# Supplementary material for: Future Tense and Economic Decisions: Controlling for Cultural Evolution
Source: PLoS One. 2015 Jul 17;10(7):e0132145. doi: 10.1371/journal.pone.0132145 (PMC4506144; doi:10.1371/journal.pone.0132145)
Supplement: S8 Appendix — See README files within the various sub-folders. (ZIP) [file pone.0132145.s008.zip › S3_Code/Residuals_new/PGLS/PermuteResults/permute_B_SavingsWITHINFAM_28000.csv]

	ftr	r	t	p
1	hau_pan_swa_afr_sid_chh_gam_prs_uzb_azi_fbf_bat_zul_svk_slo_bsq_glc_amr_igb_cnt_ukr_lit_ses_guj_swt_mcd_est_xho_lda_hun_rus_sod_geo_fre_ben_scr_hin_heb_mlt_pol_fin_tsn_tag_spa_sun_jpn_tml_kor_cze_ctl_ven_ger_mly_mol_tig_mao_mnd_bul_tsw_eng_aeg_por_bos_lat_krd_qcu_arw_ita_rom_dyu_anl_urd_wly_alb_ind_nor_bem_swe_moo_jav_tha_amh_knd_cic_bam_aze_dut_grk_tur_ewe_vie_owc_yor_akn_dgb	-0.218852256824401	-0.517189623871454	0.606251701204643
2	gam_rus_ven_svk_sid_wly_amh_prs_azi_tur_dyu_bat_ewe_mol_rom_bsq_bul_amr_dgb_cnt_lit_mcd_yor_ctl_swt_fre_hun_zul_akn_est_pol_sod_geo_cze_krd_guj_afr_heb_mlt_hin_fin_tsn_tag_ita_ind_jpn_knd_kor_spa_grk_igb_ukr_jav_nor_chh_mly_mnd_bos_swa_glc_hau_arw_eng_ben_scr_qcu_urd_alb_slo_bam_owc_dut_tig_pan_sun_lat_moo_por_bem_mao_tha_aeg_tml_cic_tsw_aze_ger_swe_uzb_fbf_vie_anl_ses_lda_xho	-1.36805136877894	-3.42343010451937	0.000921243495657559
3	anl_lit_tsn_por_sid_chh_wly_slo_tur_uzb_tsw_sun_ven_krd_guj_bsq_urd_tig_igb_mnd_bul_ben_swt_arw_swa_ger_fin_dgb_ses_est_spa_mlt_geo_mol_mcd_hin_ctl_amh_aeg_fre_hun_cic_mly_pol_jav_jpn_tml_kor_cze_scr_zul_nor_bat_rom_sod_ind_cnt_pan_fbf_alb_hau_eng_dut_bos_svk_qcu_lat_ukr_ita_lda_gam_rus_amr_afr_mao_grk_dyu_swe_xho_tag_tha_owc_knd_bem_moo_azi_glc_prs_aze_akn_vie_heb_bam_yor_ewe	-0.480881048535556	-1.14422820955837	0.255465502081899
4	wly_rom_swa_ger_gam_amr_aeg_spa_aze_tur_zul_sun_tsn_nor_fre_bsq_por_tig_fbf_cnt_grk_glc_tsw_pan_lda_rus_fin_ewe_ven_est_eng_anl_geo_bos_ben_arw_pol_chh_hau_prs_hun_swt_tag_alb_ind_jpn_tml_kor_cze_afr_dgb_ukr_mly_swe_sid_bat_mnd_urd_bam_lat_owc_mcd_bul_mol_guj_qcu_dut_svk_slo_akn_sod_krd_mlt_hin_mao_ctl_cic_lit_dyu_jav_tha_heb_knd_igb_bem_azi_scr_ita_uzb_yor_vie_amh_ses_moo_xho	-0.406895852281651	-0.96419796891951	0.337447195177958
5	amh_cze_fbf_rom_tig_owc_mlt_ukr_tur_aze_swt_tag_ewe_pol_krd_bsq_hin_wly_dyu_cnt_swe_eng_akn_lit_xho_arw_fin_yor_swa_est_spa_gam_geo_ita_nor_urd_ctl_amr_sid_fre_hun_igb_ind_pan_mly_jpn_tml_kor_mcd_glc_ses_guj_jav_svk_sod_mao_mnd_ben_dgb_dut_hau_prs_slo_alb_rus_qcu_lat_grk_afr_bam_anl_por_chh_bul_sun_scr_cic_mol_zul_bat_tha_heb_knd_tsw_tsn_azi_bos_ger_uzb_bem_vie_aeg_lda_ven_moo	0.433964376531403	1.0261375200077	0.307488382713755
6	wly_guj_bam_mol_owc_hau_mlt_alb_tur_aze_swa_bat_dgb_prs_pol_bsq_swe_tig_moo_mnd_afr_ita_tsn_dut_swt_krd_hun_lda_akn_fin_fre_aeg_geo_spa_hin_urd_arw_gam_anl_cze_est_fbf_mly_svk_ind_jpn_tml_kor_pan_lat_igb_eng_mao_grk_heb_jav_cnt_bul_ewe_mcd_chh_rus_por_slo_lit_qcu_scr_glc_ukr_tsw_sid_bos_amr_nor_tag_ctl_bem_rom_ven_sun_tha_amh_knd_cic_yor_azi_ben_ger_uzb_xho_vie_sod_dyu_zul_ses	0.219976097847686	0.517590923297094	0.605972722027865
7	gam_dut_ven_alb_amh_heb_anl_lat_uzb_aze_igb_ind_zul_afr_svk_bsq_spa_mlt_dgb_cnt_mcd_rus_fbf_prs_yor_grk_fin_ses_ewe_hun_krd_amr_geo_pol_bos_bul_urd_aeg_hau_glc_est_dyu_mly_nor_bat_jpn_knd_kor_fre_ger_swt_hin_jav_slo_sod_sun_mnd_guj_lda_swe_chh_scr_lit_ben_arw_qcu_ita_mol_ctl_swa_sid_pan_owc_eng_tag_cze_bem_ukr_moo_mao_tha_tig_tml_tsw_bam_azi_por_rom_tur_tsn_vie_wly_xho_cic_akn	-0.886831194581684	-2.14328819595561	0.0346997088763267
8	tig_scr_swt_alb_amh_gam_sod_cze_uzb_azi_tsw_sun_dyu_ctl_fre_bsq_glc_hau_bam_mnd_ger_lit_ses_lat_zul_swe_hun_dgb_moo_est_por_sid_geo_bul_pol_ukr_arw_owc_amr_mol_fin_ven_bat_guj_jav_jpn_tml_kor_dut_bos_tsn_krd_ind_grk_wly_tag_cnt_urd_fbf_spa_chh_ita_svk_pan_mcd_qcu_rom_ben_prs_lda_anl_afr_aeg_slo_mao_nor_yor_rus_ewe_mly_tha_mlt_knd_cic_igb_tur_hin_eng_aze_akn_vie_heb_xho_bem_swa	0.0994341007130621	0.23394533445542	0.815541642327553
9	heb_mol_zul_por_sid_tig_anl_svk_aze_azi_ven_sun_tsw_afr_bos_bsq_nor_wly_bem_cnt_swe_ger_ses_bul_tsn_slo_est_dgb_akn_fin_pol_owc_geo_krd_lit_alb_rus_amh_gam_cze_hun_yor_tag_rom_ind_jpn_knd_kor_pan_ben_ewe_urd_mly_grk_aeg_mao_mnd_dut_swt_fre_mlt_arw_scr_lat_hin_qcu_prs_guj_glc_lda_amr_eng_chh_mcd_jav_ukr_dyu_spa_xho_bat_tha_sod_tml_moo_igb_tur_ita_ctl_uzb_cic_vie_hau_bam_fbf_swa	0.417015874201604	0.983567967916787	0.327879905698905
10	chh_rom_igb_swe_amr_sid_heb_ukr_tur_uzb_akn_mao_tsw_scr_arw_bsq_ger_mlt_yor_mnd_pan_guj_bam_krd_moo_dut_fin_swt_lda_est_alb_amh_geo_mol_hin_lat_cze_sod_gam_por_hun_ewe_ind_ben_tag_jpn_knd_kor_rus_afr_ses_prs_mly_slo_anl_sun_cnt_nor_dyu_svk_owc_ctl_urd_bos_lit_qcu_grk_eng_glc_dgb_hau_pol_tig_ita_jav_bul_zul_spa_tsn_bat_tha_wly_tml_fbf_bem_aze_fre_mcd_azi_xho_vie_aeg_ven_cic_swa	0.152944172625233	0.360471615509052	0.719311912486311
11	anl_glc_moo_guj_gam_chh_aeg_scr_azi_aze_xho_jav_tsw_pol_dut_bsq_slo_heb_igb_mnd_ben_krd_dyu_rom_akn_cze_est_tsn_cic_hun_swe_mlt_geo_spa_ger_nor_afr_amh_sod_eng_fin_fbf_bat_grk_mao_jpn_tml_kor_pan_arw_bam_bul_ind_bos_wly_mly_cnt_lat_lda_alb_owc_hin_mol_fre_mcd_qcu_lit_svk_rus_swa_amr_prs_sid_urd_tag_ctl_zul_ukr_dgb_sun_tha_hau_knd_ses_bem_tur_ita_por_uzb_ewe_vie_tig_yor_swt_ven	-0.606645125209746	-1.44890489899218	0.150727649440936
12	anl_nor_ses_lat_owc_amh_gam_krd_uzb_aze_dyu_ind_zul_pan_scr_bsq_ukr_chh_swt_mnd_glc_ita_ven_hin_bem_spa_est_xho_lda_hun_cze_heb_geo_ger_rom_ben_eng_sid_tig_arw_fin_fbf_tag_prs_mao_jpn_knd_kor_afr_svk_akn_rus_bat_mol_hau_sun_cnt_alb_tsw_guj_sod_fre_mcd_dut_urd_qcu_pol_por_swe_dgb_amr_slo_mlt_bul_jav_bos_cic_grk_tsn_mly_tha_aeg_tml_yor_moo_azi_lit_ctl_tur_ewe_vie_wly_igb_swa_bam	-0.720192504046994	-1.72892844664857	0.0871402043728918
13	chh_mol_moo_arw_mlt_amr_sod_alb_azi_uzb_dyu_tag_ven_bul_por_bsq_scr_anl_yor_cnt_ctl_ger_dgb_lat_akn_swe_hun_bam_cic_fin_dut_wly_geo_guj_rus_cze_krd_sid_tig_prs_est_tsw_mao_ukr_bat_jpn_tml_kor_mcd_afr_lda_glc_ind_eng_owc_mly_mnd_pan_zul_svk_aeg_spa_rom_lit_slo_qcu_ben_hin_pol_fbf_gam_urd_amh_fre_sun_bos_swa_ita_tsn_jav_tha_hau_knd_bem_ses_aze_grk_nor_tur_igb_vie_heb_swt_xho_ewe	-0.338437226604287	-0.801174997184249	0.425072527305605
14	tig_rom_dgb_afr_chh_hau_sid_spa_azi_uzb_dyu_sun_lda_guj_pan_bsq_prs_amr_igb_cnt_ben_bos_xho_eng_tsn_nor_hun_cic_swa_est_lat_mlt_geo_dut_fre_ukr_alb_owc_anl_pol_fin_fbf_bat_cze_tag_jpn_tml_kor_urd_bul_akn_ita_ind_krd_amh_mly_mnd_ger_bem_swe_sod_grk_arw_mcd_por_qcu_mol_scr_slo_ewe_aeg_glc_heb_hin_mao_lit_moo_ctl_ven_jav_tha_wly_knd_tsw_ses_tur_svk_rus_aze_bam_vie_gam_zul_swt_yor	-0.11436085290351	-0.269481564305188	0.788156132948061
15	mlt_afr_tsw_rus_heb_amh_hau_lit_aze_azi_xho_jav_ewe_bul_rom_bsq_eng_owc_dgb_mnd_alb_ger_bem_svk_cic_scr_est_igb_moo_hun_hin_chh_geo_ben_swe_dut_ita_wly_aeg_mcd_fin_dyu_ind_bos_bat_jpn_knd_kor_urd_fre_swt_krd_mao_por_sod_tag_cnt_pol_yor_guj_amr_ctl_prs_nor_spa_qcu_cze_arw_pan_ses_sid_slo_tig_ukr_sun_mol_bam_glc_akn_mly_tha_gam_tml_fbf_lda_tur_grk_lat_uzb_swa_vie_anl_zul_ven_tsn	-0.453518204564749	-1.07726604686736	0.284147882172352
16	sod_prs_dgb_nor_wly_owc_mlt_cze_aze_tur_bem_sun_bam_ben_bul_bsq_ita_amh_xho_cnt_svk_bos_zul_arw_lda_guj_hun_yor_dyu_fin_lat_tig_geo_ctl_fre_urd_grk_chh_heb_glc_est_swt_mly_pan_mao_jpn_knd_kor_scr_ger_cic_hin_bat_pol_amr_jav_mnd_spa_moo_mcd_aeg_ukr_dut_slo_mol_qcu_krd_alb_lit_ven_hau_rus_gam_por_tag_afr_tsn_eng_igb_ind_tha_anl_tml_swa_akn_uzb_rom_swe_azi_tsw_vie_sid_ewe_fbf_ses	-0.321025936907938	-0.760023260110818	0.449163110593844
17	chh_alb_tsw_swe_gam_anl_sod_rus_azi_uzb_ses_sun_igb_grk_rom_bsq_scr_aeg_ewe_cnt_afr_prs_dyu_lat_cic_bul_hun_ven_lda_est_ita_mlt_geo_nor_pol_fre_glc_amh_heb_eng_fin_bam_mao_hin_bat_jpn_tml_kor_mol_spa_zul_ctl_tag_slo_tig_mly_mnd_urd_dgb_pan_hau_bos_mcd_lit_dut_qcu_cze_krd_guj_bem_amr_ben_wly_por_ind_ger_swa_svk_yor_jav_tha_owc_knd_swt_akn_tur_arw_ukr_aze_xho_vie_sid_moo_tsn_fbf	-0.21661191786974	-0.511263750606788	0.610378082972949
18	wly_nor_igb_ita_amh_mlt_owc_mol_uzb_azi_akn_bat_bem_prs_guj_bsq_lit_hau_ewe_mnd_spa_glc_bam_pan_dyu_fre_hun_tsn_moo_fin_bos_sid_geo_por_hin_dut_swe_sod_gam_mcd_est_swt_mly_pol_jav_jpn_tml_kor_arw_lat_cic_scr_mao_urd_aeg_ind_cnt_rom_xho_alb_heb_eng_svk_grk_krd_qcu_slo_ger_ukr_fbf_anl_bul_tig_afr_sun_ben_yor_ctl_zul_tag_tha_amr_knd_ven_ses_aze_cze_rus_tur_swa_vie_chh_tsw_lda_dgb	-0.402976607756989	-0.956246105837111	0.341427072663629
19	sod_ctl_tsn_ukr_mlt_heb_tig_ben_aze_tur_cic_tag_yor_spa_mol_bsq_eng_amh_ewe_mnd_ger_lat_bam_svk_fbf_slo_fin_ven_dyu_est_krd_wly_geo_mcd_prs_pan_ita_gam_sid_cze_hun_bem_mly_por_mao_jpn_tml_kor_pol_guj_dgb_grk_ind_bos_amr_bat_cnt_alb_igb_hin_chh_fre_afr_arw_glc_qcu_bul_rus_rom_swa_hau_swe_anl_dut_jav_lit_zul_urd_swt_sun_tha_aeg_knd_xho_lda_uzb_scr_nor_azi_akn_vie_owc_ses_tsw_moo	0.575418470273003	1.35722655821718	0.177993974387401
20	heb_prs_dgb_ctl_chh_sod_amr_pol_uzb_azi_lda_bat_swa_swe_alb_bsq_hin_mlt_bam_mnd_ita_cze_tsw_nor_akn_bul_hun_zul_igb_est_dut_wly_geo_fre_pan_arw_krd_sid_amh_bos_fin_swt_mao_grk_tag_jpn_tml_kor_eng_ger_yor_lit_sun_mol_gam_ind_cnt_mcd_cic_por_aeg_spa_guj_rom_svk_qcu_rus_lat_ben_bem_owc_ukr_tig_scr_mly_urd_ewe_glc_ven_jav_tha_hau_knd_dyu_ses_aze_afr_slo_tur_tsn_vie_anl_xho_moo_fbf	-1.24948279149003	-3.10130567892931	0.00255064206714819
21	gam_arw_ven_grk_sod_owc_amh_nor_tur_azi_tsw_bat_tsn_cze_rom_bsq_scr_anl_swa_mnd_hin_prs_igb_ben_lda_pan_est_zul_dyu_fin_alb_mlt_geo_afr_lit_mcd_dut_hau_heb_svk_hun_swt_jav_ukr_sun_jpn_knd_kor_ita_krd_yor_ger_mly_lat_wly_tag_cnt_eng_xho_glc_aeg_guj_bos_mol_ctl_qcu_fre_urd_pol_ses_amr_spa_tig_rus_mao_swe_cic_por_bam_ind_tha_chh_tml_moo_fbf_uzb_bul_slo_aze_dgb_vie_sid_bem_ewe_akn	-0.39548546152247	-0.937769920460614	0.350791700781872
22	hau_ben_yor_afr_heb_owc_amr_scr_aze_tur_dgb_sun_tsn_prs_slo_bsq_bos_sid_moo_mnd_ger_ctl_zul_krd_bem_pan_est_cic_lda_fin_glc_anl_geo_grk_mcd_alb_nor_sod_gam_ita_hun_dyu_mly_spa_tag_jpn_knd_kor_ukr_hin_swa_urd_mao_mol_wly_jav_cnt_lat_ven_lit_mlt_rom_arw_pol_swe_qcu_fre_por_guj_igb_amh_svk_aeg_rus_ind_eng_akn_cze_bam_bat_tha_chh_tml_xho_fbf_uzb_bul_dut_azi_swt_vie_tig_ewe_tsw_ses	0.480351671045532	1.13407767748015	0.259676795748864
23	sod_hin_bam_pan_hau_tig_owc_lat_tur_azi_yor_jav_tsn_glc_dut_bsq_bul_heb_cic_cnt_ger_nor_tsw_spa_bem_mol_est_dgb_xho_hun_ita_anl_geo_mcd_arw_slo_fre_gam_mlt_swe_fin_ewe_mly_cze_mao_jpn_knd_kor_alb_bos_fbf_urd_bat_ben_chh_sun_mnd_scr_zul_ukr_sid_krd_ctl_guj_por_qcu_rom_svk_eng_moo_amh_grk_amr_pol_tag_afr_swa_rus_akn_ind_tha_wly_tml_ven_dyu_aze_prs_lit_uzb_igb_vie_aeg_lda_swt_ses	-0.220793306785418	-0.521001467498688	0.603604107610087
24	sid_svk_xho_afr_sod_heb_aeg_ita_aze_uzb_zul_ind_ewe_mol_cze_bsq_bos_anl_tsw_mnd_por_ctl_bem_lat_fbf_rom_est_cic_yor_hun_pol_amh_geo_hin_ben_bul_guj_chh_tig_eng_fin_igb_sun_scr_mao_jpn_knd_kor_swe_rus_akn_prs_mly_grk_hau_tag_cnt_arw_lda_glc_mlt_dut_lit_fre_mcd_qcu_ukr_krd_ger_swa_amr_pan_gam_alb_bat_spa_bam_nor_dgb_jav_tha_wly_tml_swt_dyu_azi_slo_urd_tur_tsn_vie_owc_moo_ses_ven	-0.229145666444344	-0.540957116297029	0.589830542991283
25	aeg_ukr_igb_mcd_amr_gam_sod_cze_azi_aze_yor_jav_xho_lat_rus_bsq_spa_amh_swt_cnt_nor_mol_ewe_bul_bam_dut_hun_fbf_moo_est_slo_wly_geo_alb_pan_fre_ger_sid_chh_eng_fin_tsw_ind_ben_tag_jpn_tml_kor_prs_por_bem_hin_mly_lit_mlt_bat_mnd_krd_akn_glc_owc_swe_afr_ctl_rom_qcu_ita_scr_arw_dyu_tig_svk_anl_grk_sun_urd_ven_bos_ses_mao_tha_hau_knd_zul_tsn_uzb_pol_guj_tur_swa_vie_heb_dgb_cic_lda	-0.566027018689362	-1.35083497397261	0.180025855989519
26	sod_grk_tsw_ukr_wly_heb_gam_pan_uzb_tur_dgb_sun_akn_krd_nor_bsq_alb_amh_fbf_mnd_glc_hin_ewe_rus_dyu_ctl_hun_swa_xho_est_arw_amr_geo_pol_scr_ita_afr_anl_chh_dut_fin_yor_jav_swe_tag_jpn_tml_kor_urd_guj_ven_spa_mly_lit_owc_mao_cnt_por_swt_ben_aeg_ger_mol_svk_lat_qcu_bos_fre_eng_cic_hau_rom_sid_bul_bat_prs_moo_slo_bem_ind_tha_mlt_knd_ses_zul_azi_mcd_cze_aze_bam_vie_tig_igb_tsn_lda	-0.369754633029601	-0.877407760382599	0.382526201538334
27	amh_prs_igb_fre_hau_chh_mlt_bos_tur_uzb_moo_mao_bem_nor_pol_bsq_krd_sid_yor_cnt_ger_urd_xho_grk_swt_lat_est_tsn_ewe_fin_slo_wly_geo_glc_arw_eng_ukr_gam_aeg_alb_hun_tsw_sun_hin_tag_jpn_knd_kor_por_scr_bam_guj_ind_swe_owc_mly_mnd_ben_lda_mcd_tig_lit_cze_mol_afr_qcu_spa_bul_ita_dyu_amr_rom_sod_rus_bat_svk_ses_pan_zul_jav_tha_heb_tml_fbf_dgb_azi_dut_ctl_aze_ven_vie_anl_swa_cic_akn	-0.147074433982029	-0.346967577827367	0.729399579797994
28	hau_guj_moo_nor_amr_sod_amh_ukr_azi_tur_tsn_tag_lda_arw_eng_bsq_pan_chh_cic_cnt_hin_glc_yor_fre_ven_dut_hun_ses_tsw_est_mol_sid_geo_swe_bul_krd_alb_owc_mlt_mcd_fin_fbf_mly_slo_ind_jpn_knd_kor_rus_lit_xho_ita_bat_urd_aeg_mao_mnd_ger_igb_pol_tig_spa_svk_ben_ctl_qcu_afr_cze_rom_zul_gam_prs_wly_bos_sun_grk_dgb_por_dyu_jav_tha_heb_tml_ewe_swt_aze_lat_scr_uzb_akn_vie_anl_bem_bam_swa	-0.313519076492896	-0.7417834965485	0.460087737919176
29	amr_grk_xho_ita_heb_sod_mlt_pan_uzb_azi_moo_sun_bam_krd_por_bsq_prs_amh_lda_cnt_alb_ukr_tsn_spa_yor_eng_est_zul_ses_hun_ben_aeg_geo_arw_nor_glc_ger_anl_tig_lit_fin_ven_mao_rom_ind_jpn_tml_kor_lat_fre_dgb_hin_jav_mol_owc_mly_mnd_bul_cic_afr_wly_slo_pol_cze_mcd_qcu_ctl_guj_svk_ewe_gam_urd_hau_rus_bat_dut_swa_swe_akn_tag_tha_chh_knd_swt_fbf_tur_scr_bos_aze_igb_vie_sid_bem_tsw_dyu	-0.646936475340927	-1.54802676862907	0.125012223261273
30	tig_ukr_moo_rom_gam_aeg_anl_ger_azi_tur_yor_mly_swt_arw_fre_bsq_dut_wly_lda_cnt_ctl_glc_ven_afr_xho_lat_hun_ses_zul_fin_ben_owc_geo_slo_guj_bos_alb_mlt_sod_swe_est_fbf_tag_eng_mao_jpn_tml_kor_svk_nor_ewe_ita_jav_mcd_chh_ind_mnd_grk_akn_mol_sid_pan_rus_urd_krd_qcu_hin_por_cze_dyu_amr_spa_hau_bul_sun_lit_igb_prs_tsw_bat_tha_amh_knd_cic_swa_uzb_pol_scr_aze_bem_vie_heb_tsn_dgb_bam	-0.539027900664738	-1.28331313801635	0.202571048124076
31	owc_ctl_swa_scr_chh_tig_sid_hin_tur_aze_akn_ind_zul_guj_ita_bsq_swe_amh_ewe_cnt_spa_bul_bem_bos_yor_grk_hun_dyu_ses_est_lit_mlt_geo_nor_slo_por_arw_wly_heb_mol_fin_ven_jav_pan_mao_jpn_tml_kor_krd_rus_dgb_rom_tag_svk_aeg_sun_mnd_ben_tsw_prs_anl_ger_lat_eng_ukr_qcu_afr_dut_alb_lda_gam_cze_amr_mcd_mly_fre_xho_urd_fbf_bat_tha_sod_knd_moo_swt_uzb_pol_glc_azi_igb_vie_hau_tsn_cic_bam	-0.013370064832571	-0.0314789067993432	0.974955072664205
32	aeg_svk_bam_lat_sod_owc_sid_mol_tur_uzb_dyu_mao_ewe_bul_dut_bsq_cze_tig_dgb_mnd_ctl_fre_ses_ita_xho_pol_hun_fbf_tsw_fin_arw_anl_geo_por_spa_prs_lit_wly_hau_grk_est_ven_ind_hin_sun_jpn_tml_kor_bos_rom_moo_ben_bat_guj_amh_mly_cnt_pan_akn_scr_gam_alb_glc_swe_urd_qcu_krd_slo_afr_swt_amr_ger_chh_nor_jav_mcd_bem_eng_swa_tag_tha_heb_knd_lda_tsn_aze_rus_ukr_azi_cic_vie_mlt_yor_zul_igb	-0.838078355214326	-2.02180330604686	0.0460700751175751
33	wly_ita_yor_svk_mlt_hau_sod_alb_azi_tur_xho_mao_swa_hin_lat_bsq_ger_heb_lda_mnd_guj_urd_dyu_bul_bam_pol_hun_akn_ewe_est_mcd_owc_geo_afr_mol_slo_fre_sid_gam_cze_fin_bem_jav_scr_tag_jpn_tml_kor_pan_prs_moo_arw_sun_dut_aeg_bat_cnt_eng_tsn_bos_chh_por_spa_grk_rus_qcu_ukr_lit_glc_fbf_amh_swe_amr_rom_ind_ben_dgb_nor_zul_mly_tha_anl_knd_ven_swt_aze_ctl_krd_uzb_igb_vie_tig_ses_cic_tsw	-0.284453627890937	-0.672988075418854	0.502623773351558
34	tig_bul_zul_spa_heb_gam_sid_lat_azi_uzb_yor_bat_igb_scr_guj_bsq_hin_amh_moo_cnt_grk_fre_cic_ukr_xho_nor_fin_bam_swt_est_krd_owc_geo_mcd_eng_lit_prs_chh_sod_ita_hun_akn_jav_glc_mly_jpn_knd_kor_dut_cze_fbf_urd_tag_mol_anl_mao_mnd_slo_ses_arw_wly_bos_afr_ben_svk_qcu_pol_ctl_alb_tsn_amr_pan_mlt_por_sun_rus_dyu_ger_dgb_ind_tha_hau_tml_lda_bem_tur_rom_swe_aze_ewe_vie_aeg_ven_tsw_swa	0.829828153132878	1.97300248969945	0.0514643698497889
35	tig_nor_ewe_swe_gam_aeg_anl_grk_azi_uzb_dyu_mao_ven_dut_lat_bsq_scr_owc_tsn_mnd_pan_cze_dgb_bul_yor_rom_est_swt_xho_hun_afr_sod_geo_eng_ctl_slo_por_hau_amr_lit_fin_tsw_bat_glc_tag_jpn_tml_kor_fre_rus_zul_ben_sun_mol_sid_ind_cnt_spa_bem_ita_wly_guj_ukr_urd_arw_qcu_alb_prs_krd_ses_heb_bos_mlt_pol_jav_mcd_lda_hin_bam_mly_tha_amh_knd_moo_fbf_aze_ger_svk_tur_akn_vie_chh_swa_igb_cic	-0.910601482086195	-2.20924668468549	0.0296131423635274
36	tig_afr_ses_urd_wly_anl_heb_ukr_aze_tur_zul_jav_tsw_spa_ita_bsq_bul_owc_bam_cnt_mol_cze_igb_krd_swt_ger_fin_yor_lda_est_bos_aeg_geo_slo_ben_lat_glc_sid_hau_dut_hun_dyu_mly_hin_ind_jpn_tml_kor_pol_swe_ewe_rus_bat_guj_amh_tag_mnd_pan_cic_mcd_sod_svk_fre_grk_scr_qcu_nor_alb_por_ven_mlt_prs_amr_lit_mao_rom_dgb_arw_fbf_sun_tha_chh_knd_bem_xho_uzb_ctl_eng_azi_moo_vie_gam_tsn_akn_swa	0.0532930940898862	0.125386974290728	0.900487852321942
37	amh_pan_bam_mol_sod_wly_owc_alb_tur_aze_yor_mao_xho_ger_rom_bsq_swe_hau_swt_cnt_svk_pol_cic_grk_ven_ukr_hun_zul_tsn_fin_mcd_aeg_geo_krd_slo_glc_lit_mlt_anl_lat_est_ewe_jav_afr_mly_jpn_tml_kor_scr_rus_akn_urd_sun_nor_sid_bat_mnd_guj_swa_bos_tig_ita_por_cze_hin_qcu_ctl_spa_prs_moo_gam_bul_amr_ben_tag_arw_bem_eng_dgb_ind_tha_heb_knd_fbf_lda_uzb_fre_dut_azi_ses_vie_chh_dyu_tsw_igb	-0.204081763976815	-0.481747907349265	0.631116768959678
38	wly_swe_dyu_lat_aeg_mlt_gam_slo_uzb_tur_cic_mly_ewe_glc_prs_bsq_urd_amh_ses_cnt_bul_fre_xho_rom_igb_afr_hun_yor_lda_fin_ger_chh_geo_spa_ukr_nor_guj_sid_tig_mol_est_tsw_mao_grk_tag_jpn_knd_kor_ita_krd_swt_rus_ind_mcd_amr_jav_mnd_pan_ven_hin_heb_cze_alb_ctl_ben_qcu_scr_arw_eng_zul_sod_dut_owc_bos_bat_pol_fbf_lit_akn_sun_tha_hau_tml_dgb_bem_azi_svk_por_aze_moo_vie_anl_swa_bam_tsn	0.238192765795927	0.56064643041653	0.57638681676703
39	anl_swe_ven_scr_chh_heb_gam_grk_uzb_aze_yor_mao_tsn_urd_mcd_bsq_arw_amh_ewe_mnd_krd_pol_bam_ger_dyu_ben_fin_igb_cic_hun_cze_amr_geo_ctl_lat_bul_mol_wly_sid_slo_est_xho_ind_hin_tag_jpn_tml_kor_prs_spa_zul_bos_mly_por_tig_bat_cnt_ukr_lda_nor_mlt_ita_svk_afr_glc_qcu_rus_alb_rom_tsw_hau_lit_aeg_fre_jav_eng_akn_guj_ses_sun_tha_sod_knd_dgb_moo_azi_pan_dut_tur_swt_vie_owc_bem_swa_fbf	-0.583719123762376	-1.39728206143006	0.165653558394168
40	aeg_urd_igb_nor_mlt_heb_sid_pan_uzb_azi_xho_mao_ses_spa_slo_bsq_bos_tig_dyu_cnt_guj_hin_tsw_arw_swt_rom_fin_zul_swa_est_ger_amh_geo_fre_dut_ctl_swe_sod_gam_glc_hun_dgb_tag_mol_bat_jpn_knd_kor_grk_svk_moo_cze_mly_por_anl_jav_mnd_krd_ewe_afr_chh_ben_mcd_bul_alb_qcu_scr_eng_ukr_bam_amr_lit_owc_rus_ind_ita_yor_pol_ven_sun_tha_hau_tml_cic_akn_tur_lat_prs_aze_tsn_vie_wly_bem_fbf_lda	0.369965572891656	0.872082361465093	0.385409361034882
41	hau_svk_swt_afr_chh_anl_amh_lat_azi_aze_swa_tag_xho_rom_spa_bsq_urd_tig_ven_mnd_por_bos_yor_lit_lda_arw_hun_fbf_dgb_est_slo_owc_geo_pol_cze_eng_scr_amr_sid_nor_fin_ewe_sun_glc_ind_jpn_tml_kor_hin_ukr_bam_bul_jav_mcd_sod_mly_cnt_grk_igb_prs_wly_guj_fre_krd_ben_qcu_rus_alb_pan_bem_aeg_ctl_heb_dut_mao_mol_moo_swe_cic_bat_tha_gam_knd_tsn_ses_tur_ger_ita_uzb_zul_vie_mlt_tsw_dyu_akn	-0.32160406869765	-0.761245744226988	0.448436294488287
42	chh_pan_yor_rom_sod_amh_anl_bos_uzb_azi_dgb_tag_ses_arw_por_bsq_slo_heb_moo_mnd_scr_ger_bam_nor_dyu_ben_hun_swa_lda_fin_guj_sid_geo_dut_glc_lit_ctl_amr_gam_hin_est_fbf_mly_cze_sun_jpn_tml_kor_ukr_svk_zul_mol_ind_pol_owc_mao_cnt_eng_tsw_swe_hau_afr_rus_prs_fre_qcu_lat_mcd_alb_bem_mlt_spa_aeg_urd_bat_grk_igb_ita_swt_jav_tha_wly_knd_ewe_akn_aze_krd_bul_tur_tsn_vie_tig_cic_ven_xho	-0.062938789538428	-0.148273142032697	0.882448228535862
43	anl_hin_lda_mcd_sid_aeg_amh_spa_azi_uzb_moo_mao_ewe_ctl_scr_bsq_alb_heb_swt_cnt_rus_prs_bam_guj_ven_rom_fin_tsw_dgb_hun_arw_wly_geo_bos_swe_ger_cze_mlt_amr_grk_est_bem_sun_urd_bat_jpn_knd_kor_pan_ita_tsn_pol_ind_lat_tig_jav_mnd_eng_xho_bul_sod_lit_ukr_krd_nor_qcu_afr_ben_slo_fbf_chh_por_gam_dut_tag_mol_igb_glc_swa_mly_tha_owc_tml_akn_dyu_tur_fre_svk_aze_cic_vie_hau_ses_zul_yor	-1.08024220126996	-2.64943745172886	0.00947429061156936
44	amr_svk_akn_urd_heb_tig_chh_scr_aze_azi_tsn_sun_dyu_bos_lat_bsq_krd_anl_fbf_cnt_lit_mcd_swt_ctl_ses_eng_hun_yor_xho_fin_bul_amh_geo_mol_cze_spa_grk_hau_aeg_hin_est_bem_jav_nor_mly_jpn_tml_kor_prs_pan_zul_ita_bat_rom_mlt_mao_mnd_glc_dgb_afr_gam_ben_por_ger_swe_qcu_fre_rus_guj_igb_sod_ukr_wly_arw_ind_alb_ewe_slo_tsw_tag_tha_owc_knd_cic_bam_uzb_pol_dut_tur_swa_vie_sid_ven_lda_moo	-0.758609307246847	-1.82360844896194	0.0714233844308279
45	hau_ben_zul_guj_sid_amh_wly_pan_tur_aze_tsw_tag_dyu_mol_ctl_bsq_lit_amr_dgb_cnt_cze_hin_xho_prs_tsn_alb_fin_igb_bem_est_swe_aeg_geo_rom_bos_pol_afr_anl_sod_scr_hun_ses_jav_mcd_sun_jpn_tml_kor_ger_lat_swa_rus_mly_nor_chh_ind_mnd_fre_fbf_ukr_owc_urd_slo_arw_svk_qcu_ita_dut_krd_yor_mlt_glc_heb_por_mao_eng_lda_spa_akn_bat_tha_tig_knd_swt_ven_uzb_grk_bul_azi_bam_vie_gam_moo_cic_ewe	-0.056332946338403	-0.132794597255685	0.894642734210702
46	gam_scr_ewe_fre_sid_owc_mlt_prs_uzb_azi_ven_mly_xho_swe_spa_bsq_hin_sod_swa_cnt_afr_arw_zul_rus_swt_bul_fin_lda_yor_est_bos_amr_geo_alb_ctl_pol_grk_aeg_wly_dut_hun_akn_mao_slo_jav_jpn_knd_kor_krd_urd_tsn_glc_tag_cze_tig_bat_mnd_ben_bam_pan_amh_lat_mol_lit_nor_qcu_guj_ukr_ger_fbf_heb_por_chh_rom_ind_eng_ses_mcd_dyu_sun_tha_anl_tml_moo_tsw_aze_svk_ita_tur_igb_vie_hau_dgb_cic_bem	-0.256417383005934	-0.606685841416085	0.545537627197912
47	wly_nor_bem_scr_heb_tig_anl_ita_tur_aze_tsn_sun_xho_guj_arw_bsq_krd_amr_tsw_cnt_cze_ger_swa_mcd_lda_lat_hun_cic_swt_est_pol_sod_geo_pan_spa_afr_ukr_owc_gam_glc_fin_dyu_jav_hin_mly_jpn_tml_kor_grk_ben_moo_svk_bat_swe_aeg_tag_mnd_dut_akn_slo_mlt_bos_alb_rus_lit_qcu_urd_rom_bul_fbf_amh_por_chh_eng_ind_prs_ven_mol_ewe_mao_tha_hau_knd_yor_bam_uzb_ctl_fre_azi_zul_vie_sid_ses_dgb_igb	-0.0884774513934901	-0.2086506244559	0.835177297617709
48	mlt_bos_fbf_rus_hau_amh_anl_lit_azi_tur_tsn_mly_ses_ctl_arw_bsq_pan_sod_bem_mnd_scr_ita_swa_afr_moo_hin_fin_zul_igb_hun_svk_sid_geo_slo_alb_krd_nor_wly_chh_swe_est_akn_jav_cze_tag_jpn_knd_kor_glc_dut_ven_mcd_bat_ben_amr_mao_cnt_bul_cic_por_owc_ger_spa_grk_fre_qcu_guj_rom_ukr_xho_aeg_mol_gam_urd_sun_pol_dyu_eng_lda_ind_tha_heb_tml_yor_ewe_aze_prs_lat_uzb_bam_vie_tig_swt_dgb_tsw	-0.240954980017007	-0.569800204248881	0.570187092806091
49	aeg_bul_bem_ctl_amh_mlt_hau_svk_aze_azi_tsw_tag_dgb_rom_hin_bsq_lat_heb_zul_cnt_afr_mcd_tsn_cze_ven_prs_hun_moo_igb_est_grk_wly_geo_slo_alb_spa_guj_sid_chh_glc_fin_bam_bat_eng_ind_jpn_knd_kor_arw_dut_swt_fre_mao_krd_sod_mly_mnd_pol_swa_scr_gam_lit_por_mol_ben_qcu_ger_ita_nor_lda_tig_urd_anl_bos_jav_ukr_ewe_rus_akn_sun_tha_owc_tml_yor_xho_uzb_pan_swe_tur_fbf_vie_amr_dyu_ses_cic	-0.00282039759648316	-0.00664013992653309	0.994716196828423
50	amh_urd_bam_svk_aeg_sod_heb_ger_uzb_aze_dyu_ind_ewe_mol_rom_bsq_mcd_amr_cic_cnt_ukr_por_swa_eng_xho_ita_est_ven_igb_fin_glc_tig_geo_bul_scr_cze_spa_mlt_hau_slo_hun_lda_sun_dut_bat_jpn_tml_kor_pol_krd_swt_ctl_mao_lit_chh_jav_mnd_grk_zul_bos_wly_ben_fre_alb_nor_qcu_afr_lat_arw_tsn_owc_guj_gam_prs_mly_hin_tsw_pan_moo_tag_tha_anl_knd_ses_bem_tur_rus_swe_azi_fbf_vie_sid_yor_akn_dgb	-0.514318986418331	-1.22256912381697	0.2245817905358
51	heb_lit_ven_bos_hau_mlt_tig_nor_aze_uzb_dyu_ind_tsw_pan_rus_bsq_guj_owc_xho_mnd_cze_prs_bem_scr_ses_ger_est_moo_cic_hun_slo_sid_geo_fre_spa_glc_arw_amr_anl_eng_fin_bam_tag_por_sun_jpn_knd_kor_krd_lat_akn_dut_jav_ctl_gam_mly_cnt_ita_lda_hin_wly_pol_ukr_swe_alb_qcu_urd_grk_bul_fbf_aeg_afr_sod_mcd_bat_svk_ewe_mol_yor_mao_tha_amh_tml_igb_zul_azi_rom_ben_tur_dgb_vie_chh_swa_tsn_swt	-0.31835814093564	-0.753621035078103	0.452980565076213
52	sod_spa_bam_ita_tig_mlt_wly_scr_uzb_tur_cic_tag_fbf_lit_swe_bsq_rom_amh_bem_mnd_nor_afr_tsw_dut_igb_bos_fin_tsn_dgb_est_fre_hau_geo_lat_glc_prs_ben_sid_amr_ger_hun_yor_ind_ctl_jav_jpn_tml_kor_pan_grk_xho_rus_sun_mol_chh_mly_cnt_cze_dyu_alb_owc_ukr_urd_arw_mcd_qcu_svk_por_eng_ses_aeg_krd_gam_guj_bat_slo_swt_bul_moo_mao_tha_anl_knd_lda_akn_azi_pol_hin_aze_swa_vie_heb_ven_ewe_zul	-0.477279725506909	-1.13536170482573	0.259141390534095
53	amr_guj_ses_lit_wly_aeg_owc_ger_tur_uzb_igb_bat_bam_ukr_urd_bsq_scr_hau_xho_cnt_cze_svk_dyu_pol_ewe_mol_hun_dgb_zul_fin_prs_chh_geo_eng_slo_arw_mcd_mlt_sod_fre_est_ven_sun_por_ind_jpn_knd_kor_alb_nor_tsn_rom_mly_spa_amh_mao_mnd_krd_cic_afr_tig_rus_swe_ben_lat_qcu_glc_ctl_grk_fbf_anl_pan_heb_bul_tag_hin_tsw_ita_swa_jav_tha_gam_tml_bem_yor_aze_bos_dut_azi_moo_vie_sid_akn_lda_swt	-0.470830244544851	-1.11915488560337	0.265956322899727
54	anl_mcd_dgb_cze_chh_aeg_tig_alb_azi_aze_moo_ind_swa_prs_slo_bsq_eng_mlt_dyu_cnt_fre_krd_bem_lit_ven_rus_hun_igb_bam_est_svk_sod_geo_glc_por_rom_nor_amh_hau_ita_fin_tsw_bat_ben_jav_jpn_knd_kor_arw_pan_akn_ukr_mly_lat_gam_tag_mnd_scr_tsn_pol_heb_guj_mol_swe_afr_qcu_bos_spa_ger_ses_wly_grk_owc_ctl_mao_bul_fbf_dut_zul_sun_tha_amr_tml_xho_swt_tur_hin_urd_uzb_yor_vie_sid_ewe_lda_cic	-0.745419029881086	-1.78664821122018	0.0772528068997401
55	heb_bos_tsn_glc_anl_amr_wly_ger_azi_uzb_lda_sun_fbf_cze_eng_bsq_alb_sid_dyu_cnt_arw_ben_moo_rom_ses_afr_est_cic_bam_fin_lat_tig_geo_pan_guj_urd_mol_hau_sod_nor_hun_akn_bat_slo_ind_jpn_tml_kor_fre_por_igb_spa_tag_mcd_chh_mly_mnd_ita_dgb_dut_owc_bul_ukr_grk_krd_qcu_scr_pol_prs_zul_amh_rus_aeg_hin_mao_swe_bem_lit_yor_jav_tha_mlt_knd_ewe_swa_tur_svk_ctl_aze_tsw_vie_gam_swt_xho_ven	0.655257387412995	1.5512014329501	0.124249939463089
56	chh_spa_yor_pol_heb_wly_amh_lit_azi_uzb_ses_mao_bem_glc_grk_bsq_bul_gam_ewe_mnd_ger_pan_tsw_swe_cic_slo_est_dyu_dgb_hun_rom_anl_geo_arw_lat_afr_por_owc_amr_cze_fin_ven_bat_ben_sun_jpn_tml_kor_prs_mcd_zul_mol_ind_ctl_sod_jav_cnt_rus_igb_ukr_mlt_fre_bos_svk_alb_qcu_guj_krd_scr_swt_hau_nor_sid_hin_mly_eng_lda_dut_tsn_tag_tha_tig_knd_swa_akn_aze_ita_urd_tur_moo_vie_aeg_bam_xho_fbf	0.273086507722353	0.643299968424222	0.521612570810441
57	amr_swe_bam_cze_aeg_mlt_amh_lat_aze_azi_ewe_sun_yor_ctl_rus_bsq_krd_heb_dgb_mnd_bul_slo_swa_grk_cic_guj_est_igb_ven_fin_ita_tig_geo_ger_por_pan_dut_sod_wly_rom_hun_moo_bat_nor_ind_jpn_knd_kor_glc_svk_ses_ukr_tag_urd_anl_mao_cnt_alb_xho_arw_gam_eng_prs_ben_mcd_qcu_afr_fre_bos_bem_chh_scr_hau_spa_mly_mol_swt_hin_dyu_jav_tha_owc_tml_fbf_zul_tur_pol_lit_uzb_tsn_vie_sid_lda_tsw_akn	0.135041817377653	0.317703398477061	0.751422168933402
58	anl_hin_moo_guj_owc_sod_gam_nor_aze_tur_zul_jav_lda_pan_fre_bsq_prs_chh_ses_cnt_pol_por_bam_mcd_swt_lat_fin_tsn_igb_est_rus_amr_geo_urd_ukr_dut_slo_wly_aeg_ita_hun_xho_mly_lit_ind_jpn_tml_kor_ctl_swe_dyu_glc_sun_afr_sid_mao_mnd_grk_ewe_scr_heb_ben_bos_eng_bul_qcu_spa_rom_mol_dgb_mlt_svk_hau_cze_bat_ger_yor_alb_akn_tag_tha_tig_knd_cic_tsw_azi_krd_arw_uzb_swa_vie_amh_fbf_bem_ven	-0.143763654184373	-0.339078948433296	0.735314707768432
59	owc_spa_moo_rom_amh_heb_gam_lat_tur_aze_ven_tag_tsw_nor_arw_bsq_lit_mlt_dgb_cnt_ita_afr_dyu_grk_lda_swe_hun_zul_swa_fin_pol_amr_geo_pan_ben_alb_scr_chh_wly_bos_est_fbf_jav_guj_bat_jpn_tml_kor_dut_svk_ewe_mcd_mly_urd_anl_ind_mnd_krd_bam_rus_aeg_por_ukr_mol_cze_qcu_slo_prs_bul_ses_tig_eng_hau_ctl_sun_glc_swt_ger_tsn_mao_tha_sod_knd_yor_xho_azi_hin_fre_uzb_bem_vie_sid_igb_cic_akn	0.190934284281328	0.449456415293826	0.654148193838093
60	sod_cze_fbf_scr_sid_gam_owc_dut_aze_azi_yor_mly_cic_ukr_ger_bsq_prs_heb_bam_mnd_alb_krd_tsw_grk_akn_pol_fin_dyu_swa_est_lit_tig_geo_hin_slo_ctl_por_wly_hau_eng_hun_ewe_tag_afr_mao_jpn_tml_kor_lat_bul_lda_pan_jav_arw_mlt_ind_cnt_swe_swt_svk_amr_rus_urd_mcd_bos_qcu_ita_ben_spa_moo_anl_rom_aeg_glc_bat_fre_ven_nor_ses_sun_tha_chh_knd_xho_igb_uzb_mol_guj_tur_bem_vie_amh_tsn_dgb_zul	0.418633064567204	0.987615435034008	0.325903579053689
61	tig_alb_yor_ctl_chh_owc_hau_lit_aze_azi_bam_bat_dyu_ger_guj_bsq_mol_anl_cic_cnt_bul_dut_akn_arw_ven_slo_hun_zul_dgb_est_ben_gam_geo_svk_fre_rus_hin_sid_aeg_swe_fin_fbf_mly_glc_jav_jpn_knd_kor_rom_eng_xho_nor_mao_pol_amr_sun_mnd_grk_bem_pan_sod_urd_bos_cze_afr_qcu_ita_por_lat_igb_amh_krd_wly_ukr_ind_scr_tsw_prs_ewe_tag_tha_mlt_tml_ses_swa_uzb_mcd_spa_tur_swt_vie_heb_tsn_moo_lda	-0.433896590049956	-1.029826282895	0.305762448822633
62	anl_por_cic_svk_tig_aeg_gam_rom_uzb_tur_bem_mly_ses_grk_nor_bsq_mcd_sid_ven_cnt_dut_bul_bam_hin_swt_afr_fin_yor_tsw_hun_slo_heb_geo_arw_lit_bos_swe_amr_hau_cze_est_zul_bat_pol_tag_jpn_tml_kor_ben_scr_igb_eng_sun_fre_amh_jav_mnd_ukr_dyu_ita_owc_mol_guj_spa_alb_qcu_pan_prs_ger_xho_chh_ctl_mlt_rus_ind_krd_ewe_lat_lda_mao_tha_sod_knd_fbf_swa_aze_urd_glc_azi_dgb_vie_wly_moo_akn_tsn	-0.745838922603954	-1.7946047095042	0.0759656798716538
63	amr_spa_tsn_bos_sod_tig_sid_hin_azi_tur_moo_ind_dyu_scr_ben_bsq_slo_wly_akn_mnd_mcd_nor_ses_arw_bam_ita_hun_xho_ven_est_cze_owc_geo_lat_svk_fre_dut_aeg_hau_swe_fin_swt_jav_glc_bat_jpn_tml_kor_por_grk_lda_guj_tag_lit_anl_sun_cnt_urd_tsw_ctl_mlt_pan_ger_alb_pol_qcu_bul_rom_eng_dgb_heb_mol_gam_rus_mao_afr_yor_krd_cic_mly_tha_amh_knd_ewe_bem_uzb_ukr_prs_aze_fbf_vie_chh_swa_igb_zul	-0.139121664299638	-0.328146385656917	0.743538639222847
64	owc_mol_akn_slo_sid_tig_mlt_krd_azi_aze_dgb_tag_ven_rom_nor_bsq_cze_sod_xho_cnt_bos_ger_swt_rus_igb_grk_hun_zul_dyu_est_guj_aeg_geo_ita_ben_ctl_pan_amh_chh_scr_fin_lda_mly_ukr_ind_jpn_knd_kor_alb_svk_fbf_urd_sun_dut_amr_jav_mnd_spa_tsw_prs_heb_fre_lit_swe_arw_qcu_pol_hin_mcd_ewe_gam_eng_anl_por_bat_glc_moo_afr_swa_mao_tha_wly_tml_ses_cic_tur_bul_lat_uzb_bam_vie_hau_bem_yor_tsn	-0.160762954365424	-0.379309855446446	0.705322480327197
65	sid_eng_ven_cze_chh_sod_owc_slo_uzb_aze_tsw_sun_fbf_pan_ita_bsq_grk_tig_bem_cnt_ctl_fre_ses_rom_swa_nor_fin_igb_bam_hun_ukr_aeg_geo_glc_prs_bos_urd_wly_hau_hin_est_xho_bat_alb_ind_jpn_knd_kor_dut_arw_cic_lat_jav_mol_amr_mao_mnd_swe_tsn_por_heb_rus_pol_mcd_afr_qcu_scr_krd_ger_zul_mlt_spa_anl_lit_mly_bul_swt_ben_lda_tag_tha_gam_tml_moo_ewe_azi_svk_guj_tur_yor_vie_amh_akn_dgb_dyu	0.0180808954756872	0.0426036206007239	0.966108845797529
66	sid_rom_dgb_pan_amh_mlt_anl_spa_uzb_azi_cic_mly_bem_svk_pol_bsq_guj_wly_swt_mnd_lit_bos_moo_fre_ven_mol_est_dyu_bam_fin_eng_hau_geo_alb_arw_ctl_afr_amr_tig_krd_hun_lda_ind_slo_mao_jpn_knd_kor_mcd_ger_tsn_urd_tag_swe_chh_bat_cnt_ita_swa_lat_sod_nor_prs_rus_cze_qcu_por_grk_dut_fbf_gam_hin_heb_glc_jav_bul_ewe_ben_igb_sun_tha_aeg_tml_xho_zul_tur_scr_ukr_aze_tsw_vie_owc_ses_yor_akn	-0.63220299031338	-1.51252777088756	0.133790545970387
67	sid_bos_cic_ger_amh_sod_anl_pan_aze_uzb_swa_ind_moo_lit_fre_bsq_spa_owc_tsn_mnd_dut_rus_akn_mol_yor_mcd_fin_ewe_dgb_hun_arw_hau_geo_eng_ita_afr_guj_chh_amr_lat_est_zul_mly_hin_mao_jpn_tml_kor_krd_svk_xho_por_bat_alb_tig_jav_cnt_scr_dyu_rom_aeg_bul_ben_cze_ctl_qcu_grk_nor_urd_lda_heb_prs_mlt_pol_sun_slo_swt_ukr_fbf_tag_tha_wly_knd_bam_ses_azi_swe_glc_tur_tsw_vie_gam_bem_igb_ven	0.212227496062666	0.499941260967942	0.61829730879361
68	anl_pol_tsn_bos_wly_mlt_heb_scr_aze_tur_moo_sun_bem_nor_arw_bsq_cze_amr_xho_cnt_afr_mcd_fbf_spa_swa_mol_hun_ven_ewe_fin_alb_owc_geo_eng_ctl_guj_swe_sod_gam_svk_est_lda_ind_rus_jav_jpn_knd_kor_krd_por_akn_lit_tag_ger_chh_mly_mnd_ben_cic_lat_sid_grk_pan_glc_fre_qcu_dut_ita_slo_dyu_aeg_prs_tig_ukr_mao_bul_ses_hin_yor_bat_tha_hau_tml_igb_dgb_uzb_rom_urd_azi_zul_vie_amh_bam_tsw_swt	-0.326162393061365	-0.77149338273982	0.442370408639858
69	gam_slo_xho_guj_owc_anl_wly_urd_azi_tur_fbf_mao_swa_arw_ctl_bsq_pan_chh_ewe_mnd_krd_scr_akn_ger_bam_cze_hun_igb_ven_fin_svk_sid_geo_lat_pol_grk_por_aeg_amr_alb_est_moo_bat_bos_jav_jpn_knd_kor_swe_mcd_dyu_mol_sun_hin_tig_tag_cnt_prs_swt_lit_mlt_afr_rus_nor_ita_qcu_glc_eng_ben_tsw_amh_dut_sod_bul_mly_ukr_zul_fre_tsn_ind_tha_heb_tml_bem_ses_uzb_spa_rom_aze_yor_vie_hau_lda_dgb_cic	-0.700871570573977	-1.68040452251209	0.0962347106254523
70	wly_alb_dgb_mol_tig_mlt_hau_nor_uzb_aze_bem_tag_xho_lat_scr_bsq_ben_sid_dyu_cnt_arw_swe_zul_pol_ewe_bul_est_ven_lda_hun_ita_gam_geo_urd_glc_pan_rus_owc_sod_guj_fin_ses_mly_ger_mao_jpn_tml_kor_grk_eng_yor_prs_ind_afr_amr_jav_mnd_dut_tsw_svk_amh_mcd_spa_rom_ukr_qcu_ctl_slo_bos_swt_aeg_por_anl_lit_sun_fre_fbf_krd_akn_bat_tha_chh_knd_moo_swa_tur_cze_hin_azi_cic_vie_heb_tsn_bam_igb	0.430214027022353	1.01451768458942	0.312967950109823
71	gam_por_moo_prs_aeg_owc_hau_fre_aze_tur_tsw_bat_igb_ger_glc_bsq_ben_tig_dyu_cnt_dut_mcd_bam_svk_cic_bul_fin_akn_swa_est_krd_amh_geo_afr_bos_scr_hin_sod_heb_ukr_hun_tsn_jav_grk_mly_jpn_tml_kor_guj_urd_swt_pol_tag_ctl_chh_mao_mnd_ita_lda_spa_wly_nor_pan_swe_rom_qcu_rus_mol_arw_xho_anl_alb_sid_lit_ind_cze_bem_eng_dgb_sun_tha_mlt_knd_fbf_zul_azi_lat_slo_uzb_yor_vie_amr_ewe_ven_ses	0.223673938937777	0.526707660039331	0.599650657825491
72	wly_afr_ven_eng_gam_anl_amh_bos_uzb_azi_yor_tag_tsw_hin_ctl_bsq_prs_mlt_ewe_mnd_fre_cze_bam_mcd_swa_mol_est_tsn_zul_fin_alb_sod_geo_svk_lit_ger_rom_amr_chh_pan_hun_ses_jav_por_bat_jpn_tml_kor_ita_urd_bem_grk_mly_slo_tig_ind_cnt_ben_xho_lat_owc_spa_bul_nor_rus_qcu_guj_glc_pol_moo_heb_dut_sid_swe_sun_scr_igb_arw_dgb_mao_tha_aeg_knd_akn_swt_aze_ukr_krd_tur_dyu_vie_hau_lda_fbf_cic	-0.424309811398733	-1.00679380778892	0.316646237134885
73	sod_bos_lda_rus_owc_gam_heb_fre_azi_aze_zul_ind_swt_svk_swe_bsq_eng_hau_bem_cnt_grk_ctl_yor_lit_ses_dut_fin_ven_igb_hun_afr_chh_geo_krd_cze_slo_lat_anl_wly_ben_est_cic_jav_urd_mly_jpn_knd_kor_prs_bul_moo_spa_tag_nor_sid_mao_mnd_ukr_dyu_pol_tig_arw_pan_scr_alb_qcu_por_rom_mol_tsn_amh_guj_amr_hin_bat_ita_akn_mcd_xho_sun_tha_mlt_tml_swa_tsw_uzb_glc_ger_tur_fbf_vie_aeg_ewe_bam_dgb	-0.224552030880362	-0.53063174728351	0.59693884542953
74	owc_lit_yor_scr_tig_wly_aeg_krd_tur_uzb_akn_mly_tsn_ctl_swe_bsq_mcd_mlt_dgb_cnt_spa_nor_ewe_bul_tsw_ger_fin_zul_cic_hun_bos_chh_geo_rom_cze_ita_rus_sod_hau_glc_est_swt_tag_por_bat_jpn_knd_kor_fre_afr_fbf_eng_mao_ben_anl_jav_mnd_ukr_xho_slo_amh_arw_lat_svk_mol_qcu_guj_alb_grk_bem_gam_hin_heb_prs_sun_pol_ven_pan_dyu_ind_tha_amr_tml_bam_moo_azi_dut_urd_aze_lda_vie_sid_swa_igb_ses	0.0749293039346757	0.176183763950123	0.860532659447809
75	tig_fre_swa_alb_mlt_wly_heb_spa_azi_uzb_fbf_jav_dgb_dut_swe_bsq_prs_sid_ses_cnt_afr_cze_xho_bul_swt_guj_fin_moo_dyu_hun_ctl_amh_geo_ita_eng_scr_mcd_amr_owc_pol_est_ewe_ind_ukr_bat_jpn_tml_kor_rom_glc_bam_slo_mao_ger_gam_sun_mnd_hin_igb_nor_sod_lat_por_bos_ben_qcu_rus_urd_pan_lda_hau_mol_anl_arw_mly_grk_tsn_lit_tsw_tag_tha_chh_knd_ven_zul_tur_svk_krd_aze_yor_vie_aeg_bem_cic_akn	-0.319194083706938	-0.75658562295541	0.451210560488678
76	sid_mol_bam_hin_amh_tig_hau_eng_uzb_azi_dyu_bat_ses_spa_guj_bsq_ita_wly_xho_cnt_glc_ger_zul_dut_lda_rus_fin_cic_fbf_est_swe_chh_geo_cze_mcd_grk_scr_anl_sod_krd_hun_tsw_mao_bul_jav_jpn_tml_kor_arw_alb_tsn_prs_mly_lit_mlt_sun_mnd_svk_ewe_rom_gam_afr_pol_por_urd_qcu_lat_fre_bos_moo_heb_ben_owc_nor_tag_ukr_igb_pan_yor_ind_tha_amr_knd_swt_bem_tur_slo_ctl_aze_ven_vie_aeg_swa_dgb_akn	-0.267275705999118	-0.632548458865549	0.52858072935425
77	hau_glc_ses_arw_owc_sod_amh_mol_uzb_azi_bem_jav_tsw_por_ben_bsq_afr_anl_ewe_mnd_urd_eng_igb_svk_yor_rom_hun_xho_dyu_fin_lit_mlt_geo_cze_bul_nor_spa_gam_wly_prs_est_moo_mao_scr_tag_jpn_knd_kor_slo_ctl_cic_hin_mly_alb_tig_sun_cnt_ger_ven_ita_chh_guj_grk_rus_swe_qcu_dut_krd_pol_zul_heb_bos_amr_pan_bat_ukr_fbf_fre_swa_ind_tha_aeg_tml_lda_tsn_aze_mcd_lat_tur_bam_vie_sid_swt_dgb_akn	-0.409362783706159	-0.971665451215148	0.333737445362394
78	amh_bul_bam_svk_amr_mlt_aeg_fre_tur_azi_swt_bat_dgb_mcd_slo_bsq_krd_hau_tsw_mnd_mol_glc_moo_ukr_cic_hin_est_yor_lda_fin_rus_sid_geo_ben_lat_nor_ctl_sod_tig_prs_hun_xho_mly_cze_sun_jpn_tml_kor_swe_ger_akn_afr_ind_eng_wly_jav_cnt_urd_fbf_arw_owc_por_grk_rom_spa_qcu_ita_alb_lit_zul_gam_dut_heb_pol_mao_pan_ses_guj_swa_tag_tha_anl_knd_dyu_ven_aze_bos_scr_uzb_bem_vie_chh_igb_tsn_ewe	-0.229399255614127	-0.541828431686829	0.589232520390177
79	hau_ctl_swt_por_heb_tig_owc_arw_uzb_tur_zul_bat_ven_spa_krd_bsq_mol_amr_tsn_mnd_pol_grk_bam_cze_moo_swe_hun_dgb_akn_fin_scr_chh_geo_pan_urd_prs_dut_sod_anl_rus_est_igb_mao_guj_ind_jpn_tml_kor_bos_ger_lda_hin_jav_svk_wly_tag_cnt_ukr_yor_lat_sid_slo_afr_glc_ben_qcu_eng_alb_fre_fbf_mlt_nor_amh_ita_sun_lit_dyu_rom_swa_mly_tha_gam_knd_xho_ewe_azi_bul_mcd_aze_bem_vie_aeg_tsw_cic_ses	-0.244174418038755	-0.576704277086155	0.565532531782153
80	amr_bul_igb_slo_sid_anl_chh_eng_azi_tur_bam_mly_ven_svk_pan_bsq_arw_sod_lda_cnt_spa_ukr_swt_mcd_bem_ben_est_tsw_moo_hun_dut_aeg_geo_hin_glc_fre_scr_owc_amh_lit_fin_xho_ind_pol_mao_jpn_tml_kor_prs_swe_fbf_rus_bat_alb_wly_sun_mnd_urd_tsn_ctl_tig_grk_nor_rom_ger_qcu_bos_afr_krd_dgb_mlt_ita_gam_cze_tag_lat_zul_mol_cic_jav_tha_heb_knd_ewe_dyu_uzb_por_guj_aze_swa_vie_hau_yor_akn_ses	-1.13869463133295	-2.80226058960558	0.00617489156188943
81	amr_swe_fbf_fre_gam_chh_mlt_lit_tur_azi_igb_mao_cic_cze_mcd_bsq_guj_sod_bem_mnd_dut_eng_dyu_slo_xho_bos_fin_moo_zul_hun_ctl_aeg_geo_grk_ger_arw_prs_wly_anl_rom_est_yor_jav_scr_mly_jpn_tml_kor_rus_pol_lda_afr_tag_krd_amh_sun_cnt_svk_swt_pan_owc_spa_lat_ita_urd_qcu_mol_nor_alb_dgb_heb_por_hau_bul_ind_hin_tsw_glc_akn_bat_tha_sid_knd_bam_swa_uzb_ukr_ben_aze_ses_vie_tig_ven_ewe_tsn	-0.377998672868208	-0.896111554491848	0.372506876495084
82	mlt_lit_dgb_rus_amh_amr_sod_mcd_uzb_azi_ven_ind_ewe_por_dut_bsq_spa_owc_zul_cnt_svk_bul_swt_swe_igb_glc_est_fbf_akn_hun_hin_hau_geo_ita_krd_pan_ukr_heb_anl_scr_fin_bam_tag_alb_jav_jpn_tml_kor_grk_mol_cic_cze_mly_fre_chh_sun_mnd_eng_lda_guj_aeg_ger_nor_pol_bos_qcu_prs_slo_arw_dyu_tig_rom_sid_afr_mao_lat_moo_urd_xho_bat_tha_wly_knd_yor_tsn_tur_ben_ctl_aze_swa_vie_gam_tsw_ses_bem	-0.256645972317365	-0.606635634995664	0.545570810048228
83	wly_cze_bem_lat_anl_amr_heb_grk_aze_uzb_ven_jav_swa_ukr_urd_bsq_por_amh_dyu_cnt_alb_pan_zul_guj_dgb_mol_hun_swt_xho_fin_mcd_sod_geo_ita_svk_spa_bul_hau_tig_swe_est_akn_ind_ger_mly_jpn_knd_kor_krd_arw_yor_ctl_tag_hin_sid_mao_mnd_prs_tsw_rom_owc_bos_fre_eng_dut_qcu_slo_afr_ben_bam_aeg_scr_mlt_rus_sun_nor_lda_lit_cic_bat_tha_gam_tml_ewe_tsn_tur_pol_glc_azi_ses_vie_chh_moo_fbf_igb	0.207672661540756	0.488796693150763	0.626136349732562
84	tig_lat_lda_mol_anl_amh_hau_spa_aze_uzb_swt_tag_tsw_glc_eng_bsq_rus_wly_swa_mnd_urd_guj_tsn_por_bem_fre_fin_igb_xho_hun_mcd_amr_geo_ben_bul_rom_alb_aeg_mlt_pol_est_bam_bat_swe_jav_jpn_tml_kor_arw_krd_cic_grk_mly_afr_owc_ind_cnt_ger_moo_ita_gam_nor_cze_dut_ukr_qcu_lit_svk_ctl_ses_chh_pan_sod_hin_sun_prs_yor_scr_dyu_mao_tha_heb_knd_akn_zul_azi_bos_slo_tur_ven_vie_sid_dgb_ewe_fbf	-0.831461605246342	-2.00873773593633	0.047464639304757
85	wly_ctl_akn_ben_owc_anl_aeg_mcd_aze_uzb_dyu_tag_swa_dut_lit_bsq_nor_chh_tsw_cnt_lat_fre_swt_bul_dgb_spa_hun_yor_ewe_fin_rom_mlt_geo_swe_cze_alb_rus_amr_hau_arw_est_moo_sun_mol_jav_jpn_knd_kor_ukr_pan_igb_svk_bat_prs_sid_mly_mnd_hin_lda_urd_gam_scr_eng_slo_glc_qcu_grk_krd_pol_tsn_heb_bos_amh_guj_ind_afr_bem_por_bam_mao_tha_sod_tml_fbf_xho_azi_ger_ita_tur_zul_vie_tig_ses_ven_cic	-0.663811112561258	-1.59090776476354	0.115024025393017
86	amr_bos_swa_por_sid_amh_aeg_eng_aze_uzb_igb_ind_swt_mol_afr_bsq_cze_mlt_dyu_cnt_prs_mcd_cic_scr_tsn_alb_est_ses_fbf_fin_lit_owc_geo_pol_fre_guj_ben_anl_wly_grk_hun_yor_tag_svk_mao_jpn_knd_kor_ukr_swe_moo_bul_mly_hin_chh_sun_mnd_spa_bam_ctl_sod_urd_arw_ita_lat_qcu_dut_rus_pan_dgb_tig_slo_gam_rom_bat_nor_ewe_ger_ven_jav_tha_hau_tml_zul_akn_azi_glc_krd_tur_lda_vie_heb_bem_tsw_xho	-0.848453232097354	-2.0550658874402	0.0426771077732768
87	chh_eng_ven_ctl_sod_aeg_wly_arw_uzb_tur_swt_tag_lda_afr_krd_bsq_hin_sid_tsw_mnd_grk_scr_xho_svk_tsn_spa_hun_swa_dyu_est_guj_owc_geo_urd_pol_mol_cze_amr_amh_pan_fin_fbf_jav_slo_mly_jpn_knd_kor_bos_ukr_cic_rus_mao_ger_mlt_sun_cnt_nor_ses_ben_hau_dut_glc_mcd_lat_qcu_fre_swe_alb_dgb_anl_prs_tig_ita_bat_bul_zul_por_akn_ind_tha_gam_tml_bem_moo_aze_lit_rom_azi_igb_vie_heb_yor_ewe_bam	0.228503630622006	0.53914610002559	0.591074432690139
88	wly_hin_dgb_nor_heb_mlt_hau_krd_uzb_aze_swa_ind_fbf_alb_svk_bsq_por_owc_ses_cnt_bos_mol_tsn_pol_moo_guj_fin_zul_bam_est_lat_sid_geo_spa_pan_arw_swe_tig_amr_mcd_hun_dyu_mly_bul_sun_jpn_knd_kor_prs_ita_swt_ukr_mao_afr_chh_jav_mnd_ger_akn_rom_anl_lit_glc_grk_rus_qcu_fre_scr_ben_tsw_amh_eng_gam_ctl_tag_cze_ewe_dut_igb_bat_tha_sod_tml_bem_yor_tur_urd_slo_azi_xho_vie_aeg_cic_lda_ven	-0.197725331719551	-0.466992431521672	0.641597534959693
89	tig_ukr_ewe_nor_anl_mlt_sod_ita_azi_uzb_ses_bat_igb_glc_lit_bsq_eng_chh_dyu_cnt_rus_spa_xho_ger_zul_cze_fin_cic_yor_est_mol_aeg_geo_krd_pol_ctl_alb_owc_wly_fre_hun_bam_mly_arw_sun_jpn_tml_kor_afr_dut_lda_pan_tag_por_amr_mao_mnd_rom_akn_bul_amh_grk_prs_mcd_urd_qcu_svk_bos_slo_dgb_heb_ben_gam_lat_jav_hin_swa_scr_swt_ind_tha_sid_knd_fbf_moo_tur_guj_swe_aze_ven_vie_hau_bem_tsw_tsn	0.615151375774186	1.45745588751936	0.148359077955489
90	heb_ger_igb_cze_amh_aeg_chh_arw_aze_uzb_zul_mao_ven_grk_slo_bsq_rom_amr_dgb_mnd_ukr_spa_yor_rus_tsn_ctl_hun_moo_dyu_est_bul_tig_geo_bos_svk_swe_guj_sid_sod_mol_fin_swt_jav_alb_tag_jpn_knd_kor_lit_glc_tsw_fre_mly_mcd_owc_ind_cnt_krd_lda_nor_gam_prs_eng_dut_urd_qcu_pan_por_hin_fbf_anl_ita_wly_pol_sun_ben_cic_lat_xho_bat_tha_hau_tml_bam_swa_tur_scr_afr_azi_bem_vie_mlt_ewe_ses_akn	-0.151126717127795	-0.356958669133621	0.721931429739736
91	aeg_urd_dgb_hin_heb_sid_amr_spa_uzb_aze_akn_ind_dyu_krd_svk_bsq_por_gam_bam_mnd_nor_mcd_yor_pol_fbf_scr_est_xho_tsw_hun_rus_amh_geo_cze_alb_ctl_prs_chh_hau_mol_fin_swa_tag_slo_mly_jpn_tml_kor_bul_pan_moo_lit_bat_afr_wly_sun_cnt_glc_swt_ger_owc_rom_ukr_swe_ben_qcu_fre_grk_arw_tsn_sod_eng_anl_guj_jav_dut_ewe_ita_bem_mao_tha_tig_knd_zul_cic_tur_lat_bos_azi_ven_vie_mlt_ses_lda_igb	-0.626247106491333	-1.49789237681874	0.13754780564906
92	amh_guj_dyu_rom_owc_heb_anl_grk_tur_uzb_moo_mao_akn_fre_lat_bsq_urd_wly_ses_cnt_eng_hin_xho_lit_swt_ukr_est_dgb_cic_fin_alb_chh_geo_dut_ctl_arw_glc_aeg_sid_rus_hun_zul_bat_swe_jav_jpn_tml_kor_krd_slo_bem_mcd_tag_ita_amr_sun_mnd_por_tsn_afr_mlt_bos_ben_nor_bul_qcu_pol_mol_ger_ewe_tig_pan_sod_cze_mly_prs_swa_spa_ven_ind_tha_gam_knd_fbf_yor_aze_svk_scr_azi_bam_vie_hau_tsw_lda_igb	-0.0968968384081694	-0.228583596727909	0.819694456039963
93	heb_swe_moo_rus_wly_amr_mlt_spa_azi_uzb_bem_mly_yor_prs_scr_bsq_ctl_owc_ses_mnd_lit_lat_swt_fre_dgb_bul_hun_bam_akn_est_grk_sod_geo_ger_ukr_cze_pan_anl_gam_ita_fin_ewe_jav_mcd_ind_jpn_tml_kor_nor_hin_dyu_afr_tag_arw_tig_sun_cnt_glc_zul_eng_sid_dut_urd_ben_slo_qcu_bos_pol_guj_ven_chh_svk_hau_rom_mao_por_tsw_alb_tsn_bat_tha_aeg_knd_lda_igb_tur_mol_krd_aze_swa_vie_amh_xho_cic_fbf	-1.27967621124643	-3.19312599704339	0.00192106427593691
94	tig_bul_yor_rus_aeg_anl_wly_bos_tur_uzb_akn_ind_swa_grk_cze_bsq_mol_mlt_xho_mnd_por_ita_dyu_swe_fbf_alb_fin_dgb_bam_hun_ctl_gam_geo_krd_pol_slo_guj_heb_sid_eng_est_tsn_bat_glc_jav_jpn_tml_kor_ben_hin_bem_fre_tag_nor_amr_mao_cnt_pan_ven_svk_chh_prs_lit_spa_scr_qcu_ger_lat_dut_swt_sod_mcd_amh_urd_mly_afr_tsw_arw_zul_sun_tha_owc_knd_moo_ses_azi_rom_ukr_aze_ewe_vie_hau_igb_cic_lda	-0.0281021765580352	-0.0661858621699246	0.947371926828219
95	wly_arw_lda_grk_aeg_sid_tig_spa_aze_azi_ses_mao_ewe_glc_pol_bsq_rus_owc_yor_mnd_bul_scr_dgb_ger_akn_ita_fin_dyu_bam_est_urd_hau_geo_alb_mcd_mol_ctl_amr_chh_ben_hun_cic_bat_eng_sun_jpn_tml_kor_por_pan_tsw_afr_jav_fre_sod_tag_cnt_lat_tsn_slo_amh_lit_prs_guj_svk_qcu_ukr_dut_hin_bem_anl_cze_mlt_bos_mly_swe_moo_rom_ven_ind_tha_heb_knd_xho_swa_tur_nor_krd_uzb_igb_vie_gam_zul_swt_fbf	0.178871732387685	0.421161745360365	0.674608741812986
96	hau_spa_swt_hin_anl_wly_tig_alb_aze_azi_moo_mao_ewe_glc_eng_bsq_svk_sid_tsw_mnd_mol_guj_bam_bos_fbf_fre_hun_lda_xho_fin_ita_sod_geo_mcd_grk_ger_pol_amh_owc_krd_est_tsn_sun_bul_tag_jpn_knd_kor_pan_cze_zul_ukr_bat_swe_aeg_mly_cnt_afr_yor_ctl_heb_rus_urd_prs_lit_qcu_lat_rom_dut_igb_amr_scr_gam_nor_ind_arw_ses_por_bem_jav_tha_chh_tml_cic_dyu_tur_slo_ben_uzb_dgb_vie_mlt_swa_akn_ven	0.215778765439369	0.508047013725602	0.612623294728925
97	hau_hin_xho_lit_wly_amh_anl_bul_aze_tur_swa_mao_ewe_guj_dut_bsq_mol_heb_cic_mnd_spa_slo_swt_ben_zul_bos_hun_ven_ses_fin_rom_chh_geo_prs_arw_glc_eng_sid_amr_ukr_est_lda_ind_cze_bat_jpn_knd_kor_alb_scr_yor_svk_tag_grk_owc_jav_cnt_krd_dyu_fre_sod_lat_urd_ctl_ita_qcu_swe_nor_rus_bam_mlt_afr_gam_por_sun_mcd_akn_pol_bem_mly_tha_aeg_tml_fbf_tsw_azi_pan_ger_uzb_igb_vie_tig_tsn_moo_dgb	-0.892966487200866	-2.15980085886008	0.0333598174841402
98	sod_urd_akn_ita_hau_gam_amh_bos_tur_aze_yor_mao_xho_grk_fre_bsq_afr_wly_swa_cnt_guj_por_dyu_scr_tsn_ger_est_bem_tsw_hun_svk_tig_geo_cze_ben_arw_rom_sid_owc_eng_fin_ven_sun_rus_tag_jpn_tml_kor_dut_hin_zul_mol_mly_alb_heb_bat_mnd_ctl_cic_lit_aeg_swe_prs_lat_mcd_qcu_ukr_spa_nor_moo_chh_krd_amr_slo_jav_glc_ses_pol_bam_ind_tha_anl_knd_ewe_swt_azi_bul_pan_uzb_lda_vie_mlt_igb_dgb_fbf	0.493272342624418	1.16589939696435	0.246636494438627
99	hau_ger_swt_mol_tig_sod_heb_prs_azi_tur_ewe_tag_swa_slo_lat_bsq_fre_chh_fbf_cnt_glc_ben_zul_cze_bem_krd_est_yor_tsn_fin_bul_aeg_geo_eng_grk_pol_ukr_mlt_wly_rus_hun_bam_mly_rom_bat_jpn_knd_kor_mcd_spa_dyu_bos_jav_swe_amh_mao_mnd_ita_tsw_alb_anl_hin_nor_guj_dut_qcu_urd_svk_arw_lda_amr_ctl_gam_afr_ind_scr_dgb_pan_moo_sun_tha_sid_tml_ven_cic_uzb_por_lit_aze_igb_vie_owc_akn_xho_ses	-0.171199852818811	-0.404424357166453	0.686829298088366
100	owc_ben_xho_bul_tig_mlt_sod_spa_tur_aze_bam_bat_cic_lit_scr_bsq_urd_chh_igb_cnt_alb_fre_ewe_ukr_ses_arw_hun_dgb_lda_est_guj_amr_geo_rom_mol_ger_slo_wly_heb_grk_fin_akn_mly_glc_ind_jpn_tml_kor_por_pol_tsn_dut_tag_krd_anl_jav_mnd_nor_moo_ctl_hau_swe_cze_prs_bos_qcu_mcd_eng_ita_ven_gam_pan_amh_hin_sun_afr_swt_rus_bem_mao_tha_aeg_knd_swa_fbf_azi_svk_lat_uzb_tsw_vie_sid_dyu_zul_yor	-0.221483355784724	-0.523297621193992	0.602011820402976
101	amr_por_tsw_guj_chh_hau_gam_alb_tur_uzb_ven_sun_tsn_pan_rom_bsq_bul_wly_bam_mnd_prs_arw_lda_ctl_fbf_afr_hun_dyu_igb_fin_cze_mlt_geo_slo_grk_ukr_ben_anl_tig_rus_est_dgb_mly_urd_bat_jpn_tml_kor_lit_ita_swa_bos_mao_hin_amh_ind_cnt_pol_cic_nor_heb_swe_svk_krd_dut_qcu_scr_mol_glc_akn_owc_eng_aeg_ger_tag_spa_ses_fre_bem_jav_tha_sid_knd_yor_swt_azi_lat_mcd_aze_zul_vie_sod_moo_xho_ewe	-0.258109237388075	-0.611320156521392	0.542479065353193
102	amh_spa_tsn_bul_owc_amr_sid_glc_aze_tur_swt_jav_yor_lit_ben_bsq_krd_hau_xho_cnt_bos_mcd_ses_svk_cic_ukr_est_fbf_zul_fin_ita_gam_geo_pol_hin_nor_por_tig_wly_grk_hun_akn_tag_mol_mly_jpn_tml_kor_arw_guj_lda_swe_bat_slo_heb_sun_mnd_lat_moo_dut_anl_ger_afr_scr_cze_qcu_eng_alb_rus_dyu_chh_pan_mlt_fre_ind_ctl_dgb_rom_ewe_mao_tha_sod_knd_tsw_bam_azi_urd_prs_uzb_swa_vie_aeg_bem_igb_ven	0.320155408240413	0.75454099907785	0.45243087547003
103	owc_mcd_lda_lit_chh_amr_sid_spa_aze_uzb_igb_mly_dyu_pol_ger_bsq_por_mlt_ven_cnt_glc_mol_cic_swe_swa_fre_hun_fbf_tsn_fin_slo_sod_geo_grk_eng_bos_urd_heb_amh_afr_est_dgb_ind_arw_mao_jpn_tml_kor_ben_prs_swt_rom_bat_svk_aeg_jav_mnd_ctl_xho_ita_anl_bul_rus_hin_dut_qcu_scr_nor_krd_zul_wly_alb_tig_guj_tag_cze_bem_ukr_akn_sun_tha_hau_knd_ewe_yor_azi_lat_pan_tur_bam_vie_gam_moo_tsw_ses	0.21381598097194	0.503552932314466	0.615766259172929
104	amr_prs_lda_ctl_wly_sid_gam_mcd_aze_tur_akn_mao_yor_ger_urd_bsq_grk_owc_tsw_cnt_lat_scr_dyu_pol_cic_swe_est_tsn_dgb_hun_lit_tig_geo_svk_ben_glc_nor_anl_mlt_rus_fin_swa_sun_slo_bat_jpn_tml_kor_por_dut_fbf_pan_ind_spa_chh_jav_mnd_hin_bem_fre_hau_ukr_bul_afr_ita_qcu_cze_mol_arw_ses_heb_eng_aeg_alb_mly_rom_bam_guj_zul_tag_tha_amh_knd_ewe_swt_uzb_krd_bos_azi_igb_vie_sod_ven_xho_moo	-0.145061171533165	-0.342915366040708	0.732436030179098
105	hau_ita_lda_scr_wly_tig_gam_rus_uzb_aze_akn_bat_ven_hin_alb_bsq_guj_sid_zul_mnd_grk_ben_fbf_eng_dgb_pol_hun_igb_xho_est_lat_aeg_geo_lit_spa_prs_ger_mlt_chh_nor_fin_moo_mly_pan_jav_jpn_tml_kor_svk_cze_bam_arw_tag_ukr_heb_sun_cnt_rom_dyu_slo_anl_mol_por_dut_glc_qcu_swe_ctl_urd_ses_sod_afr_amr_fre_ind_bul_ewe_mcd_tsn_mao_tha_owc_knd_cic_yor_tur_bos_krd_azi_tsw_vie_amh_bem_swa_swt	0.00226560201105235	0.00534366653983671	0.995747837180834
106	tig_hin_zul_mol_aeg_amh_anl_bul_tur_azi_yor_bat_swa_scr_eng_bsq_slo_wly_tsn_cnt_rom_alb_tsw_pol_bam_fre_fin_fbf_swt_est_ita_owc_geo_glc_cze_por_ctl_sid_amr_nor_hun_ven_mly_lat_tag_jpn_tml_kor_pan_urd_ses_swe_mao_guj_chh_ind_mnd_svk_akn_lit_heb_krd_afr_bos_spa_qcu_dut_arw_rus_igb_hau_grk_gam_ben_sun_ger_ewe_mcd_dyu_jav_tha_sod_knd_cic_bem_aze_prs_ukr_uzb_xho_vie_mlt_moo_dgb_lda	-0.200495086786342	-0.47329308642524	0.637113156549812
107	amr_ger_igb_eng_tig_chh_heb_rus_aze_tur_ses_mao_ven_mol_svk_bsq_spa_gam_yor_mnd_swe_guj_swa_glc_xho_pol_fin_swt_tsn_hun_hin_sod_geo_lat_mcd_lit_krd_wly_amh_urd_est_fbf_mly_pan_ind_jpn_tml_kor_scr_bos_ewe_ben_jav_nor_hau_tag_cnt_cze_bem_rom_mlt_afr_alb_ctl_prs_qcu_ukr_slo_arw_bam_sid_ita_aeg_bul_bat_fre_tsw_dut_dyu_sun_tha_anl_knd_cic_zul_azi_grk_por_uzb_lda_vie_owc_moo_dgb_akn	0.395058461813862	0.931201663096528	0.354160314200689
108	aeg_svk_dyu_bul_anl_sod_chh_rom_uzb_azi_zul_bat_bam_eng_urd_bsq_prs_amr_fbf_cnt_lit_fre_ewe_cze_tsn_ita_est_xho_moo_fin_lat_amh_geo_glc_mcd_afr_hin_sid_hau_grk_hun_bem_mao_rus_jav_jpn_tml_kor_pol_pan_akn_ctl_mly_guj_owc_tag_mnd_krd_igb_nor_gam_bos_por_mol_spa_qcu_swe_ukr_dut_tsw_heb_arw_tig_ger_ind_slo_lda_ben_ven_sun_tha_mlt_knd_yor_swt_tur_alb_scr_aze_ses_vie_wly_dgb_swa_cic	-0.234251296731954	-0.553119001848342	0.581509132599159
109	sid_cze_bam_hin_anl_amh_owc_pan_tur_aze_yor_bat_xho_afr_alb_bsq_rus_hau_cic_cnt_urd_glc_tsn_mcd_swt_arw_est_moo_fbf_fin_grk_amr_geo_ben_krd_ita_bul_wly_tig_fre_hun_ewe_sun_prs_jav_jpn_knd_kor_eng_lit_akn_ukr_mly_pol_gam_mao_mnd_mol_dyu_slo_chh_lat_rom_swe_dut_qcu_nor_bos_spa_zul_aeg_ger_sod_por_ind_svk_igb_ctl_lda_tag_tha_mlt_tml_bem_swa_azi_scr_guj_uzb_ses_vie_heb_tsw_ven_dgb	-0.199155136489328	-0.470649287766124	0.638993201450547
110	chh_arw_swt_alb_aeg_amh_gam_bul_azi_tur_zul_mly_akn_dut_eng_bsq_mol_wly_igb_cnt_fre_afr_yor_bos_ven_svk_est_moo_fbf_hun_lat_heb_geo_krd_ger_slo_hin_sod_tig_swe_fin_lda_jav_ukr_ind_jpn_tml_kor_scr_mcd_dyu_glc_mao_guj_anl_tag_mnd_rom_dgb_cze_amr_rus_spa_pol_lit_qcu_nor_prs_grk_swa_sid_pan_mlt_por_sun_ctl_tsw_urd_ses_bat_tha_hau_knd_bam_bem_uzb_ita_ben_aze_cic_vie_owc_xho_ewe_tsn	1.03926337022174	2.49384092343115	0.0144033901580367
111	heb_arw_ven_eng_amr_mlt_tig_hin_azi_tur_cic_sun_dgb_guj_pan_bsq_rus_sid_swt_cnt_por_ben_ses_pol_moo_glc_fin_yor_zul_est_afr_wly_geo_mol_swe_bos_mcd_anl_aeg_lit_hun_bem_tag_lat_jav_jpn_knd_kor_rom_bul_swa_fre_ind_svk_owc_mao_mnd_ukr_xho_alb_gam_ctl_urd_spa_ita_qcu_slo_nor_ger_igb_hau_dut_sod_cze_bat_krd_ewe_scr_akn_mly_tha_amh_tml_tsw_dyu_uzb_grk_prs_aze_bam_vie_chh_fbf_lda_tsn	-0.912928190349336	-2.2133837176618	0.0293170156271496
112	heb_prs_dgb_slo_aeg_tig_amh_bos_aze_tur_yor_tag_lda_krd_cze_bsq_lit_chh_fbf_cnt_ger_ukr_akn_eng_ven_por_hun_cic_bem_est_pol_mlt_geo_svk_ben_urd_dut_gam_anl_mcd_fin_swt_mao_ita_mly_jpn_knd_kor_pan_rus_ewe_alb_bat_grk_owc_sun_mnd_guj_dyu_scr_amr_spa_rom_fre_hin_qcu_bul_arw_lat_ses_wly_glc_sid_mol_jav_swe_zul_ctl_igb_ind_tha_hau_tml_bam_tsn_azi_afr_nor_uzb_moo_vie_sod_tsw_swa_xho	-0.0504610922701952	-0.118914040064187	0.905599942313371
113	aeg_bos_zul_arw_sid_sod_heb_pan_aze_tur_dyu_mly_bam_urd_slo_bsq_bul_wly_tsw_mnd_eng_prs_fbf_hin_yor_ben_hun_igb_moo_est_krd_amh_geo_grk_alb_guj_dut_hau_mlt_spa_fin_ewe_jav_ukr_ind_jpn_knd_kor_mol_mcd_ses_afr_bat_nor_anl_sun_cnt_lat_swa_lit_owc_por_ctl_svk_ger_qcu_swe_fre_glc_cic_tig_pol_chh_scr_mao_cze_lda_ita_bem_tag_tha_amr_tml_akn_ven_azi_rus_rom_uzb_swt_vie_gam_tsn_xho_dgb	-0.689460722887463	-1.65265475469123	0.10177342212525
114	amr_afr_dgb_fre_hau_sod_chh_glc_aze_tur_yor_bat_cic_rus_svk_bsq_alb_gam_fbf_mnd_swe_ctl_zul_rom_tsw_ukr_est_dyu_bem_hun_dut_mlt_geo_nor_ger_prs_slo_wly_owc_bul_fin_igb_mao_spa_ind_jpn_knd_kor_por_mcd_ven_ben_jav_hin_sid_sun_cnt_grk_lda_lat_aeg_eng_guj_mol_scr_qcu_pol_bos_krd_xho_tig_cze_anl_urd_tag_lit_bam_pan_ewe_mly_tha_amh_tml_swt_tsn_uzb_arw_ita_azi_akn_vie_heb_ses_swa_moo	0.240154667302903	0.565698585501654	0.5729610662072
115	heb_scr_dyu_lat_mlt_sid_anl_guj_azi_uzb_lda_mly_bam_ctl_rom_bsq_cze_gam_bem_mnd_eng_fre_moo_pol_igb_krd_hun_dgb_cic_fin_nor_tig_geo_rus_svk_hin_urd_amr_aeg_mcd_est_ven_jav_grk_mao_jpn_tml_kor_dut_bos_zul_arw_sun_ukr_hau_bat_cnt_bul_fbf_afr_sod_spa_glc_lit_prs_qcu_mol_ben_por_akn_amh_slo_chh_swe_ind_pan_ewe_ita_xho_tag_tha_wly_knd_swt_yor_aze_alb_ger_tur_tsw_vie_owc_swa_ses_tsn	-0.622555918160711	-1.48772404724517	0.140206582227315
116	wly_grk_dyu_alb_heb_sod_aeg_ben_tur_aze_swt_tag_igb_nor_pol_bsq_ctl_mlt_bem_mnd_urd_bul_xho_ukr_dgb_pan_fin_ses_ewe_hun_por_sid_geo_afr_spa_eng_arw_tig_hau_krd_est_akn_sun_lit_mao_jpn_knd_kor_rom_ita_tsw_ger_jav_hin_chh_ind_cnt_scr_tsn_svk_owc_bos_fre_dut_slo_qcu_rus_cze_swe_ven_anl_prs_amh_lat_bat_mol_lda_mcd_zul_mly_tha_amr_tml_moo_fbf_uzb_glc_guj_azi_swa_vie_gam_cic_yor_bam	-0.16512687201027	-0.389704453057115	0.697646128057891
117	owc_grk_cic_scr_sod_aeg_wly_ctl_azi_uzb_lda_jav_fbf_eng_bos_bsq_nor_amr_bam_mnd_hin_ben_bem_mol_moo_por_fin_ses_xho_est_prs_heb_geo_urd_cze_arw_slo_chh_gam_bul_hun_yor_bat_spa_mao_jpn_tml_kor_pan_guj_ven_ukr_mly_lat_mlt_ind_cnt_dut_dgb_fre_hau_rom_glc_pol_rus_qcu_krd_alb_svk_dyu_sid_ger_amh_lit_tag_mcd_swa_afr_tsw_sun_tha_tig_knd_zul_akn_tur_swe_ita_aze_ewe_vie_anl_tsn_igb_swt	-0.377799759818902	-0.896267064984596	0.372424270628445
118	tig_slo_fbf_guj_sod_gam_amh_ita_azi_aze_tsn_ind_zul_alb_lat_bsq_nor_owc_bam_cnt_prs_dut_xho_ctl_swa_urd_hun_dyu_bem_est_hin_chh_geo_ger_scr_swe_lit_mlt_aeg_fre_fin_ses_tag_glc_mly_jpn_tml_kor_eng_rus_swt_afr_sun_svk_anl_mao_mnd_krd_moo_pol_heb_arw_bos_cze_rom_qcu_spa_ben_mol_lda_hau_ukr_wly_mcd_jav_bul_akn_pan_ewe_bat_tha_sid_knd_ven_tsw_tur_grk_por_uzb_igb_vie_amr_cic_yor_dgb	0.0785621082402371	0.185109326031333	0.853546384876967
119	amr_nor_fbf_ger_gam_wly_tig_mol_tur_azi_cic_mao_bem_dut_lat_bsq_slo_owc_swt_cnt_prs_ben_dgb_grk_tsw_fre_est_ven_lda_hun_afr_aeg_geo_bul_krd_hin_bos_chh_mlt_ukr_fin_zul_tag_scr_sun_jpn_knd_kor_swe_svk_tsn_lit_jav_arw_sid_bat_mnd_ita_ses_mcd_heb_rus_ctl_alb_guj_qcu_por_glc_cze_ewe_amh_pan_hau_pol_mly_spa_xho_rom_igb_ind_tha_anl_tml_dyu_bam_aze_urd_eng_uzb_akn_vie_sod_swa_yor_moo	-0.302125082893941	-0.714911661541356	0.476454458069168
120	mlt_swe_cic_pan_anl_chh_gam_fre_uzb_aze_zul_jav_tsw_bos_urd_bsq_krd_aeg_lda_cnt_rus_bul_moo_rom_swa_prs_hun_bam_swt_est_arw_amh_geo_afr_pol_nor_ben_amr_hau_glc_fin_ven_sun_ita_mao_jpn_knd_kor_guj_slo_igb_scr_ind_hin_tig_bat_mnd_grk_dgb_por_wly_eng_alb_ger_ukr_qcu_svk_spa_lat_xho_heb_lit_sid_mol_mly_cze_ewe_mcd_dyu_tag_tha_sod_tml_tsn_akn_tur_ctl_dut_azi_yor_vie_owc_ses_bem_fbf	-0.336713560341552	-0.797093723690142	0.427426939589046
121	anl_glc_moo_rus_amr_aeg_gam_hin_aze_uzb_swa_mly_dgb_nor_grk_bsq_pol_wly_ses_cnt_spa_mol_zul_swe_cic_eng_hun_yor_fbf_est_arw_chh_geo_lit_bos_prs_slo_amh_heb_krd_fin_bem_ind_afr_tag_jpn_tml_kor_scr_urd_dyu_ukr_sun_ger_hau_jav_mnd_bul_akn_svk_owc_ctl_mcd_alb_ita_qcu_lat_guj_pan_lda_tig_rom_mlt_cze_mao_dut_bam_ben_tsw_bat_tha_sid_knd_ewe_tsn_azi_fre_por_tur_igb_vie_sod_swt_xho_ven	-0.0376154280284468	-0.0885864324901898	0.929601075686956
122	mlt_bul_lda_krd_anl_owc_tig_lat_tur_azi_ven_ind_tsn_ukr_grk_bsq_bos_aeg_ses_mnd_pan_ben_yor_svk_swa_scr_hun_xho_dgb_est_hin_amr_geo_eng_guj_alb_pol_amh_wly_glc_fin_bem_jav_mol_tag_jpn_tml_kor_afr_arw_tsw_mcd_mly_por_sod_sun_cnt_slo_akn_nor_hau_ctl_fre_ita_swe_qcu_urd_ger_spa_moo_gam_rus_heb_prs_bat_dut_igb_rom_bam_mao_tha_sid_knd_swt_ewe_aze_lit_cze_uzb_zul_vie_chh_fbf_dyu_cic	-0.103708973119831	-0.244425714802633	0.807439588403509
123	anl_afr_swa_lat_sid_owc_aeg_fre_azi_tur_bam_jav_lda_mcd_cze_bsq_ben_gam_cic_mnd_mol_ctl_zul_rom_dgb_rus_fin_ses_xho_est_pan_amh_geo_eng_spa_urd_slo_hau_tig_prs_hun_moo_mao_glc_tag_jpn_tml_kor_dut_bos_swt_pol_ind_ita_sod_mly_cnt_ger_igb_ukr_mlt_grk_hin_arw_scr_qcu_swe_bul_lit_tsw_wly_alb_amr_guj_sun_nor_fbf_svk_ewe_bat_tha_heb_knd_bem_yor_aze_por_krd_uzb_tsn_vie_chh_ven_akn_dyu	-0.214710642283476	-0.506721581906663	0.613549494835139
124	heb_mol_yor_alb_sod_tig_aeg_arw_azi_aze_dyu_bat_dgb_slo_pan_bsq_lat_owc_ven_mnd_nor_guj_moo_spa_tsw_grk_est_ses_swa_fin_ukr_amr_geo_prs_svk_glc_scr_wly_amh_eng_hun_tsn_tag_por_mao_jpn_knd_kor_pol_ger_igb_fre_mly_dut_mlt_sun_cnt_hin_cic_cze_anl_swe_afr_bos_bul_qcu_ben_urd_rus_zul_gam_mcd_hau_ctl_jav_krd_swt_lit_xho_ind_tha_chh_tml_fbf_bam_uzb_rom_ita_tur_ewe_vie_sid_bem_akn_lda	0.0608292959151966	0.143498785329645	0.88620674484741
125	chh_pol_igb_mcd_tig_hau_heb_por_aze_uzb_bam_tag_xho_prs_scr_bsq_guj_amh_dgb_cnt_ita_afr_lda_fre_cic_rus_fin_ses_akn_est_spa_gam_geo_hin_glc_eng_cze_aeg_anl_alb_hun_bem_mly_bos_bat_jpn_knd_kor_urd_arw_fbf_dut_ind_lit_owc_jav_mnd_ger_swt_rom_sid_mol_bul_svk_grk_qcu_ctl_slo_krd_ven_wly_nor_sod_ukr_sun_pan_zul_lat_ewe_mao_tha_mlt_tml_moo_swa_tur_swe_ben_azi_tsw_vie_amr_dyu_tsn_yor	-0.868695441484355	-2.0995191217083	0.0384794519879043
126	owc_urd_tsw_swe_amr_heb_amh_por_uzb_tur_swt_mly_ses_arw_hin_bsq_bos_chh_dyu_mnd_alb_svk_bem_dut_dgb_mol_fin_tsn_xho_est_cze_sid_geo_lit_ukr_prs_grk_anl_gam_nor_hun_ven_bat_glc_jav_jpn_tml_kor_ger_scr_fbf_pan_sun_ben_wly_tag_cnt_fre_zul_mcd_hau_lat_pol_afr_bul_qcu_rom_krd_eng_cic_mlt_guj_tig_ctl_ind_slo_swa_ita_yor_mao_tha_aeg_knd_akn_bam_azi_spa_rus_aze_igb_vie_sod_ewe_moo_lda	-0.14190753265766	-0.334743170270584	0.738572634803983
127	sid_krd_tsw_ctl_owc_amh_mlt_dut_aze_tur_dgb_jav_swt_lat_mcd_bsq_urd_gam_fbf_cnt_fre_por_akn_guj_ses_pol_est_ewe_moo_fin_mol_hau_geo_grk_ita_ukr_hin_tig_amr_ben_hun_cic_tag_prs_mly_jpn_tml_kor_svk_lit_ven_rus_ind_slo_heb_sun_mnd_bul_xho_glc_chh_ger_arw_spa_bos_qcu_pan_cze_scr_swa_aeg_nor_wly_rom_mao_swe_zul_alb_dyu_bat_tha_anl_knd_bam_yor_uzb_eng_afr_azi_lda_vie_sod_tsn_igb_bem	-0.276517551531214	-0.65379238487344	0.514858925003255
128	mlt_hin_ewe_nor_tig_owc_heb_swe_azi_tur_yor_tag_zul_rus_lat_bsq_arw_sod_akn_mnd_slo_ctl_tsn_dut_fbf_ger_hun_lda_swt_fin_grk_chh_geo_lit_urd_mol_ukr_anl_sid_glc_est_swa_jav_cze_ind_jpn_tml_kor_fre_svk_moo_ben_sun_por_amr_bat_cnt_guj_igb_ita_amh_krd_pol_eng_bos_qcu_alb_rom_spa_bam_gam_pan_wly_prs_mly_mcd_xho_bul_dgb_mao_tha_hau_knd_cic_ven_uzb_afr_scr_aze_bem_vie_aeg_tsw_dyu_ses	-0.683088046694181	-1.6385183123894	0.10469259418562
129	wly_eng_dyu_urd_sid_amr_mlt_prs_tur_aze_bem_mao_dgb_mol_pan_bsq_bul_heb_tsw_cnt_spa_nor_ven_ger_bam_afr_hun_swa_igb_est_por_sod_geo_ctl_hin_alb_rus_aeg_hau_lit_fin_cic_sun_slo_mly_jpn_knd_kor_bos_arw_swt_lat_ind_dut_owc_bat_mnd_mcd_tsn_swe_anl_pol_ben_glc_svk_qcu_ukr_cze_ita_akn_tig_grk_amh_krd_tag_guj_moo_rom_ses_jav_tha_gam_tml_zul_yor_azi_scr_fre_uzb_xho_vie_chh_ewe_lda_fbf	-1.16249867881108	-2.86970613925069	0.00508550997682253
130	owc_cze_zul_arw_amh_gam_hau_slo_uzb_tur_ewe_sun_bem_nor_fre_bsq_prs_sid_xho_mnd_grk_afr_swa_glc_igb_pol_fin_tsw_lda_est_ctl_anl_geo_dut_por_spa_alb_wly_sod_bul_hun_moo_ind_ger_mly_jpn_tml_kor_mcd_bos_ses_svk_mao_ben_amr_bat_cnt_guj_dgb_ukr_chh_eng_rom_swe_hin_qcu_urd_krd_pan_cic_heb_scr_aeg_mol_tag_ita_ven_lat_yor_jav_tha_tig_knd_fbf_swt_azi_lit_rus_aze_bam_vie_mlt_tsn_dyu_akn	0.380727337014971	0.898209699553764	0.371393331808333
131	aeg_guj_zul_ger_chh_heb_sod_slo_azi_tur_dyu_sun_swa_svk_mol_bsq_mcd_hau_xho_mnd_por_alb_fbf_urd_igb_pol_fin_yor_cic_est_arw_mlt_geo_glc_rom_krd_spa_wly_tig_grk_hun_moo_jav_fre_tag_jpn_knd_kor_pan_ctl_ses_afr_mao_bos_sid_ind_cnt_ita_bem_swe_owc_lat_bul_cze_lit_qcu_hin_prs_nor_tsn_anl_dut_amr_scr_bat_ben_ewe_rus_lda_mly_tha_gam_tml_swt_ven_uzb_ukr_eng_aze_akn_vie_amh_tsw_bam_dgb	-0.516583023138954	-1.23012748719358	0.221751991292957
132	wly_nor_bem_cze_anl_mlt_heb_dut_tur_azi_moo_mao_igb_ukr_bos_bsq_fre_amh_ewe_cnt_slo_eng_ses_lat_ven_mcd_fin_tsn_lda_hun_krd_gam_geo_hin_urd_svk_ger_tig_amr_pol_est_swa_mly_ctl_tag_jpn_tml_kor_swe_ita_bam_prs_jav_guj_chh_sun_mnd_scr_swt_pan_hau_glc_bul_arw_ben_qcu_por_lit_afr_tsw_aeg_alb_sod_rom_ind_mol_dgb_spa_fbf_bat_tha_sid_knd_dyu_xho_uzb_grk_rus_aze_zul_vie_owc_akn_yor_cic	0.593598630048727	1.40324444145259	0.163873968829119
133	heb_scr_ven_bul_amh_sod_hau_ctl_tur_uzb_bam_ind_ses_ger_alb_bsq_swe_wly_tsw_cnt_lat_afr_igb_arw_tsn_mol_fin_swt_moo_est_glc_gam_geo_cze_lit_krd_ita_sid_owc_nor_hun_dyu_sun_por_mao_jpn_tml_kor_rus_slo_dgb_ben_tag_dut_aeg_mly_mnd_guj_xho_mcd_tig_spa_pol_pan_eng_qcu_hin_rom_ukr_yor_amr_urd_anl_prs_bat_fre_lda_svk_swa_jav_tha_mlt_knd_cic_bem_azi_grk_bos_aze_fbf_vie_chh_ewe_zul_akn	0.726390352523012	1.72498494114853	0.0878519964377551
134	sod_alb_lda_swe_mlt_owc_anl_ukr_tur_aze_swt_jav_ven_bos_ger_bsq_pol_gam_yor_mnd_rom_svk_ses_slo_tsn_ben_fin_cic_igb_hun_hin_aeg_geo_scr_krd_mol_mcd_hau_chh_ctl_est_fbf_mao_prs_tag_jpn_tml_kor_cze_urd_xho_lat_mly_rus_sid_sun_cnt_eng_ewe_lit_amr_glc_grk_fre_por_qcu_dut_guj_bul_akn_wly_nor_heb_arw_bat_afr_zul_ita_tsw_ind_tha_tig_knd_bem_bam_azi_pan_spa_uzb_moo_vie_amh_swa_dyu_dgb	-0.107174334576697	-0.253070485153453	0.800772307862695
135	sod_svk_fbf_swe_chh_heb_tig_lat_tur_uzb_cic_sun_ewe_ukr_pan_bsq_mcd_gam_akn_mnd_eng_pol_tsn_rom_yor_afr_est_swt_moo_hun_rus_anl_geo_nor_urd_scr_bul_sid_owc_glc_fin_zul_mly_fre_tag_jpn_knd_kor_ger_ben_ses_hin_mao_cze_amr_jav_cnt_guj_tsw_prs_mlt_grk_dut_por_lit_qcu_mol_ita_bos_igb_hau_slo_wly_arw_ind_ctl_bem_spa_swa_bat_tha_amh_tml_xho_bam_aze_alb_krd_azi_lda_vie_aeg_dgb_dyu_ven	-0.554187126694971	-1.32263386089999	0.189200449402186
136	sid_urd_bam_krd_amh_wly_sod_bos_uzb_tur_swa_bat_tsw_rus_scr_bsq_lat_amr_bem_mnd_svk_mcd_tsn_fre_ven_ukr_est_zul_cic_fin_prs_tig_geo_ger_ita_nor_cze_heb_anl_hin_hun_dyu_sun_spa_tag_jpn_tml_kor_pan_guj_igb_slo_mao_ben_owc_jav_cnt_swe_fbf_arw_hau_glc_mol_rom_ctl_qcu_afr_grk_dut_ses_gam_bul_chh_eng_ind_pol_lda_por_yor_mly_tha_aeg_knd_xho_swt_azi_alb_lit_aze_dgb_vie_mlt_ewe_akn_moo	-1.14034699825429	-2.79885573222236	0.00623517462435097
137	sod_bul_moo_lit_wly_hau_mlt_mol_tur_aze_swt_mao_ven_spa_ger_bsq_urd_tig_akn_cnt_ctl_grk_bam_dut_tsn_nor_hun_bem_cic_est_svk_owc_geo_ita_glc_eng_krd_anl_gam_scr_fin_ses_ind_mcd_bat_jpn_tml_kor_rom_alb_yor_arw_mly_guj_amh_tag_mnd_slo_dgb_hin_heb_rus_ben_bos_lat_qcu_ukr_cze_fre_ewe_sid_afr_amr_por_sun_prs_swa_pol_fbf_jav_tha_aeg_knd_lda_dyu_uzb_pan_swe_azi_xho_vie_chh_tsw_zul_igb	-0.00581858325592331	-0.0137068616798967	0.989093211017133
138	amh_ukr_bam_por_chh_hau_wly_scr_azi_uzb_zul_jav_swa_swe_pan_bsq_arw_owc_tsn_mnd_prs_ger_xho_grk_bem_lat_fin_ses_ewe_est_nor_anl_geo_dut_urd_mol_bul_gam_sid_cze_hun_cic_tag_spa_bat_jpn_tml_kor_afr_guj_dgb_bos_mao_rom_mlt_ind_cnt_slo_igb_ita_aeg_fre_lit_pol_krd_qcu_rus_alb_svk_akn_tig_ctl_amr_mcd_mly_glc_moo_ben_dyu_sun_tha_sod_knd_lda_yor_aze_eng_hin_tur_tsw_vie_heb_fbf_swt_ven	0.351168914589995	0.828299975853334	0.409621277710562
139	amr_glc_akn_grk_wly_hau_sid_lit_aze_uzb_fbf_jav_dyu_bos_ukr_bsq_slo_mlt_moo_cnt_alb_guj_zul_afr_bem_por_hun_ewe_lda_est_pol_gam_geo_swe_ger_mcd_bul_sod_amh_ben_fin_tsn_sun_urd_bat_jpn_tml_kor_eng_prs_swa_svk_mly_ctl_owc_mao_mnd_hin_ses_dut_anl_scr_nor_ita_spa_qcu_fre_pan_rom_tsw_heb_cze_tig_arw_ind_rus_igb_krd_ven_tag_tha_aeg_knd_dgb_yor_tur_lat_mol_azi_swt_vie_chh_bam_cic_xho	-0.278040670959298	-0.657512650844184	0.512475437777702
140	sid_pan_moo_urd_anl_amh_hau_rus_tur_uzb_tsn_sun_akn_ben_por_bsq_dut_chh_igb_cnt_mol_spa_bem_mcd_swt_ctl_est_swa_lda_fin_lit_owc_geo_prs_slo_krd_alb_sod_amr_eng_hun_tsw_tag_arw_ind_jpn_tml_kor_guj_hin_yor_afr_mly_rom_heb_jav_mnd_cze_dgb_swe_aeg_pol_lat_fre_svk_qcu_ukr_nor_ger_zul_mlt_bul_wly_bos_mao_ita_ven_scr_cic_bat_tha_tig_knd_xho_ses_azi_grk_glc_aze_fbf_vie_gam_ewe_bam_dyu	0.669909780494521	1.587076544792	0.115889650265685
141	wly_lit_igb_rom_chh_tig_amr_ita_azi_uzb_dgb_jav_moo_ctl_fre_bsq_scr_sid_swt_mnd_ukr_rus_bam_alb_swa_arw_hun_tsn_xho_fin_pol_aeg_geo_hin_afr_lat_ger_owc_sod_guj_est_akn_ind_por_tag_jpn_knd_kor_cze_krd_lda_mcd_bat_mol_anl_mao_cnt_pan_zul_svk_amh_ben_slo_urd_nor_qcu_spa_prs_swe_yor_gam_dut_mlt_bos_sun_glc_bem_bul_cic_mly_tha_heb_tml_dyu_fbf_tur_eng_grk_aze_ven_vie_hau_ses_ewe_tsw	-0.840358244367474	-2.02956151903848	0.045258703393398
142	owc_mol_dyu_pan_sod_hau_anl_lit_tur_azi_bam_jav_cic_ben_ctl_bsq_grk_tig_akn_cnt_rom_fre_swa_pol_ewe_slo_fin_xho_zul_hun_rus_gam_geo_cze_ger_spa_svk_amh_chh_bos_est_swt_mly_guj_mao_jpn_knd_kor_ukr_nor_fbf_por_ind_ita_mlt_tag_mnd_mcd_ses_lat_sid_hin_bul_glc_alb_qcu_eng_urd_afr_ven_aeg_krd_wly_prs_bat_arw_igb_dut_tsn_sun_tha_amr_tml_dgb_tsw_aze_scr_swe_uzb_lda_vie_heb_yor_moo_bem	0.00644890063884796	0.0151819946546205	0.987919508694284
143	mlt_fre_tsn_eng_heb_owc_hau_por_uzb_aze_dyu_tag_fbf_lit_rom_bsq_lat_sod_dgb_cnt_afr_svk_lda_grk_cic_swe_fin_xho_ses_hun_pan_amh_geo_ger_urd_arw_dut_wly_anl_nor_est_igb_jav_rus_bat_jpn_knd_kor_ita_hin_yor_ctl_ind_ben_sid_mly_mnd_spa_ewe_bul_aeg_scr_pol_krd_ukr_qcu_guj_mol_glc_zul_gam_prs_chh_cze_sun_bos_moo_slo_akn_mao_tha_tig_tml_bam_swa_azi_alb_mcd_tur_ven_vie_amr_bem_swt_tsw	-0.528920789886906	-1.26081600312272	0.210529074451128
144	wly_urd_dgb_pol_amh_mlt_gam_bos_uzb_azi_yor_bat_tsn_arw_eng_bsq_krd_sod_bam_cnt_lit_ger_lda_swe_ven_guj_fin_tsw_swa_est_glc_aeg_geo_lat_svk_alb_ita_heb_sid_nor_hun_ewe_sun_cze_ind_jpn_knd_kor_dut_scr_cic_ben_jav_mcd_amr_mly_mnd_rus_bem_slo_anl_grk_mol_fre_pan_qcu_spa_bul_por_akn_owc_ukr_hau_rom_tag_afr_swt_hin_igb_mao_tha_tig_tml_zul_dyu_tur_ctl_prs_aze_fbf_vie_chh_moo_xho_ses	0.114224513760099	0.268943580112256	0.788568839413027
145	aeg_afr_dgb_lat_sod_amh_sid_grk_tur_azi_swt_ind_dyu_nor_dut_bsq_pan_chh_ewe_mnd_mol_ukr_bem_mcd_lda_bul_fin_akn_igb_hun_cze_wly_geo_eng_ita_slo_pol_hau_heb_prs_est_moo_jav_ger_tag_jpn_knd_kor_urd_rom_cic_ctl_bat_guj_gam_mly_cnt_lit_tsn_spa_anl_bos_swe_rus_alb_qcu_scr_por_arw_bam_amr_hin_mlt_krd_mao_fre_fbf_ben_ses_sun_tha_owc_tml_ven_xho_aze_svk_glc_uzb_swa_vie_tig_tsw_zul_yor	0.0225939839331066	0.0532263589523758	0.957665721941628
146	amh_lit_yor_fre_owc_anl_wly_rom_aze_azi_swa_jav_ven_ctl_alb_bsq_mol_chh_dgb_mnd_lat_guj_ses_rus_bam_bos_hun_tsw_tsn_fin_ger_tig_geo_prs_nor_grk_ita_sid_hau_hin_est_zul_sun_glc_ind_jpn_knd_kor_por_ukr_swt_bul_mly_eng_mlt_tag_cnt_mcd_fbf_arw_aeg_swe_afr_ben_spa_qcu_svk_slo_cze_cic_gam_urd_sod_krd_bat_pan_akn_scr_moo_mao_tha_amr_tml_bem_ewe_tur_dut_pol_uzb_xho_vie_heb_lda_igb_dyu	-0.137604809794159	-0.324592192338737	0.746218722460656
147	owc_alb_yor_fre_sod_chh_heb_mol_azi_aze_akn_ind_cic_grk_dut_bsq_nor_mlt_zul_mnd_ben_eng_xho_hin_ven_scr_hun_fbf_swa_fin_ukr_amr_geo_slo_svk_urd_lat_sid_tig_arw_est_swt_mly_mcd_jav_jpn_knd_kor_rus_pan_dyu_bos_mao_pol_anl_sun_cnt_bul_dgb_afr_wly_rom_prs_lit_por_qcu_swe_guj_spa_ses_hau_ita_amh_ctl_tag_cze_lda_ger_igb_bat_tha_aeg_tml_tsw_bem_tur_glc_krd_uzb_ewe_vie_gam_tsn_bam_moo	-0.496253777659394	-1.1811351606606	0.240560794388568
148	owc_cze_cic_nor_amh_tig_wly_ben_uzb_azi_igb_bat_dgb_bos_ctl_bsq_swe_gam_tsw_cnt_arw_lit_xho_glc_bem_dut_fin_ewe_akn_est_ukr_anl_geo_guj_scr_prs_alb_mlt_sid_por_hun_moo_mao_rus_sun_jpn_tml_kor_pol_afr_zul_svk_ind_spa_sod_mly_mnd_ita_swa_krd_amr_grk_mcd_ger_lat_qcu_pan_rom_bul_tsn_chh_urd_aeg_fre_jav_slo_dyu_eng_ven_tag_tha_hau_knd_swt_ses_tur_mol_hin_aze_lda_vie_heb_bam_yor_fbf	-0.366067243905997	-0.867971091602582	0.387644398213903
149	heb_mcd_ewe_bos_aeg_tig_amr_lit_tur_uzb_cic_jav_tsn_ukr_rus_bsq_svk_anl_tsw_mnd_ctl_pan_bam_glc_moo_ger_fin_dyu_igb_hun_fre_wly_geo_krd_alb_arw_bul_gam_owc_cze_est_akn_ind_slo_sun_jpn_knd_kor_swe_lat_ses_guj_tag_ben_amh_mly_cnt_urd_dgb_por_mlt_hin_grk_ita_mol_qcu_afr_rom_prs_bem_sod_nor_chh_spa_bat_pol_fbf_eng_swt_mao_tha_sid_tml_yor_swa_azi_scr_dut_aze_zul_vie_hau_xho_ven_lda	-0.363992020920449	-0.863549473530401	0.390057092672404
150	hau_urd_lda_rus_amh_wly_sid_slo_aze_tur_akn_sun_igb_mcd_eng_bsq_pan_chh_zul_mnd_rom_guj_tsn_por_dyu_ctl_est_tsw_ses_hun_mol_amr_geo_scr_ben_krd_nor_gam_sod_glc_fin_bem_tag_dut_bat_jpn_knd_kor_svk_hin_xho_bos_mly_ukr_heb_ind_cnt_pol_swt_spa_mlt_alb_swe_afr_ita_qcu_bul_lat_lit_ven_tig_prs_anl_fre_mao_grk_cic_cze_yor_jav_tha_owc_tml_bam_fbf_uzb_ger_arw_azi_dgb_vie_aeg_swa_moo_ewe	-0.193143079446635	-0.456432023725014	0.649143529090786
151	anl_dut_bam_krd_hau_sod_mlt_ctl_azi_uzb_ewe_bat_yor_urd_bul_bsq_glc_aeg_swt_cnt_nor_fre_ven_prs_akn_ben_hun_xho_tsn_fin_ukr_gam_geo_swe_slo_rom_ger_owc_amh_rus_est_bem_mly_eng_mao_jpn_knd_kor_guj_afr_dgb_bos_jav_mcd_heb_tag_mnd_lat_swa_cze_sid_alb_arw_lit_hin_qcu_mol_spa_ita_tsw_wly_svk_amr_por_ind_grk_cic_pol_lda_sun_tha_chh_tml_ses_zul_aze_scr_pan_tur_moo_vie_tig_dyu_fbf_igb	-0.294289368442778	-0.695006915861514	0.488783820220886
152	sid_urd_cic_scr_aeg_amh_gam_lit_uzb_aze_xho_ind_bam_fre_ctl_bsq_ger_owc_igb_mnd_pol_ita_swa_cze_swt_por_hun_bem_ses_fin_rus_amr_geo_alb_afr_rom_bos_sod_heb_ukr_est_ewe_jav_dut_sun_jpn_tml_kor_slo_eng_dyu_spa_bat_svk_anl_mly_cnt_glc_ven_bul_wly_mol_krd_swe_arw_qcu_pan_ben_hin_lda_chh_lat_mlt_prs_tag_mcd_akn_guj_tsw_mao_tha_hau_knd_moo_yor_azi_grk_nor_tur_dgb_vie_tig_fbf_zul_tsn	0.294165311225801	0.691728870724275	0.490830930431943
153	chh_nor_xho_grk_aeg_tig_mlt_dut_azi_tur_ewe_mao_cic_cze_mol_bsq_spa_anl_moo_cnt_arw_pol_dyu_krd_tsn_hin_fin_swa_yor_hun_ctl_gam_geo_alb_swe_pan_urd_heb_sod_rom_est_tsw_sun_lit_ind_jpn_knd_kor_ben_afr_zul_mcd_jav_por_owc_tag_mnd_bos_dgb_ukr_amr_prs_bul_fre_ger_qcu_rus_glc_guj_swt_sid_ita_wly_eng_bat_slo_bam_scr_fbf_mly_tha_hau_tml_ven_bem_aze_lat_svk_uzb_igb_vie_amh_akn_lda_ses	-0.497703906963251	-1.18298458540962	0.239830638757374
154	chh_alb_xho_krd_amr_tig_owc_bul_azi_uzb_bam_sun_yor_fre_rom_bsq_hin_anl_swa_cnt_pan_slo_fbf_ukr_ven_grk_hun_ewe_akn_est_ben_heb_geo_arw_bos_lat_guj_sod_amh_svk_fin_swt_jav_afr_ind_jpn_tml_kor_mol_eng_bem_scr_mao_ger_mlt_tag_mnd_pol_ses_nor_sid_ctl_cze_lit_por_qcu_glc_mcd_urd_moo_wly_rus_hau_dut_bat_spa_dyu_prs_zul_mly_tha_aeg_knd_tsw_tsn_aze_ita_swe_tur_lda_vie_gam_igb_dgb_cic	-0.375070857542206	-0.888063132029401	0.376797871599018
155	mlt_bos_swa_lit_heb_hau_chh_ukr_azi_uzb_cic_tag_bem_pol_spa_bsq_ctl_anl_moo_cnt_ben_pan_swt_prs_tsw_arw_fin_lda_yor_hun_eng_tig_geo_swe_ita_grk_dut_amh_aeg_rom_est_igb_jav_afr_ind_jpn_knd_kor_fre_hin_bam_krd_mly_svk_gam_sun_mnd_mcd_ses_mol_amr_ger_bul_glc_guj_qcu_por_lat_urd_ewe_wly_nor_sod_cze_bat_alb_ven_scr_dyu_mao_tha_sid_tml_dgb_zul_tur_rus_slo_aze_tsn_vie_owc_akn_xho_fbf	-0.207321445436279	-0.489088998387636	0.625930188966112
156	anl_mol_fbf_swe_sid_heb_chh_ger_uzb_aze_xho_jav_zul_mcd_ukr_bsq_bos_wly_dyu_cnt_rom_grk_swt_hin_ses_arw_hun_swa_moo_fin_spa_owc_geo_guj_scr_svk_urd_aeg_gam_afr_est_akn_sun_rus_mly_jpn_knd_kor_lat_cze_igb_pol_bat_bul_amh_tag_mnd_prs_lda_slo_sod_nor_eng_ita_ctl_qcu_lit_dut_glc_tsw_mlt_pan_tig_alb_mao_por_bem_fre_yor_ind_tha_hau_tml_bam_ewe_azi_krd_ben_tur_ven_vie_amr_cic_tsn_dgb	-0.532903496367686	-1.27069140415709	0.207007932574896
157	sod_lat_cic_fre_hau_gam_sid_pol_azi_aze_dyu_mly_ses_glc_prs_bsq_ben_wly_zul_mnd_arw_svk_igb_ukr_xho_guj_fin_fbf_akn_est_scr_tig_geo_alb_afr_krd_hin_anl_aeg_bos_hun_moo_tag_dut_bat_jpn_knd_kor_swe_lit_dgb_nor_jav_ger_amr_sun_cnt_mcd_lda_cze_chh_ita_ctl_rus_spa_qcu_mol_slo_por_ven_mlt_rom_heb_grk_ind_pan_bem_eng_swt_mao_tha_amh_tml_swa_yor_tur_urd_bul_uzb_tsw_vie_owc_ewe_tsn_bam	0.128626103353784	0.302981551006691	0.762580608007034
158	aeg_por_swa_urd_owc_amr_amh_eng_uzb_tur_akn_mly_bam_mol_ita_bsq_lit_mlt_xho_mnd_nor_alb_lda_ger_ses_ukr_hun_zul_cic_fin_swe_tig_geo_ctl_slo_glc_afr_sod_heb_cze_est_tsn_tag_mcd_jav_jpn_knd_kor_bul_grk_swt_pol_mao_dut_chh_bat_cnt_krd_fbf_ben_hau_fre_pan_prs_svk_qcu_lat_arw_bos_igb_wly_rom_sid_guj_ind_scr_dgb_spa_ewe_sun_tha_gam_tml_tsw_dyu_azi_rus_hin_aze_bem_vie_anl_yor_moo_ven	-1.1365520821748	-2.79994080693778	0.00621590515900359
159	tig_prs_bem_cze_amr_gam_owc_grk_uzb_azi_lda_tag_bam_mcd_alb_bsq_por_amh_swa_cnt_nor_scr_tsn_urd_dgb_rus_hun_ses_cic_est_krd_sid_geo_fre_afr_ita_hin_sod_anl_slo_fin_igb_sun_dut_mao_jpn_tml_kor_bul_bos_swt_ukr_mly_ben_aeg_bat_mnd_ger_zul_svk_heb_arw_lit_guj_rom_qcu_glc_swe_mol_akn_wly_eng_hau_ctl_ind_pol_ewe_spa_ven_jav_tha_mlt_knd_moo_dyu_aze_pan_lat_tur_tsw_vie_chh_fbf_xho_yor	0.408319113683934	0.962319644157703	0.338384545966564
160	heb_krd_akn_fre_anl_owc_amr_ukr_tur_azi_moo_sun_tsw_por_ben_bsq_mcd_wly_igb_cnt_lit_bul_fbf_rus_xho_afr_hun_tsn_ven_fin_urd_gam_geo_eng_bos_glc_spa_sid_mlt_rom_est_bam_tag_lat_jav_jpn_tml_kor_prs_ger_bem_cze_bat_grk_aeg_ind_mnd_hin_swt_arw_sod_svk_mol_dut_ctl_qcu_pol_guj_slo_zul_tig_alb_chh_pan_mly_nor_swa_swe_ewe_mao_tha_amh_knd_lda_dgb_aze_ita_scr_uzb_yor_vie_hau_dyu_cic_ses	0.147889754641	0.348322936144948	0.728384925876775
161	amr_rom_ewe_spa_tig_sod_heb_fre_uzb_azi_swt_mly_cic_ger_ita_bsq_svk_anl_bem_mnd_scr_ukr_dyu_nor_igb_guj_est_fbf_tsw_fin_por_aeg_geo_cze_lat_bul_lit_wly_amh_bos_hun_moo_ind_alb_mao_jpn_knd_kor_hin_mcd_ses_slo_sun_pan_chh_tag_cnt_dut_lda_afr_mlt_prs_glc_swe_pol_qcu_ctl_grk_mol_ven_sid_urd_gam_rus_bat_eng_xho_krd_zul_jav_tha_hau_tml_yor_bam_aze_ben_arw_tur_akn_vie_owc_tsn_swa_dgb	-0.565212836231525	-1.34806344297482	0.1809123488975
162	amh_guj_dyu_ctl_aeg_tig_chh_lit_uzb_tur_bem_tag_ses_rus_afr_bsq_lat_anl_xho_cnt_fre_scr_fbf_por_tsn_spa_hun_cic_dgb_fin_rom_wly_geo_swe_mcd_pan_slo_sid_gam_eng_est_swt_sun_grk_ind_jpn_tml_kor_svk_pol_ewe_bul_bat_urd_mlt_mly_mnd_cze_tsw_bos_heb_ukr_prs_ger_hin_qcu_ben_arw_glc_swa_hau_krd_sod_alb_mao_dut_yor_mol_bam_jav_tha_amr_knd_akn_zul_aze_nor_ita_azi_lda_vie_owc_igb_ven_moo	0.456900318774886	1.07736287340052	0.284104868058134
163	gam_lat_bem_ita_owc_aeg_tig_bul_tur_uzb_tsw_bat_dgb_ctl_cze_bsq_por_anl_lda_mnd_nor_glc_xho_krd_yor_eng_hun_ewe_tsn_est_swe_sod_geo_scr_mcd_bos_fre_heb_amr_pan_fin_cic_mly_ger_ind_jpn_tml_kor_alb_ben_igb_slo_jav_dut_mlt_tag_cnt_rom_fbf_lit_amh_rus_hin_guj_ukr_qcu_grk_mol_pol_dyu_wly_prs_sid_arw_mao_urd_swa_spa_zul_sun_tha_chh_knd_ven_akn_azi_svk_afr_aze_ses_vie_hau_bam_swt_moo	-0.36897384929747	-0.873657255086046	0.384555314997779
164	sod_eng_ewe_ita_anl_mlt_gam_swe_tur_azi_igb_mao_lda_slo_lit_bsq_prs_hau_fbf_cnt_ctl_hin_swt_mcd_moo_bos_hun_tsw_ven_est_pol_amr_geo_fre_lat_ger_glc_chh_tig_arw_fin_xho_tag_nor_ind_jpn_knd_kor_pan_dut_dyu_guj_sun_rus_wly_mly_mnd_krd_zul_por_aeg_ben_urd_scr_bul_qcu_grk_afr_cze_bem_amh_spa_sid_mol_jav_alb_yor_svk_tsn_bat_tha_owc_tml_dgb_cic_aze_rom_ukr_uzb_akn_vie_heb_bam_swa_ses	-0.0766177269842357	-0.180571445063619	0.857096882766165
165	sod_pan_dyu_bos_chh_anl_amh_svk_uzb_aze_dgb_mly_yor_rus_scr_bsq_dut_mlt_ses_mnd_fre_urd_moo_pol_akn_ben_est_tsw_ewe_fin_bul_tig_geo_prs_glc_swe_ctl_owc_sid_arw_hun_cic_tag_krd_sun_jpn_knd_kor_mol_lit_bam_eng_jav_lat_hau_mao_cnt_grk_lda_alb_wly_afr_hin_ukr_slo_qcu_rom_cze_mcd_tsn_amr_guj_aeg_ita_ind_nor_zul_ger_swa_bat_tha_heb_tml_bem_igb_tur_por_spa_azi_ven_vie_gam_xho_swt_fbf	-0.213267353011392	-0.503717024218374	0.615651373913787
166	tig_prs_fbf_nor_sod_amr_amh_arw_aze_tur_ven_bat_tsw_pol_mcd_bsq_glc_mlt_dyu_cnt_guj_rom_lda_ger_xho_ben_hun_bem_ses_est_krd_anl_geo_hin_scr_urd_grk_hau_heb_mol_fin_tsn_mao_eng_ind_jpn_knd_kor_ukr_svk_cic_cze_mly_swe_wly_sun_mnd_afr_igb_rus_gam_dut_por_ctl_ita_qcu_fre_spa_alb_dgb_aeg_bos_sid_bul_tag_slo_bam_pan_akn_jav_tha_owc_tml_moo_swt_azi_lat_lit_uzb_yor_vie_chh_zul_swa_ewe	-0.108327369447638	-0.255526123108789	0.798881060209061
167	hau_krd_moo_ben_sod_anl_amr_fre_azi_uzb_dyu_mao_yor_urd_bos_bsq_ger_mlt_akn_mnd_ukr_spa_tsw_nor_igb_pol_hun_bem_bam_est_svk_sid_geo_rom_eng_grk_por_wly_chh_alb_fin_fbf_tag_bul_bat_jpn_knd_kor_dut_lit_dgb_lat_sun_mcd_gam_ind_cnt_ita_lda_ctl_heb_swe_scr_afr_glc_qcu_hin_guj_mol_ven_amh_pan_aeg_arw_mly_cze_tsn_prs_ses_jav_tha_owc_tml_zul_swa_aze_slo_rus_tur_swt_vie_tig_xho_ewe_cic	-0.543247164342374	-1.29401484773613	0.198864590310737
168	heb_rus_tsn_glc_sid_tig_amh_urd_tur_aze_cic_sun_swa_guj_prs_bsq_ita_chh_zul_cnt_slo_bul_yor_nor_dyu_mol_est_fbf_akn_fin_ukr_gam_geo_bos_fre_krd_afr_sod_owc_lat_hun_ses_jav_svk_mly_jpn_tml_kor_cze_grk_lda_arw_mao_lit_mlt_tag_mnd_ctl_moo_ger_wly_dut_ben_swe_mcd_qcu_alb_hin_spa_swt_amr_por_hau_scr_ind_eng_bem_pol_ewe_bat_tha_anl_knd_igb_bam_uzb_rom_pan_azi_xho_vie_aeg_ven_dgb_tsw	-0.606562789973544	-1.45041553223712	0.150307096299958
169	anl_afr_ewe_glc_wly_amh_mlt_ukr_aze_tur_swt_tag_bam_guj_hin_bsq_arw_chh_fbf_mnd_dut_svk_zul_por_ses_lit_est_igb_tsw_hun_mcd_amr_geo_cze_nor_swe_grk_sid_hau_eng_fin_bem_jav_bul_bat_jpn_tml_kor_prs_spa_cic_rom_mly_scr_gam_mao_cnt_ctl_moo_alb_aeg_bos_krd_mol_ben_qcu_pan_ita_ger_akn_owc_lat_sod_fre_ind_rus_ven_slo_swa_sun_tha_heb_knd_dyu_tsn_uzb_urd_pol_azi_lda_vie_tig_xho_yor_dgb	-0.538991795679181	-1.28478364248602	0.202058739617917
170	tig_pol_ven_pan_amh_wly_mlt_por_aze_azi_tsw_jav_tsn_krd_lit_bsq_mol_aeg_fbf_cnt_swe_svk_yor_ukr_dyu_afr_est_zul_akn_hun_spa_heb_geo_bos_urd_nor_prs_chh_anl_dut_fin_bem_sun_ger_mly_jpn_tml_kor_grk_ita_ses_mcd_tag_glc_sod_ind_mnd_eng_xho_bul_owc_scr_rom_slo_lat_qcu_guj_hin_alb_cic_hau_arw_amr_ctl_bat_fre_ewe_cze_swt_mao_tha_gam_knd_swa_lda_tur_rus_ben_uzb_dgb_vie_sid_bam_moo_igb	-0.243782422664494	-0.576048401014499	0.565973909322079
171	heb_pan_ven_grk_amr_owc_hau_mcd_tur_uzb_igb_tag_ses_ger_eng_bsq_ukr_anl_cic_cnt_scr_svk_yor_prs_xho_guj_est_dgb_akn_fin_arw_aeg_geo_spa_lit_mol_ita_wly_chh_swe_hun_ewe_bat_rus_jav_jpn_knd_kor_fre_ctl_swt_alb_mao_glc_sod_sun_mnd_nor_tsw_bos_tig_urd_por_afr_bul_qcu_pol_slo_lat_fbf_mlt_krd_sid_ben_ind_dut_zul_cze_moo_mly_tha_gam_tml_dyu_bem_azi_rom_hin_aze_swa_vie_amh_tsn_lda_bam	-0.482484258556144	-1.14739737592728	0.254160601349891
172	tig_rus_ses_hin_sod_chh_sid_mol_uzb_aze_zul_jav_yor_swe_pan_bsq_grk_mlt_dyu_mnd_spa_mcd_akn_afr_swa_rom_hun_bam_ewe_est_eng_amr_geo_lat_ger_lit_fre_amh_owc_bul_fin_swt_mly_por_bat_jpn_knd_kor_slo_alb_xho_pol_tag_glc_hau_mao_cnt_scr_ven_guj_wly_dut_svk_urd_ita_qcu_bos_ctl_cze_moo_gam_prs_anl_nor_ind_ukr_fbf_arw_tsw_sun_tha_heb_tml_lda_bem_azi_ben_krd_tur_tsn_vie_aeg_dgb_igb_cic	0.0493563316790915	0.116158233825467	0.907777598448969
173	aeg_ukr_cic_ger_amr_tig_mlt_lit_tur_aze_zul_ind_bam_glc_guj_bsq_hin_owc_tsw_cnt_lat_bos_tsn_afr_ewe_swe_est_bem_swa_hun_grk_wly_geo_krd_arw_slo_prs_heb_gam_por_fin_fbf_bat_pan_mly_jpn_knd_kor_pol_ben_ses_mol_tag_alb_anl_sun_mnd_nor_ven_mcd_hau_scr_urd_fre_ctl_qcu_ita_bul_rus_swt_amh_cze_sid_rom_jav_spa_dgb_dut_moo_mao_tha_chh_tml_lda_yor_azi_svk_eng_uzb_igb_vie_sod_akn_dyu_xho	0.0929584372453957	0.218950661147162	0.827168278544108
174	tig_alb_dgb_lat_sid_amr_gam_swe_tur_uzb_moo_ind_akn_nor_arw_bsq_urd_chh_ses_mnd_dut_spa_fbf_fre_zul_guj_hun_igb_lda_fin_svk_aeg_geo_prs_lit_hin_ger_mlt_owc_mcd_est_swt_tag_rus_mao_jpn_knd_kor_pan_bos_bam_afr_bat_ukr_amh_jav_cnt_krd_ewe_scr_wly_grk_cze_bul_ita_qcu_ctl_mol_rom_ven_hau_eng_heb_glc_sun_pol_dyu_por_tsw_mly_tha_anl_tml_tsn_bem_azi_slo_ben_aze_swa_vie_sod_xho_cic_yor	-0.699071978584256	-1.6813014634798	0.0960598575183104
175	amr_afr_dyu_krd_sod_hau_heb_ita_azi_uzb_yor_mly_xho_ger_fre_bsq_mol_wly_swt_cnt_slo_rom_ses_ctl_bem_mcd_est_tsw_lda_hun_hin_aeg_geo_nor_bos_swe_spa_owc_anl_ben_fin_zul_jav_urd_sun_jpn_knd_kor_lat_alb_cic_scr_bat_rus_sid_tag_mnd_prs_fbf_pan_chh_lit_arw_grk_guj_qcu_dut_glc_pol_tsn_amh_bul_gam_eng_ind_ukr_bam_svk_dgb_mao_tha_mlt_tml_swa_ven_tur_por_cze_aze_akn_vie_tig_moo_ewe_igb	-1.24592719762369	-3.09049234204888	0.00263626424790782
176	sid_eng_akn_bul_gam_hau_wly_urd_aze_uzb_tsn_ind_cic_bos_swe_bsq_ben_aeg_moo_cnt_lit_spa_xho_ctl_swt_pol_fin_igb_zul_est_pan_heb_geo_ger_rus_ukr_ita_mlt_owc_scr_hun_bam_bat_por_jav_jpn_knd_kor_lat_slo_yor_mol_mao_cze_chh_tag_mnd_glc_fbf_afr_anl_svk_hin_prs_grk_qcu_rom_fre_krd_tsw_tig_nor_amr_guj_mly_mcd_lda_alb_ses_sun_tha_sod_tml_dgb_ven_tur_dut_arw_azi_ewe_vie_amh_dyu_swa_bem	-0.592248654234013	-1.41410000876457	0.16067155342097
177	aeg_hin_swa_arw_gam_owc_wly_pan_aze_tur_dyu_ind_tsn_alb_bul_bsq_pol_chh_swt_cnt_ukr_mol_fbf_ita_tsw_ctl_fin_ven_bem_hun_rom_amh_geo_svk_lat_fre_scr_anl_sid_dut_est_lda_tag_ger_jav_jpn_tml_kor_prs_lit_bam_afr_mao_spa_tig_mly_mnd_nor_cic_grk_hau_ben_bos_swe_cze_qcu_rus_slo_guj_dgb_sod_eng_mlt_urd_sun_krd_zul_por_ses_bat_tha_heb_knd_igb_xho_azi_glc_mcd_uzb_akn_vie_amr_yor_moo_ewe	-0.527799894021259	-1.25799304658013	0.211543666728512
178	aeg_fre_lda_ita_sod_sid_mlt_krd_aze_azi_cic_sun_xho_afr_lat_bsq_glc_heb_zul_mnd_ben_spa_dyu_dut_yor_grk_fin_ewe_fbf_hun_bul_gam_geo_por_eng_prs_cze_anl_tig_pan_est_ven_mao_arw_bat_jpn_knd_kor_lit_nor_ses_pol_ind_urd_wly_mly_cnt_ctl_bam_scr_amh_hin_alb_mol_svk_qcu_slo_bos_mcd_akn_amr_ukr_owc_rom_jav_rus_dgb_ger_tsn_tag_tha_hau_tml_moo_igb_uzb_guj_swe_tur_tsw_vie_chh_swa_bem_swt	-0.831783779784051	-2.00766366207326	0.0475808692918091
179	anl_glc_dgb_mcd_tig_wly_heb_bul_azi_aze_ewe_tag_bam_alb_urd_bsq_lit_sid_igb_mnd_fre_krd_bem_hin_tsn_dut_hun_fbf_akn_est_bos_amr_geo_svk_mol_scr_eng_sod_owc_ctl_fin_yor_mao_rom_ind_jpn_knd_kor_spa_por_moo_rus_sun_ita_mlt_jav_cnt_lat_zul_afr_hau_ben_ukr_ger_grk_qcu_guj_arw_pol_swa_aeg_cze_gam_prs_bat_slo_dyu_pan_tsw_mly_tha_chh_tml_lda_xho_uzb_swe_nor_tur_swt_vie_amh_ven_ses_cic	-0.114455066589412	-0.270150422246199	0.787643112933956
180	mlt_bul_ven_ger_aeg_owc_wly_guj_tur_uzb_moo_bat_yor_lit_alb_bsq_afr_sid_swa_cnt_prs_svk_ses_eng_dyu_ctl_est_xho_dgb_hun_mcd_tig_geo_por_nor_cze_urd_heb_sod_arw_fin_lda_tag_slo_mao_jpn_knd_kor_scr_pol_swt_krd_jav_ita_anl_ind_mnd_mol_tsw_spa_amh_lat_ben_grk_rus_qcu_ukr_rom_pan_ewe_hau_hin_amr_bos_mly_fre_cic_glc_fbf_sun_tha_gam_tml_bem_bam_aze_swe_dut_azi_akn_vie_chh_zul_igb_tsn	0.143582041938919	0.338120117725919	0.736034764130436
181	sid_pan_tsn_rom_hau_amh_anl_ukr_aze_tur_cic_bat_ewe_grk_mol_bsq_swe_aeg_yor_cnt_ben_alb_xho_spa_fbf_fre_est_akn_ven_fin_por_gam_geo_afr_mcd_lat_pol_wly_mlt_glc_hun_bam_ind_hin_tag_jpn_tml_kor_urd_cze_dgb_eng_sun_dut_heb_mao_mnd_guj_swt_krd_owc_slo_lit_rus_nor_qcu_ger_arw_ita_zul_amr_prs_tig_scr_mly_svk_igb_ctl_dyu_jav_tha_chh_knd_ses_lda_uzb_bul_bos_azi_moo_vie_sod_bem_swa_tsw	-0.195256995316753	-0.460378174725749	0.646319447790505
182	gam_grk_swt_svk_amh_sod_heb_spa_tur_aze_ses_ind_ewe_hin_ctl_bsq_ger_wly_lda_cnt_por_afr_igb_pol_bem_arw_fin_bam_swa_est_scr_chh_geo_mol_cze_rus_lat_anl_hau_prs_hun_zul_jav_krd_tag_jpn_tml_kor_fre_slo_cic_glc_mly_alb_amr_bat_mnd_mcd_dgb_ben_sid_swe_eng_guj_nor_qcu_ita_pan_bos_tsn_tig_rom_owc_bul_sun_dut_akn_urd_tsw_mao_tha_aeg_knd_dyu_moo_uzb_lit_ukr_azi_yor_vie_mlt_ven_fbf_xho	-0.38296275111302	-0.907348021578436	0.366567879654711
183	wly_pol_dyu_swe_hau_amr_anl_hin_azi_uzb_swa_ind_cic_ger_por_bsq_ben_owc_bem_mnd_pan_krd_tsw_mol_fbf_scr_hun_lda_ses_fin_lit_amh_geo_slo_eng_lat_spa_heb_mlt_fre_est_dgb_mao_guj_tag_jpn_knd_kor_afr_nor_ven_ctl_bat_alb_gam_jav_cnt_ukr_ewe_arw_tig_svk_rus_rom_dut_qcu_mcd_ita_urd_xho_chh_prs_aeg_glc_mly_cze_bam_grk_zul_sun_tha_sod_tml_akn_swt_aze_bul_bos_tur_tsn_vie_sid_yor_igb_moo	-0.180375162758304	-0.425442464318639	0.671497032147809
184	amr_glc_dgb_slo_amh_chh_heb_afr_uzb_aze_yor_mao_ses_prs_eng_bsq_por_gam_tsw_cnt_mol_krd_dyu_bul_bem_svk_fin_zul_swa_hun_fre_sid_geo_dut_arw_ita_cze_tig_mlt_lat_est_tsn_bat_urd_mly_jpn_tml_kor_spa_hin_xho_lit_ind_mcd_wly_sun_mnd_ctl_ewe_nor_hau_pol_pan_ben_bos_qcu_guj_grk_rus_ven_aeg_swe_anl_scr_jav_rom_swt_alb_fbf_tag_tha_owc_knd_akn_lda_tur_ger_ukr_azi_bam_vie_sod_moo_cic_igb	-0.188868495106523	-0.446337299962782	0.6563911494235
185	mlt_slo_lda_guj_gam_aeg_chh_lit_uzb_tur_ven_ind_ses_alb_lat_bsq_mol_anl_zul_cnt_cze_spa_fbf_scr_tsn_prs_est_ewe_dyu_fin_swe_amh_geo_ukr_urd_bos_fre_sod_heb_rus_hun_bam_bat_dut_mao_jpn_tml_kor_hin_mcd_igb_afr_tag_pan_tig_sun_mnd_eng_swa_glc_wly_ita_pol_arw_nor_qcu_krd_ben_por_yor_hau_ctl_owc_svk_jav_grk_bem_rom_cic_mly_tha_amr_knd_tsw_dgb_azi_bul_ger_aze_swt_vie_sid_moo_akn_xho	-0.775532861210552	-1.86886139032368	0.0647895207524092
186	amh_nor_dyu_lit_aeg_sod_heb_rom_aze_tur_cic_jav_bem_mcd_urd_bsq_hin_chh_akn_mnd_glc_prs_bam_cze_xho_arw_est_igb_ven_hun_bos_hau_geo_rus_ctl_afr_mol_sid_gam_bul_fin_lda_mao_svk_sun_jpn_tml_kor_alb_slo_yor_pan_tag_spa_tig_bat_cnt_dut_zul_guj_mlt_lat_por_pol_fre_qcu_ita_scr_krd_swt_amr_ukr_wly_swe_ind_ger_tsw_eng_dgb_mly_tha_owc_knd_ses_tsn_azi_grk_ben_uzb_ewe_vie_anl_fbf_swa_moo	-0.01655222507477	-0.0390015014130692	0.968972793387526
187	amr_grk_bem_ita_mlt_aeg_tig_eng_azi_aze_yor_mly_igb_scr_prs_bsq_bos_hau_ewe_cnt_swe_pan_ses_lit_tsn_rus_hun_cic_swt_fin_slo_sid_geo_urd_ger_ukr_ben_anl_chh_por_est_swa_bat_glc_sun_jpn_knd_kor_fre_alb_xho_rom_mao_cze_sod_jav_mnd_mol_lda_afr_heb_arw_mcd_ctl_spa_qcu_lat_dut_svk_ven_amh_pol_wly_krd_tag_bul_zul_nor_fbf_ind_tha_gam_tml_akn_dgb_tur_hin_guj_uzb_moo_vie_owc_dyu_tsw_bam	-0.0345165398270535	-0.081385518742833	0.935310260733242
188	wly_cze_tsn_scr_chh_anl_hau_fre_tur_azi_yor_tag_zul_ita_hin_bsq_bos_sid_bam_cnt_lat_spa_dgb_nor_akn_pol_fin_ven_swt_est_glc_amh_geo_bul_pan_ben_dut_mlt_heb_ukr_hun_swa_mly_ctl_sun_jpn_tml_kor_krd_mcd_ewe_slo_ind_prs_amr_bat_mnd_arw_moo_alb_tig_rom_eng_swe_por_qcu_lit_afr_urd_fbf_owc_grk_gam_svk_jav_mol_cic_rus_dyu_mao_tha_sod_knd_tsw_bem_uzb_guj_ger_aze_xho_vie_aeg_lda_igb_ses	-0.912806072372494	-2.21322842071506	0.0293280847627166
189	wly_bul_yor_hin_aeg_amh_owc_por_aze_uzb_bem_mao_ses_glc_krd_bsq_ctl_chh_dyu_cnt_alb_spa_akn_arw_moo_lit_fin_ewe_bam_est_guj_amr_geo_rom_fre_rus_nor_sod_anl_mol_hun_ven_ind_pol_sun_jpn_tml_kor_urd_pan_swt_svk_tag_scr_mlt_mly_mnd_lat_dgb_eng_sid_mcd_slo_grk_dut_qcu_cze_prs_bos_zul_tig_afr_hau_ukr_bat_ger_fbf_ita_swa_jav_tha_heb_knd_xho_cic_azi_swe_ben_tur_tsn_vie_gam_igb_tsw_lda	0.0341752664962902	0.0804345273533233	0.936064505698076
190	aeg_pol_ven_mol_amh_wly_tig_mcd_aze_tur_dyu_jav_tsw_bos_swe_bsq_ben_sod_swa_mnd_afr_cze_tsn_slo_zul_fre_hun_igb_swt_fin_lat_hau_geo_pan_dut_ger_ctl_amr_owc_urd_est_akn_ind_scr_tag_jpn_knd_kor_krd_glc_lda_rus_bat_alb_chh_mly_cnt_lit_bem_ita_heb_bul_rom_guj_svk_qcu_ukr_arw_hin_ewe_gam_grk_sid_por_sun_nor_yor_eng_cic_mao_tha_anl_tml_dgb_xho_azi_spa_prs_uzb_ses_vie_mlt_fbf_moo_bam	-0.915471876080708	-2.21908462249106	0.0289131911462151
191	chh_urd_bam_alb_sod_gam_owc_guj_uzb_aze_ses_tag_igb_krd_slo_bsq_fre_tig_tsn_mnd_pan_ben_bem_rom_lda_afr_fin_fbf_swa_hun_ita_heb_geo_hin_ctl_spa_cze_mlt_hau_ukr_est_ewe_jav_swe_mao_jpn_knd_kor_rus_por_ven_prs_ind_scr_aeg_sun_cnt_grk_dyu_lat_amr_nor_ger_eng_dut_qcu_bos_glc_mol_swt_anl_lit_amh_bul_mly_arw_moo_mcd_yor_bat_tha_wly_tml_akn_cic_tur_pol_svk_azi_tsw_vie_sid_xho_dgb_zul	0.586791152771121	1.39194954057466	0.167257637094679
192	hau_krd_cic_rus_owc_heb_sod_ben_azi_aze_bam_mly_xho_bos_bul_bsq_pol_sid_lda_cnt_ukr_pan_akn_ita_swt_glc_est_yor_dyu_hun_mcd_amh_geo_slo_spa_alb_cze_anl_chh_eng_fin_swa_mao_fre_ind_jpn_tml_kor_grk_urd_tsw_prs_sun_ger_tig_jav_mnd_svk_moo_arw_mlt_lit_afr_mol_scr_qcu_rom_swe_nor_fbf_aeg_guj_wly_por_tag_hin_ven_lat_bem_bat_tha_gam_knd_zul_igb_tur_ctl_dut_uzb_ewe_vie_amr_dgb_ses_tsn	0.0100435350855125	0.0236891044834948	0.981151351528121
193	tig_grk_akn_bos_chh_amr_anl_hin_azi_tur_swa_ind_ses_svk_rus_bsq_fre_owc_fbf_cnt_glc_slo_igb_prs_cic_swe_est_bem_tsn_fin_mcd_gam_geo_pan_guj_pol_alb_sod_sid_urd_hun_xho_jav_ben_mly_jpn_tml_kor_afr_mol_yor_lit_mao_cze_heb_sun_mnd_eng_dgb_nor_mlt_ctl_lat_bul_rom_qcu_krd_spa_por_dyu_wly_ger_hau_ukr_tag_ita_ven_scr_bam_bat_tha_amh_knd_moo_tsw_aze_arw_dut_uzb_swt_vie_aeg_zul_ewe_lda	-0.205569540082878	-0.48535768317128	0.628564085052076
194	chh_alb_swt_urd_anl_amh_heb_mol_uzb_azi_lda_ind_ven_bos_ita_bsq_pan_aeg_dyu_cnt_hin_svk_ses_eng_swa_por_fin_tsn_moo_hun_nor_mlt_geo_rus_glc_scr_ctl_tig_sod_spa_est_xho_tag_mcd_mao_jpn_tml_kor_arw_ben_igb_slo_mly_rom_wly_sun_mnd_krd_zul_lat_hau_bul_lit_dut_ger_qcu_guj_swe_afr_akn_gam_pol_sid_fre_bat_ukr_fbf_grk_dgb_jav_tha_owc_knd_yor_ewe_aze_prs_cze_tur_bam_vie_amr_bem_cic_tsw	-0.326590030431472	-0.772862497472555	0.441563615803777
195	mlt_spa_lda_rus_hau_heb_gam_guj_uzb_azi_xho_mly_akn_lit_ukr_bsq_scr_amh_igb_cnt_rom_mol_swt_mcd_tsw_eng_fin_zul_bem_hun_afr_sod_geo_krd_por_hin_grk_amr_owc_urd_est_tsn_ind_alb_jav_jpn_knd_kor_ita_slo_dyu_lat_sun_fre_anl_bat_mnd_dut_ewe_ctl_chh_svk_prs_ger_ben_qcu_pol_bos_nor_ses_tig_swe_aeg_cze_mao_bul_fbf_glc_cic_tag_tha_sid_tml_dgb_ven_aze_pan_arw_tur_moo_vie_wly_swa_yor_bam	0.0762162040189835	0.1792631369892	0.858121069544525
196	amh_nor_swt_prs_gam_hau_heb_ben_uzb_azi_zul_mao_akn_ger_lat_bsq_eng_aeg_lda_cnt_fre_scr_tsn_alb_yor_spa_fin_bem_dyu_hun_ita_sid_geo_arw_swe_rom_pan_tig_anl_urd_est_dgb_ind_guj_mly_jpn_tml_kor_slo_bul_tsw_mcd_sun_bos_sod_jav_mnd_afr_swa_hin_owc_lit_glc_ctl_dut_qcu_svk_krd_ukr_xho_wly_pol_amr_cze_bat_rus_fbf_por_ewe_tag_tha_mlt_knd_moo_ven_aze_grk_mol_tur_igb_vie_chh_bam_cic_ses	-0.86327128651955	-2.09024587082675	0.0393244205596428
197	gam_spa_lda_cze_sod_owc_chh_ger_aze_uzb_ven_tag_akn_bos_mol_bsq_ben_wly_swa_mnd_pol_eng_fbf_glc_ewe_rom_est_igb_yor_fin_urd_amr_geo_ukr_bul_ctl_rus_hau_anl_pan_hun_tsw_ind_hin_mly_jpn_tml_kor_ita_fre_bam_dut_sun_krd_sid_bat_cnt_prs_tsn_guj_heb_lat_nor_afr_swe_qcu_mcd_arw_slo_zul_mlt_por_aeg_svk_mao_grk_swt_scr_moo_jav_tha_amh_knd_dyu_dgb_azi_lit_alb_tur_cic_vie_tig_bem_ses_xho	0.432359732654787	1.01958270886068	0.310571452070138
198	aeg_mcd_moo_ukr_wly_amr_heb_pol_tur_aze_bem_mly_swa_bos_eng_bsq_mol_owc_ven_mnd_slo_spa_zul_lit_ewe_cze_hun_ses_tsn_fin_prs_chh_geo_krd_ben_fre_nor_amh_sod_rom_est_igb_tag_guj_mao_jpn_knd_kor_dut_arw_cic_lat_ind_svk_gam_jav_cnt_por_yor_swe_tig_urd_scr_afr_alb_qcu_pan_ctl_grk_bam_hau_glc_mlt_bul_bat_rus_lda_ita_akn_sun_tha_anl_tml_dgb_xho_uzb_ger_hin_azi_fbf_vie_sid_dyu_tsw_swt	-0.661218114857187	-1.57970072395259	0.117570786543584
199	heb_bos_dgb_hin_wly_amh_sod_arw_azi_uzb_xho_mly_tsw_pan_ita_bsq_afr_mlt_yor_mnd_lit_swe_bem_dut_akn_krd_fin_swt_fbf_est_pol_chh_geo_svk_ger_lat_glc_owc_aeg_urd_hun_tsn_tag_grk_mao_jpn_tml_kor_mol_rom_ven_guj_sun_nor_anl_bat_cnt_rus_ewe_prs_amr_spa_slo_fre_mcd_qcu_cze_bul_ben_dyu_tig_por_gam_ukr_ind_alb_cic_scr_moo_jav_tha_hau_knd_zul_igb_aze_ctl_eng_tur_lda_vie_sid_bam_swa_ses	0.162473768915271	0.383253374725072	0.702406571777016
200	amh_krd_swa_afr_tig_wly_sid_mol_tur_aze_akn_jav_igb_lat_swe_bsq_pol_heb_ses_mnd_fre_ita_ven_scr_yor_rus_hun_zul_xho_est_rom_aeg_geo_hin_pan_alb_arw_hau_owc_grk_fin_ewe_tag_guj_ind_jpn_knd_kor_prs_slo_moo_por_bat_cze_chh_sun_cnt_ukr_tsn_ctl_amr_nor_ger_lit_bos_qcu_urd_bul_mcd_tsw_anl_glc_sod_ben_mly_dut_lda_spa_dgb_mao_tha_gam_tml_cic_dyu_uzb_svk_eng_azi_fbf_vie_mlt_swt_bem_bam	-0.606886885870828	-1.44916817485547	0.150654289179311
201	aeg_eng_dgb_nor_amh_hau_amr_arw_aze_azi_fbf_ind_igb_rus_rom_bsq_ctl_owc_dyu_cnt_swe_ger_xho_ben_tsn_bos_hun_zul_yor_fin_ukr_wly_geo_krd_hin_prs_alb_chh_heb_glc_est_lda_mao_mcd_bat_jpn_knd_kor_grk_pan_swa_fre_mly_por_mlt_jav_mnd_ita_swt_pol_gam_afr_guj_mol_bul_qcu_spa_slo_lit_ewe_sod_scr_tig_svk_tag_lat_bem_urd_ven_sun_tha_anl_tml_ses_cic_tur_cze_dut_uzb_bam_vie_sid_akn_moo_tsw	-0.446340786408882	-1.05828598951564	0.292666146163356
202	hau_arw_lda_eng_sod_heb_gam_mol_tur_aze_swa_sun_bem_swe_spa_bsq_cze_amr_xho_mnd_ukr_afr_fbf_ger_ewe_rus_fin_bam_dgb_hun_lit_mlt_geo_scr_bul_krd_por_wly_tig_urd_est_ven_bat_grk_mao_jpn_tml_kor_fre_bos_tsn_nor_tag_hin_amh_jav_cnt_alb_swt_dut_anl_ben_rom_slo_pol_qcu_glc_ita_lat_cic_aeg_guj_chh_mcd_ind_prs_tsw_pan_igb_mly_tha_owc_knd_yor_ses_uzb_ctl_svk_azi_dyu_vie_sid_zul_akn_moo	-0.140665047658731	-0.331954139744163	0.740670855557799
203	owc_mol_tsw_bul_sid_hau_chh_urd_aze_tur_akn_mly_cic_pan_mcd_bsq_lit_anl_igb_cnt_arw_rom_lda_hin_dyu_prs_fin_ven_ses_hun_bos_amh_geo_por_slo_ita_nor_sod_heb_spa_est_swa_bat_alb_mao_jpn_knd_kor_fre_afr_bem_ger_ind_pol_mlt_jav_mnd_eng_fbf_swe_amr_ctl_guj_ukr_dut_qcu_ben_krd_rus_moo_tig_cze_wly_scr_tag_lat_ewe_glc_tsn_sun_tha_aeg_tml_bam_dgb_azi_svk_grk_uzb_yor_vie_gam_swt_zul_xho	-0.775428755658094	-1.86681138011175	0.0650784624157177
204	mlt_swe_dyu_lat_aeg_sid_sod_pan_uzb_aze_moo_bat_zul_arw_ctl_bsq_prs_heb_tsw_mnd_ita_por_ewe_alb_cic_svk_fin_xho_yor_hun_ger_wly_geo_eng_pol_lit_spa_amh_amr_rom_est_dgb_tag_scr_mly_jpn_knd_kor_fre_bos_ses_nor_ind_dut_gam_jav_cnt_mol_ven_mcd_tig_grk_cze_ben_bul_qcu_rus_afr_guj_tsn_chh_hin_owc_glc_mao_ukr_bem_urd_akn_sun_tha_anl_tml_lda_fbf_azi_krd_slo_tur_swt_vie_hau_swa_igb_bam	-0.62587881072057	-1.49460990429128	0.138401742055395
205	gam_lit_swa_guj_amr_amh_anl_grk_tur_azi_lda_mao_swt_ger_bul_bsq_svk_heb_ven_mnd_lat_ukr_igb_arw_fbf_scr_hun_ses_dyu_est_krd_sid_geo_eng_rus_afr_mol_tig_hau_cze_fin_akn_sun_ita_bat_jpn_knd_kor_prs_ben_xho_glc_jav_por_wly_tag_cnt_urd_bam_mcd_sod_bos_fre_ctl_slo_qcu_spa_pol_alb_dgb_chh_pan_owc_rom_mly_dut_tsw_hin_bem_ind_tha_mlt_tml_yor_zul_uzb_swe_nor_aze_cic_vie_aeg_moo_ewe_tsn	-0.757902876253084	-1.82213248673437	0.0716489469222072
206	heb_bos_zul_krd_sod_sid_amr_lat_uzb_azi_fbf_jav_dgb_mcd_grk_bsq_svk_owc_moo_cnt_afr_ctl_bam_urd_ses_guj_hun_swt_swa_est_rus_mlt_geo_nor_glc_scr_slo_tig_wly_cze_fin_cic_mly_ita_bat_jpn_knd_kor_fre_ger_lda_eng_sun_hin_anl_ind_mnd_pan_bem_mol_chh_swe_alb_por_spa_qcu_lit_ukr_rom_yor_hau_dut_aeg_ben_tag_pol_ven_bul_igb_mao_tha_amh_tml_dyu_akn_tur_prs_arw_aze_ewe_vie_gam_tsn_tsw_xho	0.546172833414339	1.28757151147311	0.201090110566296
207	gam_dut_yor_lat_hau_tig_anl_por_azi_aze_bem_ind_swa_slo_rom_bsq_arw_amr_xho_cnt_pol_cze_swt_nor_dyu_guj_hun_ewe_ses_fin_alb_wly_geo_mol_urd_grk_eng_aeg_sid_krd_est_akn_bat_afr_tag_jpn_knd_kor_spa_ita_zul_ukr_jav_bos_sod_mly_mnd_ctl_tsw_bul_chh_scr_lit_prs_swe_qcu_rus_glc_ger_fbf_heb_svk_owc_fre_sun_mcd_dgb_pan_moo_mao_tha_mlt_tml_cic_bam_tur_hin_ben_uzb_tsn_vie_amh_igb_ven_lda	-0.305990210330961	-0.723499710450254	0.471188802904769
208	wly_lit_yor_pol_aeg_heb_amh_ger_azi_tur_swa_sun_dgb_scr_grk_bsq_swe_amr_bam_mnd_alb_eng_igb_fre_swt_pan_est_tsn_ven_hun_slo_mlt_geo_ita_urd_hin_bos_gam_tig_nor_fin_tsw_jav_spa_mly_jpn_knd_kor_glc_ukr_moo_guj_tag_afr_anl_bat_cnt_por_ses_prs_hau_bul_arw_mol_ctl_qcu_svk_rus_mcd_dyu_sid_ben_sod_cze_ind_krd_fbf_rom_zul_mao_tha_chh_tml_lda_xho_aze_dut_lat_uzb_bem_vie_owc_cic_akn_ewe	0.0078601089691256	0.018504167149168	0.985276294624074
209	anl_ita_bem_arw_aeg_hau_chh_bos_aze_uzb_tsn_mly_tsw_pol_afr_bsq_pan_sid_dgb_cnt_ctl_mol_moo_grk_ven_fre_est_bam_fbf_fin_nor_mlt_geo_rus_spa_bul_guj_heb_tig_ger_hun_akn_sun_scr_mao_jpn_tml_kor_lit_urd_igb_prs_tag_por_gam_ind_mnd_dut_lda_rom_sod_cze_hin_mcd_slo_qcu_lat_svk_alb_ewe_amh_eng_wly_krd_bat_ben_cic_ukr_swt_jav_tha_owc_knd_swa_xho_tur_glc_swe_azi_ses_vie_amr_zul_yor_dyu	0.193970581285773	0.456718844941733	0.64893809070098
210	gam_por_tsn_rus_hau_mlt_aeg_ita_azi_uzb_bam_sun_xho_prs_rom_bsq_glc_tig_fbf_mnd_dut_eng_zul_urd_moo_swe_est_cic_dgb_hun_bul_anl_geo_mcd_fre_nor_afr_sod_sid_hin_fin_ven_bat_arw_jav_jpn_tml_kor_lit_spa_ewe_ben_tag_ukr_heb_ind_cnt_alb_igb_grk_owc_svk_ctl_guj_cze_qcu_pol_pan_mol_swa_chh_ger_amr_scr_mly_krd_tsw_lat_lda_mao_tha_wly_knd_akn_bem_tur_slo_bos_aze_yor_vie_amh_dyu_swt_ses	0.0648057295372159	0.152473396569654	0.879143882153112
211	sod_scr_xho_pan_aeg_anl_chh_ita_azi_aze_bam_jav_dyu_mcd_grk_bsq_hin_sid_fbf_mnd_slo_swe_ses_mol_yor_bos_fin_lda_tsn_est_fre_heb_geo_lat_por_guj_prs_hau_mlt_alb_hun_zul_ind_ben_bat_jpn_knd_kor_eng_dut_tsw_urd_mly_krd_amr_sun_cnt_ctl_ewe_svk_gam_rus_ukr_lit_afr_qcu_bul_spa_ger_cic_wly_cze_tig_rom_mao_glc_moo_nor_ven_tag_tha_amh_tml_akn_bem_uzb_pol_arw_tur_swa_vie_owc_igb_swt_dgb	-0.171654793249328	-0.404858338669323	0.686511362888971
212	gam_arw_ven_hin_sid_anl_hau_ger_tur_uzb_moo_ind_dgb_mol_svk_bsq_lat_tig_swa_mnd_scr_urd_zul_lit_yor_ctl_fin_swt_ses_hun_bos_heb_geo_por_swe_pol_eng_sod_chh_slo_est_igb_jav_spa_tag_jpn_tml_kor_glc_rom_lda_ita_mao_bul_amr_bat_cnt_mcd_bam_cze_wly_krd_grk_pan_dut_qcu_guj_ben_afr_tsw_owc_nor_mlt_fre_sun_alb_tsn_rus_xho_mly_tha_amh_knd_cic_dyu_aze_prs_ukr_azi_fbf_vie_aeg_akn_ewe_bem	-0.623105075444872	-1.49032962385001	0.1395214870465
213	sid_lit_ses_prs_anl_chh_mlt_bos_azi_aze_igb_jav_ven_slo_rus_bsq_eng_aeg_cic_mnd_spa_mcd_fbf_arw_lda_afr_hun_akn_zul_fin_bul_amh_geo_ukr_rom_nor_guj_gam_tig_urd_est_bam_bat_ben_mly_jpn_tml_kor_krd_dut_dyu_cze_sun_svk_heb_mao_cnt_pan_tsn_grk_owc_por_fre_scr_alb_qcu_glc_ita_pol_swa_wly_swe_amr_hin_ind_ger_dgb_mol_bem_tag_tha_sod_knd_xho_moo_tur_lat_ctl_uzb_tsw_vie_hau_yor_ewe_swt	0.150053237030736	0.353094017803052	0.724817036135964
214	tig_pol_yor_fre_mlt_anl_aeg_mcd_uzb_azi_ses_jav_ewe_lat_glc_bsq_ger_gam_zul_mnd_pan_rom_swt_krd_lda_alb_hun_ven_tsw_est_svk_chh_geo_scr_nor_guj_bos_wly_sid_eng_fin_moo_tag_ben_mao_jpn_tml_kor_ctl_hin_igb_bul_mly_por_sod_ind_cnt_rus_swa_lit_amr_mol_slo_urd_dut_qcu_swe_grk_spa_xho_hau_arw_amh_ukr_bat_ita_dgb_cze_tsn_sun_tha_owc_knd_bam_akn_tur_afr_prs_aze_cic_vie_heb_fbf_bem_dyu	-0.0322695945657958	-0.0760562672473759	0.939537708442113
215	amr_ctl_bam_urd_aeg_hau_gam_grk_uzb_aze_ewe_bat_akn_afr_fre_bsq_eng_heb_lda_cnt_swe_rom_igb_prs_xho_lat_est_ven_swt_fin_scr_chh_geo_dut_arw_ger_krd_tig_amh_ben_hun_dyu_mly_mcd_mao_jpn_tml_kor_nor_guj_dgb_por_tag_mol_mlt_sun_mnd_bul_swa_ita_owc_glc_pan_rus_ukr_qcu_hin_spa_slo_ses_wly_svk_anl_alb_jav_pol_yor_cze_tsn_ind_tha_sod_knd_fbf_cic_tur_lit_bos_azi_bem_vie_sid_zul_tsw_moo	0.677427296748889	1.60229229271212	0.112482275327229
216	aeg_ger_dyu_lit_gam_hau_anl_eng_uzb_aze_lda_bat_tsw_ben_glc_bsq_ita_mlt_xho_cnt_svk_guj_fbf_pol_swa_grk_est_bam_bem_hun_krd_amh_geo_rus_dut_mcd_slo_chh_amr_mol_fin_moo_tag_rom_sun_jpn_knd_kor_arw_swe_dgb_fre_mly_alb_heb_mao_mnd_nor_akn_bul_owc_hin_scr_pan_urd_qcu_ctl_prs_bos_igb_sod_ukr_tig_afr_ind_cze_ewe_lat_ven_jav_tha_sid_tml_zul_yor_azi_por_spa_tur_swt_vie_wly_tsn_ses_cic	-0.170226045815276	-0.401565424891577	0.688925159115795
217	owc_spa_yor_bul_amr_mlt_gam_cze_aze_tur_cic_jav_zul_eng_hin_bsq_swe_amh_ven_mnd_fre_krd_akn_grk_dyu_lat_hun_tsn_swt_fin_scr_chh_geo_por_ukr_slo_mcd_hau_wly_glc_est_moo_ind_pol_bat_jpn_tml_kor_nor_alb_swa_arw_tag_prs_aeg_mly_cnt_guj_fbf_ita_sod_rom_ctl_urd_bos_qcu_afr_pan_dut_tsw_sid_ben_tig_rus_mao_ger_igb_svk_ewe_sun_tha_heb_knd_xho_dgb_azi_mol_lit_uzb_lda_vie_anl_ses_bam_bem	-0.336284986197307	-0.796562205357941	0.427734129939465
218	tig_swe_ses_rom_sod_chh_owc_ita_azi_uzb_ven_sun_tsn_prs_cze_bsq_scr_wly_swt_cnt_pan_svk_akn_rus_ewe_eng_hun_tsw_bam_fin_guj_amh_geo_spa_lat_ukr_dut_heb_aeg_fre_est_moo_bat_slo_mao_jpn_knd_kor_bul_krd_swa_ger_jav_glc_anl_mly_mnd_ben_dyu_hin_mlt_mol_arw_grk_urd_qcu_alb_pol_lit_zul_hau_afr_amr_mcd_ind_nor_xho_bos_dgb_tag_tha_gam_tml_cic_bem_aze_por_ctl_tur_fbf_vie_sid_yor_lda_igb	0.0323892998670155	0.0762527316736278	0.939381830845702
219	sod_rus_ewe_pol_hau_anl_wly_guj_azi_uzb_ven_ind_swa_por_krd_bsq_mol_amr_yor_cnt_fre_slo_lda_bos_cic_spa_hun_bam_fbf_est_alb_tig_geo_glc_dut_pan_lit_heb_mlt_eng_fin_tsn_bat_rom_tag_jpn_tml_kor_ukr_ctl_zul_ita_mao_ger_aeg_sun_mnd_hin_dgb_urd_owc_prs_scr_lat_ben_qcu_nor_arw_bul_moo_amh_svk_chh_afr_mly_mcd_dyu_grk_swt_jav_tha_sid_knd_akn_tsw_tur_swe_cze_aze_ses_vie_gam_bem_igb_xho	-0.151004446423825	-0.356125601636534	0.722553115301621
220	wly_mcd_tsw_nor_chh_heb_gam_rus_azi_uzb_lda_mao_moo_grk_bul_bsq_pan_owc_tsn_mnd_lit_fre_zul_rom_fbf_bos_est_dyu_bam_fin_glc_amr_geo_ita_ctl_afr_swe_sod_amh_slo_hun_swa_tag_alb_jav_jpn_knd_kor_krd_ger_swt_lat_mly_eng_aeg_sun_cnt_pol_dgb_cze_sid_scr_prs_hin_por_qcu_ben_ukr_urd_xho_tig_arw_mlt_guj_ind_dut_ses_mol_yor_bat_tha_anl_tml_igb_cic_aze_spa_svk_tur_ewe_vie_hau_ven_akn_bem	-0.345663998046136	-0.820630020961678	0.413955551440102
221	owc_rom_swt_dut_mlt_amh_chh_cze_azi_tur_dyu_tag_tsw_fre_urd_bsq_ben_sod_cic_cnt_mol_slo_moo_rus_dgb_krd_hun_tsn_yor_fin_swe_gam_geo_ita_ctl_svk_mcd_amr_tig_arw_est_fbf_jav_prs_sun_jpn_tml_kor_bul_scr_lda_spa_bat_glc_anl_mao_mnd_ukr_swa_por_hau_eng_nor_afr_lat_qcu_grk_hin_guj_zul_wly_bos_sid_pan_ind_pol_ven_alb_ses_mly_tha_aeg_knd_bam_akn_uzb_ger_lit_aze_xho_vie_heb_ewe_igb_bem	-0.705792368588006	-1.69432666930818	0.0935496753399591
222	owc_mcd_xho_grk_sid_heb_chh_krd_uzb_tur_ses_sun_ewe_ben_lat_bsq_cze_aeg_bam_mnd_fre_lit_tsw_prs_fbf_alb_fin_moo_tsn_hun_glc_anl_geo_rom_slo_por_spa_tig_amr_rus_est_zul_mao_ukr_jav_jpn_knd_kor_arw_urd_swt_dut_mly_pan_mlt_tag_cnt_bul_akn_pol_wly_afr_nor_ita_eng_qcu_hin_scr_swe_igb_sod_ger_gam_guj_bat_bos_bem_ctl_dgb_ind_tha_hau_tml_yor_lda_azi_svk_mol_aze_dyu_vie_amh_cic_ven_swa	-0.53228748515711	-1.26741823722688	0.208170158569746
223	chh_ita_dgb_por_hau_tig_wly_hin_tur_aze_akn_tag_cic_slo_ctl_bsq_krd_sod_fbf_mnd_afr_scr_ven_alb_ewe_arw_est_tsw_swa_fin_dut_anl_geo_bos_guj_nor_svk_owc_amr_spa_hun_bem_mao_prs_bat_jpn_knd_kor_ben_rus_lda_pol_ind_mcd_sid_mly_cnt_fre_ses_mol_gam_lit_rom_cze_bul_qcu_swe_eng_ger_moo_mlt_grk_heb_urd_jav_ukr_zul_lat_yor_sun_tha_aeg_tml_dyu_swt_azi_pan_glc_uzb_tsn_vie_amh_igb_bam_xho	-0.491445418813978	-1.16859429015879	0.245553947487711
224	heb_dut_dgb_guj_anl_amh_sid_eng_uzb_aze_lda_sun_fbf_alb_prs_bsq_svk_gam_swa_cnt_mol_bul_xho_lit_tsw_bos_hun_akn_tsn_est_glc_chh_geo_swe_pan_afr_rom_amr_sod_nor_fin_zul_bat_ukr_ind_jpn_knd_kor_cze_scr_dyu_ita_mly_arw_mlt_tag_mnd_pol_ses_hin_hau_fre_ctl_lat_urd_qcu_ger_ben_spa_bam_aeg_slo_tig_krd_jav_mcd_bem_grk_moo_mao_tha_wly_tml_ewe_yor_azi_rus_por_tur_swt_vie_owc_ven_cic_igb	0.119828018896851	0.282160555191774	0.778447371429301
225	hau_svk_akn_prs_gam_amh_wly_grk_tur_aze_xho_mao_moo_eng_pan_bsq_guj_heb_igb_cnt_spa_hin_dyu_ukr_ses_rus_fin_tsn_bam_est_pol_amr_geo_nor_bul_glc_slo_sid_anl_scr_hun_bem_mly_cze_ind_jpn_knd_kor_arw_alb_yor_por_tag_ita_chh_sun_mnd_mcd_tsw_ger_aeg_krd_afr_mol_dut_qcu_rom_ben_fre_ewe_tig_lat_mlt_ctl_jav_urd_swt_swe_cic_bat_tha_sod_tml_swa_dgb_uzb_lit_bos_azi_zul_vie_owc_lda_ven_fbf	-0.0885385333769355	-0.208707235645047	0.835133230020262
226	aeg_hin_tsn_lat_gam_anl_wly_alb_aze_azi_cic_sun_bam_ukr_bos_bsq_krd_sod_swt_cnt_arw_ctl_ses_pan_dgb_eng_est_fbf_yor_fin_mol_owc_geo_pol_nor_urd_slo_amr_chh_afr_hun_igb_jav_svk_mao_jpn_tml_kor_grk_ben_tsw_glc_mly_cze_mlt_ind_mnd_swe_xho_mcd_sid_por_fre_rus_bul_qcu_guj_prs_spa_swa_tig_rom_hau_ita_tag_lit_bem_dut_ewe_bat_tha_heb_knd_moo_ven_uzb_scr_ger_tur_dyu_vie_amh_zul_lda_akn	-0.362302692842337	-0.857555968960081	0.393342273675628
227	anl_hin_fbf_ger_amr_aeg_owc_eng_uzb_tur_dyu_tag_ewe_fre_bul_bsq_grk_sod_bam_cnt_slo_svk_moo_nor_cic_glc_est_swa_tsw_fin_arw_gam_geo_dut_mol_urd_lit_chh_amh_rus_hun_igb_ind_ukr_jav_jpn_knd_kor_pan_ctl_dgb_prs_sun_lat_hau_mly_mnd_scr_lda_krd_wly_alb_rom_swe_ita_qcu_spa_guj_ben_ven_mlt_afr_sid_bos_mao_mcd_bem_cze_zul_bat_tha_tig_tml_yor_ses_aze_por_pol_azi_akn_vie_heb_xho_swt_tsn	0.0452785628239207	0.106503159502004	0.915412551456773
228	sid_svk_bam_cze_chh_heb_wly_slo_azi_tur_xho_mao_lda_por_eng_bsq_urd_mlt_swa_cnt_scr_guj_cic_alb_ewe_lat_fin_swt_yor_hun_lit_tig_geo_ben_prs_bul_ger_amh_anl_spa_est_akn_sun_krd_mly_jpn_knd_kor_mol_pan_ses_bos_bat_nor_hau_tag_mnd_afr_tsw_mcd_gam_swe_pol_rus_rom_qcu_arw_ctl_dut_bem_aeg_hin_owc_grk_jav_glc_zul_ukr_ven_ind_tha_sod_tml_dgb_moo_aze_ita_fre_uzb_fbf_vie_amr_tsn_igb_dyu	-0.363429198052935	-0.861054094101208	0.391422804389407
229	tig_grk_tsn_krd_aeg_anl_heb_por_aze_uzb_bam_sun_zul_bul_spa_bsq_ita_wly_ven_mnd_ctl_afr_moo_eng_tsw_scr_hun_igb_akn_fin_cze_owc_geo_guj_bos_pan_alb_gam_amh_hin_est_fbf_mly_swe_ind_jpn_tml_kor_prs_urd_xho_rom_mao_slo_sid_jav_cnt_pol_ewe_ben_amr_dut_fre_lit_mcd_qcu_lat_arw_glc_swa_hau_rus_sod_nor_tag_ger_swt_mol_lda_bat_tha_chh_knd_dgb_ses_azi_svk_ukr_tur_cic_vie_mlt_yor_dyu_bem	0.0473693474449847	0.111485856565863	0.911471342846609
230	aeg_eng_swa_arw_heb_owc_sid_svk_aze_uzb_xho_bat_bam_scr_spa_bsq_por_sod_igb_mnd_ita_bul_zul_pol_dgb_hin_hun_dyu_tsw_est_nor_anl_geo_glc_urd_mcd_fre_tig_amh_lat_fin_bem_mly_afr_sun_jpn_knd_kor_slo_krd_tsn_alb_tag_ger_gam_jav_cnt_bos_akn_cze_hau_ukr_grk_guj_lit_qcu_rom_prs_pan_swt_chh_rus_wly_ben_ind_dut_cic_swe_ses_mao_tha_amr_tml_ewe_yor_tur_mol_ctl_azi_ven_vie_mlt_moo_fbf_lda	-0.737554634313863	-1.77272469878009	0.079548648767694
231	wly_ben_tsn_ger_aeg_heb_owc_glc_uzb_azi_tsw_ind_yor_bul_por_bsq_spa_amh_ses_mnd_krd_ctl_xho_ukr_dgb_ita_est_swa_ven_fin_pan_mlt_geo_lit_prs_dut_svk_amr_gam_mol_hun_cic_mao_urd_sun_jpn_knd_kor_mcd_rus_fbf_cze_jav_nor_sid_tag_cnt_eng_lda_slo_tig_bos_guj_pol_grk_qcu_hin_lat_rom_zul_hau_alb_sod_arw_bat_fre_bam_swe_dyu_mly_tha_chh_tml_moo_igb_tur_afr_scr_aze_akn_vie_anl_ewe_swt_bem	-0.00523801797000008	-0.0123597468363716	0.990165075625529
232	tig_fre_bem_urd_heb_sod_wly_bos_uzb_tur_tsw_jav_lda_ger_glc_bsq_swe_gam_moo_mnd_ukr_pol_cic_pan_dgb_cze_hun_swa_akn_est_dut_chh_geo_afr_grk_ben_mol_amh_mlt_nor_fin_ewe_ind_lit_tag_jpn_tml_kor_lat_eng_igb_rus_bat_por_amr_mao_cnt_krd_dyu_spa_sid_rom_prs_slo_ita_qcu_alb_guj_ctl_ses_anl_bul_owc_mcd_sun_scr_bam_svk_xho_mly_tha_aeg_knd_zul_swt_aze_arw_hin_azi_yor_vie_hau_ven_fbf_tsn	0.152994739947061	0.360047505856682	0.719627983535422
233	chh_nor_ses_por_sod_owc_amr_arw_tur_uzb_bam_sun_igb_ger_pol_bsq_ita_tig_dgb_cnt_fre_urd_swa_spa_cic_guj_est_dyu_fbf_fin_afr_mlt_geo_mol_ben_rus_scr_anl_sid_prs_hun_akn_mao_eng_tag_jpn_knd_kor_swe_svk_lda_bos_mly_bul_amh_bat_mnd_glc_ewe_lat_wly_slo_alb_mcd_ctl_qcu_rom_dut_pan_ven_gam_hin_hau_ukr_ind_cze_bem_grk_xho_jav_tha_heb_tml_tsw_yor_azi_krd_lit_aze_moo_vie_aeg_swt_tsn_zul	-0.46609542716319	-1.10993646724337	0.269888117970971
234	mlt_lat_swt_pan_amh_sod_aeg_hin_aze_tur_xho_bat_ven_arw_bos_bsq_svk_owc_cic_cnt_pol_alb_akn_ukr_tsn_cze_fin_bem_zul_est_spa_anl_geo_krd_por_dut_slo_wly_hau_glc_hun_bam_ind_guj_sun_jpn_knd_kor_urd_swe_fbf_grk_tag_ger_sid_mao_mnd_fre_dyu_bul_heb_ben_afr_nor_rom_qcu_ita_mol_lit_igb_amr_prs_tig_scr_jav_eng_lda_rus_yor_mly_tha_gam_tml_ses_dgb_azi_ctl_mcd_uzb_swa_vie_chh_tsw_ewe_moo	0.021469786583709	0.0506270144547719	0.959731313951627
235	sod_ben_ven_ctl_tig_wly_amh_fre_tur_uzb_ses_jav_dgb_urd_ger_bsq_alb_amr_tsw_mnd_slo_ita_bem_hin_zul_glc_hun_igb_yor_fin_svk_anl_geo_pan_bul_pol_scr_chh_sid_guj_est_swa_tag_rom_bat_jpn_knd_kor_prs_mcd_ewe_dut_sun_rus_gam_ind_cnt_bos_xho_krd_aeg_eng_swe_arw_nor_qcu_afr_lit_spa_lda_hau_mol_owc_por_mao_cze_bam_grk_akn_mly_tha_mlt_tml_moo_tsn_azi_lat_ukr_aze_fbf_vie_heb_swt_dyu_cic	-0.0808906689652554	-0.190775029523121	0.849117700111538
236	wly_spa_akn_mcd_hau_mlt_owc_cze_uzb_aze_moo_jav_yor_scr_rom_bsq_svk_aeg_ses_cnt_dut_guj_xho_fre_fbf_urd_est_dgb_dyu_hun_bos_amh_geo_swe_pol_glc_ben_heb_chh_ita_fin_swt_bat_grk_mao_jpn_knd_kor_lit_ger_bam_eng_tag_arw_sid_sun_mnd_ctl_ewe_ukr_gam_prs_mol_slo_hin_qcu_lat_nor_bul_tsw_sod_pan_tig_krd_mly_por_swa_afr_tsn_ind_tha_amr_tml_igb_ven_tur_rus_alb_azi_cic_vie_anl_zul_lda_bem	-0.938330617402756	-2.27765881274375	0.0250379565031372
237	amh_scr_zul_urd_sod_gam_anl_lat_tur_uzb_akn_jav_moo_ita_glc_bsq_rus_owc_ewe_cnt_prs_krd_igb_bos_cic_swe_hun_swa_dyu_fin_mcd_sid_geo_guj_hin_alb_arw_hau_heb_pol_est_ven_ind_ctl_bat_jpn_tml_kor_svk_bul_tsw_dut_mly_slo_wly_mao_mnd_afr_xho_fre_aeg_cze_pan_lit_ger_qcu_mol_eng_grk_ses_mlt_ben_amr_spa_sun_por_lda_rom_tsn_tag_tha_chh_knd_dgb_bam_azi_nor_ukr_aze_bem_vie_tig_yor_swt_fbf	-0.149837798965432	-0.353353846890539	0.724622905273995
238	heb_hin_dyu_krd_anl_wly_chh_ctl_uzb_aze_xho_mly_swt_lit_eng_bsq_prs_sod_ven_mnd_rus_swe_tsw_alb_fbf_ger_hun_bem_lda_fin_grk_tig_geo_bul_guj_dut_pan_gam_sid_arw_est_bam_ind_glc_mao_jpn_knd_kor_slo_rom_zul_svk_sun_urd_amr_bat_cnt_ukr_swa_cze_mlt_scr_nor_afr_lat_qcu_ben_bos_pol_yor_hau_mcd_owc_mol_tag_spa_cic_fre_akn_jav_tha_amh_tml_igb_dgb_azi_por_ita_tur_ses_vie_aeg_tsn_ewe_moo	0.201279918907318	0.47351221512861	0.636957437084531
239	anl_afr_bem_swe_sod_wly_mlt_grk_aze_tur_tsw_sun_bam_mcd_urd_bsq_scr_heb_swa_mnd_nor_svk_dyu_pol_yor_lit_est_cic_ven_fin_bos_hau_geo_hin_pan_ukr_rom_amr_sid_spa_hun_tsn_mly_rus_ind_jpn_knd_kor_arw_dut_moo_ctl_jav_glc_chh_tag_cnt_alb_akn_por_gam_ita_fre_slo_lat_qcu_guj_mol_eng_igb_amh_ger_tig_bul_mao_prs_lda_krd_xho_bat_tha_owc_tml_ses_dgb_uzb_cze_ben_azi_zul_vie_aeg_swt_ewe_fbf	-0.747123209926045	-1.79446655978473	0.0759878758181718
240	anl_scr_dyu_por_mlt_chh_sod_guj_aze_uzb_zul_sun_yor_glc_prs_bsq_pol_heb_igb_cnt_urd_hin_lda_alb_ewe_swe_fin_ses_dgb_hun_grk_tig_geo_mol_krd_fre_dut_sid_wly_slo_est_tsw_bat_rom_jav_jpn_tml_kor_pan_rus_cic_ben_ind_bos_aeg_mly_mnd_cze_xho_svk_gam_ita_ger_spa_lat_qcu_ctl_afr_mcd_ven_amh_arw_hau_nor_tag_bul_tsn_eng_fbf_mao_tha_amr_knd_akn_bem_azi_lit_ukr_tur_swt_vie_owc_swa_moo_bam	-0.313343021928771	-0.741123068555383	0.460486113180207
241	heb_prs_zul_rom_sid_mlt_amh_bul_aze_tur_cic_ind_tsw_grk_mcd_bsq_rus_aeg_swa_mnd_swe_bos_ses_slo_ewe_ita_hun_moo_dgb_est_glc_owc_geo_pan_pol_por_scr_tig_gam_urd_fin_dyu_sun_cze_jav_jpn_tml_kor_lit_krd_yor_afr_tag_nor_sod_bat_cnt_eng_lda_hin_amr_fre_ukr_lat_guj_qcu_dut_ger_spa_ven_hau_ben_chh_alb_mly_ctl_bem_arw_igb_mao_tha_anl_knd_swt_akn_uzb_svk_mol_azi_xho_vie_wly_fbf_tsn_bam	-0.515027917837773	-1.22522968180931	0.223582719934075
242	gam_pol_swa_swe_sod_amr_aeg_ukr_aze_uzb_ven_sun_ewe_nor_fre_bsq_scr_owc_ses_mnd_bul_rom_yor_pan_lda_guj_hun_bem_fbf_fin_dut_hau_geo_afr_eng_cze_por_amh_sid_ben_est_bam_mly_ctl_bat_jpn_tml_kor_spa_ita_tsn_prs_jav_mcd_chh_tag_cnt_arw_moo_krd_mlt_rus_lit_alb_mol_qcu_urd_glc_hin_cic_wly_svk_tig_slo_mao_grk_swt_lat_dyu_ind_tha_anl_knd_zul_akn_azi_bos_ger_tur_dgb_vie_heb_tsw_igb_xho	-0.204854081702083	-0.483458676714229	0.629906423750797
243	sid_lat_ven_ger_anl_owc_amr_afr_tur_uzb_ewe_tag_fbf_guj_mcd_bsq_nor_wly_zul_cnt_eng_fre_bem_pol_dgb_urd_est_xho_swa_hun_swe_mlt_geo_arw_glc_por_prs_chh_aeg_scr_fin_dyu_mao_slo_mly_jpn_knd_kor_ukr_bul_swt_dut_ind_ita_tig_sun_mnd_cze_bam_pan_amh_svk_lit_grk_rus_qcu_alb_krd_ctl_lda_heb_mol_hau_hin_bat_spa_cic_rom_akn_jav_tha_sod_tml_tsn_igb_azi_ben_bos_aze_moo_vie_gam_yor_ses_tsw	0.325432881349054	0.768266171069627	0.444275529192044
244	sid_bos_bam_pan_mlt_amh_amr_glc_uzb_aze_dyu_sun_dgb_lat_dut_bsq_hin_heb_ses_mnd_guj_grk_moo_bul_swt_scr_est_zul_akn_hun_pol_anl_geo_rus_mcd_ctl_eng_owc_sod_ukr_fin_xho_bat_urd_mly_jpn_tml_kor_rom_lit_yor_ben_tag_afr_wly_jav_cnt_prs_ven_ger_tig_ita_spa_swe_mol_qcu_alb_cze_svk_bem_hau_arw_aeg_por_ind_fre_tsw_krd_tsn_mao_tha_chh_knd_igb_ewe_tur_nor_slo_azi_lda_vie_gam_swa_cic_fbf	-0.117269095804996	-0.276501891967505	0.782776174362516
245	gam_ger_lda_scr_sid_aeg_wly_prs_tur_uzb_dyu_mly_xho_rom_hin_bsq_krd_chh_ven_mnd_lit_nor_bem_svk_fbf_ben_est_tsn_tsw_fin_afr_mlt_geo_eng_por_pol_glc_hau_owc_ukr_hun_ses_jav_guj_tag_jpn_tml_kor_ctl_urd_zul_spa_mao_rus_anl_sun_cnt_bul_cic_dut_tig_arw_slo_cze_mcd_qcu_alb_mol_fre_ewe_amr_bos_amh_pan_ind_swe_swt_ita_yor_bat_tha_heb_knd_moo_swa_aze_lat_grk_azi_bam_vie_sod_dgb_akn_igb	-0.133968878857863	-0.316113105220367	0.752625039554129
246	gam_bul_ses_ita_owc_aeg_hau_pol_aze_tur_fbf_mly_bem_ger_ukr_bsq_swe_heb_dyu_cnt_mcd_ctl_moo_slo_lda_spa_fin_akn_dgb_est_eng_tig_geo_ben_arw_cze_mol_mlt_sod_scr_hun_swt_mao_hin_ind_jpn_knd_kor_por_fre_tsw_rom_tag_dut_amh_sun_mnd_prs_swa_glc_sid_lit_svk_guj_krd_qcu_alb_pan_urd_zul_chh_rus_amr_nor_bat_grk_igb_lat_ven_jav_tha_wly_tml_yor_ewe_uzb_afr_bos_azi_bam_vie_anl_xho_cic_tsn	-0.972141362250775	-2.37116132086389	0.0197950518409558
247	hau_nor_xho_svk_heb_mlt_amr_hin_azi_uzb_bem_jav_swt_fre_prs_bsq_slo_chh_ven_mnd_glc_eng_igb_rus_yor_pol_fin_tsn_moo_est_grk_anl_geo_spa_bul_pan_ukr_gam_sid_mcd_hun_ses_tag_arw_ind_jpn_knd_kor_alb_urd_dyu_scr_mly_rom_aeg_sun_cnt_ita_cic_mol_tig_ctl_por_ger_ben_qcu_cze_krd_afr_fbf_wly_bos_amh_lit_mao_swe_lda_lat_dgb_bat_tha_sod_tml_swa_bam_aze_dut_guj_tur_akn_vie_owc_zul_ewe_tsw	0.155854360270111	0.366440448457099	0.714868788789863
248	amr_nor_tsn_pol_sid_amh_anl_bul_azi_uzb_moo_ind_bem_ita_pan_bsq_mcd_chh_cic_cnt_ger_alb_ewe_afr_igb_glc_fin_ses_xho_hun_rom_gam_geo_ukr_cze_ben_rus_sod_wly_grk_est_zul_jav_urd_sun_jpn_tml_kor_fre_arw_bam_spa_bat_guj_hau_tag_mnd_lat_ven_lit_heb_svk_por_krd_eng_qcu_hin_swe_prs_dyu_tig_dut_aeg_ctl_mao_mol_swt_slo_akn_mly_tha_owc_knd_fbf_swa_aze_scr_bos_tur_tsw_vie_mlt_dgb_lda_yor	-0.260569622561361	-0.615436321814556	0.539769775783827
249	sod_ger_yor_rus_amr_tig_hau_rom_uzb_azi_swa_mao_lda_lit_prs_bsq_guj_chh_igb_mnd_glc_dut_ewe_lat_dgb_pan_est_dyu_swt_fin_swe_mlt_geo_ita_arw_scr_bul_sid_anl_grk_hun_akn_bat_urd_mly_jpn_knd_kor_alb_slo_xho_ben_jav_afr_heb_tag_cnt_cze_zul_spa_amh_eng_svk_por_pol_qcu_fre_krd_ctl_cic_wly_nor_owc_ukr_sun_mol_ses_mcd_bem_ind_tha_gam_tml_tsw_ven_aze_hin_bos_tur_moo_vie_aeg_bam_fbf_tsn	-0.197522751318797	-0.466269038526376	0.64211325237975
250	sod_dut_ewe_ita_owc_amh_heb_ger_uzb_tur_swa_mao_cic_ctl_mol_bsq_pol_hau_yor_cnt_pan_slo_bem_krd_ses_bos_est_dyu_zul_fin_rom_gam_geo_hin_afr_nor_cze_chh_tig_svk_hun_xho_jav_lat_sun_jpn_tml_kor_swe_urd_tsn_ben_tag_eng_aeg_bat_mnd_alb_akn_scr_wly_arw_rus_prs_lit_qcu_glc_por_grk_dgb_amr_ukr_sid_fre_mly_mcd_ven_spa_moo_ind_tha_mlt_knd_igb_swt_aze_guj_bul_azi_bam_vie_anl_tsw_fbf_lda	0.11150888376085	0.262406980577134	0.793588078336788
251	chh_prs_ses_krd_heb_tig_gam_bos_tur_aze_igb_sun_cic_lat_mol_bsq_ger_amh_dgb_cnt_mcd_ukr_tsn_slo_yor_rom_hun_tsw_fbf_est_svk_anl_geo_nor_afr_ita_guj_mlt_owc_grk_fin_bem_mly_cze_tag_jpn_tml_kor_lit_eng_bam_pan_bat_rus_sod_jav_mnd_glc_ewe_arw_amr_ctl_pol_spa_por_qcu_fre_swe_bul_akn_wly_urd_sid_hin_mao_scr_moo_alb_lda_ind_tha_hau_knd_ven_xho_azi_dut_ben_uzb_swt_vie_aeg_dyu_swa_zul	-0.421130802835237	-1.00228753816261	0.318805487007714
252	owc_ita_xho_ctl_amh_anl_tig_alb_aze_azi_bam_bat_tsn_scr_pol_bsq_cze_amr_fbf_mnd_hin_por_ewe_mol_swa_fre_est_zul_ven_fin_lit_gam_geo_lat_guj_spa_rus_hau_heb_krd_hun_akn_sun_svk_mao_jpn_knd_kor_arw_ukr_dyu_dut_tag_bul_wly_mly_cnt_rom_bem_glc_mlt_ben_slo_mcd_swe_qcu_eng_bos_ger_cic_chh_grk_sid_pan_ind_urd_igb_prs_yor_jav_tha_aeg_tml_tsw_ses_uzb_afr_nor_tur_swt_vie_sod_dgb_moo_lda	-0.782881023315373	-1.8829336256112	0.0628349896610805
253	chh_svk_cic_urd_anl_wly_tig_bul_tur_aze_tsw_tag_swa_eng_spa_bsq_ger_gam_bem_cnt_lit_mol_bam_scr_ses_bos_est_lda_ewe_fin_dut_heb_geo_cze_slo_rom_fre_owc_sid_arw_hun_fbf_jav_swe_mao_jpn_knd_kor_prs_ctl_moo_por_ind_ita_amh_bat_mnd_nor_yor_grk_amr_guj_ukr_hin_mcd_qcu_ben_glc_alb_ven_mlt_pan_hau_lat_mly_rus_dyu_afr_swt_sun_tha_sod_tml_zul_igb_azi_krd_pol_uzb_tsn_vie_aeg_akn_dgb_xho	0.766804710491043	1.82054160970756	0.0718927350074189
254	amh_glc_ven_dut_anl_aeg_amr_cze_uzb_tur_tsn_bat_tsw_bul_urd_bsq_swe_hau_xho_mnd_krd_por_bam_eng_ewe_bos_fin_ses_akn_est_grk_sid_geo_alb_arw_ben_guj_tig_gam_mol_hun_lda_jav_pan_mly_jpn_knd_kor_lat_spa_swa_rom_sun_fre_owc_ind_cnt_mcd_bem_ger_chh_scr_hin_pol_afr_qcu_ctl_ita_nor_yor_mlt_slo_heb_ukr_mao_rus_cic_lit_fbf_tag_tha_wly_tml_igb_dyu_azi_svk_prs_aze_moo_vie_sod_swt_dgb_zul	-0.422645484897474	-1.00514063600718	0.317437245316664
255	owc_lit_tsw_swe_sod_aeg_gam_svk_aze_azi_akn_ind_zul_slo_hin_bsq_dut_heb_cic_cnt_ukr_prs_ses_ita_fbf_mol_hun_tsn_dgb_fin_bul_hau_geo_fre_por_lat_spa_chh_amr_krd_est_bam_mly_guj_jav_jpn_knd_kor_rom_afr_dyu_glc_tag_bos_mlt_mao_mnd_ctl_ven_arw_tig_ben_pan_scr_rus_qcu_nor_eng_grk_moo_wly_mcd_amh_urd_bat_alb_lda_cze_xho_sun_tha_sid_tml_swa_bem_uzb_pol_ger_tur_yor_vie_anl_ewe_igb_swt	-0.641022560447138	-1.53170012414247	0.128991173638198
256	anl_arw_ses_por_heb_tig_gam_rom_tur_uzb_fbf_mao_igb_pan_guj_bsq_hin_sid_dgb_mnd_bos_eng_bem_mcd_dyu_lat_hun_ewe_swt_est_urd_owc_geo_pol_scr_ger_bul_aeg_mlt_ctl_fin_yor_sun_glc_mly_jpn_knd_kor_svk_nor_xho_spa_tag_dut_sod_jav_cnt_afr_tsn_rus_amh_lit_krd_grk_alb_qcu_ita_swe_ukr_tsw_chh_mol_hau_prs_ind_cze_cic_fre_akn_bat_tha_amr_tml_zul_lda_azi_slo_ben_aze_moo_vie_wly_ven_swa_bam	-0.334672411134158	-0.792357732098965	0.430168699890451
257	anl_mol_cic_glc_gam_owc_hau_prs_azi_tur_ses_mao_swt_ger_alb_bsq_cze_heb_akn_mnd_svk_lit_ewe_fre_swa_urd_fin_igb_zul_hun_slo_aeg_geo_lat_ctl_afr_swe_sod_tig_bos_est_xho_tag_guj_bat_jpn_tml_kor_ukr_mcd_fbf_ita_jav_scr_chh_ind_cnt_por_ven_ben_wly_bul_rom_dut_pol_qcu_nor_arw_grk_lda_sid_rus_amr_hin_mly_krd_moo_pan_dgb_sun_tha_amh_knd_bam_dyu_uzb_eng_spa_aze_yor_vie_mlt_bem_tsn_tsw	-0.388881027850118	-0.921471613129847	0.359188525476801
258	amr_pol_ses_rom_owc_anl_sod_mol_uzb_azi_fbf_tag_zul_scr_swe_bsq_ben_aeg_moo_cnt_pan_slo_yor_eng_cic_grk_fin_tsn_swt_hun_mcd_hau_geo_glc_prs_spa_ger_chh_amh_svk_est_swa_mly_bul_sun_jpn_tml_kor_hin_urd_dgb_ukr_jav_cze_gam_ind_mnd_bos_lda_nor_sid_fre_lit_afr_krd_qcu_alb_por_lat_igb_heb_dut_mlt_arw_mao_ita_xho_guj_tsw_bat_tha_tig_knd_bem_ewe_tur_rus_ctl_aze_bam_vie_wly_akn_ven_dyu	-0.734121342732274	-1.76166262791536	0.0814125976066015
259	sod_ukr_bem_spa_owc_wly_hau_rus_tur_aze_swa_jav_akn_ger_hin_bsq_ben_chh_tsn_mnd_bul_svk_bam_pol_yor_bos_est_swt_dyu_hun_afr_anl_geo_grk_dut_fre_krd_aeg_heb_urd_fin_xho_sun_lit_bat_jpn_tml_kor_ita_lat_zul_ctl_tag_por_amh_ind_cnt_pan_igb_guj_amr_glc_mcd_nor_prs_qcu_cze_rom_alb_ses_tig_scr_gam_mol_mly_arw_tsw_swe_fbf_mao_tha_mlt_knd_ven_cic_uzb_eng_slo_azi_ewe_vie_sid_lda_dgb_moo	-0.86926133915506	-2.10264487124365	0.0381981926577115
260	aeg_fre_swa_lat_amr_wly_amh_ita_uzb_azi_tsw_sun_dyu_eng_lit_bsq_ben_mlt_xho_cnt_bul_mcd_igb_pol_yor_slo_fin_fbf_moo_est_afr_tig_geo_ukr_rom_krd_ger_hau_sid_hin_hun_ewe_mly_arw_bat_jpn_tml_kor_spa_dut_ven_grk_mao_mol_anl_ind_mnd_rus_zul_nor_heb_por_urd_scr_pan_qcu_ctl_svk_guj_cic_gam_alb_chh_swe_jav_prs_lda_cze_bam_tag_tha_sod_knd_dgb_bem_aze_glc_bos_tur_akn_vie_owc_tsn_ses_swt	0.246037641325134	0.578523847519484	0.56430891645878
261	hau_ben_zul_lit_tig_gam_sid_dut_aze_uzb_lda_sun_cic_por_ukr_bsq_slo_chh_yor_mnd_bul_afr_ven_svk_igb_ger_est_dgb_akn_fin_bos_mlt_geo_nor_mol_lat_fre_amr_sod_guj_hun_ses_ind_urd_mly_jpn_knd_kor_swe_ita_bem_ctl_jav_krd_anl_mao_cnt_alb_fbf_prs_amh_hin_grk_mcd_pol_qcu_rus_rom_arw_xho_aeg_pan_wly_eng_tag_glc_tsn_cze_bam_bat_tha_heb_tml_swa_moo_tur_scr_spa_azi_swt_vie_owc_dyu_tsw_ewe	0.121514357896814	0.286176603485068	0.775379371133856
262	mlt_guj_bam_por_aeg_amr_amh_arw_aze_tur_dgb_ind_swt_ita_hin_bsq_bos_tig_moo_cnt_eng_cze_tsn_glc_xho_spa_est_lda_dyu_fin_pan_chh_geo_slo_nor_dut_ben_anl_wly_mcd_hun_ses_tag_ukr_jav_jpn_knd_kor_fre_scr_igb_mol_sun_alb_owc_mao_mnd_krd_yor_prs_heb_lit_pol_grk_urd_qcu_rus_ctl_swe_tsw_hau_afr_sid_svk_bat_bul_swa_rom_akn_mly_tha_sod_tml_fbf_ewe_uzb_ger_lat_azi_ven_vie_gam_zul_cic_bem	-0.267897673089244	-0.634562224079497	0.527271931643847
263	chh_ben_swa_glc_sod_amr_tig_alb_azi_tur_yor_bat_fbf_nor_slo_bsq_ger_aeg_tsw_mnd_rus_urd_cic_ctl_dgb_cze_fin_bem_dyu_hun_mcd_gam_geo_por_bul_ita_arw_heb_hau_guj_est_igb_mly_pol_ind_jpn_knd_kor_ukr_svk_moo_fre_jav_bos_owc_sun_cnt_dut_tsn_hin_anl_krd_pan_rom_mol_qcu_prs_eng_grk_ewe_sid_scr_mlt_lit_mao_lat_ven_spa_akn_tag_tha_amh_tml_ses_zul_uzb_afr_swe_aze_xho_vie_wly_lda_bam_swt	-0.758232153474852	-1.82523484723147	0.0711755168716294
264	hau_ukr_swa_krd_gam_aeg_tig_afr_azi_aze_bam_mly_dgb_alb_scr_bsq_bul_anl_cic_cnt_dut_mcd_ven_slo_yor_urd_est_tsn_akn_hun_rom_owc_geo_ben_swe_lit_hin_mlt_wly_pol_fin_zul_jav_spa_mao_jpn_tml_kor_ctl_prs_ewe_grk_ind_lat_sod_bat_mnd_glc_dyu_fre_heb_rus_por_guj_ger_qcu_cze_eng_bos_lda_amr_ita_amh_arw_tag_pan_swt_svk_xho_sun_tha_sid_knd_bem_ses_tur_nor_mol_uzb_tsw_vie_chh_igb_fbf_moo	-0.617470561932454	-1.47348186599294	0.143997908754655
265	sod_hin_lda_krd_wly_chh_anl_afr_tur_azi_zul_ind_bam_fre_ukr_bsq_arw_amh_swa_cnt_grk_alb_tsw_por_yor_mcd_est_ewe_xho_fin_pan_owc_geo_glc_slo_svk_lit_heb_sid_lat_hun_ses_mly_rus_jav_jpn_knd_kor_ger_ita_ven_ctl_mao_rom_amr_tag_mnd_eng_akn_urd_mlt_cze_bul_bos_scr_qcu_mol_guj_nor_swt_aeg_swe_tig_ben_sun_spa_cic_prs_moo_bat_tha_gam_tml_dgb_bem_uzb_pol_dut_aze_fbf_vie_hau_tsn_dyu_igb	0.163199642494525	0.384337685151764	0.701605590595262
266	amh_ctl_swt_bos_tig_hau_gam_spa_aze_azi_bem_tag_lda_nor_mcd_bsq_eng_anl_akn_cnt_lit_svk_dgb_lat_yor_pan_hun_tsn_ses_est_pol_sod_geo_krd_cze_grk_ger_amr_owc_hin_fin_ven_mao_slo_jav_jpn_tml_kor_por_ukr_zul_guj_mly_scr_sid_bat_mnd_prs_swa_rom_aeg_urd_afr_ita_arw_qcu_glc_bul_swe_fbf_mlt_alb_wly_rus_ind_fre_dyu_mol_moo_sun_tha_heb_knd_bam_xho_tur_ben_dut_uzb_igb_vie_chh_cic_ewe_tsw	-0.132008107085425	-0.311335227490052	0.756242607070462
267	amr_swe_xho_nor_mlt_tig_chh_guj_uzb_tur_cic_bat_igb_ukr_krd_bsq_prs_hau_ven_cnt_por_afr_akn_lat_dgb_slo_fin_zul_ewe_est_ben_sid_geo_ctl_lit_rus_grk_heb_sod_arw_hun_bem_mao_alb_tag_jpn_knd_kor_eng_ita_ses_pol_jav_cze_anl_ind_mnd_bul_dyu_hin_wly_scr_bos_pan_mcd_qcu_svk_urd_dut_moo_aeg_mol_owc_spa_sun_glc_tsn_ger_fbf_mly_tha_amh_tml_yor_lda_azi_rom_fre_aze_bam_vie_gam_swt_swa_tsw	-0.219673128158206	-0.519706741571899	0.604502793582271
268	anl_dut_yor_svk_heb_sod_sid_ita_uzb_aze_dyu_mao_moo_pol_bul_bsq_ctl_chh_tsw_cnt_cze_mol_zul_urd_igb_bos_est_swa_lda_hun_slo_amr_geo_alb_scr_grk_prs_tig_hau_pan_fin_bam_tag_por_bat_jpn_tml_kor_ukr_nor_tsn_lat_jav_hin_amh_ind_mnd_spa_bem_ben_wly_mcd_eng_lit_ger_qcu_rom_afr_guj_ewe_aeg_swe_gam_arw_mly_glc_akn_fre_fbf_sun_tha_owc_knd_dgb_xho_azi_krd_rus_tur_cic_vie_mlt_ses_swt_ven	-0.344877359215487	-0.816988290529711	0.416023104948605
269	anl_prs_dyu_bul_aeg_heb_wly_swe_azi_tur_yor_bat_zul_bos_slo_bsq_dut_chh_swt_mnd_lat_mcd_ses_ctl_swa_glc_est_bem_tsw_fin_afr_amr_geo_ita_ger_alb_pol_amh_mlt_cze_hun_tsn_ind_arw_mao_jpn_knd_kor_guj_nor_akn_urd_tag_krd_sod_mly_cnt_por_ven_pan_sid_rus_ukr_grk_scr_qcu_eng_hin_ben_cic_tig_spa_owc_mol_sun_svk_fbf_lit_igb_jav_tha_gam_tml_dgb_xho_aze_fre_rom_uzb_bam_vie_hau_ewe_moo_lda	-0.280079167344336	-0.662570647545563	0.509244298495737
270	gam_spa_fbf_slo_wly_tig_sid_glc_tur_aze_swt_mao_swa_mol_ita_bsq_ctl_mlt_zul_cnt_pan_hin_akn_guj_bam_urd_fin_ven_ewe_est_rus_chh_geo_grk_lit_krd_lat_amr_aeg_mcd_hun_lda_ind_dut_sun_jpn_knd_kor_alb_bos_cic_fre_jav_scr_owc_tag_mnd_nor_igb_bul_amh_prs_ger_ukr_eng_qcu_svk_ben_arw_ses_heb_afr_anl_cze_mly_rom_moo_pol_yor_bat_tha_hau_tml_xho_dgb_uzb_swe_por_azi_tsn_vie_sod_dyu_bem_tsw	0.0180064604186228	0.0424653154062161	0.966218800558314
271	aeg_nor_lda_svk_amh_chh_heb_lat_uzb_aze_akn_jav_bam_swe_fre_bsq_rus_anl_cic_mnd_afr_lit_swt_guj_bem_prs_hun_igb_yor_est_ger_sid_geo_ctl_bul_cze_ita_sod_amr_grk_fin_zul_bat_pol_mly_jpn_knd_kor_por_dut_fbf_mol_sun_bos_wly_ind_cnt_rom_dgb_krd_tig_eng_ukr_scr_hin_qcu_mcd_pan_spa_xho_hau_urd_mlt_slo_tag_alb_swa_ben_moo_mao_tha_owc_tml_ven_dyu_tur_arw_glc_azi_ewe_vie_gam_tsn_ses_tsw	-0.803391683172326	-1.93648780272671	0.055843910643631
272	sod_por_xho_urd_amh_heb_gam_svk_aze_tur_tsn_bat_zul_hin_afr_bsq_lat_owc_swt_mnd_slo_guj_lda_dut_cic_rus_est_ven_yor_fin_glc_anl_geo_krd_cze_ukr_lit_hau_wly_fre_hun_dgb_mly_pan_tag_jpn_tml_kor_grk_pol_ewe_mcd_jav_rom_mlt_sun_cnt_alb_ses_bul_chh_ger_spa_prs_ben_qcu_ita_mol_nor_moo_sid_scr_aeg_bos_ind_eng_igb_arw_dyu_mao_tha_amr_knd_bam_swa_azi_ctl_swe_uzb_akn_vie_tig_fbf_bem_tsw	0.0122327135500466	0.0288119861287935	0.977076280096972
273	amh_guj_ses_eng_anl_sid_owc_mol_uzb_azi_akn_tag_cic_ctl_ben_bsq_arw_chh_lda_cnt_por_bul_swa_urd_zul_dut_fin_bem_dgb_hun_spa_sod_geo_rom_mcd_slo_pol_tig_aeg_glc_est_tsw_mao_afr_jav_jpn_knd_kor_pan_grk_ven_bos_sun_svk_gam_ind_mnd_prs_yor_scr_amr_rus_ukr_nor_ger_qcu_hin_alb_swe_fbf_heb_ita_hau_lat_mly_cze_xho_lit_dyu_bat_tha_mlt_tml_moo_tsn_tur_krd_fre_aze_swt_vie_wly_ewe_igb_bam	0.585567105469394	1.38669548030422	0.1688496862053
274	tig_por_swt_pan_anl_owc_chh_slo_uzb_azi_bam_bat_bem_svk_afr_bsq_bul_heb_zul_mnd_lat_mol_tsw_scr_dyu_rus_hun_igb_cic_fin_dut_wly_geo_hin_ita_krd_grk_sod_sid_ger_est_yor_mao_alb_mly_jpn_knd_kor_ctl_arw_swa_urd_sun_ukr_amh_tag_cnt_pol_akn_nor_aeg_rom_ben_mcd_swe_qcu_eng_lit_bos_ewe_mlt_guj_amr_cze_jav_fre_tsn_spa_ven_ind_tha_gam_tml_xho_fbf_tur_glc_prs_aze_ses_vie_hau_dgb_lda_moo	-0.0196339719326376	-0.0462506966577976	0.963209606918369
275	sod_hin_xho_ita_heb_anl_owc_fre_aze_uzb_yor_ind_zul_alb_por_bsq_nor_amh_fbf_mnd_swe_ben_lda_spa_moo_mol_hun_ewe_akn_est_eng_tig_geo_svk_krd_lit_rus_wly_gam_urd_fin_tsw_tag_mcd_jav_jpn_knd_kor_arw_cze_bem_scr_sun_ctl_amr_bat_cnt_lat_cic_afr_sid_dut_slo_prs_guj_qcu_grk_rom_pol_swt_aeg_bos_mlt_glc_mao_pan_tsn_ukr_ses_mly_tha_hau_tml_ven_igb_tur_bul_ger_azi_dyu_vie_chh_bam_dgb_swa	0.15175030592494	0.356957370851919	0.721932398451334
276	anl_rom_dgb_krd_mlt_owc_amr_pan_aze_azi_ses_tag_cic_ita_ben_bsq_urd_hau_zul_mnd_lit_eng_bam_rus_ven_afr_est_yor_akn_hun_arw_sod_geo_prs_fre_cze_bos_amh_wly_slo_fin_swt_bat_ger_sun_jpn_knd_kor_hin_grk_swa_spa_jav_svk_chh_mao_cnt_ctl_xho_nor_aeg_glc_por_ukr_pol_qcu_swe_mol_lat_tsn_gam_alb_tig_mcd_ind_scr_ewe_bul_bem_mly_tha_heb_tml_dyu_fbf_uzb_dut_guj_tur_lda_vie_sid_tsw_moo_igb	-0.38955683018513	-0.922958828421302	0.358417037020705
277	anl_alb_zul_rus_owc_tig_aeg_mcd_aze_tur_moo_jav_bam_ita_svk_bsq_cze_sid_tsw_cnt_ctl_dut_swt_bos_ewe_grk_hun_cic_lda_fin_slo_amh_geo_arw_rom_scr_nor_amr_mlt_swe_est_igb_tag_ukr_mao_jpn_knd_kor_lit_pol_ses_spa_ind_bul_gam_sun_mnd_urd_akn_ben_sod_glc_krd_lat_mol_qcu_fre_afr_guj_ven_hau_por_chh_pan_bat_eng_fbf_ger_tsn_mly_tha_heb_tml_dyu_bem_azi_hin_prs_uzb_swa_vie_wly_dgb_xho_yor	-1.08956804814613	-2.67503680199208	0.00882876892045696
278	aeg_mcd_bam_swe_amr_gam_amh_guj_azi_aze_dgb_mly_ses_bos_arw_bsq_hin_tig_lda_cnt_ita_ger_moo_prs_akn_eng_fin_zul_ewe_est_rom_owc_geo_krd_ben_nor_bul_sid_wly_lit_hun_cic_tag_grk_bat_jpn_knd_kor_lat_slo_bem_mol_mao_ukr_hau_sun_mnd_pol_xho_por_anl_scr_glc_cze_pan_qcu_fre_svk_afr_tsn_sod_rus_chh_urd_ind_dut_swa_ctl_igb_jav_tha_mlt_tml_swt_dyu_tur_spa_alb_uzb_tsw_vie_heb_yor_ven_fbf	0.0323240017400701	0.0761074530166692	0.939497096716929
279	wly_arw_lda_fre_hau_mlt_sod_mol_azi_tur_dyu_mao_moo_prs_svk_bsq_krd_owc_xho_mnd_pan_eng_dgb_ctl_swt_ita_hun_zul_yor_fin_bos_aeg_geo_nor_afr_mcd_por_anl_chh_rus_est_fbf_tag_cze_ind_jpn_tml_kor_urd_ukr_cic_lit_jav_guj_amr_sun_cnt_scr_swa_glc_gam_ben_slo_rom_alb_qcu_lat_spa_swe_tsn_tig_hin_heb_grk_bat_ger_tsw_pol_akn_mly_tha_amh_knd_ven_ewe_aze_bul_dut_uzb_bam_vie_sid_bem_ses_igb	-0.645863759986422	-1.54895065903757	0.124790002262918
280	amh_slo_ses_fre_anl_hau_sod_pan_aze_azi_lda_bat_zul_spa_afr_bsq_krd_owc_dyu_mnd_ger_lit_tsw_guj_xho_prs_hun_bem_fbf_est_svk_gam_geo_grk_por_eng_ukr_heb_mlt_hin_fin_swa_mly_pol_mao_jpn_knd_kor_bul_urd_akn_ita_jav_scr_sid_sun_cnt_cze_igb_swe_chh_dut_mcd_mol_nor_qcu_alb_ctl_arw_ewe_wly_rom_tig_ben_ind_glc_tsn_bos_moo_tag_tha_amr_tml_ven_dgb_uzb_lat_rus_tur_yor_vie_aeg_swt_bam_cic	-0.934573841714491	-2.26941143863369	0.0255543780298107
281	chh_alb_cic_grk_tig_mlt_anl_ita_azi_aze_bem_tag_yor_afr_krd_bsq_ukr_sod_ven_cnt_svk_guj_ses_lit_dyu_fre_hun_dgb_ewe_est_rus_heb_geo_bos_mol_bul_hin_sid_gam_lat_fin_akn_ind_pol_bat_jpn_knd_kor_rom_ben_lda_nor_mao_prs_amh_mly_mnd_por_moo_eng_hau_pan_slo_arw_spa_qcu_cze_urd_swe_swa_owc_dut_wly_glc_jav_mcd_zul_ctl_swt_sun_tha_aeg_tml_igb_bam_tur_ger_scr_uzb_xho_vie_amr_tsw_fbf_tsn	-0.96723130407825	-2.36104073042228	0.0203112234317022
282	tig_ita_zul_bos_sod_owc_anl_urd_azi_tur_igb_jav_xho_spa_mcd_bsq_arw_hau_cic_mnd_rus_guj_ewe_grk_bam_scr_est_swt_tsn_fin_pol_amh_geo_alb_prs_nor_ctl_amr_gam_ben_hun_bem_mly_pan_sun_jpn_knd_kor_afr_rom_swa_bul_bat_slo_heb_ind_cnt_ger_dyu_dut_wly_lit_swe_hin_krd_qcu_por_ukr_svk_dgb_mlt_glc_aeg_eng_mao_lat_ven_fre_tsw_tag_tha_sid_tml_moo_ses_uzb_cze_mol_aze_lda_vie_chh_akn_fbf_yor	0.0234675041814607	0.0552131348946889	0.956087106935021
283	owc_bul_yor_eng_aeg_mlt_wly_grk_aze_azi_ven_tag_fbf_spa_krd_bsq_mol_heb_ses_mnd_hin_pol_swt_ita_lda_fre_est_zul_moo_fin_lat_sid_geo_glc_ctl_por_afr_hau_anl_swe_hun_bem_ind_rus_sun_jpn_knd_kor_pan_ben_tsn_lit_bat_arw_amr_mao_cnt_dut_bam_guj_gam_mcd_bos_rom_urd_qcu_nor_scr_slo_xho_tig_ukr_amh_ger_mly_alb_tsw_svk_swa_jav_tha_sod_tml_akn_cic_tur_prs_cze_uzb_dyu_vie_chh_igb_ewe_dgb	-0.503535455189678	-1.19884065419114	0.233635738882643
284	anl_eng_igb_ger_sod_wly_amr_swe_tur_aze_fbf_sun_tsw_lit_ben_bsq_rus_owc_swt_mnd_pol_pan_bem_krd_akn_cze_est_ven_cic_fin_rom_tig_geo_bos_ukr_afr_alb_heb_chh_lat_hun_tsn_bat_spa_ind_jpn_knd_kor_fre_grk_yor_bul_tag_nor_sid_mao_cnt_glc_dgb_arw_hau_urd_ctl_svk_scr_qcu_slo_guj_mol_ewe_amh_prs_mlt_ita_mly_dut_bam_hin_ses_jav_tha_aeg_tml_dyu_moo_uzb_mcd_por_azi_zul_vie_gam_xho_swa_lda	-0.312734657072673	-0.739788344632931	0.461291827127649
285	sid_rus_tsw_ben_hau_amh_owc_rom_uzb_tur_yor_bat_swa_scr_lat_bsq_svk_heb_cic_cnt_mol_guj_dgb_arw_ses_dut_est_ven_igb_fin_afr_aeg_geo_pol_cze_alb_bos_amr_mlt_prs_hun_moo_tag_ita_jav_jpn_tml_kor_lit_ger_dyu_slo_mao_nor_tig_sun_mnd_mcd_swt_spa_wly_urd_hin_eng_ukr_qcu_pan_krd_bul_fbf_sod_ctl_anl_glc_mly_grk_bam_por_bem_ind_tha_gam_knd_ewe_tsn_aze_fre_swe_azi_akn_vie_chh_lda_zul_xho	0.153929489601939	0.362485873521229	0.717811437566956
286	anl_eng_xho_ger_sid_chh_wly_lit_tur_aze_ven_tag_fbf_krd_urd_bsq_hin_sod_zul_cnt_bul_alb_bam_cze_cic_pol_fin_swa_moo_est_afr_gam_geo_bos_mol_rom_prs_hau_amh_svk_hun_dyu_mly_grk_jav_jpn_tml_kor_swe_dut_lda_arw_bat_pan_aeg_sun_mnd_fre_dgb_ctl_mlt_rus_guj_por_ita_qcu_lat_nor_slo_bem_heb_ben_amr_mcd_ind_ukr_igb_glc_swt_mao_tha_owc_knd_ses_tsw_azi_spa_scr_uzb_tsn_vie_tig_akn_yor_ewe	0.130160993965232	0.306175146233563	0.760155664856128
287	aeg_svk_bam_glc_mlt_sid_owc_por_uzb_aze_lda_sun_dgb_mcd_eng_bsq_bos_amr_swt_cnt_urd_ger_dyu_alb_bem_grk_fin_tsw_zul_hun_hin_gam_geo_krd_slo_prs_ita_tig_chh_guj_est_moo_mly_lat_ind_jpn_tml_kor_cze_ben_ses_arw_mao_pan_amh_bat_mnd_nor_swa_pol_wly_spa_dut_lit_mol_qcu_rus_rom_fre_igb_sod_swe_hau_ctl_tag_bul_cic_ukr_akn_jav_tha_anl_knd_tsn_yor_azi_scr_afr_tur_fbf_vie_heb_ewe_ven_xho	-0.446459179649916	-1.05915299117584	0.29227327639137
288	tig_urd_zul_pan_owc_sod_wly_afr_aze_tur_bam_tag_swt_mcd_pol_bsq_bos_sid_xho_mnd_prs_ben_dyu_spa_lda_ita_hun_akn_ses_fin_scr_heb_geo_glc_dut_bul_lit_anl_hau_fre_est_ven_sun_guj_jav_jpn_knd_kor_lat_eng_tsn_ctl_mly_grk_chh_bat_cnt_ger_moo_cze_amr_hin_alb_slo_rom_qcu_por_arw_svk_cic_gam_swe_aeg_nor_ind_rus_swa_krd_fbf_mao_tha_amh_tml_yor_bem_uzb_ukr_mol_azi_igb_vie_mlt_tsw_dgb_ewe	-0.672063226096087	-1.61215414697381	0.110317035023972
289	tig_urd_bem_swe_sid_wly_sod_pol_aze_azi_zul_mly_moo_alb_bos_bsq_lit_amr_dgb_mnd_bul_spa_ewe_arw_akn_hin_fin_igb_yor_est_cze_gam_geo_svk_ita_mcd_ger_heb_hau_guj_hun_swa_sun_glc_mao_jpn_knd_kor_por_mol_ven_rom_tag_nor_aeg_bat_cnt_ctl_lda_slo_amh_ukr_krd_rus_afr_qcu_scr_pan_fre_cic_owc_prs_chh_lat_jav_dut_tsn_grk_tsw_ind_tha_mlt_tml_bam_fbf_tur_ben_eng_uzb_ses_vie_anl_dyu_swt_xho	-0.104491671427324	-0.246468010958107	0.805863164410805
290	sid_eng_ven_mol_wly_owc_heb_prs_uzb_azi_ewe_mly_tsn_arw_spa_bsq_scr_tig_tsw_cnt_nor_bos_dgb_swe_fbf_pan_fin_swa_akn_hun_grk_chh_geo_por_ukr_rus_hin_amr_mlt_ctl_est_bem_tag_ger_bat_jpn_knd_kor_dut_glc_yor_urd_ind_ben_amh_jav_mnd_lit_swt_ita_anl_afr_rom_cze_pol_qcu_svk_mcd_guj_igb_aeg_slo_hau_krd_mao_fre_ses_bul_zul_sun_tha_gam_tml_lda_cic_aze_alb_lat_tur_dyu_vie_sod_bam_moo_xho	-0.174307933138404	-0.411880206717414	0.681375004978693
291	amh_swe_moo_pol_sod_owc_hau_mol_aze_azi_bem_mao_dgb_ctl_pan_bsq_krd_tig_tsw_cnt_prs_bos_igb_lit_xho_ger_hun_yor_ewe_est_ita_aeg_geo_svk_lat_dut_rom_gam_amr_alb_fin_swt_jav_bul_bat_jpn_tml_kor_guj_spa_akn_ben_mly_hin_mlt_sun_mnd_fre_ven_scr_chh_nor_por_rus_eng_qcu_ukr_mcd_glc_cic_heb_cze_wly_afr_tag_slo_fbf_arw_dyu_ind_tha_anl_knd_lda_zul_uzb_urd_grk_tur_bam_vie_sid_swa_ses_tsn	0.0984087743535654	0.231594792870262	0.817361560959698
292	aeg_dut_yor_eng_gam_tig_hau_lat_aze_azi_swt_bat_ses_spa_por_bsq_arw_owc_xho_cnt_pan_ukr_akn_urd_igb_mol_est_moo_ewe_fin_fre_anl_geo_cze_rus_mcd_slo_heb_chh_swe_hun_swa_mly_prs_sun_jpn_tml_kor_svk_krd_bam_ita_tag_ctl_amr_mao_mnd_grk_ven_hin_amh_guj_glc_ger_rom_qcu_ben_afr_bos_cic_sod_bul_wly_alb_ind_lit_lda_scr_zul_jav_tha_mlt_knd_dgb_dyu_uzb_pol_nor_tur_tsn_vie_sid_fbf_tsw_bem	-0.0980310745878073	-0.231087872710428	0.817754177994323
293	mlt_bos_xho_fre_owc_amr_gam_urd_aze_tur_swa_tag_ses_prs_ukr_bsq_eng_chh_ven_mnd_dut_alb_fbf_cze_bem_arw_est_dyu_tsw_fin_slo_anl_geo_mcd_spa_rom_swe_amh_wly_afr_hun_lda_bat_ben_jav_jpn_tml_kor_scr_krd_yor_pol_sun_ita_heb_mly_cnt_por_bam_bul_sid_lat_ctl_svk_guj_qcu_hin_lit_glc_igb_aeg_ger_hau_rus_mao_nor_tsn_grk_zul_ind_tha_tig_knd_akn_swt_uzb_pan_mol_azi_ewe_vie_sod_moo_cic_dgb	0.24679012851545	0.581557589263742	0.562271685765745
294	owc_lat_ses_mol_sod_amr_sid_ukr_azi_uzb_tsw_ind_akn_bul_swe_bsq_ben_gam_tsn_cnt_hin_ctl_bem_bos_moo_rom_est_xho_yor_hun_rus_hau_geo_eng_svk_spa_prs_chh_amh_arw_fin_cic_mly_urd_bat_jpn_knd_kor_scr_cze_lda_krd_mao_dut_wly_sun_mnd_por_swa_guj_aeg_slo_ger_afr_ita_qcu_pol_fre_pan_ewe_heb_nor_anl_mcd_tag_grk_dyu_lit_fbf_jav_tha_tig_tml_bam_dgb_tur_glc_alb_aze_zul_vie_mlt_swt_ven_igb	0.573036899349988	1.35636834758589	0.178265786573734
295	sod_cze_lda_dut_amh_aeg_hau_lit_azi_tur_akn_bat_bem_eng_slo_bsq_swe_gam_swa_mnd_fre_grk_dyu_rom_dgb_mcd_hun_swt_yor_est_pol_anl_geo_guj_mol_por_ger_owc_chh_ita_fin_fbf_sun_rus_tag_jpn_tml_kor_svk_nor_xho_pan_jav_afr_tig_ind_cnt_hin_bam_ukr_wly_ben_arw_krd_scr_qcu_urd_glc_prs_moo_heb_bul_amr_lat_mly_spa_tsw_ctl_ewe_mao_tha_sid_knd_igb_tsn_uzb_alb_bos_aze_ses_vie_mlt_ven_cic_zul	-0.597286453085874	-1.42846586705941	0.156507745394934
296	tig_swe_akn_ukr_chh_hau_sod_afr_aze_tur_zul_jav_dyu_bos_rom_bsq_bul_gam_bam_mnd_mcd_hin_igb_scr_fbf_prs_est_swt_xho_fin_guj_owc_geo_krd_ger_ctl_rus_wly_aeg_pan_hun_swa_bat_nor_ind_jpn_tml_kor_por_arw_ven_eng_sun_pol_mlt_mao_cnt_urd_bem_grk_anl_lit_spa_mol_alb_qcu_fre_ben_dut_ses_amr_svk_heb_ita_mly_glc_yor_lat_tsn_tag_tha_amh_knd_dgb_ewe_azi_cze_slo_uzb_cic_vie_sid_lda_moo_tsw	0.590133316615888	1.39623065845945	0.165968897124071
297	mlt_svk_akn_scr_sod_aeg_chh_mcd_uzb_aze_moo_mao_ses_glc_cze_bsq_bos_gam_igb_mnd_krd_ger_ven_slo_swa_ita_est_cic_ewe_fin_spa_owc_geo_afr_arw_grk_lat_hau_anl_ukr_hun_dgb_bat_urd_tag_jpn_tml_kor_pol_pan_dyu_por_ind_rus_amh_mly_cnt_ben_tsw_swe_tig_hin_eng_alb_mol_qcu_bul_fre_guj_bam_heb_rom_wly_lit_jav_nor_fbf_dut_zul_sun_tha_sid_knd_xho_tsn_tur_prs_ctl_azi_yor_vie_amr_bem_swt_lda	-0.336685252613376	-0.797251178849873	0.427335963656276
298	mlt_ita_ewe_bos_heb_sid_gam_pol_azi_aze_bem_ind_swt_krd_ger_bsq_slo_anl_moo_mnd_hin_swe_tsn_ctl_bam_prs_est_igb_dgb_fin_afr_chh_geo_por_rus_spa_nor_tig_owc_urd_hun_zul_jav_bul_tag_jpn_tml_kor_glc_dut_cic_lit_sun_guj_hau_mly_cnt_alb_ven_scr_amh_svk_cze_pan_fre_qcu_lat_ben_rom_akn_amr_mol_aeg_eng_bat_grk_tsw_mcd_ses_mao_tha_sod_knd_xho_dyu_uzb_ukr_arw_tur_lda_vie_wly_swa_yor_fbf	0.00653049612769348	0.0153686370269308	0.987771006914698
299	sid_cze_fbf_pan_tig_amh_aeg_hin_tur_uzb_zul_bat_ses_ukr_arw_bsq_svk_mlt_bem_cnt_mol_prs_swa_glc_bam_bul_fin_lda_igb_est_guj_chh_geo_krd_bos_pol_lit_amr_hau_lat_hun_ewe_tag_ger_jav_jpn_tml_kor_afr_urd_swt_ita_ind_grk_anl_sun_mnd_alb_akn_fre_heb_ben_swe_ctl_rus_qcu_eng_rom_slo_dgb_owc_mcd_gam_nor_mao_por_tsw_scr_cic_mly_tha_sod_knd_xho_yor_azi_dut_spa_aze_ven_vie_wly_moo_dyu_tsn	-0.528999242341558	-1.26038056789801	0.210685339427785
300	chh_rom_yor_swe_gam_hau_anl_mcd_uzb_tur_dgb_mly_ewe_ctl_mol_bsq_prs_sod_xho_mnd_alb_lat_ses_por_swt_dut_fin_bem_swa_est_scr_amh_geo_cze_spa_afr_ukr_mlt_wly_pol_hun_ven_ind_ben_jav_jpn_tml_kor_krd_bul_moo_glc_tag_arw_heb_mao_cnt_bos_lda_nor_sid_fre_rus_urd_grk_qcu_svk_guj_ita_zul_tig_hin_aeg_eng_sun_lit_tsw_slo_fbf_bat_tha_owc_knd_igb_akn_azi_pan_ger_aze_tsn_vie_amr_bam_cic_dyu	-0.336391497772249	-0.796697665763873	0.427655828366958
301	chh_alb_zul_spa_sid_heb_amh_guj_aze_tur_lda_ind_ven_urd_ita_bsq_ctl_tig_dyu_cnt_ukr_dut_ses_bul_bem_svk_hun_tsn_bam_fin_cze_gam_geo_arw_hin_por_nor_aeg_amr_lat_est_swt_bat_rus_mao_jpn_tml_kor_mcd_eng_igb_grk_jav_mol_sod_mly_mnd_lit_xho_pan_anl_glc_fre_rom_bos_qcu_ben_swe_slo_moo_hau_pol_mlt_ger_sun_afr_dgb_scr_fbf_tag_tha_wly_knd_swa_cic_uzb_prs_krd_azi_akn_vie_owc_yor_tsw_ewe	0.0775238892481625	0.182605050579568	0.855505395097667
302	sod_ctl_bam_cze_gam_amr_anl_hin_aze_azi_akn_mly_zul_guj_pol_bsq_svk_wly_bem_cnt_afr_glc_fbf_pan_cic_dut_hun_moo_swt_est_fre_hau_geo_lat_grk_ben_arw_tig_mlt_ger_fin_swa_bat_mcd_ind_jpn_knd_kor_urd_bul_ses_rus_jav_spa_sid_tag_mnd_scr_xho_eng_owc_swe_ukr_rom_lit_qcu_prs_alb_por_lda_heb_krd_chh_mol_sun_ita_igb_slo_ewe_mao_tha_aeg_tml_tsw_dyu_tur_nor_bos_uzb_dgb_vie_amh_ven_yor_tsn	-0.821653998959949	-1.9785993081534	0.0508196095171966
303	sod_fre_xho_swe_hau_amh_owc_pol_uzb_tur_moo_jav_tsn_ctl_ger_bsq_alb_tig_ewe_cnt_lit_pan_akn_cze_igb_ita_hun_dyu_dgb_fin_krd_gam_geo_mcd_afr_bos_rus_mlt_amr_urd_est_zul_mly_slo_sun_jpn_tml_kor_svk_spa_ses_prs_ind_hin_sid_bat_mnd_scr_fbf_rom_aeg_grk_guj_eng_mol_qcu_ukr_bul_ben_ven_wly_lat_anl_glc_mao_dut_swa_por_yor_tag_tha_heb_knd_cic_swt_azi_arw_nor_aze_bem_vie_chh_tsw_lda_bam	-0.190911784611913	-0.450557293027921	0.653357308497154
304	amh_fre_xho_urd_amr_sid_owc_mcd_tur_aze_dyu_mao_igb_grk_lat_bsq_bos_hau_ven_cnt_svk_alb_lda_afr_akn_rus_est_tsn_bam_fin_arw_gam_geo_cze_spa_glc_hin_chh_wly_ita_hun_yor_ind_prs_jav_jpn_knd_kor_slo_pol_fbf_ukr_tag_bul_aeg_mly_mnd_ben_dgb_guj_heb_krd_swe_dut_rom_qcu_mol_eng_ctl_ses_sod_lit_anl_pan_sun_por_ewe_scr_cic_bat_tha_mlt_tml_moo_swa_uzb_nor_ger_azi_bem_vie_tig_tsw_swt_zul	0.942945522413923	2.2525922850948	0.0266366290145816
305	gam_ita_tsw_svk_sod_hau_anl_lat_aze_tur_moo_sun_dyu_rom_spa_bsq_rus_aeg_lda_cnt_mol_slo_swt_fre_ses_swe_hun_akn_igb_est_pol_amh_geo_bos_alb_pan_nor_tig_heb_grk_fin_bem_jav_mcd_mao_jpn_knd_kor_afr_scr_fbf_hin_tag_ctl_wly_ind_mnd_eng_cic_urd_mlt_dut_por_bul_arw_qcu_ben_prs_guj_zul_amr_lit_chh_cze_mly_krd_ven_glc_xho_bat_tha_owc_tml_swa_tsn_azi_ukr_ger_uzb_yor_vie_sid_ewe_bam_dgb	-0.463559625898616	-1.10083555094037	0.273809364100648
306	sod_rus_moo_scr_chh_sid_anl_guj_tur_uzb_swt_mao_tsw_svk_pol_bsq_lat_tig_akn_cnt_eng_por_xho_urd_fbf_mcd_fin_lda_ewe_est_dut_heb_geo_afr_mol_grk_bul_amr_amh_lit_hun_ses_mly_slo_bat_jpn_knd_kor_pan_ctl_tsn_rom_sun_prs_owc_ind_mnd_ukr_dgb_swe_gam_hin_glc_nor_krd_qcu_alb_spa_cze_ven_aeg_fre_hau_ben_tag_arw_dyu_bos_bam_jav_tha_mlt_tml_swa_igb_azi_ita_ger_aze_zul_vie_wly_cic_bem_yor	-0.26363033630656	-0.62309236107839	0.534748889943839
307	sod_lit_swt_guj_amr_heb_wly_lat_uzb_aze_xho_jav_lda_svk_cze_bsq_arw_aeg_zul_mnd_afr_prs_akn_dut_ewe_grk_est_cic_tsw_fin_mol_owc_geo_por_rom_ger_krd_gam_anl_spa_hun_dgb_tag_pol_ind_jpn_knd_kor_scr_nor_tsn_ctl_mly_swe_chh_bat_cnt_ita_dyu_slo_hau_ben_alb_bul_ukr_qcu_hin_mcd_fre_moo_tig_pan_amh_eng_mao_glc_yor_bos_ses_sun_tha_mlt_tml_fbf_ven_azi_urd_rus_tur_igb_vie_sid_bam_swa_bem	-0.351390204344193	-0.831291623161594	0.407938166480391
308	sid_krd_dyu_scr_aeg_owc_anl_arw_azi_aze_igb_tag_ewe_cze_lit_bsq_mol_hau_ses_mnd_grk_glc_tsn_rom_yor_spa_hun_fbf_zul_est_fre_heb_geo_alb_rus_svk_nor_tig_sod_bos_fin_swt_ind_pan_bat_jpn_tml_kor_ita_mcd_dgb_eng_mly_pol_amr_jav_cnt_ctl_swa_lat_amh_hin_ben_guj_urd_qcu_swe_prs_bul_bem_wly_slo_gam_ukr_sun_ger_ven_afr_tsw_mao_tha_chh_knd_xho_cic_tur_por_dut_uzb_bam_vie_mlt_akn_moo_lda	-0.459876849860476	-1.0925941652855	0.277394256772689
309	sod_pol_fbf_mol_wly_amh_sid_lit_azi_tur_tsn_tag_lda_svk_ben_bsq_arw_aeg_igb_mnd_dut_lat_dgb_bos_tsw_krd_hun_bem_akn_est_guj_mlt_geo_glc_mcd_swe_por_owc_anl_urd_fin_zul_bat_rom_ind_jpn_tml_kor_bul_rus_ewe_ger_sun_hin_gam_mly_cnt_ctl_bam_ita_chh_scr_spa_ukr_eng_qcu_fre_nor_cze_ses_amr_alb_hau_prs_jav_grk_cic_slo_dyu_mao_tha_tig_knd_ven_moo_uzb_afr_pan_aze_xho_vie_heb_swt_yor_swa	-0.954520077998422	-2.32114643749193	0.0224639774347847
310	owc_fre_bam_eng_aeg_chh_mlt_glc_uzb_azi_dgb_bat_yor_slo_ben_bsq_cze_sod_lda_cnt_por_alb_xho_mol_ewe_bos_est_akn_cic_hun_lit_anl_geo_nor_spa_lat_rus_amr_wly_pol_fin_dyu_sun_mcd_tag_jpn_tml_kor_krd_ukr_tsw_prs_jav_scr_gam_mao_mnd_grk_bem_guj_sid_dut_hin_ger_arw_qcu_rom_ita_ctl_swa_hau_urd_heb_pan_ind_svk_igb_afr_swt_mly_tha_tig_knd_moo_ven_tur_bul_swe_aze_zul_vie_amh_fbf_ses_tsn	-0.395870750752575	-0.940000930330892	0.349652210876476
311	hau_mol_igb_dut_gam_chh_sid_rus_aze_tur_moo_ind_fbf_por_fre_bsq_rom_aeg_cic_cnt_spa_swe_ewe_bos_lda_urd_fin_ven_tsn_est_glc_amr_geo_eng_bul_svk_alb_tig_amh_guj_hun_bem_jav_cze_tag_jpn_tml_kor_arw_hin_bam_pol_bat_lat_wly_sun_mnd_afr_ses_ctl_owc_nor_ita_slo_ben_qcu_prs_scr_krd_xho_sod_mcd_mlt_lit_mao_ger_tsw_pan_yor_mly_tha_heb_knd_swt_zul_uzb_ukr_grk_azi_swa_vie_anl_dyu_dgb_akn	-1.16371196032927	-2.85202251254887	0.00535263314974723
312	anl_nor_dgb_cze_mlt_heb_sid_slo_azi_tur_ses_mly_cic_swe_ben_bsq_eng_tig_swt_mnd_ger_scr_moo_ctl_akn_bos_hun_fbf_zul_fin_urd_amr_geo_rus_krd_por_dut_sod_wly_fre_est_lda_bat_mcd_tag_jpn_knd_kor_pan_rom_tsn_grk_jav_ita_owc_ind_cnt_svk_swa_hin_gam_spa_lit_ukr_alb_qcu_lat_mol_bul_ven_aeg_pol_hau_prs_sun_guj_bam_afr_dyu_mao_tha_amh_tml_xho_bem_uzb_arw_glc_aze_tsw_vie_chh_yor_igb_ewe	-0.23366432592568	-0.552408666078243	0.581993621604698
313	wly_arw_dyu_prs_sid_mlt_heb_por_uzb_azi_igb_mly_moo_ctl_scr_bsq_ben_gam_ses_mnd_ger_krd_lda_eng_bam_glc_fin_cic_bem_hun_ita_amh_geo_bul_afr_nor_urd_tig_aeg_rom_est_xho_bat_spa_ind_jpn_tml_kor_alb_mol_tsn_pan_tag_svk_sod_jav_cnt_ukr_dgb_rus_anl_slo_pol_fre_swe_qcu_cze_guj_dut_akn_chh_grk_owc_lit_mao_lat_fbf_bos_swa_sun_tha_hau_knd_ewe_ven_tur_mcd_hin_aze_swt_vie_amr_yor_zul_tsw	-0.150100770918313	-0.354487802329152	0.723775883124378
314	gam_spa_ewe_prs_owc_mlt_wly_pan_tur_uzb_akn_tag_moo_rom_slo_bsq_nor_sid_bam_cnt_bul_urd_igb_lat_ven_swe_hun_tsw_ses_est_por_heb_geo_ben_mol_svk_afr_sod_amr_lit_fin_dgb_jav_pol_mly_jpn_knd_kor_eng_ctl_tsn_ukr_bat_glc_anl_ind_mnd_hin_xho_bos_aeg_ita_dut_cze_krd_qcu_arw_alb_guj_fbf_chh_rus_tig_grk_mao_mcd_bem_scr_zul_sun_tha_hau_tml_yor_dyu_aze_fre_ger_azi_lda_vie_amh_cic_swa_swt	0.123711757500688	0.291090279297641	0.771630487066637
315	heb_cze_xho_por_mlt_owc_hau_pol_aze_uzb_ven_ind_lda_mol_rom_bsq_fre_tig_fbf_cnt_urd_ukr_yor_ben_swt_bos_fin_igb_tsw_hun_krd_amh_geo_ctl_ita_arw_nor_sod_gam_hin_est_cic_bat_eng_jav_jpn_knd_kor_svk_spa_zul_dut_tag_scr_wly_mly_mnd_ger_moo_lit_aeg_rus_lat_guj_bul_qcu_grk_pan_slo_dgb_sid_swe_chh_glc_mao_mcd_akn_alb_bam_sun_tha_anl_tml_ewe_dyu_tur_afr_prs_azi_bem_vie_amr_tsn_swa_ses	-0.365988353401641	-0.867273146409746	0.388024622494609
316	tig_glc_xho_swe_amh_anl_owc_hin_azi_tur_cic_tag_ses_urd_pan_bsq_arw_aeg_zul_cnt_cze_lit_dgb_rus_tsw_bos_fin_yor_tsn_est_alb_gam_geo_spa_eng_scr_krd_amr_sid_lat_hun_ven_jav_ctl_mly_jpn_tml_kor_nor_grk_fbf_afr_bat_pol_sod_mao_mnd_guj_akn_ger_chh_por_ukr_dut_prs_qcu_svk_ita_mcd_igb_mlt_slo_heb_fre_sun_ben_lda_rom_swt_ind_tha_wly_knd_swa_bam_uzb_mol_bul_aze_bem_vie_hau_moo_ewe_dyu	-0.302131029912942	-0.715111066225016	0.476331825186041
317	anl_ita_moo_ger_sod_gam_hau_dut_uzb_tur_bem_mly_swt_nor_krd_bsq_bul_sid_bam_cnt_rus_lat_ses_prs_fbf_arw_hun_dgb_tsn_est_ben_wly_geo_rom_grk_fre_cze_chh_amh_mcd_fin_akn_sun_pan_tag_jpn_knd_kor_por_afr_dyu_scr_bat_swe_owc_mao_mnd_glc_xho_pol_mlt_guj_slo_ctl_hin_qcu_ukr_eng_spa_lda_amr_mol_aeg_svk_ind_alb_swa_urd_igb_jav_tha_tig_tml_ewe_tsw_azi_lit_bos_aze_ven_vie_heb_yor_zul_cic	0.40738645764428	0.960226398171559	0.339431149649491
318	heb_afr_xho_swe_tig_sod_wly_rom_azi_tur_igb_jav_ses_pan_mcd_bsq_ben_owc_yor_cnt_glc_spa_akn_ita_lda_slo_fin_tsn_ven_hun_ctl_amr_geo_alb_cze_scr_lat_aeg_anl_bul_est_dyu_bat_svk_tag_jpn_knd_kor_pol_fre_moo_ger_ind_dut_gam_mly_mnd_rus_ewe_arw_chh_eng_urd_por_ukr_qcu_hin_prs_bos_bam_mlt_lit_hau_nor_mao_guj_swt_grk_zul_sun_tha_sid_tml_bem_swa_uzb_mol_krd_aze_cic_vie_amh_tsw_dgb_fbf	-0.887570852748441	-2.15497255209859	0.0337468695838555
319	wly_krd_swa_hin_sod_heb_hau_mcd_uzb_aze_swt_bat_tsw_pan_eng_bsq_grk_sid_ewe_mnd_ukr_pol_yor_svk_ses_scr_hun_dyu_akn_est_bos_gam_geo_mol_swe_bul_lit_mlt_chh_urd_fin_bam_tag_dut_mao_jpn_knd_kor_slo_ger_fbf_cze_ind_arw_anl_sun_cnt_afr_cic_glc_amr_por_alb_fre_ben_qcu_nor_prs_ctl_zul_tig_ita_amh_rus_mly_rom_moo_spa_igb_jav_tha_owc_tml_lda_tsn_azi_lat_guj_tur_dgb_vie_aeg_bem_xho_ven	0.200464595838235	0.471692434187493	0.638251121883415
320	gam_mol_ses_mcd_tig_anl_mlt_nor_tur_azi_bem_jav_xho_bul_slo_bsq_rom_aeg_ven_mnd_por_ita_fbf_urd_akn_lat_hun_zul_dgb_fin_guj_chh_geo_alb_cze_pan_lit_owc_wly_pol_est_swt_mly_krd_tag_jpn_tml_kor_hin_svk_swa_ger_ind_prs_sid_sun_cnt_eng_igb_dut_hau_afr_grk_rus_spa_qcu_arw_ben_scr_cic_amr_bos_amh_ukr_mao_swe_lda_fre_ewe_bat_tha_sod_knd_moo_tsn_aze_glc_ctl_uzb_dyu_vie_heb_yor_bam_tsw	-0.568929976079292	-1.35499786034165	0.178700497543767
321	gam_scr_swa_pan_chh_owc_anl_lit_azi_tur_lda_mly_cic_nor_afr_bsq_grk_tig_ewe_mnd_ger_ctl_zul_lat_tsw_ben_est_akn_fbf_fin_urd_amr_geo_dut_rom_arw_glc_heb_wly_rus_hun_ven_sun_cze_mao_jpn_knd_kor_ita_por_dgb_alb_ind_swe_aeg_bat_cnt_fre_igb_ukr_sid_prs_eng_slo_guj_qcu_mcd_spa_mol_dyu_mlt_svk_hau_bos_tag_krd_ses_bul_bam_jav_tha_sod_tml_tsn_moo_aze_hin_pol_uzb_xho_vie_amh_yor_swt_bem	0.594993397198903	1.40908170603361	0.162145940538495
322	gam_afr_ses_urd_tig_wly_chh_rom_azi_uzb_igb_mao_ewe_por_fre_bsq_guj_hau_ven_mnd_grk_spa_moo_ctl_dyu_swe_est_cic_dgb_fin_ben_amh_geo_rus_dut_mcd_eng_sid_amr_lat_hun_swa_tag_slo_jav_jpn_tml_kor_arw_ger_akn_mol_ind_bul_owc_mly_cnt_pan_xho_svk_mlt_hin_alb_glc_ukr_qcu_krd_cze_scr_lda_aeg_bos_sod_nor_bat_pol_fbf_prs_tsw_sun_tha_anl_knd_tsn_bam_tur_lit_ita_aze_swt_vie_heb_zul_bem_yor	-0.148916494384401	-0.351249602738904	0.726195603827755
323	chh_afr_ewe_bul_anl_heb_gam_pol_aze_tur_cic_mao_tsn_rus_dut_bsq_fre_amr_igb_mnd_guj_hin_dyu_lat_dgb_mol_fin_zul_akn_hun_por_sid_geo_eng_ukr_ctl_nor_hau_tig_prs_est_ven_bat_slo_sun_jpn_tml_kor_rom_glc_bem_spa_mly_bos_mlt_jav_cnt_krd_ses_cze_sod_svk_swe_grk_alb_qcu_lit_pan_arw_bam_aeg_urd_wly_ben_ind_scr_swa_ita_moo_tag_tha_amh_knd_yor_lda_uzb_ger_mcd_azi_xho_vie_owc_fbf_tsw_swt	0.206497920474516	0.486243086300289	0.627938651683663
324	mlt_lat_fbf_swe_amh_tig_chh_mcd_azi_tur_akn_sun_zul_guj_afr_bsq_rom_sid_dyu_mnd_cze_lit_xho_scr_ewe_ctl_est_cic_yor_fin_eng_aeg_geo_slo_hin_urd_krd_gam_heb_por_hun_dgb_tag_bos_mly_jpn_tml_kor_grk_prs_tsn_rus_ind_alb_hau_jav_cnt_bul_igb_ger_sod_nor_arw_svk_pol_qcu_dut_pan_spa_bam_wly_ita_anl_glc_bat_ukr_ven_ben_swa_mao_tha_owc_knd_bem_lda_uzb_fre_mol_aze_moo_vie_amr_tsw_swt_ses	-0.548219173136848	-1.30843659959464	0.193949730513318
325	anl_svk_cic_dut_hau_gam_amr_ben_uzb_aze_tsw_ind_xho_arw_lat_bsq_bul_wly_zul_cnt_glc_hin_akn_rus_moo_lit_hun_ses_swt_fin_por_tig_geo_fre_bos_rom_swe_sod_chh_grk_est_ven_bat_ctl_jav_jpn_knd_kor_slo_pol_lda_mcd_tag_nor_owc_sun_mnd_eng_bam_prs_sid_alb_krd_ger_ukr_qcu_cze_pan_guj_fbf_mlt_mol_aeg_spa_mly_afr_yor_scr_bem_mao_tha_amh_tml_ewe_swa_tur_ita_urd_azi_dyu_vie_heb_dgb_tsn_igb	0.0115879846649534	0.0272918720210571	0.978285418628228
326	heb_swe_tsw_fre_chh_owc_sod_ukr_tur_uzb_tsn_bat_bam_por_ben_bsq_afr_sid_dgb_mnd_rus_cze_ewe_svk_lda_hin_fin_cic_akn_est_mcd_amr_geo_bul_dut_nor_scr_amh_wly_grk_hun_ses_mao_alb_tag_jpn_tml_kor_ita_eng_swt_mol_ind_ctl_anl_jav_cnt_pan_moo_krd_tig_rom_bos_guj_pol_qcu_lit_urd_spa_yor_hau_ger_mlt_prs_mly_slo_swa_glc_xho_sun_tha_gam_knd_fbf_igb_aze_lat_arw_azi_bem_vie_aeg_dyu_ven_zul	0.0872526477796542	0.205401444231923	0.837707419558105
327	tig_arw_cic_svk_chh_amr_aeg_fre_azi_aze_dyu_tag_swa_hin_spa_bsq_ita_anl_ses_cnt_mcd_eng_zul_por_ven_slo_hun_tsn_akn_fin_scr_mlt_geo_lit_urd_nor_ukr_amh_gam_ben_est_xho_jav_pol_bat_jpn_knd_kor_alb_krd_moo_cze_mao_glc_owc_mly_mnd_lat_igb_ger_sid_ctl_rus_bul_prs_qcu_afr_guj_pan_bem_sod_mol_wly_rom_sun_dut_fbf_grk_tsw_ind_tha_hau_tml_yor_bam_uzb_bos_swe_tur_dgb_vie_heb_swt_ewe_lda	-0.956335873133527	-2.32480469513548	0.0222585010469007
328	mlt_glc_akn_rom_sid_tig_owc_rus_azi_aze_bam_mao_ven_grk_ukr_bsq_bos_chh_fbf_cnt_slo_bul_tsn_ctl_yor_arw_fin_igb_lda_est_svk_hau_geo_por_fre_lit_hin_aeg_anl_ger_hun_ses_mly_swe_jav_jpn_tml_kor_guj_pan_xho_cze_tag_spa_wly_bat_mnd_pol_moo_eng_sod_krd_ben_mol_lat_qcu_prs_urd_ita_tsw_heb_scr_amh_afr_sun_mcd_swt_alb_zul_ind_tha_gam_knd_ewe_dgb_uzb_dut_nor_tur_bem_vie_amr_cic_swa_dyu	-0.853609863087381	-2.07189520254149	0.041043781782017
329	gam_spa_dgb_urd_sod_amr_tig_svk_aze_azi_fbf_ind_moo_lat_mol_bsq_ita_sid_akn_mnd_ben_grk_cic_arw_swt_glc_fin_lda_ven_est_afr_amh_geo_slo_eng_guj_bul_owc_aeg_pol_hun_zul_tag_hin_jav_jpn_knd_kor_pan_por_ewe_prs_mly_fre_heb_sun_cnt_bos_dyu_alb_mlt_swe_rus_ctl_ger_qcu_rom_scr_ukr_bam_wly_dut_hau_cze_bat_lit_swa_mcd_bem_mao_tha_chh_tml_xho_igb_tur_krd_nor_uzb_tsn_vie_anl_ses_yor_tsw	-0.177235261728378	-0.418728539841734	0.676379998257736
330	amr_prs_bam_dut_sod_anl_hau_ita_tur_uzb_dgb_bat_xho_guj_pol_bsq_krd_heb_dyu_mnd_ben_cze_ses_ukr_yor_mol_fin_tsn_tsw_hun_lat_aeg_geo_hin_grk_ctl_bos_wly_mlt_slo_est_ven_mao_eng_ind_jpn_tml_kor_afr_bul_swa_spa_mly_alb_chh_sun_cnt_lit_lda_fre_sid_urd_pan_rus_svk_qcu_ger_rom_arw_swt_amh_swe_owc_por_tag_mcd_igb_nor_zul_jav_tha_tig_knd_bem_akn_azi_scr_glc_aze_moo_vie_gam_fbf_ewe_cic	-1.01162938351513	-2.46528668286543	0.0155249342415561
331	amh_dut_yor_rom_mlt_heb_aeg_lit_uzb_tur_dgb_jav_igb_ctl_ita_bsq_cze_wly_fbf_mnd_hin_bos_ses_glc_ven_scr_fin_lda_zul_est_pan_sod_geo_fre_lat_afr_grk_chh_sid_urd_hun_swt_bat_pol_mao_jpn_knd_kor_arw_por_bem_svk_tag_ukr_amr_mly_cnt_slo_xho_alb_hau_spa_krd_ger_swe_qcu_nor_rus_eng_swa_owc_guj_tig_mol_ind_prs_cic_mcd_ewe_sun_tha_gam_tml_bam_tsn_aze_bul_ben_azi_akn_vie_anl_moo_dyu_tsw	-0.50120381392298	-1.19248264214018	0.236105803803669
332	tig_ben_zul_nor_sid_heb_hau_mcd_aze_tur_swa_bat_fbf_scr_swe_bsq_cze_mlt_ewe_cnt_svk_lat_moo_afr_tsn_fre_est_lda_xho_fin_ctl_anl_geo_pan_prs_ita_grk_owc_sod_alb_hun_tsw_ind_pol_mao_jpn_tml_kor_guj_slo_dgb_lit_tag_hin_aeg_jav_mnd_glc_bam_bos_chh_eng_rom_arw_urd_qcu_dut_por_mol_ses_amh_rus_gam_ukr_sun_krd_dyu_bul_ven_mly_tha_wly_knd_yor_cic_uzb_spa_ger_azi_bem_vie_amr_igb_swt_akn	-0.335283518036866	-0.794307115296756	0.429038908488062
333	owc_slo_xho_svk_chh_wly_anl_pan_tur_aze_swt_bat_tsn_bos_lat_bsq_mol_aeg_dgb_mnd_ukr_pol_igb_por_lda_rom_est_fbf_ewe_hun_alb_mlt_geo_scr_ger_hin_rus_hau_gam_ctl_fin_moo_jav_glc_mao_jpn_tml_kor_ben_afr_bem_prs_ind_mcd_sid_sun_cnt_dut_zul_guj_amr_nor_spa_swe_fre_qcu_lit_cze_grk_swa_sod_urd_heb_bul_mly_eng_ses_ita_yor_tag_tha_amh_knd_tsw_ven_uzb_arw_krd_azi_akn_vie_tig_cic_dyu_bam	-0.819451241037799	-1.97780548300376	0.0509106386400348
334	mlt_spa_zul_lat_tig_aeg_amr_scr_azi_aze_bem_mao_bam_ger_prs_bsq_rom_amh_tsn_cnt_hin_bul_ses_lit_akn_svk_fin_swt_ewe_est_mcd_sid_geo_grk_pol_krd_slo_sod_wly_cze_hun_dgb_tag_fre_ind_jpn_knd_kor_mol_afr_swa_pan_sun_guj_hau_jav_mnd_swe_xho_arw_anl_urd_nor_glc_alb_qcu_eng_rus_por_tsw_gam_ukr_owc_dut_bat_ita_igb_ctl_yor_mly_tha_chh_tml_moo_dyu_uzb_bos_ben_tur_ven_vie_heb_cic_lda_fbf	-0.783488478296358	-1.88441474977727	0.0626321839253378
335	wly_bul_dyu_prs_sod_gam_chh_hin_aze_azi_swa_mly_ven_afr_cze_bsq_swe_owc_akn_mnd_eng_ben_igb_glc_ses_krd_est_swt_tsw_fin_ita_tig_geo_bos_mcd_slo_rom_hau_anl_arw_hun_cic_mao_lat_bat_jpn_tml_kor_ukr_lit_yor_dut_jav_guj_amh_sun_cnt_por_bem_svk_aeg_spa_ctl_urd_grk_qcu_pol_rus_scr_ewe_heb_fre_sid_pan_ind_nor_bam_mol_tsn_tag_tha_amr_knd_moo_fbf_uzb_ger_alb_tur_dgb_vie_mlt_lda_xho_zul	0.0609168845880494	0.143627438953429	0.886105430362169
336	owc_ita_bem_pol_hau_anl_mlt_nor_aze_azi_akn_mao_ses_bul_cze_bsq_alb_sod_fbf_cnt_afr_slo_xho_ger_lda_mol_fin_dyu_tsn_est_rom_amh_geo_guj_glc_grk_urd_sid_gam_scr_hun_zul_mly_prs_sun_jpn_knd_kor_hin_bos_cic_por_ind_rus_aeg_bat_mnd_ben_ewe_svk_tig_krd_pan_fre_swe_qcu_dut_lit_ukr_ven_chh_spa_wly_lat_jav_ctl_swa_mcd_bam_tag_tha_heb_tml_moo_igb_uzb_eng_arw_tur_yor_vie_amr_tsw_dgb_swt	-0.771846950913696	-1.85903397202274	0.0661844999613858
337	chh_prs_fbf_rom_wly_sod_mlt_bul_uzb_aze_swa_sun_ven_urd_alb_bsq_ita_amh_bem_cnt_eng_afr_bam_lit_akn_swe_fin_swt_yor_est_rus_aeg_geo_krd_guj_ben_hin_hau_sid_spa_hun_igb_mao_scr_tag_jpn_tml_kor_dut_svk_dyu_bos_jav_lat_heb_bat_mnd_glc_tsn_nor_owc_mcd_ger_cze_mol_qcu_pan_ukr_pol_ses_amr_arw_tig_slo_ind_grk_cic_fre_zul_mly_tha_gam_knd_tsw_ewe_tur_por_ctl_azi_lda_vie_anl_dgb_xho_moo	-0.320561675424515	-0.759950493942244	0.44920639442016
338	hau_grk_ven_mcd_heb_wly_sid_ben_azi_uzb_akn_ind_tsn_swe_guj_bsq_eng_tig_fbf_cnt_rom_por_swa_ger_tsw_arw_hun_bam_igb_fin_nor_gam_geo_pan_fre_mol_spa_aeg_anl_svk_est_zul_jav_krd_bat_jpn_tml_kor_slo_urd_cic_ukr_sun_lit_mlt_mly_mnd_hin_dyu_glc_chh_bul_pol_alb_scr_qcu_afr_cze_prs_ewe_sod_rus_amh_dut_mao_ita_ses_lat_xho_tag_tha_owc_knd_lda_moo_aze_bos_ctl_tur_bem_vie_amr_swt_dgb_yor	-0.503763622469056	-1.19782641217119	0.234028515555563
339	owc_ctl_tsn_svk_gam_chh_hau_lit_aze_uzb_bam_ind_tsw_eng_scr_bsq_bul_heb_moo_mnd_ben_ukr_swa_prs_igb_krd_hun_yor_ewe_fin_cze_amr_geo_pan_fre_afr_rus_amh_wly_por_est_ses_jav_lat_tag_jpn_knd_kor_ita_ger_akn_nor_bat_dut_mlt_mao_cnt_grk_bem_swe_tig_pol_mol_bos_hin_qcu_glc_spa_rom_zul_sod_guj_aeg_urd_mly_arw_dgb_alb_cic_sun_tha_anl_tml_fbf_swt_azi_mcd_slo_tur_xho_vie_sid_dyu_lda_ven	-0.471396091521118	-1.12134632106652	0.265027567014971
340	tig_fre_bam_glc_anl_wly_hau_dut_azi_aze_zul_mao_tsn_urd_lat_bsq_pan_owc_swt_mnd_ger_bos_igb_ita_ven_ctl_hun_akn_lda_fin_cze_sid_geo_scr_svk_nor_alb_aeg_chh_lit_est_swa_bat_rom_ind_jpn_knd_kor_krd_por_ses_prs_mly_spa_amr_tag_cnt_arw_cic_ukr_heb_slo_mcd_swe_rus_qcu_mol_guj_bul_xho_sod_hin_amh_eng_jav_ben_dyu_grk_fbf_sun_tha_gam_tml_dgb_moo_tur_afr_pol_uzb_tsw_vie_mlt_bem_ewe_yor	0.68958148849702	1.63189094977229	0.106084215415737
341	amh_por_ewe_urd_sid_amr_hau_eng_uzb_azi_cic_mao_swt_fre_bul_bsq_dut_gam_yor_mnd_cze_swe_moo_rus_akn_lat_fin_tsn_bam_hun_mcd_sod_geo_guj_prs_lit_arw_mlt_heb_ukr_est_igb_tag_hin_ind_jpn_tml_kor_ben_nor_bem_krd_sun_bos_aeg_bat_cnt_ita_dgb_afr_chh_ger_slo_grk_glc_qcu_scr_spa_mol_tsw_owc_pol_tig_ctl_jav_svk_fbf_pan_ses_mly_tha_anl_knd_dyu_lda_tur_rom_alb_aze_swa_vie_wly_zul_ven_xho	-0.413999664010138	-0.982884091410064	0.3282146126999
342	tig_spa_ven_scr_chh_amr_heb_hin_tur_azi_ses_jav_yor_ita_mol_bsq_lit_aeg_zul_mnd_guj_pan_fbf_ger_igb_prs_fin_akn_lda_est_svk_amh_geo_eng_nor_arw_afr_hau_mlt_ukr_hun_dyu_tag_grk_bat_jpn_knd_kor_glc_por_bam_krd_ind_urd_wly_mly_cnt_ctl_cic_rus_sod_swe_ben_bos_slo_qcu_alb_mcd_fre_swt_sid_bul_gam_pol_mao_cze_tsw_dut_xho_sun_tha_owc_tml_dgb_swa_uzb_rom_lat_aze_bem_vie_anl_moo_tsn_ewe	-0.563723577095118	-1.34449888955196	0.182057332405499
343	aeg_mol_cic_ita_hau_mlt_amr_lit_uzb_azi_swt_mly_bam_ben_swe_bsq_ctl_sod_dgb_mnd_rus_scr_ses_urd_zul_rom_est_moo_tsn_fin_pan_heb_geo_ger_hin_nor_grk_owc_gam_mcd_hun_lda_ind_eng_jav_jpn_tml_kor_bos_svk_akn_arw_mao_ukr_amh_tag_cnt_cze_bem_dut_chh_prs_krd_alb_glc_qcu_afr_spa_guj_igb_anl_slo_sid_fre_bat_lat_ewe_bul_xho_sun_tha_tig_knd_swa_tsw_aze_por_pol_tur_fbf_vie_wly_ven_yor_dyu	0.157441324073861	0.370404238614085	0.711923598652866
344	chh_scr_swa_krd_sod_aeg_owc_lat_tur_azi_tsn_bat_moo_glc_ger_bsq_ben_mlt_dgb_cnt_bos_urd_tsw_dut_bem_slo_est_ewe_lda_hun_svk_wly_geo_pol_nor_arw_spa_gam_hau_cze_fin_ven_mly_prs_tag_jpn_tml_kor_guj_bul_dyu_mcd_sun_rus_heb_mao_mnd_por_swt_hin_amh_fre_lit_swe_mol_qcu_ukr_ctl_ita_xho_sid_afr_anl_rom_ind_eng_zul_pan_igb_jav_tha_tig_knd_fbf_ses_uzb_grk_alb_aze_akn_vie_amr_yor_cic_bam	0.160213256259329	0.376674950781851	0.707273233222472
345	amh_scr_lda_guj_mlt_sid_hau_eng_tur_azi_zul_bat_akn_swe_ger_bsq_cze_anl_ven_cnt_por_ukr_bam_pan_dgb_pol_fin_swt_dyu_hun_spa_gam_geo_nor_lat_rus_rom_aeg_owc_lit_est_ewe_mly_alb_mao_jpn_knd_kor_urd_svk_moo_ctl_ind_mcd_tig_sun_mnd_slo_ses_fre_sod_arw_ben_bul_krd_qcu_dut_afr_prs_yor_amr_ita_wly_hin_jav_bos_bem_glc_tsw_tag_tha_heb_tml_tsn_xho_uzb_grk_mol_aze_fbf_vie_chh_cic_igb_swa	-0.486878358115289	-1.1576036902423	0.249990221129046
346	sod_nor_bam_svk_sid_mlt_owc_por_tur_aze_zul_mly_swa_lit_cze_bsq_pan_wly_tsw_mnd_ben_afr_swt_guj_yor_eng_fin_xho_dyu_hun_ukr_tig_geo_bos_glc_bul_urd_hau_chh_slo_est_tsn_sun_rus_bat_jpn_knd_kor_lat_rom_igb_krd_ind_ita_amh_jav_cnt_hin_moo_mol_amr_prs_ger_alb_fre_qcu_scr_ctl_swe_ven_gam_pol_anl_spa_tag_grk_ewe_mcd_lda_mao_tha_heb_tml_cic_ses_azi_dut_arw_uzb_dgb_vie_aeg_fbf_akn_bem	-0.349115344485951	-0.82719519864391	0.410243888800854
347	tig_urd_tsn_pol_anl_mlt_chh_bul_azi_tur_tsw_sun_fbf_scr_nor_bsq_lit_aeg_swt_cnt_svk_spa_moo_fre_ses_rom_fin_dyu_cic_est_ger_amr_geo_por_pan_ben_hin_gam_owc_alb_hun_bem_tag_dut_mao_jpn_knd_kor_prs_ita_swa_mol_ind_bos_wly_bat_mnd_swe_akn_arw_sid_slo_cze_lat_glc_qcu_eng_ukr_grk_ven_amh_krd_sod_mcd_mly_ctl_dgb_afr_bam_jav_tha_hau_tml_lda_zul_aze_rus_guj_uzb_igb_vie_heb_xho_yor_ewe	-0.0985167313026649	-0.232329604176764	0.816792521604948
348	amr_svk_akn_slo_sod_heb_owc_afr_uzb_aze_lda_bat_bem_urd_nor_bsq_alb_tig_yor_cnt_cze_swe_xho_lat_cic_spa_est_ewe_fbf_fin_arw_wly_geo_rom_rus_lit_scr_mlt_anl_krd_hun_bam_sun_pol_ind_jpn_knd_kor_hin_pan_ven_fre_jav_mol_chh_mly_mnd_mcd_ses_ctl_amh_ita_bos_dut_eng_qcu_bul_por_prs_igb_hau_grk_gam_guj_mao_ben_moo_ukr_zul_tag_tha_sid_tml_tsn_swa_azi_ger_glc_tur_dgb_vie_aeg_tsw_dyu_swt	-1.03717838475565	-2.53396379900721	0.0129501436686804
349	wly_alb_cic_nor_gam_hau_sid_slo_azi_uzb_moo_mly_xho_ger_grk_bsq_dut_owc_tsn_cnt_guj_swe_akn_eng_fbf_lit_est_ewe_zul_fin_afr_aeg_geo_por_ben_ita_mcd_anl_mlt_bul_hun_dyu_ind_urd_bat_jpn_knd_kor_scr_fre_tsw_pan_sun_bos_amr_jav_mnd_lat_dgb_hin_amh_glc_pol_ctl_svk_qcu_mol_rom_spa_yor_chh_prs_sod_cze_mao_arw_ses_rus_igb_tag_tha_heb_tml_swt_lda_aze_krd_ukr_tur_bem_vie_tig_bam_swa_ven	-0.775623785215551	-1.8714862372215	0.0644211289364944
350	heb_grk_swt_afr_wly_mlt_hau_lit_azi_tur_tsw_jav_lda_ita_nor_bsq_spa_amr_cic_mnd_ben_slo_akn_pan_xho_dut_est_tsn_dyu_hun_bos_owc_geo_eng_glc_bul_ger_aeg_gam_pol_fin_zul_bat_cze_mly_jpn_tml_kor_krd_prs_moo_rus_mao_fre_amh_sun_cnt_scr_bam_lat_sod_alb_swe_por_rom_qcu_ctl_arw_svk_igb_tig_urd_sid_mcd_tag_hin_ewe_mol_dgb_ind_tha_chh_knd_ven_yor_uzb_guj_ukr_aze_swa_vie_anl_ses_fbf_bem	-0.234799770042801	-0.554706791305787	0.580426864285385
351	owc_pol_igb_prs_sod_heb_tig_svk_uzb_aze_swa_sun_cic_ukr_dut_bsq_mol_amr_lda_cnt_swe_alb_swt_eng_dgb_cze_fin_bem_akn_hun_nor_aeg_geo_krd_por_bos_afr_mlt_chh_grk_est_bam_ind_rus_jav_jpn_knd_kor_fre_spa_moo_ben_tag_bul_sid_mao_mnd_ctl_dyu_rom_amh_lat_pan_ger_hin_qcu_urd_arw_slo_tsw_anl_mcd_hau_lit_bat_ita_zul_guj_yor_mly_tha_gam_tml_fbf_ewe_azi_scr_glc_tur_xho_vie_wly_ven_tsn_ses	-0.363428122341516	-0.861857149598026	0.39098297360488
352	heb_pol_bam_lit_sid_gam_mlt_cze_aze_azi_tsn_mao_dyu_swe_por_bsq_ita_amr_akn_mnd_krd_glc_zul_guj_lda_afr_hun_swt_cic_est_grk_chh_geo_ctl_urd_mol_hin_amh_sod_pan_fin_dgb_bat_slo_ind_jpn_knd_kor_ukr_mcd_ewe_ben_sun_alb_wly_tag_cnt_rom_tsw_spa_hau_prs_eng_nor_bul_qcu_arw_svk_scr_moo_anl_ger_tig_rus_jav_fre_bem_lat_igb_mly_tha_aeg_tml_ven_xho_uzb_dut_bos_tur_swa_vie_owc_yor_ses_fbf	-0.713742547603548	-1.70953517197952	0.090686676069332
353	tig_glc_bam_spa_gam_wly_aeg_lat_tur_azi_ewe_sun_moo_slo_bos_bsq_pan_amr_lda_cnt_prs_ita_cic_lit_ses_scr_hun_dgb_tsn_fin_guj_chh_geo_rom_bul_svk_ukr_sod_amh_rus_est_zul_mao_afr_tag_jpn_knd_kor_ger_krd_yor_dut_mly_pol_owc_bat_mnd_ctl_ven_hin_heb_fre_por_eng_cze_qcu_ben_grk_mcd_dyu_anl_alb_mlt_nor_ind_arw_swt_mol_akn_jav_tha_hau_tml_fbf_swa_aze_urd_swe_uzb_xho_vie_sid_igb_bem_tsw	0.0306171369469928	0.0720899747326907	0.942685115068201
354	chh_cze_lda_ctl_gam_amr_wly_ita_azi_uzb_akn_sun_zul_svk_pan_bsq_bos_hau_xho_mnd_mcd_dut_fbf_hin_igb_spa_fin_ven_ses_hun_afr_owc_geo_grk_mol_lat_bul_sod_anl_rom_est_cic_mly_glc_mao_jpn_knd_kor_slo_prs_ewe_eng_bat_urd_sid_jav_cnt_lit_dyu_ger_aeg_nor_rus_ukr_arw_qcu_alb_ben_fre_dgb_tig_swe_mlt_krd_ind_guj_swa_scr_bem_tag_tha_heb_tml_moo_swt_tur_por_pol_aze_yor_vie_amh_tsn_bam_tsw	-0.735708650971265	-1.76663349623192	0.0805706014244573
355	chh_ctl_ses_grk_sid_gam_amh_pan_azi_tur_igb_mao_fbf_cze_prs_bsq_rom_anl_zul_mnd_svk_lit_dyu_fre_swt_rus_hun_bem_bam_fin_lat_tig_geo_urd_swe_pol_slo_wly_amr_krd_est_tsw_sun_dut_ind_jpn_knd_kor_ukr_spa_lda_afr_mly_ita_owc_bat_cnt_alb_ewe_ger_mlt_hin_mcd_nor_mol_qcu_guj_por_bul_akn_aeg_ben_sod_eng_jav_arw_xho_glc_moo_tag_tha_heb_tml_dgb_tsn_aze_scr_bos_uzb_cic_vie_hau_yor_swa_ven	-0.344728175728187	-0.816651482020298	0.416214636851829
356	tig_spa_yor_fre_heb_amr_gam_grk_azi_uzb_zul_tag_tsn_mcd_pan_bsq_ukr_aeg_tsw_cnt_ita_arw_swt_scr_ses_ben_est_dyu_dgb_fin_rom_anl_geo_lat_lit_dut_hin_owc_sod_ctl_hun_bem_mly_prs_ind_jpn_tml_kor_slo_krd_moo_guj_sun_eng_amh_jav_mnd_ger_ven_swe_sid_urd_svk_pol_alb_qcu_cze_mol_por_fbf_hau_nor_mlt_afr_bat_rus_bam_glc_lda_mao_tha_wly_knd_igb_akn_aze_bul_bos_tur_ewe_vie_chh_swa_cic_xho	-0.137900228684478	-0.325296134652982	0.745687657072537
357	chh_swe_tsn_hin_sod_mlt_gam_dut_azi_uzb_dgb_jav_ewe_afr_ctl_bsq_lat_aeg_xho_cnt_glc_ukr_fbf_bos_swt_guj_est_yor_zul_fin_slo_tig_geo_lit_fre_ita_ger_amh_owc_mcd_hun_ven_tag_nor_mly_jpn_tml_kor_krd_rus_dyu_urd_bat_bul_heb_mao_mnd_rom_bam_spa_wly_eng_ben_scr_cze_qcu_pan_prs_grk_tsw_hau_arw_sid_por_sun_pol_akn_mol_ses_ind_tha_amr_knd_cic_igb_tur_alb_svk_aze_bem_vie_anl_swa_lda_moo	-0.261941892332187	-0.618822945645573	0.53754584845433
358	anl_glc_igb_cze_sid_sod_mlt_ukr_aze_tur_xho_sun_bem_slo_svk_bsq_pan_amr_akn_cnt_pol_swe_moo_fre_ven_alb_hun_bam_tsw_fin_arw_tig_geo_mol_urd_bul_nor_gam_aeg_por_est_lda_jav_rus_mly_jpn_knd_kor_spa_grk_swt_afr_ind_mcd_hau_mao_mnd_scr_fbf_prs_heb_bos_rom_krd_lat_qcu_hin_ita_lit_ewe_amh_eng_wly_dut_bat_ctl_tsn_guj_zul_tag_tha_owc_tml_swa_dyu_uzb_ben_ger_azi_cic_vie_chh_yor_ses_dgb	-0.144061452013279	-0.340142255562051	0.7345164687308
359	heb_ita_ses_rus_wly_sod_anl_bul_uzb_tur_akn_mly_ewe_arw_spa_bsq_alb_sid_xho_cnt_glc_krd_dyu_swe_ven_afr_est_lda_igb_hun_rom_amh_geo_cze_pan_slo_bos_hau_gam_dut_fin_moo_ind_mcd_mao_jpn_knd_kor_nor_pol_bam_eng_bat_guj_amr_jav_mnd_svk_yor_ger_owc_lat_ben_lit_por_qcu_hin_mol_prs_swa_aeg_fre_chh_grk_sun_ctl_tsw_urd_bem_tag_tha_tig_tml_fbf_cic_azi_ukr_scr_aze_zul_vie_mlt_swt_dgb_tsn	-0.344483013571199	-0.816740587202063	0.416163960526224
360	sid_glc_yor_lit_aeg_sod_gam_ctl_azi_tur_akn_mao_bem_dut_ben_bsq_ger_tig_moo_mnd_rom_ita_ven_mol_swa_nor_hun_swt_cic_est_scr_mlt_geo_pol_grk_mcd_krd_owc_anl_bul_fin_igb_bat_fre_tag_jpn_tml_kor_bos_afr_tsn_cze_mly_slo_wly_jav_cnt_lat_dyu_prs_chh_urd_guj_eng_alb_qcu_spa_swe_ukr_tsw_amh_arw_amr_por_ind_svk_ewe_rus_lda_sun_tha_hau_knd_xho_fbf_aze_pan_hin_uzb_dgb_vie_heb_bam_zul_ses	0.116736161456438	0.274603353821545	0.784230071149224
361	tig_ukr_cic_ben_hau_wly_chh_prs_aze_tur_dyu_bat_igb_lat_scr_bsq_slo_heb_ven_mnd_afr_cze_swt_eng_ses_dut_hun_lda_fbf_fin_rom_amr_geo_hin_svk_mcd_por_gam_owc_lit_est_bem_tag_fre_mao_jpn_knd_kor_arw_ita_moo_urd_mly_mol_sid_sun_cnt_swe_yor_glc_anl_spa_grk_pan_ger_qcu_bos_nor_guj_tsn_mlt_ctl_aeg_krd_ind_alb_dgb_rus_bam_jav_tha_sod_tml_tsw_akn_uzb_bul_pol_azi_zul_vie_amh_ewe_swa_xho	0.274330160366404	0.64672738779636	0.519401363528906
362	aeg_bul_igb_lat_chh_amh_mlt_rus_tur_azi_dgb_mly_ewe_ctl_ita_bsq_fre_sid_dyu_cnt_swe_spa_ses_lit_fbf_afr_est_tsw_swt_fin_scr_wly_geo_bos_hin_grk_dut_amr_tig_ukr_hun_lda_sun_por_ind_jpn_tml_kor_glc_slo_swa_pan_tag_ben_heb_mao_mnd_pol_yor_krd_hau_alb_mcd_svk_prs_qcu_guj_rom_mol_moo_sod_ger_gam_eng_jav_cze_tsn_urd_xho_bat_tha_owc_knd_bam_cic_aze_arw_nor_uzb_akn_vie_anl_bem_ven_zul	0.0463648159144625	0.109192334732796	0.913285201542358
363	sod_spa_dgb_lat_owc_mlt_tig_slo_uzb_tur_tsn_mly_yor_bos_hin_bsq_svk_amr_akn_mnd_rom_fre_swa_scr_moo_mcd_hun_lda_bem_est_prs_heb_geo_cze_krd_rus_bul_anl_hau_mol_fin_igb_bat_guj_jav_jpn_tml_kor_glc_alb_ses_pol_ind_ctl_amh_tag_cnt_ger_tsw_por_gam_urd_afr_pan_lit_qcu_eng_arw_dut_ven_aeg_swe_sid_nor_mao_grk_zul_ben_swt_sun_tha_wly_knd_fbf_xho_azi_ita_ukr_aze_dyu_vie_chh_bam_cic_ewe	-0.689027968000579	-1.65228571293037	0.101848783304125
364	wly_pan_moo_hin_heb_owc_tig_eng_aze_tur_dyu_mly_ses_ita_rom_bsq_pol_amr_yor_mnd_mol_krd_xho_spa_igb_ctl_fin_zul_bam_est_prs_chh_geo_por_ukr_afr_svk_gam_sid_nor_hun_ven_jav_arw_tag_jpn_knd_kor_lit_mcd_fbf_lat_bat_glc_mlt_ind_cnt_guj_lda_ger_anl_swe_scr_rus_bos_qcu_bul_ben_grk_bem_sod_fre_aeg_urd_sun_cze_swt_dut_cic_mao_tha_hau_tml_tsw_ewe_uzb_slo_alb_azi_tsn_vie_amh_swa_akn_dgb	0.481117949186809	1.13612782923116	0.258822307454514
365	amh_scr_dgb_svk_aeg_hau_tig_alb_aze_azi_ses_bat_swa_cze_ukr_bsq_eng_chh_tsn_mnd_dut_nor_swt_rom_bem_pan_fin_moo_tsw_est_hin_sod_geo_glc_slo_pol_ger_mlt_heb_lit_hun_akn_jav_swe_ind_jpn_knd_kor_rus_spa_yor_bos_mly_krd_sid_mao_cnt_grk_igb_prs_wly_ita_bul_afr_fre_qcu_guj_por_lat_bam_anl_mol_gam_mcd_sun_ctl_ven_ben_zul_tag_tha_owc_tml_dyu_xho_uzb_arw_urd_tur_ewe_vie_amr_fbf_cic_lda	-0.472938633201433	-1.12444877990303	0.26371659577605
366	owc_pan_lda_fre_hau_heb_sid_eng_uzb_azi_ewe_tag_ses_mcd_hin_bsq_grk_aeg_fbf_mnd_lat_scr_swt_por_yor_ita_est_igb_ven_fin_lit_sod_geo_ctl_slo_ben_afr_wly_tig_bul_hun_bem_mly_swe_sun_jpn_tml_kor_ger_nor_bam_ukr_mao_urd_gam_jav_cnt_krd_dyu_rus_amh_rom_arw_guj_alb_qcu_pol_mol_bos_akn_anl_cze_mlt_prs_ind_glc_swa_dut_tsn_bat_tha_chh_knd_moo_cic_tur_svk_spa_aze_dgb_vie_amr_tsw_xho_zul	-0.0207805034693899	-0.0489513635059405	0.961063031278292
367	sod_arw_ewe_dut_gam_aeg_mlt_eng_uzb_tur_akn_mao_bam_pan_ctl_bsq_krd_tig_lda_cnt_cze_glc_tsn_mol_swt_rus_hun_bem_xho_est_nor_hau_geo_fre_ben_slo_rom_heb_wly_bos_fin_cic_sun_swe_tag_jpn_knd_kor_ukr_por_moo_lit_bat_svk_chh_ind_mnd_scr_swa_prs_amr_bul_guj_lat_alb_qcu_grk_urd_hin_yor_sid_pol_owc_afr_jav_spa_igb_mcd_fbf_mly_tha_amh_tml_ses_dyu_aze_ger_ita_azi_ven_vie_anl_dgb_zul_tsw	-0.834062071000726	-2.01164822087758	0.0471509022907072
368	chh_fre_dgb_lat_amh_amr_gam_ctl_uzb_azi_igb_ind_tsw_bul_ben_bsq_mol_anl_swa_cnt_eng_swe_bem_prs_bam_krd_fin_lda_ses_est_scr_heb_geo_dut_guj_mcd_bos_tig_sod_rus_hun_swt_tag_nor_mly_jpn_knd_kor_ger_rom_moo_arw_sun_por_mlt_bat_mnd_ita_yor_pol_owc_afr_ukr_spa_hin_qcu_alb_cze_svk_dyu_hau_glc_wly_urd_mao_slo_akn_lit_zul_jav_tha_sid_tml_xho_tsn_aze_pan_grk_tur_ven_vie_aeg_ewe_cic_fbf	-0.306044257901175	-0.724138283258311	0.470798577116351
369	heb_ita_ven_por_mlt_amh_aeg_bos_uzb_azi_ewe_tag_tsw_rom_dut_bsq_bul_wly_tsn_mnd_grk_ger_yor_pol_moo_cze_hun_fbf_xho_fin_eng_chh_geo_prs_swe_fre_urd_sid_hau_pan_est_zul_bat_rus_mly_jpn_tml_kor_glc_lat_dyu_krd_mao_guj_owc_ind_cnt_hin_cic_mol_tig_scr_svk_nor_ctl_qcu_afr_alb_ukr_lda_sod_lit_gam_slo_sun_mcd_igb_arw_bam_jav_tha_anl_knd_ses_dgb_aze_spa_ben_tur_swa_vie_amr_swt_bem_akn	-0.658832711418808	-1.57543748128243	0.118551322357482
370	amh_svk_moo_grk_sod_amr_anl_mcd_aze_azi_ewe_bat_xho_ger_scr_bsq_hin_wly_dgb_cnt_fre_lit_igb_bos_yor_nor_hun_ven_lda_est_ben_mlt_geo_prs_swe_pan_glc_owc_gam_pol_fin_bam_mao_por_tag_jpn_tml_kor_dut_arw_cic_krd_ind_bul_hau_jav_mnd_mol_zul_cze_heb_ctl_slo_alb_rus_qcu_guj_spa_ita_fbf_tig_rom_sid_afr_sun_ukr_dyu_lat_swa_mly_tha_aeg_knd_bem_ses_tur_eng_urd_uzb_akn_vie_chh_tsn_tsw_swt	-0.391705127768223	-0.928035021969277	0.355791761125037
371	wly_svk_fbf_guj_hau_heb_amh_bul_uzb_aze_tsn_mao_ewe_ger_eng_bsq_ctl_sod_ven_cnt_swe_krd_tsw_arw_swa_glc_fin_swt_xho_hun_nor_owc_geo_ben_dut_grk_rom_anl_mlt_ita_est_igb_bat_alb_tag_jpn_knd_kor_mol_lit_cic_ukr_ind_por_chh_mly_mnd_bos_zul_cze_amr_slo_mcd_spa_afr_qcu_lat_pol_hin_yor_tig_prs_gam_pan_sun_scr_lda_urd_dyu_jav_tha_sid_tml_bem_bam_tur_fre_rus_azi_ses_vie_aeg_dgb_akn_moo	-0.312524525057777	-0.739586497796763	0.461413742796391
372	wly_pol_yor_nor_anl_sod_amh_prs_azi_aze_ven_ind_swa_mol_bul_bsq_grk_chh_bam_mnd_slo_krd_akn_por_ses_ger_hun_fbf_lda_fin_lat_hau_geo_urd_hin_scr_alb_aeg_sid_arw_est_tsw_mly_ita_mao_jpn_knd_kor_ukr_eng_dyu_rus_bat_spa_amr_jav_cnt_bos_ewe_afr_heb_guj_ctl_cze_swe_qcu_mcd_fre_svk_igb_owc_rom_mlt_glc_sun_lit_zul_pan_xho_tag_tha_tig_tml_bem_cic_uzb_ben_dut_tur_tsn_vie_gam_moo_dgb_swt	0.72864505352053	1.72759281270736	0.0873807511551373
373	heb_ita_tsn_arw_owc_aeg_wly_ukr_tur_uzb_bem_mly_tsw_rus_lat_bsq_pol_chh_fbf_mnd_cze_lit_dgb_fre_ses_dut_est_akn_swa_hun_grk_amr_geo_slo_alb_prs_svk_hau_sod_spa_fin_bam_sun_pan_mao_jpn_knd_kor_bul_hin_moo_swe_ind_afr_sid_jav_cnt_ben_ven_rom_mlt_scr_glc_nor_eng_qcu_ctl_ger_mcd_ewe_gam_por_amh_urd_tag_bos_igb_guj_xho_bat_tha_anl_tml_cic_dyu_aze_krd_mol_azi_yor_vie_tig_lda_zul_swt	-0.801611291771931	-1.93143206940043	0.0564744733239857
374	gam_glc_bem_slo_sid_anl_chh_mol_azi_tur_lda_mao_tsw_pol_nor_bsq_ger_hau_xho_mnd_ita_prs_tsn_arw_bam_lit_hun_ven_ewe_est_rus_mlt_geo_ukr_rom_afr_mcd_amh_heb_por_fin_zul_mly_grk_tag_jpn_knd_kor_cze_krd_dyu_hin_sun_ctl_wly_bat_cnt_spa_yor_pan_tig_fre_bos_dut_urd_qcu_swe_ben_guj_fbf_aeg_svk_sod_lat_jav_scr_moo_bul_cic_ind_tha_owc_tml_swt_akn_aze_alb_eng_uzb_igb_vie_amr_ses_swa_dgb	-0.0703296079980723	-0.166027865391395	0.868495432524144
375	anl_swe_dgb_ctl_sod_owc_wly_guj_tur_azi_bem_jav_tsn_mol_prs_bsq_fre_aeg_ses_cnt_por_ita_tsw_cze_lda_rom_fin_yor_swa_est_spa_amh_geo_afr_slo_ben_ukr_amr_hau_rus_hun_akn_tag_arw_mly_jpn_tml_kor_pan_eng_swt_bul_bat_lat_heb_sun_mnd_lit_fbf_alb_gam_ger_dut_krd_scr_qcu_pol_mcd_urd_ewe_tig_glc_sid_nor_mao_grk_cic_hin_xho_ind_tha_chh_knd_ven_dyu_uzb_bos_svk_aze_igb_vie_mlt_bam_moo_zul	-0.933849532995421	-2.27063126118467	0.0254774117605631
376	gam_mcd_tsn_swe_chh_sid_tig_glc_uzb_azi_fbf_sun_tsw_ger_svk_bsq_ben_owc_igb_cnt_urd_lit_dgb_nor_xho_eng_est_cic_bem_fin_grk_wly_geo_rus_hin_bul_scr_heb_hau_alb_hun_akn_tag_ukr_mao_jpn_tml_kor_bos_lat_moo_ctl_bat_ita_mlt_ind_mnd_pan_ewe_cze_amh_afr_por_slo_pol_qcu_spa_fre_arw_zul_anl_mol_aeg_rom_mly_krd_swt_guj_yor_jav_tha_amr_knd_dyu_swa_aze_prs_dut_tur_bam_vie_sod_ses_ven_lda	0.482525298636574	1.13879358162994	0.257714204983219
377	wly_mol_moo_pol_aeg_gam_anl_ben_tur_azi_akn_bat_swt_rom_spa_bsq_bos_amr_tsw_mnd_arw_eng_ses_krd_bem_mcd_fin_yor_ven_est_ita_sod_geo_ctl_rus_pan_cze_heb_hau_slo_hun_bam_sun_ukr_jav_jpn_tml_kor_lit_ger_swa_alb_ind_fre_tig_mao_cnt_por_ewe_grk_owc_bul_svk_urd_nor_qcu_lat_prs_guj_zul_amh_hin_mlt_scr_tag_afr_fbf_swe_cic_mly_tha_sid_knd_lda_igb_aze_dut_glc_uzb_dyu_vie_chh_tsn_dgb_xho	-0.594690541524875	-1.42020413902462	0.158892050647728
378	anl_svk_lda_mcd_sid_amh_sod_prs_tur_aze_ven_mly_dyu_lit_swe_bsq_grk_gam_ses_mnd_cze_ita_swa_pol_yor_alb_est_fbf_igb_hun_ctl_aeg_geo_dut_ger_bos_fre_mlt_amr_arw_fin_akn_bat_glc_tag_jpn_tml_kor_krd_slo_moo_nor_ind_afr_hau_sun_cnt_pan_xho_rom_heb_mol_bul_eng_ben_qcu_urd_hin_lat_bam_owc_guj_wly_scr_jav_ukr_tsn_rus_swt_mao_tha_tig_knd_zul_ewe_azi_spa_por_uzb_cic_vie_chh_dgb_bem_tsw	-0.113299397595175	-0.26728398226448	0.78984235440452
379	gam_hin_dyu_spa_sid_chh_amr_lit_uzb_tur_tsw_mao_swa_grk_ger_bsq_alb_anl_igb_mnd_scr_nor_yor_por_swt_eng_fin_lda_zul_hun_dut_owc_geo_fre_pan_afr_swe_aeg_sod_ctl_est_ewe_jav_bos_mly_jpn_tml_kor_svk_guj_ses_mcd_bat_glc_amh_tag_cnt_prs_tsn_arw_tig_ben_ita_urd_bul_qcu_rom_cze_lat_bem_heb_mol_wly_ukr_ind_rus_moo_pol_bam_sun_tha_hau_knd_cic_akn_aze_slo_krd_azi_ven_vie_mlt_xho_dgb_fbf	-0.331618402431207	-0.786747278011821	0.433430094076375
380	mlt_fre_tsn_lit_tig_chh_owc_scr_tur_uzb_ven_jav_bem_nor_swe_bsq_lat_sod_ewe_mnd_pan_prs_lda_urd_swa_mol_hun_swt_yor_fin_slo_heb_geo_ukr_spa_hin_alb_amh_aeg_rom_est_ses_sun_glc_ind_jpn_knd_kor_dut_arw_igb_mcd_mao_guj_hau_bat_cnt_rus_xho_eng_anl_bul_ger_svk_por_qcu_krd_bos_cze_zul_gam_grk_sid_ctl_mly_afr_fbf_pol_akn_tag_tha_amr_tml_dyu_bam_aze_ben_ita_azi_dgb_vie_wly_moo_cic_tsw	-0.169878278753587	-0.400535804661064	0.689680561425033
381	tig_nor_dyu_swe_owc_amr_heb_mcd_uzb_aze_swt_bat_tsn_pan_hin_bsq_spa_aeg_fbf_cnt_lit_bos_zul_afr_xho_pol_est_tsw_akn_fin_ukr_anl_geo_por_guj_mol_ctl_gam_sod_fre_hun_moo_jav_ben_mly_jpn_tml_kor_lat_ger_igb_arw_mao_rus_wly_tag_mnd_ita_lda_svk_chh_grk_cze_rom_prs_qcu_scr_dut_krd_ewe_amh_eng_sid_glc_sun_slo_bem_bul_ses_ind_tha_hau_knd_cic_swa_azi_alb_urd_tur_ven_vie_mlt_dgb_yor_bam	-0.586551894924984	-1.39958556395161	0.16496428908415
382	aeg_dut_bam_grk_mlt_anl_gam_prs_aze_tur_cic_mly_xho_svk_krd_bsq_por_sid_yor_cnt_cze_alb_tsw_rus_bem_eng_est_ven_moo_hun_glc_wly_geo_ger_arw_pan_hin_amr_tig_slo_fin_ses_ind_urd_jav_jpn_tml_kor_bos_mol_swt_ita_sun_ukr_chh_bat_mnd_bul_dyu_pol_amh_nor_ben_lat_ctl_qcu_spa_mcd_fre_lda_hau_scr_sod_lit_mao_rom_ewe_guj_dgb_tag_tha_heb_knd_tsn_akn_azi_afr_swe_uzb_igb_vie_owc_swa_fbf_zul	-0.90073746340131	-2.18033321527825	0.0317566754235277
383	amr_pan_bam_ukr_wly_anl_sod_hin_tur_aze_dyu_jav_tsn_alb_dut_bsq_arw_owc_igb_cnt_bul_ben_xho_svk_yor_por_fin_ses_zul_est_guj_hau_geo_bos_eng_cze_mol_mlt_amh_nor_hun_swa_ind_ger_mao_jpn_knd_kor_scr_swe_ewe_spa_bat_pol_tig_sun_mnd_rom_cic_lit_gam_ctl_urd_slo_prs_qcu_krd_rus_fre_moo_chh_glc_sid_afr_tag_grk_bem_ita_ven_mly_tha_heb_tml_akn_fbf_uzb_lat_mcd_azi_tsw_vie_aeg_dgb_lda_swt	-1.49450006019292	-3.78088564262237	0.000275943017898477
384	amh_ben_fbf_cze_tig_chh_heb_ger_aze_tur_lda_tag_akn_pol_rus_bsq_mol_hau_dyu_mnd_glc_arw_ewe_pan_igb_rom_hun_bem_ven_est_afr_gam_geo_ita_alb_swe_ukr_amr_sod_svk_fin_tsn_mao_hin_sun_jpn_tml_kor_dut_prs_moo_krd_mly_por_aeg_ind_cnt_guj_cic_bul_mlt_lat_slo_nor_scr_qcu_mcd_urd_spa_tsw_owc_grk_anl_eng_bat_lit_dgb_bos_zul_jav_tha_sid_knd_yor_swt_uzb_fre_ctl_azi_ses_vie_wly_xho_bam_swa	0.171127266999894	0.403237464509207	0.687699104036914
385	amh_afr_igb_bul_anl_mlt_sod_hin_azi_aze_fbf_jav_ses_ukr_alb_bsq_cze_chh_akn_cnt_por_rom_moo_scr_cic_dut_hun_ewe_swt_fin_rus_tig_geo_eng_urd_bos_swe_hau_gam_slo_est_tsw_tag_ger_mao_jpn_tml_kor_spa_pan_bam_lit_sun_guj_wly_ind_mnd_mcd_xho_krd_sid_lat_arw_svk_mol_qcu_ita_pol_grk_zul_aeg_ben_amr_glc_mly_prs_ven_fre_lda_bat_tha_heb_knd_dyu_dgb_tur_ctl_nor_uzb_yor_vie_owc_bem_tsn_swa	0.292091431490149	0.688063694370007	0.49312533362858
386	mlt_rus_ses_swe_heb_amr_owc_mcd_aze_tur_zul_ind_fbf_dut_glc_bsq_arw_hau_xho_mnd_eng_hin_ven_lat_akn_svk_hun_moo_ewe_est_bos_wly_geo_ctl_urd_krd_ger_gam_sid_ben_fin_bam_mao_fre_sun_jpn_knd_kor_alb_por_swa_grk_tag_ukr_sod_mly_cnt_prs_bem_pan_tig_cze_ita_afr_bul_qcu_slo_lit_rom_lda_aeg_pol_anl_scr_bat_spa_cic_nor_dyu_jav_tha_chh_tml_yor_igb_azi_mol_guj_uzb_tsw_vie_amh_dgb_swt_tsn	0.59232257995933	1.40081467895077	0.164597403946662
387	hau_ukr_zul_scr_mlt_amr_anl_guj_tur_azi_moo_tag_igb_mol_slo_bsq_cze_sod_swt_mnd_alb_bos_ses_arw_lda_swe_fin_fbf_bem_est_ctl_tig_geo_fre_spa_nor_por_sid_owc_lat_hun_swa_mly_rus_sun_jpn_tml_kor_krd_svk_dgb_prs_mao_rom_chh_ind_cnt_afr_yor_hin_wly_lit_grk_bul_ita_qcu_pan_urd_mcd_cic_gam_eng_heb_ger_bat_pol_dyu_ben_xho_jav_tha_amh_knd_akn_bam_uzb_glc_dut_aze_tsn_vie_aeg_tsw_ewe_ven	-0.786827197803468	-1.89578850105559	0.0610930698606198
388	tig_bos_moo_pan_mlt_heb_chh_scr_azi_tur_cic_tag_ses_bul_pol_bsq_rom_owc_dgb_cnt_arw_spa_bem_ger_swt_lit_hun_tsn_yor_est_ukr_aeg_geo_fre_prs_lat_ctl_wly_sid_hin_fin_lda_bat_ita_mao_jpn_knd_kor_por_svk_ven_swe_ind_afr_hau_mly_mnd_cze_dyu_slo_amh_nor_glc_urd_krd_qcu_grk_mcd_guj_tsw_amr_ben_gam_dut_jav_rus_xho_mol_fbf_sun_tha_sod_tml_zul_igb_aze_alb_eng_uzb_ewe_vie_anl_akn_bam_swa	-0.59333954108164	-1.42109030670458	0.158634975970936
389	chh_por_ven_fre_mlt_hau_aeg_ita_tur_azi_yor_ind_xho_guj_rus_bsq_cze_tig_zul_mnd_lat_krd_dgb_bul_ses_grk_hun_akn_bam_est_prs_amh_geo_dut_ben_slo_ger_heb_gam_glc_fin_dyu_bat_nor_mly_jpn_tml_kor_pol_urd_swt_spa_sun_mcd_owc_tag_cnt_arw_igb_scr_anl_lit_ukr_pan_svk_qcu_eng_swe_mol_swa_wly_alb_amr_rom_jav_ctl_bem_afr_cic_mao_tha_sid_knd_tsw_fbf_aze_hin_bos_uzb_lda_vie_sod_tsn_ewe_moo	0.164617722108521	0.387698219049668	0.699125303811221
390	sod_pan_fbf_alb_wly_heb_chh_fre_azi_aze_yor_mly_moo_krd_mol_bsq_ger_amr_igb_mnd_guj_spa_ewe_ctl_zul_por_hun_bam_ven_est_nor_hau_geo_bos_ukr_dut_glc_sid_owc_ben_fin_swt_tag_scr_jav_jpn_tml_kor_lat_swe_akn_lit_mao_mcd_anl_ind_cnt_rus_tsw_svk_amh_rom_prs_eng_slo_qcu_arw_bul_urd_lda_gam_pol_aeg_hin_sun_grk_xho_afr_dgb_bat_tha_tig_knd_ses_cic_uzb_cze_ita_tur_bem_vie_mlt_swa_dyu_tsn	-0.22707581518392	-0.536111327638602	0.593161598125818
391	sid_guj_akn_lat_sod_owc_amh_alb_azi_tur_bem_ind_igb_bos_mol_bsq_pol_mlt_tsn_cnt_lit_mcd_xho_afr_ven_rus_est_ewe_moo_hun_cze_amr_geo_scr_dut_fre_slo_wly_hau_hin_fin_zul_jav_swe_tag_jpn_knd_kor_ben_ita_yor_ctl_bat_krd_gam_mao_mnd_ukr_dgb_arw_chh_por_grk_bul_nor_qcu_rom_urd_pan_ses_heb_svk_aeg_eng_mly_prs_swa_spa_dyu_sun_tha_tig_tml_lda_bam_aze_glc_ger_uzb_swt_vie_anl_fbf_cic_tsw	0.0230323896322689	0.0544012292184715	0.956732194864228
392	tig_ben_swa_ukr_sod_heb_chh_glc_azi_aze_ven_mao_ses_afr_hin_bsq_dut_gam_tsn_cnt_arw_urd_dgb_rus_ewe_rom_hun_swt_xho_fin_ger_hau_geo_ctl_ita_slo_mcd_amr_mlt_pan_est_tsw_jav_alb_ind_jpn_knd_kor_swe_svk_zul_eng_sun_spa_wly_mly_mnd_bos_lda_cze_owc_guj_prs_nor_krd_qcu_mol_lat_pol_fbf_anl_fre_amh_por_bat_lit_igb_grk_moo_tag_tha_sid_tml_dyu_yor_uzb_scr_bul_tur_akn_vie_aeg_cic_bam_bem	-0.481016350727351	-1.1464186417738	0.254563090037661
393	tig_mol_bem_por_sod_gam_heb_pan_aze_tur_zul_ind_swa_svk_ctl_bsq_prs_mlt_lda_cnt_bul_afr_ewe_ger_tsw_nor_fin_cic_swt_hun_dut_owc_geo_mcd_cze_grk_lit_amr_wly_scr_est_igb_mly_urd_bat_jpn_knd_kor_arw_rom_akn_hin_mao_rus_aeg_sun_mnd_fre_bam_ita_chh_ukr_alb_swe_krd_qcu_slo_eng_ben_tsn_amh_lat_sid_pol_tag_spa_yor_guj_moo_jav_tha_hau_tml_ses_dgb_uzb_glc_bos_azi_ven_vie_anl_fbf_xho_dyu	-0.257969025802264	-0.610327924754917	0.543133188412043
394	amh_ben_swt_ger_chh_owc_gam_nor_aze_uzb_swa_jav_dgb_afr_rus_bsq_hin_sid_cic_cnt_krd_slo_bam_rom_tsn_pol_hun_tsw_igb_est_svk_amr_geo_scr_eng_guj_pan_mlt_hau_bul_fin_ewe_mao_alb_mly_jpn_knd_kor_urd_mcd_dyu_ctl_bat_grk_sod_sun_mnd_lat_xho_prs_anl_arw_por_lit_mol_qcu_fre_dut_swe_zul_aeg_spa_heb_glc_ind_cze_lda_bos_bem_tag_tha_tig_tml_ses_ven_azi_ita_ukr_tur_fbf_vie_wly_akn_moo_yor	0.260217679451766	0.614414803061462	0.540441504138556
395	anl_lit_swa_rus_sid_owc_aeg_urd_tur_uzb_ses_ind_igb_ita_ctl_bsq_swe_gam_yor_cnt_nor_eng_bam_spa_zul_por_fin_cic_bem_hun_glc_amh_geo_cze_alb_slo_grk_hau_tig_ben_est_xho_mly_mol_jav_jpn_tml_kor_svk_hin_ven_lat_tag_bos_sod_mao_mnd_mcd_lda_scr_heb_guj_arw_krd_dut_qcu_ukr_ger_afr_dgb_mlt_pol_amr_bul_sun_pan_moo_fre_fbf_bat_tha_chh_knd_swt_tsw_azi_prs_rom_aze_ewe_vie_wly_akn_dyu_tsn	0.198543500022588	0.467055348658143	0.641552688715137
396	owc_hin_fbf_bos_heb_gam_wly_prs_aze_tur_akn_ind_yor_cze_por_bsq_mol_amr_zul_cnt_eng_lat_ewe_spa_cic_slo_hun_tsn_dyu_fin_dut_anl_geo_ita_pan_bul_glc_mlt_sid_nor_est_tsw_mao_alb_tag_jpn_knd_kor_krd_guj_ven_lit_bat_rom_chh_sun_mnd_mcd_moo_urd_aeg_ctl_ukr_ben_arw_qcu_rus_pol_ger_dgb_amh_fre_sod_afr_mly_swe_bem_grk_ses_jav_tha_tig_tml_xho_bam_azi_svk_scr_uzb_swa_vie_hau_lda_swt_igb	0.0358641926130849	0.0845446135434781	0.932805164470458
397	wly_scr_akn_cze_chh_anl_owc_ger_tur_uzb_xho_bat_moo_mcd_grk_bsq_guj_gam_tsn_cnt_mol_slo_bem_alb_ewe_ukr_fin_lda_igb_est_fre_hau_geo_urd_arw_ctl_por_amr_aeg_spa_hun_bam_ind_glc_mao_jpn_knd_kor_krd_pol_yor_pan_jav_bul_sod_sun_mnd_hin_swa_bos_heb_nor_rus_prs_eng_qcu_lat_afr_rom_dgb_mlt_lit_sid_swe_mly_ben_cic_ita_zul_tag_tha_amh_tml_fbf_dyu_aze_dut_svk_azi_ven_vie_tig_ses_tsw_swt	-0.424790100658203	-1.00934389803995	0.315428651400407
398	sod_afr_igb_dut_tig_wly_heb_ger_tur_aze_akn_ind_zul_rus_lit_bsq_pol_amr_yor_cnt_slo_spa_dgb_scr_xho_krd_hun_ewe_dyu_est_fre_sid_geo_prs_por_cze_lat_mlt_owc_nor_fin_tsn_sun_svk_mly_jpn_tml_kor_ctl_hin_swa_swe_bat_bos_hau_jav_mnd_ben_lda_rom_aeg_ukr_alb_eng_arw_qcu_ita_bul_grk_cic_anl_pan_gam_mcd_mao_mol_ven_guj_swt_tag_tha_amh_knd_fbf_ses_azi_glc_urd_uzb_tsw_vie_chh_bam_bem_moo	-0.131889369311955	-0.311381800863833	0.756207317700746
399	sod_ita_dgb_grk_gam_amh_anl_scr_azi_aze_cic_jav_zul_ben_lat_bsq_krd_owc_igb_mnd_lit_ctl_tsw_alb_yor_nor_fin_bam_ses_est_ger_sid_geo_eng_dut_arw_svk_amr_heb_hin_hun_ewe_ind_pan_bat_jpn_knd_kor_fre_cze_akn_urd_tag_bul_tig_mao_cnt_mcd_xho_spa_hau_ukr_pol_rom_bos_qcu_por_rus_glc_moo_mlt_slo_chh_afr_sun_swe_swt_guj_dyu_mly_tha_wly_tml_lda_swa_tur_prs_mol_uzb_fbf_vie_aeg_tsn_bem_ven	-1.17765250116257	-2.91449535157753	0.00446279097073671
400	gam_bul_moo_krd_tig_wly_owc_ben_uzb_tur_swa_mao_swt_pol_pan_bsq_svk_amr_bem_cnt_afr_alb_lda_slo_ses_por_fin_bam_ewe_hun_eng_hau_geo_hin_guj_ukr_prs_anl_aeg_rom_est_yor_jav_ger_tag_jpn_tml_kor_fre_mcd_dyu_ctl_ind_urd_chh_mly_mnd_cze_tsw_ita_heb_spa_rus_scr_lat_qcu_arw_swe_dut_zul_mlt_nor_sod_mol_bat_glc_tsn_lit_xho_sun_tha_sid_knd_cic_akn_aze_bos_grk_azi_dgb_vie_amh_fbf_igb_ven	-0.304161097357497	-0.720475561763713	0.473039291904115
401	aeg_mcd_ven_bos_tig_amh_sod_pol_azi_tur_igb_sun_tsw_hin_spa_bsq_dut_mlt_yor_cnt_grk_bul_tsn_prs_xho_fre_est_fbf_ses_hun_por_sid_geo_eng_pan_slo_guj_chh_anl_ita_fin_cic_mao_rus_bat_jpn_knd_kor_lat_alb_dgb_mol_jav_nor_hau_tag_mnd_svk_ewe_urd_gam_ben_cze_krd_arw_qcu_swe_ger_ctl_zul_amr_rom_owc_ukr_mly_lit_lda_scr_bem_ind_tha_heb_tml_bam_swt_aze_afr_glc_uzb_moo_vie_wly_akn_swa_dyu	-0.1515415089199	-0.357231937598514	0.721727540834814
402	chh_fre_cic_grk_hau_wly_aeg_scr_azi_tur_swa_mao_yor_afr_nor_bsq_pol_amh_igb_mnd_bul_lit_tsn_rus_ewe_hin_est_zul_swt_hun_svk_gam_geo_swe_cze_bos_slo_amr_tig_spa_fin_ven_tag_eng_ind_jpn_knd_kor_dut_lat_moo_prs_sun_arw_sod_jav_cnt_ctl_lda_pan_owc_krd_ben_urd_ukr_qcu_mcd_por_rom_dyu_heb_ita_anl_ger_bat_mol_bem_alb_fbf_mly_tha_mlt_tml_dgb_tsw_aze_glc_guj_uzb_xho_vie_sid_bam_ses_akn	-0.0698587916852443	-0.164531649703843	0.86966971340175
403	chh_rom_ses_spa_heb_hau_tig_alb_azi_uzb_igb_jav_ewe_scr_ita_bsq_prs_sod_yor_mnd_glc_mcd_bam_svk_cic_arw_est_tsw_lda_hun_bos_gam_geo_mol_dut_eng_por_wly_mlt_bul_fin_akn_mly_pan_sun_jpn_knd_kor_guj_swe_fbf_urd_tag_krd_anl_ind_cnt_cze_dyu_lat_aeg_grk_ger_ukr_pol_qcu_ben_lit_fre_swa_owc_slo_amh_ctl_mao_afr_zul_hin_moo_bat_tha_sid_tml_tsn_swt_aze_nor_rus_tur_xho_vie_amr_bem_dgb_ven	0.470440172739242	1.11061328421778	0.26959807430859
404	mlt_mcd_ewe_glc_aeg_hau_sid_alb_aze_azi_ses_sun_tsn_rus_ukr_bsq_svk_amr_zul_mnd_slo_ctl_moo_scr_dyu_nor_fin_tsw_fbf_hun_bul_anl_geo_eng_swe_pan_spa_sod_chh_lat_est_ven_jav_ita_ind_jpn_knd_kor_lit_bos_swt_rom_mly_guj_tig_bat_cnt_urd_dgb_dut_wly_arw_krd_afr_ger_qcu_por_hin_fre_bem_amh_grk_heb_ben_tag_cze_cic_prs_xho_mao_tha_owc_tml_swa_bam_uzb_pol_mol_tur_akn_vie_gam_igb_lda_yor	-0.137861419766688	-0.325149871553817	0.745797990207882
405	gam_svk_dyu_ukr_sid_hau_amr_grk_uzb_azi_moo_bat_swt_afr_scr_bsq_glc_amh_ewe_mnd_mol_slo_xho_mcd_igb_swe_hun_tsw_dgb_est_bos_mlt_geo_arw_bul_eng_dut_heb_aeg_fre_fin_akn_jav_rom_mly_jpn_tml_kor_ger_hin_fbf_pol_mao_pan_tig_sun_cnt_lit_ses_por_anl_alb_nor_prs_urd_qcu_guj_spa_ctl_lda_wly_rus_owc_ben_tag_ita_yor_cze_bam_ind_tha_sod_knd_cic_zul_aze_krd_lat_tur_bem_vie_chh_tsn_swa_ven	-0.403638892248031	-0.957029204546271	0.34103378471183
406	heb_prs_yor_afr_mlt_chh_wly_rus_tur_uzb_bam_mly_tsn_bos_arw_bsq_ger_anl_akn_cnt_mcd_scr_ses_cze_bem_spa_est_dgb_swa_fin_ukr_owc_geo_krd_guj_lat_hin_sid_aeg_mol_hun_dyu_tag_pol_jav_jpn_knd_kor_ita_lit_xho_bul_ind_slo_hau_sun_mnd_alb_zul_rom_tig_eng_ctl_swe_por_qcu_glc_urd_dut_cic_amr_ben_amh_fre_bat_nor_tsw_pan_ewe_mao_tha_gam_tml_lda_swt_azi_grk_svk_aze_moo_vie_sod_ven_fbf_igb	-0.0795935136265053	-0.187443503014652	0.85172126269958
407	amh_guj_yor_krd_aeg_mlt_anl_alb_tur_azi_zul_mly_swt_arw_spa_bsq_fre_gam_moo_cnt_ukr_lat_bem_mcd_swa_rom_fin_lda_tsw_hun_mol_sid_geo_prs_ben_bul_lit_owc_tig_swe_est_fbf_jav_por_mao_jpn_tml_kor_cze_dut_akn_ctl_ind_scr_chh_tag_mnd_pol_ewe_hin_heb_grk_glc_pan_ita_qcu_bos_afr_nor_igb_wly_slo_hau_ger_bat_svk_ven_eng_xho_sun_tha_amr_knd_ses_tsn_uzb_urd_rus_aze_dgb_vie_sod_bam_dyu_cic	0.0257998521779621	0.0607029287663068	0.951726059024008
408	chh_lit_lda_ita_amh_wly_aeg_grk_azi_aze_akn_mly_bam_ukr_alb_bsq_nor_anl_tsn_mnd_por_pol_xho_mol_swa_dut_hun_zul_cic_fin_svk_mlt_geo_bos_spa_swe_cze_owc_amr_krd_est_ven_ind_prs_tag_jpn_knd_kor_hin_fre_moo_eng_mao_slo_gam_sun_cnt_guj_tsw_bul_sid_mcd_afr_glc_arw_qcu_rom_ger_ben_yor_hau_scr_tig_lat_bat_pan_ses_urd_swt_jav_tha_heb_tml_fbf_dgb_uzb_rus_ctl_tur_bem_vie_sod_igb_dyu_ewe	-0.725992218438069	-1.7388782111342	0.0853653022118096
409	amr_ben_cic_guj_anl_amh_hau_afr_azi_uzb_swt_sun_yor_ctl_svk_bsq_eng_gam_bam_mnd_grk_krd_lda_scr_ewe_hin_fin_tsw_akn_est_glc_mlt_geo_arw_slo_ger_bul_heb_sod_alb_hun_dgb_bat_pol_mao_jpn_tml_kor_dut_urd_swa_swe_jav_lit_sid_tag_cnt_rom_bem_fre_owc_bos_mcd_mol_spa_qcu_por_cze_ita_fbf_chh_pan_wly_ukr_ind_nor_igb_prs_moo_mly_tha_aeg_knd_ses_ven_tur_lat_rus_aze_xho_vie_tig_dyu_tsn_zul	-0.551467314537169	-1.31479904075785	0.191810475411056
410	heb_ben_moo_scr_sid_amh_tig_ita_tur_azi_tsn_ind_tsw_hin_eng_bsq_pan_aeg_swa_cnt_rus_guj_cic_cze_ven_rom_est_lda_ses_fin_grk_anl_geo_lit_por_arw_pol_chh_hau_krd_hun_fbf_mly_urd_mao_jpn_tml_kor_afr_ger_dgb_alb_jav_ctl_mlt_tag_mnd_slo_ewe_fre_amr_mol_svk_bos_prs_qcu_mcd_glc_ukr_xho_owc_lat_wly_bul_sun_dut_akn_spa_bem_bat_tha_sod_knd_igb_yor_aze_nor_swe_uzb_swt_vie_gam_bam_dyu_zul	-0.199958356418836	-0.472053567411328	0.637994302572565
411	amh_pol_akn_mol_heb_owc_tig_eng_azi_tur_igb_jav_ses_ukr_ctl_bsq_bul_sod_fbf_cnt_swe_por_lda_cze_zul_guj_hun_ven_bem_fin_slo_chh_geo_afr_pan_scr_spa_aeg_anl_grk_est_moo_tag_rus_ind_jpn_knd_kor_prs_lat_cic_dut_bat_svk_sid_sun_mnd_alb_bam_ita_hau_fre_ben_glc_ger_qcu_rom_arw_mcd_yor_mlt_lit_gam_bos_mao_urd_tsn_krd_xho_mly_tha_wly_tml_swa_swt_uzb_hin_nor_aze_dyu_vie_amr_dgb_ewe_tsw	-0.439812205176293	-1.04471754881328	0.298861447526138
412	hau_ctl_zul_ben_sid_mlt_amh_eng_tur_uzb_tsw_mao_swt_mol_mcd_bsq_ger_tig_dyu_mnd_nor_pol_lda_pan_igb_urd_fin_akn_ven_hun_cze_aeg_geo_dut_alb_por_swe_heb_gam_slo_est_tsn_bat_grk_mly_jpn_knd_kor_rus_lat_yor_krd_tag_afr_anl_jav_cnt_rom_cic_scr_amr_arw_svk_lit_guj_qcu_fre_prs_hin_ses_wly_ita_sod_bul_ind_bos_bem_glc_fbf_sun_tha_owc_tml_bam_moo_azi_spa_ukr_aze_dgb_vie_chh_swa_xho_ewe	0.479140395096453	1.13138123944501	0.260803670804287
413	hau_nor_fbf_rom_heb_wly_mlt_hin_uzb_aze_dgb_mao_igb_bul_ita_bsq_ctl_sod_dyu_cnt_eng_prs_akn_ger_ven_mol_fin_bam_cic_est_pan_amr_geo_rus_bos_spa_mcd_amh_aeg_guj_hun_tsw_jav_urd_ind_jpn_knd_kor_krd_lit_yor_grk_mly_swe_sid_sun_mnd_ukr_swt_fre_gam_lat_por_svk_pol_qcu_afr_scr_arw_xho_anl_cze_owc_dut_tag_ben_ses_glc_moo_bat_tha_tig_tml_zul_lda_tur_slo_alb_azi_ewe_vie_chh_swa_tsn_bem	-0.253822750402834	-0.600672507451331	0.549519233190341
414	tig_guj_moo_pan_sid_amh_owc_ben_uzb_azi_fbf_mly_zul_afr_lit_bsq_krd_mlt_xho_mnd_grk_por_tsw_alb_cic_ctl_hun_swa_lda_fin_ukr_sod_geo_rus_fre_urd_prs_gam_amr_arw_est_bam_ind_svk_bat_jpn_knd_kor_mcd_scr_bem_nor_jav_hin_anl_mao_cnt_lat_yor_spa_aeg_bul_dut_rom_pol_qcu_eng_glc_ger_dgb_chh_ita_hau_cze_tag_slo_ven_bos_akn_sun_tha_heb_tml_swt_ses_tur_swe_mol_aze_tsn_vie_wly_ewe_igb_dyu	0.00469708130470763	0.0110638498478532	0.991196204551321
415	gam_lit_swa_rom_sod_aeg_sid_mol_azi_aze_tsw_tag_cic_pol_guj_bsq_lat_tig_ses_cnt_ita_eng_dgb_urd_lda_ger_hun_igb_akn_fin_mcd_hau_geo_bul_grk_afr_svk_wly_heb_alb_est_yor_ind_spa_mao_jpn_tml_kor_krd_ctl_dyu_glc_mly_por_mlt_bat_mnd_scr_ewe_dut_anl_fre_ben_ukr_slo_qcu_prs_pan_rus_moo_amh_cze_chh_nor_sun_swe_fbf_bos_bam_jav_tha_amr_knd_tsn_ven_uzb_hin_arw_tur_swt_vie_owc_xho_bem_zul	0.0640168980242394	0.150704042942073	0.880535577971698
416	hau_lat_dyu_dut_sod_owc_wly_urd_uzb_tur_bam_mly_cic_svk_spa_bsq_rom_chh_lda_mnd_lit_mcd_bem_afr_zul_krd_hun_igb_akn_fin_ctl_amh_geo_rus_slo_bul_ger_heb_mlt_cze_est_tsn_ind_por_mao_jpn_tml_kor_nor_ben_swa_ukr_jav_hin_gam_sun_cnt_arw_fbf_bos_amr_alb_scr_guj_pan_qcu_glc_eng_prs_moo_sid_pol_anl_ita_bat_grk_ven_swe_ewe_tag_tha_tig_knd_dgb_yor_aze_fre_mol_azi_xho_vie_aeg_tsw_swt_ses	-0.234378911293311	-0.554076528999811	0.580856348605247
417	amr_bos_swa_por_wly_gam_anl_afr_aze_tur_tsw_ind_ses_nor_spa_bsq_arw_amh_fbf_cnt_ukr_swe_cic_lit_dyu_hin_hun_yor_swt_est_ben_sid_geo_svk_alb_fre_dut_heb_owc_pol_fin_ven_bat_mcd_mly_jpn_knd_kor_eng_ger_moo_ctl_tag_scr_aeg_jav_mnd_grk_bem_mol_hau_rom_guj_urd_cze_qcu_lat_glc_slo_tsn_sod_pan_chh_prs_mao_ita_igb_krd_xho_sun_tha_tig_tml_akn_ewe_uzb_rus_bul_azi_dgb_vie_mlt_bam_lda_zul	-0.0398597581974244	-0.0939700381834959	0.92533511584581
418	amh_ger_dgb_scr_wly_sid_gam_pol_tur_uzb_tsw_sun_tsn_alb_mcd_bsq_rom_tig_lda_cnt_ukr_hin_bem_glc_fbf_dut_hun_moo_xho_est_bul_mlt_geo_guj_slo_ita_bos_sod_amr_urd_fin_zul_mly_swe_ind_jpn_tml_kor_afr_grk_swa_ctl_tag_eng_heb_bat_mnd_arw_dyu_mol_hau_nor_spa_svk_ben_qcu_fre_prs_lat_cic_aeg_lit_anl_por_mao_cze_akn_pan_ewe_jav_tha_chh_knd_igb_ven_azi_rus_krd_aze_ses_vie_owc_swt_bam_yor	0.533872041661905	1.26118333185549	0.2103973171826
419	sod_lat_ewe_afr_amh_gam_tig_krd_tur_uzb_igb_tag_dyu_pol_fre_bsq_eng_mlt_swa_mnd_svk_urd_bam_slo_lda_ukr_est_tsw_moo_fin_nor_hau_geo_dut_swe_por_grk_aeg_heb_scr_hun_tsn_ind_ctl_mao_jpn_tml_kor_alb_glc_cic_rom_jav_mcd_owc_sun_cnt_rus_swt_mol_anl_ita_bos_spa_ben_qcu_prs_guj_ger_yor_sid_pan_wly_hin_bat_bul_xho_lit_akn_mly_tha_amr_knd_zul_dgb_aze_cze_arw_azi_ven_vie_chh_fbf_ses_bem	-0.517380905608933	-1.23075389977218	0.221518636717992
420	sod_ger_xho_krd_gam_mlt_aeg_hin_azi_aze_dgb_mly_lda_cze_slo_bsq_lat_owc_dyu_mnd_guj_bul_yor_ukr_fbf_glc_fin_tsw_akn_est_por_wly_geo_spa_nor_dut_ita_amr_heb_pol_hun_igb_mao_lit_bat_jpn_knd_kor_eng_pan_bem_urd_ind_ben_sid_jav_cnt_mcd_tsn_rom_chh_prs_grk_mol_rus_qcu_arw_alb_afr_zul_anl_fre_amh_bos_sun_swe_ewe_svk_bam_tag_tha_tig_tml_swa_cic_tur_scr_ctl_uzb_ven_vie_hau_swt_moo_ses	-0.602017796426807	-1.4375340037092	0.153922558511712
421	heb_ger_akn_pol_tig_sod_aeg_fre_azi_aze_bam_bat_fbf_nor_svk_bsq_arw_amr_dyu_cnt_ben_grk_swt_guj_tsw_bos_fin_ses_tsn_hun_prs_gam_geo_por_ita_mol_ctl_chh_owc_alb_est_moo_tag_scr_jav_jpn_knd_kor_hin_bul_dgb_cze_ind_mcd_hau_mly_mnd_swe_xho_lat_sid_rom_urd_pan_krd_qcu_ukr_dut_afr_lda_anl_slo_mlt_spa_mao_eng_bem_lit_swa_sun_tha_amh_tml_igb_ven_tur_glc_rus_uzb_yor_vie_wly_ewe_cic_zul	-0.0339308667753828	-0.0798514094551802	0.936527013783198
422	hau_swe_akn_bul_mlt_tig_sod_pan_tur_azi_zul_mly_tsn_mcd_ctl_bsq_spa_aeg_xho_mnd_alb_cze_swt_prs_igb_svk_fin_yor_cic_hun_eng_anl_geo_dut_ger_ukr_mol_gam_owc_urd_est_ven_tag_hin_mao_jpn_tml_kor_ben_lat_ewe_guj_ind_nor_chh_sun_cnt_rus_ses_ita_wly_bos_rom_pol_arw_qcu_slo_glc_grk_moo_amh_afr_sid_fre_bat_krd_dgb_por_bam_jav_tha_amr_knd_fbf_dyu_uzb_scr_lit_aze_tsw_vie_heb_swa_lda_bem	-0.768446498861473	-1.84696403872574	0.0679321211941488
423	chh_urd_yor_grk_heb_mlt_wly_bos_azi_uzb_dyu_mly_tsw_krd_prs_bsq_alb_aeg_akn_mnd_rus_bul_zul_arw_fbf_fre_hun_swt_bem_fin_mcd_anl_geo_ctl_rom_hin_svk_hau_sid_mol_est_ewe_bat_ben_ind_jpn_knd_kor_eng_spa_moo_ita_jav_lat_owc_tag_cnt_cze_ses_nor_amh_ukr_dut_guj_pan_qcu_glc_afr_slo_cic_sod_swe_gam_lit_mao_por_lda_scr_ven_sun_tha_amr_tml_bam_dgb_tur_ger_pol_aze_xho_vie_tig_igb_tsn_swa	-0.766717842020576	-1.84460480677246	0.0682781850692369
424	sod_spa_swa_bos_sid_amr_gam_ukr_uzb_aze_igb_mly_dgb_ben_cze_bsq_ctl_owc_tsn_cnt_bul_mol_zul_afr_swt_alb_fin_dyu_ven_est_svk_aeg_geo_hin_eng_guj_prs_anl_tig_rus_hun_moo_tag_grk_mao_jpn_knd_kor_arw_slo_akn_nor_bat_mcd_amh_ind_mnd_krd_bam_por_wly_lit_ger_pan_rom_qcu_dut_lat_scr_xho_heb_ita_chh_fre_sun_glc_yor_swe_bem_jav_tha_hau_tml_ses_lda_azi_pol_urd_tur_tsw_vie_mlt_fbf_cic_ewe	-0.607880303537148	-1.45894462142082	0.147949676290092
425	owc_nor_yor_hin_tig_sid_sod_scr_tur_aze_moo_ind_swt_pan_spa_bsq_mcd_wly_akn_mnd_lat_pol_ewe_guj_ven_arw_fin_tsn_ses_hun_ctl_aeg_geo_ita_slo_fre_rom_gam_heb_cze_est_fbf_jav_ukr_mao_jpn_tml_kor_por_prs_igb_svk_mly_rus_amh_sun_cnt_alb_swa_urd_amr_swe_ger_dut_eng_qcu_lit_ben_grk_dgb_anl_bul_hau_afr_bat_bos_bem_mol_tsw_tag_tha_chh_knd_xho_dyu_azi_glc_krd_uzb_zul_vie_mlt_lda_cic_bam	-0.0853390040662523	-0.20136434384618	0.840853465899487
426	hau_ben_dyu_lit_amr_anl_sid_nor_azi_uzb_cic_ind_swt_fre_ita_bsq_cze_chh_ven_cnt_mol_swe_yor_dut_lda_slo_est_moo_fbf_fin_ctl_amh_geo_afr_krd_eng_rus_gam_tig_grk_hun_igb_mly_hin_sun_jpn_knd_kor_bul_ukr_tsw_arw_tag_svk_owc_jav_mnd_rom_xho_urd_wly_por_scr_lat_mcd_qcu_prs_ger_pol_akn_heb_guj_mlt_bos_bat_alb_dgb_spa_bam_mao_tha_sod_tml_ses_tsn_tur_pan_glc_aze_bem_vie_aeg_ewe_swa_zul	-0.0424101957677017	-0.0998910680351254	0.920645824742087
427	anl_pan_xho_prs_mlt_owc_gam_alb_tur_uzb_dgb_ind_swt_krd_lit_bsq_ctl_aeg_zul_cnt_arw_glc_ses_por_ewe_afr_fin_tsn_igb_hun_dut_chh_geo_spa_grk_svk_pol_sid_sod_ben_est_fbf_bat_mcd_jav_jpn_knd_kor_guj_lat_swa_scr_mly_rom_amr_tag_mnd_bos_yor_ger_tig_mol_nor_cze_ukr_qcu_ita_eng_swe_tsw_heb_slo_wly_rus_sun_bul_bam_hin_lda_mao_tha_hau_tml_moo_dyu_aze_urd_fre_azi_ven_vie_amh_cic_akn_bem	-0.683527390726999	-1.63692764558244	0.10502525364255
428	aeg_lit_moo_afr_heb_sid_wly_cze_tur_uzb_fbf_jav_xho_urd_por_bsq_lat_owc_zul_mnd_scr_pan_yor_bos_ven_prs_fin_swt_cic_est_fre_hau_geo_glc_slo_pol_spa_sod_amr_arw_hun_lda_mao_ukr_mly_jpn_tml_kor_mcd_rom_ewe_dut_bat_krd_mlt_ind_cnt_ctl_dyu_ita_chh_grk_alb_rus_eng_qcu_mol_bul_swe_swa_tig_svk_gam_nor_tag_hin_bam_ben_dgb_sun_tha_anl_knd_akn_tsn_azi_ger_guj_aze_ses_vie_amh_tsw_igb_bem	-0.59886111997792	-1.43061945324486	0.155890781195273
429	aeg_ita_zul_rus_mlt_wly_amh_arw_tur_azi_dyu_mao_dgb_eng_ctl_bsq_hin_heb_cic_mnd_ger_swe_tsn_pol_yor_krd_fin_lda_ses_est_glc_hau_geo_prs_urd_afr_scr_gam_amr_ukr_hun_swa_jav_cze_mly_jpn_tml_kor_por_rom_moo_grk_ind_dut_sod_tag_cnt_ben_fbf_lit_anl_nor_guj_spa_mcd_qcu_bul_slo_fre_ewe_tig_svk_owc_mol_bat_bos_swt_pan_ven_sun_tha_chh_knd_xho_bam_aze_lat_alb_uzb_igb_vie_sid_bem_akn_tsw	-0.0144731143559386	-0.0340639300522073	0.97289917618568
430	anl_hin_tsw_eng_amh_aeg_sod_bul_tur_azi_ven_mao_dyu_pan_krd_bsq_por_gam_bam_mnd_guj_scr_igb_alb_tsn_bos_est_swt_yor_fin_ukr_heb_geo_ger_mcd_nor_ben_owc_amr_cze_hun_swa_sun_dut_ind_jpn_tml_kor_svk_lat_ewe_glc_tag_spa_wly_jav_cnt_arw_akn_mol_sid_ctl_slo_rom_fre_qcu_prs_grk_swe_dgb_chh_urd_hau_ita_bat_afr_xho_rus_bem_mly_tha_tig_knd_cic_ses_uzb_pol_lit_aze_zul_vie_mlt_lda_fbf_moo	-0.927730480712925	-2.25350743801585	0.0265767234330472
431	owc_krd_tsw_mol_sid_chh_amh_grk_aze_tur_cic_sun_moo_ukr_ben_bsq_lat_mlt_tsn_mnd_slo_hin_xho_lit_ses_nor_est_fbf_swt_fin_pol_wly_geo_eng_ger_dut_urd_hau_anl_prs_hun_bem_ind_pan_mao_jpn_knd_kor_fre_bos_swa_rus_mly_afr_tig_bat_cnt_ita_ven_spa_heb_ctl_bul_por_svk_qcu_rom_glc_swe_igb_gam_mcd_sod_alb_jav_scr_akn_cze_yor_tag_tha_aeg_tml_bam_ewe_uzb_guj_arw_azi_zul_vie_amr_dyu_lda_dgb	-0.741057497197373	-1.77803671721109	0.0786661874731272
432	chh_svk_igb_fre_tig_gam_amh_pol_tur_azi_swa_tag_bam_spa_lat_bsq_mcd_amr_swt_cnt_grk_slo_ewe_rus_yor_guj_fin_fbf_bem_est_scr_heb_geo_bul_ben_nor_ita_anl_sod_arw_hun_akn_mly_alb_mao_jpn_knd_kor_dut_rom_xho_hin_jav_bos_sid_sun_mnd_eng_lda_afr_owc_ctl_ger_swe_por_qcu_prs_cze_ukr_dyu_aeg_glc_hau_urd_ind_lit_moo_pan_ven_bat_tha_mlt_tml_zul_cic_uzb_mol_krd_aze_ses_vie_wly_tsn_dgb_tsw	0.215476743857987	0.508122988256815	0.61257022342629
433	wly_bos_tsw_mcd_mlt_amr_chh_eng_azi_uzb_xho_bat_bam_krd_hin_bsq_svk_tig_igb_mnd_bul_lit_swt_spa_yor_rom_est_zul_swa_fin_rus_sod_geo_afr_arw_cze_pol_sid_owc_urd_hun_tsn_jav_fre_mao_jpn_tml_kor_dut_slo_akn_grk_tag_pan_aeg_sun_cnt_guj_ven_ita_hau_nor_ger_por_alb_qcu_mol_scr_ukr_fbf_heb_glc_gam_swe_ind_ben_moo_prs_lda_mly_tha_amh_knd_cic_dyu_aze_lat_ctl_tur_dgb_vie_anl_ses_ewe_bem	-0.123159113160841	-0.290517547205207	0.7720671754548
434	owc_fre_bem_arw_amr_amh_hau_urd_aze_uzb_swt_tag_igb_ukr_glc_bsq_cze_heb_tsn_mnd_slo_ctl_ven_krd_dyu_eng_fin_xho_yor_est_dut_aeg_geo_afr_pan_swe_scr_sod_sid_rus_hun_swa_mao_lit_jav_jpn_tml_kor_bul_nor_fbf_grk_sun_por_anl_bat_cnt_mol_tsw_guj_chh_mcd_ben_pol_hin_qcu_svk_alb_bos_moo_tig_ita_gam_rom_mly_ger_cic_prs_dgb_ind_tha_mlt_knd_ses_lda_azi_lat_spa_tur_zul_vie_wly_akn_bam_ewe	-0.239411222650738	-0.566404969795452	0.57248286658148
435	owc_slo_ses_fre_heb_amr_mlt_glc_tur_azi_xho_bat_ven_hin_spa_bsq_rus_chh_bem_cnt_alb_nor_ewe_svk_dgb_afr_fin_tsw_moo_hun_pol_sod_geo_dut_rom_eng_scr_tig_hau_ger_est_yor_tag_ben_jav_jpn_knd_kor_bos_urd_cic_por_sun_ukr_aeg_mly_mnd_lat_bam_ita_amh_swe_arw_guj_lit_qcu_krd_mcd_prs_tsn_wly_ctl_anl_cze_mao_pan_swa_mol_lda_ind_tha_sid_tml_akn_zul_uzb_grk_bul_aze_swt_vie_gam_fbf_igb_dyu	0.785738060416317	1.86150959087378	0.065830743132559
436	amh_bos_ven_krd_sod_tig_hau_nor_uzb_azi_igb_ind_tsw_ben_grk_bsq_ukr_chh_lda_mnd_mol_bul_cic_swe_zul_svk_hun_swt_ewe_est_afr_amr_geo_arw_prs_ctl_scr_sid_heb_pan_fin_ses_bat_eng_mao_jpn_knd_kor_cze_rom_moo_urd_tag_ita_aeg_sun_cnt_guj_bam_glc_wly_fre_rus_ger_alb_qcu_lat_hin_mcd_tsn_anl_pol_gam_slo_mly_por_akn_spa_xho_jav_tha_mlt_tml_fbf_dyu_aze_dut_lit_tur_bem_vie_owc_dgb_yor_swa	-0.0343585987886178	-0.080927410127799	0.935673585949764
437	heb_pan_dyu_bul_hau_tig_amh_mol_uzb_tur_ses_tag_lda_rus_ger_bsq_prs_chh_bam_mnd_hin_ita_cic_cze_swt_mcd_est_fbf_ven_fin_eng_aeg_geo_krd_nor_fre_afr_anl_owc_swe_hun_zul_mly_grk_bat_jpn_tml_kor_svk_rom_tsw_urd_ind_dut_sid_mao_cnt_ben_moo_arw_sod_lat_ctl_guj_glc_qcu_scr_por_lit_yor_amr_pol_mlt_ukr_sun_slo_tsn_alb_akn_jav_tha_wly_knd_igb_ewe_aze_bos_spa_azi_swa_vie_gam_dgb_bem_xho	0.130080754026625	0.306370629250991	0.760007309260229
438	amh_mcd_ewe_scr_gam_owc_chh_bos_azi_uzb_akn_mly_igb_alb_por_bsq_urd_heb_swa_cnt_pan_pol_zul_spa_yor_arw_hun_tsn_dyu_fin_guj_hau_geo_glc_grk_rus_slo_amr_aeg_fre_est_cic_tag_ger_sun_jpn_tml_kor_ctl_lit_swt_dut_mao_ita_anl_jav_mnd_krd_bam_afr_sod_hin_svk_eng_mol_qcu_rom_lat_ben_ses_mlt_swe_wly_ukr_bat_nor_ven_prs_bem_ind_tha_tig_knd_tsw_lda_tur_cze_bul_aze_fbf_vie_sid_xho_dgb_moo	-0.574419527214794	-1.37147438575444	0.173527097969811
439	hau_guj_swa_glc_sid_mlt_anl_hin_azi_uzb_akn_bat_ven_swe_ita_bsq_ukr_amh_bem_cnt_eng_grk_bam_alb_yor_lit_fin_dgb_ses_hun_por_heb_geo_ger_cze_bul_arw_chh_gam_mol_est_fbf_mao_rom_mly_jpn_tml_kor_mcd_afr_zul_pan_ind_fre_aeg_jav_mnd_prs_tsn_rus_amr_nor_lat_urd_pol_qcu_scr_krd_dut_tsw_tig_ben_wly_svk_sun_ctl_moo_bos_ewe_tag_tha_owc_knd_xho_cic_tur_spa_slo_aze_swt_vie_sod_lda_igb_dyu	-0.601808617238495	-1.43859436656681	0.153622431701149
440	tig_rom_dyu_grk_wly_aeg_mlt_cze_tur_aze_lda_mly_swa_arw_swe_bsq_bos_owc_dgb_mnd_afr_pan_tsw_urd_cic_ita_hun_igb_xho_fin_svk_heb_geo_scr_glc_fre_mol_gam_amh_eng_est_ses_mao_ger_sun_jpn_tml_kor_ukr_dut_zul_rus_jav_pol_sid_ind_cnt_lit_bem_krd_chh_guj_bul_ben_mcd_qcu_slo_lat_spa_fbf_hau_alb_anl_prs_bat_nor_swt_por_ewe_tag_tha_amr_knd_bam_akn_azi_hin_ctl_uzb_yor_vie_sod_ven_tsn_moo	-0.520015695654871	-1.23739876698391	0.219054257150171
441	wly_cze_akn_arw_aeg_mlt_hau_nor_tur_azi_lda_tag_dgb_eng_ukr_bsq_bos_sod_tsw_cnt_fre_ger_tsn_ben_dyu_mcd_est_bem_cic_fin_guj_amh_geo_scr_krd_swe_mol_sid_anl_spa_hun_ven_sun_por_ind_jpn_knd_kor_prs_urd_igb_dut_bat_ctl_chh_mly_mnd_pol_ewe_afr_heb_lit_rus_hin_lat_qcu_bul_svk_pan_xho_owc_alb_gam_slo_jav_glc_fbf_ita_ses_mao_tha_tig_tml_yor_moo_uzb_rom_grk_aze_bam_vie_amr_zul_swa_swt	-0.66429827175758	-1.59156198770756	0.114876728350394
442	owc_svk_akn_dut_anl_chh_heb_spa_azi_tur_tsn_jav_dgb_prs_arw_bsq_bul_sod_yor_mnd_fre_krd_xho_swe_ses_ben_est_tsw_ewe_hun_ita_sid_geo_afr_nor_hin_bos_tig_gam_grk_fin_lda_sun_mcd_bat_jpn_tml_kor_urd_mol_moo_por_mly_scr_aeg_mao_cnt_ukr_swt_glc_wly_eng_pol_alb_ger_qcu_rus_ctl_guj_ven_mlt_pan_hau_cze_ind_lit_cic_lat_bem_tag_tha_amh_knd_igb_dyu_uzb_slo_rom_aze_fbf_vie_amr_swa_zul_bam	0.338520956111783	0.796381695398409	0.427838485151866
443	chh_fre_dgb_lit_hau_sod_amh_glc_tur_aze_ven_tag_bam_swe_alb_bsq_rus_sid_ewe_mnd_rom_grk_ses_hin_tsw_ukr_hun_moo_tsn_fin_guj_tig_geo_bul_svk_urd_cze_mlt_owc_afr_est_swa_mly_slo_ind_jpn_knd_kor_pan_bos_zul_por_bat_eng_gam_sun_cnt_dut_lda_pol_heb_lat_scr_mcd_ger_qcu_mol_krd_arw_igb_wly_prs_anl_ita_mao_ben_cic_nor_swt_jav_tha_amr_tml_yor_akn_azi_ctl_spa_uzb_xho_vie_aeg_bem_fbf_dyu	0.11326389609375	0.266591204061839	0.790374136205485
444	tig_arw_ses_ita_heb_gam_wly_spa_uzb_aze_moo_bat_yor_rom_guj_bsq_grk_chh_swt_cnt_pol_lat_swa_cze_igb_mol_hun_cic_ewe_est_prs_mlt_geo_lit_dut_alb_svk_anl_hau_ctl_fin_xho_tag_eng_ind_jpn_knd_kor_nor_scr_tsw_ukr_mao_hin_amh_jav_mnd_rus_dgb_slo_owc_afr_por_fre_ger_qcu_glc_bos_ben_bam_sod_urd_sid_bul_sun_pan_dyu_krd_ven_mly_tha_amr_tml_fbf_lda_azi_mcd_swe_tur_tsn_vie_aeg_zul_bem_akn	-0.723484338567989	-1.73827092088081	0.0854727768596596
445	anl_pan_fbf_eng_tig_heb_sod_lit_uzb_azi_swa_mly_lda_hin_bos_bsq_urd_sid_zul_cnt_krd_afr_igb_guj_tsn_slo_hun_tsw_akn_est_cze_owc_geo_dut_rus_swe_rom_mlt_chh_arw_fin_ven_ind_glc_mao_jpn_tml_kor_prs_nor_dgb_fre_jav_svk_gam_tag_mnd_spa_xho_ctl_hau_ger_bul_mcd_mol_qcu_por_ita_ben_ses_aeg_grk_amh_pol_sun_scr_dyu_ukr_moo_bat_tha_amr_knd_cic_swt_tur_lat_alb_aze_yor_vie_wly_bem_ewe_bam	-0.260561164731337	-0.61568537075628	0.539606071074444
446	sod_grk_yor_bos_hau_anl_chh_spa_uzb_aze_swt_mao_tsn_prs_hin_bsq_eng_sid_akn_cnt_mcd_fre_ven_scr_xho_svk_fin_fbf_zul_est_arw_wly_geo_pol_slo_guj_rus_tig_gam_lat_hun_bem_jav_ctl_sun_jpn_knd_kor_afr_swe_dgb_rom_tag_por_heb_ind_mnd_mol_ewe_pan_owc_krd_bul_nor_glc_qcu_ben_lit_cze_ses_amr_ger_mlt_urd_mly_ita_igb_dut_moo_bat_tha_amh_tml_lda_tsw_tur_alb_ukr_azi_swa_vie_aeg_dyu_bam_cic	0.807149855934018	1.92621956227949	0.0571308841677445
447	mlt_mol_ses_ben_aeg_heb_anl_hin_uzb_azi_swt_bat_igb_alb_slo_bsq_ukr_chh_ven_cnt_nor_ger_zul_lat_akn_svk_hun_ewe_yor_est_guj_gam_geo_eng_spa_dut_ctl_wly_sid_bos_fin_tsw_mao_urd_mly_jpn_tml_kor_cze_krd_bem_pol_jav_fre_owc_ind_mnd_grk_cic_prs_amh_ita_scr_bul_mcd_qcu_arw_pan_afr_swa_tig_lit_sod_swe_sun_por_lda_glc_moo_tag_tha_hau_knd_tsn_fbf_tur_rus_rom_aze_dgb_vie_amr_bam_dyu_xho	-0.627187302884164	-1.49758274871189	0.137628178760631
448	chh_rus_yor_dut_aeg_heb_owc_pol_azi_tur_tsn_bat_swt_fre_slo_bsq_pan_tig_bem_cnt_ita_arw_akn_hin_xho_mcd_fin_bam_ses_est_bul_mlt_geo_ctl_grk_mol_spa_sod_amr_guj_hun_dyu_mao_glc_sun_jpn_tml_kor_prs_alb_tsw_ukr_jav_ger_wly_tag_mnd_krd_igb_cze_hau_eng_ben_nor_swe_qcu_bos_lat_urd_ven_sid_lit_gam_por_mly_afr_ewe_scr_zul_ind_tha_anl_knd_moo_swa_aze_rom_svk_uzb_fbf_vie_amh_cic_dgb_lda	-0.294857817342146	-0.696985721440213	0.487550340231389
449	amh_mol_dgb_lit_hau_aeg_sod_spa_tur_aze_swt_bat_cic_krd_dut_bsq_por_anl_zul_cnt_lat_cze_igb_bul_xho_fre_hun_tsn_ven_fin_swe_amr_geo_eng_arw_afr_pol_tig_heb_pan_est_bem_sun_ben_mao_jpn_tml_kor_nor_ctl_ses_glc_ind_urd_chh_jav_mnd_ger_moo_slo_gam_ukr_mcd_alb_hin_qcu_rus_ita_bos_dyu_wly_grk_mlt_rom_tag_scr_ewe_guj_yor_mly_tha_owc_knd_lda_fbf_azi_svk_prs_uzb_akn_vie_sid_tsw_bam_swa	-0.825310269145611	-1.9910710903005	0.0494075392797066
450	mlt_cze_cic_ita_gam_chh_hau_hin_tur_azi_zul_jav_xho_bul_pol_bsq_por_sod_dgb_cnt_prs_ger_swa_rom_fbf_urd_hun_bam_ven_fin_svk_wly_geo_afr_fre_nor_arw_amr_heb_scr_est_igb_ind_slo_tag_jpn_knd_kor_eng_ukr_dyu_rus_sun_lit_owc_mly_mnd_mcd_ses_spa_tig_ctl_dut_alb_ben_qcu_grk_krd_lat_yor_anl_pan_amh_mol_bat_glc_lda_swe_swt_mao_tha_sid_tml_ewe_tsw_aze_bos_guj_uzb_tsn_vie_aeg_moo_bem_akn	-0.710891278065556	-1.70478893286989	0.0915723662457217
451	owc_afr_yor_rom_amr_sid_anl_por_azi_uzb_ven_mao_ewe_spa_pan_bsq_bul_chh_bam_cnt_krd_lat_akn_ctl_dyu_slo_hun_zul_tsn_est_bos_heb_geo_urd_grk_ben_rus_sod_tig_mol_fin_igb_bat_pol_mly_jpn_tml_kor_dut_ger_ses_alb_tag_ukr_hau_jav_mnd_eng_swa_fre_amh_lit_nor_glc_svk_qcu_scr_mcd_guj_lda_mlt_hin_gam_cze_ind_prs_moo_arw_swt_sun_tha_aeg_knd_dgb_bem_tur_ita_swe_aze_cic_vie_wly_tsw_fbf_xho	-0.25329992464663	-0.598880042610232	0.550708887768379
452	wly_glc_zul_ben_tig_sid_chh_pol_aze_uzb_moo_mly_dgb_lit_alb_bsq_slo_heb_tsn_mnd_eng_nor_swa_swe_ses_ger_hun_bam_tsw_est_bos_amh_geo_mol_afr_ita_fre_gam_aeg_pan_fin_ven_sun_guj_mao_jpn_tml_kor_por_ctl_lda_rus_bat_grk_hau_jav_cnt_ukr_dyu_urd_mlt_krd_cze_arw_dut_qcu_rom_scr_bul_ewe_anl_hin_amr_spa_tag_mcd_yor_svk_akn_ind_tha_owc_knd_bem_fbf_tur_prs_lat_azi_cic_vie_sod_swt_igb_xho	0.582644383233144	1.3767421439134	0.171897316426476
453	tig_scr_tsn_glc_aeg_wly_chh_bos_azi_uzb_ses_ind_yor_mol_slo_bsq_mcd_owc_tsw_mnd_pol_ctl_cic_spa_igb_dut_est_dyu_bem_fin_por_amr_geo_fre_bul_rom_lat_heb_gam_grk_hun_ven_sun_svk_bat_jpn_knd_kor_cze_afr_swa_eng_tag_hin_sid_mly_cnt_nor_ewe_lit_anl_urd_arw_ger_alb_qcu_pan_ukr_swe_xho_hau_ben_mlt_guj_mao_krd_lda_prs_dgb_jav_tha_amh_tml_fbf_swt_aze_ita_rus_tur_moo_vie_sod_bam_zul_akn	0.739777399353571	1.76092884104199	0.0815375034040722
454	amh_bul_fbf_slo_tig_wly_sod_pan_azi_aze_igb_bat_bam_grk_spa_bsq_svk_mlt_swt_mnd_glc_ita_akn_mcd_bem_krd_est_ewe_zul_hun_swe_hau_geo_ctl_ger_lit_scr_owc_gam_ben_fin_swa_ind_rus_tag_jpn_tml_kor_dut_por_lda_rom_mao_afr_amr_sun_cnt_arw_ven_nor_aeg_pol_bos_mol_prs_qcu_fre_alb_lat_dyu_sid_guj_anl_urd_jav_ukr_yor_eng_cic_mly_tha_heb_knd_dgb_tsw_uzb_cze_hin_tur_xho_vie_chh_tsn_ses_moo	-0.193722897990519	-0.457056829565892	0.648696040872865
455	mlt_guj_ses_ukr_aeg_hau_anl_afr_aze_azi_zul_tag_xho_ben_mol_bsq_scr_tig_ven_cnt_por_lat_ewe_spa_dgb_eng_est_yor_igb_fin_lit_wly_geo_fre_slo_svk_cze_sod_gam_hin_hun_tsw_jav_glc_mao_jpn_tml_kor_pol_grk_dyu_pan_mly_ita_heb_ind_mnd_ger_swa_arw_amh_urd_alb_nor_bos_qcu_krd_ctl_mcd_bem_chh_swe_sid_dut_sun_rom_bam_rus_moo_bat_tha_amr_knd_swt_cic_uzb_prs_bul_tur_fbf_vie_owc_akn_tsn_lda	0.235745442872835	0.554676549877024	0.580447468473206
456	gam_ukr_yor_pol_tig_amr_chh_ger_tur_aze_ewe_mly_swa_guj_rus_bsq_scr_heb_moo_mnd_slo_cze_swt_bul_fbf_arw_hun_ven_xho_est_prs_owc_geo_mol_rom_svk_lat_aeg_hau_por_fin_akn_jav_grk_ind_jpn_knd_kor_afr_swe_ses_fre_sun_eng_wly_mao_cnt_krd_tsw_mcd_amh_ben_ctl_bos_pan_qcu_hin_ita_dut_dgb_anl_lit_mlt_spa_tag_alb_zul_urd_bem_bat_tha_sod_tml_lda_tsn_azi_glc_nor_uzb_cic_vie_sid_bam_dyu_igb	-0.20463875200951	-0.483043277251822	0.630200220374929
457	tig_svk_bam_ctl_mlt_chh_owc_nor_uzb_aze_tsw_bat_ven_spa_pan_bsq_mol_gam_akn_mnd_hin_por_cic_mcd_igb_arw_hun_dgb_tsn_fin_eng_amr_geo_grk_urd_guj_lat_heb_aeg_alb_est_fbf_ind_bos_jav_jpn_knd_kor_afr_ukr_swt_rus_sun_krd_sid_mly_cnt_slo_yor_cze_amh_pol_glc_swe_ben_qcu_ger_prs_fre_dyu_wly_dut_sod_scr_tag_lit_lda_rom_bem_mao_tha_anl_tml_zul_moo_tur_ita_bul_azi_ewe_vie_hau_ses_swa_xho	-0.383818390152899	-0.909596961686344	0.365386454976929
458	aeg_dut_ven_mcd_tig_heb_anl_krd_uzb_tur_swa_mao_lda_nor_bul_bsq_bos_mlt_cic_cnt_grk_ger_igb_slo_swt_prs_est_bam_akn_hun_mol_chh_geo_glc_por_cze_guj_owc_gam_alb_fin_xho_tag_arw_sun_jpn_knd_kor_spa_svk_bem_scr_jav_lat_sid_mly_mnd_pan_dgb_ctl_sod_fre_rom_rus_ukr_qcu_hin_ita_afr_tsw_wly_ben_amh_pol_ind_swe_yor_eng_ses_bat_tha_amr_tml_dyu_fbf_aze_urd_lit_azi_tsn_vie_hau_ewe_moo_zul	-1.14463760823822	-2.81430521020986	0.0059658964294713
459	tig_afr_ewe_scr_owc_sod_amh_mol_uzb_aze_swt_ind_igb_cze_pol_bsq_ben_chh_moo_cnt_spa_fre_dyu_eng_tsw_slo_est_cic_dgb_hun_ger_sid_geo_guj_grk_glc_krd_heb_hau_mcd_fin_bem_mao_prs_mly_jpn_knd_kor_rom_alb_bam_ukr_jav_ctl_amr_tag_mnd_bos_ven_nor_aeg_ita_arw_urd_lat_qcu_swe_hin_bul_akn_wly_lit_mlt_svk_sun_pan_swa_por_tsn_bat_tha_gam_tml_lda_zul_azi_rus_dut_tur_fbf_vie_anl_yor_xho_ses	0.270049805617979	0.635995271584438	0.52634158151155
460	anl_alb_lda_cze_hau_owc_wly_swe_uzb_tur_dgb_bat_bem_ger_lat_bsq_pol_tig_swt_cnt_por_rom_akn_krd_swa_ita_est_ewe_fbf_fin_mol_mlt_geo_ben_prs_ctl_rus_amr_sid_glc_hun_moo_ind_bos_sun_jpn_tml_kor_afr_scr_cic_spa_mao_pan_aeg_tag_mnd_grk_bam_fre_heb_ukr_eng_urd_arw_qcu_bul_svk_dut_ven_sod_slo_gam_nor_jav_guj_tsn_mcd_xho_mly_tha_chh_knd_dyu_ses_azi_lit_hin_aze_yor_vie_amh_zul_igb_tsw	0.0770790510560852	0.181714815952478	0.856202014367313
461	heb_scr_swt_ben_tig_mlt_sid_rom_azi_tur_yor_bat_ses_pol_pan_bsq_cze_owc_zul_mnd_slo_nor_swa_ukr_fbf_swe_hun_dyu_bam_fin_lat_chh_geo_prs_lit_ctl_guj_wly_aeg_mol_est_bem_jav_eng_sun_jpn_knd_kor_mcd_grk_cic_hin_ind_urd_anl_mly_cnt_ger_xho_krd_amr_fre_rus_afr_alb_qcu_ita_spa_bul_tsw_gam_por_hau_arw_mao_glc_igb_bos_ven_tag_tha_amh_tml_akn_tsn_uzb_dut_svk_aze_lda_vie_sod_dgb_ewe_moo	-0.119839317370331	-0.282481935600683	0.778201727731081
462	gam_bos_zul_mcd_aeg_hau_owc_eng_tur_uzb_ewe_ind_tsn_arw_urd_bsq_spa_mlt_ven_mnd_grk_alb_bam_ita_fbf_dut_hun_igb_cic_est_pol_chh_geo_bul_lat_por_cze_sid_amr_nor_fin_swa_mao_ukr_sun_jpn_tml_kor_ger_rus_swt_ben_bat_guj_amh_mly_cnt_glc_akn_hin_wly_scr_rom_fre_swe_qcu_afr_slo_lit_lda_heb_krd_sod_pan_tag_prs_tsw_ctl_moo_jav_tha_anl_knd_yor_bem_azi_mol_svk_aze_dgb_vie_tig_dyu_xho_ses	-0.271520834979765	-0.641575052347988	0.522727263094581
463	sod_rus_bam_fre_mlt_gam_amh_rom_aze_tur_swa_mly_yor_dut_eng_bsq_ita_hau_moo_mnd_svk_spa_xho_bul_cic_glc_fin_lda_ven_hun_lit_chh_geo_ctl_ben_swe_por_heb_anl_lat_est_ses_tag_hin_sun_jpn_knd_kor_cze_slo_igb_alb_ind_krd_tig_jav_cnt_guj_tsw_prs_wly_urd_scr_nor_mol_qcu_grk_pol_mcd_fbf_amr_arw_owc_ukr_mao_pan_bem_bos_zul_bat_tha_aeg_tml_swt_akn_uzb_ger_afr_azi_ewe_vie_sid_dgb_tsn_dyu	-0.460375676842411	-1.09413408147563	0.276721957134798
464	amr_lat_swt_mol_amh_sid_tig_nor_uzb_azi_tsw_ind_tsn_ukr_guj_bsq_bul_owc_moo_mnd_dut_scr_dgb_urd_lda_krd_fin_dyu_cic_est_bos_hau_geo_afr_rus_alb_ita_gam_heb_hin_hun_yor_sun_pol_tag_jpn_knd_kor_swe_ger_xho_cze_mly_svk_anl_mao_cnt_por_akn_arw_mlt_spa_pan_rom_slo_qcu_fre_eng_glc_swa_wly_prs_aeg_ctl_bat_grk_fbf_mcd_ewe_jav_tha_chh_tml_ven_igb_aze_ben_lit_tur_bem_vie_sod_ses_zul_bam	0.624517081068525	1.47878303789128	0.142577487034476
465	hau_ben_bem_por_gam_amh_owc_glc_uzb_azi_lda_mao_igb_hin_mol_bsq_bul_chh_xho_cnt_ita_ctl_dgb_lit_tsn_svk_est_ewe_fbf_hun_krd_aeg_geo_spa_fre_scr_pol_anl_wly_cze_fin_zul_jav_grk_ind_jpn_knd_kor_pan_prs_swa_dut_tag_bos_sod_bat_mnd_afr_moo_alb_tig_lat_eng_nor_mcd_qcu_guj_arw_swe_dyu_heb_ukr_amr_rus_sun_urd_akn_rom_yor_mly_tha_sid_tml_ses_tsw_tur_ger_slo_aze_swt_vie_mlt_bam_ven_cic	-0.627733071803548	-1.50439067541934	0.135869452218196
466	mlt_ita_ewe_ukr_anl_heb_wly_rus_tur_aze_lda_ind_fbf_fre_por_bsq_eng_owc_dgb_mnd_mcd_afr_bam_alb_xho_ctl_est_moo_ses_hun_swe_aeg_geo_lat_ben_bos_glc_tig_amr_slo_fin_akn_mly_grk_bat_jpn_knd_kor_urd_mol_swa_dut_mao_scr_chh_sun_cnt_nor_igb_guj_hau_prs_pan_bul_arw_qcu_krd_cze_rom_tsn_sid_ger_sod_lit_jav_pol_bem_hin_tsw_tag_tha_gam_tml_yor_ven_azi_svk_spa_uzb_cic_vie_amh_swt_zul_dyu	-0.512421864728719	-1.22048635865063	0.225366152501657
467	mlt_grk_akn_nor_chh_wly_amh_bos_aze_azi_dyu_sun_tsw_spa_slo_bsq_pan_anl_swt_mnd_rom_ger_tsn_swe_moo_por_hun_igb_xho_fin_guj_gam_geo_ita_ben_prs_ukr_owc_amr_svk_est_ses_bat_eng_ind_jpn_tml_kor_pol_krd_swa_hin_mly_dut_sid_tag_cnt_glc_dgb_cze_tig_bul_rus_afr_lit_qcu_urd_scr_ctl_ewe_heb_alb_aeg_lat_jav_arw_bem_mcd_lda_mao_tha_sod_knd_ven_fbf_uzb_mol_fre_tur_cic_vie_hau_bam_zul_yor	-0.415125820674197	-0.984584699769253	0.327382706785555
468	owc_lit_dyu_scr_heb_sod_tig_prs_uzb_azi_tsw_bat_ven_grk_ita_bsq_por_amh_swt_mnd_swe_rus_bem_pan_ewe_afr_fin_tsn_akn_hun_ukr_hau_geo_bul_glc_alb_hin_gam_amr_dut_est_ses_mly_rom_mao_jpn_knd_kor_spa_nor_lda_fre_ind_lat_aeg_tag_cnt_bos_cic_arw_wly_guj_slo_pol_svk_qcu_ger_mcd_eng_igb_mlt_cze_sid_ben_jav_mol_fbf_urd_swa_sun_tha_anl_tml_yor_dgb_aze_krd_ctl_tur_bam_vie_chh_zul_moo_xho	0.630937527960755	1.49458555640359	0.13840809164056
469	amh_scr_swa_ger_aeg_owc_sid_ukr_aze_azi_swt_tag_ewe_mol_ctl_bsq_guj_sod_ses_cnt_urd_eng_fbf_dut_xho_bul_hun_tsn_bem_fin_hin_mlt_geo_arw_pol_lat_grk_wly_amr_slo_est_igb_mly_nor_mao_jpn_knd_kor_alb_spa_moo_rom_sun_cze_gam_ind_mnd_rus_dgb_lit_tig_glc_afr_swe_prs_qcu_bos_svk_ben_tsw_chh_ita_anl_por_bat_mcd_yor_krd_lda_jav_tha_heb_tml_cic_akn_uzb_pan_fre_tur_bam_vie_hau_zul_dyu_ven	0.520888649509923	1.2309902177229	0.221430648755112
470	gam_cze_dyu_pan_owc_amr_hau_swe_tur_aze_tsn_bat_dgb_mcd_bul_bsq_pol_amh_lda_cnt_glc_dut_bam_ita_ses_rus_hun_xho_fbf_est_ctl_heb_geo_guj_hin_ger_urd_aeg_sid_fre_fin_swa_mao_slo_ind_jpn_tml_kor_por_mol_bem_eng_mly_ukr_anl_jav_mnd_lit_ven_svk_tig_arw_alb_afr_spa_qcu_krd_prs_lat_igb_wly_rom_sod_scr_sun_grk_tsw_bos_swt_tag_tha_chh_knd_akn_ewe_azi_ben_nor_uzb_zul_vie_mlt_yor_cic_moo	-0.580743287531294	-1.38760823220925	0.168572284188479
471	tig_alb_fbf_por_owc_chh_heb_spa_azi_aze_swt_jav_zul_cze_slo_bsq_guj_sid_yor_cnt_eng_dut_bam_hin_akn_ukr_hun_igb_ven_est_arw_anl_geo_ctl_pol_urd_swe_hau_aeg_lit_fin_xho_ind_afr_tag_jpn_knd_kor_rom_glc_cic_nor_mly_fre_amr_bat_mnd_grk_ewe_ger_sod_krd_mol_bul_lat_qcu_rus_bos_pan_moo_amh_ita_mlt_mcd_mao_ben_swa_svk_ses_sun_tha_gam_tml_tsn_lda_tur_prs_scr_uzb_dyu_vie_wly_bem_dgb_tsw	-0.581927373762044	-1.39161432851181	0.167358867253481
472	chh_bos_cic_ben_mlt_aeg_sid_grk_azi_aze_zul_mly_lda_slo_hin_bsq_scr_hau_tsn_cnt_ctl_pol_dyu_mcd_swa_guj_hun_xho_tsw_fin_lat_sod_geo_rus_eng_prs_alb_tig_anl_swe_est_moo_ind_ukr_bat_jpn_tml_kor_arw_nor_dgb_krd_jav_bul_gam_sun_mnd_ger_ven_por_owc_cze_fre_svk_mol_qcu_afr_pan_lit_igb_amr_glc_heb_urd_mao_rom_ses_ita_swt_tag_tha_amh_knd_akn_ewe_tur_spa_dut_uzb_bam_vie_wly_fbf_bem_yor	-0.332522564749913	-0.786873557241731	0.43335652762072
473	aeg_svk_tsn_ukr_gam_sod_amr_alb_uzb_tur_fbf_mly_xho_lit_prs_bsq_afr_hau_ses_mnd_krd_mol_cic_nor_akn_ger_hun_moo_zul_fin_urd_mlt_geo_por_pan_slo_glc_tig_anl_spa_est_swa_tag_scr_ind_jpn_knd_kor_rom_swe_lda_hin_jav_grk_sid_sun_cnt_fre_ven_cze_chh_ita_ben_bul_arw_qcu_bos_dut_ctl_yor_wly_mcd_amh_lat_bat_guj_ewe_pol_igb_mao_tha_owc_tml_dgb_swt_aze_eng_rus_azi_tsw_vie_heb_bem_bam_dyu	-1.38048761695481	-3.46722530289795	0.000798063579722356
474	heb_mol_akn_ctl_mlt_anl_aeg_prs_tur_aze_xho_sun_cic_arw_eng_bsq_alb_wly_swt_cnt_cze_urd_ses_pol_swa_bos_est_moo_ven_hun_krd_amr_geo_svk_ger_ben_rus_hau_tig_scr_fin_tsn_jav_nor_bat_jpn_knd_kor_guj_swe_dgb_lit_ind_grk_amh_mly_mnd_ita_bam_afr_gam_hin_ukr_lat_fre_qcu_glc_bul_slo_yor_sod_dut_chh_rom_tag_pan_dyu_por_fbf_mao_tha_sid_tml_ewe_lda_azi_spa_mcd_uzb_bem_vie_owc_zul_igb_tsw	-0.657605909971405	-1.57417458332927	0.11884303363717
475	tig_rom_swt_fre_sod_anl_owc_ukr_uzb_aze_ses_bat_zul_ger_spa_bsq_prs_heb_dyu_cnt_glc_bul_bam_arw_swa_nor_hun_ewe_dgb_fin_dut_gam_geo_krd_lat_swe_slo_sid_amh_ben_est_xho_mao_scr_ind_jpn_tml_kor_pan_bos_moo_alb_jav_por_amr_sun_mnd_hin_tsw_pol_wly_rus_grk_ctl_lit_qcu_mcd_svk_cze_ven_mlt_eng_aeg_urd_mly_guj_cic_afr_yor_tag_tha_chh_knd_fbf_igb_azi_ita_mol_tur_tsn_vie_hau_akn_lda_bem	0.179276259649897	0.42145556332293	0.674394980159753
476	mlt_pan_cic_rus_tig_heb_anl_lit_aze_azi_bem_bat_moo_afr_arw_bsq_prs_aeg_xho_mnd_glc_slo_igb_krd_swa_ben_fin_dgb_swt_est_pol_amr_geo_hin_bos_lat_cze_chh_wly_por_hun_yor_ind_ita_mao_jpn_tml_kor_ctl_ger_tsn_mcd_tag_dut_sid_sun_cnt_svk_tsw_alb_sod_guj_bul_fre_mol_qcu_swe_eng_nor_dyu_amh_rom_owc_scr_jav_urd_ses_spa_akn_mly_tha_gam_knd_ven_ewe_tur_grk_ukr_uzb_zul_vie_hau_bam_lda_fbf	-1.32514414714174	-3.30102676433178	0.00136720743026807
477	anl_scr_moo_nor_hau_chh_sid_por_uzb_aze_swa_mao_zul_arw_rus_bsq_rom_wly_ewe_cnt_glc_ben_dgb_ger_cic_lat_est_igb_tsn_hun_ita_tig_geo_lit_mcd_prs_ctl_amr_aeg_cze_fin_yor_mly_svk_bat_jpn_tml_kor_hin_spa_ven_krd_tag_mol_owc_ind_mnd_eng_fbf_ukr_heb_grk_fre_alb_guj_qcu_pan_dut_urd_lda_gam_bos_mlt_bul_sun_afr_bem_slo_ses_jav_tha_amh_knd_dyu_xho_azi_pol_swe_tur_swt_vie_sod_akn_bam_tsw	-0.518287203222178	-1.23404369339182	0.220296040252625
478	mlt_pol_bem_ctl_owc_tig_heb_swe_aze_azi_xho_mly_swt_slo_urd_bsq_mol_anl_swa_mnd_mcd_prs_ses_guj_ewe_krd_fin_cic_yor_hun_hin_gam_geo_lit_alb_ukr_spa_amh_wly_ben_est_igb_jav_svk_mao_jpn_tml_kor_lat_ita_ven_eng_bat_fre_hau_tag_cnt_nor_zul_glc_aeg_rom_dut_scr_afr_qcu_cze_ger_rus_tsw_chh_grk_amr_por_sun_pan_moo_bos_tsn_ind_tha_sid_knd_dgb_akn_tur_arw_bul_uzb_bam_vie_sod_lda_fbf_dyu	-0.115772028960909	-0.273105041383279	0.78537801671661
479	wly_krd_fbf_urd_owc_amr_tig_hin_uzb_azi_dgb_bat_igb_pan_cze_bsq_arw_sod_zul_mnd_bul_mcd_bam_dut_bem_prs_hun_tsw_ses_est_bos_mlt_geo_rom_por_svk_glc_hau_gam_ger_fin_dyu_sun_swe_mao_jpn_knd_kor_spa_ukr_ewe_grk_tag_eng_heb_ind_cnt_guj_moo_rus_sid_afr_fre_nor_scr_qcu_ben_alb_ita_tsn_anl_lat_aeg_mol_mly_slo_swt_pol_lda_jav_tha_amh_tml_cic_yor_aze_ctl_lit_tur_ven_vie_chh_akn_xho_swa	0.652036788202922	1.54698248767099	0.125263778811993
480	hau_slo_fbf_prs_heb_amr_sid_mcd_tur_azi_ses_jav_bem_nor_swe_bsq_glc_gam_tsw_cnt_krd_ben_zul_ukr_swt_bos_hun_bam_moo_est_rom_sod_geo_svk_rus_dut_lat_mlt_anl_por_fin_swa_mao_pan_sun_jpn_tml_kor_urd_spa_xho_guj_tag_hin_owc_bat_mnd_cze_cic_fre_wly_afr_grk_pol_ctl_qcu_scr_ita_bul_dgb_chh_arw_tig_lit_mly_eng_ewe_ger_ven_ind_tha_amh_knd_tsn_yor_aze_alb_mol_uzb_akn_vie_aeg_dyu_lda_igb	-0.512231504592191	-1.22132719385576	0.225049258001974
481	heb_eng_dgb_ben_anl_amh_sid_ita_azi_tur_zul_jav_fbf_prs_por_bsq_pan_aeg_ses_cnt_fre_ukr_tsw_scr_tsn_mol_fin_bem_akn_est_nor_owc_geo_alb_dut_ger_hin_hau_sod_lat_hun_cic_sun_glc_mly_jpn_tml_kor_rom_swe_dyu_cze_bat_grk_amr_tag_mnd_spa_xho_guj_chh_urd_lit_slo_rus_qcu_pol_mcd_arw_swa_mlt_afr_wly_ctl_ind_svk_yor_bos_ven_mao_tha_gam_knd_igb_moo_uzb_krd_bul_aze_swt_vie_tig_ewe_lda_bam	-0.287068721694581	-0.679995038854462	0.498196826220409
482	sid_lat_cic_bos_aeg_heb_amr_arw_uzb_tur_ses_mly_zul_prs_grk_bsq_urd_mlt_dyu_cnt_ukr_ctl_ven_ita_bem_eng_hun_fbf_yor_est_fre_sod_geo_pol_nor_svk_cze_owc_chh_slo_fin_igb_tag_mol_ind_jpn_knd_kor_rus_krd_swa_scr_sun_swe_wly_jav_mnd_lit_ewe_guj_tig_hin_ben_pan_spa_qcu_por_bul_dut_swt_hau_alb_gam_afr_bat_mcd_lda_ger_tsw_mao_tha_amh_tml_dgb_akn_azi_glc_rom_aze_tsn_vie_anl_moo_bam_xho	-0.797585207764025	-1.92219544146137	0.057642042292355
483	amr_guj_swt_slo_aeg_sid_gam_swe_uzb_azi_yor_mly_zul_prs_pan_bsq_dut_tig_lda_mnd_bul_mcd_akn_nor_igb_pol_hun_fbf_ewe_fin_arw_mlt_geo_por_lat_bos_mol_anl_owc_ben_est_cic_bat_krd_ind_jpn_knd_kor_spa_cze_xho_rus_jav_ctl_hau_mao_cnt_eng_dgb_glc_chh_svk_grk_ger_hin_qcu_lit_afr_rom_swa_amh_urd_sod_scr_sun_alb_tsw_ukr_tsn_tag_tha_wly_tml_moo_bam_tur_fre_ita_aze_bem_vie_heb_dyu_ven_ses	-0.353203479787341	-0.838080864178701	0.404134082722943
484	sid_por_akn_lat_hau_mlt_aeg_rus_tur_aze_ses_ind_cic_nor_krd_bsq_spa_chh_tsn_mnd_mcd_ben_ven_fre_swa_pol_fin_fbf_ewe_hun_svk_owc_geo_urd_glc_ukr_grk_heb_anl_eng_est_swt_sun_afr_bat_jpn_knd_kor_lit_prs_dgb_ger_mao_scr_amr_jav_cnt_arw_yor_ita_gam_guj_pan_swe_bul_qcu_mol_rom_alb_tsw_sod_ctl_tig_bos_tag_hin_bem_slo_lda_mly_tha_wly_tml_bam_moo_uzb_dut_cze_azi_xho_vie_amh_igb_zul_dyu	-0.456602516651631	-1.08452059718958	0.280937527752675
485	anl_urd_xho_svk_hau_amh_chh_grk_aze_uzb_swt_ind_cic_ita_slo_bsq_nor_owc_dyu_cnt_glc_mol_lda_afr_igb_rus_hun_dgb_zul_est_rom_sod_geo_ger_swe_mcd_ukr_gam_wly_dut_fin_yor_bat_ben_jav_jpn_tml_kor_ctl_bul_bam_krd_tag_fre_aeg_mao_mnd_prs_tsn_por_mlt_scr_pol_eng_cze_qcu_alb_spa_bos_moo_sid_hin_amr_guj_sun_lit_ewe_lat_fbf_mly_tha_tig_knd_ses_tsw_tur_arw_pan_azi_akn_vie_heb_swa_bem_ven	-0.0968744632612498	-0.228261341888979	0.819944216336039
486	owc_lit_swt_fre_heb_amh_aeg_swe_azi_aze_tsw_tag_igb_lat_bul_bsq_arw_anl_dyu_cnt_mol_grk_cic_nor_yor_glc_fin_bam_zul_hun_scr_hau_geo_mcd_slo_krd_cze_sod_mlt_rom_est_dgb_ind_alb_mly_jpn_knd_kor_ita_guj_swa_por_mao_prs_gam_sun_mnd_ukr_ses_rus_sid_afr_hin_spa_ctl_qcu_svk_ger_pol_ven_amr_ben_tig_pan_bat_dut_xho_urd_tsn_jav_tha_wly_tml_fbf_lda_uzb_eng_bos_tur_moo_vie_chh_bem_akn_ewe	-0.171840567092257	-0.405362292026865	0.686142236976206
487	mlt_afr_cic_lat_gam_owc_sid_grk_aze_azi_akn_mao_igb_ukr_ctl_bsq_arw_anl_bem_cnt_urd_dut_xho_mol_tsw_guj_hun_ewe_dyu_est_lit_heb_geo_ger_nor_slo_rom_hau_wly_alb_fin_swt_tag_bul_bat_jpn_knd_kor_pan_por_ven_ita_jav_mcd_amr_ind_mnd_fre_zul_krd_chh_glc_svk_ben_pol_qcu_eng_prs_scr_lda_tig_spa_amh_bos_sun_rus_swa_cze_tsn_mly_tha_aeg_tml_moo_yor_uzb_hin_swe_tur_fbf_vie_sod_ses_dgb_bam	-0.905366003770815	-2.19292268137169	0.0308072583032524
488	heb_scr_igb_guj_mlt_sod_wly_alb_aze_uzb_moo_ind_cic_mol_glc_bsq_ukr_sid_ses_mnd_svk_fre_zul_eng_yor_krd_est_tsw_bem_fin_slo_amr_geo_por_hin_cze_lat_amh_gam_grk_hun_swt_sun_bos_mao_jpn_tml_kor_ctl_swe_tsn_arw_jav_spa_hau_bat_cnt_bul_swa_prs_aeg_dut_afr_rus_nor_qcu_rom_pan_urd_dyu_tig_ita_chh_ger_tag_mcd_bam_ben_xho_mly_tha_owc_knd_ewe_lda_tur_pol_lit_azi_akn_vie_anl_dgb_ven_fbf	-0.315508727634497	-0.747258670831429	0.456792627587995
489	chh_spa_lda_bos_sod_anl_heb_krd_aze_azi_cic_jav_fbf_grk_dut_bsq_ctl_amh_akn_cnt_glc_ben_swa_alb_xho_por_hun_dyu_zul_fin_fre_owc_geo_mcd_rom_lat_eng_amr_wly_ita_est_igb_mao_ukr_sun_jpn_knd_kor_lit_nor_bam_guj_tag_pol_hau_ind_mnd_afr_yor_hin_sid_scr_cze_prs_slo_qcu_bul_svk_arw_tsn_gam_ger_mlt_urd_mly_mol_ewe_swe_moo_bat_tha_aeg_tml_swt_ses_uzb_rus_pan_tur_tsw_vie_tig_dgb_ven_bem	-0.544754858827772	-1.29868416858402	0.197263282069391
490	amh_ita_tsn_guj_mlt_sod_heb_hin_aze_tur_swa_tag_akn_ger_cze_bsq_bul_tig_dyu_mnd_urd_rus_swt_alb_ses_lat_est_ewe_bam_fin_grk_anl_geo_glc_spa_bos_fre_amr_aeg_afr_hun_fbf_bat_swe_mly_jpn_knd_kor_ben_nor_xho_rom_ind_krd_owc_sun_cnt_lit_dgb_mcd_wly_dut_scr_ukr_mol_qcu_svk_arw_slo_cic_hau_prs_chh_por_jav_pol_igb_ctl_moo_mao_tha_sid_tml_bem_yor_uzb_eng_pan_azi_lda_vie_gam_tsw_zul_ven	-0.77046119446639	-1.8592266468669	0.0661569104361998
491	heb_fre_dyu_ben_owc_anl_gam_bos_tur_uzb_zul_mly_bem_guj_afr_bsq_por_tig_moo_mnd_arw_hin_akn_ctl_swt_pol_est_ses_tsn_fin_dut_wly_geo_alb_cze_spa_eng_sid_aeg_mol_hun_yor_bat_mcd_sun_jpn_knd_kor_krd_lat_cic_svk_jav_rom_chh_tag_cnt_scr_tsw_prs_amh_urd_ita_nor_rus_qcu_lit_ger_swe_fbf_hau_bul_sod_pan_mao_slo_igb_glc_ven_ind_tha_amr_tml_dgb_xho_azi_ukr_grk_aze_ewe_vie_mlt_bam_lda_swa	-0.980465780064548	-2.39136257441909	0.0187994268723057
492	owc_rom_bam_pol_gam_heb_amh_ctl_uzb_azi_akn_mly_lda_rus_pan_bsq_swe_tig_dyu_mnd_krd_ger_tsn_dut_swt_scr_est_cic_xho_fin_hin_amr_geo_fre_cze_mcd_glc_chh_sod_grk_hun_igb_mao_arw_jav_jpn_tml_kor_ukr_lit_swa_ben_tag_mol_wly_sun_cnt_por_yor_ita_hau_guj_nor_prs_spa_qcu_eng_svk_afr_dgb_sid_lat_aeg_slo_ind_alb_fbf_bos_ses_bat_tha_anl_knd_ven_zul_tur_urd_bul_aze_moo_vie_mlt_tsw_bem_ewe	-0.316898503441803	-0.749541046145555	0.455423020855182
493	sid_lat_lda_lit_sod_gam_tig_hin_tur_aze_swa_sun_fbf_dut_glc_bsq_ctl_aeg_cic_cnt_pan_afr_bem_krd_yor_mol_hun_xho_bam_fin_ukr_amh_geo_mcd_alb_ita_scr_amr_wly_ger_est_moo_jav_slo_mly_jpn_tml_kor_bos_bul_zul_guj_tag_fre_anl_mao_mnd_ben_ewe_por_chh_swe_prs_pol_svk_qcu_cze_spa_rus_akn_heb_arw_mlt_urd_ind_eng_dgb_rom_tsw_bat_tha_owc_knd_ses_ven_azi_nor_grk_uzb_dyu_vie_hau_tsn_igb_swt	0.247029571221973	0.581968801933568	0.561995824602936
494	gam_ita_yor_eng_owc_hau_tig_glc_tur_azi_tsw_jav_lda_lit_nor_bsq_scr_amr_ven_mnd_bul_grk_zul_ctl_dgb_ben_est_swa_moo_hun_prs_sod_geo_arw_svk_afr_swe_chh_amh_cze_fin_fbf_sun_spa_bat_jpn_tml_kor_fre_lat_ses_pol_mao_rom_anl_tag_cnt_pan_akn_mol_aeg_dut_guj_rus_hin_qcu_bos_mcd_slo_ewe_wly_urd_mlt_krd_mly_ukr_dyu_por_cic_ind_tha_heb_knd_bem_swt_aze_alb_ger_uzb_bam_vie_sid_xho_igb_tsn	0.29607810653269	0.696776713874528	0.487680543505233
495	chh_urd_lda_fre_wly_anl_heb_ctl_azi_aze_ses_mao_akn_lat_krd_bsq_eng_tig_xho_mnd_ita_alb_igb_hin_tsn_guj_hun_ewe_moo_est_rom_aeg_geo_swe_lit_rus_por_hau_amr_slo_fin_yor_ind_grk_bat_jpn_knd_kor_dut_scr_bam_mol_jav_spa_owc_tag_cnt_ben_bem_arw_mlt_prs_svk_mcd_pol_qcu_glc_ukr_pan_zul_sod_ger_amh_bul_sun_afr_swa_bos_ven_mly_tha_gam_tml_fbf_dgb_uzb_cze_nor_tur_swt_vie_sid_tsw_cic_dyu	-0.80672961144674	-1.94605650169152	0.0546667868109284
496	hau_nor_tsn_mol_sod_owc_gam_hin_azi_tur_bem_jav_xho_dut_ctl_bsq_ben_amr_lda_mnd_alb_glc_tsw_spa_fbf_ita_hun_ven_ewe_fin_arw_heb_geo_bul_mcd_rus_guj_mlt_sid_cze_est_ses_tag_fre_mao_jpn_knd_kor_lat_svk_bam_ger_bat_pol_anl_mly_cnt_pan_akn_rom_tig_slo_urd_eng_scr_qcu_grk_lit_bos_dyu_chh_krd_amh_ukr_sun_afr_zul_prs_dgb_ind_tha_aeg_tml_swa_moo_aze_por_swe_uzb_igb_vie_wly_cic_swt_yor	-0.280116754428996	-0.662249048463562	0.509449418506258
497	gam_bul_dyu_ctl_aeg_amr_hau_slo_uzb_aze_yor_jav_zul_ger_lat_bsq_cze_anl_fbf_mnd_fre_rom_swa_alb_ewe_lit_hun_swt_lda_fin_dut_chh_geo_guj_hin_glc_grk_sod_amh_krd_est_ses_ind_ukr_bat_jpn_knd_kor_ita_pan_bam_afr_tag_prs_owc_mao_cnt_mcd_tsn_swe_wly_arw_urd_eng_ben_qcu_mol_por_svk_akn_mlt_nor_tig_rus_mly_pol_cic_scr_bem_sun_tha_sid_tml_ven_moo_azi_spa_bos_tur_xho_vie_heb_tsw_dgb_igb	-0.597664536990028	-1.42780595249304	0.156697175376061
498	amr_swe_igb_krd_amh_sid_gam_ita_azi_aze_swt_bat_dgb_pan_spa_bsq_lat_hau_cic_cnt_ukr_fre_tsn_bul_bem_urd_fin_dyu_moo_est_mcd_tig_geo_mol_guj_alb_svk_wly_sod_rom_hun_ven_tag_bos_mao_jpn_knd_kor_afr_cze_xho_slo_mly_scr_chh_jav_mnd_grk_ses_pol_anl_lit_dut_prs_por_qcu_ben_rus_ctl_bam_aeg_glc_owc_eng_ind_nor_tsw_hin_zul_sun_tha_mlt_tml_yor_swa_tur_arw_ger_uzb_fbf_vie_heb_lda_ewe_akn	0.0915920135327539	0.215887761549354	0.829548035984425
499	aeg_lit_swt_guj_tig_sid_amh_mol_tur_azi_tsn_tag_moo_dut_afr_bsq_svk_chh_yor_cnt_rus_alb_lda_bos_fbf_cze_est_ses_bam_hun_krd_hau_geo_ger_fre_ctl_grk_mlt_amr_ukr_fin_zul_bat_mcd_mao_jpn_knd_kor_prs_urd_ven_spa_ind_arw_gam_jav_mnd_pol_akn_por_heb_pan_lat_glc_slo_qcu_rom_hin_swe_cic_owc_scr_wly_bul_mly_nor_dyu_eng_ewe_sun_tha_anl_tml_igb_bem_aze_ben_ita_uzb_dgb_vie_sod_xho_tsw_swa	-0.794023644494575	-1.9130855723875	0.0588134972141111
500	heb_ctl_ses_ukr_amr_sod_owc_hin_azi_uzb_fbf_tag_yor_urd_cze_bsq_ita_chh_bam_mnd_rom_arw_bem_svk_moo_bul_est_ewe_swt_hun_swe_anl_geo_alb_scr_pan_krd_tig_mlt_eng_fin_zul_mao_spa_mly_jpn_knd_kor_fre_ger_swa_grk_bat_por_sid_ind_cnt_guj_xho_bos_wly_ben_afr_lit_glc_qcu_rus_pol_lat_akn_gam_slo_hau_mcd_jav_dut_dyu_nor_igb_sun_tha_amh_tml_tsn_lda_tur_mol_prs_aze_ven_vie_aeg_dgb_cic_tsw	-0.923712709856078	-2.24636869332786	0.0270471755236314
501	chh_bos_dyu_rom_sid_anl_wly_lit_tur_aze_zul_bat_tsn_alb_fre_bsq_pan_mlt_fbf_mnd_por_mcd_lda_pol_bem_ger_fin_tsw_ven_est_bul_aeg_geo_krd_mol_ben_dut_amr_heb_hin_hun_swt_mao_cze_tag_jpn_knd_kor_guj_swe_moo_scr_jav_grk_gam_ind_cnt_ctl_igb_svk_amh_ita_afr_glc_urd_qcu_ukr_prs_arw_dgb_hau_eng_tig_nor_mly_rus_akn_lat_bam_sun_tha_sod_tml_xho_ewe_azi_slo_spa_uzb_swa_vie_owc_ses_yor_cic	-0.368496816358572	-0.873211287186576	0.384797038610788
502	hau_glc_yor_alb_anl_sod_owc_spa_azi_aze_igb_ind_ven_mcd_krd_bsq_prs_amh_cic_cnt_mol_ger_lda_nor_ewe_eng_fin_swt_tsw_hun_ctl_mlt_geo_ukr_rus_grk_dut_amr_chh_swe_est_bam_tag_pan_jav_jpn_tml_kor_lit_arw_ses_por_bat_scr_aeg_mly_mnd_afr_zul_svk_tig_bul_cze_pol_urd_qcu_fre_slo_ben_bem_gam_lat_heb_bos_sun_guj_akn_hin_moo_mao_tha_sid_knd_dyu_fbf_uzb_rom_ita_tur_swa_vie_wly_dgb_xho_tsn	0.324588109211736	0.763306780819199	0.447212462956813
503	tig_spa_ven_rom_hau_amr_sod_hin_tur_uzb_bem_mao_moo_prs_scr_bsq_nor_owc_cic_mnd_mcd_fre_igb_guj_lda_slo_hun_swt_dyu_fin_alb_gam_geo_arw_bul_rus_lit_aeg_mlt_bos_est_bam_jav_pol_bat_jpn_knd_kor_svk_krd_ewe_lat_tag_por_chh_sun_cnt_afr_yor_glc_anl_dut_eng_swe_urd_qcu_mol_ctl_ita_tsn_heb_ger_sid_cze_mly_ben_fbf_grk_swa_ind_tha_amh_tml_ses_zul_aze_pan_ukr_azi_dgb_vie_wly_xho_akn_tsw	-0.322009342772235	-0.763482995122406	0.447107917570229
504	sod_bul_ses_ben_anl_wly_amr_swe_azi_tur_xho_bat_bam_scr_grk_bsq_mcd_mlt_dyu_cnt_eng_dut_ven_glc_yor_afr_fin_bem_swa_hun_slo_sid_geo_ger_spa_lat_nor_tig_amh_pol_est_zul_mly_prs_tag_jpn_knd_kor_cze_lit_dgb_ctl_mao_svk_owc_jav_mnd_alb_fbf_rom_hau_mol_pan_hin_bos_qcu_ukr_fre_por_tsn_gam_rus_chh_ita_sun_urd_akn_arw_ewe_ind_tha_aeg_tml_tsw_moo_aze_krd_guj_uzb_igb_vie_heb_swt_cic_lda	-0.545061730925478	-1.29959512575702	0.196951997389364
505	anl_krd_swa_spa_hau_aeg_amr_slo_azi_tur_xho_mao_swt_lit_arw_bsq_dut_tig_cic_cnt_svk_hin_zul_alb_dyu_guj_fin_ewe_bam_hun_scr_sid_geo_mcd_ger_bos_mol_heb_amh_rus_est_bem_tag_glc_mly_jpn_tml_kor_por_cze_tsw_rom_jav_nor_mlt_bat_mnd_lat_ven_ctl_wly_pan_ita_fre_eng_qcu_pol_prs_grk_lda_chh_ben_owc_swe_ind_urd_tsn_ukr_fbf_sun_tha_sod_knd_moo_igb_aze_bul_afr_uzb_ses_vie_gam_yor_dgb_akn	-0.682718517377755	-1.63683303434316	0.105045066721128
506	sod_mcd_tsw_cze_heb_anl_amr_lit_uzb_aze_igb_jav_ewe_dut_ita_bsq_por_sid_lda_cnt_grk_eng_swa_pan_bam_krd_fin_cic_swt_hun_ger_hau_geo_guj_ben_mol_ukr_tig_chh_fre_est_akn_ind_pol_sun_jpn_tml_kor_bul_rom_tsn_arw_bat_svk_owc_mly_mnd_afr_ven_scr_mlt_bos_lat_glc_urd_qcu_rus_alb_slo_bem_aeg_nor_gam_prs_mao_spa_dyu_swe_zul_tag_tha_wly_knd_ses_dgb_tur_ctl_hin_azi_yor_vie_amh_fbf_xho_moo	-0.0362021936030916	-0.0853244702415939	0.932186857467264
507	sod_lit_fbf_ben_wly_aeg_heb_lat_uzb_aze_igb_ind_bam_ukr_prs_bsq_hin_hau_ewe_mnd_pol_alb_cic_eng_dyu_swe_est_zul_ven_fin_ger_anl_geo_cze_guj_fre_svk_mlt_gam_pan_hun_swt_sun_rus_bat_jpn_knd_kor_ita_mol_akn_rom_jav_mcd_amh_mly_cnt_scr_swa_afr_owc_spa_arw_krd_nor_qcu_slo_urd_bos_bem_tig_grk_sid_bul_mao_glc_ses_ctl_dgb_tag_tha_chh_tml_moo_tsw_tur_dut_por_azi_xho_vie_amr_yor_tsn_lda	-1.12753027742799	-2.7698258190565	0.00677143152132237
508	tig_pan_bem_ctl_amr_sod_owc_bos_tur_uzb_moo_sun_ewe_rus_mcd_bsq_nor_chh_xho_cnt_arw_dut_tsw_swe_lda_ger_hun_ven_cic_fin_por_gam_geo_urd_cze_eng_lat_aeg_sid_ukr_est_dgb_mao_grk_ind_jpn_tml_kor_ita_pol_tsn_ben_tag_afr_wly_mly_mnd_bul_swt_svk_amh_rom_lit_prs_guj_qcu_hin_krd_slo_ses_anl_spa_mlt_scr_jav_alb_akn_fre_zul_bat_tha_hau_knd_bam_swa_azi_glc_mol_aze_dyu_vie_heb_igb_yor_fbf	-0.113123682701998	-0.266961185052856	0.790090123633481
509	tig_fre_swt_bul_sid_mlt_amh_guj_uzb_tur_ses_bat_ven_nor_arw_bsq_afr_hau_tsn_mnd_bos_eng_zul_rus_bem_mcd_est_yor_bam_hun_cze_amr_geo_lat_mol_krd_spa_anl_gam_por_fin_cic_mly_urd_mao_jpn_tml_kor_ctl_swe_tsw_ben_ind_pol_owc_tag_cnt_ita_xho_ukr_wly_slo_alb_glc_rom_qcu_prs_hin_lit_swa_aeg_svk_sod_grk_jav_pan_fbf_dut_dyu_sun_tha_heb_knd_akn_dgb_aze_scr_ger_azi_lda_vie_chh_moo_ewe_igb	0.172398759408399	0.407081300598375	0.684883703948778
510	wly_grk_bam_rom_chh_hau_amr_pan_uzb_azi_bem_ind_akn_dut_bos_bsq_swe_anl_ven_cnt_prs_cze_cic_slo_ewe_bul_fin_tsw_swt_est_scr_amh_geo_fre_lit_ben_afr_gam_aeg_spa_hun_dgb_tag_nor_bat_jpn_knd_kor_lat_arw_tsn_rus_jav_mol_tig_mao_mnd_guj_lda_urd_heb_glc_pol_ctl_por_qcu_alb_eng_ita_fbf_sid_ger_owc_hin_mly_mcd_ses_ukr_swa_sun_tha_sod_tml_xho_zul_tur_krd_svk_aze_igb_vie_mlt_moo_dyu_yor	-0.656516995608881	-1.56704236710993	0.120501220709773
511	amr_pan_ewe_svk_sod_aeg_heb_dut_azi_tur_yor_mao_tsn_alb_nor_bsq_ben_tig_swa_mnd_ita_guj_ses_rus_xho_pol_est_ven_lda_hun_mcd_mlt_geo_swe_afr_urd_ger_amh_sid_por_fin_bam_jav_rom_bat_jpn_tml_kor_slo_ctl_bem_hin_tag_bul_owc_ind_cnt_fre_moo_grk_anl_ukr_arw_spa_lit_qcu_lat_cze_mol_swt_gam_bos_wly_prs_sun_glc_cic_scr_tsw_mly_tha_chh_knd_dgb_dyu_uzb_krd_eng_aze_igb_vie_hau_zul_akn_fbf	-0.573112946824394	-1.36624386446237	0.175156941944922
512	wly_eng_dyu_glc_owc_hau_mlt_hin_uzb_tur_yor_mao_tsn_mol_bul_bsq_slo_aeg_cic_cnt_fre_ger_igb_rus_dgb_urd_fin_akn_ses_est_spa_chh_geo_guj_ctl_afr_grk_sid_heb_por_hun_ewe_ind_bos_bat_jpn_tml_kor_alb_krd_moo_svk_jav_ukr_sod_sun_mnd_pol_swt_pan_amh_dut_mcd_scr_rom_qcu_cze_arw_lat_ven_amr_ita_anl_prs_tag_nor_bam_swe_swa_mly_tha_gam_knd_zul_xho_azi_lit_ben_aze_fbf_vie_tig_bem_tsw_lda	-0.036463784184707	-0.0858085644818188	0.931803065718756
513	tig_swe_bem_nor_hau_mlt_owc_fre_aze_uzb_fbf_sun_tsw_slo_ben_bsq_lit_amr_moo_cnt_svk_ctl_swt_grk_ven_rom_est_akn_swa_hun_guj_anl_geo_ita_eng_scr_ukr_wly_sid_ger_fin_igb_bat_glc_mao_jpn_tml_kor_urd_krd_dgb_pan_mly_por_gam_ind_mnd_mol_bam_mcd_aeg_rus_afr_spa_prs_qcu_arw_alb_bul_xho_sod_lat_heb_cze_tag_dut_tsn_hin_dyu_jav_tha_amh_knd_cic_yor_tur_bos_pol_azi_ewe_vie_chh_lda_zul_ses	0.226768546515223	0.533893071673223	0.594689371367375
514	anl_mol_ses_svk_sid_tig_amr_por_tur_azi_yor_tag_ven_glc_rom_bsq_rus_hau_dgb_mnd_ukr_afr_tsn_lat_akn_urd_est_swa_cic_hun_pol_sod_geo_bos_hin_spa_nor_aeg_amh_eng_fin_igb_sun_scr_mao_jpn_knd_kor_krd_guj_bam_bul_mly_slo_owc_jav_cnt_cze_dyu_ita_heb_ben_grk_ger_dut_qcu_ctl_lit_swe_moo_mlt_arw_gam_prs_ind_fre_lda_mcd_xho_bat_tha_wly_tml_fbf_ewe_uzb_alb_pan_aze_zul_vie_chh_bem_swt_tsw	-0.465519635572995	-1.10620678784002	0.27149033900786
515	tig_rom_bem_nor_amh_chh_gam_pol_uzb_aze_zul_bat_igb_eng_lit_bsq_fre_anl_ewe_cnt_mcd_svk_swt_bul_yor_ger_fin_xho_tsn_est_mol_sod_geo_hin_glc_alb_ben_sid_mlt_afr_hun_dyu_ind_cze_mly_jpn_tml_kor_dut_swe_swa_ukr_sun_urd_amr_mao_mnd_grk_ses_bos_aeg_ita_slo_pan_lat_qcu_por_spa_scr_cic_heb_guj_owc_prs_jav_ctl_akn_rus_ven_tag_tha_hau_knd_lda_moo_tur_krd_arw_azi_dgb_vie_wly_bam_fbf_tsw	0.296765682800902	0.698988330251248	0.486303762961908
516	sid_mol_igb_prs_mlt_amh_amr_scr_tur_aze_bam_ind_ses_ger_nor_bsq_glc_chh_bem_mnd_eng_pol_fbf_alb_tsw_lat_hun_xho_swa_fin_slo_sod_geo_afr_bul_hin_cze_wly_aeg_arw_est_lda_sun_bos_tag_jpn_knd_kor_dut_ben_dgb_ctl_mly_urd_heb_jav_cnt_swe_zul_fre_gam_ita_guj_ukr_spa_qcu_svk_grk_pan_swt_hau_por_anl_rom_mao_mcd_dyu_krd_cic_bat_tha_owc_tml_yor_ven_uzb_lit_rus_azi_ewe_vie_tig_tsn_akn_moo	-0.0313555679988639	-0.073809867193374	0.941320199203094
517	wly_grk_fbf_dut_owc_aeg_anl_ben_tur_uzb_dgb_bat_tsw_glc_rom_bsq_afr_amr_bem_cnt_spa_alb_ven_cze_xho_ctl_hun_igb_lda_est_prs_hau_geo_ukr_arw_svk_swe_amh_heb_hin_fin_moo_ind_fre_sun_jpn_tml_kor_pol_lit_swt_rus_tag_ita_tig_mao_mnd_pan_zul_eng_sod_bul_slo_krd_bos_qcu_nor_lat_por_yor_chh_mol_mlt_mcd_mly_urd_ewe_guj_tsn_jav_tha_sid_knd_dyu_cic_azi_scr_ger_aze_bam_vie_gam_swa_ses_akn	-0.269947699439844	-0.637547823256673	0.525334610605542
518	owc_swe_bem_prs_hau_amr_amh_glc_aze_uzb_bam_mly_dgb_ctl_pol_bsq_fre_heb_tsn_mnd_mol_slo_yor_hin_zul_dut_est_fbf_lda_fin_urd_sod_geo_rom_alb_lit_rus_gam_aeg_nor_hun_swa_tag_bos_sun_jpn_knd_kor_ukr_guj_akn_pan_mao_bul_tig_ind_cnt_ita_ven_arw_wly_krd_mcd_afr_grk_qcu_scr_eng_svk_ewe_anl_ger_sid_spa_bat_cze_moo_ben_cic_jav_tha_chh_tml_tsw_swt_azi_por_lat_tur_ses_vie_mlt_dyu_igb_xho	-0.155596402449483	-0.366846480961244	0.71456689769295
519	sid_afr_akn_slo_anl_wly_amh_ukr_azi_aze_zul_jav_ses_krd_bul_bsq_arw_hau_cic_mnd_por_nor_tsn_hin_moo_cze_est_tsw_swt_fin_eng_heb_geo_glc_scr_ctl_spa_chh_tig_mol_hun_fbf_ind_lat_sun_jpn_knd_kor_ben_mcd_swa_ita_bat_urd_amr_mly_cnt_svk_yor_ger_aeg_pol_dut_swe_rus_qcu_rom_bos_lit_lda_sod_pan_gam_guj_tag_fre_ven_grk_dyu_mao_tha_mlt_tml_bam_bem_uzb_prs_alb_tur_ewe_vie_owc_igb_xho_dgb	0.173916455269262	0.409620958168267	0.683025977894264
520	amh_alb_tsw_lit_chh_tig_anl_hin_uzb_tur_ewe_jav_bam_glc_swe_bsq_por_amr_igb_mnd_ita_slo_tsn_cze_moo_afr_hun_akn_dgb_fin_bul_hau_geo_svk_guj_eng_bos_sid_gam_mcd_est_lda_ind_scr_bat_jpn_tml_kor_ukr_pan_cic_ben_mly_arw_owc_tag_cnt_dut_bem_prs_mlt_krd_grk_lat_ctl_qcu_fre_pol_spa_swt_heb_rus_wly_ger_sun_rom_xho_nor_swa_mao_tha_aeg_knd_ven_fbf_aze_mol_urd_azi_yor_vie_sod_dyu_ses_zul	-0.555771279092083	-1.32513696679455	0.188372218370454
521	aeg_krd_cic_rom_wly_sid_amh_bul_uzb_azi_dgb_jav_tsw_spa_scr_bsq_pan_hau_tsn_mnd_slo_mcd_lda_dut_bam_ben_fin_ven_xho_est_por_amr_geo_lit_ger_cze_ctl_sod_gam_lat_hun_moo_bat_swe_tag_jpn_tml_kor_svk_pol_swt_glc_mao_rus_owc_mly_cnt_ita_ses_ukr_anl_mol_bos_urd_prs_qcu_eng_alb_fre_ewe_mlt_nor_chh_afr_ind_arw_yor_guj_zul_sun_tha_tig_knd_igb_akn_tur_hin_grk_aze_fbf_vie_heb_bem_swa_dyu	-0.0226877184600795	-0.0535331939531107	0.957421911590939
522	aeg_rus_zul_rom_owc_sod_mlt_mcd_uzb_azi_tsn_sun_swt_ctl_lit_bsq_fre_gam_bem_mnd_guj_krd_dgb_prs_cic_swe_fin_tsw_lda_est_urd_chh_geo_ita_hin_grk_cze_anl_amh_afr_hun_yor_mly_lat_bat_jpn_knd_kor_pan_ukr_bam_svk_jav_arw_tig_tag_cnt_ger_fbf_nor_heb_glc_scr_mol_alb_qcu_slo_eng_dut_ses_amr_ben_hau_bos_mao_bul_dyu_por_swa_ind_tha_wly_tml_igb_xho_aze_pol_spa_tur_ven_vie_sid_moo_ewe_akn	-0.398573424574686	-0.946027356319198	0.346586158922476
523	chh_ita_ses_afr_sid_aeg_amr_spa_azi_tur_akn_mly_zul_lit_bos_bsq_swe_sod_swa_mnd_glc_dut_yor_scr_bem_alb_fin_ven_xho_est_ben_amh_geo_grk_prs_por_urd_mlt_wly_pol_hun_dyu_tag_arw_ind_jpn_tml_kor_ukr_lat_tsn_guj_sun_pan_hau_mao_cnt_ctl_tsw_fre_gam_krd_eng_rom_rus_qcu_cze_bul_nor_bam_heb_mol_anl_ger_jav_hin_swt_mcd_dgb_bat_tha_tig_knd_fbf_igb_aze_svk_slo_uzb_lda_vie_owc_moo_cic_ewe	-0.0901572689456631	-0.212667749492201	0.832051578183533
524	hau_urd_dgb_glc_amh_gam_tig_eng_tur_aze_xho_ind_ven_pol_fre_bsq_rus_heb_fbf_cnt_ita_ukr_ewe_afr_bam_por_fin_lda_zul_est_lat_sod_geo_bos_hin_krd_ctl_sid_mlt_svk_hun_dyu_mly_prs_jav_jpn_knd_kor_cze_arw_yor_grk_sun_ben_wly_mao_mnd_dut_moo_slo_owc_scr_mol_guj_mcd_qcu_pan_spa_alb_ses_aeg_swe_amr_lit_bat_ger_cic_rom_tsn_tag_tha_anl_tml_igb_swt_uzb_nor_bul_azi_akn_vie_chh_swa_tsw_bem	-0.218359781491043	-0.515485536196017	0.607437014908608
525	amh_urd_tsn_svk_sod_heb_amr_arw_azi_uzb_zul_mao_lda_bul_glc_bsq_bos_tig_ewe_cnt_slo_nor_akn_spa_moo_eng_est_fbf_swt_hun_afr_mlt_geo_ukr_ben_rus_ctl_owc_hau_pol_fin_bem_tag_swe_jav_jpn_tml_kor_ita_mol_xho_fre_bat_ger_chh_ind_mnd_dut_bam_pan_anl_por_alb_krd_hin_qcu_lit_lat_grk_ven_aeg_mcd_sid_prs_mly_rom_cic_guj_ses_sun_tha_wly_knd_tsw_dgb_aze_cze_scr_tur_yor_vie_gam_igb_swa_dyu	0.335447651560876	0.791506199969364	0.430662767186769
526	sod_arw_zul_dut_owc_amh_sid_swe_tur_aze_moo_jav_akn_guj_krd_bsq_prs_anl_fbf_cnt_bul_ben_xho_ctl_swt_scr_est_ven_bem_fin_rom_tig_geo_nor_por_eng_svk_mlt_hau_pol_hun_lda_sun_rus_bat_jpn_tml_kor_ger_lat_dgb_bos_mao_mol_amr_ind_mnd_fre_igb_cze_chh_glc_ukr_ita_mcd_qcu_spa_urd_pan_bam_gam_slo_aeg_alb_tag_afr_ses_grk_cic_mly_tha_heb_knd_swa_ewe_azi_hin_lit_uzb_yor_vie_wly_tsw_dyu_tsn	-0.629247318217704	-1.50337514594294	0.136130674445415
527	tig_alb_fbf_mol_mlt_chh_amr_mcd_uzb_azi_bem_tag_tsn_bos_rus_bsq_svk_wly_lda_cnt_cze_slo_ewe_ben_tsw_swe_est_ven_dgb_hun_rom_owc_geo_fre_pol_afr_urd_amh_hau_arw_fin_xho_mao_glc_ind_jpn_tml_kor_por_pan_swa_hin_mly_guj_aeg_jav_mnd_dut_dyu_bul_sid_grk_prs_nor_lit_qcu_ctl_scr_ukr_moo_sod_krd_anl_ger_bat_ita_yor_lat_swt_sun_tha_heb_knd_bam_cic_aze_eng_spa_tur_igb_vie_gam_ses_zul_akn	0.730548890833854	1.72597404757969	0.087673019201174
528	sid_dut_fbf_lit_chh_heb_gam_pol_aze_tur_lda_mao_tsw_bos_ger_bsq_rus_anl_swt_cnt_guj_rom_dgb_swe_moo_eng_hun_igb_akn_fin_prs_tig_geo_mol_ukr_scr_lat_hau_owc_glc_est_yor_ind_por_sun_jpn_knd_kor_ben_urd_cic_mcd_mly_nor_amr_jav_mnd_bul_bem_arw_sod_svk_cze_grk_afr_qcu_hin_slo_alb_dyu_aeg_ita_amh_pan_tag_ctl_tsn_fre_swa_bat_tha_wly_tml_ewe_bam_uzb_krd_spa_azi_ven_vie_mlt_ses_zul_xho	-0.115070047703354	-0.271773802941763	0.786398355199139
529	heb_grk_cic_alb_sod_wly_hau_glc_tur_aze_fbf_tag_ewe_urd_por_bsq_ita_amh_dyu_mnd_krd_ben_tsw_ctl_igb_mol_est_yor_dgb_hun_mcd_gam_geo_nor_afr_rom_swe_sid_amr_bul_fin_swt_mly_rus_ind_jpn_knd_kor_ger_cze_ven_spa_jav_dut_tig_sun_cnt_pol_lda_scr_mlt_bos_lat_slo_fre_qcu_lit_guj_ukr_ses_aeg_svk_anl_pan_mao_hin_bam_eng_zul_bat_tha_chh_tml_akn_xho_uzb_arw_prs_azi_swa_vie_owc_moo_bem_tsn	0.0318610977322141	0.0750128954994362	0.940365573338285
530	amr_lit_xho_grk_hau_chh_amh_slo_aze_tur_tsw_bat_swa_cze_swe_bsq_dut_anl_ewe_mnd_spa_guj_igb_nor_swt_ukr_fin_ses_tsn_hun_mcd_mlt_geo_alb_lat_pol_ita_tig_wly_pan_est_cic_ind_rus_sun_jpn_knd_kor_ben_urd_lda_prs_tag_bul_gam_mao_cnt_afr_dyu_fre_sid_krd_arw_ctl_scr_qcu_hin_por_rom_akn_aeg_ger_owc_mol_jav_glc_zul_bos_bem_mly_tha_heb_tml_yor_ven_uzb_svk_eng_azi_bam_vie_sod_dgb_moo_fbf	-0.820453472814327	-1.97580854595048	0.0511402442197307
531	hau_por_ewe_guj_sid_heb_gam_ctl_aze_azi_tsw_tag_ses_eng_lit_bsq_lat_tig_akn_cnt_ita_mcd_fbf_afr_swa_hin_fin_dyu_ven_est_ger_amr_geo_pan_glc_prs_rus_amh_wly_mol_hun_bam_mao_bul_sun_jpn_tml_kor_bos_cze_dgb_slo_mly_urd_owc_bat_mnd_spa_swt_dut_mlt_ben_rom_ukr_pol_qcu_fre_nor_svk_cic_chh_swe_sod_grk_jav_alb_igb_scr_zul_ind_tha_anl_knd_xho_moo_tur_krd_arw_uzb_tsn_vie_aeg_bem_yor_lda	-0.0135414354171831	-0.0319118664142414	0.974610723113353
532	anl_rus_swa_eng_heb_wly_aeg_afr_aze_tur_xho_bat_tsw_pol_lit_bsq_slo_sod_moo_cnt_rom_bos_ses_ukr_dyu_lat_est_dgb_cic_hun_prs_gam_geo_ben_grk_spa_alb_owc_amr_mcd_fin_ven_ind_glc_jav_jpn_tml_kor_cze_bul_ewe_pan_tag_hin_amh_mly_mnd_dut_bam_ger_sid_swe_nor_scr_por_qcu_ita_urd_krd_fbf_tig_mol_mlt_ctl_mao_svk_bem_arw_yor_sun_tha_chh_knd_swt_akn_azi_fre_guj_uzb_igb_vie_hau_tsn_zul_lda	-0.234387162916032	-0.55307999197642	0.581535734554973
533	gam_nor_moo_hin_sod_heb_mlt_rom_uzb_aze_dyu_tag_dgb_glc_ukr_bsq_ger_chh_bem_mnd_rus_ben_lda_por_swa_bul_hun_ven_akn_fin_mol_owc_geo_lat_dut_prs_krd_amr_sid_urd_est_ewe_sun_grk_jav_jpn_tml_kor_spa_fre_igb_ita_bat_eng_amh_mly_cnt_pol_cic_afr_aeg_alb_guj_slo_scr_qcu_svk_bos_swe_swt_anl_lit_hau_mcd_mao_pan_bam_ctl_zul_ind_tha_tig_knd_tsw_yor_azi_cze_arw_tur_fbf_vie_wly_tsn_ses_xho	0.326335658780866	0.769154081911682	0.443750894598798
534	owc_spa_igb_ita_sod_hau_amh_ben_tur_uzb_ven_sun_moo_bos_prs_bsq_fre_heb_ewe_cnt_afr_hin_tsw_grk_yor_ger_est_fbf_bem_hun_cze_amr_geo_pan_alb_rom_svk_aeg_chh_bul_fin_lda_bat_krd_mao_jpn_knd_kor_nor_arw_dgb_dut_tag_swe_anl_jav_mnd_mol_xho_por_gam_eng_scr_pol_mcd_qcu_slo_ctl_lit_swt_sid_guj_mlt_lat_ind_ukr_zul_urd_cic_mly_tha_tig_tml_tsn_swa_aze_glc_rus_azi_ses_vie_wly_dyu_bam_akn	-0.155688631044178	-0.367309239217618	0.714222885507927
535	sod_mol_bem_lat_aeg_chh_heb_mcd_uzb_aze_bam_mao_cic_rom_urd_bsq_lit_gam_moo_cnt_swe_bul_swt_ger_yor_ita_hun_dgb_dyu_est_svk_amh_geo_spa_rus_dut_ukr_anl_mlt_ctl_fin_ewe_sun_guj_tag_jpn_tml_kor_nor_por_tsw_cze_ind_afr_hau_mly_mnd_bos_swa_pan_amr_glc_ben_prs_krd_qcu_eng_grk_scr_akn_tig_pol_sid_fre_bat_arw_fbf_slo_ses_jav_tha_owc_knd_lda_igb_tur_hin_alb_azi_zul_vie_wly_xho_ven_tsn	-0.0133158048947076	-0.0313794418140351	0.97503418169186
536	aeg_scr_lda_ukr_mlt_amr_hau_mol_azi_aze_ses_mao_yor_mcd_por_bsq_spa_tig_bem_mnd_eng_nor_xho_afr_igb_lit_fin_dgb_dyu_est_grk_owc_geo_pol_hin_arw_ctl_gam_wly_slo_hun_cic_ind_bul_jav_jpn_tml_kor_swe_rom_moo_urd_bat_ita_sid_tag_cnt_prs_swt_dut_sod_cze_alb_fre_ben_qcu_lat_guj_pan_fbf_anl_ger_heb_rus_sun_bos_tsn_krd_ewe_mly_tha_chh_knd_zul_tsw_tur_glc_svk_uzb_akn_vie_amh_ven_bam_swa	0.341229803783295	0.80535745362787	0.422667749075874
537	amr_nor_tsn_urd_aeg_wly_anl_rom_tur_uzb_bem_bat_swa_guj_rus_bsq_hin_sod_cic_cnt_ger_por_xho_ben_zul_slo_hun_yor_igb_fin_spa_tig_geo_ukr_mcd_cze_glc_mlt_amh_afr_est_ven_jav_eng_mao_jpn_knd_kor_alb_bos_dgb_dut_ind_lit_hau_sun_mnd_mol_fbf_lat_heb_scr_ita_pol_ctl_qcu_bul_prs_arw_akn_chh_grk_gam_pan_mly_fre_ewe_swe_lda_tag_tha_owc_tml_bam_dyu_azi_krd_svk_aze_tsw_vie_sid_ses_swt_moo	0.0878610690756903	0.206691092683511	0.836702970456416
538	mlt_rus_bam_lat_gam_amr_heb_mcd_uzb_aze_dyu_tag_ses_scr_krd_bsq_por_chh_yor_cnt_slo_prs_tsw_ukr_igb_ctl_hun_dgb_swa_fin_ger_owc_geo_dut_lit_cze_alb_anl_wly_ben_est_ven_mly_bul_jav_jpn_tml_kor_nor_guj_ewe_fre_ind_bos_sid_bat_mnd_afr_swt_pan_hau_ita_spa_rom_pol_qcu_eng_hin_mol_lda_sod_grk_tig_svk_sun_arw_zul_glc_xho_mao_tha_aeg_knd_akn_tsn_tur_swe_urd_azi_moo_vie_amh_fbf_cic_bem	-0.588794410368972	-1.40352029838644	0.163791989597213
539	hau_slo_cic_mol_owc_amr_heb_lat_tur_azi_fbf_ind_akn_eng_ger_bsq_bul_sod_bem_mnd_lit_swe_bam_bos_ses_guj_fin_tsw_moo_hun_ben_anl_geo_dut_rus_spa_nor_chh_mlt_scr_est_ewe_jav_ctl_sun_jpn_tml_kor_alb_krd_tsn_ita_tag_afr_amh_bat_cnt_ukr_zul_prs_gam_hin_arw_pol_grk_qcu_rom_glc_svk_yor_wly_pan_tig_fre_mao_cze_dgb_por_dyu_mly_tha_sid_knd_igb_xho_aze_mcd_urd_uzb_swa_vie_aeg_ven_lda_swt	-1.13752345469827	-2.80048055653625	0.00620634023763399
540	chh_nor_dgb_krd_mlt_owc_tig_afr_tur_azi_zul_ind_bam_rus_urd_bsq_arw_amr_akn_cnt_swe_alb_dyu_hin_ven_bul_hun_lda_xho_est_ctl_gam_geo_scr_svk_ita_por_sod_amh_ger_fin_tsn_mly_mcd_bat_jpn_tml_kor_rom_eng_bem_bos_tag_grk_anl_sun_mnd_spa_moo_guj_heb_ukr_pan_ben_lit_qcu_mol_fre_slo_igb_aeg_glc_wly_cze_mao_dut_ewe_prs_swa_jav_tha_sid_knd_fbf_cic_aze_pol_lat_uzb_yor_vie_hau_swt_ses_tsw	0.890997166236024	2.12388224169878	0.0363338509601417
541	gam_mcd_dgb_lat_hau_tig_amh_cze_aze_uzb_tsn_sun_swa_ukr_pol_bsq_nor_owc_tsw_cnt_swe_ger_akn_scr_swt_alb_hun_moo_zul_fin_rom_heb_geo_pan_fre_urd_dut_aeg_mlt_ctl_est_ses_bat_prs_tag_jpn_knd_kor_glc_por_igb_ben_jav_guj_amr_mao_mnd_slo_bam_ita_anl_krd_hin_afr_lit_qcu_mol_bul_svk_cic_wly_grk_sod_rus_ind_eng_fbf_arw_xho_mly_tha_sid_tml_dyu_bem_azi_bos_spa_tur_ewe_vie_chh_lda_ven_yor	0.35944499939153	0.847246555736845	0.399032803906347
542	amr_alb_bem_bul_tig_anl_hau_por_azi_tur_akn_mao_bam_lat_bos_bsq_svk_sod_dgb_cnt_ukr_spa_tsn_rus_yor_dut_hun_ses_zul_fin_pol_wly_geo_lit_mcd_glc_guj_aeg_owc_urd_est_swt_mly_ita_sun_jpn_knd_kor_nor_afr_ewe_ctl_bat_slo_mlt_tag_mnd_scr_lda_ben_gam_rom_fre_pan_cze_qcu_swe_grk_eng_xho_sid_arw_heb_mol_jav_ger_ven_krd_fbf_ind_tha_chh_tml_tsw_swa_aze_hin_prs_uzb_dyu_vie_amh_moo_igb_cic	-0.25715170863181	-0.607528768813652	0.544980664518723
543	sid_ger_cic_afr_amr_heb_tig_ita_uzb_azi_fbf_ind_tsw_por_ctl_bsq_grk_wly_dyu_cnt_scr_pan_bem_pol_ses_fre_est_tsn_swt_fin_rom_anl_geo_glc_slo_bul_mcd_sod_owc_eng_hun_akn_bat_alb_jav_jpn_tml_kor_rus_swe_zul_lat_tag_arw_aeg_mao_mnd_urd_ewe_spa_mlt_ben_hin_cze_prs_qcu_svk_dut_krd_yor_hau_bos_amh_nor_sun_mol_lda_guj_ven_mly_tha_chh_knd_dgb_igb_aze_ukr_lit_tur_moo_vie_gam_xho_bam_swa	-0.0437210525648511	-0.103128219482566	0.91808326505595
544	hau_scr_dyu_por_owc_chh_aeg_spa_tur_azi_igb_mly_bem_prs_eng_bsq_ctl_anl_xho_cnt_dut_krd_lda_glc_yor_bos_hun_ses_cic_est_rus_amr_geo_pol_grk_urd_ger_tig_sid_fre_fin_moo_mao_svk_tag_jpn_knd_kor_cze_ita_zul_guj_jav_hin_sod_bat_mnd_lit_tsn_mcd_heb_ukr_alb_arw_pan_qcu_nor_slo_ben_tsw_amh_swe_gam_mol_sun_afr_akn_rom_dgb_ind_tha_wly_tml_swa_bam_aze_bul_lat_uzb_fbf_vie_mlt_ewe_ven_swt	-0.476717070047369	-1.13521782466179	0.259201346042989
545	sid_krd_xho_lit_hau_anl_gam_rus_uzb_azi_akn_ind_igb_alb_bos_bsq_pol_sod_ses_cnt_hin_mol_moo_ita_tsw_spa_fin_dgb_ven_est_arw_mlt_geo_ger_mcd_rom_ben_amh_owc_eng_hun_swa_jav_urd_sun_jpn_tml_kor_pan_prs_lda_scr_tag_slo_wly_mly_mnd_svk_fbf_cze_chh_afr_fre_dut_ctl_qcu_guj_swe_lat_cic_amr_nor_heb_glc_mao_ukr_bam_por_yor_bat_tha_aeg_knd_dyu_swt_tur_grk_bul_aze_bem_vie_tig_tsn_zul_ewe	-0.198738369424248	-0.468891205447164	0.64024470748177
546	chh_bul_igb_prs_amh_owc_sod_fre_azi_tur_ewe_ind_bam_rus_spa_bsq_pol_gam_lda_mnd_urd_mol_tsn_ger_ven_krd_est_bem_moo_fin_lit_wly_geo_glc_eng_svk_alb_tig_anl_hin_hun_xho_mao_mcd_mly_jpn_tml_kor_lat_ctl_dgb_nor_tag_rom_heb_bat_cnt_swe_dyu_cze_amr_pan_bos_guj_por_qcu_grk_arw_scr_yor_aeg_slo_mlt_afr_sun_ita_akn_ukr_fbf_jav_tha_sid_knd_swa_swt_aze_dut_ben_uzb_cic_vie_hau_zul_ses_tsw	0.549407057723757	1.29846006766888	0.197339916020892
547	gam_cze_cic_rus_tig_owc_sid_eng_azi_aze_swa_jav_tsn_spa_mcd_bsq_ukr_amr_ewe_cnt_bos_pol_dgb_guj_lda_por_est_moo_swt_fin_glc_aeg_geo_pan_ben_lit_ita_chh_hau_hin_hun_akn_sun_prs_mao_jpn_knd_kor_slo_svk_ses_grk_bat_bul_wly_ind_mnd_fre_zul_dut_sod_ger_afr_swe_lat_qcu_mol_alb_rom_xho_anl_ctl_amh_krd_tag_arw_igb_urd_tsw_mly_tha_heb_tml_yor_dyu_tur_scr_nor_uzb_bam_vie_mlt_bem_ven_fbf	-0.0983137996407236	-0.232036287489527	0.817019654887503
548	amr_krd_moo_glc_sod_chh_owc_urd_tur_azi_swt_mly_swa_grk_svk_bsq_hin_gam_bam_mnd_mol_ita_igb_cze_dgb_guj_fin_ven_akn_hun_bul_hau_geo_ukr_spa_eng_pan_wly_heb_mcd_est_tsw_mao_ger_ind_jpn_tml_kor_ctl_ben_bem_lit_bat_rus_amh_sun_cnt_dut_dyu_slo_mlt_alb_afr_scr_lat_qcu_bos_pol_fre_ewe_tig_swe_anl_por_jav_rom_xho_arw_lda_tag_tha_aeg_knd_zul_cic_uzb_nor_prs_aze_tsn_vie_sid_yor_fbf_ses	-0.0943868230978626	-0.222293492650428	0.824572864704874
549	hau_ukr_moo_nor_amh_chh_tig_scr_uzb_azi_yor_jav_fbf_glc_grk_bsq_bos_anl_tsn_mnd_eng_prs_swa_spa_tsw_guj_fin_igb_akn_hun_ger_wly_geo_slo_ben_svk_pan_owc_gam_alb_est_dyu_ind_dut_sun_jpn_knd_kor_rom_rus_bem_krd_mao_hin_amr_tag_cnt_ita_ven_fre_mlt_ctl_mol_urd_swe_qcu_pol_afr_por_lda_sod_cze_heb_arw_bat_mcd_ewe_lit_cic_mly_tha_sid_tml_swt_bam_tur_bul_lat_aze_xho_vie_aeg_ses_dgb_zul	-0.284705245659683	-0.673047731619002	0.502585994008204
550	gam_eng_moo_mcd_amr_tig_chh_pol_uzb_azi_yor_jav_lda_spa_fre_bsq_grk_owc_bam_cnt_lat_guj_ewe_ger_tsn_prs_hun_zul_xho_fin_alb_mlt_geo_svk_pan_lit_rus_hau_heb_bul_est_fbf_ind_rom_bat_jpn_tml_kor_ukr_ita_tsw_mol_tag_krd_amh_mao_mnd_bos_swa_nor_sod_hin_glc_cze_swe_qcu_ctl_ben_urd_cic_wly_dut_aeg_por_mly_afr_igb_slo_dgb_sun_tha_anl_knd_dyu_bem_aze_scr_arw_tur_akn_vie_sid_ses_swt_ven	-0.201790370670809	-0.476448420914604	0.634872454649703
551	heb_mol_lda_spa_chh_aeg_owc_scr_uzb_aze_swt_jav_cic_swe_dut_bsq_lat_gam_dgb_mnd_krd_eng_xho_pol_ses_guj_est_fbf_yor_fin_alb_mlt_geo_afr_ben_svk_arw_anl_wly_ita_hun_tsn_sun_ctl_mao_jpn_knd_kor_bos_hin_zul_prs_ind_pan_hau_bat_cnt_urd_swa_bul_amh_nor_fre_ger_glc_qcu_grk_mcd_rus_tsw_tig_slo_amr_rom_mly_por_bam_cze_igb_tag_tha_sid_tml_moo_dyu_azi_ukr_lit_tur_ven_vie_sod_bem_akn_ewe	-0.243764104392078	-0.576460872646216	0.565696313318378
552	sod_lit_swa_ita_mlt_gam_anl_rus_aze_uzb_yor_sun_lda_svk_spa_bsq_pol_wly_swt_cnt_slo_bos_dyu_fre_ven_ger_fin_bem_akn_hun_mcd_amr_geo_lat_guj_rom_arw_hau_heb_afr_est_ewe_jav_dut_tag_jpn_knd_kor_ctl_eng_igb_cze_bat_ben_amh_mao_mnd_pan_fbf_scr_tig_ukr_grk_por_alb_qcu_glc_hin_prs_zul_sid_nor_chh_urd_mly_krd_tsn_bul_tsw_ind_tha_aeg_tml_ses_dgb_tur_swe_mol_azi_moo_vie_owc_cic_bam_xho	-0.489390478464086	-1.16367431051718	0.247532876246187
553	wly_rus_tsn_mcd_amr_amh_gam_ben_aze_uzb_ewe_sun_akn_lat_eng_bsq_lit_mlt_zul_cnt_nor_hin_cic_pan_lda_mol_est_ven_bam_fin_swe_sid_geo_ukr_afr_scr_bul_sod_hau_fre_hun_swa_mao_ctl_bat_jpn_knd_kor_dut_grk_moo_bos_mly_pol_heb_jav_mnd_spa_yor_krd_tig_por_cze_glc_ita_qcu_svk_arw_slo_dgb_owc_ger_aeg_guj_ind_prs_xho_urd_swt_tag_tha_chh_tml_fbf_tsw_tur_alb_rom_azi_igb_vie_anl_ses_bem_dyu	0.410687259235101	0.972147319103902	0.333498981189743
554	amr_svk_fbf_urd_heb_hau_anl_cze_tur_azi_ewe_tag_swt_eng_bos_bsq_ita_sid_ven_mnd_guj_rus_bam_glc_akn_fre_fin_tsn_moo_est_grk_amh_geo_ukr_scr_krd_mol_tig_sod_swe_hun_dyu_bat_ctl_ind_jpn_knd_kor_dut_nor_bem_spa_mao_por_mlt_jav_cnt_hin_xho_mcd_chh_lat_bul_lit_alb_qcu_pan_pol_prs_yor_wly_ger_gam_ben_sun_slo_igb_arw_lda_mly_tha_aeg_tml_zul_swa_aze_rom_afr_uzb_cic_vie_owc_dgb_ses_tsw	-0.604941737081562	-1.44350572240018	0.152238207434606
555	tig_prs_igb_ben_aeg_mlt_amr_slo_aze_tur_yor_tag_bam_scr_fre_bsq_glc_amh_dgb_mnd_rom_pan_ven_spa_ewe_guj_fin_bem_tsn_est_bos_gam_geo_eng_dut_grk_lit_owc_chh_svk_hun_cic_mly_swe_jav_jpn_knd_kor_rus_urd_swa_ger_ind_mol_sid_sun_cnt_afr_ses_pol_hau_nor_alb_cze_mcd_qcu_krd_hin_ukr_fbf_sod_arw_wly_ctl_mao_bul_dyu_por_lda_bat_tha_heb_tml_zul_akn_azi_lat_ita_uzb_xho_vie_anl_swt_tsw_moo	-0.113372634649218	-0.267161564188935	0.789936316220802
556	heb_fre_ses_dut_sid_gam_owc_spa_azi_uzb_yor_ind_fbf_ger_svk_bsq_pan_chh_bam_cnt_scr_lat_igb_nor_tsn_slo_hun_cic_dgb_est_guj_amr_geo_arw_pol_bos_ben_tig_aeg_rom_fin_moo_jav_glc_mao_jpn_knd_kor_hin_ukr_swt_rus_sun_afr_sod_tag_mnd_alb_tsw_mcd_mlt_lit_por_bul_cze_qcu_krd_urd_swe_xho_wly_ita_anl_mol_bat_grk_akn_prs_bem_mly_tha_hau_tml_lda_dyu_aze_eng_ctl_tur_swa_vie_amh_ven_ewe_zul	-0.515791918525384	-1.22813657779791	0.222494843697003
557	owc_nor_bem_alb_amr_hau_gam_scr_tur_aze_tsn_mao_dyu_bos_rus_bsq_slo_tig_zul_cnt_dut_glc_lda_prs_moo_eng_fin_ven_swa_hun_ger_anl_geo_mcd_pol_rom_pan_sod_sid_por_est_ewe_tag_bul_jav_jpn_tml_kor_cze_guj_bam_swe_ind_afr_chh_sun_mnd_krd_akn_fre_aeg_spa_ctl_lit_urd_qcu_hin_ukr_ben_tsw_heb_grk_mlt_arw_mly_mol_fbf_svk_swt_bat_tha_wly_knd_cic_xho_azi_lat_ita_uzb_ses_vie_amh_dgb_yor_igb	0.495720598849262	1.17070791532718	0.24470727038452
558	wly_eng_bam_mol_amh_aeg_sod_krd_tur_azi_tsn_jav_moo_pan_lit_bsq_lat_sid_cic_mnd_alb_svk_ses_bos_yor_fre_fin_zul_bem_est_rom_amr_geo_ben_ita_bul_mcd_heb_owc_hin_hun_swa_bat_prs_sun_jpn_tml_kor_nor_grk_ven_afr_tag_ctl_hau_mao_cnt_pol_akn_arw_mlt_rus_swe_por_dut_qcu_ger_glc_guj_fbf_anl_spa_gam_scr_mly_cze_dyu_urd_tsw_ind_tha_chh_knd_igb_dgb_aze_slo_ukr_uzb_lda_vie_tig_ewe_xho_swt	0.255145049199356	0.602032982356659	0.5486171495807
559	hau_ben_dyu_scr_chh_mlt_anl_por_uzb_aze_lda_tag_moo_dut_slo_bsq_bos_wly_fbf_cnt_cze_nor_swt_svk_xho_mcd_hun_dgb_swa_fin_urd_amr_geo_ger_krd_fre_spa_heb_tig_pol_est_ven_sun_ctl_bat_jpn_knd_kor_prs_arw_tsw_glc_mly_ita_amh_jav_mnd_lat_tsn_bul_sod_rus_ukr_grk_rom_qcu_guj_lit_hin_ses_gam_mol_owc_afr_ind_alb_akn_swe_ewe_mao_tha_sid_tml_yor_zul_azi_eng_pan_tur_bem_vie_aeg_bam_igb_cic	-1.09154613697989	-2.6831332315808	0.008633076907174
560	chh_slo_ewe_alb_hau_tig_heb_cze_tur_azi_yor_jav_fbf_scr_ben_bsq_spa_amr_bem_cnt_mol_ctl_akn_hin_swa_pol_fin_dgb_zul_hun_ukr_wly_geo_arw_ita_ger_mcd_aeg_mlt_lat_est_dyu_ind_urd_tag_jpn_knd_kor_krd_bos_tsn_eng_mao_glc_anl_bat_mnd_prs_ven_nor_owc_bul_por_afr_dut_qcu_rus_grk_guj_ses_sod_rom_sid_swe_mly_lit_xho_pan_igb_sun_tha_gam_tml_swt_tsw_aze_fre_svk_uzb_lda_vie_amh_moo_cic_bam	-0.0914758090098211	-0.215866596674098	0.829564485851136
561	amr_lit_tsw_svk_mlt_tig_gam_spa_uzb_azi_dgb_mly_zul_guj_mcd_bsq_slo_aeg_akn_cnt_rus_pan_swa_dut_dyu_swe_est_yor_ven_hun_hin_sod_geo_grk_fre_nor_urd_owc_sid_ger_fin_ses_mao_glc_bat_jpn_tml_kor_mol_prs_moo_pol_sun_ita_anl_ind_mnd_alb_fbf_ukr_amh_krd_arw_por_ben_qcu_afr_bul_cze_tsn_heb_rom_wly_lat_tag_eng_bem_ctl_bam_jav_tha_hau_knd_swt_xho_aze_scr_bos_tur_ewe_vie_chh_lda_cic_igb	0.0204977269603071	0.048233282958882	0.961633757123998
562	amr_ita_swa_ben_mlt_tig_chh_rus_tur_uzb_swt_mly_zul_cze_slo_bsq_mcd_heb_cic_mnd_arw_bos_akn_scr_ven_swe_hun_xho_bem_est_rom_wly_geo_spa_ger_glc_dut_sid_amh_afr_fin_tsn_jav_grk_ind_jpn_tml_kor_krd_guj_lda_fre_mao_svk_hau_bat_cnt_urd_ewe_por_owc_mol_lat_alb_ukr_qcu_lit_pol_bul_bam_gam_eng_sod_prs_sun_hin_tsw_pan_dyu_tag_tha_anl_knd_moo_yor_azi_nor_ctl_aze_dgb_vie_aeg_fbf_ses_igb	-0.183868585219869	-0.433939046541154	0.665337721682099
563	mlt_ita_fbf_scr_amh_sod_owc_spa_uzb_aze_zul_ind_bam_ger_ctl_bsq_swe_anl_ven_mnd_pan_ukr_lda_cze_xho_nor_hun_swt_tsw_est_eng_amr_geo_pol_urd_afr_fre_tig_hau_slo_fin_tsn_mao_rom_sun_jpn_knd_kor_por_guj_akn_dut_bat_rus_sid_jav_cnt_arw_dgb_mol_gam_glc_ben_bos_svk_qcu_prs_lat_mcd_igb_aeg_hin_chh_lit_mly_grk_swa_alb_yor_tag_tha_wly_tml_moo_bem_azi_krd_bul_tur_ewe_vie_heb_ses_dyu_cic	-0.645110984636167	-1.54532908908578	0.125662883696482
564	owc_prs_lda_pol_hau_anl_gam_ger_uzb_aze_tsw_tag_dyu_lat_arw_bsq_ben_sid_xho_cnt_pan_glc_swt_afr_tsn_cze_hun_bem_yor_est_ctl_amr_geo_mol_krd_slo_spa_mlt_heb_bul_fin_dgb_mly_urd_mao_jpn_tml_kor_nor_dut_ewe_eng_jav_hin_chh_sun_mnd_svk_swa_ita_wly_lit_scr_por_rus_qcu_alb_fre_mcd_fbf_aeg_grk_sod_rom_ind_swe_moo_ukr_zul_bat_tha_tig_knd_cic_ven_azi_bos_guj_tur_akn_vie_amh_bam_igb_ses	0.0808171418152734	0.190229814892719	0.849543667558078
565	chh_rus_yor_por_aeg_wly_mlt_swe_azi_uzb_bem_bat_tsn_svk_dut_bsq_guj_amh_bam_mnd_lit_ctl_swa_grk_fbf_bul_hun_swt_dgb_fin_arw_heb_geo_spa_eng_cze_mol_tig_sod_fre_est_ses_jav_slo_tag_jpn_knd_kor_krd_urd_igb_alb_sun_ukr_amr_ind_cnt_lat_ewe_scr_anl_pan_pol_hin_ger_qcu_ben_ita_nor_ven_hau_mcd_gam_rom_mao_glc_zul_afr_cic_mly_tha_owc_tml_moo_lda_aze_prs_bos_tur_xho_vie_sid_dyu_akn_tsw	0.0101864275964881	0.0239974630884106	0.980906047928921
566	sod_por_yor_ger_hau_gam_aeg_pan_azi_uzb_tsn_mly_zul_urd_rus_bsq_rom_amh_lda_cnt_ukr_swe_cic_slo_dyu_eng_hun_akn_ven_fin_fre_heb_geo_cze_pol_lit_krd_anl_tig_arw_est_bem_ind_grk_tag_jpn_tml_kor_svk_guj_xho_ita_bat_hin_mlt_jav_mnd_ben_fbf_ctl_wly_bos_mcd_bul_mol_qcu_spa_dut_alb_ses_sid_glc_owc_afr_sun_lat_tsw_prs_dgb_mao_tha_amr_knd_bam_swt_aze_scr_nor_tur_moo_vie_chh_igb_swa_ewe	-0.836852474300643	-2.02457650472851	0.045778629296643
567	mlt_spa_dgb_guj_amh_hau_tig_svk_aze_tur_yor_jav_ven_dut_ctl_bsq_fre_wly_swa_cnt_ukr_rus_ewe_bul_cic_urd_hun_bam_lda_est_scr_owc_geo_grk_prs_pan_afr_heb_chh_krd_fin_bem_bat_eng_sun_jpn_tml_kor_mcd_ita_zul_por_tag_ger_gam_mao_mnd_pol_xho_alb_anl_rom_swe_slo_bos_qcu_lit_lat_nor_igb_aeg_cze_sid_hin_mly_ben_ses_glc_swt_ind_tha_sod_knd_moo_dyu_uzb_mol_arw_azi_tsw_vie_amr_tsn_akn_fbf	-0.445105283722937	-1.05969794030202	0.292026524578671
568	amr_bos_ewe_pol_sid_anl_hau_por_uzb_tur_dyu_mao_fbf_ukr_lat_bsq_hin_heb_swa_cnt_bul_spa_yor_afr_bem_glc_hun_zul_ven_fin_nor_wly_geo_cze_svk_swe_prs_sod_amh_ctl_est_ses_ind_guj_sun_jpn_knd_kor_dut_slo_tsn_arw_mly_ben_gam_tag_mnd_mol_xho_fre_owc_eng_rom_scr_pan_qcu_lit_krd_ger_cic_chh_rus_mlt_grk_bat_mcd_igb_alb_dgb_jav_tha_tig_tml_bam_swt_aze_ita_urd_azi_moo_vie_aeg_akn_lda_tsw	-1.3112963144543	-3.27547250528932	0.00148289332161657
569	tig_spa_cic_cze_heb_chh_mlt_lit_aze_tur_bam_mly_tsw_arw_afr_bsq_pan_anl_fbf_mnd_rom_eng_ewe_ukr_swt_ger_hun_xho_moo_fin_ctl_sod_geo_krd_prs_lat_hin_amh_wly_glc_est_bem_jav_swe_ind_jpn_tml_kor_scr_rus_ven_svk_mao_mol_sid_tag_cnt_guj_lda_bul_owc_nor_grk_mcd_urd_qcu_ita_dut_bos_yor_amr_slo_aeg_fre_bat_alb_dyu_pol_dgb_sun_tha_gam_knd_zul_ses_azi_ben_por_uzb_swa_vie_hau_igb_akn_tsn	0.576622730877867	1.36256930277877	0.176308868739302
570	sod_svk_ewe_cze_chh_tig_wly_spa_uzb_aze_cic_bat_moo_bul_alb_bsq_guj_gam_dyu_cnt_ita_bos_ses_mol_yor_fre_hun_zul_bam_fin_rom_sid_geo_swe_grk_prs_hin_amh_hau_afr_est_akn_ind_mcd_sun_jpn_tml_kor_arw_eng_lda_glc_mly_por_mlt_jav_mnd_pan_swa_ukr_anl_lit_urd_nor_krd_qcu_dut_pol_rus_dgb_heb_slo_amr_ben_mao_lat_ven_scr_igb_tag_tha_aeg_knd_xho_tsw_tur_ctl_ger_azi_bem_vie_owc_fbf_swt_tsn	0.310377113565063	0.731159424468818	0.466519997324233
571	anl_glc_moo_guj_wly_mlt_chh_grk_tur_aze_dgb_jav_swt_swe_fre_bsq_bos_sid_yor_mnd_urd_rom_ses_svk_bem_nor_est_zul_tsw_fin_lat_sod_geo_pan_cze_ben_scr_aeg_gam_pol_hun_ewe_tag_dut_bat_jpn_knd_kor_ukr_afr_ven_ctl_sun_eng_amh_mao_cnt_hin_dyu_mcd_heb_slo_mol_arw_krd_qcu_ita_ger_lit_fbf_hau_rus_tig_por_ind_alb_tsn_spa_igb_mly_tha_amr_tml_bam_lda_azi_bul_prs_uzb_cic_vie_owc_xho_swa_akn	-0.393458099188824	-0.93398807653643	0.352728738474717
572	gam_mcd_bam_por_aeg_amr_owc_alb_azi_uzb_fbf_bat_cic_nor_krd_bsq_slo_amh_zul_mnd_prs_bos_swa_ita_igb_arw_hun_akn_xho_fin_pol_anl_geo_mol_ger_grk_bul_wly_sod_afr_est_dyu_jav_lit_mly_jpn_knd_kor_fre_spa_swt_pan_tag_ctl_hau_mao_cnt_hin_ven_svk_mlt_urd_guj_rom_ukr_qcu_rus_lat_eng_dgb_heb_swe_chh_cze_sun_glc_ewe_ben_bem_ind_tha_tig_tml_moo_ses_tur_scr_dut_aze_yor_vie_sid_lda_tsn_tsw	0.258614355798777	0.609311959394012	0.543803371041252
573	heb_ger_dgb_alb_hau_wly_amh_prs_azi_aze_ewe_jav_xho_svk_afr_bsq_ukr_gam_swt_mnd_bul_cze_akn_glc_tsn_pol_hun_igb_swa_est_spa_sid_geo_mol_ita_arw_ctl_owc_tig_nor_fin_yor_ind_por_tag_jpn_knd_kor_fre_mcd_ven_rom_mly_dut_anl_bat_cnt_grk_ses_lat_mlt_urd_rus_bos_eng_qcu_guj_hin_lit_zul_aeg_swe_chh_ben_mao_slo_bam_krd_fbf_sun_tha_sod_tml_tsw_moo_uzb_pan_scr_tur_cic_vie_amr_lda_bem_dyu	0.381879115478988	0.900865255585785	0.369986965773552
574	amr_glc_yor_nor_anl_chh_sid_bos_tur_aze_dgb_mao_tsn_eng_pol_bsq_urd_gam_ewe_mnd_slo_swe_ven_ger_igb_pan_hun_xho_zul_fin_lit_owc_geo_ita_scr_guj_rus_aeg_tig_prs_est_bam_bat_rom_tag_jpn_knd_kor_ctl_hin_dyu_mcd_ind_fre_sod_sun_cnt_ben_swt_arw_heb_afr_por_mol_svk_qcu_dut_ukr_alb_ses_wly_krd_amh_lat_jav_cze_cic_grk_lda_mly_tha_hau_tml_moo_swa_azi_spa_bul_uzb_tsw_vie_mlt_akn_fbf_bem	-0.423743471268022	-1.00643218308144	0.31681915461725
575	anl_arw_bam_ger_aeg_hau_sod_ita_uzb_aze_lda_jav_swa_glc_scr_bsq_ukr_mlt_igb_mnd_nor_guj_ven_bul_cic_prs_fin_xho_dyu_est_lit_owc_geo_ben_slo_svk_swe_sid_wly_fre_hun_moo_mao_pol_bat_jpn_knd_kor_afr_rus_yor_spa_mly_mol_gam_tag_cnt_cze_tsw_dut_tig_bos_ctl_rom_mcd_qcu_urd_grk_krd_zul_heb_por_amr_hin_sun_alb_akn_lat_ewe_ind_tha_chh_tml_tsn_ses_azi_eng_pan_tur_fbf_vie_amh_bem_swt_dgb	0.375357253338813	0.884740032267711	0.37857857471112
576	amr_scr_bam_ben_sid_aeg_sod_alb_uzb_aze_cic_jav_dgb_bul_ger_bsq_por_gam_moo_mnd_ukr_hin_fbf_ita_igb_dut_hun_lda_akn_est_glc_anl_geo_slo_afr_grk_mcd_hau_wly_ctl_fin_swt_mao_bos_mly_jpn_tml_kor_arw_lit_zul_swe_tag_rus_amh_sun_cnt_svk_tsw_krd_heb_guj_nor_eng_mol_qcu_spa_urd_lat_swa_owc_fre_mlt_pol_bat_cze_ses_rom_ven_ind_tha_tig_knd_dyu_bem_tur_prs_pan_azi_tsn_vie_chh_ewe_xho_yor	-0.407953692060109	-0.968229748756692	0.33544092580375
577	gam_bul_dgb_mol_wly_owc_heb_grk_uzb_aze_lda_mao_swa_eng_dut_bsq_svk_aeg_dyu_mnd_ctl_slo_ses_guj_xho_ita_fin_tsw_fbf_hun_cze_anl_geo_lit_swe_arw_lat_amr_chh_fre_est_akn_mly_spa_ind_jpn_knd_kor_scr_hin_tsn_prs_sun_ger_sod_tag_cnt_por_bem_ukr_tig_afr_rus_pol_pan_qcu_nor_mcd_urd_zul_hau_bos_mlt_glc_bat_ben_swt_alb_cic_jav_tha_sid_tml_igb_ven_azi_krd_rom_tur_moo_vie_amh_ewe_yor_bam	-0.480157126098136	-1.14211164437793	0.256339626716734
578	tig_alb_xho_rus_hau_sod_amh_ita_uzb_aze_lda_ind_swa_ger_glc_bsq_lit_anl_tsn_mnd_ukr_ctl_fbf_bul_cic_grk_hun_bem_moo_fin_lat_chh_geo_urd_svk_spa_swe_sid_mlt_pol_est_igb_bat_krd_sun_jpn_tml_kor_rom_guj_zul_mcd_mao_afr_wly_mly_cnt_dut_dgb_hin_amr_arw_eng_fre_por_qcu_scr_cze_ben_swt_aeg_mol_heb_pan_jav_prs_bam_slo_yor_tag_tha_owc_knd_akn_ven_tur_bos_nor_azi_tsw_vie_gam_dyu_ses_ewe	0.202148226990029	0.476771246914886	0.634643396881116
579	amr_grk_dgb_arw_tig_gam_anl_scr_tur_uzb_dyu_sun_lda_pan_krd_bsq_ctl_hau_xho_cnt_pol_rom_zul_fre_bem_ger_est_bam_tsn_fin_glc_amh_geo_cze_eng_hin_lat_sid_aeg_slo_hun_ses_bat_ita_tag_jpn_tml_kor_nor_guj_ewe_afr_ind_urd_mlt_mly_mnd_lit_igb_bos_heb_bul_mcd_dut_swe_qcu_svk_ukr_rus_moo_wly_alb_chh_prs_jav_mol_swt_por_yor_mao_tha_sod_knd_fbf_swa_aze_ben_spa_azi_tsw_vie_owc_akn_cic_ven	-0.755582404802674	-1.81634172458508	0.0725396502316944
580	amr_mol_cic_grk_owc_sod_chh_hin_aze_tur_xho_sun_ses_bul_prs_bsq_slo_wly_moo_cnt_bos_spa_zul_ctl_fbf_ukr_fin_bem_lda_est_rom_heb_geo_glc_urd_pol_krd_sid_anl_fre_hun_tsn_ind_eng_jav_jpn_knd_kor_por_swe_dgb_mcd_bat_cze_hau_mao_mnd_lat_dyu_ger_gam_alb_nor_svk_pan_qcu_ben_rus_afr_tsw_tig_dut_mlt_lit_mly_scr_akn_arw_ewe_tag_tha_aeg_tml_yor_ven_azi_ita_guj_uzb_swa_vie_amh_swt_igb_bam	-0.905661424873415	-2.19458603148932	0.0306836897289236
581	mlt_krd_ven_fre_gam_heb_sid_svk_azi_uzb_igb_bat_akn_hin_eng_bsq_rus_anl_dyu_mnd_ben_por_zul_lat_dgb_ita_est_tsn_bam_fin_glc_aeg_geo_lit_rom_ger_pan_tig_owc_cze_hun_xho_ind_bos_mly_jpn_knd_kor_prs_guj_ses_bul_tag_arw_hau_sun_cnt_scr_fbf_mol_chh_mcd_spa_grk_alb_qcu_afr_swe_urd_moo_wly_dut_amh_ukr_mao_pol_bem_nor_ewe_jav_tha_sod_tml_tsw_cic_aze_slo_ctl_tur_swt_vie_amr_lda_swa_yor	-0.628522765789018	-1.50210529502829	0.136457869337932
582	owc_svk_dyu_lit_aeg_sid_sod_krd_tur_uzb_moo_mao_fbf_ben_nor_bsq_arw_chh_bam_mnd_ukr_cze_swa_rom_cic_prs_hun_lda_dgb_fin_guj_anl_geo_slo_pan_grk_scr_wly_heb_hin_est_ewe_tag_mol_ind_jpn_knd_kor_ger_glc_yor_dut_sun_spa_tig_jav_cnt_ctl_bem_eng_hau_por_urd_swe_bos_qcu_lat_alb_pol_ses_amh_bul_gam_ita_bat_afr_tsn_mcd_xho_mly_tha_amr_tml_ven_igb_aze_fre_rus_azi_swt_vie_mlt_zul_tsw_akn	-0.614982114831895	-1.47043841806454	0.144818352789225
583	mlt_rom_ewe_guj_wly_tig_heb_pan_uzb_tur_ses_sun_tsw_afr_rus_bsq_cze_hau_bem_mnd_ukr_ita_bam_arw_lda_lat_hun_dgb_yor_fin_eng_sid_geo_bos_lit_prs_dut_amr_aeg_pol_est_ven_bat_scr_mly_jpn_tml_kor_ctl_grk_akn_urd_jav_bul_sod_tag_cnt_spa_swa_swe_owc_ben_krd_nor_por_qcu_hin_ger_alb_moo_anl_glc_amh_fre_mao_mcd_xho_svk_igb_ind_tha_gam_knd_zul_swt_azi_slo_mol_aze_fbf_vie_chh_tsn_cic_dyu	-0.448032276573275	-1.06302737579612	0.290522052671372
584	gam_alb_ewe_dut_mlt_owc_sid_ctl_aze_uzb_igb_bat_fbf_svk_mcd_bsq_bul_anl_swa_mnd_guj_glc_swt_pan_dyu_scr_est_zul_moo_fin_mol_hau_geo_prs_grk_slo_cze_aeg_wly_spa_hun_cic_jav_por_mao_jpn_tml_kor_ger_bos_bem_ita_sun_pol_tig_ind_cnt_lat_tsn_eng_chh_ben_krd_rom_lit_qcu_rus_hin_arw_lda_sod_nor_heb_fre_tag_ukr_ven_afr_dgb_mly_tha_amr_knd_bam_xho_azi_urd_swe_tur_akn_vie_amh_tsw_ses_yor	-0.222928644658215	-0.526694587341399	0.599659701419224
585	hau_krd_akn_glc_sid_mlt_amr_spa_azi_tur_ewe_tag_fbf_rus_nor_bsq_slo_owc_igb_cnt_por_dut_tsw_fre_swt_grk_fin_xho_moo_hun_ctl_heb_geo_swe_lat_ger_mcd_tig_wly_arw_est_swa_mao_hin_mly_jpn_tml_kor_bul_afr_tsn_urd_sun_rom_aeg_jav_mnd_alb_cic_pan_amh_bos_eng_guj_ben_qcu_mol_ukr_ita_dgb_gam_svk_sod_lit_ind_pol_ven_scr_bam_bat_tha_anl_knd_bem_lda_uzb_prs_cze_aze_zul_vie_chh_yor_dyu_ses	-0.370600998008383	-0.878205784189133	0.382095313513938
586	heb_hin_igb_prs_owc_hau_aeg_mcd_uzb_azi_akn_tag_bem_slo_ben_bsq_cze_wly_moo_cnt_fre_ukr_dgb_guj_fbf_bos_fin_swt_cic_est_dut_mlt_geo_swe_alb_krd_arw_anl_amh_bul_hun_zul_jav_grk_bat_jpn_knd_kor_glc_mol_yor_pan_sun_urd_amr_mao_mnd_rus_swa_lat_sod_ctl_rom_ita_por_qcu_pol_svk_scr_xho_sid_nor_tig_afr_mly_eng_tsn_lit_ewe_ind_tha_gam_tml_lda_ven_tur_spa_ger_aze_bam_vie_chh_dyu_tsw_ses	-0.254516768797326	-0.601551864341962	0.548936077278908
587	amr_nor_dyu_grk_sod_anl_sid_alb_azi_aze_swa_jav_swt_pan_lat_bsq_rom_tig_ven_mnd_krd_scr_bam_dut_cic_svk_est_zul_xho_fin_hin_heb_geo_guj_por_slo_rus_wly_mlt_urd_hun_ses_bat_ger_ind_jpn_knd_kor_ben_fre_fbf_glc_tag_pol_amh_mao_cnt_prs_tsn_mol_aeg_arw_bul_afr_cze_qcu_ita_eng_swe_moo_hau_spa_owc_bos_mly_ukr_bem_ctl_yor_sun_tha_chh_tml_ewe_lda_tur_lit_mcd_uzb_akn_vie_gam_dgb_tsw_igb	0.105691689117671	0.249148335511602	0.803795470829429
588	gam_dut_ven_afr_anl_amh_chh_grk_aze_uzb_yor_mao_dyu_ukr_guj_bsq_fre_owc_bem_cnt_pan_ben_ses_krd_zul_urd_hun_igb_xho_est_por_heb_geo_rom_nor_bul_arw_sod_hau_alb_fin_ewe_bat_slo_tag_jpn_knd_kor_lit_lat_swa_swe_sun_rus_tig_jav_mnd_scr_dgb_svk_wly_ctl_mol_glc_spa_qcu_ita_mcd_pol_akn_sid_ger_mlt_bos_mly_eng_moo_prs_swt_ind_tha_amr_tml_cic_lda_tur_cze_hin_azi_tsw_vie_aeg_bam_fbf_tsn	-0.023282426917891	-0.0548606717981939	0.956367147833125
589	aeg_pol_moo_slo_mlt_sid_amh_eng_uzb_azi_ven_mly_zul_nor_por_bsq_grk_sod_swa_mnd_rus_mcd_dyu_fre_lda_bos_fin_tsn_swt_est_dut_tig_geo_ukr_glc_ger_svk_wly_amr_ita_hun_ses_ind_ctl_jav_jpn_tml_kor_swe_arw_bem_krd_tag_pan_owc_sun_cnt_alb_yor_ben_gam_prs_spa_lat_bul_qcu_guj_afr_hin_akn_anl_scr_hau_mol_mao_lit_xho_cze_tsw_bat_tha_heb_knd_dgb_ewe_tur_urd_rom_aze_igb_vie_chh_fbf_bam_cic	-0.111214251071734	-0.262132876410164	0.793798745404003
590	chh_eng_zul_ger_heb_tig_wly_lit_tur_uzb_lda_sun_yor_guj_nor_bsq_mcd_sod_akn_mnd_rom_ctl_fbf_afr_tsw_fre_est_bam_dyu_fin_rus_owc_geo_pol_slo_cze_prs_hau_anl_spa_hun_moo_tag_grk_jav_jpn_tml_kor_scr_pan_bem_lat_bat_ben_aeg_mao_cnt_ukr_cic_urd_sid_hin_arw_bul_alb_qcu_krd_bos_glc_swa_amr_dut_gam_swe_ind_por_tsn_ita_ewe_mly_tha_amh_knd_igb_swt_azi_mol_svk_aze_ses_vie_mlt_ven_dgb_xho	-0.0949170973182206	-0.22372861669995	0.823459213376063
591	aeg_ita_dgb_ctl_sod_amr_gam_fre_aze_uzb_dyu_jav_igb_por_cze_bsq_svk_anl_ses_cnt_guj_pan_lda_rus_yor_bul_fin_tsw_akn_hun_eng_hau_geo_bos_nor_lit_hin_chh_heb_dut_est_xho_mly_urd_ind_jpn_tml_kor_mcd_rom_ven_scr_sun_glc_sid_tag_mnd_spa_cic_lat_wly_prs_ger_swe_afr_qcu_mol_slo_grk_bam_mlt_arw_tig_pol_bat_ben_swa_alb_bem_mao_tha_amh_knd_zul_tsn_azi_ukr_krd_tur_ewe_vie_owc_moo_swt_fbf	-0.67089480730862	-1.60538077031779	0.111800546038789
592	aeg_cze_ewe_spa_anl_sod_wly_ben_tur_uzb_swt_mao_ses_rus_mcd_bsq_svk_heb_igb_cnt_ctl_pol_tsn_ita_lda_ukr_est_yor_fbf_fin_swe_chh_geo_urd_guj_bos_krd_mlt_tig_eng_hun_bem_tag_afr_sun_jpn_tml_kor_glc_lat_moo_lit_jav_por_amh_ind_mnd_pan_dyu_scr_owc_rom_alb_ger_grk_qcu_dut_arw_prs_ven_gam_slo_amr_bul_mly_fre_swa_hin_dgb_bat_tha_hau_knd_zul_xho_aze_mol_nor_azi_akn_vie_sid_tsw_cic_bam	-0.292632962335272	-0.691381603727183	0.491048069547285
593	amh_scr_cic_mol_amr_sid_aeg_swe_uzb_aze_dgb_jav_bam_mcd_alb_bsq_lit_mlt_bem_cnt_krd_urd_akn_arw_tsn_ukr_fin_swt_moo_hun_svk_chh_geo_dut_pan_ita_eng_sod_heb_pol_est_dyu_bat_cze_mao_jpn_tml_kor_rom_ger_ewe_rus_tag_spa_owc_sun_mnd_bul_swa_slo_anl_fre_guj_ctl_nor_qcu_afr_por_lat_igb_gam_ben_hau_glc_ind_prs_yor_hin_lda_mly_tha_wly_knd_fbf_xho_azi_grk_bos_tur_ven_vie_tig_tsw_zul_ses	-0.094242833318015	-0.222023781375754	0.824782199863538
594	sod_afr_akn_ita_hau_owc_aeg_bos_tur_azi_tsn_ind_lda_eng_por_bsq_mol_amr_yor_cnt_glc_cze_swt_lit_zul_fre_est_bam_ven_fin_rus_amh_geo_rom_swe_pan_spa_chh_anl_urd_hun_ewe_tag_ctl_bat_jpn_knd_kor_ger_pol_cic_bul_sun_krd_heb_jav_mnd_scr_tsw_svk_sid_lat_nor_hin_ukr_qcu_dut_arw_alb_dyu_gam_slo_tig_mcd_mly_guj_bem_grk_swa_mao_tha_wly_tml_xho_ses_aze_ben_prs_uzb_moo_vie_mlt_dgb_igb_fbf	-0.103530994208968	-0.243733296709715	0.807974238444494
595	tig_pan_zul_hin_wly_anl_amr_por_azi_uzb_ewe_tag_bam_afr_prs_bsq_bos_sid_igb_mnd_ita_ctl_ses_urd_akn_cze_hun_tsn_yor_est_swe_owc_geo_nor_scr_fre_guj_gam_heb_mcd_fin_moo_sun_pol_mao_jpn_knd_kor_mol_dut_dyu_svk_mly_arw_sod_ind_cnt_spa_ven_alb_hau_lat_glc_krd_bul_qcu_ukr_ben_rom_lda_chh_slo_amh_eng_jav_rus_swt_grk_bem_bat_tha_mlt_tml_cic_dgb_aze_ger_lit_tur_xho_vie_aeg_swa_fbf_tsw	-0.932826441392674	-2.26137140059516	0.0260668069299207
596	sod_nor_fbf_pol_tig_sid_gam_rom_aze_tur_tsw_jav_ses_ben_krd_bsq_urd_amr_ven_cnt_pan_alb_moo_grk_akn_dut_fin_igb_yor_hun_lit_aeg_geo_ita_afr_slo_guj_chh_anl_swe_est_zul_mao_ctl_bat_jpn_knd_kor_bos_scr_lda_mcd_sun_fre_mlt_ind_mnd_ukr_bem_cze_amh_eng_spa_por_glc_qcu_arw_lat_svk_dyu_heb_ger_owc_hin_mly_bul_cic_rus_swt_tag_tha_hau_tml_bam_ewe_uzb_prs_mol_azi_xho_vie_wly_dgb_swa_tsn	-0.365014446568875	-0.864594840486537	0.389485843271444
597	heb_urd_bam_por_anl_hau_owc_rom_uzb_aze_swt_mao_lda_mcd_lat_bsq_scr_gam_dyu_cnt_hin_ukr_akn_afr_ewe_guj_hun_tsn_zul_fin_nor_amr_geo_rus_ger_slo_lit_tig_chh_cze_est_xho_sun_alb_bat_jpn_knd_kor_pol_dut_igb_fre_tag_mol_sid_jav_mnd_krd_yor_spa_amh_glc_ita_bul_swe_qcu_pan_grk_svk_fbf_wly_ctl_sod_arw_mly_bos_ses_ben_ven_ind_tha_mlt_tml_dgb_bem_tur_eng_prs_azi_tsw_vie_aeg_cic_moo_swa	-0.388323237279566	-0.920781832747405	0.359546706713575
598	sid_rus_lda_eng_heb_sod_owc_cze_azi_uzb_fbf_bat_cic_ger_spa_bsq_afr_amh_swa_mnd_pol_ukr_akn_urd_ewe_lit_hun_bam_xho_fin_ctl_amr_geo_glc_mcd_pan_grk_wly_anl_swe_est_zul_tag_dut_mly_jpn_tml_kor_arw_ita_igb_fre_jav_rom_chh_ind_cnt_scr_swt_slo_gam_ben_hin_prs_krd_qcu_nor_mol_por_tsw_aeg_bos_mlt_guj_mao_bul_tsn_alb_dyu_sun_tha_tig_knd_yor_ses_tur_lat_svk_aze_bem_vie_hau_moo_ven_dgb	-0.311518481152533	-0.737131446414476	0.462898059435861
599	hau_urd_fbf_svk_amh_sid_chh_mol_aze_azi_tsn_ind_ven_ben_cze_bsq_scr_owc_lda_mnd_lat_ita_bam_mcd_cic_por_fin_igb_ses_hun_bul_amr_geo_bos_ukr_guj_eng_aeg_anl_swe_est_bem_bat_prs_mly_jpn_tml_kor_rus_fre_moo_afr_sun_pan_wly_jav_cnt_nor_ewe_lit_tig_slo_hin_pol_rom_qcu_ger_grk_arw_dgb_gam_dut_heb_krd_mao_spa_dyu_glc_xho_tag_tha_mlt_knd_swa_yor_tur_ctl_alb_uzb_akn_vie_sod_zul_swt_tsw	-0.847118005080481	-2.04798016856236	0.0433813251382177
600	amr_cze_ses_svk_mlt_heb_sid_mcd_tur_aze_swt_ind_zul_pol_mol_bsq_rom_wly_swa_cnt_spa_rus_xho_ukr_tsn_ita_hun_fbf_bam_fin_slo_aeg_geo_bos_alb_bul_glc_gam_owc_prs_est_moo_jav_ger_mly_jpn_tml_kor_guj_eng_bem_arw_bat_dut_anl_mao_mnd_ctl_cic_por_tig_hin_fre_lat_nor_qcu_krd_pan_swe_ewe_chh_grk_sod_scr_tag_afr_igb_ben_dyu_sun_tha_hau_knd_akn_dgb_azi_urd_lit_uzb_lda_vie_amh_tsw_ven_yor	0.17622548774156	0.414955431826002	0.679130238411486
601	chh_ger_yor_dut_sid_owc_heb_prs_tur_uzb_ven_bat_bem_krd_bul_bsq_ben_amr_moo_cnt_grk_ukr_tsw_urd_ewe_slo_fin_dyu_swt_est_por_tig_geo_mol_hin_pol_eng_gam_wly_svk_hun_fbf_mly_nor_jav_jpn_tml_kor_ctl_lit_swa_cze_tag_afr_anl_mao_mnd_bos_bam_alb_hau_lat_scr_glc_guj_qcu_pan_ita_fre_lda_mlt_rom_aeg_spa_sun_mcd_ses_arw_cic_ind_tha_amh_knd_xho_akn_aze_swe_rus_azi_tsn_vie_sod_zul_dgb_igb	0.658388786278976	1.55645124743568	0.122997471785828
602	hau_dut_tsn_krd_anl_heb_mlt_fre_uzb_aze_moo_tag_ven_alb_rom_bsq_eng_amh_tsw_mnd_bul_glc_ewe_nor_yor_afr_est_fbf_dyu_hun_scr_sod_geo_por_ben_pol_swe_amr_gam_arw_fin_bem_ind_grk_mao_jpn_knd_kor_slo_svk_cic_spa_bat_prs_wly_jav_cnt_ger_lda_mol_chh_lit_bos_ctl_rus_qcu_ukr_guj_hin_xho_sid_urd_owc_pan_sun_ita_dgb_lat_akn_mly_tha_tig_tml_zul_ses_azi_mcd_cze_tur_swt_vie_aeg_bam_swa_igb	-0.826496619175194	-1.99521964548614	0.048945309313139
603	sod_svk_fbf_arw_sid_tig_gam_por_tur_azi_bem_sun_lda_ctl_krd_bsq_ukr_owc_swt_cnt_pol_alb_ven_fre_ses_nor_est_xho_akn_fin_lat_anl_geo_dut_prs_bul_grk_amr_amh_swe_hun_swa_bat_urd_jav_jpn_knd_kor_ger_ita_tsn_spa_mly_lit_mlt_mao_mnd_mcd_bam_bos_heb_cze_guj_glc_slo_qcu_hin_pan_eng_moo_hau_ben_aeg_scr_ind_rus_dgb_rom_ewe_tag_tha_wly_tml_yor_cic_aze_afr_mol_uzb_dyu_vie_chh_igb_tsw_zul	0.495513968548249	1.17078915725159	0.244674768056497
604	heb_afr_cic_ctl_tig_hau_amh_slo_aze_uzb_ven_mly_xho_mcd_nor_bsq_eng_wly_ses_cnt_pan_pol_swt_ger_igb_fre_hun_swa_dyu_fin_urd_amr_geo_alb_glc_dut_bos_anl_mlt_spa_est_tsw_ind_ben_mao_jpn_knd_kor_prs_lat_fbf_rom_bat_guj_gam_tag_mnd_lit_bam_scr_owc_ukr_hin_svk_por_qcu_grk_ita_arw_moo_sid_bul_sod_swe_sun_mol_bem_cze_yor_jav_tha_chh_tml_ewe_lda_azi_krd_rus_tur_dgb_vie_aeg_zul_akn_tsn	-0.963371246651831	-2.35075841070514	0.0208478280165676
605	wly_glc_akn_krd_mlt_aeg_anl_dut_uzb_tur_ewe_jav_tsw_arw_ukr_bsq_scr_gam_bam_mnd_afr_mol_lda_ger_dyu_cze_fin_yor_swt_hun_eng_chh_geo_fre_urd_bul_lit_amh_owc_spa_est_moo_sun_grk_mao_jpn_tml_kor_lat_pol_dgb_rus_bat_pan_sod_mly_cnt_hin_fbf_prs_tig_ben_mcd_slo_nor_qcu_por_bos_rom_ven_hau_ita_sid_swe_tag_svk_swa_ctl_bem_ind_tha_amr_knd_zul_xho_aze_alb_guj_azi_ses_vie_heb_igb_cic_tsn	-0.964991990985076	-2.3504997610475	0.0208614865973447
606	gam_prs_tsw_ita_hau_wly_tig_ben_azi_uzb_bam_bat_bem_mol_por_bsq_cze_aeg_moo_mnd_guj_krd_zul_dut_dyu_scr_est_akn_tsn_fin_svk_owc_geo_afr_swe_urd_alb_sid_mlt_bos_hun_fbf_ind_glc_jav_jpn_tml_kor_lat_ger_lda_eng_sun_pol_heb_mly_cnt_mcd_ven_fre_chh_slo_spa_lit_bul_qcu_arw_pan_rom_ewe_sod_hin_amh_nor_tag_grk_swt_ukr_yor_mao_tha_amr_knd_xho_dgb_aze_rus_ctl_tur_swa_vie_anl_igb_cic_ses	-0.378165058447976	-0.895535296903816	0.372813080260159
607	heb_grk_dgb_dut_tig_wly_chh_pan_uzb_tur_igb_tag_moo_afr_cze_bsq_bul_sid_xho_mnd_rom_lit_ven_mcd_ewe_scr_hun_tsn_cic_fin_spa_amr_geo_ger_por_ben_ctl_owc_anl_nor_est_ses_sun_krd_mao_jpn_tml_kor_swe_guj_tsw_rus_bat_bos_hau_jav_cnt_slo_akn_urd_mlt_eng_pol_ita_alb_qcu_svk_ukr_prs_bem_sod_arw_amh_glc_ind_hin_bam_lat_swa_mly_tha_gam_knd_zul_yor_aze_fre_mol_azi_lda_vie_aeg_dyu_fbf_swt	-0.52478358598589	-1.25033692290446	0.214313407581699
608	anl_bul_moo_cze_sod_amr_gam_eng_azi_aze_akn_bat_swa_slo_spa_bsq_prs_owc_dgb_mnd_rus_lit_tsw_arw_tsn_krd_fin_ven_swt_est_lat_hau_geo_alb_hin_ctl_nor_amh_chh_svk_hun_bam_sun_grk_mao_jpn_tml_kor_ukr_urd_xho_pol_ind_ger_wly_jav_cnt_scr_lda_swe_mlt_fre_afr_ben_por_qcu_ita_glc_mol_ewe_heb_rom_sid_dut_mly_mcd_zul_guj_fbf_tag_tha_aeg_knd_yor_dyu_uzb_bos_pan_tur_igb_vie_tig_ses_cic_bem	-0.753536793991621	-1.80995507650843	0.0735326714175017
609	amr_pol_xho_svk_aeg_sid_heb_alb_tur_aze_igb_bat_lda_rus_spa_bsq_lat_amh_swt_cnt_afr_prs_ses_krd_swa_bul_hun_bem_yor_est_guj_chh_geo_scr_ger_por_hin_sod_hau_fre_fin_cic_mao_mol_jav_jpn_tml_kor_rom_ctl_moo_ukr_mly_urd_anl_ind_mnd_grk_ven_ita_mlt_dut_slo_eng_glc_qcu_arw_swe_bos_tsn_wly_pan_tig_mcd_tag_ben_ewe_cze_fbf_sun_tha_gam_knd_zul_dgb_azi_lit_nor_uzb_dyu_vie_owc_akn_bam_tsw	0.225876425855241	0.531283647623402	0.596488887537768
610	tig_rom_cic_afr_heb_chh_sod_grk_azi_tur_bam_bat_yor_spa_bul_bsq_ben_sid_ewe_cnt_arw_urd_swt_slo_tsw_lat_fin_akn_moo_est_mcd_wly_geo_krd_pol_alb_bos_amh_gam_ctl_hun_lda_tag_nor_sun_jpn_tml_kor_glc_mol_bem_swe_mly_svk_mlt_jav_mnd_por_swa_guj_anl_lit_prs_eng_rus_qcu_ger_fre_scr_fbf_owc_cze_amr_pan_ind_hin_ven_ita_igb_mao_tha_hau_knd_dgb_tsn_aze_ukr_dut_uzb_dyu_vie_aeg_zul_ses_xho	0.313298016762871	0.737937618180914	0.462410352305194
611	aeg_arw_moo_ctl_sid_tig_owc_por_uzb_azi_ewe_jav_lda_nor_slo_bsq_ita_wly_akn_mnd_alb_lit_swt_pan_dyu_bul_fin_zul_bam_est_dut_amh_geo_ben_ger_pol_mol_mlt_amr_rom_hun_fbf_tag_krd_mly_jpn_knd_kor_ukr_rus_bem_cze_mao_grk_heb_sun_cnt_spa_yor_svk_gam_hin_fre_bos_prs_qcu_urd_eng_swe_xho_anl_glc_sod_scr_ind_afr_tsw_mcd_ven_bat_tha_hau_tml_swa_cic_tur_lat_guj_aze_tsn_vie_chh_dgb_ses_igb	0.0726892616179057	0.171104830688253	0.864513069793722
612	hau_ctl_dgb_bos_sid_aeg_heb_glc_azi_tur_akn_ind_bem_lat_ger_bsq_por_chh_moo_cnt_pol_ita_zul_rus_fbf_nor_hun_bam_ven_est_mol_wly_geo_cze_rom_ukr_lit_amr_tig_alb_fin_yor_tag_eng_jav_jpn_tml_kor_krd_slo_cic_dut_bat_svk_mlt_mly_mnd_arw_lda_mcd_anl_spa_ben_pan_swe_qcu_scr_afr_bul_igb_sod_grk_amh_guj_sun_fre_ewe_hin_ses_mao_tha_gam_knd_swt_tsn_aze_prs_urd_uzb_dyu_vie_owc_swa_tsw_xho	-0.105009587285486	-0.247616455931319	0.804977045059269
613	mlt_mol_dgb_glc_hau_heb_sid_cze_aze_uzb_ses_bat_tsn_rom_nor_bsq_hin_amh_ven_cnt_prs_ita_xho_pol_moo_guj_hun_swa_zul_fin_mcd_sod_geo_lit_pan_scr_svk_chh_aeg_ukr_est_fbf_sun_rus_jav_jpn_tml_kor_bos_alb_igb_slo_tag_fre_gam_mly_mnd_ben_dyu_bul_wly_swe_lat_dut_arw_qcu_ger_urd_spa_yor_anl_afr_amr_eng_ind_grk_lda_ctl_swt_mao_tha_tig_knd_ewe_tsw_azi_por_krd_tur_bam_vie_owc_akn_cic_bem	-0.222013974713615	-0.52418039921919	0.601400163015027
614	anl_alb_lda_bos_gam_hau_chh_cze_aze_azi_ewe_mly_bem_eng_dut_bsq_slo_mlt_swt_mnd_arw_scr_fbf_por_yor_urd_fin_igb_ses_hun_afr_aeg_geo_lit_lat_pol_rom_wly_heb_ctl_est_ven_jav_svk_sun_jpn_knd_kor_ukr_guj_cic_spa_bat_mol_owc_mao_cnt_nor_dyu_fre_amh_rus_glc_ben_ita_qcu_pan_swe_mcd_dgb_amr_hin_sid_krd_tag_grk_moo_ger_xho_ind_tha_sod_tml_akn_zul_tur_bul_prs_uzb_tsn_vie_tig_tsw_bam_swa	-1.06309586329722	-2.60491792632605	0.0106995058648696
615	amr_ukr_igb_cze_owc_gam_mlt_mol_aze_tur_akn_ind_xho_ctl_eng_bsq_ita_tig_tsn_mnd_pol_nor_cic_grk_dgb_prs_hun_ewe_ses_est_spa_sod_geo_bos_lat_rus_hin_amh_wly_krd_fin_ven_jav_alb_tag_jpn_knd_kor_urd_lit_tsw_slo_mao_por_hau_bat_cnt_scr_swt_rom_aeg_bul_arw_fre_glc_qcu_pan_guj_ger_zul_sid_swe_anl_svk_sun_mcd_bam_dut_bem_mly_tha_chh_tml_lda_moo_uzb_ben_afr_azi_dyu_vie_heb_fbf_yor_swa	-0.00665797998997729	-0.015695472547124	0.987510961665463
616	chh_pol_lda_krd_owc_amr_sod_urd_uzb_tur_dyu_mao_ses_slo_ukr_bsq_rus_tig_zul_cnt_rom_hin_swa_ita_yor_pan_est_ven_swt_fin_ger_wly_geo_eng_prs_scr_swe_mlt_hau_fre_hun_fbf_jav_ctl_bat_jpn_tml_kor_alb_por_ewe_mcd_mly_bos_amh_sun_mnd_guj_cic_cze_anl_bul_dut_afr_svk_qcu_glc_nor_spa_bem_gam_mol_aeg_lit_ind_ben_tsn_lat_tsw_tag_tha_sid_knd_dgb_bam_aze_arw_grk_azi_moo_vie_heb_igb_akn_xho	-0.354914527164216	-0.841348850468193	0.40231071166064
617	owc_ctl_fbf_por_chh_mlt_sid_cze_tur_azi_ses_bat_moo_glc_urd_bsq_bos_heb_tsw_mnd_lit_rus_tsn_slo_lda_nor_hun_ven_xho_fin_spa_aeg_geo_rom_ben_grk_krd_wly_tig_svk_est_cic_ind_mcd_tag_jpn_tml_kor_lat_arw_dyu_pan_jav_bul_amr_mly_cnt_swe_akn_guj_amh_eng_pol_mol_fre_qcu_hin_prs_ger_ewe_anl_afr_hau_alb_sun_dut_bem_ita_yor_mao_tha_sod_knd_swa_bam_uzb_scr_ukr_aze_swt_vie_gam_zul_dgb_igb	-0.463159695903563	-1.1022783876054	0.273185073849548
618	aeg_krd_tsn_mcd_owc_anl_wly_svk_tur_uzb_bem_ind_dgb_bos_fre_bsq_glc_sid_swt_mnd_dut_hin_ewe_ukr_tsw_guj_hun_lda_xho_est_ctl_sod_geo_prs_grk_spa_arw_amh_tig_ger_fin_moo_tag_slo_mao_jpn_tml_kor_ben_pol_yor_rom_sun_mol_heb_bat_cnt_rus_akn_bul_hau_swe_por_scr_afr_qcu_urd_lat_eng_ven_gam_ita_amr_lit_mly_nor_fbf_pan_ses_jav_tha_mlt_knd_swa_bam_aze_cze_alb_azi_cic_vie_chh_dyu_igb_zul	0.309515669130555	0.729545321119509	0.46750166260192
619	mlt_hin_fbf_ben_amh_wly_tig_scr_azi_tur_dgb_ind_dyu_ita_grk_bsq_bul_heb_tsn_cnt_mcd_spa_ses_svk_zul_afr_hun_lda_bem_est_pol_sod_geo_mol_ukr_slo_fre_gam_hau_dut_fin_moo_sun_swe_tag_jpn_tml_kor_krd_pan_tsw_rus_bat_prs_anl_jav_mnd_bos_yor_lit_owc_nor_glc_ger_urd_qcu_alb_guj_cze_igb_sid_arw_amr_rom_mao_ctl_swt_por_akn_mly_tha_aeg_knd_bam_swa_aze_lat_eng_uzb_ven_vie_chh_ewe_xho_cic	-0.104047297700585	-0.245084693135686	0.806930843720121
620	owc_mol_zul_ukr_anl_sid_hau_nor_tur_aze_ewe_ind_ses_bos_fre_bsq_spa_heb_swt_mnd_bul_alb_fbf_hin_tsw_rom_fin_bam_ven_hun_pol_chh_geo_svk_por_cze_afr_amh_tig_grk_est_akn_mly_lat_sun_jpn_knd_kor_mcd_arw_dyu_pan_tag_prs_gam_mao_cnt_slo_lda_glc_aeg_lit_guj_eng_ita_qcu_ctl_ben_urd_cic_mlt_swe_sod_ger_bat_rus_tsn_dut_xho_jav_tha_wly_tml_yor_igb_uzb_krd_scr_azi_bem_vie_amr_dgb_swa_moo	0.285405102899101	0.672500054591548	0.50293288663233
621	gam_cze_swt_prs_mlt_sod_aeg_eng_uzb_tur_dyu_sun_moo_bos_scr_bsq_slo_tig_bam_cnt_pan_guj_swa_swe_bem_svk_hun_yor_cic_fin_hin_sid_geo_ben_ukr_ctl_por_owc_wly_afr_est_ewe_bat_ita_mly_jpn_tml_kor_dut_alb_akn_mol_mao_lit_heb_jav_mnd_lat_zul_pol_amr_ger_urd_spa_rus_qcu_glc_rom_nor_lda_anl_fre_hau_mcd_ind_grk_igb_arw_xho_tag_tha_amh_knd_dgb_tsn_azi_krd_bul_aze_ses_vie_chh_tsw_fbf_ven	0.176457994402583	0.415301763748301	0.678877613366735
622	chh_pol_zul_guj_owc_wly_aeg_mcd_aze_uzb_yor_mao_bem_krd_svk_bsq_slo_sid_ses_mnd_eng_lat_ven_bul_dgb_fre_est_xho_moo_fin_arw_amh_geo_ger_por_swe_ita_anl_tig_spa_hun_tsw_jav_urd_bat_jpn_tml_kor_rus_bos_akn_dut_tag_prs_amr_sun_cnt_rom_swt_mol_hau_hin_alb_afr_ben_qcu_grk_pan_glc_igb_mlt_ctl_heb_lit_ind_nor_cic_scr_tsn_mly_tha_gam_knd_ewe_lda_tur_cze_ukr_azi_fbf_vie_sod_dyu_swa_bam	-0.0807189302388115	-0.190318822383763	0.849474124380661
623	heb_ctl_xho_rus_wly_sod_anl_afr_uzb_tur_ses_mao_ven_scr_bos_bsq_guj_aeg_moo_cnt_swe_ben_lda_eng_dgb_ita_est_cic_zul_hun_cze_mlt_geo_pol_por_pan_ger_amh_sid_hin_fin_yor_sun_urd_mly_jpn_knd_kor_dut_fre_tsw_nor_ind_glc_chh_bat_mnd_lit_dyu_lat_tig_krd_grk_ukr_prs_qcu_arw_rom_alb_swa_hau_mcd_owc_svk_jav_spa_fbf_bul_tsn_tag_tha_amr_tml_bem_bam_azi_mol_slo_aze_ewe_vie_gam_swt_akn_igb	-0.685534785987757	-1.64255239909071	0.103852748377723
624	amh_alb_dyu_spa_gam_tig_anl_fre_azi_tur_cic_sun_dgb_urd_pol_bsq_mol_mlt_akn_cnt_dut_ger_lda_prs_bem_eng_est_tsw_swt_fin_cze_sid_geo_hin_ctl_ukr_guj_chh_sod_por_hun_ewe_mao_svk_mly_jpn_knd_kor_grk_krd_igb_lat_jav_lit_amr_tag_mnd_bos_ven_slo_wly_ita_rom_swe_scr_qcu_glc_afr_bul_zul_hau_mcd_heb_rus_bat_arw_fbf_ben_bam_ind_tha_owc_tml_tsn_yor_uzb_pan_nor_aze_xho_vie_aeg_swa_ses_moo	-0.322395535498418	-0.763575834060991	0.447052843258396
625	hau_afr_igb_alb_wly_anl_owc_ita_azi_uzb_cic_sun_swa_ukr_pan_bsq_ger_amr_lda_mnd_nor_mol_tsn_krd_moo_slo_fin_ewe_dgb_est_dut_sod_geo_glc_rus_pol_hin_sid_heb_prs_hun_yor_ind_guj_mly_jpn_tml_kor_bul_fre_fbf_mcd_bat_arw_tig_mao_cnt_cze_dyu_ctl_amh_por_swe_ben_spa_qcu_rom_scr_svk_tsw_mlt_grk_aeg_bos_jav_eng_akn_lat_xho_tag_tha_gam_knd_swt_zul_aze_lit_urd_tur_bem_vie_chh_ven_bam_ses	-0.579821293047906	-1.38455358645294	0.169502013488231
626	tig_dut_akn_rom_hau_chh_owc_lit_aze_azi_ven_jav_xho_scr_ita_bsq_ukr_anl_bam_mnd_grk_ctl_dyu_urd_yor_por_fin_tsn_moo_est_prs_aeg_geo_hin_pan_alb_bul_amh_mlt_slo_hun_dgb_mly_arw_mao_jpn_knd_kor_ger_ben_ses_glc_sun_swe_gam_bat_cnt_cze_tsw_eng_amr_svk_pol_spa_mol_qcu_afr_nor_lat_cic_sod_krd_wly_mcd_ind_fre_swt_rus_lda_tag_tha_sid_tml_bem_igb_uzb_guj_bos_tur_swa_vie_heb_zul_ewe_fbf	-0.292630219161374	-0.692673089629145	0.490240794412844
627	owc_mcd_tsn_swe_tig_amh_chh_urd_tur_uzb_moo_sun_swa_afr_bul_bsq_ben_aeg_xho_mnd_alb_eng_fbf_por_bem_grk_fin_swt_ewe_est_pol_anl_geo_lit_hin_svk_slo_hau_sid_lat_hun_lda_jav_guj_ind_jpn_knd_kor_fre_mol_akn_rom_mly_ita_gam_bat_cnt_krd_dgb_bos_sod_arw_rus_nor_ger_qcu_ukr_glc_prs_bam_mlt_ctl_heb_scr_mao_cze_tsw_spa_yor_tag_tha_wly_tml_cic_igb_aze_dut_pan_azi_dyu_vie_amr_ven_zul_ses	-0.521106131558444	-1.24148642609939	0.21754824134386
628	amh_slo_tsn_krd_chh_gam_tig_pan_tur_uzb_zul_bat_ven_guj_ger_bsq_cze_aeg_swt_mnd_lit_por_fbf_ben_igb_grk_est_ewe_dyu_fin_rus_sod_geo_ukr_ita_bos_swe_heb_wly_bul_hun_akn_tag_pol_mao_jpn_tml_kor_svk_mcd_cic_fre_ind_dut_amr_sun_cnt_hin_xho_ctl_owc_mol_arw_nor_lat_qcu_scr_prs_urd_yor_anl_alb_hau_rom_jav_spa_bem_glc_bam_mly_tha_mlt_knd_tsw_lda_aze_eng_afr_azi_dgb_vie_sid_swa_moo_ses	-0.32838853120387	-0.777523152155541	0.438823609197848
629	sod_ukr_ven_slo_amh_gam_tig_ben_azi_aze_swa_ind_yor_rus_guj_bsq_afr_hau_cic_mnd_lat_urd_bam_eng_lda_alb_fin_moo_dyu_est_prs_heb_geo_nor_arw_pan_pol_anl_chh_scr_hun_xho_mly_hin_tag_jpn_knd_kor_dut_ctl_tsn_swe_sun_glc_amr_bat_cnt_grk_zul_mol_sid_spa_ita_ger_krd_qcu_cze_fre_bos_tsw_mlt_bul_owc_rom_mao_lit_igb_mcd_akn_jav_tha_aeg_tml_fbf_swt_uzb_svk_por_tur_ewe_vie_wly_ses_dgb_bem	-0.569517139881348	-1.35900874672327	0.177430521874825
630	owc_alb_dgb_ctl_sid_gam_aeg_slo_tur_azi_tsw_sun_tsn_spa_ukr_bsq_hin_mlt_xho_mnd_rus_swe_ses_prs_ewe_grk_est_zul_yor_fin_ita_heb_geo_urd_rom_pan_pol_tig_anl_ger_hun_swt_bat_bul_jav_jpn_tml_kor_lat_bos_bam_lit_mao_nor_chh_tag_cnt_mcd_ven_cze_wly_ben_fre_glc_afr_qcu_scr_mol_eng_swa_sod_por_amr_guj_mly_arw_bem_krd_dyu_ind_tha_amh_knd_moo_fbf_uzb_svk_dut_aze_akn_vie_hau_cic_igb_lda	-0.0992781443778702	-0.233916586023867	0.815563894859806
631	anl_afr_lda_slo_owc_tig_hau_rus_uzb_aze_dgb_bat_igb_pol_ita_bsq_fre_aeg_bem_mnd_ukr_scr_yor_por_cic_dut_hun_fbf_swt_fin_alb_sod_geo_ger_swe_lat_mcd_gam_chh_spa_est_ewe_jav_rom_tag_jpn_tml_kor_glc_bul_dyu_krd_mly_guj_heb_mao_cnt_cze_ses_grk_amr_urd_ben_svk_bos_qcu_lit_pan_prs_swa_amh_nor_mlt_arw_sun_hin_bam_eng_tsw_ind_tha_wly_knd_ven_moo_azi_mol_ctl_tur_akn_vie_sid_tsn_xho_zul	-0.230864578870482	-0.544785383531578	0.587205154674374
632	tig_por_ewe_hin_owc_amh_sod_afr_uzb_aze_swt_sun_ven_ctl_eng_bsq_arw_gam_cic_cnt_krd_svk_bem_alb_ses_swe_fin_fbf_yor_est_guj_wly_geo_ben_mcd_fre_ita_sid_hau_spa_hun_igb_mly_nor_bat_jpn_tml_kor_rom_prs_lda_slo_mao_dut_anl_jav_mnd_cze_moo_scr_aeg_lit_lat_pan_mol_qcu_grk_bul_urd_tsw_heb_ger_amr_pol_ind_rus_swa_glc_zul_tag_tha_mlt_knd_akn_xho_tur_bos_ukr_azi_bam_vie_chh_dyu_dgb_tsn	0.504923700133615	1.19127712957325	0.236576250329327
633	tig_ger_moo_alb_sod_gam_amr_por_azi_tur_dgb_bat_swt_rus_lit_bsq_pol_chh_ewe_cnt_krd_ctl_yor_scr_lda_bul_fin_bam_ven_hun_mcd_wly_geo_ita_ukr_grk_fre_aeg_mlt_mol_est_fbf_jav_prs_mly_jpn_tml_kor_svk_afr_bem_urd_sun_cze_amh_ind_mnd_guj_tsn_lat_owc_arw_hin_slo_rom_qcu_ben_nor_pan_cic_anl_eng_heb_bos_tag_spa_zul_swe_xho_mao_tha_sid_knd_tsw_ses_aze_dut_glc_uzb_swa_vie_hau_akn_igb_dyu	-0.346964137434735	-0.82248289735709	0.412905976491545
634	amr_hin_bem_grk_anl_gam_heb_rom_uzb_tur_zul_sun_ewe_prs_dut_bsq_ben_amh_cic_mnd_krd_swe_akn_ger_swa_pan_hun_tsw_igb_est_lat_wly_geo_arw_bul_urd_ukr_mlt_hau_cze_fin_fbf_ind_eng_bat_jpn_knd_kor_afr_fre_lda_rus_tag_scr_sid_mao_cnt_nor_tsn_ctl_sod_ita_svk_slo_alb_qcu_mcd_spa_guj_ven_tig_pol_chh_por_jav_bos_swt_mol_moo_mly_tha_aeg_tml_bam_dgb_aze_glc_lit_azi_dyu_vie_owc_yor_xho_ses	-0.579861650316766	-1.38165140586754	0.170388952498922
635	gam_fre_akn_pol_hau_aeg_heb_ctl_azi_aze_swt_bat_yor_mol_prs_bsq_slo_anl_fbf_cnt_ita_spa_cic_krd_xho_rom_hun_moo_tsw_fin_pan_sid_geo_grk_svk_bul_ben_tig_chh_rus_est_bem_mly_por_mao_jpn_tml_kor_hin_lit_lda_guj_jav_afr_owc_sun_mnd_cze_dgb_ger_amh_lat_alb_bos_eng_qcu_ukr_urd_dut_zul_wly_nor_sod_scr_ind_arw_ewe_glc_dyu_tag_tha_mlt_knd_bam_ven_tur_mcd_swe_uzb_swa_vie_amr_tsn_ses_igb	-0.584259291537679	-1.39356709823217	0.166769810411241
636	owc_arw_tsw_mcd_anl_chh_heb_eng_aze_azi_fbf_ind_ewe_rus_scr_bsq_lit_tig_moo_mnd_rom_glc_igb_nor_yor_slo_hun_cic_swt_est_ben_wly_geo_bul_fre_krd_ger_aeg_mlt_spa_fin_ven_mly_lat_bat_jpn_tml_kor_ukr_mol_akn_guj_mao_alb_sod_sun_cnt_por_tsn_pol_gam_svk_urd_hin_swe_qcu_grk_pan_dut_bem_hau_cze_amr_prs_jav_bos_dyu_afr_xho_tag_tha_sid_knd_zul_dgb_tur_ctl_ita_uzb_lda_vie_amh_swa_bam_ses	-0.369806038018468	-0.875718765660787	0.383439161534594
637	amr_guj_tsw_hin_sid_tig_chh_lit_azi_uzb_swt_mao_dgb_dut_pol_bsq_bul_anl_fbf_mnd_prs_bos_lda_glc_zul_ger_fin_ven_moo_est_pan_owc_geo_afr_nor_ukr_cze_wly_gam_ben_hun_cic_tag_fre_jav_jpn_tml_kor_ctl_eng_igb_svk_sun_mol_amh_ind_cnt_krd_bem_alb_hau_swe_por_grk_rus_qcu_lat_scr_spa_xho_mlt_rom_sod_ita_bat_arw_ses_mcd_ewe_mly_tha_aeg_knd_tsn_akn_aze_urd_slo_tur_yor_vie_heb_bam_swa_dyu	-0.663170151216929	-1.58991865502039	0.115247008176792
638	wly_bul_ven_slo_anl_aeg_amh_por_azi_uzb_xho_bat_fbf_lit_alb_bsq_krd_mlt_dgb_cnt_ctl_pan_tsn_ger_ses_mcd_est_yor_moo_hun_lat_hau_geo_fre_hin_scr_swe_sid_sod_pol_fin_akn_jav_svk_mao_jpn_tml_kor_dut_afr_igb_mol_sun_grk_chh_ind_mnd_guj_swt_spa_tig_prs_cze_eng_arw_qcu_nor_rom_ita_tsw_heb_urd_gam_ukr_mly_glc_cic_bos_dyu_tag_tha_owc_knd_swa_lda_aze_rus_ben_tur_bem_vie_amr_bam_ewe_zul	-0.604810810592361	-1.44435471803813	0.151999906230423
639	aeg_hin_dgb_prs_gam_sid_hau_lit_azi_uzb_tsn_bat_yor_fre_swe_bsq_nor_amr_akn_cnt_afr_arw_swt_cze_swa_glc_hun_bam_ven_fin_ger_owc_geo_por_eng_bul_alb_wly_sod_slo_est_igb_tag_ita_ind_jpn_knd_kor_ukr_pol_xho_bos_mao_mcd_heb_sun_mnd_dut_fbf_guj_chh_urd_ben_krd_ctl_qcu_rus_scr_rom_zul_mlt_mol_amh_svk_mly_lat_lda_spa_dyu_jav_tha_anl_tml_cic_ses_tur_grk_pan_aze_bem_vie_tig_moo_ewe_tsw	-0.630818888105696	-1.50733538099204	0.13511421617913
640	heb_afr_dyu_ita_owc_aeg_mlt_ben_aze_uzb_yor_mao_tsn_bul_guj_bsq_rom_amh_zul_cnt_hin_nor_ses_svk_ewe_bos_fin_akn_fbf_hun_alb_anl_geo_dut_rus_ukr_grk_tig_chh_ctl_est_swa_jav_arw_sun_jpn_knd_kor_glc_cze_swt_lit_mly_pan_sod_ind_mnd_por_bam_urd_amr_mol_eng_ger_fre_qcu_mcd_pol_spa_moo_sid_scr_hau_prs_tag_lat_tsw_krd_xho_bat_tha_wly_tml_ven_igb_azi_swe_slo_tur_dgb_vie_gam_cic_lda_bem	-0.050711528866965	-0.119529591267246	0.905113627658387
641	heb_pan_moo_por_chh_mlt_amr_alb_uzb_azi_bem_mao_ven_arw_ukr_bsq_ita_amh_swa_mnd_prs_pol_swt_guj_fbf_ger_fin_dgb_igb_hun_eng_sod_geo_dut_rom_lat_krd_gam_anl_urd_est_yor_ind_mol_jav_jpn_knd_kor_ctl_mcd_cic_glc_bat_cze_owc_tag_cnt_hin_ses_bul_hau_slo_grk_lit_svk_qcu_spa_afr_ben_lda_wly_rus_sid_scr_sun_nor_dyu_fre_akn_mly_tha_aeg_tml_tsw_xho_tur_bos_swe_aze_bam_vie_tig_zul_tsn_ewe	-0.899984549707409	-2.17450909537885	0.0322044517086836
642	tig_guj_fbf_ukr_gam_amh_wly_ben_uzb_tur_lda_mly_xho_lit_slo_bsq_dut_heb_igb_mnd_afr_rom_dgb_arw_tsn_por_fin_bem_ses_est_ctl_amr_geo_grk_swe_urd_ger_aeg_mlt_mol_hun_bam_bat_fre_mao_jpn_tml_kor_ita_krd_cic_hin_sun_mcd_sod_jav_cnt_glc_swa_nor_chh_svk_spa_lat_scr_qcu_bul_prs_alb_tsw_hau_eng_owc_pol_tag_pan_ewe_bos_swt_ind_tha_anl_knd_ven_zul_azi_rus_cze_aze_moo_vie_sid_akn_yor_dyu	-0.782010319763202	-1.88273013520412	0.0628628960312251
643	sod_afr_xho_ita_heb_amh_wly_swe_azi_tur_fbf_mao_tsw_pan_lit_bsq_ukr_tig_akn_cnt_slo_rus_igb_arw_bam_rom_fin_ven_lda_hun_krd_gam_geo_dut_ctl_grk_svk_aeg_mlt_fre_est_yor_jav_cze_tag_jpn_knd_kor_spa_scr_swt_glc_sun_eng_hau_ind_mnd_pol_ewe_ger_sid_hin_bul_prs_ben_qcu_mol_guj_bos_dgb_anl_por_chh_nor_bat_urd_cic_alb_moo_mly_tha_owc_tml_bem_tsn_aze_lat_mcd_uzb_swa_vie_amr_dyu_ses_zul	-0.301672938773691	-0.714901086733888	0.476460962013617
644	amh_mol_tsn_glc_wly_sod_mlt_pan_uzb_aze_swt_tag_swa_scr_lat_bsq_fre_amr_lda_mnd_dut_ger_ewe_svk_bam_ukr_hun_tsw_moo_est_nor_chh_geo_bos_urd_bul_alb_aeg_hau_swe_fin_yor_mao_krd_mly_jpn_knd_kor_prs_ita_bem_spa_ind_pol_gam_jav_cnt_ctl_ses_arw_owc_eng_slo_afr_lit_qcu_rom_por_ben_akn_tig_cze_heb_grk_sun_rus_dgb_guj_xho_bat_tha_anl_tml_dyu_zul_azi_hin_mcd_tur_fbf_vie_sid_igb_cic_ven	-0.635608000146712	-1.51692272031881	0.132678147774961
645	amr_fre_bem_svk_wly_hau_aeg_lit_azi_aze_lda_jav_igb_guj_nor_bsq_glc_gam_dgb_mnd_pan_mcd_tsn_spa_ses_afr_fin_dyu_xho_hun_arw_amh_geo_ger_bos_cze_ita_anl_sid_prs_est_fbf_sun_por_ind_jpn_tml_kor_urd_pol_ewe_ukr_bat_slo_chh_mao_cnt_bul_swa_mol_tig_scr_lat_grk_alb_qcu_swe_dut_rom_bam_owc_ctl_mlt_eng_tag_hin_akn_rus_ven_mly_tha_sod_knd_yor_zul_tur_krd_ben_uzb_swt_vie_heb_moo_tsw_cic	-0.871616621750861	-2.1074268424886	0.0377713418308477
646	anl_pan_tsw_cze_wly_amh_tig_bos_tur_azi_moo_mly_fbf_arw_dut_bsq_alb_amr_xho_mnd_guj_ukr_swt_prs_dgb_eng_fin_akn_bam_est_rus_owc_geo_krd_spa_slo_grk_aeg_hau_mcd_hun_tsn_tag_lit_bat_jpn_knd_kor_pol_ctl_swa_lat_sun_nor_heb_ind_cnt_urd_bem_svk_mlt_por_hin_swe_scr_qcu_fre_glc_ben_yor_sod_afr_chh_bul_mao_rom_dyu_ger_cic_jav_tha_gam_tml_ses_zul_aze_ita_mol_uzb_ven_vie_sid_lda_igb_ewe	-0.332701867507299	-0.787678960791787	0.432887496599434
647	chh_alb_lda_ukr_amh_owc_tig_dut_azi_aze_dyu_mao_ewe_cze_krd_bsq_swe_gam_dgb_cnt_lat_pan_cic_grk_ses_glc_fin_swt_xho_est_arw_heb_geo_mol_rus_eng_fre_wly_aeg_por_hun_yor_sun_nor_tag_jpn_knd_kor_ita_ben_igb_mcd_bat_ger_sid_ind_mnd_bos_bam_spa_amr_svk_bul_lit_slo_qcu_scr_rom_afr_tsn_sod_hin_hau_ctl_mly_prs_akn_pol_tsw_jav_tha_anl_tml_ven_zul_tur_urd_guj_uzb_fbf_vie_mlt_moo_swa_bem	-0.0596545759094264	-0.140585006699312	0.888501842969927
648	wly_spa_tsw_ukr_sid_amh_gam_slo_tur_aze_fbf_jav_cic_lat_pol_bsq_mol_hau_ven_mnd_afr_grk_lda_ben_swa_alb_fin_ewe_ses_est_ger_heb_geo_nor_eng_pan_svk_aeg_mlt_dut_hun_zul_tag_cze_sun_jpn_tml_kor_glc_bul_moo_ctl_ind_swe_owc_bat_cnt_fre_akn_hin_tig_guj_scr_por_krd_qcu_rus_rom_arw_bem_chh_mcd_amr_ita_mao_lit_swt_bos_yor_mly_tha_sod_knd_bam_dgb_azi_urd_prs_uzb_tsn_vie_anl_xho_dyu_igb	-1.04466281972598	-2.56630317933847	0.0118762534723511
649	wly_mcd_lda_bos_aeg_amr_heb_rus_aze_azi_yor_sun_swa_svk_pol_bsq_slo_gam_ven_mnd_hin_lit_tsn_spa_cic_nor_fin_xho_zul_hun_alb_tig_geo_pan_fre_ctl_lat_mlt_sod_arw_est_ses_tag_por_mao_jpn_knd_kor_bul_ger_tsw_rom_jav_scr_sid_ind_cnt_ben_akn_prs_hau_mol_grk_glc_dut_qcu_afr_eng_ukr_igb_owc_swe_anl_krd_mly_guj_dgb_ita_bem_bat_tha_amh_tml_swt_moo_uzb_cze_urd_tur_bam_vie_chh_dyu_fbf_ewe	0.221669026028843	0.522525183934267	0.60254725877249
650	tig_fre_swt_hin_wly_hau_amr_pol_azi_aze_igb_tag_moo_lit_lat_bsq_svk_owc_swa_cnt_nor_swe_fbf_rom_ses_glc_fin_ewe_cic_est_ben_gam_geo_bos_alb_eng_grk_sod_mlt_arw_hun_dyu_mly_urd_mao_jpn_tml_kor_pan_slo_akn_dut_ind_scr_sid_sun_mnd_ita_yor_guj_chh_prs_mol_afr_ger_qcu_krd_rus_ukr_xho_anl_ctl_amh_mcd_jav_cze_tsw_por_tsn_bat_tha_aeg_knd_bem_zul_uzb_spa_bul_tur_ven_vie_heb_bam_lda_dgb	-0.56877654889478	-1.35794492789749	0.17776669371027
651	tig_spa_igb_fre_amh_aeg_heb_lit_azi_aze_ses_sun_tsn_mol_pol_bsq_grk_sid_swt_cnt_por_arw_tsw_afr_fbf_alb_hun_lda_bam_est_krd_sod_geo_swe_scr_glc_dut_amr_anl_pan_fin_moo_ind_bul_jav_jpn_tml_kor_slo_rus_zul_cze_mly_mcd_hau_tag_mnd_nor_dgb_eng_gam_ctl_ger_rom_urd_qcu_bos_lat_guj_ewe_mlt_ben_chh_hin_bat_ita_dyu_svk_swa_mao_tha_wly_knd_ven_xho_uzb_ukr_prs_tur_bem_vie_owc_akn_yor_cic	-0.698982221335226	-1.6782995699377	0.0966460746169325
652	wly_cze_swa_mcd_mlt_chh_aeg_swe_tur_aze_bam_sun_lda_ctl_eng_bsq_pan_amr_zul_cnt_mol_dut_xho_lit_dyu_slo_hun_yor_ven_est_fre_owc_geo_afr_lat_arw_bul_heb_sod_ita_fin_tsn_mly_ben_jav_jpn_tml_kor_alb_scr_moo_ukr_ind_svk_tig_bat_mnd_prs_bem_por_anl_krd_spa_nor_guj_qcu_rus_rom_bos_fbf_hau_hin_sid_urd_mao_pol_tsw_ger_cic_tag_tha_amh_knd_swt_akn_uzb_glc_grk_azi_ses_vie_gam_igb_ewe_dgb	-0.765477388615315	-1.84121194998993	0.068778447273318
653	tig_fre_swt_lit_amh_aeg_heb_nor_tur_aze_yor_mao_bem_rus_lat_bsq_grk_amr_cic_mnd_swe_mol_dyu_glc_tsw_guj_hun_swa_moo_fin_cze_chh_geo_pol_ben_alb_rom_gam_sid_pan_est_lda_tag_ita_bat_jpn_knd_kor_ukr_svk_dgb_urd_ind_mcd_mlt_mly_cnt_eng_fbf_arw_wly_prs_spa_por_dut_qcu_scr_ger_afr_ewe_anl_krd_owc_hin_jav_bul_zul_slo_ses_sun_tha_hau_tml_xho_igb_uzb_bos_ctl_azi_tsn_vie_sod_akn_ven_bam	-0.106512439540569	-0.251075658713131	0.80230952903159
654	heb_nor_dgb_fre_hau_gam_amr_bos_aze_azi_yor_jav_zul_pol_alb_bsq_guj_chh_moo_cnt_eng_svk_bam_slo_lda_swe_est_akn_bem_hun_cze_tig_geo_rom_por_lit_lat_aeg_anl_ukr_fin_xho_mly_prs_sun_jpn_tml_kor_spa_hin_ven_ita_ind_bul_sod_bat_mnd_rus_ses_dut_owc_ben_scr_mol_afr_qcu_mcd_krd_ger_swa_sid_arw_mlt_glc_mao_urd_igb_ctl_swt_tag_tha_amh_knd_tsn_dyu_uzb_pan_grk_tur_tsw_vie_wly_fbf_cic_ewe	-0.8744117887521	-2.12001751583067	0.0366671350838778
655	sod_pol_ven_grk_heb_hau_owc_dut_azi_aze_dgb_sun_akn_fre_urd_bsq_eng_gam_ewe_mnd_guj_rom_ses_ctl_tsn_pan_est_lda_tsw_hun_ita_amh_geo_slo_por_ukr_bos_aeg_mlt_afr_fin_swt_jav_hin_tag_jpn_tml_kor_rus_svk_dyu_glc_ind_prs_wly_mly_cnt_lat_bem_cze_anl_swe_mol_spa_ben_qcu_alb_lit_mcd_moo_sid_arw_chh_ger_mao_bul_igb_scr_zul_bat_tha_tig_knd_fbf_cic_uzb_krd_nor_tur_swa_vie_amr_yor_xho_bam	-0.282894090799321	-0.669864087114036	0.504604276640456
656	wly_pol_bem_mcd_amr_tig_aeg_por_uzb_azi_zul_ind_cic_slo_arw_bsq_swe_anl_tsn_cnt_afr_rom_akn_pan_dgb_ger_est_ses_fbf_hun_ita_owc_geo_dut_bos_nor_cze_heb_sid_ben_fin_tsw_sun_fre_mly_jpn_knd_kor_bul_krd_dyu_alb_mao_ukr_gam_tag_mnd_scr_swt_hin_hau_lat_glc_ctl_guj_qcu_prs_svk_urd_swa_chh_mol_amh_grk_jav_rus_igb_eng_lda_bat_tha_sod_tml_ven_moo_tur_lit_spa_aze_yor_vie_mlt_bam_ewe_xho	-0.263012456659285	-0.621798135132793	0.535595968331228
657	hau_pan_ses_guj_chh_amh_amr_spa_azi_aze_ven_mly_bam_rus_svk_bsq_glc_aeg_dgb_cnt_bos_urd_moo_scr_igb_fre_hun_cic_fbf_fin_afr_heb_geo_ctl_ukr_alb_swe_wly_anl_hin_est_swt_ind_slo_mao_jpn_knd_kor_cze_arw_tsn_ben_bat_grk_sod_sun_mnd_ger_akn_prs_owc_lit_ita_mol_lat_qcu_bul_por_rom_swa_tig_krd_gam_eng_tag_pol_xho_mcd_bem_jav_tha_mlt_tml_yor_lda_tur_nor_dut_uzb_zul_vie_sid_tsw_dyu_ewe	-0.916804037523046	-2.22206628335935	0.0287039291038102
658	sod_svk_bem_swe_gam_anl_owc_alb_tur_aze_tsn_mao_tsw_mcd_slo_bsq_ita_chh_moo_mnd_rus_pan_dgb_ben_ses_hin_fin_xho_ewe_hun_arw_hau_geo_bul_cze_krd_glc_mlt_heb_ctl_est_zul_sun_afr_mly_jpn_tml_kor_fre_urd_akn_lit_bat_guj_sid_ind_cnt_ger_bam_eng_amh_pol_spa_prs_scr_qcu_bos_nor_por_ven_wly_lat_tig_grk_jav_dut_igb_ukr_cic_tag_tha_aeg_knd_swt_yor_uzb_mol_rom_azi_dyu_vie_amr_fbf_lda_swa	-1.01194546867203	-2.46597606932888	0.0154969619232433
659	amh_slo_ses_ben_heb_sod_tig_glc_azi_uzb_dyu_ind_yor_scr_ita_bsq_ger_anl_xho_mnd_cze_ctl_swa_afr_dgb_prs_est_moo_tsw_hun_alb_wly_geo_pan_mcd_rom_svk_chh_gam_guj_fin_cic_sun_mol_bat_jpn_knd_kor_grk_lit_fbf_bul_jav_dut_owc_tag_cnt_fre_ewe_arw_aeg_ukr_hin_swe_rus_qcu_nor_urd_pol_swt_amr_spa_mlt_krd_mly_eng_tsn_bos_igb_mao_tha_hau_tml_lda_bam_aze_por_lat_tur_akn_vie_sid_bem_zul_ven	0.561511459523601	1.328962572704	0.187111652242759
660	sod_lat_tsn_afr_wly_anl_tig_alb_aze_uzb_ses_sun_bam_por_mol_bsq_dut_amh_dyu_cnt_mcd_urd_igb_eng_lda_grk_est_akn_zul_fin_bos_owc_geo_fre_prs_pol_pan_amr_sid_nor_hun_swt_jav_svk_ind_jpn_tml_kor_cze_ger_ewe_arw_mao_swe_heb_mly_mnd_slo_swa_bul_gam_rom_hin_guj_lit_qcu_rus_glc_ita_xho_mlt_spa_aeg_scr_tag_krd_moo_ukr_ven_bat_tha_hau_knd_bem_yor_tur_ben_ctl_azi_dgb_vie_chh_fbf_cic_tsw	0.114061451506132	0.268318918440626	0.789048114863656
661	aeg_lit_xho_urd_hau_sod_amh_grk_aze_tur_swa_mao_yor_glc_swe_bsq_alb_owc_moo_mnd_krd_svk_dyu_por_tsn_ctl_hun_ses_dgb_fin_ben_wly_geo_lat_eng_pol_hin_gam_amr_bos_est_zul_sun_slo_mly_jpn_tml_kor_nor_arw_lda_pan_bat_bul_chh_jav_cnt_spa_igb_mcd_anl_ita_ger_fre_cze_qcu_afr_guj_rom_fbf_sid_scr_tig_ukr_ind_dut_tsw_mol_ven_tag_tha_mlt_knd_bam_cic_uzb_rus_prs_azi_swt_vie_heb_akn_bem_ewe	-0.383595423657963	-0.90875733751227	0.36582724773641
662	heb_ita_xho_rus_amr_amh_sid_afr_aze_uzb_tsn_ind_dyu_svk_scr_bsq_slo_anl_akn_mnd_ger_por_ven_guj_fbf_bos_hun_dgb_yor_fin_hin_mlt_geo_pan_alb_cze_prs_aeg_chh_dut_est_bam_bat_bul_sun_jpn_tml_kor_spa_mcd_zul_pol_mao_ctl_wly_jav_cnt_lat_lda_ukr_tig_rom_mol_arw_ben_qcu_eng_glc_fre_ses_hau_nor_gam_krd_tag_grk_igb_lit_moo_mly_tha_owc_knd_tsw_ewe_azi_urd_swe_tur_swa_vie_sod_cic_bem_swt	-0.454256651327471	-1.07888070266807	0.283431174627102
663	tig_afr_bem_lit_mlt_chh_hau_alb_azi_tur_moo_jav_lda_arw_bul_bsq_hin_heb_bam_cnt_slo_glc_tsw_ger_swa_rus_fin_tsn_ses_est_grk_sod_geo_fre_ita_pan_guj_wly_amh_dut_hun_yor_tag_pol_bat_jpn_tml_kor_eng_urd_ven_prs_ind_ctl_amr_mly_mnd_mcd_igb_lat_gam_ben_por_ukr_scr_qcu_svk_swe_cze_xho_owc_krd_sid_bos_sun_spa_zul_nor_cic_mao_tha_anl_knd_akn_fbf_uzb_mol_rom_aze_dyu_vie_aeg_dgb_ewe_swt	-0.856378786457799	-2.06749540064102	0.0414655118309369
664	heb_rus_ewe_arw_sod_aeg_gam_eng_uzb_tur_akn_ind_bam_alb_slo_bsq_ben_sid_zul_cnt_scr_bul_swt_lat_ses_swe_fin_xho_igb_est_hin_anl_geo_ita_glc_fre_rom_amh_tig_svk_hun_bem_bat_krd_tag_jpn_tml_kor_ukr_grk_dyu_dut_sun_ctl_chh_mly_mnd_mcd_yor_guj_mlt_cze_spa_nor_mol_qcu_pol_ger_prs_ven_amr_urd_wly_lit_jav_afr_swa_bos_cic_mao_tha_hau_knd_fbf_lda_azi_pan_por_aze_tsw_vie_owc_tsn_dgb_moo	-0.45837705884175	-1.08865471183009	0.279119293909259
665	sod_cze_tsn_ukr_gam_hau_heb_rom_tur_uzb_fbf_sun_ewe_slo_arw_bsq_guj_mlt_akn_mnd_scr_ita_dyu_grk_lda_lat_hun_bam_igb_fin_ben_owc_geo_alb_dut_ctl_swe_wly_anl_eng_est_swt_jav_urd_bat_jpn_tml_kor_bul_pan_zul_glc_tag_rus_chh_ind_cnt_afr_ses_por_amr_nor_mol_svk_bos_qcu_prs_hin_spa_tsw_tig_lit_sid_krd_mao_pol_moo_ger_dgb_mly_tha_amh_knd_ven_xho_azi_mcd_fre_aze_swa_vie_aeg_cic_bem_yor	-1.56926647475854	-4.00036887884201	0.000126851723927706
666	amr_por_swt_spa_aeg_gam_wly_guj_uzb_azi_akn_sun_ven_fre_cze_bsq_bos_hau_tsw_cnt_svk_lit_yor_hin_ses_eng_hun_dyu_bam_fin_prs_sid_geo_afr_rus_urd_pan_amh_heb_mcd_est_ewe_mly_ukr_mao_jpn_knd_kor_ita_nor_moo_bul_tag_alb_sod_ind_mnd_rom_dgb_scr_chh_arw_grk_ger_mol_qcu_glc_ben_pol_swa_owc_lat_anl_dut_bat_ctl_bem_swe_tsn_jav_tha_tig_tml_lda_igb_tur_krd_slo_aze_fbf_vie_mlt_cic_xho_zul	0.199861468623633	0.469865822192151	0.639550789414713
667	anl_ben_xho_ger_mlt_owc_aeg_lit_azi_aze_dgb_ind_lda_scr_rom_bsq_nor_gam_tsw_mnd_krd_ctl_tsn_bul_ven_guj_est_dyu_yor_fin_lat_amh_geo_dut_swe_alb_bos_tig_sod_mol_hun_akn_jav_fre_mly_jpn_tml_kor_cze_ukr_moo_pol_mao_grk_heb_sun_cnt_hin_fbf_pan_amr_eng_glc_arw_slo_qcu_svk_por_spa_swa_hau_ita_wly_afr_bat_prs_bam_urd_swt_tag_tha_sid_knd_cic_ewe_uzb_rus_mcd_tur_igb_vie_chh_zul_ses_bem	0.95201986202267	2.28007901114769	0.0248881650218408
668	tig_arw_bem_mol_wly_mlt_amh_spa_tur_uzb_dyu_jav_cic_alb_eng_bsq_ukr_chh_fbf_cnt_fre_grk_xho_hin_moo_mcd_hun_bam_akn_est_ger_heb_geo_rom_cze_ben_bos_sid_amr_bul_fin_ven_tag_dut_mao_jpn_tml_kor_glc_guj_dgb_swe_mly_prs_sod_bat_mnd_krd_swt_slo_aeg_por_lat_afr_svk_qcu_pol_rus_urd_zul_gam_pan_owc_ctl_sun_ita_lda_scr_ses_ind_tha_hau_knd_igb_yor_azi_lit_nor_aze_tsn_vie_anl_tsw_swa_ewe	-0.625992593987567	-1.49986508326449	0.137036594761869
669	amr_rom_swa_grk_sod_owc_gam_bos_uzb_tur_tsn_mao_ewe_pan_pol_bsq_mcd_chh_lda_mnd_nor_ger_moo_ita_ven_svk_fin_dgb_dyu_hun_guj_anl_geo_krd_prs_alb_lit_heb_wly_glc_est_ses_bat_lat_mly_jpn_tml_kor_spa_ukr_zul_swe_ind_urd_mlt_tag_cnt_cze_bem_arw_amh_ben_rus_slo_ctl_qcu_por_bul_dut_yor_sid_eng_aeg_fre_sun_scr_akn_mol_bam_jav_tha_tig_knd_tsw_swt_azi_hin_afr_aze_fbf_vie_hau_cic_igb_xho	0.268667127099954	0.632752390508086	0.528448112488994
670	owc_ukr_tsw_spa_tig_sod_sid_prs_azi_tur_xho_sun_igb_por_grk_bsq_bul_wly_yor_mnd_alb_afr_fbf_ben_tsn_urd_fin_ven_dgb_hun_lat_mlt_geo_pan_nor_bos_rom_anl_amr_hin_est_cic_tag_ita_bat_jpn_knd_kor_glc_guj_lda_ctl_jav_rus_hau_ind_cnt_scr_dyu_svk_gam_mcd_arw_pol_slo_qcu_fre_lit_dut_ses_chh_krd_aeg_ger_mao_swe_moo_mol_zul_mly_tha_amh_tml_swa_bam_uzb_eng_cze_aze_akn_vie_heb_ewe_bem_swt	-0.233402719496752	-0.552226368437554	0.582117989760135
671	heb_ben_tsn_swe_sid_wly_chh_pol_tur_uzb_lda_sun_swa_rus_ger_bsq_por_amr_ewe_cnt_rom_dut_dgb_hin_swt_urd_fin_bam_dyu_hun_nor_mlt_geo_spa_ctl_guj_afr_sod_amh_mol_est_bem_bat_cze_mao_jpn_knd_kor_pan_glc_zul_eng_ind_mcd_owc_mly_mnd_ukr_xho_arw_tig_bul_scr_svk_fre_qcu_alb_bos_lit_igb_hau_prs_aeg_grk_jav_krd_moo_slo_ses_tag_tha_anl_tml_ven_akn_azi_lat_ita_aze_cic_vie_gam_yor_tsw_fbf	-0.430326670591698	-1.02109329592901	0.309859112120191
672	owc_ben_lda_spa_tig_mlt_chh_guj_aze_uzb_bam_mly_swa_urd_lat_bsq_lit_wly_xho_cnt_nor_eng_dgb_slo_swt_scr_est_igb_dyu_hun_svk_heb_geo_pol_ctl_hin_cze_gam_aeg_por_fin_fbf_sun_ger_tag_jpn_tml_kor_arw_grk_yor_rom_jav_afr_sid_bat_mnd_mcd_akn_mol_sod_dut_ukr_bos_bul_qcu_glc_prs_swe_zul_amh_rus_amr_alb_mao_pan_ewe_krd_ven_ind_tha_hau_knd_moo_cic_tur_ita_fre_azi_ses_vie_anl_tsn_bem_tsw	-0.338115959619516	-0.80457202789871	0.423118725079266
673	heb_krd_lda_cze_hau_mlt_amh_ben_uzb_tur_swa_tag_tsw_pan_spa_bsq_fre_owc_xho_mnd_afr_guj_zul_lat_tsn_pol_hun_bem_ewe_fin_mol_wly_geo_glc_scr_grk_prs_tig_amr_ctl_est_ven_sun_eng_bat_jpn_knd_kor_nor_dut_yor_alb_mao_rom_sod_jav_cnt_bos_igb_svk_aeg_swe_mcd_por_ukr_qcu_rus_bul_slo_cic_sid_lit_chh_urd_mly_ger_fbf_hin_swt_ind_tha_gam_tml_moo_dgb_azi_ita_arw_aze_akn_vie_anl_bam_ses_dyu	-0.0428682318873455	-0.101016432157341	0.919754879519466
674	wly_alb_bam_svk_sod_anl_heb_lit_aze_tur_cic_ind_lda_por_ben_bsq_spa_amh_yor_cnt_ger_glc_xho_hin_akn_ukr_est_fbf_ses_fin_prs_gam_geo_guj_pol_krd_rom_mlt_hau_bos_hun_dgb_mao_scr_mly_jpn_tml_kor_nor_fre_ewe_rus_sun_urd_aeg_jav_mnd_bul_igb_ita_tig_cze_dut_slo_pan_qcu_lat_afr_arw_swt_owc_mol_amr_grk_tag_mcd_zul_swe_tsn_bat_tha_sid_knd_tsw_dyu_uzb_eng_ctl_azi_ven_vie_chh_swa_moo_bem	-0.336112425650501	-0.796068340666114	0.428019675462715
675	chh_ctl_swt_guj_gam_heb_sod_lat_aze_uzb_cic_mao_xho_bos_ukr_bsq_spa_tig_tsn_mnd_rus_ita_ven_eng_bem_nor_est_swa_igb_fin_krd_aeg_geo_scr_lit_ger_pan_amh_anl_fre_hun_tsw_bat_mol_mly_jpn_tml_kor_ben_grk_ses_dut_sun_bul_sid_ind_cnt_mcd_fbf_slo_hau_rom_glc_svk_swe_qcu_por_prs_hin_dgb_owc_pol_amr_cze_jav_arw_dyu_afr_bam_tag_tha_wly_knd_zul_akn_azi_urd_alb_tur_lda_vie_mlt_moo_yor_ewe	-0.818121794467079	-1.97797293145532	0.0508914255344603
676	amh_svk_dgb_arw_owc_hau_mlt_guj_uzb_aze_swa_bat_tsw_afr_dut_bsq_rus_amr_ses_mnd_cze_prs_lda_glc_tsn_hin_hun_bam_zul_fin_ukr_anl_geo_bos_ger_urd_eng_chh_gam_ctl_est_moo_mao_slo_jav_jpn_tml_kor_alb_pol_swt_rom_sun_bul_sid_mly_cnt_mol_ewe_ben_heb_nor_por_lit_swe_qcu_krd_scr_ita_akn_sod_mcd_aeg_grk_ind_lat_dyu_pan_yor_tag_tha_tig_knd_fbf_xho_tur_spa_fre_azi_igb_vie_wly_bem_cic_ven	-0.241590303729784	-0.5712949705635	0.569177784561695
677	gam_dut_cic_mol_mlt_chh_heb_slo_uzb_tur_bem_mly_moo_ctl_pol_bsq_alb_owc_bam_cnt_lat_ita_yor_mcd_zul_cze_fin_igb_tsn_est_swe_wly_geo_krd_guj_ben_bul_hau_aeg_por_hun_fbf_tag_bos_mao_jpn_knd_kor_rom_svk_xho_nor_ind_urd_amr_sun_mnd_eng_akn_afr_tig_hin_rus_fre_lit_qcu_glc_grk_ukr_ven_sod_pan_anl_arw_jav_scr_swt_ger_ewe_bat_tha_sid_tml_tsw_swa_azi_spa_prs_aze_dyu_vie_amh_lda_dgb_ses	0.210234864774913	0.494665906279944	0.622002542763717
678	mlt_ben_moo_dut_gam_tig_anl_glc_azi_tur_bem_jav_swa_ita_pol_bsq_bos_sid_lda_mnd_hin_bul_cic_mcd_swt_arw_hun_bam_yor_fin_ukr_hau_geo_svk_mol_nor_ger_amh_sod_ctl_est_ses_bat_pan_sun_jpn_knd_kor_guj_por_tsn_grk_tag_urd_wly_ind_cnt_afr_akn_eng_aeg_cze_rus_lit_spa_qcu_prs_lat_krd_dgb_owc_slo_chh_swe_mly_scr_fbf_fre_xho_mao_tha_heb_tml_tsw_ewe_uzb_alb_rom_aze_zul_vie_amr_ven_igb_dyu	-0.556440182919774	-1.32748496509752	0.187597782758047
679	owc_ger_ewe_dut_mlt_sod_aeg_hin_uzb_tur_moo_ind_dgb_lat_fre_bsq_urd_anl_fbf_mnd_afr_prs_bam_guj_ven_mcd_fin_akn_zul_est_rom_wly_geo_swe_pan_eng_svk_amh_heb_bul_hun_xho_bat_nor_sun_jpn_knd_kor_arw_alb_lda_grk_mao_glc_chh_mly_cnt_pol_dyu_ita_hau_ctl_mol_por_cze_qcu_spa_scr_ben_igb_amr_bos_tig_krd_jav_ukr_cic_slo_tsn_tag_tha_gam_tml_swt_tsw_aze_rus_lit_azi_ses_vie_sid_bem_swa_yor	-0.591618714107437	-1.41302520860293	0.160986462378105
680	sod_krd_lda_por_anl_owc_amh_afr_aze_azi_bem_bat_dgb_grk_lit_bsq_fre_hau_zul_cnt_ukr_ctl_ven_rom_bam_rus_fin_moo_igb_hun_ben_mlt_geo_mcd_guj_ger_hin_heb_wly_alb_est_ses_jav_dut_tag_jpn_tml_kor_prs_bos_xho_bul_mly_cze_sid_sun_mnd_swe_tsw_ita_gam_pan_urd_arw_svk_qcu_pol_slo_lat_fbf_amr_eng_tig_scr_mao_nor_swa_glc_swt_ind_tha_aeg_knd_tsn_akn_uzb_mol_spa_tur_yor_vie_chh_dyu_ewe_cic	-0.736778179116058	-1.76951794306131	0.0800853200227178
681	hau_grk_igb_eng_chh_mlt_sod_glc_azi_tur_lda_bat_tsw_scr_ctl_bsq_arw_aeg_tsn_mnd_rom_bul_zul_bos_akn_alb_hun_dyu_bam_est_slo_amr_geo_fre_urd_por_hin_gam_wly_spa_fin_ewe_sun_ger_tag_jpn_tml_kor_lat_afr_swt_krd_mly_swe_amh_ind_cnt_dut_ses_ukr_anl_mol_mcd_cze_pol_qcu_ben_prs_ita_fbf_sid_svk_heb_lit_jav_guj_dgb_nor_swa_mao_tha_tig_knd_cic_bem_aze_pan_rus_uzb_ven_vie_owc_xho_yor_moo	-0.645248822724092	-1.54526287898674	0.125678886734281
682	aeg_ben_xho_por_owc_wly_amr_dut_tur_azi_tsw_jav_zul_mcd_guj_bsq_glc_chh_akn_cnt_ctl_bos_ewe_fre_swa_mol_hun_cic_fbf_fin_nor_heb_geo_scr_lit_ita_slo_anl_mlt_krd_est_bam_mly_alb_ind_jpn_knd_kor_cze_urd_lda_rus_sun_swe_gam_mao_mnd_grk_tsn_bul_tig_eng_afr_ger_prs_qcu_arw_svk_spa_moo_hau_hin_sid_rom_tag_lat_ses_pol_ven_bat_tha_sod_tml_yor_bem_aze_pan_ukr_uzb_swt_vie_amh_dgb_dyu_igb	-0.611369401867856	-1.46002300306885	0.14765366967375
683	sod_por_zul_rom_heb_anl_hau_pan_aze_azi_akn_sun_xho_ukr_afr_bsq_spa_aeg_cic_mnd_swe_mcd_dgb_bul_swa_mol_hun_yor_ses_est_bos_tig_geo_fre_hin_eng_prs_amh_wly_ita_fin_lda_mly_slo_mao_jpn_tml_kor_rus_scr_ewe_ctl_tag_arw_chh_bat_cnt_ben_bem_alb_amr_guj_grk_pol_svk_qcu_lat_dut_urd_dyu_sid_glc_gam_krd_jav_lit_moo_nor_swt_ind_tha_mlt_knd_igb_ven_uzb_ger_cze_tur_fbf_vie_owc_tsn_bam_tsw	-0.8872518672629	-2.14690175096517	0.0344025657597688
684	wly_lit_igb_rom_anl_sod_mlt_krd_tur_azi_tsw_bat_cic_cze_prs_bsq_pol_gam_ewe_cnt_nor_eng_bam_ctl_tsn_scr_hun_dgb_ses_est_mcd_amh_geo_urd_glc_slo_ger_chh_heb_swe_fin_swt_mly_ita_mao_jpn_tml_kor_rus_ben_xho_dut_jav_spa_amr_sun_mnd_lat_akn_guj_aeg_bos_bul_por_afr_qcu_fre_arw_pan_lda_hau_mol_sid_grk_ind_alb_ven_ukr_swa_tag_tha_tig_knd_zul_moo_aze_hin_svk_uzb_bem_vie_owc_fbf_dyu_yor	0.392847654196465	0.926251176178984	0.356712912250224
685	owc_ger_xho_lit_amh_tig_heb_nor_aze_uzb_swt_ind_akn_bul_dut_bsq_pan_sod_dgb_mnd_rom_ctl_fbf_fre_igb_spa_hun_swa_bem_est_krd_sid_geo_arw_cze_lat_alb_wly_chh_ita_fin_lda_mao_glc_jav_jpn_tml_kor_guj_mcd_moo_pol_bat_scr_hau_sun_cnt_ben_tsn_urd_gam_slo_mol_svk_afr_qcu_bos_eng_hin_dyu_amr_swe_aeg_por_mly_rus_tsw_ukr_ewe_tag_tha_mlt_knd_ven_cic_tur_prs_grk_azi_ses_vie_anl_yor_zul_bam	0.371985564996385	0.876176653661731	0.383191523379653
686	tig_slo_cic_mol_heb_chh_amr_mcd_tur_uzb_moo_mao_igb_bos_ben_bsq_lit_amh_tsw_mnd_hin_arw_zul_fre_fbf_eng_fin_ewe_dyu_hun_nor_gam_geo_svk_swe_alb_ita_wly_anl_guj_est_akn_mly_pol_jav_jpn_knd_kor_scr_rom_dgb_pan_bat_glc_aeg_ind_cnt_spa_swa_lat_sod_ctl_krd_prs_cze_qcu_rus_por_afr_bam_hau_bul_owc_grk_sun_urd_ses_dut_ven_tag_tha_sid_tml_tsn_lda_aze_ukr_ger_azi_yor_vie_mlt_swt_xho_bem	0.478001810953635	1.12727744779312	0.262525285116741
687	sid_nor_xho_ctl_sod_heb_tig_bul_uzb_tur_fbf_ind_moo_hin_guj_bsq_glc_amr_swt_mnd_ukr_ger_bem_krd_swa_pan_hun_dyu_tsw_est_grk_aeg_geo_afr_ben_spa_rom_mlt_anl_swe_fin_cic_sun_scr_mly_jpn_knd_kor_mol_alb_ses_ita_tag_bos_owc_bat_cnt_dut_tsn_por_amh_prs_fre_rus_arw_qcu_cze_lit_slo_zul_gam_eng_hau_mcd_mao_svk_bam_lat_akn_jav_tha_chh_tml_lda_igb_azi_pol_urd_aze_ven_vie_wly_ewe_yor_dgb	-0.566155630085931	-1.3513075018174	0.179875042600191
688	anl_ger_xho_hin_mlt_chh_heb_slo_aze_tur_tsn_bat_igb_por_ben_bsq_urd_wly_dgb_mnd_svk_afr_swt_lit_swa_prs_hun_cic_ven_fin_mol_gam_geo_cze_grk_scr_krd_tig_sod_ctl_est_bem_mao_arw_sun_jpn_tml_kor_dut_swe_yor_ita_ind_guj_amh_jav_cnt_spa_dyu_nor_sid_bul_bos_glc_rus_qcu_eng_mcd_alb_bam_aeg_pol_hau_lat_mly_fre_akn_rom_ses_tag_tha_owc_knd_lda_zul_uzb_ukr_pan_azi_moo_vie_amr_tsw_fbf_ewe	-0.189401985112633	-0.447059521229378	0.655871519139784
689	owc_mol_akn_arw_hau_wly_sod_ita_uzb_aze_cic_tag_fbf_lit_fre_bsq_rom_tig_swt_mnd_pol_cze_moo_nor_bem_prs_hun_bam_tsw_fin_guj_aeg_geo_scr_mcd_por_hin_amh_mlt_spa_est_lda_bat_urd_jav_jpn_tml_kor_krd_ukr_yor_grk_sun_swe_amr_ind_cnt_lat_ven_ctl_anl_bos_glc_alb_ger_qcu_bul_slo_afr_dgb_heb_pan_chh_eng_mao_svk_swa_dut_ewe_mly_tha_gam_knd_tsn_dyu_azi_rus_ben_tur_igb_vie_sid_xho_zul_ses	-0.020450796022911	-0.0482086752201991	0.961653315553753
690	amr_krd_xho_rus_hau_sod_amh_svk_uzb_aze_tsw_ind_tsn_mol_ita_bsq_ctl_anl_lda_mnd_glc_scr_ven_guj_fbf_por_hun_cic_ewe_est_pan_owc_geo_ben_nor_bul_afr_tig_heb_hin_fin_dyu_mly_eng_bat_jpn_tml_kor_arw_bos_swa_alb_tag_prs_aeg_sun_cnt_grk_yor_dut_wly_mcd_lat_cze_fre_qcu_spa_slo_urd_dgb_gam_lit_mlt_pol_jav_rom_igb_ukr_bem_mao_tha_chh_knd_bam_ses_azi_ger_swe_tur_swt_vie_sid_akn_zul_moo	0.207957014914701	0.488897319918214	0.626065375049528
691	owc_hin_yor_nor_anl_tig_sod_guj_uzb_tur_tsn_jav_bam_afr_spa_bsq_ita_mlt_moo_mnd_eng_pan_lda_ger_tsw_lit_fin_zul_bem_est_rom_aeg_geo_rus_glc_mol_cze_heb_wly_ben_hun_ven_mly_svk_bat_jpn_tml_kor_prs_arw_dyu_lat_ind_por_amh_tag_cnt_grk_igb_scr_chh_alb_bos_mcd_krd_qcu_bul_pol_swe_swt_hau_urd_gam_dut_sun_ctl_xho_slo_dgb_mao_tha_amr_knd_akn_cic_azi_ukr_fre_aze_ewe_vie_sid_ses_swa_fbf	-0.434704989592805	-1.0321428659333	0.304681886947773
692	chh_afr_cic_glc_amh_sod_sid_ita_aze_tur_lda_bat_igb_nor_eng_bsq_arw_aeg_swa_cnt_dut_spa_tsn_ger_zul_cze_est_bam_moo_fin_por_hau_geo_ben_bul_lit_rom_amr_owc_prs_hun_tsw_ind_krd_tag_jpn_tml_kor_bos_scr_fbf_guj_sun_swe_wly_mao_mnd_mcd_akn_lat_mlt_svk_rus_grk_ukr_qcu_pol_hin_pan_xho_gam_alb_anl_fre_mly_ctl_ses_slo_dgb_jav_tha_tig_knd_bem_swt_azi_urd_mol_uzb_yor_vie_heb_ewe_dyu_ven	-0.623430183049407	-1.4922328821818	0.139022712299938
693	heb_mol_swa_pol_anl_amr_mlt_alb_azi_tur_dgb_jav_fbf_bul_ben_bsq_ger_sod_tsn_mnd_ctl_ukr_ewe_guj_ven_spa_hun_tsw_zul_fin_nor_wly_geo_slo_fre_mcd_dut_owc_amh_hin_est_akn_mao_bos_bat_jpn_tml_kor_cze_rom_xho_swe_sun_grk_tig_mly_cnt_urd_cic_eng_chh_lit_scr_glc_arw_qcu_krd_por_prs_moo_hau_lat_sid_svk_ind_ita_swt_afr_bem_tag_tha_gam_knd_lda_dyu_aze_pan_rus_uzb_yor_vie_aeg_ses_bam_igb	-0.65845658879312	-1.57731310182852	0.118119134191971
694	sid_hin_ven_pan_amh_hau_anl_afr_uzb_aze_tsw_sun_dgb_glc_krd_bsq_lit_mlt_tsn_cnt_bul_por_swt_scr_bam_bos_est_ewe_swa_hun_mcd_chh_geo_pol_alb_rus_ger_sod_aeg_rom_fin_bem_ind_prs_mly_jpn_knd_kor_spa_mol_xho_ita_jav_nor_heb_tag_mnd_ctl_yor_svk_owc_guj_swe_slo_dut_qcu_urd_fre_lat_zul_gam_arw_tig_grk_bat_eng_igb_cze_moo_mao_tha_amr_tml_fbf_ses_tur_ben_ukr_azi_cic_vie_wly_dyu_lda_akn	-0.734381717597267	-1.76099473618492	0.0815262802254503
695	aeg_fre_bam_afr_hau_mlt_chh_prs_azi_aze_fbf_mly_lda_bul_ger_bsq_spa_sid_akn_mnd_pol_slo_cic_mol_swt_por_fin_zul_tsn_hun_bos_owc_geo_ita_pan_ukr_swe_amr_sod_lit_est_xho_sun_hin_tag_jpn_tml_kor_alb_cze_ven_svk_mao_lat_heb_bat_cnt_guj_ses_scr_amh_urd_dut_rom_arw_qcu_nor_eng_rus_bem_tig_grk_wly_krd_jav_mcd_dgb_ctl_tsw_ind_tha_anl_knd_yor_moo_tur_glc_ben_uzb_igb_vie_gam_ewe_swa_dyu	-0.401361458902443	-0.952096335715536	0.343516092158276
696	aeg_ger_yor_mcd_gam_tig_heb_ita_aze_uzb_cic_mly_lda_bos_arw_bsq_cze_owc_tsn_cnt_svk_mol_moo_nor_bam_guj_est_swa_ven_fin_lit_hau_geo_afr_krd_alb_spa_mlt_sod_rom_hun_fbf_bat_eng_tag_jpn_knd_kor_ben_por_ewe_urd_ind_rus_amh_mao_mnd_hin_swt_slo_chh_dut_ukr_bul_lat_qcu_pol_swe_pan_tsw_wly_ctl_sid_grk_sun_fre_xho_prs_bem_jav_tha_amr_tml_akn_igb_tur_glc_scr_azi_ses_vie_anl_dyu_dgb_zul	-1.33796858092021	-3.35893413808596	0.00113561286960809
697	amh_swe_moo_ita_anl_hau_aeg_pan_aze_tur_igb_sun_tsn_slo_lit_bsq_pol_gam_tsw_mnd_svk_krd_bam_rom_cic_ger_est_ven_zul_fin_dut_sid_geo_ben_arw_bul_hin_heb_tig_rus_hun_dgb_mly_cze_jav_jpn_knd_kor_urd_grk_dyu_mol_ind_glc_chh_tag_cnt_alb_lda_prs_sod_afr_guj_ctl_ukr_qcu_spa_lat_fre_xho_mlt_bos_owc_nor_bat_scr_yor_por_swt_mao_tha_wly_tml_akn_ses_azi_mcd_eng_uzb_fbf_vie_amr_ewe_bem_swa	-0.423608366244507	-1.00637215038958	0.316847866440419
698	anl_ger_lda_bos_tig_gam_mlt_rom_aze_tur_bem_bat_cic_ukr_guj_bsq_prs_heb_tsw_cnt_arw_dut_dgb_spa_zul_eng_est_tsn_ven_fin_mol_hau_geo_ita_slo_krd_por_chh_sod_swe_hun_bam_sun_afr_jav_jpn_knd_kor_lat_nor_moo_scr_tag_pan_owc_ind_mnd_svk_dyu_ctl_sid_rus_ben_pol_grk_qcu_alb_urd_cze_igb_amh_bul_wly_mcd_mly_hin_ses_glc_akn_mao_tha_aeg_tml_swt_swa_uzb_lit_fre_azi_fbf_vie_amr_yor_ewe_xho	-1.33654299222512	-3.35366168041837	0.00115506775041283
699	hau_arw_xho_hin_heb_chh_owc_slo_aze_uzb_ven_mly_dgb_rus_krd_bsq_spa_anl_ses_cnt_bul_lat_igb_ita_bam_ben_fin_bem_fbf_est_mol_tig_geo_svk_rom_ukr_guj_mlt_sod_dut_hun_swt_jav_bos_sun_jpn_knd_kor_mcd_pan_tsn_urd_mao_afr_sid_ind_mnd_ger_tsw_alb_amr_grk_scr_lit_fre_qcu_por_eng_swe_dyu_wly_nor_gam_ctl_tag_pol_cic_glc_swa_bat_tha_aeg_tml_lda_zul_azi_cze_prs_tur_yor_vie_amh_moo_ewe_akn	-0.744403907972539	-1.78803830240189	0.0770266380119014
700	chh_pan_bem_arw_anl_owc_aeg_afr_uzb_tur_akn_mao_moo_lit_svk_bsq_mol_amh_dgb_cnt_ita_swe_cic_rus_dyu_fre_est_swt_ven_hun_dut_wly_geo_cze_rom_guj_alb_sid_amr_nor_fin_ewe_mly_spa_jav_jpn_knd_kor_grk_slo_igb_lat_bat_glc_gam_sun_mnd_ger_swa_krd_tig_bos_por_scr_ukr_qcu_urd_mcd_ben_ses_heb_pol_hau_hin_ind_eng_tsn_bul_yor_tag_tha_sod_tml_fbf_xho_aze_prs_ctl_azi_bam_vie_mlt_lda_zul_tsw	-0.0327093001654104	-0.0770081682170582	0.938782479069471
701	aeg_grk_akn_fre_tig_heb_wly_ger_aze_azi_xho_sun_ses_pol_guj_bsq_ben_owc_swt_mnd_lit_glc_bem_hin_ewe_dut_est_fbf_ven_fin_nor_chh_geo_bul_scr_urd_ctl_gam_hau_svk_hun_dyu_jav_lat_mly_jpn_tml_kor_cze_bos_yor_spa_tag_por_mlt_mao_cnt_ita_bam_arw_anl_swe_eng_slo_pan_qcu_mcd_mol_prs_lda_amr_krd_sod_rus_ind_ukr_swa_rom_moo_bat_tha_sid_knd_zul_tsn_uzb_alb_afr_tur_tsw_vie_amh_igb_dgb_cic	0.391548232047351	0.924003598825538	0.357875699340508
702	anl_prs_lda_hin_tig_heb_amh_grk_uzb_tur_dgb_bat_akn_ita_ger_bsq_bul_hau_ewe_cnt_nor_por_moo_cze_tsn_bos_fin_xho_bam_est_fre_sid_geo_glc_mcd_afr_alb_aeg_mlt_ukr_hun_tsw_mly_dut_mao_jpn_tml_kor_lat_pan_zul_scr_jav_ctl_sod_tag_mnd_svk_yor_mol_amr_lit_swe_rus_arw_qcu_slo_eng_rom_igb_chh_guj_wly_krd_sun_urd_ses_spa_fbf_ind_tha_owc_knd_ven_bem_azi_pol_ben_aze_dyu_vie_gam_swa_cic_swt	-0.571346382921842	-1.3625402830915	0.176317988815424
703	tig_eng_ewe_arw_heb_amr_aeg_prs_uzb_aze_moo_mly_fbf_bos_pol_bsq_slo_chh_igb_mnd_lit_bul_akn_swe_swt_mcd_fin_tsn_zul_est_por_owc_geo_afr_mol_krd_hin_gam_hau_scr_hun_tsw_sun_nor_jav_jpn_tml_kor_ben_cze_xho_svk_bat_ita_sid_mao_cnt_pan_ven_urd_sod_ger_rus_lat_ukr_qcu_rom_grk_ctl_yor_amh_glc_wly_guj_tag_dut_swa_spa_ses_ind_tha_mlt_knd_bam_lda_tur_alb_fre_azi_dyu_vie_anl_cic_dgb_bem	-0.366443806035703	-0.86761843617404	0.387836487821994
704	heb_pan_ewe_alb_aeg_gam_amr_ger_uzb_tur_akn_mly_xho_dut_swe_bsq_urd_owc_bem_cnt_mol_rom_bam_ben_ses_lit_fin_fbf_swa_hun_eng_hau_geo_ctl_fre_arw_nor_chh_wly_por_est_dgb_bat_krd_mao_jpn_knd_kor_cze_hin_tsw_pol_jav_ita_anl_tag_mnd_rus_zul_lat_sid_bul_mcd_guj_spa_qcu_afr_ukr_scr_cic_tig_grk_mlt_svk_sun_slo_moo_glc_swt_ind_tha_sod_tml_dyu_tsn_aze_prs_bos_azi_lda_vie_amh_yor_igb_ven	0.0836845230339726	0.196800701333861	0.844412947953043
705	amh_bos_swt_ger_sod_wly_mlt_cze_azi_tur_lda_jav_yor_scr_ben_bsq_dut_sid_ewe_cnt_rom_mcd_akn_swe_igb_ita_est_dgb_swa_fin_nor_heb_geo_lat_pan_fre_svk_amr_aeg_arw_hun_bem_tag_mol_mao_jpn_knd_kor_urd_guj_zul_krd_mly_grk_hau_ind_mnd_afr_moo_rus_owc_pol_ctl_ukr_eng_qcu_slo_prs_por_tsw_tig_glc_gam_lit_sun_spa_dyu_bul_ven_bat_tha_anl_tml_tsn_xho_uzb_hin_alb_aze_ses_vie_chh_cic_fbf_bam	-0.474301844210345	-1.12784088284877	0.262288442776275
706	anl_pol_cic_por_chh_tig_wly_rom_uzb_azi_ven_ind_dgb_mcd_cze_bsq_nor_hau_yor_mnd_bos_afr_dyu_spa_moo_mol_est_swa_zul_hun_rus_sod_geo_hin_ctl_glc_fre_mlt_amh_lat_fin_ses_tag_dut_mao_jpn_tml_kor_swe_svk_bam_urd_bat_alb_owc_jav_cnt_guj_bem_ben_aeg_grk_ita_scr_ukr_qcu_prs_slo_pan_xho_heb_lit_gam_ger_sun_eng_lda_krd_swt_mly_tha_amr_knd_fbf_akn_tur_arw_bul_aze_tsn_vie_sid_tsw_ewe_igb	-0.555330159994971	-1.32284740682681	0.189129684782186
707	anl_ukr_ses_cze_mlt_aeg_owc_urd_tur_aze_tsn_mly_zul_pan_swe_bsq_rus_amh_swt_mnd_eng_hin_swa_fre_ewe_nor_fin_bam_lda_hun_ben_gam_geo_guj_ctl_glc_dut_amr_sid_ger_est_cic_bat_scr_jav_jpn_tml_kor_prs_alb_tsw_rom_mao_krd_wly_tag_cnt_arw_moo_afr_tig_slo_pol_mol_bul_qcu_grk_spa_ita_fbf_chh_bos_sod_svk_ind_lat_akn_mcd_igb_sun_tha_hau_knd_dyu_bem_azi_lit_por_uzb_xho_vie_heb_yor_ven_dgb	-0.591697189678523	-1.41370882144409	0.160786113785493
708	sod_dut_moo_rus_aeg_tig_chh_hin_uzb_aze_igb_mly_swa_ben_mcd_bsq_ita_amr_tsn_cnt_mol_guj_ses_ger_fbf_cze_hun_zul_dyu_fin_eng_owc_geo_pan_svk_lit_glc_sid_gam_afr_est_xho_jav_slo_ind_jpn_knd_kor_lat_ukr_ewe_ctl_tag_urd_mlt_sun_mnd_bul_dgb_alb_anl_arw_nor_prs_scr_qcu_fre_bos_pol_lda_hau_grk_heb_spa_mao_rom_cic_swe_bam_bat_tha_amh_tml_yor_swt_tur_por_krd_azi_tsw_vie_wly_akn_bem_ven	0.430517646824114	1.01478706030275	0.312840185236652
709	wly_ger_zul_grk_aeg_sod_chh_eng_uzb_azi_swt_mly_xho_slo_bos_bsq_ben_gam_dgb_cnt_por_mol_lda_lat_ewe_dut_est_cic_bam_hun_ita_hau_geo_scr_bul_fre_guj_amh_owc_lit_fin_fbf_bat_afr_tag_jpn_tml_kor_nor_ctl_igb_alb_jav_glc_tig_sun_mnd_mcd_tsw_svk_anl_krd_spa_hin_urd_qcu_arw_rus_swe_ses_sid_ukr_heb_prs_mao_cze_swa_pan_tsn_ind_tha_amr_knd_ven_dyu_tur_rom_pol_aze_moo_vie_mlt_bem_akn_yor	0.705554375113693	1.67465157161905	0.097362375144319
710	sid_grk_dgb_prs_heb_tig_amh_dut_uzb_azi_moo_ind_ven_eng_cze_bsq_por_gam_bam_mnd_slo_arw_swa_swe_ewe_ben_hun_zul_lda_fin_urd_aeg_geo_glc_hin_pol_rus_mlt_wly_ctl_est_bem_jav_mol_bat_jpn_knd_kor_alb_ger_swt_nor_mao_svk_amr_sun_cnt_scr_xho_rom_hau_guj_pan_ita_lit_qcu_mcd_lat_bos_igb_owc_krd_anl_ukr_mly_fre_akn_spa_cic_tag_tha_chh_tml_yor_tsn_aze_bul_afr_tur_dyu_vie_sod_fbf_tsw_ses	-0.0525993769517272	-0.124076466539111	0.901522512586584
711	sid_mol_tsn_hin_aeg_chh_wly_rom_aze_azi_ewe_tag_bam_ukr_rus_bsq_prs_anl_lda_mnd_spa_ita_yor_dut_xho_pol_est_moo_akn_fin_ctl_tig_geo_svk_eng_guj_afr_owc_gam_alb_hun_ven_mao_mcd_bat_jpn_tml_kor_slo_glc_swt_ben_jav_nor_hau_sun_cnt_grk_bem_bos_sod_krd_cze_fre_lit_qcu_scr_por_urd_dgb_amr_ger_heb_arw_ind_swe_tsw_pan_fbf_mly_tha_mlt_knd_swa_dyu_uzb_bul_lat_tur_zul_vie_amh_ses_igb_cic	0.869745040820965	2.07758462594427	0.04050391796803
712	anl_ger_ses_rus_amh_aeg_gam_spa_tur_uzb_zul_ind_dyu_alb_swe_bsq_lat_chh_yor_cnt_svk_scr_ven_dut_fbf_hin_fin_bem_bam_hun_afr_sod_geo_ben_eng_por_krd_amr_sid_prs_est_tsw_mao_arw_jav_jpn_knd_kor_guj_pol_moo_urd_sun_ita_hau_bat_mnd_nor_cic_bos_mlt_lit_ctl_fre_bul_qcu_pan_glc_rom_akn_heb_cze_owc_mol_mly_mcd_igb_ukr_swt_tag_tha_wly_tml_tsn_xho_azi_slo_grk_aze_dgb_vie_tig_ewe_lda_swa	-0.168742952761966	-0.398154460886496	0.691428887187806
713	sid_scr_yor_rom_heb_mlt_sod_ita_aze_tur_igb_sun_fbf_mcd_eng_bsq_por_amr_tsn_cnt_slo_ukr_dgb_hin_bam_bul_est_moo_xho_fin_guj_gam_geo_dut_rus_mol_glc_tig_wly_alb_hun_akn_bat_swe_mao_jpn_knd_kor_urd_bos_ewe_afr_jav_prs_owc_mly_mnd_grk_swa_lat_aeg_spa_nor_ctl_svk_qcu_cze_pol_fre_ven_anl_ben_hau_lit_ind_arw_lda_krd_zul_tag_tha_chh_tml_ses_dyu_uzb_pan_ger_azi_tsw_vie_amh_cic_bem_swt	0.662843490539862	1.57655831543553	0.118292903914629
714	tig_ita_dgb_spa_owc_aeg_gam_cze_uzb_aze_igb_mao_dyu_fre_pan_bsq_pol_wly_ses_cnt_bos_rom_cic_urd_ven_ukr_est_swt_akn_fin_hin_anl_geo_guj_mcd_krd_afr_hau_heb_swe_hun_zul_tag_eng_sun_jpn_tml_kor_ger_ben_bem_dut_bat_mol_sid_ind_mnd_lat_yor_lit_chh_ctl_grk_por_nor_qcu_alb_bul_glc_xho_mlt_rus_amh_svk_mly_scr_bam_prs_moo_jav_tha_amr_knd_tsw_ewe_azi_arw_slo_tur_fbf_vie_sod_tsn_lda_swa	-0.515167039261267	-1.22708104125294	0.22288942137132
715	mlt_por_tsn_rom_amr_sod_owc_glc_aze_tur_fbf_mao_xho_ita_nor_bsq_afr_aeg_ses_cnt_ukr_lit_zul_svk_bem_scr_est_yor_ewe_fin_krd_hau_geo_mol_eng_ctl_mcd_sid_anl_grk_hun_bam_sun_urd_bat_jpn_tml_kor_lat_cze_dyu_slo_ind_bul_wly_jav_mnd_hin_tsw_arw_tig_ger_swe_alb_dut_qcu_pan_fre_pol_swt_gam_bos_amh_prs_tag_ben_ven_spa_moo_mly_tha_heb_knd_swa_igb_uzb_guj_rus_azi_akn_vie_chh_cic_lda_dgb	-0.901472119080236	-2.18067828286132	0.0317303166179784
716	aeg_arw_dyu_grk_tig_wly_amh_urd_azi_tur_moo_mly_yor_ger_bul_bsq_mol_sod_xho_cnt_swe_glc_igb_pan_zul_prs_hun_swt_lda_est_fre_chh_geo_svk_mcd_hin_dut_hau_heb_afr_fin_tsn_sun_guj_mao_jpn_tml_kor_lit_ctl_bam_krd_tag_rus_mlt_jav_mnd_lat_dgb_eng_amr_ukr_bos_scr_spa_qcu_pol_alb_ben_akn_gam_por_anl_ita_ind_slo_cic_cze_ewe_bat_tha_owc_knd_fbf_bem_uzb_nor_rom_aze_tsw_vie_sid_ses_swa_ven	0.334639107899375	0.788532335489291	0.432390855206255
717	hau_ctl_tsn_afr_aeg_amh_gam_glc_uzb_azi_zul_sun_cic_ukr_cze_bsq_slo_heb_ewe_cnt_spa_urd_igb_lit_moo_arw_est_bem_akn_hun_eng_chh_geo_ita_hin_pol_ger_amr_mlt_prs_fin_xho_bat_guj_tag_jpn_knd_kor_krd_dut_dgb_fre_jav_rom_tig_mly_mnd_swe_ses_mol_wly_mcd_por_scr_alb_qcu_svk_bul_nor_swa_sod_bos_anl_rus_ind_ben_fbf_grk_ven_mao_tha_owc_tml_swt_lda_tur_pan_lat_aze_yor_vie_sid_dyu_tsw_bam	0.264460513978068	0.622003896851651	0.535461250179338
718	sod_alb_dgb_cze_hau_chh_amh_glc_aze_uzb_swt_ind_bem_ger_ben_bsq_grk_mlt_akn_mnd_eng_prs_cic_bos_tsw_fre_fin_ven_bam_est_ukr_owc_geo_por_ctl_lat_slo_anl_tig_dut_hun_fbf_sun_guj_mao_jpn_tml_kor_nor_hin_xho_pan_tag_krd_sid_jav_cnt_mol_moo_afr_gam_pol_spa_bul_mcd_qcu_scr_arw_urd_ewe_heb_ita_aeg_rus_bat_swe_dyu_svk_yor_mly_tha_amr_knd_igb_lda_tur_lit_rom_azi_zul_vie_wly_tsn_ses_swa	0.170577951898165	0.40137577195556	0.689064278286198
719	aeg_ben_moo_krd_amh_hau_gam_mol_uzb_aze_akn_jav_fbf_rus_prs_bsq_bos_sid_ses_mnd_ukr_ctl_zul_scr_bam_afr_est_xho_ven_fin_pan_tig_geo_slo_alb_eng_ger_wly_amr_svk_hun_tsw_sun_glc_bat_jpn_tml_kor_arw_lat_cic_mcd_ind_dut_sod_mly_cnt_lit_lda_fre_mlt_hin_guj_spa_swe_qcu_rom_ita_urd_bem_owc_nor_anl_cze_mao_grk_igb_bul_ewe_tag_tha_heb_knd_dyu_swa_azi_por_pol_tur_tsn_vie_chh_swt_dgb_yor	-0.543458100749953	-1.293409090577	0.199073035710118
720	heb_ger_yor_por_anl_sod_owc_svk_aze_tur_fbf_mao_zul_bul_pan_bsq_nor_mlt_cic_cnt_guj_afr_lda_spa_xho_scr_fin_moo_tsn_est_eng_gam_geo_bos_rus_alb_ita_sid_tig_mcd_hun_tsw_mly_arw_ind_jpn_knd_kor_cze_lat_ewe_ctl_jav_grk_aeg_sun_mnd_dut_ven_urd_amr_rom_ben_lit_slo_qcu_prs_mol_glc_akn_wly_krd_amh_pol_tag_hin_igb_swe_ses_bat_tha_hau_tml_bam_bem_azi_fre_ukr_uzb_swt_vie_chh_dyu_dgb_swa	0.56970923380124	1.34417664619025	0.182161110011027
721	amh_urd_bem_ger_wly_mlt_sid_swe_uzb_azi_lda_mao_swt_rus_bos_bsq_nor_hau_yor_cnt_arw_fre_igb_mol_bam_por_hun_dyu_tsw_est_prs_aeg_geo_ctl_grk_bul_dut_chh_amr_pol_fin_ewe_tag_spa_ind_jpn_knd_kor_glc_lat_swa_ben_bat_hin_tig_jav_mnd_svk_tsn_slo_anl_ukr_lit_scr_eng_qcu_krd_ita_afr_moo_sod_alb_heb_rom_mly_mcd_fbf_guj_akn_sun_tha_gam_tml_ses_xho_tur_cze_pan_aze_zul_vie_owc_ven_dgb_cic	-0.595759257854788	-1.42429956136728	0.157706657414213
722	gam_grk_cic_ukr_amr_owc_tig_arw_azi_aze_yor_bat_dyu_glc_rom_bsq_guj_mlt_swa_mnd_ctl_ben_moo_dut_zul_lat_fin_bam_tsn_est_urd_heb_geo_alb_ita_por_krd_chh_aeg_hin_hun_fbf_sun_nor_jav_jpn_tml_kor_fre_bul_ewe_pol_tag_pan_hau_ind_cnt_rus_ses_scr_sid_slo_spa_bos_eng_qcu_lit_swe_mol_ven_sod_cze_wly_prs_mao_svk_dgb_mcd_lda_mly_tha_anl_knd_akn_igb_uzb_ger_afr_tur_xho_vie_amh_tsw_bem_swt	-0.449544406227945	-1.06648440987322	0.288965539801625
723	chh_arw_dyu_lat_heb_mlt_owc_fre_uzb_tur_zul_mao_ses_afr_alb_bsq_mol_sod_swa_cnt_pan_ukr_bam_nor_tsn_glc_est_lda_cic_hun_lit_hau_geo_cze_ita_prs_spa_amr_wly_guj_fin_bem_sun_ger_tag_jpn_tml_kor_ctl_ben_igb_grk_bat_mcd_amh_mly_mnd_krd_dgb_scr_tig_bos_pol_svk_hin_qcu_eng_urd_slo_ewe_sid_swe_anl_rus_ind_por_xho_bul_ven_jav_tha_gam_knd_moo_fbf_azi_rom_dut_aze_tsw_vie_aeg_yor_swt_akn	0.175133025215535	0.412242692556448	0.681110258157781
724	chh_spa_akn_grk_aeg_wly_amh_pol_tur_azi_cic_sun_igb_ctl_dut_bsq_por_anl_moo_cnt_scr_pan_dyu_afr_ewe_rus_fin_ven_lda_est_mol_mlt_geo_slo_nor_lit_eng_sod_amr_prs_hun_tsn_bat_mcd_jav_jpn_knd_kor_fre_krd_zul_ita_mly_cze_gam_tag_mnd_ukr_dgb_svk_heb_rom_lat_swe_alb_qcu_ger_glc_urd_yor_tig_ben_sid_bul_ind_arw_swt_bos_bem_mao_tha_owc_tml_swa_fbf_aze_hin_guj_uzb_xho_vie_hau_bam_tsw_ses	-0.331511565446989	-0.785790526524026	0.433987706932174
725	anl_hin_igb_arw_aeg_amh_wly_fre_aze_azi_moo_bat_akn_mol_swe_bsq_rom_hau_dyu_cnt_krd_bos_swt_pan_swa_prs_hun_cic_tsn_fin_cze_amr_geo_ger_spa_eng_afr_mlt_heb_urd_est_bam_mly_scr_tag_jpn_tml_kor_bul_slo_tsw_mcd_mao_ben_chh_jav_mnd_alb_ewe_dut_sod_ita_pol_lat_grk_qcu_glc_por_ukr_bem_sid_nor_owc_ctl_sun_lit_ses_guj_zul_ind_tha_gam_knd_fbf_ven_uzb_rus_svk_tur_xho_vie_tig_yor_lda_dgb	-0.408849626107968	-0.969837085106864	0.334643273660343
726	sid_guj_dyu_prs_tig_aeg_wly_lit_tur_azi_swa_jav_lda_bul_mol_bsq_afr_chh_ewe_mnd_urd_pan_swt_dut_xho_scr_fin_ses_bem_est_ben_anl_geo_ger_rus_cze_mcd_amh_amr_swe_hun_bam_ind_lat_bat_jpn_knd_kor_ita_rom_tsw_pol_sun_hin_hau_mly_cnt_nor_moo_bos_gam_ctl_slo_spa_eng_qcu_grk_arw_krd_akn_mlt_svk_owc_glc_mao_por_fbf_alb_yor_tag_tha_heb_tml_ven_tsn_uzb_ukr_fre_aze_zul_vie_sod_igb_dgb_cic	-0.753388164888424	-1.81213947622119	0.0731917686548034
727	wly_alb_moo_krd_mlt_aeg_chh_rus_azi_aze_yor_sun_igb_hin_nor_bsq_por_amh_lda_mnd_urd_glc_fbf_bul_ses_dut_est_xho_ewe_hun_arw_heb_geo_slo_svk_fre_eng_hau_amr_afr_fin_akn_mly_ita_mao_jpn_tml_kor_ctl_ger_tsw_pol_jav_bos_tig_bat_cnt_grk_swa_lat_gam_lit_rom_mol_spa_qcu_ben_ukr_swe_cic_sid_scr_sod_prs_ind_guj_tsn_mcd_bam_tag_tha_owc_knd_ven_dgb_tur_pan_cze_uzb_bem_vie_anl_swt_zul_dyu	-0.52451703011149	-1.24922563184383	0.21471763580295
728	anl_guj_igb_ita_amr_amh_wly_nor_uzb_azi_ses_sun_moo_afr_alb_bsq_lit_owc_akn_cnt_ger_dut_fbf_mol_lda_cze_hun_bam_tsw_fin_ctl_chh_geo_fre_lat_ukr_hin_mlt_tig_scr_est_cic_mao_spa_bat_jpn_tml_kor_glc_rus_xho_ben_jav_pan_sid_mly_mnd_slo_ven_eng_gam_swe_bos_urd_grk_qcu_mcd_por_pol_dgb_hau_rom_sod_svk_tag_arw_tsn_bul_yor_ind_tha_heb_knd_dyu_ewe_aze_krd_prs_tur_swa_vie_aeg_bem_swt_zul	-0.2887343235306	-0.682751556939368	0.496461072854587
729	aeg_spa_bem_swe_tig_chh_wly_mcd_aze_tur_swt_ind_swa_ben_rom_bsq_rus_heb_ven_mnd_ita_glc_ses_nor_yor_arw_est_lda_dgb_fin_pan_amr_geo_hin_fre_krd_scr_anl_sid_guj_hun_ewe_sun_bul_tag_jpn_tml_kor_bos_ger_dyu_eng_bat_ctl_owc_mly_cnt_svk_zul_afr_gam_alb_urd_prs_lit_qcu_lat_cze_pol_tsn_hau_slo_sod_ukr_mao_mol_igb_grk_moo_jav_tha_amh_knd_tsw_fbf_azi_dut_por_uzb_xho_vie_mlt_cic_akn_bam	-0.689158993206689	-1.65335252553134	0.101631055216094
730	anl_krd_swa_hin_sod_amh_chh_swe_tur_azi_bam_mly_dyu_scr_svk_bsq_pol_hau_moo_cnt_por_eng_swt_ger_akn_fre_fin_dgb_ewe_est_pan_tig_geo_spa_ita_rom_lat_wly_aeg_dut_hun_cic_sun_lit_tag_jpn_tml_kor_ctl_mcd_zul_glc_ind_slo_amr_jav_mnd_urd_tsw_arw_owc_guj_grk_ukr_prs_qcu_bul_cze_bos_igb_sid_rus_mlt_alb_mao_afr_lda_mol_tsn_bat_tha_gam_knd_yor_ses_aze_ben_nor_uzb_xho_vie_heb_ven_fbf_bem	-0.378819454485103	-0.897949822211337	0.371531142058207
731	sod_lit_ses_afr_mlt_aeg_wly_ger_azi_aze_ewe_jav_tsw_hin_dut_bsq_urd_heb_swa_cnt_ben_rom_swt_arw_tsn_pol_est_igb_moo_fin_bul_gam_geo_prs_rus_krd_cze_chh_sid_bos_hun_akn_bat_lat_mao_jpn_tml_kor_spa_guj_dyu_swe_sun_alb_owc_tag_mnd_pan_cic_svk_amh_ctl_scr_ukr_slo_qcu_grk_nor_por_yor_amr_mcd_hau_ita_mly_fre_fbf_mol_bem_ind_tha_anl_knd_zul_bam_tur_glc_eng_uzb_lda_vie_tig_xho_ven_dgb	0.161049721796032	0.379293326884886	0.705334711138139
732	sid_ger_xho_lit_aeg_owc_wly_pol_tur_azi_zul_mly_igb_pan_ukr_bsq_nor_heb_ewe_mnd_eng_lat_fbf_mol_dgb_scr_est_swt_lda_hun_cze_mlt_geo_slo_por_arw_swe_amh_gam_spa_fin_dyu_sun_glc_jav_jpn_tml_kor_afr_bul_tsw_urd_mao_ctl_tig_tag_cnt_bos_ven_ita_sod_prs_rus_mcd_hin_qcu_krd_ben_alb_swa_chh_grk_anl_fre_bat_svk_bam_guj_bem_ind_tha_hau_knd_tsn_yor_uzb_dut_rom_aze_moo_vie_amr_cic_ses_akn	0.191815858735309	0.450702216974897	0.653253222634613
733	gam_afr_swt_urd_chh_mlt_sod_bul_uzb_azi_dgb_tag_bam_grk_lit_bsq_hin_anl_ses_cnt_fre_ctl_tsn_scr_dyu_pol_hun_igb_moo_est_por_wly_geo_svk_ita_rom_eng_sid_owc_lat_fin_lda_mly_ger_jav_jpn_knd_kor_mcd_guj_yor_ben_ind_cze_hau_sun_mnd_ukr_cic_slo_amr_glc_pan_bos_spa_qcu_arw_prs_dut_tsw_heb_rus_tig_mol_mao_swe_xho_nor_fbf_bat_tha_aeg_tml_ewe_zul_aze_alb_krd_tur_bem_vie_amh_swa_akn_ven	-0.488440702247586	-1.16102856901016	0.248601733342948
734	gam_grk_dyu_ita_heb_anl_sid_swe_uzb_aze_cic_bat_akn_afr_mol_bsq_rus_mlt_fbf_mnd_hin_pol_tsw_scr_yor_guj_est_xho_moo_fin_fre_hau_geo_dut_cze_arw_lit_tig_owc_svk_hun_bem_tag_glc_mao_jpn_tml_kor_lat_eng_tsn_bos_jav_bul_chh_ind_cnt_ukr_ewe_rom_amr_alb_prs_ger_urd_qcu_spa_slo_pan_bam_aeg_nor_wly_mcd_sun_ctl_ven_ben_swa_mly_tha_amh_knd_swt_dgb_azi_krd_por_tur_igb_vie_sod_zul_ses_lda	0.167023944163068	0.393440240481107	0.694894882718675
735	owc_ger_xho_lit_anl_aeg_chh_slo_aze_azi_tsn_sun_igb_pan_prs_bsq_por_sid_akn_mnd_bul_fre_bem_lat_ewe_nor_fin_dyu_lda_est_ben_tig_geo_svk_pol_rus_afr_mlt_hau_mcd_hun_bam_tag_krd_ind_jpn_tml_kor_bos_swe_ses_alb_mao_dut_amh_jav_cnt_scr_cic_eng_sod_hin_mol_spa_guj_qcu_rom_urd_grk_yor_heb_cze_wly_arw_bat_glc_dgb_ita_tsw_mly_tha_amr_knd_zul_ven_uzb_ukr_ctl_tur_fbf_vie_gam_swt_moo_swa	-0.233790420753011	-0.552823299707059	0.581710794830019
736	hau_scr_tsn_fre_chh_amh_sid_glc_azi_aze_fbf_mly_igb_spa_por_bsq_arw_wly_lda_cnt_grk_hin_zul_alb_ven_lit_hun_yor_xho_est_svk_tig_geo_ger_pan_rom_mcd_amr_owc_ben_fin_tsw_jav_cze_tag_jpn_knd_kor_ctl_rus_swa_mol_bat_pol_anl_mao_mnd_afr_cic_prs_gam_swe_slo_lat_krd_qcu_eng_urd_dut_bem_mlt_guj_heb_ukr_sun_ita_moo_nor_dgb_ind_tha_sod_tml_dyu_ewe_tur_bos_bul_uzb_ses_vie_aeg_akn_bam_swt	-0.521563040012476	-1.24475763251622	0.216348491839531
737	amh_grk_ses_alb_chh_aeg_sod_urd_tur_aze_yor_mao_moo_lit_eng_bsq_lat_mlt_igb_mnd_arw_rus_swt_fre_zul_swe_hun_fbf_cic_est_mcd_sid_geo_spa_ben_ctl_hin_tig_amr_ger_fin_tsw_tag_prs_jav_jpn_tml_kor_rom_afr_bem_krd_sun_guj_hau_ind_cnt_scr_ewe_svk_anl_nor_dut_slo_bos_qcu_por_cze_ukr_xho_wly_ita_owc_bul_mly_pol_ven_glc_bam_bat_tha_heb_knd_tsn_dgb_azi_pan_mol_uzb_swa_vie_gam_akn_lda_dyu	-0.56322614191023	-1.34340694835505	0.18240916954392
738	sod_lit_dgb_ger_aeg_amr_hau_urd_tur_azi_ses_bat_bam_swe_pan_bsq_rom_sid_fbf_cnt_cze_svk_xho_slo_swt_bul_fin_tsn_yor_hun_bos_wly_geo_rus_spa_ben_scr_gam_owc_glc_est_moo_jav_grk_mao_jpn_tml_kor_lat_ita_ven_prs_mly_hin_heb_sun_mnd_krd_cic_ctl_tig_dut_mol_arw_guj_qcu_nor_eng_pol_swa_mlt_mcd_anl_ukr_ind_alb_igb_por_ewe_tag_tha_chh_knd_tsw_zul_uzb_afr_fre_aze_bem_vie_amh_dyu_akn_lda	0.340052060006901	0.80035197675812	0.425546692174303
739	amr_urd_bem_mol_mlt_sod_anl_krd_uzb_tur_ewe_mly_ses_cze_lat_bsq_bos_gam_tsw_mnd_swe_fre_moo_nor_lda_ukr_hun_xho_igb_est_hin_hau_geo_pan_glc_bul_arw_wly_aeg_ctl_fin_swt_jav_ita_ind_jpn_tml_kor_afr_slo_dyu_alb_sun_rom_owc_bat_cnt_por_tsn_svk_sid_guj_scr_ger_lit_qcu_rus_mcd_spa_akn_amh_ben_chh_prs_mao_dut_ven_pol_bam_tag_tha_heb_knd_dgb_yor_azi_eng_grk_aze_cic_vie_tig_zul_fbf_swa	-1.1086187070631	-2.70668576524302	0.00808600247829411
740	mlt_prs_moo_rom_sod_tig_amh_ben_uzb_azi_bam_jav_bem_swe_slo_bsq_mol_wly_swa_cnt_scr_eng_dgb_pan_tsn_rus_fin_dyu_xho_hun_fre_gam_geo_glc_mcd_afr_lat_hau_chh_krd_est_fbf_ind_svk_mao_jpn_knd_kor_pol_nor_tsw_lit_sun_dut_anl_tag_mnd_arw_cic_hin_owc_ita_ukr_bos_urd_qcu_guj_por_ctl_zul_aeg_ger_amr_spa_mly_cze_ven_grk_ses_bat_tha_sid_tml_igb_lda_tur_bul_alb_aze_akn_vie_heb_ewe_yor_swt	0.416373216963733	0.981661836252865	0.328813377014406
741	hau_arw_bem_ita_owc_amr_sid_por_tur_uzb_xho_bat_cic_mol_ctl_bsq_ger_chh_yor_mnd_cze_rom_ven_guj_fbf_eng_fin_tsw_dyu_hun_afr_aeg_geo_lat_slo_rus_prs_heb_amh_swe_est_ewe_sun_ben_mly_jpn_tml_kor_krd_ukr_bam_hin_ind_grk_wly_jav_cnt_dut_swa_mcd_mlt_pol_fre_alb_glc_qcu_pan_lit_scr_moo_gam_svk_anl_nor_tag_bul_akn_urd_lda_mao_tha_sod_knd_tsn_igb_azi_spa_bos_aze_dgb_vie_tig_zul_swt_ses	-0.00791804571355723	-0.0186464614356224	0.98516308473704
742	aeg_afr_dgb_ctl_heb_tig_amr_lat_aze_azi_akn_jav_tsw_fre_nor_bsq_ben_owc_tsn_cnt_pan_scr_zul_por_igb_arw_hun_ven_bem_est_ger_chh_geo_spa_alb_rus_svk_mlt_sod_mol_fin_cic_ind_eng_tag_jpn_tml_kor_lit_bos_yor_pol_mly_bul_amh_bat_mnd_dut_bam_mcd_sid_prs_rom_slo_hin_qcu_ukr_ita_swe_lda_hau_cze_anl_glc_mao_grk_swt_guj_ewe_sun_tha_gam_knd_fbf_xho_tur_krd_urd_uzb_swa_vie_wly_dyu_moo_ses	-0.265634539063206	-0.627789215935196	0.531680550574364
743	wly_ctl_ses_por_chh_anl_amr_ger_azi_tur_dyu_jav_cic_scr_ben_bsq_swe_owc_dgb_mnd_glc_cze_ven_arw_tsw_mol_est_xho_swt_fin_rus_aeg_geo_prs_guj_afr_krd_sid_heb_rom_hun_bam_bat_ukr_ind_jpn_knd_kor_svk_alb_zul_pan_tag_dut_gam_sun_cnt_mcd_tsn_pol_mlt_fre_spa_lat_hin_qcu_bos_bul_slo_fbf_sod_nor_tig_ita_mly_urd_yor_eng_ewe_mao_tha_hau_tml_swa_lda_aze_lit_grk_uzb_igb_vie_amh_moo_bem_akn	-0.668582315307122	-1.60018942524737	0.112948350672841
744	gam_afr_akn_cze_amr_aeg_tig_pan_azi_aze_dgb_bat_moo_mol_svk_bsq_krd_chh_swa_cnt_pol_bul_tsw_slo_igb_rus_fin_yor_bam_est_hin_anl_geo_scr_prs_spa_ita_heb_amh_arw_hun_ewe_tag_ctl_jav_jpn_tml_kor_ukr_alb_zul_swe_sun_lit_hau_ind_mnd_dut_fbf_lat_owc_ben_por_grk_glc_qcu_bos_ger_nor_cic_sid_urd_wly_eng_mao_mcd_lda_guj_ven_mly_tha_mlt_knd_xho_bem_uzb_fre_rom_tur_tsn_vie_sod_swt_ses_dyu	-0.475730136706882	-1.13087745694481	0.261014588302916
745	chh_ukr_ewe_rus_wly_hau_mlt_spa_azi_tur_igb_jav_yor_mcd_prs_bsq_afr_anl_fbf_cnt_fre_pol_dyu_pan_ses_swe_fin_bam_tsn_hun_krd_tig_geo_grk_scr_dut_urd_sid_sod_slo_est_dgb_mly_ger_sun_jpn_tml_kor_ctl_ita_bem_alb_ind_por_gam_bat_mnd_mol_tsw_glc_amr_rom_nor_svk_lat_qcu_bul_lit_eng_zul_aeg_arw_heb_guj_mao_bos_moo_cze_swa_tag_tha_owc_knd_ven_xho_aze_hin_ben_uzb_lda_vie_amh_swt_cic_akn	0.099178708411343	0.23340067268321	0.81596325983074
746	amr_por_dgb_cze_chh_anl_sid_pol_aze_uzb_xho_mao_dyu_lit_slo_bsq_ben_hau_bam_cnt_guj_afr_cic_nor_tsw_ctl_fin_ewe_akn_hun_glc_tig_geo_swe_prs_scr_ukr_sod_aeg_bos_est_bem_jav_arw_mly_jpn_knd_kor_urd_mol_tsn_rus_sun_bul_heb_bat_mnd_svk_swa_grk_mlt_mcd_hin_eng_krd_qcu_ita_dut_pan_moo_amh_ger_owc_spa_tag_lat_zul_fre_fbf_ind_tha_wly_tml_yor_swt_tur_alb_rom_azi_lda_vie_gam_ses_igb_ven	-0.194084098354261	-0.458424867372629	0.647716697347889
747	mlt_grk_igb_krd_chh_gam_sid_svk_uzb_tur_zul_mao_tsn_bos_ben_bsq_mol_amr_dyu_cnt_rom_fre_cic_nor_swt_prs_hun_xho_moo_fin_eng_tig_geo_swe_pol_alb_cze_wly_hau_lat_est_bem_mly_scr_sun_jpn_knd_kor_por_slo_bam_rus_tag_arw_amh_jav_mnd_afr_dgb_lit_anl_glc_pan_hin_guj_qcu_mcd_ctl_ita_lda_aeg_bul_owc_ukr_bat_spa_ven_urd_tsw_ind_tha_heb_tml_ses_yor_aze_ger_dut_azi_fbf_vie_sod_akn_swa_ewe	0.224990577047024	0.530051173122688	0.59733970428366
748	anl_krd_dgb_ukr_wly_chh_sid_bos_uzb_tur_bem_mly_tsn_afr_mcd_bsq_ita_heb_swa_mnd_guj_scr_ewe_dut_moo_arw_fin_igb_swt_est_spa_gam_geo_eng_ctl_lit_fre_sod_mlt_swe_hun_zul_bat_ben_sun_jpn_knd_kor_prs_grk_lda_nor_jav_mol_amh_mao_cnt_slo_bam_bul_owc_alb_pan_rom_urd_qcu_glc_ger_cze_ven_tig_svk_aeg_hin_tag_por_fbf_rus_yor_ind_tha_amr_tml_xho_ses_azi_pol_lat_aze_dyu_vie_hau_akn_tsw_cic	-0.0013338971759478	-0.0031418900737397	0.997499868282932
749	aeg_rom_dgb_guj_sid_owc_sod_lat_azi_tur_moo_tag_yor_ben_nor_bsq_glc_hau_xho_cnt_lit_rus_bam_prs_fbf_pol_hun_swt_ven_fin_hin_wly_geo_fre_svk_arw_cze_chh_heb_bos_est_ses_bat_mcd_mly_jpn_knd_kor_ita_spa_ewe_alb_mao_afr_amh_jav_mnd_mol_swa_krd_amr_ger_scr_urd_ukr_qcu_por_pan_ctl_bem_tig_bul_anl_dut_ind_eng_cic_grk_lda_sun_tha_gam_tml_tsw_tsn_uzb_slo_swe_aze_akn_vie_mlt_igb_dyu_zul	-0.245819388162272	-0.580700847751385	0.562846642421412
750	sod_cze_tsn_nor_owc_gam_sid_prs_azi_uzb_dyu_mao_swa_dut_slo_bsq_mcd_aeg_moo_mnd_spa_pol_fbf_arw_tsw_svk_fin_dgb_lda_hun_urd_chh_geo_lit_pan_ukr_rus_mlt_heb_ita_est_bam_sun_bos_mly_jpn_tml_kor_hin_ger_yor_por_ind_fre_hau_tag_cnt_ctl_ewe_mol_tig_alb_scr_swe_lat_qcu_bul_grk_guj_ven_amh_ben_wly_rom_bat_glc_cic_eng_ses_jav_tha_amr_knd_bem_xho_tur_afr_krd_aze_swt_vie_anl_igb_zul_akn	-0.32278069170479	-0.763990744103075	0.446806756477783
751	amr_ita_dyu_bul_tig_heb_wly_eng_azi_uzb_fbf_bat_ewe_afr_krd_bsq_pan_gam_tsw_cnt_dut_alb_igb_guj_swa_bos_hun_zul_cic_est_urd_mlt_geo_cze_ben_rom_lat_sid_sod_ctl_fin_xho_ind_ger_tag_jpn_tml_kor_grk_rus_yor_swe_mao_ukr_chh_sun_mnd_svk_lda_arw_anl_slo_hin_lit_por_qcu_mcd_mol_nor_swt_owc_glc_amh_scr_mly_spa_akn_pol_dgb_jav_tha_hau_knd_ven_bam_tur_fre_prs_aze_tsn_vie_aeg_moo_bem_ses	-0.434732549319492	-1.03290488071085	0.304327011551439
752	tig_rus_tsw_grk_gam_wly_sid_cze_azi_uzb_igb_jav_dgb_ben_swe_bsq_krd_hau_ses_mnd_ukr_fre_fbf_spa_lda_urd_est_swa_ewe_hun_ger_amr_geo_rom_pol_ctl_scr_amh_owc_lat_fin_xho_bat_guj_ind_jpn_tml_kor_mcd_bul_bam_afr_sun_pan_heb_mly_cnt_svk_tsn_eng_mlt_nor_alb_dut_hin_qcu_por_lit_mol_yor_aeg_bos_anl_slo_mao_arw_cic_prs_moo_tag_tha_sod_knd_bem_ven_aze_glc_ita_tur_swt_vie_chh_akn_zul_dyu	0.116900852361368	0.275148669290775	0.783812391036912
753	chh_guj_fbf_lit_aeg_anl_heb_krd_tur_aze_swa_sun_yor_prs_spa_bsq_alb_wly_swt_cnt_bul_swe_lda_cze_tsw_bos_hun_moo_bem_est_nor_sid_geo_slo_mol_lat_fre_gam_amr_ita_fin_ven_tag_mcd_bat_jpn_knd_kor_glc_ben_akn_ger_jav_ctl_sod_mao_mnd_por_igb_scr_hau_rus_grk_eng_svk_qcu_pol_dut_arw_tsn_tig_afr_owc_ukr_ind_pan_zul_rom_ses_mly_tha_mlt_tml_dyu_dgb_uzb_urd_hin_azi_cic_vie_amh_bam_ewe_xho	-0.296787100553934	-0.701739150619136	0.484594300179864
754	gam_nor_dyu_pol_mlt_sod_heb_rus_azi_tur_ses_jav_akn_ctl_glc_bsq_bos_amh_bem_mnd_krd_arw_ven_ger_bam_dut_fin_yor_zul_est_swe_anl_geo_mol_cze_mcd_hin_tig_hau_svk_hun_swa_bat_por_ind_jpn_tml_kor_guj_ita_tsn_lit_sun_prs_amr_mao_cnt_slo_xho_bul_chh_ben_afr_eng_alb_qcu_lat_urd_fre_lda_wly_scr_sid_rom_mly_ukr_igb_pan_swt_tag_tha_aeg_knd_fbf_moo_aze_grk_spa_uzb_tsw_vie_owc_dgb_cic_ewe	-0.468621128844407	-1.11274530085355	0.268685839137902
755	heb_krd_cic_urd_owc_sod_mlt_ukr_uzb_azi_fbf_tag_swa_eng_spa_bsq_mcd_hau_ses_mnd_scr_rus_dyu_ben_ewe_fre_est_bam_igb_hun_swe_gam_geo_cze_mol_rom_ctl_wly_aeg_lat_fin_moo_sun_bul_bat_jpn_knd_kor_hin_pol_akn_dut_mly_nor_amh_mao_cnt_grk_tsw_afr_chh_alb_arw_ger_slo_qcu_guj_ita_por_lda_anl_prs_sid_bos_jav_pan_dgb_svk_zul_ind_tha_tig_tml_yor_tsn_aze_glc_lit_tur_bem_vie_amr_ven_xho_swt	-0.478502917353993	-1.13653652972564	0.258652201029769
756	heb_mcd_igb_spa_mlt_wly_owc_bul_azi_aze_tsn_mao_zul_dut_glc_bsq_cze_aeg_dgb_mnd_afr_swe_swa_prs_ses_hin_est_cic_yor_hun_lit_amr_geo_ukr_rus_scr_pol_sid_anl_urd_fin_bam_jav_ita_mly_jpn_tml_kor_ben_ctl_xho_guj_tag_eng_amh_ind_cnt_grk_ewe_arw_hau_mol_por_krd_pan_qcu_alb_ger_svk_ven_chh_fre_tig_lat_bat_nor_moo_bos_bem_sun_tha_sod_knd_dyu_akn_uzb_slo_rom_tur_fbf_vie_gam_lda_swt_tsw	-0.0700680168732923	-0.165343507890074	0.86903250311262
757	chh_pol_dyu_ger_anl_tig_amr_prs_tur_azi_igb_sun_cic_pan_svk_bsq_alb_sod_fbf_cnt_lat_guj_ewe_rus_swa_grk_hun_tsn_ven_fin_nor_heb_geo_hin_mcd_por_slo_amh_hau_bul_est_bam_mly_mol_bat_jpn_knd_kor_eng_ctl_akn_ben_tag_fre_gam_mao_mnd_urd_ses_dut_wly_bos_ukr_ita_spa_qcu_cze_scr_glc_swt_aeg_swe_mlt_afr_ind_arw_lda_krd_xho_jav_tha_sid_tml_moo_dgb_aze_lit_rom_uzb_tsw_vie_owc_zul_bem_yor	0.445652810047323	1.05235678993061	0.295362536868625
758	mlt_pan_tsn_eng_sid_gam_chh_svk_azi_uzb_ven_ind_akn_cze_lat_bsq_ctl_owc_tsw_cnt_spa_alb_yor_ita_lda_afr_est_dgb_moo_hun_urd_hau_geo_nor_slo_bos_por_anl_sod_krd_fin_dyu_mly_rus_bat_jpn_knd_kor_guj_glc_xho_mcd_mao_ben_tig_jav_mnd_bul_ses_scr_amh_prs_dut_mol_grk_qcu_rom_lit_pol_bem_aeg_hin_wly_ukr_sun_fre_swa_arw_zul_tag_tha_amr_tml_ewe_cic_aze_swe_ger_tur_bam_vie_heb_fbf_igb_swt	-0.757721355601215	-1.82350826758176	0.071438675822899
759	chh_spa_dyu_rom_wly_mlt_amr_svk_uzb_azi_igb_tag_ses_slo_glc_bsq_swe_owc_bam_mnd_por_ger_tsw_lat_zul_grk_hun_moo_akn_est_ukr_anl_geo_eng_ctl_dut_krd_sod_tig_bul_fin_ewe_jav_bos_mao_jpn_tml_kor_lit_pol_ven_alb_ind_prs_aeg_bat_cnt_fre_swa_scr_heb_mcd_pan_nor_mol_qcu_urd_ita_afr_yor_hau_guj_sid_hin_mly_cze_tsn_rus_cic_sun_tha_gam_knd_bem_xho_aze_arw_ben_tur_lda_vie_amh_dgb_fbf_swt	0.463055170014141	1.09307900522411	0.277182462559305
760	chh_lit_cic_nor_wly_heb_aeg_dut_aze_azi_fbf_sun_bem_ger_arw_bsq_bul_mlt_dgb_mnd_guj_lat_ven_por_ewe_glc_est_xho_swt_fin_ita_hau_geo_afr_svk_mcd_prs_amr_amh_slo_hun_tsw_tag_fre_mly_jpn_knd_kor_scr_alb_zul_ben_mao_hin_sid_ind_cnt_ukr_dyu_cze_sod_mol_rom_grk_swe_qcu_pan_urd_eng_igb_gam_rus_owc_bos_jav_ctl_bam_krd_swa_bat_tha_tig_tml_ses_yor_tur_pol_spa_uzb_tsn_vie_anl_akn_lda_moo	-0.957045948105051	-2.32750412527617	0.0221079465600128
761	hau_hin_tsw_ita_mlt_wly_owc_nor_uzb_tur_ven_mly_ses_bos_rus_bsq_mol_heb_igb_mnd_svk_spa_lda_grk_zul_eng_est_swt_akn_fin_pol_sod_geo_lit_slo_lat_ger_chh_amr_urd_hun_swa_sun_fre_ind_jpn_knd_kor_swe_dut_dyu_ukr_jav_ctl_aeg_tag_cnt_arw_bem_cze_tig_afr_mcd_krd_por_qcu_rom_glc_ben_tsn_gam_guj_amh_prs_mao_pan_fbf_alb_xho_bat_tha_anl_tml_dgb_cic_azi_bul_scr_aze_moo_vie_sid_ewe_yor_bam	0.0723206347890413	0.170005597550848	0.865375013455374
762	chh_bos_ven_hin_anl_tig_amr_prs_azi_uzb_yor_jav_tsn_arw_fre_bsq_rus_sid_igb_mnd_nor_ger_dyu_swe_moo_ctl_fin_ses_akn_est_mcd_heb_geo_scr_pol_lat_slo_aeg_owc_spa_hun_fbf_mly_grk_sun_jpn_tml_kor_alb_dut_dgb_por_mao_guj_hau_tag_cnt_krd_zul_afr_mlt_rom_pan_svk_cze_qcu_ita_ukr_lit_swt_amh_bul_sod_ben_ind_eng_ewe_mol_swa_bat_tha_gam_knd_xho_bem_tur_urd_glc_aze_lda_vie_wly_bam_tsw_cic	0.210989215206571	0.496773660683677	0.620520950936618
763	heb_ita_ewe_arw_mlt_sod_owc_ukr_tur_aze_zul_mao_dyu_slo_alb_bsq_svk_amr_igb_cnt_fre_rom_swa_pan_cic_urd_fin_tsw_ven_hun_rus_gam_geo_cze_ger_bos_glc_tig_anl_afr_est_swt_bat_swe_jav_jpn_tml_kor_scr_guj_yor_mcd_mly_por_hau_sun_mnd_mol_akn_prs_amh_ben_dut_bul_eng_qcu_pol_spa_krd_fbf_chh_nor_sid_ctl_ind_hin_ses_lit_bem_tag_tha_wly_knd_dgb_moo_azi_grk_lat_uzb_lda_vie_aeg_tsn_xho_bam	-0.298311026807793	-0.705137432151102	0.482487058089421
764	tig_cze_moo_grk_amh_gam_owc_ita_aze_uzb_fbf_ind_lda_rom_ctl_bsq_dut_amr_igb_mnd_fre_krd_dyu_lat_swa_lit_hun_zul_dgb_est_scr_chh_geo_slo_swe_guj_nor_sid_heb_mol_fin_bam_mao_pol_jav_jpn_knd_kor_ben_alb_tsn_bul_sun_ukr_hau_mly_cnt_eng_tsw_mcd_sod_arw_spa_svk_ger_qcu_afr_prs_glc_yor_aeg_pan_anl_rus_tag_hin_cic_urd_ven_bat_tha_mlt_tml_akn_ewe_tur_por_bos_azi_swt_vie_wly_xho_ses_bem	0.606140728701392	1.43486527259769	0.154679924703991
765	tig_lit_bam_pol_mlt_wly_sod_dut_azi_aze_swa_bat_igb_hin_scr_bsq_por_owc_fbf_cnt_mol_bos_moo_fre_tsn_urd_fin_ven_yor_est_eng_aeg_geo_nor_lat_spa_slo_amh_amr_grk_hun_akn_mao_mcd_tag_jpn_knd_kor_ger_ukr_xho_ita_sun_rus_chh_mly_mnd_ben_swt_krd_sid_arw_alb_afr_swe_qcu_prs_pan_cze_ewe_hau_svk_gam_bul_jav_guj_dgb_rom_ses_ind_tha_heb_tml_bem_dyu_tur_ctl_glc_uzb_tsw_vie_anl_cic_lda_zul	-0.751067411958228	-1.80465068618072	0.0743659829211377
766	anl_cze_yor_ctl_sod_owc_mlt_nor_aze_azi_ven_mly_ewe_bos_dut_bsq_hin_hau_swa_cnt_spa_grk_igb_ben_moo_fre_est_tsw_fbf_fin_guj_gam_geo_por_urd_lat_ger_heb_tig_prs_hun_dgb_jav_slo_ind_jpn_knd_kor_ukr_eng_cic_glc_tag_alb_chh_bat_mnd_scr_bam_bul_wly_mcd_pan_swe_svk_qcu_rom_pol_krd_swt_amh_mol_sid_lit_mao_arw_tsn_ita_bem_sun_tha_amr_tml_dyu_xho_uzb_afr_rus_tur_akn_vie_aeg_zul_ses_lda	-0.739767594982855	-1.77904743325494	0.0784992017823982
767	amr_mcd_dgb_alb_sod_tig_gam_pol_tur_aze_swa_mly_xho_nor_eng_bsq_ger_mlt_swt_mnd_hin_cze_ven_lat_moo_ctl_fin_igb_yor_est_pan_anl_geo_glc_por_guj_rom_owc_aeg_svk_hun_tsw_mao_mol_ind_jpn_knd_kor_urd_krd_bam_grk_sun_fre_amh_bat_cnt_ben_zul_rus_chh_ukr_swe_spa_scr_qcu_slo_afr_prs_ses_heb_bul_hau_dut_jav_lit_akn_bos_lda_tag_tha_sid_tml_cic_tsn_azi_ita_arw_uzb_ewe_vie_wly_bem_dyu_fbf	-0.532011106855916	-1.26758221600901	0.208111819333821
768	mlt_eng_akn_svk_gam_hau_sid_bul_tur_aze_tsn_sun_zul_mcd_swe_bsq_dut_aeg_ven_mnd_lat_arw_dyu_spa_cic_lit_est_bem_ses_fin_ita_sod_geo_rus_hin_scr_krd_amr_heb_glc_hun_yor_bat_por_tag_jpn_knd_kor_ger_alb_ewe_cze_jav_nor_wly_mly_cnt_rom_bam_urd_chh_slo_fre_mol_pol_qcu_grk_pan_afr_swa_anl_ukr_owc_ben_ind_ctl_xho_guj_fbf_mao_tha_tig_tml_lda_moo_uzb_prs_bos_azi_igb_vie_amh_dgb_tsw_swt	-0.387048040015767	-0.917678987497891	0.361160735012365
769	anl_ita_dyu_bos_wly_owc_mlt_pan_azi_aze_swt_sun_lda_hin_alb_bsq_urd_chh_xho_cnt_bul_grk_ewe_ctl_zul_eng_fin_dgb_cic_hun_arw_heb_geo_lit_svk_afr_por_amr_sid_guj_est_tsn_tag_spa_bat_jpn_knd_kor_rus_swe_bem_ukr_mly_dut_amh_jav_mnd_mol_tsw_nor_gam_slo_rom_scr_ger_qcu_lat_glc_cze_moo_tig_ben_sod_mcd_mao_prs_swa_pol_igb_ind_tha_aeg_tml_akn_fbf_uzb_fre_krd_tur_ses_vie_hau_ven_yor_bam	-0.77749940821092	-1.87409414955825	0.0640568554182603
770	aeg_rom_akn_swe_sod_tig_owc_glc_uzb_aze_yor_tag_zul_guj_grk_bsq_arw_anl_xho_mnd_dut_hin_tsw_ukr_cic_pol_est_bam_dyu_fin_ctl_wly_geo_lat_rus_urd_lit_gam_mlt_fre_hun_igb_mly_cze_mao_jpn_knd_kor_pan_ger_dgb_krd_bat_svk_chh_jav_cnt_alb_fbf_ita_heb_scr_eng_por_spa_qcu_prs_bos_bul_ven_hau_nor_amh_slo_ind_ben_lda_mol_ses_sun_tha_amr_tml_swt_bem_azi_afr_mcd_tur_tsn_vie_sid_swa_moo_ewe	-0.199736835350068	-0.471229065043357	0.638580710718692
771	gam_scr_zul_bul_wly_hau_aeg_spa_azi_aze_swa_tag_ven_arw_prs_bsq_lit_anl_tsn_cnt_pan_nor_swt_alb_tsw_cze_fin_fbf_xho_hun_krd_mlt_geo_por_bos_urd_lat_chh_amr_glc_est_ewe_mao_mol_ind_jpn_tml_kor_dut_ita_moo_ben_jav_ukr_sid_bat_mnd_ger_cic_eng_owc_fre_slo_hin_rus_qcu_rom_guj_mcd_yor_sod_grk_heb_svk_sun_swe_akn_pol_igb_mly_tha_amh_knd_bem_dgb_tur_afr_ctl_uzb_ses_vie_tig_bam_lda_dyu	-0.966575043973039	-2.34849245149994	0.0209677568162245
772	sid_rom_swa_fre_aeg_owc_sod_slo_tur_aze_swt_sun_xho_urd_dut_bsq_pol_amr_tsn_cnt_bos_eng_yor_grk_dgb_bul_hun_lda_ses_est_guj_gam_geo_rus_ger_svk_scr_wly_anl_ctl_fin_cic_ind_por_jav_jpn_knd_kor_lit_ita_ewe_ben_tag_krd_mlt_bat_mnd_alb_tsw_spa_amh_glc_mol_pan_hin_qcu_swe_afr_lat_bem_heb_cze_hau_mcd_mao_nor_fbf_ukr_bam_mly_tha_chh_tml_akn_dyu_azi_arw_prs_uzb_ven_vie_tig_zul_moo_igb	0.330203413543105	0.778831754201304	0.438056068512615
773	owc_bul_dgb_rus_sid_aeg_amh_slo_aze_azi_ewe_mao_moo_eng_krd_bsq_nor_hau_lda_cnt_ukr_hin_swt_mcd_bam_lat_hun_swa_cic_est_ger_sod_geo_arw_mol_alb_grk_gam_chh_guj_fin_igb_sun_afr_ind_jpn_knd_kor_prs_urd_ven_ita_mly_ben_mlt_tag_mnd_pol_yor_por_anl_fre_cze_rom_swe_qcu_ctl_glc_dut_bem_wly_spa_tig_pan_jav_bos_dyu_lit_akn_bat_tha_amr_tml_xho_ses_tur_svk_scr_uzb_tsn_vie_heb_fbf_zul_tsw	-0.250942608172689	-0.592660725978569	0.554846593666666
774	aeg_spa_ven_krd_hau_anl_amr_guj_aze_uzb_dgb_ind_tsw_grk_fre_bsq_urd_gam_igb_mnd_mcd_lit_ewe_rom_bam_ger_hun_swa_xho_est_cze_wly_geo_eng_hin_scr_dut_tig_mlt_ctl_fin_yor_sun_prs_jav_jpn_knd_kor_bul_nor_dyu_mol_mly_glc_owc_bat_cnt_rus_cic_pol_amh_svk_ita_afr_alb_qcu_lat_swe_ben_ses_sid_por_heb_slo_mao_arw_lda_bos_moo_tag_tha_sod_tml_tsn_zul_tur_ukr_pan_azi_akn_vie_chh_fbf_bem_swt	-0.748911494458706	-1.7999853598428	0.0751053655937787
775	amr_mol_tsn_svk_chh_amh_sod_fre_azi_aze_xho_jav_swt_bul_krd_bsq_ukr_owc_swa_cnt_guj_eng_tsw_spa_bam_ben_est_akn_yor_hun_ita_gam_geo_ctl_lit_arw_por_hau_heb_urd_fin_cic_sun_alb_mly_jpn_tml_kor_lat_pol_fbf_ger_ind_slo_wly_bat_mnd_dut_dyu_bos_anl_hin_afr_pan_prs_qcu_grk_glc_mcd_bem_sid_scr_tig_cze_mao_rus_igb_nor_ven_tag_tha_aeg_knd_ewe_ses_tur_rom_swe_uzb_moo_vie_mlt_zul_dgb_lda	-1.0408062021558	-2.54494126165941	0.0125762042041175
776	aeg_mol_fbf_lat_anl_amh_sid_eng_tur_aze_dyu_jav_cic_krd_nor_bsq_bos_amr_swt_cnt_ita_scr_xho_arw_swa_cze_est_moo_zul_hun_bul_chh_geo_prs_spa_rom_rus_wly_mlt_svk_fin_ewe_tag_urd_mly_jpn_knd_kor_fre_mcd_lda_guj_mao_pan_owc_ind_mnd_alb_ses_ben_tig_grk_dut_hin_ctl_qcu_pol_ukr_slo_ven_gam_afr_hau_swe_bat_por_dgb_glc_tsw_sun_tha_sod_tml_bam_akn_uzb_ger_lit_azi_bem_vie_heb_tsn_yor_igb	-0.600953158734989	-1.4339983954051	0.154926556020184
777	tig_ben_swt_pol_sod_aeg_mlt_rus_tur_aze_tsw_sun_ewe_pan_arw_bsq_swe_gam_moo_mnd_nor_krd_akn_ger_bem_grk_est_ven_igb_fin_mcd_amr_geo_bul_lat_slo_guj_amh_anl_bos_hun_swa_tag_urd_mao_jpn_tml_kor_ctl_glc_lda_lit_mly_por_owc_ind_cnt_fre_dyu_scr_chh_dut_hin_eng_prs_qcu_ita_alb_svk_tsn_sid_rom_wly_cze_jav_ukr_ses_afr_zul_bat_tha_hau_knd_yor_dgb_azi_mol_spa_uzb_cic_vie_heb_xho_bam_fbf	-0.814893511162072	-1.96558319275806	0.0523297957712132
778	sid_swe_zul_ita_mlt_chh_hau_afr_aze_uzb_ewe_sun_dgb_pan_ger_bsq_prs_sod_bem_cnt_pol_ukr_ven_svk_akn_ben_hun_tsw_ses_fin_lat_gam_geo_krd_slo_bul_bos_amr_amh_glc_est_lda_jav_mcd_mly_jpn_knd_kor_scr_arw_swt_mol_ind_lit_owc_bat_mnd_rus_swa_rom_wly_dut_eng_guj_grk_qcu_ctl_alb_nor_yor_anl_cze_aeg_spa_mao_hin_cic_fre_tsn_tag_tha_heb_tml_fbf_xho_azi_por_urd_tur_igb_vie_tig_bam_moo_dyu	-0.0483862888510495	-0.114015609961962	0.909471201573935
779	wly_por_xho_bul_owc_sid_mlt_mol_aze_tur_fbf_mao_tsn_ukr_ctl_bsq_guj_amr_tsw_cnt_mcd_swe_ewe_bos_ven_spa_hun_yor_swt_fin_pan_hau_geo_slo_nor_scr_fre_tig_amh_eng_est_moo_sun_prs_jav_jpn_knd_kor_grk_afr_igb_lit_mly_cze_chh_ind_mnd_ger_ses_pol_heb_rom_lat_hin_svk_qcu_arw_rus_glc_bam_gam_dut_sod_ben_bat_krd_dyu_alb_bem_tag_tha_aeg_tml_dgb_akn_uzb_urd_ita_azi_lda_vie_anl_zul_swa_cic	-0.890511812630493	-2.15827628916818	0.0334816127043664
780	tig_svk_yor_rom_wly_aeg_sid_lit_aze_azi_akn_jav_fbf_scr_ctl_bsq_fre_gam_ven_cnt_ita_eng_swt_cze_ewe_nor_est_tsw_swa_fin_lat_owc_geo_krd_glc_dut_mcd_anl_amh_afr_hun_xho_bat_ben_sun_jpn_tml_kor_guj_slo_dgb_mol_ind_prs_mlt_tag_mnd_spa_igb_por_hau_alb_ukr_pol_rus_qcu_bul_swe_hin_bem_amr_ger_chh_pan_mao_grk_bam_urd_dyu_mly_tha_heb_knd_ses_zul_uzb_arw_bos_tur_cic_vie_sod_moo_lda_tsn	-0.561012597122988	-1.33609318917756	0.184778973476268
781	wly_ukr_ewe_mcd_sid_amr_hau_urd_azi_tur_lda_bat_swa_prs_spa_bsq_cze_aeg_moo_cnt_pan_fre_dyu_slo_tsw_mol_est_igb_yor_hun_nor_owc_geo_bul_ita_arw_ger_sod_amh_lit_fin_fbf_ind_rus_sun_jpn_tml_kor_scr_ben_ses_ctl_mly_hin_heb_mao_mnd_swe_tsn_eng_chh_por_rom_krd_lat_qcu_afr_glc_pol_bam_mlt_dut_tig_guj_jav_svk_ven_bos_dgb_tag_tha_gam_knd_xho_cic_uzb_alb_grk_aze_swt_vie_anl_akn_bem_zul	-0.824213075022552	-1.98686554288651	0.049879912507929
782	amr_pol_lda_cze_sid_hau_mlt_ben_tur_aze_bam_tag_ven_rus_por_bsq_guj_gam_fbf_mnd_fre_pan_cic_arw_zul_glc_hun_bem_tsw_est_eng_wly_geo_alb_ukr_bul_ger_aeg_tig_slo_fin_xho_jav_rom_sun_jpn_tml_kor_lat_grk_dyu_nor_mao_ita_heb_ind_cnt_ctl_igb_swe_chh_spa_dut_krd_lit_qcu_mcd_afr_hin_tsn_sod_svk_owc_bos_bat_urd_dgb_scr_moo_mly_tha_anl_knd_swa_ses_azi_prs_mol_uzb_ewe_vie_amh_swt_akn_yor	-0.921244953536855	-2.2376795692297	0.0276296436287236
783	chh_guj_yor_por_sod_gam_owc_rom_tur_azi_cic_ind_bam_ukr_hin_bsq_fre_amh_xho_cnt_afr_svk_swa_nor_dyu_dut_fin_igb_dgb_est_cze_hau_geo_rus_glc_slo_swe_tig_mlt_ctl_hun_lda_jav_bos_mly_jpn_tml_kor_spa_mol_tsw_grk_sun_krd_sid_tag_mnd_mcd_zul_pan_amr_lat_pol_lit_urd_qcu_ita_ben_eng_bem_anl_alb_wly_scr_mao_prs_tsn_arw_ven_bat_tha_heb_knd_swt_ewe_uzb_ger_bul_aze_moo_vie_aeg_akn_ses_fbf	0.224253821223153	0.529524431289356	0.59770350204825
784	mlt_bos_cic_rom_owc_sid_amh_spa_aze_tur_ewe_ind_akn_bul_pan_bsq_dut_heb_dgb_mnd_guj_mol_ven_alb_bam_prs_hun_xho_bem_fin_glc_anl_geo_krd_swe_rus_afr_chh_tig_fre_est_yor_mly_hin_jav_jpn_tml_kor_ctl_por_tsw_slo_bat_grk_aeg_mao_cnt_arw_igb_cze_wly_ben_svk_ita_mcd_qcu_ger_lit_pol_fbf_gam_urd_hau_lat_sun_nor_moo_ukr_lda_tag_tha_sod_knd_swa_tsn_azi_eng_scr_uzb_dyu_vie_amr_swt_ses_zul	-0.404432701856712	-0.960388112698171	0.339350218754968
785	sod_alb_yor_ukr_wly_aeg_anl_swe_azi_tur_ses_mao_cic_hin_bul_bsq_ctl_amh_akn_cnt_slo_bos_dyu_fre_bam_grk_hun_xho_fbf_fin_ita_tig_geo_ger_svk_dut_pol_owc_amr_mol_est_tsn_mly_lat_ind_jpn_tml_kor_guj_cze_lda_glc_sun_ben_mlt_tag_mnd_nor_zul_urd_hau_rom_eng_mcd_krd_qcu_rus_pan_afr_tsw_heb_lit_sid_prs_bat_scr_moo_arw_dgb_jav_tha_chh_knd_ven_bem_aze_spa_por_uzb_swa_vie_gam_igb_ewe_swt	-0.188003317467005	-0.443225624396085	0.658631895453403
786	amr_svk_cic_krd_mlt_owc_amh_ben_azi_uzb_tsw_mly_igb_dut_slo_bsq_rus_heb_bam_mnd_mol_glc_xho_pol_dgb_nor_hun_akn_ewe_est_cze_chh_geo_spa_prs_lit_fre_aeg_anl_afr_fin_dyu_bat_arw_sun_jpn_knd_kor_ger_urd_lda_ukr_jav_scr_tig_tag_cnt_guj_yor_alb_gam_por_bos_ita_ctl_qcu_pan_grk_swe_ses_hau_mcd_sid_hin_mao_rom_swa_eng_fbf_ind_tha_wly_tml_ven_bem_aze_bul_lat_tur_tsn_vie_sod_zul_moo_swt	-0.748748789412962	-1.80057173535465	0.0750121002111022
787	wly_eng_igb_rus_heb_aeg_amr_arw_uzb_tur_ses_tag_cic_swe_pan_bsq_fre_amh_akn_mnd_hin_dut_bem_slo_bam_lat_fin_moo_lda_est_grk_gam_geo_mcd_pol_alb_nor_owc_chh_scr_hun_dgb_ind_bul_mao_jpn_tml_kor_ctl_prs_swa_guj_sun_urd_hau_mly_cnt_bos_yor_glc_sid_lit_mol_ukr_cze_qcu_ger_por_spa_fbf_mlt_afr_sod_rom_jav_krd_dyu_svk_tsn_bat_tha_tig_knd_xho_ven_aze_ben_ita_azi_swt_vie_anl_zul_tsw_ewe	-0.018636087012452	-0.0438940315372608	0.965082981060296
788	wly_spa_fbf_guj_heb_amh_sid_eng_aze_azi_dgb_mly_zul_krd_ctl_bsq_dut_chh_swa_cnt_prs_rom_dyu_arw_lda_ukr_fin_ven_bam_hun_bos_hau_geo_cze_ger_scr_pol_tig_gam_mol_est_swt_bat_ben_mao_jpn_knd_kor_rus_nor_yor_ita_sun_fre_sod_jav_mnd_por_bem_pan_anl_svk_alb_grk_glc_qcu_urd_slo_lat_igb_amr_mcd_owc_swe_tag_bul_akn_afr_tsn_ind_tha_mlt_tml_ses_xho_tur_lit_hin_uzb_tsw_vie_aeg_moo_cic_ewe	0.360694197145793	0.852288337778881	0.396243604236304
789	amh_ger_zul_pan_amr_tig_hau_hin_uzb_azi_moo_jav_swt_nor_rom_bsq_bos_heb_tsn_mnd_glc_slo_xho_mcd_cic_spa_hun_akn_yor_fin_grk_anl_geo_por_urd_lit_ben_owc_gam_fre_est_lda_tag_lat_sun_jpn_tml_kor_ukr_scr_dgb_dut_mly_rus_sod_ind_cnt_svk_dyu_guj_chh_cze_afr_swe_krd_qcu_pol_ctl_alb_igb_wly_prs_mlt_bul_bat_mol_tsw_arw_bem_mao_tha_aeg_knd_swa_ven_tur_eng_ita_aze_ses_vie_sid_bam_ewe_fbf	-0.627061226802685	-1.49944822814407	0.137144495097918
790	heb_ctl_yor_swe_sod_mlt_owc_scr_azi_aze_moo_mly_xho_fre_mcd_bsq_ita_hau_ven_cnt_pan_arw_swa_spa_akn_lit_fin_bam_zul_hun_rus_amr_geo_prs_urd_glc_ger_anl_wly_por_est_dyu_tag_mol_bat_jpn_knd_kor_hin_lat_dgb_svk_mao_guj_sid_jav_mnd_afr_cic_nor_chh_bul_pol_bos_slo_qcu_eng_ukr_ben_ses_gam_rom_aeg_krd_ind_cze_igb_alb_bem_sun_tha_amh_tml_tsn_ewe_tur_grk_dut_uzb_tsw_vie_tig_lda_swt_fbf	-0.764226115408775	-1.84507752624206	0.0682087264791165
791	mlt_krd_igb_ger_aeg_owc_tig_pol_aze_uzb_tsw_tag_dgb_grk_urd_bsq_swe_amr_ven_mnd_pan_dut_fbf_nor_zul_lit_hun_moo_xho_fin_scr_amh_geo_ukr_ita_alb_bos_chh_sod_afr_est_tsn_mly_ben_mao_jpn_tml_kor_arw_svk_yor_ctl_jav_eng_anl_bat_cnt_guj_lda_rom_heb_glc_bul_fre_cze_qcu_prs_slo_mcd_dyu_sid_rus_gam_lat_sun_spa_bam_por_swa_ind_tha_wly_knd_swt_ses_azi_hin_mol_tur_cic_vie_hau_akn_ewe_bem	0.377545780819045	0.889309695782296	0.376131249091929
792	tig_mol_bem_lat_gam_wly_chh_por_aze_uzb_akn_ind_yor_lit_bul_bsq_prs_hau_ses_cnt_pol_afr_igb_svk_zul_fre_fin_dyu_cic_est_ben_sid_geo_krd_slo_cze_swe_sod_owc_ukr_hun_ven_sun_ctl_bat_jpn_tml_kor_hin_bos_swa_pan_mly_rom_anl_tag_mnd_mcd_bam_eng_amh_arw_spa_glc_alb_qcu_rus_dut_ita_xho_mlt_grk_heb_ger_jav_nor_moo_guj_fbf_mao_tha_aeg_knd_tsn_lda_azi_scr_urd_tur_tsw_vie_amr_ewe_dgb_swt	0.023958163039388	0.056420637000108	0.955127757762843
793	sod_ukr_igb_scr_chh_amr_tig_svk_aze_tur_ven_ind_akn_lit_cze_bsq_por_amh_swt_mnd_nor_prs_bam_lat_zul_glc_hun_dyu_tsw_fin_afr_mlt_geo_bul_urd_grk_alb_aeg_hau_ben_est_swa_bat_slo_tag_jpn_knd_kor_ger_hin_cic_rus_mly_pan_wly_mao_cnt_rom_xho_bos_anl_spa_dut_eng_mcd_qcu_ctl_mol_arw_fbf_owc_swe_sid_fre_jav_pol_tsn_krd_moo_sun_tha_heb_tml_ses_lda_azi_ita_guj_uzb_yor_vie_gam_dgb_ewe_bem	-0.0743751813671242	-0.175484842267865	0.861080200106846
794	amh_rom_bam_slo_hau_heb_anl_lat_azi_uzb_swt_sun_fbf_alb_pan_bsq_lit_amr_ven_mnd_por_dut_xho_afr_tsw_guj_fin_ewe_lda_est_scr_mlt_geo_urd_krd_rus_mcd_aeg_gam_arw_hun_bem_bat_ukr_ind_jpn_tml_kor_swe_ger_zul_spa_mao_fre_tig_tag_cnt_hin_dgb_bos_sid_eng_glc_nor_ben_qcu_grk_mol_pol_swa_chh_prs_wly_ita_jav_bul_tsn_cze_yor_mly_tha_owc_knd_akn_igb_aze_ctl_svk_tur_cic_vie_sod_ses_dyu_moo	-0.607823278404401	-1.45218835665526	0.149814710629713
795	aeg_lat_ven_pol_sod_mlt_hau_urd_tur_azi_bem_mly_akn_ctl_mol_bsq_ukr_tig_dgb_cnt_afr_krd_igb_rus_cic_rom_est_ewe_ses_fin_spa_anl_geo_hin_scr_fre_ger_owc_sid_svk_hun_swt_mao_lit_ind_jpn_tml_kor_ita_dut_moo_swe_jav_glc_chh_tag_mnd_arw_zul_grk_gam_prs_nor_mcd_cze_qcu_slo_ben_por_dyu_amr_bul_wly_alb_bat_guj_swa_pan_fbf_sun_tha_heb_knd_bam_yor_aze_eng_bos_uzb_tsw_vie_amh_xho_lda_tsn	-0.606218639187462	-1.44512371374545	0.15178430907259
796	aeg_alb_dgb_cze_heb_chh_wly_arw_uzb_azi_dyu_sun_yor_bos_scr_bsq_dut_amh_lda_mnd_pan_grk_zul_nor_ewe_glc_fin_cic_tsn_est_urd_tig_geo_por_fre_ita_rom_sid_owc_ukr_hun_tsw_tag_mol_jav_jpn_knd_kor_mcd_hin_swt_pol_ind_slo_gam_mao_cnt_prs_akn_krd_mlt_ger_rus_eng_spa_qcu_afr_svk_swe_xho_sod_bul_amr_ben_bat_lat_bem_ctl_ven_mly_tha_hau_tml_ses_moo_aze_lit_guj_tur_bam_vie_anl_swa_fbf_igb	-0.619120573282902	-1.48362376520311	0.141290008242217
797	owc_rom_lda_bos_sod_hau_gam_fre_uzb_aze_moo_bat_swt_eng_krd_bsq_scr_aeg_tsw_mnd_guj_slo_swa_swe_akn_ctl_est_ven_dgb_hun_hin_amr_geo_svk_nor_arw_por_anl_tig_grk_fin_igb_sun_ger_mly_jpn_tml_kor_spa_ukr_yor_cze_ind_bul_wly_tag_cnt_mcd_ses_ita_sid_dut_mol_alb_glc_qcu_afr_lat_lit_xho_mlt_pan_chh_rus_mao_urd_fbf_prs_cic_jav_tha_amh_knd_bam_zul_azi_ben_pol_tur_tsn_vie_heb_dyu_bem_ewe	-0.987741593242038	-2.41252527214258	0.0178043932495524
798	amh_slo_swt_glc_owc_mlt_anl_dut_tur_uzb_dyu_mao_igb_pol_mol_bsq_scr_chh_dgb_cnt_cze_fre_moo_bos_ewe_rom_est_fbf_bem_fin_ger_aeg_geo_urd_grk_ctl_ben_gam_sod_alb_hun_bam_sun_lat_ind_jpn_knd_kor_svk_rus_cic_ita_jav_mcd_sid_bat_mnd_afr_zul_bul_hau_guj_eng_prs_por_qcu_ukr_spa_hin_tsn_wly_krd_tig_pan_tag_nor_swa_arw_tsw_mly_tha_amr_tml_lda_yor_azi_lit_swe_aze_akn_vie_heb_ses_xho_ven	-0.581833981381742	-1.38953728339567	0.16798715388916
799	hau_rus_moo_pol_gam_sid_sod_glc_aze_uzb_swt_mly_igb_ukr_spa_bsq_ctl_anl_ven_mnd_mol_cze_ses_por_dyu_lat_hun_tsw_zul_est_nor_amh_geo_dut_scr_guj_bul_heb_mlt_fre_fin_lda_bat_ben_sun_jpn_tml_kor_rom_slo_bam_pan_jav_mcd_owc_mao_cnt_arw_dgb_swe_tig_ita_svk_bos_grk_qcu_alb_urd_lit_xho_chh_krd_amr_eng_ind_afr_cic_hin_yor_tag_tha_aeg_knd_tsn_bem_tur_ger_prs_azi_ewe_vie_wly_fbf_swa_akn	-0.925253669286778	-2.23843250163443	0.0275787399566572
800	hau_glc_swt_rus_mlt_gam_wly_bos_azi_aze_dyu_jav_ven_ctl_mol_bsq_krd_tig_akn_mnd_bul_spa_lda_cze_moo_alb_est_ses_igb_fin_ita_chh_geo_eng_arw_scr_pol_sod_aeg_hin_hun_yor_tag_fre_sun_jpn_tml_kor_afr_dut_swa_grk_bat_ukr_amh_mao_cnt_por_tsn_pan_anl_urd_nor_rom_mcd_qcu_prs_guj_ben_fbf_sid_svk_heb_ger_mly_lit_bam_slo_zul_ind_tha_amr_knd_ewe_xho_uzb_swe_lat_tur_dgb_vie_owc_bem_tsw_cic	0.233004418355105	0.547934160181088	0.585049883697259
801	sod_lat_moo_ukr_heb_mlt_amh_bul_azi_aze_tsw_sun_xho_slo_svk_bsq_ita_chh_akn_mnd_urd_rom_bam_krd_swa_pol_hun_cic_tsn_est_ger_aeg_geo_spa_fre_nor_por_tig_owc_swe_fin_swt_mao_lit_tag_jpn_knd_kor_prs_scr_ewe_hin_jav_dut_wly_ind_cnt_eng_ses_arw_sid_ben_cze_grk_alb_qcu_pan_bos_mcd_yor_anl_glc_gam_mol_mly_guj_fbf_afr_ven_bat_tha_amr_tml_zul_dgb_tur_ctl_rus_uzb_lda_vie_hau_dyu_igb_bem	0.0476841589604296	0.112393256448948	0.910753843843956
802	aeg_cze_tsw_slo_mlt_heb_sod_spa_azi_tur_xho_jav_tsn_alb_afr_bsq_krd_wly_igb_cnt_fre_rus_swa_prs_ses_grk_fin_swt_moo_hun_ukr_amr_geo_swe_svk_glc_dut_sid_chh_ctl_est_ewe_mao_lit_tag_jpn_knd_kor_urd_ben_ven_bos_sun_por_hau_mly_mnd_lat_dgb_pan_tig_mcd_guj_ita_ger_qcu_pol_hin_scr_akn_anl_bul_gam_mol_bat_eng_lda_rom_yor_ind_tha_amh_tml_bam_fbf_aze_arw_nor_uzb_dyu_vie_owc_bem_cic_zul	0.149060828478014	0.350961314547562	0.726411160128527
803	amr_glc_bem_krd_mlt_chh_wly_ukr_tur_uzb_yor_jav_akn_hin_dut_bsq_afr_sid_dgb_cnt_arw_fre_tsn_mol_dyu_slo_fin_cic_xho_est_swe_heb_geo_mcd_lat_svk_grk_sod_owc_pan_hun_igb_mly_ben_sun_jpn_tml_kor_pol_cze_swt_rus_ind_alb_anl_mao_mnd_eng_swa_bos_aeg_ger_guj_lit_rom_qcu_ctl_prs_nor_ses_tig_bul_hau_ita_tag_por_ven_scr_moo_bat_tha_gam_knd_ewe_zul_azi_spa_urd_aze_lda_vie_amh_fbf_bam_tsw	0.432759829887417	1.01968522732447	0.310523073240115
804	heb_pol_lda_arw_hau_mlt_owc_pan_tur_uzb_dgb_tag_ses_bul_mol_bsq_ita_anl_swa_cnt_nor_ukr_moo_svk_tsn_lat_hun_fbf_ewe_est_swe_aeg_geo_krd_dut_scr_lit_chh_amh_guj_fin_akn_jav_ctl_ind_jpn_knd_kor_ger_glc_bam_spa_mly_por_amr_sun_mnd_prs_yor_eng_sod_urd_hin_cze_rus_qcu_fre_mcd_rom_swt_sid_bos_tig_afr_bat_grk_igb_alb_cic_mao_tha_wly_tml_tsw_xho_azi_slo_ben_aze_bem_vie_gam_zul_ven_dyu	-0.363730345073838	-0.861415473647424	0.391224840274569
805	hau_mol_zul_glc_heb_chh_owc_swe_aze_tur_tsw_sun_dgb_pol_urd_bsq_prs_gam_ewe_mnd_grk_ukr_xho_rus_swt_fre_hun_akn_dyu_est_arw_tig_geo_alb_nor_hin_ctl_anl_mlt_svk_fin_bem_tag_lat_mao_jpn_knd_kor_rom_pan_bam_eng_mly_krd_aeg_bat_cnt_bul_igb_ita_amh_spa_bos_guj_ger_qcu_dut_afr_scr_ses_sid_mcd_wly_ben_jav_por_swa_lit_cic_ind_tha_amr_tml_moo_lda_uzb_cze_slo_azi_tsn_vie_sod_ven_fbf_yor	-0.0158688923235477	-0.037391061499091	0.970253344423555
806	heb_mol_swt_krd_tig_hau_wly_lat_azi_uzb_dyu_sun_bam_fre_pol_bsq_guj_sid_yor_mnd_ctl_svk_fbf_slo_ewe_nor_fin_lda_bem_est_spa_anl_geo_afr_swe_bos_ukr_sod_amh_ger_hun_zul_mly_rus_ind_jpn_knd_kor_rom_urd_moo_lit_mao_ben_chh_jav_cnt_dut_ven_grk_owc_ita_eng_mcd_glc_qcu_hin_bul_prs_xho_amr_cze_mlt_arw_tag_alb_ses_por_dgb_bat_tha_aeg_tml_cic_tsw_aze_pan_scr_tur_akn_vie_gam_swa_igb_tsn	-0.586515223053407	-1.3991594495753	0.165091628192223
807	hau_grk_moo_afr_tig_aeg_amh_nor_tur_azi_swa_mao_fbf_eng_bos_bsq_ukr_anl_zul_mnd_pol_bul_swt_dut_yor_ctl_fin_ven_bam_est_cze_amr_geo_lat_slo_arw_mcd_mlt_gam_rom_hun_cic_mly_pan_bat_jpn_knd_kor_lit_rus_akn_prs_sun_scr_chh_ind_cnt_ben_tsn_urd_sod_swe_ger_spa_guj_qcu_fre_krd_svk_ewe_heb_hin_owc_glc_tag_ita_tsw_mol_igb_jav_tha_sid_tml_lda_dgb_uzb_alb_por_aze_xho_vie_wly_bem_ses_dyu	0.223012582834714	0.525293325409407	0.600629447471582
808	chh_arw_swt_prs_anl_gam_amr_cze_aze_azi_dyu_ind_tsw_dut_pan_bsq_krd_sod_zul_mnd_scr_svk_yor_rom_ses_fre_est_fbf_ewe_fin_urd_tig_geo_bos_alb_grk_mol_aeg_mlt_spa_hun_lda_mly_slo_tag_jpn_knd_kor_ita_ctl_igb_rus_mao_pol_hau_jav_cnt_ukr_swa_glc_wly_ben_nor_eng_por_qcu_hin_swe_ger_bam_owc_mcd_heb_lit_bat_lat_cic_afr_tsn_sun_tha_sid_tml_moo_dgb_uzb_bul_guj_tur_bem_vie_amh_xho_akn_ven	-0.108536038841671	-0.255936757620861	0.798564920320884
809	wly_mol_zul_krd_sid_sod_gam_ger_azi_uzb_cic_tag_ewe_swe_fre_bsq_slo_heb_bam_mnd_arw_pol_xho_urd_lda_ita_est_swa_moo_hun_prs_anl_geo_por_guj_afr_rom_tig_owc_bos_fin_dyu_ind_dut_sun_jpn_tml_kor_lit_eng_yor_rus_mly_ctl_chh_bat_cnt_cze_tsw_glc_aeg_grk_ukr_svk_spa_qcu_nor_hin_ben_swt_mlt_mcd_amh_bul_jav_lat_ven_pan_tsn_mao_tha_hau_knd_bem_fbf_aze_scr_alb_tur_akn_vie_amr_dgb_ses_igb	-0.419951162246858	-0.997315473282325	0.32119927167872
810	chh_grk_moo_por_amh_gam_wly_fre_tur_azi_yor_sun_ven_eng_glc_bsq_urd_hau_fbf_cnt_svk_scr_cic_ukr_xho_pan_fin_zul_lda_est_mcd_amr_geo_bos_slo_lit_mol_anl_tig_ita_hun_swa_tag_nor_mao_jpn_knd_kor_prs_rus_dyu_dut_mly_lat_sid_jav_mnd_afr_tsw_rom_mlt_ger_spa_ctl_alb_qcu_guj_hin_swe_bem_sod_bul_heb_pol_bat_ben_dgb_arw_igb_ind_tha_owc_tml_akn_ses_aze_krd_cze_uzb_bam_vie_aeg_tsn_ewe_swt	0.0983124695460524	0.232243908946317	0.81685887911504
811	owc_arw_dyu_guj_anl_hau_gam_lit_aze_tur_moo_mao_zul_cze_prs_bsq_pan_tig_fbf_mnd_ben_rom_ewe_afr_xho_ita_fin_cic_swt_hun_krd_heb_geo_por_fre_scr_mol_chh_mlt_nor_est_tsn_jav_eng_bat_jpn_tml_kor_alb_grk_lda_rus_mly_ukr_sod_sun_cnt_swe_bem_pol_wly_slo_lat_bul_dut_qcu_mcd_bos_hin_akn_amh_ctl_amr_spa_ind_glc_swa_ger_yor_tag_tha_sid_knd_ses_bam_uzb_svk_urd_azi_igb_vie_aeg_ven_tsw_dgb	-0.233118925979662	-0.551042045317042	0.582926272601735
812	amr_bos_igb_scr_chh_heb_amh_dut_uzb_tur_lda_ind_tsw_alb_mcd_bsq_lat_tig_bem_mnd_bul_ger_moo_mol_ven_por_hun_yor_swt_est_krd_sod_geo_rom_rus_grk_glc_mlt_sid_svk_fin_dgb_tag_prs_sun_jpn_tml_kor_nor_fre_akn_hin_jav_arw_hau_mao_cnt_pol_xho_ctl_anl_urd_cze_eng_afr_qcu_spa_ben_lit_ses_wly_ita_aeg_swe_bat_pan_zul_slo_bam_mly_tha_owc_knd_tsn_dyu_aze_guj_ukr_azi_ewe_vie_gam_swa_fbf_cic	-0.374330828887441	-0.887105724886446	0.37731036484957
813	tig_mol_dyu_pan_amr_anl_sid_ben_aze_tur_akn_bat_bam_eng_rus_bsq_alb_mlt_cic_mnd_pol_lit_tsw_hin_dgb_krd_hun_igb_ses_fin_dut_wly_geo_afr_glc_mcd_lat_hau_owc_bul_est_swt_mly_nor_jav_jpn_knd_kor_cze_grk_yor_fre_ind_swe_aeg_sun_cnt_ukr_ewe_urd_gam_slo_svk_rom_prs_qcu_guj_ctl_ita_zul_sod_arw_amh_bos_tag_por_lda_spa_xho_mao_tha_heb_tml_moo_tsn_azi_scr_ger_uzb_swa_vie_chh_fbf_ven_bem	-0.159624668170399	-0.376084523767152	0.70771062466303
814	mlt_hin_ses_ctl_heb_tig_anl_urd_uzb_tur_cic_ind_ven_rus_ben_bsq_arw_sid_bam_cnt_svk_afr_ewe_scr_igb_mcd_fin_tsw_zul_hun_ukr_amh_geo_swe_glc_bos_lit_wly_aeg_rom_est_lda_jav_prs_mly_jpn_tml_kor_spa_fre_swa_ger_mao_grk_gam_bat_mnd_guj_yor_lat_chh_por_nor_pol_dut_qcu_eng_cze_ita_bem_amr_bul_sod_slo_sun_krd_moo_mol_xho_tag_tha_hau_knd_fbf_akn_azi_pan_alb_aze_dgb_vie_owc_tsn_dyu_swt	-0.467502013947589	-1.11041678868165	0.269682258258041
815	anl_bos_bem_lat_amr_hau_gam_ukr_uzb_azi_swt_bat_ses_mcd_swe_bsq_por_owc_igb_cnt_lit_spa_dyu_bul_yor_rus_fin_xho_akn_hun_slo_sid_geo_cze_mol_hin_ben_mlt_amh_eng_est_dgb_ind_afr_jav_jpn_tml_kor_scr_pan_ewe_arw_sun_glc_tig_tag_mnd_grk_lda_ger_aeg_prs_rom_nor_krd_qcu_alb_pol_dut_zul_sod_ctl_wly_urd_mao_svk_tsn_fre_ven_mly_tha_chh_knd_swa_cic_aze_guj_ita_tur_fbf_vie_heb_bam_tsw_moo	-0.132346977210148	-0.31213240737437	0.755638642794467
816	tig_swe_lda_ukr_sid_hau_amr_guj_aze_uzb_ewe_sun_cic_mcd_spa_bsq_urd_chh_bem_cnt_pan_grk_ven_cze_tsw_ben_hun_xho_swa_est_rus_heb_geo_ita_ger_slo_krd_aeg_anl_eng_fin_dgb_ind_mol_mao_jpn_tml_kor_hin_nor_bam_lit_tag_svk_wly_bat_mnd_ctl_fbf_prs_sod_fre_bos_pol_arw_qcu_lat_bul_rom_ses_mlt_dut_owc_alb_jav_scr_akn_glc_igb_mly_tha_amh_knd_swt_moo_azi_afr_por_tur_dyu_vie_gam_yor_tsn_zul	-0.972017457359043	-2.37106026388365	0.0198001478973708
817	heb_nor_moo_ctl_aeg_hau_amr_eng_azi_uzb_yor_jav_cic_bos_por_bsq_hin_amh_ven_cnt_pol_afr_dyu_dut_lda_lit_fin_swa_fbf_hun_slo_gam_geo_scr_alb_cze_guj_tig_owc_bul_est_bem_sun_ita_mly_jpn_knd_kor_krd_spa_akn_lat_ind_pan_chh_bat_mnd_mcd_zul_grk_sid_fre_mol_ger_glc_qcu_ukr_rom_ben_igb_sod_urd_anl_prs_tag_svk_xho_arw_tsw_mao_tha_mlt_tml_ewe_dgb_tur_swe_rus_aze_bam_vie_wly_swt_ses_tsn	0.304958815956713	0.71819086211643	0.474439999757165
818	amr_bos_igb_cze_anl_sod_gam_afr_tur_aze_dyu_mly_dgb_ita_ukr_bsq_rus_mlt_ewe_mnd_grk_pan_zul_lat_swa_urd_est_ses_bem_hun_lit_hau_geo_hin_dut_eng_bul_amh_owc_krd_fin_cic_jav_rom_mao_jpn_tml_kor_mol_alb_swt_pol_bat_ben_sid_ind_cnt_por_ven_svk_chh_spa_swe_prs_mcd_qcu_slo_scr_guj_tsw_aeg_ctl_wly_ger_sun_glc_fbf_fre_bam_tag_tha_tig_knd_yor_moo_azi_arw_nor_uzb_tsn_vie_heb_akn_xho_lda	-0.162126225370083	-0.382515100818464	0.702952127745379
819	owc_krd_cic_spa_hau_wly_mlt_mcd_uzb_aze_tsw_tag_ewe_lat_glc_bsq_scr_sid_yor_cnt_nor_swe_lda_cze_bam_slo_fin_ven_igb_est_ukr_tig_geo_guj_bos_urd_eng_anl_aeg_arw_hun_swa_mly_lit_bat_jpn_knd_kor_rus_prs_tsn_ctl_mao_dut_amh_jav_mnd_afr_xho_grk_chh_bul_hin_ben_svk_qcu_alb_rom_fre_swt_amr_pan_sod_pol_sun_ger_zul_por_akn_ind_tha_gam_tml_bem_fbf_azi_ita_mol_tur_ses_vie_heb_moo_dgb_dyu	-0.282673008856957	-0.669007152347133	0.505148274242831
820	amh_scr_igb_por_wly_tig_chh_grk_azi_aze_ewe_ind_xho_ita_rom_bsq_glc_anl_ven_mnd_slo_afr_swa_ctl_yor_mol_hun_akn_tsn_est_pan_hau_geo_lit_ben_ukr_pol_sod_aeg_cze_fin_cic_mao_fre_sun_jpn_knd_kor_lat_ger_tsw_guj_jav_spa_owc_tag_cnt_prs_bem_krd_sid_nor_urd_hin_bos_qcu_dut_svk_eng_swt_gam_rus_amr_arw_bat_alb_fbf_mcd_dgb_mly_tha_mlt_tml_lda_zul_tur_bul_swe_uzb_bam_vie_heb_moo_ses_dyu	-0.926345217673931	-2.24517393367878	0.0271266212024267
821	wly_krd_fbf_grk_anl_heb_sod_glc_uzb_tur_tsw_mly_moo_dut_lat_bsq_guj_tig_ven_mnd_afr_eng_xho_bul_swt_hin_est_lda_tsn_fin_ctl_aeg_geo_ukr_pan_swe_alb_chh_amr_rus_hun_bem_tag_spa_sun_jpn_tml_kor_bos_ita_cic_slo_ind_nor_mlt_mao_cnt_scr_zul_svk_gam_pol_lit_prs_rom_qcu_fre_ben_urd_ewe_amh_ger_sid_arw_jav_por_igb_cze_ses_bat_tha_owc_knd_akn_swa_azi_mcd_mol_aze_bam_vie_hau_dyu_dgb_yor	0.283902465018291	0.668176585832909	0.505675832276452
822	sid_afr_ven_rom_mlt_gam_wly_ctl_aze_uzb_akn_mly_dyu_scr_cze_bsq_bul_anl_zul_cnt_svk_guj_tsn_slo_bem_nor_est_ewe_swa_hun_alb_amr_geo_krd_grk_arw_ben_tig_heb_urd_fin_xho_bat_lat_tag_jpn_knd_kor_por_spa_dgb_pol_mao_bos_aeg_jav_mnd_glc_swt_pan_owc_lit_ita_swe_ukr_qcu_prs_dut_eng_ses_chh_rus_amh_hin_sun_mol_bam_ger_igb_ind_tha_hau_tml_cic_fbf_azi_mcd_fre_tur_yor_vie_sod_lda_moo_tsw	-0.438683194490585	-1.04200626327578	0.300109998547288
823	amh_rom_akn_dut_sid_mlt_wly_pol_aze_tur_xho_jav_yor_rus_urd_bsq_glc_tig_moo_mnd_ita_ukr_bam_lat_lda_swe_est_zul_swt_fin_svk_gam_geo_bos_por_mol_guj_amr_heb_arw_hun_dgb_mly_hin_ind_jpn_tml_kor_pan_bul_bem_nor_bat_ben_chh_sun_cnt_alb_cic_scr_sod_cze_ctl_prs_slo_qcu_krd_eng_grk_ven_aeg_spa_owc_ger_mao_fre_igb_lit_dyu_tag_tha_hau_knd_ses_swa_uzb_afr_mcd_azi_ewe_vie_anl_tsn_fbf_tsw	-0.360017336666268	-0.853201631230216	0.395739637374526
824	sid_prs_ses_spa_chh_tig_mlt_rus_uzb_azi_dgb_sun_swa_alb_mcd_bsq_pol_aeg_zul_cnt_dut_scr_dyu_lit_ewe_ctl_hun_igb_tsw_est_hin_gam_geo_mol_ukr_guj_fre_anl_owc_por_fin_bam_mao_cze_jav_jpn_tml_kor_grk_rom_xho_ben_bat_pan_hau_tag_mnd_svk_fbf_nor_wly_bul_lat_eng_slo_qcu_arw_afr_glc_tsn_sod_bos_amr_ita_mly_swe_lda_urd_yor_ind_tha_amh_knd_swt_ven_tur_ger_krd_aze_cic_vie_heb_moo_akn_bem	-0.420403795858244	-0.997513166541611	0.321103865725357
825	amh_pan_lda_slo_heb_sod_gam_lit_tur_aze_xho_sun_igb_mol_ben_bsq_guj_wly_ewe_mnd_rus_ita_tsn_prs_cic_hin_hun_dgb_akn_fin_pol_amr_geo_svk_afr_nor_mcd_sid_chh_lat_est_fbf_mao_bos_tag_jpn_knd_kor_urd_cze_swa_fre_bat_arw_aeg_mly_cnt_dut_moo_ctl_tig_ukr_spa_bul_rom_qcu_swe_por_scr_ven_owc_ger_anl_alb_ind_krd_bam_glc_bem_jav_tha_mlt_tml_yor_ses_azi_grk_eng_uzb_dyu_vie_hau_tsw_zul_swt	0.356247440503463	0.838487759034706	0.40390678243608
826	hau_guj_fbf_ctl_amr_wly_heb_eng_uzb_aze_swt_tag_ses_slo_afr_bsq_ita_anl_ewe_cnt_pol_rom_igb_nor_bem_dut_fin_yor_akn_hun_ukr_tig_geo_ger_lat_por_arw_mlt_sod_pan_est_dgb_bat_mcd_sun_jpn_tml_kor_glc_bul_dyu_urd_mao_lit_owc_jav_mnd_fre_tsn_krd_chh_bos_mol_cze_spa_qcu_alb_ben_rus_ven_aeg_hin_gam_prs_mly_scr_lda_swe_moo_ind_tha_amh_knd_cic_xho_azi_grk_svk_tur_swa_vie_sid_zul_bam_tsw	-0.558168063248273	-1.33045348667855	0.186622102735833
827	sid_pol_ewe_por_anl_chh_sod_rom_azi_uzb_zul_ind_cic_afr_slo_bsq_ctl_aeg_ven_mnd_mol_dut_fbf_fre_yor_scr_fin_igb_bam_hun_ita_mlt_geo_cze_bul_ukr_arw_amh_gam_krd_est_xho_bat_urd_mly_jpn_knd_kor_glc_alb_bem_ben_mao_rus_tig_sun_cnt_grk_tsw_eng_amr_hin_prs_svk_lat_qcu_nor_spa_bos_akn_owc_guj_heb_pan_tag_mcd_ses_ger_tsn_jav_tha_hau_tml_moo_swt_aze_swe_lit_tur_dyu_vie_wly_dgb_swa_lda	0.181852406209436	0.42800029229419	0.669640437126704
828	sod_spa_dgb_pan_chh_sid_heb_slo_uzb_aze_ses_jav_lda_ger_rus_bsq_mcd_tig_yor_cnt_por_arw_ewe_alb_moo_urd_hun_zul_bem_fin_ben_hau_geo_grk_bos_lat_cze_anl_amr_scr_est_bam_sun_nor_bat_jpn_tml_kor_svk_pol_igb_rom_tag_hin_aeg_ind_mnd_ctl_ven_prs_mlt_afr_mol_fre_dut_qcu_swe_lit_guj_dyu_wly_ukr_gam_glc_mly_bul_akn_eng_tsw_mao_tha_amh_knd_swt_swa_tur_krd_ita_azi_xho_vie_owc_fbf_tsn_cic	-0.484919299517385	-1.15511797031344	0.251001403998315
829	heb_guj_tsw_spa_owc_gam_wly_ukr_tur_uzb_ses_mly_swt_bul_ben_bsq_rom_chh_igb_cnt_pan_prs_zul_krd_fbf_ctl_est_bem_xho_fin_eng_hau_geo_pol_lit_nor_fre_tig_anl_svk_hun_cic_bat_afr_jav_jpn_knd_kor_glc_lat_akn_mcd_ind_rus_sod_tag_mnd_arw_dgb_grk_aeg_por_bos_alb_ger_qcu_urd_hin_cze_lda_sid_scr_amr_ita_mao_slo_ven_dut_swa_sun_tha_amh_tml_tsn_dyu_aze_swe_mol_azi_bam_vie_mlt_moo_yor_ewe	0.555370776090625	1.31286062917461	0.19246035491986
830	mlt_swe_ewe_ben_hau_heb_owc_arw_uzb_aze_cic_sun_akn_lat_scr_bsq_prs_tig_zul_cnt_pan_eng_ven_ita_swt_alb_fin_moo_yor_hun_rom_aeg_geo_ger_lit_ctl_spa_gam_amh_cze_est_igb_mao_grk_ind_jpn_knd_kor_glc_mcd_lda_rus_bat_slo_sid_jav_mnd_afr_bem_svk_anl_ukr_fre_krd_pol_qcu_mol_dut_guj_ses_sod_por_amr_bul_tag_hin_xho_urd_fbf_mly_tha_wly_tml_dyu_tsw_azi_nor_bos_tur_tsn_vie_chh_bam_swa_dgb	-0.111459482088103	-0.263018997182883	0.793117758605766
831	tig_ctl_igb_guj_mlt_owc_hau_cze_tur_aze_bem_tag_tsw_bul_svk_bsq_ukr_gam_fbf_mnd_prs_bos_swt_fre_dgb_glc_est_cic_yor_fin_krd_sod_geo_pan_afr_urd_spa_sid_amr_por_hun_ewe_sun_rom_mly_jpn_knd_kor_ben_lit_zul_eng_bat_ita_chh_ind_cnt_mcd_tsn_nor_heb_alb_swe_arw_ger_qcu_dut_lat_slo_bam_aeg_mol_anl_grk_mao_pol_akn_rus_ses_jav_tha_wly_tml_dyu_xho_uzb_scr_hin_azi_lda_vie_amh_ven_swa_moo	0.732299984936189	1.73766982769453	0.0855792642145224
832	chh_mol_bem_scr_anl_heb_sid_grk_aze_azi_swa_jav_swt_ctl_lit_bsq_lat_wly_tsw_cnt_guj_urd_igb_ukr_yor_mcd_hun_ewe_dyu_est_alb_aeg_geo_glc_cze_arw_ita_gam_hau_ger_fin_lda_tag_swe_sun_jpn_knd_kor_afr_nor_xho_ben_mly_slo_tig_ind_mnd_eng_moo_rus_amr_pol_por_spa_dut_qcu_hin_fre_krd_cic_owc_bul_sod_svk_bat_pan_tsn_prs_zul_mao_tha_mlt_tml_fbf_ven_tur_bos_rom_uzb_dgb_vie_amh_ses_bam_akn	-0.168350103786329	-0.397643021506318	0.691804592355407
833	sod_cze_ven_por_amh_heb_tig_guj_aze_uzb_akn_tag_dgb_ita_lat_bsq_rus_anl_tsw_cnt_bos_mol_zul_scr_ewe_hin_est_dyu_swa_fin_ger_amr_geo_afr_spa_fre_pol_aeg_chh_eng_hun_fbf_ind_bul_bat_jpn_knd_kor_ukr_slo_igb_pan_sun_urd_wly_mly_mnd_mcd_xho_prs_owc_ctl_lit_arw_swe_qcu_ben_rom_dut_moo_mlt_krd_gam_grk_jav_alb_ses_nor_bem_mao_tha_hau_tml_cic_swt_azi_svk_glc_tur_bam_vie_sid_tsn_lda_yor	-1.25552012879831	-3.11639242212863	0.00243549440532151
834	amr_bos_ven_alb_tig_chh_mlt_pol_azi_tur_fbf_bat_zul_lit_hin_bsq_grk_sid_dyu_mnd_arw_cze_swa_glc_yor_rom_fin_xho_igb_hun_guj_wly_geo_pan_ger_krd_spa_aeg_hau_nor_est_lda_mly_por_jav_jpn_tml_kor_bul_eng_dgb_prs_sun_mcd_amh_ind_cnt_ita_tsw_ben_owc_swe_fre_dut_ukr_qcu_slo_lat_mol_moo_anl_urd_sod_scr_tag_svk_tsn_ctl_bem_mao_tha_gam_knd_ses_swt_aze_afr_rus_uzb_bam_vie_heb_ewe_akn_cic	-0.717130220007722	-1.72275777722341	0.0882560945623483
835	mlt_ita_yor_guj_anl_hau_gam_por_aze_tur_igb_mao_swt_rom_slo_bsq_rus_amr_bam_cnt_lat_fre_moo_nor_bem_ben_est_lda_swa_hun_mcd_amh_geo_afr_dut_ukr_glc_heb_sid_prs_fin_xho_mly_urd_bat_jpn_tml_kor_bos_swe_cic_hin_jav_ctl_tig_tag_mnd_grk_tsw_pan_owc_krd_lit_cze_ger_qcu_mol_bul_eng_dyu_sod_svk_chh_spa_ind_alb_ses_pol_zul_sun_tha_aeg_knd_tsn_fbf_uzb_arw_scr_azi_akn_vie_wly_ven_dgb_ewe	-0.359696078838897	-0.852566646731143	0.396089988142265
836	gam_bos_ven_urd_mlt_amh_wly_eng_uzb_tur_tsw_sun_yor_lit_ben_bsq_spa_amr_xho_mnd_slo_svk_igb_lat_fbf_mol_fin_ewe_zul_est_grk_sod_geo_rus_prs_guj_nor_anl_tig_arw_hun_moo_tag_mcd_jav_jpn_knd_kor_ger_ukr_akn_scr_mao_cze_chh_mly_cnt_krd_ses_ita_aeg_alb_fre_pan_pol_qcu_ctl_swe_por_swa_sid_hin_heb_rom_ind_afr_dyu_glc_swt_bat_tha_owc_tml_bam_lda_azi_dut_bul_aze_tsn_vie_hau_dgb_bem_cic	0.148833438268372	0.350462968573496	0.72678383089361
837	amr_glc_dgb_hin_hau_sod_gam_prs_uzb_tur_bam_mly_tsn_por_arw_bsq_lit_mlt_ewe_mnd_krd_ben_zul_swe_tsw_guj_fin_moo_yor_est_lat_anl_geo_cze_urd_eng_scr_amh_chh_mol_hun_fbf_jav_bos_ind_jpn_knd_kor_nor_mcd_swa_fre_sun_alb_sid_tag_cnt_ctl_bem_afr_aeg_ger_rus_slo_bul_qcu_grk_ukr_rom_akn_tig_spa_heb_pol_mao_dut_lda_svk_ses_bat_tha_owc_tml_xho_cic_azi_ita_pan_aze_dyu_vie_wly_swt_ven_igb	0.420898925681587	0.991542740012144	0.323993464661489
838	chh_ben_bam_rom_mlt_sid_sod_urd_uzb_azi_xho_tag_swa_ita_bos_bsq_prs_anl_dyu_cnt_lat_pol_bem_fre_akn_hin_hun_tsw_swt_fin_bul_amr_geo_spa_lit_nor_pan_owc_hau_por_est_tsn_jav_ukr_mly_jpn_knd_kor_rus_cze_ven_afr_bat_ctl_heb_ind_mnd_mol_moo_swe_wly_glc_mcd_dut_ger_qcu_eng_guj_scr_igb_gam_grk_tig_svk_sun_krd_lda_slo_cic_mao_tha_amh_tml_yor_dgb_aze_alb_arw_tur_zul_vie_aeg_ses_fbf_ewe	-0.691523903932917	-1.66291889715818	0.0996954203226649
839	hau_afr_dgb_cze_sod_heb_wly_svk_azi_aze_bam_mao_moo_ctl_spa_bsq_bos_aeg_igb_mnd_pol_fre_swa_ukr_akn_ita_fin_xho_dyu_est_por_mlt_geo_dut_slo_prs_glc_sid_amr_guj_hun_bem_sun_rus_mly_jpn_knd_kor_lit_alb_fbf_scr_bat_nor_gam_ind_cnt_mol_yor_swe_anl_rom_pan_ben_ger_qcu_urd_lat_hin_ven_owc_bul_tig_krd_jav_mcd_lda_grk_tsn_tag_tha_amh_tml_cic_zul_uzb_arw_eng_tur_swt_vie_chh_ewe_tsw_ses	-0.252071037978708	-0.595748614915215	0.552790294313861
840	gam_spa_dyu_ben_aeg_chh_sod_ita_uzb_tur_dgb_mao_ewe_ukr_ger_bsq_hin_mlt_lda_cnt_nor_pan_akn_grk_yor_krd_est_bam_zul_hun_pol_wly_geo_glc_prs_bul_por_heb_hau_afr_fin_tsw_ind_mol_bat_jpn_knd_kor_dut_ctl_xho_eng_tag_rus_amr_sun_mnd_fre_moo_guj_sid_rom_lit_scr_urd_qcu_svk_slo_alb_swa_amh_bos_owc_swe_mly_mcd_ses_arw_tsn_jav_tha_anl_tml_swt_igb_aze_cze_lat_azi_fbf_vie_tig_cic_ven_bem	-0.100982299501182	-0.238049026276148	0.812366766481042
841	aeg_prs_fbf_cze_wly_mlt_gam_lit_azi_aze_cic_jav_igb_nor_pan_bsq_glc_hau_bem_cnt_mol_scr_bam_ukr_moo_por_est_akn_dyu_fin_pol_tig_geo_ben_swe_lat_arw_amr_heb_krd_hun_ewe_mao_fre_ind_jpn_knd_kor_rom_svk_dgb_guj_bat_dut_owc_tag_mnd_ger_tsn_mcd_chh_bul_alb_slo_rus_qcu_hin_ctl_afr_zul_sid_bos_amh_spa_sun_ita_lda_urd_xho_mly_tha_anl_tml_tsw_swa_uzb_grk_eng_tur_yor_vie_sod_ses_swt_ven	-0.843450216601874	-2.03480230097916	0.0447175638777533
842	sid_spa_lda_rom_hau_heb_wly_nor_uzb_tur_cic_mao_swa_mol_pan_bsq_guj_sod_dgb_mnd_ger_pol_bam_bul_moo_mcd_fin_ewe_yor_est_bos_amh_geo_swe_dut_afr_arw_amr_tig_rus_hun_xho_tag_svk_bat_jpn_tml_kor_ita_lit_swt_slo_jav_lat_gam_ind_cnt_por_dyu_urd_aeg_grk_ukr_krd_fre_qcu_ben_glc_cze_tsw_mlt_ctl_anl_prs_mly_hin_akn_scr_ses_sun_tha_chh_knd_fbf_igb_azi_eng_alb_aze_bem_vie_owc_tsn_ven_zul	0.593513681498908	1.40464517748543	0.163458022867329
843	tig_krd_bem_swe_amr_sid_mlt_dut_azi_uzb_tsw_mao_swt_bos_lit_bsq_spa_heb_ven_cnt_ger_svk_dgb_prs_moo_afr_hun_swa_ses_est_eng_gam_geo_ita_scr_alb_pol_aeg_hau_mol_fin_zul_tag_urd_bat_jpn_knd_kor_rom_nor_bam_ben_mly_hin_wly_jav_mnd_glc_lda_bul_amh_ukr_fre_pan_cze_qcu_guj_lat_por_dyu_chh_ctl_sod_mcd_ind_slo_xho_rus_fbf_sun_tha_anl_tml_ewe_yor_tur_grk_arw_aze_tsn_vie_owc_cic_igb_akn	-0.419095644685609	-0.993693131466741	0.3229507294939
844	sid_ben_dyu_lit_hau_amh_amr_spa_azi_aze_bem_ind_tsw_grk_dut_bsq_fre_owc_moo_mnd_ger_prs_tsn_mcd_cic_hin_hun_ses_xho_est_swe_gam_geo_scr_ita_ukr_cze_anl_wly_afr_fin_bam_jav_glc_sun_jpn_tml_kor_rus_arw_swa_por_mao_lat_tig_bat_cnt_pan_zul_bos_chh_eng_nor_guj_rom_qcu_bul_alb_urd_dgb_mlt_slo_sod_pol_mly_ctl_yor_krd_ven_tag_tha_aeg_knd_ewe_fbf_uzb_mol_svk_tur_igb_vie_heb_swt_akn_lda	-0.736305985215415	-1.76780570179939	0.0803730967727981
845	amr_mol_bam_ukr_tig_hau_owc_ben_tur_aze_cic_jav_tsn_prs_dut_bsq_pan_chh_ses_mnd_afr_bul_dgb_pol_zul_guj_hun_akn_ven_fin_slo_sod_geo_rus_eng_lit_alb_mlt_anl_scr_est_xho_bat_nor_ind_jpn_tml_kor_fre_rom_moo_glc_mly_swe_aeg_sun_cnt_por_lda_arw_wly_krd_urd_svk_spa_qcu_ctl_grk_lat_swa_amh_ita_heb_mcd_mao_cze_ewe_hin_swt_tag_tha_sid_knd_dyu_bem_uzb_bos_ger_azi_fbf_vie_gam_tsw_yor_igb	0.0648406501573843	0.152850163754241	0.878847582484133
846	hau_por_tsn_cze_mlt_chh_amr_glc_tur_uzb_bam_ind_yor_pol_scr_bsq_svk_gam_tsw_mnd_fre_mol_xho_arw_lda_lit_est_fbf_ses_fin_ukr_owc_geo_swe_spa_dut_eng_heb_amh_slo_hun_cic_mao_guj_sun_jpn_tml_kor_alb_mcd_dgb_ita_bat_urd_tig_tag_cnt_ctl_swa_ben_sod_rom_hin_pan_rus_qcu_bos_lat_krd_ewe_aeg_ger_anl_nor_mly_grk_igb_afr_ven_jav_tha_wly_knd_bem_swt_azi_prs_bul_aze_moo_vie_sid_dyu_zul_akn	0.211266756804655	0.497436432518154	0.620055395282232
847	wly_slo_bem_eng_chh_amr_aeg_guj_tur_azi_tsw_ind_lda_arw_rus_bsq_grk_mlt_akn_mnd_ben_rom_dyu_prs_ewe_lit_fin_fbf_cic_est_urd_tig_geo_lat_bos_scr_krd_amh_hau_mcd_hun_bam_mao_ukr_mly_jpn_tml_kor_spa_hin_dgb_ger_sun_fre_sod_tag_cnt_swe_tsn_dut_owc_pol_alb_ita_por_qcu_ctl_glc_svk_igb_anl_bul_sid_mol_bat_pan_swa_nor_swt_jav_tha_heb_knd_zul_moo_aze_cze_afr_uzb_ven_vie_gam_xho_yor_ses	-0.111647780965825	-0.263166345657873	0.793004536335321
848	mlt_alb_moo_mcd_owc_anl_heb_eng_aze_tur_cic_sun_ewe_arw_rus_bsq_krd_sod_bem_mnd_glc_hin_tsn_urd_zul_ben_fin_xho_ses_est_swe_gam_geo_prs_lat_svk_slo_hau_sid_ukr_hun_dyu_tag_ctl_bat_jpn_tml_kor_dut_fre_swt_bul_ind_guj_tig_jav_cnt_ger_tsw_spa_amh_rom_cze_afr_scr_qcu_ita_mol_pol_yor_chh_grk_aeg_pan_mao_bos_fbf_nor_igb_mly_tha_wly_knd_lda_akn_uzb_por_lit_azi_dgb_vie_amr_swa_bam_ven	-0.603410700418918	-1.44218968268808	0.152608172437216
849	tig_lit_tsn_alb_amh_mlt_chh_ita_uzb_azi_ven_ind_tsw_eng_mol_bsq_glc_anl_dgb_mnd_scr_krd_igb_ben_ewe_spa_est_swa_dyu_fin_slo_aeg_geo_nor_pol_ger_hin_hau_wly_por_hun_yor_mao_bul_tag_jpn_knd_kor_pan_prs_swt_mcd_jav_cze_amr_mly_cnt_afr_moo_guj_heb_fre_dut_arw_svk_qcu_rus_ukr_swe_cic_sid_grk_owc_ctl_bat_bos_fbf_lat_zul_sun_tha_gam_tml_bam_xho_aze_urd_rom_tur_bem_vie_sod_ses_lda_akn	-0.415736166602911	-0.987860284109458	0.325784275337156
850	heb_alb_ven_svk_hau_mlt_amr_nor_uzb_tur_ses_ind_bem_fre_pol_bsq_cze_sod_igb_cnt_bos_glc_swt_swe_dyu_rus_est_xho_fbf_hun_ukr_anl_geo_mol_bul_guj_slo_aeg_wly_rom_fin_bam_tag_krd_sun_jpn_knd_kor_lat_ita_tsw_dut_mly_eng_amh_bat_mnd_arw_yor_grk_owc_spa_urd_afr_prs_qcu_por_pan_scr_dgb_gam_mcd_sid_lit_mao_hin_tsn_ger_moo_jav_tha_tig_tml_akn_ewe_azi_ctl_ben_aze_lda_vie_chh_swa_cic_zul	-0.971768645985772	-2.36678125760569	0.0200169986208026
851	heb_guj_swa_bul_anl_chh_mlt_ger_tur_azi_bam_bat_fbf_prs_glc_bsq_krd_amr_tsn_cnt_urd_nor_dyu_cze_ewe_mcd_est_igb_ses_fin_fre_amh_geo_rom_grk_por_ben_tig_wly_bos_hun_lda_sun_rus_jav_jpn_tml_kor_afr_pan_swt_spa_mao_scr_owc_ind_mnd_svk_bem_alb_sid_ctl_pol_ita_ukr_qcu_lat_eng_swe_akn_aeg_dut_sod_arw_tag_lit_zul_slo_tsw_mly_tha_gam_knd_dgb_moo_uzb_mol_hin_aze_ven_vie_hau_cic_yor_xho	-0.458592508239588	-1.0909615514031	0.278108260385589
852	heb_spa_moo_pol_sod_amh_sid_mol_azi_uzb_bem_sun_ses_ger_nor_bsq_guj_anl_fbf_mnd_glc_lat_akn_ctl_swa_alb_est_tsn_xho_fin_bul_hau_geo_urd_krd_por_ukr_mlt_amr_prs_hun_swt_tag_bos_mly_jpn_knd_kor_afr_svk_ven_grk_bat_rus_gam_jav_cnt_dut_lda_scr_chh_rom_slo_cze_hin_qcu_ben_pan_eng_zul_aeg_lit_owc_swe_ind_mcd_cic_fre_bam_mao_tha_tig_tml_tsw_ewe_tur_arw_ita_aze_dyu_vie_wly_igb_yor_dgb	-0.564198253223208	-1.34583788626288	0.181626589393892
853	gam_ger_ven_mol_tig_amh_chh_fre_aze_uzb_ewe_mao_tsn_slo_bul_bsq_por_owc_ses_cnt_hin_grk_akn_nor_bam_spa_fin_lda_tsw_hun_rus_hau_geo_ben_glc_lat_swe_heb_amr_pol_est_moo_mly_ctl_sun_jpn_knd_kor_pan_urd_swt_ukr_jav_bos_aeg_tag_mnd_alb_dyu_dut_anl_lit_mcd_afr_rom_qcu_arw_cze_prs_cic_sid_eng_wly_scr_bat_guj_igb_svk_bem_ind_tha_mlt_tml_zul_dgb_azi_krd_ita_tur_yor_vie_sod_swa_xho_fbf	0.0651557243729159	0.15341010180255	0.878407264274279
854	chh_rus_dyu_mol_heb_wly_sid_ger_tur_uzb_akn_tag_ses_bul_glc_bsq_slo_gam_dgb_mnd_urd_bos_cic_por_tsn_guj_est_bem_moo_hun_dut_amr_geo_rom_pan_lit_hin_sod_amh_fre_fin_yor_jav_lat_sun_jpn_tml_kor_ita_nor_lda_prs_mao_ukr_anl_mly_cnt_ctl_swa_grk_hau_svk_afr_mcd_krd_qcu_alb_swe_eng_tsw_mlt_scr_tig_spa_ind_arw_zul_pol_ven_bat_tha_owc_knd_fbf_ewe_aze_ben_cze_azi_igb_vie_aeg_swt_xho_bam	0.507082623299964	1.19709917386213	0.234310439355054
855	amr_slo_igb_grk_wly_tig_hau_bos_tur_azi_zul_ind_tsw_afr_nor_bsq_mcd_sod_xho_mnd_lat_mol_akn_por_fbf_pol_hun_ewe_moo_est_rus_mlt_geo_urd_ben_dut_svk_gam_chh_fre_fin_ses_bat_eng_jav_jpn_tml_kor_bul_guj_lda_ita_mly_hin_amh_tag_cnt_ukr_swt_prs_aeg_lit_ctl_scr_rom_qcu_glc_swe_cze_cic_anl_alb_sid_spa_mao_arw_dgb_ger_bem_sun_tha_heb_knd_swa_tsn_uzb_pan_krd_aze_bam_vie_owc_dyu_yor_ven	-0.0412777728095355	-0.0972766978005975	0.922715997572429
856	hau_dut_zul_alb_tig_aeg_gam_fre_azi_uzb_cic_mao_ses_bul_nor_bsq_pan_wly_dgb_cnt_prs_arw_lda_krd_ven_eng_fin_ewe_akn_hun_rom_sid_geo_lat_ita_rus_hin_owc_amr_guj_est_bam_bat_ukr_sun_jpn_knd_kor_svk_mcd_xho_por_mly_ctl_sod_ind_mnd_glc_tsw_swe_heb_ger_grk_cze_pol_qcu_afr_slo_scr_swt_amh_spa_mlt_lit_tag_bos_tsn_urd_fbf_jav_tha_anl_tml_yor_dyu_tur_mol_ben_aze_swa_vie_chh_bem_igb_moo	0.150384922718994	0.353982816839374	0.724153045950103
857	wly_mol_moo_cze_mlt_sod_hau_hin_uzb_azi_dyu_sun_dgb_lat_fre_bsq_scr_tig_ven_cnt_guj_eng_swt_ukr_ses_ctl_fin_cic_swa_hun_urd_anl_geo_ita_swe_rus_bos_aeg_amr_dut_est_igb_mly_afr_jav_jpn_knd_kor_glc_rom_xho_alb_ind_arw_sid_tag_mnd_ger_ewe_slo_chh_spa_svk_grk_prs_qcu_pan_pol_bul_akn_heb_nor_amh_por_mao_krd_fbf_mcd_bam_bat_tha_owc_tml_yor_zul_tur_ben_lit_aze_tsn_vie_gam_bem_tsw_lda	-0.296861917500689	-0.702683072135868	0.484008475503233
858	tig_pan_moo_spa_heb_wly_mlt_por_aze_uzb_bem_ind_ven_bul_mol_bsq_bos_amr_tsn_cnt_grk_lit_cic_ita_zul_eng_est_bam_tsw_fin_arw_amh_geo_ben_dut_afr_nor_sid_chh_cze_hun_fbf_mly_alb_bat_jpn_tml_kor_glc_rus_ewe_guj_jav_swe_owc_sun_mnd_mcd_ses_urd_hau_hin_ger_pol_prs_qcu_ctl_krd_lat_swa_gam_slo_sod_rom_tag_scr_yor_svk_dyu_mao_tha_anl_knd_lda_xho_tur_fre_ukr_azi_dgb_vie_aeg_swt_igb_akn	-0.313313834915537	-0.740693858938809	0.460745120805912
859	tig_cze_yor_scr_amh_hau_heb_afr_tur_aze_igb_ind_cic_lit_swe_bsq_spa_chh_dgb_mnd_rom_nor_ven_mol_tsn_bos_fin_tsw_ewe_est_glc_aeg_geo_ctl_ita_grk_guj_amr_wly_alb_hun_ses_jav_hin_tag_jpn_tml_kor_rus_arw_bem_ger_mao_eng_anl_mly_cnt_pan_lda_prs_sid_slo_urd_mcd_svk_qcu_lat_dut_pol_zul_mlt_bul_sod_por_sun_ukr_fbf_fre_akn_bat_tha_gam_knd_swt_moo_azi_krd_ben_uzb_xho_vie_owc_dyu_bam_swa	-0.227858862444463	-0.538759196020441	0.591340335073765
860	amr_glc_tsw_krd_gam_owc_anl_ger_uzb_aze_akn_bat_lda_pol_hin_bsq_nor_heb_xho_mnd_lit_dut_bam_alb_dgb_rus_fin_ses_dyu_est_eng_aeg_geo_guj_grk_mcd_ctl_sid_sod_bul_hun_swa_ind_fre_tag_jpn_tml_kor_pan_ukr_igb_mol_sun_swe_tig_mao_cnt_lat_ewe_scr_wly_urd_por_bos_spa_qcu_rom_slo_afr_bem_chh_ben_mlt_cze_mly_ita_yor_prs_moo_jav_tha_amh_knd_cic_zul_tur_arw_svk_azi_fbf_vie_hau_ven_tsn_swt	-1.00041987527317	-2.44119068061661	0.0165314510499415
861	aeg_cze_swa_afr_sod_heb_amh_spa_uzb_aze_dgb_bat_zul_lit_slo_bsq_bos_mlt_bem_cnt_swe_rus_yor_mcd_fbf_pol_hun_moo_swt_est_pan_gam_geo_fre_dut_scr_ben_tig_wly_ger_fin_bam_sun_lat_mao_jpn_knd_kor_bul_svk_ven_glc_ind_guj_hau_mly_mnd_nor_akn_rom_owc_ita_arw_prs_urd_qcu_eng_hin_ctl_tsn_chh_alb_anl_krd_jav_ukr_tsw_mol_xho_tag_tha_amr_tml_lda_dyu_azi_grk_por_tur_cic_vie_sid_ewe_ses_igb	-0.282234013037166	-0.666954495105954	0.50645261366272
862	amr_pan_lda_grk_sod_aeg_sid_fre_azi_aze_bem_mao_ewe_eng_slo_bsq_rus_wly_dyu_mnd_swe_urd_swt_arw_swa_lat_est_zul_fbf_fin_ger_anl_geo_por_pol_ben_nor_amh_hau_prs_hun_moo_ind_ctl_jav_jpn_knd_kor_ita_lit_igb_afr_bat_cze_tig_sun_cnt_bos_xho_krd_mlt_glc_guj_scr_spa_qcu_svk_mcd_rom_bam_heb_ukr_owc_dut_tag_alb_ses_mol_yor_mly_tha_gam_tml_akn_tsn_uzb_hin_bul_tur_ven_vie_chh_dgb_tsw_cic	-0.175194928365783	-0.413442469702941	0.680234268240687
863	owc_cze_xho_urd_mlt_tig_aeg_ben_uzb_aze_fbf_tag_bem_dut_scr_bsq_ger_anl_swt_mnd_mcd_rus_yor_por_dgb_lat_est_cic_bam_hun_spa_hau_geo_ctl_slo_bul_prs_sod_wly_nor_fin_ven_jav_rom_mao_jpn_knd_kor_lit_krd_igb_svk_ind_ukr_amr_bat_cnt_mol_swa_arw_heb_ita_bos_grk_afr_qcu_alb_hin_glc_ses_chh_pan_sid_guj_sun_fre_dyu_pol_moo_mly_tha_gam_tml_ewe_tsw_azi_swe_eng_tur_akn_vie_amh_tsn_lda_zul	-0.741125227714601	-1.77864777466375	0.0785651963996503
864	chh_scr_tsw_rom_owc_amh_heb_pan_tur_azi_zul_mao_ses_fre_ger_bsq_grk_sid_igb_cnt_afr_bul_bam_eng_yor_prs_est_swt_dgb_hun_guj_mlt_geo_ctl_slo_spa_arw_wly_sod_svk_fin_cic_jav_lat_tag_jpn_knd_kor_lit_krd_bem_bos_sun_mcd_amr_bat_mnd_swe_xho_ben_gam_cze_ita_hin_nor_qcu_glc_mol_alb_dyu_aeg_pol_tig_ukr_ind_dut_lda_rus_ven_mly_tha_hau_tml_ewe_fbf_uzb_por_urd_aze_moo_vie_anl_swa_akn_tsn	-0.532475359441201	-1.26876488366731	0.207691414737914
865	amh_pan_cic_arw_tig_sod_chh_rom_uzb_azi_tsn_mao_bem_bos_bul_bsq_swe_wly_bam_cnt_pol_ger_ewe_fre_moo_mol_est_swt_dgb_fin_svk_anl_geo_guj_alb_mcd_krd_sid_gam_grk_hun_xho_jav_spa_bat_jpn_knd_kor_ukr_eng_tsw_nor_ind_lit_heb_tag_mnd_slo_lda_cze_aeg_por_urd_dut_rus_qcu_hin_prs_ben_akn_mlt_lat_owc_scr_mly_ctl_ses_afr_zul_sun_tha_hau_tml_ven_igb_tur_glc_ita_aze_fbf_vie_amr_dyu_yor_swa	0.105375178123261	0.248320779916696	0.804433727250504
866	gam_scr_swa_pol_sod_aeg_tig_ita_azi_aze_tsn_sun_swt_glc_nor_bsq_afr_amr_fbf_cnt_prs_por_cic_cze_igb_svk_hun_bem_lda_est_mcd_sid_geo_mol_ctl_bul_arw_anl_mlt_krd_fin_dgb_jav_rom_tag_jpn_knd_kor_lit_lat_ven_eng_mao_pan_hau_ind_mnd_ben_xho_hin_heb_rus_slo_ukr_urd_qcu_swe_alb_fre_yor_chh_guj_wly_dut_bat_spa_bam_ger_dyu_mly_tha_owc_tml_akn_ewe_tur_grk_bos_uzb_zul_vie_amh_tsw_moo_ses	-0.686287598393875	-1.64607010353738	0.103124854593338
867	chh_grk_bem_swe_amh_mlt_hau_lit_aze_uzb_ewe_ind_cic_ita_dut_bsq_rom_gam_swa_mnd_pan_pol_fbf_glc_swt_alb_est_tsw_igb_fin_krd_tig_geo_guj_prs_lat_nor_heb_sod_spa_hun_lda_mao_hin_bat_jpn_knd_kor_slo_cze_bam_rus_mly_ukr_aeg_tag_cnt_bul_ven_mcd_wly_svk_scr_mol_arw_qcu_afr_urd_bos_xho_owc_ger_amr_fre_jav_eng_moo_ben_dgb_sun_tha_anl_tml_dyu_zul_tur_ctl_por_azi_ses_vie_sid_yor_tsn_akn	-0.205072950728344	-0.484343248485324	0.629280997205347
868	tig_ctl_ses_lit_amr_chh_owc_eng_azi_aze_ven_tag_swt_rus_bos_bsq_slo_heb_zul_mnd_urd_mol_akn_pan_dyu_krd_hun_ewe_cic_est_nor_mlt_geo_cze_ukr_afr_dut_hau_wly_hin_fin_bem_mly_glc_ind_jpn_tml_kor_alb_spa_moo_fre_mao_pol_anl_bat_cnt_ben_yor_ita_aeg_guj_svk_rom_arw_qcu_grk_mcd_ger_xho_sid_lat_amh_bul_sun_swe_fbf_scr_tsn_jav_tha_sod_knd_bam_swa_uzb_prs_por_tur_igb_vie_gam_tsw_dgb_lda	0.390638186093417	0.920353247949758	0.359769372117927
869	amh_ben_xho_guj_heb_gam_wly_mol_aze_azi_swa_mly_akn_bul_por_bsq_urd_sid_yor_cnt_fre_ukr_zul_eng_moo_rus_est_fbf_tsw_fin_arw_anl_geo_bos_pan_ger_ita_mlt_sod_scr_hun_dyu_jav_nor_sun_jpn_knd_kor_lit_svk_dgb_pol_bat_rom_aeg_ind_mnd_ctl_tsn_lat_amr_hin_spa_glc_alb_qcu_mcd_swe_cze_bam_chh_afr_owc_prs_tag_grk_ven_slo_swt_mao_tha_hau_tml_ewe_bem_uzb_dut_krd_tur_cic_vie_tig_igb_ses_lda	0.192498224867256	0.453187637473362	0.651469236748709
870	hau_arw_ses_ben_sid_tig_mlt_svk_aze_azi_ven_mao_lda_alb_pol_bsq_ita_wly_igb_mnd_swe_mol_zul_lat_akn_mcd_fin_xho_swt_hun_pan_amh_geo_dut_scr_guj_por_anl_amr_krd_est_swa_bat_nor_mly_jpn_knd_kor_lit_fre_moo_urd_tag_glc_sod_jav_cnt_eng_cic_rom_owc_cze_ger_rus_ukr_qcu_hin_afr_prs_tsw_gam_slo_aeg_bul_sun_bos_bem_grk_fbf_ind_tha_heb_tml_dgb_yor_tur_ctl_spa_uzb_tsn_vie_chh_bam_dyu_ewe	-0.02966586032379	-0.0699472453382725	0.944385835424592
871	amh_lat_fbf_slo_gam_amr_tig_lit_tur_aze_tsw_tag_tsn_bos_mol_bsq_scr_wly_bam_cnt_rom_por_dyu_afr_ewe_ger_hun_akn_xho_fin_arw_heb_geo_ita_krd_ukr_pol_chh_aeg_prs_est_yor_bat_nor_mao_jpn_tml_kor_hin_ctl_zul_fre_sun_ben_mlt_ind_mnd_glc_cic_rus_sid_eng_grk_spa_bul_qcu_cze_guj_alb_bem_owc_pan_sod_svk_jav_swe_lda_mcd_dgb_mly_tha_anl_knd_moo_swa_azi_dut_urd_uzb_ses_vie_hau_ven_igb_swt	-0.806246485558995	-1.94430881667981	0.0548802006741943
872	heb_grk_tsw_dut_anl_owc_mlt_lit_tur_azi_igb_mly_bem_pol_urd_bsq_lat_gam_zul_cnt_prs_pan_xho_spa_dyu_eng_fin_fbf_ses_est_bos_wly_geo_rom_guj_scr_bul_sod_aeg_ctl_hun_akn_mao_ben_jav_jpn_knd_kor_por_fre_yor_ita_tag_hin_amh_bat_mnd_glc_moo_swe_chh_mol_afr_cze_krd_qcu_slo_rus_nor_lda_hau_mcd_tig_ger_sun_alb_ewe_svk_swa_ind_tha_amr_tml_dgb_swt_aze_arw_ukr_uzb_ven_vie_sid_cic_bam_tsn	-0.416382245525041	-0.98787573175484	0.325776749376425
873	owc_grk_lda_slo_wly_anl_gam_swe_azi_aze_dgb_jav_cic_por_cze_bsq_pan_amh_fbf_mnd_dut_rom_xho_bul_moo_spa_fin_swt_ses_hun_fre_aeg_geo_alb_lat_ctl_urd_tig_hau_mol_est_tsn_mly_rus_ind_jpn_tml_kor_scr_prs_ven_guj_tag_mcd_mlt_sun_cnt_svk_yor_krd_sod_bos_lit_ben_arw_qcu_ukr_nor_ita_zul_chh_ger_heb_hin_bat_pol_swa_glc_ewe_mao_tha_sid_knd_igb_bem_tur_eng_afr_uzb_akn_vie_amr_dyu_bam_tsw	-0.749701416860402	-1.80511438121268	0.0742928257195467
874	amh_glc_ven_ctl_anl_tig_chh_lit_azi_tur_lda_jav_akn_ukr_bul_bsq_por_sid_swt_cnt_grk_mol_ewe_bos_zul_urd_fin_yor_swa_est_dut_hau_geo_hin_rom_prs_guj_owc_aeg_eng_hun_bem_mly_mcd_ind_jpn_tml_kor_pan_ger_tsw_pol_sun_spa_gam_bat_mnd_afr_bam_nor_sod_krd_ben_cze_ita_qcu_fre_lat_alb_fbf_mlt_swe_amr_arw_tag_slo_cic_scr_xho_mao_tha_heb_knd_dyu_dgb_uzb_rus_svk_aze_igb_vie_wly_moo_ses_tsn	-0.0914259331917919	-0.21553236590488	0.829824268368208
875	gam_rus_dyu_pan_aeg_heb_wly_eng_azi_aze_yor_mly_moo_glc_por_bsq_guj_sid_fbf_mnd_afr_cze_tsw_fre_swa_bul_hun_bem_ses_fin_grk_anl_geo_prs_alb_spa_rom_amh_amr_urd_est_tsn_sun_svk_jav_jpn_tml_kor_lit_krd_cic_bos_tag_swe_chh_ind_cnt_lat_swt_dut_tig_nor_mol_ukr_ger_qcu_ben_slo_ctl_dgb_sod_scr_hau_mcd_mao_ita_xho_arw_ewe_bat_tha_owc_knd_zul_bam_tur_pol_hin_uzb_lda_vie_mlt_ven_igb_akn	0.120407712957762	0.283584196392943	0.777359397633927
876	tig_urd_bam_prs_aeg_hau_heb_lat_uzb_tur_ven_mly_ewe_svk_rom_bsq_afr_mlt_tsw_cnt_bul_nor_tsn_spa_zul_ger_est_cic_dgb_hun_bos_amh_geo_mcd_ukr_pan_grk_anl_sid_scr_fin_moo_mao_krd_ind_jpn_knd_kor_mol_ita_swa_swe_jav_slo_owc_tag_mnd_eng_lda_hin_amr_dut_por_rus_alb_qcu_ben_fre_guj_yor_wly_glc_sod_arw_sun_cze_ses_pol_xho_bat_tha_gam_tml_dyu_swt_aze_lit_ctl_azi_akn_vie_chh_fbf_igb_bem	0.29777503670852	0.701315202507038	0.484857541520846
877	amh_scr_ven_fre_hau_sod_owc_cze_uzb_azi_ses_bat_dyu_rus_urd_bsq_ctl_heb_swt_cnt_grk_pol_ewe_glc_bam_alb_fin_dgb_lda_est_swe_wly_geo_dut_rom_por_lat_anl_gam_hin_hun_bem_mao_ukr_jav_jpn_tml_kor_ben_nor_moo_bos_tag_mcd_amr_ind_mnd_ita_zul_bul_sid_krd_arw_mol_ger_qcu_svk_spa_guj_igb_aeg_slo_chh_pan_mly_lit_akn_afr_swa_sun_tha_mlt_knd_tsw_tsn_tur_eng_prs_aze_xho_vie_tig_fbf_cic_yor	0.122018997420456	0.287257184713703	0.774554482883036
878	hau_ukr_dgb_alb_aeg_sid_owc_dut_uzb_tur_bem_mly_swa_arw_svk_bsq_mol_amr_tsw_mnd_krd_bos_moo_pan_cic_rus_est_bam_xho_fin_spa_mlt_geo_rom_afr_ctl_mcd_anl_chh_fre_hun_igb_ind_pol_jav_jpn_knd_kor_por_guj_ven_hin_bat_grk_tig_sun_cnt_lat_akn_ger_amh_ben_prs_nor_bul_qcu_urd_cze_scr_swt_gam_ita_wly_lit_tag_glc_ses_swe_ewe_mao_tha_heb_tml_lda_zul_azi_eng_slo_aze_tsn_vie_sod_fbf_dyu_yor	-0.808879998489248	-1.94886233881711	0.0543256307404006
879	gam_krd_swt_arw_mlt_sod_amh_mcd_aze_uzb_fbf_sun_ewe_urd_grk_bsq_ukr_sid_bam_cnt_svk_bul_swa_dut_bem_alb_fin_tsn_dyu_hun_afr_wly_geo_slo_pan_ben_glc_hau_chh_lit_est_lda_ind_ger_tag_jpn_knd_kor_ctl_cze_ses_spa_jav_hin_heb_bat_mnd_bos_cic_prs_amr_fre_nor_scr_por_qcu_eng_pol_rom_igb_owc_ita_aeg_mol_mao_lat_zul_guj_akn_mly_tha_anl_tml_moo_xho_azi_swe_rus_tur_dgb_vie_tig_tsw_yor_ven	0.112329477038911	0.264281632366477	0.792147696247408
880	hau_ben_tsn_nor_gam_tig_aeg_ita_tur_azi_swa_bat_zul_slo_prs_bsq_afr_mlt_lda_mnd_ukr_mol_fbf_svk_ses_krd_fin_ven_yor_est_mcd_amr_geo_lit_fre_ctl_scr_wly_amh_grk_hun_dgb_mly_arw_ind_jpn_tml_kor_pol_alb_tsw_bul_mao_urd_owc_jav_cnt_rom_akn_swe_anl_eng_pan_rus_glc_qcu_bos_por_guj_bem_chh_dut_heb_hin_tag_cze_xho_spa_dyu_sun_tha_sid_knd_igb_swt_uzb_lat_ger_aze_ewe_vie_sod_bam_moo_cic	-0.11218284638118	-0.264801516910508	0.791748372213629
881	mlt_krd_bam_ger_hau_owc_wly_bul_uzb_aze_ses_ind_zul_rus_fre_bsq_ben_heb_igb_cnt_ctl_afr_lda_glc_bem_mcd_hun_tsw_ven_est_por_sod_geo_spa_arw_ita_urd_chh_tig_pol_fin_dgb_mao_alb_mly_jpn_knd_kor_ukr_svk_tsn_pan_sun_prs_gam_jav_mnd_rom_akn_scr_anl_lit_grk_lat_mol_qcu_dut_guj_eng_xho_aeg_slo_amr_hin_bat_swe_fbf_nor_ewe_tag_tha_sid_tml_dyu_cic_tur_bos_cze_azi_moo_vie_amh_swt_yor_swa	-0.0538026506929856	-0.126941700116998	0.89926060215464
882	sod_ukr_dyu_urd_aeg_sid_amh_prs_tur_aze_lda_sun_zul_por_eng_bsq_hin_amr_akn_mnd_pan_cze_ven_mol_moo_lat_est_swa_fbf_hun_ger_anl_geo_fre_mcd_ctl_arw_tig_chh_slo_fin_tsn_jav_scr_mly_jpn_knd_kor_svk_pol_cic_rus_ind_bos_owc_mao_cnt_ita_xho_nor_hau_krd_swe_lit_afr_qcu_alb_rom_bul_bem_mlt_guj_wly_dut_tag_ben_ses_grk_dgb_bat_tha_heb_tml_yor_bam_azi_glc_spa_uzb_igb_vie_gam_swt_ewe_tsw	-0.434659185981555	-1.03109816540266	0.305168864495562
883	owc_fre_ses_prs_anl_tig_hau_swe_tur_azi_swt_tag_bem_alb_slo_bsq_scr_gam_lda_mnd_svk_arw_tsn_ita_dgb_krd_est_bam_yor_fin_grk_mlt_geo_bos_ger_nor_dut_amh_sod_rus_hun_tsw_mao_eng_bat_jpn_knd_kor_por_hin_igb_lat_jav_guj_aeg_ind_cnt_glc_zul_afr_amr_mol_urd_bul_cze_qcu_pan_lit_pol_moo_sid_ctl_heb_ukr_mly_rom_fbf_ben_ewe_sun_tha_chh_tml_dyu_xho_aze_spa_mcd_uzb_cic_vie_wly_ven_swa_akn	0.592948960534683	1.39943019494443	0.16501071051897
884	wly_ben_dyu_por_amh_hau_owc_afr_aze_azi_ses_bat_fbf_mcd_swe_bsq_lit_aeg_yor_cnt_eng_ger_swa_fre_tsn_krd_hun_ewe_moo_est_dut_sod_geo_hin_ita_pan_grk_amr_chh_svk_fin_dgb_tag_rus_jav_jpn_knd_kor_scr_urd_ven_cze_sun_prs_mlt_mly_mnd_mol_igb_spa_heb_bos_rom_bul_pol_qcu_arw_nor_ukr_zul_anl_alb_gam_glc_ind_slo_akn_ctl_bem_mao_tha_sid_tml_tsw_lda_uzb_guj_lat_tur_cic_vie_tig_xho_bam_swt	-0.41151035478736	-0.9774425772998	0.330885854053249
885	mlt_afr_lda_ctl_amr_hau_sid_lit_uzb_azi_ven_ind_ses_krd_scr_bsq_swe_chh_tsw_mnd_glc_dut_yor_svk_bem_lat_est_akn_moo_fin_prs_sod_geo_rom_ben_mcd_grk_anl_amh_ita_hun_dyu_sun_arw_tag_jpn_knd_kor_pan_spa_dgb_alb_mao_nor_tig_mly_cnt_por_swa_mol_gam_eng_bos_ger_rus_qcu_hin_urd_guj_bam_owc_ukr_wly_fre_bat_bul_fbf_pol_cic_jav_tha_aeg_tml_ewe_swt_aze_cze_slo_tur_igb_vie_heb_tsn_xho_zul	-0.192296685551131	-0.454464392551522	0.650553594002251
886	aeg_fre_tsn_mol_owc_chh_sid_lit_aze_tur_zul_bat_ses_arw_rus_bsq_guj_anl_ewe_cnt_mcd_ger_cic_grk_igb_eng_fin_xho_bam_est_pol_sod_geo_slo_svk_ukr_pan_wly_tig_urd_hun_dyu_tag_swe_sun_jpn_knd_kor_ctl_glc_dgb_dut_ind_prs_gam_mly_mnd_krd_swa_afr_amr_bos_rom_lat_bul_qcu_alb_cze_por_swt_heb_hin_amh_ben_mao_nor_bem_ita_tsw_jav_tha_mlt_tml_akn_moo_azi_scr_spa_uzb_yor_vie_hau_lda_ven_fbf	-0.187069077412167	-0.441464957070644	0.659901150994182
887	hau_pol_igb_urd_anl_sod_wly_ben_aze_tur_tsn_jav_ses_rom_bul_bsq_slo_gam_bam_cnt_pan_spa_xho_swe_swt_fre_est_cic_tsw_hun_hin_aeg_geo_ita_nor_krd_glc_amr_mlt_bos_fin_dyu_mly_cze_mao_jpn_knd_kor_prs_afr_dgb_eng_bat_dut_tig_ind_mnd_mcd_bem_rus_heb_ger_scr_ukr_por_qcu_grk_lat_lit_fbf_amh_ctl_owc_alb_sun_svk_lda_mol_yor_tag_tha_chh_tml_ewe_moo_uzb_guj_arw_azi_ven_vie_sid_zul_akn_swa	-0.299413078817694	-0.708595812042483	0.48034775547896
888	gam_rom_akn_alb_amr_anl_sod_afr_uzb_tur_yor_tag_dyu_bul_ben_bsq_pol_tig_cic_cnt_ctl_prs_xho_svk_igb_nor_hun_ewe_ven_fin_pan_amh_geo_guj_spa_ukr_arw_owc_mlt_por_est_tsw_mao_glc_mly_jpn_knd_kor_rus_urd_swt_mol_sun_mcd_wly_ind_mnd_fre_bem_swe_aeg_scr_grk_eng_krd_qcu_ita_dut_hin_moo_sid_cze_chh_ger_bat_slo_tsn_bos_fbf_jav_tha_heb_tml_dgb_ses_azi_lat_lit_aze_bam_vie_hau_zul_lda_swa	-0.42096969438501	-0.999645143234727	0.320076177977602
889	aeg_por_bem_krd_heb_tig_wly_svk_uzb_azi_dgb_sun_ewe_fre_slo_bsq_arw_sod_dyu_mnd_spa_rom_igb_rus_lda_mcd_fin_bam_zul_hun_ukr_chh_geo_urd_ben_pol_lat_mlt_gam_guj_est_moo_mly_mol_tag_jpn_tml_kor_scr_ita_yor_prs_bat_eng_amh_ind_cnt_nor_fbf_alb_owc_lit_glc_cze_dut_qcu_grk_bos_ctl_ses_hau_ger_sid_bul_jav_swe_cic_afr_akn_mao_tha_anl_knd_swt_ven_tur_hin_pan_aze_swa_vie_amr_xho_tsw_tsn	-0.519927758613139	-1.23827083067949	0.218732326070326
890	tig_por_lda_krd_mlt_aeg_wly_cze_uzb_tur_bem_mly_igb_rom_prs_bsq_arw_gam_dgb_cnt_pol_glc_xho_guj_tsw_lit_hun_swt_zul_est_fre_sod_geo_rus_nor_bul_spa_anl_amh_dut_fin_dyu_ind_mcd_sun_jpn_knd_kor_urd_ben_ven_ger_jav_ctl_hau_tag_mnd_slo_tsn_svk_sid_lat_hin_bos_ukr_qcu_eng_swe_grk_akn_chh_ita_owc_afr_bat_scr_moo_mol_cic_mao_tha_amr_tml_ses_ewe_aze_pan_alb_azi_bam_vie_heb_swa_yor_fbf	-0.463619165937913	-1.1019840383263	0.273312353268947
891	anl_glc_ewe_eng_sid_chh_aeg_hin_azi_aze_dgb_ind_ven_grk_bul_bsq_guj_owc_lda_mnd_ger_swe_ses_rom_dyu_arw_fin_akn_tsn_est_lit_hau_geo_afr_ita_urd_por_gam_mlt_dut_hun_igb_sun_lat_jav_jpn_tml_kor_mol_rus_yor_ben_bat_prs_wly_tag_cnt_pan_cic_ukr_heb_scr_bos_ctl_nor_qcu_slo_alb_spa_tsw_tig_mcd_sod_pol_mao_krd_moo_cze_swa_mly_tha_amr_knd_bam_zul_tur_fre_svk_uzb_bem_vie_amh_xho_fbf_swt	-0.5722581752382	-1.36346128689845	0.176028717346986
892	mlt_bul_igb_pol_sod_anl_aeg_scr_azi_uzb_ven_jav_bem_ukr_guj_bsq_por_wly_moo_cnt_svk_rom_yor_lat_fbf_ctl_hun_akn_lda_est_cze_amh_geo_hin_arw_dut_ita_chh_gam_pan_fin_ewe_ind_glc_bat_jpn_knd_kor_krd_alb_dgb_eng_tag_nor_hau_sun_mnd_spa_tsw_lit_owc_prs_afr_mcd_ben_qcu_swe_mol_bos_xho_amr_ger_sid_fre_mao_rus_tsn_urd_cic_mly_tha_tig_tml_swa_bam_aze_slo_grk_tur_zul_vie_heb_swt_dyu_ses	-0.240321960898284	-0.567856408910702	0.571500893496838
893	amh_ctl_ses_bul_owc_hau_anl_ger_tur_uzb_tsw_mly_bam_lat_alb_bsq_swe_chh_cic_mnd_bos_slo_xho_scr_tsn_afr_fin_bem_yor_hun_arw_wly_geo_ita_dut_cze_hin_heb_sid_spa_est_swt_mao_guj_tag_jpn_knd_kor_pan_svk_ven_lit_jav_mol_tig_ind_cnt_fre_lda_grk_amr_glc_por_nor_prs_qcu_ukr_mcd_pol_akn_aeg_rus_mlt_eng_bat_rom_dgb_ben_swa_sun_tha_gam_tml_ewe_fbf_aze_krd_urd_azi_zul_vie_sod_moo_dyu_igb	0.15396776794445	0.362597924230749	0.717728000388806
894	wly_ger_fbf_mcd_hau_mlt_sod_lat_uzb_tur_dyu_mly_cic_ben_bul_bsq_swe_aeg_moo_mnd_spa_por_tsw_rom_xho_ita_fin_akn_dgb_est_nor_sid_geo_pol_svk_rus_prs_amr_heb_krd_hun_tsn_tag_bos_ind_jpn_tml_kor_cze_scr_bem_fre_mao_pan_chh_bat_cnt_eng_zul_mol_tig_slo_ukr_grk_ctl_qcu_dut_glc_urd_ses_owc_afr_amh_alb_sun_guj_yor_arw_swt_jav_tha_gam_knd_bam_ewe_aze_hin_lit_azi_lda_vie_anl_swa_ven_igb	-0.257301128019427	-0.607922054719872	0.544720899804237
895	mlt_swe_xho_arw_hau_heb_anl_urd_uzb_aze_moo_mly_ewe_bos_hin_bsq_ukr_amh_fbf_mnd_lat_alb_yor_eng_dgb_grk_hun_ses_swa_est_guj_sod_geo_mol_pan_fre_prs_chh_amr_bul_fin_tsn_jav_nor_ind_jpn_tml_kor_pol_mcd_zul_rom_bat_por_tig_tag_cnt_ben_igb_lit_wly_ctl_ger_ita_slo_qcu_rus_krd_svk_tsw_gam_spa_sid_scr_mao_dut_cic_cze_bem_sun_tha_aeg_knd_ven_bam_tur_glc_afr_azi_swt_vie_owc_lda_akn_dyu	-0.838152706747879	-2.01869694433	0.0463984183620208
896	mlt_ukr_igb_pan_tig_heb_amh_fre_tur_azi_xho_tag_zul_lit_por_bsq_swe_sod_tsw_mnd_ita_lat_dgb_glc_lda_bul_est_akn_yor_hun_hin_wly_geo_alb_pol_grk_cze_owc_aeg_svk_fin_tsn_ind_urd_mao_jpn_tml_kor_mcd_eng_cic_afr_mly_slo_gam_bat_cnt_ger_fbf_bos_sid_mol_rus_rom_ctl_qcu_arw_dut_prs_ven_amr_ben_anl_krd_sun_scr_bam_spa_ewe_jav_tha_chh_knd_bem_ses_aze_nor_guj_uzb_moo_vie_hau_swt_dyu_swa	-0.849536332195463	-2.05259545157529	0.0429215097860905
897	heb_ger_swa_eng_sod_amr_wly_rus_uzb_azi_fbf_jav_dyu_prs_spa_bsq_nor_gam_xho_mnd_lit_hin_igb_fre_yor_guj_est_akn_zul_fin_mcd_hau_geo_ukr_ita_cze_alb_anl_mlt_krd_hun_moo_tag_por_sun_jpn_tml_kor_ben_pan_ses_afr_bat_scr_owc_ind_cnt_bul_dgb_urd_chh_grk_swe_pol_slo_qcu_lat_ctl_bos_ven_sid_glc_aeg_dut_mao_mol_bem_rom_bam_mly_tha_amh_knd_lda_swt_tur_svk_arw_aze_tsn_vie_tig_cic_ewe_tsw	-0.337050446622303	-0.79817724443015	0.426801124736563
898	amh_pol_lda_grk_sod_mlt_owc_mcd_azi_tur_tsw_mao_fbf_rus_glc_bsq_fre_amr_xho_mnd_guj_scr_yor_krd_bem_swe_hun_akn_tsn_fin_nor_chh_geo_arw_por_rom_alb_wly_anl_ben_est_dgb_bat_bos_tag_jpn_tml_kor_spa_prs_ses_bul_jav_ukr_tig_ind_cnt_afr_ven_lat_hau_ger_mol_ctl_lit_qcu_eng_dut_cze_swa_gam_ita_heb_urd_mly_svk_dyu_slo_swt_sun_tha_sid_knd_igb_bam_aze_hin_pan_uzb_cic_vie_aeg_moo_zul_ewe	0.0476843268898961	0.112216087959352	0.910893928675458
899	mlt_fre_bem_bos_aeg_sod_hau_hin_tur_aze_moo_ind_cic_pan_eng_bsq_scr_amr_fbf_cnt_urd_alb_dgb_krd_ses_rom_fin_ven_tsn_hun_por_tig_geo_ita_ger_cze_swe_amh_sid_lat_est_ewe_sun_glc_tag_jpn_tml_kor_afr_slo_swt_ukr_jav_guj_chh_mly_mnd_prs_lda_grk_owc_rus_bul_spa_nor_qcu_arw_mcd_ben_dyu_anl_mol_gam_pol_mao_dut_tsw_lit_bam_bat_tha_heb_knd_xho_swa_azi_svk_ctl_uzb_zul_vie_wly_igb_akn_yor	-0.0333637931901748	-0.0785492929061478	0.937559884001219
900	wly_ita_ven_fre_heb_hau_gam_grk_tur_uzb_dyu_jav_swa_mol_mcd_bsq_slo_tig_zul_cnt_svk_arw_igb_hin_yor_ukr_fin_tsw_cic_est_ger_anl_geo_urd_nor_bos_ctl_owc_chh_pan_hun_xho_sun_scr_bat_jpn_knd_kor_lat_alb_akn_rom_mao_dut_amh_mly_mnd_pol_lda_spa_sid_eng_glc_bul_por_qcu_rus_afr_cze_ewe_mlt_lit_aeg_ben_ind_krd_swt_prs_tsn_tag_tha_sod_tml_moo_fbf_azi_swe_guj_aze_ses_vie_amr_bam_dgb_bem	-0.0996388094034969	-0.234954187146325	0.814760842478156
901	sid_lat_dyu_mcd_amr_heb_owc_swe_tur_aze_akn_tag_dgb_urd_eng_bsq_arw_tig_ven_mnd_ger_guj_moo_afr_swa_fre_hun_zul_cic_fin_mol_gam_geo_prs_nor_krd_ben_anl_amh_ita_est_swt_mly_pan_bat_jpn_tml_kor_por_alb_bam_ukr_jav_bos_sod_mao_cnt_bul_fbf_grk_wly_svk_lit_rom_spa_qcu_pol_slo_scr_yor_mlt_dut_aeg_rus_ind_cze_xho_ctl_tsw_sun_tha_chh_knd_ses_ewe_uzb_hin_glc_azi_bem_vie_hau_tsn_lda_igb	-0.164385840420958	-0.387941161223778	0.698946123129647
[truncated: 99 more rows]
