# Supplementary material for: Future Tense and Economic Decisions: Controlling for Cultural Evolution
Source: PLoS One. 2015 Jul 17;10(7):e0132145. doi: 10.1371/journal.pone.0132145 (PMC4506144; doi:10.1371/journal.pone.0132145)
Supplement: S8 Appendix — See README files within the various sub-folders. (ZIP) [file pone.0132145.s008.zip › S3_Code/Residuals_new/PGLS/PermuteResults/permute_B_SavingsWITHINFAM_29000.csv]

	ftr	r	t	p
1	mlt_alb_swt_lat_heb_owc_chh_pan_aze_tur_cic_sun_bem_glc_ger_bsq_por_amr_lda_cnt_dut_prs_akn_hin_dyu_afr_est_tsn_bam_fin_rom_wly_geo_svk_arw_mol_krd_tig_sid_slo_hun_fbf_bat_fre_mly_jpn_knd_kor_bul_bos_dgb_cze_jav_grk_amh_tag_mnd_urd_ewe_guj_gam_spa_swe_nor_ctl_qcu_lit_mcd_eng_moo_sod_ita_aeg_ben_mao_scr_tsw_rus_ven_ind_tha_anl_tml_xho_zul_uzb_ukr_pol_azi_yor_vie_hau_ses_swa_igb	-0.00762991850246226	-0.0179465211518879	0.985719962827941
2	aeg_eng_cic_krd_tig_amr_sod_rom_azi_uzb_xho_bat_moo_ctl_ger_bsq_dut_owc_yor_mnd_lit_bul_fbf_hin_akn_spa_fin_tsn_dgb_est_lat_sid_geo_nor_ita_ben_rus_hau_chh_glc_hun_dyu_ind_afr_sun_jpn_knd_kor_pan_scr_lda_slo_jav_pol_gam_tag_cnt_guj_igb_ukr_amh_grk_bos_arw_fre_qcu_alb_svk_mcd_bam_wly_cze_anl_por_mao_prs_swt_swe_bem_mly_tha_mlt_tml_ven_swa_aze_urd_mol_tur_tsw_vie_heb_ewe_ses_zul	-0.646761950009462	-1.54709156265241	0.125237485137012
3	hau_ctl_bam_spa_heb_mlt_amh_pan_tur_azi_moo_mly_cic_ger_pol_bsq_mcd_tig_fbf_mnd_slo_nor_akn_bul_igb_grk_hun_dyu_tsn_est_glc_chh_geo_ukr_lat_guj_fre_sid_owc_rom_fin_tsw_tag_rus_sun_jpn_knd_kor_krd_bos_swa_prs_bat_urd_wly_ind_cnt_swe_ses_ben_sod_arw_ita_lit_por_qcu_dut_scr_eng_lda_gam_cze_aeg_afr_mao_hin_yor_svk_zul_jav_tha_amr_tml_ewe_dgb_aze_mol_alb_uzb_ven_vie_anl_bem_swt_xho	0.20553012193652	0.483309329385909	0.630012044727469
4	sid_mcd_moo_rom_gam_amr_owc_cze_azi_tur_xho_mao_tsw_grk_slo_bsq_scr_mlt_ewe_mnd_spa_hin_dyu_ita_dgb_lit_est_bam_swa_hun_rus_amh_geo_arw_svk_dut_bul_aeg_anl_krd_fin_igb_bat_glc_sun_jpn_tml_kor_lat_alb_cic_mol_ind_ger_chh_mly_cnt_fre_swt_eng_heb_ukr_prs_por_bos_qcu_pol_pan_afr_yor_tig_swe_sod_urd_tag_ctl_ses_nor_bem_jav_tha_wly_knd_tsn_lda_aze_ben_guj_uzb_fbf_vie_hau_akn_ven_zul	-0.546428599241972	-1.30275849746182	0.195873874590031
5	wly_prs_akn_ben_aeg_tig_heb_pol_azi_aze_bem_ind_dgb_rus_fre_bsq_dut_gam_fbf_mnd_rom_lat_ven_ctl_yor_nor_hun_bam_xho_est_lit_mlt_geo_scr_pan_alb_bos_chh_sid_hin_fin_swa_mao_mol_mly_jpn_knd_kor_spa_urd_ewe_guj_jav_ita_hau_sun_cnt_bul_tsw_slo_owc_afr_arw_mcd_svk_qcu_grk_ukr_glc_swt_sod_eng_anl_ger_bat_cze_lda_swe_tsn_tag_tha_amh_tml_ses_moo_uzb_krd_por_tur_cic_vie_amr_dyu_igb_zul	-0.221559103392068	-0.523712876298935	0.601724063816834
6	gam_nor_swa_ben_hau_anl_sid_prs_uzb_tur_akn_mly_swt_ctl_eng_bsq_slo_sod_moo_cnt_glc_rom_tsn_cze_cic_spa_hun_lda_ewe_est_alb_chh_geo_mcd_pol_afr_guj_owc_aeg_krd_fin_xho_bat_ita_sun_jpn_tml_kor_mol_ukr_bam_por_mao_bul_amr_jav_mnd_arw_dyu_ger_tig_rus_svk_swe_urd_qcu_hin_lit_fre_fbf_mlt_scr_heb_pan_ind_bos_yor_lat_ses_tag_tha_wly_knd_bem_igb_azi_dut_grk_aze_tsw_vie_amh_dgb_zul_ven	-0.00482184963823191	-0.0113545073453808	0.990964930676213
7	sod_slo_lda_rom_chh_tig_heb_fre_uzb_azi_igb_bat_bam_nor_ctl_bsq_mol_gam_bem_mnd_lit_spa_dgb_guj_ven_scr_hun_ewe_moo_est_glc_sid_geo_afr_ger_prs_swe_anl_amh_bos_fin_xho_jav_rus_ind_jpn_knd_kor_urd_lat_cic_dut_mly_pol_owc_tag_cnt_ben_swt_ita_aeg_cze_ukr_alb_por_qcu_svk_mcd_pan_tsn_amr_bul_mlt_krd_mao_grk_zul_eng_akn_sun_tha_wly_tml_ses_tsw_aze_hin_arw_tur_dyu_vie_hau_fbf_yor_swa	0.0412296276120608	0.0971964719740965	0.922779532382713
8	aeg_afr_xho_arw_gam_anl_chh_nor_uzb_azi_igb_jav_zul_scr_rom_bsq_ita_hau_ses_cnt_glc_bul_yor_mcd_dgb_svk_fin_lda_swt_est_mol_heb_geo_pol_ben_hin_lat_sod_mlt_guj_hun_tsw_ind_ctl_mao_jpn_knd_kor_slo_prs_bem_lit_tag_grk_amr_mly_mnd_alb_ewe_eng_wly_urd_ukr_cze_por_qcu_dut_fre_ger_swa_owc_bos_tig_krd_sun_rus_tsn_spa_ven_bat_tha_amh_tml_fbf_cic_tur_swe_pan_aze_moo_vie_sid_bam_akn_dyu	-0.614344594035576	-1.46737093574518	0.145648953978295
9	sid_dut_ses_ben_chh_mlt_hau_grk_azi_tur_tsn_ind_lda_pol_ger_bsq_arw_heb_ven_mnd_svk_swe_zul_pan_igb_rus_hun_swt_fbf_est_bul_amh_geo_bos_mcd_ita_glc_gam_sod_nor_fin_dyu_mao_hin_sun_jpn_knd_kor_mol_slo_dgb_lat_bat_krd_amr_jav_cnt_guj_swa_ukr_tig_urd_lit_por_prs_qcu_eng_cze_alb_bem_wly_afr_aeg_rom_tag_scr_cic_spa_akn_mly_tha_owc_tml_ewe_xho_aze_fre_ctl_uzb_yor_vie_anl_tsw_moo_bam	-0.179635470474454	-0.423523279097924	0.672891409034808
10	gam_fre_akn_pol_wly_hau_sid_slo_aze_tur_cic_bat_swa_lit_rom_bsq_ben_chh_ewe_cnt_por_pan_igb_dut_tsw_afr_fin_fbf_swt_hun_eng_aeg_geo_grk_nor_urd_cze_mlt_anl_arw_est_tsn_tag_svk_jav_jpn_tml_kor_hin_lat_zul_guj_ind_krd_tig_sun_mnd_alb_dgb_mol_amr_scr_ukr_bul_ctl_qcu_mcd_ger_ita_lda_owc_swe_amh_glc_mao_rus_xho_bos_yor_mly_tha_heb_knd_bam_ven_azi_prs_spa_uzb_dyu_vie_sod_moo_bem_ses	-0.543282359562829	-1.29431070832034	0.198762841500911
11	amh_swe_akn_mol_wly_anl_owc_bos_tur_azi_ses_bat_igb_eng_scr_bsq_alb_tig_yor_cnt_spa_slo_ven_ben_dyu_ctl_est_cic_ewe_hun_fre_mlt_geo_mcd_cze_svk_por_heb_sod_guj_fin_moo_ind_krd_mly_jpn_knd_kor_urd_dut_xho_afr_mao_bul_amr_jav_mnd_pan_bam_rus_hau_glc_hin_prs_arw_qcu_pol_rom_grk_bem_sid_ukr_gam_lit_tag_ita_tsw_ger_lda_sun_tha_chh_tml_fbf_dgb_uzb_lat_nor_aze_swa_vie_aeg_zul_swt_tsn	-0.458211684844782	-1.09161470995859	0.277822457099802
12	amh_rus_yor_dut_chh_sid_amr_prs_aze_uzb_ven_jav_swa_bul_pol_bsq_spa_aeg_ses_cnt_glc_ctl_bem_mol_bam_cze_fin_akn_ewe_hun_scr_owc_geo_rom_hin_afr_swe_gam_anl_bos_est_zul_sun_pan_mao_jpn_tml_kor_grk_nor_cic_ger_ind_ita_tig_mly_mnd_ukr_moo_guj_wly_svk_slo_ben_lat_qcu_mcd_urd_alb_fbf_sod_arw_mlt_eng_tag_por_tsn_krd_dyu_bat_tha_heb_knd_lda_igb_azi_lit_fre_tur_swt_vie_hau_xho_dgb_tsw	-0.438720001164884	-1.04048000618542	0.300814394637165
13	tig_hin_zul_slo_anl_owc_sid_ctl_tur_azi_bem_ind_tsw_bul_lat_bsq_por_aeg_ewe_cnt_pol_rom_akn_swe_xho_guj_est_fbf_ven_hun_alb_amr_geo_pan_nor_urd_lit_amh_sod_scr_fin_igb_mly_spa_tag_jpn_tml_kor_bos_cze_ses_prs_sun_krd_chh_jav_mnd_glc_cic_dut_mlt_ben_ger_mol_arw_qcu_ukr_rus_grk_swa_heb_ita_gam_afr_bat_mcd_dyu_eng_moo_mao_tha_hau_knd_yor_tsn_aze_fre_svk_uzb_dgb_vie_wly_bam_swt_lda	0.187036788937085	0.440545171698536	0.66056461534637
14	gam_nor_akn_lat_tig_sid_wly_alb_azi_aze_yor_tag_ewe_ukr_guj_bsq_scr_aeg_cic_mnd_bos_pol_tsw_ctl_fbf_svk_fin_ses_swt_hun_grk_chh_geo_rus_krd_afr_por_amh_hau_dut_est_tsn_ind_urd_bat_jpn_tml_kor_glc_spa_dgb_eng_sun_pan_mlt_mao_cnt_ben_lda_bul_amr_lit_ita_swe_cze_qcu_mcd_fre_rom_ven_owc_prs_heb_mol_jav_arw_xho_ger_dyu_mly_tha_anl_knd_igb_swa_uzb_slo_hin_tur_bem_vie_sod_moo_bam_zul	-0.529299930449827	-1.26019237669205	0.210752902134744
15	chh_eng_akn_svk_aeg_tig_wly_cze_uzb_azi_swa_tag_ven_bos_alb_bsq_glc_amh_fbf_cnt_ctl_guj_yor_spa_bam_ukr_hun_zul_dgb_fin_ben_sod_geo_swe_slo_afr_scr_hau_gam_rom_est_xho_mly_bul_bat_jpn_tml_kor_pol_lat_tsw_hin_mao_ger_owc_jav_mnd_por_tsn_pan_amr_rus_nor_prs_fre_qcu_mcd_urd_grk_ses_heb_ita_anl_mol_ind_dut_dyu_lit_ewe_sun_tha_mlt_knd_lda_cic_aze_krd_arw_tur_igb_vie_sid_moo_swt_bem	0.855758514973395	2.04383605681228	0.0437977953575608
16	heb_svk_swa_fre_sod_owc_mlt_guj_aze_tur_tsn_sun_yor_pol_bul_bsq_lat_sid_ven_cnt_ben_glc_cic_afr_swt_krd_est_akn_lda_hun_hin_tig_geo_slo_bos_lit_por_gam_amr_mol_fin_ewe_bat_urd_ind_jpn_knd_kor_spa_ctl_tsw_mcd_mao_ukr_anl_mly_mnd_pan_dgb_cze_wly_dut_nor_rus_ger_qcu_alb_ita_rom_zul_chh_arw_hau_eng_jav_swe_fbf_prs_bem_tag_tha_aeg_tml_ses_xho_azi_grk_scr_uzb_moo_vie_amh_dyu_bam_igb	-0.45991966125355	-1.09226050271276	0.277540076739876
17	amh_ita_ven_alb_anl_heb_mlt_slo_tur_azi_akn_mly_ses_eng_pan_bsq_dut_aeg_xho_cnt_ukr_krd_cic_arw_tsw_guj_hun_dyu_zul_fin_ctl_tig_geo_swe_ben_nor_pol_sod_sid_hin_est_fbf_ind_svk_jav_jpn_knd_kor_lat_ger_yor_lit_tag_mol_owc_bat_mnd_urd_bam_prs_hau_afr_cze_bos_fre_qcu_bul_por_glc_lda_chh_mcd_amr_grk_mao_rom_swt_scr_tsn_sun_tha_wly_tml_ewe_dgb_aze_rus_spa_uzb_igb_vie_gam_bem_swa_moo	0.17994282835645	0.423495762681409	0.672911409312427
18	anl_lat_dyu_grk_aeg_amh_gam_mcd_tur_azi_swa_jav_zul_alb_eng_bsq_dut_chh_moo_mnd_cze_bul_fbf_swe_bem_spa_est_tsw_ewe_fin_fre_mlt_geo_ger_guj_prs_urd_sid_amr_slo_hun_cic_bat_nor_ind_jpn_tml_kor_ctl_glc_tsn_ben_sun_scr_wly_mao_cnt_hin_ven_ukr_sod_arw_ita_pol_pan_qcu_svk_rus_afr_ses_owc_bos_tig_lit_mly_krd_lda_rom_yor_tag_tha_hau_knd_bam_akn_uzb_mol_por_aze_swt_vie_heb_xho_igb_dgb	-0.476313243995418	-1.13248056300208	0.26034383546062
19	amh_afr_bem_arw_chh_anl_owc_mol_aze_azi_ewe_jav_moo_rus_slo_bsq_krd_sid_fbf_mnd_guj_ukr_tsw_svk_dgb_scr_fin_dyu_swa_hun_eng_wly_geo_rom_bos_pol_nor_aeg_gam_swe_est_akn_tag_cze_mao_jpn_tml_kor_alb_lit_cic_urd_mly_pan_mlt_sun_cnt_bul_igb_ger_hau_hin_ctl_lat_por_qcu_grk_glc_dut_yor_tig_ita_amr_ben_ind_prs_zul_mcd_lda_bat_tha_sod_knd_xho_tsn_uzb_fre_spa_tur_ses_vie_heb_swt_ven_bam	-0.24904819345012	-0.588819788111537	0.557409657982628
20	aeg_lat_akn_pol_sod_hau_amr_mcd_azi_uzb_bam_jav_xho_afr_spa_bsq_ukr_owc_zul_cnt_eng_ger_ses_alb_dyu_arw_hun_cic_yor_fin_scr_anl_geo_svk_fre_nor_prs_amh_gam_dut_est_igb_bat_glc_ind_jpn_knd_kor_ben_mol_lda_ita_mly_guj_mlt_sun_mnd_lit_swa_rom_chh_hin_slo_grk_swe_qcu_krd_urd_cze_moo_sid_bos_tig_rus_tag_ctl_dgb_bul_ven_mao_tha_heb_tml_fbf_tsw_tur_pan_por_aze_tsn_vie_wly_ewe_bem_swt	-1.01371117885944	-2.46936305676198	0.015360186254868
21	owc_ukr_moo_bul_gam_anl_heb_arw_azi_uzb_ven_sun_igb_grk_ben_bsq_rus_mlt_zul_cnt_dut_krd_ses_afr_akn_por_est_swt_bam_fin_pol_aeg_geo_cze_svk_glc_ita_chh_amr_rom_hun_cic_mly_mol_ind_jpn_knd_kor_ctl_spa_dyu_swe_mao_alb_sod_tag_mnd_nor_tsn_guj_hau_mcd_urd_ger_scr_qcu_lat_prs_lit_tsw_sid_fre_tig_eng_jav_pan_swa_hin_yor_bat_tha_wly_tml_bem_fbf_aze_bos_slo_tur_dgb_vie_amh_ewe_lda_xho	-0.761316830728422	-1.83037255321309	0.0703972190616697
22	mlt_ukr_zul_krd_tig_amh_hau_cze_uzb_tur_ses_ind_bem_rom_urd_bsq_ita_chh_tsw_cnt_pan_slo_yor_dut_igb_scr_hun_swa_bam_est_alb_aeg_geo_arw_bos_guj_hin_anl_gam_svk_fin_swt_tag_fre_sun_jpn_tml_kor_eng_spa_lda_nor_jav_swe_sid_mao_mnd_mcd_xho_mol_heb_lat_rus_glc_grk_qcu_lit_ben_ctl_akn_sod_ger_owc_por_mly_pol_ven_prs_fbf_bat_tha_amr_knd_cic_tsn_aze_bul_afr_azi_dyu_vie_wly_dgb_moo_ewe	-0.0588637349645631	-0.138918541701559	0.889814897048747
23	sid_ger_igb_ukr_mlt_gam_amh_krd_tur_aze_xho_ind_bam_mol_eng_bsq_swe_anl_dyu_mnd_afr_nor_tsw_hin_cic_urd_fin_bem_tsn_hun_arw_chh_geo_lit_dut_rus_rom_wly_owc_prs_est_yor_sun_ben_jav_jpn_knd_kor_glc_guj_lda_grk_tag_por_sod_bat_cnt_bos_ven_ita_amr_alb_lat_mcd_spa_qcu_svk_ctl_slo_moo_heb_cze_hau_pan_mao_fre_ewe_pol_swa_mly_tha_tig_tml_zul_fbf_uzb_bul_scr_azi_akn_vie_aeg_dgb_ses_swt	0.0814775230761343	0.191976089004543	0.848179489692751
24	anl_guj_lda_bos_amr_heb_chh_lit_uzb_azi_tsw_sun_akn_bul_ger_bsq_eng_gam_tsn_mnd_lat_ita_ven_glc_moo_ben_est_swa_swt_hun_rus_wly_geo_arw_grk_ukr_prs_mlt_sod_urd_fin_bam_bat_fre_jav_jpn_knd_kor_afr_alb_ewe_krd_mly_slo_tig_mao_cnt_mol_cic_pol_aeg_pan_swe_spa_svk_qcu_scr_por_dut_zul_amh_nor_hau_rom_tag_hin_xho_cze_yor_ind_tha_sid_tml_ses_dyu_tur_mcd_ctl_aze_fbf_vie_owc_dgb_igb_bem	0.193939770376817	0.456642318037512	0.648992901160842
25	gam_dut_ewe_krd_aeg_owc_anl_swe_tur_uzb_lda_bat_igb_arw_lit_bsq_slo_tig_tsn_cnt_glc_eng_fbf_bos_akn_por_est_dgb_zul_fin_lat_sid_geo_svk_ctl_pan_ben_wly_sod_mcd_hun_bem_tag_scr_mao_jpn_knd_kor_urd_spa_moo_bul_mly_grk_amr_ind_mnd_ita_cic_pol_mlt_fre_prs_alb_hin_qcu_mol_afr_ger_ses_heb_nor_amh_ukr_jav_cze_bam_rus_tsw_sun_tha_chh_tml_xho_ven_azi_guj_rom_aze_swa_vie_hau_swt_yor_dyu	0.357566868680681	0.842939876445017	0.401424816990904
26	amr_slo_fbf_bos_heb_hau_owc_spa_azi_tur_dgb_sun_swt_mcd_guj_bsq_ctl_tig_yor_cnt_urd_rus_cic_hin_ewe_mol_fin_ven_akn_hun_afr_aeg_geo_svk_ita_swe_arw_gam_amh_pol_est_bam_tag_eng_jav_jpn_knd_kor_prs_alb_xho_scr_bat_fre_wly_mly_mnd_nor_swa_ukr_mlt_ben_dut_glc_rom_qcu_cze_lat_pan_igb_chh_por_sid_lit_ind_bul_ses_ger_zul_mao_tha_anl_tml_lda_moo_aze_grk_krd_uzb_tsw_vie_sod_tsn_bem_dyu	-0.691200287772744	-1.65886923539216	0.100511140159648
27	owc_slo_moo_lit_chh_gam_sod_krd_aze_tur_swt_mly_lda_rus_mcd_bsq_prs_anl_ewe_mnd_lat_svk_tsw_spa_bem_glc_hun_ven_xho_est_afr_tig_geo_ukr_pol_arw_ger_hau_amh_alb_fin_tsn_mao_bos_sun_jpn_knd_kor_dut_ctl_zul_fre_tag_ita_heb_bat_cnt_hin_dgb_ben_wly_pan_cze_scr_grk_qcu_nor_rom_eng_ses_amr_guj_aeg_bul_ind_por_fbf_swe_bam_jav_tha_mlt_tml_cic_dyu_azi_mol_urd_uzb_akn_vie_sid_swa_igb_yor	0.232175650001563	0.546110903114509	0.586297409322451
28	hau_grk_ven_cze_mlt_owc_gam_prs_aze_uzb_swt_jav_lda_fre_bos_bsq_mol_chh_ses_mnd_ukr_lit_fbf_urd_ewe_arw_fin_swa_xho_hun_dut_heb_geo_por_afr_ger_bul_amr_sod_nor_est_tsn_bat_rus_ind_jpn_knd_kor_ita_glc_bem_swe_mly_rom_amh_mao_cnt_ben_cic_pol_anl_mcd_lat_eng_svk_qcu_spa_pan_slo_akn_aeg_krd_wly_scr_tag_hin_zul_alb_igb_sun_tha_sid_tml_dgb_moo_azi_guj_ctl_tur_bam_vie_tig_tsw_yor_dyu	0.181999370742646	0.429661265195784	0.668435919583482
29	tig_spa_xho_rom_sid_gam_anl_krd_uzb_aze_swt_mao_swa_alb_glc_bsq_ben_hau_dgb_mnd_dut_lit_tsw_ita_ewe_grk_est_akn_bem_fin_mcd_mlt_geo_prs_slo_bos_nor_amr_wly_cze_hun_ses_tag_svk_sun_jpn_tml_kor_urd_lat_zul_scr_jav_pol_aeg_mly_cnt_fre_yor_guj_heb_ger_afr_rus_eng_qcu_pan_swe_bul_lda_sod_ukr_owc_ctl_bat_hin_dyu_arw_fbf_ind_tha_chh_knd_moo_tsn_tur_por_mol_azi_cic_vie_amh_igb_ven_bam	0.155598799182462	0.366199393021216	0.715048038478173
30	gam_rom_xho_nor_heb_hau_mlt_afr_aze_azi_bam_sun_akn_ben_urd_bsq_krd_chh_bem_cnt_grk_swe_yor_lat_swa_cze_est_ven_ewe_hun_slo_tig_geo_arw_rus_ger_svk_owc_sid_lit_fin_swt_mly_prs_ind_jpn_tml_kor_hin_pol_dyu_ctl_bat_pan_aeg_tag_mnd_bul_cic_scr_anl_mcd_ita_glc_alb_qcu_bos_eng_mol_zul_sod_spa_wly_por_mao_dut_tsw_ukr_moo_jav_tha_amh_knd_lda_dgb_uzb_fre_guj_tur_fbf_vie_amr_ses_igb_tsn	0.83600153131038	1.99384987638166	0.0490975187651612
31	heb_ukr_ven_rus_mlt_chh_aeg_afr_tur_azi_tsn_sun_bam_lat_spa_bsq_ger_tig_lda_mnd_guj_urd_zul_alb_swa_eng_est_yor_tsw_hun_lit_sid_geo_bos_ben_prs_nor_amr_anl_por_fin_bem_jav_dut_mly_jpn_knd_kor_svk_pol_cic_mol_ind_swe_sod_mao_cnt_arw_xho_slo_amh_hin_scr_grk_ita_qcu_glc_pan_bul_swt_hau_mcd_wly_fre_tag_ctl_dgb_cze_moo_bat_tha_owc_tml_fbf_ses_aze_rom_krd_uzb_dyu_vie_gam_igb_akn_ewe	-0.728406135341304	-1.74618666276654	0.0840805823628769
32	amh_alb_zul_pan_owc_tig_sid_nor_uzb_aze_lda_bat_swa_urd_pol_bsq_afr_heb_ewe_mnd_krd_ben_xho_bul_dyu_mcd_fin_tsw_yor_est_ger_sod_geo_slo_ukr_lit_ctl_wly_mlt_rom_hun_ven_mao_arw_sun_jpn_knd_kor_swe_scr_dgb_bos_tag_dut_gam_mly_cnt_hin_swt_grk_anl_fre_eng_lat_spa_qcu_cze_glc_por_fbf_chh_guj_amr_ita_jav_mol_tsn_prs_cic_ind_tha_aeg_tml_ses_bem_tur_rus_svk_azi_igb_vie_hau_moo_akn_bam	-0.560720275100706	-1.33566258914817	0.184919214813807
33	sid_krd_bem_urd_gam_sod_heb_arw_uzb_aze_yor_jav_ewe_guj_ukr_bsq_mol_wly_cic_cnt_afr_ben_bam_ger_tsw_pan_est_swa_ses_fin_cze_aeg_geo_mcd_fre_lat_ctl_chh_amh_svk_hun_lda_tag_pol_ind_jpn_tml_kor_scr_slo_akn_eng_bat_rom_hau_mao_mnd_swe_xho_rus_amr_ita_por_alb_dut_qcu_nor_grk_prs_ven_mlt_lit_anl_bos_sun_glc_swt_hin_igb_mly_tha_tig_knd_fbf_moo_tur_bul_spa_azi_zul_vie_owc_tsn_dgb_dyu	-0.109018748991578	-0.256971445117164	0.797768482541896
34	sod_fre_lda_pan_anl_tig_wly_bul_uzb_tur_zul_tag_bam_mol_eng_bsq_bos_heb_tsw_mnd_ctl_por_ewe_krd_akn_nor_fin_moo_fbf_est_ger_amh_geo_urd_alb_glc_pol_sid_owc_slo_hun_bem_mao_ben_ind_jpn_knd_kor_mcd_lit_ven_grk_sun_svk_chh_jav_cnt_hin_ses_swe_gam_scr_rus_cze_afr_qcu_arw_guj_ita_yor_aeg_rom_mlt_dut_mly_ukr_dyu_prs_swt_bat_tha_hau_tml_xho_igb_aze_spa_lat_azi_cic_vie_amr_tsn_dgb_swa	0.387984676111754	0.913935736225832	0.363114023046599
35	mlt_ukr_akn_arw_sod_hau_heb_slo_azi_uzb_yor_tag_dyu_nor_spa_bsq_rus_owc_bam_cnt_guj_glc_lda_hin_ses_pol_est_xho_swa_fin_bul_wly_geo_prs_krd_ita_dut_amr_chh_swe_hun_tsw_bat_ben_ind_jpn_tml_kor_scr_mcd_swt_por_mly_svk_gam_jav_mnd_lat_tsn_bos_aeg_afr_lit_grk_cze_qcu_rom_alb_eng_igb_sid_ctl_amh_pan_mao_mol_ven_fre_cic_sun_tha_anl_knd_moo_ewe_aze_ger_urd_tur_fbf_vie_tig_bem_dgb_zul	-0.440621464035152	-1.04658362528047	0.298004166384312
36	tig_arw_ewe_ita_anl_sod_sid_ctl_aze_tur_ven_bat_tsw_ger_rus_bsq_svk_aeg_xho_mnd_krd_ukr_swt_rom_yor_grk_est_fbf_bam_hun_lat_mlt_geo_lit_slo_alb_bul_hau_amh_swe_fin_moo_sun_urd_ind_jpn_tml_kor_hin_ben_zul_pan_mao_bos_gam_mly_cnt_mcd_swa_mol_heb_afr_guj_scr_glc_qcu_por_fre_cze_tsn_amr_prs_owc_nor_jav_pol_dyu_dut_dgb_tag_tha_chh_knd_lda_igb_uzb_spa_eng_azi_ses_vie_wly_bem_cic_akn	0.210813565977022	0.497375962999523	0.620097864916275
37	sid_ctl_fbf_ben_amr_tig_chh_pol_azi_aze_moo_tag_ses_alb_fre_bsq_glc_heb_xho_mnd_cze_grk_swt_pan_bam_ger_hun_lda_cic_fin_ita_wly_geo_afr_slo_krd_dut_owc_anl_scr_est_bem_sun_hin_jav_jpn_tml_kor_guj_svk_igb_ukr_bat_rus_sod_ind_cnt_rom_akn_urd_mlt_spa_lat_nor_bos_qcu_eng_arw_bul_ven_aeg_prs_amh_por_mao_lit_ewe_mcd_tsw_mly_tha_gam_knd_dgb_swa_uzb_mol_swe_tur_yor_vie_hau_zul_tsn_dyu	0.239875794001747	0.565199169967295	0.573299270768669
38	heb_scr_ven_mol_mlt_gam_wly_mcd_tur_uzb_zul_ind_xho_pan_spa_bsq_lat_amr_ses_mnd_ukr_grk_tsn_bul_ewe_ita_fin_cic_igb_hun_swe_amh_geo_por_slo_nor_rus_owc_tig_glc_est_lda_bat_svk_tag_jpn_knd_kor_bos_eng_bam_arw_jav_rom_chh_sun_cnt_alb_yor_cze_hau_lit_urd_pol_afr_qcu_ger_prs_ctl_dyu_anl_fre_sod_ben_mao_guj_tsw_hin_moo_mly_tha_sid_tml_swa_fbf_aze_dut_krd_azi_akn_vie_aeg_dgb_bem_swt	-0.292334871213776	-0.692152771441703	0.490565944865245
39	heb_cze_fbf_grk_amr_sod_sid_slo_aze_tur_cic_jav_ses_nor_dut_bsq_afr_amh_lda_cnt_ukr_urd_dyu_rus_xho_mcd_hun_bam_swt_est_rom_anl_geo_pan_ctl_lat_bos_hau_mlt_eng_fin_dgb_tag_mol_mao_jpn_tml_kor_alb_lit_yor_spa_mly_prs_gam_ind_mnd_krd_bem_ger_owc_hin_glc_ita_guj_qcu_ben_fre_bul_igb_wly_svk_chh_swe_bat_scr_tsw_arw_ven_sun_tha_tig_knd_tsn_moo_uzb_por_pol_azi_zul_vie_aeg_ewe_swa_akn	-0.428207765776113	-1.01744395094451	0.311581892402851
40	anl_grk_dyu_lit_wly_owc_amh_prs_uzb_aze_ven_ind_zul_alb_eng_bsq_mol_aeg_ses_cnt_krd_ger_akn_spa_lda_ctl_est_xho_swa_fin_cze_amr_geo_svk_guj_afr_urd_sid_mlt_por_hun_bem_mly_glc_mao_jpn_tml_kor_fre_nor_moo_ben_bat_rus_tig_jav_mnd_rom_fbf_scr_hau_swe_ukr_bos_pan_qcu_bul_pol_ita_cic_sod_arw_chh_dut_tag_hin_ewe_mcd_igb_sun_tha_heb_knd_tsn_bam_azi_lat_slo_tur_tsw_vie_gam_swt_yor_dgb	-0.545953315589291	-1.30037833210539	0.1966846589708
41	mlt_ukr_yor_arw_owc_amh_heb_mcd_azi_uzb_lda_ind_bam_rus_nor_bsq_guj_chh_ven_mnd_urd_hin_dyu_svk_tsn_slo_hun_tsw_igb_fin_por_tig_geo_grk_bos_rom_cze_wly_gam_bul_est_ewe_sun_glc_jav_jpn_knd_kor_lit_pan_dgb_lat_bat_ctl_hau_mly_cnt_mol_moo_eng_anl_spa_afr_ger_scr_qcu_alb_dut_ita_swa_amr_pol_sod_ben_tag_swe_akn_prs_bem_mao_tha_sid_tml_cic_swt_tur_krd_fre_aze_xho_vie_aeg_zul_fbf_ses	-0.0197802035950368	-0.0466382293982819	0.962901566584379
42	mlt_mol_tsn_glc_amh_heb_tig_krd_azi_aze_igb_mly_swt_eng_afr_bsq_bos_gam_moo_cnt_svk_grk_bam_ctl_lda_urd_fin_akn_cic_est_ben_wly_geo_prs_spa_rus_rom_anl_sod_pol_hun_ewe_mao_arw_ind_jpn_knd_kor_slo_ukr_dyu_fre_tag_ita_amr_jav_mnd_dut_fbf_por_sid_hin_lit_pan_nor_qcu_swe_alb_cze_ses_owc_bul_hau_scr_sun_mcd_xho_lat_tsw_bat_tha_aeg_tml_yor_zul_uzb_ger_guj_tur_swa_vie_chh_dgb_ven_bem	-0.422596472973884	-1.00324331325876	0.318346695717139
43	aeg_urd_swa_afr_heb_owc_amr_rom_tur_uzb_cic_sun_dyu_ctl_guj_bsq_ukr_sid_tsn_cnt_pol_swe_bam_hin_moo_ben_fin_tsw_yor_est_glc_anl_geo_krd_svk_bul_dut_hau_amh_mcd_hun_igb_mao_rus_jav_jpn_knd_kor_grk_prs_dgb_arw_ind_fre_wly_tag_mnd_cze_fbf_alb_gam_ger_bos_por_scr_qcu_nor_mol_spa_ewe_mlt_pan_tig_slo_mly_eng_ses_ita_swt_bat_tha_sod_tml_akn_xho_aze_lit_lat_azi_zul_vie_chh_lda_bem_ven	-0.800901958797775	-1.92983338406549	0.0566751141176938
44	sid_glc_yor_alb_tig_owc_aeg_rus_azi_uzb_swa_mly_ewe_bul_lat_bsq_por_chh_dyu_cnt_guj_pol_dgb_eng_bem_nor_fin_bam_akn_est_scr_anl_geo_pan_prs_ben_lit_heb_wly_swe_hun_moo_jav_grk_tag_jpn_knd_kor_cze_slo_fbf_urd_ind_dut_amr_mao_mnd_fre_xho_afr_amh_mol_krd_ukr_hin_qcu_ctl_rom_ita_tsn_gam_spa_sod_bos_bat_arw_cic_ger_lda_sun_tha_hau_tml_igb_zul_aze_mcd_svk_tur_tsw_vie_mlt_ven_ses_swt	-0.361402045746924	-0.857798505410773	0.393209003950056
45	amh_prs_akn_hin_chh_gam_sid_mcd_tur_aze_ewe_mly_tsw_por_cze_bsq_spa_owc_bem_mnd_bos_svk_swa_krd_xho_ctl_hun_dyu_yor_fin_pan_heb_geo_fre_rom_afr_scr_wly_tig_swe_est_ses_sun_mol_mao_jpn_knd_kor_slo_dut_moo_arw_tag_urd_hau_bat_cnt_eng_dgb_ukr_amr_rus_grk_ger_nor_qcu_bul_guj_pol_zul_sod_glc_mlt_lat_ind_alb_swt_ben_fbf_jav_tha_aeg_tml_lda_ven_uzb_lit_ita_azi_cic_vie_anl_igb_tsn_bam	0.141201079981917	0.332689094591801	0.740117749314038
46	hau_pol_fbf_ukr_gam_amr_sid_svk_uzb_tur_swt_mao_moo_pan_ita_bsq_ctl_tig_swa_mnd_alb_por_xho_dut_dgb_guj_hun_dyu_yor_fin_slo_heb_geo_lit_grk_rus_bul_amh_wly_hin_est_cic_bat_lat_mly_jpn_knd_kor_arw_nor_tsn_mol_ind_fre_chh_sun_cnt_eng_akn_ben_owc_rom_ger_bos_mcd_qcu_swe_afr_scr_tsw_aeg_spa_sod_glc_jav_cze_ven_urd_ses_tag_tha_anl_tml_lda_ewe_azi_prs_krd_aze_zul_vie_mlt_bam_igb_bem	-0.161251159964355	-0.381134255054193	0.703972936769266
47	chh_hin_yor_pol_amr_owc_gam_por_tur_azi_swa_bat_moo_krd_bos_bsq_nor_sid_tsn_cnt_lat_slo_ven_dut_ewe_glc_fin_dgb_bem_est_grk_tig_geo_swe_spa_ben_prs_hau_aeg_bul_hun_swt_tag_rom_ind_jpn_tml_kor_afr_guj_bam_rus_jav_scr_heb_sun_mnd_pan_cic_ukr_mlt_mcd_ger_lit_svk_qcu_fre_cze_arw_xho_amh_alb_anl_ita_mly_mol_lda_eng_zul_mao_tha_wly_knd_fbf_tsw_aze_urd_ctl_uzb_ses_vie_sod_dyu_igb_akn	0.556978922701178	1.31426302221311	0.191990018827853
48	mlt_prs_bam_krd_heb_aeg_wly_fre_azi_uzb_ses_jav_akn_mol_por_bsq_ben_chh_tsn_mnd_dut_mcd_ewe_arw_fbf_pan_fin_ven_zul_hun_scr_gam_geo_svk_grk_rom_rus_amr_tig_hin_est_swt_ind_bos_mly_jpn_tml_kor_nor_ger_cic_ctl_sun_lit_sid_tag_cnt_glc_moo_guj_anl_spa_alb_afr_eng_qcu_slo_swe_pol_dyu_amh_ita_sod_ukr_bat_bul_tsw_cze_igb_mao_tha_hau_knd_bem_xho_tur_lat_urd_aze_swa_vie_owc_lda_yor_dgb	0.0353726357833105	0.0832902685477974	0.933799754345391
49	anl_grk_bam_ctl_sid_owc_sod_ben_aze_tur_dgb_sun_fbf_pol_alb_bsq_afr_amr_akn_mnd_slo_rus_moo_pan_tsn_swe_fin_igb_zul_hun_ger_heb_geo_nor_mcd_por_fre_aeg_hau_mol_est_ewe_mly_bul_ind_jpn_knd_kor_eng_krd_dyu_prs_tag_scr_chh_mao_cnt_ita_xho_lit_mlt_cze_svk_glc_dut_qcu_spa_guj_hin_ven_tig_ukr_gam_bos_jav_lat_lda_rom_swa_bat_tha_wly_tml_ses_tsw_uzb_urd_arw_azi_bem_vie_amh_cic_yor_swt	-0.652371155151408	-1.56126762909725	0.121857242645889
50	gam_ukr_moo_afr_wly_owc_amr_scr_uzb_tur_tsw_bat_swt_bul_cze_bsq_fre_sod_dyu_cnt_ctl_slo_bem_guj_zul_por_fin_yor_tsn_est_hin_aeg_geo_dut_mcd_spa_swe_sid_anl_pan_hun_ses_jav_bos_tag_jpn_knd_kor_alb_ben_lda_rom_ind_pol_amh_mao_mnd_nor_xho_krd_heb_prs_rus_mol_grk_qcu_eng_lat_lit_igb_chh_glc_mlt_svk_mly_ita_akn_arw_cic_sun_tha_tig_tml_dgb_ven_azi_urd_ger_aze_bam_vie_hau_ewe_swa_fbf	0.224895322380612	0.529840172479535	0.597485421004095
51	hau_por_tsw_cze_aeg_sod_mlt_urd_azi_tur_bam_jav_bem_ukr_rus_bsq_hin_owc_swa_cnt_ger_fre_fbf_mol_ses_scr_fin_igb_lda_est_pan_heb_geo_prs_ben_spa_glc_sid_anl_lit_hun_dyu_mao_eng_tag_jpn_tml_kor_guj_bul_ven_slo_bat_mcd_wly_ind_mnd_lat_yor_swe_chh_ctl_krd_bos_nor_qcu_ita_rom_grk_tsn_amh_alb_amr_svk_sun_arw_dgb_pol_swt_mly_tha_tig_knd_akn_zul_aze_afr_dut_uzb_ewe_vie_gam_cic_xho_moo	-0.177768133095287	-0.419236227614243	0.676010275335814
52	aeg_mcd_ven_pan_wly_sid_amr_krd_tur_azi_zul_mao_swt_lit_svk_bsq_arw_amh_tsn_cnt_alb_fre_ewe_ben_dyu_guj_est_igb_ses_fin_cze_sod_geo_scr_afr_prs_mol_owc_heb_bos_hun_bem_jav_pol_sun_jpn_tml_kor_grk_hin_akn_rom_mly_bul_anl_ind_mnd_ger_lda_slo_gam_glc_nor_ukr_swe_qcu_ita_spa_ctl_bam_hau_lat_tig_por_tag_urd_xho_dut_swa_bat_tha_chh_knd_dgb_moo_uzb_rus_eng_aze_tsw_vie_mlt_fbf_cic_yor	-0.223244649706493	-0.527303211243673	0.599238726563888
53	heb_rom_swa_pan_amh_wly_amr_ger_uzb_azi_igb_sun_moo_grk_lit_bsq_glc_aeg_tsn_mnd_pol_nor_cic_mcd_bam_urd_fin_fbf_tsw_hun_ita_anl_geo_fre_bul_spa_krd_sid_gam_slo_est_ses_bat_guj_tag_jpn_knd_kor_alb_ukr_xho_afr_ind_hin_hau_mly_cnt_mol_lda_dut_chh_prs_ben_swe_arw_qcu_cze_eng_svk_ven_tig_scr_mlt_bos_mao_por_yor_lat_swt_jav_tha_sod_tml_dgb_akn_aze_ctl_rus_tur_zul_vie_owc_ewe_bem_dyu	-0.400614255520448	-0.949252877447686	0.344952286015086
54	hau_slo_moo_dut_sid_amh_sod_bul_aze_azi_swt_mao_xho_hin_lit_bsq_glc_wly_cic_cnt_scr_afr_fbf_ctl_swa_bos_hun_tsn_bam_est_ger_tig_geo_grk_rom_eng_spa_anl_amr_alb_fin_zul_ind_rus_sun_jpn_knd_kor_mol_por_bem_mcd_mly_nor_mlt_bat_mnd_krd_dgb_prs_aeg_ben_swe_fre_cze_qcu_arw_guj_lat_tsw_heb_ukr_chh_ita_tag_urd_akn_svk_lda_jav_tha_owc_tml_ven_yor_tur_pan_pol_uzb_ewe_vie_gam_igb_dyu_ses	0.0478488284436662	0.11271305254394	0.910500992350641
55	wly_ukr_bam_scr_owc_hau_tig_hin_tur_aze_dyu_tag_zul_afr_lit_bsq_slo_amr_akn_cnt_krd_dut_lda_prs_moo_por_fin_xho_cic_est_pan_sod_geo_fre_pol_spa_eng_aeg_heb_swe_hun_tsn_ind_bul_mly_jpn_tml_kor_alb_ger_dgb_ita_sun_rus_gam_mao_mnd_lat_ses_grk_sid_ctl_mcd_urd_svk_qcu_cze_arw_bos_ven_mlt_ben_chh_glc_bat_guj_fbf_rom_swt_jav_tha_anl_knd_ewe_swa_uzb_mol_nor_azi_bem_vie_amh_tsw_igb_yor	-0.830195252482111	-2.00550243654158	0.0478154814671546
56	amh_ben_akn_urd_aeg_owc_sid_lit_tur_uzb_dgb_bat_lda_eng_ctl_bsq_fre_hau_bam_mnd_prs_alb_ewe_slo_bem_ger_est_fbf_xho_hun_mol_anl_geo_bul_dut_pol_mcd_mlt_gam_rus_fin_igb_jav_glc_mao_jpn_tml_kor_arw_ita_tsn_grk_sun_cze_chh_ind_cnt_rom_moo_hin_amr_afr_bos_guj_spa_qcu_krd_svk_swe_yor_wly_scr_heb_lat_tag_por_dyu_pan_swa_mly_tha_sod_knd_swt_zul_aze_nor_ukr_azi_cic_vie_tig_ven_tsw_ses	0.055097066836799	0.129834794095995	0.89697754126732
57	aeg_lat_yor_lit_amh_hau_heb_fre_tur_azi_swt_sun_dyu_prs_urd_bsq_mol_tig_tsn_cnt_krd_ben_ses_glc_igb_svk_est_cic_bem_hun_scr_sod_geo_ctl_ukr_slo_spa_chh_amr_nor_fin_tsw_mly_pol_ind_jpn_knd_kor_ger_swe_dgb_guj_bat_cze_gam_tag_mnd_rom_akn_dut_owc_grk_alb_hin_arw_qcu_mcd_bul_eng_xho_sid_pan_wly_afr_jav_ita_swa_rus_ewe_mao_tha_mlt_tml_ven_lda_uzb_bos_por_aze_zul_vie_anl_bam_moo_fbf	-1.07623508413994	-2.63059591456004	0.00997641357444078
58	hau_alb_tsn_mcd_owc_aeg_chh_pan_uzb_aze_moo_tag_akn_svk_rus_bsq_ctl_heb_dyu_cnt_guj_dut_tsw_prs_bam_bos_hun_ewe_xho_est_rom_anl_geo_lat_cze_bul_urd_sod_wly_arw_fin_yor_mao_hin_bat_jpn_knd_kor_por_nor_swa_afr_sun_fre_amr_mly_mnd_slo_ses_ger_gam_spa_swe_glc_mol_qcu_ita_lit_ukr_lda_tig_krd_sid_scr_jav_eng_zul_grk_cic_ind_tha_mlt_tml_fbf_dgb_tur_pol_ben_azi_swt_vie_amh_ven_igb_bem	-0.748904314443253	-1.80066872677624	0.0749966826025486
59	amh_spa_igb_mol_mlt_tig_gam_svk_aze_tur_dyu_sun_tsw_urd_bul_bsq_fre_owc_bam_cnt_eng_mcd_zul_guj_ven_nor_fin_tsn_swa_est_pol_sod_geo_pan_alb_cze_lit_aeg_wly_bos_hun_moo_mly_swe_mao_jpn_tml_kor_ben_grk_akn_glc_jav_ctl_hau_bat_mnd_arw_swt_afr_sid_slo_ita_lat_prs_qcu_hin_dut_krd_ses_amr_scr_anl_rom_tag_rus_xho_ger_yor_ind_tha_chh_knd_dgb_fbf_uzb_ukr_por_azi_lda_vie_heb_bem_ewe_cic	0.22901025335977	0.539347177852249	0.590936262665814
60	gam_scr_xho_ctl_mlt_owc_sod_pol_azi_aze_cic_tag_igb_grk_por_bsq_afr_aeg_lda_cnt_ger_lat_fbf_fre_ses_pan_fin_bem_ewe_est_ukr_sid_geo_urd_bos_nor_guj_amr_wly_cze_hun_tsw_bat_rom_ind_jpn_knd_kor_spa_slo_yor_ben_sun_mol_tig_jav_mnd_dut_tsn_rus_hau_alb_lit_mcd_hin_qcu_arw_swe_bul_ven_amh_eng_heb_krd_mly_glc_moo_svk_dgb_mao_tha_anl_tml_swt_dyu_tur_ita_prs_uzb_akn_vie_chh_bam_swa_zul	0.116749066037048	0.274873695414381	0.784022997220609
61	heb_dut_bem_hin_wly_amh_hau_bul_azi_tur_tsn_jav_tsw_bos_lit_bsq_slo_mlt_ven_mnd_mol_fre_cic_alb_yor_svk_hun_akn_bam_fin_prs_anl_geo_afr_urd_ger_scr_aeg_owc_nor_est_moo_tag_pol_ind_jpn_tml_kor_krd_grk_dgb_spa_bat_glc_sid_mao_cnt_lat_ses_ctl_amr_pan_rom_por_eng_qcu_swe_ben_mcd_lda_tig_guj_chh_arw_mly_cze_fbf_ukr_swa_sun_tha_sod_knd_ewe_swt_aze_rus_ita_uzb_dyu_vie_gam_xho_igb_zul	-0.787531802541996	-1.89653969641592	0.0609925473994554
62	amh_rus_igb_dut_heb_amr_aeg_lit_aze_tur_ewe_bat_dgb_arw_por_bsq_glc_owc_bam_mnd_ben_guj_ses_bul_moo_afr_fin_lda_cic_hun_urd_sid_geo_pan_grk_mcd_ukr_mlt_sod_svk_est_bem_ind_krd_tag_jpn_knd_kor_rom_hin_fbf_alb_sun_cze_gam_jav_cnt_slo_swa_lat_anl_eng_ctl_prs_ita_qcu_scr_ger_fre_dyu_wly_mol_tig_nor_mao_swe_akn_spa_ven_mly_tha_hau_tml_xho_yor_uzb_pol_bos_azi_zul_vie_chh_tsn_tsw_swt	-0.148115901065626	-0.349504296390065	0.727500925368319
63	aeg_svk_ewe_hin_hau_amr_owc_rus_uzb_azi_bem_tag_swt_mol_ger_bsq_cze_anl_yor_cnt_ita_ben_bam_dut_tsw_spa_fin_cic_swa_hun_ctl_sod_geo_nor_ukr_afr_guj_wly_mlt_arw_est_tsn_bat_lat_sun_jpn_knd_kor_bos_urd_moo_fre_mly_por_amh_mao_mnd_pol_akn_slo_heb_prs_swe_mcd_alb_qcu_pan_krd_grk_dyu_gam_lit_sid_rom_ind_glc_ven_eng_ses_jav_tha_chh_tml_xho_igb_tur_scr_bul_aze_zul_vie_tig_dgb_lda_fbf	-0.675617254708568	-1.61774389727888	0.109104699968063
64	amr_bos_swa_lat_hau_heb_tig_alb_azi_uzb_cic_bat_tsw_afr_ukr_bsq_fre_amh_bam_mnd_mol_arw_fbf_pol_swt_rom_est_akn_ewe_fin_cze_sid_geo_rus_ben_guj_spa_chh_mlt_glc_hun_ven_tag_dut_ind_jpn_knd_kor_bul_krd_yor_por_mly_lit_sod_mao_cnt_slo_lda_ita_wly_pan_nor_ctl_ger_qcu_urd_svk_swe_tsn_gam_scr_aeg_hin_jav_eng_igb_grk_dgb_sun_tha_anl_tml_zul_dyu_aze_prs_mcd_tur_ses_vie_owc_bem_xho_moo	0.130570715824926	0.306954076805077	0.759564573730653
65	owc_ita_swt_mcd_aeg_wly_anl_mol_tur_aze_zul_mly_ven_eng_slo_bsq_afr_mlt_ewe_cnt_guj_grk_igb_spa_lda_dut_fin_tsw_fbf_est_bul_gam_geo_urd_por_cze_rom_amh_chh_ben_hun_xho_sun_ctl_tag_jpn_knd_kor_prs_lat_bam_glc_mao_fre_hau_ind_mnd_krd_yor_scr_tig_swe_nor_hin_arw_qcu_alb_pan_rus_swa_amr_pol_sid_bos_jav_ger_akn_lit_cic_bat_tha_sod_tml_tsn_ses_uzb_ukr_svk_azi_dgb_vie_heb_dyu_moo_bem	0.237677542495379	0.559625237935124	0.577080455158211
66	amh_rom_lda_alb_hau_heb_anl_pan_tur_aze_swa_sun_cic_prs_krd_bsq_lat_gam_dgb_mnd_ger_ben_akn_cze_ses_ukr_fin_moo_tsn_hun_pol_sod_geo_mcd_rus_scr_mol_wly_owc_glc_est_dyu_mao_hin_tag_jpn_tml_kor_swe_por_swt_urd_mly_lit_tig_jav_cnt_ctl_bem_dut_sid_eng_bos_bul_fre_qcu_slo_afr_spa_fbf_chh_guj_mlt_ita_bat_nor_xho_arw_tsw_ind_tha_amr_knd_ven_bam_azi_grk_svk_uzb_ewe_vie_aeg_igb_yor_zul	-0.0389732144947295	-0.0918743990677339	0.926995444270184
67	heb_alb_swa_guj_amr_sod_aeg_urd_azi_uzb_fbf_ind_ven_ctl_nor_bsq_arw_tig_zul_mnd_scr_bul_ewe_pan_akn_mol_est_moo_bam_fin_hin_sid_geo_swe_ben_glc_svk_wly_anl_ita_hun_tsw_mao_mcd_bat_jpn_tml_kor_por_pol_dyu_prs_tag_lat_owc_mly_cnt_afr_xho_rom_chh_grk_cze_slo_eng_qcu_dut_krd_ukr_tsn_mlt_bos_gam_spa_sun_ger_cic_lit_ses_jav_tha_amh_knd_igb_bem_aze_fre_rus_tur_yor_vie_hau_swt_dgb_lda	-0.378211217407996	-0.896124654220889	0.372499917584151
68	chh_cze_zul_dut_amh_owc_sod_urd_tur_aze_bem_tag_dgb_ctl_bul_bsq_mcd_amr_lda_mnd_por_rom_ewe_eng_akn_pol_est_igb_yor_fin_swe_anl_geo_scr_arw_ukr_grk_heb_sid_alb_hun_fbf_ind_hin_jav_jpn_tml_kor_lat_ita_tsn_pan_sun_mol_tig_bat_cnt_lit_xho_spa_wly_guj_slo_ben_nor_qcu_ger_glc_afr_swa_aeg_rus_gam_krd_mly_fre_ven_bos_tsw_mao_tha_hau_knd_cic_bam_uzb_svk_prs_azi_ses_vie_mlt_moo_dyu_swt	-0.829904602530374	-2.00185183236609	0.0482140173137098
69	heb_glc_zul_scr_amh_hau_anl_grk_tur_uzb_swa_mly_tsn_eng_bos_bsq_spa_wly_tsw_cnt_lat_por_swt_cze_moo_prs_est_cic_yor_fin_svk_owc_geo_urd_pan_afr_alb_mlt_amr_ukr_hun_ewe_sun_lit_bat_jpn_knd_kor_krd_swe_dyu_fre_mao_slo_aeg_ind_mnd_mol_bam_ger_sod_bul_ctl_pol_rus_qcu_mcd_hin_nor_ses_tig_ita_sid_guj_jav_dut_ven_arw_dgb_tag_tha_chh_tml_xho_akn_azi_rom_ben_aze_igb_vie_gam_fbf_bem_lda	-0.27879106453439	-0.660072531952894	0.510838783332682
70	tig_prs_swt_rus_sod_owc_amr_slo_uzb_aze_dgb_sun_cic_scr_spa_bsq_hin_wly_moo_mnd_fre_cze_zul_rom_akn_lat_hun_tsw_yor_fin_ben_anl_geo_afr_swe_glc_ctl_gam_hau_ita_est_ses_tag_guj_mao_jpn_knd_kor_pan_alb_igb_arw_mly_urd_mlt_jav_cnt_grk_tsn_ukr_aeg_por_krd_bos_eng_qcu_pol_bul_dut_lda_sid_mol_amh_svk_bat_nor_swa_ger_ven_ind_tha_chh_tml_dyu_bam_azi_lit_mcd_tur_ewe_vie_heb_bem_xho_fbf	-0.0792572069656777	-0.186986024732049	0.852078907439852
71	sid_dut_bem_ger_amr_heb_gam_pan_tur_azi_bam_sun_swa_mcd_svk_bsq_lat_amh_ses_mnd_por_mol_lda_bos_yor_glc_est_ven_fbf_hun_rus_hau_geo_grk_alb_hin_pol_wly_chh_lit_fin_xho_ind_spa_bat_jpn_knd_kor_krd_scr_dyu_swe_mly_slo_mlt_mao_cnt_cze_tsn_bul_aeg_prs_ita_fre_arw_qcu_ben_afr_eng_swt_sod_urd_tig_rom_jav_nor_zul_ctl_cic_tag_tha_anl_tml_moo_dgb_aze_ukr_guj_uzb_akn_vie_owc_tsw_igb_ewe	-0.142341437367794	-0.335836863188078	0.73775037538733
72	sod_nor_lda_afr_tig_amh_heb_ukr_uzb_aze_ses_tag_swa_mol_bos_bsq_fre_sid_ewe_mnd_bul_lit_akn_svk_tsw_por_hun_dyu_moo_fin_rom_hau_geo_eng_lat_alb_slo_owc_wly_ben_est_fbf_ind_urd_bat_jpn_knd_kor_scr_ctl_tsn_hin_mly_dut_chh_mao_cnt_cze_swt_grk_anl_ita_guj_spa_rus_qcu_glc_pan_mcd_xho_aeg_arw_mlt_krd_jav_ger_ven_swe_dgb_sun_tha_gam_tml_bem_cic_azi_pol_prs_tur_yor_vie_amr_zul_bam_igb	0.623746393928101	1.47512418860951	0.14355668291785
73	mlt_lit_bam_krd_wly_hau_amr_pol_uzb_aze_bem_tag_swa_mol_ger_bsq_arw_sod_yor_cnt_dut_bos_lda_cze_xho_por_fin_dyu_tsw_est_ukr_anl_geo_lat_guj_svk_ben_tig_chh_rom_hun_tsn_ind_afr_bat_jpn_knd_kor_spa_mcd_ses_slo_sun_bul_heb_mao_mnd_urd_fbf_fre_owc_scr_grk_ita_glc_qcu_swe_ctl_alb_akn_gam_eng_amh_rus_mly_prs_igb_hin_ven_jav_tha_aeg_tml_moo_dgb_tur_pan_nor_azi_ewe_vie_sid_zul_swt_cic	-0.33756766161699	-0.799064615107544	0.426289005827735
74	wly_guj_akn_dut_amh_mlt_sid_ukr_azi_aze_xho_mly_tsw_afr_mcd_bsq_eng_heb_moo_cnt_lat_swe_fbf_rom_zul_cze_hun_ses_cic_est_glc_chh_geo_hin_ctl_por_bul_amr_owc_alb_fin_ven_jav_svk_tag_jpn_knd_kor_ita_ger_bam_pol_bat_bos_anl_ind_mnd_mol_swa_ben_tig_urd_spa_nor_lit_qcu_grk_fre_prs_dyu_aeg_slo_sod_pan_sun_rus_swt_arw_igb_mao_tha_gam_tml_tsn_ewe_tur_scr_krd_uzb_yor_vie_hau_lda_bem_dgb	0.178065277458451	0.419143959136199	0.67607746382795
75	owc_pan_fbf_lat_gam_heb_aeg_ben_aze_tur_dgb_sun_ven_rom_bos_bsq_mcd_amh_cic_cnt_ita_cze_bam_swe_lda_scr_fin_dyu_tsn_est_glc_sod_geo_alb_ctl_lit_afr_chh_anl_arw_hun_ses_tag_grk_jav_jpn_tml_kor_krd_urd_akn_hin_mao_svk_hau_mly_mnd_ger_bem_guj_mlt_pol_nor_rus_spa_qcu_slo_prs_eng_igb_tig_mol_amr_ukr_ind_por_ewe_fre_yor_bat_tha_sid_knd_swt_zul_uzb_dut_bul_azi_swa_vie_wly_moo_tsw_xho	-0.638556788885962	-1.52672012409223	0.130224545037507
76	sod_spa_xho_ukr_heb_sid_wly_nor_aze_azi_dyu_mao_bem_ben_hin_bsq_bos_amr_akn_mnd_mcd_ger_swa_cze_bam_grk_est_swt_lda_fin_dut_chh_geo_lat_swe_mol_urd_anl_tig_fre_hun_fbf_mly_pan_ind_jpn_tml_kor_rom_bul_ewe_guj_bat_rus_aeg_sun_cnt_por_dgb_glc_amh_afr_prs_eng_lit_qcu_slo_pol_arw_tsn_gam_krd_mlt_svk_tag_alb_cic_scr_tsw_jav_tha_owc_knd_yor_ven_uzb_ita_ctl_tur_ses_vie_hau_moo_igb_zul	-0.00571320687423561	-0.0134442585886923	0.989302156029551
77	amh_lat_dyu_pol_wly_aeg_gam_arw_tur_aze_ewe_tag_tsn_guj_nor_bsq_glc_sid_igb_cnt_alb_krd_tsw_prs_moo_ctl_fin_bem_dgb_hun_eng_mlt_geo_spa_mcd_swe_mol_hau_tig_ukr_est_yor_mly_slo_sun_jpn_tml_kor_svk_urd_lda_afr_bat_bul_owc_mao_mnd_ita_swt_ger_anl_ben_bos_cze_fre_qcu_por_scr_hin_akn_amr_dut_sod_rom_ind_pan_fbf_rus_zul_jav_tha_chh_knd_swa_ven_uzb_lit_grk_azi_bam_vie_heb_xho_cic_ses	-0.332569408390318	-0.788744259398671	0.432267573111742
78	anl_ger_ses_ctl_mlt_heb_tig_rus_tur_azi_zul_bat_igb_cze_ukr_bsq_pol_sod_akn_mnd_arw_grk_lda_slo_fbf_alb_est_tsn_dyu_fin_hin_hau_geo_mol_swe_urd_por_owc_aeg_lit_hun_bem_ind_lat_jav_jpn_knd_kor_prs_bul_ven_nor_tag_krd_gam_mao_cnt_ben_tsw_dut_amh_ita_mcd_fre_svk_qcu_guj_eng_scr_xho_sid_rom_chh_bos_sun_glc_moo_pan_dgb_mly_tha_wly_tml_bam_swa_aze_spa_afr_uzb_cic_vie_amr_ewe_yor_swt	-0.555064278430203	-1.32339846353513	0.188947167801883
79	anl_swe_moo_lit_chh_aeg_wly_ita_aze_uzb_cic_bat_lda_scr_ukr_bsq_glc_amr_xho_cnt_grk_urd_tsw_rus_dgb_hin_hun_zul_bam_fin_prs_tig_geo_ger_dut_krd_fre_sod_sid_bul_est_fbf_jav_spa_ind_jpn_knd_kor_lat_cze_bem_slo_mly_rom_amh_tag_mnd_bos_igb_pan_gam_svk_mol_afr_ben_qcu_por_pol_alb_yor_hau_guj_owc_arw_sun_ctl_ven_nor_akn_mao_tha_heb_tml_ses_swa_tur_mcd_eng_azi_tsn_vie_mlt_ewe_swt_dyu	-0.929527587691092	-2.25393343641966	0.0265488780893913
80	mlt_rus_swa_ger_hau_aeg_owc_pol_azi_tur_yor_mly_moo_mcd_grk_bsq_krd_sod_bem_mnd_ita_urd_lda_eng_tsw_afr_hun_akn_ses_fin_rom_heb_geo_dut_scr_bul_arw_amh_sid_hin_est_zul_sun_slo_mao_jpn_knd_kor_nor_pan_bam_svk_jav_glc_tig_bat_cnt_cze_tsn_fre_amr_spa_alb_bos_mol_qcu_por_lit_lat_ven_anl_guj_chh_prs_tag_ukr_ewe_swe_dyu_ind_tha_wly_tml_swt_dgb_aze_ctl_ben_uzb_xho_vie_gam_fbf_cic_igb	0.0661609004361277	0.155740162701201	0.876575387385074
81	hau_scr_bam_nor_heb_amh_anl_prs_uzb_tur_swt_bat_akn_dut_krd_bsq_rus_gam_tsn_cnt_slo_mcd_yor_hin_moo_urd_hun_lda_ven_fin_eng_tig_geo_afr_svk_pol_rom_sod_aeg_grk_est_xho_tag_fre_mao_jpn_tml_kor_lit_ben_fbf_alb_mly_glc_amr_ind_mnd_ctl_ses_spa_wly_ukr_cze_pan_guj_qcu_swe_ger_bul_cic_owc_ita_sid_por_jav_bos_bem_lat_igb_sun_tha_chh_knd_dgb_dyu_azi_mol_arw_aze_tsw_vie_mlt_zul_swa_ewe	-0.144785575046376	-0.341548735724663	0.733461052824006
82	sid_scr_swt_lat_wly_tig_owc_ukr_azi_aze_akn_mly_ses_alb_pol_bsq_swe_amr_dyu_mnd_nor_glc_yor_bul_cic_afr_fin_bam_fbf_hun_svk_amh_geo_ctl_eng_por_spa_aeg_chh_slo_est_moo_mao_fre_tag_jpn_knd_kor_mcd_hin_zul_dut_ind_arw_hau_sun_cnt_guj_igb_mol_heb_pan_lit_ita_ger_qcu_cze_rus_prs_bem_gam_krd_anl_rom_bat_bos_lda_urd_tsw_jav_tha_sod_tml_swa_tsn_tur_ben_grk_uzb_xho_vie_mlt_ewe_ven_dgb	0.062091447473209	0.146191022361768	0.884087009883712
83	gam_ukr_swa_slo_tig_sid_amh_bul_aze_uzb_dyu_mao_igb_dut_rus_bsq_lat_mlt_dgb_mnd_bos_ita_ses_por_yor_pan_est_bem_tsn_fin_swe_wly_geo_glc_mcd_eng_alb_amr_owc_scr_hun_swt_ind_cze_tag_jpn_tml_kor_arw_prs_xho_fre_mly_lit_heb_bat_cnt_hin_zul_ben_sod_nor_afr_ger_mol_qcu_rom_spa_urd_fbf_aeg_grk_hau_pol_jav_krd_cic_svk_akn_sun_tha_chh_knd_ewe_lda_tur_ctl_guj_azi_bam_vie_anl_tsw_moo_ven	-0.141507422365663	-0.334235759377819	0.738954219370015
84	tig_cze_igb_arw_hau_sod_wly_nor_aze_uzb_cic_mao_swt_krd_dut_bsq_guj_owc_fbf_mnd_grk_ukr_ewe_mcd_moo_por_fin_swa_tsw_est_ctl_aeg_geo_bul_afr_alb_fre_sid_amh_svk_hun_xho_jav_urd_ind_jpn_tml_kor_bos_slo_ses_spa_sun_pan_anl_tag_cnt_ita_bem_glc_chh_pol_scr_lat_eng_qcu_rom_prs_hin_akn_mlt_lit_heb_ben_bat_mol_yor_rus_lda_mly_tha_gam_knd_dyu_tsn_azi_ger_swe_tur_zul_vie_amr_bam_dgb_ven	-0.0828135284793384	-0.195301705874043	0.845582820673216
85	mlt_guj_cic_prs_sid_anl_wly_eng_uzb_tur_ses_mao_igb_alb_grk_bsq_dut_aeg_fbf_cnt_scr_urd_moo_swe_ewe_rom_fin_lda_tsw_hun_bos_heb_geo_pol_ita_afr_por_gam_owc_ger_est_bam_tag_arw_mly_jpn_tml_kor_lit_slo_swa_hin_jav_spa_chh_sun_mnd_cze_xho_glc_amh_fre_krd_ukr_svk_qcu_bul_nor_ben_bem_hau_pan_sod_rus_bat_mol_yor_ctl_swt_ind_tha_amr_knd_akn_dgb_aze_mcd_lat_azi_dyu_vie_tig_ven_zul_tsn	-0.813279036801271	-1.96462956893012	0.0524419233002243
86	wly_scr_xho_ukr_mlt_tig_anl_alb_tur_aze_moo_jav_igb_swe_spa_bsq_slo_owc_dyu_mnd_dut_urd_ewe_pol_ven_ita_est_akn_swt_fin_por_heb_geo_rom_hin_bul_bos_aeg_sod_glc_hun_lda_mao_grk_ind_jpn_tml_kor_ctl_ben_bam_krd_mly_arw_amr_bat_cnt_eng_bem_pan_sid_rus_afr_lat_mol_qcu_cze_svk_fre_yor_gam_guj_amh_prs_sun_ger_swa_mcd_zul_tag_tha_hau_knd_cic_ses_azi_lit_nor_uzb_tsn_vie_chh_tsw_fbf_dgb	-0.272002405175616	-0.643344279130262	0.52158395228904
87	mlt_grk_bem_slo_owc_gam_amr_pan_azi_tur_yor_tag_fbf_bos_ben_bsq_bul_chh_tsn_mnd_lat_eng_cic_guj_xho_mcd_fin_dgb_swt_est_afr_anl_geo_cze_glc_ger_nor_amh_tig_dut_hun_ven_ind_alb_bat_jpn_tml_kor_swe_scr_moo_mol_jav_svk_wly_sun_cnt_hin_bam_prs_heb_rom_pol_fre_ctl_qcu_urd_rus_ita_dyu_sid_ukr_hau_spa_mly_lit_ewe_krd_ses_mao_tha_sod_knd_lda_swa_uzb_arw_por_aze_akn_vie_aeg_igb_tsw_zul	-0.0704323718322774	-0.166136204893612	0.868410415415802
88	hau_mcd_dgb_alb_mlt_chh_aeg_grk_aze_uzb_swt_mly_cic_urd_nor_bsq_lat_amr_bam_mnd_spa_dut_xho_eng_bem_ben_hun_lda_igb_fin_scr_sid_geo_krd_glc_ctl_swe_heb_amh_hin_est_ven_tag_bos_ind_jpn_knd_kor_afr_por_akn_fre_mao_ukr_anl_bat_cnt_mol_yor_prs_tig_rus_rom_guj_pol_qcu_lit_pan_arw_tsw_sod_ger_owc_bul_jav_ita_tsn_svk_ewe_sun_tha_wly_tml_dyu_fbf_tur_cze_slo_azi_zul_vie_gam_swa_ses_moo	0.211152246534431	0.496694861062412	0.620576313012078
89	heb_bul_swt_prs_sod_owc_sid_eng_azi_tur_ses_mly_swa_arw_ben_bsq_scr_tig_akn_mnd_afr_ctl_dyu_bos_cic_slo_est_bam_ven_hun_mcd_mlt_geo_rus_dut_nor_ita_amh_gam_ger_fin_tsw_mao_rom_ind_jpn_knd_kor_grk_alb_yor_hin_sun_ukr_hau_tag_cnt_spa_lda_lat_chh_krd_urd_guj_pan_qcu_por_cze_glc_ewe_wly_fre_anl_svk_jav_lit_moo_mol_xho_bat_tha_aeg_tml_tsn_igb_uzb_pol_swe_aze_fbf_vie_amr_zul_bem_dgb	0.0341648008268479	0.0803794780592119	0.936108167877951
90	wly_dut_swa_por_owc_amh_amr_grk_uzb_azi_zul_mao_fbf_mol_arw_bsq_svk_mlt_dyu_mnd_afr_ben_ven_alb_swt_lat_fin_ses_yor_est_nor_anl_geo_fre_rus_hin_guj_sid_sod_ita_hun_igb_tag_prs_jav_jpn_knd_kor_slo_urd_bam_ctl_sun_spa_hau_ind_cnt_pol_akn_bul_gam_ukr_mcd_bos_lit_qcu_ger_scr_pan_xho_tig_cze_heb_krd_mly_rom_lda_swe_ewe_bat_tha_chh_tml_tsw_dgb_aze_glc_eng_tur_cic_vie_aeg_moo_tsn_bem	-0.341390196188708	-0.80802068832172	0.421140703519724
91	sod_rom_moo_bos_aeg_gam_tig_urd_tur_uzb_bem_mao_yor_bul_ben_bsq_ger_amh_ses_mnd_cze_alb_ewe_nor_fbf_scr_fin_cic_tsw_est_mol_wly_geo_slo_arw_fre_eng_hau_owc_ukr_hun_lda_mly_spa_jav_jpn_tml_kor_grk_hin_akn_por_tag_krd_chh_ind_cnt_lit_dgb_mcd_mlt_afr_pan_lat_swe_qcu_dut_rus_ctl_igb_sid_svk_anl_prs_sun_guj_swa_pol_bam_bat_tha_heb_knd_ven_xho_aze_ita_glc_azi_swt_vie_amr_dyu_zul_tsn	0.156048700928778	0.367494119589981	0.714085462853217
92	tig_mcd_moo_urd_wly_owc_sod_alb_tur_uzb_ven_jav_bem_cze_pan_bsq_glc_amh_lda_mnd_guj_ben_fbf_rus_igb_ukr_est_dyu_zul_hun_por_aeg_geo_ita_nor_hin_ger_hau_chh_grk_fin_dgb_mly_eng_tag_jpn_tml_kor_ctl_prs_akn_krd_bat_swe_mlt_mao_cnt_rom_tsn_bul_anl_lit_spa_bos_fre_qcu_dut_afr_lat_cic_amr_svk_heb_mol_ind_pol_xho_scr_swt_sun_tha_sid_knd_tsw_ses_aze_arw_slo_azi_ewe_vie_gam_bam_yor_swa	0.559848363180923	1.3260549387492	0.188069160662962
93	heb_nor_fbf_ctl_mlt_amr_gam_fre_aze_azi_igb_bat_tsw_hin_swe_bsq_prs_tig_akn_mnd_rom_krd_cic_mol_moo_guj_hun_ses_ewe_est_bos_hau_geo_eng_arw_glc_ger_anl_owc_ukr_fin_bam_mao_rus_tag_jpn_knd_kor_pan_lit_dyu_dut_sun_urd_aeg_jav_cnt_alb_yor_spa_sid_mcd_lat_ita_slo_qcu_grk_scr_cze_swt_wly_ben_chh_pol_mly_svk_bem_bul_swa_ind_tha_sod_tml_lda_tsn_uzb_por_afr_tur_dgb_vie_amh_xho_ven_zul	-0.0188235789347671	-0.0443348549807776	0.964732543878871
94	gam_nor_swa_bul_wly_owc_sid_fre_tur_aze_bam_mly_igb_krd_svk_bsq_ukr_anl_bem_mnd_alb_lat_zul_mol_cic_arw_fin_tsw_ses_hun_glc_heb_geo_eng_lit_ctl_slo_mlt_tig_cze_est_dgb_mao_pan_sun_jpn_knd_kor_spa_bos_fbf_por_bat_prs_amr_tag_cnt_ita_swt_pol_aeg_urd_dut_guj_rus_qcu_mcd_scr_ger_ewe_chh_rom_amh_hin_ind_ben_xho_grk_moo_jav_tha_hau_tml_dyu_akn_uzb_afr_swe_azi_tsn_vie_sod_ven_yor_lda	-0.205519087881476	-0.485525822847132	0.628445293250641
95	tig_afr_tsw_guj_owc_heb_sid_ben_tur_uzb_bam_jav_xho_mcd_ger_bsq_por_sod_swa_mnd_spa_rus_igb_swe_yor_ita_hun_zul_cic_fin_rom_mlt_geo_hin_prs_pol_bul_amh_amr_cze_est_swt_mly_ctl_sun_jpn_tml_kor_mol_scr_dyu_dut_ind_arw_aeg_bat_cnt_fre_tsn_lat_wly_glc_grk_krd_pan_qcu_nor_svk_ukr_moo_chh_urd_anl_alb_tag_slo_ven_bos_ses_mao_tha_gam_knd_akn_bem_aze_lit_eng_azi_fbf_vie_hau_dgb_lda_ewe	-0.399705460316082	-0.948522949246208	0.345321590100448
96	aeg_bul_ses_rus_owc_amr_anl_swe_tur_azi_bem_sun_moo_lat_lit_bsq_spa_gam_swt_mnd_pol_nor_igb_mol_ven_urd_hun_dyu_akn_fin_fre_sod_geo_slo_pan_arw_ger_tig_chh_ita_est_yor_jav_mcd_bat_jpn_tml_kor_alb_glc_xho_scr_mly_hin_heb_tag_cnt_krd_cic_guj_mlt_dut_bos_eng_por_qcu_svk_cze_grk_tsn_sid_ctl_wly_afr_ind_ben_ewe_rom_swa_mao_tha_amh_knd_bam_zul_uzb_ukr_prs_aze_lda_vie_hau_dgb_tsw_fbf	-0.346665136877998	-0.820758662015671	0.413882630018673
97	aeg_ita_dgb_cze_owc_chh_wly_bul_aze_azi_xho_mly_lda_nor_rus_bsq_eng_hau_akn_mnd_dut_mol_swt_lit_ewe_rom_hun_bam_swa_fin_prs_amr_geo_grk_slo_hin_alb_amh_anl_glc_est_zul_tag_afr_mao_jpn_knd_kor_urd_pan_ses_mcd_sun_lat_sod_bat_cnt_scr_ven_fre_gam_ben_arw_por_ctl_qcu_krd_svk_bos_fbf_sid_guj_tig_ger_jav_ukr_cic_spa_tsw_ind_tha_mlt_tml_dyu_moo_uzb_pol_swe_tur_tsn_vie_heb_igb_yor_bem	-0.716168363241134	-1.72049169162343	0.088668816335266
98	owc_dut_fbf_bos_hau_sod_heb_hin_uzb_azi_bam_ind_dgb_arw_mcd_bsq_guj_amh_akn_cnt_fre_pol_tsw_krd_ewe_slo_fin_swa_ses_est_rus_tig_geo_rom_alb_scr_cze_wly_aeg_bul_hun_tsn_bat_lit_mly_jpn_tml_kor_grk_nor_swt_por_sun_spa_gam_mao_mnd_ukr_igb_mol_sid_glc_eng_ben_lat_qcu_svk_urd_ita_xho_anl_ger_amr_swe_jav_pan_dyu_ctl_ven_tag_tha_mlt_knd_cic_moo_tur_prs_afr_aze_bem_vie_chh_zul_yor_lda	-0.395155074525646	-0.936172189262191	0.351609211590814
99	sod_guj_fbf_prs_chh_tig_amh_ger_aze_azi_yor_ind_akn_scr_urd_bsq_svk_sid_ven_cnt_slo_pan_igb_arw_zul_hin_est_ses_swa_fin_mcd_hau_geo_fre_afr_lat_ukr_owc_aeg_grk_hun_ewe_bat_krd_mao_jpn_tml_kor_pol_bul_dyu_swe_sun_mol_mlt_jav_mnd_eng_tsn_cze_anl_ita_rus_dut_nor_qcu_glc_por_alb_bem_wly_bos_heb_lit_mly_spa_cic_ctl_swt_tag_tha_amr_knd_moo_bam_tur_ben_rom_uzb_lda_vie_gam_dgb_tsw_xho	0.0695555872468668	0.163626800446112	0.870380011748435
100	heb_rom_dgb_por_gam_sid_sod_urd_azi_tur_bam_sun_ven_rus_afr_bsq_spa_wly_cic_cnt_ger_arw_zul_ita_lda_lit_hun_xho_tsn_est_ben_tig_geo_lat_fre_ukr_ctl_hau_amh_krd_fin_swt_jav_swe_tag_jpn_knd_kor_bos_cze_bem_pan_ind_guj_mlt_bat_mnd_alb_fbf_scr_amr_prs_glc_slo_mcd_qcu_bul_hin_dut_moo_aeg_svk_owc_pol_mao_mol_ewe_eng_akn_mly_tha_chh_tml_swa_tsw_uzb_nor_grk_aze_igb_vie_anl_ses_yor_dyu	-0.546794780178743	-1.30264325483667	0.195913073645247
101	hau_afr_dyu_spa_aeg_sod_tig_lat_azi_aze_tsn_tag_bam_eng_ben_bsq_grk_mlt_cic_mnd_lit_krd_fbf_hin_swt_ger_hun_lda_swa_fin_alb_owc_geo_guj_pan_por_fre_amr_heb_ukr_est_bem_jav_dut_bat_jpn_knd_kor_cze_ita_tsw_ctl_mly_bos_anl_mao_cnt_pol_dgb_arw_sid_urd_prs_nor_mol_qcu_scr_slo_svk_moo_gam_glc_amh_mcd_sun_rom_ven_swe_yor_ind_tha_chh_tml_igb_zul_uzb_rus_bul_tur_ewe_vie_wly_xho_akn_ses	-0.00453529162753095	-0.0106810329869246	0.991500810047849
102	mlt_ger_cic_lat_owc_heb_aeg_svk_aze_azi_ewe_tag_dyu_prs_afr_bsq_mcd_tig_bam_mnd_rus_cze_moo_swe_bem_eng_hun_lda_ven_est_mol_amr_geo_bos_ukr_grk_nor_gam_wly_ctl_fin_tsn_bat_spa_sun_jpn_knd_kor_por_alb_swa_pol_jav_guj_sid_mly_cnt_fre_zul_glc_hau_ita_rom_scr_krd_qcu_dut_ben_slo_swt_anl_lit_sod_hin_ind_bul_dgb_pan_yor_mao_tha_chh_tml_xho_akn_tur_urd_arw_uzb_tsw_vie_amh_fbf_ses_igb	-0.418634451942541	-0.99422790726764	0.322691759768959
103	sid_hin_fbf_arw_anl_wly_gam_bul_azi_aze_moo_mao_cic_ita_rom_bsq_prs_sod_lda_cnt_spa_mol_swa_ukr_tsw_glc_hun_xho_dgb_fin_por_amr_geo_eng_swe_ctl_krd_hau_owc_svk_est_bam_jav_fre_tag_jpn_knd_kor_dut_mcd_zul_slo_ind_afr_mlt_sun_mnd_scr_dyu_pol_amh_alb_lat_lit_urd_qcu_ben_cze_guj_ven_aeg_nor_chh_pan_bat_bos_tsn_grk_igb_mly_tha_tig_tml_ses_ewe_tur_ger_rus_uzb_swt_vie_heb_yor_bem_akn	0.219551753268663	0.517213945887994	0.606234791130568
104	owc_ger_bem_krd_tig_anl_hau_grk_tur_aze_cic_ind_ses_dut_hin_bsq_scr_sid_ewe_cnt_svk_por_tsw_cze_bam_spa_hun_fbf_moo_fin_bos_mlt_geo_mol_fre_rus_mcd_aeg_chh_ben_est_swt_sun_rom_mly_jpn_tml_kor_nor_ctl_igb_slo_jav_urd_heb_bat_mnd_ita_yor_pol_sod_pan_arw_guj_glc_qcu_ukr_swe_alb_ven_amh_lit_gam_afr_tag_prs_tsn_eng_dgb_mao_tha_amr_knd_lda_dyu_azi_bul_lat_uzb_zul_vie_wly_akn_xho_swa	-0.506050497417533	-1.20522227758467	0.231175274401754
105	hau_eng_fbf_slo_anl_heb_sod_spa_azi_uzb_swt_bat_tsn_glc_svk_bsq_rom_sid_ewe_cnt_guj_pan_igb_por_zul_cze_fin_ses_swa_est_ben_gam_geo_lat_ger_ita_pol_amr_tig_fre_hun_tsw_mly_prs_jav_jpn_tml_kor_ctl_swe_yor_hin_tag_grk_mlt_ind_mnd_afr_ven_nor_owc_arw_scr_lit_mcd_qcu_urd_dut_krd_xho_aeg_mol_amh_bos_mao_ukr_dgb_rus_moo_sun_tha_wly_knd_akn_lda_tur_bul_alb_aze_cic_vie_chh_dyu_bam_bem	0.558800441816226	1.32605970914887	0.188067586726695
106	sod_mol_igb_bos_chh_sid_amh_afr_azi_aze_dgb_jav_zul_scr_dut_bsq_lit_mlt_swt_mnd_swe_prs_fbf_ben_akn_svk_fin_cic_bem_est_hin_owc_geo_ctl_fre_pan_mcd_tig_anl_urd_hun_ewe_mao_rus_bat_jpn_knd_kor_bul_nor_bam_alb_tag_slo_aeg_mly_cnt_por_lda_ukr_hau_lat_ger_grk_arw_qcu_ita_pol_krd_dyu_gam_spa_wly_cze_ind_eng_tsn_glc_swa_sun_tha_heb_tml_tsw_ven_tur_guj_rom_uzb_moo_vie_amr_yor_xho_ses	-0.495148962676783	-1.1785310897665	0.241591581260645
107	anl_ben_ven_bos_chh_aeg_amh_lat_azi_aze_igb_ind_tsw_cze_hin_bsq_scr_gam_lda_cnt_svk_rus_dyu_pol_ewe_por_est_cic_zul_fin_eng_tig_geo_mol_mcd_fre_spa_sid_sod_afr_hun_moo_jav_pan_mao_jpn_tml_kor_urd_bul_yor_ukr_tag_arw_amr_bat_mnd_dut_bam_ctl_mlt_glc_grk_swe_ger_qcu_ita_lit_nor_xho_hau_alb_heb_krd_sun_rom_akn_prs_swt_mly_tha_owc_knd_ses_fbf_uzb_slo_guj_tur_dgb_vie_wly_tsn_bem_swa	-0.257444482802934	-0.608526490630421	0.544321792733441
108	anl_afr_tsn_ctl_tig_heb_wly_swe_uzb_tur_lda_tag_moo_spa_fre_bsq_grk_amr_bam_mnd_dut_prs_dgb_bos_cic_urd_est_ewe_ses_hun_arw_hau_geo_rus_lat_pan_guj_sod_chh_ita_fin_akn_mao_scr_mly_jpn_knd_kor_rom_glc_bem_ger_sun_alb_mlt_ind_cnt_slo_xho_ben_sid_mol_eng_por_hin_qcu_pol_svk_cze_swa_amh_nor_aeg_bul_bat_lit_igb_mcd_swt_jav_tha_owc_tml_ven_zul_aze_ukr_krd_azi_dyu_vie_gam_tsw_yor_fbf	-0.450504748433143	-1.06953725056253	0.287595768868003
109	chh_glc_lda_por_wly_hau_heb_hin_uzb_tur_cic_jav_swt_rus_mcd_bsq_arw_sod_yor_cnt_dut_swe_igb_scr_dgb_bul_fin_ses_ven_hun_pan_mlt_geo_lit_prs_ben_spa_amr_owc_mol_est_tsw_bat_nor_mly_jpn_knd_kor_cze_afr_swa_ita_mao_slo_gam_sun_mnd_rom_dyu_fre_tig_alb_grk_krd_urd_qcu_ctl_guj_eng_tsn_aeg_ger_sid_lat_tag_svk_zul_pol_moo_ind_tha_anl_tml_bam_xho_aze_ukr_bos_azi_akn_vie_amh_bem_fbf_ewe	-0.543719721839879	-1.29607506788194	0.198156867074649
110	wly_ger_dyu_ita_mlt_sod_anl_glc_aze_azi_moo_jav_ven_pan_rom_bsq_lit_aeg_tsn_cnt_swe_afr_dgb_spa_cic_rus_hun_fbf_tsw_est_nor_heb_geo_mcd_ben_alb_por_hau_tig_lat_fin_igb_sun_urd_mao_jpn_tml_kor_guj_scr_lda_krd_bat_prs_owc_ind_mnd_hin_zul_cze_sid_pol_mol_fre_ctl_qcu_eng_svk_arw_bam_chh_slo_amh_bos_tag_dut_yor_ukr_swt_mly_tha_gam_knd_bem_akn_tur_bul_grk_uzb_ewe_vie_amr_xho_ses_swa	-0.804206396588001	-1.93871782014022	0.0555676775024315
111	sid_rus_yor_fre_hau_wly_tig_hin_uzb_azi_cic_mao_zul_pol_ita_bsq_ger_gam_dyu_mnd_bos_dut_swa_scr_akn_svk_fin_ses_ewe_hun_ctl_anl_geo_mcd_ben_arw_afr_sod_mlt_lat_est_tsn_ind_pan_tag_jpn_tml_kor_eng_por_xho_nor_jav_rom_amh_sun_cnt_guj_igb_grk_owc_krd_swe_cze_urd_qcu_glc_alb_lit_moo_heb_slo_chh_spa_mly_prs_fbf_mol_swt_bat_tha_aeg_knd_tsw_dgb_aze_bul_ukr_tur_bam_vie_amr_bem_ven_lda	-0.233739629324863	-0.553007174358461	0.581585392534082
112	wly_svk_yor_ita_aeg_anl_amr_eng_azi_aze_ewe_jav_tsn_prs_lat_bsq_scr_sod_bem_cnt_por_glc_akn_slo_ven_urd_est_swa_dyu_hun_pol_heb_geo_rom_spa_nor_rus_chh_tig_ger_fin_fbf_tag_ctl_sun_jpn_tml_kor_bul_afr_lda_pan_mao_ben_mlt_ind_mnd_dut_igb_swe_sid_mcd_krd_alb_hin_qcu_mol_ukr_arw_bam_owc_bos_amh_grk_mly_guj_swt_fre_tsw_bat_tha_hau_knd_cic_dgb_tur_cze_lit_uzb_moo_vie_gam_zul_xho_ses	-0.255744834828601	-0.604074440374449	0.547264925123035
113	amr_nor_akn_ctl_aeg_amh_gam_lit_azi_tur_lda_bat_swt_fre_arw_bsq_bos_anl_yor_mnd_krd_pan_dgb_glc_moo_mol_fin_ven_bam_est_hin_wly_geo_ukr_grk_mcd_spa_tig_heb_bul_hun_cic_tag_rus_ind_jpn_tml_kor_cze_pol_fbf_ger_jav_guj_sid_sun_cnt_scr_xho_lat_mlt_ben_urd_svk_eng_qcu_swe_ita_por_tsw_chh_dut_hau_alb_mao_slo_swa_prs_igb_mly_tha_sod_knd_ses_dyu_uzb_rom_afr_aze_bem_vie_owc_zul_tsn_ewe	-0.351662717633358	-0.832548994749863	0.407232016466362
114	mlt_scr_yor_bul_tig_amr_hau_arw_uzb_tur_swt_jav_bem_dut_grk_bsq_ctl_aeg_bam_mnd_krd_rom_akn_rus_ewe_urd_fin_ses_ven_est_eng_sod_geo_mol_svk_slo_hin_anl_sid_mcd_hun_zul_mly_ben_mao_jpn_knd_kor_pol_ukr_tsn_glc_sun_fre_owc_bat_cnt_ita_dyu_cze_amh_por_lit_nor_spa_qcu_lat_pan_ger_fbf_gam_prs_wly_bos_tag_alb_tsw_swe_moo_ind_tha_heb_tml_cic_swa_aze_afr_guj_azi_lda_vie_chh_igb_dgb_xho	-0.779538269379084	-1.87050871311942	0.0645581165848087
115	owc_spa_dyu_por_amh_gam_chh_mcd_uzb_tur_tsw_tag_igb_bos_hin_bsq_swe_sid_moo_mnd_slo_prs_dgb_urd_ses_ctl_fin_fbf_lda_hun_eng_aeg_geo_svk_rom_grk_dut_mlt_tig_scr_est_xho_jav_ukr_mly_jpn_knd_kor_ger_lit_swt_cze_ind_krd_heb_mao_cnt_pan_tsn_lat_hau_rus_arw_alb_afr_qcu_ben_guj_glc_bem_sod_bul_wly_fre_sun_ita_ewe_nor_zul_bat_tha_anl_tml_ven_cic_azi_mol_pol_aze_swa_vie_amr_bam_yor_akn	0.238647457602482	0.562057330767624	0.575429129911828
116	sod_ger_zul_cze_owc_heb_chh_ctl_azi_tur_ven_ind_bam_ukr_pan_bsq_arw_wly_fbf_mnd_spa_krd_ses_rus_ewe_glc_fin_dyu_yor_hun_swe_gam_geo_grk_slo_svk_hin_amh_anl_scr_est_moo_mly_nor_tag_jpn_tml_kor_mcd_bos_xho_pol_sun_prs_hau_mao_cnt_lit_cic_ben_mlt_rom_fre_por_ita_qcu_alb_lat_dut_akn_aeg_bul_amr_afr_bat_urd_tsw_mol_lda_jav_tha_sid_knd_swt_tsn_uzb_eng_guj_aze_dgb_vie_tig_swa_igb_bem	0.75147575126818	1.79054656562869	0.0766199291795914
117	sid_afr_lda_swe_amr_gam_anl_ukr_azi_uzb_ewe_mao_swa_arw_hin_bsq_bul_tig_dgb_cnt_rus_ben_cic_ctl_tsw_cze_fin_bem_swt_hun_lat_wly_geo_ita_fre_nor_urd_hau_aeg_pol_est_bam_mly_ger_tag_jpn_tml_kor_por_alb_ven_grk_ind_mcd_chh_jav_mnd_dut_igb_svk_sod_guj_glc_rom_spa_qcu_eng_slo_krd_yor_mlt_lit_heb_bos_bat_prs_dyu_mol_fbf_sun_tha_owc_knd_xho_tsn_tur_pan_scr_aze_zul_vie_amh_moo_ses_akn	-0.000113326367130562	-0.000266738882130593	0.999787744502599
118	mlt_mol_fbf_afr_tig_hau_heb_grk_tur_azi_ses_sun_dyu_cze_dut_bsq_hin_wly_igb_mnd_pol_ctl_akn_nor_xho_alb_hun_lda_moo_est_pan_chh_geo_guj_arw_urd_bos_amr_anl_eng_fin_ewe_bat_spa_ind_jpn_knd_kor_fre_lat_zul_swe_mly_ben_sod_tag_cnt_svk_swa_mcd_sid_ukr_prs_rus_ger_qcu_bul_scr_glc_ven_gam_slo_aeg_ita_jav_lit_bem_por_dgb_mao_tha_owc_tml_yor_bam_aze_krd_rom_uzb_tsw_vie_amh_swt_cic_tsn	-0.521312283252382	-1.24348762043651	0.216813706178226
119	sod_bos_xho_swe_mlt_wly_heb_urd_aze_uzb_tsw_jav_lda_hin_ben_bsq_slo_hau_moo_mnd_grk_guj_dyu_spa_swt_rom_est_akn_ewe_fin_dut_owc_geo_pol_bul_ger_arw_tig_amh_nor_hun_bem_ind_rus_mly_jpn_knd_kor_ita_krd_fbf_ukr_sun_alb_amr_bat_cnt_svk_tsn_pan_anl_ctl_prs_lit_fre_qcu_glc_scr_lat_dgb_aeg_mcd_sid_eng_mao_por_ven_cze_igb_tag_tha_chh_tml_cic_bam_tur_afr_mol_azi_ses_vie_gam_zul_swa_yor	1.00605512901358	2.41857855494788	0.0175285377881091
120	aeg_glc_xho_nor_gam_amr_owc_dut_uzb_azi_fbf_mao_bam_rom_pol_bsq_mol_anl_dgb_mnd_alb_grk_swt_pan_moo_hin_hun_lda_tsn_est_fre_chh_geo_urd_lat_por_svk_hau_wly_mcd_fin_dyu_sun_eng_tag_jpn_tml_kor_bul_ita_yor_cze_mly_ben_sid_ind_cnt_spa_ses_ger_heb_swe_rus_bos_arw_qcu_afr_slo_guj_bem_mlt_prs_sod_scr_bat_ukr_ven_krd_zul_jav_tha_tig_knd_cic_tsw_aze_lit_ctl_tur_ewe_vie_amh_akn_swa_igb	-0.188971380128142	-0.445960801849673	0.65666210270497
121	aeg_prs_lda_mol_hau_amr_chh_ukr_aze_azi_swa_ind_tsw_afr_ben_bsq_guj_wly_moo_cnt_pan_pol_cic_fre_bam_ctl_fin_ses_fbf_hun_glc_gam_geo_nor_bul_grk_alb_heb_sod_lit_est_yor_bat_por_tag_jpn_tml_kor_arw_scr_igb_rom_jav_krd_mlt_sun_mnd_mcd_dyu_swe_tig_eng_cze_bos_ita_qcu_hin_svk_dut_dgb_amh_lat_anl_urd_mly_spa_tsn_slo_bem_mao_tha_owc_knd_akn_ven_tur_ger_rus_uzb_zul_vie_sid_xho_swt_ewe	-0.443907181407976	-1.05588157431555	0.293757558159551
122	wly_urd_swa_dut_sod_anl_amr_ben_azi_uzb_swt_tag_tsn_por_eng_bsq_rom_mlt_zul_cnt_krd_spa_ewe_afr_dgb_guj_est_fbf_bam_fin_pol_heb_geo_cze_lat_nor_svk_gam_hau_bul_hun_ses_sun_ukr_ind_jpn_knd_kor_prs_ger_tsw_pan_jav_glc_amh_bat_mnd_hin_akn_rus_tig_ctl_alb_mol_lit_qcu_ita_fre_bos_igb_aeg_scr_sid_swe_mly_mcd_ven_arw_bem_mao_tha_chh_tml_lda_cic_aze_slo_grk_tur_yor_vie_owc_xho_moo_dyu	-0.110140128823054	-0.25981379404849	0.795581723010955
123	chh_ita_fbf_bos_heb_tig_gam_hin_azi_tur_tsw_tag_cic_spa_mcd_bsq_rom_sod_zul_cnt_slo_svk_bem_alb_ewe_ben_est_yor_ses_fin_ctl_aeg_geo_swe_glc_krd_scr_anl_owc_pan_hun_akn_jav_por_ind_jpn_knd_kor_dut_rus_ven_nor_sun_eng_hau_bat_mnd_guj_dyu_urd_wly_grk_bul_prs_pol_qcu_cze_mol_lat_xho_amr_arw_mlt_ger_mly_lit_tsn_afr_dgb_mao_tha_amh_tml_swa_swt_uzb_ukr_fre_aze_igb_vie_sid_moo_bam_lda	0.0278227266880956	0.0658108532323531	0.947669681268877
124	amh_ger_ses_pan_owc_aeg_hau_fre_uzb_azi_dyu_mly_tsn_ben_eng_bsq_rus_chh_akn_cnt_mol_lat_xho_dut_swa_swe_est_bam_igb_hun_rom_tig_geo_mcd_ctl_afr_hin_gam_sod_ita_fin_swt_ind_prs_bat_jpn_knd_kor_alb_spa_cic_bos_jav_ukr_sid_tag_mnd_svk_ewe_slo_amr_nor_guj_grk_pol_qcu_lit_arw_cze_lda_mlt_urd_heb_krd_mao_glc_dgb_bul_fbf_sun_tha_wly_tml_tsw_zul_aze_scr_por_tur_ven_vie_anl_yor_moo_bem	-0.0448006948632193	-0.105637277849485	0.916097664016009
125	mlt_bul_swa_lit_anl_tig_chh_urd_tur_aze_bam_ind_ven_nor_mol_bsq_scr_aeg_ses_mnd_ctl_por_yor_rom_akn_bos_fin_bem_cic_est_mcd_amr_geo_guj_fre_hin_grk_owc_wly_pan_hun_moo_bat_ita_mao_jpn_knd_kor_rus_glc_xho_afr_sun_ger_sid_mly_cnt_cze_dgb_eng_sod_dut_lat_svk_krd_qcu_pol_ben_swe_swt_heb_ukr_gam_slo_jav_prs_dyu_alb_tsn_tag_tha_amh_tml_zul_igb_uzb_spa_arw_azi_lda_vie_hau_tsw_ewe_fbf	-0.733287820099939	-1.76389929465609	0.0810328435378664
126	aeg_pan_igb_afr_sid_wly_amh_fre_aze_tur_tsn_sun_bam_spa_grk_bsq_ger_owc_moo_cnt_swe_ben_cic_pol_ven_ukr_est_zul_lda_fin_urd_sod_geo_por_bos_ita_bul_mlt_tig_arw_hun_ewe_bat_scr_mly_jpn_tml_kor_ctl_alb_yor_glc_jav_krd_gam_ind_mnd_eng_swt_svk_anl_rus_prs_mcd_mol_qcu_lit_hin_slo_dyu_hau_cze_amr_rom_mao_nor_dgb_dut_bem_tag_tha_chh_knd_fbf_xho_uzb_guj_lat_azi_ses_vie_heb_akn_tsw_swa	0.260106327595438	0.614319128013902	0.54050443970414
127	sod_pol_ewe_ben_gam_tig_aeg_lit_azi_uzb_swa_sun_igb_spa_ctl_bsq_lat_heb_cic_cnt_svk_eng_xho_bos_moo_glc_fin_bam_swt_hun_scr_chh_geo_bul_fre_dut_mol_amh_amr_nor_est_akn_jav_guj_ind_jpn_knd_kor_krd_por_zul_rus_mly_hin_owc_tag_mnd_swe_fbf_urd_anl_mcd_prs_grk_pan_qcu_afr_arw_slo_yor_mlt_ukr_wly_ita_mao_ger_dgb_rom_tsw_bat_tha_hau_tml_lda_tsn_tur_alb_cze_aze_ven_vie_sid_ses_dyu_bem	-0.250291221622842	-0.591190407336188	0.55582704786423
128	amh_urd_dgb_ger_sod_tig_wly_grk_tur_aze_bam_tag_moo_scr_bos_bsq_ctl_anl_tsn_cnt_spa_glc_zul_afr_dyu_ukr_hun_bem_lda_est_guj_heb_geo_dut_ita_lit_mcd_amr_hau_swe_fin_swt_sun_lat_ind_jpn_knd_kor_por_prs_akn_alb_bat_rus_chh_mly_mnd_pan_fbf_slo_gam_cze_hin_rom_pol_qcu_mol_nor_ben_tsw_sid_krd_owc_bul_jav_eng_ewe_svk_ses_mao_tha_mlt_tml_yor_cic_azi_arw_fre_uzb_ven_vie_aeg_xho_swa_igb	-1.13159768693727	-2.77090785686183	0.00675071053276415
129	gam_bul_ven_dut_owc_sod_amr_ukr_uzb_tur_swt_bat_dgb_arw_bos_bsq_alb_sid_cic_mnd_grk_svk_zul_lit_bem_cze_hun_swa_igb_fin_swe_heb_geo_nor_fre_krd_pan_wly_amh_rus_est_fbf_sun_ger_ind_jpn_knd_kor_ben_scr_tsw_slo_mao_ctl_chh_jav_cnt_eng_ses_urd_tig_afr_glc_mol_pol_qcu_lat_prs_guj_moo_aeg_ita_hau_mcd_mly_rom_dyu_por_tsn_tag_tha_anl_tml_xho_bam_aze_spa_hin_azi_ewe_vie_mlt_lda_akn_yor	-0.493435662911508	-1.1729006136232	0.243831120778725
130	sid_afr_ses_dut_heb_owc_hau_rom_tur_aze_tsn_sun_moo_svk_cze_bsq_prs_amh_ewe_cnt_pol_grk_xho_krd_dyu_por_fin_fbf_bem_est_eng_chh_geo_glc_arw_bos_nor_gam_aeg_rus_hun_swt_bat_mol_jav_jpn_knd_kor_urd_bul_yor_hin_mly_scr_amr_tag_mnd_slo_cic_lat_tig_spa_ukr_fre_swe_qcu_ita_lit_ben_akn_sod_alb_wly_guj_ind_ctl_dgb_mcd_tsw_mao_tha_mlt_tml_swa_zul_uzb_pan_ger_azi_lda_vie_anl_ven_bam_igb	-0.26652730864589	-0.629556233966121	0.530528552966256
131	amh_ben_swt_cze_aeg_tig_sod_eng_tur_uzb_moo_bat_yor_rom_guj_bsq_glc_hau_dyu_cnt_por_scr_dgb_ger_bem_ukr_fin_lda_xho_hun_nor_owc_geo_lat_lit_dut_bos_sid_amr_mol_est_ven_sun_alb_tag_jpn_tml_kor_urd_ita_zul_mcd_jav_grk_wly_mly_mnd_bul_swa_slo_gam_arw_afr_rus_swe_qcu_fre_prs_spa_tsw_heb_krd_anl_ctl_mao_pan_fbf_pol_cic_ind_tha_chh_knd_igb_akn_azi_svk_hin_aze_bam_vie_mlt_ewe_tsn_ses	0.0253641444695769	0.0596881129082695	0.952532113833773
132	sod_ben_tsn_alb_aeg_mlt_gam_eng_uzb_azi_fbf_bat_ven_swe_guj_bsq_lat_heb_lda_mnd_nor_dut_zul_cze_ses_svk_est_swa_ewe_fin_ger_tig_geo_ita_spa_por_urd_amh_wly_fre_hun_bam_jav_hin_sun_jpn_tml_kor_scr_mcd_dgb_pol_mly_prs_sid_ind_cnt_glc_igb_pan_amr_lit_ukr_grk_bul_qcu_rus_mol_ctl_tsw_owc_afr_chh_arw_tag_bos_moo_krd_dyu_mao_tha_anl_knd_bem_cic_aze_slo_rom_tur_xho_vie_hau_yor_akn_swt	0.0322428134004165	0.0758980510985618	0.939663241037083
133	chh_pol_moo_lit_sod_aeg_anl_prs_aze_azi_bam_jav_yor_krd_grk_bsq_fre_amh_ewe_cnt_pan_ukr_dgb_swe_bem_arw_hun_swt_tsw_est_rom_amr_geo_glc_mcd_urd_scr_mlt_hau_afr_fin_swa_sun_alb_tag_jpn_tml_kor_dut_bul_akn_eng_mao_rus_owc_bat_mnd_mol_lda_spa_heb_svk_hin_nor_por_qcu_guj_slo_ben_ses_tig_cze_gam_ger_mly_lat_dyu_ctl_ven_ind_tha_wly_knd_cic_igb_uzb_bos_ita_tur_fbf_vie_sid_tsn_xho_zul	-0.982089791329172	-2.39294065956082	0.0187235576014573
134	gam_glc_swt_ita_tig_anl_chh_prs_aze_azi_tsn_tag_tsw_rus_ukr_bsq_slo_amh_dgb_mnd_mcd_arw_fbf_spa_bam_krd_est_ses_igb_hun_cze_heb_geo_grk_mol_swe_alb_hau_amr_ben_fin_ewe_mly_ctl_bat_jpn_tml_kor_por_fre_lda_afr_jav_guj_wly_mao_cnt_rom_dyu_svk_aeg_bul_bos_eng_pol_qcu_hin_scr_pan_zul_owc_dut_sod_lat_ind_nor_akn_ger_ven_sun_tha_mlt_knd_bem_xho_uzb_lit_urd_tur_moo_vie_sid_swa_yor_cic	-0.451236306884337	-1.07246845447088	0.28628477028918
135	sod_cze_xho_urd_heb_mlt_hau_mcd_aze_uzb_bam_mao_dgb_pol_scr_bsq_guj_chh_moo_mnd_ukr_lat_lda_svk_bem_glc_fin_ven_igb_est_eng_anl_geo_ger_ita_prs_dut_gam_tig_ben_hun_akn_tag_por_sun_jpn_tml_kor_fre_alb_cic_bul_mly_swe_amh_jav_cnt_slo_fbf_ctl_amr_nor_lit_spa_hin_qcu_krd_afr_rus_ses_owc_rom_sid_arw_bat_pan_yor_bos_dyu_ind_tha_aeg_knd_tsw_tsn_tur_grk_mol_azi_swt_vie_wly_ewe_zul_swa	-0.505623961862657	-1.20424696127695	0.231550096383932
136	anl_alb_swt_afr_aeg_gam_hau_grk_aze_azi_zul_tag_ven_pan_scr_bsq_lit_heb_tsw_mnd_rom_cze_cic_por_ewe_krd_est_xho_dyu_fin_fre_wly_geo_bul_glc_hin_ukr_chh_sod_bos_hun_bam_ind_ben_mao_jpn_tml_kor_arw_swe_ses_slo_sun_nor_sid_bat_cnt_spa_dgb_ger_tig_guj_eng_rus_ctl_qcu_prs_mcd_mol_bem_owc_lat_mlt_ita_mly_pol_tsn_dut_fbf_jav_tha_amh_knd_swa_igb_uzb_svk_urd_tur_yor_vie_amr_moo_akn_lda	-0.112962558321974	-0.266402367769093	0.790519105591315
137	wly_mcd_ven_alb_tig_hau_gam_bul_aze_azi_dyu_ind_moo_mol_ben_bsq_pan_sid_yor_cnt_afr_ukr_ses_lit_zul_rom_hun_xho_fbf_est_glc_owc_geo_hin_bos_cze_nor_sod_chh_spa_fin_cic_mao_grk_sun_jpn_knd_kor_arw_dut_swt_ita_tag_swe_anl_jav_mnd_guj_swa_ger_heb_lat_por_svk_eng_qcu_rus_krd_fre_tsw_amh_slo_amr_urd_bat_ctl_akn_scr_dgb_mly_tha_mlt_tml_ewe_tsn_tur_pol_prs_uzb_igb_vie_aeg_bam_lda_bem	-0.407686794756581	-0.967278473245002	0.335913588665235
138	wly_por_swa_grk_amh_hau_gam_glc_uzb_tur_zul_ind_fbf_pan_lat_bsq_spa_sid_bem_cnt_arw_dut_akn_urd_lda_alb_est_ses_dgb_hun_afr_heb_geo_nor_guj_hin_cze_aeg_anl_mcd_fin_tsw_tag_bos_mao_jpn_tml_kor_slo_ctl_xho_eng_jav_ben_mlt_mly_mnd_scr_swt_pol_sod_ger_fre_rom_rus_qcu_krd_ita_ukr_yor_owc_bul_amr_svk_sun_swe_igb_lit_tsn_bat_tha_chh_knd_cic_bam_aze_prs_mol_azi_moo_vie_tig_dyu_ewe_ven	-0.260576754657015	-0.616447387448504	0.53910533964594
139	chh_swe_dgb_ctl_aeg_sod_anl_spa_azi_aze_yor_jav_swa_glc_prs_bsq_bul_sid_igb_cnt_ukr_pol_moo_ita_tsn_fre_hun_dyu_ses_est_slo_amh_geo_cze_urd_mcd_bos_gam_wly_hin_fin_cic_mly_rom_bat_jpn_tml_kor_arw_lat_zul_ben_tag_afr_amr_sun_mnd_pan_xho_nor_tig_ger_svk_dut_alb_qcu_mol_grk_lit_tsw_owc_por_heb_scr_ind_krd_ewe_eng_akn_mao_tha_mlt_knd_bam_bem_uzb_rus_guj_tur_lda_vie_hau_fbf_ven_swt	0.205356411287738	0.483872636339492	0.629613704642735
140	hau_slo_xho_bul_wly_tig_anl_alb_uzb_aze_cic_mao_tsn_ukr_bos_bsq_guj_chh_moo_mnd_rus_pan_dyu_nor_igb_ita_hun_fbf_tsw_est_ctl_amr_geo_krd_scr_mcd_lat_aeg_gam_arw_fin_swt_bat_mol_tag_jpn_knd_kor_ger_hin_dgb_rom_jav_urd_sid_ind_cnt_por_ses_eng_mlt_fre_swe_grk_prs_qcu_cze_afr_lit_ewe_sod_spa_heb_svk_mly_glc_swa_dut_yor_sun_tha_amh_tml_akn_lda_azi_pol_ben_tur_zul_vie_owc_bem_bam_ven	-0.272140580609878	-0.643754252516665	0.521319205735996
141	owc_glc_ven_ben_anl_mlt_hau_mcd_aze_azi_fbf_jav_tsn_afr_guj_bsq_rus_amh_xho_mnd_krd_cze_bem_lit_ewe_dut_hun_bam_igb_est_prs_gam_geo_spa_pan_eng_swe_amr_tig_hin_fin_swt_bat_svk_ind_jpn_tml_kor_pol_ctl_ses_lat_tag_ger_aeg_sun_cnt_scr_yor_bul_heb_arw_ita_ukr_rom_qcu_mol_bos_urd_dgb_chh_slo_wly_nor_mly_grk_lda_fre_cic_mao_tha_sid_knd_akn_tsw_uzb_alb_por_tur_dyu_vie_sod_zul_moo_swa	0.0146195216072759	0.034427267950616	0.972610224039428
142	chh_rus_igb_ita_sid_heb_wly_ben_azi_uzb_ewe_mly_dgb_lat_arw_bsq_fre_gam_zul_mnd_lit_svk_ses_urd_bam_pan_est_fbf_lda_hun_pol_owc_geo_ger_glc_dut_alb_amh_amr_bul_fin_yor_tag_ctl_ind_jpn_knd_kor_spa_bos_moo_eng_sun_prs_sod_bat_cnt_rom_swa_scr_hau_nor_swe_ukr_mcd_qcu_por_slo_mol_swt_aeg_krd_anl_cze_mao_afr_xho_grk_bem_jav_tha_tig_tml_dyu_ven_tur_guj_hin_aze_tsn_vie_mlt_akn_cic_tsw	0.0477414750699972	0.112425376637239	0.910728447128572
143	aeg_bul_ven_rom_mlt_wly_chh_pan_aze_uzb_moo_tag_fbf_slo_nor_bsq_fre_owc_akn_cnt_ben_ita_tsn_lat_dyu_mol_hun_dgb_tsw_fin_krd_anl_geo_ctl_svk_rus_ger_amh_sid_urd_est_lda_jav_hin_bat_jpn_knd_kor_prs_afr_cic_cze_sun_grk_sod_mly_mnd_guj_bem_scr_hau_pol_ukr_bos_por_qcu_eng_spa_dut_zul_heb_arw_tig_swe_mao_alb_swt_lit_bam_ind_tha_amr_tml_xho_ewe_azi_mcd_glc_tur_ses_vie_gam_yor_igb_swa	-0.150176710260416	-0.3540236196939	0.724122568645083
144	heb_cze_yor_ukr_tig_sod_aeg_afr_azi_tur_ses_bat_moo_alb_pan_bsq_mol_mlt_dyu_mnd_fre_swe_igb_ctl_tsw_svk_est_ewe_zul_fin_ben_chh_geo_slo_eng_mcd_scr_hau_amh_dut_hun_ven_tag_bul_sun_jpn_tml_kor_spa_prs_cic_glc_mao_hin_amr_jav_cnt_urd_swa_krd_gam_ita_lat_rom_bos_qcu_ger_lit_por_dgb_sid_rus_owc_arw_mly_grk_lda_nor_bem_ind_tha_wly_knd_tsn_bam_aze_guj_pol_uzb_akn_vie_anl_xho_fbf_swt	-0.618458870129052	-1.47761896504801	0.14288845414309
145	mlt_hin_moo_ukr_amh_amr_gam_rom_tur_uzb_swt_sun_xho_slo_por_bsq_svk_sid_lda_cnt_cze_pan_fbf_ben_ven_ger_hun_ses_bem_est_bos_hau_geo_lat_scr_pol_nor_aeg_anl_alb_fin_bam_ind_mcd_mly_jpn_tml_kor_prs_bul_akn_ctl_tag_dut_tig_mao_mnd_guj_cic_krd_sod_afr_urd_grk_arw_qcu_ita_spa_fre_dgb_heb_mol_owc_rus_jav_lit_zul_glc_dyu_bat_tha_wly_knd_igb_ewe_azi_swe_eng_aze_yor_vie_chh_tsn_tsw_swa	0.015273275297243	0.03600743092388	0.971353609015794
146	sod_mcd_moo_ukr_mlt_sid_amr_bul_tur_uzb_fbf_sun_tsn_cze_pan_bsq_guj_aeg_ewe_mnd_rus_grk_bem_fre_zul_lat_est_cic_swt_fin_spa_hau_geo_hin_urd_glc_afr_tig_heb_ger_hun_dyu_mly_nor_tag_jpn_knd_kor_mol_slo_akn_svk_ind_rom_anl_bat_cnt_eng_lda_bos_chh_por_ctl_ita_ben_qcu_dut_prs_swe_bam_owc_lit_wly_scr_jav_krd_yor_pol_tsw_mao_tha_gam_tml_swa_ses_azi_alb_arw_aze_igb_vie_amh_xho_ven_dgb	-0.189819326822536	-0.447662859464414	0.655437553591267
147	owc_ben_bem_dut_chh_heb_wly_cze_tur_azi_dyu_mao_swa_grk_eng_bsq_bos_sid_dgb_mnd_mcd_svk_cic_guj_bam_ita_hun_fbf_akn_fin_mol_anl_geo_lat_nor_rom_krd_aeg_hau_slo_est_yor_bat_pan_ind_jpn_tml_kor_pol_ukr_tsn_bul_jav_lit_sod_mly_cnt_rus_moo_glc_amr_hin_spa_afr_arw_qcu_ctl_prs_por_ses_tig_alb_mlt_urd_tag_fre_igb_scr_lda_sun_tha_gam_knd_tsw_ewe_uzb_ger_swe_aze_ven_vie_amh_xho_swt_zul	-0.385619210076842	-0.916250641462091	0.361905277253537
148	heb_fre_lda_pol_tig_anl_owc_ukr_azi_tur_ewe_ind_dgb_ben_svk_bsq_bul_wly_tsw_mnd_nor_urd_dyu_mcd_bem_spa_fin_bam_swa_hun_krd_amh_geo_bos_hin_alb_lit_hau_amr_slo_est_ses_tag_grk_jav_jpn_tml_kor_ctl_arw_cic_afr_mly_cze_sid_mao_cnt_por_moo_mol_gam_guj_prs_rus_pan_qcu_lat_ger_rom_ven_mlt_glc_sod_eng_sun_dut_igb_swe_xho_bat_tha_chh_knd_swt_akn_uzb_scr_ita_aze_tsn_vie_aeg_fbf_yor_zul	-0.77347213162573	-1.86479708912216	0.0653634208257994
149	wly_bul_tsn_fre_tig_heb_mlt_mol_azi_tur_akn_bat_dgb_pol_bos_bsq_svk_sod_dyu_mnd_cze_afr_ewe_krd_zul_scr_fin_swa_yor_hun_prs_hau_geo_grk_slo_arw_glc_anl_sid_ita_est_ses_mly_lit_tag_jpn_knd_kor_ukr_por_cic_guj_sun_ben_gam_jav_cnt_pan_fbf_ctl_amr_spa_hin_dut_eng_qcu_nor_alb_swe_ven_owc_rom_amh_mcd_mao_urd_tsw_ger_swt_ind_tha_aeg_tml_bem_xho_aze_lat_rus_uzb_bam_vie_chh_lda_igb_moo	-0.729713484946382	-1.75090823508392	0.0832590854867436
150	chh_urd_dgb_swe_anl_heb_mlt_ita_azi_aze_ven_ind_ewe_svk_arw_bsq_ger_sid_lda_mnd_pan_ctl_swa_glc_igb_prs_hun_tsw_zul_est_dut_amh_geo_rom_spa_ukr_afr_hau_owc_fre_fin_bam_mly_ben_tag_jpn_tml_kor_bos_guj_cic_alb_bat_scr_gam_jav_cnt_slo_xho_por_aeg_krd_mcd_rus_mol_qcu_grk_lat_eng_akn_tig_lit_wly_pol_sun_cze_tsn_nor_bem_mao_tha_amr_knd_fbf_ses_uzb_hin_bul_tur_yor_vie_sod_moo_dyu_swt	-0.49808551887601	-1.18460444032988	0.239192423025283
151	amr_afr_dyu_arw_tig_hau_gam_swe_tur_uzb_tsw_jav_bam_fre_ben_bsq_pan_mlt_xho_cnt_ukr_lat_lda_mol_yor_bos_fin_ven_akn_est_mcd_chh_geo_ger_spa_svk_por_heb_aeg_alb_hun_ewe_tag_krd_mao_jpn_knd_kor_bul_dut_tsn_lit_sun_scr_amh_mly_mnd_nor_igb_ita_wly_urd_prs_guj_grk_qcu_pol_hin_rus_cic_sod_rom_sid_slo_ind_eng_dgb_glc_swa_bat_tha_anl_tml_moo_bem_azi_ctl_cze_aze_zul_vie_owc_fbf_ses_swt	-0.808727733618389	-1.95084617844556	0.0540855104522203
152	sod_guj_ven_afr_aeg_chh_owc_hin_aze_tur_swa_jav_yor_cze_eng_bsq_ukr_anl_tsw_cnt_svk_ita_ewe_krd_moo_urd_fin_dyu_akn_hun_rus_tig_geo_alb_pol_ctl_lit_gam_amh_rom_est_zul_sun_glc_mao_jpn_tml_kor_spa_slo_xho_scr_ind_nor_wly_bat_mnd_fre_cic_grk_hau_lat_dut_pan_bos_qcu_prs_arw_mcd_bem_amr_swe_mlt_bul_tag_ben_fbf_por_ses_mly_tha_sid_knd_igb_tsn_azi_mol_ger_uzb_dgb_vie_heb_bam_swt_lda	-0.0270106175538662	-0.063635904155718	0.949396720555975
153	owc_swe_cic_urd_chh_amr_aeg_bos_azi_uzb_ewe_sun_igb_mcd_krd_bsq_cze_tig_ses_mnd_fre_slo_fbf_eng_bam_dut_fin_dgb_akn_est_pan_wly_geo_spa_rus_alb_lit_heb_amh_glc_hun_swa_ind_mol_jav_jpn_knd_kor_pol_ctl_moo_afr_mly_arw_anl_tag_cnt_svk_dyu_guj_sod_scr_bul_nor_ukr_qcu_hin_rom_prs_zul_gam_por_hau_ger_bat_ben_tsw_lat_lda_mao_tha_sid_tml_yor_xho_aze_grk_ita_tur_bem_vie_mlt_ven_swt_tsn	-0.377045918583266	-0.89406494276542	0.373595094289151
154	heb_por_cic_nor_amr_tig_chh_krd_uzb_aze_moo_mly_zul_ukr_rom_bsq_ger_gam_xho_mnd_urd_mcd_ven_spa_ses_ben_hun_bam_bem_fin_slo_sid_geo_scr_dut_lat_bul_amh_aeg_pan_est_swa_jav_mol_tag_jpn_tml_kor_guj_bos_dgb_hin_ind_eng_anl_mao_cnt_alb_dyu_ctl_sod_pol_rus_glc_afr_qcu_cze_grk_swe_tsn_owc_arw_hau_ita_sun_prs_fbf_fre_lda_bat_tha_mlt_knd_igb_swt_azi_lit_svk_tur_ewe_vie_wly_yor_akn_tsw	0.00458651721690667	0.0107978727150353	0.99140784111434
155	mlt_nor_moo_svk_anl_amr_amh_fre_uzb_tur_dgb_jav_tsw_cze_ukr_bsq_dut_wly_bem_mnd_scr_por_xho_ger_lda_lat_est_ses_zul_fin_ctl_heb_geo_krd_rom_alb_eng_hau_sod_rus_hun_tsn_bat_ben_mao_jpn_knd_kor_hin_spa_swa_glc_tag_pol_sid_sun_cnt_ita_yor_afr_chh_lit_mol_pan_urd_qcu_grk_mcd_bul_cic_aeg_guj_owc_bos_mly_slo_bam_arw_igb_ind_tha_gam_tml_akn_swt_aze_swe_prs_azi_ewe_vie_tig_fbf_dyu_ven	-0.252702138912321	-0.597463739892125	0.551649794452046
156	wly_lit_swt_por_mlt_sod_chh_urd_tur_uzb_ven_sun_bam_svk_bos_bsq_swe_tig_ewe_cnt_guj_nor_lda_grk_ses_lat_hun_igb_bem_fin_rom_amr_geo_cze_bul_ita_pan_owc_gam_mol_est_tsw_bat_scr_mao_jpn_knd_kor_glc_eng_fbf_fre_mly_rus_hau_tag_mnd_spa_akn_hin_sid_prs_ben_ger_slo_qcu_ukr_krd_alb_zul_amh_dut_anl_pol_jav_afr_moo_arw_dyu_ind_tha_aeg_tml_yor_dgb_aze_ctl_mcd_azi_xho_vie_heb_swa_cic_tsn	0.282888071700955	0.66608818804092	0.507003638936723
157	chh_eng_fbf_prs_sod_gam_wly_rus_tur_aze_ses_sun_swt_afr_glc_bsq_swe_tig_dyu_cnt_ctl_pan_bam_krd_bem_urd_est_tsw_xho_hun_nor_anl_geo_mcd_ger_slo_rom_sid_heb_alb_fin_swa_mao_mol_bat_jpn_knd_kor_ita_bul_zul_scr_mly_grk_hau_ind_mnd_pol_ven_guj_aeg_por_hin_fre_arw_qcu_cze_ben_spa_yor_amr_bos_owc_dut_tag_lit_dgb_lat_lda_jav_tha_mlt_tml_cic_tsn_azi_ukr_svk_uzb_igb_vie_amh_ewe_akn_moo	0.272069277966673	0.641890377684895	0.522523397614014
158	amr_guj_dyu_mcd_heb_gam_anl_afr_aze_tur_akn_tag_igb_lat_cze_bsq_arw_sod_bem_cnt_rom_ben_ses_krd_zul_bul_fin_ven_moo_hun_lit_tig_geo_nor_ger_ukr_dut_amh_sid_slo_est_swa_sun_bos_bat_jpn_tml_kor_spa_glc_tsw_por_mly_rus_wly_jav_mnd_swe_yor_fre_chh_pol_urd_prs_svk_qcu_ita_hin_ctl_xho_hau_mol_owc_grk_mao_pan_dgb_eng_bam_ind_tha_mlt_knd_fbf_swt_uzb_alb_scr_azi_tsn_vie_aeg_ewe_cic_lda	-0.506250381744727	-1.20499074894056	0.231264213067605
159	chh_lit_cic_ukr_sid_aeg_amr_swe_uzb_tur_zul_mao_moo_grk_krd_bsq_mol_tig_tsw_mnd_eng_ctl_dyu_arw_dgb_alb_est_tsn_fbf_hun_hin_hau_geo_slo_bul_pol_rom_owc_sod_guj_fin_bam_mly_svk_tag_jpn_knd_kor_por_ben_lda_lat_ind_cze_amh_jav_cnt_rus_akn_prs_wly_pan_fre_spa_ita_qcu_dut_nor_glc_igb_gam_mcd_mlt_ger_bat_scr_ven_afr_bem_sun_tha_anl_tml_yor_xho_aze_bos_urd_azi_swt_vie_heb_swa_ses_ewe	-0.631384153741904	-1.50999456971577	0.134435043366034
160	amh_spa_igb_lat_tig_mlt_heb_scr_tur_aze_swt_mao_dgb_grk_swe_bsq_ukr_chh_swa_mnd_rom_ctl_ewe_eng_tsw_nor_fin_lda_bem_hun_cze_aeg_geo_por_afr_guj_mol_gam_sid_urd_est_zul_bat_dut_sun_jpn_knd_kor_svk_slo_xho_ben_tag_glc_wly_mly_cnt_krd_yor_arw_sod_pan_hin_rus_fre_qcu_lit_bos_mcd_tsn_anl_prs_amr_pol_jav_alb_moo_bul_dyu_ind_tha_hau_tml_akn_cic_azi_ger_ita_uzb_fbf_vie_owc_bam_ses_ven	0.499640914949916	1.18169194407525	0.240340808231579
161	tig_lit_tsw_krd_chh_anl_mlt_ctl_uzb_tur_swa_mao_cic_swe_pol_bsq_cze_sod_ses_cnt_svk_por_zul_eng_yor_arw_est_moo_dyu_fin_prs_aeg_geo_urd_guj_nor_ita_wly_owc_slo_hun_igb_tag_rom_sun_jpn_tml_kor_bul_pan_bam_rus_jav_alb_heb_bat_mnd_afr_swt_lat_hau_hin_ukr_spa_dut_qcu_ger_fre_mcd_ewe_gam_ben_amr_grk_ind_mol_lda_glc_fbf_mly_tha_sid_knd_bem_tsn_aze_bos_scr_azi_ven_vie_amh_dgb_xho_akn	-0.178094222476198	-0.419952461095583	0.675488814294554
162	anl_cze_tsn_rus_owc_tig_hau_prs_azi_tur_tsw_jav_igb_glc_nor_bsq_ger_heb_ven_mnd_mcd_afr_lda_pan_zul_eng_fin_dgb_swa_est_slo_chh_geo_scr_ctl_spa_swe_gam_amh_bos_hun_fbf_ind_grk_mly_jpn_knd_kor_hin_arw_akn_guj_sun_rom_mlt_tag_cnt_por_moo_lit_sid_mol_ben_dut_ita_qcu_krd_ukr_alb_cic_sod_bul_amr_urd_bat_pol_swt_svk_yor_mao_tha_wly_tml_dyu_bem_aze_fre_lat_uzb_ewe_vie_aeg_ses_bam_xho	0.155421754320197	0.36584082454069	0.715314700833374
163	chh_glc_swt_rom_sid_tig_amr_cze_aze_tur_swa_ind_igb_prs_scr_bsq_afr_sod_moo_mnd_arw_hin_tsw_ben_tsn_slo_fin_yor_ewe_hun_urd_mlt_geo_lit_spa_svk_rus_gam_heb_bos_est_bem_mao_bul_sun_jpn_tml_kor_mcd_ukr_ven_alb_bat_ctl_anl_jav_cnt_ita_dyu_pan_wly_eng_lat_swe_guj_qcu_pol_ger_fre_ses_aeg_krd_owc_grk_mly_por_fbf_dut_cic_tag_tha_amh_knd_zul_dgb_uzb_nor_mol_azi_xho_vie_hau_bam_akn_lda	0.178807316204652	0.420733738730652	0.67492017761942
164	anl_guj_lda_mcd_gam_amh_amr_prs_aze_tur_yor_tag_dgb_por_ita_bsq_fre_hau_xho_mnd_hin_scr_ven_pan_cic_slo_fin_fbf_moo_est_ctl_heb_geo_cze_nor_lit_svk_sid_mlt_urd_hun_tsw_mly_glc_jav_jpn_tml_kor_alb_swe_swt_grk_ind_afr_wly_sun_cnt_krd_akn_bul_sod_pol_spa_rus_arw_qcu_ben_ger_bos_swa_chh_ukr_owc_mol_bat_dut_dyu_eng_bem_mao_tha_tig_knd_igb_ses_azi_lat_rom_uzb_ewe_vie_aeg_zul_tsn_bam	-0.685919711260551	-1.64414340407278	0.103523020693786
165	hau_arw_tsw_eng_sid_chh_sod_fre_aze_azi_zul_sun_yor_bul_alb_bsq_slo_amr_cic_mnd_lat_rom_dgb_dut_xho_ctl_hun_ses_swt_fin_nor_owc_geo_ukr_ger_grk_cze_tig_heb_prs_est_bem_jav_urd_tag_jpn_tml_kor_rus_hin_swa_ben_mao_pan_anl_ind_cnt_glc_fbf_scr_gam_lit_mol_ita_afr_qcu_krd_spa_bos_ewe_wly_por_mlt_mcd_bat_guj_tsn_pol_igb_mly_tha_aeg_knd_akn_dyu_tur_swe_svk_uzb_lda_vie_amh_ven_bam_moo	-0.0384296658427989	-0.0904944120515234	0.928088954291979
166	mlt_ukr_cic_glc_heb_tig_sod_ben_azi_aze_yor_bat_ses_bos_rus_bsq_alb_owc_bem_cnt_svk_hin_xho_lat_igb_urd_fin_ven_swt_hun_ger_chh_geo_lit_krd_arw_pan_amh_wly_ctl_est_lda_ind_nor_tag_jpn_knd_kor_fre_bul_fbf_dut_jav_mcd_aeg_mly_mnd_cze_ewe_prs_hau_afr_mol_pol_grk_qcu_rom_swe_por_dgb_sid_ita_gam_guj_mao_eng_bam_scr_swa_sun_tha_amr_tml_akn_moo_tur_spa_slo_uzb_tsn_vie_anl_dyu_tsw_zul	0.301724948689956	0.710965665197674	0.478884838111012
167	chh_slo_dyu_ita_sid_sod_gam_eng_azi_aze_moo_bat_ses_spa_lat_bsq_ukr_amr_bam_mnd_pol_grk_igb_alb_tsn_fre_est_tsw_yor_hun_guj_anl_geo_mcd_mol_prs_dut_heb_hau_rus_fin_bem_tag_ben_jav_jpn_knd_kor_bos_por_swa_bul_ind_hin_aeg_mao_cnt_pan_fbf_nor_amh_lit_ctl_swe_svk_qcu_scr_urd_afr_ven_owc_glc_tig_arw_mly_ger_cic_krd_dgb_sun_tha_mlt_tml_swt_lda_uzb_rom_cze_tur_zul_vie_wly_akn_ewe_xho	-0.692753500536548	-1.66386432541105	0.0995057581716793
168	aeg_arw_bam_afr_sid_heb_anl_swe_uzb_tur_dgb_sun_ven_pan_mcd_bsq_mol_wly_tsw_mnd_dut_bos_cic_ger_swa_nor_hun_zul_dyu_fin_eng_chh_geo_scr_fre_krd_ben_hau_owc_lat_est_fbf_ind_alb_tag_jpn_tml_kor_slo_rom_bem_glc_mly_rus_tig_bat_cnt_guj_moo_ctl_sod_hin_ita_svk_lit_qcu_pol_ukr_prs_xho_gam_grk_amh_bul_mao_por_yor_spa_tsn_jav_tha_mlt_knd_lda_ses_azi_cze_urd_aze_swt_vie_amr_akn_ewe_igb	-1.225724698925	-3.04464490550137	0.0030297894822645
169	owc_urd_bam_ita_wly_gam_sod_rus_uzb_aze_fbf_tag_igb_slo_swe_bsq_guj_sid_yor_mnd_ukr_por_swt_afr_moo_eng_hun_ewe_tsw_fin_ctl_hau_geo_ben_dut_bul_lat_mlt_chh_hin_est_zul_sun_prs_mly_jpn_tml_kor_mcd_ger_akn_bos_jav_cze_aeg_bat_cnt_arw_ses_svk_amr_krd_alb_rom_grk_qcu_spa_scr_nor_dyu_tig_pan_heb_mol_mao_glc_lda_lit_tsn_ind_tha_amh_knd_bem_dgb_tur_fre_pol_azi_xho_vie_anl_swa_ven_cic	0.376564905089867	0.888491416640968	0.376568755197656
170	mlt_prs_ewe_swe_sod_wly_amh_bos_tur_aze_igb_sun_dyu_alb_spa_bsq_afr_sid_tsn_cnt_ukr_mcd_bam_cze_lda_urd_hun_swa_bem_est_ctl_chh_geo_grk_glc_rus_fre_anl_aeg_guj_fin_xho_tag_lit_ind_jpn_knd_kor_slo_por_tsw_hin_mao_ger_owc_jav_mnd_ita_cic_svk_tig_lat_pan_krd_bul_qcu_dut_ben_scr_ven_amr_rom_hau_eng_mly_pol_yor_arw_ses_bat_tha_gam_tml_zul_akn_azi_mol_nor_uzb_dgb_vie_heb_fbf_moo_swt	-0.215203061562043	-0.508701905778653	0.612165893807268
171	heb_mcd_swt_grk_sid_hau_tig_dut_tur_uzb_dyu_mao_bem_ctl_afr_bsq_lat_amh_ses_cnt_bul_por_akn_guj_lda_nor_fin_yor_moo_hun_krd_sod_geo_rus_cze_fre_bos_owc_gam_pol_est_cic_tag_svk_mly_jpn_tml_kor_slo_glc_swa_eng_bat_scr_mlt_jav_mnd_rom_igb_ben_anl_hin_ger_alb_arw_qcu_ukr_lit_spa_tsn_wly_pan_amr_prs_ind_mol_dgb_urd_ven_sun_tha_aeg_knd_xho_tsw_aze_ita_swe_azi_zul_vie_chh_bam_fbf_ewe	-0.114086478818099	-0.268933201466186	0.788576801828283
172	chh_rus_cic_slo_hau_gam_mlt_swe_aze_azi_lda_tag_zul_eng_guj_bsq_afr_sod_dgb_mnd_alb_arw_bam_mol_igb_cze_fin_ven_swa_hun_spa_tig_geo_ger_prs_nor_mcd_wly_owc_pol_est_ewe_ind_ukr_mao_jpn_knd_kor_lit_svk_ses_ita_sun_pan_amr_bat_cnt_rom_yor_glc_amh_ctl_hin_lat_ben_qcu_bul_por_fre_dyu_anl_urd_heb_grk_jav_bos_bem_dut_fbf_mly_tha_aeg_tml_tsn_xho_uzb_krd_scr_tur_tsw_vie_sid_swt_akn_moo	-0.217408614052694	-0.513473234236697	0.608838065172798
173	wly_arw_lda_guj_gam_amh_owc_lit_uzb_tur_ven_jav_zul_svk_bos_bsq_mol_heb_swt_cnt_swe_hin_cic_krd_dgb_spa_hun_moo_swa_est_ita_sid_geo_scr_cze_por_pol_aeg_mlt_ger_fin_ewe_ind_pan_bat_jpn_knd_kor_ben_urd_tsn_slo_mly_bul_amr_sun_mnd_grk_fbf_glc_anl_mcd_afr_dut_alb_qcu_fre_lat_ukr_yor_tig_prs_chh_eng_tag_ctl_ses_rom_tsw_mao_tha_hau_tml_dyu_akn_aze_rus_nor_azi_bem_vie_sod_igb_bam_xho	-0.418208441595506	-0.994095885927661	0.322755679426053
174	amr_grk_cic_dut_sid_gam_amh_cze_tur_uzb_ven_tag_bem_krd_swe_bsq_hin_chh_tsn_cnt_scr_lat_akn_svk_swt_urd_est_ses_bam_fin_slo_aeg_geo_bos_pol_ben_prs_sod_tig_arw_hun_ewe_ind_ukr_mly_jpn_tml_kor_glc_mol_lda_bul_mao_mcd_hau_jav_mnd_rus_swa_rom_anl_fre_alb_ctl_lit_qcu_afr_spa_por_yor_heb_ita_wly_pan_sun_guj_dgb_nor_fbf_bat_tha_owc_knd_igb_tsw_azi_eng_ger_aze_dyu_vie_mlt_zul_xho_moo	0.484248494100096	1.14667405286909	0.254458012907875
175	sid_pol_cic_hin_gam_amh_tig_lat_uzb_aze_lda_tag_dgb_eng_spa_bsq_rus_mlt_akn_cnt_alb_prs_fbf_glc_moo_ita_hun_tsw_swt_est_lit_chh_geo_scr_ger_grk_pan_hau_anl_guj_fin_zul_mly_krd_mao_jpn_tml_kor_ben_ukr_ses_bos_jav_nor_aeg_bat_mnd_fre_ewe_afr_heb_swe_svk_urd_bul_qcu_mcd_ctl_arw_yor_owc_dut_sod_rom_sun_slo_ven_mol_bem_ind_tha_amr_knd_dyu_tsn_azi_por_cze_tur_swa_vie_wly_xho_igb_bam	-0.384181715390779	-0.910349263646788	0.364991791707536
176	anl_rom_dyu_swe_sid_gam_owc_guj_uzb_azi_swa_sun_igb_alb_svk_bsq_eng_amr_ses_mnd_por_spa_bem_prs_cic_lat_est_xho_dgb_fin_hin_amh_geo_cze_rus_arw_bos_heb_mlt_ukr_hun_bam_mly_ger_tag_jpn_tml_kor_ctl_pol_akn_pan_bat_ben_hau_ind_cnt_glc_swt_slo_wly_bul_mcd_mol_grk_qcu_fre_scr_afr_fbf_chh_krd_sod_urd_mao_lit_lda_ita_tsn_jav_tha_tig_knd_ven_tsw_tur_nor_dut_aze_yor_vie_aeg_moo_ewe_zul	-0.910197871523299	-2.20528442701985	0.0298992060666743
177	anl_cze_ses_alb_tig_hau_amh_ctl_uzb_tur_tsn_bat_swt_por_lit_bsq_spa_heb_dyu_mnd_bul_pan_xho_bos_moo_glc_fin_dgb_swa_hun_grk_sid_geo_fre_prs_ita_ukr_wly_owc_svk_est_ven_sun_eng_tag_jpn_knd_kor_mol_slo_cic_pol_jav_dut_sod_mao_cnt_scr_igb_hin_aeg_urd_krd_afr_lat_qcu_nor_ben_arw_ewe_mlt_mcd_gam_rus_mly_rom_fbf_swe_bam_ind_tha_chh_tml_yor_tsw_aze_guj_ger_azi_lda_vie_amr_zul_akn_bem	-0.442350358781603	-1.05194196377398	0.295551815989095
178	anl_ger_cic_mol_tig_amr_heb_bul_aze_azi_lda_sun_tsw_cze_afr_bsq_lat_owc_zul_mnd_slo_glc_swt_ben_moo_rom_fin_bem_swa_hun_pol_chh_geo_dut_eng_swe_krd_amh_aeg_hin_est_fbf_tag_grk_mly_jpn_tml_kor_nor_ctl_ewe_prs_mao_mcd_sod_jav_cnt_rus_tsn_spa_wly_ita_por_scr_ukr_qcu_arw_fre_urd_ven_sid_alb_mlt_pan_ind_lit_ses_svk_dgb_bat_tha_hau_knd_yor_xho_tur_guj_bos_uzb_bam_vie_gam_dyu_igb_akn	-0.525451961768437	-1.25087529722489	0.21411777645423
179	wly_grk_swt_ukr_aeg_chh_owc_mcd_aze_azi_bem_sun_swa_bul_dut_bsq_spa_sod_ven_cnt_lat_nor_zul_mol_tsw_pan_hun_ses_lda_fin_afr_gam_geo_urd_rus_krd_slo_anl_tig_pol_est_moo_mao_arw_bat_jpn_knd_kor_prs_rom_ewe_lit_ind_ben_mlt_mly_mnd_por_yor_svk_heb_swe_ita_glc_alb_qcu_guj_ctl_scr_tsn_amr_bos_sid_cze_tag_ger_bam_fre_fbf_jav_tha_amh_tml_xho_dgb_tur_hin_eng_uzb_dyu_vie_hau_akn_cic_igb	0.59960689044902	1.42448692222448	0.157652590335099
180	anl_swe_lda_svk_amh_wly_tig_slo_aze_azi_akn_ind_fbf_grk_ukr_bsq_prs_heb_tsn_cnt_lat_ita_tsw_ctl_ven_ben_hun_swa_bem_est_bul_owc_geo_lit_mol_bos_nor_hau_mlt_pan_fin_ewe_jav_cze_sun_jpn_knd_kor_spa_por_dyu_eng_mly_guj_aeg_mao_mnd_rus_bam_ger_gam_glc_arw_urd_krd_qcu_rom_mcd_dut_igb_sid_fre_sod_pol_bat_hin_moo_afr_xho_tag_tha_chh_tml_ses_dgb_tur_alb_scr_uzb_yor_vie_amr_cic_swt_zul	-0.683306987145588	-1.64218264748217	0.103929498829003
181	aeg_mcd_swt_lit_amh_sod_gam_rus_aze_uzb_tsw_ind_ses_ctl_arw_bsq_hin_tig_fbf_cnt_alb_por_igb_mol_ven_ben_fin_bam_swa_hun_prs_mlt_geo_swe_bul_ger_krd_sid_anl_spa_est_zul_sun_afr_mao_jpn_tml_kor_urd_pol_dyu_guj_jav_nor_chh_tag_mnd_grk_yor_pan_owc_ukr_bos_lat_fre_qcu_glc_dut_scr_xho_hau_cze_amr_eng_mly_slo_cic_ita_lda_bat_tha_wly_knd_bem_moo_tur_svk_rom_azi_ewe_vie_heb_dgb_tsn_akn	-0.0771480040065204	-0.181727790268989	0.856191860990079
182	amh_prs_tsw_ukr_sod_amr_hau_lat_tur_aze_moo_sun_akn_mol_por_bsq_ben_mlt_ewe_mnd_ctl_arw_cic_scr_swa_ger_hun_bem_xho_fin_fre_tig_geo_cze_bul_nor_slo_gam_chh_pan_est_dyu_jav_svk_tag_jpn_knd_kor_dut_lit_lda_bos_bat_glc_wly_mly_cnt_rom_swt_ita_heb_afr_pol_mcd_swe_qcu_eng_grk_rus_bam_anl_hin_owc_spa_ind_krd_yor_alb_ven_mao_tha_sid_tml_fbf_tsn_azi_guj_urd_uzb_igb_vie_aeg_ses_zul_dgb	-0.252902282579496	-0.598237575633036	0.551135604875979
183	amr_afr_swa_fre_amh_wly_hau_pol_aze_azi_moo_sun_igb_swe_ben_bsq_guj_owc_tsn_mnd_hin_krd_xho_ukr_fbf_dut_fin_akn_bam_est_eng_tig_geo_ita_cze_alb_urd_gam_sid_glc_hun_bem_mly_bos_ind_jpn_tml_kor_svk_slo_dyu_scr_jav_rom_chh_tag_cnt_mol_dgb_nor_sod_spa_grk_mcd_arw_qcu_prs_rus_lit_tsw_heb_lat_aeg_pan_mao_bul_zul_ctl_ewe_bat_tha_anl_knd_ven_cic_tur_por_ger_uzb_lda_vie_mlt_swt_ses_yor	-0.160529199942422	-0.378704882180115	0.705770199058942
184	mlt_ger_zul_cze_amh_sod_wly_slo_uzb_tur_xho_bat_moo_prs_mol_bsq_dut_hau_tsn_cnt_mcd_krd_bem_pol_igb_por_fin_lda_swt_est_bos_anl_geo_alb_arw_eng_lit_tig_amr_ctl_hun_ewe_mao_fre_jav_jpn_tml_kor_rus_swe_dgb_grk_tag_ben_owc_mly_mnd_bul_cic_svk_sid_lat_ukr_afr_guj_qcu_pan_glc_spa_ven_gam_rom_aeg_nor_ind_scr_bam_hin_tsw_sun_tha_chh_knd_yor_ses_azi_ita_urd_aze_dyu_vie_heb_swa_akn_fbf	-0.441325992198382	-1.04942819229575	0.29670057854272
185	amr_rom_tsw_svk_heb_hau_gam_glc_aze_uzb_lda_sun_dyu_alb_swe_bsq_ukr_mlt_ses_cnt_spa_ita_tsn_arw_akn_slo_est_xho_yor_fin_bos_wly_geo_bul_por_lit_urd_owc_tig_pan_hun_ewe_mao_hin_jav_jpn_knd_kor_cze_nor_ven_mol_ind_ben_sod_mly_mnd_eng_swa_dut_chh_rus_guj_prs_scr_qcu_mcd_lat_pol_cic_sid_grk_amh_ctl_bat_afr_fbf_ger_zul_tag_tha_anl_tml_dgb_moo_tur_fre_krd_azi_bam_vie_aeg_bem_swt_igb	-0.592270736934894	-1.41337571375404	0.160883714789801
186	sid_spa_bem_pol_gam_aeg_amr_prs_aze_azi_fbf_jav_ses_ger_grk_bsq_ctl_tig_tsw_cnt_krd_pan_ewe_alb_bam_rom_fin_dgb_dyu_est_scr_sod_geo_rus_afr_nor_mcd_owc_heb_swe_hun_xho_mao_hin_mly_jpn_tml_kor_ukr_guj_lda_fre_sun_lat_hau_bat_mnd_eng_swa_glc_wly_svk_ben_dut_ita_qcu_arw_bul_slo_tsn_mlt_cze_chh_por_ind_mol_cic_urd_igb_tag_tha_anl_knd_zul_ven_tur_lit_bos_uzb_yor_vie_amh_moo_swt_akn	-0.832388939408083	-2.00930428911181	0.0474034280234313
187	sod_rus_xho_nor_gam_mlt_sid_arw_uzb_tur_akn_mao_cic_afr_ctl_bsq_hin_chh_bam_cnt_scr_ger_ewe_pan_swt_alb_hun_yor_dyu_fin_dut_heb_geo_mol_glc_spa_lit_tig_wly_por_est_zul_jav_rom_ind_jpn_tml_kor_mcd_krd_tsw_svk_mly_ukr_hau_sun_mnd_prs_ven_pol_amr_bul_fre_lat_bos_qcu_grk_eng_ita_tsn_amh_guj_owc_swe_tag_cze_swa_slo_dgb_bat_tha_anl_knd_moo_lda_aze_ben_urd_azi_fbf_vie_aeg_igb_ses_bem	-0.123102447347946	-0.290543078645582	0.772047707051939
188	gam_guj_tsn_dut_heb_owc_amr_scr_aze_azi_tsw_tag_swt_afr_grk_bsq_fre_hau_bam_mnd_rus_alb_ewe_arw_dgb_swe_hun_lda_bem_est_mol_amh_geo_por_lit_prs_ger_aeg_wly_nor_fin_ven_mly_svk_sun_jpn_knd_kor_bul_hin_akn_mcd_jav_rom_anl_mao_cnt_cze_yor_glc_mlt_bos_ita_urd_lat_qcu_pan_spa_eng_swa_sid_ben_chh_pol_ind_krd_igb_slo_zul_bat_tha_tig_tml_dyu_cic_tur_ukr_ctl_uzb_xho_vie_sod_fbf_moo_ses	-0.113990645667843	-0.269338507649993	0.788265870811968
189	tig_mol_lda_alb_sid_aeg_chh_arw_tur_aze_akn_mly_bem_rom_hin_bsq_krd_amh_bam_mnd_pol_svk_dyu_ukr_ven_lat_fin_tsw_fbf_hun_mcd_amr_geo_cze_ctl_ben_slo_mlt_hau_spa_est_dgb_tag_nor_ind_jpn_knd_kor_scr_lit_tsn_pan_sun_guj_heb_jav_cnt_grk_moo_rus_owc_bul_por_prs_ger_qcu_eng_swe_fre_igb_gam_afr_sod_urd_mao_ita_ses_dut_swa_bat_tha_anl_tml_zul_ewe_uzb_bos_glc_azi_cic_vie_wly_swt_xho_yor	0.156518027174566	0.368727250710228	0.713169110558854
190	amr_ita_ewe_hin_wly_owc_aeg_grk_azi_aze_yor_mao_moo_ger_swe_bsq_lat_amh_akn_cnt_cze_lit_dyu_eng_swt_pol_est_xho_fbf_fin_alb_sid_geo_pan_ben_spa_bos_anl_chh_mcd_hun_tsw_sun_bul_jav_jpn_knd_kor_fre_rom_ses_guj_ind_ctl_heb_mly_mnd_ukr_dgb_dut_mlt_por_arw_svk_scr_qcu_krd_slo_mol_bam_hau_glc_tig_rus_tag_urd_cic_afr_igb_bat_tha_sod_tml_swa_ven_tur_prs_nor_uzb_zul_vie_gam_tsn_lda_bem	0.203756527209692	0.479706552670092	0.632562314965187
191	sid_alb_ewe_svk_wly_mlt_anl_swe_tur_aze_dgb_bat_yor_krd_mol_bsq_eng_gam_tsw_mnd_nor_grk_ven_ukr_bam_lit_est_xho_swt_hun_cze_chh_geo_ben_arw_dut_rus_hau_tig_pan_fin_bem_mly_pol_sun_jpn_tml_kor_hin_bul_dyu_scr_ind_spa_heb_mao_cnt_ger_cic_ctl_owc_prs_slo_por_glc_qcu_fre_afr_rom_lda_amr_bos_aeg_lat_jav_guj_fbf_mcd_tsn_tag_tha_amh_knd_swa_ses_azi_urd_ita_uzb_akn_vie_sod_zul_moo_igb	-0.2447843917327	-0.578077854841182	0.564608715462684
192	chh_grk_zul_svk_wly_hau_heb_slo_uzb_tur_tsn_mly_fbf_pan_ukr_bsq_eng_amr_swa_mnd_por_hin_dgb_swe_ven_prs_est_xho_ses_fin_glc_sod_geo_lat_rom_spa_bos_anl_amh_guj_hun_bem_ind_mcd_sun_jpn_tml_kor_urd_nor_bam_ita_jav_dut_owc_bat_cnt_bul_swt_mol_aeg_arw_afr_ctl_krd_qcu_scr_ben_pol_akn_gam_fre_sid_ger_tag_cze_yor_lit_cic_mao_tha_tig_knd_igb_dyu_aze_rus_alb_azi_tsw_vie_mlt_ewe_moo_lda	-0.283009194642084	-0.66983104829614	0.504625244457544
193	sid_cze_moo_svk_heb_amh_wly_dut_uzb_aze_igb_tag_cic_rom_guj_bsq_ukr_tig_dgb_cnt_grk_ger_tsn_pol_zul_mcd_fin_ven_bam_hun_ben_gam_geo_mol_por_slo_lit_anl_hau_krd_est_lda_ind_nor_bat_jpn_tml_kor_alb_fre_ses_pan_jav_bos_aeg_mao_mnd_eng_swt_glc_mlt_urd_bul_rus_afr_qcu_spa_ctl_arw_yor_chh_lat_amr_prs_sun_ita_ewe_scr_tsw_mly_tha_owc_knd_xho_dyu_tur_hin_swe_azi_akn_vie_sod_swa_fbf_bem	0.246230345231526	0.579066273383265	0.563944399461317
194	amr_ita_xho_urd_sod_tig_mlt_afr_azi_aze_ewe_jav_tsw_rom_krd_bsq_swe_aeg_dyu_mnd_por_pol_igb_bul_ses_rus_hun_lda_swa_est_bos_heb_geo_prs_ger_hin_cze_amh_anl_scr_fin_dgb_sun_mcd_bat_jpn_tml_kor_svk_mol_fbf_dut_tag_lit_hau_ind_cnt_arw_zul_grk_gam_glc_spa_guj_ukr_qcu_nor_slo_lat_swt_wly_ben_sid_fre_mly_eng_cic_pan_ven_mao_tha_chh_knd_bam_akn_tur_alb_ctl_uzb_bem_vie_owc_tsn_yor_moo	-0.537785841382797	-1.27932503900937	0.203965300326109
195	owc_lit_tsw_pol_amr_hau_wly_ukr_uzb_aze_dyu_mly_xho_ita_dut_bsq_krd_anl_bem_mnd_mcd_alb_yor_por_igb_mol_est_bam_moo_hun_afr_aeg_geo_ctl_rom_hin_arw_amh_sod_ger_fin_lda_mao_slo_ind_jpn_tml_kor_rus_eng_cic_urd_sun_prs_heb_tag_cnt_svk_swt_spa_gam_ben_scr_cze_swe_qcu_glc_pan_lat_ses_tig_nor_chh_grk_bat_guj_ven_bul_dgb_jav_tha_mlt_knd_akn_swa_tur_bos_fre_azi_fbf_vie_sid_tsn_zul_ewe	-0.550637270904808	-1.31207213389933	0.192725179030329
196	aeg_ben_cic_urd_wly_heb_mlt_hin_tur_azi_ewe_tag_akn_rom_ukr_bsq_mol_sid_lda_mnd_fre_nor_yor_rus_swt_scr_fin_swa_dgb_est_mcd_gam_geo_dut_slo_afr_prs_amr_anl_grk_hun_igb_sun_pol_jav_jpn_knd_kor_por_arw_ses_eng_mao_cze_sod_mly_cnt_svk_tsn_lit_hau_swe_pan_alb_spa_qcu_guj_lat_glc_zul_owc_bos_amh_ger_bat_bul_fbf_krd_xho_ind_tha_chh_tml_tsw_dyu_aze_ita_ctl_uzb_bam_vie_tig_ven_moo_bem	-0.0792456387633512	-0.186796127813188	0.852227373043867
197	amr_glc_fbf_mol_heb_wly_chh_mcd_tur_aze_swa_sun_moo_por_hin_bsq_ben_tig_tsw_cnt_ctl_afr_xho_swe_dgb_krd_est_lda_akn_fin_pan_hau_geo_prs_bul_urd_nor_sid_aeg_svk_hun_bam_ind_lit_mao_jpn_knd_kor_eng_dut_zul_ukr_bat_fre_owc_jav_mnd_scr_cic_rom_gam_lat_spa_arw_alb_qcu_rus_cze_bos_bem_anl_guj_sod_slo_mly_pol_igb_ita_dyu_tag_tha_amh_tml_ven_yor_azi_grk_ger_uzb_swt_vie_mlt_ses_tsn_ewe	-0.39712251213005	-0.942345603965244	0.348457243023548
198	mlt_alb_dgb_afr_amr_chh_hau_mcd_aze_azi_ven_ind_yor_prs_bos_bsq_cze_wly_tsn_cnt_hin_rom_ewe_grk_akn_ctl_est_moo_bem_fin_ben_amh_geo_eng_spa_pan_bul_aeg_heb_mol_hun_fbf_mly_slo_sun_jpn_knd_kor_swe_dut_ses_fre_jav_nor_anl_bat_mnd_pol_igb_ukr_gam_svk_lat_arw_ger_qcu_ita_por_glc_swa_sod_rus_tig_guj_mao_krd_dyu_urd_xho_tag_tha_owc_tml_zul_swt_uzb_lit_scr_tur_bam_vie_sid_cic_tsw_lda	0.362972699648631	0.854005586653021	0.395296330426689
199	anl_glc_tsn_scr_mlt_wly_hau_nor_azi_tur_swt_jav_ses_eng_slo_bsq_ukr_aeg_bam_mnd_guj_svk_dgb_krd_fbf_fre_est_yor_ven_fin_bul_sid_geo_rus_prs_swe_spa_tig_heb_pan_hun_bem_ind_afr_mao_jpn_knd_kor_por_bos_igb_ita_bat_pol_chh_tag_cnt_grk_ewe_ben_owc_lat_mol_ger_hin_qcu_lit_ctl_urd_akn_amh_alb_gam_rom_mly_dut_zul_arw_cic_sun_tha_sod_tml_tsw_xho_aze_cze_mcd_uzb_lda_vie_amr_moo_dyu_swa	-0.492939817104382	-1.17179681830597	0.24427189061864
200	sid_slo_lda_scr_hau_tig_amh_lat_aze_uzb_ewe_bat_swt_grk_por_bsq_hin_owc_tsw_mnd_ger_rom_fbf_krd_igb_rus_fin_moo_akn_est_urd_mlt_geo_ukr_pan_bul_lit_chh_wly_ctl_hun_xho_mao_bos_tag_jpn_tml_kor_pol_spa_zul_svk_jav_prs_heb_sun_cnt_mol_dgb_afr_aeg_fre_swe_ben_dut_qcu_guj_arw_eng_dyu_anl_mcd_gam_alb_ind_glc_yor_nor_tsn_mly_tha_amr_knd_bam_ses_azi_cze_ita_tur_swa_vie_sod_cic_ven_bem	0.460974051267015	1.08897883774393	0.27897708396644
201	wly_ger_moo_eng_gam_amr_aeg_ctl_uzb_azi_swt_jav_bam_cze_nor_bsq_urd_anl_swa_cnt_slo_hin_yor_lit_zul_bos_fin_tsw_ven_hun_lat_amh_geo_mcd_spa_afr_scr_mlt_owc_ukr_est_fbf_sun_alb_mao_jpn_tml_kor_pol_krd_dyu_bul_ind_arw_heb_mly_mnd_pan_akn_prs_chh_rus_dut_swe_rom_qcu_guj_glc_grk_cic_sod_svk_sid_ben_bat_por_bem_mol_dgb_tag_tha_hau_knd_lda_igb_tur_ita_fre_aze_ses_vie_tig_tsn_ewe_xho	-0.500325448063539	-1.189613694397	0.237226504577688
202	gam_swe_xho_pan_wly_aeg_chh_afr_uzb_aze_ewe_mly_ses_bos_rus_bsq_spa_amh_akn_cnt_krd_ger_tsn_mcd_dyu_ctl_fin_ven_bem_est_lit_heb_geo_svk_glc_ben_bul_sid_tig_grk_hun_fbf_mao_ukr_jav_jpn_tml_kor_guj_scr_zul_fre_sun_nor_sod_ind_mnd_lat_yor_hin_amr_rom_urd_prs_por_qcu_arw_alb_pol_cic_mlt_slo_owc_mol_bat_cze_swa_ita_swt_tag_tha_hau_knd_bam_dgb_tur_eng_dut_azi_moo_vie_anl_tsw_igb_lda	-0.570155870573911	-1.36363435465856	0.175974399895291
203	sod_lat_tsw_rom_mlt_hau_amh_pan_tur_uzb_cic_mao_akn_afr_grk_bsq_por_sid_ven_cnt_lit_nor_yor_ukr_tsn_mol_hun_ses_dgb_fin_hin_chh_geo_fre_prs_bos_pol_tig_anl_urd_est_bem_mly_svk_bat_jpn_knd_kor_dut_alb_swa_eng_sun_scr_heb_ind_mnd_rus_fbf_krd_amr_swe_glc_spa_ctl_qcu_cze_arw_bul_swt_gam_mcd_owc_guj_tag_ben_ewe_slo_lda_jav_tha_wly_tml_zul_xho_azi_ger_ita_aze_igb_vie_aeg_bam_moo_dyu	-0.173385926051468	-0.408932726748465	0.683529218028086
204	owc_mcd_cic_lat_sid_mlt_chh_cze_azi_uzb_bem_jav_dgb_ger_por_bsq_spa_heb_zul_cnt_svk_glc_moo_krd_tsn_grk_hun_swa_yor_fin_alb_amh_geo_ukr_dut_eng_prs_tig_amr_afr_est_bam_sun_scr_ind_jpn_tml_kor_ita_pol_xho_ctl_bat_urd_wly_mly_mnd_arw_akn_lit_gam_nor_rus_guj_fre_qcu_slo_bul_hin_tsw_anl_swe_sod_rom_tag_bos_dyu_pan_igb_mao_tha_hau_knd_lda_ven_aze_ben_mol_tur_ses_vie_aeg_swt_fbf_ewe	-0.161643826749234	-0.381568628013263	0.703651762103133
205	aeg_scr_igb_ita_wly_owc_amh_hin_aze_uzb_xho_sun_bam_guj_mol_bsq_slo_tig_ses_cnt_lat_glc_ewe_por_lda_rus_est_dgb_moo_fin_swe_sod_geo_krd_afr_pan_bos_mlt_chh_dut_hun_bem_tag_cze_mly_jpn_knd_kor_prs_ben_swa_ukr_ind_grk_gam_bat_mnd_mcd_yor_nor_sid_lit_ctl_alb_bul_qcu_fre_spa_rom_akn_hau_pol_anl_urd_mao_ger_zul_arw_fbf_jav_tha_heb_tml_dyu_tsw_tur_svk_eng_azi_swt_vie_amr_tsn_ven_cic	-0.261318956073219	-0.617702608892646	0.538281032943393
206	hau_urd_swt_guj_anl_heb_owc_eng_azi_aze_cic_tag_swa_krd_bos_bsq_spa_chh_ven_mnd_por_pol_bem_fre_bam_scr_est_moo_zul_fin_alb_wly_geo_dut_mcd_ben_mol_aeg_sid_ita_hun_dyu_mly_ukr_mao_jpn_tml_kor_arw_prs_lda_svk_ind_rus_amr_bat_cnt_glc_tsn_ctl_gam_cze_hin_rom_lat_qcu_bul_grk_nor_tsw_sod_slo_amh_pan_sun_lit_xho_ger_ewe_jav_tha_tig_knd_fbf_igb_uzb_swe_afr_tur_dgb_vie_mlt_yor_ses_akn	-0.34108508845799	-0.807828426919711	0.421250832068921
207	sod_eng_swa_swe_tig_aeg_sid_ukr_uzb_azi_yor_sun_ewe_scr_nor_bsq_spa_owc_bam_mnd_arw_krd_ven_lit_moo_urd_est_xho_ses_fin_hin_hau_geo_svk_lat_guj_slo_wly_chh_mcd_hun_zul_bat_ger_tag_jpn_tml_kor_fre_rus_tsn_ben_mly_pan_mlt_ind_cnt_rom_lda_mol_amh_por_prs_dut_alb_qcu_bul_bos_grk_dgb_anl_cze_gam_glc_mao_ctl_igb_afr_swt_jav_tha_amr_knd_fbf_bem_aze_pol_ita_tur_akn_vie_heb_tsw_dyu_cic	-0.310444740543037	-0.734564244336904	0.464453071657705
208	hau_bos_swt_svk_amr_gam_sod_ger_uzb_azi_moo_jav_ewe_eng_afr_bsq_prs_mlt_zul_mnd_ita_arw_bem_lit_cic_alb_fin_igb_tsn_hun_slo_heb_geo_scr_lat_ukr_mcd_wly_amh_cze_est_ven_mly_bul_sun_jpn_tml_kor_dut_glc_lda_pan_mao_ctl_sid_ind_cnt_rus_ses_swe_aeg_krd_por_spa_rom_qcu_ben_urd_mol_dyu_chh_hin_anl_grk_tag_fre_akn_nor_fbf_bat_tha_tig_knd_dgb_tsw_aze_pol_guj_tur_xho_vie_owc_swa_yor_bam	0.0415085526270981	0.0976926874316427	0.922386562800242
209	heb_guj_swa_rom_aeg_sid_hau_bul_tur_azi_bem_tag_moo_alb_hin_bsq_por_sod_dyu_mnd_ukr_glc_tsn_pol_cic_spa_est_ven_tsw_hun_afr_gam_geo_swe_ger_krd_bos_chh_tig_lat_fin_swt_sun_ben_jav_jpn_tml_kor_slo_urd_igb_eng_mao_rus_mlt_mly_cnt_mcd_bam_mol_amh_prs_dut_grk_lit_qcu_pan_ita_svk_ses_anl_nor_wly_ctl_bat_cze_akn_scr_ewe_ind_tha_owc_knd_xho_zul_aze_fre_arw_uzb_dgb_vie_amr_yor_fbf_lda	0.0478577828600673	0.112559730542215	0.910622217502043
210	chh_hin_lda_scr_heb_hau_amh_mcd_aze_azi_xho_tag_swa_pan_grk_bsq_krd_mlt_akn_mnd_lat_cze_swt_fre_ewe_eng_hun_dyu_zul_est_arw_tig_geo_lit_swe_pol_mol_gam_wly_guj_fin_fbf_jav_spa_sun_jpn_tml_kor_ukr_bos_dgb_svk_bat_slo_aeg_mly_cnt_por_bem_rom_sod_nor_rus_ctl_ger_qcu_ben_dut_glc_igb_amr_ita_owc_prs_ind_urd_ses_bul_tsn_mao_tha_sid_knd_yor_ven_tur_afr_alb_uzb_bam_vie_anl_tsw_cic_moo	0.245583461866053	0.577762781576396	0.564820556567519
211	anl_mcd_fbf_pol_sid_amh_gam_rus_azi_uzb_zul_sun_ven_spa_guj_bsq_bos_tig_cic_mnd_arw_pan_dyu_bul_yor_ben_fin_lda_bam_est_grk_hau_geo_ger_urd_fre_hin_mlt_amr_krd_hun_xho_mly_afr_bat_jpn_tml_kor_alb_nor_akn_glc_jav_lat_chh_mao_cnt_prs_moo_dut_heb_scr_mol_swe_cze_qcu_por_eng_svk_ewe_sod_ctl_owc_rom_ind_lit_swa_ukr_dgb_tag_tha_wly_knd_tsw_bem_tur_ita_slo_aze_ses_vie_aeg_tsn_swt_igb	-0.147902900104981	-0.34919788885565	0.727730171842753
212	mlt_pan_xho_grk_hau_tig_aeg_ukr_azi_tur_bem_ind_fbf_lat_slo_bsq_eng_chh_swt_cnt_fre_rus_tsn_svk_lda_hin_est_tsw_ses_hun_dut_owc_geo_nor_cze_por_swe_amh_heb_arw_fin_akn_bat_ctl_sun_jpn_knd_kor_mcd_rom_zul_ita_tag_mol_gam_mao_mnd_afr_yor_krd_sid_prs_bul_spa_ben_qcu_scr_glc_lit_dgb_amr_pol_wly_urd_mly_guj_ven_ger_swa_jav_tha_sod_tml_ewe_dyu_uzb_bos_alb_aze_moo_vie_anl_igb_bam_cic	-1.03018693370445	-2.51280271364089	0.0136992977320851
213	anl_urd_xho_mcd_hau_amh_chh_svk_azi_tur_lda_jav_swa_slo_lat_bsq_guj_aeg_cic_cnt_arw_ben_swt_swe_dyu_alb_fin_akn_zul_est_bul_heb_geo_mol_ita_fre_rus_amr_tig_nor_hun_dgb_mly_spa_tag_jpn_knd_kor_dut_afr_ewe_eng_sun_cze_sod_ind_mnd_pol_tsn_pan_sid_ukr_lit_bos_por_qcu_rom_ger_grk_fbf_owc_scr_gam_hin_mao_prs_tsw_ctl_bem_bat_tha_wly_tml_moo_yor_aze_glc_krd_uzb_igb_vie_mlt_bam_ven_ses	-0.723455848289235	-1.73623098857626	0.0858346060558763
214	sod_rom_bem_bul_amr_owc_hau_grk_azi_tur_bam_sun_dyu_pan_eng_bsq_lit_heb_fbf_cnt_por_guj_lda_hin_tsw_spa_fin_moo_swa_est_cze_mlt_geo_swe_afr_lat_ctl_sid_chh_svk_hun_yor_tag_nor_mly_jpn_tml_kor_slo_arw_ses_prs_mao_ben_anl_bat_mnd_ukr_zul_fre_aeg_ger_mcd_dut_bos_qcu_rus_pol_urd_ven_gam_krd_tig_glc_jav_ita_xho_alb_cic_ind_tha_amh_knd_igb_swt_aze_scr_mol_uzb_tsn_vie_wly_ewe_akn_dgb	-0.0985258754440932	-0.232244094427212	0.816858735487749
215	chh_glc_ven_lat_aeg_tig_heb_nor_uzb_tur_akn_jav_swt_pan_mol_bsq_eng_amh_bam_mnd_scr_fre_dyu_pol_cic_rom_fin_igb_tsn_hun_grk_gam_geo_hin_lit_ita_alb_anl_wly_ctl_est_fbf_mly_ben_bat_jpn_knd_kor_mcd_bos_bem_prs_sun_urd_owc_ind_cnt_svk_ses_rus_amr_por_bul_spa_ger_qcu_ukr_afr_arw_tsw_sid_guj_mlt_swe_tag_krd_lda_cze_swa_mao_tha_sod_tml_dgb_yor_aze_dut_slo_azi_xho_vie_hau_ewe_moo_zul	-0.0442620437774315	-0.104383872287042	0.917089509636992
216	tig_ita_zul_fre_sid_chh_hau_alb_azi_uzb_swt_bat_tsn_cze_lat_bsq_slo_wly_igb_cnt_pol_ctl_dyu_glc_lda_grk_hun_dgb_bam_est_spa_gam_geo_bos_eng_rom_mcd_sod_mlt_swe_fin_akn_sun_ukr_tag_jpn_tml_kor_dut_nor_bem_scr_jav_lit_heb_mao_mnd_arw_cic_urd_anl_mol_afr_krd_pan_qcu_rus_guj_hin_tsw_aeg_bul_owc_por_ind_svk_yor_ben_ses_mly_tha_amr_knd_moo_swa_tur_prs_ger_aze_fbf_vie_amh_xho_ewe_ven	-0.117935670594034	-0.278473379390442	0.78126722880194
217	wly_eng_ven_lat_chh_gam_anl_ita_uzb_aze_igb_ind_lda_arw_ger_bsq_urd_sid_dyu_cnt_mol_guj_akn_ben_swa_nor_hun_ewe_tsw_est_svk_mlt_geo_scr_spa_prs_swe_hau_heb_bul_fin_yor_bat_afr_jav_jpn_tml_kor_bos_por_swt_dut_mao_grk_amr_mly_mnd_lit_tsn_cze_owc_alb_slo_ukr_krd_qcu_ctl_pan_mcd_zul_sod_rus_aeg_glc_tag_rom_bem_hin_ses_sun_tha_tig_knd_dgb_fbf_tur_pol_fre_azi_cic_vie_amh_moo_xho_bam	0.0895379529145262	0.210552825528015	0.833696864548802
218	anl_bos_ses_krd_wly_chh_aeg_grk_tur_azi_tsw_ind_tsn_guj_ita_bsq_prs_amr_swt_mnd_spa_arw_bam_glc_bem_ukr_fin_xho_yor_hun_nor_tig_geo_bul_swe_mcd_slo_gam_sod_rus_est_moo_mao_ger_tag_jpn_knd_kor_cze_scr_swa_hin_bat_fre_mlt_mly_cnt_mol_lda_ben_hau_por_afr_lit_eng_qcu_rom_lat_svk_fbf_heb_pan_amh_pol_jav_dut_zul_urd_ewe_sun_tha_owc_tml_dyu_cic_aze_alb_ctl_uzb_dgb_vie_sid_igb_akn_ven	-0.222690052484532	-0.525701447503221	0.600346931446817
219	hau_prs_akn_ben_chh_mlt_aeg_guj_aze_tur_ven_mly_cic_bul_fre_bsq_bos_amh_moo_cnt_svk_dut_dyu_arw_bam_ctl_hun_yor_lda_fin_slo_sid_geo_spa_scr_grk_lat_anl_owc_krd_est_swa_tag_ukr_sun_jpn_tml_kor_ita_glc_zul_mol_jav_swe_amr_ind_mnd_por_tsn_alb_heb_eng_urd_pol_rom_qcu_pan_afr_lit_ewe_tig_hin_wly_cze_bat_mcd_dgb_ger_swt_mao_tha_gam_knd_tsw_xho_azi_nor_rus_uzb_bem_vie_sod_ses_fbf_igb	-0.57690200732739	-1.38059901378891	0.170711446948882
220	amh_mol_xho_glc_chh_amr_mlt_swe_uzb_azi_dgb_mao_swt_nor_ben_bsq_prs_heb_tsw_cnt_afr_pan_lda_rom_zul_bul_fin_fbf_yor_est_lit_anl_geo_slo_urd_rus_pol_owc_tig_por_hun_swa_tag_fre_sun_jpn_knd_kor_lat_krd_bam_ukr_mly_ger_sid_bat_mnd_grk_cic_guj_hau_bos_ita_arw_mcd_qcu_svk_scr_spa_ses_gam_alb_wly_dut_jav_ctl_moo_cze_ven_ind_tha_sod_tml_ewe_tsn_tur_hin_eng_aze_bem_vie_aeg_akn_igb_dyu	-0.719287716485166	-1.72831620054781	0.0872504019887369
221	anl_svk_ses_por_aeg_mlt_wly_grk_uzb_tur_swa_mly_bem_rus_ben_bsq_swe_amr_bam_cnt_ukr_afr_ven_alb_igb_bos_fin_tsn_ewe_hun_pan_gam_geo_fre_arw_glc_spa_chh_sod_ger_est_cic_bat_dut_tag_jpn_knd_kor_rom_krd_fbf_prs_jav_mol_heb_ind_mnd_bul_lda_ita_tig_mcd_lat_urd_pol_qcu_lit_ctl_scr_tsw_amh_guj_owc_cze_sun_slo_yor_eng_akn_mao_tha_sid_tml_swt_dyu_aze_nor_hin_azi_dgb_vie_hau_xho_zul_moo	-0.243882997197149	-0.578155752139199	0.564556346810219
222	sod_lit_dyu_mol_chh_owc_heb_por_uzb_tur_bem_sun_akn_alb_cze_bsq_pol_amr_bam_cnt_ger_arw_fbf_guj_tsw_slo_est_dgb_moo_hun_ctl_aeg_geo_ukr_krd_urd_rus_amh_anl_fre_fin_swt_bat_scr_mly_jpn_knd_kor_nor_prs_ven_swe_jav_glc_gam_ind_mnd_hin_swa_bos_mlt_ita_spa_eng_ben_qcu_grk_rom_pan_tsn_tig_lat_sid_dut_mao_svk_yor_afr_ses_tag_tha_hau_tml_igb_zul_azi_mcd_bul_aze_lda_vie_wly_cic_xho_ewe	-0.782642546384602	-1.88342023147717	0.0627682994601663
223	owc_bul_swt_eng_wly_gam_hau_nor_azi_uzb_fbf_ind_moo_lat_dut_bsq_krd_tig_bem_cnt_por_urd_dgb_alb_ven_swe_hun_xho_swa_est_guj_aeg_geo_glc_arw_pol_afr_sod_amh_bos_fin_cic_sun_ita_mao_jpn_knd_kor_slo_hin_tsn_scr_mly_ben_amr_jav_mnd_lit_yor_svk_anl_cze_fre_rom_ukr_qcu_ctl_spa_rus_ewe_sid_mcd_heb_prs_bat_mol_igb_grk_zul_tag_tha_chh_tml_lda_akn_tur_pan_ger_aze_ses_vie_mlt_bam_tsw_dyu	-0.00550177243532031	-0.0129850338764382	0.989667548459096
224	aeg_rus_tsw_afr_anl_hau_amr_ita_tur_azi_lda_ind_zul_arw_spa_bsq_lat_heb_ses_cnt_prs_guj_akn_ctl_ewe_ben_fin_ven_dyu_hun_grk_tig_geo_glc_nor_slo_bul_sod_amh_ger_est_bem_mao_bos_bat_jpn_knd_kor_alb_pol_tsn_scr_jav_swe_wly_sun_mnd_pan_swt_dut_chh_mcd_rom_por_eng_qcu_fre_mol_svk_bam_sid_ukr_mlt_hin_mly_urd_moo_cze_yor_tag_tha_gam_tml_fbf_swa_aze_lit_krd_uzb_igb_vie_owc_cic_dgb_xho	-0.861668884544503	-2.0828039014043	0.0400140573934948
225	owc_slo_igb_afr_mlt_amr_sod_rom_uzb_tur_tsn_sun_dyu_alb_cze_bsq_ctl_tig_xho_cnt_eng_fre_bem_hin_lda_svk_fin_ewe_yor_est_rus_aeg_geo_pol_swe_grk_scr_amh_gam_bos_hun_tsw_bat_lat_mly_jpn_tml_kor_bul_ita_ses_nor_tag_guj_anl_ind_mnd_mcd_swt_spa_wly_pan_ben_por_dut_qcu_mol_prs_glc_akn_chh_urd_hau_krd_mao_ger_bam_ukr_dgb_jav_tha_sid_knd_cic_ven_azi_arw_lit_aze_swa_vie_heb_zul_moo_fbf	-0.101193692743768	-0.238733945258094	0.811837173343634
226	aeg_hin_swt_cze_sod_gam_hau_fre_aze_uzb_ses_bat_dgb_mol_urd_bsq_mcd_owc_fbf_cnt_grk_scr_lda_lat_tsw_swe_fin_yor_ven_hun_glc_amr_geo_ukr_dut_svk_pan_tig_sid_rus_est_zul_mly_pol_tag_jpn_tml_kor_prs_afr_cic_eng_mao_nor_anl_sun_mnd_ger_bam_ita_chh_ben_por_arw_bul_qcu_krd_slo_bos_moo_amh_alb_heb_lit_jav_ctl_akn_guj_tsn_ind_tha_mlt_knd_bem_swa_tur_spa_rom_azi_dyu_vie_wly_xho_ewe_igb	0.250385532491873	0.589125552548482	0.557205406445476
227	mlt_fre_yor_lat_tig_sid_wly_krd_uzb_aze_ven_bat_tsw_mol_bul_bsq_por_sod_cic_cnt_ita_cze_bam_nor_bem_afr_fin_tsn_igb_hun_bos_amh_geo_ger_slo_arw_scr_owc_aeg_ben_est_ses_mao_guj_jav_jpn_tml_kor_grk_ctl_swa_glc_ind_ukr_hau_mly_mnd_urd_dgb_hin_anl_swe_alb_pan_rus_qcu_lit_rom_mcd_moo_heb_prs_chh_spa_sun_dut_zul_svk_fbf_tag_tha_amr_knd_swt_xho_azi_eng_pol_tur_ewe_vie_gam_lda_akn_dyu	-0.452327073093496	-1.07411959007106	0.285548098948671
228	hau_ger_dgb_dut_gam_wly_sod_bos_uzb_aze_bem_jav_bam_bul_ukr_bsq_rom_amh_xho_mnd_hin_fre_igb_glc_zul_pan_est_swt_fbf_hun_lat_sid_geo_alb_spa_svk_lit_heb_anl_por_fin_swa_sun_krd_tag_jpn_tml_kor_arw_eng_tsw_urd_ind_slo_owc_mao_cnt_mcd_lda_nor_tig_ita_scr_ben_pol_qcu_grk_swe_guj_cic_amr_rus_mlt_mol_mly_afr_ses_cze_moo_bat_tha_aeg_knd_akn_ven_azi_ctl_prs_tur_yor_vie_chh_ewe_tsn_dyu	-0.791626199318875	-1.90700217278479	0.0596069074413485
229	aeg_slo_yor_nor_sid_tig_amr_ukr_tur_uzb_moo_mly_dyu_por_krd_bsq_lit_heb_fbf_mnd_svk_ita_akn_guj_ven_swe_hun_igb_tsn_est_ctl_owc_geo_eng_scr_rus_hin_amh_wly_fre_fin_cic_bat_bos_sun_jpn_tml_kor_afr_urd_swa_dut_tag_cze_gam_mao_cnt_rom_xho_ger_hau_alb_mol_glc_prs_qcu_spa_bul_ben_swt_chh_arw_sod_pol_jav_mcd_tsw_grk_ses_ind_tha_anl_knd_bem_dgb_azi_lat_pan_aze_lda_vie_mlt_zul_bam_ewe	-0.922755264426041	-2.23968979525769	0.0274939210379247
230	aeg_lat_ewe_ita_wly_gam_sid_nor_azi_tur_xho_mly_bam_dut_svk_bsq_mcd_sod_swt_mnd_spa_cze_bem_mol_dgb_slo_fin_akn_ven_est_fre_hau_geo_grk_eng_prs_ger_chh_heb_lit_hun_lda_bat_ctl_tag_jpn_tml_kor_urd_hin_cic_ben_ind_bul_tig_sun_cnt_pan_igb_arw_mlt_pol_rus_afr_alb_qcu_bos_por_swe_tsw_amh_rom_amr_guj_mao_ukr_fbf_krd_swa_jav_tha_owc_knd_zul_yor_uzb_scr_glc_aze_moo_vie_anl_ses_tsn_dyu	0.156872537537599	0.369360133754337	0.712698971906154
231	aeg_urd_fbf_ita_mlt_amh_anl_pol_azi_uzb_xho_sun_lda_cze_mcd_bsq_glc_chh_akn_cnt_dut_pan_cic_bos_tsw_ukr_fin_swt_igb_est_por_gam_geo_svk_afr_eng_hin_sid_owc_ger_hun_tsn_jav_scr_mao_jpn_tml_kor_lat_fre_ses_ben_bat_swe_wly_tag_mnd_guj_bem_rus_amr_nor_rom_spa_krd_qcu_slo_prs_bul_zul_tig_mol_sod_ctl_mly_alb_dyu_lit_swa_ind_tha_heb_knd_yor_ewe_aze_grk_arw_tur_ven_vie_hau_dgb_moo_bam	0.145825885109167	0.343129956837642	0.732275123240327
232	owc_glc_ewe_eng_aeg_hau_mlt_nor_uzb_aze_xho_mly_dyu_scr_bul_bsq_fre_anl_swa_cnt_ukr_ben_yor_bos_igb_por_hun_bem_tsn_fin_hin_tig_geo_svk_urd_dut_mol_amh_chh_krd_est_cic_sun_swe_bat_jpn_knd_kor_rom_alb_tsw_grk_mao_guj_sod_jav_mnd_arw_ven_lat_sid_cze_mcd_pan_prs_qcu_slo_afr_ger_bam_amr_pol_heb_ctl_tag_spa_fbf_lit_swt_ind_tha_wly_tml_dgb_moo_azi_rus_ita_tur_akn_vie_gam_lda_ses_zul	0.948788321702485	2.26187788310408	0.0260342620463315
233	chh_guj_zul_mol_gam_sid_amh_bos_aze_uzb_xho_tag_tsn_lat_rom_bsq_ben_anl_igb_mnd_slo_arw_ewe_krd_dyu_afr_est_bam_ven_fin_pol_owc_geo_cze_ita_glc_prs_sod_heb_pan_hun_fbf_bat_lit_ind_jpn_knd_kor_hin_por_moo_ctl_sun_spa_hau_mly_cnt_eng_dgb_alb_aeg_grk_nor_rus_mcd_qcu_swe_svk_scr_cic_mlt_ger_amr_ukr_mao_bul_akn_fre_yor_jav_tha_wly_tml_tsw_lda_tur_dut_urd_azi_swa_vie_tig_swt_bem_ses	0.121510694086697	0.286079362259872	0.775453615263174
234	owc_ukr_cic_prs_wly_gam_tig_rom_tur_uzb_ewe_jav_swa_scr_ita_bsq_dut_hau_akn_mnd_mol_arw_ses_afr_ven_slo_hun_lda_bam_est_ctl_anl_geo_cze_glc_svk_lat_sod_aeg_eng_fin_igb_mao_pol_sun_jpn_knd_kor_pan_bul_moo_alb_tag_lit_chh_bat_cnt_urd_fbf_nor_sid_ger_guj_swe_rus_qcu_spa_grk_krd_xho_heb_hin_mlt_ben_mly_por_tsn_bos_dyu_ind_tha_amr_tml_yor_tsw_aze_mcd_fre_azi_zul_vie_amh_swt_bem_dgb	-0.584002660054687	-1.39400285895006	0.166638578711165
235	owc_alb_xho_guj_sod_sid_tig_afr_aze_tur_tsn_mao_yor_pan_slo_bsq_rus_amr_tsw_mnd_ita_swe_swt_ger_bem_grk_hun_bam_lda_est_scr_gam_geo_nor_svk_krd_pol_aeg_mlt_arw_fin_cic_tag_glc_ind_jpn_tml_kor_cze_ctl_swa_bul_sun_rom_anl_bat_cnt_eng_dgb_mcd_hau_urd_hin_ukr_ben_qcu_fre_bos_lat_moo_amh_spa_heb_prs_jav_lit_ven_dut_ses_mly_tha_wly_knd_dyu_fbf_uzb_por_mol_azi_akn_vie_chh_ewe_igb_zul	-0.186899572149512	-0.44155457497886	0.659836521857411
236	wly_ita_tsw_ben_chh_amh_hau_krd_uzb_azi_bem_ind_xho_fre_eng_bsq_mcd_sid_fbf_mnd_alb_svk_tsn_nor_moo_urd_est_cic_swt_fin_guj_heb_geo_lit_dut_rus_prs_owc_anl_por_hun_akn_jav_ukr_mly_jpn_knd_kor_arw_hin_bam_grk_mao_pol_amr_bat_cnt_lat_ven_ctl_sod_bos_cze_slo_spa_qcu_glc_bul_mol_yor_gam_ger_mlt_pan_sun_rom_zul_afr_ewe_tag_tha_tig_tml_dyu_lda_aze_scr_swe_tur_swa_vie_aeg_ses_igb_dgb	-0.836662911588551	-2.02280847883205	0.0459642547995513
237	mlt_prs_yor_ukr_gam_amr_anl_eng_azi_tur_fbf_jav_ewe_arw_rom_bsq_ita_hau_zul_mnd_nor_cze_bam_pol_cic_hin_hun_swa_dyu_est_lit_sid_geo_grk_lat_rus_alb_owc_sod_slo_fin_tsw_mao_fre_ind_jpn_knd_kor_urd_bul_xho_glc_tag_svk_heb_mly_cnt_dut_moo_spa_wly_scr_mol_guj_afr_qcu_bos_pan_ger_igb_amh_por_chh_swe_sun_krd_lda_ctl_ven_bat_tha_tig_tml_dgb_ses_aze_ben_mcd_uzb_akn_vie_aeg_bem_swt_tsn	-0.749890212942404	-1.80300070557834	0.0746267857708854
238	sod_por_zul_cze_gam_amr_aeg_ben_azi_uzb_fbf_jav_bem_dut_eng_bsq_ita_heb_ewe_mnd_nor_glc_dgb_alb_dyu_ukr_fin_moo_lda_hun_afr_chh_geo_guj_rom_ger_mol_owc_tig_grk_est_cic_ind_swe_tag_jpn_tml_kor_fre_pan_ses_bos_sun_arw_mlt_bat_cnt_rus_igb_lat_hau_lit_svk_slo_mcd_qcu_spa_urd_hin_akn_anl_krd_amh_ctl_mly_prs_swa_scr_tsw_mao_tha_wly_knd_swt_tsn_aze_bul_pol_tur_ven_vie_sid_xho_yor_bam	-0.501961838745632	-1.19418778645801	0.235441526717811
239	hau_ukr_moo_afr_wly_tig_aeg_prs_aze_azi_swa_mly_zul_urd_nor_bsq_svk_amh_bam_cnt_ben_rus_tsn_krd_yor_spa_hun_swt_dyu_est_grk_amr_geo_por_mol_mcd_bos_anl_sid_pan_fin_bem_jav_dut_ind_jpn_tml_kor_slo_guj_tsw_hin_mao_pol_chh_sun_mnd_rom_igb_swe_sod_lat_bul_arw_scr_qcu_ctl_fre_alb_ewe_mlt_ita_owc_ger_tag_cze_cic_eng_dgb_bat_tha_heb_knd_akn_xho_tur_lit_glc_uzb_lda_vie_gam_ses_ven_fbf	-0.556893615668774	-1.32745328396727	0.187608216163438
240	owc_ukr_bam_ita_heb_gam_anl_rus_azi_aze_swa_bat_tsn_hin_arw_bsq_alb_tig_ven_cnt_ben_bos_fbf_bul_xho_eng_hun_bem_akn_fin_pan_sod_geo_scr_dut_slo_mcd_chh_hau_prs_est_swt_sun_guj_ind_jpn_tml_kor_rom_fre_cic_svk_jav_pol_sid_mly_mnd_ger_tsw_nor_mlt_grk_spa_krd_por_qcu_lat_lit_glc_moo_amr_ctl_wly_urd_tag_afr_lda_swe_ewe_mao_tha_aeg_knd_yor_igb_tur_cze_mol_uzb_zul_vie_amh_dyu_dgb_ses	-0.21759504027723	-0.51374240498633	0.608650572374085
241	owc_lat_bam_guj_mlt_tig_amh_ita_tur_aze_akn_sun_dgb_por_urd_bsq_rom_wly_bem_cnt_scr_hin_tsn_slo_ewe_bul_est_dyu_igb_hun_fre_chh_geo_bos_mcd_grk_rus_sid_sod_glc_fin_moo_mly_krd_bat_jpn_tml_kor_nor_pol_fbf_prs_tag_eng_aeg_mao_mnd_swe_ven_svk_gam_lit_spa_dut_cze_qcu_arw_alb_ben_swa_amr_ger_heb_ukr_jav_afr_lda_pan_cic_ind_tha_anl_knd_zul_yor_uzb_mol_ctl_azi_swt_vie_hau_xho_tsw_ses	0.366279077466615	0.863330378780305	0.390176884384769
242	hau_svk_bam_afr_sid_wly_chh_dut_uzb_tur_ses_ind_akn_lat_alb_bsq_arw_heb_moo_mnd_fre_rom_tsw_hin_cic_grk_fin_ewe_lda_hun_pan_tig_geo_spa_mcd_urd_scr_amh_anl_bos_est_igb_sun_nor_jav_jpn_knd_kor_eng_bul_xho_lit_mly_krd_mlt_mao_cnt_slo_fbf_rus_owc_prs_ben_guj_ita_qcu_ger_por_glc_swt_aeg_mol_sod_ukr_bat_swe_tsn_cze_yor_tag_tha_gam_tml_bem_swa_aze_ctl_pol_azi_ven_vie_amr_dgb_dyu_zul	-0.275569334105855	-0.651531460382776	0.516310300566387
243	sod_por_yor_dut_sid_hau_wly_bos_azi_aze_dgb_jav_bam_prs_afr_bsq_rus_aeg_swa_cnt_swe_rom_ewe_alb_lda_cze_hun_ven_igb_fin_slo_tig_geo_ukr_ben_urd_eng_owc_chh_ctl_est_bem_mao_arw_bat_jpn_knd_kor_spa_svk_tsn_mcd_mly_glc_anl_ind_mnd_guj_xho_krd_heb_bul_nor_pan_pol_qcu_mol_grk_fre_ses_amh_lat_gam_scr_tag_ger_cic_hin_zul_sun_tha_mlt_tml_dyu_akn_tur_ita_lit_uzb_fbf_vie_amr_moo_swt_tsw	-0.361108329050358	-0.855029858728684	0.394731981291564
244	gam_pol_dyu_grk_wly_sod_amh_spa_aze_azi_dgb_mly_ses_prs_fre_bsq_glc_sid_swt_cnt_swe_slo_moo_cze_bam_scr_est_bem_ven_fin_lit_tig_geo_ukr_krd_nor_ctl_heb_owc_por_hun_xho_tag_hin_ind_jpn_tml_kor_alb_svk_igb_urd_jav_bos_aeg_bat_mnd_lat_tsw_rus_chh_eng_guj_arw_ben_qcu_afr_pan_mol_cic_amr_rom_anl_ger_sun_mcd_ewe_ita_zul_mao_tha_hau_knd_tsn_akn_tur_dut_bul_uzb_fbf_vie_mlt_swa_lda_yor	0.0947009999108869	0.222989641958147	0.824032610268925
245	anl_mol_igb_swe_tig_mlt_heb_spa_azi_tur_bam_tag_tsw_mcd_rus_bsq_cze_owc_cic_cnt_ctl_rom_dyu_pol_ewe_ger_fin_tsn_zul_est_ukr_chh_geo_hin_ben_krd_grk_wly_gam_por_hun_bem_jav_urd_mao_jpn_knd_kor_lat_eng_ses_lit_ind_dut_sid_bat_mnd_slo_yor_bul_sod_scr_guj_fre_arw_qcu_ita_svk_afr_akn_amr_prs_aeg_pan_mly_alb_lda_bos_fbf_sun_tha_hau_tml_ven_xho_uzb_nor_glc_aze_swa_vie_amh_swt_moo_dgb	-0.150867725108352	-0.355601226324725	0.722944531518016
246	mlt_slo_moo_rom_heb_amr_amh_pan_aze_uzb_dgb_jav_fbf_svk_spa_bsq_mcd_anl_bem_mnd_ger_bos_xho_ita_cic_ukr_hun_tsw_ewe_fin_ben_tig_geo_hin_grk_por_swe_aeg_gam_cze_est_igb_ind_ctl_mao_jpn_knd_kor_dut_bul_ven_guj_sun_urd_hau_bat_cnt_arw_bam_eng_wly_fre_lit_krd_prs_qcu_glc_pol_afr_swt_sod_mol_owc_scr_mly_lat_lda_rus_yor_tag_tha_sid_tml_tsn_zul_tur_nor_alb_azi_swa_vie_chh_dyu_akn_ses	-0.708743683138174	-1.69943916326557	0.0925791364232636
247	amh_bos_igb_dut_wly_owc_tig_bul_aze_tur_yor_jav_ven_nor_urd_bsq_ger_sid_ses_mnd_arw_ben_swa_alb_bem_spa_fin_xho_tsn_hun_ctl_heb_geo_svk_pan_grk_lat_amr_mlt_fre_est_bam_mao_por_ind_jpn_tml_kor_ukr_ita_ewe_lit_sun_eng_sod_bat_cnt_hin_swt_scr_anl_mol_rus_prs_glc_qcu_cze_krd_afr_dyu_aeg_slo_chh_rom_mly_mcd_tsw_guj_dgb_tag_tha_hau_knd_zul_fbf_azi_swe_pol_uzb_akn_vie_gam_moo_lda_cic	-0.535693572534808	-1.27672049754063	0.204879679183947
248	anl_alb_swa_urd_amr_owc_tig_slo_aze_uzb_moo_mao_cic_lit_ctl_bsq_guj_aeg_ven_cnt_nor_rom_fbf_ger_tsn_swe_hun_xho_swt_est_grk_amh_geo_mol_krd_ben_cze_sod_wly_mcd_fin_dyu_bat_svk_tag_jpn_tml_kor_fre_lat_bem_spa_ind_eng_mlt_sun_mnd_dut_igb_glc_gam_ita_prs_hin_bul_qcu_bos_pan_por_ewe_chh_afr_hau_arw_jav_scr_lda_pol_akn_mly_tha_heb_knd_yor_bam_tur_ukr_rus_azi_dgb_vie_sid_tsw_ses_zul	-0.672416960750292	-1.61261486168192	0.11021670555405
249	gam_lit_igb_slo_mlt_sid_aeg_pan_uzb_azi_tsw_mly_dgb_spa_svk_bsq_bos_chh_ses_mnd_ukr_cze_cic_ita_xho_krd_hun_ven_bam_fin_mol_wly_geo_afr_ben_scr_rom_amh_sod_hin_est_lda_tag_glc_sun_jpn_knd_kor_pol_nor_akn_ger_mao_eng_amr_jav_cnt_swe_dyu_grk_anl_fre_dut_prs_lat_qcu_arw_alb_bul_moo_owc_por_heb_ctl_ind_urd_bem_mcd_swa_bat_tha_tig_tml_fbf_zul_aze_guj_rus_tur_yor_vie_hau_ewe_tsn_swt	0.662844540831191	1.56838505721938	0.120187656837365
250	heb_bul_dgb_urd_chh_anl_amh_arw_aze_tur_tsn_tag_igb_krd_glc_bsq_guj_wly_tsw_mnd_slo_pan_yor_cze_ewe_nor_hun_zul_cic_fin_prs_aeg_geo_lit_grk_ita_ger_gam_hau_rus_est_swa_ind_swe_mly_jpn_knd_kor_alb_mcd_dyu_ukr_mao_bos_mlt_jav_cnt_rom_xho_spa_owc_ben_afr_hin_fre_qcu_dut_ctl_mol_moo_sid_scr_sod_pol_sun_eng_bam_svk_lda_bat_tha_tig_tml_fbf_ses_azi_por_lat_uzb_bem_vie_amr_akn_swt_ven	-0.36222770888106	-0.858242524670734	0.392965094828485
251	wly_ctl_akn_ita_amh_aeg_sid_mol_azi_uzb_dgb_mao_yor_slo_eng_bsq_pan_tig_ses_mnd_rus_lit_fbf_ger_swt_rom_fin_ven_tsn_est_ukr_sod_geo_grk_svk_fre_prs_heb_hau_cze_hun_dyu_mly_glc_tag_jpn_tml_kor_swe_afr_swa_alb_bat_lat_gam_sun_cnt_pol_moo_mcd_anl_scr_bul_bos_spa_qcu_dut_guj_arw_igb_mlt_ben_amr_hin_jav_por_lda_krd_cic_ind_tha_owc_knd_tsw_ewe_tur_nor_urd_aze_xho_vie_chh_zul_bam_bem	0.0290887250655528	0.0685277323930502	0.945512669089744
252	amr_ger_tsn_mcd_sid_sod_aeg_eng_azi_aze_yor_jav_igb_fre_ukr_bsq_alb_chh_cic_mnd_lit_ita_tsw_glc_lda_guj_hun_bem_dyu_fin_scr_anl_geo_cze_spa_bos_nor_hau_gam_pan_est_swa_ind_svk_bat_jpn_knd_kor_dut_por_fbf_ctl_mao_arw_wly_mly_cnt_urd_ses_lat_heb_ben_hin_swe_grk_qcu_afr_bul_pol_xho_owc_rus_amh_mol_tag_slo_akn_rom_zul_sun_tha_mlt_tml_ven_ewe_tur_krd_prs_uzb_bam_vie_tig_swt_moo_dgb	-0.743215126312675	-1.78778456310114	0.0770678806275975
253	sod_swe_yor_prs_mlt_amh_gam_bul_azi_tur_ses_mao_swa_mol_glc_bsq_pol_amr_zul_mnd_guj_lit_cic_rus_igb_spa_hun_dgb_fbf_est_ukr_heb_geo_ita_afr_grk_ben_anl_owc_urd_fin_ewe_bat_fre_tag_jpn_tml_kor_dut_bos_ven_eng_jav_hin_hau_mly_cnt_slo_bam_por_tig_ctl_svk_pan_lat_qcu_ger_arw_mcd_tsw_wly_nor_chh_cze_ind_krd_swt_alb_akn_sun_tha_sid_knd_tsn_lda_aze_rom_scr_uzb_dyu_vie_aeg_xho_bem_moo	-0.682205640429773	-1.64109693150064	0.1041551288512
254	hau_lat_dyu_ctl_mlt_sod_tig_urd_tur_aze_moo_sun_lda_cze_scr_bsq_svk_wly_ses_mnd_alb_ger_bam_mcd_tsn_krd_est_tsw_xho_hun_grk_aeg_geo_bos_bul_fre_lit_owc_chh_dut_fin_ven_tag_por_bat_jpn_knd_kor_pan_glc_bem_slo_mly_arw_amh_jav_cnt_ukr_swa_eng_anl_prs_nor_hin_mol_qcu_guj_pol_ita_akn_gam_ben_heb_rom_mao_swe_yor_rus_swt_ind_tha_amr_tml_zul_dgb_azi_afr_spa_uzb_fbf_vie_sid_igb_cic_ewe	-0.109804663143881	-0.25899730070315	0.796209725519267
255	amh_pol_ses_mcd_owc_aeg_heb_svk_aze_azi_fbf_tag_xho_krd_arw_bsq_prs_chh_dyu_mnd_ger_pan_tsn_swe_tsw_ita_est_zul_ewe_hun_lit_tig_geo_bul_ctl_spa_urd_wly_anl_mol_fin_yor_jav_nor_sun_jpn_knd_kor_guj_eng_bem_glc_ind_hin_mlt_bat_cnt_ben_igb_cze_sod_ukr_dut_alb_lat_qcu_rus_scr_fre_swt_hau_por_gam_afr_mly_rom_akn_grk_bam_mao_tha_amr_tml_dgb_cic_uzb_slo_bos_tur_ven_vie_sid_moo_swa_lda	-0.35126405468639	-0.832153189179339	0.407454224136831
256	heb_fre_yor_bos_chh_aeg_tig_pol_tur_aze_tsn_mao_cic_ita_swe_bsq_dut_mlt_bam_mnd_eng_svk_fbf_mcd_swt_prs_fin_bem_ven_est_hin_amh_geo_ctl_lat_bul_grk_hau_sid_cze_hun_dgb_mly_alb_jav_jpn_tml_kor_rom_ben_dyu_lit_tag_glc_owc_ind_cnt_scr_akn_mol_anl_slo_pan_ukr_spa_qcu_guj_arw_afr_swa_wly_rus_sod_ger_sun_nor_moo_urd_igb_bat_tha_amr_knd_xho_tsw_uzb_krd_por_azi_ses_vie_gam_ewe_lda_zul	-0.266610952793028	-0.629853470018074	0.530334898170354
257	sid_pol_dyu_hin_gam_sod_anl_ger_tur_aze_yor_jav_lda_nor_rus_bsq_rom_owc_ewe_cnt_ukr_glc_akn_fre_bem_dut_est_xho_swt_fin_spa_amh_geo_bul_mcd_ctl_prs_heb_wly_lat_hun_tsw_ind_arw_mly_jpn_tml_kor_guj_eng_dgb_afr_bat_alb_hau_sun_mnd_pan_fbf_svk_mlt_urd_ben_por_grk_qcu_slo_swe_bos_zul_tig_scr_amr_cze_mao_lit_bam_mol_ven_tag_tha_aeg_knd_ses_cic_uzb_krd_ita_azi_moo_vie_chh_tsn_swa_igb	-0.354774704153429	-0.839822637603563	0.403161636544676
258	tig_urd_yor_prs_aeg_owc_wly_mcd_uzb_azi_ses_ind_fbf_pol_krd_bsq_arw_gam_dgb_mnd_swe_bos_ven_mol_zul_grk_hun_swa_igb_est_rus_chh_geo_ctl_lit_ukr_eng_amr_anl_cze_fin_cic_mao_svk_mly_jpn_tml_kor_guj_slo_tsn_nor_jav_afr_heb_tag_cnt_ben_bem_spa_amh_ger_ita_por_lat_qcu_glc_bul_dut_ewe_hau_alb_sid_fre_bat_rom_akn_scr_tsw_sun_tha_mlt_knd_bam_dyu_aze_hin_pan_tur_moo_vie_sod_xho_swt_lda	0.269212810886184	0.633493682960294	0.527966194677384
259	aeg_lat_akn_ita_hau_sid_mlt_cze_uzb_azi_bem_ind_tsn_pol_por_bsq_fre_amr_tsw_cnt_afr_scr_ses_svk_bam_grk_hun_dgb_ven_est_dut_sod_geo_arw_ben_ctl_rus_tig_wly_alb_fin_igb_sun_urd_jav_jpn_tml_kor_ger_bul_lda_mcd_mao_bos_chh_mly_mnd_pan_swt_nor_anl_krd_prs_glc_mol_qcu_guj_slo_rom_ewe_gam_eng_amh_swe_tag_lit_moo_ukr_xho_bat_tha_heb_knd_fbf_cic_aze_spa_hin_tur_swa_vie_owc_yor_zul_dyu	-0.346716533173902	-0.819833223168679	0.414407396051696
260	amr_eng_ven_glc_anl_sid_gam_rus_tur_uzb_xho_ind_zul_grk_pan_bsq_por_chh_dgb_mnd_ukr_prs_ewe_svk_akn_rom_hun_swt_swa_fin_ger_sod_geo_spa_swe_pol_ben_aeg_wly_krd_est_cic_bat_lit_jav_jpn_tml_kor_lat_alb_bem_ita_sun_hin_amh_mly_cnt_arw_yor_scr_tig_slo_mol_bul_cze_qcu_mcd_fre_nor_tsw_owc_bos_hau_urd_mao_ctl_tsn_afr_lda_tag_tha_mlt_knd_bam_ses_aze_dut_guj_azi_moo_vie_heb_dyu_igb_fbf	-0.299614611205941	-0.709107562670959	0.480031640912596
261	anl_grk_tsw_guj_amr_aeg_wly_prs_aze_azi_ven_tag_dgb_dut_arw_bsq_afr_owc_yor_mnd_ita_eng_igb_hin_fbf_ukr_est_tsn_dyu_hun_lat_amh_geo_mcd_svk_glc_ben_gam_sod_bul_fin_swt_mly_rus_jav_jpn_tml_kor_pan_ctl_xho_slo_bat_mol_sid_mao_cnt_swe_ses_cze_hau_lit_bos_spa_por_qcu_ger_alb_fre_akn_tig_scr_heb_pol_ind_rom_moo_krd_lda_sun_tha_chh_knd_swa_ewe_tur_urd_nor_uzb_bam_vie_mlt_zul_cic_bem	0.0337853586640501	0.0794977728938151	0.936807516161807
262	wly_urd_cic_fre_amr_sid_chh_ita_aze_tur_bam_sun_swa_lit_mol_bsq_rom_heb_tsn_mnd_eng_pan_ses_ctl_igb_lat_est_tsw_swt_hun_cze_tig_geo_dut_swe_svk_pol_anl_mlt_arw_fin_moo_mly_ger_bat_jpn_tml_kor_grk_prs_bem_rus_mao_por_amh_ind_cnt_hin_yor_mcd_owc_scr_krd_spa_glc_qcu_ben_nor_bul_lda_hau_alb_sod_ukr_tag_guj_zul_afr_akn_jav_tha_gam_knd_dgb_fbf_azi_bos_slo_uzb_ven_vie_aeg_xho_dyu_ewe	-0.501800855989973	-1.19333208606773	0.235774715734597
263	heb_dut_ses_fre_hau_anl_sid_afr_tur_uzb_ewe_tag_swa_mcd_alb_bsq_por_amh_yor_cnt_krd_ctl_igb_bul_bem_urd_fin_dyu_lda_hun_nor_amr_geo_swe_lat_grk_guj_mlt_sod_svk_est_swt_jav_pan_mly_jpn_knd_kor_cze_ukr_dgb_ger_mao_hin_aeg_ind_mnd_spa_tsn_lit_tig_glc_ita_pol_prs_qcu_eng_bos_slo_tsw_chh_rom_wly_ben_sun_rus_akn_scr_cic_bat_tha_owc_tml_bam_fbf_azi_arw_mol_aze_zul_vie_gam_xho_ven_moo	-0.164973363649788	-0.389449224038869	0.697834241137698
264	anl_lat_akn_alb_chh_amh_sid_krd_uzb_tur_xho_bat_fbf_svk_swe_bsq_pan_gam_bem_cnt_mol_ukr_yor_bos_ven_lit_hun_swa_lda_est_arw_sod_geo_glc_eng_guj_ctl_hau_owc_dut_fin_igb_ind_fre_tag_jpn_knd_kor_afr_urd_moo_cze_mly_grk_aeg_jav_mnd_ger_ewe_ita_mlt_slo_pol_prs_spa_qcu_por_rus_hin_zul_tig_nor_heb_rom_sun_scr_dyu_mcd_bam_mao_tha_wly_tml_tsw_ses_azi_ben_bul_aze_swt_vie_amr_dgb_tsn_cic	-0.0447751573572018	-0.105487429551888	0.916216235104129
265	aeg_afr_fbf_pan_chh_gam_tig_fre_tur_uzb_dyu_mao_cic_nor_ctl_bsq_cze_amr_bem_cnt_grk_spa_lda_ben_xho_alb_hun_bam_ses_fin_svk_heb_geo_rom_krd_ukr_urd_mlt_sod_eng_est_tsw_tag_slo_ind_jpn_knd_kor_hin_scr_swt_pol_mly_lat_hau_bat_mnd_glc_zul_dut_anl_ger_arw_mol_bos_qcu_swe_lit_bul_ven_amh_prs_sid_guj_jav_rus_akn_mcd_igb_sun_tha_wly_tml_yor_tsn_aze_por_ita_azi_ewe_vie_owc_dgb_swa_moo	-0.134105401043958	-0.316294355572107	0.752487914001178
266	owc_lit_tsw_lat_amr_chh_anl_por_tur_aze_fbf_tag_swt_hin_swe_bsq_scr_sod_bem_cnt_ukr_eng_ses_pan_yor_rus_fin_igb_swa_est_grk_gam_geo_slo_cze_dut_afr_aeg_heb_mol_hun_cic_bat_krd_ind_jpn_knd_kor_alb_prs_dgb_ben_jav_pol_mlt_mao_mnd_spa_moo_glc_amh_rom_svk_bos_ita_qcu_ctl_fre_bul_xho_hau_urd_sid_guj_mly_nor_akn_arw_dyu_sun_tha_tig_tml_lda_ewe_uzb_ger_mcd_azi_zul_vie_wly_tsn_bam_ven	-0.273221248905273	-0.645668080688853	0.520084252571101
267	sod_ben_tsw_rom_hau_sid_owc_krd_azi_aze_xho_jav_tsn_prs_pan_bsq_urd_gam_swt_cnt_mcd_guj_ewe_swe_zul_ger_est_ven_swa_fin_afr_chh_geo_fre_glc_scr_arw_mlt_aeg_slo_hun_bam_ind_bul_tag_jpn_tml_kor_eng_grk_lda_dut_sun_ukr_tig_mly_mnd_mol_dgb_por_amh_spa_nor_bos_rus_qcu_svk_cze_pol_akn_wly_ctl_anl_ita_bat_lit_yor_alb_moo_mao_tha_amr_knd_bem_fbf_tur_lat_hin_uzb_igb_vie_heb_dyu_ses_cic	-0.27116711676415	-0.642025065359367	0.522436331418692
268	hau_cze_zul_lat_aeg_mlt_heb_grk_aze_tur_xho_bat_bam_lit_ctl_bsq_fre_wly_yor_cnt_mol_nor_akn_glc_fbf_ita_est_tsw_tsn_hun_pan_sid_geo_arw_ukr_ben_svk_amr_tig_pol_fin_ses_mly_hin_mao_jpn_tml_kor_swe_alb_ven_urd_jav_spa_amh_ind_mnd_bos_swt_afr_chh_bul_rus_krd_por_qcu_scr_rom_ger_lda_gam_mcd_anl_dut_sun_eng_bem_guj_dgb_tag_tha_owc_knd_cic_ewe_uzb_prs_slo_azi_igb_vie_sod_swa_dyu_moo	-0.433703266429239	-1.03064912868201	0.305378340002367
269	amr_bos_lda_ukr_gam_tig_aeg_glc_tur_azi_swa_bat_ven_grk_guj_bsq_hin_sid_akn_mnd_por_scr_yor_svk_zul_rus_hun_tsn_swt_fin_lit_mlt_geo_alb_pol_urd_prs_chh_wly_nor_est_xho_mao_ben_sun_jpn_knd_kor_arw_ctl_moo_fre_ind_swe_heb_mly_cnt_spa_dgb_cze_owc_rom_mol_bul_slo_qcu_afr_eng_ger_ewe_anl_ita_sod_krd_tag_dut_ses_lat_fbf_jav_tha_amh_tml_tsw_bem_uzb_pan_mcd_aze_igb_vie_hau_bam_cic_dyu	-0.00248728682467076	-0.00585431661514168	0.995341497588329
270	aeg_scr_xho_pan_hau_mlt_amh_nor_aze_azi_ewe_mao_cic_ukr_lat_bsq_prs_tig_swt_cnt_cze_ger_moo_rus_tsw_glc_fin_akn_dyu_est_lit_sid_geo_bul_dut_ita_slo_owc_gam_afr_hun_bam_sun_hin_tag_jpn_knd_kor_ben_spa_zul_rom_jav_fre_sod_mly_mnd_arw_dgb_eng_chh_guj_alb_krd_mcd_qcu_swe_bos_mol_ven_wly_svk_heb_por_ind_grk_igb_ctl_bem_bat_tha_amr_tml_tsn_swa_tur_urd_pol_uzb_ses_vie_anl_lda_fbf_yor	-0.170620219413234	-0.402629086870804	0.688145112249625
271	mlt_rom_yor_hin_anl_chh_wly_fre_azi_tur_dyu_mao_bem_bul_svk_bsq_glc_tig_swt_cnt_nor_alb_lda_ger_swa_urd_hun_ewe_fbf_est_lit_heb_geo_ita_krd_por_cze_sid_amr_ctl_fin_cic_mly_eng_bat_jpn_knd_kor_grk_bos_akn_swe_jav_prs_gam_ind_mnd_ukr_tsn_pan_hau_slo_arw_mol_lat_qcu_guj_scr_rus_moo_aeg_dut_owc_afr_sun_ben_igb_mcd_tsw_tag_tha_amh_tml_dgb_bam_uzb_spa_pol_aze_ses_vie_sod_xho_zul_ven	-0.153186211899474	-0.361716217256028	0.718384645000698
272	gam_arw_igb_ukr_sid_sod_owc_ger_uzb_azi_bem_jav_tsn_glc_alb_bsq_mol_tig_zul_cnt_rom_eng_ven_mcd_swt_spa_fin_tsw_akn_hun_cze_mlt_geo_lat_bos_grk_rus_hau_amh_slo_est_dyu_ind_pan_tag_jpn_knd_kor_por_dut_bam_pol_bat_nor_amr_mao_mnd_scr_ses_urd_wly_ctl_svk_lit_ita_qcu_prs_ben_afr_moo_chh_bul_anl_guj_sun_swe_ewe_fre_cic_mly_tha_aeg_tml_lda_xho_aze_krd_hin_tur_fbf_vie_heb_dgb_yor_swa	-0.194099434258191	-0.458275520532864	0.647823580875196
273	gam_arw_tsw_grk_owc_sod_tig_ger_azi_tur_dyu_sun_bem_hin_mol_bsq_urd_chh_ses_cnt_slo_cze_ewe_ben_yor_eng_fin_moo_igb_hun_alb_aeg_geo_swe_rom_dut_fre_amr_anl_guj_est_swa_tag_ita_jav_jpn_knd_kor_lit_afr_lda_nor_mly_por_heb_mao_mnd_pol_ven_scr_sid_glc_ctl_prs_svk_qcu_krd_spa_rus_swt_mlt_bos_hau_pan_bat_bul_bam_mcd_xho_ind_tha_amh_tml_akn_cic_uzb_ukr_lat_aze_zul_vie_wly_tsn_fbf_dgb	-0.370553103215863	-0.878787154570299	0.381781596694158
274	owc_ger_tsn_mcd_mlt_wly_heb_pol_uzb_azi_igb_bat_ses_por_urd_bsq_prs_sod_dgb_cnt_ukr_alb_bam_guj_tsw_afr_hun_fbf_swa_est_svk_sid_geo_fre_ben_ita_spa_chh_hau_mol_fin_ewe_jav_eng_mao_jpn_tml_kor_rus_lit_lda_arw_mly_glc_anl_ind_mnd_nor_yor_lat_aeg_dut_slo_pan_hin_qcu_swe_cze_bos_moo_gam_rom_amh_krd_tag_ctl_bem_scr_xho_sun_tha_tig_knd_ven_swt_tur_bul_grk_aze_akn_vie_amr_zul_cic_dyu	0.26560434840145	0.624935459673584	0.533543757756986
275	anl_spa_xho_dut_mlt_heb_gam_fre_azi_tur_igb_jav_fbf_hin_mol_bsq_alb_sid_lda_cnt_urd_bul_ses_ger_tsn_eng_fin_dgb_yor_est_prs_chh_geo_rom_lat_cze_lit_hau_amh_guj_hun_bam_ind_bos_mly_jpn_knd_kor_mcd_nor_dyu_grk_bat_slo_amr_sun_mnd_ctl_swa_scr_owc_glc_ita_afr_ben_qcu_pan_arw_svk_ewe_wly_krd_sod_ukr_mao_swe_swt_por_cic_tag_tha_tig_tml_ven_akn_aze_pol_rus_uzb_bem_vie_aeg_zul_moo_tsw	-0.54843563133375	-1.30796921053508	0.194107580598007
276	anl_ukr_cic_pol_chh_hau_sid_alb_tur_aze_dgb_tag_moo_lat_afr_bsq_por_tig_akn_cnt_slo_pan_fbf_urd_yor_mcd_est_tsw_bem_fin_hin_wly_geo_nor_scr_cze_dut_gam_mlt_fre_hun_ewe_mao_rom_mly_jpn_knd_kor_swe_bul_ven_rus_jav_ger_aeg_bat_mnd_prs_bam_spa_heb_eng_grk_krd_guj_qcu_arw_svk_bos_ses_sod_ben_amr_mol_sun_ita_tsn_lit_xho_ind_tha_owc_tml_swa_zul_uzb_glc_ctl_azi_swt_vie_amh_dyu_lda_igb	0.203146378510921	0.478071730642542	0.633721012626863
277	amr_afr_swt_urd_hau_anl_sod_ctl_azi_aze_lda_ind_yor_pol_fre_bsq_arw_gam_ven_cnt_bul_guj_bam_lit_ses_swe_fin_dgb_fbf_hun_mol_tig_geo_por_krd_bos_scr_heb_chh_grk_est_akn_mly_glc_tag_jpn_knd_kor_hin_svk_tsw_ita_jav_rom_wly_sun_mnd_slo_dyu_ben_sid_alb_mcd_eng_ger_qcu_cze_nor_dut_swa_owc_rus_mlt_prs_mao_spa_bem_pan_tsn_bat_tha_amh_tml_xho_igb_uzb_lat_ukr_tur_cic_vie_aeg_moo_zul_ewe	-0.281323152442676	-0.66559048491339	0.507320353861121
278	amh_ita_cic_guj_anl_sid_gam_pol_tur_uzb_ewe_mly_ven_glc_urd_bsq_prs_wly_fbf_mnd_lat_ctl_yor_rus_tsw_grk_hun_bem_swt_est_fre_chh_geo_dut_nor_mol_lit_aeg_owc_ben_fin_lda_mao_arw_tag_jpn_knd_kor_por_cze_dgb_ger_sun_ukr_mlt_bat_cnt_swe_zul_rom_heb_hin_slo_pan_afr_qcu_spa_krd_alb_xho_tig_bos_amr_eng_ind_svk_ses_mcd_swa_jav_tha_sod_tml_dyu_moo_azi_scr_bul_aze_igb_vie_hau_akn_bam_tsn	0.686810663041357	1.62846043207904	0.106810392910187
279	hau_slo_ewe_arw_amr_gam_heb_rom_aze_tur_zul_mly_dyu_mcd_rus_bsq_nor_tig_tsw_cnt_alb_mol_fbf_pan_yor_glc_est_akn_swa_hun_ctl_anl_geo_krd_bul_ukr_fre_aeg_sod_ben_fin_ven_jav_por_mao_jpn_knd_kor_eng_ita_igb_ger_ind_urd_amh_bat_mnd_hin_xho_lat_sid_scr_bos_cze_svk_qcu_swe_spa_dut_bam_chh_pol_wly_afr_sun_guj_tsn_prs_lda_tag_tha_owc_tml_dgb_swt_uzb_lit_grk_azi_bem_vie_mlt_cic_moo_ses	-0.354781076543629	-0.841869434833027	0.402020715500965
280	tig_afr_ewe_ita_chh_mlt_hau_krd_azi_uzb_moo_ind_ses_ben_mol_bsq_rom_gam_akn_cnt_hin_urd_cic_bos_fbf_por_hun_xho_bem_est_pol_sid_geo_arw_ger_pan_fre_anl_amr_swe_fin_swa_bat_guj_tag_jpn_tml_kor_spa_lat_yor_slo_mly_ctl_amh_mao_mnd_lit_dyu_nor_heb_bul_rus_cze_mcd_qcu_dut_alb_eng_tsw_wly_prs_sod_ukr_jav_svk_zul_glc_tsn_sun_tha_owc_knd_dgb_igb_aze_grk_scr_tur_lda_vie_aeg_ven_swt_bam	-0.693673325770968	-1.66677031207197	0.0989246195523521
281	tig_por_swt_scr_wly_gam_amh_arw_tur_uzb_ses_bat_swa_alb_rom_bsq_glc_mlt_dgb_cnt_krd_afr_ven_prs_tsw_slo_est_bem_cic_hun_guj_sod_geo_lit_fre_dut_ctl_amr_owc_hin_fin_xho_sun_rus_mly_jpn_tml_kor_lat_ukr_fbf_ben_mao_cze_chh_tag_mnd_svk_yor_mol_anl_bul_mcd_pol_urd_qcu_pan_spa_bos_tsn_hau_nor_heb_swe_ind_ita_bam_grk_lda_jav_tha_sid_knd_zul_ewe_azi_eng_ger_aze_akn_vie_aeg_dyu_moo_igb	0.372627649758925	0.880622682420499	0.380792170556852
282	gam_por_dyu_cze_amh_sod_wly_dut_azi_uzb_cic_tag_ven_pol_spa_bsq_svk_tig_lda_mnd_bul_krd_swa_rus_tsn_mol_fin_akn_igb_est_mcd_heb_geo_afr_ukr_guj_bos_mlt_sid_lat_hun_zul_jav_nor_ind_jpn_tml_kor_grk_glc_ewe_ger_mao_ben_amr_bat_cnt_pan_fbf_urd_aeg_slo_rom_ita_lit_qcu_arw_hin_swe_tsw_hau_prs_owc_eng_mly_alb_ses_ctl_bam_sun_tha_chh_knd_swt_yor_tur_fre_scr_aze_bem_vie_anl_xho_moo_dgb	0.236599581648948	0.558042421508597	0.578156362165175
283	gam_hin_dyu_eng_chh_tig_amr_pan_tur_azi_cic_tag_akn_cze_ukr_bsq_spa_aeg_bam_cnt_rom_fre_ewe_pol_tsn_grk_fin_swa_lda_hun_ctl_owc_geo_prs_ben_nor_lat_anl_hau_dut_est_fbf_mao_por_mly_jpn_tml_kor_ger_arw_igb_alb_ind_glc_mlt_sun_mnd_scr_zul_slo_sod_ita_afr_urd_lit_qcu_krd_guj_mol_bem_sid_bos_wly_swe_jav_mcd_moo_bul_tsw_bat_tha_heb_knd_ven_xho_uzb_svk_rus_aze_ses_vie_amh_dgb_yor_swt	-0.658913261858088	-1.5768897224036	0.118216581099763
284	gam_lat_ewe_mcd_owc_tig_amh_grk_tur_uzb_dgb_mao_cic_cze_afr_bsq_svk_heb_yor_cnt_ger_scr_tsn_slo_swa_pol_hun_fbf_moo_est_ukr_amr_geo_ctl_swe_spa_rom_hau_wly_urd_fin_tsw_mly_bos_sun_jpn_knd_kor_mol_hin_bam_lit_jav_guj_chh_bat_mnd_pan_igb_glc_anl_rus_dut_alb_ben_qcu_krd_eng_arw_ven_sid_ita_sod_prs_ind_fre_lda_por_dyu_tag_tha_aeg_tml_zul_akn_aze_nor_bul_azi_bem_vie_mlt_ses_swt_xho	-1.01982484622208	-2.48921030472709	0.0145801889027411
285	heb_pan_igb_lit_anl_tig_aeg_hin_azi_tur_cic_mly_bam_prs_nor_bsq_bos_chh_yor_cnt_arw_pol_fbf_mcd_dgb_svk_fin_xho_ewe_hun_por_sod_geo_eng_bul_ita_rom_owc_mlt_ben_est_tsn_bat_alb_mao_jpn_tml_kor_dut_glc_bem_rus_tag_spa_gam_ind_mnd_lat_moo_urd_wly_guj_ger_ctl_mol_qcu_cze_ukr_grk_tsw_hau_krd_amh_scr_jav_afr_ses_fre_dyu_sun_tha_amr_knd_zul_ven_uzb_slo_swe_aze_swa_vie_sid_akn_swt_lda	-0.306983542281765	-0.725643487143849	0.469879478846255
286	hau_alb_bem_dut_aeg_sid_sod_ctl_tur_azi_ses_sun_ven_guj_spa_bsq_ukr_gam_tsw_cnt_rus_ita_igb_krd_fbf_svk_hun_cic_tsn_fin_cze_mlt_geo_bos_grk_lat_nor_chh_owc_hin_est_swa_ind_arw_bat_jpn_knd_kor_mcd_pol_ewe_lit_jav_slo_heb_mly_mnd_bul_moo_fre_wly_glc_scr_eng_rom_qcu_swe_afr_urd_bam_anl_por_amh_mol_mao_prs_swt_ben_akn_tag_tha_amr_tml_dgb_yor_uzb_ger_pan_aze_dyu_vie_tig_xho_lda_zul	0.0442978366914421	0.104255411075525	0.917191171074136
287	wly_svk_dyu_afr_tig_aeg_amh_alb_aze_uzb_akn_bat_ewe_urd_lit_bsq_ukr_owc_bem_cnt_bos_ben_cic_spa_moo_swe_est_xho_tsn_hun_lat_chh_geo_cze_ger_pan_eng_anl_sod_bul_fin_ven_tag_arw_mly_jpn_knd_kor_grk_ctl_ses_glc_ind_rom_amr_sun_mnd_krd_yor_hin_mlt_guj_ita_fre_slo_qcu_rus_mol_prs_tsw_sid_nor_heb_mcd_jav_dut_zul_pol_bam_mao_tha_hau_tml_dgb_lda_tur_scr_por_azi_fbf_vie_gam_swa_swt_igb	-0.208743468453658	-0.492951836581695	0.623208553005244
288	aeg_lat_lda_bos_wly_tig_hau_arw_azi_aze_swt_bat_swa_swe_por_bsq_urd_mlt_zul_cnt_slo_guj_ewe_grk_dyu_dut_est_tsn_bam_fin_scr_sod_geo_afr_hin_eng_alb_amh_sid_rus_hun_dgb_tag_ben_sun_jpn_knd_kor_ger_ctl_moo_svk_ind_ukr_chh_jav_mnd_mcd_ses_prs_gam_mol_nor_rom_lit_qcu_pan_cze_ita_yor_owc_pol_heb_fre_mly_krd_akn_spa_ven_mao_tha_amr_tml_xho_bem_uzb_bul_glc_tur_tsw_vie_anl_fbf_igb_cic	-0.701756647137616	-1.68059687526571	0.0961971908593584
289	wly_grk_zul_hin_anl_owc_sid_ukr_aze_tur_moo_sun_cic_krd_guj_bsq_bul_aeg_swa_cnt_prs_por_bam_ctl_ewe_ger_fin_fbf_lda_est_lat_heb_geo_slo_spa_rus_pol_hau_amh_rom_hun_igb_jav_dut_mao_jpn_knd_kor_lit_bos_dgb_ita_tag_nor_chh_mly_mnd_afr_yor_swe_tig_scr_svk_ben_alb_qcu_fre_urd_pan_ses_sod_glc_gam_arw_bat_cze_tsw_mcd_akn_ind_tha_mlt_tml_swt_ven_uzb_eng_mol_azi_bem_vie_amr_tsn_xho_dyu	-0.694425206600578	-1.66798051849909	0.0986834160713673
290	sid_krd_ses_pol_sod_aeg_amr_grk_uzb_aze_akn_ind_xho_hin_svk_bsq_ctl_amh_tsn_mnd_fre_dut_moo_por_tsw_pan_hun_dyu_zul_est_glc_owc_geo_slo_swe_guj_ger_tig_heb_ita_fin_yor_mao_mcd_tag_jpn_tml_kor_arw_alb_ven_bos_bat_eng_gam_mly_cnt_prs_igb_scr_hau_bul_afr_spa_rom_qcu_mol_urd_nor_bem_anl_ukr_chh_lat_sun_rus_lda_cze_bam_jav_tha_mlt_knd_fbf_swt_tur_ben_lit_azi_dgb_vie_wly_ewe_cic_swa	-0.522661203694362	-1.24248340145076	0.217182076160338
291	wly_rus_bam_bos_amr_sod_chh_ger_tur_uzb_tsn_bat_bem_rom_pan_bsq_scr_heb_lda_mnd_dut_prs_swa_guj_xho_fre_est_dgb_fbf_fin_hin_amh_geo_afr_slo_alb_por_sid_mlt_glc_hun_yor_tag_ukr_sun_jpn_knd_kor_cze_arw_ewe_swe_ind_nor_anl_mao_cnt_krd_zul_eng_gam_grk_pol_spa_mcd_qcu_lat_ita_urd_ven_tig_ben_owc_lit_jav_ctl_igb_bul_cic_mly_tha_aeg_tml_tsw_akn_aze_mol_svk_azi_moo_vie_hau_swt_ses_dyu	-0.126310565651589	-0.297609476767689	0.766665037593113
292	gam_krd_swt_ctl_sod_heb_amh_ita_tur_uzb_swa_mao_igb_afr_scr_bsq_rom_chh_fbf_mnd_arw_mol_tsw_ben_ses_rus_fin_dgb_bem_hun_mcd_anl_geo_glc_guj_slo_ger_hau_wly_nor_est_akn_bat_lit_mly_jpn_tml_kor_pol_hin_ven_urd_ind_prs_tig_tag_cnt_swe_xho_fre_owc_pan_eng_dut_svk_qcu_por_cze_alb_lda_mlt_grk_aeg_bul_sun_spa_zul_ukr_bam_jav_tha_sid_knd_dyu_tsn_aze_lat_bos_azi_yor_vie_amr_ewe_cic_moo	-0.113176119056844	-0.267104593445077	0.789980045090996
293	tig_urd_fbf_glc_anl_gam_sod_svk_azi_tur_tsn_jav_moo_ita_afr_bsq_lat_aeg_xho_mnd_mcd_swe_tsw_ukr_swt_spa_fin_akn_swa_est_alb_heb_geo_krd_lit_hin_grk_hau_amh_prs_hun_zul_mao_rus_tag_jpn_knd_kor_por_bos_lda_dut_mly_pol_wly_sun_cnt_ger_dgb_ctl_amr_mol_arw_eng_guj_qcu_cze_scr_bul_ses_mlt_pan_sid_fre_bat_slo_dyu_nor_ewe_ind_tha_chh_tml_bam_cic_aze_ben_rom_uzb_bem_vie_owc_igb_ven_yor	0.342618930196602	0.808086598967771	0.421102953436193
294	mlt_pol_bam_cze_wly_tig_gam_mol_uzb_azi_zul_mao_yor_ita_alb_bsq_fre_owc_lda_cnt_svk_spa_igb_krd_dyu_scr_est_swa_swt_fin_urd_chh_geo_bul_ger_ukr_lat_aeg_hau_eng_hun_ven_tag_grk_mly_jpn_knd_kor_mcd_guj_bem_ben_jav_bos_amr_bat_mnd_swe_ses_nor_sod_slo_dut_arw_afr_qcu_ctl_glc_rus_tsw_sid_prs_anl_por_ind_pan_fbf_rom_tsn_sun_tha_amh_tml_akn_xho_aze_lit_hin_tur_dgb_vie_heb_cic_ewe_moo	-0.018610527178876	-0.0438159831214902	0.965145027176301
295	heb_rom_igb_slo_chh_amr_mlt_rus_azi_aze_swt_tag_bem_glc_hin_bsq_ctl_sod_cic_mnd_urd_ukr_akn_scr_fbf_mol_fin_zul_ewe_hun_dut_hau_geo_svk_ben_pan_ger_aeg_sid_alb_est_tsw_sun_pol_mly_jpn_knd_kor_prs_ita_moo_grk_mao_spa_gam_bat_cnt_lat_dgb_por_anl_afr_nor_mcd_bul_qcu_cze_eng_lit_bam_owc_bos_tig_krd_jav_arw_swa_fre_lda_ind_tha_amh_tml_tsn_ven_tur_guj_swe_uzb_yor_vie_wly_xho_ses_dyu	-0.368048151888843	-0.873646122320166	0.384561348033032
296	anl_hin_bam_guj_wly_gam_amh_swe_aze_azi_zul_ind_igb_pol_ben_bsq_rom_hau_cic_cnt_por_prs_bem_krd_ewe_rus_hun_moo_xho_est_mcd_sid_geo_ita_fre_bul_spa_aeg_sod_arw_fin_fbf_mly_pan_bat_jpn_knd_kor_dut_scr_dgb_lit_jav_urd_mlt_tag_mnd_afr_tsn_ctl_tig_ger_slo_bos_nor_qcu_grk_glc_eng_yor_chh_cze_heb_lat_sun_svk_dyu_mol_lda_mao_tha_owc_tml_ses_ven_tur_ukr_alb_uzb_tsw_vie_amr_swa_swt_akn	-0.500331806800262	-1.19017067999856	0.237008630301364
297	anl_cze_ses_nor_amr_gam_sid_ger_tur_aze_ven_mly_bem_afr_eng_bsq_pan_heb_tsn_mnd_dut_rus_tsw_por_swa_bos_est_xho_bam_hun_prs_sod_geo_glc_krd_fre_arw_hau_owc_lat_fin_igb_ind_urd_tag_jpn_tml_kor_spa_guj_lda_lit_bat_ita_chh_jav_cnt_alb_zul_mcd_mlt_slo_ukr_mol_rom_qcu_ctl_ben_pol_cic_wly_swe_amh_grk_mao_svk_fbf_bul_dyu_sun_tha_tig_knd_yor_dgb_azi_hin_scr_uzb_moo_vie_aeg_swt_ewe_akn	-0.544947013840026	-1.29949363854886	0.196986658649826
298	tig_ita_dgb_dut_sod_chh_heb_glc_azi_uzb_swt_bat_xho_krd_svk_bsq_mol_amr_lda_mnd_nor_prs_bem_afr_ses_scr_hun_ven_akn_fin_ukr_wly_geo_spa_hin_alb_rom_sid_aeg_bul_est_tsn_ind_mcd_jav_jpn_knd_kor_eng_grk_moo_rus_sun_pan_anl_mly_cnt_ctl_dyu_por_gam_fre_slo_guj_cze_qcu_arw_lat_swe_ewe_amh_lit_owc_pol_mao_bos_zul_urd_fbf_tag_tha_hau_tml_cic_igb_tur_ben_ger_aze_bam_vie_mlt_tsw_swa_yor	-0.321603474670483	-0.760626472191909	0.448804391840541
299	tig_bul_cic_scr_sod_aeg_hau_cze_uzb_tur_bam_tag_fbf_svk_arw_bsq_glc_owc_ewe_mnd_por_spa_tsw_fre_igb_krd_hun_zul_xho_est_eng_anl_geo_swe_ben_hin_pol_chh_heb_urd_fin_akn_mly_dut_bat_jpn_tml_kor_nor_pan_dgb_lit_jav_ita_mlt_mao_cnt_bos_moo_ukr_wly_prs_mcd_alb_rus_qcu_guj_lat_ctl_bem_amr_slo_sid_afr_ind_ger_lda_grk_ven_sun_tha_amh_knd_dyu_ses_aze_mol_rom_azi_swa_vie_gam_tsn_swt_yor	-0.221302974491012	-0.522233047660451	0.602749818697832
300	anl_mol_ewe_eng_mlt_tig_gam_ukr_tur_aze_dgb_ind_swa_guj_hin_bsq_lat_amh_xho_mnd_arw_ctl_akn_krd_cic_lit_hun_igb_bem_est_swe_amr_geo_scr_nor_por_afr_sod_aeg_rus_fin_swt_sun_svk_bat_jpn_knd_kor_spa_pan_moo_glc_mao_alb_sid_tag_cnt_mcd_bam_ben_wly_slo_urd_bul_rom_qcu_bos_prs_cze_fbf_chh_grk_owc_dut_jav_pol_tsn_ita_ses_mly_tha_heb_tml_lda_yor_uzb_ger_fre_azi_zul_vie_hau_dyu_tsw_ven	-1.00756484182548	-2.45679341847763	0.0158732771148977
301	tig_mol_xho_cze_amh_mlt_owc_slo_uzb_azi_moo_bat_tsw_krd_bos_bsq_ben_sod_fbf_mnd_svk_afr_cic_pan_igb_nor_est_ewe_swa_fin_ita_heb_geo_rom_ger_lit_bul_wly_amr_rus_hun_bam_ind_mcd_tag_jpn_knd_kor_lat_fre_tsn_eng_mao_ukr_hau_mly_cnt_guj_akn_pol_chh_dut_urd_grk_swe_qcu_alb_hin_glc_bem_aeg_spa_anl_ctl_sun_prs_ven_arw_dgb_jav_tha_gam_tml_zul_lda_tur_scr_por_aze_dyu_vie_sid_swt_ses_yor	0.672794559564597	1.59685015011697	0.113691637462271
302	gam_por_ses_glc_owc_aeg_hau_ben_tur_azi_bem_mly_tsn_krd_svk_bsq_cze_sid_zul_mnd_grk_nor_lda_afr_xho_ctl_est_ven_cic_hun_rom_heb_geo_spa_pan_slo_mcd_mlt_anl_mol_fin_yor_mao_prs_bat_jpn_knd_kor_lit_ger_swa_eng_ind_guj_amh_jav_cnt_lat_moo_swe_chh_scr_bos_ukr_hin_qcu_alb_ita_pol_tsw_tig_rus_amr_arw_sun_urd_fbf_bul_igb_tag_tha_wly_tml_dyu_akn_uzb_fre_dut_aze_swt_vie_sod_ewe_bam_dgb	-0.830900445951525	-2.01226017290033	0.0470851626443544
303	aeg_spa_dyu_rus_gam_hau_mlt_fre_uzb_aze_tsn_ind_fbf_guj_mcd_bsq_lat_amr_tsw_cnt_krd_bul_xho_rom_ses_hin_est_ewe_bam_fin_urd_tig_geo_swe_por_nor_scr_sid_anl_afr_hun_akn_mao_pan_mly_jpn_tml_kor_eng_ita_igb_cze_sun_grk_sod_bat_mnd_pol_moo_prs_wly_svk_ben_bos_ger_qcu_glc_dut_lit_swa_chh_alb_amh_ctl_tag_mol_yor_slo_cic_jav_tha_owc_knd_ven_bem_tur_arw_ukr_azi_lda_vie_heb_swt_zul_dgb	-0.717021691355434	-1.7225224046388	0.0882988895520514
304	wly_pan_tsn_ben_owc_amh_anl_alb_uzb_azi_bem_ind_cic_krd_hin_bsq_arw_amr_fbf_mnd_guj_afr_xho_eng_lda_spa_fin_dyu_zul_hun_ita_mlt_geo_ukr_mcd_fre_mol_aeg_heb_svk_est_swt_mao_swe_mly_jpn_tml_kor_slo_bos_tsw_ger_sun_dut_hau_bat_cnt_scr_akn_nor_gam_urd_grk_lat_prs_qcu_cze_rom_rus_yor_sod_ctl_chh_bul_tag_pol_dgb_lit_moo_jav_tha_tig_knd_ses_bam_aze_por_glc_tur_ewe_vie_sid_igb_swa_ven	-0.879286815865958	-2.12569637668262	0.0361783114872644
305	wly_scr_tsw_mol_gam_chh_anl_krd_aze_tur_bam_ind_yor_arw_pan_bsq_svk_amh_swt_mnd_ukr_fre_ses_pol_dyu_slo_fin_akn_fbf_hun_hin_mlt_geo_alb_rus_afr_urd_hau_tig_lat_est_swa_bat_ger_tag_jpn_tml_kor_nor_ctl_cic_bos_mao_spa_owc_jav_cnt_eng_tsn_prs_heb_bul_lit_dut_grk_qcu_swe_ita_ben_lda_sid_mcd_amr_rom_sun_por_bem_cze_xho_mly_tha_aeg_knd_igb_moo_azi_guj_glc_uzb_ven_vie_sod_zul_ewe_dgb	-0.974259368216649	-2.37223678313997	0.0197408909573416
306	tig_lat_swt_nor_aeg_wly_amr_afr_aze_tur_moo_sun_ses_bos_pol_bsq_mcd_owc_dgb_cnt_rus_ben_ven_ita_tsn_rom_est_fbf_lda_hun_por_sid_geo_urd_spa_fre_ctl_amh_hau_dut_fin_akn_bat_ger_mly_jpn_knd_kor_slo_swe_tsw_lit_mao_scr_chh_ind_mnd_cze_cic_bul_anl_alb_pan_hin_svk_qcu_krd_guj_eng_dyu_mlt_grk_sod_ukr_jav_glc_zul_arw_igb_tag_tha_gam_tml_yor_ewe_uzb_mol_prs_azi_xho_vie_heb_bem_swa_bam	0.229077160572381	0.539909732554481	0.590549785110392
307	wly_urd_zul_afr_anl_tig_amr_cze_aze_tur_tsw_mao_swa_lit_rus_bsq_bos_gam_akn_mnd_alb_arw_dyu_guj_ewe_fre_hun_swt_ses_fin_rom_sod_geo_scr_ukr_mol_spa_sid_owc_pol_est_cic_ind_svk_bat_jpn_tml_kor_hin_glc_lda_eng_mly_krd_amh_sun_cnt_dut_moo_grk_hau_pan_ctl_swe_por_qcu_nor_ben_slo_fbf_mlt_ger_aeg_ita_tag_bul_ven_lat_dgb_jav_tha_heb_knd_yor_bem_uzb_prs_mcd_azi_bam_vie_chh_xho_tsn_igb	0.631634211789118	1.49562927210972	0.138136109926894
308	sid_prs_bem_spa_wly_tig_chh_krd_azi_aze_lda_bat_zul_ben_urd_bsq_lit_amh_bam_cnt_por_rom_swt_mcd_xho_scr_fin_cic_tsn_est_nor_hau_geo_fre_glc_arw_ctl_sod_mlt_svk_hun_ses_mao_rus_mly_jpn_tml_kor_ita_lat_moo_bos_tag_pan_owc_ind_mnd_guj_ven_eng_anl_dut_bul_swe_ger_qcu_ukr_grk_hin_dgb_heb_cze_amr_afr_jav_pol_swa_alb_ewe_sun_tha_gam_knd_igb_yor_tur_mol_slo_uzb_dyu_vie_aeg_akn_fbf_tsw	0.0124288343990473	0.0293942217458753	0.976613168677519
309	aeg_krd_xho_arw_heb_owc_sid_afr_aze_uzb_lda_tag_fbf_eng_glc_bsq_bos_hau_ewe_mnd_ger_swe_dgb_ukr_cic_lat_est_yor_swt_hun_mol_tig_geo_urd_alb_guj_bul_anl_wly_lit_fin_bam_mly_scr_jav_jpn_knd_kor_nor_ctl_swa_rom_bat_svk_mlt_mao_cnt_mcd_dyu_dut_sod_por_grk_slo_ita_qcu_pol_rus_spa_ses_gam_fre_chh_hin_sun_pan_zul_ben_tsn_ind_tha_amh_tml_akn_tsw_tur_prs_cze_azi_moo_vie_amr_igb_ven_bem	-0.115119739768667	-0.271556079703253	0.786565266463559
310	owc_ukr_ewe_slo_heb_sid_mlt_arw_aze_tur_igb_bat_tsw_krd_mcd_bsq_ita_aeg_fbf_mnd_glc_ctl_swt_ger_zul_mol_fin_yor_dgb_est_eng_sod_geo_lit_nor_alb_pan_anl_amh_guj_hun_ses_ind_scr_tag_jpn_knd_kor_hin_urd_ven_por_sun_rom_gam_mly_cnt_svk_lda_ben_amr_pol_fre_cze_bul_qcu_rus_bos_dut_swa_tig_lat_chh_prs_mao_afr_xho_spa_cic_jav_tha_hau_tml_bem_dyu_uzb_grk_swe_azi_tsn_vie_wly_akn_moo_bam	-0.443721251000181	-1.05356847926176	0.294810133225808
311	gam_pol_dyu_ger_heb_wly_amh_mol_azi_uzb_lda_ind_moo_ita_spa_bsq_arw_mlt_swa_cnt_hin_bos_igb_ukr_tsn_prs_hun_yor_bam_est_rom_amr_geo_ben_lit_krd_alb_aeg_sid_dut_fin_zul_tag_por_mao_jpn_tml_kor_fre_grk_fbf_guj_bat_nor_sod_sun_mnd_swe_tsw_slo_owc_rus_mcd_afr_lat_qcu_scr_bul_glc_bem_anl_svk_hau_ctl_mly_pan_cic_urd_ven_jav_tha_chh_knd_dgb_ewe_tur_eng_cze_aze_swt_vie_tig_ses_xho_akn	0.263357424560899	0.620573590620235	0.536398071827878
312	amr_scr_tsn_ger_owc_wly_heb_grk_aze_uzb_bem_jav_swt_rom_eng_bsq_afr_amh_dyu_cnt_slo_lit_bam_fre_yor_glc_fin_ewe_tsw_hun_swe_sid_geo_ben_bul_svk_por_chh_hau_ukr_est_swa_ind_pan_sun_jpn_tml_kor_nor_urd_igb_rus_mao_prs_sod_mly_mnd_hin_zul_bos_gam_lat_mcd_arw_krd_qcu_ita_cze_dut_xho_aeg_guj_anl_ctl_bat_spa_akn_mol_lda_tag_tha_mlt_knd_dgb_moo_azi_pol_alb_tur_cic_vie_tig_fbf_ven_ses	-0.169269057237219	-0.399120545035358	0.690719409053728
313	amr_afr_igb_svk_gam_hau_anl_pan_uzb_azi_fbf_jav_ewe_mol_por_bsq_ukr_amh_bam_cnt_bos_ben_moo_ctl_swt_urd_est_swa_tsn_hun_grk_tig_geo_swe_mcd_krd_lat_sid_owc_nor_fin_bem_ind_fre_sun_jpn_knd_kor_bul_spa_zul_rom_mly_pol_wly_tag_mnd_guj_xho_eng_heb_dut_glc_rus_prs_qcu_ita_hin_ger_dyu_aeg_alb_sod_slo_bat_scr_lda_lit_akn_mao_tha_mlt_tml_tsw_dgb_tur_arw_cze_aze_yor_vie_chh_ses_cic_ven	-0.430908910959862	-1.02170595899874	0.309570514483206
314	amh_ctl_lda_mol_gam_anl_owc_swe_tur_azi_yor_mao_ven_eng_por_bsq_nor_amr_bem_cnt_fre_ukr_swt_arw_swa_krd_fin_fbf_cic_hun_glc_chh_geo_pan_mcd_bos_grk_heb_wly_lat_est_zul_bat_dut_jav_jpn_tml_kor_alb_spa_xho_prs_mly_urd_tig_tag_mnd_rus_igb_guj_hau_svk_lit_hin_cze_qcu_scr_rom_afr_moo_sod_pol_sid_slo_sun_ben_dyu_ita_tsn_ind_tha_mlt_knd_tsw_bam_uzb_bul_ger_aze_dgb_vie_aeg_akn_ses_ewe	-0.452383762679911	-1.07483864771348	0.285227691264368
315	anl_ukr_bem_nor_aeg_heb_mlt_spa_uzb_aze_moo_jav_ven_hin_rom_bsq_lat_amh_zul_cnt_ita_krd_xho_dut_yor_arw_hun_tsw_dyu_est_scr_tig_geo_pol_fre_alb_ben_amr_chh_bos_fin_bam_ind_glc_mao_jpn_knd_kor_por_bul_igb_mcd_mly_lit_sid_bat_mnd_svk_akn_rus_owc_ctl_urd_guj_swe_qcu_mol_prs_ger_swt_hau_afr_gam_cze_tag_pan_ses_eng_lda_sun_tha_sod_tml_ewe_cic_tur_slo_grk_azi_fbf_vie_wly_tsn_dgb_swa	-0.171338320489338	-0.404694755682909	0.686631197301633
316	amr_slo_yor_urd_sid_aeg_sod_eng_tur_aze_lda_bat_swa_swe_bos_bsq_nor_tig_fbf_cnt_krd_cze_dyu_ctl_tsn_arw_hun_dgb_ewe_fin_ger_wly_geo_por_ita_guj_rom_mlt_owc_alb_est_swt_ind_scr_mao_jpn_knd_kor_prs_fre_zul_mol_sun_pol_heb_jav_mnd_svk_ven_pan_amh_grk_bul_dut_ben_qcu_glc_lit_afr_ses_gam_spa_hau_rus_tag_lat_bem_hin_akn_mly_tha_anl_tml_xho_moo_azi_ukr_mcd_uzb_tsw_vie_chh_bam_igb_cic	-0.911993348415992	-2.21084223370289	0.029498625511314
317	tig_mcd_dyu_scr_sid_hau_heb_lat_tur_aze_ven_ind_ewe_pan_bul_bsq_krd_wly_tsw_mnd_rus_afr_igb_eng_swa_mol_est_xho_bam_hun_glc_sod_geo_spa_arw_grk_slo_gam_owc_urd_fin_zul_tag_por_jav_jpn_knd_kor_hin_cze_moo_bos_mao_ctl_chh_bat_cnt_fre_tsn_ben_mlt_svk_rom_lit_ukr_qcu_nor_alb_guj_ses_amh_pol_aeg_ger_mly_dut_lda_swe_fbf_sun_tha_anl_tml_bem_dgb_azi_ita_prs_uzb_cic_vie_amr_swt_yor_akn	-0.354599944091411	-0.839479982218818	0.403352831175996
318	amr_prs_akn_nor_heb_tig_amh_bos_uzb_aze_cic_jav_tsn_afr_swe_bsq_por_mlt_ven_cnt_ita_scr_ses_lit_ewe_rom_hun_dgb_moo_est_arw_gam_geo_hin_mol_alb_lat_owc_aeg_pol_fin_lda_mao_ben_tag_jpn_tml_kor_ukr_rus_dyu_cze_sun_ger_sid_ind_mnd_spa_bem_guj_wly_fre_urd_eng_glc_qcu_svk_bul_grk_swt_anl_slo_sod_pan_mly_dut_fbf_krd_zul_bat_tha_hau_knd_igb_tsw_azi_ctl_mcd_tur_bam_vie_chh_swa_yor_xho	-0.166912077319646	-0.393715722305816	0.694692163335419
319	amr_nor_tsw_cze_sod_heb_tig_ukr_azi_aze_fbf_bat_bem_rus_guj_bsq_alb_chh_dgb_mnd_pan_svk_moo_rom_cic_bos_fin_dyu_yor_hun_ben_owc_geo_scr_lit_mcd_arw_mlt_hau_por_est_bam_jav_slo_mao_jpn_tml_kor_urd_mol_lda_ctl_ind_prs_wly_sun_cnt_swe_ewe_lat_anl_hin_afr_bul_fre_qcu_eng_dut_grk_swa_gam_ita_sid_glc_mly_krd_swt_spa_xho_tag_tha_aeg_knd_zul_ven_tur_ger_pol_uzb_ses_vie_amh_tsn_igb_akn	-0.546766083280739	-1.3021296564489	0.196087841947493
320	tig_krd_xho_dut_aeg_heb_sod_lit_aze_azi_lda_mao_swa_glc_por_bsq_ctl_hau_fbf_mnd_eng_arw_tsw_ben_ses_alb_est_moo_bem_hun_ger_chh_geo_lat_rus_scr_pol_wly_amr_fre_fin_dgb_sun_mcd_jav_jpn_tml_kor_guj_bul_zul_pan_ind_swe_gam_mly_cnt_hin_tsn_mol_owc_nor_rom_spa_bos_qcu_cze_prs_slo_dyu_anl_svk_mlt_afr_tag_ita_cic_ukr_yor_bat_tha_sid_knd_bam_swt_uzb_grk_urd_tur_ewe_vie_amh_akn_ven_igb	0.48579044208426	1.14639740338918	0.254571828973813
321	aeg_pol_ewe_lit_owc_sod_gam_hin_tur_uzb_yor_bat_dyu_eng_guj_bsq_prs_chh_bem_mnd_ctl_scr_ses_swe_zul_bul_hun_lda_swa_fin_krd_hau_geo_fre_slo_grk_spa_mlt_amh_arw_est_bam_jav_ger_tag_jpn_tml_kor_ben_ukr_swt_urd_mly_mol_wly_sun_cnt_cze_tsn_glc_anl_bos_alb_ita_por_qcu_dut_pan_rom_cic_heb_afr_amr_nor_ind_rus_dgb_lat_igb_mao_tha_sid_knd_akn_xho_aze_mcd_svk_azi_tsw_vie_tig_ven_moo_fbf	-0.0532743675465154	-0.125625867299436	0.900299262128932
322	anl_por_akn_dut_amh_gam_sid_ukr_azi_uzb_dyu_mly_ewe_urd_glc_bsq_ben_mlt_yor_mnd_pol_cze_fbf_ger_bam_mcd_fin_moo_tsn_est_afr_heb_geo_krd_rom_bul_scr_sod_hau_lat_hun_dgb_jav_fre_mao_jpn_knd_kor_alb_hin_ven_svk_ind_pan_aeg_tag_cnt_guj_igb_ita_wly_slo_arw_grk_mol_qcu_lit_eng_bos_lda_amr_spa_owc_swe_bat_rus_swa_ctl_zul_sun_tha_tig_tml_xho_ses_tur_nor_prs_aze_cic_vie_chh_tsw_bem_swt	-0.627475404134647	-1.50133924657257	0.136655550532758
323	tig_urd_fbf_scr_mlt_wly_chh_svk_uzb_aze_tsw_sun_lda_cze_rus_bsq_ukr_heb_cic_cnt_alb_lat_yor_por_moo_eng_est_dyu_akn_hun_bos_sid_geo_lit_ger_pol_spa_hau_gam_fre_fin_ewe_bat_prs_mao_jpn_tml_kor_mcd_ben_tsn_afr_mly_pan_owc_tag_mnd_dut_zul_krd_amr_guj_grk_mol_arw_qcu_swe_bul_ctl_xho_anl_nor_amh_glc_ind_slo_bam_ita_ses_jav_tha_aeg_knd_ven_swt_tur_rom_hin_azi_swa_vie_sod_igb_dgb_bem	-0.0171644771223941	-0.0404589185476559	0.967813989320709
324	anl_arw_tsn_pol_owc_mlt_gam_prs_tur_azi_zul_ind_swt_por_mcd_bsq_ger_tig_fbf_mnd_hin_spa_ven_slo_bem_ctl_hun_akn_dgb_est_grk_wly_geo_urd_rom_nor_dut_heb_hau_lat_fin_xho_tag_alb_bat_jpn_knd_kor_mol_ukr_dyu_krd_mao_svk_sod_jav_cnt_ben_lda_fre_amh_swe_glc_cze_pan_qcu_guj_scr_eng_bam_amr_afr_aeg_lit_mly_rus_moo_bos_tsw_sun_tha_sid_tml_swa_igb_aze_bul_ita_uzb_cic_vie_chh_ewe_yor_ses	-0.0331114225331709	-0.0779580468786388	0.938028909949686
325	wly_ctl_akn_mol_heb_mlt_owc_glc_azi_aze_swt_mao_tsw_rus_prs_bsq_lit_hau_xho_mnd_guj_urd_fbf_afr_dyu_bos_hun_moo_swa_fin_nor_chh_geo_pan_eng_ita_fre_tig_aeg_rom_est_lda_ind_svk_sun_jpn_tml_kor_bul_cze_bam_alb_tag_pol_sod_mly_cnt_mcd_ses_grk_gam_scr_arw_ukr_krd_qcu_slo_swe_hin_ewe_anl_dut_amr_ger_jav_lat_cic_spa_bem_bat_tha_amh_knd_ven_tsn_uzb_ben_por_tur_igb_vie_sid_dgb_zul_yor	0.608875893929634	1.43923497065882	0.15344133329182
326	amh_dut_xho_ukr_sod_gam_hau_lat_tur_azi_lda_sun_igb_krd_bul_bsq_guj_aeg_cic_cnt_afr_fre_zul_rom_ses_pan_hun_yor_ven_fin_ita_heb_geo_urd_arw_lit_ger_wly_owc_nor_est_dgb_ind_glc_mao_jpn_tml_kor_spa_scr_dyu_slo_jav_ben_mlt_tag_mnd_mol_tsn_pol_amr_swe_cze_bos_rus_qcu_alb_mcd_por_bam_tig_prs_sid_hin_mly_ctl_akn_grk_swa_bat_tha_chh_knd_swt_fbf_uzb_svk_eng_aze_bem_vie_anl_moo_ewe_tsw	-0.1848863820783	-0.436348565962551	0.663595167678488
327	hau_lit_yor_svk_mlt_tig_gam_nor_tur_uzb_igb_bat_ven_mcd_fre_bsq_alb_sid_ewe_cnt_glc_ben_dyu_ger_bam_afr_hun_lda_ses_est_krd_aeg_geo_mol_arw_bul_grk_amr_owc_ita_fin_moo_mly_urd_jav_jpn_tml_kor_rus_slo_cic_ukr_tag_bos_amh_mao_mnd_guj_bem_dut_chh_rom_lat_cze_eng_qcu_hin_prs_swe_swt_wly_ctl_anl_pol_sun_pan_tsw_por_akn_ind_tha_heb_knd_fbf_swa_aze_spa_scr_azi_zul_vie_sod_dgb_xho_tsn	-0.235721316657714	-0.557196019968774	0.578732090083363
328	amr_arw_zul_lat_hau_tig_sid_bul_azi_aze_bem_sun_xho_afr_alb_bsq_fre_gam_igb_cnt_rus_por_cic_cze_tsw_hin_est_lda_dyu_hun_ctl_heb_geo_ita_slo_mcd_rom_chh_sod_grk_fin_ewe_mly_guj_mao_jpn_knd_kor_scr_spa_swa_prs_bat_mol_wly_ind_mnd_ben_swt_nor_amh_pol_glc_urd_ukr_qcu_swe_pan_lit_tsn_aeg_svk_anl_dut_tag_krd_dgb_eng_akn_jav_tha_mlt_tml_ven_bam_tur_bos_ger_uzb_moo_vie_owc_ses_yor_fbf	-0.0461394243378455	-0.108657003971215	0.913708640607407
329	anl_eng_tsw_mol_aeg_chh_gam_mcd_azi_tur_ses_mly_tsn_pan_bul_bsq_prs_sod_swt_cnt_ger_lat_akn_pol_yor_nor_fin_swa_cic_hun_ita_heb_geo_por_rus_spa_rom_owc_mlt_hin_est_lda_sun_grk_mao_jpn_tml_kor_urd_svk_zul_arw_bat_fre_hau_tag_mnd_bos_ven_krd_tig_guj_slo_lit_afr_qcu_swe_dut_ctl_xho_sid_cze_amr_glc_ind_ukr_moo_alb_dyu_jav_tha_wly_knd_dgb_bem_uzb_scr_ben_aze_igb_vie_amh_bam_fbf_ewe	0.0832659756759779	0.1958869814508	0.84512600816539
330	wly_krd_bam_afr_sod_aeg_amr_slo_tur_azi_igb_mly_akn_swe_lat_bsq_arw_owc_swt_mnd_grk_ger_dgb_scr_tsw_lit_est_yor_bem_hun_svk_hau_geo_glc_ita_ctl_ben_mlt_sid_mcd_fin_fbf_bat_fre_tag_jpn_tml_kor_por_mol_moo_urd_mao_ukr_heb_ind_cnt_cze_swa_bos_chh_pan_hin_dut_guj_qcu_rus_nor_rom_ewe_amh_bul_tig_prs_jav_spa_lda_pol_cic_sun_tha_anl_knd_dyu_xho_uzb_alb_eng_aze_ven_vie_gam_zul_tsn_ses	-0.430633387319136	-1.02223908766874	0.309319528756895
331	heb_alb_zul_arw_anl_hau_amh_ukr_azi_uzb_fbf_jav_cic_ctl_hin_bsq_spa_amr_moo_mnd_cze_grk_tsn_ita_xho_pol_hun_bam_ewe_est_scr_tig_geo_lat_dut_bul_ben_gam_sid_slo_fin_lda_ind_svk_bat_jpn_tml_kor_rom_glc_dyu_rus_sun_fre_aeg_tag_cnt_ger_swt_krd_sod_bos_pan_urd_guj_qcu_eng_por_mcd_ses_chh_afr_owc_swe_mly_mol_ven_prs_yor_mao_tha_mlt_knd_dgb_akn_tur_lit_nor_aze_tsw_vie_wly_igb_swa_bem	0.252222968540917	0.592890833471235	0.554693228620708
332	amr_fre_ewe_alb_hau_chh_sid_bos_azi_tur_akn_ind_zul_hin_mcd_bsq_prs_mlt_xho_cnt_por_lat_dyu_swe_bem_ger_fin_lda_cic_est_pol_aeg_geo_krd_slo_rom_ukr_amh_heb_pan_hun_ven_tag_cze_sun_jpn_knd_kor_mol_ben_fbf_ctl_mly_scr_sod_bat_mnd_afr_ses_nor_tig_bul_arw_glc_spa_qcu_urd_dut_eng_yor_gam_grk_anl_svk_jav_rus_swa_guj_igb_mao_tha_owc_tml_bam_tsw_uzb_ita_lit_aze_swt_vie_wly_moo_dgb_tsn	-0.54478573881934	-1.30231197732282	0.196025788144799
333	sod_ben_moo_afr_heb_tig_wly_swe_azi_aze_fbf_bat_bam_pol_fre_bsq_nor_sid_akn_cnt_ukr_krd_zul_bos_dgb_alb_est_xho_tsn_fin_arw_chh_geo_pan_ita_lat_rus_aeg_amr_cze_hun_bem_jav_glc_tag_jpn_tml_kor_mol_scr_ses_hin_mao_bul_amh_sun_mnd_guj_dyu_rom_owc_ctl_eng_prs_grk_qcu_dut_slo_spa_tsw_mlt_mcd_gam_lit_mly_svk_cic_ger_swt_ind_tha_hau_knd_lda_igb_uzb_urd_por_tur_ewe_vie_anl_yor_ven_swa	-0.248387069053792	-0.587426092904672	0.558341119379526
334	gam_grk_zul_cze_hau_anl_mlt_arw_azi_uzb_igb_bat_dgb_scr_slo_bsq_mcd_sod_bem_cnt_hin_por_swt_urd_tsw_ben_hun_akn_dyu_fin_prs_amr_geo_eng_rus_ctl_svk_heb_chh_lit_est_xho_ind_pan_mao_jpn_knd_kor_dut_fre_cic_spa_sun_alb_aeg_mly_mnd_ukr_bam_swe_amh_afr_bos_ger_bul_qcu_mol_ita_krd_tsn_wly_guj_owc_lat_jav_pol_lda_rom_ven_tag_tha_sid_tml_swa_ewe_tur_glc_nor_aze_fbf_vie_tig_moo_ses_yor	-0.0148279893182978	-0.0349356265828672	0.97220594722822
335	wly_spa_ses_ben_heb_mlt_amh_pol_tur_azi_swt_jav_xho_svk_prs_bsq_lit_hau_lda_cnt_urd_hin_bem_rom_akn_krd_est_fbf_dyu_fin_ita_tig_geo_fre_alb_pan_nor_aeg_owc_afr_hun_ewe_bat_ukr_sun_jpn_knd_kor_bos_eng_zul_scr_mao_mcd_chh_tag_mnd_arw_cic_mol_anl_bul_grk_cze_slo_qcu_lat_glc_dut_swa_sid_swe_sod_rus_mly_ger_bam_ctl_yor_ind_tha_gam_tml_moo_tsn_aze_por_guj_uzb_ven_vie_amr_tsw_dgb_igb	-0.122356001877514	-0.288878669381335	0.773317168012071
336	heb_guj_dgb_ita_tig_wly_mlt_scr_uzb_azi_ven_mao_lda_spa_mol_bsq_fre_hau_ses_mnd_lat_svk_swa_slo_fbf_arw_fin_yor_tsw_est_eng_aeg_geo_por_swe_urd_pol_gam_sid_lit_hun_zul_jav_ger_tag_jpn_tml_kor_pan_bos_moo_alb_sun_rus_sod_bat_cnt_afr_dyu_mcd_owc_grk_krd_glc_rom_qcu_prs_dut_hin_tsn_chh_nor_amh_bul_mly_ben_ewe_ctl_akn_ind_tha_amr_knd_bem_xho_tur_ukr_cze_aze_cic_vie_anl_swt_igb_bam	-0.824443502919165	-1.99142380761641	0.0493680954629571
337	mlt_mol_tsw_hin_sid_tig_sod_lat_tur_uzb_swt_jav_dyu_fre_ctl_bsq_glc_amh_dgb_mnd_ukr_por_akn_krd_moo_alb_fin_igb_zul_hun_swe_aeg_geo_pol_lit_mcd_guj_hau_gam_dut_est_tsn_ind_bos_mao_jpn_tml_kor_grk_bul_ven_scr_sun_slo_heb_tag_cnt_urd_yor_svk_wly_spa_afr_arw_prs_qcu_ita_eng_ger_bem_chh_rus_anl_ben_bat_pan_ewe_rom_lda_mly_tha_amr_knd_bam_xho_aze_cze_nor_azi_fbf_vie_owc_ses_cic_swa	-0.253154896574846	-0.598034764261712	0.5512703435076
338	sid_bul_bam_scr_tig_chh_amh_afr_tur_azi_dgb_tag_ewe_bos_spa_bsq_ben_mlt_moo_cnt_mcd_krd_cic_ita_ven_slo_hun_akn_tsw_est_arw_wly_geo_hin_prs_lit_alb_aeg_heb_nor_fin_lda_sun_pan_jav_jpn_knd_kor_guj_ger_ses_urd_mly_cze_anl_bat_mnd_grk_dyu_pol_amr_mol_rus_ukr_por_qcu_eng_dut_lat_yor_gam_rom_hau_swe_ind_glc_igb_fre_bem_mao_tha_owc_tml_swa_xho_aze_ctl_svk_uzb_fbf_vie_sod_swt_tsn_zul	-0.222647577303176	-0.526572031227776	0.599744487864923
339	hau_pol_tsw_mcd_tig_chh_gam_hin_tur_uzb_akn_bat_ven_alb_ita_bsq_urd_amr_ses_mnd_guj_rom_bam_dut_yor_scr_est_tsn_ewe_hun_fre_wly_geo_lit_ben_nor_mol_sod_mlt_bul_fin_xho_mao_prs_ind_jpn_tml_kor_krd_glc_swa_svk_sun_grk_anl_mly_cnt_pan_lda_bos_owc_por_afr_swe_ukr_qcu_slo_arw_rus_cic_sid_cze_amh_spa_tag_ger_bem_lat_moo_jav_tha_aeg_knd_igb_swt_azi_eng_ctl_aze_zul_vie_heb_dyu_fbf_dgb	-0.262717596841454	-0.620625671919805	0.536363944932601
340	amh_ukr_bam_krd_anl_sod_owc_hin_aze_azi_bem_mao_moo_eng_pol_bsq_fre_wly_igb_cnt_scr_spa_tsn_rom_xho_urd_hun_yor_tsw_fin_mcd_heb_geo_ita_swe_bul_mol_gam_chh_alb_est_lda_tag_por_jav_jpn_knd_kor_guj_afr_dgb_lat_mly_rus_aeg_bat_mnd_arw_akn_ben_tig_svk_prs_cze_dut_qcu_bos_lit_pan_swa_sid_nor_mlt_ger_ind_glc_ven_slo_fbf_sun_tha_amr_tml_ewe_ses_tur_ctl_grk_uzb_dyu_vie_hau_cic_swt_zul	0.119860461975588	0.28187728726657	0.778663902909514
341	wly_por_igb_ger_chh_aeg_tig_alb_azi_aze_tsn_tag_ewe_ita_prs_bsq_urd_owc_yor_cnt_cze_guj_swa_lat_lda_lit_est_akn_bem_fin_ukr_heb_geo_pan_nor_bos_dut_sod_mlt_krd_hun_zul_sun_bul_bat_jpn_tml_kor_hin_ctl_ven_grk_ind_rus_amh_mao_mnd_pol_dyu_eng_amr_mol_arw_spa_rom_qcu_ben_svk_glc_fbf_anl_slo_gam_mcd_mly_swe_bam_fre_moo_jav_tha_hau_knd_ses_swt_tur_afr_scr_uzb_tsw_vie_sid_xho_cic_dgb	-0.206156555626162	-0.48706804908669	0.627356156564337
342	chh_por_xho_krd_amh_anl_owc_grk_uzb_tur_lda_bat_swa_bul_glc_bsq_mcd_aeg_zul_cnt_ger_svk_dgb_swe_dyu_pol_fin_moo_tsw_hun_ctl_hau_geo_fre_dut_pan_ita_wly_tig_nor_est_yor_sun_rus_mao_jpn_tml_kor_bos_arw_swt_guj_tag_slo_sid_ind_mnd_afr_igb_spa_sod_ukr_cze_eng_ben_qcu_prs_rom_mol_ven_gam_hin_amr_lit_jav_alb_akn_scr_fbf_mly_tha_mlt_knd_bem_tsn_azi_urd_lat_aze_bam_vie_heb_cic_ses_ewe	-1.11400818051563	-2.73272786006837	0.0075179585303987
343	heb_prs_moo_pol_aeg_chh_tig_eng_tur_azi_tsn_sun_dgb_mcd_urd_bsq_rus_hau_igb_cnt_fre_bos_xho_lit_ewe_alb_fin_fbf_swa_est_spa_mlt_geo_nor_bul_pan_slo_wly_anl_cze_hun_swt_jav_krd_ind_jpn_tml_kor_ben_ger_yor_grk_mao_swe_sid_tag_mnd_ita_lda_mol_amh_rom_ctl_hin_guj_qcu_lat_por_glc_tsw_owc_ukr_gam_afr_mly_dut_akn_scr_bem_bat_tha_amr_knd_cic_dyu_uzb_svk_arw_aze_ses_vie_sod_zul_bam_ven	-0.507099731118899	-1.20697264620234	0.230503692366832
344	sid_scr_moo_bul_owc_mlt_heb_lat_uzb_tur_dgb_sun_cic_slo_eng_bsq_por_wly_yor_cnt_guj_urd_tsw_mcd_ses_hin_hun_dyu_lda_fin_bos_anl_geo_dut_lit_ctl_rus_hau_amh_ger_est_fbf_ind_spa_bat_jpn_tml_kor_arw_ukr_ven_fre_mly_ben_chh_tag_mnd_afr_ewe_prs_sod_swe_pol_nor_pan_qcu_mol_alb_glc_bem_gam_ita_aeg_svk_jav_rom_zul_grk_xho_mao_tha_amr_knd_swa_swt_azi_cze_krd_aze_akn_vie_tig_igb_bam_tsn	-0.298546822458779	-0.706204172046946	0.481826627902366
345	mlt_afr_lda_guj_amr_wly_sid_cze_tur_azi_ven_ind_igb_svk_bos_bsq_krd_tig_ewe_mnd_grk_pan_bam_ita_akn_hin_est_swt_dyu_hun_mcd_heb_geo_ctl_rus_ukr_lit_amh_gam_fre_fin_moo_tag_arw_jav_jpn_knd_kor_dut_spa_fbf_alb_mao_pol_sod_bat_cnt_rom_xho_eng_owc_glc_swe_bul_prs_qcu_nor_ger_slo_swa_hau_ben_aeg_mol_mly_por_zul_urd_ses_sun_tha_anl_tml_cic_tsw_uzb_scr_lat_aze_bem_vie_chh_dgb_tsn_yor	0.140679705876865	0.330930508593138	0.741441438401341
346	amh_arw_ses_guj_heb_gam_wly_grk_uzb_tur_igb_ind_yor_prs_scr_bsq_swe_tig_swa_mnd_glc_rus_tsn_mcd_cic_nor_hun_tsw_zul_est_svk_anl_geo_ben_slo_bul_eng_owc_aeg_lat_fin_fbf_jav_alb_tag_jpn_knd_kor_ita_lit_bam_ukr_bat_pol_sod_mao_cnt_afr_ewe_pan_mlt_spa_mol_krd_ger_qcu_ctl_dut_cze_swt_amr_fre_hau_hin_sun_bos_bem_rom_ven_mly_tha_chh_tml_lda_akn_azi_urd_por_aze_xho_vie_sid_dyu_dgb_moo	0.0417474676391189	0.0983871293808221	0.921836643389306
347	tig_por_tsn_swe_mlt_aeg_sod_mol_aze_tur_igb_bat_xho_ben_guj_bsq_pan_wly_zul_cnt_cze_rom_bem_bul_akn_krd_fin_bam_lda_hun_afr_chh_geo_ita_slo_scr_hin_owc_amh_nor_est_tsw_mly_svk_jav_jpn_tml_kor_lit_prs_dgb_alb_tag_eng_gam_mao_mnd_lat_dyu_fre_hau_arw_pol_bos_urd_qcu_ukr_rus_ger_cic_anl_ctl_heb_glc_sun_mcd_swt_grk_swa_ind_tha_sid_knd_yor_fbf_azi_dut_spa_uzb_ewe_vie_amr_moo_ses_ven	0.199068128639773	0.468647323215481	0.640418399416105
348	heb_lit_ses_arw_wly_owc_mlt_bul_tur_aze_yor_mao_dgb_afr_slo_bsq_mcd_sid_tsn_cnt_spa_nor_bem_rom_swt_swe_fin_igb_dyu_hun_ukr_anl_geo_dut_ita_scr_mol_amr_chh_hin_est_moo_tag_krd_bat_jpn_knd_kor_cze_lat_cic_ben_mly_glc_amh_jav_mnd_fre_xho_bos_sod_por_guj_grk_urd_qcu_pan_prs_rus_ven_aeg_ctl_tig_ger_sun_pol_bam_alb_ewe_ind_tha_hau_tml_fbf_lda_azi_eng_svk_uzb_swa_vie_gam_akn_zul_tsw	-0.0802759288936906	-0.189348389897858	0.850232405134875
349	anl_afr_xho_ctl_chh_amh_mlt_hin_tur_aze_ewe_ind_tsn_ita_eng_bsq_slo_gam_cic_mnd_spa_lat_igb_mol_moo_urd_fin_ven_bam_est_dut_sod_geo_scr_bos_ben_pol_owc_wly_krd_hun_ses_sun_arw_mao_jpn_tml_kor_swe_lit_yor_bul_tag_mcd_hau_jav_cnt_grk_lda_pan_aeg_ger_prs_por_glc_qcu_cze_ukr_fre_bem_tig_svk_sid_guj_mly_alb_tsw_rus_swt_bat_tha_heb_knd_akn_fbf_azi_nor_rom_uzb_zul_vie_amr_dgb_dyu_swa	-0.054443579683017	-0.128411602800245	0.898100533659266
350	anl_prs_bam_scr_tig_gam_amh_svk_tur_azi_swt_sun_igb_ukr_alb_bsq_bul_sid_tsw_cnt_arw_mcd_akn_ger_ses_pan_fin_bem_fbf_hun_glc_chh_geo_nor_pol_mol_swe_wly_amr_rom_est_moo_ind_ctl_mao_jpn_knd_kor_lit_spa_yor_ben_bat_eng_heb_tag_mnd_grk_ven_urd_aeg_hin_cze_ita_lat_qcu_fre_guj_dut_dyu_owc_por_hau_rus_mly_afr_lda_bos_xho_jav_tha_sod_tml_ewe_zul_uzb_slo_krd_aze_dgb_vie_mlt_cic_swa_tsn	0.177677073716859	0.417987008637584	0.676920159818219
351	tig_pan_swt_spa_anl_hau_gam_lat_tur_azi_swa_jav_tsn_guj_ukr_bsq_hin_aeg_zul_cnt_pol_arw_ven_glc_fbf_ita_fin_bem_yor_hun_swe_heb_geo_por_svk_rom_fre_mlt_sid_alb_est_akn_tag_afr_sun_jpn_knd_kor_ctl_bos_xho_eng_mao_grk_chh_bat_mnd_dut_tsw_nor_wly_lit_mcd_bul_slo_qcu_scr_krd_ger_ewe_amr_urd_sod_ben_mly_rus_dyu_mol_cic_ind_tha_amh_tml_lda_bam_uzb_cze_prs_aze_moo_vie_owc_igb_ses_dgb	-0.251937839508081	-0.59623271319298	0.552468266388874
352	chh_urd_xho_mcd_heb_aeg_anl_ukr_uzb_aze_moo_sun_ven_lit_swe_bsq_ben_mlt_swa_mnd_prs_pol_igb_eng_dyu_guj_est_akn_tsw_fin_ctl_wly_geo_bul_arw_ita_afr_sod_amr_svk_hun_zul_jav_scr_ind_jpn_knd_kor_ger_slo_swt_grk_mly_mol_gam_tag_cnt_nor_dgb_glc_tig_spa_por_pan_fre_qcu_hin_cze_rom_ses_hau_dut_amh_krd_mao_rus_lda_alb_fbf_bat_tha_owc_tml_cic_bem_tur_lat_bos_azi_bam_vie_sid_ewe_yor_tsn	-0.839728514210059	-2.02659005759423	0.0455680078351721
353	owc_krd_ven_hin_anl_tig_chh_prs_tur_aze_yor_sun_bem_afr_bos_bsq_pol_amr_fbf_cnt_arw_ben_igb_scr_lda_ger_hun_moo_swa_est_lat_gam_geo_dut_alb_mcd_ita_sid_sod_glc_fin_tsn_ind_cze_mly_jpn_tml_kor_swe_bul_dyu_svk_tag_grk_amh_mao_mnd_pan_zul_mol_hau_fre_eng_ctl_spa_qcu_slo_urd_rom_ewe_wly_nor_mlt_por_bat_ukr_bam_guj_akn_jav_tha_aeg_knd_dgb_ses_uzb_rus_lit_azi_cic_vie_heb_swt_xho_tsw	0.0407556108013932	0.0959455549532541	0.923770260115049
354	anl_mcd_ven_glc_owc_wly_tig_dut_aze_uzb_swt_jav_zul_ctl_ukr_bsq_urd_amh_fbf_cnt_spa_krd_swa_por_tsw_afr_hun_xho_yor_fin_slo_amr_geo_rom_lat_mol_eng_mlt_hau_fre_est_ses_mao_ita_sun_jpn_knd_kor_bul_cze_dgb_grk_ind_pan_chh_mly_mnd_svk_akn_nor_aeg_bos_pol_rus_ben_qcu_arw_swe_ger_bem_sod_guj_heb_scr_bat_hin_lda_prs_igb_tag_tha_gam_tml_moo_dyu_tur_lit_alb_azi_bam_vie_sid_cic_tsn_ewe	-0.110819627720151	-0.261490037101238	0.794292869609215
355	hau_mcd_swa_pol_heb_amr_mlt_swe_uzb_azi_cic_mao_ses_slo_svk_bsq_lat_aeg_ven_mnd_lit_krd_xho_bos_tsw_guj_hun_bam_dgb_fin_alb_wly_geo_afr_rus_por_pan_gam_amh_ger_est_tsn_mly_mol_ind_jpn_knd_kor_ctl_fre_ewe_spa_jav_prs_anl_sun_cnt_nor_bem_rom_chh_glc_bul_grk_urd_qcu_arw_ukr_ita_fbf_owc_dut_sod_scr_tag_cze_zul_hin_yor_bat_tha_tig_tml_moo_lda_tur_eng_ben_aze_dyu_vie_sid_igb_akn_swt	-0.035173480696207	-0.0828725542068344	0.934130990004316
356	mlt_rom_xho_bos_heb_gam_owc_urd_azi_uzb_moo_ind_dgb_mcd_ita_bsq_scr_wly_ses_mnd_slo_alb_zul_prs_yor_mol_est_igb_cic_hun_eng_anl_geo_arw_guj_krd_pol_sod_tig_fre_fin_bam_mly_dut_sun_jpn_tml_kor_glc_lat_akn_swe_tag_bul_aeg_mao_cnt_grk_ven_ger_amh_rus_ctl_nor_svk_qcu_pan_afr_lit_bem_amr_hin_hau_ben_jav_spa_tsn_ukr_fbf_bat_tha_sid_knd_ewe_tsw_aze_cze_por_tur_dyu_vie_chh_swa_lda_swt	0.166077474862657	0.390705384687574	0.69690858730267
357	sid_ctl_ewe_svk_heb_mlt_anl_bos_uzb_aze_tsw_mly_swa_mol_glc_bsq_guj_sod_bam_mnd_eng_mcd_yor_ger_bem_rus_hun_dyu_akn_fin_nor_wly_geo_cze_pol_spa_bul_tig_owc_dut_est_cic_jav_por_mao_jpn_knd_kor_ben_pan_fbf_rom_sun_afr_amr_tag_cnt_prs_xho_fre_amh_lat_ukr_hin_slo_qcu_arw_grk_swe_zul_chh_krd_aeg_ita_ind_urd_ses_scr_dgb_bat_tha_hau_tml_igb_ven_tur_alb_lit_azi_lda_vie_gam_swt_tsn_moo	0.242205910589713	0.569209671148687	0.57058607615518
358	wly_lit_dgb_alb_chh_tig_anl_svk_tur_uzb_tsn_mao_swa_glc_dut_bsq_arw_owc_zul_mnd_rus_pan_dyu_grk_moo_pol_est_fbf_swt_hun_prs_sid_geo_lat_ger_swe_fre_amr_aeg_mcd_fin_xho_bat_bos_ind_jpn_tml_kor_ben_nor_cic_guj_mly_ita_sod_tag_cnt_slo_akn_bul_mlt_rom_urd_mol_scr_qcu_ukr_krd_eng_bem_hau_hin_gam_cze_sun_ctl_tsw_afr_ven_jav_tha_heb_knd_yor_lda_aze_por_spa_azi_ewe_vie_amh_bam_igb_ses	-0.32705928309003	-0.774319255978686	0.440706117154467
359	hau_ita_swt_lit_tig_chh_mlt_nor_azi_uzb_ses_tag_igb_swe_afr_bsq_alb_wly_bam_mnd_hin_eng_bem_scr_moo_grk_hun_tsn_ewe_est_urd_sod_geo_lat_ukr_cze_slo_owc_gam_mol_fin_cic_mao_krd_ind_jpn_tml_kor_prs_bos_xho_mcd_jav_guj_sid_mly_cnt_por_yor_rom_heb_fre_pol_ger_ben_qcu_rus_spa_dut_fbf_anl_arw_amh_svk_bat_glc_zul_pan_dgb_sun_tha_aeg_knd_tsw_dyu_aze_bul_ctl_tur_lda_vie_amr_akn_swa_ven	0.259633227975312	0.612231324596836	0.541878734764256
360	amh_slo_ses_spa_hau_aeg_anl_lat_tur_azi_fbf_sun_tsw_bul_dut_bsq_pol_mlt_yor_mnd_swe_mcd_zul_glc_moo_svk_hun_bem_swt_est_rus_amr_geo_rom_ger_cze_por_chh_sid_arw_fin_lda_mly_grk_mao_jpn_knd_kor_fre_lit_xho_scr_bat_hin_owc_tag_cnt_ben_bam_guj_tig_alb_mol_ctl_pan_qcu_ita_ukr_krd_dgb_heb_bos_wly_afr_ind_urd_dyu_eng_cic_jav_tha_sod_tml_igb_tsn_aze_prs_nor_uzb_akn_vie_gam_ewe_swa_ven	-0.645687064943244	-1.54557081907174	0.125604471049215
361	aeg_lit_bam_scr_mlt_amh_hau_ita_uzb_aze_zul_mao_dyu_hin_ben_bsq_krd_sid_akn_mnd_dut_nor_ven_bul_tsn_swe_fin_xho_cic_est_guj_tig_geo_prs_glc_arw_eng_gam_sod_ukr_hun_tsw_jav_slo_bat_jpn_knd_kor_lat_pan_igb_ctl_ind_pol_amr_sun_cnt_grk_ses_urd_anl_afr_alb_bos_cze_qcu_ger_por_spa_swt_heb_mol_owc_rom_mly_svk_moo_rus_swa_tag_tha_chh_tml_yor_dgb_azi_fre_mcd_tur_bem_vie_wly_fbf_lda_ewe	0.570416785039986	1.34946903929641	0.180462348655505
362	wly_ben_lda_dut_owc_amr_sid_mol_aze_azi_xho_ind_bem_slo_urd_bsq_cze_tig_zul_cnt_fre_arw_dyu_ger_moo_pan_hun_akn_swt_fin_por_hau_geo_krd_pol_glc_swe_anl_sod_ita_est_yor_jav_afr_bat_jpn_knd_kor_bos_bul_dgb_rom_mao_ukr_heb_sun_mnd_scr_igb_mcd_aeg_guj_ctl_nor_prs_qcu_lat_svk_grk_bam_mlt_hin_gam_spa_mly_lit_ses_rus_fbf_tag_tha_chh_tml_ven_cic_uzb_eng_alb_tur_swa_vie_amh_tsn_ewe_tsw	-0.0873277525126232	-0.206270649751849	0.837030404886004
363	hau_ita_xho_rus_sid_mlt_amr_krd_uzb_aze_fbf_jav_bam_bos_ctl_bsq_svk_heb_lda_mnd_ben_pan_ses_scr_swt_ger_hun_yor_dyu_fin_grk_sod_geo_mol_afr_arw_por_chh_aeg_spa_est_akn_ind_hin_tag_jpn_knd_kor_alb_dut_ven_urd_mao_nor_amh_bat_cnt_lat_cic_cze_owc_fre_mcd_rom_prs_qcu_slo_lit_ukr_dgb_anl_eng_tig_swe_mly_guj_moo_bul_ewe_sun_tha_wly_tml_zul_swa_tur_pol_glc_azi_tsn_vie_gam_igb_bem_tsw	-0.189032867094042	-0.445903329250421	0.65670346787808
364	aeg_svk_akn_pol_chh_mlt_amr_glc_tur_azi_yor_sun_swa_por_lat_bsq_urd_anl_bam_cnt_alb_ger_zul_guj_moo_rus_hun_igb_ven_est_hin_heb_geo_pan_dut_afr_mcd_gam_wly_swe_fin_tsw_ind_bul_mao_jpn_tml_kor_prs_slo_dgb_spa_bat_fre_amh_mly_mnd_nor_xho_arw_owc_ctl_ben_bos_mol_qcu_cze_ita_lit_ses_hau_grk_sid_ukr_jav_scr_ewe_eng_dyu_tag_tha_tig_knd_bem_tsn_aze_rom_krd_uzb_fbf_vie_sod_cic_swt_lda	-0.762502446456511	-1.82830602733513	0.0707094146012593
365	amr_dut_yor_alb_sod_mlt_anl_bos_azi_aze_swt_bat_bem_afr_slo_bsq_swe_sid_cic_cnt_urd_spa_ses_ita_tsn_fre_hun_dgb_swa_fin_ctl_tig_geo_mol_por_ger_pan_owc_aeg_mcd_est_akn_mly_svk_ind_jpn_tml_kor_rom_eng_dyu_rus_mao_ukr_chh_jav_mnd_bul_tsw_grk_amh_lat_guj_ben_glc_qcu_nor_prs_lit_bam_wly_arw_gam_scr_sun_cze_ewe_krd_xho_tag_tha_heb_knd_lda_fbf_tur_hin_pol_uzb_moo_vie_hau_ven_zul_igb	-0.732688785587777	-1.75605645705145	0.082370898038138
366	heb_krd_tsw_dut_hau_tig_anl_ctl_azi_tur_ses_mly_moo_por_ger_bsq_rus_amr_cic_mnd_ben_nor_fbf_mol_akn_ukr_fin_xho_dyu_est_lat_aeg_geo_fre_svk_spa_cze_sid_owc_pan_hun_tsn_jav_bul_bat_jpn_knd_kor_pol_eng_dgb_alb_tag_rom_wly_ind_cnt_lit_swa_glc_sod_slo_bos_grk_swe_qcu_scr_urd_hin_bam_amh_guj_chh_ita_sun_prs_ewe_arw_swt_mao_tha_mlt_tml_lda_yor_aze_mcd_afr_uzb_ven_vie_gam_zul_bem_igb	-0.783307363441929	-1.8836273177873	0.0627399359578802
367	chh_dut_moo_fre_sod_tig_sid_nor_aze_azi_lda_bat_ven_arw_glc_bsq_pol_aeg_akn_mnd_svk_ukr_bam_rom_swt_alb_est_ewe_xho_hun_swe_wly_geo_mol_eng_hin_lit_heb_owc_lat_fin_cic_tag_mcd_mao_jpn_knd_kor_spa_ger_tsw_ctl_ind_afr_hau_sun_cnt_por_fbf_ben_amh_bul_scr_krd_rus_qcu_prs_ita_urd_dgb_amr_pan_gam_slo_mly_cze_bem_bos_swa_jav_tha_mlt_tml_tsn_zul_uzb_guj_grk_tur_igb_vie_anl_dyu_yor_ses	-0.510005489340766	-1.21511329654852	0.227398803253529
368	wly_mcd_cic_afr_mlt_hau_sod_eng_tur_azi_xho_bat_swt_grk_por_bsq_slo_heb_dyu_mnd_ctl_hin_swa_alb_igb_ger_est_fbf_akn_hun_fre_gam_geo_krd_arw_pol_mol_owc_sid_lat_fin_ven_jav_prs_ind_jpn_knd_kor_pan_spa_ses_ita_mly_ben_tig_tag_cnt_rus_lda_rom_amh_ukr_bul_dut_lit_qcu_swe_urd_nor_moo_chh_scr_anl_svk_sun_guj_dgb_glc_yor_mao_tha_aeg_tml_bam_ewe_uzb_cze_bos_aze_bem_vie_amr_zul_tsn_tsw	-0.372671731828366	-0.884549842290538	0.378680648192041
369	wly_cze_dyu_pan_anl_sod_aeg_swe_tur_azi_ven_mly_dgb_bul_rom_bsq_guj_heb_xho_cnt_urd_glc_tsw_arw_lda_grk_hun_tsn_cic_est_spa_chh_geo_ben_prs_scr_fre_amh_tig_ctl_fin_yor_bat_eng_jav_jpn_knd_kor_dut_rus_swt_ger_ind_hin_owc_mao_mnd_slo_akn_alb_mlt_nor_ita_mol_mcd_qcu_krd_pol_lat_bam_hau_svk_sid_lit_sun_por_ses_ukr_ewe_tag_tha_gam_tml_moo_igb_aze_bos_afr_uzb_fbf_vie_amr_bem_zul_swa	-0.237037158831243	-0.559836325643225	0.576937042431174
370	mlt_mol_xho_krd_sid_amr_amh_cze_tur_uzb_igb_jav_ses_rom_rus_bsq_arw_aeg_moo_cnt_mcd_fre_dyu_lat_zul_svk_fin_dgb_lda_hun_swe_hau_geo_afr_eng_alb_bul_wly_owc_glc_est_tsn_ind_prs_sun_jpn_knd_kor_pol_ukr_swa_slo_tag_dut_sod_bat_mnd_guj_cic_ben_heb_ger_ctl_nor_pan_qcu_por_bos_scr_bam_gam_grk_chh_hin_mao_urd_ewe_lit_yor_mly_tha_tig_tml_fbf_swt_azi_spa_ita_aze_tsw_vie_anl_bem_akn_ven	-0.653372483580435	-1.56324290271961	0.121392051831194
371	sid_afr_igb_bul_wly_amh_amr_dut_uzb_aze_ses_ind_dyu_guj_rus_bsq_krd_sod_yor_mnd_svk_pan_cic_grk_swt_slo_fin_zul_bem_hun_rom_tig_geo_lit_arw_urd_mol_mlt_owc_alb_est_fbf_bat_nor_jav_jpn_tml_kor_pol_bos_bam_ger_tag_mcd_gam_sun_cnt_ukr_swa_lat_chh_prs_por_fre_ben_qcu_scr_ita_cze_ewe_hau_swe_anl_eng_mly_ctl_moo_hin_akn_mao_tha_heb_knd_lda_tsn_azi_glc_spa_tur_dgb_vie_aeg_xho_tsw_ven	0.0164061524534194	0.0386175709330916	0.969278070776017
372	amr_hin_swa_ben_anl_wly_mlt_svk_aze_azi_igb_mly_dyu_afr_urd_bsq_lat_hau_cic_cnt_slo_guj_fbf_mol_lda_scr_est_swt_akn_hun_rus_gam_geo_arw_alb_cze_rom_heb_owc_por_fin_bem_jav_grk_tag_jpn_tml_kor_ukr_bos_ses_lit_mao_ctl_tig_ind_mnd_swe_tsn_ger_amh_fre_mcd_spa_pol_qcu_dut_bul_nor_yor_aeg_pan_sod_ita_sun_eng_moo_glc_bam_bat_tha_chh_knd_xho_dgb_uzb_prs_krd_tur_ewe_vie_sid_ven_tsw_zul	-0.0463507955507163	-0.109195453987099	0.91328273432948
373	mlt_cze_swa_svk_amh_owc_amr_glc_azi_tur_tsw_ind_ewe_urd_mol_bsq_spa_heb_lda_mnd_rus_krd_dyu_nor_cic_afr_hun_fbf_xho_est_eng_sid_geo_ukr_bul_pan_guj_hau_sod_grk_fin_akn_bat_ita_sun_jpn_knd_kor_slo_lit_ven_rom_mao_por_aeg_jav_cnt_bos_bem_mcd_gam_ctl_arw_alb_scr_qcu_ger_ben_prs_swt_chh_lat_wly_dut_mly_pol_dgb_hin_zul_tag_tha_tig_tml_moo_ses_uzb_fre_swe_aze_igb_vie_anl_bam_tsn_yor	-0.676729902346269	-1.62058837864956	0.108491896646201
374	tig_ita_akn_bul_aeg_gam_wly_lat_azi_aze_swt_ind_ven_hin_pol_bsq_svk_amr_bem_cnt_ctl_ben_cic_arw_lda_pan_hun_zul_moo_est_mol_anl_geo_prs_slo_krd_nor_heb_hau_dut_fin_fbf_sun_glc_bat_jpn_tml_kor_bos_por_igb_cze_tag_guj_sid_mly_mnd_rom_tsn_ukr_mlt_alb_eng_swe_spa_qcu_rus_afr_scr_ses_amh_urd_sod_ger_jav_fre_dyu_lit_bam_mao_tha_chh_knd_tsw_swa_tur_mcd_grk_uzb_xho_vie_owc_ewe_yor_dgb	-0.0741378241519929	-0.174822750599776	0.861598950441925
375	aeg_ben_fbf_glc_sod_mlt_gam_mol_aze_uzb_yor_bat_tsn_hin_grk_bsq_afr_amr_bam_mnd_ctl_lit_zul_slo_moo_svk_fin_lda_akn_hun_ukr_chh_geo_krd_fre_por_alb_hau_owc_rom_est_swa_mly_guj_tag_jpn_knd_kor_scr_bos_cic_urd_jav_dut_heb_sun_cnt_mcd_ses_swe_tig_arw_bul_cze_spa_qcu_pol_ger_lat_ewe_sid_pan_anl_prs_mao_nor_bem_ita_ven_ind_tha_amh_tml_xho_dgb_azi_eng_rus_tur_tsw_vie_wly_igb_swt_dyu	-0.151678044901763	-0.357659778961706	0.721408363574971
376	heb_bul_lda_ita_owc_amr_gam_svk_aze_uzb_swt_mly_fbf_por_cze_bsq_nor_mlt_moo_mnd_swe_rom_tsn_grk_yor_arw_hun_dyu_bem_fin_prs_hau_geo_pan_krd_ctl_pol_amh_aeg_guj_est_akn_ind_rus_tag_jpn_tml_kor_spa_hin_ses_slo_bat_mol_sod_mao_cnt_ben_swa_lat_tig_eng_scr_alb_glc_qcu_ukr_ger_afr_zul_wly_urd_anl_dut_jav_lit_xho_mcd_ewe_sun_tha_chh_knd_dgb_ven_tur_bos_fre_azi_cic_vie_sid_igb_tsw_bam	0.320005696565027	0.754103654178013	0.452692146561504
377	tig_rus_dgb_krd_aeg_amh_sid_urd_azi_uzb_ewe_sun_yor_pol_bul_bsq_dut_heb_bam_mnd_cze_alb_xho_slo_ses_guj_est_dyu_moo_hun_arw_sod_geo_grk_pan_rom_afr_hau_chh_ukr_fin_fbf_jav_scr_tag_jpn_tml_kor_por_lit_tsn_eng_mao_prs_anl_ind_cnt_nor_bem_mcd_wly_spa_bos_glc_ben_qcu_lat_ita_fre_cic_gam_swe_mlt_ctl_bat_svk_akn_hin_tsw_mly_tha_amr_knd_ven_igb_aze_mol_ger_tur_zul_vie_owc_swt_lda_swa	-0.364202319585712	-0.862629279807536	0.390560368239391
378	chh_rom_ven_bul_tig_amr_heb_spa_azi_aze_bam_jav_akn_prs_nor_bsq_krd_gam_zul_mnd_guj_slo_igb_grk_tsw_mcd_fin_yor_ses_hun_ger_wly_geo_pan_ben_eng_por_sod_amh_glc_est_cic_tag_ita_ind_jpn_knd_kor_pol_scr_swa_lit_sun_dut_owc_mly_cnt_rus_xho_svk_aeg_cze_lat_swe_alb_qcu_afr_hin_urd_dgb_mlt_mol_hau_bos_mao_arw_fbf_ukr_bem_bat_tha_anl_tml_dyu_lda_uzb_ctl_fre_tur_swt_vie_sid_tsn_moo_ewe	0.443597649619647	1.04970041871623	0.2965760280874
379	mlt_lit_tsw_cze_chh_heb_sod_alb_azi_tur_zul_mly_dgb_urd_rus_bsq_glc_amr_dyu_mnd_pan_slo_bem_dut_fbf_afr_hun_swt_cic_est_mcd_amh_geo_pol_scr_ukr_guj_anl_sid_grk_fin_yor_sun_hin_ind_jpn_tml_kor_swe_ita_xho_rom_bat_krd_aeg_mao_cnt_prs_moo_por_gam_spa_bul_mol_eng_qcu_bos_arw_fre_ewe_tig_nor_hau_ctl_jav_svk_tsn_ben_ses_tag_tha_wly_knd_igb_bam_uzb_ger_lat_aze_ven_vie_owc_akn_swa_lda	-0.337015883247548	-0.797630519171454	0.42711683189522
380	aeg_nor_tsw_arw_chh_sod_gam_alb_azi_aze_swa_mly_lda_rom_pan_bsq_ukr_amh_tsn_cnt_afr_bos_swt_bul_ses_scr_hun_yor_bam_est_mol_hau_geo_ctl_swe_lit_ita_anl_tig_dut_fin_dgb_bat_fre_ind_jpn_knd_kor_lat_glc_xho_spa_tag_svk_mlt_jav_mnd_cze_ven_slo_owc_por_prs_ger_hin_qcu_urd_krd_pol_ewe_sid_mcd_amr_eng_sun_grk_zul_guj_bem_mao_tha_heb_tml_moo_igb_tur_ben_rus_uzb_akn_vie_wly_dyu_fbf_cic	-0.646255539475279	-1.54985435071285	0.124572942548766
381	wly_cze_tsw_krd_mlt_amr_heb_por_azi_uzb_dgb_jav_igb_prs_ukr_bsq_swe_sid_tsn_cnt_alb_slo_swa_pol_dyu_arw_est_yor_bem_fin_dut_owc_geo_ger_mcd_hin_ita_aeg_gam_nor_hun_ewe_bat_spa_tag_jpn_tml_kor_eng_glc_bam_urd_ind_svk_chh_mao_mnd_scr_cic_afr_tig_mol_guj_rom_ben_qcu_rus_pan_grk_akn_anl_lat_hau_ctl_mly_bul_zul_lit_fbf_sun_tha_amh_knd_ses_swt_aze_fre_bos_tur_moo_vie_sod_xho_lda_ven	-0.444341718572169	-1.0559246912379	0.293737962131836
382	owc_fre_ven_svk_hau_sod_heb_alb_uzb_azi_ses_bat_bem_grk_urd_bsq_por_anl_swt_cnt_prs_nor_igb_arw_zul_rom_est_bam_akn_fin_mol_amh_geo_spa_ctl_ger_ukr_aeg_chh_hin_hun_ewe_jav_lit_mao_jpn_tml_kor_eng_scr_dgb_mcd_tag_swe_gam_mly_mnd_bos_tsw_lat_amr_slo_ben_guj_pol_qcu_pan_ita_glc_cic_sid_dut_tig_cze_sun_rus_yor_krd_tsn_ind_tha_wly_knd_fbf_lda_tur_afr_bul_aze_dyu_vie_mlt_xho_swa_moo	0.124440833816127	0.293038623453091	0.770145493310331
383	aeg_svk_zul_eng_amr_mlt_sid_bos_uzb_tur_bam_bat_tsw_krd_por_bsq_bul_tig_dyu_mnd_ben_rom_ewe_ukr_swt_pol_est_igb_fbf_hun_nor_wly_geo_lat_hin_lit_urd_gam_amh_spa_fin_tsn_sun_grk_tag_jpn_knd_kor_rus_ctl_ses_mcd_jav_swe_chh_mao_cnt_prs_akn_ita_heb_alb_arw_slo_dut_qcu_guj_cze_glc_bem_owc_ger_hau_fre_ind_scr_moo_mol_dgb_mly_tha_sod_tml_ven_lda_azi_pan_afr_aze_swa_vie_anl_yor_cic_xho	-0.248784766289645	-0.587763282048062	0.558115692100255
384	tig_guj_tsn_lit_owc_anl_hau_svk_uzb_aze_akn_mly_xho_grk_por_bsq_arw_chh_cic_mnd_prs_hin_swa_spa_tsw_cze_hun_ewe_swt_fin_mcd_heb_geo_alb_krd_urd_ukr_mlt_aeg_ita_est_ses_sun_bos_tag_jpn_knd_kor_pan_swe_yor_rom_bat_eng_amr_mao_cnt_ctl_igb_dut_amh_glc_afr_ger_mol_qcu_scr_nor_lat_lda_sid_ben_wly_slo_jav_rus_zul_pol_ven_ind_tha_gam_tml_dyu_fbf_tur_bul_fre_azi_bam_vie_sod_bem_dgb_moo	-0.544325236324043	-1.29736065200633	0.19771619498103
385	chh_prs_bem_urd_amh_owc_heb_cze_uzb_aze_cic_mly_tsn_nor_ita_bsq_ben_sod_akn_cnt_bos_ctl_swa_spa_swt_arw_est_ses_xho_fin_mol_amr_geo_afr_lit_slo_pan_aeg_wly_eng_hun_yor_tag_alb_mao_jpn_tml_kor_scr_fre_tsw_glc_ind_grk_gam_bat_mnd_por_lda_svk_hau_hin_rus_ukr_lat_qcu_bul_swe_guj_bam_sid_ger_anl_krd_sun_mcd_ewe_rom_moo_jav_tha_mlt_knd_dyu_igb_tur_pol_dut_azi_fbf_vie_tig_ven_dgb_zul	-0.296227869575442	-0.701189261428235	0.484935757053161
386	hau_afr_bem_prs_amr_wly_aeg_pol_uzb_aze_fbf_tag_akn_swe_glc_bsq_slo_chh_swa_mnd_bos_grk_tsw_ukr_swt_rom_est_zul_ven_hun_bul_heb_geo_eng_arw_ger_urd_mlt_sid_por_fin_cic_mao_ben_jav_jpn_knd_kor_scr_dut_lda_lat_mly_fre_gam_bat_cnt_nor_bam_cze_amh_guj_hin_alb_ita_qcu_lit_ctl_krd_igb_tig_rus_anl_svk_sun_spa_moo_mcd_dgb_ind_tha_owc_tml_tsn_ses_azi_pan_mol_tur_yor_vie_sod_dyu_xho_ewe	0.151194971350472	0.355716805469219	0.722858251955455
387	wly_bos_akn_glc_hau_mlt_chh_krd_aze_uzb_ewe_jav_bem_dut_ita_bsq_rus_gam_cic_mnd_mol_pan_swa_alb_xho_ger_est_swt_ses_hun_swe_tig_geo_scr_ben_por_guj_sid_aeg_mcd_fin_tsn_mly_arw_tag_jpn_knd_kor_slo_rom_igb_spa_bat_pol_amh_sun_cnt_prs_dyu_grk_heb_ctl_cze_lit_hin_qcu_urd_fre_bul_zul_anl_ukr_amr_svk_mao_lat_lda_afr_dgb_ind_tha_owc_tml_yor_ven_azi_nor_eng_tur_moo_vie_sod_bam_tsw_fbf	0.437790202724295	1.03234174250951	0.304589241883628
388	mlt_eng_dgb_pol_heb_chh_gam_bos_tur_uzb_yor_ind_akn_hin_mol_bsq_alb_sid_moo_mnd_prs_slo_ses_afr_tsw_nor_hun_ewe_dyu_fin_guj_wly_geo_lat_arw_ukr_pan_aeg_owc_ger_est_swa_mly_ctl_tag_jpn_knd_kor_lit_rom_igb_rus_bat_svk_tig_sun_cnt_swe_lda_fre_hau_scr_bul_krd_cze_qcu_glc_ita_spa_swt_amr_mcd_anl_ben_mao_dut_xho_urd_cic_jav_tha_amh_tml_bam_ven_aze_por_grk_azi_zul_vie_sod_tsn_bem_fbf	0.692304560552844	1.64150093482853	0.104071124021682
389	tig_dut_bem_fre_amr_chh_sid_svk_aze_tur_tsn_bat_swt_ben_hin_bsq_lat_anl_moo_cnt_rus_lit_ven_rom_fbf_por_hun_tsw_ses_fin_spa_hau_geo_urd_ctl_glc_scr_aeg_amh_mcd_est_akn_tag_prs_sun_jpn_tml_kor_slo_ukr_ewe_nor_mly_cze_sod_jav_mnd_ger_zul_mol_owc_ita_swe_grk_pol_qcu_eng_pan_bos_lda_mlt_arw_wly_krd_ind_alb_dyu_guj_yor_mao_tha_heb_knd_bam_dgb_azi_bul_afr_uzb_cic_vie_gam_igb_swa_xho	-0.185057903059434	-0.436690384661504	0.663348115284639
390	heb_guj_fbf_slo_aeg_owc_mlt_cze_azi_aze_ewe_tag_igb_lit_hin_bsq_afr_wly_zul_cnt_rus_spa_dyu_rom_ses_bul_fin_lda_swa_hun_swe_hau_geo_bos_urd_nor_fre_anl_amr_pol_est_akn_mao_dut_ind_jpn_tml_kor_lat_mol_xho_por_sun_ben_chh_jav_mnd_svk_tsw_arw_gam_ger_ctl_glc_krd_qcu_eng_ita_scr_bem_sod_ukr_tig_prs_mly_mcd_swt_pan_yor_bat_tha_amh_knd_cic_tsn_uzb_grk_alb_tur_dgb_vie_sid_ven_moo_bam	-0.144529670387042	-0.340939112459961	0.733918448452605
391	aeg_mol_ven_cze_owc_anl_amh_pol_tur_uzb_ses_jav_bam_svk_nor_bsq_rus_amr_akn_cnt_lat_lit_swa_bos_tsw_ctl_est_yor_bem_fin_arw_tig_geo_urd_alb_grk_bul_chh_heb_krd_hun_dyu_bat_afr_sun_jpn_tml_kor_por_dut_dgb_hin_mao_fre_sid_tag_mnd_prs_tsn_swe_hau_spa_eng_slo_scr_qcu_mcd_pan_ger_igb_mlt_ben_sod_ita_ind_glc_xho_rom_moo_mly_tha_gam_knd_ewe_swt_azi_ukr_guj_aze_fbf_vie_wly_cic_zul_lda	-0.147999492531947	-0.348734404665285	0.728076986202307
392	sid_guj_ven_por_tig_amr_owc_mol_tur_uzb_akn_ind_tsw_bul_swe_bsq_cze_aeg_ses_cnt_prs_lat_ewe_slo_dyu_pol_fin_bem_moo_est_ben_sod_geo_bos_urd_ctl_dut_amh_wly_eng_hun_dgb_mly_scr_sun_jpn_knd_kor_spa_arw_tsn_krd_tag_glc_hau_mao_mnd_lit_xho_fre_gam_rom_ukr_hin_rus_qcu_ger_pan_afr_zul_mlt_alb_chh_nor_bat_ita_swt_mcd_igb_jav_tha_heb_tml_bam_yor_azi_svk_grk_aze_cic_vie_anl_fbf_lda_swa	-1.0455566170562	-2.55744854257171	0.0121620136335035
393	amh_bos_zul_ctl_wly_mlt_owc_ukr_azi_uzb_fbf_tag_bam_cze_hin_bsq_swe_aeg_yor_cnt_nor_ita_ses_spa_tsn_grk_est_tsw_swt_fin_rom_sid_geo_lit_ger_por_guj_sod_anl_slo_hun_cic_mao_prs_bat_jpn_tml_kor_scr_urd_ewe_dut_jav_bul_chh_sun_mnd_mol_akn_alb_tig_eng_afr_fre_pan_qcu_pol_arw_svk_dgb_gam_mcd_amr_glc_mly_krd_lda_rus_moo_ind_tha_hau_knd_ven_igb_tur_ben_lat_aze_bem_vie_heb_swa_xho_dyu	-0.549926045827244	-1.30842133549464	0.193954884104853
394	sod_mol_igb_spa_hau_aeg_chh_rom_uzb_aze_yor_bat_ewe_urd_guj_bsq_lat_gam_swa_mnd_glc_mcd_akn_grk_dyu_rus_fin_cic_fbf_est_ctl_heb_geo_cze_ben_prs_swe_amh_mlt_pan_hun_ses_sun_lit_ind_jpn_tml_kor_ger_dut_lda_slo_mao_ita_amr_mly_cnt_por_dgb_ukr_anl_eng_bos_bul_svk_qcu_fre_afr_krd_bem_wly_arw_tig_pol_jav_alb_tsn_scr_zul_tag_tha_owc_knd_moo_ven_tur_hin_nor_azi_swt_vie_sid_xho_tsw_bam	0.190880120301784	0.449443077368221	0.654157778404899
395	aeg_bul_yor_alb_owc_sid_sod_arw_tur_uzb_xho_tag_dyu_ita_hin_bsq_guj_tig_dgb_mnd_ger_ctl_zul_glc_ewe_ukr_est_moo_ses_fin_rom_hau_geo_rus_pol_afr_krd_amh_amr_prs_hun_swt_jav_eng_ind_jpn_tml_kor_fre_dut_akn_bos_mly_cze_heb_mao_cnt_urd_bam_lat_wly_nor_spa_ben_svk_qcu_mcd_pan_mol_cic_anl_slo_chh_swe_bat_lit_tsn_grk_tsw_sun_tha_gam_knd_fbf_swa_aze_por_scr_azi_ven_vie_mlt_bem_igb_lda	0.084492572275401	0.198901488766405	0.842774001271311
396	sid_ben_dgb_bos_amr_owc_anl_cze_aze_azi_akn_tag_tsw_pan_alb_bsq_swe_sod_dyu_cnt_grk_ukr_swt_arw_yor_lat_est_xho_swa_fin_nor_chh_geo_krd_lit_dut_ger_aeg_gam_fre_hun_moo_sun_urd_mly_jpn_knd_kor_scr_mcd_fbf_mol_bat_por_amh_ind_mnd_prs_bem_rus_tig_hin_rom_ctl_eng_qcu_svk_glc_bul_tsn_hau_afr_wly_pol_mao_slo_bam_ita_igb_jav_tha_mlt_tml_ewe_ses_tur_guj_spa_uzb_zul_vie_heb_cic_lda_ven	-0.428026210009838	-1.01604471911655	0.312244139751467
397	wly_lat_tsw_fre_tig_sid_heb_rus_uzb_aze_igb_tag_ewe_guj_dut_bsq_glc_amr_lda_cnt_ctl_ben_ses_ger_moo_spa_est_bem_cic_hun_lit_chh_geo_pan_hin_ita_cze_amh_hau_rom_fin_fbf_mao_grk_sun_jpn_tml_kor_afr_urd_ven_alb_mly_ukr_mlt_bat_mnd_arw_akn_slo_gam_por_mol_eng_mcd_qcu_prs_swe_scr_swt_aeg_bul_sod_nor_jav_krd_tsn_pol_yor_ind_tha_anl_knd_bam_dyu_azi_bos_svk_tur_zul_vie_owc_swa_xho_dgb	-0.167966437536795	-0.39610560219261	0.692934449928421
398	wly_urd_zul_svk_chh_mlt_aeg_ctl_tur_azi_igb_bat_ses_arw_fre_bsq_ger_sod_lda_cnt_krd_nor_bam_rom_dgb_slo_est_xho_akn_fin_ukr_heb_geo_grk_scr_pol_rus_anl_gam_pan_hun_yor_tag_afr_jav_jpn_knd_kor_ben_mcd_dyu_lit_ind_eng_hau_sun_mnd_swe_ven_bos_sid_glc_guj_bul_hin_qcu_prs_lat_spa_fbf_amr_mol_tig_ita_mao_alb_bem_cze_tsw_mly_tha_amh_tml_moo_ewe_aze_dut_por_uzb_cic_vie_owc_tsn_swt_swa	-0.418618294815331	-0.993115195326189	0.323230754767433
399	gam_dut_zul_ukr_hau_anl_tig_scr_uzb_tur_tsw_mly_bem_mol_svk_bsq_mcd_amr_yor_mnd_rom_urd_swt_por_tsn_spa_hun_dgb_ewe_fin_bos_heb_geo_arw_slo_swe_cze_wly_aeg_alb_est_bam_tag_pol_sun_jpn_tml_kor_hin_eng_igb_lit_bat_nor_owc_mao_cnt_ita_ven_fre_sid_bul_lat_pan_prs_qcu_grk_afr_krd_akn_chh_ben_sod_glc_jav_ctl_cic_ger_dyu_ind_tha_mlt_knd_fbf_moo_aze_guj_rus_azi_swa_vie_amh_lda_xho_ses	-0.54503205963084	-1.29715233642247	0.197787551815417
400	wly_krd_zul_swe_owc_chh_heb_cze_uzb_aze_lda_ind_moo_pan_urd_bsq_glc_sod_bem_mnd_scr_bos_fbf_svk_swa_alb_fin_akn_dyu_est_hin_aeg_geo_lit_por_ctl_fre_sid_amr_dut_hun_cic_mly_rom_jav_jpn_tml_kor_afr_nor_bam_grk_tag_ukr_anl_mao_cnt_lat_dgb_mcd_gam_arw_mol_ger_ben_qcu_pol_bul_guj_ven_tig_rus_hau_spa_bat_prs_swt_eng_ewe_sun_tha_amh_knd_igb_ses_tur_slo_ita_azi_tsw_vie_mlt_xho_tsn_yor	-0.237131667391444	-0.560485631225921	0.576496012061402
401	sod_pol_bam_alb_owc_sid_anl_pan_tur_azi_akn_ind_tsw_scr_ben_bsq_rom_chh_tsn_mnd_arw_swe_igb_bos_lda_spa_est_dyu_ewe_fin_nor_amr_geo_ita_krd_ukr_grk_aeg_hau_eng_hun_moo_sun_hin_jav_jpn_knd_kor_mcd_mol_ven_por_mly_ger_heb_mao_cnt_urd_ses_lat_gam_lit_afr_svk_prs_qcu_bul_guj_glc_dgb_wly_cze_mlt_ctl_bat_fre_swa_dut_xho_tag_tha_tig_tml_fbf_yor_aze_slo_rus_uzb_bem_vie_amh_cic_swt_zul	-0.502690299338208	-1.19800742740231	0.233958380526849
402	tig_glc_yor_slo_amh_chh_mlt_prs_azi_uzb_ewe_mao_xho_pan_urd_bsq_pol_hau_bam_cnt_nor_arw_fbf_ger_tsw_por_est_dyu_igb_fin_bul_anl_geo_eng_krd_afr_rus_gam_heb_spa_hun_ven_bat_lit_sun_jpn_knd_kor_ben_ita_zul_rom_ind_mcd_wly_tag_mnd_ctl_moo_grk_sid_svk_scr_cze_ukr_qcu_guj_alb_fre_dgb_amr_mol_owc_lat_mly_bos_bem_swe_lda_jav_tha_sod_tml_cic_akn_tur_hin_dut_aze_ses_vie_aeg_tsn_swa_swt	-0.578283369885004	-1.38406242906377	0.169651868894661
403	gam_pol_fbf_dut_heb_sid_mlt_ita_tur_aze_swt_ind_moo_mcd_glc_bsq_pan_aeg_cic_mnd_ukr_spa_lda_mol_dyu_lit_fin_swa_zul_est_ger_wly_geo_scr_prs_fre_ctl_amh_sod_eng_hun_bem_bat_alb_jav_jpn_knd_kor_svk_grk_tsn_afr_tag_nor_chh_mly_cnt_krd_dgb_rom_hau_urd_ben_bul_arw_qcu_bos_por_guj_xho_amr_swe_owc_rus_mao_lat_yor_cze_akn_sun_tha_tig_tml_igb_ses_azi_slo_hin_uzb_ewe_vie_anl_ven_tsw_bam	0.209723675276743	0.493972850211662	0.622490049358954
404	sid_swe_igb_arw_chh_amh_sod_ctl_tur_uzb_xho_tag_ewe_ben_eng_bsq_slo_anl_dgb_cnt_afr_glc_swt_urd_ven_nor_hun_zul_dyu_fin_ita_aeg_geo_cze_pan_bul_por_hau_tig_ukr_est_ses_bat_dut_sun_jpn_tml_kor_pol_prs_tsw_hin_mao_rus_mlt_jav_mnd_svk_bem_scr_heb_spa_guj_fre_lit_qcu_mol_mcd_ger_bam_gam_alb_amr_grk_mly_bos_akn_krd_swa_ind_tha_wly_knd_tsn_fbf_azi_lat_rom_aze_moo_vie_owc_yor_cic_lda	0.368208896692047	0.868449944282708	0.3873836639658
405	amh_guj_dyu_mcd_heb_anl_sod_ger_tur_aze_zul_jav_cic_alb_glc_bsq_ukr_hau_bam_cnt_bos_mol_dgb_pan_igb_ctl_est_moo_tsw_hun_grk_gam_geo_svk_rom_por_ben_amr_chh_nor_fin_swt_tag_pol_mao_jpn_knd_kor_krd_rus_ses_arw_mly_swe_aeg_sun_mnd_spa_bem_dut_owc_prs_fre_ita_scr_qcu_lat_slo_cze_xho_wly_urd_tig_lit_ind_hin_ven_bul_yor_bat_tha_sid_tml_tsn_lda_uzb_afr_eng_azi_swa_vie_mlt_akn_fbf_ewe	0.638579110872521	1.51065645611714	0.134266411185797
406	heb_eng_bam_rom_chh_sod_anl_bos_uzb_tur_akn_mly_tsw_ger_spa_bsq_ben_wly_bem_mnd_guj_glc_ses_cze_moo_grk_hun_dyu_cic_est_dut_tig_geo_pol_mcd_prs_hin_gam_sid_pan_fin_zul_mao_alb_jav_jpn_tml_kor_ita_rus_swt_fre_bat_por_owc_ind_cnt_nor_swa_ukr_amr_krd_arw_svk_afr_qcu_swe_urd_bul_igb_hau_ctl_mlt_slo_sun_lat_ven_mol_xho_tag_tha_amh_knd_tsn_lda_azi_lit_scr_aze_fbf_vie_aeg_dgb_ewe_yor	-0.378184040305534	-0.896540636183488	0.372278979906635
407	gam_hin_moo_lat_aeg_owc_anl_mol_aze_uzb_dyu_bat_igb_glc_bos_bsq_slo_chh_swt_mnd_por_bul_bem_eng_ewe_spa_hun_tsn_cic_fin_dut_wly_geo_pol_rom_cze_ctl_sid_tig_ben_est_akn_jav_ita_ind_jpn_knd_kor_ger_grk_fbf_scr_tag_arw_amr_mao_cnt_svk_ven_mcd_sod_afr_urd_alb_rus_qcu_nor_swe_lit_dgb_hau_krd_mlt_fre_mly_guj_tsw_pan_swa_sun_tha_amh_tml_ses_zul_azi_prs_ukr_tur_yor_vie_heb_xho_bam_lda	0.327269771678151	0.770606433411711	0.442893527830536
408	tig_urd_tsn_alb_chh_sid_anl_ben_uzb_aze_swa_mao_cic_lat_rus_bsq_slo_hau_yor_cnt_rom_afr_ses_hin_bam_svk_hun_moo_zul_fin_bul_wly_geo_lit_eng_scr_pan_amr_sod_bos_est_dyu_mly_ita_tag_jpn_tml_kor_cze_arw_akn_krd_sun_glc_gam_bat_mnd_fre_ewe_nor_amh_ukr_guj_pol_prs_qcu_por_mcd_spa_xho_heb_mol_owc_grk_jav_swe_bem_ctl_dgb_ind_tha_aeg_knd_swt_ven_azi_dut_ger_tur_tsw_vie_mlt_lda_igb_fbf	-1.00630337759068	-2.44949916194804	0.0161780011515202
409	amr_afr_fbf_rus_mlt_heb_amh_hin_uzb_aze_igb_ind_swt_rom_por_bsq_nor_owc_ses_cnt_lit_lat_bem_urd_swa_pol_hun_lda_ven_est_mol_gam_geo_ukr_spa_ctl_arw_aeg_anl_alb_fin_cic_tag_swe_sun_jpn_knd_kor_fre_guj_dgb_mcd_jav_cze_sod_bat_mnd_krd_akn_ben_wly_pan_bos_bul_grk_qcu_svk_eng_prs_yor_hau_ita_sid_ger_mly_dut_tsn_glc_ewe_mao_tha_tig_tml_bam_xho_azi_slo_scr_tur_moo_vie_chh_tsw_zul_dyu	-0.291202204608866	-0.688467619737253	0.492872190091413
410	wly_krd_yor_lit_sod_mlt_chh_ben_uzb_aze_fbf_bat_swt_urd_arw_bsq_bul_sid_swa_cnt_ger_ctl_moo_mcd_bem_svk_fin_xho_dgb_hun_slo_owc_geo_mol_rom_cze_hin_amh_heb_nor_est_zul_sun_grk_mly_jpn_knd_kor_swe_prs_tsn_pol_tag_lat_gam_jav_mnd_guj_bam_rus_anl_afr_dut_por_ita_qcu_pan_fre_bos_ven_tig_scr_hau_ukr_ind_eng_lda_glc_akn_mao_tha_aeg_tml_ses_igb_azi_alb_spa_tur_ewe_vie_amr_dyu_tsw_cic	-0.329620896068975	-0.779896312717058	0.437432247002549
411	amr_swe_dgb_fre_sid_hau_wly_alb_tur_uzb_akn_mao_cic_guj_urd_bsq_grk_owc_ewe_cnt_hin_rom_tsw_ita_igb_glc_fin_yor_lda_hun_cze_anl_geo_bos_eng_afr_slo_chh_aeg_pan_est_ses_ind_prs_bat_jpn_knd_kor_ben_pol_swa_por_tag_spa_tig_jav_mnd_lat_dyu_arw_heb_lit_bul_scr_nor_qcu_mol_ctl_svk_xho_amh_rus_mlt_dut_mly_ger_bam_ukr_swt_sun_tha_sod_tml_tsn_zul_azi_krd_mcd_aze_moo_vie_gam_bem_fbf_ven	-0.272545886638815	-0.644625652287244	0.520756719620247
412	aeg_lit_bem_pol_heb_tig_hau_por_aze_uzb_tsn_mly_dgb_cze_ctl_bsq_prs_owc_moo_mnd_ita_glc_tsw_fre_igb_eng_est_akn_zul_hun_dut_chh_geo_alb_swe_ben_grk_amr_sid_urd_fin_fbf_jav_arw_ind_jpn_knd_kor_krd_afr_cic_spa_sun_scr_mlt_mao_cnt_pan_dyu_rus_sod_svk_bul_ger_mol_qcu_slo_hin_ukr_bam_wly_nor_gam_bos_bat_lat_ses_rom_xho_tag_tha_anl_tml_swt_lda_tur_guj_mcd_azi_ewe_vie_amh_swa_ven_yor	-0.480253138379718	-1.14180049678077	0.256468305964444
413	sod_arw_tsw_svk_mlt_wly_chh_lit_aze_uzb_dyu_mao_zul_ben_urd_bsq_ita_aeg_xho_cnt_nor_rus_yor_rom_fbf_pan_fin_lda_ven_est_alb_anl_geo_scr_spa_por_krd_gam_owc_grk_hun_bem_tag_afr_mly_jpn_knd_kor_hin_cze_cic_dut_sun_ger_amr_bat_mnd_bos_igb_eng_sid_glc_pol_ukr_slo_qcu_fre_lat_bul_ses_hau_ctl_amh_mol_ind_prs_swt_mcd_tsn_jav_tha_heb_tml_bam_swa_azi_swe_guj_tur_dgb_vie_tig_moo_akn_ewe	-0.339171282362823	-0.802462038406206	0.424331656194828
414	amr_grk_xho_pan_mlt_anl_chh_hin_uzb_aze_dgb_jav_tsn_swe_guj_bsq_dut_sid_ven_mnd_krd_ger_ses_ctl_igb_lat_fin_lda_swa_hun_ben_wly_geo_glc_rus_alb_svk_aeg_hau_lit_est_bem_ind_rom_mao_jpn_tml_kor_scr_por_cic_slo_sun_mcd_owc_bat_cnt_nor_akn_spa_amh_arw_fre_pol_ukr_qcu_prs_afr_bul_moo_tig_eng_sod_ita_mly_mol_zul_bos_dyu_tag_tha_gam_knd_tsw_fbf_tur_urd_cze_azi_bam_vie_heb_ewe_swt_yor	-0.976409332390052	-2.37874058408199	0.0194161492865114
415	mlt_fre_ewe_urd_amh_heb_aeg_hin_aze_uzb_akn_sun_fbf_cze_grk_bsq_rom_wly_igb_mnd_prs_guj_swt_spa_xho_ctl_hun_zul_moo_est_rus_tig_geo_lat_svk_arw_por_amr_sid_ger_fin_bam_tag_swe_mly_jpn_knd_kor_pol_eng_tsn_alb_ind_mol_hau_jav_cnt_dut_dyu_glc_anl_bul_slo_mcd_nor_qcu_lit_scr_ukr_ses_gam_afr_sod_pan_bat_bos_tsw_krd_cic_mao_tha_owc_tml_bem_lda_azi_ben_ita_tur_dgb_vie_chh_swa_yor_ven	-0.292433393394924	-0.692580395507685	0.490298710990006
416	chh_svk_tsn_nor_wly_gam_hau_lat_uzb_azi_akn_sun_swt_mol_rus_bsq_scr_amr_dgb_mnd_mcd_por_lda_lit_bam_rom_est_yor_ewe_fin_ukr_amh_geo_krd_pan_grk_pol_owc_tig_guj_hun_fbf_mao_eng_ind_jpn_tml_kor_ger_ben_igb_ctl_tag_prs_sid_bat_cnt_urd_ven_dut_aeg_fre_bos_swe_afr_qcu_spa_bul_slo_moo_sod_hin_mlt_cze_mly_glc_bem_alb_xho_jav_tha_anl_knd_swa_zul_aze_arw_ita_tur_dyu_vie_heb_tsw_ses_cic	0.0223097493938268	0.0525762984523757	0.958182271712057
417	owc_rom_bem_scr_hau_aeg_sod_afr_azi_tur_akn_jav_zul_krd_bos_bsq_guj_wly_swa_cnt_prs_mol_dyu_lat_tsn_lit_est_lda_cic_fin_grk_heb_geo_slo_hin_ger_ukr_anl_gam_urd_hun_ses_mly_mcd_tag_jpn_knd_kor_fre_pol_yor_cze_bat_arw_mlt_sun_mnd_alb_bam_pan_tig_dut_spa_ctl_bul_qcu_eng_svk_por_tsw_amr_rus_amh_nor_ind_ben_xho_swe_ewe_mao_tha_chh_tml_swt_ven_aze_ita_glc_uzb_igb_vie_sid_fbf_moo_dgb	-0.195648517842283	-0.462649941952297	0.644695989324327
418	heb_spa_dyu_por_sid_aeg_gam_ctl_aze_tur_fbf_jav_ven_rom_pan_bsq_afr_wly_xho_mnd_lat_glc_ses_pol_moo_svk_est_igb_swt_hun_arw_sod_geo_swe_nor_hin_alb_mlt_owc_mol_fin_ewe_sun_krd_bat_jpn_tml_kor_scr_prs_lda_ukr_mao_rus_chh_tag_cnt_ben_bem_ita_anl_eng_grk_bos_fre_qcu_urd_mcd_cze_yor_hau_ger_tig_slo_ind_guj_tsn_lit_swa_mly_tha_amr_knd_cic_akn_uzb_bul_dut_azi_tsw_vie_amh_zul_dgb_bam	-0.813477394081913	-1.96164566829472	0.0527940911691224
419	mlt_bul_tsw_urd_heb_hau_wly_nor_tur_azi_ses_mao_tsn_eng_swe_bsq_lit_tig_swt_mnd_por_rom_akn_glc_swa_ger_est_zul_xho_fin_mcd_owc_geo_bos_rus_alb_pol_aeg_amr_slo_hun_dgb_ind_spa_bat_jpn_knd_kor_afr_arw_ven_hin_jav_prs_anl_mly_cnt_grk_bam_fre_sod_svk_lat_cze_ben_qcu_ctl_dut_scr_yor_gam_krd_sid_ita_sun_pan_lda_ukr_bem_tag_tha_amh_tml_cic_moo_aze_mol_guj_uzb_fbf_vie_chh_ewe_igb_dyu	-0.101957143813538	-0.240590281068261	0.810402257602058
420	amr_ben_moo_rom_sod_amh_sid_alb_tur_uzb_dgb_ind_ven_prs_svk_bsq_lit_aeg_zul_cnt_swe_grk_lda_guj_dyu_nor_est_fbf_bam_fin_urd_heb_geo_por_eng_ctl_rus_anl_wly_mol_hun_cic_mao_fre_mly_jpn_tml_kor_lat_slo_ewe_ukr_bat_afr_gam_tag_mnd_mcd_swa_dut_hau_hin_ita_bos_pol_qcu_glc_scr_krd_tsw_tig_bul_chh_cze_jav_arw_ses_pan_xho_sun_tha_owc_knd_akn_igb_azi_ger_spa_aze_yor_vie_mlt_swt_tsn_bem	-0.468442612644163	-1.11554342721399	0.267491864417434
421	chh_por_swa_alb_heb_hau_sod_ukr_azi_uzb_lda_bat_cic_bul_grk_bsq_lit_mlt_tsw_cnt_rom_mcd_ewe_afr_ven_fre_est_fbf_bem_fin_spa_owc_geo_pol_ita_ctl_glc_sid_gam_svk_hun_ses_ind_pan_mly_jpn_knd_kor_ger_rus_dyu_slo_sun_dut_wly_tag_mnd_hin_xho_krd_aeg_mol_scr_swe_nor_qcu_eng_prs_urd_swt_amh_bos_tig_arw_jav_ben_yor_lat_tsn_mao_tha_amr_tml_bam_moo_aze_cze_guj_tur_dgb_vie_anl_akn_igb_zul	0.145141358005549	0.341903943527003	0.733194587467081
422	mlt_hin_swt_cze_aeg_owc_anl_eng_aze_uzb_ven_mao_moo_spa_glc_bsq_ita_amr_dgb_cnt_guj_pan_bem_bul_lda_por_fin_fbf_igb_est_prs_wly_geo_scr_ukr_fre_rom_tig_sod_slo_hun_bam_sun_arw_jav_jpn_knd_kor_urd_pol_xho_dut_tag_swe_amh_mly_mnd_lit_swa_lat_chh_ctl_rus_krd_bos_qcu_svk_ger_mcd_tsn_sid_mol_heb_nor_ind_grk_yor_ben_akn_bat_tha_gam_tml_ses_ewe_tur_alb_afr_azi_dyu_vie_hau_zul_cic_tsw	0.0332096812940042	0.0781321874348018	0.937890764774526
423	amr_arw_igb_pol_heb_gam_chh_ukr_aze_uzb_ewe_sun_dgb_nor_urd_bsq_glc_wly_bam_mnd_pan_bul_zul_por_swa_swe_est_moo_lda_fin_fre_tig_geo_mol_lat_lit_ctl_amh_anl_mcd_hun_ven_ind_ita_mao_jpn_tml_kor_eng_spa_swt_ger_mly_ben_aeg_jav_cnt_slo_yor_guj_sod_cze_rus_krd_grk_qcu_dut_svk_prs_dyu_hau_afr_mlt_scr_tag_rom_ses_alb_xho_bat_tha_sid_knd_tsn_akn_azi_bos_hin_tur_bem_vie_owc_cic_tsw_fbf	0.354732019801584	0.834783475222725	0.405978943537455
424	sid_krd_igb_mcd_hau_amr_tig_lit_azi_tur_swt_mao_ewe_pol_dut_bsq_scr_anl_dgb_cnt_cze_mol_moo_alb_fbf_ctl_est_tsn_tsw_hun_grk_mlt_geo_swe_rus_ger_glc_chh_amh_afr_fin_zul_bat_svk_jav_jpn_tml_kor_ita_arw_yor_bos_ind_pan_sod_sun_mnd_prs_ses_por_owc_eng_urd_lat_nor_qcu_slo_ben_rom_cic_aeg_ukr_gam_bul_mly_guj_ven_spa_lda_tag_tha_wly_knd_bem_xho_aze_hin_fre_uzb_bam_vie_heb_swa_akn_dyu	-0.749806116039361	-1.80737085624603	0.0739376740148989
425	sod_cze_akn_fre_owc_amr_heb_ben_azi_tur_tsn_tag_lda_rus_swe_bsq_ita_mlt_bem_cnt_scr_lat_ven_por_moo_rom_fin_ses_yor_hun_urd_anl_geo_pan_grk_afr_eng_aeg_tig_guj_est_zul_sun_ctl_jav_jpn_knd_kor_prs_arw_swa_spa_ind_nor_hau_mao_mnd_svk_swt_hin_gam_pol_ger_glc_dut_qcu_krd_ukr_slo_dgb_amh_alb_chh_mcd_bat_mol_bam_bos_dyu_mly_tha_wly_tml_ewe_xho_aze_bul_lit_uzb_igb_vie_sid_tsw_cic_fbf	-1.12075491169919	-2.74992787946164	0.00716297800595758
426	anl_dut_bam_ctl_heb_sod_mlt_glc_aze_azi_akn_mly_tsn_mcd_lit_bsq_krd_amh_yor_cnt_rom_grk_cic_spa_tsw_pan_fin_ewe_xho_est_swe_gam_geo_eng_guj_arw_mol_chh_tig_hin_hun_lda_sun_por_jav_jpn_knd_kor_ita_nor_moo_ukr_mao_pol_owc_bat_mnd_afr_igb_bul_wly_fre_prs_slo_scr_qcu_ger_rus_urd_fbf_sid_bos_hau_cze_ind_svk_swa_alb_dgb_tag_tha_amr_tml_zul_bem_uzb_ben_lat_tur_ven_vie_aeg_ses_dyu_swt	-0.710750057933681	-1.70572578189491	0.0913969845204987
427	sid_afr_swa_spa_amr_wly_hau_arw_azi_tur_igb_mly_bem_pan_ukr_bsq_scr_chh_ewe_cnt_pol_ben_yor_hin_tsn_lit_hun_fbf_xho_fin_lat_gam_geo_urd_mcd_por_ger_owc_sod_glc_est_swt_sun_nor_tag_jpn_knd_kor_grk_svk_tsw_mol_jav_cze_anl_mao_mnd_bul_dyu_eng_aeg_ctl_slo_ita_guj_qcu_prs_fre_dut_bam_mlt_alb_heb_rus_bat_rom_ven_krd_dgb_ind_tha_tig_tml_zul_ses_aze_swe_bos_uzb_lda_vie_amh_cic_moo_akn	1.14639283570417	2.77126472069041	0.00674388931134812
428	gam_afr_ven_pol_amr_hau_aeg_prs_tur_aze_ewe_jav_ses_ita_nor_bsq_eng_tig_dyu_cnt_grk_dut_tsn_alb_swt_por_est_fbf_dgb_fin_hin_mlt_geo_urd_ger_spa_scr_heb_chh_rus_hun_xho_tag_fre_ind_jpn_tml_kor_lat_bos_bem_glc_mao_krd_wly_sun_mnd_arw_tsw_ukr_amh_slo_bul_svk_pan_qcu_lit_ben_swe_zul_sid_rom_sod_mol_mly_mcd_yor_cze_cic_bat_tha_anl_knd_igb_akn_uzb_guj_ctl_azi_swa_vie_owc_moo_lda_bam	-0.407073666396463	-0.964987607383884	0.337053644286492
429	amr_scr_ven_urd_sid_tig_wly_spa_aze_azi_swa_tag_ses_ukr_rus_bsq_lit_aeg_lda_mnd_pol_rom_dyu_pan_cic_slo_hun_swt_igb_fin_bul_heb_geo_ctl_lat_ita_dut_gam_owc_por_est_dgb_bat_prs_sun_jpn_tml_kor_hin_arw_moo_bos_ind_afr_chh_jav_cnt_mcd_tsw_grk_hau_svk_glc_swe_alb_qcu_cze_guj_nor_ewe_anl_ben_sod_krd_mao_fre_zul_mol_akn_mly_tha_amh_knd_xho_bem_uzb_ger_eng_tur_bam_vie_mlt_yor_fbf_tsn	-0.396024118265116	-0.939073080659738	0.350125820487007
430	amh_spa_bem_alb_owc_sod_wly_ben_aze_tur_zul_mly_dgb_pol_dut_bsq_hin_amr_akn_cnt_ctl_cze_swt_glc_ses_nor_hun_lda_ewe_fin_grk_chh_geo_mcd_rus_swe_pan_gam_sid_bos_est_moo_tag_urd_jav_jpn_knd_kor_ukr_rom_xho_svk_sun_ita_mlt_bat_mnd_mol_igb_fre_hau_por_prs_guj_slo_qcu_lit_lat_ger_tsn_tig_krd_heb_scr_mao_afr_ven_arw_dyu_ind_tha_anl_tml_fbf_cic_uzb_bul_eng_azi_yor_vie_aeg_swa_bam_tsw	-0.0373650898092368	-0.0880199427423774	0.930050082927487
431	hau_rom_zul_mol_anl_wly_owc_fre_azi_tur_xho_bat_swt_urd_grk_bsq_spa_aeg_tsw_mnd_swe_ita_bem_alb_ses_rus_fin_ven_dyu_hun_prs_heb_geo_afr_bos_glc_arw_mlt_gam_eng_est_tsn_mly_hin_tag_jpn_tml_kor_dut_bul_akn_lit_mao_ben_tig_jav_cnt_svk_igb_scr_chh_nor_lat_pan_ger_qcu_por_krd_cze_ewe_sid_guj_sod_slo_ind_mcd_yor_ukr_cic_sun_tha_amr_knd_fbf_lda_uzb_pol_ctl_aze_bam_vie_amh_dgb_swa_moo	-0.160419184132387	-0.378305883247913	0.706065540336904
432	sid_pan_ses_ctl_aeg_heb_sod_swe_uzb_azi_dyu_tag_cic_alb_svk_bsq_arw_wly_ven_cnt_glc_cze_swt_mol_bam_slo_fin_fbf_igb_est_scr_hau_geo_eng_ger_dut_ukr_amr_anl_spa_hun_xho_bat_grk_jav_jpn_knd_kor_rom_ben_tsw_pol_sun_rus_amh_mao_mnd_krd_lda_lat_gam_prs_ita_bos_nor_qcu_afr_fre_guj_dgb_owc_hin_chh_por_mly_urd_akn_lit_tsn_ind_tha_mlt_tml_ewe_moo_aze_mcd_bul_tur_zul_vie_tig_yor_swa_bem	-0.403181567727849	-0.955825094300469	0.341638635027666
433	chh_krd_ses_afr_heb_sod_wly_spa_tur_azi_swt_ind_ewe_mcd_rom_bsq_bul_anl_bem_cnt_guj_grk_bam_pol_yor_cze_est_tsw_lda_fin_nor_amh_geo_urd_eng_ctl_dut_sid_hau_scr_hun_dgb_mao_ukr_sun_jpn_knd_kor_ita_pan_akn_hin_jav_slo_owc_bat_mnd_glc_moo_arw_gam_ben_prs_mol_lit_qcu_por_rus_alb_zul_tig_svk_aeg_bos_mly_fre_fbf_lat_ven_tag_tha_mlt_tml_igb_dyu_uzb_ger_swe_aze_xho_vie_amr_cic_tsn_swa	0.310233564607237	0.730944298598615	0.466650765381151
434	hau_mol_lda_mcd_anl_sid_owc_bos_azi_aze_cic_sun_swt_urd_cze_bsq_lat_chh_akn_mnd_krd_rus_ewe_slo_ven_ita_fin_igb_dgb_est_por_amr_geo_ukr_spa_hin_glc_amh_aeg_fre_hun_zul_mly_ben_ind_jpn_knd_kor_afr_arw_moo_pan_mao_scr_sod_jav_cnt_pol_fbf_ger_heb_grk_rom_ctl_bul_qcu_dut_svk_guj_bem_mlt_lit_gam_nor_bat_alb_bam_swe_yor_tag_tha_wly_tml_swa_ses_uzb_prs_eng_tur_dyu_vie_tig_tsw_tsn_xho	-0.143333374555827	-0.338069456837657	0.736072815671185
435	sod_spa_ewe_ctl_heb_hau_gam_hin_aze_uzb_swa_ind_dgb_ger_krd_bsq_eng_sid_ven_mnd_lit_cze_bam_pol_fbf_bul_est_akn_cic_hun_alb_amr_geo_por_glc_ben_scr_owc_aeg_arw_fin_zul_tag_pan_mly_jpn_tml_kor_dut_urd_igb_afr_sun_mol_chh_bat_cnt_mcd_xho_ita_tig_fre_guj_slo_rus_qcu_lat_nor_ukr_ses_mlt_grk_wly_svk_jav_swe_dyu_bos_moo_mao_tha_anl_knd_bem_tsn_azi_rom_prs_tur_swt_vie_amh_tsw_yor_lda	-0.724467464747935	-1.73957563265888	0.085242013646678
436	aeg_krd_tsw_bos_amh_wly_amr_swe_tur_aze_ewe_ind_ven_pol_dut_bsq_grk_owc_lda_cnt_nor_lit_dgb_guj_moo_fre_fin_bam_dyu_hun_cze_hau_geo_arw_por_rom_prs_sid_mlt_ukr_est_igb_sun_ben_tag_jpn_knd_kor_glc_afr_xho_slo_mly_alb_anl_jav_mnd_bul_zul_urd_gam_pan_scr_mol_lat_qcu_eng_hin_ita_cic_sod_mcd_chh_ger_mao_rus_tsn_ctl_yor_bat_tha_heb_tml_ses_akn_uzb_svk_spa_azi_swa_vie_tig_bem_fbf_swt	-0.563639075215625	-1.3440510746342	0.182201562061773
437	chh_pan_zul_ctl_gam_tig_anl_ben_uzb_aze_cic_ind_bem_eng_fre_bsq_ukr_amh_dgb_mnd_slo_prs_igb_cze_moo_mol_fin_fbf_tsn_est_arw_amr_geo_por_lit_glc_bos_sod_heb_grk_hun_swt_bat_krd_sun_jpn_tml_kor_nor_afr_swa_rus_jav_mcd_owc_mly_cnt_swe_ven_urd_hau_dut_lat_guj_svk_qcu_scr_hin_ger_akn_aeg_spa_wly_rom_mao_alb_dyu_pol_lda_tag_tha_sid_knd_tsw_ewe_azi_bul_ita_tur_yor_vie_mlt_bam_xho_ses	-0.318268345774014	-0.752961639340657	0.453374797648383
438	amh_bos_akn_arw_sid_gam_owc_slo_aze_azi_bam_bat_dgb_ctl_guj_bsq_cze_mlt_igb_cnt_krd_pan_ven_pol_swa_por_fin_bem_cic_est_fre_heb_geo_mol_swe_spa_eng_chh_anl_prs_hun_dyu_mao_grk_jav_jpn_tml_kor_afr_lat_zul_hin_sun_ukr_hau_mly_mnd_mcd_moo_ger_aeg_bul_ben_lit_nor_qcu_alb_rom_rus_swt_sod_scr_wly_dut_tag_urd_tsn_svk_ses_ind_tha_tig_knd_ewe_fbf_tur_glc_ita_uzb_tsw_vie_amr_yor_xho_lda	0.0381969928961467	0.0900664893269766	0.928428070969284
439	amr_guj_swa_pan_mlt_owc_sid_fre_tur_aze_yor_tag_xho_lit_svk_bsq_rus_wly_fbf_mnd_glc_rom_tsw_ger_lda_bul_fin_swt_ven_hun_krd_sod_geo_afr_ctl_swe_hin_gam_heb_alb_est_ewe_sun_mol_mly_jpn_tml_kor_ita_grk_dyu_por_jav_ukr_aeg_bat_cnt_bos_cic_spa_hau_urd_pol_nor_dut_qcu_eng_arw_prs_bem_tig_cze_amh_scr_mao_slo_ses_ben_igb_ind_tha_chh_knd_tsn_dgb_uzb_mcd_lat_azi_bam_vie_anl_moo_akn_zul	-0.496264701629988	-1.18219154483911	0.240143537693953
440	gam_arw_igb_rom_heb_anl_mlt_glc_azi_uzb_tsn_bat_ewe_spa_ukr_bsq_hin_wly_zul_cnt_urd_fre_xho_lit_ven_ctl_hun_fbf_bem_est_bos_tig_geo_grk_mcd_svk_mol_aeg_sod_lat_fin_lda_mao_afr_sun_jpn_tml_kor_por_scr_dgb_krd_jav_dut_amr_tag_mnd_slo_swa_prs_amh_rus_guj_cze_bul_qcu_nor_swe_eng_yor_owc_pan_hau_ger_mly_pol_moo_ben_cic_ind_tha_sid_knd_ses_swt_aze_ita_alb_tur_dyu_vie_chh_tsw_bam_akn	0.0489855007799353	0.115229180190219	0.908511902344893
441	aeg_arw_ven_por_gam_anl_tig_alb_azi_tur_xho_mly_swa_scr_ita_bsq_dut_owc_ewe_cnt_swe_svk_igb_afr_dyu_ukr_hun_swt_lda_fin_hin_wly_geo_mol_rus_mcd_nor_mlt_sid_grk_est_moo_bat_krd_tag_jpn_knd_kor_slo_ben_bam_guj_jav_prs_sod_mao_mnd_glc_ses_rom_amh_lit_spa_pan_pol_qcu_ctl_ger_fre_fbf_hau_urd_chh_cze_ind_bul_bem_eng_cic_sun_tha_heb_tml_tsw_akn_aze_lat_bos_uzb_dgb_vie_amr_yor_tsn_zul	-0.629712872629112	-1.50419641527525	0.135919390845316
442	chh_guj_moo_eng_mlt_hau_aeg_dut_aze_azi_yor_jav_fbf_prs_cze_bsq_urd_tig_bam_mnd_fre_afr_xho_mcd_ses_spa_hun_tsw_dgb_fin_grk_amh_geo_swe_ben_por_pan_anl_sod_hin_est_dyu_ind_rus_tag_jpn_tml_kor_bul_lat_tsn_svk_mao_ita_heb_sun_cnt_nor_swt_pol_wly_glc_bos_ukr_slo_qcu_rom_alb_mol_zul_amr_ger_owc_ctl_bat_krd_swa_arw_lda_mly_tha_sid_knd_cic_igb_tur_scr_lit_uzb_ewe_vie_gam_ven_akn_bem	-0.20164551496819	-0.475913699863648	0.635251938454794
443	mlt_alb_lda_spa_amr_aeg_gam_bos_tur_uzb_bam_sun_bem_por_pan_bsq_bul_tig_swa_cnt_dut_swe_ewe_nor_xho_grk_hun_tsn_swt_fin_krd_sid_geo_lat_rom_lit_urd_sod_wly_slo_est_akn_bat_hin_mly_jpn_knd_kor_ita_arw_yor_rus_jav_guj_heb_ind_mnd_pol_tsw_mcd_owc_glc_cze_eng_mol_qcu_fre_ctl_afr_ven_anl_svk_amh_ben_tag_prs_dgb_ukr_ses_mao_tha_chh_tml_moo_fbf_azi_ger_scr_aze_igb_vie_hau_dyu_zul_cic	0.402039473810177	0.947099507602948	0.346042510899542
444	sod_rom_ven_afr_gam_wly_sid_alb_tur_azi_yor_tag_dyu_ben_spa_bsq_mcd_amh_tsw_cnt_ger_scr_igb_arw_swa_bos_fin_lda_cic_hun_mol_hau_geo_lit_urd_grk_bul_owc_amr_fre_est_akn_jav_guj_mly_jpn_tml_kor_swe_nor_swt_krd_mao_lat_aeg_bat_mnd_rus_dgb_ita_anl_svk_cze_dut_ukr_qcu_glc_ctl_pol_bam_mlt_eng_heb_por_ind_pan_ses_hin_tsn_sun_tha_chh_knd_moo_fbf_aze_prs_slo_uzb_ewe_vie_tig_bem_zul_xho	0.629470700123957	1.48865154495435	0.139962410549193
445	amr_afr_ewe_hin_gam_amh_sid_svk_tur_uzb_cic_bat_zul_ben_pan_bsq_rus_aeg_xho_cnt_ita_spa_lda_grk_akn_por_est_swa_bem_fin_slo_mlt_geo_lat_ctl_swe_alb_hau_wly_mcd_hun_dyu_ind_bos_tag_jpn_knd_kor_ukr_nor_ses_lit_mly_scr_sod_sun_mnd_guj_swt_mol_heb_glc_bul_fre_dut_qcu_pol_ger_eng_dgb_anl_cze_chh_krd_jav_prs_fbf_arw_moo_mao_tha_owc_tml_bam_tsw_aze_urd_rom_azi_ven_vie_tig_igb_yor_tsn	-0.00801061497470751	-0.0189116206881387	0.984952123817538
446	aeg_glc_igb_afr_amh_heb_sid_eng_aze_tur_bam_mao_cic_pol_bos_bsq_ger_sod_tsw_cnt_slo_mcd_ewe_krd_akn_por_est_xho_tsn_fin_fre_chh_geo_swe_prs_rus_ita_gam_tig_mol_hun_lda_sun_bul_mly_jpn_knd_kor_arw_ben_bem_ukr_jav_guj_anl_tag_mnd_dut_fbf_hin_wly_alb_urd_rom_nor_qcu_pan_lat_ctl_swa_amr_scr_owc_spa_ind_grk_dyu_cze_dgb_bat_tha_hau_tml_swt_moo_uzb_lit_svk_azi_yor_vie_mlt_ses_zul_ven	-0.0423783669992929	-0.0997871582484671	0.920728094729525
447	amr_bos_tsn_krd_owc_aeg_hau_nor_aze_tur_igb_sun_xho_afr_cze_bsq_ita_mlt_akn_cnt_dut_urd_yor_mcd_swa_slo_est_swt_lda_fin_ukr_heb_geo_ger_arw_lit_prs_anl_amh_lat_hun_cic_bat_bul_mao_jpn_tml_kor_scr_swe_dyu_ctl_ind_svk_tig_mly_mnd_spa_ses_mol_sid_ben_por_guj_hin_qcu_alb_pol_eng_dgb_sod_grk_wly_glc_jav_rom_fbf_fre_zul_tag_tha_chh_knd_ven_moo_azi_pan_rus_uzb_ewe_vie_gam_tsw_bam_bem	-1.00358158263955	-2.4501487829132	0.0161506522736061
448	hau_ita_dgb_ger_sid_anl_mlt_scr_aze_tur_tsn_bat_bem_lit_rus_bsq_spa_sod_tsw_mnd_pol_dut_bam_lat_fbf_mol_est_zul_xho_hun_krd_tig_geo_cze_glc_fre_slo_aeg_heb_svk_fin_swa_mao_nor_ind_jpn_tml_kor_bos_por_akn_ben_sun_ctl_gam_mly_cnt_urd_igb_mcd_amh_prs_pan_hin_grk_qcu_afr_alb_ukr_swt_chh_eng_wly_guj_jav_rom_dyu_bul_ses_tag_tha_owc_knd_cic_moo_uzb_swe_arw_azi_yor_vie_amr_ven_ewe_lda	-1.0396593093406	-2.53695229571414	0.0128473649227748
449	gam_alb_fbf_slo_aeg_amr_mlt_prs_uzb_aze_akn_jav_bem_krd_grk_bsq_guj_anl_ewe_cnt_glc_arw_ses_ben_swt_mol_fin_ven_dyu_est_bos_wly_geo_rus_hin_scr_svk_sod_heb_eng_hun_tsn_bat_mcd_sun_jpn_tml_kor_lat_rom_moo_pol_tag_ita_hau_ind_mnd_bul_lda_ukr_owc_pan_por_urd_cze_qcu_nor_ctl_afr_xho_amh_swe_tig_dut_mly_fre_igb_lit_cic_mao_tha_sid_knd_dgb_bam_tur_ger_spa_azi_swa_vie_chh_yor_zul_tsw	0.215321738402055	0.506914301346927	0.613414785185768
450	heb_pan_bam_scr_owc_chh_gam_rom_uzb_aze_ses_sun_xho_ctl_grk_bsq_lit_sid_ven_mnd_slo_bul_swt_ger_tsn_por_hun_cic_moo_est_svk_wly_geo_cze_afr_alb_mol_hau_anl_nor_fin_akn_bat_pol_mao_jpn_knd_kor_ben_eng_lda_spa_jav_guj_tig_mly_cnt_dut_igb_fre_amh_ita_rus_lat_swe_qcu_bos_hin_krd_bem_mlt_prs_aeg_mcd_tag_ukr_dyu_glc_zul_ind_tha_amr_tml_yor_fbf_tur_arw_urd_azi_ewe_vie_sod_dgb_tsw_swa	-0.242776366811551	-0.574009534851996	0.56734705433931
451	wly_prs_fbf_ger_anl_owc_aeg_grk_uzb_azi_bem_tag_tsn_urd_lit_bsq_scr_chh_swa_cnt_hin_swe_bam_mcd_ses_rus_est_dyu_cic_fin_bos_mlt_geo_eng_lat_bul_por_sid_sod_ben_hun_dgb_ind_nor_sun_jpn_tml_kor_spa_dut_swt_ukr_mao_mol_tig_mly_mnd_cze_ven_ita_hau_svk_slo_fre_afr_qcu_krd_pol_arw_zul_gam_guj_heb_pan_jav_glc_ewe_ctl_akn_bat_tha_amr_knd_moo_igb_aze_rom_alb_tur_yor_vie_amh_lda_tsw_xho	-0.0320653936161889	-0.0754722226491525	0.940001111391792
452	wly_rom_swt_swe_tig_sod_sid_scr_tur_uzb_akn_mly_tsw_urd_dut_bsq_pol_hau_cic_mnd_eng_por_bam_hin_swa_ita_fin_zul_fbf_hun_ctl_chh_geo_fre_cze_arw_bos_gam_mlt_afr_est_moo_ind_svk_jav_jpn_knd_kor_glc_mol_igb_alb_mao_bul_aeg_sun_cnt_ukr_ses_lit_anl_krd_mcd_prs_lat_qcu_rus_pan_slo_yor_amh_ben_owc_guj_bat_grk_lda_nor_xho_tag_tha_amr_tml_ewe_dyu_azi_spa_ger_aze_bem_vie_heb_dgb_tsn_ven	-0.318656629671161	-0.754432083347945	0.452495933940821
453	mlt_svk_ven_ger_heb_tig_anl_ctl_tur_azi_fbf_tag_xho_por_lit_bsq_mcd_wly_ses_mnd_pan_ita_moo_grk_ewe_ben_hun_tsw_bem_est_pol_hau_geo_bos_swe_spa_guj_chh_owc_hin_fin_dgb_mly_dut_bat_jpn_knd_kor_rom_cze_swa_ukr_sun_eng_sid_jav_cnt_bul_akn_nor_gam_glc_rus_slo_prs_qcu_lat_alb_afr_swt_aeg_mol_amh_urd_mao_scr_dyu_krd_zul_ind_tha_amr_tml_igb_bam_uzb_arw_fre_aze_cic_vie_sod_tsn_yor_lda	-0.322469958609072	-0.763643740732738	0.447012561855595
454	sid_urd_fbf_lat_amr_hau_owc_por_aze_tur_zul_jav_igb_ita_cze_bsq_arw_chh_ven_mnd_mol_alb_bam_swe_ses_guj_fin_tsn_bem_hun_fre_aeg_geo_svk_krd_hin_ger_anl_mlt_rom_est_tsw_mao_spa_bat_jpn_tml_kor_nor_scr_dyu_eng_ind_bos_amh_mly_cnt_rus_akn_dut_heb_pol_slo_grk_ctl_qcu_ben_glc_ukr_xho_tig_prs_gam_mcd_sun_pan_dgb_bul_swt_tag_tha_wly_knd_cic_yor_uzb_afr_lit_azi_ewe_vie_sod_lda_swa_moo	-0.0455366928646513	-0.107440907098908	0.914670648355725
455	amr_urd_dgb_eng_wly_sid_chh_spa_tur_azi_tsw_mly_zul_svk_mcd_bsq_grk_tig_tsn_cnt_dut_prs_ewe_rus_ses_cze_est_bem_dyu_hun_swe_anl_geo_mol_lit_alb_ita_aeg_mlt_por_fin_bam_bat_bul_jav_jpn_tml_kor_bos_hin_yor_ben_tag_afr_owc_ind_mnd_arw_ven_ger_amh_lat_nor_guj_ukr_qcu_glc_fre_slo_akn_heb_krd_gam_pol_sun_rom_igb_ctl_lda_mao_tha_sod_knd_xho_swt_aze_pan_scr_uzb_cic_vie_hau_moo_swa_fbf	-0.674130408529917	-1.61704376032165	0.109255960390113
456	wly_rom_ses_ita_gam_owc_sod_ukr_uzb_azi_yor_mao_bam_por_eng_bsq_fre_amr_xho_mnd_arw_ger_bem_lat_cic_nor_est_zul_tsn_hun_afr_chh_geo_mol_cze_mcd_alb_tig_heb_svk_fin_akn_mly_spa_sun_jpn_knd_kor_glc_dut_tsw_pol_tag_guj_hau_bat_cnt_ben_ewe_scr_amh_grk_slo_krd_bul_qcu_bos_ctl_lit_swa_anl_urd_sid_pan_jav_hin_fbf_swe_ven_ind_tha_mlt_tml_lda_moo_aze_prs_rus_tur_dyu_vie_aeg_igb_dgb_swt	-0.389410658535726	-0.923651675377799	0.35805798664406
457	aeg_dut_swa_rom_sod_heb_sid_svk_uzb_tur_fbf_ind_tsw_por_mcd_bsq_cze_amh_zul_cnt_swe_fre_dgb_bos_bam_eng_fin_swt_dyu_est_guj_wly_geo_prs_arw_afr_ita_tig_gam_alb_hun_cic_mly_ukr_tag_jpn_tml_kor_urd_lat_igb_nor_bat_pol_mlt_sun_mnd_hin_tsn_grk_chh_spa_lit_pan_krd_qcu_rus_ctl_glc_moo_owc_ben_amr_mol_jav_slo_ewe_bul_ses_mao_tha_anl_knd_xho_akn_azi_ger_scr_aze_bem_vie_hau_lda_yor_ven	-0.392319208104831	-0.930046614071157	0.354754835839545
458	amh_fre_ewe_ben_aeg_heb_hau_slo_tur_uzb_yor_jav_fbf_nor_swe_bsq_lat_amr_ven_cnt_alb_por_lda_arw_bam_urd_est_akn_cic_fin_glc_chh_geo_bul_mcd_mol_svk_sod_wly_pan_hun_igb_ind_afr_sun_jpn_tml_kor_hin_lit_bem_spa_tag_pol_owc_bat_mnd_ger_xho_rom_tig_scr_prs_ukr_bos_qcu_grk_rus_guj_dgb_sid_cze_anl_dut_mao_eng_dyu_ita_ses_mly_tha_gam_knd_tsn_swa_azi_krd_ctl_aze_swt_vie_mlt_zul_moo_tsw	-0.22120303949134	-0.522518520377991	0.602551878767162
459	aeg_krd_ven_urd_anl_amh_gam_guj_azi_aze_igb_bat_dgb_cze_alb_bsq_mol_amr_dyu_cnt_ger_ben_bam_eng_tsn_svk_est_fbf_zul_fin_lit_wly_geo_lat_afr_pan_nor_mlt_owc_ita_hun_ses_jav_spa_mao_jpn_knd_kor_ukr_bos_cic_rus_ind_slo_tig_mly_mnd_fre_swa_scr_sod_bul_grk_swe_dut_qcu_pol_mcd_glc_tsw_sid_arw_heb_prs_sun_ctl_swt_por_bem_tag_tha_hau_tml_yor_ewe_tur_hin_rom_uzb_lda_vie_chh_moo_xho_akn	0.0973969249038094	0.229253572509389	0.819175257718214
460	heb_guj_zul_afr_sid_hau_mlt_dut_tur_aze_dyu_bat_cic_rom_por_bsq_svk_chh_tsn_mnd_scr_ukr_lda_urd_akn_spa_est_fbf_bem_fin_hin_owc_geo_lat_alb_pol_ben_gam_aeg_ctl_hun_ses_mao_bul_mly_jpn_knd_kor_mol_eng_tsw_pan_tag_rus_sod_sun_cnt_arw_xho_fre_tig_lit_ger_prs_swe_qcu_grk_krd_bos_igb_wly_slo_anl_glc_jav_nor_bam_mcd_swt_ind_tha_amh_tml_yor_ven_azi_ita_cze_uzb_dgb_vie_amr_ewe_moo_swa	-0.244625011875191	-0.57761614416115	0.564919162222244
461	amh_ita_zul_cze_tig_sod_amr_alb_azi_aze_tsw_mao_dgb_dut_swe_bsq_pol_sid_xho_cnt_arw_bul_lda_rus_ewe_krd_hun_cic_ses_fin_urd_aeg_geo_afr_slo_eng_pan_owc_wly_grk_est_tsn_jav_svk_ind_jpn_tml_kor_prs_guj_akn_lit_mly_scr_chh_bat_mnd_glc_bam_ger_heb_bos_lat_ben_nor_qcu_fre_ukr_spa_igb_anl_rom_hau_por_sun_hin_bem_mol_swa_tag_tha_gam_knd_ven_yor_tur_mcd_ctl_uzb_moo_vie_mlt_dyu_swt_fbf	0.024527733658405	0.0578492706687396	0.953992807045214
462	chh_ben_xho_ita_tig_amr_sod_prs_uzb_tur_tsw_jav_fbf_ctl_alb_bsq_cze_sid_akn_cnt_spa_bos_dgb_guj_cic_por_fin_swa_ven_est_rom_hau_geo_afr_glc_pol_arw_wly_mlt_grk_hun_dyu_sun_svk_ind_jpn_knd_kor_urd_krd_bem_lat_tag_dut_heb_bat_mnd_ukr_swt_hin_owc_mol_ger_eng_bul_qcu_swe_rus_fre_moo_gam_mcd_aeg_lit_mao_nor_ewe_pan_igb_mly_tha_anl_tml_bam_tsn_azi_scr_slo_aze_yor_vie_amh_lda_ses_zul	-0.06698497110634	-0.157678292719398	0.875052154934166
463	amh_bos_akn_cze_wly_heb_aeg_eng_uzb_aze_tsw_jav_cic_dut_bul_bsq_lit_hau_zul_mnd_glc_nor_bam_alb_moo_mol_est_igb_fbf_fin_lat_anl_geo_arw_rus_pol_grk_sid_owc_hin_hun_xho_bat_rom_sun_jpn_tml_kor_krd_fre_dgb_swe_mly_slo_tig_tag_cnt_guj_ses_ben_gam_pan_prs_urd_spa_qcu_ukr_ger_afr_lda_mlt_ita_amr_scr_mao_svk_swa_por_ven_ind_tha_chh_knd_yor_swt_azi_mcd_ctl_tur_ewe_vie_sod_dyu_tsn_bem	-0.502516871454219	-1.19623227558425	0.234646823573187
464	amh_guj_tsn_bul_gam_tig_owc_slo_azi_uzb_ewe_mly_zul_svk_prs_bsq_eng_hau_xho_mnd_scr_mol_igb_ita_bam_rom_est_akn_bem_fin_dut_mlt_geo_alb_urd_cze_hin_amr_sod_krd_hun_yor_jav_lat_tag_jpn_knd_kor_ctl_pan_lda_lit_sun_fre_chh_mao_cnt_rus_ven_arw_sid_ben_pol_bos_grk_qcu_swe_afr_glc_ses_aeg_ukr_anl_por_ind_nor_cic_mcd_dgb_bat_tha_wly_tml_moo_tsw_aze_ger_spa_tur_fbf_vie_heb_dyu_swt_swa	-0.286231839309674	-0.678103268217759	0.499389951961351
465	sid_cze_xho_rus_heb_sod_tig_fre_uzb_azi_ses_tag_ven_afr_ger_bsq_ita_anl_moo_mnd_spa_krd_tsn_ukr_swa_pol_hun_cic_swt_est_svk_hau_geo_dut_eng_lit_rom_amh_amr_bos_fin_lda_mao_scr_sun_jpn_knd_kor_nor_lat_akn_bul_bat_ben_chh_mly_cnt_urd_tsw_swe_wly_por_arw_pan_mol_qcu_prs_guj_glc_bam_gam_mcd_mlt_slo_ind_grk_fbf_hin_igb_jav_tha_owc_tml_zul_bem_aze_ctl_alb_tur_dyu_vie_aeg_dgb_yor_ewe	-0.215409822978578	-0.508335783778129	0.612421588085449
466	owc_dut_fbf_prs_gam_anl_hau_mcd_uzb_azi_akn_tag_ses_eng_bos_bsq_hin_aeg_bam_cnt_ben_pan_tsw_mol_moo_rus_est_zul_dyu_hun_urd_chh_geo_lat_cze_bul_swe_amr_heb_nor_fin_ewe_mly_spa_ind_jpn_knd_kor_krd_lit_cic_por_sun_fre_mlt_jav_mnd_glc_bem_svk_wly_ger_ita_ukr_pol_qcu_grk_alb_arw_dgb_sid_scr_sod_afr_bat_guj_xho_rom_lda_mao_tha_amh_tml_tsn_igb_aze_slo_ctl_tur_yor_vie_tig_ven_swt_swa	-0.623418017065544	-1.48649948835051	0.140529467676788
467	wly_grk_ses_ctl_gam_amh_tig_por_uzb_azi_ewe_mly_bam_swe_prs_bsq_cze_aeg_moo_mnd_fre_dut_yor_rom_dyu_slo_fin_akn_tsw_est_ukr_heb_geo_afr_lit_spa_bos_hau_mlt_ger_hun_ven_ind_hin_mao_jpn_knd_kor_ben_ita_dgb_eng_jav_alb_sod_sun_cnt_glc_zul_pan_owc_scr_svk_pol_arw_qcu_mcd_rus_guj_bem_amr_bul_chh_nor_bat_lat_xho_mol_cic_tag_tha_anl_tml_swt_fbf_tur_krd_urd_aze_lda_vie_sid_swa_igb_tsn	-0.629409329895287	-1.50360487724685	0.136071546752616
468	wly_rom_lda_ita_sid_owc_aeg_por_tur_uzb_swt_tag_yor_svk_scr_bsq_fre_gam_xho_cnt_lat_grk_dyu_spa_bam_urd_est_zul_swa_hun_rus_hau_geo_slo_alb_afr_mcd_heb_amr_hin_fin_ewe_sun_mol_bat_jpn_knd_kor_pan_bos_fbf_ger_mao_nor_mlt_ind_mnd_guj_ses_ukr_anl_arw_eng_ctl_lit_qcu_pol_ben_swe_dgb_sod_krd_amh_cze_mly_glc_bem_prs_tsn_jav_tha_chh_tml_cic_akn_aze_dut_bul_azi_moo_vie_tig_tsw_igb_ven	-0.143472345282854	-0.33875419549573	0.735558562155143
469	owc_dut_bem_rus_anl_amr_heb_por_tur_aze_tsn_bat_ewe_grk_arw_bsq_svk_sod_dgb_cnt_glc_eng_cic_rom_dyu_guj_hun_bam_fbf_est_urd_tig_geo_alb_ctl_pol_scr_gam_chh_nor_fin_swa_ind_ita_tag_jpn_tml_kor_spa_krd_yor_mcd_mao_lat_sid_sun_mnd_ben_ses_fre_wly_slo_cze_swe_ger_qcu_ukr_hin_lit_lda_amh_pan_mlt_bul_jav_mol_akn_afr_moo_mly_tha_aeg_knd_xho_swt_uzb_bos_prs_azi_zul_vie_hau_tsw_igb_ven	-0.804906362880971	-1.93988394474847	0.0554236904237357
470	hau_mol_zul_ben_anl_sid_amr_alb_tur_aze_moo_sun_fbf_dut_bul_bsq_grk_sod_tsw_mnd_cze_urd_ewe_krd_akn_spa_hun_swt_yor_est_nor_amh_geo_ita_prs_ukr_guj_heb_gam_mcd_fin_bem_mly_bos_ind_jpn_knd_kor_fre_ger_ven_glc_jav_swe_wly_tag_cnt_pol_lda_scr_tig_lat_svk_hin_slo_qcu_rom_afr_ctl_dyu_owc_arw_mlt_por_mao_rus_igb_pan_tsn_bat_tha_aeg_tml_ses_swa_uzb_lit_eng_azi_xho_vie_chh_cic_dgb_bam	-0.192376884957736	-0.453847183537986	0.650996167261063
471	heb_guj_bem_pan_sod_hau_owc_urd_azi_tur_igb_tag_yor_hin_scr_bsq_pol_sid_lda_mnd_bul_grk_ven_lit_cic_svk_fin_akn_fbf_hun_eng_anl_geo_rom_mol_alb_ben_aeg_tig_swe_est_zul_mly_arw_bat_jpn_knd_kor_rus_krd_swa_afr_jav_nor_chh_mao_cnt_por_swt_spa_mlt_bos_glc_ger_cze_qcu_ctl_ukr_lat_bam_amh_ita_wly_prs_sun_dut_tsw_fre_dyu_ind_tha_gam_tml_xho_dgb_uzb_slo_mcd_aze_ses_vie_amr_moo_ewe_tsn	-0.714397461330113	-1.71496682138677	0.0896816870371603
472	anl_alb_ewe_prs_tig_amr_mlt_arw_tur_uzb_ses_tag_cic_rom_ben_bsq_afr_chh_zul_cnt_ger_fre_dgb_mcd_akn_scr_fin_moo_igb_hun_nor_gam_geo_slo_pol_grk_mol_hau_heb_lit_est_fbf_jav_por_bat_jpn_tml_kor_eng_guj_bam_ita_sun_rus_aeg_mao_mnd_ctl_tsn_ukr_sid_pan_lat_bos_swe_qcu_cze_svk_dut_bem_owc_glc_wly_urd_mly_hin_swt_bul_ven_ind_tha_sod_knd_dyu_tsw_azi_spa_krd_aze_xho_vie_amh_yor_swa_lda	-0.0859433785425356	-0.202446594211441	0.840009830223837
473	amr_grk_lda_fre_chh_gam_tig_krd_azi_tur_yor_sun_fbf_bos_ben_bsq_ukr_owc_igb_mnd_scr_slo_ven_por_swa_afr_est_dyu_tsw_fin_eng_sod_geo_hin_lit_lat_glc_mlt_sid_svk_hun_zul_mao_swe_bat_jpn_tml_kor_alb_guj_ses_rus_jav_ita_anl_tag_cnt_ctl_ewe_cze_aeg_pan_pol_bul_mol_qcu_ger_rom_dut_bam_hau_arw_amh_prs_ind_spa_tsn_mcd_dgb_mly_tha_wly_knd_swt_xho_aze_nor_urd_uzb_moo_vie_heb_cic_akn_bem	-0.174484413454459	-0.41206678092153	0.681238732803967
474	mlt_pol_lda_ukr_owc_anl_amh_hin_aze_uzb_ewe_ind_tsn_fre_eng_bsq_pan_hau_swa_mnd_mol_guj_bem_alb_moo_scr_est_bam_ven_hun_glc_sod_geo_rom_mcd_bos_rus_chh_wly_arw_fin_ses_mao_lit_mly_jpn_knd_kor_krd_ita_dyu_urd_tag_spa_amr_jav_cnt_nor_fbf_prs_aeg_cze_ctl_ger_grk_qcu_slo_lat_bul_yor_sid_afr_gam_ben_sun_svk_akn_swe_zul_bat_tha_heb_tml_xho_cic_tur_por_dut_azi_swt_vie_tig_igb_tsw_dgb	-0.484149238576064	-1.15220222587176	0.25219121206607
475	anl_cze_fbf_mol_heb_tig_chh_pol_aze_uzb_dgb_sun_lda_spa_urd_bsq_scr_aeg_ewe_mnd_mcd_pan_cic_fre_tsw_prs_fin_tsn_akn_hun_afr_owc_geo_bos_guj_svk_alb_amr_sod_arw_est_bem_tag_grk_jav_jpn_tml_kor_lat_ukr_dyu_rom_mly_ctl_sid_bat_cnt_krd_swt_ita_gam_slo_hin_glc_bul_qcu_ben_swe_por_bam_hau_nor_wly_ger_mao_dut_yor_lit_zul_ind_tha_mlt_knd_ven_moo_azi_rus_eng_tur_swa_vie_amh_xho_ses_igb	-0.426476396856045	-1.01129619242189	0.314498608830666
476	sod_fre_ewe_nor_chh_aeg_amr_bul_tur_aze_akn_mao_tsw_ita_rom_bsq_alb_tig_lda_mnd_prs_lat_dyu_glc_moo_afr_est_ven_igb_hun_arw_anl_geo_swe_grk_ukr_urd_hau_amh_ger_fin_tsn_jav_pol_bat_jpn_knd_kor_guj_dut_bam_por_ind_lit_owc_tag_cnt_hin_xho_scr_wly_slo_rus_pan_eng_qcu_cze_ctl_ben_yor_mlt_krd_sid_svk_mly_bos_fbf_spa_swa_sun_tha_heb_tml_swt_zul_azi_mcd_mol_uzb_dgb_vie_gam_ses_bem_cic	-1.18121699006605	-2.91582471749004	0.00444542966454782
477	wly_prs_ven_eng_sid_sod_anl_por_tur_uzb_igb_bat_tsw_bul_ctl_bsq_swe_aeg_ses_cnt_arw_nor_ewe_mol_zul_fre_est_moo_tsn_hun_afr_tig_geo_grk_lit_guj_hin_mlt_chh_rus_fin_fbf_sun_dut_mao_jpn_knd_kor_pol_svk_xho_cze_tag_krd_owc_mly_mnd_scr_bam_alb_hau_mcd_pan_spa_urd_qcu_ben_glc_ita_bem_amh_rom_gam_ger_ind_ukr_lda_bos_swa_jav_tha_heb_tml_cic_akn_azi_slo_lat_aze_yor_vie_amr_dgb_dyu_swt	-0.859433536069686	-2.07778791828536	0.0404847414905071
478	hau_mcd_ewe_scr_sod_sid_owc_ukr_aze_uzb_fbf_jav_ses_dut_ita_bsq_ctl_heb_yor_mnd_prs_pol_swt_eng_lda_por_est_akn_tsw_fin_alb_wly_geo_svk_nor_cze_guj_mlt_amh_fre_hun_dyu_bat_grk_tag_jpn_knd_kor_rom_bos_dgb_mol_sun_lit_chh_ind_cnt_spa_swa_ben_gam_hin_swe_glc_slo_qcu_arw_urd_afr_moo_tig_rus_aeg_krd_mly_ger_cic_lat_tsn_mao_tha_amr_tml_ven_zul_tur_bul_pan_azi_bem_vie_anl_xho_igb_bam	-0.498668172240782	-1.18547218486158	0.23885103664181
479	aeg_svk_swt_ita_sod_sid_amr_eng_tur_uzb_moo_mly_fbf_prs_rus_bsq_arw_mlt_bam_cnt_ben_guj_igb_glc_ewe_afr_est_tsn_dgb_fin_lat_owc_geo_pan_rom_bul_cze_tig_chh_mol_hun_swa_mao_mcd_bat_jpn_knd_kor_por_bos_cic_ukr_ind_nor_amh_jav_mnd_spa_yor_krd_hau_dut_lit_ger_pol_qcu_swe_hin_scr_ven_gam_slo_heb_alb_sun_urd_dyu_grk_bem_tag_tha_anl_tml_tsw_ses_azi_fre_ctl_aze_akn_vie_wly_zul_xho_lda	-0.346784015954643	-0.820093399151499	0.414259824009042
480	chh_cze_fbf_scr_mlt_owc_heb_ukr_tur_aze_yor_tag_dyu_dut_lit_bsq_alb_anl_tsn_cnt_ctl_prs_dgb_por_ven_swe_est_zul_akn_fin_fre_sid_geo_pol_guj_mol_bos_hau_wly_eng_hun_bem_ind_rom_mly_jpn_knd_kor_bul_ger_moo_spa_sun_pan_aeg_jav_mnd_slo_lda_afr_tig_grk_arw_svk_hin_qcu_nor_lat_urd_xho_sod_krd_gam_ben_mao_ita_tsw_mcd_igb_bat_tha_amh_tml_cic_bam_azi_rus_glc_uzb_swa_vie_amr_ewe_swt_ses	0.158991999304207	0.374401147988811	0.708958216034763
481	amr_mol_akn_bos_anl_mlt_aeg_swe_azi_uzb_fbf_sun_ven_ctl_svk_bsq_lit_owc_ewe_cnt_pol_ita_ses_rom_dyu_mcd_fin_xho_tsw_est_rus_wly_geo_spa_hin_por_krd_hau_heb_urd_hun_cic_bat_ger_tag_jpn_tml_kor_arw_eng_zul_prs_ind_fre_sod_mao_mnd_afr_swa_pan_chh_bul_dut_alb_ukr_qcu_cze_scr_grk_moo_tig_nor_gam_glc_jav_ben_bem_slo_bam_mly_tha_sid_knd_tsn_yor_tur_guj_lat_aze_swt_vie_amh_dgb_igb_lda	-0.647891563355003	-1.54912761065538	0.124747476280351
482	heb_slo_yor_glc_aeg_wly_mlt_grk_azi_tur_fbf_jav_moo_urd_pan_bsq_dut_chh_igb_cnt_afr_por_tsn_cze_bam_bul_est_ewe_dgb_fin_eng_gam_geo_ben_ctl_rus_lit_owc_sid_krd_hun_bem_mly_arw_tag_jpn_knd_kor_fre_ger_swt_alb_ind_nor_amr_mao_mnd_spa_ses_bos_amh_pol_swe_prs_ukr_qcu_scr_guj_mol_tsw_sod_mcd_anl_lat_bat_ita_swa_rom_cic_sun_tha_hau_tml_akn_dyu_uzb_hin_svk_aze_xho_vie_tig_lda_ven_zul	0.66532120361163	1.57153542673885	0.11945448676994
483	aeg_bos_fbf_hin_tig_wly_hau_slo_tur_aze_akn_jav_tsn_ita_fre_bsq_swe_anl_ses_mnd_mcd_dut_dyu_svk_moo_por_hun_lda_ven_fin_eng_sid_geo_ukr_pol_krd_bul_sod_chh_scr_est_bem_tag_prs_mao_jpn_knd_kor_lit_grk_tsw_alb_mly_ben_owc_ind_cnt_urd_ewe_pan_amr_mol_rom_ger_arw_qcu_lat_rus_afr_bam_mlt_guj_gam_glc_bat_ctl_igb_nor_yor_sun_tha_amh_tml_cic_xho_uzb_cze_spa_azi_dgb_vie_heb_swt_swa_zul	-0.302528438764276	-0.71605801822428	0.47574969441816
484	wly_ben_ven_lit_heb_sod_owc_alb_tur_aze_cic_jav_fbf_arw_swe_bsq_hin_amh_xho_cnt_cze_por_swt_prs_yor_pol_fin_lda_bem_est_pan_tig_geo_rus_eng_dut_lat_anl_mlt_urd_hun_ewe_sun_slo_tag_jpn_knd_kor_ger_glc_swa_grk_mly_afr_hau_ind_mnd_spa_tsn_bos_amr_scr_ctl_ukr_rom_qcu_guj_ita_fre_ses_aeg_nor_sid_mol_bat_svk_zul_bul_dgb_mao_tha_gam_tml_tsw_dyu_uzb_mcd_krd_azi_moo_vie_chh_igb_akn_bam	0.390040481127337	0.922317857376679	0.358749408868119
485	owc_bos_cic_krd_gam_chh_sid_lat_azi_uzb_fbf_tag_moo_fre_pan_bsq_ita_amh_ewe_cnt_guj_lit_dgb_pol_akn_mol_est_dyu_lda_fin_eng_sod_geo_grk_rom_hin_dut_amr_anl_svk_hun_yor_bat_bul_ind_jpn_knd_kor_rus_alb_zul_cze_sun_glc_heb_jav_mnd_ukr_bem_arw_aeg_swe_prs_por_slo_qcu_ben_spa_urd_xho_hau_afr_mlt_ctl_mao_scr_bam_nor_tsw_mly_tha_tig_tml_swt_swa_tur_mcd_ger_aze_ses_vie_wly_igb_ven_tsn	0.183511286408843	0.432180074862128	0.666610963993574
486	tig_glc_cic_hin_amh_amr_gam_rom_uzb_azi_ewe_tag_ses_krd_bos_bsq_urd_chh_tsw_mnd_arw_mcd_akn_bul_igb_fre_est_dyu_swa_hun_ita_heb_geo_mol_scr_afr_eng_owc_wly_ukr_fin_zul_jav_lat_ind_jpn_knd_kor_svk_pol_bam_nor_bat_por_aeg_mao_cnt_lit_yor_grk_hau_dut_pan_rus_spa_qcu_swe_slo_ctl_moo_mlt_guj_sid_alb_sun_ger_xho_cze_swt_mly_tha_sod_tml_fbf_lda_tur_ben_prs_aze_tsn_vie_anl_dgb_ven_bem	0.0911426491011119	0.214745228151429	0.830436149721677
487	owc_urd_tsn_ukr_tig_sid_aeg_lit_tur_azi_cic_mly_yor_svk_krd_bsq_ger_sod_dgb_cnt_ita_prs_bam_scr_zul_lat_fin_swa_fbf_est_nor_amh_geo_fre_bul_dut_grk_chh_anl_spa_hun_akn_tag_eng_jav_jpn_tml_kor_afr_ben_tsw_alb_mao_guj_hau_ind_mnd_ctl_ses_rus_heb_glc_slo_pol_arw_qcu_hin_por_bos_moo_mlt_cze_wly_mol_bat_mcd_igb_pan_lda_sun_tha_gam_knd_swt_bem_uzb_swe_rom_aze_xho_vie_amr_ven_dyu_ewe	0.0853280517930946	0.201015768189394	0.841125227151788
488	gam_urd_moo_lit_tig_chh_aeg_bul_aze_azi_zul_sun_tsn_ukr_svk_bsq_mol_sid_dgb_cnt_glc_ben_akn_ger_xho_ita_fin_fbf_bam_hun_cze_wly_geo_eng_spa_arw_afr_sod_amh_dut_est_ewe_mao_slo_bat_jpn_knd_kor_por_ctl_bem_prs_tag_swe_heb_mly_mnd_pan_cic_krd_amr_mcd_fre_rom_rus_qcu_scr_guj_lat_dyu_owc_pol_anl_nor_jav_alb_tsw_grk_ven_ind_tha_hau_tml_igb_ses_tur_bos_hin_uzb_yor_vie_mlt_swa_lda_swt	0.273134214910238	0.642743754952563	0.521971876768997
489	mlt_grk_lda_spa_amr_tig_aeg_glc_azi_tur_dgb_tag_akn_scr_mcd_bsq_pan_anl_bem_mnd_bul_krd_dyu_dut_bam_fre_fin_swa_igb_est_guj_owc_geo_hin_por_mol_eng_gam_chh_ctl_hun_yor_jav_arw_mao_jpn_knd_kor_swe_cze_tsn_afr_ind_lit_wly_bat_cnt_ger_moo_ben_amh_ita_pol_alb_nor_qcu_svk_lat_prs_ses_heb_slo_sod_ukr_sun_urd_tsw_bos_zul_mly_tha_hau_tml_fbf_xho_aze_rus_rom_uzb_cic_vie_sid_swt_ven_ewe	-0.258142643910521	-0.610754400880013	0.542851987585939
490	heb_ger_swa_slo_hau_sid_amh_grk_azi_aze_tsn_mao_cic_fre_nor_bsq_bos_sod_dgb_mnd_alb_arw_igb_krd_xho_glc_fin_yor_ewe_hun_dut_wly_geo_guj_mol_eng_por_amr_gam_ita_est_dyu_ind_pol_jav_jpn_tml_kor_ukr_ctl_akn_svk_sun_swe_owc_bat_cnt_spa_bem_cze_mlt_pan_lat_rom_bul_qcu_afr_urd_prs_lda_chh_mcd_tig_lit_mly_ben_swt_hin_moo_tag_tha_anl_knd_zul_tsw_tur_scr_rus_uzb_bam_vie_aeg_ses_fbf_ven	-0.460186079969282	-1.09462416914816	0.276508230632033
491	anl_ben_lda_nor_sod_gam_mlt_swe_tur_azi_tsw_jav_dyu_arw_fre_bsq_afr_heb_igb_mnd_ita_mcd_bem_krd_akn_cze_fin_xho_moo_hun_slo_aeg_geo_dut_rus_rom_lit_owc_sid_bul_est_ewe_bat_ger_mly_jpn_knd_kor_ukr_alb_swa_svk_mao_glc_amh_ind_cnt_scr_bam_guj_hau_bos_spa_pan_ctl_qcu_eng_mol_prs_swt_tig_hin_chh_grk_sun_por_ses_lat_cic_tag_tha_wly_tml_tsn_dgb_uzb_pol_urd_aze_fbf_vie_amr_yor_zul_ven	-0.254097019702747	-0.601169800614525	0.549189409224105
492	amr_rus_tsw_scr_wly_anl_mlt_alb_azi_uzb_igb_jav_akn_krd_guj_bsq_urd_chh_ven_cnt_glc_pan_xho_cze_dgb_ger_fin_lda_tsn_hun_ben_heb_geo_mol_swe_fre_pol_owc_sid_spa_est_ewe_sun_por_mao_jpn_tml_kor_slo_grk_swa_nor_mly_prs_sod_bat_mnd_rom_bam_dut_aeg_bos_mcd_arw_ukr_qcu_afr_lit_hin_ses_tig_lat_amh_ita_tag_svk_swt_bul_yor_ind_tha_hau_knd_dyu_cic_tur_eng_ctl_aze_moo_vie_gam_bem_fbf_zul	0.0890150435535945	0.20977932866658	0.834298784853787
493	sod_spa_ven_glc_amh_gam_chh_hin_aze_uzb_zul_mao_ewe_fre_swe_bsq_urd_anl_ses_cnt_eng_mcd_bem_afr_tsn_pol_fin_yor_igb_hun_bul_amr_geo_ita_ctl_nor_arw_mlt_owc_ger_est_dyu_mly_scr_tag_jpn_tml_kor_guj_slo_tsw_por_bat_cze_sid_jav_mnd_ben_bam_dut_hau_lit_pan_alb_krd_qcu_rus_rom_mol_xho_heb_bos_aeg_ukr_ind_prs_cic_grk_akn_sun_tha_tig_knd_dgb_swt_tur_svk_lat_azi_swa_vie_wly_moo_fbf_lda	0.349842277313108	0.825134669447117	0.411406651839155
494	mlt_ukr_bam_dut_tig_amh_anl_afr_azi_aze_swt_mly_fbf_svk_slo_bsq_por_amr_ewe_mnd_mol_nor_cic_mcd_xho_bul_hun_ses_dgb_fin_guj_chh_geo_rus_eng_ben_ctl_sod_gam_pan_est_swa_tag_fre_jav_jpn_knd_kor_alb_lat_zul_spa_mao_grk_hau_sun_cnt_krd_lda_arw_sid_cze_lit_scr_swe_qcu_ita_ger_rom_bem_aeg_pol_owc_urd_ind_glc_ven_bos_moo_bat_tha_wly_tml_dyu_tsw_uzb_prs_hin_tur_tsn_vie_heb_akn_yor_igb	0.192974353491948	0.454578370995753	0.650471878794779
495	hau_lat_dyu_slo_gam_wly_chh_svk_uzb_azi_moo_ind_swt_ukr_krd_bsq_mol_sod_xho_cnt_afr_fre_bem_pan_lda_arw_hun_swa_yor_fin_swe_tig_geo_dut_scr_lit_alb_mlt_aeg_pol_est_zul_bat_ger_tag_jpn_knd_kor_hin_mcd_tsw_ben_jav_urd_anl_mly_mnd_bul_fbf_bos_owc_grk_prs_por_rus_qcu_glc_nor_cze_ven_amh_eng_amr_spa_sun_ita_cic_guj_bam_mao_tha_heb_tml_igb_tsn_aze_ctl_rom_tur_ewe_vie_sid_akn_ses_dgb	-0.220739474035943	-0.521187261904513	0.603475195399214
496	tig_ben_akn_krd_wly_owc_aeg_arw_tur_azi_cic_sun_ven_ita_guj_bsq_afr_sid_yor_cnt_pan_prs_dgb_mol_tsn_glc_hun_zul_igb_fin_fre_hau_geo_por_cze_spa_rus_chh_amh_mcd_est_fbf_jav_eng_mly_jpn_knd_kor_svk_dut_swa_lat_bat_ukr_sod_ind_mnd_bos_ewe_scr_amr_slo_grk_ctl_urd_qcu_nor_ger_pol_swt_gam_alb_heb_swe_mao_bul_bem_hin_ses_tag_tha_anl_tml_dyu_bam_uzb_rom_lit_aze_moo_vie_mlt_tsw_lda_xho	-0.64924635889539	-1.55485808269891	0.123376495550527
497	hau_ita_bem_guj_tig_sid_amr_alb_azi_tur_swt_sun_tsw_ben_lat_bsq_prs_heb_dyu_mnd_scr_glc_bam_dut_xho_rom_fin_tsn_dgb_hun_pol_wly_geo_eng_hin_fre_mol_sod_amh_krd_est_ses_ind_ctl_mao_jpn_knd_kor_grk_lit_moo_urd_jav_ukr_gam_bat_cnt_pan_ewe_cze_aeg_afr_bos_arw_ger_qcu_por_mcd_swe_cic_chh_svk_mlt_nor_tag_rus_akn_slo_ven_mly_tha_owc_tml_lda_igb_aze_bul_spa_uzb_zul_vie_anl_yor_fbf_swa	-0.236319743166004	-0.558435060711861	0.577889379360775
498	amr_ger_ewe_scr_tig_amh_gam_spa_tur_aze_zul_mly_moo_guj_pol_bsq_arw_chh_akn_mnd_rus_bos_bam_hin_lda_por_hun_igb_ses_fin_mol_heb_geo_grk_krd_pan_fre_anl_aeg_eng_est_dgb_tag_ben_jav_jpn_tml_kor_nor_dut_tsw_swe_mao_lit_mlt_bat_cnt_rom_dyu_ctl_owc_mcd_slo_ita_ukr_qcu_cze_bul_glc_cic_sod_lat_wly_urd_sun_prs_ven_afr_xho_ind_tha_sid_knd_tsn_bem_azi_alb_svk_uzb_swt_vie_hau_fbf_swa_yor	-0.652506418796001	-1.56610861963006	0.120719665909751
499	aeg_krd_fbf_spa_owc_sod_mlt_bul_tur_uzb_swt_mly_bam_pol_guj_bsq_eng_sid_akn_mnd_ita_grk_dgb_urd_tsn_prs_fin_ven_xho_hun_glc_chh_geo_por_mcd_svk_dut_amr_hau_lit_est_ses_bat_arw_tag_jpn_tml_kor_cze_nor_igb_ukr_mao_ctl_amh_jav_cnt_pan_ewe_slo_heb_scr_mol_rus_rom_qcu_lat_swe_ben_cic_tig_ger_gam_bos_sun_alb_swa_afr_moo_ind_tha_anl_knd_bem_tsw_aze_hin_fre_azi_dyu_vie_wly_yor_zul_lda	-0.403253358275071	-0.956725975403853	0.341186037511098
500	aeg_nor_xho_ctl_amh_wly_sod_por_aze_uzb_ewe_sun_tsw_ukr_fre_bsq_krd_hau_dgb_mnd_swe_alb_ven_ben_zul_scr_hun_akn_moo_fin_cze_gam_geo_ger_mcd_svk_pan_chh_sid_urd_est_bam_mly_bos_bat_jpn_knd_kor_arw_afr_igb_ita_jav_spa_heb_mao_cnt_pol_swt_dut_amr_eng_hin_rus_glc_qcu_grk_lit_guj_swa_tig_bul_mlt_rom_tag_mol_tsn_prs_dyu_ind_tha_owc_tml_ses_bem_tur_slo_lat_azi_fbf_vie_anl_yor_lda_cic	-0.204085955606323	-0.481993276715347	0.63094311172303
501	amr_ger_lda_pan_owc_gam_sod_ctl_tur_aze_swa_mao_xho_rom_cze_bsq_slo_tig_akn_cnt_nor_bos_swt_por_bem_krd_est_moo_tsn_fin_svk_aeg_geo_mol_mcd_hin_urd_chh_amh_grk_hun_dgb_sun_fre_jav_jpn_tml_kor_bul_pol_igb_scr_mly_lat_hau_ind_mnd_eng_tsw_ben_mlt_dut_alb_swe_prs_qcu_glc_ita_arw_ses_heb_guj_anl_spa_tag_afr_zul_rus_cic_bat_tha_sid_knd_bam_ven_azi_ukr_lit_uzb_dyu_vie_wly_yor_ewe_fbf	0.295196725049405	0.695800649219712	0.488288844768315
502	owc_hin_dgb_nor_mlt_anl_amr_ukr_aze_tur_akn_ind_ewe_ger_mol_bsq_afr_hau_fbf_mnd_ben_swe_tsw_glc_igb_pol_hun_ven_yor_est_rus_tig_geo_mcd_slo_dut_scr_sid_wly_bos_fin_xho_tag_grk_jav_jpn_knd_kor_bul_lit_ses_guj_bat_rom_aeg_mao_cnt_eng_tsn_fre_gam_por_spa_arw_svk_qcu_ctl_prs_krd_bem_amh_lat_heb_urd_sun_alb_moo_pan_swa_mly_tha_chh_tml_bam_zul_uzb_ita_cze_azi_swt_vie_sod_lda_dyu_cic	-0.412855619136295	-0.978427392536303	0.330401351532508
503	heb_prs_lda_swe_gam_mlt_sod_cze_aze_uzb_tsw_mly_swt_bos_guj_bsq_fre_wly_cic_mnd_arw_mcd_igb_ctl_ven_svk_hun_dyu_bam_fin_eng_amh_geo_rom_nor_mol_glc_tig_sid_afr_est_ses_mao_alb_tag_jpn_tml_kor_rus_urd_swa_dut_sun_ben_chh_ind_cnt_por_yor_krd_amr_slo_ita_hin_scr_qcu_pol_spa_pan_fbf_anl_grk_aeg_ukr_bat_ger_dgb_lit_tsn_jav_tha_hau_knd_ewe_bem_tur_lat_bul_azi_zul_vie_owc_xho_akn_moo	0.389665722659939	0.918294655878906	0.360840111880168
504	anl_pan_lda_krd_owc_gam_heb_por_uzb_tur_ses_mao_bem_dut_pol_bsq_lit_mlt_swa_cnt_svk_ger_xho_swe_zul_urd_hun_tsn_dgb_est_glc_wly_geo_alb_spa_scr_bul_amr_tig_fre_fin_ven_jav_prs_ind_jpn_knd_kor_rom_arw_cic_afr_sun_lat_sid_bat_mnd_ctl_akn_cze_hau_eng_ukr_mcd_guj_qcu_rus_mol_nor_bam_aeg_hin_chh_bos_tag_slo_fbf_grk_yor_mly_tha_sod_tml_ewe_igb_aze_ita_ben_azi_moo_vie_amh_swt_dyu_tsw	-0.619296928416111	-1.47753916865949	0.14290979008013
505	wly_mol_ven_ben_anl_gam_chh_cze_uzb_tur_moo_ind_cic_urd_dut_bsq_ita_heb_yor_cnt_lat_lit_igb_ukr_bam_spa_fin_xho_tsn_est_ctl_sod_geo_hin_arw_nor_mcd_amh_amr_afr_hun_ses_sun_ger_bat_jpn_tml_kor_scr_slo_swt_swe_jav_bos_mlt_tag_mnd_grk_swa_svk_hau_prs_alb_pol_bul_qcu_rom_glc_rus_zul_tig_guj_aeg_eng_mly_por_akn_fre_ewe_mao_tha_sid_knd_tsw_dyu_aze_krd_pan_azi_bem_vie_owc_dgb_fbf_lda	0.327119630347044	0.770385403706127	0.443023946192691
506	aeg_urd_akn_pol_chh_amr_anl_cze_tur_aze_moo_ind_ven_arw_dut_bsq_pan_wly_swa_mnd_por_nor_zul_eng_igb_prs_hun_bem_ewe_est_rus_amh_geo_ukr_mol_afr_hin_heb_gam_alb_fin_cic_bat_slo_jav_jpn_tml_kor_guj_scr_yor_krd_sun_fre_sod_mao_cnt_bos_xho_svk_sid_swe_ben_bul_ctl_qcu_glc_mcd_ita_tsn_mlt_lit_hau_rom_tag_ger_fbf_spa_swt_mly_tha_tig_knd_dyu_lda_uzb_grk_lat_azi_ses_vie_owc_bam_tsw_dgb	-0.472830283120347	-1.12298972500475	0.26433256495122
507	hau_fre_dyu_swe_anl_gam_wly_dut_azi_tur_ven_mao_tsn_prs_bul_bsq_glc_mlt_bem_cnt_ctl_scr_yor_nor_tsw_ben_fin_cic_moo_est_eng_heb_geo_ita_pol_mol_rom_sid_chh_rus_hun_dgb_ind_mcd_mly_jpn_knd_kor_por_krd_bam_grk_sun_spa_sod_jav_mnd_ger_xho_arw_aeg_guj_svk_ukr_slo_qcu_hin_bos_urd_zul_amr_lat_owc_pan_tag_alb_igb_cze_lda_bat_tha_amh_tml_ewe_akn_uzb_lit_afr_aze_ses_vie_tig_swt_fbf_swa	0.783815887692328	1.86112810261736	0.0658851529664374
508	mlt_guj_swt_slo_hau_chh_gam_grk_uzb_tur_ven_bat_swa_hin_nor_bsq_alb_anl_moo_cnt_arw_mol_ewe_krd_xho_eng_fin_bem_zul_est_prs_owc_geo_glc_swe_ctl_mcd_sid_sod_ukr_hun_dgb_mly_fre_mao_jpn_tml_kor_svk_scr_fbf_bos_jav_rus_amh_ind_mnd_bul_tsn_ita_amr_ger_afr_ben_lit_qcu_dut_urd_rom_dyu_wly_por_tig_pan_sun_pol_ses_spa_akn_tag_tha_heb_knd_cic_yor_azi_lat_cze_aze_bam_vie_aeg_tsw_lda_igb	-0.632769547769551	-1.51345055117768	0.13355637653768
509	amr_rom_igb_grk_tig_anl_amh_cze_uzb_azi_ses_jav_ewe_nor_ger_bsq_dut_aeg_dyu_mnd_ctl_scr_tsn_afr_swa_eng_hun_dgb_fbf_fin_bul_gam_geo_lit_ben_fre_urd_mlt_heb_pan_est_yor_sun_mcd_mao_jpn_knd_kor_mol_lat_lda_por_mly_hin_sid_bat_cnt_swe_swt_alb_owc_slo_svk_ukr_spa_qcu_krd_bos_prs_xho_sod_glc_chh_guj_ind_rus_cic_arw_moo_tag_tha_wly_tml_akn_tsw_tur_pol_ita_aze_bem_vie_hau_zul_bam_ven	-0.980946703551662	-2.38419326132345	0.0191475555766428
510	gam_bos_fbf_swe_anl_amr_hau_mol_tur_azi_lda_bat_moo_ukr_spa_bsq_guj_heb_ewe_cnt_pol_rus_bam_nor_zul_alb_fin_dgb_xho_est_bul_chh_geo_svk_arw_ctl_lat_amh_aeg_ben_hun_bem_tag_afr_mao_jpn_tml_kor_krd_grk_ven_hin_jav_rom_owc_sun_mnd_fre_dyu_pan_mlt_eng_ger_mcd_por_qcu_ita_slo_dut_tsw_wly_cze_sid_glc_mly_scr_ses_prs_swt_ind_tha_sod_knd_swa_cic_uzb_urd_lit_aze_igb_vie_tig_tsn_yor_akn	-0.116344509741533	-0.274252394920014	0.784498918789543
511	owc_hin_moo_prs_aeg_gam_chh_bul_tur_aze_akn_mao_swt_pol_cze_bsq_lat_hau_bem_mnd_arw_rom_ewe_urd_ses_slo_fin_fbf_cic_hun_nor_amh_geo_spa_scr_mol_eng_sid_anl_bos_est_lda_tag_dut_sun_jpn_tml_kor_lit_ctl_swa_svk_ind_glc_wly_bat_cnt_grk_igb_pan_amr_fre_ukr_guj_rus_qcu_swe_alb_krd_dyu_heb_por_sod_mcd_jav_afr_ven_ger_dgb_mly_tha_tig_knd_yor_bam_azi_ita_ben_uzb_tsw_vie_mlt_tsn_xho_zul	0.41295256019552	0.973223946387405	0.332966589466841
512	hau_glc_swt_hin_heb_aeg_amr_svk_azi_aze_bem_sun_yor_arw_mcd_bsq_nor_chh_lda_cnt_ukr_prs_ewe_por_tsw_eng_fin_zul_igb_est_bos_owc_geo_rus_ita_ctl_krd_sid_tig_lit_hun_akn_tag_ger_bat_jpn_knd_kor_swe_cze_ses_fre_mly_bul_wly_jav_mnd_spa_tsn_urd_amh_lat_rom_ben_alb_qcu_pol_dut_afr_dyu_sod_mol_gam_pan_mao_scr_bam_slo_moo_ind_tha_mlt_tml_cic_fbf_uzb_grk_guj_tur_xho_vie_anl_swa_ven_dgb	-0.195842108555806	-0.462139263419862	0.645060782642234
513	aeg_slo_lda_urd_amr_wly_amh_scr_uzb_aze_akn_ind_ven_glc_ger_bsq_por_sod_swa_mnd_ukr_svk_bam_ctl_bem_fre_fin_fbf_dgb_est_krd_heb_geo_bos_prs_grk_hin_owc_mlt_alb_hun_cic_sun_afr_tag_jpn_knd_kor_swe_nor_moo_bul_mly_lit_gam_mao_cnt_cze_swt_mcd_anl_arw_spa_eng_dut_qcu_pol_ita_mol_igb_sid_lat_hau_pan_bat_rus_dyu_ben_yor_jav_tha_chh_tml_xho_tsw_tur_guj_rom_azi_ses_vie_tig_zul_tsn_ewe	-0.335244327408984	-0.794914639934492	0.428687167976579
514	anl_afr_xho_svk_amh_wly_sid_dut_tur_azi_swt_mly_swa_mol_por_bsq_pol_hau_tsn_cnt_prs_grk_ven_swe_yor_slo_fin_ses_tsw_est_lit_owc_geo_pan_spa_cze_krd_gam_amr_bul_hun_bem_tag_rom_jav_jpn_tml_kor_scr_bos_lda_alb_mao_glc_mlt_bat_mnd_guj_dgb_hin_tig_fre_ben_eng_ita_qcu_rus_ctl_lat_igb_heb_nor_sod_arw_ind_ger_akn_ukr_moo_sun_tha_aeg_knd_ewe_fbf_uzb_mcd_urd_aze_cic_vie_chh_dyu_bam_zul	0.0314468895696166	0.0739979393823267	0.941170954655184
515	aeg_rom_ven_ctl_anl_sod_gam_glc_azi_tur_yor_tag_zul_ben_nor_bsq_dut_amh_lda_cnt_guj_urd_moo_swe_ewe_arw_fin_dgb_tsn_hun_ita_heb_geo_afr_krd_rus_prs_sid_owc_pan_est_swa_sun_hin_bat_jpn_tml_kor_mol_scr_igb_lat_ind_svk_tig_jav_mnd_lit_akn_ger_hau_slo_fre_por_cze_qcu_bos_spa_mcd_xho_amr_pol_chh_grk_mao_bul_dyu_alb_bam_mly_tha_mlt_knd_bem_tsw_aze_eng_ukr_uzb_swt_vie_wly_fbf_ses_cic	-0.672865342000784	-1.61315798079173	0.110098525035761
516	amr_ita_swt_guj_chh_hau_sid_scr_azi_uzb_dyu_mly_zul_afr_lat_bsq_ger_amh_xho_mnd_slo_alb_moo_prs_akn_rom_fin_ven_ses_est_nor_owc_geo_swe_fre_ctl_lit_aeg_heb_glc_hun_fbf_bat_hin_sun_jpn_tml_kor_krd_dut_lda_rus_ind_pan_wly_jav_cnt_eng_tsn_mcd_anl_spa_ukr_grk_svk_qcu_cze_mol_pol_swa_gam_por_sod_ben_tag_urd_tsw_bos_ewe_mao_tha_tig_knd_dgb_igb_tur_arw_bul_aze_bam_vie_mlt_cic_yor_bem	-0.808471971300264	-1.9511172980814	0.0540527646446346
517	wly_prs_dyu_spa_heb_amh_chh_bul_azi_uzb_yor_mao_ses_ukr_mol_bsq_afr_tig_bam_mnd_bos_grk_cic_pan_ven_cze_fin_bem_moo_est_mcd_amr_geo_krd_glc_ita_swe_anl_mlt_lat_hun_swa_sun_arw_tag_jpn_knd_kor_eng_rus_tsn_slo_bat_nor_sid_jav_cnt_urd_fbf_svk_owc_pol_guj_scr_ben_qcu_dut_por_ger_zul_hau_lit_sod_rom_ind_fre_lda_alb_akn_mly_tha_gam_tml_igb_swt_aze_ctl_hin_tur_xho_vie_aeg_tsw_dgb_ewe	-0.154957690533123	-0.366357316278656	0.714930604371716
518	wly_ukr_ven_fre_amr_aeg_amh_rus_tur_uzb_swt_jav_xho_pol_arw_bsq_svk_chh_zul_cnt_swe_ita_dyu_pan_akn_dut_fin_cic_bem_hun_lit_mlt_geo_eng_hin_mcd_scr_hau_anl_prs_est_ewe_sun_nor_mao_jpn_tml_kor_ger_bul_tsn_glc_tag_ben_heb_bat_mnd_por_ses_urd_sid_krd_alb_guj_lat_qcu_grk_ctl_mol_yor_tig_afr_sod_bos_ind_spa_dgb_cze_tsw_mly_tha_owc_knd_moo_bam_aze_slo_rom_azi_igb_vie_gam_fbf_swa_lda	0.017018073070482	0.0401318900221705	0.968074006405941
519	amr_afr_zul_prs_heb_sid_gam_swe_uzb_tur_igb_ind_dgb_pol_ger_bsq_lit_mlt_bem_cnt_mol_ctl_fbf_bul_moo_ukr_hun_xho_yor_est_pan_owc_geo_dut_lat_nor_glc_anl_chh_guj_fin_tsn_mly_fre_mao_jpn_tml_kor_svk_hin_bam_bos_sun_arw_sod_bat_mnd_mcd_ewe_rom_amh_alb_ita_grk_eng_qcu_cze_scr_spa_akn_hau_por_wly_urd_jav_rus_ven_krd_dyu_tag_tha_aeg_knd_ses_tsw_azi_slo_ben_aze_lda_vie_tig_swa_cic_swt	-0.264617860507781	-0.625901430228759	0.532912703821126
520	gam_krd_igb_arw_chh_anl_sod_hin_azi_aze_akn_jav_dyu_lat_pol_bsq_dut_mlt_cic_mnd_grk_rus_xho_scr_swt_mol_est_moo_tsn_hun_afr_hau_geo_guj_mcd_ita_ben_wly_aeg_bul_fin_lda_ind_ctl_mao_jpn_tml_kor_cze_lit_ses_swe_bat_glc_amh_tag_cnt_por_bem_bos_heb_eng_fre_rom_nor_qcu_svk_urd_prs_dgb_amr_ger_sid_spa_sun_slo_fbf_alb_bam_mly_tha_tig_knd_yor_ven_uzb_pan_ukr_tur_ewe_vie_owc_swa_zul_tsw	-0.722887231074663	-1.73391467632076	0.0862469815621556
521	gam_bul_ses_pan_mlt_sod_chh_afr_aze_tur_cic_jav_xho_hin_mol_bsq_slo_amr_tsw_cnt_lat_ita_moo_prs_dyu_alb_fin_yor_akn_est_bos_amh_geo_urd_glc_ger_scr_sid_aeg_rom_hun_fbf_ind_lit_mly_jpn_tml_kor_fre_swe_igb_eng_sun_pol_anl_bat_mnd_cze_zul_guj_tig_spa_ben_por_mcd_qcu_arw_dut_ctl_bem_owc_grk_hau_rus_mao_nor_dgb_ukr_tsn_tag_tha_heb_knd_bam_ven_uzb_svk_krd_azi_ewe_vie_wly_swa_lda_swt	-0.240962820209509	-0.569100771223902	0.570659667240172
522	wly_arw_ses_bul_sod_amr_anl_prs_azi_uzb_igb_tag_tsw_ben_urd_bsq_ger_amh_cic_cnt_krd_cze_swt_mcd_bem_rom_hun_moo_tsn_fin_alb_gam_geo_swe_lat_ita_scr_mlt_aeg_nor_est_yor_ind_eng_jav_jpn_tml_kor_dut_glc_lda_pan_mly_por_tig_bat_mnd_guj_fbf_rus_hau_pol_ctl_bos_afr_qcu_ukr_slo_lit_xho_chh_fre_sid_mol_sun_grk_zul_svk_ven_mao_tha_heb_knd_dyu_dgb_aze_hin_spa_tur_ewe_vie_owc_bam_swa_akn	-0.664886292830154	-1.58971939963796	0.115291969662489
523	gam_afr_swt_nor_anl_hau_mlt_krd_uzb_azi_swa_jav_bem_hin_ctl_bsq_ben_aeg_cic_mnd_arw_mol_lda_lit_dyu_svk_hun_tsn_igb_est_pol_sod_geo_rom_ita_alb_eng_chh_sid_mcd_fin_xho_sun_fre_ind_jpn_tml_kor_glc_grk_ven_slo_bat_swe_owc_mly_cnt_spa_yor_ger_amh_cze_urd_prs_pan_qcu_guj_bul_rus_ewe_tig_por_amr_bos_tag_lat_moo_scr_bam_mao_tha_wly_knd_fbf_tsw_tur_ukr_dut_aze_akn_vie_heb_ses_dgb_zul	-0.453764253199498	-1.07732567994191	0.284121390310068
524	amr_hin_akn_por_sod_aeg_anl_eng_aze_uzb_yor_bat_moo_dut_mol_bsq_pan_amh_zul_mnd_lat_slo_bem_pol_swt_bul_hun_tsw_lda_est_svk_wly_geo_arw_ita_cze_guj_gam_chh_ctl_fin_ewe_mao_glc_mly_jpn_knd_kor_afr_fre_dyu_rus_sun_rom_mlt_ind_cnt_swe_igb_ger_tig_prs_scr_lit_krd_qcu_ukr_alb_grk_ses_owc_spa_hau_ben_jav_urd_tsn_mcd_cic_tag_tha_sid_tml_fbf_swa_tur_bos_nor_azi_ven_vie_heb_bam_xho_dgb	-0.359231562911804	-0.850854386735605	0.397035670593938
525	amh_arw_ewe_dut_chh_heb_gam_eng_azi_uzb_zul_mao_moo_bos_bul_bsq_prs_sid_fbf_mnd_ctl_glc_dyu_alb_lda_grk_hun_yor_tsn_fin_ita_wly_geo_spa_rus_urd_nor_aeg_sod_guj_est_xho_mly_lat_bat_jpn_knd_kor_por_scr_bem_ben_ind_krd_mlt_tag_cnt_hin_bam_ger_owc_mol_lit_cze_svk_qcu_pan_mcd_swe_ven_tig_fre_hau_rom_sun_slo_ses_ukr_tsw_jav_tha_amr_tml_swa_swt_aze_pol_afr_tur_akn_vie_anl_igb_cic_dgb	-0.855671824201113	-2.06793509289013	0.0414231993866054
526	amh_prs_ses_bos_aeg_hau_heb_eng_aze_uzb_bem_ind_moo_ctl_pan_bsq_guj_mlt_yor_mnd_grk_alb_igb_slo_tsw_ukr_fin_swa_zul_est_svk_sod_geo_arw_fre_dut_bul_tig_chh_mcd_hun_lda_mao_nor_mly_jpn_knd_kor_lat_glc_cic_mol_tag_ita_sid_jav_cnt_hin_dgb_spa_anl_scr_urd_pol_rus_qcu_cze_ger_ben_tsn_amr_krd_owc_rom_sun_afr_swt_por_dyu_bat_tha_wly_tml_akn_fbf_azi_lit_swe_tur_bam_vie_gam_ven_ewe_xho	0.23271820969903	0.547836612502441	0.585116596910892
527	amh_rus_bem_por_mlt_tig_chh_spa_uzb_tur_akn_jav_ewe_pan_fre_bsq_ctl_sod_swt_cnt_prs_grk_fbf_cze_lda_ukr_est_bam_zul_fin_ger_anl_geo_guj_krd_mol_glc_hau_aeg_pol_hun_dyu_tag_swe_mao_jpn_knd_kor_scr_ita_ven_lat_sun_afr_gam_bat_mnd_dut_cic_eng_owc_bul_ben_lit_bos_qcu_alb_nor_rom_tsn_sid_urd_amr_slo_ind_svk_moo_hin_ses_mly_tha_heb_tml_dgb_yor_aze_arw_mcd_azi_igb_vie_wly_tsw_xho_swa	-0.84988787730344	-2.0522983331205	0.0429509847680253
528	gam_prs_tsn_mol_heb_amh_mlt_arw_aze_uzb_lda_bat_swt_krd_pan_bsq_por_amr_moo_mnd_dut_nor_dyu_scr_bem_grk_hun_yor_igb_est_rus_anl_geo_guj_bul_glc_ukr_tig_wly_ita_fin_xho_ind_ctl_mao_jpn_knd_kor_alb_fre_akn_ben_sun_rom_chh_tag_cnt_hin_ewe_urd_hau_pol_afr_lit_swe_qcu_ger_slo_eng_ven_owc_lat_sod_cze_mly_spa_zul_mcd_tsw_jav_tha_sid_tml_dgb_cic_azi_bos_svk_tur_swa_vie_aeg_bam_fbf_ses	-0.433608701837235	-1.02997120194226	0.305694776226586
529	gam_swe_tsn_spa_heb_amr_sod_ben_azi_tur_ewe_bat_zul_eng_mol_bsq_slo_anl_dyu_cnt_ger_lit_lda_bul_swa_glc_est_ven_ses_hun_por_aeg_geo_rom_ukr_ctl_dut_mlt_tig_pol_fin_igb_mao_nor_mly_jpn_knd_kor_hin_mcd_xho_grk_sun_guj_chh_tag_mnd_ita_cic_prs_amh_arw_bos_rus_svk_qcu_scr_lat_cze_yor_sid_krd_owc_afr_ind_fre_dgb_urd_moo_jav_tha_wly_tml_akn_tsw_uzb_pan_alb_aze_bem_vie_hau_bam_fbf_swt	-0.468149226790617	-1.11330617174868	0.268446215148692
530	hau_ita_tsw_urd_sid_mlt_amh_prs_uzb_aze_fbf_mly_tsn_swe_mcd_bsq_pan_anl_akn_cnt_alb_slo_ven_ben_ses_eng_hun_moo_dyu_fin_svk_owc_geo_guj_rom_cze_spa_tig_amr_afr_est_swa_sun_ger_jav_jpn_knd_kor_mol_dut_lda_rus_tag_krd_sod_mao_mnd_bul_zul_grk_wly_lat_bos_glc_por_qcu_lit_fre_nor_ewe_aeg_ukr_gam_arw_ind_scr_yor_ctl_bam_bat_tha_heb_tml_cic_bem_tur_hin_pol_azi_xho_vie_chh_dgb_swt_igb	-0.379460847199503	-0.898950032926813	0.371000917425794
531	sod_krd_bem_urd_hau_aeg_heb_hin_uzb_tur_bam_tag_fbf_afr_ctl_bsq_mol_anl_igb_cnt_grk_rus_tsn_rom_dgb_bul_hun_xho_moo_est_lit_tig_geo_ukr_ger_alb_pan_amh_gam_spa_fin_swt_sun_mcd_jav_jpn_tml_kor_cze_scr_dyu_bos_mly_ben_sid_mao_mnd_eng_tsw_svk_wly_fre_arw_lat_glc_qcu_slo_por_swe_cic_chh_pol_amr_ita_ind_prs_akn_dut_yor_bat_tha_owc_knd_ven_swa_aze_guj_nor_azi_zul_vie_mlt_lda_ewe_ses	-0.304027114425491	-0.718349078910355	0.47434292536002
532	hau_arw_lda_pol_heb_gam_wly_eng_azi_aze_tsn_tag_cic_lit_guj_bsq_pan_tig_ewe_mnd_slo_krd_fbf_swe_swt_ukr_est_xho_bem_hun_ctl_amh_geo_spa_nor_ger_afr_sod_amr_glc_fin_yor_bat_lat_mly_jpn_tml_kor_hin_dut_dyu_fre_jav_mol_mlt_ind_cnt_prs_bam_ben_anl_mcd_svk_alb_urd_qcu_rus_cze_rom_igb_aeg_ita_chh_scr_mao_bul_tsw_bos_moo_sun_tha_sid_knd_akn_ven_tur_grk_por_uzb_swa_vie_owc_zul_dgb_ses	0.408541478801942	0.964481106766289	0.337306046541669
533	sid_swe_dyu_hin_hau_owc_heb_nor_aze_tur_ses_mly_tsw_alb_arw_bsq_pan_sod_bem_mnd_slo_prs_yor_ger_dgb_rus_fin_swa_cic_est_dut_mlt_geo_lit_bul_fre_spa_aeg_chh_ben_hun_ewe_sun_lat_ind_jpn_knd_kor_bos_urd_tsn_eng_bat_afr_amh_tag_cnt_rom_swt_pol_gam_ctl_glc_ita_scr_qcu_grk_svk_krd_akn_tig_por_amr_guj_mao_ukr_lda_mol_moo_jav_tha_anl_tml_bam_xho_uzb_mcd_cze_azi_fbf_vie_wly_igb_zul_ven	-0.202835663345903	-0.479067716421385	0.633014988130368
534	wly_rus_ven_lit_mlt_aeg_anl_pan_tur_uzb_yor_sun_fbf_hin_ita_bsq_lat_hau_ewe_cnt_spa_arw_akn_swe_zul_urd_fin_bam_swt_hun_ukr_tig_geo_grk_alb_eng_prs_heb_owc_cze_est_xho_jav_ben_bat_jpn_knd_kor_bul_rom_cic_mcd_tag_pol_sod_mao_mnd_ctl_bem_slo_sid_guj_fre_scr_krd_qcu_svk_dut_nor_ses_amr_ger_chh_mol_ind_bos_swa_glc_dyu_mly_tha_amh_tml_tsn_tsw_azi_por_afr_aze_lda_vie_gam_dgb_moo_igb	-0.839645560026632	-2.02303563887022	0.0459403691967085
535	amr_lit_swt_ger_mlt_gam_amh_afr_aze_uzb_fbf_mao_swa_glc_cze_bsq_alb_anl_tsw_cnt_bos_urd_ewe_guj_bem_prs_hun_xho_cic_est_rus_chh_geo_nor_pol_ben_lat_heb_tig_mol_fin_moo_bat_bul_sun_jpn_tml_kor_krd_grk_bam_slo_ind_spa_hau_mly_mnd_swe_dgb_ukr_sid_svk_ctl_mcd_arw_qcu_ita_hin_scr_dyu_sod_rom_aeg_fre_tag_dut_ven_eng_igb_jav_tha_wly_knd_yor_ses_azi_por_pan_tur_zul_vie_owc_akn_lda_tsn	-0.257840319714881	-0.60941351967533	0.543736357891982
536	sid_lit_cic_fre_anl_wly_amr_bul_aze_tur_lda_sun_bam_bos_alb_bsq_ukr_heb_swt_mnd_ita_rus_zul_mol_yor_urd_est_swa_ses_hun_cze_gam_geo_hin_rom_mcd_krd_mlt_aeg_prs_fin_moo_tag_dut_bat_jpn_knd_kor_afr_ben_akn_guj_mao_scr_tig_jav_cnt_ctl_igb_glc_chh_nor_slo_ger_arw_qcu_pol_swe_lat_tsn_amh_eng_owc_pan_mly_por_bem_spa_xho_ind_tha_sod_tml_tsw_dgb_uzb_grk_svk_azi_dyu_vie_hau_ewe_fbf_ven	-0.885382985075029	-2.13966109980129	0.0350002029058204
537	anl_mcd_tsw_ita_hau_sod_chh_lat_azi_tur_moo_tag_swt_grk_guj_bsq_prs_amh_yor_cnt_mol_spa_dyu_svk_bem_ger_hun_dgb_zul_fin_dut_mlt_geo_rom_rus_hin_bul_owc_gam_pan_est_ses_ind_ctl_mly_jpn_tml_kor_scr_fre_tsn_bos_mao_eng_wly_sun_mnd_pol_fbf_arw_amr_lit_afr_alb_nor_qcu_urd_krd_ben_igb_heb_por_aeg_swe_bat_slo_swa_ukr_cic_jav_tha_sid_knd_xho_akn_aze_glc_cze_uzb_lda_vie_tig_ewe_bam_ven	0.510628940847441	1.20712698323796	0.230444543960524
538	amr_fre_zul_swe_sod_tig_gam_urd_uzb_aze_dyu_mly_xho_lit_slo_bsq_bos_sid_igb_mnd_nor_scr_fbf_eng_ewe_ger_fin_ven_dgb_est_mcd_chh_geo_ben_grk_svk_pol_anl_hau_alb_hun_ses_mao_pan_bat_jpn_tml_kor_bul_ukr_swt_dut_jav_ctl_mlt_ind_cnt_mol_tsn_ita_amh_glc_arw_krd_guj_qcu_hin_cze_rom_lda_wly_rus_aeg_afr_tag_por_tsw_spa_cic_sun_tha_owc_knd_swa_bam_azi_lat_prs_tur_yor_vie_heb_moo_akn_bem	-0.473039733619192	-1.12615269186358	0.262998529843608
539	amh_fre_bem_alb_owc_anl_amr_lit_uzb_tur_ses_jav_dgb_slo_rom_bsq_por_heb_ven_mnd_glc_arw_moo_svk_bam_scr_est_yor_swt_hun_ben_wly_geo_urd_cze_bul_ctl_sod_mlt_swe_fin_swa_sun_nor_ind_jpn_knd_kor_grk_guj_dyu_prs_mao_rus_tig_mly_cnt_hin_tsn_afr_chh_mcd_spa_pan_ger_qcu_dut_ukr_krd_xho_sid_lat_aeg_bos_tag_ita_akn_pol_zul_bat_tha_gam_tml_ewe_lda_azi_eng_mol_aze_cic_vie_hau_tsw_fbf_igb	-0.167624794138527	-0.395478714677264	0.693395352329605
540	hau_mcd_moo_lat_tig_anl_owc_ita_uzb_azi_xho_sun_swt_pol_arw_bsq_prs_mlt_swa_cnt_svk_spa_dyu_glc_yor_rus_hun_cic_igb_fin_nor_amr_geo_afr_urd_guj_krd_sid_amh_dut_est_tsn_tag_fre_mly_jpn_tml_kor_ger_cze_bem_grk_bat_hin_gam_ind_mnd_swe_akn_ctl_aeg_pan_eng_alb_scr_qcu_bul_rom_bos_lda_wly_por_sod_ben_mao_lit_dgb_ukr_bam_jav_tha_heb_knd_fbf_ewe_tur_mol_slo_aze_zul_vie_chh_ven_tsw_ses	-0.348339861217109	-0.824678352194693	0.411664421658459
541	gam_bul_bem_swe_owc_sid_tig_svk_uzb_tur_swa_sun_swt_urd_pol_bsq_mol_amr_igb_cnt_alb_bos_yor_ger_moo_grk_hun_xho_fbf_fin_prs_chh_geo_dut_pan_lat_fre_amh_heb_glc_est_tsw_bat_ukr_ind_jpn_tml_kor_eng_krd_lda_ben_jav_scr_mlt_tag_mnd_arw_cic_nor_aeg_afr_slo_lit_mcd_qcu_rom_hin_ctl_ses_anl_ita_hau_rus_mly_guj_ven_cze_dyu_mao_tha_wly_knd_bam_ewe_azi_spa_por_aze_tsn_vie_sod_zul_akn_dgb	0.108290724074908	0.255141360575614	0.799177312148588
542	amh_mcd_lda_scr_tig_mlt_gam_svk_uzb_azi_tsw_ind_xho_spa_hin_bsq_bul_chh_cic_mnd_nor_arw_fbf_pan_dgb_rom_est_bam_igb_hun_ctl_aeg_geo_krd_glc_lit_guj_hau_amr_lat_fin_swa_tag_slo_jav_jpn_tml_kor_por_bos_swt_ita_mao_pol_heb_bat_cnt_grk_bem_ger_wly_rus_alb_eng_mol_qcu_ukr_dut_urd_ses_sod_ben_sid_prs_mly_fre_akn_afr_moo_sun_tha_anl_knd_yor_ven_aze_cze_swe_tur_tsn_vie_owc_zul_ewe_dyu	-0.373564370508308	-0.88553427108141	0.378152498971548
543	wly_svk_dyu_lit_chh_amh_anl_alb_tur_aze_tsn_jav_ses_swe_arw_bsq_ger_hau_igb_mnd_pan_krd_yor_afr_bam_guj_hun_cic_akn_est_rom_mlt_geo_slo_urd_ctl_ben_tig_heb_spa_fin_fbf_ind_fre_tag_jpn_tml_kor_ita_glc_tsw_mol_mao_grk_aeg_sun_cnt_mcd_swt_eng_amr_bul_pol_por_bos_qcu_lat_scr_cze_zul_sid_dut_sod_rus_bat_nor_swa_prs_bem_mly_tha_owc_knd_ven_ewe_uzb_ukr_hin_azi_dgb_vie_gam_xho_moo_lda	-0.563400319919125	-1.34626518534787	0.181489293048254
544	amh_prs_igb_pol_mlt_tig_heb_arw_aze_azi_zul_mao_dgb_hin_svk_bsq_ctl_sod_lda_cnt_nor_lat_swt_dut_tsw_cze_est_ses_xho_hun_por_aeg_geo_rom_mcd_bos_grk_sid_wly_guj_fin_ewe_ind_lit_mly_jpn_tml_kor_bul_mol_yor_ukr_sun_scr_owc_bat_mnd_krd_moo_urd_gam_spa_pan_ger_eng_qcu_afr_ben_slo_tsn_chh_ita_amr_swe_tag_alb_bem_rus_swa_jav_tha_hau_knd_bam_fbf_uzb_glc_fre_tur_dyu_vie_anl_ven_cic_akn	0.145845058419096	0.343252892682633	0.732182947459451
545	chh_krd_swa_nor_owc_mlt_aeg_mcd_azi_tur_fbf_tag_akn_ukr_fre_bsq_lat_tig_yor_cnt_grk_slo_cic_guj_xho_spa_est_ses_swt_hun_glc_gam_geo_bul_lit_pan_bos_sid_amh_svk_fin_dgb_bat_pol_mao_jpn_knd_kor_por_dut_dyu_cze_jav_ctl_hau_sun_mnd_afr_igb_rom_heb_mol_urd_ger_eng_qcu_scr_rus_ita_bem_amr_swe_sod_arw_mly_ben_moo_prs_bam_ind_tha_wly_tml_ewe_ven_aze_alb_hin_uzb_zul_vie_anl_tsn_tsw_lda	0.253751132902446	0.597562876960802	0.551583907603907
546	tig_por_igb_alb_heb_mlt_amr_pol_aze_uzb_dyu_ind_akn_krd_swe_bsq_ben_sod_dgb_cnt_pan_ita_ses_ctl_fbf_guj_hun_bam_lda_est_svk_owc_geo_eng_lat_dut_mol_wly_amh_glc_fin_tsw_bat_ukr_sun_jpn_tml_kor_bos_arw_cic_lit_jav_urd_gam_tag_mnd_nor_bem_prs_sid_spa_mcd_fre_grk_qcu_afr_rus_bul_moo_anl_cze_aeg_scr_mao_hin_yor_rom_ewe_mly_tha_chh_knd_ven_swa_tur_slo_ger_azi_xho_vie_hau_zul_tsn_swt	-0.279201251211759	-0.660272394160256	0.510711118774787
547	mlt_ger_lda_guj_sod_heb_sid_ben_tur_azi_bem_jav_ven_rom_svk_bsq_rus_tig_bam_cnt_ctl_cze_tsw_fre_dgb_afr_hun_yor_fbf_est_glc_amr_geo_krd_bul_bos_swe_chh_wly_nor_fin_moo_mly_urd_tag_jpn_tml_kor_mcd_pan_xho_lit_bat_grk_aeg_ind_mnd_mol_swt_arw_amh_pol_slo_ita_lat_qcu_spa_dut_alb_igb_hau_eng_anl_prs_sun_scr_cic_ukr_zul_mao_tha_gam_knd_ewe_akn_aze_por_hin_uzb_ses_vie_owc_dyu_swa_tsn	0.403022312748815	0.948816999018065	0.345172786063577
548	amr_pan_moo_ukr_owc_heb_chh_fre_tur_uzb_akn_tag_bem_eng_mcd_bsq_urd_wly_ses_mnd_ita_ger_bam_slo_dgb_bos_est_lda_ewe_fin_krd_gam_geo_scr_por_prs_nor_sod_mlt_hin_hun_cic_jav_svk_bat_jpn_knd_kor_glc_afr_zul_arw_mao_lat_aeg_mly_cnt_bul_yor_swe_amh_pol_guj_mol_lit_qcu_cze_grk_ctl_dyu_anl_dut_tig_spa_sun_alb_fbf_ben_ven_ind_tha_hau_tml_swt_swa_azi_rom_rus_aze_xho_vie_sid_tsn_tsw_igb	-0.0532350758445178	-0.125405774566943	0.900473010543132
549	sid_scr_tsn_mol_mlt_amh_aeg_swe_aze_azi_dgb_mao_akn_prs_urd_bsq_fre_amr_swt_cnt_ger_glc_fbf_krd_dyu_rom_fin_igb_yor_hun_pan_heb_geo_svk_bul_rus_alb_hau_anl_bos_est_ven_sun_ita_bat_jpn_knd_kor_cze_por_ewe_guj_jav_slo_chh_ind_mnd_eng_ses_mcd_owc_lat_pol_nor_afr_qcu_spa_dut_ben_lda_wly_ukr_gam_lit_mly_arw_bam_grk_cic_tag_tha_tig_tml_bem_xho_tur_ctl_hin_uzb_swa_vie_sod_moo_zul_tsw	-0.772829175016887	-1.85640676640036	0.066561657322483
550	amh_por_xho_ita_amr_sid_hau_alb_uzb_aze_lda_bat_fbf_urd_pan_bsq_fre_wly_ven_mnd_spa_bos_swt_glc_akn_prs_est_tsw_bem_hun_svk_mlt_geo_ctl_rom_nor_scr_sod_aeg_swe_fin_swa_ind_afr_jav_jpn_knd_kor_krd_dut_dgb_slo_tag_ukr_chh_mly_cnt_rus_bam_mol_anl_arw_ben_lit_bul_qcu_guj_eng_grk_ses_gam_mcd_owc_cze_mao_ger_yor_hin_tsn_sun_tha_heb_tml_zul_moo_azi_lat_pol_tur_ewe_vie_tig_igb_cic_dyu	-0.917699303246831	-2.22913252419549	0.0282132832505038
551	heb_alb_fbf_por_amh_hau_gam_cze_uzb_aze_igb_jav_swt_lit_guj_bsq_afr_amr_zul_cnt_prs_svk_dgb_grk_ven_swe_fin_cic_dyu_hun_scr_sod_geo_ita_pan_dut_mcd_aeg_sid_nor_est_ses_tag_glc_ind_jpn_tml_kor_arw_krd_tsn_mol_sun_ctl_mlt_mly_mnd_bos_bem_urd_chh_hin_bul_pol_rom_qcu_rus_ukr_ger_bam_anl_eng_owc_ben_mao_slo_moo_lat_akn_bat_tha_tig_knd_ewe_xho_tur_fre_spa_azi_lda_vie_wly_tsw_yor_swa	0.137827755292702	0.324375517248043	0.746382210301151
552	owc_pol_bam_guj_amr_wly_amh_cze_aze_uzb_fbf_mly_igb_alb_glc_bsq_ger_chh_yor_mnd_bul_arw_swa_rus_akn_swe_est_tsn_ewe_fin_grk_sod_geo_bos_mcd_slo_por_hau_anl_ben_hun_dyu_sun_dut_jav_jpn_knd_kor_eng_ukr_ven_fre_tag_ita_heb_bat_cnt_nor_tsw_mol_gam_svk_urd_spa_hin_qcu_lit_lat_rom_bem_tig_ctl_aeg_afr_mao_krd_moo_prs_dgb_ind_tha_mlt_tml_zul_xho_azi_scr_pan_tur_swt_vie_sid_cic_ses_lda	0.43760360584811	1.03051087005548	0.305442857125138
553	aeg_mol_tsn_scr_sod_anl_hau_rus_azi_tur_igb_mly_zul_lat_por_bsq_dut_tig_lda_mnd_glc_cze_cic_hin_ven_svk_est_ewe_swa_fin_alb_wly_geo_spa_pol_nor_guj_mlt_chh_prs_hun_moo_bat_swe_ind_jpn_tml_kor_afr_lit_xho_ger_sun_ben_gam_mao_cnt_slo_dgb_urd_amh_bul_ctl_ukr_arw_qcu_mcd_krd_rom_fbf_owc_eng_sid_grk_tag_ita_tsw_bos_yor_jav_tha_heb_knd_dyu_swt_uzb_fre_pan_aze_bam_vie_amr_akn_ses_bem	-0.4823957130767	-1.14642897092589	0.25455883998878
554	amh_ita_akn_guj_tig_gam_chh_pan_tur_aze_tsn_sun_bem_ben_dut_bsq_arw_heb_cic_cnt_urd_lat_lda_nor_ses_rus_fin_tsw_yor_hun_bos_hau_geo_pol_krd_eng_slo_wly_amr_mol_est_dyu_ind_glc_mly_jpn_knd_kor_cze_mcd_zul_alb_mao_ctl_sid_tag_mnd_swe_ewe_bul_owc_afr_hin_svk_grk_qcu_lit_prs_scr_swa_mlt_rom_sod_por_jav_ger_dgb_spa_ven_bat_tha_aeg_tml_moo_bam_azi_fre_ukr_uzb_xho_vie_anl_fbf_igb_swt	-0.364458542381226	-0.864146459074227	0.389730801627788
555	hau_spa_fbf_fre_heb_sod_gam_rom_tur_azi_swa_bat_ewe_afr_ita_bsq_slo_aeg_yor_cnt_lit_bul_tsn_alb_lda_eng_fin_dyu_cic_est_glc_owc_geo_hin_lat_rus_dut_chh_amh_bos_hun_xho_mly_ben_tag_jpn_tml_kor_ger_arw_dgb_scr_mao_ukr_wly_sun_mnd_nor_igb_mcd_sid_pol_guj_krd_grk_qcu_mol_prs_ctl_akn_mlt_swe_amr_svk_jav_cze_ses_por_ven_ind_tha_anl_knd_bem_zul_aze_urd_pan_uzb_moo_vie_tig_swt_bam_tsw	-0.513657970374602	-1.22254426104161	0.224591142063109
556	amh_ctl_swa_mcd_aeg_sid_heb_ben_aze_azi_bam_sun_dgb_hin_svk_bsq_fre_owc_akn_cnt_arw_glc_bem_ger_swt_mol_est_igb_tsw_hun_prs_mlt_geo_eng_slo_pan_cze_anl_wly_swe_fin_ses_mao_scr_mly_jpn_tml_kor_lit_spa_yor_lat_jav_rus_tig_bat_mnd_krd_moo_rom_amr_grk_guj_nor_por_qcu_alb_ita_urd_tsn_hau_dut_gam_bos_tag_pol_dyu_ukr_cic_ind_tha_sod_knd_ewe_ven_uzb_afr_bul_tur_lda_vie_chh_xho_fbf_zul	-0.0457724805539965	-0.107843818713313	0.914351906237282
557	aeg_cze_dgb_guj_anl_heb_mlt_arw_aze_azi_tsn_ind_bam_ctl_mcd_bsq_bos_sid_cic_mnd_ita_pol_fbf_bul_ses_rus_hun_xho_zul_est_krd_wly_geo_ger_eng_urd_fre_owc_sod_prs_fin_dyu_sun_mol_mly_jpn_knd_kor_afr_lat_akn_nor_jav_scr_hau_tag_cnt_pan_tsw_lit_amr_slo_ben_spa_rom_qcu_alb_svk_ukr_ven_chh_hin_gam_grk_mao_glc_swt_swe_lda_bat_tha_amh_tml_igb_yor_uzb_dut_por_tur_moo_vie_tig_bem_ewe_swa	-0.211835384786145	-0.499739511163363	0.618438830729356
558	chh_krd_xho_cze_gam_mlt_tig_urd_uzb_tur_cic_sun_lda_swe_ita_bsq_svk_amh_yor_cnt_pol_arw_igb_rom_swa_guj_est_fbf_tsw_fin_ben_heb_geo_slo_bos_dut_scr_hau_wly_alb_hun_bam_mao_nor_jav_jpn_tml_kor_mol_grk_zul_bul_mly_lat_sid_tag_mnd_mcd_moo_ukr_owc_ger_hin_pan_glc_qcu_fre_por_spa_dyu_sod_lit_amr_eng_ind_ctl_tsn_prs_akn_bat_tha_aeg_knd_ven_ewe_aze_afr_rus_azi_swt_vie_anl_bem_ses_dgb	-0.372817972030674	-0.883309542716926	0.379346729444286
559	aeg_svk_zul_krd_owc_amr_gam_slo_uzb_tur_fbf_tag_bem_bos_eng_bsq_afr_anl_dgb_mnd_guj_ukr_tsn_mol_moo_hin_fin_ewe_igb_est_ger_mlt_geo_rus_nor_cze_fre_sod_chh_pan_hun_yor_bat_rom_jav_jpn_tml_kor_prs_arw_swt_spa_mao_scr_tig_ind_cnt_glc_ses_ben_wly_dut_mcd_lit_ita_qcu_por_bul_swe_dyu_heb_urd_sid_lat_sun_grk_akn_pol_lda_mly_tha_amh_knd_ven_cic_azi_alb_ctl_aze_swa_vie_hau_xho_bam_tsw	-0.743915042928145	-1.78580424445558	0.0773903889945437
560	anl_krd_bem_guj_sod_heb_tig_svk_uzb_aze_bam_mao_dyu_slo_ben_bsq_swe_chh_fbf_cnt_pan_prs_yor_bos_akn_pol_est_swa_igb_hun_scr_sid_geo_fre_eng_ctl_arw_amr_wly_bul_fin_zul_ind_ita_tag_jpn_knd_kor_lat_ger_swt_cze_jav_alb_gam_mly_mnd_spa_ven_nor_mlt_afr_por_lit_hin_qcu_rom_glc_mcd_dgb_amh_ukr_aeg_grk_bat_rus_ewe_mol_ses_sun_tha_hau_tml_lda_cic_azi_urd_dut_tur_tsn_vie_owc_xho_tsw_moo	-0.428878121142382	-1.01785040049963	0.311389698985228
561	amr_por_akn_prs_chh_aeg_owc_bul_azi_uzb_ses_ind_ewe_alb_glc_bsq_bos_wly_bam_mnd_grk_guj_zul_rus_yor_cze_est_dyu_swt_hun_pol_gam_geo_svk_nor_lit_afr_anl_mlt_rom_fin_igb_mly_arw_sun_jpn_knd_kor_eng_krd_dgb_mcd_bat_dut_hau_mao_cnt_hin_lda_ita_sid_ger_swe_spa_ben_qcu_scr_ukr_pan_bem_tig_ctl_amh_mol_jav_urd_swa_fre_xho_tag_tha_sod_tml_moo_fbf_aze_lat_slo_tur_cic_vie_heb_tsn_tsw_ven	-0.716962159094326	-1.72090213818104	0.0885939447777081
562	sod_mcd_igb_lit_amr_gam_aeg_lat_uzb_tur_yor_jav_ven_ctl_mol_bsq_spa_mlt_akn_cnt_ita_cze_bam_urd_cic_arw_fin_ewe_lda_hun_eng_owc_geo_guj_alb_grk_por_heb_anl_svk_est_tsw_mao_hin_bat_jpn_knd_kor_ukr_ben_dyu_pol_mly_dut_amh_tag_mnd_swe_dgb_afr_chh_slo_fre_scr_prs_qcu_glc_rus_bos_swa_tig_rom_sid_nor_ind_pan_fbf_bul_ses_sun_tha_wly_tml_bem_zul_aze_ger_krd_azi_tsn_vie_hau_swt_moo_xho	-0.592591787069435	-1.41572525933408	0.160196265043894
563	sod_ctl_akn_afr_wly_chh_amh_prs_uzb_aze_bam_sun_xho_lit_pan_bsq_lat_owc_zul_cnt_grk_pol_ven_glc_dgb_rus_est_tsw_ses_hun_svk_heb_geo_ben_swe_alb_guj_amr_anl_scr_fin_bem_mly_fre_mao_jpn_tml_kor_slo_mol_tsn_bos_ind_dut_hau_jav_mnd_arw_yor_spa_gam_mcd_por_cze_ger_qcu_krd_ita_nor_dyu_aeg_rom_tig_bul_tag_urd_lda_eng_ewe_bat_tha_sid_knd_swa_fbf_azi_hin_ukr_tur_swt_vie_mlt_moo_cic_igb	-0.738255278341549	-1.77731385634768	0.0787857951617328
564	amr_nor_ewe_alb_hau_chh_aeg_rus_azi_aze_igb_tag_moo_svk_rom_bsq_mcd_owc_swt_cnt_lit_ben_swa_bul_ses_scr_hun_zul_dgb_fin_krd_anl_geo_por_arw_guj_mol_sod_gam_prs_est_lda_ind_ukr_jav_jpn_knd_kor_bos_cze_yor_afr_mao_ger_tig_mly_mnd_ctl_xho_lat_mlt_urd_pan_hin_swe_qcu_pol_ita_fre_fbf_heb_grk_sid_eng_sun_slo_tsn_spa_bam_bat_tha_amh_tml_bem_ven_tur_glc_dut_uzb_dyu_vie_wly_tsw_akn_cic	0.0431350808970445	0.101629379270691	0.919269655299188
565	gam_prs_xho_cze_owc_wly_chh_ben_azi_uzb_dyu_jav_zul_slo_scr_bsq_hin_heb_swt_cnt_alb_spa_tsw_por_cic_rom_est_swa_ses_fin_pan_hau_geo_mcd_lat_rus_ctl_sod_tig_grk_hun_ven_sun_svk_mao_jpn_tml_kor_mol_guj_lda_ger_tag_ukr_aeg_ind_mnd_dut_akn_bul_sid_lit_eng_glc_bos_qcu_fre_arw_krd_moo_mlt_nor_anl_urd_mly_swe_yor_pol_bam_bat_tha_amr_knd_bem_fbf_tur_ita_afr_aze_igb_vie_amh_dgb_tsn_ewe	0.212463579129458	0.500002304801513	0.618254491059486
566	hau_ben_swa_bos_heb_anl_mlt_ger_aze_azi_lda_ind_ses_lat_swe_bsq_hin_chh_akn_mnd_spa_krd_cic_mcd_ewe_cze_est_fbf_tsn_hun_lit_sid_geo_urd_guj_bul_slo_tig_sod_ita_fin_zul_jav_mol_tag_jpn_tml_kor_prs_pol_ven_nor_sun_dut_owc_mao_cnt_afr_dyu_rom_gam_glc_eng_fre_rus_qcu_alb_scr_grk_bam_amr_arw_aeg_pan_bat_por_dgb_ctl_yor_mly_tha_amh_knd_bem_tsw_tur_svk_ukr_uzb_swt_vie_wly_xho_igb_moo	-0.340188348722211	-0.805512751538537	0.422578613961549
567	wly_bos_bem_hin_heb_tig_anl_svk_azi_tur_moo_bat_swa_rom_ukr_bsq_ctl_aeg_bam_cnt_scr_mol_akn_dut_dyu_lit_est_cic_yor_hun_prs_gam_geo_cze_mcd_ita_pol_amr_hau_lat_fin_xho_jav_fre_mly_jpn_tml_kor_swe_arw_zul_eng_sun_afr_chh_tag_mnd_glc_fbf_rus_sid_grk_nor_spa_bul_qcu_ger_por_urd_swt_mlt_slo_amh_guj_mao_ben_tsw_alb_ven_ind_tha_owc_knd_ses_igb_uzb_pan_krd_aze_dgb_vie_sod_ewe_tsn_lda	-0.442376570704785	-1.05018270254518	0.296355458341679
568	sod_nor_cic_glc_mlt_amh_aeg_krd_tur_azi_lda_sun_bam_ger_pol_bsq_swe_chh_zul_mnd_guj_arw_ses_por_igb_dut_fin_akn_ewe_est_bul_wly_geo_ukr_slo_lit_lat_owc_anl_hin_hun_xho_tag_ben_jav_jpn_tml_kor_ctl_scr_tsw_rus_bat_eng_hau_mao_cnt_ita_tsn_prs_tig_bos_mcd_urd_cze_qcu_spa_fre_pan_swt_amr_afr_gam_grk_ind_alb_yor_svk_ven_mly_tha_heb_knd_dgb_dyu_uzb_rom_mol_aze_swa_vie_sid_moo_bem_fbf	-0.553514834191607	-1.3180220272282	0.190733556987527
569	hau_spa_ses_mol_amr_tig_sod_ben_azi_aze_dgb_ind_swa_fre_ita_bsq_nor_anl_lda_mnd_alb_prs_dyu_bos_cic_lit_fin_yor_tsn_est_glc_gam_geo_ctl_svk_eng_pan_mlt_amh_ukr_hun_xho_sun_hin_bat_jpn_knd_kor_ger_dut_zul_afr_jav_por_wly_mao_cnt_slo_ewe_krd_owc_swe_mcd_pol_rus_qcu_guj_scr_grk_akn_sid_bul_aeg_cze_tag_lat_igb_urd_moo_mly_tha_heb_tml_bam_ven_tur_rom_arw_uzb_fbf_vie_chh_bem_tsw_swt	-0.182147567212577	-0.429243074957111	0.668739104566947
570	owc_eng_fbf_swe_chh_mlt_hau_cze_tur_azi_xho_mao_dgb_slo_alb_bsq_glc_wly_yor_cnt_por_mcd_swa_bos_tsn_rus_hun_bam_ses_est_ger_tig_geo_urd_lit_mol_dut_gam_anl_hin_fin_cic_jav_ukr_tag_jpn_tml_kor_scr_pol_lda_lat_sun_prs_amh_bat_mnd_ita_ewe_afr_sid_rom_svk_nor_grk_qcu_krd_bul_guj_zul_aeg_ben_amr_pan_ind_spa_ven_arw_igb_mly_tha_heb_knd_bem_dyu_uzb_ctl_fre_aze_akn_vie_sod_tsw_swt_moo	-0.00361371080213201	-0.0085091933390704	0.993228954691701
571	heb_svk_igb_lat_sid_owc_aeg_urd_azi_aze_xho_bat_cic_por_prs_bsq_pan_tig_moo_mnd_pol_dut_ses_rus_zul_bul_est_akn_tsw_fin_rom_amh_geo_mol_ger_ita_krd_sod_gam_nor_hun_yor_sun_scr_mao_jpn_tml_kor_grk_arw_swa_mcd_jav_bos_amr_mly_cnt_ben_dgb_ctl_chh_ukr_slo_swe_afr_qcu_hin_guj_eng_tsn_hau_alb_wly_glc_tag_fre_lda_cze_bem_ind_tha_anl_knd_fbf_bam_uzb_lit_spa_tur_ewe_vie_mlt_swt_dyu_ven	-0.201384535865018	-0.474877437766765	0.635987635855965
572	amr_eng_xho_nor_amh_sod_sid_pol_aze_tur_fbf_ind_ven_rus_guj_bsq_glc_wly_dyu_mnd_svk_ita_tsn_ukr_yor_slo_hun_bam_cic_fin_afr_anl_geo_mol_arw_grk_lat_tig_aeg_cze_est_swt_mly_swe_jav_jpn_tml_kor_ben_rom_igb_dut_mao_bul_owc_tag_cnt_mcd_ewe_alb_chh_scr_lit_bos_pan_qcu_ctl_fre_krd_dgb_heb_ger_hau_hin_bat_spa_swa_por_ses_sun_tha_mlt_knd_bem_zul_azi_prs_urd_uzb_moo_vie_gam_akn_lda_tsw	-0.647564135008403	-1.55055190491129	0.124405600170673
573	hau_alb_cic_arw_wly_gam_amr_spa_azi_uzb_tsw_tag_bem_ukr_ctl_bsq_prs_owc_bam_mnd_bul_lit_xho_ger_lda_lat_hun_dyu_ven_est_glc_sod_geo_swe_krd_bos_cze_amh_mlt_pol_fin_zul_ind_afr_bat_jpn_knd_kor_dut_fre_igb_ita_sun_svk_sid_mly_cnt_rom_yor_mol_tig_eng_por_ben_mcd_qcu_grk_scr_nor_dgb_heb_hin_chh_pan_mao_rus_moo_guj_akn_jav_tha_anl_tml_tsn_ewe_aze_slo_urd_tur_swa_vie_aeg_ses_fbf_swt	-0.904305000525123	-2.1937454405478	0.0307460822083141
574	chh_guj_moo_arw_wly_gam_sod_glc_tur_uzb_xho_tag_ewe_alb_eng_bsq_mcd_heb_ven_mnd_nor_bos_ses_grk_lda_scr_fin_tsw_tsn_hun_cze_amh_geo_afr_krd_rus_pol_anl_mlt_fre_est_bem_jav_ben_ind_jpn_knd_kor_swe_dut_dyu_por_mly_hin_amr_mao_cnt_ita_fbf_pan_sid_spa_ger_lit_slo_qcu_urd_prs_lat_bam_tig_ctl_aeg_rom_sun_ukr_zul_svk_dgb_bat_tha_owc_tml_akn_swa_aze_mol_bul_azi_igb_vie_hau_cic_swt_yor	0.27499607484689	0.647530672322242	0.518883834771138
575	hau_lat_dyu_ger_wly_mlt_owc_glc_azi_tur_ven_tag_cic_ben_mol_bsq_alb_chh_fbf_cnt_lit_spa_tsw_fre_xho_hin_est_dgb_ewe_fin_bos_sid_geo_dut_pol_slo_nor_tig_sod_ukr_hun_swt_jav_swe_ind_jpn_tml_kor_urd_guj_lda_grk_bat_svk_amr_mly_mnd_cze_bem_mcd_gam_ita_eng_afr_arw_qcu_rus_ctl_por_akn_anl_bul_heb_scr_sun_prs_moo_rom_zul_mao_tha_aeg_knd_bam_igb_uzb_krd_pan_aze_tsn_vie_amh_swa_ses_yor	0.573397956355935	1.3547676753133	0.178773589496004
576	gam_mol_dgb_bos_sid_amr_amh_guj_aze_azi_igb_tag_fbf_svk_pan_bsq_rom_hau_xho_cnt_alb_hin_ewe_eng_lda_arw_fin_bem_bam_hun_swe_owc_geo_lat_slo_krd_spa_mlt_heb_bul_est_zul_ind_rus_mly_jpn_tml_kor_afr_ita_tsw_glc_jav_mcd_wly_bat_mnd_fre_ven_scr_sod_nor_urd_prs_ben_qcu_ger_dut_cze_yor_aeg_pol_tig_grk_mao_ukr_ses_por_swt_sun_tha_anl_knd_tsn_akn_uzb_ctl_lit_tur_cic_vie_chh_swa_moo_dyu	-0.43529913965451	-1.03440220551671	0.303630510079265
577	amh_mol_ven_alb_sod_chh_amr_scr_aze_uzb_igb_mao_tsw_slo_cze_bsq_ger_wly_dyu_cnt_bos_rom_cic_krd_moo_arw_fin_fbf_xho_hun_fre_tig_geo_glc_eng_hin_urd_aeg_mlt_bul_est_ses_mly_ukr_jav_jpn_knd_kor_lat_spa_dgb_grk_bat_mcd_anl_sun_mnd_swe_tsn_lit_sid_nor_prs_por_pol_qcu_rus_guj_afr_zul_gam_ben_owc_ctl_tag_ita_swa_dut_ewe_ind_tha_heb_tml_bam_bem_azi_svk_pan_tur_akn_vie_hau_yor_swt_lda	-0.190190861752474	-0.448808317104058	0.654613980941208
578	heb_pan_ses_rom_tig_owc_sod_nor_tur_aze_igb_bat_lda_eng_arw_bsq_dut_wly_moo_mnd_slo_swe_dgb_lat_akn_cze_fin_tsn_dyu_hun_bos_hau_geo_krd_scr_hin_ita_amr_amh_mol_est_bem_jav_guj_tag_jpn_tml_kor_lit_svk_swt_pol_sun_grk_aeg_mao_cnt_spa_xho_ctl_gam_ger_ukr_rus_afr_qcu_prs_glc_por_swa_sid_bul_anl_urd_ind_alb_bam_fre_fbf_mly_tha_mlt_knd_ven_tsw_azi_ben_mcd_uzb_ewe_vie_chh_yor_cic_zul	-0.40739376325615	-0.965750733394016	0.336673592085306
579	hau_pan_cic_lit_aeg_tig_sod_svk_azi_tur_swa_mly_akn_alb_swe_bsq_bul_mlt_moo_mnd_krd_cze_bem_hin_swt_scr_est_fbf_bam_hun_afr_gam_geo_dut_bos_lat_fre_amr_anl_mol_fin_ewe_jav_ger_ind_jpn_tml_kor_ctl_glc_zul_prs_sun_eng_wly_mao_cnt_rom_yor_grk_amh_rus_arw_spa_pol_qcu_mcd_guj_ita_tsn_chh_ben_owc_nor_tag_slo_xho_por_dyu_bat_tha_sid_knd_tsw_ses_aze_urd_ukr_uzb_lda_vie_heb_ven_igb_dgb	-0.201372602539668	-0.475131639728826	0.635807130584015
580	owc_nor_swa_arw_anl_hau_wly_ben_tur_uzb_moo_tag_ven_afr_svk_bsq_mcd_gam_bem_cnt_guj_rus_igb_scr_bam_swe_est_zul_ewe_hun_krd_chh_geo_fre_ukr_ita_urd_sid_sod_slo_fin_tsw_bat_pan_ind_jpn_knd_kor_bul_glc_akn_mol_mao_pol_amr_jav_mnd_ger_yor_alb_amh_cze_dut_lat_por_qcu_hin_eng_ctl_dyu_heb_grk_mlt_rom_mly_spa_dgb_bos_lda_sun_tha_aeg_tml_ses_cic_azi_prs_lit_aze_fbf_vie_tig_swt_xho_tsn	0.116030165635784	0.272961218169303	0.785488233165176
581	mlt_bul_bem_bos_hau_amh_sid_ctl_uzb_tur_tsn_bat_zul_pan_grk_bsq_spa_gam_igb_mnd_pol_fre_yor_urd_cic_dut_est_moo_dgb_fin_krd_sod_geo_rus_svk_glc_guj_heb_owc_ukr_hun_tsw_mao_cze_mly_jpn_tml_kor_lat_hin_dyu_mol_ind_prs_chh_sun_cnt_arw_swa_slo_aeg_ger_scr_nor_swe_qcu_afr_mcd_eng_ven_amr_rom_wly_ben_jav_lit_lda_ita_xho_tag_tha_tig_knd_ewe_fbf_azi_por_alb_aze_akn_vie_anl_swt_bam_ses	-0.175248698495413	-0.414425387128373	0.679516940067533
582	owc_dut_swa_rus_hau_sod_sid_mol_aze_tur_zul_mao_lda_afr_krd_bsq_scr_tig_moo_mnd_ben_cze_bem_slo_tsw_ita_hun_fbf_swt_fin_prs_amr_geo_por_bos_pol_eng_chh_anl_alb_est_yor_bat_hin_jav_jpn_tml_kor_grk_urd_xho_pan_mly_ctl_mlt_ind_cnt_glc_dgb_lat_wly_lit_nor_ger_spa_qcu_guj_svk_ukr_igb_aeg_mcd_amh_arw_tag_bul_akn_fre_dyu_sun_tha_heb_knd_ewe_ses_azi_swe_rom_uzb_bam_vie_gam_cic_tsn_ven	0.1332694563427	0.313557737993909	0.754559153508708
583	sid_krd_swt_ger_gam_hau_chh_slo_tur_aze_xho_bat_ewe_pan_guj_bsq_bos_owc_tsw_cnt_ukr_mcd_ses_spa_fbf_hin_hun_akn_cic_fin_mol_tig_geo_urd_afr_lat_ben_aeg_amh_cze_est_dgb_mly_swe_sun_jpn_knd_kor_rom_svk_ven_grk_tag_eng_mlt_jav_mnd_ctl_lda_rus_anl_bul_por_pol_dut_qcu_nor_fre_glc_zul_wly_ita_sod_scr_ind_arw_dyu_alb_swa_mao_tha_heb_tml_bam_bem_azi_prs_lit_uzb_igb_vie_amr_yor_tsn_moo	-0.164513585438089	-0.388805347055148	0.698308885741959
584	sid_nor_cic_ita_amh_amr_mlt_pan_uzb_aze_fbf_bat_moo_scr_spa_bsq_rom_tig_zul_mnd_alb_pol_xho_ger_igb_ukr_fin_dgb_bam_hun_grk_chh_geo_svk_cze_mcd_bos_hau_gam_urd_est_lda_jav_ctl_tag_jpn_knd_kor_lit_slo_dyu_lat_mly_swe_heb_mao_cnt_afr_ewe_glc_sod_krd_dut_por_guj_qcu_bul_rus_mol_swa_anl_fre_owc_hin_sun_prs_ses_ben_tsw_ind_tha_wly_tml_swt_yor_azi_arw_eng_tur_tsn_vie_aeg_bem_akn_ven	-0.349631062346166	-0.830098376990805	0.408608988352363
585	sod_spa_igb_dut_heb_amr_aeg_eng_azi_uzb_tsn_bat_ses_pol_grk_bsq_ger_mlt_xho_cnt_urd_afr_fbf_arw_moo_rus_hun_akn_yor_est_ita_anl_geo_mcd_glc_guj_fre_sid_hau_ctl_fin_swt_tag_pan_ind_jpn_tml_kor_lit_ben_ewe_rom_mao_cze_gam_jav_mnd_bul_bem_swe_wly_krd_nor_svk_ukr_qcu_hin_prs_lat_ven_chh_por_owc_slo_sun_mol_cic_bos_swa_mly_tha_amh_knd_lda_dgb_aze_scr_alb_tur_dyu_vie_tig_tsw_bam_zul	-1.06307985401502	-2.59945022000631	0.0108594623550863
586	owc_lat_swt_afr_heb_sid_amr_scr_uzb_aze_cic_mly_zul_slo_guj_bsq_spa_chh_fbf_mnd_dut_eng_bem_svk_ses_alb_fin_moo_yor_est_bos_hau_geo_urd_lit_mcd_grk_sod_amh_pan_hun_akn_bat_cze_ind_jpn_knd_kor_glc_nor_tsn_fre_sun_pol_mlt_jav_cnt_ctl_igb_bul_aeg_prs_ger_ukr_mol_qcu_ben_swe_por_xho_gam_ita_anl_rom_mao_arw_lda_hin_ven_tag_tha_wly_tml_bam_ewe_azi_rus_krd_tur_dgb_vie_tig_tsw_swa_dyu	0.678472769670452	1.60657554837679	0.111537709102486
587	sid_guj_moo_grk_amr_gam_wly_eng_aze_tur_dyu_jav_zul_prs_ben_bsq_pan_owc_ven_mnd_swe_por_cic_mcd_tsn_afr_fin_bam_bem_hun_rus_chh_geo_nor_ita_lit_slo_heb_hau_cze_est_ses_mao_ctl_tag_jpn_tml_kor_mol_bul_yor_rom_sun_dut_amh_ind_cnt_bos_ewe_ukr_mlt_alb_spa_krd_hin_qcu_lat_arw_svk_dgb_anl_scr_aeg_ger_bat_pol_swt_fre_fbf_mly_tha_sod_knd_lda_swa_uzb_urd_glc_azi_igb_vie_tig_xho_akn_tsw	0.220384947119429	0.52019124660447	0.60416642094591
588	wly_bul_lda_grk_aeg_tig_mlt_bos_tur_aze_fbf_tag_bam_arw_guj_bsq_spa_amh_swt_cnt_scr_alb_tsn_rus_dyu_pol_hun_xho_swa_fin_pan_heb_geo_por_ger_mcd_svk_sid_owc_slo_est_moo_sun_hin_mao_jpn_tml_kor_lit_ctl_ewe_ben_jav_prs_chh_ind_mnd_ukr_zul_eng_sod_glc_lat_urd_dut_qcu_swe_nor_ita_akn_amr_fre_gam_rom_mly_afr_igb_mol_bem_bat_tha_anl_knd_cic_tsw_azi_cze_krd_uzb_yor_vie_hau_ses_dgb_ven	-0.199006372189198	-0.470022244970529	0.63943944767044
589	wly_grk_akn_prs_sid_owc_chh_rus_aze_azi_swa_mly_yor_alb_pol_bsq_dut_heb_xho_cnt_hin_afr_bam_lat_fbf_nor_fin_tsn_tsw_est_mol_tig_geo_lit_glc_arw_por_anl_sod_pan_hun_ewe_bat_slo_jav_jpn_knd_kor_bul_scr_dyu_ita_ind_rom_amr_tag_mnd_ben_ses_ctl_aeg_bos_swe_spa_svk_qcu_ger_krd_cze_moo_mlt_eng_hau_ukr_mao_fre_cic_guj_lda_sun_tha_amh_tml_swt_igb_tur_mcd_urd_uzb_dgb_vie_gam_ven_zul_bem	0.460643757131211	1.08759751296485	0.279583487080348
590	anl_ben_cic_nor_tig_wly_sod_svk_azi_uzb_akn_jav_zul_scr_bul_bsq_krd_gam_xho_mnd_arw_rom_yor_ita_ewe_rus_fin_dyu_ses_hun_swe_sid_geo_ger_hin_pol_spa_hau_amh_lit_est_tsn_bat_bos_mao_jpn_knd_kor_glc_pan_swt_cze_mly_urd_owc_tag_cnt_mol_bam_slo_aeg_fre_guj_afr_prs_qcu_eng_dut_alb_lda_mlt_lat_amr_mcd_sun_ukr_fbf_grk_swa_ind_tha_heb_tml_ven_moo_tur_ctl_por_aze_bem_vie_chh_dgb_igb_tsw	-0.313893668786194	-0.743582702361138	0.459003437896054
591	amr_urd_tsw_pan_owc_mlt_aeg_lat_uzb_aze_igb_ind_fbf_por_mol_bsq_afr_amh_lda_mnd_eng_ctl_moo_arw_cic_ger_est_dyu_ven_fin_bos_anl_geo_glc_grk_pol_lit_wly_sid_ben_hun_ewe_jav_krd_sun_jpn_knd_kor_nor_hin_ses_alb_mao_prs_tig_tag_cnt_guj_swa_rom_heb_mcd_bul_svk_fre_qcu_slo_scr_cze_tsn_sod_ita_chh_swe_mly_rus_bem_dut_zul_bat_tha_gam_tml_dgb_xho_azi_ukr_spa_tur_swt_vie_hau_bam_yor_akn	-0.275583544665468	-0.651430420439968	0.51637521232772
592	mlt_pol_fbf_cze_aeg_sid_tig_ctl_tur_aze_ses_mly_dgb_bos_spa_bsq_glc_amr_ewe_cnt_rus_fre_cic_scr_tsw_arw_fin_zul_igb_hun_lit_chh_geo_mcd_bul_pan_mol_owc_heb_krd_est_dyu_sun_lat_ind_jpn_tml_kor_ben_grk_xho_urd_tag_slo_gam_bat_mnd_svk_akn_nor_hau_por_hin_guj_afr_qcu_alb_eng_ita_yor_amh_prs_anl_ukr_mao_ger_bam_dut_lda_jav_tha_wly_knd_ven_swt_azi_rom_swe_uzb_bem_vie_sod_moo_swa_tsn	0.506561957917653	1.19854354261296	0.233750749486251
593	sod_ger_cic_nor_amr_tig_mlt_rom_aze_azi_tsw_mao_igb_cze_eng_bsq_glc_gam_swa_cnt_ita_fre_swt_bul_ses_urd_est_bem_zul_hun_afr_wly_geo_krd_bos_slo_lat_owc_sid_prs_fin_tsn_ind_pan_sun_jpn_knd_kor_mol_ben_lda_rus_jav_grk_amh_mly_mnd_spa_ewe_hin_heb_ukr_dut_ctl_guj_qcu_svk_por_pol_akn_hau_alb_aeg_arw_tag_swe_dyu_lit_fbf_bat_tha_anl_tml_bam_xho_tur_scr_mcd_uzb_moo_vie_chh_yor_ven_dgb	0.989800544248636	2.37387005494086	0.0196588899470078
594	heb_cze_dgb_svk_tig_amr_wly_scr_azi_aze_akn_mly_ven_nor_mol_bsq_ctl_hau_ses_mnd_glc_pan_zul_lat_tsn_lit_hun_igb_bem_fin_urd_gam_geo_afr_eng_bul_dut_sod_anl_alb_est_tsw_tag_ger_bat_jpn_knd_kor_ita_rom_lda_guj_ind_fre_sid_sun_cnt_por_yor_prs_amh_ben_hin_spa_slo_qcu_krd_grk_pol_swa_chh_arw_owc_rus_mao_bos_dyu_swe_cic_jav_tha_aeg_tml_xho_fbf_tur_mcd_ukr_uzb_bam_vie_mlt_swt_ewe_moo	-1.00602002579356	-2.44675997043167	0.0162937758402075
595	heb_mcd_bem_dut_aeg_wly_tig_bos_tur_aze_tsn_ind_swt_ben_rom_bsq_arw_hau_dyu_mnd_mol_eng_xho_lit_lda_ger_est_ewe_cic_fin_spa_amh_geo_grk_por_guj_hin_sod_owc_fre_hun_akn_sun_urd_mly_jpn_tml_kor_alb_krd_tsw_scr_bat_cze_sid_mao_cnt_pol_yor_afr_mlt_ctl_slo_bul_nor_qcu_swe_ukr_prs_moo_chh_lat_gam_glc_jav_rus_ven_pan_igb_tag_tha_anl_knd_ses_dgb_azi_ita_svk_uzb_zul_vie_amr_bam_fbf_swa	-0.333586873137045	-0.790289115902431	0.431369511883622
596	amr_scr_ewe_prs_sid_tig_chh_arw_tur_aze_cic_mao_ses_glc_lat_bsq_spa_aeg_tsw_cnt_rus_krd_bem_alb_xho_pol_hun_fbf_lda_est_guj_wly_geo_ger_ukr_mcd_por_amh_anl_nor_fin_akn_tag_fre_ind_jpn_tml_kor_slo_eng_igb_pan_mly_ita_hau_bat_mnd_afr_dyu_rom_heb_lit_cze_svk_urd_qcu_ctl_bul_bos_swt_sod_mol_gam_ben_sun_swe_yor_grk_ven_jav_tha_owc_knd_bam_moo_azi_dut_hin_uzb_swa_vie_mlt_dgb_zul_tsn	-0.498797582632092	-1.18807857824326	0.237827735345818
597	gam_krd_ewe_pol_aeg_amr_anl_grk_aze_tur_zul_jav_akn_alb_mcd_bsq_fre_mlt_dyu_mnd_ukr_urd_moo_scr_bem_svk_hun_swt_xho_fin_lat_hau_geo_nor_dut_pan_rus_amh_owc_spa_est_fbf_mao_cze_mly_jpn_tml_kor_ben_prs_igb_por_bat_ita_sod_ind_cnt_guj_ses_afr_tig_arw_swe_bul_glc_qcu_mol_ger_slo_cic_wly_ctl_heb_eng_tag_bos_lda_hin_dgb_sun_tha_chh_knd_ven_swa_azi_lit_rom_uzb_tsw_vie_sid_yor_tsn_bam	-0.0214236280853482	-0.0504681404579668	0.959857573625915
598	amh_spa_igb_por_gam_owc_chh_fre_tur_uzb_dyu_bat_yor_slo_mol_bsq_ita_sid_dgb_cnt_eng_svk_tsw_prs_zul_rom_est_cic_swa_fin_pol_aeg_geo_krd_bul_guj_dut_anl_tig_afr_hun_akn_ind_hin_jav_jpn_tml_kor_swe_cze_fbf_arw_tag_rus_sod_mao_mnd_ger_moo_scr_wly_lat_grk_nor_lit_qcu_glc_ctl_pan_lda_mlt_mcd_heb_bos_mly_alb_tsn_ukr_ven_sun_tha_amr_knd_ewe_xho_aze_ben_urd_azi_ses_vie_hau_bam_swt_bem	0.137274788762129	0.323681308181698	0.746906089913424
599	hau_mol_moo_eng_mlt_owc_wly_pol_tur_uzb_fbf_sun_akn_glc_svk_bsq_slo_sid_bam_mnd_guj_por_tsn_swe_lda_scr_est_dgb_bem_hun_rus_heb_geo_alb_dut_urd_lit_amh_anl_spa_fin_tsw_bat_fre_mao_jpn_tml_kor_bul_pan_swt_nor_mly_afr_sod_tag_cnt_rom_xho_hin_gam_ita_ctl_prs_ger_qcu_ukr_mcd_arw_dyu_tig_bos_chh_grk_jav_ben_yor_lat_ses_ind_tha_aeg_knd_swa_ven_aze_krd_cze_azi_cic_vie_amr_zul_igb_ewe	-1.03665795429315	-2.53190401093223	0.0130214124262553
600	aeg_arw_dgb_afr_hau_sid_owc_krd_uzb_tur_swa_mly_bem_swe_ita_bsq_eng_sod_yor_cnt_pol_bos_swt_slo_igb_lit_est_tsn_tsw_fin_glc_mlt_geo_pan_ukr_ben_guj_amr_wly_hin_hun_akn_tag_por_mao_jpn_knd_kor_ger_rus_dyu_prs_jav_dut_heb_ind_mnd_svk_lda_lat_anl_scr_rom_mcd_urd_qcu_cze_bul_alb_moo_tig_grk_chh_spa_bat_fre_ewe_mol_cic_sun_tha_gam_tml_bam_zul_aze_ctl_nor_azi_ven_vie_amh_xho_ses_fbf	0.509629021112373	1.20477242812602	0.231348100744905
601	aeg_guj_yor_scr_owc_chh_wly_pan_aze_uzb_igb_ind_lda_krd_slo_bsq_lat_sid_fbf_mnd_bul_grk_tsn_pol_tsw_hin_est_ven_bem_hun_eng_heb_geo_cze_ben_mcd_nor_gam_hau_ger_fin_swa_sun_ita_mao_jpn_knd_kor_urd_afr_ses_por_jav_ukr_mlt_mly_cnt_bos_xho_rom_anl_ctl_arw_dut_rus_qcu_fre_prs_swe_cic_sod_mol_amh_spa_tag_svk_moo_glc_akn_bat_tha_amr_tml_ewe_swt_azi_alb_lit_tur_zul_vie_tig_dyu_bam_dgb	-0.14721470280346	-0.347070689717068	0.72932237079806
602	aeg_prs_swt_afr_tig_sod_sid_guj_aze_azi_ewe_tag_moo_ben_ger_bsq_spa_amh_swa_mnd_pan_svk_dgb_rus_lda_fre_fin_tsw_akn_est_alb_anl_geo_bos_pol_ukr_eng_wly_hau_mcd_hun_yor_mly_rom_ind_jpn_tml_kor_urd_scr_bem_glc_sun_nor_gam_mao_cnt_ctl_ses_hin_mlt_bul_arw_grk_slo_qcu_por_lit_ita_xho_chh_lat_heb_dut_jav_swe_igb_cze_cic_bat_tha_owc_knd_dyu_ven_tur_krd_mol_uzb_bam_vie_amr_fbf_zul_tsn	-0.432626333820666	-1.02704158041815	0.30706477713121
603	chh_alb_dgb_bul_sod_anl_hau_spa_aze_uzb_xho_jav_lda_svk_scr_bsq_eng_gam_ven_cnt_fre_ita_akn_nor_fbf_rom_hun_igb_swa_est_ben_sid_geo_lit_glc_guj_ukr_amr_amh_urd_fin_bam_sun_ctl_mao_jpn_knd_kor_dut_grk_moo_pol_tag_hin_wly_mly_mnd_krd_ewe_lat_owc_por_bos_prs_slo_qcu_mol_arw_ger_cic_heb_mcd_tig_swe_bat_afr_swt_rus_yor_ind_tha_mlt_tml_tsw_dyu_azi_pan_cze_tur_bem_vie_aeg_ses_tsn_zul	-0.115739559957585	-0.273140360571742	0.78535095113205
604	owc_ctl_yor_krd_mlt_wly_amh_urd_tur_aze_ses_bat_tsn_pan_mol_bsq_prs_amr_cic_cnt_ger_ben_ven_nor_akn_rus_est_moo_xho_fin_dut_anl_geo_mcd_guj_rom_lat_aeg_chh_spa_hun_ewe_ind_bos_tag_jpn_knd_kor_grk_bul_swt_svk_mly_afr_sid_jav_mnd_ita_igb_hin_tig_por_cze_pol_ukr_qcu_arw_slo_eng_tsw_heb_scr_gam_lit_sun_swe_dgb_alb_bem_mao_tha_sod_tml_dyu_bam_azi_glc_fre_uzb_fbf_vie_hau_swa_lda_zul	-0.930221760716475	-2.26310861677965	0.0259553278981982
605	owc_rom_swt_grk_heb_chh_sod_ger_uzb_azi_ven_ind_bem_lat_pan_bsq_swe_gam_fbf_cnt_arw_bul_tsw_scr_xho_pol_est_moo_cic_hun_slo_tig_geo_nor_mcd_mol_spa_sid_anl_eng_fin_akn_mly_fre_tag_jpn_knd_kor_ita_rus_dyu_lit_sun_dut_hau_jav_mnd_afr_ewe_ctl_mlt_alb_svk_urd_bos_qcu_krd_hin_prs_igb_wly_cze_amh_guj_bat_ben_swa_glc_bam_mao_tha_amr_tml_tsn_lda_aze_ukr_por_tur_ses_vie_aeg_yor_dgb_zul	-0.505683969264638	-1.20491561088967	0.231293081663931
606	tig_dut_tsn_hin_owc_amh_sod_lit_azi_aze_ewe_jav_akn_swe_bos_bsq_por_mlt_dyu_cnt_spa_ukr_bem_prs_zul_rus_hun_bam_dgb_fin_alb_sid_geo_svk_pol_bul_nor_heb_gam_ger_est_ven_mao_krd_ind_jpn_tml_kor_fre_ita_cic_ben_bat_pan_wly_mly_mnd_lat_lda_arw_aeg_eng_urd_cze_guj_qcu_grk_rom_ctl_xho_amr_slo_chh_mcd_tag_mol_swt_scr_swa_sun_tha_anl_knd_yor_moo_tur_glc_afr_uzb_ses_vie_hau_fbf_tsw_igb	0.163257216611167	0.385333128375349	0.700870552198133
607	sod_fre_fbf_hin_aeg_sid_amr_glc_aze_tur_cic_mao_akn_guj_lit_bsq_pol_tig_ewe_cnt_rom_por_bam_ben_swa_alb_est_igb_zul_hun_ger_gam_geo_svk_ita_ukr_pan_hau_amh_spa_fin_dyu_bat_dut_sun_jpn_knd_kor_lat_krd_tsn_bul_ind_scr_mlt_mly_mnd_rus_moo_urd_heb_mol_ctl_nor_slo_qcu_eng_prs_cze_dgb_owc_afr_anl_grk_jav_swe_ven_mcd_bem_tag_tha_chh_tml_ses_tsw_azi_bos_arw_uzb_xho_vie_wly_lda_yor_swt	0.497259268818359	1.17199323518484	0.244193415468808
608	amr_bul_tsn_slo_mlt_owc_aeg_svk_uzb_tur_moo_mly_zul_alb_glc_bsq_pan_tig_lda_mnd_krd_guj_swt_bos_ewe_por_fin_xho_ses_hun_pol_sod_geo_swe_eng_rus_ctl_sid_gam_scr_est_swa_bat_nor_sun_jpn_tml_kor_grk_lat_ven_cze_ind_lit_hau_mao_cnt_prs_cic_dut_anl_hin_ita_ukr_fre_qcu_arw_urd_rom_bam_wly_spa_chh_ger_tag_mol_bem_afr_yor_jav_tha_heb_knd_fbf_dgb_aze_ben_mcd_azi_dyu_vie_amh_akn_tsw_igb	-0.110053563572817	-0.259253263655055	0.796012838210526
609	wly_grk_ewe_ctl_mlt_hau_chh_ben_tur_aze_swt_mly_cic_hin_spa_bsq_eng_sod_akn_cnt_pan_ger_tsn_rom_dgb_lat_fin_moo_ses_hun_rus_amh_geo_nor_alb_por_ita_aeg_amr_mcd_est_xho_ind_guj_jav_jpn_knd_kor_arw_afr_zul_swe_mao_urd_gam_sun_mnd_bul_swa_slo_owc_dut_lit_prs_ukr_qcu_bos_krd_pol_bam_anl_scr_tig_fre_bat_cze_bem_glc_fbf_tag_tha_sid_tml_lda_igb_azi_svk_mol_uzb_yor_vie_heb_tsw_dyu_ven	-0.878272620458883	-2.12871244613657	0.035920997548242
610	gam_glc_bem_ben_tig_anl_owc_guj_azi_tur_ses_jav_dyu_lit_krd_bsq_mol_chh_akn_mnd_ukr_spa_igb_pan_lda_rom_est_zul_yor_hun_grk_amr_geo_arw_fre_alb_urd_hau_mlt_nor_fin_bam_mly_swe_mao_jpn_tml_kor_dut_cze_ven_prs_tag_pol_sod_bat_cnt_bos_dgb_lat_wly_hin_ctl_afr_rus_qcu_svk_ger_mcd_swt_sid_scr_amh_bul_sun_eng_tsn_slo_xho_ind_tha_aeg_knd_moo_ewe_aze_por_ita_uzb_tsw_vie_heb_cic_swa_fbf	-0.509063693521486	-1.21236447131621	0.22844381500256
611	tig_glc_zul_nor_amr_mlt_gam_por_uzb_tur_fbf_jav_cic_ctl_spa_bsq_arw_hau_bem_mnd_mcd_eng_dyu_lat_ven_fre_fin_ewe_tsn_est_cze_aeg_geo_grk_svk_ben_urd_heb_sod_prs_hun_akn_ind_mol_sun_jpn_tml_kor_guj_swe_tsw_hin_tag_ger_amh_mly_cnt_ita_moo_afr_chh_pol_slo_pan_rom_qcu_bul_lit_scr_dgb_sid_alb_owc_bos_bat_rus_swt_krd_lda_mao_tha_anl_knd_igb_ses_azi_ukr_dut_aze_yor_vie_wly_xho_bam_swa	-0.346721551473118	-0.821510045457395	0.413456855433564
612	tig_rus_bem_hin_hau_chh_sod_grk_azi_uzb_lda_tag_swa_glc_dut_bsq_cze_amr_xho_mnd_svk_swe_fbf_ctl_tsn_arw_hun_ven_zul_est_lat_heb_geo_bul_nor_rom_krd_sid_owc_mcd_fin_swt_jav_ukr_sun_jpn_tml_kor_fre_prs_bam_slo_ind_ger_amh_mao_cnt_por_igb_afr_wly_guj_eng_scr_pan_qcu_spa_bos_lit_moo_mlt_urd_aeg_pol_bat_ben_dgb_mol_yor_mly_tha_anl_knd_dyu_cic_aze_alb_ita_tur_ewe_vie_gam_akn_tsw_ses	-0.398026054171152	-0.942692685140884	0.348280576723667
613	aeg_afr_fbf_lat_chh_amh_tig_rom_aze_tur_yor_sun_cic_glc_urd_bsq_guj_gam_lda_cnt_hin_por_ewe_ita_tsw_ger_hun_igb_akn_est_svk_wly_geo_mol_dut_mcd_pol_sid_hau_scr_fin_dyu_mly_slo_jav_jpn_knd_kor_fre_ukr_ses_prs_mao_krd_mlt_ind_mnd_pan_swt_ben_anl_lit_arw_grk_swe_qcu_ctl_bos_spa_xho_amr_rus_owc_eng_bat_cze_tsn_alb_zul_tag_tha_heb_tml_bem_moo_azi_nor_bul_uzb_swa_vie_sod_ven_dgb_bam	-0.395259705850228	-0.938549876870871	0.350393065782087
614	sid_grk_lda_rus_chh_gam_sod_swe_uzb_tur_moo_sun_swa_urd_nor_bsq_mol_owc_dgb_cnt_glc_arw_akn_krd_fbf_ctl_est_yor_bam_fin_ger_wly_geo_spa_dut_bul_fre_hau_tig_pol_hun_ven_mly_hin_mao_jpn_tml_kor_mcd_pan_bem_afr_ind_scr_heb_tag_mnd_bos_xho_cze_amr_svk_eng_lat_prs_qcu_alb_lit_ben_dyu_amh_por_aeg_ukr_bat_ita_zul_guj_tsw_jav_tha_anl_knd_tsn_ewe_aze_slo_rom_azi_cic_vie_mlt_igb_swt_ses	0.330516495391436	0.778075298174709	0.438499660604296
615	heb_lat_tsn_afr_sod_hau_tig_slo_aze_azi_ewe_bat_swa_rom_krd_bsq_pol_amh_xho_cnt_dut_ukr_tsw_rus_igb_ger_fin_akn_bam_est_arw_anl_geo_nor_lit_hin_prs_owc_sid_bos_hun_bem_jav_mcd_sun_jpn_knd_kor_guj_pan_ses_ctl_tag_scr_amr_mao_mnd_bul_swt_eng_gam_cze_spa_urd_por_qcu_swe_fre_alb_yor_chh_glc_mlt_mol_mly_ita_dgb_svk_moo_ind_tha_aeg_tml_zul_ven_tur_ben_grk_uzb_dyu_vie_wly_fbf_lda_cic	-0.514062762763569	-1.22432980281949	0.223920272860595
616	tig_ger_ewe_prs_wly_gam_aeg_glc_tur_uzb_moo_mao_ven_spa_ita_bsq_ukr_sid_tsw_mnd_rus_arw_bam_nor_tsn_alb_hun_dgb_akn_fin_dut_hau_geo_hin_rom_mol_fre_sod_owc_krd_est_fbf_sun_svk_tag_jpn_knd_kor_slo_guj_swa_scr_jav_bos_anl_bat_cnt_bul_igb_pol_amh_ben_swe_ctl_afr_qcu_mcd_grk_lit_dyu_amr_por_chh_lat_mly_cze_cic_urd_bem_ind_tha_mlt_tml_zul_ses_azi_eng_pan_aze_lda_vie_heb_xho_yor_swt	-0.163004302667884	-0.385098841117703	0.701043525069696
617	sid_ger_xho_spa_gam_mlt_chh_fre_uzb_aze_igb_tag_tsn_ben_rom_bsq_grk_aeg_ewe_cnt_slo_swe_lda_scr_cic_pol_hun_bam_yor_fin_prs_owc_geo_nor_lit_por_dut_amh_tig_ukr_est_bem_ind_pan_mao_jpn_knd_kor_urd_ctl_swa_ita_sun_guj_amr_bat_mnd_lat_moo_svk_heb_afr_glc_krd_cze_qcu_alb_arw_rus_dgb_wly_bos_anl_eng_mly_hin_fbf_mcd_dyu_jav_tha_sod_tml_tsw_akn_azi_mol_bul_tur_swt_vie_hau_ses_zul_ven	0.177970594864587	0.418793234317273	0.67633288018448
618	amh_prs_tsn_rom_wly_hau_mlt_mol_tur_aze_bam_mly_cic_bul_slo_bsq_rus_tig_yor_mnd_glc_ben_dgb_ctl_ven_alb_hun_xho_fbf_fin_por_sid_geo_swe_pan_bos_spa_sod_chh_krd_est_ses_sun_nor_mao_jpn_knd_kor_afr_ita_ewe_urd_jav_eng_amr_bat_cnt_dut_tsw_pol_owc_ukr_lit_scr_ger_qcu_cze_lat_arw_bem_heb_fre_anl_svk_ind_hin_dyu_grk_swa_tag_tha_gam_tml_igb_swt_azi_mcd_guj_uzb_zul_vie_aeg_moo_lda_akn	-0.263454589679507	-0.623148410208499	0.534712220983898
619	chh_ctl_bam_bos_gam_amr_hau_nor_azi_uzb_tsn_sun_zul_urd_swe_bsq_mcd_amh_swa_mnd_arw_slo_dyu_svk_fbf_guj_est_lda_dgb_fin_ita_sod_geo_glc_lat_pan_rus_aeg_sid_prs_hun_igb_bat_ger_ind_jpn_tml_kor_mol_spa_bem_fre_mao_hin_anl_jav_cnt_rom_cic_dut_mlt_scr_afr_lit_por_qcu_grk_eng_ben_moo_heb_bul_tig_alb_tag_ukr_swt_krd_akn_mly_tha_owc_knd_ses_xho_aze_pol_cze_tur_ewe_vie_wly_tsw_yor_ven	0.0530431090487637	0.124965031371593	0.900820962223745
620	hau_prs_ses_pol_heb_gam_amr_cze_aze_tur_ewe_ind_tsn_ita_rus_bsq_slo_mlt_yor_cnt_bul_krd_akn_swe_bem_glc_est_bam_moo_fin_urd_sod_geo_mol_arw_ukr_bos_amh_tig_pan_hun_tsw_jav_svk_bat_jpn_tml_kor_lat_dut_lda_scr_sun_eng_owc_tag_mnd_hin_xho_nor_aeg_spa_fre_guj_alb_qcu_ger_lit_mcd_fbf_wly_ben_chh_grk_mly_afr_swa_ctl_cic_mao_tha_sid_knd_dyu_ven_azi_rom_por_uzb_zul_vie_anl_dgb_igb_swt	-0.56339739905544	-1.3447598025725	0.181973338724262
621	heb_alb_yor_urd_gam_sid_chh_pol_uzb_aze_lda_mly_ses_ita_scr_bsq_eng_wly_bem_mnd_guj_bos_swt_krd_ven_cze_hun_dgb_tsw_fin_mcd_anl_geo_arw_ctl_dut_hin_owc_tig_grk_est_dyu_ind_afr_tag_jpn_tml_kor_prs_por_xho_swe_bat_fre_sod_jav_cnt_mol_zul_ben_mlt_spa_svk_glc_rom_qcu_pan_nor_ukr_ewe_aeg_ger_hau_lit_mao_rus_fbf_lat_igb_sun_tha_amh_knd_bam_tsn_tur_bul_slo_azi_moo_vie_amr_swa_akn_cic	0.185722660085048	0.437673001959857	0.66263812743839
622	tig_lat_ven_swe_sod_heb_chh_ukr_aze_azi_swa_jav_lda_guj_bul_bsq_urd_amh_swt_cnt_svk_lit_fbf_pan_yor_afr_est_dyu_xho_fin_prs_amr_geo_spa_pol_hin_ger_gam_aeg_mol_hun_tsn_bat_dut_mly_jpn_tml_kor_glc_ctl_bem_fre_tag_scr_mlt_mao_mnd_grk_igb_rom_sid_por_alb_bos_ben_qcu_arw_mcd_nor_akn_owc_krd_hau_eng_ind_slo_ewe_cze_zul_sun_tha_wly_knd_cic_dgb_tur_rus_ita_uzb_bam_vie_anl_tsw_ses_moo	0.0689277775597406	0.162389013693756	0.871351834974993
623	hau_prs_tsw_rom_amr_chh_tig_bos_tur_uzb_ewe_sun_ven_spa_ger_bsq_arw_owc_akn_cnt_scr_mol_bem_ben_ses_nor_hun_swt_bam_fin_bul_heb_geo_hin_por_krd_lat_sid_gam_fre_est_swa_ind_slo_mao_jpn_tml_kor_cze_ctl_fbf_mcd_tag_alb_sod_mly_mnd_pan_dgb_guj_amh_ita_swe_grk_svk_qcu_glc_eng_lit_lda_wly_urd_aeg_ukr_jav_rus_moo_dut_igb_bat_tha_anl_knd_tsn_yor_aze_afr_pol_azi_cic_vie_mlt_zul_xho_dyu	0.241311860103129	0.567569957594566	0.571694628021805
624	wly_cze_tsw_hin_mlt_heb_sid_alb_azi_uzb_zul_mao_bem_dut_spa_bsq_bos_owc_yor_mnd_urd_mcd_fbf_pol_ven_swe_fin_moo_tsn_hun_prs_gam_geo_afr_ita_ger_rom_chh_sod_glc_est_dyu_jav_fre_ind_jpn_tml_kor_bul_rus_swt_grk_bat_nor_anl_sun_cnt_arw_lda_eng_hau_ukr_ctl_lit_pan_qcu_guj_por_mol_bam_amr_slo_tig_scr_mly_svk_ewe_lat_swa_tag_tha_amh_knd_xho_ses_tur_ben_krd_aze_cic_vie_aeg_dgb_akn_igb	0.430210209861065	1.01488760438618	0.312792506134981
625	anl_ctl_cic_mcd_amh_heb_amr_spa_tur_aze_tsw_sun_dyu_slo_swe_bsq_fre_sod_fbf_mnd_ita_pol_xho_por_swa_hin_fin_bem_bam_hun_mol_mlt_geo_glc_ger_urd_pan_owc_chh_prs_est_igb_mly_bos_jav_jpn_tml_kor_dut_nor_akn_ben_tag_rom_gam_mao_cnt_svk_dgb_cze_hau_ukr_arw_lit_scr_qcu_rus_eng_guj_yor_aeg_krd_tig_lat_ind_alb_ewe_afr_moo_bat_tha_wly_knd_ven_lda_uzb_grk_bul_azi_swt_vie_sid_zul_ses_tsn	-0.172840019757007	-0.40818246256494	0.684077979812899
626	amr_cze_dyu_swe_gam_aeg_sod_alb_aze_azi_xho_mly_cic_bul_ben_bsq_mcd_chh_moo_cnt_ctl_scr_tsn_pan_igb_glc_est_fbf_bam_hun_guj_amh_geo_bos_eng_rom_krd_mlt_tig_fre_fin_yor_ind_ger_sun_jpn_knd_kor_lit_lat_ewe_urd_bat_ita_owc_tag_mnd_por_ses_prs_wly_nor_ukr_mol_hin_qcu_rus_afr_spa_dgb_sid_dut_heb_arw_mao_pol_bem_slo_lda_jav_tha_anl_tml_tsw_ven_tur_grk_svk_uzb_swa_vie_hau_zul_akn_swt	-0.555945600642489	-1.32489155556386	0.188453300001422
627	chh_svk_ewe_scr_amh_sid_hau_bos_azi_tur_ses_sun_ven_krd_rus_bsq_lat_gam_tsw_mnd_prs_guj_swt_alb_yor_ctl_fin_dyu_fbf_est_ben_anl_geo_rom_hin_eng_spa_tig_mlt_pol_hun_lda_mly_pan_tag_jpn_knd_kor_nor_mol_moo_por_ind_swe_aeg_bat_cnt_fre_zul_slo_sod_arw_lit_bul_glc_qcu_grk_afr_urd_igb_heb_ger_wly_mcd_mao_ukr_akn_ita_cic_jav_tha_amr_tml_tsn_bem_aze_cze_dut_uzb_dgb_vie_owc_swa_bam_xho	-0.273032263791608	-0.64659850705768	0.51948442217881
628	aeg_bul_zul_lat_sod_amr_owc_spa_uzb_azi_tsn_bat_swa_rus_nor_bsq_pan_sid_bam_cnt_krd_bos_akn_por_cic_slo_hun_lda_igb_fin_ger_amh_geo_ben_arw_svk_grk_wly_anl_mol_est_yor_mao_lit_ind_jpn_tml_kor_ita_pol_dgb_guj_mly_prs_chh_jav_mnd_urd_xho_rom_heb_ukr_alb_ctl_eng_qcu_hin_cze_dut_tsw_mlt_afr_tig_scr_tag_swe_fbf_mcd_moo_sun_tha_hau_knd_bem_dyu_aze_glc_fre_tur_ses_vie_gam_swt_ven_ewe	-0.264788359093954	-0.625476469117044	0.533190277205603
629	heb_urd_lda_ctl_chh_sod_sid_krd_tur_aze_bem_bat_tsw_hin_mcd_bsq_lat_amh_igb_cnt_alb_bos_dgb_ger_akn_dut_est_ses_xho_hun_mol_aeg_geo_glc_por_lit_scr_amr_anl_pol_fin_moo_mao_spa_sun_jpn_tml_kor_nor_prs_zul_slo_jav_svk_mlt_tag_mnd_rom_tsn_ukr_gam_eng_cze_swe_pan_qcu_fre_guj_ita_yor_owc_ben_wly_bul_mly_afr_bam_arw_ewe_ind_tha_tig_knd_swa_cic_azi_grk_rus_uzb_ven_vie_hau_swt_dyu_fbf	-1.15691137496289	-2.84377721464589	0.00548153356191756
630	wly_nor_yor_grk_owc_anl_tig_rom_tur_aze_lda_ind_akn_alb_rus_bsq_bul_amr_cic_cnt_urd_glc_dyu_mcd_tsn_ben_est_bam_swt_fin_scr_aeg_geo_spa_krd_cze_lit_gam_sid_pan_hun_ewe_mly_svk_bat_jpn_tml_kor_prs_ita_ses_eng_mao_bos_sod_sun_mnd_dut_dgb_mol_chh_pol_afr_ger_ukr_qcu_por_arw_swe_ven_amh_ctl_hau_guj_jav_lat_tsw_hin_igb_tag_tha_mlt_knd_zul_moo_uzb_slo_fre_azi_bem_vie_heb_xho_fbf_swa	-0.856728042185561	-2.07341144278567	0.0408993051155701
631	amr_slo_fbf_mol_heb_wly_aeg_ukr_azi_tur_tsn_mao_dgb_swe_ctl_bsq_ger_gam_ewe_cnt_mcd_pan_cic_lit_igb_ita_est_yor_swt_fin_urd_hau_geo_nor_eng_prs_svk_amh_owc_guj_hun_ven_sun_rus_ind_jpn_tml_kor_cze_krd_zul_bul_jav_grk_sid_tag_mnd_dut_xho_bos_chh_alb_scr_hin_arw_qcu_rom_pol_afr_moo_sod_ben_tig_fre_mly_glc_dyu_spa_akn_bat_tha_mlt_knd_bam_ses_uzb_lat_por_aze_swa_vie_anl_bem_tsw_lda	-0.289248652279269	-0.684314863901252	0.495478131392518
632	wly_por_swt_slo_amr_hau_sod_swe_aze_uzb_bem_mao_igb_fre_svk_bsq_ben_amh_cic_cnt_grk_ukr_akn_pol_fbf_scr_fin_tsw_zul_hun_guj_owc_geo_cze_hin_ger_rom_tig_gam_mcd_est_lda_mly_bul_ind_jpn_tml_kor_lit_krd_dgb_glc_sun_dut_sid_tag_mnd_bos_yor_afr_mlt_rus_spa_nor_lat_qcu_arw_mol_ctl_swa_anl_urd_aeg_ita_bat_prs_ewe_pan_bam_jav_tha_heb_knd_tsn_xho_azi_eng_alb_tur_ses_vie_chh_ven_dyu_moo	0.598123358584276	1.4152416791459	0.160337570256757
633	chh_lat_cic_fre_amh_mlt_tig_dut_uzb_tur_xho_ind_tsw_guj_afr_bsq_ben_aeg_fbf_mnd_swe_grk_igb_svk_ses_ger_hun_zul_bem_fin_rus_gam_geo_mcd_pan_bul_eng_sod_hau_hin_est_dyu_tag_scr_mao_jpn_tml_kor_spa_por_tsn_arw_jav_lit_heb_sun_cnt_glc_ven_ctl_amr_urd_alb_rom_pol_qcu_krd_nor_mol_lda_sid_ita_anl_bos_bat_slo_akn_cze_bam_mly_tha_wly_knd_dgb_yor_aze_prs_ukr_azi_moo_vie_owc_ewe_swt_swa	0.212203232679532	0.499395164562585	0.618680413618063
634	anl_svk_bam_rus_heb_amh_owc_hin_uzb_tur_lda_ind_tsw_urd_rom_bsq_guj_amr_ewe_mnd_ctl_lit_ses_pan_xho_ita_fin_ven_moo_est_cze_sod_geo_ben_bul_bos_lat_gam_chh_ger_hun_tsn_jav_prs_tag_jpn_tml_kor_fre_grk_cic_dut_bat_mcd_mlt_mao_cnt_swe_swa_afr_sid_alb_nor_slo_por_qcu_scr_mol_krd_igb_hau_glc_tig_pol_sun_spa_bem_ukr_swt_mly_tha_aeg_knd_zul_fbf_aze_eng_arw_azi_yor_vie_wly_dyu_dgb_akn	-0.190565069326476	-0.449245094560231	0.654300054676387
635	mlt_arw_igb_grk_wly_gam_heb_ben_tur_aze_cic_ind_dgb_bul_krd_bsq_pan_sod_zul_mnd_afr_swe_yor_pol_bam_ita_est_xho_fbf_fin_urd_anl_geo_bos_spa_prs_cze_hau_owc_nor_hun_akn_jav_slo_mly_jpn_tml_kor_lit_por_swt_alb_mao_glc_amh_bat_cnt_dut_bem_ger_tig_svk_lat_rom_mcd_qcu_ctl_ukr_guj_ses_aeg_hin_chh_mol_tag_eng_ewe_scr_lda_sun_tha_amr_knd_ven_dyu_uzb_fre_rus_azi_tsw_vie_sid_tsn_swa_moo	-0.641761831099101	-1.53677964305606	0.127742673817406
636	aeg_por_cic_afr_owc_anl_gam_rom_uzb_azi_bem_sun_tsn_alb_svk_bsq_cze_sod_dyu_mnd_mcd_lit_akn_arw_zul_ukr_est_swt_dgb_hun_scr_tig_geo_prs_eng_ger_dut_chh_mlt_ben_fin_yor_mao_bos_ind_jpn_knd_kor_nor_swe_bam_pan_jav_lat_heb_bat_cnt_ctl_lda_urd_sid_bul_hin_fre_pol_qcu_mol_spa_ita_igb_wly_krd_hau_guj_tag_rus_fbf_grk_moo_mly_tha_amh_tml_ses_ven_aze_slo_glc_tur_tsw_vie_amr_xho_swa_ewe	-0.282179197860995	-0.666757150816519	0.506578108775297
637	amr_scr_xho_ita_sid_amh_aeg_arw_tur_azi_ses_mao_tsw_alb_por_bsq_lit_sod_bam_cnt_eng_ukr_akn_cze_dgb_hin_fin_moo_yor_hun_mcd_mlt_geo_swe_bos_slo_rom_owc_tig_prs_est_ven_bat_fre_jav_jpn_tml_kor_glc_pan_igb_spa_ind_lat_gam_sun_mnd_pol_tsn_krd_hau_ger_ctl_urd_afr_qcu_rus_nor_mol_lda_chh_grk_wly_guj_tag_dut_ewe_bul_dyu_mly_tha_heb_knd_bem_swa_aze_ben_svk_uzb_swt_vie_anl_fbf_cic_zul	-0.932728129454837	-2.26218695592674	0.0260144195951218
638	gam_mcd_moo_cze_heb_owc_amh_slo_tur_aze_bem_jav_dyu_ita_arw_bsq_rom_anl_dgb_cnt_swe_ctl_fbf_pan_bam_ger_est_tsn_tsw_hun_rus_aeg_geo_glc_eng_mol_lat_amr_sod_krd_fin_yor_tag_prs_ind_jpn_knd_kor_urd_alb_swa_spa_mao_ben_sid_mly_mnd_nor_xho_pol_mlt_scr_grk_dut_guj_qcu_bul_ukr_lit_akn_chh_bos_tig_hin_sun_afr_ses_svk_lda_bat_tha_hau_tml_swt_ewe_azi_por_fre_uzb_zul_vie_wly_cic_igb_ven	-0.41294196976346	-0.979971886096613	0.329642442573585
639	hau_arw_igb_slo_owc_amr_amh_urd_tur_azi_tsn_mao_dyu_bos_ita_bsq_guj_mlt_ven_mnd_mol_krd_swa_lat_bam_ctl_est_zul_akn_hun_rus_aeg_geo_alb_afr_eng_prs_heb_sid_nor_fin_moo_tag_fre_bat_jpn_tml_kor_dut_scr_yor_hin_ind_svk_sod_mly_cnt_glc_tsw_spa_chh_bul_swe_pan_lit_qcu_ben_pol_grk_bem_wly_mcd_gam_rom_sun_ukr_dgb_ger_lda_jav_tha_anl_knd_ses_cic_aze_cze_por_uzb_fbf_vie_tig_swt_ewe_xho	-1.29834301314348	-3.23692860770155	0.00167483690424333
640	amr_lat_tsn_lit_amh_aeg_mlt_bul_tur_azi_yor_mao_zul_pol_arw_bsq_fre_gam_ewe_mnd_slo_guj_dgb_cze_dyu_bos_fin_akn_igb_est_urd_anl_geo_alb_ger_rom_pan_owc_hau_ben_hun_ses_ind_glc_bat_jpn_knd_kor_por_mcd_swt_prs_tag_ukr_sid_sun_cnt_spa_swa_krd_wly_nor_mol_swe_eng_qcu_grk_rus_hin_cic_chh_scr_sod_ctl_jav_afr_bem_svk_fbf_mly_tha_heb_tml_moo_lda_uzb_ita_dut_aze_tsw_vie_tig_xho_ven_bam	-0.963337316876521	-2.34081878097129	0.0213784454540605
641	aeg_ukr_fbf_pan_mlt_gam_hau_slo_tur_aze_yor_tag_bem_glc_bul_bsq_krd_owc_dyu_mnd_dut_prs_akn_spa_zul_lit_hun_ven_swa_fin_urd_wly_geo_ita_eng_fre_arw_amh_sid_rus_est_lda_bat_lat_sun_jpn_tml_kor_guj_mol_xho_pol_jav_svk_tig_ind_cnt_grk_cic_rom_amr_scr_ctl_por_ben_qcu_bos_alb_afr_swt_sod_ger_chh_cze_mao_nor_igb_swe_tsw_mly_tha_heb_knd_moo_dgb_azi_hin_mcd_uzb_tsn_vie_anl_ses_ewe_bam	-0.720274242712374	-1.72971165403865	0.0869994020230765
642	gam_pol_ewe_por_aeg_heb_sod_afr_aze_azi_zul_tag_swa_nor_urd_bsq_dut_mlt_akn_cnt_fre_bul_dgb_eng_ses_bos_est_moo_ven_fin_mol_sid_geo_lit_krd_cze_rus_owc_amh_hin_hun_igb_mly_scr_sun_jpn_knd_kor_rom_grk_fbf_glc_mao_guj_anl_ind_mnd_ita_lda_spa_amr_alb_ben_ukr_pan_qcu_ger_mcd_lat_bam_chh_slo_tig_ctl_jav_prs_dyu_svk_tsw_bat_tha_hau_tml_yor_tsn_uzb_arw_swe_tur_xho_vie_wly_swt_cic_bem	0.678661831272291	1.60638455698103	0.111579691631748
643	wly_ger_akn_pan_tig_sid_anl_krd_uzb_aze_xho_jav_swt_dut_mcd_bsq_prs_amh_igb_cnt_scr_ben_ses_glc_swa_guj_est_tsn_ewe_fin_grk_owc_geo_nor_fre_cze_afr_chh_sod_svk_hun_bam_sun_arw_mly_jpn_knd_kor_alb_mol_moo_por_bat_bos_heb_tag_mnd_urd_dgb_hin_gam_swe_rus_pol_ukr_qcu_rom_bul_lat_yor_hau_ita_mlt_spa_mao_ctl_lda_lit_zul_ind_tha_amr_tml_dyu_bem_azi_eng_slo_tur_fbf_vie_aeg_cic_ven_tsw	-0.120390858469939	-0.28390623344171	0.777113352204277
644	sid_ukr_bem_ctl_heb_wly_owc_spa_tur_uzb_swa_bat_tsn_afr_grk_bsq_guj_mlt_ven_cnt_prs_mol_yor_scr_zul_hin_fin_moo_cic_hun_lat_tig_geo_dut_nor_pol_urd_sod_anl_por_est_dyu_jav_lit_tag_jpn_tml_kor_eng_rus_lda_pan_sun_ger_chh_ind_mnd_ita_tsw_arw_gam_glc_bul_slo_rom_qcu_ben_swe_alb_xho_amr_cze_aeg_mcd_mly_fre_igb_bos_fbf_mao_tha_hau_knd_ses_bam_aze_svk_krd_azi_akn_vie_amh_ewe_dgb_swt	0.336918163127224	0.793932008311045	0.42925617050929
645	hau_lat_swa_mol_mlt_sod_amr_fre_aze_uzb_ewe_tag_dgb_scr_guj_bsq_ctl_owc_zul_mnd_alb_pol_tsw_bul_igb_svk_fin_yor_dyu_est_bos_sid_geo_urd_dut_afr_cze_anl_heb_ita_hun_bem_mao_rom_ind_jpn_tml_kor_swe_hin_lda_arw_sun_ukr_tig_bat_cnt_rus_ses_ben_chh_prs_ger_eng_grk_qcu_slo_nor_spa_swt_wly_glc_gam_por_mly_pan_tsn_lit_xho_jav_tha_amh_knd_moo_akn_azi_mcd_krd_tur_cic_vie_aeg_bam_fbf_ven	-0.579393720443592	-1.38173584296333	0.170363097757821
646	sid_fre_yor_ukr_heb_hau_mlt_grk_tur_azi_lda_mly_bam_arw_cze_bsq_mcd_wly_swt_mnd_prs_guj_moo_pan_igb_spa_hun_ven_tsn_est_alb_aeg_geo_ctl_bul_ita_svk_chh_tig_ben_fin_swa_sun_urd_tag_jpn_tml_kor_eng_nor_tsw_bos_ind_pol_amr_jav_cnt_mol_bem_lat_amh_por_rus_scr_swe_qcu_afr_lit_glc_xho_owc_rom_gam_hin_mao_slo_cic_dut_ewe_bat_tha_sod_knd_fbf_ses_uzb_ger_krd_aze_dgb_vie_anl_zul_akn_dyu	-0.207462669677641	-0.490050645978211	0.625252155620894
647	wly_svk_cic_eng_aeg_tig_mlt_grk_aze_tur_akn_tag_xho_rom_pan_bsq_glc_hau_igb_cnt_ben_ukr_zul_por_ses_prs_hun_tsn_dyu_fin_krd_heb_geo_arw_ger_pol_fre_amr_chh_scr_est_lda_mly_rus_sun_jpn_tml_kor_guj_swe_swa_cze_mao_mcd_gam_ind_mnd_mol_tsw_lit_sod_bos_alb_ita_lat_qcu_spa_afr_dut_yor_owc_slo_amh_nor_jav_bul_ven_ctl_moo_bat_tha_anl_knd_bam_bem_azi_urd_hin_uzb_ewe_vie_sid_fbf_swt_dgb	-0.298552563791568	-0.706461719759465	0.481667252250685
648	tig_pol_akn_pan_sid_gam_anl_nor_uzb_azi_igb_sun_yor_scr_guj_bsq_alb_amr_cic_mnd_slo_spa_dyu_glc_tsw_urd_fin_swt_ses_est_bos_aeg_geo_swe_ita_ukr_svk_wly_amh_krd_hun_bam_mly_grk_tag_jpn_tml_kor_hin_ben_fbf_fre_jav_mcd_mlt_ind_cnt_bul_swa_dut_owc_lit_rom_cze_lat_qcu_afr_ger_arw_ewe_chh_mol_sod_ctl_bat_prs_moo_por_xho_mao_tha_heb_knd_lda_tsn_aze_eng_rus_tur_bem_vie_hau_dgb_ven_zul	-0.503896967774132	-1.19824717673759	0.233865512051485
649	chh_ger_yor_scr_wly_anl_owc_slo_uzb_azi_ewe_sun_dyu_ita_ben_bsq_guj_mlt_akn_mnd_rom_lit_ses_mcd_ven_afr_fin_moo_zul_hun_spa_tig_geo_por_glc_svk_dut_amr_sid_rus_est_tsw_jav_swe_bat_jpn_knd_kor_ukr_prs_bem_hin_ind_arw_heb_tag_cnt_pol_xho_ctl_amh_nor_urd_lat_grk_qcu_cze_alb_krd_bam_aeg_fre_sod_eng_mly_bul_dgb_mol_fbf_mao_tha_gam_tml_tsn_igb_tur_pan_bos_aze_swt_vie_hau_swa_lda_cic	-0.367060382520799	-0.870179297420003	0.386442940090401
650	anl_por_swa_alb_heb_amh_gam_ctl_aze_azi_zul_jav_tsn_ben_spa_bsq_slo_hau_xho_mnd_eng_krd_ven_hin_dyu_bos_est_lda_ewe_fin_dut_mlt_geo_glc_pan_mol_scr_amr_chh_mcd_hun_cic_bat_lat_ind_jpn_knd_kor_ukr_rus_bem_swe_tag_afr_owc_sun_cnt_lit_fbf_ita_sod_arw_urd_pol_rom_qcu_nor_svk_fre_tsw_wly_ger_tig_prs_mao_cze_moo_grk_bam_mly_tha_sid_tml_ses_akn_uzb_guj_bul_tur_igb_vie_aeg_dgb_swt_yor	-0.679627201263565	-1.63346521348485	0.105752307099854
651	chh_ukr_xho_alb_anl_hau_aeg_prs_aze_tur_dgb_tag_swa_lit_rom_bsq_slo_tig_dyu_mnd_pol_pan_swt_swe_tsw_lat_est_moo_igb_hun_ger_owc_geo_mol_bul_nor_rus_sod_heb_ita_fin_tsn_sun_guj_mly_jpn_knd_kor_grk_afr_bem_urd_jav_mcd_mlt_bat_cnt_spa_bam_krd_amh_dut_fre_eng_svk_qcu_hin_cze_bos_zul_gam_scr_amr_ctl_mao_glc_ses_arw_akn_ind_tha_sid_tml_ewe_yor_azi_ben_por_uzb_lda_vie_wly_ven_fbf_cic	0.189775141160553	0.446789693035462	0.656065637781611
652	amh_eng_cic_prs_amr_owc_heb_scr_uzb_aze_swt_jav_ewe_slo_lat_bsq_svk_aeg_fbf_mnd_por_swe_bem_cze_moo_glc_hun_dyu_ses_fin_alb_sod_geo_bos_afr_krd_dut_wly_anl_ita_est_zul_mao_pol_sun_jpn_knd_kor_fre_rus_igb_rom_tag_ukr_mlt_mly_cnt_spa_lda_bul_tig_mcd_ben_arw_guj_qcu_hin_ctl_ger_tsn_chh_pan_hau_nor_bat_urd_tsw_grk_swa_ind_tha_sid_tml_bam_yor_azi_lit_mol_tur_xho_vie_gam_ven_akn_dgb	-0.0447269795645465	-0.105325406508919	0.916344441885081
653	amh_ukr_ses_spa_anl_mlt_tig_grk_tur_azi_ewe_mly_akn_dut_por_bsq_pol_wly_dgb_mnd_scr_guj_bam_rom_xho_hin_est_cic_swt_fin_bul_heb_geo_arw_pan_ger_cze_sod_amr_ben_hun_bem_mao_prs_ind_jpn_knd_kor_rus_lat_dyu_swe_bat_afr_sid_jav_cnt_lit_tsw_ita_aeg_fre_bos_mcd_nor_qcu_mol_glc_alb_swa_chh_urd_owc_ctl_tag_eng_lda_slo_ven_sun_tha_gam_tml_fbf_tsn_aze_krd_svk_uzb_zul_vie_hau_igb_yor_moo	-0.0497717345499953	-0.117272559182091	0.906896965474466
654	amr_dut_bam_spa_hau_tig_amh_ctl_aze_tur_swt_ind_swa_cze_grk_bsq_guj_aeg_igb_cnt_swe_pol_xho_bul_cic_ita_fin_ses_zul_hun_glc_wly_geo_afr_ger_svk_prs_sid_owc_lat_est_akn_jav_lit_bat_jpn_tml_kor_eng_pan_dyu_urd_mao_por_sod_sun_mnd_bos_ewe_mcd_mlt_hin_ben_fre_rom_qcu_alb_slo_mol_tsn_gam_scr_chh_arw_tag_nor_bem_krd_dgb_mly_tha_heb_knd_lda_yor_uzb_rus_ukr_azi_tsw_vie_anl_fbf_ven_moo	-0.452084855533492	-1.07288884687818	0.286097084156314
655	gam_fre_dgb_slo_owc_amh_anl_pol_tur_aze_cic_mao_dyu_rom_ita_bsq_guj_sod_zul_cnt_alb_lat_lda_lit_xho_pan_est_bam_akn_fin_prs_tig_geo_nor_ukr_svk_krd_chh_sid_mcd_hun_igb_sun_bos_mly_jpn_tml_kor_ben_urd_yor_grk_jav_afr_heb_bat_mnd_rus_bem_ger_mlt_dut_spa_cze_ctl_qcu_swe_hin_eng_tsw_hau_glc_amr_por_tag_bul_tsn_mol_moo_ind_tha_aeg_knd_ven_fbf_uzb_scr_arw_azi_swt_vie_wly_swa_ses_ewe	0.213254156764787	0.501672042686241	0.617083804684829
656	anl_grk_ses_ger_sod_gam_tig_alb_uzb_tur_igb_mao_tsn_ita_arw_bsq_scr_mlt_akn_mnd_prs_slo_fbf_ben_tsw_mol_est_lda_zul_fin_rus_hau_geo_pol_cze_dut_swe_aeg_sid_mcd_hun_ven_ind_ctl_mly_jpn_knd_kor_pan_glc_bam_por_sun_hin_chh_bat_cnt_krd_swt_urd_owc_rom_lat_svk_afr_qcu_ukr_lit_eng_yor_heb_nor_amr_fre_tag_bul_cic_bos_ewe_jav_tha_amh_tml_moo_xho_aze_spa_guj_azi_bem_vie_wly_dyu_dgb_swa	0.0897296500297764	0.211368468163318	0.833062254493495
657	hau_rus_dgb_slo_mlt_amr_amh_rom_uzb_aze_lda_tag_yor_alb_lit_bsq_bul_aeg_tsw_cnt_arw_pol_cic_afr_zul_cze_hun_ven_swt_est_swe_sod_geo_scr_lat_urd_krd_gam_chh_grk_fin_swa_mly_hin_mao_jpn_tml_kor_glc_ger_igb_bos_jav_guj_sid_ind_mnd_svk_bem_por_anl_nor_eng_ita_mol_qcu_pan_dut_ctl_ewe_heb_prs_tig_ben_sun_mcd_akn_fre_dyu_bat_tha_owc_knd_tsn_xho_azi_ukr_spa_tur_fbf_vie_wly_ses_bam_moo	-0.227853070047009	-0.538006174716429	0.591858014153383
658	amh_hin_dyu_ukr_sod_anl_aeg_afr_azi_uzb_zul_bat_tsn_nor_ctl_bsq_guj_chh_ses_mnd_spa_pol_lda_krd_akn_slo_fin_bem_dgb_hun_arw_mlt_geo_ger_fre_ben_eng_gam_sid_lat_est_bam_mly_svk_tag_jpn_knd_kor_pan_dut_fbf_prs_mao_mol_owc_jav_cnt_cze_moo_bul_amr_ita_grk_glc_bos_qcu_rus_alb_swe_igb_heb_rom_tig_urd_sun_scr_xho_mcd_swa_ind_tha_wly_tml_ewe_swt_tur_por_lit_aze_yor_vie_hau_cic_ven_tsw	0.142335623898651	0.335112815564594	0.738294694297553
659	mlt_prs_yor_ger_amr_aeg_anl_glc_azi_tur_fbf_mao_cic_bul_grk_bsq_fre_owc_ewe_cnt_bos_afr_bem_pan_dgb_svk_fin_igb_moo_est_krd_hau_geo_mol_alb_ben_lat_gam_amh_eng_hun_swa_mly_swe_tag_jpn_tml_kor_urd_slo_tsw_scr_sun_ita_sid_ind_mnd_dut_akn_lit_wly_ukr_mcd_hin_por_qcu_ctl_rom_pol_xho_tig_cze_heb_nor_bat_guj_ses_rus_lda_jav_tha_sod_knd_zul_bam_uzb_arw_spa_aze_swt_vie_chh_dyu_tsn_ven	0.236143168988996	0.556045825795792	0.57951489821431
660	wly_ger_yor_svk_gam_sid_amr_ita_uzb_azi_ses_sun_dgb_grk_pol_bsq_glc_amh_zul_mnd_alb_lat_akn_krd_tsn_pan_fin_swa_swt_est_spa_mlt_geo_por_slo_afr_rus_sod_anl_ctl_hun_ewe_jav_mcd_tag_jpn_knd_kor_ben_eng_cic_urd_mao_nor_aeg_mly_cnt_rom_dyu_prs_heb_scr_guj_fre_ukr_qcu_hin_bul_arw_xho_hau_mol_chh_swe_bat_dut_lda_lit_igb_ind_tha_tig_tml_ven_bam_tur_cze_bos_aze_bem_vie_owc_fbf_moo_tsw	0.228938369899801	0.53916243545142	0.591063207288021
661	wly_guj_swa_lit_chh_gam_amh_grk_tur_azi_ewe_mly_ses_lat_svk_bsq_por_sod_akn_cnt_ben_glc_lda_slo_bem_bul_hun_dgb_yor_est_eng_amr_geo_ukr_cze_ita_krd_owc_hau_spa_fin_swt_mao_hin_sun_jpn_knd_kor_arw_pol_dyu_prs_jav_scr_tig_tag_mnd_ger_tsw_bos_aeg_mcd_dut_mol_rom_qcu_afr_fre_ctl_xho_heb_swe_mlt_nor_ind_urd_tsn_pan_bam_bat_tha_anl_tml_igb_fbf_aze_alb_rus_uzb_ven_vie_sid_moo_cic_zul	0.0616322294921185	0.145309696094406	0.884780830758567
662	mlt_mol_swt_ben_tig_amr_sid_nor_tur_aze_akn_sun_tsn_ger_bos_bsq_arw_sod_tsw_cnt_ukr_mcd_moo_lit_yor_swe_est_bem_ewe_hun_rus_wly_geo_lat_por_rom_scr_heb_hau_hin_fin_ven_tag_cze_mly_jpn_knd_kor_eng_fre_bam_svk_ind_prs_aeg_jav_mnd_ctl_xho_guj_chh_bul_grk_urd_dut_qcu_afr_pan_pol_dgb_gam_spa_amh_krd_mao_slo_ses_ita_dyu_bat_tha_owc_tml_igb_fbf_uzb_alb_glc_azi_cic_vie_anl_swa_lda_zul	-0.760495029593126	-1.83067341783859	0.0703518626157771
663	anl_cze_ewe_svk_heb_owc_gam_mcd_azi_tur_ses_tag_bam_arw_urd_bsq_rom_wly_akn_cnt_dut_pol_cic_por_swa_afr_est_tsw_tsn_hun_krd_chh_geo_nor_slo_lit_bos_hau_tig_swe_fin_xho_jav_mol_mly_jpn_knd_kor_ukr_eng_moo_ger_sun_ctl_amr_mao_mnd_prs_dyu_scr_aeg_alb_grk_spa_pan_qcu_hin_lat_guj_bem_mlt_fre_amh_bul_ind_ben_fbf_rus_ven_bat_tha_sid_tml_zul_igb_aze_glc_ita_uzb_swt_vie_sod_yor_lda_dgb	0.289408404532679	0.68139588686045	0.497314315737427
664	sid_pol_fbf_hin_wly_tig_mlt_rus_aze_azi_moo_bat_tsw_nor_pan_bsq_arw_amh_igb_mnd_prs_fre_cic_glc_dyu_lit_fin_ewe_dgb_hun_mcd_hau_geo_cze_scr_bos_alb_heb_aeg_ger_est_lda_ind_swe_sun_jpn_knd_kor_rom_dut_bem_lat_mao_grk_owc_jav_cnt_spa_xho_svk_chh_bul_ben_guj_eng_qcu_ita_ukr_krd_ses_gam_slo_amr_mol_mly_ctl_swa_urd_ven_tag_tha_sod_tml_swt_akn_uzb_afr_por_tur_tsn_vie_anl_yor_bam_zul	-1.01422399097009	-2.47542916028088	0.0151179172046212
665	amr_lit_zul_cze_hau_aeg_chh_mol_uzb_tur_xho_sun_dgb_ukr_ben_bsq_ger_anl_bam_mnd_krd_arw_ses_rom_ven_urd_hun_swa_moo_fin_scr_owc_geo_dut_mcd_afr_ctl_sod_sid_lat_est_bem_ind_rus_tag_jpn_tml_kor_hin_glc_swt_fre_bat_swe_amh_mao_cnt_slo_igb_ita_gam_por_pan_bos_prs_qcu_bul_nor_svk_yor_mlt_spa_heb_guj_jav_alb_tsn_eng_fbf_mly_tha_wly_knd_akn_cic_azi_grk_pol_aze_tsw_vie_tig_lda_ewe_dyu	-0.313205990017233	-0.740222920921878	0.461029404750723
666	sid_grk_xho_krd_aeg_hau_owc_fre_azi_tur_tsw_mly_cic_lit_lat_bsq_bul_heb_dyu_mnd_mol_arw_igb_scr_ewe_mcd_est_dgb_swt_hun_svk_sod_geo_ger_swe_alb_ita_gam_amr_urd_fin_ven_sun_ctl_tag_jpn_tml_kor_ukr_dut_fbf_slo_ind_ben_chh_jav_cnt_bos_akn_cze_wly_rom_spa_guj_eng_qcu_pan_nor_por_lda_anl_glc_mlt_hin_bat_prs_tsn_pol_ses_mao_tha_tig_knd_zul_bam_uzb_afr_rus_aze_yor_vie_amh_swa_bem_moo	-0.0796311612101651	-0.187562253750548	0.851628431494824
667	heb_alb_bam_fre_wly_sod_amh_rom_uzb_tur_ven_mly_swt_rus_afr_bsq_pol_chh_tsw_mnd_krd_bos_dyu_slo_ewe_grk_fin_bem_lda_hun_spa_owc_geo_swe_prs_dut_por_anl_amr_pan_est_zul_ind_lat_tag_jpn_tml_kor_scr_bul_cic_ger_jav_ben_tig_bat_cnt_ctl_akn_guj_aeg_eng_ita_arw_cze_qcu_mol_glc_urd_xho_hau_svk_sid_lit_mao_nor_swa_ukr_dgb_sun_tha_gam_knd_moo_yor_aze_hin_mcd_azi_fbf_vie_mlt_igb_ses_tsn	-0.0438542969223474	-0.103538217193948	0.917758768110414
668	anl_ben_zul_pol_aeg_amh_sod_svk_tur_uzb_moo_mly_yor_mol_lat_bsq_dut_wly_ven_cnt_lit_arw_bem_cze_bam_prs_fin_dgb_ewe_hun_mcd_sid_geo_ctl_spa_nor_rus_amr_gam_pan_est_xho_mao_glc_bat_jpn_knd_kor_por_rom_tsn_bul_ind_alb_tig_jav_mnd_scr_ses_bos_chh_urd_ger_guj_ukr_qcu_eng_slo_fre_cic_heb_grk_owc_krd_tag_swe_swt_ita_swa_sun_tha_mlt_tml_fbf_igb_azi_hin_afr_aze_tsw_vie_hau_lda_dyu_akn	-0.583058625675402	-1.39315662027787	0.166893500258744
669	heb_rus_igb_urd_gam_hau_amr_fre_uzb_azi_yor_bat_ven_afr_cze_bsq_bos_amh_tsn_mnd_svk_ctl_ses_glc_ewe_guj_est_swa_lda_hun_ukr_mlt_geo_spa_prs_ben_slo_aeg_anl_pol_fin_cic_mao_pan_jav_jpn_tml_kor_nor_eng_moo_hin_mly_ita_wly_ind_cnt_krd_bam_lit_chh_arw_alb_scr_mol_qcu_grk_lat_swe_dyu_sod_por_tig_dut_tag_rom_xho_mcd_tsw_sun_tha_sid_knd_dgb_zul_aze_ger_bul_tur_fbf_vie_owc_akn_bem_swt	-1.18254403652607	-2.92461568819156	0.00433217756918673
670	heb_ukr_bam_rus_amr_anl_wly_eng_tur_aze_bem_sun_lda_alb_swe_bsq_bul_sid_igb_mnd_pol_dut_yor_scr_ewe_rom_fin_tsw_fbf_hun_hin_aeg_geo_ita_spa_glc_urd_mlt_tig_fre_est_swa_tag_slo_mao_jpn_knd_kor_grk_ben_akn_guj_jav_pan_owc_bat_cnt_mol_swt_prs_sod_krd_svk_lit_afr_qcu_por_ctl_bos_cic_amh_cze_hau_nor_mly_ger_zul_arw_dyu_ind_tha_chh_tml_dgb_moo_uzb_lat_mcd_azi_xho_vie_gam_tsn_ven_ses	-0.327184000422926	-0.774322299458043	0.440704326672842
671	aeg_slo_igb_urd_sid_anl_amh_ita_uzb_aze_bem_mly_akn_bos_prs_bsq_cze_chh_dgb_mnd_fre_lat_moo_guj_yor_ukr_fin_tsn_xho_hun_krd_owc_geo_mcd_rus_spa_por_mlt_amr_ctl_est_tsw_ind_ger_bat_jpn_tml_kor_alb_nor_cic_lit_tag_pol_tig_jav_cnt_swe_fbf_rom_wly_ben_pan_afr_arw_qcu_grk_scr_hin_ven_hau_mol_gam_dut_mao_glc_swa_eng_dyu_sun_tha_sod_knd_lda_zul_tur_bul_svk_azi_swt_vie_heb_ewe_bam_ses	-0.968404769741807	-2.35585329234612	0.0205803911280687
672	hau_glc_cic_bos_chh_wly_mlt_alb_aze_uzb_ewe_tag_moo_ukr_ita_bsq_afr_amr_fbf_mnd_ctl_cze_yor_nor_akn_ben_est_swa_tsw_fin_ger_sid_geo_bul_rom_pol_arw_amh_anl_mol_hun_igb_jav_grk_mao_jpn_tml_kor_prs_fre_swt_slo_ind_urd_gam_mly_cnt_por_dyu_svk_aeg_swe_krd_lat_eng_qcu_dut_guj_spa_tsn_owc_mcd_heb_scr_bat_hin_dgb_rus_lda_sun_tha_tig_knd_bam_ses_tur_lit_pan_azi_ven_vie_sod_xho_bem_zul	-0.261204477384573	-0.617559045510994	0.538375278778124
673	gam_prs_swa_pol_chh_aeg_owc_pan_uzb_azi_yor_mao_zul_lat_alb_bsq_nor_heb_akn_mnd_lit_ctl_tsw_svk_xho_bul_fin_moo_ses_est_eng_wly_geo_arw_glc_swe_ita_hau_mlt_guj_hun_lda_ind_bos_sun_jpn_knd_kor_dut_ger_tsn_mcd_tag_rom_amh_mly_cnt_slo_ewe_ben_amr_rus_mol_grk_fre_qcu_cze_ukr_afr_cic_sid_por_anl_spa_jav_scr_ven_hin_dyu_bat_tha_tig_tml_fbf_igb_aze_krd_urd_tur_swt_vie_sod_dgb_bam_bem	-0.0895674674831304	-0.211034250809551	0.833322278677931
674	chh_glc_dgb_dut_owc_mlt_amh_ctl_azi_uzb_lda_sun_bam_swe_ger_bsq_ukr_gam_akn_mnd_krd_ita_zul_bul_ven_hin_hun_ewe_fbf_fin_ben_heb_geo_rus_mol_lit_cze_amr_sod_spa_est_xho_bat_nor_tag_jpn_knd_kor_guj_scr_ses_alb_ind_rom_hau_mly_cnt_bos_yor_mcd_aeg_slo_eng_lat_fre_qcu_pol_svk_pan_cic_tig_arw_anl_urd_mao_afr_dyu_prs_igb_jav_tha_sid_tml_moo_bem_tur_grk_por_aze_swa_vie_wly_tsw_tsn_swt	0.471031032942946	1.11161235587034	0.269170328678217
675	wly_scr_fbf_pol_hau_mlt_anl_ger_azi_tur_akn_ind_lda_swe_ben_bsq_ctl_chh_moo_cnt_urd_rom_swt_svk_ven_ukr_hun_bam_yor_fin_bos_amh_geo_dut_fre_glc_grk_heb_sod_afr_est_zul_sun_mol_bat_jpn_tml_kor_spa_rus_tsn_por_mao_lat_gam_mly_mnd_hin_bem_eng_aeg_lit_cze_slo_nor_qcu_mcd_bul_ita_cic_tig_krd_amr_pan_tag_alb_swa_prs_dgb_jav_tha_sid_knd_dyu_ewe_aze_arw_guj_uzb_tsw_vie_owc_igb_ses_xho	0.358493337795024	0.845378850197126	0.400069091359639
676	sod_ben_bam_lat_heb_chh_mlt_ita_uzb_azi_tsw_ind_igb_guj_svk_bsq_mol_hau_cic_cnt_mcd_slo_tsn_grk_swt_swe_fin_ewe_bem_hun_bul_wly_geo_rom_cze_hin_bos_amr_aeg_ctl_est_xho_sun_ukr_mao_jpn_tml_kor_lit_urd_akn_afr_tag_pan_sid_bat_mnd_spa_ses_por_anl_glc_arw_alb_dut_qcu_prs_rus_nor_swa_amh_scr_tig_pol_jav_eng_fbf_ger_yor_mly_tha_gam_knd_lda_dyu_aze_fre_krd_tur_zul_vie_owc_dgb_ven_moo	-0.147655990740708	-0.348352208589638	0.728363017146001
677	owc_ctl_swa_fre_sod_chh_amh_lit_aze_azi_tsn_tag_akn_slo_ukr_bsq_afr_mlt_ven_mnd_rus_mcd_dgb_ger_bam_pan_hun_tsw_fbf_fin_scr_amr_geo_por_dut_bul_guj_aeg_gam_glc_est_ses_sun_urd_bat_jpn_knd_kor_cze_krd_bem_prs_mly_nor_anl_mao_cnt_ben_xho_mol_hau_spa_pol_swe_hin_qcu_grk_rom_lat_yor_heb_bos_tig_eng_ind_svk_dyu_ita_zul_jav_tha_wly_tml_moo_ewe_tur_alb_arw_uzb_lda_vie_sid_cic_igb_swt	-0.125529283848306	-0.296434414644809	0.76755932979889
678	owc_bul_tsn_mcd_anl_sod_heb_por_aze_uzb_swa_ind_tsw_prs_ctl_bsq_ben_wly_zul_cnt_glc_bos_lda_ger_cic_arw_est_ewe_moo_hun_ukr_mlt_geo_dut_spa_fre_urd_hau_chh_eng_fin_xho_jav_lit_mao_jpn_tml_kor_nor_pol_ven_slo_tag_hin_gam_bat_mnd_rom_dgb_rus_sid_ita_pan_guj_alb_qcu_svk_mol_cze_bam_aeg_grk_tig_afr_mly_lat_yor_krd_igb_sun_tha_amr_knd_ses_swt_tur_scr_swe_azi_bem_vie_amh_akn_dyu_fbf	-0.0682885625842551	-0.161057408171505	0.872397538483733
679	chh_rus_tsw_ita_hau_aeg_heb_rom_tur_aze_igb_sun_akn_afr_mcd_bsq_cze_wly_dgb_cnt_nor_bos_ewe_mol_fbf_glc_fin_zul_lda_hun_ctl_amh_geo_dut_pol_spa_por_mlt_amr_arw_est_moo_mly_slo_tag_jpn_tml_kor_krd_ukr_swa_prs_jav_fre_tig_bat_mnd_scr_ses_swe_owc_alb_svk_urd_guj_qcu_eng_bul_grk_swt_sod_pan_sid_ger_mao_ben_cic_lat_bem_ind_tha_gam_knd_tsn_ven_azi_hin_lit_uzb_dyu_vie_anl_bam_xho_yor	-0.106525933365507	-0.251165070315806	0.802240611401416
680	owc_ukr_ven_ctl_mlt_hau_amh_nor_uzb_aze_cic_mao_ewe_prs_guj_bsq_ger_heb_bem_cnt_fre_rom_dyu_spa_swt_glc_est_swa_moo_fin_lat_sid_geo_afr_pan_por_urd_wly_tig_ita_hun_dgb_tag_rus_jav_jpn_tml_kor_svk_arw_fbf_lit_mly_mol_sod_ind_mnd_bos_zul_scr_aeg_pol_bul_slo_hin_qcu_alb_grk_mcd_lda_amr_krd_anl_cze_bat_eng_ses_swe_tsn_sun_tha_gam_knd_bam_akn_azi_ben_dut_tur_xho_vie_chh_tsw_yor_igb	0.685564061151321	1.62364988503719	0.107835433797282
681	anl_cze_zul_ger_owc_sod_amh_pol_azi_uzb_fbf_mly_ses_urd_rom_bsq_ctl_tig_dyu_cnt_por_dut_cic_bul_tsn_swe_est_moo_ewe_fin_mcd_chh_geo_ita_glc_mol_svk_mlt_amr_eng_hun_igb_jav_arw_tag_jpn_tml_kor_lit_slo_ven_lat_mao_scr_hau_ind_mnd_spa_swt_nor_wly_bos_hin_alb_afr_qcu_pan_ben_rus_lda_aeg_prs_heb_fre_sun_krd_bem_guj_bam_bat_tha_sid_knd_akn_yor_tur_ukr_grk_aze_dgb_vie_gam_xho_tsw_swa	0.150790322560269	0.354893720154718	0.72347276120986
682	anl_ita_akn_ger_gam_hau_sod_eng_azi_uzb_moo_jav_igb_pol_hin_bsq_afr_wly_swa_cnt_pan_svk_zul_bul_bem_mcd_est_tsn_swt_hun_ukr_amh_geo_swe_ctl_alb_spa_mlt_heb_cze_fin_lda_tag_slo_ind_jpn_knd_kor_glc_grk_tsw_prs_sun_guj_amr_bat_mnd_nor_ses_rus_chh_lat_arw_bos_krd_qcu_lit_dut_urd_yor_owc_por_aeg_rom_mly_ben_ven_fre_dyu_mao_tha_sid_tml_fbf_dgb_tur_mol_scr_aze_ewe_vie_tig_bam_xho_cic	-0.314109228553614	-0.743321010342662	0.4591610573615
683	wly_lit_akn_glc_tig_heb_owc_svk_tur_aze_moo_ind_dyu_mcd_cze_bsq_ger_amr_cic_mnd_krd_por_bam_afr_ses_ukr_hun_ewe_xho_est_lat_chh_geo_nor_dut_grk_pol_anl_sid_ben_fin_lda_tag_bos_mly_jpn_tml_kor_mol_pan_bem_bul_jav_arw_hau_mao_cnt_ctl_swa_eng_mlt_scr_rom_hin_slo_qcu_ita_alb_spa_ven_gam_fre_amh_prs_sun_urd_tsn_guj_zul_bat_tha_sod_knd_fbf_dgb_uzb_rus_swe_azi_yor_vie_aeg_igb_tsw_swt	-0.61345110839937	-1.4658728479253	0.146055945246507
684	heb_rom_akn_dut_sid_chh_amr_alb_azi_tur_tsw_tag_moo_bul_lit_bsq_arw_tig_cic_cnt_ger_ukr_ses_pol_ewe_guj_fin_yor_ven_hun_urd_amh_geo_svk_ita_prs_spa_sod_wly_nor_est_swa_mly_scr_ind_jpn_tml_kor_afr_lat_bam_rus_mao_slo_hau_jav_mnd_ben_zul_cze_owc_glc_fre_ctl_por_qcu_pan_mcd_bos_fbf_aeg_grk_anl_hin_sun_swe_dyu_mol_igb_bat_tha_mlt_knd_dgb_bem_uzb_eng_krd_aze_lda_vie_gam_xho_swt_tsn	0.583447693925055	1.37935369736948	0.171093660987451
685	amr_guj_xho_svk_sid_hau_sod_pan_aze_azi_igb_bat_dyu_arw_ben_bsq_pol_mlt_swa_cnt_ctl_nor_cic_grk_fbf_spa_fin_ewe_tsw_hun_slo_aeg_geo_afr_mcd_rom_rus_amh_heb_bos_est_akn_mly_prs_ind_jpn_tml_kor_glc_mol_bam_lit_jav_hin_wly_sun_mnd_dut_zul_urd_tig_krd_por_ger_ukr_qcu_ita_bul_scr_moo_anl_alb_owc_swe_tag_eng_ses_fre_lda_mao_tha_gam_knd_tsn_ven_tur_lat_cze_uzb_yor_vie_chh_bem_swt_dgb	-0.287620947168374	-0.680042673256375	0.498166803457159
686	amh_rus_swt_pan_gam_amr_wly_fre_aze_tur_tsn_tag_xho_glc_dut_bsq_scr_anl_tsw_cnt_mcd_ctl_yor_mol_ewe_ukr_est_dgb_cic_hun_lat_hau_geo_pol_swe_grk_urd_tig_sod_por_fin_fbf_mly_prs_jav_jpn_tml_kor_rom_guj_swa_ita_ind_svk_heb_mao_mnd_eng_lda_spa_chh_arw_nor_ger_lit_qcu_krd_alb_ben_dyu_owc_slo_sid_cze_bat_hin_bam_afr_akn_sun_tha_mlt_knd_ses_bem_azi_bos_bul_uzb_moo_vie_aeg_ven_zul_igb	-0.6154905803553	-1.46959801389969	0.145045546609175
687	wly_ctl_igb_arw_anl_amh_tig_urd_azi_tur_swt_sun_bem_eng_mol_bsq_lat_sid_swa_cnt_pol_cze_tsn_por_yor_bos_hun_dgb_ses_est_swe_heb_geo_slo_ukr_alb_bul_aeg_gam_nor_fin_cic_tag_rom_bat_jpn_tml_kor_pan_ita_ewe_afr_ind_mcd_sod_mao_mnd_lit_lda_svk_owc_dut_scr_rus_prs_qcu_grk_guj_krd_fbf_chh_fre_mlt_ger_jav_hin_dyu_ben_tsw_mly_tha_amr_knd_akn_bam_aze_glc_spa_uzb_xho_vie_hau_ven_moo_zul	-0.518586163597224	-1.23774174966443	0.218927600417418
688	heb_ger_zul_ukr_aeg_amh_sid_spa_aze_azi_xho_sun_igb_urd_alb_bsq_ctl_amr_akn_mnd_lat_eng_moo_mol_ses_krd_hun_lda_yor_est_pol_anl_geo_prs_guj_svk_dut_hau_wly_ita_fin_swa_jav_rom_tag_jpn_tml_kor_bul_hin_tsn_mcd_mly_scr_gam_bat_cnt_slo_bam_arw_chh_nor_lit_ben_swe_qcu_pan_glc_afr_ven_sod_rus_owc_por_ind_cze_ewe_fre_fbf_mao_tha_tig_knd_bem_swt_tur_bos_grk_uzb_tsw_vie_mlt_cic_dgb_dyu	-0.257022541972205	-0.607686605769922	0.544876405951734
689	owc_krd_bem_nor_chh_amh_anl_dut_tur_uzb_cic_jav_yor_alb_prs_bsq_eng_mlt_fbf_cnt_ita_por_swa_bul_xho_ben_hun_ven_swt_fin_afr_tig_geo_lat_ctl_arw_pol_heb_wly_cze_est_dgb_mly_ger_tag_jpn_tml_kor_fre_slo_ewe_pan_bat_bos_sid_mao_mnd_urd_tsw_scr_sod_swe_ukr_mcd_hin_qcu_rus_guj_spa_moo_aeg_lit_amr_rom_ind_svk_lda_mol_akn_sun_tha_gam_knd_tsn_bam_aze_grk_glc_azi_ses_vie_hau_dyu_zul_igb	0.388048190319166	0.916442603387619	0.361805158016501
690	sid_mol_bem_grk_gam_hau_chh_bos_uzb_tur_dyu_bat_lda_ctl_mcd_bsq_scr_heb_dgb_cnt_krd_ita_ven_svk_moo_ben_fin_swa_ses_est_lat_anl_geo_por_bul_alb_spa_wly_amh_rom_hun_cic_mly_fre_mao_jpn_tml_kor_dut_rus_tsn_ger_sun_cze_sod_ind_mnd_glc_bam_nor_mlt_urd_slo_prs_swe_qcu_ukr_pan_eng_swt_tig_guj_amr_pol_jav_afr_zul_arw_igb_tag_tha_aeg_knd_yor_xho_azi_hin_lit_aze_akn_vie_owc_fbf_ewe_tsw	-0.759155717870831	-1.82476657672563	0.0712468090201483
691	amr_swe_moo_slo_chh_aeg_heb_lit_aze_uzb_ewe_sun_igb_urd_ger_bsq_alb_sod_fbf_mnd_svk_bos_lda_lat_bam_guj_est_ses_cic_hun_pol_wly_geo_mcd_nor_dut_bul_gam_tig_eng_fin_tsn_tag_por_ind_jpn_knd_kor_krd_rom_akn_mol_bat_hin_owc_mly_cnt_prs_bem_ita_anl_glc_ctl_ben_afr_qcu_pan_cze_spa_swa_sid_grk_amh_rus_jav_arw_xho_ukr_dyu_mao_tha_mlt_tml_zul_swt_tur_fre_scr_azi_ven_vie_hau_tsw_dgb_yor	-0.679666894283242	-1.62707698304742	0.107104373993196
692	gam_grk_bam_prs_anl_sod_hau_spa_tur_uzb_dgb_tag_moo_pan_hin_bsq_ctl_tig_ewe_mnd_slo_ukr_swt_ger_dyu_bul_fin_yor_tsn_hun_dut_mlt_geo_rus_rom_mcd_fre_wly_chh_eng_est_zul_jav_scr_mly_jpn_tml_kor_ben_lit_igb_ita_mao_mol_owc_bat_cnt_lat_cic_glc_aeg_por_pol_bos_krd_qcu_arw_guj_swe_xho_amh_svk_heb_urd_ind_cze_fbf_nor_akn_sun_tha_sid_knd_ven_lda_azi_afr_alb_aze_swa_vie_amr_tsw_ses_bem	-0.00246424427125313	-0.00580801860899488	0.995378338252485
693	amh_fre_bem_krd_owc_aeg_mlt_ger_aze_uzb_swa_mao_ewe_mcd_pol_bsq_grk_amr_fbf_mnd_lat_bos_ven_nor_bam_slo_fin_dyu_swt_est_urd_tig_geo_arw_hin_spa_dut_wly_heb_rus_hun_igb_jav_ita_tag_jpn_tml_kor_mol_svk_yor_eng_sun_bul_gam_bat_cnt_prs_akn_pan_chh_por_ben_guj_ctl_qcu_lit_rom_afr_lda_sid_ukr_hau_glc_ind_alb_zul_cze_tsn_mly_tha_sod_knd_dgb_xho_azi_scr_swe_tur_cic_vie_anl_tsw_ses_moo	-0.75197837784966	-1.80642563998254	0.074086271715616
694	gam_rom_akn_scr_hau_wly_tig_guj_azi_tur_igb_ind_ses_nor_ben_bsq_slo_aeg_yor_mnd_krd_bos_tsn_por_fbf_urd_fin_tsw_ven_hun_ukr_chh_geo_prs_cze_hin_grk_anl_amr_lat_est_bem_bat_ger_mao_jpn_tml_kor_swe_alb_dgb_mcd_sun_bul_sod_mly_cnt_fre_ewe_arw_sid_mol_afr_spa_svk_qcu_ita_rus_eng_swa_mlt_glc_heb_dut_jav_lit_xho_pan_dyu_tag_tha_owc_knd_lda_zul_uzb_ctl_pol_aze_cic_vie_amh_swt_moo_bam	-0.150649823644237	-0.355316213447573	0.723157308262349
695	hau_hin_akn_dut_sid_aeg_sod_prs_aze_azi_tsn_tag_dyu_lit_rus_bsq_bul_wly_bem_mnd_fre_guj_ewe_grk_bam_mcd_fin_ses_swt_est_bos_owc_geo_ita_afr_alb_ctl_mlt_gam_lat_hun_dgb_mly_mol_bat_jpn_tml_kor_eng_krd_xho_svk_sun_nor_chh_jav_cnt_slo_swa_spa_anl_pol_rom_ben_por_qcu_glc_arw_swe_cic_amh_pan_heb_urd_mao_ukr_moo_cze_tsw_ind_tha_amr_knd_lda_igb_uzb_ger_scr_tur_zul_vie_tig_fbf_ven_yor	-0.0995593319008317	-0.234560440822955	0.81506555958534
696	sod_swe_fbf_por_aeg_sid_amr_mcd_azi_aze_tsw_jav_igb_lit_ger_bsq_eng_wly_swt_mnd_alb_cze_xho_afr_lda_urd_est_bam_dyu_hun_slo_heb_geo_bul_ctl_rus_rom_chh_amh_guj_fin_tsn_bat_bos_mao_jpn_knd_kor_prs_krd_akn_fre_ind_svk_gam_tag_cnt_pan_cic_hin_hau_arw_glc_pol_nor_qcu_lat_grk_mol_ses_tig_ben_mlt_spa_mly_scr_dgb_ukr_bem_sun_tha_anl_tml_ewe_swa_tur_dut_ita_uzb_moo_vie_owc_ven_zul_yor	0.0776969961243084	0.182804809810936	0.855349096801459
697	aeg_ben_fbf_urd_amh_sid_owc_scr_aze_azi_ewe_mao_cic_fre_mcd_bsq_nor_mlt_swt_mnd_slo_prs_igb_afr_yor_grk_fin_tsn_tsw_est_bos_chh_geo_glc_arw_alb_ukr_gam_sod_spa_hun_bam_sun_ita_mly_jpn_knd_kor_mol_ctl_dgb_rus_ind_dut_heb_tag_cnt_pol_bem_rom_hau_bul_cze_guj_lit_qcu_hin_lat_ger_xho_tig_por_anl_swe_jav_eng_akn_krd_moo_bat_tha_amr_tml_ses_swa_tur_svk_pan_uzb_dyu_vie_wly_zul_lda_ven	-0.156505376810791	-0.36913018113554	0.712869779928911
698	aeg_pol_tsw_glc_amr_hau_tig_lat_azi_tur_ewe_ind_xho_bul_fre_bsq_ben_wly_swa_cnt_por_cze_moo_grk_fbf_rom_hun_cic_igb_fin_bos_amh_geo_ukr_prs_eng_svk_chh_owc_spa_est_lda_bat_rus_mly_jpn_tml_kor_hin_mol_bem_mcd_tag_nor_anl_sun_mnd_urd_ses_dut_mlt_alb_ita_afr_swe_qcu_krd_arw_slo_dgb_gam_lit_sid_ctl_mao_ger_ven_pan_akn_jav_tha_heb_knd_zul_tsn_aze_guj_scr_uzb_dyu_vie_sod_yor_swt_bam	0.543930476621447	1.28883055608611	0.200653792825393
699	sid_ita_ven_lat_hau_amr_wly_mcd_uzb_azi_cic_tag_ewe_ben_scr_bsq_lit_sod_dgb_mnd_mol_por_akn_cze_bem_grk_hun_fbf_swa_fin_glc_amh_geo_slo_pan_prs_ger_owc_anl_afr_est_ses_sun_bos_bat_jpn_knd_kor_alb_eng_tsn_urd_mao_spa_mlt_ind_cnt_swe_swt_hin_aeg_rus_guj_dut_fre_qcu_bul_svk_nor_moo_heb_krd_chh_pol_jav_ctl_xho_rom_yor_mly_tha_gam_tml_zul_dyu_aze_ukr_arw_tur_bam_vie_tig_tsw_igb_lda	-0.170298917727789	-0.401870374606208	0.68870148685933
700	anl_dut_zul_glc_amh_mlt_sod_prs_uzb_aze_swt_jav_tsn_pan_ita_bsq_ger_owc_xho_cnt_pol_bos_tsw_spa_cic_mcd_hun_bem_ven_est_eng_hau_geo_scr_lat_svk_guj_gam_chh_rom_fin_yor_sun_ctl_mly_jpn_knd_kor_grk_arw_dgb_lit_bat_nor_sid_mao_mnd_cze_swa_ukr_amr_rus_bul_afr_ben_qcu_hin_swe_krd_akn_heb_urd_aeg_por_ind_slo_moo_alb_dyu_tag_tha_wly_tml_ewe_bam_azi_fre_mol_tur_ses_vie_tig_lda_fbf_igb	-0.0989418410736042	-0.233190515681249	0.816125954852518
701	sod_mcd_akn_alb_gam_heb_hau_rom_azi_aze_lda_tag_tsn_swe_mol_bsq_pan_tig_fbf_mnd_lat_ger_moo_fre_zul_arw_est_bem_cic_hun_nor_aeg_geo_cze_slo_afr_ukr_mlt_amh_ita_fin_swt_ind_hin_jav_jpn_knd_kor_rus_svk_igb_ben_sun_prs_wly_mly_cnt_spa_dgb_glc_chh_por_dut_lit_guj_qcu_bul_grk_bos_ewe_anl_scr_sid_pol_mao_krd_yor_ctl_xho_bat_tha_amr_tml_swa_dyu_tur_urd_eng_uzb_ven_vie_owc_ses_tsw_bam	-0.843568074250289	-2.04152518888871	0.0440315168630779
702	anl_prs_lda_rom_wly_hau_sid_svk_azi_tur_bam_sun_yor_afr_rus_bsq_bos_gam_dgb_mnd_arw_grk_moo_nor_ewe_pan_est_swa_swt_fin_mcd_tig_geo_pol_dut_glc_lat_heb_owc_ger_hun_akn_ind_mol_tag_jpn_knd_kor_ukr_ctl_xho_spa_mly_swe_mlt_jav_cnt_bul_fbf_scr_amr_por_hin_lit_eng_qcu_slo_alb_ita_ven_chh_krd_amh_urd_mao_fre_tsw_guj_bem_bat_tha_sod_tml_zul_tsn_uzb_cze_ben_aze_igb_vie_aeg_dyu_ses_cic	-0.506211645286967	-1.20661671051537	0.230640143615179
703	sid_prs_ses_glc_anl_amh_mlt_pol_uzb_azi_zul_mly_ven_ukr_svk_bsq_grk_heb_tsn_cnt_cze_spa_ewe_scr_tsw_slo_hun_bam_fbf_est_rus_sod_geo_krd_mcd_pan_arw_hau_gam_nor_fin_bem_sun_bul_mao_jpn_tml_kor_alb_ben_swa_ita_tag_ctl_wly_ind_mnd_lat_yor_eng_owc_bos_afr_por_mol_qcu_swe_rom_dut_moo_aeg_lit_chh_guj_jav_ger_swt_fre_lda_bat_tha_tig_knd_dgb_akn_aze_urd_hin_tur_xho_vie_amr_igb_dyu_cic	0.217195569311975	0.511533920048	0.61018967967122
704	chh_arw_igb_ukr_amh_amr_heb_fre_aze_uzb_fbf_mly_zul_afr_mcd_bsq_swe_anl_ses_mnd_urd_nor_bam_hin_xho_alb_hun_lda_tsw_fin_spa_sod_geo_rus_pan_ita_krd_gam_sid_guj_est_ven_ind_slo_mao_jpn_knd_kor_bos_grk_swa_pol_jav_prs_owc_bat_cnt_cze_bem_ctl_hau_lit_bul_ben_scr_qcu_mol_ger_lat_dyu_mlt_dut_tig_rom_tag_eng_ewe_glc_tsn_sun_tha_wly_tml_moo_yor_tur_por_svk_azi_dgb_vie_aeg_swt_cic_akn	-0.664027069037436	-1.59165756489515	0.114855221959357
705	chh_ben_tsn_rom_owc_sod_wly_swe_azi_uzb_ven_ind_dyu_pan_bos_bsq_nor_heb_akn_mnd_pol_eng_ses_guj_tsw_ita_hun_lda_yor_fin_lit_anl_geo_grk_arw_slo_krd_tig_hau_svk_est_swa_sun_mcd_bat_jpn_knd_kor_cze_bul_moo_hin_tag_por_amh_jav_cnt_rus_dgb_urd_sid_ctl_alb_lat_scr_qcu_dut_afr_ukr_igb_aeg_prs_gam_spa_mao_ger_xho_fre_bem_mly_tha_mlt_tml_swt_fbf_aze_mol_glc_tur_zul_vie_amr_bam_cic_ewe	-0.41656780597952	-0.990022679639595	0.324731892199966
706	wly_alb_tsw_eng_anl_amr_tig_spa_tur_aze_xho_ind_ses_krd_nor_bsq_rus_sod_zul_mnd_fre_lit_yor_rom_fbf_ben_fin_bam_swt_est_swe_heb_geo_arw_glc_ger_dut_mlt_sid_scr_hun_ewe_bat_slo_mao_jpn_tml_kor_lat_ita_bem_grk_tag_hin_aeg_sun_cnt_pan_lda_mcd_amh_urd_guj_prs_pol_qcu_ukr_afr_bos_ven_hau_por_owc_mol_mly_bul_moo_cze_tsn_jav_tha_gam_knd_dgb_swa_azi_ctl_svk_uzb_akn_vie_chh_cic_igb_dyu	0.739021537345886	1.75227501209098	0.0830225195763451
707	heb_dut_igb_mcd_hau_wly_amr_hin_tur_aze_lda_mao_yor_pan_ukr_bsq_svk_tig_ses_cnt_afr_mol_dyu_swe_cic_guj_hun_swa_akn_fin_krd_gam_geo_rom_ctl_alb_bos_anl_chh_prs_est_xho_jav_lat_tag_jpn_tml_kor_arw_rus_tsw_ben_ind_scr_owc_mly_mnd_glc_fbf_pol_amh_bul_ita_nor_grk_qcu_eng_spa_por_moo_sod_ger_sid_urd_sun_slo_dgb_cze_zul_bat_tha_mlt_knd_tsn_swt_uzb_fre_lit_azi_ewe_vie_aeg_bam_ven_bem	-0.655622803118475	-1.56958886516955	0.119907078946716
708	owc_krd_swa_guj_gam_wly_chh_fre_tur_aze_bam_bat_swt_pol_afr_bsq_bul_hau_bem_mnd_rom_dut_fbf_spa_dgb_scr_hun_cic_zul_est_pan_amr_geo_bos_nor_ukr_cze_tig_aeg_ben_fin_yor_ind_swe_tag_jpn_knd_kor_mol_svk_moo_glc_mao_lat_heb_sun_cnt_prs_xho_alb_sod_slo_grk_rus_ita_qcu_ctl_lit_por_igb_amh_arw_sid_ger_mly_urd_dyu_mcd_ses_jav_tha_mlt_tml_ven_tsw_azi_eng_hin_uzb_tsn_vie_anl_lda_akn_ewe	-1.02332937568458	-2.49958707016043	0.0141866728432802
709	heb_mol_yor_pan_aeg_tig_owc_urd_uzb_tur_swa_sun_akn_lat_spa_bsq_cze_sid_ewe_cnt_guj_ita_cic_afr_ven_bul_est_ses_xho_fin_ukr_amr_geo_grk_rom_lit_mcd_hau_gam_por_hun_tsn_mao_hin_mly_jpn_tml_kor_prs_ger_moo_alb_ind_scr_chh_bat_mnd_pol_tsw_ctl_amh_krd_fre_ben_glc_qcu_dut_arw_swe_bam_anl_rus_mlt_bos_tag_eng_fbf_slo_swt_jav_tha_sod_knd_dyu_igb_aze_svk_nor_azi_lda_vie_wly_bem_zul_dgb	0.289404853912512	0.681674518128457	0.49713888370196
710	tig_mcd_swa_afr_aeg_sid_owc_glc_aze_azi_dyu_jav_igb_dut_ctl_bsq_bos_sod_akn_mnd_fre_ita_yor_ben_bam_guj_est_moo_cic_hun_krd_wly_geo_nor_spa_lat_pan_anl_amh_ger_fin_lda_bat_eng_ind_jpn_tml_kor_prs_alb_xho_rom_mly_hin_gam_sun_cnt_mol_tsn_svk_hau_pol_ukr_rus_scr_qcu_swe_cze_por_ewe_mlt_grk_heb_bul_tag_lit_ses_arw_dgb_mao_tha_chh_knd_bem_tsw_tur_urd_slo_uzb_swt_vie_amr_zul_ven_fbf	0.00839166102745708	0.0197813109433969	0.984260205119519
711	owc_rom_bem_alb_anl_amh_heb_ger_aze_uzb_ses_tag_tsw_ita_lit_bsq_krd_mlt_dyu_mnd_swe_rus_swt_ben_xho_mol_fin_lda_dgb_est_svk_wly_geo_guj_scr_spa_pol_gam_sod_por_hun_fbf_bat_pan_mao_jpn_knd_kor_nor_lat_moo_ukr_jav_urd_amr_sun_cnt_afr_cic_eng_hau_dut_fre_grk_mcd_qcu_bul_glc_slo_swa_chh_prs_tig_bos_ind_cze_ewe_arw_akn_mly_tha_sid_tml_zul_tsn_tur_hin_ctl_azi_yor_vie_aeg_bam_ven_igb	0.201817880655106	0.474759109369047	0.636071666697619
712	heb_slo_tsw_rom_hau_amh_gam_nor_aze_tur_ses_mao_akn_grk_guj_bsq_urd_mlt_moo_mnd_alb_ita_cic_mcd_swa_por_est_ven_dgb_fin_lat_owc_geo_ukr_cze_ben_hin_chh_wly_afr_hun_fbf_tag_bul_jav_jpn_tml_kor_mol_ger_igb_svk_ind_dut_sod_bat_cnt_rus_zul_pan_anl_scr_lit_krd_swe_qcu_pol_ctl_arw_lda_amr_prs_sid_fre_mly_glc_swt_eng_xho_sun_tha_tig_knd_ewe_yor_azi_bos_spa_uzb_bem_vie_aeg_dyu_bam_tsn	0.587526225806443	1.39098573901065	0.167548820082555
713	hau_nor_igb_pan_amh_gam_tig_cze_aze_uzb_akn_mly_bem_mcd_prs_bsq_ita_heb_ewe_cnt_ctl_fre_moo_ger_zul_rus_hun_ses_cic_est_pol_anl_geo_slo_por_rom_glc_amr_aeg_arw_fin_lda_ind_lat_jav_jpn_tml_kor_alb_urd_xho_ben_tag_swe_wly_mao_mnd_spa_dgb_afr_chh_eng_mol_bos_bul_qcu_dut_krd_ukr_dyu_sid_grk_sod_svk_bat_hin_yor_guj_swt_sun_tha_mlt_knd_bam_tsn_tur_lit_scr_azi_ven_vie_owc_swa_fbf_tsw	-1.13563716057134	-2.79841803077024	0.00624296306850727
714	amr_lat_bam_hin_anl_aeg_tig_alb_azi_aze_bem_ind_fbf_rus_bul_bsq_swe_wly_igb_cnt_nor_pan_dgb_guj_tsw_afr_hun_cic_akn_fin_svk_heb_geo_ctl_ukr_mcd_urd_mlt_hau_mol_est_zul_sun_spa_jav_jpn_tml_kor_por_glc_ven_fre_bat_bos_owc_mly_mnd_pol_swa_prs_sod_arw_ita_eng_ger_qcu_rom_krd_scr_ewe_sid_ben_chh_cze_tag_slo_xho_grk_ses_mao_tha_amh_knd_tsn_swt_tur_lit_dut_uzb_dyu_vie_gam_yor_lda_moo	-0.771982800734772	-1.85817641598731	0.0663074121296232
715	heb_ger_fbf_bul_anl_tig_aeg_nor_aze_uzb_ses_tag_yor_ben_dut_bsq_rom_sod_dgb_mnd_spa_por_tsn_mcd_cic_eng_hun_dyu_moo_est_afr_gam_geo_slo_alb_krd_ctl_sid_mlt_cze_fin_zul_sun_prs_jav_jpn_tml_kor_ita_svk_ewe_arw_mao_mol_wly_bat_cnt_rus_bem_hin_owc_pan_lit_bos_ukr_qcu_swe_lat_urd_bam_hau_fre_amr_guj_mly_pol_lda_grk_xho_ind_tha_chh_knd_swa_igb_azi_glc_scr_tur_swt_vie_amh_ven_tsw_akn	0.165669555883124	0.389463864172437	0.697823450315945
716	amh_mol_swt_rus_anl_tig_amr_slo_aze_azi_ses_mly_dgb_ita_hin_bsq_por_owc_akn_cnt_spa_nor_cic_fre_bam_cze_est_swa_dyu_hun_swe_gam_geo_guj_glc_ctl_urd_mlt_sid_mcd_fin_yor_sun_svk_bat_jpn_knd_kor_arw_dut_tsw_afr_ind_grk_chh_mao_mnd_pan_ven_lit_heb_scr_pol_krd_rom_qcu_lat_ger_ben_bem_wly_bos_sod_prs_jav_ukr_xho_alb_igb_tag_tha_aeg_tml_ewe_fbf_tur_eng_bul_uzb_moo_vie_hau_lda_zul_tsn	-0.406845844567857	-0.965136914269809	0.336979264388148
717	amr_dut_swa_ita_tig_owc_sod_arw_uzb_tur_lda_ind_akn_swe_alb_bsq_mcd_chh_zul_mnd_rus_bul_cic_afr_tsn_spa_hun_tsw_ven_est_pol_aeg_geo_slo_urd_ctl_pan_amh_heb_prs_fin_dyu_mao_mol_sun_jpn_tml_kor_grk_fre_xho_scr_jav_hin_mlt_mly_cnt_guj_dgb_ger_anl_krd_lit_ukr_eng_qcu_svk_ben_cze_yor_wly_lat_sid_bos_bat_nor_ewe_por_fbf_tag_tha_gam_knd_ses_swt_azi_rom_glc_aze_bem_vie_hau_igb_moo_bam	-1.01419856338185	-2.47666667074495	0.0150689153220354
718	tig_bos_tsn_glc_heb_hau_wly_ger_aze_tur_bem_mly_igb_eng_arw_bsq_ctl_chh_ven_mnd_guj_afr_tsw_dut_fbf_krd_fin_swt_akn_hun_ita_mlt_geo_cze_alb_mol_rom_sid_amr_prs_est_ses_jav_mcd_tag_jpn_tml_kor_pol_rus_dgb_scr_bat_hin_owc_ind_cnt_lit_xho_fre_sod_nor_slo_ukr_lat_qcu_pan_bul_spa_moo_amh_urd_aeg_ben_mao_swe_bam_svk_cic_sun_tha_gam_knd_yor_lda_uzb_grk_por_azi_dyu_vie_anl_ewe_swa_zul	0.203622915740385	0.479230951596733	0.632899307975826
719	tig_rom_ewe_alb_sid_aeg_heb_arw_azi_uzb_zul_mly_bam_swe_bul_bsq_prs_gam_xho_mnd_pan_bos_moo_ger_yor_mol_est_swt_akn_hun_glc_anl_geo_afr_hin_lat_dut_amr_chh_nor_fin_tsw_sun_ukr_tag_jpn_tml_kor_grk_scr_bem_lit_mao_ctl_mlt_bat_cnt_ben_lda_eng_wly_cze_ita_fre_mcd_qcu_por_rus_slo_dyu_sod_urd_hau_spa_jav_svk_igb_guj_cic_ind_tha_owc_knd_ses_swa_aze_pol_krd_tur_fbf_vie_amh_ven_tsn_dgb	-0.522595301909132	-1.24533633239759	0.216136752335257
720	amh_slo_bem_lat_wly_heb_sod_fre_tur_azi_tsn_bat_swt_ctl_svk_bsq_guj_tig_fbf_cnt_ben_bos_zul_cze_moo_glc_hun_swa_xho_fin_afr_chh_geo_mcd_por_hin_bul_owc_gam_lit_est_ven_mao_urd_jav_jpn_knd_kor_prs_pol_tsw_eng_tag_grk_sid_ind_mnd_rom_akn_nor_mlt_ukr_swe_ita_scr_qcu_pan_dut_krd_cic_hau_rus_anl_alb_mly_arw_igb_spa_dyu_sun_tha_aeg_tml_lda_bam_aze_ger_mol_uzb_ses_vie_amr_ewe_yor_dgb	-0.204107648880944	-0.482113709673943	0.630857884310766
721	sid_guj_tsn_scr_aeg_chh_tig_mcd_aze_tur_lda_mly_dyu_prs_nor_bsq_ita_wly_tsw_cnt_rus_bul_moo_pan_igb_por_fin_ses_bem_est_alb_heb_geo_pol_mol_bos_krd_amh_gam_urd_hun_cic_mao_slo_tag_jpn_knd_kor_arw_spa_ewe_swe_sun_ukr_hau_ind_mnd_lit_ven_rom_anl_lat_glc_hin_dut_qcu_cze_ger_ben_xho_amr_afr_sod_svk_bat_ctl_bam_eng_swt_jav_tha_mlt_tml_dgb_swa_azi_fre_grk_uzb_fbf_vie_owc_yor_zul_akn	1.10747372017153	2.67819713474	0.00875190893767177
722	hau_afr_tsn_glc_amh_mlt_sid_pol_uzb_tur_dyu_sun_ven_dut_mol_bsq_bul_aeg_zul_mnd_arw_ben_akn_slo_swt_por_hun_dgb_swa_fin_eng_tig_geo_urd_ita_grk_alb_anl_wly_hin_est_lda_tag_prs_mao_jpn_tml_kor_fre_ger_tsw_guj_ind_lit_gam_bat_cnt_cze_moo_ukr_amr_pan_rus_mcd_krd_qcu_scr_bos_swe_cic_owc_ctl_heb_svk_jav_spa_igb_rom_ses_mly_tha_sod_knd_bem_bam_azi_lat_nor_aze_yor_vie_chh_ewe_fbf_xho	-0.377779310189072	-0.895695183955392	0.372728105818386
723	amh_prs_fbf_bos_sid_sod_tig_svk_uzb_aze_dgb_bat_xho_ukr_urd_bsq_rus_heb_swt_cnt_rom_pol_dyu_afr_yor_por_hun_bem_ewe_fin_scr_aeg_geo_ger_cze_bul_glc_mlt_hau_ben_est_ses_tag_krd_ind_jpn_tml_kor_mol_eng_tsn_arw_sun_mcd_wly_mly_mnd_swe_bam_alb_amr_grk_guj_pan_lit_qcu_hin_dut_nor_tsw_chh_ctl_gam_slo_mao_ita_lda_fre_igb_jav_tha_anl_knd_zul_cic_tur_spa_lat_azi_akn_vie_owc_swa_ven_moo	-1.04276663580647	-2.5530799661906	0.0123052663184639
724	owc_bos_swt_hin_aeg_heb_tig_ben_aze_azi_dyu_jav_ewe_scr_rus_bsq_ita_gam_lda_cnt_fre_eng_bem_slo_swa_nor_hun_akn_ses_est_afr_amh_geo_cze_rom_ger_lit_anl_chh_urd_fin_dgb_sun_guj_mao_jpn_knd_kor_krd_mol_moo_arw_tag_svk_wly_mly_mnd_por_xho_lat_hau_pan_dut_glc_spa_qcu_ukr_bul_ctl_zul_amr_prs_sid_swe_ind_mcd_fbf_alb_ven_bat_tha_sod_tml_bam_tsw_uzb_grk_pol_tur_igb_vie_mlt_tsn_cic_yor	-0.186107598143204	-0.439944150227086	0.660998293813337
725	anl_guj_moo_hin_amh_aeg_hau_rus_aze_uzb_akn_sun_tsn_mcd_glc_bsq_ita_wly_dyu_mnd_swe_pan_ven_eng_swt_krd_hun_zul_cic_est_dut_sod_geo_slo_svk_bos_fre_tig_gam_cze_fin_bam_mly_lit_tag_jpn_tml_kor_ukr_scr_yor_urd_bat_arw_mlt_jav_cnt_pol_xho_nor_chh_grk_por_lat_ben_qcu_ger_bul_afr_ses_heb_rom_sid_ctl_mao_mol_lda_spa_fbf_ind_tha_amr_knd_ewe_bem_azi_prs_alb_tur_dgb_vie_owc_igb_swa_tsw	-0.668265699893663	-1.59923772203923	0.113159792011359
726	tig_glc_tsn_bos_sod_chh_amh_cze_uzb_aze_fbf_jav_cic_slo_mcd_bsq_lit_owc_zul_mnd_lat_guj_ven_swe_swa_dut_fin_ses_lda_est_grk_anl_geo_hin_nor_pan_ben_gam_amr_urd_hun_akn_bat_spa_ind_jpn_tml_kor_ukr_ctl_swt_krd_mao_mol_aeg_tag_cnt_scr_dgb_por_hau_eng_ita_fre_arw_qcu_alb_pol_rus_bem_sid_prs_wly_afr_sun_rom_tsw_svk_bam_mly_tha_heb_knd_igb_dyu_tur_bul_ger_azi_ewe_vie_mlt_yor_moo_xho	-0.514859477085906	-1.22606766864869	0.223268716026927
727	wly_bos_ven_slo_sod_chh_mlt_ger_tur_uzb_dyu_sun_yor_ukr_arw_bsq_mol_anl_ses_mnd_ita_spa_lda_fre_igb_scr_hun_cic_swt_fin_dut_tig_geo_swe_svk_rom_ctl_heb_aeg_mcd_est_ewe_tag_cze_ind_jpn_tml_kor_afr_rus_moo_lit_mly_hin_amh_mao_cnt_bul_tsw_urd_hau_guj_pan_alb_krd_qcu_glc_pol_prs_bam_owc_grk_sid_por_jav_lat_swa_ben_xho_bat_tha_gam_knd_fbf_tsn_azi_nor_eng_aze_zul_vie_amr_akn_bem_dgb	-0.733838659897068	-1.76270200839608	0.0812359434963919
728	chh_slo_igb_ukr_aeg_mlt_anl_guj_uzb_aze_fbf_sun_zul_ben_grk_bsq_svk_amh_swa_mnd_mcd_bos_ewe_bul_swt_lit_fin_dyu_lda_est_dut_owc_geo_pol_prs_arw_ctl_amr_hau_por_hun_ses_bat_krd_ind_jpn_knd_kor_eng_lat_yor_glc_mly_fre_wly_tag_cnt_ita_moo_afr_gam_ger_urd_rus_hin_qcu_swe_pan_alb_xho_tig_cze_heb_rom_jav_spa_akn_mol_tsw_mao_tha_sid_tml_dgb_cic_azi_scr_nor_tur_tsn_vie_sod_bem_ven_bam	0.235965879256004	0.555576886193196	0.57983419761056
729	gam_swe_tsn_urd_tig_hau_heb_mcd_uzb_aze_swt_mao_cic_fre_dut_bsq_ger_mlt_dgb_mnd_rom_eng_zul_scr_bem_krd_fin_tsw_fbf_hun_cze_chh_geo_alb_ukr_afr_pan_sid_owc_grk_est_bam_ind_rus_tag_jpn_knd_kor_arw_ben_ses_lit_bat_bos_wly_sun_cnt_mol_swa_guj_sod_spa_bul_glc_prs_qcu_lat_pol_svk_akn_amh_por_anl_hin_mly_slo_ewe_ctl_moo_jav_tha_aeg_tml_dyu_lda_azi_ita_nor_tur_igb_vie_amr_xho_yor_ven	-0.682575692176165	-1.63583250102338	0.105254778674938
730	amh_alb_ses_lat_sod_aeg_gam_por_azi_aze_zul_sun_dgb_pol_urd_bsq_glc_mlt_bam_mnd_afr_bul_xho_eng_swt_ben_est_akn_dyu_hun_scr_hau_geo_swe_ita_dut_spa_sid_chh_ctl_fin_moo_bat_hin_ind_jpn_tml_kor_grk_nor_cic_arw_mao_pan_amr_tag_cnt_rom_tsn_mol_wly_cze_ukr_slo_krd_qcu_lit_bos_rus_swa_heb_svk_owc_ger_jav_prs_tsw_guj_yor_mly_tha_anl_knd_fbf_bem_uzb_mcd_fre_tur_ven_vie_tig_lda_ewe_igb	-0.344770446702549	-0.816928665685495	0.4160570077811
731	amr_eng_bem_mcd_tig_sid_hau_guj_aze_uzb_dyu_sun_lda_fre_urd_bsq_bul_anl_cic_cnt_rom_prs_swt_arw_ewe_grk_est_akn_igb_hun_pan_owc_geo_ben_hin_lat_ctl_aeg_heb_afr_fin_moo_tag_lit_bat_jpn_knd_kor_krd_mol_xho_por_mly_nor_sod_ind_mnd_scr_ven_glc_chh_svk_rus_bos_ita_qcu_pol_alb_swe_swa_gam_cze_wly_slo_jav_ukr_bam_ger_zul_mao_tha_mlt_tml_tsn_dgb_azi_dut_spa_tur_yor_vie_amh_fbf_tsw_ses	-1.34761976201123	-3.36931255867127	0.00109821334677221
732	anl_glc_ewe_ben_tig_mlt_hau_rus_aze_azi_dyu_mly_fbf_bul_ita_bsq_swe_chh_xho_cnt_ukr_hin_igb_cze_cic_prs_fin_yor_dgb_est_arw_amh_geo_scr_pan_por_lit_wly_gam_grk_hun_bam_bat_spa_tag_jpn_knd_kor_lat_bos_ven_dut_ind_mcd_amr_jav_mnd_guj_akn_eng_heb_ctl_fre_mol_pol_qcu_slo_svk_nor_lda_sid_ger_owc_urd_mao_alb_tsn_rom_ses_sun_tha_sod_tml_zul_tsw_uzb_krd_afr_tur_swa_vie_aeg_swt_bem_moo	-0.261515019594045	-0.61947771346535	0.537116415838947
733	amr_hin_tsn_ger_wly_tig_hau_bos_aze_uzb_swt_sun_zul_scr_spa_bsq_urd_chh_dgb_mnd_ukr_ben_tsw_prs_akn_alb_hun_fbf_moo_est_bul_anl_geo_krd_dut_ctl_svk_amh_sid_rom_fin_swa_mao_mcd_mly_jpn_knd_kor_grk_lat_dyu_por_bat_eng_heb_ind_cnt_cze_bam_fre_gam_pan_ita_lit_pol_qcu_afr_arw_glc_lda_mlt_slo_sod_swe_jav_rus_igb_mol_ses_tag_tha_aeg_tml_ewe_yor_tur_guj_nor_azi_cic_vie_owc_bem_ven_xho	-0.273209077283436	-0.646282478453112	0.519688119865349
734	chh_mol_xho_fre_heb_wly_sid_prs_tur_azi_zul_ind_fbf_glc_hin_bsq_bos_gam_swa_mnd_pan_grk_swt_por_moo_slo_fin_akn_bem_est_arw_anl_geo_swe_ita_ukr_eng_amr_amh_urd_hun_tsw_sun_scr_bat_jpn_tml_kor_lit_spa_igb_ctl_mao_dut_owc_mly_cnt_mcd_tsn_krd_sod_lat_cze_rom_bul_qcu_pol_rus_nor_dyu_aeg_ger_mlt_guj_jav_alb_cic_ben_lda_tag_tha_hau_knd_ses_ven_uzb_svk_afr_aze_ewe_vie_tig_dgb_bam_yor	-0.00416828227805811	-0.00983082310733974	0.992177322311359
735	sid_ukr_fbf_glc_hau_tig_anl_mol_aze_azi_tsn_mly_zul_prs_swe_bsq_ben_owc_xho_cnt_alb_lat_cic_ctl_swa_rom_est_akn_swt_hun_pan_mlt_geo_arw_ita_lit_cze_wly_aeg_afr_fin_bem_ind_mcd_mao_jpn_knd_kor_nor_bos_bam_por_jav_dut_heb_bat_mnd_guj_igb_spa_gam_scr_pol_eng_grk_qcu_urd_bul_krd_ewe_amh_ger_amr_svk_tag_slo_dgb_rus_ven_sun_tha_sod_tml_ses_dyu_tur_fre_hin_uzb_tsw_vie_chh_yor_lda_moo	-0.329296971542507	-0.77919977488172	0.437840352995647
736	gam_por_xho_eng_wly_chh_mlt_bos_azi_uzb_tsw_tag_dyu_spa_hin_bsq_ita_sod_bam_cnt_bul_urd_ses_scr_zul_pol_hun_tsn_ven_fin_krd_hau_geo_svk_mcd_guj_ctl_amh_tig_lat_est_fbf_sun_prs_bat_jpn_tml_kor_arw_afr_bem_nor_jav_grk_sid_mly_mnd_ger_cic_rom_anl_rus_pan_slo_ben_qcu_mol_dut_cze_lda_owc_swe_amr_lit_mao_glc_moo_ukr_ewe_ind_tha_heb_knd_akn_yor_tur_alb_fre_aze_swa_vie_aeg_swt_igb_dgb	0.395005363351664	0.931823608741311	0.353840454224258
737	sid_scr_xho_hin_aeg_mlt_tig_nor_tur_uzb_bem_mao_bam_eng_arw_bsq_urd_sod_tsw_cnt_lit_pan_lda_bos_ewe_cze_fin_yor_tsn_hun_swe_wly_geo_alb_svk_mol_prs_heb_anl_rom_est_igb_jav_krd_bat_jpn_knd_kor_slo_ben_ven_dut_tag_ger_hau_ind_mnd_spa_cic_glc_owc_grk_pol_ita_fre_qcu_ukr_rus_bul_moo_gam_afr_amr_por_sun_ctl_dgb_mcd_akn_mly_tha_amh_tml_zul_dyu_aze_guj_lat_azi_swt_vie_chh_ses_swa_fbf	-0.728729553110192	-1.75236532045852	0.0830069082414813
738	sod_dut_igb_mol_owc_heb_wly_rom_tur_uzb_ewe_bat_ven_ben_lit_bsq_ita_anl_dgb_cnt_prs_pan_zul_ukr_tsw_krd_fin_cic_lda_est_guj_amh_geo_mcd_swe_por_eng_sid_mlt_fre_hun_akn_tag_urd_ind_jpn_knd_kor_spa_svk_bam_lat_jav_bos_chh_mly_mnd_ger_dyu_slo_gam_nor_cze_glc_scr_qcu_alb_pol_hin_swa_tig_grk_aeg_ctl_sun_arw_moo_bul_tsn_mao_tha_amr_tml_xho_ses_aze_rus_afr_azi_bem_vie_hau_fbf_yor_swt	-0.421409065428591	-0.998786061722224	0.320490022289736
739	amh_cze_cic_bos_hau_chh_gam_eng_azi_uzb_akn_mly_swa_glc_ben_bsq_scr_aeg_tsn_mnd_ita_bul_ven_fre_bem_prs_hun_moo_lda_fin_krd_owc_geo_urd_alb_nor_arw_wly_heb_swe_est_igb_jav_mcd_mao_jpn_tml_kor_hin_grk_ewe_dut_ind_svk_sid_bat_cnt_ger_xho_por_sod_guj_pan_spa_afr_qcu_pol_ctl_slo_swt_anl_rus_tig_rom_tag_mol_bam_lat_tsw_sun_tha_amr_knd_ses_dgb_tur_ukr_lit_aze_yor_vie_mlt_zul_fbf_dyu	-0.17244878683929	-0.407015888136596	0.684931577957378
740	tig_eng_tsn_bul_owc_chh_gam_rom_uzb_aze_xho_mao_dgb_spa_krd_bsq_fre_mlt_dyu_cnt_lit_pol_igb_ukr_cic_dut_est_ses_ven_fin_glc_amh_geo_ctl_pan_nor_prs_heb_wly_slo_hun_akn_ind_bos_mly_jpn_tml_kor_cze_svk_yor_mol_tag_alb_amr_sun_mnd_rus_lda_scr_hau_urd_afr_mcd_swe_qcu_hin_arw_por_zul_sid_ben_anl_ger_jav_ita_tsw_grk_bem_bat_tha_aeg_knd_fbf_moo_tur_lat_guj_azi_swt_vie_sod_bam_swa_ewe	0.250212023604688	0.589183081486783	0.557166981087084
741	sod_rom_fbf_hin_wly_hau_amh_lit_uzb_tur_dyu_mao_swt_lat_glc_bsq_urd_anl_ses_mnd_eng_pan_tsw_ita_dgb_dut_est_moo_akn_fin_alb_heb_geo_bos_afr_svk_mcd_mlt_amr_spa_hun_bam_tag_ger_mly_jpn_tml_kor_mol_scr_ven_grk_jav_ctl_sid_ind_cnt_ukr_cic_nor_chh_slo_bul_rus_por_qcu_pol_ben_swe_yor_aeg_arw_tig_krd_bat_cze_swa_prs_zul_sun_tha_gam_knd_tsn_igb_azi_guj_fre_aze_bem_vie_owc_xho_lda_ewe	-0.974567199680763	-2.37177445314292	0.0197641580212094
742	hau_por_tsn_bul_amh_sid_aeg_pan_azi_uzb_yor_mao_dgb_guj_nor_bsq_bos_heb_swt_mnd_rus_spa_cic_cze_tsw_ger_hun_ses_moo_fin_mcd_sod_geo_glc_pol_krd_hin_gam_wly_slo_est_zul_mly_ita_jav_jpn_knd_kor_rom_eng_dyu_scr_bat_fre_owc_sun_cnt_dut_lda_ctl_anl_urd_arw_ukr_mol_qcu_grk_prs_ben_ewe_amr_afr_chh_svk_ind_lat_swa_swe_fbf_tag_tha_mlt_tml_akn_bem_tur_alb_lit_aze_xho_vie_tig_bam_igb_ven	-0.540158688572713	-1.28875008966209	0.200681657179237
743	anl_ukr_bam_ita_hau_gam_chh_fre_aze_azi_ven_jav_ses_grk_por_bsq_glc_amh_swt_mnd_spa_lat_akn_ben_xho_mol_est_bem_tsn_fin_guj_mlt_geo_bos_rom_ctl_dut_aeg_owc_svk_hun_igb_mao_lit_mly_jpn_tml_kor_slo_pan_yor_rus_bat_alb_wly_ind_cnt_nor_ewe_cze_tig_scr_ger_urd_mcd_qcu_prs_hin_bul_moo_sod_pol_heb_krd_tag_swe_zul_arw_cic_sun_tha_sid_knd_dyu_dgb_tur_eng_afr_uzb_swa_vie_amr_lda_fbf_tsw	0.137190871912953	0.323462684349971	0.747071097353029
744	amh_arw_ven_grk_amr_heb_wly_spa_tur_azi_dyu_tag_yor_fre_glc_bsq_rus_chh_cic_mnd_alb_hin_fbf_nor_swa_bul_fin_zul_ewe_est_rom_gam_geo_krd_prs_guj_ukr_aeg_anl_ita_hun_tsw_mly_dut_bat_jpn_knd_kor_mcd_ger_dgb_lat_mao_urd_mlt_jav_cnt_swe_moo_bos_sod_cze_lit_scr_pol_qcu_eng_afr_slo_tsn_sid_pan_tig_ben_sun_ctl_ses_por_bem_ind_tha_hau_tml_igb_lda_aze_mol_svk_uzb_swt_vie_owc_akn_bam_xho	-0.497521551080414	-1.183268585579	0.239718655833239
745	tig_ctl_bam_alb_amh_chh_mlt_ita_tur_azi_akn_tag_tsn_cze_guj_bsq_glc_aeg_dgb_cnt_hin_fre_ven_svk_bem_prs_est_ses_igb_fin_lat_heb_geo_krd_arw_rus_bos_hau_sid_lit_hun_dyu_mly_afr_sun_jpn_knd_kor_swe_ger_ewe_pan_jav_ben_gam_ind_mnd_dut_swa_mcd_sod_por_pol_eng_rom_qcu_ukr_urd_nor_cic_owc_bul_amr_scr_bat_spa_moo_mol_swt_mao_tha_anl_tml_fbf_yor_uzb_slo_grk_aze_xho_vie_wly_zul_lda_tsw	-0.667696222106307	-1.59919564348769	0.113169147977765
746	chh_hin_ven_nor_amh_heb_amr_lit_uzb_tur_swa_tag_bam_arw_bul_bsq_spa_hau_moo_mnd_ger_prs_akn_svk_lda_guj_est_zul_tsw_fin_swe_mlt_geo_mcd_alb_glc_eng_sod_anl_ben_hun_ses_mly_mol_bat_jpn_tml_kor_fre_krd_dgb_ita_mao_afr_gam_jav_cnt_urd_igb_bos_aeg_ukr_grk_lat_rus_qcu_scr_pol_pan_dyu_sid_ctl_owc_dut_ind_por_yor_rom_tsn_sun_tha_tig_knd_swt_cic_aze_cze_slo_azi_bem_vie_wly_ewe_xho_fbf	-0.420899405812135	-0.998409930072132	0.32067132756174
747	sid_rus_lda_swe_amh_anl_owc_fre_uzb_azi_ses_tag_tsn_krd_dut_bsq_cze_aeg_dyu_mnd_bul_afr_tsw_ctl_igb_ukr_hun_yor_swt_est_svk_amr_geo_pol_lat_por_guj_gam_wly_urd_fin_bem_mao_hin_bat_jpn_knd_kor_ger_prs_swa_grk_jav_rom_mlt_sun_cnt_ita_akn_glc_sod_scr_slo_mcd_bos_qcu_nor_pan_lit_ven_tig_arw_heb_eng_ind_ben_xho_mol_ewe_mly_tha_chh_tml_bam_cic_aze_alb_spa_tur_zul_vie_hau_moo_fbf_dgb	-0.607398249790306	-1.45012383953882	0.150388231257805
748	mlt_bul_yor_spa_owc_gam_aeg_swe_aze_tur_ewe_mao_lda_mcd_bos_bsq_arw_chh_ven_mnd_prs_por_igb_lat_swt_rus_hun_bem_zul_est_rom_amh_geo_ger_mol_urd_krd_sid_anl_ukr_fin_swa_bat_ita_mly_jpn_tml_kor_ctl_guj_tsw_eng_tag_glc_sod_sun_cnt_pan_akn_lit_amr_afr_hin_alb_cze_qcu_pol_nor_fre_dgb_hau_dut_wly_svk_ind_scr_dyu_ben_tsn_jav_tha_tig_knd_fbf_moo_azi_grk_slo_uzb_bam_vie_heb_cic_ses_xho	-0.247794627390281	-0.585491970726641	0.559635042009184
749	amr_lat_tsw_spa_mlt_sid_anl_guj_tur_uzb_zul_tag_dgb_pol_pan_bsq_dut_tig_akn_cnt_mcd_scr_igb_prs_dyu_rus_hun_moo_cic_fin_svk_owc_geo_ger_afr_rom_eng_sod_hau_lit_est_ewe_bat_bul_sun_jpn_tml_kor_mol_bos_ven_por_jav_nor_wly_mly_mnd_arw_swt_grk_aeg_ita_ben_krd_fre_qcu_urd_glc_cze_bam_chh_slo_gam_swe_mao_ctl_tsn_ukr_ses_ind_tha_heb_knd_lda_bem_aze_hin_alb_azi_fbf_vie_amh_xho_yor_swa	-0.316655321375274	-0.74903020256046	0.455729363447875
750	tig_alb_tsw_pan_sid_hau_heb_guj_aze_tur_ewe_sun_dgb_eng_ita_bsq_lit_amr_akn_cnt_por_svk_zul_arw_tsn_grk_est_moo_dyu_fin_rom_gam_geo_spa_lat_pol_ger_mlt_wly_glc_hun_swa_ind_rus_mly_jpn_knd_kor_swe_slo_cic_dut_bat_afr_owc_jav_mnd_bul_fbf_ctl_anl_nor_mol_ben_fre_qcu_bos_cze_hin_yor_chh_ukr_sod_krd_mao_urd_xho_prs_swt_tag_tha_aeg_tml_bam_ses_azi_mcd_scr_uzb_bem_vie_amh_lda_ven_igb	-0.518945615248166	-1.23606694086554	0.219546581183514
751	anl_prs_igb_afr_chh_gam_amh_slo_uzb_azi_swt_bat_bem_ben_nor_bsq_ukr_tig_ewe_mnd_fre_mol_tsn_krd_yor_pan_est_lda_ven_hun_guj_sid_geo_dut_bul_eng_lit_owc_aeg_ger_fin_swa_tag_cze_sun_jpn_tml_kor_urd_rus_xho_hin_ind_pol_amr_mao_cnt_arw_cic_ita_mlt_ctl_por_bos_rom_qcu_scr_spa_swe_zul_sod_glc_hau_lat_jav_svk_moo_grk_dyu_mly_tha_heb_knd_ses_fbf_aze_alb_mcd_tur_tsw_vie_wly_bam_dgb_akn	-0.182678336674091	-0.430726833290188	0.667663638687366
752	owc_swe_tsn_mol_amr_wly_tig_pol_uzb_aze_zul_sun_lda_mcd_rus_bsq_ita_sod_cic_cnt_cze_dut_yor_pan_swt_guj_est_ewe_xho_hun_urd_aeg_geo_rom_bul_fre_afr_heb_amh_hin_fin_ven_jav_spa_tag_jpn_knd_kor_nor_svk_igb_ctl_bat_ben_anl_mao_mnd_slo_akn_krd_gam_grk_lat_por_ukr_qcu_arw_glc_ger_moo_chh_lit_hau_scr_ind_eng_bem_prs_swa_mly_tha_mlt_tml_dgb_bam_azi_alb_bos_tur_tsw_vie_sid_ses_fbf_dyu	0.133641983788693	0.314362231474934	0.753950076713634
753	tig_dut_bam_ukr_amh_gam_wly_bos_tur_aze_tsn_ind_fbf_slo_afr_bsq_ita_mlt_cic_cnt_glc_mol_dgb_krd_akn_scr_est_swt_zul_fin_fre_amr_geo_rom_urd_spa_svk_aeg_sid_hin_hun_xho_bat_bul_sun_jpn_tml_kor_pol_por_tsw_rus_tag_grk_heb_jav_mnd_mcd_moo_prs_chh_arw_ger_eng_swe_qcu_ctl_nor_cze_swa_sod_alb_hau_lat_mly_ben_bem_guj_igb_mao_tha_anl_knd_ewe_lda_azi_lit_pan_uzb_ven_vie_owc_dyu_ses_yor	-0.269557808345222	-0.637274391930367	0.525511882983717
754	gam_glc_igb_ctl_amh_aeg_hau_scr_aze_azi_yor_bat_dgb_krd_lit_bsq_ben_chh_cic_mnd_swe_nor_dyu_grk_swt_ukr_fin_fbf_bam_est_fre_heb_geo_bul_eng_dut_mol_wly_tig_afr_hun_ven_mao_urd_jav_jpn_tml_kor_rom_por_ewe_pol_ind_pan_mlt_mly_cnt_alb_tsn_guj_anl_mcd_cze_hin_lat_qcu_ger_bos_rus_zul_amr_ita_owc_spa_sun_svk_swa_arw_xho_tag_tha_sod_knd_lda_ses_uzb_slo_prs_tur_moo_vie_sid_bem_tsw_akn	0.32692903856106	0.770630765815086	0.442879171882713
755	mlt_glc_lda_arw_owc_chh_gam_lat_aze_azi_cic_bat_swa_urd_lit_bsq_dut_sod_ses_mnd_pan_afr_moo_ger_igb_bul_fin_xho_dyu_est_cze_aeg_geo_ctl_prs_ita_alb_amh_sid_scr_hun_yor_ind_rom_jav_jpn_tml_kor_fre_bos_dgb_hin_mao_pol_wly_sun_cnt_slo_bam_ben_anl_grk_nor_eng_rus_qcu_por_mol_mcd_tsw_tig_spa_heb_swe_tag_krd_ewe_guj_fbf_mly_tha_amr_knd_tsn_ven_tur_svk_ukr_uzb_swt_vie_hau_bem_akn_zul	-0.766377931732065	-1.85051680674291	0.0674137502565391
756	chh_lit_swt_bos_owc_mlt_amh_urd_azi_tur_igb_mly_dyu_cze_ben_bsq_grk_tig_tsw_mnd_rom_fre_bem_nor_ses_mcd_est_lda_fbf_hun_lat_hau_geo_eng_bul_scr_glc_gam_wly_arw_fin_xho_tag_pol_mao_jpn_tml_kor_mol_pan_bam_spa_ind_alb_anl_jav_cnt_krd_yor_ita_sod_swe_ukr_dut_slo_qcu_ctl_afr_por_ven_aeg_svk_heb_ger_sun_rus_cic_guj_akn_bat_tha_sid_knd_moo_swa_aze_hin_prs_uzb_tsn_vie_amr_ewe_dgb_zul	0.273113584605897	0.642656989696191	0.522027937543604
757	owc_alb_xho_spa_aeg_sid_tig_urd_tur_aze_igb_bat_fbf_rom_prs_bsq_arw_heb_ses_cnt_mol_lit_swt_cze_ewe_ger_hun_tsn_cic_est_pan_hau_geo_swe_ukr_bul_nor_chh_gam_krd_fin_lda_mao_hin_sun_jpn_tml_kor_pol_scr_zul_dut_mly_slo_mlt_ind_mnd_afr_swa_rus_sod_ita_ctl_lat_ben_qcu_eng_guj_por_ven_anl_svk_wly_grk_jav_fre_dgb_glc_dyu_tag_tha_amh_knd_bam_akn_uzb_mcd_bos_azi_yor_vie_amr_bem_tsw_moo	0.195082062882249	0.459542317657004	0.646917202455251
758	owc_rus_moo_dut_aeg_hau_tig_lat_azi_aze_lda_ind_cic_pan_ben_bsq_svk_sid_tsw_cnt_eng_glc_dyu_grk_zul_afr_hun_ewe_fbf_fin_bos_amh_geo_swe_pol_arw_nor_chh_mlt_alb_est_yor_sun_krd_jav_jpn_tml_kor_ctl_bul_swt_guj_mao_mol_wly_bat_mnd_hin_dgb_ger_heb_ita_mcd_rom_slo_qcu_ukr_cze_prs_igb_gam_spa_sod_urd_mly_scr_swa_fre_ses_tag_tha_amr_knd_ven_akn_uzb_por_lit_tur_bam_vie_anl_bem_xho_tsn	-0.42400442731499	-1.00670726938397	0.316687611331087
759	hau_mol_swa_dut_mlt_owc_sid_por_azi_aze_zul_sun_dgb_pan_ctl_bsq_mcd_sod_yor_cnt_afr_slo_ven_scr_bem_rus_est_xho_fbf_hun_nor_amh_geo_eng_fre_ger_pol_heb_anl_bos_fin_swt_tag_guj_bat_jpn_tml_kor_rom_swe_ses_svk_mao_cze_amr_mly_mnd_alb_lda_ita_tig_ukr_grk_ben_bul_qcu_urd_hin_arw_igb_gam_krd_chh_lit_ind_lat_tsw_spa_cic_jav_tha_aeg_knd_bam_tsn_tur_prs_glc_uzb_akn_vie_wly_moo_ewe_dyu	-0.712239303001819	-1.70711422417893	0.0911375675294979
760	aeg_bos_lda_glc_heb_wly_sid_ctl_tur_aze_swa_sun_xho_grk_pol_bsq_eng_mlt_ses_cnt_cze_lat_zul_prs_dyu_pan_fin_tsn_swt_hun_krd_gam_geo_afr_rom_svk_bul_anl_tig_ben_est_ven_ind_por_jav_jpn_knd_kor_spa_arw_bem_nor_bat_alb_hau_tag_mnd_hin_moo_slo_owc_scr_lit_mol_ita_qcu_urd_ukr_guj_cic_amh_fre_amr_rus_mly_ger_bam_mcd_yor_mao_tha_chh_tml_akn_tsw_uzb_swe_dut_azi_igb_vie_sod_fbf_dgb_ewe	-0.430862522180004	-1.02262972153187	0.309135713343435
761	chh_arw_zul_ben_amh_heb_tig_bos_azi_tur_yor_mly_xho_afr_lat_bsq_urd_owc_dyu_cnt_alb_dut_tsn_guj_ses_nor_hun_fbf_ven_est_bul_amr_geo_mcd_pan_ukr_rom_aeg_sod_eng_fin_swt_tag_fre_bat_jpn_knd_kor_hin_mol_moo_por_sun_ita_anl_ind_mnd_krd_dgb_svk_wly_grk_lit_rus_slo_qcu_glc_cze_prs_lda_hau_ctl_sid_ger_mao_swe_cic_pol_ewe_jav_tha_mlt_tml_bam_swa_uzb_spa_scr_aze_bem_vie_gam_igb_tsw_akn	-0.061975543878563	-0.146018218856286	0.884223041707905
762	owc_bul_fbf_scr_tig_wly_amh_svk_aze_uzb_bam_mly_ewe_glc_rus_bsq_prs_hau_dgb_mnd_nor_bos_bem_afr_xho_lit_est_dyu_cic_fin_hin_sid_geo_ger_ben_lat_alb_gam_mlt_fre_hun_tsn_ind_cze_bat_jpn_tml_kor_por_swe_tsw_arw_sun_pol_sod_tag_cnt_ukr_ven_mcd_chh_dut_pan_guj_grk_qcu_ctl_urd_spa_swt_aeg_mol_anl_rom_jav_eng_ses_slo_zul_mao_tha_heb_knd_moo_igb_azi_ita_krd_tur_akn_vie_amr_yor_swa_lda	-0.182469818724708	-0.430583190852254	0.667767724118614
763	wly_pol_xho_ger_amh_sid_chh_bos_uzb_tur_bam_tag_zul_ctl_por_bsq_slo_aeg_moo_mnd_cze_rom_fbf_eng_cic_krd_fin_dyu_ses_est_ukr_amr_geo_lat_dut_grk_scr_anl_sod_urd_hun_ven_ind_mcd_mao_jpn_tml_kor_hin_swe_swt_ita_sun_mol_mlt_bat_cnt_alb_lda_spa_owc_guj_glc_lit_svk_qcu_rus_afr_fre_yor_tig_arw_gam_ben_jav_prs_dgb_nor_bem_mly_tha_hau_knd_tsn_akn_azi_bul_pan_aze_ewe_vie_heb_tsw_swa_igb	-1.08206565415194	-2.65154439098043	0.00941958895323484
764	wly_urd_igb_cze_chh_tig_heb_bul_tur_uzb_bem_sun_dyu_dut_eng_bsq_prs_hau_moo_cnt_por_mcd_lda_grk_ven_lat_fin_bam_swt_hun_arw_sid_geo_ita_ben_nor_scr_anl_owc_guj_est_akn_jav_bos_mao_jpn_knd_kor_ukr_spa_xho_alb_ind_glc_sod_tag_mnd_mol_swa_hin_mlt_slo_rus_rom_svk_qcu_lit_krd_pan_zul_aeg_fre_amr_afr_bat_ctl_tsw_swe_cic_mly_tha_gam_tml_fbf_dgb_azi_ger_pol_aze_ses_vie_amh_ewe_yor_tsn	-0.253807084329925	-0.600091623123112	0.549904623658767
765	amh_mcd_dgb_dut_hau_amr_wly_afr_azi_tur_xho_mly_dyu_rom_ctl_bsq_lat_gam_tsn_mnd_lit_eng_ses_cze_akn_slo_est_fbf_ven_fin_fre_anl_geo_bos_ukr_alb_ger_owc_sid_hin_hun_moo_mao_urd_sun_jpn_knd_kor_spa_krd_tsw_ben_jav_swe_aeg_bat_cnt_mol_igb_rus_chh_ita_guj_scr_grk_qcu_glc_prs_bul_swa_sod_pol_mlt_por_tag_nor_cic_pan_bem_ind_tha_heb_tml_swt_bam_uzb_svk_arw_aze_ewe_vie_tig_zul_lda_yor	0.306004348443126	0.720029843824901	0.473312371775265
766	amr_alb_fbf_grk_wly_hau_owc_eng_azi_tur_zul_tag_bem_por_rom_bsq_bul_chh_swa_mnd_afr_lit_ven_hin_yor_cze_fin_igb_akn_est_krd_gam_geo_glc_nor_mcd_urd_anl_mlt_fre_hun_cic_ind_ben_sun_jpn_tml_kor_svk_ukr_ses_arw_bat_guj_aeg_mao_cnt_ita_moo_scr_sid_bos_rus_pol_swe_qcu_ctl_mol_dut_dyu_sod_lat_tig_prs_jav_slo_tsn_pan_ewe_mly_tha_amh_knd_tsw_lda_uzb_ger_spa_aze_dgb_vie_heb_xho_bam_swt	-0.412018086372701	-0.978609912463786	0.330311607931553
767	tig_urd_akn_slo_aeg_hau_wly_fre_azi_aze_bam_mly_ewe_ukr_pol_bsq_prs_heb_fbf_mnd_dut_lat_yor_ger_swa_lit_est_ses_cic_hun_swe_chh_geo_afr_guj_bos_mcd_amh_gam_por_fin_dyu_mao_hin_jav_jpn_tml_kor_nor_pan_lda_cze_sun_arw_sid_ind_cnt_eng_zul_ita_sod_rus_krd_scr_mol_qcu_rom_grk_alb_dgb_owc_ctl_amr_svk_bat_spa_tsw_ben_swt_tag_tha_anl_knd_moo_igb_tur_glc_bul_uzb_ven_vie_mlt_xho_tsn_bem	-0.603044264342922	-1.43941151123792	0.153391454378265
768	anl_afr_ven_por_aeg_tig_mlt_fre_aze_uzb_igb_ind_lda_swe_lat_bsq_ukr_wly_swt_cnt_arw_slo_moo_grk_tsn_bul_hun_bem_cic_est_mcd_sod_geo_ben_alb_svk_rom_hau_chh_krd_fin_dgb_sun_glc_jav_jpn_knd_kor_rus_ctl_fbf_lit_tag_pol_owc_mao_mnd_ita_ses_cze_amh_urd_ger_mol_pan_qcu_prs_spa_eng_dyu_sid_bos_amr_guj_mly_scr_yor_dut_tsw_bat_tha_gam_tml_zul_xho_tur_hin_nor_azi_swa_vie_heb_akn_bam_ewe	0.0894700922743469	0.210607776263869	0.833654106711823
769	gam_slo_zul_scr_sod_amr_heb_arw_aze_tur_akn_jav_ewe_bul_ben_bsq_lit_aeg_ven_cnt_ita_krd_bem_bos_ses_pol_hun_dyu_fbf_est_fre_owc_geo_eng_prs_rom_grk_anl_sid_dut_fin_lda_bat_por_ind_jpn_tml_kor_alb_afr_swt_mol_mly_swe_mlt_sun_mnd_svk_igb_hin_tig_pan_mcd_rus_spa_qcu_glc_nor_urd_xho_amh_cze_wly_ukr_mao_ctl_bam_ger_tsw_tag_tha_hau_knd_cic_tsn_uzb_guj_lat_azi_moo_vie_chh_swa_dgb_yor	-0.994740045536055	-2.42672004533566	0.017163526395648
770	amr_guj_cic_pan_gam_sid_wly_glc_azi_uzb_tsw_sun_bam_lat_nor_bsq_hin_aeg_ses_mnd_lit_por_bem_urd_moo_mcd_fin_yor_xho_est_eng_chh_geo_prs_ita_dut_ben_tig_owc_grk_hun_akn_bat_bos_mly_jpn_knd_kor_cze_alb_ven_bul_tag_arw_mlt_jav_cnt_pol_dgb_ukr_amh_svk_slo_rus_mol_qcu_krd_scr_afr_ewe_heb_rom_hau_swe_mao_fre_tsn_spa_lda_ind_tha_sod_tml_fbf_igb_tur_ctl_ger_aze_zul_vie_anl_dyu_swa_swt	0.12695569251837	0.298920015917245	0.76566801181197
771	wly_ita_tsw_cze_amr_mlt_sod_prs_uzb_tur_dgb_mao_swa_lat_krd_bsq_bos_gam_dyu_mnd_lit_slo_moo_fre_zul_por_est_lda_fbf_fin_rom_chh_geo_pan_afr_pol_ctl_sid_heb_hin_hun_igb_bat_svk_tag_jpn_tml_kor_bul_eng_bem_nor_sun_scr_amh_ind_cnt_swe_xho_ger_aeg_glc_mcd_spa_arw_qcu_ukr_rus_mol_swt_owc_ben_anl_dut_jav_alb_ven_guj_ses_mly_tha_tig_knd_cic_bam_azi_grk_urd_aze_akn_vie_hau_tsn_yor_ewe	0.159341101203141	0.374880069861528	0.708603194277052
772	gam_scr_swa_afr_wly_owc_sid_pan_uzb_aze_zul_bat_igb_bos_glc_bsq_lit_tig_akn_cnt_eng_nor_ven_spa_dyu_dut_fin_xho_lda_est_grk_sod_geo_hin_svk_swe_ctl_anl_chh_por_hun_moo_mly_fre_mao_jpn_tml_kor_mol_guj_bem_krd_jav_ger_heb_ind_mnd_ben_tsw_rus_mlt_mcd_urd_rom_cze_qcu_lat_alb_ukr_tsn_amh_pol_aeg_arw_tag_slo_cic_ita_fbf_sun_tha_hau_knd_yor_ses_tur_prs_bul_azi_ewe_vie_amr_dgb_bam_swt	-0.0125065583487347	-0.0294625746517463	0.976558801156559
773	sod_ger_lda_eng_gam_amh_heb_krd_uzb_azi_bem_tag_zul_bul_ita_bsq_bos_hau_ven_cnt_dut_swe_cic_pan_xho_scr_est_tsw_dyu_fin_svk_chh_geo_nor_afr_cze_grk_tig_amr_slo_hun_tsn_mly_spa_bat_jpn_knd_kor_fre_mol_dgb_prs_ind_hin_mlt_mao_mnd_rom_ewe_urd_owc_mcd_ukr_glc_por_qcu_pol_arw_lat_ses_aeg_ben_sid_guj_sun_ctl_swa_alb_yor_jav_tha_wly_tml_bam_fbf_tur_lit_rus_aze_akn_vie_anl_swt_igb_moo	-0.117205287700538	-0.276353313086201	0.782889928048146
774	chh_lat_dgb_ukr_wly_anl_hau_lit_azi_aze_akn_mly_xho_bos_nor_bsq_hin_sid_swa_mnd_mol_ctl_igb_pol_ses_afr_hun_tsw_ewe_fin_arw_amr_geo_spa_dut_svk_grk_amh_owc_swe_est_yor_ind_slo_jav_jpn_knd_kor_krd_rom_bam_eng_mao_guj_sod_tag_cnt_ben_zul_bul_aeg_pan_fre_ita_mcd_qcu_ger_por_rus_ven_gam_urd_tig_glc_sun_cze_lda_alb_cic_bat_tha_heb_tml_moo_swt_uzb_scr_prs_tur_dyu_vie_mlt_fbf_bem_tsn	-0.521158081617283	-1.24012813459872	0.218047834963873
775	heb_ukr_moo_glc_hau_anl_aeg_scr_tur_azi_tsn_tag_tsw_svk_pan_bsq_ctl_chh_swt_cnt_krd_ben_bem_lat_dgb_por_hun_bam_lda_fin_hin_mlt_geo_rus_bul_prs_fre_wly_owc_spa_est_cic_ind_dut_mly_jpn_knd_kor_bos_grk_yor_eng_sun_guj_tig_bat_mnd_urd_akn_lit_sod_pol_arw_cze_slo_qcu_alb_afr_rom_zul_amh_mol_amr_swe_mao_nor_dyu_ger_fbf_jav_tha_gam_tml_ewe_ven_uzb_mcd_ita_aze_xho_vie_sid_swa_igb_ses	-0.0812702524186093	-0.191614296445922	0.848462081854499
776	aeg_eng_dgb_swe_gam_chh_sid_lit_aze_tur_ewe_ind_ses_bul_ita_bsq_arw_heb_lda_cnt_mcd_spa_dyu_hin_tsw_alb_hun_akn_tsn_fin_glc_anl_geo_grk_slo_cze_lat_mlt_wly_urd_est_cic_tag_pol_bat_jpn_knd_kor_mol_guj_zul_rus_jav_rom_tig_sun_mnd_scr_xho_krd_hau_nor_pan_afr_dut_qcu_bos_svk_ger_igb_amr_por_owc_ctl_mly_fre_bam_ben_ven_mao_tha_amh_tml_fbf_swt_azi_prs_ukr_uzb_bem_vie_sod_moo_swa_yor	-0.429143061172766	-1.02031422283632	0.310226358655897
777	tig_bos_ses_spa_gam_heb_mlt_arw_uzb_azi_fbf_bat_zul_ger_pan_bsq_mol_hau_ven_cnt_slo_ben_swt_afr_dgb_alb_hun_tsn_yor_est_prs_anl_geo_fre_eng_krd_mcd_aeg_amh_cze_fin_swa_sun_bul_tag_jpn_knd_kor_hin_dut_tsw_grk_ind_guj_amr_jav_mnd_svk_bem_lat_sid_ctl_lit_por_urd_qcu_scr_ukr_pol_akn_chh_rom_owc_ita_mao_rus_bam_nor_moo_mly_tha_sod_tml_ewe_lda_aze_swe_glc_tur_dyu_vie_wly_igb_xho_cic	-0.931865258488744	-2.26612934792474	0.0257624814851756
778	mlt_lat_zul_scr_heb_wly_amr_krd_aze_uzb_ses_mao_ewe_fre_bos_bsq_por_hau_tsn_mnd_ben_ctl_dyu_svk_ven_grk_fin_swa_bem_est_eng_gam_geo_ger_dut_urd_mol_sid_anl_swe_hun_fbf_mly_spa_bat_jpn_knd_kor_pol_slo_xho_glc_ind_nor_amh_jav_cnt_guj_cic_ita_sod_mcd_pan_alb_cze_qcu_rom_afr_arw_moo_owc_ukr_chh_prs_sun_bul_yor_lit_tsw_tag_tha_tig_tml_bam_igb_azi_hin_rus_tur_lda_vie_aeg_akn_swt_dgb	-0.451732692551199	-1.07207578944317	0.286460153732451
779	sod_pol_ven_rom_tig_heb_owc_lit_aze_azi_moo_ind_igb_afr_lat_bsq_nor_wly_yor_cnt_scr_ben_tsn_por_lda_fre_est_ses_cic_fin_mcd_amr_geo_slo_ita_cze_guj_hau_amh_glc_hun_swa_bat_ukr_tag_jpn_knd_kor_grk_bul_zul_alb_sun_ctl_sid_mao_mnd_urd_bam_spa_chh_rus_prs_swe_pan_qcu_mol_svk_dut_swt_anl_krd_gam_arw_mly_ger_akn_eng_ewe_jav_tha_aeg_tml_fbf_bem_tur_bos_hin_uzb_dgb_vie_mlt_tsw_dyu_xho	-1.05580842429339	-2.58523665921384	0.0112854296109872
780	aeg_urd_ewe_por_tig_gam_amh_ctl_azi_aze_dyu_sun_zul_swe_ben_bsq_lat_sod_tsn_cnt_alb_ita_dgb_bul_akn_svk_hun_swt_cic_fin_hin_hau_geo_rom_slo_mcd_guj_owc_mlt_prs_est_bam_mao_pol_mly_jpn_tml_kor_fre_ukr_moo_lit_bat_bos_heb_ind_mnd_pan_yor_spa_sid_grk_rus_scr_krd_qcu_arw_nor_ger_tsw_wly_dut_chh_cze_tag_eng_ven_glc_bem_jav_tha_amr_knd_swa_ses_tur_afr_mol_uzb_igb_vie_anl_lda_xho_fbf	-0.746267004955066	-1.79289414512414	0.0762408882647752
781	gam_urd_lda_scr_aeg_heb_hau_mol_tur_azi_swa_ind_zul_ben_por_bsq_dut_amh_cic_cnt_cze_rus_igb_slo_bam_afr_hun_tsw_akn_est_grk_owc_geo_mcd_hin_pan_ita_amr_chh_glc_fin_ewe_bat_ctl_sun_jpn_tml_kor_svk_lat_ses_lit_mly_swe_anl_jav_mnd_arw_swt_nor_mlt_rom_bul_eng_ger_qcu_bos_ukr_fre_yor_wly_prs_sod_alb_mao_guj_bem_krd_fbf_tag_tha_sid_knd_dgb_ven_uzb_spa_pol_aze_xho_vie_tig_tsn_dyu_moo	-0.202963069565125	-0.479148794254475	0.632957529421641
782	heb_ctl_igb_arw_gam_amh_tig_swe_azi_uzb_fbf_mly_bam_ger_ukr_bsq_urd_owc_lda_mnd_guj_nor_dgb_dut_ewe_pan_fin_swt_ven_hun_glc_hau_geo_ben_bul_lat_svk_aeg_wly_slo_est_swa_jav_mol_ind_jpn_tml_kor_scr_afr_moo_lit_sun_ita_mlt_tag_cnt_pol_yor_rom_sid_cze_rus_mcd_hin_qcu_prs_krd_spa_xho_chh_fre_sod_eng_mao_grk_akn_bos_ses_bat_tha_amr_knd_tsw_dyu_tur_alb_por_aze_zul_vie_anl_tsn_bem_cic	-0.726895425669702	-1.74476540545578	0.0843291655746193
783	wly_mcd_fbf_swe_chh_mlt_heb_arw_aze_uzb_igb_jav_swt_urd_ben_bsq_pol_anl_ewe_mnd_alb_scr_swa_glc_dgb_lat_hun_ses_ven_fin_afr_amr_geo_slo_spa_por_rom_aeg_sod_fre_est_tsn_bat_pan_mly_jpn_tml_kor_hin_ita_tsw_bul_tag_ukr_tig_ind_cnt_eng_akn_bos_gam_cze_lit_rus_nor_qcu_dut_ger_ctl_xho_owc_mol_hau_svk_sun_grk_lda_krd_bam_mao_tha_amh_knd_bem_dyu_azi_guj_prs_tur_moo_vie_sid_yor_cic_zul	-1.15844972558557	-2.8521151676929	0.00535120058851956
784	mlt_slo_akn_nor_owc_hau_wly_scr_aze_uzb_ven_ind_ewe_lit_cze_bsq_alb_chh_bem_mnd_mcd_arw_swt_grk_zul_fre_fin_dgb_xho_hun_prs_gam_geo_ger_ita_glc_afr_sod_heb_mol_est_fbf_sun_hin_tag_jpn_tml_kor_rom_dut_bam_spa_bat_pol_anl_jav_cnt_swe_cic_ctl_sid_guj_ben_urd_krd_qcu_pan_bos_rus_lda_tig_ukr_amr_por_mly_svk_tsw_lat_swa_mao_tha_aeg_knd_tsn_dyu_tur_eng_bul_azi_moo_vie_amh_igb_ses_yor	0.0657180458006437	0.154576762693972	0.877489960649211
785	amr_scr_xho_mol_sod_tig_mlt_glc_uzb_azi_dyu_mao_bem_lit_ben_bsq_ctl_hau_igb_mnd_por_bul_ven_cze_swa_ita_fin_tsn_bam_est_spa_wly_geo_svk_eng_alb_rus_owc_sid_prs_hun_moo_sun_rom_bat_jpn_knd_kor_ger_afr_yor_arw_mly_mcd_heb_jav_cnt_guj_akn_krd_gam_ukr_fre_grk_urd_qcu_pol_dut_lat_ewe_amh_bos_anl_hin_ind_nor_swt_swe_dgb_tag_tha_chh_tml_lda_fbf_tur_pan_slo_aze_tsw_vie_aeg_zul_cic_ses	-0.233000244849045	-0.550565116930999	0.583251919290506
786	anl_swe_akn_por_chh_gam_sod_nor_tur_uzb_dyu_mly_bem_bos_mcd_bsq_lit_tig_tsw_mnd_svk_eng_cic_alb_dgb_afr_est_igb_ven_hun_ben_mlt_geo_scr_ita_fre_dut_sid_amr_bul_fin_xho_sun_pan_mao_jpn_tml_kor_arw_mol_fbf_prs_bat_cze_heb_tag_cnt_pol_tsn_lat_owc_ger_spa_rom_ukr_qcu_rus_grk_urd_lda_aeg_ctl_hau_krd_ind_glc_ses_hin_swt_jav_tha_wly_knd_zul_swa_azi_slo_guj_aze_bam_vie_amh_ewe_moo_yor	-0.246889136698339	-0.583593693027707	0.560906420419117
787	sid_svk_lda_rus_sod_wly_hau_ben_azi_tur_xho_mly_fbf_hin_alb_bsq_krd_amr_cic_cnt_eng_por_bam_mol_moo_ukr_hun_swa_igb_fin_grk_amh_geo_pan_spa_bul_lit_anl_tig_ger_est_ven_bat_lat_sun_jpn_knd_kor_dut_mcd_akn_glc_tag_swe_mlt_mao_mnd_guj_swt_bos_chh_afr_slo_cze_urd_qcu_ita_fre_arw_zul_aeg_prs_heb_pol_jav_ctl_ses_nor_dgb_ind_tha_owc_tml_tsn_yor_uzb_scr_rom_aze_bem_vie_gam_ewe_tsw_dyu	0.467063046304462	1.10356505201985	0.272629191531061
788	mlt_afr_zul_pol_gam_hau_sid_swe_tur_azi_xho_jav_bam_ctl_fre_bsq_por_amr_lda_mnd_ger_rom_fbf_svk_ses_glc_est_tsw_ven_hun_rus_aeg_geo_spa_alb_guj_bul_sod_wly_slo_fin_tsn_mao_mol_ind_jpn_tml_kor_arw_pan_swa_ben_bat_krd_amh_tag_cnt_prs_dyu_hin_owc_eng_bos_cze_lat_qcu_ukr_lit_grk_dgb_anl_mcd_heb_dut_sun_ita_bem_urd_igb_mly_tha_chh_knd_moo_ewe_uzb_nor_scr_aze_swt_vie_tig_cic_akn_yor	-0.218814693070249	-0.516583111793435	0.606673452827677
789	owc_alb_swt_grk_wly_aeg_heb_svk_tur_aze_xho_ind_swa_cze_hin_bsq_prs_amh_zul_cnt_afr_mcd_bam_lat_cic_eng_hun_dgb_fbf_fin_bos_amr_geo_slo_pol_spa_guj_gam_sid_swe_est_ewe_sun_ctl_mly_jpn_knd_kor_rus_rom_ses_ben_bat_fre_hau_tag_mnd_dut_tsw_glc_mlt_bul_ger_pan_ukr_qcu_scr_krd_ita_bem_tig_mol_sod_arw_jav_nor_akn_urd_moo_mao_tha_anl_tml_ven_yor_azi_lit_por_uzb_igb_vie_chh_dyu_lda_tsn	-0.569939343491209	-1.35953588087435	0.17726412332686
790	aeg_lit_dgb_mol_sod_amr_tig_lat_azi_aze_bem_bat_ewe_dut_cze_bsq_spa_wly_bam_cnt_alb_por_igb_bul_swa_pan_fin_dyu_cic_hun_krd_heb_geo_glc_nor_pol_mcd_gam_mlt_grk_est_yor_mao_ita_sun_jpn_knd_kor_svk_fre_akn_scr_mly_hin_owc_ind_mnd_ukr_tsn_guj_amh_prs_eng_arw_ben_qcu_slo_rom_bos_xho_hau_swe_sid_afr_jav_ger_moo_urd_ses_tag_tha_anl_tml_swt_tsw_tur_rus_ctl_uzb_lda_vie_chh_zul_fbf_ven	-0.861716137939249	-2.07816127648246	0.0404495431488814
791	tig_hin_ewe_krd_gam_anl_amh_scr_tur_aze_zul_jav_swt_ita_bos_bsq_bul_sid_tsn_cnt_prs_rus_bam_ctl_cic_nor_est_akn_yor_fin_svk_wly_geo_por_arw_lit_alb_aeg_chh_lat_hun_ses_sun_grk_mao_jpn_tml_kor_dut_pan_swa_fre_tag_pol_sod_ind_mnd_afr_xho_mol_amr_urd_cze_mcd_ukr_qcu_eng_swe_slo_igb_mlt_rom_owc_glc_mly_ger_tsw_ben_moo_bat_tha_heb_knd_bem_fbf_uzb_spa_guj_azi_ven_vie_hau_dyu_dgb_lda	-0.443758769609433	-1.05550319586412	0.293929564003658
792	chh_grk_tsn_ukr_anl_amr_owc_mol_uzb_tur_dgb_bat_bem_guj_mcd_bsq_bul_tig_swa_cnt_afr_ctl_zul_pan_cic_glc_est_ewe_tsw_fin_prs_gam_geo_scr_rus_rom_lit_aeg_sod_dut_hun_dyu_mao_ger_ind_jpn_knd_kor_arw_bos_ses_lat_sun_cze_wly_jav_mnd_fre_akn_hin_sid_nor_krd_ita_swe_qcu_slo_ben_spa_lda_hau_por_amh_eng_mly_pol_moo_svk_swt_tag_tha_heb_tml_ven_fbf_azi_alb_urd_aze_yor_vie_mlt_bam_xho_igb	-0.202671057907049	-0.478328214644128	0.633539166363739
793	anl_guj_fbf_rus_aeg_hau_owc_slo_tur_uzb_lda_tag_igb_dut_mol_bsq_bul_gam_swt_cnt_por_alb_swa_ger_ses_bos_hun_xho_dgb_fin_nor_mlt_geo_ctl_ukr_lat_lit_wly_amr_ben_est_akn_bat_pol_ind_jpn_knd_kor_eng_urd_yor_prs_mly_krd_sod_mao_mnd_arw_zul_pan_tig_rom_mcd_scr_afr_qcu_grk_hin_ita_moo_heb_svk_chh_swe_jav_glc_ven_cze_dyu_sun_tha_sid_tml_bem_ewe_azi_spa_fre_aze_tsw_vie_amh_tsn_cic_bam	-0.215286323540339	-0.508325440951668	0.612428812061806
794	sod_ctl_bem_svk_amh_amr_aeg_lat_aze_azi_zul_bat_dyu_pol_spa_bsq_afr_hau_xho_cnt_rom_bos_igb_ukr_swt_ben_hun_cic_bam_est_mcd_gam_geo_krd_fre_arw_hin_wly_owc_nor_fin_tsw_ind_por_tag_jpn_tml_kor_guj_eng_ses_swe_jav_rus_sid_sun_mnd_urd_akn_prs_anl_ger_scr_cze_glc_qcu_alb_grk_mol_lda_heb_ita_chh_bul_mao_slo_yor_lit_moo_mly_tha_mlt_knd_ewe_dgb_uzb_dut_pan_tur_swa_vie_tig_tsn_fbf_ven	0.0284588012309798	0.0669963007547763	0.946728469900676
795	gam_ukr_igb_lat_sid_hau_mlt_alb_uzb_azi_moo_sun_akn_fre_por_bsq_eng_owc_dyu_mnd_hin_spa_fbf_cze_dgb_nor_hun_bem_swt_fin_ger_sod_geo_svk_lit_urd_mcd_chh_amr_prs_est_swa_tag_ben_jav_jpn_knd_kor_mol_rom_ewe_swe_mao_arw_aeg_bat_cnt_bos_bam_pol_tig_ita_krd_guj_slo_qcu_ctl_scr_bul_tsn_anl_grk_heb_afr_mly_glc_lda_dut_xho_ind_tha_wly_tml_cic_ven_tur_pan_rus_aze_zul_vie_amh_ses_yor_tsw	0.637183845496985	1.50930512576896	0.134610873414086
796	aeg_ctl_zul_por_mlt_amr_sid_swe_uzb_azi_ewe_mao_dgb_guj_mol_bsq_scr_amh_dyu_cnt_afr_grk_lda_urd_tsw_lit_hun_cic_igb_est_pan_anl_geo_glc_rom_ukr_svk_hau_chh_eng_fin_tsn_ind_nor_mly_jpn_tml_kor_spa_pol_akn_dut_tag_hin_tig_sun_mnd_lat_fbf_ita_wly_ben_rus_krd_cze_qcu_slo_mcd_ger_yor_heb_alb_sod_bul_bat_fre_xho_prs_ses_jav_tha_owc_knd_swa_moo_aze_bos_arw_tur_swt_vie_gam_bem_bam_ven	-0.439908736678165	-1.04556743392269	0.298470800518893
797	amh_arw_xho_glc_sid_gam_chh_prs_azi_tur_bem_bat_zul_dut_grk_bsq_spa_owc_yor_mnd_mol_mcd_ewe_bos_dyu_eng_hun_tsn_tsw_est_bul_mlt_geo_krd_ben_swe_lit_anl_amr_ita_fin_moo_ind_rus_mly_jpn_tml_kor_urd_pol_akn_lat_jav_ukr_wly_mao_cnt_pan_ses_ger_heb_slo_svk_scr_hin_qcu_alb_afr_guj_lda_hau_fre_aeg_cze_sun_ctl_ven_nor_cic_tag_tha_sod_knd_dgb_igb_aze_por_rom_uzb_fbf_vie_tig_swt_swa_bam	-0.527371587984936	-1.25694458359203	0.211921405694839
798	amr_ger_xho_mcd_wly_anl_tig_dut_tur_uzb_akn_bat_cic_spa_cze_bsq_bos_mlt_dgb_cnt_krd_hin_tsn_mol_moo_lat_est_yor_igb_hun_alb_heb_geo_svk_bul_rus_afr_chh_sid_slo_fin_fbf_mly_urd_ind_jpn_knd_kor_scr_eng_ses_lit_tag_ukr_amh_sun_mnd_pan_swt_arw_owc_guj_ita_por_swe_qcu_ctl_fre_prs_ewe_hau_grk_gam_glc_mao_nor_bam_rom_swa_jav_tha_aeg_tml_bem_dyu_aze_ben_pol_azi_lda_vie_sod_tsw_ven_zul	-0.616243799391766	-1.46950237484476	0.145071419126324
799	anl_guj_fbf_urd_sod_tig_heb_prs_tur_aze_zul_bat_lda_grk_rom_bsq_ctl_gam_yor_cnt_swe_por_cic_mol_igb_slo_hun_ewe_akn_fin_mcd_aeg_geo_svk_lat_ita_ger_amh_hau_lit_est_ven_mly_scr_ind_jpn_tml_kor_arw_afr_tsn_ben_tag_glc_sid_mao_mnd_spa_bem_hin_mlt_bul_pol_bos_cze_qcu_krd_fre_ukr_xho_owc_rus_chh_nor_sun_pan_tsw_dut_ses_jav_tha_wly_knd_dgb_swt_azi_eng_alb_uzb_swa_vie_amr_bam_dyu_moo	-0.265795192252678	-0.628556792300188	0.531179975195303
800	wly_ita_swt_pol_gam_heb_aeg_lit_uzb_tur_moo_mao_tsw_fre_glc_bsq_afr_sod_fbf_cnt_lat_grk_swa_por_cic_alb_hun_ven_xho_fin_ctl_tig_geo_slo_arw_urd_pan_sid_chh_krd_est_dyu_sun_swe_bat_jpn_tml_kor_ukr_dut_lda_rus_tag_scr_mlt_ind_mnd_ben_bam_rom_amh_ger_svk_eng_spa_qcu_mcd_prs_cze_akn_hau_nor_owc_guj_jav_mol_bem_bos_igb_mly_tha_amr_knd_zul_tsn_azi_hin_bul_aze_ewe_vie_anl_yor_dgb_ses	-1.12426804171942	-2.76682746610187	0.00682915371546916
801	anl_por_cic_rom_wly_sid_owc_arw_aze_tur_ven_ind_xho_ctl_grk_bsq_mol_amr_lda_mnd_mcd_glc_igb_lit_swa_cze_est_akn_yor_hun_krd_heb_geo_svk_guj_ben_rus_sod_gam_nor_fin_dgb_bat_urd_mao_jpn_knd_kor_fre_ukr_swt_hin_sun_slo_aeg_mly_cnt_ger_moo_afr_chh_dut_prs_spa_eng_qcu_swe_bos_lat_fbf_hau_pan_tig_alb_tag_scr_tsw_bul_ewe_jav_tha_mlt_tml_bam_dyu_azi_ita_pol_uzb_bem_vie_amh_tsn_zul_ses	0.142241341287134	0.33458022251009	0.7386951681095
802	mlt_urd_xho_ukr_sod_sid_owc_arw_uzb_aze_moo_mao_cic_ger_krd_bsq_prs_tig_akn_mnd_por_mol_yor_grk_bem_bos_hun_swt_lda_est_spa_hau_geo_glc_mcd_svk_slo_wly_amr_dut_fin_zul_tag_fre_bat_jpn_knd_kor_eng_bul_dyu_pan_sun_ctl_amh_mly_cnt_swe_ses_pol_heb_hin_cze_rus_rom_qcu_lit_lat_scr_dgb_aeg_afr_gam_nor_jav_guj_fbf_alb_swa_ind_tha_anl_tml_tsw_igb_tur_ben_ita_azi_ven_vie_chh_tsn_ewe_bam	-0.615167036046646	-1.46739945102753	0.14564121568782
803	anl_spa_bem_nor_mlt_chh_sid_rom_uzb_tur_ven_tag_tsn_ctl_ita_bsq_lit_amr_ses_mnd_glc_hin_xho_eng_fbf_por_est_akn_lda_fin_rus_tig_geo_mol_swe_ukr_cze_gam_aeg_guj_hun_igb_mao_slo_sun_jpn_tml_kor_scr_afr_moo_grk_bat_urd_heb_jav_cnt_dut_bam_bos_hau_lat_ger_krd_svk_qcu_prs_arw_fre_dyu_wly_pol_sod_ben_mly_mcd_zul_bul_ewe_ind_tha_amh_knd_swa_dgb_aze_pan_alb_azi_cic_vie_owc_tsw_swt_yor	0.35751438784086	0.84099153340943	0.402509832069224
804	owc_nor_fbf_lit_mlt_anl_gam_por_tur_aze_zul_bat_dyu_dut_guj_bsq_mcd_amh_tsn_mnd_bos_fre_xho_rom_lda_mol_est_igb_bam_hun_spa_tig_geo_urd_ctl_slo_swe_hau_wly_arw_fin_cic_sun_hin_mao_jpn_tml_kor_afr_pan_ses_lat_mly_alb_sid_ind_cnt_bul_ewe_ita_aeg_glc_cze_pol_ben_qcu_krd_rus_grk_moo_amr_svk_heb_prs_tag_scr_yor_ukr_ven_jav_tha_sod_knd_swa_dgb_uzb_ger_eng_azi_swt_vie_chh_bem_akn_tsw	0.464702373799555	1.09737530623091	0.275310586823176
805	wly_lat_ses_krd_heb_anl_tig_eng_azi_uzb_bam_bat_zul_mcd_slo_bsq_dut_mlt_swa_mnd_por_lit_yor_prs_ven_bos_fin_lda_fbf_hun_cze_aeg_geo_rom_scr_alb_urd_sid_gam_afr_est_tsn_tag_svk_mao_jpn_knd_kor_swe_glc_swt_mol_sun_ger_sod_ind_cnt_fre_akn_grk_amr_rus_ben_pol_ita_qcu_pan_ukr_hin_xho_owc_nor_chh_guj_jav_bul_tsw_arw_igb_mly_tha_amh_tml_dyu_ewe_tur_ctl_spa_aze_dgb_vie_hau_moo_cic_bem	-0.299993959182842	-0.709944433811627	0.479514943934336
806	sod_arw_moo_pan_heb_mlt_anl_pol_aze_uzb_swa_mao_tsn_mol_ita_bsq_urd_amh_akn_cnt_rom_scr_bem_rus_lda_afr_hun_fbf_dyu_est_fre_hau_geo_dut_ukr_eng_hin_sid_tig_glc_fin_swt_bat_lit_mly_jpn_knd_kor_grk_slo_zul_swe_tag_prs_chh_jav_mnd_svk_ewe_cze_aeg_krd_bul_lat_ger_qcu_ctl_alb_nor_cic_wly_guj_gam_por_sun_bos_ses_spa_xho_ind_tha_amr_tml_bam_dgb_tur_ben_mcd_azi_igb_vie_owc_yor_tsw_ven	0.0110971639015507	0.0261515790512062	0.9791924709263
807	sod_urd_bem_slo_wly_owc_tig_afr_aze_azi_tsw_sun_ven_alb_fre_bsq_nor_anl_yor_mnd_arw_rom_lda_rus_ses_guj_fin_bam_fbf_hun_lat_sid_geo_por_pan_lit_svk_hau_heb_prs_est_akn_tag_ben_ind_jpn_knd_kor_cze_mcd_igb_pol_bat_hin_amr_mao_cnt_swe_swt_ctl_mlt_krd_bos_eng_ukr_qcu_ita_bul_scr_dyu_amh_mol_gam_grk_mly_spa_ewe_ger_moo_jav_tha_chh_tml_tsn_cic_uzb_dut_glc_tur_dgb_vie_aeg_xho_swa_zul	-0.521623533021329	-1.24228657710448	0.217254329319959
808	anl_ger_igb_slo_amh_aeg_amr_guj_azi_tur_moo_ind_zul_mcd_rus_bsq_hin_heb_ewe_mnd_swe_alb_swa_urd_tsw_por_fin_dgb_dyu_est_bul_owc_geo_mol_lit_lat_arw_hau_sid_krd_hun_akn_tag_pan_mly_jpn_knd_kor_ukr_pol_bem_spa_mao_dut_mlt_sun_cnt_glc_ven_eng_gam_ben_rom_nor_ita_qcu_cze_grk_scr_lda_tig_prs_chh_afr_bat_ctl_ses_bos_tsn_jav_tha_wly_tml_xho_yor_aze_svk_fre_uzb_swt_vie_sod_bam_cic_fbf	-0.522326813202609	-1.24353512415608	0.21679629207484
809	amr_lit_dyu_scr_gam_tig_sod_ita_aze_tur_lda_mao_igb_ukr_ger_bsq_glc_amh_swa_mnd_grk_rom_tsn_slo_ses_pol_hun_moo_bem_est_ctl_sid_geo_spa_ben_fre_hin_owc_wly_dut_fin_swt_jav_swe_mly_jpn_tml_kor_urd_alb_akn_rus_ind_afr_heb_tag_cnt_lat_yor_prs_anl_guj_cze_eng_krd_qcu_bos_bul_por_xho_mlt_mcd_chh_arw_sun_nor_dgb_pan_ven_bat_tha_aeg_knd_tsw_fbf_azi_svk_mol_uzb_ewe_vie_hau_cic_zul_bam	0.00739640195628509	0.0174303870314699	0.986130607809051
810	amr_pol_cic_ukr_owc_chh_hau_urd_tur_azi_moo_mly_akn_afr_ctl_bsq_dut_amh_dyu_mnd_lat_guj_swt_arw_tsw_grk_hun_xho_fbf_est_bos_gam_geo_krd_pan_prs_bul_mlt_anl_scr_fin_lda_mao_glc_jav_jpn_tml_kor_ger_cze_dgb_hin_tag_lit_heb_bat_cnt_rom_tsn_alb_tig_mcd_fre_svk_spa_qcu_nor_mol_rus_ven_sod_ita_aeg_eng_ind_ben_ewe_por_yor_sun_tha_wly_knd_bem_swa_uzb_slo_swe_aze_zul_vie_sid_bam_igb_ses	0.067367905901097	0.158396566230822	0.874487762147724
811	mlt_ctl_zul_bos_amr_aeg_tig_ben_tur_uzb_akn_mly_dgb_ukr_urd_bsq_krd_hau_ses_cnt_glc_hin_tsn_nor_bam_guj_est_tsw_dyu_fin_afr_sid_geo_bul_grk_mcd_lat_amh_chh_ger_hun_swa_bat_spa_jav_jpn_tml_kor_scr_arw_lda_lit_tag_pan_owc_mao_mnd_por_xho_slo_gam_svk_eng_mol_prs_qcu_pol_swe_alb_igb_sod_ita_heb_cze_sun_fre_fbf_rus_ven_ind_tha_anl_knd_ewe_bem_azi_rom_dut_aze_yor_vie_wly_moo_cic_swt	-0.406982027662803	-0.965612936240991	0.336742197128112
812	owc_mol_dyu_ctl_amr_anl_sid_arw_tur_azi_fbf_jav_cic_swe_urd_bsq_lit_hau_ewe_mnd_ukr_scr_yor_nor_xho_grk_hun_swt_swa_est_pol_aeg_geo_ita_cze_rom_ger_chh_tig_prs_fin_ses_mao_dut_sun_jpn_tml_kor_rus_guj_moo_bul_bat_bos_sod_ind_cnt_mcd_bem_svk_gam_por_lat_krd_ben_qcu_glc_hin_afr_tsw_heb_pan_mlt_alb_mly_fre_lda_spa_tsn_tag_tha_amh_knd_igb_bam_aze_eng_slo_uzb_dgb_vie_wly_zul_akn_ven	-0.453748597254269	-1.07820270326703	0.283731970852451
813	gam_rus_bam_ukr_hau_amr_sod_swe_tur_azi_zul_tag_dgb_arw_rom_bsq_scr_anl_xho_mnd_spa_pol_ewe_lat_ven_slo_hun_tsn_cic_est_cze_sid_geo_ger_ita_bos_ctl_owc_amh_bul_fin_swt_bat_svk_mly_jpn_tml_kor_mol_alb_lda_krd_ind_afr_chh_sun_cnt_fre_igb_mcd_wly_lit_glc_urd_guj_qcu_pan_por_prs_dyu_mlt_ben_tig_hin_jav_dut_swa_nor_moo_mao_tha_aeg_knd_fbf_ses_aze_grk_eng_uzb_akn_vie_heb_tsw_yor_bem	-0.571384402755039	-1.36249052594241	0.176333626927505
814	aeg_guj_fbf_swe_amr_heb_gam_krd_azi_uzb_tsw_tag_swa_ben_pan_bsq_pol_mlt_bam_cnt_spa_hin_lda_dut_ven_urd_fin_dyu_yor_est_ita_chh_geo_ukr_svk_slo_scr_sod_sid_afr_hun_ewe_jav_bul_sun_jpn_tml_kor_cze_rus_xho_lit_mly_prs_amh_ind_mnd_glc_zul_mol_wly_fre_bos_por_mcd_qcu_nor_grk_arw_dgb_hau_ctl_owc_alb_bat_eng_igb_rom_akn_mao_tha_tig_knd_tsn_cic_aze_lat_ger_tur_moo_vie_anl_bem_swt_ses	0.344149349559986	0.812332890576524	0.418675160708156
815	mlt_dut_swt_grk_sid_sod_wly_hin_azi_aze_cic_jav_dgb_cze_nor_bsq_mcd_gam_fbf_mnd_alb_pan_bam_krd_xho_fre_est_moo_bem_hun_spa_amh_geo_afr_arw_mol_swe_heb_anl_lit_fin_tsw_mao_guj_bat_jpn_knd_kor_por_scr_tsn_ctl_tag_pol_tig_mly_cnt_bul_ewe_rom_hau_slo_bos_prs_eng_qcu_lat_ukr_ben_ven_owc_ita_amr_ger_ind_rus_yor_glc_zul_sun_tha_chh_tml_swa_lda_uzb_svk_urd_tur_dyu_vie_aeg_igb_akn_ses	-0.48737320778234	-1.15973742656616	0.24912453327177
816	sod_nor_cic_urd_amr_tig_aeg_cze_tur_azi_ven_tag_dgb_spa_svk_bsq_mcd_owc_swt_cnt_pol_afr_ewe_glc_moo_hin_fin_dyu_bam_est_guj_anl_geo_lat_slo_ukr_fre_wly_heb_ger_hun_tsw_mly_eng_ind_jpn_knd_kor_bul_ita_swa_grk_jav_ben_gam_sun_mnd_dut_xho_scr_amh_pan_ctl_mol_swe_qcu_prs_krd_por_fbf_sid_bos_hau_arw_mao_alb_yor_rus_igb_bat_tha_mlt_tml_ses_bem_uzb_rom_lit_aze_lda_vie_chh_akn_zul_tsn	-0.119315670602893	-0.281111439084595	0.779249408630604
817	hau_ctl_dyu_spa_sod_gam_sid_nor_tur_aze_bam_sun_tsw_fre_urd_bsq_bul_tig_zul_cnt_ben_pol_moo_krd_ewe_pan_est_xho_fbf_fin_bos_heb_geo_svk_eng_rus_swe_mlt_aeg_scr_hun_akn_mao_lat_ind_jpn_knd_kor_arw_ger_yor_mol_jav_alb_owc_mly_mnd_slo_tsn_cze_chh_lit_ukr_mcd_guj_qcu_grk_glc_afr_igb_amh_por_amr_prs_bat_hin_bem_rom_lda_tag_tha_anl_tml_ses_swa_uzb_ita_dut_azi_swt_vie_wly_ven_cic_dgb	-0.652597942450151	-1.56068021283846	0.121995856183302
818	mlt_urd_igb_dut_hau_gam_tig_mol_azi_aze_ewe_ind_ses_ctl_swe_bsq_rus_amr_akn_cnt_grk_alb_bem_svk_swt_rom_fin_tsw_dgb_est_hin_amh_geo_fre_bul_guj_scr_heb_sod_nor_hun_tsn_tag_ita_mly_jpn_knd_kor_por_ger_cic_pan_mao_arw_owc_bat_mnd_ukr_swa_krd_wly_slo_lit_eng_cze_qcu_mcd_ben_lat_fbf_chh_afr_anl_bos_jav_prs_moo_glc_xho_sun_tha_sid_tml_ven_zul_tur_spa_pol_uzb_dyu_vie_aeg_bam_yor_lda	-0.314107882108305	-0.743176519736224	0.459248098560664
819	sod_swe_xho_lit_amh_gam_chh_scr_tur_azi_ven_mly_fbf_ger_eng_bsq_hin_anl_ses_cnt_mol_spa_dgb_guj_cic_pol_hun_moo_swa_fin_urd_aeg_geo_rom_arw_slo_ukr_amr_wly_cze_est_yor_mao_por_ind_jpn_tml_kor_prs_mcd_tsn_ben_sun_rus_sid_jav_mnd_krd_dyu_dut_tig_svk_grk_fre_bul_qcu_ctl_ita_afr_bam_hau_pan_heb_alb_bat_nor_swt_lat_akn_tag_tha_owc_knd_igb_bem_aze_glc_bos_uzb_ewe_vie_mlt_zul_tsw_lda	-0.0720500554183137	-0.169944757477816	0.865422724854791
820	gam_bul_lda_lit_amr_aeg_wly_mcd_uzb_tur_akn_sun_ewe_ben_pol_bsq_lat_sod_zul_cnt_grk_ita_tsn_guj_cic_afr_fin_moo_ven_est_dut_owc_geo_pan_alb_cze_swe_amh_tig_krd_hun_bem_mao_spa_ind_jpn_knd_kor_hin_slo_swa_ukr_jav_rus_mlt_tag_mnd_ger_ses_fre_sid_glc_scr_svk_por_qcu_rom_ctl_prs_yor_anl_urd_chh_mol_mly_bos_xho_eng_tsw_bat_tha_hau_tml_igb_swt_aze_arw_nor_azi_dgb_vie_heb_fbf_bam_dyu	-0.124132656953881	-0.29269994806987	0.770403564435376
821	aeg_dut_lda_lat_sod_amr_sid_nor_tur_uzb_fbf_ind_yor_ben_ger_bsq_lit_mlt_ven_cnt_urd_hin_igb_fre_ewe_alb_hun_akn_ses_fin_eng_chh_geo_ita_bul_ukr_ctl_owc_tig_arw_est_tsn_mly_mcd_tag_jpn_tml_kor_afr_scr_dgb_swe_bat_pan_wly_jav_mnd_glc_moo_guj_anl_prs_pol_spa_mol_qcu_cze_rom_por_bem_amh_svk_hau_slo_sun_krd_bam_grk_zul_mao_tha_gam_knd_swt_tsw_azi_rus_bos_aze_xho_vie_heb_dyu_cic_swa	-0.63136294590099	-1.50945208249308	0.134573379652149
822	amh_por_cic_ctl_heb_aeg_owc_pol_aze_tur_swa_ind_bem_grk_swe_bsq_fre_anl_dyu_cnt_alb_prs_ses_hin_yor_bul_fin_tsw_moo_hun_mcd_tig_geo_rus_svk_guj_lit_amr_gam_cze_est_xho_bat_ben_sun_jpn_knd_kor_scr_slo_zul_glc_mao_urd_hau_mly_mnd_spa_ewe_arw_mlt_rom_mol_dut_eng_qcu_ukr_bos_ita_dgb_sid_afr_chh_nor_tag_pan_ven_krd_tsn_jav_tha_wly_tml_bam_lda_azi_lat_ger_uzb_akn_vie_sod_fbf_igb_swt	0.0484813425184652	0.114125567230744	0.909384277345278
823	tig_ita_akn_pan_wly_mlt_aeg_glc_uzb_tur_ses_bat_lda_slo_scr_bsq_arw_amr_tsw_cnt_spa_ger_dgb_por_cic_ben_fin_igb_zul_hun_eng_chh_geo_urd_prs_lat_swe_sid_hau_grk_est_bem_mly_afr_tag_jpn_tml_kor_mol_svk_yor_rom_sun_nor_amh_ind_mnd_lit_tsn_rus_anl_bul_krd_bos_mcd_qcu_pol_alb_ukr_dyu_gam_fre_sod_ctl_mao_dut_ven_cze_swt_jav_tha_heb_knd_xho_moo_azi_guj_hin_aze_fbf_vie_owc_bam_ewe_swa	-0.280183502590202	-0.661646391023736	0.509833919482854
824	aeg_ukr_cic_rom_heb_sid_gam_ita_uzb_azi_zul_mao_tsn_slo_alb_bsq_lit_mlt_fbf_mnd_hin_afr_dgb_bos_tsw_cze_est_moo_swa_fin_ctl_chh_geo_dut_mcd_pan_scr_amh_hau_fre_hun_akn_sun_arw_tag_jpn_tml_kor_mol_urd_igb_eng_mly_prs_tig_bat_cnt_nor_bem_swe_wly_svk_krd_bul_ben_qcu_guj_por_spa_ses_amr_pol_owc_lat_jav_glc_swt_ger_dyu_ind_tha_anl_knd_xho_ven_tur_rus_grk_aze_lda_vie_sod_yor_bam_ewe	-0.125245433991884	-0.295126388123908	0.76855518580434
825	aeg_mcd_tsn_lat_sod_chh_hau_ita_aze_azi_ewe_bat_fbf_lit_por_bsq_spa_owc_igb_cnt_rus_pan_cic_ger_ses_arw_est_yor_zul_hun_pol_amr_geo_ben_fre_afr_swe_wly_gam_mol_fin_akn_ind_rom_sun_jpn_knd_kor_prs_grk_swa_slo_jav_dut_sid_mao_mnd_hin_lda_nor_tig_bul_alb_scr_krd_qcu_guj_cze_ukr_tsw_heb_ctl_amh_bos_tag_eng_bam_svk_moo_mly_tha_anl_tml_bem_dyu_uzb_glc_urd_tur_swt_vie_mlt_xho_dgb_ven	-1.00798973163056	-2.45924634824686	0.0157719621874021
826	owc_ita_yor_rus_amr_tig_sod_spa_azi_aze_xho_ind_tsw_guj_ctl_bsq_por_heb_ven_cnt_eng_bos_fbf_slo_igb_dut_fin_dyu_lda_est_alb_anl_geo_krd_mcd_hin_afr_wly_chh_ger_hun_swt_mao_lit_sun_jpn_tml_kor_fre_glc_dgb_mol_jav_arw_aeg_mly_mnd_urd_akn_nor_hau_svk_cze_rom_prs_qcu_swe_pol_grk_ses_sid_scr_amh_lat_tag_pan_ewe_ben_moo_bat_tha_mlt_knd_cic_zul_tur_bul_ukr_uzb_bam_vie_gam_swa_bem_tsn	0.0478019028125746	0.112480959575523	0.910684499159856
827	amh_cze_ses_guj_heb_mlt_owc_pan_azi_uzb_tsw_tag_fbf_fre_hin_bsq_spa_wly_igb_cnt_bul_lit_swa_grk_ewe_prs_est_tsn_dgb_fin_mol_sid_geo_krd_alb_urd_por_anl_amr_scr_hun_cic_mly_ger_ind_jpn_tml_kor_nor_ukr_bam_swe_jav_afr_tig_mao_mnd_mcd_dyu_arw_chh_pol_slo_ita_rus_qcu_svk_dut_ctl_ven_aeg_bos_hau_eng_bat_glc_zul_rom_xho_sun_tha_gam_knd_swt_lda_aze_lat_ben_tur_moo_vie_sod_yor_akn_bem	0.376204360502205	0.887062332586364	0.377333602779336
828	owc_nor_ewe_afr_chh_tig_aeg_arw_uzb_tur_swt_mao_fbf_bos_mcd_bsq_mol_wly_yor_mnd_rus_ctl_tsw_lit_ses_spa_est_igb_swa_hun_ben_amr_geo_grk_alb_glc_cze_gam_heb_ukr_fin_lda_jav_por_tag_jpn_knd_kor_pan_hin_cic_scr_mly_slo_sid_sun_cnt_guj_dgb_dut_amh_lat_pol_ita_rom_qcu_swe_ger_svk_bam_mlt_urd_hau_fre_ind_eng_tsn_prs_zul_bat_tha_sod_tml_xho_ven_aze_bul_krd_azi_dyu_vie_anl_moo_bem_akn	-0.0715229614331963	-0.168813395423261	0.866310041031802
829	gam_krd_igb_svk_amh_aeg_sid_grk_uzb_aze_ven_mao_cic_lit_urd_bsq_ctl_sod_zul_mnd_rus_cze_ewe_ukr_ses_fre_hun_bam_moo_fin_por_hau_geo_bul_rom_ita_ben_wly_owc_guj_est_dyu_mly_lat_ind_jpn_tml_kor_alb_afr_tsn_hin_jav_arw_heb_bat_cnt_scr_xho_eng_anl_ger_spa_mcd_mol_qcu_slo_glc_pan_swa_amr_prs_chh_pol_tag_dut_tsw_nor_yor_sun_tha_tig_knd_lda_fbf_azi_swe_bos_tur_swt_vie_mlt_akn_dgb_bem	0.442021493856937	1.043445662186	0.29944671381416
830	heb_dut_fbf_afr_owc_hau_gam_glc_azi_tur_bam_jav_akn_grk_svk_bsq_urd_wly_moo_cnt_pan_lat_tsw_nor_bem_bul_est_yor_xho_fin_swe_aeg_geo_scr_prs_por_lit_tig_sod_ukr_hun_ven_bat_slo_sun_jpn_tml_kor_arw_guj_dyu_alb_mao_ger_amr_ind_mnd_spa_swa_ita_sid_mcd_mol_rom_hin_qcu_rus_ben_eng_swt_amh_fre_mlt_ctl_tag_bos_lda_krd_igb_mly_tha_anl_knd_dgb_ses_uzb_cze_pol_aze_ewe_vie_chh_tsn_cic_zul	-0.91212163837111	-2.20872625384063	0.0296505790232898
831	tig_swe_tsw_svk_sid_gam_amh_urd_aze_tur_ven_ind_zul_eng_ukr_bsq_krd_chh_ewe_mnd_spa_pan_dyu_afr_igb_cze_hun_ses_swa_fin_bul_sod_geo_lat_pol_glc_ger_anl_mlt_scr_est_bam_bat_ctl_mao_jpn_knd_kor_por_fre_dgb_lit_sun_mol_owc_jav_cnt_guj_cic_prs_aeg_arw_ita_mcd_grk_qcu_ben_dut_rus_moo_amr_slo_wly_hin_tag_nor_bem_bos_tsn_mly_tha_heb_tml_yor_xho_uzb_alb_rom_azi_swt_vie_hau_lda_akn_fbf	-0.184142226444889	-0.435160684559132	0.664454008037041
832	chh_pol_ewe_glc_gam_anl_amh_scr_aze_uzb_bam_bat_bem_swe_mol_bsq_dut_wly_cic_cnt_hin_rus_tsw_prs_swt_cze_hun_fbf_akn_est_lit_owc_geo_nor_svk_ctl_lat_hau_sod_slo_fin_swa_sun_alb_ind_jpn_tml_kor_ger_mcd_ses_arw_mly_eng_aeg_tag_mnd_fre_lda_bul_mlt_grk_urd_rom_guj_qcu_bos_spa_pan_zul_amr_krd_sid_ben_jav_ita_ven_afr_dgb_mao_tha_heb_knd_dyu_moo_azi_ukr_por_tur_tsn_vie_tig_xho_yor_igb	-0.204111005369484	-0.483051615732965	0.630194322291897
833	hau_rus_bam_arw_wly_sid_amh_prs_tur_uzb_bem_tag_ven_ctl_slo_bsq_ger_anl_swa_mnd_hin_mol_yor_ita_dgb_nor_hun_akn_tsn_fin_lit_mlt_geo_lat_eng_glc_bos_aeg_owc_rom_est_cic_sun_alb_mao_jpn_knd_kor_ukr_urd_xho_ben_ind_afr_tig_bat_cnt_krd_swt_mcd_gam_svk_bul_guj_scr_qcu_por_cze_pol_zul_amr_spa_heb_pan_mly_dut_dyu_fre_ewe_jav_tha_sod_tml_fbf_lda_aze_swe_grk_azi_tsw_vie_chh_igb_moo_ses	-0.518980800191973	-1.23655592254784	0.219365730094661
834	hau_pan_xho_dut_amr_heb_mlt_ita_tur_azi_akn_bat_yor_pol_prs_bsq_bos_chh_lda_mnd_ben_krd_tsn_fre_zul_arw_fin_bem_swa_est_ger_gam_geo_grk_eng_ctl_rom_tig_owc_guj_hun_ses_jav_slo_tag_jpn_tml_kor_nor_swe_ven_scr_ind_glc_sod_mao_cnt_spa_igb_bul_sid_ukr_afr_svk_mcd_qcu_hin_rus_por_swt_amh_cze_wly_urd_sun_mol_tsw_lat_moo_mly_tha_aeg_knd_cic_dyu_aze_alb_lit_uzb_fbf_vie_anl_bam_dgb_ewe	-0.496377156461953	-1.17889029310372	0.241449207857858
835	heb_rom_bem_lit_sod_mlt_wly_ctl_aze_azi_zul_bat_ven_svk_rus_bsq_swe_aeg_bam_cnt_scr_slo_tsn_hin_dgb_fre_fin_akn_ses_est_pan_owc_geo_mol_prs_glc_ben_amr_amh_mcd_hun_fbf_mao_urd_mly_jpn_tml_kor_krd_por_yor_ukr_jav_spa_gam_tag_mnd_ger_ewe_arw_chh_pol_guj_eng_afr_qcu_alb_lat_dut_swa_sid_nor_anl_bul_sun_cze_lda_ita_xho_ind_tha_hau_knd_tsw_dyu_tur_grk_bos_uzb_swt_vie_tig_cic_igb_moo	-0.292270815049929	-0.690892488561231	0.491353992415742
836	heb_svk_igb_dut_gam_sid_hau_eng_aze_uzb_cic_sun_dyu_pan_nor_bsq_glc_aeg_lda_cnt_krd_ukr_tsw_hin_dgb_lat_est_swt_yor_hun_ita_wly_geo_pol_swe_guj_mcd_sod_tig_prs_fin_ses_mao_lit_mly_jpn_tml_kor_bul_slo_xho_rom_jav_mol_amh_bat_mnd_scr_zul_ctl_amr_ben_rus_bos_afr_qcu_grk_arw_urd_tsn_mlt_cze_chh_spa_tag_ger_ven_por_bam_ind_tha_anl_knd_ewe_fbf_tur_fre_alb_azi_moo_vie_owc_swa_akn_bem	-1.01213926685595	-2.46046591951643	0.0157218048929006
837	owc_rus_akn_glc_sod_tig_aeg_ben_azi_uzb_yor_mao_swt_mcd_pan_bsq_pol_wly_bem_mnd_alb_grk_tsn_lit_xho_spa_est_fbf_zul_fin_bul_heb_geo_rom_prs_afr_fre_hau_amh_slo_hun_moo_ind_por_tag_jpn_knd_kor_scr_ctl_dgb_hin_jav_eng_gam_mly_cnt_lat_ewe_bos_mlt_svk_guj_dut_urd_qcu_ukr_ita_mol_ven_amr_krd_anl_cze_bat_arw_igb_swe_dyu_sun_tha_chh_tml_bam_cic_tur_nor_ger_aze_lda_vie_sid_ses_swa_tsw	0.219063033831789	0.51586811735031	0.607170811128142
838	hau_guj_xho_ita_sod_amr_mlt_svk_uzb_tur_ven_mao_cic_lat_cze_bsq_por_gam_yor_mnd_arw_krd_tsn_rom_swt_rus_hun_bam_bem_fin_swe_tig_geo_nor_eng_alb_ger_aeg_owc_fre_est_dgb_jav_bos_sun_jpn_knd_kor_pol_prs_swa_bul_bat_urd_wly_tag_cnt_mcd_akn_ukr_amh_grk_slo_dut_ctl_qcu_scr_pan_hin_ses_anl_mol_sid_glc_ind_spa_dyu_ben_zul_mly_tha_chh_tml_lda_fbf_azi_afr_lit_aze_igb_vie_heb_ewe_tsw_moo	-0.243718143895394	-0.576331148104911	0.565783611587357
839	amh_mol_zul_alb_hau_owc_mlt_rus_tur_azi_swa_mao_dgb_guj_lat_bsq_slo_wly_akn_mnd_cze_arw_lda_hin_xho_pan_est_dyu_igb_hun_dut_tig_geo_ita_por_ger_lit_sid_sod_scr_fin_cic_jav_urd_ind_jpn_knd_kor_pol_svk_swt_bul_tag_krd_anl_bat_cnt_rom_tsn_glc_aeg_eng_ben_swe_afr_qcu_mcd_fre_grk_moo_chh_spa_amr_prs_sun_ctl_ewe_bos_ven_mly_tha_gam_tml_bam_tsw_aze_ukr_nor_uzb_yor_vie_heb_ses_fbf_bem	-0.0736816114856267	-0.173649563977944	0.862518293707026
840	heb_bul_ses_pol_amh_anl_gam_glc_aze_uzb_tsw_mao_bam_mcd_fre_bsq_nor_sid_ven_mnd_prs_spa_swa_krd_akn_cze_hun_dyu_zul_fin_por_wly_geo_rom_grk_ben_hin_tig_sod_slo_est_lda_sun_pan_ind_jpn_tml_kor_alb_lat_dgb_ukr_mly_guj_amr_tag_cnt_ger_swt_svk_chh_lit_urd_mol_arw_qcu_rus_eng_ita_bem_owc_dut_mlt_swe_jav_bos_fbf_ctl_xho_bat_tha_hau_knd_yor_igb_azi_scr_afr_tur_cic_vie_aeg_tsn_ewe_moo	-0.40596042573325	-0.962397029948667	0.338345894185434
841	hau_pan_fbf_ita_sid_sod_aeg_pol_aze_tur_igb_ind_xho_afr_mcd_bsq_scr_mlt_tsn_mnd_lit_ctl_zul_swe_swt_bos_hun_dgb_yor_est_arw_anl_geo_alb_slo_eng_rus_owc_amr_ben_fin_cic_jav_lat_sun_jpn_tml_kor_spa_mol_dyu_bul_tag_krd_chh_mly_cnt_guj_akn_rom_gam_nor_prs_glc_svk_qcu_fre_grk_ukr_bam_amh_dut_tig_hin_mao_ger_ven_cze_ses_bat_tha_heb_knd_swa_lda_azi_por_urd_uzb_ewe_vie_wly_tsw_moo_bem	-1.12563744238584	-2.76357837035866	0.00689220994849229
842	anl_ctl_ewe_spa_owc_amr_heb_bul_tur_uzb_tsw_bat_fbf_alb_ukr_bsq_eng_aeg_swt_cnt_nor_ben_swa_fre_bem_por_est_bam_lda_fin_mcd_chh_geo_cze_afr_ger_guj_gam_tig_krd_hun_xho_sun_svk_mly_jpn_knd_kor_scr_dut_moo_grk_ind_rus_sod_mao_mnd_mol_cic_pol_amh_urd_bos_ita_lit_qcu_lat_swe_hin_dyu_mlt_prs_sid_arw_jav_glc_ses_rom_ven_tag_tha_hau_tml_yor_akn_azi_slo_pan_aze_igb_vie_wly_dgb_zul_tsn	-0.424642482048687	-1.00778709633468	0.316171601851878
843	anl_spa_fbf_ukr_hau_gam_aeg_arw_tur_uzb_bem_ind_ewe_urd_slo_bsq_swe_chh_akn_mnd_pol_ger_dgb_lit_tsw_ctl_hun_xho_cic_est_mcd_tig_geo_scr_bos_bul_glc_wly_sid_mol_fin_dyu_bat_cze_mao_jpn_knd_kor_ben_hin_tsn_prs_jav_alb_heb_tag_cnt_rom_bam_lat_amh_dut_svk_eng_krd_qcu_afr_fre_nor_swt_sod_grk_mlt_rus_mly_pan_yor_ita_swa_sun_tha_amr_tml_lda_ven_azi_por_guj_aze_moo_vie_owc_zul_igb_ses	0.120917164249274	0.284357370592516	0.776768708846388
844	amh_cze_igb_slo_owc_gam_sid_mcd_uzb_tur_moo_jav_ewe_lit_nor_bsq_afr_hau_fbf_mnd_urd_prs_zul_krd_swa_swe_est_lda_swt_hun_hin_tig_geo_guj_por_ctl_alb_wly_heb_ben_fin_cic_ind_rom_sun_jpn_knd_kor_eng_pol_xho_bul_bat_arw_mlt_tag_cnt_scr_tsw_spa_anl_bos_fre_svk_dut_qcu_glc_grk_mol_bam_chh_ukr_aeg_pan_mao_ita_ven_ger_ses_mly_tha_sod_tml_yor_tsn_azi_rus_lat_aze_dyu_vie_amr_bem_akn_dgb	-0.373415824156234	-0.884971862762909	0.378454176368259
845	sid_cze_tsn_pan_gam_aeg_heb_guj_aze_azi_swa_mao_cic_mol_mcd_bsq_grk_tig_xho_mnd_pol_swe_ses_scr_ewe_arw_est_dyu_ven_hun_fre_hau_geo_krd_nor_rus_ita_mlt_wly_hin_fin_zul_tag_por_bat_jpn_knd_kor_rom_lit_fbf_slo_jav_glc_chh_ind_cnt_ger_bam_bul_anl_lat_afr_bos_eng_qcu_alb_ben_dut_tsw_owc_svk_amh_ukr_sun_ctl_yor_urd_dgb_mly_tha_amr_tml_lda_igb_uzb_spa_prs_tur_bem_vie_sod_moo_akn_swt	-0.70640881428822	-1.69046532002618	0.0942881857705043
846	amh_svk_dgb_rom_chh_amr_sod_pol_azi_tur_yor_tag_lda_scr_ben_bsq_krd_aeg_bam_mnd_ctl_mcd_akn_lit_fbf_mol_hun_moo_ses_fin_swe_wly_geo_grk_bul_ita_lat_owc_hau_arw_est_swa_jav_bos_bat_jpn_tml_kor_slo_urd_swt_hin_mao_guj_mlt_mly_cnt_prs_bem_cze_heb_glc_ger_ukr_dut_qcu_alb_nor_rus_dyu_anl_afr_sid_fre_sun_spa_xho_pan_tsn_ind_tha_tig_knd_ven_tsw_aze_eng_por_uzb_igb_vie_gam_cic_zul_ewe	0.427567008804694	1.01029249577226	0.314976525173876
847	anl_nor_xho_alb_amr_hau_sid_glc_tur_azi_ewe_bat_ven_guj_bul_bsq_rom_heb_bem_mnd_spa_ukr_tsn_hin_ses_por_est_lda_swt_hun_swe_amh_geo_urd_rus_afr_krd_owc_tig_dut_fin_igb_ind_grk_sun_jpn_tml_kor_lat_slo_dgb_cze_mly_ctl_wly_mao_cnt_svk_tsw_scr_mlt_fre_prs_pan_lit_qcu_eng_mol_bos_cic_sod_arw_chh_ita_jav_mcd_akn_pol_yor_tag_tha_aeg_knd_fbf_moo_aze_ger_ben_uzb_zul_vie_gam_swa_dyu_bam	-0.442643613361078	-1.05048905347193	0.296215408442406
848	mlt_ben_zul_lit_gam_heb_aeg_scr_tur_azi_dgb_ind_dyu_alb_pan_bsq_mcd_sid_ven_mnd_spa_bul_ses_prs_bem_urd_fin_fbf_cic_est_ger_amr_geo_rom_guj_nor_bos_hau_amh_fre_hun_yor_sun_ukr_tag_jpn_knd_kor_ita_mol_moo_glc_mao_rus_tig_mly_cnt_hin_igb_swe_anl_eng_cze_svk_pol_qcu_lat_ctl_grk_lda_wly_krd_owc_dut_jav_afr_tsn_por_ewe_bat_tha_chh_tml_bam_swa_uzb_arw_slo_aze_akn_vie_sod_swt_xho_tsw	-0.53277012502735	-1.27074894703365	0.206987543319235
849	chh_arw_ses_ger_heb_wly_mlt_cze_azi_tur_cic_tag_lda_pol_bul_bsq_scr_owc_ven_cnt_mcd_bos_yor_urd_bam_prs_est_zul_ewe_fin_rom_amr_geo_spa_grk_ctl_mol_amh_sod_afr_hun_tsn_ind_ita_bat_jpn_knd_kor_ben_ukr_dgb_guj_mly_eng_anl_jav_mnd_dut_swa_krd_tig_glc_lat_slo_por_qcu_lit_svk_nor_tsw_aeg_fre_gam_rus_mao_hin_fbf_swe_xho_sun_tha_sid_tml_moo_dyu_aze_alb_pan_uzb_igb_vie_hau_akn_bem_swt	0.266797283085434	0.628485156793041	0.531226682054631
850	tig_mcd_tsn_ctl_sid_aeg_sod_rus_aze_tur_akn_tag_dyu_rom_ukr_bsq_guj_wly_moo_cnt_glc_hin_swt_arw_bam_lat_est_dgb_lda_hun_afr_amh_geo_pol_alb_cze_ben_heb_owc_nor_fin_cic_mao_pan_bat_jpn_knd_kor_prs_fre_zul_bul_mly_ita_anl_jav_mnd_dut_bem_por_chh_ger_krd_scr_slo_qcu_eng_svk_mol_ewe_mlt_urd_gam_bos_sun_grk_yor_swe_xho_ind_tha_amr_tml_swa_igb_uzb_lit_spa_azi_ven_vie_hau_ses_fbf_tsw	-0.600723445557972	-1.43670507996964	0.154157493670222
851	sod_cze_cic_urd_heb_chh_wly_ben_tur_aze_igb_mly_ven_grk_mcd_bsq_lat_mlt_dyu_mnd_ctl_fre_yor_glc_moo_hin_est_fbf_bem_hun_ita_gam_geo_eng_rus_por_bos_owc_amr_bul_fin_xho_jav_ger_mao_jpn_tml_kor_scr_nor_bam_swe_ind_spa_hau_bat_cnt_ukr_tsn_dut_sid_krd_arw_guj_lit_qcu_slo_prs_mol_swt_amh_pol_aeg_alb_sun_pan_akn_svk_ewe_tag_tha_tig_knd_tsw_zul_uzb_rom_afr_azi_dgb_vie_anl_swa_lda_ses	-0.231871895649293	-0.548299662204858	0.584799947480163
852	heb_grk_ven_scr_anl_amh_mlt_ukr_tur_azi_tsw_mao_swa_cze_afr_bsq_pan_sid_fbf_mnd_pol_lit_cic_eng_xho_rus_est_bem_lda_hun_dut_gam_geo_lat_nor_ctl_mol_tig_owc_slo_fin_yor_bat_bul_tag_jpn_knd_kor_fre_swe_dyu_ger_jav_hin_hau_sun_cnt_bos_moo_mcd_aeg_ita_ben_por_arw_qcu_prs_rom_glc_bam_chh_guj_amr_svk_ind_alb_ses_spa_dgb_mly_tha_wly_tml_tsn_swt_aze_krd_urd_uzb_akn_vie_sod_zul_ewe_igb	0.436690947325082	1.02970210385891	0.305820444521966
853	mlt_rom_moo_arw_hau_wly_sod_rus_tur_uzb_tsw_bat_yor_mol_bul_bsq_prs_chh_xho_cnt_cze_swe_zul_nor_bem_afr_est_swa_bam_fin_fre_aeg_geo_pan_por_lat_ger_sid_amh_dut_hun_dgb_jav_hin_tag_jpn_tml_kor_ctl_glc_fbf_ben_mao_ita_tig_mly_mnd_svk_akn_scr_owc_guj_mcd_slo_pol_qcu_grk_bos_ukr_lda_amr_eng_anl_spa_sun_alb_dyu_urd_tsn_ind_tha_gam_knd_ses_ven_azi_lit_krd_aze_igb_vie_heb_ewe_cic_swt	0.377834646909418	0.890903232535952	0.375280154504318
854	amh_arw_yor_por_sod_tig_anl_scr_tur_azi_moo_ind_dgb_urd_pol_bsq_svk_heb_tsw_cnt_rus_spa_ses_dut_igb_mol_fin_ven_cic_est_swe_wly_geo_prs_slo_cze_pan_aeg_amr_rom_hun_tsn_mly_ctl_mao_jpn_knd_kor_fre_krd_swa_ita_tag_mcd_chh_jav_mnd_bul_akn_bos_owc_ben_grk_nor_alb_qcu_eng_lit_glc_ewe_hau_ger_sid_lat_sun_afr_zul_ukr_lda_bat_tha_gam_tml_xho_dyu_aze_hin_guj_uzb_fbf_vie_mlt_bam_bem_swt	-0.388156407071987	-0.919871272279574	0.360019881139573
855	mlt_mcd_tsn_mol_gam_chh_hau_prs_azi_aze_akn_sun_bam_arw_urd_bsq_krd_sod_moo_cnt_lat_afr_igb_cze_swt_dut_fin_cic_dgb_est_ben_sid_geo_nor_rom_bos_lit_heb_amr_hin_hun_dyu_bat_ita_tag_jpn_tml_kor_pol_svk_swa_fre_mao_rus_anl_ind_mnd_ukr_bem_ctl_wly_grk_guj_spa_alb_qcu_pan_slo_ger_xho_tig_por_aeg_eng_mly_swe_lda_glc_ses_jav_tha_owc_knd_zul_tsw_tur_scr_bul_uzb_fbf_vie_amh_ewe_yor_ven	-0.366905078449387	-0.869528747482712	0.38679665624292
856	heb_pol_lda_slo_sid_amh_gam_ukr_azi_aze_yor_bat_bem_mol_por_bsq_alb_anl_igb_cnt_hin_urd_tsn_lat_dyu_afr_est_moo_fbf_hun_scr_wly_geo_bul_rus_eng_prs_hau_aeg_lit_fin_cic_mao_fre_sun_jpn_tml_kor_dut_grk_ven_nor_tag_ben_mlt_ind_mnd_swe_ses_ctl_amr_glc_krd_mcd_bos_qcu_guj_pan_ita_dgb_sod_ger_chh_cze_mly_rom_ewe_spa_akn_jav_tha_tig_knd_xho_bam_uzb_arw_svk_tur_swt_vie_owc_zul_swa_tsw	-0.466019286358976	-1.10698424250393	0.271155809746354
857	sid_ctl_tsw_pol_hau_wly_amh_lat_azi_uzb_swt_jav_bam_fre_urd_bsq_afr_anl_bem_mnd_slo_hin_akn_nor_cic_mol_hun_moo_dgb_fin_mcd_heb_geo_svk_ita_arw_spa_chh_tig_ben_est_zul_mao_bul_ind_jpn_tml_kor_grk_ger_igb_pan_bat_bos_amr_tag_cnt_rus_swa_cze_gam_dut_eng_swe_por_qcu_krd_alb_guj_ses_owc_scr_mlt_prs_sun_rom_ewe_glc_dyu_mly_tha_aeg_knd_fbf_ven_tur_ukr_lit_aze_xho_vie_sod_yor_lda_tsn	-0.824280410608152	-1.98769828921163	0.0497860728653912
858	owc_cze_bem_pol_tig_amr_aeg_glc_aze_azi_dyu_sun_fbf_lit_dut_bsq_scr_hau_dgb_mnd_mcd_mol_swa_grk_bam_prs_hun_zul_lda_fin_rom_wly_geo_afr_ukr_por_lat_mlt_amh_bos_est_swt_tag_slo_jav_jpn_tml_kor_krd_alb_ewe_nor_mao_ger_gam_mly_cnt_svk_tsw_fre_sod_guj_ben_urd_spa_qcu_swe_rus_ctl_akn_chh_pan_anl_eng_bat_hin_yor_ita_ses_ind_tha_heb_knd_moo_ven_tur_bul_arw_uzb_tsn_vie_sid_cic_xho_igb	-0.627637195461495	-1.50002666969644	0.136994787027772
859	chh_alb_bam_scr_hau_amh_tig_ger_azi_aze_xho_jav_lda_fre_nor_bsq_prs_amr_moo_cnt_krd_svk_cic_dut_dyu_urd_est_tsw_swt_hun_lit_gam_geo_spa_bos_lat_ben_heb_aeg_eng_fin_ven_bat_afr_mly_jpn_knd_kor_cze_bul_akn_mol_sun_grk_sod_ind_mnd_ita_dgb_rus_anl_slo_arw_por_ctl_qcu_guj_mcd_glc_tsn_sid_rom_mlt_pan_mao_hin_ewe_pol_ses_tag_tha_wly_tml_igb_fbf_uzb_swe_ukr_tur_bem_vie_owc_swa_yor_zul	0.0771374682801315	0.181513598052708	0.85635948558365
860	mlt_eng_ses_krd_anl_chh_sid_por_tur_uzb_cic_mly_ewe_swe_grk_bsq_ukr_hau_yor_cnt_urd_fre_xho_svk_swa_lit_fin_dyu_dgb_est_pan_gam_geo_ctl_guj_mcd_dut_heb_amh_ger_hun_ven_tag_bos_bat_jpn_tml_kor_spa_scr_bam_afr_ind_cze_amr_mao_mnd_alb_igb_ita_sod_ben_slo_bul_pol_qcu_glc_hin_rom_tsw_tig_mol_wly_prs_jav_arw_swt_lat_moo_sun_tha_aeg_knd_akn_zul_azi_rus_nor_aze_fbf_vie_owc_bem_lda_tsn	-0.296415581376812	-0.700862914546479	0.485138466644579
861	heb_bos_bam_ben_tig_owc_chh_ctl_tur_uzb_yor_mao_ses_fre_nor_bsq_krd_amh_ven_cnt_bul_urd_swa_ukr_tsw_lat_hun_moo_akn_est_mcd_anl_geo_spa_pol_mol_dut_mlt_gam_cze_fin_dgb_ind_ger_sun_jpn_knd_kor_por_prs_bem_alb_bat_glc_amr_jav_mnd_grk_swt_lit_aeg_afr_hin_rus_pan_qcu_rom_svk_slo_zul_wly_ita_sid_scr_tag_arw_igb_swe_tsn_mly_tha_hau_tml_xho_cic_azi_guj_eng_aze_lda_vie_sod_dyu_ewe_fbf	-0.264555002373629	-0.62596580835323	0.532870660208844
862	heb_grk_lda_prs_amr_hau_sid_bos_tur_aze_bem_mao_bam_lit_lat_bsq_ita_chh_moo_mnd_scr_eng_swa_alb_cic_bul_fin_tsn_tsw_est_pol_tig_geo_dut_por_nor_arw_anl_wly_fre_hun_yor_tag_hin_mly_jpn_tml_kor_cze_krd_ses_urd_sun_mcd_owc_jav_cnt_rus_ven_ukr_mlt_swe_rom_afr_ben_qcu_ger_svk_mol_dgb_gam_guj_amh_pan_bat_slo_igb_glc_ewe_ind_tha_aeg_knd_zul_dyu_azi_ctl_spa_uzb_xho_vie_sod_swt_fbf_akn	-0.588093731111202	-1.40273416952242	0.164025694375507
863	gam_fre_dgb_dut_chh_mlt_tig_krd_azi_tur_zul_ind_tsw_cze_nor_bsq_hin_wly_swt_mnd_alb_bul_ven_pan_lda_urd_hun_ses_moo_fin_rom_heb_geo_slo_bos_arw_lit_sid_amr_ger_est_akn_sun_scr_bat_jpn_tml_kor_eng_ukr_dyu_rus_mly_prs_aeg_tag_cnt_ben_fbf_swe_anl_guj_mol_afr_mcd_qcu_glc_grk_ctl_xho_sod_pol_hau_svk_jav_lat_yor_ita_swa_mao_tha_amh_knd_bam_ewe_aze_spa_por_uzb_igb_vie_owc_bem_cic_tsn	-0.103056212621813	-0.242934991280364	0.808590762411323
864	sod_pan_tsn_grk_aeg_amr_sid_alb_aze_azi_swt_mly_ven_spa_ita_bsq_krd_owc_ewe_mnd_glc_urd_ses_por_yor_prs_hun_dgb_bam_fin_pol_gam_geo_bos_cze_mol_svk_hau_mlt_ger_est_dyu_tag_rus_jav_jpn_tml_kor_lat_afr_fbf_hin_bat_lit_anl_ind_cnt_ukr_swa_ben_heb_swe_scr_dut_fre_qcu_guj_bul_rom_tsw_tig_eng_amh_nor_mao_arw_moo_slo_lda_sun_tha_chh_knd_zul_cic_uzb_mcd_ctl_tur_igb_vie_wly_akn_bem_xho	0.12508661663052	0.294286689346129	0.769194688793156
865	anl_nor_tsw_lit_sid_gam_mlt_eng_aze_uzb_cic_tag_lda_afr_fre_bsq_urd_hau_dgb_cnt_alb_por_akn_svk_bem_grk_hun_zul_ses_est_pol_chh_geo_rom_cze_ger_slo_heb_sod_spa_fin_ven_mao_mol_jav_jpn_tml_kor_mcd_bos_dyu_pan_sun_ukr_owc_bat_mnd_krd_moo_scr_tig_dut_swe_glc_ctl_qcu_arw_lat_prs_igb_amh_bul_wly_rus_mly_hin_swt_ben_ewe_ind_tha_amr_knd_bam_tsn_azi_ita_guj_tur_xho_vie_aeg_yor_swa_fbf	-0.948623369486447	-2.30293864274261	0.0235117888801041
866	gam_dut_ewe_alb_heb_anl_amh_rom_uzb_tur_tsn_ind_cic_ben_bos_bsq_arw_tig_fbf_cnt_pan_guj_zul_por_yor_krd_hun_xho_ven_fin_ukr_amr_geo_cze_fre_spa_glc_mlt_chh_lat_est_bam_mao_slo_mly_jpn_knd_kor_pol_ita_ses_lit_jav_ger_wly_sun_mnd_svk_swt_urd_aeg_bul_eng_grk_afr_qcu_rus_hin_scr_dyu_hau_prs_sid_mcd_tag_swe_bem_ctl_lda_bat_tha_sod_tml_igb_moo_aze_mol_nor_azi_akn_vie_owc_dgb_swa_tsw	0.0683849685612038	0.16122327488084	0.872267271748286
867	tig_spa_swa_rom_anl_sod_mlt_afr_azi_tur_ven_mly_ewe_pol_bos_bsq_mcd_amr_yor_mnd_grk_scr_lda_eng_dgb_por_est_tsw_zul_fin_cze_owc_geo_ctl_svk_slo_lat_hau_gam_lit_hun_tsn_jav_pan_sun_jpn_knd_kor_ben_bul_ses_ger_bat_rus_amh_mao_cnt_krd_swt_mol_aeg_nor_guj_prs_ita_qcu_arw_fre_ukr_igb_wly_dut_chh_urd_tag_glc_bem_alb_cic_ind_tha_sid_tml_moo_bam_uzb_swe_hin_aze_xho_vie_heb_akn_dyu_fbf	-0.21838567201825	-0.516685193555333	0.606602458684966
868	chh_pan_akn_ita_amh_hau_amr_afr_tur_uzb_yor_sun_tsn_dut_spa_bsq_grk_mlt_swt_cnt_ger_rus_xho_slo_ses_scr_est_tsw_lda_hun_lit_tig_geo_mol_glc_pol_swe_sod_owc_ctl_fin_bam_bat_alb_ind_jpn_tml_kor_hin_krd_ven_svk_mly_cze_gam_jav_mnd_bul_swa_lat_wly_rom_guj_eng_urd_qcu_fre_ukr_ben_ewe_aeg_bos_anl_nor_tag_prs_moo_por_dgb_mao_tha_heb_knd_fbf_dyu_aze_arw_mcd_azi_igb_vie_sid_cic_bem_zul	-0.22452487666569	-0.530458398220607	0.597058521690615
869	tig_grk_ven_pol_mlt_sod_amh_spa_aze_uzb_dyu_sun_swa_prs_lit_bsq_rom_amr_akn_cnt_eng_urd_tsn_afr_tsw_ita_fin_bam_bem_est_alb_gam_geo_krd_pan_por_swe_sid_wly_ger_hun_zul_jav_svk_mly_jpn_knd_kor_ben_guj_igb_bul_bat_slo_anl_tag_mnd_mol_lda_nor_heb_rus_glc_cze_bos_qcu_arw_lat_ukr_swt_aeg_ctl_chh_fre_mao_scr_xho_hin_ses_ind_tha_owc_tml_dgb_cic_tur_mcd_dut_azi_ewe_vie_hau_fbf_yor_moo	0.532832607713486	1.25834865773711	0.211415659966037
870	amr_lat_tsn_ukr_owc_chh_heb_krd_azi_tur_moo_mly_ewe_pan_svk_bsq_grk_anl_ven_cnt_ita_alb_zul_hin_ses_fre_fin_dgb_akn_est_ger_tig_geo_rom_spa_cze_por_aeg_amh_bul_hun_bam_mao_scr_jav_jpn_knd_kor_afr_slo_xho_bos_tag_eng_sid_ind_mnd_lit_cic_ctl_mlt_nor_rus_glc_swe_qcu_prs_guj_mcd_dyu_sod_pol_hau_mol_bat_ben_lda_urd_bem_sun_tha_wly_tml_tsw_swt_aze_dut_arw_uzb_igb_vie_gam_fbf_yor_swa	-0.330890073949852	-0.783151185562957	0.435528147261126
871	hau_dut_ven_pol_amh_sid_gam_bos_azi_aze_lda_tag_bam_spa_por_bsq_afr_owc_xho_mnd_mol_ita_akn_fre_bem_alb_est_cic_ewe_hun_hin_chh_geo_cze_prs_guj_swe_aeg_tig_pan_fin_tsn_jav_ger_bat_jpn_knd_kor_slo_arw_zul_lat_mly_glc_amr_mao_cnt_krd_moo_urd_heb_svk_rom_eng_ben_qcu_ukr_bul_nor_igb_sod_rus_anl_scr_ind_ctl_yor_mcd_swt_sun_tha_mlt_tml_ses_fbf_uzb_grk_lit_tur_dgb_vie_wly_dyu_swa_tsw	0.17686710673486	0.416537087410252	0.677976829417025
872	tig_lit_zul_slo_mlt_anl_owc_scr_azi_uzb_yor_jav_lda_ita_ben_bsq_afr_sod_bem_cnt_pol_rus_ses_por_ven_krd_hun_dgb_tsw_fin_mol_hau_geo_guj_bos_dut_hin_aeg_amr_cze_est_xho_bat_ukr_sun_jpn_tml_kor_bul_lat_dyu_mcd_mly_swe_sid_mao_mnd_alb_bam_grk_gam_pan_nor_eng_rom_qcu_ger_glc_svk_ewe_heb_prs_amh_ctl_tag_spa_igb_urd_tsn_ind_tha_wly_knd_swa_akn_tur_fre_arw_aze_cic_vie_chh_swt_moo_fbf	-0.341971000623487	-0.809123312734056	0.420509444924936
873	gam_mcd_moo_grk_amh_wly_tig_ben_azi_tur_lda_mao_yor_slo_svk_bsq_fre_hau_tsn_mnd_por_pan_bem_eng_fbf_spa_est_ven_swt_hun_nor_heb_geo_dut_glc_mol_ukr_sid_owc_krd_fin_ewe_tag_lit_sun_jpn_tml_kor_swe_hin_xho_lat_bat_rom_amr_ind_cnt_pol_bam_ctl_chh_rus_ita_scr_ger_qcu_guj_prs_alb_zul_aeg_bos_anl_afr_jav_cze_dgb_urd_swa_mly_tha_sod_knd_tsw_igb_aze_arw_bul_uzb_akn_vie_mlt_dyu_cic_ses	-0.125795865715156	-0.296698868315888	0.767358037341365
874	amr_lat_swt_krd_chh_sid_mlt_mol_uzb_tur_tsn_sun_zul_pol_svk_bsq_rom_heb_lda_mnd_ger_rus_moo_guj_dgb_dut_est_ewe_tsw_hun_ukr_sod_geo_mcd_swe_fre_glc_anl_amh_ctl_fin_bem_bat_eng_mao_jpn_knd_kor_hin_cze_xho_nor_tag_grk_tig_jav_cnt_slo_fbf_afr_aeg_arw_ben_spa_bul_qcu_urd_bos_lit_bam_hau_por_owc_scr_mly_ita_igb_alb_swa_ind_tha_gam_tml_akn_ses_aze_pan_prs_azi_dyu_vie_wly_cic_yor_ven	-0.563932632182815	-1.34413766612371	0.182173666458508
875	chh_lit_tsw_mol_sid_mlt_heb_pol_azi_uzb_dgb_tag_ven_guj_swe_bsq_hin_tig_swt_cnt_cze_ger_fbf_glc_tsn_nor_hun_zul_moo_est_grk_sod_geo_prs_krd_ben_bos_hau_aeg_eng_fin_swa_ind_bul_jav_jpn_knd_kor_pan_ita_xho_dut_mly_rus_anl_mao_mnd_lat_cic_arw_amh_rom_scr_mcd_fre_qcu_afr_urd_alb_lda_amr_slo_gam_ukr_sun_ctl_akn_spa_igb_bat_tha_wly_tml_bam_ses_aze_por_svk_tur_dyu_vie_owc_ewe_yor_bem	-0.353978213503227	-0.84006559573473	0.403026104358834
876	anl_guj_dgb_fre_aeg_owc_sod_urd_tur_azi_swa_mly_cic_ctl_pol_bsq_ger_gam_bem_mnd_dut_bos_ven_por_yor_rom_fin_tsn_bam_hun_alb_mlt_geo_slo_bul_krd_svk_sid_heb_afr_est_ewe_jav_rus_mao_jpn_knd_kor_nor_grk_igb_glc_ind_swe_amh_bat_cnt_hin_swt_prs_hau_eng_ita_spa_ukr_qcu_lat_pan_mol_dyu_amr_scr_wly_lit_tag_cze_ses_mcd_xho_sun_tha_chh_tml_moo_tsw_uzb_arw_ben_aze_akn_vie_tig_fbf_lda_zul	-0.289612896608556	-0.684994975064308	0.495050836049042
877	aeg_slo_dgb_glc_anl_tig_owc_svk_tur_azi_bam_mao_bem_bos_spa_bsq_ita_heb_fbf_mnd_cze_krd_swa_guj_ewe_nor_hun_swt_xho_est_fre_hau_geo_por_pol_mol_rom_amr_gam_afr_fin_ven_tag_ukr_sun_jpn_knd_kor_lat_pan_tsn_arw_jav_prs_chh_ind_cnt_grk_ses_mcd_sod_alb_ctl_bul_eng_qcu_ben_urd_dut_igb_amh_ger_sid_rus_bat_swe_lda_scr_yor_mly_tha_wly_tml_moo_cic_uzb_hin_lit_aze_tsw_vie_mlt_zul_dyu_akn	-1.01810842816451	-2.48625726449503	0.0146939499104575
878	mlt_fre_igb_ukr_tig_hau_aeg_rom_aze_tur_bem_mao_tsw_guj_nor_bsq_rus_wly_swt_mnd_pan_grk_dyu_lit_zul_ben_hun_tsn_fbf_est_pol_sid_geo_glc_eng_urd_por_amr_heb_slo_fin_swa_mly_ctl_sun_jpn_tml_kor_bos_dut_ewe_spa_bat_scr_sod_tag_cnt_hin_xho_ger_owc_swe_ita_arw_mol_qcu_mcd_alb_bul_lda_amh_afr_anl_prs_ind_svk_ven_krd_akn_jav_tha_gam_knd_moo_dgb_uzb_cze_lat_azi_bam_vie_chh_cic_ses_yor	-0.332078183953027	-0.786008918086409	0.433860387104489
879	anl_rom_swa_ger_sid_owc_chh_svk_azi_uzb_cic_tag_ven_cze_spa_bsq_glc_mlt_bam_mnd_ben_alb_zul_nor_moo_krd_fin_swt_lda_est_ukr_heb_geo_urd_hin_bul_por_aeg_gam_scr_hun_igb_sun_grk_mao_jpn_tml_kor_prs_mcd_fbf_slo_bat_guj_hau_mly_cnt_eng_tsw_pol_sod_mol_fre_ctl_dut_qcu_afr_rus_pan_akn_wly_lat_amr_swe_jav_lit_bem_ita_ses_ind_tha_amh_knd_ewe_yor_tur_arw_bos_aze_dgb_vie_tig_tsn_dyu_xho	-0.525464866311213	-1.25152478052001	0.21388194546261
880	sid_krd_zul_ita_heb_wly_owc_alb_tur_azi_yor_tag_lda_ben_swe_bsq_rus_amr_cic_mnd_dut_ctl_moo_hin_fbf_fre_est_swa_ses_fin_slo_tig_geo_bos_afr_pol_urd_anl_chh_cze_hun_swt_mao_bul_jav_jpn_knd_kor_prs_mcd_bam_spa_sun_ger_amh_ind_cnt_svk_akn_nor_sod_pan_lit_por_grk_qcu_lat_guj_rom_tsn_gam_arw_hau_eng_mly_mol_ven_glc_bem_bat_tha_mlt_tml_xho_igb_uzb_scr_ukr_aze_dyu_vie_aeg_ewe_tsw_dgb	-0.500397078698272	-1.19227808978576	0.236185582150806
881	tig_grk_bam_por_mlt_sid_gam_cze_tur_azi_lda_ind_swt_swe_lit_bsq_ger_sod_xho_cnt_guj_mcd_fbf_pan_ses_rus_hun_swa_yor_fin_arw_amh_geo_glc_fre_dut_ukr_owc_amr_bos_est_igb_tag_scr_mao_jpn_knd_kor_svk_afr_ven_slo_jav_urd_wly_sun_mnd_prs_moo_krd_aeg_hin_ben_bul_ita_qcu_ctl_alb_lat_cic_hau_spa_heb_rom_bat_eng_ewe_pol_tsn_mly_tha_anl_tml_akn_zul_uzb_mol_nor_aze_dgb_vie_chh_tsw_dyu_bem	0.00331620654517644	0.00781023326630146	0.993785128293086
882	tig_dut_tsn_ben_hau_amh_owc_pan_uzb_tur_ewe_mao_cic_grk_hin_bsq_rom_wly_swa_mnd_bos_krd_lda_cze_tsw_nor_hun_zul_swt_fin_ita_sod_geo_mol_ukr_scr_bul_chh_sid_swe_est_igb_tag_slo_ind_jpn_knd_kor_pol_fre_bam_ctl_mly_guj_heb_sun_cnt_por_akn_prs_anl_urd_spa_lit_svk_qcu_arw_afr_lat_ses_aeg_glc_amr_rus_jav_eng_bem_alb_dyu_bat_tha_mlt_tml_xho_yor_aze_ger_mcd_azi_fbf_vie_gam_dgb_moo_ven	0.807881991376875	1.92226941414814	0.057632611275617
883	anl_nor_bam_slo_owc_gam_sid_cze_tur_uzb_xho_bat_akn_bos_lat_bsq_prs_sod_bem_mnd_pol_ukr_igb_grk_fbf_spa_est_ses_zul_hun_eng_wly_geo_ger_ctl_afr_ben_amr_amh_krd_fin_lda_mao_svk_ind_jpn_tml_kor_arw_alb_tsw_mcd_mly_fre_aeg_jav_cnt_guj_ven_pan_chh_ita_swe_lit_por_qcu_glc_scr_urd_dyu_hau_hin_tig_mol_sun_rus_dgb_bul_moo_tag_tha_mlt_knd_cic_yor_azi_dut_rom_aze_swa_vie_heb_ewe_tsn_swt	-0.147260243256215	-0.347559770388709	0.728956190804695
884	heb_cze_dgb_bos_amr_sid_anl_bul_azi_uzb_swa_mao_moo_rom_grk_bsq_alb_chh_lda_cnt_mol_ben_fbf_glc_cic_svk_est_dyu_tsw_hun_ger_aeg_geo_prs_nor_afr_lit_hau_gam_ctl_fin_igb_ind_ita_sun_jpn_tml_kor_slo_scr_bam_pan_bat_ukr_amh_jav_mnd_arw_yor_mcd_tig_eng_urd_dut_guj_qcu_krd_por_fre_ewe_owc_rus_mlt_spa_mly_lat_xho_swe_swt_tag_tha_sod_knd_akn_zul_aze_hin_pol_tur_ses_vie_wly_bem_ven_tsn	-0.726183472879503	-1.74319655610499	0.0846042646129007
885	amr_ger_tsw_eng_hau_owc_aeg_krd_uzb_aze_xho_tag_moo_ctl_prs_bsq_por_anl_tsn_mnd_pol_fre_fbf_alb_bem_mcd_fin_igb_yor_hun_nor_amh_geo_glc_guj_bul_rom_sid_gam_mol_est_swt_mao_lat_mly_jpn_knd_kor_lit_dut_ven_scr_sun_svk_chh_bat_cnt_bos_akn_pan_heb_ukr_swe_ita_urd_qcu_ben_rus_cze_ses_wly_slo_tig_arw_ind_spa_ewe_hin_dgb_jav_tha_sod_tml_lda_swa_tur_afr_grk_azi_dyu_vie_mlt_cic_zul_bam	-0.441674391997274	-1.04885234092188	0.296964162208394
886	heb_grk_swa_alb_amh_aeg_sod_glc_uzb_aze_ewe_mao_akn_fre_afr_bsq_spa_tig_cic_mnd_nor_hin_swt_por_dyu_bos_hun_fbf_xho_est_prs_chh_geo_swe_rus_arw_eng_owc_sid_rom_fin_lda_mly_cze_jav_jpn_knd_kor_urd_ctl_ven_ukr_bat_dut_hau_tag_cnt_pol_zul_mol_anl_slo_lat_pan_ita_qcu_guj_scr_svk_tsw_amr_krd_mlt_ben_ind_ger_ses_mcd_tsn_sun_tha_wly_tml_bam_yor_azi_bul_lit_tur_moo_vie_gam_igb_bem_dgb	-0.143963795093377	-0.339452566922987	0.735034194161448
887	chh_glc_igb_por_aeg_owc_mlt_afr_tur_aze_xho_jav_dgb_pan_lit_bsq_svk_gam_ses_mnd_eng_scr_bem_rom_fbf_slo_est_akn_tsn_fin_bul_sid_geo_swe_prs_guj_ctl_amr_heb_arw_hun_swa_tag_grk_mly_jpn_knd_kor_ita_pol_cic_mcd_bat_cze_sod_mao_cnt_nor_swt_ben_hau_hin_fre_ger_dut_qcu_urd_mol_spa_dyu_anl_lat_tig_bos_sun_krd_tsw_alb_zul_ind_tha_amh_tml_ven_moo_azi_ukr_rus_uzb_ewe_vie_wly_yor_lda_bam	0.132416905661668	0.312129973804615	0.755640486299701
888	tig_slo_ewe_cze_hau_owc_sod_lit_uzb_tur_ven_bat_ses_glc_pan_bsq_bul_chh_tsn_mnd_svk_por_zul_eng_dgb_hin_fin_moo_tsw_est_lat_aeg_geo_rus_ben_mol_mcd_wly_amh_pol_hun_xho_jav_afr_mao_jpn_knd_kor_rom_prs_bem_grk_tag_swe_amr_ind_cnt_nor_yor_alb_sid_ita_dut_ukr_scr_qcu_spa_ger_bos_akn_anl_krd_heb_urd_mly_fre_lda_arw_swa_sun_tha_gam_tml_dyu_swt_azi_guj_ctl_aze_bam_vie_mlt_cic_igb_fbf	0.610756682413153	1.44464238156779	0.151919228592157
889	wly_fre_lda_slo_mlt_sod_heb_cze_aze_tur_akn_mao_dyu_ger_scr_bsq_guj_gam_ses_mnd_afr_ctl_igb_mcd_moo_arw_fin_swa_cic_hun_svk_owc_geo_hin_rom_pan_alb_anl_amh_bul_est_tsn_jav_bos_bat_jpn_tml_kor_urd_grk_bem_lit_tag_nor_tig_ind_cnt_glc_xho_eng_amr_mol_ben_swe_por_qcu_rus_spa_lat_bam_sid_pol_chh_prs_sun_dut_zul_krd_yor_mly_tha_hau_knd_tsw_dgb_azi_ukr_ita_uzb_swt_vie_aeg_ewe_ven_fbf	-0.601252195643529	-1.43667654803742	0.15416558517238
890	sod_ctl_bam_grk_gam_heb_hau_mol_aze_uzb_akn_mly_zul_mcd_prs_bsq_rom_owc_moo_cnt_bos_alb_swt_rus_bem_slo_hun_tsn_ven_fin_arw_tig_geo_lit_spa_ita_glc_amh_anl_fre_est_dgb_ind_swe_jav_jpn_tml_kor_guj_pol_fbf_cze_sun_krd_amr_bat_mnd_hin_yor_lat_aeg_urd_eng_svk_dut_qcu_ukr_bul_ben_igb_mlt_pan_chh_ger_tag_scr_tsw_afr_ewe_mao_tha_sid_knd_ses_swa_azi_nor_por_tur_dyu_vie_wly_cic_lda_xho	-0.179729604027501	-0.424034265386362	0.672520041942494
891	gam_svk_ses_afr_hau_wly_mlt_nor_tur_aze_yor_bat_dgb_bos_slo_bsq_por_anl_swt_cnt_ukr_ben_akn_cze_zul_ita_hun_moo_lda_fin_pol_owc_geo_pan_glc_rom_arw_amh_tig_fre_est_ven_jav_guj_mly_jpn_knd_kor_ger_ctl_fbf_grk_tag_scr_aeg_ind_mnd_eng_ewe_urd_chh_hin_prs_mol_swe_qcu_lit_dut_lat_igb_sod_mcd_heb_spa_mao_rus_swa_alb_tsw_sun_tha_sid_tml_tsn_xho_uzb_krd_bul_azi_bam_vie_amr_cic_bem_dyu	0.430219205476955	1.01391241216878	0.313255158105192
892	aeg_mcd_akn_ctl_chh_heb_gam_por_aze_uzb_bem_mao_swa_lit_slo_bsq_grk_mlt_cic_mnd_hin_eng_lda_scr_xho_nor_est_ses_dyu_fin_alb_sid_geo_pan_ben_ita_cze_wly_sod_afr_hun_ewe_mly_bul_bat_jpn_knd_kor_spa_glc_bam_dut_sun_arw_amh_jav_cnt_rus_yor_prs_owc_fre_rom_bos_mol_qcu_guj_ger_krd_dgb_amr_lat_tig_ukr_ind_pol_ven_swe_igb_tag_tha_hau_tml_tsn_tsw_tur_urd_svk_azi_swt_vie_anl_zul_fbf_moo	-0.545732439871293	-1.30086703643409	0.196517982290127
893	gam_ita_fbf_urd_heb_wly_owc_glc_uzb_azi_moo_sun_yor_mol_fre_bsq_guj_aeg_tsw_mnd_lat_dut_swa_svk_akn_ukr_est_ses_xho_fin_pan_sod_geo_alb_krd_prs_nor_tig_chh_bul_hun_bem_jav_afr_bat_jpn_tml_kor_lit_cze_cic_ger_mly_ctl_anl_mao_cnt_bos_bam_swe_mlt_eng_mcd_ben_pol_qcu_rom_rus_por_swt_amh_arw_sid_spa_tag_hin_dyu_grk_zul_ind_tha_hau_knd_ven_igb_aze_slo_scr_tur_lda_vie_amr_dgb_tsn_ewe	-0.143136860453011	-0.337543067766988	0.736468226951798
894	hau_ukr_fbf_pol_gam_sid_owc_nor_aze_tur_tsn_jav_akn_afr_rom_bsq_alb_mlt_ses_cnt_urd_mol_swt_ger_bem_rus_hun_zul_tsw_fin_mcd_amr_geo_bos_pan_svk_cze_sod_tig_por_est_lda_sun_fre_ind_jpn_tml_kor_bul_ben_dyu_eng_mao_krd_heb_mly_mnd_dut_bam_ita_wly_prs_glc_guj_arw_qcu_slo_hin_ctl_cic_aeg_lat_amh_lit_tag_scr_ewe_swe_moo_bat_tha_chh_knd_yor_swa_azi_spa_grk_uzb_dgb_vie_anl_xho_igb_ven	-0.560448247612536	-1.33780021395528	0.184223802614806
895	wly_arw_xho_alb_owc_amr_amh_cze_tur_uzb_bem_jav_tsw_scr_swe_bsq_glc_aeg_dyu_cnt_mol_fre_dgb_guj_zul_ukr_fin_ven_fbf_est_afr_heb_geo_eng_ben_bul_krd_sid_sod_slo_hun_moo_mly_ger_tag_jpn_tml_kor_ita_grk_lda_rom_ind_mcd_hau_bat_mnd_nor_swa_por_mlt_urd_spa_bos_dut_qcu_ctl_pan_svk_yor_anl_rus_chh_pol_mao_lit_cic_hin_swt_sun_tha_tig_knd_bam_akn_azi_lat_prs_aze_ewe_vie_gam_tsn_igb_ses	-0.181035095625798	-0.427171727574109	0.670241625491865
896	tig_guj_dgb_svk_heb_sid_anl_ukr_azi_aze_swa_tag_lda_pan_grk_bsq_dut_owc_bam_mnd_ger_slo_igb_afr_zul_bos_est_fbf_tsw_hun_nor_gam_geo_hin_rus_mcd_rom_amh_aeg_ita_fin_dyu_mao_ctl_ind_jpn_tml_kor_bul_cze_xho_spa_mly_glc_mlt_sun_cnt_pol_tsn_eng_amr_urd_ben_scr_alb_qcu_lit_prs_arw_akn_sod_por_hau_swe_bat_mol_moo_krd_swt_jav_tha_wly_knd_ewe_yor_uzb_lat_fre_tur_ses_vie_chh_bem_ven_cic	0.535729075921656	1.26344295814855	0.209588144588461
897	anl_krd_moo_urd_gam_aeg_sid_mol_aze_azi_dyu_bat_igb_ctl_ben_bsq_pan_mlt_fbf_mnd_ukr_bul_swt_cze_swa_hin_fin_tsn_lda_est_slo_hau_geo_lat_por_ger_prs_sod_owc_svk_hun_ven_ind_rus_mly_jpn_knd_kor_rom_guj_tsw_alb_jav_pol_tig_tag_cnt_scr_xho_ita_wly_swe_grk_bos_afr_qcu_fre_arw_nor_ses_amh_spa_chh_eng_mao_dut_ewe_glc_dgb_sun_tha_amr_tml_akn_bem_uzb_mcd_lit_tur_yor_vie_heb_zul_cic_bam	-1.1611316626588	-2.86068431732611	0.00522022193107338
898	amr_ukr_ses_prs_hau_sod_chh_afr_aze_uzb_yor_ind_moo_ger_alb_bsq_lit_wly_ven_cnt_bos_eng_lda_spa_swa_guj_fin_xho_fbf_hun_rom_sid_geo_arw_bul_cze_pan_owc_heb_ben_est_tsw_sun_lat_jav_jpn_knd_kor_rus_mol_ewe_svk_mly_grk_anl_tag_mnd_nor_dyu_por_tig_dut_scr_ita_ctl_qcu_mcd_hin_krd_bam_amh_slo_mlt_urd_bat_glc_dgb_pol_bem_mao_tha_aeg_tml_tsn_swt_tur_fre_swe_azi_cic_vie_gam_akn_igb_zul	-0.10651182493155	-0.250870011546985	0.8024680458807
899	mlt_pol_zul_lit_amh_heb_hau_nor_aze_azi_xho_mao_ses_pan_dut_bsq_guj_wly_swa_cnt_arw_ger_dgb_swe_akn_ukr_hun_igb_tsn_fin_eng_anl_geo_slo_rom_ita_bos_tig_sod_ben_est_moo_sun_cze_ind_jpn_knd_kor_ctl_krd_tsw_grk_jav_rus_chh_mly_mnd_alb_swt_por_sid_lat_bul_hin_glc_qcu_urd_afr_prs_fbf_amr_svk_gam_scr_bat_mcd_ewe_mol_yor_tag_tha_owc_tml_bam_dyu_tur_fre_spa_uzb_ven_vie_aeg_cic_bem_lda	-1.12485626167012	-2.76231179484954	0.0069169344290894
900	anl_afr_akn_ctl_gam_hau_mlt_hin_azi_aze_ses_sun_tsn_ukr_alb_bsq_bul_heb_cic_cnt_lit_rom_bam_swe_ven_guj_hun_bem_xho_fin_pol_amr_geo_prs_arw_pan_nor_sid_chh_urd_est_swa_jav_glc_mao_jpn_tml_kor_cze_ger_dyu_scr_ind_ita_aeg_mly_mnd_eng_lda_svk_sod_mcd_spa_grk_mol_qcu_krd_rus_lat_yor_owc_ben_tig_por_tag_dut_dgb_fre_zul_bat_tha_wly_knd_tsw_ewe_uzb_bos_slo_tur_swt_vie_amh_fbf_igb_moo	-0.101503684348021	-0.239116257010662	0.811541600226311
901	wly_por_yor_lat_aeg_sod_heb_bos_uzb_azi_bam_bat_lda_svk_rom_bsq_ita_anl_ses_mnd_fre_krd_fbf_alb_dyu_prs_hun_cic_dgb_fin_ger_tig_geo_grk_bul_hin_lit_sid_amh_swe_est_ven_tag_arw_ind_jpn_knd_kor_spa_ctl_swt_afr_mao_pan_owc_mly_cnt_guj_swa_glc_amr_scr_pol_dut_ukr_qcu_mcd_ben_rus_ewe_mlt_nor_hau_mol_sun_eng_bem_cze_tsn_jav_tha_chh_tml_akn_xho_aze_slo_urd_tur_igb_vie_gam_zul_tsw_moo	0.00557616894909291	0.0131256938329382	0.989555628976165
[truncated: 99 more rows]
