# Supplementary material for: Future Tense and Economic Decisions: Controlling for Cultural Evolution
Source: PLoS One. 2015 Jul 17;10(7):e0132145. doi: 10.1371/journal.pone.0132145 (PMC4506144; doi:10.1371/journal.pone.0132145)
Supplement: S8 Appendix — See README files within the various sub-folders. (ZIP) [file pone.0132145.s008.zip › S3_Code/Residuals_new/PGLS/PermuteResults/permute_B_SavingsWITHINFAM_3000.csv]

	ftr	r	t	p
1	hau_ger_bem_arw_amh_sod_mlt_svk_uzb_azi_yor_mao_swa_ita_spa_bsq_urd_aeg_ewe_mnd_mcd_ctl_zul_fre_akn_rus_est_dyu_lda_fin_bos_amr_geo_slo_grk_ukr_rom_sid_wly_glc_hun_cic_mly_bul_bat_jpn_knd_kor_lat_lit_moo_por_tag_guj_gam_sun_cnt_afr_tsn_hin_anl_alb_eng_ben_nor_qcu_pan_swe_prs_bam_heb_pol_chh_mol_ind_scr_ven_dut_dgb_jav_tha_owc_tml_igb_xho_aze_cze_krd_tur_tsw_vie_tig_swt_fbf_ses	-0.352754543492887	-0.835946603187821	0.405327600738974
2	aeg_svk_lda_bos_wly_amh_hau_spa_azi_tur_cic_sun_tsn_mcd_por_bsq_eng_sod_dyu_cnt_lat_arw_swa_rus_bem_grk_fin_moo_dgb_est_scr_owc_geo_alb_krd_pol_ctl_gam_anl_glc_hun_xho_tag_lit_mly_jpn_tml_kor_prs_ita_zul_swe_ind_hin_chh_bat_mnd_ger_yor_nor_sid_mol_dut_fre_ben_qcu_ukr_cze_urd_swt_mlt_pan_heb_bul_mao_slo_bam_guj_igb_jav_tha_tig_knd_tsw_fbf_aze_afr_rom_uzb_ven_vie_amr_ewe_ses_akn	-0.627338614658653	-1.5007861385497	0.136798421334072
3	aeg_eng_ewe_mol_amr_mlt_amh_bul_aze_tur_xho_bat_swt_dut_bos_bsq_lat_tig_lda_cnt_rus_spa_fbf_scr_tsw_pan_fin_akn_bam_hun_swe_anl_geo_guj_urd_ukr_arw_heb_owc_afr_est_dgb_sun_prs_mao_jpn_tml_kor_lit_krd_yor_glc_ind_slo_chh_jav_mnd_rom_zul_por_hau_hin_ctl_cze_ita_qcu_ben_alb_svk_igb_sod_ger_wly_pol_mly_fre_ven_grk_ses_tag_tha_sid_knd_bem_dyu_uzb_mcd_nor_azi_swa_vie_gam_tsn_cic_moo	-0.40514843314217	-0.961223397553595	0.338932396290948
4	sid_dut_swt_alb_amr_owc_anl_nor_aze_azi_xho_jav_ven_bul_ctl_bsq_glc_wly_lda_mnd_bos_grk_zul_rom_bem_cze_fin_igb_akn_hun_ger_tig_geo_pol_prs_svk_mol_mlt_chh_ita_est_tsw_ind_scr_bat_jpn_tml_kor_hin_lat_moo_krd_tag_pan_heb_mao_cnt_eng_bam_ukr_gam_guj_ben_rus_slo_qcu_mcd_por_afr_ses_sod_swe_aeg_lit_sun_urd_cic_spa_swa_mly_tha_amh_knd_dyu_fbf_tur_arw_fre_uzb_yor_vie_hau_dgb_tsn_ewe	0.229793746833514	0.540807571949163	0.589933210516195
5	mlt_guj_dyu_por_owc_tig_amr_urd_aze_tur_xho_sun_swt_afr_swe_bsq_svk_heb_akn_mnd_grk_hin_fbf_cze_ses_alb_hun_swa_yor_est_krd_chh_geo_rus_scr_ita_prs_anl_amh_lit_fin_tsw_mao_fre_jav_jpn_knd_kor_nor_pan_bam_mol_ind_ctl_gam_tag_cnt_arw_bem_bul_wly_mcd_bos_ger_eng_qcu_pol_lat_rom_moo_hau_ben_sid_dut_bat_spa_zul_glc_igb_mly_tha_aeg_tml_tsn_dgb_uzb_ukr_slo_azi_lda_vie_sod_ewe_cic_ven	-0.830326673058942	-2.00289054340832	0.0481003337897588
6	mlt_lit_ses_urd_aeg_sod_heb_bul_azi_aze_igb_mly_swt_slo_dut_bsq_prs_gam_tsw_mnd_rom_ger_swa_por_dyu_pan_est_cic_xho_hun_ctl_amh_geo_hin_grk_alb_afr_anl_chh_ukr_fin_fbf_sun_cze_mao_jpn_tml_kor_rus_mcd_ven_pol_ind_scr_hau_bat_cnt_glc_lda_fre_tig_swe_mol_ita_svk_qcu_arw_lat_spa_yor_owc_guj_sid_ben_jav_nor_bem_krd_dgb_tag_tha_amr_knd_bam_akn_uzb_bos_eng_tur_ewe_vie_wly_zul_tsn_moo	-0.53762627811554	-1.28033966306975	0.203609913241583
7	tig_prs_swa_swe_sod_gam_owc_ukr_aze_uzb_ewe_mly_swt_hin_rom_bsq_eng_chh_dyu_cnt_ctl_guj_bam_svk_yor_grk_est_moo_bem_hun_glc_sid_geo_krd_bos_ita_ger_mlt_anl_cze_fin_ses_jav_nor_bat_jpn_knd_kor_slo_scr_cic_mol_sun_spa_amr_mao_mnd_alb_igb_mcd_wly_urd_lat_lit_pan_qcu_por_rus_bul_lda_aeg_fre_hau_arw_ind_dut_zul_ben_ven_tag_tha_amh_tml_fbf_tsn_azi_afr_pol_tur_tsw_vie_heb_xho_dgb_akn	-0.0520812336038666	-0.122858794143596	0.90248403074817
8	anl_glc_igb_bul_wly_sod_amr_mol_tur_aze_lda_bat_ses_ita_urd_bsq_guj_chh_bam_cnt_hin_grk_ewe_slo_bem_mcd_est_swa_zul_hun_lat_aeg_geo_pan_spa_swe_ctl_gam_hau_dut_fin_ven_jav_ben_mao_jpn_tml_kor_svk_ger_tsn_pol_sun_arw_sid_mly_mnd_scr_yor_prs_amh_lit_eng_ukr_cze_qcu_rom_nor_alb_fbf_mlt_afr_owc_krd_tag_por_xho_bos_swt_ind_tha_tig_knd_dgb_akn_azi_rus_fre_uzb_cic_vie_heb_dyu_tsw_moo	-0.759801869807981	-1.82850296370294	0.070679613246754
9	sid_cze_swt_mol_wly_aeg_amr_urd_azi_uzb_cic_tag_bam_lit_bul_bsq_ita_tig_tsn_mnd_scr_glc_bem_arw_dgb_por_hun_lda_ven_est_ger_sod_geo_rus_alb_grk_krd_owc_hau_svk_fin_yor_mly_mcd_ind_jpn_knd_kor_hin_guj_xho_spa_jav_ctl_gam_bat_cnt_bos_ewe_swe_chh_prs_lat_slo_ukr_qcu_pol_ben_fre_tsw_mlt_nor_anl_dut_sun_rom_igb_afr_fbf_mao_tha_heb_tml_zul_moo_aze_eng_pan_tur_akn_vie_amh_dyu_swa_ses	-0.52720676936346	-1.25486074561413	0.212673638367634
10	wly_slo_ses_urd_aeg_sid_owc_lat_azi_aze_cic_jav_ven_ger_scr_bsq_alb_mlt_tsn_mnd_guj_dut_swa_lit_yor_nor_fin_tsw_swt_est_svk_amh_geo_pol_mcd_pan_glc_chh_amr_rus_hun_bem_mly_ben_mao_jpn_knd_kor_bul_ctl_xho_ita_ind_swe_sod_bat_cnt_por_lda_cze_tig_eng_afr_prs_arw_qcu_ukr_grk_hin_zul_anl_krd_hau_spa_tag_mol_dyu_fre_ewe_sun_tha_heb_tml_fbf_moo_tur_bos_rom_uzb_akn_vie_gam_igb_dgb_bam	0.40885014937877	0.962630305116387	0.338229397969167
11	hau_lat_zul_ctl_amr_sid_anl_arw_uzb_aze_ses_ind_igb_svk_guj_bsq_bul_chh_tsn_mnd_prs_scr_bam_pan_lda_swe_est_dyu_cic_fin_hin_gam_geo_afr_ukr_eng_bos_heb_owc_mcd_hun_swt_sun_ger_mly_jpn_tml_kor_ben_fre_fbf_grk_mao_por_sod_jav_cnt_urd_moo_lit_aeg_dut_rom_rus_mol_qcu_glc_ita_alb_bem_mlt_pol_tig_cze_tag_spa_ewe_slo_akn_bat_tha_wly_knd_tsw_swa_azi_nor_krd_tur_xho_vie_amh_dgb_yor_ven	0.366626480088069	0.865090926280808	0.389214934135538
12	aeg_glc_ses_ben_tig_hau_wly_por_azi_tur_lda_mly_swt_scr_grk_bsq_dut_sid_dyu_mnd_spa_eng_akn_pan_igb_ukr_est_moo_fbf_hun_ita_heb_geo_hin_rom_mol_lit_mlt_chh_urd_fin_cic_tag_ger_sun_jpn_tml_kor_alb_arw_tsw_nor_bat_swe_amr_ind_cnt_mcd_bem_slo_owc_prs_afr_bos_lat_qcu_krd_svk_fre_swa_anl_rus_amh_pol_mao_cze_ewe_guj_yor_jav_tha_sod_knd_zul_tsn_aze_bul_ctl_uzb_ven_vie_gam_xho_bam_dgb	-0.421794174884378	-1.00190920477371	0.318987216122998
13	sod_bul_bem_nor_hau_gam_owc_rus_aze_tur_xho_jav_ven_mol_por_bsq_ger_mlt_fbf_cnt_scr_prs_cic_slo_tsn_guj_est_zul_tsw_hun_pan_chh_geo_afr_cze_grk_rom_wly_amr_mcd_fin_dgb_tag_ita_mao_jpn_tml_kor_fre_pol_swa_lit_ind_hin_tig_bat_mnd_alb_moo_bos_sid_ctl_spa_dut_swe_qcu_lat_krd_svk_swt_heb_arw_amh_eng_mly_glc_yor_ukr_igb_sun_tha_aeg_knd_ses_bam_azi_urd_ben_uzb_ewe_vie_anl_akn_dyu_lda	-0.378004211724977	-0.89542268956349	0.372872934487655
14	owc_afr_moo_ben_chh_aeg_anl_rus_azi_tur_xho_bat_yor_ctl_swe_bsq_urd_amr_fbf_mnd_bul_alb_swt_ukr_igb_glc_hun_ewe_ses_fin_por_wly_geo_mol_fre_rom_dut_hau_sod_bos_est_dgb_jav_prs_sun_jpn_knd_kor_pol_pan_zul_lat_ind_mcd_gam_tag_cnt_nor_tsw_guj_heb_grk_cze_ita_lit_qcu_svk_krd_hin_bem_amh_arw_sid_spa_mao_slo_swa_ger_ven_mly_tha_mlt_tml_tsn_dyu_aze_eng_scr_uzb_bam_vie_tig_cic_lda_akn	-0.968836900770752	-2.35275837046172	0.0207424827386474
15	amr_rom_xho_glc_anl_sod_chh_alb_azi_tur_yor_ind_lda_fre_ita_bsq_lat_mlt_swa_mnd_afr_arw_ses_ukr_tsw_ger_est_swt_akn_hun_por_hau_geo_lit_eng_mol_dut_owc_gam_bos_fin_moo_tag_slo_mly_jpn_tml_kor_bul_krd_cic_grk_sun_urd_amh_bat_cnt_hin_tsn_prs_aeg_mcd_ben_guj_pan_qcu_ctl_spa_rus_zul_heb_svk_wly_scr_jav_swe_dyu_cze_ven_mao_tha_sid_knd_dgb_bem_uzb_nor_pol_aze_fbf_vie_tig_bam_ewe_igb	0.50857039103574	1.20232293795533	0.232290799784561
16	amr_pol_ewe_slo_amh_heb_owc_nor_aze_tur_dgb_jav_ven_por_rus_bsq_scr_tig_yor_cnt_ukr_svk_dyu_eng_ses_rom_fin_lda_bem_est_dut_aeg_geo_mol_lat_urd_prs_chh_mlt_mcd_hun_igb_ind_glc_bat_jpn_knd_kor_pan_alb_akn_swe_sun_arw_sid_tag_mnd_spa_tsw_guj_gam_bul_ctl_grk_cze_qcu_fre_hin_bos_fbf_anl_lit_wly_ben_mao_ita_swt_krd_xho_mly_tha_sod_tml_swa_moo_uzb_afr_ger_azi_tsn_vie_hau_cic_bam_zul	-0.648769010252859	-1.55305877710657	0.123805675141152
17	hau_scr_ses_ctl_gam_amr_mlt_urd_azi_tur_bam_bat_tsn_grk_slo_bsq_cze_amh_bem_mnd_bos_glc_yor_fre_igb_spa_est_akn_ven_hun_afr_heb_geo_nor_pol_guj_krd_tig_chh_pan_fin_moo_tag_arw_mly_jpn_tml_kor_prs_alb_cic_por_ind_mol_owc_sun_cnt_dut_lda_eng_sod_mcd_hin_swe_bul_qcu_rom_ita_ben_swa_sid_lit_anl_ukr_mao_lat_fbf_ger_ewe_jav_tha_aeg_knd_xho_tsw_uzb_svk_rus_aze_swt_vie_wly_dgb_zul_dyu	-0.741249823443037	-1.78301065975774	0.0778472423452125
18	mlt_rus_bam_ger_tig_hau_aeg_lit_tur_aze_ven_sun_igb_guj_nor_bsq_scr_owc_cic_mnd_urd_slo_ewe_grk_swt_ben_fin_xho_dgb_est_alb_chh_geo_dut_svk_bos_spa_amh_gam_ukr_hun_akn_tag_ita_mao_jpn_knd_kor_pol_krd_bem_rom_ind_mcd_amr_jav_cnt_bul_lda_glc_wly_eng_lat_afr_prs_qcu_mol_fre_arw_dyu_sid_swe_anl_cze_mly_ctl_yor_hin_moo_bat_tha_sod_tml_fbf_ses_uzb_pan_por_azi_tsn_vie_heb_zul_tsw_swa	0.358602342344497	0.84361629246191	0.401048544469891
19	tig_urd_xho_nor_mlt_hau_amr_bos_azi_uzb_akn_tag_tsw_mcd_rus_bsq_ita_anl_yor_mnd_hin_pol_zul_krd_moo_lit_hun_bem_dgb_fin_alb_owc_geo_spa_glc_dut_slo_aeg_chh_por_est_fbf_mao_pan_ind_jpn_tml_kor_mol_cze_cic_swe_jav_afr_sod_bat_cnt_fre_dyu_svk_wly_scr_rom_ukr_prs_qcu_ger_guj_lat_ven_gam_arw_heb_eng_mly_ben_ewe_ctl_tsn_sun_tha_sid_knd_swt_lda_aze_grk_bul_tur_bam_vie_amh_igb_swa_ses	-0.500234033257376	-1.18941861709172	0.23730284633778
20	sod_spa_cic_ukr_wly_tig_hau_ctl_uzb_aze_dgb_bat_moo_lat_rom_bsq_cze_owc_lda_cnt_grk_hin_zul_slo_ewe_eng_est_bam_swa_fin_ben_aeg_geo_urd_mol_ger_rus_heb_anl_pol_hun_igb_jav_glc_mao_jpn_tml_kor_guj_swe_swt_lit_mly_pan_chh_sun_mnd_scr_bem_fre_mlt_por_bul_ita_afr_qcu_arw_svk_dut_xho_sid_alb_amr_nor_tag_bos_tsn_prs_fbf_ind_tha_amh_knd_akn_dyu_tur_krd_mcd_azi_yor_vie_gam_tsw_ses_ven	-0.353970435449986	-0.839602023798372	0.403284728166995
21	amh_slo_swt_ita_anl_mlt_aeg_por_aze_azi_lda_tag_yor_lit_glc_bsq_afr_heb_dyu_mnd_fre_scr_bam_pan_igb_dut_fin_moo_fbf_hun_alb_hau_geo_pol_ger_nor_ukr_tig_wly_bul_est_cic_mao_ctl_mly_jpn_knd_kor_mcd_prs_akn_arw_ind_ben_sod_jav_cnt_urd_tsn_rom_gam_spa_mol_eng_swe_qcu_cze_grk_lat_xho_sid_bos_owc_svk_sun_hin_tsw_guj_ses_bat_tha_amr_tml_bem_dgb_uzb_krd_rus_tur_ven_vie_chh_zul_ewe_swa	-0.41716148789284	-0.990142888335621	0.324673455718297
22	heb_rus_dyu_swe_aeg_gam_anl_spa_tur_aze_dgb_mao_cic_hin_bul_bsq_ger_amr_ven_mnd_ita_lit_tsn_guj_swa_mol_fin_akn_ses_hun_ctl_chh_geo_glc_fre_krd_ukr_owc_tig_bos_est_fbf_tag_slo_mly_jpn_tml_kor_afr_prs_swt_alb_bat_arw_mlt_ind_cnt_scr_lda_mcd_sod_nor_grk_cze_eng_qcu_rom_svk_lat_bem_sid_dut_wly_pan_sun_urd_xho_ben_bam_jav_tha_amh_knd_igb_ewe_uzb_pol_por_azi_yor_vie_hau_moo_tsw_zul	-0.245692489588395	-0.581085898087514	0.56258820063033
23	sid_rom_fbf_pan_owc_aeg_heb_svk_azi_uzb_ven_mly_xho_guj_urd_bsq_hin_amr_dyu_mnd_alb_krd_ewe_ben_swt_lit_fin_dgb_ses_est_mol_anl_geo_bul_por_lat_ger_gam_tig_fre_hun_zul_ind_scr_tag_jpn_knd_kor_afr_nor_moo_arw_bat_glc_mlt_mao_cnt_ita_tsw_spa_amh_slo_swe_prs_mcd_qcu_bos_grk_dut_swa_hau_pol_wly_rus_sun_ukr_akn_cze_bam_jav_tha_sod_tml_yor_lda_aze_ctl_eng_tur_igb_vie_chh_bem_cic_tsn	-0.243317921081374	-0.574423563096803	0.567068081512513
24	amh_lit_moo_bul_amr_sod_heb_ctl_azi_aze_xho_sun_tsn_cze_fre_bsq_bos_gam_fbf_cnt_rus_swe_ven_ita_bem_por_fin_swt_dgb_hun_krd_anl_geo_arw_rom_ukr_ger_wly_sid_nor_est_swa_tag_ben_mly_jpn_tml_kor_grk_glc_cic_eng_bat_dut_chh_ind_mnd_guj_lda_hin_owc_mol_pol_mcd_svk_qcu_spa_alb_afr_zul_aeg_scr_tig_lat_mao_pan_bam_urd_ewe_jav_tha_mlt_knd_yor_ses_tur_prs_slo_uzb_akn_vie_hau_tsw_igb_dyu	0.0535528511371028	0.12612627120326	0.899904244971953
25	hau_ben_tsn_fre_wly_amh_chh_eng_aze_azi_dyu_tag_cic_pol_spa_bsq_rom_anl_igb_cnt_guj_dut_yor_pan_lda_mcd_est_dgb_tsw_hun_afr_aeg_geo_ita_arw_ctl_alb_amr_tig_scr_fin_ven_ind_svk_mly_jpn_tml_kor_rus_prs_zul_ukr_mao_nor_sod_sun_mnd_lit_xho_cze_sid_por_grk_glc_hin_qcu_krd_urd_bos_ewe_owc_lat_heb_bul_jav_slo_fbf_mol_swt_bat_tha_mlt_knd_bem_bam_tur_ger_swe_uzb_moo_vie_gam_swa_ses_akn	-0.449450426625305	-1.06761299566504	0.288458638085339
26	aeg_guj_zul_afr_amr_mlt_wly_mcd_aze_uzb_lda_tag_ven_arw_lit_bsq_rus_gam_xho_cnt_pol_ben_bem_grk_tsn_bul_fin_igb_tsw_est_urd_anl_geo_svk_dut_swe_rom_chh_heb_lat_hun_yor_mly_prs_jav_jpn_knd_kor_slo_scr_swa_alb_ind_glc_sid_sun_mnd_bos_dgb_ger_sod_spa_por_mol_eng_qcu_pan_nor_krd_swt_hau_ukr_tig_cze_bat_fre_ewe_ita_dyu_mao_tha_amh_tml_moo_ses_tur_ctl_hin_azi_bam_vie_owc_cic_akn_fbf	-0.702727482479495	-1.68733967407781	0.0948894598668105
27	sod_mcd_tsw_nor_chh_wly_aeg_mol_tur_uzb_dyu_sun_tsn_ukr_urd_bsq_ctl_amr_zul_cnt_krd_guj_bem_ger_ven_pan_est_fbf_ewe_fin_pol_tig_geo_scr_slo_lat_por_anl_hau_hin_hun_xho_ind_cze_bat_jpn_knd_kor_alb_prs_yor_svk_mly_bos_gam_mao_mnd_rus_swa_eng_owc_ita_dut_spa_fre_qcu_rom_swe_grk_moo_heb_afr_amh_glc_tag_lit_igb_arw_ses_jav_tha_sid_tml_cic_swt_aze_bul_ben_azi_bam_vie_mlt_lda_dgb_akn	-0.711225710070622	-1.70467724765673	0.09159329246934
28	hau_swe_dgb_lat_heb_mlt_sod_scr_azi_aze_akn_mao_cic_rus_grk_bsq_mol_gam_igb_mnd_eng_ukr_swt_por_bam_pan_fin_ses_fbf_est_nor_anl_geo_prs_pol_afr_fre_owc_chh_urd_hun_lda_tag_rom_jav_jpn_tml_kor_slo_ger_ewe_glc_sun_bos_sid_mly_cnt_dut_moo_alb_amh_bul_krd_mcd_ita_qcu_spa_svk_lit_swa_tig_ctl_amr_cze_ind_arw_ven_hin_tsn_bat_tha_wly_knd_yor_zul_tur_ben_guj_uzb_xho_vie_aeg_tsw_bem_dyu	-0.679949836312333	-1.63269662274499	0.105914247438949
29	anl_ukr_ven_hin_gam_chh_amr_nor_azi_tur_swa_tag_xho_slo_ger_bsq_rom_sid_zul_cnt_ctl_arw_ewe_alb_moo_bos_est_cic_igb_hun_cze_sod_geo_bul_spa_lit_dut_tig_heb_afr_fin_dyu_bat_glc_ind_jpn_knd_kor_lat_pan_tsn_rus_jav_swe_hau_mao_mnd_ita_fbf_ben_mlt_krd_svk_fre_prs_qcu_por_grk_scr_tsw_owc_mol_amh_mcd_mly_eng_lda_urd_bem_sun_tha_wly_tml_swt_yor_uzb_pol_guj_aze_akn_vie_aeg_ses_bam_dgb	-0.765657074444411	-1.84206659017053	0.068652146735307
30	aeg_hin_swt_cze_hau_owc_gam_arw_azi_tur_bem_bat_lda_krd_alb_bsq_guj_anl_dgb_mnd_svk_ctl_ewe_afr_fbf_lit_fin_bam_tsn_hun_urd_chh_geo_grk_fre_ben_mcd_heb_amr_pol_est_xho_jav_slo_sun_jpn_tml_kor_ukr_rom_ses_spa_tag_nor_wly_mly_cnt_bos_igb_lat_mlt_rus_por_bul_glc_qcu_eng_ita_mol_tsw_tig_ger_amh_scr_mao_dut_ven_prs_swa_ind_tha_sid_knd_zul_dyu_uzb_swe_pan_aze_akn_vie_sod_cic_yor_moo	-0.422477891167939	-1.00275000946247	0.31858343656816
31	heb_glc_ewe_fre_gam_anl_aeg_scr_aze_tur_dgb_mly_swt_mol_arw_bsq_nor_hau_ven_cnt_eng_ukr_bem_spa_dyu_ger_hun_lda_swa_est_hin_tig_geo_urd_swe_grk_svk_wly_chh_mcd_fin_ses_jav_bul_mao_jpn_tml_kor_prs_lat_xho_por_tag_rom_amr_sun_mnd_guj_tsn_pol_owc_ctl_ita_cze_slo_qcu_dut_pan_lit_cic_sod_ben_mlt_afr_bat_bos_bam_rus_zul_ind_tha_sid_knd_tsw_yor_azi_alb_krd_uzb_igb_vie_amh_akn_fbf_moo	-0.206461850810017	-0.487504337042422	0.627048194868934
32	wly_alb_igb_bos_chh_owc_tig_slo_azi_aze_lda_bat_tsw_prs_dut_bsq_afr_hau_bam_mnd_svk_lit_xho_bul_ses_arw_hun_ven_swa_est_nor_sid_geo_grk_pan_lat_pol_aeg_heb_glc_fin_fbf_tag_hin_sun_jpn_knd_kor_por_fre_bem_scr_mao_mcd_anl_ind_cnt_eng_tsn_urd_gam_mol_cze_spa_krd_qcu_ukr_guj_ger_dyu_sod_ctl_mlt_ita_jav_rom_yor_swe_swt_mly_tha_amh_tml_cic_moo_uzb_ben_rus_tur_zul_vie_amr_ewe_dgb_akn	-0.460708654993083	-1.0943601235588	0.276623366306817
33	owc_ctl_cic_arw_gam_mlt_tig_glc_azi_aze_dgb_ind_swt_alb_urd_bsq_afr_hau_ven_cnt_rus_krd_bam_spa_xho_swe_fin_yor_bem_hun_mol_anl_geo_bos_prs_scr_guj_wly_heb_grk_est_ses_sun_bul_jav_jpn_tml_kor_rom_lit_tsw_ger_tag_mcd_sod_mao_mnd_nor_zul_hin_amr_fre_ita_cze_lat_qcu_pol_ben_por_akn_chh_pan_aeg_ukr_mly_svk_swa_slo_ewe_bat_tha_amh_knd_dyu_tsn_uzb_dut_eng_tur_fbf_vie_sid_lda_moo_igb	-0.248903147080683	-0.589100185755932	0.557222350127941
34	aeg_ita_lda_dut_sid_sod_hau_krd_uzb_aze_fbf_bat_cic_mol_bos_bsq_nor_mlt_bam_cnt_fre_eng_zul_svk_ewe_mcd_est_tsw_swa_fin_lit_gam_geo_afr_hin_guj_pol_anl_amr_ukr_hun_yor_sun_swe_ind_jpn_tml_kor_spa_rus_swt_glc_jav_ger_amh_tag_mnd_prs_ses_cze_tig_arw_grk_por_lat_qcu_rom_alb_bul_xho_owc_ctl_wly_slo_mao_urd_dgb_scr_akn_mly_tha_heb_knd_moo_tsn_tur_ben_pan_azi_ven_vie_chh_igb_bem_dyu	-1.08974084070435	-2.66429415583333	0.00909463573480599
35	amh_rus_tsw_guj_chh_heb_aeg_swe_uzb_azi_tsn_jav_ses_ctl_spa_bsq_bos_hau_swa_cnt_lit_mol_fbf_mcd_zul_cze_hun_bam_moo_fin_por_sod_geo_grk_rom_arw_lat_mlt_owc_ben_est_dyu_bat_hin_ind_jpn_tml_kor_dut_ger_ven_pan_mly_pol_sid_mao_mnd_glc_bem_svk_anl_slo_bul_ita_fre_qcu_urd_prs_scr_swt_wly_afr_amr_krd_tag_ukr_dgb_nor_cic_sun_tha_tig_knd_igb_ewe_aze_eng_alb_tur_lda_vie_gam_akn_yor_xho	-0.102526916496023	-0.241643642578906	0.809588314739679
36	heb_glc_lda_urd_tig_gam_aeg_rus_azi_aze_tsw_tag_yor_hin_afr_bsq_ctl_anl_dgb_cnt_grk_scr_zul_pol_ses_fre_fin_cic_akn_hun_slo_chh_geo_prs_mcd_lat_dut_hau_owc_ita_est_bam_ind_mol_sun_jpn_knd_kor_ger_krd_dyu_bul_jav_svk_sid_mly_mnd_swe_fbf_por_wly_rom_ben_eng_alb_qcu_cze_arw_nor_swa_amr_ukr_sod_lit_bat_pan_ewe_bos_ven_mao_tha_amh_tml_moo_xho_uzb_guj_spa_tur_swt_vie_mlt_bem_tsn_igb	-0.374093501448048	-0.886390560330739	0.377693472139358
37	owc_guj_swt_rom_amh_aeg_tig_por_tur_uzb_ven_jav_bam_hin_arw_bsq_ukr_amr_lda_mnd_slo_cze_tsn_glc_yor_ben_fin_xho_zul_est_spa_mlt_geo_eng_ger_mcd_lit_gam_hau_lat_hun_dyu_bat_pol_tag_jpn_knd_kor_afr_krd_ewe_scr_ind_prs_anl_sun_cnt_mol_akn_grk_chh_alb_ctl_nor_fre_qcu_pan_dut_svk_tsw_heb_rus_sod_bul_mao_bos_bem_ita_dgb_mly_tha_wly_tml_cic_moo_aze_urd_swe_azi_fbf_vie_sid_swa_igb_ses	-0.294309128636927	-0.696522108055371	0.487839178410514
38	heb_dut_fbf_por_hau_amr_aeg_pol_aze_tur_tsw_tag_bem_nor_prs_bsq_fre_sid_swa_cnt_alb_ctl_moo_krd_dyu_spa_fin_bam_akn_hun_rus_amh_geo_eng_mcd_hin_cze_chh_tig_slo_est_ses_sun_lit_mao_jpn_knd_kor_bul_afr_ven_glc_mly_rom_sod_ind_mnd_ukr_zul_arw_gam_lat_mol_pan_scr_qcu_swe_urd_ben_tsn_wly_guj_owc_grk_bat_svk_yor_ita_dgb_jav_tha_anl_tml_xho_ewe_azi_bos_ger_uzb_igb_vie_mlt_cic_swt_lda	-0.473766900725947	-1.12559723311659	0.263232461534424
39	hau_krd_igb_dut_chh_anl_sod_afr_aze_uzb_fbf_tag_lda_rom_lat_bsq_nor_amh_ven_cnt_svk_pol_xho_mol_yor_bos_fin_dyu_cic_est_grk_mlt_geo_swe_hin_cze_mcd_aeg_tig_pan_hun_tsn_ind_ctl_jav_jpn_knd_kor_rus_ukr_moo_guj_bat_fre_sid_mly_mnd_ger_zul_glc_gam_ita_scr_urd_arw_qcu_slo_bul_por_swt_heb_prs_amr_alb_mao_ben_tsw_spa_dgb_sun_tha_owc_tml_swa_ses_tur_lit_eng_azi_akn_vie_wly_bem_ewe_bam	-0.671260982955923	-1.60771925412515	0.111286571844677
40	sod_ctl_moo_spa_owc_aeg_anl_slo_uzb_tur_yor_ind_lda_ger_afr_bsq_arw_heb_swa_cnt_ben_swe_ewe_dut_bam_mcd_est_cic_zul_hun_pan_sid_geo_lit_urd_ita_lat_amr_tig_rom_fin_xho_jav_guj_bat_jpn_knd_kor_grk_eng_akn_cze_mly_bos_chh_sun_mnd_alb_bem_glc_mlt_pol_mol_nor_ukr_qcu_hin_krd_bul_tsn_amh_prs_wly_scr_mao_rus_dyu_svk_ses_tag_tha_gam_tml_swt_fbf_azi_fre_por_aze_igb_vie_hau_tsw_ven_dgb	-0.759653099647895	-1.82673108577535	0.0709481192373788
41	tig_hin_cic_pol_mlt_gam_sid_afr_tur_uzb_igb_tag_ven_guj_ctl_bsq_dut_chh_akn_mnd_bul_arw_swt_rom_dgb_ger_fin_ewe_xho_est_ukr_hau_geo_slo_cze_prs_ben_amr_heb_rus_hun_tsn_bat_lit_ind_jpn_knd_kor_scr_bos_moo_nor_jav_pan_amh_mly_cnt_mol_zul_eng_aeg_spa_fre_por_alb_qcu_krd_ita_grk_ses_wly_lat_owc_mcd_mao_glc_yor_svk_bem_sun_tha_sod_tml_dyu_swa_aze_urd_swe_azi_fbf_vie_anl_bam_lda_tsw	-0.29738716671715	-0.705238309515049	0.48242458242827
42	amh_prs_xho_ctl_heb_aeg_wly_hin_aze_azi_bem_mao_zul_krd_fre_bsq_mcd_sid_fbf_cnt_lat_urd_tsw_rus_cic_pan_est_swa_ses_hun_ger_amr_geo_ukr_slo_lit_nor_sod_gam_bos_fin_dyu_bat_mol_mly_jpn_knd_kor_ben_scr_ewe_bul_sun_grk_chh_jav_mnd_ita_moo_spa_mlt_rom_guj_svk_afr_qcu_glc_swe_arw_swt_hau_alb_anl_dut_ind_pol_yor_por_ven_tag_tha_owc_tml_bam_tsn_tur_cze_eng_uzb_dgb_vie_tig_lda_igb_akn	-0.0086090000799006	-0.0202765750100835	0.983866182282518
43	wly_scr_bam_spa_anl_owc_aeg_dut_uzb_aze_igb_tag_akn_svk_glc_bsq_alb_sid_bem_mnd_mol_eng_swt_slo_tsn_swe_est_moo_xho_fin_lit_gam_geo_ita_krd_pan_ben_tig_amr_hin_hun_fbf_mao_cze_ind_jpn_tml_kor_fre_mcd_lda_bul_jav_pol_chh_bat_cnt_rus_swa_arw_hau_ctl_nor_grk_guj_qcu_por_prs_lat_dgb_mlt_rom_amh_urd_sun_bos_ewe_ukr_cic_mly_tha_sod_knd_yor_tsw_azi_ger_afr_tur_dyu_vie_heb_ses_zul_ven	-0.0824359057306236	-0.194315509098447	0.846352674816837
44	amh_eng_bam_swe_owc_anl_mlt_alb_uzb_tur_tsw_mly_akn_lat_ben_bsq_rom_sod_swa_mnd_mcd_krd_yor_rus_zul_scr_fin_cic_lda_est_dut_heb_geo_ita_slo_fre_prs_tig_aeg_arw_hun_bem_tag_ger_sun_jpn_knd_kor_ukr_grk_ewe_nor_ind_lit_gam_jav_cnt_mol_swt_afr_sid_svk_bul_por_hin_qcu_bos_pan_ctl_igb_wly_pol_hau_guj_mao_cze_xho_urd_dgb_bat_tha_amr_tml_fbf_tsn_aze_spa_glc_azi_dyu_vie_chh_moo_ses_ven	-0.205334146071522	-0.48458777005133	0.62910815861066
45	sid_ger_bem_ben_tig_amr_anl_hin_uzb_aze_tsn_tag_lda_mcd_urd_bsq_afr_mlt_dgb_cnt_svk_bul_fbf_arw_xho_lat_est_ven_bam_fin_grk_wly_geo_glc_pan_eng_cze_amh_chh_rus_hun_yor_jav_mol_mly_jpn_tml_kor_por_scr_moo_dut_sun_guj_hau_ind_mnd_prs_zul_nor_aeg_spa_rom_ctl_swe_qcu_bos_lit_fre_tsw_owc_ita_gam_ukr_bat_pol_cic_alb_ewe_mao_tha_sod_knd_swt_swa_azi_krd_slo_tur_ses_vie_heb_akn_igb_dyu	-0.49883185395005	-1.18792654666956	0.237887338221994
46	chh_dut_lda_pol_sod_mlt_aeg_rom_azi_aze_swa_bat_akn_ita_mol_bsq_bul_gam_xho_mnd_fre_afr_ses_bos_igb_ger_est_dgb_tsn_hun_por_amr_geo_swe_scr_ukr_guj_anl_tig_alb_fin_ewe_jav_spa_mao_jpn_tml_kor_pan_mcd_fbf_eng_ind_slo_heb_tag_cnt_nor_bam_ctl_sid_urd_cze_arw_ben_qcu_hin_lit_lat_yor_amh_grk_wly_prs_sun_svk_cic_krd_bem_mly_tha_owc_knd_ven_moo_uzb_glc_rus_tur_swt_vie_hau_tsw_dyu_zul	-0.928960951463585	-2.25795976328749	0.0262869599805973
47	tig_rus_cic_urd_chh_mlt_amh_pol_uzb_aze_fbf_mly_swa_nor_ukr_bsq_por_owc_ses_mnd_rom_grk_igb_ita_tsn_cze_est_xho_swt_hun_scr_sod_geo_bos_eng_fre_dut_hau_anl_bul_fin_moo_ind_swe_mao_jpn_knd_kor_ger_prs_akn_pan_jav_krd_sid_sun_cnt_mcd_tsw_afr_aeg_mol_lit_slo_hin_qcu_ben_ctl_arw_dyu_amr_alb_heb_spa_tag_lat_dgb_guj_bem_bat_tha_gam_tml_bam_ven_azi_glc_svk_tur_zul_vie_wly_yor_ewe_lda	-0.171584407834631	-0.404892765484802	0.686486144188197
48	tig_scr_yor_lat_sod_gam_anl_swe_tur_uzb_swa_ind_fbf_dut_guj_bsq_spa_mlt_lda_mnd_bul_eng_bam_ita_swt_ukr_fin_cic_zul_hun_hin_aeg_geo_ger_rom_urd_afr_sid_chh_pol_est_tsn_jav_bos_bat_jpn_knd_kor_mcd_nor_bem_lit_mly_svk_amr_tag_cnt_mol_igb_rus_wly_ctl_por_ben_grk_qcu_prs_fre_pan_ven_hau_alb_owc_cze_mao_slo_moo_arw_tsw_sun_tha_heb_tml_xho_ewe_azi_glc_krd_aze_ses_vie_amh_dyu_dgb_akn	-0.315101190243427	-0.745108506589671	0.458085045991015
49	sod_ger_igb_slo_amh_sid_chh_eng_azi_uzb_swa_mly_cic_bos_mcd_bsq_ben_mlt_akn_mnd_ctl_lat_tsw_scr_swt_krd_est_ewe_bem_hun_spa_owc_geo_dut_glc_cze_pol_amr_aeg_por_fin_ven_jav_rom_mao_jpn_tml_kor_guj_grk_moo_arw_ind_mol_tig_bat_cnt_ukr_bam_ita_wly_afr_svk_nor_fre_qcu_pan_urd_hin_zul_heb_swe_gam_alb_tag_bul_xho_prs_ses_sun_tha_anl_knd_lda_yor_tur_lit_rus_aze_tsn_vie_hau_fbf_dyu_dgb	-0.57454787816499	-1.37077288139885	0.1737450174796
50	sid_lit_yor_mol_owc_amr_heb_ger_aze_tur_cic_tag_swt_pan_krd_bsq_nor_tig_lda_mnd_ukr_scr_fbf_spa_igb_rus_fin_bem_akn_hun_slo_chh_geo_bos_svk_hin_lat_anl_aeg_eng_est_dgb_mly_afr_ind_jpn_tml_kor_guj_urd_bam_prs_jav_ita_amh_mao_cnt_swe_ven_cze_sod_alb_por_grk_bul_qcu_rom_dut_arw_tsn_wly_mcd_mlt_glc_sun_pol_tsw_fre_zul_bat_tha_hau_knd_xho_ewe_azi_ctl_ben_uzb_swa_vie_gam_dyu_ses_moo	-0.525990861218116	-1.25139854353777	0.213927767897631
51	sid_swe_bam_slo_owc_gam_heb_rus_tur_aze_swt_tag_swa_ita_ger_bsq_ctl_aeg_ven_cnt_grk_bul_fbf_svk_ses_scr_est_ewe_igb_hun_eng_anl_geo_fre_nor_urd_por_hau_wly_alb_fin_lda_bat_guj_sun_jpn_tml_kor_arw_ukr_yor_glc_mao_rom_amh_jav_mnd_prs_tsn_krd_sod_ben_spa_pan_hin_qcu_lit_dut_lat_zul_chh_bos_mlt_pol_ind_mol_bem_mcd_akn_mly_tha_tig_knd_dyu_moo_uzb_cze_afr_azi_dgb_vie_amr_cic_xho_tsw	-0.387636761564856	-0.919843689912708	0.360034220564952
52	wly_krd_ven_fre_sod_hau_chh_lat_uzb_aze_fbf_jav_ewe_alb_pan_bsq_ben_owc_zul_cnt_afr_eng_akn_pol_dgb_svk_hun_tsn_xho_est_hin_aeg_geo_ita_bul_rus_rom_anl_tig_mol_fin_bam_mly_spa_ind_jpn_tml_kor_grk_ger_moo_cze_bat_urd_mlt_mao_mnd_por_swa_slo_heb_ukr_bos_swe_scr_qcu_lit_mcd_guj_ses_gam_prs_amr_arw_tag_ctl_bem_dut_yor_sun_tha_sid_knd_dyu_igb_azi_glc_nor_tur_tsw_vie_amh_swt_cic_lda	-0.242675915832842	-0.573346818973681	0.56779373224021
53	hau_fre_tsw_grk_sid_aeg_amr_ctl_tur_uzb_igb_mly_yor_spa_lit_bsq_por_heb_ewe_mnd_ben_pol_xho_ukr_bem_scr_fin_moo_swt_hun_svk_sod_geo_swe_alb_mcd_urd_mlt_wly_arw_est_zul_tag_glc_sun_jpn_tml_kor_dut_krd_akn_lat_mao_bul_amh_bat_cnt_slo_dyu_rom_chh_nor_cze_prs_mol_qcu_hin_guj_eng_ven_tig_rus_gam_ger_jav_afr_cic_bos_lda_ind_tha_owc_knd_ses_bam_azi_pan_ita_aze_dgb_vie_anl_fbf_tsn_swa	-0.916144171727506	-2.22094934200974	0.028782163701003
54	sod_rom_ses_fre_owc_tig_chh_hin_aze_uzb_moo_mao_zul_spa_glc_bsq_bul_amh_ewe_mnd_ukr_ben_lda_arw_tsn_afr_fin_fbf_xho_est_swe_amr_geo_lat_por_guj_svk_anl_gam_prs_hun_yor_mly_lit_sun_jpn_tml_kor_rus_grk_tsw_mcd_tag_slo_wly_bat_cnt_ita_cic_pol_heb_scr_cze_krd_nor_qcu_ger_bos_mol_bam_aeg_dut_mlt_eng_ind_ctl_swt_pan_swa_jav_tha_hau_knd_akn_igb_azi_alb_urd_tur_dgb_vie_sid_dyu_bem_ven	0.568333726073715	1.35041740342031	0.18015920849578
55	mlt_scr_yor_ger_amr_wly_gam_grk_tur_azi_ven_tag_dyu_nor_mcd_bsq_prs_owc_ewe_cnt_pan_hin_zul_swe_bem_rom_fin_xho_akn_est_slo_aeg_geo_ben_glc_ukr_rus_sid_amh_pol_hun_tsw_jav_urd_ind_jpn_tml_kor_svk_por_fbf_lat_sun_bul_sod_mly_mnd_fre_dgb_guj_chh_alb_eng_krd_arw_qcu_dut_ita_ctl_ses_hau_mol_heb_bos_mao_cze_tsn_afr_cic_bat_tha_anl_knd_swa_bam_aze_spa_lit_uzb_igb_vie_tig_swt_moo_lda	-0.133692384173866	-0.315165289600028	0.753342241709221
56	gam_prs_tsw_alb_amh_anl_heb_ctl_tur_uzb_akn_jav_bam_rus_scr_bsq_slo_sod_zul_cnt_ita_mol_fbf_bul_bem_glc_hun_tsn_swt_fin_krd_hau_geo_lit_urd_hin_bos_chh_tig_cze_est_ven_sun_pol_ind_jpn_tml_kor_lat_mcd_cic_eng_mly_swe_owc_bat_mnd_svk_swa_dut_wly_ben_fre_rom_spa_qcu_guj_grk_nor_ewe_aeg_ger_mlt_afr_tag_arw_dyu_ukr_xho_mao_tha_amr_knd_moo_ses_azi_pan_por_aze_yor_vie_sid_igb_lda_dgb	-0.198870160771535	-0.469204279531016	0.640021766749109
57	hau_dut_ewe_mol_owc_anl_gam_alb_uzb_azi_dgb_sun_cic_scr_bos_bsq_ctl_amh_moo_cnt_ukr_spa_fbf_swe_ses_rus_est_ven_yor_hun_rom_amr_geo_grk_slo_svk_fre_aeg_mlt_ita_fin_swa_mao_glc_ind_jpn_knd_kor_mcd_pol_zul_prs_jav_por_heb_tag_mnd_bul_igb_arw_wly_nor_pan_eng_lit_qcu_hin_krd_ger_lda_chh_guj_sod_urd_mly_afr_swt_ben_xho_bat_tha_tig_tml_tsn_tsw_tur_lat_cze_aze_akn_vie_sid_dyu_bam_bem	-0.503693822125424	-1.19712235473373	0.234301449204714
58	sod_pol_dyu_fre_amr_chh_mlt_eng_azi_tur_lda_mao_cic_mcd_glc_bsq_rom_hau_dgb_mnd_ger_slo_akn_urd_tsn_alb_fin_ven_tsw_hun_pan_heb_geo_ben_dut_ctl_cze_owc_amh_ukr_est_xho_bat_grk_ind_jpn_tml_kor_prs_mol_swt_bos_mly_afr_anl_tag_cnt_hin_igb_krd_sid_bul_lat_lit_spa_qcu_nor_rus_por_yor_tig_arw_aeg_scr_sun_svk_swa_swe_ses_jav_tha_gam_knd_bem_zul_aze_guj_ita_uzb_bam_vie_wly_moo_ewe_fbf	0.243384120653482	0.57230982990216	0.56849301748439
59	hau_swe_bam_guj_anl_heb_chh_krd_aze_azi_tsn_ind_swt_pan_lat_bsq_fre_amh_ven_cnt_por_arw_igb_spa_swa_mol_est_dgb_zul_fin_rus_mlt_geo_lit_rom_pol_slo_owc_amr_cze_hun_lda_jav_scr_sun_jpn_knd_kor_nor_hin_bem_dut_mly_glc_wly_tag_mnd_grk_ses_bul_sid_urd_ger_prs_ctl_qcu_afr_ita_eng_dyu_gam_bos_aeg_alb_bat_svk_cic_mcd_tsw_mao_tha_tig_tml_xho_fbf_uzb_ben_ukr_tur_akn_vie_sod_yor_moo_ewe	-0.042833983632604	-0.100831193187907	0.91990152529028
60	hau_scr_lda_nor_sod_gam_sid_rus_tur_azi_dgb_mly_tsn_hin_slo_bsq_rom_chh_yor_cnt_lat_ita_zul_lit_bem_por_fin_swt_igb_est_dut_mlt_geo_bos_mcd_guj_arw_owc_aeg_urd_hun_fbf_ind_grk_bat_jpn_knd_kor_ctl_mol_ewe_swe_tag_eng_wly_mao_mnd_ger_ven_glc_amr_ukr_spa_ben_bul_qcu_alb_prs_cze_moo_amh_fre_tig_krd_sun_svk_tsw_pol_akn_jav_tha_heb_tml_swa_ses_aze_pan_afr_uzb_cic_vie_anl_bam_dyu_xho	-0.698935230680356	-1.67711416521864	0.096878362769092
61	chh_slo_cic_mcd_mlt_aeg_gam_krd_tur_uzb_bam_mly_fbf_cze_hin_bsq_prs_tig_zul_cnt_fre_dut_ven_alb_ewe_svk_hun_bem_swt_est_pan_sid_geo_ben_guj_glc_grk_heb_owc_rus_fin_yor_sun_bul_ind_jpn_knd_kor_mol_scr_xho_swe_jav_por_hau_tag_mnd_pol_akn_ita_sod_lat_ger_nor_lit_qcu_afr_urd_ctl_ses_wly_bos_amr_eng_bat_spa_dyu_rom_igb_mao_tha_anl_tml_dgb_tsn_aze_ukr_arw_azi_tsw_vie_amh_moo_swa_lda	-0.716112451292147	-1.72181235105215	0.0884280931323298
62	owc_ben_ven_arw_amh_amr_hau_lit_tur_azi_akn_mly_cic_afr_pan_bsq_cze_tig_tsw_mnd_svk_rom_bem_nor_dgb_guj_est_yor_tsn_hun_spa_sod_geo_ctl_por_ita_krd_gam_heb_urd_fin_xho_bat_prs_mao_jpn_tml_kor_swe_grk_ses_mol_ind_slo_mlt_jav_cnt_eng_swt_hin_aeg_dut_glc_mcd_fre_qcu_bul_alb_bos_fbf_wly_ger_chh_lat_tag_scr_zul_pol_swa_sun_tha_anl_knd_dyu_igb_uzb_rus_ukr_aze_moo_vie_sid_lda_bam_ewe	-0.771667495040631	-1.85835322577835	0.0662820546326804
63	sod_pan_bam_slo_hau_amr_aeg_afr_uzb_azi_tsn_jav_swt_ukr_rom_bsq_guj_gam_tsw_mnd_urd_ger_cic_fre_swa_mcd_hun_dyu_dgb_est_nor_sid_geo_glc_pol_krd_prs_wly_tig_alb_fin_igb_sun_swe_mao_jpn_knd_kor_lat_hin_xho_spa_tag_dut_mlt_mly_cnt_cze_akn_scr_owc_grk_bos_rus_bul_qcu_lit_eng_ben_moo_anl_ita_heb_svk_bat_arw_ses_por_zul_ind_tha_amh_tml_ven_ewe_tur_ctl_mol_aze_bem_vie_chh_fbf_yor_lda	0.00788462618867858	0.0185684111826105	0.985225181784071
64	hau_mol_ewe_slo_aeg_sod_gam_urd_tur_aze_fbf_mly_tsn_grk_swe_bsq_bul_tig_ses_cnt_guj_krd_bam_ukr_akn_spa_hun_dyu_swa_fin_mcd_anl_geo_scr_lit_ita_rom_mlt_wly_fre_est_dgb_sun_bos_bat_jpn_knd_kor_rus_por_lda_prs_jav_alb_chh_ind_mnd_glc_igb_afr_amr_dut_nor_pol_lat_qcu_ctl_pan_ben_yor_sid_ger_amh_hin_mao_svk_xho_arw_ven_tag_tha_owc_tml_cic_tsw_uzb_cze_eng_azi_swt_vie_heb_zul_moo_bem	-0.187635842421582	-0.443904350725993	0.658142871830763
65	wly_eng_zul_spa_owc_anl_sod_mcd_uzb_tur_ewe_sun_akn_arw_ukr_bsq_ben_hau_bem_cnt_alb_svk_ven_afr_tsw_rus_hun_fbf_moo_est_slo_mlt_geo_urd_mol_ita_prs_chh_amh_swe_fin_xho_ind_nor_mao_jpn_tml_kor_dut_ctl_swa_por_tag_scr_heb_bat_mnd_bul_dyu_lat_amr_ger_pol_krd_glc_qcu_pan_lit_hin_swt_gam_guj_sid_bos_jav_rom_dgb_grk_ses_mly_tha_aeg_knd_cic_tsn_aze_cze_fre_azi_bam_vie_tig_yor_igb_lda	-0.252735800227109	-0.59689024791252	0.552031016362177
66	aeg_ger_tsw_swe_sid_sod_amr_prs_uzb_aze_igb_sun_swa_dut_scr_bsq_rom_heb_xho_cnt_lit_urd_zul_rus_fbf_ita_fin_tsn_bam_est_slo_hau_geo_svk_ukr_krd_nor_mlt_chh_bul_hun_bem_tag_hin_jav_jpn_tml_kor_lat_afr_swt_ben_ind_pol_tig_bat_mnd_glc_akn_bos_anl_alb_eng_pan_arw_qcu_guj_mol_fre_dgb_owc_spa_amh_ctl_mly_mcd_dyu_cze_lda_mao_tha_gam_knd_ses_cic_azi_grk_por_tur_yor_vie_wly_ewe_ven_moo	-0.143593216129739	-0.338706371742919	0.735594474917501
67	amr_lit_lda_ben_sid_wly_amh_grk_azi_aze_tsw_mao_akn_pol_nor_bsq_dut_mlt_bem_mnd_prs_ger_xho_mol_ses_afr_est_cic_bam_fin_ita_anl_geo_urd_scr_bul_bos_chh_hau_rus_hun_tsn_bat_ctl_mly_jpn_tml_kor_rom_arw_swa_glc_sun_guj_aeg_ind_cnt_svk_fbf_swe_tig_ukr_krd_lat_eng_qcu_mcd_alb_pan_dgb_gam_hin_owc_fre_jav_cze_zul_slo_ewe_tag_tha_heb_knd_ven_swt_tur_por_spa_uzb_dyu_vie_sod_moo_yor_igb	-0.319437134336734	-0.755871945603794	0.451636297094906
68	owc_ctl_swa_nor_hau_heb_wly_lat_tur_azi_bam_sun_lda_bul_eng_bsq_mcd_anl_ven_cnt_scr_ger_tsn_arw_dgb_por_est_igb_ewe_hun_guj_amr_geo_svk_ben_bos_prs_aeg_sod_ita_fin_akn_bat_alb_jav_jpn_knd_kor_hin_grk_fbf_urd_tag_krd_sid_mly_mnd_spa_tsw_slo_mlt_glc_rom_pan_swe_qcu_lit_cze_afr_bem_tig_fre_gam_rus_mao_ukr_zul_mol_dyu_ind_tha_chh_tml_cic_moo_aze_pol_dut_uzb_yor_vie_amh_swt_xho_ses	-0.483000422373149	-1.14909122506611	0.253465096883059
69	chh_rom_dyu_por_sid_amr_gam_bos_tur_aze_swa_mly_ewe_lat_pol_bsq_mol_mlt_swt_mnd_nor_ger_igb_afr_bem_lit_est_xho_yor_fin_guj_tig_geo_bul_krd_rus_ben_aeg_sod_spa_hun_ven_jav_mcd_bat_jpn_tml_kor_hin_prs_lda_ukr_sun_dut_heb_mao_cnt_glc_cic_fre_wly_scr_slo_svk_pan_qcu_ita_urd_arw_ses_hau_eng_anl_grk_ind_alb_moo_swe_bam_tag_tha_owc_knd_dgb_akn_uzb_cze_ctl_azi_fbf_vie_amh_tsn_zul_tsw	-0.0959392554193994	-0.226073275686883	0.821640544092228
70	anl_ctl_cic_glc_gam_sid_amr_ger_aze_azi_fbf_sun_bam_afr_nor_bsq_grk_aeg_moo_mnd_ben_dut_dgb_alb_swt_ukr_est_tsn_yor_fin_bos_tig_geo_bul_scr_eng_rom_amh_mlt_slo_hun_ses_mly_hin_ind_jpn_tml_kor_pol_pan_ven_rus_tag_cze_wly_bat_cnt_por_ewe_guj_hau_urd_svk_mcd_ita_qcu_swe_prs_krd_akn_heb_arw_chh_spa_mao_mol_lda_lat_swa_jav_tha_sod_knd_tsw_xho_tur_fre_lit_uzb_bem_vie_owc_dyu_zul_igb	-0.30568636366097	-0.722935855970036	0.471533519711215
71	tig_slo_moo_bul_chh_sid_sod_urd_azi_tur_zul_sun_cic_ger_nor_bsq_mol_hau_swt_cnt_prs_rus_tsw_dut_dyu_ben_fin_swa_igb_est_afr_gam_geo_alb_eng_ukr_guj_mlt_amh_ctl_hun_yor_jav_grk_mly_jpn_knd_kor_glc_pol_akn_lat_tag_arw_aeg_bat_mnd_mcd_lda_ita_heb_rom_pan_krd_svk_qcu_lit_spa_hin_ewe_wly_bos_owc_fre_ind_scr_bem_por_bam_mao_tha_amr_tml_tsn_fbf_uzb_cze_swe_aze_dgb_vie_anl_ses_xho_ven	-0.185311829643821	-0.437893804780154	0.662478629224449
72	wly_cze_dyu_urd_chh_gam_heb_ukr_uzb_azi_bem_ind_dgb_prs_pol_bsq_lit_amh_fbf_mnd_hin_mcd_ses_ctl_ewe_ita_est_zul_cic_fin_slo_mlt_geo_guj_lat_svk_swe_sid_tig_glc_hun_tsn_mly_nor_jav_jpn_knd_kor_arw_krd_bam_bul_bat_pan_aeg_tag_cnt_ben_moo_fre_sod_eng_rom_spa_dut_qcu_scr_por_ger_swt_hau_mol_owc_alb_mao_grk_xho_afr_akn_sun_tha_anl_tml_tsw_igb_tur_bos_rus_aze_lda_vie_amr_ven_swa_yor	-0.489197012159478	-1.16380807193659	0.247478924723061
73	aeg_afr_yor_lit_gam_heb_mlt_ctl_aze_tur_lda_tag_igb_urd_grk_bsq_glc_chh_bem_mnd_hin_svk_tsn_arw_moo_alb_hun_zul_ses_fin_lat_tig_geo_swe_eng_ukr_prs_amr_sod_guj_est_ewe_mly_ita_mao_jpn_tml_kor_spa_por_swa_nor_bat_bul_sid_ind_cnt_ben_fbf_scr_wly_rus_cze_mcd_dut_qcu_pol_mol_ger_bam_owc_bos_amh_slo_jav_pan_akn_rom_tsw_sun_tha_anl_knd_dgb_ven_azi_fre_krd_uzb_xho_vie_hau_swt_cic_dyu	-1.16747842623791	-2.87977266504398	0.00493897265653142
74	gam_hin_ewe_prs_amr_amh_aeg_afr_tur_uzb_xho_mly_tsw_nor_pan_bsq_svk_hau_swa_cnt_urd_rom_dyu_ctl_fbf_krd_fin_zul_cic_est_ger_tig_geo_ben_rus_scr_bos_wly_heb_alb_hun_dgb_sun_lat_ind_jpn_tml_kor_guj_eng_lda_glc_tag_swe_sid_jav_mnd_cze_tsn_spa_sod_ukr_fre_pol_lit_qcu_bul_dut_por_bam_owc_grk_chh_mol_bat_mcd_igb_arw_yor_mao_tha_anl_knd_akn_ses_aze_ita_slo_azi_swt_vie_mlt_bem_moo_ven	-0.644427301861164	-1.54232326710945	0.126391021012975
75	tig_pan_ewe_slo_anl_sid_amr_dut_uzb_tur_fbf_sun_bam_mcd_svk_bsq_ctl_chh_cic_mnd_eng_bul_bem_ben_tsn_rus_fin_ven_ses_hun_scr_mlt_geo_alb_nor_rom_pol_hau_amh_prs_est_igb_ind_ukr_mly_jpn_tml_kor_ger_spa_yor_swe_tag_fre_wly_jav_cnt_lit_moo_hin_aeg_arw_afr_lat_ita_qcu_guj_urd_krd_lda_owc_cze_sod_bos_mao_mol_akn_grk_xho_bat_tha_heb_knd_dgb_zul_aze_glc_por_azi_tsw_vie_gam_dyu_swa_swt	-0.0851243147625602	-0.200594222946449	0.841453903635399
76	sod_spa_igb_mol_amr_anl_gam_por_tur_uzb_cic_bat_swt_glc_arw_bsq_afr_hau_zul_cnt_lit_krd_ven_pol_moo_rus_hun_ses_swa_fin_prs_chh_geo_ukr_bul_svk_pan_owc_wly_rom_est_bam_mly_fre_mao_jpn_knd_kor_slo_ctl_yor_dut_ind_cze_aeg_jav_mnd_urd_dgb_alb_tig_ita_scr_ben_nor_qcu_bos_ger_mcd_ewe_amh_eng_heb_lat_tag_guj_fbf_grk_xho_sun_tha_mlt_tml_lda_dyu_aze_swe_hin_azi_akn_vie_sid_tsn_bem_tsw	0.11482106381941	0.270086273677242	0.787692311404047
77	owc_por_ses_cze_sod_aeg_amr_ger_uzb_azi_zul_mly_cic_scr_hin_bsq_nor_chh_lda_mnd_pan_slo_dyu_lat_fbf_lit_est_yor_ven_fin_eng_mlt_geo_spa_pol_rom_rus_gam_heb_fre_hun_akn_bat_alb_jav_jpn_tml_kor_bul_ita_ewe_mcd_tag_ben_hau_sun_cnt_mol_moo_arw_amh_swe_afr_dut_svk_qcu_guj_krd_glc_xho_wly_grk_anl_bos_mao_prs_swa_urd_bam_ind_tha_tig_knd_tsw_swt_tur_ukr_ctl_aze_tsn_vie_sid_dgb_bem_igb	0.331941732645395	0.781044114770631	0.436760227994689
78	gam_rom_bam_ctl_amr_owc_mlt_slo_azi_aze_ven_ind_bem_arw_glc_bsq_bos_hau_fbf_cnt_hin_pan_ewe_cze_moo_fre_est_akn_yor_fin_afr_anl_geo_lit_por_alb_rus_chh_heb_mol_hun_ses_sun_svk_mao_jpn_tml_kor_lat_ben_dyu_prs_tag_krd_amh_mly_mnd_mcd_swa_ukr_aeg_eng_scr_ger_bul_qcu_guj_swe_ita_xho_sod_dut_wly_nor_bat_spa_dgb_grk_zul_jav_tha_sid_knd_tsn_igb_tur_pol_urd_uzb_tsw_vie_tig_swt_cic_lda	0.423882046025536	1.00199220561658	0.318947341498894
79	amr_rus_moo_krd_mlt_tig_sid_ben_tur_azi_zul_bat_ses_ctl_urd_bsq_lit_chh_fbf_cnt_rom_fre_ewe_ita_yor_pan_fin_swa_xho_est_por_hau_geo_afr_grk_bul_ger_sod_gam_bos_hun_cic_mao_eng_jav_jpn_knd_kor_mcd_spa_tsn_ukr_ind_glc_aeg_tag_mnd_pol_bem_mol_owc_nor_guj_swe_dut_qcu_scr_prs_cze_dgb_anl_svk_heb_slo_sun_alb_tsw_arw_akn_mly_tha_wly_tml_dyu_bam_uzb_lat_hin_aze_ven_vie_amh_swt_igb_lda	0.517220076871841	1.22198074919814	0.22480316915389
80	wly_ger_moo_mcd_amr_tig_hau_rom_aze_azi_akn_tag_fbf_prs_scr_bsq_mol_sod_lda_cnt_guj_svk_ses_ctl_bam_eng_est_swa_igb_hun_grk_owc_geo_alb_lat_dut_afr_mlt_sid_ukr_fin_dyu_mly_urd_bat_jpn_tml_kor_cze_lit_tsw_swe_ind_glc_amh_mao_mnd_ita_yor_nor_gam_arw_spa_fre_pol_qcu_bul_hin_bos_xho_aeg_rus_heb_ben_sun_slo_zul_por_bem_jav_tha_anl_knd_dgb_tsn_uzb_pan_krd_tur_swt_vie_chh_ven_ewe_cic	-0.659915154388762	-1.58459266252388	0.116453632736838
81	sid_urd_dgb_bul_aeg_amr_hau_prs_azi_aze_moo_tag_ewe_rus_scr_bsq_grk_chh_tsw_mnd_por_ger_bem_lit_dyu_slo_hun_yor_lda_fin_ita_mlt_geo_fre_eng_nor_cze_tig_amh_dut_est_tsn_sun_lat_mly_jpn_tml_kor_hin_svk_igb_ctl_ind_spa_sod_jav_cnt_mcd_xho_alb_gam_mol_krd_afr_pol_qcu_swe_bos_guj_swa_anl_ben_wly_glc_mao_ukr_fbf_pan_bam_bat_tha_heb_knd_akn_cic_tur_rom_arw_uzb_ven_vie_owc_zul_swt_ses	0.00647878213096396	0.015266547393666	0.987852234355904
82	gam_mol_yor_por_aeg_heb_owc_scr_azi_aze_moo_ind_tsn_urd_alb_bsq_eng_chh_swa_cnt_nor_grk_lda_arw_ses_slo_fin_dgb_ven_hun_svk_sid_geo_swe_spa_guj_prs_anl_mlt_pol_est_bam_jav_bul_tag_jpn_knd_kor_glc_pan_tsw_ger_mly_ben_amr_sun_mnd_krd_zul_afr_sod_rom_lat_mcd_bos_qcu_rus_cze_ukr_swt_tig_lit_amh_ctl_bat_hin_igb_ita_akn_mao_tha_wly_tml_ewe_fbf_tur_fre_dut_uzb_bem_vie_hau_dyu_cic_xho	-0.218634096856615	-0.516670896019971	0.606612401872158
83	heb_ita_ses_scr_mlt_wly_anl_ukr_azi_aze_akn_mly_cic_urd_ctl_bsq_lat_amh_bem_mnd_slo_arw_bam_por_fbf_pan_fin_swt_ven_hun_bul_chh_geo_nor_mol_dut_swe_amr_aeg_bos_est_lda_ind_prs_mao_jpn_tml_kor_lit_glc_yor_afr_sun_krd_owc_tag_cnt_mcd_dgb_hin_sid_rom_guj_spa_svk_qcu_rus_eng_alb_swa_sod_ben_gam_cze_bat_fre_igb_grk_xho_jav_tha_hau_knd_ewe_zul_tur_ger_pol_uzb_dyu_vie_tig_tsw_tsn_moo	-0.891792740460872	-2.15834230971871	0.0334763304412152
84	tig_spa_swa_nor_sod_owc_hau_rom_uzb_azi_ses_sun_igb_ita_mcd_bsq_pol_aeg_cic_mnd_grk_rus_xho_ben_moo_prs_est_akn_zul_hun_mol_chh_geo_guj_urd_lit_arw_wly_mlt_por_fin_ewe_mly_ger_jav_jpn_knd_kor_svk_bul_tsn_alb_tag_cze_heb_ind_cnt_glc_fbf_ctl_amr_slo_eng_krd_pan_qcu_swe_lat_ukr_swt_anl_dut_gam_afr_mao_hin_ven_scr_dyu_bat_tha_amh_tml_dgb_yor_aze_bos_fre_tur_bem_vie_sid_tsw_bam_lda	-0.108234239331984	-0.255315906981528	0.799042914673506
85	gam_nor_igb_arw_sid_heb_aeg_spa_aze_azi_moo_ind_cic_bos_ukr_bsq_ita_hau_akn_cnt_glc_rus_fbf_ben_dyu_lat_hun_swt_swa_est_krd_owc_geo_pan_afr_lit_urd_chh_anl_mol_fin_zul_mly_eng_mao_jpn_tml_kor_alb_slo_bam_dut_tag_guj_wly_bat_mnd_swe_bem_pol_tig_ger_rom_fre_por_qcu_bul_cze_scr_yor_amh_ctl_sod_hin_sun_grk_dgb_mcd_ses_jav_tha_mlt_knd_xho_lda_uzb_svk_prs_tur_tsn_vie_amr_ewe_tsw_ven	-0.672151120700788	-1.60724070236589	0.111391597988929
86	mlt_ita_igb_prs_hau_tig_gam_scr_aze_tur_bem_ind_moo_fre_bos_bsq_glc_anl_dyu_cnt_bul_mol_ven_afr_bam_dut_fin_swa_zul_est_arw_owc_geo_pan_spa_rus_lit_wly_sid_lat_hun_akn_bat_eng_mao_jpn_tml_kor_hin_slo_cic_ben_tag_ukr_amh_jav_mnd_krd_tsw_svk_sod_grk_guj_swe_alb_qcu_por_rom_nor_fbf_heb_mcd_amr_pol_sun_cze_yor_ger_ses_mly_tha_aeg_knd_swt_lda_uzb_urd_ctl_azi_ewe_vie_chh_xho_tsn_dgb	-0.264143585713031	-0.623649018258155	0.534384765920308
87	mlt_swe_dgb_prs_amh_gam_tig_afr_tur_uzb_fbf_bat_ses_spa_cze_bsq_por_chh_swa_mnd_ger_pan_zul_arw_swt_rus_fin_moo_tsw_est_rom_anl_geo_mol_urd_dut_hin_hau_amr_svk_hun_ven_mao_guj_tag_jpn_tml_kor_alb_pol_lda_mcd_ind_glc_sid_jav_cnt_bos_igb_fre_sod_lit_slo_ita_lat_qcu_krd_grk_ukr_tsn_wly_nor_heb_ben_sun_bul_bam_ctl_xho_mly_tha_owc_knd_dyu_bem_aze_scr_eng_azi_akn_vie_aeg_ewe_yor_cic	-0.61073880153455	-1.45954979697477	0.147783504052867
88	wly_swe_lda_bos_sid_aeg_sod_mcd_aze_uzb_fbf_bat_akn_ben_rom_bsq_rus_mlt_igb_cnt_alb_por_bem_eng_swt_ctl_hun_ewe_cic_est_urd_amh_geo_lit_dut_ukr_spa_tig_heb_slo_fin_xho_mao_prs_jav_jpn_tml_kor_mol_cze_ses_ita_mly_ger_gam_tag_mnd_hin_yor_pol_owc_grk_afr_nor_lat_qcu_pan_fre_scr_tsn_anl_glc_chh_bul_ind_guj_zul_krd_swa_sun_tha_amr_knd_tsw_ven_tur_svk_arw_azi_moo_vie_hau_bam_dgb_dyu	-0.402089470828488	-0.953476602788646	0.342820338388993
89	wly_prs_cic_glc_anl_owc_chh_mcd_tur_uzb_akn_ind_moo_hin_pan_bsq_afr_aeg_yor_cnt_swe_rom_dyu_mol_swt_krd_fin_fbf_ewe_est_guj_gam_geo_grk_ben_rus_arw_amh_amr_alb_hun_tsw_bat_bul_jav_jpn_knd_kor_scr_svk_zul_ctl_sun_ita_sid_mly_mnd_pol_igb_nor_tig_lit_lat_dut_ger_qcu_ukr_spa_urd_tsn_mlt_eng_sod_cze_tag_bos_ses_slo_bam_mao_tha_hau_tml_swa_lda_aze_por_fre_azi_dgb_vie_heb_ven_xho_bem	-0.138946179783975	-0.327671753301104	0.743896359795265
90	aeg_cze_swt_afr_amr_hau_owc_fre_tur_uzb_zul_ind_xho_rus_arw_bsq_por_heb_fbf_cnt_slo_guj_akn_ita_igb_bos_fin_swa_bam_hun_pol_wly_geo_urd_mol_grk_ben_anl_mlt_dut_est_ewe_sun_hin_tag_jpn_knd_kor_glc_alb_ses_scr_mly_eng_sod_mao_mnd_ger_cic_spa_amh_swe_bul_ukr_lat_qcu_rom_lit_mcd_moo_chh_svk_gam_pan_jav_krd_bem_nor_dyu_bat_tha_sid_tml_lda_ven_aze_prs_ctl_azi_dgb_vie_tig_yor_tsn_tsw	-0.506893223919226	-1.20676867287701	0.230581880298401
91	aeg_afr_ven_svk_wly_sod_amr_bul_uzb_aze_dgb_mao_igb_swe_ben_bsq_bos_gam_lda_cnt_ctl_urd_bem_krd_yor_glc_fin_ses_tsn_hun_alb_chh_geo_fre_rom_dut_nor_mlt_hau_pol_est_bam_jav_arw_bat_jpn_knd_kor_ger_ukr_akn_grk_tag_lat_anl_mly_mnd_prs_swt_ita_sid_cze_hin_pan_eng_qcu_rus_guj_lit_xho_owc_slo_tig_mcd_ind_spa_moo_por_fbf_sun_tha_amh_tml_cic_ewe_tur_scr_mol_azi_swa_vie_heb_tsw_dyu_zul	-0.658972248611543	-1.57915165078396	0.117696708059824
92	gam_urd_dgb_cze_sod_amh_wly_hin_uzb_aze_xho_bat_moo_alb_ita_bsq_eng_hau_dyu_mnd_rus_krd_ven_mcd_bem_ctl_est_akn_lda_fin_grk_chh_geo_svk_ger_ben_scr_aeg_heb_arw_hun_igb_sun_pol_jav_jpn_tml_kor_rom_lit_zul_bos_mao_afr_amr_mly_cnt_ukr_bam_por_owc_swe_lat_prs_bul_qcu_pan_nor_spa_tsn_tig_fre_mlt_slo_ind_glc_ewe_mol_swt_tag_tha_anl_knd_fbf_cic_tur_guj_dut_azi_tsw_vie_sid_yor_ses_swa	-0.110687941025615	-0.260947517729084	0.794709947283219
93	wly_spa_ewe_scr_sod_owc_anl_hin_aze_uzb_zul_mao_lda_prs_bos_bsq_rom_heb_swa_cnt_afr_ita_yor_ctl_bem_svk_fin_cic_tsn_hun_ukr_sid_geo_urd_alb_rus_pol_amh_gam_pan_est_ven_jav_ger_tag_jpn_tml_kor_grk_fre_bam_slo_mly_ben_chh_bat_mnd_dut_igb_bul_mlt_glc_swe_mol_por_qcu_krd_nor_cze_ses_aeg_lit_tig_lat_ind_guj_tsw_arw_dgb_sun_tha_hau_knd_akn_xho_azi_eng_mcd_tur_dyu_vie_amr_swt_moo_fbf	0.0164675006228162	0.0387985078690675	0.969134200523279
94	gam_mol_akn_svk_aeg_tig_mlt_krd_tur_aze_xho_jav_cic_arw_cze_bsq_glc_chh_ewe_mnd_lat_bos_swa_lit_ven_ukr_fin_zul_dyu_est_guj_heb_geo_spa_nor_ben_rus_owc_amr_alb_hun_moo_mly_rom_ind_jpn_tml_kor_eng_fre_ses_swe_mao_hin_anl_sun_cnt_pan_fbf_urd_hau_dut_pol_ita_slo_qcu_por_ger_prs_yor_sid_ctl_wly_bul_bat_mcd_bem_scr_swt_tag_tha_sod_knd_bam_igb_azi_grk_afr_uzb_tsw_vie_amh_lda_dgb_tsn	0.475135067907685	1.12150765604209	0.264959281227832
95	sid_ger_moo_prs_owc_sod_anl_pan_aze_uzb_ses_ind_bam_rus_grk_bsq_pol_amh_ven_mnd_hin_lat_ewe_fre_akn_svk_hun_lda_swt_est_alb_chh_geo_ben_swe_ukr_rom_amr_heb_mcd_fin_bem_jav_scr_tag_jpn_knd_kor_eng_dut_swa_krd_mao_bos_wly_sun_cnt_mol_tsw_guj_tig_ctl_ita_nor_cze_qcu_por_slo_lit_xho_gam_arw_hau_afr_bat_bul_fbf_urd_zul_mly_tha_aeg_tml_dgb_tsn_azi_spa_glc_tur_cic_vie_mlt_dyu_yor_igb	-0.996271057241403	-2.42682532000625	0.0171588512707358
96	chh_pan_dgb_mol_anl_aeg_tig_guj_aze_azi_ewe_jav_ven_krd_glc_bsq_prs_gam_fbf_cnt_eng_scr_tsn_ctl_swa_dut_fin_tsw_bem_hun_nor_sod_geo_rus_ukr_bos_bul_wly_amr_mcd_est_lda_sun_lit_mao_jpn_knd_kor_grk_pol_xho_ita_mly_rom_hau_ind_mnd_ger_igb_por_heb_fre_arw_lat_swe_qcu_spa_afr_alb_moo_sid_cze_owc_slo_tag_urd_akn_hin_ses_bat_tha_mlt_tml_zul_bam_tur_ben_svk_uzb_swt_vie_amh_cic_dyu_yor	-0.306610142377768	-0.725094958771196	0.470214301110448
97	heb_dut_swa_ger_mlt_anl_owc_prs_tur_aze_tsw_mao_ewe_arw_eng_bsq_fre_hau_zul_mnd_ctl_spa_igb_afr_dgb_glc_est_fbf_bam_hun_mcd_wly_geo_lit_slo_bos_rom_tig_sid_por_fin_bem_mly_ben_sun_jpn_knd_kor_scr_grk_lda_swe_bat_nor_amr_jav_cnt_svk_dyu_hin_sod_mol_lat_ita_pan_qcu_ukr_alb_cze_yor_gam_pol_aeg_urd_tag_bul_swt_guj_cic_ind_tha_chh_tml_moo_xho_azi_rus_krd_uzb_akn_vie_amh_ses_ven_tsn	0.302877621335638	0.712145565636282	0.478157405003726
98	mlt_ctl_igb_ita_sod_amh_gam_lat_tur_uzb_akn_jav_ewe_lit_scr_bsq_swe_hau_fbf_cnt_guj_grk_swt_ukr_bem_mol_est_dgb_zul_hun_pan_wly_geo_eng_rom_svk_rus_amr_owc_alb_fin_yor_bat_hin_mly_jpn_tml_kor_krd_prs_lda_ger_ind_cze_aeg_tag_mnd_glc_xho_bos_anl_afr_mcd_por_urd_qcu_dut_nor_pol_swa_sid_spa_tig_fre_sun_arw_tsw_bul_ses_mao_tha_heb_knd_cic_bam_azi_slo_ben_aze_ven_vie_chh_moo_dyu_tsn	-0.0992732385059389	-0.233921656675258	0.815559969944838
99	sid_bul_xho_dut_amr_mlt_aeg_lat_tur_aze_zul_sun_ewe_bos_ukr_bsq_cze_heb_moo_cnt_ctl_prs_lda_alb_igb_krd_fin_tsn_swt_est_eng_chh_geo_scr_rus_grk_swe_owc_tig_ita_hun_yor_mly_spa_bat_jpn_knd_kor_mol_arw_akn_glc_jav_guj_hau_ind_mnd_ben_swa_afr_wly_mcd_pan_pol_urd_qcu_slo_fre_ger_fbf_anl_nor_amh_hin_mao_por_dyu_rom_ven_tag_tha_sod_tml_bam_bem_uzb_svk_lit_azi_dgb_vie_gam_tsw_cic_ses	-0.216653502251065	-0.510882692439024	0.610643859380283
100	wly_lit_ewe_guj_sid_mlt_chh_lat_uzb_azi_tsw_jav_cic_hin_ukr_bsq_bos_amh_dyu_cnt_grk_spa_xho_ger_igb_cze_hun_bem_ses_fin_svk_anl_geo_pan_ita_arw_scr_amr_heb_alb_est_zul_bat_glc_tag_jpn_tml_kor_urd_krd_lda_rom_mly_mcd_aeg_sun_mnd_pol_fbf_slo_tig_eng_bul_ctl_por_qcu_swe_fre_nor_tsn_gam_prs_sod_rus_ind_dut_ven_ben_swa_mao_tha_hau_knd_moo_akn_tur_afr_mol_aze_bam_vie_owc_dgb_yor_swt	-0.483882234715178	-1.15060176626642	0.25284599667656
101	mlt_alb_bem_ita_chh_tig_amr_por_uzb_azi_tsw_mao_tsn_krd_lit_bsq_nor_hau_cic_mnd_cze_mol_moo_rus_igb_spa_fin_yor_xho_hun_svk_sod_geo_rom_lat_ger_grk_heb_amh_pol_est_ven_sun_bul_mly_jpn_tml_kor_afr_eng_swa_hin_bat_ben_wly_tag_cnt_guj_bam_pan_gam_ctl_ukr_urd_slo_qcu_dut_arw_prs_zul_owc_glc_anl_fre_ind_swe_lda_mcd_akn_jav_tha_aeg_knd_dgb_swt_aze_bos_scr_tur_ewe_vie_sid_dyu_ses_fbf	0.0617669572823072	0.145391206949844	0.884716657859751
102	amr_svk_dyu_grk_aeg_sid_chh_rom_uzb_azi_yor_mao_akn_prs_bos_bsq_swe_mlt_lda_cnt_eng_rus_xho_spa_igb_glc_est_bam_ses_hun_mol_sod_geo_por_afr_pol_lit_amh_wly_urd_fin_dgb_sun_hin_tag_jpn_knd_kor_dut_cze_swt_ger_ind_nor_tig_jav_mnd_scr_moo_pan_heb_krd_arw_ita_slo_qcu_mcd_alb_guj_tsn_hau_fre_gam_ukr_bat_lat_tsw_ben_zul_mly_tha_owc_tml_ven_fbf_tur_ctl_bul_aze_swa_vie_anl_ewe_cic_bem	-0.270427293791283	-0.639878505087122	0.523824834190344
103	sod_afr_tsn_grk_anl_wly_amr_hin_aze_azi_tsw_ind_moo_swe_slo_bsq_lit_tig_dgb_cnt_ita_scr_cic_dut_ewe_rus_est_xho_zul_fin_bul_sid_geo_ger_urd_bos_alb_amh_owc_ben_hun_ses_sun_ukr_mly_jpn_knd_kor_por_ctl_igb_krd_jav_guj_heb_bat_mnd_nor_dyu_lat_aeg_spa_eng_arw_pan_qcu_glc_cze_pol_yor_hau_mcd_mlt_rom_mao_svk_bam_prs_fbf_tag_tha_gam_tml_bem_akn_uzb_fre_mol_tur_ven_vie_chh_swa_lda_swt	0.602371785261811	1.42520381021709	0.157445848361392
104	amr_bul_dyu_ger_chh_heb_sid_arw_aze_tur_bam_tag_tsw_dut_mol_bsq_nor_mlt_ven_mnd_ita_pol_swt_swe_dgb_eng_est_ewe_igb_fin_bos_hau_geo_svk_lat_ctl_krd_tig_wly_spa_hun_yor_bat_cze_mly_jpn_knd_kor_fre_ukr_tsn_urd_ind_rus_amh_sun_cnt_hin_swa_scr_owc_lit_ben_grk_rom_qcu_mcd_por_glc_cic_sod_alb_anl_prs_jav_guj_akn_afr_ses_mao_tha_gam_tml_xho_moo_azi_pan_slo_uzb_fbf_vie_aeg_bem_lda_zul	-0.726719440164839	-1.74615075861477	0.0840868547043088
105	mlt_por_akn_ben_owc_tig_aeg_ger_aze_uzb_zul_tag_tsn_swe_scr_bsq_rom_wly_tsw_cnt_eng_pan_yor_grk_lda_lat_hun_dyu_moo_est_ita_hau_geo_cze_alb_ctl_lit_amh_gam_hin_fin_bam_sun_afr_mly_jpn_tml_kor_dut_guj_fbf_bul_bat_bos_sid_mao_mnd_svk_igb_krd_sod_mcd_rus_glc_pol_qcu_nor_urd_spa_ven_heb_slo_anl_mol_ind_ukr_bem_fre_ewe_jav_tha_amr_knd_swt_dgb_azi_arw_prs_tur_cic_vie_chh_swa_xho_ses	0.198228032855079	0.467145768196043	0.64148824156263
106	tig_eng_tsn_ukr_gam_mlt_amr_mol_tur_aze_bam_bat_lda_swe_dut_bsq_urd_amh_bem_cnt_lit_spa_akn_arw_fbf_glc_fin_dyu_cic_est_svk_sid_geo_guj_hin_nor_krd_aeg_sod_por_hun_swt_mly_ctl_mao_jpn_knd_kor_slo_fre_dgb_bul_jav_mcd_owc_ind_mnd_bos_moo_scr_chh_ita_alb_afr_prs_qcu_grk_ben_cze_tsw_wly_pan_hau_rus_tag_rom_yor_ger_ven_sun_tha_anl_tml_ses_zul_azi_pol_lat_uzb_ewe_vie_heb_swa_igb_xho	-0.878509511288046	-2.12911462756743	0.0358868058225598
107	sod_eng_dgb_prs_chh_tig_amr_mcd_aze_tur_akn_mao_ses_pol_lat_bsq_swe_anl_tsn_mnd_ger_svk_fbf_dut_yor_arw_est_tsw_cic_hun_lit_mlt_geo_fre_slo_rus_scr_gam_sid_bos_fin_swt_sun_por_tag_jpn_tml_kor_guj_afr_dyu_ita_ind_mol_aeg_mly_cnt_bul_swa_hin_wly_spa_pan_ukr_grk_qcu_ctl_rom_ben_bam_hau_cze_heb_nor_jav_glc_ewe_krd_moo_bat_tha_amh_knd_bem_igb_uzb_urd_alb_azi_xho_vie_owc_ven_zul_lda	0.243468990561811	0.573049776494335	0.567993997687466
108	gam_ukr_xho_alb_chh_wly_amr_dut_uzb_tur_zul_tag_akn_glc_mol_bsq_ita_tig_swt_cnt_rus_hin_dyu_urd_swa_ben_fin_bem_dgb_hun_afr_owc_geo_krd_bos_bul_scr_sod_sid_spa_est_ewe_mao_pan_mly_jpn_tml_kor_lit_mcd_tsw_eng_ind_svk_mlt_bat_mnd_ger_tsn_prs_anl_cze_slo_ctl_lat_qcu_arw_nor_grk_igb_heb_swe_hau_por_jav_rom_ses_pol_bam_sun_tha_amh_knd_moo_yor_aze_guj_fre_azi_ven_vie_aeg_fbf_lda_cic	0.478433305709387	1.13204509557815	0.26052591861633
109	chh_eng_swa_lit_amh_heb_aeg_bul_aze_tur_tsn_jav_zul_mol_guj_bsq_spa_amr_dyu_mnd_svk_pan_ewe_prs_dgb_urd_fin_tsw_akn_est_arw_sod_geo_fre_nor_swe_alb_owc_hau_slo_hun_ses_mao_ben_tag_jpn_knd_kor_scr_afr_cic_ger_sun_krd_anl_mly_cnt_rom_ven_cze_sid_lat_ita_hin_ukr_qcu_rus_por_dut_igb_gam_glc_mlt_bos_ind_mcd_bem_ctl_xho_bat_tha_wly_tml_swt_moo_uzb_pol_grk_azi_yor_vie_tig_fbf_lda_bam	-0.614591197922483	-1.46725845202998	0.145679482191521
110	gam_eng_moo_slo_mlt_chh_amr_fre_aze_azi_ses_mao_zul_spa_ukr_bsq_pan_amh_tsw_cnt_rus_mcd_akn_lat_yor_alb_est_cic_fbf_hun_cze_heb_geo_prs_bul_krd_dut_anl_sid_nor_fin_tsn_bat_grk_sun_jpn_tml_kor_rom_bos_ewe_ben_tag_svk_sod_mly_mnd_glc_swt_por_aeg_ita_afr_swe_lit_qcu_ger_hin_arw_igb_tig_urd_owc_mol_ind_guj_lda_ctl_swa_jav_tha_wly_knd_xho_dyu_tur_scr_pol_uzb_bam_vie_hau_bem_ven_dgb	0.140058981788948	0.330326533785945	0.741896230376987
111	owc_hin_igb_dut_amr_sod_hau_pan_uzb_tur_moo_tag_bam_arw_slo_bsq_eng_mlt_cic_cnt_swe_spa_tsw_ita_yor_guj_fin_bem_lda_est_cze_chh_geo_rus_svk_glc_ctl_sid_amh_grk_hun_dyu_jav_bul_bat_jpn_tml_kor_scr_ukr_akn_bos_mao_nor_anl_sun_mnd_por_tsn_lit_aeg_mol_rom_lat_fre_qcu_alb_pol_mcd_swt_tig_ben_wly_ger_mly_urd_ewe_prs_dgb_ind_tha_heb_knd_ven_swa_azi_krd_afr_aze_zul_vie_gam_xho_ses_fbf	0.530927271928527	1.25166682041768	0.21383039537129
112	amr_bos_igb_nor_sod_owc_hau_mol_azi_uzb_ses_ind_tsw_rus_ctl_bsq_por_mlt_cic_cnt_urd_pol_bem_eng_moo_glc_hun_dyu_zul_est_arw_chh_geo_grk_ger_pan_alb_wly_sid_krd_fin_lda_bat_ukr_mly_jpn_tml_kor_ita_spa_tsn_afr_sun_fre_tig_tag_mnd_lit_swa_slo_anl_svk_hin_lat_scr_qcu_mcd_bul_swe_fbf_aeg_prs_gam_guj_jav_rom_ven_dut_dgb_mao_tha_amh_knd_yor_swt_aze_cze_ben_tur_ewe_vie_heb_xho_bam_akn	0.00639722369925387	0.0150799758772436	0.988000679992207
113	amh_urd_swt_por_owc_heb_sid_ita_uzb_azi_yor_sun_bem_krd_afr_bsq_rus_gam_dyu_mnd_svk_bos_cic_ctl_akn_guj_hun_dgb_zul_fin_dut_sod_geo_slo_lit_ger_swe_amr_anl_eng_est_ven_jav_rom_ind_jpn_tml_kor_bul_arw_fbf_nor_mao_lat_aeg_mly_cnt_glc_tsn_alb_tig_pan_prs_ukr_pol_qcu_mol_hin_ben_tsw_mlt_spa_chh_mcd_tag_scr_ses_grk_igb_bat_tha_wly_knd_bam_ewe_aze_cze_fre_tur_swa_vie_hau_xho_lda_moo	-0.799376968555467	-1.93004435066758	0.0566486025681092
114	sod_rus_bem_fre_mlt_sid_heb_ukr_uzb_aze_ses_bat_ven_rom_hin_bsq_bul_chh_dgb_cnt_scr_svk_fbf_pan_akn_afr_hun_moo_swt_fin_ctl_gam_geo_lit_nor_eng_pol_anl_hau_dut_est_tsn_jav_guj_sun_jpn_tml_kor_krd_por_tsw_alb_ind_spa_aeg_mao_mnd_ben_dyu_bos_amh_mcd_ita_cze_slo_qcu_glc_lat_arw_lda_wly_mol_amr_urd_mly_prs_cic_ger_xho_tag_tha_owc_knd_zul_bam_tur_swe_grk_azi_yor_vie_tig_ewe_igb_swa	0.0363600565835788	0.085585390125404	0.931979997198082
115	tig_pol_tsw_mcd_chh_amr_sid_lat_aze_azi_dyu_jav_dgb_prs_alb_bsq_ita_heb_ewe_mnd_dut_rom_swa_cze_bam_arw_fin_lda_cic_hun_ctl_aeg_geo_lit_ben_svk_guj_owc_gam_ger_est_igb_mly_eng_mao_jpn_tml_kor_scr_rus_ven_por_sun_bos_anl_tag_cnt_pan_zul_glc_hau_fre_krd_afr_nor_qcu_ukr_grk_bul_fbf_sod_spa_wly_swe_ind_mol_swt_slo_yor_bat_tha_amh_knd_xho_ses_uzb_urd_hin_tur_moo_vie_mlt_tsn_bem_akn	-0.622816992600999	-1.48862682632899	0.139968913622964
116	heb_ctl_akn_rom_gam_mlt_sod_ben_uzb_tur_cic_bat_xho_fre_guj_bsq_urd_tig_swt_cnt_cze_mcd_ven_lat_tsn_nor_hun_yor_dgb_est_ita_aeg_geo_spa_swe_svk_por_chh_hau_afr_fin_igb_jav_grk_tag_jpn_tml_kor_pan_dut_bam_mol_mao_hin_wly_ind_mnd_prs_lda_alb_owc_rus_glc_eng_pol_qcu_bos_bul_scr_fbf_amh_lit_amr_slo_mly_krd_ses_arw_tsw_sun_tha_anl_knd_dyu_swa_azi_ukr_ger_aze_bem_vie_sid_zul_moo_ewe	-0.761251815973034	-1.83304623484944	0.0699950048333741
117	gam_glc_dgb_rus_heb_mlt_amr_mol_tur_uzb_igb_sun_akn_scr_prs_bsq_krd_sod_lda_mnd_urd_bos_cic_bul_ven_mcd_est_yor_xho_fin_rom_wly_geo_pan_slo_nor_eng_sid_amh_ger_hun_tsw_jav_arw_ind_jpn_tml_kor_fre_pol_tsn_cze_mao_alb_chh_tag_cnt_svk_swt_hin_anl_lat_swe_ukr_ben_qcu_spa_guj_afr_ewe_tig_grk_aeg_ita_bat_por_zul_lit_bem_mly_tha_owc_knd_bam_moo_azi_ctl_dut_aze_ses_vie_hau_swa_fbf_dyu	0.555783282295623	1.3136928648609	0.192181135099348
118	aeg_rus_swt_lat_mlt_chh_hau_spa_aze_tur_akn_mao_bem_fre_arw_bsq_grk_sid_cic_mnd_dut_scr_dgb_cze_swa_slo_fin_ewe_bam_est_eng_sod_geo_pol_ctl_por_afr_anl_owc_hin_hun_xho_bat_bos_mly_jpn_tml_kor_nor_krd_tsn_bul_ind_urd_amh_tag_cnt_prs_yor_pan_tig_svk_glc_ben_guj_qcu_ger_alb_ita_ses_amr_swe_heb_rom_sun_mol_tsw_ukr_lda_jav_tha_wly_knd_igb_dyu_azi_mcd_lit_uzb_zul_vie_gam_fbf_moo_ven	0.30973500816134	0.730051259484521	0.46719383590495
119	amh_rom_ses_fre_anl_gam_wly_pol_aze_tur_bem_sun_tsw_swe_lit_bsq_lat_aeg_ewe_cnt_guj_afr_tsn_bul_yor_ben_hun_xho_ven_fin_arw_sid_geo_ctl_eng_urd_hin_heb_owc_mcd_est_moo_ind_spa_mly_jpn_knd_kor_rus_nor_igb_por_bat_cze_tig_mao_mnd_glc_zul_krd_mlt_slo_ger_scr_mol_qcu_grk_svk_alb_dyu_hau_ita_sod_dut_tag_bos_fbf_prs_akn_jav_tha_amr_tml_bam_swt_azi_ukr_pan_uzb_dgb_vie_chh_cic_lda_swa	-0.221347149683808	-0.522385333468052	0.602644223672039
120	wly_hin_ses_swe_aeg_anl_tig_fre_tur_azi_ven_ind_igb_krd_lit_bsq_nor_heb_bam_cnt_arw_ben_bem_mcd_fbf_dut_est_moo_tsw_hun_ita_sid_geo_rus_mol_afr_urd_mlt_gam_eng_fin_lda_bat_pan_mao_jpn_knd_kor_bul_rom_swt_glc_mly_slo_chh_tag_mnd_alb_akn_por_owc_prs_lat_bos_pol_qcu_svk_cze_grk_swa_amr_ctl_hau_ger_jav_spa_cic_guj_xho_sun_tha_amh_tml_ewe_dgb_uzb_scr_ukr_aze_tsn_vie_sod_zul_yor_dyu	0.0949288293360177	0.223514439005175	0.823625391656522
121	anl_glc_bem_rus_chh_wly_amh_swe_uzb_azi_akn_tag_yor_eng_afr_bsq_ita_sid_ven_mnd_ger_cze_ses_pol_tsn_alb_est_ewe_igb_hun_scr_heb_geo_ben_bul_krd_ukr_mlt_sod_pan_fin_zul_jav_slo_ind_jpn_tml_kor_lit_urd_cic_ctl_mly_rom_amr_sun_cnt_mol_xho_lat_hau_dut_fre_svk_mcd_qcu_nor_prs_grk_swt_aeg_spa_gam_por_mao_arw_fbf_guj_tsw_bat_tha_tig_knd_dyu_moo_tur_hin_bos_aze_swa_vie_owc_lda_dgb_bam	-0.0208840802995497	-0.049269567411482	0.960810131306392
122	mlt_lat_ewe_guj_heb_wly_hau_prs_uzb_tur_swa_ind_yor_fre_ukr_bsq_ger_aeg_xho_mnd_mcd_rom_cic_dut_lda_glc_est_bem_swt_hun_krd_owc_geo_slo_afr_alb_urd_amh_anl_lit_fin_tsw_jav_mol_sun_jpn_knd_kor_eng_rus_dgb_pol_mly_grk_sid_mao_cnt_bos_igb_hin_amr_spa_svk_arw_bul_qcu_pan_ita_por_moo_tig_swe_sod_scr_bat_ctl_fbf_cze_ses_tag_tha_chh_tml_zul_dyu_azi_ben_nor_aze_bam_vie_gam_akn_ven_tsn	-0.328892106661307	-0.778322110426431	0.438354899021203
123	amh_slo_swa_bos_wly_gam_sod_eng_aze_azi_ewe_mly_cic_scr_spa_bsq_bul_sid_xho_cnt_prs_svk_bam_ukr_dgb_swe_hun_moo_bem_est_ctl_heb_geo_pan_grk_nor_krd_tig_mlt_por_fin_tsn_bat_alb_mao_jpn_knd_kor_lit_ben_fbf_ita_jav_pol_anl_sun_mnd_rus_swt_lat_chh_mol_cze_fre_ger_qcu_hin_guj_mcd_ses_hau_dut_amr_glc_tag_arw_dyu_rom_zul_ind_tha_aeg_tml_yor_akn_tur_urd_afr_uzb_ven_vie_owc_tsw_lda_igb	0.23188767317101	0.546751271417688	0.585859107858035
124	anl_slo_dyu_pol_sod_tig_mlt_ukr_uzb_aze_yor_mao_igb_guj_grk_bsq_lat_sid_bam_cnt_svk_ben_xho_eng_dgb_por_est_bem_ses_fin_mcd_amh_geo_scr_lit_urd_krd_chh_amr_glc_hun_tsn_ind_rom_sun_jpn_knd_kor_ger_prs_ewe_dut_jav_hin_gam_mly_mnd_ctl_moo_pan_heb_cze_swe_afr_bos_qcu_rus_ita_mol_swt_aeg_arw_hau_spa_bat_fre_akn_alb_tsw_tag_tha_wly_tml_zul_cic_azi_nor_bul_tur_ven_vie_owc_swa_fbf_lda	-0.072723386070834	-0.171257091921565	0.864393689810612
125	chh_alb_yor_cze_hau_sod_mlt_bos_uzb_azi_lda_ind_zul_arw_pan_bsq_bul_amh_ven_cnt_fre_slo_tsn_mol_moo_ita_est_akn_swa_hun_pol_amr_geo_lat_swe_hin_scr_tig_anl_nor_fin_igb_bat_prs_mao_jpn_tml_kor_ctl_ben_ewe_spa_tag_rom_wly_sun_mnd_rus_tsw_ukr_sid_guj_ger_afr_krd_qcu_mcd_svk_grk_swt_owc_glc_heb_urd_mly_lit_bem_dut_cic_jav_tha_gam_knd_dgb_xho_tur_por_eng_aze_ses_vie_aeg_fbf_dyu_bam	-0.193643280778032	-0.457267295259469	0.648545333583085
126	mlt_slo_swt_cze_heb_amr_hau_scr_tur_uzb_xho_mao_lda_svk_por_bsq_fre_owc_akn_mnd_lat_prs_yor_lit_cic_swe_hun_dgb_ses_est_mol_wly_geo_ben_bos_ita_rus_anl_aeg_mcd_fin_igb_ind_glc_bat_jpn_tml_kor_rom_guj_ven_ger_tag_afr_chh_jav_cnt_dut_tsn_nor_tig_eng_grk_bul_hin_qcu_pan_ctl_ukr_ewe_sid_urd_gam_pol_mly_arw_bam_spa_bem_sun_tha_amh_knd_tsw_dyu_azi_krd_alb_aze_swa_vie_sod_moo_zul_fbf	-0.642361826740223	-1.53884159422111	0.127238598170491
127	aeg_pan_igb_svk_sod_wly_heb_mcd_azi_tur_dyu_tag_bem_alb_eng_bsq_nor_mlt_akn_cnt_ben_lit_dgb_guj_yor_ita_hun_tsn_ven_fin_ukr_sid_geo_por_hin_dut_rom_chh_owc_urd_est_zul_mly_bos_bat_jpn_knd_kor_arw_ctl_bam_slo_mao_krd_tig_jav_mnd_ger_fbf_lat_hau_grk_prs_afr_swe_qcu_mol_cze_rus_tsw_amh_spa_anl_scr_ind_pol_ewe_bul_ses_sun_tha_gam_tml_moo_xho_aze_glc_fre_uzb_cic_vie_amr_lda_swa_swt	-0.208339158432022	-0.491348086012737	0.624337873994612
128	heb_slo_zul_por_owc_sid_chh_bos_azi_uzb_swa_bat_cic_mcd_hin_bsq_pan_gam_fbf_mnd_ger_pol_bam_urd_dgb_glc_hun_xho_ses_est_grk_anl_geo_ctl_ita_spa_cze_wly_sod_rom_fin_akn_tag_ukr_jav_jpn_tml_kor_alb_bul_tsn_scr_ind_svk_mlt_sun_cnt_ben_igb_fre_tig_eng_krd_lat_mol_qcu_arw_nor_swe_ewe_aeg_lit_amr_dut_mly_prs_yor_afr_moo_mao_tha_hau_knd_bem_ven_aze_guj_rus_tur_dyu_vie_amh_lda_swt_tsw	0.0169637575716768	0.0399468031797581	0.968221168619549
129	tig_slo_swa_cze_sid_amh_aeg_mol_uzb_tur_swt_bat_cic_glc_arw_bsq_swe_hau_tsw_mnd_eng_afr_igb_fre_xho_ukr_est_lda_yor_fin_ben_owc_geo_lit_pan_spa_mcd_anl_amr_pol_hun_moo_ind_svk_jav_jpn_knd_kor_rom_ctl_dyu_alb_tag_grk_gam_mly_cnt_lat_akn_rus_sod_guj_hin_urd_bos_qcu_ger_scr_dut_bam_heb_krd_wly_nor_sun_prs_zul_ita_ewe_mao_tha_mlt_tml_bem_ses_azi_por_bul_aze_tsn_vie_chh_fbf_dgb_ven	-0.438427480853531	-1.04103961713957	0.300555993891988
130	gam_mcd_lda_glc_aeg_amr_anl_svk_aze_azi_ven_mly_tsn_cze_dut_bsq_alb_sod_bam_cnt_lit_ukr_ses_ctl_igb_rus_est_fbf_swa_hun_pol_wly_geo_lat_slo_grk_ita_mlt_hau_swe_fin_akn_sun_arw_tag_jpn_knd_kor_urd_krd_zul_mol_mao_por_sid_jav_mnd_bos_ewe_scr_owc_ger_prs_guj_nor_qcu_bul_fre_rom_swt_chh_pan_amh_spa_bat_hin_bem_afr_cic_ind_tha_tig_tml_tsw_dgb_tur_ben_eng_uzb_yor_vie_heb_moo_dyu_xho	-0.421866009632161	-1.00110117661392	0.319375576047098
131	sid_por_tsn_scr_amr_hau_gam_fre_aze_tur_igb_mao_ewe_krd_eng_bsq_rom_wly_ses_cnt_slo_urd_zul_lat_yor_svk_fin_fbf_dgb_hun_prs_owc_geo_grk_cze_bul_ctl_chh_sod_mol_est_bem_jav_lit_ind_jpn_knd_kor_ben_swe_xho_nor_mly_afr_amh_sun_mnd_ita_swt_guj_anl_ger_bos_mcd_arw_qcu_alb_hin_rus_tsw_tig_dut_aeg_glc_bat_spa_akn_ukr_dyu_tag_tha_mlt_tml_bam_ven_azi_pol_pan_uzb_lda_vie_heb_moo_swa_cic	0.508054772456382	1.2018372672668	0.23247804132681
132	heb_glc_fbf_alb_sod_owc_anl_grk_aze_tur_dgb_ind_ven_scr_afr_bsq_krd_gam_tsn_mnd_prs_bos_cic_eng_dyu_hin_est_tsw_bam_fin_lat_amh_geo_swe_ctl_nor_rom_mlt_chh_ita_hun_bem_mly_pan_jav_jpn_knd_kor_cze_guj_akn_mol_mao_urd_aeg_sun_cnt_svk_zul_mcd_amr_ben_rus_spa_arw_qcu_ger_lit_fre_igb_wly_bul_tig_pol_bat_ukr_ewe_por_lda_tag_tha_sid_tml_swt_moo_uzb_slo_dut_azi_ses_vie_hau_yor_xho_swa	-0.205094930200352	-0.484822408433612	0.628942325296658
133	amr_grk_igb_glc_sod_aeg_hau_guj_azi_aze_swt_ind_tsn_krd_slo_bsq_nor_sid_lda_mnd_hin_dut_ven_scr_moo_alb_hun_xho_dgb_est_bul_amh_geo_cze_rom_fre_prs_wly_tig_urd_fin_yor_tag_afr_mly_jpn_tml_kor_lit_mcd_ses_ukr_sun_arw_mlt_bat_cnt_svk_tsw_ctl_anl_swe_eng_por_bos_qcu_ben_ger_spa_fbf_owc_mol_chh_lat_mao_pan_swa_ita_ewe_jav_tha_heb_knd_cic_akn_uzb_rus_pol_tur_bam_vie_gam_zul_bem_dyu	-0.422126723662141	-1.00175638943702	0.319060639159885
134	gam_bul_fbf_urd_heb_owc_anl_ita_tur_aze_tsw_bat_lda_scr_bos_bsq_fre_amr_xho_cnt_krd_por_zul_arw_swt_prs_fin_ewe_ses_est_eng_aeg_geo_pol_svk_lat_ger_sid_wly_ukr_hun_ven_sun_swe_tag_jpn_tml_kor_afr_pan_dyu_hin_mao_guj_sod_ind_mnd_rom_cic_grk_hau_alb_cze_mcd_ben_qcu_glc_spa_lit_igb_mlt_slo_tig_ctl_jav_nor_yor_dut_bam_mly_tha_chh_knd_tsn_bem_uzb_rus_mol_azi_moo_vie_amh_dgb_swa_akn	0.362216652060705	0.854873758373978	0.394817956814654
135	owc_bul_cic_grk_tig_anl_mlt_hin_uzb_azi_lda_bat_bem_por_mol_bsq_ger_heb_ses_mnd_slo_glc_swa_rus_xho_rom_fin_swt_tsn_hun_afr_sid_geo_cze_pol_pan_guj_amh_gam_swe_est_dgb_sun_ukr_ind_jpn_tml_kor_scr_ben_ven_eng_mly_dut_hau_jav_cnt_mcd_igb_ctl_amr_urd_lat_svk_lit_qcu_bos_prs_ita_dyu_chh_alb_aeg_krd_mao_fre_fbf_arw_bam_tag_tha_wly_knd_yor_ewe_tur_spa_nor_aze_zul_vie_sod_moo_tsw_akn	0.00387989266787754	0.00913183000488498	0.992733515641515
136	mlt_krd_fbf_mcd_wly_sid_heb_ukr_uzb_tur_dyu_bat_dgb_ben_guj_bsq_lit_aeg_ses_cnt_pol_cze_akn_pan_bam_mol_fin_igb_yor_est_por_amh_geo_spa_afr_ita_ger_chh_owc_bul_hun_cic_tag_nor_sun_jpn_knd_kor_arw_alb_lda_ctl_mly_hin_tig_ind_mnd_scr_bem_swe_sod_eng_fre_lat_svk_qcu_dut_slo_rom_tsw_hau_bos_anl_glc_mao_rus_tsn_grk_moo_jav_tha_gam_tml_swa_ewe_azi_prs_urd_aze_xho_vie_amr_zul_ven_swt	-0.0180929954382602	-0.0426161876869636	0.966098854802744
137	anl_guj_akn_lat_sid_wly_gam_arw_aze_uzb_zul_mly_ven_alb_por_bsq_swe_sod_dgb_mnd_eng_ctl_cic_bul_tsw_glc_fin_lda_yor_est_pol_aeg_geo_ger_dut_bos_spa_mlt_amh_rus_hun_xho_bat_ben_tag_jpn_tml_kor_fre_afr_swt_grk_jav_lit_amr_sun_cnt_prs_ses_nor_owc_ukr_mcd_urd_krd_qcu_pan_hin_svk_bem_heb_mol_chh_rom_ind_scr_swa_slo_tsn_mao_tha_hau_knd_bam_igb_tur_cze_ita_azi_moo_vie_tig_ewe_fbf_dyu	-0.380776609721843	-0.905114869276709	0.36774340299546
138	owc_svk_bam_hin_mlt_tig_wly_krd_tur_uzb_swa_tag_moo_swe_ctl_bsq_ukr_sid_swt_mnd_fre_ger_lda_scr_dyu_mol_hun_tsn_ewe_fin_nor_sod_geo_pan_afr_lat_cze_amr_anl_ben_est_dgb_ind_rus_mao_jpn_tml_kor_bul_ita_fbf_alb_sun_prs_amh_bat_cnt_por_cic_spa_gam_rom_arw_lit_eng_qcu_pol_slo_dut_akn_heb_mcd_aeg_grk_jav_guj_yor_bos_xho_mly_tha_hau_knd_ven_tsw_azi_urd_glc_aze_igb_vie_chh_zul_bem_ses	-0.217962267205719	-0.514988681976811	0.607782810010009
139	aeg_bul_tsn_lat_owc_hau_wly_swe_tur_azi_ven_sun_swa_ben_ctl_bsq_rus_amr_yor_mnd_spa_lit_moo_pan_akn_nor_fin_lda_zul_est_ukr_gam_geo_rom_pol_cze_scr_sod_tig_afr_hun_cic_ind_eng_mly_jpn_tml_kor_bos_guj_dyu_alb_bat_mol_sid_jav_cnt_slo_swt_mcd_amh_arw_ita_krd_svk_qcu_por_grk_ger_dgb_mlt_prs_chh_fre_mao_hin_xho_urd_bam_tag_tha_anl_knd_fbf_igb_aze_glc_dut_uzb_ewe_vie_heb_tsw_ses_bem	-0.319551330700188	-0.755849255452415	0.451649836448219
140	hau_grk_lda_scr_amh_aeg_sid_svk_aze_tur_ses_jav_cic_pol_ukr_bsq_spa_amr_xho_mnd_nor_dut_fbf_rus_ven_swe_est_tsw_swa_fin_hin_gam_geo_rom_mol_lat_mcd_owc_sod_por_hun_yor_bat_ben_sun_jpn_knd_kor_arw_ger_bem_ita_tag_prs_mlt_ind_cnt_eng_akn_urd_tig_slo_cze_lit_pan_qcu_fre_guj_afr_dgb_anl_bos_wly_glc_mly_bul_tsn_krd_igb_mao_tha_heb_tml_zul_swt_uzb_alb_ctl_azi_dyu_vie_chh_ewe_bam_moo	0.233410628602575	0.54972275480183	0.583827294571925
141	tig_svk_zul_lit_wly_owc_amr_scr_tur_azi_swa_ind_tsw_ger_pol_bsq_ctl_sod_bam_cnt_urd_ukr_dyu_slo_ven_pan_hun_swt_akn_fin_hin_amh_geo_glc_ita_lat_spa_hau_chh_rus_est_moo_bat_dut_jav_jpn_tml_kor_rom_mcd_cic_alb_sun_fre_aeg_mly_mnd_nor_dgb_afr_gam_krd_mol_swe_grk_qcu_guj_arw_bos_ewe_mlt_por_anl_prs_tag_eng_yor_ben_lda_mao_tha_heb_knd_fbf_xho_aze_bul_cze_uzb_tsn_vie_sid_igb_ses_bem	-0.0826968674216027	-0.194726493549657	0.846031830134876
142	sod_nor_igb_alb_hau_chh_anl_bul_uzb_tur_dyu_jav_tsw_hin_svk_bsq_grk_amr_yor_cnt_glc_cze_xho_por_ven_bos_hun_zul_lda_est_afr_tig_geo_rom_pan_swe_dut_gam_wly_scr_fin_bem_bat_slo_ind_jpn_knd_kor_ita_pol_ses_fre_tag_ben_amh_sun_mnd_mol_cic_prs_aeg_ukr_lit_spa_eng_qcu_arw_rus_lat_moo_sid_ger_heb_ctl_mly_urd_ewe_krd_swa_mao_tha_owc_tml_fbf_bam_azi_guj_mcd_aze_tsn_vie_mlt_dgb_akn_swt	-0.0666964649920573	-0.157161493427976	0.875458276697007
143	tig_lat_ewe_bos_heb_hau_mlt_guj_azi_uzb_cic_mly_bem_afr_dut_bsq_svk_sod_swa_cnt_pan_grk_igb_arw_akn_swe_fin_tsn_tsw_est_rus_anl_geo_prs_hin_ben_alb_sid_amh_ita_hun_dyu_jav_urd_tag_jpn_knd_kor_lit_glc_moo_cze_ind_mcd_chh_mao_mnd_ger_swt_scr_aeg_eng_ukr_fre_por_qcu_pol_krd_spa_lda_gam_slo_wly_rom_sun_nor_bam_mol_ses_bat_tha_amr_tml_zul_yor_aze_ctl_bul_tur_dgb_vie_owc_ven_xho_fbf	-0.000781173632457243	-0.00183967515696654	0.998536092884424
144	tig_prs_tsn_rom_amh_owc_wly_lit_tur_aze_igb_mly_lda_glc_ctl_bsq_ukr_anl_swa_cnt_afr_mol_cic_bos_bam_slo_fin_xho_ven_hun_guj_amr_geo_swe_alb_spa_arw_aeg_gam_hin_est_fbf_jav_por_sun_jpn_tml_kor_pan_urd_yor_ita_mao_svk_sod_tag_mnd_scr_swt_bul_chh_pol_cze_dut_ben_qcu_nor_eng_fre_zul_heb_rus_hau_mcd_ind_ger_dgb_lat_moo_bat_tha_mlt_knd_dyu_ses_uzb_grk_krd_azi_akn_vie_sid_bem_tsw_ewe	-0.143049452645841	-0.337496061780783	0.73650354021144
145	aeg_alb_fbf_ukr_anl_hau_sid_afr_tur_aze_xho_ind_bem_ita_guj_bsq_krd_owc_yor_mnd_ctl_nor_akn_hin_cic_fre_est_bam_ses_fin_spa_wly_geo_por_ben_dut_scr_amh_amr_cze_hun_tsn_jav_bul_mao_jpn_knd_kor_grk_swe_igb_eng_bat_rus_tig_sun_cnt_urd_tsw_rom_gam_slo_svk_bos_mol_qcu_pol_pan_glc_zul_mlt_mcd_sod_ger_tag_lat_ven_prs_moo_mly_tha_chh_tml_dyu_lda_uzb_arw_lit_azi_swa_vie_heb_dgb_ewe_swt	-0.504448233557501	-1.20131440170001	0.23267974431013
146	gam_rus_tsw_glc_amh_aeg_tig_fre_aze_azi_lda_mao_dgb_eng_bul_bsq_pol_mlt_bem_cnt_spa_slo_ses_nor_tsn_ita_fin_moo_cic_hun_urd_wly_geo_arw_bos_ctl_mol_owc_sod_rom_est_xho_tag_ben_mly_jpn_knd_kor_grk_swe_swa_lit_ind_afr_amr_bat_mnd_alb_zul_ger_heb_krd_guj_ukr_hin_qcu_lat_svk_prs_ewe_anl_scr_hau_dut_jav_pan_bam_por_dyu_sun_tha_chh_tml_ven_swt_tur_mcd_cze_uzb_fbf_vie_sid_akn_yor_igb	-0.0669595341228948	-0.157863347457522	0.874906739569658
147	aeg_krd_tsw_nor_wly_mlt_heb_spa_azi_tur_dgb_sun_yor_mcd_pol_bsq_dut_amr_tsn_mnd_ita_eng_xho_lat_swa_rom_hun_igb_bam_fin_cze_sod_geo_scr_svk_bos_pan_amh_owc_swe_est_ewe_ind_arw_tag_jpn_knd_kor_lit_hin_fbf_ben_mly_slo_anl_jav_cnt_bul_ven_alb_sid_afr_rus_ctl_mol_qcu_guj_fre_prs_swt_gam_grk_tig_urd_mao_por_zul_ger_cic_bat_tha_hau_tml_moo_dyu_uzb_ukr_glc_aze_akn_vie_chh_lda_bem_ses	-0.77588978904281	-1.86696045222108	0.0650574148775397
148	mlt_guj_moo_lat_amr_heb_chh_afr_azi_aze_dyu_bat_akn_glc_ger_bsq_ctl_wly_zul_mnd_mcd_bul_swt_fre_bam_rom_fin_yor_dgb_est_nor_tig_geo_hin_ita_eng_ben_sod_owc_rus_hun_cic_mao_ukr_jav_jpn_knd_kor_prs_bos_ven_grk_tag_krd_sid_sun_cnt_lit_ewe_alb_gam_scr_por_cze_pol_qcu_dut_urd_mol_fbf_amh_svk_aeg_swe_ind_spa_swa_slo_igb_mly_tha_anl_tml_tsw_tsn_tur_arw_pan_uzb_bem_vie_hau_ses_xho_lda	-0.828598859679728	-2.00252371811454	0.0481404554506323
149	heb_lit_igb_ita_wly_sod_owc_eng_tur_uzb_tsw_mly_dyu_rom_arw_bsq_por_gam_ewe_mnd_ger_alb_tsn_scr_xho_bos_est_bem_dgb_hun_ben_aeg_geo_rus_dut_hin_fre_tig_hau_swe_fin_fbf_jav_krd_mao_jpn_tml_kor_slo_ctl_yor_cze_bat_pol_amh_sun_cnt_bul_lda_ukr_chh_grk_prs_guj_svk_qcu_afr_urd_spa_swa_sid_pan_mlt_lat_tag_mol_cic_glc_moo_ind_tha_amr_knd_bam_ven_aze_mcd_nor_azi_swt_vie_anl_zul_akn_ses	-0.426041501252104	-1.01212939320547	0.314102243365077
150	hau_arw_swt_por_anl_owc_gam_alb_azi_uzb_lda_ind_igb_cze_swe_bsq_svk_tig_moo_mnd_ben_nor_bem_pan_xho_ger_fin_zul_ses_est_bul_amh_geo_guj_ita_mcd_lit_sid_wly_hin_hun_dyu_sun_dut_tag_jpn_knd_kor_prs_mol_akn_eng_bat_lat_amr_mly_cnt_ukr_tsw_afr_aeg_spa_glc_urd_bos_qcu_rom_krd_ctl_bam_mlt_slo_heb_rus_jav_pol_cic_grk_tsn_mao_tha_chh_tml_swa_ewe_tur_fre_scr_aze_dgb_vie_sod_yor_fbf_ven	0.982061698067482	2.35370166221553	0.0206929599282804
151	tig_prs_fbf_dut_mlt_hau_sod_urd_aze_uzb_cic_bat_lda_swe_guj_bsq_arw_amr_ven_cnt_alb_slo_bem_lit_bam_nor_hun_swt_xho_est_lat_amh_geo_glc_cze_rus_grk_aeg_sid_ger_fin_igb_sun_rom_tag_jpn_tml_kor_ita_pol_swa_afr_mly_por_wly_jav_mnd_mcd_zul_eng_gam_bos_krd_hin_mol_qcu_ukr_ctl_spa_dyu_heb_svk_owc_pan_mao_bul_moo_scr_tsn_ind_tha_chh_knd_dgb_akn_tur_fre_ben_azi_ses_vie_anl_tsw_ewe_yor	-0.787622400440566	-1.89841135890208	0.0607426932229765
152	sod_ukr_dyu_dut_anl_chh_hau_bul_uzb_tur_dgb_jav_swa_ger_urd_bsq_eng_wly_ses_cnt_fre_afr_moo_mcd_tsn_ita_fin_tsw_fbf_hun_ben_sid_geo_guj_swe_mol_scr_gam_mlt_cze_est_akn_tag_lat_ind_jpn_tml_kor_alb_rom_lda_glc_sun_pan_amr_mly_mnd_pol_zul_hin_tig_ctl_por_svk_nor_qcu_prs_slo_bos_ven_amh_rus_owc_grk_mao_lit_cic_arw_swt_bat_tha_heb_knd_yor_ewe_azi_spa_krd_aze_bem_vie_aeg_xho_igb_bam	-0.0431050572310935	-0.101488491655778	0.91938118275143
153	tig_pol_lda_svk_sod_amr_heb_slo_uzb_aze_xho_ind_ses_glc_spa_bsq_ukr_mlt_ven_cnt_prs_guj_bam_pan_tsn_alb_fin_tsw_dgb_hun_mcd_amh_geo_afr_hin_scr_swe_anl_aeg_lit_est_swa_mly_mol_jav_jpn_knd_kor_dut_grk_yor_arw_tag_fre_owc_bat_mnd_ger_zul_ctl_wly_krd_urd_por_ita_qcu_ben_lat_eng_ewe_hau_rus_chh_nor_sun_bos_swt_cze_fbf_mao_tha_sid_tml_akn_cic_tur_rom_bul_azi_igb_vie_gam_dyu_bem_moo	-0.569256234727172	-1.35840218226972	0.177622140140051
154	heb_scr_fbf_slo_amr_sid_amh_svk_azi_tur_dgb_mao_cic_arw_ita_bsq_prs_chh_akn_mnd_mcd_hin_swt_lit_bem_bul_hun_moo_igb_fin_bos_aeg_geo_swe_rus_mol_nor_sod_anl_rom_est_tsn_bat_glc_sun_jpn_knd_kor_por_eng_tsw_lat_mly_alb_mlt_jav_cnt_pan_lda_spa_tig_dut_urd_cze_afr_qcu_ctl_krd_ben_xho_wly_grk_owc_fre_ind_ukr_ewe_pol_ses_tag_tha_hau_tml_bam_yor_uzb_guj_ger_aze_zul_vie_gam_dyu_ven_swa	-0.520062104409738	-1.23806886833364	0.218806851754403
155	owc_lit_xho_scr_hau_anl_heb_bos_azi_uzb_zul_sun_dgb_swe_glc_bsq_arw_chh_bam_cnt_ben_mol_ewe_lat_tsw_rom_est_akn_swa_hun_guj_wly_geo_ctl_eng_ukr_pol_amr_mlt_afr_fin_moo_mly_alb_jav_jpn_tml_kor_svk_hin_lda_por_mao_rus_aeg_ind_mnd_ger_yor_fre_gam_prs_mcd_nor_ita_qcu_cze_pan_dut_ven_sid_krd_amh_spa_tag_urd_bem_bul_fbf_bat_tha_tig_knd_cic_ses_tur_grk_slo_aze_dyu_vie_sod_igb_swt_tsn	0.141787428900542	0.334470210145304	0.738777898919261
156	amh_eng_yor_ita_sid_aeg_amr_por_azi_uzb_bam_ind_tsw_ger_dut_bsq_pol_owc_igb_cnt_svk_cze_bem_arw_swa_grk_est_cic_tsn_fin_mcd_tig_geo_spa_prs_guj_glc_gam_wly_slo_hun_dgb_jav_mol_mly_jpn_tml_kor_ben_ctl_ven_lat_bat_fre_hau_mao_mnd_bos_swt_scr_mlt_urd_bul_ukr_afr_qcu_hin_pan_lit_zul_anl_swe_sod_alb_tag_rom_ses_rus_moo_sun_tha_chh_knd_dyu_akn_tur_nor_krd_aze_lda_vie_heb_ewe_xho_fbf	0.348006037622542	0.820717343607122	0.413906050914639
157	wly_pol_zul_nor_owc_heb_sid_bul_uzb_azi_tsw_ind_ses_ben_svk_bsq_scr_amh_bam_mnd_ctl_prs_swt_spa_igb_eng_fin_swa_tsn_est_swe_chh_geo_lat_ger_pan_rus_tig_aeg_afr_hun_ven_bat_ukr_mao_jpn_tml_kor_alb_por_bem_bos_jav_slo_hau_sun_cnt_dut_yor_grk_gam_rom_glc_arw_mol_qcu_cze_hin_lit_ewe_sod_ita_anl_fre_tag_mcd_dyu_guj_lda_mly_tha_amr_knd_cic_moo_aze_urd_krd_tur_xho_vie_mlt_dgb_fbf_akn	-0.193870656510701	-0.457106696615573	0.648660331461047
158	owc_swe_cic_rom_amh_hau_anl_urd_uzb_aze_tsn_mly_tsw_ita_por_bsq_dut_gam_ven_mnd_ctl_glc_lda_arw_xho_eng_est_yor_dgb_hun_lit_heb_geo_guj_bos_ukr_prs_sid_sod_ger_fin_zul_mao_spa_ind_jpn_tml_kor_bul_alb_moo_ben_jav_rus_amr_bat_cnt_mcd_bam_cze_chh_nor_scr_fre_mol_qcu_hin_afr_pan_dyu_tig_krd_mlt_pol_tag_svk_igb_slo_swa_sun_tha_aeg_knd_ses_ewe_azi_lat_grk_tur_fbf_vie_wly_akn_swt_bem	-0.147848231630797	-0.348853571696783	0.727987810897772
159	amh_pan_dyu_fre_amr_anl_owc_scr_azi_tur_swa_mly_ses_lit_rus_bsq_alb_gam_bam_mnd_eng_grk_cic_guj_igb_slo_hun_akn_swt_fin_ita_sid_geo_afr_ctl_spa_lat_hau_mlt_pol_est_tsn_ind_rom_sun_jpn_knd_kor_swe_arw_yor_urd_tag_por_sod_jav_cnt_mol_ewe_svk_heb_dut_prs_bul_ben_qcu_bos_mcd_hin_dgb_wly_ger_chh_cze_mao_ukr_xho_glc_moo_bat_tha_aeg_tml_zul_lda_uzb_krd_nor_aze_fbf_vie_tig_ven_tsw_bem	-0.189917289030771	-0.448109475259743	0.655116390555543
160	mlt_eng_dgb_dut_chh_sid_hau_urd_aze_azi_ewe_ind_moo_pan_fre_bsq_swe_tig_swa_cnt_rom_krd_ses_svk_bem_afr_hun_cic_lda_est_alb_aeg_geo_ger_ben_bos_mol_sod_gam_grk_fin_tsw_mly_spa_jav_jpn_knd_kor_arw_glc_fbf_guj_sun_mcd_wly_mao_mnd_slo_zul_ita_amh_prs_nor_ctl_lat_qcu_cze_pol_bul_swt_amr_scr_owc_hin_bat_por_igb_lit_dyu_tag_tha_anl_tml_tsn_ven_tur_ukr_rus_uzb_bam_vie_heb_xho_akn_yor	-1.22721481316075	-3.04168359103614	0.0030569923950599
161	sod_lit_dgb_glc_hau_sid_heb_cze_uzb_tur_bem_mao_fbf_por_ita_bsq_pol_amr_moo_mnd_fre_urd_dyu_spa_ewe_slo_hun_zul_bam_est_afr_chh_geo_grk_ger_ben_guj_aeg_amh_prs_fin_yor_jav_scr_ind_jpn_knd_kor_eng_mcd_igb_arw_sun_hin_tig_tag_cnt_bul_lda_krd_gam_lat_rom_alb_nor_qcu_bos_ukr_swe_cic_anl_mol_wly_ctl_mly_svk_swa_rus_ses_bat_tha_owc_tml_xho_tsn_aze_pan_dut_azi_ven_vie_mlt_akn_tsw_swt	-0.138391319318384	-0.32678572160483	0.74456429377571
162	aeg_alb_igb_pan_wly_tig_amr_nor_azi_tur_dgb_bat_zul_arw_glc_bsq_por_chh_swa_cnt_eng_hin_moo_guj_swt_lit_fin_xho_lda_hun_scr_sod_geo_lat_ukr_swe_afr_amh_heb_ben_est_ewe_mao_fre_sun_jpn_tml_kor_svk_slo_tsn_mcd_mly_ita_hau_ind_mnd_bul_ven_grk_owc_prs_pol_bos_ger_qcu_rus_urd_dut_yor_gam_ctl_mlt_rom_jav_krd_akn_cze_ses_tag_tha_anl_knd_tsw_fbf_aze_spa_mol_uzb_cic_vie_sid_dyu_bam_bem	-0.572070635340611	-1.3640052884434	0.175858024819605
163	amr_cze_yor_ctl_sod_sid_chh_arw_azi_uzb_ewe_tag_tsw_swe_ita_bsq_guj_hau_ses_mnd_scr_lit_dyu_mcd_xho_ukr_hun_swt_swa_est_slo_heb_geo_por_urd_dut_prs_aeg_tig_svk_fin_igb_mly_bos_jav_jpn_tml_kor_afr_fre_lda_mol_sun_rom_anl_bat_cnt_pan_tsn_spa_mlt_alb_nor_bul_ben_qcu_eng_hin_rus_bam_owc_grk_wly_lat_ind_glc_dgb_ger_ven_mao_tha_amh_knd_cic_bem_aze_krd_pol_tur_akn_vie_gam_moo_fbf_zul	-0.518986430855013	-1.23613768925228	0.219520407989823
164	sid_bos_igb_guj_sod_gam_tig_mol_azi_tur_cic_jav_yor_ita_glc_bsq_urd_amr_ewe_cnt_rus_hin_tsn_scr_bam_cze_hun_dgb_bem_fin_por_wly_geo_ctl_dut_ben_lit_mlt_hau_slo_est_fbf_mly_pan_ind_jpn_knd_kor_pol_nor_dyu_bul_mao_grk_heb_bat_mnd_eng_ses_prs_owc_krd_arw_alb_lat_qcu_swe_ger_fre_akn_anl_mcd_amh_rom_tag_spa_lda_ukr_swa_sun_tha_chh_tml_moo_xho_uzb_afr_svk_aze_tsw_vie_aeg_zul_swt_ven	-0.075669972966162	-0.178355299696795	0.858831897322156
165	gam_prs_ewe_ctl_heb_owc_chh_dut_azi_tur_xho_mly_ses_mol_lat_bsq_por_sid_bam_cnt_rus_arw_tsn_spa_akn_guj_est_cic_yor_fin_slo_hau_geo_pol_cze_urd_pan_aeg_anl_bul_hun_ven_jav_ger_tag_jpn_tml_kor_glc_lit_igb_fre_sun_afr_amh_ind_mnd_mcd_dyu_swe_tig_bos_svk_krd_eng_qcu_ben_nor_alb_dgb_sod_ita_amr_hin_mao_grk_zul_scr_fbf_bat_tha_wly_knd_moo_swt_uzb_ukr_rom_aze_lda_vie_mlt_swa_bem_tsw	-0.0956843958760215	-0.225653624692478	0.8219659813118
166	anl_eng_yor_afr_chh_wly_heb_svk_uzb_tur_ven_tag_dgb_glc_guj_bsq_ger_amh_bam_mnd_grk_mol_swa_spa_igb_krd_hun_tsn_tsw_fin_mcd_sid_geo_hin_urd_lat_prs_aeg_hau_pan_est_lda_mly_dut_sun_jpn_tml_kor_ctl_rom_fbf_cze_ind_fre_gam_jav_cnt_slo_ewe_alb_tig_bul_pol_ukr_rus_qcu_nor_ben_lit_xho_owc_por_mlt_swe_mao_bos_dyu_scr_zul_bat_tha_sod_knd_cic_moo_azi_ita_arw_aze_akn_vie_amr_ses_swt_bem	-0.705185567743491	-1.69176025095157	0.0940399935323146
167	tig_cze_dyu_dut_heb_owc_wly_nor_aze_azi_zul_bat_yor_ctl_alb_bsq_fre_gam_fbf_cnt_pan_guj_ses_ita_akn_prs_hun_cic_lda_est_pol_sod_geo_spa_slo_lat_arw_amr_hau_swe_fin_tsn_jav_afr_mly_jpn_knd_kor_rom_grk_ewe_ger_sun_krd_aeg_mao_mnd_hin_swa_svk_mlt_urd_scr_eng_mol_qcu_rus_ben_glc_moo_sid_bos_chh_por_ind_lit_dgb_mcd_tsw_tag_tha_amh_tml_ven_xho_tur_ukr_bul_uzb_swt_vie_anl_bem_igb_bam	-0.146030624998001	-0.344599067613388	0.731173859261731
168	chh_slo_igb_krd_owc_sod_amr_nor_aze_tur_moo_sun_lda_mol_lat_bsq_pol_sid_tsw_cnt_urd_ukr_tsn_swe_bem_fre_hun_xho_ewe_est_cze_amh_geo_alb_afr_pan_guj_gam_tig_svk_fin_bam_mao_glc_jav_jpn_tml_kor_ctl_hin_zul_dut_tag_bos_anl_mly_mnd_eng_cic_bul_hau_ger_ita_spa_lit_qcu_rus_arw_rom_akn_mlt_prs_heb_ben_bat_mcd_swt_por_dyu_ind_tha_aeg_knd_dgb_fbf_uzb_grk_scr_azi_ses_vie_wly_swa_ven_yor	0.0104741955431318	0.0246577823413416	0.980380760894288
169	tig_slo_zul_cze_heb_aeg_anl_swe_azi_aze_igb_jav_akn_por_ctl_bsq_nor_owc_bam_mnd_mcd_dut_cic_spa_dyu_prs_hun_lda_bem_fin_scr_gam_geo_lat_arw_ben_urd_chh_mlt_lit_est_tsw_tag_bos_mao_jpn_tml_kor_afr_ger_swt_krd_ind_fre_sid_mly_cnt_rom_dgb_alb_hau_eng_ita_rus_mol_qcu_glc_guj_bul_fbf_sod_pol_amr_svk_sun_pan_yor_ukr_ewe_bat_tha_wly_knd_tsn_ven_tur_grk_hin_uzb_moo_vie_amh_ses_xho_swa	0.182899409653471	0.429958768756288	0.668220265040629
170	gam_lat_zul_dut_amh_amr_anl_glc_aze_tur_tsn_jav_lda_ukr_fre_bsq_grk_mlt_ewe_cnt_swe_urd_yor_svk_ses_krd_fin_swt_fbf_hun_ita_sod_geo_pan_rus_bul_prs_hau_aeg_guj_est_swa_mly_cze_ind_jpn_knd_kor_por_nor_moo_ctl_bat_eng_owc_tag_mnd_mol_ven_ben_chh_pol_spa_bos_afr_qcu_hin_arw_scr_dgb_sid_slo_tig_alb_sun_lit_xho_rom_dyu_mao_tha_heb_tml_bam_tsw_azi_ger_mcd_uzb_bem_vie_wly_igb_cic_akn	-0.776797920046718	-1.86020800660016	0.0660165368087812
171	sid_bos_moo_lit_amh_wly_aeg_slo_uzb_aze_igb_bat_bam_arw_pan_bsq_nor_heb_fbf_mnd_hin_ctl_tsw_svk_bem_swe_est_xho_akn_fin_fre_mlt_geo_ger_ukr_scr_urd_amr_hau_afr_hun_dyu_tag_mcd_ind_jpn_tml_kor_por_cze_ses_grk_mly_alb_sod_sun_cnt_glc_ven_prs_owc_guj_ita_bul_rom_qcu_lat_dut_mol_lda_anl_pol_gam_eng_jav_ben_cic_rus_swa_mao_tha_chh_knd_zul_swt_azi_spa_krd_tur_tsn_vie_tig_ewe_yor_dgb	-0.557590635321137	-1.32917682553751	0.187041241953377
172	mlt_nor_tsw_rom_sod_sid_gam_guj_azi_aze_ewe_jav_swt_por_slo_bsq_grk_tig_cic_cnt_swe_rus_igb_ita_fbf_urd_fin_tsn_xho_est_hin_hau_geo_lit_krd_bul_dut_owc_amr_spa_hun_ses_tag_prs_mly_jpn_tml_kor_pol_ctl_zul_glc_ind_ukr_aeg_sun_mnd_pan_ven_mcd_heb_lat_afr_svk_eng_qcu_ger_bos_arw_swa_amh_mol_anl_cze_mao_alb_bem_ben_bam_bat_tha_wly_knd_lda_dgb_uzb_fre_scr_tur_yor_vie_chh_akn_moo_dyu	0.269487831495174	0.634111280694803	0.527564865277221
173	tig_mcd_akn_slo_aeg_sid_mlt_svk_aze_azi_ewe_jav_tsw_ger_bos_bsq_glc_wly_ven_mnd_pol_grk_bam_ctl_ses_krd_hun_swa_fbf_est_lit_chh_geo_nor_scr_eng_fre_heb_amr_ita_fin_lda_mao_guj_ind_jpn_knd_kor_prs_dut_dgb_pan_mly_rus_amh_bat_cnt_ukr_swt_cze_gam_bul_urd_rom_swe_qcu_ben_arw_afr_zul_sod_spa_hau_alb_tag_por_bem_lat_igb_sun_tha_owc_tml_cic_xho_tur_hin_mol_uzb_dyu_vie_anl_tsn_moo_yor	-0.392566956437762	-0.931127250292768	0.354198596337228
174	wly_eng_bam_alb_hau_anl_amr_mol_aze_tur_igb_jav_bem_slo_guj_bsq_cze_sid_tsn_mnd_ukr_dut_moo_svk_zul_lit_hun_fbf_tsw_est_prs_tig_geo_arw_lat_ctl_nor_aeg_owc_ger_fin_ses_mao_scr_ind_jpn_tml_kor_urd_rom_lda_bul_tag_ita_chh_sun_cnt_fre_yor_pol_sod_rus_por_pan_krd_qcu_hin_afr_swe_xho_mlt_grk_amh_bos_bat_mcd_dgb_ben_ven_mly_tha_gam_knd_swt_cic_azi_glc_spa_uzb_ewe_vie_heb_akn_dyu_swa	-0.5266226614835	-1.25452075277056	0.212796556131204
175	amr_krd_xho_rus_mlt_chh_wly_hin_tur_uzb_fbf_mly_ewe_glc_nor_bsq_grk_sod_moo_mnd_afr_spa_yor_mol_dgb_slo_est_cic_ses_fin_fre_amh_geo_urd_pan_mcd_svk_tig_gam_lat_hun_bam_sun_ukr_bat_jpn_knd_kor_scr_guj_swt_prs_tag_eng_owc_ind_cnt_por_akn_bos_aeg_pol_ger_ben_rom_qcu_lit_arw_bul_tsw_heb_alb_sid_ita_jav_ctl_tsn_dut_igb_mao_tha_anl_tml_swa_zul_aze_swe_cze_azi_lda_vie_hau_ven_bem_dyu	0.314271394503775	0.741936039725618	0.459995750566362
176	mlt_bos_swt_spa_anl_owc_sod_lit_aze_azi_cic_jav_tsw_scr_bul_bsq_prs_hau_bem_cnt_eng_alb_igb_ctl_dgb_slo_fin_swa_akn_est_hin_sid_geo_grk_dut_pan_guj_wly_tig_ukr_hun_zul_bat_urd_mao_jpn_tml_kor_cze_afr_fbf_krd_mly_glc_aeg_ind_mnd_arw_yor_ger_chh_rom_ita_mol_svk_qcu_rus_lat_pol_dyu_amh_ben_gam_nor_tag_swe_tsn_mcd_ewe_sun_tha_amr_knd_moo_xho_tur_por_fre_uzb_ven_vie_heb_ses_bam_lda	-0.460186406613444	-1.0947865028684	0.276437462358268
177	mlt_pol_dyu_arw_gam_owc_sod_nor_azi_aze_zul_bat_ven_por_ben_bsq_guj_heb_swt_cnt_cze_glc_bam_bos_dgb_bul_fin_ses_moo_est_slo_sid_geo_scr_lit_spa_ger_amh_amr_pan_hun_bem_sun_fre_mao_jpn_tml_kor_prs_ita_ewe_afr_tag_eng_hau_ind_mnd_alb_tsw_mcd_aeg_rom_krd_dut_ctl_qcu_mol_svk_lat_tsn_chh_urd_anl_grk_jav_swe_akn_ukr_fbf_mly_tha_wly_knd_yor_cic_uzb_rus_hin_tur_igb_vie_tig_lda_swa_xho	0.123077497342636	0.289672002639897	0.772712008004983
178	gam_fre_xho_spa_sod_amr_hau_slo_aze_tur_ses_mly_bem_mol_guj_bsq_cze_owc_ven_mnd_rus_alb_moo_mcd_dyu_dut_fin_lda_swa_hun_bul_mlt_geo_ita_ukr_prs_rom_amh_chh_urd_est_tsn_sun_nor_tag_jpn_knd_kor_swe_por_fbf_pan_jav_grk_heb_ind_cnt_arw_akn_ctl_anl_lat_ben_hin_svk_qcu_krd_pol_scr_ewe_sid_bos_tig_afr_mao_ger_dgb_glc_zul_bat_tha_aeg_tml_tsw_bam_uzb_eng_lit_azi_swt_vie_wly_igb_yor_cic	-0.405219430651588	-0.962285591284079	0.338401555224137
179	sid_afr_swt_ben_hau_heb_gam_cze_azi_uzb_dgb_mly_ven_urd_hin_bsq_slo_amr_ses_mnd_ita_bul_bam_alb_moo_mol_hun_fbf_zul_est_grk_tig_geo_ukr_eng_lat_mcd_sod_aeg_fre_fin_ewe_bat_scr_sun_jpn_knd_kor_ger_rus_bem_spa_mao_pol_wly_ind_cnt_bos_akn_pan_amh_ctl_dut_glc_rom_qcu_krd_lit_prs_yor_mlt_arw_anl_nor_tag_svk_cic_guj_swa_jav_tha_chh_tml_tsw_lda_tur_por_swe_aze_igb_vie_owc_dyu_xho_tsn	-0.0239005160542501	-0.0562665573652836	0.955250168949882
180	wly_scr_ewe_prs_tig_chh_anl_swe_aze_azi_bam_mao_bem_lat_krd_bsq_afr_gam_dyu_cnt_spa_rom_igb_por_zul_eng_fin_dgb_ses_hun_rus_amr_geo_hin_nor_dut_fre_heb_amh_slo_est_moo_tag_pol_bat_jpn_tml_kor_grk_lit_swa_arw_jav_alb_sod_sun_mnd_ger_lda_glc_mlt_guj_bul_cze_ita_qcu_bos_ctl_mcd_ven_sid_ukr_hau_mol_ind_svk_swt_urd_tsw_mly_tha_owc_knd_xho_yor_tur_ben_pan_uzb_fbf_vie_aeg_tsn_akn_cic	-0.765732388730574	-1.84489496761749	0.0682355435583895
181	mlt_prs_xho_nor_chh_amh_heb_glc_tur_azi_yor_mao_igb_arw_mcd_bsq_ita_gam_dgb_cnt_swe_guj_zul_ger_lda_ben_est_bem_ewe_hun_pol_sid_geo_slo_lat_eng_por_anl_hau_pan_fin_dyu_bat_mol_ind_jpn_tml_kor_bos_fre_ven_rom_mly_svk_owc_jav_mnd_scr_tsw_dut_amr_ukr_rus_grk_bul_qcu_ctl_spa_lit_moo_aeg_alb_tig_cze_tag_afr_bam_krd_akn_sun_tha_sod_knd_swa_tsn_aze_hin_urd_uzb_swt_vie_wly_cic_ses_fbf	-0.175548520302787	-0.41488833520355	0.679179184966515
182	wly_ukr_moo_scr_sod_anl_gam_afr_aze_uzb_dgb_bat_lda_prs_por_bsq_guj_amh_xho_mnd_urd_arw_akn_hin_bem_pan_hun_yor_swt_est_rus_hau_geo_svk_alb_lat_spa_amr_owc_slo_fin_fbf_mao_grk_ind_jpn_tml_kor_pol_bul_ven_rom_mly_fre_tig_jav_cnt_ctl_tsn_ita_aeg_eng_mol_nor_glc_qcu_ger_swe_mcd_dyu_chh_ben_sid_bos_sun_cze_igb_lit_ses_tag_tha_mlt_knd_bam_cic_tur_krd_dut_azi_swa_vie_heb_tsw_ewe_zul	-0.832114161542957	-2.00674857049608	0.0476800868889363
183	sod_bos_swa_hin_amr_sid_tig_bul_uzb_tur_dyu_tag_cic_mol_fre_bsq_ctl_owc_moo_cnt_ger_por_ewe_pan_tsw_dut_est_bem_swt_fin_spa_gam_geo_arw_guj_slo_swe_amh_chh_grk_hun_xho_mao_rus_ind_jpn_knd_kor_ukr_ben_igb_ita_sun_scr_heb_jav_mnd_rom_tsn_pol_anl_glc_mcd_afr_cze_qcu_urd_eng_prs_akn_wly_svk_aeg_nor_mly_alb_ses_krd_zul_bat_tha_hau_tml_bam_fbf_aze_lat_lit_azi_lda_vie_mlt_dgb_yor_ven	1.19917259969593	2.91221292546778	0.00449274476719856
184	anl_svk_ses_mcd_aeg_gam_chh_pol_azi_aze_lda_mao_dgb_glc_slo_bsq_urd_amh_cic_cnt_scr_spa_swa_afr_swt_krd_est_ewe_dyu_fin_ben_mlt_geo_prs_rus_eng_por_wly_owc_ukr_hun_tsw_mly_arw_tag_jpn_tml_kor_lit_grk_igb_fre_jav_nor_sod_ind_mnd_lat_ven_dut_tig_bos_guj_alb_swe_qcu_ita_cze_pan_zul_amr_hin_sid_bul_sun_mol_xho_ger_moo_bat_tha_hau_knd_tsn_akn_uzb_rom_ctl_tur_bam_vie_heb_yor_fbf_bem	-0.0335649360038156	-0.0790535639752626	0.937159871274896
185	chh_guj_dyu_afr_aeg_anl_amr_glc_aze_azi_yor_tag_ven_bul_swe_bsq_hin_amh_cic_mnd_mcd_prs_tsw_ukr_zul_urd_fin_tsn_swa_hun_ben_heb_geo_fre_cze_krd_pol_owc_wly_bos_est_xho_sun_ita_ind_jpn_knd_kor_rus_slo_fbf_ctl_bat_nor_mlt_mao_cnt_mol_ses_eng_hau_lit_por_arw_dut_qcu_scr_pan_rom_akn_sid_ger_sod_alb_jav_svk_bam_grk_bem_mly_tha_tig_tml_dgb_igb_tur_spa_lat_uzb_ewe_vie_gam_moo_swt_lda	0.216651574453655	0.510390797157943	0.61098701839427
186	anl_rom_xho_grk_wly_heb_sid_eng_aze_tur_akn_mao_zul_arw_dut_bsq_pan_owc_dgb_cnt_guj_lat_bam_fre_yor_hin_fin_igb_ses_hun_svk_hau_geo_bos_slo_bul_mol_mlt_gam_spa_est_swt_bat_ger_jav_jpn_knd_kor_rus_prs_bem_nor_ind_alb_tig_mly_mnd_por_tsw_krd_amr_mcd_scr_lit_ukr_qcu_swe_pol_afr_moo_chh_ita_amh_cze_tag_ctl_fbf_ben_dyu_sun_tha_aeg_tml_swa_tsn_azi_glc_urd_uzb_cic_vie_sod_ven_ewe_lda	-0.828448408542876	-1.99771371183351	0.0486692008640912
187	chh_por_fbf_scr_aeg_sid_heb_alb_uzb_tur_xho_sun_swa_mcd_eng_bsq_ukr_amr_yor_mnd_rus_guj_ewe_slo_bam_ita_fin_igb_dyu_est_afr_anl_geo_svk_pol_urd_hin_tig_wly_ger_hun_swt_tag_prs_ind_jpn_knd_kor_krd_arw_cic_cze_bat_mol_owc_mly_cnt_nor_zul_dut_amh_pan_fre_lit_bos_qcu_lat_grk_ben_ven_hau_glc_sod_rom_mao_bul_ses_spa_tsw_jav_tha_mlt_tml_dgb_moo_aze_swe_ctl_azi_bem_vie_gam_tsn_lda_akn	-0.0799535905265909	-0.188328864751647	0.851029197767481
188	chh_prs_igb_lit_heb_wly_amr_pan_tur_uzb_yor_tag_xho_swe_ger_bsq_ukr_sid_ses_mnd_mol_afr_ewe_rom_akn_ctl_est_zul_lda_hun_scr_amh_geo_svk_nor_bos_cze_owc_sod_grk_fin_fbf_sun_spa_mao_jpn_tml_kor_hin_ben_bem_mcd_ind_dut_tig_bat_cnt_alb_dgb_urd_mlt_glc_pol_eng_guj_qcu_fre_rus_por_tsn_anl_krd_aeg_arw_mly_lat_dyu_bul_swt_jav_tha_hau_knd_ven_cic_azi_slo_ita_aze_tsw_vie_gam_bam_swa_moo	0.855158706491596	2.03704167095592	0.0444880332677924
189	owc_pol_moo_lat_sod_sid_mlt_krd_azi_uzb_akn_tag_fbf_fre_por_bsq_scr_gam_zul_mnd_ita_hin_lda_swe_bam_grk_hun_ses_bem_fin_bos_hau_geo_afr_bul_ctl_ger_tig_chh_arw_est_dyu_sun_urd_mao_jpn_knd_kor_glc_dut_swt_spa_jav_eng_wly_bat_cnt_prs_swa_rus_anl_rom_ukr_nor_pan_qcu_slo_alb_svk_ewe_amr_mol_amh_lit_mly_mcd_dgb_ben_igb_ind_tha_aeg_tml_ven_tsn_aze_guj_cze_tur_tsw_vie_heb_cic_xho_yor	-0.150157096100559	-0.354446999914796	0.723806355042649
190	wly_ctl_ewe_hin_chh_sod_owc_lit_aze_tur_swt_ind_tsn_alb_ita_bsq_glc_aeg_lda_cnt_cze_swe_ven_ukr_dyu_mol_hun_ses_bem_fin_pan_heb_geo_por_rom_spa_ger_amh_sid_bul_est_akn_mly_ben_tag_jpn_knd_kor_pol_prs_fbf_fre_bat_dut_gam_mao_mnd_grk_igb_scr_anl_nor_eng_rus_afr_qcu_bos_mcd_guj_xho_tig_slo_amr_krd_jav_svk_moo_arw_cic_sun_tha_hau_tml_bam_swa_uzb_lat_urd_azi_dgb_vie_mlt_yor_zul_tsw	0.059535012394821	0.140234162805367	0.888778256913115
191	sod_rus_cic_dut_mlt_sid_owc_prs_aze_tur_xho_mao_dgb_ben_cze_bsq_nor_aeg_ven_mnd_guj_hin_ewe_spa_akn_ger_fin_fbf_ses_hun_afr_wly_geo_ctl_mol_svk_glc_amr_chh_bul_est_igb_bat_lat_sun_jpn_knd_kor_alb_fre_lda_por_ind_mcd_anl_jav_cnt_arw_yor_urd_heb_pol_pan_eng_scr_qcu_lit_rom_swe_swa_amh_slo_gam_krd_tag_ukr_bam_grk_tsw_mly_tha_hau_tml_tsn_dyu_uzb_ita_bos_azi_zul_vie_tig_bem_moo_swt	-0.256529618611382	-0.606311793225502	0.545784870725002
192	tig_pol_dyu_pan_gam_wly_chh_urd_uzb_aze_ven_tag_bam_hin_slo_bsq_nor_owc_cic_mnd_rom_dut_moo_svk_lda_prs_hun_tsw_akn_fin_rus_sod_geo_alb_krd_lit_scr_mlt_amh_ukr_est_ses_mao_ben_bat_jpn_tml_kor_mol_eng_tsn_afr_jav_spa_heb_sun_cnt_bos_fbf_ctl_sid_cze_fre_swe_mcd_qcu_ger_guj_glc_yor_amr_ita_aeg_por_mly_lat_dgb_bul_zul_ind_tha_hau_knd_ewe_swt_azi_grk_arw_tur_igb_vie_anl_swa_xho_bem	-0.0107501727819436	-0.0253202209539092	0.979853796585689
193	gam_krd_swt_swe_sod_anl_amh_lat_aze_tur_tsn_bat_zul_ben_ukr_bsq_mcd_owc_akn_cnt_guj_urd_dyu_ger_moo_ita_fin_fbf_igb_hun_por_aeg_geo_slo_prs_bos_grk_hau_heb_hin_est_swa_ind_eng_jav_jpn_tml_kor_dut_nor_ven_ctl_mao_lit_amr_sun_mnd_pol_tsw_scr_sid_spa_fre_mol_cze_qcu_rus_bul_svk_bem_mlt_arw_wly_rom_mly_glc_lda_pan_ewe_tag_tha_tig_knd_xho_yor_uzb_afr_alb_azi_cic_vie_chh_bam_dgb_ses	-0.592382143806373	-1.41495161561077	0.16042237459457
194	aeg_rus_tsw_alb_anl_sid_mlt_mol_aze_tur_ven_mly_dgb_ukr_bos_bsq_krd_amh_dyu_cnt_glc_ben_swa_cze_fbf_svk_fin_yor_ewe_hun_pan_wly_geo_por_prs_spa_swe_tig_gam_arw_est_xho_ind_eng_jav_jpn_tml_kor_afr_ger_igb_lit_bat_lat_hau_tag_mnd_fre_swt_scr_amr_pol_mcd_ctl_nor_qcu_bul_grk_rom_tsn_chh_ita_sod_urd_sun_slo_bem_hin_zul_mao_tha_heb_knd_akn_moo_uzb_dut_guj_azi_lda_vie_owc_ses_cic_bam	-0.0470310506332453	-0.110696817807762	0.912095311020776
195	owc_prs_bem_pan_gam_anl_heb_fre_azi_uzb_ewe_mly_swa_lit_scr_bsq_bul_chh_yor_cnt_ita_ukr_lda_slo_dyu_ben_fin_dgb_bam_est_rus_hau_geo_grk_spa_afr_nor_aeg_wly_krd_hun_swt_jav_arw_bat_jpn_tml_kor_ctl_lat_ven_glc_tag_cze_mlt_mao_mnd_mcd_xho_por_tig_svk_eng_swe_pol_qcu_bos_urd_dut_fbf_sid_mol_amr_hin_sun_guj_zul_ger_igb_ind_tha_sod_knd_ses_moo_tur_alb_rom_aze_tsn_vie_amh_tsw_cic_akn	-0.869400290409988	-2.10902644336625	0.0376294807180098
196	aeg_lat_bam_ita_amr_wly_gam_afr_azi_tur_lda_sun_ses_ctl_rom_bsq_rus_owc_moo_cnt_eng_por_zul_glc_swt_hin_hun_igb_dyu_fin_ger_amh_geo_bos_grk_ukr_fre_hau_heb_prs_est_tsn_mly_mol_mao_jpn_tml_kor_bul_scr_fbf_lit_bat_arw_sid_tag_mnd_nor_xho_guj_mlt_slo_ben_pan_cze_qcu_svk_pol_mcd_bem_tig_dut_chh_urd_ind_spa_cic_alb_ewe_jav_tha_sod_knd_tsw_akn_aze_krd_swe_uzb_yor_vie_anl_dgb_swa_ven	-0.889372985543201	-2.15604640089433	0.0336604506914287
197	hau_rom_swt_guj_wly_gam_mlt_krd_aze_azi_moo_tag_dyu_swe_ger_bsq_fre_sid_ven_mnd_arw_grk_swa_urd_ewe_afr_fin_xho_bem_est_pol_anl_geo_bul_bos_lat_rus_amr_heb_spa_hun_lda_bat_scr_ind_jpn_tml_kor_nor_alb_ses_mol_mly_ben_aeg_sun_cnt_dut_dgb_hin_amh_prs_mcd_ita_pan_qcu_eng_slo_ukr_igb_sod_glc_owc_lit_jav_cze_zul_por_fbf_mao_tha_tig_knd_bam_cic_uzb_svk_ctl_tur_akn_vie_chh_tsn_tsw_yor	-0.236212898344826	-0.558410294202289	0.577906218097516
198	mlt_ben_bem_pan_amr_hau_sid_mcd_azi_tur_fbf_tag_yor_bos_arw_bsq_rom_sod_lda_mnd_krd_pol_zul_ukr_dgb_lat_est_moo_ewe_hun_rus_amh_geo_scr_ita_prs_afr_aeg_wly_mol_fin_swt_ind_guj_bat_jpn_knd_kor_hin_grk_bam_swe_mly_por_anl_mao_cnt_nor_xho_slo_tig_bul_ger_eng_alb_qcu_dut_urd_fre_swa_gam_ctl_chh_cze_jav_glc_igb_svk_dyu_sun_tha_heb_tml_ven_tsn_aze_spa_lit_uzb_ses_vie_owc_tsw_cic_akn	-0.305747930603347	-0.722956893270551	0.471520655857253
199	mlt_prs_ewe_cze_owc_gam_tig_rus_azi_tur_zul_ind_ses_hin_svk_bsq_fre_heb_bam_cnt_grk_eng_akn_mol_tsn_por_hun_yor_cic_est_scr_aeg_geo_ben_alb_ita_lat_amr_hau_afr_fin_swt_mly_bul_bat_jpn_knd_kor_arw_lit_swa_mcd_sun_bos_chh_tag_mnd_slo_dgb_swe_wly_pan_ger_ukr_krd_qcu_dut_nor_spa_igb_anl_ctl_sod_pol_mao_guj_moo_rom_lda_jav_tha_amh_tml_xho_fbf_uzb_urd_glc_aze_ven_vie_sid_dyu_tsw_bem	-0.186174648037761	-0.439785918826535	0.66111248792967
200	amh_krd_tsn_rom_mlt_wly_amr_urd_tur_aze_dyu_mao_ses_ger_por_bsq_pol_aeg_ven_mnd_spa_fre_zul_eng_moo_prs_fin_bem_bam_hun_svk_hau_geo_glc_rus_scr_mcd_tig_sid_lat_est_tsw_ind_bos_bat_jpn_knd_kor_arw_pan_lda_ita_mly_ctl_owc_tag_cnt_slo_swa_afr_anl_ben_alb_mol_nor_qcu_guj_bul_grk_igb_chh_hin_gam_cze_jav_dut_cic_ukr_xho_sun_tha_sod_tml_fbf_ewe_azi_lit_swe_uzb_yor_vie_heb_akn_swt_dgb	-0.49577557739463	-1.17875538264253	0.241502673766726
201	amh_svk_moo_ita_mlt_owc_sod_dut_aze_uzb_ewe_mly_bam_ger_mcd_bsq_krd_wly_swt_mnd_ben_grk_xho_swe_fbf_cze_hun_zul_akn_fin_lat_anl_geo_slo_eng_urd_hin_sid_chh_afr_est_igb_sun_ctl_ind_jpn_tml_kor_pan_nor_lda_scr_mao_guj_tig_tag_cnt_pol_cic_prs_hau_rom_spa_glc_bos_qcu_arw_fre_alb_dyu_gam_rus_aeg_por_bat_bul_dgb_ukr_tsn_jav_tha_amr_knd_ses_swa_tur_mol_lit_azi_bem_vie_heb_yor_tsw_ven	-0.102805488954428	-0.242295513812128	0.809084712147979
202	gam_grk_swa_bos_heb_hau_mlt_svk_aze_uzb_bem_mao_zul_krd_slo_bsq_dut_amr_tsn_mnd_fre_pan_fbf_guj_tsw_rus_est_igb_ven_fin_afr_amh_geo_ita_urd_lat_rom_sod_anl_hin_hun_lda_bat_bul_sun_jpn_knd_kor_prs_nor_ewe_scr_jav_ger_tig_mly_cnt_ukr_ses_glc_sid_cze_alb_por_eng_qcu_arw_ctl_ben_yor_chh_lit_owc_pol_ind_mol_moo_mcd_bam_tag_tha_wly_tml_cic_xho_azi_spa_swe_tur_swt_vie_aeg_dgb_dyu_akn	-1.05422504242525	-2.57680597847612	0.0115451563581821
203	amr_arw_moo_eng_owc_sid_aeg_bos_azi_tur_dyu_tag_bam_dut_mol_bsq_ger_sod_cic_cnt_spa_rom_lda_swe_swt_ukr_est_akn_ewe_hun_lat_mlt_geo_grk_hin_prs_fre_amh_wly_ctl_fin_yor_jav_ita_ind_jpn_knd_kor_por_ben_tsw_cze_mly_urd_chh_bat_mnd_glc_swa_pan_anl_alb_mcd_pol_bul_qcu_rus_guj_svk_zul_hau_lit_gam_krd_mao_scr_xho_afr_ven_sun_tha_heb_tml_igb_tsn_aze_nor_slo_uzb_bem_vie_tig_ses_fbf_dgb	-0.325790399305011	-0.771335058403394	0.442463761359229
204	mlt_eng_tsw_alb_chh_sid_aeg_grk_aze_azi_cic_mly_xho_guj_scr_bsq_urd_tig_dgb_cnt_fre_mol_bam_glc_swa_arw_fin_zul_bem_est_lit_owc_geo_por_prs_pan_slo_heb_amr_afr_hun_akn_bat_ger_tag_jpn_tml_kor_ukr_swe_moo_ben_jav_cze_amh_sun_mnd_ita_yor_mcd_hau_bos_lat_bul_dut_qcu_rus_svk_rom_fbf_anl_pol_sod_hin_mao_krd_lda_spa_ses_ind_tha_wly_knd_dyu_igb_uzb_ctl_nor_tur_swt_vie_gam_tsn_ewe_ven	-0.499692969953742	-1.19030709158856	0.236955292530604
205	gam_cze_bem_ger_sod_sid_anl_bos_azi_aze_dgb_jav_moo_pol_hin_bsq_krd_amh_bam_cnt_slo_glc_cic_por_fbf_dut_fin_ewe_igb_est_grk_mlt_geo_afr_spa_guj_arw_hau_chh_alb_hun_swt_sun_rus_mly_jpn_tml_kor_eng_bul_ven_urd_ind_svk_heb_mao_mnd_lat_lda_pan_tig_swe_prs_ben_ukr_qcu_ctl_ita_lit_tsw_wly_fre_amr_scr_bat_mcd_ses_nor_tsn_tag_tha_aeg_knd_xho_swa_uzb_rom_mol_tur_zul_vie_owc_akn_yor_dyu	-0.37257480263221	-0.88264918329701	0.37970166251982
206	sid_ukr_ses_lat_anl_owc_tig_pan_azi_aze_igb_mao_dgb_ita_eng_bsq_spa_wly_swa_cnt_bos_arw_bem_grk_fbf_mcd_hun_xho_moo_fin_svk_aeg_geo_prs_guj_lit_cze_amr_mlt_ger_est_zul_bat_alb_tag_jpn_knd_kor_fre_slo_bam_swe_ind_ben_chh_sun_mnd_afr_lda_scr_heb_ctl_dut_rom_urd_qcu_rus_nor_por_yor_gam_hin_hau_mol_jav_glc_cic_pol_ewe_mly_tha_amh_tml_dyu_akn_uzb_bul_krd_tur_swt_vie_sod_ven_tsn_tsw	-0.177823531256143	-0.419848714172991	0.675564338499052
207	tig_eng_swt_ger_sid_aeg_amr_dut_uzb_tur_lda_sun_tsn_nor_glc_bsq_bos_heb_igb_cnt_grk_por_bem_arw_zul_hin_est_dyu_swa_hun_mcd_wly_geo_lat_swe_afr_alb_gam_anl_cze_fin_fbf_mly_ctl_tag_jpn_tml_kor_ben_guj_cic_prs_jav_ita_sod_ind_mnd_scr_yor_pol_amh_urd_rom_krd_spa_qcu_mol_bul_lit_moo_owc_slo_mlt_ukr_mao_pan_tsw_fre_ven_bat_tha_chh_knd_ses_ewe_aze_svk_rus_azi_bam_vie_hau_dgb_xho_akn	-0.291895394675258	-0.689768146401658	0.492057619677124
208	heb_por_akn_spa_amh_aeg_hau_mcd_azi_aze_bem_ind_swa_ukr_eng_bsq_urd_owc_dgb_mnd_grk_scr_moo_dut_tsn_alb_fin_bam_igb_est_pol_sod_geo_cze_guj_prs_lat_amr_gam_ctl_hun_cic_mly_glc_sun_jpn_knd_kor_fre_ger_zul_ita_jav_ben_tig_bat_cnt_slo_xho_mol_anl_pan_swe_svk_krd_qcu_bul_rus_afr_tsw_sid_bos_mlt_arw_tag_rom_lda_hin_yor_mao_tha_wly_tml_dyu_ewe_tur_lit_nor_uzb_swt_vie_chh_ven_ses_fbf	0.0663895929208173	0.156294033884989	0.876140036330033
209	tig_bul_dyu_svk_chh_owc_amr_prs_azi_tur_bem_jav_dgb_pol_pan_bsq_slo_sid_swa_cnt_scr_lit_igb_guj_swt_hin_est_ses_tsw_hun_mcd_anl_geo_arw_rus_urd_spa_aeg_hau_cze_fin_tsn_sun_krd_tag_jpn_knd_kor_ukr_por_moo_eng_ind_nor_heb_mao_mnd_rom_akn_bos_sod_ben_afr_glc_dut_qcu_grk_swe_mol_bam_mlt_ger_gam_ctl_mly_alb_ven_lat_yor_bat_tha_amh_tml_zul_cic_uzb_ita_fre_aze_lda_vie_wly_xho_ewe_fbf	-0.304518763481283	-0.721041939381647	0.472692414113091
210	sid_bul_tsw_nor_aeg_anl_owc_cze_tur_azi_yor_jav_xho_rus_lat_bsq_ger_wly_cic_mnd_swe_scr_moo_dut_fbf_por_fin_zul_dyu_hun_glc_amr_geo_ctl_lit_grk_svk_heb_mlt_hin_est_ewe_sun_krd_bat_jpn_tml_kor_slo_bos_ven_afr_tag_mol_gam_mao_cnt_rom_swa_ita_tig_mcd_fre_urd_alb_qcu_guj_pan_pol_bem_amh_eng_hau_ukr_ind_arw_swt_ben_tsn_mly_tha_chh_knd_dgb_ses_uzb_prs_spa_aze_akn_vie_sod_igb_lda_bam	-0.879588582949003	-2.13101380814646	0.0357257264749145
211	sod_ctl_akn_bul_heb_owc_tig_ukr_uzb_aze_yor_mao_dyu_fre_guj_bsq_urd_amr_swa_cnt_arw_dut_lda_rom_ewe_krd_hun_bem_fbf_fin_grk_hau_geo_por_scr_pol_hin_gam_mlt_rus_est_moo_ind_prs_bat_jpn_tml_kor_mol_ita_swt_lit_mly_afr_aeg_sun_mnd_eng_dgb_ger_anl_lat_cze_pan_swe_qcu_spa_bos_slo_bam_wly_ben_chh_nor_jav_svk_igb_glc_tsn_tag_tha_sid_knd_tsw_zul_azi_mcd_alb_tur_ses_vie_amh_xho_cic_ven	-0.399277223275589	-0.948401021589836	0.345383303840453
212	wly_fre_moo_grk_mlt_sid_sod_slo_tur_uzb_dyu_sun_cic_lit_pol_bsq_svk_aeg_akn_mnd_ger_glc_ven_ita_tsn_rus_est_swt_zul_fin_afr_chh_geo_krd_mcd_scr_urd_amr_gam_eng_hun_fbf_jav_ukr_ind_jpn_knd_kor_prs_pan_swa_guj_mao_ben_hau_mly_cnt_spa_xho_rom_owc_ctl_swe_dut_cze_qcu_por_nor_lat_yor_anl_alb_tig_bos_bat_bul_dgb_mol_bem_tag_tha_heb_tml_lda_bam_azi_arw_hin_aze_igb_vie_amh_ses_ewe_tsw	-0.282985983841406	-0.668560083219947	0.505432206342117
213	sid_urd_cic_prs_owc_amh_aeg_guj_azi_tur_bam_mly_swt_ita_por_bsq_fre_gam_ven_cnt_dut_arw_dyu_grk_swa_nor_fin_dgb_ewe_est_pol_anl_geo_alb_spa_krd_glc_tig_mlt_eng_hun_akn_bat_scr_ind_jpn_knd_kor_ben_lat_moo_hin_tag_mol_chh_mao_mnd_ukr_xho_ger_hau_bos_ctl_rom_rus_qcu_cze_slo_mcd_tsw_wly_afr_amr_swe_sun_svk_lda_pan_igb_jav_tha_sod_tml_tsn_ses_uzb_bul_lit_aze_yor_vie_heb_zul_bem_fbf	-0.606736706730575	-1.4514454910338	0.150020882315624
214	amh_cze_bem_por_tig_gam_hau_mcd_tur_aze_dgb_bat_akn_fre_rom_bsq_lit_sid_tsn_mnd_alb_slo_lda_arw_tsw_spa_fin_yor_zul_est_pol_aeg_geo_bos_lat_ben_ukr_amr_mlt_krd_hun_dyu_tag_mol_mly_jpn_tml_kor_dut_grk_swa_ctl_mao_pan_chh_sun_cnt_ita_ses_scr_sod_urd_guj_swe_svk_qcu_glc_afr_rus_xho_owc_hin_wly_prs_jav_eng_ven_bul_moo_ind_tha_heb_knd_swt_cic_azi_ger_nor_uzb_fbf_vie_anl_igb_bam_ewe	-0.513016723657625	-1.22298409666337	0.224425750350411
215	anl_por_yor_ger_amh_wly_sid_guj_aze_tur_tsw_ind_ven_mol_ita_bsq_grk_tig_ses_cnt_cze_krd_tsn_eng_cic_afr_fin_bem_igb_hun_alb_heb_geo_scr_spa_rom_urd_gam_aeg_svk_est_fbf_mao_prs_sun_jpn_tml_kor_pan_ben_lda_lat_tag_bos_chh_bat_mnd_rus_xho_mcd_mlt_slo_ukr_swe_ctl_qcu_fre_pol_hin_swt_hau_glc_owc_bul_mly_nor_zul_arw_swa_jav_tha_amr_knd_dyu_dgb_uzb_dut_lit_azi_ewe_vie_sod_moo_bam_akn	-0.445977509421478	-1.05890032571628	0.29238773105326
216	amr_eng_moo_pan_owc_hau_gam_nor_tur_aze_bam_ind_ses_fre_bos_bsq_alb_sid_yor_cnt_ctl_svk_xho_arw_bem_mol_fin_ewe_tsw_est_hin_wly_geo_bul_cze_urd_ben_sod_amh_glc_hun_zul_mao_swe_tag_jpn_tml_kor_rus_ukr_tsn_ita_sun_slo_anl_bat_mnd_krd_swa_grk_mlt_lit_por_guj_rom_qcu_scr_prs_pol_dgb_heb_mcd_tig_lat_jav_ger_ven_dut_fbf_mly_tha_chh_knd_dyu_swt_azi_spa_afr_uzb_igb_vie_aeg_cic_akn_lda	0.0720376166971152	0.169867721565618	0.865483137909908
217	owc_bos_moo_arw_hau_mlt_sod_mcd_aze_tur_ewe_jav_lda_lit_scr_bsq_afr_amh_swt_mnd_pan_svk_fbf_ger_dyu_ctl_fin_igb_swa_est_dut_sid_geo_ukr_urd_swe_grk_tig_chh_alb_hun_zul_mao_glc_mly_jpn_knd_kor_prs_mol_yor_cze_tag_nor_aeg_ind_cnt_bul_xho_fre_amr_rom_rus_eng_slo_qcu_krd_pol_por_ven_wly_spa_gam_ita_bat_ben_akn_hin_tsn_sun_tha_anl_tml_bam_tsw_azi_guj_lat_uzb_cic_vie_heb_bem_dgb_ses	-0.282353479198815	-0.66804864777811	0.505757121973545
218	aeg_grk_ewe_ger_owc_heb_sid_scr_uzb_aze_bem_tag_ven_ctl_spa_bsq_alb_anl_dgb_mnd_svk_eng_dyu_ben_cic_urd_hun_moo_zul_est_prs_tig_geo_mol_hin_ita_guj_gam_wly_arw_fin_xho_jav_por_mao_jpn_knd_kor_fre_krd_ses_slo_sun_ukr_hau_bat_cnt_cze_swt_swe_chh_mcd_glc_lat_bul_qcu_rus_pan_rom_fbf_mlt_nor_sod_pol_ind_afr_akn_lit_swa_mly_tha_amr_tml_bam_lda_tur_bos_dut_azi_igb_vie_amh_tsn_tsw_yor	-0.740233204638791	-1.77555125281044	0.0790780735438288
219	amr_ctl_dyu_fre_tig_gam_mlt_swe_azi_uzb_swa_bat_igb_krd_mcd_bsq_pol_sid_zul_cnt_pan_guj_dgb_bul_tsw_urd_hun_fbf_moo_fin_prs_wly_geo_dut_nor_grk_glc_chh_heb_mol_est_lda_ind_ger_mao_jpn_tml_kor_spa_rus_ven_eng_jav_slo_amh_mly_mnd_ita_bam_cze_anl_lit_arw_ukr_ben_qcu_rom_svk_por_ses_owc_lat_sod_scr_sun_hin_bem_afr_swt_tag_tha_aeg_knd_xho_akn_aze_bos_alb_tur_tsn_vie_hau_cic_ewe_yor	-0.185462671031308	-0.437598215888833	0.662692153121247
220	tig_fre_dyu_ger_sod_amr_aeg_lat_aze_azi_swt_sun_lda_hin_guj_bsq_rom_gam_bem_cnt_urd_afr_swa_pan_zul_lit_fin_ewe_yor_hun_pol_amh_geo_spa_mcd_cze_bul_wly_sid_mol_est_igb_jav_arw_tag_jpn_knd_kor_dut_ukr_dgb_swe_mly_ben_chh_bat_mnd_krd_moo_nor_hau_prs_scr_alb_grk_qcu_bos_por_eng_tsn_anl_ita_owc_glc_ind_svk_akn_slo_fbf_mao_tha_heb_tml_cic_ses_tur_rus_ctl_uzb_xho_vie_mlt_ven_bam_tsw	-0.253115467585755	-0.598195485571215	0.551163566241377
221	sod_fre_zul_urd_anl_tig_mlt_ita_azi_uzb_cic_tag_igb_prs_glc_bsq_guj_heb_fbf_mnd_dut_cze_swt_rus_moo_hin_est_ewe_lda_hun_bos_aeg_geo_nor_por_arw_mol_chh_amh_eng_fin_dyu_mao_lit_sun_jpn_tml_kor_swe_lat_swa_svk_bat_ger_owc_ind_cnt_ctl_tsn_krd_sid_scr_pan_ukr_rom_qcu_afr_bul_grk_ven_gam_ben_amr_pol_jav_spa_bem_mcd_akn_mly_tha_hau_knd_dgb_ses_aze_alb_slo_tur_xho_vie_wly_bam_yor_tsw	-0.544851600556159	-1.29807443874051	0.197471838214292
222	anl_eng_ven_cze_sod_wly_amr_guj_azi_tur_tsw_mly_ewe_lit_glc_bsq_prs_heb_zul_cnt_afr_swe_dyu_por_cic_ita_fin_yor_igb_hun_arw_gam_geo_krd_lat_rus_spa_mlt_tig_urd_est_bam_jav_scr_mao_jpn_knd_kor_rom_slo_bem_pan_sun_svk_hau_ind_mnd_grk_xho_ukr_sid_nor_bos_pol_dut_qcu_ben_mol_fre_ses_aeg_alb_owc_ctl_tag_hin_moo_ger_lda_bat_tha_amh_tml_fbf_dgb_aze_mcd_bul_uzb_akn_vie_chh_swt_swa_tsn	0.0024650087485596	0.00580405112720923	0.995381495293096
223	mlt_svk_cic_guj_gam_sid_owc_dut_aze_uzb_bem_sun_ven_hin_cze_bsq_krd_hau_ses_mnd_swe_alb_swa_bul_ewe_prs_est_tsw_xho_fin_lat_sod_geo_ita_glc_slo_ger_tig_amh_spa_hun_moo_tag_arw_ind_jpn_tml_kor_bos_fre_dgb_urd_mly_rom_aeg_jav_cnt_eng_tsn_ctl_amr_nor_afr_ukr_grk_qcu_rus_scr_pan_lda_heb_mol_chh_ben_bat_por_zul_pol_igb_mao_tha_anl_knd_akn_fbf_azi_lit_mcd_tur_swt_vie_wly_bam_yor_dyu	-0.339372694109462	-0.803720703692174	0.423607861858846
224	amr_dut_yor_ctl_aeg_hau_sid_rus_uzb_aze_igb_mly_dyu_nor_lat_bsq_rom_owc_xho_cnt_eng_prs_swa_por_lda_guj_est_zul_swt_hun_pol_amh_geo_swe_mcd_ben_slo_sod_chh_spa_fin_bem_jav_cze_ind_jpn_knd_kor_lit_bul_tsn_urd_sun_pan_gam_mao_mnd_grk_akn_bos_heb_fre_alb_svk_mol_qcu_arw_ita_hin_moo_anl_afr_mlt_glc_bat_ger_ven_krd_cic_tag_tha_wly_tml_ses_bam_tur_ukr_scr_azi_dgb_vie_tig_tsw_ewe_fbf	-0.105553244646193	-0.248842157936648	0.804031596357985
225	amh_spa_yor_pol_sid_chh_heb_ukr_azi_aze_zul_mao_bam_glc_mol_bsq_svk_tig_ses_mnd_swe_pan_fbf_fre_dyu_prs_fin_dgb_swt_hun_dut_mlt_geo_ita_urd_por_alb_anl_sod_krd_est_igb_jav_grk_ind_jpn_knd_kor_hin_scr_moo_mcd_sun_ger_gam_mly_cnt_nor_ven_bos_hau_lat_guj_cze_lit_qcu_rus_arw_bul_bem_owc_eng_wly_rom_bat_ben_swa_slo_akn_tag_tha_aeg_tml_xho_tsn_uzb_afr_ctl_tur_lda_vie_amr_cic_ewe_tsw	-1.32108200204615	-3.29782392513205	0.00138122868618852
226	wly_scr_swa_rus_chh_mlt_amh_arw_tur_uzb_cic_sun_ewe_alb_eng_bsq_slo_sid_igb_mnd_urd_hin_akn_grk_bam_swe_est_bem_fbf_fin_ben_owc_geo_mcd_fre_prs_svk_anl_heb_guj_hun_ses_mao_glc_ind_jpn_tml_kor_ctl_nor_xho_bos_bat_pol_amr_tag_cnt_ger_moo_por_hau_rom_afr_ukr_mol_qcu_krd_pan_bul_yor_aeg_ita_sod_lat_mly_lit_swt_spa_tsn_jav_tha_gam_knd_lda_ven_azi_dut_cze_aze_zul_vie_tig_dyu_tsw_dgb	0.178877728162682	0.421207998991832	0.674575089095545
227	heb_eng_tsn_prs_chh_gam_sod_ctl_tur_azi_yor_ind_dgb_ger_arw_bsq_alb_sid_igb_mnd_mcd_ben_tsw_rus_akn_pan_hun_moo_cic_est_mol_tig_geo_lit_krd_swe_pol_owc_amh_rom_fin_xho_bat_spa_sun_jpn_tml_kor_dut_lat_dyu_scr_mao_grk_anl_tag_cnt_bos_swa_por_mlt_urd_afr_svk_glc_qcu_cze_guj_bul_zul_amr_fre_hau_slo_jav_hin_bem_ita_ewe_mly_tha_aeg_knd_ses_fbf_aze_nor_ukr_uzb_lda_vie_wly_swt_ven_bam	-0.135568643537887	-0.319558048706602	0.750020118303169
228	sod_prs_akn_por_tig_mlt_sid_nor_uzb_tur_lda_ind_bem_bos_ben_bsq_svk_gam_ven_cnt_lat_arw_moo_pan_tsw_alb_est_bam_fbf_fin_dut_wly_geo_pol_afr_rom_urd_chh_heb_ita_hun_ewe_mao_spa_jav_jpn_knd_kor_swe_hin_dyu_fre_bat_rus_anl_mly_mnd_krd_ses_ukr_owc_bul_ctl_glc_slo_qcu_eng_grk_guj_yor_aeg_cze_hau_scr_tag_lit_dgb_mcd_swt_sun_tha_amr_tml_zul_xho_azi_mol_ger_aze_tsn_vie_amh_cic_igb_swa	0.743060514664154	1.7626475530974	0.0812451909171312
229	wly_rom_yor_mol_mlt_anl_amh_lat_aze_tur_akn_jav_zul_grk_ctl_bsq_ger_gam_fbf_mnd_swe_hin_moo_glc_dgb_ita_fin_cic_ewe_est_dut_amr_geo_mcd_fre_nor_afr_sid_tig_arw_hun_tsn_mao_ben_bat_jpn_tml_kor_cze_svk_swt_pol_sun_bos_heb_mly_cnt_bul_lda_alb_aeg_scr_guj_prs_pan_qcu_urd_ukr_eng_bam_owc_slo_hau_spa_ind_krd_bem_lit_igb_tag_tha_chh_knd_ses_dyu_azi_rus_por_uzb_swa_vie_sod_ven_xho_tsw	-0.0185089797687616	-0.0436302977264627	0.965292642277431
230	anl_rom_tsw_nor_owc_chh_tig_mcd_tur_aze_akn_tag_ewe_ukr_ita_bsq_rus_aeg_igb_cnt_swe_cze_bem_grk_ven_prs_hun_dgb_lda_fin_lat_sid_geo_scr_slo_por_lit_mlt_heb_alb_est_dyu_jav_svk_mly_jpn_tml_kor_arw_eng_swt_ben_sun_krd_sod_mao_mnd_ctl_xho_afr_hau_dut_pol_bul_hin_qcu_urd_bos_glc_cic_amr_mol_amh_guj_ind_fre_ses_pan_tsn_bat_tha_wly_knd_moo_yor_uzb_spa_ger_azi_bam_vie_gam_zul_fbf_swa	0.0144118867211451	0.0339335535461982	0.973002861742063
231	tig_rom_tsw_por_anl_mlt_chh_rus_aze_azi_fbf_bat_moo_mcd_ukr_bsq_glc_wly_dyu_cnt_fre_cze_dgb_krd_cic_lat_est_tsn_igb_fin_eng_sod_geo_ben_pan_prs_bos_sid_amr_grk_hun_swt_jav_svk_sun_jpn_knd_kor_bul_ger_bem_slo_mly_arw_amh_ind_mnd_guj_akn_lit_aeg_ctl_alb_dut_spa_qcu_hin_swe_mol_yor_hau_afr_heb_urd_mao_pol_zul_nor_ven_tag_tha_gam_tml_lda_ewe_uzb_ita_scr_tur_ses_vie_owc_xho_swa_bam	0.304288179413354	0.716992174814784	0.475175818164255
232	sod_svk_swt_bos_amr_heb_gam_pol_azi_aze_akn_tag_ven_guj_arw_bsq_scr_tig_dgb_mnd_bul_urd_tsw_pan_xho_dut_fin_ewe_yor_est_glc_aeg_geo_swe_rom_fre_por_mlt_amh_afr_hun_fbf_mly_ben_sun_jpn_tml_kor_rus_ita_bem_hin_jav_prs_chh_ind_cnt_ukr_tsn_lat_owc_alb_ger_mcd_spa_qcu_slo_krd_cze_cic_anl_ctl_wly_grk_mao_lit_moo_nor_zul_bat_tha_hau_knd_igb_swa_uzb_mol_eng_tur_ses_vie_sid_lda_bam_dyu	-0.0815097741572631	-0.192184454995932	0.848016746320684
233	owc_ctl_lda_guj_amh_amr_anl_urd_azi_aze_ewe_jav_ven_prs_rus_bsq_slo_tig_xho_mnd_glc_hin_bam_cze_akn_bul_fin_dyu_fbf_hun_dut_gam_geo_grk_alb_arw_svk_heb_aeg_scr_est_moo_mly_por_ind_jpn_knd_kor_krd_nor_cic_mcd_bat_swe_wly_sun_cnt_lat_dgb_eng_mlt_mol_rom_ger_pol_qcu_lit_bos_ben_bem_sid_pan_sod_spa_mao_ukr_ses_afr_tsw_tag_tha_hau_tml_yor_swt_tur_fre_ita_uzb_swa_vie_chh_tsn_igb_zul	-0.784018490127221	-1.88828670524583	0.0621046061594464
234	sod_ukr_dyu_afr_sid_tig_mlt_urd_uzb_tur_dgb_tag_ses_ger_lit_bsq_lat_amh_xho_mnd_pan_por_bam_hin_ven_ben_est_igb_zul_fin_spa_aeg_geo_mol_alb_eng_bul_gam_owc_dut_hun_ewe_bat_mcd_mao_jpn_knd_kor_slo_prs_yor_arw_sun_pol_heb_ind_cnt_krd_fbf_grk_hau_svk_ctl_bos_glc_qcu_rom_guj_cze_bem_amr_ita_chh_fre_mly_swe_cic_nor_swt_jav_tha_anl_tml_tsn_lda_aze_scr_rus_azi_akn_vie_wly_tsw_moo_swa	-0.104308663407959	-0.245863355828343	0.806329807257386
235	amh_rom_swa_cze_tig_sod_sid_ukr_azi_tur_swt_bat_yor_pan_rus_bsq_scr_aeg_tsn_mnd_glc_lit_xho_fre_bam_hin_fin_fbf_moo_hun_ben_hau_geo_mol_mcd_pol_por_amr_chh_slo_est_akn_mao_eng_sun_jpn_knd_kor_dut_urd_bem_alb_jav_ctl_anl_tag_cnt_ita_ven_krd_heb_afr_bos_spa_svk_qcu_grk_ger_nor_tsw_wly_lat_owc_guj_mly_prs_zul_bul_ewe_ind_tha_gam_tml_dyu_dgb_uzb_swe_arw_aze_igb_vie_mlt_cic_ses_lda	0.207526843861402	0.488726638596369	0.626185763114587
236	gam_lat_ses_urd_amh_owc_heb_dut_aze_azi_swa_ind_ven_guj_bos_bsq_ctl_amr_fbf_mnd_afr_por_bam_spa_tsn_ita_fin_dyu_yor_hun_krd_tig_geo_cze_bul_ger_mcd_anl_chh_fre_est_cic_sun_nor_bat_jpn_knd_kor_ben_scr_lda_rom_jav_lit_aeg_mly_cnt_svk_swt_ukr_hau_eng_pol_prs_pan_qcu_mol_rus_swe_xho_mlt_grk_sid_alb_mao_arw_dgb_slo_ewe_tag_tha_sod_tml_tsw_moo_tur_glc_hin_uzb_zul_vie_wly_akn_igb_bem	-0.103899964608294	-0.244798171307165	0.807152034217673
237	anl_hin_dyu_arw_amh_aeg_owc_pan_azi_tur_yor_sun_swa_dut_bul_bsq_pol_sid_swt_mnd_prs_bos_dgb_scr_xho_spa_fin_moo_ven_hun_eng_tig_geo_mol_urd_ukr_ger_heb_mlt_ctl_est_tsw_bat_fre_mly_jpn_knd_kor_mcd_rus_tsn_ben_mao_nor_wly_tag_cnt_slo_bem_guj_sod_rom_cze_lat_grk_qcu_afr_svk_lit_cic_chh_swe_amr_por_jav_krd_ses_alb_akn_ind_tha_gam_tml_zul_bam_aze_glc_ita_uzb_igb_vie_hau_fbf_ewe_lda	-0.632504960711067	-1.51265701148463	0.133757729793663
238	tig_arw_swa_svk_mlt_hau_sid_spa_uzb_azi_moo_jav_zul_glc_swe_bsq_lat_sod_igb_mnd_bos_cze_lda_mcd_dyu_mol_est_dgb_akn_fin_por_owc_geo_pan_pol_slo_ctl_anl_wly_guj_hun_bam_mly_rom_tag_jpn_knd_kor_ita_alb_fbf_urd_ind_scr_heb_sun_cnt_afr_tsw_ben_amh_hin_grk_krd_rus_qcu_eng_fre_prs_tsn_amr_ger_gam_bul_mao_nor_xho_lit_yor_bat_tha_aeg_tml_bem_cic_aze_dut_ukr_tur_ewe_vie_chh_ven_ses_swt	0.0650075691103613	0.153133105353753	0.87862508106824
239	gam_ger_cic_glc_heb_hau_amr_arw_uzb_tur_xho_tag_zul_krd_lit_bsq_eng_mlt_ven_cnt_bul_nor_igb_rom_moo_swe_est_akn_swt_hun_ctl_aeg_geo_pol_spa_ita_afr_owc_tig_rus_fin_lda_bat_prs_ind_jpn_tml_kor_mcd_bos_dyu_ben_mly_slo_wly_sun_mnd_alb_bem_grk_sod_scr_urd_pan_ukr_qcu_hin_por_lat_ses_anl_cze_amh_svk_mao_guj_fbf_fre_dgb_jav_tha_chh_knd_tsn_ewe_azi_mol_dut_aze_swa_vie_sid_bam_tsw_yor	0.24960730124874	0.587995194185835	0.557960673709104
240	sid_mol_dyu_ctl_owc_tig_amh_por_uzb_tur_bam_jav_igb_ukr_ita_bsq_fre_wly_lda_mnd_svk_urd_bem_scr_swa_pol_fin_ewe_ses_hun_prs_heb_geo_bos_bul_nor_mcd_mlt_amr_krd_est_tsn_sun_cze_ind_jpn_knd_kor_arw_ger_zul_afr_bat_spa_sod_mao_cnt_slo_akn_glc_aeg_ben_dut_swe_lit_qcu_alb_guj_eng_yor_gam_rus_chh_lat_mly_grk_ven_rom_swt_tag_tha_hau_tml_fbf_cic_aze_pan_hin_azi_moo_vie_anl_xho_tsw_dgb	-0.661085805846216	-1.58603075031026	0.116126838606428
241	amr_guj_tsw_eng_chh_heb_hau_ger_azi_aze_igb_bat_ses_grk_slo_bsq_prs_wly_ewe_cnt_swe_urd_dgb_mol_fbf_alb_fin_zul_lda_hun_dut_amh_geo_krd_rus_pan_arw_aeg_tig_ukr_est_bem_ind_bos_mao_jpn_knd_kor_lit_rom_bam_afr_tag_glc_gam_mly_mnd_ita_moo_cze_sid_lat_ctl_svk_hin_qcu_scr_pol_por_cic_owc_nor_anl_bul_jav_fre_swa_ben_dyu_sun_tha_mlt_tml_swt_tsn_tur_mcd_spa_uzb_xho_vie_sod_yor_ven_akn	-0.233347126085336	-0.551659543991131	0.582504772600315
242	sod_ita_tsn_afr_heb_mlt_anl_ger_azi_aze_zul_bat_moo_por_pol_bsq_mcd_sid_swa_cnt_swe_ben_xho_nor_dyu_ctl_hun_yor_akn_fin_hin_tig_geo_prs_lat_dut_rus_gam_aeg_rom_est_cic_ind_glc_mly_jpn_tml_kor_eng_spa_ewe_cze_tag_alb_hau_jav_mnd_arw_igb_bos_wly_guj_krd_slo_scr_qcu_pan_bul_fre_swt_chh_lit_owc_ukr_mao_urd_dgb_grk_fbf_sun_tha_amh_knd_ses_lda_uzb_svk_mol_tur_bem_vie_amr_tsw_bam_ven	-0.501699595885154	-1.19526004161477	0.235024494717757
243	sod_ger_zul_scr_aeg_owc_hau_rus_uzb_azi_xho_sun_swt_dut_slo_bsq_grk_tig_dyu_cnt_afr_mol_fbf_swe_swa_ukr_hun_ewe_tsn_est_ctl_wly_geo_fre_pan_spa_bul_mlt_amr_ita_fin_lda_bat_arw_mao_jpn_knd_kor_guj_lat_ses_ben_mly_urd_sid_tag_mnd_alb_moo_cze_heb_krd_por_bos_svk_qcu_prs_nor_lit_yor_amh_rom_anl_mcd_jav_pol_igb_eng_tsw_ind_tha_chh_tml_dgb_ven_aze_hin_glc_tur_bem_vie_gam_bam_akn_cic	0.267946726959774	0.630306334991735	0.530039918393756
244	hau_eng_bem_lit_tig_chh_amh_por_tur_aze_lda_mao_igb_bos_scr_bsq_swe_heb_cic_mnd_ben_guj_ven_bul_swa_ita_fin_zul_swt_est_cze_sid_geo_grk_arw_slo_ctl_sod_mlt_fre_hun_ewe_bat_afr_mly_jpn_tml_kor_mol_hin_dyu_ukr_sun_alb_anl_ind_cnt_dut_bam_rom_gam_prs_svk_pan_ger_qcu_pol_lat_krd_yor_amr_urd_wly_rus_tag_mcd_tsn_spa_akn_jav_tha_aeg_knd_dgb_ses_azi_nor_glc_uzb_moo_vie_owc_tsw_fbf_xho	-0.209088134366137	-0.494019141617301	0.622457482005812
245	wly_ger_igb_cze_tig_heb_aeg_por_tur_aze_ses_jav_dgb_afr_rom_bsq_grk_owc_tsw_mnd_pol_fre_zul_svk_swa_eng_est_cic_ven_fin_lit_amr_geo_ben_hin_alb_nor_sid_sod_ukr_hun_xho_sun_scr_bat_jpn_tml_kor_arw_glc_yor_prs_ind_krd_gam_tag_cnt_urd_fbf_pan_anl_guj_swe_mol_ctl_qcu_bos_bul_slo_bem_chh_ita_amh_mcd_mao_rus_swt_lat_dyu_mly_tha_hau_knd_tsn_bam_uzb_spa_dut_azi_lda_vie_mlt_akn_ewe_moo	-0.40035189011196	-0.949433606703675	0.344860886362005
246	chh_urd_ven_ita_hau_owc_sid_nor_aze_uzb_tsn_tag_ses_arw_por_bsq_ukr_anl_dgb_mnd_ger_svk_fbf_swe_igb_dut_fin_akn_tsw_hun_alb_amr_geo_scr_pan_spa_lit_tig_gam_cze_est_dyu_jav_hin_ind_jpn_tml_kor_ben_eng_yor_krd_mao_mol_heb_sun_cnt_afr_ewe_guj_aeg_slo_rom_bul_grk_qcu_rus_bos_prs_bam_wly_mcd_amh_ctl_bat_fre_lda_pol_zul_mly_tha_mlt_knd_swa_moo_tur_glc_lat_azi_xho_vie_sod_bem_cic_swt	-0.268934937077135	-0.635754216608657	0.526498017401436
247	gam_por_akn_bos_heb_chh_mlt_guj_tur_uzb_moo_ind_tsw_rom_ukr_bsq_hin_sid_swt_mnd_rus_bul_fbf_grk_igb_mol_hun_ses_zul_fin_pan_amr_geo_ben_ctl_afr_nor_aeg_wly_pol_est_dgb_tag_fre_mao_jpn_knd_kor_glc_ger_dyu_mcd_sun_alb_owc_jav_cnt_dut_bam_lit_sod_swe_scr_arw_slo_qcu_spa_krd_urd_yor_tig_eng_hau_prs_bat_lat_cic_cze_lda_mly_tha_anl_tml_xho_tsn_azi_svk_ita_aze_ven_vie_amh_ewe_swa_bem	-0.364484290476031	-0.864743762388777	0.389404505774825
248	heb_glc_yor_mol_gam_tig_hau_pan_tur_uzb_igb_ind_tsw_urd_pol_bsq_swe_aeg_fbf_mnd_dut_ita_swt_krd_xho_ben_hun_ewe_cic_fin_nor_anl_geo_afr_lat_ukr_slo_owc_sod_guj_est_swa_sun_por_jav_jpn_tml_kor_spa_eng_bem_arw_tag_fre_sid_mly_cnt_bul_tsn_mcd_amr_lit_bos_grk_hin_qcu_scr_rus_cze_ses_mlt_ger_amh_alb_bat_ctl_lda_prs_dgb_mao_tha_wly_knd_dyu_akn_aze_svk_rom_azi_moo_vie_chh_zul_bam_ven	-0.443644289265062	-1.05325651828446	0.294952287523039
249	gam_fre_xho_grk_sod_aeg_owc_arw_uzb_aze_bem_jav_fbf_ger_spa_bsq_ben_sid_akn_mnd_afr_pan_yor_swe_dgb_alb_fin_swa_bam_est_ctl_anl_geo_hin_pol_por_dut_amh_tig_scr_hun_moo_bat_slo_ind_jpn_tml_kor_svk_nor_cic_ukr_sun_lat_amr_tag_cnt_guj_ewe_rom_chh_bul_lit_bos_cze_qcu_urd_glc_eng_tsw_wly_krd_mlt_mcd_mao_mol_zul_rus_tsn_mly_tha_hau_knd_lda_ven_azi_prs_ita_tur_ses_vie_heb_igb_dyu_swt	-0.646878682056339	-1.55075367612089	0.124357228749869
250	owc_scr_igb_ita_mlt_tig_heb_por_uzb_tur_swt_mly_dyu_svk_urd_bsq_fre_amr_zul_mnd_arw_ben_cic_spa_bam_nor_est_moo_xho_hun_alb_hau_geo_rom_mol_bul_cze_amh_sid_prs_fin_bem_jav_glc_bat_jpn_tml_kor_grk_krd_akn_afr_mao_lit_wly_ind_cnt_pol_ven_bos_sod_ukr_swe_dut_rus_qcu_ctl_slo_ger_tsn_aeg_pan_chh_mcd_sun_eng_fbf_lat_lda_tag_tha_anl_knd_swa_dgb_aze_hin_guj_azi_ewe_vie_gam_tsw_ses_yor	-0.158035665267805	-0.372752835520963	0.710180590327183
251	owc_dut_tsn_guj_heb_chh_aeg_pan_azi_aze_lda_mly_ven_bul_swe_bsq_rom_sod_ewe_cnt_pol_krd_bam_nor_bem_bos_hun_zul_akn_est_ctl_wly_geo_slo_ukr_urd_por_tig_amh_mol_fin_ses_tag_svk_ind_jpn_knd_kor_prs_cze_swt_arw_sun_glc_mlt_bat_mnd_fre_dgb_alb_gam_grk_ger_lat_rus_qcu_scr_mcd_afr_fbf_anl_eng_hau_ben_mao_lit_cic_spa_tsw_jav_tha_sid_tml_yor_swa_tur_ita_hin_uzb_dyu_vie_amr_xho_moo_igb	-0.652844735149846	-1.56321645885307	0.121398270213071
252	wly_bul_dgb_lat_amr_sid_sod_nor_uzb_azi_moo_mao_ewe_guj_krd_bsq_alb_aeg_dyu_mnd_spa_ita_igb_pol_lda_slo_fin_cic_akn_hun_glc_chh_geo_grk_rus_ctl_mcd_heb_hau_ben_est_fbf_mly_ukr_ind_jpn_knd_kor_urd_fre_xho_afr_jav_bos_tig_tag_cnt_rom_swt_swe_owc_svk_scr_mol_pan_qcu_dut_arw_cze_yor_amh_prs_gam_ger_bat_lit_bam_eng_ses_sun_tha_anl_tml_swa_tsn_aze_por_hin_tur_tsw_vie_mlt_bem_zul_ven	-0.736365458244388	-1.76814683033884	0.0803156952343412
253	wly_lit_cic_prs_amh_tig_sod_swe_azi_uzb_bem_mly_tsn_nor_glc_bsq_grk_sid_zul_cnt_mcd_guj_ewe_pol_moo_alb_hun_yor_dyu_fin_mol_owc_geo_bul_spa_pan_slo_chh_aeg_krd_est_swa_jav_afr_sun_jpn_knd_kor_rom_urd_xho_ger_bat_arw_amr_tag_mnd_cze_dgb_scr_mlt_lat_dut_hin_ben_qcu_fre_rus_eng_igb_gam_ita_anl_ukr_mao_svk_swt_bos_ses_ind_tha_hau_tml_ven_bam_tur_por_ctl_aze_tsw_vie_heb_fbf_akn_lda	-0.131302669632284	-0.309630531472501	0.757534636738953
254	tig_bul_akn_rom_hau_amr_anl_urd_tur_uzb_swt_tag_ses_fre_lat_bsq_slo_owc_swa_cnt_nor_ukr_moo_prs_dgb_cze_fin_zul_ven_hun_hin_amh_geo_rus_ctl_ger_pol_chh_wly_alb_est_igb_sun_lit_bat_jpn_tml_kor_glc_por_ewe_bos_jav_eng_heb_mly_mnd_guj_cic_ita_sod_dut_pan_scr_krd_qcu_arw_mol_afr_fbf_aeg_mcd_sid_grk_ind_ben_bam_swe_dyu_mao_tha_gam_knd_xho_tsn_aze_spa_svk_azi_yor_vie_mlt_tsw_bem_lda	-0.04252660494854	-0.100162066507336	0.920431267293048
255	heb_ctl_tsw_krd_amr_hau_owc_mcd_uzb_tur_ven_bat_ses_swe_rom_bsq_hin_tig_bem_mnd_afr_pan_igb_bul_cic_glc_hun_xho_swt_est_alb_chh_geo_spa_scr_arw_ger_mlt_sod_cze_fin_ewe_sun_rus_jav_jpn_knd_kor_grk_ukr_akn_guj_ind_slo_sid_mly_cnt_bos_dyu_ita_wly_prs_pol_lat_lit_qcu_fre_nor_ben_lda_amh_mol_gam_dut_tag_por_moo_urd_yor_mao_tha_aeg_tml_tsn_bam_azi_eng_svk_aze_swa_vie_anl_zul_fbf_dgb	-0.709058295994448	-1.70029717326583	0.0924170625481008
256	gam_cze_yor_nor_aeg_tig_hau_ukr_azi_aze_cic_sun_swa_slo_mol_bsq_rus_wly_ewe_cnt_mcd_dut_dgb_urd_ven_glc_est_moo_swt_hun_afr_amr_geo_bul_rom_svk_lat_sid_anl_eng_fin_dyu_mao_por_tag_jpn_knd_kor_ita_krd_zul_pan_bat_ctl_sod_jav_mnd_swe_ses_fre_heb_guj_pol_prs_alb_qcu_grk_arw_scr_tsw_chh_hin_mlt_spa_mly_lit_akn_ben_xho_ind_tha_owc_tml_lda_fbf_tur_ger_bos_uzb_bem_vie_amh_igb_tsn_bam	0.396555393841919	0.933931976597295	0.352757524194493
257	tig_krd_ven_arw_sod_sid_chh_ben_aze_azi_lda_jav_dyu_prs_lat_bsq_ctl_heb_xho_cnt_mcd_pan_akn_mol_tsn_lit_hun_bam_cic_fin_ger_aeg_geo_dut_alb_rom_urd_mlt_gam_bos_est_moo_sun_svk_mly_jpn_tml_kor_guj_ita_dgb_cze_bat_grk_anl_mao_mnd_hin_swt_ukr_wly_nor_por_rus_fre_qcu_afr_pol_bul_bem_amh_scr_amr_spa_tag_glc_yor_slo_fbf_ind_tha_hau_knd_igb_swa_uzb_swe_eng_tur_tsw_vie_owc_ses_ewe_zul	0.0039779774026624	0.00937152066940232	0.99254279181219
258	wly_lit_xho_cze_heb_hau_anl_mol_uzb_azi_lda_bat_ven_alb_pol_bsq_arw_mlt_cic_mnd_bul_rus_ses_glc_swt_eng_est_moo_tsn_fin_pan_chh_geo_lat_afr_svk_ukr_tig_amr_guj_hun_fbf_tag_urd_sun_jpn_knd_kor_nor_hin_ewe_bos_mao_ger_owc_jav_cnt_ben_tsw_ita_sid_por_swe_dut_krd_qcu_grk_slo_ctl_yor_sod_scr_gam_mcd_mly_spa_bem_fre_akn_ind_tha_amh_tml_swa_igb_aze_rom_prs_tur_dgb_vie_aeg_zul_bam_dyu	-0.831781356048377	-2.00697228033371	0.0476558151381872
259	owc_swe_igb_ita_mlt_sod_anl_alb_uzb_azi_dyu_ind_tsn_pol_cze_bsq_ben_chh_zul_mnd_pan_nor_dgb_scr_swa_urd_fin_fbf_akn_hun_fre_aeg_geo_rom_mol_afr_eng_heb_wly_lit_est_bam_tag_krd_bat_jpn_knd_kor_rus_bul_ven_bos_mao_prs_amh_sun_cnt_svk_yor_guj_sid_mcd_dut_ger_grk_qcu_slo_lat_arw_tsw_amr_spa_gam_hin_jav_por_bem_ctl_xho_mly_tha_tig_tml_swt_ewe_aze_ukr_glc_tur_lda_vie_hau_cic_ses_moo	-0.84089607193185	-2.03422790871866	0.0447766011635135
260	chh_guj_swa_ger_sid_tig_wly_glc_aze_azi_moo_jav_swt_dut_cze_bsq_eng_sod_yor_cnt_krd_prs_bam_urd_zul_ctl_hun_cic_dgb_fin_ukr_owc_geo_rus_alb_ben_scr_amh_amr_mcd_est_dyu_ind_afr_mao_jpn_knd_kor_ita_pan_ven_nor_bat_svk_hau_sun_mnd_arw_igb_pol_heb_slo_lat_lit_bul_qcu_spa_bos_por_ewe_aeg_grk_mlt_fre_mly_rom_tsn_mol_akn_tag_tha_anl_tml_lda_ses_uzb_hin_swe_tur_xho_vie_gam_tsw_bem_fbf	0.491808646383095	1.16124410628902	0.248514535573132
261	tig_nor_bam_spa_sod_amh_mlt_svk_aze_azi_bem_mly_yor_eng_guj_bsq_lat_gam_dyu_mnd_scr_cze_fbf_fre_tsn_ctl_hun_akn_swa_fin_lit_aeg_geo_alb_grk_ita_urd_chh_owc_pan_est_lda_jav_arw_tag_jpn_knd_kor_afr_rom_swt_hin_sun_swe_sid_bat_cnt_por_dgb_prs_amr_mol_bos_mcd_ukr_qcu_pol_bul_rus_igb_hau_slo_wly_ger_mao_glc_ven_ben_tsw_ind_tha_heb_tml_ses_moo_uzb_krd_dut_tur_cic_vie_anl_ewe_zul_xho	-0.305651040854677	-0.727793713329892	0.46856827048343
262	sid_ben_ses_krd_amr_sod_gam_svk_tur_uzb_dgb_mly_swt_lit_bul_bsq_alb_mlt_ewe_mnd_ger_ita_bam_rus_moo_cze_est_ven_zul_fin_swe_wly_geo_mcd_afr_pol_eng_anl_aeg_prs_hun_akn_sun_nor_tag_jpn_tml_kor_grk_arw_yor_mol_mao_dut_owc_bat_cnt_pan_xho_ctl_chh_slo_ukr_lat_scr_qcu_rom_glc_hin_dyu_hau_spa_amh_urd_jav_fre_tsw_guj_fbf_ind_tha_heb_knd_swa_cic_aze_bos_por_azi_igb_vie_tig_bem_lda_tsn	-0.730913455977106	-1.75418482791155	0.0826928900686227
263	gam_urd_moo_grk_chh_owc_sod_fre_uzb_azi_dyu_ind_dgb_ctl_ger_bsq_alb_wly_tsw_mnd_pol_ita_fbf_mcd_akn_dut_fin_bem_tsn_hun_cze_sid_geo_glc_guj_prs_lat_aeg_tig_rom_est_zul_jav_pan_mly_jpn_tml_kor_mol_por_yor_slo_tag_ben_mlt_sun_cnt_arw_ses_bos_amh_swe_scr_spa_eng_qcu_bul_ukr_krd_bam_heb_svk_hau_hin_bat_lit_xho_rus_lda_mao_tha_amr_knd_ewe_ven_aze_nor_afr_tur_swa_vie_anl_igb_swt_cic	-0.510674353785805	-1.21587357943083	0.227110381294946
264	sid_mol_akn_guj_tig_heb_amr_afr_aze_tur_cic_jav_dyu_bul_ukr_bsq_svk_mlt_swt_cnt_prs_hin_ses_arw_bem_urd_fin_xho_moo_est_alb_hau_geo_fre_ben_rom_pan_gam_wly_lit_hun_bam_tag_swe_bat_jpn_tml_kor_dut_nor_igb_rus_sun_krd_chh_mao_mnd_ita_ven_cze_owc_glc_por_bos_pol_qcu_ger_ctl_eng_lda_amh_grk_anl_lat_mly_mcd_yor_slo_tsn_ind_tha_sod_knd_swa_fbf_azi_spa_scr_uzb_tsw_vie_aeg_dgb_ewe_zul	-0.634568600247257	-1.51627224655974	0.132842327725331
265	wly_afr_zul_ger_mlt_gam_hau_hin_azi_tur_bem_ind_yor_arw_scr_bsq_rus_sid_tsw_cnt_ctl_lit_akn_eng_fbf_lat_hun_bam_moo_fin_urd_heb_geo_svk_bos_pol_nor_anl_tig_slo_est_tsn_mly_bul_mao_jpn_knd_kor_krd_cze_cic_prs_bat_ukr_amr_sun_mnd_rom_swt_dut_sod_spa_swe_fre_pan_qcu_por_ben_mol_ses_amh_alb_chh_mcd_tag_guj_swa_ita_dyu_jav_tha_aeg_tml_ewe_lda_aze_glc_grk_uzb_dgb_vie_owc_ven_xho_igb	-0.193305684362429	-0.456389469408692	0.649174011330523
266	amr_mcd_fbf_ger_tig_heb_amh_ukr_aze_azi_ses_sun_tsw_ben_scr_bsq_ctl_gam_swt_mnd_alb_afr_dgb_dut_dyu_arw_fin_akn_igb_est_slo_chh_geo_eng_mol_swe_rom_sod_mlt_pol_hun_bam_jav_ita_ind_jpn_tml_kor_bul_svk_zul_fre_mly_rus_sid_tag_cnt_pan_ven_guj_wly_glc_grk_lat_hin_qcu_nor_lit_urd_moo_aeg_cze_owc_por_bat_spa_ewe_krd_swa_mao_tha_anl_knd_yor_cic_tur_bos_prs_uzb_tsn_vie_hau_lda_bem_xho	-0.304541374961669	-0.720414475934152	0.473076712403518
267	chh_guj_cic_mol_mlt_wly_amh_lat_azi_uzb_lda_bat_swt_krd_ben_bsq_spa_tig_akn_mnd_rom_ukr_xho_bul_zul_por_fin_dyu_bam_hun_svk_anl_geo_ctl_swe_arw_lit_amr_owc_scr_est_ewe_jav_dut_ind_jpn_tml_kor_rus_pan_yor_ger_mly_urd_hau_mao_cnt_nor_tsw_fre_sid_ita_cze_mcd_bos_qcu_prs_slo_alb_swa_aeg_hin_sod_afr_tag_grk_bem_eng_fbf_sun_tha_gam_knd_tsn_ven_tur_pol_glc_aze_ses_vie_heb_igb_dgb_moo	-0.110220377631345	-0.260259005280923	0.795239347274488
268	gam_lat_tsw_urd_mlt_wly_sid_ukr_tur_uzb_ewe_tag_swt_afr_hin_bsq_scr_tig_zul_cnt_ita_pan_bam_rom_akn_cze_fin_tsn_fbf_est_eng_anl_geo_bul_grk_krd_rus_heb_chh_alb_hun_igb_ind_pol_mao_jpn_knd_kor_glc_por_ses_nor_bat_mol_hau_jav_mnd_ger_swa_dut_aeg_ben_prs_guj_mcd_qcu_ctl_spa_swe_yor_sod_lit_amh_arw_sun_svk_ven_fre_dgb_mly_tha_owc_tml_dyu_bem_azi_slo_bos_aze_moo_vie_amr_cic_xho_lda	0.135345029825283	0.320012423762329	0.749676754414025
269	chh_afr_swt_pan_sid_heb_aeg_eng_aze_azi_bam_mly_ses_cze_lat_bsq_urd_wly_igb_mnd_mcd_dut_moo_swe_swa_pol_est_tsn_ven_hun_ben_mlt_geo_spa_prs_ita_grk_gam_hau_ukr_fin_fbf_mao_guj_ind_jpn_tml_kor_glc_rus_cic_bul_jav_mol_owc_sun_cnt_lit_zul_scr_anl_slo_fre_ger_rom_qcu_bos_svk_krd_akn_sod_por_tig_hin_tag_ctl_bem_alb_yor_bat_tha_amr_knd_lda_ewe_uzb_arw_nor_tur_xho_vie_amh_dgb_dyu_tsw	-0.776963734307064	-1.87043227359633	0.0645688389086251
270	wly_cze_ses_ctl_mlt_aeg_sid_eng_aze_azi_bam_sun_ven_swe_fre_bsq_lit_amh_xho_cnt_svk_ita_swa_bos_lda_scr_hun_igb_moo_est_nor_owc_geo_ben_dut_bul_slo_gam_sod_ukr_fin_yor_ind_por_mly_jpn_knd_kor_afr_krd_cic_arw_mao_hin_heb_tag_mnd_ger_akn_rom_hau_grk_rus_alb_lat_qcu_prs_pol_urd_dgb_anl_mcd_tig_glc_jav_spa_fbf_mol_ewe_bat_tha_amr_tml_zul_swt_uzb_pan_guj_tur_dyu_vie_chh_tsn_tsw_bem	0.118458021200546	0.278906783350104	0.780935620163102
271	wly_por_bam_krd_heb_hau_chh_glc_uzb_azi_igb_ind_fbf_dut_mol_bsq_bul_mlt_bem_cnt_slo_lat_xho_alb_ven_ctl_fin_yor_tsw_hun_pol_amr_geo_prs_rus_ita_ger_anl_amh_bos_est_akn_jav_rom_bat_jpn_tml_kor_grk_pan_swt_arw_tag_scr_gam_sun_mnd_afr_dyu_eng_aeg_swe_lit_spa_ben_qcu_urd_ukr_fre_lda_owc_nor_sod_cze_mao_guj_ewe_svk_swa_mly_tha_tig_knd_dgb_cic_tur_mcd_hin_aze_ses_vie_sid_tsn_moo_zul	-0.307320597543179	-0.728386412011525	0.468207204874817
272	aeg_mcd_ewe_pan_hau_sid_amh_rom_azi_uzb_zul_bat_ven_spa_arw_bsq_svk_chh_dgb_cnt_guj_hin_fbf_ita_tsn_bos_est_bam_akn_hun_bul_sod_geo_krd_fre_pol_por_gam_owc_urd_fin_bem_mly_swe_ind_jpn_tml_kor_dut_cze_swt_slo_jav_glc_heb_tag_mnd_ctl_ses_lit_tig_afr_grk_prs_eng_qcu_ger_alb_scr_tsw_amr_ukr_mlt_rus_mao_mol_moo_nor_dyu_sun_tha_anl_knd_igb_lda_aze_lat_ben_tur_cic_vie_wly_swa_yor_xho	0.169364876660502	0.398224601044142	0.691377367998245
273	anl_bos_tsn_bul_tig_aeg_sod_nor_uzb_aze_swa_bat_lda_ita_fre_bsq_cze_amh_ewe_cnt_ben_lat_moo_pan_zul_swe_fin_xho_fbf_est_guj_owc_geo_afr_eng_arw_prs_heb_amr_alb_hun_bam_mly_por_ind_jpn_knd_kor_glc_krd_ses_grk_tag_mol_mlt_mao_mnd_scr_cic_spa_chh_rom_hin_ctl_urd_qcu_ger_pol_dut_akn_hau_ukr_gam_slo_jav_mcd_bem_lit_dyu_sun_tha_sid_tml_dgb_ven_azi_rus_svk_tur_tsw_vie_wly_yor_swt_igb	-0.0171417789815143	-0.04043170430785	0.967835626956292
274	chh_cze_fbf_hin_aeg_wly_tig_rus_azi_uzb_lda_mao_tsn_slo_scr_bsq_fre_hau_yor_mnd_guj_afr_ven_spa_tsw_lit_est_akn_swt_fin_ukr_gam_geo_swe_svk_bos_por_sid_sod_lat_hun_swa_tag_urd_mly_jpn_knd_kor_nor_pan_ewe_mcd_bat_dut_amr_ind_cnt_ben_moo_glc_amh_arw_krd_grk_bul_qcu_eng_pol_mol_zul_owc_ita_anl_alb_jav_rom_dgb_ctl_igb_sun_tha_heb_tml_bem_ses_tur_ger_prs_aze_cic_vie_mlt_dyu_bam_xho	-0.154982980758236	-0.36543640626896	0.715615503403424
275	gam_alb_ses_rus_mlt_heb_tig_mol_uzb_tur_ven_mao_cic_grk_hin_bsq_prs_hau_swa_cnt_ctl_pol_lda_mcd_bem_spa_fin_dgb_fbf_hun_slo_owc_geo_swe_afr_lit_pan_amh_aeg_nor_est_xho_tag_urd_jav_jpn_knd_kor_por_svk_ewe_lat_sun_ben_sod_bat_mnd_dut_moo_bos_sid_eng_ukr_arw_glc_qcu_fre_bul_ger_tsw_amr_guj_wly_krd_ind_scr_tsn_ita_dyu_mly_tha_chh_tml_swt_bam_azi_cze_rom_aze_yor_vie_anl_igb_zul_akn	-0.535785045299358	-1.27706841793452	0.204757359456135
276	gam_grk_ses_nor_owc_sid_amr_afr_uzb_azi_bem_jav_tsw_bul_urd_bsq_fre_sod_swt_cnt_lit_mol_fbf_dut_dyu_eng_fin_tsn_lda_hun_pol_aeg_geo_ukr_arw_spa_pan_hau_anl_swe_est_ewe_ind_mcd_sun_jpn_tml_kor_por_krd_igb_ctl_tag_rus_mlt_bat_mnd_slo_ven_lat_wly_cze_ita_hin_svk_qcu_guj_ger_prs_dgb_tig_alb_amh_bos_mao_rom_zul_scr_cic_mly_tha_heb_knd_bam_akn_tur_glc_ben_aze_yor_vie_chh_moo_swa_xho	-0.558066153446928	-1.33020538154457	0.186703502609214
277	anl_ukr_zul_alb_gam_tig_amr_hin_aze_tur_ses_mly_dgb_bul_glc_bsq_dut_sid_fbf_cnt_ctl_afr_moo_cze_tsw_swe_hun_akn_ewe_fin_mcd_chh_geo_ben_rus_nor_ger_mlt_sod_bos_est_xho_jav_ita_mao_jpn_knd_kor_grk_lat_lda_scr_ind_arw_wly_bat_mnd_rom_cic_guj_owc_pol_por_krd_eng_qcu_mol_pan_urd_dyu_amh_svk_heb_spa_sun_slo_swt_lit_swa_tag_tha_hau_tml_igb_bem_azi_fre_prs_uzb_tsn_vie_aeg_bam_ven_yor	-0.450322823552773	-1.06987520783746	0.287444405854681
278	mlt_grk_igb_swe_amr_hau_sid_dut_aze_uzb_zul_jav_fbf_arw_ita_bsq_alb_sod_xho_mnd_rom_por_tsn_guj_lda_eng_hun_tsw_cic_fin_spa_tig_geo_lat_bos_krd_bul_gam_heb_hin_est_ses_mao_ukr_ind_jpn_knd_kor_ger_scr_moo_mol_bat_nor_chh_tag_cnt_fre_ven_pol_aeg_ctl_ben_pan_slo_qcu_rus_svk_glc_dyu_wly_prs_owc_urd_sun_cze_bem_afr_ewe_mly_tha_anl_tml_swa_swt_azi_lit_mcd_tur_akn_vie_amh_bam_dgb_yor	-0.419266273594362	-0.993792598271739	0.322902551426601
279	amr_slo_swa_guj_owc_sid_sod_fre_aze_uzb_bam_mly_ven_ukr_pan_bsq_mcd_amh_moo_mnd_ben_dut_fbf_cze_bem_glc_hun_lda_zul_fin_afr_hau_geo_lit_bos_urd_ger_gam_tig_prs_est_dyu_jav_por_ind_jpn_knd_kor_mol_grk_akn_ctl_sun_ita_anl_tag_cnt_swe_ewe_nor_aeg_alb_spa_eng_svk_qcu_bul_lat_hin_igb_mlt_arw_heb_pol_mao_scr_tsw_rom_cic_bat_tha_wly_tml_swt_yor_azi_krd_rus_tur_tsn_vie_chh_dgb_xho_ses	0.699500789924196	1.65471036179561	0.101354476360419
280	amr_scr_cic_spa_amh_sid_hau_ger_azi_tur_dyu_jav_tsn_pol_mol_bsq_rus_aeg_yor_mnd_grk_glc_swa_ctl_ewe_ukr_hun_moo_lda_fin_ita_heb_geo_swe_hin_lat_guj_owc_mlt_urd_est_swt_mao_prs_tag_jpn_tml_kor_rom_krd_ven_fre_mly_bos_sod_bat_cnt_lit_ses_arw_wly_eng_pan_nor_svk_qcu_ben_bul_afr_bam_gam_cze_tig_slo_ind_mcd_dgb_por_igb_sun_tha_chh_knd_akn_xho_uzb_alb_dut_aze_bem_vie_anl_tsw_zul_fbf	-1.09877935692174	-2.69645551071046	0.00831963481747634
281	tig_slo_swa_cze_hau_owc_heb_dut_azi_uzb_bam_ind_dgb_nor_por_bsq_hin_wly_lda_cnt_ben_grk_ewe_scr_igb_lit_fin_moo_tsw_hun_glc_amr_geo_mol_ger_ita_svk_mlt_sod_fre_est_akn_mly_prs_mao_jpn_knd_kor_ctl_pol_yor_mcd_bat_eng_anl_jav_mnd_bul_tsn_krd_chh_arw_urd_rom_swe_qcu_ukr_lat_pan_xho_sid_bos_gam_afr_tag_guj_ven_spa_dyu_sun_tha_aeg_tml_cic_swt_aze_rus_alb_tur_fbf_vie_amh_ses_zul_bem	-0.18077709633831	-0.426581211685121	0.670670221901325
282	aeg_rom_ven_bul_amh_amr_mlt_eng_aze_uzb_yor_tag_bam_cze_grk_bsq_ger_sid_ewe_cnt_spa_por_dyu_dut_igb_urd_est_cic_tsw_hun_nor_owc_geo_lat_ben_ctl_arw_wly_chh_guj_fin_dgb_sun_svk_mao_jpn_knd_kor_mcd_afr_fbf_bos_jav_krd_gam_mly_mnd_swe_ses_rus_anl_prs_ukr_hin_pol_qcu_alb_slo_ita_akn_heb_fre_hau_mol_ind_scr_zul_glc_moo_bat_tha_sod_tml_bem_lda_tur_lit_pan_azi_tsn_vie_tig_swt_swa_xho	0.192514509439902	0.453636962529555	0.651146935994761
283	hau_nor_swa_pan_amh_sod_heb_grk_tur_azi_swt_mly_tsw_guj_scr_bsq_mol_chh_ven_cnt_mcd_fre_moo_hin_igb_arw_fin_dyu_akn_est_ctl_owc_geo_slo_urd_lat_krd_sid_mlt_swe_hun_cic_tag_svk_jav_jpn_tml_kor_spa_glc_lda_ita_ind_cze_wly_bat_mnd_ger_yor_pol_anl_por_bul_alb_prs_qcu_eng_rom_ukr_dgb_tig_rus_aeg_bos_sun_ben_tsn_afr_ewe_mao_tha_gam_knd_xho_zul_aze_dut_lit_uzb_ses_vie_amr_bem_fbf_bam	0.00877926527961815	0.0206885935286293	0.983538391091469
284	chh_pan_bem_bul_wly_aeg_gam_bos_aze_tur_ses_sun_ewe_ger_lit_bsq_dut_heb_lda_mnd_krd_ukr_dyu_rus_tsw_guj_hun_bam_dgb_fin_hin_mlt_geo_alb_swe_ctl_eng_amr_owc_ben_est_cic_jav_pol_tag_jpn_knd_kor_glc_rom_ven_lat_mao_scr_tig_bat_cnt_svk_akn_ita_anl_slo_por_arw_grk_qcu_cze_nor_fre_yor_amh_spa_sod_mol_ind_afr_zul_urd_swa_mly_tha_sid_tml_tsn_moo_uzb_mcd_prs_azi_swt_vie_hau_igb_fbf_xho	-0.400367227426957	-0.950830624318634	0.344154906613596
285	mlt_pol_bem_glc_anl_chh_tig_scr_tur_aze_akn_jav_bam_afr_urd_bsq_hin_gam_igb_cnt_rom_grk_moo_ctl_fbf_ita_hun_ven_tsn_fin_guj_wly_geo_rus_arw_krd_cze_sid_heb_dut_est_zul_sun_prs_tag_jpn_knd_kor_pan_mcd_dgb_lat_ind_svk_owc_bat_mnd_por_yor_nor_aeg_ben_mol_bul_eng_qcu_lit_alb_swe_cic_amh_bos_sod_ger_mao_fre_ses_ukr_tsw_mly_tha_amr_tml_swt_ewe_uzb_spa_slo_azi_lda_vie_hau_dyu_swa_xho	-0.230869868516776	-0.545194440476496	0.586924952825926
286	mlt_mcd_tsn_glc_sid_amr_hau_guj_aze_uzb_ses_mly_bem_arw_bos_bsq_rom_anl_fbf_mnd_pol_svk_swa_eng_ewe_mol_est_igb_dyu_hun_prs_amh_geo_alb_rus_hin_swe_heb_gam_ukr_fin_zul_tag_spa_ind_jpn_knd_kor_urd_bul_bam_dut_sun_scr_owc_jav_cnt_afr_xho_lat_chh_ben_grk_por_ita_qcu_ctl_ger_nor_tsw_aeg_lit_sod_slo_bat_krd_akn_fre_cic_mao_tha_wly_tml_yor_dgb_tur_cze_pan_azi_swt_vie_tig_moo_lda_ven	-0.766679275895583	-1.84328318763164	0.0684726895428971
287	tig_grk_bam_bul_sid_wly_amr_pol_aze_uzb_ses_sun_dgb_mol_alb_bsq_ukr_gam_swa_cnt_rom_dut_dyu_pan_cic_urd_hun_igb_zul_est_ben_chh_geo_glc_guj_lit_swe_anl_sod_bos_fin_fbf_bat_ita_tag_jpn_tml_kor_mcd_spa_xho_cze_mao_nor_owc_ind_mnd_arw_moo_krd_aeg_ctl_scr_rus_lat_qcu_por_ger_slo_ewe_heb_fre_amh_svk_jav_eng_bem_afr_yor_mly_tha_hau_knd_swt_akn_azi_prs_hin_tur_tsw_vie_mlt_lda_tsn_ven	-0.224415821272188	-0.530438218703016	0.59707245389253
288	hau_rom_swt_hin_aeg_sid_owc_bos_aze_uzb_ven_bat_fbf_bul_ben_bsq_ukr_wly_moo_mnd_eng_rus_ses_pan_akn_lit_fin_xho_ewe_hun_spa_gam_geo_dut_krd_cze_ctl_heb_sod_ita_est_tsw_ind_mol_tag_jpn_tml_kor_lat_urd_yor_glc_mly_slo_amr_jav_cnt_nor_bam_afr_amh_svk_fre_grk_arw_qcu_guj_por_mcd_lda_chh_scr_mlt_prs_sun_ger_swa_pol_tsn_mao_tha_tig_knd_zul_dgb_tur_swe_alb_azi_cic_vie_anl_igb_bem_dyu	0.296772576481337	0.699338889117828	0.48608572849281
289	gam_eng_dyu_rom_mlt_aeg_hau_urd_azi_tur_tsw_jav_bem_rus_bul_bsq_fre_wly_swt_mnd_ben_bos_bam_krd_fbf_slo_fin_xho_ven_hun_alb_amr_geo_cze_scr_mol_dut_chh_sid_hin_est_ses_ind_prs_mao_jpn_tml_kor_nor_pol_zul_grk_tag_pan_heb_bat_cnt_guj_moo_afr_owc_swe_ger_lat_lit_qcu_svk_arw_ita_lda_amh_ctl_tig_por_sun_spa_tsn_ukr_cic_mly_tha_anl_knd_dgb_yor_aze_mcd_glc_uzb_ewe_vie_sod_akn_igb_swa	-0.134607643302356	-0.317278933636759	0.751743166975896
290	tig_ctl_swa_scr_chh_mlt_sod_ger_uzb_tur_tsn_jav_swt_glc_pol_bsq_rom_aeg_ses_mnd_mol_spa_fbf_eng_bam_bul_hun_yor_lda_fin_rus_sid_geo_lat_ben_dut_slo_gam_anl_krd_est_moo_sun_guj_tag_jpn_knd_kor_lit_prs_igb_mcd_bat_grk_wly_mly_cnt_pan_dyu_afr_amh_alb_hin_nor_ukr_qcu_por_ita_urd_ewe_hau_arw_amr_bos_ind_swe_bem_svk_akn_mao_tha_heb_tml_xho_cic_aze_cze_fre_azi_tsw_vie_owc_zul_ven_dgb	-0.327361697763831	-0.774380598358533	0.44067003019562
291	chh_mcd_ven_swe_tig_heb_wly_rus_azi_tur_akn_mao_swt_lat_prs_bsq_ben_mlt_zul_cnt_scr_nor_dyu_fre_xho_ctl_fin_fbf_ses_est_grk_amh_geo_bos_glc_ita_bul_sid_sod_slo_hun_cic_bat_alb_jav_jpn_tml_kor_por_pan_tsn_mol_tag_urd_owc_sun_mnd_lit_tsw_dut_amr_guj_pol_ger_eng_qcu_rom_afr_hin_ewe_anl_arw_hau_krd_ind_svk_lda_cze_dgb_mly_tha_gam_knd_swa_bam_aze_spa_ukr_uzb_moo_vie_aeg_bem_yor_igb	0.0699867068671178	0.164900895694665	0.869379889358422
292	hau_mol_cic_ukr_owc_tig_heb_eng_azi_aze_ewe_tag_dgb_urd_ger_bsq_rus_mlt_zul_cnt_ctl_dut_akn_guj_fbf_krd_est_swa_yor_fin_grk_amh_geo_hin_scr_ben_lat_anl_aeg_spa_hun_bam_jav_swe_sun_jpn_knd_kor_cze_slo_bem_ita_ind_bul_gam_mly_mnd_svk_igb_alb_sod_prs_fre_lit_arw_qcu_bos_mcd_afr_tsw_wly_pan_chh_por_bat_rom_lda_pol_ven_mao_tha_sid_tml_dyu_xho_tur_nor_glc_uzb_moo_vie_amr_swt_tsn_ses	-1.24069886683562	-3.0780547671814	0.00273804554650129
293	owc_swe_dyu_afr_wly_amr_chh_svk_tur_azi_ses_sun_fbf_rus_krd_bsq_grk_gam_akn_cnt_ben_alb_cic_nor_xho_mcd_est_ven_ewe_hun_fre_sid_geo_ger_por_dut_lat_mlt_amh_pan_fin_igb_jav_urd_mly_jpn_knd_kor_bul_rom_swt_glc_bat_arw_tig_tag_mnd_slo_tsw_mol_aeg_eng_ukr_lit_cze_qcu_ctl_guj_spa_tsn_anl_hin_sod_bos_mao_ita_lda_scr_moo_ind_tha_heb_tml_bem_dgb_aze_pol_prs_uzb_bam_vie_hau_swa_zul_yor	0.368403409670503	0.869588172140801	0.386764337618095
294	mlt_bul_cic_slo_wly_gam_anl_prs_azi_aze_ses_sun_lda_rus_ukr_bsq_bos_amr_xho_cnt_urd_glc_fbf_ger_igb_cze_hun_swt_ven_fin_rom_sod_geo_hin_nor_grk_guj_sid_amh_mol_est_ewe_bat_lit_mly_jpn_tml_kor_scr_lat_tsw_ctl_ind_ben_owc_jav_mnd_afr_moo_fre_aeg_pol_swe_dut_mcd_qcu_alb_por_arw_dyu_hau_spa_heb_krd_mao_pan_dgb_eng_swa_tag_tha_chh_knd_yor_tsn_tur_svk_ita_uzb_bem_vie_tig_bam_akn_zul	-0.313459457508074	-0.741690764304993	0.460143662894276
295	chh_swe_fbf_pan_amr_mlt_sid_eng_azi_uzb_swa_jav_tsw_grk_bos_bsq_hin_gam_ses_cnt_ctl_ger_tsn_krd_swt_guj_est_zul_ven_hun_cze_wly_geo_urd_scr_slo_por_sod_heb_arw_fin_bem_mao_fre_bat_jpn_tml_kor_lit_ben_cic_rom_tag_mcd_amh_sun_mnd_pol_ewe_lat_anl_mol_ukr_afr_svk_qcu_bul_nor_spa_yor_aeg_rus_owc_alb_ind_prs_bam_glc_akn_mly_tha_tig_knd_dgb_igb_aze_ita_dut_tur_dyu_vie_hau_lda_moo_xho	0.353211458452319	0.833807535687701	0.406525952016687
296	owc_swe_swt_hin_hau_sid_wly_mol_tur_uzb_ses_bat_yor_dut_rom_bsq_lit_mlt_ewe_cnt_grk_ben_dyu_glc_xho_ita_fin_cic_tsn_hun_mcd_chh_geo_guj_rus_krd_urd_tig_aeg_fre_est_bam_mly_afr_sun_jpn_knd_kor_prs_arw_akn_ukr_tag_ger_anl_mao_mnd_lat_tsw_slo_amr_por_alb_bul_nor_qcu_bos_spa_cze_zul_sod_scr_heb_pol_ind_eng_igb_svk_lda_jav_tha_amh_tml_fbf_dgb_azi_ctl_pan_aze_ven_vie_gam_bem_swa_moo	0.596734347905959	1.40865611791406	0.16227145490239
297	chh_svk_ewe_por_tig_hau_mlt_nor_azi_tur_tsn_sun_tsw_cze_afr_bsq_pan_aeg_moo_mnd_bos_guj_ven_pol_dyu_rus_est_swt_akn_fin_bul_sod_geo_glc_rom_dut_krd_heb_amr_urd_hun_dgb_bat_lat_mao_jpn_knd_kor_hin_mol_ses_slo_mly_swe_anl_ind_cnt_ukr_swa_mcd_owc_fre_ita_scr_eng_qcu_lit_prs_ger_xho_sid_ctl_amh_arw_jav_alb_zul_grk_cic_tag_tha_wly_tml_yor_lda_aze_ben_spa_uzb_igb_vie_gam_fbf_bem_bam	-0.731619328402179	-1.75851188507308	0.0819500374304567
298	sod_grk_fbf_pol_wly_amr_chh_svk_uzb_tur_yor_ind_ewe_urd_scr_bsq_rus_mlt_moo_mnd_mcd_arw_tsw_eng_ses_spa_est_ven_tsn_hun_dut_gam_geo_hin_mol_rom_krd_heb_anl_alb_fin_swt_tag_nor_mly_jpn_tml_kor_pan_fre_dyu_swe_jav_lit_sid_sun_cnt_prs_igb_bos_hau_glc_ctl_ger_afr_qcu_cze_guj_bul_lda_tig_por_amh_ben_mao_ukr_bem_slo_zul_bat_tha_aeg_knd_akn_cic_aze_ita_lat_azi_bam_vie_owc_swa_xho_dgb	-0.690827166959646	-1.6536905229172	0.101562151211994
299	heb_ctl_moo_grk_sod_tig_anl_nor_aze_uzb_fbf_jav_zul_eng_pol_bsq_arw_hau_swa_cnt_dut_scr_igb_alb_ewe_ukr_hun_ven_akn_est_slo_owc_geo_spa_lit_ita_rus_sid_wly_krd_fin_ses_ind_glc_sun_jpn_knd_kor_mol_bul_bam_mcd_mao_hin_chh_bat_mnd_guj_yor_afr_amh_pan_fre_prs_rom_qcu_urd_por_cze_swt_aeg_lat_amr_bos_mly_ger_cic_svk_tsn_tag_tha_gam_tml_dgb_tsw_tur_swe_ben_azi_dyu_vie_mlt_lda_xho_bem	-0.440793444079662	-1.04669864779302	0.297951379371398
300	sid_ctl_tsw_hin_chh_hau_tig_glc_azi_tur_igb_tag_swa_pan_mol_bsq_krd_wly_ven_cnt_prs_bul_moo_rus_zul_bos_hun_cic_swt_fin_rom_owc_geo_ita_pol_swe_mcd_gam_heb_urd_est_bam_ind_grk_bat_jpn_tml_kor_nor_lit_lda_svk_sun_dut_mlt_mao_mnd_por_tsn_scr_aeg_ger_guj_cze_arw_qcu_slo_ukr_fre_fbf_anl_spa_amr_afr_mly_lat_ses_alb_dgb_jav_tha_amh_knd_ewe_dyu_aze_eng_ben_uzb_yor_vie_sod_xho_akn_bem	0.532614001880919	1.25694999402674	0.211919455159438
301	wly_ukr_swa_lit_gam_sod_anl_afr_tur_aze_xho_jav_cic_arw_rom_bsq_mol_sid_tsw_cnt_prs_bos_ewe_mcd_igb_eng_est_fbf_swt_fin_cze_tig_geo_guj_bul_ita_swe_mlt_owc_lat_hun_zul_mao_pan_sun_jpn_tml_kor_dut_nor_ses_urd_bat_rus_amr_ind_mnd_ctl_akn_scr_amh_hin_slo_ger_krd_qcu_fre_ben_glc_moo_hau_svk_heb_pol_mly_por_bam_alb_bem_tag_tha_chh_knd_ven_dyu_uzb_spa_grk_azi_tsn_vie_aeg_yor_lda_dgb	-0.530696423467279	-1.26446882703195	0.209221537494012
302	sod_grk_ewe_krd_sid_tig_amh_alb_uzb_tur_tsw_mly_cic_ctl_ita_bsq_svk_gam_xho_cnt_por_afr_swt_guj_tsn_eng_hun_fbf_ven_fin_slo_chh_geo_arw_pol_swe_mcd_mlt_hau_lat_est_ses_mao_hin_jav_jpn_tml_kor_ben_rus_swa_urd_bat_scr_heb_ind_mnd_mol_igb_dut_wly_prs_nor_ger_fre_qcu_rom_cze_ukr_moo_owc_bos_aeg_spa_tag_lit_bam_pan_akn_sun_tha_amr_knd_dgb_yor_aze_bul_glc_azi_lda_vie_anl_bem_zul_dyu	0.641381265677983	1.52166763562008	0.13148535432556
303	owc_grk_yor_krd_amr_gam_tig_scr_uzb_azi_zul_mly_bam_dut_ita_bsq_pan_amh_fbf_mnd_fre_lat_igb_ger_dgb_mcd_fin_akn_swa_hun_arw_sid_geo_lit_pol_ukr_spa_hau_anl_slo_est_moo_sun_guj_ind_jpn_knd_kor_nor_ben_tsn_bul_tag_afr_heb_jav_cnt_eng_ewe_glc_mlt_svk_urd_bos_hin_qcu_prs_rus_swe_ven_chh_alb_wly_cze_bat_ctl_dyu_mol_bem_mao_tha_aeg_tml_swt_cic_tur_rom_por_aze_ses_vie_sod_tsw_xho_lda	-0.220561792685616	-0.520598643135916	0.603883647800307
304	owc_bul_bem_lit_wly_sid_mlt_pol_tur_azi_moo_mao_cic_svk_por_bsq_ben_amh_akn_cnt_slo_rom_yor_krd_fbf_rus_fin_dgb_ses_hun_pan_sod_geo_guj_hin_grk_glc_hau_gam_scr_est_lda_mly_spa_jav_jpn_knd_kor_mol_ita_ewe_bos_ind_dut_aeg_sun_mnd_lat_xho_prs_chh_eng_cze_swe_urd_qcu_mcd_arw_afr_bam_tig_fre_heb_ger_bat_nor_tsw_ukr_swt_tag_tha_amr_tml_dyu_ven_aze_alb_ctl_uzb_zul_vie_anl_tsn_swa_igb	-0.179327081857498	-0.423065500435128	0.673224175535212
305	amh_grk_igb_nor_wly_chh_aeg_ctl_tur_azi_ven_bat_tsw_spa_lit_bsq_slo_gam_fbf_mnd_lat_dut_yor_prs_akn_scr_fin_ewe_bem_hun_rom_anl_geo_bos_fre_pol_arw_mlt_sod_glc_est_dgb_mao_hin_tag_jpn_knd_kor_ger_swe_ses_pan_jav_rus_amr_sun_cnt_ita_moo_ukr_heb_alb_cze_svk_krd_qcu_mol_bul_por_lda_tig_urd_sid_guj_mly_eng_xho_afr_cic_ind_tha_owc_tml_bam_swt_aze_mcd_ben_uzb_tsn_vie_hau_zul_swa_dyu	-0.0404880516347396	-0.0955565653340137	0.924078364914226
306	wly_ben_fbf_mcd_amh_hau_aeg_ukr_azi_aze_akn_sun_ses_swe_nor_bsq_mol_tig_bem_mnd_grk_guj_tsw_hin_xho_lat_hun_dyu_zul_est_glc_sid_geo_slo_ger_lit_ctl_heb_sod_por_fin_igb_mly_spa_ind_jpn_tml_kor_scr_bul_dgb_svk_jav_afr_anl_tag_cnt_pol_yor_ita_chh_prs_dut_arw_rus_qcu_bos_urd_alb_swa_mlt_rom_amr_fre_mao_eng_ewe_krd_lda_bat_tha_gam_knd_ven_bam_tur_cze_pan_uzb_swt_vie_owc_cic_moo_tsn	-0.213824220037228	-0.504512942125419	0.615094265725244
307	tig_afr_tsw_guj_heb_chh_sod_spa_azi_aze_xho_mly_bem_ctl_rom_bsq_mcd_sid_zul_cnt_urd_cze_moo_alb_swt_pol_hun_dyu_igb_est_nor_mlt_geo_scr_mol_slo_fre_hau_aeg_svk_fin_yor_ind_bos_mao_jpn_knd_kor_arw_ukr_dgb_ger_bat_krd_owc_tag_mnd_ben_bam_eng_gam_swe_ita_rus_prs_qcu_pan_lat_glc_cic_amr_dut_anl_grk_jav_hin_ven_lit_swa_sun_tha_amh_tml_lda_ses_uzb_por_bul_tur_fbf_vie_wly_tsn_ewe_akn	0.0632825331327959	0.148926920045713	0.881933762266282
308	anl_bos_dgb_ger_mlt_wly_gam_rus_aze_uzb_moo_tag_bem_ukr_nor_bsq_prs_amh_bam_mnd_afr_svk_ses_mol_xho_ita_fin_ven_lda_est_hin_sod_geo_pan_alb_scr_urd_chh_aeg_swe_hun_akn_mly_lit_sun_jpn_tml_kor_lat_fre_fbf_dut_mao_por_hau_jav_cnt_ben_zul_bul_sid_guj_krd_spa_glc_qcu_slo_mcd_eng_swt_heb_cze_owc_rom_ind_grk_ewe_arw_tsn_bat_tha_tig_knd_dyu_cic_tur_pol_ctl_azi_tsw_vie_amr_igb_swa_yor	0.446611759764141	1.0528880075066	0.295120270534927
309	hau_guj_ses_mcd_owc_heb_amr_lit_aze_tur_swa_ind_dyu_svk_spa_bsq_ctl_aeg_akn_cnt_rus_scr_lda_glc_tsn_alb_est_dgb_ven_fin_urd_gam_geo_eng_bos_ita_rom_sod_chh_slo_hun_igb_mly_grk_mao_jpn_tml_kor_bul_pol_zul_fre_jav_hin_amh_bat_mnd_ben_bam_prs_mlt_ger_nor_swe_dut_qcu_lat_ukr_pan_swt_tig_arw_anl_mol_sun_afr_bem_por_fbf_tag_tha_wly_knd_tsw_moo_uzb_krd_cze_azi_ewe_vie_sid_xho_yor_cic	-0.529520991846935	-1.26216500245323	0.210045498985992
310	sid_fre_igb_rom_amr_mlt_heb_glc_uzb_tur_swt_ind_ses_rus_scr_bsq_ita_aeg_tsw_cnt_ben_lat_dyu_hin_bem_svk_fin_cic_lda_est_slo_tig_geo_prs_bul_eng_pan_gam_chh_afr_hun_ven_jav_krd_tag_jpn_tml_kor_spa_alb_yor_ger_bat_mcd_amh_mly_mnd_cze_dgb_swe_owc_lit_pol_ukr_mol_qcu_guj_ctl_nor_akn_wly_dut_sod_urd_sun_grk_xho_por_fbf_mao_tha_anl_knd_swa_bam_aze_arw_bos_azi_moo_vie_hau_zul_tsn_ewe	-0.623249080949744	-1.49064836369969	0.139437859493379
311	sod_fre_bam_scr_gam_aeg_tig_ctl_uzb_azi_ven_mao_moo_alb_ben_bsq_spa_amr_xho_mnd_guj_slo_tsw_por_ewe_rom_hun_swa_lda_est_ita_heb_geo_nor_bos_mol_arw_sid_chh_ukr_fin_dyu_sun_mcd_ind_jpn_knd_kor_krd_hin_dgb_cze_bat_glc_anl_jav_cnt_svk_akn_swe_owc_grk_afr_eng_bul_qcu_ger_pan_urd_zul_wly_lat_amh_dut_tag_lit_igb_rus_fbf_mly_tha_hau_tml_swt_tsn_tur_pol_prs_aze_cic_vie_mlt_bem_ses_yor	-0.804999266996538	-1.94195620325647	0.0551685981490427
312	chh_prs_moo_glc_amr_wly_owc_cze_uzb_aze_dyu_bat_tsw_swe_mol_bsq_ctl_mlt_swt_cnt_ger_pol_dgb_hin_akn_afr_est_fbf_bam_fin_ukr_aeg_geo_dut_fre_slo_grk_sod_amh_arw_hun_bem_tag_mcd_jav_jpn_tml_kor_krd_nor_igb_bos_ind_por_anl_mao_mnd_bul_lda_scr_tig_rom_pan_urd_guj_qcu_rus_svk_ben_ven_gam_lat_sid_alb_mly_eng_ewe_spa_cic_sun_tha_hau_knd_zul_swa_azi_lit_ita_tur_xho_vie_heb_yor_ses_tsn	-0.039722474361802	-0.0936289111221236	0.925605360933869
313	gam_alb_tsw_ben_wly_anl_heb_mol_uzb_azi_ewe_mly_cic_ger_nor_bsq_dut_chh_bam_cnt_rom_urd_moo_hin_yor_afr_est_dyu_igb_hun_pol_tig_geo_lit_mcd_lat_eng_mlt_amh_prs_fin_fbf_tag_pan_bat_jpn_tml_kor_bul_guj_dgb_fre_mao_grk_hau_jav_mnd_ukr_xho_bos_amr_ctl_scr_ita_rus_qcu_swe_arw_krd_swa_owc_cze_aeg_glc_sun_slo_zul_spa_akn_ind_tha_sod_knd_lda_tsn_tur_por_svk_aze_ven_vie_sid_ses_bem_swt	-0.14478293320257	-0.341549584881925	0.733460415774878
314	amr_lit_ven_scr_mlt_hau_gam_swe_uzb_tur_ses_bat_swa_arw_prs_bsq_ctl_tig_bem_mnd_nor_ita_swt_dut_ewe_krd_fin_lda_dyu_hun_hin_chh_geo_mcd_glc_rom_ger_sod_owc_slo_est_fbf_ind_lat_sun_jpn_tml_kor_eng_mol_akn_pol_mao_spa_anl_tag_cnt_cze_tsw_bos_aeg_ukr_guj_fre_alb_qcu_ben_pan_afr_zul_wly_bul_amh_svk_mly_urd_igb_rus_yor_jav_tha_heb_knd_moo_tsn_aze_grk_por_azi_xho_vie_sid_bam_cic_dgb	0.410730541595262	0.969002097816213	0.335057486902964
315	mlt_svk_bem_slo_sid_anl_wly_hin_tur_azi_tsw_mao_bam_ukr_spa_bsq_krd_sod_lda_cnt_urd_pol_moo_grk_ven_ita_hun_ses_zul_fin_guj_heb_geo_lat_mol_eng_pan_hau_amr_arw_est_igb_mly_afr_tag_jpn_knd_kor_rom_mcd_swt_nor_bat_rus_owc_jav_mnd_bul_xho_bos_aeg_fre_scr_cze_glc_qcu_swe_ger_ctl_ewe_gam_por_amh_prs_sun_ben_yor_alb_cic_ind_tha_chh_tml_fbf_swa_uzb_lit_dut_aze_dyu_vie_tig_dgb_akn_tsn	-0.328001825088765	-0.776772119620792	0.439264470361908
316	wly_bos_zul_slo_amr_chh_tig_cze_tur_uzb_dyu_ind_dgb_afr_eng_bsq_spa_aeg_ewe_mnd_swe_nor_tsn_mol_akn_dut_hun_fbf_swa_est_ita_sod_geo_guj_prs_ukr_scr_heb_sid_ben_fin_ven_mly_mcd_mao_jpn_knd_kor_grk_rus_moo_glc_tag_rom_amh_jav_cnt_ger_igb_svk_anl_urd_pan_por_lit_qcu_hin_lat_fre_swt_gam_alb_mlt_bul_bat_arw_lda_ctl_bam_sun_tha_owc_tml_yor_xho_azi_krd_pol_aze_tsw_vie_hau_bem_ses_cic	-0.273971567324088	-0.647663701099152	0.518798155009001
317	amh_rus_moo_krd_amr_wly_owc_ukr_azi_uzb_ses_bat_tsw_glc_eng_bsq_ger_aeg_xho_cnt_guj_alb_ewe_ben_swa_mcd_hun_fbf_bam_fin_dut_mlt_geo_fre_bos_cze_ita_sid_gam_grk_est_dgb_tag_afr_ind_jpn_tml_kor_bul_mol_akn_por_mly_prs_hau_jav_mnd_svk_yor_ctl_sod_urd_nor_lat_pol_qcu_spa_pan_rom_dyu_anl_arw_heb_swe_sun_lit_tsn_scr_bem_mao_tha_tig_knd_zul_ven_aze_hin_slo_tur_cic_vie_chh_lda_igb_swt	0.257682478818948	0.606534336860294	0.545637763962656
318	heb_nor_yor_ben_anl_amh_aeg_slo_uzb_aze_igb_bat_bam_alb_ita_bsq_mcd_tig_swa_cnt_pan_pol_ses_eng_tsw_svk_est_xho_moo_hun_swe_gam_geo_hin_fre_prs_por_hau_chh_lat_fin_ewe_ind_ctl_mao_jpn_knd_kor_arw_ukr_lda_rus_jav_urd_wly_mly_mnd_guj_tsn_lit_mlt_rom_krd_glc_mol_qcu_cze_spa_grk_swt_amr_ger_owc_bul_tag_bos_dgb_afr_dyu_sun_tha_sod_tml_zul_ven_azi_dut_scr_tur_fbf_vie_sid_cic_akn_bem	0.0675902391261831	0.159009225151216	0.874006408666106
319	tig_rus_igb_ben_hau_gam_sod_svk_azi_aze_ewe_mao_fbf_glc_grk_bsq_afr_amr_tsw_mnd_fre_dut_akn_bos_swt_ita_hun_yor_bem_est_swe_heb_geo_ukr_alb_por_pol_chh_mlt_urd_fin_ven_sun_rom_jav_jpn_knd_kor_prs_lit_lda_guj_tag_lat_anl_mly_cnt_ctl_bam_ger_wly_bul_hin_eng_mol_qcu_cze_nor_pan_swa_amh_slo_sid_mcd_ind_scr_ses_spa_tsn_bat_tha_owc_tml_xho_cic_uzb_arw_krd_tur_moo_vie_aeg_dyu_dgb_zul	-0.356471206155062	-0.845573959535456	0.39996075903387
320	tig_scr_lda_bul_sid_owc_heb_krd_tur_azi_akn_bat_zul_prs_lat_bsq_mcd_amh_xho_mnd_ita_lit_tsw_pol_yor_ukr_fin_dgb_cic_est_arw_anl_geo_glc_cze_afr_spa_sod_chh_guj_hun_ven_tag_bos_mly_jpn_tml_kor_rom_ctl_bem_nor_mao_por_wly_jav_cnt_eng_fbf_alb_aeg_ger_urd_swe_hin_qcu_rus_mol_slo_igb_amr_fre_mlt_pan_ind_ben_ewe_grk_swa_sun_tha_gam_knd_dyu_bam_uzb_svk_dut_aze_tsn_vie_hau_moo_ses_swt	-0.0565551627287409	-0.133515429224006	0.894074253738222
321	sid_eng_ses_scr_owc_anl_wly_urd_uzb_aze_tsn_mly_yor_glc_bul_bsq_guj_mlt_cic_cnt_pan_ita_igb_prs_akn_rom_fin_xho_bem_hun_ger_amr_geo_svk_spa_grk_lit_heb_aeg_hin_est_tsw_sun_alb_bat_jpn_knd_kor_slo_cze_dyu_arw_tag_afr_hau_mao_mnd_nor_zul_bos_sod_dut_ctl_ukr_mol_qcu_lat_krd_por_bam_tig_fre_amh_rus_ind_ben_dgb_swe_moo_jav_tha_chh_tml_swa_lda_tur_mcd_pol_azi_ewe_vie_gam_swt_ven_fbf	-0.539181424285764	-1.28375667136648	0.202416424515283
322	gam_urd_bam_nor_owc_aeg_hau_cze_uzb_azi_tsn_tag_igb_mol_hin_bsq_arw_anl_ses_cnt_ita_guj_dyu_lit_bem_svk_fin_ven_swa_est_eng_chh_geo_bul_swe_bos_lat_mlt_sod_mcd_hun_dgb_sun_scr_bat_jpn_knd_kor_slo_prs_zul_glc_mly_alb_tig_ind_mnd_afr_moo_pol_heb_dut_por_ukr_ger_qcu_fre_ben_rus_ewe_amh_rom_sid_krd_mao_grk_xho_spa_akn_jav_tha_wly_tml_yor_cic_aze_pan_ctl_tur_lda_vie_amr_swt_fbf_tsw	-0.434693731019291	-1.03174352202952	0.304867975513575
323	wly_lit_ses_hin_sid_heb_tig_mol_aze_tur_dgb_jav_lda_glc_ita_bsq_por_owc_swt_cnt_cze_nor_cic_mcd_ewe_ger_hun_ven_bem_fin_slo_mlt_geo_ben_dut_grk_lat_chh_amh_pol_est_yor_sun_ctl_bat_jpn_tml_kor_bos_bul_tsn_rus_mly_pan_amr_ind_mnd_rom_moo_ukr_hau_scr_krd_prs_fre_qcu_arw_swe_alb_bam_sod_eng_anl_spa_tag_afr_zul_svk_tsw_mao_tha_gam_knd_akn_dyu_azi_guj_urd_uzb_xho_vie_aeg_igb_fbf_swa	0.0688691898079678	0.162174783644651	0.871520053444307
324	amh_dut_zul_por_amr_owc_sod_lat_tur_uzb_swt_tag_xho_afr_rus_bsq_alb_sid_dyu_mnd_hin_guj_bam_pol_swa_scr_hun_cic_akn_est_mcd_heb_geo_bos_bul_svk_ita_hau_anl_prs_fin_lda_bat_glc_jav_jpn_knd_kor_mol_slo_tsw_ctl_ind_cze_chh_mao_cnt_fre_yor_spa_tig_krd_nor_urd_pan_qcu_ukr_ben_ger_ewe_wly_lit_mlt_grk_mly_eng_ses_swe_bem_sun_tha_aeg_tml_igb_dgb_aze_arw_rom_azi_tsn_vie_gam_ven_moo_fbf	-0.493020482191355	-1.17247444012774	0.24400123393725
325	hau_eng_swt_lit_amh_anl_sid_dut_uzb_tur_tsw_mly_bem_hin_pan_bsq_svk_owc_ses_cnt_krd_ben_ewe_arw_tsn_scr_est_xho_bam_fin_rom_tig_geo_pol_slo_ctl_nor_aeg_mlt_spa_hun_lda_bat_rus_ind_jpn_knd_kor_fre_alb_akn_ukr_jav_glc_wly_mao_mnd_afr_zul_swe_sod_bos_bul_mol_por_qcu_lat_guj_mcd_yor_amr_urd_chh_grk_sun_prs_moo_ger_swa_tag_tha_gam_tml_dgb_fbf_azi_cze_ita_aze_igb_vie_heb_dyu_ven_cic	-0.431101174111212	-1.02518579866134	0.307934744808407
326	sid_rom_yor_mcd_tig_owc_wly_por_azi_tur_moo_mao_akn_ger_pol_bsq_nor_aeg_swt_mnd_fre_ita_swa_dut_igb_scr_fin_lda_tsn_est_bul_sod_geo_lat_prs_ctl_afr_hau_chh_arw_hun_dgb_jav_rus_ind_jpn_knd_kor_glc_ukr_ven_pan_bat_lit_gam_mly_cnt_grk_xho_urd_mlt_svk_mol_slo_hin_qcu_krd_guj_eng_ewe_anl_ben_amr_cze_sun_spa_dyu_bos_cic_tag_tha_heb_tml_zul_bem_uzb_alb_swe_aze_ses_vie_amh_fbf_bam_tsw	0.144723561179444	0.341311398428642	0.733639113745552
327	anl_afr_igb_mcd_sid_owc_hau_krd_uzb_tur_cic_jav_xho_swe_lat_bsq_bul_mlt_ven_mnd_ita_ukr_bam_grk_dyu_lit_est_tsn_swt_hun_alb_aeg_geo_ger_bos_hin_arw_heb_amr_slo_fin_bem_bat_urd_mly_jpn_knd_kor_mol_svk_lda_spa_tag_prs_gam_sun_cnt_nor_yor_rus_tig_scr_guj_cze_rom_qcu_ctl_ben_por_fbf_sod_fre_amh_pan_mao_dut_tsw_pol_ses_ind_tha_wly_tml_zul_akn_azi_glc_eng_aze_ewe_vie_chh_dgb_swa_moo	-0.994920737061472	-2.42269953790015	0.0173429243100352
328	mlt_guj_tsw_scr_hau_sid_amr_por_uzb_azi_ses_jav_zul_rom_fre_bsq_bul_tig_dyu_mnd_svk_prs_moo_ctl_swa_glc_fin_ewe_bem_est_arw_wly_geo_lit_mol_ger_krd_owc_anl_bos_hun_lda_tag_ben_sun_jpn_knd_kor_urd_pan_igb_spa_bat_mcd_aeg_mly_cnt_pol_cic_eng_gam_nor_dut_slo_alb_qcu_cze_ukr_ita_fbf_amh_afr_chh_grk_mao_lat_bam_hin_ven_ind_tha_sod_tml_xho_swt_aze_swe_rus_tur_dgb_vie_heb_yor_akn_tsn	-0.31503296555294	-0.746051126346156	0.457518200659474
329	heb_krd_igb_ukr_wly_amr_hau_nor_uzb_aze_ven_ind_ses_cze_bos_bsq_hin_aeg_bam_mnd_rom_prs_lda_pan_yor_afr_hun_zul_tsw_est_mol_owc_geo_urd_eng_por_glc_gam_mlt_lat_fin_dgb_sun_swe_mly_jpn_tml_kor_rus_arw_fbf_pol_jav_ita_tig_bat_cnt_ben_bem_bul_chh_mcd_fre_slo_lit_qcu_alb_svk_dut_tsn_sod_spa_sid_grk_tag_guj_swt_ctl_xho_mao_tha_amh_knd_akn_swa_azi_ger_scr_tur_ewe_vie_anl_dyu_moo_cic	-0.669511402158621	-1.60026921167614	0.112930638785235
330	heb_nor_ven_fre_owc_amr_aeg_bul_aze_azi_bem_bat_dgb_svk_scr_bsq_hin_gam_fbf_mnd_guj_grk_ses_afr_tsw_alb_hun_swt_akn_est_swe_tig_geo_eng_prs_ger_mcd_mlt_wly_lit_fin_zul_sun_por_tag_jpn_knd_kor_arw_ita_bam_bos_ind_mol_anl_jav_cnt_rus_moo_ben_sod_pan_cze_lat_dut_qcu_ukr_spa_krd_igb_chh_pol_hau_urd_mly_rom_xho_ctl_cic_mao_tha_sid_tml_dyu_tsn_uzb_slo_glc_tur_yor_vie_amh_lda_swa_ewe	-0.368674269989309	-0.87584936290196	0.383368520881989
331	chh_ger_yor_rus_amr_heb_hau_lat_azi_aze_swa_ind_igb_guj_prs_bsq_ukr_tig_moo_mnd_hin_rom_lda_lit_tsw_spa_hun_swt_tsn_est_arw_mlt_geo_bul_pan_ita_mol_anl_sod_pol_fin_fbf_jav_nor_sun_jpn_tml_kor_urd_krd_ven_ctl_mly_dut_aeg_bat_cnt_ben_dyu_glc_wly_alb_fre_grk_eng_qcu_scr_cze_svk_akn_owc_mcd_sid_swe_mao_afr_zul_bos_xho_tag_tha_amh_knd_ses_dgb_uzb_por_slo_tur_cic_vie_gam_bam_bem_ewe	-0.288217230876443	-0.682244523848659	0.496780100657006
332	wly_ben_ewe_pol_anl_heb_sod_slo_tur_uzb_ses_sun_fbf_fre_lit_bsq_swe_gam_akn_mnd_rom_ukr_swa_bul_zul_urd_fin_swt_ven_hun_dut_tig_geo_arw_svk_mol_ita_amr_owc_krd_est_dgb_jav_mcd_ind_jpn_tml_kor_ctl_prs_igb_nor_mly_cze_amh_tag_cnt_bos_moo_pan_hau_rus_eng_scr_afr_qcu_spa_hin_ger_xho_sid_grk_chh_glc_mao_lat_dyu_por_bem_bat_tha_aeg_knd_tsn_cic_aze_alb_guj_azi_yor_vie_mlt_tsw_lda_bam	-0.00841419018329397	-0.0198117754932	0.984235967979336
333	owc_lat_dgb_rom_mlt_sid_heb_swe_aze_tur_fbf_mao_yor_mcd_ukr_bsq_slo_wly_tsw_cnt_cze_urd_xho_hin_zul_ger_est_tsn_dyu_fin_krd_amh_geo_ben_ita_nor_fre_gam_amr_por_hun_ven_sun_lit_mly_jpn_tml_kor_bos_prs_swa_rus_ind_arw_tig_bat_mnd_afr_bem_bul_hau_spa_scr_svk_mol_qcu_grk_dut_pan_bam_chh_pol_anl_guj_jav_ctl_cic_glc_ewe_tag_tha_aeg_knd_igb_akn_azi_eng_alb_uzb_lda_vie_sod_swt_moo_ses	-0.329701932987156	-0.781230468231403	0.436651178192433
334	wly_grk_igb_rom_sod_heb_owc_ger_uzb_aze_swt_jav_lda_prs_fre_bsq_pol_mlt_ven_mnd_bos_urd_yor_slo_xho_ukr_fin_fbf_zul_hun_cze_gam_geo_lit_lat_krd_bul_amr_tig_alb_est_dyu_bat_ben_mly_jpn_knd_kor_pan_eng_bam_mol_tag_glc_amh_ind_cnt_scr_cic_por_anl_afr_svk_ita_rus_qcu_hin_swe_dut_swa_sid_spa_hau_nor_sun_mcd_moo_guj_ewe_mao_tha_aeg_tml_dgb_tsw_tur_ctl_arw_azi_ses_vie_chh_tsn_akn_bem	-0.360218749025802	-0.852715312763778	0.396007945050243
335	hau_ben_swt_svk_owc_amr_gam_mol_azi_tur_xho_sun_fbf_pol_spa_bsq_slo_chh_ewe_cnt_por_eng_dgb_krd_dyu_mcd_fin_ven_yor_hun_lat_heb_geo_alb_ukr_fre_bos_sod_wly_rus_est_bem_mly_lit_ind_jpn_knd_kor_grk_scr_tsw_afr_mao_glc_amh_jav_mnd_urd_moo_rom_anl_arw_bul_hin_nor_qcu_ger_cze_prs_cic_sid_ita_tig_dut_tag_swe_lda_guj_bam_bat_tha_mlt_tml_ses_igb_uzb_ctl_pan_aze_zul_vie_aeg_swa_tsn_akn	-0.439702021340012	-1.04631737839478	0.298126378800701
336	anl_eng_dyu_spa_amh_tig_hau_swe_uzb_azi_swa_ind_igb_scr_mol_bsq_nor_owc_ewe_mnd_ger_ctl_dgb_lat_moo_glc_est_xho_ven_hun_rus_aeg_geo_dut_pol_fre_afr_chh_heb_ita_fin_akn_sun_por_tag_jpn_knd_kor_lit_grk_lda_svk_mly_ukr_gam_mao_cnt_alb_yor_cze_wly_urd_bos_rom_bul_qcu_slo_guj_arw_tsn_amr_prs_sod_pan_jav_ben_fbf_hin_bam_bat_tha_mlt_tml_bem_swt_aze_mcd_krd_tur_tsw_vie_sid_zul_ses_cic	-0.213047394035586	-0.502916485459035	0.616211943651126
337	heb_rom_bam_ctl_sod_owc_amh_cze_uzb_aze_dgb_sun_cic_prs_guj_bsq_swe_tig_dyu_mnd_alb_ger_fbf_arw_tsn_ukr_fin_akn_zul_hun_dut_gam_geo_mol_lit_ita_ben_aeg_hau_eng_est_yor_bat_mcd_mao_jpn_knd_kor_svk_bos_igb_grk_mly_rus_amr_jav_cnt_pol_moo_bul_chh_pan_lat_afr_scr_qcu_por_urd_fre_ven_anl_hin_sid_slo_tag_spa_swa_nor_tsw_ind_tha_wly_tml_ses_ewe_azi_krd_glc_tur_bem_vie_mlt_lda_swt_xho	0.0919648761912717	0.216561576749925	0.829024369803673
338	amh_ita_ses_ger_wly_amr_aeg_mcd_aze_azi_zul_ind_fbf_afr_scr_bsq_cze_heb_yor_mnd_pol_mol_moo_ben_tsw_hin_fin_bam_akn_est_rom_gam_geo_urd_krd_eng_swe_chh_tig_pan_hun_swa_jav_lit_mao_jpn_knd_kor_nor_spa_cic_grk_tag_glc_owc_mly_cnt_por_lda_ctl_hau_guj_prs_dut_svk_qcu_bul_rus_bos_dyu_sod_arw_mlt_slo_bat_lat_bem_alb_ewe_sun_tha_sid_tml_swt_igb_uzb_ukr_fre_tur_ven_vie_anl_tsn_xho_dgb	-0.155649853428781	-0.367384404684286	0.714167013443426
339	hau_mcd_fbf_pan_amh_tig_mlt_prs_uzb_aze_ewe_ind_lda_hin_ctl_bsq_slo_sid_bem_cnt_glc_spa_swt_bul_tsw_bos_hun_dgb_dyu_est_nor_chh_geo_pol_svk_mol_cze_aeg_amr_dut_fin_moo_sun_alb_jav_jpn_tml_kor_urd_fre_akn_grk_mly_lit_anl_bat_mnd_por_yor_ben_gam_rom_guj_ukr_ger_qcu_afr_ita_swe_cic_owc_lat_heb_arw_mao_scr_ven_krd_igb_tag_tha_sod_knd_ses_xho_tur_rus_eng_azi_zul_vie_wly_bam_swa_tsn	-0.2219634595755	-0.52399488750978	0.601528676324154
340	aeg_ctl_ven_ukr_chh_heb_amh_rus_aze_azi_tsn_jav_akn_urd_afr_bsq_hin_anl_dgb_cnt_fre_cze_yor_bos_fbf_ben_hun_ses_moo_fin_alb_wly_geo_lat_dut_nor_mcd_hau_owc_pol_est_tsw_ind_prs_bat_jpn_knd_kor_guj_rom_bam_pan_mly_lit_amr_mao_mnd_krd_lda_scr_sod_grk_eng_glc_slo_qcu_mol_spa_bul_swa_tig_ger_gam_por_sun_svk_swt_arw_ewe_tag_tha_sid_tml_igb_dyu_tur_ita_swe_uzb_zul_vie_mlt_bem_xho_cic	-0.403843283600157	-0.957182143392947	0.340957010161926
341	amr_svk_xho_slo_heb_sid_sod_mol_tur_azi_zul_mly_cic_pol_glc_bsq_hin_anl_dgb_mnd_ita_spa_bem_nor_akn_krd_est_moo_ven_hun_fre_tig_geo_alb_eng_bos_ger_hau_owc_ben_fin_lda_jav_prs_ind_jpn_tml_kor_ctl_ukr_tsw_pan_tag_arw_gam_bat_cnt_grk_dyu_cze_amh_mcd_bul_rus_lit_qcu_swe_afr_guj_fbf_aeg_dut_wly_rom_sun_scr_swa_urd_swt_mao_tha_chh_knd_bam_tsn_aze_lat_por_uzb_ses_vie_mlt_igb_yor_ewe	-0.438322985591338	-1.04084537644655	0.300645667628447
342	gam_svk_tsw_ben_anl_chh_hau_arw_azi_uzb_igb_bat_moo_urd_mol_bsq_pol_wly_dyu_mnd_cze_rus_yor_alb_swt_bos_fin_tsn_bam_est_afr_heb_geo_ctl_lat_bul_krd_sid_sod_fre_hun_lda_ind_por_sun_jpn_tml_kor_glc_guj_ses_rom_jav_dut_aeg_mao_cnt_hin_dgb_ita_amh_mcd_ger_grk_prs_qcu_eng_ukr_lit_fbf_mlt_spa_owc_slo_mly_swe_cic_pan_swa_tag_tha_tig_knd_akn_ven_tur_nor_scr_aze_zul_vie_amr_xho_bem_ewe	-0.100265239125135	-0.236325758748161	0.813699616909669
343	hau_por_ewe_eng_anl_tig_owc_nor_tur_azi_cic_sun_akn_rus_lat_bsq_urd_amh_swa_cnt_ben_guj_yor_svk_xho_cze_hun_dyu_tsw_fin_pan_aeg_geo_ita_scr_ger_dut_gam_sid_ukr_est_fbf_jav_spa_ind_jpn_tml_kor_prs_rom_moo_mol_bat_mcd_wly_mao_mnd_pol_bam_swe_chh_afr_glc_fre_arw_qcu_hin_lit_ctl_tsn_amr_krd_heb_bul_mly_grk_dgb_bos_ven_tag_tha_mlt_knd_zul_ses_aze_slo_alb_uzb_igb_vie_sod_swt_lda_bem	-0.343176688650822	-0.813135461255594	0.418217237889885
344	hau_hin_swa_ctl_sid_sod_wly_krd_aze_tur_zul_mao_akn_mcd_pol_bsq_rus_aeg_lda_mnd_rom_spa_cic_mol_yor_afr_fin_dyu_igb_est_fre_gam_geo_ita_pan_slo_por_heb_owc_bul_hun_bem_mly_alb_jav_jpn_tml_kor_bos_prs_fbf_scr_tag_urd_tig_ind_cnt_guj_ses_lit_amr_ukr_dut_ger_glc_qcu_cze_svk_lat_swt_mlt_eng_chh_swe_bat_ben_tsn_grk_ven_sun_tha_anl_knd_ewe_xho_azi_arw_nor_uzb_bam_vie_amh_dgb_tsw_moo	-0.0463265336494522	-0.109251256903414	0.913238596464239
345	anl_bos_ses_swe_sid_amh_aeg_pol_tur_azi_dgb_tag_ewe_por_ukr_bsq_ita_amr_yor_cnt_mcd_svk_bem_fre_swt_glc_fin_ven_igb_hun_ger_tig_geo_hin_slo_eng_grk_wly_sod_cze_est_akn_mao_rus_bat_jpn_knd_kor_alb_mol_xho_guj_ind_dut_chh_jav_mnd_krd_tsn_ben_heb_bul_pan_nor_ctl_qcu_arw_scr_afr_bam_mlt_prs_gam_lit_mly_rom_lda_lat_moo_sun_tha_owc_tml_fbf_tsw_aze_spa_urd_uzb_cic_vie_hau_dyu_swa_zul	-0.434985459665476	-1.03277125510124	0.304389221720667
346	amh_lit_lda_pan_amr_tig_sod_krd_azi_tur_swt_tag_dgb_ger_urd_bsq_cze_wly_tsn_cnt_por_afr_ven_mcd_yor_bos_fin_cic_igb_est_swe_gam_geo_spa_scr_fre_glc_aeg_anl_ita_hun_fbf_mly_eng_bat_jpn_tml_kor_grk_ben_akn_alb_ind_arw_mlt_sun_mnd_pol_zul_nor_sid_ukr_rus_lat_slo_qcu_dut_bul_ctl_bem_heb_guj_hau_mol_mao_svk_swa_rom_moo_jav_tha_owc_knd_ses_xho_uzb_hin_prs_aze_bam_vie_chh_ewe_tsw_dyu	0.318960038041958	0.751329604819109	0.454351386951398
347	tig_lat_swa_bul_sod_amh_sid_arw_azi_uzb_cic_bat_xho_pan_guj_bsq_ger_aeg_zul_cnt_slo_eng_tsw_mol_yor_pol_est_swt_ven_hun_prs_heb_geo_dut_lit_rom_por_mlt_owc_nor_fin_moo_tag_krd_sun_jpn_knd_kor_ben_mcd_tsn_bos_mly_rus_chh_ind_mnd_svk_fbf_ita_amr_swe_afr_cze_fre_qcu_scr_hin_alb_bam_hau_urd_gam_ukr_mao_ctl_ses_glc_dyu_jav_tha_wly_tml_dgb_ewe_tur_grk_spa_aze_lda_vie_anl_bem_igb_akn	-0.605613778318381	-1.44525302057714	0.151748079606023
348	chh_ita_dgb_krd_mlt_amr_amh_lit_tur_azi_cic_mao_tsw_prs_afr_bsq_glc_anl_xho_cnt_cze_pan_tsn_dut_fbf_ctl_hun_ewe_yor_fin_swe_gam_geo_mcd_bul_eng_alb_owc_heb_ukr_est_akn_tag_hin_ind_jpn_tml_kor_ger_rom_dyu_slo_mly_pol_wly_jav_mnd_arw_moo_urd_hau_por_fre_ben_spa_qcu_lat_svk_guj_ven_sid_rus_sod_nor_bat_mol_bem_bos_igb_sun_tha_tig_knd_swa_zul_aze_scr_grk_uzb_ses_vie_aeg_bam_swt_lda	-0.0519414447153093	-0.12234406081129	0.902890526601376
349	sod_dut_lda_arw_owc_tig_amr_pan_uzb_tur_xho_tag_igb_mol_prs_bsq_ger_anl_bam_mnd_ben_swe_swa_bul_dgb_rom_est_ven_ewe_hun_lat_aeg_geo_glc_fre_cze_por_mlt_chh_slo_fin_akn_bat_rus_sun_jpn_knd_kor_spa_lit_tsn_krd_jav_mcd_hau_mly_cnt_ukr_swt_pol_sid_nor_urd_ctl_alb_qcu_ita_eng_scr_bem_amh_grk_gam_svk_ind_hin_zul_guj_ses_mao_tha_wly_tml_moo_tsw_azi_afr_bos_aze_yor_vie_heb_fbf_dyu_cic	-1.06784693266802	-2.61092628317584	0.0105261902619633
350	chh_afr_lda_scr_sid_gam_anl_krd_tur_azi_tsw_mly_swa_grk_por_bsq_pan_tig_moo_mnd_cze_spa_cic_urd_xho_rom_hun_igb_bam_fin_hin_aeg_geo_glc_swe_slo_lit_amh_wly_eng_est_ses_sun_arw_mao_jpn_knd_kor_rus_ben_ewe_bul_tag_ita_mlt_ind_cnt_svk_zul_lat_hau_alb_ukr_prs_mcd_qcu_guj_ctl_pol_dyu_owc_bos_amr_fre_bat_mol_tsn_ger_bem_jav_tha_sod_tml_ven_dgb_aze_dut_nor_uzb_yor_vie_heb_fbf_akn_swt	-0.0453829704464501	-0.106956496535394	0.915053882494793
351	tig_glc_fbf_swe_heb_amr_owc_guj_azi_aze_akn_jav_zul_nor_mcd_bsq_bul_aeg_bem_mnd_dut_grk_ewe_ctl_cic_rom_fin_swt_dyu_hun_ita_sid_geo_alb_eng_afr_krd_mlt_sod_fre_est_igb_bat_spa_mly_jpn_tml_kor_ukr_arw_tsw_lit_ind_bos_wly_tag_cnt_ger_swa_svk_amh_mol_cze_scr_lat_qcu_por_pol_prs_dgb_chh_slo_hau_pan_sun_rus_tsn_urd_yor_mao_tha_gam_knd_lda_bam_uzb_ben_hin_tur_ven_vie_anl_ses_xho_moo	-0.660712865306712	-1.58389797511395	0.116611757749004
352	anl_ukr_igb_bos_chh_sid_amh_pan_uzb_aze_swa_sun_ses_rus_mcd_bsq_ctl_heb_cic_cnt_scr_guj_moo_glc_xho_ger_fin_dyu_yor_hun_arw_sod_geo_pol_ita_ben_spa_wly_amr_swe_est_zul_jav_nor_mao_jpn_knd_kor_mol_rom_akn_fre_ind_krd_gam_mly_mnd_slo_fbf_grk_tig_urd_cze_bul_por_qcu_lat_eng_lit_tsn_mlt_dut_owc_alb_bat_prs_bam_afr_bem_tag_tha_hau_tml_ven_lda_tur_hin_svk_azi_tsw_vie_aeg_swt_dgb_ewe	-0.92493022000242	-2.24273120302686	0.0272896880663837
353	owc_ben_dyu_ukr_wly_anl_hau_bos_tur_uzb_igb_jav_fbf_lit_por_bsq_pan_aeg_moo_mnd_ita_krd_ewe_afr_xho_urd_fin_zul_ven_est_scr_heb_geo_rom_spa_ger_dut_tig_sid_prs_hun_bem_sun_ctl_ind_jpn_tml_kor_bul_svk_swa_slo_mly_mcd_sod_bat_cnt_lat_lda_rus_mlt_hin_cze_pol_swe_qcu_fre_eng_alb_akn_amr_glc_gam_grk_tag_arw_swt_guj_yor_mao_tha_amh_knd_tsw_cic_azi_nor_mol_aze_tsn_vie_chh_bam_dgb_ses	-0.275714505906679	-0.651560572318398	0.516291598790104
354	amr_krd_moo_swe_heb_gam_mlt_cze_uzb_tur_cic_mly_swt_lat_ukr_bsq_fre_amh_zul_cnt_nor_bos_dyu_afr_ses_ctl_est_tsn_akn_hun_mcd_sid_geo_mol_spa_rom_scr_owc_sod_grk_fin_bem_jav_pol_mao_jpn_tml_kor_ben_glc_bam_svk_sun_por_chh_ind_mnd_rus_ewe_hin_anl_bul_lit_arw_urd_qcu_ita_ger_dut_xho_tig_pan_hau_eng_tag_guj_fbf_slo_yor_bat_tha_wly_knd_swa_dgb_aze_prs_alb_azi_igb_vie_aeg_tsw_ven_lda	0.110009666420495	0.258959163981906	0.796239061504323
355	wly_slo_swt_arw_chh_gam_anl_prs_uzb_aze_ewe_mao_tsn_lat_swe_bsq_bul_aeg_tsw_cnt_guj_cze_akn_afr_fbf_grk_fin_xho_cic_est_ger_mlt_geo_pol_rom_bos_krd_sod_sid_alb_hun_lda_ind_spa_jav_jpn_tml_kor_ben_fre_bem_urd_tag_svk_owc_mly_mnd_por_swa_hin_amr_mcd_ukr_mol_ita_qcu_rus_ctl_lit_moo_hau_glc_tig_eng_sun_nor_bam_scr_zul_bat_tha_amh_knd_igb_yor_azi_pan_dut_tur_ses_vie_heb_ven_dgb_dyu	-0.463947050092848	-1.10279939532216	0.272959886162553
356	wly_ger_bam_svk_owc_chh_sod_lit_tur_azi_ses_ind_bem_prs_bos_bsq_cze_heb_ven_cnt_scr_ben_igb_lat_tsn_nor_hun_ewe_dgb_est_por_amr_geo_pol_guj_rus_alb_anl_aeg_swe_fin_cic_jav_mol_sun_jpn_knd_kor_afr_rom_lda_bul_mao_pan_hau_mly_mnd_ctl_yor_grk_mlt_spa_fre_arw_ita_qcu_glc_dut_krd_swt_sid_slo_amh_eng_tag_hin_xho_urd_dyu_bat_tha_tig_tml_swa_akn_aze_mcd_ukr_uzb_tsw_vie_gam_zul_fbf_moo	0.02998170407703	0.0706036129510079	0.943864837674762
357	amr_hin_swa_pan_gam_owc_heb_scr_aze_uzb_ven_tag_igb_cze_ita_bsq_fre_wly_bam_cnt_prs_ukr_yor_alb_fbf_bul_hun_dyu_tsn_est_guj_chh_geo_arw_rom_swe_lit_aeg_anl_ctl_fin_dgb_jav_krd_mly_jpn_tml_kor_grk_glc_akn_mcd_mao_mol_tig_sun_mnd_nor_ses_afr_amh_rus_spa_svk_lat_qcu_bos_por_ben_moo_mlt_pol_sid_slo_bat_urd_swt_eng_ewe_ind_tha_sod_knd_xho_tsw_azi_ger_dut_tur_zul_vie_hau_bem_lda_cic	-0.946636982315781	-2.29972146816803	0.0237013446164151
358	aeg_spa_fbf_bul_hau_owc_sod_dut_azi_tur_moo_bat_cic_ukr_arw_bsq_bos_heb_dyu_cnt_scr_ger_tsw_urd_xho_pol_est_dgb_bam_fin_lat_wly_geo_rus_prs_grk_slo_tig_amh_ctl_hun_swa_ind_swe_sun_jpn_tml_kor_alb_lit_bem_rom_mao_afr_anl_tag_mnd_por_ven_ita_mlt_guj_krd_svk_hin_qcu_fre_glc_mol_ses_gam_eng_chh_mcd_jav_pan_ewe_cze_tsn_mly_tha_amr_knd_swt_akn_aze_ben_nor_uzb_zul_vie_sid_yor_igb_lda	-0.113239112477969	-0.266710966761958	0.790282198349704
359	sid_cze_moo_ger_amr_anl_chh_slo_uzb_aze_swt_sun_swa_lit_scr_bsq_mcd_amh_lda_cnt_nor_glc_zul_pol_xho_mol_hun_dyu_ven_est_afr_hau_geo_dut_fre_ctl_rom_wly_sod_urd_fin_ewe_ind_prs_mao_jpn_knd_kor_ita_spa_tsn_rus_mly_krd_heb_jav_mnd_arw_igb_guj_aeg_por_ukr_pan_bul_qcu_eng_grk_alb_ses_owc_ben_tig_hin_tag_svk_bam_swe_dgb_bat_tha_mlt_tml_yor_akn_azi_lat_bos_tur_fbf_vie_gam_tsw_cic_bem	0.476861046733436	1.12491504665188	0.263519964275396
360	amh_fre_igb_krd_hau_heb_wly_mcd_aze_tur_akn_bat_ses_pol_scr_bsq_prs_gam_bem_cnt_glc_nor_cic_alb_tsn_lit_fin_dyu_lda_hun_spa_mlt_geo_ben_ctl_slo_ita_anl_sod_eng_est_tsw_jav_ger_mao_jpn_tml_kor_swe_arw_ewe_bos_ind_svk_owc_sun_mnd_dut_fbf_por_aeg_cze_grk_hin_bul_qcu_lat_ukr_rom_ven_chh_rus_sid_pan_tag_urd_swa_afr_moo_mly_tha_tig_knd_dgb_swt_azi_guj_mol_uzb_xho_vie_amr_yor_zul_bam	-0.731237136780554	-1.76095742082717	0.0815326355742447
361	amh_fre_ven_ita_amr_sod_gam_spa_azi_aze_bam_tag_fbf_rom_ukr_bsq_krd_mlt_cic_cnt_rus_slo_ses_scr_dgb_prs_hun_tsn_dyu_est_dut_owc_geo_urd_swe_bos_hin_anl_chh_pol_fin_zul_bat_ger_ind_jpn_knd_kor_mcd_grk_bem_ctl_mao_eng_wly_sun_mnd_lit_tsw_afr_sid_guj_nor_lat_pan_qcu_cze_alb_arw_akn_tig_bul_heb_ben_mly_glc_igb_mol_yor_jav_tha_aeg_tml_moo_swa_uzb_svk_por_tur_swt_vie_hau_lda_xho_ewe	-0.0378565804116658	-0.0891445643086886	0.929158715321623
362	heb_lit_bam_ben_owc_gam_sid_fre_tur_aze_yor_mao_zul_spa_cze_bsq_dut_sod_dyu_cnt_afr_eng_ewe_por_cic_prs_est_dgb_moo_hun_urd_aeg_geo_pol_bos_mcd_slo_amr_chh_pan_fin_lda_jav_ctl_mly_jpn_tml_kor_nor_swe_ven_hin_tag_rus_tig_ind_mnd_krd_xho_ita_hau_mol_arw_glc_ger_qcu_ukr_scr_grk_bem_anl_svk_wly_rom_sun_guj_ses_lat_akn_bat_tha_mlt_knd_igb_tsn_uzb_alb_bul_azi_swt_vie_amh_tsw_swa_fbf	-0.3269427850221	-0.775657722769226	0.439919104892604
363	amr_lit_akn_cze_hau_gam_mlt_swe_azi_aze_xho_tag_igb_grk_glc_bsq_svk_heb_zul_cnt_nor_ger_bem_ukr_fbf_krd_hun_tsn_tsw_fin_mcd_chh_geo_lat_ben_guj_ctl_aeg_anl_rom_est_swa_mao_pan_jav_jpn_knd_kor_dut_urd_swt_slo_ind_prs_wly_sun_mnd_arw_dgb_mol_owc_scr_spa_bos_bul_qcu_por_fre_pol_ven_amh_hin_sid_ita_mly_alb_dyu_eng_bam_bat_tha_sod_tml_ewe_yor_uzb_afr_rus_tur_ses_vie_tig_lda_cic_moo	-0.325872787214369	-0.771112192597957	0.442595189044137
364	tig_ukr_dyu_fre_heb_wly_sod_por_tur_azi_tsn_ind_igb_arw_eng_bsq_rus_mlt_cic_cnt_ger_hin_xho_lat_bam_afr_est_fbf_moo_hun_cze_amh_geo_bul_urd_rom_mcd_hau_owc_alb_fin_akn_tag_glc_sun_jpn_tml_kor_ctl_grk_tsw_lit_jav_guj_amr_bat_mnd_krd_ses_swe_sid_svk_pol_bos_dut_qcu_mol_spa_ben_swt_gam_ita_anl_prs_mly_scr_zul_slo_swa_mao_tha_aeg_knd_yor_dgb_aze_nor_pan_uzb_lda_vie_chh_bem_ewe_ven	-0.216405534796745	-0.510655857523476	0.610802094556165
365	hau_glc_fbf_por_gam_anl_chh_arw_tur_azi_igb_jav_ses_afr_dut_bsq_scr_tig_tsn_mnd_pol_svk_dyu_bos_ven_fre_fin_zul_lda_est_pan_wly_geo_urd_mcd_bul_ukr_mlt_heb_lit_hun_ewe_bat_alb_sun_jpn_tml_kor_cze_swe_bem_rom_mly_grk_aeg_mao_cnt_ctl_yor_slo_amh_rus_hin_prs_spa_qcu_lat_krd_nor_akn_owc_ger_sod_mol_ind_ita_swa_eng_dgb_tag_tha_amr_knd_moo_cic_aze_guj_ben_uzb_xho_vie_sid_tsw_bam_swt	-0.362106595237018	-0.858673535488709	0.39272842065369
366	wly_mol_lda_svk_anl_sid_gam_afr_azi_tur_tsn_ind_igb_lat_grk_bsq_bul_owc_tsw_mnd_urd_swe_moo_hin_bem_dut_est_zul_bam_fin_ita_amh_geo_scr_guj_prs_cze_mlt_sod_mcd_hun_xho_bat_ukr_tag_jpn_tml_kor_nor_ben_yor_bos_mly_lit_amr_mao_cnt_ger_ewe_pol_chh_fre_alb_arw_glc_qcu_por_rus_rom_dgb_aeg_pan_heb_spa_jav_krd_akn_slo_cic_sun_tha_tig_knd_swt_swa_aze_eng_ctl_uzb_ses_vie_hau_ven_fbf_dyu	0.513080667204202	1.2125042815513	0.228390580061813
367	amr_arw_bem_alb_aeg_sod_hau_bos_uzb_aze_akn_bat_tsn_por_grk_bsq_cze_amh_igb_mnd_afr_guj_xho_mcd_swa_urd_fin_swt_bam_hun_lat_tig_geo_spa_svk_dut_ben_wly_mlt_nor_est_ses_mly_eng_sun_jpn_knd_kor_ger_pan_dyu_krd_mao_glc_chh_tag_cnt_lit_moo_prs_owc_ukr_hin_swe_ctl_qcu_scr_pol_fre_ven_sid_rus_anl_ita_ind_bul_ewe_slo_lda_jav_tha_heb_tml_zul_tsw_azi_mol_rom_tur_fbf_vie_gam_cic_dgb_yor	-0.261448520980606	-0.616856908447054	0.538836335666034
368	amr_pol_ewe_lit_amh_hau_gam_rom_tur_uzb_yor_sun_bam_ger_pan_bsq_prs_sod_dgb_cnt_arw_eng_moo_ben_igb_slo_fin_swt_lda_hun_cze_wly_geo_svk_ctl_ukr_spa_anl_sid_lat_est_dyu_mao_hin_ind_jpn_tml_kor_glc_urd_bem_swe_bat_guj_chh_jav_mnd_nor_ses_alb_mlt_scr_krd_bul_grk_qcu_por_rus_mcd_fbf_heb_bos_owc_afr_mly_fre_akn_mol_xho_tag_tha_tig_knd_cic_tsn_azi_ita_dut_aze_swa_vie_aeg_zul_ven_tsw	-0.520667440010515	-1.24131453024503	0.217611420144334
369	wly_hin_ven_ita_owc_sid_gam_dut_tur_aze_tsn_bat_tsw_por_fre_bsq_cze_sod_bem_mnd_guj_pan_akn_swe_ses_spa_est_fbf_swa_hun_eng_hau_geo_scr_ctl_afr_bos_mlt_aeg_grk_fin_igb_ind_mol_sun_jpn_tml_kor_urd_slo_lda_nor_tag_krd_chh_mly_cnt_pol_bam_svk_anl_mcd_rus_ben_arw_qcu_alb_glc_ukr_zul_tig_lat_amh_ger_mao_rom_ewe_prs_moo_jav_tha_amr_knd_swt_xho_uzb_lit_bul_azi_dgb_vie_heb_cic_yor_dyu	-0.350749675557015	-0.832560480558542	0.407225569359663
370	hau_afr_bam_fre_mlt_heb_amh_spa_azi_uzb_moo_tag_fbf_lat_prs_bsq_rom_amr_akn_cnt_pan_ben_dgb_cze_lda_ctl_est_cic_igb_fin_bos_owc_geo_ita_mcd_eng_alb_sod_tig_rus_hun_swt_mly_arw_ind_jpn_knd_kor_ger_hin_dyu_por_bat_grk_chh_sun_mnd_slo_ewe_bul_gam_svk_dut_pol_mol_qcu_lit_ukr_guj_ven_anl_glc_wly_scr_jav_krd_tsw_nor_ses_mao_tha_sid_tml_yor_xho_aze_urd_swe_tur_tsn_vie_aeg_bem_zul_swa	-0.649761290345373	-1.55746883503928	0.122755865418201
371	gam_dut_swa_ctl_tig_hau_aeg_ger_uzb_aze_swt_mly_fbf_ukr_krd_bsq_afr_heb_bam_cnt_scr_lit_lda_fre_dyu_mol_fin_xho_bem_hun_ben_amr_geo_lat_spa_rus_grk_chh_anl_slo_est_ven_ind_pan_sun_jpn_tml_kor_hin_eng_moo_bul_mao_bos_sod_bat_mnd_pol_igb_swe_sid_rom_mcd_prs_alb_qcu_glc_cze_ita_cic_amh_urd_mlt_guj_tag_arw_zul_nor_dgb_jav_tha_owc_knd_tsw_akn_azi_por_svk_tur_tsn_vie_wly_ses_ewe_yor	-0.771437671397365	-1.85434723590781	0.0668585764209475
372	amr_fre_tsw_pan_gam_chh_owc_ctl_aze_uzb_yor_mao_swt_scr_mol_bsq_ita_aeg_ven_cnt_afr_rom_ses_lat_xho_ger_hun_tsn_igb_fin_rus_heb_geo_por_lit_pol_prs_sod_amh_mcd_est_lda_sun_arw_bat_jpn_tml_kor_krd_hin_akn_grk_mly_swe_tig_ind_mnd_bos_cic_urd_mlt_nor_svk_dut_ben_qcu_slo_ukr_glc_swa_hau_guj_sid_bul_tag_cze_fbf_eng_ewe_jav_tha_anl_knd_dyu_bem_azi_alb_spa_tur_bam_vie_wly_zul_dgb_moo	-0.311397868473704	-0.736839925767917	0.463074491467681
373	tig_rus_ses_alb_wly_hau_aeg_grk_aze_tur_ven_jav_fbf_lit_arw_bsq_ukr_gam_igb_cnt_svk_urd_bam_ita_swa_ctl_fin_dyu_swt_hun_fre_amr_geo_rom_hin_glc_mol_sid_chh_prs_est_akn_mao_pol_tag_jpn_knd_kor_scr_dut_moo_afr_sun_eng_anl_ind_mnd_pan_lda_por_heb_spa_bos_bul_guj_qcu_slo_krd_swe_dgb_mlt_ger_sod_lat_bat_ben_tsn_nor_cic_mly_tha_owc_tml_tsw_bem_azi_cze_mcd_uzb_ewe_vie_amh_yor_zul_xho	-0.0512424814449415	-0.120794172526129	0.904114662116366
374	aeg_bul_tsw_dut_tig_gam_anl_hin_tur_uzb_ven_mao_moo_ita_nor_bsq_spa_sid_xho_mnd_bos_rom_ewe_krd_yor_rus_hun_zul_cic_est_afr_chh_geo_scr_grk_eng_por_mlt_sod_mcd_fin_ses_mly_mol_jav_jpn_knd_kor_lit_pan_lda_ger_ind_ben_owc_bat_cnt_glc_igb_cze_wly_urd_prs_alb_swe_qcu_arw_pol_svk_tsn_hau_lat_amr_fre_sun_ukr_dyu_ctl_bem_tag_tha_heb_tml_swa_akn_aze_slo_guj_azi_swt_vie_amh_fbf_bam_dgb	-0.57569712260602	-1.3709431411885	0.17369210787508
375	mlt_por_bem_alb_tig_sid_heb_eng_azi_aze_dgb_jav_lda_krd_slo_bsq_cze_anl_moo_mnd_dut_ctl_swa_afr_bam_pan_est_fbf_ven_fin_rom_hau_geo_scr_mcd_rus_urd_wly_amh_hin_hun_akn_mao_guj_tag_jpn_tml_kor_ita_spa_igb_grk_bat_ger_owc_ind_cnt_lit_dyu_ukr_chh_nor_mol_fre_lat_qcu_bos_svk_pol_tsn_sod_glc_amr_prs_mly_ben_xho_bul_ses_sun_tha_gam_knd_swt_cic_uzb_swe_arw_tur_yor_vie_aeg_zul_tsw_ewe	-0.197925164431594	-0.467324347536577	0.641360965964226
376	amr_rus_dgb_rom_chh_heb_mlt_bul_aze_tur_moo_ind_tsn_scr_alb_bsq_grk_hau_ewe_cnt_pol_krd_ven_dut_fbf_lat_fin_tsw_bam_hun_bos_amh_geo_urd_ger_eng_por_wly_owc_spa_est_ses_jav_afr_tag_jpn_tml_kor_ukr_mcd_akn_slo_bat_nor_sid_sun_mnd_guj_dyu_svk_aeg_ctl_swe_glc_ben_qcu_pan_ita_mol_cic_anl_arw_gam_hin_mly_lit_yor_fre_xho_mao_tha_tig_knd_lda_igb_azi_cze_prs_uzb_swt_vie_sod_bem_zul_swa	0.0917524080991438	0.216271142518342	0.829250075925745
377	amr_ctl_lda_glc_tig_mlt_sod_ita_azi_tur_ewe_bat_dgb_pol_ben_bsq_slo_heb_bam_cnt_scr_rom_zul_bos_swa_afr_fin_dyu_moo_hun_bul_owc_geo_por_guj_urd_ger_aeg_chh_dut_est_yor_ind_prs_jav_jpn_tml_kor_krd_eng_tsw_lat_sun_spa_hau_mly_mnd_rus_tsn_cze_amh_mcd_hin_alb_pan_qcu_ukr_nor_mol_ses_wly_swe_gam_lit_tag_fre_fbf_svk_bem_mao_tha_anl_knd_cic_xho_uzb_arw_grk_aze_igb_vie_sid_swt_ven_akn	-0.790014880286288	-1.90316881382443	0.0601114821537732
378	gam_slo_bem_lit_heb_amh_anl_mcd_aze_uzb_moo_mly_ven_pol_grk_bsq_scr_sid_tsw_mnd_nor_lat_ses_rom_zul_dut_fin_xho_ewe_est_krd_owc_geo_svk_ctl_bos_fre_wly_aeg_ger_hun_dyu_jav_swe_ind_jpn_tml_kor_ukr_ben_tsn_arw_tag_pan_sod_sun_cnt_eng_cic_glc_mlt_spa_cze_hin_bul_qcu_urd_rus_alb_lda_tig_mol_amr_guj_bat_prs_fbf_afr_swa_mao_tha_hau_knd_swt_igb_tur_ita_por_azi_akn_vie_chh_dgb_bam_yor	-0.105549237666843	-0.248766979134014	0.804089577369735
379	hau_scr_akn_alb_sod_gam_wly_dut_tur_uzb_zul_sun_xho_swe_lat_bsq_ukr_heb_dyu_cnt_arw_bul_lda_ita_ewe_krd_fin_cic_ses_est_ben_amh_geo_mcd_por_cze_guj_tig_aeg_ger_hun_bam_mly_pol_bat_jpn_knd_kor_spa_nor_ven_hin_mao_grk_owc_tag_mnd_mol_tsn_urd_anl_eng_ctl_prs_fre_qcu_slo_afr_pan_dgb_mlt_svk_chh_rus_ind_bos_bem_lit_swa_jav_tha_sid_tml_igb_swt_azi_rom_glc_aze_fbf_vie_amr_moo_tsw_yor	0.149431633762029	0.352334875994372	0.725384330607755
380	amr_mcd_zul_ben_gam_tig_wly_ctl_tur_aze_tsw_ind_ven_slo_ita_bsq_mol_aeg_moo_mnd_pan_lat_fbf_cze_cic_rus_fin_bam_akn_hun_ukr_hau_geo_glc_hin_arw_lit_anl_chh_fre_est_igb_jav_urd_mao_jpn_knd_kor_pol_dut_tsn_svk_tag_nor_heb_sun_cnt_eng_lda_guj_sid_spa_ger_swe_afr_qcu_scr_alb_prs_ses_owc_krd_mlt_por_mly_grk_dgb_bos_xho_bat_tha_sod_tml_swa_yor_azi_rom_bul_uzb_swt_vie_amh_bem_dyu_ewe	-0.651026006154809	-1.55853027564515	0.122504248614301
381	heb_hin_bam_pol_owc_sid_gam_cze_azi_uzb_tsn_ind_zul_afr_krd_bsq_mcd_anl_xho_mnd_glc_guj_cic_rus_swt_svk_hun_ven_moo_est_fre_tig_geo_ctl_mol_prs_grk_mlt_amh_slo_fin_ewe_mly_pan_mao_jpn_knd_kor_por_lit_dyu_ger_tag_urd_aeg_bat_cnt_nor_fbf_lat_chh_bul_swe_bos_scr_qcu_ben_rom_ita_ses_wly_alb_sod_eng_sun_dut_swa_spa_dgb_jav_tha_amr_tml_akn_lda_aze_arw_ukr_tur_yor_vie_hau_tsw_bem_igb	-0.251371085810854	-0.593972125233436	0.553972837350639
382	amh_dut_yor_ukr_owc_mlt_gam_cze_tur_azi_bam_tag_zul_nor_svk_bsq_ctl_sid_ses_mnd_urd_arw_ven_por_ewe_lat_fin_igb_akn_est_alb_tig_geo_prs_rus_krd_guj_amr_wly_ben_hun_tsw_ind_grk_bat_jpn_knd_kor_slo_bul_bem_glc_mly_spa_chh_mao_cnt_eng_dgb_swe_aeg_afr_hin_rom_mcd_qcu_pol_pan_bos_swt_sod_lit_anl_scr_sun_ita_dyu_mol_tsn_jav_tha_heb_tml_cic_fbf_aze_ger_fre_uzb_moo_vie_hau_swa_xho_lda	-0.0348972874264289	-0.0822804707757964	0.934600515261765
383	owc_afr_bam_bos_sod_anl_mlt_ben_tur_aze_akn_bat_swt_ger_lat_bsq_dut_chh_yor_cnt_glc_prs_tsn_svk_zul_bul_hun_swa_dyu_est_rus_amr_geo_grk_krd_ctl_mcd_tig_wly_ita_fin_ewe_sun_rom_mly_jpn_knd_kor_ukr_arw_tsw_pan_mao_urd_hau_ind_mnd_fre_fbf_cze_aeg_spa_hin_scr_pol_qcu_por_lit_swe_lda_sid_alb_heb_guj_tag_mol_xho_slo_ven_jav_tha_gam_tml_dgb_cic_uzb_eng_nor_azi_ses_vie_amh_igb_moo_bem	0.209338824363732	0.492926672228145	0.623226266170779
384	aeg_nor_bam_dut_tig_mlt_amr_svk_uzb_azi_moo_mao_lda_arw_mol_bsq_krd_gam_xho_mnd_afr_ger_ewe_eng_tsw_lit_hun_dgb_zul_est_fre_sod_geo_alb_swe_pan_bos_heb_sid_grk_fin_swa_bat_hin_jav_jpn_tml_kor_por_pol_tsn_ctl_sun_bul_chh_mly_cnt_lat_akn_urd_owc_spa_scr_slo_ben_qcu_ita_rom_rus_cic_anl_glc_wly_prs_tag_mcd_ses_guj_igb_ind_tha_hau_knd_swt_yor_tur_cze_ukr_aze_dyu_vie_amh_ven_bem_fbf	-0.599256620374842	-1.43087937349726	0.155816445661568
385	sod_ctl_akn_krd_amh_aeg_hau_mcd_aze_uzb_ses_bat_dyu_prs_urd_bsq_arw_mlt_bem_mnd_nor_lat_yor_rom_ewe_bul_est_moo_fbf_fin_lit_chh_geo_por_ita_guj_slo_gam_heb_ger_hun_lda_jav_pol_mly_jpn_knd_kor_ukr_eng_tsn_mol_sun_ben_sid_ind_cnt_grk_swa_rus_anl_dut_glc_swe_svk_qcu_scr_hin_spa_swt_wly_alb_owc_pan_tag_bos_zul_afr_cic_mao_tha_tig_tml_dgb_igb_azi_fre_cze_tur_tsw_vie_amr_ven_bam_xho	-0.522946936699937	-1.24524272159914	0.216170993146666
386	aeg_bos_ven_spa_anl_sid_mlt_swe_aze_azi_tsn_bat_tsw_por_ita_bsq_nor_owc_swt_mnd_ukr_krd_igb_eng_cic_alb_est_zul_moo_fin_ctl_gam_geo_fre_hin_dut_mol_chh_heb_scr_hun_bem_mao_prs_ind_jpn_tml_kor_mcd_arw_xho_slo_tag_grk_tig_sun_cnt_ger_fbf_ben_amr_urd_pan_rus_rom_qcu_cze_lat_guj_ewe_hau_bul_wly_svk_mly_afr_swa_lit_bam_jav_tha_amh_knd_ses_lda_uzb_glc_pol_tur_dgb_vie_sod_yor_dyu_akn	-0.0874738455164886	-0.206129311377906	0.837140483464166
387	sid_lat_zul_nor_chh_tig_wly_dut_aze_tur_swt_mly_yor_guj_rom_bsq_ger_mlt_bem_cnt_mol_prs_igb_glc_dgb_urd_hun_swa_moo_est_swe_owc_geo_bul_grk_alb_fre_aeg_amr_por_fin_cic_mao_ita_tag_jpn_tml_kor_spa_mcd_xho_hin_jav_pol_amh_ind_mnd_slo_ewe_svk_sod_ben_cze_ukr_afr_qcu_pan_arw_krd_tsn_anl_bos_heb_rus_sun_eng_bam_scr_fbf_bat_tha_gam_knd_ses_ven_azi_lit_ctl_uzb_akn_vie_hau_lda_dyu_tsw	-0.153858092875793	-0.363383315277995	0.717143264729123
388	aeg_pan_ses_svk_amr_heb_owc_mcd_aze_uzb_akn_mao_igb_por_guj_bsq_bul_sid_cic_cnt_ger_lat_bam_slo_dyu_grk_fin_ewe_dgb_est_nor_wly_geo_krd_afr_glc_ben_anl_hau_rus_hun_fbf_jav_bos_sun_jpn_tml_kor_ukr_alb_zul_fre_ind_ctl_mlt_tag_mnd_cze_bem_ita_tig_arw_lit_mol_dut_qcu_rom_hin_eng_xho_chh_urd_gam_spa_mly_prs_swt_scr_yor_bat_tha_amh_knd_tsn_lda_tur_swe_pol_azi_ven_vie_sod_tsw_moo_swa	-0.704319716276294	-1.69120549832947	0.0941462546424252
389	mlt_ger_swa_nor_hau_owc_aeg_ukr_aze_uzb_yor_jav_cic_lat_alb_bsq_cze_gam_tsn_mnd_swe_prs_tsw_pan_bam_hin_hun_ses_akn_est_bos_amh_geo_krd_ben_lit_bul_heb_amr_por_fin_zul_tag_slo_mao_jpn_tml_kor_glc_fre_xho_pol_bat_svk_tig_ind_cnt_grk_ven_urd_sod_ita_scr_dut_arw_qcu_mol_mcd_rom_lda_wly_rus_sid_ctl_mly_spa_dgb_guj_swt_sun_tha_anl_knd_ewe_bem_azi_afr_eng_tur_dyu_vie_chh_igb_moo_fbf	-0.413408628911517	-0.979742748825152	0.32975495990321
390	heb_svk_igb_mcd_chh_sod_anl_ben_azi_uzb_bem_mao_xho_ita_krd_bsq_prs_tig_bam_cnt_mol_ctl_ven_lit_dyu_arw_hun_yor_ewe_fin_por_amr_geo_scr_lat_ger_pan_owc_amh_afr_est_swa_mly_rus_ind_jpn_knd_kor_dut_pol_cic_cze_bat_guj_wly_sun_mnd_urd_swt_bos_aeg_eng_ukr_grk_alb_qcu_spa_fre_hin_tsn_hau_glc_mlt_bul_jav_swe_ses_rom_lda_tag_tha_gam_tml_fbf_zul_aze_nor_slo_tur_moo_vie_sid_dgb_akn_tsw	-0.451882104999385	-1.07338167033267	0.285877168437231
391	hau_ita_zul_eng_heb_aeg_tig_rom_uzb_azi_yor_bat_fbf_lat_spa_bsq_prs_mlt_tsw_mnd_scr_krd_lda_bul_xho_swe_est_bam_cic_hun_ukr_anl_geo_ger_bos_slo_pol_amr_sid_arw_fin_bem_sun_mol_jav_jpn_knd_kor_nor_ctl_dyu_ben_mao_alb_wly_mly_cnt_fre_igb_guj_amh_afr_glc_mcd_grk_qcu_pan_svk_dut_swt_chh_cze_owc_rus_ind_urd_tsn_hin_ven_tag_tha_sod_tml_akn_ewe_aze_lit_por_tur_swa_vie_gam_ses_moo_dgb	-0.904976343599943	-2.20003403459029	0.0302819863315408
392	anl_ger_swa_ben_hau_mlt_sid_grk_azi_tur_tsw_sun_swt_hin_cze_bsq_ita_wly_akn_mnd_rus_nor_tsn_rom_xho_por_est_moo_dgb_hun_glc_owc_geo_swe_ctl_ukr_eng_amr_gam_mcd_fin_dyu_mly_slo_ind_jpn_tml_kor_scr_urd_fbf_pol_bat_lat_tig_tag_cnt_bul_zul_prs_chh_spa_afr_lit_mol_qcu_guj_krd_svk_ven_amh_dut_aeg_bos_jav_arw_lda_fre_yor_mao_tha_sod_knd_bem_cic_aze_alb_pan_uzb_igb_vie_heb_ses_ewe_bam	-0.312473687671264	-0.73968305334444	0.461355420877599
393	sid_hin_bam_arw_amr_mlt_hau_ben_azi_aze_zul_tag_ven_bos_lit_bsq_urd_heb_fbf_cnt_bul_ita_dyu_ukr_swt_svk_hun_xho_dgb_fin_guj_gam_geo_dut_nor_pol_rus_tig_chh_glc_est_tsw_jav_pan_sun_jpn_tml_kor_ctl_afr_bem_alb_ind_cze_sod_mly_mnd_spa_igb_rom_wly_mcd_ger_mol_swe_qcu_por_grk_prs_swa_anl_lat_owc_eng_mao_fre_cic_krd_lda_bat_tha_amh_knd_yor_moo_uzb_slo_scr_tur_akn_vie_aeg_ses_tsn_ewe	0.693243219488305	1.64647610250651	0.103041110072753
394	tig_prs_cic_mcd_chh_owc_mlt_svk_aze_tur_ven_tag_swt_lat_fre_bsq_glc_hau_dyu_mnd_alb_dut_dgb_eng_tsn_por_hun_xho_ewe_est_pol_wly_geo_pan_lit_afr_krd_aeg_amh_cze_fin_tsw_jav_guj_sun_jpn_knd_kor_grk_slo_swa_mol_bat_rom_sid_ind_cnt_spa_moo_bos_gam_urd_arw_ita_scr_qcu_nor_hin_ctl_fbf_amr_ger_heb_rus_mao_swe_bem_bul_yor_mly_tha_sod_tml_igb_akn_azi_ukr_ben_uzb_zul_vie_anl_ses_lda_bam	-0.479851230309174	-1.14200359294334	0.256384307666537
395	amr_prs_ses_ita_sid_chh_owc_krd_tur_aze_igb_sun_cic_bos_pan_bsq_lat_aeg_swt_mnd_ger_grk_moo_arw_fbf_hin_fin_dyu_ewe_hun_nor_anl_geo_bul_rom_eng_slo_hau_gam_scr_est_yor_ind_pol_mly_jpn_tml_kor_guj_lit_xho_afr_mao_glc_heb_jav_cnt_urd_swa_rus_amh_fre_svk_dut_mol_qcu_spa_swe_cze_akn_tig_ben_mlt_mcd_bat_por_tsw_ukr_dgb_tag_tha_wly_knd_tsn_zul_uzb_ctl_alb_azi_bam_vie_sod_lda_ven_bem	0.0515523149448596	0.121461191544079	0.903587807409111
396	mlt_fre_xho_ger_gam_wly_amh_rus_tur_uzb_dyu_tag_igb_lat_pan_bsq_arw_chh_dgb_cnt_nor_bul_yor_ctl_moo_mol_fin_zul_ewe_hun_rom_hau_geo_eng_slo_guj_pol_sod_aeg_glc_est_akn_mly_swe_ind_jpn_knd_kor_krd_ukr_fbf_prs_bat_bos_owc_mao_mnd_lit_lda_scr_sid_svk_por_urd_ita_qcu_mcd_ben_afr_bem_amr_dut_anl_cze_jav_alb_tsn_hin_cic_sun_tha_tig_tml_ven_swt_azi_grk_spa_aze_tsw_vie_heb_swa_ses_bam	-0.486586143247585	-1.15766542024832	0.24996514641047
397	gam_mol_fbf_pan_tig_amh_sid_ukr_uzb_tur_tsw_sun_dgb_glc_lit_bsq_fre_wly_igb_mnd_alb_slo_ven_mcd_dyu_arw_fin_lda_swt_hun_prs_chh_geo_spa_ctl_rus_scr_aeg_hau_svk_est_xho_ind_dut_mly_jpn_knd_kor_pol_bul_swa_ita_mao_bos_sod_bat_cnt_grk_akn_nor_amr_hin_krd_afr_guj_qcu_cze_eng_lat_bam_mlt_por_owc_swe_jav_ben_ewe_rom_moo_tag_tha_heb_tml_zul_tsn_aze_ger_urd_azi_ses_vie_anl_cic_yor_bem	-0.554959496951775	-1.32264411266315	0.189197051730756
398	chh_mol_bam_fre_amr_sid_tig_rus_aze_azi_cic_sun_zul_afr_ben_bsq_por_gam_ewe_mnd_pol_hin_moo_bul_ven_scr_fin_swt_fbf_hun_prs_hau_geo_lit_dut_ita_lat_amh_mlt_arw_est_ses_jav_ctl_ind_jpn_knd_kor_nor_slo_dyu_bos_mao_eng_anl_bat_cnt_rom_bem_mcd_wly_alb_svk_ger_glc_qcu_krd_swe_grk_yor_aeg_cze_owc_spa_tag_urd_tsn_guj_swa_mly_tha_sod_tml_tsw_xho_uzb_ukr_pan_tur_igb_vie_heb_dgb_akn_lda	0.134439684795373	0.316475853216876	0.752350609311078
399	amh_mcd_ven_bos_tig_heb_hau_nor_uzb_tur_xho_jav_tsw_ben_ita_bsq_krd_wly_bem_mnd_grk_ger_zul_por_dgb_arw_hun_akn_moo_est_fre_aeg_geo_eng_lat_pol_prs_mlt_gam_ctl_fin_dyu_mao_guj_ind_jpn_tml_kor_urd_swe_ses_lit_sun_scr_owc_mly_cnt_slo_ewe_glc_sod_spa_svk_bul_pan_qcu_alb_dut_rom_igb_amr_ukr_sid_mol_tag_cze_bam_hin_swt_bat_tha_chh_knd_fbf_swa_azi_rus_afr_aze_cic_vie_anl_lda_tsn_yor	-0.592838780217492	-1.41802089935149	0.159526769107185
400	mlt_rus_ven_scr_sod_aeg_chh_pan_aze_azi_zul_mly_ses_arw_fre_bsq_swe_heb_ewe_cnt_ita_guj_xho_cze_tsn_ben_est_bem_swa_hun_lat_sid_geo_ger_ukr_bos_grk_wly_amr_por_fin_bam_tag_urd_ind_jpn_tml_kor_glc_hin_swt_lit_bat_pol_gam_sun_mnd_rom_lda_svk_anl_spa_nor_mol_slo_qcu_eng_alb_bul_dyu_amh_ctl_hau_mcd_jav_afr_moo_dut_igb_mao_tha_tig_knd_yor_akn_tur_prs_krd_uzb_cic_vie_owc_tsw_dgb_fbf	-0.201824246504147	-0.476379654262341	0.63492125188976
401	tig_ger_bem_pol_anl_aeg_mlt_urd_aze_azi_moo_sun_swt_pan_scr_bsq_fre_heb_igb_mnd_dut_afr_cic_rus_dgb_bul_fin_akn_tsw_est_svk_wly_geo_swe_prs_hin_krd_chh_amh_mcd_hun_dyu_bat_ctl_jav_jpn_knd_kor_por_ben_ven_grk_ind_lit_sod_mly_cnt_guj_ses_slo_gam_glc_nor_spa_rom_qcu_eng_arw_ita_tsn_sid_bos_owc_alb_mao_ukr_lda_lat_yor_tag_tha_amr_tml_swa_zul_uzb_mol_cze_tur_bam_vie_hau_ewe_fbf_xho	-0.614203539264447	-1.4659508772893	0.146034724897845
402	anl_bos_ven_pan_heb_sod_tig_glc_tur_azi_akn_mao_tsn_alb_rus_bsq_lat_gam_moo_cnt_svk_arw_xho_pol_fbf_hin_hun_bam_swa_fin_por_mlt_geo_ita_spa_ukr_krd_wly_owc_dut_est_igb_bat_scr_ind_jpn_tml_kor_mol_fre_ewe_rom_jav_prs_hau_mly_mnd_urd_swt_nor_amh_guj_cze_lit_mcd_qcu_slo_eng_swe_cic_amr_ctl_sid_bul_tag_grk_lda_afr_dgb_sun_tha_aeg_knd_tsw_zul_uzb_ben_ger_aze_bem_vie_chh_dyu_yor_ses	-0.435495818501934	-1.03332914935823	0.304129547714386
403	aeg_bul_ses_alb_wly_chh_sid_afr_aze_uzb_zul_tag_ewe_prs_lat_bsq_scr_sod_xho_cnt_ben_bos_swt_ctl_moo_glc_est_bem_tsn_fin_rom_tig_geo_ukr_hin_fre_ita_anl_amh_grk_hun_bam_ind_guj_sun_jpn_knd_kor_ger_slo_ven_urd_mly_svk_owc_jav_mnd_spa_igb_pan_amr_swe_mol_nor_lit_qcu_arw_rus_por_lda_gam_pol_mlt_dut_bat_krd_akn_eng_yor_mao_tha_heb_tml_fbf_dyu_azi_mcd_cze_tur_tsw_vie_hau_dgb_cic_swa	-0.348505389294061	-0.825965157245309	0.410937766065544
404	mlt_bul_bam_dut_sod_tig_hau_eng_uzb_azi_swa_mao_moo_lat_urd_bsq_spa_aeg_dyu_mnd_por_pol_akn_lit_zul_scr_est_yor_ewe_hun_mcd_amh_geo_ita_arw_guj_ctl_owc_heb_grk_fin_fbf_bat_ger_sun_jpn_knd_kor_bos_hin_tsn_prs_ind_rus_chh_mly_cnt_glc_cic_nor_sid_svk_ben_cze_swe_qcu_fre_alb_krd_xho_anl_ukr_wly_mol_jav_slo_ses_afr_swt_tag_tha_gam_tml_tsw_dgb_aze_rom_pan_tur_lda_vie_amr_igb_bem_ven	-0.769719172016971	-1.85163618775566	0.0672511124228962
405	wly_lat_zul_pol_sod_tig_mlt_scr_aze_tur_tsn_sun_igb_rus_pan_bsq_krd_amr_swt_mnd_hin_rom_bem_ben_lda_cze_est_moo_ven_fin_ger_hau_geo_grk_nor_por_svk_gam_anl_ctl_hun_bam_bat_swe_jav_jpn_knd_kor_eng_bos_ses_guj_mly_slo_heb_tag_cnt_mcd_cic_arw_chh_ita_bul_afr_urd_qcu_dut_fre_alb_yor_owc_mol_sid_ukr_ind_spa_akn_lit_tsw_mao_tha_amh_tml_ewe_xho_uzb_glc_prs_azi_swa_vie_aeg_dgb_fbf_dyu	-0.55000079547188	-1.30997059290723	0.193432331857835
406	owc_ita_ses_fre_gam_hau_heb_spa_azi_uzb_ewe_bat_yor_ger_ukr_bsq_slo_amr_cic_mnd_mcd_glc_tsw_cze_igb_mol_hun_akn_swt_fin_ctl_aeg_geo_grk_swe_svk_pol_anl_sid_urd_est_ven_mao_ben_ind_jpn_tml_kor_bos_lit_moo_pan_tag_prs_tig_jav_cnt_lat_bem_rom_amh_scr_arw_hin_alb_qcu_eng_nor_guj_zul_wly_afr_sod_dut_mly_bul_bam_por_lda_sun_tha_mlt_knd_xho_fbf_aze_krd_rus_tur_tsn_vie_chh_dgb_swa_dyu	-0.829346088031516	-1.99869472419214	0.0485609615184128
407	wly_scr_xho_ctl_tig_sod_mlt_afr_tur_uzb_swt_ind_zul_ger_urd_bsq_lat_heb_tsn_cnt_ukr_fre_cic_rus_tsw_svk_fin_ven_fbf_hun_arw_hau_geo_dut_spa_guj_prs_gam_amh_pan_est_akn_mao_ita_sun_jpn_knd_kor_mcd_mol_dyu_rom_jav_hin_amr_tag_mnd_por_yor_krd_owc_swe_ben_cze_nor_qcu_bos_alb_lit_lda_anl_glc_aeg_eng_mly_pol_ses_bul_moo_bat_tha_chh_tml_ewe_bam_aze_slo_grk_azi_bem_vie_sid_dgb_swa_igb	1.12051506260762	2.71132170340137	0.00798210794493193
408	anl_krd_akn_pol_wly_amh_sod_glc_tur_uzb_dgb_mly_zul_pan_hin_bsq_lat_mlt_ewe_mnd_mcd_nor_bam_grk_ven_ita_hun_dyu_ses_fin_svk_gam_geo_rom_fre_cze_lit_aeg_sid_bul_est_tsw_tag_alb_sun_jpn_knd_kor_ben_swe_lda_ukr_ind_por_owc_jav_cnt_arw_tsn_eng_amr_spa_afr_bos_scr_qcu_dut_ger_mol_moo_heb_prs_hau_ctl_mao_slo_cic_guj_fbf_bat_tha_chh_tml_bem_swt_azi_rus_urd_aze_xho_vie_tig_igb_yor_swa	0.0611495562789219	0.143992841326026	0.885817687007748
409	amh_guj_lda_swe_aeg_wly_owc_mcd_tur_azi_tsw_mly_bem_krd_dut_bsq_nor_anl_igb_mnd_fre_prs_xho_eng_dyu_ctl_fin_dgb_moo_est_cze_gam_geo_lat_ukr_alb_por_mlt_sod_svk_hun_yor_ind_rus_sun_jpn_tml_kor_spa_mol_tsn_grk_bat_bul_heb_jav_cnt_bos_fbf_ita_tig_rom_urd_scr_pan_qcu_arw_ger_pol_akn_amr_hin_chh_ben_mao_afr_swa_slo_bam_tag_tha_hau_knd_swt_ses_uzb_lit_glc_aze_zul_vie_sid_cic_ven_ewe	0.187818305472944	0.441809881039867	0.65965241866649
410	wly_ukr_dyu_krd_owc_mlt_chh_lat_azi_aze_moo_mly_tsw_lit_cze_bsq_swe_amr_dgb_mnd_guj_glc_swa_spa_bem_afr_fin_akn_igb_est_ctl_gam_geo_mcd_prs_svk_grk_heb_anl_ita_hun_swt_jav_ben_mao_jpn_tml_kor_pan_rom_tsn_pol_ind_nor_hau_sun_cnt_ger_yor_mol_sid_hin_arw_slo_fre_qcu_urd_bos_bul_zul_tig_rus_amh_eng_tag_dut_ven_por_bam_bat_tha_sod_knd_fbf_ewe_uzb_scr_alb_tur_xho_vie_aeg_ses_lda_cic	-0.910707414013214	-2.20734165273475	0.0297503803358318
411	tig_alb_bam_pan_hau_amr_sid_mcd_azi_uzb_xho_mao_ewe_dut_glc_bsq_svk_mlt_tsw_cnt_mol_spa_dyu_bul_yor_slo_est_swt_swa_fin_prs_amh_geo_scr_guj_afr_rom_aeg_wly_lit_hun_lda_tag_grk_mly_jpn_tml_kor_hin_cze_zul_ben_ind_urd_sod_sun_mnd_bos_akn_rus_anl_nor_arw_ita_swe_qcu_lat_ukr_por_tsn_chh_fre_heb_eng_bat_ger_dgb_krd_igb_jav_tha_gam_knd_ven_bem_tur_ctl_pol_aze_moo_vie_owc_fbf_ses_cic	0.772068645507303	1.83253460815623	0.07007182256473
412	wly_svk_swt_eng_heb_sid_aeg_slo_aze_azi_ven_mao_dgb_urd_afr_bsq_lit_amh_lda_mnd_grk_ukr_fbf_rus_bem_swe_hun_yor_zul_est_alb_mlt_geo_mcd_lat_ben_hin_chh_amr_prs_fin_xho_sun_krd_bat_jpn_tml_kor_scr_ger_ses_bul_jav_dut_hau_tag_cnt_ita_swa_guj_gam_cze_pan_spa_por_qcu_nor_rom_pol_moo_sod_mol_anl_arw_mly_bos_tsn_glc_dyu_ind_tha_tig_knd_ewe_igb_tur_fre_ctl_uzb_akn_vie_owc_tsw_bam_cic	-0.0666597004429153	-0.157051406045547	0.875544792119974
413	gam_por_dyu_ger_wly_chh_tig_bul_azi_uzb_zul_mly_ses_glc_alb_bsq_lit_amh_tsn_cnt_fre_grk_dgb_slo_fbf_guj_est_bem_lda_hun_scr_mlt_geo_arw_rus_ctl_urd_amr_hau_swe_fin_yor_tag_cze_sun_jpn_tml_kor_lat_mol_swa_hin_ind_ben_aeg_jav_mnd_rom_xho_afr_sid_krd_spa_prs_svk_qcu_nor_pol_dut_akn_sod_ukr_heb_ita_bat_pan_cic_mcd_moo_mao_tha_owc_knd_swt_ven_tur_bos_eng_aze_igb_vie_anl_ewe_tsw_bam	0.163436567847448	0.38472280213756	0.701321185307011
414	aeg_ger_igb_slo_hau_tig_chh_eng_aze_uzb_ses_jav_swa_rus_nor_bsq_mol_mlt_akn_cnt_afr_krd_moo_pan_dgb_por_est_dyu_bem_hun_dut_gam_geo_pol_prs_fre_glc_heb_sod_lit_fin_bam_mao_ukr_mly_jpn_tml_kor_arw_mcd_ewe_bul_ind_ctl_amh_bat_mnd_lat_cic_guj_owc_grk_scr_urd_spa_qcu_bos_ita_svk_yor_sid_alb_anl_swe_sun_cze_lda_rom_zul_tag_tha_amr_knd_tsn_xho_tur_hin_ben_azi_swt_vie_wly_tsw_fbf_ven	-0.175220771971046	-0.413772145884939	0.679993639413785
415	wly_ukr_dgb_svk_mlt_chh_amh_por_tur_aze_cic_tag_lda_fre_grk_bsq_nor_aeg_igb_mnd_rus_arw_tsw_cze_xho_slo_fin_yor_bem_est_bos_sod_geo_lit_ger_swe_eng_anl_gam_afr_hun_swa_bat_alb_ind_jpn_tml_kor_glc_dut_ses_lat_sun_urd_hau_mly_cnt_bul_fbf_prs_owc_ita_ctl_mol_ben_qcu_mcd_hin_krd_ven_amr_spa_heb_pol_mao_pan_tsn_guj_zul_jav_tha_tig_knd_akn_ewe_azi_rom_scr_uzb_dyu_vie_sid_bam_swt_moo	0.430650637515573	1.01597190836346	0.312278626388372
416	aeg_rom_xho_ctl_anl_amr_wly_rus_aze_tur_swt_tag_bam_por_ita_bsq_hin_heb_igb_cnt_pan_cze_bem_afr_ewe_slo_est_tsw_akn_fin_dut_owc_geo_nor_urd_scr_pol_sod_tig_alb_hun_zul_sun_svk_ind_jpn_knd_kor_mcd_bul_fbf_eng_bat_lat_sid_jav_mnd_swe_lda_krd_chh_prs_ger_ukr_arw_qcu_spa_lit_guj_dgb_gam_ben_amh_grk_mao_mol_swa_fre_dyu_mly_tha_hau_tml_cic_ven_azi_bos_glc_uzb_yor_vie_mlt_moo_ses_tsn	-0.697972580579807	-1.67526596082224	0.0972414360171588
417	gam_svk_lda_lat_mlt_hau_amr_arw_aze_uzb_dgb_bat_yor_grk_guj_bsq_afr_amh_bam_mnd_pol_cze_ven_ita_akn_lit_hun_swa_cic_est_slo_sid_geo_spa_mol_krd_scr_owc_sod_dut_fin_igb_tag_nor_ind_jpn_tml_kor_ger_pan_ewe_hin_mly_bul_chh_sun_cnt_alb_tsn_rus_heb_ukr_prs_fre_swe_qcu_por_ctl_eng_fbf_wly_glc_tig_mcd_mao_bos_dyu_urd_swt_jav_tha_aeg_knd_tsw_bem_tur_ben_rom_azi_zul_vie_anl_ses_xho_moo	-0.324295847458901	-0.767121252956912	0.44495255086864
418	amr_ben_akn_lat_wly_aeg_anl_rus_uzb_aze_moo_ind_cic_bos_por_bsq_mol_mlt_ven_mnd_pol_ger_bem_spa_zul_rom_fin_swt_swa_hun_ukr_amh_geo_svk_lit_ctl_scr_sid_heb_prs_est_dgb_bat_urd_jav_jpn_tml_kor_afr_slo_ewe_arw_tag_pan_chh_mao_cnt_swe_lda_eng_tig_nor_cze_bul_krd_qcu_hin_ita_mcd_dyu_sod_guj_hau_grk_mly_dut_tsn_fre_xho_sun_tha_gam_knd_bam_ses_tur_glc_alb_azi_fbf_vie_owc_yor_igb_tsw	-0.527441096236353	-1.25576663052265	0.212346387773433
419	wly_scr_bam_mol_mlt_sod_sid_bos_aze_uzb_xho_sun_ses_afr_rus_bsq_ukr_amh_lda_mnd_spa_svk_ven_glc_cic_guj_hun_bem_tsn_fin_ger_gam_geo_krd_mcd_eng_ctl_amr_tig_prs_est_ewe_mao_cze_jav_jpn_tml_kor_fre_rom_moo_pol_tag_dut_heb_bat_cnt_alb_yor_urd_owc_swe_lat_arw_ben_qcu_por_ita_hin_igb_chh_lit_aeg_grk_mly_pan_zul_slo_tsw_ind_tha_anl_knd_akn_swa_tur_bul_nor_azi_dgb_vie_hau_swt_dyu_fbf	0.149254135500287	0.351899097286872	0.725710050255458
420	owc_mol_ewe_nor_amh_heb_tig_mcd_azi_tur_bem_mly_zul_grk_swe_bsq_alb_hau_swt_cnt_lat_fre_lda_rus_yor_rom_fin_xho_fbf_est_prs_mlt_geo_scr_svk_glc_guj_anl_chh_pol_hun_ven_sun_cze_jav_jpn_knd_kor_krd_ita_akn_ctl_mao_hin_amr_ind_mnd_arw_tsn_spa_sid_dut_bos_por_bul_qcu_lit_urd_ukr_cic_sod_slo_gam_ben_bat_afr_moo_pan_dgb_tag_tha_aeg_tml_igb_dyu_aze_ger_eng_uzb_ses_vie_wly_bam_swa_tsw	-0.487697759714091	-1.16056466484504	0.24878948419255
421	heb_arw_fbf_pol_chh_owc_wly_urd_uzb_aze_cic_tag_lda_bul_spa_bsq_lit_amr_ses_cnt_hin_ukr_moo_ita_xho_swe_fin_ven_swt_hun_krd_sod_geo_prs_ger_dut_guj_anl_aeg_rus_est_swa_mao_eng_ind_jpn_tml_kor_pan_fre_igb_grk_sun_cze_gam_jav_mnd_ctl_ewe_por_mlt_mol_slo_svk_alb_qcu_afr_lat_bos_dyu_hau_ben_tig_glc_bat_scr_dgb_mcd_zul_mly_tha_sid_knd_bam_tsw_azi_nor_rom_tur_bem_vie_amh_akn_yor_tsn	-1.00067565203995	-2.43632195636618	0.0167417585863203
422	amh_por_tsn_slo_wly_amr_hau_arw_aze_azi_akn_sun_fbf_scr_ita_bsq_afr_chh_igb_mnd_eng_mol_ven_rus_xho_hin_hun_zul_cic_est_guj_mlt_geo_pol_glc_dut_grk_sod_owc_ben_fin_swt_ind_fre_tag_jpn_knd_kor_swe_lat_swa_ger_mly_nor_anl_jav_cnt_bul_dgb_rom_gam_lit_svk_alb_spa_qcu_ukr_pan_mcd_yor_aeg_urd_heb_ctl_bat_cze_moo_bos_ewe_mao_tha_tig_tml_tsw_bam_uzb_prs_krd_tur_dyu_vie_sid_ses_bem_lda	0.214508905187266	0.504964613211116	0.614778215710944
423	owc_lit_dgb_guj_sod_heb_hau_mol_tur_aze_lda_mly_swt_ctl_svk_bsq_mcd_amh_moo_mnd_cze_ger_tsw_ita_swa_arw_fin_zul_ewe_hun_rom_sid_geo_scr_pol_bul_slo_tig_chh_urd_est_fbf_bat_bos_sun_jpn_knd_kor_fre_glc_akn_eng_ind_lat_anl_jav_cnt_prs_igb_dut_aeg_spa_ukr_alb_krd_qcu_rus_nor_por_bem_mlt_afr_wly_swe_mao_hin_ven_ben_cic_tag_tha_gam_tml_dyu_tsn_azi_grk_pan_uzb_xho_vie_amr_bam_yor_ses	-0.0121209044671693	-0.0285554631412475	0.97728032151553
424	gam_krd_xho_bul_tig_hau_chh_swe_azi_uzb_swa_bat_lda_rom_lit_bsq_cze_amh_ewe_mnd_svk_ukr_dyu_bos_tsn_afr_est_ses_bem_fin_rus_heb_geo_lat_fre_prs_ben_aeg_mlt_pan_hun_dgb_ind_scr_mao_jpn_knd_kor_arw_mol_yor_mcd_sun_urd_owc_tag_cnt_por_ven_alb_amr_nor_eng_glc_pol_qcu_ger_grk_guj_fbf_wly_slo_sid_ctl_jav_spa_zul_ita_cic_mly_tha_sod_tml_igb_moo_aze_dut_hin_tur_bam_vie_anl_swt_akn_tsw	-0.953881883333375	-2.32165680025603	0.0224352112589672
425	amh_ctl_igb_ukr_aeg_anl_owc_hin_uzb_aze_swt_mly_xho_fre_prs_bsq_afr_heb_lda_mnd_bos_krd_zul_ger_cic_por_est_tsw_tsn_fin_glc_chh_geo_lit_spa_dut_pol_wly_mlt_pan_hun_dgb_ind_guj_mao_jpn_tml_kor_rom_scr_bam_rus_tag_svk_sid_jav_cnt_mol_moo_ben_hau_ita_lat_nor_alb_qcu_grk_arw_cze_fbf_gam_urd_amr_mcd_bat_eng_yor_slo_ewe_sun_tha_sod_knd_akn_ven_azi_bul_swe_tur_ses_vie_tig_dyu_bem_swa	-0.166083100720487	-0.392342793694173	0.695702683143713
426	heb_eng_bem_cze_wly_sid_sod_ger_aze_uzb_lda_tag_dgb_spa_lit_bsq_ukr_tig_swt_cnt_mcd_ctl_tsw_urd_xho_nor_fin_zul_ses_hun_svk_gam_geo_slo_por_pan_scr_owc_aeg_pol_est_moo_mao_hin_mly_jpn_knd_kor_ben_prs_yor_afr_bat_glc_amh_jav_mnd_fre_igb_bos_anl_rom_dut_swe_arw_qcu_ita_grk_bul_akn_hau_mol_chh_alb_ind_guj_ewe_krd_bam_sun_tha_mlt_tml_ven_tsn_tur_rus_lat_azi_cic_vie_amr_fbf_dyu_swa	-0.357391251459964	-0.846983948120644	0.399178411210023
427	amr_slo_tsw_spa_wly_owc_sid_mcd_uzb_azi_xho_mly_yor_prs_fre_bsq_krd_aeg_moo_mnd_ben_ita_tsn_por_cic_lat_hun_dgb_lda_fin_glc_mlt_geo_nor_rom_mol_swe_tig_gam_pol_est_dyu_tag_ukr_sun_jpn_tml_kor_lit_ctl_ven_cze_ind_eng_chh_bat_cnt_arw_igb_bul_sod_urd_rus_svk_hin_qcu_dut_scr_bos_bam_heb_afr_amh_ger_jav_grk_fbf_guj_ses_mao_tha_hau_knd_swa_ewe_tur_pan_alb_aze_akn_vie_anl_swt_bem_zul	-0.801040454434606	-1.93181151629884	0.0564269396880208
428	heb_slo_lda_urd_aeg_amh_wly_pan_uzb_tur_bam_mly_xho_ctl_scr_bsq_bos_owc_ses_cnt_ita_rom_dyu_arw_tsn_guj_fin_fbf_yor_hun_mol_sod_geo_glc_alb_pol_ukr_sid_anl_swe_est_dgb_tag_cze_jav_jpn_knd_kor_grk_spa_ven_lit_mao_fre_tig_ind_mnd_eng_bem_hin_chh_afr_dut_ben_ger_qcu_prs_lat_nor_igb_hau_rus_mlt_krd_sun_svk_akn_por_zul_bat_tha_gam_tml_swt_moo_aze_mcd_bul_azi_tsw_vie_amr_cic_ewe_swa	-0.295151469900083	-0.699092242551052	0.48623912780519
429	sod_por_zul_ctl_sid_mlt_owc_cze_uzb_azi_bem_ind_igb_swe_arw_bsq_slo_aeg_dyu_cnt_pan_ger_ewe_eng_swa_prs_hun_ses_ven_fin_nor_amr_geo_svk_rom_afr_guj_anl_amh_lit_est_yor_sun_ben_jav_jpn_tml_kor_urd_dut_tsn_mol_mly_fre_tig_tag_mnd_bos_lda_mcd_chh_hin_spa_ita_lat_qcu_krd_bul_glc_swt_hau_alb_wly_ukr_mao_scr_tsw_pol_cic_bat_tha_heb_knd_fbf_bam_aze_grk_rus_tur_moo_vie_gam_dgb_akn_xho	-0.744602715602735	-1.78818150835354	0.0770033694828407
430	hau_por_tsw_prs_chh_tig_owc_cze_tur_uzb_ewe_sun_akn_eng_lit_bsq_urd_aeg_yor_mnd_arw_afr_lda_grk_ses_bul_est_bem_ven_fin_ger_mlt_geo_pan_scr_slo_rom_amr_amh_alb_hun_moo_bat_ukr_mly_jpn_knd_kor_mol_spa_xho_lat_mao_pol_gam_jav_cnt_swe_swa_rus_heb_svk_guj_hin_ctl_qcu_dut_ita_krd_zul_wly_fre_sod_nor_ind_ben_dyu_glc_cic_tag_tha_sid_tml_tsn_dgb_azi_mcd_bos_aze_bam_vie_anl_swt_fbf_igb	-0.518555146098598	-1.23489860195615	0.219979134538707
431	amr_urd_dgb_ben_chh_aeg_sod_cze_uzb_azi_xho_tag_igb_lat_afr_bsq_mcd_owc_tsn_mnd_lit_bos_fbf_scr_lda_ctl_hun_yor_zul_est_spa_anl_geo_swe_pol_eng_mol_amh_mlt_ger_fin_swt_sun_guj_bat_jpn_tml_kor_pan_grk_cic_svk_ind_slo_tig_mly_cnt_rom_ewe_fre_hau_glc_por_ukr_ita_qcu_nor_prs_rus_ses_wly_arw_heb_krd_mao_dut_bam_bul_tsw_jav_tha_sid_knd_akn_swa_tur_hin_alb_aze_ven_vie_gam_bem_dyu_moo	-0.626305977159879	-1.49665921611575	0.137868127458634
432	owc_ctl_akn_ita_hau_sod_amh_glc_uzb_aze_xho_jav_fbf_eng_grk_bsq_cze_wly_swt_mnd_alb_hin_ses_prs_cic_swe_hun_lda_ven_fin_bos_sid_geo_afr_scr_mol_ben_mlt_heb_spa_est_igb_mly_pan_mao_jpn_tml_kor_svk_mcd_dyu_slo_tag_bul_tig_bat_cnt_nor_yor_lat_gam_fre_urd_pol_por_qcu_guj_ger_rus_dgb_amr_krd_chh_dut_sun_arw_zul_lit_bam_ind_tha_aeg_knd_tsw_swa_tur_ukr_rom_azi_tsn_vie_anl_ewe_bem_moo	-0.341131874985835	-0.808704651042842	0.42074906454302
433	heb_spa_dyu_dut_sod_chh_owc_ben_aze_tur_tsn_jav_lda_lat_ukr_bsq_alb_sid_tsw_cnt_glc_slo_swa_swe_ses_fre_hun_bem_fbf_est_nor_tig_geo_prs_lit_guj_cze_gam_anl_bos_fin_bam_mly_scr_sun_jpn_tml_kor_mol_arw_cic_ctl_ind_bul_aeg_bat_mnd_pol_swt_krd_hau_por_svk_rus_eng_qcu_hin_ita_urd_xho_amh_mcd_wly_grk_tag_afr_moo_rom_zul_mao_tha_mlt_knd_igb_ven_azi_ger_pan_uzb_dgb_vie_amr_akn_yor_ewe	-0.0984099808570415	-0.231799701763412	0.817202869251044
434	wly_guj_yor_ita_sid_aeg_hau_prs_uzb_aze_cic_mly_swt_por_grk_bsq_mcd_anl_tsn_mnd_glc_rom_tsw_slo_xho_bul_hun_ven_bem_est_nor_owc_geo_lat_eng_scr_krd_chh_sod_svk_fin_igb_tag_spa_ind_jpn_tml_kor_mol_swe_dyu_ben_mao_urd_amh_bat_cnt_ctl_fbf_pol_mlt_cze_ger_rus_bos_qcu_dut_arw_hin_zul_tig_afr_amr_fre_jav_pan_bam_alb_ewe_sun_tha_gam_knd_moo_ses_azi_ukr_lit_tur_akn_vie_heb_dgb_swa_lda	-0.472946564142134	-1.12435187250427	0.263757475948513
435	amh_bos_xho_afr_chh_sid_wly_hin_uzb_azi_ven_bat_yor_pol_svk_bsq_rus_owc_dgb_cnt_prs_urd_bam_nor_igb_lit_hun_ses_swa_fin_spa_aeg_geo_rom_por_mcd_krd_hau_amr_ukr_est_ewe_tag_ita_jav_jpn_knd_kor_arw_grk_lda_pan_mao_guj_sod_mly_mnd_ger_swt_lat_mlt_bul_ctl_dut_slo_qcu_cze_eng_swe_zul_gam_fre_tig_glc_ind_scr_moo_mol_fbf_sun_tha_anl_tml_dyu_tsn_aze_ben_alb_tur_tsw_vie_heb_akn_cic_bem	-0.489862566695955	-1.16457427267519	0.247170045426492
436	wly_grk_lda_rus_heb_amr_aeg_bul_tur_aze_akn_mly_bem_glc_ctl_bsq_eng_sod_xho_cnt_ger_hin_swt_alb_dyu_ukr_est_dgb_zul_fin_arw_anl_geo_swe_ben_lat_svk_amh_mlt_mcd_hun_igb_mao_scr_sun_jpn_knd_kor_rom_dut_tsn_spa_tag_fre_owc_bat_mnd_slo_swa_guj_tig_mol_lit_prs_nor_qcu_bos_cze_pol_moo_chh_urd_gam_afr_jav_ita_ses_pan_ven_ind_tha_hau_tml_fbf_bam_uzb_krd_por_azi_tsw_vie_sid_cic_yor_ewe	-0.921175947442443	-2.2317353746871	0.0280344133170878
437	mlt_por_cic_pol_owc_amr_anl_lat_uzb_aze_bam_bat_ewe_ger_afr_bsq_eng_sod_ses_mnd_arw_slo_akn_spa_dgb_alb_fin_lda_xho_hun_prs_sid_geo_scr_nor_svk_ctl_heb_aeg_bos_est_ven_sun_dut_tag_jpn_tml_kor_bul_glc_igb_swe_mly_urd_tig_ind_cnt_grk_swa_ben_chh_ukr_ita_cze_hin_qcu_lit_pan_mol_moo_hau_krd_amh_rus_jav_rom_fbf_mcd_swt_mao_tha_gam_knd_tsn_dyu_azi_guj_fre_tur_zul_vie_wly_tsw_bem_yor	-0.983009898155985	-2.39977345157363	0.0183981902978831
438	anl_lat_fbf_ukr_chh_amr_heb_bos_uzb_tur_xho_sun_swt_lit_pan_bsq_urd_sod_ewe_mnd_bul_grk_moo_scr_dgb_ger_est_dyu_lda_fin_fre_tig_geo_pol_hin_rus_por_owc_aeg_ben_hun_swa_tag_nor_ind_jpn_knd_kor_swe_ita_tsn_mcd_jav_alb_mlt_mly_cnt_krd_yor_spa_wly_arw_prs_eng_mol_qcu_dut_glc_cze_tsw_hau_ctl_amh_guj_mao_afr_zul_svk_bam_bat_tha_gam_tml_bem_ses_aze_slo_rom_azi_igb_vie_sid_ven_akn_cic	-0.311125443805709	-0.735609937784823	0.463819315244485
439	sid_lat_xho_mcd_hau_gam_chh_swe_uzb_aze_bem_tag_yor_arw_hin_bsq_rom_sod_zul_cnt_scr_pol_akn_por_bam_afr_fin_fbf_swt_hun_ita_aeg_geo_alb_nor_ben_ger_wly_heb_ukr_est_swa_mao_prs_bat_jpn_tml_kor_mol_spa_dgb_dut_mly_svk_anl_ind_mnd_rus_dyu_ctl_owc_grk_bos_cze_guj_qcu_lit_slo_bul_lda_mlt_urd_amh_eng_sun_krd_moo_glc_cic_jav_tha_amr_knd_igb_tsn_azi_pan_fre_tur_ewe_vie_tig_ses_ven_tsw	-0.664452419235686	-1.59369582800632	0.114397346074241
440	chh_pol_lda_ger_gam_hau_wly_bos_tur_uzb_swt_jav_fbf_spa_grk_bsq_cze_owc_zul_cnt_rus_slo_akn_scr_ewe_pan_hun_bam_dgb_est_glc_sid_geo_arw_ita_nor_dut_aeg_heb_prs_fin_swa_tag_mcd_mao_jpn_tml_kor_mol_hin_igb_lat_ind_svk_sod_mly_mnd_ukr_tsn_ben_amr_fre_alb_rom_swe_qcu_lit_ctl_eng_xho_tig_urd_anl_afr_sun_guj_moo_por_dyu_bat_tha_amh_knd_bem_yor_azi_bul_krd_aze_ses_vie_mlt_cic_tsw_ven	-0.00479494584550344	-0.0112981169990278	0.99100979996972
441	owc_cze_xho_pol_tig_amh_heb_lit_azi_tur_ven_tag_tsw_bos_scr_bsq_nor_chh_yor_cnt_krd_fre_fbf_pan_swa_arw_est_ewe_bam_hun_rus_mlt_geo_spa_ita_alb_eng_aeg_hau_slo_fin_ses_ind_ben_mao_jpn_tml_kor_mol_svk_cic_ger_jav_lat_amr_bat_mnd_glc_lda_grk_gam_afr_rom_ukr_swe_qcu_hin_bul_por_akn_sid_mcd_wly_guj_mly_urd_igb_dut_dyu_sun_tha_anl_knd_moo_tsn_aze_prs_ctl_uzb_dgb_vie_sod_zul_swt_bem	-0.0553978634510703	-0.130599507773174	0.896374217878764
442	gam_lit_cic_prs_amr_aeg_chh_nor_uzb_aze_lda_mly_bem_pol_mol_bsq_ukr_anl_tsw_mnd_ctl_krd_bam_ita_zul_alb_hun_moo_igb_fin_slo_hau_geo_rus_lat_fre_bos_sid_sod_grk_est_dgb_jav_urd_bat_jpn_tml_kor_por_spa_xho_ger_mao_swe_owc_sun_cnt_svk_ewe_guj_heb_eng_scr_bul_cze_qcu_pan_mcd_afr_akn_amh_hin_tig_dut_ind_arw_yor_glc_ven_tag_tha_wly_knd_fbf_tsn_azi_ben_rom_tur_swa_vie_mlt_ses_swt_dyu	-0.545925276009484	-1.30403797507812	0.195439060670938
443	mlt_urd_lda_scr_chh_amh_gam_ctl_aze_tur_dgb_sun_ses_cze_mcd_bsq_eng_owc_yor_mnd_rus_rom_bam_spa_moo_swe_hun_bem_igb_est_pan_sid_geo_bos_svk_lit_alb_wly_amr_dut_fin_akn_mao_ben_tag_jpn_tml_kor_ger_afr_fbf_prs_jav_guj_hau_ind_cnt_nor_cic_glc_heb_lat_ita_krd_slo_qcu_ukr_arw_mol_tsw_aeg_fre_anl_grk_bat_por_xho_hin_swt_mly_tha_sod_knd_tsn_ven_uzb_pol_bul_azi_dyu_vie_tig_zul_ewe_swa	-0.227485323275504	-0.538213105375273	0.591715734594178
444	mlt_rus_moo_krd_hau_amh_tig_mcd_tur_aze_tsn_bat_ewe_prs_lat_bsq_por_heb_bem_mnd_cze_pan_swa_ben_dyu_dut_fin_swt_tsw_est_ita_gam_geo_fre_bul_slo_alb_aeg_sod_mol_hun_lda_mly_afr_ind_jpn_tml_kor_scr_arw_bam_urd_jav_grk_sid_tag_cnt_swe_xho_ctl_anl_ger_spa_guj_lit_qcu_svk_pol_rom_cic_owc_glc_amr_nor_mao_hin_akn_eng_fbf_sun_tha_chh_knd_zul_dgb_uzb_ukr_bos_azi_yor_vie_wly_igb_ven_ses	-0.165523186588077	-0.390315134614612	0.697196110163233
445	tig_fre_lda_alb_anl_chh_heb_dut_tur_azi_dgb_jav_bam_pan_mol_bsq_nor_amh_tsn_mnd_cze_bos_cic_urd_fbf_eng_fin_tsw_ven_est_ukr_hau_geo_krd_ger_hin_pol_mlt_wly_glc_hun_xho_sun_slo_bat_jpn_tml_kor_prs_swe_ewe_ita_mao_rus_amr_mly_cnt_svk_bem_bul_gam_spa_afr_rom_por_qcu_arw_scr_lat_zul_sod_ben_sid_ctl_ind_guj_ses_lit_swt_tag_tha_owc_knd_yor_igb_uzb_grk_mcd_aze_akn_vie_aeg_swa_moo_dyu	-0.00487248052803741	-0.0114764379527448	0.990867911683527
446	amr_alb_swt_ben_chh_sod_gam_slo_uzb_aze_moo_mao_ses_lat_rom_bsq_spa_heb_zul_cnt_por_pan_fbf_rus_igb_ctl_hun_dyu_lda_est_dut_hau_geo_guj_krd_ger_cze_sid_tig_mol_fin_akn_tag_lit_ind_jpn_knd_kor_bos_grk_xho_ukr_sun_eng_owc_bat_mnd_swe_bem_ita_amh_urd_prs_afr_arw_qcu_scr_mcd_hin_bam_wly_nor_anl_svk_jav_fre_dgb_glc_tsn_mly_tha_aeg_tml_ewe_yor_azi_pol_bul_tur_cic_vie_mlt_ven_tsw_swa	-0.800076981098133	-1.93641700878023	0.0558526989189263
447	mlt_ita_dyu_cze_sod_heb_anl_ben_azi_uzb_akn_mly_ewe_swe_glc_bsq_slo_aeg_ses_mnd_ctl_afr_fbf_eng_swt_rom_est_ven_bem_hun_arw_sid_geo_ger_krd_nor_bul_wly_amh_mcd_fin_dgb_mao_grk_tag_jpn_knd_kor_bos_dut_cic_hin_sun_prs_amr_jav_cnt_scr_lda_lit_tig_guj_fre_rus_por_qcu_urd_spa_mol_igb_gam_pol_owc_svk_bat_alb_xho_ukr_swa_ind_tha_hau_tml_zul_tsn_tur_lat_pan_aze_tsw_vie_chh_yor_bam_moo	-0.546624650776228	-1.30323426761007	0.19571210619491
448	amh_scr_igb_ita_chh_aeg_sod_hin_azi_uzb_bem_ind_akn_guj_urd_bsq_pol_anl_swa_mnd_nor_slo_zul_dut_dgb_fre_hun_ven_swt_fin_bul_owc_geo_svk_por_ctl_prs_heb_hau_cze_est_dyu_jav_grk_bat_jpn_knd_kor_eng_glc_tsw_lat_tag_ben_gam_mao_cnt_rom_bam_alb_tig_spa_swe_arw_lit_qcu_mol_mcd_krd_cic_mlt_rus_sid_bos_sun_afr_yor_ukr_tsn_mly_tha_wly_tml_moo_lda_tur_pan_ger_aze_ewe_vie_amr_fbf_xho_ses	-0.826263925891602	-1.99232756717408	0.0492671519686841
449	gam_bos_swa_mol_sid_mlt_chh_spa_aze_azi_ses_sun_tsn_nor_cze_bsq_glc_heb_swt_cnt_prs_urd_bem_arw_cic_afr_fin_ewe_xho_est_grk_tig_geo_hin_ita_svk_bul_owc_hau_ctl_hun_zul_tag_dut_mly_jpn_tml_kor_rus_por_yor_krd_jav_fre_amh_mao_mnd_rom_dyu_eng_anl_guj_swe_slo_ger_qcu_pol_lit_mcd_moo_amr_lat_aeg_alb_ind_pan_lda_ukr_tsw_bat_tha_sod_knd_dgb_igb_tur_scr_ben_uzb_akn_vie_wly_ven_bam_fbf	0.541517791393975	1.28134820031502	0.203257112295259
450	wly_afr_dgb_dut_amr_owc_anl_cze_uzb_tur_dyu_tag_bem_mol_guj_bsq_por_mlt_cic_mnd_fre_urd_swt_grk_ses_pol_hun_igb_tsn_est_hin_gam_geo_spa_mcd_krd_svk_chh_heb_lat_fin_lda_sun_pan_mly_jpn_knd_kor_ger_arw_zul_ctl_ind_slo_tig_jav_cnt_ita_fbf_rom_sid_lit_alb_bos_ben_qcu_bul_prs_glc_ewe_hau_ukr_sod_eng_mao_scr_xho_nor_swa_bat_tha_aeg_tml_akn_yor_azi_rus_swe_aze_bam_vie_amh_tsw_ven_moo	-0.225327618119493	-0.531587669125069	0.596279097984663
451	chh_spa_akn_hin_amh_owc_anl_bos_tur_aze_swa_bat_xho_scr_afr_bsq_grk_aeg_tsn_mnd_alb_ger_ewe_por_lda_glc_hun_yor_cic_est_rom_wly_geo_urd_nor_fre_dut_heb_amr_mol_fin_tsw_jav_lit_tag_jpn_tml_kor_mcd_prs_ven_ctl_mao_pol_sid_mly_cnt_bul_dyu_krd_tig_ukr_arw_ita_cze_qcu_svk_eng_rus_moo_hau_ben_gam_slo_ind_lat_zul_guj_ses_sun_tha_mlt_knd_swt_fbf_uzb_swe_pan_azi_igb_vie_sod_dgb_bem_bam	-0.892796659218147	-2.16506358484691	0.0329423426016278
452	sid_hin_dgb_alb_tig_wly_amr_ctl_azi_aze_swa_ind_ewe_swe_mcd_bsq_nor_heb_cic_cnt_arw_por_tsn_cze_akn_fre_hun_bam_yor_est_rus_chh_geo_lat_pan_ukr_dut_gam_amh_slo_fin_xho_sun_ger_jav_jpn_tml_kor_afr_urd_lda_mol_bat_lit_aeg_tag_mnd_rom_fbf_bos_mlt_pol_glc_krd_ita_qcu_prs_guj_bul_ses_anl_grk_sod_scr_mao_ben_bem_eng_moo_mly_tha_hau_knd_tsw_dyu_tur_svk_spa_uzb_ven_vie_owc_igb_zul_swt	0.299548395003962	0.704891508080412	0.482639383219898
453	amh_bul_bam_pol_owc_wly_tig_slo_azi_uzb_dyu_ind_xho_pan_scr_bsq_afr_sod_dgb_mnd_glc_swe_ven_arw_yor_ger_est_tsn_lda_hun_cze_amr_geo_ctl_ben_bos_grk_chh_heb_ita_fin_igb_sun_svk_tag_jpn_knd_kor_por_rom_tsw_nor_mly_prs_gam_jav_cnt_mol_fbf_urd_anl_mcd_lit_ukr_hin_qcu_guj_dut_alb_cic_aeg_lat_hau_krd_mao_spa_swa_rus_zul_bat_tha_mlt_tml_bem_ses_tur_eng_fre_aze_ewe_vie_sid_akn_moo_swt	0.14453394166177	0.340575685816659	0.734191170331066
454	chh_cze_ses_ben_tig_sod_wly_por_azi_aze_bem_mao_ven_prs_scr_bsq_dut_mlt_tsn_mnd_arw_nor_swa_lit_xho_bos_hun_dgb_moo_fin_bul_gam_geo_ger_swe_mol_hin_anl_amr_rus_est_ewe_sun_ctl_tag_jpn_knd_kor_ita_krd_bam_spa_jav_lat_aeg_bat_cnt_slo_fbf_afr_hau_mcd_pan_fre_ukr_qcu_svk_urd_grk_igb_owc_glc_heb_rom_mly_eng_cic_pol_zul_ind_tha_amh_tml_lda_swt_uzb_alb_guj_tur_tsw_vie_sid_dyu_yor_akn	0.102812935685222	0.24188347408315	0.809403023777103
455	aeg_arw_akn_alb_anl_chh_amr_scr_azi_aze_swa_jav_dgb_grk_spa_bsq_swe_sid_fbf_cnt_dut_fre_ewe_ukr_dyu_pol_fin_bam_ven_est_mcd_gam_geo_lit_slo_guj_bos_owc_wly_ben_hun_bem_mly_hin_bat_jpn_tml_kor_ger_lat_xho_mol_tag_krd_amh_sun_mnd_svk_tsw_rom_heb_ctl_por_afr_cze_qcu_pan_glc_nor_tsn_hau_rus_mlt_eng_mao_ita_igb_bul_swt_ind_tha_sod_knd_lda_ses_uzb_prs_urd_tur_zul_vie_tig_moo_cic_yor	0.448167615597439	1.05882207514233	0.292423183901952
456	sid_scr_swa_prs_owc_hau_gam_rom_tur_uzb_ses_ind_ewe_alb_dut_bsq_pan_aeg_bem_cnt_fre_lit_ven_ben_xho_hin_fin_tsn_swt_hun_guj_sod_geo_grk_urd_spa_mcd_anl_heb_ger_est_bam_sun_afr_mly_jpn_knd_kor_ita_eng_lda_bos_mao_mol_amr_bat_mnd_rus_akn_arw_tig_por_svk_swe_krd_qcu_cze_ukr_ctl_yor_chh_pol_wly_glc_tag_slo_moo_bul_dyu_jav_tha_amh_tml_zul_fbf_aze_lat_nor_azi_igb_vie_mlt_tsw_cic_dgb	-0.231639470715943	-0.547745015970014	0.585179243383885
457	wly_glc_swa_rom_aeg_gam_mlt_cze_tur_azi_igb_mly_tsw_lat_fre_bsq_slo_chh_ewe_mnd_ukr_ita_ven_mcd_moo_spa_fin_akn_zul_est_scr_sid_geo_ben_afr_eng_krd_amh_heb_swe_hun_swt_ind_rus_sun_jpn_knd_kor_pol_dut_lda_lit_jav_prs_tig_mao_cnt_grk_ses_ger_owc_alb_por_guj_bul_qcu_hin_ctl_arw_dgb_sod_mol_amr_nor_bat_pan_cic_bos_tsn_tag_tha_anl_tml_bam_xho_aze_svk_urd_uzb_yor_vie_hau_fbf_bem_dyu	-0.384370537785219	-0.91133568193666	0.364474719408833
458	aeg_scr_dgb_ben_amr_wly_amh_arw_aze_uzb_cic_mly_bem_guj_hin_bsq_spa_tig_zul_mnd_por_mol_ses_fre_moo_lat_fin_akn_xho_hun_bos_heb_geo_pan_rom_ita_urd_anl_mlt_cze_est_ewe_tag_svk_bat_jpn_tml_kor_rus_pol_swt_swe_jav_glc_owc_mao_cnt_slo_tsw_krd_sid_bul_grk_ger_prs_qcu_ctl_dut_nor_fbf_sod_lit_gam_alb_sun_afr_yor_ukr_lda_ind_tha_chh_knd_igb_bam_azi_mcd_eng_tur_tsn_vie_hau_swa_dyu_ven	-0.411668568885433	-0.977464951481147	0.330874841377263
459	chh_nor_dgb_ita_amh_sod_mlt_prs_uzb_azi_ewe_jav_bam_por_ger_bsq_alb_amr_yor_mnd_urd_ctl_moo_ukr_fbf_cze_hun_cic_ven_est_scr_wly_geo_hin_krd_pol_spa_aeg_hau_rus_fin_dyu_mao_rom_mly_jpn_knd_kor_bos_dut_bem_ben_tag_lat_sid_sun_cnt_afr_ses_guj_tig_pan_grk_mcd_eng_qcu_fre_swe_mol_swt_anl_svk_heb_slo_ind_bul_lda_glc_zul_bat_tha_gam_tml_xho_tsw_aze_lit_arw_tur_swa_vie_owc_tsn_akn_igb	-0.422707125274233	-1.00375534574998	0.318101090681389
460	anl_ben_ses_arw_sid_heb_owc_mcd_uzb_azi_ven_mly_moo_por_krd_bsq_pol_aeg_bam_cnt_lit_urd_tsw_mol_lda_ita_est_yor_zul_hun_cze_tig_geo_lat_scr_afr_rom_mlt_wly_eng_fin_dgb_ind_rus_sun_jpn_knd_kor_bos_fre_akn_guj_tag_grk_amh_jav_mnd_pan_dyu_spa_sod_glc_ukr_nor_ctl_qcu_swe_bul_svk_cic_hau_alb_gam_hin_mao_ger_igb_slo_bem_bat_tha_chh_tml_swt_tsn_tur_dut_prs_aze_swa_vie_amr_fbf_ewe_xho	-0.767143614655	-1.84602305718926	0.0680699729104646
461	amh_krd_lda_bos_chh_wly_mlt_urd_tur_uzb_ven_mly_igb_rom_hin_bsq_afr_heb_cic_cnt_rus_slo_moo_pan_fbf_mol_est_tsn_tsw_fin_glc_amr_geo_ita_spa_svk_swe_sid_hau_scr_hun_yor_bat_lat_jav_jpn_tml_kor_nor_arw_xho_guj_mao_cze_owc_sun_mnd_lit_ewe_prs_tig_ger_alb_ctl_eng_qcu_dut_por_bul_bam_gam_fre_sod_pol_ind_ben_swt_mcd_akn_tag_tha_anl_knd_bem_zul_azi_ukr_grk_aze_dyu_vie_aeg_dgb_ses_swa	-0.69709440690846	-1.6689921223888	0.0984821619169018
462	heb_rus_lda_guj_owc_hau_tig_bul_azi_uzb_fbf_sun_yor_arw_rom_bsq_ukr_gam_igb_cnt_dut_cze_swa_lit_tsn_prs_hun_tsw_ses_fin_ben_sod_geo_pol_lat_scr_eng_amh_mlt_por_est_dyu_tag_swe_mao_jpn_tml_kor_mol_ger_ven_fre_ind_afr_sid_mly_mnd_alb_cic_krd_wly_spa_slo_mcd_urd_qcu_glc_pan_nor_bem_chh_hin_amr_svk_jav_bos_dgb_ita_akn_bat_tha_anl_knd_xho_ewe_aze_grk_ctl_tur_bam_vie_aeg_swt_zul_moo	-0.397530673912027	-0.942101864979396	0.348581342142705
463	amr_pol_lda_mol_heb_amh_owc_ben_azi_aze_ses_ind_akn_hin_nor_bsq_grk_hau_tsn_cnt_pan_bul_fbf_spa_bem_fre_hun_cic_ven_est_scr_aeg_geo_slo_bos_ukr_cze_gam_tig_rom_fin_ewe_mao_krd_bat_jpn_knd_kor_alb_urd_moo_dut_tag_swe_wly_jav_mnd_svk_xho_arw_sod_eng_guj_glc_afr_qcu_ctl_ita_ger_yor_sid_por_chh_lit_sun_lat_swt_mcd_zul_mly_tha_anl_tml_dgb_swa_uzb_prs_rus_tur_igb_vie_mlt_tsw_dyu_bam	-0.861007430238457	-2.07937996603529	0.0403348346296417
464	anl_rom_ewe_pan_hau_aeg_wly_dut_azi_aze_swa_bat_igb_cze_mol_bsq_scr_sid_ven_mnd_pol_guj_fbf_svk_ses_prs_est_moo_xho_hun_ita_chh_geo_nor_ctl_krd_swe_amh_tig_spa_fin_swt_mao_ben_mly_jpn_knd_kor_slo_hin_akn_ukr_tag_arw_sod_sun_cnt_rus_bam_alb_amr_mcd_urd_grk_eng_qcu_bul_lit_glc_zul_owc_afr_heb_bos_ind_por_yor_lat_bem_jav_tha_gam_tml_cic_tsw_tur_fre_ger_uzb_dyu_vie_mlt_dgb_lda_tsn	-0.190992236184467	-0.450576007155748	0.653343867433474
465	hau_lat_lda_glc_wly_gam_tig_prs_azi_tur_xho_bat_yor_ita_slo_bsq_afr_mlt_ewe_cnt_rus_pol_ses_mol_tsw_bul_hun_moo_bem_fin_dut_sod_geo_cze_swe_scr_ben_owc_sid_eng_est_ven_mly_ukr_sun_jpn_tml_kor_bos_spa_bam_lit_ind_rom_aeg_jav_mnd_hin_swa_ctl_heb_alb_svk_pan_guj_qcu_nor_fre_grk_swt_amr_mcd_amh_urd_mao_por_dyu_ger_fbf_tag_tha_anl_knd_igb_cic_uzb_krd_arw_aze_zul_vie_chh_dgb_akn_tsn	-0.0302824302303953	-0.0713385462769739	0.943281506645509
466	wly_ben_bam_prs_anl_sid_aeg_ctl_aze_uzb_xho_jav_fbf_urd_grk_bsq_pol_gam_dgb_mnd_glc_cze_moo_rom_lda_guj_est_cic_igb_fin_nor_owc_geo_rus_mol_ger_por_sod_tig_krd_hun_swa_tag_spa_ind_jpn_knd_kor_bos_arw_dyu_afr_bat_slo_mlt_mao_cnt_lit_zul_mcd_amh_fre_bul_eng_pan_qcu_lat_ita_dut_bem_amr_hin_heb_ukr_sun_svk_yor_swe_tsw_mly_tha_chh_tml_ewe_akn_tur_scr_alb_azi_tsn_vie_hau_ven_ses_swt	0.335074664051868	0.78840478613292	0.432465064223908
467	tig_arw_dyu_lit_sid_amh_aeg_por_uzb_tur_bem_ind_lda_rus_hin_bsq_ctl_heb_igb_cnt_spa_ukr_tsn_prs_fbf_dut_est_tsw_bam_hun_mcd_amr_geo_ben_swe_bul_pol_mlt_sod_eng_fin_ses_mly_glc_bat_jpn_tml_kor_lat_pan_ven_svk_jav_alb_gam_mao_mnd_urd_xho_mol_wly_cze_afr_guj_krd_qcu_scr_rom_ita_moo_hau_fre_anl_slo_tag_bos_ewe_nor_akn_sun_tha_owc_knd_dgb_yor_azi_grk_ger_aze_swt_vie_chh_cic_swa_zul	-0.659949312499859	-1.57658793290563	0.118286081432388
468	chh_bos_dgb_prs_heb_sid_amr_rom_uzb_tur_xho_ind_ses_pol_pan_bsq_slo_amh_bem_mnd_guj_ben_igb_mol_yor_krd_fin_fbf_swt_est_eng_owc_geo_ita_ger_por_ctl_wly_gam_rus_hun_bam_tag_arw_mao_jpn_tml_kor_lit_bul_cic_ukr_jav_scr_aeg_sun_cnt_spa_tsw_nor_tig_alb_afr_swe_dut_qcu_cze_urd_mcd_akn_anl_lat_hau_fre_bat_glc_ven_svk_moo_mly_tha_mlt_knd_ewe_dyu_aze_hin_grk_azi_tsn_vie_sod_zul_lda_swa	0.156613248629346	0.368381122610729	0.713426279484345
469	tig_guj_swa_afr_mlt_heb_wly_mcd_tur_uzb_ewe_ind_zul_pol_urd_bsq_bos_anl_tsw_mnd_alb_dut_fbf_ben_dgb_bul_fin_moo_lda_est_scr_amr_geo_glc_ita_svk_por_hau_sid_lit_hun_cic_jav_lat_bat_jpn_knd_kor_ger_krd_swt_arw_sun_spa_chh_tag_cnt_cze_ven_mol_aeg_rus_hin_swe_slo_qcu_nor_grk_ctl_yor_gam_eng_owc_fre_mly_prs_tsn_rom_akn_mao_tha_sod_tml_igb_ses_azi_pan_ukr_aze_bam_vie_amh_xho_dyu_bem	-0.73114426102869	-1.75581908424189	0.0824116779867961
470	mlt_ukr_ewe_swe_anl_tig_wly_ctl_aze_uzb_xho_mly_tsn_pol_krd_bsq_ita_heb_tsw_mnd_urd_eng_bam_hin_moo_lat_hun_dyu_lda_est_por_sid_geo_spa_afr_nor_svk_amh_sod_pan_fin_ven_mao_mcd_tag_jpn_tml_kor_rus_ben_dgb_scr_bat_bul_chh_ind_cnt_cze_cic_rom_amr_alb_prs_bos_guj_qcu_glc_grk_ger_ses_owc_slo_gam_fre_jav_arw_zul_lit_yor_sun_tha_aeg_knd_igb_akn_azi_mol_dut_tur_fbf_vie_hau_swa_bem_swt	-0.346497137988722	-0.820705295230753	0.413912880557424
471	amr_ita_lda_prs_gam_anl_heb_fre_tur_azi_bam_tag_swt_grk_ctl_bsq_por_mlt_tsw_cnt_bos_krd_akn_nor_yor_spa_est_moo_fbf_fin_swe_tig_geo_alb_slo_svk_scr_chh_owc_urd_hun_dyu_bat_pol_mao_jpn_knd_kor_mol_cze_tsn_bul_ind_lit_sod_mly_mnd_arw_bem_hin_hau_afr_dut_eng_lat_qcu_rom_glc_rus_igb_amh_mcd_sid_ukr_jav_pan_dgb_ger_swa_sun_tha_wly_tml_ses_ewe_aze_guj_ben_uzb_cic_vie_aeg_xho_zul_ven	-1.05855547072583	-2.60513156111768	0.0106932994635593
472	amr_lit_dyu_por_chh_heb_anl_cze_azi_tur_yor_mao_tsn_afr_swe_bsq_dut_wly_igb_cnt_hin_grk_swt_lat_akn_ben_hun_bam_ven_fin_ctl_owc_geo_mol_ger_spa_rom_hau_gam_krd_est_dgb_tag_pol_jav_jpn_tml_kor_eng_scr_ewe_ukr_ind_rus_tig_bat_mnd_slo_fbf_mcd_mlt_nor_fre_glc_svk_qcu_pan_guj_prs_bem_sod_alb_aeg_bul_mly_urd_lda_ita_tsw_sun_tha_sid_knd_moo_swa_aze_arw_bos_uzb_ses_vie_amh_cic_zul_xho	0.00243191794269625	0.00572377386329085	0.995445374261771
473	tig_ita_swa_urd_sod_heb_aeg_glc_azi_uzb_fbf_mly_tsw_pan_svk_bsq_lat_gam_tsn_mnd_arw_fre_zul_prs_yor_dut_est_bam_dyu_fin_bul_chh_geo_rus_mol_ben_krd_hau_mlt_alb_hun_swt_tag_lit_mao_jpn_tml_kor_hin_grk_cic_cze_sun_scr_amr_ind_cnt_ctl_lda_swe_owc_afr_ukr_rom_por_qcu_mcd_pol_slo_akn_amh_ger_sid_guj_jav_spa_dgb_nor_ven_bat_tha_anl_knd_ses_bem_tur_eng_bos_aze_xho_vie_wly_ewe_igb_moo	-0.476638964523353	-1.13285731952926	0.260186373466502
474	owc_por_ewe_lat_chh_sod_tig_ita_tur_uzb_swt_bat_ses_ukr_scr_bsq_svk_anl_swa_mnd_pan_spa_ven_eng_bam_cze_hun_zul_xho_fin_rom_amr_geo_grk_alb_ctl_pol_heb_hau_swe_est_tsw_tag_arw_jav_jpn_tml_kor_afr_glc_bem_krd_sun_guj_mlt_mly_cnt_ben_moo_hin_amh_bul_ger_mcd_dut_qcu_mol_nor_fre_igb_wly_rus_gam_lit_mao_prs_akn_urd_fbf_ind_tha_aeg_knd_dyu_cic_azi_slo_bos_aze_tsn_vie_sid_dgb_yor_lda	-0.668050508949139	-1.59756521140183	0.113532143992244
475	mlt_mol_swa_swe_amr_tig_hau_lit_azi_uzb_fbf_sun_ven_dut_rus_bsq_bos_sod_swt_mnd_slo_lat_xho_hin_dgb_pan_fin_ewe_dyu_hun_glc_wly_geo_alb_spa_ctl_fre_sid_gam_prs_est_igb_tag_arw_mao_jpn_tml_kor_por_bul_akn_pol_mly_urd_chh_ind_cnt_cze_bem_ukr_heb_ita_krd_nor_grk_qcu_eng_rom_scr_yor_anl_ger_owc_afr_jav_ben_zul_svk_tsn_bat_tha_amh_knd_ses_lda_aze_mcd_guj_tur_moo_vie_aeg_tsw_bam_cic	-0.0369925946195676	-0.0872743670678109	0.930641070499628
476	sod_svk_lda_lit_amh_mlt_wly_prs_aze_azi_zul_bat_igb_cze_rom_bsq_por_amr_tsw_cnt_dut_rus_akn_ita_dyu_ger_est_swt_tsn_hun_ukr_sid_geo_swe_bul_alb_eng_aeg_owc_grk_fin_fbf_sun_pol_jav_jpn_knd_kor_glc_scr_ses_slo_mly_mol_anl_ind_mnd_guj_swa_spa_tig_lat_krd_ctl_hin_qcu_bos_ben_nor_dgb_gam_mcd_hau_fre_mao_arw_cic_afr_bem_tag_tha_chh_tml_ewe_yor_tur_pan_urd_uzb_moo_vie_heb_ven_xho_bam	-0.624522177209286	-1.49615962622755	0.137998065498969
477	anl_lit_swt_cze_amh_wly_gam_afr_tur_uzb_tsn_sun_xho_scr_ger_bsq_urd_mlt_akn_mnd_dut_mcd_swa_prs_ewe_spa_fin_dgb_cic_hun_bul_chh_geo_bos_rom_fre_ctl_sod_sid_ukr_est_fbf_ind_krd_mly_jpn_knd_kor_eng_por_yor_rus_jav_hin_amr_bat_cnt_arw_dyu_mol_owc_grk_nor_svk_ita_qcu_ben_slo_pan_igb_heb_guj_aeg_pol_tag_glc_tsw_alb_moo_mao_tha_tig_tml_ses_zul_aze_lat_swe_azi_bam_vie_hau_lda_bem_ven	-0.189456027439199	-0.447344448105716	0.655666563904009
478	mlt_cze_swa_ukr_anl_amh_tig_bul_aze_azi_moo_ind_cic_nor_hin_bsq_slo_sod_fbf_cnt_dut_eng_bem_mcd_swt_urd_fin_igb_ses_est_pan_wly_geo_spa_swe_bos_prs_owc_amr_pol_hun_tsw_sun_rus_tag_jpn_tml_kor_fre_lat_ven_arw_mao_guj_hau_bat_mnd_ger_lda_ben_chh_ctl_scr_lit_afr_qcu_glc_grk_por_dgb_heb_mol_sid_rom_mly_svk_xho_ita_bam_jav_tha_gam_knd_zul_akn_uzb_krd_alb_tur_dyu_vie_aeg_ewe_yor_tsn	-0.133072407944959	-0.313860006173241	0.754330290016236
479	chh_lat_akn_mol_wly_mlt_sod_swe_azi_tur_dyu_mly_dgb_bos_ben_bsq_dut_tig_igb_cnt_arw_urd_zul_afr_tsn_krd_hun_tsw_lda_fin_rus_heb_geo_spa_svk_ger_hin_sid_amr_slo_est_bem_bat_cze_jav_jpn_tml_kor_bul_glc_cic_guj_mao_lit_hau_ind_mnd_prs_bam_fre_amh_ukr_pan_mcd_eng_qcu_rom_por_scr_xho_gam_alb_anl_pol_sun_nor_ven_ita_moo_tag_tha_aeg_knd_ewe_ses_aze_ctl_grk_uzb_fbf_vie_owc_swa_swt_yor	-0.721500424923677	-1.732927021667	0.0864233086063389
480	sid_krd_lda_arw_owc_tig_mlt_rus_uzb_aze_bem_jav_dgb_hin_afr_bsq_mol_sod_bam_cnt_spa_guj_tsn_lat_ven_alb_hun_moo_dyu_fin_scr_chh_geo_rom_fre_nor_ctl_wly_aeg_pol_est_ses_ind_pan_mly_jpn_knd_kor_slo_ukr_swa_ben_sun_bos_anl_mao_mnd_mcd_fbf_ita_gam_por_eng_dut_grk_qcu_lit_urd_bul_yor_amr_glc_heb_cze_tag_ger_swt_swe_igb_bat_tha_amh_tml_tsw_ewe_tur_prs_svk_azi_zul_vie_hau_xho_akn_cic	0.0855314145673171	0.201247657309483	0.840944436485954
481	sod_ukr_igb_pol_chh_hau_gam_rus_aze_uzb_swt_sun_lda_slo_scr_bsq_urd_anl_dyu_cnt_spa_ger_moo_eng_dgb_prs_fin_zul_yor_hun_lit_heb_geo_por_svk_guj_cze_mlt_tig_bos_est_bam_mao_pan_tag_jpn_knd_kor_arw_bul_akn_rom_mly_ben_sid_bat_mnd_mcd_xho_lat_aeg_grk_afr_dut_fre_qcu_hin_ctl_glc_swa_wly_nor_owc_alb_ind_krd_ewe_mol_ven_jav_tha_amh_tml_tsn_cic_tur_ita_swe_azi_tsw_vie_amr_ses_fbf_bem	-0.306836190905437	-0.726450681027856	0.469387010445958
482	sid_bos_yor_alb_anl_chh_wly_por_uzb_azi_akn_ind_swt_ukr_eng_bsq_arw_heb_ewe_cnt_scr_prs_igb_mcd_bem_urd_hun_fbf_bam_est_nor_gam_geo_guj_rus_lat_afr_aeg_amh_dut_fin_ven_tag_cze_mly_jpn_knd_kor_swe_spa_tsn_hin_bat_mol_sod_mao_mnd_grk_lda_ben_mlt_pol_glc_pan_lit_qcu_fre_bul_ita_dgb_owc_krd_amr_ger_jav_ctl_tsw_svk_cic_sun_tha_hau_tml_swa_xho_aze_rom_slo_tur_dyu_vie_tig_moo_zul_ses	0.0807984872252523	0.190139326006988	0.849614369395773
483	anl_rom_akn_ukr_hau_chh_mlt_grk_azi_tur_tsn_mly_bam_prs_krd_bsq_lit_amh_ven_cnt_urd_ger_lda_ita_cic_mol_hun_bem_tsw_fin_ctl_sod_geo_scr_spa_ben_bos_gam_aeg_cze_est_moo_mao_afr_tag_jpn_knd_kor_rus_slo_swa_fre_sun_svk_wly_jav_mnd_glc_dgb_pan_owc_lat_swe_pol_por_qcu_mcd_hin_alb_zul_sid_bul_tig_nor_bat_eng_fbf_guj_swt_ind_tha_heb_tml_yor_ses_uzb_arw_dut_aze_igb_vie_amr_xho_ewe_dyu	-0.733100848250855	-1.76065591809998	0.0815840008651157
484	anl_nor_cic_lit_chh_heb_amh_mcd_uzb_tur_swa_mly_igb_svk_spa_bsq_scr_amr_yor_mnd_dut_por_bem_glc_swt_lat_fin_lda_tsn_est_grk_tig_geo_alb_bos_krd_bul_hau_owc_eng_hun_dgb_mao_mol_sun_jpn_tml_kor_afr_fre_bam_ukr_bat_pan_gam_ind_cnt_rus_ses_hin_wly_prs_ger_urd_slo_qcu_arw_ita_rom_ewe_mlt_cze_aeg_swe_tag_ctl_ven_guj_xho_jav_tha_sid_knd_tsw_zul_aze_ben_pol_azi_dyu_vie_sod_akn_fbf_moo	-0.612767024409304	-1.46561453153652	0.146126212370233
485	amh_rom_zul_afr_hau_anl_aeg_urd_azi_uzb_lda_tag_xho_nor_spa_bsq_mol_amr_bam_mnd_slo_prs_tsw_lat_ewe_ukr_hun_swa_yor_est_scr_chh_geo_eng_ben_hin_bos_tig_gam_svk_fin_ses_ind_arw_sun_jpn_tml_kor_ger_dut_dgb_swe_mly_grk_wly_jav_cnt_rus_akn_ita_owc_ctl_krd_cze_bul_qcu_mcd_glc_lit_igb_sod_alb_heb_por_mao_pol_ven_pan_dyu_bat_tha_sid_knd_swt_fbf_aze_guj_fre_tur_bem_vie_mlt_moo_tsn_cic	-0.359245195296161	-0.850073529107817	0.3974673979808
486	wly_krd_yor_ukr_tig_aeg_amr_alb_uzb_azi_bam_jav_swa_dut_rom_bsq_svk_heb_moo_cnt_afr_cze_swt_ben_dgb_nor_est_tsw_igb_fin_scr_sod_geo_glc_rus_arw_hin_hau_owc_por_hun_ven_mly_mol_bat_jpn_tml_kor_spa_bos_fbf_eng_sun_pan_mlt_mao_mnd_ger_ewe_grk_amh_slo_swe_ita_urd_qcu_lat_guj_pol_lda_chh_lit_sid_bul_ind_prs_bem_ctl_dyu_tag_tha_gam_knd_akn_ses_tur_mcd_fre_aze_cic_vie_anl_tsn_zul_xho	-1.11483795726411	-2.7396132742109	0.00737397357920385
487	gam_fre_dyu_ukr_amh_sid_heb_hin_azi_uzb_ses_sun_akn_rom_lat_bsq_slo_owc_xho_mnd_svk_mol_lda_cze_zul_urd_hun_fbf_tsw_fin_dut_mlt_geo_krd_prs_ben_arw_sod_tig_scr_est_bem_mao_ger_ind_jpn_tml_kor_rus_guj_igb_pan_tag_lit_amr_bat_cnt_grk_ven_alb_anl_afr_bos_bul_swe_qcu_eng_spa_mcd_cic_chh_ita_aeg_nor_mly_glc_bam_por_swa_jav_tha_hau_knd_yor_dgb_tur_ctl_pol_aze_moo_vie_wly_ewe_tsn_swt	0.401446617472794	0.945852094425796	0.346675080230574
488	hau_hin_dyu_guj_amr_owc_anl_por_aze_tur_bem_mly_moo_slo_lat_bsq_eng_wly_akn_cnt_mcd_rom_cic_mol_swt_pol_hun_bam_swa_est_svk_sod_geo_ben_arw_cze_pan_amh_heb_nor_fin_yor_sun_rus_ind_jpn_knd_kor_lit_swe_igb_fre_jav_afr_sid_bat_mnd_ger_ewe_dut_mlt_grk_ctl_spa_glc_qcu_urd_prs_bul_dgb_chh_krd_aeg_ukr_mao_ita_lda_scr_tsn_tag_tha_gam_tml_ses_zul_uzb_bos_alb_azi_tsw_vie_tig_ven_fbf_xho	0.0968431832682076	0.227875558220609	0.820243238404065
489	hau_mol_igb_por_aeg_tig_sid_mcd_tur_azi_bem_ind_bam_bos_ben_bsq_guj_chh_ven_mnd_hin_glc_yor_rus_lda_cze_hun_ses_akn_est_spa_heb_geo_bul_lit_afr_pol_sod_mlt_prs_fin_fbf_mao_ita_jav_jpn_knd_kor_svk_urd_tsn_dut_mly_ger_amh_sun_cnt_grk_ewe_ukr_anl_rom_nor_ctl_swe_qcu_arw_eng_krd_cic_wly_pan_gam_fre_bat_alb_zul_lat_dgb_tag_tha_amr_tml_dyu_tsw_uzb_slo_scr_aze_swt_vie_owc_swa_moo_xho	-0.191053902690264	-0.451511790463673	0.652671904847091
490	aeg_ctl_ven_pol_gam_chh_sid_ben_azi_uzb_igb_tag_xho_urd_grk_bsq_mol_sod_swa_mnd_ita_scr_ses_cze_tsw_ukr_fin_dgb_yor_est_prs_amh_geo_lit_lat_rus_glc_owc_hau_fre_hun_ewe_jav_arw_bat_jpn_knd_kor_nor_guj_lda_krd_sun_spa_mlt_mao_cnt_hin_akn_slo_wly_afr_svk_mcd_pan_qcu_eng_rom_ger_bem_anl_bul_amr_swe_mly_dut_swt_por_tsn_ind_tha_heb_tml_zul_cic_tur_bos_alb_aze_moo_vie_tig_fbf_bam_dyu	-0.0106211343387742	-0.024995182311074	0.980112360972712
491	wly_slo_tsn_lit_mlt_anl_tig_glc_azi_aze_ewe_bat_swt_hin_por_bsq_ctl_owc_yor_cnt_ben_guj_tsw_bos_ven_dut_fin_swa_ses_hun_swe_hau_geo_mcd_scr_urd_pan_heb_amh_nor_est_bam_tag_prs_ind_jpn_knd_kor_afr_ukr_cic_svk_jav_rom_aeg_mao_mnd_ger_dgb_eng_amr_spa_krd_rus_fre_qcu_grk_ita_pol_xho_sid_bul_chh_lat_sun_arw_bem_alb_fbf_mly_tha_gam_tml_moo_dyu_uzb_cze_mol_tur_igb_vie_sod_akn_zul_lda	-0.261364433501839	-0.617633438096402	0.538326440822462
492	amr_pan_yor_hin_amh_wly_heb_urd_aze_azi_dgb_tag_lda_lat_slo_bsq_cze_owc_akn_mnd_dut_por_swt_ben_ven_guj_fin_tsn_ses_est_bos_tig_geo_ger_nor_krd_bul_sod_sid_ctl_hun_ewe_sun_eng_jav_jpn_knd_kor_spa_scr_moo_svk_ind_ita_gam_mao_cnt_grk_bem_afr_mlt_glc_fre_arw_alb_qcu_rom_prs_lit_cic_aeg_mcd_chh_ukr_mly_rus_igb_pol_xho_bat_tha_hau_tml_bam_dyu_tur_mol_swe_uzb_swa_vie_anl_zul_tsw_fbf	-0.237372974180845	-0.561121469655992	0.57606428569573
493	amr_guj_dgb_arw_sod_aeg_mlt_mcd_tur_uzb_akn_mly_cic_ctl_prs_bsq_nor_tig_moo_cnt_bul_bos_dyu_ben_bem_cze_fin_tsn_swt_hun_ukr_gam_geo_hin_glc_mol_krd_sid_wly_pan_est_yor_mao_pol_sun_jpn_knd_kor_afr_dut_ses_slo_jav_ita_owc_ind_mnd_alb_ven_lat_chh_fre_por_spa_ger_qcu_svk_rus_swe_tsw_hau_eng_anl_lit_bat_rom_fbf_scr_lda_tag_tha_heb_tml_xho_ewe_azi_grk_urd_aze_igb_vie_amh_bam_zul_swa	-0.36332089195918	-0.85968617975373	0.392172708847655
494	chh_lit_dgb_svk_owc_sid_amr_eng_tur_uzb_yor_ind_bem_rom_scr_bsq_hin_heb_ses_mnd_ita_por_xho_guj_tsw_rus_hun_bam_lda_fin_ben_mlt_geo_alb_glc_dut_krd_gam_amh_slo_est_ewe_bat_afr_tag_jpn_knd_kor_prs_bul_swa_pan_sun_lat_anl_mly_cnt_arw_akn_mol_sod_mcd_swe_spa_nor_qcu_pol_ukr_cze_swt_tig_bos_aeg_ctl_mao_ger_tsn_fre_zul_jav_tha_wly_tml_fbf_moo_azi_urd_grk_aze_ven_vie_hau_igb_dyu_cic	-0.0404504357328556	-0.0952633544332001	0.924310614460791
495	hau_rus_tsn_lit_sid_chh_gam_ger_aze_tur_lda_mao_bam_fre_hin_bsq_grk_wly_bem_mnd_pol_nor_zul_glc_dyu_krd_fin_moo_tsw_hun_guj_anl_geo_eng_arw_dut_rom_heb_sod_prs_est_akn_mly_bul_jav_jpn_knd_kor_mol_pan_dgb_ukr_sun_por_tig_ind_cnt_bos_xho_svk_owc_afr_mcd_scr_ben_qcu_ita_swe_urd_ses_amr_slo_aeg_alb_bat_lat_fbf_cze_yor_tag_tha_amh_tml_cic_ewe_azi_ctl_spa_uzb_swa_vie_mlt_ven_swt_igb	-0.520835264260705	-1.24009082985684	0.218061567846232
496	amh_fre_yor_pan_tig_mlt_sid_krd_uzb_tur_bam_jav_lda_ben_rus_bsq_por_sod_igb_mnd_slo_mcd_tsn_lit_xho_hin_fin_dyu_moo_hun_urd_amr_geo_pol_glc_ctl_scr_anl_owc_lat_est_akn_mly_cze_ind_jpn_tml_kor_grk_rom_ven_spa_bat_arw_aeg_mao_cnt_eng_swa_guj_chh_ger_dut_bul_bos_qcu_swe_prs_nor_zul_heb_mol_wly_svk_sun_afr_dgb_ita_bem_tag_tha_hau_knd_ses_ewe_azi_alb_ukr_aze_fbf_vie_gam_tsw_cic_swt	-0.401091117815805	-0.951840930169375	0.343644935318429
497	tig_ger_yor_scr_mlt_amr_anl_slo_azi_tur_zul_mao_akn_por_mcd_bsq_cze_chh_ven_cnt_pan_bos_lda_grk_igb_hin_hun_swt_ewe_est_glc_sid_geo_ukr_rus_swe_rom_amh_gam_ctl_fin_ses_ind_ben_bat_jpn_knd_kor_alb_svk_xho_mol_sun_nor_sod_mly_mnd_lit_bem_lat_hau_spa_bul_arw_fre_qcu_ita_dut_prs_bam_aeg_krd_wly_guj_jav_pol_dgb_urd_fbf_tag_tha_owc_tml_swa_tsw_aze_eng_afr_uzb_tsn_vie_heb_dyu_moo_cic	0.499847289318021	1.18161515418811	0.240371139491873
498	sod_swe_bem_slo_mlt_aeg_sid_bos_tur_uzb_swt_bat_dgb_por_eng_bsq_prs_gam_ewe_cnt_ctl_grk_zul_lit_fbf_hin_est_swa_xho_hun_rus_anl_geo_mol_rom_cze_glc_chh_wly_dut_fin_moo_tag_ita_mao_jpn_knd_kor_arw_pan_tsn_mcd_sun_afr_owc_jav_mnd_fre_ven_urd_heb_lat_pol_svk_guj_qcu_alb_krd_spa_bam_amr_bul_tig_scr_mly_nor_yor_ukr_akn_ind_tha_hau_tml_igb_lda_aze_ben_ger_azi_cic_vie_amh_ses_tsw_dyu	0.593421709287252	1.40581281963007	0.163111912166667
499	heb_prs_igb_eng_wly_amh_anl_lit_aze_uzb_ven_tag_dgb_alb_ctl_bsq_spa_hau_akn_mnd_hin_slo_ses_ita_yor_ben_est_bem_tsw_hun_fre_amr_geo_mcd_scr_glc_mol_gam_sid_lat_fin_ewe_mao_pan_mly_jpn_tml_kor_urd_pol_fbf_ger_jav_cze_sod_ind_cnt_krd_dyu_afr_mlt_nor_arw_bos_rus_qcu_rom_svk_guj_tsn_tig_dut_chh_ukr_bat_bul_swa_swe_lda_sun_tha_owc_knd_moo_swt_tur_por_grk_azi_bam_vie_aeg_xho_zul_cic	-0.547442271745624	-1.30636767943493	0.194649188224559
500	heb_ukr_lda_prs_wly_sod_amr_afr_uzb_aze_akn_mao_igb_nor_ita_bsq_por_tig_fbf_cnt_urd_svk_swt_slo_tsn_ctl_est_moo_yor_hun_dut_amh_geo_fre_bul_krd_pan_sid_anl_glc_fin_ewe_mly_hin_bat_jpn_tml_kor_rus_pol_zul_bos_sun_alb_mlt_jav_mnd_lit_dgb_grk_owc_eng_mcd_swe_cze_qcu_guj_mol_spa_tsw_hau_ben_aeg_rom_ind_ger_cic_lat_bem_tag_tha_gam_knd_dyu_bam_azi_scr_arw_tur_ses_vie_chh_ven_swa_xho	-0.177122943863524	-0.418195844765291	0.676768017969468
501	gam_alb_akn_ita_tig_sod_owc_ben_azi_uzb_dyu_sun_swt_afr_pol_bsq_scr_chh_fbf_mnd_eng_ger_tsw_rus_bam_ukr_fin_yor_moo_est_fre_mlt_geo_krd_pan_svk_mcd_wly_heb_spa_hun_cic_tag_dut_jav_jpn_knd_kor_lat_guj_igb_slo_ind_arw_amr_bat_cnt_lit_ven_por_anl_prs_hin_cze_glc_qcu_swe_bos_nor_xho_hau_grk_sid_urd_mly_rom_ses_bul_zul_mao_tha_aeg_tml_ewe_tsn_tur_ctl_mol_aze_lda_vie_amh_swa_dgb_bem	-0.0525456727171604	-0.123867934419112	0.90168716671235
502	sod_eng_tsw_alb_chh_mlt_gam_ben_tur_azi_dyu_ind_swa_arw_pol_bsq_urd_aeg_xho_cnt_fre_prs_bem_dut_lda_ita_hun_swt_fbf_est_ger_amh_geo_grk_rom_afr_pan_owc_anl_guj_fin_cic_bat_slo_mly_jpn_knd_kor_swe_spa_ses_hin_jav_mcd_amr_sun_mnd_ukr_tsn_glc_heb_mol_bul_bos_scr_qcu_lit_lat_nor_igb_sid_ctl_wly_krd_tag_por_yor_cze_zul_mao_tha_hau_tml_dgb_bam_uzb_rus_svk_aze_moo_vie_tig_akn_ewe_ven	-0.687015717931333	-1.64668286543051	0.102998482659992
503	aeg_rom_akn_fre_heb_sid_owc_lit_aze_tur_xho_tag_ewe_glc_ita_bsq_scr_anl_bem_cnt_grk_lat_tsn_afr_bam_ger_hun_tsw_cic_est_urd_wly_geo_ctl_bul_ben_eng_mlt_hau_arw_fin_dyu_bat_ukr_ind_jpn_knd_kor_slo_prs_dgb_mcd_mly_cze_tig_mao_mnd_rus_moo_por_chh_hin_bos_mol_svk_qcu_guj_nor_spa_yor_sod_swe_amh_pan_sun_pol_zul_dut_swt_jav_tha_gam_tml_swa_fbf_uzb_alb_krd_azi_ven_vie_amr_igb_lda_ses	-0.669036604732673	-1.60629573611226	0.111599219993202
504	wly_swe_ses_afr_sod_owc_amh_dut_aze_azi_swt_ind_ven_slo_svk_bsq_lit_chh_dyu_cnt_spa_urd_fbf_nor_zul_ukr_fin_swa_xho_est_krd_tig_geo_pol_alb_arw_grk_anl_gam_ger_hun_yor_bat_pan_tag_jpn_tml_kor_por_ita_bam_cze_mao_mcd_heb_sun_mnd_rus_moo_guj_mlt_eng_prs_mol_glc_qcu_lat_ctl_scr_bem_sid_fre_aeg_hin_jav_bul_cic_ben_igb_mly_tha_amr_knd_lda_akn_uzb_bos_rom_tur_ewe_vie_hau_tsn_dgb_tsw	0.0485335736586882	0.114300123361332	0.909246288213865
505	wly_ctl_zul_ben_chh_mlt_hau_swe_azi_aze_tsw_mao_ses_rus_bul_bsq_afr_sod_lda_mnd_prs_spa_dgb_fre_cic_por_fin_swa_dyu_hun_slo_amr_geo_grk_mol_bos_hin_anl_tig_ita_est_yor_tag_nor_jav_jpn_knd_kor_pol_svk_akn_pan_mly_guj_amh_bat_cnt_arw_igb_eng_sid_lat_ger_rom_alb_qcu_urd_scr_mcd_bam_aeg_glc_owc_lit_ind_cze_moo_dut_ven_sun_tha_gam_tml_ewe_swt_uzb_ukr_krd_tur_fbf_vie_heb_bem_xho_tsn	-0.0348323021701213	-0.0821551005943092	0.934699937442836
506	hau_nor_bam_fre_amh_sid_mlt_bul_uzb_azi_moo_sun_ven_rus_pan_bsq_lat_amr_dgb_cnt_eng_alb_swt_dut_tsw_ita_fin_swa_ses_est_por_wly_geo_rom_lit_slo_guj_owc_anl_cze_hun_akn_ind_bos_mao_jpn_tml_kor_pol_spa_ewe_mol_bat_glc_tig_mly_mnd_scr_zul_ctl_sod_urd_mcd_svk_grk_qcu_swe_ger_ben_bem_heb_ukr_aeg_prs_jav_arw_tsn_afr_yor_tag_tha_gam_knd_xho_lda_aze_krd_hin_tur_dyu_vie_chh_fbf_igb_cic	0.0561121892052104	0.132014059283405	0.895258363526047
507	owc_ita_yor_scr_anl_aeg_heb_pan_tur_uzb_igb_jav_moo_pol_cze_bsq_urd_gam_cic_mnd_grk_fre_tsw_swe_swt_bos_hun_lda_ses_fin_rom_mlt_geo_krd_guj_afr_lit_tig_wly_nor_est_zul_bat_mcd_mao_jpn_tml_kor_arw_slo_bam_spa_mly_rus_hau_tag_cnt_eng_ewe_prs_sid_alb_svk_dut_lat_qcu_ukr_ben_mol_akn_chh_por_amh_hin_ind_ger_fbf_glc_ven_sun_tha_sod_knd_tsn_dyu_azi_ctl_bul_aze_dgb_vie_amr_swa_bem_xho	-0.377792052114729	-0.895896814111202	0.372620963744453
508	aeg_lat_ses_glc_wly_tig_sid_prs_tur_uzb_dyu_tag_fbf_urd_rus_bsq_lit_amh_zul_cnt_pol_rom_dgb_spa_lda_bos_fin_bem_swt_hun_nor_mlt_geo_grk_eng_fre_ukr_amr_owc_swe_est_swa_bat_alb_mly_jpn_tml_kor_scr_bul_tsn_guj_sun_cze_heb_ind_mnd_hin_cic_ben_gam_mcd_arw_krd_dut_qcu_pan_afr_slo_moo_hau_ctl_chh_ita_mao_por_xho_svk_ewe_jav_tha_sod_knd_akn_yor_azi_mol_ger_aze_tsw_vie_anl_igb_bam_ven	-0.827889657649685	-2.0006379681956	0.04834716134523
509	mlt_glc_lda_mcd_aeg_amh_amr_mol_tur_azi_dyu_sun_tsn_por_prs_bsq_bos_anl_tsw_mnd_ben_ita_akn_eng_swt_rom_est_zul_xho_fin_rus_chh_geo_spa_ctl_fre_guj_wly_sod_slo_hun_bem_mao_pan_jav_jpn_tml_kor_dut_grk_ven_alb_bat_pol_tig_ind_cnt_hin_ewe_lat_heb_krd_arw_cze_nor_qcu_bul_svk_lit_cic_gam_ger_hau_ukr_tag_urd_fbf_swe_swa_mly_tha_sid_knd_ses_yor_aze_scr_afr_uzb_bam_vie_owc_dgb_igb_moo	-0.104404289499413	-0.246021679949682	0.806207613772304
510	anl_rus_ewe_ukr_heb_gam_mlt_glc_aze_tur_zul_mao_swa_alb_grk_bsq_bos_amh_tsn_cnt_mcd_pol_akn_svk_ses_ita_hun_bem_bam_fin_ben_owc_geo_hin_scr_slo_cze_tig_amr_rom_est_swt_jav_prs_tag_jpn_tml_kor_guj_afr_ven_eng_bat_krd_aeg_sun_mnd_ger_igb_lat_sod_spa_por_ctl_urd_qcu_dut_arw_bul_dgb_hau_swe_wly_nor_mly_pan_moo_lit_fbf_ind_tha_chh_knd_xho_dyu_uzb_mol_fre_azi_yor_vie_sid_lda_tsw_cic	0.890641864682616	2.12288391536275	0.0364196917915331
511	chh_guj_moo_rus_owc_amr_sod_krd_azi_tur_lda_sun_ewe_rom_mol_bsq_mcd_anl_swa_mnd_dut_urd_cic_lat_fbf_glc_est_igb_xho_hun_scr_sid_geo_ger_ita_slo_prs_heb_aeg_pol_fin_ven_tag_ukr_bat_jpn_tml_kor_alb_por_akn_eng_mly_cze_wly_ind_cnt_nor_bam_bul_hau_hin_bos_grk_ctl_qcu_fre_arw_pan_tsw_gam_afr_amh_spa_jav_svk_tsn_ben_dgb_mao_tha_mlt_knd_yor_ses_aze_lit_swe_uzb_bem_vie_tig_zul_swt_dyu	-1.00776984324122	-2.45974830922151	0.0157513007509836
512	anl_grk_lda_mol_wly_heb_sid_por_uzb_azi_yor_bat_xho_rom_glc_bsq_guj_amr_moo_mnd_svk_fre_akn_bos_ven_ukr_hun_zul_igb_fin_dut_chh_geo_urd_rus_ita_lit_mlt_gam_cze_est_dgb_ind_pol_mao_jpn_tml_kor_alb_ctl_swa_scr_sun_spa_owc_mly_cnt_mcd_ewe_swe_tig_eng_nor_bul_lat_qcu_pan_prs_ben_ses_aeg_hin_sod_afr_tag_slo_cic_ger_tsn_jav_tha_hau_knd_swt_bam_aze_arw_krd_tur_tsw_vie_amh_dyu_bem_fbf	-0.354981186122863	-0.841413252817758	0.402274828849733
513	anl_svk_ewe_lit_sod_wly_sid_por_aze_tur_dyu_bat_ses_grk_rus_bsq_slo_heb_zul_mnd_rom_glc_xho_guj_dgb_pan_hun_tsw_moo_est_dut_owc_geo_hin_afr_krd_bos_aeg_amr_pol_fin_tsn_sun_eng_mao_jpn_tml_kor_urd_arw_yor_ger_tag_ita_gam_mly_cnt_spa_cic_alb_chh_fre_prs_nor_mcd_qcu_scr_ukr_bul_lda_tig_ctl_amh_ben_ind_cze_fbf_lat_ven_jav_tha_mlt_knd_swa_igb_uzb_mol_swe_azi_swt_vie_hau_akn_bem_bam	-1.30815909565541	-3.25182814043415	0.0015980381509546
514	chh_pan_dyu_ita_sod_anl_hau_fre_uzb_azi_igb_ind_xho_pol_ger_bsq_lat_wly_fbf_mnd_dut_bos_akn_rom_swt_svk_hun_dgb_swa_est_swe_owc_geo_lit_bul_cze_ben_sid_gam_glc_fin_lda_mao_mol_mly_jpn_knd_kor_ctl_eng_bam_alb_tag_slo_heb_bat_cnt_urd_yor_arw_amr_prs_krd_por_hin_qcu_ukr_afr_mcd_cic_tig_spa_aeg_nor_sun_scr_ewe_grk_zul_jav_tha_amh_tml_bem_ven_tur_guj_rus_aze_ses_vie_mlt_moo_tsn_tsw	0.747229321050577	1.77641534959064	0.0789346755284824
515	anl_por_lda_ctl_aeg_sid_sod_krd_aze_azi_tsw_sun_ses_spa_slo_bsq_ben_mlt_tsn_mnd_eng_ita_ewe_dut_zul_svk_est_akn_dyu_hun_swe_wly_geo_lat_guj_afr_nor_hau_amh_pol_fin_fbf_mly_lit_tag_jpn_knd_kor_fre_cze_igb_rom_bat_mol_chh_ind_cnt_scr_cic_ukr_owc_urd_pan_alb_hin_qcu_bos_prs_ger_dgb_tig_rus_gam_mcd_jav_arw_swa_glc_bem_mao_tha_heb_tml_swt_moo_uzb_bul_grk_tur_ven_vie_amr_xho_yor_bam	-0.127341898725785	-0.30022161137972	0.764678180459959
516	heb_svk_dyu_ukr_amr_gam_sid_guj_uzb_aze_bam_ind_ewe_pol_lit_bsq_slo_amh_tsn_cnt_ger_pan_zul_alb_bem_scr_est_cic_xho_fin_ctl_anl_geo_mcd_urd_afr_ita_aeg_owc_mol_hun_lda_tag_prs_sun_jpn_tml_kor_dut_rom_dgb_swe_mao_bul_mlt_bat_mnd_hin_akn_arw_hau_rus_nor_cze_lat_qcu_fre_eng_bos_ven_chh_krd_wly_glc_jav_ben_fbf_grk_swt_mly_tha_sod_knd_yor_moo_tur_por_spa_azi_tsw_vie_tig_igb_swa_ses	-0.56983170625195	-1.36138365058642	0.176681777104177
517	aeg_mol_cic_por_chh_sod_gam_urd_aze_azi_bam_ind_moo_alb_svk_bsq_ger_tig_lda_cnt_ukr_ben_bem_hin_tsw_afr_est_fbf_ewe_fin_spa_wly_geo_lat_guj_nor_dut_heb_amh_pan_hun_yor_jav_fre_bat_jpn_tml_kor_mcd_pol_igb_lit_tag_arw_owc_sun_mnd_ita_dgb_swe_anl_ctl_glc_scr_bul_qcu_prs_grk_bos_swa_hau_rus_sid_krd_mao_eng_ven_cze_ses_mly_tha_mlt_knd_dyu_akn_uzb_rom_slo_tur_swt_vie_amr_xho_tsn_zul	-0.370915987219364	-0.879930304630239	0.381165202972254
518	anl_glc_igb_fre_mlt_wly_amr_ukr_azi_uzb_zul_mly_swa_grk_scr_bsq_pol_owc_ses_mnd_ben_ita_yor_guj_tsn_cze_fin_swt_lda_est_arw_aeg_geo_lat_swe_afr_mcd_gam_sid_bos_hun_ewe_mao_eng_tag_jpn_knd_kor_alb_bul_xho_nor_jav_dut_tig_bat_cnt_spa_bam_lit_chh_slo_rom_svk_hin_qcu_por_ctl_prs_dyu_sod_ger_hau_urd_ind_pan_ven_mol_tsw_sun_tha_heb_tml_dgb_akn_aze_krd_rus_tur_bem_vie_amh_cic_fbf_moo	0.00607284709209542	0.0142943815515357	0.988625742726161
519	tig_pan_tsn_prs_aeg_anl_heb_eng_aze_uzb_bam_mao_cic_dut_mcd_bsq_afr_sod_yor_mnd_pol_ukr_swa_lit_lda_spa_hun_akn_tsw_fin_krd_chh_geo_slo_nor_ger_arw_hau_mlt_ita_est_swt_ind_scr_bat_jpn_knd_kor_hin_guj_bem_rom_jav_lat_gam_tag_cnt_ben_igb_fre_sid_urd_bos_ctl_bul_qcu_alb_por_svk_dgb_amh_cze_owc_mol_sun_rus_ven_grk_zul_mly_tha_amr_tml_moo_dyu_tur_glc_swe_azi_fbf_vie_wly_xho_ses_ewe	-0.935765560854237	-2.26822090907211	0.0256296930412795
520	heb_lat_ven_ita_tig_wly_aeg_rom_tur_aze_akn_bat_fbf_lit_rus_bsq_guj_owc_moo_mnd_ukr_urd_zul_eng_swt_scr_fin_swa_bam_hun_arw_gam_geo_glc_afr_fre_mcd_mlt_amh_ben_est_igb_mao_dut_tag_jpn_tml_kor_bul_spa_lda_svk_ind_grk_anl_sun_cnt_hin_ses_ctl_sid_ger_mol_por_cze_qcu_prs_krd_alb_yor_hau_bos_chh_nor_mly_slo_dyu_pan_bem_jav_tha_amr_knd_tsw_tsn_azi_pol_swe_uzb_xho_vie_sod_cic_ewe_dgb	-0.531078293367527	-1.26359733272229	0.209532946706729
521	aeg_swe_yor_lat_heb_anl_tig_ita_uzb_azi_fbf_sun_ewe_guj_mol_bsq_rom_wly_dgb_mnd_grk_mcd_igb_urd_ven_ger_hun_tsn_lda_est_dut_owc_geo_scr_glc_pol_slo_sod_amh_hin_fin_tsw_jav_svk_mly_jpn_tml_kor_alb_bul_dyu_rus_bat_cze_mlt_tag_cnt_spa_bam_nor_hau_afr_por_ukr_arw_qcu_bos_lit_pan_cic_gam_prs_chh_ctl_ind_eng_akn_fre_moo_mao_tha_sid_knd_xho_zul_tur_ben_krd_aze_ses_vie_amr_bem_swt_swa	-0.197466866601045	-0.466085927814341	0.64224382251094
522	sod_hin_fbf_grk_anl_amr_tig_urd_azi_uzb_cic_jav_bam_scr_ben_bsq_pol_mlt_yor_cnt_rom_krd_swa_lit_moo_afr_hun_ven_igb_est_ukr_sid_geo_nor_swe_slo_fre_gam_aeg_alb_fin_dyu_tag_guj_mly_jpn_knd_kor_cze_svk_ses_spa_mao_rus_amh_ind_mnd_glc_lda_mcd_chh_ctl_por_lat_arw_qcu_mol_prs_ger_swt_hau_pan_owc_bos_bat_ita_tsw_dut_bem_sun_tha_wly_tml_dgb_zul_tur_eng_bul_aze_ewe_vie_heb_akn_xho_tsn	-0.239311432638462	-0.564967139754188	0.573456434521936
523	sod_nor_igb_ctl_gam_wly_sid_urd_tur_azi_xho_mao_bam_dut_eng_bsq_rom_amh_zul_mnd_hin_scr_tsw_por_moo_mol_est_ven_dgb_fin_bul_hau_geo_ukr_cze_guj_arw_heb_tig_prs_hun_swa_ind_ger_sun_jpn_knd_kor_lit_spa_lda_swe_bat_grk_amr_tag_cnt_afr_swt_bos_owc_svk_ita_ben_glc_qcu_rus_slo_mcd_tsn_mlt_lat_chh_fre_jav_pan_yor_alb_bem_mly_tha_aeg_tml_fbf_ewe_uzb_pol_krd_aze_akn_vie_anl_dyu_ses_cic	-0.61874252393806	-1.48045948431165	0.142130573840984
524	amh_slo_zul_krd_wly_anl_aeg_bul_aze_tur_lda_ind_akn_eng_hin_bsq_grk_mlt_bem_mnd_dut_scr_yor_fre_tsw_afr_est_ven_cic_fin_cze_tig_geo_svk_mol_ger_urd_chh_sid_pan_hun_tsn_sun_lit_mly_jpn_knd_kor_bos_swe_dgb_ita_jav_pol_owc_mao_cnt_ctl_fbf_prs_amr_guj_ukr_rom_alb_qcu_mcd_rus_nor_swt_hau_ben_gam_glc_bat_lat_dyu_por_swa_tag_tha_sod_tml_moo_ewe_azi_spa_arw_uzb_igb_vie_heb_xho_ses_bam	-0.606935078269039	-1.4502116554521	0.150363801501427
525	sid_cze_yor_bul_tig_anl_mlt_ben_uzb_tur_fbf_mly_bam_arw_afr_bsq_mol_chh_tsw_cnt_prs_grk_ven_guj_dyu_slo_hun_tsn_swt_est_hin_hau_geo_pol_rus_urd_mcd_amh_gam_dut_fin_bem_mao_lat_bat_jpn_knd_kor_svk_ger_zul_ctl_ind_por_sod_sun_mnd_rom_ses_spa_owc_swe_scr_pan_alb_qcu_bos_fre_ukr_akn_aeg_glc_amr_ita_jav_lit_cic_krd_ewe_tag_tha_heb_tml_dgb_moo_aze_nor_eng_azi_xho_vie_wly_lda_igb_swa	-0.229914400191462	-0.542916625427834	0.588486043936787
526	hau_fre_lda_lat_sid_heb_chh_por_uzb_aze_ven_tag_moo_ukr_prs_bsq_ben_gam_fbf_cnt_lit_spa_bem_bos_akn_bul_fin_igb_swt_hun_alb_anl_geo_afr_hin_rus_grk_amr_mlt_krd_est_xho_bat_ctl_mao_jpn_tml_kor_svk_slo_bam_urd_mly_nor_sod_jav_mnd_ita_ewe_scr_wly_dut_swe_glc_mol_qcu_rom_pol_pan_dgb_owc_cze_tig_arw_ind_ger_cic_mcd_tsw_sun_tha_amh_knd_yor_dyu_azi_eng_guj_tur_zul_vie_aeg_ses_swa_tsn	-0.565888358654213	-1.35414331893991	0.178971958678654
527	chh_cze_bam_dut_anl_sod_gam_eng_tur_aze_igb_mao_zul_urd_lat_bsq_slo_aeg_dgb_mnd_prs_rom_fbf_pan_dyu_afr_hun_tsw_swt_fin_guj_heb_geo_fre_mcd_alb_bos_sid_owc_glc_est_ewe_jav_spa_sun_jpn_tml_kor_pol_hin_cic_ita_ind_ger_amh_tag_cnt_grk_ses_lit_hau_ctl_svk_nor_ukr_qcu_krd_por_swe_moo_wly_mol_tig_rus_mly_scr_yor_bul_xho_bat_tha_mlt_knd_lda_ven_uzb_arw_ben_azi_tsn_vie_amr_bem_swa_akn	-0.0447746342786764	-0.105455050476564	0.916241856079217
528	aeg_guj_swa_ben_gam_anl_chh_rus_uzb_azi_lda_sun_moo_por_prs_bsq_bul_heb_ven_cnt_pan_nor_dgb_glc_tsn_scr_est_bam_tsw_hun_rom_wly_geo_slo_cze_bos_swe_sod_hau_mcd_fin_bem_mly_spa_jav_jpn_tml_kor_dut_mol_fbf_ita_mao_ger_tig_ind_mnd_eng_zul_alb_owc_arw_ukr_pol_fre_qcu_ctl_afr_svk_xho_mlt_lit_amr_krd_bat_grk_swt_hin_igb_tag_tha_amh_knd_ses_ewe_aze_lat_urd_tur_dyu_vie_sid_yor_akn_cic	-1.34964205111248	-3.38195997975574	0.0010542016965353
529	sod_por_akn_urd_tig_amh_wly_bos_azi_tur_bem_jav_ven_lit_nor_bsq_slo_gam_cic_mnd_swe_cze_lda_guj_zul_fre_fin_moo_fbf_hun_rus_sid_geo_svk_prs_bul_pol_owc_heb_ger_est_tsw_ind_rom_bat_jpn_tml_kor_glc_krd_ewe_alb_mly_scr_amr_tag_cnt_mol_swa_ukr_mlt_ctl_pan_hin_afr_qcu_ben_lat_grk_dyu_chh_dut_aeg_mcd_sun_eng_tsn_arw_bam_mao_tha_hau_knd_igb_yor_aze_spa_ita_uzb_xho_vie_anl_swt_ses_dgb	0.423886705481286	0.999417151432655	0.320185973566713
530	owc_mol_bam_eng_chh_sid_hau_pan_uzb_aze_swa_sun_ses_bul_spa_bsq_grk_amh_akn_cnt_krd_lit_lda_scr_igb_ukr_fin_ven_cic_est_cze_mlt_geo_ben_slo_afr_nor_aeg_wly_fre_hun_xho_mly_guj_tag_jpn_tml_kor_svk_hin_dgb_pol_mao_prs_sod_bat_mnd_ger_tsw_bos_tig_glc_rom_lat_ctl_qcu_por_rus_ita_dyu_gam_mcd_amr_alb_jav_dut_fbf_urd_bem_ind_tha_heb_knd_zul_tsn_azi_arw_swe_tur_ewe_vie_anl_yor_swt_moo	-0.264362981861024	-0.625546927902492	0.533144250249153
531	tig_ben_tsn_ita_amh_sod_heb_ger_azi_uzb_ses_tag_bem_hin_krd_bsq_lat_owc_bam_mnd_swe_rom_swa_dut_moo_por_est_igb_dyu_fin_spa_amr_geo_prs_bul_eng_bos_chh_hau_glc_hun_ewe_mly_grk_mao_jpn_tml_kor_lit_afr_cic_ukr_jav_mol_gam_ind_cnt_pan_dgb_rus_mlt_arw_svk_scr_urd_qcu_slo_cze_ctl_yor_sid_nor_anl_alb_sun_guj_tsw_mcd_swt_bat_tha_wly_knd_xho_lda_aze_fre_pol_tur_fbf_vie_aeg_ven_akn_zul	0.0293008977030724	0.068994763506123	0.945141919459802
532	wly_pol_ven_guj_owc_amh_amr_lat_aze_uzb_bem_ind_ewe_hin_mcd_bsq_urd_hau_swt_cnt_por_fre_zul_dut_akn_scr_fin_dgb_tsn_hun_ger_aeg_geo_krd_nor_mol_swe_tig_gam_cze_est_moo_jav_ben_mao_jpn_tml_kor_prs_slo_cic_arw_sun_lit_mlt_tag_mnd_grk_yor_rom_sid_ukr_bos_alb_ita_qcu_eng_pan_glc_lda_heb_ctl_anl_bul_bat_svk_bam_rus_xho_mly_tha_sod_knd_swa_igb_azi_spa_afr_tur_ses_vie_chh_fbf_dyu_tsw	-0.0446616417927087	-0.105233267412431	0.916417351371134
533	wly_ctl_igb_guj_tig_amh_amr_pol_aze_azi_tsw_mao_tsn_arw_svk_bsq_fre_heb_swa_cnt_lat_swe_swt_urd_lda_ukr_est_ses_fbf_fin_ger_mlt_geo_spa_nor_dut_mol_anl_sod_mcd_hun_ven_tag_scr_mly_jpn_knd_kor_grk_glc_xho_rus_sun_lit_owc_bat_mnd_prs_ewe_krd_sid_por_afr_alb_ita_qcu_bos_hin_ben_akn_chh_rom_aeg_pan_jav_cze_yor_slo_dgb_ind_tha_hau_tml_bam_bem_tur_eng_bul_uzb_zul_vie_gam_cic_dyu_moo	-0.384277614159493	-0.910567293354632	0.364877462273777
534	gam_mol_bem_mcd_anl_hau_sid_spa_tur_aze_akn_mao_zul_rom_ben_bsq_guj_mlt_lda_cnt_nor_pan_moo_lat_ven_ita_fin_dyu_ses_est_rus_heb_geo_fre_prs_svk_dut_tig_chh_ctl_hun_cic_ind_bul_mly_jpn_tml_kor_ger_swe_yor_urd_bat_scr_amr_sun_mnd_eng_bam_slo_amh_bos_glc_lit_hin_qcu_pol_por_cze_xho_sod_grk_aeg_arw_tag_afr_tsw_ukr_swt_jav_tha_owc_knd_ewe_dgb_azi_alb_krd_uzb_igb_vie_wly_swa_fbf_tsn	0.764082984672758	1.8113443482458	0.0733157058802516
535	sid_prs_bam_rus_sod_anl_amh_hin_uzb_aze_cic_bat_akn_svk_pan_bsq_grk_heb_igb_mnd_alb_mol_ewe_glc_yor_cze_est_lda_fbf_fin_slo_tig_geo_guj_ita_afr_nor_mlt_aeg_por_hun_dgb_ind_krd_jav_jpn_tml_kor_swe_urd_tsw_scr_tag_ukr_wly_mly_cnt_arw_xho_bos_gam_dut_ben_eng_rom_qcu_spa_ctl_mcd_bem_chh_ger_hau_lat_mao_fre_swa_lit_tsn_sun_tha_owc_knd_moo_dyu_tur_pol_bul_azi_swt_vie_amr_zul_ses_ven	-0.803098881938456	-1.9366720526792	0.0558210435633858
536	aeg_swe_swa_ctl_sod_tig_chh_guj_aze_azi_bem_sun_ven_scr_alb_bsq_mcd_mlt_cic_cnt_ita_fre_xho_cze_swt_hin_est_tsw_tsn_hun_bos_sid_geo_ukr_mol_prs_rom_gam_amh_afr_fin_igb_mly_slo_mao_jpn_tml_kor_arw_svk_moo_krd_ind_nor_anl_tag_mnd_dut_dyu_glc_hau_rus_urd_lit_pan_qcu_grk_spa_pol_bam_owc_por_wly_bul_jav_ger_fbf_eng_zul_bat_tha_amr_knd_yor_akn_uzb_lat_ben_tur_ses_vie_heb_ewe_lda_dgb	-0.283824137384438	-0.670923321087543	0.503932289857782
537	hau_svk_ses_rom_mlt_anl_heb_fre_azi_uzb_tsn_bat_igb_ger_krd_bsq_bul_gam_moo_cnt_ben_spa_tsw_pol_lda_bos_fin_yor_bam_hun_nor_amh_geo_swe_arw_pan_guj_sid_sod_dut_est_ewe_mly_urd_sun_jpn_tml_kor_mol_mcd_xho_por_tag_lit_wly_jav_mnd_hin_swa_prs_aeg_ukr_rus_afr_eng_qcu_ita_ctl_alb_cic_chh_cze_amr_glc_ind_grk_swt_lat_akn_mao_tha_owc_knd_dyu_zul_aze_slo_scr_tur_ven_vie_tig_dgb_fbf_bem	-0.173469346958397	-0.409070841127146	0.683428216257858
538	gam_slo_bam_alb_aeg_tig_chh_ger_uzb_aze_akn_mly_cic_glc_dut_bsq_rus_mlt_dyu_mnd_spa_eng_yor_fre_tsn_lit_fin_lda_swa_est_swe_wly_geo_afr_ukr_pan_guj_sid_owc_krd_hun_xho_mao_svk_sun_jpn_knd_kor_grk_hin_ewe_ben_tag_ita_amr_ind_cnt_rom_zul_prs_anl_urd_ctl_cze_arw_qcu_pol_bos_nor_ven_heb_mol_amh_bul_jav_por_fbf_lat_tsw_bat_tha_hau_tml_bem_ses_tur_mcd_scr_azi_moo_vie_sod_igb_dgb_swt	0.813479159471989	1.93398225297102	0.0561556597927797
539	amh_glc_dgb_urd_aeg_mlt_amr_alb_uzb_azi_ses_ind_lda_nor_dut_bsq_bos_wly_dyu_cnt_svk_por_igb_mol_xho_grk_fin_bem_yor_est_lit_heb_geo_ukr_afr_ita_swe_gam_owc_prs_hun_cic_mly_pol_mao_jpn_tml_kor_slo_mcd_ewe_ger_sun_spa_anl_bat_mnd_ben_moo_guj_chh_hin_rom_pan_eng_qcu_lat_ctl_cze_zul_sod_bul_tig_arw_jav_krd_swt_rus_fbf_tag_tha_sid_knd_swa_akn_tur_scr_fre_aze_ven_vie_hau_tsn_bam_tsw	0.544915970543817	1.28568988131261	0.201743493741991
540	sid_glc_lda_prs_hau_gam_wly_bul_uzb_tur_tsn_ind_ven_rom_eng_bsq_bos_tig_swt_cnt_dut_ctl_fbf_svk_bem_alb_est_yor_ses_fin_ita_amr_geo_cze_swe_pan_por_heb_anl_rus_hun_swa_jav_afr_sun_jpn_tml_kor_guj_arw_dgb_spa_mao_urd_aeg_bat_mnd_fre_zul_lit_sod_hin_ukr_lat_slo_qcu_ben_krd_ger_akn_owc_nor_amh_grk_tag_mcd_tsw_mol_cic_mly_tha_chh_knd_dyu_xho_aze_pol_scr_azi_bam_vie_mlt_moo_ewe_igb	-0.161017292768837	-0.380072801636201	0.704757999404905
541	chh_guj_tsw_swe_gam_anl_tig_prs_tur_uzb_akn_bat_bam_arw_por_bsq_ctl_sod_swt_mnd_mcd_ukr_ewe_krd_fbf_rom_hun_zul_ses_fin_cze_aeg_geo_lit_glc_urd_eng_heb_mlt_alb_est_swa_mao_dut_sun_jpn_knd_kor_lat_bul_ven_nor_tag_rus_amr_mly_cnt_pol_yor_ger_sid_ben_scr_pan_svk_qcu_fre_bos_spa_igb_hau_grk_wly_afr_jav_slo_cic_hin_dyu_ind_tha_owc_tml_dgb_bem_azi_ita_mol_aze_moo_vie_amh_lda_tsn_xho	-0.615824894738593	-1.47191523703584	0.144419782722777
542	amr_arw_ven_lat_wly_amh_tig_pol_azi_aze_igb_mly_lda_alb_ukr_bsq_slo_owc_tsn_mnd_dut_bul_dyu_scr_swt_fre_est_yor_bem_fin_cze_aeg_geo_ben_por_krd_mol_mlt_chh_pan_hun_dgb_bat_nor_ind_jpn_tml_kor_urd_spa_akn_lit_sun_rom_sod_mao_cnt_grk_tsw_hin_gam_prs_eng_ger_svk_qcu_mcd_guj_rus_xho_heb_swe_hau_ita_jav_glc_cic_afr_zul_tag_tha_sid_knd_bam_fbf_tur_ctl_bos_uzb_ses_vie_anl_moo_ewe_swa	-0.488540039728041	-1.16349247439373	0.247606231707621
543	amh_lit_moo_dut_owc_heb_amr_guj_azi_aze_bam_jav_cic_alb_ctl_bsq_ben_wly_bem_mnd_mol_cze_tsn_krd_ven_eng_fin_ses_igb_hun_bos_aeg_geo_grk_swe_bul_urd_chh_sod_afr_est_dgb_tag_mcd_mly_jpn_tml_kor_rom_pol_ewe_svk_bat_hin_gam_mao_cnt_lat_lda_fre_sid_ukr_glc_prs_pan_qcu_arw_por_scr_zul_anl_rus_tig_ger_ind_ita_yor_nor_swa_sun_tha_hau_knd_tsw_xho_tur_spa_slo_uzb_akn_vie_mlt_swt_fbf_dyu	-0.516739350800377	-1.22981646433081	0.221867921663439
544	heb_pan_xho_afr_sid_gam_tig_ita_azi_uzb_fbf_ind_moo_mcd_lat_bsq_ukr_amr_swa_cnt_pol_dut_dgb_lit_lda_fre_est_igb_dyu_hun_ctl_sod_geo_rom_ger_mol_hin_owc_wly_por_fin_ewe_mao_ben_tag_jpn_tml_kor_grk_swe_zul_slo_mly_prs_amh_bat_mnd_alb_tsn_scr_anl_spa_rus_cze_eng_qcu_glc_arw_urd_ses_aeg_krd_chh_bos_sun_guj_cic_bul_ven_jav_tha_mlt_knd_swt_bam_aze_svk_nor_tur_bem_vie_hau_akn_yor_tsw	-0.122186352019681	-0.291042439748701	0.771666960254195
545	anl_urd_bam_afr_mlt_gam_tig_pol_azi_tur_yor_ind_lda_lit_eng_bsq_rom_amr_akn_mnd_scr_lat_igb_ger_bem_svk_hun_ewe_dgb_est_grk_aeg_geo_bos_ukr_slo_rus_hau_amh_mol_fin_swt_mly_alb_sun_jpn_tml_kor_pan_swe_zul_nor_tag_ita_wly_bat_cnt_guj_tsw_ctl_sod_fre_ben_glc_arw_qcu_cze_bul_por_tsn_chh_spa_owc_prs_mao_dut_xho_mcd_ses_jav_tha_sid_knd_moo_cic_aze_krd_hin_uzb_fbf_vie_heb_ven_dyu_swa	-1.13087211307784	-2.78432533775755	0.00649853385041946
546	owc_lit_ses_swe_anl_tig_aeg_krd_aze_tur_zul_tag_akn_bos_glc_bsq_rus_hau_swa_cnt_lat_slo_fbf_dut_dyu_mcd_est_dgb_moo_hun_ben_chh_geo_ita_guj_eng_mol_amh_wly_spa_fin_yor_ind_urd_mly_jpn_tml_kor_hin_afr_tsw_rom_bat_grk_sod_sun_mnd_scr_swt_cze_mlt_fre_ger_ukr_pol_qcu_nor_pan_prs_bam_amr_bul_sid_ctl_mao_alb_xho_arw_igb_jav_tha_heb_knd_tsn_ven_azi_por_svk_uzb_lda_vie_gam_ewe_cic_bem	0.232125678302348	0.546604868704226	0.585959299884272
547	wly_alb_bem_scr_gam_chh_aeg_slo_aze_tur_ses_sun_xho_pol_guj_bsq_grk_sod_fbf_mnd_bos_ger_akn_mol_zul_rus_fin_swa_cic_hun_urd_tig_geo_ita_ukr_svk_nor_amh_heb_prs_est_yor_jav_krd_bat_jpn_knd_kor_mcd_dut_tsn_lit_ind_ben_amr_mao_cnt_swe_bam_arw_anl_por_eng_afr_rom_qcu_cze_lat_ctl_lda_owc_hin_mlt_bul_mly_spa_tsw_fre_moo_tag_tha_sid_tml_swt_ven_azi_pan_glc_uzb_dyu_vie_hau_dgb_igb_ewe	0.067329679479942	0.158519642214637	0.874391060090304
548	tig_swe_tsw_hin_sod_wly_mlt_mcd_aze_tur_xho_bat_lda_ben_lit_bsq_grk_owc_tsn_mnd_lat_spa_fbf_arw_zul_urd_est_swt_ses_fin_bul_amh_geo_mol_afr_fre_dut_amr_sid_cze_hun_dgb_sun_glc_ind_jpn_knd_kor_ctl_pan_yor_rom_tag_rus_chh_mly_cnt_pol_cic_alb_gam_eng_svk_krd_por_qcu_nor_slo_ita_ven_anl_scr_aeg_bos_mao_guj_ewe_ger_swa_jav_tha_heb_tml_moo_akn_azi_ukr_prs_uzb_bam_vie_hau_bem_dyu_igb	-0.01520606843902	-0.0358040627959349	0.971515332301554
549	gam_mol_swt_svk_amr_sod_hau_mcd_azi_tur_ewe_mao_bem_ukr_bul_bsq_krd_owc_yor_mnd_prs_grk_ses_cze_bam_arw_fin_dyu_moo_est_nor_wly_geo_ctl_pol_eng_guj_anl_chh_ger_hun_xho_sun_rus_tag_jpn_tml_kor_glc_slo_cic_ita_ind_dut_aeg_mly_cnt_pan_dgb_urd_sid_scr_bos_lit_swe_qcu_spa_hin_afr_ven_heb_alb_mlt_fre_jav_ben_tsw_por_fbf_bat_tha_amh_knd_zul_igb_aze_rom_lat_uzb_akn_vie_tig_swa_lda_tsn	0.0981840735681181	0.231100313650556	0.817744541748745
550	wly_arw_zul_scr_anl_aeg_sod_mcd_tur_azi_tsw_jav_ewe_glc_bul_bsq_pan_chh_igb_mnd_hin_rom_moo_spa_bam_swe_hun_bem_cic_est_slo_tig_geo_lit_guj_prs_cze_sid_hau_mol_fin_xho_bat_krd_sun_jpn_knd_kor_dut_bos_dyu_grk_mao_ukr_amh_ind_cnt_eng_lda_ctl_gam_por_alb_ben_urd_qcu_rus_ita_fre_dgb_amr_nor_mlt_ger_mly_afr_akn_pol_tsn_tag_tha_heb_tml_ses_swa_aze_svk_lat_uzb_swt_vie_owc_yor_ven_fbf	-0.21835152194345	-0.515322056223022	0.607550782042275
551	aeg_eng_bem_arw_owc_gam_mlt_prs_tur_uzb_tsw_sun_akn_dut_ctl_bsq_mcd_chh_lda_mnd_nor_ben_swt_cze_dgb_bos_est_tsn_fbf_hun_rus_sod_geo_ger_alb_slo_swe_amh_wly_ita_fin_ven_ind_hin_jav_jpn_tml_kor_svk_bul_ewe_krd_mao_fre_anl_tag_cnt_grk_cic_mol_tig_spa_rom_por_glc_qcu_lat_scr_guj_igb_sid_ukr_amr_pan_bat_pol_swa_afr_xho_mly_tha_hau_knd_yor_dyu_aze_lit_urd_azi_bam_vie_heb_ses_zul_moo	-0.262436245135701	-0.619880361645359	0.536852424136329
552	chh_por_igb_lat_amr_wly_heb_fre_azi_uzb_moo_ind_dgb_ita_mol_bsq_urd_owc_yor_mnd_eng_afr_bem_nor_akn_krd_fin_ewe_dyu_hun_ben_tig_geo_rus_cze_hin_lit_aeg_anl_slo_est_swa_mly_spa_jav_jpn_knd_kor_prs_pan_ven_pol_bat_scr_sid_tag_cnt_bul_ses_ukr_mlt_ger_glc_bos_grk_qcu_guj_rom_dut_tsw_hau_swe_gam_arw_mao_mcd_tsn_alb_fbf_sun_tha_sod_tml_zul_cic_aze_svk_ctl_tur_bam_vie_amh_lda_xho_swt	-0.38199548950293	-0.905710251047235	0.36742976315759
553	anl_swe_ven_bul_mlt_chh_owc_glc_uzb_azi_cic_tag_dyu_ger_por_bsq_rom_amh_moo_cnt_pan_cze_swa_mcd_tsw_fre_hun_ses_dgb_fin_lat_hau_geo_urd_bos_mol_slo_aeg_gam_arw_est_tsn_mao_eng_mly_jpn_knd_kor_ita_krd_xho_prs_bat_dut_wly_ind_mnd_ben_akn_alb_tig_lit_svk_nor_scr_qcu_hin_ukr_rus_yor_sid_grk_heb_pol_sun_afr_swt_ctl_igb_jav_tha_sod_tml_lda_fbf_tur_spa_guj_aze_bem_vie_amr_zul_bam_ewe	-0.507273550517509	-1.21001830437823	0.229338494918731
554	wly_hin_dyu_krd_aeg_chh_owc_pol_aze_uzb_ven_jav_tsn_dut_ukr_bsq_ben_amr_swa_mnd_urd_eng_bem_rom_igb_arw_hun_yor_cic_est_bul_amh_geo_nor_alb_ctl_rus_mlt_heb_guj_fin_fbf_tag_pan_bat_jpn_knd_kor_slo_por_swt_bos_mao_mcd_sid_mly_cnt_grk_dgb_ita_hau_lit_mol_prs_lat_qcu_scr_cze_svk_ewe_anl_afr_gam_glc_ind_ger_akn_spa_bam_sun_tha_sod_tml_moo_zul_azi_swe_fre_tur_tsw_vie_tig_lda_xho_ses	0.0882039245053817	0.207618909434005	0.835980502962856
555	amh_ger_bem_ctl_amr_heb_gam_arw_azi_tur_zul_jav_dgb_afr_swe_bsq_alb_hau_lda_mnd_lit_prs_moo_scr_tsn_spa_hun_swt_cic_fin_hin_owc_geo_por_lat_mol_fre_mlt_anl_guj_est_xho_ind_mcd_mao_jpn_knd_kor_grk_eng_yor_krd_bat_svk_sod_mly_cnt_ukr_ewe_pol_tig_rus_slo_nor_pan_qcu_cze_rom_ita_fbf_wly_bos_chh_urd_tag_bul_igb_glc_swa_sun_tha_aeg_tml_akn_ses_aze_dut_ben_uzb_ven_vie_sid_tsw_dyu_bam	-0.581691419939173	-1.3887732644231	0.168218714669465
556	mlt_slo_ewe_dut_wly_chh_owc_swe_azi_uzb_swt_sun_ses_rus_lit_bsq_ctl_amh_bam_mnd_nor_glc_akn_mcd_igb_svk_hun_ven_cic_est_arw_sid_geo_urd_bul_rom_ger_heb_gam_guj_fin_lda_mao_eng_tag_jpn_knd_kor_hin_fre_yor_spa_jav_ben_tig_mly_cnt_lat_swa_alb_aeg_scr_mol_grk_afr_qcu_pol_krd_pan_dyu_sod_bos_anl_por_ind_ukr_fbf_prs_tsn_bat_tha_hau_tml_moo_tsw_aze_cze_ita_tur_xho_vie_amr_dgb_zul_bem	0.39174476243272	0.923794180115041	0.357984165700312
557	chh_ita_swa_ben_hau_aeg_gam_ukr_azi_uzb_ven_sun_cic_rom_spa_bsq_cze_tig_tsw_mnd_mcd_glc_dyu_ctl_fbf_fre_fin_akn_bem_est_dut_wly_geo_arw_por_alb_krd_amr_owc_eng_hun_dgb_ind_ger_bat_jpn_knd_kor_mol_afr_ewe_swe_mly_hin_sod_jav_cnt_svk_yor_prs_sid_urd_nor_scr_grk_qcu_rus_lat_lit_lda_anl_slo_mlt_pan_tag_bul_bam_pol_swt_mao_tha_amh_tml_xho_zul_aze_bos_guj_tur_tsn_vie_heb_igb_ses_moo	0.221419936055064	0.52138560570304	0.60333758975905
558	sod_ben_ewe_nor_owc_gam_anl_rom_tur_uzb_akn_bat_dgb_prs_arw_bsq_ctl_amr_ven_cnt_pan_lat_tsn_guj_moo_alb_hun_tsw_lda_fin_spa_mlt_geo_cze_pol_grk_glc_amh_wly_bos_est_dyu_tag_ita_mly_jpn_knd_kor_scr_slo_ses_urd_jav_afr_hau_ind_mnd_por_fbf_mol_sid_swe_rus_svk_ger_qcu_ukr_fre_dut_swa_chh_krd_tig_mcd_sun_bul_swt_eng_bam_mao_tha_heb_tml_cic_xho_azi_hin_lit_aze_igb_vie_aeg_zul_bem_yor	-0.924534906537196	-2.24873283294373	0.0268905730632725
559	hau_krd_yor_cze_tig_aeg_gam_por_tur_aze_akn_jav_dgb_swe_lat_bsq_mcd_sod_xho_cnt_spa_ita_swa_dut_ewe_lit_hun_bam_bem_est_prs_amh_geo_pan_bos_mol_guj_heb_anl_rus_fin_swt_bat_alb_ind_jpn_tml_kor_slo_urd_ses_grk_mly_pol_mlt_sun_mnd_arw_tsn_hin_sid_ger_ctl_rom_nor_qcu_svk_ben_scr_dyu_wly_eng_owc_bul_mao_fre_tsw_afr_lda_tag_tha_amr_knd_igb_cic_azi_ukr_glc_uzb_zul_vie_chh_fbf_moo_ven	-0.816948352560936	-1.96508403769151	0.0523884612200845
560	heb_cze_lda_krd_owc_mlt_aeg_nor_aze_azi_zul_mly_moo_rus_scr_bsq_bul_tig_bem_mnd_prs_por_dyu_dut_bam_ctl_hun_swt_tsw_est_ger_hau_geo_alb_ben_grk_bos_wly_amh_pan_fin_swa_tag_svk_mao_jpn_tml_kor_urd_lat_ewe_spa_jav_guj_sid_sun_cnt_lit_yor_pol_chh_ukr_glc_rom_mol_qcu_arw_slo_afr_ven_amr_fre_anl_eng_bat_mcd_tsn_hin_akn_ind_tha_gam_knd_xho_cic_tur_swe_ita_uzb_igb_vie_sod_fbf_ses_dgb	-0.0896400718243703	-0.211273239988246	0.833136341002991
561	tig_arw_ses_bul_heb_amr_anl_fre_uzb_azi_zul_tag_dgb_grk_alb_bsq_rus_chh_cic_mnd_bos_afr_xho_scr_lda_nor_hun_bem_yor_est_lat_sid_geo_mcd_rom_slo_ita_aeg_sod_ctl_fin_swt_jav_mol_mly_jpn_tml_kor_lit_urd_dyu_pol_bat_dut_mlt_ind_cnt_cze_swa_ben_amh_ger_prs_por_guj_qcu_ukr_spa_krd_bam_hau_svk_owc_hin_sun_pan_moo_glc_fbf_mao_tha_gam_knd_igb_tsn_aze_swe_eng_tur_akn_vie_wly_tsw_ewe_ven	-0.594982634581238	-1.4220172454045	0.158366416230747
562	sid_svk_lda_bul_mlt_wly_amh_ita_azi_uzb_dyu_tag_swt_nor_cze_bsq_krd_aeg_xho_cnt_ukr_ctl_ven_afr_moo_scr_est_akn_yor_hun_ger_gam_geo_urd_prs_dut_grk_heb_chh_rom_fin_igb_bat_glc_mao_jpn_tml_kor_fre_pan_tsw_alb_mly_hin_amr_ind_mnd_swe_tsn_eng_anl_slo_mol_guj_arw_qcu_lat_spa_pol_cic_owc_ben_tig_bos_jav_rus_bem_por_ewe_sun_tha_hau_knd_swa_bam_aze_lit_mcd_tur_dgb_vie_sod_zul_fbf_ses	-0.0951134899744967	-0.224290700451735	0.823023136623056
563	mlt_spa_swa_ctl_amr_tig_sod_arw_uzb_aze_akn_jav_yor_krd_lat_bsq_eng_owc_cic_mnd_ita_rus_dyu_prs_tsw_rom_fin_lda_fbf_hun_svk_aeg_geo_cze_hin_dut_afr_sid_hau_ben_est_tsn_mly_pan_sun_jpn_knd_kor_lit_guj_zul_ger_bat_scr_heb_ind_cnt_slo_moo_grk_amh_alb_bul_pol_urd_qcu_bos_fre_swe_ses_wly_mcd_anl_ukr_mao_nor_bem_mol_dgb_tag_tha_gam_tml_ven_igb_tur_glc_por_azi_xho_vie_chh_bam_swt_ewe	0.311068800061231	0.731636843028865	0.466229863865119
564	aeg_svk_moo_rom_gam_tig_owc_glc_aze_tur_swt_ind_tsw_mcd_bos_bsq_eng_sid_dyu_cnt_spa_pol_bam_pan_fbf_ita_est_xho_ses_fin_guj_mlt_geo_lit_lat_bul_krd_sod_anl_ben_hun_swa_sun_afr_mly_jpn_tml_kor_scr_fre_yor_alb_jav_nor_chh_tag_mnd_rus_igb_arw_amr_hin_dut_slo_prs_qcu_mol_ger_cze_lda_wly_ctl_heb_por_mao_grk_ewe_swe_akn_bat_tha_hau_knd_ven_bem_uzb_ukr_urd_azi_cic_vie_amh_zul_tsn_dgb	0.0428798041275308	0.100924898918944	0.919827342123818
565	mlt_pan_swa_lat_sod_hau_anl_arw_tur_aze_dyu_ind_bam_nor_pol_bsq_eng_sid_ses_mnd_urd_hin_ewe_bos_lda_ita_fin_ven_moo_hun_alb_chh_geo_ben_dut_por_swe_aeg_amr_fre_est_cic_mly_lit_tag_jpn_tml_kor_slo_mol_dgb_scr_mao_guj_gam_bat_cnt_ukr_bem_grk_heb_mcd_glc_bul_cze_qcu_ctl_krd_svk_zul_amh_rus_owc_afr_sun_prs_xho_ger_akn_jav_tha_wly_knd_yor_fbf_uzb_rom_spa_azi_igb_vie_tig_tsn_swt_tsw	-0.877673953776324	-2.12516898474459	0.036223469202114
566	gam_svk_dyu_eng_aeg_chh_sid_ger_azi_uzb_ewe_bat_swa_mcd_ctl_bsq_lat_hau_tsn_mnd_mol_cze_bem_bos_ses_krd_hun_xho_fbf_est_pol_heb_geo_scr_fre_spa_swe_tig_amr_slo_fin_lda_jav_prs_mly_jpn_knd_kor_bul_nor_igb_arw_ind_glc_wly_tag_cnt_afr_bam_rus_amh_ben_urd_grk_guj_qcu_ita_por_hin_cic_mlt_ukr_sod_dut_sun_lit_akn_rom_swt_mao_tha_owc_tml_yor_zul_aze_pan_alb_tur_tsw_vie_anl_moo_ven_dgb	0.0508927163444018	0.119931957019711	0.904795759155545
567	wly_afr_swa_por_mlt_anl_gam_arw_tur_azi_fbf_mao_yor_hin_rus_bsq_slo_aeg_bam_cnt_scr_glc_ven_dut_akn_ukr_fin_ewe_tsn_hun_pan_owc_geo_rom_spa_pol_mcd_amr_chh_eng_est_ses_mly_urd_sun_jpn_tml_kor_ben_lit_igb_ctl_jav_grk_sid_bat_mnd_cze_cic_krd_sod_bul_bos_lat_alb_qcu_fre_svk_nor_bem_hau_guj_heb_prs_tag_ger_xho_ita_lda_ind_tha_amh_knd_dyu_zul_uzb_swe_mol_aze_swt_vie_tig_moo_dgb_tsw	-0.0450987409733515	-0.106300343395611	0.915573020176118
568	chh_rus_yor_svk_tig_amh_anl_ctl_azi_tur_tsn_sun_bem_prs_hin_bsq_ger_owc_lda_mnd_lit_urd_bam_ben_dgb_mcd_hun_swa_fbf_fin_guj_sod_geo_slo_alb_scr_mol_sid_gam_pol_est_ven_jav_fre_tag_jpn_knd_kor_bul_ita_cic_rom_mao_glc_aeg_ind_cnt_spa_dyu_nor_mlt_dut_afr_swe_krd_qcu_ukr_arw_por_akn_heb_pan_amr_lat_mly_cze_swt_grk_xho_bat_tha_hau_tml_tsw_moo_aze_eng_bos_uzb_ewe_vie_wly_zul_ses_igb	0.371092114737864	0.873901330980395	0.384423060900812
569	amh_mol_yor_ben_sod_sid_amr_scr_tur_uzb_tsw_mly_tsn_bul_ukr_bsq_krd_anl_lda_mnd_nor_ctl_bem_spa_moo_pan_hun_bam_igb_fin_hin_aeg_geo_rom_glc_urd_cze_chh_tig_slo_est_dgb_mao_swe_bat_jpn_tml_kor_alb_ita_zul_fre_jav_svk_wly_sun_cnt_por_ses_pol_owc_arw_lit_bos_prs_qcu_grk_mcd_guj_akn_hau_lat_heb_afr_tag_rus_swa_ger_dyu_ind_tha_mlt_knd_ven_fbf_aze_dut_eng_azi_swt_vie_gam_ewe_xho_cic	-0.212788172452094	-0.502669416617192	0.616384997246231
570	wly_bos_tsw_prs_anl_heb_tig_dut_tur_aze_swa_ind_lda_svk_grk_bsq_arw_amr_xho_cnt_alb_ukr_bam_rus_akn_slo_fin_dgb_yor_hun_fre_gam_geo_krd_ger_mol_mcd_aeg_mlt_hin_est_ses_mao_por_mly_jpn_tml_kor_ben_lit_cic_ctl_bat_scr_hau_tag_mnd_spa_moo_afr_sid_glc_swe_nor_rom_qcu_bul_urd_eng_ewe_owc_pol_sod_ita_sun_guj_dyu_cze_fbf_jav_tha_amh_knd_bem_ven_uzb_pan_lat_azi_zul_vie_chh_igb_tsn_swt	0.129725831318982	0.305741565068527	0.760484749430971
571	aeg_bos_ven_eng_hau_anl_amr_pan_aze_azi_dgb_sun_ewe_ben_alb_bsq_por_owc_zul_mnd_ukr_hin_ses_ita_swa_swe_fin_yor_bam_est_bul_gam_geo_afr_dut_cze_lit_amh_chh_slo_hun_akn_mao_ger_jav_jpn_tml_kor_mol_scr_moo_glc_bat_prs_sid_tag_cnt_rom_swt_lat_wly_guj_grk_rus_svk_qcu_fre_nor_mcd_cic_sod_spa_tig_pol_mly_krd_tsn_arw_bem_ind_tha_heb_knd_tsw_igb_uzb_ctl_urd_tur_lda_vie_mlt_fbf_xho_dyu	-0.29850774010865	-0.705655620329686	0.4821661797666
572	anl_ger_fbf_scr_mlt_chh_heb_bos_aze_uzb_ven_mly_dyu_mol_ctl_bsq_rus_amr_cic_mnd_fre_dut_dgb_pan_bam_grk_est_ewe_bem_fin_afr_sod_geo_lit_bul_krd_ita_gam_hau_ben_hun_yor_mao_hin_sun_jpn_knd_kor_slo_cze_igb_rom_jav_glc_tig_tag_cnt_svk_lda_spa_aeg_lat_ukr_mcd_alb_qcu_por_prs_guj_moo_amh_pol_owc_swe_ind_nor_tsw_arw_akn_bat_tha_sid_tml_tsn_xho_azi_urd_eng_tur_swt_vie_wly_ses_zul_swa	0.392425982173066	0.924401268884961	0.357669787901833
573	gam_lit_moo_ukr_anl_heb_owc_bos_uzb_aze_cic_mao_ewe_rom_ben_bsq_arw_hau_akn_mnd_pan_hin_lda_ita_dgb_mcd_hun_tsn_bem_fin_spa_amh_geo_guj_pol_cze_dut_sid_tig_lat_est_yor_bat_svk_sun_jpn_knd_kor_bul_alb_tsw_afr_jav_rus_mlt_tag_cnt_ctl_xho_prs_amr_krd_urd_scr_swe_qcu_nor_fre_por_swa_wly_mol_aeg_ger_mly_grk_zul_glc_bam_ind_tha_chh_tml_dyu_swt_azi_slo_eng_tur_fbf_vie_sod_ven_igb_ses	0.151932375655815	0.35738793246543	0.721611160185219
574	sid_lat_fbf_ben_mlt_anl_gam_bos_azi_uzb_dyu_bat_ewe_rom_glc_bsq_ita_wly_moo_mnd_arw_grk_xho_ctl_zul_urd_fin_ven_tsw_est_hin_amh_geo_scr_por_ger_pol_aeg_heb_nor_hun_swa_ind_mcd_jav_jpn_knd_kor_guj_ukr_igb_krd_mly_eng_tig_tag_cnt_mol_bem_spa_chh_bul_pan_cze_lit_qcu_alb_prs_rus_ses_owc_afr_amr_swe_mao_svk_swt_dut_lda_sun_tha_hau_tml_tsn_bam_aze_slo_fre_tur_yor_vie_sod_dgb_cic_akn	-0.385245175576872	-0.912280711729582	0.363979779187771
575	owc_nor_dgb_alb_gam_sid_chh_prs_tur_aze_dyu_tag_ewe_rom_arw_bsq_slo_aeg_ses_mnd_eng_cze_swa_lat_akn_lit_est_cic_yor_fin_pan_wly_geo_rus_spa_glc_por_amh_heb_afr_hun_xho_jav_ukr_sun_jpn_tml_kor_guj_hin_lda_dut_bat_ger_amr_mly_cnt_ctl_moo_urd_sod_ita_pol_scr_krd_qcu_swe_grk_bos_bam_hau_mol_mlt_fre_ind_svk_tsw_mcd_bem_mao_tha_tig_knd_fbf_ven_azi_ben_bul_uzb_igb_vie_anl_swt_tsn_zul	0.0172483684287936	0.0406089162976865	0.967694728782675
576	amr_mcd_yor_krd_sod_amh_mlt_afr_aze_tur_dyu_tag_swt_bos_mol_bsq_prs_hau_bem_mnd_scr_svk_bam_cze_moo_lit_hun_cic_tsn_fin_rus_heb_geo_spa_ger_guj_glc_sid_anl_dut_est_igb_jav_swe_ind_jpn_knd_kor_fre_grk_ewe_pol_mly_ita_tig_sun_cnt_eng_akn_urd_wly_alb_ukr_lat_pan_qcu_por_ben_arw_ven_aeg_bul_chh_ctl_bat_slo_zul_hin_tsw_mao_tha_owc_tml_fbf_lda_azi_rom_nor_uzb_dgb_vie_gam_swa_ses_xho	-0.352432921879205	-0.835179011720097	0.405757374870865
577	aeg_rus_ses_arw_hau_sod_amr_glc_tur_uzb_ewe_jav_lda_pan_nor_bsq_rom_sid_moo_mnd_prs_ben_yor_swe_cic_por_hun_akn_swt_est_eng_amh_geo_ger_ctl_dut_svk_anl_chh_lat_fin_ven_tag_mcd_mao_jpn_knd_kor_fre_cze_igb_ita_bat_ukr_wly_mly_cnt_scr_fbf_pol_gam_urd_spa_guj_mol_qcu_krd_afr_bul_tsn_mlt_slo_owc_grk_ind_hin_bam_lit_zul_sun_tha_tig_tml_dyu_xho_aze_alb_bos_azi_dgb_vie_heb_tsw_swa_bem	-0.897462116250856	-2.17400137593879	0.0322437460285337
578	chh_por_igb_guj_anl_hau_wly_cze_uzb_azi_ven_tag_yor_ben_spa_bsq_alb_mlt_zul_cnt_glc_pan_dyu_svk_akn_lit_hun_tsw_bem_est_scr_gam_geo_ger_afr_ctl_nor_aeg_tig_slo_fin_swa_bat_ita_ind_jpn_tml_kor_grk_swe_ses_ukr_sun_dut_sid_mly_mnd_rom_xho_mcd_amh_eng_fre_arw_urd_qcu_rus_pol_lat_fbf_heb_bos_sod_prs_jav_bul_moo_mol_tsn_mao_tha_amr_knd_ewe_bam_tur_hin_krd_aze_lda_vie_owc_dgb_swt_cic	-0.0614617317303533	-0.144813933569044	0.88517115748692
579	amr_pol_zul_grk_hau_sod_tig_afr_uzb_azi_swt_sun_ses_ger_lat_bsq_rom_heb_tsw_mnd_ukr_dut_xho_ben_lda_svk_hun_dyu_tsn_fin_alb_gam_geo_glc_mcd_hin_mol_anl_wly_cze_est_bam_mly_slo_bat_jpn_knd_kor_eng_swe_cic_rus_ind_arw_owc_mao_cnt_ctl_yor_ita_amh_lit_scr_bul_krd_qcu_por_nor_bos_fbf_chh_fre_aeg_prs_jav_pan_moo_spa_bem_tag_tha_mlt_tml_dgb_igb_tur_guj_urd_aze_swa_vie_sid_ven_ewe_akn	-0.94519304039024	-2.29604243926756	0.0239197629697912
580	sod_ger_lda_swe_owc_aeg_heb_por_aze_uzb_ven_ind_yor_dut_nor_bsq_cze_sid_bem_mnd_glc_pan_tsw_alb_zul_fre_fin_xho_fbf_hun_ukr_amh_geo_svk_bul_guj_krd_tig_hau_scr_est_cic_mao_urd_mly_jpn_knd_kor_grk_eng_bam_mol_jav_bos_gam_bat_cnt_rus_swa_mcd_wly_pol_ctl_slo_hin_qcu_afr_arw_lit_dgb_mlt_ita_anl_ben_tag_lat_swt_rom_tsn_sun_tha_amr_tml_ses_akn_tur_prs_spa_azi_ewe_vie_chh_moo_igb_dyu	-0.110780531711979	-0.261102236341456	0.794590996729548
581	tig_cze_yor_ctl_heb_anl_hau_pol_aze_azi_tsw_mly_zul_dut_mcd_bsq_urd_aeg_bem_cnt_nor_eng_ven_bos_cic_rus_est_lda_tsn_hun_grk_sid_geo_lit_ita_prs_pan_amr_gam_mol_fin_fbf_jav_ukr_sun_jpn_knd_kor_svk_lat_igb_afr_ind_alb_sod_mao_mnd_swe_swt_slo_mlt_arw_rom_spa_krd_qcu_por_bul_glc_dgb_chh_hin_wly_fre_bat_scr_moo_ger_bam_tag_tha_amh_tml_ses_ewe_tur_guj_ben_uzb_xho_vie_owc_akn_dyu_swa	-0.806486050756816	-1.94371276678586	0.0549531469596672
582	sod_pol_yor_guj_owc_tig_heb_spa_uzb_tur_bem_mao_moo_ita_bos_bsq_afr_mlt_lda_cnt_dut_por_cic_alb_ven_mol_fin_tsw_igb_est_ctl_sid_geo_nor_fre_ben_grk_wly_hau_arw_hun_tsn_mly_pan_tag_jpn_tml_kor_lat_urd_bam_krd_sun_rom_gam_ind_mnd_eng_xho_slo_aeg_glc_rus_swe_bul_qcu_ukr_cze_lit_dgb_amh_hin_chh_scr_bat_mcd_ewe_prs_fbf_jav_tha_amr_knd_swt_zul_azi_ger_svk_aze_akn_vie_anl_swa_dyu_ses	-0.945788948442864	-2.29595889841845	0.0239247431936144
583	amr_svk_tsw_guj_tig_wly_hau_alb_aze_azi_dgb_bat_ven_spa_grk_bsq_bos_aeg_igb_cnt_rus_ukr_moo_ger_ewe_nor_est_dyu_tsn_fin_lit_amh_geo_slo_eng_swe_ita_mlt_heb_rom_hun_bem_sun_pol_jav_jpn_tml_kor_urd_krd_xho_cze_mly_por_owc_ind_mnd_afr_yor_bul_chh_scr_arw_hin_mcd_qcu_ben_fre_dut_cic_anl_glc_sod_prs_mao_lat_swt_mol_swa_tag_tha_gam_knd_lda_ses_tur_pan_ctl_uzb_bam_vie_sid_fbf_akn_zul	-0.794929088631514	-1.9170096751695	0.0583064493500255
584	aeg_rom_tsn_pol_anl_mlt_sod_ukr_uzb_tur_swa_mly_bam_guj_ctl_bsq_ger_amh_ven_mnd_swe_urd_fbf_grk_igb_ita_hun_akn_moo_est_scr_sid_geo_nor_lit_fre_slo_tig_wly_spa_fin_cic_sun_bul_bat_jpn_knd_kor_arw_hin_xho_por_tag_lat_gam_ind_cnt_ben_bem_alb_hau_svk_eng_afr_mol_qcu_glc_mcd_bos_swt_owc_rus_chh_prs_mao_pan_yor_krd_lda_jav_tha_amr_tml_ses_dgb_aze_cze_dut_azi_zul_vie_heb_tsw_dyu_ewe	-0.621211149324914	-1.48608410219357	0.140639126476027
585	chh_alb_cic_urd_amh_tig_gam_cze_uzb_aze_yor_ind_xho_arw_ita_bsq_prs_heb_swt_mnd_mol_dut_ses_swe_tsw_bos_fin_lda_bam_est_ctl_amr_geo_fre_glc_rus_lat_aeg_sod_guj_hun_fbf_mao_ukr_mly_jpn_knd_kor_lit_rom_bem_grk_jav_por_hau_tag_cnt_bul_ven_svk_wly_pol_eng_scr_slo_qcu_ben_nor_afr_dyu_mlt_ger_sid_krd_bat_spa_zul_mcd_ewe_sun_tha_owc_tml_igb_akn_tur_pan_hin_azi_swa_vie_anl_moo_dgb_tsn	-0.382838611296715	-0.909290823474899	0.365547134867335
586	chh_por_cic_ctl_wly_sod_sid_pol_aze_tur_dgb_mly_zul_ben_eng_bsq_prs_amh_swa_cnt_ukr_mol_lda_hin_dyu_ita_fin_igb_ven_est_nor_tig_geo_fre_afr_cze_alb_anl_aeg_grk_hun_bem_jav_mcd_tag_jpn_tml_kor_slo_svk_xho_rus_sun_glc_heb_mao_mnd_pan_tsn_guj_hau_bos_ger_bul_lit_qcu_lat_spa_rom_moo_mlt_dut_amr_swe_ind_scr_akn_urd_ses_bat_tha_gam_knd_fbf_yor_uzb_krd_arw_azi_tsw_vie_owc_bam_ewe_swt	0.0414466348152539	0.097644448784018	0.922424763752045
587	sod_rus_fbf_bos_heb_owc_gam_hin_tur_aze_tsn_ind_swa_por_ita_bsq_prs_chh_akn_cnt_spa_guj_xho_arw_lda_scr_est_bam_swt_hun_pan_mlt_geo_ger_glc_eng_dut_sid_anl_afr_fin_zul_sun_cze_jav_jpn_tml_kor_lit_lat_igb_ben_mao_bul_tig_bat_mnd_fre_cic_mol_amh_swe_krd_alb_nor_qcu_urd_rom_grk_dyu_wly_mcd_hau_ctl_mly_pol_dgb_svk_ven_tag_tha_amr_knd_ewe_yor_azi_ukr_slo_uzb_bem_vie_aeg_moo_tsw_ses	-0.560695912959254	-1.33634026307941	0.184698540547227
588	sid_rom_cic_afr_anl_hau_amr_scr_tur_aze_dyu_tag_dgb_eng_alb_bsq_pan_owc_lda_mnd_arw_krd_zul_dut_igb_ukr_hun_akn_fbf_fin_ita_mlt_geo_bul_swe_glc_ben_amh_heb_pol_est_swt_sun_ctl_jav_jpn_tml_kor_lat_guj_bem_mol_ind_prs_wly_mao_cnt_svk_bam_slo_tig_nor_spa_grk_rus_qcu_cze_por_ger_yor_sod_hin_chh_mcd_mly_lit_xho_fre_ven_bat_tha_aeg_knd_tsw_ses_uzb_urd_bos_azi_moo_vie_gam_tsn_ewe_swa	-0.430615267568307	-1.02078173431053	0.310005943833733
589	wly_lit_ses_ger_amr_sod_tig_glc_aze_tur_fbf_mao_akn_eng_urd_bsq_nor_mlt_cic_mnd_ita_guj_tsn_pan_ven_hin_hun_zul_yor_est_ctl_sid_geo_dut_scr_grk_lat_hau_aeg_bos_fin_dyu_ind_arw_bat_jpn_knd_kor_swe_rom_swa_slo_mly_cze_anl_sun_cnt_pol_moo_spa_gam_afr_prs_ben_alb_qcu_mol_fre_krd_bam_chh_por_owc_ukr_jav_svk_swt_rus_lda_tag_tha_amh_tml_igb_tsw_uzb_mcd_bul_azi_dgb_vie_heb_ewe_bem_xho	-0.00337907311044221	-0.00795701157510001	0.993668334204074
590	sod_ukr_akn_ger_sid_wly_mlt_lit_tur_aze_moo_jav_dyu_nor_ben_bsq_svk_amh_dgb_mnd_krd_alb_lda_eng_cic_glc_fin_ven_igb_est_lat_tig_geo_dut_prs_rom_mcd_owc_gam_pan_hun_ewe_bat_pol_sun_jpn_knd_kor_mol_afr_yor_grk_ind_bul_amr_mao_cnt_urd_fbf_bos_heb_fre_cze_slo_ctl_qcu_rus_swe_arw_swt_aeg_spa_anl_hin_tag_ita_swa_por_xho_mly_tha_chh_tml_tsn_bem_azi_guj_scr_uzb_bam_vie_hau_ses_tsw_zul	0.565501056677672	1.33725760100371	0.184400138884386
591	sod_afr_tsw_nor_sid_heb_mlt_krd_azi_aze_akn_tag_xho_rus_grk_bsq_bos_wly_dgb_cnt_rom_ukr_cic_lit_lda_swe_fin_bam_yor_hun_prs_tig_geo_arw_pol_spa_eng_hau_gam_mcd_est_igb_bat_alb_jav_jpn_knd_kor_lat_bul_moo_ita_mly_cze_amr_mao_mnd_urd_ven_hin_aeg_ger_dut_por_ben_qcu_scr_mol_glc_ses_amh_ctl_owc_fre_ind_svk_bem_pan_tsn_sun_tha_chh_tml_zul_ewe_tur_slo_guj_uzb_dyu_vie_anl_swt_fbf_swa	-0.0822839756594836	-0.194055802145773	0.846555434512173
592	aeg_grk_swt_scr_sod_sid_mlt_hin_aze_uzb_cic_bat_akn_krd_ger_bsq_pan_chh_zul_mnd_alb_bos_moo_por_fbf_spa_est_dyu_ewe_hun_ita_tig_geo_mcd_svk_lat_dut_wly_amr_pol_fin_bem_jav_prs_tag_jpn_tml_kor_rus_urd_yor_fre_ind_glc_amh_mao_cnt_mol_bam_slo_owc_cze_ctl_guj_swe_qcu_nor_afr_arw_ven_heb_rom_gam_ukr_sun_lit_ses_ben_tsw_mly_tha_hau_knd_tsn_dgb_tur_bul_eng_azi_swa_vie_anl_xho_igb_lda	-1.06145989500403	-2.60033889573807	0.0108333182316437
593	amr_hin_cic_pol_hau_gam_heb_rus_azi_aze_zul_jav_fbf_rom_grk_bsq_arw_sod_ses_cnt_cze_lit_swa_swe_dgb_por_fin_yor_igb_hun_pan_tig_geo_bos_ctl_dut_fre_owc_aeg_urd_est_moo_mao_spa_ind_jpn_knd_kor_ita_mol_dyu_ben_bat_glc_amh_sun_mnd_nor_akn_alb_mlt_ger_mcd_slo_eng_qcu_bul_lat_scr_swt_wly_krd_sid_ukr_tag_afr_lda_prs_tsn_mly_tha_chh_tml_ven_ewe_uzb_guj_svk_tur_xho_vie_anl_bem_tsw_bam	-0.82936781363932	-2.00327312435511	0.0480585192663587
594	chh_pol_bem_mcd_amr_mlt_sid_eng_tur_aze_ven_tag_lda_rus_dut_bsq_pan_owc_bam_cnt_guj_ger_swt_rom_dyu_scr_est_cic_xho_fin_svk_anl_geo_fre_spa_cze_glc_heb_gam_afr_hun_ses_ind_prs_jav_jpn_knd_kor_nor_arw_dgb_grk_mly_krd_aeg_mao_mnd_bul_swa_lat_amh_swe_bos_hin_ukr_qcu_ita_lit_ben_moo_tig_slo_hau_alb_sun_ctl_zul_mol_akn_bat_tha_sod_tml_tsn_ewe_uzb_por_urd_azi_igb_vie_wly_fbf_yor_tsw	0.375345784396319	0.884345757263909	0.378790198183559
595	heb_nor_bam_bos_anl_amr_owc_mol_tur_aze_lda_jav_cic_eng_alb_bsq_spa_sid_ses_cnt_arw_ita_dyu_guj_tsw_dut_est_bem_swa_hun_ukr_tig_geo_glc_rom_cze_lit_sod_hau_ctl_fin_xho_tag_mcd_bat_jpn_knd_kor_afr_pan_tsn_lat_sun_por_chh_mly_mnd_krd_moo_bul_gam_swe_fre_ger_urd_qcu_slo_rus_hin_dgb_amh_scr_wly_pol_mao_svk_fbf_ben_swt_ind_tha_aeg_tml_igb_akn_uzb_prs_grk_azi_ewe_vie_mlt_yor_ven_zul	-0.739221163260047	-1.77493293968642	0.0791808155352792
596	hau_swe_swt_nor_amh_tig_chh_por_azi_aze_tsn_mly_lda_rus_ben_bsq_guj_mlt_xho_cnt_ger_scr_zul_rom_tsw_eng_fin_dyu_bam_est_lit_heb_geo_slo_bos_grk_urd_aeg_anl_alb_hun_cic_bat_prs_ind_jpn_tml_kor_afr_pol_fbf_dut_mao_krd_gam_sun_mnd_cze_ewe_pan_amr_fre_spa_svk_mol_qcu_lat_ctl_ita_akn_sod_bul_wly_arw_tag_glc_bem_hin_yor_jav_tha_owc_knd_swa_igb_tur_mcd_ukr_uzb_ses_vie_sid_dgb_ven_moo	-0.168235111918713	-0.397337143462569	0.69202932829497
597	wly_cze_fbf_urd_anl_amr_mlt_scr_tur_aze_lda_mao_yor_ben_pol_bsq_fre_chh_igb_mnd_rus_por_cic_lat_ewe_bos_est_xho_ses_hun_bul_heb_geo_eng_slo_pan_ukr_sid_owc_ger_fin_moo_sun_svk_jav_jpn_knd_kor_swe_glc_dgb_guj_mly_arw_amh_bat_cnt_ctl_bem_mol_tig_spa_afr_hin_nor_qcu_rom_ita_alb_zul_sod_lit_aeg_grk_ind_krd_swt_mcd_ven_tag_tha_hau_tml_akn_swa_uzb_dut_prs_azi_bam_vie_gam_tsw_tsn_dyu	-0.111077785895329	-0.26182951222336	0.794031918542882
598	sid_ger_ven_nor_owc_heb_tig_prs_tur_aze_igb_tag_akn_mol_alb_bsq_grk_chh_moo_mnd_cze_ukr_tsw_ctl_bem_eng_fin_ses_fbf_hun_rom_wly_geo_bos_lat_swe_slo_anl_gam_ita_est_dgb_mly_dut_bat_jpn_knd_kor_guj_svk_tsn_glc_mao_hin_amr_jav_cnt_spa_swa_ben_aeg_lit_arw_pan_krd_qcu_rus_bul_scr_lda_mlt_urd_sod_fre_ind_mcd_dyu_pol_ewe_sun_tha_hau_tml_bam_cic_azi_afr_por_uzb_xho_vie_amh_yor_zul_swt	0.21351436926286	0.503249688503422	0.615978593693397
599	wly_rom_zul_mcd_aeg_hau_sod_cze_azi_aze_yor_sun_ewe_grk_nor_bsq_eng_anl_ses_mnd_pol_arw_dgb_prs_tsn_bul_est_bam_igb_fin_krd_amr_geo_bos_ukr_afr_lat_gam_chh_swe_hun_bem_ind_guj_mao_jpn_tml_kor_por_lit_swt_ger_mly_scr_mlt_tag_cnt_fre_swa_glc_tig_pan_spa_ben_alb_qcu_dut_ctl_slo_dyu_heb_urd_sid_mol_bat_svk_lda_rus_tsw_jav_tha_owc_knd_moo_xho_tur_hin_ita_uzb_akn_vie_amh_cic_fbf_ven	0.0802853572945831	0.188940367644949	0.850551269419263
600	gam_guj_yor_swe_amr_owc_anl_bul_tur_azi_akn_mao_ses_prs_ger_bsq_slo_amh_dgb_mnd_pol_cze_cic_fre_swt_krd_hun_tsw_xho_fin_rus_chh_geo_eng_afr_alb_mcd_mlt_heb_ukr_est_bam_mly_scr_tag_jpn_knd_kor_ben_urd_tsn_hin_jav_svk_sod_sun_cnt_bos_dyu_pan_aeg_glc_dut_arw_por_qcu_lat_lit_spa_ven_wly_mol_hau_rom_ind_ctl_igb_grk_swa_bat_tha_sid_tml_fbf_zul_aze_ita_nor_uzb_lda_vie_tig_moo_ewe_bem	0.30489064588651	0.71842216211752	0.474298088679257
601	sod_bul_moo_svk_amh_tig_mlt_mcd_tur_azi_lda_bat_swt_ben_bos_bsq_krd_hau_swa_mnd_mol_scr_yor_eng_fbf_pan_hun_ewe_bem_est_slo_gam_geo_alb_ita_hin_ger_owc_heb_lit_fin_xho_ind_dut_mly_jpn_tml_kor_arw_swe_dyu_glc_sun_spa_anl_mao_cnt_ukr_zul_fre_sid_rus_ctl_rom_afr_qcu_prs_lat_cze_ven_chh_nor_wly_pol_jav_grk_tsn_por_akn_tag_tha_aeg_knd_dgb_tsw_uzb_guj_urd_aze_cic_vie_amr_bam_igb_ses	-1.21199102887378	-2.99596688623228	0.00350670984270618
602	tig_prs_swa_urd_amr_owc_aeg_bul_azi_aze_zul_jav_fbf_hin_scr_bsq_pol_heb_tsw_mnd_ita_pan_ewe_lat_dyu_ger_hun_tsn_ses_est_mcd_anl_geo_arw_dut_eng_ukr_sod_chh_alb_fin_moo_mao_svk_ind_jpn_knd_kor_ben_bos_bem_guj_sun_por_mlt_bat_cnt_nor_dgb_afr_amh_rus_slo_swe_mol_qcu_cze_fre_ctl_xho_wly_krd_hau_grk_mly_rom_bam_spa_ven_tag_tha_gam_tml_igb_akn_uzb_glc_lit_tur_yor_vie_sid_lda_cic_swt	-0.295346514559378	-0.698179848546591	0.486806813072956
603	wly_guj_dgb_pol_amh_sid_tig_prs_azi_tur_cic_bat_ven_cze_slo_bsq_glc_owc_xho_cnt_eng_spa_moo_bul_tsw_urd_fin_akn_lda_est_krd_amr_geo_ctl_lat_por_rom_anl_hau_ger_hun_ewe_ind_svk_sun_jpn_tml_kor_grk_swe_fbf_ita_tag_mcd_mlt_jav_mnd_afr_tsn_pan_aeg_bos_nor_alb_scr_qcu_fre_hin_mol_swa_sod_arw_gam_lit_mao_ben_bem_ukr_igb_mly_tha_chh_knd_ses_bam_uzb_dut_rus_aze_swt_vie_heb_zul_yor_dyu	-0.0470282746836145	-0.111109115075867	0.911769261366146
604	chh_por_bem_fre_aeg_amh_sod_mol_aze_uzb_dyu_tag_swt_rus_bul_bsq_nor_amr_igb_cnt_pol_prs_swa_cze_xho_arw_hun_ven_ewe_est_swe_mlt_geo_krd_grk_scr_dut_tig_gam_ukr_fin_zul_jav_mcd_sun_jpn_tml_kor_ita_lit_tsn_eng_mao_lat_anl_bat_mnd_urd_bam_ben_owc_ger_bos_spa_ctl_qcu_alb_glc_slo_moo_sid_afr_wly_rom_mly_pan_yor_hin_lda_ind_tha_heb_knd_akn_tsw_azi_svk_guj_tur_ses_vie_hau_fbf_cic_dgb	-0.0160149745672053	-0.037690825833928	0.970014978996031
605	chh_rus_ses_fre_wly_mlt_amr_prs_tur_uzb_fbf_mao_dyu_dut_cze_bsq_mol_owc_zul_mnd_alb_nor_cic_pol_moo_eng_est_bam_yor_fin_hin_tig_geo_urd_ita_arw_bos_gam_sid_bul_hun_xho_jav_guj_bat_jpn_tml_kor_mcd_spa_lda_ukr_sun_slo_anl_ind_cnt_grk_bem_krd_sod_pan_afr_lit_glc_qcu_ger_svk_lat_akn_amh_scr_aeg_swe_tag_ben_dgb_rom_swt_mly_tha_heb_knd_tsw_ven_azi_por_ctl_aze_swa_vie_hau_tsn_ewe_igb	0.0849341717485943	0.199865029033601	0.842022518344206
606	heb_guj_moo_arw_owc_amr_wly_bos_uzb_tur_tsw_jav_akn_svk_eng_bsq_nor_mlt_cic_mnd_urd_krd_ses_por_swa_dut_est_yor_bem_hun_rus_amh_geo_ger_bul_glc_cze_gam_sid_lat_fin_fbf_mao_afr_tag_jpn_tml_kor_mol_ctl_dyu_pol_sun_mcd_tig_mly_cnt_slo_dgb_scr_hau_rom_grk_ukr_pan_qcu_prs_swe_fre_zul_anl_spa_aeg_hin_ind_ita_bam_lit_xho_bat_tha_chh_knd_lda_igb_aze_ben_alb_azi_ewe_vie_sod_ven_swt_tsn	0.326391697161566	0.768581915888461	0.444088925724412
607	sod_hin_fbf_mol_anl_wly_sid_slo_azi_tur_igb_ind_bam_ctl_ukr_bsq_eng_tig_ses_mnd_spa_nor_ewe_rom_moo_lat_hun_zul_ven_est_cze_hau_geo_glc_bul_mcd_arw_heb_gam_alb_fin_swt_mao_bos_sun_jpn_knd_kor_ben_pan_cic_lit_mly_scr_amr_jav_cnt_grk_bem_prs_amh_guj_ita_rus_pol_qcu_fre_por_swe_akn_aeg_krd_owc_urd_tag_svk_swa_ger_tsn_bat_tha_mlt_tml_tsw_yor_aze_dut_afr_uzb_dyu_vie_chh_lda_dgb_xho	-0.0759964092614968	-0.179219029615049	0.858155602493219
608	anl_grk_ses_pan_mlt_sod_wly_bul_azi_aze_xho_tag_bem_pol_prs_bsq_mol_owc_tsn_mnd_lit_fre_yor_ctl_igb_svk_fin_moo_dyu_hun_cze_amr_geo_eng_nor_guj_dut_tig_heb_krd_est_cic_mao_por_mly_jpn_knd_kor_bos_swe_tsw_slo_bat_afr_hau_sun_cnt_lat_bam_hin_chh_ben_mcd_alb_rom_qcu_arw_glc_ukr_dgb_amh_urd_sid_spa_ind_ger_zul_scr_fbf_jav_tha_aeg_tml_swt_ewe_uzb_ita_rus_tur_akn_vie_gam_lda_ven_swa	-0.442546805428654	-1.05069817922135	0.296119831384282
609	aeg_slo_fbf_glc_owc_sod_gam_prs_aze_uzb_lda_sun_yor_lat_grk_bsq_dut_amh_ses_cnt_scr_urd_ven_bul_bam_hin_fin_cic_tsw_est_ger_anl_geo_spa_cze_ctl_ita_mlt_heb_mol_hun_dyu_tag_eng_bat_jpn_knd_kor_nor_rom_tsn_krd_mly_ukr_amr_ind_mnd_svk_moo_lit_chh_afr_pol_guj_pan_qcu_arw_alb_bos_ewe_wly_ben_sid_fre_mao_mcd_swt_rus_dgb_jav_tha_tig_tml_igb_akn_azi_swe_por_tur_bem_vie_hau_swa_xho_zul	-0.468590394138121	-1.11475484369351	0.267827981300983
610	wly_mcd_ewe_bul_gam_heb_amr_eng_uzb_azi_lda_sun_fbf_ukr_cze_bsq_slo_mlt_tsn_cnt_ita_lat_bem_rus_ven_por_est_moo_igb_fin_prs_hau_geo_ben_fre_lit_nor_tig_chh_spa_hun_akn_tag_ger_bat_jpn_knd_kor_grk_pol_swa_pan_mly_scr_sod_ind_mnd_dut_yor_guj_amh_hin_krd_bos_glc_qcu_afr_svk_alb_xho_sid_mol_anl_swe_jav_ctl_zul_arw_ses_mao_tha_owc_tml_tsw_swt_aze_rom_urd_tur_cic_vie_aeg_dgb_bam_dyu	-0.540140689238925	-1.28684232838559	0.201343127980102
611	gam_scr_ven_cze_owc_amh_aeg_guj_tur_azi_yor_sun_bam_hin_lat_bsq_bos_anl_tsw_mnd_grk_ukr_swa_ben_cic_spa_est_dyu_swt_hun_krd_heb_geo_mcd_dut_alb_slo_hau_sid_afr_fin_bem_tag_fre_mly_jpn_knd_kor_mol_lit_lda_pol_ind_ita_sod_mao_cnt_swe_xho_nor_mlt_rus_urd_prs_arw_qcu_ger_pan_ctl_igb_wly_glc_tig_eng_jav_por_dgb_bul_ses_bat_tha_chh_tml_ewe_moo_uzb_rom_svk_aze_akn_vie_amr_zul_tsn_fbf	-0.686996324529716	-1.64689637043089	0.102954480218838
612	hau_swe_swa_krd_tig_amh_heb_spa_uzb_azi_cic_jav_bam_ctl_hin_bsq_mcd_mlt_bem_cnt_mol_fre_xho_arw_tsw_dut_hun_yor_ses_est_ukr_anl_geo_afr_rus_ger_bos_sid_sod_prs_fin_dyu_mly_eng_bat_jpn_tml_kor_scr_slo_fbf_glc_sun_alb_amr_mao_mnd_lit_moo_cze_gam_ita_grk_guj_ben_qcu_por_lat_bul_zul_owc_pol_aeg_urd_ind_svk_ven_nor_igb_tag_tha_chh_knd_swt_akn_aze_pan_rom_tur_tsn_vie_wly_dgb_ewe_lda	-0.39919581946111	-0.946565550801043	0.346313191485002
613	aeg_prs_dyu_ctl_owc_sod_amh_por_uzb_aze_ses_ind_lda_scr_swe_bsq_lat_tig_zul_mnd_ben_guj_fbf_grk_yor_krd_est_moo_bam_fin_bul_chh_geo_bos_slo_mcd_arw_wly_gam_rus_hun_tsn_sun_eng_mly_jpn_knd_kor_pol_ger_ewe_dut_jav_cze_hau_tag_cnt_hin_swt_afr_anl_ukr_svk_urd_fre_qcu_rom_lit_nor_bem_sid_alb_amr_mol_mao_ita_tsw_pan_swa_bat_tha_mlt_tml_dgb_xho_tur_glc_spa_azi_akn_vie_heb_igb_ven_cic	0.545709158776385	1.29090099380889	0.199937816740625
614	mlt_grk_cic_ger_heb_amr_aeg_rom_azi_tur_dyu_mao_akn_alb_spa_bsq_slo_hau_bem_mnd_mcd_eng_xho_lit_swt_por_fin_tsw_fbf_est_ita_sid_geo_hin_nor_ukr_scr_owc_anl_cze_hun_swa_sun_mol_mly_jpn_knd_kor_svk_afr_ses_ctl_jav_guj_chh_tag_cnt_pan_yor_lat_tig_urd_fre_rus_swe_qcu_glc_bos_bul_ewe_amh_prs_gam_ben_ind_arw_dgb_pol_ven_bat_tha_wly_tml_moo_lda_aze_krd_dut_uzb_zul_vie_sod_bam_igb_tsn	-0.367597879125482	-0.870365570733863	0.386341696769236
615	sid_cze_akn_lit_amh_mlt_owc_mol_tur_aze_bem_mao_ewe_svk_grk_bsq_alb_hau_tsn_mnd_dut_rom_igb_scr_zul_swe_fin_cic_ses_est_rus_heb_geo_arw_ukr_por_slo_chh_gam_urd_hun_bam_mly_hin_jav_jpn_tml_kor_krd_nor_fbf_prs_sun_pol_sod_tag_cnt_pan_swa_glc_anl_ctl_bul_spa_ger_qcu_eng_fre_afr_lda_aeg_ben_amr_guj_ind_lat_moo_bos_ven_bat_tha_wly_knd_xho_swt_uzb_ita_mcd_azi_tsw_vie_tig_yor_dgb_dyu	0.511323238711636	1.20872229443456	0.229833796330119
616	aeg_fre_xho_ben_gam_amr_sod_ger_aze_azi_lda_jav_ewe_krd_slo_bsq_swe_chh_swa_mnd_lit_dut_ven_eng_akn_cze_fin_bem_ses_hun_hin_tig_geo_grk_guj_lat_prs_sid_amh_pol_est_tsw_sun_spa_mao_jpn_knd_kor_alb_nor_zul_scr_mly_ukr_mlt_tag_cnt_afr_igb_bos_hau_bul_por_arw_glc_qcu_rus_ita_ctl_dyu_wly_mol_owc_mcd_ind_svk_bam_pan_dgb_bat_tha_heb_tml_tsn_cic_tur_urd_rom_uzb_fbf_vie_anl_swt_yor_moo	-0.623252098399637	-1.48834753074579	0.140042408226035
617	sid_lat_xho_por_hau_mlt_tig_cze_tur_uzb_ses_sun_swa_alb_ita_bsq_urd_gam_ewe_cnt_dut_mol_tsw_glc_fbf_arw_est_ven_igb_fin_afr_heb_geo_krd_nor_eng_fre_owc_anl_lit_hun_lda_ind_ben_bat_jpn_knd_kor_hin_mcd_cic_ctl_jav_svk_sod_mao_mnd_rus_dyu_slo_wly_ger_swe_bul_pol_qcu_scr_rom_grk_bem_aeg_prs_amh_pan_mly_bos_moo_spa_dgb_tag_tha_amr_tml_bam_yor_azi_guj_ukr_aze_zul_vie_chh_swt_akn_tsn	-0.454774653063726	-1.07981320287925	0.283017827097747
618	amh_por_xho_fre_sod_hau_gam_eng_aze_azi_zul_bat_tsw_bos_ger_bsq_pol_heb_ses_cnt_lit_alb_cic_scr_bam_arw_est_dgb_tsn_fin_spa_mlt_geo_bul_nor_slo_cze_aeg_amr_lat_hun_moo_mly_ctl_sun_jpn_tml_kor_ukr_mcd_swa_urd_mao_swe_wly_tag_mnd_mol_fbf_pan_tig_rus_dut_svk_ben_qcu_grk_guj_ita_igb_owc_krd_sid_afr_jav_prs_swt_glc_akn_ind_tha_chh_knd_bem_ven_uzb_hin_rom_tur_dyu_vie_anl_lda_ewe_yor	-0.612609730514871	-1.46414784097224	0.14652567947085
619	chh_krd_yor_ita_amr_heb_wly_por_uzb_aze_igb_mly_moo_scr_cze_bsq_alb_mlt_ses_cnt_eng_mol_zul_bos_ven_ukr_fin_xho_lda_est_arw_sod_geo_ctl_swe_pol_bul_hau_tig_rus_hun_akn_jav_ger_sun_jpn_knd_kor_hin_fre_swt_rom_bat_guj_gam_mao_mnd_glc_tsw_prs_sid_urd_pan_grk_nor_qcu_afr_ben_slo_ewe_anl_spa_aeg_lat_tag_mcd_dyu_dut_bam_ind_tha_owc_tml_cic_tsn_tur_lit_svk_azi_fbf_vie_amh_swa_dgb_bem	0.372934664761472	0.8792338593776	0.381540656710979
620	heb_svk_moo_guj_tig_anl_wly_mol_tur_aze_dgb_mly_xho_krd_ctl_bsq_lat_sod_fbf_cnt_ita_bul_akn_mcd_bem_arw_fin_ewe_swa_hun_por_hau_geo_fre_alb_pol_bos_gam_sid_scr_est_tsw_bat_slo_sun_jpn_tml_kor_spa_dut_ses_lit_mao_pan_owc_jav_mnd_grk_lda_urd_chh_rus_swe_rom_nor_qcu_ger_ukr_afr_ven_mlt_hin_amh_glc_ind_ben_yor_cze_cic_tag_tha_amr_knd_dyu_tsn_uzb_eng_prs_azi_zul_vie_aeg_bam_swt_igb	-0.692519567813706	-1.66063994939358	0.100153804100039
621	sid_eng_zul_prs_aeg_amr_hau_glc_tur_azi_ewe_mao_moo_ctl_lat_bsq_nor_owc_bam_cnt_svk_swe_tsw_por_swa_ita_est_bem_swt_fin_ger_anl_geo_lit_dut_bos_hin_wly_tig_pan_hun_dgb_ind_arw_sun_jpn_tml_kor_bul_krd_yor_rom_tag_rus_heb_bat_mnd_cze_tsn_pol_chh_slo_alb_mol_fre_qcu_scr_ben_ukr_xho_amh_afr_mlt_grk_mly_mcd_cic_spa_dyu_jav_tha_gam_knd_ven_akn_aze_guj_urd_uzb_ses_vie_sod_fbf_lda_igb	-0.0908404254566661	-0.214071243037692	0.830960154955357
622	owc_cze_fbf_por_amh_heb_anl_dut_aze_uzb_zul_jav_akn_pan_swe_bsq_pol_sid_xho_mnd_afr_rus_ewe_eng_moo_mcd_hun_dgb_cic_fin_alb_mlt_geo_ita_ger_ben_fre_wly_aeg_bul_est_yor_mao_guj_mly_jpn_tml_kor_ukr_nor_dyu_slo_tag_glc_tig_ind_cnt_rom_ven_grk_chh_bos_prs_scr_arw_qcu_hin_svk_urd_igb_amr_ctl_hau_krd_bat_lat_bem_spa_bam_sun_tha_sod_knd_ses_tsn_tur_lit_mol_azi_swt_vie_gam_tsw_lda_swa	-0.624788199535691	-1.49379954752694	0.138613194202906
623	aeg_lat_tsw_ctl_heb_amh_sid_slo_tur_aze_swa_sun_lda_cze_ita_bsq_fre_sod_bem_cnt_pan_alb_ses_glc_cic_spa_fin_fbf_ven_est_urd_gam_geo_bos_grk_krd_ukr_wly_chh_hin_hun_moo_jav_lit_mao_jpn_tml_kor_rus_svk_ewe_ben_bat_guj_tig_mly_mnd_arw_zul_scr_amr_prs_dut_bul_por_qcu_rom_eng_swe_igb_owc_mol_hau_ger_ind_mcd_xho_afr_dyu_tag_tha_mlt_knd_yor_akn_uzb_nor_pol_azi_tsn_vie_anl_swt_dgb_bam	-0.454443433343052	-1.0794023451769	0.28319989600126
624	owc_mcd_yor_rus_mlt_sod_sid_arw_uzb_aze_akn_bat_cic_cze_eng_bsq_urd_amh_tsw_cnt_dut_fre_xho_rom_lda_pol_est_bam_swa_hun_lit_wly_geo_afr_krd_ben_ctl_heb_aeg_guj_fin_fbf_sun_alb_jav_jpn_knd_kor_scr_pan_ses_bos_ind_prs_chh_mly_mnd_nor_ewe_swe_hau_spa_por_grk_glc_qcu_bul_lat_ukr_tsn_gam_ger_amr_svk_tag_mol_swt_hin_dgb_mao_tha_tig_tml_moo_zul_tur_ita_slo_azi_dyu_vie_anl_ven_igb_bem	-0.820462563788969	-1.98010156529517	0.0506477225496826
625	wly_prs_cic_afr_anl_tig_aeg_lat_uzb_aze_yor_sun_dgb_ctl_fre_bsq_nor_amh_ewe_mnd_urd_dut_ven_slo_moo_grk_est_bem_dyu_hun_por_hau_geo_swe_ger_alb_mol_mlt_owc_svk_fin_bam_tag_bul_mao_jpn_knd_kor_lit_spa_akn_bos_ind_mcd_chh_bat_cnt_rus_swa_scr_sid_hin_guj_eng_krd_qcu_ukr_pol_ita_tsn_sod_cze_amr_rom_jav_pan_zul_glc_xho_mly_tha_gam_tml_ses_tsw_tur_arw_ben_azi_igb_vie_heb_fbf_lda_swt	-0.930861544898416	-2.26371233499401	0.0259166848423748
626	anl_por_ses_eng_chh_sod_tig_svk_uzb_aze_fbf_bat_ewe_spa_arw_bsq_nor_heb_dgb_mnd_rom_ctl_tsn_slo_lda_rus_fin_zul_bam_est_grk_hau_geo_bul_cze_krd_lit_aeg_amr_urd_hun_akn_mao_bos_mly_jpn_tml_kor_hin_guj_tsw_pan_sun_ben_owc_ind_cnt_mcd_yor_swe_amh_dut_prs_fre_ukr_qcu_ger_alb_pol_swa_sid_glc_mlt_scr_tag_afr_swt_ita_cic_jav_tha_gam_knd_bem_dyu_tur_mol_lat_azi_ven_vie_wly_igb_moo_xho	-1.11355596474445	-2.73852333940009	0.0073965970992514
627	owc_fre_moo_prs_sid_sod_tig_ctl_uzb_aze_ses_sun_yor_grk_arw_bsq_ukr_chh_lda_mnd_hin_ita_swa_afr_dgb_lit_fin_xho_zul_est_swe_amh_geo_bul_scr_dut_rus_anl_amr_spa_hun_bam_tag_mcd_mly_jpn_knd_kor_alb_cze_dyu_bos_ind_ger_gam_mao_cnt_svk_bem_pol_heb_eng_slo_glc_urd_qcu_krd_rom_guj_ewe_wly_por_hau_lat_bat_pan_akn_nor_swt_jav_tha_mlt_tml_fbf_tsw_azi_mol_ben_tur_igb_vie_aeg_tsn_cic_ven	-0.457549670919161	-1.08725941852875	0.279732049517986
628	wly_hin_akn_cze_owc_chh_sid_ger_aze_uzb_swt_mly_bem_ita_krd_bsq_ctl_heb_fbf_cnt_swe_guj_lda_rus_dyu_urd_hun_igb_xho_fin_pan_hau_geo_lat_arw_scr_nor_amh_gam_ukr_est_zul_sun_alb_bat_jpn_tml_kor_lit_dut_cic_ben_ind_bul_amr_mao_mnd_slo_swa_bos_aeg_mcd_svk_por_prs_qcu_eng_glc_pol_bam_mlt_mol_sod_rom_tag_spa_yor_afr_dgb_jav_tha_anl_knd_ses_ven_tur_grk_fre_azi_moo_vie_tig_ewe_tsw_tsn	0.507191550593112	1.19922730527599	0.233486128973049
629	sid_arw_cic_svk_aeg_wly_owc_por_uzb_tur_tsw_sun_swa_lat_swe_bsq_mcd_hau_dyu_mnd_ben_ita_fbf_glc_bem_slo_est_ewe_tsn_fin_pan_amr_geo_eng_pol_mol_ctl_anl_amh_spa_hun_bam_mao_krd_ind_jpn_tml_kor_rus_scr_ses_cze_mly_bul_tig_jav_cnt_rom_xho_nor_heb_prs_hin_ukr_ger_qcu_lit_urd_guj_yor_mlt_grk_gam_alb_tag_afr_zul_fre_igb_bat_tha_sod_knd_swt_akn_aze_dut_bos_azi_lda_vie_chh_moo_dgb_ven	-0.174229517913009	-0.411767315542353	0.681457464841256
630	heb_svk_zul_alb_sod_wly_hau_ukr_azi_tur_fbf_mao_bam_pol_prs_bsq_spa_chh_dyu_mnd_guj_mol_swt_afr_ven_cze_est_lda_igb_fin_lat_tig_geo_dut_glc_nor_mcd_amr_anl_swe_hun_tsn_bat_por_ind_jpn_tml_kor_ctl_lit_akn_urd_mly_scr_mlt_tag_cnt_pan_xho_rom_amh_ben_slo_rus_arw_qcu_bul_hin_bos_cic_gam_grk_aeg_ita_sun_fre_swa_eng_yor_jav_tha_sid_knd_dgb_bem_uzb_ger_krd_aze_ewe_vie_owc_moo_ses_tsw	0.299666887084504	0.705247000070382	0.48241920037743
631	gam_fre_tsn_grk_chh_anl_tig_mol_azi_tur_zul_mly_fbf_hin_afr_bsq_ger_amh_ses_mnd_bul_guj_yor_lat_swt_bos_fin_cic_akn_hun_mcd_hau_geo_spa_rom_ukr_ctl_sid_wly_swe_est_dyu_tag_pol_ind_jpn_knd_kor_arw_prs_lda_alb_mao_urd_sod_sun_cnt_lit_ewe_eng_mlt_slo_svk_krd_rus_qcu_scr_por_ita_moo_amr_ben_heb_nor_jav_pan_swa_glc_bem_bat_tha_aeg_tml_xho_ven_uzb_dut_cze_aze_tsw_vie_owc_bam_dgb_igb	0.152912536234748	0.359676943561084	0.719904187878432
632	sid_guj_ewe_ctl_sod_anl_hau_pol_azi_uzb_xho_sun_swt_nor_arw_bsq_afr_heb_ses_mnd_prs_slo_cic_mol_zul_ukr_est_igb_tsw_fin_urd_owc_geo_fre_ger_mcd_hin_gam_mlt_swe_hun_swa_mly_lat_mao_jpn_tml_kor_alb_dut_dgb_lit_bat_spa_aeg_jav_cnt_grk_lda_pan_chh_cze_krd_eng_ben_qcu_ita_scr_rus_akn_tig_por_wly_svk_tag_rom_ven_bos_moo_ind_tha_amr_knd_fbf_bem_aze_glc_bul_tur_yor_vie_amh_bam_tsn_dyu	0.231174309393719	0.543871653138451	0.587831282370952
633	amh_ita_tsw_guj_wly_hau_mlt_pol_tur_azi_dgb_mly_swa_alb_spa_bsq_ben_gam_zul_mnd_grk_rom_cic_hin_yor_dut_hun_lda_xho_fin_scr_tig_geo_lat_ger_lit_ctl_aeg_amr_mcd_est_ses_bat_eng_tag_jpn_knd_kor_arw_svk_akn_ukr_jav_cze_anl_ind_cnt_bul_swt_pan_sid_fre_bos_nor_swe_qcu_mol_glc_prs_igb_heb_slo_sod_afr_sun_rus_dyu_urd_bem_mao_tha_owc_tml_ven_tsn_aze_por_krd_uzb_bam_vie_chh_fbf_ewe_moo	0.13082762433	0.308198072071582	0.758620864502249
634	wly_rus_zul_eng_amh_chh_amr_scr_azi_aze_tsn_sun_bam_glc_ger_bsq_rom_gam_yor_mnd_nor_mol_xho_mcd_cic_alb_est_dgb_lda_hun_arw_hau_geo_guj_bul_lat_ukr_heb_tig_prs_fin_ses_bat_afr_mly_jpn_tml_kor_urd_bos_bem_fre_mao_ita_owc_tag_cnt_slo_swa_ben_sid_grk_ctl_dut_pol_qcu_cze_krd_hin_moo_aeg_por_sod_lit_ind_svk_ven_swe_swt_jav_tha_anl_knd_ewe_dyu_tur_spa_pan_uzb_akn_vie_mlt_fbf_tsw_igb	-0.407088797822314	-0.967324741120213	0.335890589345706
635	gam_lit_bem_swe_mlt_tig_heb_nor_tur_aze_fbf_mly_moo_dut_krd_bsq_cze_aeg_bam_cnt_slo_mol_cic_eng_xho_grk_fin_ses_tsw_est_bos_wly_geo_pol_lat_spa_fre_sod_amr_arw_hun_dyu_mao_hin_jav_jpn_knd_kor_svk_glc_akn_alb_sun_ita_sid_tag_mnd_scr_ven_guj_chh_ctl_ukr_prs_pan_qcu_bul_mcd_por_tsn_anl_afr_owc_rus_bat_ger_igb_rom_dgb_ind_tha_amh_tml_swa_lda_azi_urd_ben_uzb_zul_vie_hau_swt_yor_ewe	-0.152590904940543	-0.359855750919972	0.719770906404335
636	aeg_spa_dyu_mcd_hau_tig_anl_nor_tur_uzb_yor_bat_swt_swe_bul_bsq_pol_chh_ses_mnd_arw_lit_moo_hin_akn_ben_fin_ven_igb_est_lat_amh_geo_grk_eng_slo_rom_amr_sod_pan_hun_cic_ind_ita_jav_jpn_tml_kor_rus_glc_swa_svk_sun_fre_owc_mao_cnt_afr_tsw_prs_wly_mol_dut_scr_guj_qcu_ukr_krd_bos_ewe_gam_cze_heb_ger_tag_urd_fbf_alb_tsn_mly_tha_sid_knd_bam_xho_azi_ctl_por_aze_dgb_vie_mlt_zul_lda_bem	-1.05310438895837	-2.58039691566928	0.0114338772032401
637	amh_swe_swt_arw_owc_chh_wly_urd_tur_azi_akn_tag_dyu_spa_lit_bsq_dut_sid_yor_mnd_eng_alb_bam_por_tsn_ctl_est_cic_dgb_fin_ukr_heb_geo_ger_bul_scr_glc_hau_mlt_lat_hun_xho_mao_afr_jav_jpn_knd_kor_mol_ben_fbf_rom_sun_krd_aeg_ind_cnt_prs_moo_pol_sod_svk_pan_bos_guj_qcu_cze_grk_mcd_zul_gam_slo_amr_nor_bat_hin_ses_ita_ewe_mly_tha_tig_tml_ven_tsw_aze_fre_rus_uzb_lda_vie_anl_bem_igb_swa	-0.520568148865976	-1.24302877086776	0.216981965741254
638	aeg_alb_akn_fre_amh_anl_heb_lat_uzb_azi_swt_sun_bem_ukr_scr_bsq_hin_gam_yor_cnt_glc_grk_moo_ita_dyu_krd_est_lda_swa_hun_bul_amr_geo_swe_ctl_guj_dut_chh_wly_slo_fin_tsw_ind_pan_bat_jpn_knd_kor_lit_prs_ewe_mcd_tag_spa_hau_mly_mnd_bos_dgb_por_sid_rom_svk_urd_cze_qcu_ben_mol_pol_fbf_tig_ger_sod_nor_jav_arw_bam_rus_xho_mao_tha_mlt_tml_tsn_ven_aze_eng_afr_tur_zul_vie_owc_ses_cic_igb	-0.914032707832473	-2.21883135073282	0.0289310278724461
639	amh_ukr_moo_ger_aeg_anl_chh_mcd_aze_tur_igb_tag_ses_hin_slo_bsq_pan_sid_swa_mnd_prs_rus_xho_dut_bem_grk_fin_bam_zul_est_eng_tig_geo_nor_krd_alb_scr_owc_mlt_swe_hun_akn_bat_fre_mao_jpn_knd_kor_por_spa_fbf_urd_mly_lit_hau_sun_cnt_bul_swt_afr_wly_lat_rom_bos_pol_qcu_glc_cze_arw_ven_sod_ben_heb_ita_ind_ctl_tsw_guj_lda_jav_tha_amr_tml_dyu_dgb_uzb_mol_svk_azi_yor_vie_gam_cic_tsn_ewe	0.261904925600087	0.616552098824985	0.539036550885841
640	sod_pol_dyu_eng_heb_tig_owc_glc_aze_azi_bem_tag_lda_por_fre_bsq_bos_hau_tsn_mnd_rom_mol_dgb_rus_yor_scr_est_fbf_igb_fin_afr_anl_geo_slo_mcd_pan_svk_amr_aeg_nor_hun_ven_ind_guj_bat_jpn_tml_kor_lit_bul_bam_krd_sun_spa_chh_jav_cnt_ben_akn_alb_gam_cze_ger_urd_ita_qcu_lat_hin_ukr_swt_amh_swe_wly_prs_mao_ctl_cic_arw_tsw_mly_tha_sid_knd_moo_xho_tur_grk_dut_uzb_zul_vie_mlt_ewe_ses_swa	-0.921100021066393	-2.23527921831338	0.0277924747907299
641	heb_grk_dgb_swe_sod_sid_gam_ben_tur_uzb_bem_mly_ewe_ita_krd_bsq_prs_amh_zul_mnd_glc_lit_tsn_spa_cic_arw_fin_lda_moo_hun_pol_hau_geo_slo_bul_fre_hin_amr_chh_pan_est_bam_ind_mcd_tag_jpn_knd_kor_dut_svk_ven_alb_jav_scr_owc_mao_cnt_ger_tsw_guj_mlt_urd_ctl_por_rus_qcu_eng_nor_lat_igb_wly_bos_aeg_afr_bat_rom_swa_ukr_akn_sun_tha_tig_tml_yor_swt_azi_mol_cze_aze_xho_vie_anl_fbf_dyu_ses	-0.334758538424198	-0.794291617022537	0.429047883803942
642	aeg_svk_yor_lit_hau_chh_wly_ger_uzb_azi_fbf_sun_lda_hin_lat_bsq_arw_amr_moo_mnd_mol_bos_ewe_rom_xho_prs_est_ven_tsw_hun_bul_heb_geo_rus_ctl_guj_nor_sid_gam_glc_fin_cic_ind_mcd_jav_jpn_tml_kor_eng_ben_bam_cze_tag_swe_sod_bat_cnt_ita_igb_fre_anl_pol_ukr_por_scr_qcu_alb_slo_dut_bem_amh_pan_tig_urd_mao_spa_tsn_krd_swa_mly_tha_owc_knd_swt_dgb_tur_afr_grk_aze_dyu_vie_mlt_zul_akn_ses	-0.238423005694968	-0.563453483152501	0.574482206399721
643	hau_dut_bem_mol_amh_aeg_gam_ctl_azi_tur_zul_tag_yor_grk_ukr_bsq_bos_chh_swa_mnd_spa_nor_lda_prs_dgb_rom_est_ewe_tsn_fin_mcd_heb_geo_por_eng_alb_ger_amr_wly_swe_hun_igb_mao_slo_sun_jpn_tml_kor_pol_lat_xho_glc_mly_krd_sid_ind_cnt_hin_tsw_ben_mlt_lit_bul_fre_svk_qcu_pan_guj_scr_ven_owc_urd_sod_cze_bat_arw_ses_afr_cic_jav_tha_anl_knd_swt_dyu_uzb_rus_ita_aze_bam_vie_tig_moo_fbf_akn	-0.595763283917303	-1.42344436282566	0.157953624983686
644	heb_lat_ses_ctl_amr_sod_gam_prs_aze_tur_tsn_sun_xho_grk_krd_bsq_guj_hau_moo_cnt_ger_bos_swt_afr_swa_rom_est_ven_akn_hun_cze_wly_geo_alb_mol_glc_svk_sid_amh_eng_fin_dgb_mao_arw_jav_jpn_tml_kor_nor_swe_zul_lit_tag_ukr_mlt_mly_mnd_ben_yor_hin_chh_fre_pol_slo_mcd_qcu_pan_por_bul_ewe_owc_rus_tig_urd_ind_scr_cic_dut_bem_bat_tha_aeg_knd_fbf_igb_uzb_ita_spa_azi_bam_vie_anl_dyu_lda_tsw	-0.6064320203099	-1.44750253988798	0.151118874800661
645	sid_pan_cic_slo_amr_gam_amh_mcd_uzb_aze_tsw_tag_swt_ukr_krd_bsq_cze_chh_dyu_cnt_lit_guj_ses_rus_dgb_ita_fin_swa_ven_hun_ger_wly_geo_rom_grk_prs_pol_heb_aeg_fre_est_igb_bat_arw_mao_jpn_tml_kor_scr_alb_ewe_svk_ind_nor_hau_jav_mnd_lat_lda_dut_sod_spa_urd_bos_swe_qcu_por_hin_eng_xho_mlt_mol_owc_bul_sun_ctl_moo_afr_tsn_mly_tha_anl_knd_akn_yor_azi_glc_ben_tur_zul_vie_tig_bem_fbf_bam	0.0247300429218226	0.058226182033333	0.953693392723307
646	anl_spa_bam_ben_mlt_hau_amh_dut_azi_tur_bem_sun_ses_slo_ctl_bsq_urd_owc_dgb_cnt_cze_afr_akn_guj_fbf_bul_est_ewe_swa_fin_por_wly_geo_svk_arw_prs_pan_chh_amr_scr_hun_zul_ind_glc_tag_jpn_knd_kor_bos_nor_ven_ger_bat_rom_tig_mly_mnd_mol_tsn_fre_sod_pol_lat_swe_eng_qcu_ita_ukr_alb_lda_aeg_mcd_sid_lit_mao_hin_yor_grk_cic_jav_tha_heb_tml_igb_dyu_aze_krd_rus_uzb_tsw_vie_gam_xho_moo_swt	-0.163777411964488	-0.386341611512243	0.700126175171227
647	sid_pan_ses_bul_tig_anl_hau_scr_tur_uzb_akn_tag_lda_bos_afr_bsq_mol_gam_tsw_cnt_eng_alb_cic_ben_xho_mcd_hun_swa_dyu_fin_glc_heb_geo_cze_ctl_arw_ita_wly_amh_slo_est_ewe_jav_ukr_mly_jpn_knd_kor_urd_pol_zul_nor_bat_guj_owc_ind_mnd_lat_igb_prs_mlt_rom_rus_ger_krd_qcu_lit_hin_fre_fbf_sod_grk_chh_dut_mao_spa_ven_swe_yor_sun_tha_amr_tml_tsn_bem_aze_por_svk_azi_moo_vie_aeg_bam_swt_dgb	-0.521823777412899	-1.2427391007897	0.217088236540348
648	owc_urd_fbf_rom_gam_amh_amr_arw_azi_uzb_dgb_tag_zul_svk_cze_bsq_guj_aeg_swt_cnt_spa_ben_dyu_bos_tsw_slo_fin_ses_ewe_hun_krd_wly_geo_dut_rus_pol_ger_anl_tig_lit_est_yor_sun_nor_mly_jpn_tml_kor_por_ctl_lda_mcd_jav_eng_mlt_mao_mnd_scr_bam_afr_sod_swe_ita_fre_pan_qcu_prs_alb_lat_ven_heb_hin_sid_bul_bat_glc_xho_ukr_cic_ind_tha_chh_knd_igb_swa_aze_mol_grk_tur_akn_vie_hau_bem_moo_tsn	-0.0458201159112686	-0.108024041807922	0.914209336838123
649	gam_lat_dyu_prs_anl_amr_tig_por_aze_tur_tsw_mly_igb_cze_ctl_bsq_mcd_mlt_dgb_mnd_spa_pan_bem_mol_cic_nor_est_moo_swt_hun_ger_owc_geo_guj_rom_urd_pol_hau_chh_lit_fin_zul_mao_grk_sun_jpn_knd_kor_ita_scr_fbf_ben_jav_fre_sod_bat_cnt_krd_xho_afr_aeg_bul_dut_rus_eng_qcu_bos_svk_glc_tsn_sid_hin_heb_slo_tag_arw_ven_swe_ses_ind_tha_wly_tml_ewe_yor_uzb_alb_ukr_azi_bam_vie_amh_swa_akn_lda	0.306616082271561	0.721671501950568	0.472307005785732
650	chh_glc_ewe_nor_mlt_gam_sid_slo_aze_tur_tsn_jav_cic_krd_lit_bsq_scr_tig_xho_mnd_mcd_alb_bam_ben_tsw_grk_est_ven_bem_hun_arw_hau_geo_afr_eng_cze_rus_wly_aeg_ctl_fin_igb_mao_hin_sun_jpn_knd_kor_fre_bos_swt_ger_bat_rom_heb_ind_cnt_pol_yor_pan_sod_por_ita_dut_guj_qcu_svk_mol_ukr_zul_owc_urd_anl_swe_tag_lat_lda_spa_ses_mly_tha_amh_tml_dgb_dyu_azi_prs_bul_uzb_akn_vie_amr_fbf_swa_moo	0.204433588626361	0.480876916985297	0.631733369061573
651	heb_ctl_dyu_afr_aeg_anl_amh_mol_tur_aze_swa_mly_yor_cze_grk_bsq_scr_sid_cic_cnt_ita_mcd_ven_pol_fbf_lit_fin_igb_tsn_hun_slo_owc_geo_bos_arw_swe_eng_sod_tig_spa_est_akn_jav_pan_mao_jpn_tml_kor_glc_urd_dgb_alb_ind_lat_wly_sun_mnd_ger_bam_guj_gam_krd_bul_por_rus_qcu_rom_ukr_prs_ses_hau_svk_mlt_nor_tag_ben_tsw_dut_swt_bat_tha_chh_knd_moo_bem_uzb_fre_hin_azi_ewe_vie_amr_zul_lda_xho	-0.106582750022631	-0.251365117141849	0.802086422834251
652	wly_afr_tsn_pol_sod_amr_heb_arw_aze_azi_ses_bat_zul_ukr_lat_bsq_guj_anl_akn_cnt_urd_fre_yor_spa_igb_bul_hun_fbf_tsw_est_scr_tig_geo_swe_svk_grk_dut_hau_owc_ben_fin_swa_jav_bos_tag_jpn_tml_kor_lit_alb_lda_rus_mly_por_chh_sun_mnd_mcd_moo_eng_aeg_mol_slo_prs_rom_qcu_ita_krd_cze_cic_mlt_glc_gam_ger_ind_hin_bam_pan_swt_mao_tha_amh_knd_dgb_dyu_tur_nor_ctl_uzb_ewe_vie_sid_ven_bem_xho	-0.277870644668921	-0.656826455406117	0.51291462702333
653	anl_krd_zul_mcd_tig_wly_amh_scr_azi_uzb_akn_sun_lda_pan_mol_bsq_nor_sid_xho_mnd_slo_rus_ses_svk_swt_ctl_hun_moo_tsw_fin_swe_chh_geo_bos_grk_cze_lit_aeg_sod_arw_est_fbf_ind_rom_tag_jpn_knd_kor_lat_prs_cic_urd_jav_por_owc_bat_cnt_pol_bam_ukr_hau_ita_alb_spa_bul_qcu_ger_guj_fre_ewe_mlt_hin_amr_dut_mao_glc_bem_eng_igb_mly_tha_gam_tml_tsn_dyu_tur_afr_ben_aze_yor_vie_heb_ven_swa_dgb	-0.202375293555853	-0.478194430181886	0.633634016275398
654	wly_cze_yor_arw_amh_gam_anl_ita_tur_azi_lda_jav_ven_ben_guj_bsq_slo_mlt_ewe_cnt_hin_spa_dyu_mcd_zul_urd_hun_swt_akn_est_glc_sod_geo_mol_svk_bul_afr_tig_owc_lat_fin_tsn_bat_pan_ind_jpn_knd_kor_scr_nor_xho_alb_sun_por_sid_mly_mnd_prs_bam_rus_hau_dut_grk_ger_ukr_qcu_fre_krd_bos_swa_heb_rom_chh_ctl_tag_lit_igb_pol_fbf_mao_tha_amr_tml_tsw_bem_aze_eng_swe_uzb_cic_vie_aeg_ses_moo_dgb	-0.512677303263909	-1.21985117452081	0.225605755705809
655	mlt_rus_xho_ita_heb_anl_sod_mcd_azi_uzb_tsn_bat_zul_spa_lit_bsq_pol_wly_dyu_mnd_nor_scr_igb_ben_cic_mol_hun_swa_ses_est_svk_chh_geo_krd_bos_hin_eng_tig_owc_swe_fin_swt_mao_rom_jav_jpn_knd_kor_afr_glc_ven_slo_tag_ukr_aeg_mly_cnt_urd_bem_arw_amr_prs_guj_bul_por_qcu_ctl_grk_dut_yor_hau_alb_gam_pan_ind_ger_lda_lat_tsw_sun_tha_sid_tml_akn_dgb_aze_fre_cze_tur_fbf_vie_amh_ewe_moo_bam	0.431740691975405	1.01873850902298	0.31097002519745
656	amr_bos_akn_pan_wly_hau_chh_spa_aze_uzb_ewe_jav_bem_dut_mol_bsq_ctl_sid_yor_mnd_swe_mcd_swt_nor_moo_ukr_hun_zul_swa_est_hin_mlt_geo_afr_svk_guj_bul_anl_owc_lat_fin_ven_ind_cze_sun_jpn_knd_kor_por_ger_tsw_rom_mly_urd_sod_mao_cnt_rus_dyu_eng_gam_prs_scr_slo_arw_qcu_krd_fre_alb_fbf_tig_ita_aeg_ben_bat_grk_cic_lit_xho_tag_tha_amh_tml_ses_lda_tur_glc_pol_azi_dgb_vie_heb_bam_igb_tsn	-0.792971046299993	-1.91142252852633	0.0590295050296456
657	sod_pan_ven_pol_owc_sid_amr_dut_aze_tur_tsw_sun_ses_krd_bul_bsq_lat_anl_lda_cnt_rom_ger_tsn_alb_fbf_swe_fin_dyu_bem_hun_eng_hau_geo_rus_lit_guj_por_mlt_gam_nor_est_ewe_bat_mcd_tag_jpn_knd_kor_spa_svk_swa_ctl_mao_ukr_heb_jav_mnd_ben_igb_slo_wly_scr_prs_fre_afr_qcu_bos_hin_grk_moo_amh_ita_tig_mol_ind_arw_akn_cze_cic_mly_tha_aeg_tml_yor_bam_uzb_urd_glc_azi_xho_vie_chh_zul_swt_dgb	-0.698629702384383	-1.67455067950514	0.0973822468750177
658	mlt_arw_fbf_lat_gam_wly_owc_ctl_azi_uzb_swa_tag_xho_fre_guj_bsq_bul_heb_lda_mnd_ita_mcd_dyu_hin_moo_por_est_tsn_yor_fin_urd_anl_geo_alb_svk_glc_nor_tig_sod_spa_hun_tsw_ind_prs_jav_jpn_knd_kor_dut_ger_akn_slo_mao_cze_amr_bat_cnt_rus_cic_rom_sid_swe_mol_lit_eng_qcu_scr_pol_ukr_bam_chh_krd_hau_bos_sun_grk_zul_ben_ven_mly_tha_amh_tml_ses_ewe_tur_afr_pan_aze_dgb_vie_aeg_igb_swt_bem	-0.868587580667211	-2.10727917579768	0.0377844609776601
659	sod_dut_tsn_mcd_sid_owc_tig_lit_azi_tur_zul_mao_cic_alb_por_bsq_pol_wly_tsw_mnd_afr_spa_swt_guj_yor_rom_est_dyu_ses_fin_ita_aeg_geo_rus_hin_lat_glc_chh_gam_prs_hun_ewe_bat_eng_jav_jpn_tml_kor_cze_nor_moo_ctl_tag_scr_mlt_mly_cnt_ukr_xho_grk_hau_fre_pan_krd_bul_qcu_ger_arw_slo_akn_amh_bos_amr_swe_sun_ben_igb_mol_fbf_ind_tha_anl_knd_bem_dgb_uzb_svk_urd_aze_lda_vie_heb_bam_swa_ven	0.149026930285295	0.351001779246605	0.726380902892477
660	tig_swe_ewe_slo_hau_sod_amh_hin_tur_aze_tsn_ind_moo_grk_lit_bsq_rus_amr_yor_cnt_glc_svk_xho_guj_swt_cze_hun_zul_akn_est_mol_aeg_geo_mcd_dut_ita_ukr_wly_sid_prs_fin_dyu_jav_arw_mly_jpn_tml_kor_ben_nor_igb_ctl_sun_krd_owc_tag_mnd_afr_lda_bul_heb_spa_urd_bos_pan_qcu_eng_lat_rom_ven_chh_alb_gam_fre_bat_pol_fbf_por_dgb_mao_tha_mlt_knd_ses_swa_azi_ger_scr_uzb_bem_vie_anl_tsw_cic_bam	-0.588563468993272	-1.40731188656766	0.162668384651918
661	mlt_slo_moo_arw_sod_tig_amh_cze_azi_tur_fbf_mao_yor_urd_svk_bsq_ita_heb_cic_mnd_grk_krd_ses_lat_ven_guj_est_dyu_tsw_hun_pol_hau_geo_mol_ben_scr_prs_anl_aeg_mcd_fin_swt_bat_afr_sun_jpn_tml_kor_spa_ctl_dgb_glc_mly_bos_gam_ind_cnt_eng_lda_ukr_sid_nor_dut_fre_rus_qcu_hin_swe_rom_tsn_owc_pan_chh_bul_tag_lit_zul_ger_ewe_jav_tha_amr_knd_bem_bam_uzb_alb_por_aze_akn_vie_wly_xho_swa_igb	-0.612923850019581	-1.4640297959438	0.146557867032092
662	mlt_krd_zul_alb_chh_wly_tig_urd_azi_aze_yor_mly_fbf_scr_guj_bsq_pan_amr_lda_cnt_pol_afr_dgb_ita_bem_slo_fin_dyu_ses_est_arw_anl_geo_ukr_spa_ctl_grk_owc_sid_prs_hun_cic_jav_ger_sun_jpn_tml_kor_cze_glc_igb_rom_bat_svk_aeg_mao_mnd_hin_ewe_ben_hau_swe_bos_rus_mcd_qcu_por_nor_mol_ven_gam_eng_heb_fre_ind_lit_swa_bul_xho_tag_tha_amh_knd_swt_bam_tur_dut_lat_uzb_tsw_vie_sod_akn_moo_tsn	-0.237013152561802	-0.56019938220878	0.576690422184242
663	wly_afr_dyu_ger_gam_amh_amr_svk_aze_azi_zul_ind_bem_cze_nor_bsq_rus_chh_swa_mnd_scr_fre_ewe_grk_cic_arw_fin_yor_akn_est_slo_tig_geo_guj_ctl_eng_lit_sid_anl_urd_hun_bam_mly_rom_jav_jpn_tml_kor_bul_pan_dgb_mol_mao_ben_mlt_tag_cnt_alb_fbf_dut_aeg_hin_prs_ita_glc_qcu_mcd_pol_swe_moo_sod_ukr_hau_lat_bat_spa_tsw_por_swt_sun_tha_owc_knd_igb_tsn_uzb_bos_krd_tur_ven_vie_heb_ses_lda_xho	0.0699621271968466	0.164851697118445	0.869418504673861
664	aeg_mol_fbf_hin_heb_gam_owc_cze_azi_aze_tsn_mao_zul_arw_pol_bsq_eng_sid_swt_mnd_afr_ben_yor_bul_cic_swe_fin_swa_xho_est_dut_amr_geo_grk_fre_guj_slo_anl_hau_scr_hun_akn_mly_glc_jav_jpn_knd_kor_svk_rus_dyu_mcd_sun_bos_mlt_bat_cnt_spa_bam_krd_wly_por_lit_alb_urd_qcu_rom_ukr_prs_moo_tig_pan_chh_nor_tag_lat_ses_ctl_dgb_ind_tha_sod_tml_ven_bem_tur_ita_ger_uzb_lda_vie_amh_igb_ewe_tsw	-0.347497765022157	-0.823380665902748	0.412398005879785
665	chh_ben_igb_nor_amr_wly_mlt_swe_azi_uzb_ewe_tag_tsn_slo_ukr_bsq_bul_hau_ven_mnd_mol_urd_yor_grk_dgb_afr_hun_dyu_zul_est_dut_anl_geo_bos_alb_prs_mcd_sid_tig_svk_fin_ses_jav_lit_mly_jpn_knd_kor_arw_krd_moo_glc_ind_ctl_owc_mao_cnt_cze_xho_por_sod_guj_rom_rus_scr_qcu_ita_ger_pan_cic_heb_eng_amh_fre_sun_pol_akn_spa_bam_bat_tha_gam_tml_tsw_swt_aze_hin_lat_tur_bem_vie_aeg_lda_fbf_swa	-0.321198352764046	-0.761500223511303	0.448285081673808
666	heb_guj_ewe_por_mlt_hau_sod_scr_tur_uzb_cic_mly_tsw_mcd_ctl_bsq_arw_amh_ses_cnt_alb_spa_swt_rus_dgb_lat_fin_xho_zul_est_svk_gam_geo_cze_glc_eng_pan_aeg_owc_mol_hun_ven_bat_prs_mao_jpn_tml_kor_ukr_krd_dyu_lit_jav_rom_amr_tag_mnd_fre_fbf_urd_chh_nor_bos_dut_grk_qcu_bul_ita_ger_tsn_sid_ben_anl_pol_ind_slo_bem_afr_yor_sun_tha_wly_knd_bam_moo_azi_hin_swe_aze_igb_vie_tig_akn_lda_swa	0.0810854727049694	0.190974800775305	0.848961633235205
667	amr_scr_swa_bul_sod_hau_aeg_por_tur_azi_fbf_jav_bem_alb_urd_bsq_svk_chh_xho_mnd_bos_rom_akn_glc_ven_mcd_fin_dgb_swt_est_dut_tig_geo_ita_slo_ger_nor_mlt_amh_pan_hun_dyu_mao_lat_tag_jpn_knd_kor_ctl_eng_yor_prs_sun_spa_heb_bat_cnt_ukr_lda_lit_owc_arw_swe_pol_ben_qcu_rus_guj_grk_moo_wly_afr_anl_hin_ind_krd_tsn_fre_tsw_mly_tha_sid_tml_igb_ewe_aze_cze_mol_uzb_bam_vie_gam_zul_ses_cic	-0.186727692661204	-0.441032640188371	0.660212958239093
668	tig_por_swt_dut_sod_sid_chh_glc_azi_uzb_dgb_mly_moo_hin_rom_bsq_urd_amh_fbf_mnd_slo_krd_cic_ctl_ses_rus_fin_bem_tsw_est_bos_amr_geo_prs_afr_eng_pan_owc_heb_mcd_hun_ewe_tag_ukr_jav_jpn_tml_kor_swe_pol_zul_spa_mao_ita_aeg_sun_cnt_guj_lda_mol_gam_arw_svk_ger_ben_qcu_bul_alb_cze_akn_hau_scr_wly_grk_ind_nor_tsn_fre_ven_bat_tha_mlt_knd_igb_bam_tur_lit_lat_aze_yor_vie_anl_dyu_xho_swa	-0.0487299773785799	-0.11480746688125	0.908845241676023
669	owc_nor_bam_pan_heb_aeg_amr_slo_uzb_tur_swa_sun_ven_dut_mcd_bsq_scr_chh_zul_mnd_eng_bul_lda_urd_dyu_ctl_hun_swt_akn_est_prs_gam_geo_ben_fre_arw_swe_amh_hau_guj_fin_ewe_mly_hin_tag_jpn_tml_kor_lit_mol_moo_rom_bat_spa_tig_jav_cnt_alb_bem_bos_wly_afr_pol_por_ukr_qcu_glc_rus_cze_tsw_mlt_krd_sod_lat_mao_ita_xho_grk_yor_ind_tha_sid_knd_igb_ses_azi_ger_svk_aze_cic_vie_anl_fbf_dgb_tsn	-0.200049631586981	-0.472544920387079	0.63764494858743
670	owc_nor_swa_ita_chh_sod_anl_scr_tur_aze_ewe_tag_dyu_guj_svk_bsq_arw_hau_akn_mnd_lat_eng_xho_swe_cic_grk_est_ven_ses_fin_bos_heb_geo_alb_ger_pan_prs_sid_tig_urd_hun_dgb_ind_ctl_sun_jpn_knd_kor_krd_ukr_bam_pol_bat_spa_gam_mly_cnt_fre_tsn_rus_wly_mcd_por_bul_ben_qcu_lit_glc_slo_lda_amr_cze_amh_dut_jav_hin_zul_rom_moo_mao_tha_aeg_tml_bem_fbf_azi_afr_mol_uzb_tsw_vie_mlt_yor_igb_swt	-1.03447046045112	-2.52400770672779	0.0132979021301396
671	chh_glc_tsn_mcd_hau_mlt_sid_pol_azi_tur_dyu_tag_lda_alb_mol_bsq_lat_amr_fbf_mnd_svk_slo_moo_spa_dgb_cze_hun_ven_akn_fin_krd_tig_geo_grk_nor_guj_ben_amh_aeg_rus_est_cic_bat_hin_sun_jpn_tml_kor_eng_pan_bam_lit_ind_ukr_owc_jav_cnt_rom_xho_bul_heb_urd_afr_prs_ctl_qcu_por_ita_dut_swa_sod_arw_gam_bos_mly_ger_igb_swe_swt_mao_tha_anl_knd_bem_zul_uzb_scr_fre_aze_ewe_vie_wly_yor_tsw_ses	-0.45643727601236	-1.08347263805459	0.281399728298458
672	anl_alb_bam_guj_sod_chh_hau_pol_aze_azi_swt_bat_xho_urd_dut_bsq_bos_amr_fbf_cnt_fre_pan_ven_ger_akn_rus_est_lda_ses_fin_svk_sid_geo_afr_nor_rom_ben_tig_gam_cze_hun_swa_jav_grk_sun_jpn_knd_kor_glc_eng_dyu_swe_mly_lat_wly_ind_mnd_krd_yor_slo_mlt_prs_ukr_spa_mol_qcu_ctl_arw_bul_tsw_owc_mcd_aeg_hin_mao_por_ewe_lit_igb_tag_tha_heb_tml_bem_moo_tur_ita_scr_uzb_zul_vie_amh_cic_tsn_dgb	-0.338775189018799	-0.802991301008607	0.4240272147354
673	owc_scr_dyu_rus_chh_mlt_amr_spa_aze_tur_tsn_bat_cic_afr_pan_bsq_hin_tig_akn_cnt_eng_bos_tsw_nor_swa_ita_est_zul_igb_hun_grk_anl_geo_alb_dut_cze_ger_wly_sid_bul_fin_ven_sun_prs_mao_jpn_tml_kor_ukr_mcd_fbf_por_jav_guj_sod_ind_mnd_krd_yor_ctl_aeg_urd_arw_lat_fre_qcu_svk_rom_slo_xho_heb_lit_hau_pol_mly_swe_moo_ben_dgb_tag_tha_amh_knd_ewe_swt_azi_glc_mol_uzb_ses_vie_gam_bem_bam_lda	-0.595290381186165	-1.4252609131743	0.157429389528593
674	sod_arw_lda_lit_mlt_heb_chh_ctl_uzb_tur_tsw_bat_akn_ger_alb_bsq_urd_gam_moo_cnt_rom_ben_tsn_nor_cic_grk_est_bam_zul_hun_dut_anl_geo_ita_krd_scr_fre_aeg_tig_pan_fin_igb_jav_por_mly_jpn_tml_kor_pol_slo_ewe_mcd_tag_bos_amh_mao_mnd_afr_swa_ukr_wly_swe_glc_lat_eng_qcu_guj_svk_cze_fbf_owc_prs_sid_hin_ind_spa_ses_bul_swt_sun_tha_amr_knd_bem_ven_azi_rus_mol_aze_dyu_vie_hau_yor_dgb_xho	-0.717757254527782	-1.72309299581947	0.0881951750981063
675	anl_rus_swa_urd_chh_wly_amr_afr_tur_uzb_fbf_mao_igb_slo_ger_bsq_hin_amh_swt_mnd_svk_bul_zul_mcd_yor_eng_est_moo_bem_hun_spa_heb_geo_ctl_alb_lit_ukr_gam_hau_pol_fin_lda_tag_lat_sun_jpn_knd_kor_ita_rom_dyu_krd_bat_pan_owc_jav_cnt_guj_bam_ben_tig_prs_por_nor_swe_qcu_glc_grk_cze_tsn_mlt_dut_sod_arw_ind_fre_tsw_mol_dgb_mly_tha_aeg_tml_ses_ewe_aze_scr_bos_azi_akn_vie_sid_cic_ven_xho	-0.881876890995219	-2.13248448573969	0.0356014215627685
676	heb_nor_swa_hin_aeg_tig_anl_mcd_tur_uzb_ses_sun_ven_ger_dut_bsq_urd_sod_dgb_cnt_rom_guj_cic_grk_yor_slo_fin_bem_fbf_hun_krd_amr_geo_glc_por_alb_lat_amh_chh_pol_est_igb_ind_ita_mly_jpn_knd_kor_arw_pan_bam_eng_mao_fre_gam_bat_mnd_mol_akn_cze_hau_swe_lit_bos_scr_qcu_prs_ben_ukr_swt_mlt_svk_owc_afr_tag_spa_lda_bul_xho_jav_tha_wly_tml_dyu_tsw_aze_rus_ctl_azi_zul_vie_sid_ewe_tsn_moo	0.0876335413755514	0.206318109832862	0.836993442273983
677	mlt_pan_dgb_lit_heb_hau_gam_svk_azi_aze_bam_mao_bem_rom_eng_bsq_ger_amh_yor_mnd_spa_scr_ses_glc_xho_lat_hun_fbf_zul_fin_ctl_aeg_geo_alb_ukr_swe_prs_sod_chh_mol_est_swa_jav_guj_mly_jpn_tml_kor_dut_mcd_swt_arw_tag_cze_tig_ind_cnt_ben_tsn_afr_amr_bul_fre_nor_por_qcu_pol_rus_urd_ewe_sid_ita_wly_hin_sun_grk_lda_krd_dyu_bat_tha_anl_knd_igb_cic_tur_bos_slo_uzb_moo_vie_owc_akn_ven_tsw	-0.367199832889028	-0.869886342974061	0.386602200057145
678	mlt_ukr_ven_pan_aeg_sod_hau_nor_tur_aze_fbf_mly_tsw_ben_lat_bsq_bos_gam_yor_cnt_mol_afr_zul_pol_bem_ctl_fin_swt_dgb_hun_hin_sid_geo_scr_mcd_lit_ger_tig_chh_arw_est_xho_bat_svk_jav_jpn_knd_kor_por_rom_ewe_fre_mao_alb_amr_sun_mnd_dut_swa_slo_wly_bul_krd_grk_swe_qcu_prs_urd_cze_bam_amh_rus_anl_spa_ind_glc_cic_eng_moo_tag_tha_owc_tml_ses_akn_azi_guj_ita_uzb_dyu_vie_heb_igb_lda_tsn	-0.180899732419219	-0.426900213141951	0.670438677120701
679	sid_cze_ven_pan_gam_sod_anl_ctl_tur_uzb_cic_mly_xho_eng_grk_bsq_nor_heb_tsn_mnd_ger_urd_akn_slo_moo_fre_fin_igb_dgb_est_por_amh_geo_scr_svk_guj_bul_chh_owc_ukr_hun_ses_tag_rom_ind_jpn_tml_kor_pol_krd_bem_rus_bat_swe_aeg_sun_cnt_alb_zul_arw_tig_lit_afr_mcd_dut_qcu_mol_glc_hin_yor_mlt_spa_hau_bos_mao_ita_tsw_lat_ewe_jav_tha_amr_knd_fbf_lda_aze_prs_ben_azi_bam_vie_wly_swt_swa_dyu	0.00412129179619102	0.00970193094277094	0.992279882357572
680	aeg_bos_swa_dut_gam_anl_chh_spa_uzb_azi_dyu_jav_zul_por_rom_bsq_scr_sod_tsn_cnt_afr_eng_dgb_mol_ven_fre_est_cic_moo_hun_glc_hau_geo_pan_nor_krd_ctl_sid_wly_alb_fin_bem_bat_urd_ind_jpn_tml_kor_bul_mcd_fbf_prs_sun_guj_amh_mly_mnd_cze_tsw_ger_mlt_svk_arw_pol_ita_qcu_swe_lat_grk_lda_tig_rus_heb_slo_mao_lit_akn_ben_ses_tag_tha_amr_knd_yor_ewe_tur_hin_ukr_aze_swt_vie_owc_xho_igb_bam	-0.561441423378041	-1.33799249565725	0.184161346099082
681	sod_afr_cic_rus_gam_sid_owc_spa_azi_tur_tsn_ind_tsw_slo_ben_bsq_bos_heb_xho_mnd_mcd_mol_bam_ukr_zul_arw_hun_akn_ses_fin_glc_mlt_geo_ger_por_bul_rom_amr_amh_dut_est_ewe_tag_scr_mao_jpn_knd_kor_ctl_lat_igb_lit_jav_krd_anl_sun_cnt_grk_fbf_prs_hau_hin_swe_nor_guj_qcu_urd_eng_cze_bem_chh_svk_tig_ita_bat_pol_yor_fre_swt_mly_tha_aeg_tml_lda_swa_uzb_alb_pan_aze_dyu_vie_wly_dgb_moo_ven	-0.630029430659342	-1.5054463410802	0.135598322980755
682	hau_pol_bem_slo_anl_gam_amh_pan_uzb_azi_swa_bat_lda_prs_arw_bsq_afr_heb_xho_mnd_eng_scr_tsn_cze_fbf_ctl_fin_ven_cic_est_grk_mlt_geo_fre_bos_alb_hin_tig_owc_spa_hun_swt_tag_krd_sun_jpn_knd_kor_urd_guj_moo_dut_jav_ukr_amr_ind_cnt_glc_dyu_ger_aeg_svk_mol_lat_nor_qcu_lit_swe_por_igb_sid_bul_sod_ita_mao_ben_tsw_mcd_dgb_mly_tha_chh_tml_ewe_zul_aze_rom_rus_tur_akn_vie_wly_bam_ses_yor	0.206369897324929	0.485456570053138	0.628494219627092
683	sod_slo_xho_svk_hau_tig_sid_mcd_aze_uzb_yor_bat_dyu_nor_afr_bsq_ukr_amh_swt_cnt_krd_ben_tsw_por_fbf_lit_fin_zul_swa_hun_scr_aeg_geo_guj_mol_eng_urd_mlt_chh_alb_est_dgb_mao_prs_jav_jpn_knd_kor_lat_rus_igb_spa_mly_arw_wly_sun_mnd_ger_bam_fre_amr_dut_ita_swe_hin_qcu_bos_rom_pol_ven_owc_glc_anl_pan_ind_ctl_ewe_grk_ses_tag_tha_gam_tml_lda_cic_azi_cze_bul_tur_bem_vie_heb_tsn_moo_akn	-0.333370080895809	-0.790408415144469	0.431300206192366
684	owc_por_yor_svk_heb_hau_sid_grk_uzb_azi_igb_mao_akn_arw_lit_bsq_cze_gam_ses_mnd_pol_mcd_ewe_ita_cic_ger_fin_lda_swa_hun_hin_mlt_geo_bos_ctl_ben_lat_sod_wly_alb_est_dyu_sun_krd_ind_jpn_tml_kor_nor_bul_bem_rom_bat_spa_amh_mly_cnt_glc_swt_swe_amr_dut_slo_urd_fre_qcu_ukr_rus_scr_dgb_tig_eng_chh_prs_jav_pan_fbf_mol_ven_tag_tha_aeg_knd_moo_tsn_tur_afr_guj_aze_bam_vie_anl_zul_xho_tsw	-0.499873779849605	-1.19150207277067	0.2364884160626
685	sid_nor_bam_grk_mlt_amr_sod_alb_uzb_azi_ses_mao_yor_pol_fre_bsq_dut_wly_zul_mnd_rus_lat_tsn_krd_igb_ukr_est_tsw_lda_hun_afr_chh_geo_svk_swe_cze_ctl_anl_owc_spa_fin_dgb_bat_urd_jav_jpn_tml_kor_bul_scr_moo_arw_ind_rom_heb_tag_cnt_lit_dyu_por_gam_guj_mol_eng_hin_qcu_ger_pan_bos_xho_amh_mcd_aeg_prs_mly_ben_akn_glc_cic_sun_tha_hau_knd_swt_fbf_aze_ita_slo_tur_swa_vie_tig_ven_ewe_bem	0.00830389906635846	0.0195458335218195	0.984447547930581
686	amr_afr_zul_prs_aeg_anl_hau_scr_aze_tur_xho_mly_bem_fre_swe_bsq_lit_heb_tsw_cnt_ger_alb_bam_ctl_yor_grk_est_lda_dgb_fin_dut_gam_geo_nor_bos_ukr_slo_amh_tig_svk_hun_ses_tag_cze_mao_jpn_knd_kor_glc_mcd_tsn_pan_jav_ben_chh_ind_mnd_pol_ven_rus_wly_por_eng_hin_arw_qcu_mol_krd_spa_moo_mlt_urd_owc_bul_bat_guj_dyu_ita_swt_sun_tha_sid_tml_akn_swa_azi_rom_lat_uzb_fbf_vie_sod_ewe_igb_cic	-0.330335746370344	-0.781460496689891	0.436516592758849
687	tig_scr_swt_prs_hau_wly_amr_bul_uzb_azi_ven_ind_yor_ctl_krd_bsq_swe_anl_zul_mnd_bos_fre_bam_urd_ewe_por_hun_swa_bem_fin_pol_owc_geo_arw_lit_pan_ita_mlt_amh_afr_est_tsw_jav_ben_mao_jpn_tml_kor_dut_cze_ses_rus_sun_svk_heb_bat_cnt_grk_tsn_glc_chh_ger_lat_mol_nor_qcu_guj_eng_hin_akn_sid_spa_sod_slo_mly_alb_igb_mcd_fbf_tag_tha_gam_knd_dgb_lda_aze_ukr_rom_tur_xho_vie_aeg_cic_moo_dyu	-0.418757817130834	-0.9934712172562	0.323058233753785
688	amr_fre_akn_grk_aeg_chh_anl_scr_uzb_azi_swa_bat_bam_mol_ukr_bsq_bos_mlt_tsw_mnd_pan_cze_igb_bul_ven_prs_hun_cic_bem_fin_ger_sid_geo_arw_ita_hin_ben_wly_tig_swe_est_fbf_jav_alb_tag_jpn_knd_kor_mcd_lit_dgb_svk_mly_krd_hau_mao_cnt_slo_moo_rom_gam_rus_por_dut_eng_qcu_nor_urd_lat_xho_amh_pol_owc_spa_sun_guj_ses_afr_lda_ind_tha_heb_tml_dyu_zul_tur_ctl_glc_aze_swt_vie_sod_yor_tsn_ewe	0.096114207042206	0.22615124382558	0.821580083629697
689	aeg_ctl_cic_rom_amh_sod_chh_lat_aze_tur_ven_jav_tsw_ita_mol_bsq_eng_tig_dyu_mnd_hin_svk_igb_afr_xho_dut_hun_moo_akn_fin_ukr_mlt_geo_pol_alb_bos_ben_amr_gam_cze_est_yor_mly_pan_sun_jpn_knd_kor_por_glc_ses_bul_bat_prs_owc_tag_cnt_lit_dgb_scr_wly_arw_urd_grk_krd_qcu_rus_guj_slo_swa_heb_ger_anl_mcd_ind_swe_fbf_spa_bem_mao_tha_sid_tml_ewe_bam_uzb_fre_nor_azi_swt_vie_hau_tsn_zul_lda	0.154051526644941	0.362616436139748	0.717714216053512
690	aeg_prs_cic_hin_gam_owc_sid_lat_tur_uzb_moo_mly_ewe_por_nor_bsq_alb_tig_bem_mnd_afr_spa_ses_rom_yor_pan_fin_zul_swt_hun_krd_amh_geo_urd_mol_lit_rus_chh_heb_guj_est_bam_jav_fre_ind_jpn_knd_kor_ctl_svk_lda_slo_sun_ben_anl_mao_cnt_arw_swa_ita_wly_dut_ukr_eng_swe_qcu_ger_grk_mcd_igb_sod_glc_mlt_scr_tag_bul_tsw_cze_ven_bat_tha_amr_tml_dyu_xho_azi_bos_pol_aze_akn_vie_hau_tsn_dgb_fbf	-0.243473440931393	-0.574525052482656	0.56699970801369
691	amr_eng_lda_krd_wly_amh_tig_ukr_uzb_aze_swt_mly_cic_nor_hin_bsq_urd_heb_yor_mnd_pol_alb_bem_cze_zul_ita_fin_ses_tsw_hun_svk_gam_geo_bul_rom_pan_mol_anl_sod_dut_est_moo_tag_bos_sun_jpn_tml_kor_lit_guj_tsn_glc_mao_scr_mlt_bat_cnt_rus_dyu_arw_hau_ben_ger_ctl_swe_qcu_lat_grk_por_bam_sid_afr_owc_mcd_ind_spa_ven_slo_swa_jav_tha_chh_knd_fbf_igb_azi_prs_fre_tur_ewe_vie_aeg_dgb_akn_xho	-0.233201315739242	-0.550985022917576	0.582965202958008
692	heb_ita_xho_urd_hau_tig_chh_ger_azi_uzb_cic_mao_ewe_lit_rom_bsq_swe_gam_swt_cnt_hin_ukr_akn_mcd_igb_cze_hun_yor_lda_est_por_mlt_geo_mol_arw_ben_dut_sod_anl_spa_fin_dgb_jav_svk_bat_jpn_tml_kor_rus_alb_moo_bos_ind_ctl_sid_sun_mnd_guj_ven_grk_wly_lat_glc_eng_bul_qcu_scr_nor_pan_fbf_amr_krd_owc_afr_mly_fre_tsn_slo_tsw_tag_tha_aeg_knd_zul_bem_aze_prs_pol_tur_dyu_vie_amh_swa_bam_ses	-0.702269461639001	-1.68474095675835	0.095391743232963
693	amh_lat_moo_mcd_tig_wly_chh_rom_azi_aze_bam_tag_dgb_nor_ger_bsq_slo_hau_xho_mnd_bul_mol_zul_ctl_swt_fre_hun_igb_akn_fin_grk_sod_geo_swe_scr_guj_bos_gam_anl_ukr_est_ses_mly_eng_bat_jpn_tml_kor_urd_dut_tsw_alb_ind_hin_mlt_jav_cnt_krd_yor_svk_sid_spa_afr_pol_arw_qcu_cze_por_rus_swa_aeg_pan_heb_lit_sun_glc_fbf_ita_tsn_mao_tha_owc_knd_ewe_lda_uzb_prs_ben_tur_bem_vie_amr_ven_cic_dyu	-0.342284265089615	-0.810972585379448	0.419451994642946
694	sid_pol_lda_cze_heb_aeg_gam_ukr_aze_azi_bam_mao_xho_ita_mol_bsq_ger_tig_bem_cnt_dut_nor_swa_grk_akn_bul_hun_cic_swt_fin_swe_amh_geo_lat_krd_eng_prs_mlt_owc_urd_est_tsw_ind_ctl_jav_jpn_knd_kor_svk_bos_yor_ben_bat_scr_sod_sun_mnd_mcd_dgb_afr_wly_guj_spa_rom_arw_qcu_lit_slo_rus_zul_amr_hin_hau_alb_tag_fre_tsn_por_ven_mly_tha_anl_tml_ewe_igb_tur_glc_pan_uzb_dyu_vie_chh_ses_fbf_moo	-0.31950787022086	-0.756108657730362	0.451495063420026
695	sod_guj_fbf_fre_chh_sid_gam_glc_azi_aze_igb_sun_xho_rom_grk_bsq_bul_mlt_bam_mnd_scr_mcd_lda_swe_tsn_prs_fin_ewe_ses_hun_ben_aeg_geo_nor_lat_ger_rus_owc_tig_por_est_moo_mly_svk_tag_jpn_tml_kor_slo_krd_bem_urd_bat_eng_heb_mao_cnt_pol_cic_afr_amh_arw_ita_mol_lit_qcu_pan_ctl_alb_yor_anl_dut_amr_cze_ind_ukr_tsw_hin_zul_jav_tha_wly_knd_akn_ven_uzb_spa_bos_tur_dyu_vie_hau_swt_dgb_swa	-0.0600959294889448	-0.141797892349691	0.88754637189579
696	owc_ukr_fbf_ger_aeg_amh_hau_scr_azi_aze_moo_jav_tsn_grk_pan_bsq_rus_amr_ses_mnd_lit_swe_akn_dut_zul_mol_est_ewe_cic_fin_lat_tig_geo_krd_prs_arw_bos_heb_mlt_svk_hun_ven_mly_guj_bat_jpn_tml_kor_rom_ctl_lda_hin_ind_nor_anl_mao_cnt_por_yor_afr_sid_spa_glc_ita_bul_qcu_eng_cze_slo_bem_wly_urd_chh_pol_sun_ben_dyu_alb_swt_tag_tha_sod_knd_swa_bam_uzb_fre_mcd_tur_dgb_vie_gam_igb_xho_tsw	0.10203343635725	0.239990120211795	0.81086610108021
697	anl_lat_akn_ger_owc_chh_tig_pol_aze_azi_zul_bat_ewe_por_lit_bsq_cze_aeg_yor_cnt_ita_rus_fbf_krd_swt_ukr_hun_dyu_tsw_est_svk_sid_geo_ben_eng_afr_arw_hau_amr_ctl_fin_xho_jav_grk_sun_jpn_tml_kor_rom_fre_bem_bul_ind_guj_amh_mly_mnd_alb_dgb_nor_sod_mcd_mol_swe_slo_qcu_urd_bos_glc_bam_heb_hin_wly_pan_mao_prs_cic_spa_ven_tag_tha_mlt_knd_moo_igb_tur_dut_scr_uzb_lda_vie_gam_ses_swa_tsn	-0.585869808479521	-1.39516583381546	0.166288728749497
698	hau_krd_yor_pan_amh_chh_heb_nor_uzb_aze_bam_ind_dgb_slo_prs_bsq_eng_sod_xho_mnd_pol_glc_ses_urd_swt_rom_hun_fbf_ewe_est_guj_gam_geo_ctl_ita_ukr_mcd_wly_sid_cze_fin_cic_jav_svk_mly_jpn_knd_kor_fre_spa_tsn_swe_bat_lat_mlt_sun_cnt_mol_ven_rus_anl_grk_hin_ben_por_qcu_lit_arw_dut_swa_owc_scr_amr_afr_mao_bul_dyu_bos_igb_tag_tha_aeg_tml_tsw_lda_tur_ger_alb_azi_akn_vie_tig_bem_moo_zul	-0.181883885101359	-0.428920462385634	0.668973033931718
699	amh_pan_xho_svk_anl_sid_mlt_ita_azi_uzb_fbf_ind_igb_glc_eng_bsq_pol_gam_akn_cnt_slo_urd_zul_cze_bam_prs_hun_tsw_yor_fin_por_aeg_geo_guj_dut_rus_nor_amr_tig_bul_est_dyu_bat_grk_mly_jpn_tml_kor_lit_scr_dgb_bos_jav_mol_hau_mao_mnd_swe_moo_spa_owc_ctl_hin_fre_alb_qcu_ger_mcd_lat_cic_wly_ben_heb_krd_tag_rom_ses_afr_ewe_sun_tha_sod_knd_swt_lda_aze_arw_ukr_tur_bem_vie_chh_ven_swa_tsn	-0.0931825215585394	-0.219711466435904	0.826577410592918
700	owc_swe_swa_ita_gam_hau_heb_hin_tur_uzb_swt_mao_bam_pan_ctl_bsq_alb_aeg_akn_mnd_ukr_lat_moo_grk_ses_fre_hun_bem_cic_fin_guj_tig_geo_afr_prs_pol_scr_sid_anl_mcd_est_yor_bat_ben_jav_jpn_tml_kor_mol_bos_xho_svk_sun_ger_sod_mly_cnt_arw_zul_urd_amr_krd_slo_bul_rom_qcu_dut_eng_por_ven_wly_lit_chh_glc_ind_spa_igb_rus_ewe_tag_tha_amh_knd_lda_fbf_azi_nor_cze_aze_tsn_vie_mlt_dyu_tsw_dgb	-0.139828593331458	-0.329972759551459	0.742162664314203
701	aeg_mol_yor_rom_owc_wly_hau_svk_tur_aze_ses_mly_tsw_nor_slo_bsq_lat_gam_xho_cnt_ger_glc_bam_krd_dyu_bos_est_zul_moo_hun_ben_mlt_geo_swe_scr_prs_ctl_heb_chh_alb_fin_akn_tag_rus_bat_jpn_knd_kor_eng_ita_tsn_mcd_sun_bul_tig_jav_mnd_afr_lda_urd_amh_grk_fre_pan_arw_qcu_guj_lit_ukr_swt_sid_spa_amr_por_mao_dut_ven_hin_dgb_ind_tha_anl_tml_fbf_swa_uzb_cze_pol_azi_cic_vie_sod_bem_igb_ewe	-0.408236958322948	-0.968783373281724	0.335166045322569
702	sod_mcd_dyu_nor_heb_amh_tig_lat_azi_aze_xho_mao_swt_pol_afr_bsq_bos_aeg_lda_cnt_ben_grk_yor_prs_bam_mol_hun_dgb_akn_fin_ger_sid_geo_scr_urd_guj_fre_gam_amr_alb_est_moo_bat_slo_ind_jpn_tml_kor_dut_cze_tsn_lit_jav_eng_chh_sun_mnd_rus_bem_ctl_owc_glc_ukr_por_bul_qcu_spa_arw_pan_ven_anl_swe_hau_ita_tag_svk_cic_rom_tsw_mly_tha_wly_knd_igb_ewe_uzb_krd_hin_tur_swa_vie_mlt_fbf_ses_zul	-0.179822873254078	-0.4245905893665	0.672115817280067
703	chh_alb_akn_ger_tig_mlt_sid_slo_aze_azi_xho_ind_bam_urd_mcd_bsq_ben_aeg_igb_mnd_mol_lit_dyu_arw_yor_prs_hun_swa_zul_fin_spa_amr_geo_lat_ctl_bos_eng_amh_gam_ukr_est_fbf_bat_svk_mao_jpn_knd_kor_scr_nor_tsn_pol_sun_grk_hau_tag_cnt_krd_cic_swe_heb_cze_pan_dut_hin_qcu_rom_guj_ita_bem_anl_por_sod_fre_jav_bul_ses_glc_tsw_mly_tha_owc_tml_dgb_swt_uzb_rus_afr_tur_moo_vie_wly_ven_ewe_lda	-0.0368394712398326	-0.0868479953566765	0.93097905553732
704	gam_lat_igb_svk_mlt_hau_anl_por_tur_uzb_xho_mao_bem_urd_arw_bsq_bos_sid_yor_mnd_ukr_lit_dyu_pan_swt_nor_fin_swa_ven_hun_guj_heb_geo_mol_alb_ita_rus_tig_chh_slo_est_bam_mly_spa_sun_jpn_tml_kor_fre_swe_tsw_bul_jav_glc_aeg_tag_cnt_krd_cic_rom_wly_scr_cze_ger_pol_qcu_dut_eng_afr_ses_sod_hin_amr_mcd_bat_grk_fbf_ben_moo_ind_tha_amh_knd_lda_ewe_azi_ctl_prs_aze_akn_vie_owc_dgb_zul_tsn	0.846799017477876	2.01286442548619	0.0470203270084742
705	aeg_pan_ses_guj_owc_tig_wly_mcd_uzb_tur_lda_ind_igb_swe_rus_bsq_grk_mlt_ewe_mnd_lit_eng_akn_urd_yor_fre_est_xho_swt_fin_arw_sid_geo_hin_cze_prs_svk_hau_sod_spa_hun_ven_sun_lat_tag_jpn_tml_kor_pol_rom_bam_krd_bat_alb_anl_mly_cnt_dut_dyu_ukr_gam_bos_slo_ctl_ita_qcu_por_ger_ben_dgb_amh_scr_heb_bul_mao_glc_tsw_nor_tsn_jav_tha_chh_knd_bem_moo_azi_afr_mol_aze_swa_vie_amr_zul_cic_fbf	-0.291168488645214	-0.688555930272055	0.492816854540567
706	mlt_alb_ven_ctl_anl_chh_gam_arw_tur_azi_yor_tag_dgb_bos_slo_bsq_ben_wly_moo_mnd_mcd_ukr_zul_prs_bam_dut_fin_swa_xho_est_nor_hau_geo_ger_guj_pan_svk_sod_heb_ita_hun_lda_ind_rom_sun_jpn_knd_kor_glc_lit_ses_krd_jav_mol_amr_mao_cnt_lat_cic_scr_sid_urd_rus_por_hin_qcu_grk_fre_swe_igb_tig_eng_aeg_pol_mly_spa_tsw_cze_bem_bat_tha_owc_tml_fbf_dyu_uzb_bul_afr_aze_akn_vie_amh_tsn_ewe_swt	0.141243905250667	0.332014145575123	0.740625691754032
707	tig_fre_bem_nor_amr_gam_wly_pol_azi_aze_akn_bat_ewe_cze_por_bsq_urd_heb_igb_mnd_grk_eng_swt_glc_dgb_arw_fin_moo_fbf_hun_krd_sid_geo_slo_bul_dut_afr_amh_chh_mcd_est_cic_mao_pan_mly_jpn_knd_kor_bos_spa_yor_ukr_ind_scr_hau_jav_cnt_mol_swa_ben_anl_prs_ger_alb_ctl_qcu_rus_hin_guj_ven_mlt_lat_aeg_lit_sun_ita_zul_svk_bam_tag_tha_owc_tml_lda_tsw_tur_swe_rom_uzb_ses_vie_sod_tsn_dyu_xho	0.0849178718096067	0.200015910585736	0.841904856244874
708	heb_alb_swa_cze_gam_aeg_chh_ukr_tur_uzb_cic_ind_ewe_spa_eng_bsq_mcd_hau_ven_cnt_krd_lat_swt_svk_dgb_arw_fin_moo_yor_hun_nor_tig_geo_ctl_lit_ger_mol_wly_mlt_ita_est_igb_jav_dut_tag_jpn_knd_kor_hin_guj_bem_bos_mao_pan_sid_bat_mnd_prs_fbf_slo_sod_bul_por_pol_ben_qcu_rus_afr_urd_tsw_amr_rom_anl_swe_sun_grk_zul_fre_ses_mly_tha_amh_tml_tsn_akn_aze_glc_scr_azi_dyu_vie_owc_bam_lda_xho	-0.911155820857446	-2.21215205578053	0.0294049055428241
709	sid_fre_fbf_lit_owc_sod_amh_bos_azi_aze_dgb_mly_cic_bul_guj_bsq_pan_anl_moo_cnt_krd_rus_tsn_nor_ses_pol_hun_dyu_swt_est_urd_tig_geo_swe_grk_mol_hin_chh_heb_eng_fin_ven_mao_scr_bat_jpn_knd_kor_ctl_mcd_bam_cze_sun_ita_aeg_tag_mnd_prs_lda_lat_mlt_slo_glc_spa_svk_qcu_afr_por_ukr_tsw_wly_ger_hau_dut_jav_ben_igb_rom_ewe_ind_tha_gam_tml_swa_xho_tur_arw_alb_uzb_yor_vie_amr_akn_zul_bem	0.123740393724861	0.291111577416993	0.771614249405004
710	hau_ukr_bem_lat_chh_sod_heb_slo_aze_azi_zul_sun_bam_lit_krd_bsq_ger_tig_ven_cnt_ctl_hin_tsn_swe_swt_fre_fin_dgb_yor_est_bos_gam_geo_arw_mcd_eng_glc_aeg_sid_rus_hun_xho_tag_ben_jav_jpn_knd_kor_prs_por_swa_bul_bat_afr_amh_ind_mnd_mol_ses_rom_anl_spa_scr_svk_pan_qcu_pol_nor_alb_cic_mlt_grk_amr_urd_mao_ita_igb_dut_moo_mly_tha_wly_tml_tsw_lda_uzb_cze_guj_tur_fbf_vie_owc_akn_ewe_dyu	0.138869220496189	0.327259810023214	0.744206878444168
711	wly_pol_ses_grk_anl_sid_mlt_guj_uzb_aze_bem_bat_zul_swe_nor_bsq_rus_gam_lda_mnd_lit_eng_yor_cze_tsw_rom_est_swt_akn_fin_lat_aeg_geo_hin_ctl_glc_pan_sod_hau_arw_hun_fbf_mao_por_tag_jpn_knd_kor_mol_spa_ven_alb_mly_krd_amh_sun_cnt_fre_bam_bul_heb_urd_ger_slo_ben_qcu_dut_ukr_bos_cic_amr_ita_tig_svk_ind_mcd_swa_prs_dgb_jav_tha_owc_tml_igb_dyu_tur_scr_afr_azi_tsn_vie_chh_moo_ewe_xho	0.280445633697047	0.661120761330199	0.510169402008041
712	mlt_bos_cic_guj_amr_sid_aeg_lat_azi_tur_ven_jav_igb_por_nor_bsq_ctl_anl_bam_mnd_slo_pan_zul_alb_akn_grk_est_fbf_lda_fin_ukr_owc_geo_urd_lit_swe_arw_tig_heb_fre_hun_yor_mao_prs_tag_jpn_knd_kor_spa_svk_moo_bul_bat_pol_gam_mly_cnt_mol_dyu_glc_wly_ita_eng_afr_cze_qcu_rom_dut_scr_ses_chh_mcd_amh_krd_ind_ger_ewe_rus_xho_sun_tha_hau_tml_swa_swt_uzb_ben_hin_aze_tsw_vie_sod_tsn_bem_dgb	-0.759981524250347	-1.8262079596378	0.0710275547860405
713	sod_swe_xho_eng_sid_amh_chh_afr_azi_aze_akn_tag_bem_por_ukr_bsq_ger_hau_fbf_mnd_mcd_pol_lda_pan_tsw_scr_hun_yor_tsn_fin_spa_owc_geo_arw_dut_prs_mol_amr_anl_ctl_est_cic_ind_grk_mly_jpn_tml_kor_guj_cze_swt_ben_bat_glc_mlt_sun_cnt_urd_ven_lit_gam_lat_bos_ita_rom_qcu_svk_fre_krd_dgb_tig_bul_heb_hin_jav_slo_swa_nor_bam_mao_tha_aeg_knd_dyu_ses_tur_alb_rus_uzb_igb_vie_wly_zul_moo_ewe	-0.344562431250686	-0.815812388237795	0.416692031785034
714	sod_bul_dgb_spa_anl_heb_mlt_hin_uzb_azi_bam_mly_ewe_cze_eng_bsq_svk_amh_yor_mnd_urd_arw_swt_pol_ven_pan_fin_lda_moo_hun_ger_aeg_geo_ukr_nor_rus_glc_tig_chh_swe_est_dyu_mao_bos_bat_jpn_tml_kor_scr_rom_bem_slo_ind_lit_gam_jav_cnt_guj_tsn_dut_amr_mcd_ben_ctl_fre_qcu_alb_krd_afr_xho_sid_mol_wly_grk_sun_por_akn_lat_cic_tag_tha_owc_knd_swa_igb_tur_ita_prs_aze_ses_vie_hau_zul_fbf_tsw	0.0771662917704312	0.182106917492803	0.855895176146754
715	hau_lit_dyu_ita_heb_anl_owc_scr_uzb_aze_lda_tag_swa_alb_bos_bsq_svk_chh_moo_cnt_lat_spa_swt_cze_tsn_slo_fin_dgb_xho_est_dut_sid_geo_rus_pan_ben_nor_sod_tig_ger_hun_cic_bat_glc_mao_jpn_knd_kor_grk_ukr_ewe_prs_ind_fre_amh_jav_mnd_swe_tsw_eng_amr_bul_mcd_mol_por_qcu_guj_pol_afr_zul_aeg_rom_gam_ctl_sun_urd_ses_hin_bem_mly_tha_mlt_tml_bam_akn_tur_krd_arw_azi_fbf_vie_wly_yor_ven_igb	0.017288947881373	0.0407294787735565	0.967598872238699
716	amh_ctl_fbf_svk_gam_owc_mlt_nor_aze_azi_dgb_jav_swa_ita_mol_bsq_slo_tig_ewe_cnt_pan_guj_tsn_pol_ses_swe_est_bem_ven_hun_spa_amr_geo_fre_lit_alb_por_sod_sid_afr_fin_akn_tag_hin_sun_jpn_knd_kor_krd_glc_zul_ukr_ind_arw_hau_mly_mnd_urd_dyu_rom_aeg_ben_eng_ger_rus_qcu_dut_grk_bul_moo_wly_bos_anl_lat_bat_mcd_cic_prs_xho_mao_tha_chh_tml_tsw_lda_tur_cze_scr_uzb_yor_vie_heb_igb_bam_swt	-0.00897129414121467	-0.021153080274781	0.983168860935865
717	anl_ctl_lda_glc_heb_mlt_sod_svk_uzb_azi_ses_bat_bam_ger_rom_bsq_cze_wly_tsw_mnd_eng_bul_moo_krd_fbf_afr_fin_tsn_bem_est_pol_hau_geo_mol_spa_scr_ita_sid_chh_urd_hun_cic_mly_ukr_sun_jpn_tml_kor_lit_lat_yor_pan_tag_rus_owc_mao_cnt_fre_dgb_bos_aeg_mcd_por_slo_dut_qcu_grk_prs_alb_akn_amr_ben_gam_guj_jav_swe_ewe_arw_igb_ind_tha_tig_knd_ven_swa_tur_hin_nor_aze_zul_vie_amh_xho_swt_dyu	0.706511062305174	1.67541843851148	0.0972114405346275
718	anl_scr_cic_urd_sid_gam_amr_cze_tur_azi_fbf_mao_zul_swe_pan_bsq_bul_mlt_igb_mnd_guj_pol_dyu_lat_yor_svk_est_swa_ewe_hun_spa_sod_geo_ben_eng_ctl_ger_wly_owc_dut_fin_ses_jav_mcd_ind_jpn_tml_kor_afr_slo_tsn_lit_sun_por_chh_mly_cnt_grk_akn_ita_tig_arw_fre_hin_rom_qcu_rus_bos_nor_dgb_hau_alb_aeg_prs_tag_krd_xho_mol_swt_bat_tha_amh_knd_ven_lda_aze_ukr_glc_uzb_bam_vie_heb_bem_tsw_moo	-0.171366827300122	-0.40420072115163	0.686993156000724
719	amr_rus_bem_ben_heb_hau_anl_slo_azi_uzb_swt_jav_swa_hin_rom_bsq_urd_wly_akn_mnd_pan_ukr_moo_fre_lda_swe_est_igb_xho_hun_guj_amh_geo_scr_mol_eng_pol_sod_sid_alb_fin_tsw_ind_por_sun_jpn_tml_kor_dut_nor_bam_ctl_tag_ger_owc_mao_cnt_lat_tsn_lit_gam_ita_afr_glc_krd_qcu_mcd_prs_arw_dgb_aeg_bul_mlt_spa_bat_cze_fbf_grk_dyu_mly_tha_tig_knd_ven_ses_aze_bos_svk_tur_cic_vie_chh_yor_ewe_zul	-0.327067352613645	-0.7737833757141	0.441021442047216
720	gam_ctl_ewe_swe_sod_heb_amr_prs_azi_aze_swa_bat_ses_lat_bos_bsq_svk_chh_ven_cnt_hin_afr_bam_eng_xho_por_hun_akn_fbf_est_nor_hau_geo_urd_alb_rom_lit_wly_mlt_scr_fin_yor_mao_pol_jav_jpn_tml_kor_guj_cze_moo_krd_mly_grk_owc_ind_mnd_fre_bem_ukr_tig_glc_slo_spa_pan_qcu_dut_mcd_ger_dgb_amh_bul_anl_rus_sun_ben_zul_arw_tsw_tag_tha_sid_knd_igb_swt_uzb_mol_ita_tur_tsn_vie_aeg_cic_lda_dyu	-0.159950141663748	-0.377402888719317	0.706734108095904
721	amr_fre_fbf_ukr_aeg_sid_anl_ctl_aze_tur_moo_ind_zul_alb_hin_bsq_pol_wly_ewe_cnt_mcd_ger_dgb_slo_ven_por_fin_swa_bem_hun_eng_amh_geo_grk_mol_scr_bul_chh_gam_rus_est_xho_mao_dut_bat_jpn_knd_kor_svk_lat_dyu_urd_sun_pan_owc_jav_mnd_swe_bam_spa_sod_krd_prs_cze_afr_qcu_bos_arw_rom_cic_heb_lit_mlt_guj_mly_ben_tsn_ita_swt_tag_tha_hau_tml_yor_akn_uzb_nor_glc_azi_lda_vie_tig_ses_igb_tsw	-0.0122498233893114	-0.0288268358136618	0.977064468528521
722	hau_cze_bem_pol_gam_sid_anl_bul_uzb_azi_cic_ind_ewe_fre_eng_bsq_rom_aeg_xho_cnt_bos_alb_bam_afr_lda_ukr_fin_fbf_tsn_est_ctl_chh_geo_ben_urd_lat_hin_tig_amr_glc_hun_akn_mao_prs_jav_jpn_knd_kor_rus_slo_dyu_grk_sun_mcd_sod_mly_mnd_guj_swa_swe_mlt_scr_mol_spa_ita_qcu_lit_por_nor_yor_owc_pan_wly_krd_tag_ger_igb_svk_zul_bat_tha_heb_tml_tsw_ven_tur_arw_dut_aze_swt_vie_amh_dgb_moo_ses	-0.982056341426688	-2.38275170404341	0.0192182424863649
723	gam_lit_zul_por_sod_sid_anl_hin_uzb_azi_moo_ind_swt_alb_scr_bsq_pol_owc_swa_cnt_ger_bul_ses_ctl_xho_rus_est_igb_ewe_hun_dut_amh_geo_ita_eng_grk_guj_hau_tig_glc_fin_lda_tag_prs_jav_jpn_tml_kor_fre_afr_akn_swe_mly_mol_wly_sun_mnd_nor_bem_rom_chh_cze_lat_urd_spa_qcu_krd_svk_mcd_tsn_amr_slo_aeg_arw_mao_bos_fbf_ukr_dgb_bat_tha_heb_knd_dyu_bam_aze_ben_pan_tur_yor_vie_mlt_cic_tsw_ven	0.00398152701616448	0.00937452493028791	0.992540401299866
724	owc_grk_moo_prs_gam_aeg_heb_rus_uzb_aze_bam_sun_dgb_mol_mcd_bsq_guj_hau_dyu_cnt_nor_por_swt_slo_ses_ctl_hun_ven_lda_est_urd_mlt_geo_lit_hin_pol_pan_anl_amh_krd_fin_tsw_mly_eng_tag_jpn_knd_kor_glc_svk_zul_ger_ind_afr_tig_bat_mnd_lat_cic_spa_wly_swe_ukr_ita_cze_qcu_bos_arw_dut_bem_amr_scr_chh_fre_mao_bul_ewe_ben_igb_jav_tha_sod_tml_akn_swa_azi_rom_alb_tur_xho_vie_sid_tsn_yor_fbf	-0.849576972453879	-2.05404086368413	0.042778368596686
725	heb_alb_dgb_scr_amh_chh_owc_bos_aze_uzb_zul_bat_ses_slo_nor_bsq_ben_sid_bam_mnd_dut_urd_yor_krd_tsw_prs_hun_akn_lda_est_lit_amr_geo_ctl_cze_glc_swe_sod_hau_por_fin_igb_jav_eng_ind_jpn_knd_kor_guj_fre_dyu_ger_tag_afr_mlt_mly_cnt_grk_moo_lat_aeg_svk_ita_hin_ukr_qcu_mcd_pan_rom_fbf_wly_spa_tig_mol_sun_bul_cic_arw_bem_mao_tha_anl_tml_swa_swt_tur_pol_rus_azi_tsn_vie_gam_xho_ewe_ven	0.0154567499256098	0.0363982249349388	0.971042843471275
726	amr_dut_zul_mcd_mlt_chh_sid_scr_tur_uzb_cic_mao_dgb_arw_ctl_bsq_lat_heb_ewe_cnt_hin_grk_dyu_alb_ven_ukr_hun_lda_swt_fin_guj_wly_geo_svk_fre_ben_slo_owc_aeg_urd_est_akn_tag_pol_sun_jpn_tml_kor_bos_prs_moo_rus_jav_mol_gam_bat_mnd_afr_tsw_swe_sod_rom_lit_pan_glc_qcu_spa_krd_bul_fbf_hau_ita_amh_por_mly_ger_bam_nor_yor_ind_tha_tig_knd_bem_xho_azi_eng_cze_aze_swa_vie_anl_igb_ses_tsn	-0.676808884717653	-1.61888274683238	0.108859017846301
727	tig_svk_cic_alb_heb_amr_mlt_guj_azi_aze_dgb_ind_swt_krd_fre_bsq_dut_amh_lda_mnd_ctl_urd_bem_afr_bam_nor_est_swa_igb_hun_mcd_owc_geo_lat_ita_cze_eng_sod_gam_glc_fin_ewe_bat_scr_tag_jpn_tml_kor_pan_rom_ven_bos_jav_grk_aeg_mao_cnt_arw_yor_bul_sid_pol_slo_spa_ukr_qcu_rus_lit_swe_ses_hau_mol_wly_ger_mly_ben_tsn_prs_dyu_sun_tha_anl_knd_tsw_akn_uzb_por_hin_tur_moo_vie_chh_xho_fbf_zul	0.0997532486161907	0.234690057134445	0.814965247425017
728	owc_ger_cic_fre_aeg_wly_tig_eng_aze_tur_tsn_jav_lda_prs_krd_bsq_grk_amh_ewe_mnd_pan_glc_yor_svk_akn_bul_hun_dgb_xho_est_rus_anl_geo_spa_dut_nor_urd_amr_chh_lit_fin_dyu_mly_ukr_sun_jpn_tml_kor_arw_swe_ven_slo_bat_ctl_hau_ind_cnt_ben_zul_lat_sid_guj_pol_cze_por_qcu_afr_ita_mcd_swa_heb_mol_mlt_rom_mao_scr_igb_alb_tsw_tag_tha_sod_knd_bam_swt_azi_hin_bos_uzb_moo_vie_gam_ses_bem_fbf	-0.0505969392937523	-0.119345379733755	0.905259159726639
729	heb_hin_lda_lit_sid_anl_amr_ctl_tur_aze_bam_bat_swt_arw_alb_bsq_fre_gam_dyu_cnt_slo_prs_moo_nor_zul_afr_fin_fbf_cic_hun_scr_sod_geo_grk_eng_glc_urd_amh_tig_cze_est_igb_jav_por_mao_jpn_knd_kor_mol_bos_ses_pol_mly_mcd_chh_sun_mnd_dut_akn_ger_mlt_svk_swe_ita_guj_qcu_ben_lat_ukr_bem_wly_pan_owc_rus_tag_spa_dgb_rom_ewe_ind_tha_hau_tml_swa_ven_azi_bul_krd_uzb_yor_vie_aeg_tsn_xho_tsw	-0.705591597080516	-1.69604069139418	0.0932233709567794
730	aeg_hin_dgb_fre_anl_amr_heb_guj_azi_aze_akn_sun_cic_lit_prs_bsq_lat_sid_swa_mnd_dut_cze_swt_mol_bem_ben_fin_zul_igb_est_mcd_hau_geo_eng_por_ukr_pol_tig_gam_swe_hun_dyu_mao_scr_mly_jpn_tml_kor_pan_ger_fbf_grk_jav_slo_sod_tag_cnt_alb_tsw_rom_chh_bul_arw_rus_bos_qcu_afr_krd_glc_yor_owc_ctl_wly_svk_bat_nor_lda_spa_xho_ind_tha_mlt_knd_ewe_tsn_uzb_urd_ita_tur_ses_vie_amh_ven_moo_bam	-0.453303740500042	-1.07617426360914	0.284633204805702
731	hau_svk_ses_cze_heb_amr_tig_hin_tur_uzb_akn_jav_yor_lat_bul_bsq_rus_owc_ven_cnt_urd_scr_zul_por_ewe_guj_fin_bam_lda_hun_pol_mlt_geo_mcd_ctl_ger_alb_gam_sod_krd_est_cic_mao_bos_tag_jpn_tml_kor_lit_arw_tsw_ben_mly_dut_chh_ind_mnd_eng_bem_grk_sid_ukr_glc_fre_slo_qcu_spa_nor_mol_moo_anl_pan_wly_prs_sun_swe_dyu_afr_tsn_bat_tha_amh_knd_igb_fbf_aze_ita_rom_azi_swt_vie_aeg_xho_dgb_swa	-0.347276013882683	-0.823560245468891	0.412296442328222
732	tig_prs_swt_bul_mlt_wly_sod_hin_azi_tur_bem_jav_fbf_arw_svk_bsq_pan_owc_bam_cnt_glc_mol_yor_fre_igb_guj_hun_ven_cic_fin_lat_anl_geo_rus_spa_ger_ctl_heb_aeg_lit_est_ewe_mly_afr_mao_jpn_tml_kor_dut_grk_akn_pol_sun_nor_amh_bat_mnd_eng_tsn_scr_amr_ben_mcd_krd_urd_qcu_por_ita_alb_xho_chh_rom_gam_ukr_ind_cze_dgb_swe_tsw_tag_tha_sid_knd_moo_swa_aze_slo_bos_uzb_lda_vie_hau_ses_dyu_zul	-0.814738829772864	-1.96686918118663	0.0521789112931712
733	owc_lit_swa_pol_hau_amh_amr_rom_azi_aze_bam_bat_lda_dut_bos_bsq_svk_gam_xho_cnt_nor_scr_ewe_urd_dgb_ben_hun_yor_tsn_est_hin_sid_geo_mol_ukr_spa_grk_anl_sod_por_fin_akn_tag_afr_ind_jpn_tml_kor_mcd_rus_moo_slo_mao_krd_wly_sun_mnd_ger_bem_pan_mlt_ctl_prs_lat_fre_qcu_guj_bul_swe_swt_tig_cze_chh_alb_jav_eng_dyu_glc_tsw_mly_tha_aeg_knd_igb_ses_uzb_ita_arw_tur_zul_vie_heb_ven_fbf_cic	-0.703447879945071	-1.68687091683139	0.0949799023510204
734	tig_ukr_dyu_rom_hau_mlt_heb_pan_tur_aze_zul_mao_fbf_urd_pol_bsq_svk_sid_cic_mnd_scr_mol_akn_krd_moo_spa_fin_dgb_bam_hun_ita_aeg_geo_ger_prs_lit_dut_sod_gam_guj_est_xho_ind_ben_tag_jpn_knd_kor_slo_mcd_yor_bos_jav_lat_owc_bat_cnt_cze_ven_fre_amr_glc_bul_grk_afr_qcu_alb_eng_arw_tsn_anl_swe_chh_por_mly_rus_tsw_hin_ses_sun_tha_amh_tml_lda_ewe_azi_ctl_nor_uzb_swt_vie_wly_swa_bem_igb	-0.167635567454725	-0.396197740477985	0.692866717429713
735	amr_rom_lda_slo_sid_sod_chh_ita_uzb_tur_ses_sun_cic_urd_lit_bsq_scr_aeg_dgb_mnd_guj_afr_swt_krd_xho_grk_est_yor_akn_hun_arw_gam_geo_svk_ben_spa_ctl_owc_wly_dut_fin_igb_jav_glc_mly_jpn_tml_kor_cze_mol_ven_eng_ind_swe_amh_tag_cnt_pan_swa_hin_anl_bul_prs_ukr_pol_qcu_alb_lat_mcd_moo_mlt_por_heb_rus_bat_fre_tsw_ger_bam_mao_tha_hau_knd_dyu_bem_azi_bos_nor_aze_fbf_vie_tig_zul_ewe_tsn	-0.0249117515999177	-0.0586608358792787	0.953348116645279
736	aeg_glc_swt_guj_amh_hau_owc_scr_azi_tur_dyu_tag_igb_arw_pan_bsq_krd_gam_swa_mnd_mol_grk_xho_afr_bem_cze_fin_ses_lda_hun_lat_sod_geo_ctl_ukr_svk_nor_sid_heb_spa_est_dgb_mly_prs_bat_jpn_knd_kor_ita_lit_moo_slo_mao_rom_anl_sun_cnt_fre_ewe_dut_tig_eng_bos_rus_mcd_qcu_por_urd_swe_yor_wly_hin_mlt_alb_ind_ger_akn_pol_zul_jav_tha_chh_tml_tsn_bam_aze_ben_bul_uzb_tsw_vie_amr_cic_ven_fbf	-0.187276160669524	-0.441998683777602	0.659516285011296
737	wly_pol_cic_lat_tig_sod_anl_spa_tur_aze_dgb_bat_ewe_nor_glc_bsq_hin_mlt_bam_mnd_ukr_lit_xho_rus_bem_grk_hun_zul_swa_fin_dut_owc_geo_svk_fre_ita_scr_gam_chh_mcd_est_fbf_mly_bos_jav_jpn_knd_kor_prs_guj_swt_arw_mao_eng_aeg_ind_cnt_ger_igb_urd_amr_slo_cze_krd_swe_qcu_alb_bul_mol_ses_heb_afr_hau_ctl_tag_por_tsw_ben_ven_sun_tha_amh_tml_akn_lda_azi_rom_pan_uzb_yor_vie_sid_tsn_moo_dyu	0.502867750179005	1.18774177885104	0.237959789534591
738	mlt_ger_swt_mol_anl_tig_amr_grk_aze_tur_tsw_bat_tsn_arw_lat_bsq_mcd_heb_akn_mnd_bul_fre_bem_por_lda_glc_fin_yor_igb_est_dut_sod_geo_spa_pan_cze_pol_gam_amh_lit_hun_ven_mao_rom_ind_jpn_tml_kor_swe_eng_ewe_prs_mly_ukr_chh_jav_cnt_scr_swa_krd_aeg_hin_urd_ben_ctl_qcu_alb_nor_ita_moo_sid_slo_wly_bos_tag_rus_zul_guj_dyu_sun_tha_owc_knd_xho_fbf_azi_svk_afr_uzb_ses_vie_hau_dgb_bam_cic	-0.160713131361046	-0.37922466698404	0.705385518944659
739	anl_grk_igb_ben_owc_chh_amh_rus_azi_tur_yor_bat_ses_mcd_cze_bsq_pan_aeg_cic_cnt_afr_ger_fbf_prs_ewe_krd_fin_dgb_swa_est_arw_sid_geo_lat_urd_ita_nor_heb_tig_glc_hun_akn_mly_alb_tag_jpn_tml_kor_slo_spa_moo_scr_sun_mol_hau_jav_mnd_eng_ven_guj_mlt_rom_lit_por_swe_qcu_bul_dut_bos_lda_sod_fre_wly_pol_ind_svk_tsn_hin_bem_mao_tha_gam_knd_dyu_bam_aze_ukr_ctl_uzb_zul_vie_amr_tsw_swt_xho	-0.418238021856143	-0.993355468769721	0.323114316430913
740	amh_rom_dyu_ben_heb_sid_gam_grk_aze_uzb_igb_tag_swt_pol_fre_bsq_scr_amr_swa_cnt_slo_ctl_lda_prs_akn_lat_est_xho_tsw_fin_urd_aeg_geo_hin_swe_lit_bul_wly_hau_ukr_hun_ses_mao_alb_mly_jpn_knd_kor_krd_mcd_cic_mol_bat_bos_sod_sun_mnd_afr_bem_spa_mlt_cze_por_eng_glc_qcu_pan_dut_arw_fbf_owc_ita_anl_rus_ind_guj_bam_ger_ewe_jav_tha_tig_tml_moo_zul_azi_svk_nor_tur_tsn_vie_chh_dgb_yor_ven	-0.0761873940960338	-0.179477939470125	0.857952898366529
741	hau_ita_ven_ger_sid_mlt_amh_swe_uzb_tur_akn_mly_swt_glc_scr_bsq_ben_wly_swa_mnd_prs_dut_dyu_fre_lda_pol_hun_fbf_tsn_est_svk_aeg_geo_spa_grk_rom_krd_heb_amr_pan_fin_moo_ind_bos_tag_jpn_tml_kor_guj_mol_tsw_alb_bat_rus_owc_mao_cnt_arw_zul_ukr_anl_mcd_slo_lat_lit_qcu_por_nor_cze_dgb_tig_hin_chh_urd_sun_bul_xho_eng_igb_jav_tha_gam_knd_cic_bam_aze_ctl_afr_azi_bem_vie_sod_ewe_yor_ses	-0.67934087089186	-1.63174967762987	0.106114041386011
742	owc_krd_swt_bos_heb_gam_mlt_svk_tur_azi_tsn_jav_ewe_lat_scr_bsq_ctl_sod_swa_cnt_urd_dut_dyu_fre_akn_alb_hun_xho_lda_est_hin_anl_geo_nor_ger_pol_mol_wly_aeg_arw_fin_tsw_ind_cze_bat_jpn_knd_kor_grk_spa_ses_bul_mly_eng_sid_mao_mnd_slo_cic_mcd_amr_glc_lit_afr_por_qcu_ukr_ben_prs_dgb_hau_swe_amh_ita_tag_rom_igb_pan_fbf_sun_tha_chh_tml_ven_bem_uzb_guj_rus_aze_bam_vie_tig_yor_moo_zul	-0.234640191607609	-0.554342522355422	0.580675072341408
743	sid_mcd_cic_prs_amr_tig_chh_cze_azi_uzb_dgb_sun_ses_bos_fre_bsq_mol_hau_igb_mnd_lit_rus_moo_lat_zul_slo_est_tsn_ven_fin_pol_amh_geo_nor_krd_glc_ctl_owc_gam_arw_hun_xho_bat_ben_tag_jpn_tml_kor_rom_afr_yor_scr_ind_grk_aeg_mao_cnt_hin_dyu_swe_sod_bul_alb_por_pan_qcu_ger_ita_spa_bam_mlt_urd_wly_eng_jav_ukr_ewe_svk_tsw_mly_tha_anl_knd_swa_swt_tur_dut_guj_aze_akn_vie_heb_fbf_lda_bem	-0.0961904365625677	-0.22672801468835	0.8211328596243
744	heb_urd_ven_rom_mlt_tig_sid_glc_aze_tur_ewe_tag_swa_mcd_pol_bsq_guj_sod_cic_cnt_bul_ukr_moo_pan_tsn_ben_est_bam_dgb_fin_afr_wly_geo_fre_por_nor_bos_aeg_anl_eng_hun_xho_jav_hin_mao_jpn_knd_kor_alb_ger_lda_arw_bat_prs_gam_mly_mnd_mol_bem_grk_chh_slo_lat_krd_lit_qcu_ctl_scr_rus_tsw_amh_dut_owc_ita_ind_svk_yor_cze_ses_sun_tha_amr_tml_fbf_igb_uzb_spa_swe_azi_zul_vie_hau_dyu_akn_swt	-0.609887269207355	-1.45757258452408	0.148326954563475
745	sid_fre_ewe_guj_sod_aeg_hau_glc_aze_tur_tsn_bat_moo_bul_nor_bsq_afr_heb_akn_cnt_arw_swe_igb_bos_dyu_krd_est_bem_swt_hun_ukr_anl_geo_mcd_dut_slo_eng_amr_chh_ita_fin_fbf_tag_ben_mao_jpn_knd_kor_cze_urd_zul_pan_ind_ctl_owc_sun_mnd_mol_ven_rus_tig_por_scr_spa_grk_qcu_lat_lit_rom_ses_wly_hin_gam_ger_jav_alb_tsw_svk_yor_mly_tha_mlt_tml_xho_dgb_azi_pol_prs_uzb_cic_vie_amh_bam_lda_swa	-1.21332085825499	-2.99340273949007	0.0035336614143838
746	wly_ctl_tsn_urd_sod_amh_tig_prs_tur_azi_igb_bat_akn_ger_nor_bsq_mcd_chh_xho_mnd_svk_grk_fbf_rom_bam_pol_est_dyu_swt_fin_bos_owc_geo_swe_pan_cze_bul_aeg_heb_guj_hun_yor_jav_mol_mao_jpn_knd_kor_arw_fre_ses_lit_ind_krd_mlt_sun_cnt_dut_lda_lat_gam_alb_afr_spa_glc_qcu_ita_scr_slo_tsw_amr_hin_anl_ukr_tag_eng_bem_rus_ewe_mly_tha_sid_tml_moo_swa_uzb_ben_por_aze_dgb_vie_hau_ven_zul_cic	0.147752206654949	0.348053244870938	0.72858678479451
747	amh_svk_akn_krd_chh_hau_wly_grk_aze_tur_yor_sun_xho_bos_rus_bsq_ita_sid_zul_mnd_lit_eng_cic_ctl_ewe_spa_fin_moo_ven_hun_guj_gam_geo_scr_alb_urd_lat_mlt_owc_pol_est_dgb_jav_ger_bat_jpn_knd_kor_hin_pan_ses_nor_mly_mol_aeg_tag_cnt_bul_fbf_swe_tig_ben_mcd_fre_glc_qcu_arw_por_rom_dyu_amr_dut_sod_slo_ind_cze_igb_prs_tsw_mao_tha_heb_tml_bem_bam_azi_afr_ukr_uzb_tsn_vie_anl_swt_swa_lda	-0.43750935000701	-1.03982343819087	0.301117757068402
748	amh_nor_ewe_prs_mlt_hau_heb_mol_uzb_azi_akn_ind_xho_rom_fre_bsq_grk_anl_tsw_mnd_swe_dut_bam_bos_dyu_ben_est_swa_ven_hun_mcd_owc_geo_eng_glc_rus_afr_tig_aeg_slo_fin_lda_mly_ctl_bat_jpn_knd_kor_ita_spa_bem_urd_sun_bul_wly_tag_cnt_guj_swt_pan_amr_ukr_lit_pol_por_qcu_scr_krd_alb_zul_sid_arw_chh_svk_mao_ger_tsn_cze_fbf_jav_tha_sod_tml_cic_yor_aze_lat_hin_tur_dgb_vie_gam_moo_igb_ses	-0.431277539973655	-1.02295814635222	0.308981227597967
749	wly_ukr_akn_rus_hau_sid_amr_pol_azi_tur_cic_mao_zul_afr_hin_bsq_krd_mlt_swa_mnd_nor_ita_tsn_urd_bem_ger_est_igb_ses_hun_mcd_aeg_geo_mol_dut_lat_ben_gam_anl_scr_fin_fbf_tag_rom_mly_jpn_knd_kor_eng_swe_dyu_glc_bat_grk_chh_sun_cnt_lit_lda_cze_owc_svk_ctl_arw_por_qcu_slo_bul_spa_moo_tig_prs_heb_bos_ind_fre_bam_alb_tsw_jav_tha_amh_tml_ewe_xho_aze_guj_pan_uzb_dgb_vie_sod_ven_yor_swt	-0.487543562211273	-1.15943971707041	0.249245190344528
750	owc_ita_lda_krd_amr_amh_mlt_slo_azi_tur_zul_mao_cic_swe_bos_bsq_alb_hau_ses_cnt_ukr_grk_igb_svk_ven_dut_est_moo_swa_fin_rus_aeg_geo_scr_rom_pan_mol_wly_tig_glc_hun_yor_ind_prs_jav_jpn_tml_kor_lat_pol_tsn_cze_bat_afr_sid_tag_mnd_hin_swt_eng_anl_ger_ctl_arw_urd_qcu_nor_spa_ben_dyu_heb_lit_chh_fre_mly_guj_xho_mcd_dgb_sun_tha_gam_knd_fbf_ewe_aze_bul_por_uzb_akn_vie_sod_bem_tsw_bam	0.691368790731365	1.64381579159612	0.103590847493027
751	chh_eng_zul_krd_sod_sid_aeg_rus_uzb_tur_cic_ind_dgb_alb_lit_bsq_spa_heb_bam_mnd_afr_guj_yor_nor_swa_slo_est_igb_tsw_fin_cze_anl_geo_prs_lat_svk_scr_hau_amh_ita_hun_ewe_sun_bos_jav_jpn_knd_kor_ukr_rom_swt_arw_tag_ben_owc_bat_cnt_swe_bem_glc_mlt_bul_urd_ctl_fre_qcu_por_hin_mcd_xho_gam_mol_amr_pan_mly_grk_ses_pol_dyu_mao_tha_wly_tml_ven_akn_azi_dut_ger_aze_fbf_vie_tig_lda_tsn_moo	-0.673183609343361	-1.61366273951502	0.109988782819043
752	anl_ger_bem_pol_aeg_sod_wly_prs_azi_uzb_zul_bat_moo_glc_scr_bsq_guj_amr_ses_mnd_rus_pan_igb_rom_dyu_alb_fin_yor_tsw_hun_arw_owc_geo_mol_ben_fre_bul_chh_sid_spa_est_fbf_mly_bos_jav_jpn_tml_kor_slo_nor_cic_cze_mao_lat_heb_sun_cnt_mcd_bam_ita_amh_eng_grk_lit_ctl_qcu_dut_krd_swe_dgb_hau_urd_tig_por_tag_afr_tsn_hin_xho_ind_tha_gam_knd_swa_swt_tur_ukr_svk_aze_lda_vie_mlt_ven_ewe_akn	0.0806931740368007	0.190069720887912	0.849668754920275
753	amh_guj_tsn_ita_gam_owc_amr_rus_uzb_azi_lda_jav_swa_ukr_pol_bsq_nor_wly_tsw_mnd_fre_ben_cic_lat_xho_ctl_est_bem_igb_fin_bos_tig_geo_dut_grk_lit_slo_chh_mlt_cze_hun_dgb_mao_arw_mly_jpn_tml_kor_rom_ger_akn_glc_bat_spa_sod_sun_cnt_afr_zul_svk_anl_mol_pan_scr_hin_qcu_bul_eng_prs_ewe_aeg_urd_hau_mcd_tag_alb_dyu_krd_fbf_ind_tha_sid_knd_yor_swt_tur_swe_por_aze_moo_vie_heb_ses_ven_bam	0.946058152364021	2.26759235103089	0.0256695353830866
754	amr_fre_dgb_glc_hau_wly_aeg_urd_tur_azi_cic_ind_swa_grk_ukr_bsq_lat_tig_xho_cnt_svk_arw_swt_pan_yor_swe_fin_zul_moo_est_prs_sid_geo_bul_rus_afr_mol_chh_gam_nor_hun_ewe_bat_krd_mly_jpn_knd_kor_alb_pol_fbf_mcd_tag_ctl_owc_mao_mnd_ita_igb_cze_mlt_scr_lit_por_dut_qcu_guj_hin_ben_ses_heb_spa_anl_eng_sun_bos_dyu_ger_tsw_jav_tha_sod_tml_bam_akn_aze_rom_slo_uzb_bem_vie_amh_tsn_lda_ven	0.219965209234065	0.517641060419787	0.605937871325835
755	sid_pol_tsn_krd_owc_heb_tig_svk_uzb_azi_swa_ind_igb_slo_ukr_bsq_urd_hau_bem_mnd_arw_spa_dgb_lit_akn_grk_est_ewe_xho_fin_alb_anl_geo_ger_afr_nor_lat_mlt_chh_guj_hun_lda_jav_swe_bat_jpn_knd_kor_scr_ctl_moo_hin_tag_prs_aeg_mao_cnt_rus_fbf_glc_wly_ita_dut_pan_ben_qcu_cze_fre_por_ses_amr_mol_amh_eng_mly_mcd_bam_bul_ven_sun_tha_sod_tml_swt_cic_tur_bos_rom_aze_dyu_vie_gam_zul_tsw_yor	-0.182650668804536	-0.431235357186143	0.667295206981797
756	sod_rom_tsw_svk_anl_tig_mlt_eng_tur_aze_ven_tag_moo_lat_pan_bsq_spa_hau_zul_cnt_ita_ger_bem_urd_swt_bos_est_bam_dyu_fin_ukr_gam_geo_grk_slo_prs_krd_sid_aeg_swe_hun_dgb_sun_glc_mao_jpn_knd_kor_por_dut_fbf_afr_jav_hin_owc_bat_mnd_scr_cic_mcd_amr_lit_ben_rus_cze_qcu_alb_arw_guj_ewe_amh_pol_chh_bul_mly_mol_ses_nor_swa_ind_tha_heb_tml_xho_igb_azi_fre_ctl_uzb_tsn_vie_wly_yor_lda_akn	0.0368268403580197	0.0866387026777496	0.931144966565688
757	tig_fre_moo_mcd_wly_sid_amr_ctl_azi_tur_igb_bat_ses_mol_bul_bsq_nor_sod_cic_mnd_eng_pan_lda_por_tsw_guj_est_fbf_swa_hun_hin_amh_geo_alb_afr_scr_dut_anl_chh_rom_fin_ewe_tag_lit_mao_jpn_tml_kor_bos_rus_swt_ger_sun_ukr_owc_mly_cnt_ben_yor_arw_heb_krd_slo_spa_urd_qcu_lat_pol_svk_dgb_hau_cze_aeg_prs_ind_glc_bem_grk_akn_jav_tha_mlt_knd_tsn_bam_uzb_ita_swe_aze_xho_vie_gam_ven_dyu_zul	0.0649915741134259	0.153073825549004	0.878671697092313
758	sid_swe_ewe_slo_aeg_mlt_heb_scr_uzb_azi_xho_mly_swa_eng_ctl_bsq_nor_amh_ven_cnt_cze_rus_cic_ben_dgb_por_hun_lda_yor_fin_alb_gam_geo_ukr_glc_ger_krd_sod_hau_urd_est_akn_tag_fre_ind_jpn_knd_kor_pan_rom_tsn_bos_sun_ita_chh_jav_mnd_lit_fbf_svk_anl_lat_hin_mcd_mol_qcu_arw_guj_afr_moo_owc_grk_amr_dut_mao_prs_dyu_pol_swt_bat_tha_wly_tml_igb_zul_aze_spa_bul_tur_bem_vie_tig_ses_tsw_bam	0.866101904765471	2.06278181444264	0.0419214507110612
759	hau_rus_yor_prs_sod_heb_tig_scr_uzb_aze_tsn_mao_bem_guj_eng_bsq_pol_owc_zul_mnd_arw_ctl_bam_urd_fbf_bul_hun_swa_xho_fin_afr_sid_geo_ita_spa_mcd_swe_amr_aeg_mol_est_tsw_jav_ben_mly_jpn_tml_kor_lat_por_ses_ger_sun_krd_gam_ind_cnt_svk_ewe_bos_chh_nor_alb_ukr_grk_qcu_fre_rom_pan_lda_wly_hin_mlt_glc_tag_cze_swt_slo_moo_bat_tha_amh_knd_igb_cic_azi_dut_lit_tur_dgb_vie_anl_ven_akn_dyu	-0.837422880499431	-2.02132487879481	0.046120515094036
760	chh_bos_cic_mcd_amh_aeg_sid_cze_uzb_tur_moo_bat_bem_bul_mol_bsq_lit_wly_dyu_mnd_spa_afr_fbf_pan_swt_swe_est_lda_tsw_fin_ben_tig_geo_slo_fre_ukr_krd_mlt_sod_nor_hun_dgb_ind_alb_mly_jpn_tml_kor_dut_por_igb_pol_jav_prs_hau_sun_cnt_glc_tsn_scr_owc_rom_hin_ita_rus_qcu_eng_arw_ctl_akn_amr_urd_heb_ger_mao_lat_swa_grk_bam_tag_tha_gam_knd_xho_ewe_azi_svk_guj_aze_zul_vie_anl_ses_yor_ven	0.0398295522283761	0.0939569165520889	0.925345510803215
761	owc_arw_bam_hin_aeg_tig_wly_ben_aze_azi_ses_sun_ven_krd_ctl_bsq_ger_hau_dgb_mnd_slo_urd_bem_lat_tsw_alb_fin_ewe_moo_hun_glc_mlt_geo_svk_grk_mcd_prs_gam_amr_afr_est_akn_bat_guj_mly_jpn_knd_kor_fre_spa_fbf_rus_jav_bul_amh_ind_cnt_mol_xho_pol_sod_rom_scr_eng_nor_qcu_swe_pan_lit_swt_sid_por_chh_dut_tag_cze_igb_ukr_dyu_mao_tha_anl_tml_swa_cic_tur_ita_bos_uzb_yor_vie_heb_lda_tsn_zul	0.182845323170089	0.430272079338356	0.667993182377345
762	aeg_scr_moo_mol_sod_tig_amr_grk_tur_aze_bam_ind_dyu_bul_urd_bsq_rus_hau_igb_mnd_pol_hin_lda_nor_yor_afr_fin_zul_tsw_est_krd_anl_geo_dut_fre_pan_svk_owc_heb_alb_hun_ses_sun_slo_mly_jpn_tml_kor_swe_arw_fbf_lat_tag_ben_gam_mao_cnt_glc_tsn_prs_amh_ger_rom_ita_lit_qcu_spa_guj_bos_swa_mlt_mcd_sid_cze_bat_ukr_akn_por_ven_jav_tha_wly_knd_ewe_xho_uzb_eng_ctl_azi_dgb_vie_chh_bem_swt_cic	-0.655756012234542	-1.56825406754045	0.120218218782526
763	chh_urd_cic_hin_aeg_heb_amr_mol_uzb_tur_xho_ind_bem_ita_prs_bsq_alb_gam_igb_cnt_arw_scr_ven_lat_tsn_ukr_hun_dgb_yor_fin_lit_hau_geo_afr_glc_grk_guj_anl_wly_krd_est_bam_sun_eng_jav_jpn_knd_kor_pol_pan_akn_nor_mly_svk_owc_bat_mnd_rom_tsw_bos_sid_cze_rus_slo_ben_qcu_bul_spa_fre_ewe_tig_dut_sod_ctl_mao_mcd_lda_swe_swt_tag_tha_amh_tml_fbf_swa_azi_ger_por_aze_moo_vie_mlt_ses_zul_dyu	-0.198942919414189	-0.469472809199677	0.639830572497767
764	aeg_pol_lda_ger_wly_sid_owc_ctl_tur_azi_tsw_sun_dgb_guj_mol_bsq_fre_anl_zul_mnd_bul_cze_fbf_bos_cic_lit_est_akn_igb_hun_pan_gam_geo_swe_ben_por_ukr_sod_heb_hin_fin_ewe_mao_prs_mly_jpn_knd_kor_rom_krd_dyu_slo_ind_urd_tig_tag_cnt_ita_yor_glc_hau_dut_afr_arw_nor_qcu_mcd_rus_scr_moo_amh_alb_amr_svk_jav_eng_ses_lat_swa_bat_tha_mlt_tml_xho_ven_uzb_spa_grk_aze_tsn_vie_chh_bem_swt_bam	-0.380715274660306	-0.902017837553278	0.369377613271987
765	sid_alb_ewe_arw_owc_sod_chh_pol_uzb_azi_cic_ind_dgb_fre_cze_bsq_mcd_anl_dyu_mnd_eng_glc_swa_lit_swt_spa_fin_yor_xho_est_bos_hau_geo_prs_krd_ctl_afr_amh_wly_ben_hun_bem_sun_ger_tag_jpn_tml_kor_rom_swe_lda_svk_jav_slo_amr_mly_cnt_dut_zul_scr_heb_hin_nor_por_rus_qcu_guj_ukr_pan_fbf_mlt_lat_gam_bul_mao_grk_akn_mol_ven_bat_tha_tig_knd_tsw_moo_tur_ita_urd_aze_tsn_vie_aeg_igb_bam_ses	0.0536775546557604	0.126387744103482	0.899697849160234
766	sod_ben_cic_eng_aeg_owc_gam_spa_azi_aze_ewe_tag_tsw_hin_guj_bsq_ukr_wly_ses_mnd_rom_grk_dyu_bul_zul_glc_fin_moo_dgb_hun_swe_heb_geo_rus_ger_mcd_pol_amh_mlt_krd_est_bem_ind_nor_mly_jpn_knd_kor_ctl_slo_swa_mol_jav_urd_chh_sun_cnt_bos_xho_afr_tig_prs_cze_alb_pan_qcu_scr_lit_por_lda_sid_fre_hau_lat_mao_arw_bam_svk_ven_bat_tha_amr_tml_tsn_fbf_uzb_ita_dut_tur_igb_vie_anl_yor_swt_akn	0.220396563252679	0.51891186006197	0.605054833200597
767	sod_pol_bam_swe_tig_mlt_gam_rus_aze_uzb_tsw_tag_igb_bos_scr_bsq_lat_amr_bem_mnd_arw_guj_tsn_ctl_ewe_bul_est_ses_zul_fin_pan_anl_geo_alb_ukr_svk_por_hau_amh_urd_hun_swa_jav_rom_mly_jpn_tml_kor_nor_fre_akn_glc_bat_ben_chh_ind_cnt_spa_fbf_ger_aeg_mcd_afr_prs_ita_qcu_cze_eng_slo_yor_wly_lit_heb_grk_sun_krd_swt_dut_moo_mao_tha_sid_knd_lda_xho_azi_mol_hin_tur_dgb_vie_owc_cic_ven_dyu	-0.306671617143158	-0.726714967974417	0.469225832216911
768	sod_ben_zul_spa_tig_hau_anl_afr_aze_uzb_xho_tag_fbf_mol_eng_bsq_rom_wly_ses_mnd_guj_slo_lda_ita_dyu_lat_est_cic_yor_hun_swe_owc_geo_urd_nor_krd_mcd_aeg_mlt_glc_fin_moo_ind_svk_sun_jpn_knd_kor_hin_cze_ewe_bul_bat_ukr_heb_mao_cnt_arw_tsw_fre_sid_lit_grk_alb_rus_qcu_scr_ger_pol_dgb_amh_bos_gam_dut_jav_por_ven_ctl_bem_mly_tha_amr_tml_swa_akn_azi_pan_prs_tur_tsn_vie_chh_swt_bam_igb	-1.1359520933036	-2.79414911686606	0.00631939196820983
769	heb_rom_ses_ita_mlt_owc_wly_dut_azi_aze_dyu_mly_swa_fre_por_bsq_ctl_tig_moo_mnd_ger_bul_yor_swe_igb_mcd_hun_tsw_ewe_fin_glc_anl_geo_lit_alb_ben_bos_sid_hau_cze_est_dgb_mao_hin_tag_jpn_tml_kor_lat_urd_swt_scr_ind_spa_sod_jav_cnt_slo_bam_mol_amh_nor_eng_guj_prs_qcu_pol_rus_ukr_akn_aeg_grk_amr_arw_bat_svk_fbf_afr_bem_sun_tha_chh_knd_xho_tsn_tur_krd_pan_uzb_ven_vie_gam_cic_zul_lda	0.293655735815027	0.692039294172793	0.490636873244623
770	gam_bul_bem_eng_anl_aeg_mlt_rom_tur_uzb_swa_sun_igb_arw_por_bsq_slo_amr_tsw_mnd_ctl_pan_moo_alb_dyu_prs_fin_ewe_xho_hun_scr_hau_geo_ben_krd_guj_ita_amh_owc_svk_est_dgb_mly_dut_jav_jpn_knd_kor_mcd_urd_bam_fre_tag_spa_heb_bat_cnt_cze_lda_bos_sid_mol_lat_nor_pol_qcu_grk_lit_swe_tsn_wly_glc_chh_afr_mao_hin_akn_ger_swt_ind_tha_sod_tml_zul_cic_azi_ukr_rus_aze_fbf_vie_tig_ven_ses_yor	-0.562441267087643	-1.34223241834905	0.182788189514736
771	aeg_ukr_swa_eng_mlt_amh_chh_swe_azi_aze_bam_mao_swt_alb_rus_bsq_afr_hau_zul_mnd_bos_grk_tsw_pol_dyu_ger_hun_dgb_cic_fin_ben_heb_geo_rom_guj_ctl_fre_sod_sid_ita_est_moo_sun_por_ind_jpn_tml_kor_bul_cze_igb_krd_tag_svk_amr_mly_cnt_urd_ven_spa_owc_pan_hin_lat_mol_qcu_nor_lit_dut_lda_anl_prs_gam_scr_bat_glc_fbf_slo_bem_jav_tha_tig_knd_akn_ewe_tur_mcd_arw_uzb_tsn_vie_wly_ses_yor_xho	-0.329593912624606	-0.780707531682074	0.436957229147154
772	hau_ctl_akn_ger_gam_sid_chh_rom_azi_uzb_dyu_sun_swt_pol_ukr_bsq_pan_sod_ven_cnt_ben_nor_cic_ita_ses_bul_hun_swa_dgb_fin_spa_wly_geo_svk_arw_slo_swe_owc_amh_grk_est_xho_bat_rus_tag_jpn_tml_kor_fre_krd_zul_guj_mao_mol_anl_ind_mnd_alb_bem_scr_aeg_dut_afr_eng_glc_qcu_lat_lit_cze_tsn_heb_por_amr_hin_mly_mcd_bam_urd_ewe_jav_tha_mlt_knd_tsw_igb_aze_bos_prs_tur_moo_vie_tig_lda_yor_fbf	0.717997793568974	1.70395089432872	0.0917294830763001
773	sid_slo_bam_ita_gam_owc_amh_bul_aze_uzb_tsn_ind_dgb_prs_alb_bsq_ukr_hau_ven_cnt_spa_pol_dyu_mol_yor_lit_hun_xho_ses_est_pan_mlt_geo_mcd_svk_arw_rus_heb_wly_ctl_fin_moo_mao_ben_mly_jpn_knd_kor_eng_ger_lda_krd_sun_hin_sod_jav_mnd_swe_bem_guj_aeg_por_fre_glc_grk_qcu_afr_urd_rom_swt_tig_lat_chh_dut_tag_scr_igb_nor_swa_bat_tha_amr_tml_ewe_fbf_azi_cze_bos_tur_zul_vie_anl_akn_cic_tsw	-0.54561576133588	-1.30270421778395	0.195892336753848
774	mlt_ger_tsw_fre_chh_amr_sid_urd_tur_azi_akn_ind_lda_pan_ukr_bsq_arw_heb_yor_mnd_spa_svk_bam_mcd_moo_swe_est_fbf_swt_hun_por_amh_geo_cze_glc_ben_eng_aeg_anl_guj_fin_cic_mly_prs_sun_jpn_tml_kor_hin_pol_ses_slo_tag_rus_gam_jav_cnt_nor_xho_scr_hau_afr_lit_lat_ctl_qcu_grk_bos_dut_ewe_tig_mol_sod_alb_bat_krd_dgb_bul_ven_mao_tha_wly_knd_zul_tsn_uzb_rom_ita_aze_swa_vie_owc_igb_bem_dyu	-0.874823238081785	-2.1185681993439	0.0367928010493851
775	anl_mol_tsw_ctl_amh_wly_aeg_ukr_uzb_azi_xho_sun_bam_pol_rus_bsq_bos_chh_swt_cnt_lit_grk_dyu_arw_moo_bul_hun_tsn_dgb_fin_krd_gam_geo_alb_prs_dut_mcd_amr_mlt_ita_est_lda_jav_hin_ind_jpn_tml_kor_afr_por_zul_fre_tag_ger_heb_bat_mnd_ben_ven_scr_hau_slo_guj_pan_eng_qcu_spa_urd_swe_akn_sid_rom_sod_lat_mly_nor_bem_cze_ses_mao_tha_tig_knd_swa_fbf_aze_svk_glc_tur_igb_vie_owc_yor_ewe_cic	-0.428690532319124	-1.0171249786771	0.311732777031075
776	mlt_por_igb_prs_chh_amr_hau_lat_uzb_aze_akn_mly_lda_cze_eng_bsq_rus_wly_zul_mnd_hin_ita_xho_ger_cic_swe_hun_tsw_bem_est_pol_aeg_geo_mcd_spa_urd_lit_gam_amh_pan_fin_ewe_jav_glc_ind_jpn_tml_kor_slo_nor_ses_scr_sun_grk_sid_bat_cnt_ctl_bam_svk_heb_ben_bos_dut_rom_qcu_fre_afr_arw_yor_owc_alb_anl_guj_mao_mol_moo_ukr_fbf_tag_tha_tig_knd_dyu_dgb_azi_krd_bul_tur_swt_vie_sod_swa_tsn_ven	-0.429753845959914	-1.02071106283154	0.310039256146755
777	heb_swe_bem_lat_chh_tig_anl_svk_tur_azi_moo_mly_ewe_fre_guj_bsq_prs_wly_ven_cnt_scr_pol_igb_rus_tsw_pan_fin_ses_swt_est_afr_gam_geo_alb_glc_grk_ita_sod_amh_por_hun_lda_mao_ger_jav_jpn_knd_kor_bos_slo_bam_mol_ind_spa_hau_bat_mnd_arw_tsn_urd_aeg_bul_eng_hin_krd_qcu_nor_lit_cze_dgb_sid_ukr_owc_ben_tag_mcd_akn_dut_cic_sun_tha_amr_tml_swa_zul_aze_ctl_rom_uzb_fbf_vie_mlt_xho_yor_dyu	0.058277934451412	0.137189276929535	0.891177757567333
778	heb_pan_yor_urd_aeg_wly_gam_krd_tur_azi_igb_tag_ewe_hin_cze_bsq_ger_mlt_cic_mnd_slo_mcd_ven_pol_swa_bul_est_swt_bem_hun_prs_sod_geo_ctl_fre_alb_guj_tig_amr_rus_fin_dyu_jav_svk_bat_jpn_tml_kor_glc_lit_bam_scr_mly_grk_sid_ind_cnt_spa_moo_eng_chh_afr_swe_por_bos_qcu_ben_rom_ita_xho_amh_mol_anl_lat_mao_arw_lda_nor_ses_sun_tha_owc_knd_zul_dgb_aze_ukr_dut_uzb_akn_vie_hau_fbf_tsn_tsw	-0.254839710135186	-0.601768843960648	0.548792232430617
779	wly_slo_igb_ctl_gam_aeg_amh_ita_tur_azi_dyu_mly_tsw_mol_eng_bsq_spa_heb_dgb_cnt_ben_arw_swa_fre_ven_rus_hun_yor_xho_est_ukr_tig_geo_swe_bul_urd_guj_sid_sod_nor_fin_bam_bat_scr_jav_jpn_knd_kor_alb_mcd_ses_afr_ind_dut_amr_mao_mnd_svk_moo_bos_mlt_krd_pol_ger_lit_qcu_pan_rom_glc_cic_chh_prs_hau_grk_tag_lat_bem_cze_akn_sun_tha_owc_tml_ewe_lda_uzb_hin_por_aze_zul_vie_anl_tsn_fbf_swt	-0.454119558841006	-1.07925251894381	0.283266310576498
780	mlt_ben_cic_arw_amr_gam_sid_ger_aze_uzb_igb_bat_xho_por_glc_bsq_dut_tig_tsn_mnd_spa_afr_swt_mcd_bem_ctl_est_ses_bam_hun_bos_wly_geo_mol_ukr_krd_hin_anl_aeg_slo_fin_dgb_mly_eng_ind_jpn_knd_kor_guj_lat_ewe_bul_tag_lit_heb_jav_cnt_grk_zul_pan_chh_alb_ita_scr_rom_qcu_cze_pol_swe_akn_hau_svk_amh_urd_sun_rus_yor_nor_moo_mao_tha_sod_tml_ven_lda_azi_fre_prs_tur_fbf_vie_owc_dyu_tsw_swa	-0.0228122975103556	-0.0537418153349038	0.957256143854935
781	sod_mcd_swa_ger_mlt_sid_hau_ben_uzb_tur_cic_mao_tsw_fre_glc_bsq_alb_chh_yor_mnd_rom_scr_ven_grk_bem_bos_est_zul_tsn_fin_cze_anl_geo_ctl_slo_prs_arw_wly_amr_nor_hun_akn_sun_spa_tag_jpn_knd_kor_hin_bul_xho_svk_bat_por_aeg_jav_cnt_mol_bam_rus_tig_eng_urd_ukr_lat_qcu_guj_afr_pan_igb_owc_lit_gam_pol_ind_dut_moo_ita_dgb_mly_tha_amh_tml_dyu_ewe_aze_swe_krd_azi_lda_vie_heb_fbf_ses_swt	-0.530290348375235	-1.26468146231638	0.209145608705393
782	hau_eng_xho_slo_aeg_sod_tig_mol_aze_uzb_bem_mao_akn_glc_ben_bsq_lat_wly_swt_cnt_rus_fre_cic_guj_tsn_nor_fin_yor_dgb_est_mcd_heb_geo_swe_ukr_urd_afr_amh_owc_arw_hun_zul_mly_prs_ind_jpn_knd_kor_lit_por_ses_krd_bat_alb_chh_jav_mnd_pan_lda_dut_gam_spa_scr_ctl_bos_qcu_bul_grk_ita_swa_amr_hin_sid_pol_sun_svk_igb_ger_fbf_tag_tha_anl_tml_bam_ewe_tur_rom_cze_azi_tsw_vie_mlt_moo_dyu_ven	-0.609059218322225	-1.45666911610073	0.148575794864305
783	wly_bos_swa_svk_gam_mlt_anl_prs_tur_azi_tsw_mao_bem_rus_afr_bsq_scr_amr_igb_cnt_grk_rom_lda_lit_zul_por_fin_bam_moo_est_ukr_sid_geo_krd_bul_guj_urd_sod_chh_ben_hun_cic_sun_ger_bat_jpn_knd_kor_pol_spa_swt_slo_ind_ctl_amh_tag_mnd_arw_ses_cze_heb_glc_eng_pan_fre_qcu_swe_alb_hin_tsn_hau_ita_aeg_nor_mly_mcd_dgb_lat_dyu_jav_tha_tig_tml_ven_xho_aze_mol_dut_uzb_akn_vie_owc_ewe_fbf_yor	0.637406718118503	1.5106964444112	0.134256228490592
784	heb_krd_dyu_guj_mlt_hau_wly_por_aze_azi_ewe_mly_lda_afr_slo_bsq_glc_sod_ven_cnt_mcd_ita_igb_ctl_bam_swe_est_cic_akn_hun_cze_amh_geo_mol_eng_rom_rus_owc_sid_prs_fin_bem_jav_alb_mao_jpn_knd_kor_nor_ben_xho_fre_ind_urd_gam_tag_mnd_hin_zul_spa_aeg_lat_arw_lit_bul_qcu_ger_dut_ukr_ses_anl_scr_tig_bos_bat_pol_fbf_pan_yor_sun_tha_chh_tml_moo_swt_tur_svk_grk_uzb_swa_vie_amr_tsw_dgb_tsn	-0.00999486078461409	-0.0235810760089021	0.981237290125855
785	chh_scr_dgb_ita_wly_tig_sod_eng_azi_tur_swa_ind_tsw_fre_bos_bsq_ukr_mlt_yor_cnt_arw_pan_ses_lit_lda_mcd_hun_bem_fbf_est_guj_amh_geo_afr_urd_grk_spa_anl_heb_pol_fin_moo_mly_slo_bat_jpn_knd_kor_dut_mol_ven_alb_jav_lat_gam_sun_mnd_bul_ewe_ctl_sid_glc_prs_ger_por_qcu_nor_svk_ben_swt_owc_hin_aeg_rus_mao_krd_cic_cze_zul_tag_tha_amr_tml_akn_dyu_aze_swe_rom_uzb_xho_vie_hau_igb_bam_tsn	-1.00791330076686	-2.46056890502526	0.0157175759442382
786	gam_nor_fbf_grk_heb_aeg_owc_svk_azi_uzb_ven_tag_moo_ben_mcd_bsq_spa_amr_akn_cnt_cze_arw_xho_dut_ses_lit_hun_zul_lda_fin_eng_wly_geo_fre_ita_afr_rus_sid_hau_prs_est_ewe_mao_krd_jav_jpn_knd_kor_guj_por_bam_scr_bat_lat_chh_mly_mnd_hin_swt_urd_tig_pol_ctl_rom_pan_qcu_slo_mol_bul_dyu_sod_alb_anl_ger_sun_bos_tsn_glc_swa_ind_tha_mlt_tml_cic_tsw_aze_swe_ukr_tur_dgb_vie_amh_bem_igb_yor	0.406416126949356	0.957251111170939	0.340922392355989
787	amr_glc_moo_bos_mlt_tig_aeg_prs_azi_uzb_xho_bat_akn_swe_ctl_bsq_cze_heb_cic_mnd_pol_dut_bam_krd_lda_spa_hun_ewe_ven_fin_ita_sid_geo_slo_pan_nor_afr_amh_anl_bul_est_yor_jav_ben_mao_jpn_knd_kor_ger_hin_dyu_grk_ind_ukr_hau_tag_cnt_rus_dgb_rom_gam_mcd_lit_scr_por_qcu_alb_arw_svk_fbf_chh_lat_wly_guj_mly_fre_ses_mol_swt_sun_tha_owc_tml_tsw_igb_aze_eng_urd_tur_swa_vie_sod_bem_tsn_zul	-0.516538948067174	-1.22989242259535	0.221839604980326
788	sid_cze_ewe_swe_mlt_heb_amr_arw_uzb_azi_cic_mly_ses_bul_hin_bsq_fre_hau_dyu_cnt_guj_ita_bem_grk_fbf_mol_hun_yor_dgb_est_slo_gam_geo_ben_ukr_bos_rus_owc_sod_prs_fin_moo_tag_dut_ind_jpn_knd_kor_glc_pol_akn_rom_sun_alb_amh_bat_mnd_nor_igb_lat_aeg_mcd_por_urd_spa_qcu_eng_svk_ger_zul_anl_lit_wly_ctl_mao_krd_swt_scr_bam_jav_tha_chh_tml_swa_ven_tur_pan_afr_aze_tsw_vie_tig_lda_xho_tsn	0.365279008638973	0.861321083129217	0.391276541543557
789	heb_scr_yor_lat_wly_mlt_gam_urd_tur_azi_dgb_mao_tsn_mol_slo_bsq_eng_anl_igb_cnt_ita_rom_cic_mcd_xho_guj_est_tsw_ewe_fin_arw_aeg_geo_por_glc_ger_dut_sid_amr_prs_hun_bem_mly_svk_bat_jpn_knd_kor_bul_alb_fbf_fre_sun_krd_hau_jav_mnd_pol_dyu_afr_amh_nor_cze_spa_rus_qcu_ctl_hin_ben_swa_owc_bos_chh_swe_ind_lit_ses_pan_moo_tag_tha_tig_tml_lda_bam_uzb_ukr_grk_aze_akn_vie_sod_ven_zul_swt	-0.509712831216567	-1.2135253874256	0.228002050202689
790	chh_scr_swt_spa_aeg_amr_amh_lit_uzb_aze_cic_mly_tsw_dut_ben_bsq_bul_wly_ven_mnd_ukr_bos_dgb_hin_tsn_guj_est_yor_zul_fin_arw_owc_geo_afr_grk_rom_glc_mlt_gam_fre_hun_bem_ind_nor_tag_jpn_tml_kor_eng_alb_ewe_ger_jav_slo_hau_mao_cnt_lat_xho_svk_sid_swe_por_cze_ita_qcu_pan_mol_prs_dyu_heb_rus_anl_ctl_bat_urd_fbf_mcd_igb_sun_tha_sod_knd_ses_swa_tur_pol_krd_azi_bam_vie_tig_moo_lda_akn	0.410117950863291	0.96678740462722	0.336157757673882
791	amh_rom_ses_scr_aeg_anl_tig_rus_aze_azi_cic_sun_ven_svk_mol_bsq_nor_sod_lda_cnt_cze_mcd_bam_ita_tsn_spa_fin_dyu_moo_est_arw_chh_geo_bul_ben_lit_ger_wly_heb_afr_hun_xho_tag_swe_bat_jpn_tml_kor_pol_fre_ewe_ctl_jav_glc_mlt_ind_mnd_dut_bem_por_sid_lat_slo_hin_krd_qcu_prs_alb_ukr_zul_hau_grk_owc_bos_mao_guj_fbf_pan_swa_mly_tha_amr_knd_igb_akn_uzb_urd_eng_tur_dgb_vie_gam_yor_tsw_swt	-0.0507957388426955	-0.119538917608811	0.905106259683682
792	heb_por_tsw_ita_amr_amh_anl_lit_azi_aze_moo_mly_swa_svk_glc_bsq_alb_tig_zul_cnt_guj_urd_ven_mcd_akn_mol_hun_yor_dyu_fin_grk_owc_geo_rus_lat_prs_pan_sid_wly_bul_est_bam_sun_swe_mao_jpn_tml_kor_fre_rom_tsn_hin_ind_ben_hau_bat_mnd_krd_ewe_arw_mlt_nor_ctl_afr_pol_qcu_ukr_scr_dut_ses_aeg_eng_chh_slo_jav_spa_cic_cze_bem_tag_tha_gam_knd_igb_dgb_uzb_ger_bos_tur_fbf_vie_sod_lda_swt_xho	0.295023826863987	0.695176052099858	0.488678323121529
793	hau_lit_tsn_por_sod_wly_aeg_guj_tur_aze_xho_tag_swt_bos_ita_bsq_eng_amr_bam_cnt_arw_mol_zul_dut_tsw_spa_fin_ses_yor_est_hin_anl_geo_rom_rus_glc_afr_sid_tig_urd_hun_dgb_bat_mcd_mao_jpn_knd_kor_nor_svk_dyu_bul_jav_pan_heb_sun_mnd_ben_lda_fre_chh_grk_ger_alb_lat_qcu_prs_scr_swe_ven_owc_slo_amh_cze_mly_krd_igb_ukr_ewe_ind_tha_mlt_tml_cic_swa_uzb_pol_ctl_azi_akn_vie_gam_bem_fbf_moo	0.121431862131408	0.285626274541896	0.775799577340812
794	wly_ita_bam_ben_chh_hau_sod_scr_tur_azi_swt_tag_akn_spa_swe_bsq_bul_amh_bem_mnd_grk_bos_cic_lat_ewe_glc_est_xho_lda_hun_ger_sid_geo_eng_alb_prs_lit_heb_tig_cze_fin_ses_mly_hin_sun_jpn_knd_kor_mcd_rus_fbf_slo_mao_urd_amr_jav_cnt_mol_swa_nor_owc_arw_krd_afr_guj_qcu_pan_fre_svk_dyu_aeg_por_gam_ukr_ind_rom_yor_ctl_dgb_bat_tha_anl_tml_tsn_moo_aze_pol_dut_uzb_ven_vie_mlt_igb_tsw_zul	-0.219137400078237	-0.518200492475374	0.605549067620508
795	anl_slo_moo_svk_aeg_owc_sod_lat_azi_aze_xho_sun_zul_pol_fre_bsq_scr_amh_swa_mnd_mol_swe_dyu_bul_cic_ctl_fin_akn_dgb_est_mcd_hau_geo_ben_eng_dut_ukr_tig_mlt_cze_hun_bam_mly_nor_bat_jpn_tml_kor_urd_bos_tsw_alb_jav_afr_wly_tag_cnt_por_lda_guj_heb_spa_lit_hin_rom_qcu_pan_krd_ita_swt_chh_grk_amr_ger_ind_arw_fbf_rus_yor_mao_tha_sid_knd_ewe_bem_uzb_prs_glc_tur_tsn_vie_gam_ven_ses_igb	0.451932070617539	1.06423008628999	0.289979889096541
796	owc_ctl_igb_urd_wly_hau_amr_scr_uzb_aze_ewe_mly_akn_pan_afr_bsq_bul_amh_fbf_mnd_rus_fre_zul_arw_moo_pol_hun_tsw_swa_fin_svk_gam_geo_alb_krd_hin_spa_tig_chh_mcd_est_dyu_jav_lat_tag_jpn_knd_kor_ukr_eng_lda_nor_sun_lit_mlt_ind_cnt_rom_dgb_bos_sid_dut_guj_grk_glc_qcu_swe_por_ben_yor_aeg_mol_anl_cze_bat_ita_swt_ger_tsn_mao_tha_heb_tml_cic_ses_tur_prs_slo_azi_bam_vie_sod_xho_bem_ven	-0.376202353727267	-0.892690713962694	0.374326915676372
797	sid_ger_tsw_rom_chh_wly_gam_ita_uzb_tur_moo_jav_dgb_svk_lat_bsq_prs_hau_ses_cnt_mcd_bos_fbf_urd_cic_ukr_fin_yor_swa_est_por_anl_geo_cze_slo_rus_swe_owc_tig_glc_hun_igb_bat_lit_mly_jpn_tml_kor_fre_mol_bam_nor_sun_guj_mlt_ind_mnd_grk_ven_hin_amh_afr_dut_eng_arw_qcu_bul_ctl_ben_xho_aeg_scr_amr_pan_mao_alb_dyu_krd_ewe_tag_tha_heb_knd_swt_tsn_azi_pol_spa_aze_lda_vie_sod_bem_zul_akn	0.153307475906472	0.36115475990515	0.718802896325929
798	aeg_fre_cic_mcd_heb_sid_amh_afr_tur_uzb_dgb_ind_lda_prs_spa_bsq_krd_wly_ses_mnd_swe_scr_tsn_mol_ewe_grk_hun_fbf_ven_est_pan_owc_geo_hin_rom_slo_alb_anl_amr_nor_fin_tsw_sun_glc_bat_jpn_tml_kor_ger_rus_zul_lat_tag_ita_chh_jav_cnt_pol_bem_urd_mlt_bos_svk_ukr_eng_qcu_dut_cze_lit_xho_tig_por_hau_guj_mao_bul_igb_ctl_moo_mly_tha_sod_knd_yor_swa_aze_arw_ben_azi_akn_vie_gam_swt_bam_dyu	-0.672329342223548	-1.61055409306534	0.110666047024804
799	chh_hin_bam_alb_owc_gam_wly_scr_aze_tur_tsw_bat_swt_svk_ben_bsq_pol_hau_zul_cnt_nor_spa_swa_guj_igb_lat_hun_xho_ewe_fin_grk_mlt_geo_dut_cze_swe_rom_heb_anl_bos_est_ses_tag_prs_sun_jpn_knd_kor_ctl_pan_bem_slo_jav_mcd_sid_mly_mnd_mol_dyu_ita_aeg_lit_afr_krd_urd_qcu_arw_fre_glc_fbf_sod_ukr_amr_eng_mao_rus_dgb_ger_moo_ind_tha_amh_tml_ven_tsn_azi_por_bul_uzb_yor_vie_tig_akn_lda_cic	-0.177598804893185	-0.419381962924259	0.675904158457105
800	sid_lat_moo_afr_sod_wly_gam_scr_azi_tur_dyu_mly_tsw_bos_fre_bsq_spa_heb_yor_mnd_por_pan_ses_krd_ven_ben_hun_zul_tsn_est_bul_mlt_geo_swe_rom_mcd_ger_amh_chh_grk_fin_igb_mao_ukr_jav_jpn_tml_kor_lit_pol_akn_svk_bat_ctl_amr_sun_cnt_alb_bam_nor_owc_guj_eng_hin_mol_qcu_prs_urd_ita_cic_anl_cze_aeg_arw_tag_glc_lda_rus_swt_ind_tha_tig_knd_xho_ewe_uzb_slo_dut_aze_swa_vie_hau_dgb_bem_fbf	0.35697046884778	0.840676628383896	0.402685367488737
801	mlt_arw_swt_krd_owc_aeg_amr_slo_aze_uzb_tsn_ind_zul_nor_lit_bsq_lat_sid_swa_cnt_bos_dut_xho_rus_ses_svk_hun_cic_tsw_fin_cze_wly_geo_rom_bul_ben_ger_anl_tig_scr_est_dyu_mly_pol_mao_jpn_knd_kor_urd_afr_igb_prs_sun_ctl_hau_tag_mnd_hin_lda_mol_chh_por_glc_spa_swe_qcu_grk_ukr_ita_fbf_amh_pan_sod_fre_jav_mcd_akn_alb_dgb_bat_tha_gam_tml_bem_bam_azi_eng_guj_tur_ewe_vie_heb_yor_ven_moo	-0.311568540369264	-0.737233396200763	0.462836367108749
802	owc_fre_tsn_ukr_heb_anl_amr_cze_uzb_aze_zul_jav_bem_rus_dut_bsq_alb_sod_yor_cnt_ctl_swe_akn_slo_dgb_ben_est_xho_swa_hun_spa_aeg_geo_bos_prs_scr_lit_gam_hau_afr_fin_cic_tag_por_sun_jpn_tml_kor_eng_ita_fbf_svk_bat_glc_wly_mly_mnd_hin_swt_urd_mlt_bul_pan_lat_grk_qcu_rom_mcd_ger_bam_sid_guj_chh_pol_ind_arw_ven_mol_ses_mao_tha_tig_knd_moo_lda_azi_nor_krd_tur_ewe_vie_amh_dyu_tsw_igb	-0.266956582642583	-0.630631179245741	0.529828378844495
803	mlt_alb_ewe_urd_chh_amr_gam_afr_uzb_aze_igb_bat_ses_krd_mol_bsq_bul_anl_dgb_cnt_arw_ukr_fbf_prs_swa_ctl_fin_tsn_zul_est_fre_sod_geo_por_lit_ita_glc_aeg_amh_lat_hun_ven_mly_rom_sun_jpn_knd_kor_nor_ben_bam_dut_tag_guj_wly_mao_mnd_grk_xho_spa_sid_swe_ger_svk_scr_qcu_bos_rus_hin_yor_owc_pol_hau_slo_ind_eng_dyu_cze_bem_jav_tha_heb_tml_moo_cic_azi_mcd_pan_tur_tsw_vie_tig_akn_swt_lda	-0.556968864240132	-1.32829586782508	0.187330879901219
804	anl_pan_zul_svk_sid_owc_heb_cze_aze_uzb_yor_jav_ewe_spa_krd_bsq_por_amr_akn_cnt_pol_eng_ses_rom_cic_prs_est_igb_swt_fin_bul_aeg_geo_guj_glc_ctl_lat_mlt_hau_grk_hun_dyu_sun_ita_tag_jpn_tml_kor_afr_nor_lda_ukr_ind_ben_amh_mao_mnd_mcd_swa_scr_sod_arw_lit_swe_ger_qcu_bos_dut_rus_bam_wly_urd_gam_fre_mly_mol_tsw_slo_bem_bat_tha_tig_knd_xho_fbf_tur_alb_hin_azi_dgb_vie_chh_ven_moo_tsn	-1.05924213587613	-2.58637782843609	0.0112506813019593
805	sod_afr_xho_ben_hau_owc_heb_bul_tur_aze_swt_tag_igb_rus_ukr_bsq_bos_chh_bam_cnt_scr_hin_cic_svk_swa_prs_est_tsn_tsw_fin_guj_anl_geo_ita_lit_mcd_ctl_tig_aeg_urd_hun_bem_bat_pan_mao_jpn_tml_kor_nor_glc_fbf_krd_sun_alb_amh_ind_mnd_slo_dgb_ger_wly_pol_grk_mol_por_qcu_lat_fre_eng_ses_mlt_rom_sid_swe_mly_cze_zul_spa_akn_jav_tha_gam_knd_ven_lda_uzb_dut_arw_azi_yor_vie_amr_moo_dyu_ewe	-0.665317089859918	-1.59519018942	0.114062580803902
806	aeg_rus_ven_pan_tig_owc_amr_prs_aze_uzb_tsn_mao_igb_dut_pol_bsq_lat_mlt_dyu_cnt_mol_ukr_swa_svk_bem_krd_est_swt_ewe_hun_ita_sod_geo_bos_mcd_urd_ben_wly_amh_guj_fin_zul_tag_scr_mly_jpn_tml_kor_slo_bul_bam_hin_bat_eng_chh_jav_mnd_nor_ses_ctl_heb_swe_por_cze_glc_qcu_rom_alb_afr_moo_anl_spa_gam_arw_sun_grk_dgb_fre_fbf_ind_tha_hau_knd_yor_akn_azi_lit_ger_tur_cic_vie_sid_tsw_lda_xho	-0.711277177745259	-1.70288195193987	0.0919302095263757
807	heb_prs_yor_hin_wly_sod_owc_ctl_uzb_tur_xho_sun_bam_guj_ukr_bsq_mol_amr_swt_cnt_cze_krd_moo_eng_lda_svk_est_dgb_igb_fin_ger_amh_geo_dut_lit_mcd_nor_sid_aeg_ita_hun_ses_tag_rus_ind_jpn_tml_kor_arw_fre_tsw_afr_mly_pol_anl_mao_mnd_lat_ven_grk_mlt_swe_ben_urd_rom_qcu_scr_por_spa_zul_hau_bos_chh_glc_bat_pan_cic_bul_swa_jav_tha_tig_knd_ewe_bem_azi_alb_slo_aze_tsn_vie_gam_akn_dyu_fbf	0.0938619721532887	0.220942110101058	0.82562186111158
808	amr_prs_bam_cze_sid_sod_amh_ben_azi_uzb_tsn_bat_swt_lat_dut_bsq_ctl_tig_dyu_mnd_mcd_swe_yor_krd_lda_pol_hun_fbf_ewe_est_svk_heb_geo_alb_nor_mol_afr_chh_owc_lit_fin_xho_tag_guj_mly_jpn_tml_kor_ita_eng_bem_bul_mao_glc_gam_ind_cnt_rus_moo_pan_hau_rom_grk_ger_por_qcu_bos_ukr_spa_tsw_aeg_fre_anl_slo_jav_hin_swa_urd_akn_sun_tha_wly_knd_ven_cic_aze_scr_arw_tur_zul_vie_mlt_ses_dgb_igb	0.12162963927312	0.286610761943361	0.775047914586796
809	gam_spa_akn_glc_mlt_amr_chh_nor_aze_azi_dgb_mao_igb_scr_por_bsq_ukr_owc_yor_mnd_urd_ita_ven_grk_xho_prs_fin_cic_zul_est_pan_hau_geo_lit_slo_mol_guj_aeg_sod_ctl_hun_bem_ind_afr_bat_jpn_tml_kor_swe_eng_lda_rus_tag_ger_tig_jav_cnt_krd_swa_dut_wly_hin_cze_svk_alb_qcu_mcd_pol_rom_ses_amh_bos_anl_bul_mly_lat_dyu_ben_ewe_sun_tha_sid_knd_bam_fbf_uzb_fre_arw_tur_moo_vie_heb_tsn_swt_tsw	0.326228626957045	0.768905849224194	0.443897530148977
810	aeg_afr_akn_krd_chh_tig_hau_lat_aze_tur_zul_sun_dgb_ger_eng_bsq_glc_anl_dyu_cnt_scr_arw_tsw_por_swa_spa_fin_moo_bam_est_lit_wly_geo_urd_guj_bos_cze_amh_heb_pan_hun_swt_bat_grk_ind_jpn_tml_kor_fre_ita_cic_bul_tag_hin_sid_mao_mnd_pol_ewe_swe_gam_rus_prs_ben_ukr_qcu_nor_mcd_ctl_ses_mlt_alb_owc_rom_mly_mol_fbf_svk_xho_jav_tha_amr_knd_bem_lda_uzb_slo_dut_azi_tsn_vie_sod_yor_igb_ven	-0.500626319985371	-1.19064475625078	0.236823300654051
811	anl_eng_dyu_urd_mlt_chh_amr_arw_azi_aze_yor_ind_dgb_cze_ben_bsq_nor_owc_ewe_mnd_ukr_rus_bem_por_moo_scr_hun_swt_lda_fin_bos_heb_geo_svk_ctl_glc_afr_amh_hau_guj_est_tsw_mly_mol_tag_jpn_knd_kor_hin_ger_ven_grk_mao_rom_tig_bat_cnt_dut_ses_pan_sod_slo_spa_fre_mcd_qcu_prs_krd_lit_xho_gam_pol_wly_swe_sun_bul_swa_lat_bam_jav_tha_sid_tml_cic_zul_uzb_ita_alb_tur_tsn_vie_aeg_fbf_akn_igb	-0.486008349871037	-1.15581781564786	0.250716416238396
812	wly_bul_ven_arw_aeg_hau_gam_rus_tur_azi_dgb_bat_tsw_alb_urd_bsq_ita_chh_dyu_cnt_eng_glc_swt_cze_tsn_spa_fin_zul_bem_est_ger_amr_geo_por_mol_afr_ctl_heb_anl_rom_hun_fbf_tag_prs_sun_jpn_tml_kor_bos_pan_swa_mcd_jav_fre_mlt_mao_mnd_ben_ses_svk_amh_hin_pol_slo_grk_qcu_nor_krd_swe_yor_sod_lat_tig_dut_mly_scr_akn_lit_ewe_ind_tha_sid_knd_lda_bam_uzb_ukr_guj_aze_cic_vie_owc_moo_igb_xho	0.110531207287032	0.260086964250061	0.795371645287689
813	tig_scr_bem_prs_sid_chh_wly_urd_aze_uzb_yor_sun_dyu_pan_ger_bsq_mol_amr_tsw_cnt_mcd_lit_zul_spa_dgb_lat_fin_igb_cic_hun_eng_sod_geo_dut_nor_afr_rom_anl_aeg_glc_est_swt_tag_pol_mly_jpn_knd_kor_slo_rus_swa_hin_mao_fre_gam_ind_mnd_ita_ses_por_owc_ben_arw_ukr_alb_qcu_svk_grk_bul_tsn_heb_bos_hau_guj_jav_krd_moo_swe_ewe_bat_tha_mlt_tml_akn_xho_azi_cze_ctl_tur_fbf_vie_amh_bam_ven_lda	-0.397471277086519	-0.942234629357071	0.34851374194045
814	gam_mol_bam_bul_anl_wly_owc_guj_uzb_tur_dgb_bat_bem_spa_ukr_bsq_ger_amh_dyu_cnt_cze_lat_zul_arw_xho_ita_est_ven_fbf_fin_pol_sid_geo_urd_fre_bos_swe_mlt_chh_ctl_hun_tsn_ind_por_jav_jpn_tml_kor_eng_alb_lda_rus_mly_pan_aeg_mao_mnd_afr_yor_nor_heb_grk_slo_prs_ben_qcu_scr_hin_rom_swt_hau_krd_amr_svk_sun_dut_moo_lit_tsw_tag_tha_sod_knd_ewe_cic_azi_glc_mcd_aze_akn_vie_tig_swa_ses_igb	1.21226564395718	2.93152007376974	0.00424510007774906
815	anl_swe_ses_pol_sid_amr_chh_guj_azi_tur_yor_jav_tsn_prs_scr_bsq_ukr_hau_bam_cnt_slo_mcd_moo_urd_dgb_nor_hun_swa_tsw_fin_grk_tig_geo_fre_hin_glc_bul_amh_aeg_pan_est_fbf_tag_ita_mly_jpn_knd_kor_bos_krd_swt_ctl_bat_lat_wly_sun_mnd_svk_akn_arw_gam_eng_rus_spa_por_qcu_ben_mol_cze_cic_owc_lit_heb_ger_ind_afr_bem_rom_xho_mao_tha_sod_tml_ewe_lda_aze_alb_dut_uzb_dyu_vie_mlt_ven_igb_zul	-0.506068821302058	-1.20504552336623	0.231243169966349
816	heb_mcd_moo_lat_aeg_sod_gam_ukr_uzb_tur_lda_mly_bem_glc_bos_bsq_krd_mlt_zul_mnd_ger_prs_ses_swe_swa_grk_est_igb_ven_fin_ita_tig_geo_rus_lit_ben_spa_owc_hau_rom_hun_tsw_jav_guj_mao_jpn_tml_kor_ctl_cze_dyu_fre_bat_mol_sid_ind_cnt_por_xho_afr_anl_scr_arw_svk_pan_qcu_nor_dut_hin_bam_amr_urd_chh_eng_tag_slo_cic_pol_yor_sun_tha_amh_knd_akn_dgb_aze_bul_alb_azi_swt_vie_wly_fbf_ewe_tsn	0.10183492234084	0.239914443162143	0.810924594037983
817	amh_scr_bem_eng_amr_hau_owc_ben_azi_uzb_moo_mao_dyu_bul_grk_bsq_lit_heb_bam_mnd_prs_urd_lda_ukr_swt_afr_hun_igb_ses_fin_mcd_wly_geo_rus_slo_nor_glc_sid_sod_guj_est_tsw_tag_ctl_ind_jpn_tml_kor_arw_alb_swa_swe_jav_fre_aeg_mly_cnt_svk_fbf_krd_tig_dut_hin_spa_bos_qcu_por_rom_mol_tsn_mlt_lat_chh_cze_bat_ger_ven_pan_akn_sun_tha_gam_knd_cic_dgb_aze_pol_ita_tur_yor_vie_anl_ewe_zul_xho	0.825359480856643	1.96728395534991	0.052130324938865
818	amr_ukr_bem_rom_sid_owc_hau_lat_uzb_aze_tsn_bat_dyu_arw_krd_bsq_ctl_mlt_tsw_cnt_bos_alb_dgb_fre_yor_nor_est_moo_akn_hun_scr_tig_geo_rus_prs_hin_urd_aeg_chh_bul_fin_bam_mly_por_tag_jpn_tml_kor_pol_guj_zul_slo_ind_pan_heb_mao_mnd_mol_ses_grk_sod_cze_mcd_eng_afr_qcu_dut_svk_ita_lda_amh_spa_anl_lit_jav_ger_swt_glc_ven_sun_tha_wly_knd_igb_fbf_azi_swe_ben_tur_ewe_vie_gam_swa_cic_xho	-0.164673037525184	-0.388681417230266	0.698400256436544
819	anl_pol_xho_arw_tig_wly_heb_ctl_tur_aze_igb_tag_fbf_bos_prs_bsq_ben_aeg_ses_mnd_urd_slo_ven_mcd_tsn_por_fin_akn_zul_est_cze_sid_geo_guj_ita_mol_glc_sod_owc_ukr_hun_swa_mao_dut_bat_jpn_tml_kor_ger_rus_moo_spa_sun_scr_hau_jav_cnt_grk_yor_swe_gam_hin_fre_pan_svk_qcu_afr_lit_alb_bam_chh_bul_amr_nor_ind_eng_cic_krd_lda_mly_tha_amh_knd_ewe_bem_uzb_rom_lat_azi_tsw_vie_mlt_dyu_dgb_swt	-0.669224566428889	-1.60164871420519	0.112624752878482
820	sod_urd_swt_krd_sid_hau_mlt_rom_uzb_aze_bem_mly_dgb_glc_swe_bsq_ger_aeg_fbf_cnt_scr_hin_yor_nor_akn_pan_est_igb_moo_fin_fre_amh_geo_ita_bos_guj_ukr_wly_anl_ctl_hun_cic_tag_pol_ind_jpn_knd_kor_bul_grk_tsw_ben_mao_cze_heb_sun_mnd_afr_tsn_svk_tig_spa_prs_eng_dut_qcu_lat_mol_slo_zul_amr_arw_chh_mcd_bat_lit_lda_por_swa_jav_tha_owc_tml_ses_ewe_tur_rus_alb_azi_xho_vie_gam_ven_bam_dyu	-0.755058917504667	-1.81248303995024	0.0731382710177069
821	heb_prs_igb_alb_amh_owc_sid_fre_azi_aze_moo_jav_dgb_bos_cze_bsq_afr_mlt_ses_mnd_nor_rom_zul_hin_ewe_pan_hun_bem_ven_fin_mol_anl_geo_ger_urd_glc_mcd_aeg_tig_scr_est_bam_ind_slo_mao_jpn_tml_kor_ctl_ita_lda_swe_sun_pol_amr_bat_cnt_guj_swa_spa_hau_ben_arw_ukr_por_qcu_lat_krd_lit_xho_gam_bul_chh_eng_tag_dut_yor_grk_swt_mly_tha_wly_knd_tsw_akn_uzb_rus_svk_tur_cic_vie_sod_dyu_fbf_tsn	-1.09827141447584	-2.69871647946745	0.00826747816399178
822	chh_alb_swa_ctl_tig_gam_aeg_dut_uzb_aze_igb_bat_yor_mol_urd_bsq_bul_anl_ewe_mnd_guj_slo_ven_ben_fbf_pan_hun_akn_tsn_est_pol_amr_geo_afr_hin_por_svk_sid_owc_ita_fin_cic_jav_grk_sun_jpn_tml_kor_rus_cze_xho_swe_mao_nor_heb_mly_cnt_lit_zul_fre_amh_arw_lat_rom_krd_qcu_mcd_spa_glc_bam_wly_scr_hau_bos_ind_eng_tsw_ger_moo_tag_tha_mlt_knd_dgb_ses_tur_prs_ukr_azi_swt_vie_sod_dyu_lda_bem	-1.00756635041106	-2.45782154977391	0.0158307409654322
823	amr_fre_xho_glc_sid_amh_aeg_mol_tur_azi_ewe_sun_ven_grk_bos_bsq_nor_sod_fbf_cnt_lat_ukr_lda_ctl_dyu_rus_hun_moo_swa_est_hin_wly_geo_pol_alb_arw_scr_heb_anl_svk_fin_tsn_bat_urd_mly_jpn_knd_kor_bul_rom_tsw_ger_ind_dut_hau_mao_mnd_prs_akn_por_owc_spa_ita_lit_guj_qcu_krd_eng_pan_bam_chh_ben_gam_swe_tag_cze_dgb_afr_bem_jav_tha_mlt_tml_ses_zul_aze_mcd_slo_uzb_swt_vie_tig_cic_yor_igb	-1.24560388013461	-3.0893862295246	0.0026451715730744
824	heb_swe_fbf_ita_tig_chh_amr_spa_aze_uzb_moo_mly_ven_cze_lat_bsq_mcd_sod_lda_mnd_glc_hin_xho_por_ewe_slo_fin_akn_bam_est_ctl_wly_geo_afr_urd_pan_lit_owc_amh_ger_hun_bem_ind_scr_bat_jpn_knd_kor_dut_svk_cic_rom_mao_grk_gam_sun_cnt_pol_dgb_guj_mlt_krd_ukr_arw_fre_qcu_prs_ben_eng_igb_sid_nor_hau_bul_jav_bos_ses_mol_tsw_tag_tha_anl_tml_swt_dyu_azi_alb_rus_tur_swa_vie_aeg_yor_zul_tsn	-0.762618504378908	-1.83622773219042	0.0695188965255112
825	mlt_bul_dgb_svk_gam_amr_sid_ita_tur_azi_tsn_mly_bem_mcd_ctl_bsq_rus_wly_lda_cnt_glc_pol_swa_hin_bam_scr_fin_cic_dyu_hun_ben_amh_geo_dut_fre_afr_bos_chh_owc_pan_est_moo_ind_grk_mao_jpn_knd_kor_lat_spa_zul_ger_bat_swe_tig_sun_mnd_arw_ewe_urd_hau_mol_rom_krd_nor_qcu_alb_lit_ukr_yor_anl_eng_sod_guj_tag_slo_swt_prs_ven_jav_tha_aeg_tml_ses_tsw_aze_por_cze_uzb_akn_vie_heb_igb_xho_fbf	0.0818492483539837	0.192792101475786	0.847542184243986
826	tig_dut_dgb_ukr_wly_amr_hau_scr_aze_tur_ewe_mly_xho_ctl_krd_bsq_afr_heb_tsw_mnd_lat_lit_tsn_prs_ses_fre_fin_dyu_bem_hun_rom_mlt_geo_eng_arw_pol_svk_sod_owc_grk_est_igb_sun_urd_tag_jpn_tml_kor_pan_rus_yor_mol_bat_ger_chh_mao_cnt_alb_bam_bul_anl_cze_guj_slo_nor_qcu_bos_spa_mcd_cic_amh_hin_sid_ben_jav_swe_swa_ita_zul_ind_tha_gam_knd_moo_akn_azi_por_glc_uzb_fbf_vie_aeg_swt_ven_lda	-0.428609547846656	-1.018070505993	0.311285653242544
827	heb_pan_ewe_ita_tig_amh_amr_mol_aze_tur_lda_tag_ven_slo_glc_bsq_nor_mlt_tsw_mnd_rus_arw_igb_bul_xho_scr_est_swt_akn_hun_guj_aeg_geo_rom_ger_fre_por_gam_wly_afr_fin_cic_mly_grk_bat_jpn_tml_kor_eng_ctl_bam_cze_ind_hin_anl_mao_cnt_swe_ses_lat_sid_lit_bos_prs_dut_qcu_urd_ben_alb_swa_sod_pol_hau_svk_jav_mcd_moo_spa_tsn_sun_tha_chh_knd_fbf_dgb_azi_ukr_krd_uzb_dyu_vie_owc_yor_zul_bem	0.053892411903055	0.12683568581502	0.899344278665809
828	sod_alb_swt_glc_wly_gam_owc_ben_azi_tur_akn_mly_bam_por_pol_bsq_eng_tig_yor_cnt_ctl_mol_lda_nor_dgb_hin_fin_ewe_swa_est_cze_hau_geo_pan_fre_dut_slo_aeg_anl_lat_hun_ses_tag_afr_sun_jpn_tml_kor_rus_scr_dyu_guj_ind_ger_chh_bat_mnd_bul_zul_arw_mlt_grk_rom_prs_mcd_qcu_ukr_swe_spa_igb_amh_bos_sid_lit_jav_urd_tsn_krd_fbf_mao_tha_heb_knd_tsw_bem_uzb_ita_svk_aze_ven_vie_amr_cic_moo_xho	-0.674560176405372	-1.61699838808636	0.109265768602142
829	chh_svk_ses_ukr_sod_gam_hau_rom_azi_aze_lda_sun_ewe_lit_grk_bsq_arw_aeg_tsn_mnd_hin_pol_fbf_ben_tsw_alb_est_moo_akn_hun_bos_amh_geo_cze_rus_guj_mcd_wly_mlt_urd_fin_ven_jav_slo_mao_jpn_knd_kor_mol_fre_bem_krd_tag_pan_heb_mly_cnt_glc_bam_spa_sid_ita_scr_prs_afr_qcu_dut_swe_ger_swt_tig_nor_owc_ctl_ind_por_xho_bul_swa_bat_tha_anl_tml_igb_dyu_tur_lat_eng_uzb_dgb_vie_amr_cic_zul_yor	-0.329931160503145	-0.780696531596407	0.436963668344284
830	mlt_dut_lda_grk_owc_amr_gam_krd_tur_uzb_tsn_jav_fbf_fre_guj_bsq_glc_anl_akn_mnd_lit_bos_ewe_hin_cic_ben_hun_bam_moo_fin_ita_sid_geo_afr_rus_rom_pan_heb_amh_spa_est_igb_tag_ctl_ind_jpn_knd_kor_urd_ukr_zul_por_mly_cze_tig_mao_cnt_prs_tsw_pol_wly_mcd_bul_scr_slo_qcu_arw_eng_alb_ses_chh_svk_hau_mol_bat_lat_dgb_ger_swt_sun_tha_aeg_tml_dyu_yor_azi_nor_swe_aze_xho_vie_sod_ven_swa_bem	-0.911264410929154	-2.20769244205458	0.0297250679065882
831	amh_pol_igb_svk_sid_mlt_sod_scr_azi_tur_bam_sun_lda_dut_ctl_bsq_prs_amr_akn_mnd_ita_lit_dyu_bul_xho_pan_hun_ses_moo_fin_rus_wly_geo_slo_afr_alb_spa_heb_tig_glc_est_fbf_mao_ben_mly_jpn_knd_kor_bos_mol_tsw_mcd_ind_grk_anl_tag_cnt_urd_zul_hin_chh_rom_arw_eng_swe_qcu_krd_guj_fre_dgb_gam_ger_hau_ukr_bat_nor_swa_lat_ven_jav_tha_owc_tml_yor_bem_uzb_cze_por_aze_cic_vie_aeg_tsn_ewe_swt	-0.439503366975138	-1.04343258680298	0.299452734562624
832	amr_lit_akn_ctl_owc_gam_chh_guj_tur_azi_lda_ind_moo_pan_spa_bsq_urd_anl_bem_mnd_por_bos_ewe_scr_cic_svk_hun_swa_fbf_est_bul_wly_geo_pol_nor_rom_prs_tig_sod_eng_fin_tsn_mao_alb_jav_jpn_knd_kor_ukr_krd_zul_rus_bat_grk_sid_mly_cnt_glc_igb_ben_mlt_arw_mol_ita_dut_qcu_fre_swe_afr_ven_heb_ger_amh_lat_sun_cze_dgb_slo_bam_tag_tha_aeg_tml_swt_dyu_uzb_hin_mcd_aze_tsw_vie_hau_ses_xho_yor	-0.814105143044997	-1.96111748438384	0.0528566376047669
833	sid_fre_swa_glc_tig_hau_sod_pan_tur_aze_cic_sun_ses_slo_mol_bsq_dut_wly_lda_mnd_swe_scr_swt_lit_bam_urd_est_bem_fbf_fin_ukr_amh_geo_hin_ita_rom_eng_amr_aeg_ger_hun_ven_jav_afr_bat_jpn_knd_kor_ctl_bos_zul_prs_ind_krd_heb_mly_cnt_guj_igb_svk_gam_grk_bul_por_pol_qcu_lat_nor_cze_dyu_mlt_mcd_chh_spa_mao_ben_moo_alb_yor_tag_tha_owc_tml_ewe_dgb_uzb_rus_arw_azi_xho_vie_anl_akn_tsn_tsw	-0.832407475747792	-2.0103371006031	0.0472920150223628
834	hau_bos_ewe_cze_sid_wly_amh_mcd_uzb_azi_tsw_mly_xho_ita_bul_bsq_ctl_anl_igb_cnt_krd_pol_ven_urd_swt_arw_est_dyu_tsn_hun_eng_chh_geo_hin_guj_glc_mol_tig_aeg_ben_fin_swa_jav_alb_mao_jpn_knd_kor_swe_lit_ses_grk_tag_nor_sod_ind_mnd_pan_cic_spa_mlt_afr_scr_ger_ukr_qcu_dut_por_prs_bem_gam_lat_owc_fre_sun_svk_fbf_rus_dgb_bat_tha_heb_tml_akn_lda_aze_slo_rom_tur_moo_vie_amr_yor_zul_bam	-0.157541789689165	-0.371433277695512	0.711159709615532
835	chh_ukr_lda_cze_amh_tig_amr_bos_uzb_tur_dgb_mly_ven_nor_prs_bsq_swe_sod_yor_mnd_lat_mcd_ses_rom_igb_pol_hun_fbf_bem_est_eng_owc_geo_scr_pan_alb_mol_heb_wly_ita_fin_ewe_sun_arw_ind_jpn_knd_kor_afr_ben_tsn_grk_bat_dut_gam_tag_cnt_guj_moo_spa_hau_bul_ger_slo_glc_qcu_krd_urd_svk_xho_sid_rus_mlt_lit_jav_ctl_dyu_hin_tsw_mao_tha_aeg_tml_bam_cic_aze_fre_por_azi_swt_vie_anl_swa_zul_akn	-0.655375504544163	-1.56983906079554	0.119848830008586
836	amh_ger_ewe_pol_gam_tig_wly_arw_aze_azi_zul_mly_fbf_ben_bos_bsq_svk_heb_dgb_mnd_ita_mol_swt_grk_ven_rom_hun_tsn_cic_est_ctl_aeg_geo_bul_krd_guj_glc_mlt_sid_fre_fin_bam_jav_urd_tag_jpn_tml_kor_scr_ukr_bem_spa_mao_prs_chh_sun_cnt_afr_dyu_por_hau_mcd_slo_cze_swe_qcu_pan_hin_lat_yor_amr_rus_anl_alb_ind_nor_tsw_eng_lda_bat_tha_sod_knd_akn_moo_tur_lit_dut_uzb_ses_vie_owc_swa_xho_igb	0.33947961240302	0.799961474412634	0.425771781111566
837	aeg_ctl_cic_bos_amh_owc_sod_lit_tur_aze_lda_ind_bem_cze_fre_bsq_ukr_hau_zul_cnt_pan_rus_swt_eng_ewe_grk_est_yor_tsw_hun_nor_gam_geo_mol_glc_scr_spa_heb_wly_por_fin_igb_mao_prs_bat_jpn_knd_kor_bul_ben_bam_rom_mly_hin_chh_sun_mnd_pol_ven_alb_tig_urd_afr_swe_guj_qcu_ger_mcd_slo_dyu_amr_dut_mlt_arw_jav_ita_ses_krd_tsn_tag_tha_sid_tml_swa_fbf_azi_svk_lat_uzb_xho_vie_anl_akn_moo_dgb	-0.977987180528906	-2.38099866025402	0.0193045153967389
838	heb_dut_moo_bul_mlt_sod_anl_slo_azi_uzb_ven_mao_dgb_ita_arw_bsq_eng_amr_igb_cnt_scr_mcd_ses_lat_tsn_ctl_hun_fbf_yor_fin_mol_tig_geo_afr_alb_rom_ben_aeg_amh_ukr_est_bam_bat_bos_jav_jpn_tml_kor_pol_svk_tsw_urd_tag_guj_chh_mly_mnd_por_ewe_krd_wly_spa_glc_prs_pan_qcu_rus_hin_ger_zul_sid_fre_gam_nor_sun_lit_dyu_grk_akn_ind_tha_hau_knd_swa_cic_tur_cze_swe_aze_lda_vie_owc_swt_xho_bem	-0.260591278842647	-0.615473495283049	0.539745339336586
839	aeg_spa_ses_svk_amh_sid_hau_por_uzb_aze_ven_sun_akn_ita_guj_bsq_arw_sod_yor_cnt_grk_ben_dyu_scr_swa_hin_fin_swt_moo_est_mcd_owc_geo_nor_prs_cze_mol_mlt_amr_krd_hun_zul_ind_lit_jav_jpn_tml_kor_dut_rus_igb_urd_bat_ger_anl_tag_mnd_alb_xho_ctl_heb_lat_rom_afr_swe_qcu_bul_slo_bos_cic_chh_glc_gam_pan_mao_fre_lda_pol_tsw_mly_tha_wly_knd_tsn_ewe_azi_ukr_eng_tur_bam_vie_tig_dgb_bem_fbf	-0.577890660361837	-1.37878021595733	0.171269893445678
840	chh_hin_dgb_lat_hau_owc_heb_bos_aze_tur_bam_mly_akn_rus_por_bsq_ita_mlt_ewe_cnt_slo_grk_ses_svk_swt_mcd_fin_yor_bem_hun_ger_amr_geo_urd_pan_krd_swe_tig_wly_dut_est_tsw_jav_guj_sun_jpn_knd_kor_glc_eng_xho_arw_tag_pol_gam_ind_mnd_ukr_tsn_fre_amh_ben_lit_scr_afr_qcu_cze_nor_alb_zul_anl_mol_aeg_ctl_mao_prs_swa_spa_cic_bat_tha_sid_tml_moo_igb_uzb_rom_bul_azi_lda_vie_sod_ven_fbf_dyu	0.240014689241089	0.56493742453011	0.573476563383426
841	amr_mol_cic_pol_anl_heb_aeg_ctl_aze_tur_ewe_sun_swa_grk_svk_bsq_pan_gam_igb_mnd_spa_scr_tsn_dut_bem_rus_fin_zul_lda_est_eng_mlt_geo_bos_ben_ita_bul_tig_amh_nor_hun_yor_jav_cze_mly_jpn_knd_kor_afr_fre_xho_glc_ind_slo_owc_mao_cnt_alb_ses_arw_hau_ukr_por_krd_lit_qcu_urd_rom_swe_dgb_sod_lat_sid_hin_tag_mcd_fbf_ger_moo_bat_tha_chh_tml_swt_tsw_uzb_guj_prs_azi_bam_vie_wly_ven_dyu_akn	-0.265300714658474	-0.627000901581734	0.532194903012226
842	mlt_eng_yor_cze_tig_anl_wly_krd_aze_azi_akn_tag_swt_guj_scr_bsq_mol_amh_swa_mnd_nor_swe_moo_por_igb_ben_hun_ewe_tsw_fin_lat_amr_geo_ukr_ita_fre_ctl_heb_hau_alb_est_ses_mly_dut_mao_jpn_tml_kor_ger_rus_ven_lit_bat_pol_sid_ind_cnt_slo_fbf_spa_owc_mcd_afr_svk_bul_qcu_pan_glc_arw_cic_sod_urd_aeg_rom_sun_bos_bem_hin_lda_jav_tha_chh_knd_zul_tsn_tur_prs_grk_uzb_dgb_vie_gam_dyu_xho_bam	-0.185608570959366	-0.438208968627937	0.66225099571565
843	chh_swe_yor_bul_hau_owc_wly_alb_uzb_tur_akn_sun_bam_ctl_mol_bsq_hin_sid_dgb_mnd_por_eng_tsw_glc_ewe_slo_fin_dyu_xho_est_pol_sod_geo_arw_ukr_urd_ger_amh_gam_mcd_hun_zul_ind_afr_mao_jpn_knd_kor_bos_svk_moo_nor_bat_ben_tig_mly_cnt_lit_cic_scr_aeg_lat_spa_rus_krd_qcu_dut_cze_ita_igb_heb_rom_anl_guj_tag_pan_bem_prs_swa_jav_tha_mlt_tml_lda_ven_azi_grk_fre_aze_tsn_vie_amr_swt_fbf_ses	0.492907491497128	1.16384011006425	0.247466003660582
844	aeg_urd_cic_mol_sod_sid_tig_prs_uzb_tur_ses_bat_dyu_dut_ita_bsq_afr_wly_xho_mnd_arw_ben_zul_alb_swt_ctl_fin_swa_moo_est_krd_chh_geo_pol_cze_nor_por_amr_amh_bul_hun_fbf_ind_rus_tag_jpn_tml_kor_bos_pan_yor_grk_jav_glc_anl_mly_cnt_lit_igb_lat_gam_svk_swe_spa_scr_qcu_fre_ukr_hin_lda_heb_guj_mlt_rom_sun_mcd_ewe_ger_akn_mao_tha_hau_knd_dgb_tsw_azi_eng_slo_aze_tsn_vie_owc_bem_ven_bam	0.22303477346269	0.525029916813587	0.600811820295893
845	amr_urd_zul_ukr_sid_hau_anl_glc_azi_aze_fbf_tag_swt_dut_hin_bsq_mcd_aeg_swa_mnd_pan_guj_moo_fre_bem_spa_fin_ewe_xho_hun_alb_tig_geo_bul_svk_nor_rom_gam_mlt_ger_est_cic_ind_bos_bat_jpn_knd_kor_swe_krd_dyu_cze_sun_prs_chh_mao_cnt_slo_akn_scr_owc_arw_eng_pol_afr_qcu_ben_lit_por_bam_sod_grk_wly_mol_jav_ita_tsw_lat_dgb_mly_tha_amh_tml_igb_ses_tur_rus_ctl_uzb_ven_vie_heb_tsn_yor_lda	-0.997981140397503	-2.42422263143695	0.0172747671100739
846	owc_grk_dgb_hin_mlt_chh_sod_dut_aze_azi_yor_sun_ven_arw_svk_bsq_pol_sid_dyu_mnd_rom_mol_cic_ben_zul_spa_fin_bem_bam_hun_cze_wly_geo_swe_lat_urd_nor_anl_aeg_glc_est_lda_mao_prs_ind_jpn_knd_kor_rus_pan_ewe_ita_jav_lit_amh_tag_cnt_ctl_xho_slo_amr_krd_ukr_bul_bos_qcu_ger_por_alb_ses_gam_mcd_hau_eng_mly_fre_moo_afr_igb_bat_tha_tig_tml_swt_tsw_uzb_guj_scr_tur_fbf_vie_heb_akn_tsn_swa	-0.387545133000855	-0.918893428826537	0.360528461540835
847	mlt_urd_zul_lit_gam_sod_heb_rom_uzb_aze_fbf_jav_dgb_afr_bos_bsq_fre_tig_xho_mnd_ukr_dut_yor_bul_dyu_guj_est_ewe_igb_hun_rus_hau_geo_svk_eng_pan_por_wly_owc_prs_fin_akn_ind_alb_bat_jpn_tml_kor_ger_lat_ses_arw_sun_mol_chh_mly_cnt_hin_moo_glc_amr_ben_pol_nor_ita_qcu_spa_slo_krd_ven_amh_scr_aeg_mcd_mao_swe_cic_ctl_bem_tag_tha_anl_knd_tsw_swt_azi_cze_grk_tur_swa_vie_sid_lda_bam_tsn	-0.89229119300286	-2.15754161360686	0.0335404425479356
848	wly_guj_zul_bos_owc_sod_tig_ctl_uzb_tur_tsn_ind_cic_fre_mol_bsq_ger_sid_tsw_mnd_slo_por_yor_spa_dyu_ben_hun_swt_fbf_fin_swe_amr_geo_hin_eng_lit_krd_heb_amh_lat_est_ses_mao_ita_sun_jpn_tml_kor_glc_svk_moo_pan_bat_ukr_chh_tag_cnt_urd_bam_grk_gam_nor_mcd_cze_dut_qcu_prs_pol_rom_igb_anl_scr_aeg_rus_jav_bul_lda_alb_ven_mly_tha_mlt_knd_xho_akn_aze_afr_arw_azi_bem_vie_hau_ewe_swa_dgb	-0.596206973013253	-1.42492078466155	0.157527444611985
849	sid_mol_akn_ctl_owc_wly_tig_swe_azi_aze_dyu_mly_tsn_ben_dut_bsq_grk_amh_tsw_mnd_nor_urd_ses_fre_bam_krd_fin_bem_swa_est_pol_aeg_geo_slo_hin_mcd_rom_hau_heb_lit_hun_fbf_mao_ger_bat_jpn_tml_kor_spa_bul_ven_por_sun_guj_sod_jav_cnt_glc_lda_scr_gam_ita_svk_cze_afr_qcu_rus_bos_lat_swt_mlt_pan_anl_eng_tag_ukr_dgb_alb_yor_ind_tha_amr_knd_igb_ewe_uzb_prs_arw_tur_cic_vie_chh_moo_xho_zul	-0.505448609903408	-1.2062869173901	0.230766624932931
850	sid_ctl_lda_cze_sod_mlt_anl_spa_aze_tur_ewe_ind_zul_bul_glc_bsq_urd_wly_akn_cnt_rom_swe_swa_alb_dyu_dut_hun_fbf_swt_est_bos_owc_geo_scr_hin_lat_pol_gam_amr_ben_fin_moo_jav_fre_sun_jpn_knd_kor_nor_arw_bem_pan_bat_eng_amh_tag_mnd_por_cic_svk_tig_mcd_slo_prs_rus_qcu_ukr_ger_lit_ven_hau_guj_chh_ita_mly_krd_yor_grk_xho_mao_tha_aeg_tml_dgb_bam_uzb_mol_afr_azi_igb_vie_heb_tsn_tsw_ses	-0.866018991932817	-2.0921169799292	0.0391526493743118
851	amr_alb_fbf_ukr_mlt_anl_heb_urd_uzb_aze_ven_jav_moo_swe_eng_bsq_bos_sid_akn_mnd_slo_fre_xho_cze_tsw_bul_est_bem_dyu_fin_pol_chh_geo_ctl_por_guj_arw_owc_wly_spa_hun_swt_ind_lit_bat_jpn_knd_kor_prs_dut_ewe_lat_mly_rom_tig_tag_cnt_glc_ses_afr_aeg_grk_pan_ita_nor_qcu_svk_mol_krd_tsn_gam_rus_amh_mcd_mao_scr_igb_hin_lda_sun_tha_sod_tml_bam_dgb_azi_ger_ben_tur_zul_vie_hau_cic_yor_swa	-0.124664861315978	-0.293817134482278	0.769552364894019
852	hau_arw_yor_slo_owc_gam_mlt_fre_tur_aze_swt_mao_ven_urd_ita_bsq_pol_sod_igb_mnd_lit_bul_bem_ben_dyu_afr_fin_bam_tsw_hun_svk_chh_geo_ukr_hin_grk_guj_anl_amr_lat_est_akn_tag_bos_jav_jpn_tml_kor_glc_alb_ses_dut_mly_swe_aeg_bat_cnt_por_ewe_ctl_sid_cze_krd_scr_rom_qcu_prs_eng_mol_xho_wly_rus_heb_nor_ind_spa_swa_pan_fbf_sun_tha_amh_knd_dgb_tsn_azi_ger_mcd_uzb_lda_vie_tig_cic_moo_zul	-0.00775318463978467	-0.018259362911074	0.985471062530573
853	heb_hin_akn_lat_anl_gam_amr_glc_azi_uzb_moo_jav_xho_prs_svk_bsq_pan_chh_tsn_mnd_guj_dut_swa_afr_fbf_rom_hun_ven_tsw_fin_bos_wly_geo_ita_krd_rus_mcd_sid_hau_ukr_est_ewe_bat_fre_mao_jpn_knd_kor_ben_slo_zul_eng_sun_swe_amh_mly_cnt_arw_bam_ctl_tig_lit_por_mol_grk_qcu_ger_cze_bul_igb_owc_pol_aeg_nor_ind_spa_yor_alb_swt_tag_tha_mlt_tml_lda_cic_tur_scr_urd_aze_bem_vie_sod_dyu_ses_dgb	-0.525481968609485	-1.25370809606866	0.21309056746176
854	mlt_scr_dyu_slo_gam_tig_aeg_fre_tur_azi_cic_mly_bem_nor_urd_bsq_svk_sid_swa_cnt_por_afr_bam_glc_tsw_ben_est_akn_ven_hun_grk_hau_geo_ctl_krd_lit_lat_amh_sod_ukr_fin_igb_jav_cze_sun_jpn_tml_kor_bos_mol_lda_eng_ind_guj_wly_tag_mnd_spa_swt_prs_owc_rus_swe_arw_alb_qcu_hin_ger_pol_zul_anl_rom_amr_dut_bat_ita_ses_mcd_yor_mao_tha_heb_knd_moo_xho_uzb_pan_bul_aze_dgb_vie_chh_ewe_tsn_fbf	-0.615182304779838	-1.47033069129929	0.144847460018709
855	amr_prs_yor_swe_chh_sid_aeg_urd_tur_uzb_bem_jav_dyu_glc_ger_bsq_rus_anl_lda_mnd_fre_krd_akn_arw_dgb_guj_hun_swa_igb_fin_ukr_owc_geo_alb_afr_nor_svk_amh_hau_grk_est_xho_bat_slo_ind_jpn_tml_kor_por_bul_swt_dut_tag_pan_wly_mly_cnt_scr_cic_spa_heb_rom_eng_ctl_cze_qcu_hin_lit_mcd_ven_mlt_lat_tig_bos_sun_pol_tsw_ben_ewe_mao_tha_gam_knd_ses_tsn_aze_ita_mol_azi_fbf_vie_sod_moo_bam_zul	-0.86009175030427	-2.07861770669764	0.0404065490142479
856	aeg_krd_tsn_grk_tig_gam_mlt_mcd_uzb_aze_ewe_mly_dyu_nor_glc_bsq_alb_sod_xho_cnt_afr_eng_bem_ita_swa_por_hun_tsw_lda_est_ctl_amh_geo_spa_lat_hin_scr_owc_chh_ukr_fin_zul_sun_cze_jav_jpn_tml_kor_ger_slo_fbf_arw_tag_guj_anl_mao_mnd_svk_akn_ben_hau_dut_fre_rom_bos_qcu_lit_mol_pan_moo_amr_bul_heb_urd_ind_rus_yor_prs_dgb_bat_tha_sid_knd_igb_bam_tur_pol_swe_azi_ses_vie_wly_swt_ven_cic	0.221497032583816	0.520928399190441	0.603654809014858
857	heb_slo_tsw_scr_wly_mlt_anl_guj_tur_azi_swt_mly_fbf_ben_ger_bsq_fre_amr_yor_mnd_nor_mol_ses_pan_dyu_svk_hun_tsn_bem_fin_lat_chh_geo_lit_bos_ita_rus_tig_sod_hin_est_xho_tag_alb_bat_jpn_knd_kor_ctl_arw_ewe_pol_jav_grk_gam_sun_cnt_glc_bam_por_hau_spa_bul_krd_mcd_qcu_prs_ukr_cze_akn_amh_dut_sid_afr_mao_swe_moo_urd_swa_ind_tha_owc_tml_ven_zul_uzb_eng_rom_aze_cic_vie_aeg_dgb_lda_igb	-0.664465822694365	-1.58876886046237	0.11550664945142
858	hau_prs_tsw_svk_anl_aeg_owc_lit_uzb_aze_moo_mly_lda_urd_grk_bsq_pol_sid_fbf_mnd_por_swe_ven_mcd_swa_bul_hun_xho_ewe_est_scr_sod_geo_ita_nor_eng_bos_amh_chh_slo_fin_zul_jav_ukr_ind_jpn_tml_kor_afr_ben_ses_ger_sun_rom_wly_mao_cnt_spa_yor_krd_tig_lat_cze_ctl_dut_qcu_pan_mol_rus_igb_amr_arw_heb_hin_tag_alb_cic_fre_dgb_bat_tha_mlt_knd_tsn_dyu_tur_glc_guj_azi_bam_vie_gam_swt_bem_akn	-0.0204283602615716	-0.0480670931097341	0.961765846615652
859	mlt_svk_swa_fre_wly_tig_hau_grk_azi_aze_tsw_mao_ewe_guj_nor_bsq_arw_owc_moo_mnd_mol_glc_xho_lit_bam_slo_fin_fbf_ses_hun_cze_anl_geo_ctl_ita_pol_hin_aeg_amh_por_est_dyu_sun_rus_ind_jpn_tml_kor_bos_dut_cic_eng_bat_rom_chh_mly_cnt_ger_igb_urd_sid_krd_prs_spa_mcd_qcu_alb_pan_swe_swt_gam_ukr_amr_scr_jav_ben_akn_lat_lda_tag_tha_heb_knd_yor_tsn_uzb_bul_afr_tur_zul_vie_sod_dgb_ven_bem	-0.563379704455834	-1.34241902877428	0.182727930859406
860	mlt_alb_swa_glc_hau_tig_amr_grk_aze_azi_dyu_ind_ven_svk_krd_bsq_mcd_sid_yor_mnd_ben_mol_zul_ita_xho_hin_fin_swt_bem_est_guj_aeg_geo_pol_slo_rom_scr_wly_amh_fre_hun_tsn_jav_bos_mly_jpn_knd_kor_arw_afr_ewe_nor_sun_urd_sod_tag_cnt_dut_akn_lit_gam_ukr_pan_rus_swe_qcu_cze_por_lat_tsw_anl_bul_chh_eng_bat_ger_dgb_ctl_ses_mao_tha_owc_tml_fbf_cic_tur_spa_prs_uzb_igb_vie_heb_bam_lda_moo	-0.621791309553643	-1.49119497732264	0.139294536140253
861	sid_svk_moo_prs_tig_owc_sod_afr_uzb_aze_cic_sun_bam_ben_cze_bsq_slo_anl_xho_mnd_pol_lit_ven_alb_akn_dut_hun_fbf_dyu_est_eng_amr_geo_arw_ukr_mcd_lat_mlt_wly_swe_fin_swt_mao_krd_ind_jpn_tml_kor_bos_ctl_tsn_por_tag_scr_aeg_bat_cnt_pan_zul_urd_chh_ger_bul_ita_mol_qcu_glc_nor_hin_bem_heb_fre_hau_rom_mly_grk_yor_guj_lda_jav_tha_amh_knd_igb_dgb_tur_rus_spa_azi_swa_vie_gam_ewe_tsw_ses	-0.0256228000503147	-0.0603405101135326	0.952013917647473
862	anl_cze_moo_svk_gam_tig_sod_rom_uzb_tur_dyu_mly_swt_slo_ctl_bsq_scr_amr_fbf_mnd_por_spa_ses_grk_zul_mol_est_xho_tsn_fin_pol_owc_geo_glc_alb_prs_dut_aeg_mlt_bos_hun_cic_sun_krd_ind_jpn_knd_kor_lit_eng_ven_guj_bat_fre_sid_mao_cnt_mcd_bem_bul_amh_swe_nor_pan_ita_qcu_ukr_lat_urd_yor_hau_arw_heb_rus_tag_hin_swa_ger_bam_jav_tha_wly_tml_akn_dgb_azi_afr_ben_aze_ewe_vie_chh_lda_igb_tsw	-0.581336291483866	-1.38679285570792	0.168820075462468
863	hau_slo_swa_dut_sid_amr_tig_ukr_tur_azi_swt_jav_lda_ctl_eng_bsq_afr_wly_akn_mnd_glc_guj_cic_cze_yor_lit_hun_igb_ses_fin_grk_chh_geo_nor_ben_mcd_ita_aeg_gam_lat_est_zul_mly_svk_mao_jpn_knd_kor_krd_alb_dgb_ger_tag_prs_heb_bat_cnt_rom_tsw_bos_owc_rus_spa_pan_arw_qcu_urd_fre_pol_bam_amh_mol_mlt_hin_sun_scr_fbf_por_tsn_ind_tha_anl_tml_ewe_ven_uzb_bul_swe_aze_dyu_vie_sod_moo_xho_bem	-0.283940206944278	-0.67140906343193	0.503624291472454
864	sid_afr_dyu_eng_chh_mlt_amh_pol_uzb_azi_zul_mao_tsw_lat_scr_bsq_krd_amr_dgb_cnt_pan_svk_lda_mol_fbf_urd_est_swt_bem_hun_mcd_gam_geo_rom_ita_nor_spa_aeg_owc_alb_fin_ses_sun_ger_bat_jpn_knd_kor_por_slo_bam_guj_jav_arw_hau_tag_mnd_ctl_xho_grk_anl_fre_ben_bul_ukr_qcu_dut_rus_prs_yor_sod_lit_heb_glc_mly_bos_cic_hin_ewe_ind_tha_tig_tml_igb_swa_tur_swe_cze_aze_ven_vie_wly_tsn_akn_moo	0.187883546654447	0.442407208271886	0.659221763185392
865	chh_spa_zul_afr_anl_heb_aeg_arw_tur_azi_ven_ind_swt_bos_ben_bsq_eng_amh_igb_cnt_krd_rom_bam_hin_ewe_mol_hun_tsn_yor_fin_fre_mlt_geo_ger_nor_glc_urd_owc_amr_pol_est_fbf_mao_rus_mly_jpn_tml_kor_prs_ctl_swa_lit_bat_cze_wly_sun_mnd_svk_bem_slo_sid_guj_dut_ukr_grk_qcu_swe_por_lat_akn_hau_pan_tig_bul_tag_alb_dyu_mcd_lda_jav_tha_sod_knd_ses_moo_uzb_ita_scr_aze_cic_vie_gam_dgb_xho_tsw	-0.395624768786314	-0.938230501541495	0.35055626290612
866	mlt_urd_xho_rus_owc_sid_heb_arw_aze_tur_dgb_tag_cic_guj_slo_bsq_krd_amr_tsw_cnt_svk_glc_akn_eng_swt_afr_est_ses_bam_fin_bos_chh_geo_pol_rom_cze_ger_wly_gam_ctl_hun_tsn_mao_fre_mly_jpn_tml_kor_grk_mcd_fbf_lat_sun_hin_hau_bat_mnd_por_ewe_nor_aeg_alb_scr_swe_pan_qcu_dut_prs_mol_swa_tig_spa_anl_ben_ind_ita_lda_bul_igb_jav_tha_sod_knd_bem_zul_uzb_ukr_lit_azi_yor_vie_amh_ven_moo_dyu	0.241955745117089	0.56927629410104	0.57054105676076
867	wly_por_tsw_lat_hau_chh_mlt_grk_azi_uzb_ven_tag_zul_cze_ctl_bsq_lit_aeg_tsn_cnt_swe_alb_akn_rom_yor_ger_fin_swa_cic_est_krd_owc_geo_guj_rus_prs_svk_anl_amr_glc_hun_bam_bat_mol_jav_jpn_knd_kor_bos_dut_moo_fre_mly_urd_tig_mao_mnd_bul_ewe_ita_amh_eng_scr_ukr_pan_qcu_spa_pol_mcd_dgb_gam_arw_sod_ben_ind_hin_lda_nor_fbf_sun_tha_sid_tml_swt_ses_aze_slo_afr_tur_dyu_vie_heb_xho_bem_igb	-0.777609359735396	-1.87574398247004	0.0638273002947107
868	tig_mcd_swt_urd_sod_chh_wly_afr_azi_aze_bem_sun_igb_svk_alb_bsq_lit_amr_yor_mnd_pol_fre_ven_guj_dgb_mol_fin_akn_zul_est_lat_owc_geo_ctl_cze_ita_glc_anl_aeg_ukr_hun_ewe_bat_por_mly_jpn_knd_kor_eng_spa_bam_krd_tag_ger_gam_mao_cnt_pan_xho_swe_heb_dut_bul_rus_scr_qcu_slo_arw_nor_tsw_mlt_ben_amh_rom_ind_bos_dyu_prs_lda_jav_tha_sid_tml_moo_tsn_uzb_grk_hin_tur_fbf_vie_hau_swa_ses_cic	-0.591570222638585	-1.41274498619859	0.161068643409443
869	anl_bos_swa_mcd_owc_sod_gam_mol_tur_aze_dyu_sun_igb_prs_scr_bsq_rus_amh_lda_cnt_eng_swe_akn_fre_moo_ger_fin_ses_ewe_est_ben_aeg_geo_grk_lit_ukr_glc_heb_wly_spa_hun_cic_jav_pol_tag_jpn_knd_kor_slo_nor_bam_guj_mao_afr_chh_bat_mnd_alb_dgb_rom_tig_arw_lat_ita_ctl_qcu_krd_urd_hin_xho_sid_dut_amr_cze_mly_bul_bem_pan_yor_ind_tha_mlt_tml_tsw_swt_azi_por_svk_uzb_tsn_vie_hau_ven_fbf_zul	-0.431335367332084	-1.02569680429094	0.307695026462739
870	chh_scr_moo_alb_heb_hau_tig_hin_tur_azi_cic_jav_ses_lit_pan_bsq_prs_anl_swa_cnt_slo_spa_lda_por_ven_ben_est_swt_tsw_hun_ctl_sid_geo_arw_nor_mol_bos_owc_sod_pol_fin_tsn_tag_krd_sun_jpn_tml_kor_fre_ukr_akn_ger_mao_dut_amh_bat_mnd_cze_dyu_glc_gam_lat_mcd_bul_ita_qcu_eng_rus_afr_fbf_mlt_swe_aeg_urd_mly_guj_xho_svk_igb_ind_tha_wly_knd_bam_bem_aze_grk_rom_uzb_yor_vie_amr_dgb_zul_ewe	0.127764366569764	0.300586617092489	0.764400672630131
871	hau_rom_yor_spa_aeg_anl_wly_grk_uzb_azi_fbf_tag_cic_arw_dut_bsq_pan_amh_ses_mnd_lat_alb_igb_krd_ven_prs_est_bem_bam_hun_nor_sod_geo_ctl_urd_rus_ukr_sid_gam_ben_fin_moo_ind_swe_bat_jpn_knd_kor_ger_bos_tsw_eng_mly_hin_tig_sun_cnt_mol_ewe_cze_chh_guj_por_lit_fre_qcu_scr_ita_pol_swa_owc_bul_heb_afr_mao_glc_tsn_svk_dyu_jav_tha_mlt_tml_swt_zul_aze_mcd_slo_tur_dgb_vie_amr_xho_lda_akn	-0.11852385017364	-0.279358038656372	0.780590396010231
872	sod_prs_swt_scr_mlt_aeg_amh_cze_uzb_aze_xho_sun_yor_mol_por_bsq_afr_chh_bam_cnt_svk_spa_ses_fre_swa_hin_est_akn_ewe_fin_ben_anl_geo_bos_swe_lit_ctl_sid_tig_slo_hun_igb_mly_dut_jav_jpn_tml_kor_arw_ger_ven_eng_mao_grk_hau_tag_mnd_urd_zul_lat_gam_krd_alb_pol_pan_qcu_bul_nor_ukr_cic_owc_glc_heb_ita_bat_rom_tsn_rus_bem_ind_tha_amr_knd_moo_fbf_tur_mcd_guj_azi_dgb_vie_wly_tsw_dyu_lda	0.0250567842217451	0.058959670737661	0.953110736286094
873	anl_swe_lda_scr_mlt_tig_sid_guj_aze_uzb_yor_jav_dyu_slo_hin_bsq_lit_chh_dgb_cnt_afr_rus_zul_pol_cic_grk_est_fbf_swt_fin_rom_owc_geo_ukr_cze_prs_mol_gam_sod_urd_hun_igb_tag_nor_bat_jpn_knd_kor_glc_dut_moo_ctl_mly_ger_wly_sun_mnd_mcd_bam_ben_aeg_eng_por_alb_fre_qcu_arw_pan_svk_akn_amh_lat_amr_bul_ind_krd_ses_spa_tsn_mao_tha_heb_tml_ven_tsw_azi_ita_bos_tur_xho_vie_hau_bem_swa_ewe	0.0387215539313132	0.0911150789675924	0.927597116886512
874	anl_lat_igb_afr_tig_amr_heb_arw_tur_aze_ewe_tag_ven_alb_bos_bsq_ita_chh_akn_mnd_swe_cze_ses_scr_fbf_svk_est_xho_bem_fin_grk_wly_geo_bul_ben_eng_rus_aeg_owc_guj_hun_tsn_sun_dut_ind_jpn_knd_kor_nor_urd_dgb_pol_jav_prs_hau_mly_cnt_ger_swa_mol_sid_fre_lit_slo_pan_qcu_por_ukr_rom_swt_sod_hin_amh_krd_mao_ctl_lda_glc_tsw_bat_tha_mlt_tml_yor_moo_uzb_mcd_spa_azi_bam_vie_gam_cic_zul_dyu	-0.489824196435272	-1.16319946352921	0.247724469287138
875	aeg_pan_swt_bos_heb_sid_owc_lat_uzb_tur_ven_jav_zul_swe_rom_bsq_rus_wly_bem_cnt_urd_prs_fbf_ctl_moo_dut_fin_swa_dyu_hun_slo_amr_geo_alb_ben_glc_guj_chh_tig_mol_est_igb_sun_cze_mao_jpn_tml_kor_bul_scr_cic_grk_ind_ger_amh_tag_mnd_krd_tsw_hin_anl_fre_arw_lit_mcd_qcu_svk_ita_pol_ewe_sod_spa_hau_nor_bat_por_akn_ukr_dgb_mly_tha_mlt_knd_lda_bam_azi_eng_afr_aze_tsn_vie_gam_xho_ses_yor	-0.216669386716243	-0.511227464163725	0.610403389408641
876	gam_cze_tsw_bul_hau_sod_amh_fre_uzb_aze_bam_tag_dyu_lit_mol_bsq_guj_wly_tsn_cnt_scr_ben_lda_afr_xho_grk_fin_ven_swt_hun_urd_amr_geo_alb_lat_dut_ctl_owc_sid_eng_est_ses_jav_mcd_ind_jpn_knd_kor_nor_prs_swa_pol_mao_glc_chh_mly_mnd_pan_moo_ger_aeg_por_krd_spa_hin_qcu_svk_rus_ukr_yor_mlt_slo_anl_arw_bat_rom_cic_swe_bem_sun_tha_heb_tml_igb_zul_azi_bos_ita_tur_dgb_vie_tig_akn_fbf_ewe	-0.0306928394633346	-0.0724625634918616	0.94238941198023
877	anl_krd_ses_ukr_tig_amr_heb_mcd_uzb_azi_fbf_ind_ewe_ctl_dut_bsq_lat_sid_swt_mnd_grk_rom_tsn_slo_xho_hin_hun_bem_swa_fin_swe_owc_geo_arw_guj_pol_ben_mlt_aeg_mol_est_lda_mly_prs_tag_jpn_knd_kor_pan_glc_zul_urd_sun_bos_sod_mao_cnt_lit_igb_por_wly_afr_ita_ger_bul_qcu_alb_scr_eng_dgb_gam_spa_amh_fre_jav_svk_ven_rus_moo_bat_tha_hau_tml_akn_yor_aze_cze_nor_tur_dyu_vie_chh_cic_bam_tsw	-0.760866659024971	-1.82685868575815	0.0709287546950946
878	mlt_guj_ewe_mcd_hau_chh_amh_rom_tur_azi_bem_jav_fbf_grk_pan_bsq_fre_amr_moo_mnd_krd_por_dyu_glc_swt_cze_hun_zul_lda_est_afr_sod_geo_nor_pol_lit_alb_gam_aeg_prs_fin_xho_ind_eng_mao_jpn_knd_kor_scr_rus_bam_ben_tag_hin_owc_sun_cnt_ger_ven_slo_tig_lat_urd_spa_svk_qcu_bul_swe_ukr_igb_wly_arw_heb_mol_bat_ctl_tsn_ita_tsw_mly_tha_sid_tml_yor_akn_uzb_bos_dut_aze_ses_vie_anl_dgb_cic_swa	-1.12444062451004	-2.77119007708402	0.00674531555478329
879	anl_pol_tsn_lit_wly_tig_gam_cze_aze_tur_ses_jav_cic_fre_rus_bsq_glc_sid_lda_mnd_guj_prs_dyu_pan_ven_ben_fin_tsw_yor_est_ctl_chh_geo_afr_lat_bul_ger_owc_amr_mol_hun_bam_mly_urd_ind_jpn_tml_kor_nor_hin_dgb_slo_bat_svk_heb_sun_cnt_krd_bem_rom_aeg_grk_arw_ita_scr_qcu_mcd_spa_eng_moo_hau_alb_mlt_por_mao_bos_fbf_swe_igb_tag_tha_amh_knd_akn_xho_uzb_dut_ukr_azi_ewe_vie_sod_swa_zul_swt	0.679652869655571	1.60975151395388	0.11084144311009
880	sod_bos_fbf_ukr_gam_mlt_heb_pol_uzb_azi_yor_sun_zul_hin_dut_bsq_rom_amh_akn_cnt_ctl_krd_xho_slo_ven_ben_est_bam_igb_hun_spa_sid_geo_eng_mol_arw_lit_tig_anl_glc_fin_swa_jav_urd_mao_jpn_knd_kor_svk_ger_ewe_swe_ind_grk_chh_mly_mnd_guj_dyu_pan_wly_scr_afr_prs_nor_qcu_lat_alb_fre_bem_hau_bul_amr_rus_tag_mcd_dgb_por_ses_bat_tha_aeg_tml_lda_swt_tur_ita_cze_aze_cic_vie_owc_tsn_tsw_moo	-0.324937695708556	-0.768359417609008	0.444220416263744
881	anl_arw_dgb_svk_owc_chh_tig_cze_tur_uzb_zul_tag_tsn_por_pan_bsq_ctl_sid_xho_mnd_fre_swe_cic_hin_akn_slo_hun_ses_moo_fin_afr_amh_geo_grk_scr_lat_spa_sod_hau_lit_est_tsw_ind_glc_jav_jpn_tml_kor_krd_ita_swt_rus_mao_mcd_mlt_bat_cnt_nor_igb_guj_heb_urd_dut_ukr_bos_qcu_prs_ben_mol_ven_aeg_alb_wly_pol_mly_ger_ewe_bul_swa_sun_tha_gam_knd_dyu_bem_aze_eng_rom_azi_bam_vie_amr_lda_yor_fbf	0.200323524861107	0.471891553598827	0.63810951297657
882	amh_guj_bem_glc_sid_heb_wly_alb_uzb_aze_swt_bat_tsn_ctl_pol_bsq_arw_tig_bam_mnd_por_ger_ven_hin_moo_cze_est_ses_ewe_hun_svk_hau_geo_urd_mcd_swe_rus_aeg_mlt_fre_fin_yor_mao_ita_sun_jpn_tml_kor_dut_bul_lda_lat_tag_slo_amr_mly_cnt_ben_akn_lit_gam_prs_afr_ukr_spa_qcu_mol_scr_nor_igb_chh_rom_sod_krd_ind_grk_zul_bos_xho_jav_tha_owc_knd_fbf_tsw_tur_pan_eng_azi_swa_vie_anl_dgb_cic_dyu	-0.527772201286224	-1.25761997387057	0.211678020185237
883	anl_mol_swt_pol_sod_aeg_hau_prs_uzb_aze_tsn_ind_igb_fre_rom_bsq_afr_sid_moo_cnt_krd_ita_akn_glc_lda_ben_est_ven_zul_hun_bos_owc_geo_arw_mcd_spa_bul_tig_amr_swe_fin_bam_bat_ger_mao_jpn_tml_kor_lat_eng_swa_por_sun_hin_chh_mly_mnd_rus_bem_slo_gam_dut_alb_scr_guj_qcu_cze_lit_urd_tsw_heb_pan_wly_ctl_jav_grk_dgb_svk_cic_tag_tha_mlt_knd_fbf_dyu_azi_nor_ukr_tur_xho_vie_amh_ewe_ses_yor	-0.948819681909351	-2.30292898987931	0.0235123556208072
884	mlt_por_bem_ita_tig_sid_gam_svk_azi_uzb_yor_bat_dgb_glc_fre_bsq_ben_heb_ses_cnt_slo_afr_swa_bul_ven_spa_fin_tsn_igb_hun_krd_anl_geo_lat_guj_mol_pol_owc_sod_rom_est_moo_mly_ukr_tag_jpn_tml_kor_bos_cze_cic_urd_sun_ger_aeg_ind_mnd_scr_fbf_grk_hau_hin_ctl_alb_eng_qcu_mcd_rus_prs_lda_amr_arw_chh_lit_jav_nor_swt_pan_ewe_mao_tha_amh_knd_akn_zul_tur_dut_swe_aze_bam_vie_wly_dyu_tsw_xho	0.631970781361922	1.49808050949134	0.137498988226921
885	anl_afr_igb_cze_wly_gam_mlt_por_aze_tur_bem_sun_swa_rus_ukr_bsq_ctl_amh_cic_mnd_pol_mcd_zul_bul_dyu_arw_hun_fbf_tsw_fin_eng_chh_geo_guj_scr_mol_alb_tig_hau_hin_est_bam_tag_urd_mly_jpn_knd_kor_swe_pan_ven_ger_bat_prs_heb_mao_cnt_bos_tsn_krd_amr_grk_svk_lit_ben_qcu_ita_lat_slo_xho_aeg_dut_owc_glc_jav_fre_lda_spa_moo_ind_tha_sod_tml_ses_swt_azi_rom_nor_uzb_ewe_vie_sid_yor_dgb_akn	0.0910119012080221	0.214269321656377	0.830806146239967
886	amr_ita_lda_swe_amh_aeg_heb_spa_aze_azi_ewe_ind_yor_bul_pol_bsq_krd_chh_zul_mnd_slo_fre_akn_arw_moo_rom_hun_swa_fbf_est_eng_mlt_geo_mol_lit_nor_grk_hau_sid_ukr_fin_tsn_sun_ben_tag_jpn_tml_kor_pan_mcd_igb_guj_mao_hin_owc_jav_cnt_bos_dgb_lat_sod_rus_cze_ger_glc_qcu_urd_scr_dut_bem_tig_prs_gam_por_mly_afr_xho_alb_swt_bat_tha_anl_knd_dyu_bam_uzb_ctl_svk_tur_cic_vie_wly_tsw_ven_ses	-0.717972421146568	-1.72527623201004	0.0877992567383406
887	hau_alb_yor_lat_heb_amr_gam_ger_azi_uzb_swt_jav_akn_bul_scr_bsq_urd_sid_bam_mnd_svk_hin_swa_pol_moo_eng_hun_tsw_ses_est_fre_wly_geo_krd_guj_nor_ita_chh_mlt_ctl_fin_dgb_ind_spa_tag_jpn_tml_kor_ben_lit_ewe_cze_sun_grk_sod_bat_cnt_mcd_fbf_glc_owc_rus_slo_mol_bos_qcu_por_swe_dut_ven_amh_pan_aeg_afr_mao_arw_tsn_rom_lda_mly_tha_anl_knd_xho_dyu_tur_prs_ukr_aze_cic_vie_tig_bem_zul_igb	-0.0207487617426222	-0.0488467452399145	0.961146179955062
888	aeg_glc_ven_nor_sid_wly_mlt_alb_tur_uzb_bam_jav_bem_svk_spa_bsq_ukr_tig_xho_mnd_eng_bul_dgb_pol_swt_guj_fin_akn_igb_hun_pan_owc_geo_grk_ben_ger_por_gam_sod_slo_est_zul_mao_swe_mly_jpn_knd_kor_afr_lat_yor_prs_ind_krd_amh_bat_cnt_scr_tsw_mcd_chh_lit_ctl_ita_dut_qcu_rom_rus_cze_dyu_heb_urd_amr_bos_sun_hin_moo_arw_fbf_tag_tha_hau_tml_lda_tsn_azi_mol_fre_aze_swa_vie_anl_ses_ewe_cic	-0.354511985307501	-0.839995505575986	0.403065200727186
889	anl_bul_zul_swe_aeg_tig_owc_afr_aze_azi_cic_mly_swa_alb_prs_bsq_mol_gam_xho_mnd_pol_scr_tsw_ben_igb_glc_fin_moo_fbf_hun_cze_wly_geo_lit_pan_svk_guj_sod_chh_grk_est_swt_bat_krd_jav_jpn_tml_kor_ita_hin_dyu_ukr_sun_mcd_hau_mao_cnt_lat_tsn_fre_amh_ger_bos_por_arw_qcu_nor_spa_ctl_ewe_mlt_dut_sid_urd_ind_slo_ses_rom_ven_tag_tha_amr_knd_akn_lda_uzb_eng_rus_tur_yor_vie_heb_bem_bam_dgb	-0.371234354884002	-0.88020765945457	0.381015745138726
890	sid_guj_dyu_afr_amh_owc_aeg_ukr_aze_tur_ven_ind_dgb_hin_krd_bsq_ger_wly_yor_mnd_mcd_pol_xho_alb_swa_eng_fin_moo_swt_est_scr_mlt_geo_glc_lit_por_bul_heb_chh_arw_hun_igb_tag_cze_sun_jpn_tml_kor_pan_ita_cic_urd_bat_slo_tig_jav_cnt_ctl_bam_spa_gam_bos_rom_mol_grk_qcu_nor_dut_lat_zul_amr_swe_sod_rus_mly_svk_akn_fre_lda_mao_tha_anl_knd_bem_tsn_uzb_prs_ben_azi_ewe_vie_hau_ses_tsw_fbf	-0.74087813323924	-1.78220058121763	0.0779801364808178
891	mlt_mcd_ven_spa_chh_hau_amr_ger_uzb_azi_dgb_jav_xho_ben_rom_bsq_arw_wly_cic_mnd_nor_guj_bem_afr_fbf_urd_fin_yor_ewe_est_swe_tig_geo_por_hin_mol_rus_amh_heb_ukr_hun_swt_mly_svk_tag_jpn_tml_kor_glc_bos_igb_ctl_ind_dut_sid_bat_cnt_bul_zul_krd_owc_pol_scr_fre_ita_qcu_pan_grk_lat_ses_sod_slo_anl_prs_mao_cze_akn_alb_tsn_sun_tha_gam_knd_bam_moo_tur_lit_eng_aze_swa_vie_aeg_dyu_tsw_lda	-0.429570377046866	-1.01988064458243	0.310430869137876
892	amr_guj_yor_hin_mlt_owc_heb_eng_azi_uzb_akn_mao_dgb_fre_svk_bsq_ita_amh_ewe_cnt_krd_lit_bem_pan_fbf_prs_hun_cic_tsn_est_mol_gam_geo_scr_arw_pol_por_sid_anl_rus_fin_ven_bat_spa_jav_jpn_tml_kor_ukr_ger_xho_swe_tag_bul_hau_ind_mnd_nor_moo_cze_aeg_urd_lat_afr_slo_qcu_grk_dut_mcd_swt_tig_glc_chh_rom_mly_bos_bam_alb_lda_sun_tha_sod_knd_tsw_zul_aze_ctl_ben_tur_swa_vie_wly_ses_igb_dyu	-0.0643314682063306	-0.151498981830551	0.879910267316412
893	amh_spa_akn_alb_wly_hau_sid_ita_tur_aze_yor_bat_zul_ger_afr_bsq_guj_aeg_xho_mnd_grk_glc_tsw_lat_ven_cze_hun_dyu_bam_fin_scr_amr_geo_ukr_rom_krd_eng_owc_chh_prs_est_tsn_ind_arw_mao_jpn_tml_kor_urd_svk_fbf_bul_jav_pan_gam_tag_cnt_bos_bem_slo_anl_ben_mcd_ctl_fre_qcu_hin_rus_dut_ewe_sod_nor_heb_mol_mly_swe_swt_por_swa_sun_tha_tig_knd_lda_igb_azi_pol_lit_uzb_ses_vie_mlt_cic_moo_dgb	0.029246140391334	0.0689043573751526	0.945213686842541
894	sod_nor_dyu_alb_hau_heb_owc_ita_tur_azi_akn_ind_bam_slo_mcd_bsq_prs_sid_moo_mnd_grk_rom_ven_bul_fbf_spa_fin_cic_ses_est_ben_amh_geo_urd_rus_ctl_scr_tig_mlt_svk_hun_swt_jav_bos_mao_jpn_knd_kor_dut_guj_ewe_fre_mly_eng_wly_sun_cnt_lat_lda_ukr_gam_lit_ger_por_glc_qcu_hin_swe_arw_bem_amr_pan_anl_pol_tag_krd_yor_mol_dgb_bat_tha_chh_tml_xho_swa_aze_afr_cze_uzb_tsw_vie_aeg_tsn_igb_zul	0.424515856371268	1.00084916859405	0.31949676212674
895	amh_rom_dgb_lat_sid_hau_mlt_hin_aze_azi_moo_ind_dyu_ukr_lit_bsq_cze_wly_ven_cnt_grk_glc_lda_swe_swa_mol_fin_ses_tsn_hun_svk_gam_geo_ita_ctl_ger_mcd_amr_sod_pan_est_bem_bat_ben_mao_jpn_knd_kor_nor_rus_xho_bos_jav_pol_tig_tag_mnd_guj_swt_alb_chh_spa_krd_por_scr_qcu_arw_prs_urd_zul_aeg_dut_anl_eng_mly_slo_fbf_bul_cic_sun_tha_owc_tml_ewe_akn_uzb_afr_fre_tur_yor_vie_heb_igb_bam_tsw	-0.47369487545225	-1.12725653509674	0.262534078746084
896	owc_rus_bam_ger_anl_chh_heb_dut_azi_uzb_akn_tag_swa_lit_lat_bsq_grk_amh_igb_cnt_guj_slo_ewe_scr_tsw_por_est_dgb_fbf_fin_arw_mlt_geo_svk_bos_rom_ben_gam_sid_ctl_hun_xho_ind_krd_mly_jpn_tml_kor_mol_nor_moo_urd_jav_bul_aeg_bat_mnd_mcd_tsn_pol_sod_alb_eng_spa_glc_qcu_afr_ita_prs_ses_wly_pan_tig_hin_sun_swe_yor_ukr_lda_mao_tha_amr_knd_bem_zul_tur_fre_cze_aze_swt_vie_hau_cic_ven_dyu	0.599718468153503	1.41783642223209	0.159580490057691
897	heb_eng_dyu_slo_mlt_hau_amr_grk_azi_aze_tsn_sun_dgb_ita_krd_bsq_ger_anl_swa_mnd_urd_por_bam_dut_fbf_swe_fin_swt_zul_est_bul_aeg_geo_ctl_hin_cze_ukr_owc_sid_fre_hun_bem_ind_lat_mly_jpn_knd_kor_arw_nor_igb_rus_bat_rom_sod_jav_cnt_mcd_tsw_pan_wly_spa_glc_alb_svk_qcu_afr_scr_guj_yor_chh_prs_tig_bos_mao_mol_moo_lit_ewe_tag_tha_gam_tml_cic_xho_tur_pol_ben_uzb_lda_vie_amh_ses_akn_ven	-0.518051561637872	-1.23222652663122	0.220970750257231
898	mlt_cze_swt_eng_tig_wly_owc_bul_tur_uzb_akn_mly_cic_por_slo_bsq_fre_sid_tsn_mnd_lit_ukr_tsw_mcd_fbf_ita_hun_zul_igb_est_lat_amr_geo_bos_nor_rom_ben_chh_hau_afr_fin_dgb_ind_rus_mao_jpn_tml_kor_hin_krd_yor_ctl_jav_scr_amh_bat_cnt_dut_moo_mol_aeg_svk_pan_alb_spa_qcu_prs_urd_grk_bam_gam_arw_anl_guj_tag_pol_ewe_swe_ven_sun_tha_heb_knd_bem_dyu_azi_glc_ger_aze_xho_vie_sod_lda_swa_ses	-0.201882413168071	-0.476690499808648	0.634700686802228
899	hau_grk_ewe_urd_owc_heb_aeg_krd_tur_uzb_cic_jav_igb_svk_nor_bsq_arw_chh_zul_cnt_bul_ger_fbf_spa_bam_rus_hun_moo_yor_fin_prs_wly_geo_afr_bos_lit_ita_amh_mlt_ctl_est_tsn_mly_pan_ind_jpn_knd_kor_cze_slo_bem_ukr_sun_glc_sod_tag_mnd_swe_lda_alb_tig_hin_lat_fre_mcd_qcu_dut_mol_pol_tsw_gam_por_anl_scr_mao_guj_swt_ben_akn_bat_tha_sid_tml_ven_swa_aze_rom_eng_azi_dgb_vie_amr_xho_dyu_ses	-0.902601950119288	-2.18808747805315	0.0311689291328884
900	wly_mcd_cic_eng_amr_gam_tig_svk_aze_azi_ven_bat_igb_mol_glc_bsq_prs_heb_tsw_cnt_guj_spa_dyu_afr_yor_krd_fin_tsn_zul_hun_slo_sod_geo_scr_nor_urd_lat_mlt_chh_bul_est_lda_jav_bos_mly_jpn_tml_kor_arw_ukr_xho_lit_sun_rus_sid_tag_mnd_swe_fbf_pol_anl_alb_ita_cze_hin_qcu_ben_rom_grk_dgb_owc_pan_hau_ger_ind_dut_swa_ctl_moo_mao_tha_amh_knd_bam_swt_tur_fre_por_uzb_ses_vie_aeg_ewe_bem_akn	-0.150312671993135	-0.355127027895091	0.72329855700109
901	heb_cze_lda_hin_amh_anl_sod_alb_tur_azi_igb_sun_ses_arw_svk_bsq_ben_tig_fbf_mnd_ctl_nor_yor_mol_swt_rom_est_ven_dgb_hun_guj_amr_geo_pan_swe_fre_lat_owc_mlt_ger_fin_swa_mly_scr_mao_jpn_knd_kor_prs_mcd_akn_rus_jav_dut_aeg_bat_cnt_pol_zul_lit_sid_spa_glc_bul_ita_qcu_afr_ukr_bos_moo_chh_por_hau_krd_ind_slo_tsw_urd_dyu_tag_tha_gam_tml_bem_bam_aze_eng_grk_uzb_cic_vie_wly_tsn_ewe_xho	0.0328012779193279	0.0772029377311724	0.938627957622016
[truncated: 99 more rows]
