# Supplementary material for: Future Tense and Economic Decisions: Controlling for Cultural Evolution
Source: PLoS One. 2015 Jul 17;10(7):e0132145. doi: 10.1371/journal.pone.0132145 (PMC4506144; doi:10.1371/journal.pone.0132145)
Supplement: S8 Appendix — See README files within the various sub-folders. (ZIP) [file pone.0132145.s008.zip › S3_Code/Residuals_new/PGLS/PermuteResults/permute_B_SavingsWITHINFAM_30000.csv]

	ftr	r	t	p
1	gam_urd_bam_afr_amr_tig_sid_arw_uzb_azi_bem_sun_ses_mol_alb_bsq_slo_chh_fbf_cnt_hin_scr_igb_pol_cic_dut_fin_zul_dgb_hun_cze_mlt_geo_fre_prs_ukr_ctl_anl_wly_rom_est_ven_tag_ita_jav_jpn_knd_kor_grk_bul_xho_por_mao_pan_sod_bat_mnd_lit_yor_krd_amh_guj_lat_eng_ger_qcu_rus_swe_svk_swa_aeg_ben_hau_mcd_mly_glc_dyu_spa_swt_ind_tha_heb_tml_tsn_ewe_aze_bos_nor_tur_tsw_vie_owc_moo_lda_akn	-0.132280699472273	-0.312145506056859	0.755628720156916
2	mlt_glc_bem_prs_owc_amh_wly_dut_azi_uzb_swt_bat_tsn_bul_ukr_bsq_spa_tig_xho_mnd_mcd_afr_igb_ben_dgb_mol_hun_ewe_bam_fin_slo_gam_geo_grk_rus_ger_guj_heb_hau_nor_est_akn_tag_lit_jav_jpn_tml_kor_fre_lat_ses_ita_sun_cze_sod_mao_cnt_svk_cic_eng_chh_scr_urd_krd_ctl_qcu_bos_alb_hin_tsw_amr_rom_sid_swe_mly_arw_swa_por_moo_ind_tha_aeg_knd_dyu_lda_aze_pan_pol_tur_zul_vie_anl_yor_fbf_ven	-0.495143629832898	-1.17997469636615	0.24101975920602
3	sod_hin_ses_afr_anl_gam_heb_por_azi_aze_dgb_tag_dyu_pol_guj_bsq_nor_chh_yor_cnt_svk_krd_igb_ita_bam_bul_hun_fbf_tsw_est_dut_amh_geo_arw_glc_swe_fre_tig_wly_urd_fin_ven_bat_lat_sun_jpn_knd_kor_eng_bos_bem_pan_ind_ukr_amr_jav_mnd_ben_swa_alb_mlt_cze_ger_rus_mcd_qcu_spa_grk_scr_moo_sid_ctl_hau_rom_mao_mol_cic_lit_zul_mly_tha_owc_tml_swt_tsn_tur_slo_prs_uzb_xho_vie_aeg_lda_akn_ewe	-0.444302062951633	-1.05523847005783	0.294049945659128
4	tig_ben_ewe_mcd_aeg_amh_mlt_bul_tur_uzb_moo_tag_igb_ger_nor_bsq_bos_hau_bam_mnd_rom_fre_swt_spa_ven_eng_hun_dyu_yor_est_prs_amr_geo_pol_swe_alb_svk_sod_owc_krd_fin_fbf_mly_hin_mao_jpn_tml_kor_por_dut_tsw_pan_jav_lit_wly_sun_cnt_scr_dgb_cze_gam_afr_slo_ukr_urd_qcu_lat_ctl_guj_akn_anl_mol_heb_grk_bat_glc_lda_rus_xho_ind_tha_sid_knd_cic_tsn_azi_ita_arw_aze_ses_vie_chh_swa_bem_zul	0.44827014136618	1.0580188746907	0.292787258115471
5	wly_lat_fbf_spa_anl_amh_gam_fre_azi_tur_moo_ind_zul_scr_ctl_bsq_hin_hau_lda_mnd_lit_ukr_ses_slo_igb_rus_hun_bem_cic_est_bul_tig_geo_nor_ita_bos_mcd_heb_aeg_svk_fin_tsn_jav_guj_tag_jpn_tml_kor_por_mol_dgb_pan_mao_arw_amr_bat_cnt_glc_bam_rom_mlt_dut_urd_prs_ger_qcu_alb_grk_swe_akn_chh_cze_sod_afr_mly_eng_ven_krd_xho_sun_tha_owc_knd_dyu_yor_uzb_ben_pol_aze_ewe_vie_sid_tsw_swt_swa	0.0277281772116482	0.0652827289421556	0.948089020800565
6	owc_ita_tsn_afr_chh_amr_gam_mcd_tur_aze_moo_mly_lda_dut_pan_bsq_ger_aeg_akn_mnd_swe_svk_dyu_cze_bam_spa_hun_fbf_cic_fin_lat_heb_geo_mol_bul_prs_hin_sid_mlt_ben_est_swa_tag_grk_mao_jpn_tml_kor_scr_slo_xho_urd_ind_por_tig_sun_cnt_eng_zul_arw_hau_krd_rus_alb_nor_qcu_ctl_ukr_glc_bem_sod_guj_anl_bos_jav_pol_ewe_rom_ses_bat_tha_amh_knd_dgb_ven_azi_lit_fre_uzb_yor_vie_wly_igb_tsw_swt	0.0406117261228851	0.0955515050415961	0.924082373067677
7	tig_arw_tsw_spa_aeg_sod_anl_glc_tur_aze_tsn_tag_ven_mol_grk_bsq_lit_mlt_dgb_cnt_lat_hin_bem_mcd_dyu_alb_est_swa_ewe_fin_ukr_amr_geo_slo_krd_por_fre_heb_wly_svk_hun_fbf_mao_ben_bat_jpn_tml_kor_rom_ger_ses_guj_mly_rus_sid_jav_mnd_ctl_lda_pol_owc_eng_swe_scr_nor_qcu_dut_bos_urd_swt_gam_pan_hau_cze_ind_prs_moo_ita_xho_sun_tha_chh_knd_akn_yor_azi_bul_afr_uzb_zul_vie_amh_cic_igb_bam	-0.378538546736653	-0.899675277902491	0.370616754326277
8	anl_arw_ses_dut_chh_sid_owc_glc_uzb_aze_zul_sun_tsn_ita_pan_bsq_svk_gam_ven_mnd_mcd_guj_moo_hin_bem_krd_est_cic_xho_fin_eng_heb_geo_nor_bos_bul_ger_tig_wly_ben_hun_fbf_bat_rus_jav_jpn_tml_kor_por_afr_igb_pol_tag_urd_hau_ind_cnt_ctl_yor_grk_mlt_scr_prs_lat_lit_qcu_slo_alb_ukr_lda_aeg_mol_amh_swe_mly_spa_bam_rom_dgb_mao_tha_amr_knd_swt_tsw_azi_fre_cze_tur_dyu_vie_sod_ewe_akn_swa	-0.263568320728442	-0.623203907253112	0.534675914484352
9	sid_pan_bem_arw_sod_gam_amh_lat_aze_azi_tsw_mao_dgb_bul_swe_bsq_ctl_owc_xho_cnt_eng_mol_dyu_hin_akn_rus_est_yor_cic_hun_scr_heb_geo_spa_krd_dut_ita_wly_tig_lit_fin_moo_mly_ukr_ind_jpn_tml_kor_alb_slo_swt_cze_tag_prs_hau_jav_mnd_por_ses_pol_mlt_guj_bos_glc_grk_qcu_fre_svk_urd_fbf_amr_afr_chh_mcd_bat_ger_ewe_nor_igb_sun_tha_aeg_knd_lda_tsn_uzb_ben_rom_tur_swa_vie_anl_zul_ven_bam	-0.182680873001815	-0.431375746036597	0.667193507914625
10	tig_swe_dgb_ben_heb_sid_sod_por_azi_aze_swa_mly_dyu_hin_spa_bsq_bul_aeg_tsn_cnt_urd_fre_ven_pol_moo_mcd_fin_ewe_lda_hun_cze_amr_geo_pan_ukr_lit_nor_gam_chh_glc_est_akn_jav_slo_tag_jpn_tml_kor_grk_svk_bem_alb_bat_rom_wly_sun_mnd_rus_cic_krd_hau_ita_bos_lat_mol_qcu_prs_arw_scr_swt_amh_afr_mlt_guj_ind_ctl_yor_eng_fbf_mao_tha_owc_knd_ses_xho_uzb_dut_ger_tur_tsw_vie_anl_igb_bam_zul	-0.0235305503935315	-0.0554870777712694	0.955869456151873
11	hau_ctl_dgb_ukr_sod_tig_amr_slo_tur_uzb_yor_ind_ven_bos_fre_bsq_lit_wly_lda_cnt_ben_rom_akn_ita_igb_cze_est_zul_moo_fin_svk_heb_geo_swe_por_pol_glc_owc_aeg_pan_hun_fbf_bat_grk_mao_jpn_knd_kor_mcd_urd_ses_arw_sun_hin_gam_mly_mnd_mol_tsw_dut_sid_prs_spa_krd_afr_qcu_guj_lat_scr_ewe_amh_alb_mlt_bul_tag_ger_dyu_nor_cic_jav_tha_anl_tml_swa_bam_aze_eng_rus_azi_tsn_vie_chh_xho_bem_swt	-0.792739842961411	-1.90892105047507	0.059355674659228
12	hau_hin_bem_dut_tig_amr_owc_lit_tur_uzb_igb_sun_bam_cze_bul_bsq_lat_aeg_ses_mnd_krd_eng_dyu_guj_moo_rom_fin_swa_zul_hun_arw_mlt_geo_por_prs_swe_urd_wly_gam_slo_est_fbf_mao_pol_jav_jpn_tml_kor_alb_ukr_tsn_glc_ind_fre_anl_mly_cnt_afr_swt_ctl_sid_nor_bos_scr_mcd_qcu_ben_ger_spa_yor_amh_mol_sod_pan_bat_svk_cic_grk_ewe_tag_tha_chh_knd_xho_ven_aze_rus_ita_azi_dgb_vie_heb_akn_tsw_lda	-0.633053058801109	-1.51422130274654	0.133361033790432
13	amh_swe_swa_bul_sid_anl_tig_pan_uzb_tur_zul_jav_ven_lat_ukr_bsq_ita_amr_akn_cnt_fre_dut_tsw_ben_tsn_glc_fin_lda_fbf_est_afr_chh_geo_prs_rom_arw_scr_aeg_heb_spa_hun_cic_tag_guj_mly_jpn_knd_kor_mcd_svk_xho_slo_mao_lit_wly_bat_mnd_urd_bem_bos_sod_pol_ger_mol_ctl_qcu_hin_cze_alb_dyu_owc_rus_gam_nor_ind_por_moo_krd_dgb_sun_tha_mlt_tml_yor_bam_azi_eng_grk_aze_swt_vie_hau_ewe_ses_igb	-0.512166409062546	-1.21925230744226	0.225831828665589
14	mlt_grk_ewe_ukr_gam_tig_sod_mcd_uzb_aze_xho_mly_akn_scr_krd_bsq_ita_owc_swa_mnd_lit_afr_ses_fre_dyu_cze_fin_moo_dgb_est_eng_anl_geo_alb_bul_rus_slo_sid_chh_ben_hun_tsw_sun_prs_jav_jpn_knd_kor_pol_hin_fbf_urd_tag_bos_amr_bat_cnt_glc_bam_rom_amh_spa_guj_por_nor_qcu_dut_lat_pan_igb_heb_mol_aeg_ger_mao_ctl_cic_svk_swt_ind_tha_hau_tml_tsn_lda_azi_arw_swe_tur_yor_vie_wly_ven_bem_zul	-0.0239641279909557	-0.0564404696358726	0.955112001466043
15	amh_arw_bam_mol_sid_tig_amr_grk_tur_azi_fbf_bat_swa_swe_glc_bsq_eng_heb_dgb_mnd_afr_urd_ewe_ben_akn_ita_fin_yor_swt_est_slo_hau_geo_dut_ger_mcd_rus_owc_aeg_pan_hun_lda_jav_krd_mao_jpn_tml_kor_pol_ukr_moo_ctl_mly_bul_wly_tag_cnt_lat_dyu_rom_anl_fre_hin_scr_cze_qcu_alb_bos_svk_xho_sod_lit_gam_spa_ind_prs_tsn_guj_tsw_sun_tha_mlt_knd_igb_ses_uzb_por_nor_aze_ven_vie_chh_bem_cic_zul	-0.474415478688947	-1.12755427173468	0.262408902237832
16	sid_slo_fbf_swe_amh_mlt_wly_pol_azi_aze_bam_bat_cic_prs_arw_bsq_krd_amr_tsn_mnd_svk_ctl_xho_fre_yor_spa_fin_ses_dyu_hun_pan_tig_geo_dut_ger_ita_nor_anl_owc_hin_est_zul_mao_glc_jav_jpn_tml_kor_mcd_lit_swa_scr_mly_lat_chh_ind_cnt_eng_lda_ukr_hau_grk_bos_por_mol_qcu_rus_bul_rom_ven_gam_ben_heb_urd_tag_cze_akn_afr_moo_sun_tha_aeg_knd_igb_dgb_uzb_alb_guj_tur_tsw_vie_sod_bem_swt_ewe	-0.25859512301846	-0.610970357882374	0.542709622532962
17	gam_afr_fbf_pan_amh_mlt_aeg_mol_azi_tur_yor_bat_ses_rom_bul_bsq_ger_amr_swa_mnd_glc_ctl_dyu_arw_igb_grk_est_tsw_lda_fin_alb_owc_geo_cze_slo_fre_prs_heb_tig_urd_hun_ewe_mly_por_jav_jpn_knd_kor_ben_ita_dgb_lat_tag_swe_anl_ind_cnt_pol_swt_spa_hau_svk_bos_ukr_eng_qcu_guj_nor_krd_xho_sod_hin_sid_mcd_mao_lit_cic_dut_bem_sun_tha_chh_tml_akn_bam_uzb_rus_scr_aze_ven_vie_wly_moo_zul_tsn	0.319465053338468	0.752868495354025	0.453430501449154
18	wly_prs_tsn_guj_heb_chh_owc_ita_uzb_tur_fbf_mly_moo_scr_mol_bsq_afr_aeg_lda_mnd_nor_alb_swa_fre_swt_arw_hun_yor_tsw_est_urd_sid_geo_hin_ger_ctl_ukr_anl_gam_svk_fin_ven_mao_krd_bat_jpn_knd_kor_bul_slo_ewe_spa_sun_rus_hau_jav_cnt_lat_zul_pan_amr_mcd_glc_lit_swe_qcu_cze_eng_bos_cic_amh_ben_tig_rom_tag_grk_bam_pol_igb_ind_tha_sod_tml_akn_ses_aze_por_dut_azi_bem_vie_mlt_xho_dyu_dgb	0.00591572039082227	0.0139367388534765	0.988910305610573
19	tig_hin_tsw_lat_amr_hau_sid_lit_aze_tur_igb_mao_dyu_ctl_mol_bsq_glc_gam_lda_cnt_fre_ita_ven_mcd_moo_urd_fin_ewe_zul_est_swe_heb_geo_guj_pan_prs_nor_chh_wly_afr_hun_ses_sun_cze_tag_jpn_tml_kor_rom_bos_yor_svk_bat_krd_mlt_mly_mnd_spa_fbf_rus_amh_slo_eng_ger_por_qcu_arw_alb_ukr_xho_aeg_scr_sod_dut_jav_grk_tsn_ben_akn_ind_tha_anl_knd_swt_dgb_azi_bul_pol_uzb_swa_vie_owc_bem_bam_cic	0.12308546368871	0.289684850050198	0.772702209067475
20	owc_svk_lda_hin_heb_tig_wly_rus_azi_aze_ewe_mly_moo_bos_ger_bsq_rom_amr_ses_cnt_prs_bul_cic_guj_fbf_pan_hun_ven_bam_fin_ben_anl_geo_por_ctl_slo_pol_hau_amh_nor_est_tsn_mao_krd_tag_jpn_knd_kor_afr_ita_bem_mcd_sun_urd_sod_bat_mnd_mol_zul_eng_sid_cze_lit_alb_dut_qcu_swe_spa_grk_swa_aeg_fre_gam_glc_jav_ukr_xho_arw_igb_ind_tha_mlt_tml_dgb_dyu_uzb_lat_scr_tur_yor_vie_chh_tsw_akn_swt	-0.30035252823683	-0.711640391008303	0.478468780485278
21	heb_fre_ewe_bul_sid_aeg_gam_grk_azi_aze_xho_tag_bam_eng_nor_bsq_lat_anl_zul_mnd_spa_ctl_moo_ita_tsw_dut_est_igb_ses_hun_por_hau_geo_alb_rus_svk_ben_owc_amh_scr_fin_tsn_jav_hin_mao_jpn_knd_kor_swe_ger_yor_krd_mly_mcd_wly_sun_cnt_slo_dgb_ukr_mlt_lit_arw_glc_cze_qcu_urd_pol_afr_bem_chh_guj_sod_rom_bat_bos_lda_pan_cic_ind_tha_tig_tml_dyu_swa_uzb_prs_mol_tur_akn_vie_amr_fbf_ven_swt	-0.276286135391545	-0.652709344038666	0.51555390224862
22	chh_ctl_zul_guj_aeg_sod_sid_ger_aze_azi_yor_bat_ewe_dut_slo_bsq_pan_anl_bam_mnd_hin_ukr_bem_afr_swt_svk_hun_dyu_akn_est_rus_amh_geo_cze_grk_glc_urd_tig_gam_ben_fin_ses_mly_prs_ind_jpn_tml_kor_krd_pol_fbf_lat_jav_bul_heb_mao_cnt_arw_moo_fre_amr_bos_eng_por_scr_qcu_ita_mcd_alb_igb_owc_rom_wly_mol_tag_swe_lda_lit_swa_sun_tha_hau_knd_dgb_ven_uzb_nor_spa_tur_tsn_vie_mlt_tsw_cic_xho	0.281611887037953	0.662404292814911	0.509350396183717
23	chh_ita_bam_swe_tig_mlt_anl_glc_uzb_azi_bem_mly_tsn_mcd_eng_bsq_cze_sod_moo_cnt_por_krd_xho_ctl_yor_rus_fin_tsw_lda_hun_grk_sid_geo_bul_ukr_scr_slo_heb_amh_prs_est_dgb_mao_urd_sun_jpn_knd_kor_guj_fre_ven_svk_jav_ger_wly_bat_mnd_afr_fbf_ben_aeg_dut_lat_nor_alb_qcu_mol_arw_spa_ses_hau_hin_owc_pol_tag_lit_cic_pan_dyu_ind_tha_gam_tml_akn_swa_tur_rom_bos_aze_igb_vie_amr_swt_zul_ewe	-0.091380037323464	-0.215605526592751	0.829767402244736
24	gam_eng_swa_ita_sod_heb_anl_guj_uzb_azi_xho_sun_dyu_dut_urd_bsq_fre_tig_igb_mnd_bos_glc_ven_ger_tsn_lat_hun_ses_ewe_est_nor_aeg_geo_spa_alb_svk_arw_mlt_sid_grk_fin_moo_ind_bul_mao_jpn_knd_kor_mol_pol_cic_pan_mly_hin_chh_bat_cnt_slo_dgb_por_amr_swe_prs_cze_ukr_qcu_ben_ctl_rus_akn_owc_afr_amh_rom_tag_scr_bem_krd_yor_jav_tha_hau_tml_lda_swt_aze_mcd_lit_tur_bam_vie_wly_zul_fbf_tsw	-0.57944276662864	-1.38317082440057	0.169924161357053
25	sod_ben_dyu_prs_anl_mlt_heb_glc_aze_uzb_yor_sun_dgb_rom_swe_bsq_alb_hau_bem_mnd_grk_arw_akn_pan_zul_bul_hun_tsn_xho_fin_ukr_chh_geo_nor_guj_slo_rus_tig_aeg_krd_est_swt_bat_ctl_ind_jpn_knd_kor_afr_cze_fbf_spa_mly_mcd_sid_mao_cnt_bos_tsw_ger_gam_lat_eng_svk_dut_qcu_lit_ita_mol_lda_amh_pol_wly_hin_jav_fre_ses_por_moo_tag_tha_owc_tml_bam_swa_tur_scr_urd_azi_cic_vie_amr_ven_ewe_igb	-0.88070280662403	-2.1326228678393	0.0355897445245039
26	sod_dut_cic_fre_amr_sid_owc_urd_aze_tur_ven_mly_swa_swe_alb_bsq_cze_aeg_bam_cnt_grk_ctl_ewe_pan_dgb_hin_fin_ses_tsw_est_rom_wly_geo_glc_mol_krd_guj_heb_amh_ben_hun_yor_mao_nor_ind_jpn_knd_kor_ita_rus_xho_lit_jav_pol_tig_tag_mnd_bos_tsn_ukr_gam_prs_mcd_scr_lat_qcu_ger_arw_eng_fbf_hau_bul_mlt_svk_sun_spa_lda_por_dyu_bat_tha_chh_tml_akn_zul_uzb_slo_afr_azi_igb_vie_anl_moo_bem_swt	-0.0871865917300554	-0.205403792519457	0.837705590337882
27	heb_alb_swa_ger_aeg_hau_anl_por_azi_tur_ven_mao_bam_bos_nor_bsq_hin_amh_yor_mnd_guj_lat_tsw_mol_swt_pol_fin_xho_fbf_est_dut_sid_geo_krd_afr_spa_swe_mlt_wly_urd_hun_bem_sun_ita_ind_jpn_knd_kor_ctl_rom_dyu_scr_bat_svk_tig_tag_cnt_arw_akn_rus_chh_fre_ben_cze_prs_qcu_glc_ukr_bul_dgb_gam_pan_amr_mcd_jav_slo_tsn_eng_ses_mly_tha_owc_tml_zul_igb_uzb_lit_grk_aze_lda_vie_sod_ewe_moo_cic	0.0697456035555997	0.164055919838742	0.870043143687321
28	chh_ctl_dgb_krd_tig_amr_sid_eng_uzb_aze_xho_ind_fbf_dut_glc_bsq_scr_sod_bam_mnd_urd_guj_tsn_svk_ses_bos_hun_zul_swa_est_pol_mlt_geo_grk_bul_mcd_lat_amh_aeg_por_fin_yor_tag_alb_mao_jpn_tml_kor_lit_slo_ewe_nor_jav_pan_anl_sun_cnt_prs_igb_arw_wly_ger_fre_spa_ben_qcu_afr_rus_ita_moo_owc_ukr_heb_swe_mly_mol_ven_cze_swt_bat_tha_gam_knd_dyu_akn_azi_hin_rom_tur_bem_vie_hau_lda_cic_tsw	0.369831502344974	0.870073045064329	0.386500697768905
29	chh_ctl_moo_afr_sid_anl_hau_krd_tur_azi_lda_bat_bam_hin_bos_bsq_ukr_sod_tsn_mnd_ita_prs_ewe_mol_zul_slo_hun_ses_akn_fin_ger_heb_geo_fre_lat_alb_eng_owc_mlt_pan_est_igb_mly_scr_tag_jpn_knd_kor_mcd_ben_fbf_pol_mao_guj_aeg_jav_cnt_lit_dyu_swe_tig_spa_dut_bul_grk_qcu_por_rom_arw_yor_amh_urd_wly_nor_ind_svk_tsw_cze_swa_sun_tha_amr_tml_cic_bem_aze_glc_rus_uzb_swt_vie_gam_xho_ven_dgb	-0.262300820774993	-0.620728497770645	0.536296570322535
30	gam_lat_xho_fre_heb_amr_chh_nor_uzb_tur_swa_jav_tsn_guj_urd_bsq_pol_sod_swt_cnt_por_cze_dyu_mcd_ses_ukr_est_fbf_ewe_fin_scr_tig_geo_ctl_rus_spa_grk_amh_sid_lit_hun_bem_ind_eng_mao_jpn_tml_kor_mol_bos_lda_arw_mly_slo_mlt_tag_mnd_rom_zul_bul_wly_pan_glc_krd_ben_qcu_svk_ita_hin_moo_anl_afr_aeg_swe_bat_prs_dgb_dut_akn_sun_tha_hau_knd_tsw_yor_azi_ger_alb_aze_bam_vie_owc_cic_ven_igb	0.993944520685263	2.38962098347209	0.0188834740419103
31	aeg_rom_ven_spa_amh_wly_amr_swe_tur_azi_zul_tag_ewe_glc_hin_bsq_arw_anl_igb_cnt_bos_ita_moo_lit_xho_nor_hun_cic_swa_fin_krd_gam_geo_urd_ben_eng_lat_mlt_owc_dut_est_tsw_mao_cze_mly_jpn_tml_kor_fre_pan_dgb_prs_ind_bul_chh_bat_mnd_alb_bam_afr_tig_pol_mcd_mol_guj_qcu_scr_svk_grk_tsn_heb_slo_sod_por_sun_ger_lda_ctl_dyu_jav_tha_hau_knd_yor_fbf_aze_rus_ukr_uzb_bem_vie_sid_swt_akn_ses	-0.275500843996195	-0.650940994239433	0.516689698490634
32	aeg_alb_fbf_rus_anl_amh_sid_nor_azi_uzb_swt_tag_lda_mol_fre_bsq_lit_hau_ewe_cnt_afr_arw_tsn_por_tsw_cze_est_ven_bem_fin_lat_chh_geo_hin_glc_mcd_krd_mlt_tig_urd_hun_swa_jav_slo_mao_jpn_knd_kor_scr_ger_igb_eng_sun_rom_gam_ind_mnd_ukr_zul_pan_heb_dut_ita_bul_spa_qcu_bos_ben_svk_akn_amr_prs_sod_swe_bat_ctl_yor_guj_ses_mly_tha_wly_tml_bam_dyu_aze_grk_pol_tur_dgb_vie_owc_cic_xho_moo	0.421551959313562	0.994199527284395	0.32270549955777
33	heb_bul_lda_nor_amr_aeg_owc_mcd_azi_aze_fbf_tag_ven_mol_urd_bsq_glc_tig_cic_mnd_slo_arw_bam_alb_bem_guj_fin_dyu_swa_hun_pol_mlt_geo_cze_fre_ben_prs_chh_gam_rus_est_akn_sun_eng_mly_jpn_knd_kor_hin_lat_moo_afr_mao_krd_sod_bat_cnt_scr_dgb_lit_hau_spa_pan_bos_ctl_qcu_ger_svk_rom_ewe_sid_swe_anl_ita_jav_por_tsw_ukr_xho_ind_tha_wly_tml_igb_zul_tur_grk_dut_uzb_tsn_vie_amh_yor_swt_ses	0.265746811794002	0.625664592519392	0.53306739079967
34	heb_dut_yor_ben_amr_sid_anl_ger_azi_uzb_cic_tag_xho_bul_ita_bsq_ukr_mlt_akn_cnt_fre_krd_ewe_lat_ven_afr_est_dyu_ses_fin_cze_amh_geo_prs_eng_slo_hin_tig_sod_spa_hun_bem_jav_pan_mao_jpn_tml_kor_swe_mcd_swa_por_bat_scr_wly_mly_mnd_ctl_swt_glc_owc_mol_rom_lit_guj_qcu_nor_svk_bos_zul_gam_pol_chh_grk_sun_alb_igb_arw_lda_ind_tha_hau_knd_moo_bam_aze_rus_urd_tur_tsn_vie_aeg_tsw_fbf_dgb	-0.533632072607412	-1.27031910949366	0.207139884108449
35	owc_ben_ewe_ukr_wly_sod_gam_krd_uzb_tur_igb_ind_ses_svk_glc_bsq_dut_mlt_yor_mnd_ctl_spa_cic_grk_zul_cze_fin_swt_lda_hun_guj_chh_geo_rom_pol_bul_pan_hau_aeg_ita_est_moo_sun_lat_mao_jpn_tml_kor_afr_fre_dgb_hin_jav_por_amr_tag_cnt_scr_fbf_mcd_sid_swe_urd_eng_lit_qcu_nor_rus_slo_xho_amh_arw_heb_prs_mly_alb_bam_mol_bem_bat_tha_anl_knd_tsw_dyu_aze_ger_bos_azi_akn_vie_tig_swa_ven_tsn	0.206039496244349	0.48448938914623	0.629177696078327
36	chh_fre_tsn_slo_aeg_anl_sod_scr_azi_tur_bem_sun_dgb_prs_por_bsq_hin_hau_bam_cnt_svk_krd_ses_grk_tsw_afr_hun_fbf_xho_est_eng_wly_geo_cze_pol_arw_ger_mlt_amr_swe_fin_igb_mao_ukr_bat_jpn_knd_kor_glc_bos_cic_dut_jav_spa_tig_tag_mnd_urd_zul_ita_amh_ben_alb_pan_nor_qcu_lat_mcd_rus_akn_gam_ctl_heb_guj_mly_rom_moo_bul_ewe_ind_tha_sid_tml_swa_ven_uzb_lit_mol_aze_lda_vie_owc_swt_yor_dyu	-0.0275784586271581	-0.0650350497042493	0.948285687304407
37	tig_svk_ewe_lat_heb_sid_owc_ger_uzb_tur_swa_mao_ses_grk_urd_bsq_ctl_gam_dyu_cnt_lit_bos_tsn_slo_moo_arw_fin_zul_lda_est_hin_mlt_geo_prs_afr_glc_spa_sod_amr_pol_hun_swt_mly_dut_jav_jpn_tml_kor_cze_guj_bam_nor_bat_rom_anl_ind_mnd_swe_fbf_krd_wly_rus_ukr_pan_scr_qcu_alb_ita_por_tsw_amh_mol_aeg_bul_tag_ben_xho_eng_ven_sun_tha_hau_knd_dgb_akn_azi_mcd_fre_aze_cic_vie_chh_igb_yor_bem	0.341770820066086	0.804105481380737	0.42338674238834
38	aeg_scr_xho_slo_amr_gam_sod_rus_tur_uzb_moo_sun_zul_ctl_lat_bsq_fre_tig_yor_mnd_swe_urd_tsw_guj_ven_nor_fin_cic_bem_hun_mol_chh_geo_afr_ita_pol_ben_sid_heb_grk_est_bam_mao_mcd_mly_jpn_knd_kor_arw_cze_ses_prs_ind_krd_owc_jav_cnt_por_ewe_bos_hau_ger_alb_rom_svk_qcu_dut_pan_eng_swa_amh_hin_wly_ukr_bat_lit_akn_bul_dyu_tag_tha_mlt_tml_tsn_fbf_aze_glc_spa_azi_swt_vie_anl_lda_dgb_igb	-0.574284979410098	-1.37000087926604	0.173985076913514
39	owc_mcd_igb_nor_tig_hau_mlt_ger_aze_uzb_bem_ind_tsw_lat_ita_bsq_mol_amr_moo_mnd_lit_swe_fbf_rus_yor_slo_hun_xho_dyu_fin_fre_aeg_geo_ben_por_hin_svk_anl_gam_arw_est_bam_tag_pol_jav_jpn_tml_kor_scr_afr_akn_bul_mly_dut_sid_mao_cnt_grk_swa_pan_sod_glc_rom_prs_ukr_qcu_krd_urd_ctl_cic_chh_bos_amh_eng_bat_alb_ewe_cze_ses_sun_tha_wly_knd_dgb_lda_azi_spa_guj_tur_swt_vie_heb_zul_ven_tsn	-0.431201435099171	-1.02492715971272	0.308056123028864
40	gam_ctl_igb_afr_sod_amh_aeg_slo_azi_tur_swa_ind_fbf_bos_pol_bsq_urd_mlt_ven_cnt_cze_mol_moo_alb_xho_lat_hun_bem_tsw_est_ben_amr_geo_svk_swe_guj_rus_wly_chh_scr_fin_swt_mly_lit_tag_jpn_tml_kor_rom_grk_ewe_krd_mao_spa_hau_sun_mnd_dut_tsn_ukr_sid_bul_arw_ger_mcd_qcu_hin_ita_fre_cic_tig_prs_owc_por_bat_glc_lda_pan_akn_jav_tha_heb_knd_dyu_zul_aze_nor_eng_uzb_ses_vie_anl_dgb_yor_bam	-0.28680717070778	-0.678023529718842	0.499440276290878
41	wly_mol_ewe_ctl_amr_tig_anl_cze_aze_uzb_bam_mly_moo_lit_scr_bsq_bos_sid_lda_cnt_slo_eng_dgb_dut_xho_prs_est_yor_fbf_hun_ukr_sod_geo_lat_krd_mcd_spa_heb_aeg_guj_fin_zul_tag_rus_sun_jpn_tml_kor_glc_alb_igb_bul_bat_ita_gam_mao_mnd_ger_swa_pan_amh_svk_ben_urd_swe_qcu_afr_fre_arw_tsw_mlt_pol_hau_por_jav_nor_ses_grk_cic_ind_tha_chh_knd_swt_akn_tur_hin_rom_azi_bem_vie_owc_tsn_ven_dyu	0.389447584187272	0.918992439245369	0.360476944977071
42	anl_glc_bam_svk_amh_owc_mlt_alb_tur_azi_ses_mao_dyu_rus_dut_bsq_fre_chh_ven_cnt_krd_prs_igb_eng_xho_cze_fin_tsw_dgb_est_mcd_sod_geo_scr_arw_pol_guj_heb_sid_afr_hun_akn_ind_hin_sun_jpn_knd_kor_ger_bul_swa_nor_bat_mol_amr_jav_mnd_pan_moo_slo_wly_grk_ctl_rom_lat_qcu_por_bos_ukr_ewe_aeg_spa_gam_ben_mly_ita_tsn_urd_swt_tag_tha_tig_tml_bem_fbf_aze_swe_lit_uzb_yor_vie_hau_zul_cic_lda	-0.0742437895609382	-0.175070091266143	0.861405151353284
43	tig_ukr_yor_rom_wly_hau_amr_krd_aze_azi_dyu_sun_ses_urd_afr_bsq_lit_owc_cic_cnt_mol_lat_bem_nor_swt_bul_est_zul_lda_hun_pol_sod_geo_slo_dut_alb_scr_aeg_anl_grk_fin_swa_mao_prs_ind_jpn_knd_kor_eng_hin_bam_fre_jav_ben_amh_bat_mnd_cze_akn_pan_chh_spa_ctl_swe_por_qcu_ger_svk_guj_igb_sid_mcd_heb_ita_mly_bos_moo_glc_tsw_tag_tha_gam_tml_fbf_dgb_tur_arw_rus_uzb_tsn_vie_mlt_ewe_xho_ven	-0.908293506328607	-2.20247309117167	0.0301036377744424
44	tig_ctl_dgb_guj_owc_gam_anl_lat_uzb_aze_swt_mao_cic_nor_grk_bsq_eng_amr_ewe_mnd_krd_bos_tsn_hin_ven_fre_hun_igb_xho_est_pol_sid_geo_scr_dut_pan_mcd_aeg_mlt_svk_fin_zul_tag_swe_sun_jpn_tml_kor_rus_cze_ses_mol_ind_ukr_chh_jav_cnt_ger_bam_glc_wly_slo_ben_alb_afr_qcu_bul_spa_urd_tsw_amh_por_hau_ita_bat_prs_akn_rom_moo_mly_tha_sod_knd_lda_fbf_tur_arw_lit_azi_yor_vie_heb_dyu_swa_bem	-0.893439496142588	-2.16522875634614	0.0329293139717512
45	amh_nor_cic_glc_anl_heb_chh_fre_azi_uzb_ven_tag_ses_grk_bos_bsq_hin_amr_akn_mnd_ukr_rom_fbf_ita_xho_lit_hun_swt_ewe_fin_dut_tig_geo_ben_mcd_ctl_ger_aeg_hau_urd_est_dgb_sun_krd_ind_jpn_tml_kor_mol_pol_moo_scr_mly_pan_sid_jav_cnt_svk_igb_rus_sod_guj_cze_bul_slo_qcu_alb_prs_afr_swa_wly_lat_owc_eng_bat_spa_zul_arw_bam_mao_tha_gam_knd_dyu_yor_tur_swe_por_aze_tsw_vie_mlt_bem_lda_tsn	-0.323817572896583	-0.767198212939633	0.444907023571284
46	sod_arw_dyu_bos_anl_amr_gam_por_tur_aze_ses_mly_tsn_ger_scr_bsq_ita_owc_dgb_mnd_lat_cze_yor_prs_ewe_swe_hun_igb_fbf_est_urd_mlt_geo_hin_svk_eng_afr_sid_chh_ben_fin_moo_tag_mcd_sun_jpn_knd_kor_dut_grk_swt_slo_jav_spa_aeg_ind_cnt_alb_ven_ctl_tig_bul_ukr_fre_nor_qcu_pan_krd_mol_bem_hau_lit_heb_rom_mao_guj_xho_glc_tsw_bat_tha_wly_tml_bam_zul_azi_pol_rus_uzb_swa_vie_amh_lda_akn_cic	0.139661801240015	0.328515388981421	0.743260567920362
47	amh_por_swt_dut_anl_chh_sid_scr_aze_azi_ven_ind_swa_ctl_arw_bsq_rus_aeg_dyu_cnt_alb_ita_akn_krd_tsn_eng_est_lda_dgb_hun_svk_wly_geo_nor_lit_bos_pan_amr_owc_cze_fin_xho_jav_mol_mao_jpn_tml_kor_pol_prs_yor_glc_sun_ger_tig_mly_mnd_grk_igb_ben_heb_mcd_lat_afr_urd_qcu_slo_ukr_fre_ses_gam_bul_sod_swe_bat_rom_zul_spa_fbf_tag_tha_mlt_knd_cic_tsw_uzb_hin_guj_tur_bem_vie_hau_moo_bam_ewe	-0.355555093285686	-0.84236550314934	0.401744494823612
48	hau_ita_dgb_ctl_owc_sid_amr_scr_azi_aze_swt_sun_fbf_swe_rom_bsq_arw_amh_igb_mnd_fre_grk_ewe_guj_tsw_mol_hun_moo_dyu_est_rus_mlt_geo_ger_por_pol_svk_gam_aeg_eng_fin_cic_jav_pan_ind_jpn_tml_kor_hin_spa_akn_afr_mly_glc_tig_tag_cnt_prs_lda_slo_sod_bul_dut_cze_lat_qcu_lit_mcd_ukr_tsn_heb_krd_anl_nor_mao_bos_ven_ben_ses_bat_tha_chh_knd_xho_yor_tur_alb_urd_uzb_bam_vie_wly_bem_swa_zul	-0.0930934124040875	-0.219546954007324	0.826705168245915
49	heb_spa_dyu_prs_owc_aeg_amr_por_tur_azi_zul_tag_xho_cze_swe_bsq_bos_wly_cic_cnt_ctl_ben_swt_urd_bam_pol_hun_ewe_akn_est_glc_hau_geo_krd_afr_pan_alb_sid_anl_dut_fin_lda_bat_mcd_mao_jpn_knd_kor_scr_nor_ven_svk_sun_rus_tig_jav_mnd_guj_tsw_slo_mlt_hin_eng_bul_ita_qcu_fre_ukr_rom_ses_amh_mol_chh_ger_ind_grk_swa_lit_bem_mly_tha_sod_tml_dgb_tsn_uzb_arw_lat_aze_fbf_vie_gam_yor_moo_igb	-0.762851859367063	-1.83382520746634	0.069878181567999
50	sid_glc_lda_pol_amr_anl_heb_dut_azi_tur_bem_bat_tsw_ben_scr_bsq_nor_gam_yor_cnt_slo_bos_xho_krd_fbf_spa_hun_ses_swa_fin_por_mlt_geo_lit_ctl_rus_alb_tig_aeg_mol_est_tsn_sun_pan_mly_jpn_knd_kor_mcd_lat_moo_ukr_mao_fre_owc_ind_mnd_ita_ven_afr_amh_prs_svk_ger_grk_qcu_arw_cze_swe_akn_chh_urd_sod_bul_jav_eng_dyu_guj_swt_tag_tha_wly_tml_ewe_igb_aze_rom_hin_uzb_bam_vie_hau_zul_cic_dgb	-0.733423298319792	-1.76108772451287	0.0815104447363636
51	anl_mcd_yor_pan_heb_chh_amh_prs_azi_aze_xho_ind_zul_rus_ctl_bsq_por_owc_cic_mnd_urd_lat_swa_krd_fbf_swe_hun_bam_swt_fin_ben_mlt_geo_scr_glc_mol_eng_tig_amr_slo_est_akn_mly_afr_jav_jpn_tml_kor_dut_spa_ses_nor_mao_lit_sid_bat_cnt_grk_ven_ukr_hau_alb_svk_arw_fre_qcu_rom_cze_pol_dyu_gam_ita_sod_bos_sun_guj_bem_bul_tsn_tag_tha_wly_knd_tsw_igb_uzb_hin_ger_tur_lda_vie_aeg_ewe_moo_dgb	-0.175060494248235	-0.413013541506149	0.680547390098658
52	owc_eng_ewe_spa_gam_anl_wly_pan_tur_azi_moo_sun_tsn_rus_arw_bsq_mol_mlt_igb_mnd_fre_afr_ven_ben_swa_rom_hun_bam_dgb_fin_prs_sod_geo_lat_ger_bos_hin_amh_sid_ukr_est_bem_bat_lit_mly_jpn_tml_kor_ctl_mcd_swt_glc_tag_por_amr_ind_cnt_pol_fbf_scr_hau_cze_swe_nor_ita_qcu_guj_alb_urd_dyu_aeg_dut_chh_slo_jav_grk_lda_svk_cic_mao_tha_heb_knd_zul_xho_uzb_bul_krd_aze_yor_vie_tig_akn_ses_tsw	0.042162209505234	0.0993278378728166	0.921091769362183
53	sod_grk_moo_ukr_mlt_heb_wly_eng_uzb_aze_tsw_ind_cic_pol_ctl_bsq_lit_hau_dgb_cnt_urd_ita_ewe_por_igb_spa_est_bem_zul_hun_bul_gam_geo_alb_glc_mol_krd_sid_tig_slo_fin_tsn_mly_prs_sun_jpn_knd_kor_guj_arw_swa_hin_mao_scr_chh_bat_mnd_nor_fbf_lat_amh_bos_cze_rus_rom_qcu_afr_dut_pan_ses_amr_ger_aeg_mcd_jav_ben_bam_fre_yor_tag_tha_anl_tml_xho_ven_azi_swe_svk_tur_dyu_vie_owc_akn_lda_swt	-0.399124308565757	-0.945271671547869	0.346969670388175
54	aeg_arw_fbf_ukr_amr_hau_heb_slo_tur_azi_zul_mao_yor_por_urd_bsq_ita_gam_lda_cnt_prs_pan_tsw_rom_ven_lit_fin_cic_akn_hun_pol_owc_geo_cze_krd_svk_mol_amh_tig_glc_est_moo_ind_hin_tag_jpn_knd_kor_nor_alb_dgb_ctl_bat_spa_wly_jav_mnd_bos_ses_swe_chh_guj_afr_bul_grk_qcu_mcd_eng_rus_swa_mlt_ben_sod_scr_sun_lat_dyu_ger_bem_mly_tha_sid_tml_swt_xho_aze_dut_fre_uzb_igb_vie_anl_ewe_bam_tsn	-0.548560098391826	-1.30810147821853	0.194062900460662
55	owc_por_tsn_eng_hau_sid_anl_ukr_tur_azi_yor_bat_bem_slo_hin_bsq_ita_amh_bam_cnt_swe_lat_igb_urd_swa_mcd_fin_akn_dgb_est_ctl_aeg_geo_scr_rom_dut_fre_chh_amr_lit_hun_xho_tag_ben_jav_jpn_tml_kor_bos_krd_lda_afr_mao_guj_tig_mly_mnd_bul_fbf_alb_mlt_glc_prs_grk_arw_qcu_nor_spa_ger_ewe_sod_pan_wly_pol_sun_svk_zul_mol_moo_ind_tha_gam_knd_ses_tsw_aze_rus_cze_uzb_dyu_vie_heb_cic_ven_swt	-0.0846344585829438	-0.199446197468087	0.842349154927895
56	chh_guj_swa_por_sod_wly_sid_mcd_tur_uzb_moo_tag_igb_alb_arw_bsq_dut_hau_ses_cnt_ukr_ctl_tsn_lat_lda_hin_hun_akn_xho_est_prs_heb_geo_pol_krd_eng_ger_anl_mlt_afr_fin_dgb_bat_glc_ind_jpn_tml_kor_rus_grk_ven_urd_mly_swe_aeg_jav_mnd_pan_yor_bul_amr_ita_mol_rom_bos_qcu_cze_lit_fre_swt_tig_spa_gam_slo_sun_nor_dyu_ben_tsw_mao_tha_owc_knd_cic_bem_azi_svk_scr_aze_ewe_vie_amh_zul_bam_fbf	-0.348164308404097	-0.825943211378123	0.410950152350829
57	wly_fre_xho_lit_amh_heb_sod_slo_aze_tur_tsw_mao_moo_ger_dut_bsq_svk_hau_ewe_mnd_eng_ctl_cic_cze_yor_bul_hun_tsn_akn_est_rus_anl_geo_spa_alb_rom_pol_chh_owc_hin_fin_swa_mly_pan_bat_jpn_knd_kor_grk_lat_bam_bos_ind_afr_aeg_tag_cnt_mcd_swt_ben_tig_scr_arw_guj_nor_qcu_swe_ukr_prs_ven_mlt_krd_gam_mol_sun_ita_bem_urd_fbf_jav_tha_amr_tml_igb_lda_azi_glc_por_uzb_ses_vie_sid_dyu_dgb_zul	-0.13448101002195	-0.316911821658724	0.75202082759223
58	aeg_arw_igb_rom_sod_hau_mlt_ben_azi_uzb_tsw_bat_dyu_ctl_krd_bsq_bul_owc_lda_mnd_swe_eng_ven_scr_ewe_spa_hun_cic_swa_est_alb_heb_geo_slo_ger_rus_prs_anl_chh_ita_fin_swt_sun_lat_tag_jpn_knd_kor_por_fre_tsn_pan_mly_mol_gam_mao_cnt_svk_dgb_ukr_amh_guj_nor_dut_lit_qcu_pol_bos_grk_moo_tig_urd_sid_glc_ind_hin_bam_mcd_fbf_jav_tha_wly_tml_ses_akn_aze_afr_cze_tur_xho_vie_amr_zul_bem_yor	-0.831617303590476	-2.00576478451401	0.0477869496564778
59	tig_mol_bem_fre_gam_anl_owc_rom_tur_azi_dyu_jav_tsn_urd_pol_bsq_ita_chh_moo_mnd_hin_arw_swa_rus_yor_ctl_est_akn_bam_fin_lit_heb_geo_scr_spa_afr_ger_sid_wly_eng_hun_ses_ind_alb_mly_jpn_knd_kor_krd_svk_dgb_slo_tag_por_aeg_sun_cnt_cze_fbf_prs_amh_ukr_lat_bos_swe_qcu_pan_mcd_dut_ewe_sod_guj_hau_nor_mao_bul_igb_glc_lda_bat_tha_mlt_tml_swt_zul_aze_ben_grk_uzb_tsw_vie_amr_ven_xho_cic	-0.120135695481627	-0.283396270830564	0.777502988574828
60	gam_dut_xho_grk_sod_anl_wly_lat_uzb_azi_ewe_tag_yor_ctl_pan_bsq_ger_aeg_moo_mnd_cze_swe_swa_guj_tsn_ben_fin_ven_fbf_est_eng_hau_geo_glc_bos_hin_lit_owc_chh_spa_hun_akn_sun_svk_jav_jpn_knd_kor_ukr_alb_igb_slo_ind_mol_amr_bat_cnt_mcd_bam_rus_amh_afr_ita_arw_pol_qcu_bul_scr_krd_cic_tig_nor_mlt_urd_mly_fre_lda_rom_ses_mao_tha_heb_tml_swt_zul_aze_prs_por_tur_dyu_vie_sid_dgb_tsw_bem	-0.326409408474558	-0.771896098463243	0.44213300712889
61	amr_glc_lda_dut_chh_sid_aeg_bos_tur_azi_cic_sun_igb_ita_ben_bsq_mol_mlt_fbf_mnd_rom_pan_bem_lit_tsn_alb_est_dyu_swa_hun_bul_hau_geo_hin_ctl_swe_arw_tig_owc_eng_fin_zul_jav_lat_tag_jpn_knd_kor_urd_scr_bam_krd_ind_ger_heb_mly_cnt_svk_ses_fre_amh_cze_rus_ukr_prs_qcu_pol_spa_guj_ven_wly_nor_sod_por_mao_grk_swt_afr_tsw_bat_tha_anl_tml_moo_ewe_uzb_slo_mcd_aze_dgb_vie_gam_yor_akn_xho	-0.619626919623446	-1.48291354129552	0.141478334776711
62	sod_pan_yor_arw_owc_hau_wly_krd_tur_azi_cic_jav_zul_nor_alb_bsq_ukr_chh_dgb_mnd_slo_rus_bam_lit_tsw_glc_fin_ven_tsn_hun_dut_amh_geo_pol_lat_scr_mol_sid_aeg_urd_est_bem_mao_cze_tag_jpn_tml_kor_rom_eng_akn_ger_mly_prs_gam_bat_cnt_afr_moo_ben_mlt_grk_guj_fre_svk_qcu_swe_bos_ctl_fbf_anl_por_heb_mcd_sun_ita_xho_hin_igb_ind_tha_tig_knd_swt_dyu_aze_bul_spa_uzb_swa_vie_amr_ewe_ses_lda	0.145710705033212	0.343137805657585	0.732269238174589
63	amh_bos_dyu_rus_tig_wly_anl_svk_uzb_aze_tsn_mly_ven_cze_dut_bsq_swe_gam_moo_mnd_slo_fre_yor_spa_zul_arw_fin_akn_lda_hun_mol_sod_geo_ben_nor_bul_scr_owc_chh_por_est_bam_jav_guj_tag_jpn_tml_kor_ukr_urd_cic_lit_sun_pol_mlt_bat_cnt_prs_igb_lat_sid_ita_rom_eng_afr_qcu_hin_alb_pan_swa_heb_glc_aeg_krd_mao_ctl_tsw_grk_dgb_ind_tha_amr_knd_swt_fbf_tur_mcd_ger_azi_bem_vie_hau_ewe_ses_xho	0.529030262361132	1.24870162610953	0.214908434699995
64	tig_grk_yor_ukr_hau_anl_aeg_glc_tur_uzb_ewe_mly_cic_ger_cze_bsq_afr_owc_bem_mnd_eng_bul_dgb_rus_swt_rom_hun_bam_akn_fin_lat_mlt_geo_lit_guj_scr_slo_heb_gam_urd_est_xho_tag_ben_jav_jpn_tml_kor_pan_krd_lda_nor_bat_ctl_wly_sun_cnt_ita_swa_por_amr_spa_dut_bos_hin_qcu_pol_fre_swe_zul_sid_svk_amh_mol_ind_prs_tsw_mcd_dyu_mao_tha_sod_knd_tsn_igb_azi_alb_arw_aze_ses_vie_chh_moo_ven_fbf	-0.299899968148454	-0.709036982130047	0.480075232514546
65	amh_urd_akn_spa_sod_hau_gam_swe_aze_uzb_swt_mao_bem_mol_ita_bsq_svk_wly_dyu_cnt_pan_por_igb_alb_ven_guj_fin_bam_cic_est_glc_heb_geo_ben_hin_dut_rus_tig_anl_ctl_hun_fbf_tag_mcd_bat_jpn_knd_kor_krd_ger_zul_pol_mly_bul_sid_ind_mnd_lat_tsn_eng_mlt_arw_afr_scr_cze_qcu_lit_bos_fre_moo_owc_rom_aeg_slo_jav_prs_ses_grk_ewe_sun_tha_amr_tml_dgb_tsw_azi_nor_ukr_tur_xho_vie_chh_yor_lda_swa	-0.171692549293707	-0.405121813230189	0.68631836870373
66	aeg_mol_moo_hin_heb_chh_amh_dut_tur_azi_bam_sun_fbf_slo_ukr_bsq_glc_sid_bem_mnd_ger_pan_ses_ctl_yor_pol_fin_lda_akn_est_lat_mlt_geo_krd_alb_fre_cze_owc_anl_grk_hun_cic_jav_swe_bat_jpn_knd_kor_bul_rus_swa_eng_mly_arw_gam_ind_cnt_urd_xho_ben_tig_ita_svk_por_lit_qcu_guj_prs_mcd_zul_amr_nor_hau_rom_mao_scr_dgb_bos_igb_tag_tha_sod_tml_ven_ewe_uzb_afr_spa_aze_dyu_vie_wly_swt_tsn_tsw	-0.501060903917361	-1.19188800138599	0.236337775911165
67	chh_mol_zul_glc_mlt_anl_heb_bos_uzb_azi_igb_sun_lda_bul_svk_bsq_rus_aeg_dgb_mnd_lit_lat_akn_fre_tsw_nor_fin_bem_tsn_est_scr_gam_geo_dut_spa_grk_pan_amh_sid_alb_hun_swt_mly_hin_jav_jpn_tml_kor_ctl_mcd_cic_ita_bat_ger_tig_mao_cnt_por_ewe_cze_amr_prs_urd_eng_guj_qcu_rom_afr_pol_xho_owc_arw_sod_slo_ind_ben_ses_swe_moo_tag_tha_hau_knd_bam_ven_aze_krd_ukr_tur_swa_vie_wly_dyu_yor_fbf	-0.124039822194599	-0.292253038872291	0.770744149416045
68	gam_prs_ven_alb_aeg_sid_chh_nor_aze_uzb_tsw_mly_tsn_rom_bul_bsq_slo_wly_fbf_mnd_krd_mol_lda_por_yor_ben_est_dyu_moo_hun_svk_sod_geo_spa_cze_lit_scr_anl_hau_rus_fin_bam_tag_bos_jav_jpn_tml_kor_eng_ger_ewe_arw_mao_afr_tig_bat_cnt_ukr_igb_dut_amh_mcd_hin_ctl_grk_qcu_glc_urd_ita_bem_owc_guj_heb_lat_sun_pan_xho_pol_dgb_ind_tha_amr_knd_swt_akn_azi_swe_fre_tur_zul_vie_mlt_cic_ses_swa	0.320487194115964	0.754371700057361	0.452532004916037
69	sod_por_tsw_ukr_owc_anl_chh_cze_uzb_tur_fbf_sun_akn_lit_rus_bsq_nor_aeg_ewe_cnt_spa_ger_moo_dut_swa_slo_fin_igb_zul_est_hin_tig_geo_grk_mcd_ben_arw_amh_wly_krd_hun_bam_ind_ctl_bat_jpn_knd_kor_pan_urd_lda_guj_mly_scr_heb_tag_mnd_mol_bem_bul_hau_swe_glc_alb_prs_qcu_fre_bos_rom_xho_gam_svk_sid_eng_mao_pol_yor_afr_dgb_jav_tha_amr_tml_swt_ses_azi_ita_lat_aze_dyu_vie_mlt_ven_tsn_cic	-0.0741610949422811	-0.17469212456611	0.861701303410985
70	chh_prs_lda_guj_aeg_hau_tig_fre_azi_uzb_bam_tag_ses_nor_scr_bsq_mcd_sod_fbf_mnd_svk_rom_bem_arw_igb_pol_fin_ewe_akn_hun_ger_amh_geo_urd_slo_afr_krd_gam_wly_eng_est_dyu_mly_pan_sun_jpn_tml_kor_alb_rus_tsn_ctl_jav_swe_mlt_ind_cnt_glc_xho_mol_sid_grk_bos_dut_lat_qcu_spa_bul_hin_tsw_heb_por_owc_lit_mao_cze_yor_ita_swa_bat_tha_amr_knd_moo_zul_tur_ukr_ben_aze_ven_vie_anl_cic_dgb_swt	0.26889750020938	0.632970526109439	0.528306277843559
71	mlt_mol_zul_glc_wly_hau_tig_spa_tur_azi_xho_tag_akn_rom_nor_bsq_swe_amr_bam_cnt_cze_krd_yor_svk_ven_ger_fin_lda_fbf_est_ita_aeg_geo_ukr_lat_alb_slo_gam_amh_fre_hun_ses_mao_grk_jav_jpn_knd_kor_bul_dut_swa_afr_ind_pol_sod_mly_mnd_prs_dyu_arw_sid_scr_bos_eng_urd_qcu_hin_mcd_ben_igb_owc_lit_anl_por_sun_guj_tsw_rus_bem_bat_tha_chh_tml_swt_ewe_uzb_pan_ctl_aze_cic_vie_heb_dgb_moo_tsn	0.402846662655947	0.948957685380464	0.345101606354997
72	sod_hin_zul_arw_mlt_amh_tig_fre_tur_uzb_akn_sun_ses_ben_por_bsq_lat_chh_dyu_mnd_slo_ita_bem_grk_cic_lit_hun_xho_ewe_est_dut_aeg_geo_eng_bul_ger_prs_owc_hau_spa_fin_lda_bat_swe_mao_jpn_knd_kor_rus_guj_igb_cze_mly_pol_heb_ind_cnt_rom_bam_scr_wly_bos_mcd_svk_afr_qcu_glc_mol_alb_swt_amr_nor_anl_pan_tag_ukr_fbf_ctl_dgb_jav_tha_gam_tml_tsw_swa_aze_urd_krd_azi_yor_vie_sid_tsn_ven_moo	0.245241983524095	0.576991343760791	0.565339400637012
73	heb_fre_igb_cze_hau_sod_anl_scr_azi_uzb_swt_bat_bam_krd_lat_bsq_ger_mlt_akn_cnt_rus_rom_dyu_pol_xho_hin_est_yor_tsw_fin_bul_gam_geo_por_slo_mol_svk_tig_wly_bos_hun_ses_mly_swe_sun_jpn_tml_kor_mcd_alb_ven_ctl_ind_arw_sid_mao_mnd_lit_zul_pan_amr_ita_ben_glc_ukr_qcu_guj_afr_grk_lda_aeg_urd_owc_nor_tag_eng_ewe_spa_tsn_jav_tha_chh_knd_fbf_cic_aze_dut_prs_tur_swa_vie_amh_dgb_moo_bem	0.450403126861509	1.06350443890557	0.290306917011039
74	hau_dut_tsw_pol_sod_wly_owc_cze_tur_aze_swa_tag_lda_swe_ben_bsq_arw_tig_bam_mnd_rus_lit_yor_svk_ses_lat_hun_moo_fbf_fin_ukr_aeg_geo_bul_urd_ita_eng_heb_amh_por_est_ewe_bat_prs_mly_jpn_tml_kor_scr_fre_zul_hin_jav_glc_gam_mao_cnt_ger_igb_slo_amr_pan_alb_rom_krd_qcu_guj_nor_bos_ven_anl_ctl_sid_afr_sun_grk_cic_mcd_dyu_ind_tha_mlt_knd_dgb_tsn_uzb_spa_mol_azi_bem_vie_chh_akn_swt_xho	0.102742296177981	0.24260102876262	0.808848714458914
75	chh_mol_xho_lat_heb_owc_amr_bos_azi_uzb_swa_tag_swt_urd_slo_bsq_glc_tig_cic_cnt_ita_dut_lda_eng_tsn_guj_est_igb_dgb_fin_swe_sod_geo_pol_cze_nor_ger_anl_sid_bul_hun_ewe_bat_por_ind_jpn_knd_kor_rus_spa_ses_grk_jav_lit_amh_mao_mnd_afr_bam_scr_gam_hin_krd_svk_mcd_qcu_arw_fre_ukr_ven_wly_ben_hau_prs_sun_rom_fbf_pan_dyu_mly_tha_mlt_tml_bem_moo_tur_alb_ctl_aze_tsw_vie_aeg_zul_yor_akn	-0.372828469542844	-0.884117319096208	0.378912844109147
76	chh_por_cic_bos_amr_gam_tig_cze_tur_aze_ven_jav_moo_slo_guj_bsq_lat_anl_ewe_mnd_arw_ukr_dgb_pol_bem_hin_fin_akn_tsn_hun_glc_heb_geo_bul_rom_fre_scr_aeg_sid_afr_est_yor_ind_eng_bat_jpn_tml_kor_prs_swe_lda_mcd_mly_grk_sod_mao_cnt_urd_zul_ger_hau_krd_svk_lit_pan_qcu_mol_dut_ctl_igb_wly_spa_amh_ita_tag_nor_xho_rus_ses_sun_tha_owc_knd_fbf_dyu_uzb_alb_ben_azi_bam_vie_mlt_swa_swt_tsw	-0.066843891018655	-0.157619755883931	0.875098153867153
77	hau_lit_akn_bos_owc_anl_sod_ben_uzb_azi_tsw_mly_lda_arw_lat_bsq_pan_heb_cic_cnt_krd_grk_swt_eng_zul_prs_fin_bam_yor_hun_alb_wly_geo_glc_ita_scr_svk_mlt_chh_slo_est_igb_mao_urd_bat_jpn_knd_kor_nor_mcd_swa_hin_sun_pol_amh_tag_mnd_fre_dyu_afr_tig_bul_spa_ctl_cze_qcu_swe_guj_por_xho_sid_rus_amr_dut_ind_mol_tsn_ukr_fbf_jav_tha_gam_tml_ses_moo_tur_ger_rom_aze_ewe_vie_aeg_dgb_bem_ven	-0.424485722396378	-1.0072354934651	0.31643512241076
78	hau_afr_ewe_por_amh_tig_aeg_ukr_uzb_tur_yor_tag_swa_nor_scr_bsq_eng_amr_swt_cnt_slo_spa_ven_pan_cic_svk_fin_akn_tsw_est_swe_sod_geo_urd_cze_krd_prs_anl_chh_hin_hun_zul_bat_rus_mly_jpn_knd_kor_lat_guj_dgb_ctl_sun_ger_heb_jav_mnd_ben_bem_ita_sid_fre_rom_grk_mol_qcu_dut_pol_mcd_xho_gam_alb_mlt_bos_ind_lit_dyu_glc_igb_mao_tha_wly_tml_tsn_bam_azi_bul_arw_aze_fbf_vie_owc_ses_lda_moo	-0.700677873203158	-1.68016762221232	0.0962809360571429
79	heb_prs_ven_afr_amr_owc_sid_guj_azi_tur_moo_tag_swa_ctl_svk_bsq_pol_wly_xho_cnt_cze_mol_bem_bul_akn_rus_fin_ewe_fbf_hun_ukr_amh_geo_arw_rom_dut_fre_mlt_chh_ita_est_tsw_mao_lit_bat_jpn_knd_kor_ger_swe_bam_spa_mly_pan_aeg_sun_mnd_lat_zul_nor_anl_grk_hin_bos_por_qcu_alb_slo_krd_lda_hau_scr_sod_urd_jav_ben_yor_mcd_igb_ind_tha_tig_tml_ses_dgb_aze_glc_eng_uzb_swt_vie_gam_dyu_cic_tsn	0.491958529851549	1.16231094073105	0.248083257091033
80	amr_alb_dgb_bul_tig_hau_wly_ben_uzb_azi_moo_tag_zul_lat_dut_bsq_eng_sid_tsw_mnd_fre_mcd_swt_spa_ewe_ukr_hun_yor_xho_fin_pol_amh_geo_pan_cze_por_hin_sod_anl_scr_est_ses_jav_slo_bat_jpn_tml_kor_ita_rus_cic_grk_mly_prs_gam_ind_cnt_lit_ven_guj_aeg_glc_nor_afr_arw_qcu_ger_swe_urd_igb_chh_krd_owc_bos_sun_mol_fbf_rom_bam_mao_tha_mlt_knd_tsn_bem_aze_svk_ctl_tur_akn_vie_heb_swa_lda_dyu	-0.821799576546295	-1.9811871879578	0.0505238148245206
81	hau_mcd_swa_eng_tig_sod_amh_hin_azi_tur_zul_tag_swt_guj_grk_bsq_svk_owc_bem_mnd_por_krd_ven_ben_ewe_fre_est_tsw_igb_fin_ita_sid_geo_glc_scr_pol_ctl_amr_anl_ukr_hun_ses_mly_swe_bat_jpn_knd_kor_spa_alb_lda_lat_mao_rom_aeg_sun_cnt_urd_dgb_prs_gam_rus_ger_pan_bos_qcu_mol_afr_dut_yor_wly_lit_mlt_slo_ind_nor_akn_arw_moo_jav_tha_heb_tml_fbf_xho_aze_cze_bul_uzb_bam_vie_chh_dyu_tsn_cic	-0.242662614274078	-0.573231740086059	0.567871314121454
82	hau_ger_bem_dut_aeg_amr_chh_ita_uzb_aze_cic_tag_ewe_lit_ukr_bsq_ctl_wly_akn_cnt_cze_swe_xho_afr_fbf_grk_hun_ven_lda_fin_guj_anl_geo_ben_slo_pan_alb_amh_gam_mol_est_tsn_mly_por_jav_jpn_knd_kor_rus_scr_dyu_svk_bat_bos_mlt_ind_mnd_mcd_yor_pol_heb_fre_rom_urd_bul_qcu_arw_spa_eng_swa_sid_hin_owc_nor_mao_prs_igb_krd_swt_sun_tha_tig_tml_zul_ses_azi_glc_lat_tur_bam_vie_sod_dgb_moo_tsw	0.0512775223310261	0.120635534030914	0.904239971371027
83	wly_eng_fbf_lit_heb_sod_sid_svk_uzb_tur_moo_mao_lda_arw_mcd_bsq_krd_amh_yor_cnt_cze_pan_dyu_lat_swt_ben_est_bam_ewe_fin_rom_amr_geo_ita_nor_pol_glc_owc_tig_afr_hun_zul_sun_ukr_tag_jpn_knd_kor_mol_por_ven_hin_bat_alb_chh_mly_mnd_grk_ses_swe_mlt_slo_scr_ger_urd_qcu_bul_fre_spa_igb_aeg_ctl_anl_dut_ind_bos_akn_rus_bem_jav_tha_hau_tml_tsw_xho_azi_prs_guj_aze_cic_vie_gam_swa_tsn_dgb	0.72012659776084	1.70857692922635	0.0908649263008779
84	wly_urd_moo_ben_mlt_sod_tig_fre_azi_aze_igb_tag_yor_bul_glc_bsq_eng_aeg_cic_cnt_swe_nor_tsn_alb_lda_lat_hun_ewe_bem_fin_ita_anl_geo_svk_ctl_afr_ger_heb_amr_cze_est_dgb_sun_spa_mly_jpn_knd_kor_rom_slo_swa_prs_bat_bos_gam_jav_mnd_mol_ven_lit_sid_guj_rus_dut_por_qcu_grk_ukr_scr_bam_amh_hin_chh_pol_ind_mcd_dyu_arw_tsw_mao_tha_owc_tml_fbf_swt_tur_pan_krd_uzb_xho_vie_hau_akn_zul_ses	-0.94414221328861	-2.29061543462604	0.0242451942132174
85	amr_nor_lda_rom_gam_wly_chh_bos_tur_uzb_cic_sun_dyu_urd_glc_bsq_krd_owc_swa_cnt_hin_prs_dgb_por_moo_grk_fin_bam_ewe_hun_cze_anl_geo_scr_rus_lit_eng_amh_sod_ita_est_ses_tag_pol_mao_jpn_tml_kor_mcd_arw_tsn_alb_jav_fre_mlt_bat_mnd_ctl_fbf_svk_tig_guj_bul_pan_afr_qcu_swe_lat_ger_akn_heb_ben_aeg_slo_mly_dut_igb_ukr_ven_ind_tha_sid_knd_bem_swt_azi_mol_spa_aze_yor_vie_hau_tsw_zul_xho	0.244844190375699	0.576333164171933	0.565782254822606
86	hau_glc_ven_urd_tig_owc_aeg_rus_azi_tur_swa_jav_yor_mol_svk_bsq_slo_wly_xho_cnt_lit_nor_igb_afr_fbf_pan_fin_ewe_dgb_hun_cze_anl_geo_krd_arw_mcd_lat_amh_sid_swe_est_tsn_ind_ita_sun_jpn_knd_kor_guj_alb_akn_grk_mao_rom_sod_tag_mnd_eng_moo_ben_heb_ger_spa_prs_bos_qcu_ukr_bul_pol_tsw_mlt_dut_amr_por_mly_ctl_cic_fre_lda_bat_tha_chh_tml_ses_zul_aze_scr_hin_uzb_bem_vie_gam_bam_swt_dyu	0.167477044022042	0.39412111774131	0.69439388450296
87	amr_fre_bam_ben_sid_hau_aeg_urd_tur_uzb_xho_jav_akn_prs_pan_bsq_svk_tig_yor_cnt_krd_glc_dyu_alb_zul_ukr_fin_swt_lda_est_swe_chh_geo_pol_scr_grk_guj_owc_wly_ita_hun_swa_mly_mcd_ind_jpn_tml_kor_arw_hin_bem_eng_sun_dut_anl_tag_mnd_bos_fbf_mol_heb_ctl_ger_afr_cze_qcu_rom_nor_lat_ewe_mlt_bul_gam_lit_mao_por_moo_spa_tsw_bat_tha_amh_knd_ven_tsn_azi_rus_slo_aze_dgb_vie_sod_ses_igb_cic	0.269786322477052	0.634416750183769	0.527366422533561
88	amr_alb_tsw_ger_chh_sid_heb_lat_aze_tur_dgb_tag_tsn_grk_rus_bsq_lit_tig_bam_mnd_spa_mcd_cic_slo_swa_glc_est_ses_bem_hun_rom_aeg_geo_scr_svk_bos_prs_anl_hau_afr_fin_fbf_jav_ita_sun_jpn_knd_kor_nor_hin_ewe_por_ind_arw_sod_mly_cnt_ukr_dyu_eng_gam_bul_pan_cze_ben_qcu_pol_dut_urd_ven_mlt_krd_amh_mol_bat_swe_igb_ctl_akn_mao_tha_wly_tml_xho_lda_uzb_guj_fre_azi_swt_vie_owc_yor_zul_moo	-0.88570627944814	-2.15858097129384	0.0334572413195267
89	amh_arw_moo_mol_aeg_heb_gam_scr_azi_uzb_swa_jav_akn_ger_prs_bsq_guj_sid_ses_mnd_slo_dut_tsw_svk_ven_urd_hun_ewe_xho_fin_rus_owc_geo_lat_alb_eng_nor_chh_tig_mcd_est_swt_tag_ukr_mao_jpn_knd_kor_fre_spa_yor_grk_bat_rom_anl_mly_cnt_hin_lda_bos_amr_swe_glc_pan_cze_qcu_lit_por_ctl_bem_wly_ita_mlt_bul_ind_ben_zul_krd_dgb_sun_tha_sod_tml_igb_tsn_aze_pol_afr_tur_dyu_vie_hau_cic_fbf_bam	0.915288329927256	2.19423171642545	0.030709975120566
90	aeg_swe_cic_ctl_owc_amr_tig_krd_uzb_aze_yor_tag_bem_scr_rus_bsq_ben_sid_swt_mnd_lit_slo_igb_afr_tsw_guj_hun_dyu_ven_fin_grk_amh_geo_pol_cze_fre_bul_anl_heb_svk_est_swa_mly_alb_sun_jpn_tml_kor_nor_dut_moo_mol_jav_hin_mlt_bat_cnt_prs_xho_mcd_gam_urd_ita_lat_por_qcu_pan_eng_spa_dgb_wly_bos_chh_glc_ind_rom_lda_arw_fbf_mao_tha_hau_knd_akn_tsn_tur_ukr_ger_azi_ewe_vie_sod_zul_ses_bam	-0.520862588258637	-1.23937229833602	0.218326201966548
91	heb_lit_bem_afr_hau_sod_amh_guj_aze_uzb_ven_tag_ses_urd_bul_bsq_scr_wly_akn_cnt_spa_ger_bam_prs_dyu_slo_hun_cic_moo_fin_arw_sid_geo_alb_swe_bos_eng_aeg_anl_hin_est_lda_jav_ukr_sun_jpn_knd_kor_cze_ita_igb_lat_bat_pol_gam_mly_mnd_rom_yor_dut_amr_krd_rus_mol_pan_qcu_mcd_nor_glc_tsn_mlt_por_owc_fre_ind_ctl_swt_ben_ewe_mao_tha_tig_tml_dgb_swa_azi_svk_grk_tur_tsw_vie_chh_zul_xho_fbf	-0.272711910758608	-0.64578650798636	0.520007884312502
92	aeg_grk_ses_nor_hau_sod_gam_ukr_tur_uzb_yor_tag_akn_bos_rus_bsq_urd_amh_swt_mnd_ger_glc_moo_cze_cic_mol_est_dgb_swa_hun_pan_mlt_geo_ctl_lit_svk_spa_amr_chh_slo_fin_bem_bat_afr_mao_jpn_tml_kor_ben_arw_ewe_krd_ind_scr_anl_mly_cnt_alb_bam_mcd_heb_por_hin_swe_prs_qcu_ita_dut_lat_lda_tig_rom_owc_pol_jav_fre_fbf_guj_ven_sun_tha_wly_knd_igb_zul_azi_eng_bul_aze_tsw_vie_sid_xho_dyu_tsn	-0.282554103183594	-0.66854077439021	0.505444471238585
93	sid_ben_cic_nor_sod_anl_aeg_por_uzb_aze_zul_tag_tsw_swe_grk_bsq_lit_owc_swa_cnt_hin_afr_lda_cze_ven_ita_hun_tsn_swt_est_lat_hau_geo_rus_urd_bul_eng_chh_gam_rom_fin_xho_sun_ger_ind_jpn_knd_kor_ukr_mol_moo_fre_mao_arw_wly_mly_mnd_mcd_ewe_prs_amh_pan_guj_spa_svk_qcu_krd_pol_scr_bem_amr_ctl_tig_glc_bat_bos_igb_alb_akn_jav_tha_heb_tml_dyu_ses_tur_dut_slo_azi_bam_vie_mlt_dgb_fbf_yor	-0.301594132028344	-0.713538426130075	0.477299468124527
94	heb_alb_swa_prs_hau_sid_amh_krd_azi_tur_cic_sun_bam_mcd_lat_bsq_mol_sod_zul_mnd_nor_pan_tsn_slo_tsw_ctl_fin_fbf_bem_est_lit_chh_geo_guj_pol_urd_ben_anl_aeg_svk_hun_akn_mly_fre_tag_jpn_knd_kor_cze_glc_yor_ger_bat_eng_wly_jav_cnt_hin_swt_spa_mlt_arw_bul_grk_dut_qcu_afr_ita_scr_igb_owc_swe_tig_rom_ind_ukr_xho_rus_moo_mao_tha_gam_tml_lda_ses_aze_por_bos_uzb_dyu_vie_amr_ven_ewe_dgb	-0.562871231707646	-1.34544034086988	0.181754395833026
95	amr_ukr_tsn_scr_wly_owc_aeg_rom_tur_aze_ven_sun_bem_mol_ben_bsq_por_sid_bam_mnd_guj_eng_lda_pan_xho_urd_est_cic_tsw_fin_rus_anl_geo_nor_prs_cze_bul_amh_heb_arw_hun_ewe_mao_lit_tag_jpn_knd_kor_bos_lat_ses_fre_ind_alb_hau_jav_cnt_spa_fbf_mcd_mlt_slo_pol_grk_hin_qcu_swe_glc_ctl_akn_chh_ita_sod_afr_bat_krd_yor_ger_dgb_mly_tha_tig_tml_moo_igb_uzb_dut_svk_azi_dyu_vie_gam_swa_swt_zul	-0.370303586822664	-0.876867414091467	0.382818129968816
96	wly_ita_ses_swe_anl_gam_mlt_ukr_aze_tur_dyu_ind_dgb_rom_pol_bsq_afr_chh_zul_mnd_glc_pan_ewe_lat_tsn_fre_est_xho_igb_fin_ben_hau_geo_por_alb_spa_ger_tig_sod_arw_hun_cic_jav_prs_tag_jpn_knd_kor_nor_bos_moo_mcd_sun_rus_sid_mly_cnt_hin_fbf_eng_amh_ctl_scr_urd_lit_qcu_dut_guj_slo_lda_amr_cze_heb_svk_bat_mol_tsw_bul_yor_mao_tha_owc_tml_bam_swt_uzb_grk_krd_azi_akn_vie_aeg_ven_bem_swa	0.0892356788006419	0.21014342508473	0.834015439745516
97	heb_fre_fbf_rom_mlt_amh_anl_alb_aze_uzb_tsn_ind_lda_spa_ger_bsq_bul_sid_ven_mnd_bos_ukr_xho_rus_swa_cze_fin_akn_moo_hun_krd_chh_geo_slo_dut_nor_swe_sod_hau_pan_est_yor_sun_svk_mly_jpn_tml_kor_glc_scr_ewe_ben_jav_prs_gam_bat_cnt_por_dyu_grk_amr_guj_mol_lat_ita_qcu_urd_mcd_arw_igb_aeg_lit_tig_hin_mao_eng_dgb_pol_swt_tag_tha_owc_knd_bem_cic_azi_afr_ctl_tur_ses_vie_wly_tsw_bam_zul	-0.0558307870329926	-0.131760255896704	0.895458558270907
98	tig_rus_ven_prs_amh_wly_owc_eng_azi_aze_moo_bat_dgb_ctl_rom_bsq_mcd_chh_swa_mnd_hin_afr_lda_ita_cic_pan_est_fbf_igb_fin_ukr_mlt_geo_por_dut_alb_urd_aeg_anl_svk_hun_zul_tag_swe_ind_jpn_knd_kor_bul_pol_tsn_grk_mao_ger_heb_sun_cnt_guj_swt_bos_amr_krd_cze_nor_spa_qcu_fre_mol_arw_bem_sod_glc_hau_scr_jav_lat_tsw_slo_yor_mly_tha_gam_tml_xho_akn_tur_lit_ben_uzb_dyu_vie_sid_ewe_ses_bam	-0.530922109287437	-1.26501569788814	0.209026299329607
99	mlt_krd_bam_swe_heb_sid_chh_fre_azi_tur_yor_tag_cic_rus_ctl_bsq_por_aeg_swt_cnt_scr_lit_moo_mol_lda_rom_est_bem_igb_hun_alb_gam_geo_bul_ger_nor_ben_amh_amr_urd_fin_tsw_mao_cze_jav_jpn_tml_kor_prs_pol_ven_pan_sun_ita_tig_mly_mnd_hin_ses_ukr_sod_glc_arw_guj_bos_qcu_lat_svk_grk_xho_wly_eng_hau_slo_ind_spa_akn_mcd_swa_bat_tha_anl_knd_dgb_zul_aze_dut_afr_uzb_dyu_vie_owc_ewe_fbf_tsn	-0.18611167632694	-0.438662327820898	0.661923603420603
100	amh_lat_tsn_urd_owc_sid_hau_mcd_tur_aze_tsw_mao_cic_ukr_ctl_bsq_eng_sod_swa_cnt_ben_ger_lda_scr_dgb_ita_fin_dyu_ven_est_hin_anl_geo_pan_bos_spa_dut_tig_heb_rom_hun_fbf_ind_lit_mly_jpn_tml_kor_por_nor_zul_swe_jav_cze_amr_sun_mnd_arw_swt_guj_chh_fre_glc_slo_mol_qcu_krd_afr_prs_yor_aeg_rus_mlt_bul_tag_svk_xho_alb_ses_bat_tha_wly_knd_ewe_moo_azi_pol_grk_uzb_akn_vie_gam_bam_bem_igb	0.137852308131122	0.324521990002203	0.746271690953642
101	heb_ger_tsw_lit_tig_amr_mlt_ukr_tur_aze_bem_mao_cic_bul_hin_bsq_grk_amh_yor_cnt_pan_ben_dgb_afr_zul_swe_fin_moo_akn_hun_fre_anl_geo_spa_por_ctl_eng_owc_hau_krd_est_ven_jav_rus_tag_jpn_knd_kor_urd_glc_dyu_scr_ind_prs_sid_mly_mnd_alb_swa_mol_chh_mcd_nor_slo_dut_qcu_guj_cze_bos_lda_gam_pol_sod_lat_bat_ita_swt_svk_igb_sun_tha_aeg_tml_bam_ses_azi_arw_rom_uzb_fbf_vie_wly_ewe_xho_tsn	-0.594650656099472	-1.42032852359782	0.158855947725822
102	gam_fre_moo_krd_amr_sod_aeg_swe_azi_aze_cic_mly_xho_bul_alb_bsq_scr_owc_yor_mnd_nor_spa_dgb_afr_bem_ita_est_dyu_ven_hun_pol_heb_geo_svk_guj_rom_ukr_sid_anl_lit_fin_akn_mao_pan_ind_jpn_tml_kor_por_bos_ewe_hin_sun_rus_amh_bat_cnt_cze_lda_mcd_chh_eng_ctl_dut_urd_qcu_lat_mol_prs_igb_wly_slo_tig_ben_jav_arw_tsn_glc_fbf_tag_tha_mlt_knd_bam_ses_tur_ger_grk_uzb_tsw_vie_hau_swa_swt_zul	-0.907042935127398	-2.20479142928233	0.0299349674204479
103	amr_ger_moo_lat_chh_owc_sid_lit_azi_aze_swa_mao_zul_guj_pol_bsq_spa_gam_tsn_cnt_ben_urd_yor_rus_ven_nor_hun_akn_ewe_est_por_wly_geo_svk_krd_eng_hin_anl_aeg_fre_fin_igb_mly_slo_ind_jpn_knd_kor_dut_mcd_lda_cze_jav_swe_hau_tag_mnd_bul_dgb_pan_tig_arw_prs_alb_ctl_qcu_ita_grk_rom_tsw_sod_glc_heb_scr_bat_afr_bem_bos_dyu_sun_tha_amh_tml_swt_xho_tur_mol_ukr_uzb_bam_vie_mlt_ses_fbf_cic	0.154486411603752	0.36338726805426	0.717140322252344
104	owc_eng_yor_grk_amh_heb_sid_pol_tur_uzb_dgb_ind_dyu_rom_bul_bsq_mcd_sod_ses_cnt_dut_guj_fbf_glc_akn_ger_est_cic_ven_hun_bos_hau_geo_alb_hin_cze_krd_amr_gam_prs_fin_moo_mly_ctl_sun_jpn_tml_kor_swe_scr_swt_fre_tag_ita_wly_jav_mnd_ben_swa_mol_chh_rus_spa_lit_slo_qcu_por_lat_arw_xho_tig_nor_anl_urd_bat_afr_igb_ukr_bam_mao_tha_mlt_knd_ewe_bem_azi_pan_svk_aze_tsn_vie_aeg_tsw_zul_lda	-0.724430538591739	-1.74198403167331	0.0848173868792597
105	anl_arw_bam_mcd_owc_mlt_amr_pan_tur_azi_fbf_mly_swa_ben_bos_bsq_afr_hau_swt_cnt_glc_ita_ewe_rus_dgb_ctl_hun_igb_akn_fin_dut_wly_geo_eng_fre_swe_rom_chh_sod_svk_est_cic_mao_prs_sun_jpn_knd_kor_ukr_urd_xho_cze_tag_lit_amh_ind_mnd_krd_dyu_lat_sid_scr_mol_bul_pol_qcu_grk_por_spa_bem_aeg_slo_heb_guj_jav_ger_zul_hin_lda_bat_tha_tig_tml_yor_ses_aze_alb_nor_uzb_moo_vie_gam_ven_tsw_tsn	0.218150468240613	0.5136604819628	0.608707633672661
106	tig_ita_swa_afr_wly_chh_gam_scr_tur_aze_bam_sun_yor_cze_por_bsq_ctl_heb_swt_mnd_alb_mcd_igb_lat_xho_ukr_fin_akn_ven_est_grk_owc_geo_bos_ger_spa_rom_sod_amr_rus_hun_ses_bat_glc_mao_jpn_knd_kor_slo_prs_tsn_urd_tag_arw_aeg_ind_cnt_lit_dgb_guj_hau_fre_mol_pan_swe_qcu_eng_bul_pol_moo_sid_hin_mlt_nor_mly_krd_tsw_ben_lda_jav_tha_anl_tml_zul_bem_azi_svk_dut_uzb_fbf_vie_amh_ewe_cic_dyu	-0.0350212695892544	-0.0824903154549593	0.934434104680314
107	tig_urd_ses_scr_owc_amh_sod_lat_azi_tur_ven_mao_tsn_bos_prs_bsq_guj_heb_ewe_mnd_pan_hin_moo_afr_bam_arw_fin_tsw_xho_est_slo_anl_geo_pol_dut_grk_mcd_aeg_mlt_rom_hun_lda_bat_ita_tag_jpn_knd_kor_fre_por_dgb_cze_ind_eng_sid_jav_cnt_ctl_swa_swe_hau_nor_ukr_svk_mol_qcu_ben_krd_lit_bem_wly_bul_chh_glc_sun_rus_akn_ger_cic_mly_tha_gam_tml_fbf_igb_aze_alb_spa_uzb_yor_vie_amr_swt_dyu_zul	-1.2089755355198	-2.9839632226163	0.00363453817016327
108	chh_slo_fbf_ben_tig_heb_mlt_mcd_azi_aze_dyu_mly_zul_ita_swe_bsq_prs_gam_moo_cnt_hin_spa_yor_rom_igb_pol_est_bem_xho_hun_bul_amh_geo_cze_ger_afr_lit_amr_aeg_ctl_fin_cic_ind_krd_tag_jpn_knd_kor_pan_scr_ewe_arw_sun_grk_anl_mao_mnd_bos_tsn_alb_owc_fre_mol_por_nor_qcu_rus_guj_glc_lda_wly_urd_hau_svk_jav_lat_tsw_eng_swa_bat_tha_sod_tml_ses_bam_uzb_ukr_dut_tur_akn_vie_sid_swt_dgb_ven	-0.454562569104901	-1.08052965455943	0.282700529073159
109	hau_por_ses_urd_sid_sod_amr_bul_azi_aze_bem_mao_tsw_spa_scr_bsq_ben_anl_igb_cnt_rus_alb_zul_ctl_moo_afr_est_cic_swa_hun_pol_tig_geo_mcd_ukr_bos_lat_mlt_amh_cze_fin_ewe_bat_fre_mly_jpn_tml_kor_krd_dut_akn_arw_tag_grk_chh_sun_mnd_glc_tsn_svk_heb_hin_slo_lit_prs_qcu_rom_swe_ita_dyu_gam_guj_wly_pan_ind_ger_lda_eng_bam_jav_tha_owc_knd_xho_ven_uzb_mol_nor_tur_yor_vie_aeg_dgb_fbf_swt	-0.979359751915315	-2.38419638366172	0.0191474027234412
110	wly_slo_ven_ukr_owc_gam_mlt_ctl_tur_aze_swa_mao_bam_arw_hin_bsq_eng_sid_swt_mnd_prs_ben_tsn_lit_tsw_pan_fin_moo_ewe_est_urd_sod_geo_ita_mol_pol_mcd_chh_amh_guj_hun_cic_tag_afr_bat_jpn_knd_kor_bos_rus_lda_por_jav_bul_aeg_mly_cnt_nor_yor_rom_tig_spa_alb_lat_scr_qcu_krd_dut_ger_fbf_heb_glc_amr_swe_sun_grk_igb_fre_akn_ind_tha_hau_tml_zul_xho_uzb_svk_cze_azi_dgb_vie_anl_dyu_bem_ses	0.30458294714073	0.716884982385135	0.475241649598933
111	amr_prs_moo_grk_tig_gam_sid_rus_tur_uzb_dyu_ind_xho_por_hin_bsq_glc_amh_fbf_cnt_urd_cze_ven_eng_lda_ctl_hun_swt_bam_est_bul_chh_geo_pan_slo_nor_ukr_hau_aeg_rom_fin_akn_mao_dut_sun_jpn_knd_kor_ben_guj_cic_lit_jav_alb_sod_tag_mnd_ita_swa_mcd_owc_swe_lat_bos_arw_qcu_fre_ger_pol_tsw_anl_svk_wly_afr_mly_spa_ses_mol_ewe_bat_tha_mlt_tml_igb_tsn_azi_scr_krd_aze_bem_vie_heb_dgb_zul_yor	-0.237373847298833	-0.560769403457068	0.576303315094224
112	gam_afr_cic_prs_sid_heb_chh_pol_uzb_azi_akn_tag_lda_bul_swe_bsq_ger_mlt_yor_cnt_urd_lat_xho_cze_moo_fre_est_zul_fbf_hun_rus_anl_geo_eng_ben_arw_alb_amh_hau_ukr_fin_swt_mao_dut_ind_jpn_knd_kor_por_scr_igb_pan_mly_bos_amr_sun_mnd_glc_dyu_svk_aeg_rom_krd_lit_mcd_qcu_guj_mol_spa_swa_wly_ita_tig_slo_bat_grk_ewe_hin_ses_jav_tha_sod_tml_bam_bem_tur_nor_ctl_aze_tsn_vie_owc_tsw_ven_dgb	-0.104660206020429	-0.246676054524816	0.805702622935218
113	owc_fre_yor_alb_sid_wly_mlt_mcd_azi_tur_moo_bat_zul_pol_dut_bsq_mol_aeg_swt_cnt_guj_cze_cic_svk_dgb_bul_fin_akn_ven_est_ita_gam_geo_hin_ben_krd_glc_sod_hau_eng_hun_lda_sun_por_ind_jpn_knd_kor_nor_scr_tsw_rom_mly_ger_amr_jav_mnd_pan_fbf_spa_chh_swe_afr_urd_arw_qcu_slo_rus_lat_igb_amh_lit_heb_prs_tag_bos_dyu_ctl_bem_mao_tha_tig_tml_ewe_bam_aze_ukr_grk_uzb_tsn_vie_anl_swa_ses_xho	-0.502261109066894	-1.19663610826522	0.234490080377691
114	chh_ita_tsn_ger_heb_sod_wly_svk_aze_uzb_cic_mao_dyu_cze_spa_bsq_dut_hau_ven_cnt_fre_lat_lda_grk_xho_lit_est_tsw_ses_fin_pol_sid_geo_urd_swe_por_glc_owc_amr_arw_hun_ewe_sun_prs_jav_jpn_knd_kor_krd_eng_yor_bos_mly_ben_anl_ind_mnd_hin_zul_rom_mlt_afr_alb_slo_rus_qcu_bul_nor_mol_fbf_gam_guj_aeg_scr_bat_ctl_akn_ukr_bam_tag_tha_amh_tml_swt_bem_azi_mcd_pan_tur_igb_vie_tig_swa_dgb_moo	0.829539613121792	1.97437377937691	0.0513057554744626
115	owc_pan_tsw_cze_chh_aeg_heb_glc_aze_tur_ewe_jav_yor_lat_lit_bsq_slo_sod_xho_cnt_svk_ctl_moo_swe_tsn_por_est_bem_ven_hun_krd_tig_geo_ben_eng_ger_pol_sid_wly_mol_fin_zul_sun_spa_mao_jpn_knd_kor_rom_grk_dgb_ita_tag_bos_hau_mly_mnd_alb_cic_mcd_gam_guj_hin_prs_afr_qcu_urd_arw_nor_bam_amh_scr_mlt_ukr_bat_dut_swa_rus_dyu_ind_tha_amr_tml_ses_swt_azi_fre_bul_uzb_lda_vie_anl_fbf_akn_igb	-0.806162850222532	-1.94146241456424	0.0552292924554936
116	gam_ctl_dgb_lat_sod_anl_heb_cze_uzb_tur_bam_tag_swt_arw_lit_bsq_por_mlt_lda_cnt_spa_ita_igb_dut_xho_ger_est_ses_swa_fin_fre_aeg_geo_rus_urd_slo_nor_chh_sid_prs_hun_yor_ind_mol_jav_jpn_tml_kor_pol_scr_tsn_alb_mly_ben_tig_mao_mnd_bos_tsw_hin_amh_glc_eng_pan_krd_qcu_svk_guj_swe_moo_wly_rom_hau_mcd_bat_bul_bem_ukr_zul_sun_tha_amr_knd_ven_akn_aze_grk_afr_azi_ewe_vie_owc_dyu_cic_fbf	-0.13883235328513	-0.327336467586997	0.744149091550824
117	chh_ita_ses_afr_wly_tig_sid_nor_uzb_tur_swa_tag_moo_rom_cze_bsq_lat_gam_lda_mnd_swe_ger_dyu_guj_zul_eng_est_bem_ven_hun_hin_heb_geo_slo_bos_arw_scr_sod_aeg_krd_fin_fbf_mao_ukr_mly_jpn_knd_kor_pan_grk_akn_urd_jav_ctl_mlt_bat_cnt_ben_cic_por_anl_bul_mol_mcd_spa_qcu_lit_fre_pol_xho_owc_rus_hau_alb_ind_prs_bam_dut_tsw_sun_tha_amr_tml_tsn_dgb_aze_glc_svk_azi_swt_vie_amh_ewe_igb_yor	0.047216449601357	0.11116085008261	0.911728349763279
118	tig_fre_cic_glc_mlt_heb_sod_pan_uzb_aze_swa_bat_bem_nor_mcd_bsq_guj_amr_igb_mnd_ita_ben_ses_ger_akn_krd_fin_xho_bam_est_svk_amh_geo_dut_por_rus_grk_gam_aeg_bos_hun_moo_sun_slo_jav_jpn_knd_kor_prs_lat_swt_swe_mao_alb_owc_mly_cnt_lit_fbf_afr_sid_cze_scr_ukr_arw_qcu_eng_ctl_rom_ewe_anl_spa_wly_pol_ind_hin_zul_bul_dyu_tag_tha_hau_tml_ven_tsn_tur_mol_urd_azi_tsw_vie_chh_dgb_yor_lda	-0.416702435729299	-0.987445176452057	0.325986555258016
119	heb_ger_swa_grk_chh_sid_hau_lit_uzb_tur_fbf_mao_swt_nor_prs_bsq_slo_owc_ses_mnd_rus_ben_xho_spa_tsn_lat_hun_lda_dgb_est_ukr_amh_geo_alb_swe_mol_bos_amr_anl_cze_fin_tsw_jav_ita_ind_jpn_tml_kor_urd_scr_cic_svk_tag_glc_sod_bat_cnt_por_moo_dut_mlt_afr_pan_eng_krd_qcu_guj_fre_arw_akn_wly_hin_tig_rom_sun_ctl_yor_bul_bem_mly_tha_gam_knd_bam_ewe_azi_mcd_pol_aze_dyu_vie_aeg_zul_ven_igb	-0.680169742128358	-1.63054011590969	0.106369685840059
120	amr_pan_yor_nor_gam_amh_aeg_slo_azi_aze_zul_sun_ewe_ukr_ita_bsq_lit_anl_moo_mnd_ger_spa_igb_rus_bem_fre_est_swa_akn_fin_eng_sod_geo_ctl_por_ben_krd_heb_hau_rom_hun_cic_ind_prs_jav_jpn_knd_kor_cze_swe_fbf_mcd_tag_grk_wly_mao_cnt_mol_tsn_bul_owc_glc_scr_afr_pol_qcu_guj_svk_arw_bam_mlt_dut_tig_lat_bat_bos_tsw_hin_ven_mly_tha_sid_tml_xho_swt_uzb_alb_urd_tur_dgb_vie_chh_lda_dyu_ses	-0.998165910034554	-2.42911970341389	0.0170572419691456
121	gam_spa_akn_pan_wly_sod_hau_ctl_uzb_tur_dyu_mly_cic_glc_swe_bsq_eng_heb_bam_mnd_afr_rom_zul_ukr_ven_ger_fin_swa_moo_hun_prs_aeg_geo_cze_dut_mcd_svk_amr_tig_bul_est_lda_bat_bos_mao_jpn_tml_kor_mol_hin_bem_arw_ind_lat_chh_tag_cnt_krd_ses_scr_amh_slo_fre_lit_por_qcu_grk_nor_urd_yor_owc_ben_anl_alb_sun_ita_tsn_rus_ewe_jav_tha_sid_knd_igb_xho_azi_pol_guj_aze_tsw_vie_mlt_dgb_fbf_swt	-0.113604383470653	-0.267884041766573	0.789381824541985
122	gam_svk_igb_krd_chh_heb_owc_fre_tur_aze_swa_tag_swt_rom_alb_bsq_glc_anl_lda_mnd_pol_pan_bem_mol_dyu_rus_est_ses_moo_fin_hin_wly_geo_bul_bos_lit_mcd_mlt_amh_grk_hun_tsw_sun_spa_ind_jpn_tml_kor_por_lat_zul_arw_bat_ctl_sod_mly_cnt_swe_tsn_cze_amr_slo_ger_ita_urd_qcu_ukr_eng_guj_ewe_hau_dut_aeg_nor_jav_prs_fbf_scr_dgb_mao_tha_tig_knd_akn_yor_uzb_afr_ben_azi_cic_vie_sid_ven_xho_bam	0.294941089438935	0.69516347314834	0.488686168692088
123	owc_bos_zul_pan_anl_tig_aeg_urd_tur_uzb_moo_tag_swa_por_ita_bsq_prs_gam_yor_mnd_arw_cze_xho_alb_dgb_swe_hun_ses_fbf_est_glc_mlt_geo_nor_rus_spa_fre_sid_hau_dut_fin_cic_jav_bul_mly_jpn_knd_kor_ger_lit_dyu_pol_mao_rom_wly_bat_cnt_eng_bem_afr_chh_ctl_guj_ukr_lat_qcu_scr_svk_mcd_swt_amh_grk_heb_slo_sun_mol_igb_hin_tsn_ind_tha_sod_tml_akn_bam_aze_krd_ben_azi_ven_vie_amr_lda_tsw_ewe	-0.521085106309459	-1.24234587871294	0.217232558169201
124	heb_ger_bem_afr_sid_amr_amh_spa_uzb_aze_bam_tag_igb_grk_urd_bsq_prs_chh_ven_mnd_ben_cze_fbf_swe_dyu_krd_hun_yor_xho_est_bos_tig_geo_scr_arw_svk_hin_sod_anl_ctl_fin_swt_bat_ukr_sun_jpn_knd_kor_lat_lit_lda_alb_jav_glc_gam_mly_cnt_mcd_moo_bul_aeg_eng_guj_slo_nor_qcu_rus_rom_dut_dgb_mlt_ita_wly_mol_ind_fre_tsw_pan_ses_mao_tha_hau_tml_cic_akn_tur_pol_por_azi_swa_vie_owc_zul_tsn_ewe	-0.430681950209394	-1.02233863040298	0.309272681281204
125	gam_pol_lda_dut_amr_aeg_chh_rom_tur_azi_swa_mly_ses_pan_afr_bsq_por_amh_moo_mnd_krd_fre_xho_spa_cic_ben_hun_akn_zul_fin_eng_tig_geo_rus_guj_ita_nor_heb_hau_bul_est_igb_ind_scr_mao_jpn_tml_kor_glc_slo_tsw_ger_tag_alb_owc_jav_cnt_bos_yor_urd_anl_ctl_cze_arw_swe_qcu_grk_ukr_prs_dyu_mlt_svk_wly_lit_bat_mol_ven_mcd_fbf_sun_tha_sod_knd_bam_ewe_aze_hin_lat_uzb_tsn_vie_sid_dgb_bem_swt	0.188851950055824	0.445011106755669	0.657345770755038
126	mlt_ger_lda_mol_sod_amr_hau_nor_azi_uzb_dgb_tag_zul_eng_lat_bsq_rus_wly_ses_cnt_arw_dut_ewe_fre_tsn_mcd_hun_igb_xho_fin_pol_tig_geo_ctl_pan_svk_lit_gam_aeg_ita_est_ven_bat_swe_mly_jpn_tml_kor_guj_hin_fbf_krd_mao_bul_owc_sun_mnd_spa_tsw_urd_heb_por_afr_glc_ben_qcu_grk_alb_slo_cic_chh_rom_amh_ukr_jav_scr_akn_prs_dyu_ind_tha_anl_knd_moo_swt_tur_cze_bos_aze_swa_vie_sid_yor_bem_bam	-0.591238354594348	-1.41156134378046	0.161416126420507
127	owc_bos_moo_eng_tig_aeg_hau_urd_uzb_azi_fbf_mly_xho_hin_nor_bsq_glc_amr_dyu_mnd_mcd_lat_ses_ger_dgb_prs_fin_akn_tsn_est_pol_mlt_geo_slo_arw_ukr_rus_chh_sod_pan_hun_tsw_ind_dut_sun_jpn_tml_kor_afr_svk_lda_scr_bat_ita_amh_jav_cnt_ctl_swa_ben_wly_por_grk_cze_krd_qcu_spa_swe_fre_bem_anl_guj_gam_rom_tag_lit_cic_alb_ven_mao_tha_sid_knd_swt_ewe_tur_bul_mol_aze_igb_vie_heb_yor_bam_zul	-1.20338850599775	-2.98034071516614	0.00367395226438379
128	amh_cze_dgb_mol_heb_wly_aeg_pan_tur_uzb_igb_ind_zul_bos_mcd_bsq_rus_chh_swt_cnt_ctl_dut_ewe_grk_moo_eng_fin_akn_ses_hun_pol_sid_geo_hin_rom_lat_prs_tig_owc_afr_est_lda_tag_arw_jav_jpn_tml_kor_krd_guj_dyu_scr_mly_glc_sod_mao_mnd_bul_bam_nor_hau_ben_svk_slo_alb_qcu_swe_por_ukr_ven_mlt_urd_anl_spa_bat_lit_tsw_ita_cic_sun_tha_gam_knd_fbf_bem_aze_ger_fre_azi_yor_vie_amr_swa_xho_tsn	0.249238242062031	0.586587640378249	0.558901860415717
129	hau_bul_moo_cze_anl_amh_tig_fre_tur_uzb_ewe_ind_tsw_pan_rom_bsq_dut_sid_tsn_cnt_ben_ukr_swa_grk_cic_mol_fin_zul_swt_hun_hin_sod_geo_ita_bos_nor_mcd_heb_wly_svk_est_ses_mly_arw_bat_jpn_knd_kor_spa_afr_bam_eng_tag_guj_gam_sun_mnd_urd_lda_ger_chh_rus_lat_por_krd_qcu_lit_prs_scr_igb_aeg_alb_amr_swe_jav_glc_ven_slo_akn_mao_tha_owc_tml_yor_fbf_aze_ctl_pol_azi_dyu_vie_mlt_xho_dgb_bem	-0.463830138991945	-1.1034874022414	0.272662716533467
130	mlt_lat_yor_bos_aeg_anl_owc_scr_uzb_aze_bem_tag_fbf_afr_pol_bsq_fre_sod_cic_cnt_bul_lit_akn_rus_ewe_slo_est_zul_moo_hun_guj_sid_geo_mol_pan_ctl_rom_amh_wly_hin_fin_swa_jav_arw_mao_jpn_tml_kor_svk_ben_tsw_dut_sun_ita_chh_mly_mnd_cze_tsn_spa_heb_prs_por_ukr_mcd_qcu_glc_swe_nor_ses_gam_krd_hau_eng_bat_ger_igb_alb_xho_ind_tha_amr_knd_lda_ven_azi_grk_urd_tur_dgb_vie_tig_swt_dyu_bam	-0.37316638414311	-0.884389138229354	0.378766910228552
131	amr_mol_cic_svk_mlt_owc_sod_hin_azi_uzb_fbf_ind_moo_arw_pol_bsq_swe_hau_swt_cnt_lit_mcd_tsw_glc_xho_alb_est_ewe_lda_fin_lat_aeg_geo_urd_prs_nor_slo_gam_wly_ben_hun_igb_mao_scr_mly_jpn_tml_kor_cze_ukr_akn_guj_tag_fre_sid_jav_mnd_ita_dgb_eng_chh_bul_bos_pan_rom_qcu_por_ger_dut_yor_heb_grk_amh_afr_bat_rus_dyu_spa_tsn_sun_tha_tig_knd_zul_ses_aze_ctl_krd_tur_bem_vie_anl_ven_bam_swa	-0.333279065006622	-0.789988153204402	0.43154438227903
132	amh_guj_lda_por_wly_amr_tig_svk_aze_azi_dgb_tag_fbf_glc_lit_bsq_mol_sid_tsw_mnd_swe_spa_bam_dut_swt_ben_fin_xho_moo_hun_krd_heb_geo_urd_ukr_ita_scr_chh_mlt_bos_est_yor_mao_alb_mly_jpn_tml_kor_bul_grk_ses_cze_jav_ctl_gam_sun_cnt_ger_akn_lat_anl_rus_arw_pol_prs_qcu_hin_nor_afr_cic_aeg_slo_sod_eng_ind_rom_ven_fre_ewe_bat_tha_owc_knd_tsn_dyu_tur_mcd_pan_uzb_swa_vie_hau_zul_bem_igb	0.553441412851791	1.3115253859273	0.192908969568808
133	tig_ukr_swt_bul_mlt_hau_amr_lit_aze_azi_tsn_tag_dyu_ctl_swe_bsq_urd_gam_fbf_cnt_mol_eng_bam_spa_yor_por_est_bem_ewe_hun_ben_heb_geo_afr_slo_glc_bos_aeg_owc_guj_fin_moo_mao_rus_bat_jpn_tml_kor_fre_ita_swa_lat_mly_rom_chh_sun_mnd_pan_ses_hin_sid_alb_svk_ger_dut_qcu_cze_krd_pol_xho_anl_scr_sod_nor_jav_prs_lda_mcd_ven_ind_tha_amh_knd_zul_igb_tur_arw_grk_uzb_akn_vie_wly_tsw_cic_dgb	-0.345233510861925	-0.818626014282338	0.41509253928196
134	amr_ukr_tsw_cze_owc_sid_wly_mcd_uzb_azi_swa_jav_ven_grk_scr_bsq_ita_hau_swt_mnd_swe_glc_moo_lat_tsn_ben_hun_igb_xho_fin_ctl_sod_geo_fre_arw_ger_guj_tig_aeg_dut_est_yor_bat_bos_tag_jpn_tml_kor_spa_rus_bam_pan_mao_pol_amh_mly_cnt_alb_bem_urd_gam_bul_svk_hin_afr_qcu_slo_mol_lit_lda_anl_nor_mlt_prs_ind_krd_dgb_por_akn_sun_tha_heb_knd_zul_ewe_aze_eng_rom_tur_dyu_vie_chh_cic_ses_fbf	-0.0522927452974818	-0.1232103276716	0.902206432171678
135	sid_fre_ewe_pan_hau_tig_sod_pol_uzb_aze_xho_sun_lda_slo_por_bsq_urd_owc_swa_cnt_svk_hin_dgb_alb_ses_dut_est_tsn_yor_fin_arw_heb_geo_afr_lat_lit_guj_anl_amr_scr_hun_fbf_tag_mcd_ind_jpn_knd_kor_rom_ctl_swt_swe_mly_krd_amh_jav_mnd_ukr_zul_cze_mlt_spa_ben_ger_grk_qcu_prs_bos_ita_tsw_gam_eng_wly_glc_bat_bul_dyu_nor_akn_mao_tha_aeg_tml_bem_cic_tur_rus_mol_azi_moo_vie_chh_igb_bam_ven	-0.779903543404868	-1.8772155252935	0.0636231350877367
136	amr_eng_tsw_nor_owc_hau_amh_alb_aze_azi_lda_ind_fbf_rom_lit_bsq_swe_wly_dgb_cnt_guj_hin_swa_mol_bam_ger_est_ven_dyu_fin_bos_chh_geo_fre_arw_grk_ukr_sid_tig_pan_hun_cic_bat_rus_mly_jpn_tml_kor_urd_ctl_tsn_dut_jav_slo_sod_sun_mnd_ben_igb_pol_aeg_bul_glc_krd_prs_qcu_lat_mcd_spa_ewe_mlt_afr_gam_svk_mao_cze_zul_por_ses_tag_tha_anl_knd_yor_moo_uzb_ita_scr_tur_akn_vie_heb_swt_bem_xho	-0.620488318244025	-1.48641936775076	0.140550613705527
137	anl_scr_tsn_nor_wly_heb_amr_alb_tur_azi_ses_mly_zul_grk_spa_bsq_lat_gam_dgb_cnt_bos_ctl_cic_ger_igb_slo_est_dyu_xho_hun_krd_sod_geo_dut_ben_rom_ita_sid_aeg_cze_fin_moo_mao_guj_bat_jpn_tml_kor_pol_hin_akn_urd_sun_swe_amh_tag_mnd_arw_ewe_fre_chh_prs_afr_mol_mcd_qcu_glc_svk_bul_yor_mlt_pan_tig_por_ind_eng_swt_ukr_ven_jav_tha_hau_knd_swa_tsw_uzb_lit_rus_aze_bam_vie_owc_fbf_lda_bem	-0.629814575316644	-1.50501984550299	0.135707809732667
138	mlt_bos_dyu_cze_sod_sid_amh_scr_tur_uzb_akn_tag_zul_fre_ben_bsq_lit_gam_swt_mnd_rus_nor_cic_eng_moo_grk_fin_igb_xho_hun_svk_owc_geo_alb_mol_ger_ukr_anl_amr_dut_est_swa_ind_glc_mly_jpn_knd_kor_slo_spa_dgb_ctl_mao_por_tig_bat_cnt_rom_fbf_ita_chh_hin_krd_urd_pan_qcu_lat_afr_bul_tsn_aeg_mcd_wly_pol_jav_swe_ven_arw_lda_sun_tha_heb_tml_bam_yor_aze_guj_prs_azi_ewe_vie_hau_tsw_ses_bem	-0.555026228398054	-1.32573675112886	0.188174165160754
139	hau_por_igb_scr_aeg_amr_wly_mol_aze_uzb_fbf_ind_swa_eng_ger_bsq_guj_sod_ewe_mnd_nor_afr_zul_rom_bem_arw_est_ven_dgb_fin_hin_tig_geo_mcd_ukr_swe_urd_amh_heb_krd_hun_yor_jav_pol_mly_jpn_knd_kor_grk_fre_cic_glc_mao_svk_mlt_sun_cnt_bos_akn_cze_anl_lit_prs_alb_lat_qcu_ctl_pan_ben_lda_gam_bul_owc_ita_bat_spa_tsw_dut_swt_tag_tha_chh_tml_moo_bam_azi_slo_rus_tur_tsn_vie_sid_dyu_ses_xho	0.343859232995992	0.811167169165959	0.419340820286465
140	gam_svk_moo_alb_tig_heb_anl_afr_tur_aze_yor_sun_ewe_hin_guj_bsq_mcd_sid_bem_cnt_ger_pan_swt_lat_swa_krd_est_zul_xho_fin_slo_hau_geo_spa_rom_nor_urd_owc_aeg_ita_hun_cic_jav_arw_mao_jpn_knd_kor_ukr_fre_akn_glc_tag_swe_mlt_bat_mnd_lit_tsn_ben_amr_eng_scr_pol_rus_qcu_grk_dut_prs_igb_chh_ctl_sod_cze_mly_bos_ven_mol_tsw_ind_tha_wly_tml_ses_lda_azi_por_bul_uzb_fbf_vie_amh_dyu_dgb_bam	-0.150213441696084	-0.354216861078118	0.723978234863432
141	gam_bos_tsw_grk_amr_aeg_sod_nor_tur_uzb_bem_ind_moo_svk_krd_bsq_hin_chh_swt_mnd_swe_afr_xho_bul_lda_fre_fin_dgb_yor_est_ctl_mlt_geo_pol_prs_alb_urd_tig_heb_scr_hun_akn_tag_slo_jav_jpn_tml_kor_lat_mcd_igb_dut_sun_cze_sid_mao_cnt_ger_bam_spa_wly_guj_lit_rus_por_qcu_mol_eng_ukr_fbf_hau_ita_owc_pan_bat_rom_cic_glc_zul_mly_tha_anl_knd_ses_dyu_aze_arw_ben_azi_ven_vie_amh_ewe_tsn_swa	-0.87205150821922	-2.10990235268339	0.0375519957852427
142	gam_eng_ses_ben_anl_heb_hau_cze_tur_uzb_igb_jav_swt_svk_glc_bsq_mol_wly_bam_cnt_arw_por_yor_krd_ewe_alb_est_ven_xho_hun_dut_mlt_geo_ger_slo_guj_grk_chh_owc_lit_fin_swa_mao_afr_ind_jpn_tml_kor_scr_rus_cic_urd_bat_lat_tig_tag_mnd_rom_dgb_pol_sod_pan_ita_spa_ctl_qcu_bos_swe_prs_lda_amh_fre_amr_ukr_sun_bul_akn_nor_moo_mly_tha_sid_knd_tsn_dyu_azi_mcd_hin_aze_fbf_vie_aeg_tsw_zul_bem	-0.368574613807396	-0.873869689644324	0.384440204367495
143	heb_cze_swt_lit_chh_tig_mlt_lat_uzb_azi_lda_bat_xho_hin_afr_bsq_spa_sid_tsn_mnd_bos_arw_ses_scr_ven_guj_fin_zul_fbf_est_prs_sod_geo_swe_glc_rom_slo_anl_wly_mol_hun_igb_mly_ctl_jav_jpn_knd_kor_krd_mcd_ewe_pan_tag_grk_amr_mao_cnt_ukr_bam_por_amh_rus_eng_alb_ger_qcu_pol_svk_ben_swa_hau_urd_aeg_nor_ind_dut_bem_bul_cic_sun_tha_owc_tml_moo_dgb_aze_ita_fre_tur_tsw_vie_gam_dyu_akn_yor	-0.0900725103121113	-0.212303763583149	0.832334684746117
144	chh_nor_fbf_ukr_mlt_amh_tig_guj_tur_aze_cic_mao_igb_svk_krd_bsq_ger_owc_dyu_mnd_grk_mcd_zul_lat_tsw_slo_est_akn_ewe_hun_bos_sid_geo_glc_urd_arw_prs_amr_anl_afr_fin_ven_tag_ctl_mly_jpn_knd_kor_alb_swe_tsn_fre_sun_pol_aeg_jav_cnt_ben_dgb_ita_sod_lit_por_scr_dut_qcu_pan_rus_spa_ses_hau_rom_heb_bul_ind_hin_moo_eng_bem_bat_tha_wly_tml_swa_swt_azi_cze_mol_uzb_yor_vie_gam_bam_xho_lda	0.525899345893954	1.23936482362093	0.21832895612523
145	mlt_ita_dgb_slo_sod_sid_chh_mol_tur_uzb_fbf_jav_dyu_bos_alb_bsq_pol_amr_xho_mnd_glc_por_swa_dut_tsw_swe_fin_tsn_moo_est_hin_owc_geo_ger_prs_afr_krd_gam_tig_scr_hun_bam_sun_nor_mly_jpn_knd_kor_lat_svk_igb_fre_bat_ctl_hau_mao_cnt_rus_bem_spa_amh_lit_pan_guj_rom_qcu_grk_ben_arw_ven_heb_mcd_aeg_eng_ind_bul_zul_ukr_ewe_tag_tha_wly_tml_cic_swt_aze_cze_urd_azi_lda_vie_anl_akn_ses_yor	0.498681147052799	1.17672138638711	0.242309786428572
146	sid_glc_ven_mcd_amh_sod_tig_spa_tur_azi_swa_mao_dgb_mol_svk_bsq_slo_gam_igb_mnd_rom_arw_yor_pol_moo_ita_est_ses_xho_fin_dut_wly_geo_afr_ctl_swe_pan_aeg_amr_hin_hun_cic_bat_nor_ind_jpn_tml_kor_rus_bul_dyu_scr_sun_ben_anl_mly_cnt_bos_ewe_ger_owc_urd_por_cze_alb_qcu_lat_krd_eng_lda_heb_ukr_mlt_grk_jav_lit_swt_prs_akn_tag_tha_hau_knd_bam_tsn_aze_fre_guj_uzb_zul_vie_chh_bem_fbf_tsw	-0.219453659431573	-0.518737325398833	0.605176077038371
147	tig_afr_zul_pol_anl_amh_amr_fre_azi_aze_ses_mao_akn_ukr_pan_bsq_rom_mlt_fbf_mnd_por_svk_tsn_lit_tsw_mol_est_ewe_swa_fin_grk_sid_geo_urd_eng_rus_guj_chh_wly_slo_hun_bam_sun_ger_tag_jpn_knd_kor_nor_alb_yor_lat_bat_mcd_gam_ind_cnt_spa_dgb_krd_heb_ctl_bos_glc_hin_qcu_ben_arw_scr_moo_sod_dut_aeg_bul_mly_swe_ven_ita_igb_jav_tha_hau_tml_xho_dyu_uzb_cze_prs_tur_cic_vie_owc_bem_lda_swt	0.729254845390488	1.73497457679478	0.0860580849911183
148	heb_scr_fbf_bos_mlt_owc_tig_fre_aze_uzb_swa_mao_tsn_nor_svk_bsq_cze_chh_dgb_mnd_prs_pan_dyu_rus_bem_lit_fin_xho_moo_est_glc_wly_geo_rom_ger_pol_ben_sid_hau_swe_hun_swt_jav_por_bat_jpn_tml_kor_urd_guj_zul_mcd_tag_ctl_amr_ind_cnt_mol_ewe_ita_aeg_arw_dut_hin_grk_qcu_alb_afr_ukr_igb_amh_slo_sod_krd_mly_spa_lda_lat_bam_sun_tha_gam_knd_yor_ses_tur_bul_eng_azi_ven_vie_anl_cic_akn_tsw	0.276015747363813	0.650446426656049	0.517007590725103
149	mlt_swe_ses_slo_sid_amr_anl_ita_azi_uzb_xho_ind_yor_fre_bul_bsq_pan_wly_tsw_cnt_spa_rus_dgb_por_tsn_eng_hun_akn_igb_est_urd_sod_geo_pol_glc_mcd_scr_aeg_owc_rom_fin_zul_jav_prs_mao_jpn_knd_kor_cze_alb_moo_guj_sun_lit_gam_mly_mnd_krd_ewe_afr_heb_ger_lat_ben_arw_qcu_grk_bos_ctl_fbf_hau_mol_chh_nor_tag_dut_bem_hin_swt_bat_tha_amh_tml_bam_cic_tur_svk_ukr_aze_swa_vie_tig_lda_dyu_ven	-0.53648536640718	-1.28035240491359	0.203605453136387
150	tig_pan_swa_rom_mlt_heb_wly_glc_tur_azi_zul_sun_fbf_afr_grk_bsq_pol_amr_akn_cnt_slo_ger_tsn_scr_igb_mcd_hun_swt_xho_est_bos_anl_geo_cze_swe_ctl_lit_aeg_chh_eng_fin_dgb_bat_fre_tag_jpn_knd_kor_ukr_nor_ewe_alb_jav_bul_gam_ind_mnd_krd_ven_guj_sod_svk_por_ben_spa_qcu_arw_hin_lat_ses_sid_ita_hau_rus_mao_mol_cic_dut_moo_mly_tha_amh_tml_bam_tsw_aze_urd_prs_uzb_bem_vie_owc_dyu_lda_yor	-0.617359934261911	-1.47312932786683	0.144092759130586
151	sod_slo_fbf_cze_aeg_tig_sid_hin_uzb_aze_tsn_tag_bam_arw_ben_bsq_pol_heb_cic_cnt_afr_svk_ewe_rom_igb_urd_est_dyu_tsw_fin_bos_amr_geo_guj_lat_prs_pan_gam_chh_nor_hun_akn_ind_krd_mao_jpn_tml_kor_grk_ctl_swt_rus_sun_spa_amh_bat_mnd_fre_moo_mcd_mlt_por_mol_scr_bul_qcu_alb_eng_dut_swa_owc_lit_anl_ukr_mly_ita_xho_swe_ses_jav_tha_hau_knd_lda_ven_tur_glc_ger_azi_dgb_vie_wly_zul_bem_yor	0.234791633193487	0.552269363706745	0.582088656141029
152	hau_ukr_xho_hin_anl_sid_mlt_ben_azi_tur_swa_ind_bem_pol_dut_bsq_urd_owc_tsn_cnt_ger_mol_fbf_cze_ewe_spa_fin_akn_tsw_hun_alb_sod_geo_rom_glc_krd_bul_gam_chh_lit_est_lda_mly_guj_bat_jpn_knd_kor_rus_mcd_zul_bos_tag_svk_amr_mao_mnd_arw_moo_lat_tig_fre_ita_slo_eng_qcu_por_scr_swe_cic_aeg_grk_amh_prs_sun_pan_ses_ctl_yor_jav_tha_wly_tml_dyu_swt_uzb_nor_afr_aze_dgb_vie_heb_ven_igb_bam	0.356007223218214	0.840216470899974	0.40294195385951
153	wly_hin_dgb_ctl_chh_sod_amr_nor_tur_aze_akn_mao_yor_spa_ben_bsq_bul_anl_ewe_mnd_prs_lit_dyu_pan_fbf_pol_est_ven_bam_hun_fre_heb_geo_ukr_eng_krd_slo_hau_sid_lat_fin_bem_bat_rom_jav_jpn_knd_kor_afr_glc_cic_bos_tag_cze_gam_sun_cnt_guj_swt_alb_owc_mol_rus_urd_dut_qcu_ger_svk_ita_lda_mlt_arw_aeg_swe_ind_grk_zul_scr_xho_mly_tha_tig_tml_swa_moo_azi_mcd_por_uzb_ses_vie_amh_igb_tsw_tsn	-0.396952923810128	-0.941791244224984	0.348739535306238
154	owc_glc_swa_ukr_anl_gam_amh_rus_aze_uzb_zul_mao_moo_pol_alb_bsq_mol_chh_bem_cnt_cze_por_dyu_urd_yor_rom_hun_tsn_igb_fin_scr_wly_geo_pan_eng_ger_krd_sid_hau_dut_est_cic_tag_hin_jav_jpn_tml_kor_nor_ita_lda_bul_ind_mcd_sod_bat_mnd_lat_bam_svk_mlt_afr_lit_ctl_prs_qcu_slo_grk_spa_fbf_heb_guj_aeg_arw_sun_ben_ewe_fre_akn_mly_tha_tig_knd_ses_ven_tur_swe_bos_azi_swt_vie_amr_dgb_tsw_xho	1.09403893452031	2.62991681358963	0.00999495313369601
155	aeg_ukr_bem_bos_sod_amh_mlt_alb_azi_aze_ses_mly_dgb_ben_pol_bsq_grk_tig_fbf_cnt_spa_bul_moo_rus_akn_glc_est_lda_cic_hun_por_anl_geo_rom_lat_swe_krd_owc_gam_svk_fin_ven_jav_ita_ind_jpn_knd_kor_lit_fre_xho_mol_tag_scr_sid_mao_mnd_guj_bam_mcd_wly_ctl_prs_nor_dut_qcu_afr_slo_cze_yor_hau_eng_amr_urd_bat_pan_swa_hin_swt_sun_tha_heb_tml_dyu_tsn_tur_arw_ger_uzb_ewe_vie_chh_tsw_igb_zul	-0.166150652222706	-0.392248369544147	0.695772202579518
156	amr_mol_akn_svk_tig_chh_amh_cze_uzb_azi_cic_jav_tsn_ita_lat_bsq_scr_anl_zul_mnd_urd_pol_ven_rus_swa_arw_est_swt_dgb_fin_ger_sod_geo_slo_guj_swe_ukr_owc_sid_fre_hun_dyu_tag_bul_bat_jpn_tml_kor_por_pan_moo_hin_mly_nor_wly_ind_cnt_grk_lda_mcd_heb_rom_alb_spa_afr_qcu_lit_dut_krd_fbf_mlt_bos_gam_ctl_sun_ben_ewe_eng_xho_mao_tha_aeg_knd_bam_bem_aze_glc_prs_tur_tsw_vie_hau_yor_ses_igb	-0.452396106199426	-1.07377006664459	0.285703933715918
157	sid_fre_swa_ctl_heb_wly_hau_bos_uzb_azi_xho_jav_moo_ben_alb_bsq_scr_tig_ven_cnt_guj_lat_cic_spa_tsn_ukr_hun_fbf_bem_est_krd_sod_geo_afr_slo_lit_bul_aeg_chh_urd_fin_akn_bat_por_ind_jpn_knd_kor_hin_mol_tsw_cze_sun_mcd_gam_mly_mnd_eng_igb_ger_amr_grk_ita_nor_pol_qcu_dut_arw_rus_swt_anl_glc_amh_svk_mao_pan_dgb_rom_zul_tag_tha_owc_tml_bam_ewe_tur_prs_swe_aze_ses_vie_mlt_yor_dyu_lda	-0.280446176875275	-0.664146077327016	0.508240104653675
158	aeg_ctl_ses_ben_chh_mlt_heb_urd_aze_azi_moo_jav_igb_bul_swe_bsq_cze_anl_dyu_mnd_fre_rus_akn_grk_ven_por_est_dgb_cic_fin_spa_sod_geo_glc_mol_lat_hin_tig_wly_krd_hun_yor_mly_alb_mao_jpn_tml_kor_dut_svk_xho_ita_tag_lit_amh_ind_cnt_guj_fbf_ukr_hau_rom_bos_prs_scr_qcu_slo_pan_arw_swa_gam_nor_owc_mcd_sun_ger_ewe_eng_tsw_bat_tha_sid_knd_swt_bem_uzb_afr_pol_tur_zul_vie_amr_tsn_lda_bam	-0.767212888851724	-1.84651434663069	0.067997970958274
159	wly_svk_bam_grk_gam_tig_sid_cze_tur_aze_dyu_bat_tsn_ukr_ger_bsq_mcd_hau_cic_mnd_rus_bul_yor_pol_tsw_pan_hun_swt_fbf_fin_por_amh_geo_glc_eng_dut_lit_anl_sod_hin_est_swa_ind_ben_mly_jpn_knd_kor_alb_scr_bem_slo_tag_spa_owc_sun_cnt_guj_xho_prs_heb_lat_rom_ctl_ita_qcu_bos_krd_nor_lda_chh_mol_mlt_swe_jav_arw_ewe_urd_akn_mao_tha_amr_tml_igb_ses_uzb_afr_fre_azi_ven_vie_aeg_zul_dgb_moo	-0.617028447274042	-1.47304764654111	0.144114742433246
160	sod_pol_bam_cze_tig_sid_heb_bos_azi_aze_xho_sun_cic_ukr_pan_bsq_swe_amr_zul_mnd_nor_lat_igb_dut_bem_hin_fin_yor_swa_hun_slo_hau_geo_rus_alb_krd_arw_wly_owc_ctl_est_tsw_ind_fre_jav_jpn_knd_kor_scr_ger_ewe_afr_tag_ita_anl_mao_cnt_spa_akn_lit_mlt_urd_prs_mcd_mol_qcu_svk_guj_glc_ses_gam_grk_aeg_rom_bat_por_swt_bul_dgb_mly_tha_chh_tml_fbf_lda_uzb_eng_ben_tur_tsn_vie_amh_ven_moo_dyu	0.325856195165189	0.767697227823179	0.444611886328094
161	tig_hin_lda_ger_gam_heb_amr_pol_tur_azi_swa_mao_ses_ben_lit_bsq_arw_aeg_xho_cnt_ukr_bos_tsw_cze_zul_spa_est_igb_fbf_hun_dut_owc_geo_ita_alb_swe_eng_mlt_amh_scr_fin_swt_tag_rus_sun_jpn_tml_kor_pan_slo_ven_glc_jav_ctl_chh_ind_mnd_por_cic_bul_sod_mcd_prs_mol_afr_qcu_grk_rom_guj_bam_hau_svk_sid_lat_bat_krd_dyu_urd_moo_mly_tha_wly_knd_akn_tsn_uzb_fre_nor_aze_yor_vie_anl_ewe_bem_dgb	-0.794629384686801	-1.91433241952374	0.0586519857288513
162	sod_lit_zul_scr_sid_hau_anl_svk_tur_azi_lda_sun_igb_rom_lat_bsq_bos_mlt_bem_cnt_cze_ben_xho_rus_cic_alb_fin_swt_akn_est_pan_tig_geo_afr_nor_slo_por_heb_gam_prs_hun_bam_bat_mcd_tag_jpn_knd_kor_ctl_krd_yor_mol_ind_hin_amh_jav_mnd_ukr_fbf_fre_amr_ger_grk_guj_glc_qcu_spa_eng_arw_ven_chh_pol_owc_swe_mly_urd_ses_dut_tsn_mao_tha_wly_tml_moo_tsw_uzb_bul_ita_aze_swa_vie_aeg_ewe_dyu_dgb	-0.779109111256347	-1.87729927213707	0.0636115323659741
163	hau_nor_fbf_rus_owc_chh_amh_swe_azi_uzb_swa_bat_akn_spa_pan_bsq_fre_anl_igb_cnt_ukr_glc_tsn_alb_bem_afr_hun_tsw_dgb_est_cze_wly_geo_ger_pol_ctl_mcd_mlt_amr_krd_fin_moo_jav_bul_tag_jpn_tml_kor_lit_eng_yor_slo_mly_dut_heb_mao_mnd_urd_ewe_guj_gam_svk_mol_prs_ita_qcu_scr_por_rom_lda_aeg_grk_tig_arw_ind_ben_cic_hin_dyu_sun_tha_sod_knd_ses_bam_aze_lat_bos_tur_ven_vie_sid_xho_zul_swt	-0.515885757782085	-1.23135227391345	0.221295894201913
164	owc_ita_tsw_prs_chh_sid_hau_mol_uzb_azi_swt_jav_ses_mcd_swe_bsq_bos_aeg_moo_cnt_arw_glc_lda_hin_tsn_slo_fin_fbf_swa_est_rom_tig_geo_nor_grk_urd_guj_heb_amr_ctl_hun_zul_mly_por_mao_jpn_knd_kor_pan_fre_ven_lit_tag_spa_amh_sun_mnd_scr_igb_ukr_mlt_cze_rus_krd_svk_qcu_eng_dut_lat_akn_anl_bul_gam_ben_ind_alb_bem_ger_xho_bat_tha_wly_tml_dyu_yor_aze_afr_pol_tur_cic_vie_sod_ewe_dgb_bam	-0.38364514612802	-0.910224618419241	0.365057162823633
165	owc_urd_ewe_hin_sod_amh_chh_fre_aze_tur_moo_jav_zul_bos_glc_bsq_slo_aeg_lda_mnd_por_pan_yor_pol_dyu_ukr_est_ses_swa_fin_ctl_gam_geo_guj_ita_rom_afr_hau_sid_eng_hun_bem_sun_prs_mao_jpn_knd_kor_swe_rus_swt_ben_bat_scr_anl_tag_cnt_alb_tsw_krd_tig_mol_lit_mcd_bul_qcu_ger_svk_dut_dgb_wly_spa_amr_arw_ind_cze_akn_nor_xho_mly_tha_heb_tml_igb_bam_uzb_lat_grk_azi_cic_vie_mlt_fbf_ven_tsn	-0.304592414873555	-0.720583314646974	0.4729732877223
166	sid_guj_akn_urd_tig_hau_gam_spa_aze_uzb_yor_tag_ses_fre_lat_bsq_alb_anl_swt_cnt_mcd_svk_xho_hin_cic_slo_fin_tsn_ven_hun_mol_chh_geo_arw_rom_ukr_glc_heb_sod_bos_est_zul_ind_ita_jav_jpn_tml_kor_grk_pol_dyu_afr_mao_cze_amr_sun_mnd_ger_moo_nor_mlt_prs_eng_dut_bul_qcu_pan_krd_scr_bem_amh_ben_wly_rus_bat_lit_igb_swe_tsw_mly_tha_owc_knd_lda_dgb_azi_por_ctl_tur_swa_vie_aeg_ewe_bam_fbf	-0.910288635604667	-2.21006784123212	0.029554157314242
167	tig_lit_dyu_prs_heb_amh_wly_bul_azi_tur_zul_mao_moo_ger_ita_bsq_rom_sid_fbf_cnt_por_glc_igb_eng_ven_bos_fin_swt_tsw_hun_guj_aeg_geo_pol_scr_slo_krd_chh_sod_swe_est_akn_ind_cze_tag_jpn_tml_kor_dut_alb_yor_mol_mly_nor_hau_sun_mnd_pan_swa_arw_mlt_grk_hin_lat_svk_qcu_urd_mcd_ben_tsn_amr_ctl_owc_ukr_jav_afr_bam_fre_lda_bat_tha_anl_knd_bem_cic_uzb_rus_spa_aze_dgb_vie_gam_ewe_ses_xho	0.664154906171414	1.57749948182983	0.11807625643742
168	wly_spa_fbf_urd_sod_mlt_chh_lit_uzb_azi_ven_ind_swt_bul_ctl_bsq_cze_gam_akn_mnd_hin_ukr_moo_bos_lda_fre_est_ses_dgb_fin_rus_aeg_geo_afr_mcd_slo_por_owc_sid_pol_hun_tsw_mly_arw_tag_jpn_tml_kor_lat_grk_cic_ben_sun_ita_anl_jav_cnt_prs_bem_dut_tig_swe_pan_svk_mol_qcu_alb_nor_ger_bam_amh_scr_hau_eng_bat_guj_xho_rom_ewe_mao_tha_heb_knd_igb_dyu_aze_krd_glc_tur_yor_vie_amr_swa_zul_tsn	0.0608715246980363	0.143240042641629	0.886410509946104
169	gam_por_moo_ben_amr_sod_hau_fre_uzb_azi_swt_jav_ses_bos_grk_bsq_dut_chh_ewe_cnt_prs_rus_bam_guj_dyu_ukr_hun_dgb_swa_fin_nor_aeg_geo_eng_slo_hin_ctl_amh_heb_afr_est_akn_mly_ita_tag_jpn_knd_kor_swe_arw_cic_rom_ind_glc_anl_bat_mnd_urd_lda_mol_sid_pol_scr_spa_svk_qcu_lat_pan_bul_tsn_mlt_ger_owc_cze_sun_krd_zul_alb_tsw_mao_tha_tig_tml_xho_yor_tur_mcd_lit_aze_ven_vie_wly_bem_fbf_igb	-0.249337069753148	-0.589667430947684	0.556843521103196
170	mlt_urd_swt_svk_chh_tig_wly_afr_uzb_aze_bam_mly_xho_glc_mcd_bsq_nor_gam_dyu_cnt_alb_pol_fbf_lat_ewe_rom_est_yor_tsw_fin_ctl_heb_geo_ukr_prs_krd_guj_sid_sod_dut_hun_ven_sun_swe_bat_jpn_tml_kor_grk_slo_igb_cze_jav_fre_anl_ind_mnd_bos_moo_scr_amh_mol_lit_ben_hin_qcu_por_pan_ita_tsn_hau_arw_amr_rus_mao_eng_bem_spa_ses_tag_tha_owc_knd_lda_cic_azi_bul_ger_tur_swa_vie_aeg_akn_dgb_zul	-0.0621677915339001	-0.146628571090802	0.883742584771034
171	amh_por_cic_bos_chh_heb_anl_ben_tur_azi_zul_mly_tsw_scr_nor_bsq_pan_amr_xho_mnd_svk_afr_bam_dut_ewe_hin_est_moo_dgb_hun_arw_hau_geo_swe_guj_glc_urd_owc_gam_rus_fin_tsn_bat_mcd_tag_jpn_tml_kor_eng_cze_lda_krd_sun_ger_wly_mao_cnt_spa_akn_bul_mlt_pol_lat_fre_ctl_qcu_grk_prs_lit_swa_sod_ita_tig_slo_jav_mol_fbf_alb_ses_ind_tha_sid_knd_yor_bem_uzb_ukr_rom_aze_ven_vie_aeg_swt_igb_dyu	-0.533803661588325	-1.27344880306959	0.206032563524032
172	anl_ukr_swa_dut_hau_gam_mlt_rom_aze_tur_moo_jav_ven_slo_pol_bsq_krd_sid_ses_mnd_ger_ita_bem_arw_yor_grk_hun_tsw_bam_est_bos_sod_geo_mcd_alb_lit_fre_owc_heb_svk_fin_ewe_bat_swe_mao_jpn_tml_kor_urd_por_cic_nor_mly_pan_wly_ind_cnt_ben_zul_cze_chh_bul_mol_ctl_afr_qcu_glc_lat_scr_dyu_amr_spa_amh_rus_tag_eng_igb_hin_fbf_sun_tha_tig_knd_dgb_lda_uzb_guj_prs_azi_akn_vie_aeg_swt_tsn_xho	-0.424221284886109	-1.00817216641884	0.315987726791471
173	amh_bos_bam_ctl_sod_owc_wly_fre_azi_aze_lda_mao_ses_guj_prs_bsq_swe_gam_moo_cnt_spa_alb_akn_eng_swt_lat_fin_zul_ven_hun_urd_aeg_geo_afr_pol_rus_mcd_mlt_sid_mol_est_cic_tag_bul_sun_jpn_knd_kor_grk_glc_dyu_arw_jav_svk_tig_mly_mnd_scr_fbf_pan_amr_nor_cze_krd_lit_qcu_por_rom_slo_yor_chh_ger_heb_ben_ind_ukr_tsw_ita_dgb_bat_tha_anl_tml_ewe_tsn_tur_hin_dut_uzb_swa_vie_hau_xho_igb_bem	-0.15607499177608	-0.368504646998984	0.713334498581907
174	amr_swe_bam_dut_aeg_chh_hau_alb_aze_uzb_swa_jav_dyu_krd_rom_bsq_urd_sod_xho_mnd_bul_glc_akn_fre_fbf_por_est_ewe_bem_hun_ukr_sid_geo_bos_rus_lat_scr_tig_anl_ben_fin_ses_mly_lit_sun_jpn_knd_kor_cze_ita_yor_pan_ind_ctl_owc_bat_cnt_mol_lda_guj_amh_hin_spa_pol_nor_qcu_svk_eng_prs_zul_mlt_mcd_gam_slo_tag_arw_tsw_afr_ven_mao_tha_heb_tml_tsn_igb_tur_ger_grk_azi_dgb_vie_wly_cic_moo_swt	-0.606860235082365	-1.45097882164612	0.150150512120567
175	sid_afr_moo_glc_wly_amr_owc_scr_aze_tur_fbf_mao_zul_krd_svk_bsq_cze_sod_tsn_mnd_ctl_rus_bem_fre_ses_pan_est_lda_ven_hun_arw_heb_geo_bos_ger_spa_mol_hau_aeg_mcd_fin_swt_sun_swe_mly_jpn_tml_kor_hin_por_tsw_prs_jav_pol_mlt_tag_cnt_ukr_yor_dut_chh_grk_eng_rom_lit_qcu_lat_slo_bul_dgb_gam_guj_anl_nor_ind_urd_dyu_ben_akn_bat_tha_amh_knd_ewe_xho_uzb_alb_ita_azi_bam_vie_tig_igb_swa_cic	-0.244852673951285	-0.578415828639594	0.564381520263131
176	hau_dut_swa_pol_sid_mlt_amh_fre_uzb_tur_fbf_tag_igb_ben_lit_bsq_slo_gam_dyu_cnt_krd_urd_zul_grk_tsn_ukr_fin_cic_yor_est_bul_owc_geo_cze_scr_ger_afr_chh_wly_pan_hun_ewe_jav_ita_mly_jpn_tml_kor_ctl_rom_ses_swe_bat_por_heb_mao_mnd_rus_swt_guj_anl_nor_svk_bos_alb_qcu_glc_prs_mcd_moo_aeg_eng_sod_spa_sun_hin_dgb_arw_bam_ind_tha_amr_knd_tsw_akn_aze_mol_lat_azi_bem_vie_tig_lda_ven_xho	0.81706578278118	1.953453868331	0.0537712501338303
177	owc_ctl_tsn_afr_sid_aeg_mlt_guj_uzb_azi_tsw_ind_dgb_pan_ita_bsq_bos_sod_fbf_cnt_pol_lat_ven_bul_bem_mcd_est_moo_yor_hun_slo_heb_geo_por_cze_ger_dut_tig_anl_scr_fin_cic_sun_hin_mly_jpn_tml_kor_arw_glc_lda_grk_jav_mol_amr_bat_mnd_rom_igb_urd_wly_fre_lit_nor_krd_qcu_ukr_rus_spa_xho_gam_prs_hau_eng_tag_ben_akn_svk_swa_mao_tha_chh_knd_bam_ses_tur_alb_swe_aze_zul_vie_amh_swt_ewe_dyu	-0.440345695034781	-1.04572376322527	0.29839898199403
178	sid_fre_lda_swe_owc_anl_heb_pan_tur_azi_cic_mly_yor_slo_lat_bsq_ukr_chh_swt_mnd_dut_rom_ewe_cze_tsn_ben_hun_igb_bam_fin_nor_gam_geo_mcd_lit_rus_ita_mlt_tig_hin_est_ses_mao_svk_sun_jpn_knd_kor_alb_bos_bem_por_tag_guj_aeg_ind_cnt_scr_dgb_urd_amr_spa_glc_mol_afr_qcu_arw_grk_eng_swa_amh_krd_hau_ger_bat_pol_tsw_prs_moo_jav_tha_sod_tml_xho_ven_uzb_bul_ctl_aze_zul_vie_wly_fbf_dyu_akn	0.249225426775064	0.587059334558368	0.558586366160133
179	sid_slo_fbf_urd_owc_amr_hau_bos_aze_uzb_akn_bat_cic_glc_ben_bsq_hin_chh_ses_mnd_alb_ger_zul_pan_bam_dut_est_yor_igb_hun_pol_heb_geo_ukr_guj_cze_grk_anl_amh_fre_fin_xho_sun_por_tag_jpn_knd_kor_mcd_swe_swt_lit_jav_spa_sod_mao_cnt_ctl_ewe_rom_tig_lat_scr_arw_svk_qcu_eng_prs_mol_swa_mlt_ita_aeg_bul_ind_rus_lda_nor_dyu_mly_tha_wly_tml_tsw_moo_tur_afr_krd_azi_bem_vie_gam_tsn_ven_dgb	-0.176914287973267	-0.417502479400705	0.677273201938384
180	chh_cze_igb_arw_aeg_mlt_wly_guj_uzb_aze_bem_tag_yor_prs_swe_bsq_glc_sod_tsn_cnt_bos_ita_moo_mol_ven_lit_fin_ses_swt_est_fre_heb_geo_spa_por_dut_pol_gam_owc_ben_hun_lda_mly_pan_ind_jpn_tml_kor_lat_scr_fbf_ctl_mao_afr_amh_jav_mnd_mcd_cic_ukr_sid_urd_krd_ger_hin_qcu_bul_eng_rus_swa_hau_rom_tig_svk_sun_alb_dyu_nor_xho_bat_tha_amr_knd_ewe_zul_azi_grk_slo_tur_tsw_vie_anl_dgb_bam_akn	-0.100295514717466	-0.236365393887774	0.81366895518399
181	hau_arw_dgb_prs_tig_owc_sid_por_aze_uzb_zul_mao_bam_scr_pol_bsq_alb_heb_yor_mnd_urd_mcd_ewe_ctl_tsn_mol_fin_tsw_ses_hun_afr_amh_geo_slo_grk_rom_svk_aeg_mlt_nor_est_fbf_sun_ger_jav_jpn_tml_kor_guj_hin_ven_dut_mly_lat_anl_ind_cnt_rus_bem_spa_wly_bos_swe_ben_cze_qcu_bul_ukr_glc_xho_chh_krd_sod_fre_bat_eng_igb_pan_moo_tag_tha_gam_knd_cic_lda_azi_lit_ita_tur_akn_vie_amr_swa_swt_dyu	-0.412355430045957	-0.978392398070602	0.330418559865745
182	chh_fre_xho_ben_wly_sod_aeg_ukr_tur_aze_tsw_mao_swa_bos_glc_bsq_alb_hau_ewe_mnd_pan_nor_bem_guj_ven_urd_fin_fbf_dgb_hun_cze_amh_geo_mcd_bul_mol_pol_sid_owc_swe_est_yor_sun_afr_tag_jpn_knd_kor_ctl_por_igb_eng_jav_ita_mlt_bat_cnt_slo_zul_krd_tig_spa_scr_ger_lat_qcu_arw_rom_dut_tsn_heb_lit_amr_grk_ind_prs_swt_rus_bam_mly_tha_gam_tml_ses_lda_uzb_svk_hin_azi_moo_vie_anl_cic_akn_dyu	0.0406412702091557	0.0956946697525494	0.923968976003919
183	hau_mcd_zul_bul_wly_mlt_anl_eng_aze_tur_moo_ind_lda_guj_svk_bsq_krd_owc_ven_cnt_cze_rom_bem_bos_swa_rus_est_tsw_akn_hun_grk_tig_geo_arw_mol_slo_lit_sod_heb_spa_fin_fbf_mao_lat_tag_jpn_knd_kor_ger_por_dyu_pol_sun_ctl_amr_mly_mnd_scr_xho_ukr_chh_pan_ben_alb_afr_qcu_fre_prs_urd_igb_aeg_ita_sid_glc_bat_nor_tsn_hin_ses_jav_tha_amh_tml_yor_bam_uzb_swe_dut_azi_cic_vie_gam_swt_ewe_dgb	-0.178657150636354	-0.421346913815975	0.674474022925133
184	gam_scr_moo_guj_sod_chh_hau_hin_tur_uzb_yor_tag_swt_pol_cze_bsq_pan_owc_bam_cnt_spa_svk_igb_ita_tsn_krd_est_fbf_dyu_fin_ctl_sid_geo_grk_ukr_rus_nor_mlt_anl_lit_hun_bem_ind_afr_jav_jpn_tml_kor_arw_urd_cic_bos_sun_por_amh_mly_mnd_bul_xho_ben_heb_eng_lat_mcd_prs_qcu_rom_mol_glc_ewe_wly_fre_tig_ger_bat_dut_ven_swe_swa_mao_tha_amr_knd_tsw_lda_azi_slo_alb_aze_ses_vie_aeg_dgb_zul_akn	-0.549987260159925	-1.31107591348141	0.193060158712433
185	wly_rom_swt_nor_hau_mlt_gam_swe_azi_tur_swa_jav_lda_prs_dut_bsq_por_owc_bem_mnd_hin_ben_moo_ctl_dyu_mol_est_igb_ewe_fin_afr_anl_geo_glc_fre_pol_bul_amh_amr_slo_hun_tsn_bat_lat_ind_jpn_knd_kor_lit_ukr_cic_scr_tag_rus_tig_mao_cnt_eng_xho_mcd_chh_grk_cze_guj_arw_qcu_alb_svk_pan_yor_heb_urd_sid_ita_mly_bos_akn_spa_ven_sun_tha_sod_tml_tsw_dgb_aze_ger_krd_uzb_fbf_vie_aeg_bam_zul_ses	-0.593171671875288	-1.41873694986401	0.159318382173641
186	heb_ger_tsw_spa_hau_gam_wly_glc_azi_uzb_moo_bat_xho_pan_guj_bsq_nor_mlt_dyu_cnt_urd_pol_cic_rus_ven_grk_hun_tsn_ses_est_bos_anl_geo_ben_eng_swe_alb_amh_tig_ukr_fin_yor_sun_fre_ind_jpn_knd_kor_ctl_rom_swa_cze_mao_por_chh_jav_mnd_dut_lda_bul_aeg_prs_ita_lit_mcd_qcu_scr_krd_hin_dgb_sod_mol_amr_slo_tag_arw_igb_svk_ewe_mly_tha_sid_tml_zul_bem_tur_afr_lat_aze_akn_vie_owc_bam_swt_fbf	0.193640415057289	0.45598643489228	0.649462740074574
187	chh_lit_swt_arw_mlt_amh_sid_mol_uzb_azi_tsn_mao_swa_nor_hin_bsq_glc_owc_xho_cnt_swe_rus_ven_alb_bem_scr_fin_moo_tsw_hun_pan_tig_geo_por_fre_krd_ctl_gam_anl_bos_est_lda_mly_prs_bat_jpn_knd_kor_slo_lat_igb_guj_jav_spa_aeg_sun_mnd_rom_ewe_svk_hau_eng_urd_dut_ita_qcu_grk_bul_ukr_dgb_wly_cze_sod_pol_tag_mcd_akn_afr_yor_ind_tha_heb_tml_zul_fbf_tur_ger_ben_aze_bam_vie_amr_cic_ses_dyu	-0.0477719577500907	-0.112541958134307	0.910636269521906
188	amh_lit_zul_prs_wly_gam_chh_eng_aze_tur_bem_jav_dgb_nor_spa_bsq_ukr_heb_xho_mnd_alb_afr_tsn_arw_cic_ita_est_tsw_swt_fin_glc_anl_geo_grk_dut_urd_rom_owc_amr_hin_hun_ses_mly_slo_ind_jpn_tml_kor_bul_svk_bam_guj_tag_fre_sod_sun_cnt_mol_yor_bos_aeg_mcd_ben_rus_pol_qcu_scr_lat_ctl_lda_mlt_cze_sid_pan_bat_swe_ewe_por_akn_mao_tha_tig_knd_dyu_moo_uzb_ger_krd_azi_fbf_vie_hau_ven_swa_igb	-0.241838735234168	-0.571664760334881	0.568928225942125
189	heb_pol_zul_ger_sid_aeg_chh_svk_tur_azi_akn_bat_lda_mcd_pan_bsq_bul_mlt_bam_mnd_lit_krd_ses_ukr_tsw_alb_hun_tsn_cic_fin_urd_wly_geo_ita_por_bos_hin_sod_gam_glc_est_dgb_tag_slo_mly_jpn_tml_kor_dut_scr_fbf_arw_sun_rus_hau_mao_cnt_swe_ewe_eng_anl_ctl_grk_nor_ben_qcu_prs_lat_mol_moo_amr_guj_tig_spa_ind_cze_dyu_fre_yor_jav_tha_owc_knd_igb_swt_uzb_rom_afr_aze_bem_vie_amh_ven_swa_xho	0.120391891963949	0.283716144798632	0.777258582567924
190	chh_hin_dgb_glc_anl_aeg_wly_ita_azi_aze_ven_bat_lda_por_spa_bsq_pan_sod_moo_mnd_ben_krd_bem_ukr_tsn_mcd_fin_bam_zul_hun_slo_owc_geo_guj_afr_ctl_prs_mlt_amh_swe_est_cic_sun_bul_ind_jpn_knd_kor_scr_lat_akn_fre_jav_rom_heb_tag_cnt_nor_swt_alb_sid_svk_eng_urd_mol_qcu_lit_ger_bos_ewe_tig_arw_gam_pol_mly_rus_tsw_cze_xho_mao_tha_amr_tml_ses_swa_uzb_grk_dut_tur_igb_vie_hau_dyu_fbf_yor	-0.215289930231693	-0.508215052510807	0.612505915564722
191	amr_rus_moo_afr_tig_chh_anl_prs_uzb_aze_igb_ind_lda_arw_pol_bsq_guj_owc_dgb_mnd_rom_ctl_ewe_glc_dyu_scr_est_yor_swa_hun_mcd_wly_geo_ger_grk_dut_ukr_amh_sod_krd_fin_ses_mao_lat_bat_jpn_knd_kor_nor_alb_xho_ben_mly_eng_aeg_sun_cnt_bul_cic_bos_hau_mol_swe_fre_pan_qcu_spa_hin_cze_bam_gam_slo_sid_ita_tag_lit_ven_svk_bem_jav_tha_heb_tml_zul_swt_tur_urd_por_azi_tsn_vie_mlt_tsw_akn_fbf	-0.774100605575619	-1.86315082699341	0.0655970905725622
192	anl_rus_ewe_scr_owc_sod_amh_prs_tur_azi_moo_ind_ses_eng_hin_bsq_mcd_sid_lda_cnt_cze_pan_tsw_glc_cic_grk_fin_xho_dgb_hun_ger_gam_geo_krd_rom_afr_bul_hau_wly_pol_est_swt_jav_bos_mao_jpn_knd_kor_ctl_lit_yor_ben_bat_guj_mlt_mly_mnd_slo_fbf_spa_amr_dut_urd_ukr_alb_qcu_nor_swe_mol_zul_heb_por_aeg_svk_tag_ita_dyu_fre_bam_sun_tha_chh_tml_tsn_bem_uzb_arw_lat_aze_ven_vie_tig_akn_swa_igb	0.143160918107392	0.336782929535711	0.737039350334958
193	anl_ita_ven_rus_chh_sid_amh_lat_uzb_tur_xho_jav_moo_afr_mcd_bsq_nor_wly_tsn_mnd_cze_scr_tsw_ben_yor_lit_est_zul_bam_fin_arw_gam_geo_eng_rom_ger_slo_owc_heb_pol_hun_swa_ind_fre_mao_jpn_tml_kor_dut_grk_swt_hin_mly_spa_amr_bat_cnt_bos_dgb_urd_tig_glc_alb_svk_bul_qcu_swe_por_ukr_ses_mlt_ctl_aeg_pan_tag_mol_akn_guj_igb_sun_tha_hau_knd_fbf_dyu_aze_prs_krd_azi_cic_vie_sod_lda_ewe_bem	0.208205324948959	0.489773982491343	0.625447191056018
194	aeg_ben_igb_svk_amh_hau_sid_pan_tur_aze_tsw_jav_dgb_nor_ukr_bsq_slo_wly_yor_cnt_scr_mcd_ewe_lit_xho_afr_fin_dyu_zul_est_hin_sod_geo_rus_eng_mol_fre_owc_chh_spa_hun_ven_mao_alb_bat_jpn_tml_kor_lat_ctl_ses_bos_mly_por_amr_tag_mnd_krd_cic_guj_gam_glc_ita_ger_bul_qcu_rom_arw_swe_swt_anl_grk_heb_urd_sun_pol_lda_prs_bem_ind_tha_mlt_knd_tsn_moo_uzb_cze_dut_azi_swa_vie_tig_fbf_akn_bam	0.403069636339278	0.949226798893843	0.344965475938275
195	amr_afr_xho_bul_sod_gam_heb_spa_aze_azi_bem_mly_dgb_lat_nor_bsq_mcd_aeg_igb_mnd_ukr_urd_tsw_guj_zul_arw_fin_swa_akn_est_prs_amh_geo_bos_por_cze_lit_anl_owc_glc_hun_ewe_tag_rus_ind_jpn_knd_kor_swe_eng_yor_pol_sun_ben_wly_bat_cnt_krd_fbf_fre_sid_hin_slo_dut_alb_qcu_rom_ger_pan_lda_hau_ctl_chh_svk_mao_scr_bam_ita_cic_jav_tha_mlt_tml_tsn_moo_tur_mol_grk_uzb_dyu_vie_tig_ven_swt_ses	-0.692174797717462	-1.65901752000653	0.100481176261588
196	amh_alb_igb_rom_sod_sid_heb_ben_azi_uzb_tsn_jav_ven_lat_mol_bsq_lit_mlt_fbf_mnd_mcd_slo_bem_hin_ses_fre_fin_zul_cic_hun_swe_tig_geo_spa_bul_nor_bos_wly_anl_svk_est_dgb_mao_eng_sun_jpn_tml_kor_por_scr_bam_glc_mly_ctl_aeg_tag_cnt_guj_dyu_rus_gam_afr_arw_urd_ukr_qcu_ger_pan_grk_swt_amr_dut_owc_prs_bat_pol_swa_ita_tsw_ind_tha_chh_knd_ewe_moo_aze_krd_cze_tur_xho_vie_hau_yor_lda_akn	-0.109368478473183	-0.258080348778006	0.796915155235243
197	chh_mcd_lda_slo_gam_anl_heb_bos_azi_tur_xho_ind_dgb_alb_glc_bsq_arw_tig_tsw_mnd_lat_ukr_swa_bul_ven_afr_fin_fbf_ewe_est_grk_sod_geo_dut_ctl_eng_swe_amr_hau_mol_hun_tsn_sun_guj_bat_jpn_tml_kor_hin_ben_bam_pol_tag_nor_sid_mly_cnt_pan_zul_urd_owc_svk_spa_cze_prs_qcu_lit_fre_rus_cic_wly_krd_amh_ita_jav_ger_moo_por_igb_mao_tha_mlt_knd_akn_swt_aze_scr_rom_uzb_bem_vie_aeg_ses_yor_dyu	-0.451896813964201	-1.07325297898667	0.285934583986422
198	amr_bos_igb_rom_hau_aeg_wly_mol_aze_uzb_ven_bat_swa_spa_afr_bsq_svk_chh_cic_mnd_pol_urd_akn_ukr_dyu_glc_hun_yor_moo_est_ctl_anl_geo_guj_prs_slo_lit_mlt_gam_ita_fin_bam_mly_rus_sun_jpn_tml_kor_arw_ben_tsn_hin_ind_mcd_tig_jav_cnt_swe_ses_eng_sod_nor_fre_pan_dut_qcu_scr_lat_por_ewe_sid_grk_heb_ger_tag_alb_zul_bul_tsw_mao_tha_owc_knd_swt_lda_azi_krd_cze_tur_bem_vie_amh_dgb_fbf_xho	-0.233882054537391	-0.552428873780972	0.581979836165105
199	wly_krd_dgb_pan_heb_owc_hau_eng_tur_azi_dyu_sun_zul_afr_grk_bsq_ben_tig_swt_cnt_urd_fre_xho_rus_ven_lat_hun_ses_tsw_fin_bul_sod_geo_spa_ita_ctl_swe_amr_mlt_mol_est_lda_bat_ger_tag_jpn_tml_kor_hin_arw_moo_por_jav_bos_gam_ind_mnd_mcd_fbf_glc_chh_cze_prs_ukr_dut_qcu_lit_pol_slo_ewe_sid_rom_amh_guj_mao_svk_yor_nor_akn_mly_tha_aeg_knd_tsn_cic_aze_alb_scr_uzb_igb_vie_anl_bem_bam_swa	-1.2265659577161	-3.03144004648214	0.00315284575233564
200	sid_krd_lda_fre_mlt_chh_gam_spa_aze_tur_ewe_tag_swa_ctl_eng_bsq_slo_aeg_yor_cnt_pol_swe_moo_por_ses_svk_hun_fbf_zul_est_bos_amh_geo_nor_urd_bul_guj_hau_tig_rom_fin_cic_mly_grk_sun_jpn_tml_kor_arw_mcd_xho_cze_ind_afr_heb_mao_mnd_lit_dgb_ita_amr_lat_ger_glc_scr_qcu_ukr_pan_rus_tsw_owc_dut_wly_ben_jav_hin_akn_prs_swt_bat_tha_sod_knd_tsn_ven_azi_alb_mol_uzb_igb_vie_anl_bam_dyu_bem	-0.475561539639853	-1.13093801449595	0.260989228471007
201	mlt_bos_yor_pol_amh_gam_anl_mcd_azi_uzb_swa_mly_swt_rom_bul_bsq_fre_heb_lda_mnd_swe_ukr_igb_eng_cic_scr_hun_tsw_ven_fin_rus_aeg_geo_por_lat_hin_nor_sid_amr_ita_est_tsn_jav_urd_mao_jpn_knd_kor_grk_mol_dyu_ben_sun_ctl_tig_ind_cnt_arw_moo_slo_sod_svk_glc_alb_ger_qcu_lit_afr_krd_bem_chh_cze_owc_guj_tag_spa_ses_pan_akn_bat_tha_wly_tml_fbf_zul_aze_prs_dut_tur_bam_vie_hau_ewe_xho_dgb	-0.691390929441652	-1.65631157421254	0.101029107057324
202	sod_cze_swt_por_mlt_anl_chh_swe_azi_aze_dgb_mly_akn_glc_afr_bsq_mol_amh_yor_mnd_mcd_spa_swa_lat_bam_arw_est_cic_ewe_hun_bul_gam_geo_hin_urd_pol_nor_aeg_amr_bos_fin_zul_ind_krd_jav_jpn_knd_kor_ita_rus_moo_lit_mao_slo_hau_sun_cnt_svk_tsw_ctl_wly_eng_grk_pan_guj_qcu_scr_dut_fre_ven_owc_alb_sid_prs_bat_ben_bem_rom_lda_tag_tha_heb_tml_xho_fbf_uzb_ukr_ger_tur_tsn_vie_tig_igb_ses_dyu	-0.76348662182312	-1.83637153117294	0.0694974411156319
203	sod_ger_ewe_svk_heb_aeg_amr_glc_uzb_aze_akn_jav_moo_bos_cze_bsq_mcd_owc_bem_cnt_spa_alb_zul_ctl_fbf_rus_est_tsn_cic_fin_fre_gam_geo_hin_dut_scr_krd_chh_mlt_ita_hun_swt_tag_bul_bat_jpn_knd_kor_rom_eng_yor_grk_mly_ben_anl_sun_mnd_swe_dgb_urd_amh_arw_pol_prs_afr_qcu_nor_por_slo_dyu_sid_ukr_wly_mol_mao_pan_igb_lat_lda_ind_tha_tig_tml_xho_ses_tur_guj_lit_azi_ven_vie_hau_tsw_swa_bam	-0.0395909979530709	-0.0931659001020338	0.925972177955201
204	mlt_swe_igb_guj_aeg_amr_anl_por_azi_uzb_xho_mly_zul_spa_afr_bsq_rom_tig_tsn_mnd_cze_bul_swt_scr_lda_ben_est_moo_yor_hun_lit_amh_geo_grk_eng_lat_pan_hau_sid_alb_fin_fbf_bat_krd_mao_jpn_knd_kor_glc_nor_dgb_mcd_jav_urd_heb_ind_cnt_mol_ewe_hin_chh_prs_slo_ger_fre_qcu_ctl_rus_ita_akn_wly_arw_owc_svk_tag_pol_cic_ukr_dyu_sun_tha_gam_tml_bem_ses_tur_bos_dut_aze_tsw_vie_sod_bam_swa_ven	0.0369094505982607	0.0868314709070149	0.930992154730644
205	gam_lit_ses_scr_sod_aeg_tig_lat_uzb_aze_ven_mao_bam_glc_ita_bsq_urd_owc_igb_cnt_slo_krd_akn_por_ewe_bul_hun_moo_zul_est_pan_sid_geo_mcd_cze_ger_dut_heb_chh_rus_fin_lda_jav_guj_sun_jpn_knd_kor_ukr_arw_yor_spa_mly_mol_hau_bat_mnd_fre_dyu_bos_wly_pol_rom_alb_hin_qcu_grk_ben_ctl_swt_amh_afr_mlt_eng_ind_prs_fbf_nor_dgb_tag_tha_amr_tml_tsw_tsn_tur_swe_svk_azi_cic_vie_anl_xho_swa_bem	-0.759322702140278	-1.82679575804189	0.0709383040395337
206	tig_fre_cic_svk_mlt_amr_owc_alb_tur_azi_moo_jav_igb_ita_bul_bsq_hin_chh_yor_mnd_afr_lat_fbf_rus_tsn_grk_fin_dgb_ewe_est_mol_sid_geo_urd_arw_cze_lit_amh_aeg_scr_hun_akn_ind_rom_bat_jpn_knd_kor_ukr_ctl_bem_swe_mao_dut_hau_mly_cnt_ben_xho_krd_gam_eng_bos_ger_prs_qcu_glc_pol_por_bam_wly_spa_anl_pan_tag_guj_swa_nor_tsw_sun_tha_heb_tml_zul_lda_uzb_slo_mcd_aze_swt_vie_sod_dyu_ven_ses	0.276729115794449	0.650862020897376	0.51674045312436
207	tig_eng_ven_guj_sod_hau_heb_mcd_tur_uzb_lda_bat_swa_grk_bul_bsq_mol_chh_bem_cnt_rom_por_moo_urd_bam_rus_est_fbf_dgb_hun_alb_amr_geo_ita_lat_slo_hin_owc_mlt_pol_fin_xho_ind_pan_sun_jpn_knd_kor_ukr_spa_ewe_nor_mly_ben_sid_tag_mnd_afr_igb_prs_aeg_ctl_arw_ger_cze_qcu_svk_dut_lit_cic_gam_fre_wly_swe_mao_krd_dyu_bos_tsw_jav_tha_anl_tml_tsn_zul_aze_scr_glc_azi_ses_vie_amh_yor_akn_swt	-0.803649264695597	-1.93565004276609	0.0559479842187783
208	chh_pan_ses_grk_tig_gam_aeg_ukr_azi_aze_fbf_mao_yor_lit_afr_bsq_ger_hau_bam_mnd_pol_fre_igb_por_cic_glc_hun_ewe_xho_fin_guj_mlt_geo_slo_rus_ctl_ben_heb_owc_hin_est_bem_jav_mcd_mly_jpn_knd_kor_bul_arw_tsn_ita_ind_dut_anl_sun_cnt_urd_tsw_lat_wly_scr_eng_mol_krd_qcu_bos_nor_spa_swt_amh_cze_amr_svk_bat_swe_dgb_rom_zul_tag_tha_sod_tml_ven_lda_uzb_alb_prs_tur_akn_vie_sid_moo_dyu_swa	-0.534089267586818	-1.27247663195913	0.206376059721648
209	amr_krd_lda_grk_sod_anl_tig_mol_tur_azi_swa_jav_bam_svk_lat_bsq_ctl_owc_dyu_cnt_hin_lit_ses_swe_dgb_pol_fin_swt_zul_est_arw_mlt_geo_pan_guj_rus_spa_amh_gam_fre_hun_xho_mly_glc_bat_jpn_tml_kor_mcd_ben_bem_urd_ind_slo_hau_mao_mnd_prs_akn_ukr_chh_por_alb_afr_eng_qcu_scr_ger_cze_fbf_heb_bos_aeg_rom_tag_dut_ven_ita_ewe_sun_tha_wly_knd_cic_yor_aze_bul_nor_uzb_igb_vie_sid_tsw_tsn_moo	0.327256555714279	0.770382459102808	0.443025683803572
210	mlt_bul_moo_slo_wly_gam_aeg_nor_aze_uzb_igb_sun_akn_prs_scr_bsq_guj_chh_zul_cnt_hin_por_ven_pol_xho_alb_est_dgb_yor_fin_ukr_tig_geo_pan_rus_fre_eng_amr_hau_rom_hun_tsn_bat_glc_ind_jpn_knd_kor_swe_urd_ses_mol_tag_lit_sod_mly_mnd_mcd_swt_lat_anl_afr_grk_dut_ben_qcu_arw_ctl_svk_tsw_sid_krd_owc_ita_mao_spa_bem_cze_cic_jav_tha_amh_tml_bam_dyu_azi_ger_bos_tur_swa_vie_heb_ewe_fbf_lda	0.269539143026103	0.635186220239954	0.526866721735267
211	chh_ben_ses_rus_sid_amh_hau_mcd_azi_tur_akn_sun_tsw_pol_alb_bsq_afr_anl_yor_cnt_lit_dut_dgb_glc_ven_swe_fin_dyu_tsn_hun_guj_amr_geo_ita_nor_ctl_por_gam_heb_bul_est_xho_ind_mol_mao_jpn_knd_kor_scr_krd_swt_slo_mly_arw_aeg_bat_mnd_cze_lda_urd_mlt_bos_pan_hin_grk_qcu_svk_spa_prs_swa_tig_fre_wly_lat_tag_eng_ewe_ukr_bam_jav_tha_owc_tml_zul_bem_aze_rom_ger_uzb_igb_vie_sod_fbf_moo_cic	-0.168584781875182	-0.397733167484929	0.691738365202515
212	gam_dut_dyu_slo_hau_owc_mlt_rom_tur_aze_dgb_ind_swa_spa_urd_bsq_por_amh_xho_cnt_fre_rus_bem_bul_fbf_bos_hun_igb_ses_est_mcd_aeg_geo_eng_ukr_prs_cze_chh_tig_swe_fin_akn_mao_arw_jav_jpn_knd_kor_alb_glc_cic_pan_sun_afr_wly_tag_mnd_krd_swt_scr_heb_ger_pol_guj_hin_qcu_lit_ita_grk_lda_sid_lat_anl_svk_mly_ben_moo_ctl_tsn_bat_tha_amr_tml_bam_yor_azi_nor_mol_uzb_tsw_vie_sod_ven_zul_ewe	0.0119298219738159	0.0281049655473512	0.977638656278227
213	anl_lit_swa_spa_chh_heb_tig_ukr_aze_azi_igb_mly_moo_swe_cze_bsq_nor_hau_dgb_cnt_rom_ger_ewe_pol_akn_hin_fin_bem_zul_est_afr_gam_geo_urd_pan_eng_krd_amh_owc_guj_hun_ses_bat_arw_jav_jpn_knd_kor_grk_scr_cic_dut_tag_por_mlt_ind_mnd_alb_fbf_slo_aeg_ita_ben_fre_mcd_qcu_glc_mol_bos_ven_sod_svk_wly_prs_mao_ctl_bam_rus_swt_sun_tha_amr_tml_tsw_xho_tur_bul_lat_uzb_lda_vie_sid_dyu_yor_tsn	0.0301000536918387	0.0708289813203086	0.943685955102453
214	aeg_bul_swa_cze_sod_tig_heb_ita_uzb_azi_swt_sun_yor_arw_hin_bsq_eng_wly_zul_cnt_ukr_ben_dyu_nor_moo_ctl_est_cic_ven_hun_mcd_mlt_geo_swe_glc_bos_spa_owc_hau_fre_fin_tsw_ind_pan_tag_jpn_knd_kor_rus_afr_dgb_urd_mao_prs_amh_mly_mnd_mol_igb_slo_sid_svk_ger_dut_guj_qcu_por_scr_pol_tsn_gam_rom_amr_lat_jav_grk_fbf_lit_lda_bat_tha_chh_tml_bem_bam_aze_krd_alb_tur_xho_vie_anl_ses_akn_ewe	-0.842240700549288	-2.03773918032929	0.0444167466840738
215	mlt_por_akn_fre_tig_gam_heb_swe_azi_aze_ven_jav_ewe_rom_urd_bsq_mcd_anl_fbf_mnd_pan_spa_ses_rus_tsw_hin_est_tsn_igb_fin_ukr_hau_geo_arw_slo_guj_krd_owc_wly_dut_hun_lda_mao_ita_mly_jpn_knd_kor_ger_scr_zul_afr_tag_alb_sid_ind_cnt_svk_swa_mol_amr_glc_cze_lit_pol_qcu_eng_bul_grk_bam_amh_lat_aeg_nor_bat_bos_cic_ctl_dyu_sun_tha_sod_tml_dgb_xho_uzb_ben_prs_tur_moo_vie_chh_swt_bem_yor	0.264570705761937	0.622596276704823	0.535073498857524
216	heb_slo_tsw_por_amh_wly_tig_ger_azi_uzb_ewe_jav_xho_ita_eng_bsq_prs_sid_yor_mnd_lit_urd_dgb_mol_akn_guj_fin_tsn_swt_hun_svk_aeg_geo_arw_grk_bos_glc_mlt_chh_ben_est_dyu_sun_hin_bat_jpn_knd_kor_pan_pol_swa_nor_mly_rom_amr_tag_cnt_lat_lda_cze_hau_ukr_fre_dut_bul_qcu_alb_mcd_swe_ven_owc_krd_sod_afr_mao_scr_zul_spa_bam_ind_tha_gam_tml_cic_fbf_aze_rus_ctl_tur_moo_vie_anl_ses_igb_bem	-0.13959408358456	-0.329843686837911	0.742259879188578
217	chh_urd_igb_swe_hau_mlt_amr_bos_aze_tur_swa_mly_dyu_guj_lit_bsq_glc_anl_xho_cnt_alb_grk_ses_scr_ven_slo_fin_dgb_bam_est_ita_aeg_geo_prs_pol_nor_krd_sid_tig_ukr_hun_moo_sun_bul_ind_jpn_knd_kor_hin_mol_bem_dut_jav_pan_wly_tag_mnd_rus_akn_afr_heb_mcd_eng_lat_por_qcu_svk_fre_cze_ewe_gam_ctl_owc_ben_bat_rom_lda_arw_swt_mao_tha_sod_tml_zul_cic_azi_ger_spa_uzb_tsw_vie_amh_fbf_tsn_yor	-0.248111880931315	-0.585935509514764	0.559338185150747
218	sid_ukr_dyu_ger_tig_gam_owc_svk_tur_aze_lda_mly_tsn_lat_lit_bsq_bul_heb_ven_cnt_grk_urd_cic_ctl_swt_ben_est_ewe_tsw_hun_alb_anl_geo_ita_arw_pan_spa_wly_amh_dut_fin_akn_mao_krd_ind_jpn_knd_kor_eng_nor_yor_glc_jav_cze_mlt_tag_mnd_pol_xho_guj_sod_prs_rus_por_scr_qcu_slo_mol_mcd_moo_amr_afr_hau_bos_bat_hin_igb_swe_ses_sun_tha_chh_tml_bam_bem_azi_rom_fre_uzb_zul_vie_aeg_swa_fbf_dgb	-0.533388606070839	-1.2749588558711	0.205499855286347
219	amh_alb_ven_rus_aeg_owc_sod_cze_uzb_aze_dyu_sun_swa_ger_bos_bsq_lat_chh_lda_mnd_scr_dut_yor_ben_moo_afr_hun_zul_swt_fin_ukr_gam_geo_arw_eng_ita_pol_amr_sid_rom_est_cic_bat_prs_jav_jpn_tml_kor_grk_lit_tsn_swe_ind_guj_mlt_mly_cnt_glc_dgb_fre_heb_urd_bul_slo_ctl_qcu_hin_svk_mol_fbf_wly_mcd_hau_por_mao_krd_ewe_nor_tsw_tag_tha_anl_knd_ses_akn_tur_spa_pan_azi_xho_vie_tig_bam_bem_igb	-0.221391150822033	-0.523206395368474	0.60207504500529
220	aeg_cze_moo_ukr_amh_sid_sod_spa_uzb_tur_bem_mao_igb_glc_prs_bsq_por_owc_xho_cnt_hin_swe_yor_ctl_ven_nor_fin_dgb_ewe_est_ben_heb_geo_krd_scr_dut_pol_amr_anl_guj_hun_ses_ind_urd_sun_jpn_knd_kor_mcd_arw_bam_bos_bat_grk_wly_tag_mnd_lit_fbf_fre_hau_slo_pan_rom_svk_qcu_mol_afr_ita_tsw_mlt_ger_chh_lat_mly_alb_swa_bul_dyu_jav_tha_gam_tml_swt_tsn_aze_eng_rus_azi_lda_vie_tig_cic_akn_zul	-0.528748257203758	-1.26002221786243	0.210814004730204
221	amr_slo_akn_pan_aeg_owc_gam_rom_azi_tur_dyu_bat_moo_ctl_arw_bsq_glc_wly_yor_cnt_lit_nor_bem_urd_tsw_ger_fin_igb_swa_est_mol_chh_geo_ukr_bul_swe_hin_heb_amh_cze_hun_cic_mly_mcd_mao_jpn_knd_kor_bos_scr_swt_svk_jav_fre_sid_sun_mnd_prs_dgb_lat_hau_ita_grk_krd_por_qcu_alb_eng_pol_tsn_anl_ben_sod_afr_ind_dut_ven_rus_ewe_tag_tha_mlt_tml_ses_fbf_uzb_guj_spa_aze_zul_vie_tig_xho_bam_lda	0.689326624276495	1.6366823032388	0.105076638407799
222	mlt_mol_zul_nor_amr_gam_sid_scr_tur_aze_tsn_bat_ven_lit_glc_bsq_guj_tig_akn_cnt_grk_hin_fbf_ben_yor_ger_hun_swa_dgb_est_krd_heb_geo_rus_ita_lat_bul_anl_sod_ukr_fin_ewe_tag_rom_ind_jpn_tml_kor_bos_por_swt_urd_sun_ctl_chh_mly_mnd_swe_ses_arw_amh_svk_eng_mcd_spa_qcu_pol_alb_slo_lda_aeg_fre_owc_prs_mao_pan_igb_cze_bam_jav_tha_wly_knd_tsw_dyu_azi_afr_dut_uzb_cic_vie_hau_xho_moo_bem	0.00162499532873049	0.00383734821694121	0.996946466007107
223	aeg_slo_igb_rom_owc_chh_sod_nor_uzb_aze_tsn_ind_xho_swe_por_bsq_alb_amh_moo_mnd_prs_lat_ven_mcd_bam_spa_est_yor_cic_fin_dut_amr_geo_cze_glc_mol_afr_gam_tig_eng_hun_tsw_jav_ben_tag_jpn_tml_kor_bos_arw_zul_fre_mao_hin_hau_sun_cnt_urd_dyu_scr_wly_ukr_krd_ger_ctl_qcu_pan_ita_bul_swt_sid_svk_anl_rus_bat_grk_akn_pol_swa_mly_tha_mlt_knd_ewe_bem_azi_guj_lit_tur_dgb_vie_heb_fbf_lda_ses	-0.536521959702955	-1.2787579695737	0.204164124503202
224	amr_afr_yor_dut_anl_hau_wly_por_azi_aze_cic_bat_ses_mcd_arw_bsq_bul_heb_tsw_cnt_mol_eng_dgb_ctl_igb_hin_hun_moo_fbf_fin_glc_sod_geo_swe_spa_bos_rom_tig_owc_ukr_est_akn_jav_alb_mao_jpn_knd_kor_pan_ita_zul_fre_ind_lit_sid_mly_mnd_urd_dyu_guj_mlt_prs_krd_scr_ger_qcu_nor_pol_rus_bem_chh_ben_aeg_grk_sun_slo_tsn_lat_xho_tag_tha_gam_tml_bam_swa_tur_svk_cze_uzb_ven_vie_amh_ewe_swt_lda	-0.0690007574746146	-0.162644502355182	0.871151227005416
225	amh_afr_xho_rom_heb_tig_chh_ben_tur_aze_igb_jav_bam_swe_scr_bsq_slo_hau_ven_mnd_rus_fre_bem_svk_dyu_arw_hun_dgb_tsw_fin_grk_sod_geo_ger_pan_spa_lit_wly_anl_urd_est_ewe_mly_glc_sun_jpn_tml_kor_alb_ita_cic_nor_bat_bos_mlt_mao_cnt_ctl_lda_hin_sid_bul_ukr_prs_krd_qcu_lat_dut_mol_zul_gam_mcd_owc_cze_ind_eng_akn_pol_ses_tag_tha_amr_knd_moo_swt_uzb_por_guj_azi_fbf_vie_aeg_tsn_swa_yor	-0.78127285228171	-1.8813347164159	0.0630545423225329
226	owc_svk_bem_swe_mlt_heb_amh_rom_tur_aze_ewe_mao_dgb_lit_guj_bsq_grk_wly_bam_cnt_nor_mol_xho_ctl_dyu_ben_est_ses_tsn_fin_pol_tig_geo_bul_pan_ukr_cze_sod_aeg_arw_hun_tsw_jav_mcd_bat_jpn_knd_kor_bos_prs_swt_glc_sun_hin_chh_mly_mnd_scr_lda_slo_gam_rus_eng_ger_ita_qcu_por_fre_lat_akn_sid_urd_anl_krd_tag_dut_fbf_afr_cic_ind_tha_amr_tml_igb_moo_uzb_spa_alb_azi_ven_vie_hau_zul_yor_swa	-0.712605701318363	-1.71058408180355	0.0904918879134885
227	hau_slo_bem_fre_heb_sod_owc_krd_azi_uzb_ses_tag_moo_pan_arw_bsq_swe_tig_zul_mnd_glc_ben_ewe_alb_yor_dut_est_akn_ven_hun_mcd_wly_geo_scr_guj_rus_lit_aeg_mlt_spa_fin_dyu_jav_rom_mly_jpn_tml_kor_por_ctl_igb_svk_sun_nor_anl_ind_cnt_bul_bam_eng_sid_cze_ger_hin_prs_qcu_ukr_lat_bos_swt_amh_afr_gam_pol_bat_grk_tsn_ita_dgb_mao_tha_chh_knd_xho_lda_tur_urd_mol_aze_cic_vie_amr_swa_fbf_tsw	-0.57568824371456	-1.37563235077771	0.172239701812331
228	mlt_dut_bam_bos_heb_wly_chh_urd_uzb_azi_akn_bat_dgb_hin_krd_bsq_rom_amh_bem_cnt_ben_nor_swa_ger_lda_grk_fin_ses_igb_est_glc_sid_geo_spa_ita_fre_eng_amr_owc_bul_hun_ewe_jav_rus_mly_jpn_tml_kor_swe_scr_cic_ukr_tag_pol_anl_mao_mnd_mcd_fbf_prs_hau_afr_por_svk_ctl_qcu_alb_cze_lit_dyu_tig_slo_gam_mol_sun_lat_zul_pan_tsw_ind_tha_aeg_knd_tsn_xho_aze_guj_arw_tur_moo_vie_sod_swt_ven_yor	-0.135087477103218	-0.318465237935392	0.750846143758636
229	owc_pol_moo_dut_heb_sid_amr_grk_tur_uzb_tsw_mly_swa_bul_rus_bsq_mcd_mlt_dyu_mnd_mol_ctl_igb_krd_bem_hin_fin_bam_akn_hun_alb_anl_geo_swe_guj_fre_lit_chh_amh_ben_est_tsn_jav_lat_sun_jpn_tml_kor_ita_ger_ven_spa_bat_slo_aeg_tag_cnt_eng_fbf_ukr_tig_arw_cze_urd_por_qcu_prs_rom_pan_cic_gam_nor_hau_scr_ind_afr_dgb_svk_lda_mao_tha_wly_knd_xho_swt_aze_bos_glc_azi_yor_vie_sod_ses_zul_ewe	0.365171751070778	0.859397713404876	0.392330961997721
230	chh_arw_cic_bos_tig_wly_owc_ctl_aze_uzb_bam_tag_lda_pol_bul_bsq_nor_heb_igb_cnt_cze_dut_xho_lat_ven_ger_fin_fbf_tsw_hun_ben_amh_geo_alb_guj_fre_rom_anl_hau_spa_est_bem_ind_por_jav_jpn_knd_kor_krd_eng_yor_svk_mao_swe_amr_bat_mnd_slo_akn_grk_aeg_urd_scr_glc_hin_qcu_lit_mcd_pan_ses_gam_mol_mlt_ukr_sun_prs_moo_afr_dyu_mly_tha_sod_tml_swt_zul_azi_rus_ita_tur_tsn_vie_sid_dgb_ewe_swa	-0.26961287660929	-0.637716954501946	0.52522497414843
231	mlt_rom_swa_prs_sod_chh_tig_hin_uzb_aze_yor_bat_swt_guj_alb_bsq_scr_anl_moo_cnt_pan_lat_cic_swe_lda_ger_fin_zul_igb_est_pol_heb_geo_arw_ben_eng_slo_sid_aeg_mcd_hun_ewe_mly_fre_sun_jpn_knd_kor_afr_ukr_dyu_cze_tag_por_amh_mao_mnd_bos_bem_dut_wly_glc_rus_grk_urd_qcu_svk_spa_nor_tsn_amr_krd_gam_mol_ind_ita_ven_lit_bam_jav_tha_owc_tml_ses_tsw_azi_ctl_bul_tur_akn_vie_hau_xho_fbf_dgb	-0.482100806605812	-1.14575203703702	0.254837478333828
232	aeg_dut_cic_glc_heb_amh_mlt_guj_uzb_azi_tsw_tag_fbf_bul_pan_bsq_krd_gam_igb_mnd_ger_hin_swa_eng_dyu_ben_hun_akn_zul_fin_lit_hau_geo_ukr_mcd_rus_scr_wly_owc_urd_est_dgb_bat_fre_ind_jpn_tml_kor_ctl_arw_ven_rom_mly_grk_sid_sun_cnt_afr_tsn_mol_tig_por_spa_bos_pol_qcu_prs_alb_slo_moo_chh_nor_sod_svk_jav_cze_lda_lat_xho_mao_tha_amr_knd_ses_bem_tur_swe_ita_aze_bam_vie_anl_swt_ewe_yor	-0.32480741376447	-0.768468953479312	0.444155680668576
233	heb_eng_swt_glc_sid_amh_hau_ukr_azi_uzb_dyu_ind_zul_prs_grk_bsq_ita_wly_cic_mnd_swe_dut_dgb_guj_xho_ger_est_tsw_igb_fin_mcd_anl_geo_svk_slo_arw_lit_aeg_amr_mol_hun_bem_jav_scr_tag_jpn_knd_kor_rus_por_yor_cze_mao_nor_owc_mly_cnt_rom_lda_krd_tig_ctl_afr_pol_hin_qcu_bos_bul_ben_bam_sod_pan_chh_fre_bat_urd_akn_alb_moo_sun_tha_mlt_tml_ses_tsn_aze_spa_lat_tur_swa_vie_gam_ven_fbf_ewe	-0.770842855123504	-1.85672985628574	0.0665151782781566
234	amh_hin_moo_afr_hau_owc_chh_rus_uzb_azi_fbf_sun_swt_lat_ben_bsq_bos_tig_bem_mnd_alb_grk_ses_mcd_bam_rom_est_akn_zul_fin_eng_mlt_geo_slo_ukr_krd_spa_sid_anl_ctl_hun_lda_mao_urd_mly_jpn_tml_kor_por_arw_tsw_swe_jav_guj_wly_ind_cnt_prs_cic_mol_gam_lit_cze_nor_scr_qcu_pol_dut_svk_ven_amr_ita_sod_ger_tag_bul_tsn_pan_dgb_bat_tha_heb_knd_igb_swa_tur_glc_fre_aze_dyu_vie_aeg_xho_ewe_yor	-0.347291745716809	-0.822501754609471	0.412895302909842
235	owc_ger_lda_lat_wly_hau_amh_krd_tur_azi_zul_jav_cic_eng_bos_bsq_slo_gam_tsw_mnd_nor_lit_akn_pan_ses_ben_est_moo_fbf_fin_fre_sid_geo_hin_rus_bul_svk_amr_mlt_ita_hun_igb_bat_spa_mao_jpn_tml_kor_rom_mcd_swa_grk_sun_pol_heb_ind_cnt_ctl_bem_alb_chh_swe_por_afr_ukr_qcu_scr_arw_glc_swt_aeg_dut_anl_urd_mly_mol_xho_guj_ven_tag_tha_sod_knd_yor_bam_aze_prs_cze_uzb_dyu_vie_tig_dgb_ewe_tsn	0.257333502937306	0.605452507238508	0.546353067208695
236	aeg_grk_bam_swe_amr_gam_sid_ben_tur_uzb_ven_tag_zul_por_ger_bsq_dut_sod_dyu_cnt_pol_scr_xho_pan_tsn_svk_hun_dgb_moo_fin_slo_owc_geo_fre_eng_ukr_glc_hau_chh_afr_est_fbf_ind_rus_sun_jpn_tml_kor_urd_mcd_cic_lit_bat_cze_heb_jav_mnd_nor_lda_hin_mlt_bos_arw_mol_bul_qcu_lat_ita_alb_ewe_tig_spa_wly_rom_mao_guj_igb_ctl_tsw_mly_tha_amh_knd_bem_swt_azi_prs_krd_aze_yor_vie_anl_swa_akn_ses	-0.279988333744684	-0.662069095439212	0.509564214027292
237	chh_rom_ven_guj_anl_sod_amr_ger_uzb_aze_xho_jav_cic_scr_spa_bsq_fre_gam_moo_mnd_nor_krd_ewe_ukr_ses_glc_est_lda_akn_hun_eng_tig_geo_lat_cze_mcd_lit_aeg_wly_por_fin_zul_ind_prs_mly_jpn_knd_kor_afr_pol_fbf_svk_mao_ita_sid_bat_cnt_bul_dyu_arw_hau_hin_urd_dut_rus_qcu_ben_mol_ctl_dgb_owc_grk_heb_alb_sun_bos_swa_swe_tsn_tag_tha_mlt_tml_tsw_bem_tur_slo_pan_azi_yor_vie_amh_swt_bam_igb	0.300968439131635	0.708682637094672	0.480294114471752
238	hau_dut_lda_pol_gam_anl_chh_eng_azi_uzb_fbf_bat_tsn_guj_ita_bsq_krd_wly_tsw_mnd_bul_hin_ses_alb_ewe_ctl_est_ven_bem_hun_swe_amh_geo_mcd_bos_cze_mol_tig_mlt_ger_fin_swa_tag_afr_mly_jpn_knd_kor_rus_lat_dgb_lit_sun_por_sid_jav_cnt_nor_cic_prs_owc_svk_pan_fre_slo_qcu_rom_urd_glc_yor_amr_arw_sod_ben_ind_scr_swt_ukr_zul_mao_tha_aeg_tml_bam_moo_aze_spa_grk_tur_igb_vie_heb_akn_xho_dyu	-0.739205967591675	-1.77459839898163	0.0792364504622693
239	anl_urd_xho_krd_tig_chh_heb_dut_tur_uzb_bam_ind_lda_eng_ita_bsq_fre_amh_fbf_cnt_cze_afr_ven_ger_swt_pan_est_yor_igb_hun_guj_aeg_geo_lat_lit_hin_slo_hau_mlt_pol_fin_ses_jav_nor_sun_jpn_knd_kor_glc_scr_dyu_spa_mao_prs_sod_tag_mnd_mol_dgb_grk_gam_ben_rus_mcd_ctl_qcu_ukr_bul_por_akn_amr_alb_wly_bos_mly_swe_swa_arw_tsw_bat_tha_owc_tml_moo_ewe_azi_rom_svk_aze_tsn_vie_sid_zul_cic_bem	-0.541589195189884	-1.28802706741043	0.200932158028859
240	owc_spa_swa_swe_sid_amr_sod_mcd_azi_uzb_swt_ind_tsw_pol_grk_bsq_glc_anl_moo_cnt_ita_nor_ewe_por_dyu_arw_est_xho_igb_hun_prs_amh_geo_mol_dut_lit_ctl_chh_heb_hin_fin_akn_mly_alb_tag_jpn_knd_kor_lat_rus_yor_ukr_jav_rom_hau_sun_mnd_urd_bem_svk_aeg_ger_slo_cze_bos_qcu_scr_fre_bul_ses_tig_guj_gam_afr_mao_pan_bam_krd_cic_bat_tha_wly_tml_dgb_zul_aze_ben_eng_tur_lda_vie_mlt_tsn_ven_fbf	-0.0749505172713242	-0.176500439254576	0.860284595970941
241	gam_nor_lda_bos_mlt_heb_tig_scr_uzb_aze_tsw_bat_xho_por_lit_bsq_mcd_aeg_moo_cnt_lat_ben_ven_rom_zul_afr_est_ses_swa_hun_ukr_sod_geo_hin_prs_glc_alb_owc_anl_spa_fin_tsn_sun_dut_tag_jpn_tml_kor_swe_mol_fbf_cze_jav_fre_wly_mao_mnd_krd_akn_grk_hau_bul_svk_arw_rus_qcu_eng_slo_ita_igb_sid_urd_chh_ctl_ind_pol_yor_pan_swt_mly_tha_amh_knd_ewe_bam_tur_guj_ger_azi_bem_vie_amr_cic_dyu_dgb	-0.468111284001895	-1.11245155653476	0.268811396694334
242	anl_ben_igb_glc_hau_chh_aeg_lat_tur_aze_swa_bat_swt_rus_krd_bsq_guj_wly_zul_mnd_ita_cze_tsw_slo_dyu_ukr_est_xho_bam_hun_lit_amr_geo_arw_mcd_rom_swe_mlt_sod_pan_fin_dgb_mao_bul_sun_jpn_tml_kor_hin_ctl_yor_por_mly_nor_amh_jav_cnt_scr_ven_ger_tig_bos_svk_alb_fre_qcu_afr_dut_grk_moo_heb_spa_sid_prs_ind_mol_cic_pol_akn_tag_tha_gam_knd_fbf_tsn_uzb_eng_urd_azi_lda_vie_owc_bem_ses_ewe	-0.703452096440426	-1.6875954280186	0.0948401440217684
243	heb_spa_tsw_nor_hau_tig_sid_krd_azi_uzb_igb_bat_bem_dut_rus_bsq_arw_anl_tsn_mnd_scr_grk_ewe_guj_zul_alb_fin_bam_swt_hun_ita_gam_geo_mol_hin_pol_cze_amh_amr_ctl_est_lda_tag_bos_sun_jpn_tml_kor_svk_lat_cic_ger_mly_urd_sod_mao_cnt_prs_fbf_slo_chh_mcd_rom_ben_glc_qcu_bul_por_eng_akn_aeg_fre_mlt_pan_jav_ukr_xho_swe_swa_ind_tha_owc_knd_moo_ses_aze_lit_afr_tur_dyu_vie_wly_yor_ven_dgb	0.229323807209435	0.539658562153508	0.59072232567318
244	sod_alb_tsn_swe_gam_anl_hau_slo_aze_azi_bam_jav_akn_hin_bos_bsq_arw_amr_swa_mnd_ctl_lat_ven_rom_lda_mol_est_igb_bem_hun_spa_tig_geo_urd_ger_fre_pan_aeg_wly_guj_fin_fbf_mly_grk_ind_jpn_tml_kor_svk_afr_tsw_bul_sun_cze_amh_mao_cnt_ukr_cic_rus_chh_nor_prs_por_glc_qcu_lit_ben_krd_swt_sid_dut_heb_mcd_bat_scr_moo_pol_ewe_tag_tha_mlt_knd_xho_yor_uzb_eng_ita_tur_dyu_vie_owc_zul_ses_dgb	-0.752973971988822	-1.80920414947049	0.0736501672818823
245	hau_prs_tsw_svk_chh_sod_heb_arw_tur_uzb_akn_mly_zul_ctl_bos_bsq_dut_gam_dgb_cnt_ita_slo_swt_krd_yor_lat_est_igb_ven_fin_ben_mlt_geo_hin_pan_mcd_bul_amr_amh_afr_hun_swa_bat_swe_sun_jpn_tml_kor_por_ger_lda_ukr_mao_pol_anl_jav_mnd_scr_fbf_spa_aeg_eng_glc_rus_urd_qcu_lit_guj_nor_xho_tig_mol_wly_grk_ind_alb_cic_fre_bem_tag_tha_owc_knd_moo_bam_azi_cze_rom_aze_dyu_vie_sid_ewe_ses_tsn	-0.133705579474698	-0.315392792365029	0.753170072994732
246	sid_rus_akn_rom_wly_heb_amh_alb_azi_aze_moo_tag_igb_grk_hin_bsq_eng_aeg_ven_mnd_ita_slo_lda_svk_dyu_nor_fin_swt_dgb_est_mol_gam_geo_ger_glc_bos_ctl_chh_sod_bul_hun_tsn_mao_mcd_jav_jpn_knd_kor_guj_pan_xho_swe_bat_ben_owc_sun_cnt_lat_swa_fre_anl_krd_ukr_scr_prs_qcu_arw_lit_por_cic_mlt_urd_tig_spa_mly_pol_ewe_cze_zul_ind_tha_hau_tml_ses_fbf_uzb_afr_dut_tur_bem_vie_amr_tsw_yor_bam	-0.444594611826923	-1.05585909182552	0.293767776484825
247	mlt_lat_ses_fre_aeg_heb_amh_dut_azi_tur_xho_mao_zul_prs_glc_bsq_mcd_chh_ewe_mnd_bos_cze_moo_afr_tsn_lit_fin_lda_bam_est_scr_sod_geo_hin_ger_krd_ctl_anl_owc_por_hun_igb_mly_alb_tag_jpn_tml_kor_rom_mol_cic_grk_jav_swe_amr_ind_cnt_slo_swt_pan_tig_arw_rus_svk_urd_qcu_pol_ben_nor_tsw_hau_bul_sid_eng_bat_ita_akn_spa_dgb_sun_tha_gam_knd_swa_bem_uzb_guj_ukr_aze_ven_vie_wly_dyu_fbf_yor	0.374278189831466	0.882285303500993	0.379897330980308
248	amh_nor_tsw_krd_aeg_heb_wly_eng_aze_azi_xho_bat_ven_afr_arw_bsq_prs_sod_fbf_cnt_ukr_mcd_bem_por_swa_bul_hun_tsn_lda_fin_lit_chh_geo_guj_glc_bos_cze_owc_amr_slo_est_swt_mly_dut_tag_jpn_tml_kor_mol_lat_bam_urd_ind_ita_anl_sun_mnd_ger_akn_scr_gam_grk_ben_ctl_fre_qcu_alb_pan_hin_igb_hau_rus_tig_spa_jav_svk_ses_swe_yor_mao_tha_mlt_knd_dgb_ewe_uzb_rom_pol_tur_zul_vie_sid_cic_dyu_moo	-0.0859232544924492	-0.202409303135317	0.840038896258418
249	sid_grk_moo_mol_mlt_gam_wly_prs_azi_uzb_lda_ind_ven_swe_ger_bsq_ben_sod_tsn_cnt_svk_mcd_tsw_guj_swt_alb_fin_bem_ses_est_scr_aeg_geo_lat_pan_krd_fre_hau_owc_ctl_hun_yor_sun_cze_tag_jpn_knd_kor_ukr_ita_dyu_arw_mao_bos_amh_jav_mnd_urd_fbf_afr_amr_slo_por_glc_rom_qcu_spa_rus_nor_akn_chh_lit_heb_eng_mly_dut_igb_hin_swa_bat_tha_tig_tml_cic_xho_tur_pol_bul_aze_ewe_vie_anl_bam_dgb_zul	-0.0566293293347655	-0.13360404068964	0.894004374565703
250	sod_slo_bem_glc_anl_aeg_hau_lit_tur_aze_igb_tag_ewe_urd_por_bsq_scr_heb_xho_cnt_ita_arw_tsn_grk_yor_hin_est_zul_akn_fin_bul_chh_geo_lat_pol_ben_pan_amr_owc_eng_hun_fbf_mly_ger_bat_jpn_knd_kor_mcd_prs_swt_swe_jav_dut_tig_mao_mnd_bos_tsw_alb_amh_spa_ukr_cze_guj_qcu_afr_ctl_nor_cic_gam_rom_sid_fre_ind_svk_ven_mol_dyu_sun_tha_mlt_tml_swa_ses_uzb_rus_krd_azi_dgb_vie_wly_bam_moo_lda	-0.415706775060096	-0.986678428122042	0.326360406070561
251	wly_grk_swa_hin_tig_owc_chh_eng_aze_azi_bam_sun_dgb_mol_cze_bsq_bos_sid_lda_mnd_por_prs_dyu_arw_fbf_afr_fin_zul_igb_hun_fre_sod_geo_rus_alb_krd_ctl_amh_aeg_ben_est_cic_ind_guj_mly_jpn_knd_kor_rom_scr_yor_lit_mao_urd_mlt_tag_cnt_spa_ewe_ita_hau_dut_slo_pan_lat_qcu_mcd_ger_ukr_bem_amr_swe_anl_nor_jav_svk_tsw_bul_moo_bat_tha_gam_tml_xho_ven_uzb_pol_glc_tur_swt_vie_heb_ses_tsn_akn	0.339275756974826	0.799368448938759	0.426113741141336
252	aeg_alb_bam_arw_owc_amr_heb_fre_tur_azi_moo_mly_dyu_eng_ita_bsq_rus_gam_ven_mnd_nor_scr_swt_por_tsn_urd_est_akn_fbf_fin_bul_tig_geo_bos_hin_lit_slo_amh_chh_mol_hun_ses_bat_krd_ind_jpn_knd_kor_ben_afr_lda_swe_jav_pan_sid_tag_cnt_pol_bem_cze_wly_prs_ctl_spa_rom_qcu_dut_ukr_guj_swa_hau_glc_mlt_svk_mao_lat_yor_ger_xho_sun_tha_sod_tml_zul_tsw_uzb_grk_mcd_aze_ewe_vie_anl_cic_igb_dgb	-0.627127785095958	-1.49975163319945	0.137065954007367
253	wly_cze_bem_spa_heb_hau_aeg_ita_uzb_aze_ewe_jav_moo_eng_pol_bsq_guj_mlt_igb_mnd_bos_krd_xho_rom_ven_urd_fin_zul_swa_est_svk_sid_geo_hin_pan_grk_ukr_amr_owc_alb_hun_akn_mao_glc_mly_jpn_knd_kor_afr_mcd_ses_ben_tag_ger_chh_sun_cnt_lit_fbf_slo_amh_nor_prs_ctl_dut_qcu_fre_rus_bul_dyu_tig_arw_gam_swe_ind_lat_dgb_mol_cic_bat_tha_anl_tml_tsw_tsn_azi_scr_por_tur_bam_vie_sod_yor_lda_swt	-0.799573595750811	-1.9236215577251	0.0574604516784659
254	chh_bos_ses_lit_gam_sid_mlt_urd_azi_uzb_zul_bat_dgb_eng_cze_bsq_prs_sod_xho_cnt_hin_pan_lda_mcd_akn_lat_est_dyu_swa_fin_krd_wly_geo_slo_nor_rus_grk_amr_hau_pol_hun_bam_ind_ben_jav_jpn_tml_kor_arw_ctl_ven_afr_mao_ita_anl_mly_mnd_ukr_yor_bul_amh_scr_por_dut_alb_qcu_fre_mol_spa_tsn_owc_guj_tig_ger_sun_swe_moo_glc_bem_tag_tha_heb_knd_tsw_swt_tur_svk_rom_aze_ewe_vie_aeg_igb_fbf_cic	-0.792649861761672	-1.90912824576411	0.059328600703275
255	heb_lit_tsn_grk_tig_mlt_aeg_eng_aze_azi_zul_ind_swa_scr_krd_bsq_mol_hau_ewe_mnd_ben_bul_yor_pan_ses_lat_fin_cic_swt_hun_por_gam_geo_rus_ger_ukr_prs_anl_amh_hin_est_moo_tag_slo_mly_jpn_knd_kor_bos_cze_igb_fre_bat_dut_owc_jav_cnt_swe_lda_glc_chh_alb_urd_pol_guj_qcu_rom_nor_arw_bam_amr_afr_wly_ita_sun_mcd_dyu_svk_dgb_mao_tha_sod_tml_bem_xho_tur_ctl_spa_uzb_tsw_vie_sid_fbf_akn_ven	-0.383474178571085	-0.908730502420218	0.365841341401478
256	tig_slo_ven_hin_heb_anl_amr_mol_uzb_azi_akn_ind_swt_mcd_glc_bsq_swe_wly_fbf_cnt_alb_bos_tsw_grk_igb_nor_hun_bam_yor_fin_eng_amh_geo_guj_pol_afr_dut_hau_aeg_arw_est_swa_tag_krd_sun_jpn_tml_kor_fre_ger_lda_lit_mly_ukr_gam_mao_mnd_rus_xho_prs_owc_bul_scr_por_lat_qcu_rom_ita_ben_dyu_sid_pan_sod_ctl_bat_svk_cic_spa_ewe_jav_tha_mlt_knd_bem_zul_aze_urd_cze_tur_tsn_vie_chh_dgb_ses_moo	-0.463799670149068	-1.10238301151825	0.273139843401272
257	amr_krd_swt_ukr_heb_sod_owc_nor_tur_aze_bem_tag_bam_grk_arw_bsq_por_hau_zul_cnt_rus_pol_dyu_glc_ewe_fre_fin_cic_fbf_est_bul_wly_geo_guj_pan_dut_alb_amh_anl_ger_hun_ses_bat_mol_mly_jpn_knd_kor_svk_mcd_xho_ctl_ind_scr_chh_mao_mnd_afr_ven_cze_gam_swe_slo_rom_ita_qcu_bos_urd_eng_tsw_mlt_ben_sid_hin_jav_prs_igb_spa_dgb_sun_tha_aeg_tml_tsn_swa_uzb_lit_lat_azi_akn_vie_tig_yor_lda_moo	-0.955929134710889	-2.32201187077127	0.0224152172021011
258	sod_slo_ven_krd_owc_sid_hau_bul_uzb_aze_zul_tag_fbf_bos_por_bsq_grk_wly_yor_mnd_dut_mol_bam_mcd_swt_scr_est_ses_swa_fin_ctl_mlt_geo_guj_eng_urd_arw_chh_aeg_ben_hun_bem_sun_nor_ind_jpn_knd_kor_alb_glc_tsn_ger_mly_afr_amh_bat_cnt_rus_cic_pan_tig_hin_ukr_lit_lat_qcu_pol_spa_prs_tsw_gam_cze_heb_swe_mao_svk_dgb_ita_igb_jav_tha_amr_tml_xho_lda_tur_rom_fre_azi_akn_vie_anl_dyu_moo_ewe	-0.341881218654949	-0.809644896819627	0.420211031975613
259	tig_lat_akn_cze_chh_mlt_wly_slo_aze_azi_yor_jav_cic_urd_afr_bsq_krd_aeg_tsn_mnd_mcd_grk_bem_pol_bam_ctl_est_swt_dgb_hun_arw_owc_geo_glc_rus_lit_ben_gam_sod_scr_fin_igb_bat_rom_tag_jpn_knd_kor_eng_dut_tsw_ger_mao_swe_sid_mly_cnt_hin_ven_guj_amh_por_pan_ita_bos_qcu_nor_ukr_bul_lda_anl_alb_amr_fre_sun_spa_dyu_svk_ewe_ind_tha_hau_tml_xho_moo_uzb_prs_mol_tur_fbf_vie_heb_ses_zul_swa	-0.377323656014905	-0.894007944114373	0.373625430019574
260	amr_ukr_dgb_scr_sod_hau_heb_afr_azi_aze_yor_mao_bam_pol_ben_bsq_bos_tig_bem_mnd_grk_nor_akn_ctl_swt_lit_hun_igb_dyu_est_ger_sid_geo_swe_bul_eng_por_wly_amh_slo_fin_fbf_tag_mcd_jav_jpn_knd_kor_urd_rus_zul_glc_sun_alb_aeg_mly_cnt_ita_cic_rom_owc_lat_krd_prs_dut_qcu_pan_arw_cze_ven_gam_guj_anl_svk_ind_hin_swa_fre_tsn_bat_tha_mlt_tml_moo_lda_uzb_spa_mol_tur_ewe_vie_chh_xho_tsw_ses	0.0624378765131207	0.146861723611853	0.883559063280226
261	sod_lit_moo_prs_hau_gam_tig_eng_azi_tur_dgb_mao_akn_pan_ukr_bsq_ctl_mlt_tsw_cnt_lat_rus_cic_spa_xho_por_fin_swa_bem_est_ben_heb_geo_mcd_slo_bul_glc_wly_owc_ger_hun_fbf_ind_nor_mly_jpn_knd_kor_alb_swe_tsn_urd_tag_krd_amr_bat_mnd_bos_yor_pol_amh_fre_afr_grk_arw_qcu_hin_svk_dut_dyu_anl_guj_chh_ita_sun_scr_zul_rom_ewe_jav_tha_sid_tml_ses_igb_uzb_mol_cze_aze_ven_vie_aeg_lda_bam_swt	0.12307390698104	0.290233335046962	0.772283904634506
262	sod_glc_swa_pan_wly_tig_anl_ctl_azi_tur_bem_bat_moo_alb_ger_bsq_fre_sid_ewe_cnt_svk_scr_zul_por_tsn_rom_est_ses_bam_hun_lit_aeg_geo_guj_rus_hin_slo_mlt_gam_krd_fin_igb_sun_bos_mly_jpn_knd_kor_dut_ukr_tsw_ita_ind_cze_hau_tag_mnd_ben_cic_spa_chh_lat_prs_arw_afr_qcu_pol_bul_mol_fbf_owc_mcd_heb_swe_jav_urd_dgb_eng_xho_mao_tha_amr_tml_dyu_akn_aze_grk_nor_uzb_swt_vie_amh_yor_ven_lda	-0.608368456032799	-1.45475075969571	0.14910523760284
263	wly_glc_ses_spa_mlt_hau_amh_lit_aze_tur_ven_bat_akn_lat_alb_bsq_ger_gam_lda_cnt_dut_eng_swt_prs_fbf_bul_fin_swa_ewe_hun_svk_anl_geo_ita_rom_swe_scr_sod_aeg_grk_est_xho_mao_fre_sun_jpn_knd_kor_urd_mcd_zul_pol_ind_slo_amr_jav_mnd_rus_dgb_ben_sid_guj_cze_afr_hin_qcu_mol_bos_ctl_tsn_chh_nor_heb_ukr_mly_por_bem_pan_cic_tag_tha_tig_tml_yor_tsw_uzb_arw_krd_azi_moo_vie_owc_bam_igb_dyu	-0.0747632915258587	-0.176537903453186	0.86025524980495
264	owc_spa_lda_fre_gam_wly_anl_prs_uzb_aze_bem_mly_xho_pan_nor_bsq_glc_sid_cic_cnt_bos_eng_ses_guj_tsw_dut_fin_ven_swa_hun_ctl_chh_geo_lit_alb_arw_afr_sod_hau_mol_est_tsn_jav_pol_mao_jpn_tml_kor_rus_cze_bam_urd_sun_ukr_mlt_tag_mnd_mcd_fbf_lat_amh_slo_bul_krd_ben_qcu_por_grk_svk_moo_heb_ita_aeg_hin_ind_rom_dgb_ger_igb_bat_tha_amr_knd_swt_ewe_azi_scr_swe_tur_akn_vie_tig_zul_yor_dyu	0.0129549732216451	0.0304788784196037	0.97575045199008
265	amr_guj_cic_spa_aeg_sod_mlt_cze_uzb_aze_swt_mao_zul_ita_mol_bsq_ctl_amh_tsn_cnt_lat_urd_akn_por_ses_rom_hun_ewe_ven_est_ukr_gam_geo_dut_pol_swe_fre_owc_chh_mcd_fin_moo_bat_alb_ind_jpn_knd_kor_ben_eng_swa_hin_tag_bos_tig_jav_mnd_nor_yor_svk_heb_lit_rus_glc_ger_qcu_scr_pan_slo_xho_hau_bul_sid_grk_mly_arw_lda_afr_igb_sun_tha_anl_tml_dyu_bam_azi_prs_krd_tur_dgb_vie_wly_bem_tsw_fbf	0.595757156329082	1.40882686653941	0.162221088805279
266	gam_arw_xho_grk_sod_amh_amr_bos_aze_azi_tsn_bat_igb_slo_eng_bsq_hin_tig_swa_mnd_fre_guj_ven_ita_fbf_ctl_hun_swt_zul_fin_rom_hau_geo_por_bul_nor_ger_heb_owc_afr_est_ses_jav_ukr_tag_jpn_tml_kor_cze_dut_lda_spa_ind_pan_wly_mly_cnt_mol_cic_urd_anl_prs_krd_glc_pol_qcu_rus_lat_ben_dgb_chh_mcd_aeg_swe_sun_lit_tsw_alb_ewe_mao_tha_mlt_knd_akn_dyu_uzb_scr_svk_tur_bem_vie_sid_bam_moo_yor	-0.313169831954485	-0.74147044140105	0.460276550763859
267	gam_por_fbf_lat_mlt_chh_amh_ben_tur_uzb_lda_tag_dyu_bos_slo_bsq_hin_heb_bem_cnt_rom_pol_akn_pan_cic_krd_fin_swt_tsw_est_svk_sid_geo_eng_guj_scr_fre_amr_owc_cze_hun_moo_sun_ita_mao_jpn_knd_kor_prs_bul_igb_alb_ind_glc_tig_bat_mnd_afr_zul_nor_sod_urd_rus_swe_ctl_qcu_mcd_spa_lit_swa_hau_ukr_aeg_arw_mly_dut_xho_ger_bam_jav_tha_anl_tml_ewe_ven_azi_grk_mol_aze_yor_vie_wly_dgb_ses_tsn	-0.0720806972205008	-0.169801620122326	0.865534976579428
268	gam_pan_swt_nor_sid_amh_chh_glc_aze_azi_dgb_sun_lda_pol_mcd_bsq_lit_tig_dyu_cnt_rus_svk_tsw_swe_zul_rom_fin_ewe_tsn_est_urd_mlt_geo_eng_scr_hin_cze_wly_anl_prs_hun_bem_mao_ita_mly_jpn_knd_kor_ctl_afr_yor_slo_tag_ukr_aeg_jav_mnd_bul_ses_ger_heb_lat_mol_spa_por_qcu_bos_guj_fre_cic_owc_ben_amr_grk_ind_alb_fbf_arw_ven_bat_tha_hau_tml_moo_bam_tur_dut_krd_uzb_swa_vie_sod_igb_akn_xho	0.153613852786275	0.361450058431154	0.718582906337538
269	gam_glc_bam_hin_anl_mlt_amh_prs_azi_aze_zul_mly_ven_eng_grk_bsq_slo_heb_tsn_mnd_ctl_spa_dyu_bos_igb_ger_est_xho_ses_hun_ukr_aeg_geo_krd_guj_svk_lit_amr_chh_ita_fin_dgb_mao_rus_sun_jpn_knd_kor_fre_rom_swa_por_tag_mol_owc_ind_cnt_pol_akn_bul_tig_scr_lat_urd_cze_qcu_ben_nor_alb_ewe_wly_mcd_sid_arw_bat_pan_cic_swe_bem_jav_tha_hau_tml_lda_swt_uzb_dut_afr_tur_moo_vie_sod_fbf_yor_tsw	-0.215996652355643	-0.510641277858869	0.61081226564972
270	tig_eng_swa_ita_sod_anl_heb_spa_azi_tur_igb_tag_yor_krd_lat_bsq_swe_sid_ses_cnt_cze_afr_tsw_guj_fbf_grk_hun_xho_bam_fin_rus_mlt_geo_glc_ukr_scr_svk_chh_wly_prs_est_dgb_mao_slo_jav_jpn_knd_kor_alb_fre_cic_pan_ind_ctl_gam_mly_mnd_bul_zul_pol_owc_lit_ben_nor_urd_qcu_bos_rom_arw_tsn_aeg_mol_amh_por_bat_mcd_dyu_ger_ven_sun_tha_hau_tml_ewe_moo_aze_dut_hin_uzb_akn_vie_amr_lda_swt_bem	-0.607601578330842	-1.45190914566919	0.1498921758527
271	heb_alb_igb_rus_owc_sod_anl_ger_azi_aze_ven_sun_bam_bul_ctl_bsq_ukr_hau_bem_cnt_rom_fre_dgb_urd_ewe_cze_fin_swt_zul_hun_pol_chh_geo_nor_mol_grk_bos_mlt_amr_swe_est_tsn_tag_eng_jav_jpn_tml_kor_pan_hin_xho_scr_ind_por_aeg_mly_mnd_arw_swa_mcd_gam_guj_dut_prs_ita_qcu_afr_lat_slo_akn_amh_glc_sid_lit_bat_spa_fbf_krd_moo_mao_tha_tig_knd_cic_lda_tur_svk_ben_uzb_dyu_vie_wly_tsw_ses_yor	-0.245954234106721	-0.58052869328929	0.562962209540741
272	hau_scr_tsw_alb_amr_sid_mlt_prs_uzb_azi_dyu_sun_swa_spa_eng_bsq_swe_chh_yor_cnt_pol_rus_ewe_pan_xho_mol_fin_swt_bam_est_mcd_gam_geo_lat_por_urd_hin_amh_heb_glc_hun_zul_jav_cze_mly_jpn_tml_kor_ctl_svk_dgb_rom_ind_bul_anl_bat_mnd_grk_lda_guj_aeg_fre_nor_ukr_ger_qcu_dut_krd_afr_fbf_owc_ben_sod_ita_mao_lit_igb_bos_cic_tag_tha_tig_knd_bem_moo_aze_arw_slo_tur_tsn_vie_wly_akn_ses_ven	0.782595838148029	1.86415788561238	0.0654540661366231
273	gam_guj_moo_ukr_anl_chh_sod_mcd_azi_aze_ewe_ind_dgb_eng_spa_bsq_alb_amh_zul_cnt_arw_ctl_igb_glc_bam_lit_fin_swt_bem_est_urd_aeg_geo_hin_bul_mol_afr_sid_mlt_nor_hun_tsn_mly_lat_mao_jpn_knd_kor_pol_ger_ven_slo_bat_krd_tig_jav_mnd_scr_akn_pan_amr_cze_ita_bos_grk_qcu_swe_ben_svk_lda_heb_por_hau_dut_tag_rom_swa_prs_yor_sun_tha_owc_tml_dyu_fbf_tur_rus_fre_uzb_ses_vie_wly_tsw_cic_xho	0.193723087480233	0.456831100188534	0.648857694214775
274	amh_bul_tsn_hin_sod_aeg_sid_fre_uzb_aze_swt_mly_yor_urd_por_bsq_slo_amr_ewe_cnt_mol_lat_cic_spa_ses_grk_hun_dgb_moo_fin_eng_mlt_geo_nor_scr_cze_bos_gam_hau_ukr_est_lda_tag_pan_sun_jpn_tml_kor_arw_rus_igb_pol_ind_lit_owc_mao_mnd_prs_xho_svk_tig_afr_guj_ita_rom_qcu_mcd_glc_ben_ven_heb_alb_wly_ger_jav_swe_fbf_krd_bam_bat_tha_chh_knd_tsw_bem_azi_ctl_dut_tur_akn_vie_anl_zul_swa_dyu	-0.149691873682984	-0.35349814921072	0.724515097809578
275	sod_por_moo_fre_heb_aeg_sid_krd_tur_uzb_igb_mly_fbf_pan_slo_bsq_urd_amr_ewe_cnt_arw_cze_swt_alb_ses_afr_est_lda_yor_fin_lit_owc_geo_svk_scr_dut_mol_chh_anl_bul_hun_tsw_tag_glc_jav_jpn_knd_kor_swe_ger_cic_eng_bat_grk_amh_mao_mnd_rom_bam_spa_tig_ukr_lat_pol_nor_qcu_hin_bos_guj_swa_wly_prs_gam_ctl_ind_rus_xho_ben_dyu_sun_tha_hau_tml_ven_bem_aze_mcd_ita_azi_akn_vie_mlt_zul_dgb_tsn	-0.655682324066907	-1.56960098420515	0.11990425695157
276	heb_grk_xho_swe_owc_sod_hau_ctl_azi_aze_igb_sun_moo_afr_cze_bsq_nor_amr_ewe_cnt_prs_ukr_tsw_glc_zul_eng_est_lda_ven_fin_lit_gam_geo_dut_rom_urd_pol_wly_aeg_pan_hun_ses_jav_ben_bat_jpn_tml_kor_lat_fre_swa_bos_mao_hin_anl_tag_mnd_bul_dyu_mol_amh_slo_ita_svk_arw_qcu_por_mcd_spa_dgb_mlt_alb_sid_guj_mly_ger_bam_rus_yor_ind_tha_tig_knd_bem_fbf_tur_krd_scr_uzb_tsn_vie_chh_cic_akn_swt	0.104465110323734	0.245744740582499	0.80642135684952
277	aeg_prs_ewe_eng_wly_amh_chh_ger_aze_azi_tsn_ind_fbf_alb_spa_bsq_mol_mlt_lda_mnd_por_ita_swt_hin_xho_lit_fin_ven_akn_hun_guj_sid_geo_krd_pan_grk_dut_hau_anl_scr_est_swa_sun_mcd_bat_jpn_knd_kor_afr_ben_moo_ctl_tag_svk_owc_mly_cnt_pol_cic_bos_tig_glc_arw_ukr_slo_qcu_rus_cze_swe_zul_heb_nor_gam_lat_mao_bul_ses_rom_bem_jav_tha_sod_tml_dyu_bam_tur_fre_urd_uzb_yor_vie_amr_dgb_tsw_igb	-0.297916100640985	-0.704820204676939	0.482683553443862
278	owc_pan_ses_prs_heb_wly_amh_pol_uzb_tur_akn_sun_tsn_dut_slo_bsq_fre_hau_bam_mnd_swe_urd_tsw_bos_cic_alb_fin_bem_zul_hun_ctl_tig_geo_grk_ukr_ben_afr_amr_mlt_rom_est_swt_bat_krd_ind_jpn_tml_kor_guj_ita_fbf_arw_tag_lit_chh_jav_cnt_nor_yor_por_aeg_svk_mol_bul_spa_qcu_cze_eng_scr_dyu_sod_hin_sid_glc_mly_mcd_xho_ger_dgb_mao_tha_gam_knd_moo_swa_azi_lat_rus_aze_ven_vie_anl_ewe_lda_igb	-0.670819561604918	-1.60839075063573	0.111139334688288
279	aeg_glc_ses_ben_amr_chh_owc_fre_uzb_azi_lda_ind_ven_guj_slo_bsq_rus_amh_moo_mnd_nor_alb_zul_spa_bam_afr_hun_tsn_dyu_fin_ita_gam_geo_lat_bul_bos_svk_anl_tig_krd_est_igb_mao_urd_sun_jpn_tml_kor_rom_ukr_akn_hin_mly_lit_mlt_bat_cnt_eng_ewe_cze_heb_ctl_swe_arw_grk_qcu_ger_scr_prs_bem_sod_mcd_sid_por_tag_dut_xho_mol_dgb_jav_tha_hau_knd_tsw_swt_tur_pan_pol_aze_swa_vie_wly_cic_yor_fbf	-0.0337381168933123	-0.0794743015862374	0.936826133743259
280	sid_pan_moo_ctl_sod_tig_owc_swe_aze_uzb_bem_bat_yor_ita_spa_bsq_svk_aeg_dyu_mnd_urd_slo_igb_glc_bam_ben_est_fbf_zul_fin_mcd_anl_geo_dut_bos_fre_alb_gam_hau_guj_hun_ven_jav_scr_sun_jpn_tml_kor_rus_afr_dgb_bul_ind_prs_amh_tag_cnt_ukr_xho_por_wly_mol_cze_ger_rom_qcu_hin_nor_krd_ses_amr_arw_chh_grk_mao_lit_cic_pol_swt_mly_tha_heb_knd_swa_lda_tur_lat_eng_azi_tsw_vie_mlt_akn_ewe_tsn	-0.987519460855773	-2.40033370885349	0.0183717360897626
281	amr_slo_ewe_bos_sod_chh_anl_hin_tur_azi_zul_mly_yor_rom_pan_bsq_glc_owc_dgb_mnd_lat_mol_lda_dut_igb_afr_est_fbf_ses_fin_spa_sid_geo_swe_pol_alb_urd_mlt_tig_fre_hun_dyu_ind_ctl_sun_jpn_knd_kor_ger_prs_tsw_bul_mao_nor_aeg_bat_cnt_rus_ven_lit_gam_svk_cze_krd_guj_qcu_grk_por_mcd_bem_heb_ben_wly_arw_tag_ukr_xho_eng_moo_jav_tha_hau_tml_swa_swt_uzb_ita_scr_aze_bam_vie_amh_cic_akn_tsn	0.250219952715151	0.588724922971568	0.557473035701311
282	gam_pan_bam_mcd_amh_heb_hau_nor_uzb_tur_akn_tag_fbf_glc_pol_bsq_fre_sod_ses_cnt_mol_spa_lda_svk_swt_ukr_est_tsw_ewe_hun_cze_anl_geo_bos_lat_por_bul_amr_owc_urd_fin_tsn_mly_eng_bat_jpn_knd_kor_afr_rus_bem_scr_sun_arw_mlt_mao_mnd_guj_xho_rom_tig_ctl_dut_grk_swe_qcu_prs_alb_ger_dgb_sid_lit_wly_ita_jav_hin_swa_ben_yor_ind_tha_aeg_tml_ven_zul_aze_slo_krd_azi_dyu_vie_chh_cic_igb_moo	-0.67569309033524	-1.61622173473494	0.10943376912701
283	owc_mol_lda_por_heb_chh_tig_nor_azi_tur_tsw_ind_moo_lit_hin_bsq_fre_hau_dyu_cnt_afr_arw_fbf_swe_cic_grk_fin_ven_zul_est_ukr_sid_geo_scr_eng_krd_ger_amh_mlt_ita_hun_bem_jav_pol_tag_jpn_tml_kor_urd_rus_ses_alb_sun_dut_gam_bat_mnd_ben_tsn_prs_aeg_pan_lat_ctl_guj_qcu_rom_cze_svk_igb_wly_glc_sod_mcd_mly_slo_ewe_bul_dgb_mao_tha_anl_knd_xho_swt_aze_spa_bos_uzb_swa_vie_amr_yor_bam_akn	-0.198624953293096	-0.468689912605694	0.64038806598249
284	wly_rom_bam_swe_chh_hau_amh_rus_tur_aze_xho_jav_fbf_guj_ukr_bsq_alb_heb_igb_mnd_krd_prs_ewe_lit_lda_bul_est_dgb_tsn_hun_nor_sod_geo_grk_spa_afr_urd_aeg_tig_lat_fin_cic_ind_hin_tag_jpn_knd_kor_dut_svk_ses_cze_mao_pol_gam_mly_cnt_mcd_swt_ita_sid_ctl_glc_arw_ben_qcu_mol_bos_ger_dyu_amr_pan_mlt_fre_bat_scr_zul_por_akn_sun_tha_anl_tml_moo_swa_azi_slo_eng_uzb_tsw_vie_owc_yor_bem_ven	-0.776478637238578	-1.86817677931291	0.0648858943906368
285	hau_slo_tsn_mcd_anl_amr_mlt_mol_tur_uzb_ven_mly_zul_ben_ukr_bsq_glc_owc_fbf_cnt_hin_pan_xho_bos_akn_eng_fin_cic_ewe_est_afr_wly_geo_scr_urd_dut_ctl_amh_sid_rom_hun_lda_jav_alb_ind_jpn_knd_kor_prs_pol_ses_cze_mao_guj_heb_tag_mnd_krd_dgb_ita_chh_por_nor_svk_lat_qcu_lit_ger_fre_bam_tig_swe_gam_bul_sun_arw_swa_rus_dyu_bat_tha_sod_tml_bem_tsw_azi_grk_spa_aze_swt_vie_aeg_yor_igb_moo	-0.0589903768570922	-0.138914463095711	0.889818111073973
286	mlt_spa_bam_dut_wly_gam_aeg_ita_tur_uzb_igb_mao_dyu_lat_glc_bsq_afr_sod_moo_cnt_krd_bul_yor_rus_fbf_mcd_fin_lda_zul_hun_slo_tig_geo_alb_guj_swe_urd_heb_anl_ukr_est_ven_sun_por_tag_jpn_knd_kor_arw_prs_xho_mol_mly_bos_chh_ind_mnd_lit_swt_ctl_owc_cze_ben_scr_hin_qcu_rom_svk_grk_dgb_hau_pan_sid_nor_jav_pol_bem_ger_cic_bat_tha_amr_tml_ses_tsw_azi_fre_eng_aze_akn_vie_amh_swa_ewe_tsn	-1.15481351426426	-2.84696873140085	0.00543130589285689
287	amh_alb_yor_por_owc_mlt_sid_bos_uzb_tur_cic_bat_tsw_hin_svk_bsq_pan_chh_xho_mnd_spa_rom_fbf_arw_lda_cze_est_ewe_dyu_fin_krd_anl_geo_ben_lit_glc_lat_sod_hau_bul_hun_dgb_ind_ger_sun_jpn_knd_kor_prs_mcd_ses_ukr_jav_swe_amr_mly_cnt_slo_swa_fre_wly_nor_pol_ctl_eng_qcu_grk_rus_ita_ven_aeg_guj_gam_mol_mao_urd_bam_scr_bem_tag_tha_heb_tml_swt_moo_aze_afr_dut_azi_zul_vie_tig_igb_akn_tsn	-0.588289064558527	-1.40696031558326	0.162772320554034
288	owc_spa_ses_bos_aeg_sod_wly_nor_aze_tur_moo_mao_lda_hin_por_bsq_slo_tig_bem_mnd_pan_urd_igb_lat_cic_ukr_fin_tsn_fbf_est_rus_amr_geo_dut_ita_bul_cze_heb_sid_lit_hun_ewe_jav_glc_bat_jpn_tml_kor_ctl_mol_yor_krd_mly_prs_amh_sun_cnt_afr_dyu_ben_chh_arw_alb_mcd_fre_qcu_swe_scr_svk_swt_gam_pol_hau_ger_ind_grk_xho_eng_zul_tag_tha_anl_knd_dgb_akn_uzb_rom_guj_azi_ven_vie_mlt_swa_bam_tsw	-0.43500520826825	-1.03304596740168	0.304261337144707
289	owc_ger_ewe_krd_gam_mlt_amh_ben_tur_azi_ven_mao_zul_guj_cze_bsq_pan_chh_igb_cnt_rom_dut_lda_lit_bam_scr_hun_fbf_tsn_fin_svk_sid_geo_slo_pol_ctl_mol_sod_tig_swe_est_ses_bat_ita_sun_jpn_knd_kor_alb_glc_dyu_prs_tag_nor_heb_mly_mnd_hin_akn_spa_wly_bul_rus_ukr_por_qcu_mcd_urd_grk_tsw_aeg_arw_hau_fre_ind_lat_moo_bos_dgb_jav_tha_amr_tml_yor_cic_aze_afr_eng_uzb_swt_vie_anl_bem_xho_swa	0.146691080998723	0.346006386333711	0.730119443011186
290	anl_ger_swt_spa_aeg_mlt_sod_glc_tur_uzb_bem_mly_tsn_nor_lit_bsq_ukr_gam_xho_mnd_krd_ita_ses_rus_dgb_swe_fin_bam_fbf_hun_eng_sid_geo_hin_afr_bul_por_amr_heb_slo_est_akn_sun_bos_bat_jpn_knd_kor_ben_svk_cic_pan_mao_alb_tig_ind_cnt_lat_moo_ctl_chh_grk_mol_scr_urd_qcu_arw_rom_guj_igb_amh_dut_owc_fre_tag_pol_yor_prs_ven_jav_tha_wly_tml_ewe_swa_aze_mcd_cze_azi_dyu_vie_hau_tsw_zul_lda	-0.463307551493514	-1.10228661899285	0.273181515111693
291	anl_cze_xho_krd_amh_mlt_sid_pol_uzb_aze_igb_mly_bem_bos_dut_bsq_prs_chh_ewe_mnd_slo_ukr_yor_hin_tsn_lat_fin_lda_fbf_hun_mol_gam_geo_bul_fre_svk_guj_amr_owc_ita_est_akn_jav_spa_ind_jpn_knd_kor_urd_rus_cic_eng_mao_alb_hau_tag_cnt_arw_dgb_por_sod_scr_lit_nor_glc_qcu_mcd_rom_ctl_dyu_tig_ben_aeg_grk_sun_ger_ses_afr_zul_bat_tha_wly_tml_bam_moo_tur_swe_pan_azi_swt_vie_heb_swa_tsw_ven	0.0311885355490669	0.0733864589899849	0.941656202128358
292	sod_ukr_cic_alb_wly_sid_heb_grk_aze_tur_bam_sun_ses_ctl_ben_bsq_ger_hau_swt_mnd_mcd_dut_xho_rus_ven_prs_fin_dgb_igb_hun_rom_owc_geo_lit_ita_krd_arw_tig_amh_scr_est_akn_bat_glc_mao_jpn_knd_kor_nor_bul_tsn_urd_mly_lat_anl_jav_cnt_pol_lda_cze_gam_por_bos_afr_eng_qcu_swe_fre_svk_ewe_amr_mol_chh_hin_ind_guj_tsw_spa_yor_tag_tha_aeg_tml_dyu_zul_uzb_slo_pan_azi_swa_vie_mlt_fbf_moo_bem	-0.352196932980808	-0.833903152723152	0.406472339476381
293	heb_lit_cic_arw_sod_anl_aeg_ger_aze_uzb_swt_jav_tsw_glc_spa_bsq_afr_owc_ven_mnd_urd_lat_swa_hin_fbf_ctl_hun_bam_tsn_est_mcd_sid_geo_bos_bul_fre_pol_chh_hau_alb_fin_ses_sun_krd_ind_jpn_knd_kor_ben_dut_lda_grk_tag_guj_tig_bat_cnt_pan_zul_ita_wly_nor_cze_rus_ukr_qcu_rom_por_swe_akn_gam_svk_amr_scr_mly_eng_bem_prs_moo_mao_tha_amh_tml_dyu_igb_tur_slo_mol_azi_yor_vie_mlt_xho_ewe_dgb	-0.834068373178395	-2.01697057386037	0.0465817601093918
294	sod_slo_swa_guj_hau_anl_mlt_ger_tur_azi_ven_sun_yor_bos_nor_bsq_rus_aeg_cic_cnt_krd_alb_ewe_mcd_lda_eng_fin_ses_fbf_est_ita_heb_geo_svk_ukr_hin_fre_wly_chh_swe_hun_xho_tag_ctl_mao_jpn_knd_kor_afr_cze_igb_lat_bat_grk_sid_jav_mnd_lit_dyu_dut_owc_glc_pan_scr_por_qcu_ben_arw_pol_bem_gam_rom_amh_urd_mly_bul_moo_mol_akn_ind_tha_amr_tml_dgb_tsw_aze_prs_spa_uzb_zul_vie_tig_bam_tsn_swt	-0.406153961592468	-0.962759358086229	0.338164960938803
295	mlt_ita_bem_mol_gam_sod_owc_ctl_uzb_azi_lda_sun_swt_eng_spa_bsq_cze_amr_zul_mnd_ukr_scr_cic_glc_tsw_slo_est_xho_akn_fin_hin_aeg_geo_lat_rom_bos_guj_tig_wly_afr_hun_igb_mao_grk_bat_jpn_knd_kor_alb_por_dgb_mcd_ind_pan_heb_tag_cnt_prs_fbf_krd_chh_arw_ger_urd_swe_qcu_dut_lit_bul_moo_sid_fre_amh_rus_jav_ben_tsn_pol_dyu_mly_tha_anl_tml_swa_ven_aze_svk_nor_tur_yor_vie_hau_ewe_ses_bam	-0.672702455210635	-1.61357074230067	0.110008777863386
296	hau_nor_bem_rus_mlt_heb_wly_eng_azi_uzb_swa_tag_cic_hin_ben_bsq_grk_sid_ses_cnt_ita_rom_tsw_lat_yor_scr_hun_akn_swt_fin_prs_amh_geo_slo_glc_ukr_svk_owc_anl_spa_est_zul_jav_bos_mly_jpn_tml_kor_afr_lit_dyu_swe_mao_mol_gam_ind_mnd_fre_xho_urd_chh_ctl_ger_alb_guj_qcu_dut_krd_por_igb_amr_mcd_tig_bul_sun_cze_bam_pan_lda_bat_tha_aeg_knd_ven_moo_tur_arw_pol_aze_dgb_vie_sod_fbf_tsn_ewe	-0.0946399389296932	-0.222947316414017	0.824065455063371
297	mlt_slo_bam_alb_gam_owc_sod_bul_aze_uzb_ven_jav_bem_krd_rom_bsq_pol_hau_dgb_cnt_eng_por_moo_afr_zul_grk_hun_dyu_ewe_fin_cze_aeg_geo_ger_ben_swe_ctl_amh_tig_urd_est_cic_bat_prs_sun_jpn_tml_kor_ukr_lit_igb_glc_mao_guj_sid_tag_mnd_spa_tsn_svk_anl_ita_arw_pan_mcd_qcu_bos_scr_lat_akn_chh_hin_amr_rus_mly_dut_fbf_nor_swa_ind_tha_heb_knd_ses_lda_tur_fre_mol_azi_xho_vie_wly_swt_yor_tsw	-0.280127285503193	-0.663032464573578	0.508949822584914
298	amr_ctl_dyu_swe_gam_wly_tig_fre_azi_tur_moo_sun_igb_krd_grk_bsq_arw_aeg_ewe_mnd_ben_slo_xho_pol_yor_nor_est_swa_akn_fin_lit_anl_geo_bos_svk_bul_glc_hau_sod_afr_hun_dgb_jav_rus_bat_jpn_knd_kor_dut_guj_ses_alb_ind_spa_amh_mly_cnt_por_cic_pan_owc_rom_lat_eng_mol_qcu_hin_ukr_urd_ven_mlt_ger_sid_scr_mao_mcd_bem_ita_tsw_tag_tha_heb_tml_lda_bam_uzb_prs_cze_aze_swt_vie_chh_fbf_zul_tsn	-0.738681400420348	-1.77693593417734	0.0788483876270025
299	sod_ctl_cic_lat_gam_mlt_wly_krd_azi_tur_igb_jav_moo_cze_glc_bsq_hin_owc_swt_cnt_bul_ger_lda_rom_ewe_pol_hun_bam_tsn_est_rus_amr_geo_afr_por_nor_prs_hau_sid_bos_fin_swa_tag_dut_mao_jpn_tml_kor_fre_guj_bem_ben_bat_arw_heb_ind_mnd_scr_yor_mcd_aeg_swe_mol_eng_ukr_qcu_lit_alb_slo_dyu_tig_grk_anl_ita_mly_pan_zul_urd_fbf_sun_tha_chh_knd_xho_dgb_uzb_svk_spa_aze_tsw_vie_amh_ven_ses_akn	0.501040206658986	1.18251205000788	0.240017045263761
300	sid_grk_bam_alb_sod_amh_tig_swe_azi_aze_bem_ind_tsn_ita_svk_bsq_guj_chh_ewe_mnd_urd_bul_fbf_spa_swa_krd_est_swt_ven_hun_scr_owc_geo_dut_rom_pol_arw_amr_anl_eng_fin_moo_sun_fre_tag_jpn_tml_kor_rus_pan_tsw_ger_bat_cze_wly_jav_cnt_afr_ses_mol_hau_ben_slo_glc_nor_qcu_hin_por_bos_akn_aeg_lat_heb_prs_mao_ukr_dgb_ctl_lda_mly_tha_mlt_knd_dyu_xho_tur_lit_mcd_uzb_yor_vie_gam_cic_igb_zul	-0.0900178265211554	-0.212231782835839	0.832390673658452
301	anl_pan_yor_grk_amh_amr_heb_spa_tur_aze_swt_sun_bem_afr_ita_bsq_arw_sod_swa_cnt_prs_pol_dyu_urd_fbf_alb_est_ewe_bam_fin_mcd_wly_geo_lat_rus_dut_ben_gam_mlt_eng_hun_akn_jav_hin_bat_jpn_tml_kor_rom_ukr_tsw_glc_mly_bul_sid_tag_mnd_mol_moo_por_owc_fre_lit_swe_ger_qcu_cze_svk_nor_xho_hau_guj_aeg_bos_mao_slo_ses_scr_igb_ind_tha_tig_knd_lda_zul_uzb_ctl_krd_azi_ven_vie_chh_dgb_cic_tsn	0.138684311307118	0.326308721932113	0.744923960326494
302	amh_urd_ven_arw_chh_tig_hau_slo_azi_aze_tsw_tag_bam_ukr_fre_bsq_rom_gam_fbf_mnd_krd_spa_igb_ben_akn_guj_hun_moo_swa_est_lat_mlt_geo_scr_ger_por_alb_anl_sid_glc_fin_yor_mly_mcd_mao_jpn_tml_kor_eng_nor_dgb_bos_jav_ita_heb_sun_cnt_swe_ses_afr_sod_lit_dut_mol_pol_qcu_prs_rus_svk_zul_wly_pan_owc_grk_bat_hin_bem_bul_ewe_ind_tha_aeg_knd_cic_lda_uzb_ctl_cze_tur_xho_vie_amr_swt_tsn_dyu	-0.40707299233317	-0.965914311550072	0.336592163318839
303	chh_ita_tsw_grk_owc_gam_hau_arw_tur_uzb_akn_ind_tsn_slo_cze_bsq_bos_sid_moo_mnd_glc_urd_ven_prs_swa_svk_hun_zul_cic_fin_rom_wly_geo_hin_spa_rus_dut_aeg_amr_guj_est_fbf_jav_ger_bat_jpn_tml_kor_por_alb_ewe_krd_mao_nor_mlt_mly_cnt_scr_lda_ukr_sod_pan_bul_ctl_lat_qcu_ben_lit_swe_dgb_tig_afr_amh_pol_sun_mcd_ses_mol_xho_tag_tha_heb_knd_yor_dyu_aze_eng_fre_azi_igb_vie_anl_bem_bam_swt	-0.705996290190395	-1.69406904343168	0.0935988008728928
304	aeg_por_ven_lat_gam_wly_anl_grk_azi_tur_fbf_tag_moo_alb_scr_bsq_glc_sod_swt_mnd_afr_slo_akn_ctl_bam_hin_est_ses_lda_fin_ukr_amr_geo_lit_svk_arw_urd_owc_mlt_rom_hun_ewe_mao_prs_jav_jpn_tml_kor_ger_pan_bem_krd_sun_bul_chh_mly_cnt_spa_dyu_mol_hau_guj_eng_pol_nor_qcu_ben_dut_rus_xho_heb_ita_tig_mcd_ind_bos_swa_swe_tsn_bat_tha_sid_knd_dgb_cic_uzb_fre_cze_aze_igb_vie_amh_yor_zul_tsw	-0.473383743972819	-1.12581236838095	0.263141839916201
305	mlt_spa_swt_lat_amr_wly_sid_nor_tur_aze_lda_ind_fbf_cze_scr_bsq_ctl_chh_bam_cnt_urd_eng_zul_slo_cic_pol_hun_xho_akn_est_ita_heb_geo_alb_bos_bul_por_gam_amh_glc_fin_swa_mao_dut_bat_jpn_knd_kor_fre_mol_dyu_afr_sun_ben_tig_jav_mnd_prs_bem_swe_anl_ukr_krd_grk_lit_qcu_pan_rus_rom_dgb_sod_guj_owc_ger_mly_hin_ewe_arw_tsw_tag_tha_aeg_tml_tsn_yor_uzb_svk_mcd_azi_igb_vie_hau_ses_ven_moo	-0.634082076041408	-1.51633693123317	0.132825994122741
306	tig_rus_yor_ukr_sid_anl_heb_swe_azi_aze_ses_sun_tsn_nor_alb_bsq_ben_hau_fbf_cnt_slo_grk_lda_guj_tsw_ita_est_akn_ven_hun_pan_gam_geo_svk_bos_cze_afr_amh_wly_scr_fin_cic_bat_rom_mly_jpn_tml_kor_mol_spa_swa_krd_ind_dut_amr_mao_mnd_ger_ewe_pol_owc_mcd_prs_ctl_bul_qcu_eng_lat_por_xho_chh_fre_sod_urd_tag_glc_moo_lit_dgb_jav_tha_aeg_knd_swt_dyu_tur_hin_arw_uzb_zul_vie_mlt_bem_bam_igb	-0.314925225453216	-0.74456416626527	0.458412567866334
307	aeg_arw_fbf_por_tig_mlt_sid_rus_tur_azi_swt_bat_zul_alb_pan_bsq_afr_anl_cic_cnt_nor_grk_ses_ukr_tsn_krd_est_igb_xho_hun_guj_gam_geo_prs_ben_bul_urd_hau_chh_scr_fin_moo_tag_rom_sun_jpn_knd_kor_swe_ger_yor_dut_mly_lit_amh_ind_mnd_spa_ewe_cze_amr_fre_mcd_slo_mol_qcu_pol_bos_glc_lda_sod_eng_owc_ctl_jav_hin_tsw_ita_bem_mao_tha_wly_tml_swa_dyu_aze_lat_svk_uzb_dgb_vie_heb_ven_akn_bam	-0.515291188291582	-1.22531666660718	0.223550110745621
308	hau_pol_tsn_guj_aeg_amr_sod_dut_uzb_azi_ven_jav_bem_mol_lit_bsq_svk_heb_cic_cnt_bul_ita_akn_nor_fbf_grk_hun_yor_dyu_fin_eng_wly_geo_slo_lat_hin_arw_gam_anl_swe_est_moo_mly_urd_tag_jpn_tml_kor_ukr_afr_ewe_ctl_ind_ger_amh_sun_mnd_scr_igb_prs_chh_rom_glc_por_mcd_qcu_bos_krd_cze_xho_owc_spa_sid_alb_mao_ben_lda_fre_swt_bat_tha_mlt_knd_swa_zul_tur_pan_rus_aze_ses_vie_tig_dgb_bam_tsw	-0.651525747964645	-1.55805662544009	0.122616477783686
309	anl_urd_ses_hin_wly_owc_amr_mcd_aze_uzb_bem_bat_swt_ita_scr_bsq_krd_sod_zul_mnd_bos_prs_swa_arw_ewe_pan_hun_bam_dyu_fin_guj_chh_geo_por_swe_eng_pol_sid_aeg_ben_est_tsn_jav_fre_mly_jpn_tml_kor_nor_grk_dgb_dut_ind_slo_hau_mao_cnt_ger_moo_ctl_amh_spa_mol_bul_afr_qcu_svk_lit_glc_ven_heb_ukr_gam_lat_sun_alb_akn_rom_lda_tag_tha_tig_knd_cic_tsw_tur_cze_rus_azi_yor_vie_mlt_fbf_igb_xho	-0.920501288697808	-2.22777423762749	0.0283070219958211
310	anl_lat_moo_ctl_sid_amr_mlt_urd_azi_tur_fbf_bat_ewe_mol_rus_bsq_ukr_tig_swa_mnd_scr_afr_zul_ita_bam_spa_hun_dyu_bem_est_arw_owc_geo_guj_bul_glc_pol_wly_chh_svk_fin_akn_mao_swe_jav_jpn_knd_kor_lit_cze_cic_rom_sun_grk_sod_ind_cnt_ben_ses_slo_gam_ger_bos_pan_alb_qcu_dut_fre_eng_yor_heb_mcd_hau_krd_mly_prs_tsn_hin_xho_tag_tha_aeg_tml_ven_dgb_uzb_por_nor_aze_tsw_vie_amh_lda_igb_swt	-0.984625039472259	-2.39765308982396	0.01849861647448
311	wly_por_tsn_bul_sod_amr_owc_eng_aze_uzb_xho_jav_ven_pol_glc_bsq_swe_sid_yor_mnd_ukr_cze_cic_spa_fbf_bos_fin_bam_tsw_est_prs_amh_geo_fre_lit_arw_guj_chh_heb_urd_hun_bem_mly_rom_bat_jpn_tml_kor_mcd_alb_lda_lat_mao_scr_anl_ind_cnt_grk_ses_afr_hau_pan_ben_ita_mol_qcu_ctl_krd_hin_ewe_aeg_slo_gam_nor_tag_dut_dyu_svk_zul_sun_tha_mlt_knd_igb_moo_tur_rus_ger_azi_swa_vie_tig_akn_dgb_swt	0.331017615710108	0.779036293396103	0.437936170088716
312	heb_spa_bem_bul_mlt_sid_aeg_scr_aze_tur_cic_sun_igb_guj_ben_bsq_bos_owc_bam_cnt_arw_alb_moo_grk_ses_nor_est_lda_zul_hun_hin_chh_geo_slo_ukr_mcd_eng_tig_gam_glc_fin_swa_mao_pol_jav_jpn_tml_kor_afr_rus_xho_por_ind_lat_hau_mly_mnd_pan_akn_ger_anl_dut_rom_fre_swe_qcu_prs_lit_cze_ewe_amh_mol_amr_urd_bat_svk_dgb_krd_tsn_tag_tha_sod_knd_dyu_ven_azi_ita_ctl_uzb_swt_vie_wly_fbf_yor_tsw	-0.0553231324993403	-0.130362933005954	0.896560857836662
313	tig_mcd_lda_lat_hau_gam_sod_grk_azi_aze_fbf_jav_igb_ctl_eng_bsq_krd_mlt_yor_mnd_nor_spa_akn_slo_swt_rus_hun_ewe_bam_est_hin_chh_geo_alb_svk_fre_bos_amh_wly_pol_fin_zul_mly_ben_sun_jpn_knd_kor_ger_prs_cic_glc_bat_swe_aeg_ind_cnt_ukr_moo_rom_anl_lit_mol_afr_arw_qcu_cze_scr_urd_dyu_owc_ita_heb_por_tag_guj_dgb_dut_ses_mao_tha_sid_tml_swa_tsn_uzb_pan_bul_tur_xho_vie_amr_tsw_ven_bem	0.521941075922758	1.23134419423135	0.221298900746292
314	anl_lat_ses_rom_hau_sid_aeg_rus_tur_azi_swt_bat_ven_spa_grk_bsq_guj_wly_moo_mnd_scr_alb_yor_lit_bam_prs_fin_igb_zul_hun_bos_tig_geo_ger_krd_pol_slo_sod_amh_por_est_lda_sun_glc_mao_jpn_knd_kor_svk_hin_tsw_pan_ind_ukr_amr_mly_cnt_fre_xho_mcd_chh_swe_ita_cze_ben_qcu_arw_afr_ctl_ewe_heb_urd_owc_eng_jav_bul_dgb_mol_akn_tag_tha_gam_tml_swa_dyu_uzb_nor_dut_aze_cic_vie_mlt_fbf_bem_tsn	-0.41436547189866	-0.982245515384469	0.328527351725251
315	gam_slo_moo_bos_sod_heb_amh_glc_azi_aze_igb_bat_ven_grk_krd_bsq_pan_anl_ses_cnt_fre_mcd_swa_prs_yor_por_hun_cic_bem_est_swe_tig_geo_dut_svk_ctl_rom_sid_amr_spa_fin_lda_jav_lat_mly_jpn_knd_kor_scr_alb_zul_lit_sun_ita_aeg_mao_mnd_ger_tsw_bul_chh_nor_guj_arw_cze_qcu_ukr_afr_eng_akn_owc_rus_wly_pol_tag_urd_fbf_mol_swt_ind_tha_mlt_tml_dgb_bam_tur_ben_hin_uzb_dyu_vie_hau_ewe_tsn_xho	0.0442502954500787	0.104159537120095	0.917267044555181
316	mlt_urd_lda_spa_gam_amr_sid_swe_uzb_aze_ses_tag_moo_hin_rus_bsq_rom_aeg_cic_mnd_mcd_pol_bam_bul_tsn_slo_est_dyu_swa_fin_eng_hau_geo_glc_alb_arw_fre_owc_heb_ben_hun_ven_bat_dut_ind_jpn_knd_kor_scr_lat_bem_prs_mly_lit_tig_sun_cnt_ita_zul_ukr_amh_svk_por_cze_bos_qcu_afr_nor_krd_xho_chh_pan_sod_mol_jav_ger_dgb_ctl_tsw_mao_tha_anl_tml_yor_fbf_azi_grk_guj_tur_ewe_vie_wly_akn_igb_swt	-0.843857017518284	-2.03584297080452	0.0446107715083533
317	aeg_scr_igb_grk_hau_sod_chh_glc_azi_tur_swa_bat_fbf_rus_pol_bsq_svk_wly_tsn_cnt_nor_ben_ses_slo_xho_alb_hun_moo_tsw_est_bul_amr_geo_ita_eng_prs_swe_amh_owc_rom_fin_zul_jav_pan_sun_jpn_tml_kor_spa_ctl_lda_guj_mao_bos_heb_tag_mnd_lit_dgb_krd_mlt_fre_lat_por_ukr_qcu_hin_afr_mol_dyu_sid_dut_gam_ger_ind_cze_ewe_mcd_bam_mly_tha_anl_knd_swt_bem_uzb_arw_urd_aze_yor_vie_tig_ven_akn_cic	-0.583212949281442	-1.39276018846131	0.167013024062838
318	amh_ger_ven_grk_wly_owc_chh_svk_azi_tur_cic_tag_dyu_urd_nor_bsq_lit_hau_xho_mnd_ctl_ben_zul_cze_igb_alb_hun_bam_tsn_est_pan_sid_geo_slo_pol_hin_mol_mlt_tig_mcd_fin_dgb_jav_scr_mao_jpn_knd_kor_fre_dut_moo_arw_mly_ukr_anl_sun_cnt_bul_fbf_ita_gam_prs_afr_lat_por_qcu_swe_spa_guj_ewe_aeg_glc_heb_rom_bat_eng_ses_bos_tsw_ind_tha_sod_tml_akn_swt_aze_krd_rus_uzb_swa_vie_amr_yor_bem_lda	-0.0331852951428707	-0.0782478081602219	0.937799044252746
319	aeg_pol_swt_rom_mlt_sid_heb_krd_azi_tur_dgb_tag_dyu_mol_cze_bsq_bul_tig_ses_mnd_hin_ita_cic_ukr_bem_arw_est_zul_fbf_fin_slo_amr_geo_svk_dut_lat_mcd_owc_amh_rus_hun_lda_bat_grk_mao_jpn_tml_kor_por_lit_tsn_pan_sun_bos_sod_jav_cnt_scr_yor_eng_gam_spa_ben_urd_glc_qcu_nor_alb_afr_swa_chh_swe_hau_fre_ind_ger_ven_guj_xho_mly_tha_wly_knd_moo_tsw_aze_ctl_prs_uzb_ewe_vie_anl_bam_igb_akn	-0.615962184015593	-1.4716930910788	0.144479681752594
320	anl_slo_dgb_rom_heb_chh_gam_spa_azi_aze_swt_sun_fbf_krd_afr_bsq_mcd_tig_ven_cnt_urd_bul_zul_ger_yor_ukr_est_moo_xho_fin_lit_wly_geo_mol_alb_svk_bos_mlt_hau_nor_hun_ewe_jav_por_ind_jpn_knd_kor_guj_arw_swa_ctl_mao_pan_amh_mly_mnd_eng_bam_fre_aeg_grk_rus_pol_scr_qcu_hin_cze_ita_cic_sod_lat_owc_ben_tag_swe_igb_dut_dyu_bat_tha_amr_tml_tsn_lda_uzb_glc_prs_tur_bem_vie_sid_tsw_ses_akn	0.323052577777939	0.761114057567971	0.448514554888684
321	sod_guj_dgb_dut_owc_heb_anl_lat_uzb_azi_swt_mly_fbf_fre_slo_bsq_alb_sid_yor_cnt_ita_ukr_ses_afr_moo_ctl_hun_bam_ewe_fin_krd_amr_geo_svk_swe_bos_cze_tig_chh_pan_est_tsn_mao_nor_tag_jpn_tml_kor_urd_bul_cic_glc_sun_grk_gam_bat_mnd_hin_ven_ger_amh_por_lit_rus_spa_qcu_arw_eng_mcd_akn_mlt_mol_wly_ben_jav_prs_xho_rom_zul_ind_tha_aeg_knd_swa_lda_tur_pol_scr_aze_igb_vie_hau_dyu_tsw_bem	-0.661024592049979	-1.5832694972011	0.116754959742816
322	sid_ukr_ven_ita_wly_tig_mlt_rom_tur_aze_swa_ind_bem_urd_lit_bsq_ben_sod_lda_mnd_cze_ger_cic_pol_ses_svk_hun_fbf_dgb_est_krd_gam_geo_alb_lat_glc_eng_amh_hau_grk_fin_ewe_tag_scr_bat_jpn_knd_kor_nor_por_swt_guj_jav_afr_anl_mly_cnt_spa_dyu_bos_amr_rus_hin_bul_arw_qcu_slo_fre_prs_tsw_heb_dut_owc_ctl_mao_mcd_moo_pan_yor_sun_tha_chh_tml_igb_akn_uzb_mol_swe_azi_xho_vie_aeg_tsn_zul_bam	0.389229463985202	0.91753774782467	0.361234314339247
323	aeg_dut_lda_krd_mlt_amh_gam_slo_uzb_tur_zul_jav_fbf_pan_urd_bsq_mcd_hau_igb_mnd_guj_ukr_dyu_svk_ewe_nor_hun_swt_ses_est_ger_heb_geo_spa_pol_arw_lit_sod_wly_hin_fin_bem_sun_glc_mao_jpn_knd_kor_scr_ita_akn_rus_ind_prs_owc_tag_cnt_rom_dgb_bul_amr_mol_cze_por_ben_qcu_grk_alb_lat_tsw_anl_eng_tig_ctl_bat_afr_bam_fre_yor_mly_tha_sid_tml_swa_cic_azi_bos_swe_aze_moo_vie_chh_tsn_ven_xho	-0.00115735679466645	-0.00272804894452102	0.997829177876076
324	wly_glc_lda_pol_heb_gam_hau_dut_uzb_aze_igb_jav_swt_krd_alb_bsq_grk_owc_bem_cnt_hin_ger_xho_eng_moo_svk_fin_cic_ewe_hun_ctl_tig_geo_urd_bul_guj_cze_aeg_amr_mcd_est_fbf_mly_rom_sun_jpn_tml_kor_afr_lat_dyu_prs_ind_rus_anl_bat_mnd_ben_zul_fre_sod_scr_nor_por_bos_qcu_slo_swe_mol_bam_amh_lit_mlt_arw_mao_spa_dgb_ukr_swa_tag_tha_chh_knd_tsn_akn_azi_ita_pan_tur_yor_vie_sid_ven_ses_tsw	0.366889331621547	0.863983353437836	0.389819932609823
325	gam_arw_swa_lit_sid_mlt_aeg_krd_tur_aze_ewe_mao_swt_ctl_urd_bsq_glc_amh_xho_cnt_eng_bos_igb_spa_bam_cze_fin_dyu_ven_hun_ger_amr_geo_por_grk_ben_hin_sod_hau_dut_est_tsn_ind_ukr_sun_jpn_tml_kor_bul_ita_lda_svk_mly_slo_anl_jav_mnd_swe_moo_pol_heb_guj_alb_prs_rom_qcu_mol_rus_nor_dgb_owc_scr_chh_fre_tag_mcd_ses_pan_zul_bat_tha_tig_knd_cic_bem_azi_lat_afr_uzb_fbf_vie_wly_yor_akn_tsw	-0.297087602774839	-0.702867576821129	0.483894012242259
326	amh_prs_ewe_fre_anl_heb_mlt_ctl_azi_aze_swt_mly_ses_rus_alb_bsq_pol_amr_igb_cnt_grk_pan_fbf_guj_yor_mcd_fin_swa_ven_hun_rom_owc_geo_bos_hin_lit_afr_sid_sod_arw_est_bem_sun_ger_tag_jpn_knd_kor_dut_krd_lda_nor_jav_ben_tig_mao_mnd_ukr_akn_slo_gam_urd_mol_svk_spa_qcu_por_glc_ita_dgb_hau_lat_aeg_scr_bat_bul_moo_eng_xho_ind_tha_chh_tml_bam_cic_uzb_swe_cze_tur_tsw_vie_wly_tsn_zul_dyu	0.240494500366751	0.565548571895075	0.573062645421192
327	mlt_arw_yor_ctl_amr_anl_tig_slo_aze_tur_cic_mao_tsn_mcd_por_bsq_ger_hau_dyu_mnd_swe_eng_lda_bos_ses_afr_hun_bam_akn_est_nor_wly_geo_mol_pan_rom_hin_heb_gam_alb_fin_igb_tag_ben_sun_jpn_knd_kor_ukr_svk_tsw_guj_bat_rus_sod_mly_cnt_pol_bem_krd_sid_ita_lat_prs_glc_qcu_lit_spa_dut_ewe_amh_cze_owc_grk_jav_fre_moo_scr_swa_ind_tha_chh_tml_ven_fbf_azi_bul_urd_uzb_xho_vie_aeg_swt_dgb_zul	-0.320471848074796	-0.758858773445544	0.449856076011708
328	gam_dut_bem_bul_anl_tig_sid_pol_aze_tur_moo_mao_ewe_scr_ger_bsq_hin_mlt_xho_cnt_por_pan_swa_cze_ses_svk_est_akn_swt_hun_swe_heb_geo_ctl_ben_arw_lit_owc_aeg_mcd_fin_fbf_jav_krd_bat_jpn_tml_kor_eng_bos_tsw_urd_ind_glc_wly_sun_mnd_alb_bam_ita_sod_rus_prs_afr_grk_qcu_ukr_lat_spa_yor_hau_slo_amh_nor_tag_fre_zul_rom_igb_mly_tha_amr_knd_ven_tsn_azi_mol_guj_uzb_lda_vie_chh_cic_dyu_dgb	-0.746621374007801	-1.7915715646096	0.0764542409305656
329	chh_ukr_xho_bul_amr_heb_amh_krd_uzb_azi_zul_tag_ses_urd_ben_bsq_nor_gam_ven_mnd_arw_mol_swa_grk_bem_prs_fin_igb_fbf_hun_bos_tig_geo_ita_ctl_spa_ger_mlt_wly_mcd_est_dgb_bat_lat_sun_jpn_tml_kor_fre_eng_swt_hin_mly_guj_owc_jav_cnt_slo_akn_afr_aeg_pol_glc_svk_por_qcu_pan_lit_rus_yor_sod_scr_anl_dut_ind_cze_tsw_swe_bam_mao_tha_hau_knd_cic_dyu_aze_alb_rom_tur_tsn_vie_sid_moo_ewe_lda	0.132287948216278	0.311589798155242	0.756049721225858
330	owc_eng_dyu_ben_sod_gam_chh_mcd_aze_azi_yor_bat_tsn_lit_guj_bsq_pan_hau_lda_mnd_fre_prs_bam_ita_ewe_nor_fin_moo_ven_est_hin_mlt_geo_svk_glc_swe_dut_heb_wly_bul_hun_swa_mao_mol_tag_jpn_knd_kor_afr_por_cic_alb_mly_grk_tig_jav_cnt_arw_swt_rom_sid_pol_lat_slo_spa_qcu_cze_ger_krd_zul_amr_scr_amh_urd_sun_rus_xho_ctl_dgb_ind_tha_aeg_tml_ses_tsw_uzb_bos_ukr_tur_bem_vie_anl_akn_igb_fbf	-0.596897817078844	-1.4288896323467	0.156386195685636
331	aeg_arw_bam_afr_owc_gam_heb_fre_tur_azi_xho_sun_igb_ger_bul_bsq_grk_mlt_bem_mnd_mol_hin_akn_prs_dyu_rom_est_lda_fbf_hun_alb_sid_geo_pan_eng_slo_guj_amh_tig_ita_fin_zul_bat_bos_jav_jpn_tml_kor_nor_dut_ses_krd_mao_urd_chh_mly_cnt_svk_dgb_ben_anl_lit_rus_por_scr_qcu_spa_mcd_cze_moo_wly_ukr_sod_glc_tag_ctl_swa_pol_cic_ind_tha_hau_knd_tsw_yor_aze_lat_swe_uzb_ven_vie_amr_swt_tsn_ewe	-0.215600223456461	-0.509586478111043	0.611548319476215
332	heb_pol_bam_swe_amr_anl_aeg_dut_azi_aze_tsw_tag_igb_hin_ger_bsq_ben_chh_dgb_cnt_cze_lit_ven_urd_bem_mol_hun_lda_tsn_est_por_sid_geo_ukr_glc_ctl_rus_hau_gam_spa_fin_dyu_jav_eng_bat_jpn_tml_kor_guj_krd_zul_prs_mly_bul_owc_ind_mnd_mcd_swt_slo_mlt_afr_scr_lat_fre_qcu_grk_svk_arw_moo_amh_alb_sod_ita_mao_nor_fbf_bos_cic_sun_tha_tig_knd_akn_yor_tur_pan_rom_uzb_ses_vie_wly_xho_ewe_swa	-0.16761656042468	-0.395311368066696	0.693518408988719
333	mlt_bul_swa_swe_sod_anl_heb_eng_tur_uzb_akn_mao_swt_prs_krd_bsq_ger_amr_tsn_cnt_lat_hin_bem_bos_dyu_rom_hun_moo_xho_est_alb_wly_geo_svk_mcd_nor_slo_owc_chh_dut_fin_ses_bat_ita_mly_jpn_tml_kor_arw_scr_fbf_por_sun_cze_gam_ind_mnd_rus_igb_glc_sid_afr_pol_mol_pan_qcu_ctl_ukr_lit_lda_hau_guj_aeg_grk_tag_fre_zul_spa_tsw_jav_tha_tig_knd_ven_ewe_azi_urd_ben_aze_yor_vie_amh_dgb_cic_bam	-0.679677871457492	-1.6276509954614	0.106982318142953
334	tig_bos_lda_pol_amr_sid_mlt_rus_aze_uzb_zul_jav_dgb_krd_bul_bsq_swe_gam_cic_cnt_ukr_fre_tsn_cze_tsw_grk_fin_dyu_igb_est_guj_aeg_geo_afr_arw_dut_glc_amh_hau_urd_hun_bam_bat_lat_mly_jpn_tml_kor_nor_pan_ses_slo_sun_ben_sod_tag_mnd_ctl_yor_ita_owc_mol_eng_hin_svk_qcu_lit_ger_prs_ven_heb_mcd_chh_alb_mao_rom_ewe_spa_moo_ind_tha_wly_knd_swt_xho_tur_scr_por_azi_akn_vie_anl_fbf_swa_bem	0.078938094202421	0.185877855032672	0.852945373962839
335	aeg_prs_ses_nor_chh_hau_tig_eng_tur_azi_bam_tag_tsw_grk_ctl_bsq_ben_owc_xho_cnt_rus_lit_ven_ita_bem_mcd_fin_dgb_dyu_est_svk_gam_geo_por_lat_cze_ger_anl_mlt_bul_hun_tsn_mly_spa_ind_jpn_tml_kor_guj_dut_swt_bos_jav_ukr_sid_sun_mnd_rom_fbf_alb_amh_urd_pol_glc_pan_qcu_swe_afr_slo_swa_heb_arw_sod_mol_bat_hin_zul_scr_lda_mao_tha_wly_knd_yor_moo_aze_krd_fre_uzb_ewe_vie_amr_akn_cic_igb	-1.12064165427988	-2.7583898285073	0.00699400844617975
336	anl_ukr_akn_arw_heb_amr_gam_lat_uzb_aze_dgb_jav_zul_krd_ita_bsq_lit_mlt_igb_mnd_bos_hin_ven_glc_tsn_pol_est_ewe_swa_fin_mol_hau_geo_scr_alb_afr_rus_sod_wly_ben_hun_bam_bat_fre_ind_jpn_knd_kor_spa_rom_moo_urd_mao_slo_owc_sun_cnt_nor_yor_eng_chh_ger_dut_pan_por_qcu_guj_swe_prs_dyu_amh_bul_aeg_ctl_mly_mcd_xho_svk_lda_tag_tha_sid_tml_swt_tsw_azi_grk_cze_tur_cic_vie_tig_bem_fbf_ses	-0.374399353855937	-0.886453510022289	0.377659740776196
337	aeg_krd_dyu_nor_amr_sid_heb_dut_uzb_tur_swa_sun_swt_spa_ctl_bsq_ben_mlt_tsw_cnt_lit_lat_cic_pan_xho_bos_fin_yor_fbf_est_guj_sod_geo_scr_fre_rom_swe_wly_gam_mcd_hun_dgb_ind_prs_tag_jpn_knd_kor_glc_eng_igb_ita_bat_slo_chh_jav_mnd_urd_bem_grk_amh_rus_pol_hin_arw_qcu_alb_mol_cze_ewe_anl_afr_tig_por_mao_svk_ven_ger_tsn_mly_tha_hau_tml_zul_bam_azi_bul_ukr_aze_ses_vie_owc_lda_akn_moo	-0.226781754186149	-0.535460458672656	0.593609679866329
338	gam_bul_swt_por_tig_owc_sid_fre_tur_aze_bem_mly_lda_alb_urd_bsq_svk_mlt_igb_mnd_grk_pan_fbf_slo_ses_prs_hun_moo_swa_est_ger_hau_geo_scr_ben_lit_ita_wly_heb_cze_fin_xho_tag_rus_jav_jpn_tml_kor_arw_glc_ven_mcd_bat_mol_sod_ind_cnt_hin_tsw_swe_aeg_eng_pol_krd_bos_qcu_guj_spa_nor_dgb_amh_rom_amr_afr_mao_ctl_ewe_ukr_zul_sun_tha_anl_knd_bam_yor_uzb_lat_dut_azi_cic_vie_chh_akn_tsn_dyu	0.0172974306719176	0.0407166572254514	0.96760906634394
339	aeg_grk_bem_nor_heb_sid_amr_ita_tur_uzb_swt_jav_ewe_ctl_dut_bsq_cze_gam_tsn_mnd_bul_afr_ses_slo_swa_rom_fin_yor_igb_est_guj_mlt_geo_arw_swe_fre_glc_wly_hau_svk_hun_xho_ind_prs_sun_jpn_tml_kor_eng_bos_tsw_ger_bat_mcd_chh_tag_cnt_krd_ven_hin_owc_spa_rus_por_scr_qcu_mol_urd_pan_cic_tig_pol_sod_alb_mao_lat_lda_lit_fbf_mly_tha_anl_knd_moo_dyu_azi_ukr_ben_aze_zul_vie_amh_akn_dgb_bam	-0.528802594319376	-1.26108716971691	0.210431803752594
340	heb_ita_xho_swe_tig_amr_hau_pol_azi_uzb_tsw_mly_ses_ben_alb_bsq_pan_owc_lda_cnt_nor_por_dgb_svk_swt_guj_fin_dyu_bem_hun_glc_wly_geo_rom_eng_cze_fre_chh_amh_lat_est_bam_mao_bul_tag_jpn_knd_kor_scr_rus_ven_arw_bat_krd_gam_sun_mnd_slo_swa_lit_aeg_ger_grk_ctl_dut_qcu_afr_hin_prs_tsn_mlt_bos_anl_urd_jav_spa_cic_mcd_yor_ind_tha_sid_tml_akn_moo_tur_ukr_mol_aze_zul_vie_sod_fbf_ewe_igb	0.50315476701542	1.18702966592998	0.238239171960488
341	amh_por_dgb_ger_wly_owc_anl_ukr_uzb_azi_bem_jav_moo_scr_bos_bsq_swe_gam_tsn_cnt_guj_cze_fbf_rus_tsw_ita_fin_dyu_bam_hun_lat_sod_geo_urd_eng_prs_hin_heb_sid_ben_est_lda_bat_ctl_mly_jpn_knd_kor_fre_spa_swa_lit_ind_slo_mlt_mao_mnd_rom_ewe_nor_hau_bul_pan_mol_grk_qcu_krd_afr_glc_ses_aeg_alb_amr_svk_tag_arw_swt_pol_cic_sun_tha_chh_tml_akn_yor_tur_mcd_dut_aze_igb_vie_tig_xho_ven_zul	0.79656858630068	1.8915512004305	0.0616627064399942
342	amh_swe_igb_alb_wly_sid_tig_lit_aze_uzb_ses_bat_akn_svk_spa_bsq_lat_sod_tsn_mnd_nor_hin_dgb_slo_swt_afr_est_fbf_ewe_hun_guj_heb_geo_ukr_dut_grk_por_chh_anl_rom_fin_dyu_tag_bul_mao_jpn_tml_kor_mcd_ben_bam_fre_jav_bos_amr_ind_cnt_urd_tsw_pol_aeg_scr_mol_ita_pan_qcu_ctl_prs_eng_yor_owc_cze_hau_krd_sun_glc_lda_rus_swa_mly_tha_gam_knd_ven_xho_tur_ger_arw_azi_zul_vie_mlt_bem_moo_cic	0.151922301124615	0.357577868975255	0.721469466066692
343	amr_guj_ven_svk_heb_sid_amh_hin_aze_tur_igb_ind_tsw_ben_urd_bsq_pan_anl_bem_cnt_nor_prs_ewe_ger_xho_mol_fin_swa_yor_hun_rom_aeg_geo_fre_alb_bos_scr_mlt_gam_swe_est_dyu_sun_krd_mao_jpn_knd_kor_mcd_ctl_bam_afr_bat_slo_tig_tag_mnd_lat_akn_eng_chh_grk_ita_arw_glc_qcu_lit_spa_por_lda_wly_dut_sod_rus_jav_bul_tsn_cze_dgb_mly_tha_hau_tml_fbf_swt_uzb_ukr_pol_azi_ses_vie_owc_moo_zul_cic	-0.597651294037569	-1.4279323581226	0.156660876679153
344	tig_svk_xho_por_mlt_owc_aeg_pan_aze_tur_yor_jav_tsn_mol_ben_bsq_hin_heb_moo_cnt_pol_ukr_swt_mcd_zul_spa_hun_cic_ses_fin_ita_sod_geo_slo_swe_alb_urd_wly_gam_grk_est_fbf_bat_lit_mao_jpn_knd_kor_eng_dut_tsw_nor_sun_prs_hau_mly_mnd_scr_igb_ctl_amh_glc_lat_ger_bul_qcu_guj_rus_arw_lda_sid_krd_amr_fre_tag_afr_swa_rom_ven_ind_tha_chh_tml_akn_ewe_uzb_cze_bos_azi_bam_vie_anl_dyu_bem_dgb	-0.372947831242057	-0.884444737303195	0.378737064605817
345	gam_krd_tsw_eng_chh_amh_aeg_ctl_tur_azi_dgb_mly_tsn_ger_pol_bsq_rom_heb_swa_mnd_dut_guj_cic_cze_ven_ukr_est_fbf_yor_fin_alb_hau_geo_prs_rus_glc_fre_sid_mlt_urd_hun_dyu_sun_bos_jav_jpn_tml_kor_arw_nor_ses_lit_bat_slo_anl_tag_cnt_grk_lda_bul_wly_mol_por_pan_spa_qcu_ita_svk_scr_ewe_tig_swe_sod_ben_ind_afr_swt_hin_bem_mao_tha_owc_knd_bam_akn_uzb_mcd_lat_aze_xho_vie_amr_igb_zul_moo	-0.144340380998946	-0.34042007320379	0.73430795525153
346	mlt_cze_xho_afr_hau_owc_amr_ukr_uzb_tur_igb_bat_dgb_swe_eng_bsq_pol_aeg_yor_cnt_bos_scr_akn_alb_lda_lat_hun_zul_bam_est_guj_sid_geo_arw_ben_mcd_svk_gam_tig_mol_fin_cic_sun_grk_mly_jpn_tml_kor_rus_bul_moo_fre_tag_dut_amh_mao_mnd_rom_bem_urd_wly_ger_lit_nor_prs_qcu_spa_hin_ctl_ewe_anl_por_chh_glc_jav_pan_ven_slo_swt_ind_tha_sod_knd_ses_tsw_aze_krd_ita_azi_fbf_vie_heb_swa_dyu_tsn	-0.672915119556637	-1.60985494064438	0.110818827671828
347	amh_fre_moo_pan_sod_mlt_tig_cze_azi_aze_zul_mao_ses_alb_ukr_bsq_mcd_heb_lda_mnd_krd_arw_dyu_ger_tsn_svk_est_akn_ven_fin_ben_aeg_geo_lit_dut_nor_pol_sid_hau_scr_hun_fbf_mly_guj_sun_jpn_knd_kor_rom_eng_igb_glc_bat_por_owc_jav_cnt_prs_yor_afr_chh_urd_grk_lat_ita_qcu_swe_rus_bos_ewe_gam_mol_amr_spa_tag_hin_xho_slo_tsw_ind_tha_wly_tml_bem_bam_uzb_bul_ctl_tur_swt_vie_anl_swa_dgb_cic	-0.569183715415566	-1.35959542508306	0.177245334646973
348	gam_pan_igb_spa_sod_aeg_amr_mcd_azi_tur_yor_mao_zul_afr_scr_bsq_rom_wly_swa_mnd_alb_swe_lda_cze_bam_lit_hun_tsw_bem_est_bul_anl_geo_nor_prs_ctl_glc_mlt_tig_bos_fin_cic_ind_lat_jav_jpn_tml_kor_slo_ger_moo_ita_tag_urd_sid_sun_cnt_krd_ses_dut_owc_grk_eng_guj_hin_qcu_por_mol_ben_akn_chh_pol_amh_svk_bat_fre_dyu_arw_ewe_mly_tha_heb_knd_tsn_xho_aze_rus_ukr_uzb_ven_vie_hau_fbf_swt_dgb	-0.899939770834722	-2.17713823474617	0.032001639067384
349	chh_pol_dyu_ukr_heb_tig_gam_rus_uzb_tur_ven_sun_zul_rom_fre_bsq_lit_mlt_yor_cnt_dut_por_dgb_slo_akn_krd_fin_ses_xho_hun_guj_amr_geo_ben_hin_prs_ita_sid_sod_lat_est_moo_bat_bos_tag_jpn_tml_kor_alb_urd_lda_nor_mly_glc_wly_jav_mnd_bul_tsw_swe_anl_ger_eng_afr_mol_qcu_arw_scr_svk_bam_hau_spa_aeg_ctl_mao_cze_ewe_grk_cic_ind_tha_amh_knd_swa_swt_azi_mcd_pan_aze_fbf_vie_owc_bem_tsn_igb	0.431275192627453	1.01755381776128	0.311529933029142
350	sid_mcd_tsw_arw_mlt_chh_owc_cze_uzb_aze_tsn_tag_swa_fre_glc_bsq_alb_aeg_bem_cnt_pan_slo_fbf_lat_igb_rom_hun_akn_ewe_est_swe_sod_geo_bul_por_rus_ctl_heb_anl_krd_fin_yor_mao_hin_ind_jpn_tml_kor_grk_prs_xho_eng_mly_ita_amh_jav_mnd_bos_lda_ben_wly_dut_guj_ukr_lit_qcu_ger_spa_scr_moo_gam_pol_amr_urd_bat_svk_cic_nor_zul_sun_tha_hau_knd_ses_dyu_tur_mol_afr_azi_dgb_vie_tig_swt_ven_bam	-0.288896142328083	-0.683180878461598	0.496191028390244
351	mlt_rus_tsn_bos_sid_tig_chh_urd_tur_uzb_lda_tag_dgb_dut_lat_bsq_lit_heb_dyu_cnt_bul_prs_igb_pan_fbf_spa_fin_ses_moo_est_por_wly_geo_nor_ctl_fre_ukr_gam_anl_alb_hun_bam_sun_krd_bat_jpn_knd_kor_mcd_grk_ven_pol_jav_scr_owc_mly_mnd_slo_bem_arw_hau_guj_swe_rom_mol_qcu_ger_eng_glc_zul_amh_svk_sod_hin_ind_cze_swa_ita_tsw_mao_tha_aeg_tml_swt_yor_aze_afr_ben_azi_xho_vie_amr_akn_ewe_cic	-0.889386497076463	-2.14994217368024	0.0341542652688242
352	amr_bul_bem_arw_chh_owc_anl_ger_aze_tur_lda_mly_igb_eng_swe_bsq_hin_sod_swa_mnd_glc_fre_akn_por_bam_alb_hun_tsw_tsn_est_grk_amh_geo_krd_rom_mol_ctl_tig_gam_lat_fin_moo_bat_afr_mao_jpn_knd_kor_slo_bos_dyu_svk_sun_pol_sid_ind_cnt_ukr_fbf_scr_hau_dut_mcd_lit_ben_qcu_spa_pan_cze_cic_heb_prs_wly_ita_jav_guj_xho_urd_ven_tag_tha_mlt_tml_swt_dgb_azi_nor_rus_uzb_zul_vie_aeg_ses_ewe_yor	-0.784009139800277	-1.88861970968831	0.0620594072616404
353	sid_eng_cic_ben_amh_mlt_owc_alb_aze_uzb_yor_ind_igb_ukr_urd_bsq_fre_heb_tsn_mnd_hin_slo_dyu_bul_ewe_cze_est_swt_xho_fin_dut_tig_geo_por_lit_prs_krd_aeg_anl_guj_hun_swa_sun_pol_mly_jpn_knd_kor_grk_ger_dgb_swe_tag_mol_amr_bat_cnt_lat_bem_rus_hau_ita_arw_mcd_bos_qcu_afr_nor_rom_lda_gam_pan_chh_ctl_jav_scr_bam_spa_fbf_mao_tha_sod_tml_moo_akn_azi_glc_svk_tur_tsw_vie_wly_ses_zul_ven	-0.487173544346579	-1.1589478646985	0.249444621461888
354	amr_bos_ven_rom_wly_anl_mlt_slo_tur_azi_zul_sun_yor_pan_svk_bsq_dut_sod_cic_cnt_spa_swe_ewe_prs_bam_guj_fin_bem_fbf_est_alb_chh_geo_fre_cze_ben_eng_amh_sid_pol_hun_ses_bat_ctl_mly_jpn_knd_kor_urd_bul_tsn_afr_ind_glc_heb_mao_mnd_por_moo_hin_gam_mcd_nor_arw_lat_qcu_ger_scr_mol_lda_aeg_ita_hau_grk_tag_krd_igb_rus_xho_jav_tha_owc_tml_dyu_tsw_aze_lit_ukr_uzb_swa_vie_tig_akn_dgb_swt	0.0937295173166535	0.220723765519686	0.82579137852673
355	gam_mol_igb_ger_tig_sid_hau_arw_uzb_tur_dyu_bat_bem_ita_afr_bsq_mcd_owc_swt_cnt_ben_bos_ewe_slo_moo_svk_est_tsn_dgb_hun_fre_aeg_geo_rom_ukr_hin_alb_amr_heb_cze_fin_swa_tag_swe_sun_jpn_tml_kor_eng_bul_cic_por_mao_glc_wly_mly_mnd_nor_xho_guj_amh_rus_urd_krd_pol_qcu_dut_lit_ctl_zul_chh_grk_sod_prs_ind_pan_bam_spa_lda_jav_tha_mlt_knd_ses_yor_azi_lat_scr_aze_akn_vie_anl_ven_fbf_tsw	-1.15406567088018	-2.84337114525622	0.00548795468906153
356	anl_pol_ven_glc_gam_sid_tig_por_uzb_tur_igb_ind_fbf_ita_lit_bsq_cze_owc_zul_mnd_ger_ctl_swa_bul_yor_mol_est_moo_tsw_hun_krd_mlt_geo_afr_dut_pan_ukr_amr_sod_slo_fin_bem_tag_fre_bat_jpn_tml_kor_svk_prs_swt_nor_sun_scr_amh_mao_cnt_guj_tsn_mcd_wly_lat_eng_swe_bos_qcu_rom_grk_rus_cic_aeg_urd_chh_arw_mly_hin_bam_spa_dgb_jav_tha_heb_knd_ses_dyu_azi_alb_ben_aze_ewe_vie_hau_akn_lda_xho	-0.731431916198634	-1.75453934294191	0.0826318204200889
357	tig_rom_yor_grk_sod_anl_mlt_ukr_tur_aze_moo_jav_fbf_afr_pol_bsq_por_aeg_igb_cnt_lat_glc_lda_urd_dyu_bos_est_tsn_bam_hun_ctl_amr_geo_hin_bul_mcd_scr_hau_sid_guj_fin_tsw_bat_pan_tag_jpn_tml_kor_eng_cze_dgb_mol_mly_rus_gam_ind_mnd_arw_xho_krd_wly_ger_ita_nor_lit_qcu_spa_prs_swe_swa_owc_svk_heb_slo_mao_fre_cic_ben_swt_sun_tha_chh_knd_bem_akn_uzb_alb_dut_azi_ses_vie_amh_zul_ewe_ven	-0.654075398077213	-1.56534156282419	0.120899350237158
358	hau_svk_igb_glc_sid_chh_mlt_krd_tur_uzb_ses_mao_bam_ger_rus_bsq_scr_heb_tsn_mnd_spa_pol_yor_bul_swt_prs_hun_dgb_ven_fin_urd_owc_geo_dut_slo_hin_lat_sod_amr_mcd_est_bem_ind_ukr_mly_jpn_tml_kor_grk_arw_akn_ita_tag_guj_amh_sun_cnt_pan_fbf_fre_wly_mol_alb_ctl_swe_qcu_rom_cze_eng_dyu_tig_por_aeg_nor_jav_afr_xho_ben_moo_bat_tha_anl_knd_cic_zul_azi_lit_bos_aze_swa_vie_gam_tsw_ewe_lda	-0.102325996642445	-0.241013764771609	0.810075002457034
359	mlt_rom_dgb_scr_hau_tig_owc_fre_uzb_azi_fbf_mly_lda_grk_lit_bsq_arw_amh_igb_mnd_hin_afr_ven_mcd_tsw_bos_est_swa_dyu_fin_por_amr_geo_slo_spa_alb_swe_gam_wly_dut_hun_swt_mao_ita_tag_jpn_knd_kor_ger_ctl_ses_glc_jav_krd_sid_sun_cnt_cze_xho_eng_anl_prs_ukr_ben_nor_qcu_bul_rus_pol_cic_chh_svk_sod_guj_bat_mol_akn_urd_zul_ind_tha_aeg_tml_bam_tsn_aze_lat_pan_tur_moo_vie_heb_bem_yor_ewe	0.0636060789958385	0.150016332726839	0.88107660206045
360	sid_ben_fbf_cze_hau_amh_chh_arw_aze_uzb_bem_tag_tsn_krd_dut_bsq_pol_tig_lda_mnd_slo_afr_zul_urd_ewe_por_fin_dgb_ses_est_alb_mlt_geo_fre_guj_lit_nor_anl_wly_swe_hun_dyu_sun_pan_mly_jpn_tml_kor_hin_bos_xho_glc_jav_ukr_heb_mao_cnt_ctl_bam_rom_aeg_prs_grk_mcd_scr_qcu_svk_eng_spa_yor_owc_ger_gam_ita_bat_rus_tsw_mol_swt_ind_tha_amr_knd_swa_ven_azi_bul_lat_tur_moo_vie_sod_akn_cic_igb	0.0787561288873297	0.18566010542371	0.853115651382092
361	owc_afr_lda_cze_tig_aeg_wly_bul_tur_azi_igb_jav_bem_grk_slo_bsq_ita_amh_ses_mnd_ukr_por_dyu_ben_bam_dut_fin_xho_dgb_hun_arw_hau_geo_rom_fre_hin_krd_gam_amr_guj_est_moo_tag_spa_mly_jpn_tml_kor_mol_rus_akn_prs_mao_nor_heb_bat_cnt_alb_tsw_lat_sid_pan_mcd_svk_bos_qcu_eng_glc_swe_ven_chh_ger_anl_lit_sun_pol_swt_scr_yor_ind_tha_mlt_knd_zul_tsn_uzb_urd_ctl_aze_swa_vie_sod_ewe_cic_fbf	-0.152565842045315	-0.359923421925091	0.719720467274246
362	mlt_lit_lda_cze_sod_gam_sid_bos_azi_uzb_tsn_bat_yor_eng_urd_bsq_pol_wly_zul_cnt_por_hin_bem_ita_ven_ukr_hun_tsw_ewe_fin_scr_aeg_geo_nor_glc_mcd_prs_amh_heb_rus_est_dyu_jav_ben_mao_jpn_knd_kor_swe_rom_fbf_alb_mly_pan_amr_tag_mnd_mol_igb_ctl_tig_fre_bul_dut_slo_qcu_arw_grk_ger_akn_hau_krd_chh_spa_ind_afr_xho_svk_dgb_sun_tha_owc_tml_cic_bam_aze_lat_guj_tur_swa_vie_anl_swt_ses_moo	-0.334704322241276	-0.794158502712028	0.429124977147375
363	amh_krd_akn_glc_wly_anl_sod_mcd_azi_uzb_bam_tag_yor_spa_ben_bsq_cze_mlt_igb_cnt_arw_mol_bem_nor_cic_bul_hun_ven_ewe_fin_ctl_heb_geo_lit_ita_slo_urd_hau_amr_rom_est_dgb_mao_prs_sun_jpn_tml_kor_lat_por_ses_grk_mly_ukr_gam_jav_mnd_scr_dyu_fre_sid_hin_svk_swe_eng_qcu_ger_rus_alb_swt_aeg_pan_owc_afr_ind_pol_tsn_dut_zul_bat_tha_tig_knd_fbf_swa_tur_guj_bos_aze_moo_vie_chh_xho_tsw_lda	-0.458895505006246	-1.09116367568467	0.278019794925685
364	sod_alb_zul_lat_heb_aeg_gam_krd_azi_aze_dgb_ind_bem_lit_eng_bsq_nor_tig_bam_cnt_pol_ukr_xho_arw_fbf_swe_hun_tsn_igb_est_rus_wly_geo_scr_pan_svk_spa_mlt_owc_urd_fin_ven_mly_por_sun_jpn_tml_kor_bul_slo_ses_glc_tag_hin_sid_jav_mnd_fre_swt_afr_chh_ben_guj_rom_bos_qcu_cze_mcd_ger_yor_amr_grk_amh_mol_bat_dut_lda_prs_moo_mao_tha_anl_knd_swa_dyu_tur_ctl_ita_uzb_ewe_vie_hau_cic_akn_tsw	-0.496357258784231	-1.18040429577189	0.240849779205224
365	tig_ger_igb_slo_anl_gam_aeg_grk_aze_uzb_dyu_bat_swa_hin_arw_bsq_por_amh_bem_cnt_lat_bul_bam_alb_swt_eng_hun_zul_ses_est_prs_owc_geo_dut_guj_svk_afr_wly_mlt_ben_fin_tsw_jav_rus_mly_jpn_tml_kor_spa_urd_ewe_mol_ind_swe_sod_mao_mnd_cze_tsn_rom_amr_ukr_pan_pol_fre_qcu_bos_lit_nor_xho_heb_ita_chh_mcd_tag_krd_dgb_ctl_yor_sun_tha_sid_knd_lda_ven_tur_scr_glc_azi_moo_vie_hau_cic_fbf_akn	0.0417834063667405	0.0983602779553605	0.921857905974599
366	sid_prs_yor_swe_tig_owc_mlt_glc_azi_uzb_tsn_sun_bam_lit_afr_bsq_arw_heb_swa_cnt_nor_urd_zul_grk_ses_alb_est_igb_swt_fin_rus_gam_geo_lat_svk_ukr_eng_sod_hau_ctl_hun_fbf_mao_mcd_bat_jpn_tml_kor_ger_pan_tsw_slo_tag_ben_amr_ind_mnd_hin_bem_fre_chh_cze_dut_bul_bos_qcu_rom_pol_scr_akn_wly_por_amh_guj_mly_spa_ewe_krd_dgb_jav_tha_aeg_knd_lda_dyu_tur_ita_mol_aze_ven_vie_anl_moo_cic_xho	-0.22199556200078	-0.523987279180242	0.601533947266202
367	amh_pol_ewe_urd_mlt_tig_hau_ben_azi_aze_igb_jav_ven_rom_prs_bsq_afr_owc_tsn_mnd_arw_ita_swa_eng_lda_nor_est_dgb_akn_hun_cze_wly_geo_lat_slo_bos_grk_heb_amr_svk_fin_xho_mly_rus_ind_jpn_knd_kor_swe_fre_cic_dut_tag_bul_anl_sun_cnt_lit_fbf_ukr_sid_por_mol_glc_mcd_qcu_scr_guj_krd_moo_gam_spa_sod_alb_bat_ger_swt_ctl_yor_mao_tha_chh_tml_dyu_zul_tur_hin_pan_uzb_ses_vie_aeg_tsw_bam_bem	-0.498160668366067	-1.18607147583042	0.238615468783101
368	mlt_mol_xho_lit_owc_wly_amh_por_uzb_aze_swt_mly_dgb_glc_bul_bsq_eng_tig_tsw_cnt_fre_nor_ses_prs_fbf_scr_fin_moo_bem_est_mcd_aeg_geo_guj_cze_dut_ita_hau_chh_afr_hun_lda_jav_svk_mao_jpn_knd_kor_krd_grk_igb_pol_bat_arw_heb_sun_mnd_lat_zul_ctl_sid_ben_urd_bos_slo_qcu_alb_rom_swe_ewe_amr_ger_sod_rus_tag_pan_tsn_spa_cic_ind_tha_anl_tml_yor_ven_azi_ukr_hin_tur_swa_vie_gam_dyu_bam_akn	-0.344051766756059	-0.815152324273663	0.417067799849439
369	chh_scr_lda_afr_hau_tig_amh_ctl_uzb_aze_dgb_tag_tsn_nor_rom_bsq_prs_aeg_yor_mnd_slo_eng_bem_ger_igb_bos_est_tsw_cic_hun_glc_owc_geo_ukr_rus_svk_fre_gam_heb_ben_fin_xho_jav_ita_mly_jpn_knd_kor_mcd_arw_ven_lit_mao_alb_mlt_bat_cnt_swe_fbf_grk_sid_hin_spa_guj_bul_qcu_dut_urd_pan_swa_wly_lat_anl_mol_sun_krd_swt_por_zul_ind_tha_sod_tml_ewe_akn_azi_cze_pol_tur_bam_vie_amr_dyu_moo_ses	-0.160286563040961	-0.378271789311673	0.706090778949482
370	owc_fre_tsw_ctl_chh_hau_sid_cze_tur_azi_bam_sun_tsn_ger_afr_bsq_guj_anl_swt_cnt_rus_spa_yor_mol_ven_bul_fin_xho_cic_hun_dut_heb_geo_urd_por_ben_rom_wly_mlt_swe_est_bem_bat_prs_mao_jpn_knd_kor_scr_bos_moo_slo_tag_ukr_amr_ind_mnd_eng_dyu_pol_gam_ita_arw_hin_mcd_qcu_lat_svk_glc_zul_aeg_krd_tig_lit_mly_alb_fbf_pan_swa_jav_tha_amh_tml_igb_ses_aze_grk_nor_uzb_akn_vie_sod_dgb_ewe_lda	0.152492545741247	0.359349558860586	0.720148240051063
371	anl_ukr_bam_guj_hau_wly_tig_cze_aze_azi_dyu_mao_xho_grk_rom_bsq_urd_gam_ven_cnt_ben_dut_bem_prs_cic_krd_est_tsn_moo_fin_scr_aeg_geo_slo_lat_svk_lit_sid_mlt_rus_hun_swa_mly_por_bat_jpn_tml_kor_eng_mol_swt_afr_ind_arw_chh_sun_mnd_alb_fbf_hin_heb_ctl_nor_spa_pol_qcu_bul_fre_swe_igb_owc_ger_sod_ita_tag_glc_dgb_pan_tsw_jav_tha_amr_knd_lda_ewe_tur_bos_mcd_uzb_yor_vie_amh_ses_akn_zul	-0.48353488085455	-1.15029323502393	0.252972362121866
372	wly_cze_tsn_krd_hau_amr_owc_hin_uzb_tur_ses_jav_swa_nor_bul_bsq_svk_sod_fbf_cnt_dut_rus_cic_ita_akn_arw_est_dyu_ven_hun_bos_gam_geo_afr_scr_glc_fre_heb_sid_ben_fin_zul_sun_grk_mao_jpn_knd_kor_ctl_alb_igb_mcd_ind_spa_tig_mly_mnd_swe_moo_eng_mlt_pan_slo_por_prs_qcu_ukr_lat_rom_lda_amh_pol_anl_urd_tag_ger_yor_mol_bem_bat_tha_chh_tml_tsw_dgb_aze_lit_guj_azi_bam_vie_aeg_swt_xho_ewe	0.00217855245215495	0.00513341755853058	0.995915138937868
373	hau_bos_akn_pol_owc_sod_heb_ctl_aze_tur_moo_mao_bem_cze_mol_bsq_fre_aeg_tsn_cnt_pan_dut_cic_lit_bam_scr_est_tsw_ses_fin_rom_chh_geo_arw_krd_ita_bul_gam_mlt_slo_hun_lda_sun_svk_mly_jpn_knd_kor_por_lat_fbf_afr_tag_spa_wly_ind_mnd_rus_swt_urd_amr_ben_nor_alb_guj_qcu_swe_ukr_hin_xho_sid_ger_anl_eng_jav_prs_ven_grk_ewe_bat_tha_amh_tml_igb_dyu_azi_glc_mcd_uzb_yor_vie_tig_zul_dgb_swa	0.104012163253798	0.244847443701559	0.807113995561705
374	sod_krd_moo_pol_amh_tig_amr_grk_aze_tur_akn_sun_fbf_hin_mcd_bsq_mol_chh_swa_cnt_pan_dut_bam_ctl_xho_por_hun_dgb_zul_est_glc_wly_geo_alb_ukr_cze_ita_hau_owc_guj_fin_tsn_mly_swe_tag_jpn_tml_kor_eng_ben_cic_spa_bat_prs_aeg_ind_mnd_slo_yor_arw_heb_rom_ger_svk_bul_qcu_fre_rus_nor_ven_sid_bos_gam_lat_jav_urd_ewe_scr_lda_mao_tha_anl_knd_igb_bem_azi_afr_lit_uzb_swt_vie_mlt_tsw_dyu_ses	-0.619418661310742	-1.48082359710055	0.142033651983485
375	sid_afr_lda_dut_mlt_chh_tig_prs_aze_tur_swa_mly_moo_por_hin_bsq_alb_anl_dyu_mnd_swe_fre_tsw_ctl_bem_slo_hun_dgb_yor_est_urd_owc_geo_nor_rus_ger_grk_sod_amr_rom_fin_ses_bat_svk_sun_jpn_tml_kor_glc_eng_bam_arw_tag_bos_hau_jav_cnt_scr_cic_pan_amh_ben_mcd_mol_ita_qcu_guj_ukr_spa_xho_gam_cze_aeg_krd_ind_pol_swt_lit_akn_mao_tha_heb_knd_fbf_zul_uzb_lat_bul_azi_igb_vie_wly_ven_tsn_ewe	-0.243945821903449	-0.576200545605526	0.565871507319794
376	anl_ben_dgb_eng_wly_owc_hau_rom_tur_uzb_zul_ind_ven_lit_urd_bsq_rus_amh_swa_mnd_krd_mcd_lda_svk_dyu_ger_est_swt_tsn_hun_bos_sod_geo_scr_ukr_pan_slo_aeg_tig_afr_fin_igb_sun_ita_mao_jpn_knd_kor_prs_bul_bam_dut_tag_guj_amr_jav_cnt_cze_cic_hin_sid_alb_swe_lat_fre_qcu_por_grk_arw_ewe_chh_pol_gam_spa_bat_mol_akn_ctl_tsw_mly_tha_heb_tml_moo_bem_azi_glc_nor_aze_ses_vie_mlt_xho_fbf_yor	-1.05697894374298	-2.5940192699151	0.0110204784625996
377	wly_pol_ses_nor_aeg_owc_amr_rus_uzb_tur_dgb_tag_tsn_por_slo_bsq_bos_sid_moo_mnd_ita_lat_akn_afr_tsw_scr_hun_igb_bam_est_spa_hau_geo_ctl_eng_ukr_svk_heb_sod_fre_fin_dyu_mao_guj_sun_jpn_knd_kor_cze_glc_ewe_alb_jav_ger_chh_ind_cnt_hin_fbf_arw_anl_swe_rom_urd_prs_qcu_mol_dut_lit_ven_gam_grk_mlt_krd_bat_bul_zul_ben_bem_mly_tha_amh_tml_yor_swa_azi_mcd_pan_aze_lda_vie_tig_swt_xho_cic	-0.109297574841416	-0.25772026470357	0.797192221361918
378	wly_bos_ewe_por_amh_aeg_chh_eng_tur_aze_fbf_tag_tsw_ger_mol_bsq_ukr_hau_moo_cnt_lat_guj_swa_nor_ven_cze_fin_zul_tsn_est_fre_anl_geo_alb_dut_pol_pan_sid_gam_spa_hun_bem_sun_afr_mly_jpn_tml_kor_hin_svk_yor_rom_mao_swe_heb_ind_mnd_krd_igb_ben_mlt_mcd_arw_rus_urd_qcu_bul_lit_scr_cic_sod_ctl_tig_slo_bat_grk_bam_prs_dgb_jav_tha_owc_knd_ses_swt_azi_glc_ita_uzb_lda_vie_amr_xho_dyu_akn	-0.499667114210976	-1.19105464894613	0.236663146080719
379	wly_pol_dgb_nor_aeg_owc_amr_prs_tur_azi_ses_sun_tsn_afr_urd_bsq_arw_mlt_zul_cnt_alb_rus_fbf_glc_yor_grk_fin_akn_ven_hun_lit_amh_geo_mol_ita_krd_dut_chh_sid_ger_est_tsw_mly_bos_bat_jpn_knd_kor_svk_por_swa_hin_jav_guj_heb_mao_mnd_mcd_swt_ctl_hau_fre_cze_bul_ben_qcu_rom_pan_ukr_ewe_anl_lat_gam_scr_ind_slo_cic_swe_xho_tag_tha_sod_tml_igb_lda_uzb_eng_spa_aze_moo_vie_tig_bam_bem_dyu	-0.0643702579953692	-0.15178711437751	0.879683636773421
380	amr_rom_ewe_scr_owc_chh_hau_pol_azi_aze_ses_mly_igb_fre_lit_bsq_arw_sod_bam_mnd_grk_prs_yor_ctl_dgb_guj_fin_swt_dyu_hun_mcd_aeg_geo_svk_slo_cze_por_tig_anl_ukr_est_lda_jav_alb_tag_jpn_knd_kor_eng_krd_ven_ger_bat_pan_sid_mao_cnt_mol_fbf_spa_wly_hin_swe_lat_glc_qcu_bul_bos_ben_cic_gam_ita_amh_nor_sun_rus_moo_urd_akn_ind_tha_heb_tml_bem_tsw_tur_dut_afr_uzb_zul_vie_mlt_swa_tsn_xho	-0.795889538509124	-1.91867502004956	0.0580923819964722
381	wly_lit_xho_urd_owc_sid_hau_mol_tur_azi_cic_bat_swa_pan_spa_bsq_ukr_heb_moo_mnd_svk_nor_dgb_alb_lda_scr_hun_zul_ses_est_lat_sod_geo_fre_ben_pol_rus_gam_amr_prs_fin_ven_jav_ctl_mly_jpn_knd_kor_krd_slo_bem_ita_sun_ger_tig_ind_cnt_bul_tsw_mcd_mlt_cze_dut_guj_afr_qcu_grk_bos_hin_fbf_amh_eng_chh_glc_tag_rom_ewe_swe_swt_mao_tha_aeg_tml_bam_akn_aze_por_arw_uzb_yor_vie_anl_igb_dyu_tsn	-1.48292887741181	-3.7432612841513	0.000314398789442582
382	hau_glc_akn_lit_wly_sod_chh_nor_uzb_aze_fbf_mao_moo_arw_slo_bsq_lat_sid_swa_mnd_alb_mcd_cic_spa_ven_ben_est_bam_yor_hun_swe_owc_geo_krd_svk_bul_pol_aeg_mlt_cze_fin_dgb_sun_mol_tag_jpn_knd_kor_ukr_fre_igb_bos_ind_por_amr_jav_cnt_grk_dyu_dut_tig_afr_ita_eng_guj_qcu_pan_prs_urd_lda_heb_scr_gam_hin_bat_ger_bem_rom_xho_mly_tha_amh_tml_zul_tsn_azi_rus_ctl_tur_ewe_vie_anl_tsw_ses_swt	-0.0598855647827998	-0.141231768897693	0.887992324589383
383	heb_slo_swt_ukr_tig_amh_sid_afr_uzb_tur_ses_sun_dgb_bul_grk_bsq_spa_gam_dyu_mnd_alb_lat_tsn_dut_bam_guj_hun_zul_igb_est_swe_sod_geo_mol_scr_krd_por_amr_chh_lit_fin_ven_mao_prs_mly_jpn_knd_kor_ger_rus_lda_bos_ind_ctl_hau_tag_cnt_pan_akn_hin_owc_eng_arw_cze_nor_qcu_mcd_pol_urd_moo_wly_rom_anl_glc_jav_fre_swa_ita_ewe_bat_tha_aeg_tml_bem_tsw_azi_svk_ben_aze_cic_vie_mlt_xho_fbf_yor	-0.160043311151982	-0.377474523567129	0.706681061994786
384	amr_krd_xho_pol_amh_owc_sid_spa_aze_uzb_akn_sun_igb_nor_dut_bsq_guj_sod_moo_mnd_mcd_hin_cic_bul_fbf_ben_fin_swt_lda_hun_afr_hau_geo_glc_pan_ctl_alb_wly_gam_prs_est_tsn_jav_bos_mly_jpn_knd_kor_ukr_rus_tsw_arw_ind_cze_chh_tag_cnt_slo_ses_ger_heb_mol_svk_ita_lat_qcu_eng_por_fre_zul_anl_urd_aeg_lit_mao_swe_bam_grk_ven_bat_tha_tig_tml_ewe_dgb_tur_scr_rom_azi_bem_vie_mlt_yor_swa_dyu	0.0499397240870272	0.117626907340695	0.906616954279614
385	sid_glc_bam_ben_heb_hau_chh_scr_aze_azi_fbf_tag_cic_eng_bos_bsq_ger_wly_ewe_cnt_swe_fre_zul_bul_bem_pol_est_yor_xho_fin_slo_owc_geo_krd_afr_svk_lit_gam_aeg_prs_hun_lda_jav_rus_ind_jpn_tml_kor_urd_guj_ven_cze_sun_mcd_amr_bat_mnd_hin_dyu_lat_anl_por_ctl_arw_nor_qcu_mol_alb_rom_tsn_mlt_pan_tig_dut_mly_spa_swa_ita_dgb_mao_tha_amh_knd_moo_ses_tur_ukr_grk_uzb_tsw_vie_sod_akn_igb_swt	0.495535101457726	1.1689022035282	0.245430473627727
386	mlt_spa_cic_grk_gam_chh_heb_slo_aze_azi_tsw_mao_swa_guj_pol_bsq_ben_hau_igb_mnd_lat_ctl_dyu_arw_lda_por_est_bem_swt_hun_alb_wly_geo_ger_cze_swe_ukr_sid_owc_nor_fin_zul_mly_glc_tag_jpn_tml_kor_krd_scr_moo_afr_ind_eng_aeg_bat_cnt_bul_ewe_ita_amr_mcd_fre_dut_pan_qcu_mol_rom_bos_dgb_amh_rus_anl_lit_jav_svk_ses_hin_bam_sun_tha_sod_knd_fbf_xho_tur_prs_urd_uzb_yor_vie_tig_akn_ven_tsn	0.0603785840975373	0.142096362708587	0.887311272253815
387	sid_arw_bam_ctl_gam_anl_hau_rom_aze_tur_tsw_ind_moo_nor_ben_bsq_cze_owc_akn_mnd_fre_swe_cic_ukr_ewe_lat_hun_tsn_swt_est_krd_sod_geo_pol_grk_ger_spa_amr_aeg_bul_fin_fbf_sun_scr_bat_jpn_knd_kor_prs_por_yor_ita_jav_hin_chh_tag_cnt_mcd_swa_svk_mlt_afr_dut_bos_urd_qcu_guj_glc_slo_dgb_wly_alb_heb_mol_mly_lit_igb_eng_zul_mao_tha_tig_tml_lda_dyu_azi_pan_rus_uzb_ven_vie_amh_ses_bem_xho	-0.454654301074955	-1.0795897738097	0.283116828228725
388	tig_afr_moo_nor_chh_aeg_sid_ita_azi_uzb_swa_sun_zul_hin_bos_bsq_mol_sod_dgb_cnt_ger_svk_tsw_ctl_ven_arw_hun_cic_swt_fin_bul_anl_geo_mcd_urd_prs_glc_gam_owc_dut_est_ses_ind_spa_tag_jpn_knd_kor_pan_alb_tsn_fre_mao_por_amr_bat_mnd_slo_lda_rom_heb_cze_ukr_swe_lit_qcu_guj_ben_krd_fbf_hau_eng_mlt_rus_jav_grk_bam_pol_dyu_mly_tha_amh_tml_igb_akn_tur_scr_lat_aze_yor_vie_wly_xho_bem_ewe	-0.1686967726515	-0.398290931355149	0.691328648544423
389	sod_svk_cic_guj_chh_mlt_amr_mol_aze_tur_dyu_mao_xho_mcd_eng_bsq_grk_hau_dgb_mnd_ctl_bul_zul_prs_fbf_ben_fin_swt_akn_hun_ita_sid_geo_hin_ger_por_spa_tig_gam_lat_est_moo_tag_pan_sun_jpn_tml_kor_cze_scr_tsn_pol_ind_rom_owc_mly_cnt_arw_bem_rus_wly_swe_nor_glc_krd_qcu_afr_alb_lit_tsw_anl_bos_heb_fre_jav_dut_yor_ukr_swa_bat_tha_amh_knd_bam_igb_azi_urd_slo_uzb_ewe_vie_aeg_ven_lda_ses	-0.23802242230154	-0.562635333069349	0.575037015919816
390	sod_slo_cic_alb_anl_sid_amr_spa_tur_azi_tsn_tag_zul_arw_ger_bsq_fre_mlt_lda_cnt_svk_hin_ven_lit_moo_scr_fin_ses_igb_est_ben_gam_geo_guj_nor_ita_cze_wly_chh_grk_hun_swt_mao_bos_mly_jpn_knd_kor_pol_afr_fbf_ukr_ind_rus_owc_sun_mnd_prs_tsw_por_heb_mcd_krd_dut_rom_qcu_pan_bul_ctl_akn_tig_glc_aeg_mol_bat_urd_bem_swe_swa_jav_tha_hau_tml_dyu_ewe_aze_eng_lat_uzb_yor_vie_amh_xho_dgb_bam	0.319661608551299	0.752093865362319	0.453893912943287
391	anl_fre_fbf_nor_aeg_heb_amh_cze_aze_tur_ewe_jav_bam_rom_spa_bsq_ger_hau_xho_mnd_pan_ukr_moo_urd_dgb_lit_est_ven_cic_fin_swe_chh_geo_slo_mol_ben_pol_sid_tig_glc_hun_yor_ind_svk_tag_jpn_tml_kor_mcd_por_lda_bos_mly_grk_wly_mao_cnt_prs_swt_ita_amr_afr_rus_krd_dut_qcu_arw_alb_guj_igb_gam_scr_mlt_lat_bat_eng_ses_ctl_dyu_sun_tha_owc_knd_bem_swa_azi_hin_bul_uzb_tsw_vie_sod_zul_akn_tsn	-0.334720861900934	-0.793252376780501	0.429649978675951
392	aeg_eng_bem_glc_amr_amh_hau_urd_aze_uzb_lda_jav_tsn_bos_guj_bsq_slo_heb_zul_cnt_ukr_mcd_yor_por_igb_prs_est_fbf_swa_fin_spa_sid_geo_rom_scr_krd_lit_tig_anl_hin_hun_bam_mly_afr_bat_jpn_tml_kor_pan_grk_akn_dut_ind_ger_mlt_tag_mnd_arw_ven_svk_wly_ben_rus_swe_bul_qcu_ita_mol_lat_dgb_owc_cze_sod_ctl_mao_fre_xho_pol_cic_sun_tha_chh_knd_ewe_moo_azi_nor_alb_tur_ses_vie_gam_tsw_swt_dyu	-0.174043229978488	-0.410146674174026	0.682641666691737
393	amh_krd_yor_rom_amr_aeg_sod_bos_uzb_azi_fbf_tag_cic_slo_alb_bsq_ger_sid_dgb_cnt_ukr_scr_tsn_eng_akn_svk_fin_swt_ewe_est_lat_gam_geo_cze_bul_afr_ben_anl_owc_spa_hun_zul_bat_pol_sun_jpn_knd_kor_urd_pan_moo_rus_ind_lit_tig_jav_mnd_glc_bem_nor_heb_hin_mol_guj_ita_qcu_grk_swe_arw_xho_hau_prs_chh_por_mly_ctl_dyu_mcd_igb_mao_tha_mlt_tml_swa_ven_tur_dut_fre_aze_ses_vie_wly_lda_bam_tsw	-0.433083150173352	-1.02748600284882	0.306856683080895
394	aeg_nor_cic_urd_hau_gam_amr_lit_tur_uzb_yor_jav_swt_ben_ger_bsq_pan_chh_swa_cnt_grk_arw_zul_ita_xho_eng_fin_fbf_tsn_hun_slo_tig_geo_swe_bos_cze_bul_owc_heb_guj_est_ses_mao_afr_bat_jpn_knd_kor_spa_svk_igb_prs_mly_ukr_amh_tag_mnd_mcd_bam_lat_sod_mol_glc_rom_ctl_qcu_krd_alb_rus_ewe_sid_por_anl_dut_ind_hin_tsw_pol_dyu_sun_tha_mlt_tml_dgb_moo_aze_fre_scr_azi_bem_vie_wly_ven_akn_lda	-0.177919919939726	-0.419621650871681	0.675729644381201
395	heb_cze_moo_swe_aeg_chh_owc_krd_azi_uzb_ewe_ind_yor_grk_hin_bsq_fre_sod_swa_mnd_dut_glc_lda_pol_fbf_alb_hun_xho_swt_est_arw_sid_geo_ctl_nor_guj_ita_anl_mlt_ukr_fin_ses_bat_spa_mly_jpn_knd_kor_afr_eng_bem_por_jav_bos_wly_sun_cnt_urd_dgb_mcd_tig_bul_mol_scr_lit_qcu_rom_pan_rus_tsw_hau_ben_gam_ger_tag_prs_igb_slo_akn_mao_tha_amh_tml_tsn_zul_aze_lat_svk_tur_dyu_vie_amr_cic_ven_bam	-0.609267572575549	-1.45720595262621	0.148427896144555
396	anl_por_tsw_lat_aeg_amh_heb_urd_tur_uzb_zul_tag_bam_alb_ger_bsq_ctl_wly_yor_mnd_cze_bul_lda_rom_moo_glc_fin_igb_dgb_est_mcd_mlt_geo_arw_pol_nor_svk_amr_chh_bos_hun_dyu_jav_slo_sun_jpn_knd_kor_ben_hin_swt_dut_bat_lit_gam_ind_cnt_guj_swa_spa_tig_fre_eng_rus_afr_qcu_pan_ita_scr_bem_owc_grk_hau_prs_mao_krd_ses_swe_ven_mly_tha_sod_tml_fbf_xho_azi_ukr_mol_aze_cic_vie_sid_ewe_tsn_akn	-0.335659765698218	-0.794842026258866	0.428729200381814
397	anl_ben_swa_mcd_sod_mlt_aeg_bos_aze_azi_swt_mao_tsw_bul_glc_bsq_ger_amh_dyu_mnd_lat_rom_dgb_svk_tsn_spa_fin_igb_lda_est_grk_hau_geo_ukr_rus_scr_slo_gam_amr_arw_hun_fbf_mly_pan_ind_jpn_tml_kor_urd_ita_akn_afr_jav_lit_tig_bat_cnt_pol_yor_swe_heb_alb_dut_hin_nor_qcu_guj_cze_mol_moo_owc_prs_chh_ctl_sun_eng_bam_por_ven_tag_tha_wly_knd_bem_ewe_uzb_krd_fre_tur_cic_vie_sid_ses_zul_xho	-0.231862864428665	-0.547538216398314	0.585320693393997
398	heb_eng_ses_bul_sid_chh_sod_ben_azi_aze_bam_jav_moo_hin_pol_bsq_mol_anl_bem_cnt_pan_spa_cic_ita_dyu_nor_hun_zul_akn_fin_arw_aeg_geo_bos_afr_rus_grk_tig_hau_dut_est_ven_tag_mcd_mao_jpn_tml_kor_ctl_ger_ewe_cze_sun_fre_amh_mly_mnd_por_tsw_swe_mlt_guj_lit_scr_urd_qcu_ukr_alb_rom_swt_wly_svk_owc_krd_ind_slo_xho_glc_igb_bat_tha_amr_knd_dgb_tsn_uzb_prs_lat_tur_swa_vie_gam_yor_fbf_lda	-1.21220852641273	-3.00239387085984	0.00343998930382819
399	chh_arw_ven_lat_amh_gam_hau_spa_azi_aze_yor_ind_lda_ita_mol_bsq_slo_aeg_tsn_cnt_rus_por_xho_pan_dgb_grk_hun_bem_swt_fin_afr_tig_geo_eng_urd_ger_ctl_mlt_amr_dut_est_dyu_jav_nor_sun_jpn_tml_kor_mcd_krd_igb_bul_tag_ben_wly_mao_mnd_rom_ses_alb_owc_scr_fre_lit_hin_qcu_ukr_pol_bos_bam_sid_prs_heb_guj_bat_swe_tsw_cze_cic_mly_tha_anl_knd_moo_ewe_tur_svk_glc_uzb_akn_vie_sod_fbf_zul_swa	-0.739928403238082	-1.7725483382241	0.0795780864427187
400	amh_por_lda_lit_anl_chh_sid_nor_tur_aze_cic_jav_ses_ita_ctl_bsq_spa_wly_yor_mnd_slo_urd_swt_rus_zul_pol_hun_dyu_tsw_fin_scr_gam_geo_ben_svk_ukr_lat_sod_aeg_arw_est_fbf_bat_eng_mly_jpn_tml_kor_mcd_swe_ven_grk_tag_fre_hau_sun_cnt_bos_ewe_cze_mlt_alb_hin_pan_krd_qcu_prs_rom_bul_moo_tig_glc_heb_dut_mao_guj_igb_mol_xho_ind_tha_amr_knd_bam_swa_uzb_ger_afr_azi_tsn_vie_owc_dgb_bem_akn	0.476899861122639	1.12558316015291	0.263238390264006
401	tig_lit_bem_ita_owc_sid_heb_mcd_azi_tur_moo_sun_zul_pan_rom_bsq_ukr_anl_ses_cnt_glc_prs_swa_lat_dgb_bos_fin_bam_cic_est_bul_sod_geo_krd_ctl_eng_guj_wly_aeg_cze_hun_ewe_bat_urd_mly_jpn_tml_kor_ben_svk_akn_scr_mao_spa_amh_tag_mnd_hin_fbf_swe_hau_grk_rus_arw_por_qcu_mol_afr_dut_yor_chh_alb_amr_pol_jav_slo_xho_ger_igb_ind_tha_gam_knd_tsw_dyu_aze_nor_fre_uzb_lda_vie_mlt_ven_swt_tsn	-0.37257228979547	-0.882943454181593	0.379543470802309
402	amr_fre_bam_svk_anl_heb_sid_por_uzb_azi_ven_tag_akn_bos_ukr_bsq_alb_aeg_lda_mnd_afr_grk_moo_swe_ses_scr_est_tsw_swt_fin_ita_amh_geo_guj_nor_ger_slo_chh_mlt_mol_hun_bem_jav_pol_ind_jpn_tml_kor_mcd_eng_ewe_cze_mly_pan_sod_bat_cnt_bul_zul_spa_hau_urd_ctl_krd_lit_qcu_lat_ben_rus_swa_tig_glc_wly_dut_sun_rom_fbf_prs_igb_mao_tha_owc_knd_dyu_yor_tur_hin_arw_aze_cic_vie_gam_xho_tsn_dgb	-0.0627321562112597	-0.147692487933686	0.882905194928083
403	amh_bos_ewe_bul_mlt_aeg_owc_por_uzb_azi_zul_bat_akn_pol_ctl_bsq_hin_sid_swt_cnt_nor_rus_tsw_spa_fbf_mol_hun_yor_cic_fin_mcd_anl_geo_rom_cze_fre_eng_wly_hau_guj_est_swa_sun_afr_mao_jpn_tml_kor_ger_swe_bam_prs_jav_scr_amr_ind_mnd_pan_ven_svk_heb_slo_urd_grk_ben_qcu_alb_lat_ita_bem_chh_arw_tig_ukr_mly_krd_xho_lit_moo_tag_tha_gam_knd_lda_dgb_tur_dut_glc_aze_tsn_vie_sod_ses_igb_dyu	0.0069629329974711	0.016410100459676	0.986942375834593
404	aeg_bul_ewe_hin_amh_mlt_anl_dut_uzb_azi_tsn_sun_cic_ukr_guj_bsq_grk_sid_bem_mnd_mcd_bos_moo_lat_bam_scr_fin_yor_ses_hun_nor_tig_geo_fre_ita_svk_cze_sod_amr_pol_est_fbf_ind_slo_bat_jpn_knd_kor_swe_mol_igb_por_tag_urd_heb_jav_cnt_ben_ven_glc_owc_arw_krd_eng_afr_qcu_alb_lit_ger_xho_hau_spa_wly_prs_mly_ctl_swt_pan_akn_mao_tha_chh_tml_dyu_zul_tur_rom_rus_aze_lda_vie_gam_dgb_swa_tsw	-0.409925817124207	-0.971498261062507	0.333820209632063
405	amr_scr_igb_alb_mlt_anl_heb_glc_tur_aze_tsw_bat_bem_lit_ita_bsq_ger_aeg_xho_cnt_ben_spa_swa_krd_fbf_guj_fin_zul_yor_est_rom_sod_geo_mol_nor_urd_eng_gam_wly_hin_hun_dgb_tag_pan_jav_jpn_tml_kor_rus_fre_swt_pol_mly_bos_owc_ind_mnd_mcd_ven_arw_tig_bul_ctl_dut_swe_qcu_slo_prs_cze_ewe_chh_lat_hau_afr_sun_svk_ses_por_moo_mao_tha_sid_knd_akn_cic_azi_ukr_grk_uzb_lda_vie_amh_tsn_bam_dyu	-0.336740811888007	-0.796443274297138	0.427802883877476
406	tig_lit_swt_spa_sid_amr_aeg_cze_uzb_aze_dyu_sun_zul_eng_ita_bsq_slo_owc_dgb_mnd_dut_glc_bem_prs_fbf_svk_hun_swa_ses_est_pan_gam_geo_bul_lat_mol_alb_sod_heb_arw_fin_cic_mly_rom_ind_jpn_tml_kor_scr_hin_moo_swe_jav_fre_anl_mao_cnt_guj_akn_ukr_mlt_rus_pol_grk_afr_qcu_mcd_ctl_por_xho_wly_nor_hau_ben_tag_krd_ewe_bos_ven_bat_tha_amh_knd_tsw_yor_azi_ger_urd_tur_lda_vie_chh_tsn_bam_igb	-0.0714136754722042	-0.168675030458883	0.866418571093232
407	mlt_glc_igb_swe_owc_anl_tig_ita_azi_uzb_tsn_jav_dgb_pol_nor_bsq_ukr_wly_dyu_mnd_cze_hin_tsw_por_fbf_dut_fin_lda_swa_hun_mol_amr_geo_lit_bul_svk_urd_heb_chh_slo_est_xho_bat_guj_ind_jpn_tml_kor_afr_alb_ses_scr_tag_fre_gam_sun_cnt_bos_swt_rom_aeg_ctl_ger_eng_arw_qcu_lat_mcd_rus_moo_sod_krd_hau_spa_mao_pan_zul_ben_yor_mly_tha_amh_knd_cic_bam_tur_prs_grk_aze_ven_vie_sid_bem_ewe_akn	-0.569753937335538	-1.35975531112762	0.177194891393094
408	hau_arw_yor_rom_owc_mlt_amr_ben_uzb_azi_igb_mao_bam_lit_bos_bsq_guj_sod_swa_mnd_alb_krd_tsn_grk_dyu_fre_hun_zul_ewe_fin_spa_gam_geo_mcd_mol_ukr_pan_heb_wly_urd_est_akn_mly_lat_ind_jpn_knd_kor_dut_scr_fbf_glc_tag_ger_tig_jav_cnt_por_lda_ctl_sid_hin_eng_svk_bul_qcu_nor_afr_prs_cic_chh_slo_aeg_ita_bat_pol_ses_cze_ven_sun_tha_amh_tml_dgb_bem_aze_swe_rus_tur_moo_vie_anl_xho_tsw_swt	-0.350274692428326	-0.830867012615628	0.40817679855046
409	sod_ctl_fbf_urd_mlt_heb_wly_bos_tur_aze_akn_mao_dyu_spa_bul_bsq_fre_owc_zul_mnd_cze_grk_ses_svk_bem_rom_est_igb_yor_hun_arw_chh_geo_swe_scr_slo_mol_anl_sid_nor_fin_xho_sun_pol_tag_jpn_tml_kor_krd_por_ven_hin_bat_ben_amr_jav_cnt_glc_tsn_eng_gam_lit_afr_mcd_ita_qcu_pan_ger_guj_cic_hau_ukr_tig_rus_ind_prs_lda_dut_ewe_mly_tha_amh_knd_swa_swt_azi_lat_alb_uzb_moo_vie_aeg_bam_tsw_dgb	-0.404287429063767	-0.960074480688162	0.339507189020248
410	chh_rom_dyu_urd_hau_tig_sod_ben_aze_uzb_akn_mly_lda_pol_bos_bsq_eng_wly_swt_cnt_prs_ita_dgb_krd_ewe_ukr_fin_cic_swa_hun_nor_gam_geo_guj_grk_dut_por_amr_amh_alb_est_ven_mao_ctl_sun_jpn_tml_kor_bul_svk_zul_scr_jav_rus_owc_tag_mnd_swe_yor_hin_aeg_glc_mcd_arw_cze_qcu_ger_pan_lit_fbf_anl_mol_mlt_slo_ind_fre_xho_spa_tsw_bat_tha_sid_knd_tsn_moo_azi_afr_lat_tur_bem_vie_heb_bam_ses_igb	0.406659274936343	0.961146972308328	0.338970611437957
411	heb_swe_dgb_lat_hau_sid_wly_ben_aze_uzb_swa_tag_bam_ger_krd_bsq_ita_anl_cic_cnt_alb_grk_dyu_slo_ses_mol_est_akn_tsn_fin_por_aeg_geo_rom_ukr_nor_scr_amh_owc_mcd_hun_ven_mly_pol_sun_jpn_tml_kor_urd_ctl_ewe_hin_ind_fre_sod_jav_mnd_bos_moo_svk_gam_lit_prs_rus_guj_qcu_bul_eng_dut_fbf_mlt_afr_chh_spa_bat_pan_lda_cze_xho_mao_tha_tig_knd_yor_swt_azi_arw_glc_tur_zul_vie_amr_igb_bem_tsw	-0.462696246993982	-1.10011955782766	0.274119529392385
412	mlt_eng_tsn_glc_heb_chh_amh_ben_azi_uzb_lda_bat_dyu_por_mcd_bsq_cze_sid_cic_mnd_spa_lit_bem_bul_akn_scr_hun_ewe_zul_fin_fre_tig_geo_slo_krd_hin_afr_hau_aeg_alb_est_fbf_tag_bos_jav_jpn_tml_kor_ita_grk_yor_rus_sun_ctl_sod_mao_cnt_svk_swa_guj_anl_mol_pan_arw_rom_qcu_pol_ukr_prs_igb_owc_swe_wly_dut_ind_ger_tsw_urd_ven_mly_tha_amr_knd_dgb_xho_aze_nor_lat_tur_moo_vie_gam_bam_swt_ses	-0.369822869824041	-0.875986254871841	0.383294484076221
413	mlt_scr_ses_svk_anl_tig_aeg_nor_tur_azi_swt_mao_moo_ben_alb_bsq_prs_chh_tsn_mnd_lat_slo_dyu_urd_yor_bul_fin_zul_ewe_est_mcd_sid_geo_swe_guj_pol_ger_owc_sod_mol_hun_bem_mly_hin_jav_jpn_knd_kor_fre_rus_tsw_cze_sun_rom_wly_tag_cnt_ctl_dgb_lit_hau_afr_ukr_krd_spa_qcu_ita_grk_arw_lda_heb_pan_amh_por_bat_bos_swa_eng_bam_ind_tha_amr_tml_fbf_akn_aze_glc_dut_uzb_cic_vie_gam_igb_xho_ven	0.418206723423146	0.985897207349019	0.326741604431441
414	tig_ita_swt_pol_sod_aeg_anl_eng_azi_tur_dyu_mao_dgb_ger_hin_bsq_mcd_heb_akn_mnd_grk_fre_lda_svk_bam_urd_est_tsn_zul_fin_lit_chh_geo_guj_bos_rom_nor_owc_gam_ben_hun_cic_mly_prs_ind_jpn_knd_kor_arw_pan_ven_cze_sun_scr_wly_tag_cnt_ctl_tsw_mol_hau_glc_lat_alb_ukr_qcu_dut_rus_bul_bem_mlt_por_amr_spa_bat_afr_xho_slo_ewe_jav_tha_amh_tml_yor_moo_uzb_krd_swe_aze_ses_vie_sid_igb_fbf_swa	-0.305268120488976	-0.721605406007804	0.472347460418998
415	sod_rom_dyu_glc_wly_aeg_owc_dut_aze_uzb_xho_ind_moo_ukr_lit_bsq_mol_amr_zul_mnd_krd_lat_dgb_scr_swt_pan_est_bem_tsn_fin_ger_tig_geo_guj_urd_arw_eng_hau_anl_rus_hun_ven_jav_pol_mao_jpn_knd_kor_fre_alb_igb_ben_tag_por_sid_sun_cnt_hin_lda_bos_amh_nor_bul_prs_grk_qcu_cze_afr_mcd_bam_chh_spa_mlt_svk_bat_slo_ses_swe_tsw_mly_tha_heb_tml_fbf_swa_azi_ita_ctl_tur_ewe_vie_gam_akn_yor_cic	-0.841258059849605	-2.02779751814287	0.0454421035798097
416	gam_glc_akn_pol_amh_anl_sod_lit_uzb_azi_bem_bat_dgb_afr_pan_bsq_bul_heb_igb_cnt_guj_bos_yor_ger_zul_svk_hun_tsn_fbf_est_ukr_sid_geo_rom_slo_spa_eng_tig_amr_ita_fin_xho_mao_ctl_jav_jpn_tml_kor_dut_mcd_cic_ben_ind_por_owc_sun_mnd_rus_ses_swe_mlt_scr_krd_grk_fre_qcu_cze_nor_prs_lda_aeg_mol_wly_lat_tag_alb_ewe_arw_swt_mly_tha_hau_knd_bam_moo_aze_urd_hin_tur_dyu_vie_chh_swa_tsw_ven	-0.442347055591453	-1.0497421900582	0.296556919790377
417	hau_ctl_ewe_rom_mlt_owc_sid_slo_aze_azi_ses_mao_cic_mcd_guj_bsq_afr_anl_xho_cnt_fre_ben_dgb_ger_swt_eng_fin_tsw_akn_est_krd_sod_geo_swe_alb_prs_dut_wly_chh_lit_hun_yor_ind_lat_jav_jpn_knd_kor_svk_grk_bem_glc_tag_hin_amr_bat_mnd_urd_tsn_arw_tig_cze_scr_mol_bos_qcu_rus_bul_ukr_swa_aeg_ita_gam_por_mly_nor_lda_spa_zul_sun_tha_amh_tml_dyu_igb_tur_pol_pan_uzb_bam_vie_heb_fbf_moo_ven	0.121440010806994	0.28599518417649	0.775517887307069
418	chh_scr_fbf_pol_tig_amh_amr_lit_uzb_aze_yor_tag_tsw_nor_bul_bsq_eng_owc_igb_mnd_arw_afr_ses_ukr_cic_lat_hun_lda_bam_est_ita_sid_geo_bos_ben_por_slo_wly_gam_guj_fin_moo_jav_spa_sun_jpn_tml_kor_svk_mcd_bem_dut_mly_cze_aeg_ind_cnt_alb_ewe_prs_sod_krd_swe_rus_pan_qcu_rom_ctl_grk_xho_heb_mol_mlt_glc_mao_ger_akn_hin_dyu_bat_tha_hau_knd_tsn_zul_tur_fre_urd_azi_swa_vie_anl_swt_ven_dgb	0.357870375102925	0.843376661188124	0.401181820448424
419	tig_ben_yor_mcd_amr_heb_gam_spa_uzb_azi_moo_mao_dgb_eng_guj_bsq_bul_hau_bem_cnt_pol_mol_zul_fre_akn_dut_fin_lda_swa_est_arw_sid_geo_ger_pan_bos_krd_owc_anl_urd_hun_ven_sun_rus_ind_jpn_tml_kor_slo_swe_cic_ctl_jav_alb_mlt_bat_mnd_lit_xho_cze_wly_svk_lat_glc_scr_qcu_ita_nor_rom_fbf_chh_hin_amh_afr_tag_ukr_ewe_por_tsw_mly_tha_sod_knd_bam_dyu_aze_prs_grk_tur_igb_vie_aeg_swt_ses_tsn	-0.853225036625464	-2.06231487527261	0.0419668509494793
420	anl_swe_lda_ger_tig_owc_gam_bos_aze_azi_tsw_mao_ven_ita_glc_bsq_dut_sid_ewe_cnt_rom_spa_bem_rus_ses_guj_fin_cic_akn_est_ctl_chh_geo_arw_prs_fre_ben_aeg_heb_lit_hun_dgb_mly_por_sun_jpn_tml_kor_bul_krd_tsn_pol_bat_eng_amr_jav_mnd_mol_bam_grk_sod_svk_slo_alb_cze_qcu_urd_hin_lat_moo_mlt_afr_hau_scr_tag_nor_swt_ukr_xho_ind_tha_amh_knd_yor_igb_uzb_pan_mcd_tur_swa_vie_wly_dyu_zul_fbf	0.897017280997218	2.13792149885555	0.035145122904369
421	sod_mcd_yor_ita_gam_wly_amr_pan_azi_uzb_lda_tag_swa_nor_hin_bsq_cze_tig_dgb_mnd_swe_ukr_bem_arw_moo_ger_fin_swt_zul_est_grk_aeg_geo_por_dut_svk_prs_hau_heb_scr_hun_ven_ind_mol_jav_jpn_tml_kor_ctl_slo_ses_lat_sun_afr_mlt_bat_cnt_urd_fbf_rom_owc_bos_ben_krd_fre_qcu_eng_alb_guj_ewe_amh_bul_chh_pol_mao_glc_igb_rus_tsn_mly_tha_sid_knd_tsw_akn_aze_spa_lit_tur_cic_vie_anl_dyu_bam_xho	-1.10607198218613	-2.71827077087058	0.00782864832070302
422	mlt_svk_swa_rus_hau_owc_anl_ctl_aze_tur_akn_bat_fbf_alb_lat_bsq_fre_heb_ses_mnd_bul_ukr_swt_slo_tsw_por_est_lda_yor_fin_pol_chh_geo_ben_lit_swe_rom_amh_tig_pan_hun_dyu_mao_krd_ind_jpn_knd_kor_scr_afr_ewe_arw_tag_grk_gam_sun_cnt_dut_tsn_glc_amr_eng_prs_cze_ita_qcu_ger_guj_urd_moo_sid_nor_sod_hin_jav_mol_xho_mcd_bem_mly_tha_aeg_tml_zul_dgb_azi_spa_bos_uzb_cic_vie_wly_igb_bam_ven	-0.919131118639683	-2.22945776489341	0.0281908779546758
423	chh_scr_tsn_glc_tig_gam_sod_krd_azi_tur_ewe_ind_igb_hin_alb_bsq_prs_anl_bam_cnt_cze_swe_swt_afr_fbf_pol_fin_akn_ven_hun_bul_mlt_geo_eng_lit_slo_grk_amr_hau_nor_est_lda_sun_por_tag_jpn_knd_kor_guj_rom_dyu_dut_mly_urd_amh_mao_mnd_ben_xho_ctl_sid_ita_arw_ger_lat_qcu_mcd_svk_bos_dgb_owc_mol_heb_ukr_jav_pan_cic_spa_zul_bat_tha_wly_tml_yor_swa_aze_rus_fre_uzb_tsw_vie_aeg_moo_bem_ses	-0.862994731592028	-2.08865134915985	0.039471313257108
424	tig_rus_xho_rom_amr_heb_aeg_slo_aze_tur_bam_ind_zul_bos_ukr_bsq_eng_amh_ven_cnt_lit_svk_ses_cze_lda_afr_hun_dyu_akn_fin_ctl_hau_geo_mcd_guj_ger_dut_sid_gam_scr_est_igb_mao_hin_sun_jpn_tml_kor_lat_arw_bem_bul_jav_alb_anl_bat_mnd_grk_swt_ben_mlt_glc_mol_ita_prs_qcu_swe_por_urd_dgb_owc_krd_sod_nor_mly_pol_cic_pan_ewe_tag_tha_wly_knd_yor_tsw_uzb_spa_fre_azi_tsn_vie_chh_moo_fbf_swa	-0.119089014461654	-0.280757791113882	0.779519822320142
425	heb_ben_bem_hin_amh_sid_wly_guj_uzb_azi_zul_mao_xho_pol_ger_bsq_rus_anl_cic_cnt_arw_krd_dgb_mol_tsw_pan_est_swt_akn_fin_urd_mlt_geo_cze_grk_ctl_lat_aeg_chh_eng_hun_yor_tag_lit_sun_jpn_knd_kor_mcd_prs_swa_bos_jav_nor_hau_mly_mnd_swe_igb_slo_gam_ukr_por_rom_alb_qcu_scr_svk_afr_fbf_sod_bul_owc_ita_ind_glc_ven_spa_lda_bat_tha_amr_tml_ewe_dyu_tur_fre_dut_aze_bam_vie_tig_ses_moo_tsn	-0.429653574383925	-1.01982767301649	0.310455860999574
426	mlt_por_tsn_ctl_chh_wly_amh_ben_tur_azi_tsw_mao_swa_eng_guj_bsq_swe_sid_cic_mnd_pol_rom_lda_alb_moo_fre_fin_ewe_xho_est_hin_heb_geo_mcd_lat_nor_grk_gam_owc_krd_hun_ven_tag_lit_ind_jpn_tml_kor_cze_ita_ses_prs_bat_slo_anl_mly_cnt_pan_bem_svk_sod_ger_rus_glc_afr_qcu_arw_dut_spa_igb_aeg_bul_tig_mol_sun_urd_zul_ukr_swt_jav_tha_hau_knd_fbf_yor_uzb_bos_scr_aze_bam_vie_amr_dyu_dgb_akn	0.299506231101537	0.705391696830241	0.48232959471488
427	sid_urd_dyu_ger_tig_amr_chh_svk_uzb_tur_dgb_mly_tsw_mol_guj_bsq_ukr_wly_akn_cnt_ben_bos_igb_slo_yor_mcd_hun_zul_lda_est_alb_amh_geo_swe_pan_dut_eng_owc_hau_bul_fin_ses_jav_ctl_mao_jpn_knd_kor_por_ita_moo_afr_ind_cze_mlt_tag_mnd_scr_swa_pol_heb_rus_grk_rom_nor_qcu_arw_hin_prs_ewe_sod_glc_anl_lat_sun_spa_tsn_lit_fbf_bat_tha_aeg_tml_bam_bem_azi_fre_krd_aze_swt_vie_gam_xho_cic_ven	-0.0439085473203867	-0.103383235765879	0.917881428137157
428	mlt_cze_ses_hin_owc_amr_aeg_pan_azi_aze_akn_bat_cic_urd_scr_bsq_prs_sod_igb_mnd_ukr_spa_ewe_glc_bem_lat_est_zul_ven_fin_lit_gam_geo_krd_ben_mol_swe_amh_chh_afr_hun_tsw_tag_svk_ind_jpn_knd_kor_fre_ctl_swt_slo_sun_dut_tig_mly_cnt_rom_dgb_nor_sid_bos_por_ger_guj_qcu_mcd_bul_ita_dyu_anl_arw_hau_grk_mao_rus_swa_alb_yor_jav_tha_heb_tml_lda_fbf_uzb_eng_pol_tur_xho_vie_wly_tsn_moo_bam	-0.794975584656812	-1.91187572641635	0.058970574272689
429	chh_bos_yor_grk_amh_anl_gam_dut_aze_tur_fbf_jav_ewe_lit_slo_bsq_rom_tig_igb_cnt_krd_nor_lda_afr_tsw_glc_hun_dyu_tsn_est_svk_aeg_geo_por_ger_mcd_rus_sid_amr_fre_fin_akn_tag_ben_sun_jpn_tml_kor_prs_ita_bam_pol_mao_arw_owc_mly_mnd_scr_bem_mol_mlt_cze_bul_guj_pan_qcu_urd_alb_eng_ven_heb_ctl_wly_ukr_bat_spa_xho_hin_dgb_ind_tha_hau_knd_swa_ses_azi_swe_lat_uzb_zul_vie_sod_swt_cic_moo	-0.350005723429345	-0.830880481906345	0.408169227481656
430	gam_bul_moo_prs_mlt_sod_heb_ita_aze_uzb_fbf_bat_lda_rom_mol_bsq_lat_tig_dyu_cnt_pan_ger_swa_slo_zul_nor_est_tsn_bam_hun_guj_aeg_geo_arw_spa_ukr_urd_amh_hau_pol_fin_cic_mao_hin_mly_jpn_tml_kor_alb_swe_ewe_dut_ind_glc_amr_jav_mnd_svk_tsw_por_wly_afr_ctl_cze_fre_qcu_eng_krd_scr_akn_chh_bos_sid_rus_sun_grk_ven_lit_dgb_tag_tha_owc_knd_ses_yor_tur_ben_mcd_azi_swt_vie_anl_xho_igb_bem	-0.503285099051906	-1.1984445426444	0.23378908100106
431	aeg_cze_ses_por_anl_owc_hau_ben_azi_tur_fbf_tag_cic_grk_ita_bsq_glc_wly_lda_cnt_dut_fre_swt_svk_dyu_bos_hun_zul_moo_fin_krd_amr_geo_ctl_spa_slo_bul_heb_amh_arw_est_bem_ind_lit_bat_jpn_tml_kor_ukr_scr_swa_alb_mao_eng_sid_sun_mnd_swe_xho_hin_sod_rom_prs_guj_lat_qcu_afr_mcd_pan_dgb_tig_ger_chh_urd_jav_nor_akn_rus_ven_mly_tha_gam_knd_bam_tsn_aze_mol_pol_uzb_igb_vie_mlt_tsw_yor_ewe	-0.758764545348154	-1.82777447782264	0.0707899035002631
432	gam_scr_tsw_svk_amr_wly_aeg_swe_aze_uzb_dyu_sun_akn_dut_afr_bsq_ben_sod_tsn_cnt_ctl_grk_moo_mcd_yor_urd_hun_dgb_cic_fin_ita_anl_geo_rom_fre_spa_lat_sid_heb_lit_est_swt_ind_pol_jav_jpn_tml_kor_hin_mol_lda_bos_tag_bul_chh_mao_mnd_alb_ven_eng_mlt_slo_cze_glc_prs_qcu_guj_ger_krd_ses_amh_nor_owc_rus_bat_por_fbf_ukr_igb_mly_tha_tig_knd_bam_bem_tur_arw_pan_azi_zul_vie_hau_swa_xho_ewe	-0.48278909585262	-1.14797554201904	0.253923051382358
433	gam_rus_moo_pol_amr_sid_mlt_scr_tur_uzb_lda_jav_tsn_cze_ben_bsq_ger_tig_xho_cnt_alb_lat_dgb_por_yor_svk_est_zul_fbf_hun_arw_hau_geo_afr_bul_mcd_bos_wly_anl_rom_fin_bam_mao_ukr_mly_jpn_knd_kor_lit_glc_bem_ita_tag_fre_chh_ind_mnd_urd_ewe_hin_heb_slo_ctl_pan_guj_qcu_grk_nor_mol_igb_sod_dut_aeg_eng_bat_prs_swa_spa_ven_sun_tha_amh_tml_swt_cic_azi_krd_swe_aze_tsw_vie_owc_ses_akn_dyu	-0.192322953398347	-0.454446119746942	0.650566694823949
434	wly_scr_ses_bul_sid_hau_anl_svk_tur_aze_ewe_bat_ven_eng_krd_bsq_grk_heb_zul_cnt_prs_bos_dgb_lit_moo_hin_fin_tsw_lda_hun_ctl_tig_geo_rus_por_spa_slo_chh_amr_rom_est_igb_tag_fre_ind_jpn_knd_kor_glc_ukr_fbf_guj_jav_lat_sod_mao_mnd_pan_bam_ita_gam_dut_pol_afr_mcd_qcu_ben_arw_swe_cic_amh_urd_owc_alb_mly_ger_swa_nor_swt_sun_tha_aeg_tml_yor_xho_uzb_mol_cze_azi_tsn_vie_mlt_dyu_bem_akn	-1.14745277784523	-2.82097185434916	0.00585302268968588
435	mlt_ukr_bam_rus_chh_hau_amh_krd_azi_aze_xho_bat_cic_por_afr_bsq_cze_anl_bem_cnt_pan_nor_igb_rom_akn_hin_est_ses_lda_hun_glc_heb_geo_pol_ctl_fre_mol_tig_owc_urd_fin_ven_jav_grk_mly_jpn_tml_kor_alb_arw_swa_lat_mao_ita_sod_tag_mnd_dut_yor_prs_gam_svk_spa_ger_ben_qcu_scr_swe_eng_zul_wly_bos_sid_bul_ind_lit_swt_guj_dgb_sun_tha_aeg_knd_tsw_ewe_uzb_slo_mcd_tur_dyu_vie_amr_tsn_fbf_moo	-0.9407946649279	-2.27995366095075	0.0248959038178266
436	hau_por_tsn_prs_tig_mlt_wly_lat_tur_azi_xho_jav_tsw_afr_svk_bsq_ctl_sod_akn_mnd_spa_nor_ewe_rom_moo_slo_hun_yor_bem_fin_fre_gam_geo_lit_ben_krd_dut_anl_heb_pan_est_zul_mao_urd_tag_jpn_tml_kor_ita_guj_swt_hin_ind_bul_amr_bat_cnt_eng_igb_bos_aeg_mcd_alb_mol_ger_qcu_swe_rus_arw_ses_owc_scr_amh_grk_mly_pol_ven_ukr_dyu_sun_tha_sid_knd_dgb_swa_aze_cze_glc_uzb_cic_vie_chh_bam_fbf_lda	0.191784761511178	0.451405985718235	0.652747866242674
437	hau_spa_tsw_eng_wly_anl_sid_ctl_azi_aze_igb_jav_fbf_krd_lit_bsq_swe_amh_xho_mnd_prs_bos_dyu_mol_ven_pan_fin_akn_zul_est_bul_amr_geo_rom_ger_svk_urd_sod_mlt_ita_hun_ewe_tag_glc_bat_jpn_tml_kor_arw_dut_yor_hin_mao_pol_heb_sun_cnt_nor_swt_slo_owc_alb_cze_lat_rus_qcu_scr_afr_guj_dgb_gam_ukr_tig_grk_mly_ben_ses_por_cic_ind_tha_aeg_knd_swa_lda_tur_fre_mcd_uzb_bem_vie_chh_tsn_moo_bam	-0.537543796425536	-1.27942505918737	0.203930246412073
438	wly_fre_ven_cze_tig_chh_sod_mcd_uzb_tur_swa_mly_yor_prs_swe_bsq_por_amh_bam_mnd_afr_scr_bem_ukr_tsw_urd_fin_lda_ses_hun_hin_aeg_geo_nor_ita_rom_pol_owc_amr_guj_est_ewe_tag_ctl_bat_jpn_tml_kor_rus_krd_swt_arw_mao_spa_hau_sun_cnt_bul_dgb_lat_gam_dut_svk_ger_grk_qcu_alb_eng_slo_akn_anl_pan_sid_mol_jav_ben_tsn_glc_moo_ind_tha_mlt_knd_fbf_cic_azi_bos_lit_aze_igb_vie_heb_dyu_xho_zul	-0.0673983657450419	-0.159018903646805	0.87399880485138
439	wly_glc_igb_bul_tig_sid_aeg_swe_uzb_aze_swa_ind_dyu_por_ger_bsq_afr_heb_zul_mnd_arw_grk_fbf_mol_akn_alb_est_bem_xho_hun_nor_amh_geo_rus_prs_fre_bos_hau_mlt_rom_fin_moo_sun_ben_tag_jpn_tml_kor_dut_ctl_ven_pol_mao_hin_gam_mly_cnt_lat_yor_spa_anl_krd_pan_eng_scr_qcu_slo_mcd_lit_dgb_sod_ita_chh_urd_bat_svk_tsn_cze_ses_jav_tha_amr_knd_tsw_ewe_azi_guj_ukr_tur_bam_vie_owc_swt_cic_lda	-0.43861685094798	-1.04171209808524	0.300245674258495
440	wly_afr_cic_hin_amh_amr_anl_swe_aze_tur_fbf_tag_yor_bul_ben_bsq_bos_owc_lda_mnd_arw_rus_bem_slo_dyu_alb_hun_ewe_akn_fin_glc_hau_geo_ukr_ita_nor_mol_mlt_sid_guj_est_dgb_ind_rom_bat_jpn_tml_kor_krd_scr_tsw_eng_mly_lat_tig_mao_cnt_fre_xho_por_gam_ger_svk_spa_lit_qcu_mcd_cze_pan_tsn_aeg_pol_sod_ctl_jav_urd_zul_prs_ven_sun_tha_heb_knd_ses_bam_azi_grk_dut_uzb_moo_vie_chh_igb_swa_swt	-0.452947153067506	-1.07909145381263	0.283337719058537
441	hau_ukr_igb_slo_amr_owc_sod_bul_azi_tur_ewe_mao_dyu_mcd_mol_bsq_ben_aeg_akn_mnd_svk_lat_yor_krd_ven_grk_fin_moo_bam_est_scr_tig_geo_spa_rom_nor_glc_heb_wly_cze_hun_swa_ind_rus_sun_jpn_knd_kor_ctl_bos_lda_swe_jav_ger_sid_bat_cnt_arw_zul_urd_anl_fre_hin_prs_afr_qcu_dut_por_pan_bem_amh_pol_mlt_eng_mly_lit_swt_ita_xho_tag_tha_chh_tml_tsn_tsw_uzb_guj_alb_aze_cic_vie_gam_ses_fbf_dgb	0.0267819055644484	0.0631091795860849	0.949815007933185
442	amr_ukr_dyu_ita_tig_hau_aeg_mcd_aze_uzb_xho_jav_swt_ctl_alb_bsq_nor_gam_tsw_cnt_urd_afr_dgb_rom_bem_spa_hun_bam_cic_est_guj_heb_geo_dut_arw_swe_slo_amh_anl_hin_fin_fbf_mly_bul_sun_jpn_tml_kor_scr_glc_yor_rus_bat_eng_sod_tag_mnd_grk_akn_por_mlt_ben_ger_lat_fre_qcu_lit_bos_cze_moo_owc_pol_wly_krd_mao_prs_igb_pan_ewe_ind_tha_sid_knd_lda_zul_azi_mol_svk_tur_ven_vie_chh_tsn_swa_ses	-0.130398574899308	-0.308068530793828	0.758719119002356
443	mlt_ben_swa_cze_tig_owc_hau_bul_aze_uzb_zul_jav_dyu_krd_lit_bsq_rom_anl_akn_mnd_slo_grk_xho_ctl_ven_fre_fin_tsn_swt_hun_alb_wly_geo_dut_hin_nor_urd_chh_heb_prs_est_cic_bat_swe_ind_jpn_knd_kor_por_mcd_igb_spa_mly_svk_sid_sun_cnt_lat_bem_ita_amr_bos_rus_guj_afr_qcu_pan_pol_glc_yor_amh_arw_aeg_eng_tag_scr_ewe_mol_fbf_mao_tha_gam_tml_lda_tsw_tur_ukr_ger_azi_dgb_vie_sod_ses_moo_bam	-0.0454298605406461	-0.106973640305258	0.915040319115788
444	anl_alb_moo_glc_tig_owc_aeg_hin_uzb_tur_bem_sun_akn_rus_pan_bsq_lit_heb_dgb_cnt_fre_arw_lda_prs_yor_cze_fin_cic_fbf_hun_scr_wly_geo_afr_eng_svk_rom_mlt_sid_pol_est_swt_mao_lat_jav_jpn_knd_kor_bos_krd_xho_mol_ind_ita_gam_bat_mnd_por_swa_ukr_sod_bul_spa_urd_guj_qcu_dut_slo_ctl_ewe_hau_ben_amh_nor_mly_grk_bam_swe_igb_tag_tha_chh_tml_dyu_tsn_aze_mcd_ger_azi_zul_vie_amr_tsw_ven_ses	-0.741705983227449	-1.78255062781432	0.0779226879986565
445	amh_guj_xho_arw_heb_anl_wly_scr_tur_uzb_lda_jav_ewe_hin_lat_bsq_lit_chh_moo_mnd_prs_dut_tsw_eng_dgb_glc_hun_ven_akn_fin_spa_hau_geo_rom_bos_fre_ben_owc_tig_krd_est_tsn_bat_alb_tag_jpn_knd_kor_afr_slo_bam_rus_ind_ita_gam_mao_cnt_swe_ses_mol_sod_bul_cze_ctl_nor_qcu_ger_ukr_por_swa_mlt_pol_aeg_pan_mly_mcd_yor_svk_igb_sun_tha_amr_tml_cic_swt_aze_urd_grk_azi_bem_vie_sid_dyu_zul_fbf	0.211177000643909	0.497299265782991	0.620151733622389
446	wly_rus_yor_eng_owc_sid_amh_ben_uzb_tur_bem_jav_bam_por_cze_bsq_lat_mlt_zul_cnt_svk_ita_igb_scr_xho_pol_hun_akn_swt_fin_arw_hau_geo_grk_lit_glc_guj_heb_chh_mol_est_moo_bat_fre_ind_jpn_tml_kor_hin_prs_ven_ctl_mao_spa_sod_mly_mnd_bul_tsw_mcd_anl_ukr_pan_krd_urd_qcu_bos_afr_alb_ses_amr_ger_aeg_nor_tag_swe_swa_dut_lda_sun_tha_tig_knd_tsn_cic_azi_rom_slo_aze_ewe_vie_gam_fbf_dyu_dgb	0.670552622114774	1.59493561800009	0.114119554177527
447	hau_rus_bam_lat_amh_amr_owc_svk_aze_uzb_cic_mly_dgb_dut_ctl_bsq_scr_chh_dyu_mnd_arw_afr_yor_urd_zul_ger_hun_akn_ewe_fin_bul_mlt_geo_alb_eng_hin_ita_anl_tig_prs_est_xho_mao_rom_tag_jpn_knd_kor_bos_guj_moo_glc_ind_lit_gam_sun_cnt_nor_lda_ben_sid_spa_slo_krd_grk_qcu_pol_ukr_pan_swt_sod_fre_aeg_cze_bat_mcd_tsn_mol_ses_jav_tha_wly_tml_tsw_fbf_tur_por_swe_azi_ven_vie_heb_bem_igb_swa	-0.314572912624219	-0.745339556457666	0.457946066892382
448	tig_ben_cic_guj_chh_amr_gam_krd_aze_uzb_xho_jav_fbf_ita_nor_bsq_rus_heb_swa_mnd_ger_afr_bem_bos_ses_urd_fin_tsw_zul_hun_eng_amh_geo_lat_arw_alb_bul_anl_wly_pan_est_akn_mly_grk_tag_jpn_tml_kor_por_scr_ven_mcd_mao_lit_mlt_ind_cnt_slo_moo_mol_aeg_swe_prs_ctl_dut_qcu_svk_spa_ukr_ewe_hau_glc_owc_rom_sun_cze_yor_pol_lda_bat_tha_sid_knd_dgb_dyu_tur_hin_fre_azi_swt_vie_sod_bam_igb_tsn	0.435793100613203	1.03000094577818	0.305680888047581
449	chh_ukr_lda_ctl_owc_hau_gam_rom_tur_uzb_zul_sun_moo_alb_hin_bsq_fre_wly_yor_mnd_slo_grk_akn_mcd_tsw_rus_est_bam_tsn_hun_afr_tig_geo_pan_lat_spa_mol_mlt_amr_eng_fin_dyu_jav_arw_bat_jpn_knd_kor_bos_lit_bem_glc_mao_por_heb_mly_cnt_dut_fbf_cze_sod_ita_guj_ben_ger_qcu_scr_swe_bul_ses_amh_urd_anl_prs_ind_pol_cic_krd_swa_tag_tha_sid_tml_ven_ewe_azi_svk_nor_aze_igb_vie_aeg_xho_dgb_swt	0.351632778821997	0.830204378441948	0.408549369214836
450	wly_mol_bem_afr_heb_sod_gam_glc_uzb_aze_dyu_ind_swa_scr_krd_bsq_svk_owc_moo_mnd_spa_guj_fbf_alb_tsw_cze_hun_swt_tsn_fin_pol_sid_geo_lit_mcd_rus_pan_aeg_amh_ben_est_ewe_mao_ger_jav_jpn_knd_kor_urd_lat_bam_swe_bat_bos_hau_mly_cnt_rom_dgb_grk_mlt_slo_prs_arw_dut_qcu_por_hin_ctl_ses_chh_eng_tig_ukr_sun_bul_akn_nor_lda_tag_tha_amr_tml_igb_ven_azi_fre_ita_tur_xho_vie_anl_yor_zul_cic	-0.440712833005662	-1.04668476420522	0.297957750597011
451	chh_ben_yor_scr_aeg_anl_wly_mcd_azi_aze_ven_mao_swt_lat_grk_bsq_spa_heb_igb_cnt_krd_guj_cic_ger_zul_afr_est_dgb_moo_hun_pan_sid_geo_ukr_eng_pol_slo_amr_hau_rus_fin_fbf_tag_por_ind_jpn_knd_kor_nor_glc_dyu_prs_jav_svk_mlt_mly_mnd_swe_ses_bul_tig_ita_ctl_hin_rom_qcu_dut_mol_bos_tsw_owc_arw_gam_alb_bat_fre_bam_cze_lda_sun_tha_amh_tml_ewe_tsn_uzb_lit_urd_tur_xho_vie_sod_swa_bem_akn	-0.0131907273596641	-0.0310369478772724	0.975306584604682
452	owc_ctl_yor_pol_amr_gam_sod_mcd_uzb_azi_akn_mly_lda_swe_slo_bsq_urd_heb_xho_mnd_nor_ger_bem_afr_tsw_svk_hun_ewe_moo_est_bul_aeg_geo_hin_scr_lit_lat_tig_wly_cze_fin_ses_jav_krd_mao_jpn_tml_kor_pan_mol_tsn_arw_ind_grk_chh_tag_cnt_prs_zul_bos_amh_eng_por_spa_rom_qcu_fre_guj_ukr_cic_sid_alb_hau_ita_bat_glc_igb_rus_swa_sun_tha_anl_knd_fbf_dgb_aze_dut_ben_tur_swt_vie_mlt_ven_bam_dyu	-0.49855138795866	-1.18622677797362	0.238554450180774
453	heb_swe_ses_bul_sid_gam_mlt_ben_azi_uzb_dyu_bat_zul_prs_guj_bsq_rom_wly_bem_cnt_arw_ita_bam_ukr_cic_grk_fin_tsn_ven_hun_scr_chh_geo_por_fre_ger_svk_aeg_amh_dut_est_lda_tag_bos_jav_jpn_knd_kor_pan_rus_igb_hin_mly_ctl_owc_ind_mnd_pol_tsw_krd_anl_lat_spa_nor_mol_qcu_cze_lit_mcd_ewe_hau_slo_amr_eng_sun_afr_swa_glc_swt_mao_tha_sod_tml_yor_akn_tur_urd_alb_aze_dgb_vie_tig_xho_moo_fbf	-0.308593776823495	-0.730680297815264	0.466811271159287
454	aeg_swe_yor_mcd_heb_anl_hau_pan_aze_uzb_ven_mly_dgb_bul_nor_bsq_ben_sid_swt_cnt_spa_lat_ewe_rom_swa_ita_fin_akn_igb_hun_mol_gam_geo_urd_hin_guj_krd_tig_chh_alb_est_moo_tag_grk_jav_jpn_tml_kor_bos_lit_dyu_afr_bat_pol_sod_mao_mnd_por_lda_ukr_owc_scr_fre_eng_prs_qcu_svk_rus_ger_tsn_amh_cze_wly_arw_sun_slo_ses_glc_xho_ind_tha_mlt_knd_cic_fbf_tur_ctl_dut_azi_zul_vie_amr_bem_tsw_bam	0.0464257966319906	0.109202125260795	0.913277457605659
455	owc_spa_swt_prs_amh_sid_gam_urd_uzb_aze_lda_mao_dyu_scr_slo_bsq_ben_wly_tsn_mnd_mcd_pol_ses_rom_akn_guj_hun_bam_ewe_fin_cze_amr_geo_eng_arw_ita_lat_aeg_mlt_svk_est_bem_mly_lit_tag_jpn_tml_kor_alb_rus_xho_pan_bat_por_sod_jav_cnt_krd_ven_swe_tig_glc_ukr_fre_ctl_qcu_nor_bul_mol_igb_chh_bos_heb_dut_ind_grk_moo_ger_yor_sun_tha_anl_knd_zul_dgb_azi_afr_hin_tur_swa_vie_hau_tsw_fbf_cic	-0.930571792749591	-2.26345228803991	0.0259333238382477
456	amr_hin_ewe_eng_sid_hau_gam_pan_tur_aze_lda_mao_cic_scr_swe_bsq_rus_chh_swt_mnd_ben_pol_dyu_grk_dgb_arw_est_moo_tsn_hun_krd_amh_geo_lat_dut_slo_por_anl_wly_lit_fin_ven_jav_bos_sun_jpn_tml_kor_ita_ger_yor_glc_mly_ukr_owc_ind_cnt_nor_xho_alb_sod_mol_rom_cze_ctl_qcu_mcd_fre_prs_bem_aeg_svk_heb_spa_tag_bul_ses_afr_tsw_bat_tha_mlt_knd_fbf_bam_azi_urd_guj_uzb_akn_vie_tig_zul_swa_igb	-0.176926513375319	-0.41817816163852	0.676780900008436
457	gam_hin_xho_mcd_mlt_sid_amr_urd_aze_uzb_bem_bat_zul_ita_spa_bsq_alb_anl_tsw_cnt_guj_eng_ven_fre_dgb_mol_hun_moo_ses_fin_svk_chh_geo_rus_nor_lat_grk_owc_sod_arw_est_fbf_mao_bos_ind_jpn_knd_kor_slo_pan_tsn_rom_tag_cze_heb_mly_mnd_krd_lda_swe_aeg_bul_scr_dut_ukr_qcu_ctl_ben_prs_igb_hau_lit_tig_ger_jav_pol_swa_afr_cic_sun_tha_wly_tml_akn_swt_azi_glc_por_tur_bam_vie_amh_yor_dyu_ewe	0.0361097924158083	0.0849777923577367	0.932461714858332
458	aeg_mol_dgb_slo_mlt_heb_amr_eng_uzb_azi_zul_tag_tsw_prs_ben_bsq_cze_tig_swt_mnd_hin_svk_ven_bos_akn_grk_est_bem_yor_hun_ctl_chh_geo_ukr_rom_krd_rus_anl_sod_ita_fin_xho_jav_ger_bat_jpn_tml_kor_scr_lit_bam_bul_mly_pol_amh_mao_cnt_fre_fbf_alb_wly_por_glc_mcd_swe_qcu_arw_dut_pan_tsn_gam_nor_hau_guj_sun_afr_lda_lat_dyu_ind_tha_sid_knd_cic_igb_tur_urd_spa_aze_moo_vie_owc_ewe_swa_ses	-0.494448401979692	-1.17543984549073	0.242819305369187
459	tig_glc_tsn_spa_wly_gam_anl_eng_uzb_azi_akn_tag_ven_guj_dut_bsq_mol_mlt_bem_cnt_pol_grk_zul_krd_bam_urd_hun_xho_dgb_fin_arw_owc_geo_pan_por_hin_ukr_amr_chh_lit_est_ses_ind_nor_bat_jpn_knd_kor_fre_rom_lda_ctl_jav_cze_amh_mly_mnd_lat_dyu_scr_sod_swe_afr_ger_ben_qcu_mcd_bos_prs_yor_hau_ita_aeg_alb_sun_rus_swt_bul_tsw_mao_tha_heb_tml_swa_igb_tur_slo_svk_aze_cic_vie_sid_moo_ewe_fbf	-0.141346317046686	-0.333262482733148	0.73968632839143
460	anl_swe_ewe_lat_sid_hau_chh_urd_aze_azi_ses_mao_bam_eng_ben_bsq_pol_gam_bem_mnd_lit_bos_yor_ita_swt_afr_hun_moo_xho_est_krd_amr_geo_rom_dut_scr_nor_mlt_owc_svk_fin_cic_mly_guj_jav_jpn_knd_kor_hin_ukr_igb_prs_ind_por_wly_sun_cnt_mol_akn_slo_heb_ger_alb_cze_pan_qcu_arw_glc_mcd_fbf_sod_fre_tig_spa_tag_bul_dyu_grk_tsn_bat_tha_aeg_tml_swa_lda_uzb_ctl_rus_tur_tsw_vie_amh_ven_zul_dgb	-0.234839043485747	-0.555212227760099	0.580082550241824
461	wly_prs_igb_eng_hau_amr_sod_krd_aze_tur_tsw_ind_lda_por_arw_bsq_urd_owc_fbf_cnt_grk_lit_tsn_bos_akn_mol_est_cic_bam_fin_pol_aeg_geo_cze_slo_spa_nor_gam_amh_scr_hun_dyu_jav_dut_sun_jpn_tml_kor_alb_hin_swt_ctl_mao_rus_mlt_mly_mnd_pan_ewe_ukr_chh_ger_fre_mcd_guj_qcu_rom_glc_svk_bem_heb_ita_tig_ben_tag_afr_swa_swe_dgb_bat_tha_anl_knd_moo_xho_uzb_lat_bul_azi_yor_vie_sid_zul_ven_ses	0.188187466795285	0.44314418367559	0.658690583624147
462	owc_fre_moo_mcd_amh_tig_chh_dut_aze_tur_igb_sun_zul_scr_slo_bsq_ben_heb_lda_cnt_eng_grk_cic_por_akn_rus_est_xho_swt_hun_ita_gam_geo_prs_pol_bul_lat_aeg_anl_bos_fin_tsw_mly_ukr_ind_jpn_knd_kor_swe_alb_bem_lit_jav_arw_hau_bat_mnd_cze_tsn_ctl_amr_spa_hin_guj_glc_qcu_nor_rom_krd_fbf_wly_pan_mlt_urd_mao_ger_ven_mol_dgb_tag_tha_sid_tml_ses_dyu_uzb_afr_svk_azi_ewe_vie_sod_yor_bam_swa	-0.758818040316207	-1.82328938995953	0.0714720941467272
463	amh_glc_akn_nor_sid_anl_owc_cze_tur_azi_xho_sun_tsw_bos_rom_bsq_por_heb_ses_cnt_slo_ita_ven_ben_ewe_grk_hun_fbf_igb_fin_dut_hau_geo_eng_svk_ukr_guj_gam_sod_urd_est_zul_mao_arw_mly_jpn_tml_kor_ger_alb_swa_krd_tag_ctl_tig_bat_mnd_afr_moo_hin_wly_mcd_pol_scr_fre_qcu_pan_rus_spa_bam_chh_lit_mlt_lat_jav_bul_dyu_mol_bem_ind_tha_amr_knd_yor_tsn_aze_swe_prs_uzb_cic_vie_aeg_dgb_lda_swt	-0.85094748428264	-2.05733287523831	0.042453886091424
464	amh_rom_dyu_hin_amr_gam_sid_por_tur_azi_cic_bat_akn_slo_scr_bsq_swe_heb_yor_mnd_rus_mol_tsw_pan_ses_lat_est_bam_ven_hun_cze_anl_geo_fre_grk_pol_bul_owc_sod_guj_fin_bem_ind_dut_jav_jpn_tml_kor_glc_ita_swa_nor_mly_spa_hau_sun_cnt_arw_moo_ger_mlt_lit_prs_urd_alb_qcu_ctl_afr_ukr_dgb_wly_bos_chh_krd_tag_mcd_igb_svk_xho_mao_tha_aeg_knd_swt_lda_uzb_eng_ben_aze_tsn_vie_tig_fbf_ewe_zul	-0.411439679923981	-0.97692005318037	0.331143111375176
465	amr_lit_moo_ger_owc_mlt_tig_scr_tur_aze_xho_bat_bam_dut_lat_bsq_urd_gam_lda_cnt_nor_rom_cic_prs_dyu_slo_hun_zul_tsn_est_fre_sid_geo_pol_krd_grk_swe_wly_chh_cze_fin_dgb_tag_afr_mly_jpn_knd_kor_ukr_spa_ewe_pan_sun_hin_hau_ind_mnd_ctl_ven_ita_aeg_arw_mcd_eng_rus_qcu_guj_mol_svk_swa_sod_bos_amh_alb_mao_glc_ses_por_bem_jav_tha_heb_tml_swt_yor_azi_bul_ben_uzb_akn_vie_anl_fbf_tsw_igb	-0.142614186236022	-0.336829762279897	0.737004158681341
466	sid_swe_ven_slo_aeg_tig_sod_por_azi_tur_dyu_mao_yor_spa_grk_bsq_cze_wly_xho_mnd_rus_mcd_bam_mol_igb_ben_hun_tsw_dgb_fin_scr_owc_geo_ger_rom_lit_prs_anl_mlt_ukr_est_zul_sun_krd_tag_jpn_tml_kor_fre_hin_swa_lat_jav_pol_heb_ind_cnt_urd_fbf_arw_chh_guj_alb_ita_pan_qcu_afr_eng_bul_tsn_hau_ctl_gam_nor_bat_dut_cic_bos_moo_mly_tha_amh_knd_swt_bem_uzb_glc_svk_aze_akn_vie_amr_ses_lda_ewe	-0.539784143583303	-1.28740322561745	0.201148482721373
467	anl_glc_bem_bul_mlt_wly_aeg_hin_azi_uzb_xho_mao_swt_fre_lat_bsq_pol_sod_akn_cnt_dut_scr_cic_ukr_dyu_eng_hun_igb_swa_est_guj_amh_geo_prs_rom_ctl_mol_sid_hau_krd_fin_ses_sun_bos_jav_jpn_knd_kor_afr_urd_zul_swe_tag_arw_amr_mly_mnd_ita_ewe_grk_heb_por_mcd_ger_lit_qcu_nor_slo_alb_dgb_owc_spa_tig_cze_ind_svk_lda_pan_ven_bat_tha_gam_tml_moo_yor_tur_rus_ben_aze_bam_vie_chh_tsn_tsw_fbf	0.566930060349741	1.33842245607228	0.184021744953282
468	aeg_rom_dyu_bul_tig_sod_hau_dut_uzb_aze_bam_mao_yor_grk_lat_bsq_ukr_heb_akn_cnt_afr_nor_swt_fre_ses_bos_hun_ven_dgb_est_swe_owc_geo_alb_por_arw_urd_sid_amr_guj_fin_bem_mly_hin_bat_jpn_tml_kor_ita_pol_ewe_cze_ind_ger_amh_jav_mnd_krd_tsn_scr_mlt_rus_mol_eng_lit_qcu_ctl_spa_ben_cic_wly_svk_chh_mcd_sun_pan_zul_prs_igb_tag_tha_gam_knd_fbf_lda_tur_slo_glc_azi_tsw_vie_anl_moo_xho_swa	-0.991772991115347	-2.41477398078402	0.0177014687875169
469	amr_afr_bam_pan_tig_mlt_owc_glc_aze_uzb_ven_jav_swt_alb_slo_bsq_ger_sod_tsw_mnd_bos_lat_cic_ita_bem_por_hun_moo_dyu_est_cze_amh_geo_pol_rom_eng_rus_anl_chh_krd_fin_ses_ind_grk_sun_jpn_knd_kor_dut_swe_dgb_nor_bat_guj_sid_mly_cnt_ben_igb_hin_hau_fre_mcd_mol_spa_qcu_lit_ukr_scr_akn_aeg_ctl_heb_prs_mao_arw_swa_svk_lda_tag_tha_wly_tml_yor_tsn_azi_bul_urd_tur_fbf_vie_gam_xho_zul_ewe	0.0146348403662943	0.0344731453049447	0.972573739362315
470	owc_lat_dyu_svk_chh_amr_anl_spa_uzb_aze_moo_tag_zul_urd_pol_bsq_mol_aeg_ewe_mnd_krd_ita_xho_eng_akn_glc_hun_tsw_igb_est_grk_gam_geo_slo_ger_swe_alb_wly_mlt_bul_fin_swt_bat_prs_mly_jpn_knd_kor_rus_arw_fbf_nor_jav_ctl_tig_ind_cnt_ukr_lda_dut_hau_rom_cze_scr_mcd_qcu_afr_ben_bos_bem_sid_lit_heb_guj_sun_hin_cic_pan_swa_mao_tha_sod_tml_bam_ses_tur_fre_por_azi_tsn_vie_amh_dgb_ven_yor	-0.332128164941251	-0.785432426650489	0.434196522618355
471	anl_slo_swt_ita_wly_sod_heb_por_tur_azi_ven_mly_tsw_swe_guj_bsq_ukr_owc_dgb_mnd_ger_fre_akn_eng_ewe_scr_est_zul_tsn_fin_ben_chh_geo_urd_bul_pan_afr_tig_aeg_nor_hun_dyu_mao_hin_ind_jpn_tml_kor_alb_cze_bam_spa_bat_lat_gam_tag_cnt_mol_bem_prs_sid_mcd_dut_lit_glc_qcu_svk_rom_pol_moo_amr_grk_amh_bos_sun_arw_ses_ctl_cic_jav_tha_hau_knd_fbf_xho_uzb_rus_krd_aze_swa_vie_mlt_lda_yor_igb	-0.599664902119126	-1.43303419617956	0.155201232363206
472	hau_fre_bem_scr_chh_tig_wly_glc_tur_uzb_moo_tag_zul_ger_ita_bsq_grk_amr_cic_cnt_pan_dut_fbf_urd_yor_nor_fin_xho_dyu_hun_arw_mlt_geo_bos_lit_swe_eng_amh_owc_alb_est_dgb_sun_mcd_mao_jpn_knd_kor_spa_ben_ewe_rom_ind_ukr_aeg_jav_mnd_lat_igb_slo_sid_por_bul_afr_krd_qcu_mol_cze_guj_tsn_heb_prs_gam_ctl_mly_rus_swt_hin_swa_bat_tha_sod_tml_ses_bam_azi_svk_pol_aze_akn_vie_anl_ven_lda_tsw	-0.425318745472693	-1.01201593834828	0.314156195809034
473	tig_prs_xho_rus_hau_aeg_mlt_ukr_tur_aze_igb_bat_ven_lat_nor_bsq_bos_sid_bam_cnt_mol_lit_swt_hin_fbf_ben_fin_akn_dgb_hun_dut_heb_geo_afr_spa_bul_svk_amr_owc_swe_est_dyu_ind_eng_sun_jpn_tml_kor_grk_por_tsn_pan_mao_alb_wly_tag_mnd_mcd_bem_urd_amh_scr_ita_cze_rom_qcu_fre_krd_slo_lda_sod_ger_chh_guj_jav_arw_moo_glc_yor_mly_tha_anl_knd_ewe_cic_uzb_pol_ctl_azi_ses_vie_gam_zul_tsw_swa	-0.805542337146066	-1.94091850793698	0.0552962124842389
474	amr_rus_dgb_ben_gam_tig_owc_grk_azi_uzb_akn_mao_bem_pan_bos_bsq_bul_amh_dyu_cnt_ctl_krd_bam_guj_xho_por_fin_yor_swa_hun_arw_chh_geo_rom_urd_dut_cze_heb_mlt_afr_est_zul_ind_ita_bat_jpn_knd_kor_glc_eng_ses_svk_mly_hin_hau_sun_mnd_ukr_cic_mol_wly_ger_swe_slo_spa_qcu_nor_lat_lit_fbf_sod_alb_anl_mcd_tag_fre_lda_prs_tsn_jav_tha_sid_tml_ewe_tsw_tur_scr_pol_aze_swt_vie_aeg_ven_moo_igb	-0.264270068453136	-0.624603801544977	0.533760513459575
475	wly_ctl_lda_pan_sod_aeg_heb_alb_uzb_aze_yor_bat_dgb_bos_mol_bsq_prs_amh_swt_mnd_nor_ger_ses_rom_ewe_glc_fin_swa_tsn_est_ita_sid_geo_svk_afr_swe_dut_owc_chh_scr_hun_dyu_sun_fre_mao_jpn_tml_kor_lat_arw_bem_pol_jav_guj_tig_tag_cnt_eng_fbf_por_gam_hin_grk_spa_rus_qcu_mcd_cze_lit_xho_mlt_bul_hau_urd_mly_ben_zul_slo_igb_ind_tha_anl_knd_bam_akn_tur_ukr_krd_azi_tsw_vie_amr_cic_ven_moo	-0.394893519335832	-0.937694031148384	0.350830503330187
476	anl_alb_cic_rus_amr_hau_gam_arw_tur_azi_akn_bat_ven_bul_bos_bsq_ben_amh_swt_cnt_mcd_ger_swa_ukr_dgb_ita_fin_xho_bem_hun_swe_tig_geo_svk_slo_guj_pan_wly_aeg_scr_est_bam_sun_nor_mao_jpn_tml_kor_ctl_dut_zul_urd_ind_glc_sid_jav_mnd_lat_ewe_grk_owc_rom_hin_spa_fre_qcu_afr_lit_por_moo_chh_prs_heb_eng_tag_cze_tsw_krd_tsn_mly_tha_mlt_knd_dyu_ses_aze_mol_pol_uzb_yor_vie_sod_fbf_lda_igb	-0.422713518067164	-1.00324899189623	0.318343971170748
477	mlt_svk_tsn_swe_heb_chh_hau_afr_azi_aze_swt_mly_fbf_por_ben_bsq_mcd_amh_bem_cnt_pan_cze_bam_alb_cic_mol_fin_yor_moo_hun_rus_gam_geo_bul_ctl_hin_ukr_tig_anl_glc_est_dgb_sun_arw_bat_jpn_tml_kor_spa_lat_akn_dut_ind_rom_sod_mao_mnd_prs_ewe_slo_amr_ger_fre_krd_nor_qcu_ita_grk_eng_tsw_wly_lit_sid_pol_jav_urd_zul_scr_xho_tag_tha_owc_knd_dyu_lda_tur_bos_guj_uzb_swa_vie_aeg_ses_igb_ven	-0.451398558182268	-1.07408482460343	0.285563596491811
478	tig_ger_cic_prs_sid_sod_gam_spa_uzb_tur_akn_jav_dyu_mol_svk_bsq_mcd_amh_bem_cnt_scr_eng_zul_ben_ses_cze_hun_lda_igb_est_rom_amr_geo_urd_rus_grk_dut_owc_chh_alb_fin_xho_sun_fre_tag_jpn_knd_kor_ita_bul_swa_lat_bat_nor_aeg_ind_mnd_por_ven_glc_mlt_guj_swe_hin_slo_qcu_lit_krd_pol_tsn_anl_bos_wly_arw_mly_pan_swt_afr_yor_mao_tha_hau_tml_ewe_fbf_aze_ukr_ctl_azi_dgb_vie_heb_bam_tsw_moo	0.204408877964534	0.481607313996404	0.631216281552977
479	amh_fre_lda_ita_anl_sod_owc_bos_uzb_aze_moo_mao_tsw_ben_mol_bsq_lat_gam_igb_mnd_krd_pan_yor_hin_fbf_rom_hun_cic_ses_fin_eng_amr_geo_arw_dut_ctl_cze_wly_mlt_por_est_zul_tag_rus_jav_jpn_tml_kor_glc_ukr_swa_afr_sun_alb_tig_mly_cnt_lit_ven_urd_aeg_pol_swe_spa_grk_qcu_bul_svk_scr_dyu_sid_ger_chh_slo_bat_mcd_dgb_guj_bam_ind_tha_hau_knd_xho_tsn_tur_prs_nor_azi_bem_vie_heb_akn_ewe_swt	-0.0153335435139551	-0.0361404623018119	0.971247819872959
480	gam_slo_swt_hin_mlt_wly_amh_bul_tur_uzb_zul_tag_dgb_lit_ctl_bsq_guj_chh_moo_mnd_nor_grk_tsn_urd_bam_alb_fin_swa_yor_hun_mol_tig_geo_scr_lat_cze_krd_sid_owc_ita_est_bem_mao_glc_bat_jpn_tml_kor_ben_ger_xho_prs_mly_por_anl_ind_cnt_spa_fbf_pol_amr_mcd_bos_rom_svk_qcu_dut_swe_rus_igb_hau_pan_heb_arw_sun_fre_akn_afr_ven_jav_tha_aeg_knd_cic_tsw_aze_ukr_eng_azi_lda_vie_sod_ses_ewe_dyu	0.774611633948132	1.83677350126985	0.0694374948032317
481	heb_ben_ses_scr_amr_wly_amh_krd_aze_uzb_lda_tag_bem_hin_mol_bsq_cze_mlt_akn_cnt_bos_rom_dyu_ita_fbf_mcd_est_ewe_ven_hun_ukr_anl_geo_pan_lat_slo_prs_sod_gam_guj_fin_yor_sun_bul_bat_jpn_tml_kor_svk_afr_swt_ger_ind_alb_hau_mao_mnd_dut_zul_urd_owc_grk_pol_spa_fre_qcu_eng_glc_nor_xho_sid_por_chh_ctl_mly_arw_tsw_lit_igb_jav_tha_aeg_knd_cic_bam_azi_swe_rus_tur_moo_vie_tig_swa_dgb_tsn	-0.440482137122901	-1.04564707789177	0.298434210184394
482	hau_ger_tsn_ukr_tig_amr_heb_mcd_tur_uzb_bam_mao_dyu_fre_swe_bsq_svk_anl_xho_cnt_bul_slo_moo_scr_lda_grk_fin_ses_swa_hun_lat_gam_geo_eng_rom_alb_guj_sod_chh_bos_est_swt_mly_por_bat_jpn_knd_kor_nor_ita_cic_spa_jav_rus_aeg_tag_mnd_krd_yor_hin_sid_prs_arw_lit_ben_qcu_pan_cze_dut_igb_wly_pol_mlt_urd_ind_glc_dgb_mol_akn_sun_tha_owc_tml_tsw_ewe_azi_ctl_afr_aze_zul_vie_amh_fbf_bem_ven	-0.435133872318312	-1.03371547384127	0.30394981914701
483	hau_svk_xho_mcd_amr_tig_anl_mol_uzb_aze_ses_sun_lda_scr_slo_bsq_fre_gam_dyu_mnd_pan_ger_yor_dut_tsn_bos_est_tsw_swa_hun_por_aeg_geo_prs_guj_eng_bul_owc_sod_pol_fin_ewe_ind_rom_mao_jpn_knd_kor_hin_ita_akn_urd_mly_krd_sid_tag_cnt_arw_fbf_alb_heb_cze_swe_lit_spa_qcu_ben_lat_rus_swt_mlt_afr_wly_nor_jav_ctl_ven_glc_bam_bat_tha_chh_tml_bem_zul_tur_grk_ukr_azi_cic_vie_amh_moo_dgb_igb	-0.1649166702279	-0.38918808412116	0.698026730295549
484	hau_ger_ses_krd_aeg_owc_sod_lat_tur_uzb_dgb_sun_swt_rus_pan_bsq_svk_anl_yor_cnt_cze_slo_tsw_mol_bem_afr_fin_dyu_igb_est_pol_amr_geo_hin_por_guj_ctl_amh_chh_nor_hun_swa_mly_ukr_bat_jpn_tml_kor_urd_fre_cic_spa_tag_ben_mlt_ind_mnd_lit_ewe_ita_gam_glc_swe_rom_scr_qcu_dut_prs_bos_xho_tig_arw_sid_grk_mao_eng_fbf_bul_lda_jav_tha_wly_knd_akn_ven_aze_alb_mcd_azi_moo_vie_heb_zul_bam_tsn	-0.423616745499663	-1.00606525749615	0.31699467113836
485	aeg_svk_xho_slo_sod_amr_gam_ben_tur_uzb_moo_bat_swa_ita_ukr_bsq_swe_mlt_bem_mnd_bos_pol_igb_arw_zul_hin_hun_yor_bam_est_rus_wly_geo_mol_cze_grk_bul_anl_sid_por_fin_akn_sun_prs_mly_jpn_knd_kor_spa_krd_tsw_ctl_jav_lat_hau_mao_cnt_urd_lda_dut_amh_lit_ger_nor_afr_qcu_rom_alb_pan_ses_tig_glc_owc_guj_ind_scr_dgb_mcd_cic_tag_tha_chh_tml_dyu_fbf_aze_fre_eng_azi_swt_vie_heb_ven_tsn_ewe	-0.327886400058796	-0.776335563154468	0.439520850693066
486	mlt_bul_dgb_rom_tig_owc_heb_cze_aze_azi_moo_tag_cic_krd_mcd_bsq_eng_wly_dyu_cnt_spa_lat_tsn_urd_tsw_nor_hun_zul_swt_fin_prs_amh_geo_ctl_afr_ukr_guj_sod_aeg_ben_est_ewe_mao_alb_mly_jpn_tml_kor_mol_grk_bam_slo_sun_ger_gam_jav_mnd_dut_fbf_pol_sid_swe_por_scr_pan_qcu_lit_svk_arw_ven_hau_rus_amr_fre_ind_bos_akn_glc_yor_bat_tha_anl_knd_xho_igb_tur_ita_hin_uzb_ses_vie_chh_bem_lda_swa	-0.694123532178535	-1.66261589961198	0.0997562665584462
487	chh_guj_tsn_nor_amh_anl_mlt_lit_azi_tur_ses_sun_yor_grk_eng_bsq_ctl_owc_igb_cnt_cze_mcd_zul_urd_ven_bos_hun_dyu_bam_fin_pol_hau_geo_dut_svk_alb_glc_heb_aeg_arw_est_akn_ind_hin_jav_jpn_knd_kor_afr_krd_lda_fre_mly_prs_amr_tag_mnd_lat_ewe_spa_tig_rus_por_rom_mol_qcu_ukr_ben_swe_swt_sod_ger_wly_slo_mao_ita_swa_scr_fbf_bat_tha_sid_tml_xho_bem_uzb_bul_pan_aze_tsw_vie_gam_dgb_moo_cic	0.153692848072496	0.362036400615516	0.718146166391506
488	tig_ger_xho_eng_wly_heb_gam_krd_azi_tur_tsn_sun_tsw_slo_svk_bsq_guj_hau_fbf_mnd_glc_ita_lda_grk_moo_bul_est_cic_ses_hun_bos_owc_geo_alb_pol_cze_scr_anl_aeg_lit_fin_zul_mao_por_jav_jpn_tml_kor_pan_ukr_igb_prs_mly_rom_sod_ind_cnt_ctl_ewe_ben_mlt_arw_nor_urd_mcd_qcu_hin_rus_spa_bam_chh_fre_amr_dut_bat_mol_dyu_lat_akn_tag_tha_sid_knd_swa_ven_aze_swe_afr_uzb_yor_vie_amh_bem_dgb_swt	-0.659945880199053	-1.57965751240553	0.117580692553034
489	chh_mol_swa_cze_aeg_sod_amr_por_azi_uzb_zul_bat_akn_bul_slo_bsq_nor_heb_tsn_cnt_scr_dut_moo_ctl_dyu_krd_hun_ses_bem_fin_bos_anl_geo_ger_glc_fre_lat_gam_tig_ita_est_ewe_jav_spa_mao_jpn_knd_kor_ben_svk_cic_rom_ind_urd_owc_tag_mnd_arw_fbf_pan_sid_rus_lit_pol_afr_qcu_alb_eng_ukr_lda_hau_mcd_wly_guj_mly_swe_igb_prs_yor_sun_tha_amh_tml_swt_ven_tur_grk_hin_aze_dgb_vie_mlt_bam_xho_tsw	-0.247355252389361	-0.584311036137287	0.560425810274271
490	wly_svk_ven_guj_gam_tig_anl_krd_tur_aze_dyu_sun_tsw_dut_cze_bsq_rus_mlt_akn_mnd_ukr_mol_moo_alb_ses_glc_hun_cic_igb_fin_por_sod_geo_arw_afr_ctl_nor_amr_aeg_hin_est_bem_mao_pol_tag_jpn_tml_kor_grk_bul_tsn_swe_bat_slo_owc_mly_cnt_ben_yor_scr_amh_mcd_fre_pan_lat_qcu_eng_spa_prs_xho_hau_bos_sid_ger_jav_urd_swa_ita_fbf_ind_tha_chh_knd_lda_ewe_azi_rom_lit_uzb_zul_vie_heb_dgb_bam_swt	-1.00047550104538	-2.44392934732204	0.016414191644961
491	aeg_swe_bam_dut_amr_anl_sid_mol_uzb_tur_yor_tag_tsn_lat_nor_bsq_ger_amh_xho_mnd_urd_bos_swa_lit_ewe_scr_hun_moo_cic_fin_cze_sod_geo_ita_krd_bul_fre_tig_hau_guj_est_zul_sun_svk_jav_jpn_knd_kor_grk_eng_bem_pol_bat_glc_gam_ind_cnt_prs_igb_mcd_wly_rus_por_alb_rom_qcu_slo_arw_ben_lda_mlt_ctl_heb_spa_mly_afr_ses_pan_ven_mao_tha_owc_tml_dgb_akn_aze_ukr_hin_azi_dyu_vie_chh_fbf_swt_tsw	-0.13073157851601	-0.308159175779682	0.758650366155241
492	owc_svk_swt_scr_gam_hau_anl_glc_azi_uzb_ewe_bat_zul_mcd_alb_bsq_grk_wly_cic_mnd_bul_por_fbf_spa_bem_urd_fin_tsn_bam_hun_eng_heb_geo_mol_hin_prs_rus_amh_sod_ger_est_akn_mao_krd_ind_jpn_knd_kor_fre_guj_tsw_swe_sun_dut_mlt_mly_cnt_lit_swa_pol_chh_slo_cze_rom_nor_qcu_lat_ita_ben_ven_sid_ukr_amr_bos_tag_arw_moo_afr_dgb_jav_tha_aeg_tml_lda_xho_aze_ctl_pan_tur_dyu_vie_tig_igb_yor_ses	-0.648539991217314	-1.55011976156657	0.124509249803519
493	amh_spa_bam_bul_gam_hau_heb_alb_tur_aze_tsn_mly_zul_nor_fre_bsq_lit_sod_akn_cnt_ukr_slo_moo_pol_dyu_ger_hun_xho_yor_fin_glc_aeg_geo_arw_hin_grk_afr_anl_wly_ita_est_fbf_ind_prs_tag_jpn_knd_kor_por_dut_dgb_eng_mao_lat_sid_sun_mnd_guj_ewe_swe_tig_bos_mcd_pan_urd_qcu_mol_cze_rom_lda_amr_rus_mlt_ctl_jav_svk_ses_scr_cic_bat_tha_owc_tml_tsw_swt_uzb_krd_ben_azi_bem_vie_chh_swa_ven_igb	-0.254204211537597	-0.601751429924739	0.548803776224234
494	sod_glc_tsn_mcd_sid_heb_owc_dut_aze_uzb_igb_jav_moo_grk_guj_bsq_hin_chh_dgb_cnt_nor_scr_ewe_pan_zul_alb_fin_bam_yor_est_spa_gam_geo_prs_bul_fre_ukr_hau_aeg_lit_hun_cic_bat_mol_mao_jpn_knd_kor_arw_eng_dyu_rom_ind_krd_amr_mly_mnd_afr_tsw_ctl_anl_urd_ger_por_ita_qcu_ben_swe_slo_bem_amh_rus_tig_svk_tag_lat_swt_bos_swa_sun_tha_wly_tml_lda_fbf_tur_pol_cze_azi_ven_vie_mlt_xho_ses_akn	0.268262295356936	0.631135850382172	0.529499822001794
495	anl_mol_bam_bul_sod_owc_chh_hin_azi_uzb_tsw_mao_bem_ukr_spa_bsq_eng_amh_akn_mnd_scr_krd_swa_svk_xho_fre_est_swt_lda_fin_ger_sid_geo_pan_arw_glc_mcd_mlt_wly_dut_hun_igb_ind_afr_mly_jpn_knd_kor_rom_por_tsn_lit_tag_alb_hau_bat_cnt_grk_moo_bos_aeg_ita_swe_ctl_pol_qcu_urd_nor_prs_dgb_tig_lat_amr_slo_sun_rus_zul_guj_ven_jav_tha_gam_tml_ses_cic_aze_ben_cze_tur_yor_vie_heb_fbf_ewe_dyu	0.61810677764723	1.46332574085466	0.146749957233544
496	mlt_grk_swt_ukr_sid_anl_hau_krd_azi_tur_cic_tag_fbf_prs_swe_bsq_bos_chh_ven_mnd_ctl_ben_dgb_guj_yor_nor_hun_bam_dyu_fin_rom_amh_geo_ita_svk_spa_urd_aeg_heb_hin_est_ses_ind_fre_jav_jpn_knd_kor_glc_afr_bem_lit_mly_scr_gam_mao_cnt_dut_swa_lat_tig_alb_bul_arw_ger_qcu_slo_por_rus_ewe_owc_pan_amr_cze_bat_mol_akn_pol_tsn_sun_tha_sod_tml_moo_tsw_aze_mcd_eng_uzb_zul_vie_wly_xho_lda_igb	-0.884889844206415	-2.14354027404368	0.0346789084244056
497	gam_cze_akn_prs_wly_amh_sid_ukr_azi_aze_ses_mao_xho_dut_rom_bsq_swe_mlt_tsn_cnt_nor_spa_bam_urd_swt_ita_fin_yor_dgb_hun_pan_aeg_geo_slo_ctl_fre_alb_hau_sod_scr_est_ewe_sun_guj_bat_jpn_knd_kor_mcd_svk_swa_eng_tag_glc_anl_ind_mnd_krd_bem_pol_tig_ben_hin_bul_arw_qcu_afr_por_bos_dyu_owc_rus_chh_lat_mly_lit_tsw_mol_fbf_jav_tha_heb_tml_moo_igb_uzb_grk_ger_tur_lda_vie_amr_zul_cic_ven	-0.14309188673959	-0.337698018581804	0.736351824116719
498	sod_krd_akn_alb_tig_aeg_hau_ben_aze_uzb_bem_tag_tsw_swe_hin_bsq_fre_sid_swa_cnt_mcd_urd_ven_scr_lda_nor_est_ewe_dgb_fin_bul_owc_geo_lit_pol_slo_svk_mlt_amh_mol_hun_cic_bat_glc_mly_jpn_knd_kor_eng_ctl_tsn_ukr_ind_prs_chh_sun_mnd_lat_dyu_arw_heb_rus_ger_rom_por_qcu_bos_dut_grk_igb_amr_cze_anl_pan_mao_guj_moo_spa_fbf_jav_tha_gam_tml_zul_swt_azi_afr_ita_tur_xho_vie_wly_ses_yor_bam	0.103023571119753	0.242631090378523	0.808825494055852
499	amr_spa_igb_arw_mlt_heb_hau_prs_tur_azi_lda_mly_swt_scr_eng_bsq_ger_gam_dyu_cnt_rus_urd_tsw_lat_zul_svk_fin_xho_ven_est_rom_tig_geo_ctl_guj_bos_alb_anl_owc_pol_hun_ewe_tag_hin_sun_jpn_knd_kor_ita_dut_fbf_mol_jav_pan_aeg_bat_mnd_ben_bem_lit_amh_fre_cze_nor_grk_qcu_bul_krd_ukr_ses_sid_glc_chh_slo_ind_afr_yor_mcd_dgb_mao_tha_sod_tml_cic_moo_aze_swe_por_uzb_swa_vie_wly_bam_tsn_akn	-0.264493645226324	-0.625054449631398	0.533466002698997
500	amr_ctl_swa_arw_wly_mlt_tig_eng_uzb_aze_fbf_tag_igb_slo_glc_bsq_svk_hau_swt_mnd_lat_krd_ewe_prs_akn_cze_est_xho_dgb_fin_ita_sod_geo_nor_mcd_lit_spa_aeg_amh_bos_hun_ses_sun_ukr_mao_jpn_knd_kor_afr_swe_cic_urd_jav_fre_owc_mly_cnt_grk_moo_guj_chh_por_scr_rom_dut_qcu_ben_bul_alb_bam_gam_pan_sid_ger_ind_hin_dyu_mol_tsw_bat_tha_heb_tml_tsn_bem_tur_rus_pol_azi_zul_vie_anl_lda_ven_yor	-0.970712304801487	-2.36354594806968	0.0201823528161609
501	chh_rus_bem_por_mlt_heb_sod_pol_uzb_tur_lda_ind_swa_mol_afr_bsq_pan_amr_dyu_mnd_ger_hin_moo_fre_xho_ctl_hun_bam_dgb_fin_bos_tig_geo_slo_krd_nor_bul_sid_owc_grk_est_zul_jav_alb_bat_jpn_tml_kor_eng_cze_swt_arw_tag_swe_hau_mly_cnt_dut_tsn_ukr_anl_guj_rom_ita_lit_qcu_lat_urd_scr_akn_amh_mcd_wly_svk_sun_glc_tsw_spa_ven_mao_tha_aeg_knd_yor_ewe_azi_ben_prs_aze_ses_vie_gam_igb_fbf_cic	-0.303810396477729	-0.718446109864745	0.474283397207412
502	aeg_grk_cic_scr_sod_amr_mlt_mol_azi_aze_swt_sun_ses_svk_ben_bsq_swe_sid_tsn_mnd_ger_prs_dgb_glc_zul_cze_est_moo_swa_fin_pan_heb_geo_hin_pol_alb_rus_hau_anl_ctl_hun_akn_bat_guj_mly_jpn_tml_kor_lit_rom_xho_bul_mao_ukr_amh_ind_cnt_dut_ven_afr_owc_slo_fre_lat_por_qcu_mcd_eng_krd_tsw_chh_arw_tig_nor_jav_spa_yor_bos_lda_tag_tha_wly_knd_dyu_ewe_uzb_ita_urd_tur_igb_vie_gam_bem_bam_fbf	-0.992977394029129	-2.41996685197497	0.0174658106724123
503	amr_pan_tsw_ben_anl_mlt_owc_krd_uzb_aze_bam_sun_swa_prs_por_bsq_ukr_hau_xho_mnd_ctl_arw_lda_ger_moo_hin_fin_ses_zul_est_lat_chh_geo_svk_afr_mol_swe_sod_aeg_lit_hun_akn_mly_pol_bat_jpn_knd_kor_glc_bos_swt_grk_ind_guj_amh_mao_cnt_mcd_igb_spa_tig_rom_alb_dut_nor_qcu_scr_eng_bul_yor_gam_slo_wly_rus_jav_urd_dyu_cze_tsn_tag_tha_heb_tml_dgb_ewe_azi_ita_fre_tur_fbf_vie_sid_cic_bem_ven	-0.974482057150767	-2.36564362433716	0.0200750047138413
504	mlt_ita_ses_ger_anl_tig_aeg_krd_tur_azi_dyu_sun_swa_bul_glc_bsq_prs_wly_xho_mnd_mol_fre_ven_nor_fbf_slo_fin_moo_tsw_est_hin_sid_geo_dut_guj_por_lat_sod_heb_bos_hun_yor_jav_grk_bat_jpn_knd_kor_cze_swe_akn_ukr_mao_pan_owc_mly_cnt_svk_swt_urd_amr_mcd_eng_arw_pol_qcu_rom_afr_alb_bem_amh_scr_gam_ctl_ind_lit_bam_ben_ewe_tag_tha_chh_tml_igb_tsn_aze_spa_rus_uzb_cic_vie_hau_dgb_zul_lda	-0.199085968484921	-0.470007001105409	0.639450297891699
505	tig_pan_bam_swe_aeg_sod_amh_guj_azi_tur_zul_sun_yor_mcd_ukr_bsq_alb_amr_dgb_mnd_prs_pol_lda_por_bem_ben_hun_xho_swt_fin_mol_wly_geo_slo_spa_arw_lit_hau_owc_grk_est_ses_bat_ita_jav_jpn_knd_kor_lat_rom_tsn_rus_tag_bul_mlt_mao_cnt_fre_tsw_svk_sid_nor_glc_afr_dut_qcu_cze_urd_ger_ewe_chh_krd_heb_ctl_mly_scr_fbf_hin_moo_ind_tha_anl_tml_ven_dyu_uzb_eng_bos_aze_igb_vie_gam_swa_akn_cic	-0.102954858395473	-0.242466565053016	0.80895257994898
506	owc_rom_bem_ctl_tig_sid_mlt_fre_azi_aze_xho_bat_lda_dut_prs_bsq_pan_amr_swa_mnd_guj_alb_dyu_rus_ses_ben_hun_zul_fbf_est_mcd_chh_geo_bos_arw_afr_lit_wly_heb_ita_fin_moo_jav_glc_ind_jpn_knd_kor_bul_slo_tsw_ger_mao_lat_hau_tag_cnt_pol_ewe_eng_aeg_por_ukr_scr_svk_qcu_mol_hin_nor_tsn_amh_urd_gam_swe_mly_cze_akn_spa_swt_sun_tha_anl_tml_yor_bam_tur_grk_krd_uzb_igb_vie_sod_cic_dgb_ven	-0.0986312602614969	-0.232486292157698	0.816671194799872
507	sod_hin_swa_svk_mlt_gam_hau_guj_azi_uzb_dgb_jav_bem_scr_arw_bsq_pan_wly_zul_cnt_lit_mcd_ven_rus_fbf_por_hun_igb_ewe_est_dut_anl_geo_lat_prs_krd_cze_heb_aeg_ben_fin_tsn_mly_fre_mao_jpn_tml_kor_ita_ger_bam_bos_ind_pol_amr_sun_mnd_rom_moo_grk_sid_ukr_nor_swe_bul_qcu_eng_spa_glc_lda_tig_ctl_chh_urd_tag_afr_akn_mol_xho_bat_tha_owc_knd_cic_swt_tur_slo_alb_aze_dyu_vie_amh_yor_ses_tsw	0.0221763677976594	0.0522088512645164	0.958474259767324
508	chh_nor_bem_urd_heb_mlt_amr_slo_aze_tur_lda_tag_dgb_ben_mol_bsq_rus_owc_xho_mnd_scr_cze_swa_ita_ses_hin_est_bam_cic_hun_dut_gam_geo_swe_fre_rom_spa_anl_tig_afr_fin_tsn_sun_mcd_bat_jpn_tml_kor_prs_pan_moo_guj_jav_pol_wly_mao_cnt_arw_igb_grk_sid_ger_svk_lit_bul_qcu_eng_ukr_alb_fbf_aeg_por_amh_glc_ind_krd_zul_lat_dyu_mly_tha_hau_knd_swt_akn_azi_bos_ctl_uzb_tsw_vie_sod_ewe_yor_ven	-0.446491166622108	-1.06171631059162	0.291113849966193
509	chh_por_moo_nor_anl_sod_hau_prs_tur_uzb_igb_sun_bam_mcd_bul_bsq_rus_heb_lda_mnd_pan_swe_akn_ger_bem_grk_est_dgb_xho_hun_ukr_wly_geo_guj_spa_lat_dut_sid_amr_eng_fin_tsn_mao_glc_jav_jpn_knd_kor_svk_mol_tsw_alb_ind_ita_gam_tag_cnt_lit_yor_ben_mlt_scr_afr_fre_pol_qcu_hin_slo_urd_dyu_aeg_rom_tig_bos_mly_arw_ven_cze_cic_bat_tha_amh_tml_ewe_fbf_azi_ctl_krd_aze_ses_vie_owc_swt_zul_swa	0.00669603422319138	0.0157646220100845	0.987455943370184
510	sid_lit_lda_mcd_amr_owc_heb_arw_aze_uzb_fbf_mao_swt_eng_prs_bsq_guj_chh_swa_cnt_scr_dut_zul_alb_tsw_fre_hun_bam_xho_est_cze_amh_geo_bul_rus_svk_grk_aeg_mlt_ctl_fin_yor_bat_ukr_sun_jpn_knd_kor_krd_spa_dgb_lat_mly_mol_wly_ind_mnd_pol_bem_nor_anl_swe_rom_slo_ita_qcu_pan_por_hin_ewe_sod_urd_tig_glc_jav_afr_cic_bos_ses_tag_tha_gam_tml_akn_moo_tur_ben_ger_azi_dyu_vie_hau_tsn_igb_ven	-0.365234618499344	-0.866967694240757	0.388191098339637
511	anl_krd_moo_scr_heb_chh_sod_glc_tur_uzb_akn_bat_swa_arw_grk_bsq_spa_mlt_bem_cnt_ger_slo_ven_alb_cic_mol_fin_yor_zul_hun_lat_aeg_geo_ita_cze_ben_ctl_amh_amr_dut_est_tsw_jav_fre_ind_jpn_knd_kor_swe_pol_dgb_bul_mly_afr_owc_tag_mnd_eng_xho_bos_hau_mcd_rom_urd_pan_qcu_nor_lit_svk_tsn_wly_por_gam_guj_mao_prs_fbf_hin_bam_sun_tha_tig_tml_dyu_swt_azi_ukr_rus_aze_lda_vie_sid_ses_igb_ewe	-0.96685937681603	-2.35020777571964	0.0208769150664864
512	sod_nor_cic_fre_hau_gam_owc_rom_tur_uzb_zul_mly_moo_alb_cze_bsq_mol_amr_tsw_cnt_svk_arw_tsn_swe_dyu_lit_fin_lda_akn_est_afr_heb_geo_ben_por_glc_spa_anl_aeg_ger_hun_dgb_sun_hin_tag_jpn_tml_kor_slo_grk_swa_bul_bat_scr_chh_jav_mnd_pan_xho_eng_wly_guj_bos_lat_urd_qcu_ctl_pol_dut_igb_amh_prs_mlt_ita_mao_krd_fbf_rus_ewe_ind_tha_tig_knd_yor_bam_azi_mcd_ukr_aze_ses_vie_sid_ven_bem_swt	-0.517507990666312	-1.23447073928525	0.220137697206681
513	sid_lit_bam_rus_heb_owc_mlt_arw_tur_aze_cic_ind_ven_pan_mcd_bsq_cze_gam_yor_mnd_ctl_hin_moo_krd_lda_nor_hun_swa_igb_est_por_tig_geo_guj_swe_svk_mol_chh_amh_ben_fin_ses_jav_afr_sun_jpn_knd_kor_spa_rom_dgb_scr_tag_prs_sod_mao_cnt_fre_bem_ita_wly_slo_bul_alb_ger_qcu_ukr_pol_eng_dyu_aeg_dut_anl_urd_bat_bos_zul_lat_tsw_mly_tha_hau_tml_xho_ewe_azi_glc_grk_uzb_tsn_vie_amr_swt_fbf_akn	-0.0536139337302809	-0.126327673058753	0.899745266130384
514	sod_krd_tsn_pan_wly_chh_aeg_alb_tur_aze_dyu_sun_dgb_mcd_hin_bsq_ukr_amh_yor_cnt_bul_fre_ewe_eng_bem_por_hun_igb_zul_fin_pol_amr_geo_dut_afr_lit_glc_tig_hau_ben_est_ses_tag_cze_jav_jpn_tml_kor_svk_rom_akn_bos_mao_ctl_anl_ind_mnd_guj_bam_swe_sid_ger_arw_scr_ita_qcu_prs_lat_slo_moo_mlt_mol_heb_rus_bat_nor_ven_spa_fbf_mly_tha_owc_knd_swa_xho_azi_grk_urd_uzb_swt_vie_gam_tsw_lda_cic	-0.48451981515088	-1.15175646726511	0.25237346129216
515	mlt_pol_ses_pan_sod_chh_heb_nor_tur_aze_tsw_mao_dyu_bos_hin_bsq_alb_gam_igb_cnt_bul_dut_fbf_scr_akn_glc_hun_ewe_xho_fin_lit_sid_geo_grk_spa_afr_eng_owc_aeg_ctl_est_cic_bat_ger_sun_jpn_knd_kor_urd_mcd_yor_slo_ind_cze_amh_jav_mnd_mol_bam_rus_hau_krd_rom_ben_svk_qcu_ita_swe_fre_bem_tig_arw_amr_prs_mly_lat_moo_por_tsn_tag_tha_wly_tml_ven_zul_uzb_guj_ukr_azi_swa_vie_anl_lda_swt_dgb	-0.188278527404211	-0.444266762447068	0.657881814329616
516	hau_glc_xho_swe_owc_tig_sid_fre_uzb_tur_moo_sun_lda_ukr_mcd_bsq_ben_mlt_cic_mnd_ita_ger_ses_bos_yor_scr_est_akn_ven_fin_rus_gam_geo_lat_krd_mol_guj_sod_anl_ctl_hun_fbf_mly_spa_ind_jpn_tml_kor_por_prs_dyu_pol_mao_hin_chh_tag_cnt_pan_swt_eng_amr_svk_slo_alb_arw_qcu_rom_nor_dut_igb_amh_afr_wly_lit_bat_grk_tsn_urd_zul_jav_tha_aeg_knd_swa_bam_aze_cze_bul_azi_dgb_vie_heb_tsw_ewe_bem	-0.497396868263783	-1.18166339686076	0.240352083784248
517	gam_arw_bam_rom_heb_amr_mlt_nor_azi_tur_zul_mao_xho_pol_dut_bsq_ukr_anl_akn_cnt_eng_ben_swa_ita_moo_fre_fin_bem_igb_est_guj_wly_geo_krd_spa_ctl_cze_aeg_owc_bos_hun_fbf_sun_mol_ind_jpn_knd_kor_alb_glc_lda_lit_jav_bul_tig_bat_mnd_por_cic_pan_sid_rus_lat_afr_mcd_qcu_svk_grk_ger_tsn_amh_scr_sod_slo_tag_prs_ses_urd_dgb_mly_tha_hau_tml_yor_ewe_uzb_swe_hin_aze_tsw_vie_chh_ven_swt_dyu	-0.129418406420497	-0.305172576210343	0.760916674170879
518	mlt_alb_cic_krd_sid_wly_chh_rus_uzb_azi_xho_bat_igb_glc_svk_bsq_hin_owc_ses_mnd_ukr_mol_lda_guj_bam_bul_fin_moo_akn_hun_pan_gam_geo_lat_eng_fre_ben_hau_sod_grk_est_dgb_sun_slo_mao_jpn_tml_kor_dut_ger_swa_lit_ind_prs_aeg_jav_cnt_arw_yor_ctl_heb_spa_mcd_scr_bos_qcu_ita_cze_nor_ewe_anl_por_tig_swe_mly_afr_tsw_pol_bem_tag_tha_amr_knd_dyu_fbf_aze_rom_urd_tur_ven_vie_amh_zul_tsn_swt	0.239480482307355	0.563827840701831	0.574228430378972
519	amr_fre_xho_afr_hau_amh_heb_nor_aze_tur_tsw_sun_ven_por_bul_bsq_ukr_anl_akn_mnd_glc_cze_moo_prs_swt_bos_est_swa_fbf_hun_ger_sod_geo_guj_lit_ctl_mcd_aeg_chh_krd_fin_zul_mly_hin_jav_jpn_knd_kor_pol_pan_ses_ita_ind_spa_mlt_mao_cnt_mol_yor_scr_gam_lat_rus_urd_slo_qcu_swe_svk_grk_tsn_sid_ben_tig_eng_bat_arw_cic_rom_ewe_tag_tha_wly_tml_dgb_igb_azi_dut_alb_uzb_lda_vie_owc_bam_dyu_bem	-0.656199304891344	-1.57203284854906	0.119339050409241
520	hau_por_tsn_hin_mlt_amh_aeg_eng_uzb_aze_yor_bat_bem_glc_prs_bsq_grk_sid_zul_cnt_fre_mol_fbf_bos_igb_swe_hun_lda_akn_fin_urd_chh_geo_arw_alb_svk_scr_tig_wly_nor_est_dyu_mao_ctl_tag_jpn_knd_kor_ger_dut_xho_lat_ind_ukr_amr_jav_mnd_cze_dgb_krd_owc_ita_slo_spa_guj_qcu_rom_rus_lit_swa_anl_afr_heb_bul_sun_mcd_ewe_pol_cic_mly_tha_gam_tml_moo_tsw_azi_pan_ben_tur_swt_vie_sod_bam_ven_ses	0.609988727921815	1.44358551718886	0.152215797856002
521	heb_bul_ven_eng_gam_amr_tig_bos_uzb_azi_zul_sun_swt_rus_grk_bsq_fre_sid_akn_mnd_guj_pan_tsw_ukr_lda_spa_fin_ewe_tsn_est_urd_owc_geo_lat_ita_krd_mcd_chh_aeg_ger_hun_moo_ind_scr_bat_jpn_knd_kor_nor_swe_bem_lit_mao_mol_hau_tag_cnt_prs_bam_ben_wly_ctl_afr_cze_svk_qcu_por_dut_pol_fbf_anl_hin_amh_arw_jav_rom_xho_slo_swa_mly_tha_mlt_tml_dgb_igb_aze_alb_glc_tur_cic_vie_sod_yor_dyu_ses	-0.600367443774759	-1.43245226824389	0.155367190860438
522	wly_nor_tsw_krd_heb_owc_sod_por_uzb_aze_yor_jav_fbf_grk_spa_bsq_pol_aeg_moo_cnt_rom_fre_lda_prs_bem_ben_fin_tsn_bam_est_mcd_gam_geo_guj_lit_afr_hin_sid_anl_lat_hun_zul_mly_urd_sun_jpn_tml_kor_ger_arw_ven_rus_bat_eng_amr_tag_mnd_ukr_akn_ctl_hau_ita_swe_mol_glc_qcu_bul_svk_slo_dgb_chh_bos_mlt_cze_mao_pan_cic_alb_ewe_ind_tha_amh_knd_swa_dyu_azi_dut_scr_tur_swt_vie_tig_ses_xho_igb	-0.0677555280279216	-0.15978226894255	0.87339911173142
523	sod_rus_xho_mcd_gam_aeg_hau_ger_azi_aze_swt_tag_igb_guj_svk_bsq_scr_tig_dgb_cnt_ctl_lat_swa_alb_cic_nor_est_ewe_moo_fin_prs_anl_geo_slo_arw_bul_krd_mlt_owc_ukr_hun_bem_sun_por_jav_jpn_knd_kor_afr_bos_yor_spa_bat_ben_amr_mao_mnd_eng_lda_lit_sid_pol_dut_ita_rom_qcu_hin_fre_pan_fbf_heb_urd_chh_mol_ind_grk_bam_cze_tsn_mly_tha_amh_tml_dyu_ses_uzb_swe_glc_tur_zul_vie_wly_akn_tsw_ven	-0.572915081424465	-1.37000351771361	0.173984256041346
524	sod_afr_ewe_ben_wly_anl_tig_krd_aze_uzb_fbf_sun_bem_alb_por_bsq_guj_owc_dyu_mnd_fre_prs_cic_eng_igb_pol_fin_ses_zul_est_spa_hau_geo_swe_dut_lit_bul_heb_sid_bos_hun_ven_tag_rom_bat_jpn_tml_kor_lat_ger_swt_mol_jav_grk_chh_mao_cnt_urd_xho_rus_aeg_ukr_nor_hin_slo_qcu_pan_arw_ita_akn_amh_cze_gam_mcd_ind_scr_tsw_svk_moo_mly_tha_amr_knd_bam_dgb_azi_ctl_glc_tur_swa_vie_mlt_yor_tsn_lda	-0.635027010115232	-1.5176408417872	0.132497078988159
525	wly_fre_moo_grk_tig_gam_heb_arw_tur_uzb_igb_mao_lda_spa_eng_bsq_ben_mlt_ven_mnd_glc_pol_bem_mol_ewe_svk_est_zul_tsn_hun_pan_anl_geo_afr_ger_mcd_lat_owc_sod_hin_fin_bam_bat_scr_mly_jpn_tml_kor_guj_nor_dyu_por_jav_dut_sid_tag_cnt_alb_fbf_bos_amr_ukr_prs_slo_rus_qcu_urd_ctl_lit_dgb_chh_krd_amh_swe_ind_rom_ses_bul_akn_sun_tha_aeg_knd_cic_swt_azi_cze_ita_aze_yor_vie_hau_swa_xho_tsw	-0.498384207316194	-1.18561520367088	0.238794804008104
526	aeg_rus_moo_cze_amh_tig_sid_fre_aze_uzb_bem_bat_tsw_lit_svk_bsq_afr_heb_ewe_mnd_mol_lat_zul_slo_fbf_guj_hun_ses_dyu_est_dut_sod_geo_ctl_ukr_spa_alb_anl_chh_hin_fin_ven_ind_pol_sun_jpn_knd_kor_bul_krd_xho_por_tag_eng_owc_jav_cnt_ita_tsn_scr_hau_prs_glc_nor_grk_qcu_mcd_arw_rom_dgb_amr_ben_mlt_urd_mly_swe_yor_pan_swa_mao_tha_wly_tml_bam_igb_tur_bos_ger_azi_swt_vie_gam_lda_akn_cic	-0.582863602726432	-1.39057400367708	0.167673331140555
527	anl_rus_dyu_guj_owc_sid_gam_pol_aze_azi_lda_mly_xho_mol_nor_bsq_arw_sod_swa_cnt_lit_grk_zul_eng_igb_svk_fin_moo_swt_hun_ukr_amh_geo_swe_rom_ben_scr_hau_tig_urd_est_yor_mao_ita_ind_jpn_tml_kor_cze_lat_dgb_spa_sun_dut_wly_jav_mnd_prs_ven_mcd_mlt_afr_bos_ger_por_qcu_alb_glc_bul_bem_amr_fre_chh_krd_tag_hin_cic_pan_tsw_bat_tha_heb_knd_ses_akn_tur_slo_ctl_uzb_tsn_vie_aeg_fbf_bam_ewe	-0.549018117169533	-1.30759107305973	0.19423535808596
528	aeg_prs_ewe_urd_amh_sid_heb_arw_uzb_azi_fbf_mly_zul_scr_rom_bsq_lat_gam_xho_cnt_guj_ben_ses_ukr_bem_ger_fin_lda_cic_est_spa_wly_geo_slo_svk_ctl_por_owc_tig_mcd_hun_dyu_tag_swe_sun_jpn_knd_kor_bos_hin_tsw_bul_bat_cze_hau_ind_mnd_glc_swa_krd_anl_pan_fre_lit_rus_qcu_nor_afr_eng_dgb_mlt_pol_sod_mol_jav_ita_tsn_grk_swt_mao_tha_amr_tml_yor_akn_aze_dut_alb_tur_bam_vie_chh_moo_ven_igb	0.285214226559046	0.671281471980751	0.503705184584369
529	hau_fre_cic_slo_anl_sid_amh_grk_azi_uzb_bem_mly_lda_prs_glc_bsq_pan_sod_igb_mnd_eng_lit_yor_dut_fbf_rus_est_xho_ewe_hun_spa_wly_geo_guj_lat_svk_cze_tig_amr_por_fin_dyu_ind_ctl_tag_jpn_tml_kor_hin_alb_swt_ukr_sun_urd_gam_mao_cnt_ben_tsn_swe_mlt_nor_bul_ita_krd_qcu_mcd_scr_arw_swa_owc_bos_aeg_pol_bat_mol_ses_ger_moo_jav_tha_chh_knd_dgb_ven_aze_afr_rom_tur_akn_vie_heb_tsw_zul_bam	0.0300068031072137	0.0706472090843318	0.943830233709981
530	wly_prs_swa_krd_tig_gam_amh_pan_tur_azi_akn_mly_cic_arw_cze_bsq_por_amr_dgb_mnd_guj_mcd_igb_bos_tsw_ukr_est_yor_bam_fin_grk_sod_geo_lit_mol_fre_svk_chh_mlt_ger_hun_ewe_mao_dut_jav_jpn_tml_kor_scr_swe_swt_bul_ind_ben_aeg_bat_cnt_slo_moo_afr_anl_lat_ctl_glc_alb_qcu_pol_spa_urd_tsn_hau_rus_sid_eng_sun_rom_ven_nor_fbf_tag_tha_owc_knd_zul_dyu_aze_hin_ita_uzb_bem_vie_heb_xho_ses_lda	0.12455365509214	0.293160822567123	0.770052383758997
531	anl_ben_swt_dut_sid_chh_hau_rus_uzb_tur_akn_bat_xho_glc_lit_bsq_por_amh_tsw_cnt_bul_grk_fbf_scr_swa_mcd_fin_dyu_cic_est_rom_tig_geo_lat_ctl_ita_afr_owc_mlt_arw_hun_bam_mly_guj_jav_jpn_tml_kor_fre_swe_ewe_pan_ind_spa_amr_sun_mnd_urd_yor_nor_sod_alb_slo_hin_ukr_qcu_prs_mol_pol_moo_heb_ger_wly_eng_mao_svk_lda_bos_zul_tag_tha_aeg_knd_dgb_bem_aze_cze_krd_azi_ven_vie_gam_ses_tsn_igb	-0.318233104541152	-0.752695635722222	0.453533888769114
532	gam_ben_moo_ukr_sid_sod_amh_nor_tur_uzb_bam_jav_akn_dut_eng_bsq_cze_mlt_swa_cnt_grk_mol_ewe_por_xho_lit_fin_yor_swt_est_arw_anl_geo_spa_rus_hin_bos_tig_heb_ctl_hun_tsn_bat_rom_ind_jpn_knd_kor_prs_lat_cic_swe_mly_pol_chh_sun_mnd_fre_dyu_krd_wly_guj_glc_urd_ita_qcu_afr_slo_alb_dgb_amr_svk_hau_pan_tag_ger_bem_bul_zul_mao_tha_aeg_tml_tsw_igb_azi_scr_mcd_aze_ses_vie_owc_lda_fbf_ven	-0.430099809447822	-1.02129679927433	0.309763230951446
533	anl_svk_dyu_ukr_tig_heb_gam_grk_azi_aze_moo_mao_fbf_scr_fre_bsq_alb_owc_akn_cnt_rus_pan_zul_hin_igb_slo_fin_bam_tsn_est_ita_chh_geo_ctl_dut_glc_prs_amr_mlt_ben_hun_swt_sun_bul_bat_jpn_tml_kor_lit_arw_ses_guj_jav_urd_aeg_mly_mnd_mcd_bem_afr_sid_ger_pol_lat_swe_qcu_por_rom_cze_xho_hau_nor_wly_bos_tag_eng_swa_mol_ven_ind_tha_sod_knd_dgb_lda_tur_krd_spa_uzb_tsw_vie_amh_ewe_yor_cic	-0.292399738080714	-0.691962062742834	0.490685149553439
534	mlt_prs_yor_rus_heb_anl_hau_cze_azi_tur_zul_tag_xho_arw_dut_bsq_lat_wly_dyu_mnd_pol_pan_ven_glc_moo_spa_fin_ewe_fbf_hun_urd_amh_geo_fre_krd_nor_por_gam_owc_mol_est_cic_sun_eng_mly_jpn_tml_kor_afr_grk_akn_slo_jav_alb_amr_mao_cnt_ger_bem_bul_aeg_swe_svk_lit_ben_qcu_ctl_ukr_rom_lda_tig_mcd_chh_ita_ind_hin_ses_bos_bam_bat_tha_sid_knd_tsn_swt_uzb_guj_scr_aze_swa_vie_sod_igb_tsw_dgb	0.280378388070149	0.659812824059158	0.511004700407996
535	sid_afr_fbf_rus_heb_gam_amh_ukr_azi_tur_lda_bat_swa_slo_nor_bsq_pan_tig_igb_cnt_ger_ita_moo_alb_ses_por_fin_swt_bam_hun_rom_anl_geo_glc_ben_guj_swe_owc_mlt_krd_est_cic_tag_pol_ind_jpn_tml_kor_urd_lit_bem_arw_jav_prs_amr_mao_mnd_ctl_yor_scr_wly_bul_dut_mol_svk_qcu_eng_hin_fre_dyu_chh_spa_aeg_mcd_mly_cze_zul_grk_ven_sun_tha_sod_knd_dgb_akn_aze_lat_bos_uzb_ewe_vie_hau_tsn_tsw_xho	0.0407723140754017	0.0959545773119254	0.923763113964362
536	sod_glc_bam_cze_chh_wly_hau_alb_tur_aze_bem_bat_ven_scr_por_bsq_spa_aeg_swa_mnd_ben_rus_dgb_bul_igb_guj_est_tsw_lda_hun_krd_anl_geo_ctl_ita_nor_hin_mlt_sid_ukr_fin_dyu_ind_lit_jav_jpn_tml_kor_ger_prs_akn_afr_mao_mol_tig_mly_cnt_pan_xho_swe_amh_dut_urd_eng_slo_qcu_lat_bos_grk_swt_heb_arw_amr_fre_tag_mcd_zul_svk_moo_sun_tha_gam_knd_ses_tsn_uzb_pol_rom_azi_fbf_vie_owc_ewe_cic_yor	-0.5101270750514	-1.21631725114127	0.226942191902937
537	sid_slo_swt_por_wly_chh_aeg_svk_tur_azi_ewe_mly_tsn_hin_ukr_bsq_guj_heb_bam_cnt_glc_ctl_moo_pol_cic_afr_hun_yor_akn_fin_ita_hau_geo_swe_nor_rus_ger_gam_sod_dut_est_bem_tag_ben_jav_jpn_tml_kor_rom_bos_lda_mcd_ind_cze_owc_mao_mnd_mol_xho_bul_anl_spa_alb_arw_fre_qcu_lit_urd_pan_tsw_mlt_scr_tig_eng_bat_lat_ven_grk_igb_sun_tha_amh_knd_dgb_ses_uzb_prs_krd_aze_zul_vie_amr_dyu_fbf_swa	-0.297859590683878	-0.70479387011306	0.482699867445284
538	chh_slo_moo_prs_gam_heb_wly_arw_tur_aze_swa_tag_dgb_rus_scr_bsq_bul_tig_xho_cnt_urd_bos_tsw_lat_zul_fre_fin_yor_lda_est_spa_sod_geo_mcd_swe_ukr_cze_amr_aeg_eng_hun_fbf_sun_guj_jav_jpn_knd_kor_ger_svk_cic_ctl_ind_pol_hau_bat_mnd_grk_swt_hin_owc_lit_pan_ben_glc_qcu_dut_rom_ita_akn_amh_afr_anl_krd_mao_mol_ewe_alb_dyu_mly_tha_mlt_tml_igb_bam_azi_por_nor_uzb_bem_vie_sid_tsn_ven_ses	-0.327718607178415	-0.776112615520414	0.43965181676616
539	amr_ukr_cic_bos_aeg_tig_mlt_rus_tur_aze_fbf_ind_akn_krd_prs_bsq_hin_gam_igb_mnd_dut_svk_bam_scr_zul_glc_hun_swt_yor_est_alb_anl_geo_guj_rom_arw_ita_sod_hau_urd_fin_ven_bat_cze_mao_jpn_tml_kor_spa_grk_xho_lat_sun_pan_owc_tag_cnt_ben_bem_slo_chh_afr_fre_mol_lit_qcu_bul_ctl_pol_lda_heb_nor_sid_por_jav_swe_tsw_mcd_ewe_mly_tha_amh_knd_tsn_swa_azi_ger_eng_uzb_dgb_vie_wly_ses_moo_dyu	-0.48812640408809	-1.16096164333249	0.24862881322145
540	chh_ben_zul_spa_mlt_amr_heb_alb_aze_azi_tsn_mly_yor_glc_swe_bsq_por_hau_swt_mnd_mol_lit_ven_eng_swa_ita_est_bam_bem_hun_bos_sod_geo_urd_rus_mcd_afr_wly_gam_hin_fin_ewe_tag_guj_bat_jpn_knd_kor_rom_scr_tsw_fre_ind_cze_owc_sun_cnt_lat_fbf_nor_amh_dut_pan_ger_ukr_qcu_grk_prs_arw_xho_anl_bul_aeg_svk_mao_pol_moo_ctl_dgb_jav_tha_sid_tml_cic_akn_tur_slo_krd_uzb_ses_vie_tig_lda_igb_dyu	0.174031210045395	0.409351641988513	0.683222886933153
541	chh_mol_igb_svk_heb_hau_tig_scr_aze_azi_ewe_tag_bam_spa_ita_bsq_mcd_owc_dyu_mnd_krd_ger_swt_eng_bem_grk_est_cic_lda_hun_alb_sid_geo_lat_rom_fre_arw_amh_gam_pan_fin_xho_mao_guj_bat_jpn_tml_kor_bos_pol_akn_prs_jav_por_mlt_mly_cnt_swe_ven_lit_aeg_rus_afr_urd_hin_qcu_bul_ukr_slo_swa_wly_glc_anl_dut_sun_cze_zul_ctl_yor_ind_tha_sod_knd_fbf_tsw_tur_ben_nor_uzb_moo_vie_amr_ses_dgb_tsn	0.326079260363891	0.768087142783803	0.444381354133643
542	amh_grk_zul_lit_heb_mlt_hau_bos_azi_aze_tsw_bat_moo_alb_ukr_bsq_fre_amr_bem_cnt_ger_por_tsn_slo_yor_cze_fin_swa_bam_hun_rus_aeg_geo_urd_pol_svk_swe_tig_sod_spa_est_ven_tag_dut_mly_jpn_knd_kor_lat_ctl_igb_mcd_sun_glc_chh_mao_mnd_mol_lda_ita_anl_arw_rom_hin_nor_qcu_eng_ben_bul_dyu_wly_afr_sid_guj_ind_pan_dgb_prs_ses_jav_tha_owc_tml_swt_akn_tur_krd_scr_uzb_cic_vie_gam_ewe_fbf_xho	-0.216850441041068	-0.511912258544421	0.609925888529024
543	aeg_spa_ven_rus_tig_gam_owc_scr_azi_tur_ses_jav_tsn_alb_mcd_bsq_urd_sod_zul_cnt_hin_rom_cic_por_swa_ger_est_swt_lda_fin_cze_heb_geo_pan_fre_guj_lat_amr_amh_bul_hun_moo_ind_pol_mly_jpn_tml_kor_mol_slo_xho_swe_bat_dut_chh_tag_mnd_ctl_akn_eng_hau_ben_glc_nor_afr_qcu_svk_ita_arw_dgb_wly_bos_mlt_grk_sun_krd_fbf_ukr_ewe_mao_tha_sid_knd_igb_tsw_uzb_prs_lit_aze_bam_vie_anl_dyu_yor_bem	-0.166279122297134	-0.392869405720562	0.695315014639567
544	amh_eng_zul_swe_sod_gam_sid_mcd_azi_aze_lda_mly_cic_ctl_scr_bsq_krd_amr_xho_mnd_mol_guj_yor_ukr_moo_hin_est_tsw_akn_fin_rom_owc_geo_spa_alb_urd_por_wly_heb_cze_hun_fbf_mao_ben_jav_jpn_knd_kor_lat_bos_bam_svk_tag_ita_chh_ind_cnt_ger_bem_arw_anl_nor_grk_afr_pol_qcu_bul_lit_glc_ewe_mlt_pan_aeg_prs_sun_rus_swt_slo_ses_bat_tha_tig_tml_dgb_dyu_tur_dut_fre_uzb_swa_vie_hau_igb_ven_tsn	0.424943941094975	1.00267691454681	0.318618525427588
545	anl_rom_swa_afr_owc_aeg_wly_bos_azi_aze_tsn_mao_moo_eng_lit_bsq_alb_hau_tsw_cnt_ben_urd_bem_bul_lda_rus_hun_akn_yor_est_swe_chh_geo_ctl_guj_dut_scr_heb_tig_ukr_fin_igb_tag_glc_bat_jpn_knd_kor_mol_krd_zul_prs_ind_spa_gam_sun_mnd_fre_swt_slo_amh_por_nor_grk_ita_qcu_mcd_lat_cze_fbf_mlt_pan_sod_arw_jav_svk_ewe_pol_cic_mly_tha_amr_tml_ven_bam_tur_ger_hin_uzb_xho_vie_sid_dyu_dgb_ses	-1.27398781876919	-3.15997983409304	0.00212940904050512
546	anl_swe_bem_nor_owc_amh_amr_afr_azi_aze_cic_mly_swt_eng_lat_bsq_lit_gam_ven_cnt_dut_ben_ewe_por_xho_ctl_hun_bam_ses_fin_grk_tig_geo_rus_arw_fre_bos_sod_aeg_rom_est_tsw_tag_scr_bat_jpn_knd_kor_mol_alb_dgb_pan_mao_bul_chh_ind_mnd_ita_swa_pol_mlt_svk_ger_cze_glc_qcu_hin_prs_slo_lda_sid_ukr_wly_urd_jav_mcd_dyu_guj_zul_sun_tha_heb_tml_fbf_moo_uzb_krd_spa_tur_tsn_vie_hau_igb_akn_yor	-0.687271073778912	-1.6489258755148	0.102536966269007
547	hau_nor_ewe_guj_amr_chh_anl_bos_aze_uzb_tsn_tag_xho_arw_ukr_bsq_krd_tig_ses_mnd_rom_fre_fbf_bul_bam_alb_fin_ven_lda_est_urd_mlt_geo_ita_pan_lit_svk_amh_sid_cze_hun_zul_jav_afr_sun_jpn_knd_kor_eng_ctl_tsw_prs_bat_pol_heb_ind_cnt_grk_swa_ben_wly_slo_dut_glc_spa_qcu_mcd_scr_ger_igb_gam_rus_owc_lat_mly_por_akn_hin_moo_mao_tha_aeg_tml_swt_yor_tur_swe_mol_azi_dyu_vie_sod_dgb_cic_bem	-0.607356763012091	-1.45418173103044	0.149262563595045
548	amh_prs_zul_fre_aeg_sod_chh_urd_aze_azi_bam_bat_igb_ita_svk_bsq_arw_hau_swa_cnt_bul_ukr_yor_spa_swt_lat_est_fbf_moo_fin_rus_gam_geo_mol_swe_scr_afr_sid_mlt_eng_hun_akn_jav_lit_sun_jpn_knd_kor_slo_por_tsw_alb_tag_guj_amr_mly_mnd_hin_tsn_cze_owc_rom_nor_ben_ctl_qcu_pan_glc_ger_lda_heb_dut_wly_bos_ind_krd_ses_pol_cic_mao_tha_tig_tml_xho_dgb_tur_grk_mcd_uzb_ven_vie_anl_bem_ewe_dyu	0.197404701834274	0.464843733370808	0.643129886390958
549	hau_glc_moo_alb_anl_sod_owc_lit_azi_uzb_lda_jav_tsw_ger_guj_bsq_nor_amh_swa_cnt_por_ctl_akn_bos_cic_lat_est_dgb_zul_fin_eng_mlt_geo_ita_svk_swe_hin_chh_wly_bul_hun_bam_tag_krd_bat_jpn_tml_kor_arw_prs_tsn_rus_ind_scr_tig_mao_mnd_cze_ven_fre_gam_pan_ben_ukr_mol_qcu_rom_mcd_pol_ewe_sid_spa_heb_dut_sun_urd_swt_grk_igb_mly_tha_amr_knd_ses_xho_aze_slo_afr_tur_bem_vie_aeg_yor_dyu_fbf	-0.84183778283586	-2.03542123376252	0.0446540233140208
550	tig_guj_ven_ctl_mlt_amh_gam_ger_azi_aze_bam_ind_yor_pan_dut_bsq_nor_heb_moo_mnd_prs_ukr_cic_spa_fbf_cze_est_xho_akn_hun_rom_owc_geo_alb_scr_glc_ita_sid_hau_svk_fin_dyu_mly_slo_bat_jpn_knd_kor_fre_hin_dgb_lit_jav_ben_sod_sun_cnt_bos_ewe_bul_wly_por_rus_krd_pol_qcu_urd_arw_eng_zul_chh_mcd_amr_lat_mao_grk_lda_mol_igb_tag_tha_aeg_tml_tsw_tsn_uzb_afr_swe_tur_ses_vie_anl_swt_swa_bem	-0.679384687237826	-1.62822585656062	0.10686019409805
551	amh_swe_bem_ben_chh_aeg_hau_lit_tur_aze_zul_tag_xho_ukr_glc_bsq_dut_tig_fbf_cnt_lat_rom_ewe_fre_tsw_scr_est_akn_swt_hun_bos_gam_geo_ctl_guj_ger_rus_wly_sod_por_fin_yor_jav_slo_bat_jpn_tml_kor_prs_mol_igb_afr_mly_mcd_sid_mao_mnd_nor_ven_grk_mlt_ita_bul_cze_eng_qcu_urd_spa_svk_lda_amr_pol_heb_arw_ind_pan_dgb_hin_cic_sun_tha_anl_knd_dyu_moo_azi_alb_krd_uzb_ses_vie_owc_swa_bam_tsn	-0.186041188106736	-0.439055555008827	0.661639688491858
552	tig_ita_dgb_ben_chh_heb_anl_mcd_aze_tur_bam_sun_akn_bos_swe_bsq_mol_sid_ses_mnd_hin_guj_dyu_urd_zul_arw_est_fbf_cic_fin_lat_sod_geo_cze_grk_por_alb_amr_hau_ctl_hun_bem_mao_ukr_bat_jpn_tml_kor_bul_eng_moo_pol_mly_fre_owc_jav_cnt_prs_ven_rom_wly_pan_svk_krd_glc_qcu_afr_rus_nor_xho_gam_lit_aeg_slo_tag_ger_swt_scr_ewe_ind_tha_amh_knd_yor_swa_uzb_spa_dut_azi_igb_vie_mlt_lda_tsw_tsn	-0.0393730831344139	-0.0927443934202245	0.926306127382919
553	sid_dut_zul_prs_gam_amr_heb_lit_azi_aze_moo_ind_fbf_bul_por_bsq_fre_aeg_cic_cnt_mcd_mol_igb_lat_ven_cze_hun_ewe_tsn_fin_grk_sod_geo_alb_guj_pan_ben_anl_wly_eng_est_bem_mly_urd_mao_jpn_knd_kor_glc_ukr_bam_ger_jav_swe_owc_bat_mnd_svk_swt_scr_hau_afr_nor_pol_slo_qcu_bos_hin_spa_lda_chh_rom_tig_ctl_tag_arw_dyu_ita_akn_sun_tha_mlt_tml_ses_tsw_uzb_krd_rus_tur_swa_vie_amh_dgb_yor_xho	-0.929413648643853	-2.24797464117032	0.0269407094080886
554	anl_svk_xho_eng_amh_aeg_mlt_swe_aze_tur_tsn_bat_ven_afr_spa_bsq_glc_owc_bam_mnd_ctl_slo_fbf_pol_igb_ben_hun_moo_ses_fin_bul_chh_geo_ukr_prs_ger_krd_sid_sod_nor_est_lda_mly_cze_sun_jpn_tml_kor_urd_dut_tsw_rus_mao_por_heb_jav_cnt_mol_dgb_bos_hau_pan_rom_fre_scr_qcu_grk_arw_lat_swt_wly_mcd_gam_hin_tag_guj_cic_alb_zul_ind_tha_tig_knd_akn_dyu_azi_ita_lit_uzb_swa_vie_amr_ewe_bem_yor	-0.467656016716518	-1.11143629382024	0.269245674050322
555	hau_glc_fbf_nor_amh_sod_aeg_cze_uzb_tur_dgb_ind_tsn_urd_bos_bsq_lat_sid_cic_mnd_ger_ben_xho_dut_dyu_prs_hun_bam_bem_fin_grk_wly_geo_ita_spa_mcd_eng_anl_gam_alb_est_moo_tag_scr_jav_jpn_tml_kor_guj_ctl_lda_swe_bat_mol_amr_mao_cnt_svk_tsw_fre_heb_por_lit_afr_hin_qcu_krd_pan_bul_ses_owc_ukr_tig_slo_mly_rus_swa_rom_igb_sun_tha_mlt_knd_swt_ewe_azi_arw_pol_aze_yor_vie_chh_ven_akn_zul	-0.335947675006768	-0.797034877107572	0.427460943467346
556	sod_slo_bam_bos_aeg_amh_gam_rom_uzb_tur_ewe_sun_dgb_lat_afr_bsq_alb_chh_tsn_mnd_lit_svk_fbf_eng_ses_spa_hun_dyu_xho_fin_glc_sid_geo_grk_por_fre_mcd_wly_heb_scr_est_bem_mao_dut_ind_jpn_knd_kor_pol_urd_swt_rus_tag_ctl_tig_mly_cnt_bul_cic_ukr_hau_krd_mol_hin_swe_qcu_ger_cze_arw_lda_amr_pan_owc_nor_bat_prs_moo_ben_igb_jav_tha_mlt_tml_yor_zul_aze_guj_ita_azi_ven_vie_anl_swa_tsw_akn	0.417815901811853	0.98496928463637	0.327194768058433
557	anl_pan_ewe_mcd_mlt_amr_hau_ctl_azi_aze_cic_mly_xho_guj_bos_bsq_urd_aeg_akn_cnt_ita_alb_dyu_bul_lda_ben_fin_dgb_ven_est_ger_chh_geo_fre_por_eng_hin_sid_sod_svk_hun_tsw_jav_arw_mao_jpn_tml_kor_spa_swe_swt_nor_sun_ukr_amh_ind_mnd_prs_bam_dut_heb_rom_lat_mol_scr_qcu_glc_cze_krd_moo_gam_slo_owc_lit_tag_afr_zul_rus_fbf_bat_tha_tig_knd_bem_swa_tur_grk_pol_uzb_tsn_vie_wly_igb_yor_ses	-0.318835407465085	-0.754439240355862	0.452491658691072
558	sid_cze_tsw_ctl_wly_anl_hau_hin_uzb_tur_bem_tag_bam_fre_ukr_bsq_svk_sod_cic_mnd_prs_bos_tsn_dut_ses_ger_est_zul_swa_hun_arw_amh_geo_eng_rom_urd_nor_aeg_amr_bul_fin_ven_ind_scr_mao_jpn_knd_kor_slo_pan_igb_ita_bat_mol_tig_jav_cnt_pol_ewe_spa_mlt_por_rus_swe_grk_qcu_mcd_ben_krd_yor_chh_afr_gam_alb_mly_lit_moo_guj_dgb_sun_tha_owc_tml_xho_swt_aze_lat_glc_azi_lda_vie_heb_akn_dyu_fbf	-0.778068030730164	-1.8740541329334	0.0640624318615239
559	owc_lat_dgb_krd_sid_hau_sod_pan_aze_tur_moo_mly_igb_dut_swe_bsq_ger_mlt_ses_cnt_grk_svk_xho_fre_tsn_arw_fin_bam_cic_est_rus_gam_geo_ben_mol_afr_alb_amr_amh_scr_hun_swt_mao_guj_bat_jpn_knd_kor_bul_cze_ewe_prs_sun_eng_heb_ind_mnd_lit_ven_ctl_aeg_ukr_rom_ita_nor_qcu_spa_mcd_glc_bem_tig_pol_chh_hin_tag_urd_akn_slo_zul_jav_tha_anl_tml_dyu_yor_uzb_bos_por_azi_swa_vie_wly_lda_fbf_tsw	-0.500798326394865	-1.19059588441264	0.236842401206725
560	sid_guj_yor_eng_aeg_heb_anl_grk_tur_azi_akn_mly_swt_lat_hin_bsq_krd_mlt_bam_cnt_ita_nor_ewe_scr_moo_dut_fin_dyu_ven_hun_prs_chh_geo_mcd_bul_slo_lit_tig_hau_urd_est_dgb_sun_ger_tag_jpn_tml_kor_fre_bos_tsw_swe_jav_cze_gam_ind_mnd_alb_tsn_rom_wly_rus_arw_pol_spa_qcu_ukr_por_ben_bem_owc_svk_amh_afr_bat_glc_ses_ctl_swa_mao_tha_amr_knd_fbf_lda_uzb_pan_mol_aze_xho_vie_sod_cic_zul_igb	-0.697615068930077	-1.67253448258159	0.0977800486105878
561	sod_spa_dgb_mcd_wly_mlt_amh_slo_uzb_azi_xho_jav_cic_hin_ben_bsq_prs_owc_yor_mnd_ukr_ctl_moo_rus_swt_krd_est_bam_tsw_fin_mol_amr_geo_ita_lat_cze_eng_hau_gam_swe_hun_dyu_ind_por_mao_jpn_tml_kor_grk_alb_zul_nor_tag_fre_tig_sun_cnt_lit_bem_pan_chh_guj_ger_glc_rom_qcu_bos_pol_urd_swa_anl_svk_heb_afr_bat_scr_lda_arw_igb_mly_tha_sid_knd_ses_akn_aze_bul_dut_tur_tsn_vie_aeg_ewe_ven_fbf	0.328873343132138	0.775926428530634	0.439761205983201
562	hau_glc_yor_slo_chh_gam_amr_bos_tur_azi_swa_mly_tsw_ben_lat_bsq_afr_aeg_fbf_cnt_grk_alb_ses_ita_zul_guj_fin_ewe_dgb_hun_pan_wly_geo_krd_eng_fre_arw_mlt_heb_cze_est_akn_mao_mol_bat_jpn_knd_kor_dut_swe_bem_urd_ind_svk_tig_sun_mnd_hin_lda_lit_amh_scr_nor_ukr_bul_qcu_prs_ger_pol_xho_sod_mcd_anl_spa_jav_rom_ven_ctl_bam_tag_tha_sid_tml_dyu_tsn_uzb_rus_por_aze_cic_vie_owc_igb_swt_moo	-0.392280417133489	-0.93102745663442	0.354249939984484
563	amh_fre_zul_guj_aeg_anl_sod_bul_aze_uzb_igb_jav_ewe_scr_rus_bsq_ukr_owc_tsw_cnt_rom_afr_ses_eng_moo_hin_hun_dgb_akn_est_spa_heb_geo_ben_ger_bos_swe_mlt_wly_pol_fin_cic_mao_glc_tag_jpn_knd_kor_ita_mcd_swt_grk_sun_nor_hau_ind_mnd_svk_yor_ctl_tig_urd_pan_krd_mol_qcu_lit_dut_alb_swa_chh_lat_amr_prs_mly_arw_lda_slo_xho_bat_tha_sid_tml_ven_dyu_tur_cze_por_azi_bem_vie_gam_fbf_bam_tsn	-0.367820458890605	-0.872847156896751	0.384994474583725
564	gam_ita_dyu_rus_aeg_owc_amr_bul_azi_uzb_lda_sun_dgb_hin_krd_bsq_svk_wly_akn_mnd_mcd_spa_zul_pan_ewe_mol_hun_swa_cic_est_rom_chh_geo_nor_fre_afr_ctl_anl_sid_glc_fin_yor_mly_prs_jav_jpn_knd_kor_swe_bos_tsw_cze_tag_lat_tig_mao_cnt_por_bem_pol_sod_dut_urd_lit_grk_qcu_guj_ben_alb_igb_heb_ukr_hau_eng_bat_ger_moo_arw_xho_ind_tha_amh_tml_bam_ses_tur_slo_scr_aze_swt_vie_mlt_ven_fbf_tsn	0.125285729224628	0.29505909672891	0.768606428108887
565	wly_cze_ses_dut_owc_mlt_amh_lit_tur_aze_ven_mly_bem_glc_scr_bsq_mol_anl_bam_cnt_mcd_eng_lda_fre_igb_nor_est_dyu_ewe_hun_guj_gam_geo_urd_rom_ukr_grk_aeg_sid_spa_fin_yor_sun_lat_tag_jpn_knd_kor_ger_hin_moo_por_mao_ita_hau_bat_mnd_pan_zul_arw_amr_rus_bos_svk_swe_qcu_ctl_krd_bul_fbf_heb_afr_chh_pol_jav_slo_tsw_prs_cic_ind_tha_tig_tml_dgb_xho_uzb_ben_alb_azi_swa_vie_sod_swt_tsn_akn	0.268719164148802	0.633482108877777	0.527973717294977
566	amh_krd_moo_rus_anl_owc_wly_prs_azi_uzb_fbf_ind_ewe_urd_arw_bsq_cze_mlt_cic_mnd_afr_mcd_akn_lit_bam_mol_fin_xho_dgb_hun_nor_sid_geo_bos_grk_hin_pol_tig_chh_ctl_est_yor_jav_lat_bat_jpn_knd_kor_bul_alb_ses_ben_mao_swe_aeg_tag_cnt_slo_zul_pan_gam_eng_glc_svk_ger_qcu_ukr_ita_rom_bem_sod_fre_heb_dut_mly_por_igb_spa_dyu_sun_tha_amr_tml_ven_swt_aze_scr_guj_tur_lda_vie_hau_swa_tsn_tsw	0.479239863285294	1.13119710686181	0.260880747288055
567	gam_grk_bem_dut_mlt_amh_hau_afr_azi_tur_igb_mly_zul_hin_ukr_bsq_glc_wly_moo_mnd_lat_swe_xho_spa_bam_pan_est_swt_tsn_hun_guj_sod_geo_pol_eng_mcd_nor_anl_owc_krd_fin_ewe_jav_urd_bat_jpn_knd_kor_cze_slo_dgb_ita_ind_alb_amr_mao_cnt_bos_swa_mol_aeg_prs_lit_arw_fre_qcu_ben_rus_por_akn_tig_svk_heb_ctl_tag_rom_ven_bul_fbf_sun_tha_sid_tml_ses_dyu_uzb_scr_ger_aze_yor_vie_chh_lda_tsw_cic	0.593923937954921	1.40729950401698	0.162672044475062
568	tig_prs_swt_mcd_chh_gam_heb_rom_aze_azi_dyu_tag_bem_guj_alb_bsq_urd_hau_zul_cnt_ben_por_ses_ger_tsn_dut_est_ewe_swa_fin_bul_anl_geo_lit_grk_scr_afr_sod_aeg_nor_hun_fbf_mly_lat_ind_jpn_knd_kor_pan_glc_igb_svk_bat_fre_amr_sun_mnd_arw_moo_eng_owc_bos_slo_hin_ukr_qcu_spa_ctl_rus_tsw_wly_pol_mlt_swe_mao_krd_xho_cze_akn_jav_tha_amh_tml_dgb_lda_uzb_ita_mol_tur_bam_vie_sid_ven_yor_cic	-0.516326324487836	-1.22877432269537	0.222256690118873
569	heb_mol_swa_cze_wly_amh_aeg_dut_tur_uzb_swt_ind_cic_arw_mcd_bsq_svk_gam_dyu_cnt_bos_swe_yor_pan_akn_prs_hun_xho_ewe_fin_nor_tig_geo_lat_pol_ukr_slo_hau_anl_scr_est_lda_sun_bul_jav_jpn_tml_kor_guj_por_igb_rus_mly_lit_chh_bat_mnd_fre_ses_glc_sod_rom_ger_krd_ben_qcu_grk_urd_afr_tsw_sid_alb_amr_ita_mao_eng_moo_ctl_bam_tag_tha_owc_knd_tsn_dgb_aze_hin_spa_azi_zul_vie_mlt_fbf_ven_bem	-0.570913935258288	-1.3604300407312	0.176982137235616
570	chh_urd_swt_ben_mlt_wly_hau_ger_uzb_tur_tsw_sun_ven_lat_glc_bsq_alb_tig_tsn_cnt_rom_hin_xho_pol_ses_svk_hun_zul_yor_est_rus_aeg_geo_prs_bul_nor_grk_sod_anl_afr_fin_moo_mao_guj_jav_jpn_tml_kor_ctl_cze_bem_fre_ind_bos_gam_bat_mnd_lit_akn_slo_amh_swe_pan_mcd_dut_qcu_ukr_eng_scr_dyu_sid_arw_owc_ita_mly_mol_lda_por_bam_tag_tha_heb_knd_fbf_ewe_azi_krd_spa_aze_cic_vie_amr_dgb_igb_swa	-0.874541792964384	-2.11343978443546	0.0372404686182349
571	gam_mcd_swa_swe_hau_amh_wly_rom_uzb_tur_moo_mao_ses_afr_dut_bsq_nor_owc_dyu_cnt_lat_hin_akn_por_tsn_prs_hun_xho_yor_est_pan_mlt_geo_grk_ukr_bos_cze_chh_sid_ben_fin_cic_jav_scr_mly_jpn_knd_kor_svk_rus_ewe_mol_ind_arw_anl_tag_mnd_ger_swt_spa_tig_ctl_bul_ita_urd_qcu_fre_slo_lit_lda_heb_pol_amr_eng_bat_guj_igb_glc_dgb_sun_tha_aeg_tml_ven_bem_azi_krd_alb_aze_tsw_vie_sod_fbf_bam_zul	-2.71937520409177e-05	-6.40165564096596e-05	0.999949059296989
572	wly_rus_tsw_bos_chh_amr_heb_ctl_aze_uzb_cic_sun_xho_rom_mol_bsq_swe_amh_akn_cnt_guj_eng_fbf_bul_dgb_nor_hun_dyu_ven_fin_lat_owc_geo_spa_mcd_ita_pol_mlt_sod_ger_est_lda_ind_lit_bat_jpn_tml_kor_urd_arw_moo_svk_mly_slo_tig_mao_mnd_hin_bem_scr_hau_ben_ukr_afr_glc_qcu_por_grk_krd_igb_sid_prs_aeg_alb_tag_dut_ewe_fre_tsn_jav_tha_gam_knd_swt_yor_tur_pan_cze_azi_zul_vie_anl_swa_bam_ses	-0.421765090887475	-1.00209732972828	0.318896843344278
573	sod_hin_swt_swe_aeg_mlt_amr_ita_aze_uzb_dgb_mao_igb_rus_prs_bsq_mcd_owc_tsw_mnd_cze_lit_xho_ukr_bem_rom_fin_moo_bam_est_fre_sid_geo_krd_svk_mol_lat_amh_chh_ger_hun_tsn_sun_afr_bat_jpn_knd_kor_pol_nor_lda_spa_tag_dut_tig_ind_cnt_guj_ewe_arw_gam_urd_bos_slo_pan_qcu_alb_scr_grk_akn_hau_eng_heb_bul_mly_por_cic_ctl_ses_jav_tha_wly_tml_swa_yor_azi_glc_ben_tur_zul_vie_anl_ven_dyu_fbf	0.0975689532085843	0.229620041454915	0.818891296352765
574	owc_por_swa_ger_heb_chh_tig_grk_aze_uzb_dyu_jav_swt_ukr_ben_bsq_nor_mlt_tsw_mnd_pan_guj_ven_prs_lda_scr_fin_dgb_yor_hun_afr_gam_geo_slo_krd_alb_rus_aeg_hau_eng_est_igb_mly_ctl_sun_jpn_knd_kor_glc_mcd_zul_urd_mao_rom_sid_bat_cnt_svk_bam_mol_wly_hin_swe_spa_dut_qcu_cze_arw_bos_moo_amr_lat_sod_bul_tag_pol_xho_ita_ewe_ind_tha_anl_tml_bem_akn_tur_fre_lit_azi_cic_vie_amh_tsn_fbf_ses	-0.598246539434271	-1.42974636048703	0.156140680361644
575	tig_glc_dgb_lit_wly_anl_amh_lat_tur_azi_cic_mao_tsn_pan_prs_bsq_ben_chh_bem_mnd_ita_krd_swt_bul_igb_nor_hun_swa_bam_fin_ger_sid_geo_por_svk_urd_slo_gam_sod_grk_est_fbf_sun_ctl_mly_jpn_tml_kor_swe_guj_yor_mcd_jav_eng_hau_bat_cnt_rom_ewe_fre_owc_scr_hin_bos_afr_qcu_ukr_mol_alb_lda_mlt_cze_aeg_spa_tag_dut_zul_pol_ses_ind_tha_amr_knd_akn_xho_uzb_rus_arw_aze_ven_vie_heb_dyu_moo_tsw	-0.0840192405449714	-0.197974446390085	0.84349715618263
576	anl_nor_xho_arw_sod_mlt_amh_ita_aze_uzb_moo_tag_tsn_svk_swe_bsq_glc_wly_yor_cnt_lat_por_tsw_slo_dgb_afr_fin_ewe_ses_hun_urd_tig_geo_fre_bos_bul_eng_gam_aeg_lit_est_igb_mly_krd_jav_jpn_knd_kor_alb_ukr_akn_ben_bat_spa_chh_ind_mnd_guj_bem_grk_amr_prs_dut_rom_ger_qcu_pol_cze_hin_bam_owc_mcd_hau_mol_sun_rus_zul_ctl_cic_mao_tha_sid_tml_swa_lda_azi_pan_scr_tur_fbf_vie_heb_swt_ven_dyu	-0.624747985361607	-1.49462372138162	0.138398138854853
577	sod_mol_igb_pan_amh_owc_anl_prs_aze_uzb_moo_ind_swt_scr_fre_bsq_rus_gam_akn_cnt_slo_pol_ewe_afr_ven_urd_hun_zul_tsn_fin_por_mlt_geo_dut_ita_arw_ben_amr_wly_bos_est_swa_mao_ukr_sun_jpn_tml_kor_svk_eng_dyu_mcd_bat_grk_tig_jav_mnd_guj_cic_krd_sid_ctl_rom_alb_swe_qcu_nor_cze_spa_lda_chh_glc_hau_hin_mly_lit_ses_ger_fbf_tag_tha_aeg_knd_bam_yor_azi_lat_bul_tur_xho_vie_heb_dgb_tsw_bem	-0.641585528936392	-1.53258762839779	0.128772341246868
578	owc_dut_ses_urd_heb_mlt_tig_mol_tur_azi_yor_jav_xho_pol_ukr_bsq_ben_amr_tsw_mnd_prs_rom_tsn_bul_fbf_glc_hun_igb_dyu_est_lat_chh_geo_hin_krd_swe_scr_wly_gam_svk_fin_ven_bat_grk_sun_jpn_tml_kor_lit_rus_moo_alb_ind_mcd_amh_mly_cnt_bos_bem_ita_sod_ctl_slo_cze_afr_qcu_por_ger_fre_swt_anl_guj_sid_pan_mao_arw_zul_spa_lda_tag_tha_hau_knd_akn_swa_aze_eng_nor_uzb_cic_vie_aeg_ewe_bam_dgb	-0.538169519202245	-1.28243275569877	0.202878224083611
579	tig_rom_dgb_guj_heb_sid_amh_dut_uzb_tur_moo_tag_swt_ita_fre_bsq_arw_wly_bem_cnt_pol_lat_igb_swe_tsw_urd_est_xho_lda_fin_bul_chh_geo_grk_mol_ukr_cze_mlt_anl_svk_hun_zul_ind_glc_mly_jpn_knd_kor_lit_scr_ven_spa_bat_por_aeg_jav_mnd_alb_cic_afr_owc_slo_pan_hin_ger_qcu_prs_krd_ctl_tsn_amr_eng_hau_rus_sun_mcd_bam_ben_yor_mao_tha_gam_tml_swa_ewe_azi_bos_nor_aze_akn_vie_sod_ses_fbf_dyu	0.330091329538575	0.777178732485214	0.439025753788594
580	chh_ger_akn_pan_sid_anl_owc_ukr_azi_tur_swa_jav_tsn_bos_cze_bsq_hin_amr_cic_cnt_guj_bul_dgb_lit_ses_afr_est_bam_ven_hun_spa_sod_geo_swe_fre_slo_rom_tig_mlt_scr_fin_fbf_bat_krd_sun_jpn_knd_kor_por_mcd_ewe_prs_tag_eng_wly_mao_mnd_glc_bem_grk_heb_nor_urd_mol_ctl_qcu_rus_alb_svk_zul_gam_ita_aeg_dut_mly_lat_moo_pol_dyu_ind_tha_amh_tml_swt_igb_aze_ben_arw_uzb_xho_vie_hau_lda_tsw_yor	0.112133150845203	0.263695120009794	0.792598263716781
581	amh_spa_yor_ger_wly_aeg_tig_rom_uzb_azi_swa_bat_ewe_cze_svk_bsq_arw_mlt_xho_cnt_scr_por_lda_ukr_bam_ben_hun_bem_tsn_est_prs_sod_geo_lat_pan_swe_rus_chh_sid_krd_fin_ven_ind_mol_tag_jpn_tml_kor_lit_grk_zul_urd_mly_dut_gam_sun_mnd_bos_moo_nor_anl_mcd_guj_bul_ita_qcu_fre_slo_ctl_cic_amr_afr_owc_glc_jav_pol_dgb_alb_fbf_mao_tha_heb_knd_dyu_ses_tur_eng_hin_aze_igb_vie_hau_swt_akn_tsw	-0.575369513540571	-1.37348164970452	0.172904696101426
582	amr_ctl_fbf_prs_wly_tig_sid_bul_uzb_azi_tsn_jav_igb_spa_pol_bsq_arw_heb_bam_cnt_nor_svk_dyu_krd_moo_alb_est_yor_cic_fin_swe_aeg_geo_eng_cze_mcd_pan_owc_chh_ger_hun_ses_mly_urd_sun_jpn_knd_kor_guj_mol_akn_ita_bat_grk_mlt_ind_mnd_lit_zul_lat_hau_hin_glc_bos_ben_qcu_afr_rom_dut_swt_anl_por_gam_ukr_tag_fre_lda_slo_swa_mao_tha_sod_tml_tsw_bem_tur_rus_scr_aze_ven_vie_amh_dgb_ewe_xho	-0.19417747622138	-0.458656270247216	0.647551103093199
583	owc_krd_ses_svk_gam_anl_amr_por_uzb_tur_dyu_mao_yor_dut_afr_bsq_swe_aeg_igb_cnt_pan_bul_ven_rus_lda_grk_hun_swa_zul_fin_mcd_mlt_geo_slo_ctl_scr_cze_hau_wly_nor_est_moo_bat_urd_tag_jpn_knd_kor_mol_hin_fbf_pol_sun_lat_sod_jav_mnd_bos_bem_guj_sid_ukr_eng_spa_rom_qcu_fre_ger_ben_tsn_heb_alb_amh_arw_ind_prs_xho_glc_swt_mly_tha_tig_tml_cic_ewe_azi_ita_lit_aze_dgb_vie_chh_bam_akn_tsw	-1.37256667129767	-3.43465732839072	0.000888061777933726
584	sid_rus_cic_por_wly_tig_sod_swe_aze_uzb_ven_mly_bem_svk_ger_bsq_ben_anl_swt_mnd_scr_alb_tsn_prs_bam_ukr_hun_yor_ewe_fin_grk_heb_geo_lit_cze_fre_krd_owc_chh_spa_est_dyu_bat_pol_mao_jpn_tml_kor_ita_slo_fbf_pan_tag_bos_amr_sun_cnt_bul_swa_eng_mlt_lat_dut_rom_mcd_qcu_arw_glc_ctl_ses_aeg_guj_hau_nor_ind_mol_dgb_urd_zul_jav_tha_gam_knd_igb_xho_azi_afr_hin_tur_moo_vie_amh_lda_tsw_akn	0.622801504770696	1.47936314655907	0.14242271567928
585	sid_bul_xho_spa_anl_sod_tig_scr_uzb_tur_fbf_bat_bam_nor_ctl_bsq_lat_chh_akn_cnt_pan_mol_ewe_krd_dyu_slo_hun_ses_lda_fin_afr_gam_geo_dut_arw_hin_rus_mlt_wly_guj_est_dgb_mao_eng_sun_jpn_knd_kor_urd_fre_cic_rom_ind_ben_owc_jav_mnd_alb_igb_cze_heb_glc_pol_svk_por_qcu_ukr_bos_prs_yor_hau_grk_aeg_lit_tag_ger_tsw_ita_ven_mly_tha_amr_tml_moo_bem_aze_swe_mcd_azi_swa_vie_amh_swt_zul_tsn	0.554899440654116	1.31150257005658	0.192916642017686
586	sod_ita_igb_fre_amh_heb_mlt_rom_azi_uzb_tsn_tag_akn_scr_slo_bsq_swe_aeg_bem_cnt_nor_urd_dyu_mol_zul_svk_est_dgb_tsw_hun_ben_sid_geo_ger_mcd_krd_dut_anl_amr_cze_fin_xho_sun_bul_jav_jpn_knd_kor_pol_lat_cic_prs_mly_alb_wly_mao_mnd_eng_swt_afr_owc_hin_grk_pan_rus_qcu_bos_por_lit_ewe_chh_arw_gam_glc_ind_spa_moo_ukr_ven_bat_tha_hau_tml_fbf_bam_tur_ctl_guj_aze_ses_vie_tig_swa_lda_yor	-0.991378085785263	-2.4107101355676	0.0178878612014278
587	aeg_ita_bam_urd_chh_owc_anl_mcd_tur_aze_dyu_ind_swa_bos_ger_bsq_rom_tig_moo_cnt_bul_lat_tsw_ukr_igb_guj_est_tsn_cic_hun_rus_heb_geo_slo_arw_cze_lit_amr_mlt_spa_fin_bem_tag_ben_mly_jpn_knd_kor_pol_mol_fbf_dut_jav_krd_wly_bat_mnd_alb_lda_svk_sid_fre_hin_nor_afr_qcu_glc_eng_pan_yor_amh_swe_gam_grk_sun_scr_zul_prs_akn_mao_tha_sod_tml_ewe_ven_azi_por_ctl_uzb_xho_vie_hau_ses_dgb_swt	-1.14171435702768	-2.81227855589477	0.00600060293768111
588	tig_lit_bem_guj_anl_heb_sid_alb_azi_aze_ven_jav_swa_bos_spa_bsq_svk_mlt_bam_cnt_grk_rus_dgb_por_zul_ctl_fin_xho_swt_hun_rom_hau_geo_mcd_hin_eng_nor_chh_amh_ita_est_fbf_mly_glc_sun_jpn_tml_kor_ger_scr_akn_urd_bat_pan_wly_tag_mnd_ukr_moo_arw_sod_fre_cze_bul_lat_qcu_afr_slo_mol_lda_gam_ben_aeg_krd_mao_prs_yor_swe_ses_ind_tha_amr_knd_cic_ewe_tur_pol_dut_uzb_dyu_vie_owc_tsn_igb_tsw	0.395534739301123	0.93040204684999	0.354571820912677
589	amr_ben_yor_lat_hau_sod_heb_spa_uzb_tur_ses_sun_cic_bos_ger_bsq_hin_gam_fbf_mnd_cze_scr_ewe_swe_tsn_mol_est_akn_moo_hun_grk_amh_geo_ita_pan_svk_ctl_chh_anl_fre_fin_lda_bat_urd_ind_jpn_tml_kor_slo_glc_swa_afr_tag_eng_aeg_mly_cnt_arw_bam_nor_tig_pol_bul_krd_rus_qcu_ukr_prs_guj_zul_owc_lit_sid_alb_mao_por_xho_dut_dyu_jav_tha_wly_knd_bem_tsw_azi_mcd_rom_aze_ven_vie_mlt_swt_igb_dgb	-0.0881560862010164	-0.207905115326012	0.835757670000818
590	owc_afr_lda_cze_hau_mlt_gam_bul_uzb_aze_tsn_mao_yor_glc_rom_bsq_pol_wly_tsw_cnt_dut_por_swa_eng_fbf_rus_hun_dyu_ewe_fin_ita_sid_geo_urd_lat_ukr_grk_sod_heb_alb_est_zul_tag_guj_ind_jpn_knd_kor_slo_hin_xho_pan_mly_mcd_anl_bat_mnd_krd_moo_fre_chh_ger_ben_swe_nor_qcu_prs_scr_bos_igb_aeg_lit_amh_ctl_jav_svk_swt_spa_ven_sun_tha_amr_tml_ses_dgb_tur_mol_arw_azi_bam_vie_tig_akn_cic_bem	0.157749977952699	0.371457062247918	0.711142057052793
591	hau_eng_zul_fre_aeg_anl_mlt_ben_azi_uzb_yor_bat_akn_dut_slo_bsq_cze_amh_cic_mnd_mcd_mol_dyu_prs_bam_ctl_fin_igb_swt_est_pan_owc_geo_swe_por_svk_urd_sod_amr_spa_hun_ses_tag_bul_ind_jpn_tml_kor_lat_lit_bem_ita_mao_pol_sid_jav_cnt_ukr_xho_guj_heb_hin_rus_krd_afr_qcu_arw_rom_ger_ewe_chh_scr_gam_glc_sun_grk_swa_alb_tsn_mly_tha_wly_knd_ven_lda_tur_nor_bos_aze_dgb_vie_tig_moo_fbf_tsw	-0.838395244730893	-2.02672124938868	0.0455543137633685
592	heb_rus_akn_fre_amh_sod_owc_spa_azi_uzb_ewe_sun_yor_cze_ctl_bsq_rom_mlt_fbf_cnt_swe_guj_bem_glc_igb_mol_est_dyu_bam_hun_ger_wly_geo_ben_svk_krd_eng_hau_aeg_grk_fin_cic_mly_ita_tag_jpn_tml_kor_prs_por_dgb_slo_jav_bul_anl_ind_mnd_alb_tsn_lat_tig_arw_dut_mcd_urd_qcu_pol_hin_ukr_ven_gam_pan_sid_nor_mao_bos_ses_scr_tsw_bat_tha_amr_knd_swt_swa_aze_lit_afr_tur_lda_vie_chh_moo_xho_zul	-0.505046462414798	-1.20253676460738	0.232208397282896
593	tig_ger_tsw_alb_chh_sod_heb_urd_aze_tur_fbf_ind_ses_afr_prs_bsq_pol_gam_dyu_mnd_cze_dut_xho_svk_yor_bos_fin_swa_moo_est_bul_mlt_geo_krd_ben_guj_slo_aeg_amr_mcd_hun_ven_mly_ukr_jav_jpn_tml_kor_arw_hin_tsn_glc_mao_por_owc_bat_cnt_nor_dgb_rus_hau_grk_swe_rom_pan_qcu_eng_ita_fre_ewe_wly_lit_amh_mol_tag_lat_lda_ctl_cic_sun_tha_anl_knd_bam_zul_uzb_scr_spa_azi_swt_vie_sid_bem_akn_igb	-0.653863599823371	-1.56509675295353	0.120956742100518
594	heb_rom_cic_fre_sid_chh_sod_mcd_tur_uzb_akn_sun_ewe_lat_slo_bsq_pan_tig_fbf_cnt_ctl_bul_igb_lit_yor_prs_est_ses_bem_hun_nor_amh_geo_alb_svk_bos_scr_aeg_anl_mol_fin_xho_bat_ukr_tag_jpn_tml_kor_rus_por_swt_ben_mly_glc_wly_mao_mnd_ita_dgb_guj_gam_cze_hin_grk_swe_qcu_urd_arw_ger_ven_hau_dut_amr_eng_ind_krd_tsn_pol_dyu_jav_tha_mlt_knd_moo_bam_azi_afr_spa_aze_lda_vie_owc_swa_tsw_zul	-0.666598691809658	-1.59703097120506	0.113651288629586
595	tig_lat_igb_slo_gam_sid_amr_ctl_tur_aze_bam_tag_tsn_por_nor_bsq_mol_mlt_ses_mnd_eng_afr_xho_hin_lda_alb_hun_cic_dyu_est_lit_anl_geo_scr_dut_rus_grk_owc_aeg_cze_fin_moo_sun_glc_mao_jpn_knd_kor_ben_urd_akn_krd_mly_spa_wly_bat_cnt_pol_ewe_bul_hau_svk_mcd_ita_guj_qcu_pan_swe_prs_swt_chh_arw_amh_ger_ind_bos_swa_ukr_tsw_jav_tha_sod_tml_ven_yor_uzb_fre_rom_azi_dgb_vie_heb_zul_fbf_bem	-0.935046308711395	-2.27143222883767	0.025426984596265
596	heb_fre_xho_krd_amr_amh_tig_glc_azi_tur_bam_bat_yor_urd_grk_bsq_ita_owc_akn_mnd_ukr_prs_zul_bos_dyu_por_est_tsw_ewe_hun_ctl_aeg_geo_rus_swe_dut_mol_mlt_hau_arw_fin_ven_ind_rom_jav_jpn_knd_kor_scr_lit_lda_guj_mly_nor_chh_tag_cnt_afr_dgb_spa_anl_cze_hin_pol_pan_qcu_slo_svk_ger_tsn_gam_mcd_wly_bul_mao_ben_moo_lat_ses_sun_tha_sod_tml_swt_fbf_aze_eng_alb_uzb_bem_vie_sid_igb_swa_cic	-0.344359011618826	-0.815635917004847	0.416792475279468
597	amr_alb_dgb_ben_tig_mlt_heb_bos_uzb_aze_lda_jav_zul_hin_urd_bsq_cze_sod_xho_cnt_mol_ctl_tsn_nor_cic_grk_hun_fbf_moo_fin_svk_chh_geo_lat_scr_ita_prs_hau_anl_fre_est_bam_bat_lit_ind_jpn_knd_kor_glc_swe_igb_arw_sun_pol_aeg_mao_mnd_afr_tsw_spa_owc_ger_rus_krd_por_qcu_guj_eng_rom_ven_amh_slo_sid_ukr_mly_mcd_swt_pan_bem_tag_tha_gam_tml_ses_ewe_tur_dut_bul_azi_yor_vie_wly_swa_akn_dyu	-0.648998161430999	-1.55489214489559	0.123368382259472
598	amh_eng_bam_bos_heb_sod_hau_bul_tur_aze_moo_sun_igb_hin_urd_bsq_guj_anl_xho_cnt_rus_pan_tsn_por_tsw_slo_fin_ewe_yor_est_fre_tig_geo_lat_grk_alb_ben_wly_mlt_scr_hun_bem_jav_nor_mly_jpn_tml_kor_mol_afr_dgb_rom_bat_lit_aeg_mao_mnd_spa_swt_arw_gam_ger_mcd_glc_svk_qcu_ctl_ita_cze_ses_owc_dut_chh_krd_ind_prs_zul_ukr_fbf_tag_tha_amr_knd_cic_ven_uzb_pol_swe_azi_dyu_vie_sid_swa_akn_lda	0.0155594414702156	0.0366459443067896	0.970845855440961
599	amr_spa_tsn_glc_mlt_heb_anl_alb_uzb_tur_cic_ind_ses_grk_arw_bsq_krd_sid_dgb_mnd_ctl_lat_bem_ukr_igb_pol_hun_swt_ven_est_nor_aeg_geo_svk_guj_ger_cze_hau_gam_scr_fin_yor_sun_prs_bat_jpn_knd_kor_ben_ita_ewe_eng_tag_pan_amh_mao_cnt_bos_bam_mcd_tig_fre_por_dut_mol_qcu_urd_lit_afr_lda_owc_hin_wly_rus_mly_swe_swa_rom_akn_jav_tha_chh_tml_tsw_moo_azi_bul_slo_aze_xho_vie_sod_zul_dyu_fbf	-0.556182595640507	-1.32628248290632	0.187994096191972
600	sod_rus_akn_por_amh_amr_chh_alb_aze_uzb_xho_mao_lda_mcd_svk_bsq_grk_sid_dyu_mnd_cze_scr_fbf_slo_cic_bul_fin_zul_tsw_hun_ita_mlt_geo_prs_ben_glc_afr_heb_owc_bos_est_bam_sun_spa_mly_jpn_knd_kor_krd_eng_ven_nor_bat_dut_gam_ind_cnt_fre_swt_ger_anl_lit_lat_pol_swe_qcu_guj_rom_pan_igb_aeg_hin_wly_urd_tag_arw_bem_ctl_tsn_jav_tha_hau_tml_ewe_ses_tur_mol_ukr_azi_moo_vie_tig_swa_dgb_yor	-0.456448799944944	-1.08681402819826	0.279927842171581
601	tig_ctl_swa_spa_aeg_sid_gam_ita_tur_aze_swt_jav_tsn_svk_mcd_bsq_afr_hau_cic_mnd_eng_swe_ewe_bos_lda_cze_fin_ses_moo_est_arw_amh_geo_krd_lit_glc_mol_mlt_chh_dut_hun_ven_bat_pol_ind_jpn_knd_kor_alb_ben_igb_ukr_mao_lat_sod_sun_cnt_prs_fbf_nor_owc_urd_pan_scr_guj_qcu_hin_ger_rus_bam_heb_bul_wly_grk_tag_por_dgb_fre_dyu_mly_tha_amr_tml_xho_zul_uzb_slo_rom_azi_bem_vie_anl_tsw_yor_akn	-0.321737740132984	-0.762227681803816	0.447852984791514
602	anl_alb_akn_slo_tig_amh_wly_ben_azi_tur_bem_tag_lda_mcd_afr_bsq_ctl_sod_swt_cnt_pol_urd_cic_guj_yor_hin_fin_ven_tsn_hun_krd_hau_geo_grk_rus_spa_arw_mlt_owc_pan_est_ses_jav_scr_sun_jpn_tml_kor_dut_por_dyu_svk_mao_fre_chh_bat_mnd_ita_ewe_mol_heb_eng_bul_nor_rom_qcu_ukr_ger_glc_fbf_gam_lat_aeg_swe_ind_cze_bam_prs_tsw_mly_tha_amr_knd_xho_swa_aze_bos_lit_uzb_moo_vie_sid_igb_zul_dgb	-0.307142489497946	-0.727234931074932	0.468908817958323
603	hau_cze_moo_pol_mlt_tig_sid_por_uzb_azi_dyu_jav_ses_swe_rom_bsq_guj_amr_swt_cnt_mcd_spa_tsn_arw_akn_bul_est_yor_swa_hun_nor_amh_geo_hin_lat_glc_dut_sod_chh_slo_fin_cic_sun_fre_mao_jpn_tml_kor_afr_ben_ven_ukr_bat_scr_owc_mly_mnd_krd_bem_bos_aeg_ger_rus_prs_pan_qcu_ita_lit_urd_bam_heb_ctl_anl_grk_ind_alb_zul_svk_tsw_tag_tha_gam_knd_xho_igb_tur_eng_mol_aze_dgb_vie_wly_ewe_lda_fbf	0.0327371570535505	0.0771182126760211	0.938695174414532
604	mlt_pan_dyu_mol_tig_wly_owc_bul_aze_azi_akn_mly_tsn_cze_spa_bsq_glc_heb_zul_mnd_ctl_rus_fbf_nor_swa_urd_hun_swt_igb_est_arw_amh_geo_bos_hin_alb_slo_sod_sid_guj_fin_ewe_bat_ben_ind_jpn_knd_kor_afr_rom_bam_ukr_sun_scr_gam_mao_cnt_dut_xho_lat_chh_fre_swe_ger_ita_qcu_lit_mcd_pol_dgb_amr_eng_hau_krd_jav_svk_lda_prs_cic_tag_tha_anl_tml_moo_ses_uzb_grk_por_tur_yor_vie_aeg_tsw_ven_bem	-0.744064972671447	-1.78361373726186	0.0777484286641846
605	sid_hin_zul_prs_amh_hau_gam_swe_uzb_azi_yor_bat_ses_bos_ger_bsq_krd_sod_dgb_cnt_glc_fre_igb_mol_ewe_pan_hun_dyu_bam_est_ita_wly_geo_eng_scr_urd_svk_mlt_owc_bul_fin_xho_mly_guj_sun_jpn_knd_kor_por_ukr_ven_lit_tag_rus_tig_ind_mnd_cze_swt_dut_amr_rom_arw_ben_ctl_qcu_spa_afr_lat_tsn_aeg_mcd_heb_nor_jav_alb_moo_slo_tsw_mao_tha_anl_tml_cic_fbf_aze_pol_grk_tur_bem_vie_chh_akn_lda_swa	-0.112482802519552	-0.265251260283749	0.791402968494476
606	chh_arw_zul_mol_tig_sid_wly_scr_azi_uzb_bam_mao_fbf_krd_dut_bsq_pan_owc_ven_mnd_lat_ben_xho_guj_lda_hin_hun_tsn_swa_est_bos_gam_geo_prs_spa_svk_cze_aeg_sod_lit_fin_moo_ind_eng_mly_jpn_knd_kor_fre_mcd_ewe_pol_jav_nor_amh_bat_cnt_glc_ses_rus_heb_ctl_afr_grk_ukr_qcu_bul_por_rom_igb_amr_ita_anl_ger_tag_alb_dgb_swe_tsw_sun_tha_mlt_tml_bem_swt_aze_slo_urd_tur_yor_vie_hau_akn_dyu_cic	-0.286755243936432	-0.678526836734304	0.499122676515182
607	gam_ger_swt_mol_aeg_sid_anl_rom_aze_uzb_ven_mly_bem_swe_dut_bsq_hin_owc_swa_mnd_lat_bul_cic_scr_igb_bos_hun_fbf_yor_est_lit_sod_geo_alb_svk_grk_spa_amh_tig_arw_fin_tsw_bat_pol_tag_jpn_knd_kor_cze_rus_moo_slo_sun_afr_heb_ind_cnt_nor_akn_mcd_chh_prs_glc_eng_por_qcu_pan_ukr_krd_lda_mlt_ita_wly_urd_jav_ctl_ewe_fre_ses_mao_tha_amr_tml_dgb_dyu_azi_guj_ben_tur_xho_vie_hau_zul_tsn_bam	-0.0241030485668098	-0.0567678782469273	0.95485188999493
608	tig_rom_ewe_ctl_sid_amr_gam_krd_azi_tur_cic_tag_tsn_lit_afr_bsq_hin_amh_bam_cnt_guj_pan_dyu_fre_tsw_nor_est_ven_yor_hun_dut_aeg_geo_mcd_prs_lat_bos_wly_mlt_ita_fin_swt_mly_bul_jav_jpn_knd_kor_eng_por_dgb_urd_sun_cze_owc_bat_mnd_spa_bem_arw_chh_slo_mol_alb_ger_qcu_pol_swe_ben_xho_heb_grk_hau_ukr_ind_svk_igb_scr_akn_mao_tha_anl_tml_swa_ses_uzb_rus_glc_aze_moo_vie_sod_zul_lda_fbf	-0.585289932981923	-1.3975967460614	0.165559266720039
609	heb_spa_bam_alb_chh_aeg_amr_guj_aze_azi_yor_tag_ewe_swe_por_bsq_pan_anl_moo_mnd_svk_lat_ses_scr_igb_cze_fin_xho_zul_hun_slo_sid_geo_grk_glc_ita_pol_hau_amh_afr_est_dyu_sun_rus_jav_jpn_tml_kor_mol_eng_cic_ben_mly_fre_wly_bat_cnt_lit_dgb_arw_sod_mcd_rom_prs_nor_qcu_krd_bos_ukr_tsw_owc_hin_mlt_ger_ind_ctl_tsn_bul_swa_mao_tha_gam_knd_lda_ven_uzb_urd_dut_tur_fbf_vie_tig_swt_akn_bem	-0.513918171842355	-1.22230288815227	0.224681943293899
610	mlt_ita_swa_alb_heb_hau_chh_scr_aze_azi_akn_mao_lda_por_pan_bsq_swe_sod_swt_mnd_slo_hin_bam_ukr_igb_spa_fin_cic_fbf_est_guj_anl_geo_lit_lat_grk_nor_owc_tig_rus_hun_tsn_ind_pol_jav_jpn_knd_kor_mcd_bul_zul_arw_sun_dut_aeg_mly_cnt_urd_bem_rom_sid_glc_bos_ben_ctl_qcu_mol_prs_fre_dyu_wly_eng_amh_svk_bat_cze_tsw_ger_yor_tag_tha_amr_tml_xho_ven_tur_krd_afr_uzb_ses_vie_gam_ewe_moo_dgb	-0.23121741943675	-0.546390150669446	0.586106258732784
611	owc_alb_cic_arw_anl_hau_tig_hin_tur_azi_dyu_ind_ewe_slo_afr_bsq_ctl_mlt_swt_mnd_mcd_bos_fbf_urd_xho_cze_hun_tsn_moo_est_pan_amr_geo_guj_glc_swe_ger_aeg_amh_por_fin_lda_sun_rom_tag_jpn_tml_kor_spa_ita_ven_svk_bat_pol_gam_mao_cnt_krd_tsw_ukr_sod_lit_scr_bul_grk_qcu_eng_prs_dut_bem_sid_lat_heb_mol_mly_ben_yor_fre_akn_jav_tha_chh_knd_bam_swa_uzb_nor_rus_aze_dgb_vie_wly_zul_igb_ses	0.115537501913733	0.271992209496591	0.786230930111275
612	chh_prs_tsw_por_hau_gam_wly_mol_tur_aze_ses_mao_dgb_mcd_lat_bsq_cze_amr_swt_cnt_svk_ctl_yor_ben_ven_afr_fin_lda_igb_hun_krd_owc_geo_swe_ita_eng_arw_sid_amh_pan_est_akn_mly_slo_tag_jpn_knd_kor_rom_lit_swa_fre_sun_ukr_anl_bat_mnd_rus_dyu_dut_sod_nor_urd_scr_spa_qcu_glc_bul_guj_bem_tig_hin_mlt_alb_ind_pol_moo_grk_zul_jav_tha_heb_tml_bam_tsn_azi_bos_ger_uzb_fbf_vie_aeg_xho_ewe_cic	0.351504467364949	0.827869283380658	0.409863931925384
613	heb_cze_zul_rom_aeg_wly_chh_ben_uzb_aze_yor_bat_fbf_grk_guj_bsq_prs_hau_ses_cnt_lat_glc_xho_arw_akn_slo_hun_cic_ven_fin_pan_mlt_geo_dut_pol_urd_ukr_sid_sod_ita_est_moo_mly_nor_mao_jpn_tml_kor_ger_por_tsn_mol_tag_svk_gam_sun_mnd_spa_swa_hin_anl_afr_scr_krd_ctl_qcu_mcd_rus_lit_dyu_amr_fre_tig_bul_ind_swe_igb_alb_dgb_jav_tha_owc_knd_bem_ewe_tur_bos_eng_azi_tsw_vie_amh_swt_lda_bam	-0.00629445161975748	-0.0148316499781474	0.988198261160113
614	hau_fre_akn_ger_gam_tig_anl_slo_aze_uzb_igb_jav_yor_svk_rom_bsq_lit_owc_tsw_mnd_prs_eng_swt_scr_ven_hin_fin_fbf_dgb_est_swe_sod_geo_bos_ukr_mcd_krd_amh_sid_pol_hun_tsn_sun_mol_tag_jpn_knd_kor_guj_arw_zul_afr_bat_grk_wly_ind_cnt_alb_swa_dut_amr_urd_glc_lat_cze_qcu_pan_por_ita_ses_aeg_bul_heb_spa_mao_rus_lda_nor_dyu_mly_tha_chh_tml_ewe_bam_azi_ctl_ben_tur_xho_vie_mlt_moo_bem_cic	0.104456888631723	0.246035331251849	0.806197078014794
615	wly_slo_dyu_hin_gam_owc_mlt_ctl_tur_azi_bem_mly_ven_guj_eng_bsq_ben_heb_lda_cnt_fre_swe_tsw_ukr_swt_bos_fin_ses_akn_est_prs_sod_geo_alb_spa_afr_rus_sid_anl_mcd_hun_dgb_jav_nor_sun_jpn_tml_kor_pan_ita_moo_por_mao_mol_aeg_bat_mnd_scr_xho_dut_tig_arw_ger_krd_grk_qcu_rom_lit_glc_cic_amr_bul_chh_pol_tag_svk_yor_urd_tsn_ind_tha_hau_knd_fbf_igb_uzb_cze_lat_aze_swa_vie_amh_zul_bam_ewe	0.109756290135131	0.258287670083048	0.79675564397643
616	owc_eng_akn_slo_mlt_aeg_amr_mol_azi_uzb_bam_jav_ses_bul_spa_bsq_ger_hau_swa_mnd_mcd_prs_ewe_guj_xho_por_fin_bem_tsw_est_arw_wly_geo_ukr_scr_svk_pol_anl_heb_lat_hun_tsn_tag_dut_mao_jpn_tml_kor_krd_ctl_moo_alb_mly_grk_sod_bat_cnt_ben_lda_bos_amh_fre_rom_pan_cze_qcu_afr_swe_rus_zul_sid_urd_tig_nor_ind_hin_dyu_glc_fbf_sun_tha_gam_knd_cic_yor_aze_lit_ita_tur_igb_vie_chh_ven_dgb_swt	-0.525258719188456	-1.25269969639327	0.21345581087632
617	hau_afr_igb_pan_chh_sod_anl_ger_uzb_azi_yor_jav_swt_mcd_glc_bsq_por_tig_zul_cnt_ben_lit_dgb_mol_akn_slo_hun_tsn_cic_est_arw_amh_geo_nor_spa_ukr_svk_aeg_mlt_urd_fin_ven_mao_lat_sun_jpn_tml_kor_rus_guj_dyu_rom_tag_eng_owc_mly_mnd_fre_xho_bul_amr_bos_dut_scr_pol_qcu_ita_grk_alb_moo_heb_ctl_wly_swe_bat_prs_fbf_cze_tsw_ind_tha_gam_knd_bem_bam_aze_krd_hin_tur_swa_vie_sid_lda_ses_ewe	-0.217271568180659	-0.513077033295144	0.609114089270971
618	aeg_afr_dgb_krd_amh_heb_amr_grk_tur_uzb_ses_bat_moo_scr_rus_bsq_ctl_hau_zul_cnt_pol_urd_ven_eng_fbf_lit_est_swa_xho_hun_slo_anl_geo_fre_spa_alb_ukr_sod_owc_cze_fin_ewe_sun_dut_mao_jpn_knd_kor_arw_ita_yor_hin_jav_mol_gam_mly_mnd_mcd_cic_nor_mlt_guj_glc_ger_bos_qcu_pan_lat_ben_akn_tig_rom_chh_svk_tag_bul_bam_prs_tsn_ind_tha_wly_tml_swt_lda_aze_por_swe_azi_dyu_vie_sid_tsw_igb_bem	-0.879479661402185	-2.12741200682997	0.0360317485447924
619	gam_ukr_xho_scr_hau_anl_tig_pol_uzb_aze_dyu_sun_fbf_cze_krd_bsq_mcd_wly_swt_mnd_lit_grk_ewe_hin_ven_dut_fin_igb_tsw_hun_fre_sod_geo_swe_pan_nor_spa_chh_amr_afr_est_akn_mly_por_mao_jpn_tml_kor_rus_slo_dgb_mol_ind_guj_sid_bat_cnt_ita_zul_glc_heb_bos_lat_ger_svk_qcu_eng_ctl_rom_bam_amh_prs_aeg_alb_tag_urd_yor_ben_moo_jav_tha_owc_knd_tsn_ses_tur_arw_bul_azi_cic_vie_mlt_bem_lda_swa	-0.450719078529074	-1.0701549268109	0.287319167713055
620	amh_hin_moo_dut_chh_sod_hau_ukr_tur_aze_yor_jav_dyu_mol_rom_bsq_swe_heb_igb_cnt_cze_slo_xho_ctl_bam_ita_hun_dgb_tsn_est_arw_anl_geo_alb_fre_pol_grk_wly_sid_eng_fin_lda_tag_nor_bat_jpn_knd_kor_pan_urd_zul_por_sun_ger_tig_mly_mnd_guj_bem_prs_mlt_svk_spa_scr_bos_qcu_krd_afr_lat_swt_gam_ben_aeg_rus_ind_bul_tsw_lit_ses_mao_tha_amr_tml_ven_akn_azi_glc_mcd_uzb_swa_vie_owc_cic_ewe_fbf	-0.919398089886338	-2.23383338567733	0.0278909601050189
621	owc_arw_moo_glc_wly_mlt_heb_afr_tur_aze_swt_tag_fbf_fre_bul_bsq_cze_aeg_dyu_mnd_slo_ita_ven_dut_akn_ctl_hun_tsn_zul_est_hin_chh_geo_bos_alb_guj_ukr_sid_anl_grk_fin_xho_bat_prs_ind_jpn_knd_kor_ben_swe_cic_rom_jav_rus_hau_mly_cnt_svk_ses_urd_tig_nor_spa_eng_ger_qcu_scr_lit_por_yor_amr_krd_amh_mol_sun_pol_lda_mcd_bam_mao_tha_sod_tml_ewe_tsw_uzb_lat_pan_azi_igb_vie_gam_dgb_bem_swa	-0.277668437345928	-0.655664040175071	0.513659068178108
622	owc_grk_akn_nor_mlt_chh_amr_mcd_aze_azi_lda_ind_ewe_ukr_ctl_bsq_pan_anl_moo_cnt_pol_ger_ven_afr_fbf_slo_hun_xho_tsw_est_dut_tig_geo_bos_rus_glc_alb_gam_aeg_ben_fin_dgb_bat_krd_mao_jpn_tml_kor_lit_ita_bam_lat_tag_bul_heb_jav_mnd_cze_dyu_hin_sid_guj_mol_arw_rom_qcu_por_prs_scr_igb_sod_fre_amh_swe_mly_svk_yor_urd_swt_sun_tha_wly_knd_bem_zul_uzb_eng_spa_tur_tsn_vie_hau_ses_swa_cic	-0.40891913103505	-0.969667087091908	0.33472757759933
623	heb_prs_xho_bul_sod_aeg_chh_swe_aze_azi_cic_mao_swt_spa_ukr_bsq_hin_owc_akn_mnd_rom_mol_yor_pan_tsw_ita_hun_bem_fbf_est_bos_wly_geo_por_ctl_lat_mcd_gam_amh_urd_fin_tsn_sun_slo_mly_jpn_tml_kor_pol_glc_moo_guj_bat_afr_mlt_jav_cnt_krd_ven_alb_hau_svk_arw_lit_cze_qcu_rus_nor_dut_ses_anl_ben_tig_fre_tag_eng_zul_scr_ewe_ind_tha_amr_knd_dyu_swa_uzb_ger_grk_tur_lda_vie_sid_igb_bam_dgb	-0.0497976173194891	-0.117280271416333	0.90689087102674
624	gam_glc_bam_ben_hau_wly_chh_arw_azi_aze_ses_sun_zul_bul_pan_bsq_rom_anl_akn_mnd_guj_bos_fbf_pol_cic_svk_hun_igb_lda_fin_scr_mlt_geo_swe_cze_dut_krd_amh_sod_ctl_est_ven_jav_lat_ind_jpn_tml_kor_prs_slo_tsw_rus_tag_ita_amr_mly_cnt_mol_dyu_nor_sid_grk_lit_urd_eng_qcu_afr_mcd_alb_moo_tig_ukr_aeg_fre_bat_ger_yor_spa_dgb_mao_tha_owc_knd_xho_tsn_tur_por_hin_uzb_swa_vie_heb_swt_ewe_bem	-0.226686483055124	-0.535697840142924	0.593446239635268
625	heb_hin_ses_pol_amr_wly_gam_ctl_uzb_tur_bem_mly_lda_mol_bos_bsq_svk_tig_cic_mnd_lit_eng_tsn_slo_bam_grk_hun_dyu_moo_fin_arw_sid_geo_pan_dut_prs_alb_mlt_sod_ita_est_ven_ind_cze_mao_jpn_knd_kor_rus_spa_dgb_bul_tag_mcd_owc_sun_cnt_ger_yor_por_chh_lat_guj_rom_fre_qcu_ukr_swe_afr_xho_aeg_nor_amh_urd_bat_scr_akn_ben_ewe_jav_tha_anl_tml_swt_igb_aze_krd_glc_azi_zul_vie_hau_swa_fbf_tsw	-0.369798625181364	-0.877082874767888	0.382701708180988
626	anl_ukr_xho_ben_amh_amr_sod_scr_tur_azi_moo_mao_swt_bul_nor_bsq_bos_sid_tsn_mnd_alb_urd_dyu_slo_swa_pan_hun_fbf_akn_est_ctl_wly_geo_dut_por_guj_mol_heb_gam_ger_fin_cic_tag_swe_sun_jpn_knd_kor_fre_grk_zul_mcd_mly_cze_aeg_jav_cnt_lat_ses_glc_mlt_pol_ita_rus_svk_qcu_arw_rom_afr_bam_tig_krd_owc_prs_ind_eng_bem_spa_ven_bat_tha_hau_tml_ewe_tsw_uzb_hin_lit_aze_yor_vie_chh_igb_dgb_lda	-0.406660837571786	-0.964115407918889	0.337488360388233
627	gam_afr_yor_krd_heb_anl_chh_slo_tur_uzb_fbf_mao_ses_rus_ben_bsq_cze_sid_ven_mnd_ger_lat_zul_fre_tsw_ctl_est_cic_igb_hun_scr_hau_geo_por_spa_rom_bul_aeg_mlt_lit_fin_swt_ind_pol_sun_jpn_knd_kor_guj_svk_akn_pan_jav_swe_owc_mly_cnt_nor_dyu_bos_wly_grk_mol_alb_mcd_qcu_urd_eng_glc_lda_amh_ita_tig_prs_tag_ukr_bem_hin_tsn_bat_tha_amr_tml_ewe_moo_aze_dut_arw_azi_dgb_vie_sod_xho_bam_swa	-0.683022454941137	-1.63913942935075	0.10456292971475
628	tig_spa_swt_rom_sod_hau_wly_grk_azi_tur_xho_mly_akn_dut_bos_bsq_ita_amr_bam_cnt_krd_eng_cic_scr_ses_lit_est_igb_dyu_fin_cze_owc_geo_urd_ger_bul_ukr_anl_sid_ben_hun_tsn_tag_swe_ind_jpn_knd_kor_slo_fre_dgb_nor_mao_hin_aeg_bat_mnd_afr_lda_glc_heb_mol_por_alb_ctl_qcu_lat_prs_rus_fbf_chh_guj_amh_pan_jav_arw_ewe_mcd_moo_sun_tha_mlt_tml_swa_zul_uzb_svk_pol_aze_yor_vie_gam_bem_tsw_ven	0.450952420818798	1.06287446062097	0.290591034131895
629	sid_por_cic_rom_tig_amh_mlt_pan_tur_azi_dgb_mao_zul_grk_bos_bsq_alb_hau_bem_mnd_scr_mol_yor_ita_igb_rus_fin_ewe_swt_est_bul_gam_geo_krd_eng_ben_glc_sod_amr_pol_hun_moo_sun_ctl_ind_jpn_tml_kor_cze_arw_tsw_slo_mly_prs_owc_jav_cnt_guj_ven_ukr_heb_hin_spa_lit_mcd_qcu_dut_nor_urd_lda_chh_lat_anl_swe_tag_svk_ses_ger_swa_bat_tha_aeg_knd_dyu_xho_uzb_fre_afr_aze_tsn_vie_wly_bam_fbf_akn	-0.121039191991014	-0.285203782934063	0.776122218030467
630	mlt_ben_igb_por_aeg_sod_chh_bul_aze_azi_bam_mly_yor_eng_ger_bsq_swe_amh_cic_mnd_alb_spa_fbf_urd_zul_rus_hun_ewe_dyu_fin_dut_hau_geo_pan_afr_krd_arw_owc_wly_glc_est_moo_jav_fre_sun_jpn_tml_kor_grk_rom_xho_guj_ind_hin_gam_bat_cnt_nor_tsn_lat_anl_ita_mol_cze_lit_qcu_slo_prs_scr_ven_sid_svk_amr_ukr_tag_ctl_swt_mcd_tsw_mao_tha_tig_knd_ses_akn_uzb_bos_pol_tur_dgb_vie_heb_lda_bem_swa	0.554482613831648	1.31273140242229	0.192503738398154
631	amh_afr_bem_rus_hau_sod_chh_arw_aze_azi_akn_sun_tsn_slo_ukr_bsq_ger_sid_ses_cnt_eng_dut_dgb_ita_zul_guj_fin_igb_bam_est_swe_tig_geo_nor_svk_krd_mol_owc_aeg_mcd_hun_moo_jav_lat_mao_jpn_tml_kor_grk_prs_ewe_scr_bat_bos_mlt_tag_mnd_lit_cic_pan_wly_rom_urd_hin_ctl_qcu_por_bul_cze_swt_gam_alb_heb_glc_mly_ben_dyu_fre_swa_ind_tha_amr_knd_tsw_yor_uzb_spa_pol_tur_xho_vie_anl_ven_fbf_lda	-0.261164090795391	-0.617128678694659	0.538657854422736
632	amh_slo_akn_nor_heb_mlt_owc_fre_uzb_azi_cic_sun_dgb_grk_mol_bsq_cze_chh_ven_cnt_swe_por_tsn_ctl_moo_dut_est_ewe_swa_hun_scr_hau_geo_ger_mcd_alb_ben_tig_amr_pol_fin_xho_mly_spa_mao_jpn_tml_kor_krd_glc_tsw_svk_tag_arw_aeg_bat_mnd_rus_ses_eng_wly_bul_guj_lit_prs_qcu_ukr_pan_urd_igb_sid_hin_sod_ita_ind_rom_bam_lat_swt_jav_tha_anl_knd_dyu_zul_tur_bos_afr_aze_yor_vie_gam_bem_fbf_lda	-0.361978220920715	-0.857898914614077	0.393153838908504
633	amr_prs_yor_ukr_aeg_wly_sod_bos_azi_tur_akn_mly_dgb_svk_rus_bsq_pol_owc_lda_cnt_mcd_nor_bem_grk_cic_spa_fin_xho_zul_est_fre_chh_geo_lat_lit_swe_rom_amh_hau_afr_hun_tsw_jav_guj_bat_jpn_knd_kor_ben_ger_fbf_slo_tag_eng_sid_sun_mnd_ita_ewe_scr_tig_urd_ctl_bul_alb_qcu_glc_dut_mol_dyu_mlt_por_anl_cze_mao_krd_ven_arw_bam_ind_tha_gam_tml_tsn_swa_uzb_pan_hin_aze_moo_vie_heb_igb_swt_ses	0.620975783349644	1.46915152702209	0.145166362121242
634	gam_grk_ewe_lat_wly_sod_amr_fre_uzb_azi_lda_bat_moo_lit_guj_bsq_glc_sid_bam_mnd_nor_rus_ses_por_xho_swe_est_bem_yor_hun_prs_mlt_geo_ben_svk_cze_pol_aeg_anl_rom_fin_ven_mly_bul_sun_jpn_tml_kor_mol_eng_dgb_slo_mao_ukr_amh_ind_cnt_krd_fbf_arw_chh_pan_ctl_afr_hin_qcu_alb_urd_mcd_cic_hau_ger_owc_dut_tag_spa_tsw_ita_zul_jav_tha_tig_knd_tsn_igb_tur_bos_scr_aze_dyu_vie_heb_akn_swt_swa	-0.853130851228527	-2.06304831164759	0.0418955582725761
635	owc_afr_akn_cze_wly_amh_sid_spa_aze_tur_dyu_jav_yor_bos_arw_bsq_swe_hau_swa_cnt_ben_pan_ven_nor_xho_svk_hun_bem_igb_est_ukr_tig_geo_glc_mcd_rus_lat_anl_aeg_eng_fin_tsw_ind_krd_sun_jpn_knd_kor_scr_hin_ewe_lit_mao_slo_mlt_tag_mnd_dut_fbf_ger_gam_ita_bul_grk_pol_qcu_fre_urd_alb_lda_amr_rom_heb_guj_bat_prs_bam_mol_cic_mly_tha_sod_tml_dgb_ses_uzb_ctl_por_azi_swt_vie_chh_zul_tsn_moo	-0.766483709898018	-1.84447574682536	0.0682971586366271
636	gam_afr_ses_rom_mlt_aeg_wly_ukr_tur_uzb_fbf_tag_tsn_ctl_grk_bsq_swe_amr_bam_cnt_arw_lat_lda_guj_yor_lit_fin_ewe_igb_est_por_hau_geo_dut_bul_urd_bos_owc_tig_pan_hun_swa_mao_rus_mly_jpn_knd_kor_scr_glc_swt_svk_jav_ger_chh_bat_mnd_prs_ven_cze_amh_spa_mol_alb_eng_qcu_slo_fre_krd_xho_anl_ben_sid_mcd_ind_hin_bem_nor_cic_sun_tha_sod_tml_moo_dyu_azi_ita_pol_aze_dgb_vie_heb_zul_akn_tsw	-0.322012253978893	-0.762074782996557	0.447943783911205
637	tig_mol_dgb_hin_heb_wly_gam_cze_azi_tur_lda_mao_zul_ita_lit_bsq_rus_sid_tsw_cnt_mcd_arw_yor_pan_swt_slo_hun_bem_ven_fin_ctl_hau_geo_bos_fre_guj_alb_sod_aeg_pol_est_fbf_ind_prs_tag_jpn_knd_kor_scr_eng_tsn_ukr_mly_krd_amh_bat_mnd_nor_bam_urd_owc_por_bul_grk_afr_qcu_rom_ben_spa_akn_mlt_ger_anl_glc_sun_dut_ses_swe_cic_jav_tha_amr_tml_moo_ewe_aze_lat_svk_uzb_xho_vie_chh_swa_igb_dyu	0.31011673202759	0.731378361850532	0.466386933594743
638	anl_hin_bam_urd_hau_gam_amh_ctl_tur_uzb_dgb_jav_swt_glc_cze_bsq_guj_mlt_swa_mnd_dut_bul_lda_scr_ewe_afr_est_igb_tsn_hun_ben_heb_geo_pol_eng_svk_nor_chh_tig_arw_fin_yor_bat_krd_ind_jpn_knd_kor_alb_rom_xho_grk_sun_lit_sid_mao_cnt_pan_moo_bos_aeg_lat_prs_mol_spa_qcu_slo_ger_fre_bem_wly_mcd_owc_swe_mly_por_akn_ukr_ses_tag_tha_sod_tml_zul_cic_azi_ita_rus_aze_fbf_vie_amr_ven_tsw_dyu	-0.263774047713631	-0.62377360375097	0.534303288709849
639	mlt_urd_xho_cze_hau_aeg_sid_nor_uzb_azi_ewe_tag_swa_mol_swe_bsq_slo_sod_fbf_cnt_dut_bul_ven_scr_moo_guj_fin_akn_cic_est_alb_amh_geo_glc_lit_svk_spa_chh_amr_pan_hun_tsw_sun_mcd_mao_jpn_tml_kor_ctl_pol_igb_ukr_jav_ben_gam_mly_mnd_fre_dgb_rus_anl_arw_rom_hin_ita_qcu_grk_krd_por_yor_wly_afr_owc_lat_bat_prs_dyu_ger_ses_ind_tha_tig_knd_lda_bam_aze_eng_bos_tur_tsn_vie_heb_zul_bem_swt	-0.702368883506976	-1.68414672500172	0.0955069005175374
640	mlt_bul_swt_mol_anl_chh_hau_guj_azi_tur_yor_bat_tsw_pan_ger_bsq_spa_gam_tsn_cnt_nor_grk_akn_alb_ses_mcd_hun_xho_lda_fin_prs_wly_geo_krd_por_fre_rus_sod_sid_glc_est_bam_jav_swe_mly_jpn_knd_kor_hin_dut_cic_ben_mao_slo_owc_tag_mnd_lat_ven_afr_aeg_cze_ctl_ukr_ita_qcu_svk_eng_scr_dgb_amr_bos_heb_urd_ind_pol_fbf_lit_zul_sun_tha_amh_tml_ewe_igb_uzb_arw_rom_aze_swa_vie_tig_bem_dyu_moo	0.611622983038841	1.4480222780296	0.150973788424381
641	tig_guj_xho_ukr_heb_aeg_sid_svk_aze_uzb_dgb_mly_fbf_lat_afr_bsq_dut_chh_tsw_mnd_ctl_urd_akn_mcd_ewe_grk_fin_lda_moo_hun_ben_owc_geo_scr_hin_glc_por_hau_mlt_rom_est_igb_ind_ger_sun_jpn_tml_kor_mol_alb_bam_eng_jav_pol_amh_mao_cnt_nor_ses_arw_wly_bul_bos_spa_slo_qcu_pan_prs_fre_ven_amr_krd_gam_rus_bat_swe_swt_cze_bem_tag_tha_anl_knd_yor_swa_azi_lit_ita_tur_cic_vie_sod_dyu_zul_tsn	-0.368501856431648	-0.873160509258245	0.38482456725965
642	amh_rom_moo_lit_heb_owc_sod_glc_tur_azi_igb_bat_bam_pol_alb_bsq_swe_mlt_lda_mnd_fre_lat_xho_rus_ven_ita_hun_dyu_tsw_est_spa_hau_geo_bul_mol_dut_ctl_wly_gam_grk_fin_dgb_mly_eng_mao_jpn_tml_kor_pan_urd_ses_krd_ind_arw_aeg_tag_cnt_bos_ewe_afr_amr_ukr_guj_scr_slo_qcu_prs_por_mcd_fbf_anl_svk_tig_hin_jav_cze_akn_ben_yor_sun_tha_sid_knd_tsn_cic_aze_ger_nor_uzb_bem_vie_chh_swa_swt_zul	1.10081322477264	2.6472238713003	0.00953207092394791
643	chh_lat_ewe_fre_owc_sid_anl_afr_tur_azi_swa_ind_akn_guj_lit_bsq_spa_heb_yor_mnd_bul_eng_fbf_swe_bem_cze_est_ses_dyu_fin_dut_gam_geo_slo_prs_arw_svk_amh_mlt_bos_hun_xho_mao_rom_bat_jpn_knd_kor_urd_mcd_tsn_rus_sun_krd_sod_jav_cnt_pol_dgb_scr_wly_glc_alb_grk_ger_qcu_ben_ukr_hin_bam_tig_por_amr_mol_mly_nor_igb_ita_zul_tag_tha_hau_tml_lda_moo_aze_pan_ctl_uzb_swt_vie_aeg_tsw_cic_ven	-0.952983098882239	-2.31618182980201	0.0227455077950118
644	sod_lit_swa_alb_amh_chh_owc_swe_aze_uzb_ses_bat_fbf_mcd_lat_bsq_nor_amr_xho_cnt_glc_por_swt_dut_moo_arw_hun_tsn_igb_est_spa_wly_geo_ben_svk_prs_bul_gam_heb_afr_fin_bam_tag_rus_sun_jpn_tml_kor_hin_ctl_tsw_scr_mly_eng_sid_ind_mnd_krd_dgb_guj_anl_fre_cze_rom_pol_qcu_ger_bos_mol_akn_hau_ita_tig_pan_jav_urd_yor_slo_dyu_mao_tha_aeg_knd_bem_ven_azi_ukr_grk_tur_cic_vie_mlt_zul_ewe_lda	-0.524742208007696	-1.2482995735018	0.215054912674477
645	amr_lat_bem_hin_amh_heb_aeg_guj_aze_uzb_igb_tag_moo_nor_spa_bsq_ger_owc_tsn_mnd_bos_cze_tsw_swe_swa_fre_est_ses_swt_fin_rom_wly_geo_prs_arw_dut_ita_chh_tig_urd_hun_akn_mly_grk_ind_jpn_knd_kor_ukr_eng_cic_krd_sun_rus_mlt_jav_cnt_pol_ewe_pan_sod_svk_lit_ctl_scr_qcu_glc_ben_afr_fbf_hau_alb_sid_por_mao_slo_yor_bul_bam_bat_tha_gam_tml_dgb_xho_tur_mcd_mol_azi_dyu_vie_anl_zul_lda_ven	-0.292709194657275	-0.691859463172338	0.49074928715197
646	wly_prs_ses_arw_mlt_sid_chh_slo_azi_tur_swt_mao_tsn_ita_cze_bsq_ger_tig_bem_cnt_eng_fre_fbf_ben_xho_krd_est_ewe_dyu_fin_urd_owc_geo_mol_bul_guj_pol_gam_amr_alb_hun_dgb_tag_hin_mly_jpn_knd_kor_svk_ukr_igb_rus_ind_rom_amh_sun_mnd_dut_yor_mcd_anl_lat_spa_bos_grk_qcu_por_nor_lit_lda_hau_swe_heb_pan_jav_glc_zul_scr_cic_bat_tha_aeg_tml_bam_swa_aze_ctl_afr_uzb_tsw_vie_sod_ven_moo_akn	0.592661652080778	1.40497890653996	0.163359042041096
647	amh_ben_akn_rus_amr_gam_tig_hin_azi_aze_ses_tag_dgb_glc_por_bsq_pan_sod_tsw_mnd_ctl_guj_zul_krd_bam_urd_hun_yor_swa_fin_scr_aeg_geo_ger_bos_cze_rom_hau_anl_mol_est_lda_mly_eng_jav_jpn_knd_kor_spa_arw_moo_ukr_mao_lit_chh_bat_cnt_afr_bem_alb_owc_bul_nor_swe_svk_qcu_fre_mcd_ita_swt_heb_prs_wly_lat_sun_dut_xho_slo_igb_ind_tha_mlt_tml_ven_fbf_tur_grk_pol_uzb_dyu_vie_sid_ewe_tsn_cic	-0.597562975814615	-1.42766008071895	0.156739072033767
648	amr_ctl_ewe_mcd_sid_chh_heb_ben_tur_azi_lda_sun_moo_prs_slo_bsq_pol_wly_igb_cnt_lit_alb_swa_urd_xho_rus_hun_tsw_yor_est_eng_sod_geo_svk_mol_por_grk_gam_anl_lat_fin_zul_tag_afr_bat_jpn_tml_kor_swe_bul_ses_hin_jav_guj_amh_ind_mnd_spa_bam_ita_owc_cze_ukr_scr_fre_qcu_bos_glc_dut_swt_tig_rom_mlt_nor_mao_arw_fbf_ger_tsn_mly_tha_aeg_knd_dgb_cic_uzb_pan_krd_aze_akn_vie_hau_dyu_bem_ven	-1.10367809822256	-2.7077182073621	0.00806275884680193
649	mlt_spa_zul_arw_anl_gam_heb_krd_azi_uzb_bam_mao_ses_urd_bos_bsq_eng_amh_dyu_mnd_swe_rus_cic_ukr_swt_pan_fin_bem_igb_est_pol_aeg_geo_fre_slo_ita_ger_tig_sid_hin_hun_yor_jav_alb_sun_jpn_knd_kor_cze_por_moo_ctl_ind_scr_amr_bat_cnt_grk_ewe_mol_chh_glc_rom_ben_guj_qcu_lit_prs_afr_swa_owc_dut_hau_lat_mly_bul_dgb_svk_tsn_tag_tha_sod_tml_akn_tsw_aze_nor_mcd_tur_lda_vie_wly_xho_ven_fbf	0.240601524064176	0.566180536047338	0.572634780190599
650	amr_swe_cic_glc_hau_sod_chh_pol_uzb_aze_fbf_bat_tsw_fre_ben_bsq_krd_heb_akn_mnd_slo_grk_lda_mcd_ses_ukr_est_dyu_bem_hun_urd_anl_geo_ctl_eng_hin_scr_mlt_owc_mol_fin_swa_mly_ger_sun_jpn_knd_kor_lit_spa_zul_bos_mao_prs_gam_jav_cnt_cze_xho_guj_aeg_bul_rom_pan_arw_qcu_por_alb_ita_dgb_amh_dut_tig_svk_ind_nor_moo_afr_tsn_tag_tha_wly_tml_igb_ewe_tur_rus_lat_azi_bam_vie_sid_ven_swt_yor	-0.537169331259564	-1.2807467773762	0.20346744427375
651	mlt_slo_ses_alb_aeg_anl_wly_pan_tur_aze_swa_sun_tsw_lat_rom_bsq_krd_amh_bem_mnd_ben_glc_zul_arw_bam_mcd_est_swt_moo_fin_swe_gam_geo_por_ukr_ger_ita_sod_tig_ctl_hun_ewe_mly_rus_bat_jpn_tml_kor_spa_urd_yor_grk_ind_bos_hau_jav_cnt_bul_dyu_afr_amr_prs_guj_dut_svk_qcu_mol_lit_pol_lda_heb_eng_sid_cze_mao_fre_dgb_scr_cic_tag_tha_chh_knd_fbf_xho_azi_hin_nor_uzb_akn_vie_owc_igb_tsn_ven	0.281287291633684	0.662343254061848	0.509389328417602
652	gam_krd_ven_hin_amh_anl_mlt_rus_azi_aze_xho_jav_lda_urd_bul_bsq_ukr_sid_dyu_cnt_glc_bos_swt_pol_zul_lit_est_tsn_cic_hun_rom_sod_geo_fre_ctl_swe_lat_wly_hau_nor_fin_igb_bat_ben_tag_jpn_knd_kor_cze_dut_tsw_eng_ind_scr_chh_mao_mnd_guj_akn_por_tig_arw_alb_ita_prs_qcu_grk_afr_svk_yor_amr_spa_aeg_pan_mly_ger_bam_slo_ewe_sun_tha_owc_tml_fbf_dgb_uzb_mol_mcd_tur_bem_vie_heb_swa_ses_moo	-0.0250074623921562	-0.0588821319902006	0.953172329015659
653	sid_nor_swt_lit_aeg_chh_gam_bos_tur_azi_dgb_tag_ses_krd_mol_bsq_grk_amh_cic_mnd_eng_rom_akn_pan_tsn_lat_est_bam_dyu_hun_rus_heb_geo_cze_scr_swe_arw_owc_hau_ukr_fin_ewe_jav_ita_mly_jpn_knd_kor_ger_guj_ven_alb_sun_slo_mlt_mao_cnt_por_fbf_svk_amr_dut_hin_urd_afr_qcu_ben_glc_mcd_zul_sod_bul_anl_pol_bat_prs_yor_spa_tsw_ind_tha_tig_tml_swa_bem_aze_fre_ctl_uzb_moo_vie_wly_lda_igb_xho	1.00627500402505	2.40871172815549	0.017980159481148
654	amr_grk_swa_guj_hau_aeg_amh_glc_azi_uzb_bam_jav_moo_rus_ger_bsq_ukr_sid_akn_mnd_swe_nor_ewe_krd_tsn_urd_fin_zul_igb_hun_pol_owc_geo_dut_ita_bos_hin_heb_sod_mol_est_bem_sun_scr_mly_jpn_knd_kor_arw_ctl_ses_mcd_mao_lat_tig_bat_cnt_bul_dyu_ben_chh_rom_lit_afr_cze_qcu_fre_eng_por_cic_anl_slo_wly_pan_tag_prs_ven_svk_yor_ind_tha_gam_tml_fbf_dgb_aze_alb_spa_tur_xho_vie_mlt_swt_lda_tsw	-0.252121706654247	-0.596386832197798	0.552365764231704
655	sid_scr_dyu_krd_wly_amr_gam_ukr_tur_aze_bem_tag_lda_alb_pol_bsq_ctl_owc_ewe_cnt_afr_ben_tsn_bul_ven_por_est_swa_fbf_hun_dut_heb_geo_arw_swe_nor_lat_aeg_anl_eng_fin_zul_bat_ger_mly_jpn_knd_kor_mol_cze_bam_slo_jav_prs_hau_ind_mnd_grk_moo_spa_tig_glc_lit_fre_rus_qcu_urd_mcd_guj_cic_amh_pan_chh_rom_mao_hin_dgb_bos_swt_sun_tha_mlt_tml_tsw_igb_uzb_svk_ita_azi_ses_vie_sod_akn_yor_xho	-0.589587944595845	-1.40771238778293	0.16255004536559
656	mlt_slo_dgb_pan_heb_wly_amr_spa_aze_uzb_cic_jav_fbf_afr_arw_bsq_ukr_aeg_lda_mnd_fre_ctl_dyu_swe_ses_mcd_fin_swa_bam_est_lat_anl_geo_por_krd_dut_hin_hau_owc_alb_hun_bem_ind_prs_bat_jpn_knd_kor_lit_ben_swt_pol_mly_cze_chh_tag_cnt_eng_ewe_ita_amh_urd_scr_mol_bul_qcu_bos_guj_rom_xho_sid_glc_gam_rus_mao_svk_tsw_nor_tsn_sun_tha_tig_tml_igb_ven_tur_grk_ger_azi_zul_vie_sod_akn_yor_moo	-0.966525685264164	-2.3559627328308	0.0205746799591684
657	anl_ben_igb_por_gam_owc_heb_eng_aze_uzb_xho_tag_bam_nor_ita_bsq_alb_tig_fbf_mnd_ger_pol_ven_slo_dgb_prs_fin_swa_ewe_hun_urd_amh_geo_bos_ukr_grk_swe_aeg_sod_bul_est_swt_sun_rom_mly_jpn_tml_kor_spa_pan_dyu_afr_bat_mol_sid_mao_cnt_scr_moo_ctl_chh_svk_guj_glc_dut_qcu_krd_lit_fre_tsw_hau_rus_mlt_cze_jav_hin_ses_arw_zul_ind_tha_amr_knd_bem_cic_azi_mcd_lat_tur_akn_vie_wly_tsn_yor_lda	-0.734412366754135	-1.76457402114307	0.0809185719322835
658	sid_grk_xho_spa_owc_heb_aeg_por_uzb_tur_igb_tag_tsn_glc_mol_bsq_ukr_sod_ewe_mnd_ger_nor_tsw_svk_bam_swe_hun_bem_dyu_fin_krd_tig_geo_dut_cze_lat_hin_hau_wly_scr_est_fbf_jav_prs_mly_jpn_knd_kor_rom_slo_moo_alb_mao_ben_amr_bat_cnt_ita_lda_lit_amh_afr_pol_bul_fre_qcu_bos_guj_rus_zul_mlt_mcd_chh_ctl_ind_arw_akn_eng_yor_sun_tha_anl_tml_ses_swa_azi_urd_pan_aze_cic_vie_gam_swt_dgb_ven	-0.207946067450192	-0.491088358308708	0.624520852242505
659	tig_ita_swt_rom_amr_aeg_heb_fre_uzb_tur_moo_jav_bam_arw_eng_bsq_grk_mlt_lda_cnt_glc_hin_tsw_mol_ewe_ctl_hun_ven_ses_est_ger_wly_geo_mcd_afr_bul_pan_sod_owc_slo_fin_bem_mly_pol_tag_jpn_tml_kor_lit_cze_swa_lat_mao_ukr_amh_bat_mnd_nor_fbf_alb_sid_prs_bos_por_swe_qcu_krd_rus_scr_cic_chh_guj_hau_dut_sun_spa_igb_urd_akn_ind_tha_gam_knd_xho_zul_aze_svk_ben_azi_tsn_vie_anl_yor_dgb_dyu	-0.604958947235015	-1.44488258735124	0.151851886263159
660	heb_arw_igb_ita_wly_sod_chh_hin_aze_uzb_swa_bat_zul_lit_prs_bsq_svk_gam_lda_mnd_alb_pan_fbf_ctl_ses_ger_est_tsw_swt_fin_nor_hau_geo_fre_urd_bos_spa_anl_tig_swe_hun_dyu_jav_dut_ind_jpn_tml_kor_slo_glc_yor_rus_mao_lat_mlt_mly_cnt_por_dgb_ben_amr_cze_mcd_ukr_krd_qcu_afr_scr_eng_ven_sid_rom_owc_guj_sun_pol_akn_grk_bem_tag_tha_aeg_knd_tsn_moo_azi_mol_bul_tur_bam_vie_amh_cic_xho_ewe	-0.434406734743586	-1.03228615714881	0.304615133966156
661	amr_mcd_cic_grk_mlt_aeg_owc_spa_uzb_tur_moo_mao_ses_alb_svk_bsq_mol_hau_yor_mnd_lat_bos_xho_ben_ewe_ctl_fin_bem_tsw_est_swe_amh_geo_ita_pan_cze_fre_anl_heb_lit_hun_swt_bat_urd_mly_jpn_tml_kor_bul_ger_swa_rus_tag_scr_sid_jav_cnt_afr_fbf_eng_gam_krd_glc_slo_pol_qcu_ukr_prs_nor_bam_tig_guj_chh_por_ind_arw_akn_rom_lda_sun_tha_wly_knd_dgb_ven_azi_dut_hin_aze_tsn_vie_sod_dyu_zul_igb	-0.88641656310025	-2.14804537838488	0.0343089864941292
662	owc_pol_cic_nor_amr_heb_sid_slo_aze_azi_swa_jav_dyu_guj_dut_bsq_ben_hau_ewe_cnt_bos_hin_swt_lat_akn_ger_hun_lda_ses_est_rus_aeg_geo_ukr_ita_krd_glc_tig_anl_lit_fin_bam_tag_bul_mao_jpn_tml_kor_prs_scr_igb_afr_ind_fre_wly_mly_mnd_arw_dgb_eng_amh_urd_pan_por_rom_qcu_mol_mcd_cze_fbf_sod_grk_gam_swe_bat_ctl_tsw_alb_tsn_sun_tha_mlt_knd_yor_ven_tur_svk_spa_uzb_moo_vie_chh_zul_xho_bem	-0.474357658781739	-1.12731181460957	0.262510834581471
663	sid_krd_tsw_svk_hau_wly_chh_ben_aze_uzb_igb_mly_cic_cze_mcd_bsq_glc_anl_bam_mnd_por_rom_lda_afr_ses_dut_fin_moo_zul_hun_ukr_gam_geo_lit_spa_bos_alb_amr_tig_ita_est_ewe_tag_pol_jav_jpn_tml_kor_scr_mol_yor_lat_bat_arw_sod_mao_cnt_bul_ven_swe_heb_urd_ger_hin_rus_qcu_slo_nor_fre_dyu_aeg_eng_mlt_pan_sun_prs_fbf_guj_dgb_ind_tha_owc_knd_tsn_xho_azi_grk_ctl_tur_akn_vie_amh_bem_swa_swt	0.458306023473378	1.08338511462031	0.281438354069823
664	tig_ita_akn_lat_anl_gam_amh_pan_tur_uzb_ewe_bat_ven_swe_por_bsq_hin_hau_zul_cnt_lit_ben_xho_svk_fbf_rom_hun_lda_yor_fin_ctl_heb_geo_glc_arw_rus_bul_aeg_owc_ger_est_bam_ind_cze_sun_jpn_tml_kor_scr_bos_cic_mol_mly_guj_sod_mao_mnd_fre_moo_nor_sid_spa_dut_slo_alb_qcu_ukr_afr_eng_bem_mlt_prs_amr_urd_tag_krd_dgb_mcd_igb_jav_tha_chh_knd_swa_ses_aze_pol_grk_azi_dyu_vie_wly_tsn_tsw_swt	0.000843890517870259	0.00198856355909141	0.998417616255027
665	hau_nor_moo_scr_sod_owc_amr_cze_uzb_aze_fbf_mao_tsw_urd_mcd_bsq_svk_tig_xho_cnt_lat_ita_akn_pol_yor_bos_hun_ven_zul_est_por_gam_geo_prs_hin_lit_swe_chh_anl_afr_fin_igb_ind_rom_jav_jpn_tml_kor_ctl_dut_bam_grk_mly_ukr_amh_sun_mnd_ger_swt_glc_wly_pan_krd_bul_eng_qcu_slo_alb_guj_lda_mlt_ben_heb_spa_tag_arw_dgb_mol_bem_bat_tha_sid_knd_ewe_ses_azi_rus_fre_tur_cic_vie_aeg_swa_dyu_tsn	-0.470395734442545	-1.11783397245916	0.266517239883067
666	amr_prs_ven_ukr_sod_wly_heb_cze_aze_tur_zul_jav_fbf_por_lit_bsq_alb_sid_swt_mnd_fre_ctl_bam_eng_lda_grk_hun_ewe_swa_fin_ger_tig_geo_krd_slo_mol_dut_gam_owc_rom_est_ses_mao_bos_bat_jpn_knd_kor_hin_mcd_igb_arw_ind_urd_anl_mly_cnt_glc_xho_rus_hau_scr_afr_guj_spa_qcu_ben_svk_bul_yor_chh_pol_mlt_lat_sun_pan_dgb_swe_bem_tag_tha_aeg_tml_tsw_moo_uzb_nor_ita_azi_akn_vie_amh_dyu_cic_tsn	-0.225262118073623	-0.531439384230864	0.596381417472841
667	mlt_prs_dyu_swe_heb_wly_owc_bul_aze_azi_cic_mly_zul_ukr_guj_bsq_nor_chh_bam_cnt_bos_ctl_xho_scr_ven_pan_hun_lda_ewe_fin_rus_sod_geo_mcd_glc_alb_rom_sid_amr_afr_est_swt_tag_urd_mao_jpn_tml_kor_lat_fre_tsn_svk_jav_grk_hau_sun_mnd_ger_ses_dut_gam_slo_lit_arw_ben_qcu_hin_eng_pol_tsw_anl_mol_aeg_krd_ind_spa_bem_por_fbf_bat_tha_tig_knd_yor_swa_uzb_ita_cze_tur_igb_vie_amh_akn_moo_dgb	0.607603037475948	1.43705510602655	0.154058254856723
668	mlt_mol_igb_pol_amh_heb_wly_rus_azi_aze_akn_bat_tsn_svk_hin_bsq_spa_sod_lda_cnt_por_lat_xho_dut_fbf_bul_hun_dyu_yor_fin_slo_aeg_geo_alb_pan_mcd_swe_chh_hau_guj_est_tsw_mao_lit_jav_jpn_knd_kor_rom_ben_zul_ukr_ind_ita_gam_tag_mnd_krd_cic_ger_anl_bos_ctl_prs_grk_qcu_arw_nor_scr_dgb_owc_afr_sid_urd_sun_fre_swt_eng_ses_mly_tha_tig_tml_moo_ewe_tur_cze_glc_uzb_bam_vie_amr_bem_ven_swa	-0.946284358575751	-2.2975175531827	0.023831975555152
669	tig_lat_bam_cze_mlt_owc_aeg_slo_azi_uzb_tsn_bat_zul_hin_prs_bsq_swe_heb_yor_mnd_pan_ger_swa_fre_igb_dut_fin_lda_ses_est_ukr_chh_geo_grk_pol_rom_urd_sid_sod_guj_hun_xho_ind_ita_sun_jpn_knd_kor_nor_por_ewe_mcd_jav_ctl_hau_tag_cnt_scr_ven_alb_gam_bos_ben_bul_mol_qcu_spa_eng_rus_moo_amr_glc_anl_lit_mao_krd_dyu_svk_cic_mly_tha_wly_tml_swt_akn_tur_afr_arw_aze_fbf_vie_amh_bem_tsw_dgb	-0.0247492994005401	-0.0582700379992668	0.953658554447605
670	amh_ukr_zul_nor_chh_mlt_tig_eng_uzb_aze_yor_tag_swt_guj_afr_bsq_arw_hau_moo_mnd_slo_krd_cic_fre_igb_ben_hun_swa_fbf_est_mol_aeg_geo_hin_pol_grk_urd_sod_owc_bul_fin_dgb_mao_svk_mly_jpn_tml_kor_por_ctl_xho_prs_bat_ita_heb_ind_cnt_ger_ewe_mcd_gam_rom_scr_spa_rus_qcu_dut_lit_swe_tsn_sid_bos_anl_lat_jav_cze_ses_pan_dyu_sun_tha_amr_knd_bem_lda_azi_glc_alb_tur_ven_vie_wly_bam_tsw_akn	-0.0736238896330339	-0.17346707107842	0.862661317508815
671	aeg_pol_tsn_prs_heb_wly_chh_mol_aze_azi_cic_ind_swa_grk_ger_bsq_arw_anl_yor_cnt_ctl_ukr_dgb_fre_zul_alb_est_xho_ses_hun_por_amh_geo_nor_pan_scr_spa_mlt_hau_eng_fin_fbf_mly_ita_sun_jpn_knd_kor_afr_urd_igb_dut_jav_lat_tig_tag_mnd_guj_lda_glc_sid_svk_bos_bul_mcd_qcu_krd_rus_rom_ewe_sod_ben_amr_swe_bat_hin_tsw_cze_dyu_mao_tha_gam_tml_bem_ven_uzb_slo_lit_tur_akn_vie_owc_bam_swt_moo	-0.403620157463005	-0.957351344662138	0.34087208506173
672	mlt_grk_akn_slo_gam_wly_sid_por_uzb_tur_ven_mly_tsn_glc_ben_bsq_mcd_aeg_dgb_mnd_nor_pol_dyu_mol_ses_scr_hun_tsw_moo_est_lit_anl_geo_cze_spa_svk_eng_tig_heb_fre_fin_swt_bat_lat_sun_jpn_tml_kor_dut_krd_xho_alb_ind_ger_owc_jav_cnt_ctl_bem_ukr_amr_rus_arw_rom_guj_qcu_pan_ita_prs_zul_hau_bul_chh_swe_tag_afr_swa_hin_igb_mao_tha_sod_knd_cic_yor_azi_bos_urd_aze_bam_vie_amh_ewe_fbf_lda	-0.260844235226578	-0.616355831498609	0.539165489784563
673	heb_mol_bam_nor_sid_tig_owc_urd_aze_tur_igb_bat_zul_lit_afr_bsq_ger_amr_cic_mnd_dut_por_moo_slo_akn_bul_fin_yor_tsn_est_scr_anl_geo_arw_ita_pol_rom_sod_aeg_ctl_hun_dyu_ind_lat_mao_jpn_tml_kor_eng_svk_fbf_bos_sun_swe_wly_tag_cnt_guj_dgb_ukr_gam_cze_glc_prs_fre_qcu_pan_rus_krd_lda_amh_mcd_mlt_ben_jav_alb_ses_spa_tsw_mly_tha_hau_knd_swa_bem_azi_grk_hin_uzb_ven_vie_chh_ewe_xho_swt	-0.775102570615897	-1.8635088816996	0.0655462089759279
674	heb_krd_fbf_afr_sod_amh_tig_lat_uzb_aze_bam_mly_bem_pan_guj_bsq_swe_wly_lda_mnd_grk_ben_cic_ger_tsw_arw_est_xho_tsn_fin_mol_anl_geo_alb_slo_bos_cze_hau_gam_rom_hun_ewe_jav_hin_sun_jpn_knd_kor_por_dut_igb_fre_tag_glc_aeg_bat_cnt_ita_swa_pol_owc_mcd_urd_scr_nor_qcu_ukr_svk_bul_swt_chh_ctl_sid_lit_mao_rus_dyu_spa_dgb_ind_tha_mlt_tml_yor_ses_tur_prs_eng_azi_zul_vie_amr_akn_moo_ven	-0.625583921249119	-1.49646373005934	0.137918959894231
675	mlt_grk_bem_bos_sod_anl_amh_glc_tur_azi_akn_sun_dgb_ger_pol_bsq_pan_wly_tsn_mnd_dut_por_cic_bul_swt_fre_hun_yor_fbf_est_ctl_heb_geo_afr_rus_scr_rom_owc_chh_guj_fin_tsw_mao_nor_ind_jpn_knd_kor_hin_urd_moo_svk_bat_cze_hau_jav_cnt_arw_lda_swe_aeg_ukr_mol_ita_mcd_qcu_prs_alb_spa_ven_sid_eng_gam_ben_mly_krd_bam_lat_swa_tag_tha_tig_tml_igb_ewe_aze_lit_slo_uzb_ses_vie_amr_xho_dyu_zul	-0.392295347836091	-0.931208792445583	0.354156646601513
676	mlt_hin_ven_bos_hau_wly_amr_krd_aze_tur_bem_ind_yor_svk_pol_bsq_ctl_sod_cic_mnd_spa_cze_xho_grk_bam_slo_fin_dyu_lda_est_por_aeg_geo_fre_urd_scr_dut_amh_heb_bul_hun_dgb_mly_afr_bat_jpn_tml_kor_mcd_rom_zul_alb_jav_ben_owc_tag_cnt_nor_swa_ger_tig_ukr_pan_lat_arw_qcu_prs_lit_ita_tsn_sid_guj_gam_swe_mao_eng_moo_glc_ewe_sun_tha_anl_knd_igb_fbf_azi_mol_rus_uzb_akn_vie_chh_tsw_swt_ses	-1.01622018740278	-2.48572862748967	0.0147143984731346
677	amr_krd_tsw_alb_sid_aeg_tig_grk_tur_uzb_tsn_bat_ses_mol_lat_bsq_guj_heb_yor_mnd_rom_pol_igb_por_dgb_dut_fin_lda_zul_hun_bul_gam_geo_bos_hin_nor_ctl_hau_owc_mcd_est_fbf_ind_arw_mly_jpn_knd_kor_slo_spa_xho_swe_tag_rus_chh_jav_cnt_ger_ven_pan_anl_scr_lit_glc_urd_qcu_fre_ben_eng_dyu_wly_svk_amh_prs_sun_ita_moo_cze_swa_mao_tha_mlt_tml_bem_ewe_azi_afr_ukr_aze_swt_vie_sod_akn_cic_bam	-0.623889843313025	-1.48841844372177	0.140023745134657
678	anl_svk_swt_ger_wly_heb_sid_por_azi_tur_bam_mao_ven_rom_bos_bsq_pan_hau_dgb_mnd_bul_guj_dyu_arw_xho_ita_est_tsw_bem_hun_fre_gam_geo_grk_slo_dut_swe_mlt_aeg_krd_fin_lda_mly_ukr_sun_jpn_tml_kor_eng_prs_fbf_alb_jav_pol_sod_ind_cnt_cze_igb_urd_owc_lat_ctl_nor_lit_qcu_glc_ben_mol_ses_chh_spa_tig_mcd_bat_scr_swa_hin_tsn_tag_tha_amr_knd_ewe_akn_uzb_rus_afr_aze_cic_vie_amh_zul_yor_moo	-0.692873283933898	-1.65940561890737	0.100402787296165
679	hau_lit_xho_bul_aeg_tig_sod_lat_aze_tur_moo_jav_bam_ctl_swe_bsq_slo_chh_ven_cnt_pan_por_dyu_pol_tsn_bos_fin_tsw_ewe_hun_ita_wly_geo_mcd_afr_eng_guj_mlt_heb_nor_est_ses_bat_rom_sun_jpn_knd_kor_arw_ger_yor_krd_mao_rus_amr_ind_mnd_scr_igb_hin_sid_dut_alb_prs_ben_qcu_cze_spa_svk_lda_owc_glc_amh_ukr_tag_grk_zul_mol_akn_mly_tha_anl_tml_cic_swt_uzb_urd_fre_azi_bem_vie_gam_dgb_fbf_swa	-0.337514698313715	-0.79870587458828	0.426495998099319
680	heb_nor_swt_pan_gam_sod_tig_mol_azi_aze_fbf_bat_zul_guj_arw_bsq_eng_amh_yor_cnt_lat_svk_ven_ita_akn_scr_est_lda_ses_fin_grk_sid_geo_pol_ctl_rom_glc_owc_anl_lit_hun_tsw_mly_slo_sun_jpn_tml_kor_mcd_swe_dgb_bos_ind_ben_hau_tag_mnd_alb_dyu_cze_aeg_bul_por_dut_rus_qcu_afr_fre_krd_bam_chh_spa_wly_prs_mao_hin_tsn_urd_cic_jav_tha_amr_knd_bem_igb_tur_ukr_ger_uzb_ewe_vie_mlt_moo_xho_swa	-0.172815152374729	-0.407528053230599	0.68455676946792
681	anl_nor_yor_rom_heb_amr_hau_alb_azi_aze_zul_tag_tsn_scr_dut_bsq_arw_sod_xho_cnt_bul_svk_ven_afr_dgb_ben_fin_moo_akn_est_hin_aeg_geo_grk_eng_ctl_pan_gam_owc_lit_hun_dyu_bat_por_mly_jpn_tml_kor_mcd_glc_swt_slo_jav_ita_sid_mao_mnd_guj_lda_fre_tig_bos_ger_urd_rus_qcu_mol_lat_krd_fbf_wly_spa_mlt_swe_ind_prs_ses_pol_bem_sun_tha_amh_knd_igb_cic_uzb_ukr_cze_tur_bam_vie_chh_tsw_ewe_swa	-0.17061650583708	-0.403038374294556	0.687845047077755
682	chh_lit_bam_arw_anl_heb_wly_afr_uzb_tur_ven_sun_moo_ukr_mol_bsq_pol_owc_swt_mnd_fre_bul_swa_guj_tsw_svk_hun_igb_yor_fin_alb_aeg_geo_nor_rom_scr_mcd_tig_mlt_rus_est_akn_jav_prs_ind_jpn_tml_kor_cze_eng_dgb_slo_bat_grk_gam_mly_cnt_lat_fbf_urd_sid_ben_swe_bos_ger_qcu_hin_dut_spa_ses_amh_pan_sod_por_mao_ctl_dyu_ita_xho_tag_tha_amr_knd_zul_tsn_azi_krd_glc_aze_bem_vie_hau_ewe_cic_lda	-0.596023556813287	-1.42287601339449	0.158117919732122
683	amh_ctl_cic_mol_sod_amr_anl_pol_aze_azi_dyu_jav_dgb_scr_urd_bsq_slo_sid_zul_mnd_rom_hin_fbf_svk_tsw_krd_hun_swa_akn_fin_mcd_hau_geo_nor_spa_ben_alb_chh_wly_dut_est_bam_ind_por_sun_jpn_knd_kor_ger_pan_bem_ukr_mao_bos_heb_mly_cnt_eng_tsn_ita_tig_prs_fre_afr_rus_qcu_arw_cze_lat_ven_aeg_swe_owc_lit_bat_grk_ses_glc_swt_tag_tha_gam_tml_lda_igb_tur_bul_guj_uzb_yor_vie_mlt_xho_moo_ewe	-0.470924359738714	-1.12124211074459	0.265071681073341
684	anl_afr_dyu_lit_hau_amh_gam_nor_uzb_azi_ven_tag_swt_krd_urd_bsq_mcd_tig_yor_cnt_slo_rom_bem_svk_akn_swe_hun_zul_moo_fin_alb_wly_geo_spa_por_ctl_ben_aeg_sod_guj_est_fbf_ind_glc_bat_jpn_knd_kor_bos_ukr_tsw_arw_mly_hin_sid_mao_mnd_dut_swa_mol_heb_cze_lat_grk_pol_qcu_prs_eng_rus_ewe_owc_pan_mlt_ita_sun_bul_ses_ger_cic_jav_tha_chh_tml_dgb_lda_aze_fre_scr_tur_bam_vie_amr_igb_xho_tsn	0.00374621354541942	0.0088397411475979	0.992965933712254
685	mlt_rom_cic_prs_wly_owc_heb_ger_tur_azi_swa_jav_lda_ctl_lit_bsq_grk_hau_xho_mnd_fre_pan_igb_nor_moo_krd_fin_ven_yor_est_hin_aeg_geo_urd_dut_mol_slo_tig_sod_por_hun_swt_bat_ita_mao_jpn_knd_kor_ben_bul_ewe_glc_mly_scr_amr_tag_cnt_rus_zul_alb_amh_pol_spa_svk_mcd_qcu_cze_bos_eng_bem_anl_arw_sid_guj_sun_lat_fbf_swe_dyu_ind_tha_chh_tml_tsw_tsn_aze_afr_ukr_uzb_bam_vie_gam_akn_ses_dgb	-0.277674108512421	-0.657119177531835	0.512727250184659
686	tig_urd_dyu_slo_wly_mlt_owc_arw_uzb_aze_xho_sun_swa_rom_ger_bsq_alb_gam_swt_mnd_pol_nor_tsn_swe_ewe_hin_fin_akn_igb_est_ukr_amr_geo_mcd_dut_guj_lit_amh_hau_krd_hun_yor_mao_eng_mly_jpn_knd_kor_ctl_ita_tsw_afr_jav_bos_sod_tag_cnt_svk_ses_pan_heb_grk_rus_spa_cze_qcu_prs_lat_mol_dgb_sid_scr_aeg_bul_ind_ben_lda_fre_ven_bat_tha_chh_tml_cic_zul_tur_por_glc_azi_bem_vie_anl_bam_moo_fbf	0.153719295364765	0.362163122610845	0.718051789162826
687	chh_rus_akn_alb_sid_tig_amr_svk_azi_tur_swa_mao_ses_ukr_guj_bsq_afr_heb_moo_cnt_rom_bul_ven_lat_lda_spa_est_swt_cic_fin_eng_mlt_geo_krd_pan_cze_mol_sod_anl_prs_hun_dgb_bat_ben_tag_jpn_tml_kor_dut_urd_tsn_scr_ind_hin_owc_mly_mnd_ctl_igb_pol_amh_lit_ger_bos_fre_qcu_nor_por_glc_tsw_aeg_mcd_gam_slo_jav_arw_dyu_swe_bam_sun_tha_hau_knd_ewe_zul_aze_ita_grk_uzb_fbf_vie_wly_xho_bem_yor	-0.506829667214577	-1.20568880721754	0.230996138227401
688	amh_ctl_bam_dut_anl_owc_mlt_cze_azi_uzb_dyu_bat_bem_ita_rus_bsq_ukr_wly_dgb_cnt_bos_alb_zul_por_ven_afr_hun_xho_lda_fin_eng_chh_geo_nor_ger_ben_spa_aeg_heb_prs_est_tsw_sun_pan_mao_jpn_tml_kor_glc_scr_akn_hin_mly_slo_sid_tag_mnd_mcd_igb_bul_tig_guj_rom_lat_svk_qcu_pol_fre_grk_swa_sod_urd_amr_lit_jav_krd_yor_swe_ses_ind_tha_hau_knd_swt_fbf_aze_arw_mol_tur_moo_vie_gam_ewe_cic_tsn	-0.230637358840431	-0.545158008409904	0.586949906046025
689	anl_hin_akn_bul_aeg_owc_sid_bos_tur_aze_moo_bat_dyu_por_prs_bsq_fre_tig_zul_mnd_grk_urd_tsn_guj_ven_scr_fin_swt_bem_est_mol_amh_geo_pol_arw_spa_dut_hau_sod_rom_hun_fbf_jav_lat_mao_jpn_tml_kor_ben_ctl_lda_ger_mly_eng_gam_sun_cnt_alb_xho_mcd_mlt_afr_glc_krd_svk_qcu_rus_ita_pan_cic_wly_ukr_amr_slo_ind_nor_tsw_swe_yor_tag_tha_chh_knd_swa_ses_azi_lit_cze_uzb_ewe_vie_heb_igb_dgb_bam	-0.164370588951917	-0.388000255279594	0.698902541205872
690	heb_dut_ewe_eng_amr_hau_owc_slo_tur_aze_bam_sun_swa_scr_rus_bsq_hin_sid_akn_mnd_glc_por_ven_nor_cic_swe_est_swt_xho_hun_lit_aeg_geo_svk_ger_cze_grk_amh_wly_arw_fin_dyu_mao_krd_ind_jpn_knd_kor_ukr_rom_fbf_ita_bat_urd_tig_tag_cnt_lat_igb_mol_mlt_pol_bos_spa_ben_qcu_pan_fre_mcd_tsw_gam_alb_anl_bul_jav_prs_lda_afr_zul_mly_tha_sod_tml_yor_ses_uzb_guj_ctl_azi_moo_vie_chh_bem_dgb_tsn	-0.544906338202425	-1.29733082881012	0.197726409503793
691	gam_rom_dyu_eng_aeg_amr_heb_pol_tur_azi_igb_mao_zul_ben_scr_bsq_ita_owc_swa_mnd_ctl_svk_tsn_guj_swt_por_fin_moo_lda_est_rus_amh_geo_swe_ukr_lit_glc_tig_anl_pan_hun_tsw_mly_mcd_tag_jpn_tml_kor_bul_bos_yor_afr_jav_urd_chh_sun_cnt_mol_cic_prs_hau_dut_spa_krd_grk_qcu_ger_fre_lat_akn_sod_arw_wly_cze_bat_alb_xho_slo_bem_ind_tha_sid_knd_fbf_bam_aze_nor_hin_uzb_dgb_vie_mlt_ven_ses_ewe	-0.0761513818152669	-0.179451824537756	0.85797334367897
692	hau_prs_yor_fre_anl_chh_mlt_mcd_azi_uzb_ven_tag_akn_slo_urd_bsq_nor_sod_tsn_cnt_eng_ben_igb_arw_swa_scr_hun_dyu_bem_fin_rom_wly_geo_grk_bul_mol_ger_heb_owc_spa_est_swt_mly_ctl_ind_jpn_knd_kor_ita_krd_moo_afr_jav_swe_tig_mao_mnd_bos_zul_glc_sid_alb_lat_svk_lit_qcu_hin_rus_guj_ses_amh_dut_amr_por_sun_ukr_bam_cze_ewe_bat_tha_gam_tml_xho_tsw_tur_pol_pan_aze_lda_vie_aeg_cic_fbf_dgb	0.0758545841802983	0.178611226249465	0.858631497521803
693	owc_prs_ven_eng_mlt_chh_hau_scr_tur_uzb_bem_jav_swt_nor_krd_bsq_cze_aeg_igb_mnd_grk_pan_ewe_rus_ses_afr_est_akn_tsw_fin_lat_amr_geo_bos_por_swe_slo_anl_sod_hin_hun_bam_mly_pol_bat_jpn_knd_kor_ger_lit_lda_ctl_ind_arw_heb_sun_cnt_svk_zul_mol_wly_ukr_mcd_fre_glc_qcu_urd_rom_dut_moo_sid_spa_amh_alb_tag_ben_yor_ita_xho_mao_tha_gam_tml_tsn_cic_azi_guj_bul_aze_dyu_vie_tig_fbf_dgb_swa	-0.384125099159883	-0.9111262977506	0.364584437953325
694	gam_por_moo_pol_owc_amr_mlt_krd_aze_azi_ewe_mly_bem_mcd_rom_bsq_glc_aeg_lda_mnd_lit_eng_tsw_ctl_ses_svk_est_zul_swa_fin_ita_tig_geo_bos_dut_ukr_spa_heb_chh_lat_hun_dyu_jav_arw_sun_jpn_knd_kor_ger_ben_swt_fre_bat_grk_hau_ind_cnt_swe_xho_slo_wly_afr_urd_guj_pan_qcu_hin_cze_alb_akn_sod_mol_sid_bul_tag_rus_igb_nor_fbf_mao_tha_anl_tml_ven_yor_uzb_prs_scr_tur_cic_vie_amh_tsn_dgb_bam	-1.04593717323404	-2.55598746214877	0.0122097568193705
695	heb_svk_swt_ben_amh_tig_mlt_spa_tur_uzb_tsw_bat_ven_ctl_prs_bsq_grk_sod_dgb_cnt_lit_pol_cic_krd_bem_bul_hun_dyu_ewe_fin_pan_sid_geo_ger_ukr_afr_scr_owc_gam_fre_est_xho_mly_rom_jav_jpn_tml_kor_guj_mcd_akn_eng_ind_rus_chh_tag_mnd_alb_fbf_ita_anl_glc_swe_bos_urd_qcu_arw_cze_nor_swa_aeg_dut_hau_lat_sun_slo_ses_mol_bam_mao_tha_wly_knd_igb_tsn_azi_por_hin_aze_moo_vie_amr_lda_yor_zul	-0.0548923269880889	-0.129461836209808	0.897271809610934
696	sid_nor_bem_slo_hau_chh_aeg_hin_uzb_aze_zul_ind_akn_pan_prs_bsq_dut_amh_swt_cnt_cze_pol_cic_arw_moo_guj_fin_ses_tsw_hun_mcd_gam_geo_afr_bos_lat_spa_mlt_heb_rom_est_yor_sun_grk_tag_jpn_knd_kor_alb_mol_igb_ben_mly_ita_amr_bat_mnd_svk_fbf_rus_sod_swe_ctl_fre_lit_qcu_glc_bul_ger_bam_wly_krd_anl_por_jav_urd_tsn_ukr_ewe_mao_tha_tig_tml_dyu_swa_tur_scr_eng_azi_lda_vie_owc_ven_dgb_xho	0.407641542039351	0.960286982617355	0.339400828368036
697	mlt_ctl_yor_por_owc_amr_tig_afr_tur_azi_igb_tag_cic_lat_ukr_bsq_dut_sid_swa_cnt_ben_mol_tsw_pol_dgb_swe_est_tsn_zul_fin_svk_amh_geo_urd_ger_alb_krd_anl_sod_lit_hun_bem_mly_fre_sun_jpn_knd_kor_cze_guj_bam_grk_jav_nor_wly_mao_mnd_prs_moo_ita_heb_rom_spa_eng_glc_qcu_rus_bul_mcd_akn_hau_pan_gam_bos_ind_slo_swt_hin_ses_bat_tha_aeg_tml_ewe_lda_aze_scr_arw_uzb_ven_vie_chh_xho_fbf_dyu	-0.331167771136356	-0.784932907463219	0.434487901444114
698	tig_nor_zul_eng_aeg_heb_hau_ita_tur_uzb_dgb_ind_tsw_pan_krd_bsq_guj_amh_ses_mnd_spa_fre_fbf_prs_dyu_arw_est_bem_swa_hun_hin_sod_geo_alb_cze_grk_dut_chh_sid_mcd_fin_swt_mly_svk_tag_jpn_tml_kor_rom_bos_lda_ctl_mao_slo_amr_sun_cnt_urd_bam_swe_owc_lat_mol_afr_lit_qcu_glc_scr_rus_tsn_anl_ben_mlt_pol_bat_por_akn_ger_yor_jav_tha_gam_knd_xho_ewe_azi_ukr_bul_aze_igb_vie_wly_ven_moo_cic	-0.0952303321260897	-0.224730484468729	0.822681981371004
699	gam_prs_dyu_afr_amh_amr_heb_lat_tur_azi_ven_tag_fbf_ctl_cze_bsq_scr_owc_lda_cnt_eng_alb_bem_pan_tsw_slo_hun_igb_yor_fin_nor_hau_geo_rom_grk_mcd_svk_wly_sod_hin_est_dgb_mly_ger_bat_jpn_tml_kor_krd_swe_bam_pol_ind_guj_tig_sun_mnd_dut_ewe_arw_mlt_fre_rus_bul_mol_qcu_spa_ita_bos_cic_sid_por_anl_ben_mao_urd_swt_ukr_swa_jav_tha_aeg_knd_moo_zul_aze_lit_glc_uzb_akn_vie_chh_xho_tsn_ses	0.502222717682071	1.18491490626301	0.239070239956202
700	aeg_urd_yor_ctl_mlt_amh_anl_ger_aze_tur_akn_mao_bem_lit_arw_bsq_scr_owc_lda_cnt_afr_rus_ses_swe_cic_spa_est_xho_ven_fin_pol_hau_geo_prs_hin_ben_grk_sid_gam_guj_hun_bam_tag_krd_bat_jpn_tml_kor_mol_dut_fbf_pan_ind_nor_wly_jav_mnd_fre_swt_alb_tig_lat_cze_mcd_eng_qcu_svk_slo_bul_dyu_heb_bos_amr_rom_sun_ukr_moo_glc_igb_mly_tha_chh_knd_ewe_tsn_azi_ita_por_uzb_tsw_vie_sod_zul_swa_dgb	-0.787905843227557	-1.89765456327232	0.0608436163049681
701	aeg_slo_akn_krd_wly_sid_chh_grk_uzb_tur_dyu_mly_tsw_ctl_nor_bsq_afr_sod_cic_mnd_ita_bos_ven_ben_ewe_alb_hun_zul_ses_est_rom_amr_geo_urd_prs_guj_pan_anl_owc_arw_fin_tsn_mao_glc_tag_jpn_tml_kor_hin_ger_moo_mol_sun_rus_heb_jav_cnt_pol_lda_scr_tig_ukr_lat_lit_bul_qcu_svk_dut_spa_bam_mlt_swe_gam_eng_bat_por_dgb_cze_igb_ind_tha_hau_knd_swa_yor_aze_mcd_fre_azi_fbf_vie_amh_swt_bem_xho	-0.51006444570975	-1.21505172681969	0.227422172038581
702	sod_ita_ven_arw_sid_gam_mlt_bul_aze_tur_dyu_mly_tsn_fre_spa_bsq_lat_amh_swt_cnt_mcd_mol_bam_pan_cic_glc_fin_igb_tsw_est_ctl_wly_geo_grk_prs_ukr_dut_hau_chh_ger_hun_ses_bat_swe_mao_jpn_tml_kor_guj_urd_akn_cze_sun_nor_owc_jav_mnd_alb_swa_slo_amr_hin_eng_pol_bos_qcu_lit_por_afr_zul_anl_rus_aeg_svk_tag_rom_bem_ben_ewe_ind_tha_tig_knd_dgb_fbf_uzb_krd_scr_azi_lda_vie_heb_moo_yor_xho	0.330632510153224	0.779168718432068	0.437858554350737
703	amr_rom_swt_bul_chh_amh_aeg_ctl_aze_tur_tsn_bat_moo_pol_scr_bsq_nor_mlt_lda_cnt_hin_arw_dyu_ben_yor_fre_est_bam_akn_hun_glc_anl_geo_ger_afr_alb_ita_wly_hau_pan_fin_ewe_sun_swe_ind_jpn_knd_kor_ukr_lat_zul_cze_jav_dut_gam_tag_mnd_por_bem_spa_owc_prs_mol_bos_krd_qcu_eng_urd_grk_fbf_heb_mcd_tig_lit_mao_slo_dgb_svk_tsw_mly_tha_sid_tml_cic_igb_azi_rus_guj_uzb_ses_vie_sod_ven_swa_xho	-1.04799273173472	-2.56840717188831	0.0118092484491155
704	chh_spa_tsn_slo_sid_sod_wly_dut_uzb_azi_bem_tag_moo_afr_cze_bsq_glc_gam_lda_mnd_por_alb_dyu_ben_bam_lit_est_xho_ses_fin_krd_tig_geo_prs_rus_lat_urd_amr_heb_ctl_hun_akn_mao_ita_mly_jpn_tml_kor_svk_scr_swa_bos_bat_ger_aeg_ind_cnt_pol_cic_ukr_anl_hin_arw_guj_grk_qcu_nor_rom_swe_fbf_hau_mcd_amh_eng_sun_mol_swt_pan_ven_jav_tha_mlt_knd_tsw_igb_tur_fre_bul_aze_yor_vie_owc_zul_ewe_dgb	0.266925303934309	0.628955018044731	0.530920367774784
705	aeg_lat_moo_ben_owc_sod_mlt_rus_uzb_tur_dyu_sun_lda_prs_pol_bsq_eng_hau_cic_mnd_fre_nor_tsw_cze_swt_dut_fin_igb_yor_est_bul_chh_geo_alb_glc_scr_rom_heb_anl_arw_hun_zul_mao_grk_tag_jpn_knd_kor_spa_lit_tsn_por_jav_afr_wly_bat_cnt_krd_ses_bos_tig_mcd_ctl_ukr_hin_qcu_ita_svk_swe_xho_amh_pan_sid_guj_mly_ger_dgb_slo_bam_ind_tha_gam_tml_akn_bem_aze_urd_mol_azi_fbf_vie_amr_swa_ewe_ven	-1.14812904729874	-2.81951409149704	0.00587753581982837
706	owc_nor_akn_spa_hau_gam_wly_fre_azi_tur_bem_bat_dgb_ita_alb_bsq_rus_aeg_fbf_cnt_lat_ben_lda_krd_cic_hin_est_tsn_bam_fin_afr_anl_geo_pan_bos_cze_arw_heb_chh_ctl_hun_xho_sun_ukr_jav_jpn_knd_kor_eng_por_yor_grk_mao_pol_sid_mly_mnd_slo_swa_bul_tig_mol_glc_mcd_swe_qcu_urd_prs_svk_ewe_amh_rom_sod_scr_tag_lit_ses_dut_moo_ind_tha_mlt_tml_igb_ven_uzb_guj_ger_aze_tsw_vie_amr_zul_swt_dyu	0.0315199131457956	0.0743139109807387	0.94092022035323
707	owc_ger_swa_lit_tig_aeg_anl_ctl_uzb_azi_lda_bat_tsw_nor_ben_bsq_mcd_hau_zul_cnt_ukr_rus_ses_scr_ven_urd_hun_xho_bem_est_krd_heb_geo_afr_ita_pan_glc_amh_mlt_slo_fin_dyu_tag_rom_ind_jpn_tml_kor_eng_alb_igb_pol_mao_svk_chh_mly_mnd_mol_bam_hin_wly_por_dut_lat_bul_qcu_bos_guj_swe_yor_sod_spa_gam_arw_sun_grk_cic_fre_fbf_jav_tha_sid_knd_moo_ewe_aze_prs_cze_tur_swt_vie_amr_akn_tsn_dgb	-0.99330706748708	-2.42109526585127	0.0174149732195392
708	wly_fre_tsn_cze_owc_amh_sod_glc_uzb_aze_tsw_bat_ven_grk_guj_bsq_mol_heb_swt_mnd_eng_spa_ewe_lat_dyu_ukr_est_igb_ses_hun_nor_hau_geo_hin_dut_scr_prs_amr_aeg_rom_fin_dgb_tag_slo_mly_jpn_tml_kor_lit_ita_bem_svk_sun_pan_sid_ind_cnt_por_fbf_rus_anl_bos_afr_ctl_alb_qcu_swe_ben_mcd_akn_mlt_krd_chh_pol_jav_arw_zul_bul_xho_mao_tha_tig_knd_bam_yor_azi_urd_ger_tur_cic_vie_gam_lda_swa_moo	-0.182540009650991	-0.431277910968194	0.667264379946543
709	hau_dut_lda_krd_heb_mlt_amr_guj_uzb_tur_ses_sun_tsn_fre_glc_bsq_mol_amh_swt_cnt_rus_bos_ewe_hin_swa_pan_est_tsw_cic_hun_cze_sod_geo_ctl_svk_mcd_lat_anl_tig_slo_fin_moo_mao_spa_tag_jpn_tml_kor_ukr_eng_igb_swe_bat_ita_chh_ind_mnd_bul_yor_grk_wly_ger_urd_nor_pol_qcu_por_scr_alb_xho_aeg_arw_gam_rom_jav_prs_dgb_lit_akn_mly_tha_owc_knd_zul_bam_azi_afr_ben_aze_fbf_vie_sid_ven_bem_dyu	-0.577922620215586	-1.37807147360636	0.171487882748626
710	owc_ben_swa_dut_chh_gam_wly_pol_uzb_aze_bem_sun_yor_ctl_spa_bsq_ukr_amr_lda_cnt_ita_eng_ewe_alb_moo_afr_est_zul_bam_hun_ger_aeg_geo_por_grk_slo_hin_hau_sid_urd_fin_ven_bat_guj_tag_jpn_knd_kor_pan_krd_tsn_cze_ind_arw_tig_jav_mnd_rus_swt_nor_sod_bos_prs_scr_svk_qcu_mol_swe_bul_cic_mlt_rom_heb_lit_mly_mcd_akn_glc_fbf_mao_tha_amh_tml_ses_xho_azi_fre_lat_tur_tsw_vie_anl_igb_dyu_dgb	-1.12702011105649	-2.7814237302153	0.00655232733596471
711	sid_ctl_xho_dut_wly_mlt_tig_swe_tur_azi_lda_ind_dgb_alb_afr_bsq_lat_chh_ewe_mnd_guj_slo_swt_fre_igb_ger_hun_ven_dyu_est_pol_heb_geo_ukr_scr_grk_por_amh_gam_urd_fin_zul_sun_ben_bat_jpn_knd_kor_krd_rus_tsn_spa_jav_bul_sod_mly_cnt_nor_bem_pan_aeg_bos_arw_mcd_lit_qcu_hin_prs_svk_akn_amr_glc_owc_rom_mao_eng_cic_mol_swa_tag_tha_hau_tml_bam_tsw_uzb_cze_ita_aze_moo_vie_anl_ses_yor_fbf	0.0207208871811647	0.0488327866659822	0.9611572740058
712	sid_guj_ven_lat_owc_mlt_gam_ctl_tur_aze_swt_bat_akn_glc_scr_bsq_urd_chh_yor_mnd_ben_rom_dgb_bul_tsw_ukr_hun_igb_zul_fin_pan_wly_geo_rus_hin_arw_nor_heb_amr_bos_est_lda_mly_por_mao_jpn_knd_kor_krd_fre_cic_grk_tag_svk_amh_sun_cnt_ger_ses_mol_tig_alb_mcd_ita_spa_qcu_eng_cze_swe_moo_sod_slo_anl_pol_ind_lit_ewe_dut_bam_jav_tha_hau_tml_swa_tsn_uzb_prs_afr_azi_xho_vie_aeg_fbf_bem_dyu	0.242744349142019	0.572598256962056	0.568298477018468
713	hau_dut_yor_urd_tig_aeg_owc_ben_tur_uzb_cic_sun_fbf_slo_lit_bsq_ita_heb_akn_mnd_spa_prs_xho_glc_ewe_mol_fin_tsw_tsn_hun_grk_gam_geo_bos_swe_ctl_pol_sod_amh_eng_est_moo_mly_lat_tag_jpn_tml_kor_bul_krd_zul_guj_ind_afr_sid_mao_cnt_nor_bem_rus_anl_alb_ukr_mcd_ger_qcu_arw_svk_hin_bam_wly_pan_chh_scr_jav_rom_lda_cze_ven_bat_tha_amr_knd_igb_swt_azi_fre_por_aze_dyu_vie_mlt_ses_dgb_swa	-0.730050415502709	-1.74934754284834	0.0835298930970044
714	owc_krd_dyu_por_anl_chh_tig_afr_tur_aze_dgb_tag_tsn_lit_ita_bsq_hin_wly_ven_mnd_fre_scr_lda_svk_bem_pol_fin_cic_tsw_est_dut_amr_geo_prs_bos_urd_bul_aeg_gam_swe_hun_akn_mao_ukr_bat_jpn_knd_kor_spa_ben_moo_lat_jav_ctl_heb_ind_cnt_nor_swa_glc_mlt_eng_mol_rus_alb_qcu_cze_guj_pan_yor_amh_ger_sod_mcd_mly_rom_ses_grk_ewe_sun_tha_hau_tml_bam_zul_azi_slo_arw_uzb_swt_vie_sid_xho_igb_fbf	0.117586648805891	0.276975810038928	0.78241336883002
715	anl_lat_xho_hin_gam_chh_mlt_slo_tur_uzb_bem_tag_zul_ctl_mcd_bsq_ukr_aeg_lda_mnd_fre_prs_ses_spa_tsw_eng_est_dgb_swt_fin_lit_amh_geo_mol_glc_rus_ita_hau_sid_arw_hun_igb_mly_cze_sun_jpn_tml_kor_grk_svk_cic_afr_mao_bul_heb_ind_cnt_guj_moo_alb_owc_por_pan_krd_urd_qcu_rom_bos_swe_swa_amr_ger_sod_dut_bat_scr_ven_ben_tsn_jav_tha_tig_knd_ewe_bam_aze_pol_nor_azi_dyu_vie_wly_akn_yor_fbf	-0.372403062405855	-0.882007501371018	0.380046755437705
716	sod_bos_tsn_rom_aeg_heb_gam_ben_uzb_aze_cic_tag_akn_fre_nor_bsq_rus_chh_yor_cnt_krd_pol_bem_spa_fbf_eng_hun_bam_lda_fin_arw_sid_geo_alb_svk_hin_afr_wly_mlt_ger_est_zul_mly_slo_mao_jpn_tml_kor_swe_lit_ven_guj_ind_dut_amh_sun_mnd_cze_tsw_ita_anl_por_scr_pan_ukr_qcu_glc_ctl_mcd_ses_hau_urd_owc_lat_jav_grk_ewe_prs_igb_bat_tha_tig_knd_dgb_swa_tur_bul_mol_azi_swt_vie_amr_moo_xho_dyu	-0.0422471962908417	-0.0996230055863268	0.920858063430216
717	aeg_krd_cic_fre_hau_anl_gam_scr_tur_uzb_zul_mly_tsw_bos_mcd_bsq_dut_heb_bam_cnt_eng_afr_tsn_guj_lda_lit_hun_moo_akn_est_ukr_amr_geo_arw_mol_pan_rom_wly_tig_svk_fin_igb_ind_rus_jav_jpn_knd_kor_pol_spa_dgb_nor_tag_glc_chh_bat_mnd_lat_ven_bul_sod_ger_por_urd_swe_qcu_hin_grk_ita_ewe_amh_alb_owc_ctl_mao_prs_ses_slo_xho_sun_tha_sid_tml_bem_dyu_aze_ben_cze_azi_swt_vie_mlt_swa_yor_fbf	-0.726856220844298	-1.74498009911106	0.0842915761461514
718	aeg_prs_fbf_afr_gam_tig_owc_nor_aze_azi_bem_ind_ses_ctl_pan_bsq_swe_anl_bam_mnd_lat_lit_tsn_rus_tsw_ita_est_zul_swt_hun_urd_wly_geo_mcd_slo_rom_bul_amr_sid_krd_fin_xho_sun_scr_tag_jpn_knd_kor_pol_por_swa_fre_jav_ukr_amh_mao_cnt_grk_yor_ger_mlt_mol_bos_svk_ben_qcu_guj_hin_glc_dyu_sod_eng_hau_dut_mly_spa_lda_arw_dgb_bat_tha_chh_tml_cic_ven_uzb_cze_alb_tur_igb_vie_heb_akn_ewe_moo	-0.4844682553946	-1.15217703586398	0.252201508560915
719	mlt_alb_dgb_ita_chh_aeg_gam_scr_aze_uzb_cic_mly_ses_mcd_pol_bsq_pan_amr_zul_cnt_afr_ctl_swt_spa_akn_mol_est_tsw_dyu_fin_guj_wly_geo_nor_cze_dut_ben_owc_sid_lat_hun_ewe_ind_krd_sun_jpn_tml_kor_eng_fre_bam_ukr_tag_urd_heb_bat_mnd_lit_swa_grk_sod_por_rus_rom_ger_qcu_svk_swe_prs_moo_anl_bul_hau_slo_jav_hin_igb_arw_xho_mao_tha_amh_knd_lda_bem_azi_bos_glc_tur_yor_vie_tig_tsn_ven_fbf	0.0884644953370633	0.208205412367608	0.835523880412801
720	tig_ben_moo_ctl_chh_sid_wly_rus_uzb_aze_swa_ind_bam_nor_krd_bsq_alb_sod_tsn_mnd_bos_eng_dyu_scr_dgb_arw_fin_akn_igb_hun_urd_hau_geo_slo_pol_bul_ger_aeg_mlt_ukr_est_swt_mao_lit_sun_jpn_tml_kor_spa_svk_tsw_por_jav_pan_amr_mly_cnt_mol_lda_hin_owc_ita_afr_lat_mcd_qcu_swe_grk_fre_fbf_gam_rom_anl_dut_bat_prs_xho_glc_cic_tag_tha_amh_knd_yor_zul_azi_cze_guj_tur_ses_vie_heb_bem_ewe_ven	-0.815747496547687	-1.97294264466441	0.0514713014945758
721	wly_hin_swt_alb_amh_amr_aeg_cze_tur_azi_dyu_bat_zul_pan_bos_bsq_grk_mlt_bam_cnt_arw_rus_cic_por_fbf_mcd_est_swa_akn_hun_spa_hau_geo_prs_fre_swe_guj_chh_anl_mol_fin_tsw_mao_rom_ind_jpn_knd_kor_ger_nor_igb_eng_tag_ukr_heb_mly_mnd_urd_ses_afr_gam_pol_glc_dut_lat_qcu_bul_scr_ben_tsn_tig_svk_owc_ctl_sun_krd_moo_ita_yor_jav_tha_sod_tml_lda_dgb_aze_lit_slo_uzb_ewe_vie_sid_xho_ven_bem	-0.805072319361975	-1.94221289213765	0.0551370694200686
722	owc_rus_tsn_slo_heb_tig_anl_bul_azi_aze_ven_jav_bem_ger_scr_bsq_lat_aeg_dyu_mnd_mcd_swe_lda_nor_bam_alb_hun_swt_fbf_est_ukr_wly_geo_rom_krd_guj_grk_gam_sod_fre_fin_ewe_bat_ben_sun_jpn_knd_kor_afr_spa_yor_arw_ind_por_sid_mao_cnt_urd_akn_mol_hau_eng_dut_pol_prs_qcu_lit_cze_bos_zul_chh_ita_mlt_pan_mly_svk_swa_ctl_dgb_tag_tha_amr_tml_igb_ses_uzb_glc_hin_tur_cic_vie_amh_tsw_xho_moo	-0.43583570111271	-1.03498296976553	0.303360649428788
723	hau_eng_tsw_ita_tig_mlt_anl_spa_uzb_aze_ewe_bat_lda_glc_slo_bsq_ctl_owc_ses_mnd_arw_fre_bam_mcd_akn_svk_hun_xho_yor_fin_alb_amh_geo_pol_bul_scr_ben_heb_aeg_krd_est_cic_ind_bos_tag_jpn_knd_kor_lit_pan_tsn_grk_jav_cze_gam_mly_cnt_ger_moo_ukr_wly_guj_mol_por_lat_qcu_rom_swe_rus_dgb_chh_prs_sod_dut_sun_hin_zul_afr_bem_mao_tha_sid_tml_swa_ven_tur_urd_nor_azi_fbf_vie_amr_swt_igb_dyu	-0.934254479271189	-2.26401486022778	0.0258973396953569
724	tig_por_igb_fre_amr_owc_aeg_hin_uzb_aze_swt_mly_ewe_mcd_guj_bsq_nor_mlt_fbf_mnd_bos_swe_cic_ukr_ses_bul_fin_dyu_moo_est_ita_sid_geo_spa_krd_dut_rom_heb_wly_ger_hun_yor_mao_rus_jav_jpn_knd_kor_svk_alb_tsw_lit_bat_pol_gam_sun_cnt_eng_akn_ben_chh_prs_arw_lat_slo_qcu_grk_urd_cze_swa_anl_mol_hau_afr_ind_pan_dgb_ctl_xho_tag_tha_amh_tml_zul_ven_tur_glc_scr_azi_bem_vie_sod_bam_tsn_lda	-0.0819334521943376	-0.193115585158878	0.84728957161575
725	aeg_ben_dyu_ctl_mlt_wly_anl_svk_tur_aze_zul_tag_xho_ukr_ger_bsq_rus_amr_igb_cnt_cze_slo_dgb_hin_ven_bos_hun_tsn_swt_est_afr_amh_geo_lat_eng_urd_pan_tig_owc_alb_fin_bem_jav_bul_sun_jpn_knd_kor_rom_scr_yor_dut_ind_grk_gam_mao_mnd_por_cic_mol_hau_spa_glc_swe_lit_qcu_nor_arw_prs_tsw_sid_mcd_chh_ita_mly_guj_swa_pol_bam_bat_tha_heb_tml_fbf_akn_azi_krd_fre_uzb_lda_vie_sod_ses_moo_ewe	-0.291651286037956	-0.689041408159563	0.492512713598094
726	chh_pan_yor_mol_amr_hau_gam_arw_azi_uzb_ses_mly_cic_ctl_guj_bsq_grk_wly_moo_cnt_swe_dut_ewe_hin_zul_scr_fin_bem_akn_est_cze_anl_geo_bos_slo_svk_lat_heb_tig_ben_hun_igb_tag_ukr_jav_jpn_tml_kor_bul_mcd_lda_por_mao_rus_sid_bat_mnd_glc_swt_eng_amh_prs_ita_lit_spa_qcu_krd_fre_rom_fbf_mlt_afr_aeg_pol_ind_urd_dyu_ger_tsn_sun_tha_owc_knd_xho_bam_aze_nor_alb_tur_ven_vie_sod_dgb_tsw_swa	0.26705093016603	0.62859745506788	0.531153463723761
727	anl_eng_igb_afr_chh_hau_mlt_spa_tur_azi_cic_mly_zul_prs_arw_bsq_scr_owc_bem_mnd_cze_urd_akn_nor_bam_hin_est_ewe_ses_hun_ita_aeg_geo_glc_fre_rus_bos_sod_heb_ctl_fin_tsw_bat_lat_sun_jpn_knd_kor_svk_mol_lda_pol_jav_guj_wly_ind_cnt_rom_xho_alb_sid_dut_ger_bul_ukr_qcu_lit_swe_pan_fbf_gam_ben_tig_grk_mao_mcd_ven_krd_moo_tag_tha_amh_tml_swt_dyu_uzb_slo_por_aze_swa_vie_amr_yor_tsn_dgb	-1.66503186635994	-4.31019511326081	4.04969599491817e-05
728	sid_ukr_yor_guj_owc_aeg_anl_dut_tur_uzb_swt_bat_dgb_urd_slo_bsq_pan_sod_swa_cnt_mcd_pol_bem_bos_lda_krd_hun_igb_ven_est_swe_gam_geo_ger_rom_ben_fre_chh_tig_grk_fin_cic_mao_nor_ind_jpn_tml_kor_bul_por_tsw_rus_sun_glc_amh_jav_mnd_prs_akn_eng_heb_ita_lat_lit_cze_qcu_afr_hin_scr_moo_hau_alb_wly_spa_mly_ctl_xho_mol_tsn_tag_tha_mlt_knd_ses_fbf_aze_svk_arw_azi_ewe_vie_amr_bam_zul_dyu	-0.731051983716406	-1.7520484070058	0.0830617027569453
729	anl_ger_bem_prs_owc_mlt_sid_arw_azi_aze_xho_sun_ses_mcd_ben_bsq_afr_hau_tsn_mnd_ukr_fre_tsw_alb_dyu_lit_fin_yor_fbf_hun_rom_chh_geo_lat_spa_bul_por_heb_wly_mol_est_lda_ind_pan_mly_jpn_tml_kor_krd_rus_swa_dut_mao_swe_amr_bat_cnt_bos_bam_scr_tig_urd_nor_grk_pol_qcu_slo_eng_guj_swt_gam_ctl_amh_hin_jav_cze_dgb_glc_akn_tag_tha_sod_knd_moo_ven_tur_ita_svk_uzb_zul_vie_aeg_ewe_cic_igb	-1.01150898162802	-2.47464553815616	0.0151490200960051
730	anl_dut_zul_spa_chh_amh_amr_glc_uzb_aze_bam_bat_dgb_hin_mcd_bsq_nor_aeg_fbf_cnt_ben_ctl_tsn_scr_ses_pan_hun_tsw_swa_est_ukr_heb_geo_lit_krd_afr_fre_sod_gam_slo_fin_igb_sun_rus_ind_jpn_tml_kor_grk_rom_bem_svk_mly_cze_owc_tag_mnd_guj_ewe_lat_mlt_ita_bos_swe_eng_qcu_pol_mol_por_akn_hau_prs_wly_urd_jav_arw_ven_bul_lda_mao_tha_sid_knd_dyu_moo_azi_alb_ger_tur_cic_vie_tig_swt_yor_xho	-0.463109127123952	-1.09929998902906	0.2744748625783
731	owc_pan_igb_hin_sod_amh_aeg_nor_tur_uzb_akn_bat_cic_svk_ita_bsq_rom_sid_bem_mnd_fre_swe_tsw_spa_dgb_guj_hun_lda_ses_fin_bul_mlt_geo_lit_dut_slo_arw_chh_hau_pol_est_swt_ind_glc_tag_jpn_knd_kor_cze_mol_dyu_lat_mly_urd_gam_mao_cnt_por_bam_prs_tig_rus_ctl_krd_ger_qcu_afr_grk_mcd_tsn_heb_scr_anl_eng_sun_bos_xho_ukr_ven_jav_tha_wly_tml_swa_zul_azi_ben_alb_aze_fbf_vie_amr_moo_yor_ewe	-0.0982660488639865	-0.231595647246115	0.817360899272451
732	aeg_por_lda_alb_gam_hau_heb_mol_tur_uzb_yor_jav_ses_guj_urd_bsq_ger_chh_swa_cnt_cze_ukr_fbf_svk_cic_rom_est_tsw_zul_fin_bul_mlt_geo_scr_grk_ita_arw_wly_sid_spa_hun_akn_mly_pol_bat_jpn_tml_kor_rus_glc_dyu_pan_tag_nor_amh_sun_mnd_dut_bem_hin_tig_slo_eng_fre_ctl_qcu_swe_lit_lat_igb_owc_krd_amr_bos_mao_prs_swt_ben_bam_ind_tha_sod_knd_tsn_ven_azi_mcd_afr_aze_ewe_vie_anl_moo_dgb_xho	-0.686118630027791	-1.64542351769774	0.103258337965396
733	amr_prs_zul_por_sod_amh_chh_lit_uzb_tur_xho_ind_ses_grk_afr_bsq_urd_owc_moo_mnd_ita_swe_tsn_bos_dyu_lat_est_ven_tsw_fin_scr_tig_geo_mol_bul_ben_guj_hau_aeg_eng_hun_ewe_jav_rom_sun_jpn_tml_kor_nor_spa_swt_dut_mly_rus_mlt_bat_cnt_pol_akn_glc_sid_svk_mcd_krd_cze_qcu_hin_arw_slo_igb_anl_ger_wly_alb_tag_fre_bem_ukr_fbf_mao_tha_heb_knd_cic_swa_aze_ctl_pan_azi_yor_vie_gam_bam_lda_dgb	-0.372963430288343	-0.883074574856642	0.379472997296693
734	chh_ben_moo_urd_aeg_hau_sid_rus_tur_aze_zul_ind_fbf_swe_afr_bsq_cze_wly_tsn_mnd_ctl_lat_swt_fre_cic_dut_est_akn_ses_fin_prs_owc_geo_pan_mol_mcd_nor_anl_amh_ita_hun_yor_jav_spa_tag_jpn_knd_kor_scr_guj_dgb_eng_sun_hin_mlt_mly_cnt_ger_xho_alb_amr_ukr_arw_lit_glc_qcu_por_slo_krd_swa_gam_bos_tig_grk_bat_svk_bam_pol_dyu_mao_tha_heb_tml_ven_ewe_uzb_rom_bul_azi_tsw_vie_sod_igb_bem_lda	-0.102303756002004	-0.241140153571791	0.80997733962484
735	anl_eng_ewe_hin_chh_hau_tig_scr_aze_tur_ses_tag_igb_krd_slo_bsq_ctl_gam_swt_mnd_pol_rus_akn_bul_tsn_glc_fin_yor_xho_est_bos_wly_geo_svk_rom_pan_guj_sod_amr_nor_hun_dyu_sun_prs_bat_jpn_knd_kor_grk_cze_dgb_ita_mao_arw_amh_ind_cnt_ben_bam_ukr_mlt_lat_swe_dut_mol_qcu_spa_fre_urd_bem_sid_alb_heb_afr_mly_por_lda_ger_ven_jav_tha_owc_tml_fbf_swa_uzb_mcd_lit_azi_moo_vie_aeg_tsw_cic_zul	-0.14114697673067	-0.332974592512591	0.739902928449371
736	anl_swe_xho_alb_heb_amr_mlt_lit_azi_uzb_dyu_ind_cic_urd_pan_bsq_mcd_hau_fbf_cnt_ben_afr_ven_fre_bem_slo_hun_tsw_lda_fin_mol_gam_geo_ita_bos_spa_pol_wly_aeg_scr_est_bam_sun_lat_tag_jpn_knd_kor_guj_eng_akn_rom_bat_nor_owc_jav_mnd_cze_moo_grk_chh_krd_por_glc_arw_qcu_rus_ukr_svk_ses_sod_bul_tig_dut_mao_ctl_dgb_hin_igb_mly_tha_amh_tml_swt_swa_tur_ger_prs_aze_yor_vie_sid_zul_tsn_ewe	-0.934550105582256	-2.27123197755507	0.0254395837426628
737	owc_dut_fbf_slo_sod_heb_wly_lit_tur_azi_akn_mly_bam_pan_mcd_bsq_guj_gam_ses_mnd_hin_bul_lda_urd_ven_grk_fin_xho_ewe_hun_bos_hau_geo_prs_ger_afr_cze_amh_sid_arw_est_yor_jav_lat_sun_jpn_knd_kor_alb_glc_zul_ben_tag_spa_anl_ind_cnt_por_cic_ctl_amr_ukr_swe_mol_svk_qcu_scr_nor_eng_swa_tig_ita_mlt_fre_bat_rom_bem_krd_dgb_mao_tha_aeg_tml_dyu_tsn_aze_rus_pol_uzb_igb_vie_chh_tsw_swt_moo	0.3168907543837	0.746617837116401	0.45717760127183
738	hau_hin_fbf_scr_tig_sid_heb_cze_aze_azi_moo_sun_ven_guj_lit_bsq_pan_amr_zul_mnd_bos_prs_tsw_ita_akn_bul_fin_cic_lda_hun_ctl_owc_geo_glc_slo_afr_fre_gam_amh_ger_est_swa_bat_rom_jav_jpn_tml_kor_ben_eng_dgb_arw_mao_krd_aeg_tag_cnt_mcd_swt_grk_chh_ukr_alb_swe_spa_qcu_pol_mol_lat_dyu_anl_dut_wly_svk_mly_por_yor_rus_ses_ind_tha_mlt_knd_ewe_bam_uzb_nor_urd_tur_xho_vie_sod_igb_bem_tsn	-0.312256168212563	-0.738957521642982	0.461793762235716
739	heb_slo_bam_afr_anl_tig_sod_ukr_azi_aze_ewe_jav_moo_ctl_ita_bsq_lat_amh_ses_cnt_swe_spa_xho_fre_yor_alb_est_zul_swa_fin_glc_sid_geo_nor_pan_dut_svk_hau_amr_krd_hun_fbf_sun_arw_mao_jpn_tml_kor_ben_mol_dyu_prs_bat_lit_gam_ind_mnd_scr_tsw_mcd_chh_ger_por_bos_urd_qcu_eng_bul_pol_cic_owc_grk_aeg_rom_mly_hin_lda_guj_tsn_tag_tha_wly_knd_dgb_igb_uzb_cze_rus_tur_akn_vie_mlt_swt_ven_bem	-0.365055366812771	-0.865234412236919	0.389136599143833
740	anl_swe_akn_arw_mlt_owc_tig_krd_aze_tur_bam_jav_ewe_svk_ger_bsq_ita_gam_yor_mnd_guj_urd_cic_bos_tsn_rus_hun_ven_igb_fin_fre_amh_geo_glc_slo_dut_rom_chh_hau_ben_est_xho_bat_ukr_mao_jpn_tml_kor_nor_grk_moo_pan_ind_lit_amr_sun_cnt_lat_ses_mol_heb_cze_spa_por_scr_qcu_bul_alb_afr_swa_aeg_hin_sid_mcd_mly_ctl_fbf_pol_swt_tag_tha_wly_knd_dgb_dyu_uzb_prs_eng_azi_tsw_vie_sod_bem_zul_lda	0.196900603401866	0.463426283222976	0.644141591477099
741	sid_rom_igb_fre_amr_anl_owc_krd_uzb_aze_ven_sun_bem_spa_alb_bsq_grk_chh_ewe_cnt_ctl_mol_swa_svk_tsn_bul_hun_cic_zul_est_ukr_sod_geo_dut_ger_ita_prs_amh_tig_afr_fin_bam_mly_bos_jav_jpn_knd_kor_eng_por_yor_glc_tag_arw_wly_bat_mnd_pol_lda_mcd_hau_hin_guj_ben_swe_qcu_scr_urd_rus_ses_gam_slo_aeg_nor_ind_lat_xho_pan_dgb_mao_tha_mlt_tml_tsw_akn_azi_cze_lit_tur_fbf_vie_heb_dyu_moo_swt	0.369314717242283	0.871035920357864	0.385977484333513
742	amr_rom_swa_lit_owc_anl_sid_eng_uzb_azi_tsw_tag_dyu_guj_ger_bsq_lat_aeg_yor_cnt_spa_pol_akn_hin_ven_afr_hun_cic_lda_fin_mol_sod_geo_bos_ctl_ben_dut_heb_wly_alb_est_tsn_jav_scr_ind_jpn_tml_kor_prs_krd_fbf_fre_bat_grk_mlt_sun_mnd_swe_dgb_mcd_gam_por_slo_arw_cze_qcu_nor_rus_urd_swt_chh_ita_amh_svk_mly_pan_igb_ukr_xho_mao_tha_tig_knd_ewe_moo_aze_bul_glc_tur_ses_vie_hau_bam_zul_bem	-0.424833662531651	-1.00823605708848	0.315957225219248
743	tig_bos_igb_rus_heb_wly_sod_ben_aze_tur_zul_mly_bam_krd_svk_bsq_ctl_owc_fbf_cnt_ukr_afr_lda_pol_bem_spa_fin_tsw_xho_est_hin_mlt_geo_pan_cze_glc_bul_chh_amh_mol_hun_cic_ind_scr_mao_jpn_tml_kor_guj_fre_yor_nor_jav_eng_anl_tag_mnd_dut_dgb_ita_aeg_por_urd_rom_ger_qcu_slo_lit_prs_swa_hau_alb_amr_lat_bat_mcd_akn_arw_ven_sun_tha_sid_knd_moo_ewe_azi_grk_swe_uzb_swt_vie_gam_tsn_ses_dyu	1.45711308019353	3.57021647882869	0.000566791420490894
744	chh_pol_bam_svk_tig_anl_mlt_bul_azi_uzb_yor_ind_lda_rom_cze_bsq_grk_aeg_zul_mnd_ctl_mcd_ses_nor_dgb_arw_hun_moo_akn_est_ben_wly_geo_ita_scr_slo_dut_gam_hau_hin_fin_cic_jav_eng_bat_jpn_knd_kor_alb_afr_ewe_pan_mly_krd_sod_tag_cnt_fre_bem_lat_heb_lit_por_ger_urd_qcu_glc_ukr_swe_tsw_owc_guj_amr_prs_sun_bos_xho_rus_dyu_mao_tha_amh_tml_fbf_swa_aze_spa_mol_tur_tsn_vie_sid_ven_swt_igb	-0.233223077590084	-0.55078443839564	0.583102155897026
745	amh_rus_xho_pan_owc_sid_hau_hin_uzb_aze_zul_ind_akn_lat_prs_bsq_fre_heb_bem_mnd_por_mcd_tsw_ita_ses_eng_est_tsn_swa_fin_glc_sod_geo_spa_guj_arw_bul_chh_gam_alb_hun_bam_mly_scr_tag_jpn_knd_kor_nor_ben_ven_mol_sun_dut_tig_mao_cnt_rom_moo_pol_anl_urd_afr_swe_slo_qcu_lit_cze_svk_yor_aeg_ctl_amr_ger_bat_bos_dyu_krd_ewe_jav_tha_mlt_tml_lda_fbf_azi_ukr_grk_tur_dgb_vie_wly_swt_igb_cic	0.687697589407017	1.63485531232961	0.105459923364058
746	mlt_glc_igb_grk_amh_owc_gam_rus_azi_uzb_tsw_jav_ses_lit_guj_bsq_swe_sod_cic_mnd_slo_afr_moo_ctl_lda_bos_hun_dgb_swa_fin_ukr_sid_geo_ita_scr_lat_dut_hau_anl_alb_est_ven_bat_prs_mly_jpn_tml_kor_rom_cze_bam_bul_ind_ben_amr_sun_cnt_mcd_xho_pol_tig_hin_pan_spa_fre_qcu_urd_por_ger_bem_aeg_eng_heb_nor_tag_arw_dyu_mol_yor_mao_tha_wly_knd_zul_tsn_aze_svk_krd_tur_fbf_vie_chh_swt_ewe_akn	-0.189958204178353	-0.448227168222231	0.655031767909316
747	amr_bos_akn_ita_anl_wly_hau_lit_tur_uzb_ven_mly_dyu_rom_mcd_bsq_ger_sid_xho_cnt_eng_swe_swa_rus_igb_bul_fin_ewe_zul_hun_ben_amh_geo_mol_scr_krd_cze_sod_chh_pan_est_dgb_ind_grk_mao_jpn_knd_kor_por_afr_bam_hin_bat_dut_tig_sun_mnd_ctl_moo_alb_mlt_svk_prs_spa_slo_qcu_fre_nor_arw_yor_owc_urd_gam_glc_tag_pol_lda_ukr_swt_jav_tha_aeg_tml_fbf_cic_azi_guj_lat_aze_tsn_vie_heb_bem_ses_tsw	0.0975578385280427	0.229572273170706	0.818928308618904
748	hau_bul_cic_lat_chh_aeg_owc_prs_aze_azi_xho_bat_tsn_mol_alb_bsq_por_sid_bam_mnd_pan_swe_zul_bos_dgb_svk_fin_ven_ses_hun_ctl_sod_geo_guj_fre_afr_arw_anl_heb_urd_est_tsw_mao_slo_jav_jpn_tml_kor_ukr_mcd_moo_eng_sun_rom_mlt_mly_cnt_hin_lda_krd_amh_nor_ben_grk_cze_qcu_spa_ita_scr_igb_tig_rus_wly_pol_tag_dut_swt_ger_akn_ind_tha_amr_knd_dyu_ewe_tur_glc_lit_uzb_bem_vie_gam_fbf_swa_yor	-0.735507764635115	-1.76448013543473	0.0809344644387048
749	heb_spa_dgb_svk_mlt_amh_amr_mol_tur_aze_xho_sun_tsw_afr_ben_bsq_por_chh_bam_cnt_ita_ukr_moo_scr_ven_lit_est_akn_lda_hun_pan_gam_geo_pol_alb_mcd_ctl_wly_tig_guj_fin_tsn_mly_eng_tag_jpn_knd_kor_hin_ger_bem_swe_jav_arw_aeg_ind_mnd_bul_dyu_cze_sod_nor_bos_rus_urd_qcu_glc_dut_fre_ses_owc_grk_hau_krd_bat_rom_swt_lat_cic_mao_tha_anl_tml_zul_yor_uzb_prs_slo_azi_swa_vie_sid_igb_ewe_fbf	0.426653066999097	1.00553975040103	0.317246156970028
750	wly_rus_yor_swe_sod_aeg_chh_scr_azi_aze_tsw_mly_bem_grk_ben_bsq_por_owc_cic_mnd_krd_glc_swa_bul_igb_fre_hun_fbf_swt_fin_cze_hau_geo_bos_svk_dut_mol_anl_amr_guj_est_bam_sun_lit_bat_jpn_tml_kor_pol_prs_ses_hin_jav_ger_mlt_mao_cnt_nor_xho_urd_sid_slo_ctl_pan_alb_qcu_spa_arw_mcd_ewe_tig_ukr_gam_eng_ind_rom_dgb_ita_ven_tag_tha_heb_knd_tsn_akn_tur_lat_afr_uzb_dyu_vie_amh_zul_lda_moo	-0.77077980070085	-1.85308431585054	0.0670411970329676
751	amr_nor_swa_bos_sod_wly_chh_hin_aze_tur_tsn_mao_yor_grk_slo_bsq_lit_amh_zul_mnd_urd_ctl_ewe_eng_fbf_arw_hun_dgb_akn_est_krd_owc_geo_ben_bul_ukr_prs_hau_mlt_afr_fin_bem_tag_mol_ind_jpn_knd_kor_mcd_lat_xho_pan_bat_dut_gam_sun_cnt_swe_igb_pol_anl_alb_cze_guj_rus_qcu_spa_ita_por_cic_tig_fre_sid_glc_mly_scr_ses_rom_tsw_jav_tha_heb_tml_bam_moo_uzb_svk_ger_azi_lda_vie_aeg_dyu_ven_swt	-0.339144268996164	-0.803402001690449	0.423791061718991
752	amh_fre_ewe_svk_sid_gam_amr_ben_uzb_tur_bem_jav_akn_grk_urd_bsq_spa_tig_igb_cnt_lat_mol_fbf_scr_dgb_bul_est_bam_zul_fin_swe_aeg_geo_ctl_dut_nor_slo_sod_wly_lit_hun_swt_mao_mcd_bat_jpn_knd_kor_afr_hin_yor_arw_mly_prs_owc_ind_mnd_pan_dyu_ukr_mlt_rus_ita_eng_guj_qcu_bos_rom_pol_ses_anl_ger_heb_alb_sun_por_tsn_cze_tsw_tag_tha_chh_tml_moo_lda_aze_glc_krd_azi_swa_vie_hau_cic_ven_xho	0.0806181603793826	0.190126653534939	0.849624270898419
753	amh_eng_dgb_afr_heb_mlt_amr_slo_uzb_azi_zul_mao_akn_ben_krd_bsq_mol_tig_tsn_cnt_arw_scr_igb_rus_xho_guj_hun_swa_ewe_fin_nor_wly_geo_prs_lat_swe_cze_anl_chh_spa_est_lda_sun_svk_bat_jpn_knd_kor_glc_hin_bam_dut_tag_ukr_hau_ind_mnd_fre_dyu_ita_sod_ctl_ger_lit_pol_qcu_urd_bos_pan_fbf_aeg_alb_gam_rom_mly_mcd_bem_bul_ven_jav_tha_sid_tml_ses_cic_aze_por_grk_tur_yor_vie_owc_moo_tsw_swt	0.592109452197097	1.39986620132626	0.164880465060268
754	tig_bul_swa_bos_chh_amh_sod_lat_aze_tur_cic_sun_igb_eng_scr_bsq_fre_amr_akn_mnd_prs_svk_dgb_urd_fbf_rom_fin_moo_ven_hun_ita_hau_geo_spa_ger_nor_guj_mlt_anl_ben_est_xho_mao_alb_tag_jpn_knd_kor_rus_hin_bem_slo_jav_lit_owc_ind_cnt_glc_ewe_pol_gam_pan_ukr_dut_mcd_qcu_krd_afr_por_tsw_aeg_mol_wly_arw_mly_cze_lda_ctl_bam_bat_tha_sid_tml_ses_zul_azi_swe_grk_uzb_swt_vie_heb_yor_tsn_dyu	-0.566420293479448	-1.350565851942	0.180111792439169
755	wly_grk_ewe_dut_anl_gam_mlt_ben_azi_uzb_ses_sun_igb_ctl_swe_bsq_scr_amr_swt_mnd_spa_guj_bem_hin_ven_alb_fin_swa_cic_hun_nor_heb_geo_mcd_rom_mol_pol_chh_sod_glc_est_fbf_tag_arw_mao_jpn_knd_kor_ukr_svk_dyu_pan_ind_bos_tig_jav_cnt_afr_xho_ita_amh_lat_ger_por_rus_qcu_lit_urd_eng_akn_aeg_fre_hau_krd_mly_bul_dgb_cze_yor_bat_tha_sid_tml_bam_moo_tur_prs_slo_aze_tsw_vie_owc_zul_lda_tsn	0.235871249172624	0.554784795868107	0.58037371957273
756	sod_pan_ses_ger_aeg_wly_tig_afr_tur_azi_fbf_mly_bem_fre_mcd_bsq_lat_anl_dgb_cnt_lit_spa_ewe_slo_swt_dut_fin_lda_tsw_est_ita_owc_geo_swe_guj_mol_bos_amr_sid_svk_hun_ven_jav_ben_ind_jpn_knd_kor_arw_ukr_dyu_ctl_bat_scr_gam_mao_mnd_urd_tsn_pol_chh_hin_cze_grk_krd_qcu_por_bul_glc_cic_hau_rom_heb_alb_tag_prs_bam_eng_yor_sun_tha_mlt_tml_moo_xho_uzb_rus_nor_aze_swa_vie_amh_akn_igb_zul	-0.048027935509722	-0.113061274598058	0.910225675929993
757	mlt_grk_tsw_pan_wly_chh_hau_spa_uzb_aze_ses_ind_tsn_nor_eng_bsq_arw_anl_xho_mnd_mol_rom_igb_cze_ewe_guj_est_zul_ven_fin_urd_gam_geo_svk_lit_ger_krd_aeg_sod_bul_hun_yor_bat_scr_sun_jpn_tml_kor_por_alb_cic_afr_tag_dut_sid_mly_cnt_swe_bam_bos_heb_fre_hin_glc_ukr_qcu_ita_ctl_slo_fbf_amr_ben_owc_prs_jav_pol_akn_rus_lda_mao_tha_tig_knd_swt_moo_azi_lat_mcd_tur_swa_vie_amh_dgb_dyu_bem	-0.238156121260363	-0.562481679924833	0.575141240947856
758	chh_rom_xho_nor_anl_amr_owc_rus_tur_azi_akn_bat_lda_pol_slo_bsq_spa_wly_ewe_mnd_bos_mcd_dgb_dut_ses_eng_est_swa_swt_hun_ger_sid_geo_ctl_krd_lit_ita_aeg_amh_guj_fin_ven_tag_hin_mly_jpn_tml_kor_pan_ben_igb_alb_ind_lat_tig_mao_cnt_svk_zul_fre_heb_prs_arw_ukr_afr_qcu_por_grk_urd_moo_mlt_cze_sod_bul_sun_scr_yor_glc_bam_jav_tha_hau_knd_tsw_bem_uzb_mol_swe_aze_cic_vie_gam_fbf_tsn_dyu	0.0589461650067652	0.138884916174336	0.889841394710172
759	sid_dut_bem_lit_chh_mlt_anl_nor_aze_tur_fbf_bat_xho_ctl_urd_bsq_pan_sod_igb_cnt_ger_scr_dgb_pol_akn_lat_est_ewe_swa_hun_afr_aeg_geo_bul_mcd_alb_bos_gam_amr_grk_fin_tsw_mao_ita_tag_jpn_knd_kor_svk_spa_lda_guj_ind_prs_owc_mly_mnd_por_yor_cze_amh_hin_mol_glc_ukr_qcu_swe_rom_ben_dyu_hau_slo_wly_krd_jav_eng_moo_fre_swt_sun_tha_heb_tml_ses_zul_azi_arw_rus_uzb_tsn_vie_tig_cic_ven_bam	-0.661451448783572	-1.58091021525079	0.117293787254959
760	heb_hin_dgb_bos_anl_amh_gam_arw_aze_uzb_xho_mao_ven_fre_afr_bsq_mcd_owc_zul_mnd_ger_pan_akn_guj_dyu_glc_fin_yor_tsn_est_ukr_aeg_geo_rom_scr_spa_ctl_tig_wly_bul_hun_moo_tag_por_bat_jpn_knd_kor_nor_eng_igb_urd_ind_ben_sid_mly_cnt_alb_cic_slo_mlt_mol_cze_lit_lat_qcu_swe_svk_rus_lda_sod_grk_chh_prs_jav_ita_tsw_dut_fbf_sun_tha_amr_tml_bam_bem_tur_krd_pol_azi_ewe_vie_hau_swa_ses_swt	0.0944097159355817	0.222367969993175	0.824515061692959
761	amr_pol_lda_bos_hau_sid_chh_urd_tur_azi_akn_jav_fbf_krd_prs_bsq_eng_sod_swt_cnt_ita_hin_tsn_bul_moo_mol_hun_ewe_cic_est_spa_gam_geo_glc_svk_scr_afr_heb_wly_ukr_fin_xho_tag_lit_bat_jpn_knd_kor_rom_rus_dyu_grk_sun_arw_mlt_mao_mnd_guj_tsw_ben_amh_mcd_slo_alb_cze_qcu_ger_nor_lat_bem_aeg_fre_anl_ctl_mly_pan_zul_dut_igb_ind_tha_owc_tml_dgb_swa_aze_swe_por_uzb_yor_vie_tig_ses_ven_bam	0.407366338746683	0.961229069346766	0.338929560319009
762	mlt_spa_tsw_eng_sid_gam_owc_rus_aze_azi_cic_ind_swt_grk_ctl_bsq_glc_amh_lda_mnd_slo_mcd_swa_svk_igb_hin_fin_ven_akn_est_lat_heb_geo_fre_pan_bos_nor_anl_aeg_pol_hun_bam_mly_arw_mao_jpn_tml_kor_dut_alb_ewe_afr_tag_swe_wly_sun_cnt_mol_tsn_lit_tig_rom_ger_ita_ukr_qcu_cze_ben_prs_zul_sod_guj_chh_krd_jav_scr_xho_urd_moo_bat_tha_hau_knd_bem_fbf_tur_bul_por_uzb_yor_vie_amr_ses_dgb_dyu	-0.539328447961621	-1.28692816968835	0.20131332987333
763	tig_glc_yor_rom_sid_amr_amh_alb_uzb_azi_akn_mao_lda_grk_swe_bsq_por_sod_swa_cnt_cze_pol_dgb_prs_ses_dut_est_swt_xho_fin_pan_heb_geo_ben_hin_guj_nor_aeg_wly_ger_hun_zul_jav_lat_mly_jpn_tml_kor_eng_bul_tsn_slo_tag_rus_anl_ind_mnd_krd_dyu_lit_hau_ctl_ita_arw_urd_qcu_fre_mol_svk_tsw_gam_spa_chh_afr_sun_scr_igb_bos_fbf_bat_tha_mlt_knd_cic_moo_tur_mcd_ukr_aze_bam_vie_owc_bem_ewe_ven	-0.40432705661362	-0.960035650982398	0.339526626262944
764	tig_ita_akn_hin_heb_wly_amh_rus_tur_aze_moo_mly_ven_spa_cze_bsq_grk_sid_dgb_mnd_swe_mol_tsw_pol_yor_ben_hun_bam_ewe_fin_bul_sod_geo_bos_prs_ctl_afr_anl_owc_dut_est_zul_ind_lit_sun_jpn_knd_kor_arw_svk_lda_krd_jav_por_mlt_bat_cnt_guj_cic_mcd_gam_glc_alb_ukr_eng_qcu_ger_rom_scr_tsn_aeg_pan_amr_fre_tag_slo_xho_urd_fbf_mao_tha_chh_tml_bem_igb_uzb_nor_lat_azi_swt_vie_hau_dyu_swa_ses	0.388216930197919	0.914741272171331	0.36269311520192
765	sid_por_tsw_pol_chh_amh_heb_eng_azi_tur_lda_mly_swt_nor_bul_bsq_ger_gam_cic_cnt_lat_svk_tsn_guj_ewe_krd_hun_igb_fbf_est_dut_wly_geo_bos_lit_ita_cze_hau_owc_ctl_fin_xho_tag_spa_jav_jpn_tml_kor_grk_mol_bem_ukr_ind_alb_amr_bat_mnd_pan_akn_scr_tig_afr_ben_rus_hin_qcu_arw_mcd_glc_ven_anl_swe_aeg_urd_mao_slo_ses_prs_zul_sun_tha_sod_knd_dgb_dyu_aze_rom_fre_uzb_bam_vie_mlt_yor_moo_swa	-0.0782371850113242	-0.185023743516967	0.853613318120346
766	amr_swe_cic_por_owc_sid_amh_ctl_azi_tur_bam_ind_dyu_spa_scr_bsq_rus_tig_ses_mnd_mcd_krd_swa_alb_tsw_slo_fin_igb_lda_hun_ger_wly_geo_hin_ita_fre_rom_mlt_chh_ukr_est_swt_jav_svk_bat_jpn_knd_kor_urd_ben_dgb_grk_tag_arw_sod_mao_cnt_pol_tsn_eng_aeg_nor_lat_mol_pan_qcu_cze_bos_bul_akn_hau_afr_heb_prs_mly_dut_fbf_lit_moo_sun_tha_gam_tml_zul_yor_aze_glc_guj_uzb_xho_vie_anl_ewe_ven_bem	0.303752867171535	0.716269555019558	0.47561970814548
767	amr_nor_igb_pol_tig_mlt_wly_lat_tur_azi_akn_sun_dyu_rom_urd_bsq_rus_owc_ses_cnt_grk_prs_lda_lit_swt_bos_fin_moo_yor_hun_dut_anl_geo_afr_krd_mol_por_gam_sid_mcd_est_ewe_mao_ctl_bat_jpn_knd_kor_eng_ukr_zul_ger_ind_hin_aeg_mly_mnd_fre_bam_spa_heb_ita_svk_guj_ben_qcu_glc_alb_swe_ven_sod_cze_chh_arw_jav_slo_cic_bul_tsw_tag_tha_amh_tml_swa_fbf_uzb_scr_pan_aze_xho_vie_hau_dgb_tsn_bem	-1.25785744024311e-05	-2.96224043224473e-05	0.999976428190042
768	amh_urd_tsn_scr_owc_tig_hau_ben_aze_azi_ewe_sun_dgb_bos_arw_bsq_krd_mlt_ses_mnd_glc_ctl_cic_alb_ven_guj_est_lda_zul_fin_cze_gam_geo_rom_swe_pol_afr_sid_aeg_fre_hun_dyu_mly_ita_mao_jpn_knd_kor_mcd_por_fbf_eng_ind_dut_chh_tag_cnt_ukr_bem_nor_amr_bul_mol_prs_spa_qcu_hin_pan_rus_bam_anl_grk_sod_svk_jav_lit_swt_ger_igb_bat_tha_heb_tml_moo_xho_tur_slo_lat_uzb_akn_vie_wly_swa_tsw_yor	-0.271500990570773	-0.642420000714717	0.522181076913346
769	sod_mcd_moo_mol_heb_gam_wly_urd_tur_azi_dgb_tag_dyu_ger_ctl_bsq_dut_hau_bam_mnd_hin_bos_ses_prs_fbf_nor_hun_ewe_lda_fin_rus_tig_geo_grk_eng_pol_lat_aeg_chh_arw_est_igb_mly_spa_mao_jpn_knd_kor_ben_ukr_cic_fre_jav_alb_mlt_ind_cnt_rom_swt_afr_owc_guj_scr_cze_pan_qcu_krd_lit_glc_tsn_amh_svk_anl_swe_bat_por_zul_ita_bem_sun_tha_amr_tml_akn_swa_aze_bul_slo_uzb_yor_vie_sid_tsw_ven_xho	0.147288556396681	0.346320989624567	0.729883801162339
770	tig_scr_moo_pan_gam_heb_mlt_por_azi_tur_zul_mao_dyu_rom_urd_bsq_prs_owc_ven_mnd_mcd_lit_akn_ben_bem_bul_est_ses_dgb_hun_cze_hau_geo_ukr_ita_guj_nor_sod_amr_hin_fin_xho_ind_svk_bat_jpn_tml_kor_rus_glc_ewe_ctl_mly_ger_chh_sun_cnt_dut_tsn_bos_sid_arw_grk_krd_slo_qcu_mol_alb_lat_cic_aeg_eng_amh_swe_tag_fre_bam_afr_lda_jav_tha_anl_knd_igb_fbf_uzb_spa_pol_aze_yor_vie_wly_swa_swt_tsw	-0.41369050181859	-0.98092098909509	0.329176656879093
771	heb_eng_dgb_afr_wly_amh_hau_nor_azi_aze_fbf_mly_dyu_glc_svk_bsq_por_gam_xho_cnt_ctl_ita_tsn_rus_tsw_urd_hun_ses_ven_est_rom_owc_geo_bos_mol_fre_ukr_mlt_chh_dut_fin_akn_tag_alb_bat_jpn_tml_kor_pan_ben_bam_slo_ind_ger_sod_sun_mnd_mcd_swa_guj_amr_scr_cze_grk_swe_qcu_lit_pol_hin_moo_tig_krd_sid_spa_mao_lat_cic_bul_lda_jav_tha_aeg_knd_zul_yor_tur_prs_arw_uzb_igb_vie_anl_bem_ewe_swt	-0.418733942370271	-0.993468934162852	0.323059339900169
772	heb_krd_ses_afr_amr_wly_chh_scr_azi_tur_lda_mly_tsw_dut_rus_bsq_spa_aeg_swa_cnt_cze_ben_xho_rom_igb_prs_fin_akn_dgb_est_arw_mlt_geo_hin_lit_grk_urd_owc_anl_ger_hun_moo_jav_ctl_bat_jpn_tml_kor_eng_pan_cic_swe_mao_bos_sod_sun_mnd_mcd_ewe_ukr_tig_guj_pol_svk_bul_qcu_fre_nor_por_dyu_amh_slo_sid_ita_tag_lat_yor_mol_zul_ind_tha_hau_knd_fbf_tsn_aze_glc_alb_uzb_bam_vie_gam_swt_ven_bem	-0.237022895909025	-0.559386988222779	0.577242342219553
773	heb_urd_bam_ben_owc_mlt_hau_ger_tur_uzb_igb_jav_fbf_pol_rus_bsq_krd_sod_zul_cnt_alb_spa_xho_grk_ven_bul_fin_dyu_akn_hun_rom_wly_geo_pan_ita_lat_scr_anl_amr_prs_est_tsw_mly_lit_ind_jpn_knd_kor_ctl_arw_swt_hin_mao_eng_gam_tag_mnd_swe_tsn_slo_amh_cze_dut_afr_bos_qcu_mcd_glc_svk_moo_aeg_ukr_sid_fre_sun_mol_dgb_nor_yor_bat_tha_chh_tml_bem_lda_azi_guj_por_aze_ses_vie_tig_ewe_cic_swa	-0.382514382667902	-0.906788908425894	0.366861971127041
774	heb_guj_ses_svk_anl_sid_amh_bul_azi_uzb_dyu_tag_ven_eng_ita_bsq_glc_sod_igb_cnt_arw_rus_dgb_alb_bem_hin_fin_zul_moo_est_ukr_hau_geo_cze_spa_slo_swe_amr_tig_lat_hun_swa_ind_fre_bat_jpn_knd_kor_mol_ben_swt_prs_mao_lit_chh_jav_mnd_ctl_tsn_scr_wly_por_dut_grk_urd_qcu_ger_krd_rom_xho_gam_mcd_aeg_pan_mly_pol_cic_afr_tsw_sun_tha_owc_tml_yor_lda_aze_nor_bos_tur_ewe_vie_mlt_fbf_bam_akn	-0.413812322668667	-0.982779712150024	0.328265718436076
775	chh_bul_moo_swe_wly_tig_sid_pol_uzb_azi_swt_tag_igb_svk_rus_bsq_alb_owc_ewe_mnd_grk_dut_akn_afr_dgb_bos_fin_ven_bam_hun_lat_amr_geo_ger_ctl_nor_mcd_aeg_heb_mol_est_bem_mao_glc_ind_jpn_tml_kor_slo_krd_fbf_rom_sun_scr_anl_jav_cnt_hin_tsn_prs_gam_fre_por_cze_arw_qcu_ukr_eng_ben_dyu_amh_guj_sod_lit_mly_pan_xho_spa_zul_bat_tha_mlt_knd_tsw_yor_aze_ita_urd_tur_ses_vie_hau_cic_lda_swa	-0.722880930926868	-1.73777341375232	0.0855609055400699
776	gam_slo_swt_ger_wly_amr_hau_mol_uzb_azi_bem_sun_tsw_guj_hin_bsq_alb_heb_ewe_cnt_fre_swe_ses_rom_fbf_bos_fin_akn_yor_est_ita_amh_geo_urd_ukr_lat_nor_aeg_owc_mcd_hun_lda_tag_scr_mly_jpn_tml_kor_spa_por_swa_eng_mao_dut_sid_bat_mnd_pan_ven_ben_mlt_ctl_bul_svk_prs_qcu_glc_rus_krd_tsn_sod_afr_chh_arw_jav_pol_bam_cze_xho_ind_tha_anl_knd_moo_cic_tur_grk_lit_aze_dyu_vie_tig_dgb_zul_igb	-0.345778912261937	-0.818934658321458	0.414917305749647
777	gam_glc_ven_bul_sid_tig_sod_por_aze_tur_bam_mao_dyu_slo_ukr_bsq_rom_anl_zul_mnd_lit_guj_ewe_alb_cic_eng_hun_dgb_igb_fin_spa_amr_geo_cze_ctl_swe_dut_hau_heb_ger_est_tsw_sun_krd_jav_jpn_tml_kor_arw_rus_moo_pol_bat_grk_wly_ind_cnt_ita_xho_nor_amh_fre_hin_pan_urd_qcu_afr_prs_bos_tsn_owc_scr_chh_lat_tag_ben_bem_mcd_fbf_mly_tha_aeg_knd_swt_yor_uzb_mol_svk_azi_ses_vie_mlt_akn_lda_swa	-1.70165885696621	-4.41255387410716	2.74699111307347e-05
778	anl_guj_akn_bos_chh_mlt_sod_dut_uzb_azi_dyu_sun_lda_ukr_pol_bsq_grk_amh_fbf_cnt_glc_mcd_moo_mol_swt_arw_hun_yor_igb_est_lit_heb_geo_slo_cze_lat_rom_amr_sid_ben_fin_cic_bat_rus_mly_jpn_tml_kor_nor_ita_ewe_afr_ind_urd_tig_mao_mnd_por_ven_svk_owc_krd_scr_eng_ctl_qcu_fre_bul_pan_tsn_hau_alb_gam_prs_jav_hin_xho_swe_bem_tag_tha_wly_knd_tsw_dgb_tur_ger_spa_aze_zul_vie_aeg_swa_bam_ses	-1.1411709515745	-2.80839588040413	0.00606761063576604
779	aeg_pol_akn_cze_amh_hau_gam_ctl_aze_uzb_fbf_mao_ven_fre_ger_bsq_swe_chh_dyu_cnt_dut_bul_igb_guj_tsw_ita_hun_cic_swa_fin_lit_sid_geo_ukr_svk_rom_afr_owc_mlt_slo_est_bem_jav_bos_tag_jpn_knd_kor_mcd_arw_swt_glc_bat_urd_wly_mly_mnd_scr_ses_pan_heb_por_hin_krd_lat_qcu_ben_alb_spa_tsn_sod_grk_amr_eng_ind_mol_xho_rus_yor_sun_tha_tig_tml_bam_dgb_tur_nor_prs_azi_ewe_vie_anl_moo_zul_lda	0.467253312510248	1.10351602400644	0.272650358859581
780	anl_spa_igb_glc_sod_heb_tig_nor_uzb_azi_zul_ind_ses_pan_eng_bsq_prs_hau_bam_cnt_scr_bos_yor_cze_dyu_fre_fin_swa_ewe_est_hin_amh_geo_lat_bul_ukr_swe_sid_mlt_ctl_hun_dgb_bat_ben_jav_jpn_knd_kor_krd_arw_swt_dut_mly_grk_aeg_mao_mnd_urd_moo_lit_chh_svk_guj_alb_rus_qcu_mol_ger_afr_fbf_gam_pol_amr_slo_tag_mcd_lda_ita_xho_sun_tha_wly_tml_bem_tsn_aze_rom_por_tur_cic_vie_owc_ven_akn_tsw	0.109985842332372	0.258371899233037	0.796690841244822
781	mlt_por_bem_pol_amh_wly_hau_mol_aze_azi_dgb_tag_tsn_glc_grk_bsq_pan_sid_ses_cnt_prs_ger_ewe_ukr_moo_fre_est_dyu_swt_fin_bul_chh_geo_krd_rus_ita_dut_owc_anl_alb_hun_swa_ind_ben_jav_jpn_tml_kor_urd_cze_igb_bos_bat_eng_aeg_mly_mnd_svk_yor_rom_sod_ctl_spa_afr_mcd_qcu_lit_scr_swe_zul_heb_guj_amr_slo_sun_hin_xho_arw_ven_mao_tha_tig_knd_fbf_cic_tur_nor_lat_uzb_bam_vie_gam_akn_tsw_lda	0.74212061789076	1.76022073504713	0.081658187552057
782	amr_fre_swa_swe_mlt_heb_gam_grk_uzb_azi_xho_ind_dgb_ukr_svk_bsq_slo_chh_swt_mnd_alb_arw_ewe_lat_tsw_ctl_fin_dyu_bem_est_guj_sid_geo_ben_ita_mol_pol_hau_tig_urd_hun_moo_mly_eng_sun_jpn_knd_kor_hin_prs_lda_bul_bat_bos_owc_jav_cnt_ger_igb_krd_sod_dut_lit_glc_cze_qcu_nor_por_mcd_fbf_amh_spa_wly_pan_tag_rus_tsn_afr_zul_mao_tha_anl_tml_ses_ven_aze_scr_rom_tur_akn_vie_aeg_cic_yor_bam	-0.177005594947982	-0.418150641484361	0.676800948446885
783	wly_rom_swt_svk_amr_mlt_owc_dut_azi_tur_ven_tag_dgb_cze_urd_bsq_guj_heb_lda_mnd_ctl_hin_ewe_bul_dyu_ben_fin_fbf_moo_est_lit_hau_geo_pol_bos_prs_afr_amh_chh_rus_hun_tsn_jav_swe_sun_jpn_knd_kor_arw_lat_xho_pan_ind_krd_gam_bat_cnt_scr_bem_nor_sod_mol_alb_ita_ger_qcu_fre_slo_eng_bam_tig_grk_anl_glc_mao_ukr_yor_mcd_ses_mly_tha_aeg_tml_akn_tsw_aze_spa_por_uzb_igb_vie_sid_swa_zul_cic	-0.105725551538087	-0.248912335937501	0.803977473160762
784	anl_urd_lda_ita_tig_mlt_wly_glc_uzb_aze_ses_jav_swt_spa_alb_bsq_por_sod_yor_mnd_ger_pan_bam_dut_akn_eng_fin_ewe_fbf_hun_fre_amh_geo_arw_afr_bul_rom_owc_aeg_slo_est_tsw_mao_prs_bat_jpn_knd_kor_lit_guj_dyu_ben_ind_grk_sid_sun_cnt_ukr_swa_lat_chh_mol_swe_rus_pol_qcu_hin_nor_scr_bem_heb_svk_gam_krd_mly_ctl_zul_bos_xho_tag_tha_amr_tml_moo_ven_azi_cze_mcd_tur_tsn_vie_hau_cic_igb_dgb	-0.445417289378819	-1.05649383253418	0.293479379018618
785	tig_prs_cic_scr_heb_mlt_chh_eng_aze_uzb_swt_mao_tsn_afr_glc_bsq_mcd_aeg_dyu_cnt_svk_nor_bam_bos_tsw_lat_fin_zul_bem_hun_arw_hau_geo_ita_ukr_swe_cze_amh_sid_rom_est_igb_sun_pol_jav_jpn_knd_kor_guj_slo_ven_bul_mly_ben_sod_bat_mnd_mol_swa_dut_wly_krd_ctl_lit_grk_qcu_fre_hin_urd_fbf_gam_rus_anl_alb_ind_pan_xho_por_moo_tag_tha_amr_tml_ewe_dgb_azi_spa_ger_tur_ses_vie_owc_akn_lda_yor	-0.274549816674533	-0.648677293123092	0.518145575380571
786	sid_swe_dyu_lat_hau_heb_owc_arw_tur_aze_xho_mly_bam_afr_fre_bsq_spa_amr_igb_cnt_rus_glc_tsn_ctl_swt_bos_fin_bem_fbf_est_nor_sod_geo_hin_ita_pan_svk_mlt_aeg_grk_hun_ewe_sun_dut_jav_jpn_tml_kor_slo_guj_swa_ben_mao_eng_wly_bat_mnd_rom_dgb_mol_amh_lit_scr_krd_bul_qcu_mcd_cze_pol_moo_tig_prs_gam_ukr_tag_urd_akn_alb_yor_ind_tha_anl_knd_ses_zul_azi_por_ger_uzb_tsw_vie_chh_cic_lda_ven	-0.945562602485175	-2.29891840040001	0.0237488709452799
787	mlt_svk_swt_cze_gam_owc_sid_lat_aze_tur_zul_jav_cic_eng_ger_bsq_fre_aeg_bam_mnd_prs_ita_akn_nor_xho_glc_hun_dgb_moo_est_alb_sod_geo_arw_rom_pol_urd_heb_tig_swe_fin_dyu_mao_por_sun_jpn_knd_kor_pan_krd_tsn_dut_bat_slo_wly_mly_cnt_mcd_ven_bul_amh_afr_scr_ben_rus_qcu_spa_lit_hin_lda_hau_bos_anl_mol_ind_grk_bem_ctl_fbf_tag_tha_chh_tml_ses_swa_azi_ukr_guj_uzb_yor_vie_amr_igb_tsw_ewe	-0.340904307565171	-0.807205829232768	0.42160757778439
788	owc_spa_swa_scr_wly_sod_heb_alb_uzb_azi_tsw_mly_xho_ben_lat_bsq_mol_sid_yor_mnd_swe_bos_dgb_rus_tsn_bul_est_dyu_cic_hun_ger_aeg_geo_svk_grk_rom_lit_gam_chh_ctl_fin_swt_mao_slo_jav_jpn_tml_kor_ita_arw_moo_ukr_sun_nor_tig_tag_cnt_dut_ewe_krd_amr_fre_eng_glc_guj_qcu_afr_por_mcd_ses_mlt_hin_amh_prs_bat_pan_fbf_cze_bem_ind_tha_hau_knd_igb_lda_tur_pol_urd_aze_bam_vie_anl_ven_zul_akn	0.254971584037153	0.601073690408615	0.549253145475195
789	amh_afr_tsw_slo_amr_tig_sod_arw_uzb_aze_bam_mao_fbf_ukr_alb_bsq_spa_owc_ewe_cnt_scr_cze_zul_fre_ses_hin_est_yor_swa_fin_lit_mlt_geo_swe_mcd_ben_eng_sid_aeg_prs_hun_swt_jav_pol_sun_jpn_knd_kor_pan_svk_xho_lat_tag_glc_gam_ind_mnd_ctl_dyu_bos_hau_ger_nor_bul_grk_qcu_krd_rom_guj_ven_chh_ita_heb_urd_mly_mol_cic_rus_moo_bat_tha_anl_tml_lda_tsn_tur_dut_por_azi_bem_vie_wly_dgb_akn_igb	-0.234171320896209	-0.553013447957442	0.581581114173558
790	hau_krd_swt_mol_tig_gam_sod_afr_tur_uzb_dyu_mao_ven_eng_grk_bsq_cze_chh_swa_mnd_ita_hin_tsw_mcd_dgb_bos_est_cic_tsn_fin_spa_amh_geo_nor_lat_slo_ben_owc_amr_prs_hun_bem_jav_arw_ind_jpn_tml_kor_glc_swe_igb_pan_mly_dut_sid_tag_cnt_svk_lda_ctl_anl_ukr_pol_rom_bul_qcu_rus_ger_alb_akn_aeg_por_wly_lit_sun_fre_moo_guj_ses_bat_tha_mlt_knd_yor_bam_azi_scr_urd_aze_ewe_vie_heb_xho_fbf_zul	-0.336086990952713	-0.797091714107561	0.427428100778781
791	sid_krd_dyu_alb_anl_chh_amh_mol_tur_azi_swt_ind_xho_swe_arw_bsq_guj_wly_moo_cnt_pol_pan_fbf_hin_akn_eng_hun_cic_ven_est_rus_amr_geo_ita_lat_lit_dut_owc_hau_ukr_fin_swa_bat_afr_mao_jpn_knd_kor_slo_cze_tsn_grk_tag_spa_mlt_sun_mnd_bul_yor_fre_sod_rom_ger_por_urd_qcu_glc_svk_scr_igb_heb_nor_aeg_bos_jav_ctl_zul_mcd_bam_mly_tha_gam_tml_tsw_lda_aze_ben_prs_uzb_ses_vie_tig_bem_dgb_ewe	0.150526734729274	0.354331352724016	0.723892724695561
792	amr_slo_swt_glc_sid_aeg_wly_rus_tur_azi_bam_ind_fbf_svk_nor_bsq_guj_owc_tsn_mnd_dut_rom_swa_urd_bem_por_hun_zul_moo_fin_mol_hau_geo_ctl_cze_eng_spa_tig_anl_ger_est_dyu_sun_ukr_mly_jpn_tml_kor_lit_arw_cic_scr_bat_pol_chh_jav_cnt_grk_tsw_bul_sod_afr_ita_fre_swe_qcu_mcd_ben_krd_ewe_gam_alb_heb_bos_tag_hin_lda_pan_ven_mao_tha_amh_knd_ses_yor_uzb_lat_prs_aze_xho_vie_mlt_igb_dgb_akn	-0.638058410039756	-1.52568571095437	0.130481895687054
793	wly_pan_bam_mol_owc_anl_hau_fre_aze_azi_swt_ind_dyu_rom_glc_bsq_ita_chh_tsn_cnt_guj_prs_moo_por_cic_bos_hun_tsw_zul_est_eng_sid_geo_alb_scr_krd_hin_gam_amh_ukr_fin_yor_jav_slo_tag_jpn_knd_kor_svk_ger_ewe_nor_bat_urd_heb_mao_mnd_lat_dgb_lit_aeg_arw_dut_ctl_afr_qcu_grk_ben_cze_ven_tig_pol_sod_rus_sun_bul_fbf_spa_akn_mly_tha_amr_tml_bem_igb_tur_mcd_swe_uzb_xho_vie_mlt_lda_ses_swa	-0.337855857134737	-0.799634096254437	0.425960539121456
794	amr_por_yor_rom_heb_owc_sod_bos_tur_uzb_dgb_ind_moo_grk_swe_bsq_spa_chh_igb_cnt_krd_eng_cic_pol_swa_nor_est_tsw_fbf_hun_pan_sid_geo_arw_ben_mol_ita_hau_amh_fre_fin_bam_jav_cze_tag_jpn_tml_kor_glc_guj_lda_bul_bat_afr_wly_mly_mnd_prs_ven_lat_anl_rus_ukr_dut_ctl_qcu_urd_alb_mcd_ses_mlt_hin_gam_ger_mao_scr_ewe_slo_akn_sun_tha_aeg_knd_swt_tsn_aze_svk_lit_azi_zul_vie_tig_xho_dyu_bem	-0.03282321180411	-0.0773282947555221	0.938528506190469
795	amh_nor_bem_ctl_amr_wly_mlt_por_aze_azi_bam_tag_ven_bul_spa_bsq_lat_heb_tsn_cnt_rus_glc_swt_ben_moo_slo_est_ewe_akn_fin_guj_hau_geo_ukr_grk_mol_krd_sod_sid_dut_hun_ses_ind_ger_mao_jpn_tml_kor_pol_alb_yor_urd_bat_eng_chh_sun_mnd_afr_swa_fre_anl_bos_scr_prs_cze_qcu_hin_mcd_svk_lda_owc_rom_tig_lit_jav_pan_igb_ita_zul_mly_tha_gam_knd_cic_dyu_tur_arw_swe_uzb_xho_vie_aeg_dgb_fbf_tsw	-0.525208904460378	-1.25469204334541	0.212734622859492
796	amh_krd_dyu_lit_hau_wly_mlt_arw_uzb_tur_moo_mly_swt_rom_nor_bsq_slo_sod_tsw_mnd_alb_ctl_swa_por_xho_mcd_hun_yor_dgb_est_afr_chh_geo_glc_eng_scr_ita_gam_aeg_mol_fin_ven_sun_spa_jav_jpn_knd_kor_dut_prs_bem_cze_tag_swe_amr_ind_cnt_rus_akn_ger_owc_guj_fre_bul_lat_qcu_pol_bos_hin_cic_tig_ukr_heb_ben_bat_grk_fbf_svk_igb_mao_tha_anl_tml_tsn_lda_azi_pan_urd_aze_ewe_vie_sid_zul_ses_bam	-0.327450243041023	-0.775055427799157	0.440273150083247
797	tig_nor_lda_lat_wly_hau_mlt_afr_uzb_tur_igb_sun_tsw_krd_swe_bsq_guj_chh_swt_cnt_bos_grk_zul_mcd_bam_pan_fin_moo_yor_est_ita_anl_geo_ger_lit_hin_alb_sod_aeg_scr_hun_bem_ind_arw_bat_jpn_tml_kor_spa_slo_dyu_svk_mly_urd_owc_tag_mnd_ctl_swa_glc_heb_dut_mol_eng_fre_qcu_rus_ukr_por_fbf_sid_pol_gam_bul_mao_prs_xho_rom_akn_jav_tha_amr_knd_ven_dgb_aze_ben_cze_azi_tsn_vie_amh_ses_cic_ewe	-0.990832994291501	-2.41544503125584	0.0176708573112772
798	owc_por_dyu_bos_mlt_amh_aeg_rus_aze_tur_fbf_sun_ses_mol_dut_bsq_pol_tig_igb_cnt_hin_scr_moo_eng_bam_urd_fin_cic_dgb_est_nor_sod_geo_prs_ita_cze_ctl_wly_anl_swe_hun_swa_mly_grk_ind_jpn_tml_kor_pan_ukr_zul_svk_bat_lit_hau_jav_mnd_krd_akn_ben_amr_bul_mcd_arw_rom_qcu_slo_ger_alb_tsn_heb_fre_sid_spa_mao_guj_yor_afr_lda_tag_tha_chh_knd_xho_bem_azi_glc_lat_uzb_swt_vie_gam_ewe_tsw_ven	-0.0944544683824515	-0.22262057277038	0.824319019994133
799	chh_pol_ses_lit_amh_anl_heb_dut_aze_tur_akn_jav_tsn_afr_fre_bsq_arw_amr_bam_cnt_ben_cze_swa_rus_bem_por_fin_igb_yor_est_bul_wly_geo_swe_alb_hin_mol_hau_owc_bos_hun_zul_tag_ctl_mly_jpn_tml_kor_nor_ukr_moo_spa_sun_glc_aeg_ind_mnd_slo_dyu_guj_sid_ita_lat_scr_svk_qcu_prs_krd_rom_dgb_tig_ger_sod_grk_bat_eng_fbf_mcd_ewe_mao_tha_gam_knd_ven_cic_azi_pan_urd_uzb_tsw_vie_mlt_xho_swt_lda	-0.389241872880439	-0.922594324504208	0.358606024285179
800	wly_bos_xho_por_tig_aeg_sid_arw_uzb_tur_dgb_jav_dyu_cze_rus_bsq_rom_owc_swa_mnd_pol_lat_zul_slo_yor_ben_fin_tsn_tsw_hun_mol_mlt_geo_ger_glc_bul_guj_anl_amr_scr_est_fbf_ind_pan_tag_jpn_tml_kor_prs_eng_bem_alb_mly_grk_sod_sun_cnt_lit_bam_dut_gam_ctl_swe_spa_ukr_qcu_ita_nor_hin_ewe_chh_svk_hau_afr_bat_mcd_lda_krd_swt_mao_tha_amh_knd_igb_ses_azi_urd_fre_aze_akn_vie_heb_moo_cic_ven	-0.888564484832966	-2.15272124079265	0.0339286717698185
801	tig_ctl_swa_guj_owc_mlt_amh_mcd_azi_uzb_dyu_mly_dgb_lit_bos_bsq_alb_anl_akn_mnd_prs_svk_xho_cze_fbf_slo_hun_zul_ewe_fin_arw_aeg_geo_swe_afr_spa_nor_amr_hau_rom_est_cic_bat_dut_ind_jpn_tml_kor_bul_mol_bem_fre_jav_scr_heb_sun_cnt_ben_ven_glc_sid_krd_ita_eng_lat_qcu_grk_pan_hin_lda_wly_por_chh_pol_tag_ger_yor_rus_swt_mao_tha_gam_knd_igb_tsn_aze_ukr_urd_tur_ses_vie_sod_tsw_moo_bam	-0.914700454526135	-2.22311616886525	0.0286305610621649
802	gam_mol_tsw_rom_tig_amh_aeg_ger_azi_tur_lda_bat_igb_afr_prs_bsq_mcd_hau_moo_cnt_nor_lit_ven_svk_swt_ctl_fin_cic_xho_est_bul_mlt_geo_arw_ben_pan_guj_anl_sid_glc_hun_yor_jav_krd_tag_jpn_tml_kor_lat_eng_dgb_ukr_mly_dut_wly_mao_mnd_cze_akn_spa_owc_hin_scr_slo_por_qcu_urd_grk_swe_fbf_chh_ita_sod_rus_ind_fre_ses_bos_dyu_sun_tha_amr_knd_ewe_swa_aze_alb_pol_uzb_zul_vie_heb_bam_bem_tsn	-0.75327118209825	-1.8108388961712	0.0733945817495397
803	tig_slo_swt_urd_anl_aeg_gam_bul_tur_azi_dgb_mly_tsw_ger_cze_bsq_arw_wly_cic_mnd_rom_hin_xho_por_zul_dut_hun_swa_ses_fin_eng_hau_geo_scr_ita_prs_bos_chh_sod_glc_est_bem_sun_alb_tag_jpn_knd_kor_ben_mol_dyu_mcd_jav_ukr_owc_ind_cnt_lat_tsn_guj_heb_krd_spa_pol_lit_qcu_nor_pan_swe_igb_sid_afr_mlt_grk_mao_rus_yor_svk_ven_bat_tha_amh_tml_ewe_bam_uzb_fre_ctl_aze_moo_vie_amr_akn_lda_fbf	-0.0441706711977842	-0.104060363800529	0.917345529918553
804	anl_rom_bem_prs_aeg_mlt_heb_pan_aze_tur_igb_bat_swa_alb_mol_bsq_hin_hau_moo_cnt_urd_lit_fbf_bos_bam_lat_est_yor_zul_fin_ben_amh_geo_fre_ger_slo_dut_tig_wly_mcd_hun_ses_tag_ukr_mly_jpn_knd_kor_swe_cze_swt_guj_ind_nor_sod_mao_mnd_spa_dgb_bul_owc_afr_krd_glc_scr_qcu_rus_ctl_arw_tsw_gam_por_chh_grk_jav_ita_xho_pol_lda_sun_tha_sid_tml_tsn_akn_uzb_svk_eng_azi_cic_vie_amr_ewe_dyu_ven	-0.509280986319328	-1.21072770574357	0.229067707198425
805	sid_glc_dgb_mcd_mlt_sod_heb_alb_aze_uzb_igb_mly_xho_mol_spa_bsq_eng_wly_ewe_cnt_scr_rus_moo_cze_swt_prs_hun_zul_tsn_fin_pan_amr_geo_svk_slo_krd_grk_aeg_owc_arw_est_tsw_ind_ukr_sun_jpn_knd_kor_urd_rom_cic_afr_tag_ben_amh_bat_mnd_pol_bem_swe_gam_bul_lit_lat_fre_qcu_ger_por_dut_ven_tig_ita_chh_bos_jav_nor_swa_guj_lda_mao_tha_anl_tml_fbf_akn_tur_ctl_hin_azi_yor_vie_hau_bam_ses_dyu	-0.631286242504575	-1.51177426185957	0.13398199954705
806	mlt_arw_lda_alb_gam_amr_anl_svk_uzb_tur_bem_sun_yor_fre_krd_bsq_rus_aeg_igb_cnt_lit_guj_xho_ita_ses_mcd_est_swt_tsw_fin_bul_hau_geo_ben_rom_lat_glc_chh_owc_ctl_hun_cic_mao_grk_tag_jpn_knd_kor_swe_pan_dgb_pol_mly_urd_sod_bat_mnd_hin_bam_dut_amh_nor_ger_eng_spa_qcu_scr_slo_mol_fbf_sid_por_tig_bos_ind_ukr_ewe_afr_tsn_jav_tha_heb_tml_swa_moo_aze_prs_cze_azi_dyu_vie_wly_akn_ven_zul	-0.635969273691794	-1.51859121110317	0.132257749758838
807	amr_prs_tsn_pan_anl_sod_mlt_urd_azi_tur_ven_ind_igb_slo_lit_bsq_ukr_sid_akn_mnd_svk_eng_dyu_hin_bem_bul_fin_cic_ses_hun_glc_heb_geo_cze_mcd_scr_krd_hau_owc_ger_est_fbf_mao_pol_mly_jpn_knd_kor_nor_lat_zul_bos_sun_por_gam_jav_cnt_fre_xho_swe_amh_rom_rus_ctl_afr_qcu_alb_ben_dut_bam_tig_mol_wly_guj_bat_ita_swa_spa_moo_tag_tha_chh_tml_lda_dgb_aze_grk_arw_uzb_tsw_vie_aeg_ewe_yor_swt	-0.757626932541431	-1.82364358439679	0.0714180221067747
808	amh_rom_dgb_slo_chh_amr_wly_nor_aze_tur_swt_sun_igb_arw_afr_bsq_swe_heb_lda_mnd_eng_mcd_ses_dut_dyu_bul_est_fbf_akn_hun_grk_tig_geo_ukr_pol_fre_glc_mlt_hau_prs_fin_swa_jav_spa_mly_jpn_knd_kor_ger_guj_tsn_krd_tag_ben_gam_bat_cnt_por_xho_ctl_aeg_ita_scr_urd_lit_qcu_svk_rus_pan_zul_sod_cze_anl_bos_mao_alb_bem_hin_tsw_ind_tha_sid_tml_ewe_yor_uzb_mol_lat_azi_cic_vie_owc_ven_bam_moo	-0.0225734991582585	-0.0531849006913549	0.957698664884869
809	wly_mcd_cic_fre_hau_sid_tig_pol_azi_uzb_ven_mly_ses_bul_rom_bsq_dut_chh_swt_mnd_guj_spa_xho_scr_tsw_por_hun_akn_bem_est_urd_aeg_geo_nor_pan_arw_alb_heb_amr_mol_fin_ewe_jav_cze_tag_jpn_knd_kor_ita_lat_igb_bos_mao_lit_gam_sun_cnt_slo_fbf_krd_amh_swe_hin_grk_prs_qcu_svk_ger_ukr_dyu_anl_ben_mlt_afr_bat_rus_yor_ctl_tsn_ind_tha_sod_tml_moo_lda_tur_glc_eng_aze_zul_vie_owc_swa_bam_dgb	-0.143955539671634	-0.340154041282629	0.734507622662334
810	anl_scr_tsn_mol_sod_aeg_sid_ukr_tur_azi_zul_sun_cic_slo_bos_bsq_alb_owc_xho_mnd_nor_fre_igb_urd_yor_ben_hun_lda_tsw_est_guj_tig_geo_pan_spa_mcd_dut_heb_hau_grk_fin_dyu_tag_arw_ind_jpn_tml_kor_bul_ita_bam_hin_jav_prs_mlt_mly_cnt_svk_swa_swe_wly_rus_eng_pol_rom_qcu_krd_lit_ctl_ven_amr_glc_amh_lat_bat_afr_ewe_cze_bem_mao_tha_chh_knd_akn_ses_aze_por_ger_uzb_moo_vie_gam_swt_dgb_fbf	-0.0426753810135015	-0.100570267146679	0.920108093973976
811	tig_eng_moo_prs_amr_amh_sod_ita_azi_uzb_ven_mly_ewe_grk_hin_bsq_rom_sid_xho_cnt_urd_bos_swa_svk_dgb_swe_est_tsn_dyu_fin_mol_chh_geo_fre_rus_ben_lat_aeg_gam_spa_hun_zul_mao_bul_ind_jpn_knd_kor_arw_ukr_akn_krd_jav_lit_mlt_sun_mnd_por_swt_ctl_heb_guj_slo_afr_scr_qcu_cze_glc_pan_igb_owc_nor_wly_dut_tag_mcd_tsw_alb_yor_bat_tha_anl_tml_bem_lda_aze_ger_pol_tur_bam_vie_hau_cic_fbf_ses	-0.146134019139787	-0.345373559629983	0.730593516635581
812	sid_guj_xho_glc_owc_mlt_tig_swe_tur_uzb_cic_mly_bam_bul_scr_bsq_hin_anl_bem_cnt_bos_mcd_fbf_fre_swt_ukr_est_ewe_igb_fin_nor_sod_geo_afr_slo_pan_lat_chh_amh_cze_hun_ven_tag_lit_jav_jpn_knd_kor_rus_arw_yor_ctl_ind_ger_heb_sun_mnd_alb_swa_por_aeg_svk_krd_dut_prs_qcu_eng_mol_pol_tsn_wly_urd_gam_ben_bat_ita_akn_spa_tsw_mao_tha_hau_tml_zul_moo_azi_grk_rom_aze_dyu_vie_amr_ses_lda_dgb	-0.538741018341946	-1.28332597098791	0.202566573093922
813	anl_ctl_lda_spa_sid_amr_mlt_pan_aze_tur_bem_tag_yor_por_ben_bsq_ger_tig_dgb_mnd_ita_guj_bam_rom_ses_nor_hun_tsw_ven_fin_arw_owc_geo_mcd_bul_pol_slo_sod_chh_afr_est_xho_sun_ukr_bat_jpn_tml_kor_grk_krd_fbf_scr_ind_svk_amh_jav_cnt_urd_swt_swe_aeg_fre_eng_glc_cze_qcu_alb_rus_lit_moo_gam_lat_heb_prs_mao_hin_swa_dut_igb_mly_tha_wly_knd_tsn_zul_azi_bos_mol_uzb_akn_vie_hau_cic_ewe_dyu	-0.344271671462646	-0.814913004696088	0.417204092319666
814	hau_hin_moo_guj_wly_mlt_chh_rus_aze_uzb_fbf_bat_lda_urd_scr_bsq_por_tig_zul_cnt_eng_grk_bam_lit_xho_fre_est_tsn_ven_hun_arw_sid_geo_swe_ukr_afr_mol_amh_anl_bos_fin_dgb_ind_spa_mao_jpn_tml_kor_ger_pan_igb_lat_jav_ben_amr_tag_mnd_alb_tsw_ita_owc_pol_dut_ctl_mcd_qcu_glc_krd_prs_yor_aeg_bul_sod_nor_sun_rom_akn_svk_ses_mly_tha_heb_knd_swt_swa_azi_cze_slo_tur_ewe_vie_gam_dyu_cic_bem	-0.318773436518736	-0.754174821227597	0.452649625264345
815	tig_slo_cic_ukr_sod_amr_chh_guj_uzb_aze_zul_bat_tsn_svk_arw_bsq_grk_amh_bem_cnt_hin_ctl_swa_dut_ewe_glc_fin_fbf_moo_est_bul_owc_geo_eng_swe_pan_alb_mlt_anl_pol_hun_swt_mly_bos_mao_jpn_tml_kor_fre_rom_bam_ben_tag_ita_hau_ind_mnd_prs_akn_urd_sid_afr_lit_por_scr_qcu_cze_spa_lat_lda_heb_mcd_gam_krd_sun_mol_igb_rus_dyu_jav_tha_aeg_knd_dgb_xho_azi_nor_ger_tur_tsw_vie_wly_ven_yor_ses	0.131900221666248	0.310285851243506	0.757037872610991
816	wly_ben_ven_eng_tig_hau_heb_mol_tur_uzb_ses_bat_bem_fre_prs_bsq_svk_owc_tsw_mnd_bos_urd_lda_afr_akn_ukr_hun_moo_swa_fin_mcd_anl_geo_ctl_bul_scr_slo_sod_amh_por_est_fbf_mao_arw_sun_jpn_tml_kor_ita_pan_zul_dut_ind_swe_gam_jav_cnt_grk_xho_krd_sid_rom_rus_glc_nor_qcu_ger_lat_cze_tsn_aeg_hin_chh_pol_mly_spa_dgb_lit_swt_tag_tha_amr_knd_yor_cic_azi_guj_alb_aze_ewe_vie_mlt_bam_dyu_igb	-0.80500796682832	-1.93906370781809	0.0555249360657454
817	mlt_bos_tsn_glc_amr_heb_chh_eng_tur_azi_lda_sun_swt_swe_svk_bsq_lit_hau_igb_cnt_fre_mcd_bam_slo_ven_lat_hun_swa_dyu_fin_mol_aeg_geo_hin_dut_scr_ben_tig_gam_pan_est_moo_mao_bul_ind_jpn_tml_kor_por_prs_zul_grk_tag_ctl_owc_bat_mnd_cze_ewe_rus_amh_ukr_krd_ita_alb_qcu_urd_rom_afr_bem_sid_arw_sod_spa_jav_nor_tsw_pol_akn_mly_tha_anl_knd_cic_xho_uzb_ger_guj_aze_dgb_vie_wly_ses_fbf_yor	-0.787758507512567	-1.89688138581327	0.060946869750814
818	sod_fre_bem_urd_amh_heb_wly_lat_aze_tur_cic_bat_bam_ita_ukr_bsq_grk_aeg_tsw_cnt_ben_bul_xho_krd_yor_mcd_hun_dyu_zul_fin_slo_mlt_geo_guj_ger_eng_por_chh_hau_arw_est_moo_jav_lit_tag_jpn_knd_kor_alb_rom_igb_ctl_sun_pan_amr_mao_mnd_dut_ven_spa_owc_afr_svk_hin_swe_qcu_prs_nor_scr_ses_sid_cze_gam_pol_ind_rus_ewe_bos_dgb_mly_tha_tig_tml_tsn_lda_azi_glc_mol_uzb_akn_vie_anl_swa_swt_fbf	-0.890587263647828	-2.15639947154327	0.0336320790757206
819	amh_rom_swt_urd_mlt_hau_amr_swe_tur_aze_ven_mly_dgb_mol_por_bsq_pol_wly_xho_cnt_ben_arw_bam_pan_tsw_ukr_est_akn_swa_hun_spa_heb_geo_alb_dut_mcd_ita_owc_tig_cze_fin_bem_tag_ger_jav_jpn_knd_kor_rus_nor_moo_bul_ind_grk_anl_bat_mnd_lit_cic_afr_sid_glc_scr_eng_bos_qcu_lat_hin_krd_zul_chh_slo_sod_prs_sun_svk_yor_fre_ewe_mao_tha_aeg_tml_ses_lda_azi_guj_ctl_uzb_dyu_vie_gam_igb_fbf_tsn	-0.185906529338637	-0.43847709675494	0.662057359676649
820	mlt_lit_bam_fre_aeg_hau_heb_grk_uzb_tur_tsn_sun_xho_nor_pan_bsq_svk_tig_bem_cnt_cze_scr_moo_lat_igb_ger_est_swa_ven_fin_spa_sod_geo_pol_hin_alb_afr_chh_sid_rus_hun_tsw_jav_glc_ind_jpn_knd_kor_por_rom_swt_ctl_tag_swe_owc_mao_mnd_bos_dgb_slo_gam_ukr_ita_ben_bul_qcu_guj_mol_urd_cic_amr_mcd_wly_krd_mly_arw_fbf_dut_zul_bat_tha_anl_tml_dyu_akn_azi_prs_eng_aze_yor_vie_amh_lda_ewe_ses	0.125843667151516	0.296111238062095	0.767805341622439
821	sid_swe_zul_por_heb_anl_mlt_cze_azi_uzb_swt_bat_bem_eng_urd_bsq_pol_gam_akn_mnd_ctl_prs_bam_rus_tsn_ben_est_dgb_lda_fin_lit_owc_geo_krd_alb_spa_bul_hau_chh_scr_hun_moo_mly_mcd_jav_jpn_tml_kor_dut_pan_ewe_ger_tag_nor_wly_ind_cnt_glc_dyu_ukr_amh_ita_hin_afr_guj_qcu_svk_slo_lat_xho_sod_rom_tig_bos_sun_fre_cic_mol_swa_mao_tha_amr_knd_ses_yor_aze_grk_arw_tur_tsw_vie_aeg_fbf_igb_ven	0.13019826941774	0.306507179838858	0.759903683872284
822	mlt_urd_moo_pol_tig_amr_wly_lat_aze_azi_zul_ind_xho_ben_ita_bsq_grk_aeg_ewe_mnd_krd_swe_bem_rom_dyu_nor_fin_lda_fbf_hun_arw_heb_geo_cze_guj_mol_ukr_anl_sid_pan_est_tsw_bat_eng_tag_jpn_knd_kor_dut_alb_dgb_svk_mly_lit_amh_sun_cnt_bul_swa_scr_chh_rus_fre_ctl_spa_qcu_glc_bos_hin_bam_owc_ger_hau_slo_mao_afr_yor_por_akn_jav_tha_sod_tml_swt_ses_uzb_mcd_prs_tur_igb_vie_gam_tsn_cic_ven	-0.726290737616175	-1.74356894684326	0.0845388988981711
823	owc_bos_tsn_urd_heb_amh_anl_grk_tur_azi_akn_sun_bem_krd_slo_bsq_por_tig_zul_cnt_rus_arw_lda_mcd_dyu_ukr_hun_fbf_igb_est_fre_mlt_geo_alb_glc_mol_ger_amr_aeg_ctl_fin_xho_mly_dut_tag_jpn_tml_kor_lit_bul_tsw_rom_bat_pol_chh_jav_mnd_afr_dgb_hin_sod_swe_spa_ben_svk_qcu_pan_guj_prs_ewe_wly_cze_hau_lat_mao_eng_swt_nor_moo_ind_tha_gam_knd_bam_swa_aze_scr_ita_uzb_yor_vie_sid_ven_ses_cic	-0.755179668962302	-1.81646123094851	0.0725211757577582
824	mlt_pan_dyu_lit_wly_gam_amh_alb_uzb_aze_yor_sun_swa_bul_mcd_bsq_afr_aeg_ven_cnt_nor_ctl_zul_eng_dgb_slo_fin_cic_xho_hun_por_chh_geo_guj_bos_mol_svk_owc_hau_dut_est_akn_mao_rom_jav_jpn_tml_kor_ger_krd_bam_ukr_bat_prs_heb_tag_mnd_ita_ses_swe_amr_ben_grk_pol_fre_qcu_hin_scr_cze_bem_sod_rus_anl_spa_mly_urd_lda_lat_ewe_ind_tha_tig_knd_moo_tsw_tur_arw_glc_azi_tsn_vie_sid_fbf_swt_igb	0.305443817656069	0.719166855796173	0.473841352668977
825	hau_grk_bam_swe_sid_gam_sod_afr_uzb_tur_swt_jav_ven_rom_spa_bsq_pol_tig_zul_mnd_scr_prs_yor_ger_ewe_eng_est_moo_akn_fin_glc_amh_geo_bul_mol_fre_ben_anl_wly_rus_hun_swa_mly_por_bat_jpn_tml_kor_slo_mcd_lda_guj_ind_pan_chh_sun_cnt_lit_cic_arw_amr_alb_ctl_ukr_hin_qcu_ita_svk_lat_dyu_mlt_cze_aeg_nor_mao_bos_fbf_dut_igb_tag_tha_heb_knd_tsw_bem_aze_urd_krd_azi_tsn_vie_owc_xho_ses_dgb	0.232353501040689	0.547552428293513	0.585310972002868
826	amr_mcd_akn_guj_aeg_hau_sod_bul_aze_tur_tsw_bat_moo_rom_svk_bsq_bos_amh_igb_cnt_pol_glc_dgb_pan_zul_fre_est_bem_ewe_hun_slo_owc_geo_lit_grk_krd_afr_sid_chh_eng_fin_tsn_mao_ita_ind_jpn_knd_kor_urd_spa_cic_arw_sun_hin_tig_mly_mnd_cze_ses_dut_wly_ctl_lat_alb_rus_qcu_swe_scr_nor_xho_heb_por_anl_ukr_jav_ger_swa_prs_fbf_tag_tha_gam_tml_ven_bam_azi_ben_mol_uzb_yor_vie_mlt_dyu_lda_swt	0.615839482882211	1.45776752560114	0.148273304828723
827	sid_ukr_ven_pan_sod_anl_hau_afr_azi_aze_moo_ind_zul_dut_bos_bsq_scr_gam_yor_mnd_hin_spa_bem_grk_swt_prs_est_tsn_swa_hun_pol_mlt_geo_ita_alb_rus_ben_wly_chh_bul_fin_dyu_tag_swe_mly_jpn_tml_kor_nor_krd_dgb_arw_sun_eng_owc_bat_cnt_mol_lda_urd_amr_cze_lit_rom_ctl_qcu_lat_por_guj_ses_aeg_slo_heb_svk_mao_fre_bam_glc_xho_jav_tha_tig_knd_tsw_ewe_uzb_mcd_ger_tur_akn_vie_amh_igb_cic_fbf	0.178032101107564	0.419081482511137	0.676122959837672
828	hau_glc_cic_ctl_sid_owc_heb_eng_azi_tur_tsn_jav_dgb_cze_krd_bsq_slo_chh_swt_cnt_ita_ukr_ewe_fre_moo_ger_est_yor_tsw_fin_pan_anl_geo_grk_prs_mol_spa_aeg_wly_lit_hun_bam_mao_scr_ind_jpn_knd_kor_guj_ben_igb_rus_mly_pol_mlt_tag_mnd_rom_xho_lat_sod_alb_urd_mcd_swe_qcu_afr_arw_svk_ses_gam_hin_amr_bos_sun_bul_lda_dut_dyu_bat_tha_amh_tml_fbf_zul_aze_nor_por_uzb_ven_vie_tig_swa_akn_bem	-0.0148710760885879	-0.0350502638976763	0.972114781863277
829	hau_mol_tsw_slo_chh_wly_amh_dut_aze_uzb_ven_jav_xho_bos_ctl_bsq_guj_mlt_yor_mnd_por_pol_ewe_swe_akn_krd_fin_igb_lda_hun_lat_owc_geo_glc_mcd_lit_rus_sod_sid_ita_est_zul_tag_ben_sun_jpn_tml_kor_rom_afr_cic_cze_bat_nor_anl_mao_cnt_fre_dyu_hin_tig_grk_ger_prs_pan_qcu_spa_urd_scr_fbf_aeg_eng_gam_arw_ind_svk_moo_ukr_bem_mly_tha_amr_knd_tsn_swt_tur_alb_bul_azi_ses_vie_heb_dgb_swa_bam	-0.438717233891435	-1.04141601529259	0.300382276363328
830	heb_ita_cic_guj_gam_tig_owc_krd_aze_tur_ses_jav_ewe_arw_bul_bsq_scr_hau_bam_cnt_ukr_pan_ven_mcd_swt_dut_hun_igb_swa_fin_mol_sid_geo_bos_cze_ger_spa_amh_aeg_svk_est_xho_mly_hin_tag_jpn_knd_kor_grk_pol_akn_slo_sun_ctl_chh_mao_mnd_nor_lda_glc_sod_eng_por_lat_fre_qcu_afr_swe_ben_bem_wly_alb_anl_rus_ind_prs_tsw_urd_tsn_bat_tha_amr_tml_yor_fbf_azi_lit_rom_uzb_zul_vie_mlt_dgb_moo_dyu	-0.33797548128345	-0.79966682080578	0.425941668736652
831	aeg_por_igb_fre_anl_amr_amh_bos_azi_uzb_tsn_sun_lda_ctl_mol_bsq_dut_mlt_zul_mnd_swe_krd_akn_nor_tsw_spa_est_moo_yor_hun_ukr_gam_geo_prs_glc_rus_grk_sid_chh_hin_fin_fbf_jav_lit_ind_jpn_tml_kor_arw_guj_xho_afr_tag_mcd_tig_bat_cnt_rom_ewe_pan_owc_scr_slo_ger_lat_qcu_bul_urd_ita_swt_heb_pol_hau_ben_mao_svk_ven_eng_bam_mly_tha_sod_knd_ses_swa_tur_alb_cze_aze_bem_vie_wly_cic_dgb_dyu	-0.0416536871548135	-0.098071139025804	0.922086867287384
832	hau_pol_igb_mol_heb_owc_tig_bul_azi_aze_swa_ind_ewe_rus_swe_bsq_glc_wly_lda_mnd_guj_pan_swt_ger_moo_grk_fin_fbf_dyu_est_eng_sod_geo_afr_urd_lat_spa_amh_sid_ctl_hun_bam_bat_ben_sun_jpn_tml_kor_scr_prs_akn_bos_mly_arw_chh_jav_cnt_fre_tsw_slo_anl_nor_hin_krd_alb_qcu_por_ita_ukr_tsn_amr_mcd_gam_svk_tag_lit_zul_rom_yor_mao_tha_mlt_knd_dgb_bem_tur_cze_dut_uzb_ven_vie_aeg_ses_cic_xho	-0.393426779286023	-0.933991650853398	0.352726904490276
833	tig_swe_ewe_dut_anl_owc_hau_lat_aze_azi_bem_sun_moo_krd_ger_bsq_hin_sid_igb_cnt_lit_pol_bam_slo_tsn_fre_fin_tsw_ven_hun_mol_sod_geo_prs_por_nor_glc_aeg_amh_rus_est_zul_jav_rom_ind_jpn_knd_kor_grk_ben_swt_svk_bat_mcd_gam_mly_mnd_alb_fbf_bul_heb_cze_spa_ita_scr_qcu_eng_afr_guj_xho_mlt_urd_wly_pan_mao_arw_ses_ukr_dgb_tag_tha_chh_tml_lda_yor_uzb_ctl_bos_tur_dyu_vie_amr_akn_cic_swa	-0.219053820449944	-0.517776495250653	0.605843734083902
834	chh_pol_igb_bos_sod_mlt_tig_spa_azi_tur_swt_mly_moo_hin_prs_bsq_dut_hau_tsw_cnt_urd_rus_cic_scr_ewe_glc_est_bem_zul_fin_afr_anl_geo_alb_svk_lit_eng_gam_owc_ita_hun_ses_ind_ukr_tag_jpn_knd_kor_grk_mol_tsn_por_mao_bul_amh_sun_mnd_krd_akn_swe_aeg_nor_mcd_slo_guj_qcu_ctl_ger_arw_ven_heb_rom_wly_cze_bat_lat_bam_ben_swa_jav_tha_sid_tml_dgb_dyu_aze_pan_fre_uzb_yor_vie_amr_xho_fbf_lda	-0.0614069207171361	-0.145392619288932	0.884715545942315
835	sid_prs_igb_slo_tig_aeg_wly_mol_aze_uzb_bam_bat_tsn_guj_ukr_bsq_ita_hau_xho_mnd_bul_alb_dyu_bos_dgb_rom_est_cic_bem_fin_swe_amr_geo_arw_cze_hin_ger_owc_anl_dut_hun_tsw_ind_lit_mao_jpn_tml_kor_eng_urd_ses_grk_jav_ben_gam_mly_cnt_lat_ven_rus_amh_spa_mcd_por_glc_qcu_afr_pan_scr_fbf_mlt_pol_sod_ctl_tag_nor_akn_svk_swa_sun_tha_chh_knd_swt_moo_azi_fre_krd_tur_lda_vie_heb_zul_ewe_yor	-0.576985178173618	-1.375456584892	0.172293975360958
836	amh_fre_yor_por_wly_hau_amr_spa_tur_aze_swa_mly_bem_glc_svk_bsq_pol_anl_ses_cnt_lat_cze_tsw_scr_fbf_prs_est_bam_lda_hun_ita_heb_geo_nor_grk_pan_krd_sod_tig_rom_fin_ewe_tag_ger_mao_jpn_tml_kor_bul_ben_dgb_urd_bat_slo_chh_jav_mnd_mcd_dyu_ukr_mlt_alb_lit_arw_rus_qcu_ctl_afr_swe_swt_owc_eng_gam_bos_sun_hin_akn_mol_cic_ind_tha_aeg_knd_zul_xho_uzb_dut_guj_azi_ven_vie_sid_igb_tsn_moo	-0.677817526872354	-1.62266306299102	0.108046682984146
837	heb_mcd_yor_rus_tig_hau_wly_slo_uzb_aze_lda_sun_xho_nor_prs_bsq_lat_mlt_swa_mnd_fre_arw_ses_guj_dyu_pan_hun_ewe_zul_est_scr_anl_geo_dut_lit_glc_urd_chh_sid_afr_fin_bem_mly_krd_mao_jpn_tml_kor_eng_ger_moo_grk_ind_alb_gam_tag_cnt_ben_bam_cze_sod_ctl_pol_bul_ita_qcu_swe_spa_svk_tsn_aeg_hin_owc_bos_bat_mol_cic_por_akn_jav_tha_amh_knd_igb_tsw_azi_rom_ukr_tur_fbf_vie_amr_swt_dgb_ven	-0.626848265662327	-1.49755939655971	0.137634241992692
838	heb_fre_fbf_arw_gam_hau_amh_eng_azi_uzb_ses_sun_tsn_guj_glc_bsq_afr_anl_swt_cnt_rom_svk_zul_ukr_bem_ger_hun_xho_dgb_est_prs_sid_geo_bos_pol_dut_swe_mlt_wly_grk_fin_swa_jav_hin_mly_jpn_tml_kor_ctl_cze_yor_ita_ind_mol_owc_tag_mnd_nor_dyu_krd_amr_lit_rus_pan_scr_qcu_mcd_bul_por_ewe_chh_spa_sod_urd_bat_slo_tsw_alb_cic_mao_tha_tig_knd_moo_akn_tur_ben_lat_aze_bam_vie_aeg_ven_lda_igb	-0.835092670493352	-2.01661849347299	0.0466192272657176
839	aeg_cze_swa_krd_tig_anl_mlt_grk_aze_azi_ewe_mly_dyu_pol_fre_bsq_urd_sod_akn_cnt_dut_pan_igb_alb_lda_eng_hun_bam_cic_fin_bul_hau_geo_rus_mol_guj_bos_chh_heb_lat_est_tsw_sun_rom_ind_jpn_knd_kor_scr_glc_ses_por_mao_lit_sid_bat_mnd_ita_zul_swe_gam_ben_prs_nor_arw_qcu_svk_ctl_ukr_tsn_amr_mcd_amh_spa_tag_hin_xho_afr_yor_jav_tha_owc_tml_bem_ven_tur_ger_slo_uzb_moo_vie_wly_fbf_dgb_swt	-1.11726096921739	-2.74453545601151	0.00727258859894228
840	anl_cze_moo_ger_heb_chh_aeg_dut_tur_azi_tsn_tag_yor_krd_rus_bsq_lat_amr_bam_mnd_arw_grk_tsw_prs_dgb_fre_fin_zul_akn_est_ctl_owc_geo_hin_slo_afr_spa_sod_wly_glc_hun_ewe_jav_ben_mao_jpn_tml_kor_swe_rom_ses_ita_bat_scr_tig_sun_cnt_urd_ven_eng_mlt_mol_pol_svk_nor_qcu_ukr_lit_por_swt_amh_guj_gam_mcd_mly_pan_igb_bul_swa_ind_tha_sid_knd_dyu_cic_uzb_alb_bos_aze_xho_vie_hau_lda_fbf_bem	-0.386831606487287	-0.916839151483775	0.361598391133371
841	aeg_afr_akn_bos_gam_sid_mlt_fre_uzb_aze_fbf_bat_tsn_eng_slo_bsq_spa_amr_ven_cnt_bul_lit_dgb_rus_bam_prs_fin_swa_zul_est_guj_hau_geo_scr_rom_urd_grk_wly_anl_glc_hun_lda_mly_pan_jav_jpn_knd_kor_svk_arw_moo_hin_ind_mcd_heb_sun_mnd_pol_dyu_por_owc_cze_ger_krd_ben_qcu_mol_ukr_alb_cic_amh_ctl_tig_ita_tag_nor_xho_swe_yor_mao_tha_chh_tml_igb_swt_tur_dut_lat_azi_ewe_vie_sod_ses_bem_tsw	-0.838745640265825	-2.02492608202068	0.0457420031721907
842	heb_urd_xho_grk_tig_aeg_chh_pol_azi_uzb_tsw_sun_ven_prs_glc_bsq_bos_wly_moo_mnd_rus_cze_swa_eng_fbf_ger_fin_dyu_ses_est_hin_sid_geo_rom_guj_svk_dut_mlt_owc_spa_hun_bem_ind_pan_tag_jpn_knd_kor_ukr_fre_akn_ita_mao_scr_sod_mly_cnt_swe_dgb_ctl_amh_afr_mol_arw_lit_qcu_mcd_lat_bul_zul_gam_krd_hau_nor_bat_por_igb_ben_cic_jav_tha_anl_tml_swt_yor_tur_alb_slo_aze_bam_vie_amr_ewe_tsn_lda	-0.660031255950521	-1.57979815472084	0.117548453518133
843	tig_swe_akn_guj_amh_owc_heb_eng_uzb_azi_dyu_mly_yor_scr_alb_bsq_ukr_sid_bam_cnt_urd_pan_swt_nor_igb_bul_fin_tsw_ses_hun_dut_gam_geo_ger_bos_arw_hin_aeg_sod_rus_est_ven_tag_svk_bat_jpn_knd_kor_lit_krd_cic_lat_jav_mcd_wly_ind_mnd_glc_ewe_spa_mlt_rom_pol_mol_afr_qcu_cze_ita_grk_bem_anl_prs_hau_ctl_sun_ben_xho_slo_fbf_mao_tha_chh_tml_zul_moo_aze_por_fre_tur_dgb_vie_amr_tsn_lda_swa	-0.842909705199888	-2.03865495343908	0.0443233019255125
844	amr_scr_igb_nor_heb_sod_aeg_spa_aze_uzb_tsw_ind_xho_fre_afr_bsq_pan_wly_ewe_cnt_glc_alb_dgb_por_zul_prs_est_yor_bem_hun_grk_anl_geo_urd_lat_rom_arw_owc_gam_hin_fin_swa_jav_ger_mao_jpn_tml_kor_dut_bos_moo_mol_bat_ukr_chh_tag_mnd_lit_bam_guj_sid_svk_ctl_rus_slo_qcu_swe_krd_bul_ven_hau_ita_mlt_cze_sun_mcd_cic_ben_ses_mly_tha_tig_knd_dyu_swt_azi_pol_eng_tur_fbf_vie_amh_akn_tsn_lda	-0.27302574949879	-0.645109245672926	0.520444698569553
845	heb_urd_igb_bul_wly_sod_mlt_scr_tur_uzb_swt_ind_tsn_fre_slo_bsq_pol_tig_fbf_cnt_ukr_rus_xho_bos_ewe_nor_hun_zul_akn_est_svk_owc_geo_mcd_spa_ita_ger_hau_amh_arw_fin_ses_jav_ctl_mao_jpn_knd_kor_pan_rom_yor_swe_sun_cze_chh_bat_mnd_eng_lda_afr_sid_lit_krd_grk_glc_qcu_dut_ben_por_tsw_gam_lat_amr_guj_tag_alb_ven_hin_bem_mly_tha_anl_tml_cic_dyu_azi_mol_prs_aze_swa_vie_aeg_dgb_bam_moo	-1.14226873367857	-2.81023118401148	0.00603585183733078
846	wly_ben_bam_pol_mlt_sid_tig_urd_tur_uzb_ses_jav_fbf_ukr_krd_bsq_guj_anl_dgb_mnd_svk_bul_yor_spa_bem_prs_fin_xho_tsn_hun_ita_owc_geo_hin_grk_cze_eng_gam_amh_rom_est_igb_ind_scr_bat_jpn_tml_kor_ctl_ger_moo_arw_sun_pan_sod_tag_cnt_por_akn_lit_aeg_afr_nor_mcd_lat_qcu_bos_swe_dut_ven_amr_glc_heb_mol_mao_rus_dyu_slo_lda_mly_tha_chh_knd_swt_tsw_azi_fre_alb_aze_swa_vie_hau_cic_ewe_zul	0.100350793387564	0.236113593397405	0.813863752858818
847	wly_fre_tsw_urd_amh_heb_aeg_arw_tur_uzb_xho_tag_moo_lit_swe_bsq_slo_sod_yor_mnd_ita_glc_ses_svk_bam_bos_hun_zul_swt_est_krd_mlt_geo_mol_guj_rus_ben_owc_sid_rom_fin_ewe_jav_afr_ind_jpn_knd_kor_eng_nor_tsn_scr_bat_prs_tig_mao_cnt_ger_igb_pol_gam_pan_spa_grk_por_qcu_alb_hin_bul_dgb_hau_mcd_chh_lat_mly_ukr_swa_dut_ven_sun_tha_amr_tml_bem_cic_azi_cze_ctl_aze_fbf_vie_anl_akn_dyu_lda	-0.598083917391479	-1.42563453933426	0.157321731643165
848	mlt_afr_yor_scr_sod_hau_aeg_ben_tur_aze_tsn_tag_ven_hin_guj_bsq_ukr_amr_fbf_cnt_prs_spa_moo_fre_swa_ita_hun_dyu_igb_est_por_owc_geo_glc_svk_ctl_krd_chh_sid_dut_fin_cic_bat_lit_jav_jpn_knd_kor_grk_cze_bem_eng_sun_lat_wly_mly_mnd_nor_ses_ger_heb_swe_rus_alb_pol_qcu_mcd_mol_pan_lda_gam_arw_anl_bul_ind_rom_tsw_urd_zul_mao_tha_tig_tml_swt_xho_azi_bos_slo_uzb_ewe_vie_amh_bam_akn_dgb	-0.489398246497683	-1.16555086358791	0.246776749149795
849	heb_ger_swa_ctl_aeg_anl_owc_rom_aze_tur_fbf_jav_moo_pol_mcd_bsq_eng_hau_bam_mnd_hin_pan_akn_rus_igb_alb_est_ewe_xho_hun_grk_sid_geo_svk_krd_spa_ben_amh_amr_por_fin_cic_bat_afr_mao_jpn_knd_kor_arw_prs_ven_bos_mly_ukr_sod_tag_cnt_slo_yor_lit_chh_lat_guj_ita_bul_qcu_cze_mol_nor_lda_wly_glc_mlt_dut_sun_scr_tsn_urd_swt_ind_tha_tig_tml_bem_ses_uzb_fre_swe_azi_tsw_vie_gam_dyu_dgb_zul	0.279917198985741	0.658084443650301	0.512109622479264
850	chh_slo_moo_alb_amr_mlt_sid_mcd_azi_uzb_tsw_jav_bem_grk_urd_bsq_ger_hau_xho_mnd_krd_ctl_bam_swe_swt_fre_fin_akn_igb_est_arw_wly_geo_pol_cze_ukr_hin_anl_owc_dut_hun_tsn_bat_lit_tag_jpn_knd_kor_guj_scr_ven_nor_mao_bos_sod_ind_cnt_por_ses_ita_heb_glc_rus_lat_bul_qcu_prs_svk_mol_lda_amh_eng_gam_pan_sun_ben_yor_afr_swa_mly_tha_aeg_tml_ewe_dgb_tur_spa_rom_aze_zul_vie_tig_fbf_dyu_cic	-0.451833133540703	-1.07498297715868	0.285163408728204
851	chh_krd_ewe_ukr_heb_mlt_amr_fre_tur_azi_xho_ind_dyu_ita_bul_bsq_scr_owc_fbf_cnt_lit_mcd_lda_bos_tsn_spa_fin_tsw_zul_est_alb_hau_geo_prs_ger_guj_ben_amh_gam_hin_hun_swa_mly_cze_jav_jpn_tml_kor_slo_mol_swt_glc_tag_eng_sid_sun_mnd_rom_yor_urd_anl_dut_pol_ctl_pan_qcu_rus_grk_por_igb_tig_swe_sod_svk_bat_lat_dgb_arw_ven_mao_tha_aeg_knd_akn_ses_uzb_afr_nor_aze_cic_vie_wly_moo_bam_bem	0.168937465864529	0.397610129112686	0.691828757863275
852	owc_swe_akn_bos_mlt_wly_hau_slo_uzb_aze_yor_jav_ven_ita_por_bsq_afr_sod_swt_mnd_pol_grk_moo_alb_zul_lat_fin_tsw_tsn_hun_krd_sid_geo_mol_hin_fre_prs_tig_aeg_rom_est_fbf_mly_arw_tag_jpn_tml_kor_svk_mcd_ses_ben_mao_eng_amh_bat_cnt_ger_ewe_ukr_anl_spa_nor_cze_bul_qcu_rus_lit_urd_dyu_heb_dut_chh_scr_sun_guj_igb_pan_dgb_ind_tha_amr_knd_cic_swa_azi_ctl_glc_tur_bam_vie_gam_bem_xho_lda	0.459812792438298	1.08669491042345	0.27998022213082
853	sod_ctl_ses_prs_amh_owc_heb_svk_aze_uzb_xho_mly_fbf_dut_rus_bsq_hin_anl_ewe_cnt_spa_krd_dyu_por_tsw_fre_est_cic_bam_hun_bos_wly_geo_eng_cze_ita_ukr_chh_gam_mcd_fin_ven_mao_slo_bat_jpn_knd_kor_nor_mol_swt_glc_tag_afr_tig_sun_mnd_lit_lda_urd_amr_lat_ben_guj_arw_qcu_pan_scr_rom_moo_sid_swe_mlt_alb_ind_ger_igb_pol_akn_jav_tha_hau_tml_bem_dgb_azi_grk_bul_tur_swa_vie_aeg_zul_yor_tsn	-0.0461377698352193	-0.108716843275199	0.913661307325863
854	gam_hin_swt_spa_anl_heb_tig_prs_azi_tur_moo_mao_tsw_ben_ukr_bsq_lit_chh_ses_cnt_swe_lat_cic_rom_bem_bul_hun_tsn_swa_est_bos_sod_geo_scr_slo_mcd_pan_amh_owc_ita_fin_lda_sun_mol_ind_jpn_tml_kor_rus_krd_akn_afr_bat_guj_sid_tag_mnd_ger_dyu_alb_hau_por_arw_glc_cze_qcu_eng_fre_urd_yor_aeg_dut_amr_svk_jav_nor_fbf_pol_igb_mly_tha_mlt_knd_bam_xho_aze_ctl_grk_uzb_zul_vie_wly_dgb_ewe_ven	-0.106603755917273	-0.251593536608841	0.801910375279243
855	hau_afr_bam_guj_gam_wly_heb_ukr_tur_azi_moo_ind_dgb_scr_pan_bsq_dut_sod_ses_cnt_lit_cze_akn_eng_dyu_slo_fin_igb_swa_hun_ger_chh_geo_alb_prs_swe_urd_amh_anl_krd_est_lda_jav_glc_mao_jpn_knd_kor_grk_fre_yor_svk_bat_ita_owc_tag_mnd_nor_swt_spa_sid_por_rom_rus_lat_qcu_mcd_bul_ctl_ven_tig_bos_amr_arw_mly_ben_xho_hin_fbf_sun_tha_mlt_tml_zul_ewe_aze_mol_pol_uzb_bem_vie_aeg_cic_tsn_tsw	-1.01307876419446	-2.4767521609042	0.0150655354108611
856	sod_rom_dyu_scr_mlt_heb_sid_eng_tur_azi_fbf_jav_cic_grk_ita_bsq_lat_amr_bem_cnt_lit_ger_ses_ukr_zul_urd_fin_akn_bam_hun_pol_wly_geo_krd_mcd_fre_guj_hau_chh_svk_est_ven_sun_hin_bat_jpn_tml_kor_arw_nor_lda_pan_ind_ben_aeg_tag_mnd_swe_tsn_alb_anl_por_glc_cze_ctl_qcu_bul_bos_spa_swt_tig_prs_amh_dut_mao_afr_moo_mol_yor_mly_tha_gam_knd_igb_swa_aze_slo_rus_uzb_tsw_vie_owc_ewe_xho_dgb	0.335869627480008	0.791669820443158	0.430567807021484
857	sid_svk_akn_ukr_mlt_wly_anl_alb_aze_uzb_ewe_ind_tsn_prs_scr_bsq_pan_chh_cic_cnt_rus_bos_yor_ger_zul_lat_hun_swt_bem_fin_spa_heb_geo_grk_krd_swe_cze_sod_hau_guj_est_ven_tag_pol_jav_jpn_tml_kor_fre_rom_bam_mol_mao_afr_aeg_mly_mnd_ctl_fbf_bul_gam_arw_nor_por_ben_qcu_hin_lit_urd_dgb_amr_eng_owc_glc_sun_ita_ses_dut_dyu_bat_tha_tig_knd_igb_swa_tur_slo_mcd_azi_lda_vie_amh_moo_xho_tsw	0.338413743484979	0.797168555980552	0.42738370085043
858	hau_rus_swt_urd_sid_mlt_owc_lit_azi_uzb_igb_mly_ven_pan_cze_bsq_glc_amr_bem_cnt_mcd_ita_cic_nor_bam_alb_hun_lda_fbf_fin_eng_tig_geo_fre_swe_bos_ben_wly_anl_lat_est_moo_jav_dut_ind_jpn_tml_kor_prs_pol_ses_ger_tag_arw_amh_bat_mnd_spa_dgb_bul_chh_afr_slo_scr_rom_qcu_ukr_grk_svk_tsn_sod_hin_gam_krd_mao_guj_swa_por_xho_sun_tha_heb_knd_yor_ewe_aze_ctl_mol_tur_zul_vie_aeg_dyu_tsw_akn	-0.995278278819972	-2.42910586863666	0.0170578530464098
859	sod_ger_cic_ita_anl_wly_amh_ctl_tur_aze_xho_mao_ses_lit_ben_bsq_lat_owc_tsn_cnt_scr_svk_lda_fre_igb_dut_hun_dyu_ewe_est_rom_gam_geo_prs_alb_pan_pol_mlt_chh_eng_fin_moo_sun_rus_mly_jpn_knd_kor_arw_grk_tsw_bos_tag_mol_sid_jav_mnd_mcd_dgb_ukr_hau_spa_glc_nor_hin_qcu_krd_bul_por_swt_tig_swe_heb_urd_ind_slo_yor_guj_swa_bat_tha_aeg_tml_bam_zul_azi_cze_afr_uzb_bem_vie_amr_akn_fbf_ven	0.276728522823804	0.651598422118296	0.51626728426281
860	hau_alb_bem_glc_wly_heb_chh_mol_uzb_azi_lda_jav_cic_krd_ctl_bsq_arw_tig_akn_cnt_afr_spa_ewe_ukr_bam_grk_hun_yor_swt_fin_ger_owc_geo_rom_pan_rus_slo_mlt_sid_pol_est_ven_bat_scr_ind_jpn_knd_kor_hin_eng_zul_lit_mao_swe_anl_mly_mnd_fre_ses_lat_sod_por_ita_svk_ben_qcu_dut_guj_bos_swa_amr_nor_amh_mcd_tag_bul_tsw_cze_xho_sun_tha_aeg_tml_moo_dgb_tur_urd_prs_aze_igb_vie_gam_tsn_dyu_fbf	-0.0875278411065663	-0.206254701106289	0.837042826008778
861	owc_glc_ewe_mol_amh_aeg_anl_por_uzb_tur_igb_bat_swt_cze_afr_bsq_bos_heb_bem_mnd_swe_scr_akn_ben_tsn_pol_est_ses_bam_fin_rus_mlt_geo_urd_krd_slo_mcd_sid_gam_bul_hun_dgb_mao_fre_tag_jpn_tml_kor_lit_guj_moo_ctl_mly_eng_hau_sun_cnt_hin_ven_nor_chh_pan_svk_lat_rom_qcu_grk_prs_ger_lda_sod_dut_amr_ukr_jav_spa_tsw_ita_zul_ind_tha_tig_knd_swa_dyu_aze_alb_arw_azi_fbf_vie_wly_xho_yor_cic	-0.312485158011891	-0.740262768650407	0.461005346624822
862	heb_nor_tsn_hin_anl_wly_amh_rus_tur_aze_akn_mao_swt_ctl_eng_bsq_prs_mlt_cic_mnd_alb_guj_dgb_rom_ewe_fre_hun_bem_yor_fin_pan_sod_geo_scr_spa_cze_dut_gam_tig_glc_est_moo_mly_ita_sun_jpn_tml_kor_urd_afr_bam_slo_jav_ger_amr_ind_cnt_mcd_tsw_lat_chh_arw_ben_bul_mol_qcu_bos_grk_krd_lda_owc_ukr_aeg_svk_bat_lit_ven_por_dyu_tag_tha_sid_knd_xho_zul_uzb_swe_pol_azi_igb_vie_hau_ses_swa_fbf	0.102236900316415	0.240349908855327	0.81058802482319
863	mlt_ctl_akn_afr_sid_chh_tig_ita_tur_azi_tsw_mao_igb_ukr_lit_bsq_rom_hau_cic_cnt_ben_mcd_tsn_pol_dyu_guj_est_ses_bem_fin_urd_heb_geo_mol_lat_ger_svk_owc_wly_bul_hun_lda_bat_eng_sun_jpn_tml_kor_rus_spa_ven_swe_ind_grk_amr_tag_mnd_dut_xho_por_gam_pan_fre_arw_krd_qcu_bos_glc_nor_zul_amh_scr_sod_cze_jav_hin_ewe_prs_dgb_mly_tha_aeg_knd_swt_fbf_aze_slo_alb_uzb_bam_vie_anl_yor_moo_swa	-0.712236531130299	-1.71342364947347	0.0899662809157259
864	aeg_dut_dgb_grk_amr_wly_sid_glc_tur_uzb_moo_ind_lda_rom_ita_bsq_alb_hau_dyu_mnd_por_spa_igb_eng_zul_nor_hun_cic_bem_fin_scr_heb_geo_arw_pol_ctl_hin_anl_tig_krd_est_tsn_mao_urd_sun_jpn_tml_kor_guj_slo_akn_mcd_jav_rus_owc_mly_cnt_mol_tsw_afr_sod_cze_bos_prs_pan_qcu_lat_ukr_ben_ses_chh_bul_mlt_ger_tag_swe_swt_svk_xho_bat_tha_amh_knd_yor_fbf_azi_lit_fre_aze_swa_vie_gam_ven_ewe_bam	-0.173211626936146	-0.408623603524158	0.683755297843514
865	sod_urd_swa_arw_mlt_heb_wly_bul_tur_azi_bem_tag_tsw_krd_guj_bsq_rom_chh_zul_mnd_ctl_glc_bam_grk_ven_ukr_hun_swt_akn_est_scr_aeg_geo_svk_eng_mcd_hin_amr_tig_ita_fin_fbf_jav_slo_bat_jpn_knd_kor_cze_afr_yor_dut_ind_nor_owc_mly_cnt_lat_moo_alb_anl_prs_mol_ben_bos_qcu_pol_spa_por_dgb_gam_fre_hau_rus_sun_ger_tsn_swe_ses_mao_tha_amh_tml_ewe_lda_uzb_pan_lit_aze_cic_vie_sid_dyu_xho_igb	-0.29969621359826	-0.709113450415325	0.48002800465237
866	owc_slo_moo_eng_anl_aeg_amh_cze_uzb_tur_swt_tag_igb_ita_mol_bsq_mcd_sod_cic_cnt_lit_lat_swa_ukr_fbf_prs_est_bem_dyu_fin_alb_gam_geo_scr_bos_arw_fre_mlt_heb_dut_hun_yor_ind_pol_mly_jpn_knd_kor_spa_hin_tsn_swe_mao_rom_wly_bat_mnd_ger_xho_glc_tig_rus_urd_por_grk_qcu_ctl_ben_nor_ewe_hau_guj_chh_krd_jav_svk_zul_pan_tsw_sun_tha_sid_tml_bam_ses_aze_afr_bul_azi_akn_vie_amr_dgb_ven_lda	0.202392479586355	0.476486319237404	0.634845562455383
867	anl_pan_ewe_ben_heb_sod_aeg_glc_azi_tur_dgb_bat_yor_guj_afr_bsq_lit_sid_fbf_mnd_fre_prs_lda_mol_bem_eng_est_moo_igb_fin_spa_chh_geo_alb_por_grk_lat_tig_hau_urd_hun_zul_sun_ctl_jav_jpn_knd_kor_ukr_scr_ses_krd_mao_bul_amh_ind_cnt_rom_bam_mcd_owc_slo_cze_swe_svk_qcu_arw_ger_ita_tsn_gam_nor_wly_hin_tag_dut_cic_bos_akn_mly_tha_amr_tml_ven_dyu_uzb_rus_pol_aze_swt_vie_mlt_xho_swa_tsw	-1.03450742434041	-2.52581455769853	0.0132341738828831
868	chh_nor_xho_grk_wly_heb_hau_mcd_tur_azi_dgb_jav_tsw_cze_pan_bsq_pol_tig_bam_mnd_ukr_prs_yor_eng_akn_dut_hun_bem_dyu_est_lat_sod_geo_rus_ctl_krd_ita_amr_gam_ger_fin_ses_ind_mol_bat_jpn_tml_kor_hin_scr_tsn_svk_mao_urd_anl_sun_cnt_ben_zul_swe_aeg_slo_alb_guj_por_qcu_afr_glc_lit_fbf_amh_bul_mlt_arw_mly_fre_ven_spa_igb_tag_tha_owc_knd_ewe_cic_aze_bos_rom_uzb_moo_vie_sid_lda_swt_swa	-0.0489293674409349	-0.115304444225862	0.908452412313351
869	mlt_ita_zul_dut_tig_heb_gam_rom_aze_uzb_ses_mly_ven_bul_rus_bsq_nor_amh_swa_mnd_guj_afr_ewe_pol_yor_fre_est_igb_xho_fin_scr_amr_geo_ben_ger_krd_swe_owc_sod_mol_hun_swt_tag_prs_jav_jpn_tml_kor_eng_hin_dgb_urd_mao_arw_sid_ind_cnt_lat_lda_glc_chh_slo_ctl_ukr_bos_qcu_grk_svk_por_tsw_hau_pan_anl_mcd_bat_spa_bam_alb_akn_sun_tha_aeg_knd_fbf_cic_azi_lit_cze_tur_bem_vie_wly_moo_tsn_dyu	-0.461042672151318	-1.09610190973709	0.275864482546885
870	mlt_arw_cic_rom_tig_sod_gam_swe_tur_uzb_tsn_mao_akn_scr_por_bsq_krd_wly_lda_mnd_rus_lat_xho_ctl_ewe_alb_hun_swt_yor_est_mcd_sid_geo_urd_dut_slo_eng_amh_heb_lit_fin_ses_mly_pan_sun_jpn_knd_kor_bul_fre_igb_svk_bat_grk_anl_ind_cnt_ukr_tsw_bos_amr_guj_glc_hin_cze_qcu_pol_afr_prs_bam_owc_nor_aeg_ben_tag_ger_zul_mol_dyu_jav_tha_chh_tml_swa_ven_azi_ita_spa_aze_fbf_vie_hau_moo_bem_dgb	0.251354810048168	0.591663631831266	0.555511393291607
871	mlt_afr_swt_dut_amh_tig_hau_arw_uzb_azi_ses_sun_cic_mcd_eng_bsq_nor_aeg_bem_cnt_alb_bul_lda_ita_igb_rom_hun_dyu_yor_fin_mol_gam_geo_urd_slo_krd_rus_sid_sod_scr_est_fbf_mly_bos_jav_jpn_knd_kor_guj_spa_zul_hin_bat_fre_anl_ind_mnd_glc_ewe_svk_owc_swe_cze_grk_por_qcu_pan_pol_lat_ven_amr_ctl_heb_prs_mao_lit_xho_ben_swa_tag_tha_wly_tml_akn_dgb_aze_ger_ukr_tur_tsw_vie_chh_moo_tsn_bam	0.203944760717726	0.479448407751802	0.63274521711903
872	mlt_lit_bam_rom_aeg_wly_hau_afr_tur_azi_ses_sun_dgb_svk_scr_bsq_spa_sid_ewe_mnd_slo_prs_xho_pol_igb_ukr_hun_swt_ven_est_nor_amh_geo_mol_dut_arw_por_heb_chh_krd_fin_bem_mao_glc_tag_jpn_tml_kor_cze_ita_tsn_bul_jav_ben_anl_mly_cnt_fre_tsw_eng_owc_ctl_pan_rus_ger_qcu_lat_bos_urd_akn_gam_hin_tig_alb_bat_swe_zul_guj_yor_ind_tha_amr_knd_lda_fbf_aze_grk_mcd_uzb_moo_vie_sod_swa_dyu_cic	-0.00584018893633519	-0.0137466691170918	0.989061537558563
873	anl_lat_zul_ctl_chh_gam_tig_krd_azi_tur_igb_ind_ven_prs_ita_bsq_urd_wly_ewe_cnt_pol_nor_tsn_rom_bem_fre_est_dgb_moo_fin_grk_hau_geo_bos_slo_glc_mcd_mlt_amr_dut_hun_bam_sun_afr_tag_jpn_knd_kor_lit_arw_lda_eng_bat_pan_owc_jav_mnd_ben_akn_ger_heb_guj_cze_mol_bul_qcu_swe_scr_hin_swt_amh_rus_aeg_svk_mly_spa_swa_por_ses_mao_tha_sod_tml_yor_fbf_uzb_ukr_alb_aze_tsw_vie_sid_dyu_cic_xho	-0.512174488222063	-1.21994901779631	0.225568835375094
874	anl_hin_igb_krd_amr_chh_hau_pan_uzb_azi_ven_sun_swt_glc_ita_bsq_bos_gam_dyu_mnd_dut_mcd_ewe_ctl_ses_bul_est_zul_swa_hun_fre_aeg_geo_svk_pol_lit_mol_amh_owc_nor_fin_xho_ind_slo_jav_jpn_knd_kor_swe_spa_bem_grk_tag_scr_wly_bat_cnt_alb_cic_por_sod_rus_arw_eng_rom_qcu_lat_ger_ben_yor_sid_cze_mlt_afr_mly_ukr_dgb_urd_akn_mao_tha_heb_tml_tsn_bam_aze_guj_prs_tur_moo_vie_tig_lda_fbf_tsw	-0.244848275576681	-0.57798384956693	0.564671916318358
875	owc_ben_swa_guj_anl_hau_tig_prs_tur_aze_xho_ind_fbf_grk_dut_bsq_ukr_sod_cic_cnt_slo_ita_zul_ger_bem_alb_fin_bam_akn_hun_rom_sid_geo_afr_pan_arw_por_amr_heb_svk_est_tsn_tag_urd_bat_jpn_tml_kor_scr_lit_ewe_ctl_sun_glc_chh_jav_mnd_cze_ven_bos_wly_lat_spa_bul_fre_qcu_mcd_pol_hin_dyu_gam_nor_aeg_krd_mly_rus_tsw_mol_ses_mao_tha_amh_knd_igb_moo_azi_eng_swe_uzb_yor_vie_mlt_dgb_swt_lda	-0.155096492633238	-0.366085525648984	0.715132716219815
876	heb_bul_fbf_lat_amh_owc_amr_ita_tur_aze_ses_mly_dgb_hin_fre_bsq_pol_hau_xho_mnd_alb_prs_swa_scr_swt_slo_fin_bam_tsn_hun_pan_wly_geo_afr_ger_eng_grk_sid_anl_spa_est_dyu_sun_swe_bat_jpn_tml_kor_dut_nor_igb_ctl_jav_krd_mlt_ind_cnt_guj_tsw_bos_gam_mcd_rus_svk_ukr_qcu_urd_glc_ben_ewe_sod_mol_aeg_rom_tag_arw_moo_lit_lda_mao_tha_chh_knd_ven_bem_uzb_cze_por_azi_zul_vie_tig_cic_yor_akn	-0.0187159146813313	-0.0440489970218565	0.964959788851823
877	chh_pol_ewe_guj_heb_hau_amh_rus_tur_aze_zul_bat_tsw_krd_alb_bsq_scr_tig_fbf_mnd_ita_cze_moo_slo_bem_pan_fin_bam_lda_hun_afr_mlt_geo_ukr_swe_ger_glc_anl_gam_ben_est_dgb_ind_hin_tag_jpn_tml_kor_por_rom_swt_lit_mly_spa_wly_jav_cnt_mol_ses_nor_amr_fre_bul_bos_mcd_qcu_urd_prs_lat_akn_owc_dut_sid_arw_mao_ctl_xho_svk_dyu_sun_tha_aeg_knd_ven_yor_azi_grk_eng_uzb_igb_vie_sod_swa_cic_tsn	-0.318328226580431	-0.754031924933949	0.452735006081669
878	hau_glc_lda_ukr_wly_amh_mlt_fre_azi_tur_yor_sun_akn_nor_alb_bsq_rus_gam_tsn_mnd_guj_lit_swt_rom_ewe_ctl_est_bam_ven_fin_ita_amr_geo_hin_por_arw_bos_chh_aeg_mcd_hun_dyu_mao_bul_ind_jpn_tml_kor_pol_eng_igb_grk_bat_pan_owc_tag_cnt_prs_cic_ger_sod_krd_urd_cze_afr_qcu_spa_svk_ben_bem_heb_slo_tig_lat_jav_mol_dgb_dut_fbf_mly_tha_sid_knd_swa_moo_uzb_swe_scr_aze_zul_vie_anl_tsw_ses_xho	-0.53431322445835	-1.27509208438338	0.205452904528383
879	chh_rom_ses_mcd_anl_amr_tig_ctl_aze_uzb_dyu_ind_bem_ger_afr_bsq_bos_hau_igb_mnd_krd_fre_dgb_prs_swt_bul_hun_ven_tsw_est_slo_gam_geo_mol_nor_svk_alb_aeg_wly_scr_fin_akn_tag_ukr_mly_jpn_knd_kor_glc_dut_moo_ben_sun_swe_amh_mao_cnt_arw_lda_lit_heb_ita_grk_eng_guj_qcu_pan_urd_hin_tsn_owc_cze_sid_por_jav_lat_zul_rus_bam_bat_tha_mlt_tml_ewe_fbf_tur_pol_spa_azi_swa_vie_sod_cic_xho_yor	0.191263823408942	0.451057468995598	0.652998106003339
880	amh_glc_akn_ben_amr_mlt_chh_prs_aze_uzb_cic_mly_ven_ger_spa_bsq_ctl_sid_moo_cnt_pan_por_tsw_mcd_fbf_bos_fin_xho_tsn_est_bul_hau_geo_hin_pol_urd_nor_heb_tig_rus_hun_bam_ind_fre_sun_jpn_knd_kor_cze_rom_zul_eng_tag_afr_sod_mao_mnd_guj_ses_alb_aeg_arw_ita_slo_mol_qcu_lit_krd_dut_dgb_anl_grk_wly_ukr_jav_swe_bem_lat_dyu_bat_tha_gam_tml_igb_swa_azi_scr_svk_tur_ewe_vie_owc_swt_yor_lda	0.42557062999464	1.00453727419534	0.317726268979466
881	wly_cze_dyu_pol_sod_heb_gam_guj_azi_aze_zul_bat_igb_lit_glc_bsq_ita_tig_cic_mnd_svk_ben_fbf_rus_swt_nor_hun_bem_moo_fin_por_mlt_geo_hin_urd_scr_mcd_amh_chh_fre_est_bam_mao_krd_sun_jpn_tml_kor_ukr_lat_ven_dut_ind_mol_owc_mly_cnt_bul_ewe_ger_anl_arw_ctl_bos_grk_qcu_slo_prs_swe_swa_amr_alb_sid_eng_jav_pan_lda_afr_dgb_tag_tha_aeg_knd_tsw_ses_uzb_spa_rom_tur_tsn_vie_hau_yor_xho_akn	0.0248566161073075	0.0585879933583828	0.953405979956923
882	tig_ukr_swt_grk_amr_heb_owc_por_azi_tur_bam_bat_xho_lat_spa_bsq_arw_aeg_bem_mnd_mcd_eng_fbf_hin_ses_swe_est_akn_swa_fin_svk_sod_geo_prs_bul_cze_scr_hau_gam_nor_hun_zul_jav_rus_ind_jpn_knd_kor_ctl_fre_tsn_bos_sun_alb_amh_tag_cnt_ben_dyu_slo_wly_pol_ita_urd_krd_qcu_mol_pan_glc_yor_sid_rom_chh_dut_mao_ger_dgb_guj_ewe_mly_tha_mlt_tml_tsw_ven_uzb_lit_afr_aze_igb_vie_anl_moo_lda_cic	-1.19170587380774	-2.94036678599754	0.00413588365481214
883	wly_arw_ses_lit_gam_owc_aeg_ukr_aze_tur_dgb_tag_tsw_ita_pan_bsq_mcd_heb_yor_mnd_grk_nor_ven_rus_fbf_ctl_fin_cic_swa_hun_lat_amr_geo_slo_por_scr_ben_tig_mlt_prs_est_ewe_ind_bul_mly_jpn_tml_kor_guj_eng_akn_rom_sun_glc_anl_jav_cnt_dut_dyu_krd_hau_pol_swe_alb_svk_qcu_afr_mol_spa_moo_amh_cze_sod_bos_bat_hin_tsn_ger_igb_mao_tha_sid_knd_swt_zul_uzb_fre_urd_azi_bam_vie_chh_xho_bem_lda	-0.565200630824953	-1.3475683919765	0.181071040416402
884	owc_guj_swt_pan_amr_anl_amh_ben_uzb_azi_cic_sun_dgb_eng_nor_bsq_swe_gam_bem_cnt_dut_spa_akn_ukr_bam_bos_hun_ses_moo_est_alb_sid_geo_urd_slo_afr_por_heb_hau_scr_fin_yor_mao_lat_jav_jpn_tml_kor_svk_rom_swa_pol_tag_fre_tig_mly_mnd_glc_lda_krd_chh_bul_ita_grk_arw_qcu_lit_hin_mol_tsn_wly_rus_sod_cze_bat_ctl_ven_prs_ewe_ind_tha_aeg_knd_dyu_zul_aze_mcd_ger_tur_igb_vie_mlt_fbf_xho_tsw	-0.167163010109596	-0.394284379778757	0.694273774357385
885	wly_eng_lda_scr_anl_tig_amh_alb_tur_uzb_zul_tag_dgb_swe_prs_bsq_mol_sod_ewe_mnd_nor_mcd_xho_spa_swt_por_fin_moo_akn_est_ben_sid_geo_dut_pan_ita_urd_heb_gam_lit_hun_dyu_mly_cze_bat_jpn_tml_kor_ukr_svk_yor_arw_sun_glc_owc_mao_cnt_ctl_ven_slo_amr_lat_bos_hin_pol_qcu_fre_ger_rom_ses_chh_krd_mlt_grk_jav_afr_tsn_rus_swa_ind_tha_hau_knd_tsw_bem_azi_guj_bul_aze_fbf_vie_aeg_bam_cic_igb	0.47439058815094	1.11971918810892	0.26571694753432
886	anl_pan_ewe_lit_amh_aeg_hau_ita_aze_tur_lda_mao_swa_arw_eng_bsq_dut_owc_akn_mnd_rus_alb_zul_swe_tsw_ger_fin_swt_ses_est_scr_chh_geo_afr_prs_mol_bos_sod_sid_rom_hun_cic_ind_urd_mly_jpn_tml_kor_lat_cze_fbf_pol_jav_mcd_gam_sun_cnt_spa_dyu_hin_wly_svk_grk_slo_bul_qcu_nor_ukr_ben_moo_tig_krd_amr_guj_tag_por_yor_glc_tsn_bat_tha_mlt_knd_dgb_igb_uzb_ctl_fre_azi_xho_vie_heb_bem_bam_ven	-0.994992186695803	-2.42545024556128	0.0172200062294405
887	amr_lat_akn_svk_wly_anl_sid_slo_azi_aze_swa_ind_zul_eng_dut_bsq_ukr_sod_ses_cnt_arw_rus_bam_por_bem_prs_fin_ewe_tsw_est_cze_heb_geo_afr_spa_scr_ita_amh_chh_ben_hun_moo_bat_bul_jav_jpn_knd_kor_lit_mcd_yor_pan_sun_glc_gam_mly_mnd_swe_lda_krd_tig_nor_grk_urd_ctl_qcu_alb_guj_hin_cic_aeg_ger_mlt_mol_tag_fre_swt_rom_xho_mao_tha_hau_tml_dgb_igb_uzb_pol_bos_tur_fbf_vie_owc_dyu_tsn_ven	-0.337505347396667	-0.799195574334272	0.426213457560337
888	heb_krd_cic_nor_aeg_sid_wly_arw_uzb_azi_tsw_tag_xho_pol_mol_bsq_grk_gam_tsn_mnd_alb_hin_swt_rus_swa_pan_fin_ewe_yor_est_lit_amr_geo_cze_scr_por_slo_tig_amh_dut_hun_lda_sun_svk_mly_jpn_knd_kor_ukr_ben_bem_mcd_mao_lat_sod_bat_cnt_spa_ven_bul_owc_ita_eng_swe_ctl_qcu_urd_prs_fre_dgb_mlt_bos_anl_guj_jav_afr_igb_glc_moo_ind_tha_hau_tml_dyu_akn_aze_rom_ger_tur_bam_vie_chh_fbf_zul_ses	0.76308060920977	1.81333351050741	0.0730059807850769
889	amh_ita_akn_slo_aeg_owc_mlt_glc_aze_tur_ses_mao_yor_lat_rus_bsq_afr_amr_cic_mnd_grk_svk_ewe_spa_tsw_krd_est_tsn_zul_fin_eng_heb_geo_nor_dut_scr_guj_tig_gam_pan_hun_dgb_jav_ctl_bat_jpn_knd_kor_ben_swe_swt_ger_tag_por_chh_sun_cnt_rom_fbf_bul_anl_mcd_cze_arw_bos_qcu_ukr_fre_urd_swa_wly_lit_sid_prs_ind_alb_bam_pol_moo_mly_tha_hau_tml_igb_lda_uzb_hin_mol_azi_ven_vie_sod_bem_dyu_xho	-0.105524262282687	-0.24894151167948	0.803954972310115
890	anl_scr_tsw_prs_gam_owc_wly_arw_azi_tur_zul_mly_bem_nor_ctl_bsq_alb_amr_fbf_cnt_spa_pol_xho_ger_swt_cze_fin_dgb_swa_hun_glc_tig_geo_swe_afr_urd_por_mlt_amh_svk_est_dyu_ind_ben_tag_jpn_knd_kor_bos_mol_cic_grk_sun_ukr_chh_jav_mnd_ita_ses_lit_sod_dut_slo_rom_eng_qcu_rus_guj_krd_ven_heb_fre_hau_mcd_bat_lat_tsn_hin_ewe_mao_tha_aeg_tml_moo_yor_aze_pan_bul_uzb_akn_vie_sid_lda_bam_igb	-0.64811736105019	-1.54883980307194	0.124816649628083
891	amr_pan_ewe_grk_mlt_anl_gam_swe_tur_aze_akn_sun_ses_mcd_glc_bsq_arw_hau_lda_mnd_eng_lit_zul_mol_xho_hin_est_cic_moo_hun_rus_sid_geo_bos_ger_ita_fre_amh_owc_guj_fin_fbf_tag_svk_mao_jpn_tml_kor_cze_afr_swt_pol_jav_urd_wly_ind_cnt_slo_tsw_alb_sod_lat_prs_nor_ben_qcu_scr_bul_ctl_dgb_tig_rom_aeg_krd_bat_dut_swa_spa_igb_mly_tha_chh_knd_tsn_ven_azi_ukr_por_uzb_yor_vie_heb_bam_dyu_bem	-0.603437478731424	-1.44080914637613	0.152997015509499
892	heb_grk_fbf_alb_sid_hau_gam_ben_tur_aze_yor_mly_xho_dut_arw_bsq_krd_owc_tsw_cnt_scr_ukr_lda_mcd_ven_ita_fin_zul_swt_est_bos_amr_geo_afr_rom_prs_pan_anl_tig_hin_hun_ses_mao_glc_bat_jpn_knd_kor_spa_svk_bem_rus_jav_urd_wly_tag_mnd_ger_igb_cze_mlt_lat_mol_ctl_eng_qcu_lit_bul_guj_bam_sod_fre_aeg_slo_sun_por_tsn_nor_ewe_ind_tha_amh_tml_cic_dyu_uzb_pol_swe_azi_moo_vie_chh_dgb_swa_akn	0.0732014191719717	0.172629588702048	0.863317729937776
893	amh_prs_fbf_alb_chh_aeg_tig_nor_tur_aze_dgb_jav_ses_pan_afr_bsq_mcd_gam_bam_cnt_lit_hin_xho_pol_bem_lat_est_swa_ewe_hun_arw_hau_geo_ukr_dut_por_swe_sod_owc_rom_fin_dyu_bat_krd_sun_jpn_tml_kor_ita_ben_swt_spa_mao_guj_wly_ind_mnd_urd_zul_cze_amr_glc_bul_ger_slo_qcu_scr_rus_svk_lda_anl_ctl_heb_eng_mly_grk_ven_bos_cic_tag_tha_mlt_knd_tsn_igb_azi_mol_fre_uzb_yor_vie_sid_akn_tsw_moo	0.103119548051017	0.24313089249454	0.808439458501165
894	gam_alb_ewe_rom_wly_mlt_heb_ger_tur_azi_dgb_bat_moo_prs_bos_bsq_lat_aeg_yor_cnt_ukr_ita_akn_lit_bem_rus_est_ses_tsn_hun_fre_owc_geo_svk_grk_bul_glc_amh_chh_spa_fin_igb_mly_dut_sun_jpn_knd_kor_swe_nor_bam_scr_tag_krd_anl_mao_mnd_cze_dyu_pol_hau_eng_afr_por_ben_qcu_urd_arw_pan_xho_sid_mcd_tig_mol_ind_guj_ven_slo_swa_jav_tha_sod_tml_tsw_lda_uzb_hin_ctl_aze_zul_vie_amr_cic_swt_fbf	-0.243633395013463	-0.576174041600907	0.565889345378906
895	tig_pol_swa_cze_sod_amh_wly_urd_uzb_tur_ewe_tag_xho_guj_ita_bsq_arw_hau_ven_mnd_dut_bos_yor_slo_akn_grk_est_bem_ses_hun_bul_aeg_geo_rus_ben_ctl_pan_anl_mlt_ger_fin_swt_mao_swe_bat_jpn_knd_kor_hin_spa_bam_nor_ind_lit_sid_jav_cnt_svk_moo_mol_amr_krd_afr_por_lat_qcu_mcd_prs_eng_tsn_heb_fre_owc_glc_sun_scr_igb_rom_dgb_mly_tha_gam_tml_dyu_lda_aze_ukr_alb_azi_zul_vie_chh_tsw_cic_fbf	-0.577804301741822	-1.37992733728681	0.170917517903207
896	tig_por_xho_ukr_sod_mlt_wly_afr_aze_uzb_moo_ind_dyu_nor_glc_bsq_fre_aeg_tsn_cnt_eng_scr_dgb_ger_fbf_ita_hun_lda_igb_est_cze_amh_geo_ctl_hin_pol_arw_gam_heb_slo_fin_ven_sun_pan_bat_jpn_tml_kor_lat_swe_ewe_spa_mly_prs_chh_tag_mnd_rom_cic_grk_anl_alb_svk_dut_guj_qcu_bul_krd_ben_bam_amr_mcd_hau_rus_jav_urd_swa_mol_akn_mao_tha_sid_knd_yor_ses_azi_bos_lit_tur_tsw_vie_owc_bem_zul_swt	-0.188370968738294	-0.444836470854445	0.657471519674568
897	owc_mol_ven_pan_anl_mlt_aeg_ukr_aze_uzb_dyu_jav_bam_guj_scr_bsq_cze_hau_ses_cnt_nor_svk_lda_ger_bem_rom_hun_cic_moo_est_hin_sid_geo_ita_ctl_slo_prs_amr_tig_swe_fin_tsw_mao_ben_ind_jpn_tml_kor_bos_fre_tsn_afr_bat_krd_chh_tag_mnd_bul_dgb_lit_gam_eng_rus_grk_pol_qcu_lat_spa_mcd_swa_sod_glc_wly_dut_sun_urd_xho_por_akn_mly_tha_heb_knd_yor_ewe_azi_arw_alb_tur_swt_vie_amh_igb_fbf_zul	-1.23685217945753	-3.06584540552389	0.00284149686322555
898	tig_por_cic_nor_owc_wly_anl_grk_uzb_tur_bam_mly_zul_glc_urd_bsq_afr_mlt_dyu_mnd_scr_eng_tsn_ger_xho_mol_fin_akn_moo_hun_swe_amh_geo_ita_guj_alb_ukr_gam_sod_svk_est_swt_bat_mcd_sun_jpn_knd_kor_ben_pol_yor_lit_jav_slo_amr_mao_cnt_bul_tsw_dut_aeg_hin_spa_fre_krd_qcu_rom_lat_cze_fbf_sid_arw_heb_rus_ind_bos_ses_pan_bem_tag_tha_chh_tml_ewe_lda_azi_ctl_prs_aze_swa_vie_hau_dgb_igb_ven	0.17940974510241	0.421952895004243	0.674033216841973
899	heb_nor_dyu_arw_wly_anl_chh_spa_azi_uzb_igb_jav_lda_fre_rus_bsq_svk_gam_ewe_mnd_bul_ukr_yor_urd_ses_slo_hun_moo_tsw_est_eng_owc_geo_glc_ger_guj_cze_sod_amh_mcd_fin_dgb_tag_prs_bat_jpn_tml_kor_krd_swe_akn_grk_ind_mol_sid_mly_cnt_alb_tsn_hin_mlt_ben_por_lit_ctl_qcu_pan_ita_afr_cic_hau_pol_amr_scr_sun_bos_xho_lat_ven_mao_tha_aeg_knd_bem_zul_aze_dut_rom_tur_swt_vie_tig_fbf_bam_swa	-0.234767696134352	-0.554300555277292	0.580703671399129
900	tig_lat_akn_grk_wly_aeg_chh_bos_azi_aze_igb_mao_lda_pan_afr_bsq_nor_mlt_swt_cnt_pol_prs_tsw_scr_cic_glc_hun_yor_dyu_est_dut_sid_geo_cze_urd_ctl_guj_hau_heb_krd_fin_dgb_bat_svk_ind_jpn_knd_kor_spa_bul_ewe_hin_tag_lit_amr_mly_mnd_alb_fbf_swe_sod_ukr_eng_rom_slo_qcu_ita_mcd_arw_moo_amh_ger_owc_ben_jav_por_tsn_fre_xho_sun_tha_gam_tml_ven_swa_tur_rus_mol_uzb_ses_vie_anl_zul_bem_bam	-0.646820862114685	-1.5487561738465	0.124836755260113
901	amh_arw_tsw_dut_aeg_wly_owc_eng_tur_azi_tsn_mao_moo_por_grk_bsq_rom_anl_akn_cnt_cze_spa_yor_krd_dyu_nor_fin_ven_fbf_hun_ita_hau_geo_svk_swe_lit_alb_mlt_sid_hin_est_bam_sun_prs_ind_jpn_knd_kor_afr_ctl_xho_ger_mly_pan_chh_tag_mnd_scr_cic_guj_tig_ukr_slo_bos_bul_qcu_ben_mol_glc_lda_gam_mcd_sod_urd_jav_lat_bem_fre_zul_bat_tha_amr_tml_swt_ses_uzb_pol_rus_aze_igb_vie_heb_swa_ewe_dgb	-0.462433684873066	-1.09840259012021	0.274864306414492
[truncated: 99 more rows]
