# Supplementary material for: Future Tense and Economic Decisions: Controlling for Cultural Evolution
Source: PLoS One. 2015 Jul 17;10(7):e0132145. doi: 10.1371/journal.pone.0132145 (PMC4506144; doi:10.1371/journal.pone.0132145)
Supplement: S8 Appendix — See README files within the various sub-folders. (ZIP) [file pone.0132145.s008.zip › S3_Code/Residuals_new/PGLS/PermuteResults/permute_B_SavingsWITHINFAM_31000.csv]

	ftr	r	t	p
1	tig_krd_tsn_spa_gam_hau_chh_ben_aze_tur_swt_jav_yor_lat_mol_bsq_pol_wly_cic_mnd_alb_grk_ses_urd_xho_eng_fin_dgb_lda_hun_arw_sid_geo_cze_slo_dut_por_owc_amh_lit_est_ven_ind_scr_mao_jpn_knd_kor_prs_glc_ewe_ukr_bat_afr_heb_mly_cnt_svk_tsw_ita_aeg_hin_ctl_fre_rom_qcu_rus_swe_nor_bam_sod_ger_mlt_pan_tag_guj_moo_mcd_akn_sun_tha_anl_tml_igb_fbf_azi_bul_bos_uzb_bem_vie_amr_swa_zul_dyu	0.570283644166481	1.35008284456478	0.180266104750368
2	amh_guj_ses_pan_hau_chh_mlt_mcd_uzb_tur_akn_ind_dyu_eng_rus_bsq_scr_heb_lda_mnd_grk_fre_moo_ita_tsn_krd_fin_cic_tsw_est_por_sid_geo_prs_alb_slo_rom_owc_amr_glc_hun_dgb_mao_spa_jav_jpn_knd_kor_lit_ger_swa_mol_sun_ben_anl_bat_cnt_bos_bem_arw_gam_swe_nor_urd_hin_qcu_ctl_dut_bul_xho_tig_ukr_wly_pol_tag_svk_zul_afr_swt_mly_tha_sod_tml_ven_igb_azi_cze_lat_aze_ewe_vie_aeg_fbf_yor_bam	-0.635031063320299	-1.51801103686967	0.132403813152587
3	owc_ben_dyu_pol_amh_mlt_anl_prs_tur_uzb_igb_sun_moo_lat_spa_bsq_krd_amr_akn_mnd_swe_grk_bem_scr_yor_fre_est_dgb_cic_hun_alb_gam_geo_bos_arw_bul_rus_sod_tig_eng_fin_ven_mao_lit_tag_jpn_tml_kor_glc_urd_xho_guj_bat_mcd_hau_jav_cnt_afr_ewe_cze_wly_mol_svk_pan_slo_qcu_rom_nor_ukr_tsw_sid_ger_aeg_ctl_ind_hin_lda_ita_swt_mly_tha_heb_knd_fbf_bam_aze_dut_por_azi_swa_vie_chh_tsn_zul_ses	-0.411316104697828	-0.975892316530387	0.331649486343882
4	owc_eng_dyu_swe_aeg_hau_anl_slo_aze_azi_tsw_mao_yor_lat_ctl_bsq_mcd_sid_tsn_cnt_prs_ben_swa_pan_lda_bos_est_swt_zul_fin_por_chh_geo_hin_nor_mol_urd_heb_tig_afr_hun_bem_jav_glc_tag_jpn_tml_kor_lit_pol_cic_ukr_mly_krd_amh_sun_mnd_grk_ses_scr_wly_svk_rom_ita_spa_qcu_arw_ger_bul_akn_mlt_cze_amr_rus_bat_dut_bam_guj_ewe_ind_tha_gam_knd_igb_fbf_tur_alb_fre_uzb_dgb_vie_sod_moo_ven_xho	0.363362973618322	0.856062509522203	0.394163517229742
5	amh_pol_tsw_bos_owc_mlt_anl_por_aze_tur_dgb_jav_fbf_ger_prs_bsq_mol_sid_cic_mnd_pan_hin_yor_ita_bem_alb_hun_akn_moo_fin_lit_heb_geo_fre_eng_lat_ben_wly_aeg_glc_est_xho_tag_bul_bat_jpn_knd_kor_svk_ctl_swa_nor_ind_rus_gam_mly_cnt_arw_lda_spa_tig_swe_scr_rom_cze_qcu_grk_dut_guj_ven_chh_urd_sod_mcd_mao_ukr_dyu_krd_zul_sun_tha_hau_tml_bam_swt_azi_afr_slo_uzb_ewe_vie_amr_tsn_igb_ses	-0.952924767965655	-2.32415491327018	0.0222948761381066
6	anl_por_tsw_mol_amr_hau_owc_guj_aze_uzb_swt_sun_swa_prs_glc_bsq_urd_chh_dyu_mnd_swe_alb_igb_scr_akn_ukr_fin_bam_ewe_est_cze_gam_geo_pol_krd_lit_mcd_tig_amh_afr_hun_bem_ind_ctl_tag_jpn_tml_kor_rom_spa_fbf_nor_bat_ben_wly_jav_cnt_bos_xho_lat_sod_arw_hin_rus_dut_qcu_bul_eng_svk_ses_aeg_ita_mlt_fre_mao_grk_dgb_ger_cic_mly_tha_sid_knd_moo_tsn_tur_slo_pan_azi_lda_vie_heb_ven_yor_zul	0.0367129743525441	0.0864780696626821	0.931272306043471
7	amr_glc_ven_por_owc_aeg_hau_swe_uzb_tur_lda_mly_tsw_slo_krd_bsq_svk_sid_bam_mnd_ctl_cze_fbf_lit_moo_lat_hun_tsn_swa_est_mol_gam_geo_mcd_hin_prs_rus_sod_heb_guj_fin_bem_jav_pan_bat_jpn_knd_kor_urd_bos_dgb_scr_sun_ben_mlt_tag_cnt_dut_dyu_fre_wly_afr_spa_nor_ger_qcu_arw_eng_grk_yor_tig_ukr_amh_bul_ind_pol_ses_ita_cic_mao_tha_anl_tml_akn_swt_azi_alb_rom_aze_xho_vie_chh_ewe_igb_zul	-1.05357254679436	-2.57743258241949	0.0115256685350305
8	sod_bos_ses_spa_amr_sid_gam_ukr_aze_azi_tsw_jav_moo_cze_slo_bsq_ben_mlt_akn_cnt_rus_rom_swt_scr_lda_mcd_fin_ewe_cic_hun_ctl_chh_geo_mol_eng_dut_svk_aeg_wly_lit_est_tsn_bat_nor_mly_jpn_tml_kor_pol_hin_fbf_glc_sun_fre_hau_tag_mnd_prs_yor_ger_tig_grk_lat_alb_arw_qcu_guj_bul_krd_dyu_heb_por_owc_afr_ind_ita_zul_pan_ven_mao_tha_anl_knd_dgb_igb_uzb_urd_swe_tur_xho_vie_amh_bam_bem_swa	-0.176033157168174	-0.415516821116607	0.678720762423225
9	sod_nor_dgb_ukr_aeg_gam_sid_alb_tur_aze_dyu_jav_xho_cze_pan_bsq_bul_chh_igb_cnt_ctl_dut_tsw_arw_moo_guj_est_akn_fbf_fin_swe_anl_geo_mol_rus_spa_por_amh_amr_svk_hun_ses_mao_afr_sun_jpn_knd_kor_lit_eng_yor_mcd_tag_urd_owc_ind_mnd_prs_bam_rom_tig_lat_fre_krd_ger_qcu_hin_grk_ben_ven_heb_pol_wly_glc_bat_scr_cic_ita_lda_mly_tha_mlt_tml_zul_swt_uzb_bos_slo_azi_ewe_vie_hau_bem_swa_tsn	-0.281788754062482	-0.667405517666366	0.506165861933703
10	sod_rom_swt_prs_sid_mlt_chh_por_azi_tur_igb_jav_lda_afr_urd_bsq_krd_tig_ewe_cnt_alb_ctl_ven_grk_xho_bos_hun_bam_zul_fin_bul_hau_geo_eng_cze_mol_lit_anl_heb_nor_est_bem_ind_ukr_mao_jpn_knd_kor_fre_ger_dyu_lat_bat_ben_gam_tag_mnd_dut_tsw_guj_wly_pan_hin_slo_swe_qcu_rus_svk_mcd_cic_amh_spa_aeg_pol_mly_scr_dgb_arw_swa_sun_tha_amr_tml_tsn_akn_uzb_ita_glc_aze_ses_vie_owc_moo_yor_fbf	-0.291394976925232	-0.688668516775469	0.492746312527797
11	chh_cze_dyu_ita_owc_tig_anl_por_uzb_azi_ven_jav_bam_ger_grk_bsq_ben_sod_yor_mnd_swe_ctl_igb_bul_dgb_bos_hun_swt_bem_est_spa_sid_geo_mol_prs_eng_lat_aeg_heb_pol_fin_ses_ind_arw_mao_jpn_knd_kor_fre_dut_lda_mcd_mly_svk_amh_bat_cnt_lit_akn_slo_wly_glc_rus_rom_afr_qcu_alb_krd_hin_tsn_mlt_nor_gam_pan_sun_ukr_tsw_guj_fbf_tag_tha_amr_tml_zul_cic_aze_scr_urd_tur_moo_vie_hau_swa_xho_ewe	-0.788634057159392	-1.89841020067003	0.0607428475721708
12	mlt_ger_cic_ctl_chh_anl_sid_mcd_aze_uzb_dgb_ind_yor_eng_grk_bsq_fre_heb_fbf_mnd_alb_scr_bam_dut_xho_prs_hun_tsn_moo_fin_ukr_tig_geo_nor_cze_slo_rus_hau_aeg_afr_est_bem_bat_spa_sun_jpn_tml_kor_swe_por_zul_arw_mly_bul_sod_jav_cnt_pan_swt_krd_amh_lat_mol_hin_rom_qcu_guj_urd_ben_tsw_owc_svk_gam_lit_mao_ita_akn_bos_dyu_tag_tha_wly_knd_ven_ses_tur_glc_pol_azi_ewe_vie_amr_swa_igb_lda	-0.802533051282264	-1.93425335765188	0.0561218571184205
13	amr_ger_lda_prs_gam_sid_wly_swe_azi_tur_swt_tag_ven_bul_arw_bsq_rom_sod_tsn_mnd_ukr_lat_zul_nor_swa_fre_hun_ses_fbf_fin_grk_tig_geo_scr_ita_ben_pol_hau_owc_guj_est_akn_jav_spa_ind_jpn_knd_kor_ctl_rus_bem_hin_mao_glc_anl_mly_cnt_slo_moo_bos_mlt_por_dut_cze_eng_qcu_alb_mol_krd_igb_amh_svk_chh_mcd_sun_pan_yor_urd_ewe_bat_tha_aeg_tml_tsw_bam_uzb_afr_lit_aze_xho_vie_heb_dgb_dyu_cic	-0.28742216490385	-0.680541595805448	0.497852403927396
14	sod_krd_zul_guj_amr_aeg_gam_ukr_uzb_tur_igb_tag_ewe_dut_scr_bsq_mcd_heb_yor_cnt_svk_lat_lda_prs_moo_swe_hun_bam_tsn_est_lit_anl_geo_ben_pol_ger_cze_amh_owc_por_fin_ses_mao_alb_bat_jpn_tml_kor_rus_grk_cic_hin_mly_nor_chh_sun_mnd_spa_bem_mol_sid_ctl_glc_afr_pan_qcu_slo_eng_fre_xho_hau_ita_mlt_bos_ind_urd_dyu_rom_swt_jav_tha_tig_knd_dgb_fbf_azi_arw_bul_aze_akn_vie_wly_ven_swa_tsw	-0.276450896628119	-0.653640360098074	0.514956448039184
15	aeg_glc_moo_ger_sid_hau_chh_por_tur_aze_swa_tag_swt_bul_spa_bsq_krd_sod_igb_mnd_urd_alb_dyu_lit_tsn_mcd_fin_fbf_bam_est_swe_gam_geo_arw_ctl_pan_prs_amh_mlt_afr_hun_ses_sun_svk_ind_jpn_knd_kor_cze_pol_lda_guj_jav_rom_wly_mly_cnt_rus_zul_ben_amr_bos_scr_fre_mol_qcu_ukr_ita_nor_ven_tig_dut_owc_grk_mao_hin_ewe_eng_xho_bat_tha_heb_tml_yor_dgb_azi_slo_lat_uzb_akn_vie_anl_cic_bem_tsw	-0.401137054080453	-0.951481698342124	0.34382620827355
16	mlt_slo_ewe_ben_wly_gam_aeg_ger_aze_azi_dgb_mao_ven_pan_cze_bsq_ukr_heb_akn_mnd_swe_arw_xho_pol_yor_ita_fin_bem_swa_hun_mol_hau_geo_spa_lit_dut_guj_anl_sid_eng_est_cic_jav_nor_tag_jpn_knd_kor_fre_lat_tsn_glc_ind_grk_amh_bat_cnt_hin_igb_prs_sod_alb_mcd_por_afr_qcu_scr_ctl_svk_dyu_chh_urd_owc_bos_mly_bul_moo_krd_lda_sun_tha_tig_tml_tsw_ses_tur_rom_rus_uzb_swt_vie_amr_zul_bam_fbf	-0.814736752320587	-1.96774336397749	0.052076555019356
17	tig_pol_lda_glc_chh_wly_anl_nor_azi_uzb_tsw_mao_dyu_dut_krd_bsq_urd_sod_bam_mnd_svk_ita_zul_swe_dgb_cze_hun_ven_moo_est_lat_aeg_geo_spa_fre_hin_eng_gam_heb_por_fin_swt_bat_bul_mly_jpn_knd_kor_rom_alb_ses_ben_sun_ctl_sid_ind_cnt_ukr_fbf_afr_owc_pan_bos_rus_ger_qcu_prs_mol_guj_tsn_amr_grk_hau_arw_tag_lit_akn_scr_swa_jav_tha_amh_tml_ewe_igb_tur_mcd_slo_aze_yor_vie_mlt_cic_bem_xho	-0.540368302830626	-1.28866720127945	0.20071036322257
18	tig_scr_swt_rus_mlt_chh_sid_spa_tur_uzb_cic_ind_igb_urd_ben_bsq_afr_amr_ewe_mnd_ukr_bul_ven_grk_tsw_svk_hun_xho_tsn_est_ctl_owc_geo_cze_hin_rom_alb_sod_aeg_swe_fin_fbf_sun_lat_mao_jpn_tml_kor_ger_nor_bem_prs_tag_krd_hau_bat_cnt_bos_zul_dut_wly_arw_lit_por_eng_qcu_mcd_pol_slo_swa_gam_mol_anl_pan_mly_ita_bam_fre_yor_jav_tha_amh_knd_dyu_lda_azi_glc_guj_aze_dgb_vie_heb_moo_ses_akn	0.198425732776741	0.466939285488895	0.6416354175661
19	owc_prs_swa_por_sod_mlt_chh_glc_uzb_tur_xho_jav_akn_krd_bul_bsq_rom_tig_dyu_mnd_nor_hin_tsw_svk_ewe_pol_hun_ses_moo_est_guj_heb_geo_ukr_bos_eng_urd_amr_gam_arw_fin_dgb_mly_lat_mao_jpn_knd_kor_ita_afr_zul_grk_sun_mol_wly_tag_cnt_spa_bem_ben_amh_alb_lit_scr_dut_qcu_pan_mcd_rus_igb_hau_fre_sid_ger_bat_slo_tsn_swe_swt_ind_tha_aeg_tml_cic_fbf_aze_cze_ctl_azi_yor_vie_anl_ven_bam_lda	-0.610169865114453	-1.45825153352676	0.148140166130689
20	sid_ctl_igb_grk_tig_owc_hau_eng_aze_uzb_fbf_tag_ses_cze_krd_bsq_lat_gam_dyu_cnt_urd_slo_xho_pol_ven_bul_hun_yor_ewe_fin_glc_wly_geo_ger_rus_mcd_swe_heb_chh_por_est_tsn_ind_nor_mly_jpn_knd_kor_spa_hin_lda_ita_sun_pan_amr_mao_mnd_rom_moo_dut_sod_arw_afr_prs_ben_qcu_lit_ukr_guj_bem_amh_svk_aeg_alb_bat_mol_swt_fre_dgb_jav_tha_mlt_tml_bam_zul_azi_bos_scr_tur_tsw_vie_anl_cic_swa_akn	0.185294743027223	0.43618447280072	0.663713780624221
21	chh_fre_ewe_prs_sid_amr_wly_rom_tur_aze_bem_mao_ses_lit_lat_bsq_guj_mlt_zul_mnd_eng_hin_igb_scr_tsn_ben_hun_moo_swa_fin_arw_sod_geo_pol_alb_slo_afr_amh_heb_spa_est_ven_sun_glc_bat_jpn_tml_kor_bul_grk_dgb_swe_jav_mcd_anl_mly_cnt_rus_tsw_bos_aeg_cze_dut_pan_ger_qcu_ita_mol_urd_fbf_hau_svk_tig_ctl_ind_por_swt_krd_xho_tag_tha_gam_knd_akn_dyu_uzb_ukr_nor_azi_lda_vie_owc_cic_bam_yor	0.0493054471986726	0.116183061603926	0.907757976205756
22	hau_guj_bem_fre_heb_chh_aeg_lit_aze_azi_dgb_ind_ses_pol_prs_bsq_bul_wly_zul_cnt_por_mol_swt_slo_yor_spa_hun_ewe_ven_est_dut_anl_geo_cze_glc_eng_svk_gam_amh_alb_fin_lda_sun_scr_bat_jpn_tml_kor_pan_ben_fbf_swe_mly_ukr_owc_jav_mnd_nor_xho_hin_amr_krd_ger_afr_lat_qcu_mcd_bos_rus_akn_mlt_rom_sid_urd_tag_ctl_bam_ita_tsw_mao_tha_tig_knd_tsn_moo_tur_grk_arw_uzb_igb_vie_sod_swa_dyu_cic	-0.561791206737512	-1.34145670133466	0.18303883791684
23	anl_nor_bem_lit_sod_sid_chh_alb_aze_uzb_ses_mly_dgb_lat_bul_bsq_eng_aeg_moo_cnt_afr_ita_yor_rom_ven_scr_fin_swa_tsn_est_pan_owc_geo_ben_urd_por_prs_mlt_tig_cze_hun_zul_ind_ger_mao_jpn_tml_kor_swe_pol_cic_hin_sun_bos_hau_tag_mnd_arw_dyu_grk_amr_fre_mcd_ukr_ctl_qcu_svk_glc_dut_xho_gam_mol_amh_krd_bat_rus_tsw_slo_igb_jav_tha_wly_knd_lda_ewe_tur_guj_spa_azi_fbf_vie_heb_bam_swt_akn	-0.0334425571154756	-0.0788150182808802	0.937349095502965
24	anl_mcd_bem_cze_hau_owc_wly_rom_aze_tur_dgb_jav_bam_prs_lat_bsq_krd_amr_ven_mnd_spa_ukr_tsn_rus_fbf_bos_fin_ewe_swt_hun_scr_aeg_geo_ben_afr_fre_bul_mlt_heb_slo_est_tsw_tag_ger_sun_jpn_knd_kor_pol_arw_swa_svk_ind_guj_sod_mly_cnt_pan_moo_grk_sid_ita_glc_ctl_lit_qcu_alb_mol_eng_igb_amh_swe_tig_por_bat_nor_akn_urd_cic_mao_tha_gam_tml_dyu_zul_uzb_hin_dut_azi_ses_vie_chh_yor_xho_lda	-0.370583395583674	-0.877632652018411	0.382404742069188
25	sod_rom_bam_svk_amh_amr_sid_lit_uzb_azi_igb_sun_bem_bul_lat_bsq_mcd_anl_lda_mnd_scr_pan_tsw_krd_moo_pol_fin_tsn_yor_est_arw_owc_geo_rus_cze_afr_alb_wly_mlt_ita_hun_zul_ind_prs_mly_jpn_tml_kor_urd_ctl_dyu_ukr_tag_swe_hau_bat_cnt_fre_ven_hin_gam_eng_mol_dut_guj_qcu_glc_grk_slo_cic_chh_spa_heb_nor_jav_ben_ses_bos_swt_mao_tha_aeg_knd_xho_fbf_aze_por_ger_tur_ewe_vie_tig_akn_dgb_swa	-0.505530940979234	-1.20026398937652	0.233085337387555
26	amr_krd_dgb_svk_anl_gam_aeg_cze_aze_uzb_cic_mly_igb_ben_slo_bsq_ctl_hau_dyu_mnd_scr_eng_moo_guj_xho_ukr_est_bam_fbf_fin_dut_chh_geo_alb_spa_rus_por_owc_tig_nor_hun_swt_sun_rom_tag_jpn_knd_kor_prs_swe_tsw_fre_ind_afr_amh_bat_cnt_bul_akn_pol_sid_ger_lit_mol_bos_qcu_arw_mcd_hin_ses_sod_lat_mlt_glc_mao_ita_ewe_pan_ven_jav_tha_wly_tml_yor_swa_tur_urd_grk_azi_bem_vie_heb_lda_zul_tsn	0.0269689697834375	0.0634777253895677	0.949522333454401
27	heb_pol_igb_eng_chh_owc_hau_rus_uzb_tur_bam_mly_tsw_dut_fre_bsq_glc_aeg_swt_mnd_ita_rom_fbf_svk_lda_grk_est_ven_tsn_fin_pan_wly_geo_ukr_ben_afr_ctl_mlt_amh_bul_hun_cic_sun_lit_jav_jpn_tml_kor_alb_slo_akn_spa_bat_krd_amr_mao_cnt_por_xho_nor_sid_bos_swe_urd_hin_qcu_mol_cze_prs_dyu_tig_scr_anl_lat_ind_arw_moo_mcd_dgb_tag_tha_sod_knd_zul_yor_aze_ger_guj_azi_bem_vie_gam_swa_ses_ewe	-0.372977505598118	-0.883216675786881	0.379396631461726
28	wly_hin_tsw_fre_amr_sod_amh_bul_uzb_azi_dyu_jav_ewe_urd_guj_bsq_grk_sid_akn_mnd_mol_ben_swt_ctl_zul_afr_hun_swa_bam_fin_rom_aeg_geo_lat_eng_cze_pan_hau_chh_spa_est_tsn_mao_ita_ind_jpn_tml_kor_mcd_pol_moo_bos_mly_alb_mlt_sun_cnt_ukr_bem_lit_anl_por_scr_rus_arw_qcu_ger_svk_prs_ses_gam_nor_owc_krd_bat_slo_igb_glc_lda_tag_tha_heb_knd_dgb_xho_tur_swe_dut_aze_ven_vie_tig_cic_yor_fbf	-0.335866097487068	-0.796295683065514	0.427888215325598
29	wly_spa_moo_alb_amr_anl_owc_ben_azi_tur_xho_mly_akn_afr_bos_bsq_guj_chh_ses_cnt_nor_scr_igb_rus_yor_svk_fin_lda_ven_est_krd_sid_geo_pol_ita_cze_slo_gam_mlt_pan_hun_ewe_sun_fre_mao_jpn_tml_kor_lit_eng_tsw_swe_bat_glc_hau_ind_mnd_arw_fbf_prs_aeg_ukr_lat_ger_urd_qcu_bul_rom_grk_dyu_sod_por_heb_ctl_tag_mol_tsn_mcd_bem_jav_tha_amh_knd_cic_zul_uzb_hin_dut_aze_bam_vie_tig_dgb_swt_swa	1.0595095295258	2.54767324004282	0.0124846638806707
30	tig_lat_tsn_mcd_amr_hau_anl_dut_aze_tur_tsw_ind_akn_guj_bul_bsq_ctl_sod_ewe_cnt_scr_bos_dgb_krd_zul_svk_est_moo_dyu_hun_cze_sid_geo_glc_pol_grk_pan_chh_aeg_urd_fin_bem_mly_eng_tag_jpn_knd_kor_lit_swe_bam_mol_jav_ger_heb_mao_mnd_fre_lda_afr_owc_nor_alb_slo_arw_qcu_rom_rus_ben_yor_mlt_prs_gam_ita_bat_spa_xho_ukr_ven_sun_tha_amh_tml_fbf_swt_azi_por_hin_uzb_cic_vie_wly_swa_ses_igb	0.286171070010698	0.673786801901264	0.5021180788595
31	owc_eng_ses_prs_hau_heb_amr_slo_azi_aze_ewe_bat_bem_spa_alb_bsq_fre_chh_igb_cnt_nor_ctl_moo_swe_zul_grk_fin_tsn_swa_hun_dut_aeg_geo_por_pan_lit_hin_mlt_sid_mol_est_lda_mly_scr_mao_jpn_knd_kor_pol_ger_xho_ita_ind_ben_wly_jav_mnd_urd_ven_guj_sod_afr_arw_svk_bos_qcu_lat_ukr_cze_yor_anl_glc_gam_rom_sun_krd_akn_bul_swt_tag_tha_tig_tml_bam_dyu_uzb_mcd_rus_tur_dgb_vie_amh_cic_fbf_tsw	-0.551847238665363	-1.31753791427979	0.190895027652156
32	anl_bul_zul_rom_amr_sid_heb_mol_aze_tur_dgb_tag_ses_slo_arw_bsq_ger_owc_akn_cnt_glc_nor_dyu_cze_yor_urd_hun_lda_tsn_fin_scr_chh_geo_prs_pol_por_hin_aeg_tig_lat_est_ewe_bat_afr_mao_jpn_tml_kor_ita_eng_cic_alb_jav_lit_hau_mly_mnd_rus_xho_krd_wly_grk_guj_ben_fre_qcu_swe_spa_mcd_ven_sod_pan_mlt_bos_sun_ukr_tsw_dut_bam_ind_tha_amh_knd_swt_igb_azi_svk_ctl_uzb_bem_vie_gam_fbf_moo_swa	0.113270166430017	0.266781429216547	0.790228108044306
33	sid_arw_ses_rus_amh_heb_tig_mol_uzb_azi_zul_sun_tsw_ctl_pan_bsq_rom_chh_cic_cnt_dut_krd_tsn_pol_ven_hin_fin_bam_fbf_est_lit_wly_geo_mcd_scr_guj_urd_owc_anl_eng_hun_moo_mao_swe_bat_jpn_knd_kor_afr_nor_xho_grk_tag_por_amr_ind_mnd_ben_bem_ita_sod_ger_svk_fre_spa_qcu_ukr_alb_bos_dgb_hau_lat_gam_slo_mly_bul_dyu_glc_yor_jav_tha_mlt_tml_swa_akn_aze_cze_prs_tur_lda_vie_aeg_swt_igb_ewe	-0.268364743168824	-0.634625755888272	0.52723066804465
34	amh_pol_fbf_krd_heb_mlt_aeg_bos_tur_azi_moo_ind_tsn_glc_bul_bsq_ger_anl_tsw_cnt_ben_mcd_bam_ukr_ewe_urd_hun_ses_lda_fin_grk_tig_geo_cze_dut_swe_eng_wly_sod_fre_est_zul_mao_afr_tag_jpn_tml_kor_nor_slo_akn_svk_sun_rus_hau_bat_mnd_arw_dgb_lat_amr_guj_alb_ctl_por_qcu_pan_scr_lit_cic_gam_prs_owc_rom_mly_spa_swa_hin_igb_jav_tha_chh_knd_ven_swt_uzb_mol_ita_aze_xho_vie_sid_dyu_bem_yor	-0.120838040292002	-0.284997989405494	0.776279388904569
35	sid_grk_cic_mol_gam_sod_wly_prs_tur_azi_xho_mly_tsw_ukr_ben_bsq_slo_anl_swt_cnt_spa_krd_swa_ctl_akn_eng_fin_dgb_fbf_hun_urd_owc_geo_rom_guj_bul_hin_tig_heb_lit_est_bam_mao_dut_ind_jpn_tml_kor_pol_nor_igb_pan_sun_swe_hau_jav_mnd_fre_ven_ger_mlt_scr_bos_rus_cze_qcu_ita_lat_alb_moo_amh_arw_chh_svk_tag_afr_tsn_mcd_ewe_bat_tha_aeg_knd_dyu_bem_aze_glc_por_uzb_yor_vie_amr_lda_zul_ses	-0.727399739476601	-1.74633626757417	0.0840544510199611
36	owc_ita_akn_nor_aeg_wly_sod_eng_uzb_tur_bam_ind_swa_mcd_scr_bsq_pan_anl_dgb_mnd_glc_slo_dyu_krd_yor_dut_est_moo_ses_hun_cze_amh_geo_ukr_swe_spa_lat_gam_hau_afr_fin_ven_jav_por_sun_jpn_knd_kor_bul_pol_bem_urd_mly_prs_chh_bat_cnt_ger_cic_svk_mlt_guj_bos_rom_rus_qcu_ctl_lit_fre_igb_tig_alb_amr_arw_tag_hin_lda_mol_swt_mao_tha_sid_tml_tsn_tsw_aze_ben_grk_azi_fbf_vie_heb_ewe_zul_xho	0.328104652970159	0.77372352260737	0.441056669215638
37	hau_slo_dyu_mol_anl_tig_sid_dut_uzb_aze_tsw_mly_tsn_fre_ukr_bsq_pol_mlt_xho_mnd_lat_pan_bam_hin_dgb_rom_est_akn_cic_hun_swe_gam_geo_rus_afr_grk_guj_wly_amh_nor_fin_fbf_sun_ita_tag_jpn_knd_kor_ctl_bos_moo_ger_mao_por_owc_bat_cnt_svk_igb_ben_aeg_mcd_eng_glc_urd_qcu_alb_cze_krd_ven_sod_scr_heb_prs_jav_lit_zul_arw_ses_ind_tha_chh_tml_bem_ewe_tur_bul_spa_azi_swa_vie_amr_lda_swt_yor	0.886336171339749	2.11521772858973	0.0370847382708737
38	tig_slo_zul_ger_anl_chh_gam_prs_uzb_tur_bam_jav_bem_guj_eng_bsq_ukr_amh_moo_mnd_alb_mcd_dyu_bos_fbf_afr_fin_cic_ses_est_por_hau_geo_lit_nor_pol_hin_owc_wly_fre_hun_swa_ind_arw_sun_jpn_tml_kor_scr_ctl_akn_dut_tag_pan_amr_bat_cnt_ita_swt_krd_sid_mol_svk_glc_urd_qcu_rom_bul_ben_lda_sod_rus_heb_cze_mao_lat_xho_spa_yor_mly_tha_mlt_knd_tsw_ven_azi_swe_grk_aze_igb_vie_aeg_tsn_dgb_ewe	0.0945376277369697	0.222827135518088	0.824158717634081
39	amr_ctl_cic_rom_anl_wly_amh_svk_tur_uzb_dgb_mao_swt_slo_dut_bsq_fre_aeg_tsn_mnd_lit_lat_fbf_ger_swa_ukr_est_tsw_dyu_fin_nor_hau_geo_spa_bul_scr_mol_sod_owc_eng_hun_igb_bat_arw_ind_jpn_tml_kor_por_ben_moo_swe_jav_pol_gam_mly_cnt_prs_bam_urd_mlt_mcd_alb_hin_pan_qcu_glc_ita_grk_lda_sid_cze_heb_guj_tag_rus_xho_bos_ven_sun_tha_tig_knd_ses_ewe_azi_afr_krd_aze_zul_vie_chh_akn_bem_yor	-0.132965100198268	-0.313489248968434	0.754611013277053
40	mlt_lit_swa_rom_aeg_sid_amr_eng_azi_uzb_tsn_bat_bam_ger_dut_bsq_rus_hau_lda_cnt_nor_fre_moo_svk_zul_prs_fin_tsw_ewe_est_mcd_anl_geo_mol_pan_urd_scr_amh_tig_krd_hun_dyu_tag_ctl_jav_jpn_tml_kor_ita_bos_igb_ben_mly_grk_heb_mao_mnd_arw_dgb_swe_wly_alb_guj_cze_slo_qcu_por_hin_glc_swt_sod_lat_owc_bul_ind_spa_akn_ukr_ses_sun_tha_chh_knd_bem_cic_aze_afr_pol_tur_ven_vie_gam_xho_fbf_yor	0.479223046080558	1.13015369672111	0.261317813150027
41	amr_lit_bem_ben_chh_tig_gam_krd_tur_aze_ven_ind_tsw_nor_afr_bsq_ctl_amh_dgb_mnd_spa_alb_igb_svk_moo_lat_hun_dyu_tsn_fin_glc_sod_geo_dut_bos_cze_arw_mlt_sid_ukr_est_xho_jav_bul_mly_jpn_tml_kor_hin_grk_lda_ger_bat_ita_owc_tag_cnt_guj_zul_scr_hau_pan_prs_swe_fre_qcu_por_urd_mcd_cic_wly_rom_anl_mol_sun_pol_ewe_slo_bam_mao_tha_heb_knd_akn_fbf_uzb_rus_eng_azi_yor_vie_aeg_ses_swt_swa	-0.113545296879809	-0.267764868078288	0.789473281264231
42	mlt_ctl_ses_nor_aeg_amr_tig_krd_uzb_aze_dgb_mly_swa_hin_spa_bsq_grk_anl_ven_mnd_alb_bul_cic_rom_fbf_ger_hun_moo_yor_fin_ukr_gam_geo_por_bos_guj_fre_amh_wly_dut_est_tsw_mao_ita_jav_jpn_knd_kor_rus_urd_dyu_lit_sun_swe_sod_tag_cnt_mol_xho_arw_hau_afr_mcd_slo_glc_qcu_cze_ben_eng_tsn_chh_svk_owc_pol_bat_scr_ewe_prs_akn_ind_tha_heb_tml_swt_igb_tur_pan_lat_azi_bem_vie_sid_zul_bam_lda	-0.201096266245438	-0.474512926226978	0.636246508762767
43	owc_krd_ven_prs_mlt_anl_sod_rus_tur_azi_xho_ind_bam_afr_hin_bsq_grk_amr_ewe_mnd_bul_spa_fbf_eng_igb_alb_fin_lda_swa_hun_swe_amh_geo_scr_rom_mcd_ben_heb_gam_ukr_est_dgb_tag_dut_sun_jpn_knd_kor_pan_mol_ses_urd_mao_glc_wly_jav_cnt_ita_zul_lit_chh_por_lat_guj_svk_qcu_fre_bos_cze_tsw_sid_pol_hau_slo_mly_arw_bem_ctl_yor_bat_tha_aeg_tml_cic_dyu_uzb_ger_nor_aze_akn_vie_tig_tsn_swt_moo	-0.340973083707678	-0.80663983480264	0.421932046282814
44	chh_ctl_lda_fre_aeg_mlt_amh_rus_uzb_tur_bam_ind_xho_rom_bos_bsq_eng_gam_zul_cnt_nor_arw_bem_glc_fbf_alb_hun_dyu_cic_fin_pol_amr_geo_mcd_hin_afr_scr_hau_wly_ben_est_tsn_jav_cze_bat_jpn_knd_kor_por_lat_akn_mol_mly_grk_tig_tag_mnd_ukr_ewe_ita_owc_urd_lit_krd_prs_qcu_ger_spa_dut_swa_sid_bul_heb_svk_sun_guj_swt_pan_ses_mao_tha_anl_tml_tsw_ven_azi_swe_slo_aze_yor_vie_sod_moo_igb_dgb	-0.23944952347616	-0.566595848238321	0.572353681027661
45	owc_bul_cic_svk_amh_mlt_sod_pol_uzb_tur_tsn_mly_xho_ita_glc_bsq_mol_heb_ven_mnd_ctl_alb_akn_lat_ses_fre_fin_zul_fbf_hun_ger_chh_geo_cze_arw_swe_urd_tig_hau_krd_est_bam_bat_slo_jav_jpn_tml_kor_rus_rom_tsw_ukr_tag_mcd_aeg_ind_cnt_hin_moo_bos_gam_scr_ben_eng_pan_qcu_afr_por_grk_swt_wly_guj_sid_dut_sun_spa_swa_lit_dgb_mao_tha_anl_knd_dyu_lda_azi_nor_prs_aze_bem_vie_amr_igb_yor_ewe	-0.25625856168749	-0.606073007984428	0.54594273581059
46	owc_arw_tsw_hin_anl_wly_tig_pan_azi_tur_xho_bat_fbf_pol_bos_bsq_lat_mlt_ven_mnd_urd_lit_swt_svk_dyu_grk_fin_lda_cic_est_slo_sod_geo_fre_mol_rom_krd_heb_amh_swe_hun_swa_sun_dut_ind_jpn_tml_kor_spa_eng_bam_bul_mly_alb_chh_tag_cnt_ctl_bem_guj_sid_mcd_ita_rus_glc_qcu_scr_ukr_afr_igb_amr_por_gam_ben_jav_cze_zul_ger_yor_mao_tha_aeg_knd_akn_ewe_uzb_prs_nor_aze_ses_vie_hau_dgb_moo_tsn	-0.620934848092979	-1.48404713245381	0.141177839228344
47	mlt_dut_bam_cze_tig_chh_wly_afr_azi_uzb_cic_mao_tsw_swe_slo_bsq_alb_heb_fbf_mnd_pol_svk_dyu_fre_tsn_grk_est_swt_swa_hun_nor_sod_geo_bos_spa_rom_por_gam_amr_arw_fin_xho_sun_ben_jav_jpn_tml_kor_pan_krd_yor_urd_ind_glc_owc_mly_cnt_ger_igb_mol_anl_rus_guj_ita_ukr_qcu_lit_hin_lat_akn_aeg_eng_sid_bul_tag_prs_bem_scr_ewe_bat_tha_hau_knd_dgb_moo_tur_mcd_ctl_aze_zul_vie_amh_lda_ses_ven	0.0641799628597044	0.151160465785268	0.880176539751004
48	aeg_spa_swt_slo_sod_tig_heb_dut_uzb_azi_zul_mao_bam_mcd_rom_bsq_eng_gam_moo_cnt_rus_swe_bem_mol_cic_bul_hun_yor_dgb_est_lat_amh_geo_svk_ger_pan_nor_amr_anl_lit_fin_xho_bat_arw_tag_jpn_knd_kor_ita_guj_lda_glc_sun_pol_wly_ind_mnd_fre_swa_scr_sid_prs_hin_alb_ben_qcu_cze_urd_ukr_dyu_chh_krd_hau_bos_jav_ctl_ewe_grk_ven_mly_tha_owc_tml_fbf_tsw_tur_por_afr_aze_igb_vie_mlt_akn_tsn_ses	-0.620843458771011	-1.48196507820865	0.141730139595274
49	gam_lat_zul_nor_anl_amh_mlt_spa_azi_aze_ven_mly_dyu_scr_ger_bsq_svk_sod_ses_mnd_guj_prs_fbf_fre_yor_swe_est_akn_igb_hun_glc_amr_geo_slo_mol_arw_rus_sid_wly_eng_fin_lda_sun_rom_ind_jpn_tml_kor_afr_mcd_cic_cze_bat_lit_tig_tag_cnt_ukr_dgb_ben_owc_grk_ita_hin_dut_qcu_bos_por_urd_swa_chh_ctl_aeg_bul_mao_krd_ewe_pan_swt_jav_tha_heb_knd_bam_xho_uzb_alb_pol_tur_tsw_vie_hau_bem_tsn_moo	0.142603715964308	0.335389926126053	0.738086354502243
50	anl_ger_tsn_ita_chh_hau_tig_scr_tur_aze_tsw_sun_cic_ukr_krd_bsq_ben_sod_dyu_mnd_slo_urd_akn_glc_xho_prs_fin_zul_ewe_est_pol_wly_geo_bul_pan_cze_guj_mlt_aeg_mol_hun_bem_mao_fre_tag_jpn_tml_kor_ctl_svk_moo_swe_mly_lat_owc_bat_cnt_hin_ses_rus_heb_afr_dut_alb_eng_qcu_spa_rom_grk_swa_sid_lit_amh_bos_jav_por_ven_mcd_lda_ind_tha_amr_knd_igb_fbf_azi_nor_arw_uzb_swt_vie_gam_yor_bam_dgb	-0.322480965020714	-0.763542780470053	0.447072451001313
51	anl_slo_tsw_fre_wly_sod_heb_urd_azi_uzb_cic_tag_ses_svk_rom_bsq_bos_mlt_bem_cnt_hin_glc_igb_nor_dgb_bul_est_lda_zul_hun_swe_chh_geo_prs_ctl_lit_por_tig_owc_ger_fin_fbf_bat_guj_jav_jpn_tml_kor_scr_pol_yor_dut_mly_alb_aeg_ind_mnd_mcd_tsn_spa_hau_krd_ben_afr_ukr_qcu_rus_lat_arw_ewe_gam_cze_amh_mol_mao_pan_moo_ita_akn_sun_tha_sid_knd_xho_ven_tur_eng_grk_aze_dyu_vie_amr_swa_bam_swt	-0.823174501819585	-1.98662953364345	0.0499065350619493
52	tig_mcd_dyu_pan_heb_amr_mlt_ben_uzb_tur_moo_jav_ewe_krd_guj_bsq_fre_amh_xho_cnt_rom_pol_zul_alb_yor_ita_hun_fbf_swt_fin_urd_gam_geo_eng_mol_bos_bul_wly_owc_hin_est_ses_mao_svk_mly_jpn_tml_kor_grk_ger_bem_dut_tag_spa_sid_sun_mnd_lat_dgb_prs_anl_slo_glc_lit_por_qcu_ukr_ctl_arw_cic_chh_rus_aeg_swe_ind_scr_lda_nor_tsw_bat_tha_hau_knd_swa_bam_azi_afr_cze_aze_tsn_vie_sod_akn_ven_igb	0.0839846096963092	0.197720470703035	0.843695297593221
53	mlt_krd_bam_ukr_heb_chh_sod_lit_aze_uzb_ewe_jav_ven_afr_spa_bsq_nor_amr_swa_mnd_bul_rus_tsn_fre_fbf_swe_fin_swt_dgb_hun_rom_gam_geo_dut_arw_grk_eng_aeg_amh_bos_est_cic_tag_guj_bat_jpn_knd_kor_scr_prs_xho_urd_mao_ctl_sid_sun_cnt_pan_moo_ben_wly_pol_slo_ger_lat_qcu_alb_mol_ita_igb_owc_mcd_tig_svk_ind_glc_bem_hin_yor_mly_tha_anl_tml_ses_zul_azi_por_cze_tur_dyu_vie_hau_tsw_lda_akn	-1.035348621914	-2.52373297680478	0.0133076160537022
54	amr_arw_igb_spa_amh_gam_chh_lat_azi_uzb_cic_sun_ses_alb_cze_bsq_grk_sid_bam_mnd_ita_pan_swa_krd_moo_scr_est_akn_xho_hun_eng_mlt_geo_ctl_mol_ukr_dut_heb_owc_bos_fin_tsn_mly_bul_jav_jpn_knd_kor_ger_prs_dgb_nor_ind_urd_wly_bat_cnt_rom_swt_glc_tig_svk_slo_afr_swe_qcu_lit_hin_por_ven_anl_ben_sod_guj_tag_rus_zul_pol_lda_mao_tha_aeg_tml_fbf_tsw_tur_fre_mcd_aze_bem_vie_hau_ewe_dyu_yor	-0.920736662182815	-2.2305398395817	0.0281164477249443
55	sod_guj_zul_mol_gam_aeg_hau_eng_aze_uzb_swa_jav_yor_bos_fre_bsq_urd_heb_bam_mnd_ctl_hin_ses_lit_ewe_por_fin_lda_xho_hun_svk_amr_geo_glc_ger_mcd_scr_wly_mlt_cze_est_moo_tag_slo_bat_jpn_knd_kor_pol_ben_fbf_bul_mao_swe_sid_sun_cnt_afr_akn_ita_tig_arw_grk_krd_lat_qcu_dut_rus_pan_ven_chh_rom_anl_alb_ind_ukr_bem_nor_dgb_mly_tha_amh_tml_igb_cic_tur_prs_spa_azi_dyu_vie_owc_tsn_tsw_swt	-1.0694215532768	-2.62360418195762	0.0101687868220558
56	wly_mol_dgb_bos_sid_owc_hau_nor_azi_aze_tsw_mao_akn_cze_svk_bsq_hin_gam_bam_mnd_scr_rus_swa_guj_yor_rom_fin_tsn_dyu_est_swe_amh_geo_prs_alb_ctl_eng_heb_mlt_urd_hun_ses_tag_pol_bat_jpn_knd_kor_krd_ben_lda_bul_jav_spa_aeg_mly_cnt_arw_moo_dut_chh_slo_ukr_fre_lit_qcu_ita_pan_afr_fbf_sod_glc_amr_grk_sun_ger_swt_lat_cic_ind_tha_anl_tml_zul_bem_tur_por_mcd_uzb_igb_vie_tig_ven_ewe_xho	0.301207372396656	0.709039417179461	0.480073728554934
57	anl_urd_swt_alb_aeg_sod_owc_nor_azi_tur_yor_jav_zul_ukr_hin_bsq_spa_heb_ewe_mnd_mcd_dut_swa_guj_bam_svk_est_tsw_xho_hun_rom_gam_geo_grk_arw_prs_slo_amh_wly_ctl_fin_ses_sun_ger_bat_jpn_knd_kor_rus_pan_tsn_por_ind_mol_amr_mao_cnt_scr_bem_bul_tig_ita_swe_glc_eng_qcu_fre_pol_ben_dyu_hau_lat_sid_cze_mly_krd_ven_lit_moo_tag_tha_mlt_tml_cic_fbf_uzb_afr_bos_aze_lda_vie_chh_akn_dgb_igb	-0.194337044882455	-0.458248646095778	0.647842814972253
58	sod_fre_akn_mcd_mlt_aeg_sid_nor_uzb_tur_igb_bat_bam_dut_grk_bsq_spa_chh_swa_cnt_por_ben_moo_prs_tsn_scr_hun_dgb_cic_fin_eng_wly_geo_krd_lit_bos_mol_tig_amh_svk_est_fbf_mly_pol_tag_jpn_tml_kor_swe_alb_swt_hin_sun_pan_owc_jav_mnd_slo_tsw_glc_heb_guj_rus_cze_ukr_qcu_ger_ita_urd_ven_gam_arw_hau_ctl_ind_afr_xho_bul_dyu_mao_tha_amr_knd_ewe_ses_azi_lat_rom_aze_zul_vie_anl_bem_lda_yor	-0.462772245696565	-1.10107000524439	0.273707852448199
59	chh_lat_swa_nor_amh_aeg_amr_svk_aze_tur_swt_ind_lda_rom_mol_bsq_grk_sod_dyu_cnt_ger_pan_zul_scr_fbf_glc_est_igb_dgb_hun_eng_hau_geo_lit_mcd_fre_cze_mlt_anl_slo_fin_ewe_jav_alb_mly_jpn_knd_kor_hin_urd_cic_por_mao_rus_gam_sun_mnd_prs_tsw_afr_heb_ita_pol_arw_krd_qcu_swe_bos_ben_yor_wly_guj_sid_dut_tag_ctl_akn_ukr_moo_bat_tha_tig_tml_ses_bam_azi_bul_spa_uzb_ven_vie_owc_xho_tsn_bem	-0.356337576458252	-0.843632527991384	0.401039515715748
60	amh_slo_moo_prs_wly_hau_aeg_rom_aze_tur_igb_jav_swt_swe_rus_bsq_spa_anl_ses_mnd_ben_svk_yor_mcd_bam_por_fin_lda_xho_hun_lit_mlt_geo_scr_cze_grk_bul_sod_owc_lat_est_zul_tag_fre_sun_jpn_tml_kor_bos_alb_tsn_nor_mao_ger_sid_ind_cnt_arw_cic_dut_gam_ctl_pan_pol_urd_qcu_afr_eng_ukr_bem_heb_glc_tig_krd_mly_guj_swa_ita_ewe_bat_tha_amr_knd_dyu_ven_uzb_mol_hin_azi_fbf_vie_chh_tsw_dgb_akn	-0.604476488070391	-1.44330684439686	0.15229407146515
61	wly_lit_tsn_rom_anl_aeg_heb_eng_uzb_tur_swa_sun_xho_hin_ctl_bsq_grk_mlt_cic_mnd_guj_ben_ewe_spa_bam_krd_hun_bem_ses_est_cze_gam_geo_bos_ukr_alb_rus_amr_amh_prs_fin_fbf_tag_slo_ind_jpn_knd_kor_nor_scr_igb_dut_jav_urd_tig_mao_cnt_ger_zul_pol_hau_fre_por_ita_mcd_qcu_mol_lat_afr_dgb_sod_svk_chh_pan_bat_bul_swt_arw_moo_mly_tha_sid_tml_ven_tsw_aze_swe_glc_azi_dyu_vie_owc_lda_akn_yor	-0.591076133023124	-1.40859889108863	0.162288337907426
62	anl_eng_tsn_rus_mlt_amh_chh_ukr_tur_uzb_ven_sun_moo_por_grk_bsq_dut_amr_ewe_mnd_afr_ita_dyu_mcd_zul_lat_hun_igb_swt_est_alb_tig_geo_rom_spa_mol_ger_heb_sod_nor_fin_akn_bat_guj_tag_jpn_tml_kor_svk_fre_ses_scr_mao_glc_owc_jav_cnt_ctl_tsw_swe_wly_pan_arw_bos_bul_qcu_krd_slo_cze_cic_hau_pol_gam_ben_mly_urd_dgb_hin_swa_ind_tha_sid_knd_xho_bam_aze_prs_lit_azi_yor_vie_aeg_fbf_lda_bem	-0.635372271579782	-1.51865430034355	0.13224187419922
63	chh_slo_ven_ger_wly_sid_amr_bos_tur_aze_swa_tag_igb_dut_afr_bsq_fre_anl_moo_cnt_bul_urd_bem_guj_bam_swe_est_cic_zul_fin_ben_hau_geo_krd_nor_ukr_pol_sod_amh_ctl_hun_fbf_bat_scr_mao_jpn_knd_kor_lat_alb_akn_grk_mly_spa_gam_ind_mnd_hin_tsn_cze_tig_mcd_lit_pan_arw_qcu_prs_glc_rus_lda_heb_ita_mlt_por_sun_rom_dgb_eng_dyu_jav_tha_owc_tml_yor_ewe_uzb_svk_mol_azi_xho_vie_aeg_swt_tsw_ses	-0.208557362674033	-0.492952718897058	0.623207931948283
64	anl_pol_bam_urd_amr_tig_chh_grk_tur_uzb_lda_mly_tsw_scr_fre_bsq_hin_gam_ewe_mnd_glc_ctl_zul_afr_cic_cze_hun_bem_fbf_fin_lat_amh_geo_pan_ita_nor_por_hau_mlt_spa_est_dgb_mao_bos_bat_jpn_tml_kor_rus_lit_swa_arw_ind_swe_aeg_jav_cnt_alb_igb_rom_heb_ger_prs_ben_mcd_qcu_bul_svk_dut_ven_sod_mol_wly_guj_sun_slo_ses_eng_dyu_tag_tha_owc_knd_swt_yor_aze_krd_ukr_azi_akn_vie_sid_xho_tsn_moo	0.0966825856896966	0.227562385706695	0.820485998881523
65	tig_rom_yor_cze_gam_chh_wly_svk_azi_uzb_tsn_jav_tsw_scr_ger_bsq_mol_heb_ewe_mnd_pan_ukr_dyu_bul_igb_ita_est_lda_xho_fin_ben_owc_geo_rus_swe_grk_pol_hau_amh_dut_hun_moo_mao_por_mly_jpn_knd_kor_lit_mcd_zul_afr_ind_fre_mlt_sun_cnt_glc_bam_alb_anl_hin_krd_ctl_eng_qcu_bos_lat_guj_fbf_amr_nor_sid_urd_bat_prs_ven_slo_swa_tag_tha_aeg_tml_ses_bem_aze_arw_spa_tur_dgb_vie_sod_cic_swt_akn	-0.137550443557395	-0.324635748226863	0.746185859640609
66	amr_svk_akn_rom_hau_sid_heb_urd_azi_uzb_yor_sun_ses_fre_ctl_bsq_por_gam_ven_cnt_ita_spa_fbf_ben_dgb_nor_est_ewe_igb_hun_dut_aeg_geo_rus_glc_alb_ukr_amh_chh_mcd_fin_bem_mao_scr_tag_jpn_knd_kor_mol_prs_moo_hin_mly_krd_owc_ind_mnd_lat_tsw_eng_mlt_arw_lit_bos_ger_qcu_swe_afr_cze_swa_wly_bul_sod_slo_jav_pol_zul_grk_dyu_bat_tha_anl_tml_cic_swt_aze_pan_guj_tur_tsn_vie_tig_lda_bam_xho	-0.434069031559884	-1.03076412023655	0.305324687243599
67	owc_por_dyu_ben_sid_amr_aeg_arw_uzb_azi_fbf_tag_lda_grk_nor_bsq_spa_hau_bam_mnd_ger_svk_tsn_pan_ewe_dut_fin_igb_dgb_est_scr_wly_geo_lat_slo_swe_mcd_sod_anl_eng_hun_ses_mly_krd_ind_jpn_knd_kor_bul_pol_ven_prs_sun_ukr_tig_bat_cnt_mol_cic_guj_mlt_ita_rus_ctl_alb_qcu_glc_hin_lit_moo_amh_rom_heb_urd_jav_fre_xho_afr_zul_mao_tha_chh_tml_tsw_akn_tur_cze_bos_aze_swa_vie_gam_yor_bem_swt	-0.33397068634815	-0.790033220446915	0.431518193895926
68	amh_pan_moo_svk_mlt_owc_chh_ctl_tur_uzb_xho_mao_swt_lit_hin_bsq_spa_aeg_bem_cnt_krd_ita_fbf_alb_cic_arw_est_ven_dyu_hun_grk_wly_geo_ben_eng_urd_nor_heb_amr_glc_fin_bam_mly_rus_bat_jpn_knd_kor_scr_ukr_tsn_guj_sun_lat_sod_ind_mnd_fre_igb_pol_tig_bul_mcd_cze_slo_qcu_bos_rom_por_swa_anl_swe_gam_ger_tag_afr_ewe_dut_akn_jav_tha_hau_tml_tsw_zul_aze_mol_prs_azi_ses_vie_sid_lda_yor_dgb	-0.310293620496684	-0.733438539107185	0.465135867259233
69	owc_mol_dyu_por_chh_heb_sod_svk_tur_uzb_akn_mao_fbf_cze_ita_bsq_glc_mlt_cic_cnt_scr_spa_lda_fre_swa_grk_est_tsw_yor_fin_mcd_aeg_geo_rus_swe_pan_bul_gam_amh_rom_hun_ven_mly_lit_sun_jpn_tml_kor_afr_pol_bem_ctl_bat_ben_anl_ind_mnd_arw_zul_eng_tig_urd_slo_nor_krd_qcu_lat_hin_ger_bam_wly_alb_amr_prs_tag_bos_dgb_ukr_xho_jav_tha_sid_knd_swt_moo_aze_dut_guj_azi_ewe_vie_hau_tsn_ses_igb	0.152184020057768	0.358481790075492	0.720795267058311
70	anl_ita_xho_ger_heb_wly_aeg_eng_uzb_tur_swt_ind_tsw_rus_pan_bsq_lat_sod_ewe_cnt_prs_spa_dyu_glc_zul_ben_est_fbf_igb_hun_bos_amh_geo_grk_ukr_ctl_alb_sid_hau_bul_fin_akn_sun_pol_mly_jpn_tml_kor_urd_nor_ses_rom_jav_arw_tig_tag_mnd_mol_tsn_krd_chh_slo_hin_mcd_cze_qcu_afr_fre_guj_bem_owc_lit_mlt_dut_mao_swe_ven_por_dgb_bat_tha_amr_knd_bam_lda_aze_scr_svk_azi_cic_vie_gam_swa_yor_moo	-0.127721132895298	-0.301135986220869	0.7639830543002
71	anl_pan_xho_fre_hau_heb_owc_bul_azi_tur_swt_mao_akn_grk_ger_bsq_lat_wly_moo_cnt_mol_krd_yor_por_ewe_cze_fin_fbf_dgb_est_hin_amr_geo_bos_eng_ukr_swe_amh_mlt_mcd_hun_tsn_ind_ben_bat_jpn_tml_kor_dut_slo_cic_scr_sun_rom_aeg_jav_mnd_nor_igb_glc_sod_spa_urd_alb_arw_qcu_prs_ita_lit_dyu_chh_guj_sid_ctl_tag_afr_ses_pol_zul_mly_tha_tig_knd_tsw_bem_uzb_svk_rus_aze_ven_vie_gam_lda_bam_swa	-0.646283108528203	-1.54589402280078	0.125526404338102
72	mlt_guj_akn_pol_heb_sid_anl_bul_uzb_aze_tsw_tag_ewe_dut_pan_bsq_por_amr_ven_mnd_scr_lat_bem_bos_dgb_arw_fin_swt_dyu_est_glc_chh_geo_spa_nor_urd_svk_hau_sod_prs_hun_lda_mly_ita_ind_jpn_knd_kor_afr_ben_yor_ukr_sun_krd_amh_jav_cnt_ctl_igb_grk_owc_rus_slo_cze_swe_qcu_hin_fre_rom_ses_aeg_mcd_gam_ger_mao_mol_bam_lit_xho_bat_tha_wly_tml_tsn_fbf_tur_eng_alb_azi_swa_vie_tig_cic_moo_zul	0.00791792195853298	0.0186592324444978	0.985152924087584
73	mlt_rom_xho_glc_hau_amr_owc_ita_tur_azi_bem_mly_yor_dut_rus_bsq_svk_gam_akn_mnd_lat_pol_dgb_mol_tsn_ukr_hun_igb_cic_fin_pan_amh_geo_spa_arw_urd_guj_chh_sid_prs_est_fbf_bat_mcd_ind_jpn_knd_kor_bos_nor_dyu_alb_mao_krd_tig_jav_cnt_grk_ewe_bul_aeg_ctl_swe_slo_por_qcu_fre_cze_ben_swa_wly_lit_heb_ger_tag_hin_zul_eng_swt_sun_tha_sod_tml_ses_ven_aze_afr_scr_uzb_bam_vie_anl_tsw_moo_lda	0.0921079408995294	0.216859669129043	0.828792727193439
74	hau_ctl_fbf_krd_sid_sod_chh_ukr_aze_azi_dyu_mao_moo_mol_fre_bsq_prs_amh_ewe_cnt_spa_ben_xho_glc_tsn_swe_est_dgb_cic_fin_arw_gam_geo_dut_grk_eng_mcd_amr_aeg_alb_hun_ven_bat_rus_jav_jpn_tml_kor_guj_scr_akn_lit_mly_ger_owc_ind_mnd_pan_bem_afr_heb_cze_ita_por_bul_qcu_nor_urd_slo_swt_tig_hin_mlt_lat_sun_rom_bam_bos_ses_tag_tha_wly_knd_tsw_lda_tur_pol_svk_uzb_zul_vie_anl_igb_swa_yor	-0.487440456220787	-1.16094483023097	0.248635616571263
75	wly_guj_ven_spa_owc_aeg_tig_pan_azi_uzb_bem_jav_swt_rom_dut_bsq_ben_heb_tsw_cnt_lit_scr_zul_arw_ewe_ita_fin_moo_tsn_est_fre_anl_geo_lat_grk_mol_rus_hau_mlt_bos_hun_akn_sun_swe_mly_jpn_tml_kor_por_prs_ses_mcd_ind_ukr_sod_tag_mnd_hin_dgb_krd_chh_slo_ger_ctl_urd_qcu_pol_svk_bul_swa_amr_alb_gam_afr_mao_eng_bam_glc_xho_bat_tha_sid_knd_igb_yor_tur_nor_cze_aze_fbf_vie_amh_dyu_lda_cic	-0.673975889670742	-1.61395689472396	0.109924869525597
76	sid_ukr_tsw_alb_hau_gam_wly_svk_tur_aze_dgb_sun_tsn_rom_urd_bsq_krd_aeg_swa_mnd_prs_scr_akn_bos_igb_pan_fin_zul_dyu_hun_afr_heb_geo_glc_mol_dut_slo_tig_owc_nor_est_yor_mly_hin_jav_jpn_knd_kor_mcd_cze_cic_bul_tag_pol_anl_ind_cnt_guj_lda_swe_chh_eng_spa_arw_ita_qcu_lat_ger_ben_ses_amh_lit_sod_fre_mao_ctl_swt_por_ewe_bat_tha_amr_tml_bem_bam_uzb_rus_grk_azi_ven_vie_mlt_fbf_moo_xho	-0.597558839201685	-1.42676766630586	0.156995575376857
77	owc_pol_akn_scr_chh_mlt_heb_ukr_uzb_aze_xho_bat_ewe_svk_rom_bsq_swe_wly_swa_mnd_urd_grk_yor_hin_bem_bul_est_fbf_dyu_fin_guj_hau_geo_ger_spa_dut_prs_sod_tig_alb_hun_swt_jav_eng_sun_jpn_knd_kor_ctl_por_tsw_bos_mao_lat_amr_ind_cnt_ben_dgb_mcd_aeg_krd_ita_pan_lit_qcu_afr_mol_arw_cic_anl_slo_sid_nor_mly_fre_ven_cze_igb_tag_tha_gam_tml_tsn_zul_azi_rus_glc_tur_moo_vie_amh_bam_ses_lda	0.184122035598002	0.433719910195124	0.665496291483272
78	wly_ita_cic_ger_amh_mlt_tig_bos_tur_aze_swt_mly_igb_guj_krd_bsq_spa_amr_tsn_mnd_dut_prs_zul_glc_tsw_alb_est_moo_bem_fin_eng_gam_geo_scr_nor_urd_por_hau_chh_rom_hun_bam_ind_slo_sun_jpn_tml_kor_ukr_svk_akn_grk_bat_fre_sod_tag_cnt_rus_fbf_bul_owc_lat_hin_mol_swe_qcu_ben_pol_ctl_ses_anl_pan_heb_afr_mao_arw_ewe_mcd_dgb_jav_tha_sid_knd_lda_ven_azi_cze_lit_uzb_xho_vie_aeg_dyu_swa_yor	0.29264714920689	0.688759043831721	0.492689596034744
79	chh_hin_dyu_arw_hau_heb_tig_mcd_uzb_azi_bam_tag_tsw_pol_krd_bsq_slo_wly_dgb_cnt_nor_ukr_fbf_urd_ven_bos_hun_xho_zul_fin_glc_amr_geo_rom_alb_cze_por_anl_owc_guj_est_ses_ind_prs_mly_jpn_tml_kor_lit_rus_yor_ctl_mao_spa_gam_jav_mnd_swe_tsn_svk_amh_eng_lat_afr_ita_qcu_grk_bul_dut_lda_sod_ger_mlt_pan_bat_scr_swt_fre_moo_sun_tha_sid_knd_swa_akn_aze_mol_ben_tur_ewe_vie_aeg_bem_igb_cic	-0.180646906859949	-0.427322702132994	0.670132065661964
80	hau_rom_cic_mol_sid_mlt_anl_grk_uzb_tur_moo_sun_ven_afr_hin_bsq_svk_amh_swt_cnt_ita_cze_bam_nor_ses_glc_hun_dyu_ewe_est_alb_owc_geo_urd_arw_spa_lat_aeg_wly_pol_fin_zul_bat_ger_ind_jpn_knd_kor_guj_rus_fbf_mcd_mao_ben_heb_tag_mnd_krd_swa_por_tig_pan_prs_lit_ctl_qcu_fre_eng_ukr_igb_amr_slo_gam_bul_jav_scr_xho_bos_bem_mly_tha_chh_tml_tsw_dgb_azi_swe_dut_aze_lda_vie_sod_yor_akn_tsn	-0.686511854342588	-1.64765432691839	0.102798391402908
81	hau_glc_fbf_grk_sod_aeg_heb_afr_uzb_azi_yor_bat_bem_bul_ger_bsq_lat_sid_swa_mnd_prs_lit_dyu_eng_moo_svk_est_akn_tsw_hun_alb_anl_geo_arw_mcd_hin_ita_tig_amr_nor_fin_ewe_ind_mol_sun_jpn_tml_kor_por_dut_xho_urd_mao_bos_wly_mly_cnt_spa_dgb_ctl_owc_rus_ben_pan_fre_qcu_ukr_cze_rom_swt_chh_scr_amh_krd_tag_swe_cic_slo_ses_jav_tha_mlt_knd_ven_tsn_aze_pol_guj_tur_zul_vie_gam_igb_lda_bam	-1.22827739874512	-3.04503494878126	0.00302622327652177
82	chh_dut_lda_eng_wly_sid_anl_pol_uzb_tur_moo_sun_dgb_guj_lat_bsq_alb_sod_ven_mnd_slo_rus_swa_spa_igb_ben_hun_dyu_xho_est_pan_aeg_geo_bul_ctl_mol_nor_heb_gam_krd_fin_ewe_mao_fre_mly_jpn_knd_kor_scr_grk_akn_swe_jav_svk_owc_tag_cnt_por_yor_ita_amr_arw_hin_cze_urd_qcu_afr_lit_prs_tsw_mlt_rom_amh_bos_ind_ukr_zul_ger_bem_bat_tha_hau_tml_tsn_bam_aze_mcd_glc_azi_cic_vie_tig_ses_fbf_swt	-0.671937719346078	-1.61164279849712	0.110428476795933
83	sid_pan_bem_ger_mlt_anl_wly_alb_azi_uzb_swa_tag_cic_glc_krd_bsq_afr_amr_tsn_cnt_pol_urd_ven_hin_ses_svk_est_bam_dgb_fin_eng_chh_geo_lat_mol_prs_lit_hau_gam_guj_hun_tsw_ind_mcd_mao_jpn_knd_kor_grk_ctl_dyu_ukr_jav_ben_sod_mly_mnd_cze_ewe_nor_tig_dut_fre_rom_rus_qcu_swe_bul_por_fbf_owc_bos_heb_arw_bat_slo_igb_spa_akn_sun_tha_aeg_tml_zul_lda_aze_ita_scr_tur_xho_vie_amh_swt_yor_moo	-0.111293521774357	-0.262209417945259	0.793739916664559
84	gam_afr_yor_spa_amh_sod_sid_swe_aze_azi_swt_bat_fbf_alb_ctl_bsq_ita_heb_igb_cnt_glc_cze_ses_rus_tsn_pol_hun_lda_swa_est_rom_anl_geo_por_ger_mcd_svk_wly_chh_krd_fin_zul_jav_ukr_sun_jpn_tml_kor_ben_grk_bam_bul_ind_urd_tig_mly_mnd_dut_akn_lit_owc_eng_lat_mol_nor_qcu_bos_fre_guj_ewe_amr_slo_mlt_scr_tag_prs_tsw_hin_ven_mao_tha_aeg_knd_dgb_bem_uzb_arw_pan_tur_xho_vie_hau_cic_moo_dyu	-0.40445468778141	-0.958887870787057	0.340101505721495
85	chh_mol_ses_lit_amr_sid_amh_grk_uzb_aze_swa_mao_zul_mcd_glc_bsq_swe_wly_ewe_mnd_bul_fre_fbf_ukr_bem_krd_hun_xho_akn_fin_guj_gam_geo_slo_ben_pol_ctl_aeg_mlt_alb_est_lda_bat_bos_jav_jpn_knd_kor_arw_spa_ven_ita_tag_prs_anl_sun_cnt_nor_cic_ger_owc_hin_dut_rus_afr_qcu_urd_pan_cze_dyu_heb_por_hau_svk_ind_rom_moo_scr_tsn_mly_tha_sod_tml_igb_swt_tur_eng_lat_azi_tsw_vie_tig_bam_dgb_yor	-0.0862298584401625	-0.203257384761407	0.839377925162418
86	sod_slo_igb_ukr_gam_hau_aeg_mol_uzb_azi_akn_sun_ven_urd_afr_bsq_cze_wly_bam_mnd_guj_eng_lda_nor_yor_ger_fin_swa_dgb_est_bos_amh_geo_ben_spa_lit_pol_amr_anl_dut_hun_swt_tag_alb_ind_jpn_tml_kor_grk_prs_ses_rom_jav_ctl_heb_bat_cnt_scr_tsn_fre_owc_ita_arw_glc_pan_qcu_rus_krd_mcd_dyu_chh_lat_mlt_por_mao_bul_zul_svk_fbf_mly_tha_sid_knd_ewe_bem_tur_hin_swe_aze_tsw_vie_tig_cic_xho_moo	-0.704528298463387	-1.69441260458107	0.0935332934004518
87	chh_por_cic_afr_owc_anl_heb_rus_uzb_azi_ven_tag_swt_dut_spa_bsq_ukr_wly_yor_mnd_eng_lat_fbf_ita_swa_lit_hun_bem_moo_fin_pan_hau_geo_krd_swe_ger_scr_sod_amh_mcd_est_dyu_ind_cze_sun_jpn_knd_kor_prs_svk_xho_ben_jav_fre_gam_bat_cnt_bul_tsw_urd_sid_alb_slo_nor_guj_qcu_hin_ctl_mol_tsn_amr_bos_tig_rom_mao_pol_ses_glc_ewe_mly_tha_mlt_tml_dgb_zul_aze_grk_arw_tur_lda_vie_aeg_akn_bam_igb	-0.845318443370584	-2.04283943845743	0.0438984626047074
88	anl_afr_igb_prs_gam_aeg_tig_mol_aze_azi_bam_tag_cic_krd_guj_bsq_rus_chh_ewe_mnd_hin_slo_akn_pan_ven_mcd_fin_moo_swa_est_arw_sod_geo_swe_ita_lit_glc_hau_mlt_fre_hun_bem_ind_bul_bat_jpn_tml_kor_alb_bos_lda_svk_sun_por_heb_mly_cnt_cze_fbf_eng_amh_ctl_spa_ger_grk_qcu_rom_dut_nor_xho_amr_urd_wly_ben_mao_ukr_dyu_scr_yor_jav_tha_sid_knd_tsn_swt_uzb_pol_lat_tur_dgb_vie_owc_zul_tsw_ses	0.0122128979767639	0.0287400658035497	0.977133486221192
89	sod_mcd_ses_eng_chh_gam_hau_arw_aze_tur_tsw_mly_cic_krd_spa_bsq_rus_heb_xho_mnd_rom_bul_moo_pan_dyu_fre_fin_ven_igb_est_alb_tig_geo_svk_bos_glc_lat_wly_mlt_afr_hun_akn_tag_hin_jav_jpn_tml_kor_nor_urd_bam_slo_mao_ctl_amh_ind_cnt_ita_tsn_scr_amr_grk_cze_ger_lit_qcu_ukr_guj_por_zul_aeg_prs_owc_dut_bat_pol_lda_mol_yor_sun_tha_anl_knd_ewe_dgb_uzb_swe_ben_azi_bem_vie_sid_swt_swa_fbf	0.265914791057013	0.62650319987257	0.532519770878246
90	chh_urd_xho_mol_heb_anl_amr_arw_uzb_aze_tsn_jav_tsw_slo_mcd_bsq_spa_tig_dgb_cnt_afr_ctl_swt_hin_yor_ukr_fin_ewe_bem_hun_svk_mlt_geo_por_fre_ger_ita_sid_aeg_rus_est_swa_tag_eng_ind_jpn_knd_kor_rom_krd_zul_dut_mly_pan_amh_sun_mnd_pol_lda_lit_hau_alb_bos_scr_lat_qcu_grk_swe_glc_dyu_sod_ben_gam_nor_bat_bul_ses_cze_cic_mao_tha_owc_tml_bam_fbf_tur_guj_prs_azi_ven_vie_wly_akn_igb_moo	-0.489030231527871	-1.16163144320861	0.2483578891756
91	gam_spa_cic_hin_mlt_anl_heb_pol_aze_tur_yor_mly_zul_cze_alb_bsq_lit_sid_bam_mnd_krd_mol_tsw_rom_bem_eng_hun_tsn_ses_est_nor_aeg_geo_arw_dut_rus_slo_owc_hau_ger_fin_dyu_jav_ben_sun_jpn_tml_kor_afr_grk_xho_bos_bat_bul_chh_ind_cnt_prs_lda_guj_tig_glc_lat_svk_ukr_qcu_urd_fre_scr_ven_amh_mcd_amr_swe_tag_ita_swt_por_ewe_mao_tha_sod_knd_fbf_moo_uzb_pan_ctl_azi_dgb_vie_wly_swa_igb_akn	-0.598353351567498	-1.42943879321832	0.15622878668654
92	owc_mol_ewe_lat_amh_anl_chh_swe_azi_uzb_akn_sun_bem_bul_spa_bsq_ger_hau_tsn_mnd_grk_fre_lda_ben_fbf_rus_hun_dgb_bam_fin_por_gam_geo_alb_dut_afr_ukr_sod_aeg_guj_est_swa_jav_cze_mly_jpn_tml_kor_ita_prs_dyu_hin_bat_eng_mlt_mao_cnt_urd_ven_nor_amr_pol_scr_ctl_glc_qcu_lit_krd_arw_yor_tig_pan_sid_rom_tag_svk_ses_mcd_tsw_ind_tha_heb_knd_cic_moo_aze_bos_slo_tur_igb_vie_wly_zul_xho_swt	-0.672725987707498	-1.61187845941274	0.110377106333397
93	sid_ben_zul_rus_sod_wly_heb_ita_uzb_aze_ven_mao_yor_cze_urd_bsq_krd_aeg_swa_cnt_pol_mol_moo_fre_lda_hin_est_dgb_bem_hun_lat_amh_geo_ctl_eng_dut_por_amr_anl_ger_fin_dyu_mly_nor_tag_jpn_tml_kor_swe_afr_igb_grk_bat_svk_mlt_jav_mnd_pan_cic_spa_hau_mcd_bos_arw_bul_qcu_guj_alb_rom_akn_gam_lit_owc_slo_sun_glc_ewe_scr_tsn_ind_tha_chh_knd_swt_tsw_azi_prs_ukr_tur_fbf_vie_tig_xho_bam_ses	-0.817061818145067	-1.97168703567171	0.0516169175744571
94	amh_mcd_swa_bul_owc_chh_heb_lat_uzb_aze_ewe_bat_moo_cze_ita_bsq_hin_sod_lda_mnd_rus_prs_yor_arw_dgb_rom_est_fbf_bem_fin_nor_aeg_geo_ger_mol_spa_afr_wly_hau_pol_hun_bam_mao_swe_sun_jpn_tml_kor_scr_bos_zul_ctl_tag_ben_gam_mly_cnt_glc_ses_grk_mlt_dut_fre_urd_eng_qcu_svk_slo_por_ven_sid_guj_anl_alb_jav_pan_dyu_ukr_cic_ind_tha_amr_knd_akn_tsw_tur_krd_lit_azi_tsn_vie_tig_swt_xho_igb	-0.129155424271811	-0.304500285960519	0.761427113559039
95	amr_por_dyu_scr_anl_mlt_chh_rus_azi_tur_moo_mly_lda_prs_spa_bsq_alb_heb_bem_mnd_krd_pol_zul_eng_ses_afr_est_igb_ewe_hun_hin_sid_geo_cze_ger_ukr_dut_owc_gam_bul_fin_swa_bat_ben_jav_jpn_tml_kor_bos_mcd_tsw_swe_tag_svk_tig_ind_cnt_lat_swt_grk_aeg_guj_ita_rom_arw_qcu_ctl_fre_mol_bam_amh_lit_hau_pan_mao_nor_ven_urd_fbf_sun_tha_wly_knd_yor_tsn_uzb_slo_glc_aze_cic_vie_sod_xho_akn_dgb	0.402813837434717	0.94946347753142	0.344845781391506
96	heb_rus_swa_eng_tig_hau_owc_scr_aze_tur_ven_tag_bam_krd_bos_bsq_alb_mlt_moo_mnd_swe_bul_ewe_lat_akn_hin_fin_dyu_fbf_hun_mcd_amh_geo_svk_lit_nor_arw_gam_amr_urd_est_dgb_bat_por_sun_jpn_tml_kor_prs_ger_zul_guj_mly_ita_sod_mao_cnt_pan_xho_ctl_chh_mol_pol_ukr_slo_qcu_ben_afr_rom_cic_wly_cze_aeg_grk_ind_dut_igb_glc_tsw_jav_tha_sid_knd_swt_lda_azi_spa_fre_uzb_ses_vie_anl_bem_yor_tsn	-0.385254778790895	-0.913707291126395	0.363233446475747
97	heb_swe_zul_eng_wly_mlt_hau_lit_aze_azi_dgb_tag_ses_rus_slo_bsq_ukr_sod_bam_mnd_fre_prs_xho_rom_ewe_spa_est_tsn_tsw_hun_scr_sid_geo_ben_svk_por_krd_amr_owc_nor_fin_ven_bat_dut_mly_jpn_tml_kor_bul_ctl_dyu_mcd_jav_afr_gam_mao_cnt_ger_moo_alb_amh_guj_pan_cze_hin_qcu_glc_urd_arw_fbf_tig_ita_aeg_grk_ind_mol_yor_bos_lda_sun_tha_anl_knd_swt_cic_tur_pol_lat_uzb_akn_vie_chh_igb_bem_swa	-0.934981355973051	-2.27149704241644	0.0254229079163099
98	owc_hin_moo_scr_hau_heb_mlt_spa_uzb_aze_ewe_mao_akn_ctl_slo_bsq_grk_amh_bem_mnd_swe_krd_ven_fre_xho_eng_est_dyu_igb_fin_prs_sid_geo_cze_pan_bul_afr_wly_amr_por_hun_ses_bat_mol_mly_jpn_tml_kor_ita_rus_tsn_rom_jav_ukr_sod_tag_cnt_svk_fbf_alb_tig_mcd_guj_pol_lat_qcu_ben_bos_arw_zul_chh_ger_gam_nor_sun_dut_tsw_urd_bam_ind_tha_anl_knd_swt_cic_azi_glc_lit_tur_dgb_vie_aeg_swa_yor_lda	-0.638794660900951	-1.52711289225448	0.130126933533581
99	amh_swe_ses_ger_heb_tig_anl_eng_azi_tur_bem_ind_moo_pol_hin_bsq_rus_mlt_lda_cnt_arw_svk_cic_fre_yor_guj_hun_fbf_akn_fin_slo_wly_geo_dut_pan_bul_krd_aeg_hau_ben_est_igb_tag_bos_mly_jpn_tml_kor_lat_cze_ewe_nor_mao_alb_gam_jav_mnd_urd_swt_glc_sid_prs_ctl_lit_ita_qcu_scr_grk_ukr_zul_chh_por_amr_mcd_sun_mol_ven_spa_xho_bat_tha_sod_knd_dgb_swa_uzb_rom_afr_aze_bam_vie_owc_tsn_dyu_tsw	-0.589521466775316	-1.40851909496102	0.16231188153551
100	sod_guj_ewe_arw_aeg_amr_hau_krd_uzb_tur_swa_sun_bem_lat_mcd_bsq_por_sid_tsn_mnd_lit_prs_cic_eng_lda_mol_fin_swt_igb_est_nor_gam_geo_dut_swe_ukr_ger_chh_heb_grk_hun_yor_mao_urd_tag_jpn_knd_kor_ita_spa_ven_afr_bat_scr_wly_ind_cnt_rus_xho_rom_owc_bul_cze_svk_pan_qcu_glc_hin_slo_moo_anl_pol_amh_bos_mly_alb_tsw_ben_dgb_jav_tha_mlt_tml_dyu_bam_azi_ctl_fre_aze_ses_vie_tig_akn_fbf_zul	0.0195464810885261	0.0460039518617433	0.963405741256005
101	gam_scr_swa_svk_anl_owc_amh_pan_aze_tur_zul_bat_swt_ita_ukr_bsq_ger_sod_dgb_cnt_arw_mcd_cic_ben_moo_dut_est_lda_igb_fin_spa_wly_geo_rom_ctl_prs_slo_heb_chh_grk_hun_ses_tag_guj_sun_jpn_tml_kor_lit_fre_tsn_por_ind_cze_tig_mly_mnd_alb_yor_pol_mlt_eng_swe_glc_krd_qcu_bos_rus_nor_bam_amr_bul_aeg_lat_mao_afr_xho_mol_dyu_jav_tha_sid_knd_bem_akn_uzb_urd_hin_azi_fbf_vie_hau_tsw_ven_ewe	0.920979511751179	2.20685246842556	0.0297857105825187
102	hau_spa_tsn_glc_owc_sid_sod_guj_aze_tur_fbf_ind_ewe_pan_bul_bsq_afr_aeg_bem_cnt_ukr_cze_cic_alb_moo_ctl_est_zul_ses_fin_rus_heb_geo_mcd_slo_fre_arw_wly_mlt_urd_hun_tsw_mly_grk_mao_jpn_tml_kor_nor_krd_xho_mol_tag_swe_tig_jav_mnd_pol_dyu_lit_chh_lat_svk_bos_ger_qcu_prs_scr_rom_igb_amh_hin_anl_por_bat_ben_swt_ita_lda_sun_tha_amr_knd_swa_akn_azi_eng_dut_uzb_ven_vie_gam_bam_yor_dgb	-0.684497825894692	-1.64206263227533	0.103954420588357
103	anl_ctl_lda_ukr_aeg_gam_amr_grk_uzb_azi_xho_mly_ewe_spa_urd_bsq_ger_sid_bam_cnt_lat_mcd_fbf_rus_swt_dut_fin_dgb_tsn_est_fre_heb_geo_bul_swe_rom_glc_amh_hau_svk_hun_igb_tag_prs_mao_jpn_tml_kor_arw_eng_ses_mol_ind_bos_chh_sun_mnd_pan_akn_por_mlt_krd_ita_pol_alb_qcu_guj_hin_lit_zul_tig_afr_wly_ben_bat_cze_swa_nor_cic_jav_tha_sod_knd_dyu_bem_tur_slo_scr_aze_yor_vie_owc_moo_ven_tsw	0.166846903775654	0.392284612821657	0.695745518291458
104	amh_bos_xho_mol_mlt_amr_owc_dut_azi_uzb_fbf_ind_lda_svk_fre_bsq_alb_heb_moo_cnt_rom_afr_akn_spa_yor_eng_hun_swa_cic_est_ctl_chh_geo_ukr_slo_swe_prs_sod_wly_mcd_fin_dyu_jav_scr_mly_jpn_knd_kor_nor_lat_dgb_arw_bat_pol_tig_sun_mnd_pan_ses_ita_anl_grk_guj_ger_cze_qcu_urd_rus_krd_zul_sid_lit_gam_hin_tag_por_bam_ben_ewe_mao_tha_aeg_tml_swt_igb_tur_bul_glc_aze_bem_vie_hau_tsn_tsw_ven	-0.463554803527853	-1.10018185740238	0.27409253178542
105	gam_ctl_moo_alb_wly_aeg_mlt_lat_tur_aze_xho_tag_akn_prs_pan_bsq_mol_hau_tsn_mnd_glc_bos_bam_grk_yor_por_fin_lda_ses_hun_guj_amr_geo_eng_pol_dut_ger_sod_amh_ukr_est_tsw_jav_rom_mly_jpn_knd_kor_ben_bul_dgb_krd_sun_hin_owc_ind_cnt_arw_ewe_swe_chh_urd_slo_spa_nor_qcu_svk_afr_ita_ven_sid_fre_tig_lit_mao_cze_fbf_rus_bem_bat_tha_anl_tml_cic_igb_azi_mcd_scr_uzb_swa_vie_heb_swt_dyu_zul	-0.740393623765825	-1.78024054442009	0.078302459004812
106	sid_pan_tsn_arw_amr_sod_aeg_nor_azi_aze_yor_jav_cic_grk_spa_bsq_hin_amh_xho_cnt_fre_bul_ewe_por_fbf_bos_est_dyu_tsw_fin_dut_wly_geo_mcd_krd_ger_eng_chh_heb_lat_hun_ses_mly_rom_mao_jpn_tml_kor_lit_scr_swt_ben_bat_guj_tig_sun_mnd_rus_zul_swe_owc_ita_ctl_ukr_slo_qcu_alb_urd_pol_bam_gam_mol_hau_prs_tag_svk_ven_afr_akn_ind_tha_anl_knd_igb_dgb_tur_glc_cze_uzb_swa_vie_mlt_bem_moo_lda	-0.632870869662763	-1.51176835456634	0.133983501338076
107	owc_fre_yor_prs_anl_hau_wly_hin_tur_uzb_zul_tag_ven_rom_bos_bsq_arw_sid_bam_cnt_lit_pol_xho_dut_igb_svk_fin_dgb_bem_hun_guj_tig_geo_ger_urd_nor_slo_chh_mlt_scr_est_ses_ind_bul_sun_jpn_tml_kor_ctl_swe_lda_ita_bat_spa_sod_mly_mnd_mcd_tsn_cze_amh_glc_mol_grk_ben_qcu_alb_por_krd_swt_aeg_eng_amr_rus_jav_lat_swa_ukr_moo_mao_tha_heb_knd_akn_fbf_aze_afr_pan_azi_cic_vie_gam_ewe_dyu_tsw	0.617068396615015	1.45992656454542	0.147680122489434
108	tig_alb_dgb_arw_heb_gam_sod_ctl_azi_tur_tsn_mao_zul_slo_krd_bsq_bos_amr_tsw_cnt_bul_hin_moo_rus_fbf_dut_hun_ven_yor_fin_glc_aeg_geo_prs_mol_ger_guj_mlt_anl_grk_est_swt_ind_nor_bat_jpn_knd_kor_cze_pan_dyu_rom_tag_mcd_wly_sun_mnd_scr_bem_ukr_amh_pol_lit_swe_eng_qcu_ita_ben_svk_akn_hau_spa_chh_lat_jav_urd_swa_fre_xho_mly_tha_owc_tml_igb_lda_uzb_afr_por_aze_ses_vie_sid_cic_ewe_bam	-0.547630850411707	-1.30530889354666	0.195007867783797
109	anl_ben_swa_glc_wly_sod_hau_pol_aze_azi_akn_tag_tsn_hin_svk_bsq_pan_mlt_ewe_cnt_arw_bul_yor_por_lda_scr_hun_fbf_igb_est_rus_gam_geo_lat_afr_prs_eng_amr_aeg_bos_fin_bem_sun_krd_ind_jpn_knd_kor_cze_guj_cic_spa_jav_lit_tig_mao_mnd_ita_ses_nor_heb_slo_grk_rom_ctl_qcu_ger_alb_ukr_ven_owc_mcd_amh_fre_mly_mol_dyu_urd_moo_bat_tha_sid_tml_dgb_bam_uzb_swe_dut_tur_xho_vie_chh_swt_tsw_zul	-0.557155608206562	-1.32819682496065	0.187363463872027
110	tig_eng_fbf_ger_hau_amr_chh_por_tur_uzb_ven_bat_moo_rus_slo_bsq_prs_owc_bam_mnd_krd_fre_ses_ita_dgb_rom_hun_yor_igb_est_nor_anl_geo_urd_cze_dut_spa_sod_gam_lit_fin_xho_sun_bul_tag_jpn_tml_kor_grk_swe_bem_hin_ind_arw_sid_mly_cnt_alb_swa_lat_wly_glc_svk_guj_mcd_qcu_pol_ctl_scr_cic_heb_ukr_amh_pan_mao_ben_akn_afr_ewe_jav_tha_mlt_knd_tsw_swt_azi_bos_mol_aze_dyu_vie_aeg_zul_lda_tsn	-0.361383837255307	-0.856283835990188	0.394041744742953
111	aeg_krd_akn_afr_gam_sod_tig_slo_azi_uzb_fbf_tag_swt_pol_alb_bsq_mcd_amr_zul_cnt_guj_grk_lda_arw_xho_bul_est_tsn_bam_fin_scr_amh_geo_lat_urd_ger_por_hau_owc_hin_hun_swa_mly_nor_jav_jpn_knd_kor_ita_ctl_cic_glc_ind_prs_sid_mao_mnd_swe_yor_rom_heb_ukr_mol_cze_rus_qcu_dut_eng_fre_moo_mlt_lit_wly_spa_sun_bos_ewe_ben_bem_bat_tha_anl_tml_ven_dyu_aze_pan_svk_tur_dgb_vie_chh_ses_tsw_igb	0.0275499089046115	0.0648680660033107	0.948418280365813
112	heb_lat_igb_ukr_aeg_chh_tig_ita_aze_tur_bem_bat_dgb_arw_guj_bsq_pol_wly_tsw_mnd_bul_ger_ven_nor_bam_prs_est_ses_dyu_fin_rom_anl_geo_urd_lit_pan_slo_mlt_amh_mol_hun_cic_mao_svk_jav_jpn_knd_kor_alb_spa_moo_afr_tag_krd_hau_mly_cnt_ben_ewe_hin_owc_scr_bos_dut_por_qcu_rus_glc_ctl_tsn_gam_swe_sod_cze_sun_eng_xho_grk_zul_ind_tha_sid_tml_akn_lda_azi_fre_mcd_uzb_swa_vie_amr_yor_fbf_swt	-0.202200123885438	-0.478353397714546	0.633521312867092
113	sid_ita_swt_pan_amh_anl_chh_glc_tur_aze_fbf_jav_moo_svk_ctl_bsq_alb_heb_swa_mnd_rus_urd_lda_lit_bam_prs_hun_igb_tsn_fin_swe_amr_geo_slo_dut_eng_rom_sod_owc_scr_est_tsw_tag_bos_bat_jpn_tml_kor_ben_ger_dgb_guj_mao_fre_gam_ind_cnt_arw_bem_hin_wly_pol_ukr_nor_lat_qcu_krd_mcd_cze_dyu_mlt_mol_hau_grk_mly_por_xho_spa_akn_sun_tha_tig_knd_zul_ven_uzb_afr_bul_azi_cic_vie_aeg_ses_yor_ewe	-0.815673322917218	-1.96966082116291	0.0518526414468576
114	amh_eng_xho_glc_mlt_anl_gam_urd_aze_azi_igb_sun_ewe_pan_krd_bsq_pol_tig_dgb_mnd_grk_mcd_cic_guj_akn_hin_hun_tsn_lda_fin_mol_sid_geo_swe_scr_arw_ctl_owc_wly_bul_est_moo_mly_nor_mao_jpn_tml_kor_prs_rom_bam_spa_jav_rus_heb_tag_cnt_afr_dyu_bos_sod_dut_cze_fre_lat_qcu_ger_slo_ben_bem_amr_ita_aeg_alb_ind_lit_swa_ukr_ses_bat_tha_chh_knd_ven_zul_tur_svk_por_uzb_fbf_vie_hau_swt_tsw_yor	0.698814327663409	1.65411734382544	0.101475193693556
115	amr_ben_igb_glc_hau_anl_amh_slo_tur_uzb_bem_bat_ses_ukr_rus_bsq_cze_sod_tsw_cnt_bos_svk_ven_swe_tsn_hin_fin_bam_dyu_est_ger_heb_geo_prs_ita_rom_fre_chh_aeg_alb_hun_swa_mao_krd_ind_jpn_knd_kor_nor_mcd_cic_eng_jav_lat_owc_mly_mnd_lit_zul_bul_tig_mol_grk_arw_por_qcu_afr_scr_ctl_lda_gam_spa_wly_pan_sun_guj_ewe_dut_moo_tag_tha_mlt_tml_akn_swt_aze_pol_urd_azi_xho_vie_sid_fbf_yor_dgb	-0.758688271301061	-1.82292801436889	0.0715272976076493
116	sod_pan_bem_spa_chh_gam_anl_mcd_tur_uzb_cic_jav_moo_ita_krd_bsq_svk_owc_swt_cnt_prs_glc_dgb_rus_ven_nor_hun_dyu_tsn_est_urd_heb_geo_guj_eng_afr_cze_hau_mlt_scr_fin_akn_sun_bos_ind_jpn_knd_kor_ctl_arw_tsw_ben_mao_slo_amh_bat_mnd_mol_ewe_pol_tig_alb_bul_rom_lit_qcu_dut_swe_ukr_fbf_wly_fre_sid_ger_mly_por_lda_lat_ses_tag_tha_aeg_tml_xho_igb_aze_grk_hin_azi_zul_vie_amr_bam_yor_swa	-0.866599664913766	-2.09405694672319	0.0389752409736556
117	tig_prs_dyu_ben_sid_chh_amr_svk_azi_tur_cic_sun_moo_rus_mcd_bsq_cze_wly_ven_cnt_mol_spa_akn_scr_fbf_eng_hun_bam_yor_est_afr_amh_geo_ctl_pol_glc_ger_aeg_mlt_ita_fin_bem_jav_rom_bat_jpn_knd_kor_fre_lit_lda_dut_tag_alb_gam_mao_mnd_hin_swt_nor_anl_bul_krd_lat_arw_qcu_guj_swe_grk_igb_hau_slo_owc_ukr_mly_urd_ses_bos_ewe_ind_tha_sod_tml_tsn_tsw_aze_pan_por_uzb_dgb_vie_heb_swa_zul_xho	-0.60424801825006	-1.44623686533292	0.151472642992132
118	mlt_pan_xho_svk_anl_aeg_hau_alb_tur_azi_ses_bat_igb_eng_guj_bsq_ukr_sid_dyu_mnd_fre_slo_bam_scr_zul_hin_est_akn_swa_fin_bul_heb_geo_urd_dut_swe_bos_gam_owc_grk_hun_tsn_ind_cze_mao_jpn_knd_kor_mcd_glc_moo_prs_tag_ctl_tig_mly_cnt_por_ven_ita_wly_ben_arw_lit_ger_qcu_rom_nor_mol_dgb_sod_spa_amr_rus_jav_afr_fbf_lat_yor_sun_tha_chh_tml_cic_tsw_uzb_krd_pol_aze_bem_vie_amh_swt_ewe_lda	0.372778303605889	0.878497084573606	0.381938103058712
119	aeg_urd_bem_scr_wly_sod_gam_bul_tur_aze_swa_mly_igb_alb_rus_bsq_krd_mlt_ses_cnt_arw_pan_zul_cze_xho_ger_fin_dyu_ewe_hun_bos_heb_geo_ben_lat_guj_rom_owc_tig_svk_est_ven_mao_dut_ind_jpn_knd_kor_fre_mcd_moo_pol_sun_ctl_hau_tag_mnd_grk_yor_lit_amr_hin_nor_swe_spa_qcu_slo_ita_prs_akn_anl_mol_sid_por_jav_eng_tsn_afr_dgb_bat_tha_amh_tml_tsw_bam_azi_ukr_glc_uzb_swt_vie_chh_lda_fbf_cic	0.189214122015441	0.445666944677615	0.656873613912355
120	aeg_ukr_cic_nor_hau_tig_anl_swe_uzb_tur_swa_bat_akn_lit_krd_bsq_spa_amh_tsn_mnd_cze_fre_yor_hin_ewe_svk_hun_bem_zul_est_dut_mlt_geo_bul_rom_slo_mcd_sod_chh_por_fin_dgb_jav_prs_tag_jpn_tml_kor_eng_ger_bam_alb_ind_urd_gam_sun_cnt_scr_dyu_grk_amr_afr_lat_mol_pan_qcu_ita_arw_guj_lda_sid_rus_wly_bos_mao_pol_igb_ben_ven_mly_tha_heb_knd_ses_moo_aze_glc_ctl_azi_swt_vie_owc_xho_tsw_fbf	-0.721121197258459	-1.72999835292537	0.0869479069569555
121	hau_mol_zul_ctl_owc_amh_sid_por_uzb_azi_bem_mly_moo_ben_ger_bsq_arw_mlt_dyu_cnt_ita_svk_ewe_hin_cic_rom_fin_swt_swa_est_nor_aeg_geo_cze_lit_grk_dut_sod_wly_prs_hun_dgb_tag_eng_sun_jpn_tml_kor_guj_rus_fbf_urd_jav_swe_amr_bat_mnd_bos_tsw_slo_gam_fre_glc_lat_scr_qcu_ukr_spa_krd_tsn_tig_pol_anl_alb_mao_pan_bam_mcd_akn_ind_tha_heb_knd_lda_igb_tur_afr_bul_aze_ses_vie_chh_xho_ven_yor	-0.240735521512439	-0.568370555383428	0.571153242393883
122	amr_pan_yor_swe_sod_mlt_tig_cze_uzb_tur_bem_tag_cic_prs_mol_bsq_scr_sid_moo_mnd_nor_afr_swt_grk_ses_svk_fin_xho_bam_est_rom_chh_geo_dut_lit_ger_eng_hau_anl_ita_hun_ewe_bat_pol_ind_jpn_knd_kor_fre_ukr_tsw_bos_jav_guj_gam_sun_cnt_urd_lda_ben_heb_lat_arw_hin_krd_qcu_rus_ctl_glc_fbf_owc_bul_amh_alb_mly_spa_dyu_slo_akn_mao_tha_wly_tml_tsn_swa_azi_por_mcd_aze_igb_vie_aeg_zul_ven_dgb	-0.353317843523685	-0.836626807606137	0.404946985707762
123	owc_ger_yor_svk_tig_sod_wly_mol_azi_uzb_xho_mao_bam_urd_scr_bsq_arw_amr_ven_cnt_krd_prs_bem_hin_ewe_grk_fin_akn_tsw_est_afr_mlt_geo_eng_lit_spa_mcd_amh_sid_cze_hun_swt_sun_pol_bat_jpn_knd_kor_pan_ben_moo_fre_mly_bos_anl_ind_mnd_rus_dyu_nor_chh_glc_bul_rom_guj_qcu_dut_ukr_alb_igb_heb_lat_hau_ita_jav_ctl_lda_slo_tsn_tag_tha_gam_tml_fbf_dgb_aze_swe_por_tur_cic_vie_aeg_ses_zul_swa	-0.174744836586647	-0.412808388989041	0.680697173270112
124	amh_mcd_swt_urd_tig_chh_wly_alb_tur_uzb_cic_ind_zul_cze_swe_bsq_nor_mlt_xho_mnd_ger_slo_bem_prs_akn_rom_hun_bam_dgb_est_glc_amr_geo_dut_scr_pan_lat_heb_aeg_krd_fin_tsw_jav_afr_mao_jpn_tml_kor_arw_ita_dyu_hin_bat_ben_gam_mly_cnt_ctl_ewe_mol_anl_spa_fre_grk_svk_qcu_eng_rus_bos_moo_hau_lit_sod_pol_sun_bul_yor_ukr_swa_tag_tha_sid_knd_igb_ven_aze_guj_por_azi_lda_vie_owc_tsn_ses_fbf	-0.136371322031957	-0.322039669669297	0.748145412452831
125	anl_spa_moo_svk_aeg_mlt_chh_grk_azi_aze_xho_jav_fbf_slo_cze_bsq_urd_wly_igb_cnt_afr_scr_zul_lat_akn_por_est_cic_swa_fin_pol_sod_geo_rus_prs_mcd_arw_owc_hau_ger_hun_yor_tag_bul_bat_jpn_knd_kor_ben_ukr_dyu_hin_mly_rom_gam_sun_mnd_guj_tsw_ita_amr_nor_dut_lit_glc_qcu_krd_bos_mol_swt_amh_fre_tig_ctl_ind_pan_ses_swe_dgb_mao_tha_heb_tml_tsn_bem_uzb_eng_alb_tur_ven_vie_sid_lda_bam_ewe	-0.223477620112693	-0.528382605813368	0.598492462464903
126	sod_ukr_dyu_svk_mlt_gam_heb_pol_tur_azi_ven_tag_bam_mcd_rom_bsq_lat_owc_xho_mnd_swe_por_bem_arw_ses_pan_fin_fbf_zul_est_guj_anl_geo_bul_fre_ita_slo_chh_amh_eng_hun_ewe_sun_mol_jav_jpn_knd_kor_krd_glc_swt_ctl_ind_afr_sid_bat_cnt_ger_igb_hin_aeg_dut_bos_scr_nor_qcu_ben_spa_cze_lda_hau_grk_wly_lit_mly_rus_tsn_prs_akn_mao_tha_tig_tml_cic_dgb_aze_urd_alb_uzb_tsw_vie_amr_moo_yor_swa	0.265082592515283	0.626054043074895	0.532813039268325
127	chh_lit_yor_fre_wly_heb_mlt_arw_azi_uzb_tsw_tag_dgb_prs_scr_bsq_pol_tig_lda_cnt_urd_ita_zul_mol_akn_krd_est_ses_fbf_hun_rus_sod_geo_svk_hin_nor_afr_amh_hau_alb_fin_bem_jav_ger_ind_jpn_knd_kor_ukr_mcd_tsn_glc_mly_guj_owc_bat_mnd_pan_igb_swe_gam_ben_rom_slo_grk_qcu_ctl_por_spa_xho_amr_bul_sid_cze_sun_dut_ewe_lat_moo_mao_tha_aeg_tml_dyu_cic_aze_eng_bos_tur_ven_vie_anl_swa_swt_bam	-0.518324292510766	-1.23274219407748	0.220779131266486
128	amr_scr_dgb_guj_mlt_heb_hau_grk_uzb_tur_tsw_bat_xho_dut_afr_bsq_swe_owc_igb_mnd_ctl_ben_cic_alb_tsn_eng_fin_moo_lda_est_fre_amh_geo_arw_mcd_ger_pan_aeg_anl_spa_hun_ewe_mao_ita_jav_jpn_knd_kor_hin_prs_ven_rom_mly_por_chh_ind_cnt_svk_ses_glc_tig_lit_urd_mol_slo_qcu_cze_rus_ukr_fbf_gam_bul_sid_krd_tag_pol_bem_lat_bam_sun_tha_wly_tml_akn_swt_aze_bos_nor_azi_zul_vie_sod_dyu_yor_swa	-0.689273173031854	-1.6535436266755	0.101592092772077
129	hau_dut_xho_krd_wly_sod_mlt_guj_uzb_tur_zul_mao_cic_hin_ukr_bsq_swe_aeg_fbf_cnt_slo_glc_dyu_nor_akn_grk_fin_tsw_ven_hun_ben_gam_geo_arw_spa_pol_prs_heb_owc_rus_est_ewe_sun_cze_mly_jpn_tml_kor_mol_fre_swa_ger_bat_svk_amr_ind_mnd_alb_igb_urd_amh_bos_por_bul_pan_qcu_afr_eng_ctl_moo_sid_lat_anl_lit_tag_ita_dgb_scr_ses_jav_tha_chh_knd_yor_bam_aze_mcd_rom_azi_swt_vie_tig_lda_tsn_bem	0.026639425566926	0.06271151932691	0.950130810885213
130	wly_krd_lda_pan_gam_mlt_amh_hin_azi_tur_igb_sun_dyu_bul_rus_bsq_prs_sid_moo_cnt_swe_ctl_fbf_alb_zul_lat_est_tsw_cic_hun_guj_heb_geo_por_eng_scr_svk_chh_owc_mol_fin_ven_bat_dut_jav_jpn_knd_kor_cze_spa_yor_ita_mao_arw_tig_mly_mnd_nor_xho_mcd_hau_afr_glc_grk_lit_qcu_fre_ukr_ben_ses_sod_rom_anl_urd_ind_slo_dgb_bos_ewe_tag_tha_amr_tml_bem_bam_uzb_pol_ger_aze_tsn_vie_aeg_akn_swt_swa	-0.49526449687144	-1.17794669945804	0.241823337791883
131	amr_slo_swt_prs_gam_mlt_anl_fre_uzb_tur_swa_mao_xho_spa_alb_bsq_bos_chh_dgb_cnt_lit_ger_zul_mcd_akn_pol_est_ewe_ven_hun_guj_heb_geo_hin_arw_afr_svk_amh_hau_dut_fin_yor_jav_ita_tag_jpn_knd_kor_krd_glc_igb_ukr_ind_nor_sid_bat_mnd_pan_fbf_urd_sod_rom_lat_eng_cze_qcu_mol_scr_ben_cic_wly_rus_tig_por_mly_ctl_tsn_swe_dyu_sun_tha_owc_tml_tsw_ses_aze_bul_grk_azi_lda_vie_aeg_bam_moo_bem	-0.945417227846099	-2.29669192861415	0.0238810753125095
132	mlt_ben_fbf_arw_owc_aeg_gam_mcd_aze_tur_igb_mly_akn_rom_grk_bsq_bos_heb_lda_mnd_urd_slo_ven_rus_ses_ctl_fin_bam_dyu_hun_bul_sod_geo_lat_mol_svk_pol_tig_hau_hin_est_swt_jav_ger_tag_jpn_knd_kor_pan_swe_dgb_prs_mao_dut_amh_bat_cnt_scr_moo_glc_amr_alb_krd_ita_spa_qcu_guj_afr_cze_tsn_anl_lit_chh_por_ind_eng_xho_ukr_cic_sun_tha_wly_tml_bem_swa_uzb_nor_fre_azi_yor_vie_sid_tsw_ewe_zul	0.107283007171259	0.25251574891483	0.801199711395672
133	sod_rom_ven_mcd_sid_chh_anl_svk_tur_aze_xho_ind_akn_lit_prs_bsq_cze_tig_lda_cnt_por_nor_dgb_slo_swa_hin_fin_swt_ewe_hun_spa_gam_geo_dut_scr_lat_eng_aeg_amh_mol_est_bem_mly_ukr_mao_jpn_knd_kor_alb_arw_tsn_rus_jav_urd_hau_bat_mnd_glc_zul_pol_mlt_bul_bos_ita_fre_qcu_ben_ger_krd_fbf_heb_pan_amr_afr_tag_guj_dyu_grk_moo_sun_tha_wly_tml_igb_bam_azi_ctl_swe_uzb_ses_vie_owc_yor_tsw_cic	0.576761214410694	1.36408767791108	0.175832184240914
134	mlt_scr_swa_slo_heb_chh_tig_por_tur_aze_bem_mao_akn_ukr_lit_bsq_bul_owc_yor_mnd_krd_pan_cic_guj_tsn_arw_hun_zul_ses_est_mol_sod_geo_rus_prs_ger_lat_wly_amr_rom_fin_swt_ind_nor_tag_jpn_knd_kor_dut_bos_igb_grk_jav_svk_hau_sun_cnt_eng_ewe_spa_sid_afr_mcd_swe_fre_qcu_ita_ben_cze_fbf_amh_alb_gam_hin_mly_urd_moo_ctl_bam_bat_tha_aeg_tml_dyu_lda_azi_pol_glc_uzb_ven_vie_anl_tsw_xho_dgb	-0.539415362594299	-1.28557205827434	0.20178445925558
135	sid_ger_swa_guj_amr_heb_mlt_nor_azi_aze_bem_mao_akn_glc_ctl_bsq_spa_gam_zul_mnd_hin_svk_swt_mcd_yor_lat_fin_bam_dgb_hun_rus_amh_geo_prs_fre_por_alb_anl_aeg_ita_est_fbf_mly_bul_ind_jpn_tml_kor_slo_urd_igb_krd_tag_ben_tig_jav_cnt_eng_xho_pol_hau_swe_arw_lit_mol_qcu_cze_scr_bos_lda_sod_grk_owc_dut_sun_ukr_cic_rom_moo_bat_tha_wly_knd_dyu_tsw_uzb_afr_pan_tur_ewe_vie_chh_ven_ses_tsn	-0.126608118945252	-0.298651071822834	0.765872585722982
136	amr_lit_swa_fre_sod_sid_wly_glc_uzb_azi_xho_ind_yor_mol_urd_bsq_arw_owc_swt_cnt_swe_ger_zul_eng_akn_ukr_hun_bem_cic_fin_rus_amh_geo_slo_ctl_spa_hin_anl_tig_nor_est_lda_mly_alb_jav_jpn_tml_kor_ita_lat_tsw_rom_mao_scr_heb_bat_mnd_ben_ewe_grk_hau_guj_pan_pol_krd_qcu_afr_dut_por_dyu_chh_svk_gam_prs_tag_bul_ven_bos_tsn_sun_tha_aeg_knd_dgb_bam_tur_cze_mcd_aze_ses_vie_mlt_moo_fbf_igb	-0.460143014513444	-1.09450574234486	0.276559865903246
137	wly_fre_cic_pan_amh_anl_chh_alb_aze_tur_moo_mao_zul_ita_rus_bsq_eng_tig_lda_mnd_afr_arw_dyu_bos_tsn_mol_hun_bem_ewe_est_ukr_sid_geo_krd_ctl_ger_ben_gam_hau_prs_fin_swa_jav_scr_bat_jpn_knd_kor_por_glc_bam_grk_tag_spa_owc_sun_cnt_bul_fbf_svk_heb_guj_cze_dut_pol_qcu_nor_swe_urd_yor_sod_mcd_mlt_slo_mly_lat_akn_hin_tsw_ind_tha_aeg_tml_swt_ses_azi_rom_lit_uzb_igb_vie_amr_ven_dgb_xho	-0.234456702103464	-0.554145815211173	0.580809126992543
138	owc_afr_dyu_swe_heb_sod_chh_prs_aze_tur_swt_sun_akn_lat_ukr_bsq_spa_gam_xho_cnt_lit_alb_yor_fre_igb_arw_hun_bam_zul_fin_scr_hau_geo_nor_grk_cze_pan_aeg_tig_bul_est_ses_mly_eng_mao_jpn_tml_kor_glc_rus_cic_mol_bat_ctl_anl_tag_mnd_slo_moo_krd_amh_rom_hin_por_urd_qcu_ger_mcd_guj_lda_mlt_bos_amr_dut_jav_ita_tsw_ben_ewe_ind_tha_sid_knd_tsn_swa_azi_pol_svk_uzb_dgb_vie_wly_fbf_ven_bem	0.583796720646561	1.380770560574	0.170658846573193
139	hau_alb_bem_lat_aeg_sod_amr_cze_tur_uzb_dyu_jav_ses_glc_urd_bsq_ger_mlt_dgb_cnt_grk_pol_swa_krd_ewe_lit_fin_ven_akn_est_arw_sid_geo_ita_prs_mcd_scr_amh_gam_hin_hun_cic_ind_ben_mao_jpn_knd_kor_ukr_eng_igb_bos_bat_slo_anl_tag_mnd_afr_swt_rus_chh_guj_spa_svk_por_qcu_pan_swe_bul_tsn_owc_nor_wly_rom_sun_fre_zul_dut_fbf_mly_tha_heb_tml_moo_lda_azi_mol_ctl_aze_yor_vie_tig_bam_xho_tsw	0.0541773937781286	0.127482654509031	0.898833647537465
140	heb_dut_swt_spa_amr_anl_chh_arw_azi_tur_ewe_mly_zul_rom_lat_bsq_ctl_tig_ses_mnd_afr_rus_fbf_mol_bem_pan_fin_ven_bam_est_alb_mlt_geo_svk_scr_krd_grk_hau_wly_por_hun_akn_jav_bul_sun_jpn_knd_kor_prs_fre_tsn_ita_ind_swe_sod_mao_cnt_mcd_tsw_ukr_aeg_ger_urd_nor_slo_qcu_guj_bos_lit_dyu_amh_pol_gam_glc_bat_ben_cic_hin_xho_tag_tha_sid_tml_dgb_yor_uzb_cze_eng_aze_swa_vie_owc_moo_igb_lda	-0.169825547011916	-0.401022004148714	0.689323811832821
141	chh_nor_zul_lat_anl_wly_owc_urd_azi_uzb_ewe_tag_ven_glc_fre_bsq_rus_heb_moo_cnt_mol_swe_yor_scr_swt_ger_hun_akn_lda_est_ita_mlt_geo_cze_rom_ctl_dut_aeg_hau_pol_fin_igb_jav_guj_bat_jpn_tml_kor_spa_ukr_dyu_mcd_sun_arw_amh_ind_mnd_alb_xho_svk_sid_slo_pan_eng_lit_qcu_prs_bul_afr_tsn_gam_bos_sod_krd_mly_ben_swa_por_cic_mao_tha_tig_knd_ses_fbf_tur_grk_hin_aze_tsw_vie_amr_bem_bam_dgb	-0.5714978214515	-1.36492402113103	0.175570036941809
142	sod_nor_cic_krd_tig_amh_heb_ger_tur_aze_ven_ind_moo_hin_eng_bsq_pan_gam_tsn_cnt_spa_fre_bem_mcd_igb_urd_fin_yor_dyu_hun_ukr_aeg_geo_rom_prs_dut_ita_amr_wly_glc_est_dgb_sun_grk_mly_jpn_tml_kor_rus_alb_ses_bul_tag_bos_chh_mao_mnd_lit_akn_afr_sid_scr_ben_svk_lat_qcu_slo_guj_ctl_ewe_anl_por_mlt_pol_bat_mol_swt_swe_swa_jav_tha_hau_knd_lda_bam_azi_arw_cze_uzb_zul_vie_owc_fbf_tsw_xho	-0.0223587194237849	-0.0527302650207352	0.958059925485501
143	aeg_dut_tsn_lat_tig_sid_heb_cze_uzb_aze_dgb_jav_igb_hin_ben_bsq_por_hau_xho_mnd_bul_guj_lda_swe_swa_pol_hun_ven_ses_fin_ger_anl_geo_arw_alb_mol_lit_chh_amr_rus_est_swt_sun_afr_tag_jpn_tml_kor_nor_eng_zul_grk_mao_spa_wly_bat_cnt_ita_fbf_scr_amh_glc_fre_rom_mcd_qcu_bos_pan_krd_bam_mlt_urd_gam_prs_mly_svk_moo_ctl_ewe_ind_tha_owc_knd_yor_dyu_tur_ukr_slo_azi_akn_vie_sod_tsw_cic_bem	-0.959772369663289	-2.32921024423107	0.0220132565590231
144	amh_ukr_swt_eng_aeg_chh_sid_svk_tur_azi_yor_jav_ses_bos_por_bsq_nor_gam_fbf_mnd_guj_dut_tsn_grk_bem_spa_hun_dgb_bam_est_arw_sod_geo_krd_slo_alb_lat_amr_anl_ctl_fin_zul_mao_swe_ind_jpn_knd_kor_ita_mol_dyu_rom_sun_glc_owc_tag_cnt_bul_akn_pan_heb_fre_ger_cze_urd_qcu_afr_rus_prs_cic_mlt_pol_hau_scr_bat_ben_lda_lit_swa_mly_tha_tig_tml_igb_xho_uzb_mcd_hin_aze_ewe_vie_wly_tsw_moo_ven	0.249365240748834	0.587663192265903	0.558182602274962
145	heb_rus_igb_ita_amr_amh_sod_spa_tur_aze_dgb_tag_bem_lat_afr_bsq_urd_chh_xho_mnd_alb_bos_swa_ben_yor_arw_hun_ven_zul_fin_nor_gam_geo_pol_grk_krd_mcd_mlt_hau_lit_est_akn_jav_svk_bat_jpn_tml_kor_hin_guj_moo_rom_mly_por_sid_mao_cnt_pan_ewe_prs_owc_glc_swe_bul_dut_qcu_eng_fre_scr_dyu_tig_ukr_aeg_ctl_sun_mol_ses_ger_fbf_ind_tha_wly_knd_bam_tsw_uzb_cze_slo_azi_lda_vie_anl_swt_tsn_cic	-0.308366238906784	-0.729535463161239	0.46750766158699
146	aeg_lat_cic_por_mlt_chh_amh_grk_azi_tur_lda_jav_ewe_rus_alb_bsq_hin_amr_bem_mnd_scr_ctl_tsn_rom_ven_eng_fin_fbf_zul_hun_pan_gam_geo_prs_krd_arw_cze_hau_sid_lit_est_xho_mao_dut_tag_jpn_knd_kor_pol_bul_bam_spa_ind_slo_wly_sun_cnt_guj_igb_ukr_owc_urd_ben_ita_swe_qcu_nor_afr_fre_yor_sod_mol_heb_glc_mly_ger_tsw_svk_akn_bat_tha_anl_tml_swa_ses_uzb_bos_mcd_aze_moo_vie_tig_dgb_dyu_swt	-0.167070642191157	-0.394240547506583	0.694306020528125
147	chh_mcd_tsn_lit_anl_tig_wly_prs_tur_azi_bam_tag_yor_ger_svk_bsq_grk_heb_ses_mnd_swe_rom_igb_pan_moo_ukr_est_zul_akn_fin_bul_hau_geo_por_spa_glc_guj_aeg_amh_pol_hun_dgb_mao_ben_ind_jpn_tml_kor_afr_eng_cic_arw_bat_cze_sid_jav_cnt_nor_swa_ita_sod_urd_alb_krd_hin_qcu_bos_rus_dut_tsw_owc_ctl_amr_fre_mly_slo_lda_mol_bem_sun_tha_mlt_knd_xho_ewe_aze_scr_lat_uzb_ven_vie_gam_fbf_swt_dyu	0.0140082529268863	0.0329755217660636	0.973764777368015
148	gam_pan_swt_spa_anl_amh_sod_grk_azi_tur_zul_mao_fbf_ita_ukr_bsq_pol_wly_dyu_mnd_svk_prs_bem_glc_ewe_hin_est_yor_xho_fin_por_aeg_geo_bos_afr_lit_slo_chh_mlt_rus_hun_dgb_bat_alb_jav_jpn_tml_kor_rom_eng_swa_guj_tag_arw_hau_ind_cnt_ben_cic_fre_heb_urd_scr_bul_ctl_qcu_mol_dut_lat_tsw_owc_swe_sid_ger_sun_mcd_lda_cze_ses_mly_tha_amr_knd_igb_bam_uzb_krd_nor_aze_ven_vie_tig_tsn_moo_akn	-0.336705117827475	-0.798285611631868	0.426738564384339
149	mlt_ctl_akn_por_heb_amr_anl_urd_aze_azi_moo_mly_ewe_mol_mcd_bsq_ita_tig_swt_cnt_ukr_afr_tsw_eng_dgb_prs_fin_ses_cic_hun_bul_gam_geo_hin_ben_scr_swe_chh_hau_bos_est_zul_bat_slo_ind_jpn_knd_kor_dut_svk_yor_lat_sun_fre_sid_jav_mnd_pan_igb_spa_wly_glc_rus_guj_nor_qcu_arw_rom_krd_bem_owc_lit_aeg_pol_mao_alb_fbf_ger_ven_tag_tha_amh_tml_bam_tsn_uzb_grk_cze_tur_dyu_vie_sod_xho_swa_lda	-0.555670818962182	-1.32553829596664	0.18823967922891
150	sid_glc_zul_por_heb_tig_anl_fre_azi_uzb_ven_tag_xho_cze_guj_bsq_ger_owc_lda_mnd_svk_pan_ewe_mol_cic_afr_est_yor_bem_hun_rom_mlt_geo_spa_bos_hin_dut_sod_amh_ben_fin_dyu_sun_ita_jav_jpn_knd_kor_mcd_nor_igb_slo_mly_alb_aeg_bat_cnt_grk_tsn_prs_hau_bul_lit_ctl_ukr_qcu_rus_scr_eng_swt_amr_urd_chh_pol_ind_swe_dgb_lat_akn_mao_tha_wly_tml_tsw_moo_aze_arw_krd_tur_swa_vie_gam_ses_fbf_bam	0.494046030810007	1.16495486089445	0.247016720528405
151	amr_krd_ewe_grk_tig_owc_heb_rom_tur_azi_swa_mao_dgb_ctl_spa_bsq_lit_aeg_igb_mnd_dut_ita_lda_svk_tsw_bos_fin_xho_fbf_est_bul_wly_geo_afr_guj_nor_por_hau_gam_ger_hun_akn_jav_prs_sun_jpn_knd_kor_mcd_eng_yor_cze_ind_ukr_sod_mly_cnt_pol_cic_slo_amh_ben_arw_alb_swe_qcu_mol_fre_pan_swt_mlt_hin_anl_glc_bat_lat_bem_urd_zul_tag_tha_chh_tml_ses_ven_uzb_scr_rus_aze_bam_vie_sid_dyu_tsn_moo	0.00306536446673477	0.00721696053010014	0.994257207225413
152	sod_grk_ewe_glc_chh_anl_owc_afr_aze_azi_dyu_mao_ses_swe_guj_bsq_pan_gam_igb_cnt_pol_mcd_bam_krd_dgb_arw_hun_akn_cic_fin_rom_wly_geo_lat_bos_ita_ben_tig_mlt_mol_est_lda_sun_hin_bat_jpn_tml_kor_ukr_scr_zul_dut_jav_cze_aeg_mly_mnd_bul_yor_rus_heb_por_urd_eng_spa_qcu_ctl_alb_ger_moo_sid_prs_hau_fre_tag_svk_bem_lit_swa_ind_tha_amh_knd_tsn_tsw_tur_nor_slo_uzb_xho_vie_amr_ven_fbf_swt	0.359645045571439	0.848222700660054	0.398491848454362
153	heb_mcd_xho_eng_sod_tig_anl_fre_uzb_tur_cic_bat_ven_prs_arw_bsq_afr_owc_dgb_cnt_ctl_lat_akn_spa_tsw_bos_est_ses_ewe_hun_por_sid_geo_ger_ita_alb_pan_amr_chh_urd_fin_fbf_mly_guj_mao_jpn_tml_kor_rus_grk_bem_swe_tag_ukr_aeg_jav_mnd_bul_igb_slo_gam_ben_dut_nor_scr_qcu_mol_hin_glc_yor_hau_lit_amh_rom_sun_cze_swa_krd_lda_ind_tha_wly_knd_bam_moo_azi_pol_svk_aze_zul_vie_mlt_dyu_swt_tsn	-0.222781362591207	-0.527006162770259	0.599444172967703
154	sid_svk_bem_glc_tig_gam_aeg_nor_azi_uzb_tsn_mly_swa_bul_pol_bsq_guj_wly_ses_cnt_swe_lat_ewe_afr_cic_fre_est_ven_fbf_hun_ukr_sod_geo_ita_alb_bos_arw_hau_chh_rus_fin_zul_jav_mcd_mao_jpn_knd_kor_pan_scr_dgb_eng_sun_lit_amr_tag_mnd_spa_dyu_ben_anl_slo_ger_grk_rom_qcu_urd_prs_ctl_yor_mlt_mol_amh_krd_bat_cze_moo_dut_swt_ind_tha_heb_tml_akn_tsw_tur_por_hin_aze_igb_vie_owc_lda_xho_bam	0.107059079583991	0.25205590138296	0.801554052577654
155	heb_urd_dgb_ita_aeg_wly_chh_ctl_azi_aze_tsn_mly_bam_slo_swe_bsq_arw_sid_ses_mnd_dut_ben_igb_svk_tsw_krd_hun_bem_lda_est_cze_mlt_geo_hin_rom_lat_glc_anl_sod_eng_fin_dyu_sun_pan_bat_jpn_knd_kor_nor_spa_swa_grk_jav_prs_gam_mao_cnt_ger_xho_rus_amh_alb_guj_bos_por_qcu_ukr_scr_fre_moo_owc_mcd_amr_bul_tag_lit_cic_mol_fbf_ind_tha_tig_tml_yor_akn_tur_pol_afr_uzb_ven_vie_hau_zul_swt_ewe	0.268158144037644	0.632776524849671	0.528432419052252
156	sid_por_bam_lat_amh_anl_heb_bos_azi_uzb_tsn_jav_swt_arw_dut_bsq_afr_owc_dgb_mnd_krd_bul_igb_swe_akn_grk_est_bem_dyu_fin_ctl_amr_geo_pan_alb_rom_ben_sod_mlt_prs_hun_tsw_mao_pol_sun_jpn_tml_kor_ger_scr_yor_guj_ind_eng_hau_bat_cnt_slo_moo_ita_tig_ukr_mol_cze_rus_qcu_hin_glc_nor_ewe_chh_lit_gam_urd_mly_svk_swa_fre_ven_tag_tha_wly_knd_fbf_xho_aze_spa_mcd_tur_ses_vie_aeg_zul_lda_cic	-1.17871391743103	-2.91213582823	0.00449375978974306
157	sod_ctl_bam_lat_wly_chh_hau_guj_aze_uzb_dyu_tag_xho_rus_svk_bsq_eng_tig_tsw_cnt_pan_alb_ewe_krd_zul_scr_fin_swa_cic_hun_slo_heb_geo_bul_ger_ben_mcd_sid_amr_urd_est_swt_mao_prs_jav_jpn_knd_kor_pol_mol_tsn_lit_sun_swe_owc_ind_mnd_rom_bem_nor_amh_fre_ukr_ita_glc_qcu_afr_por_hin_yor_gam_grk_mlt_bos_bat_arw_igb_cze_dgb_mly_tha_anl_tml_lda_ses_azi_dut_spa_tur_fbf_vie_aeg_moo_ven_akn	-0.717120404460614	-1.72239960655552	0.0883212232101348
158	gam_lat_ewe_ctl_heb_wly_sod_spa_azi_tur_moo_sun_bam_afr_ukr_bsq_grk_anl_cic_mnd_alb_swe_ven_nor_dyu_mol_est_tsn_tsw_hun_hin_chh_geo_prs_pol_krd_rus_aeg_tig_ita_fin_swt_jav_bul_tag_jpn_knd_kor_glc_arw_bem_dut_bat_slo_amh_ind_cnt_fre_yor_eng_mlt_scr_ger_urd_cze_qcu_guj_lit_bos_akn_sid_svk_hau_por_mao_ben_dgb_rom_zul_mly_tha_owc_tml_lda_fbf_uzb_mcd_pan_aze_ses_vie_amr_igb_xho_swa	-0.657151690243513	-1.57125588157157	0.119519399646864
159	hau_ctl_tsn_spa_tig_anl_chh_ben_uzb_tur_swa_mao_igb_lat_swe_bsq_krd_wly_dyu_cnt_afr_pan_tsw_arw_cic_eng_est_fbf_swt_hun_urd_heb_geo_lit_por_grk_ger_aeg_amr_mol_fin_lda_mly_rom_tag_jpn_knd_kor_hin_rus_ses_ita_sun_guj_sod_ind_mnd_glc_ven_pol_gam_svk_fre_bul_nor_qcu_bos_alb_prs_akn_owc_scr_sid_slo_jav_dut_xho_mcd_ewe_bat_tha_amh_tml_moo_bem_azi_cze_ukr_aze_bam_vie_mlt_dgb_zul_yor	-0.545149108416662	-1.29985953323043	0.196861714746303
160	heb_mol_yor_svk_anl_mlt_aeg_ita_uzb_aze_bam_tag_bem_urd_mcd_bsq_glc_chh_fbf_cnt_eng_grk_xho_bos_swa_alb_fin_igb_cic_est_arw_gam_geo_pan_spa_bul_por_amh_sid_lat_hun_ven_jav_dut_bat_jpn_tml_kor_ukr_slo_zul_afr_ind_cze_wly_sun_mnd_fre_dgb_pol_sod_ger_krd_rus_prs_qcu_swe_rom_ben_ses_tig_scr_amr_ctl_mly_hin_swt_nor_tsn_mao_tha_owc_knd_moo_akn_tur_lit_guj_azi_dyu_vie_hau_tsw_lda_ewe	-0.262499480677449	-0.620202546967602	0.536641234752987
161	chh_afr_zul_pan_amr_hau_owc_rom_azi_uzb_akn_jav_swa_ctl_glc_bsq_ukr_sod_lda_cnt_rus_prs_ewe_dut_tsw_slo_fin_ses_yor_est_bul_amh_geo_por_alb_scr_arw_sid_wly_ita_hun_igb_mly_eng_bat_jpn_knd_kor_urd_spa_tsn_hin_sun_mol_aeg_mao_mnd_guj_cic_ben_tig_grk_bos_nor_fre_qcu_lat_pol_swe_dgb_mlt_lit_heb_svk_ind_mcd_fbf_cze_dyu_tag_tha_anl_tml_ven_bem_tur_krd_ger_aze_moo_vie_gam_bam_xho_swt	0.650262838747369	1.53716390282764	0.127648616143862
162	wly_swe_fbf_svk_amr_mlt_aeg_urd_tur_azi_lda_ind_swt_afr_krd_bsq_rom_amh_ewe_mnd_ctl_dut_moo_hin_dgb_arw_fin_swa_igb_est_cze_hau_geo_guj_rus_spa_scr_gam_sod_mol_hun_xho_bat_slo_tag_jpn_knd_kor_lit_bos_bam_prs_sun_alb_owc_mly_cnt_pan_bem_bul_tig_fre_lat_eng_grk_qcu_glc_ukr_ben_zul_sid_nor_heb_pol_jav_ita_yor_por_akn_mao_tha_chh_tml_tsw_cic_aze_mcd_ger_uzb_ses_vie_anl_tsn_ven_dyu	-0.468642337196532	-1.11360426963687	0.268318917854977
163	wly_eng_ses_bul_sid_chh_heb_spa_azi_tur_zul_bat_dyu_hin_ita_bsq_cze_aeg_yor_cnt_ben_dut_fbf_swe_igb_fre_fin_akn_swa_hun_lat_owc_geo_scr_rom_afr_ctl_mlt_amh_glc_est_bem_ind_prs_mao_jpn_knd_kor_mcd_svk_tsw_urd_mly_pol_anl_tag_mnd_ukr_swt_mol_tig_arw_por_grk_guj_qcu_pan_krd_bos_ven_sod_nor_gam_ger_sun_lit_lda_slo_cic_jav_tha_amr_tml_bam_moo_aze_alb_rus_uzb_tsn_vie_hau_dgb_ewe_xho	-0.454008213730141	-1.07833811235024	0.283671878707228
164	wly_pol_dgb_hin_heb_hau_amr_svk_aze_tur_yor_mly_tsn_alb_bos_bsq_grk_sid_fbf_cnt_rom_slo_igb_ita_lda_ger_est_ses_bam_hun_por_sod_geo_bul_lat_pan_mcd_chh_mlt_nor_fin_tsw_tag_dut_ind_jpn_tml_kor_ben_prs_ewe_mol_bat_cze_gam_jav_mnd_lit_xho_scr_tig_glc_afr_spa_guj_qcu_eng_fre_urd_akn_owc_swe_aeg_arw_sun_krd_ven_ctl_zul_mao_tha_amh_knd_cic_swt_azi_ukr_rus_uzb_bem_vie_anl_swa_moo_dyu	-0.68664915521	-1.64825304445618	0.102675230519314
165	gam_mol_cic_por_anl_aeg_heb_bos_uzb_tur_moo_tag_tsw_urd_svk_bsq_pol_tig_bem_cnt_rus_bul_ses_cze_fbf_fre_hun_swt_dyu_est_grk_hau_geo_hin_lat_ben_alb_wly_mlt_glc_fin_swa_mao_pan_jav_jpn_knd_kor_scr_slo_dgb_mcd_mly_ukr_owc_ind_mnd_krd_bam_lit_sid_nor_rom_guj_arw_qcu_ger_prs_spa_lda_chh_afr_amr_ctl_bat_swe_tsn_dut_ewe_sun_tha_amh_tml_xho_zul_azi_ita_eng_aze_ven_vie_sod_akn_igb_yor	-0.0359307626607239	-0.08460157422957	0.932760001964917
166	hau_cze_cic_afr_sod_wly_chh_arw_azi_aze_dyu_ind_tsn_mcd_glc_bsq_pol_mlt_ewe_cnt_swe_ukr_xho_slo_bam_urd_fin_ven_dgb_est_ita_aeg_geo_alb_lat_fre_prs_anl_heb_rom_hun_igb_bat_hin_mao_jpn_knd_kor_guj_bul_tsw_krd_mly_svk_owc_tag_mnd_bos_lda_nor_amh_mol_grk_dut_lit_qcu_rus_pan_spa_fbf_amr_ben_gam_scr_sun_ger_swt_ctl_swa_jav_tha_sid_tml_yor_moo_uzb_por_eng_tur_bem_vie_tig_zul_akn_ses	-1.32295800100611	-3.30885063106949	0.00133351535982689
167	hau_pan_tsn_guj_heb_amr_tig_spa_uzb_tur_moo_sun_igb_por_bul_bsq_mcd_anl_lda_mnd_slo_dut_zul_alb_ven_grk_fin_bem_swt_hun_mol_amh_geo_afr_hin_prs_ukr_owc_aeg_ger_est_tsw_tag_rom_mao_jpn_knd_kor_eng_lat_xho_rus_jav_arw_wly_mly_cnt_urd_akn_lit_gam_pol_bos_scr_glc_qcu_svk_ben_nor_yor_mlt_fre_sod_ita_ind_ctl_dgb_cze_cic_bat_tha_sid_tml_swa_ses_aze_krd_swe_azi_dyu_vie_chh_fbf_bam_ewe	-0.483397397387896	-1.14684222443639	0.254388843207166
168	chh_lat_yor_bul_sod_heb_amr_svk_aze_tur_fbf_bat_ses_slo_rom_bsq_alb_hau_tsn_mnd_glc_eng_akn_swe_swa_pan_hun_dgb_zul_fin_scr_tig_geo_mcd_ctl_pol_ger_amh_owc_rus_est_ewe_tag_arw_mao_jpn_knd_kor_por_fre_cic_ben_jav_guj_wly_sun_cnt_ukr_ven_mol_aeg_dut_nor_prs_cze_qcu_hin_lit_afr_lda_mlt_ita_sid_krd_ind_bos_swt_grk_xho_mly_tha_gam_tml_dyu_bem_uzb_spa_urd_azi_moo_vie_anl_tsw_bam_igb	-0.432670902586827	-1.02691562897746	0.307123769246922
169	sod_pan_zul_spa_heb_chh_owc_ctl_aze_tur_fbf_jav_dgb_arw_ger_bsq_lat_sid_igb_mnd_krd_slo_bem_bos_ses_mol_fin_moo_tsw_hun_guj_gam_geo_swe_fre_nor_urd_hau_wly_glc_est_cic_mly_rom_bat_jpn_tml_kor_ukr_por_dyu_svk_sun_bul_mlt_ind_cnt_scr_lda_prs_aeg_ben_rus_eng_ita_qcu_dut_grk_pol_tsn_amh_alb_tig_hin_tag_afr_swa_lit_ewe_mao_tha_anl_knd_ven_bam_azi_mcd_cze_uzb_yor_vie_amr_xho_akn_swt	-0.0590355264880608	-0.139085975739006	0.889682957175397
170	hau_ita_moo_ger_tig_heb_amh_ctl_azi_uzb_akn_tag_dyu_svk_krd_bsq_lat_wly_dgb_mnd_ukr_bul_lda_pan_ses_alb_fin_yor_swa_est_guj_amr_geo_rus_swe_prs_scr_aeg_gam_bos_hun_fbf_mly_dut_sun_jpn_tml_kor_mol_afr_zul_spa_ind_eng_sid_bat_cnt_glc_ven_cze_chh_fre_urd_rom_por_qcu_mcd_nor_ben_ewe_mlt_hin_sod_slo_mao_grk_bam_pol_tsw_jav_tha_owc_knd_bem_tsn_aze_arw_lit_tur_cic_vie_anl_igb_xho_swt	0.0852965652960838	0.20097473268742	0.841157221069376
171	sid_ben_tsn_prs_aeg_tig_wly_ita_azi_tur_moo_mly_yor_slo_grk_bsq_rom_owc_fbf_cnt_alb_pan_ewe_svk_swt_bul_fin_xho_ven_hun_cze_amh_geo_spa_lat_por_guj_chh_hau_arw_est_cic_mao_mol_sun_jpn_tml_kor_nor_bos_zul_glc_jav_scr_mlt_ind_mnd_ctl_igb_ger_sod_rus_krd_fre_ukr_qcu_hin_dut_mcd_dyu_gam_afr_heb_urd_tag_lit_lda_swe_swa_bat_tha_amr_knd_dgb_tsw_aze_eng_pol_uzb_akn_vie_anl_bam_bem_ses	-0.0354581366594389	-0.0835537107245245	0.933590858135099
172	anl_rus_zul_por_owc_chh_aeg_prs_tur_uzb_swa_ind_tsn_bul_lit_bsq_hin_mlt_lda_mnd_mcd_ukr_fbf_afr_ven_svk_hun_yor_akn_fin_grk_tig_geo_krd_mol_ctl_pan_amh_hau_guj_est_dgb_mly_dut_bat_jpn_tml_kor_ben_bos_dyu_arw_jav_rom_sid_tag_cnt_swe_ses_slo_heb_eng_cze_alb_spa_qcu_pol_ita_glc_ewe_gam_urd_amr_nor_sun_fre_bam_lat_cic_mao_tha_sod_knd_igb_bem_azi_ger_scr_aze_moo_vie_wly_xho_tsw_swt	-0.1140821522494	-0.268583569136378	0.788845050098488
173	mlt_pan_akn_ger_anl_tig_aeg_ita_aze_uzb_tsw_mao_lda_mol_arw_bsq_swe_owc_ses_mnd_fre_guj_ven_rus_yor_eng_hun_dyu_igb_est_pol_chh_geo_spa_ukr_afr_bos_wly_amr_ben_fin_swt_bat_lit_mly_jpn_knd_kor_alb_hin_bam_slo_jav_glc_heb_ind_cnt_cze_fbf_krd_sod_scr_mcd_rom_dut_qcu_urd_bul_prs_zul_amh_lat_hau_ctl_tag_svk_moo_nor_ewe_sun_tha_gam_tml_bem_tsn_tur_grk_por_azi_cic_vie_sid_xho_dgb_swa	0.270280632748707	0.635734732898386	0.526510662673001
174	sid_rom_fbf_nor_aeg_heb_owc_afr_aze_uzb_tsw_sun_dyu_cze_eng_bsq_rus_anl_ven_cnt_glc_ger_igb_grk_bam_mcd_fin_lda_bem_hun_ita_hau_geo_krd_ctl_spa_bos_gam_amh_scr_est_dgb_jav_pol_mao_jpn_tml_kor_lit_ukr_swa_fre_bat_pan_wly_mly_mnd_hin_cic_alb_mlt_arw_urd_por_dut_qcu_svk_mol_bul_tsn_chh_lat_sod_swe_ind_slo_yor_guj_ewe_tag_tha_amr_knd_ses_zul_azi_prs_ben_tur_xho_vie_tig_swt_moo_akn	-0.409779420366265	-0.972697283509584	0.333226954331887
175	amh_svk_fbf_pan_amr_sid_tig_dut_azi_aze_bem_tag_igb_slo_ita_bsq_eng_hau_ven_mnd_spa_afr_dgb_rom_ses_cze_fin_xho_tsn_est_arw_mlt_geo_hin_grk_swe_guj_wly_anl_glc_hun_tsw_mao_urd_mly_jpn_tml_kor_rus_alb_dyu_mol_jav_pol_heb_ind_cnt_ger_cic_mcd_owc_scr_prs_krd_nor_qcu_ukr_ctl_bul_ewe_aeg_por_sod_fre_sun_ben_moo_bos_yor_bat_tha_gam_knd_swt_swa_tur_lit_lat_uzb_lda_vie_chh_akn_zul_bam	0.560663194189236	1.32618218165782	0.188027181770145
176	hau_urd_lda_fre_gam_wly_mlt_afr_uzb_tur_swt_bat_ven_ben_ukr_bsq_pan_sod_dyu_cnt_mcd_dut_zul_bul_dgb_scr_hun_ses_bem_fin_mol_amr_geo_rus_arw_svk_guj_chh_anl_nor_est_ewe_jav_ger_sun_jpn_tml_kor_alb_glc_bam_bos_ind_grk_tig_mao_mnd_ctl_moo_cze_amh_slo_pol_lit_swe_qcu_spa_rom_ita_fbf_aeg_hin_heb_lat_tag_por_swa_prs_igb_mly_tha_sid_knd_yor_xho_azi_krd_eng_aze_tsw_vie_owc_akn_cic_tsn	-0.212863601168429	-0.503054203783893	0.616115491476706
177	tig_grk_akn_scr_amh_heb_chh_ben_uzb_azi_dyu_sun_tsn_swe_mcd_bsq_afr_sod_igb_cnt_nor_urd_bam_krd_cic_ita_est_ewe_swt_fin_bul_mlt_geo_guj_ukr_rom_lit_anl_gam_svk_hun_tsw_bat_bos_mao_jpn_knd_kor_lat_spa_swa_cze_tag_eng_wly_mly_mnd_mol_ses_alb_aeg_fre_glc_pol_hin_qcu_pan_rus_arw_dgb_owc_ctl_hau_slo_jav_prs_lda_por_xho_ind_tha_sid_tml_ven_fbf_tur_dut_ger_aze_moo_vie_amr_bem_yor_zul	-0.527878599550994	-1.2594752588185	0.211010501292558
178	hau_hin_bem_glc_sid_owc_mlt_ben_tur_uzb_lda_bat_bam_grk_bul_bsq_swe_chh_ven_mnd_slo_fre_igb_arw_moo_guj_hun_ewe_yor_fin_ctl_amh_geo_rus_pan_pol_mol_anl_aeg_svk_est_swa_mao_nor_tag_jpn_tml_kor_eng_dut_fbf_ger_sun_ita_sod_mly_cnt_cze_zul_lit_tig_por_rom_mcd_bos_qcu_lat_urd_alb_dyu_wly_spa_amr_krd_ind_scr_swt_afr_cic_jav_tha_gam_knd_xho_tsw_aze_prs_ukr_azi_ses_vie_heb_dgb_akn_tsn	-0.526311318045856	-1.25380343890662	0.213056057923502
179	amr_dut_moo_prs_chh_mlt_sid_hin_azi_aze_zul_bat_dgb_slo_fre_bsq_scr_amh_swt_mnd_pan_urd_bam_svk_yor_bul_est_dyu_tsw_hun_spa_heb_geo_pol_guj_mcd_krd_owc_tig_ger_fin_tsn_sun_mol_mao_jpn_knd_kor_glc_ctl_swa_ukr_mly_lit_gam_ind_cnt_lat_ven_arw_sod_grk_afr_ita_alb_qcu_nor_cze_ben_igb_wly_rom_anl_por_tag_rus_fbf_swe_akn_jav_tha_hau_tml_bem_ses_uzb_eng_bos_tur_cic_vie_aeg_xho_lda_ewe	-0.507380984733419	-1.20737822958343	0.230348279308324
180	amh_bos_cic_arw_amr_owc_chh_fre_uzb_azi_fbf_ind_dyu_guj_spa_bsq_alb_sod_yor_cnt_svk_ben_lda_por_akn_eng_hun_ewe_dgb_fin_pan_wly_geo_mcd_krd_nor_pol_tig_hau_urd_est_bem_sun_ctl_mly_jpn_tml_kor_grk_prs_bam_hin_tag_rus_gam_jav_mnd_rom_tsn_swe_aeg_bul_dut_slo_lit_qcu_scr_cze_ita_swa_mlt_ukr_sid_mol_bat_glc_xho_afr_swt_mao_tha_anl_knd_igb_moo_aze_ger_lat_tur_tsw_vie_heb_ses_zul_ven	-0.180972465804403	-0.428097258528012	0.6695700946051
181	hau_rom_dyu_rus_sid_tig_amh_dut_aze_azi_bam_mao_yor_slo_bos_bsq_pan_owc_swt_cnt_nor_arw_dgb_alb_ses_svk_est_moo_tsw_hun_ger_mlt_geo_lit_por_hin_krd_gam_heb_eng_fin_zul_jav_mol_bat_jpn_tml_kor_ben_spa_xho_urd_tag_prs_aeg_ind_mnd_mcd_swa_grk_wly_swe_ctl_lat_ita_qcu_ukr_bul_guj_akn_amr_fre_sod_afr_mly_pol_cic_glc_fbf_sun_tha_chh_knd_ewe_igb_uzb_cze_scr_tur_tsn_vie_anl_lda_ven_bem	-0.128239144533694	-0.302411354782252	0.763013816311703
182	hau_ukr_cic_guj_owc_anl_mlt_ita_aze_tur_yor_tag_ven_ger_svk_bsq_pol_heb_xho_cnt_mcd_por_bem_pan_igb_slo_fin_bam_moo_est_bul_amr_geo_krd_ctl_hin_fre_chh_tig_ben_hun_zul_mly_eng_bat_jpn_knd_kor_alb_lat_ses_bos_mao_spa_sod_sun_mnd_urd_swa_lit_sid_glc_scr_cze_arw_qcu_dut_prs_swe_fbf_gam_nor_wly_grk_jav_rus_dyu_mol_dgb_ind_tha_aeg_tml_swt_lda_azi_rom_afr_uzb_akn_vie_amh_tsw_ewe_tsn	-0.443256880855279	-1.05249350226217	0.295300175105884
183	amr_grk_swa_lit_gam_heb_aeg_scr_tur_uzb_ewe_sun_moo_alb_prs_bsq_arw_sod_akn_cnt_dut_eng_lda_bul_dyu_ger_fin_xho_tsw_est_hin_anl_geo_pan_afr_ukr_mol_sid_chh_bos_hun_ses_ind_cze_tag_jpn_knd_kor_por_fre_zul_ita_jav_rus_owc_mao_mnd_pol_igb_spa_mlt_nor_slo_guj_ben_qcu_lat_krd_ctl_dgb_wly_mcd_amh_urd_mly_svk_ven_glc_tsn_bat_tha_tig_tml_bam_fbf_azi_swe_rom_aze_swt_vie_hau_cic_yor_bem	-0.792943036131845	-1.91034028869478	0.0591704330834233
184	gam_lit_ewe_bos_amr_anl_tig_scr_azi_aze_akn_bat_zul_ita_fre_bsq_por_sid_tsw_cnt_hin_rom_swt_rus_swa_spa_est_bam_lda_hun_guj_owc_geo_cze_urd_svk_swe_wly_aeg_pol_fin_moo_sun_afr_mao_jpn_tml_kor_ctl_glc_ven_ukr_mly_grk_amh_jav_mnd_alb_yor_ger_chh_slo_mol_mcd_ben_qcu_pan_prs_eng_bem_mlt_krd_heb_bul_tag_nor_tsn_dut_dyu_ind_tha_sod_knd_fbf_cic_uzb_lat_arw_tur_ses_vie_hau_igb_dgb_xho	-0.0543252759841797	-0.128030497071332	0.898401286676271
185	sid_rus_zul_svk_anl_gam_tig_scr_azi_aze_swa_mly_dgb_lit_swe_bsq_slo_amr_xho_mnd_glc_nor_bem_bos_ewe_rom_est_fbf_cic_hun_pan_chh_geo_krd_alb_mcd_dut_owc_mlt_spa_fin_ven_sun_fre_jav_jpn_knd_kor_prs_grk_akn_ukr_tag_ctl_sod_ind_cnt_pol_igb_ita_wly_ben_guj_bul_hin_qcu_cze_urd_por_dyu_amh_lat_hau_eng_mao_mol_lda_ger_ses_bat_tha_aeg_tml_yor_swt_tur_arw_afr_uzb_tsw_vie_heb_bam_moo_tsn	-0.531706708670935	-1.26539736236762	0.208890120925462
186	sod_spa_tsw_svk_anl_owc_wly_guj_azi_aze_fbf_ind_bem_ctl_swe_bsq_ben_sid_swa_cnt_ita_por_xho_lit_moo_hin_fin_tsn_dgb_est_lat_hau_geo_nor_pol_fre_prs_chh_heb_pan_hun_ses_sun_mol_mly_jpn_tml_kor_dut_slo_lda_eng_jav_rom_amh_mao_mnd_grk_ven_alb_mlt_glc_rus_mcd_ger_qcu_krd_urd_ukr_swt_gam_bos_tig_scr_tag_arw_ewe_afr_yor_bat_tha_aeg_knd_igb_dyu_uzb_cze_bul_tur_bam_vie_amr_zul_akn_cic	-0.64402318420239	-1.54172475500495	0.126536403762586
187	gam_ger_tsn_mol_heb_sod_sid_scr_tur_azi_moo_jav_dgb_lit_mcd_bsq_glc_amr_tsw_mnd_ukr_bos_xho_cze_bam_guj_hun_fbf_swt_est_eng_wly_geo_nor_fre_pol_rus_mlt_owc_lat_fin_dyu_bat_pan_sun_jpn_tml_kor_hin_por_ewe_svk_tag_ita_anl_ind_cnt_slo_cic_urd_aeg_bul_rom_alb_afr_qcu_grk_ben_swe_yor_tig_prs_chh_dut_mly_arw_ses_krd_akn_mao_tha_hau_knd_swa_bem_aze_spa_ctl_uzb_zul_vie_amh_ven_lda_igb	0.0242625090530944	0.0571400441469172	0.954556226798651
188	chh_ger_lda_mol_gam_anl_hau_bul_aze_uzb_bem_tag_akn_hin_ben_bsq_lat_amh_tsw_cnt_cze_spa_ven_bos_dyu_fre_fin_igb_zul_est_rus_owc_geo_por_arw_rom_prs_sod_aeg_ctl_hun_cic_mao_urd_bat_jpn_tml_kor_scr_ita_bam_swe_ind_nor_sid_mly_mnd_mcd_ses_lit_heb_svk_slo_afr_alb_qcu_glc_grk_eng_dgb_amr_dut_mlt_krd_sun_pan_ewe_ukr_yor_jav_tha_tig_knd_moo_swt_tur_guj_pol_azi_tsn_vie_wly_fbf_xho_swa	-0.0257766931432026	-0.0607172412065916	0.951714691198967
189	mlt_mol_ewe_eng_sod_hau_amr_ben_uzb_tur_xho_mly_moo_hin_glc_bsq_cze_gam_igb_mnd_spa_ger_lda_scr_dyu_ctl_fin_dgb_ses_hun_pol_sid_geo_bos_grk_por_slo_chh_heb_pan_est_yor_ind_rom_mao_jpn_knd_kor_alb_arw_bem_lat_tag_svk_owc_jav_cnt_afr_cic_swe_amh_bul_ukr_guj_urd_qcu_lit_ita_mcd_ven_wly_nor_aeg_krd_sun_fre_swa_dut_akn_bat_tha_tig_tml_zul_bam_aze_rus_prs_azi_tsn_vie_anl_tsw_swt_fbf	-0.00680408445305148	-0.0160170272802059	0.987255119367028
190	sid_svk_moo_dut_amh_anl_heb_lat_aze_tur_xho_bat_swt_grk_urd_bsq_ita_wly_swa_cnt_ger_arw_tsn_scr_bem_hin_hun_cic_dyu_fin_mol_hau_geo_guj_ben_alb_swe_tig_chh_spa_est_igb_jav_nor_mly_jpn_knd_kor_lit_cze_zul_rus_tag_pol_mlt_sun_mnd_afr_fbf_por_sod_rom_pan_prs_krd_qcu_slo_ctl_bos_dgb_amr_glc_gam_eng_mao_bul_ewe_ukr_akn_ind_tha_owc_tml_bam_yor_uzb_fre_mcd_azi_tsw_vie_aeg_ses_ven_lda	-0.088199440411391	-0.208068846498559	0.835630198905581
191	anl_guj_bam_pan_hau_wly_chh_rom_azi_tur_dyu_mao_swa_lat_scr_bsq_glc_heb_cic_cnt_swe_grk_akn_ben_ewe_alb_hun_tsw_ven_est_urd_tig_geo_afr_krd_dut_ukr_amh_owc_ger_fin_igb_jav_bos_mly_jpn_tml_kor_ita_svk_swt_lit_sun_rus_aeg_ind_mnd_hin_bem_mol_gam_nor_prs_ctl_eng_qcu_bul_arw_mcd_moo_sid_fre_amr_spa_bat_cze_xho_slo_fbf_tag_tha_sod_knd_lda_ses_uzb_por_pol_aze_dgb_vie_mlt_zul_yor_tsn	-0.52205955446802	-1.24382696496506	0.216689330345633
192	sid_prs_bam_lit_mlt_amr_hau_por_uzb_tur_dgb_ind_swa_ben_lat_bsq_spa_heb_igb_mnd_swe_fre_fbf_rus_tsw_pol_est_swt_cic_hun_rom_tig_geo_bul_dut_ukr_alb_sod_gam_ctl_fin_ewe_jav_pan_mao_jpn_tml_kor_mol_arw_dyu_urd_bat_afr_wly_tag_cnt_krd_akn_slo_amh_bos_grk_eng_guj_qcu_scr_mcd_ger_zul_anl_ita_aeg_cze_mly_glc_yor_nor_lda_sun_tha_owc_knd_ses_ven_aze_svk_hin_azi_tsn_vie_chh_bem_xho_moo	0.359642898426401	0.847801963366379	0.398724955634251
193	wly_pol_swa_lat_aeg_gam_owc_mcd_uzb_tur_cic_tag_tsw_krd_ita_bsq_hin_amr_fbf_mnd_swe_svk_zul_scr_lda_ukr_hun_tsn_bem_fin_glc_amh_geo_urd_ben_rus_lit_hau_anl_slo_est_akn_sun_afr_jav_jpn_knd_kor_guj_fre_bam_rom_bat_grk_tig_mao_cnt_cze_yor_arw_chh_bos_nor_dut_pan_qcu_ctl_spa_alb_ewe_heb_ger_sod_por_ind_mol_igb_bul_dyu_mly_tha_sid_tml_ven_moo_azi_prs_eng_aze_swt_vie_mlt_ses_dgb_xho	-0.208933145204516	-0.493459816190612	0.622851034000922
194	wly_glc_ses_urd_owc_hau_sid_rom_uzb_aze_zul_ind_moo_ger_bul_bsq_mol_sod_dgb_cnt_pol_svk_akn_hin_fbf_afr_hun_lda_bem_est_rus_amr_geo_lat_ben_guj_nor_chh_mlt_alb_fin_xho_bat_lit_tag_jpn_tml_kor_grk_mcd_yor_eng_sun_spa_heb_mly_mnd_arw_tsn_ctl_tig_cze_prs_bos_slo_qcu_ukr_por_fre_bam_anl_swe_gam_krd_jav_ita_igb_pan_ven_mao_tha_aeg_knd_cic_swt_azi_dut_scr_tur_ewe_vie_amh_swa_tsw_dyu	-0.000521117810372616	-0.00122732090892992	0.999023368678264
195	anl_swe_dgb_mcd_chh_aeg_amr_arw_uzb_azi_yor_ind_fbf_mol_spa_bsq_urd_heb_cic_cnt_nor_por_swt_afr_tsw_svk_fin_lda_ewe_hun_ben_tig_geo_eng_bul_ger_scr_sid_hau_slo_est_bam_bat_fre_tag_jpn_knd_kor_ita_dut_tsn_rom_mao_grk_mlt_sun_mnd_alb_ses_lit_amh_ctl_guj_lat_pan_qcu_glc_rus_ukr_dyu_gam_hin_wly_bos_jav_cze_moo_pol_swa_mly_tha_sod_tml_bem_zul_tur_prs_krd_aze_xho_vie_owc_akn_ven_igb	-0.717142244658412	-1.71930576968141	0.0888854373356233
196	aeg_guj_swt_rus_gam_hau_amr_lat_aze_tur_igb_tag_akn_mol_ukr_bsq_bul_amh_swa_cnt_ger_cze_xho_lit_ven_ctl_est_moo_ses_hun_ita_mlt_geo_fre_alb_slo_rom_wly_anl_ben_fin_tsn_sun_arw_mao_jpn_knd_kor_svk_grk_dgb_hin_bat_nor_heb_jav_mnd_krd_ewe_urd_tig_scr_glc_swe_por_qcu_pan_bos_pol_lda_chh_spa_owc_eng_ind_afr_zul_dut_tsw_mly_tha_sid_tml_bem_cic_uzb_mcd_prs_azi_yor_vie_sod_dyu_bam_fbf	-0.465746382440132	-1.10573269756338	0.271694475207213
197	hau_rus_ses_ita_aeg_wly_amr_arw_azi_tur_bem_sun_zul_alb_spa_bsq_hin_amh_ewe_cnt_svk_por_lda_swe_ven_scr_est_akn_swt_hun_ben_tig_geo_pol_glc_nor_mol_mlt_heb_urd_fin_swa_mao_ukr_ind_jpn_tml_kor_grk_lit_tsn_dut_mly_mcd_owc_jav_mnd_afr_dgb_lat_sod_bul_guj_pan_ctl_qcu_cze_rom_slo_xho_chh_krd_anl_bos_bat_prs_fbf_fre_yor_tag_tha_gam_knd_cic_tsw_aze_eng_ger_uzb_bam_vie_sid_moo_igb_dyu	-0.0132225586078915	-0.0311252696951474	0.975236337472591
198	sid_bos_zul_dut_sod_gam_anl_scr_aze_uzb_bem_sun_swt_lat_prs_bsq_cze_mlt_xho_mnd_mol_afr_lda_slo_dyu_ger_hun_igb_ewe_est_por_chh_geo_rus_lit_rom_urd_amh_hau_ukr_fin_cic_ind_bul_tag_jpn_tml_kor_svk_mcd_tsw_krd_bat_guj_heb_mly_cnt_hin_bam_ita_amr_fre_pan_spa_alb_qcu_swe_glc_grk_ven_tig_arw_aeg_ctl_mao_pol_dgb_eng_yor_jav_tha_owc_knd_akn_tsn_azi_nor_ben_tur_fbf_vie_wly_ses_swa_moo	0.0726736294336366	0.170991560531044	0.86460188097418
199	sid_ger_moo_ita_anl_hau_heb_scr_uzb_aze_tsn_ind_bam_mcd_lit_bsq_ben_chh_dgb_cnt_nor_urd_swt_fre_cic_mol_est_lda_tsw_hun_arw_amh_geo_rus_hin_cze_pol_sod_wly_rom_fin_yor_mao_bul_mly_jpn_tml_kor_krd_ctl_dyu_grk_sun_slo_owc_bat_mnd_afr_ses_prs_aeg_guj_swe_pan_eng_qcu_bos_glc_ukr_ven_mlt_alb_tig_dut_tag_svk_zul_spa_bem_jav_tha_gam_knd_akn_fbf_tur_por_lat_azi_xho_vie_amr_swa_igb_ewe	0.249852015150582	0.588518511576263	0.557610947811233
200	amh_arw_tsn_svk_sid_chh_aeg_mcd_azi_aze_swt_tag_tsw_urd_mol_bsq_por_hau_yor_cnt_alb_glc_ewe_pol_akn_grk_fin_dyu_dgb_hun_fre_amr_geo_spa_guj_nor_dut_tig_gam_ctl_est_zul_ind_ukr_sun_jpn_tml_kor_ita_scr_xho_afr_mao_rom_anl_jav_mnd_cze_cic_lit_heb_ger_lat_eng_prs_qcu_krd_hin_slo_fbf_mlt_swe_sod_ben_bat_rus_moo_bos_igb_mly_tha_wly_knd_ses_bam_tur_pan_bul_uzb_lda_vie_owc_ven_bem_swa	-0.11683705174008	-0.275510968716591	0.783534925613769
201	owc_swe_cic_guj_gam_wly_sod_ita_uzb_tur_fbf_sun_xho_glc_ctl_bsq_rom_mlt_dyu_cnt_slo_prs_yor_ger_bam_dut_est_ses_akn_hun_ben_tig_geo_por_svk_grk_afr_chh_aeg_alb_fin_zul_ind_spa_mao_jpn_knd_kor_pan_hin_ewe_mcd_jav_arw_sid_bat_mnd_mol_swa_scr_hau_cze_lat_krd_bul_qcu_fre_rus_ukr_tsw_anl_urd_amh_bos_tag_lit_tsn_nor_ven_mly_tha_amr_tml_swt_bem_azi_eng_pol_aze_lda_vie_heb_dgb_moo_igb	-1.1644337645818	-2.87053827618319	0.00507324690534529
202	amr_prs_bam_ctl_aeg_owc_sid_ita_tur_aze_tsn_jav_ven_krd_lit_bsq_lat_hau_ewe_cnt_afr_grk_lda_eng_cic_spa_est_xho_bem_hun_swe_chh_geo_pol_ger_cze_svk_amh_gam_rus_fin_dgb_mao_alb_sun_jpn_knd_kor_mol_ben_zul_arw_mly_nor_heb_tag_mnd_hin_swa_rom_anl_por_ukr_scr_mcd_qcu_dut_fre_urd_yor_sod_guj_tig_bos_ind_pan_ses_slo_tsw_bat_tha_mlt_tml_moo_igb_azi_glc_bul_uzb_akn_vie_wly_swt_fbf_dyu	0.411916965351446	0.971087240707655	0.33402373453967
203	aeg_lit_cic_por_sod_chh_anl_rus_tur_azi_akn_ind_zul_mcd_bul_bsq_cze_amr_xho_mnd_ger_pan_swa_afr_bam_grk_fin_yor_swt_est_slo_heb_geo_ita_nor_ben_guj_gam_tig_ukr_hun_moo_jav_rom_mly_jpn_tml_kor_ctl_krd_ses_pol_sun_eng_wly_bat_cnt_prs_bem_spa_hau_lat_scr_mol_arw_qcu_hin_glc_bos_dyu_owc_alb_mlt_fre_mao_svk_fbf_swe_tsw_tag_tha_amh_knd_dgb_tsn_aze_dut_urd_uzb_ewe_vie_sid_lda_ven_igb	-0.778051156216324	-1.87284175652342	0.0642315735619382
204	chh_afr_bem_alb_gam_anl_mlt_nor_aze_tur_cic_bat_igb_svk_lat_bsq_mol_amr_ses_mnd_krd_rom_zul_rus_swt_ita_fin_fbf_ewe_hun_cze_wly_geo_glc_urd_bos_grk_aeg_hau_dut_est_ven_mao_por_mly_jpn_tml_kor_lit_spa_akn_hin_tag_guj_sid_jav_cnt_ger_bam_bul_amh_fre_slo_pol_ben_qcu_ctl_ukr_prs_swa_tig_mcd_heb_eng_sun_swe_xho_arw_tsw_ind_tha_sod_knd_moo_tsn_azi_scr_pan_uzb_dyu_vie_owc_yor_lda_dgb	-0.633898091645029	-1.51714969454382	0.132620896942073
205	aeg_scr_swa_afr_chh_amh_amr_spa_uzb_azi_bam_mly_xho_arw_cze_bsq_pol_hau_tsn_cnt_glc_svk_lda_bul_yor_mcd_fin_ses_ewe_hun_rom_sod_geo_nor_ita_ger_hin_owc_heb_dut_est_ven_ind_lat_mao_jpn_tml_kor_lit_por_dyu_alb_tag_guj_wly_sun_mnd_prs_igb_ben_gam_urd_eng_ukr_ctl_qcu_rus_swe_mol_akn_sid_krd_tig_fre_jav_pan_zul_grk_moo_bat_tha_anl_knd_dgb_fbf_aze_bos_slo_tur_bem_vie_mlt_tsw_cic_swt	-1.16064117495981	-2.86083167871461	0.00521799549055691
206	heb_slo_fbf_rom_anl_aeg_chh_cze_tur_aze_cic_jav_swa_swe_mcd_bsq_dut_amr_swt_mnd_mol_arw_moo_lat_zul_ukr_est_bem_xho_hun_eng_sod_geo_guj_alb_por_bos_tig_amh_ger_fin_akn_ind_krd_mao_jpn_tml_kor_grk_ctl_tsn_lit_sun_spa_sid_tag_cnt_urd_lda_glc_hau_svk_hin_nor_afr_qcu_rus_pan_scr_igb_mlt_pol_gam_prs_bat_ben_dyu_ita_tsw_mly_tha_owc_knd_dgb_yor_uzb_fre_bul_azi_ewe_vie_wly_ven_ses_bam	-0.507229736637097	-1.20717789793634	0.230425033724273
207	mlt_ukr_lda_urd_anl_sid_owc_spa_azi_uzb_zul_mly_tsw_glc_lat_bsq_pan_gam_bem_mnd_pol_prs_ven_rom_dgb_eng_est_bam_swt_hun_bos_amr_geo_lit_svk_afr_mol_amh_wly_scr_fin_swa_mao_ctl_tag_jpn_knd_kor_grk_fre_yor_arw_sun_nor_heb_bat_cnt_cze_fbf_hin_chh_dut_guj_por_ben_qcu_ger_krd_rus_xho_tig_bul_hau_ita_jav_slo_akn_swe_ses_ind_tha_aeg_tml_ewe_dyu_aze_mcd_alb_tur_tsn_vie_sod_cic_igb_moo	0.0846706438914394	0.199218692282422	0.842526592264483
208	sid_slo_fbf_ctl_tig_mlt_gam_cze_tur_azi_yor_jav_swa_alb_por_bsq_spa_sod_xho_mnd_ukr_ben_tsn_pol_akn_mol_est_swt_cic_hun_afr_hau_geo_nor_rus_swe_guj_anl_wly_lat_fin_moo_bat_grk_mly_jpn_knd_kor_arw_fre_bem_svk_mao_ita_heb_sun_cnt_glc_ses_krd_chh_pan_ger_rom_prs_qcu_urd_hin_mcd_tsw_amr_scr_owc_eng_tag_bul_igb_lit_ven_ind_tha_aeg_tml_zul_ewe_uzb_dut_bos_aze_bam_vie_amh_dyu_lda_dgb	-0.500540276559643	-1.19144430642351	0.236510970030727
209	owc_ukr_akn_eng_amr_sid_aeg_fre_azi_uzb_ewe_ind_lda_cze_glc_bsq_urd_tig_dyu_mnd_por_dut_bem_mcd_moo_mol_hun_bam_igb_est_arw_amh_geo_pan_alb_ger_guj_anl_wly_lit_fin_tsw_mao_spa_jav_jpn_knd_kor_lat_prs_yor_slo_tag_rom_hau_sun_cnt_rus_zul_bul_mlt_hin_grk_svk_afr_qcu_pol_ctl_scr_cic_gam_nor_heb_swe_bat_ita_ses_krd_swt_mly_tha_sod_tml_ven_dgb_aze_bos_ben_tur_xho_vie_chh_tsn_fbf_swa	-0.0762142327656337	-0.179602402056564	0.857855458262836
210	anl_scr_dgb_rus_hau_sod_amr_cze_azi_tur_tsw_mly_swa_bos_swe_bsq_rom_aeg_ven_cnt_ita_ukr_yor_krd_bem_ger_est_zul_fbf_hun_eng_mlt_geo_ben_pol_alb_por_heb_sid_hin_fin_swt_tag_ctl_mao_jpn_knd_kor_lat_fre_akn_spa_bat_slo_wly_sun_mnd_urd_cic_glc_amh_lit_guj_mcd_nor_qcu_svk_dut_pan_igb_gam_grk_owc_arw_jav_afr_dyu_prs_moo_ind_tha_tig_tml_bam_ses_aze_mol_bul_uzb_xho_vie_chh_ewe_tsn_lda	-0.821890709690033	-1.98427974592606	0.0501722591547499
211	heb_bos_tsn_pol_amr_sod_owc_ger_uzb_azi_xho_mly_akn_scr_ben_bsq_glc_hau_ewe_mnd_spa_prs_lda_pan_yor_hin_hun_igb_dgb_est_krd_aeg_geo_arw_ita_swe_afr_amh_chh_guj_fin_fbf_mao_svk_sun_jpn_tml_kor_fre_grk_swa_eng_ind_bul_anl_jav_cnt_slo_dyu_lit_mlt_rom_mol_alb_por_qcu_mcd_ukr_urd_zul_sid_dut_wly_rus_tag_lat_tsw_ctl_cic_bat_tha_tig_knd_bam_ses_tur_nor_cze_aze_moo_vie_gam_ven_swt_bem	0.443121841073481	1.04396730793985	0.299206581457408
212	owc_rom_ewe_por_gam_chh_sid_mol_uzb_aze_igb_bat_tsw_bul_spa_bsq_hin_wly_dgb_mnd_pol_slo_swa_krd_ven_alb_fin_zul_swt_est_guj_hau_geo_fre_ita_nor_rus_tig_aeg_scr_hun_lda_ind_dut_sun_jpn_knd_kor_lat_ger_fbf_bos_jav_lit_sod_mly_cnt_grk_bem_eng_amr_cze_prs_mcd_glc_qcu_ukr_pan_ctl_bam_anl_afr_amh_urd_tag_svk_akn_arw_cic_mao_tha_mlt_tml_tsn_yor_tur_ben_swe_azi_xho_vie_heb_ses_dyu_moo	0.0308703596596348	0.0727621430616333	0.942151658097479
213	heb_eng_ven_scr_aeg_gam_tig_ger_aze_tur_swa_jav_xho_ben_urd_bsq_svk_amr_lda_cnt_rom_spa_tsw_lit_cic_glc_est_igb_tsn_fin_dut_sod_geo_hin_mol_afr_nor_sid_chh_lat_hun_swt_mao_guj_sun_jpn_knd_kor_ita_pol_dyu_rus_ind_alb_hau_mly_mnd_arw_ewe_bos_amh_ukr_pan_swe_cze_qcu_por_grk_fre_dgb_owc_bul_wly_ctl_tag_prs_fbf_krd_akn_bat_tha_mlt_tml_ses_bam_azi_mcd_slo_uzb_moo_vie_anl_yor_zul_bem	0.0432256613518862	0.10170632977232	0.919208741517575
214	gam_por_xho_ben_sid_tig_chh_glc_uzb_tur_zul_bat_tsn_pan_pol_bsq_swe_amr_ewe_mnd_alb_ger_dgb_eng_igb_ctl_fin_cic_swa_hun_bos_aeg_geo_guj_arw_afr_krd_amh_anl_rom_est_fbf_ind_lat_jav_jpn_knd_kor_urd_scr_lda_bul_mly_lit_owc_sun_cnt_svk_ven_spa_sod_slo_mol_cze_rus_qcu_dut_prs_ita_swt_hau_mcd_mlt_nor_tag_fre_ses_grk_yor_mao_tha_wly_tml_bem_tsw_aze_ukr_hin_azi_akn_vie_heb_dyu_moo_bam	-0.392293805173932	-0.931493614907472	0.354010143405002
215	sid_krd_akn_swe_wly_mlt_chh_alb_azi_uzb_ses_ind_yor_bul_mol_bsq_glc_tig_ven_mnd_grk_por_dgb_rus_fbf_fre_fin_bem_swa_est_ita_owc_geo_pan_lat_mcd_scr_hau_heb_nor_hun_xho_jav_cze_tag_jpn_tml_kor_slo_prs_dyu_ger_bat_dut_aeg_mly_cnt_ben_ewe_ctl_amh_lit_svk_bos_ukr_qcu_guj_urd_eng_zul_amr_spa_gam_arw_sun_afr_moo_pol_tsw_mao_tha_sod_knd_tsn_cic_tur_rom_hin_aze_lda_vie_anl_igb_swt_bam	0.112946749306883	0.265891358237143	0.790911443892684
216	heb_dut_moo_spa_chh_wly_amr_guj_tur_uzb_fbf_mao_tsw_mcd_ger_bsq_alb_sod_akn_mnd_pol_arw_zul_fre_cic_swe_est_dgb_ewe_fin_slo_gam_geo_pan_lit_bos_prs_mlt_aeg_hin_hun_xho_bat_bul_sun_jpn_knd_kor_ctl_ukr_swa_glc_mly_nor_tig_ind_cnt_svk_tsn_rus_anl_urd_cze_krd_mol_qcu_grk_rom_ben_lda_owc_ita_sid_lat_jav_scr_dyu_eng_bam_tag_tha_hau_tml_ven_bem_aze_afr_por_azi_ses_vie_amh_igb_swt_yor	-0.371500778759387	-0.880180608168299	0.381030320620756
217	sod_rus_tsw_fre_amr_tig_mlt_swe_azi_uzb_bem_mly_dyu_ger_nor_bsq_pan_wly_lda_mnd_glc_mcd_swt_urd_ses_spa_hun_akn_xho_est_bul_chh_geo_krd_guj_lat_dut_aeg_sid_ukr_fin_ewe_ind_arw_mao_jpn_tml_kor_por_slo_igb_ben_sun_ita_gam_jav_cnt_eng_zul_cze_owc_afr_bos_svk_grk_qcu_hin_prs_ctl_dgb_anl_pol_amh_scr_tag_lit_moo_mol_ven_bat_tha_hau_knd_swa_tsn_tur_rom_alb_aze_cic_vie_heb_yor_fbf_bam	0.111606250217858	0.262951063440513	0.793169960248957
218	sid_rus_bam_bul_chh_hau_aeg_alb_azi_tur_swt_mly_tsw_pol_lit_bsq_mol_amr_ses_mnd_spa_lat_lda_pan_cic_ben_fin_dyu_fbf_hun_mcd_heb_geo_svk_bos_rom_arw_mlt_gam_krd_est_swa_jav_grk_tag_jpn_tml_kor_guj_urd_bem_dut_bat_por_tig_mao_cnt_ita_yor_afr_anl_cze_prs_eng_ukr_qcu_nor_fre_hin_akn_amh_ctl_wly_ger_sun_slo_zul_swe_xho_ind_tha_sod_knd_tsn_dgb_aze_glc_scr_uzb_ewe_vie_owc_igb_ven_moo	-0.157968004452549	-0.373130701975016	0.709900300738313
219	gam_mol_bem_ita_amh_hau_wly_slo_uzb_azi_swt_jav_ven_prs_por_bsq_lat_anl_dgb_cnt_swe_cze_bam_arw_dyu_ben_fin_cic_zul_est_afr_mlt_geo_fre_mcd_ukr_scr_owc_sid_urd_hun_igb_ind_bul_tag_jpn_tml_kor_eng_bos_ewe_nor_bat_grk_sod_mao_mnd_rom_fbf_lit_amr_pan_dut_hin_glc_qcu_krd_ger_guj_yor_tig_pol_chh_svk_sun_spa_swa_ctl_tsw_mly_tha_heb_knd_xho_moo_tur_rus_alb_aze_akn_vie_aeg_ses_tsn_lda	-0.701827829720124	-1.68350293465848	0.0956317894904885
220	tig_mcd_cic_ukr_sod_owc_amr_pan_uzb_azi_yor_bat_lda_grk_krd_bsq_fre_heb_swa_mnd_mol_lat_xho_slo_moo_eng_fin_fbf_tsw_est_afr_aeg_geo_scr_nor_alb_guj_mlt_gam_hin_hun_dyu_jav_glc_mao_jpn_tml_kor_pol_rom_dgb_prs_mly_arw_chh_ind_cnt_ger_swt_bul_hau_rus_urd_svk_cze_qcu_ctl_spa_lit_ven_amh_swe_sid_dut_tag_bos_igb_ben_bam_sun_tha_anl_knd_zul_ses_aze_ita_por_tur_akn_vie_wly_bem_tsn_ewe	-0.710016604655203	-1.7018413808561	0.0921259527126751
221	wly_slo_akn_krd_chh_gam_amr_guj_tur_uzb_dyu_mao_igb_ben_prs_bsq_dut_anl_swt_mnd_eng_mcd_tsn_grk_moo_arw_hun_dgb_xho_est_mol_tig_geo_bul_rom_scr_ukr_aeg_owc_lit_fin_tsw_ind_svk_sun_jpn_tml_kor_spa_cze_bem_hin_jav_ger_hau_bat_cnt_swe_ven_ita_amh_alb_pan_bos_por_qcu_lat_afr_nor_yor_sod_rus_sid_fre_mly_pol_bam_glc_cic_tag_tha_heb_knd_zul_fbf_azi_ctl_urd_aze_ewe_vie_mlt_ses_swa_lda	-1.16388117535346	-2.86563177281569	0.00514594722178191
222	hau_lat_cic_bos_heb_wly_mlt_alb_aze_azi_akn_mly_lda_nor_guj_bsq_svk_sod_bam_cnt_mol_hin_igb_urd_swa_scr_hun_tsn_dyu_fin_por_gam_geo_fre_glc_ita_prs_sid_tig_ger_est_xho_mao_ben_bat_jpn_tml_kor_bul_pan_tsw_ukr_tag_rom_anl_sun_mnd_pol_ses_spa_amr_ctl_afr_eng_mcd_qcu_arw_lit_swe_zul_aeg_krd_chh_grk_ind_slo_swt_rus_ewe_jav_tha_amh_knd_dgb_moo_uzb_cze_dut_tur_ven_vie_owc_fbf_bem_yor	0.677321531165304	1.60612250791637	0.111637314228708
223	gam_urd_zul_swe_amh_chh_amr_ita_uzb_tur_dyu_ind_cic_eng_pan_bsq_alb_owc_ewe_cnt_glc_krd_tsw_arw_tsn_rus_fin_fbf_yor_est_spa_anl_geo_ctl_nor_fre_lat_sod_hau_por_hun_bam_mly_guj_jav_jpn_knd_kor_mol_ger_ses_grk_mao_prs_aeg_tag_mnd_ben_xho_hin_sid_pol_lit_ukr_mcd_qcu_slo_rom_cze_swa_tig_bos_heb_svk_sun_scr_ven_bul_dgb_bat_tha_wly_tml_akn_swt_aze_afr_dut_azi_bem_vie_mlt_igb_lda_moo	-0.278757173859614	-0.659330256088056	0.5113130699033
224	chh_mol_zul_mcd_heb_mlt_anl_slo_aze_azi_cic_mao_lda_por_pan_bsq_nor_amr_igb_cnt_svk_rom_xho_cze_fbf_prs_est_bem_ven_fin_ben_tig_geo_krd_ita_dut_bul_sod_hau_rus_hun_swt_mly_hin_bat_jpn_tml_kor_swe_fre_dyu_spa_jav_lit_wly_sun_mnd_afr_tsn_bos_sid_scr_eng_arw_pol_qcu_ctl_alb_glc_dgb_owc_urd_amh_ukr_ind_lat_moo_ger_akn_tag_tha_gam_knd_bam_yor_uzb_grk_guj_tur_ses_vie_aeg_swa_tsw_ewe	-0.693275379505539	-1.66012980312549	0.100256647628892
225	anl_afr_lda_spa_gam_chh_owc_krd_aze_azi_swt_jav_igb_guj_alb_bsq_rus_sod_swa_mnd_cze_glc_moo_hin_tsw_ukr_fin_fbf_bem_hun_ctl_wly_geo_arw_pol_rom_scr_hau_amh_urd_est_ewe_tag_prs_mly_jpn_tml_kor_mol_swe_yor_lit_ind_lat_amr_bat_cnt_pan_ses_ita_mlt_mcd_svk_eng_por_qcu_slo_ben_bos_dgb_sid_grk_heb_fre_mao_ger_tsn_dut_cic_sun_tha_tig_knd_zul_dyu_tur_nor_bul_uzb_bam_vie_aeg_ven_akn_xho	0.0786672380237497	0.185210303707996	0.853467412606279
226	amh_slo_igb_swe_owc_chh_tig_rom_tur_uzb_swa_mly_cic_grk_scr_bsq_ctl_wly_tsw_mnd_glc_arw_ses_rus_swt_mcd_hun_fbf_lda_est_dut_heb_geo_ukr_lat_por_pan_amr_aeg_prs_fin_akn_jav_spa_tag_jpn_tml_kor_bos_urd_bem_guj_ind_bul_anl_bat_cnt_eng_zul_krd_gam_afr_cze_nor_ben_qcu_hin_pol_mol_bam_hau_ger_mlt_ita_mao_fre_ven_alb_dyu_sun_tha_sid_knd_xho_dgb_azi_svk_lit_aze_ewe_vie_sod_tsn_yor_moo	0.103679279751518	0.244018629316741	0.807753908059536
227	sid_por_tsw_svk_hau_anl_amh_pol_azi_aze_dgb_mao_xho_fre_glc_bsq_scr_gam_moo_cnt_eng_swe_swa_slo_bam_lit_est_swt_zul_hun_bul_tig_geo_ukr_nor_grk_cze_owc_heb_guj_fin_lda_mly_afr_ind_jpn_tml_kor_rom_urd_yor_arw_tag_mol_chh_jav_mnd_lat_bem_bos_mlt_ita_alb_prs_krd_qcu_hin_ger_pan_tsn_wly_ben_sod_spa_sun_ctl_fbf_rus_cic_bat_tha_amr_knd_igb_akn_tur_mcd_dut_uzb_dyu_vie_aeg_ven_ewe_ses	-0.547891979735727	-1.30510135977205	0.195078230658352
228	amh_mcd_swa_ctl_sod_tig_aeg_lat_tur_azi_yor_sun_dgb_slo_rom_bsq_ben_chh_tsw_mnd_dut_bul_tsn_swe_fbf_lit_hun_dyu_cic_fin_glc_hau_geo_scr_mol_afr_alb_owc_gam_bos_est_ven_bat_por_mao_jpn_knd_kor_fre_guj_igb_eng_tag_urd_sid_mly_cnt_hin_bam_prs_anl_spa_svk_cze_krd_qcu_ukr_ger_nor_zul_mlt_arw_heb_pol_jav_ita_lda_rus_ses_ind_tha_amr_tml_xho_swt_uzb_grk_pan_aze_moo_vie_wly_bem_ewe_akn	0.0727489762114801	0.171255356496109	0.864395050448246
229	hau_prs_swa_ger_amh_sid_anl_ben_tur_azi_igb_ind_lda_arw_mol_bsq_svk_tig_ewe_cnt_lit_spa_dgb_bul_zul_scr_est_fbf_xho_fin_swe_wly_geo_alb_guj_por_nor_aeg_gam_slo_hun_yor_mly_rus_jav_jpn_knd_kor_fre_hin_akn_krd_sun_mcd_owc_tag_mnd_dut_tsn_ctl_heb_eng_pan_urd_glc_qcu_grk_ukr_bos_bam_mlt_cze_amr_pol_bat_afr_dyu_lat_moo_mao_tha_sod_tml_tsw_bem_aze_ita_rom_uzb_ven_vie_chh_ses_cic_swt	-0.143749908163734	-0.339318767937782	0.735134646616393
230	sod_rom_ven_pol_heb_tig_gam_pan_azi_uzb_cic_tag_tsw_krd_ukr_bsq_arw_sid_bem_mnd_fre_cze_dyu_bos_moo_nor_fin_zul_dgb_est_eng_aeg_geo_ben_alb_grk_glc_hau_owc_mol_hun_bam_mly_swe_jav_jpn_tml_kor_guj_rus_ses_svk_sun_prs_amr_ind_cnt_ita_tsn_ger_mlt_lit_afr_dut_lat_qcu_scr_ctl_slo_fbf_chh_urd_wly_spa_mao_hin_ewe_bul_swa_bat_tha_amh_knd_lda_xho_aze_por_mcd_tur_akn_vie_anl_yor_swt_igb	-0.158881344024346	-0.375261113112649	0.70832077526661
231	anl_pan_akn_pol_tig_heb_wly_mol_tur_uzb_tsn_sun_moo_ger_hin_bsq_mcd_aeg_ses_cnt_swe_arw_cic_spa_bam_nor_hun_ewe_zul_est_krd_owc_geo_scr_urd_slo_ctl_chh_sod_guj_fin_tsw_ind_ukr_bat_jpn_tml_kor_lat_afr_swt_fre_mly_alb_amh_mao_mnd_bul_igb_cze_hau_bos_prs_rus_ita_qcu_por_rom_eng_bem_amr_grk_sid_glc_jav_lit_yor_dut_dgb_tag_tha_gam_knd_swa_xho_azi_ben_svk_aze_fbf_vie_mlt_lda_ven_dyu	-0.360511527784199	-0.85348251910505	0.395584719052437
232	sod_svk_fbf_guj_gam_amh_sid_prs_uzb_tur_cic_ind_tsn_lat_dut_bsq_ita_mlt_yor_cnt_rus_lit_swa_swe_lda_pol_hun_tsw_xho_est_arw_heb_geo_cze_urd_ben_slo_tig_aeg_ctl_fin_ses_mly_alb_jav_jpn_knd_kor_krd_ger_bem_pan_bat_nor_wly_mao_mnd_afr_ewe_glc_owc_mol_grk_por_mcd_qcu_ukr_spa_fre_swt_chh_bul_hau_scr_sun_eng_zul_bos_moo_tag_tha_anl_tml_akn_igb_aze_hin_rom_azi_dgb_vie_amr_dyu_bam_ven	-1.57927522371576	-4.03072396209186	0.000113683587884396
233	sod_dut_fbf_krd_gam_sid_mlt_grk_tur_aze_tsw_tag_bem_eng_alb_bsq_nor_hau_xho_mnd_hin_arw_ses_bos_swa_rom_est_bam_tsn_hun_mol_chh_geo_ita_rus_ukr_svk_anl_wly_guj_fin_dgb_bat_lit_jav_jpn_knd_kor_por_pan_cic_glc_ind_urd_aeg_sun_cnt_fre_dyu_swe_amh_bul_ben_pol_lat_qcu_slo_cze_prs_lda_heb_mcd_owc_ger_mao_spa_moo_scr_zul_mly_tha_amr_tml_igb_swt_azi_ctl_afr_uzb_ven_vie_tig_ewe_yor_akn	-0.55335116047405	-1.3179766477682	0.190748688476861
234	tig_por_lda_bos_mlt_amr_owc_ukr_aze_tur_ven_tag_ewe_fre_cze_bsq_ger_sod_dgb_mnd_mcd_swe_tsw_scr_akn_lit_est_swt_ses_fin_pol_aeg_geo_prs_ctl_urd_rom_sid_wly_bul_hun_fbf_sun_dut_bat_jpn_knd_kor_afr_guj_yor_svk_jav_hin_chh_mly_cnt_arw_dyu_glc_hau_eng_lat_pan_mol_qcu_grk_nor_ita_zul_gam_spa_heb_krd_ind_slo_moo_ben_igb_mao_tha_amh_tml_bam_bem_azi_rus_alb_uzb_cic_vie_anl_tsn_xho_swa	-0.324277667574423	-0.768662484121842	0.444041317619784
235	chh_bul_swa_hin_anl_tig_heb_dut_uzb_aze_swt_tag_igb_afr_ger_bsq_fre_gam_yor_cnt_glc_por_zul_svk_ewe_alb_est_lda_bem_fin_urd_aeg_geo_ben_spa_eng_mcd_mlt_amr_bos_hun_xho_mao_lit_sun_jpn_knd_kor_arw_pol_moo_grk_jav_nor_wly_mly_mnd_mol_fbf_slo_amh_ukr_lat_krd_pan_qcu_ctl_scr_guj_dgb_hau_rus_sid_ita_ind_prs_cic_swe_akn_bat_tha_sod_tml_tsn_dyu_azi_rom_cze_tur_bam_vie_owc_ven_ses_tsw	-0.235134309479639	-0.555770773346477	0.57970217033503
236	anl_fre_swa_ukr_amh_heb_tig_bul_azi_aze_akn_ind_tsw_pol_ita_bsq_prs_mlt_moo_mnd_ger_rom_zul_hin_tsn_urd_hun_lda_xho_fin_svk_hau_geo_alb_ctl_bos_lat_wly_aeg_swe_est_dyu_bat_ben_sun_jpn_tml_kor_slo_pan_igb_scr_tag_glc_amr_mly_cnt_lit_cic_krd_chh_cze_dut_eng_spa_qcu_por_mol_nor_dgb_sid_rus_owc_arw_mao_afr_bam_grk_yor_jav_tha_gam_knd_ewe_fbf_uzb_guj_mcd_tur_ven_vie_sod_ses_bem_swt	-0.802154504543246	-1.93111095983105	0.0565147254478203
237	heb_mcd_tsn_eng_sid_gam_anl_rus_aze_azi_cic_jav_ses_ita_spa_bsq_lat_mlt_dyu_mnd_pan_krd_lda_nor_tsw_por_hun_moo_xho_est_hin_owc_geo_slo_svk_fre_urd_tig_amh_mol_fin_igb_tag_cze_mao_jpn_tml_kor_alb_ctl_swt_prs_bat_glc_amr_sun_cnt_afr_ewe_grk_wly_rom_lit_ukr_pol_qcu_bos_arw_guj_yor_aeg_bul_chh_ger_ind_swe_zul_scr_bem_mly_tha_sod_knd_akn_swa_tur_dut_ben_uzb_dgb_vie_hau_fbf_ven_bam	-0.400539656769287	-0.950344722705884	0.344400349519923
238	mlt_svk_akn_hin_gam_anl_heb_fre_aze_tur_ven_mly_swt_mcd_dut_bsq_krd_tig_swa_cnt_eng_pan_ses_lat_bem_arw_fin_igb_moo_est_guj_wly_geo_por_urd_slo_bul_sod_chh_lit_hun_lda_ind_ctl_bat_jpn_tml_kor_afr_grk_bam_ger_tag_swe_aeg_sun_mnd_nor_xho_scr_amr_rom_rus_pol_alb_qcu_ukr_prs_ita_cic_hau_ben_sid_mol_jav_glc_tsw_bos_zul_mao_tha_owc_knd_ewe_dgb_uzb_cze_spa_azi_dyu_vie_amh_yor_fbf_tsn	0.0436865196663421	0.102849609712327	0.918303781567786
239	amh_lat_lda_pol_chh_sid_aeg_krd_uzb_tur_tsn_ind_zul_glc_por_bsq_alb_sod_fbf_mnd_ger_svk_cic_ben_tsw_grk_fin_bam_xho_hun_mcd_amr_geo_rus_hin_pan_ctl_owc_anl_nor_est_dgb_jav_guj_mao_jpn_knd_kor_eng_fre_moo_afr_tag_ukr_heb_mly_cnt_lit_ses_spa_tig_urd_arw_slo_ita_qcu_mol_prs_cze_ewe_hau_scr_wly_rom_sun_swe_swt_bos_yor_bat_tha_mlt_tml_igb_ven_aze_bul_dut_azi_swa_vie_gam_bem_akn_dyu	-0.334305569738916	-0.790730445872529	0.431113158449284
240	mlt_scr_moo_hin_tig_chh_sid_svk_azi_uzb_swa_mao_ewe_lit_krd_bsq_swe_amh_ven_cnt_cze_spa_igb_grk_akn_bos_hun_ses_dyu_fin_guj_amr_geo_mol_pol_pan_ita_hau_heb_ukr_est_zul_tag_rom_jav_jpn_knd_kor_eng_ctl_bam_glc_bat_ger_sod_sun_mnd_mcd_lda_lat_wly_urd_bul_slo_rus_qcu_fre_nor_prs_tsw_gam_arw_anl_ben_mly_afr_yor_alb_bem_ind_tha_owc_tml_cic_tsn_tur_dut_por_aze_dgb_vie_aeg_swt_xho_fbf	-0.246160146414986	-0.581881688697428	0.56205425878723
241	owc_glc_cic_rus_chh_mlt_hau_prs_azi_tur_lda_bat_ven_swe_arw_bsq_dut_heb_ewe_mnd_eng_mcd_igb_ben_tsn_cze_fin_swt_bam_hun_lat_amr_geo_afr_slo_grk_por_anl_gam_nor_est_moo_mao_bos_sun_jpn_tml_kor_ctl_ita_yor_ukr_ind_rom_aeg_jav_cnt_fre_fbf_pol_wly_mol_guj_svk_lit_qcu_krd_bul_scr_dgb_amh_alb_sod_hin_tag_spa_akn_pan_dyu_mly_tha_sid_knd_ses_xho_uzb_urd_ger_aze_zul_vie_tig_bem_swa_tsw	-0.558869676326086	-1.33289796852496	0.185821525948005
242	heb_scr_zul_ctl_sid_wly_chh_por_uzb_tur_ven_jav_bem_nor_lat_bsq_arw_amr_fbf_mnd_mol_rus_akn_ukr_swa_slo_hun_tsw_cic_fin_ben_amh_geo_hin_lit_urd_ita_owc_tig_pol_est_moo_tag_dut_mao_jpn_tml_kor_fre_svk_dyu_guj_sun_mcd_sod_mly_cnt_alb_lda_afr_anl_cze_rom_bul_grk_qcu_prs_spa_pan_yor_mlt_krd_aeg_glc_ind_swe_tsn_eng_ses_bat_tha_gam_knd_igb_bam_aze_ger_bos_azi_ewe_vie_hau_xho_swt_dgb	0.734716652644607	1.74320545052213	0.0846027028923965
243	tig_ctl_lda_por_gam_anl_amh_urd_uzb_azi_bem_bat_cic_afr_hin_bsq_scr_chh_xho_cnt_arw_alb_moo_mcd_dgb_pol_hun_tsn_akn_fin_ukr_wly_geo_rom_nor_guj_dut_owc_hau_lat_est_fbf_sun_svk_mao_jpn_tml_kor_fre_cze_ven_lit_mly_krd_amr_ind_mnd_pan_yor_spa_mlt_prs_ger_slo_ita_qcu_bos_bul_swe_swa_sod_eng_aeg_ben_jav_grk_dyu_rus_ses_tag_tha_sid_knd_bam_zul_tur_mol_glc_aze_igb_vie_heb_ewe_swt_tsw	0.0519377025233631	0.122253556222563	0.902962002676129
244	amh_ita_dyu_guj_gam_sod_hau_cze_aze_uzb_swa_tag_cic_eng_pol_bsq_grk_amr_akn_mnd_rus_glc_swt_lat_xho_bul_fin_ses_yor_est_bos_mlt_geo_fre_urd_nor_dut_chh_tig_prs_hun_fbf_mly_por_mao_jpn_tml_kor_lit_ben_bem_pan_ind_swe_sid_bat_cnt_ger_zul_slo_wly_spa_ukr_arw_hin_qcu_scr_rom_svk_moo_aeg_mol_owc_ctl_sun_mcd_ewe_krd_tsw_jav_tha_anl_knd_bam_igb_azi_alb_afr_tur_lda_vie_heb_ven_tsn_dgb	-0.212925162234326	-0.502558829823861	0.616462462200186
245	anl_bos_zul_ger_aeg_gam_owc_rom_aze_tur_akn_ind_dgb_ben_hin_bsq_nor_tig_swa_mnd_grk_ctl_yor_krd_ven_spa_hun_bam_lda_est_guj_amr_geo_dut_lat_alb_mcd_mlt_wly_urd_fin_tsn_mao_svk_mly_jpn_knd_kor_arw_lit_tsw_scr_jav_por_chh_bat_cnt_rus_ses_mol_amh_slo_pol_cze_fre_qcu_swe_prs_afr_dyu_hau_ita_heb_ukr_sun_glc_bem_pan_ewe_tag_tha_sid_tml_swt_xho_uzb_eng_bul_azi_igb_vie_sod_fbf_moo_cic	0.391287967129895	0.925205894872528	0.357253388694291
246	aeg_spa_ewe_mol_sid_gam_wly_afr_aze_tur_akn_bat_xho_por_eng_bsq_mcd_anl_swt_mnd_slo_ukr_cic_ger_bem_svk_est_tsn_fbf_fin_prs_chh_geo_hin_grk_ben_rus_heb_mlt_bos_hun_lda_ind_bul_mao_jpn_knd_kor_pol_ita_dyu_arw_mly_alb_amh_sun_cnt_lat_swa_rom_hau_glc_urd_cze_fre_qcu_nor_dut_guj_dgb_owc_ctl_amr_pan_tag_scr_bam_krd_tsw_jav_tha_sod_tml_zul_igb_azi_lit_swe_uzb_ses_vie_tig_moo_yor_ven	-0.589325231573905	-1.40728898035886	0.162675154928065
247	owc_lit_fbf_glc_amr_mlt_tig_spa_aze_uzb_akn_mao_bam_cze_urd_bsq_prs_aeg_bem_cnt_dut_ben_cic_mol_lda_bos_hun_moo_ewe_fin_afr_amh_geo_eng_ukr_guj_grk_anl_gam_scr_est_tsw_bat_ger_mly_jpn_knd_kor_pol_ita_dgb_slo_sun_pan_hau_ind_mnd_rus_tsn_rom_chh_nor_bul_krd_arw_qcu_mcd_swe_alb_swt_heb_fre_sid_lat_jav_por_ven_svk_swa_tag_tha_sod_tml_xho_igb_azi_ctl_hin_tur_yor_vie_wly_ses_zul_dyu	-0.306710821094763	-0.726211320068991	0.4695330141363
248	aeg_arw_yor_glc_sod_heb_gam_lit_aze_azi_dgb_tag_tsn_bul_pan_bsq_spa_owc_lda_mnd_swe_fre_tsw_nor_xho_ben_est_zul_swa_fin_mol_chh_geo_scr_lat_afr_slo_amr_amh_rus_hun_ewe_bat_pol_jav_jpn_tml_kor_mcd_rom_igb_cze_mao_eng_hau_mly_cnt_ctl_ven_krd_sid_dut_por_bos_ita_qcu_alb_guj_urd_bam_mlt_grk_tig_ukr_ind_svk_ses_prs_dyu_sun_tha_anl_knd_swt_cic_tur_ger_hin_uzb_fbf_vie_wly_moo_akn_bem	-0.325390383185853	-0.769679608560524	0.443440549252624
249	amh_rom_dyu_fre_mlt_aeg_owc_ben_aze_uzb_swa_ind_fbf_bul_arw_bsq_lat_sod_akn_cnt_svk_swe_zul_urd_cic_glc_est_moo_ewe_fin_mol_hau_geo_alb_por_ger_mcd_gam_sid_guj_hun_ses_mly_lit_mao_jpn_knd_kor_slo_eng_dgb_cze_tag_prs_heb_bat_mnd_spa_lda_ctl_chh_scr_rus_afr_pol_qcu_ukr_pan_hin_tsn_wly_grk_anl_bos_sun_krd_tsw_nor_igb_jav_tha_amr_tml_bam_swt_azi_ita_dut_tur_yor_vie_tig_bem_xho_ven	-0.0649649662827232	-0.153145628339602	0.878615233387912
250	mlt_por_dgb_pan_amh_wly_hau_rom_uzb_tur_zul_tag_ven_prs_fre_bsq_glc_tig_xho_mnd_ctl_spa_swa_mcd_bam_slo_est_tsn_ses_hun_arw_chh_geo_urd_ben_krd_bul_owc_sid_afr_fin_igb_sun_eng_mly_jpn_tml_kor_ger_alb_ewe_bos_jav_ukr_heb_mao_cnt_nor_cic_rus_sod_lit_svk_pol_dut_qcu_cze_hin_scr_moo_amr_grk_anl_lat_ind_guj_fbf_mol_swt_bat_tha_aeg_knd_lda_bem_aze_ita_swe_azi_akn_vie_gam_yor_dyu_tsw	0.561180733488208	1.32537025127459	0.188295167554135
251	sod_bos_xho_fre_amh_owc_mlt_bul_azi_aze_ses_tag_cic_krd_grk_bsq_hin_chh_ven_cnt_prs_por_zul_afr_akn_glc_hun_tsw_moo_fin_spa_gam_geo_lit_lat_cze_guj_wly_amr_mol_est_dgb_jav_svk_bat_jpn_knd_kor_ukr_slo_lda_scr_mly_ita_tig_sun_mnd_dut_swt_rus_heb_nor_arw_urd_pan_qcu_pol_alb_eng_igb_anl_swe_sid_rom_mao_ben_bam_ctl_swa_ind_tha_hau_tml_tsn_dyu_uzb_mcd_ger_tur_yor_vie_aeg_fbf_ewe_bem	-0.135183331416944	-0.319318562392689	0.750201114504521
252	tig_afr_fbf_ben_mlt_wly_amh_arw_uzb_aze_dgb_ind_swa_grk_prs_bsq_slo_hau_cic_cnt_scr_eng_lda_por_moo_mol_fin_bem_tsn_est_spa_owc_geo_nor_bul_krd_dut_sod_heb_swe_hun_swt_bat_ukr_sun_jpn_tml_kor_glc_alb_bam_cze_mly_mcd_anl_mao_mnd_ctl_yor_guj_amr_lat_pol_rom_bos_qcu_hin_urd_pan_ewe_aeg_fre_sid_ita_tag_svk_tsw_lit_igb_jav_tha_chh_knd_xho_dyu_azi_rus_ger_tur_ven_vie_gam_ses_akn_zul	0.231302054903788	0.544687877561076	0.587271955037413
253	owc_rus_igb_arw_heb_mlt_amr_cze_aze_tur_bem_jav_tsn_urd_bos_bsq_krd_anl_ewe_cnt_bul_lit_xho_rom_fbf_glc_hun_lda_cic_fin_eng_gam_geo_lat_swe_ukr_grk_chh_tig_hin_est_swa_ind_slo_bat_jpn_tml_kor_ctl_ita_zul_prs_mao_dut_hau_mly_mnd_fre_tsw_afr_wly_mcd_spa_ben_pol_qcu_nor_pan_guj_dgb_aeg_ger_amh_mol_tag_svk_ses_alb_akn_sun_tha_sod_knd_dyu_yor_uzb_por_scr_azi_ven_vie_sid_swt_bam_moo	-0.152884453461416	-0.360476786820145	0.719308058826956
254	amh_bul_cic_mol_sid_sod_aeg_alb_tur_azi_bem_jav_akn_nor_rom_bsq_ita_wly_fbf_cnt_grk_fre_moo_guj_dgb_bos_hun_bam_ven_fin_arw_owc_geo_spa_rus_urd_eng_heb_chh_cze_est_swt_mly_svk_ind_jpn_knd_kor_pan_scr_ewe_slo_tag_lat_tig_sun_mnd_pol_tsw_ger_gam_por_afr_glc_ben_qcu_hin_lit_prs_zul_amr_swe_mlt_krd_mao_ukr_yor_mcd_lda_bat_tha_hau_tml_dyu_tsn_uzb_ctl_dut_aze_igb_vie_anl_swa_xho_ses	-0.648862799413036	-1.55317562762123	0.123777767454316
255	amr_scr_ses_lit_chh_wly_aeg_pan_aze_uzb_bam_bat_swt_por_ukr_bsq_urd_gam_igb_cnt_prs_rom_ven_slo_moo_pol_est_fbf_zul_hun_krd_tig_geo_guj_alb_nor_arw_hau_amh_fre_fin_yor_tag_swe_ind_jpn_tml_kor_cze_bul_bem_ctl_sun_lat_sod_mly_mnd_ben_lda_mol_sid_ger_afr_eng_glc_qcu_grk_hin_bos_akn_anl_rus_mlt_svk_jav_dut_tsn_mcd_tsw_mao_tha_owc_knd_dgb_ewe_tur_spa_ita_azi_swa_vie_heb_cic_xho_dyu	-0.456600209219291	-1.08591432922456	0.280323636559523
256	aeg_slo_akn_ger_amh_chh_amr_spa_aze_azi_igb_sun_swt_pan_alb_bsq_pol_wly_dgb_mnd_arw_lat_bam_lit_ewe_grk_hun_yor_moo_fin_bul_gam_geo_urd_rom_krd_fre_tig_mlt_afr_est_tsw_mly_cze_tag_jpn_tml_kor_por_scr_ses_bos_jav_ctl_sod_mao_cnt_prs_lda_glc_hau_eng_hin_dut_ukr_qcu_nor_ben_swe_zul_owc_mcd_sid_rus_ind_svk_fbf_mol_swa_bat_tha_anl_knd_xho_ven_uzb_guj_ita_tur_tsn_vie_heb_cic_bem_dyu	-0.568270239373628	-1.35523745746476	0.178624440913402
257	wly_mol_yor_rom_amr_gam_chh_pan_aze_azi_dgb_tag_tsw_ben_spa_bsq_ukr_aeg_xho_mnd_rus_lit_ewe_prs_tsn_krd_hun_lda_ses_fin_afr_owc_geo_eng_ctl_hin_ger_sid_anl_guj_est_swt_ind_arw_mly_jpn_knd_kor_swe_svk_akn_bos_mao_nor_sod_sun_cnt_pol_swa_slo_hau_alb_lat_mcd_scr_qcu_bul_ita_por_zul_mlt_cze_heb_grk_jav_fre_bem_dut_moo_bat_tha_tig_tml_bam_cic_uzb_glc_urd_tur_igb_vie_amh_fbf_ven_dyu	0.438386445350052	1.03443747634161	0.303614116349973
258	wly_swe_akn_svk_heb_chh_hau_cze_uzb_tur_tsn_tag_ewe_scr_fre_bsq_guj_aeg_fbf_mnd_por_lat_swa_afr_yor_grk_est_bam_igb_hun_mcd_sid_geo_slo_hin_prs_krd_sod_amh_ger_fin_tsw_mly_dut_bat_jpn_tml_kor_ben_spa_ses_alb_sun_ita_owc_jav_cnt_eng_cic_pan_tig_glc_ukr_ctl_rom_qcu_rus_bul_mol_ven_anl_arw_gam_bos_ind_pol_zul_lit_moo_mao_tha_amr_knd_bem_dyu_aze_urd_nor_azi_dgb_vie_mlt_xho_swt_lda	-0.113593031677647	-0.267947895816012	0.789332822639248
259	hau_por_bem_hin_amh_anl_sid_arw_aze_azi_akn_mly_swa_ctl_prs_bsq_cze_wly_swt_cnt_pan_rom_bam_bul_ewe_eng_hun_yor_fbf_fin_rus_sod_geo_afr_dut_nor_urd_owc_tig_swe_est_ses_ind_fre_tag_jpn_knd_kor_ukr_ger_lda_ben_bat_pol_chh_jav_mnd_spa_tsn_svk_mlt_mol_alb_glc_bos_qcu_slo_guj_mcd_dgb_gam_ita_heb_scr_mao_grk_igb_lit_zul_sun_tha_amr_tml_dyu_cic_uzb_krd_lat_tur_tsw_vie_aeg_xho_moo_ven	-0.518928711477781	-1.23690884172383	0.219235269605853
260	gam_nor_bem_ita_chh_anl_mlt_pan_aze_uzb_moo_sun_yor_hin_por_bsq_ben_owc_zul_cnt_ctl_rus_dyu_dut_tsw_ger_fin_tsn_fbf_est_spa_tig_geo_glc_bul_fre_guj_heb_hau_afr_hun_lda_bat_lit_ind_jpn_tml_kor_prs_grk_dgb_alb_jav_urd_amh_mao_mnd_scr_akn_swe_aeg_bos_svk_mol_eng_qcu_mcd_lat_arw_xho_amr_pol_sod_krd_tag_slo_ewe_ukr_ses_mly_tha_sid_knd_swt_cic_azi_rom_cze_tur_bam_vie_wly_igb_ven_swa	0.127953142695212	0.301407475383453	0.763776699956636
261	chh_bos_yor_rom_hau_mlt_sod_scr_uzb_tur_akn_bat_dyu_swe_afr_bsq_lit_heb_ven_mnd_krd_guj_ses_hin_lda_mol_est_tsn_zul_hun_ger_tig_geo_urd_fre_nor_ita_owc_sid_pol_fin_cic_ind_prs_sun_jpn_knd_kor_alb_mcd_swa_por_jav_glc_gam_mly_cnt_ctl_swt_ben_anl_slo_bul_grk_lat_qcu_ukr_spa_cze_igb_wly_rus_amr_dut_tag_svk_bem_pan_moo_mao_tha_amh_tml_bam_xho_azi_arw_eng_aze_ewe_vie_aeg_dgb_fbf_tsw	-0.300660097516283	-0.711049038452598	0.478833416612811
262	chh_bul_swt_urd_hau_owc_amh_scr_aze_tur_cic_ind_xho_ukr_nor_bsq_mol_anl_dgb_mnd_guj_ita_fbf_fre_bam_hin_fin_ven_tsw_hun_alb_amr_geo_lit_afr_arw_por_mlt_sod_prs_est_ses_sun_dut_tag_jpn_tml_kor_rom_ger_igb_krd_bat_grk_gam_jav_cnt_bos_zul_pan_wly_svk_pol_ben_glc_qcu_slo_swe_ctl_tsn_sid_spa_aeg_eng_mao_cze_yor_rus_swa_mly_tha_tig_knd_bem_dyu_azi_lat_mcd_uzb_akn_vie_heb_lda_moo_ewe	-0.535109109203209	-1.27244901940892	0.20638582220321
263	heb_afr_ses_guj_mlt_hau_sid_prs_uzb_azi_bem_mao_lda_ita_grk_bsq_glc_gam_fbf_mnd_lit_ger_tsw_alb_swt_svk_est_ewe_zul_hun_scr_wly_geo_bos_pan_arw_ukr_owc_amh_ben_fin_xho_tag_krd_jav_jpn_tml_kor_fre_nor_tsn_cze_bat_swe_sod_ind_cnt_dut_dgb_mcd_tig_por_rus_rom_mol_qcu_bul_spa_slo_swa_chh_eng_amr_urd_mly_ctl_cic_lat_yor_sun_tha_anl_knd_bam_ven_aze_hin_pol_tur_akn_vie_aeg_moo_igb_dyu	-0.315474309332876	-0.747649025770589	0.456558216975608
264	chh_ctl_swa_glc_heb_owc_sid_mcd_azi_uzb_tsn_sun_swt_hin_krd_bsq_por_gam_yor_mnd_swe_fre_xho_spa_bem_bos_est_cic_dgb_hun_ukr_sod_geo_rus_rom_pol_ben_anl_mlt_nor_fin_zul_tag_ger_jav_jpn_knd_kor_guj_lit_lda_ita_mao_scr_wly_ind_cnt_arw_bam_bul_amr_lat_slo_pan_afr_qcu_grk_urd_alb_igb_amh_dut_hau_svk_mly_cze_ses_mol_tsw_bat_tha_tig_tml_fbf_ven_tur_prs_eng_aze_moo_vie_aeg_akn_ewe_dyu	0.0135938042990695	0.0320443924518641	0.974505320980947
265	hau_eng_xho_mol_sid_tig_wly_krd_tur_uzb_tsw_tag_bem_pol_hin_bsq_glc_amr_zul_cnt_svk_ben_igb_bos_bam_urd_est_fbf_yor_fin_guj_chh_geo_bul_prs_spa_rom_mlt_owc_ctl_hun_cic_mao_scr_ind_jpn_knd_kor_arw_afr_dgb_por_sun_grk_gam_mly_mnd_nor_tsn_rus_amh_lit_lat_ita_slo_qcu_alb_cze_ukr_ses_aeg_pan_heb_swe_jav_fre_moo_dut_akn_bat_tha_anl_tml_swt_dyu_aze_mcd_ger_azi_swa_vie_sod_ewe_ven_lda	0.347501058576231	0.820815914969271	0.413850178114384
266	wly_dut_cic_hin_sid_hau_sod_rom_azi_aze_moo_sun_igb_eng_lit_bsq_pol_heb_lda_cnt_ita_cze_dyu_urd_swa_svk_fin_zul_xho_est_ukr_amr_geo_pan_grk_por_mcd_owc_anl_glc_hun_fbf_tag_spa_mly_jpn_knd_kor_swe_afr_dgb_bul_bat_ctl_aeg_jav_mnd_ger_ewe_krd_gam_rus_prs_alb_lat_qcu_bos_mol_arw_akn_mlt_guj_amh_slo_ind_nor_ses_ben_bam_mao_tha_chh_tml_yor_ven_uzb_scr_fre_tur_tsn_vie_tig_swt_tsw_bem	0.0724440491477789	0.170615389473012	0.864896836048063
267	chh_cze_moo_lit_owc_sid_tig_urd_tur_azi_lda_ind_swt_prs_guj_bsq_nor_hau_ven_cnt_glc_mcd_tsn_rus_cic_spa_est_bem_ses_fin_alb_amr_geo_por_krd_swe_pol_wly_gam_ger_hun_tsw_jav_eng_mly_jpn_knd_kor_hin_svk_ewe_ukr_tag_mol_mlt_sun_mnd_pan_swa_lat_anl_grk_afr_bul_ctl_qcu_rom_bos_ben_zul_amh_arw_sod_fre_mao_scr_bam_ita_akn_bat_tha_heb_tml_dyu_xho_uzb_slo_dut_aze_igb_vie_aeg_yor_dgb_fbf	-0.291124219093397	-0.688943116457124	0.492574282874252
268	owc_lit_dgb_glc_gam_heb_sid_por_tur_aze_ses_jav_akn_ita_eng_bsq_ben_chh_cic_cnt_guj_ukr_yor_mol_swt_bul_fin_xho_zul_est_lat_anl_geo_fre_ger_hin_rus_mlt_sod_slo_hun_fbf_sun_swe_mao_jpn_knd_kor_grk_prs_tsw_svk_mly_nor_hau_tag_mnd_spa_lda_urd_aeg_alb_cze_arw_rom_qcu_mcd_afr_pan_bam_amr_dut_amh_krd_ind_pol_ven_ctl_bem_bat_tha_tig_tml_igb_swa_azi_scr_bos_uzb_moo_vie_wly_ewe_tsn_dyu	0.369974591798279	0.87485786728982	0.383905028114054
269	amr_pol_xho_svk_chh_tig_owc_guj_aze_uzb_dgb_mao_yor_ukr_urd_bsq_mcd_aeg_lda_cnt_slo_nor_tsw_fre_ewe_glc_fin_bam_ven_est_grk_wly_geo_hin_ita_lit_pan_anl_hau_rus_hun_dyu_bat_lat_sun_jpn_knd_kor_rom_por_fbf_ctl_ind_prs_mlt_mly_mnd_ger_akn_bul_gam_swe_alb_arw_scr_qcu_spa_krd_eng_cic_amh_bos_heb_ben_jav_afr_swa_dut_tsn_tag_tha_sid_tml_swt_moo_azi_mol_cze_tur_zul_vie_sod_igb_ses_bem	-0.459318871481477	-1.09100631356908	0.278088667267807
270	amr_pan_bam_spa_wly_anl_amh_bul_uzb_aze_bem_mly_ses_mol_lit_bsq_urd_heb_lda_mnd_glc_bos_swt_lat_swa_guj_est_igb_ven_fin_ukr_hau_geo_scr_pol_dut_prs_chh_tig_afr_hun_cic_jav_ben_ind_jpn_tml_kor_ctl_alb_akn_cze_bat_rom_owc_mao_cnt_ger_ewe_por_sid_arw_nor_svk_grk_qcu_mcd_krd_fre_xho_aeg_hin_mlt_eng_tag_ita_yor_rus_dyu_sun_tha_sod_knd_fbf_tsw_azi_slo_swe_tur_zul_vie_gam_tsn_dgb_moo	-0.0893953723940964	-0.210476743330946	0.833756065858194
271	sid_nor_swt_pan_amr_aeg_anl_slo_azi_tur_bem_sun_fbf_bos_alb_bsq_ukr_wly_tsw_mnd_scr_grk_ven_afr_yor_dut_est_xho_ewe_fin_krd_gam_geo_rus_svk_mcd_ctl_owc_heb_hin_hun_tsn_tag_pol_mly_jpn_tml_kor_por_cze_cic_glc_bat_lit_amh_jav_cnt_ita_swa_prs_sod_fre_ger_lat_ben_qcu_rom_bul_eng_bam_hau_arw_chh_urd_mao_spa_dyu_swe_lda_ind_tha_tig_knd_moo_dgb_aze_mol_guj_uzb_akn_vie_mlt_ses_igb_zul	-0.323807999478228	-0.766339640121253	0.445415083314045
272	anl_prs_tsn_dut_amr_owc_sod_ger_aze_azi_bem_tag_bam_mcd_pol_bsq_lit_amh_lda_cnt_guj_ben_dgb_ita_ewe_urd_hun_dyu_swa_est_slo_wly_geo_svk_krd_afr_nor_hau_chh_rom_fin_tsw_jav_alb_mao_jpn_knd_kor_scr_mol_cic_glc_mly_arw_aeg_bat_mnd_spa_igb_grk_heb_hin_cze_fre_bul_qcu_swe_por_ctl_ven_mlt_ukr_sid_eng_ind_lat_moo_rus_fbf_sun_tha_gam_tml_swt_zul_uzb_bos_pan_tur_xho_vie_tig_yor_ses_akn	0.461120348198552	1.08823855124879	0.279301957421584
273	wly_prs_akn_hin_hau_amr_chh_mcd_uzb_aze_igb_tag_ven_grk_ita_bsq_dut_amh_zul_cnt_por_pol_fbf_guj_swt_ben_fin_yor_ses_est_ctl_anl_geo_krd_spa_lit_ger_tig_heb_mol_hun_dyu_mly_bul_mao_jpn_knd_kor_glc_cze_swa_bos_sun_urd_gam_ind_mnd_slo_dgb_fre_sid_eng_arw_pan_swe_qcu_rom_lat_rus_moo_sod_ukr_owc_scr_jav_nor_bem_svk_tsn_bat_tha_mlt_tml_ewe_tsw_tur_alb_afr_azi_xho_vie_aeg_lda_bam_cic	-0.462252537632598	-1.09986829037432	0.274228435231072
274	chh_scr_xho_fre_aeg_sid_gam_glc_aze_tur_swa_jav_lda_cze_dut_bsq_urd_sod_ewe_cnt_ben_nor_tsn_svk_dyu_mol_hun_bem_ses_est_por_heb_geo_alb_guj_hin_ger_mlt_hau_lat_fin_swt_tag_slo_mly_jpn_tml_kor_arw_prs_dgb_rus_bat_swe_amh_mao_mnd_pan_cic_afr_amr_spa_krd_ctl_pol_qcu_mcd_lit_grk_igb_anl_rom_wly_bos_sun_bul_ven_ita_akn_ind_tha_owc_knd_moo_tsw_uzb_eng_ukr_azi_fbf_vie_tig_yor_zul_bam	0.0702349810743122	0.165640094887602	0.868799739793744
275	hau_nor_bam_afr_sid_wly_sod_rom_azi_uzb_tsw_mao_bem_lit_rus_bsq_ger_mlt_ses_cnt_alb_arw_xho_bos_dyu_swe_est_dgb_moo_hun_mcd_aeg_geo_hin_cze_scr_ben_heb_owc_pan_fin_swa_jav_guj_sun_jpn_knd_kor_ita_spa_swt_mol_ind_svk_gam_bat_mnd_ctl_lda_eng_anl_urd_por_bul_dut_qcu_ukr_fre_glc_igb_amr_pol_chh_slo_tag_grk_ewe_prs_akn_mly_tha_tig_tml_ven_tsn_aze_krd_lat_tur_yor_vie_amh_cic_fbf_zul	-0.636337977067422	-1.52611747537051	0.130374428721173
276	owc_urd_bem_prs_chh_amh_tig_ukr_azi_uzb_bam_bat_dgb_ita_guj_bsq_glc_anl_moo_cnt_bul_afr_xho_arw_fbf_por_fin_ewe_ses_hun_dut_mlt_geo_slo_mol_svk_eng_amr_aeg_bos_est_zul_ind_mcd_tag_jpn_tml_kor_nor_rus_swt_ben_sun_lat_gam_jav_mnd_fre_lda_alb_sid_ger_rom_pol_swe_qcu_hin_grk_cze_dyu_hau_scr_wly_pan_mao_ctl_yor_krd_igb_mly_tha_sod_knd_cic_akn_aze_spa_lit_tur_tsn_vie_heb_swa_tsw_ven	-1.16935917275234	-2.8802954804634	0.00493146914469712
277	amh_pol_tsn_hin_owc_chh_hau_spa_azi_uzb_ses_jav_fbf_grk_mcd_bsq_ita_anl_tsw_cnt_pan_cze_swt_eng_moo_rus_est_lda_akn_fin_slo_wly_geo_bos_ctl_nor_ben_aeg_gam_swe_hun_swa_sun_scr_mly_jpn_knd_kor_lat_rom_bem_guj_bat_glc_sod_ind_mnd_mol_dyu_por_heb_afr_urd_alb_fre_qcu_arw_prs_ger_cic_sid_svk_mlt_bul_tag_ukr_bam_krd_ven_mao_tha_tig_tml_ewe_yor_aze_dut_lit_tur_xho_vie_amr_igb_zul_dgb	-0.140915701320178	-0.332538021627529	0.740231431418804
278	owc_ben_ses_pol_sod_gam_anl_dut_tur_aze_igb_mly_fbf_eng_mol_bsq_prs_heb_bam_mnd_cze_ita_swt_spa_bem_hin_hun_dgb_xho_fin_lit_sid_geo_arw_urd_pan_scr_amr_mlt_bul_est_cic_ind_krd_jav_jpn_tml_kor_por_grk_tsw_glc_mao_nor_tig_sun_cnt_fre_swa_ukr_amh_slo_rus_swe_alb_qcu_mcd_bos_lat_ewe_wly_svk_chh_afr_tag_ctl_yor_guj_moo_bat_tha_hau_knd_zul_lda_azi_rom_ger_uzb_dyu_vie_aeg_tsn_akn_ven	-0.714940366494368	-1.71487188897609	0.0896991733151091
279	tig_guj_bam_por_heb_wly_sod_alb_uzb_tur_swa_tag_ewe_pan_mol_bsq_afr_gam_zul_mnd_grk_svk_cic_dut_ven_bul_hun_dyu_ses_fin_urd_anl_geo_swe_prs_nor_spa_aeg_amh_rom_est_yor_sun_eng_bat_jpn_tml_kor_krd_ger_igb_ita_ind_ben_hau_mao_cnt_scr_akn_arw_amr_rus_ukr_glc_mcd_qcu_lat_slo_pol_fbf_chh_hin_sid_fre_mly_lit_lda_bos_xho_jav_tha_mlt_knd_tsw_moo_aze_cze_ctl_azi_swt_vie_owc_bem_tsn_dgb	0.262453116475421	0.618220286462929	0.537941260200028
280	hau_scr_fbf_bos_sid_anl_wly_rus_tur_uzb_ven_ind_bem_svk_pol_bsq_prs_chh_yor_cnt_lit_swe_dyu_ben_dgb_krd_hun_xho_igb_est_urd_tig_geo_slo_hin_eng_ukr_amh_owc_bul_fin_akn_sun_por_jav_jpn_tml_kor_ger_grk_swt_ita_tag_ctl_aeg_mly_mnd_nor_swa_cze_amr_afr_guj_mol_alb_qcu_rom_glc_mcd_tsw_mlt_spa_heb_fre_bat_pan_bam_dut_ewe_mao_tha_sod_knd_cic_lda_aze_lat_arw_azi_tsn_vie_gam_ses_moo_zul	0.360235446613249	0.848276584176471	0.39846200061494
281	heb_ukr_akn_hin_amr_gam_chh_swe_azi_aze_ses_jav_igb_grk_rus_bsq_prs_wly_swa_cnt_alb_ctl_ven_cze_bem_afr_fin_yor_dgb_est_urd_aeg_geo_ger_bos_scr_krd_owc_tig_mol_hun_dyu_tag_ben_mly_jpn_knd_kor_lat_arw_tsw_bul_ind_pol_sod_bat_mnd_slo_cic_nor_hau_rom_pan_spa_guj_qcu_svk_fre_por_bam_sid_ita_mlt_lit_sun_dut_xho_glc_fbf_mao_tha_anl_tml_ewe_swt_tur_mcd_eng_uzb_lda_vie_amh_tsn_moo_zul	-0.574893656120368	-1.37258887646815	0.173181312798096
282	aeg_glc_akn_svk_anl_heb_hau_alb_tur_uzb_lda_jav_xho_mcd_ctl_bsq_pan_owc_swt_mnd_rus_eng_dyu_lat_ven_bul_est_cic_ewe_hun_grk_amh_geo_rom_fre_spa_pol_amr_sod_arw_fin_bem_ind_slo_tag_jpn_tml_kor_mol_guj_yor_ukr_bat_por_mlt_mly_cnt_ita_igb_bos_tig_swe_scr_cze_afr_qcu_prs_ger_ben_moo_gam_dut_sid_lit_mao_hin_bam_urd_zul_sun_tha_wly_knd_tsn_ses_azi_nor_krd_aze_fbf_vie_chh_dgb_swa_tsw	-0.0735580062823622	-0.173302950054621	0.86278994676457
283	aeg_alb_swa_pan_hau_amr_wly_scr_aze_azi_yor_mao_ses_ben_grk_bsq_lit_mlt_bam_cnt_krd_fre_ven_lat_bem_nor_hun_tsn_tsw_est_dut_anl_geo_slo_rus_swe_ctl_sod_amh_urd_fin_swt_mly_bul_ind_jpn_tml_kor_por_rom_dyu_guj_jav_hin_sid_bat_mnd_cze_ewe_mcd_owc_spa_eng_prs_bos_qcu_svk_afr_ita_dgb_gam_ukr_chh_pol_tag_arw_fbf_mol_xho_sun_tha_heb_knd_lda_moo_uzb_ger_glc_tur_cic_vie_tig_akn_zul_igb	-0.686043304642431	-1.64513097185709	0.103318777968664
284	amh_ita_tsw_lat_amr_chh_sid_swe_aze_tur_fbf_ind_bam_afr_ctl_bsq_nor_tig_xho_mnd_prs_hin_zul_krd_cic_ben_fin_bem_dyu_est_mcd_gam_geo_urd_slo_spa_dut_aeg_hau_rus_hun_tsn_mly_fre_bat_jpn_tml_kor_eng_rom_igb_bos_mao_bul_owc_jav_cnt_svk_ewe_scr_heb_ukr_grk_pol_cze_qcu_alb_por_arw_akn_sod_ger_anl_glc_tag_mol_moo_pan_ven_sun_tha_wly_knd_ses_swa_azi_lit_guj_uzb_lda_vie_mlt_swt_dgb_yor	0.760635394070138	1.81105895280062	0.0733602332160169
285	tig_eng_zul_ctl_chh_mlt_gam_fre_tur_uzb_swt_ind_yor_swe_mol_bsq_mcd_wly_fbf_mnd_nor_ger_tsn_lat_bem_prs_fin_ses_igb_est_hin_amh_geo_alb_pan_rus_scr_hau_sid_ukr_hun_cic_mly_cze_tag_jpn_knd_kor_grk_ita_dgb_guj_jav_arw_heb_mao_cnt_ben_ven_bos_amr_afr_pol_spa_krd_qcu_svk_bul_slo_xho_anl_glc_sod_lit_sun_por_swa_dut_ewe_bat_tha_owc_tml_bam_tsw_azi_urd_rom_aze_dyu_vie_aeg_lda_akn_moo	0.389288604813853	0.919173883008654	0.360382549328678
286	gam_lat_swt_ctl_tig_chh_anl_slo_azi_tur_dgb_mao_cic_ukr_mcd_bsq_krd_amr_swa_mnd_spa_grk_moo_prs_fbf_cze_hun_igb_tsw_fin_bos_aeg_geo_alb_mol_pol_guj_hau_sod_urd_est_dyu_sun_bul_bat_jpn_tml_kor_pan_rom_bem_svk_tag_ben_owc_ind_cnt_lit_ses_ita_sid_afr_swe_scr_arw_qcu_fre_dut_ger_lda_mlt_rus_wly_nor_mly_glc_xho_eng_yor_jav_tha_heb_knd_ven_ewe_uzb_hin_por_aze_bam_vie_amh_tsn_zul_akn	-0.92519981441713	-2.2435773680829	0.0272331044527631
287	chh_bos_tsn_ben_sid_tig_amr_guj_azi_uzb_tsw_jav_dgb_scr_spa_bsq_mol_amh_ses_cnt_glc_ger_swa_grk_ewe_cze_hun_swt_yor_fin_pan_hau_geo_pol_lat_svk_hin_gam_heb_fre_est_cic_sun_ita_mly_jpn_tml_kor_eng_rus_akn_urd_ind_mcd_sod_bat_mnd_afr_bem_lit_mlt_ukr_bul_ctl_rom_qcu_krd_dut_por_xho_owc_slo_anl_alb_tag_swe_igb_prs_ven_mao_tha_wly_knd_bam_fbf_tur_nor_arw_aze_dyu_vie_aeg_zul_moo_lda	-0.138178305973143	-0.325877148948385	0.745249423023312
288	chh_ukr_zul_afr_hau_anl_amr_scr_tur_azi_dgb_ind_bam_hin_bos_bsq_ita_sid_xho_mnd_dut_fre_lda_mol_igb_ben_est_dyu_moo_hun_urd_sod_geo_ger_arw_cze_lit_aeg_tig_mcd_fin_yor_mly_bul_mao_jpn_tml_kor_pol_rus_akn_ctl_jav_prs_amh_tag_cnt_rom_swt_grk_owc_alb_eng_por_pan_qcu_lat_krd_spa_swa_wly_swe_gam_svk_sun_nor_fbf_slo_ses_bat_tha_heb_knd_ewe_bem_uzb_glc_guj_aze_tsn_vie_mlt_tsw_ven_cic	-0.788610992270096	-1.90143450246737	0.0603409445861029
289	amr_ukr_ven_ctl_sod_gam_heb_prs_azi_tur_cic_sun_swa_spa_lit_bsq_rom_amh_tsw_mnd_krd_rus_swt_urd_dyu_arw_est_yor_xho_hun_dut_aeg_geo_slo_svk_scr_alb_chh_tig_afr_fin_akn_jav_mol_ind_jpn_knd_kor_ger_por_ewe_cze_bat_eng_anl_mly_cnt_bos_bam_mcd_hau_hin_swe_bul_pan_qcu_glc_nor_pol_dgb_owc_ben_wly_guj_tag_ita_ses_fre_lda_mao_tha_sid_tml_zul_fbf_aze_lat_grk_uzb_moo_vie_mlt_tsn_igb_bem	-0.450283133444155	-1.0692194814344	0.28773813993054
290	gam_svk_bem_pan_heb_anl_tig_hin_aze_tur_akn_sun_dgb_pol_ukr_bsq_alb_amh_igb_mnd_eng_slo_dyu_scr_zul_glc_est_ewe_yor_fin_bos_hau_geo_guj_spa_rom_krd_aeg_owc_cze_hun_lda_bat_prs_ind_jpn_knd_kor_lit_grk_xho_rus_mao_nor_amr_mly_cnt_urd_moo_bul_sid_ita_por_mol_swe_qcu_afr_mcd_ctl_ses_chh_ben_mlt_arw_jav_fre_tsn_ger_tsw_tag_tha_wly_tml_bam_swt_azi_lat_dut_uzb_cic_vie_sod_ven_swa_fbf	-0.235022366534793	-0.556130902152289	0.579456978995766
291	wly_dut_akn_rus_tig_owc_sod_grk_uzb_azi_bem_tag_ven_fre_guj_bsq_krd_gam_igb_cnt_ger_ukr_moo_pan_ses_bos_fin_swa_lda_est_pol_anl_geo_nor_rom_scr_mcd_heb_amr_svk_hun_cic_jav_ctl_sun_jpn_tml_kor_ita_lat_tsn_lit_mao_hin_chh_ind_mnd_eng_ewe_slo_hau_urd_glc_afr_ben_qcu_bul_cze_por_xho_sid_swe_mlt_spa_mly_arw_fbf_mol_yor_bat_tha_aeg_knd_swt_dgb_aze_prs_alb_tur_dyu_vie_amh_zul_tsw_bam	-0.268402608438068	-0.634563424330035	0.527271152071474
292	mlt_rom_igb_lit_chh_wly_amr_lat_uzb_aze_ewe_mly_akn_dut_ukr_bsq_rus_anl_yor_cnt_bos_swe_lda_eng_moo_alb_est_cic_zul_hun_grk_tig_geo_fre_mcd_pol_spa_sod_aeg_slo_fin_swa_jav_glc_tag_jpn_knd_kor_nor_pan_xho_scr_bat_prs_hau_ind_mnd_ger_bem_ctl_heb_arw_afr_ita_mol_qcu_hin_por_krd_bam_gam_guj_sid_svk_mao_cze_fbf_urd_dgb_sun_tha_owc_tml_swt_tsw_tur_ben_bul_azi_ven_vie_amh_tsn_ses_dyu	-0.644164051743505	-1.54100540277916	0.126711314453276
293	owc_alb_tsn_lit_amr_anl_tig_afr_tur_uzb_zul_mao_xho_mcd_mol_bsq_slo_hau_cic_cnt_fre_ukr_moo_nor_bem_krd_hun_ses_dyu_est_scr_mlt_geo_urd_por_bos_prs_amh_sid_glc_fin_akn_bat_swe_jav_jpn_tml_kor_arw_ben_ewe_dut_mly_pol_gam_ind_mnd_hin_swa_guj_heb_svk_grk_ctl_eng_qcu_ger_rus_rom_swt_sod_ita_chh_lat_sun_spa_lda_bul_yor_tag_tha_aeg_knd_fbf_bam_aze_cze_pan_azi_igb_vie_wly_ven_dgb_tsw	-0.447947069800778	-1.0641901123664	0.289997897605766
294	chh_pan_dyu_mol_heb_gam_wly_prs_tur_uzb_bam_sun_xho_alb_spa_bsq_lat_amh_ewe_cnt_svk_krd_cic_scr_dgb_ben_fin_ven_tsw_est_por_sod_geo_mcd_ger_dut_fre_mlt_aeg_cze_hun_yor_mao_glc_bat_jpn_knd_kor_pol_bul_ses_grk_tag_nor_tig_ind_mnd_hin_swt_ctl_owc_eng_rom_bos_swe_qcu_ita_afr_rus_tsn_hau_ukr_anl_guj_mly_lit_lda_slo_bem_jav_tha_sid_tml_swa_igb_aze_arw_urd_azi_fbf_vie_amr_akn_zul_moo	-0.0786624298039188	-0.185578227527809	0.853179680653082
295	amh_eng_bam_lit_anl_chh_sid_rom_aze_uzb_ven_ind_dyu_ita_pol_bsq_glc_gam_igb_cnt_afr_nor_lda_hin_fbf_bos_fin_swa_swt_est_lat_owc_geo_mol_ukr_prs_fre_aeg_hau_cze_hun_xho_sun_ben_jav_jpn_knd_kor_spa_krd_zul_alb_mly_swe_sod_mao_mnd_ctl_ses_scr_wly_guj_bul_svk_arw_qcu_grk_mcd_ger_yor_amr_slo_tig_urd_tag_pan_moo_por_tsn_bat_tha_mlt_tml_tsw_ewe_tur_rus_dut_azi_cic_vie_heb_bem_akn_dgb	0.0755425009940877	0.177964799250584	0.859137691182973
296	anl_rom_yor_mol_hau_sod_mlt_ctl_aze_azi_igb_sun_tsw_arw_ben_bsq_lat_tig_bem_mnd_ita_prs_bam_afr_ses_ger_fin_ven_cic_est_pol_chh_geo_bos_mcd_ukr_alb_amr_sid_nor_hun_lda_tag_glc_bat_jpn_knd_kor_scr_spa_akn_slo_ind_rus_amh_mly_cnt_swe_xho_pan_aeg_svk_urd_krd_cze_qcu_hin_guj_dut_zul_heb_eng_owc_bul_mao_fre_dyu_por_tsn_jav_tha_wly_tml_swt_fbf_uzb_grk_lit_tur_dgb_vie_gam_swa_moo_ewe	0.378975676557487	0.893366464127069	0.373966944288887
297	amr_prs_tsw_rom_mlt_gam_tig_bos_azi_tur_ses_mao_yor_rus_ger_bsq_ctl_sod_zul_mnd_nor_krd_tsn_pan_bem_hin_est_akn_lda_hun_por_chh_geo_guj_alb_ukr_slo_aeg_heb_ben_fin_cic_mly_lat_bat_jpn_tml_kor_lit_glc_ewe_scr_ind_arw_anl_jav_cnt_spa_dyu_svk_wly_afr_fre_grk_mol_qcu_cze_bul_urd_moo_owc_dut_sid_mcd_tag_ita_igb_eng_fbf_sun_tha_amh_knd_swt_dgb_uzb_pol_swe_aze_ven_vie_hau_bam_swa_xho	-0.0466304078499533	-0.109822255666291	0.912786975031713
298	wly_guj_tsw_cze_heb_tig_aeg_slo_aze_uzb_xho_bat_bam_prs_lat_bsq_scr_anl_igb_mnd_svk_ger_dyu_dut_dgb_eng_est_akn_swt_fin_krd_owc_geo_pol_ita_swe_bos_amh_amr_rom_hun_moo_mly_arw_sun_jpn_knd_kor_ctl_rus_ses_hin_ind_urd_sid_mao_cnt_ben_fbf_fre_mlt_glc_lit_bul_ukr_qcu_pan_mcd_grk_lda_sod_nor_gam_alb_tag_mol_yor_afr_ven_jav_tha_chh_tml_ewe_swa_tur_spa_por_azi_bem_vie_hau_zul_cic_tsn	-0.144870072784964	-0.341479224036941	0.733513202053763
299	amr_eng_xho_rus_mlt_owc_chh_hin_aze_azi_ses_sun_fbf_ita_ukr_bsq_lat_aeg_cic_cnt_dut_urd_ewe_alb_swa_por_est_bam_yor_fin_svk_amh_geo_mol_bul_ctl_ger_sid_anl_arw_hun_tsn_bat_nor_ind_jpn_tml_kor_ben_slo_igb_lit_tag_spa_heb_mly_mnd_mcd_bem_bos_tig_glc_prs_guj_scr_qcu_krd_pol_rom_moo_gam_grk_sod_cze_mao_fre_dgb_afr_zul_jav_tha_hau_knd_ven_swt_uzb_swe_pan_tur_lda_vie_wly_dyu_tsw_akn	-0.106692169746684	-0.251507847994106	0.80197641604996
300	owc_arw_ewe_krd_tig_amh_heb_scr_aze_tur_dgb_jav_akn_cze_afr_bsq_rus_aeg_ses_mnd_eng_bos_swa_fre_ven_glc_fin_lda_zul_est_ctl_gam_geo_ben_ita_bul_nor_hau_wly_pol_hun_tsw_mao_lit_tag_jpn_tml_kor_pan_mcd_xho_hin_ind_ger_chh_mly_cnt_por_dyu_prs_sid_spa_rom_svk_slo_qcu_urd_alb_ukr_swt_anl_guj_amr_grk_bat_mol_moo_dut_cic_sun_tha_mlt_knd_bam_bem_azi_lat_swe_uzb_yor_vie_sod_fbf_igb_tsn	0.0430355601289182	0.1012808137736	0.919545584704374
301	wly_ita_dyu_scr_sid_mlt_chh_ukr_aze_uzb_bem_bat_ewe_dut_guj_bsq_mcd_sod_moo_mnd_slo_eng_ses_ger_tsn_krd_est_cic_yor_fin_spa_amr_geo_rom_svk_por_ctl_hau_tig_rus_hun_ven_mao_swe_tag_jpn_knd_kor_lat_prs_akn_bul_jav_afr_owc_ind_cnt_fre_swa_pol_anl_glc_arw_lit_pan_qcu_hin_grk_cze_igb_gam_mol_aeg_ben_mly_urd_fbf_bos_bam_sun_tha_amh_tml_dgb_xho_tur_nor_alb_azi_lda_vie_heb_zul_tsw_swt	-0.054652068080636	-0.128824662982874	0.897774580295366
302	mlt_grk_igb_por_sid_aeg_amh_ukr_aze_uzb_dgb_mao_ven_svk_slo_bsq_ger_chh_lda_cnt_hin_fre_ses_dut_yor_krd_est_tsn_bam_hun_pol_owc_geo_ben_cze_ita_prs_sod_wly_arw_fin_cic_ind_urd_bat_jpn_tml_kor_rom_mol_xho_eng_mly_spa_heb_tag_mnd_lit_tsw_nor_anl_glc_swe_lat_alb_qcu_rus_bos_ctl_fbf_amr_afr_hau_bul_jav_scr_dyu_pan_swt_sun_tha_gam_knd_bem_ewe_azi_guj_mcd_tur_swa_vie_tig_zul_moo_akn	0.415240148460567	0.982478381316331	0.328413284202225
303	tig_bul_bam_cze_amh_chh_sid_pol_tur_aze_fbf_sun_igb_rus_afr_bsq_por_amr_tsn_mnd_fre_ctl_ses_swe_dgb_ger_fin_ewe_yor_hun_arw_mlt_geo_krd_glc_grk_pan_wly_hau_ben_est_akn_ind_svk_tag_jpn_knd_kor_prs_lat_dyu_guj_jav_eng_aeg_mly_cnt_rom_bem_mcd_anl_dut_urd_mol_ita_qcu_lit_slo_spa_xho_gam_bos_heb_nor_mao_hin_tsw_ukr_moo_bat_tha_sod_tml_zul_lda_azi_alb_scr_uzb_cic_vie_owc_ven_swt_swa	0.541715136493627	1.27966863506078	0.203844899395558
304	owc_grk_zul_lat_tig_chh_mlt_spa_aze_tur_dgb_mao_tsw_afr_cze_bsq_mcd_anl_cic_mnd_glc_guj_tsn_eng_swa_lit_hun_moo_igb_fin_mol_sod_geo_ger_dut_bul_por_heb_gam_hin_est_akn_bat_svk_sun_jpn_knd_kor_ben_pol_xho_alb_mly_scr_amh_ind_cnt_ita_ewe_krd_hau_swe_prs_ctl_fre_qcu_ukr_bos_rus_bem_aeg_rom_wly_pan_jav_urd_ven_nor_fbf_tag_tha_amr_tml_lda_dyu_azi_arw_slo_uzb_ses_vie_sid_yor_bam_swt	-0.708239397269565	-1.70054671593987	0.0923699686498172
305	wly_afr_tsn_bul_amh_amr_heb_ita_uzb_azi_lda_sun_bem_pol_arw_bsq_grk_hau_fbf_cnt_swe_hin_cic_ctl_ses_cze_hun_ven_ewe_fin_fre_gam_geo_svk_rom_alb_prs_sid_aeg_mcd_est_yor_tag_lit_jav_jpn_tml_kor_nor_por_bam_lat_mly_pan_mlt_ind_mnd_guj_igb_glc_anl_mol_krd_rus_scr_qcu_ben_urd_slo_akn_chh_spa_sod_bos_bat_ger_moo_dut_dyu_mao_tha_owc_knd_xho_swa_tur_ukr_eng_aze_tsw_vie_tig_zul_dgb_swt	-0.479315666525855	-1.1391642969334	0.257560370943698
306	wly_rom_ven_slo_sod_anl_chh_glc_uzb_aze_ses_jav_ewe_swe_cze_bsq_krd_owc_bem_mnd_hin_eng_cic_pan_fbf_nor_fin_lda_dgb_hun_afr_gam_geo_scr_alb_ita_arw_sid_amr_fre_est_swt_ind_rus_sun_jpn_knd_kor_bos_pol_moo_ukr_bat_spa_heb_mly_cnt_ctl_zul_ger_aeg_guj_grk_bul_ben_qcu_lit_mcd_lat_tsw_hau_dut_mlt_prs_tag_urd_tsn_mol_igb_mao_tha_tig_tml_swa_xho_tur_svk_por_azi_yor_vie_amh_dyu_bam_akn	0.484174702643395	1.14347077674175	0.25577807361398
307	amh_afr_bam_krd_gam_mlt_wly_fre_uzb_azi_yor_sun_swt_rom_pol_bsq_ukr_chh_cic_cnt_nor_svk_ewe_guj_akn_hin_hun_bem_moo_fin_ger_sid_geo_spa_eng_dut_grk_heb_aeg_slo_est_lda_mly_ctl_bat_jpn_knd_kor_cze_urd_fbf_ben_mao_prs_hau_jav_mnd_pan_xho_glc_anl_scr_lat_arw_rus_qcu_bos_swe_alb_igb_tig_ita_amr_bul_ind_mcd_ven_lit_ses_tag_tha_sod_tml_tsw_tsn_tur_por_mol_aze_dgb_vie_owc_dyu_zul_swa	-0.393747233035314	-0.934064042651671	0.352689761529387
308	mlt_rus_bam_krd_owc_amr_gam_mol_tur_uzb_ses_sun_dyu_lit_fre_bsq_guj_aeg_ven_cnt_rom_urd_yor_pan_moo_slo_hun_tsn_tsw_fin_grk_amh_geo_ctl_bul_ita_alb_chh_tig_hin_est_cic_mao_ukr_jav_jpn_tml_kor_lat_scr_ewe_eng_ind_svk_wly_mly_mnd_afr_swa_arw_sod_spa_ben_glc_pol_qcu_por_mcd_ger_zul_hau_nor_sid_dut_tag_swe_dgb_cze_fbf_bat_tha_anl_knd_akn_bem_aze_prs_bos_azi_swt_vie_heb_xho_igb_lda	-0.337030138520735	-0.797116927476737	0.427413531965363
309	hau_spa_ses_cze_tig_wly_owc_ctl_aze_tur_ewe_bat_ven_guj_dut_bsq_ita_sod_swa_cnt_eng_ben_yor_ukr_akn_fre_fin_dgb_tsw_hun_slo_anl_geo_prs_afr_svk_urd_gam_amr_nor_est_dyu_mao_ger_tag_jpn_tml_kor_glc_rom_moo_por_jav_bul_sid_ind_mnd_pan_cic_grk_chh_scr_krd_arw_alb_qcu_lit_mcd_bos_igb_heb_mol_amh_swe_mly_rus_swt_pol_lda_sun_tha_mlt_knd_bem_bam_uzb_hin_lat_azi_zul_vie_aeg_fbf_xho_tsn	-0.370502153803712	-0.878677262579266	0.381840883871408
310	chh_bos_xho_rus_mlt_sid_amr_mol_tur_aze_tsn_mao_ses_arw_krd_bsq_scr_owc_swt_mnd_urd_pan_dgb_glc_zul_guj_est_ven_tsw_fin_cze_aeg_geo_ukr_svk_swe_rom_sod_gam_ita_hun_swa_ind_por_jav_jpn_tml_kor_pol_ger_yor_spa_bat_prs_wly_mly_cnt_lat_akn_mcd_anl_nor_eng_afr_hin_qcu_slo_dut_ben_lda_tig_ctl_heb_alb_sun_fre_dyu_bul_moo_tag_tha_hau_knd_cic_bam_uzb_grk_lit_azi_bem_vie_amh_igb_ewe_fbf	0.10640820625528	0.250560337555859	0.802706764220045
311	chh_mcd_dyu_ger_sid_owc_tig_nor_azi_tur_moo_sun_zul_alb_eng_bsq_bos_amr_akn_mnd_ben_grk_ewe_arw_fbf_lat_est_ven_ses_hun_ukr_sod_geo_svk_hin_krd_rom_hau_heb_glc_fin_tsn_bat_prs_ind_jpn_tml_kor_dut_bul_bem_swe_tag_ita_mlt_mao_cnt_slo_lda_rus_amh_urd_scr_lit_afr_qcu_guj_pol_cze_swa_aeg_spa_gam_ctl_mly_por_cic_pan_dgb_jav_tha_anl_knd_tsw_xho_uzb_fre_mol_aze_igb_vie_wly_yor_bam_swt	-0.135546775507548	-0.319649893848981	0.749950708351387
312	mlt_mcd_akn_slo_owc_amh_anl_mol_uzb_tur_tsn_tag_ses_ben_swe_bsq_scr_chh_ven_mnd_ukr_svk_igb_hin_zul_prs_est_moo_ewe_fin_rom_heb_geo_eng_grk_lat_por_gam_amr_bul_hun_fbf_mly_glc_bat_jpn_tml_kor_urd_rus_tsw_pol_mao_krd_hau_jav_cnt_nor_cic_dut_wly_pan_guj_alb_spa_qcu_fre_afr_ger_swa_tig_arw_sod_lit_sun_cze_swt_ctl_dyu_ind_tha_aeg_knd_bam_lda_aze_bos_ita_azi_xho_vie_sid_dgb_bem_yor	-0.422851670899278	-1.00354670454098	0.31820115372908
313	chh_mcd_cic_swe_owc_gam_amh_svk_tur_azi_ses_tag_dyu_krd_slo_bsq_dut_sid_akn_cnt_afr_prs_ven_rom_tsn_guj_fin_fbf_bam_est_eng_amr_geo_lit_spa_alb_ukr_aeg_tig_ctl_hun_lda_sun_ita_bat_jpn_tml_kor_por_scr_yor_lat_mao_bos_sod_ind_mnd_hin_swa_fre_wly_nor_urd_ger_pan_qcu_mol_rus_bul_ewe_mlt_ben_heb_cze_mly_grk_igb_glc_tsw_jav_tha_hau_knd_moo_dgb_uzb_arw_pol_aze_swt_vie_anl_xho_bem_zul	-0.121988034826489	-0.28840776510983	0.773676443263821
314	chh_grk_yor_rus_heb_tig_sod_hin_tur_azi_bam_sun_swa_ben_lat_bsq_prs_wly_fbf_mnd_mcd_por_xho_lit_cic_pan_est_bem_zul_hun_rom_hau_geo_bos_scr_urd_bul_sid_gam_ger_fin_igb_mly_ctl_mao_jpn_tml_kor_slo_fre_tsn_glc_jav_eng_amh_tag_cnt_alb_dyu_guj_owc_spa_ukr_krd_afr_qcu_cze_pol_nor_moo_anl_arw_aeg_swe_bat_mol_ewe_ita_swt_ind_tha_amr_knd_ses_dgb_aze_svk_dut_uzb_tsw_vie_mlt_lda_akn_ven	-0.0964936744033744	-0.227474895450357	0.820553821419948
315	owc_ctl_yor_dut_wly_tig_chh_nor_aze_tur_swa_tag_akn_scr_glc_bsq_cze_aeg_dyu_mnd_ben_por_bem_ger_cic_lat_fin_swt_moo_est_ita_amh_geo_spa_guj_grk_urd_amr_anl_fre_hun_zul_sun_pan_bat_jpn_knd_kor_pol_slo_igb_bul_ind_mcd_sod_mly_cnt_ukr_xho_arw_gam_mol_krd_rom_alb_qcu_svk_afr_lit_ven_sid_bos_mlt_prs_mao_hin_lda_rus_ewe_jav_tha_heb_tml_dgb_tsw_azi_eng_swe_uzb_bam_vie_hau_fbf_tsn_ses	-0.629500835712961	-1.50319814966833	0.136176243068154
316	hau_cze_tsn_ctl_chh_heb_sod_afr_uzb_azi_ven_tag_yor_rus_dut_bsq_alb_anl_igb_cnt_pol_rom_akn_arw_dgb_mol_fin_fbf_zul_est_svk_aeg_geo_glc_por_urd_prs_amr_owc_swe_hun_cic_bat_bos_mao_jpn_tml_kor_mcd_ukr_ewe_nor_sun_lat_tig_jav_mnd_bul_moo_pan_mlt_scr_ita_eng_hin_qcu_ger_fre_krd_bam_wly_grk_amh_spa_mly_slo_ses_lit_swt_ind_tha_sid_knd_tsw_xho_tur_guj_ben_aze_dyu_vie_gam_swa_bem_lda	-0.464681080732807	-1.10329148644859	0.272747315185118
317	sid_dut_dgb_ita_heb_sod_gam_scr_uzb_aze_fbf_jav_zul_fre_bul_bsq_rom_anl_moo_mnd_cze_ukr_ven_alb_tsw_mol_fin_dyu_yor_est_ben_amh_geo_hin_swe_mcd_svk_hau_tig_lat_hun_bem_ind_arw_bat_jpn_knd_kor_guj_urd_akn_ctl_sun_nor_mlt_tag_cnt_krd_bam_bos_wly_por_grk_lit_prs_qcu_glc_pan_ger_tsn_owc_eng_aeg_spa_mao_slo_swt_pol_igb_mly_tha_chh_tml_xho_cic_tur_rus_afr_azi_swa_vie_amr_ewe_lda_ses	-0.364473926540612	-0.863360040771265	0.390160665136856
318	hau_cze_ewe_bos_amh_tig_mlt_ukr_azi_aze_swt_bat_bam_prs_ita_bsq_rus_aeg_swa_cnt_afr_dut_igb_svk_tsn_mol_hun_tsw_zul_est_glc_sod_geo_pol_lit_ben_urd_sid_chh_pan_fin_xho_jav_alb_mly_jpn_tml_kor_mcd_bul_moo_spa_tag_ctl_amr_sun_mnd_eng_yor_grk_wly_swe_por_scr_lat_qcu_nor_arw_ger_cic_gam_slo_owc_fre_ind_krd_akn_rom_ven_mao_tha_heb_knd_bem_fbf_tur_guj_hin_uzb_dgb_vie_anl_ses_dyu_lda	-0.626362418156083	-1.4949347181358	0.138317057007122
319	tig_rom_cic_dut_sod_hau_gam_ukr_aze_azi_bam_sun_fbf_bos_por_bsq_arw_anl_yor_cnt_swe_scr_zul_lat_dyu_prs_fin_ses_tsw_est_rus_chh_geo_bul_eng_ger_pan_mlt_wly_slo_hun_igb_mao_fre_tag_jpn_knd_kor_ben_ctl_swt_mol_bat_mcd_sid_mly_mnd_krd_bem_pol_amr_hin_grk_lit_alb_qcu_spa_cze_urd_dgb_heb_guj_aeg_afr_jav_glc_swa_svk_akn_ind_tha_owc_tml_ewe_ven_uzb_nor_ita_tur_moo_vie_amh_xho_lda_tsn	0.275123966733679	0.64845851259189	0.5182863960529
320	wly_por_moo_ctl_aeg_gam_mlt_ben_aze_uzb_tsw_mly_fbf_urd_arw_bsq_afr_tig_igb_mnd_spa_lit_ses_krd_tsn_svk_est_xho_bam_fin_cze_amr_geo_scr_dut_mcd_bos_sid_sod_alb_hun_swa_jav_rus_bat_jpn_knd_kor_nor_hin_dgb_pan_ind_bul_anl_sun_cnt_rom_yor_fre_heb_ita_lat_ger_pol_qcu_prs_guj_mol_ewe_owc_grk_hau_eng_mao_glc_ven_ukr_dyu_tag_tha_chh_tml_akn_cic_azi_slo_swe_tur_zul_vie_amh_swt_bem_lda	0.782172036368803	1.85753636839544	0.0663992736343192
321	heb_prs_ses_ben_amh_anl_gam_mol_tur_aze_tsw_sun_zul_por_fre_bsq_lit_tig_yor_cnt_svk_krd_swa_hin_akn_ita_fin_bam_igb_hun_eng_owc_geo_ger_arw_urd_rus_aeg_hau_scr_est_dgb_jav_pan_mao_jpn_knd_kor_bul_pol_ewe_afr_mly_alb_sod_ind_mnd_bos_cic_guj_chh_swe_rom_lat_nor_qcu_dut_spa_grk_tsn_mlt_ukr_amr_slo_tag_ctl_xho_glc_moo_bat_tha_wly_tml_dyu_lda_azi_cze_mcd_uzb_swt_vie_sid_bem_fbf_ven	-0.63002880701276	-1.51082430557151	0.134223673753893
322	mlt_pol_ses_rom_sid_aeg_tig_por_azi_tur_dgb_mly_cic_pan_arw_bsq_dut_wly_akn_cnt_alb_fre_yor_ben_tsn_hin_fin_swa_dyu_hun_svk_heb_geo_slo_lit_mcd_lat_hau_anl_grk_est_zul_mao_scr_jav_jpn_tml_kor_mol_cze_swt_ukr_tag_glc_sod_bat_mnd_rus_bam_nor_chh_swe_guj_afr_krd_qcu_ita_bos_eng_fbf_gam_bul_owc_ctl_sun_prs_bem_urd_ewe_ind_tha_amr_knd_xho_lda_uzb_spa_ger_aze_igb_vie_amh_moo_ven_tsw	-0.860519113929226	-2.08088284567991	0.0401937629331066
323	amh_lat_igb_rus_mlt_owc_heb_hin_azi_uzb_moo_sun_dgb_mol_urd_bsq_slo_amr_cic_cnt_pan_mcd_fbf_cze_lda_por_hun_bam_ven_fin_scr_aeg_geo_krd_ger_svk_spa_sid_sod_fre_est_bem_tag_grk_jav_jpn_knd_kor_ukr_pol_zul_eng_ind_afr_wly_mly_mnd_alb_tsw_bul_tig_rom_ctl_dut_guj_qcu_swe_bos_glc_ses_anl_ita_hau_prs_mao_arw_yor_nor_swa_bat_tha_chh_tml_tsn_akn_tur_lit_ben_aze_xho_vie_gam_ewe_swt_dyu	-0.109247465756982	-0.257396156715701	0.797441627954729
324	sod_spa_swa_pan_tig_chh_gam_cze_uzb_aze_tsn_mao_dgb_bos_ita_bsq_lat_anl_ven_cnt_ctl_slo_yor_alb_swt_nor_hun_zul_fbf_est_fre_aeg_geo_mcd_guj_por_grk_amr_owc_bul_fin_dyu_bat_mol_mly_jpn_knd_kor_prs_scr_ses_lit_sun_swe_heb_tag_mnd_pol_tsw_hin_mlt_rom_krd_glc_ben_qcu_afr_ger_ukr_cic_wly_rus_sid_urd_jav_eng_bam_dut_ewe_ind_tha_hau_tml_igb_akn_tur_svk_arw_azi_xho_vie_amh_lda_bem_moo	-0.350827446827506	-0.8313623694636	0.407898415112926
325	wly_bul_tsn_rom_heb_mlt_aeg_cze_tur_uzb_yor_bat_bam_por_glc_bsq_lit_gam_cic_mnd_hin_slo_ven_urd_igb_pol_est_zul_fbf_fin_eng_tig_geo_prs_afr_lat_krd_hau_sid_ger_hun_xho_sun_pan_ind_jpn_tml_kor_arw_swe_tsw_spa_tag_ukr_anl_jav_cnt_guj_swt_mol_sod_ben_ita_bos_dut_qcu_svk_alb_fre_akn_amr_rus_chh_mcd_mao_ctl_ewe_grk_dyu_mly_tha_amh_knd_dgb_lda_aze_scr_nor_azi_moo_vie_owc_ses_swa_bem	0.337332817835462	0.795311652173695	0.428457400621202
326	wly_arw_moo_krd_sod_aeg_heb_grk_uzb_tur_tsn_jav_bem_eng_ger_bsq_spa_hau_yor_mnd_scr_pol_ses_bul_akn_lat_est_fbf_lda_fin_por_gam_geo_ctl_swe_bos_hin_amr_chh_guj_hun_cic_ind_ukr_mly_jpn_knd_kor_rus_slo_bam_afr_bat_alb_owc_mao_cnt_ita_dyu_urd_mlt_glc_prs_pan_ben_qcu_mcd_mol_lit_xho_amh_nor_anl_dut_sun_fre_tsw_rom_ven_tag_tha_sid_tml_swa_dgb_aze_cze_svk_azi_swt_vie_tig_ewe_zul_igb	-0.106515327284281	-0.251171050605856	0.802236001905342
327	heb_svk_ven_swe_hau_amr_tig_pol_uzb_aze_ewe_mao_xho_spa_lat_bsq_fre_gam_dyu_cnt_arw_urd_tsn_afr_akn_cze_hun_swa_bam_est_rus_chh_geo_glc_mcd_scr_krd_sid_owc_alb_fin_cic_ind_por_mly_jpn_tml_kor_ita_hin_dgb_bul_sun_pan_wly_tag_mnd_slo_moo_ben_anl_mol_ukr_nor_prs_qcu_rom_ctl_dut_lda_sod_lit_aeg_guj_jav_bos_swt_grk_tsw_bat_tha_mlt_knd_yor_zul_azi_eng_ger_tur_igb_vie_amh_ses_bem_fbf	-0.109535345052919	-0.258424546006013	0.796650337526438
328	wly_scr_tsw_ger_aeg_owc_chh_cze_azi_tur_tsn_bat_ewe_afr_fre_bsq_hin_hau_cic_cnt_dut_nor_dyu_bos_bem_ukr_hun_xho_swt_est_urd_sid_geo_lit_arw_prs_pol_amr_amh_ita_fin_yor_tag_swe_sun_jpn_knd_kor_alb_ben_zul_rom_ind_svk_anl_mly_mnd_guj_akn_bul_heb_eng_grk_mol_pan_qcu_por_lat_slo_bam_mlt_mcd_gam_spa_mao_rus_ven_ctl_moo_jav_tha_tig_tml_swa_dgb_uzb_glc_krd_aze_igb_vie_sod_ses_fbf_lda	0.255425076373236	0.601504140571426	0.548967717895343
329	chh_ukr_ewe_mol_gam_amr_hau_afr_tur_uzb_fbf_mly_dgb_alb_lat_bsq_bul_heb_zul_mnd_por_urd_bem_arw_cic_scr_hun_tsw_swa_fin_cze_mlt_geo_ctl_dut_eng_fre_anl_tig_ben_est_akn_ind_ita_bat_jpn_tml_kor_pol_ger_ses_guj_mao_glc_amh_tag_cnt_rus_ven_pan_wly_mcd_slo_spa_lit_qcu_nor_hin_grk_lda_owc_swe_sid_rom_sun_svk_tsn_bos_swt_jav_tha_sod_knd_yor_dyu_azi_krd_prs_aze_igb_vie_aeg_xho_bam_moo	-1.05440268232236	-2.57700449482414	0.0115389791470866
330	anl_glc_cic_cze_tig_aeg_owc_ger_tur_uzb_ses_bat_fbf_scr_grk_bsq_hin_sod_swt_cnt_spa_rus_xho_urd_ewe_fre_hun_dyu_zul_est_krd_gam_geo_mcd_eng_arw_svk_chh_hau_swe_fin_lda_mly_pan_jav_jpn_knd_kor_nor_por_akn_ita_ind_ctl_amr_tag_mnd_alb_igb_ukr_heb_slo_rom_ben_prs_qcu_afr_bos_mol_bem_mlt_pol_amh_bul_mao_lat_yor_guj_ven_sun_tha_sid_tml_swa_tsw_aze_dut_lit_azi_bam_vie_wly_tsn_dgb_moo	0.240445913184061	0.565522917978844	0.573080017412359
331	owc_bos_ses_ctl_gam_chh_amr_glc_aze_azi_bam_tag_fbf_urd_eng_bsq_krd_anl_tsn_mnd_rom_slo_yor_mol_tsw_fre_fin_akn_cic_est_arw_hau_geo_lat_spa_por_grk_wly_aeg_mcd_hun_ewe_bat_swe_mao_jpn_knd_kor_lit_cze_swa_prs_mly_ukr_sod_ind_cnt_afr_bem_dut_sid_svk_ben_pol_nor_qcu_alb_bul_guj_moo_heb_pan_tig_ita_sun_ger_swt_hin_igb_jav_tha_amh_tml_dgb_xho_uzb_rus_scr_tur_ven_vie_mlt_zul_lda_dyu	-0.27445172039341	-0.64926671974567	0.517766284046047
332	amh_por_cic_alb_wly_sid_gam_svk_uzb_tur_yor_mao_swt_ukr_pol_bsq_urd_heb_ses_mnd_afr_guj_xho_mcd_ven_eng_est_dgb_ewe_fin_pan_aeg_geo_nor_ben_lit_arw_owc_chh_rus_hun_akn_ind_bos_jav_jpn_tml_kor_prs_ctl_swa_fre_sun_ger_mlt_bat_cnt_ita_tsw_dut_sod_rom_lat_mol_bul_qcu_swe_krd_scr_dyu_tig_grk_amr_spa_tag_glc_moo_cze_lda_mly_tha_anl_knd_bem_fbf_azi_slo_hin_aze_tsn_vie_hau_bam_zul_igb	-0.0343771756747236	-0.0810061373221052	0.935611146565848
333	mlt_rus_moo_slo_owc_tig_aeg_dut_aze_uzb_lda_jav_ewe_mcd_scr_bsq_ger_sid_xho_mnd_mol_grk_akn_alb_zul_nor_fin_swt_bem_est_bos_heb_geo_cze_krd_pol_fre_sod_amh_afr_hun_dyu_sun_svk_mly_jpn_tml_kor_ben_arw_tsw_ctl_tag_rom_hau_mao_cnt_urd_bam_eng_gam_bul_hin_spa_lit_qcu_ita_guj_swe_ven_amr_glc_chh_lat_bat_ukr_cic_prs_swa_ind_tha_wly_knd_dgb_igb_azi_pan_por_tur_yor_vie_anl_tsn_ses_fbf	-0.508009033476124	-1.21143505261554	0.228797934032566
334	amh_alb_igb_guj_gam_sid_aeg_lit_aze_tur_swt_mao_tsn_lat_swe_bsq_nor_owc_xho_cnt_rom_grk_swa_pan_bem_eng_est_ven_fbf_hun_pol_amr_geo_scr_arw_ben_ger_chh_sod_mol_fin_zul_mly_urd_sun_jpn_tml_kor_bos_bul_yor_krd_ind_ita_mlt_jav_mnd_svk_ewe_mcd_tig_hin_rus_ctl_por_qcu_spa_prs_dut_ses_hau_cze_wly_ukr_tag_fre_tsw_afr_moo_bat_tha_anl_knd_dgb_lda_azi_slo_glc_uzb_akn_vie_heb_cic_dyu_bam	-0.425739496127589	-1.01074006723912	0.314763351377685
335	wly_ben_tsw_mcd_gam_hau_aeg_slo_aze_azi_bem_jav_tsn_lat_guj_bsq_cze_owc_swa_cnt_spa_ger_swt_fre_dgb_mol_est_fbf_bam_fin_eng_sid_geo_dut_hin_nor_ukr_amr_mlt_pan_hun_ewe_mly_rom_mao_jpn_tml_kor_svk_prs_akn_bul_tag_scr_anl_ind_mnd_lit_zul_arw_sod_por_urd_afr_grk_qcu_alb_swe_ita_ven_chh_bos_heb_krd_sun_rus_lda_ctl_xho_bat_tha_tig_knd_dyu_ses_uzb_glc_pol_tur_igb_vie_amh_cic_yor_moo	-0.0952794464647324	-0.224613524072526	0.82277270816178
336	amr_ger_ses_lit_heb_mlt_chh_scr_tur_azi_tsw_bat_swt_rus_hin_bsq_pan_gam_xho_cnt_dut_alb_zul_ukr_lda_spa_hun_bem_swa_fin_ctl_sid_geo_bos_mcd_arw_ben_aeg_hau_krd_est_fbf_jav_guj_sun_jpn_tml_kor_nor_bul_ewe_afr_ind_prs_wly_mly_mnd_eng_igb_urd_amh_glc_rom_mol_ita_qcu_pol_lat_cze_dyu_sod_swe_tig_grk_tag_svk_moo_slo_ven_mao_tha_anl_knd_cic_yor_uzb_por_fre_aze_bam_vie_owc_dgb_akn_tsn	-0.504800926202937	-1.20055974174636	0.232971087764466
337	aeg_fre_dyu_afr_amh_wly_mlt_alb_tur_aze_zul_bat_dgb_ukr_prs_bsq_nor_anl_bem_mnd_svk_rom_moo_rus_xho_pan_hun_igb_yor_est_krd_tig_geo_arw_eng_lit_bos_heb_gam_guj_fin_ven_sun_swe_mly_jpn_knd_kor_ita_cze_fbf_ctl_tag_slo_hau_jav_cnt_lat_lda_ben_amr_grk_bul_pol_urd_qcu_scr_por_glc_tsn_chh_dut_owc_mol_ind_mcd_swa_spa_cic_mao_tha_sod_tml_tsw_ewe_uzb_ger_hin_azi_bam_vie_sid_swt_akn_ses	-0.318031701687977	-0.752628233426619	0.453574205734455
338	wly_afr_igb_glc_anl_amh_tig_guj_aze_azi_moo_sun_bem_bul_urd_bsq_fre_mlt_ses_mnd_lit_eng_zul_nor_yor_alb_est_tsw_xho_hun_ukr_amr_geo_prs_hin_pol_arw_chh_hau_ben_fin_ven_ind_mcd_mly_jpn_knd_kor_spa_mol_dgb_ger_tag_ctl_owc_mao_cnt_dut_lda_swe_sid_svk_rom_lat_cze_qcu_slo_krd_grk_swa_aeg_por_heb_bos_bat_pan_ewe_scr_swt_jav_tha_sod_tml_tsn_dyu_uzb_ita_rus_tur_bam_vie_gam_akn_cic_fbf	0.0132988618048742	0.0313301226743308	0.975073407539883
339	tig_ben_dgb_ita_hau_mlt_aeg_grk_aze_tur_xho_bat_moo_fre_swe_bsq_mcd_gam_yor_mnd_bos_por_igb_guj_akn_rom_est_ewe_ses_fin_svk_heb_geo_prs_rus_pol_dut_chh_amr_spa_hun_swa_ind_eng_jav_jpn_knd_kor_urd_lit_bem_scr_mao_ukr_sid_tag_cnt_glc_cic_arw_sod_alb_pan_krd_nor_qcu_ger_cze_bul_dyu_owc_hin_amh_afr_mly_ctl_tsw_lat_swt_sun_tha_anl_tml_lda_bam_azi_slo_mol_uzb_tsn_vie_wly_zul_fbf_ven	-0.337951294422534	-0.799675109801982	0.425936889023356
340	mlt_lat_dyu_ctl_anl_tig_sod_cze_tur_aze_igb_jav_ewe_krd_alb_bsq_svk_hau_tsn_mnd_afr_glc_cic_pan_ven_hin_est_xho_tsw_hun_arw_gam_geo_rus_mcd_dut_slo_sid_owc_lit_fin_dgb_tag_ukr_mao_jpn_tml_kor_urd_swe_lda_eng_mly_bul_aeg_sun_cnt_ben_bam_mol_wly_prs_pol_nor_ger_qcu_scr_bos_grk_moo_heb_spa_chh_ita_ind_rom_zul_por_yor_bat_tha_amh_knd_ses_swa_uzb_fre_guj_azi_swt_vie_amr_akn_fbf_bem	0.713548699208433	1.69361276077421	0.0936858589860457
341	wly_arw_cic_spa_aeg_amh_owc_eng_uzb_tur_moo_ind_zul_bos_slo_bsq_afr_anl_swa_cnt_bul_scr_dyu_fre_bam_ben_fin_igb_ses_hun_mol_mlt_geo_lit_guj_ctl_por_sid_chh_alb_est_ewe_mao_krd_mly_jpn_tml_kor_svk_urd_yor_ukr_tag_glc_tig_jav_mnd_rom_bem_swe_hau_dut_lat_mcd_cze_qcu_pol_prs_pan_akn_gam_nor_sod_ger_sun_ita_tsw_hin_dgb_bat_tha_amr_knd_xho_tsn_azi_rus_grk_aze_lda_vie_heb_fbf_ven_swt	-0.291397924656607	-0.689183122502193	0.492423952046729
342	heb_bul_xho_hin_mlt_tig_amh_rom_azi_uzb_igb_mao_swt_dut_pan_bsq_alb_hau_dyu_cnt_prs_spa_bam_bos_ewe_ita_fin_tsn_swa_est_cze_wly_geo_afr_slo_lit_grk_amr_aeg_swe_hun_dgb_sun_urd_ind_jpn_tml_kor_glc_scr_yor_guj_tag_mol_chh_jav_mnd_eng_ses_krd_anl_ger_svk_por_lat_qcu_arw_ctl_fre_akn_sid_ben_gam_nor_mly_mcd_lda_rus_moo_bat_tha_sod_knd_zul_tsw_aze_ukr_pol_tur_fbf_vie_owc_cic_bem_ven	-0.29955740415945	-0.708027311731798	0.480699060153824
343	gam_bul_ven_ctl_anl_aeg_sid_krd_uzb_azi_dgb_bat_akn_ger_ita_bsq_svk_chh_zul_cnt_hin_lit_ses_arw_ewe_grk_est_swa_fbf_fin_mol_hau_geo_por_prs_afr_nor_tig_mlt_dut_hun_bam_tag_pan_jav_jpn_knd_kor_swe_spa_xho_guj_sun_fre_owc_mly_mnd_glc_cic_ukr_amh_ben_bos_rus_alb_qcu_scr_pol_rom_swt_amr_lat_sod_eng_mao_urd_igb_mcd_dyu_ind_tha_heb_tml_tsn_lda_tur_cze_slo_aze_bem_vie_wly_moo_tsw_yor	0.209177896879524	0.492717465349082	0.623373535276989
344	tig_pol_ewe_slo_owc_mlt_sid_ita_tur_azi_swt_ind_igb_spa_grk_bsq_nor_amh_moo_cnt_bos_prs_xho_glc_yor_svk_fin_fbf_akn_hun_rus_aeg_geo_ger_cze_por_fre_wly_heb_lat_est_lda_bat_urd_jav_jpn_knd_kor_arw_ukr_bem_mcd_sun_ctl_anl_mao_mnd_alb_tsw_guj_sod_pan_dut_lit_scr_qcu_bul_hin_mol_dyu_hau_afr_amr_swe_tag_rom_tsn_ben_cic_mly_tha_gam_tml_zul_swa_uzb_eng_krd_aze_bam_vie_chh_ven_dgb_ses	-0.474004916949631	-1.12791901676758	0.262255610693822
345	heb_ukr_bam_ita_tig_amh_aeg_pan_tur_uzb_ewe_tag_akn_ger_ben_bsq_slo_chh_dyu_mnd_eng_ctl_yor_arw_xho_bul_hun_igb_swt_est_lat_mlt_geo_fre_cze_dut_mcd_hau_sod_svk_fin_zul_mly_afr_sun_jpn_knd_kor_spa_hin_moo_krd_mao_mol_wly_jav_cnt_guj_tsn_rus_sid_glc_nor_por_urd_qcu_lit_swe_rom_dgb_amr_pol_anl_scr_bat_bos_ven_grk_lda_ind_tha_gam_tml_swa_cic_azi_alb_prs_aze_bem_vie_owc_ses_tsw_fbf	0.161385672423906	0.380115308827902	0.704726554467936
346	sod_rus_akn_lit_aeg_amr_sid_prs_aze_tur_dyu_tag_swa_slo_lat_bsq_nor_owc_ven_mnd_ger_svk_zul_afr_ses_mol_hun_tsw_cic_est_ukr_tig_geo_pan_ctl_krd_spa_wly_heb_ita_fin_lda_jav_fre_bat_jpn_tml_kor_hin_grk_igb_scr_mao_swe_anl_sun_cnt_guj_moo_rom_chh_alb_urd_mcd_ben_qcu_pol_glc_dut_ewe_amh_bul_gam_bos_mly_arw_xho_eng_yor_ind_tha_hau_knd_fbf_bam_uzb_cze_por_azi_swt_vie_mlt_tsn_bem_dgb	0.00101848473986481	0.00240061500560597	0.998089730153156
347	amr_pan_dyu_guj_gam_aeg_anl_lit_tur_aze_igb_bat_yor_lat_nor_bsq_rus_mlt_cic_mnd_krd_bos_akn_spa_xho_dut_hun_ses_dgb_est_pol_sod_geo_ukr_afr_rom_ctl_sid_hau_grk_fin_zul_jav_svk_mao_jpn_tml_kor_mcd_slo_fbf_alb_tag_mol_wly_ind_cnt_por_bem_arw_owc_swe_urd_scr_ita_qcu_ger_bul_fre_swa_tig_ben_chh_glc_mly_eng_ewe_prs_tsn_sun_tha_amh_knd_tsw_ven_uzb_cze_hin_azi_swt_vie_heb_lda_moo_bam	-0.756160935800191	-1.81018620432579	0.073496538734405
348	sod_glc_ses_bul_wly_aeg_gam_rom_tur_azi_dgb_jav_ven_bos_lit_bsq_mcd_amr_ewe_cnt_afr_pol_dyu_cze_yor_svk_fin_bam_cic_est_prs_heb_geo_swe_guj_krd_hin_amh_chh_nor_hun_tsn_tag_rus_ind_jpn_tml_kor_pan_ukr_swt_mol_sun_eng_hau_mly_mnd_ita_akn_alb_sid_spa_grk_slo_dut_qcu_ctl_lat_fre_zul_anl_urd_mlt_ger_mao_ben_fbf_arw_xho_bat_tha_tig_knd_igb_moo_aze_scr_por_uzb_swa_vie_owc_tsw_lda_bem	-0.317757697818653	-0.752962374123646	0.453374358234595
349	anl_ger_fbf_svk_chh_tig_gam_ita_aze_azi_tsn_bat_zul_swe_scr_bsq_arw_mlt_moo_cnt_pol_hin_dgb_spa_xho_afr_est_dyu_lda_fin_dut_sid_geo_glc_ctl_ben_alb_sod_hau_bul_hun_tsw_ind_ukr_jav_jpn_knd_kor_slo_lat_igb_cze_mly_mcd_heb_sun_mnd_lit_swt_rus_amh_urd_eng_grk_nor_qcu_pan_por_bos_bam_aeg_fre_wly_prs_mao_guj_ses_mol_yor_tag_tha_owc_tml_ven_cic_tur_krd_rom_uzb_akn_vie_amr_ewe_bem_swa	-0.170074777743534	-0.401730446398744	0.688804116931274
350	amh_scr_tsn_dut_amr_sid_aeg_hin_aze_tur_moo_bat_yor_alb_cze_bsq_nor_chh_zul_cnt_rom_swe_akn_guj_swa_lit_fin_bem_cic_est_krd_wly_geo_pan_grk_urd_eng_hau_owc_bos_hun_ewe_jav_arw_tag_jpn_tml_kor_fre_pol_fbf_ukr_sun_svk_anl_mao_mnd_rus_ses_spa_heb_ben_ctl_prs_bul_qcu_mcd_slo_por_dyu_sod_lat_tig_glc_ind_ger_igb_afr_swt_mly_tha_gam_knd_tsw_dgb_azi_ita_mol_uzb_bam_vie_mlt_xho_lda_ven	-0.0253701293608265	-0.0598081796267782	0.952436743837569
351	heb_svk_fbf_ukr_tig_gam_owc_por_azi_tur_ewe_tag_lda_spa_mcd_bsq_alb_sid_bem_cnt_cze_ctl_zul_pol_cic_rom_hun_tsw_dgb_est_ita_anl_geo_lit_guj_lat_rus_hau_sod_mol_fin_swt_bat_eng_sun_jpn_tml_kor_ben_swe_yor_glc_mly_ger_wly_ind_mnd_afr_ses_prs_aeg_arw_scr_pan_bos_qcu_bul_slo_urd_dyu_amr_fre_amh_krd_jav_nor_akn_hin_xho_mao_tha_chh_knd_tsn_swa_uzb_grk_dut_aze_ven_vie_mlt_bam_igb_moo	-0.308218671883567	-0.730583393105739	0.466870194571996
352	sod_lit_igb_urd_amr_sid_tig_pol_uzb_azi_dyu_mly_zul_nor_hin_bsq_mcd_mlt_tsn_cnt_eng_dut_ewe_prs_lda_rom_hun_dgb_bem_fin_ctl_amh_geo_scr_cze_fre_rus_heb_wly_afr_est_ven_bat_alb_jav_jpn_tml_kor_svk_pan_ses_swe_sun_mol_aeg_tag_mnd_krd_moo_ukr_owc_ger_slo_spa_guj_qcu_grk_bos_ita_xho_gam_glc_anl_arw_ind_lat_swt_bul_bam_mao_tha_chh_knd_yor_cic_aze_por_ben_tur_swa_vie_hau_fbf_tsw_akn	0.239925864554533	0.564563685880969	0.573729760093751
353	tig_ctl_yor_mcd_anl_aeg_gam_mol_tur_uzb_lda_mly_ven_svk_swe_bsq_grk_mlt_xho_cnt_ger_nor_bam_pan_swt_alb_est_zul_igb_hun_krd_heb_geo_scr_ben_prs_lit_wly_amh_ita_fin_fbf_mao_slo_bat_jpn_tml_kor_bul_dut_cic_hin_jav_glc_chh_sun_mnd_fre_ses_por_sod_spa_rus_urd_afr_qcu_ukr_eng_pol_swa_owc_bos_hau_arw_tag_cze_tsn_rom_moo_ind_tha_sid_knd_dgb_dyu_azi_guj_lat_aze_ewe_vie_amr_akn_tsw_bem	0.0172661020430074	0.040642556184378	0.967667982408944
354	amh_dut_swa_arw_chh_gam_mlt_glc_tur_azi_ses_bat_dgb_ben_guj_bsq_ita_wly_bem_mnd_eng_swe_xho_pan_dyu_lat_fin_yor_ewe_hun_prs_sid_geo_pol_cze_bul_nor_anl_heb_por_est_igb_jav_rom_ind_jpn_tml_kor_krd_ukr_akn_mol_tag_mcd_owc_sun_cnt_fre_zul_scr_aeg_slo_bos_ctl_spa_qcu_grk_urd_afr_tsw_sod_hin_tig_alb_mly_ger_bam_rus_swt_mao_tha_hau_knd_tsn_lda_uzb_svk_lit_aze_ven_vie_amr_cic_fbf_moo	-0.128982107038715	-0.304515632743651	0.761415460267375
355	sid_afr_fbf_ben_aeg_gam_owc_eng_tur_uzb_zul_bat_ses_bul_spa_bsq_guj_amh_tsn_mnd_urd_dut_ewe_lit_akn_mol_fin_lda_yor_est_scr_sod_geo_ukr_mcd_slo_lat_mlt_tig_glc_hun_bem_jav_pan_ind_jpn_knd_kor_arw_rom_cic_bos_mly_svk_amr_mao_cnt_fre_bam_grk_wly_prs_alb_ger_nor_qcu_hin_rus_pol_xho_hau_cze_anl_krd_tag_por_swt_swe_dgb_sun_tha_chh_tml_moo_ven_aze_ita_ctl_azi_tsw_vie_heb_swa_igb_dyu	0.923212544443962	2.20333894281941	0.0300405460041552
356	hau_hin_swa_urd_amh_anl_sid_mol_azi_tur_tsw_jav_ven_ita_lat_bsq_pan_gam_moo_mnd_bos_spa_akn_krd_ses_rus_hun_dyu_dgb_est_grk_sod_geo_mcd_ukr_svk_fre_mlt_heb_nor_fin_tsn_mly_glc_tag_jpn_knd_kor_alb_rom_bem_dut_bat_cze_tig_sun_cnt_prs_yor_ctl_wly_slo_ger_por_afr_qcu_swe_pol_eng_swt_owc_bul_chh_arw_mao_scr_igb_guj_lda_ind_tha_aeg_tml_ewe_cic_uzb_lit_ben_aze_zul_vie_amr_xho_fbf_bam	-0.767326321294294	-1.84632967487686	0.06802502844449
357	owc_hin_swt_rus_sid_gam_heb_nor_azi_tur_akn_tag_fbf_alb_grk_bsq_svk_wly_tsw_mnd_pol_eng_ses_glc_ven_ger_fin_dyu_tsn_hun_mol_mlt_geo_lit_ukr_fre_guj_sod_amr_ita_est_lda_mly_ben_mao_jpn_tml_kor_bul_arw_cic_mcd_ind_cze_hau_bat_cnt_bos_swa_ctl_anl_por_pan_dut_afr_qcu_scr_swe_prs_ewe_aeg_krd_chh_lat_jav_rom_zul_urd_igb_sun_tha_amh_knd_xho_dgb_aze_slo_spa_uzb_bam_vie_tig_yor_bem_moo	0.155645560881421	0.367209595607098	0.714296955089018
358	anl_lit_ewe_hin_chh_gam_heb_swe_aze_azi_igb_ind_yor_ukr_glc_bsq_dut_sod_bem_cnt_nor_alb_moo_mcd_tsw_guj_est_zul_bam_hun_rom_amh_geo_grk_krd_urd_por_amr_sid_bos_fin_xho_tag_fre_bat_jpn_tml_kor_ctl_eng_dgb_ben_jav_afr_wly_sun_mnd_arw_swt_lat_owc_spa_cze_slo_prs_qcu_pol_pan_ger_swa_mlt_bul_aeg_mol_mly_rus_fbf_ita_dyu_mao_tha_tig_knd_tsn_ses_uzb_svk_scr_tur_lda_vie_hau_akn_ven_cic	-0.0252006954102263	-0.0593295711625208	0.952816910639677
359	owc_grk_cic_hin_heb_gam_hau_urd_tur_azi_bem_bat_ses_eng_mcd_bsq_swe_wly_tsw_mnd_dut_scr_igb_rom_dyu_afr_est_zul_swa_fin_lit_chh_geo_cze_glc_por_pol_amh_anl_ita_hun_yor_ind_ukr_sun_jpn_knd_kor_ctl_mol_xho_fre_mly_krd_aeg_mao_cnt_guj_ven_pan_sid_prs_alb_slo_svk_qcu_nor_arw_ger_lda_amr_bos_mlt_spa_jav_bul_swt_ben_bam_tag_tha_sod_tml_tsn_akn_aze_lat_rus_uzb_fbf_vie_tig_moo_dgb_ewe	0.2606769123897	0.613657254999409	0.54093992533349
360	aeg_grk_lda_scr_chh_wly_heb_hin_tur_aze_tsn_mao_ewe_afr_pan_bsq_guj_anl_akn_cnt_por_mcd_ses_bul_xho_eng_hun_moo_igb_est_slo_amh_geo_ita_prs_ctl_svk_amr_tig_fre_fin_dgb_mly_ukr_bat_jpn_knd_kor_rom_pol_bam_alb_ind_swe_hau_sun_mnd_dut_tsw_cze_mlt_ben_krd_lat_spa_qcu_glc_nor_urd_swt_owc_bos_sid_rus_jav_mol_bem_arw_dyu_tag_tha_gam_tml_fbf_ven_azi_ger_lit_uzb_zul_vie_sod_swa_yor_cic	-0.531482006900365	-1.26478816968644	0.209107512790005
361	wly_swe_zul_mol_amr_owc_hau_ger_tur_azi_xho_sun_moo_glc_bos_bsq_bul_chh_swa_mnd_cze_pol_cic_grk_akn_slo_hun_igb_ven_est_spa_tig_geo_afr_nor_eng_scr_sod_gam_alb_fin_dyu_ind_fre_bat_jpn_knd_kor_ctl_svk_tsn_ben_jav_lat_heb_tag_cnt_guj_bam_urd_mlt_mcd_pan_por_lit_qcu_dut_ukr_hin_ewe_aeg_rus_anl_arw_mao_ita_fbf_rom_tsw_mly_tha_sid_tml_yor_bem_uzb_prs_krd_aze_lda_vie_amh_swt_ses_dgb	1.05931051643735	2.54367575208137	0.0126188118805105
362	sod_dut_yor_svk_hau_chh_amr_ctl_azi_aze_bem_tag_ses_bul_slo_bsq_eng_aeg_dyu_cnt_glc_bos_swt_mcd_swa_por_hun_bam_zul_est_afr_wly_geo_krd_lit_prs_ukr_sid_tig_rom_fin_moo_mly_hin_bat_jpn_knd_kor_cze_nor_dgb_alb_sun_ben_mlt_ind_mnd_swe_xho_guj_heb_mol_scr_pan_arw_qcu_fre_lat_urd_ewe_anl_ita_owc_grk_mao_spa_cic_pol_lda_jav_tha_amh_tml_akn_igb_uzb_rus_ger_tur_tsw_vie_gam_ven_tsn_fbf	0.272744469262808	0.642204131046428	0.522320589662439
363	heb_krd_bem_nor_chh_gam_amr_swe_azi_uzb_akn_mao_moo_svk_glc_bsq_por_aeg_tsn_cnt_bul_urd_swt_alb_zul_ukr_hun_dgb_cic_fin_pol_tig_geo_lat_cze_arw_ita_hau_mlt_ger_est_xho_tag_pan_sun_jpn_tml_kor_afr_eng_dyu_grk_jav_hin_anl_bat_mnd_rom_fbf_spa_sid_guj_scr_ben_bos_qcu_rus_mol_mcd_yor_amh_dut_sod_lit_mly_prs_ven_ctl_swa_ind_tha_wly_knd_igb_ses_aze_slo_fre_tur_lda_vie_owc_tsw_ewe_bam	-0.689362422727851	-1.65112477513178	0.102086150181937
364	amh_pol_akn_mcd_anl_tig_hau_scr_tur_aze_tsn_sun_bam_lit_rom_bsq_grk_chh_ewe_cnt_cze_ita_igb_nor_swa_arw_fin_swt_moo_hun_por_aeg_geo_swe_ukr_ctl_dut_heb_sod_ger_est_fbf_ind_alb_bat_jpn_knd_kor_guj_mol_zul_rus_mly_bos_sid_mao_mnd_krd_tsw_eng_mlt_bul_ben_glc_hin_qcu_pan_svk_prs_ven_gam_afr_wly_fre_tag_spa_bem_lat_dyu_jav_tha_amr_tml_yor_xho_azi_slo_urd_uzb_lda_vie_owc_ses_cic_dgb	-0.487948905503227	-1.16026557464177	0.248910585103658
365	amr_arw_cic_rus_hau_amh_mlt_pol_aze_azi_bem_mao_tsw_spa_ita_bsq_bos_gam_tsn_mnd_ger_scr_igb_eng_dgb_slo_fin_swa_zul_est_bul_tig_geo_ukr_krd_fre_swe_sod_heb_glc_hun_bam_sun_mcd_jav_jpn_tml_kor_rom_hin_ses_lit_tag_pan_anl_mly_cnt_por_lda_svk_owc_cze_mol_ctl_grk_qcu_nor_lat_guj_yor_chh_prs_wly_afr_bat_urd_xho_dut_fbf_ind_tha_sid_knd_swt_ewe_uzb_ben_alb_tur_dyu_vie_aeg_moo_akn_ven	-0.00112856887545987	-0.00265994533088113	0.997883370626016
366	aeg_por_ven_scr_mlt_anl_sid_eng_tur_uzb_fbf_mao_swa_krd_spa_bsq_alb_amh_tsw_cnt_bos_pol_akn_cze_zul_hin_est_moo_yor_hun_prs_sod_geo_mol_urd_rus_mcd_hau_heb_nor_fin_ewe_bat_ben_mly_jpn_tml_kor_ctl_lat_bem_arw_sun_swe_gam_jav_mnd_ita_tsn_ger_owc_pan_grk_afr_slo_qcu_guj_fre_rom_swt_tig_ukr_wly_bul_ind_dut_cic_svk_xho_tag_tha_amr_knd_dyu_igb_azi_lit_glc_aze_dgb_vie_chh_bam_lda_ses	-0.985003463272277	-2.39841713674931	0.0184623730632004
367	sid_bul_ses_lat_amr_hau_chh_nor_azi_uzb_moo_jav_akn_slo_lit_bsq_urd_heb_ven_cnt_afr_scr_yor_mcd_xho_por_hun_fbf_tsn_fin_krd_gam_geo_fre_spa_swe_ctl_anl_owc_cze_est_tsw_bat_svk_mao_jpn_tml_kor_ita_mol_swt_hin_tag_arw_aeg_mly_mnd_grk_zul_ukr_mlt_rom_dut_ben_alb_qcu_rus_pol_pan_dyu_sod_eng_tig_ger_sun_bos_igb_prs_lda_ind_tha_wly_knd_cic_dgb_tur_guj_glc_aze_ewe_vie_amh_bem_bam_swa	0.372675622942881	0.880954757369324	0.380613339390211
368	tig_urd_fbf_alb_sod_wly_gam_guj_azi_uzb_yor_bat_tsw_rus_pan_bsq_bos_aeg_swt_mnd_afr_por_igb_grk_akn_mol_hun_swa_xho_fin_eng_owc_geo_ita_ben_lit_scr_mlt_anl_rom_est_cic_jav_spa_ind_jpn_knd_kor_fre_mcd_tsn_lat_mly_ger_amh_mao_cnt_ukr_moo_slo_amr_hin_dut_cze_ctl_qcu_bul_pol_swe_ses_heb_prs_chh_glc_tag_svk_ewe_nor_dyu_sun_tha_sid_tml_ven_bem_aze_arw_krd_tur_bam_vie_hau_dgb_lda_zul	-0.788817367873854	-1.89824397404236	0.060765002815463
369	chh_eng_dyu_ita_amh_sod_amr_cze_tur_uzb_moo_ind_ewe_ben_bul_bsq_mcd_anl_yor_cnt_ukr_guj_ven_por_swt_scr_est_cic_bam_hun_urd_owc_geo_lit_lat_dut_krd_sid_tig_rom_fin_xho_mao_hin_sun_jpn_knd_kor_swe_grk_tsn_rus_bat_alb_hau_jav_mnd_svk_dgb_spa_mlt_prs_slo_arw_nor_qcu_glc_afr_mol_zul_aeg_bos_gam_pan_tag_ctl_ses_fre_lda_mly_tha_wly_tml_swa_tsw_aze_pol_ger_azi_fbf_vie_heb_igb_akn_bem	-0.550452320961478	-1.31245941747316	0.192595071940793
370	hau_krd_tsn_bos_sod_amr_tig_afr_azi_uzb_cic_tag_igb_glc_urd_bsq_pan_wly_yor_cnt_bul_ita_fbf_eng_lda_mol_fin_zul_akn_hun_lat_mlt_geo_scr_arw_ger_por_anl_owc_slo_est_tsw_jav_lit_mly_jpn_knd_kor_pol_ctl_dgb_swe_sun_grk_amh_ind_mnd_alb_ven_rus_heb_spa_fre_mcd_ben_qcu_hin_rom_svk_dyu_aeg_guj_sid_prs_mao_cze_bem_ukr_bam_bat_tha_gam_tml_xho_swa_tur_dut_nor_aze_moo_vie_chh_swt_ewe_ses	-0.0164928294581346	-0.0389574475004671	0.969007822056335
371	mlt_cze_dyu_arw_anl_heb_aeg_bul_aze_azi_tsn_jav_lda_eng_guj_bsq_afr_tig_akn_cnt_slo_alb_dgb_lit_bam_ita_hun_fbf_cic_fin_grk_sod_geo_glc_bos_por_mcd_chh_owc_nor_est_ses_ind_rom_tag_jpn_tml_kor_spa_ukr_igb_scr_sun_svk_hau_bat_mnd_ctl_swt_mol_amr_fre_krd_rus_hin_qcu_pol_ger_pan_swa_amh_dut_gam_ben_mao_lat_xho_swe_zul_mly_tha_sid_knd_tsw_ven_tur_prs_urd_uzb_yor_vie_wly_bem_moo_ewe	-0.559730760527238	-1.33429711887682	0.185364461598374
372	tig_eng_ewe_swe_sid_gam_hau_guj_tur_azi_xho_mly_ven_afr_rom_bsq_ben_heb_igb_cnt_dut_mcd_tsn_spa_dgb_ctl_fin_bam_lda_hun_arw_aeg_geo_svk_lit_rus_scr_owc_anl_cze_est_yor_tag_pol_bat_jpn_tml_kor_ukr_fre_ses_urd_sun_hin_mlt_jav_mnd_por_swt_bul_wly_pan_glc_grk_lat_qcu_ger_slo_mol_fbf_chh_ita_amr_nor_ind_alb_moo_bos_akn_mao_tha_amh_knd_zul_cic_aze_prs_krd_uzb_bem_vie_sod_swa_dyu_tsw	-0.429041831480075	-1.02057958318836	0.310101237907671
373	aeg_swe_cic_nor_owc_wly_heb_bos_aze_uzb_igb_bat_xho_glc_ger_bsq_slo_anl_zul_mnd_bul_guj_dyu_svk_moo_cze_fin_akn_bam_hun_scr_amr_geo_prs_krd_afr_ben_amh_chh_grk_est_ewe_tag_urd_ind_jpn_tml_kor_dut_alb_lda_hin_jav_por_gam_mao_cnt_spa_fbf_ukr_sod_arw_lit_ita_fre_qcu_eng_ctl_pol_bem_hau_mcd_mlt_rus_mly_pan_swt_lat_tsn_sun_tha_tig_knd_dgb_ven_tur_mol_rom_azi_swa_vie_sid_tsw_ses_yor	-0.0567744784759751	-0.133765991520112	0.893876661989421
374	chh_urd_zul_glc_aeg_mlt_owc_lit_uzb_azi_ewe_mly_lda_swe_arw_bsq_ben_hau_akn_mnd_scr_dut_cic_eng_ses_krd_fin_moo_swt_hun_por_amr_geo_nor_svk_rom_lat_tig_anl_fre_est_bam_tag_mcd_jav_jpn_knd_kor_ctl_pol_fbf_afr_mao_guj_heb_sun_cnt_ita_yor_rus_gam_bos_alb_slo_prs_qcu_ger_pan_cze_tsn_amh_ukr_wly_bul_bat_grk_xho_spa_igb_ind_tha_sid_tml_ven_dgb_aze_mol_hin_tur_dyu_vie_sod_tsw_swa_bem	-0.191500520143474	-0.451983486821412	0.652333299983203
375	heb_afr_tsw_guj_sid_amh_mlt_rom_uzb_aze_cic_jav_swa_hin_scr_bsq_rus_sod_ses_mnd_nor_bos_xho_glc_bam_mol_est_lda_swt_fin_spa_gam_geo_prs_slo_alb_cze_anl_chh_ben_hun_zul_tag_ger_mly_jpn_tml_kor_bul_eng_fbf_urd_ind_pan_aeg_sun_cnt_lat_bem_ctl_wly_krd_grk_por_lit_qcu_swe_dut_ukr_ewe_hau_svk_owc_arw_mao_fre_moo_mcd_yor_bat_tha_tig_knd_ven_dyu_azi_ita_pol_tur_akn_vie_amr_tsn_igb_dgb	-0.550146220122128	-1.31359809330031	0.192212916219995
376	sod_krd_moo_afr_hau_aeg_mlt_svk_azi_tur_tsw_mly_dyu_prs_ctl_bsq_por_owc_dgb_mnd_spa_lat_swa_eng_zul_rus_fin_tsn_cic_hun_dut_gam_geo_pol_lit_ben_fre_amh_chh_alb_est_ven_mao_arw_sun_jpn_tml_kor_bos_glc_yor_grk_bat_mol_heb_tag_cnt_scr_fbf_rom_amr_urd_nor_ukr_guj_qcu_hin_ger_slo_akn_sid_pan_tig_swe_ind_cze_swt_mcd_xho_jav_tha_wly_knd_bem_lda_uzb_ita_bul_aze_igb_vie_anl_ses_ewe_bam	0.140327042894439	0.330202093980517	0.741989944720329
377	aeg_slo_akn_nor_hau_amr_gam_ger_azi_aze_cic_bat_xho_cze_ukr_bsq_ctl_owc_yor_cnt_ben_bos_moo_glc_lda_afr_fin_bam_tsn_hun_mol_heb_geo_dut_prs_rom_hin_amh_anl_arw_est_bem_tag_grk_ind_jpn_knd_kor_mcd_svk_ewe_bul_jav_lit_chh_mao_mnd_swe_swt_krd_sid_urd_pol_ita_pan_qcu_rus_alb_guj_dgb_wly_eng_sod_fre_mly_por_fbf_lat_dyu_sun_tha_mlt_tml_igb_ses_uzb_scr_spa_tur_swa_vie_tig_zul_tsw_ven	-0.498232597054807	-1.18490384002898	0.239074594275034
378	sod_rus_lda_afr_amh_chh_sid_arw_azi_uzb_fbf_mao_dyu_mol_scr_bsq_slo_amr_cic_mnd_grk_urd_moo_ctl_yor_lat_est_akn_swt_fin_svk_anl_geo_nor_rom_swe_ukr_hau_owc_prs_hun_ses_jav_glc_mly_jpn_tml_kor_lit_pol_bam_krd_bat_alb_heb_sun_cnt_guj_ewe_hin_gam_mcd_spa_cze_fre_qcu_por_eng_ita_dgb_wly_ger_mlt_dut_ind_bos_swa_bul_ven_tag_tha_tig_knd_xho_igb_aze_ben_pan_tur_tsw_vie_aeg_zul_bem_tsn	-0.897334417010941	-2.17718631993753	0.0319979401434938
379	tig_dut_moo_glc_gam_heb_sod_lat_azi_tur_swt_tag_lda_urd_rus_bsq_mcd_owc_xho_cnt_lit_fre_ewe_ukr_dyu_svk_est_cic_yor_fin_bul_aeg_geo_arw_cze_eng_swe_amr_hau_prs_hun_dgb_mao_por_sun_jpn_knd_kor_pan_spa_bam_krd_ind_alb_wly_bat_mnd_grk_bem_afr_sid_nor_bos_ger_slo_qcu_hin_guj_rom_tsn_amh_ita_mlt_ctl_jav_scr_zul_mol_igb_mly_tha_anl_tml_swa_fbf_uzb_ben_pol_aze_ses_vie_chh_ven_akn_tsw	-0.747179724610836	-1.79427086628098	0.0760193262893431
380	owc_mcd_zul_alb_gam_amh_sod_pol_aze_uzb_tsn_jav_yor_por_ita_bsq_ger_heb_fbf_cnt_dut_rus_dgb_rom_dyu_svk_est_tsw_swa_hun_cze_sid_geo_grk_fre_pan_nor_amr_tig_mol_fin_ses_bat_arw_sun_jpn_knd_kor_guj_prs_ven_ukr_mao_urd_wly_ind_mnd_eng_ewe_ctl_mlt_slo_bul_krd_swe_qcu_spa_hin_ben_cic_anl_lit_chh_bos_tag_scr_igb_afr_swt_mly_tha_hau_tml_xho_bam_tur_lat_glc_azi_lda_vie_aeg_bem_moo_akn	-0.916552299519645	-2.22000216346978	0.0288486536224009
381	aeg_por_ewe_spa_mlt_amh_gam_mol_tur_azi_lda_sun_akn_krd_cze_bsq_lit_amr_igb_cnt_ctl_slo_ven_ita_tsw_rom_hun_tsn_dyu_fin_ukr_hau_geo_swe_afr_urd_ben_sod_heb_lat_est_swa_mly_nor_jav_jpn_knd_kor_pol_pan_yor_scr_bat_bos_wly_ind_mnd_glc_swt_fre_tig_arw_rus_dut_grk_qcu_hin_eng_prs_bam_owc_alb_sid_mcd_tag_guj_moo_ger_ses_mao_tha_chh_tml_dgb_bem_aze_bul_svk_uzb_xho_vie_anl_cic_zul_fbf	-1.0679255991107	-2.61834278051413	0.0103157571728516
382	gam_lit_bam_rom_amr_anl_sid_alb_tur_azi_cic_sun_swa_slo_bul_bsq_rus_aeg_ven_cnt_urd_arw_moo_guj_fbf_prs_hun_tsn_bem_est_ger_heb_geo_mcd_hin_svk_eng_hau_wly_mol_fin_zul_tag_por_bat_jpn_tml_kor_lat_ben_lda_pan_jav_bos_sod_mly_mnd_grk_tsw_fre_mlt_afr_swe_glc_cze_qcu_scr_ita_dut_swt_owc_ukr_tig_spa_ind_nor_dyu_pol_yor_mao_tha_chh_knd_igb_ewe_uzb_ctl_krd_aze_dgb_vie_amh_akn_ses_xho	-0.42643650030104	-1.01171929630497	0.314297290550173
383	anl_urd_swt_pan_wly_heb_amh_fre_azi_aze_tsw_mao_cic_prs_svk_bsq_eng_aeg_fbf_cnt_arw_glc_ses_scr_akn_ita_fin_igb_bem_est_grk_sod_geo_bos_afr_alb_mcd_mlt_sid_ben_hun_ewe_ind_swe_tag_jpn_tml_kor_lit_krd_lda_guj_bat_spa_tig_sun_mnd_ctl_xho_lat_gam_ger_bul_mol_rus_qcu_rom_ukr_por_dyu_hau_dut_amr_nor_jav_slo_bam_hin_zul_mly_tha_chh_knd_yor_swa_tur_pol_cze_uzb_ven_vie_owc_tsn_moo_dgb	-0.598790543345463	-1.42805382402334	0.156626002581775
384	gam_fre_bam_ukr_hau_amh_sod_rom_uzb_tur_igb_sun_bem_dut_eng_bsq_swe_sid_dyu_mnd_ben_pan_yor_lat_ven_alb_est_dgb_xho_hun_ctl_tig_geo_grk_arw_por_mcd_heb_owc_guj_fin_moo_tag_svk_bat_jpn_knd_kor_spa_scr_lda_slo_jav_bos_amr_ind_cnt_krd_cic_prs_chh_glc_cze_mol_afr_qcu_ger_nor_urd_tsw_mlt_hin_anl_bul_mly_ita_fbf_rus_ses_mao_tha_wly_tml_akn_ewe_azi_pol_lit_aze_tsn_vie_aeg_zul_swt_swa	0.68629717604115	1.62340840260932	0.107887097254672
385	chh_krd_ses_rom_wly_amr_amh_rus_azi_tur_dgb_bat_bem_swe_svk_bsq_lat_hau_swt_mnd_afr_ita_fbf_scr_bam_cze_fin_igb_tsw_hun_ukr_mlt_geo_grk_arw_nor_fre_aeg_heb_por_est_zul_ind_prs_tag_jpn_tml_kor_bos_ctl_cic_urd_jav_slo_gam_sun_cnt_pan_swa_ben_sid_eng_mcd_guj_ger_qcu_lit_mol_pol_lda_owc_bul_tig_spa_mao_alb_xho_dut_ewe_mly_tha_sod_knd_yor_dyu_uzb_glc_hin_aze_tsn_vie_anl_ven_akn_moo	-1.22782324402192	-3.0233883547302	0.0032301349352378
386	sod_swe_tsn_mol_wly_mlt_amh_glc_aze_tur_moo_tag_cic_krd_arw_bsq_bul_sid_igb_cnt_afr_slo_ven_ukr_yor_lat_hun_bem_xho_est_rus_aeg_geo_svk_urd_cze_scr_chh_amr_hin_fin_dyu_mly_bos_sun_jpn_tml_kor_mcd_ben_zul_dut_mao_guj_gam_jav_mnd_alb_lda_pol_anl_ita_grk_lit_por_qcu_fre_spa_rom_ses_owc_eng_heb_prs_bat_nor_swa_pan_ewe_ind_tha_hau_knd_bam_fbf_uzb_ctl_ger_azi_akn_vie_tig_swt_tsw_dgb	0.202963313921956	0.478147538594909	0.633667262711851
387	amh_nor_cic_pol_amr_hau_sid_grk_aze_uzb_ewe_jav_ses_arw_ben_bsq_slo_anl_yor_mnd_bul_mcd_xho_pan_igb_glc_fin_dyu_dgb_est_lit_gam_geo_mol_urd_svk_alb_sod_chh_prs_hun_fbf_sun_ukr_mly_jpn_tml_kor_lat_swe_bem_cze_tag_ger_tig_ind_cnt_hin_zul_guj_mlt_fre_afr_scr_rus_qcu_rom_por_eng_swt_wly_krd_owc_ita_bat_ctl_lda_spa_ven_mao_tha_aeg_knd_swa_tsw_tur_dut_bos_azi_akn_vie_heb_moo_tsn_bam	-0.232920749356964	-0.550252396311642	0.583465491692271
388	gam_fre_akn_bos_owc_sod_amr_krd_tur_azi_dyu_bat_zul_eng_cze_bsq_grk_sid_tsn_cnt_mol_hin_lda_lit_ven_ctl_hun_ewe_yor_fin_ben_chh_geo_afr_swe_mcd_ger_wly_hau_alb_est_igb_sun_rus_jav_jpn_tml_kor_svk_glc_swt_bul_mly_ita_heb_mao_mnd_por_cic_arw_tig_nor_guj_prs_rom_qcu_lat_pol_pan_fbf_anl_spa_mlt_urd_ind_scr_ses_slo_bem_tag_tha_aeg_knd_tsw_bam_uzb_ukr_dut_aze_swa_vie_amh_dgb_moo_xho	-0.0462433247641073	-0.108979023750506	0.913453924522979
389	anl_mol_ewe_hin_tig_gam_sod_dut_tur_uzb_moo_sun_zul_nor_cze_bsq_alb_mlt_swt_mnd_prs_bul_lda_afr_bem_krd_fin_tsw_dgb_hun_ger_amh_geo_lat_glc_rus_lit_owc_sid_bos_est_akn_tag_fre_ind_jpn_tml_kor_eng_guj_fbf_ukr_mao_spa_aeg_bat_cnt_svk_xho_pol_hau_ita_grk_urd_scr_qcu_ben_por_slo_yor_amr_mcd_heb_ctl_jav_swe_ven_pan_swa_mly_tha_wly_knd_cic_tsn_aze_arw_rom_azi_igb_vie_chh_dyu_ses_bam	0.463245009653235	1.09458995028201	0.276523149713931
390	gam_alb_xho_dut_anl_tig_aeg_mcd_tur_uzb_ewe_bat_lda_fre_guj_bsq_bul_amr_bam_cnt_ukr_nor_ven_swe_bem_urd_est_akn_dyu_fin_lat_hau_geo_prs_rus_por_ita_sod_amh_eng_hun_yor_mly_slo_tag_jpn_knd_kor_pan_cze_zul_grk_sun_ger_mlt_ind_mnd_afr_dgb_ben_heb_bos_arw_rom_spa_qcu_lit_ctl_pol_swa_sid_mol_owc_krd_jav_glc_igb_hin_cic_mao_tha_wly_tml_swt_tsn_aze_scr_svk_azi_tsw_vie_chh_fbf_ses_moo	-0.215462812911561	-0.508859207260312	0.612056051480186
391	chh_lat_akn_afr_hau_amh_gam_glc_tur_aze_bem_ind_ewe_bul_rom_bsq_prs_owc_ven_mnd_fre_bos_dgb_ctl_cic_hin_est_ses_lda_hun_mcd_heb_geo_lit_urd_spa_arw_amr_sod_pol_fin_xho_mao_krd_mly_jpn_tml_kor_mol_pan_swt_eng_jav_nor_anl_sun_cnt_dut_yor_slo_wly_alb_grk_por_ukr_qcu_ita_cze_svk_swa_aeg_rus_tig_swe_tag_ben_tsn_ger_dyu_bat_tha_sid_knd_zul_moo_uzb_guj_scr_azi_tsw_vie_mlt_igb_fbf_bam	-0.300136771824875	-0.711506235930536	0.478551488830097
392	aeg_rus_bem_hin_amh_mlt_wly_cze_uzb_aze_fbf_sun_xho_por_arw_bsq_mcd_sod_dyu_cnt_ben_dut_moo_ctl_yor_mol_hun_ewe_swt_fin_rom_chh_geo_slo_nor_swe_glc_sid_owc_svk_est_dgb_ind_fre_tag_jpn_knd_kor_afr_lit_tsw_krd_jav_urd_anl_mly_mnd_grk_zul_pol_gam_lat_ita_scr_spa_qcu_ukr_ger_alb_igb_amr_bos_heb_prs_mao_guj_tsn_eng_swa_bat_tha_hau_tml_cic_akn_azi_bul_pan_tur_lda_vie_tig_ses_bam_ven	-0.288133186315605	-0.680992821896758	0.497568153095248
393	aeg_grk_ses_prs_sod_gam_hau_afr_aze_azi_tsn_bat_ven_slo_hin_bsq_lit_chh_swa_mnd_por_pan_lda_rus_bem_ctl_hun_zul_swt_fin_eng_owc_geo_urd_dut_guj_arw_amh_wly_spa_est_yor_mao_cze_tag_jpn_tml_kor_rom_mol_ewe_fre_ind_ukr_tig_sun_cnt_krd_bam_scr_sid_bul_nor_svk_alb_qcu_mcd_glc_swe_dgb_anl_ita_heb_lat_jav_ger_xho_ben_igb_mly_tha_amr_knd_tsw_fbf_tur_bos_pol_uzb_cic_vie_mlt_dyu_moo_akn	-0.148571292142521	-0.350517765177812	0.7267428499355
394	amr_guj_bem_scr_heb_owc_gam_mcd_uzb_tur_fbf_mly_ewe_fre_spa_bsq_bul_hau_akn_cnt_ger_glc_yor_alb_zul_rus_hun_cic_moo_fin_cze_wly_geo_ctl_pan_mol_prs_chh_sod_hin_est_dyu_jav_dut_tag_jpn_tml_kor_krd_grk_igb_ben_sun_bos_amh_mao_mnd_svk_tsn_lat_anl_pol_lit_rom_arw_qcu_por_afr_ita_dgb_tig_swe_mlt_eng_bat_nor_lda_slo_ses_ind_tha_aeg_knd_swa_swt_azi_ukr_urd_aze_tsw_vie_sid_bam_ven_xho	0.0421568021492664	0.099208132326373	0.921186550999602
395	heb_por_zul_lit_sid_aeg_hau_mol_aze_azi_fbf_sun_bam_rom_ben_bsq_ita_sod_igb_mnd_krd_guj_bem_nor_moo_scr_fin_tsw_ses_hun_prs_gam_geo_arw_afr_fre_ctl_anl_mlt_hin_est_xho_tag_swe_mly_jpn_knd_kor_pol_ger_dyu_mcd_mao_alb_chh_jav_cnt_pan_cic_lat_tig_glc_bul_rus_slo_qcu_dut_svk_eng_yor_amh_cze_owc_grk_bat_spa_akn_ukr_swa_ind_tha_amr_tml_lda_ven_tur_urd_bos_uzb_swt_vie_wly_ewe_tsn_dgb	-0.673916475611624	-1.6115560659008	0.110447388001015
396	amh_guj_zul_dut_aeg_amr_heb_ukr_aze_tur_dgb_tag_tsn_scr_afr_bsq_glc_wly_bam_mnd_ben_lit_akn_arw_tsw_mcd_est_moo_cic_hun_fre_sod_geo_eng_ctl_alb_pol_anl_owc_prs_fin_lda_ind_ita_sun_jpn_knd_kor_bul_rus_dyu_hin_mly_grk_mlt_bat_cnt_por_swt_swe_hau_nor_krd_slo_pan_qcu_rom_bos_spa_igb_tig_ger_gam_cze_mao_lat_fbf_mol_yor_jav_tha_sid_tml_ses_bem_uzb_svk_urd_azi_swa_vie_chh_ewe_xho_ven	0.190587135786889	0.448571208616176	0.654784424575637
397	chh_afr_fbf_ukr_tig_hau_mlt_ctl_aze_uzb_lda_sun_cic_scr_eng_bsq_por_gam_yor_mnd_prs_ita_akn_mol_zul_rom_est_swa_igb_hun_dut_sod_geo_ben_urd_rus_bos_sid_wly_pan_fin_tsw_mly_grk_tag_jpn_tml_kor_fre_ger_dgb_swe_ind_slo_heb_mao_cnt_alb_dyu_hin_owc_arw_mcd_lit_lat_qcu_nor_glc_cze_moo_aeg_svk_anl_bul_bat_guj_bam_krd_ven_jav_tha_amr_knd_tsn_xho_azi_pol_spa_tur_ewe_vie_amh_swt_ses_bem	0.478481327025528	1.12884258096403	0.261867745115554
398	tig_urd_dgb_prs_heb_amr_chh_scr_tur_aze_bem_jav_akn_bul_krd_bsq_ita_wly_igb_mnd_rus_cze_tsw_svk_xho_slo_est_moo_zul_fin_por_amh_geo_eng_nor_rom_mol_hau_sod_hin_hun_ewe_mao_afr_tag_jpn_tml_kor_mcd_arw_yor_alb_sun_grk_owc_mly_cnt_lat_cic_ger_anl_ben_fre_pan_glc_qcu_spa_guj_swe_fbf_mlt_bos_gam_dut_ind_ukr_ven_pol_swt_bat_tha_sid_knd_swa_lda_azi_lit_ctl_uzb_dyu_vie_aeg_bam_tsn_ses	0.080426977413343	0.189571258448378	0.850058246658819
399	owc_krd_tsw_por_aeg_sid_chh_rus_tur_uzb_swt_sun_cic_arw_ben_bsq_slo_amr_fbf_cnt_alb_glc_ven_eng_moo_mcd_fin_igb_yor_hun_nor_amh_geo_lat_fre_bos_svk_sod_anl_ita_est_bem_jav_hin_bat_jpn_knd_kor_cze_pan_ewe_swe_mly_spa_tig_mao_mnd_urd_lda_dut_heb_prs_bul_scr_rom_qcu_mol_ctl_guj_tsn_hau_afr_wly_grk_ind_ger_xho_lit_bam_tag_tha_mlt_tml_zul_ses_aze_pol_ukr_azi_akn_vie_gam_dgb_dyu_swa	0.182135094463998	0.429501142953601	0.668552000594156
400	sod_alb_ewe_por_hau_sid_chh_bos_aze_azi_swa_mly_xho_ben_hin_bsq_pan_aeg_tsn_cnt_rom_krd_akn_lit_yor_mcd_hun_swt_ven_est_dut_tig_geo_slo_ukr_pol_scr_gam_owc_swe_fin_dyu_mao_cze_ind_jpn_knd_kor_svk_arw_bem_fre_sun_ger_heb_jav_mnd_nor_moo_bul_amr_glc_grk_guj_spa_qcu_rus_mol_eng_ses_anl_urd_wly_ctl_tag_lat_igb_ita_bam_bat_tha_amh_tml_zul_dgb_uzb_prs_afr_tur_cic_vie_mlt_lda_fbf_tsw	0.243041598045954	0.572293860000717	0.568503789929549
401	amh_mol_dyu_mcd_aeg_chh_sid_ukr_aze_uzb_bam_ind_swa_dut_lat_bsq_fre_hau_ewe_mnd_prs_swe_xho_pan_fbf_svk_hun_ven_akn_fin_glc_tig_geo_scr_slo_ctl_spa_sod_heb_krd_est_cic_bat_bos_mao_jpn_knd_kor_ita_guj_zul_cze_jav_nor_gam_tag_cnt_ger_dgb_hin_owc_urd_ben_pol_lit_qcu_rus_grk_arw_tsn_wly_alb_mlt_eng_mly_afr_tsw_por_igb_sun_tha_amr_tml_swt_moo_tur_bul_rom_azi_bem_vie_anl_lda_ses_yor	-0.198042554661098	-0.46750338366944	0.64123337555601
402	amr_dut_tsn_arw_hau_gam_wly_pan_azi_aze_igb_jav_fbf_lat_guj_bsq_nor_anl_tsw_mnd_glc_cze_lda_swe_ses_alb_fin_bem_yor_hun_scr_heb_geo_ita_spa_svk_mcd_tig_chh_ctl_est_cic_bat_lit_tag_jpn_knd_kor_ger_bos_swa_rom_mao_grk_sod_ind_cnt_slo_dgb_urd_amh_hin_bul_pol_prs_qcu_mol_afr_ben_ewe_sid_eng_aeg_krd_sun_rus_akn_fre_xho_mly_tha_owc_tml_bam_dyu_tur_por_ukr_uzb_swt_vie_mlt_zul_ven_moo	-0.161442149161298	-0.380883401658188	0.704158441814121
403	aeg_ctl_fbf_por_tig_wly_hau_bul_aze_uzb_moo_tag_cic_mcd_grk_bsq_svk_mlt_dyu_cnt_spa_bos_yor_ben_bem_ukr_fin_ven_tsw_hun_eng_sid_geo_dut_guj_lat_pol_anl_heb_hin_est_bam_mly_pan_ind_jpn_tml_kor_afr_nor_tsn_slo_bat_mol_gam_jav_mnd_arw_ewe_lit_amr_swe_alb_fre_krd_qcu_cze_ger_glc_akn_sod_urd_owc_scr_mao_rus_dgb_prs_xho_sun_tha_chh_knd_zul_lda_azi_ita_rom_tur_igb_vie_amh_ses_swt_swa	-0.405359246452414	-0.960968981836569	0.339059623443944
404	sid_prs_zul_bul_hau_gam_aeg_alb_azi_tur_cic_mly_igb_glc_urd_bsq_fre_owc_tsn_cnt_rom_grk_dyu_arw_ses_mol_est_bem_swa_fin_eng_wly_geo_spa_ctl_scr_afr_heb_sod_pol_hun_dgb_mao_hin_ind_jpn_tml_kor_ger_mcd_fbf_slo_tag_svk_anl_sun_mnd_bos_ewe_por_mlt_guj_krd_cze_swe_qcu_nor_pan_ben_ven_chh_rus_amh_lit_bat_dut_tsw_lat_akn_jav_tha_amr_knd_bam_moo_uzb_ita_ukr_aze_lda_vie_tig_xho_yor_swt	0.133948960839631	0.315590706009801	0.753020306771491
405	amh_alb_bem_ben_wly_tig_hau_rom_tur_azi_ven_bat_swa_grk_cze_bsq_ukr_chh_dyu_cnt_rus_bul_moo_afr_cic_arw_hun_yor_tsw_fin_ita_heb_geo_urd_prs_por_bos_amr_anl_ger_est_dgb_mly_krd_mao_jpn_knd_kor_glc_dut_fbf_fre_tag_svk_gam_jav_mnd_pan_akn_lat_aeg_guj_swe_scr_mol_qcu_nor_spa_ctl_xho_sid_hin_mlt_slo_sun_lit_tsn_eng_ses_ind_tha_sod_tml_igb_swt_uzb_mcd_pol_aze_ewe_vie_owc_lda_bam_zul	-0.0826579440412495	-0.19488199475922	0.845910441218502
406	wly_krd_tsn_ukr_sid_chh_heb_svk_azi_uzb_dyu_mly_igb_ita_lat_bsq_hin_anl_swt_mnd_ger_fre_lda_rom_swa_por_est_moo_akn_fin_spa_tig_geo_arw_swe_nor_bul_gam_hau_dut_hun_xho_bat_mcd_ind_jpn_knd_kor_pan_grk_tsw_eng_tag_prs_owc_jav_cnt_glc_ven_pol_sod_guj_mol_bos_ctl_qcu_slo_urd_lit_ses_aeg_rus_mlt_ben_sun_scr_ewe_alb_bem_mao_tha_amr_tml_dgb_fbf_tur_cze_afr_aze_zul_vie_amh_cic_yor_bam	-0.271949751367458	-0.643456397770684	0.521511542988305
407	mlt_slo_bam_fre_chh_amh_heb_rus_aze_tur_cic_ind_swa_arw_bos_bsq_mcd_owc_zul_cnt_scr_pol_moo_rom_xho_lat_hun_tsn_lda_fin_prs_hau_geo_dut_pan_urd_nor_tig_amr_cze_est_dgb_jav_swe_tag_jpn_tml_kor_hin_krd_ven_svk_bat_por_anl_sun_mnd_glc_ses_ben_wly_bul_alb_lit_mol_qcu_ctl_spa_grk_bem_aeg_guj_sid_ukr_mao_ita_tsw_eng_fbf_mly_tha_sod_knd_igb_ewe_azi_afr_ger_uzb_dyu_vie_gam_yor_swt_akn	0.012607991655962	0.029688746240073	0.976378906324109
408	chh_nor_akn_arw_tig_heb_amh_dut_azi_tur_dyu_ind_ewe_eng_rom_bsq_grk_mlt_tsn_mnd_swe_alb_yor_svk_bam_pan_hun_cic_swa_fin_glc_sod_geo_ben_fre_por_ita_gam_hau_lit_est_fbf_bat_scr_mao_jpn_tml_kor_bos_slo_moo_guj_sun_ger_wly_mly_cnt_afr_ven_krd_anl_lat_pol_hin_rus_qcu_mol_ctl_urd_zul_sid_ukr_owc_cze_tag_spa_swt_bul_bem_jav_tha_aeg_knd_ses_tsw_uzb_mcd_prs_aze_dgb_vie_amr_igb_xho_lda	-0.370229887078759	-0.876369983412678	0.383086995343555
409	amr_hin_igb_ctl_aeg_sid_owc_spa_aze_tur_ewe_sun_yor_pol_alb_bsq_rom_mlt_dyu_cnt_nor_swe_ven_eng_akn_arw_hun_bem_zul_est_dut_wly_geo_lit_pan_bul_grk_hau_gam_scr_fin_cic_mao_krd_mly_jpn_tml_kor_mol_ben_ses_por_ind_glc_sod_bat_mnd_guj_swa_rus_chh_urd_ger_prs_afr_qcu_ukr_mcd_svk_fbf_anl_lat_amh_cze_tag_fre_bam_ita_tsn_jav_tha_heb_knd_xho_moo_azi_slo_bos_uzb_swt_vie_tig_tsw_lda_dgb	-0.283027570190989	-0.669796680188129	0.50464705639311
410	sod_lit_swt_scr_amh_hau_heb_hin_aze_azi_ven_bat_yor_prs_slo_bsq_bul_tig_ewe_mnd_fre_arw_xho_nor_dgb_swe_hun_tsn_fbf_fin_rom_sid_geo_por_mol_krd_urd_amr_gam_afr_est_bam_tag_spa_mao_jpn_tml_kor_pan_svk_lda_glc_ind_eng_aeg_sun_cnt_ukr_cic_lat_anl_alb_dut_ger_bos_qcu_ben_guj_mcd_akn_owc_pol_chh_grk_jav_rus_dyu_ita_zul_mly_tha_mlt_knd_swa_bem_uzb_cze_ctl_tur_ses_vie_wly_igb_tsw_moo	-0.215270478505988	-0.508349624204056	0.612411921260756
411	sid_nor_lda_hin_chh_anl_sod_glc_uzb_aze_igb_ind_dyu_mol_guj_bsq_urd_heb_swt_cnt_afr_alb_bam_bul_ewe_ctl_est_zul_swa_hun_swe_gam_geo_mcd_ita_svk_dut_amr_hau_pan_fin_moo_jav_krd_mly_jpn_tml_kor_pol_prs_ven_slo_tag_cze_owc_mao_mnd_lat_akn_por_mlt_eng_rom_ukr_scr_qcu_rus_arw_grk_fbf_tig_ger_wly_ben_sun_lit_bem_bos_dgb_bat_tha_amh_knd_tsn_yor_tur_fre_spa_azi_cic_vie_aeg_tsw_ses_xho	-0.603172022990978	-1.44364002829966	0.15220049041578
412	gam_ben_bem_ukr_tig_mlt_sid_urd_aze_uzb_tsn_mao_swa_prs_cze_bsq_scr_wly_ven_mnd_rus_bul_akn_lat_xho_lit_est_tsw_moo_hun_mcd_chh_geo_eng_svk_fre_guj_amh_owc_arw_fin_swt_ind_ita_mly_jpn_knd_kor_pan_spa_ewe_krd_sun_slo_anl_jav_cnt_ger_cic_grk_sod_rom_alb_pol_bos_qcu_nor_glc_por_bam_heb_swe_amr_dut_bat_hin_igb_ctl_yor_tag_tha_hau_tml_dgb_fbf_azi_mol_afr_tur_lda_vie_aeg_ses_dyu_zul	0.149788494083269	0.352558117630895	0.725217489808196
413	gam_spa_lda_guj_aeg_chh_mlt_hin_tur_aze_zul_bat_cic_ita_mcd_bsq_rom_wly_swt_cnt_prs_scr_ven_afr_ses_alb_fin_tsw_ewe_hun_glc_amr_geo_fre_ben_ctl_lit_owc_heb_urd_est_swa_mly_grk_tag_jpn_tml_kor_rus_pan_fbf_bul_ind_arw_anl_mao_mnd_mol_tsn_nor_sod_lat_dut_krd_por_qcu_swe_eng_cze_bem_tig_ukr_sid_slo_sun_pol_dgb_bos_yor_jav_tha_amh_knd_igb_xho_uzb_svk_ger_azi_dyu_vie_hau_moo_akn_bam	0.19016241931481	0.44779761124176	0.65534064627501
414	heb_ger_dgb_scr_amr_chh_owc_bul_aze_tur_moo_bat_ses_ctl_slo_bsq_swe_anl_yor_cnt_krd_hin_tsn_bos_zul_pan_est_swt_igb_fin_rom_aeg_geo_dut_alb_mcd_ita_gam_amh_lit_hun_cic_ind_ukr_jav_jpn_knd_kor_glc_guj_bem_fre_mly_grk_sod_sun_mnd_prs_tsw_eng_tig_nor_urd_lat_por_qcu_arw_cze_svk_fbf_wly_pol_hau_spa_tag_rus_xho_afr_swa_mao_tha_mlt_tml_lda_ven_uzb_ben_mol_azi_akn_vie_sid_ewe_bam_dyu	-0.23294033278551	-0.550265342920992	0.583456649076575
415	chh_pan_swa_fre_tig_owc_anl_eng_uzb_aze_yor_ind_cic_glc_ben_bsq_bos_amh_ewe_mnd_arw_nor_fbf_rus_lda_por_fin_igb_ses_est_ukr_wly_geo_afr_ita_urd_swe_sod_aeg_svk_hun_akn_bat_ger_tag_jpn_tml_kor_prs_mol_moo_spa_mly_guj_hau_sun_cnt_lit_dyu_lat_sid_dut_bul_grk_scr_qcu_rom_cze_ctl_zul_heb_mcd_amr_slo_mao_alb_tsw_hin_ven_jav_tha_mlt_knd_bem_xho_azi_pol_krd_tur_tsn_vie_gam_swt_bam_dgb	-0.133847474698194	-0.315638972543738	0.75298378370593
416	tig_grk_swa_svk_amh_anl_heb_hin_uzb_azi_dyu_jav_tsn_bul_slo_bsq_ben_hau_ewe_mnd_afr_alb_moo_ukr_ven_swe_fin_bem_cic_est_ger_aeg_geo_mol_fre_rus_ctl_mlt_wly_pan_hun_fbf_ind_pol_mao_jpn_tml_kor_spa_ita_akn_arw_sun_bos_chh_mly_cnt_eng_igb_por_amr_nor_urd_dut_lit_qcu_rom_guj_prs_ses_sid_lat_sod_scr_bat_krd_zul_glc_tsw_tag_tha_owc_knd_swt_lda_aze_cze_mcd_tur_bam_vie_gam_xho_yor_dgb	-0.659682517029388	-1.57898406871789	0.11773516185182
417	owc_nor_igb_grk_chh_hau_sid_arw_aze_uzb_swa_mao_lda_ctl_mol_bsq_svk_wly_ewe_mnd_bos_krd_xho_spa_tsn_rus_hun_ses_dyu_fin_lit_anl_geo_pol_mcd_afr_ger_amr_heb_scr_est_ven_jav_guj_sun_jpn_knd_kor_swe_rom_yor_ben_mly_lat_gam_bat_cnt_hin_moo_bul_amh_alb_por_prs_fre_qcu_cze_glc_eng_tsw_mlt_ukr_tig_dut_tag_slo_swt_urd_fbf_ind_tha_sod_tml_dgb_bem_azi_pan_ita_tur_zul_vie_aeg_akn_cic_bam	-0.529052104558601	-1.26261482738712	0.209884432125917
418	tig_rom_dyu_guj_amr_owc_heb_grk_uzb_aze_bem_bat_dgb_glc_alb_bsq_lat_chh_tsn_mnd_rus_nor_tsw_por_cic_pol_est_ven_swa_fin_svk_gam_geo_bos_afr_ben_urd_sod_anl_prs_hun_igb_jav_cze_ind_jpn_knd_kor_dut_krd_lda_eng_sun_fre_hau_mly_cnt_slo_ses_swe_wly_spa_lit_arw_ita_qcu_ctl_ger_pan_yor_sid_mcd_mlt_ukr_mao_bul_akn_hin_ewe_tag_tha_aeg_tml_xho_fbf_tur_scr_mol_azi_zul_vie_amh_moo_bam_swt	-0.794703969321494	-1.91228361665149	0.0589175774562961
419	hau_rus_igb_fre_amr_mlt_anl_prs_azi_uzb_ses_bat_xho_swe_cze_bsq_afr_aeg_dgb_mnd_ger_lat_moo_hin_yor_arw_hun_tsn_akn_fin_mol_owc_geo_dut_nor_krd_eng_wly_tig_ben_est_bam_mao_ctl_mly_jpn_tml_kor_guj_ukr_tsw_mcd_jav_urd_amh_ind_cnt_glc_dyu_pol_heb_grk_bul_lit_pan_qcu_slo_svk_alb_bem_sod_rom_chh_scr_sun_ita_swt_bos_ewe_tag_tha_gam_knd_swa_ven_tur_por_spa_aze_cic_vie_sid_lda_zul_fbf	-0.0740336399508689	-0.174477871295571	0.861869188212686
420	aeg_grk_swt_svk_mlt_hau_amh_scr_uzb_tur_zul_mao_bem_mcd_prs_bsq_lit_amr_ewe_mnd_ctl_guj_dgb_ger_akn_urd_hun_tsw_igb_fin_bos_heb_geo_pol_rom_dut_swe_wly_sid_lat_est_bam_tag_rus_bat_jpn_knd_kor_slo_ita_fbf_pan_mly_cze_gam_ind_cnt_por_cic_nor_sod_ben_mol_hin_ukr_qcu_glc_bul_krd_tsn_chh_eng_anl_arw_sun_fre_moo_alb_xho_jav_tha_owc_tml_ses_ven_azi_spa_afr_aze_swa_vie_tig_yor_lda_dyu	-0.868933574157413	-2.09963899883156	0.0384686323826642
421	anl_ukr_bem_slo_amr_sid_chh_svk_azi_uzb_swt_ind_tsn_ben_eng_bsq_cze_owc_ewe_mnd_nor_swe_moo_rus_yor_alb_est_tsw_ses_hun_lit_heb_geo_ita_por_fre_grk_amh_hau_urd_fin_dgb_bat_glc_mly_jpn_knd_kor_lat_mol_zul_prs_jav_guj_aeg_sun_cnt_hin_akn_bos_sod_krd_afr_rom_ctl_qcu_pan_pol_bul_igb_gam_spa_mlt_scr_mao_ger_ven_mcd_dyu_tag_tha_wly_tml_lda_bam_tur_arw_dut_aze_xho_vie_tig_cic_fbf_swa	-0.0409723871541363	-0.0964986848166831	0.923332165707502
422	heb_dut_swt_arw_amr_hau_gam_cze_azi_aze_bam_tag_bem_alb_rom_bsq_rus_mlt_ewe_mnd_ita_afr_zul_slo_yor_glc_fin_igb_cic_hun_fre_amh_geo_pol_scr_prs_ukr_anl_owc_nor_est_ven_ind_hin_mao_jpn_knd_kor_spa_krd_swa_svk_sun_lit_sod_bat_cnt_swe_tsn_grk_aeg_eng_mcd_por_bul_qcu_ben_lat_urd_moo_wly_mol_sid_pan_mly_ger_xho_bos_lda_jav_tha_tig_tml_tsw_ses_uzb_ctl_guj_tur_dyu_vie_chh_dgb_akn_fbf	-0.266299997424711	-0.629420000623411	0.530617323704409
423	amr_guj_cic_svk_hau_heb_wly_eng_azi_uzb_zul_mao_bam_glc_mol_bsq_por_anl_bem_mnd_alb_hin_swt_rus_swa_ben_hun_ven_dyu_est_ita_sod_geo_spa_cze_slo_afr_owc_gam_prs_fin_tsn_bat_dut_mly_jpn_tml_kor_pan_grk_yor_lit_sun_ctl_mlt_ind_cnt_arw_ses_urd_chh_ger_ukr_krd_pol_qcu_swe_fre_scr_dgb_tig_nor_amh_rom_tag_bul_ewe_mcd_igb_jav_tha_aeg_knd_moo_fbf_tur_bos_lat_aze_akn_vie_sid_tsw_xho_lda	-0.0506611374775692	-0.119213468027075	0.905363375511441
424	amh_alb_cic_pan_hau_wly_chh_scr_aze_uzb_lda_mao_bam_ctl_eng_bsq_slo_mlt_dyu_mnd_lit_cze_ses_fre_zul_bul_fin_tsn_moo_hun_spa_owc_geo_rus_swe_rom_mol_gam_anl_guj_est_dgb_sun_ukr_jav_jpn_tml_kor_urd_prs_bem_pol_tag_krd_sid_bat_cnt_ben_fbf_hin_amr_afr_ita_glc_nor_qcu_grk_por_mcd_swa_heb_bos_tig_lat_mly_svk_yor_dut_igb_ind_tha_sod_knd_swt_xho_tur_arw_ger_azi_ewe_vie_aeg_akn_ven_tsw	0.202426517980093	0.476490423548553	0.634842650114909
425	aeg_guj_tsn_arw_chh_tig_owc_lat_azi_aze_igb_mao_yor_cze_slo_bsq_fre_wly_ewe_cnt_rom_mcd_cic_ita_xho_spa_hun_tsw_zul_fin_ukr_sod_geo_mol_bul_alb_rus_anl_mlt_dut_est_bam_tag_nor_sun_jpn_tml_kor_swe_ctl_ven_afr_bat_bos_amh_ind_mnd_ger_bem_svk_hau_hin_pan_krd_prs_qcu_lit_pol_grk_swa_sid_glc_heb_ben_mly_eng_dyu_por_dgb_jav_tha_gam_knd_ses_moo_tur_urd_scr_uzb_akn_vie_amr_swt_fbf_lda	-0.349722501242016	-0.828731635312115	0.409378165823397
426	hau_mol_zul_lat_gam_wly_aeg_nor_tur_uzb_igb_tag_moo_svk_guj_bsq_arw_chh_tsw_cnt_ita_scr_lda_prs_bam_bos_hun_yor_cic_est_eng_tig_geo_bul_swe_ger_glc_mlt_owc_pol_fin_dyu_jav_alb_bat_jpn_knd_kor_fre_dut_akn_por_ind_urd_anl_mao_mnd_grk_swa_pan_sid_ukr_lit_ctl_krd_qcu_mcd_rus_spa_ewe_amr_hin_sod_cze_mly_slo_xho_ben_fbf_sun_tha_amh_tml_bem_ven_aze_afr_rom_azi_tsn_vie_heb_dgb_ses_swt	0.0631041000516192	0.148609897254035	0.882183225242888
427	mlt_spa_akn_bul_wly_hau_owc_svk_tur_azi_bem_mly_bam_ger_bos_bsq_mol_heb_yor_cnt_slo_urd_moo_prs_swa_arw_fin_fbf_dgb_est_ben_amr_geo_swe_hin_eng_alb_anl_tig_grk_hun_ewe_ind_cze_jav_jpn_tml_kor_ita_nor_lda_fre_bat_dut_sid_tag_mnd_ukr_ven_guj_aeg_glc_por_krd_afr_qcu_scr_ctl_mcd_ses_gam_pan_amh_rom_sun_lat_dyu_rus_igb_mao_tha_sod_knd_swt_tsn_uzb_pol_lit_aze_zul_vie_chh_tsw_cic_xho	-0.707846144078365	-1.7004158049342	0.0923946718395548
428	anl_prs_akn_krd_sid_wly_amr_por_aze_uzb_zul_mao_bem_swe_ger_bsq_nor_amh_ven_mnd_fre_dut_dgb_ctl_cic_mol_est_yor_tsw_hun_pan_mlt_geo_svk_rom_pol_slo_gam_heb_bos_fin_lda_bat_afr_sun_jpn_tml_kor_cze_urd_xho_bul_ind_alb_chh_tag_cnt_hin_igb_grk_tig_ita_lat_glc_guj_qcu_spa_arw_mcd_ewe_sod_ben_aeg_rus_mly_scr_fbf_eng_bam_jav_tha_owc_knd_swa_tsn_azi_lit_ukr_tur_moo_vie_hau_dyu_ses_swt	-0.265347086350356	-0.626619167579546	0.532444065457247
429	sid_pol_yor_rom_sod_anl_wly_rus_aze_uzb_fbf_bat_cic_ger_bul_bsq_arw_heb_akn_mnd_afr_lit_xho_urd_tsn_svk_est_bam_moo_fin_swe_owc_geo_spa_lat_nor_fre_gam_hau_dut_hun_ven_tag_ukr_mao_jpn_tml_kor_prs_eng_tsw_guj_ind_hin_amh_jav_cnt_bos_lda_ctl_amr_grk_ben_alb_por_qcu_ita_slo_mol_bem_chh_krd_aeg_mcd_sun_cze_swa_glc_igb_mly_tha_mlt_knd_dyu_swt_azi_pan_scr_tur_ses_vie_tig_ewe_dgb_zul	-0.450722703712155	-1.07020510954376	0.287296703435495
430	sid_ukr_zul_rus_tig_amh_chh_spa_azi_aze_lda_tag_fbf_mol_bul_bsq_rom_aeg_ven_cnt_svk_afr_cic_dut_xho_glc_est_moo_igb_fin_prs_hau_geo_swe_slo_bos_krd_anl_heb_ger_hun_tsn_mly_scr_ind_jpn_tml_kor_nor_ctl_ewe_eng_bat_pan_gam_jav_mnd_alb_bem_fre_wly_pol_ita_ben_cze_qcu_hin_grk_urd_tsw_mlt_por_amr_mcd_mao_lit_ses_arw_swa_sun_tha_owc_knd_dyu_yor_uzb_lat_guj_tur_bam_vie_sod_akn_swt_dgb	-0.19092967376659	-0.451000917815381	0.65303871426414
431	heb_bos_tsw_hin_wly_owc_mlt_grk_tur_uzb_yor_jav_fbf_prs_cze_bsq_pan_anl_ewe_cnt_krd_pol_igb_fre_ven_rom_est_bem_ses_fin_arw_amh_geo_eng_glc_ita_rus_gam_tig_bul_hun_dgb_tag_por_ind_jpn_knd_kor_spa_mol_dyu_ukr_mao_alb_sod_sun_mnd_slo_akn_afr_aeg_lat_urd_guj_dut_qcu_nor_swe_svk_cic_chh_mcd_hau_ctl_mly_lit_lda_ben_zul_bat_tha_amr_tml_bam_moo_azi_ger_scr_aze_xho_vie_sid_swt_tsn_swa	-0.0437700350294406	-0.103079256198767	0.91812201848324
432	amr_lit_bem_ger_anl_chh_owc_urd_azi_aze_xho_mly_akn_afr_mcd_bsq_glc_hau_moo_cnt_lat_nor_swt_guj_fbf_svk_est_lda_swa_fin_pan_sid_geo_krd_fre_spa_bul_sod_amh_por_hun_zul_tag_alb_mao_jpn_tml_kor_pol_dut_yor_rus_bat_eng_mlt_jav_mnd_ben_ses_ita_wly_hin_arw_ukr_bos_qcu_rom_mol_prs_tsn_tig_ctl_aeg_grk_sun_cze_dgb_slo_bam_ind_tha_heb_knd_tsw_ven_uzb_scr_swe_tur_cic_vie_gam_dyu_ewe_igb	0.234369746027121	0.550790206032427	0.583098217719231
433	sod_alb_swa_bul_aeg_chh_tig_por_azi_aze_dyu_tag_dgb_rom_dut_bsq_bos_anl_fbf_mnd_glc_arw_igb_pan_swt_nor_est_ewe_akn_hun_hin_wly_geo_rus_pol_swe_guj_mlt_heb_lit_fin_ven_bat_eng_mao_jpn_knd_kor_krd_afr_bam_prs_ind_ukr_amh_sun_cnt_urd_zul_fre_hau_slo_ita_mcd_mol_qcu_lat_grk_scr_moo_sid_ger_amr_svk_mly_cze_cic_ben_lda_jav_tha_gam_tml_yor_tsn_uzb_ctl_spa_tur_xho_vie_owc_bem_tsw_ses	0.376143541475497	0.88510096010812	0.378384914878899
434	aeg_grk_xho_eng_chh_amr_anl_hin_uzb_aze_cic_mao_yor_fre_svk_bsq_pan_heb_akn_cnt_scr_glc_ses_pol_tsn_nor_fin_bam_igb_hun_ukr_amh_geo_cze_por_lat_ctl_wly_gam_afr_est_dgb_bat_bul_jav_jpn_knd_kor_prs_rus_swt_ita_sun_ger_sod_tag_mnd_alb_moo_lit_sid_mol_swe_arw_rom_qcu_urd_mcd_dut_bem_owc_slo_tig_krd_mly_ben_dyu_bos_ven_ind_tha_mlt_tml_ewe_tsw_tur_guj_spa_azi_swa_vie_hau_lda_fbf_zul	-0.711974797587494	-1.70606726774851	0.0913331253316105
435	heb_scr_tsw_mol_tig_wly_mlt_pol_uzb_azi_bem_jav_ses_alb_bul_bsq_pan_owc_swt_mnd_swe_nor_akn_afr_tsn_por_fin_igb_cic_est_ukr_amr_geo_prs_krd_arw_spa_sod_hau_ben_hun_fbf_tag_lit_ind_jpn_tml_kor_lat_grk_ewe_urd_bat_cze_sid_mly_cnt_dut_moo_fre_chh_ctl_guj_ita_slo_qcu_rus_glc_eng_dgb_aeg_mcd_gam_ger_sun_rom_dyu_svk_xho_mao_tha_amh_knd_swa_yor_aze_bos_hin_tur_bam_vie_anl_zul_ven_lda	-0.483508307189959	-1.15044589558359	0.252909831199042
436	aeg_arw_tsw_swe_sid_hau_sod_svk_azi_aze_cic_bat_yor_rom_guj_bsq_dut_amh_tsn_cnt_rus_prs_lda_spa_zul_krd_hun_akn_dyu_est_afr_mlt_geo_ben_por_fre_bos_chh_tig_glc_fin_moo_ind_grk_jav_jpn_knd_kor_ger_ita_ven_mcd_tag_urd_anl_mao_mnd_slo_dgb_ukr_amr_cze_bul_lat_eng_qcu_mol_alb_nor_bem_heb_lit_gam_pan_sun_hin_igb_ctl_xho_mly_tha_owc_tml_ewe_bam_uzb_scr_pol_tur_swa_vie_wly_ses_fbf_swt	-0.25775400184926	-0.609791916131911	0.543486714977852
437	gam_lit_dgb_afr_amr_owc_hau_guj_aze_tur_tsw_jav_xho_ita_dut_bsq_mcd_chh_yor_mnd_ger_arw_ses_eng_tsn_fre_hun_swa_ewe_fin_ukr_mlt_geo_por_svk_bul_slo_wly_amh_nor_est_fbf_ind_ben_mly_jpn_tml_kor_rus_krd_swt_pan_mao_prs_sid_sun_cnt_grk_igb_bos_anl_pol_scr_swe_hin_qcu_lat_alb_ctl_bem_aeg_mol_tig_urd_tag_rom_ven_glc_bam_bat_tha_heb_knd_lda_zul_azi_cze_spa_uzb_moo_vie_sod_cic_dyu_akn	0.189663044933797	0.447118223345216	0.655829291042761
438	hau_glc_dyu_mol_chh_owc_anl_spa_azi_aze_moo_mly_swa_cze_hin_bsq_eng_tig_bam_mnd_grk_rom_yor_pol_dgb_scr_fin_akn_lda_est_dut_mlt_geo_prs_lit_ctl_alb_sod_amh_nor_hun_ven_ind_swe_jav_jpn_knd_kor_por_slo_xho_krd_tag_guj_sid_bat_cnt_rus_swt_ita_amr_pan_bul_mcd_afr_qcu_ben_bos_fre_igb_heb_lat_wly_arw_sun_ukr_bem_svk_zul_mao_tha_aeg_tml_fbf_cic_uzb_ger_urd_tur_ewe_vie_gam_ses_tsn_tsw	-0.444592718858796	-1.0571899811309	0.293163302606201
439	amr_fre_swa_bos_sod_heb_gam_guj_uzb_aze_moo_sun_tsn_alb_hin_bsq_glc_mlt_fbf_mnd_lat_ita_ven_svk_akn_slo_est_bem_swt_fin_dut_anl_geo_prs_mol_urd_mcd_chh_amh_spa_hun_tsw_mly_ger_jav_jpn_knd_kor_arw_lit_yor_krd_bat_ben_sid_tag_cnt_pol_dyu_swe_tig_afr_nor_rom_grk_qcu_ukr_bul_cze_xho_owc_por_aeg_rus_mao_eng_igb_ctl_ewe_ind_tha_hau_tml_bam_cic_azi_scr_pan_tur_ses_vie_wly_zul_lda_dgb	-0.656958761587983	-1.57464449032516	0.118734425146845
440	sid_ben_zul_lat_heb_hau_amr_afr_uzb_azi_tsn_mly_ven_fre_ctl_bsq_ukr_owc_tsw_mnd_por_ger_yor_rus_swa_bos_hun_ewe_swt_est_grk_anl_geo_pol_eng_glc_rom_chh_aeg_svk_fin_lda_bat_alb_mao_jpn_tml_kor_urd_spa_fbf_bul_ind_scr_wly_jav_cnt_mcd_akn_hin_tig_cze_ita_prs_lit_qcu_pan_arw_krd_ses_mlt_nor_sod_slo_tag_mol_moo_guj_igb_sun_tha_amh_knd_cic_xho_aze_dut_swe_tur_bem_vie_gam_bam_dyu_dgb	-0.282471574804512	-0.66777923259846	0.505928326721029
441	chh_dut_lda_fre_wly_amr_heb_mcd_uzb_azi_dyu_bat_swt_arw_pan_bsq_ita_mlt_xho_cnt_krd_pol_ses_bos_akn_ukr_fin_ewe_igb_hun_alb_aeg_geo_svk_hin_guj_slo_sid_sod_ben_est_tsw_jav_grk_ind_jpn_tml_kor_urd_lit_moo_spa_mly_prs_tig_sun_mnd_afr_bem_scr_gam_rus_ctl_rom_por_qcu_nor_lat_ger_cic_owc_cze_anl_bul_tag_eng_zul_glc_yor_mao_tha_amh_knd_swa_ven_tur_mol_swe_aze_fbf_vie_hau_bam_dgb_tsn	-0.957657496639621	-2.32451772905799	0.0222745590706697
442	owc_rom_dyu_lit_aeg_chh_gam_cze_tur_aze_bem_sun_moo_scr_arw_bsq_mol_anl_xho_cnt_ctl_glc_igb_rus_swa_fre_est_swt_ven_fin_afr_amr_geo_alb_por_ger_prs_heb_mlt_krd_hun_cic_mao_pan_ind_jpn_tml_kor_bos_ben_akn_svk_mly_grk_sid_bat_mnd_urd_zul_eng_tig_pol_guj_bul_slo_qcu_nor_swe_spa_yor_hau_ukr_amh_dut_tag_ita_ses_mcd_tsn_jav_tha_wly_knd_fbf_ewe_azi_hin_lat_uzb_dgb_vie_sod_tsw_bam_lda	-0.3902514546642	-0.925784606284398	0.356954093629239
443	anl_svk_yor_rus_mlt_aeg_amr_hin_azi_uzb_swt_mao_lda_scr_rom_bsq_prs_chh_zul_cnt_alb_mcd_tsn_afr_bam_pol_est_ven_ses_hun_lit_sod_geo_ita_lat_swe_fre_owc_heb_slo_fin_dgb_mly_ben_ind_jpn_knd_kor_ctl_urd_cic_ukr_jav_guj_gam_sun_mnd_krd_bem_ger_sid_glc_cze_grk_pan_qcu_por_arw_bul_ewe_hau_eng_wly_dut_tag_spa_swa_bos_moo_bat_tha_tig_tml_dyu_tsw_tur_nor_mol_aze_igb_vie_amh_xho_akn_fbf	-0.997021704196232	-2.42686046258982	0.0171572908824703
444	wly_nor_tsw_mol_owc_tig_sod_slo_uzb_aze_ven_tag_bam_por_glc_bsq_spa_chh_igb_mnd_arw_bul_akn_eng_dgb_urd_est_yor_cic_fin_krd_hau_geo_rom_bos_mcd_pol_gam_anl_ctl_hun_ewe_mly_afr_mao_jpn_tml_kor_grk_alb_lda_cze_ind_rus_amr_bat_cnt_swe_moo_svk_aeg_ben_scr_ita_fre_qcu_hin_guj_lit_swa_sid_lat_mlt_prs_sun_ger_tsn_ukr_dyu_jav_tha_amh_knd_ses_swt_azi_dut_pan_tur_xho_vie_heb_fbf_zul_bem	0.624122191283983	1.4768090672702	0.143105119771896
445	gam_lit_xho_pan_heb_sod_amr_krd_uzb_tur_zul_sun_akn_glc_eng_bsq_rom_aeg_fbf_cnt_lat_por_dgb_afr_tsn_mol_hun_lda_ses_fin_ger_tig_geo_nor_bul_pol_scr_amh_wly_prs_est_dyu_tag_grk_mao_jpn_tml_kor_alb_urd_ven_swe_ind_fre_owc_mly_mnd_rus_swa_spa_chh_guj_ita_hin_cze_qcu_dut_mcd_svk_swt_anl_ctl_hau_slo_jav_ben_bem_ukr_igb_bat_tha_mlt_knd_yor_moo_aze_arw_bos_azi_ewe_vie_sid_tsw_bam_cic	0.0593697038687198	0.13968207575005	0.88921324900389
446	gam_alb_ven_pan_amh_amr_sod_eng_azi_tur_cic_bat_dyu_mcd_ben_bsq_grk_wly_bem_cnt_dut_bul_ewe_arw_tsn_rom_hun_igb_zul_est_afr_owc_geo_slo_lat_ita_scr_heb_anl_ctl_fin_xho_ind_ger_tag_jpn_knd_kor_mol_guj_lda_rus_jav_bos_tig_mly_mnd_cze_swt_lit_hau_spa_krd_ukr_fre_qcu_urd_nor_por_fbf_chh_hin_mlt_glc_sun_prs_swa_pol_bam_mao_tha_sid_tml_yor_tsw_aze_svk_swe_uzb_akn_vie_aeg_moo_dgb_ses	-0.652323395818682	-1.56125483317128	0.121860260786958
447	gam_arw_lda_swe_amh_hau_aeg_hin_aze_azi_ewe_tag_akn_krd_fre_bsq_pol_owc_yor_mnd_bos_ben_swa_bul_igb_ctl_est_bam_zul_fin_lit_amr_geo_glc_por_mol_ita_sid_chh_prs_hun_bem_bat_alb_mly_jpn_tml_kor_urd_guj_tsn_spa_mao_rus_sod_ind_cnt_ukr_tsw_dut_heb_mcd_slo_pan_scr_qcu_afr_cze_eng_dyu_wly_rom_anl_svk_sun_lat_dgb_ger_xho_jav_tha_tig_knd_fbf_cic_uzb_grk_nor_tur_swt_vie_mlt_ven_moo_ses	-0.144761352655924	-0.341659527939747	0.733377936598901
448	mlt_slo_tsn_ger_amh_aeg_sod_pol_tur_azi_dyu_ind_moo_hin_mcd_bsq_bul_heb_lda_cnt_alb_swe_akn_spa_zul_mol_est_cic_tsw_fin_scr_hau_geo_lit_krd_eng_arw_amr_sid_guj_hun_igb_sun_lat_jav_jpn_tml_kor_fre_ita_ven_svk_tag_dut_owc_mao_mnd_ctl_ewe_pan_wly_bos_rom_cze_urd_qcu_nor_rus_glc_bam_chh_afr_anl_grk_bat_prs_fbf_por_dgb_mly_tha_gam_knd_xho_bem_aze_ukr_ben_uzb_swt_vie_tig_swa_ses_yor	-0.401436429468367	-0.951816847663898	0.34365708571746
449	owc_slo_ven_guj_aeg_sid_amh_dut_uzb_tur_cic_sun_bam_mol_afr_bsq_rus_chh_dgb_mnd_scr_rom_ses_bul_lda_cze_fin_ewe_bem_hun_bos_sod_geo_urd_ita_hin_ger_hau_tig_fre_est_xho_mao_svk_mly_jpn_tml_kor_pol_por_tsw_grk_ind_ben_anl_jav_cnt_pan_zul_ctl_wly_arw_nor_spa_lat_qcu_krd_ukr_prs_igb_heb_glc_amr_lit_bat_swe_swa_mcd_dyu_tag_tha_mlt_knd_tsn_swt_aze_alb_eng_azi_moo_vie_gam_fbf_akn_yor	0.20303403201265	0.477750724128239	0.633948636804526
450	amr_arw_igb_bul_heb_chh_mlt_ger_azi_aze_xho_tag_dgb_ben_cze_bsq_scr_sid_cic_cnt_mcd_afr_swt_urd_swa_nor_hun_ven_ses_est_glc_hau_geo_alb_ita_ctl_grk_sod_aeg_rus_fin_dyu_sun_eng_mao_jpn_tml_kor_ukr_spa_akn_lat_jav_pol_tig_bat_mnd_mol_fbf_bos_amh_svk_guj_lit_hin_qcu_krd_pan_por_tsw_gam_fre_anl_prs_ind_slo_moo_rom_zul_mly_tha_wly_knd_ewe_bam_uzb_swe_dut_tur_bem_vie_owc_yor_tsn_lda	-0.331460194851923	-0.784612595860221	0.434674805533496
451	sod_lat_ewe_pol_aeg_hau_gam_glc_aze_azi_akn_sun_lda_rom_por_bsq_spa_mlt_tsw_mnd_lit_hin_moo_eng_bam_grk_est_swa_xho_hun_krd_sid_geo_bos_scr_bul_swe_chh_owc_nor_fin_fbf_jav_urd_tag_jpn_knd_kor_ger_prs_dyu_guj_ind_cze_amr_bat_cnt_arw_dgb_svk_heb_ita_rus_slo_mcd_qcu_dut_alb_pan_cic_amh_mol_tig_ctl_mly_ben_igb_ukr_tsn_mao_tha_anl_tml_ses_yor_uzb_fre_afr_tur_swt_vie_wly_bem_ven_zul	0.196955256565553	0.463785995806353	0.643884783069454
452	mlt_scr_akn_bos_hau_tig_sid_cze_uzb_tur_bem_mao_ses_urd_pol_bsq_lat_chh_dyu_cnt_spa_nor_ven_arw_zul_mcd_fin_xho_ewe_hun_lit_wly_geo_mol_svk_eng_dut_anl_aeg_ger_est_swt_jav_hin_mly_jpn_knd_kor_glc_ctl_yor_krd_bat_afr_owc_tag_mnd_prs_moo_slo_amr_por_bul_rus_ukr_qcu_guj_fre_pan_lda_amh_alb_gam_ben_sun_swe_bam_grk_igb_ind_tha_sod_tml_tsn_cic_azi_ita_rom_aze_dgb_vie_heb_swa_tsw_fbf	-0.200330108895814	-0.472989697049245	0.637328781071449
453	sid_scr_zul_cze_mlt_sod_wly_prs_azi_aze_tsn_mly_xho_ben_ctl_bsq_bul_amr_fbf_cnt_spa_urd_moo_dut_ven_mcd_est_yor_tsw_fin_ger_amh_geo_nor_lit_guj_svk_owc_anl_por_hun_akn_bat_grk_tag_jpn_tml_kor_alb_glc_igb_rus_ind_mol_heb_jav_mnd_eng_ses_bos_chh_arw_afr_rom_slo_qcu_ukr_fre_swe_bem_aeg_pol_tig_krd_sun_pan_swa_hin_cic_mao_tha_hau_knd_ewe_swt_uzb_ita_lat_tur_dgb_vie_gam_lda_dyu_bam	0.0868194753165987	0.204315319046653	0.838553562174096
454	tig_eng_cic_afr_sod_amr_sid_fre_azi_aze_xho_mao_bem_rom_spa_bsq_swe_amh_yor_mnd_prs_svk_zul_alb_lda_glc_est_swa_ewe_fin_ctl_owc_geo_pan_lat_arw_rus_hau_heb_guj_hun_akn_sun_ben_bat_jpn_knd_kor_slo_dut_dyu_ukr_tag_hin_gam_jav_cnt_urd_moo_bos_chh_mol_grk_por_mcd_qcu_lit_krd_pol_fbf_wly_ita_aeg_nor_ind_scr_tsw_bul_dgb_mly_tha_mlt_tml_ses_ven_uzb_cze_ger_tur_bam_vie_anl_swt_tsn_igb	-0.584873969103705	-1.39614491304094	0.165994634270768
455	tig_rom_zul_ita_mlt_chh_aeg_arw_aze_tur_tsn_mao_yor_bos_ukr_bsq_rus_wly_ewe_cnt_ger_afr_ven_ctl_xho_mcd_est_swt_igb_hun_pol_gam_geo_alb_svk_krd_pan_amh_hau_lit_fin_lda_sun_bul_ind_jpn_knd_kor_spa_guj_moo_por_jav_fre_heb_bat_mnd_glc_bem_slo_anl_lat_scr_urd_cze_qcu_ben_hin_nor_ses_sid_eng_owc_mol_mly_dut_bam_prs_cic_tag_tha_sod_tml_dyu_akn_azi_grk_swe_uzb_dgb_vie_amr_fbf_swa_tsw	-0.42951926838264	-1.0202758667536	0.310244446833346
456	chh_por_moo_ukr_aeg_gam_hau_dut_azi_aze_swa_mly_swt_fre_ger_bsq_pol_sod_cic_cnt_hin_mol_dgb_krd_zul_grk_hun_igb_ses_fin_spa_amh_geo_cze_lat_nor_svk_mlt_heb_bul_est_bam_tag_mcd_bat_jpn_knd_kor_swe_ben_lda_ctl_mao_slo_anl_sun_mnd_bos_fbf_arw_owc_guj_scr_ita_urd_qcu_eng_rom_afr_xho_sid_pan_amr_prs_jav_alb_tsw_glc_yor_ind_tha_tig_tml_tsn_akn_uzb_lit_rus_tur_bem_vie_wly_dyu_ewe_ven	0.532170483164195	1.25448466467763	0.212809606135064
457	sid_pan_dyu_rus_owc_mlt_aeg_ukr_aze_tur_bam_mly_tsw_lit_scr_bsq_ita_hau_lda_mnd_urd_mcd_tsn_mol_dgb_dut_est_swa_igb_hun_hin_amh_geo_bul_eng_guj_swe_chh_wly_bos_fin_zul_mao_por_sun_jpn_tml_kor_cze_slo_fbf_afr_ind_ctl_heb_tag_cnt_krd_ewe_alb_amr_prs_glc_pol_arw_qcu_rom_ger_svk_bem_gam_spa_tig_nor_bat_ben_swt_fre_ses_jav_tha_sod_knd_moo_akn_azi_grk_lat_uzb_xho_vie_anl_ven_cic_yor	-0.685150142673703	-1.6409289666014	0.104190070071522
458	owc_pol_ewe_ukr_anl_amh_mlt_bul_uzb_azi_swt_sun_ven_krd_swe_bsq_rom_tig_swa_cnt_ben_guj_bem_slo_tsw_ger_est_ses_zul_fin_fre_sid_geo_hin_afr_scr_pan_aeg_wly_arw_hun_moo_jav_por_tag_jpn_knd_kor_alb_prs_dgb_cze_mao_ctl_gam_mly_mnd_spa_fbf_lat_sod_rus_mcd_dut_ita_qcu_bos_lit_eng_cic_hau_mol_heb_nor_ind_urd_dyu_svk_akn_bat_tha_amr_tml_igb_bam_aze_grk_glc_tur_yor_vie_chh_tsn_lda_xho	0.253721044644007	0.597061431969624	0.551917210051929
459	amh_arw_bem_fre_gam_wly_sid_pol_aze_tur_ses_ind_swa_slo_guj_bsq_swe_aeg_lda_mnd_ben_dut_tsn_bos_bam_prs_hun_dyu_moo_fin_nor_anl_geo_scr_ita_mcd_lat_tig_sod_ukr_est_xho_jav_rus_sun_jpn_tml_kor_glc_svk_ewe_por_bat_ger_heb_tag_cnt_ctl_zul_eng_mlt_rom_spa_urd_hin_qcu_cze_alb_pan_tsw_hau_grk_amr_afr_mly_mol_swt_krd_yor_mao_tha_chh_knd_akn_dgb_uzb_lit_bul_azi_igb_vie_owc_fbf_ven_cic	0.124475343855306	0.292857935990696	0.770283174197824
460	sod_mcd_igb_arw_mlt_gam_amr_fre_azi_uzb_ses_ind_bam_bos_rus_bsq_guj_heb_swa_mnd_ben_svk_xho_krd_swt_eng_hun_tsw_tsn_fin_swe_anl_geo_bul_ita_grk_pan_hau_sid_cze_est_moo_bat_hin_sun_jpn_tml_kor_urd_glc_yor_ger_jav_alb_owc_tag_cnt_lit_lda_spa_amh_dut_rom_scr_pol_qcu_mol_slo_ukr_ewe_wly_lat_chh_prs_mao_ctl_akn_afr_dyu_mly_tha_aeg_knd_cic_fbf_aze_por_nor_tur_dgb_vie_tig_zul_bem_ven	-0.684215157207476	-1.63776253072449	0.1048505462206
461	chh_bul_fbf_urd_wly_aeg_heb_mol_tur_aze_cic_sun_yor_lat_arw_bsq_glc_tig_ewe_cnt_cze_scr_tsw_ctl_dyu_krd_hun_lda_swa_fin_rom_amr_geo_lit_nor_alb_hin_mlt_hau_grk_est_xho_mly_pan_tag_jpn_tml_kor_prs_por_tsn_svk_ind_bos_owc_mao_mnd_pol_dgb_ben_anl_ukr_slo_ita_ger_qcu_spa_guj_dut_ven_gam_rus_sod_afr_bat_swe_bam_fre_ses_jav_tha_amh_knd_igb_bem_uzb_eng_mcd_azi_akn_vie_sid_moo_swt_zul	-0.717709056276807	-1.72199926535829	0.0883940666100892
462	gam_pan_xho_ita_chh_anl_sod_arw_aze_azi_swt_sun_yor_mol_rom_bsq_rus_aeg_bem_mnd_spa_krd_ven_dut_cic_nor_hun_ses_fbf_est_bos_amh_geo_prs_bul_lit_scr_wly_mlt_afr_fin_igb_tag_hin_mao_jpn_tml_kor_swe_slo_swa_lat_jav_ben_tig_bat_cnt_mcd_tsw_fre_hau_ctl_cze_pol_svk_qcu_guj_urd_grk_tsn_heb_ger_sid_por_mly_eng_bam_alb_akn_ind_tha_amr_knd_dgb_moo_tur_glc_ukr_uzb_zul_vie_owc_dyu_ewe_lda	-0.601483478585541	-1.43340352813756	0.155095974523854
463	sod_krd_fbf_bos_hau_owc_amh_fre_uzb_aze_xho_ind_yor_ctl_lat_bsq_grk_heb_swa_mnd_pol_lit_tsw_ita_igb_alb_est_cic_dyu_fin_hin_wly_geo_slo_afr_urd_arw_anl_aeg_scr_hun_zul_sun_bul_mao_jpn_knd_kor_pan_svk_tsn_spa_mly_nor_amr_jav_cnt_por_ewe_ben_sid_ukr_prs_rus_cze_qcu_guj_glc_mcd_ven_chh_ger_mlt_rom_tag_dut_moo_swe_lda_bat_tha_gam_tml_dgb_ses_tur_eng_mol_azi_akn_vie_tig_bem_bam_swt	-0.413569083768172	-0.982427875107911	0.328438022049539
464	heb_swe_zul_afr_sid_amr_anl_lat_aze_azi_lda_ind_cic_svk_fre_bsq_mol_chh_dyu_mnd_lit_ger_tsn_glc_bem_alb_hun_bam_fbf_est_nor_tig_geo_grk_ctl_ukr_scr_wly_hau_cze_fin_tsw_sun_hin_mao_jpn_knd_kor_urd_ben_ewe_slo_tag_arw_amh_jav_cnt_pol_swt_dut_mlt_spa_pan_rom_bos_qcu_prs_eng_por_igb_owc_krd_gam_ita_bat_bul_swa_guj_akn_mly_tha_aeg_tml_ses_yor_uzb_rus_mcd_tur_dgb_vie_sod_xho_moo_ven	-1.28857320239607	-3.20636087462125	0.00184331711200038
465	wly_prs_igb_mol_gam_chh_tig_ben_azi_tur_dyu_ind_xho_guj_dut_bsq_glc_amh_cic_cnt_lit_lat_tsn_rom_ven_grk_hun_swt_ses_fin_ita_sod_geo_swe_afr_arw_ger_sid_mlt_hin_est_akn_tag_svk_mao_jpn_tml_kor_rus_urd_dgb_fre_jav_bul_anl_bat_mnd_slo_yor_bos_amr_eng_mcd_por_nor_qcu_scr_ukr_spa_tsw_heb_ctl_hau_cze_sun_alb_bam_pan_moo_mly_tha_aeg_knd_swa_fbf_uzb_pol_krd_aze_zul_vie_owc_bem_lda_ewe	-0.0926572071404748	-0.218253922792116	0.827709477118998
466	owc_arw_swt_dut_heb_hau_amr_fre_azi_aze_ewe_mao_moo_grk_ger_bsq_lit_sod_dyu_cnt_scr_bul_xho_rom_bam_lat_fin_ven_yor_est_pol_mlt_geo_por_ita_prs_guj_chh_wly_rus_hun_ses_sun_pan_jav_jpn_tml_kor_bos_afr_lda_swe_tag_spa_tig_ind_mnd_alb_swa_mcd_sid_cze_ben_nor_svk_qcu_mol_eng_urd_dgb_amh_ctl_gam_ukr_bat_slo_zul_krd_tsw_mly_tha_anl_knd_akn_bem_tur_hin_glc_uzb_fbf_vie_aeg_igb_tsn_cic	-0.922345396144015	-2.2311509672421	0.0280744875577933
467	amr_mol_ewe_lit_sod_wly_heb_swe_uzb_tur_bam_mly_cic_rus_ben_bsq_krd_chh_swa_mnd_urd_pan_zul_afr_igb_ita_fin_moo_dyu_hun_hin_mlt_geo_svk_nor_fre_lat_amh_owc_por_est_ses_jav_bul_sun_jpn_knd_kor_eng_guj_lda_arw_bat_spa_aeg_tag_cnt_cze_ven_ctl_tig_ger_alb_slo_pol_qcu_prs_glc_grk_yor_sid_bos_anl_ukr_mao_dut_dgb_rom_tsn_ind_tha_hau_tml_tsw_swt_aze_mcd_scr_azi_fbf_vie_gam_bem_xho_akn	0.161567505914304	0.379669748018191	0.705056186083975
468	sid_mcd_ewe_mol_sod_amh_hau_svk_tur_azi_ses_mao_swa_rom_glc_bsq_guj_owc_bem_cnt_lat_ita_dyu_scr_akn_swe_est_moo_zul_hun_urd_amr_geo_lit_dut_arw_slo_heb_wly_bul_fin_fbf_mly_nor_jav_jpn_tml_kor_rus_grk_xho_prs_tag_ctl_chh_sun_mnd_afr_tsw_hin_tig_ben_ger_por_pan_qcu_bos_cze_ukr_dgb_mlt_eng_aeg_spa_bat_pol_yor_fre_bam_ind_tha_anl_knd_igb_swt_aze_alb_krd_uzb_cic_vie_gam_tsn_lda_ven	-0.297918059410063	-0.705275166459924	0.482401757192972
469	gam_lit_ven_eng_amh_owc_sod_ger_aze_uzb_dyu_mly_bem_nor_krd_bsq_glc_chh_dgb_mnd_guj_rom_tsn_ukr_cic_mol_hun_ses_lda_fin_pan_hau_geo_bul_mcd_ben_grk_wly_mlt_swe_est_moo_ind_pol_jav_jpn_tml_kor_fre_arw_ewe_rus_bat_svk_aeg_tag_cnt_alb_tsw_cze_heb_bos_hin_slo_ctl_qcu_urd_dut_por_bam_anl_ita_tig_prs_sun_afr_akn_lat_swt_mao_tha_sid_knd_xho_yor_azi_scr_spa_tur_fbf_vie_amr_swa_zul_igb	0.666062753947403	1.58223017258171	0.116992083240704
470	heb_ger_ses_rus_gam_amr_amh_mcd_azi_tur_fbf_jav_xho_mol_scr_bsq_guj_aeg_igb_cnt_urd_bul_yor_nor_akn_rom_hun_moo_cic_est_spa_owc_geo_prs_grk_cze_krd_hau_wly_por_fin_bam_sun_fre_tag_jpn_knd_kor_dut_afr_dyu_ctl_ind_ben_chh_mao_mnd_lit_swa_svk_tig_eng_arw_pan_bos_qcu_slo_ita_alb_tsn_anl_pol_sid_lat_mly_glc_zul_hin_ewe_bat_tha_mlt_tml_bem_dgb_aze_swe_ukr_uzb_swt_vie_sod_ven_tsw_lda	-0.671817043917546	-1.61072591215677	0.110628526544984
471	tig_lat_tsn_pol_wly_sid_anl_scr_tur_azi_ewe_mao_dyu_urd_ger_bsq_glc_amh_swt_cnt_mol_swe_dgb_svk_ses_dut_fin_swa_akn_hun_ben_chh_geo_krd_bul_ita_spa_owc_hau_mcd_est_xho_ind_fre_jav_jpn_knd_kor_por_lit_ven_hin_sun_arw_amr_bat_mnd_bos_igb_prs_gam_ctl_pan_slo_rus_qcu_nor_guj_alb_lda_aeg_eng_sod_afr_tag_ukr_bam_rom_fbf_mly_tha_heb_tml_moo_cic_aze_grk_cze_uzb_bem_vie_mlt_zul_yor_tsw	-0.210410711672886	-0.496558884538853	0.620671850873949
472	wly_spa_bem_scr_sod_mlt_owc_guj_azi_aze_bam_sun_lda_bul_slo_bsq_urd_hau_xho_mnd_bos_afr_akn_rus_cic_por_fin_dgb_moo_hun_arw_aeg_geo_mol_swe_prs_pan_heb_chh_pol_est_dyu_jav_ukr_ind_jpn_knd_kor_ctl_lat_ses_eng_mly_nor_amh_mao_cnt_hin_ven_dut_tig_rom_mcd_ita_glc_qcu_ger_grk_fre_fbf_anl_lit_gam_svk_bat_alb_swt_ben_yor_tag_tha_sid_tml_ewe_tsw_uzb_krd_cze_tur_igb_vie_amr_zul_swa_tsn	-0.429449489116143	-1.02127994161662	0.309771172727311
473	owc_pol_igb_svk_anl_chh_heb_ita_uzb_tur_yor_mly_lda_grk_ger_bsq_ben_amh_akn_cnt_hin_mol_bam_arw_tsn_guj_est_fbf_xho_hun_mcd_gam_geo_rom_cze_scr_eng_mlt_tig_rus_fin_cic_jav_lit_sun_jpn_tml_kor_prs_krd_tsw_swe_tag_fre_sid_ind_mnd_spa_dyu_glc_sod_ukr_pan_nor_por_qcu_bos_afr_bul_zul_aeg_dut_hau_ctl_mao_slo_ses_urd_swa_bat_tha_amr_knd_bem_moo_aze_lat_alb_azi_dgb_vie_wly_ven_ewe_swt	0.352166189229788	0.829985014913773	0.408672753202753
474	aeg_hin_dyu_pan_anl_sod_owc_scr_uzb_aze_swt_mao_akn_urd_arw_bsq_alb_wly_zul_mnd_ger_bul_lda_prs_cic_afr_est_dgb_swa_hun_fre_sid_geo_krd_swe_ukr_cze_gam_chh_grk_fin_ewe_tag_ctl_ind_jpn_knd_kor_glc_rom_ven_lat_jav_mol_amh_sun_cnt_slo_tsn_spa_tig_svk_guj_dut_nor_qcu_lit_eng_ben_tsw_hau_bos_amr_ita_mly_por_bam_mcd_bem_bat_tha_heb_tml_fbf_yor_azi_rus_pol_tur_igb_vie_mlt_moo_xho_ses	0.289928119601237	0.681908883781753	0.496991348163125
475	owc_ben_cic_pan_chh_amr_aeg_ger_tur_uzb_lda_bat_bem_glc_fre_bsq_ita_sid_bam_cnt_eng_krd_moo_mol_swa_guj_hun_xho_ses_fin_bul_hau_geo_mcd_swe_slo_rom_tig_mlt_afr_est_dgb_sun_lit_mao_jpn_knd_kor_svk_pol_tsn_rus_tag_bos_anl_jav_mnd_arw_fbf_prs_heb_ctl_urd_alb_spa_qcu_grk_lat_scr_zul_wly_por_gam_nor_ind_ukr_swt_dut_dyu_mly_tha_sod_tml_akn_tsw_azi_hin_cze_aze_ven_vie_amh_yor_igb_ewe	-0.373986734302099	-0.886155371946504	0.377819513669665
476	sid_rom_tsw_glc_heb_mlt_anl_ukr_azi_uzb_ven_jav_dyu_pan_cze_bsq_ger_amr_lda_mnd_pol_mol_bem_ita_dgb_bos_fin_moo_swt_hun_spa_hau_geo_krd_prs_eng_rus_aeg_amh_guj_est_zul_bat_grk_tag_jpn_tml_kor_urd_por_cic_arw_mao_scr_wly_ind_cnt_nor_igb_fre_chh_swe_hin_slo_svk_qcu_dut_bul_alb_fbf_sod_mcd_owc_ben_sun_lat_yor_afr_tsn_mly_tha_tig_knd_ses_ewe_tur_lit_ctl_aze_swa_vie_gam_akn_xho_bam	-0.58968250159589	-1.4066390356851	0.162867345923472
477	heb_lat_tsw_bul_chh_amh_gam_rus_azi_tur_xho_mao_dyu_cze_glc_bsq_pan_anl_cic_mnd_fre_prs_moo_nor_lda_swe_est_akn_swt_hun_svk_mlt_geo_ben_hin_ger_mol_sid_wly_guj_fin_dgb_tag_bos_jav_jpn_knd_kor_ctl_krd_bam_ukr_bat_slo_hau_sun_cnt_mcd_igb_eng_owc_spa_urd_por_arw_qcu_lit_dut_pol_tsn_aeg_afr_sod_grk_mly_rom_swa_alb_fbf_ind_tha_tig_tml_ses_zul_aze_ita_scr_uzb_ven_vie_amr_yor_bem_ewe	-0.688946316834834	-1.65136109316333	0.102037796050802
478	amh_spa_swa_bul_tig_owc_chh_krd_tur_azi_bem_jav_dyu_rus_alb_bsq_bos_sod_bam_cnt_fre_ctl_zul_lit_xho_lat_hun_ses_tsw_est_afr_heb_geo_hin_rom_mol_swe_amr_sid_por_fin_ewe_bat_ukr_mly_jpn_tml_kor_eng_arw_cic_pan_sun_pol_wly_ind_mnd_urd_fbf_dut_hau_ger_nor_prs_ben_qcu_grk_glc_slo_akn_aeg_cze_anl_mcd_tag_guj_dgb_scr_yor_mao_tha_mlt_knd_tsn_lda_uzb_svk_ita_aze_igb_vie_gam_swt_moo_ven	0.265710359930936	0.62818830295202	0.531420255423192
479	tig_mcd_cic_ukr_hau_sod_anl_nor_azi_aze_dgb_mly_xho_grk_slo_bsq_eng_gam_ven_mnd_prs_urd_yor_glc_moo_lit_est_ses_dyu_hun_pan_aeg_geo_pol_lat_rus_ger_mlt_chh_hin_fin_fbf_bat_bul_sun_jpn_knd_kor_ctl_mol_bam_swe_ind_afr_amh_tag_cnt_bos_igb_dut_heb_ben_cze_alb_por_qcu_spa_scr_arw_ewe_sid_rom_wly_svk_mao_ita_lda_guj_tsw_jav_tha_amr_tml_swa_bem_tur_fre_krd_uzb_swt_vie_owc_zul_tsn_akn	-0.510062213376362	-1.21441553587687	0.227663740108959
480	chh_eng_swa_svk_aeg_wly_anl_bul_uzb_azi_zul_tag_swt_swe_ita_bsq_ukr_tig_yor_cnt_ger_prs_akn_grk_dyu_arw_est_tsn_bam_fin_mol_heb_geo_glc_slo_afr_bos_mlt_hau_alb_hun_bem_ind_fre_bat_jpn_tml_kor_lat_lit_lda_scr_jav_ben_gam_mao_mnd_ctl_dgb_guj_sod_pan_cze_mcd_rus_qcu_por_rom_nor_ses_amr_pol_amh_hin_mly_dut_tsw_krd_xho_sun_tha_owc_knd_moo_ewe_aze_spa_urd_tur_fbf_vie_sid_ven_igb_cic	-0.0332880176990312	-0.0784632381854899	0.93762814845974
481	sid_ctl_tsw_scr_chh_hau_heb_bul_aze_uzb_xho_mly_igb_bos_ukr_bsq_lat_anl_swa_mnd_cze_slo_fbf_pol_ses_ben_hun_yor_moo_fin_alb_wly_geo_por_mcd_hin_rom_amr_gam_swe_est_dyu_sun_mol_bat_jpn_tml_kor_afr_nor_ven_pan_mao_grk_aeg_jav_cnt_arw_dgb_lit_sod_spa_dut_ger_urd_qcu_glc_ita_krd_zul_mlt_eng_amh_svk_tag_rus_bam_guj_lda_ind_tha_tig_knd_tsn_ewe_azi_fre_prs_tur_cic_vie_owc_swt_bem_akn	0.0285010758161465	0.0671064947201814	0.946640982866641
482	amr_svk_cic_ita_amh_hau_tig_ben_uzb_azi_ewe_sun_xho_hin_fre_bsq_cze_sod_yor_mnd_grk_bos_ses_ukr_bem_slo_hun_ven_dyu_fin_lit_anl_geo_krd_mcd_rus_swe_chh_wly_pan_est_zul_mly_dut_bat_jpn_tml_kor_pol_por_swt_lat_ind_scr_mlt_tag_cnt_ger_tsn_ctl_aeg_bul_afr_alb_urd_qcu_arw_glc_prs_akn_owc_spa_sid_rom_mao_nor_igb_guj_dgb_jav_tha_heb_knd_lda_tsw_tur_mol_eng_aze_fbf_vie_gam_moo_swa_bam	-0.324957262623171	-0.768922603541053	0.443887632185433
483	hau_ctl_bem_prs_wly_gam_tig_fre_tur_aze_yor_mly_cic_swe_lat_bsq_svk_aeg_tsw_cnt_grk_pan_ven_por_ses_glc_est_xho_swt_fin_rom_sid_geo_ger_slo_ben_urd_heb_owc_mol_hun_akn_mao_mcd_tag_jpn_knd_kor_spa_krd_dyu_bul_ind_guj_sod_bat_mnd_lit_dgb_eng_amh_scr_cze_ukr_alb_qcu_ita_pol_dut_igb_anl_nor_amr_bos_jav_hin_lda_arw_moo_sun_tha_mlt_tml_ewe_bam_uzb_afr_rus_azi_fbf_vie_chh_zul_tsn_swa	0.0497534825188283	0.11717818977878	0.90697153956747
484	amr_slo_bem_fre_tig_hau_anl_grk_tur_uzb_dyu_mly_ses_swe_ctl_bsq_cze_sid_moo_cnt_arw_svk_bam_scr_tsw_mol_fin_swa_fbf_est_pol_gam_geo_hin_bul_lit_prs_mlt_wly_ita_hun_xho_sun_alb_bat_jpn_knd_kor_ger_glc_swt_lat_tag_spa_chh_ind_mnd_bos_zul_ukr_owc_por_afr_nor_rus_qcu_ben_eng_krd_cic_heb_dut_amh_mcd_mao_rom_lda_guj_igb_jav_tha_sod_tml_yor_ven_azi_urd_pan_aze_tsn_vie_aeg_dgb_ewe_akn	-0.493424661388233	-1.17392326224592	0.243423261510504
485	sid_cze_xho_krd_chh_anl_mlt_rus_azi_tur_fbf_mao_igb_spa_eng_bsq_ita_heb_lda_cnt_grk_hin_tsn_por_swa_slo_est_swt_ewe_fin_ctl_aeg_geo_nor_urd_pan_ukr_hau_wly_arw_hun_bem_ind_prs_mly_jpn_tml_kor_lit_afr_ven_glc_sun_alb_amr_tag_mnd_mol_zul_bos_gam_lat_ben_fre_ger_qcu_bul_rom_swe_dgb_owc_pol_amh_mcd_jav_guj_ses_svk_dyu_bat_tha_sod_knd_akn_yor_aze_dut_scr_uzb_moo_vie_tig_tsw_bam_cic	-0.852803891243081	-2.0617761768068	0.0420192808280771
486	amr_krd_moo_hin_tig_chh_hau_grk_azi_tur_ses_ind_zul_ita_ger_bsq_fre_anl_lda_mnd_arw_guj_yor_por_bam_dut_fin_cic_ven_est_lit_wly_geo_swe_bul_eng_rom_sid_aeg_mol_hun_xho_bat_ukr_jav_jpn_knd_kor_urd_ben_swt_rus_mao_svk_heb_sun_cnt_scr_bem_glc_sod_prs_alb_lat_ctl_qcu_spa_pan_bos_igb_owc_mcd_mlt_pol_tag_cze_dgb_afr_ewe_mly_tha_amh_tml_tsn_tsw_uzb_nor_slo_aze_akn_vie_gam_fbf_dyu_swa	-0.811143873456193	-1.95269712562603	0.0538622874684178
487	mlt_prs_akn_mol_hau_amr_tig_ita_aze_tur_yor_mao_ses_por_svk_bsq_pol_wly_ven_cnt_fre_bul_bem_mcd_dgb_hin_hun_dyu_ewe_est_spa_owc_geo_ukr_lat_grk_guj_heb_amh_alb_fin_igb_mly_lit_bat_jpn_knd_kor_swe_krd_tsn_rus_ind_urd_anl_sun_mnd_slo_swt_rom_sod_arw_bos_ctl_ben_qcu_nor_dut_scr_swa_aeg_ger_chh_glc_tag_cze_bam_afr_tsw_jav_tha_gam_tml_moo_zul_uzb_eng_pan_azi_lda_vie_sid_cic_fbf_xho	0.387980172156002	0.915075890103731	0.362518362270378
488	mlt_ben_ses_cze_heb_chh_aeg_prs_aze_uzb_swa_mao_swt_mol_scr_bsq_afr_sod_yor_mnd_guj_arw_igb_svk_ven_ita_est_xho_cic_hun_ger_amr_geo_krd_lit_alb_fre_sid_anl_ctl_fin_ewe_tag_rus_sun_jpn_tml_kor_nor_spa_moo_dut_mly_bul_tig_jav_cnt_hin_akn_por_gam_glc_bos_ukr_urd_qcu_swe_grk_rom_bam_owc_pol_wly_lat_bat_pan_dgb_mcd_dyu_ind_tha_amh_knd_tsw_tsn_azi_eng_slo_tur_fbf_vie_hau_lda_bem_zul	-0.424166285253191	-1.00730637837469	0.316401249936834
489	gam_pan_lda_bul_aeg_heb_owc_guj_uzb_tur_moo_tag_bem_krd_fre_bsq_afr_chh_swt_mnd_arw_mcd_xho_ger_bam_glc_fin_zul_akn_hun_dut_sod_geo_ita_swe_eng_slo_wly_amr_lit_est_ewe_jav_grk_mly_jpn_knd_kor_rus_spa_tsw_hin_mao_lat_anl_ind_cnt_urd_cic_bos_hau_cze_prs_rom_scr_qcu_ben_svk_alb_ses_tig_nor_amh_ukr_bat_por_fbf_ctl_swa_sun_tha_sid_tml_igb_dgb_aze_pol_mol_azi_dyu_vie_mlt_ven_tsn_yor	-0.317271258813783	-0.752662734127923	0.453553568738804
490	sid_lat_akn_bos_chh_owc_sod_prs_uzb_azi_swa_tag_xho_hin_afr_bsq_dut_gam_igb_cnt_scr_alb_ses_fre_zul_grk_hun_yor_dyu_fin_lit_wly_geo_ctl_swe_spa_bul_tig_mlt_por_est_bam_ind_krd_jav_jpn_tml_kor_ita_nor_lda_svk_mly_pan_amr_bat_mnd_rus_moo_eng_hau_glc_slo_pol_ukr_qcu_rom_ger_cze_tsw_aeg_urd_anl_guj_mao_mcd_bem_ben_dgb_sun_tha_heb_knd_swt_ven_tur_arw_mol_aze_cic_vie_amh_tsn_fbf_ewe	0.301312805404241	0.709342203161274	0.479886739188415
491	aeg_mol_bam_prs_gam_sod_sid_pol_azi_tur_zul_mly_ewe_ben_rus_bsq_mcd_heb_dyu_cnt_urd_bul_swa_bos_xho_ger_fin_cic_ven_est_grk_anl_geo_hin_lat_alb_ita_hau_chh_ukr_hun_fbf_sun_eng_bat_jpn_knd_kor_por_slo_akn_ctl_ind_guj_wly_tag_mnd_scr_tsn_svk_tig_pan_swe_lit_rom_qcu_krd_fre_cze_tsw_amr_nor_owc_spa_mao_dut_igb_arw_lda_jav_tha_amh_tml_bem_yor_uzb_afr_glc_aze_ses_vie_mlt_moo_swt_dgb	-0.125678380239807	-0.296593320207671	0.767438374787479
492	amr_rus_igb_ukr_amh_mlt_tig_urd_aze_azi_fbf_ind_xho_swe_hin_bsq_arw_hau_ses_cnt_spa_ctl_cic_mcd_zul_prs_fin_tsn_swt_hun_afr_sid_geo_svk_slo_pol_bos_sod_anl_fre_est_ewe_sun_grk_mao_jpn_knd_kor_cze_eng_dyu_glc_mly_lit_heb_tag_mnd_ger_yor_ita_aeg_ben_bul_alb_rom_qcu_lat_mol_guj_tsw_chh_krd_gam_scr_jav_nor_akn_por_lda_bat_tha_wly_tml_bem_bam_tur_dut_pan_uzb_swa_vie_owc_moo_ven_dgb	-0.0836541119745248	-0.197101893136018	0.844177928465903
493	tig_prs_dgb_nor_heb_amh_amr_rom_uzb_azi_bam_bat_zul_ctl_cze_bsq_alb_chh_dyu_mnd_scr_slo_ven_krd_tsw_swe_fin_fbf_cic_hun_ita_mlt_geo_glc_hin_ukr_rus_gam_wly_fre_est_akn_jav_urd_ind_jpn_knd_kor_mol_por_ses_bos_mly_spa_sod_mao_cnt_lit_ewe_afr_aeg_dut_bul_pan_arw_qcu_ben_grk_eng_swa_anl_guj_sid_pol_sun_lat_bem_ger_xho_tag_tha_hau_tml_lda_yor_aze_svk_mcd_tur_tsn_vie_owc_swt_igb_moo	0.144614262986219	0.340558862376518	0.73420379576814
494	heb_pan_zul_alb_aeg_owc_amh_guj_uzb_azi_swt_mly_bam_ita_afr_bsq_mol_sod_fbf_mnd_swe_bos_xho_scr_moo_hin_est_akn_ses_hun_rus_hau_geo_ukr_slo_spa_ger_anl_wly_glc_fin_tsw_bat_nor_mao_jpn_knd_kor_fre_dut_dyu_por_jav_grk_gam_ind_cnt_ben_dgb_lit_tig_cze_svk_krd_bul_qcu_urd_arw_eng_ewe_mlt_rom_amr_mcd_sun_pol_swa_prs_bem_tag_tha_sid_tml_igb_lda_tur_ctl_lat_aze_tsn_vie_chh_ven_yor_cic	0.0301039943285851	0.0708946766351511	0.943633811030039
495	tig_hin_zul_glc_anl_heb_gam_cze_tur_azi_ven_sun_moo_ger_grk_bsq_ctl_wly_cic_mnd_ukr_pol_ewe_lat_igb_fre_est_akn_swa_fin_mol_hau_geo_lit_ben_krd_guj_owc_amh_pan_hun_yor_bat_bos_mao_jpn_tml_kor_rom_slo_bem_mcd_tag_svk_aeg_jav_cnt_dut_lda_prs_chh_nor_bul_afr_arw_qcu_eng_rus_scr_tsw_sod_ita_mlt_por_ind_alb_tsn_swe_bam_mly_tha_amr_knd_xho_dyu_uzb_urd_spa_aze_dgb_vie_sid_fbf_ses_swt	0.547645485657647	1.29139972788483	0.199765633674256
496	aeg_mol_lda_ben_mlt_anl_wly_ger_tur_uzb_tsw_bat_cic_urd_guj_bsq_alb_owc_swa_mnd_krd_prs_bem_ukr_dgb_fre_fin_akn_bam_est_scr_tig_geo_lat_swe_mcd_afr_sod_gam_cze_hun_xho_sun_eng_mly_jpn_tml_kor_rom_por_moo_pol_jav_pan_sid_mao_cnt_grk_swt_rus_amr_nor_svk_glc_hin_qcu_bul_bos_spa_ewe_heb_ita_chh_arw_tag_dut_fbf_slo_ses_ind_tha_amh_knd_dyu_zul_aze_ctl_lit_azi_tsn_vie_hau_yor_igb_ven	0.365017122810309	0.860710705037901	0.391610970540665
497	gam_mol_ven_bul_aeg_mlt_sod_pan_uzb_azi_tsn_tag_bam_rom_lit_bsq_alb_hau_igb_cnt_slo_por_ses_scr_zul_urd_est_lda_bem_hun_spa_owc_geo_hin_lat_fre_mcd_amh_sid_cze_fin_akn_bat_ben_ind_jpn_knd_kor_prs_swe_tsw_afr_mao_rus_anl_sun_mnd_pol_cic_krd_heb_ctl_ita_ger_svk_qcu_arw_grk_bos_yor_chh_guj_amr_glc_mly_ukr_dgb_nor_dyu_jav_tha_tig_tml_xho_swt_tur_dut_eng_aze_swa_vie_wly_moo_fbf_ewe	0.654452667710454	1.54893661007123	0.124793379079664
498	chh_nor_dgb_cze_wly_mlt_heb_rus_azi_aze_igb_tag_ses_lit_eng_bsq_ctl_sod_xho_mnd_glc_prs_tsn_rom_lda_krd_est_fbf_cic_hun_swe_amr_geo_ukr_ger_pan_guj_hau_amh_urd_fin_bem_mao_grk_mly_jpn_knd_kor_svk_hin_ewe_spa_bat_mcd_gam_sun_cnt_afr_tsw_bul_tig_fre_lat_alb_bos_qcu_ben_arw_ita_dyu_owc_slo_aeg_scr_jav_pol_bam_dut_akn_ind_tha_anl_tml_swt_ven_uzb_por_mol_tur_zul_vie_sid_moo_yor_swa	-0.234354626433272	-0.553590827920265	0.581187426605859
499	heb_swe_swt_lat_sod_wly_sid_eng_uzb_azi_swa_bat_zul_ita_por_bsq_rus_owc_igb_cnt_spa_prs_moo_slo_tsw_scr_fin_ewe_fbf_est_svk_gam_geo_ctl_rom_dut_krd_amh_hau_afr_hun_tsn_jav_urd_ind_jpn_tml_kor_alb_arw_akn_mcd_sun_bul_tig_tag_mnd_bos_dgb_hin_aeg_pol_pan_grk_mol_qcu_cze_ger_ben_lda_mlt_ukr_amr_guj_mly_nor_xho_lit_bam_mao_tha_anl_knd_dyu_ven_tur_fre_glc_aze_ses_vie_chh_bem_yor_cic	0.047703690082023	0.112260444242216	0.910858856472435
500	chh_mcd_swt_nor_tig_hau_heb_ukr_uzb_aze_swa_bat_akn_afr_mol_bsq_slo_gam_tsw_cnt_grk_scr_cic_hin_bem_bos_hun_ses_moo_fin_rus_wly_geo_ger_lat_glc_svk_mlt_sid_pol_est_ven_sun_ctl_jav_jpn_tml_kor_bul_urd_ewe_lit_mly_ita_amr_mao_mnd_rom_fbf_krd_aeg_cze_fre_spa_arw_qcu_dut_alb_ben_bam_anl_por_owc_pan_tag_prs_tsn_eng_xho_ind_tha_sod_knd_dyu_zul_tur_swe_guj_azi_lda_vie_amh_yor_dgb_igb	0.237577475066513	0.560616606661061	0.576407068693134
501	owc_dut_dyu_eng_anl_hau_mlt_glc_tur_aze_fbf_tag_bem_ben_arw_bsq_cze_amr_swa_cnt_por_mcd_tsn_prs_zul_guj_fin_bam_ewe_hun_rom_tig_geo_krd_afr_ita_bul_gam_heb_pol_est_akn_mao_svk_bat_jpn_tml_kor_alb_pan_dgb_ger_jav_bos_chh_ind_mnd_hin_yor_urd_sod_scr_ukr_rus_ctl_qcu_lit_fre_swe_ses_sid_lat_aeg_slo_mly_grk_igb_spa_xho_sun_tha_wly_knd_cic_moo_uzb_mol_nor_azi_lda_vie_amh_swt_ven_tsw	0.6426835739985	1.52175091699954	0.131464494438056
502	wly_cze_dgb_guj_heb_hau_sid_spa_aze_azi_dyu_bat_swa_lat_pol_bsq_ukr_amh_tsn_cnt_por_bul_swt_bos_ven_grk_est_tsw_igb_fin_prs_aeg_geo_ctl_rus_rom_krd_chh_mlt_nor_hun_lda_ind_scr_tag_jpn_knd_kor_svk_fre_cic_eng_mly_mol_amr_jav_mnd_ita_yor_dut_anl_arw_glc_mcd_ben_qcu_swe_afr_lit_bam_gam_ger_sod_slo_sun_alb_bem_pan_ses_mao_tha_owc_tml_xho_fbf_uzb_hin_urd_tur_akn_vie_tig_ewe_zul_moo	0.454911754803786	1.07418482811593	0.285519019080824
503	aeg_grk_cic_swe_chh_tig_hau_guj_aze_azi_swt_bat_xho_rom_krd_bsq_alb_sid_bam_mnd_glc_por_ses_ben_dgb_ukr_fin_tsn_tsw_hun_bul_wly_geo_eng_fre_bos_pan_sod_gam_spa_est_swa_sun_lit_ind_jpn_knd_kor_pol_mcd_lda_ger_tag_scr_amr_mly_cnt_dut_bem_cze_anl_afr_slo_ita_hin_qcu_ctl_rus_nor_dyu_amh_svk_heb_arw_jav_lat_igb_mol_ewe_mao_tha_mlt_tml_akn_zul_uzb_urd_prs_tur_yor_vie_owc_fbf_ven_moo	0.205441907407402	0.483518723535356	0.629863959782196
504	owc_scr_cic_rom_amr_anl_chh_lit_aze_tur_dyu_ind_tsw_ger_glc_bsq_ctl_aeg_yor_mnd_krd_eng_zul_mcd_fbf_prs_hun_lda_bam_est_rus_mlt_geo_afr_pan_hin_ita_tig_sid_nor_fin_xho_bat_mol_mao_jpn_tml_kor_pol_spa_tsn_por_mly_ben_wly_jav_cnt_swe_igb_ukr_amh_bul_fre_cze_svk_qcu_alb_urd_slo_swa_hau_arw_heb_lat_tag_guj_bem_bos_ven_sun_tha_sod_knd_ewe_swt_uzb_dut_grk_azi_moo_vie_gam_ses_dgb_akn	-0.150836826445216	-0.355788341657097	0.72280485215135
505	tig_dut_ven_cze_wly_owc_hau_ita_uzb_azi_bam_ind_fbf_pan_bul_bsq_mcd_mlt_tsn_mnd_eng_bos_dgb_ger_lda_glc_hun_zul_dyu_fin_nor_amh_geo_fre_guj_spa_ben_aeg_amr_scr_est_ses_tag_por_mao_jpn_knd_kor_prs_grk_ewe_urd_bat_krd_sid_jav_cnt_rom_akn_alb_chh_arw_svk_mol_ukr_qcu_lit_afr_lat_cic_heb_ctl_gam_swe_sun_slo_swa_pol_swt_mly_tha_sod_tml_tsw_yor_aze_rus_hin_tur_moo_vie_anl_bem_igb_xho	-1.52742300743844	-3.8879199437949	0.000189537390524909
506	anl_rom_moo_ctl_sod_hau_wly_swe_azi_tur_fbf_bat_lda_mcd_hin_bsq_ukr_gam_swt_mnd_fre_bul_dgb_cze_akn_rus_est_igb_xho_hun_lat_sid_geo_pol_mol_spa_glc_tig_heb_alb_fin_tsw_jav_guj_ind_jpn_knd_kor_krd_svk_ses_ger_mao_lit_amr_tag_cnt_afr_swa_slo_owc_nor_arw_prs_bos_qcu_urd_ita_pan_zul_aeg_scr_chh_grk_mly_eng_ven_dut_cic_sun_tha_amh_tml_tsn_bem_aze_por_ben_uzb_bam_vie_mlt_dyu_yor_ewe	-0.0134095135443559	-0.031609157545873	0.974851478698853
507	heb_urd_moo_ger_amh_wly_amr_pan_aze_uzb_cic_bat_zul_por_slo_bsq_mol_aeg_swt_mnd_glc_swe_akn_grk_fbf_guj_hun_ses_xho_est_alb_sid_geo_krd_pol_cze_nor_mlt_gam_mcd_fin_lda_sun_bos_jav_jpn_knd_kor_lat_rus_yor_eng_tag_prs_sod_ind_cnt_hin_tsn_dut_tig_ukr_spa_afr_ben_qcu_fre_bul_lit_bem_chh_rom_anl_ita_mly_ctl_ewe_scr_dgb_mao_tha_hau_tml_bam_dyu_tur_arw_svk_azi_tsw_vie_owc_igb_ven_swa	-0.116354609220621	-0.274324477475594	0.784443698723228
508	mlt_eng_cic_nor_sid_heb_gam_lat_tur_aze_xho_jav_zul_lit_scr_bsq_mol_anl_lda_cnt_ita_mcd_swa_slo_moo_pan_fin_dyu_tsn_hun_fre_sod_geo_ger_alb_guj_afr_owc_amh_rus_est_ses_sun_cze_mly_jpn_tml_kor_krd_ukr_tsw_bul_bat_urd_chh_mao_mnd_ben_igb_rom_hau_ctl_prs_glc_pol_qcu_arw_spa_grk_fbf_aeg_bos_tig_por_tag_swe_ewe_svk_ven_ind_tha_amr_knd_bam_yor_uzb_hin_dut_azi_akn_vie_wly_bem_swt_dgb	-0.302977461938797	-0.716599528702928	0.475416983659583
509	anl_guj_ses_prs_aeg_tig_heb_nor_azi_aze_bam_jav_tsw_ben_slo_bsq_arw_sid_ven_cnt_ukr_ita_cic_swe_bem_ctl_hun_akn_ewe_est_glc_mlt_geo_ger_pan_por_dut_amr_hau_fre_fin_yor_tag_lit_mao_jpn_tml_kor_scr_hin_igb_cze_mly_bos_sod_bat_mnd_urd_xho_alb_amh_krd_pol_spa_mcd_qcu_bul_svk_grk_dyu_gam_mol_chh_lat_sun_rom_swt_rus_lda_ind_tha_wly_knd_dgb_fbf_uzb_eng_afr_tur_zul_vie_owc_tsn_swa_moo	-0.867430824904561	-2.10668853140741	0.0378369749717548
510	sod_fre_bem_dut_amh_aeg_hau_grk_tur_azi_dyu_bat_ses_glc_scr_bsq_krd_chh_yor_cnt_pol_prs_cic_ctl_tsn_afr_est_ven_swa_fin_cze_mlt_geo_pan_eng_bos_rom_wly_owc_arw_hun_bam_ind_lit_jav_jpn_tml_kor_mol_urd_igb_swe_tag_rus_tig_sun_mnd_ger_tsw_nor_heb_lat_slo_ita_alb_qcu_bul_svk_guj_ewe_amr_ukr_anl_por_mao_mcd_xho_hin_swt_mly_tha_gam_knd_zul_moo_uzb_spa_ben_aze_dgb_vie_sid_akn_fbf_lda	-0.245374425688943	-0.579921825977136	0.56336969172801
511	gam_lat_ses_ben_mlt_hau_tig_rus_uzb_azi_akn_tag_xho_bos_afr_bsq_alb_heb_dgb_mnd_rom_ukr_tsn_guj_bem_slo_est_bam_dyu_hun_ctl_chh_geo_swe_eng_por_urd_sod_anl_ita_fin_lda_ind_glc_mao_jpn_tml_kor_svk_ger_igb_nor_mly_cze_wly_jav_cnt_pan_swt_pol_aeg_scr_bul_prs_lit_qcu_hin_grk_krd_swa_amr_dut_amh_arw_sun_mol_moo_mcd_cic_bat_tha_sid_knd_yor_tsw_aze_fre_spa_tur_zul_vie_owc_ven_fbf_ewe	-0.160970419056282	-0.380108360521332	0.70473169448221
512	owc_ita_ven_nor_gam_sid_sod_glc_azi_tur_tsn_jav_dyu_ger_cze_bsq_dut_chh_cic_cnt_por_bos_dgb_spa_ewe_slo_fin_yor_bem_hun_rus_wly_geo_eng_mcd_pan_ben_amh_anl_grk_est_tsw_mao_lit_mly_jpn_knd_kor_prs_svk_ses_swe_sun_scr_tig_ind_mnd_ukr_akn_fre_mlt_mol_krd_bul_rom_qcu_lat_guj_arw_xho_hau_urd_heb_pol_tag_afr_fbf_hin_moo_bat_tha_amr_tml_zul_lda_uzb_alb_ctl_aze_igb_vie_aeg_swa_swt_bam	-0.260645964147001	-0.617052023269271	0.538708193732312
513	sod_ctl_xho_alb_amh_heb_gam_nor_uzb_aze_moo_ind_dyu_svk_pol_bsq_glc_aeg_ses_mnd_mol_bos_fbf_fre_ven_ukr_fin_dgb_igb_est_eng_chh_geo_grk_hin_dut_lat_mlt_wly_afr_hun_zul_jav_arw_mao_jpn_knd_kor_krd_prs_swa_spa_mly_cze_tig_tag_cnt_mcd_akn_bul_hau_pan_ben_ger_guj_qcu_slo_rom_lit_bem_sid_rus_owc_scr_sun_por_cic_urd_ewe_bat_tha_anl_tml_lda_tsw_azi_ita_swe_tur_bam_vie_amr_tsn_swt_yor	-0.20575375928	-0.485618058583063	0.628380132241054
514	amr_ben_tsn_ita_hau_wly_chh_bul_uzb_aze_swt_jav_cic_lat_eng_bsq_nor_anl_fbf_cnt_bos_mol_ewe_slo_dyu_svk_hun_xho_ven_est_por_sid_geo_scr_swe_cze_dut_aeg_heb_rus_fin_zul_ind_grk_sun_jpn_tml_kor_mcd_krd_tsw_guj_mly_pan_mlt_tag_mnd_hin_lda_ctl_tig_rom_fre_pol_prs_qcu_lit_arw_afr_bem_sod_ger_owc_alb_mao_glc_yor_spa_dgb_bat_tha_amh_knd_ses_swa_tur_urd_ukr_azi_akn_vie_gam_bam_igb_moo	-0.576183480282926	-1.37527528499187	0.172349971339841
515	anl_pol_yor_rom_gam_mlt_tig_arw_azi_tur_akn_sun_xho_hin_ukr_bsq_scr_chh_bam_cnt_eng_por_ses_dut_ewe_cze_hun_dgb_lda_fin_swe_amr_geo_ctl_ben_afr_spa_sod_aeg_ita_est_swa_tag_mcd_jav_jpn_tml_kor_grk_slo_tsw_ger_mly_mol_hau_bat_mnd_urd_ven_bul_wly_krd_lit_nor_lat_qcu_svk_prs_rus_swt_amh_glc_owc_pan_ind_guj_zul_alb_igb_mao_tha_sid_knd_bem_fbf_aze_fre_bos_uzb_tsn_vie_heb_cic_dyu_moo	-1.2150452369007	-3.009179412179	0.00337082215484833
516	hau_glc_yor_alb_gam_chh_sod_por_aze_tur_fbf_bat_dyu_eng_scr_bsq_lit_aeg_zul_mnd_guj_pan_igb_swe_bem_dut_est_ven_ses_hun_nor_owc_geo_pol_spa_bul_bos_wly_tig_ukr_fin_moo_ind_fre_mly_jpn_knd_kor_grk_krd_xho_mol_jav_afr_mlt_sun_cnt_slo_dgb_mcd_heb_lat_ger_ben_urd_qcu_hin_ita_svk_bam_amh_prs_amr_rus_tag_rom_swa_cze_cic_mao_tha_sid_tml_lda_tsw_azi_arw_ctl_uzb_akn_vie_anl_ewe_tsn_swt	-0.362223790223303	-0.858270335652942	0.392949820772001
517	gam_ukr_bam_hin_tig_hau_owc_ger_uzb_azi_lda_sun_fbf_afr_rus_bsq_guj_chh_bem_mnd_cze_glc_ewe_ita_swt_scr_fin_dgb_ses_est_bul_amh_geo_spa_slo_urd_eng_amr_sid_ben_hun_akn_ind_dut_jav_jpn_tml_kor_arw_ctl_ven_fre_tag_lat_aeg_mly_cnt_swe_swa_grk_wly_mol_nor_mcd_pan_qcu_krd_svk_prs_cic_mlt_pol_anl_alb_bat_rom_dyu_bos_zul_mao_tha_sod_knd_yor_tsn_tur_por_lit_aze_tsw_vie_heb_moo_xho_igb	0.124192524189551	0.292276647479868	0.770726156410469
518	aeg_grk_xho_nor_owc_wly_amh_dut_aze_tur_dgb_sun_tsw_hin_spa_bsq_lat_hau_bem_cnt_mol_afr_yor_ctl_moo_pan_fin_cic_lda_est_por_chh_geo_ukr_prs_ger_urd_anl_tig_bul_hun_zul_ind_arw_mao_jpn_knd_kor_pol_bos_dyu_guj_jav_glc_heb_tag_mnd_lit_swa_slo_amr_svk_rom_krd_scr_qcu_rus_mcd_swe_ses_sid_cze_sod_ben_bat_ita_tsn_alb_igb_mly_tha_mlt_tml_ven_akn_uzb_fre_eng_azi_ewe_vie_gam_bam_swt_fbf	-0.641661618443601	-1.53467408291553	0.128259037699472
519	gam_mcd_lda_fre_chh_amr_aeg_lit_uzb_azi_tsn_mao_swa_ctl_mol_bsq_spa_tig_akn_cnt_pan_dut_swt_por_dgb_slo_fin_bem_tsw_est_grk_mlt_geo_eng_prs_ita_bul_sid_wly_ger_hun_dyu_tag_swe_jav_jpn_tml_kor_urd_rom_zul_guj_mly_rus_hau_bat_mnd_nor_bam_hin_amh_cze_lat_ben_pol_qcu_krd_alb_ukr_yor_heb_glc_owc_scr_ind_afr_fbf_arw_xho_sun_tha_anl_knd_cic_moo_aze_svk_bos_tur_ewe_vie_sod_igb_ven_ses	-0.247790459315863	-0.585628948736123	0.559543355467027
520	mlt_lit_zul_guj_heb_hau_sid_glc_aze_tur_ses_mao_cic_dut_ita_bsq_hin_owc_ewe_mnd_eng_slo_dgb_cze_bam_grk_hun_moo_fbf_fin_spa_amh_geo_lat_ger_ctl_mol_aeg_sod_fre_est_igb_mly_alb_jav_jpn_knd_kor_rom_ben_tsw_arw_sun_rus_wly_tag_cnt_prs_dyu_ukr_amr_nor_scr_krd_pol_qcu_mcd_urd_svk_ven_anl_bos_chh_swe_bat_por_tsn_bul_swa_ind_tha_gam_tml_akn_lda_azi_pan_afr_uzb_yor_vie_tig_swt_xho_bem	0.733414704522443	1.74810878148081	0.0837453556838068
521	chh_ben_swa_dut_heb_gam_owc_bos_aze_azi_tsn_jav_swt_pan_svk_bsq_spa_aeg_akn_mnd_alb_arw_lda_nor_ses_guj_hun_xho_igb_fin_lit_mlt_geo_glc_rus_cze_lat_anl_hau_krd_est_fbf_mly_scr_tag_jpn_knd_kor_mol_por_yor_ita_bat_ger_amr_ind_cnt_slo_bem_mcd_sod_prs_rom_afr_ukr_qcu_grk_urd_swe_moo_wly_pol_sid_ctl_sun_fre_zul_eng_cic_mao_tha_tig_tml_dgb_ewe_uzb_hin_bul_tur_dyu_vie_amh_tsw_bam_ven	-0.464159008539037	-1.10528286856543	0.271888263591237
522	gam_rus_cic_nor_amr_hau_amh_ita_azi_uzb_ven_tag_zul_afr_urd_bsq_spa_owc_bam_mnd_bos_glc_ewe_fre_swt_guj_est_dyu_xho_fin_rom_aeg_geo_bul_pan_slo_ben_wly_mlt_cze_hun_moo_jav_dut_bat_jpn_knd_kor_eng_krd_fbf_ctl_mao_por_sod_ind_cnt_ukr_igb_lat_chh_prs_pol_mol_swe_qcu_hin_arw_alb_tsn_anl_mcd_heb_lit_sun_scr_swa_svk_tsw_mly_tha_tig_tml_yor_ses_tur_grk_ger_aze_bem_vie_sid_dgb_lda_akn	0.339188465222945	0.799895025094941	0.42581009010321
523	sid_ben_yor_ukr_heb_amh_mlt_lit_uzb_tur_fbf_jav_swt_bul_arw_bsq_alb_hau_lda_cnt_ita_grk_tsn_pol_ewe_lat_fin_moo_bem_est_bos_sod_geo_krd_fre_rom_prs_aeg_gam_pan_hun_zul_bat_hin_mao_jpn_knd_kor_scr_afr_swa_spa_sun_nor_chh_ind_mnd_dut_xho_guj_anl_mcd_ger_cze_slo_qcu_urd_glc_swe_cic_owc_mol_tig_eng_tag_svk_igb_rus_akn_mly_tha_wly_tml_tsw_dyu_aze_ctl_por_azi_dgb_vie_amr_ses_bam_ven	-0.344046186317222	-0.815503790497503	0.416867688243033
524	gam_svk_ven_nor_amr_wly_tig_afr_uzb_aze_xho_tag_bem_eng_mol_bsq_ita_sod_swa_cnt_pan_hin_ses_ukr_akn_dut_est_lda_dyu_fin_swe_sid_geo_pol_bul_rus_alb_heb_owc_rom_hun_igb_mly_spa_mao_jpn_knd_kor_lat_scr_ewe_bos_sun_urd_hau_ind_mnd_mcd_dgb_ctl_anl_fre_slo_por_glc_qcu_arw_cze_lit_zul_amh_ben_aeg_grk_jav_ger_fbf_guj_moo_bat_tha_chh_tml_yor_cic_tur_krd_prs_azi_tsn_vie_mlt_tsw_bam_swt	0.523177218130119	1.23633730954208	0.219446571219819
525	amh_svk_lda_fre_anl_sod_chh_bul_azi_aze_igb_mly_tsn_urd_ita_bsq_por_mlt_moo_mnd_rom_pan_zul_nor_ewe_grk_est_bam_dgb_fin_ctl_aeg_geo_afr_alb_lat_krd_heb_amr_ger_hun_swa_ind_mcd_bat_jpn_knd_kor_pol_glc_swt_ben_tag_slo_wly_sun_cnt_lit_yor_mol_sid_spa_scr_cze_dut_qcu_arw_rus_guj_akn_gam_swe_owc_prs_mao_eng_fbf_bos_ven_jav_tha_tig_tml_xho_bem_uzb_ukr_hin_tur_tsw_vie_hau_dyu_cic_ses	-0.682868546646132	-1.63799523327208	0.104801892867439
526	tig_svk_dyu_nor_hau_heb_mlt_cze_azi_uzb_ses_mly_akn_arw_spa_bsq_alb_sid_swt_cnt_dut_rus_ewe_ben_bam_krd_est_lda_tsn_fin_eng_amr_geo_bos_hin_mcd_rom_anl_wly_urd_hun_moo_mao_grk_sun_jpn_tml_kor_bul_afr_cic_lat_jav_pol_amh_tag_mnd_pan_fbf_por_owc_lit_ita_prs_ctl_qcu_scr_slo_ger_xho_chh_fre_sod_glc_ind_ukr_igb_mol_dgb_bat_tha_gam_knd_zul_ven_tur_guj_swe_aze_yor_vie_aeg_tsw_bem_swa	-0.639028443170785	-1.53092244758683	0.129183166994579
527	mlt_rom_moo_ben_owc_chh_tig_por_azi_tur_xho_mao_tsn_alb_lit_bsq_glc_sod_swt_cnt_mol_ukr_tsw_swe_fbf_ger_fin_lda_dyu_hun_krd_gam_geo_guj_slo_svk_spa_heb_amh_rus_est_ewe_sun_cze_jav_jpn_tml_kor_mcd_pol_bam_afr_mly_ita_sid_bat_mnd_grk_ven_ctl_aeg_dut_scr_eng_lat_qcu_fre_prs_pan_dgb_amr_hin_hau_nor_tag_bul_bem_arw_akn_ind_tha_anl_knd_swa_cic_uzb_bos_urd_aze_zul_vie_wly_yor_igb_ses	0.0936743230175449	0.220660618874296	0.825840405583234
528	sod_pol_ewe_slo_amr_wly_heb_eng_azi_aze_zul_bat_cic_rus_urd_bsq_scr_aeg_lda_cnt_mol_fre_ven_nor_moo_alb_fin_igb_bam_est_bul_sid_geo_lit_cze_svk_hin_hau_anl_ben_hun_fbf_jav_pan_ind_jpn_tml_kor_ger_mcd_tsw_por_sun_ita_chh_mly_mnd_afr_xho_glc_mlt_bos_grk_lat_krd_qcu_ctl_dut_guj_swa_gam_prs_amh_spa_tag_ukr_akn_swe_bem_mao_tha_tig_knd_tsn_yor_uzb_arw_rom_tur_dyu_vie_owc_ses_swt_dgb	-0.682730528119246	-1.63726878173957	0.10495383940366
529	sod_dut_tsw_svk_hau_chh_gam_eng_azi_aze_bem_ind_xho_por_prs_bsq_bos_heb_dgb_mnd_slo_grk_moo_mol_tsn_guj_hun_swt_yor_est_rus_amr_geo_urd_krd_ukr_scr_tig_mlt_swe_fin_fbf_tag_ita_bat_jpn_knd_kor_rom_ben_ewe_afr_mao_mcd_sid_jav_cnt_hin_dyu_pan_wly_nor_lit_ger_fre_qcu_bul_cze_arw_cic_aeg_alb_amh_lat_sun_glc_zul_pol_igb_mly_tha_owc_tml_ses_akn_tur_spa_ctl_uzb_lda_vie_anl_ven_swa_bam	-0.155280580140713	-0.36671443976064	0.71466506727678
530	amh_slo_ven_rom_amr_gam_aeg_cze_azi_aze_lda_sun_cic_bos_eng_bsq_arw_sod_tsn_cnt_ukr_fre_ses_por_fbf_mcd_fin_bam_ewe_est_bul_heb_geo_nor_lit_swe_ctl_wly_tig_guj_hun_igb_bat_pol_ind_jpn_knd_kor_mol_prs_bem_spa_mly_urd_sid_tag_mnd_afr_swa_hin_chh_grk_pan_rus_svk_qcu_ben_alb_scr_moo_hau_ger_mlt_dut_jav_glc_zul_krd_xho_mao_tha_owc_tml_dyu_tsw_tur_lat_ita_uzb_swt_vie_anl_akn_yor_dgb	-0.618405016990603	-1.48050463097616	0.142118553612419
531	anl_lat_dgb_hin_sid_chh_sod_arw_azi_uzb_akn_mao_swa_alb_dut_bsq_eng_amh_ven_mnd_rom_pol_ewe_ita_fbf_swe_hun_tsw_bam_est_prs_wly_geo_afr_guj_fre_ukr_gam_mlt_scr_fin_ses_sun_svk_ind_jpn_tml_kor_spa_por_zul_bos_mly_rus_heb_jav_cnt_slo_dyu_bul_amr_mcd_pan_ben_grk_qcu_urd_nor_ger_swt_aeg_krd_owc_ctl_bat_mol_xho_cze_igb_tag_tha_tig_knd_lda_tsn_aze_glc_lit_tur_cic_vie_hau_bem_moo_yor	-0.16039707334857	-0.378676203363591	0.705791425780338
532	chh_fre_dgb_alb_mlt_sod_anl_eng_uzb_tur_lda_bat_igb_dut_urd_bsq_ukr_wly_fbf_cnt_scr_bul_tsw_swe_ven_por_est_yor_swt_fin_rus_amr_geo_krd_slo_glc_ben_aeg_amh_guj_hun_cic_sun_mcd_mao_jpn_tml_kor_ita_hin_moo_arw_mly_afr_hau_jav_mnd_cze_zul_pol_gam_nor_mol_rom_bos_qcu_spa_lit_pan_swa_tig_lat_heb_grk_ind_prs_ewe_ctl_dyu_tag_tha_sid_knd_xho_akn_aze_svk_ger_azi_bam_vie_owc_bem_tsn_ses	-0.397749582672204	-0.946484486041923	0.346354297904487
533	anl_rus_yor_por_aeg_sod_hau_lat_aze_azi_fbf_bat_swa_svk_pol_bsq_urd_mlt_tsn_mnd_glc_ukr_akn_lit_moo_mol_hun_bam_dyu_est_mcd_amr_geo_nor_pan_scr_swe_owc_amh_spa_fin_lda_jav_bul_sun_jpn_tml_kor_arw_grk_ven_ben_mly_bos_gam_ind_cnt_alb_ewe_ita_wly_hin_ctl_afr_slo_qcu_dut_guj_rom_tsw_chh_eng_sid_fre_mao_ger_dgb_krd_xho_tag_tha_heb_knd_zul_ses_tur_prs_cze_uzb_swt_vie_tig_igb_cic_bem	-0.99889027500457	-2.4333610565648	0.0168708205783519
534	sid_dut_xho_ger_anl_heb_amh_urd_azi_uzb_swa_sun_zul_cze_lat_bsq_ctl_owc_ses_cnt_mcd_rus_igb_hin_akn_fre_hun_cic_swt_fin_glc_wly_geo_grk_spa_ita_alb_sod_gam_krd_est_dyu_jav_lit_mly_jpn_knd_kor_mol_rom_fbf_prs_bat_scr_hau_mao_mnd_svk_tsw_guj_tig_ben_eng_swe_nor_qcu_pol_bul_ukr_tsn_amr_slo_chh_arw_ind_pan_bam_por_lda_tag_tha_aeg_tml_ven_dgb_tur_afr_bos_aze_moo_vie_mlt_bem_ewe_yor	-0.473139118572118	-1.12429462144604	0.263781629268464
535	amr_afr_swa_svk_aeg_sod_amh_prs_uzb_aze_ses_jav_tsn_glc_lit_bsq_pan_anl_bam_cnt_dut_por_cic_cze_lda_ctl_fin_zul_xho_est_scr_mlt_geo_mol_slo_pol_rus_sid_hau_eng_hun_dyu_tag_ger_sun_jpn_knd_kor_urd_lat_swt_alb_mao_mcd_chh_ind_mnd_arw_igb_ukr_gam_spa_guj_grk_bos_qcu_bul_fre_ita_tsw_owc_krd_tig_swe_bat_rom_yor_ben_akn_mly_tha_wly_tml_moo_ewe_tur_hin_nor_azi_bem_vie_heb_fbf_dgb_ven	-0.559512766502027	-1.33329034928523	0.185693260482741
536	hau_mol_dyu_krd_sid_amr_owc_mcd_azi_tur_tsn_mao_xho_grk_glc_bsq_hin_gam_zul_cnt_ukr_slo_tsw_urd_swa_spa_est_fbf_igb_fin_cze_aeg_geo_ita_pol_ben_lat_tig_sod_prs_hun_bam_ind_bos_jav_jpn_knd_kor_guj_afr_ses_dut_tag_ger_mlt_bat_mnd_por_akn_rus_wly_bul_fre_svk_eng_qcu_nor_rom_ctl_ven_amh_swe_heb_arw_mly_alb_cic_scr_ewe_sun_tha_chh_tml_yor_bem_aze_pan_lit_uzb_swt_vie_anl_moo_lda_dgb	-0.188319635470998	-0.445607120800452	0.6569166770999
537	anl_guj_dyu_bos_sid_aeg_amr_cze_tur_aze_ewe_ind_igb_slo_eng_bsq_fre_owc_bam_cnt_por_prs_akn_urd_swt_afr_est_dgb_zul_fin_hin_sod_geo_svk_ita_ger_mol_tig_heb_ctl_hun_xho_jav_glc_mao_jpn_tml_kor_arw_pol_yor_lat_bat_grk_mlt_mly_mnd_ukr_ses_ben_amh_spa_krd_scr_rus_qcu_dut_rom_swe_tsn_hau_lit_wly_mcd_tag_alb_cic_nor_lda_sun_tha_gam_knd_moo_fbf_uzb_bul_pan_azi_tsw_vie_chh_bem_ven_swa	-0.228587678933584	-0.539352501262691	0.590932604905451
538	anl_lat_xho_rus_hau_mlt_sod_cze_aze_azi_ewe_mao_tsn_bos_scr_bsq_arw_tig_dgb_cnt_hin_nor_akn_alb_swt_afr_est_bem_cic_hun_urd_chh_geo_dut_bul_glc_krd_wly_heb_pan_fin_dyu_ind_grk_mly_jpn_knd_kor_pol_prs_igb_guj_jav_svk_gam_tag_mnd_mol_ses_por_owc_ctl_rom_ben_ita_qcu_mcd_spa_swe_yor_amh_ger_amr_slo_bat_eng_lda_ukr_bam_sun_tha_sid_tml_swa_tsw_tur_lit_fre_uzb_zul_vie_aeg_ven_fbf_moo	-0.467190125599479	-1.10955278002464	0.270052640152152
539	amr_rom_swt_urd_heb_hau_wly_bul_tur_aze_bem_ind_tsw_rus_ger_bsq_alb_amh_akn_mnd_cze_arw_cic_nor_ewe_pan_fin_fbf_yor_est_grk_aeg_geo_ben_mol_slo_svk_anl_mlt_mcd_hun_bam_bat_guj_sun_jpn_tml_kor_fre_glc_ven_bos_jav_hin_sid_tag_cnt_dut_swa_krd_sod_swe_pol_por_ita_qcu_ukr_lit_lat_lda_gam_ctl_tig_prs_mly_scr_dgb_afr_igb_mao_tha_chh_knd_dyu_ses_uzb_eng_spa_azi_tsn_vie_owc_zul_moo_xho	-0.884135006562142	-2.14047388372322	0.0349326706353693
540	mlt_nor_ven_ctl_gam_sod_owc_bos_aze_azi_swt_ind_ses_dut_por_bsq_glc_aeg_tsn_mnd_prs_lit_dgb_fre_tsw_arw_hun_lda_bam_est_swe_amh_geo_ben_slo_rus_mol_anl_hau_svk_fin_cic_sun_pol_bat_jpn_knd_kor_guj_alb_ewe_spa_jav_eng_heb_mao_cnt_mcd_dyu_afr_chh_rom_grk_ukr_krd_qcu_hin_pan_scr_fbf_wly_cze_amr_ita_tag_bul_xho_ger_moo_mly_tha_sid_tml_bem_yor_uzb_urd_lat_tur_zul_vie_tig_igb_akn_swa	-0.76651408111775	-1.84795887019325	0.0677866343835325
541	owc_bos_ewe_svk_mlt_chh_aeg_dut_aze_tur_fbf_mao_xho_mol_cze_bsq_rus_wly_cic_cnt_ben_prs_yor_ger_zul_grk_est_dyu_igb_fin_por_sod_geo_lit_pol_scr_guj_tig_anl_slo_hun_ses_jav_glc_mly_jpn_knd_kor_afr_hin_akn_krd_tag_alb_sid_bat_mnd_rom_lda_lat_gam_ctl_nor_fre_eng_qcu_ukr_swe_urd_bam_heb_arw_amr_spa_sun_bul_bem_pan_swa_ind_tha_amh_tml_moo_swt_azi_ita_mcd_uzb_ven_vie_hau_dgb_tsn_tsw	0.248594993309115	0.585091696204139	0.559903009104189
542	aeg_lit_swt_mcd_sod_amr_heb_rom_tur_uzb_dyu_ind_bam_pan_nor_bsq_mol_owc_zul_mnd_ctl_ger_tsn_bos_xho_grk_fin_yor_bem_hun_ita_tig_geo_krd_cze_ukr_eng_sid_gam_ben_est_ven_bat_svk_mly_jpn_tml_kor_slo_dut_akn_urd_sun_glc_wly_jav_cnt_lat_lda_bul_chh_spa_alb_afr_hin_qcu_arw_pol_fre_dgb_hau_guj_anl_prs_mao_por_ewe_swe_moo_tag_tha_mlt_knd_swa_ses_azi_scr_rus_aze_fbf_vie_amh_cic_tsw_igb	-0.201200264419363	-0.474687886534921	0.636122247846006
543	sod_hin_igb_pol_chh_sid_gam_mcd_uzb_aze_fbf_bat_ses_alb_ita_bsq_swe_anl_zul_cnt_glc_rus_bam_mol_ewe_bos_hun_swa_bem_est_krd_tig_geo_guj_eng_prs_slo_amr_amh_afr_fin_yor_jav_scr_mao_jpn_tml_kor_ben_spa_dyu_arw_sun_ctl_wly_mly_mnd_grk_dgb_svk_mlt_bul_cze_urd_lat_qcu_rom_ukr_pan_swt_heb_por_owc_dut_tag_fre_cic_lit_xho_ind_tha_aeg_knd_moo_tsn_tur_nor_ger_azi_akn_vie_hau_tsw_lda_ven	-0.562673101150497	-1.34254225665541	0.182688147361897
544	tig_bos_ses_pan_wly_owc_hau_fre_azi_aze_cic_ind_zul_guj_svk_bsq_scr_amh_fbf_mnd_cze_por_tsw_alb_yor_rom_fin_xho_tsn_hun_nor_mlt_geo_ukr_mol_lit_arw_aeg_amr_prs_est_ewe_tag_spa_bat_jpn_knd_kor_urd_krd_dgb_ctl_mao_ita_heb_sun_cnt_swe_ven_lat_sid_hin_eng_bul_ben_qcu_glc_slo_dut_dyu_gam_ger_sod_rus_mly_grk_swt_mcd_akn_jav_tha_chh_tml_bam_moo_tur_pol_afr_uzb_lda_vie_anl_bem_swa_igb	-0.505973250642789	-1.20411274667615	0.231601710456744
545	chh_mol_yor_ita_owc_hau_wly_dut_tur_azi_ven_mao_igb_ctl_bos_bsq_ukr_anl_akn_mnd_arw_guj_tsw_pol_dgb_lit_fin_lda_cic_hun_por_aeg_geo_pan_slo_nor_krd_sod_tig_spa_est_bam_sun_glc_mly_jpn_tml_kor_rom_hin_moo_lat_ind_alb_mlt_bat_cnt_scr_dyu_swe_sid_ger_fre_cze_svk_qcu_rus_ben_bul_bem_amr_urd_heb_prs_tag_afr_ses_eng_fbf_jav_tha_amh_knd_tsn_ewe_uzb_grk_mcd_aze_swt_vie_gam_xho_swa_zul	0.169340938054504	0.398599847450691	0.691101767527196
546	sod_rom_akn_ger_tig_gam_amr_krd_tur_aze_tsn_ind_cic_bos_alb_bsq_pan_anl_swa_cnt_svk_bul_bem_ben_yor_rus_hun_igb_tsw_est_afr_owc_geo_hin_por_fre_prs_sid_chh_grk_fin_ses_mao_pol_bat_jpn_tml_kor_lat_mol_zul_guj_mly_swe_mlt_tag_mnd_eng_fbf_mcd_aeg_dut_cze_arw_nor_qcu_glc_ctl_scr_ewe_amh_ukr_hau_slo_jav_spa_bam_urd_swt_sun_tha_heb_knd_lda_xho_azi_ita_lit_uzb_moo_vie_wly_dgb_dyu_ven	-0.101744257318953	-0.239705458346323	0.811086129954642
547	sid_cze_tsw_rom_mlt_wly_chh_ita_aze_azi_xho_mao_zul_nor_prs_bsq_bos_aeg_bem_cnt_swe_bul_akn_ukr_ven_pan_fin_moo_fbf_est_ben_amh_geo_arw_hin_pol_fre_tig_anl_krd_hun_ewe_tag_mcd_sun_jpn_tml_kor_lat_dut_tsn_grk_bat_ger_sod_ind_mnd_por_lda_mol_heb_lit_afr_urd_svk_qcu_slo_alb_ctl_igb_hau_glc_owc_spa_jav_eng_cic_scr_ses_mly_tha_amr_knd_dgb_dyu_uzb_rus_guj_tur_bam_vie_gam_yor_swa_swt	0.35147812362665	0.830309384559558	0.408490315079626
548	aeg_bul_bam_cze_heb_amh_mlt_glc_aze_tur_cic_jav_tsw_mcd_urd_bsq_hin_chh_lda_cnt_lat_bos_zul_nor_swt_swe_est_swa_tsn_fin_rom_hau_geo_afr_mol_krd_ger_amr_sod_dut_hun_xho_sun_por_mly_jpn_tml_kor_svk_lit_moo_scr_ind_slo_wly_mao_mnd_fre_dyu_pan_anl_arw_prs_ben_ukr_qcu_spa_pol_rus_ses_gam_eng_tig_grk_tag_guj_dgb_ita_ven_bat_tha_sid_knd_igb_bem_azi_ctl_alb_uzb_ewe_vie_owc_fbf_akn_yor	-0.252454165094068	-0.596544887054644	0.55226065425297
549	heb_ctl_cic_ukr_hau_anl_wly_afr_aze_azi_dgb_bat_akn_krd_prs_bsq_bul_sid_swa_mnd_lat_dut_bam_cze_dyu_ben_hun_bem_tsw_est_alb_gam_geo_bos_arw_pan_guj_aeg_owc_urd_fin_fbf_mly_swe_tag_jpn_tml_kor_hin_mol_ven_spa_mao_eng_amr_ind_cnt_lit_lda_glc_chh_mcd_scr_slo_nor_qcu_fre_pol_rom_moo_sod_rus_amh_svk_sun_grk_zul_ita_tsn_jav_tha_tig_knd_igb_xho_tur_por_ger_uzb_ses_vie_mlt_yor_ewe_swt	-0.800398501869472	-1.93518485969739	0.0560058440122677
550	mlt_guj_bem_scr_hau_sid_owc_urd_tur_azi_cic_mly_moo_rus_lat_bsq_grk_aeg_ses_mnd_bos_pol_dyu_fre_dgb_swe_fin_swt_xho_hun_hin_wly_geo_mcd_krd_afr_eng_amh_anl_alb_est_swa_mao_lit_ind_jpn_tml_kor_prs_pan_ven_spa_bat_svk_heb_jav_cnt_bul_fbf_mol_amr_ctl_nor_glc_por_qcu_ger_dut_cze_bam_sod_ukr_chh_arw_tag_rom_zul_slo_tsw_sun_tha_tig_knd_lda_tsn_aze_ben_ita_uzb_ewe_vie_gam_akn_yor_igb	-0.190284033750485	-0.449402038605139	0.654187269018775
551	wly_ctl_zul_ukr_mlt_sod_aeg_dut_tur_aze_dgb_sun_yor_swe_grk_bsq_krd_chh_akn_cnt_rom_slo_xho_ger_swa_arw_fin_bam_igb_est_por_amh_geo_bos_guj_nor_scr_amr_heb_hin_hun_tsn_tag_eng_jav_jpn_knd_kor_ben_afr_tsw_pol_bat_spa_anl_mao_mnd_pan_moo_cze_sid_lit_mol_alb_prs_qcu_mcd_rus_glc_cic_owc_urd_hau_lat_mly_bul_ewe_svk_swt_ind_tha_gam_tml_bem_lda_azi_ita_fre_uzb_ven_vie_tig_fbf_ses_dyu	0.0590785751156528	0.138926140655133	0.889808908922076
552	heb_rus_bem_dut_anl_chh_owc_arw_uzb_aze_bam_sun_tsn_cze_pan_bsq_fre_gam_swa_cnt_hin_eng_fbf_lat_dgb_mcd_est_akn_yor_fin_ben_amr_geo_alb_krd_svk_ctl_hau_tig_grk_hun_moo_mly_bul_ind_jpn_knd_kor_lit_spa_swt_urd_jav_prs_mlt_mao_mnd_mol_ses_rom_aeg_nor_ger_swe_ukr_qcu_guj_bos_glc_ven_amh_scr_sod_slo_tag_afr_tsw_por_dyu_bat_tha_wly_tml_xho_ewe_azi_pol_ita_tur_igb_vie_sid_cic_zul_lda	0.269540180268739	0.634469825117346	0.527331947306116
553	hau_ukr_swa_arw_chh_wly_amh_bul_azi_aze_ewe_tag_lda_guj_slo_bsq_mol_owc_moo_cnt_cze_lat_tsw_rus_swt_pan_est_dyu_bem_hun_rom_heb_geo_mcd_bos_ita_ctl_anl_sod_alb_fin_ven_ind_hin_sun_jpn_knd_kor_dut_lit_ses_urd_mao_grk_aeg_bat_mnd_ger_fbf_eng_gam_afr_spa_scr_nor_qcu_pol_ben_glc_igb_mlt_prs_sid_krd_mly_svk_bam_fre_tsn_jav_tha_tig_tml_cic_akn_uzb_por_swe_tur_zul_vie_amr_xho_yor_dgb	-0.323952416384065	-0.767221399967527	0.44489330732622
554	amh_por_dyu_glc_owc_sod_tig_hin_azi_uzb_akn_tag_ewe_mcd_afr_bsq_swe_wly_moo_mnd_grk_cze_lda_pan_cic_ctl_est_igb_swa_hun_mol_sid_geo_lat_arw_guj_pol_amr_chh_lit_fin_fbf_mao_rom_ind_jpn_knd_kor_eng_urd_swt_ger_jav_nor_anl_mly_cnt_dut_bam_alb_hau_bos_ita_rus_fre_qcu_ben_scr_svk_zul_aeg_spa_mlt_prs_sun_krd_ven_ukr_dgb_bat_tha_gam_tml_ses_yor_tur_slo_bul_aze_xho_vie_heb_bem_tsn_tsw	0.727956680319236	1.72669931586051	0.0875419730770571
555	aeg_afr_yor_guj_sid_hau_amr_hin_uzb_tur_zul_sun_swa_ita_ukr_bsq_cze_amh_dyu_mnd_swe_rom_ewe_alb_cic_bul_fin_ses_moo_hun_grk_chh_geo_arw_mcd_por_eng_gam_wly_lat_est_lda_jav_urd_mly_jpn_tml_kor_slo_scr_bam_prs_mao_fre_tig_bat_cnt_dut_igb_svk_anl_nor_krd_ben_ctl_qcu_lit_rus_pol_akn_sod_bos_owc_ger_tag_glc_tsw_mol_tsn_ind_tha_mlt_knd_xho_dgb_aze_spa_pan_azi_fbf_vie_heb_bem_ven_swt	-0.110406290769959	-0.260258806097738	0.795239500441116
556	owc_rom_bem_slo_aeg_heb_sod_rus_azi_aze_cic_sun_dyu_svk_arw_bsq_cze_gam_xho_mnd_prs_spa_tsw_scr_ven_alb_hun_akn_bam_fin_eng_tig_geo_nor_por_ger_lat_hau_anl_ukr_est_swt_ind_afr_jav_jpn_tml_kor_guj_ctl_lda_pol_mao_ita_sid_tag_cnt_lit_ses_mol_amh_mcd_pan_bul_glc_qcu_grk_hin_swe_tsn_wly_krd_mlt_bos_mly_dut_moo_urd_fbf_bat_tha_chh_knd_yor_ewe_uzb_fre_ben_tur_zul_vie_amr_dgb_igb_swa	0.0632101393413074	0.148694899353526	0.882116336529934
557	mlt_lat_ven_slo_owc_gam_chh_mcd_aze_azi_bem_bat_tsn_pol_pan_bsq_mol_amh_swt_mnd_bul_alb_tsw_svk_xho_rus_est_fbf_ewe_hun_lit_anl_geo_swe_bos_glc_ctl_sid_sod_dut_fin_zul_jav_ben_sun_jpn_knd_kor_ger_hin_igb_ita_mao_nor_aeg_mly_cnt_grk_moo_guj_heb_eng_prs_por_urd_qcu_cze_scr_krd_lda_tig_rom_hau_fre_ind_arw_ses_ukr_cic_tag_tha_wly_tml_akn_dgb_tur_afr_spa_uzb_yor_vie_amr_swa_dyu_bam	-0.0764107124839936	-0.180201497011236	0.857386465608511
558	owc_bul_akn_dut_wly_sid_sod_fre_uzb_aze_lda_ind_zul_ita_lat_bsq_ger_aeg_tsn_mnd_guj_ctl_igb_alb_yor_mol_fin_dyu_bem_hun_por_tig_geo_prs_rom_afr_hin_amr_anl_ukr_est_ses_bat_grk_mao_jpn_knd_kor_swe_nor_swa_ben_tag_cze_gam_sun_cnt_svk_xho_rus_mlt_bos_arw_lit_krd_qcu_pol_eng_pan_moo_heb_glc_amh_scr_mly_spa_swt_urd_dgb_jav_tha_hau_tml_ven_tsw_azi_mcd_slo_tur_cic_vie_chh_bam_fbf_ewe	-0.651774831168719	-1.55687982118994	0.122895669326949
559	owc_fre_yor_guj_heb_aeg_sid_mcd_tur_azi_ven_mly_dgb_urd_pan_bsq_ger_gam_xho_cnt_ita_glc_tsw_lat_bem_nor_est_fbf_dyu_fin_scr_amh_geo_dut_bos_arw_grk_wly_amr_alb_hun_bam_bat_eng_ind_jpn_tml_kor_mol_lit_swt_pol_sun_por_tig_mao_mnd_afr_akn_spa_sod_ctl_prs_rom_rus_qcu_cze_bul_ukr_igb_mlt_swe_hau_hin_jav_slo_ses_krd_swa_tag_tha_chh_knd_lda_moo_uzb_svk_ben_aze_ewe_vie_anl_zul_cic_tsn	0.236441781408446	0.556437047778534	0.579248580648627
560	sid_hin_igb_lat_wly_hau_amh_afr_aze_azi_dyu_tag_moo_lit_urd_bsq_alb_sod_zul_mnd_prs_arw_fbf_por_tsn_ger_hun_tsw_akn_est_grk_heb_geo_dut_bul_krd_swe_aeg_tig_ukr_fin_yor_bat_ita_mao_jpn_tml_kor_pol_nor_swa_guj_mly_bos_gam_ind_cnt_glc_swt_scr_chh_rom_pan_fre_ben_qcu_svk_spa_slo_ewe_amr_rus_mlt_mcd_jav_ctl_bam_mol_dgb_sun_tha_owc_knd_lda_ses_tur_cze_eng_uzb_bem_vie_anl_ven_cic_xho	-0.446717676593883	-1.06317163602928	0.290456985799926
561	wly_glc_ses_dut_amh_anl_chh_slo_aze_uzb_zul_mly_fbf_lat_ita_bsq_pol_owc_dyu_cnt_afr_ukr_tsn_urd_yor_arw_fin_dgb_xho_est_rus_sid_geo_alb_mcd_ctl_ger_amr_aeg_guj_hun_swt_ind_pan_sun_jpn_tml_kor_fre_rom_tsw_nor_bat_bos_mlt_jav_mnd_lit_bem_grk_gam_swe_prs_scr_bul_qcu_mol_ben_eng_cic_heb_cze_sod_hin_tag_por_moo_spa_ven_mao_tha_hau_knd_lda_akn_tur_krd_svk_azi_swa_vie_tig_bam_igb_ewe	-0.247069020537425	-0.583764828762522	0.560791743386588
562	tig_ukr_cic_cze_heb_sod_hau_dut_tur_uzb_akn_mly_tsw_ita_lit_bsq_svk_amh_swa_mnd_pol_rus_dgb_fre_bem_ger_fin_yor_zul_est_alb_wly_geo_rom_mcd_mol_arw_anl_amr_hin_hun_moo_tag_prs_mao_jpn_knd_kor_spa_scr_fbf_bos_sun_ben_aeg_ind_cnt_por_lda_afr_owc_grk_eng_krd_swe_qcu_nor_urd_pan_dyu_chh_glc_sid_bul_jav_lat_tsn_ctl_ven_bat_tha_gam_tml_swt_igb_azi_guj_slo_aze_ses_vie_mlt_bam_xho_ewe	-0.217644319807653	-0.514392289808016	0.608197998206616
563	mlt_ger_xho_cze_tig_heb_amr_scr_tur_aze_yor_tag_ven_slo_guj_bsq_krd_chh_dyu_cnt_ben_bos_ses_swe_bem_svk_est_moo_tsn_hun_bul_owc_geo_mcd_ukr_ita_grk_aeg_amh_afr_fin_dgb_jav_dut_mly_jpn_knd_kor_alb_pol_tsw_lat_mao_urd_wly_sun_mnd_ctl_ewe_pan_anl_hin_rom_mol_glc_qcu_nor_arw_fre_igb_sid_por_hau_rus_bat_lit_swa_eng_fbf_ind_tha_gam_tml_swt_lda_azi_prs_spa_uzb_zul_vie_sod_cic_akn_bam	-0.323836795674975	-0.767672444209568	0.444626541663398
564	sod_svk_zul_krd_gam_sid_tig_bul_azi_aze_bem_sun_akn_ita_guj_bsq_mol_hau_yor_cnt_lit_slo_cic_scr_igb_alb_est_fbf_bam_fin_glc_wly_geo_rom_ben_mcd_dut_chh_amh_bos_hun_tsw_mao_swe_mly_jpn_tml_kor_ctl_eng_swt_pan_tag_por_anl_ind_mnd_urd_dgb_rus_aeg_arw_nor_grk_prs_qcu_lat_hin_afr_tsn_amr_ger_mlt_fre_jav_pol_swa_ukr_lda_bat_tha_heb_knd_dyu_xho_tur_cze_spa_uzb_ven_vie_owc_moo_ewe_ses	0.729031359035056	1.73251629011499	0.0864967239988063
565	anl_ger_zul_rom_aeg_owc_sid_rus_aze_uzb_moo_mly_swa_por_hin_bsq_swe_sod_ven_mnd_ctl_guj_dyu_mol_tsw_pan_est_lda_akn_hun_lat_mlt_geo_slo_cze_fre_krd_amh_chh_nor_fin_igb_ind_scr_tag_jpn_knd_kor_alb_bos_yor_arw_jav_ben_heb_mao_cnt_pol_bem_eng_tig_svk_prs_glc_afr_qcu_ukr_grk_dut_ses_hau_lit_wly_bul_bat_urd_fbf_spa_bam_sun_tha_amr_tml_xho_swt_azi_mcd_ita_tur_ewe_vie_gam_dgb_cic_tsn	-0.00678503569262064	-0.0159723498220902	0.987290666528907
566	sod_afr_cic_lat_hau_aeg_tig_cze_uzb_azi_yor_tag_bam_lit_bos_bsq_rus_amh_dyu_cnt_fre_ukr_fbf_svk_zul_hin_hun_tsn_dgb_est_eng_chh_geo_spa_slo_ben_prs_amr_owc_grk_fin_lda_mly_arw_sun_jpn_tml_kor_bul_dut_bem_swe_mao_scr_wly_bat_mnd_pol_ewe_mol_sid_alb_krd_ita_pan_qcu_ctl_urd_ger_xho_heb_por_gam_guj_ind_mcd_igb_nor_ses_jav_tha_anl_knd_moo_swa_aze_rom_glc_tur_akn_vie_mlt_tsw_ven_swt	-0.307604762127277	-0.72802490983647	0.468427409450954
567	heb_pol_yor_ben_tig_sod_amh_scr_tur_azi_bem_ind_tsw_urd_lit_bsq_eng_mlt_akn_cnt_alb_por_swa_spa_zul_bos_est_ven_lda_hun_ctl_aeg_geo_nor_bul_glc_arw_chh_gam_mol_fin_swt_mao_ger_sun_jpn_knd_kor_grk_guj_bam_mcd_tag_ukr_wly_jav_mnd_pan_dgb_rus_sid_lat_krd_rom_svk_qcu_swe_afr_hin_ewe_anl_slo_amr_fre_bat_cze_xho_ita_moo_mly_tha_owc_tml_fbf_cic_aze_dut_prs_uzb_tsn_vie_hau_dyu_ses_igb	-0.412268055142528	-0.979969592919805	0.329643568507577
568	anl_svk_dyu_eng_owc_amh_heb_ctl_uzb_azi_bam_sun_zul_bos_rom_bsq_bul_tig_fbf_mnd_krd_pol_tsn_mol_ses_ger_hun_cic_dgb_est_afr_wly_geo_fre_cze_mcd_nor_hau_mlt_ukr_fin_lda_tag_swe_mly_jpn_tml_kor_grk_ben_xho_por_mao_ita_sid_bat_cnt_lit_swt_glc_chh_guj_pan_lat_prs_qcu_urd_hin_rus_bem_amr_alb_aeg_scr_ind_slo_tsw_spa_ewe_jav_tha_sod_knd_akn_yor_tur_dut_arw_aze_igb_vie_gam_swa_ven_moo	-0.175633656637979	-0.414731169459935	0.67929384174775
569	owc_lat_tsw_glc_amh_anl_heb_bul_aze_uzb_dyu_jav_swt_ben_ctl_bsq_cze_aeg_akn_mnd_lit_grk_xho_krd_moo_hin_fin_yor_cic_hun_afr_wly_geo_swe_dut_nor_mcd_hau_sod_svk_est_swa_mao_eng_ind_jpn_knd_kor_prs_slo_dgb_ukr_sun_fre_chh_bat_cnt_por_tsn_alb_tig_pol_scr_spa_pan_qcu_guj_rom_urd_zul_sid_ita_gam_bos_tag_ger_igb_rus_ses_mly_tha_mlt_tml_ewe_fbf_azi_arw_mol_tur_lda_vie_amr_ven_bam_bem	-1.54721744567532	-3.93099797365828	0.000162647081865389
570	sid_krd_xho_hin_wly_owc_chh_ben_uzb_aze_lda_bat_ven_pan_swe_bsq_glc_gam_dyu_cnt_ger_nor_igb_grk_ewe_spa_hun_tsw_cic_fin_afr_mlt_geo_ukr_pol_urd_por_tig_anl_guj_est_ses_tag_lat_sun_jpn_knd_kor_ctl_cze_yor_prs_ind_mol_aeg_jav_mnd_ita_bem_rus_amr_bul_scr_arw_dut_qcu_alb_rom_lit_fbf_heb_svk_hau_fre_mly_bos_tsn_mcd_bam_mao_tha_sod_tml_dgb_zul_azi_slo_eng_tur_swa_vie_amh_swt_akn_moo	0.243714812347586	0.574092966936383	0.567290832306883
571	hau_por_cic_fre_anl_amh_amr_afr_uzb_aze_tsn_sun_bam_glc_ger_bsq_guj_chh_lda_mnd_urd_ben_bem_hin_moo_krd_est_fbf_swa_fin_dut_owc_geo_eng_pan_lit_prs_sid_gam_slo_hun_yor_mly_alb_ind_jpn_knd_kor_swe_ita_ses_arw_tag_bos_heb_jav_cnt_ctl_igb_spa_wly_grk_rom_rus_svk_qcu_cze_mcd_bul_ewe_aeg_pol_sod_nor_bat_scr_akn_mol_dyu_mao_tha_mlt_tml_swt_dgb_azi_lat_ukr_tur_tsw_vie_tig_zul_xho_ven	0.467025942835028	1.10072231736743	0.273858400189864
572	amr_rus_ven_fre_aeg_hau_wly_spa_aze_uzb_swa_tag_ewe_pol_por_bsq_alb_sod_swt_cnt_cze_arw_lda_scr_fbf_mcd_est_yor_bam_hun_nor_heb_geo_slo_bul_rom_ukr_sid_owc_svk_fin_tsw_sun_afr_mly_jpn_tml_kor_grk_ben_akn_mol_bat_lit_amh_mao_mnd_ger_zul_pan_tig_dut_swe_bos_hin_qcu_ita_lat_prs_tsn_anl_eng_gam_urd_jav_krd_bem_ctl_xho_ind_tha_chh_knd_dgb_dyu_tur_guj_glc_azi_cic_vie_mlt_moo_igb_ses	-0.123679842786315	-0.291675966099528	0.771183997188064
573	anl_eng_tsw_bul_wly_sod_hau_nor_uzb_tur_lda_mly_swa_lat_krd_bsq_fre_sid_fbf_mnd_bos_slo_swt_por_ewe_grk_fin_bem_yor_hun_ctl_owc_geo_scr_rom_ukr_guj_gam_heb_cze_est_igb_ind_afr_mao_jpn_tml_kor_lit_swe_cic_rus_sun_spa_chh_jav_cnt_ger_ven_dut_aeg_mcd_arw_hin_ita_qcu_mol_alb_ben_moo_tig_pol_amh_prs_bat_svk_bam_pan_xho_tag_tha_mlt_knd_akn_ses_azi_glc_urd_aze_dyu_vie_amr_dgb_tsn_zul	-0.55324929198691	-1.31692879526274	0.191098337975615
574	owc_por_swt_scr_amh_gam_mlt_swe_aze_azi_moo_bat_ses_urd_fre_bsq_ben_aeg_bem_cnt_lat_svk_tsn_bul_ewe_ger_fin_swa_cic_est_lit_chh_geo_alb_ukr_hin_rus_anl_sid_arw_hun_lda_mly_bos_tag_jpn_tml_kor_eng_ita_xho_ctl_mao_nor_tig_jav_mnd_rom_dgb_pan_wly_spa_cze_guj_glc_qcu_afr_prs_slo_tsw_amr_grk_hau_mol_ind_mcd_yor_pol_ven_sun_tha_heb_knd_igb_bam_tur_krd_dut_uzb_fbf_vie_sod_dyu_akn_zul	-0.413448301169329	-0.982497621438722	0.328403860748913
575	aeg_dut_bam_mcd_sod_tig_wly_nor_azi_tur_swa_mly_cic_lit_ukr_bsq_hin_amr_tsn_cnt_scr_slo_tsw_glc_yor_rom_fin_igb_ven_est_ben_anl_geo_pan_guj_swe_fre_chh_gam_prs_hun_lda_sun_grk_jav_jpn_tml_kor_ita_bos_zul_cze_tag_bul_heb_mao_mnd_alb_akn_krd_amh_svk_pol_urd_eng_qcu_arw_rus_mol_xho_mlt_por_hau_afr_ind_spa_dyu_ger_ses_bat_tha_sid_knd_dgb_bem_uzb_ctl_lat_aze_moo_vie_owc_ewe_fbf_swt	-0.0656178297604264	-0.15454872127607	0.877512006655085
576	sod_afr_swt_bul_amr_owc_aeg_ukr_uzb_tur_ses_bat_ewe_glc_lat_bsq_ben_hau_fbf_mnd_cze_ger_tsw_ita_dyu_pan_hun_yor_dgb_fin_alb_tig_geo_scr_hin_ctl_mcd_chh_amh_rom_est_moo_jav_grk_mao_jpn_tml_kor_dut_nor_zul_krd_ind_rus_wly_tag_cnt_por_bam_swe_sid_slo_lit_svk_pol_qcu_eng_bos_mol_swa_mlt_arw_gam_urd_sun_prs_ven_spa_bem_mly_tha_heb_knd_cic_igb_azi_fre_guj_aze_tsn_vie_anl_xho_lda_akn	-1.09582856974544	-2.68453159425308	0.0085996800139847
577	wly_ita_tsn_cze_heb_mlt_sod_fre_aze_azi_ses_mao_igb_mol_lat_bsq_pan_aeg_swt_mnd_ger_svk_xho_rus_tsw_grk_est_lda_yor_hun_rom_gam_geo_scr_ukr_alb_spa_amr_anl_pol_fin_bam_mly_prs_jav_jpn_tml_kor_bos_mcd_fbf_afr_ind_glc_sid_bat_cnt_por_akn_lit_chh_arw_nor_urd_krd_qcu_swe_hin_ctl_moo_owc_slo_hau_ben_sun_guj_zul_eng_ewe_tag_tha_tig_knd_swa_cic_uzb_dut_bul_tur_ven_vie_amh_dgb_bem_dyu	-0.290262412285451	-0.686146219044982	0.494327996971232
578	amr_mcd_tsw_hin_sod_mlt_wly_bul_aze_azi_yor_tag_cic_ger_svk_bsq_krd_hau_ven_mnd_nor_scr_akn_ita_fbf_prs_fin_igb_tsn_est_lat_heb_geo_ctl_arw_ben_guj_chh_aeg_rom_hun_xho_sun_rus_jav_jpn_knd_kor_pan_pol_dyu_swe_mao_slo_amh_bat_cnt_fre_bem_spa_tig_glc_lit_cze_eng_qcu_bos_urd_afr_lda_owc_dut_anl_por_mly_grk_bam_alb_swt_ind_tha_sid_tml_moo_zul_tur_mol_ukr_uzb_ewe_vie_gam_swa_dgb_ses	-0.767412977949272	-1.84964703910435	0.0675403480407692
579	heb_bos_fbf_rus_anl_sod_wly_mcd_tur_aze_bam_mly_swt_lit_nor_bsq_por_chh_ses_cnt_bul_alb_ven_dut_bem_fre_est_tsn_cic_hun_guj_gam_geo_spa_prs_ger_arw_owc_aeg_afr_fin_akn_tag_hin_bat_jpn_knd_kor_grk_ctl_yor_cze_sun_scr_mlt_mao_mnd_swe_ewe_ben_tig_krd_rom_ita_glc_qcu_lat_pan_ukr_moo_amr_mol_sid_urd_jav_svk_dgb_eng_igb_ind_tha_hau_tml_dyu_lda_azi_pol_slo_uzb_swa_vie_amh_xho_zul_tsw	0.106893020287649	0.251435678260841	0.802032038846421
580	aeg_pan_dgb_pol_sod_tig_gam_scr_tur_azi_moo_bat_akn_por_ben_bsq_prs_wly_bem_cnt_arw_spa_zul_ita_cic_ger_fin_dyu_swt_hun_dut_owc_geo_guj_afr_swe_lat_chh_heb_fre_est_igb_jav_hin_sun_jpn_knd_kor_bos_glc_ewe_lit_tag_eng_hau_mao_mnd_urd_swa_rus_amr_slo_ukr_bul_mol_qcu_svk_ctl_rom_bam_anl_grk_amh_cze_ind_krd_yor_alb_ses_mly_tha_sid_tml_fbf_xho_uzb_nor_mcd_aze_lda_vie_mlt_ven_tsw_tsn	-0.383577762235782	-0.91000222267643	0.365173818380645
581	owc_spa_bem_slo_tig_mlt_wly_lit_aze_azi_swt_jav_swa_cze_lat_bsq_arw_amh_igb_mnd_ctl_pol_moo_glc_fbf_ger_fin_xho_tsn_hun_urd_anl_geo_krd_prs_dut_alb_sid_sod_svk_est_tsw_mao_scr_ind_jpn_tml_kor_grk_bul_dgb_pan_bat_guj_heb_mly_cnt_swe_lda_afr_aeg_eng_mol_hin_fre_qcu_ben_rom_ukr_ewe_amr_bos_gam_por_tag_ita_akn_mcd_cic_sun_tha_hau_knd_yor_ven_uzb_rus_nor_tur_ses_vie_chh_zul_dyu_bam	0.125789257342733	0.296249435291913	0.767700138785767
582	amr_ger_ses_guj_chh_heb_aeg_rus_tur_uzb_yor_sun_lda_dut_lit_bsq_afr_amh_moo_mnd_glc_eng_cic_mol_tsw_hin_hun_tsn_fbf_fin_pol_sid_geo_swe_urd_svk_fre_wly_gam_pan_est_akn_tag_ctl_bat_jpn_knd_kor_ita_scr_dgb_krd_mly_bul_mlt_ind_cnt_nor_xho_alb_sod_cze_por_spa_slo_qcu_grk_ukr_prs_swt_anl_mcd_hau_rom_jav_lat_bem_ben_ven_mao_tha_tig_tml_swa_zul_aze_bos_arw_azi_bam_vie_owc_igb_ewe_dyu	-0.309420179174244	-0.73249295457653	0.465709848798698
583	amr_hin_tsw_scr_anl_sod_aeg_mol_uzb_tur_ewe_mly_dgb_lat_grk_bsq_guj_wly_zul_cnt_glc_pan_lda_rus_swt_cze_fin_akn_bam_hun_ukr_hau_geo_eng_ctl_krd_bul_mlt_owc_ger_est_ven_sun_dut_bat_jpn_tml_kor_alb_swe_fbf_ita_tag_svk_heb_mao_mnd_por_xho_slo_gam_ben_mcd_prs_fre_qcu_bos_arw_lit_tsn_chh_urd_sid_spa_jav_afr_yor_rom_igb_ind_tha_amh_knd_ses_dyu_aze_pol_nor_azi_cic_vie_tig_bem_swa_moo	-0.177335595089775	-0.418868706703162	0.67627791400567
584	sod_spa_tsw_prs_heb_amh_gam_bos_tur_azi_bem_jav_ewe_grk_ukr_bsq_eng_amr_lda_cnt_ctl_hin_swt_lat_fbf_lit_est_ses_akn_fin_mol_owc_geo_ben_ger_urd_scr_aeg_chh_mcd_hun_xho_tag_cze_mao_jpn_tml_kor_glc_por_dyu_fre_sun_pol_sid_bat_mnd_pan_yor_svk_tig_alb_bul_rom_slo_qcu_nor_ita_afr_swa_hau_rus_wly_swe_mly_arw_dgb_guj_tsn_ind_tha_anl_knd_igb_cic_uzb_dut_krd_aze_moo_vie_mlt_ven_zul_bam	-0.185855870121396	-0.438697443233698	0.661898247645703
585	gam_pan_lda_urd_sod_mlt_owc_nor_aze_uzb_zul_tag_bem_spa_por_bsq_pol_amh_swa_mnd_svk_lat_ewe_ukr_ven_mol_fin_fbf_ses_hun_lit_sid_geo_prs_mcd_grk_scr_tig_chh_slo_est_akn_sun_glc_mao_jpn_knd_kor_hin_alb_moo_afr_jav_rus_amr_ind_cnt_rom_igb_swe_heb_ben_arw_ctl_bul_qcu_krd_bos_eng_tsn_anl_ita_wly_cze_mly_dut_yor_fre_dyu_bat_tha_aeg_tml_dgb_tsw_azi_ger_guj_tur_cic_vie_hau_bam_xho_swt	0.677930309915601	1.60930280803976	0.110939600715835
586	sod_pol_dgb_scr_mlt_sid_amh_rus_tur_uzb_fbf_sun_moo_afr_lat_bsq_bos_hau_tsn_cnt_spa_prs_bem_mol_tsw_dut_hun_akn_xho_fin_slo_owc_geo_ger_lit_por_krd_gam_chh_cze_est_swa_mao_bul_ind_jpn_tml_kor_glc_ukr_igb_swe_jav_mcd_aeg_tag_mnd_rom_dyu_pan_anl_arw_alb_eng_svk_qcu_nor_ctl_hin_zul_heb_ita_amr_urd_mly_ben_bam_grk_lda_bat_tha_tig_knd_ewe_ses_aze_guj_fre_azi_cic_vie_wly_swt_ven_yor	1.3244750837265	3.2449463559028	0.00163309122703336
587	amh_mol_xho_urd_sod_aeg_mlt_pan_uzb_aze_ven_bat_ses_ger_lit_bsq_nor_tig_lda_cnt_hin_ctl_yor_fre_swa_arw_fin_dyu_bem_hun_alb_owc_geo_krd_slo_ukr_lat_amr_gam_guj_est_zul_mly_por_ind_jpn_knd_kor_ita_bos_swt_ben_jav_grk_anl_mao_mnd_bul_bam_afr_wly_scr_glc_spa_mcd_qcu_rom_swe_dut_fbf_sid_cze_hau_rus_sun_prs_moo_eng_cic_tag_tha_chh_tml_tsn_tsw_azi_svk_pol_tur_ewe_vie_heb_dgb_akn_igb	-0.292456109294799	-0.691039144702064	0.491262253681268
588	aeg_fre_ven_alb_amh_wly_sod_krd_tur_uzb_akn_tag_dgb_pan_cze_bsq_ita_heb_yor_mnd_lit_glc_swt_rus_igb_scr_fin_swa_zul_hun_mcd_gam_geo_ukr_ben_spa_urd_owc_amr_arw_est_bam_jav_grk_mly_jpn_tml_kor_mol_hin_tsw_bos_sun_bul_hau_ind_cnt_swe_tsn_eng_mlt_lat_svk_nor_ctl_qcu_pol_dut_rom_dyu_tig_guj_anl_por_bat_prs_lda_slo_ewe_mao_tha_chh_knd_fbf_ses_azi_ger_afr_aze_cic_vie_sid_xho_moo_bem	-0.125504334701459	-0.29581602843072	0.768030084931637
589	sod_por_akn_eng_amh_mlt_heb_scr_tur_aze_tsn_tag_cic_fre_ger_bsq_pol_wly_bam_mnd_dut_ctl_fbf_arw_xho_swe_hun_dyu_tsw_est_guj_tig_geo_slo_lat_nor_spa_amr_anl_bos_fin_ewe_ind_alb_mao_jpn_knd_kor_hin_lit_lda_bul_mly_mcd_aeg_sun_cnt_grk_bem_ben_gam_ukr_cze_glc_krd_qcu_svk_prs_urd_swt_owc_rom_sid_afr_bat_rus_yor_mol_ven_jav_tha_chh_tml_ses_moo_azi_pan_ita_uzb_swa_vie_hau_dgb_igb_zul	-0.254079028567284	-0.600844260724717	0.549405308590756
590	anl_por_cic_swe_amr_sod_wly_mcd_azi_tur_ses_ind_fbf_ger_mol_bsq_guj_gam_dgb_cnt_ben_pol_ewe_bos_xho_slo_fin_tsw_zul_hun_hin_tig_geo_afr_rom_dut_alb_chh_amh_glc_est_tsn_sun_lat_tag_jpn_tml_kor_pan_krd_swt_rus_jav_arw_mlt_mly_mnd_fre_lda_grk_heb_scr_lit_urd_nor_qcu_prs_ukr_cze_bam_owc_spa_aeg_bul_bat_svk_swa_eng_moo_mao_tha_hau_knd_akn_igb_aze_ita_ctl_uzb_dyu_vie_sid_ven_yor_bem	0.657672671172194	1.55640439480216	0.123008605113639
591	owc_spa_swa_lit_hau_wly_sod_bos_tur_uzb_zul_sun_dgb_eng_ger_bsq_alb_heb_ewe_cnt_ita_lat_ses_guj_tsw_urd_hun_igb_dyu_est_rom_amr_geo_slo_rus_ctl_ukr_mlt_aeg_cze_fin_yor_mly_grk_jav_jpn_tml_kor_nor_dut_cic_mcd_bat_krd_sid_ind_mnd_hin_bam_glc_gam_pol_mol_afr_por_qcu_swe_ben_prs_lda_amh_svk_tig_fre_mao_pan_fbf_arw_akn_tag_tha_chh_knd_swt_bem_azi_scr_bul_aze_ven_vie_anl_xho_tsn_moo	-0.939940399989264	-2.28173887916145	0.0247858885099485
592	aeg_slo_igb_prs_chh_hau_gam_ben_tur_azi_moo_bat_dgb_grk_nor_bsq_bul_sod_bam_mnd_swe_fre_cic_svk_ewe_krd_fin_akn_lda_hun_spa_tig_geo_por_rom_guj_hin_mlt_amh_arw_est_zul_jav_mol_tag_jpn_knd_kor_ita_alb_swt_urd_sun_pol_owc_mao_cnt_ukr_yor_ger_sid_glc_afr_cze_lat_qcu_ctl_rus_dut_tsw_anl_bos_amr_scr_mly_lit_tsn_eng_ses_ind_tha_heb_tml_bem_xho_aze_mcd_pan_uzb_ven_vie_wly_fbf_swa_dyu	-0.512103402209254	-1.2196462697121	0.225683089003225
593	mlt_prs_ses_swe_tig_amh_owc_scr_uzb_azi_dgb_mly_cic_por_krd_bsq_eng_sid_tsn_cnt_spa_bul_ewe_hin_fbf_ger_est_moo_tsw_hun_dut_chh_geo_rus_svk_mol_alb_wly_anl_nor_fin_xho_tag_lat_bat_jpn_knd_kor_ita_pol_swa_arw_jav_cze_amr_mao_mnd_bos_zul_slo_aeg_glc_mcd_pan_fre_qcu_ctl_ukr_guj_dyu_gam_lit_heb_rom_sun_afr_ven_urd_yor_ind_tha_sod_tml_swt_akn_tur_grk_ben_aze_lda_vie_hau_igb_bam_bem	0.129928823867599	0.306249315087079	0.760099375716505
594	mlt_prs_ses_mcd_owc_chh_tig_ukr_aze_tur_swa_ind_igb_spa_afr_bsq_nor_aeg_zul_mnd_swe_arw_cic_por_moo_cze_est_tsn_dgb_hun_bos_heb_geo_ben_lat_guj_pan_sod_amh_slo_fin_bam_sun_pol_jav_jpn_knd_kor_svk_hin_fbf_dut_bat_grk_gam_mly_cnt_urd_dyu_ctl_amr_krd_ita_alb_fre_qcu_mol_rom_eng_ewe_hau_bul_wly_lit_mao_rus_ven_scr_swt_tag_tha_anl_tml_bem_lda_uzb_ger_glc_azi_tsw_vie_sid_yor_akn_xho	-1.08724649557689	-2.6641509363582	0.00909822878102369
595	anl_hin_bem_por_aeg_amr_tig_guj_uzb_azi_ses_ind_dyu_prs_ger_bsq_ukr_sid_ven_cnt_lit_eng_igb_pan_xho_rus_est_swt_akn_fin_spa_owc_geo_mcd_glc_alb_bos_wly_heb_swe_hun_ewe_mao_arw_sun_jpn_knd_kor_afr_mol_yor_pol_mly_nor_sod_bat_mnd_lat_dgb_fre_mlt_urd_cze_ita_bul_qcu_dut_ben_slo_swa_gam_ctl_hau_svk_jav_krd_moo_grk_tsn_tag_tha_chh_tml_bam_cic_tur_scr_rom_aze_zul_vie_amh_fbf_tsw_lda	0.484414696868113	1.14248778582774	0.256184129237889
596	chh_por_tsn_pan_hau_sid_amh_alb_aze_tur_akn_sun_swa_cze_slo_bsq_lit_wly_tsw_cnt_mcd_afr_lda_bul_ewe_dut_fin_cic_zul_hun_hin_heb_geo_prs_grk_swe_ctl_mlt_aeg_arw_est_moo_bat_ukr_mao_jpn_knd_kor_lat_krd_swt_ben_mly_fre_tig_tag_mnd_glc_bem_scr_owc_spa_urd_eng_mol_qcu_pol_nor_guj_xho_gam_bos_anl_svk_ind_rus_bam_rom_yor_jav_tha_sod_tml_fbf_ses_uzb_ita_ger_azi_dyu_vie_amr_dgb_igb_ven	-0.346500650553772	-0.8210608365243	0.413711369874142
597	amr_ben_igb_spa_sod_sid_tig_mol_azi_tur_ses_mly_cic_pol_lit_bsq_urd_gam_swt_cnt_ger_scr_dyu_guj_fbf_cze_est_tsw_bem_fin_arw_mlt_geo_krd_swe_slo_por_anl_hau_glc_hun_dgb_sun_rus_ind_jpn_knd_kor_eng_fre_ven_rom_tag_bos_wly_mao_mnd_alb_xho_svk_owc_ctl_lat_hin_bul_qcu_dut_ukr_prs_bam_chh_ita_amh_nor_bat_afr_yor_grk_tsn_jav_tha_aeg_tml_ewe_lda_uzb_mcd_pan_aze_zul_vie_heb_swa_moo_akn	-0.525525825177613	-1.2524089897639	0.213561190326296
598	mlt_lat_moo_mol_hau_heb_amh_arw_uzb_azi_bam_sun_fbf_swe_ger_bsq_guj_sid_lda_mnd_krd_ukr_ses_rus_ewe_glc_hun_zul_igb_fin_nor_wly_geo_hin_spa_bul_ita_anl_tig_fre_est_akn_jav_cze_ind_jpn_knd_kor_ctl_bos_swa_alb_mao_svk_sod_mly_cnt_por_yor_pol_amr_lit_mcd_ben_grk_qcu_prs_eng_rom_dyu_aeg_slo_gam_scr_bat_pan_tsn_afr_bem_tag_tha_owc_tml_ven_tsw_aze_urd_dut_tur_dgb_vie_chh_cic_swt_xho	-0.105391221193555	-0.248503167917151	0.804293048189116
599	sod_ukr_fbf_krd_anl_owc_mlt_svk_aze_uzb_xho_mao_dgb_nor_mcd_bsq_bos_tig_akn_cnt_cze_alb_zul_ctl_yor_spa_est_ewe_ses_fin_rus_amr_geo_eng_prs_slo_glc_aeg_sid_swe_hun_tsn_jav_dut_mly_jpn_tml_kor_rom_ben_moo_grk_tag_guj_wly_ind_mnd_arw_ven_lat_amh_ger_ita_urd_por_qcu_mol_scr_pan_lda_chh_hin_hau_fre_sun_afr_bem_pol_bam_bat_tha_heb_knd_igb_dyu_tur_lit_bul_azi_cic_vie_gam_swa_tsw_swt	0.0265783166791147	0.0626774947174721	0.950157831989636
600	hau_prs_ven_guj_anl_heb_sid_mcd_aze_tur_dyu_ind_xho_swe_alb_bsq_ita_tig_cic_cnt_cze_mol_tsw_grk_ewe_slo_fin_bam_akn_est_lit_sod_geo_krd_arw_svk_spa_amh_aeg_ger_hun_zul_bat_rus_tag_jpn_knd_kor_afr_eng_swa_fre_mly_scr_gam_jav_mnd_por_fbf_lat_chh_ukr_pan_dut_hin_qcu_pol_ctl_urd_tsn_mlt_glc_wly_bos_sun_rom_lda_ben_moo_mao_tha_amr_tml_igb_dgb_uzb_bul_nor_azi_bem_vie_owc_yor_swt_ses	-0.278174851132514	-0.657631399359249	0.512399454773318
601	aeg_scr_tsn_dut_amh_sid_chh_guj_tur_aze_cic_jav_igb_ukr_mcd_bsq_glc_wly_swa_mnd_slo_grk_yor_fre_ses_rom_est_dgb_moo_fin_pol_tig_geo_swe_spa_urd_bul_mlt_hau_ger_hun_bem_tag_svk_mao_jpn_tml_kor_ctl_mol_lda_arw_bat_lit_owc_sun_cnt_afr_fbf_ben_gam_ita_hin_eng_rus_qcu_bos_alb_por_ven_sod_pan_heb_krd_ind_nor_akn_prs_bam_mly_tha_anl_knd_tsw_ewe_uzb_cze_lat_azi_zul_vie_amr_swt_xho_dyu	-0.743271405906817	-1.78498150010959	0.0775247066468167
602	wly_slo_ven_ben_amh_sid_tig_mcd_tur_aze_zul_jav_yor_ger_prs_bsq_eng_anl_swt_mnd_por_lat_igb_scr_lda_spa_hun_fbf_dyu_est_pol_aeg_geo_rom_alb_guj_ctl_heb_mlt_ita_fin_moo_sun_urd_ind_jpn_tml_kor_lit_pan_swa_mol_mao_dut_owc_tag_cnt_cze_tsw_grk_amr_rus_glc_swe_nor_qcu_afr_bul_svk_tsn_hau_ukr_gam_arw_mly_krd_ses_hin_bem_bat_tha_chh_knd_cic_akn_azi_fre_bos_uzb_ewe_vie_sod_dgb_bam_xho	-0.561282134523635	-1.34092280703969	0.183211499285447
603	mlt_pan_ses_urd_owc_chh_heb_guj_aze_azi_swa_bat_yor_spa_svk_bsq_alb_aeg_igb_cnt_krd_eng_lda_lit_ewe_mol_fin_bam_dyu_est_ukr_wly_geo_bos_afr_hin_ger_tig_hau_nor_hun_tsn_mao_prs_mly_jpn_knd_kor_fre_rom_ven_rus_ind_grk_sid_tag_mnd_por_dgb_ctl_anl_swe_glc_mcd_bul_qcu_ita_scr_lat_tsw_gam_ben_amr_pol_jav_dut_moo_cze_xho_sun_tha_sod_tml_bem_akn_uzb_slo_arw_tur_cic_vie_amh_fbf_swt_zul	-0.265971796281998	-0.628354394206773	0.53131194564714
604	aeg_arw_tsw_spa_mlt_anl_wly_rom_tur_azi_bam_tag_yor_scr_hin_bsq_eng_heb_fbf_mnd_glc_pol_xho_slo_lda_nor_fin_moo_dgb_est_dut_amh_geo_por_bos_afr_swe_sod_tig_svk_hun_cic_ind_mol_bat_jpn_tml_kor_cze_fre_tsn_alb_mly_rus_hau_mao_cnt_krd_ewe_ger_gam_lit_ctl_bul_ben_qcu_prs_grk_mcd_zul_owc_lat_amr_ukr_jav_guj_swa_urd_swt_sun_tha_chh_knd_bem_ses_uzb_pan_ita_aze_dyu_vie_sid_ven_akn_igb	-0.696068821919569	-1.67161318432922	0.0979622622457925
605	sod_spa_dgb_nor_mlt_heb_owc_rus_aze_azi_lda_jav_swa_bos_rom_bsq_prs_gam_xho_cnt_afr_arw_ses_ger_fbf_glc_est_zul_akn_fin_lat_amh_geo_pol_por_bul_lit_aeg_anl_scr_hun_cic_bat_cze_tag_jpn_tml_kor_guj_grk_bam_krd_sun_pan_chh_mly_mnd_ctl_tsn_mol_amr_slo_swe_eng_ita_qcu_svk_ukr_ben_tsw_tig_dut_sid_alb_mao_mcd_moo_urd_yor_ind_tha_hau_knd_bem_igb_tur_fre_hin_uzb_dyu_vie_wly_ewe_ven_swt	-0.281550265106458	-0.666266415771268	0.506890248846383
606	tig_prs_yor_hin_amh_anl_amr_lit_uzb_aze_lda_sun_swa_ukr_pol_bsq_ben_owc_xho_mnd_spa_svk_tsw_scr_cic_pan_est_fbf_moo_hun_guj_chh_geo_bos_arw_grk_urd_sid_aeg_rus_fin_dyu_ind_eng_mly_jpn_tml_kor_nor_fre_bem_lat_tag_ger_gam_jav_cnt_por_zul_ctl_heb_dut_alb_mcd_slo_qcu_rom_glc_ita_igb_hau_cze_wly_bul_bat_mol_bam_swe_dgb_mao_tha_sod_knd_akn_ses_azi_afr_krd_tur_tsn_vie_mlt_ven_swt_ewe	-1.0142341029373	-2.47175594977624	0.0152642067533282
607	heb_bul_ses_ben_mlt_chh_hau_por_tur_uzb_tsn_sun_bam_guj_pan_bsq_rus_sid_xho_mnd_hin_bos_yor_ger_zul_slo_fin_dgb_swt_est_dut_tig_geo_mcd_spa_rom_scr_aeg_wly_afr_hun_fbf_tag_ctl_mao_jpn_knd_kor_eng_pol_moo_svk_mly_nor_amh_ind_cnt_prs_bem_lat_sod_grk_ukr_urd_arw_qcu_krd_alb_fre_akn_owc_lit_anl_cze_jav_mol_igb_ita_tsw_bat_tha_amr_tml_swa_lda_aze_swe_glc_azi_ewe_vie_gam_cic_ven_dyu	0.124193594081065	0.292259952844248	0.770738880005639
608	anl_urd_swa_svk_owc_mlt_heb_mol_tur_aze_bem_ind_moo_ita_rom_bsq_lat_sod_ven_cnt_eng_prs_dyu_alb_yor_scr_hun_tsw_swt_est_pan_gam_geo_ger_guj_nor_rus_tig_wly_hin_fin_akn_bat_mcd_mao_jpn_tml_kor_por_spa_xho_ctl_jav_bos_hau_sun_mnd_fre_igb_pol_amr_krd_slo_grk_arw_qcu_dut_afr_bul_bam_sid_lit_chh_swe_tag_ben_lda_ukr_cic_mly_tha_amh_knd_ses_dgb_uzb_cze_glc_azi_zul_vie_aeg_ewe_fbf_tsn	-0.998412119524447	-2.43094277757813	0.0169768879700616
609	anl_lat_moo_hin_chh_sod_amr_mol_tur_aze_ven_ind_akn_grk_ukr_bsq_ctl_mlt_xho_cnt_pol_urd_fbf_spa_ses_swe_hun_yor_bam_est_prs_tig_geo_por_ben_glc_cze_sid_owc_arw_fin_ewe_sun_nor_mly_jpn_tml_kor_rus_fre_tsw_guj_jav_ita_hau_bat_mnd_bos_tsn_eng_heb_svk_ger_dut_rom_qcu_lit_mcd_krd_dgb_gam_scr_wly_bul_mao_afr_swa_slo_igb_tag_tha_aeg_knd_zul_bem_azi_pan_alb_uzb_lda_vie_amh_dyu_cic_swt	-0.777426162085799	-1.87095660698146	0.0644953196272464
610	wly_scr_igb_bul_amr_aeg_sid_lat_uzb_tur_zul_tag_tsw_fre_prs_bsq_pan_gam_swa_mnd_bos_rus_ven_slo_dgb_grk_est_tsn_akn_fin_urd_sod_geo_por_lit_arw_ctl_anl_owc_eng_hun_ewe_ind_dut_bat_jpn_knd_kor_glc_alb_yor_pol_sun_nor_tig_mly_cnt_spa_ses_mcd_amh_krd_ukr_ger_ita_qcu_swe_cze_afr_lda_mlt_ben_heb_hin_jav_guj_fbf_svk_moo_mao_tha_hau_tml_bam_dyu_aze_mol_rom_azi_bem_vie_chh_swt_cic_xho	-0.19020293570887	-0.448965425122997	0.654501055111184
611	wly_eng_tsw_por_hau_amh_gam_scr_tur_azi_moo_sun_zul_svk_urd_bsq_swe_aeg_cic_mnd_cze_pol_dgb_fre_bem_guj_est_lda_tsn_hun_glc_chh_geo_grk_arw_mol_spa_owc_amr_ctl_fin_bam_mly_lit_ind_jpn_knd_kor_alb_ben_swt_ukr_mao_rus_mlt_jav_cnt_lat_ewe_ger_sod_bul_hin_rom_nor_qcu_ita_dut_prs_akn_tig_pan_sid_afr_tag_krd_xho_mcd_ses_bat_tha_anl_tml_yor_ven_uzb_slo_bos_aze_igb_vie_heb_swa_dyu_fbf	-0.735776657993593	-1.76920257509951	0.080138259970314
612	heb_ita_tsw_pan_chh_tig_amh_hin_aze_uzb_bam_ind_moo_urd_svk_bsq_guj_aeg_xho_cnt_arw_swe_ses_mcd_cic_glc_hun_tsn_ven_fin_bul_gam_geo_grk_slo_fre_spa_hau_amr_alb_est_ewe_mao_dut_sun_jpn_knd_kor_krd_nor_swt_lit_tag_rus_owc_bat_mnd_cze_swa_bos_sid_ukr_eng_pol_scr_qcu_afr_ctl_prs_akn_mlt_mol_sod_ger_mly_ben_bem_lat_lda_jav_tha_wly_tml_igb_yor_tur_rom_por_azi_fbf_vie_anl_zul_dgb_dyu	-0.626933496691921	-1.49795252407089	0.137532196921705
613	chh_grk_bam_lit_sod_anl_heb_spa_azi_tur_bem_jav_zul_ger_mol_bsq_hin_mlt_swt_mnd_dut_por_tsw_bul_dyu_ben_est_cic_yor_fin_alb_sid_geo_pan_ukr_prs_fre_owc_hau_mcd_hun_tsn_ind_cze_sun_jpn_knd_kor_rom_nor_akn_lat_mao_glc_amr_bat_cnt_rus_ses_afr_gam_ita_arw_svk_guj_qcu_swe_krd_urd_fbf_aeg_pol_tig_scr_mly_eng_xho_bos_dgb_tag_tha_wly_tml_ven_swa_aze_ctl_slo_uzb_moo_vie_amh_igb_ewe_lda	-0.261278668990446	-0.617480701176356	0.53842671345767
614	mlt_pol_lda_rom_owc_chh_anl_ger_uzb_aze_swa_jav_moo_bos_ukr_bsq_por_tig_ses_cnt_prs_lat_tsw_rus_yor_guj_est_swt_igb_hun_nor_amr_geo_hin_ctl_swe_eng_heb_sod_dut_fin_xho_ind_urd_tag_jpn_knd_kor_spa_alb_ven_mcd_sun_bul_amh_mao_mnd_scr_zul_grk_sid_arw_mol_svk_krd_qcu_afr_slo_lit_dyu_aeg_cze_hau_glc_bat_ben_cic_ita_tsn_mly_tha_wly_tml_dgb_akn_tur_fre_pan_azi_ewe_vie_gam_bam_fbf_bem	-0.522853571438957	-1.24609752837634	0.215858470570835
615	sid_ben_fbf_guj_aeg_heb_chh_slo_tur_uzb_moo_jav_tsn_afr_pol_bsq_hin_amh_akn_cnt_eng_lit_dgb_por_ven_glc_fin_cic_swt_hun_ctl_amr_geo_mcd_scr_urd_rus_anl_mlt_cze_est_xho_ind_swe_tag_jpn_knd_kor_grk_mol_tsw_ita_sun_nor_owc_mly_mnd_lat_ewe_rom_sod_alb_svk_pan_fre_qcu_ger_krd_bul_bem_wly_bos_tig_prs_bat_ukr_dyu_spa_yor_mao_tha_hau_tml_swa_bam_azi_dut_arw_aze_lda_vie_gam_ses_zul_igb	-0.218611308500166	-0.516605888926331	0.606657611835324
616	tig_rus_swt_pan_heb_sod_chh_fre_tur_aze_akn_bat_cic_spa_ben_bsq_svk_gam_zul_cnt_grk_pol_fbf_swe_lda_slo_est_tsw_xho_fin_ukr_mlt_geo_mcd_por_hin_glc_amr_owc_krd_hun_tsn_mao_urd_tag_jpn_tml_kor_dut_lit_bem_eng_ind_cze_sid_mly_mnd_bul_dgb_afr_anl_scr_ger_ita_bos_qcu_alb_mol_lat_bam_hau_nor_amh_prs_jav_rom_ewe_guj_igb_sun_tha_aeg_knd_swa_yor_uzb_arw_ctl_azi_dyu_vie_wly_ven_moo_ses	-0.375909036947844	-0.891103006402004	0.375173542313301
617	owc_por_igb_nor_anl_amr_hau_alb_azi_tur_swa_tag_xho_ita_pol_bsq_prs_sod_bam_cnt_lit_mol_ses_krd_ewe_hin_est_lda_tsn_fin_ger_gam_geo_swe_afr_pan_cze_tig_mlt_slo_hun_dgb_mao_ctl_ind_jpn_knd_kor_rus_urd_ven_grk_bat_rom_sid_sun_mnd_lat_moo_spa_aeg_glc_svk_ben_dut_qcu_guj_eng_fre_cic_heb_mcd_amh_ukr_mly_bul_bem_bos_tsw_jav_tha_wly_tml_fbf_akn_uzb_scr_arw_aze_zul_vie_chh_swt_dyu_yor	0.232638601304338	0.547417834041539	0.585403041835429
618	owc_hin_igb_slo_gam_chh_wly_mcd_uzb_tur_dgb_tag_swt_pan_por_bsq_mol_mlt_ven_mnd_krd_fre_xho_arw_tsw_rom_est_akn_dyu_hun_scr_sod_geo_grk_eng_glc_alb_heb_anl_ben_fin_tsn_jav_ger_sun_jpn_knd_kor_cze_rus_zul_afr_ind_urd_amh_mao_cnt_swe_cic_spa_aeg_ctl_bul_lat_bos_qcu_prs_pol_nor_ewe_amr_ita_sid_dut_bat_svk_bam_lit_fbf_mly_tha_tig_tml_swa_lda_azi_ukr_guj_aze_yor_vie_hau_ses_bem_moo	-0.289455707915622	-0.685460039669504	0.494758763827457
619	mlt_scr_yor_hin_owc_sod_amh_por_aze_uzb_lda_bat_dyu_swe_guj_bsq_grk_wly_bam_mnd_prs_mol_swt_arw_moo_slo_est_dgb_cic_hun_ger_chh_geo_spa_ita_nor_ben_gam_sid_mcd_fin_zul_mly_ctl_jav_jpn_knd_kor_eng_dut_ses_lat_sun_lit_hau_ind_cnt_fre_fbf_alb_heb_pan_rom_urd_bos_qcu_svk_bul_rus_xho_amr_glc_anl_ukr_tag_krd_tsn_cze_igb_mao_tha_tig_tml_akn_swa_tur_afr_pol_azi_tsw_vie_aeg_bem_ewe_ven	-0.176385079227317	-0.416522606406389	0.677987386094421
620	anl_pan_yor_cze_sid_amr_owc_hin_azi_aze_akn_sun_bam_rom_arw_bsq_rus_heb_ses_cnt_ukr_nor_ewe_grk_xho_lat_est_ven_tsw_hun_urd_chh_geo_alb_lit_ctl_mcd_sod_hau_svk_fin_bem_bat_guj_tag_jpn_tml_kor_pol_bos_dyu_por_mao_glc_amh_mly_mnd_slo_moo_spa_gam_eng_dut_afr_prs_qcu_swe_krd_mol_igb_tig_ger_aeg_scr_jav_ita_zul_bul_cic_ind_tha_wly_knd_fbf_tsn_tur_ben_fre_uzb_lda_vie_mlt_swa_swt_dgb	-0.48835882229872	-1.15998957316659	0.249022374597132
621	wly_ukr_ven_guj_mlt_sid_tig_afr_azi_aze_moo_mly_tsw_bos_lit_bsq_glc_amh_dgb_mnd_spa_krd_xho_por_lda_hin_hun_tsn_yor_est_alb_gam_geo_ger_scr_slo_pan_hau_owc_svk_fin_fbf_mao_nor_bat_jpn_knd_kor_rom_fre_bam_pol_jav_swe_amr_tag_cnt_grk_swa_prs_heb_ita_ctl_lat_ben_qcu_arw_rus_mol_cic_sod_cze_chh_urd_sun_eng_ses_bul_ewe_ind_tha_anl_tml_zul_igb_uzb_dut_mcd_tur_swt_vie_aeg_bem_akn_dyu	-0.539878866952549	-1.28645248158648	0.201478496705994
622	heb_scr_moo_lit_anl_hau_amh_ita_aze_uzb_cic_ind_bem_swe_pol_bsq_fre_amr_swa_mnd_bul_rus_dyu_lat_tsw_guj_fin_lda_ewe_hun_pan_aeg_geo_rom_eng_slo_bos_mlt_sid_alb_est_tsn_jav_arw_bat_jpn_knd_kor_krd_glc_xho_spa_sun_grk_gam_mly_cnt_hin_akn_urd_chh_nor_ben_ger_dut_qcu_ctl_afr_mcd_zul_owc_por_tig_mol_mao_prs_dgb_cze_fbf_tag_tha_wly_tml_ses_igb_azi_svk_ukr_tur_bam_vie_sod_swt_yor_ven	-0.325452574146142	-0.770553158455045	0.44292496062636
623	heb_ctl_zul_rus_sid_tig_aeg_urd_aze_uzb_yor_tag_akn_krd_lat_bsq_nor_hau_tsn_cnt_slo_prs_dyu_scr_ses_afr_hun_bem_ven_fin_bos_amh_geo_grk_pol_mol_ukr_owc_amr_arw_est_tsw_sun_hin_jav_jpn_tml_kor_ita_mcd_dgb_spa_mly_eng_mlt_mao_mnd_ger_moo_alb_gam_glc_pan_rom_cze_qcu_swe_ben_bul_cic_wly_por_sod_guj_bat_dut_swt_svk_fbf_ind_tha_chh_knd_xho_bam_azi_lit_fre_tur_lda_vie_anl_ewe_igb_swa	-0.530172844038165	-1.26350147485502	0.209567220206045
624	amh_por_lda_afr_amr_gam_chh_mol_azi_uzb_yor_jav_zul_rus_eng_bsq_lit_aeg_cic_mnd_alb_prs_tsw_fre_swa_arw_hun_akn_dyu_fin_ben_owc_geo_scr_ctl_krd_pan_sod_anl_nor_est_ses_mao_ger_sun_jpn_tml_kor_glc_ukr_moo_swe_mly_rom_sid_tag_cnt_lat_ewe_spa_hau_bul_cze_dut_urd_qcu_ita_hin_svk_dgb_tig_guj_wly_pol_bat_slo_swt_bos_bem_ind_tha_heb_knd_xho_tsn_tur_mcd_grk_aze_ven_vie_mlt_fbf_igb_bam	-0.44528842490331	-1.05702138229149	0.293239831208747
625	heb_por_igb_ger_tig_sod_gam_krd_aze_azi_zul_bat_akn_ctl_afr_bsq_prs_chh_yor_mnd_bos_lat_tsn_mol_tsw_guj_fin_lda_cic_hun_rom_sid_geo_ukr_arw_scr_pol_amr_wly_swe_est_fbf_jav_ita_sun_jpn_knd_kor_mcd_fre_swt_grk_ind_cze_anl_tag_cnt_alb_moo_ben_mlt_bul_pan_rus_lit_qcu_eng_dut_slo_bam_hau_svk_owc_nor_mly_spa_ven_urd_swa_mao_tha_aeg_tml_ses_ewe_uzb_glc_hin_tur_dyu_vie_amh_bem_xho_dgb	0.567085981756325	1.34066690368064	0.183294301876899
626	mlt_nor_akn_ukr_amh_hau_aeg_spa_uzb_tur_zul_tag_dyu_grk_eng_bsq_rom_anl_yor_cnt_fre_urd_fbf_ger_xho_lit_est_moo_swt_hun_hin_wly_geo_scr_afr_ctl_swe_sod_tig_krd_fin_lda_mly_bos_bat_jpn_knd_kor_ben_prs_bem_mcd_mao_glc_chh_jav_mnd_slo_bam_dut_gam_mol_svk_pol_rus_qcu_ita_bul_pan_ewe_amr_cze_owc_por_sun_arw_tsw_guj_tsn_ind_tha_heb_tml_igb_cic_azi_lat_alb_aze_dgb_vie_sid_swa_ses_ven	-0.374758018521949	-0.88827566806317	0.376684161774967
627	wly_glc_yor_hin_mlt_tig_anl_cze_uzb_azi_moo_jav_xho_urd_ctl_bsq_ger_aeg_dgb_cnt_svk_eng_akn_rus_ven_afr_hun_tsw_swt_fin_ita_amh_geo_rom_alb_arw_guj_gam_sid_lat_est_fbf_mly_scr_bat_jpn_knd_kor_slo_bul_dyu_mol_mao_dut_hau_tag_mnd_por_cic_swe_chh_krd_ukr_pol_nor_qcu_fre_lit_spa_lda_owc_mcd_heb_ben_ind_bos_bem_pan_ses_sun_tha_amr_tml_ewe_zul_tur_prs_grk_aze_swa_vie_sod_igb_tsn_bam	0.164975422040331	0.38778750023935	0.699059452974575
628	gam_ctl_ven_swe_heb_owc_wly_mcd_aze_uzb_cic_tag_swa_pan_alb_bsq_svk_anl_akn_cnt_eng_dut_zul_glc_dgb_urd_fin_bem_swt_hun_afr_amr_geo_ukr_nor_cze_lit_chh_sod_fre_est_ses_mao_ben_mly_jpn_knd_kor_grk_lat_xho_hin_jav_pol_tig_bat_mnd_ita_tsw_bos_mlt_por_guj_ger_spa_qcu_rom_arw_mol_dyu_aeg_slo_sid_scr_ind_krd_ewe_bul_fbf_sun_tha_hau_tml_tsn_lda_azi_prs_rus_tur_igb_vie_amh_yor_bam_moo	-0.0571253730489967	-0.134665598863162	0.893167292899526
629	chh_swe_tsn_mcd_sid_heb_mlt_krd_aze_uzb_zul_ind_dgb_afr_hin_bsq_rom_anl_ewe_mnd_alb_svk_bem_ukr_lda_nor_fin_moo_swa_est_urd_owc_geo_eng_glc_prs_pol_amr_aeg_ctl_hun_igb_sun_arw_jav_jpn_knd_kor_pan_por_ses_lit_tag_bos_amh_bat_cnt_mol_yor_scr_tig_ita_ben_ger_cze_qcu_lat_fre_slo_tsw_sod_dut_wly_rus_mao_grk_dyu_spa_xho_mly_tha_hau_tml_ven_fbf_azi_guj_bul_tur_akn_vie_gam_bam_cic_swt	-0.91735216760154	-2.22255223487981	0.0286699494396839
630	amh_grk_ewe_bos_amr_hau_sod_ctl_uzb_azi_ses_jav_cic_mol_rom_bsq_ben_chh_fbf_cnt_hin_svk_xho_arw_lda_lat_est_bam_bem_hun_glc_tig_geo_dut_ukr_cze_bul_anl_heb_pol_fin_zul_bat_afr_tag_jpn_knd_kor_nor_eng_dgb_scr_ind_alb_owc_sun_mnd_urd_yor_spa_wly_pan_rus_swe_ita_qcu_ger_mcd_krd_dyu_aeg_slo_mlt_por_mao_prs_tsn_fre_swt_mly_tha_sid_tml_swa_tsw_aze_guj_lit_tur_akn_vie_gam_igb_moo_ven	-0.138929820373724	-0.327699368728235	0.743875545080278
631	hau_alb_moo_ukr_mlt_aeg_amr_bul_tur_aze_cic_sun_igb_afr_krd_bsq_prs_sod_ewe_mnd_swe_rus_fbf_spa_tsn_bos_hun_akn_dgb_fin_eng_wly_geo_pol_rom_lit_ger_heb_chh_grk_est_xho_ind_pan_mly_jpn_knd_kor_glc_urd_dyu_cze_bat_por_anl_jav_cnt_slo_ses_arw_amh_ita_ben_mcd_svk_qcu_fre_nor_guj_tsw_owc_scr_sid_hin_tag_dut_swa_lat_bem_mao_tha_gam_tml_ven_bam_uzb_ctl_mol_azi_yor_vie_tig_lda_zul_swt	-0.00424465406145944	-0.00998690769844813	0.992053125311138
632	sid_por_bam_rus_amr_mlt_owc_bos_tur_azi_xho_ind_yor_krd_cze_bsq_lit_tig_swa_cnt_eng_rom_bem_grk_lda_alb_fin_ses_ewe_hun_bul_amh_geo_dut_urd_hin_lat_chh_wly_glc_est_igb_mly_prs_mao_jpn_tml_kor_pol_ctl_cic_pan_jav_spa_hau_sun_mnd_swe_dgb_ukr_aeg_mol_mcd_guj_slo_qcu_scr_arw_ger_swt_anl_ben_sod_ita_tag_afr_ven_svk_moo_bat_tha_gam_knd_fbf_tsn_uzb_fre_nor_aze_akn_vie_heb_tsw_dyu_zul	1.06048780928586	2.54953976623098	0.0124224674442173
633	wly_glc_cic_cze_amr_heb_owc_swe_aze_uzb_tsn_tag_ewe_lit_lat_bsq_nor_sod_tsw_cnt_hin_afr_igb_ukr_swa_ita_hun_bem_moo_fin_rom_anl_geo_eng_grk_dut_mcd_chh_gam_rus_est_swt_mly_bos_mao_jpn_tml_kor_pol_ctl_ven_krd_ind_urd_amh_jav_mnd_scr_zul_mol_tig_guj_pan_ben_svk_qcu_ger_arw_por_dyu_hau_slo_mlt_spa_bat_alb_lda_fre_fbf_sun_tha_aeg_knd_dgb_akn_tur_bul_prs_azi_yor_vie_sid_ses_bam_xho	-0.0486416667666073	-0.114557993549083	0.909042443214585
634	amh_swe_swa_guj_anl_gam_sid_mol_aze_uzb_lda_mao_yor_afr_ukr_bsq_bul_mlt_dgb_cnt_alb_glc_dyu_ctl_zul_bos_est_fbf_ewe_hun_prs_hau_geo_urd_eng_por_pan_owc_wly_mcd_fin_tsn_ind_pol_sun_jpn_tml_kor_cze_ger_igb_arw_tag_svk_sod_mly_mnd_nor_ven_hin_chh_ita_lit_scr_ben_qcu_slo_dut_rus_swt_heb_lat_aeg_krd_jav_fre_bem_spa_bam_bat_tha_amr_knd_cic_moo_azi_rom_grk_tur_akn_vie_tig_xho_tsw_ses	0.528437338716364	1.24673502806403	0.215625612127019
635	sod_guj_tsw_pan_owc_amr_anl_hin_tur_azi_bam_ind_ewe_ukr_ben_bsq_nor_aeg_tsn_mnd_fre_rom_ven_bul_bem_arw_fin_igb_yor_hun_pol_heb_geo_bos_slo_krd_swe_wly_chh_por_est_cic_bat_glc_jav_jpn_tml_kor_afr_ger_dgb_eng_tag_spa_mlt_mao_cnt_prs_zul_svk_amh_cze_ctl_lit_mcd_qcu_mol_scr_alb_xho_gam_dut_hau_urd_sun_rus_swt_grk_dyu_mly_tha_sid_knd_lda_fbf_aze_lat_ita_uzb_akn_vie_tig_ses_moo_swa	-0.889313449960338	-2.14909451419628	0.0342233336372211
636	gam_rom_swt_lit_wly_sid_chh_guj_tur_aze_zul_mly_xho_prs_por_bsq_fre_amr_swa_cnt_bul_glc_tsn_spa_igb_grk_fin_bem_lda_est_krd_mlt_geo_svk_hin_bos_alb_heb_aeg_afr_hun_cic_mao_urd_sun_jpn_knd_kor_pan_ben_akn_slo_jav_dut_tig_bat_mnd_rus_ven_swe_hau_ukr_eng_mol_cze_qcu_ctl_ger_ita_bam_amh_pol_sod_scr_tag_nor_fbf_arw_dyu_ind_tha_anl_tml_yor_ses_uzb_mcd_lat_azi_moo_vie_owc_tsw_dgb_ewe	-0.351422699768432	-0.832592713232111	0.407207477147159
637	mlt_alb_tsn_rus_heb_owc_sid_swe_azi_tur_cic_bat_dyu_prs_dut_bsq_mol_chh_yor_cnt_hin_glc_bam_arw_zul_ita_hun_swa_moo_est_scr_anl_geo_pan_pol_lat_afr_aeg_tig_ben_fin_dgb_tag_svk_mao_jpn_knd_kor_rom_krd_igb_ctl_sun_bul_amh_jav_mnd_por_lda_ger_hau_eng_mcd_guj_lit_qcu_slo_fre_cze_xho_gam_bos_sod_urd_mly_nor_ses_spa_ewe_ind_tha_wly_tml_swt_fbf_uzb_grk_ukr_aze_bem_vie_amr_tsw_akn_ven	-0.257542792308368	-0.609867771941523	0.543436676915343
638	wly_mol_xho_ben_aeg_tig_hau_pan_tur_azi_yor_mly_igb_ctl_cze_bsq_swe_anl_swt_cnt_guj_glc_bem_ita_tsn_por_hun_ven_fbf_est_rom_chh_geo_spa_krd_ukr_eng_amr_mlt_alb_fin_bam_mao_lat_tag_jpn_knd_kor_dut_grk_cic_pol_ind_prs_sid_jav_mnd_rus_dyu_hin_heb_bul_afr_arw_scr_qcu_lit_fre_nor_moo_owc_bos_gam_svk_bat_urd_tsw_ger_swa_sun_tha_amh_tml_ewe_zul_uzb_slo_mcd_aze_akn_vie_sod_lda_dgb_ses	-0.586977920393694	-1.4024769601844	0.164102214410926
639	anl_ger_bem_arw_chh_wly_sid_spa_aze_uzb_tsn_sun_yor_urd_por_bsq_pol_tig_moo_cnt_bos_rom_tsw_scr_ewe_lit_hun_cic_swt_fin_svk_gam_geo_glc_mol_ita_pan_amh_heb_mcd_est_swa_jav_eng_bat_jpn_knd_kor_guj_prs_fbf_lat_mly_ctl_owc_ind_mnd_hin_bam_afr_hau_krd_ukr_alb_nor_qcu_ben_fre_cze_lda_sod_swe_mlt_grk_tag_rus_dgb_dut_ven_mao_tha_amr_tml_ses_dyu_tur_bul_slo_azi_xho_vie_aeg_zul_igb_akn	-0.521849829442341	-1.24209632991226	0.217324184738306
640	gam_nor_xho_krd_chh_sid_amr_spa_aze_tur_akn_sun_lda_lat_rom_bsq_ita_hau_moo_mnd_hin_bul_dyu_cze_ven_lit_est_cic_bam_fin_pan_heb_geo_ctl_arw_pol_grk_aeg_owc_alb_hun_ewe_mao_fre_ind_jpn_tml_kor_slo_glc_yor_por_mly_dut_tig_bat_cnt_bos_swa_mol_sod_rus_mcd_ukr_ben_qcu_scr_swe_urd_tsn_wly_prs_mlt_svk_jav_afr_ses_ger_swt_tag_tha_anl_knd_bem_dgb_azi_guj_eng_uzb_tsw_vie_amh_igb_zul_fbf	-0.699091638600867	-1.67970256934435	0.0963717325180119
641	sod_eng_lda_mol_aeg_owc_amr_spa_azi_aze_bam_jav_tsw_alb_scr_bsq_fre_amh_yor_mnd_ger_swe_tsn_guj_xho_afr_hun_bem_moo_est_svk_gam_geo_nor_grk_slo_lit_mlt_heb_pan_fin_igb_tag_ben_mao_jpn_tml_kor_ita_bos_ewe_glc_mly_hin_chh_ind_cnt_arw_akn_rus_hau_por_mcd_rom_prs_qcu_pol_lat_dut_zul_sid_cze_wly_bul_bat_urd_swa_ctl_dgb_sun_tha_tig_knd_ses_dyu_uzb_ukr_krd_tur_fbf_vie_anl_cic_swt_ven	-0.387472199256752	-0.920056564262539	0.359923561631901
642	mlt_lat_cic_lit_amr_hau_tig_dut_uzb_azi_yor_bat_swa_ger_urd_bsq_guj_owc_ewe_mnd_spa_ita_tsw_grk_bam_ben_est_fbf_tsn_hun_nor_amh_geo_fre_glc_swe_por_gam_sod_rus_fin_swt_ind_krd_sun_jpn_knd_kor_ctl_eng_igb_rom_jav_arw_anl_mly_cnt_pol_ven_bos_wly_bul_cze_scr_afr_qcu_pan_slo_hin_xho_aeg_alb_sid_prs_tag_mcd_ses_mol_lda_mao_tha_heb_tml_zul_akn_tur_svk_ukr_aze_bem_vie_chh_dgb_moo_dyu	-0.0161201679851124	-0.0379224753167924	0.969830778732627
643	wly_ita_yor_scr_sod_anl_heb_swe_aze_azi_moo_jav_swt_mol_ger_bsq_pol_tig_zul_cnt_guj_rom_lda_ctl_dyu_fre_fin_igb_xho_hun_rus_mlt_geo_por_lit_slo_prs_owc_sid_nor_est_swa_tag_mcd_mly_jpn_knd_kor_cze_afr_tsw_ben_ind_glc_hau_bat_mnd_urd_ses_spa_aeg_ukr_arw_hin_eng_qcu_svk_grk_bos_fbf_amh_lat_chh_dut_sun_bul_dgb_alb_akn_mao_tha_amr_tml_ewe_cic_uzb_pan_krd_tur_ven_vie_gam_bem_tsn_bam	-0.809497154070837	-1.95763296049986	0.0532708465298284
644	owc_pan_ses_rom_hau_wly_anl_rus_uzb_aze_zul_jav_tsw_ita_dut_bsq_mcd_sid_ven_mnd_ukr_cze_dgb_nor_ewe_ger_fin_bam_lda_hun_ben_amr_geo_guj_bul_mol_scr_amh_chh_eng_est_moo_tag_lat_bat_jpn_knd_kor_krd_svk_tsn_arw_sun_fre_heb_mly_cnt_por_swt_prs_tig_bos_glc_hin_alb_qcu_pol_lit_spa_bem_gam_grk_mlt_urd_ind_afr_yor_slo_xho_mao_tha_sod_tml_cic_igb_azi_ctl_swe_tur_swa_vie_aeg_dyu_fbf_akn	-0.593423326066405	-1.41864879522962	0.159344025869204
645	wly_nor_tsw_fre_chh_heb_sod_glc_tur_uzb_igb_mly_zul_prs_svk_bsq_mcd_owc_swa_mnd_rom_urd_bam_bul_dgb_mol_fin_yor_lda_est_lat_gam_geo_hin_spa_lit_guj_anl_amh_afr_hun_fbf_ind_slo_bat_jpn_knd_kor_arw_ukr_dyu_dut_sun_cze_sid_jav_cnt_alb_ses_por_aeg_scr_pol_rus_ger_qcu_eng_swe_pan_moo_mlt_grk_hau_ita_tag_ben_akn_ctl_swt_mao_tha_amr_tml_cic_bem_aze_bos_krd_azi_ven_vie_tig_xho_tsn_ewe	-0.264064684903525	-0.625052669612654	0.53346716582537
646	aeg_bos_lda_svk_hau_mlt_sid_dut_azi_aze_fbf_bat_cic_rus_glc_bsq_pan_amr_dyu_cnt_prs_grk_dgb_alb_moo_hin_est_ven_igb_fin_afr_anl_geo_arw_lat_ben_scr_amh_tig_ita_hun_bem_ind_bul_sun_jpn_knd_kor_slo_mcd_zul_spa_jav_lit_gam_mao_mnd_urd_yor_mol_sod_cze_por_ukr_krd_qcu_ctl_fre_eng_swa_owc_nor_wly_rom_tag_ger_swt_pol_bam_mly_tha_heb_tml_ses_tsn_tur_swe_guj_uzb_akn_vie_chh_xho_ewe_tsw	-1.00135412098055	-2.43864232256775	0.0166412330394549
647	amr_ita_tsn_ukr_wly_sid_chh_prs_uzb_azi_yor_mly_igb_ger_urd_bsq_fre_mlt_bem_cnt_rom_rus_ven_pol_bam_ben_est_swa_zul_hun_guj_sod_geo_bul_grk_swe_glc_gam_aeg_mol_fin_moo_mao_lit_sun_jpn_tml_kor_dut_svk_fbf_alb_jav_hin_owc_tag_mnd_ctl_lda_krd_anl_por_afr_bos_eng_qcu_scr_pan_nor_swt_tig_cze_amh_arw_bat_slo_dgb_mcd_xho_ind_tha_hau_knd_akn_ewe_aze_spa_lat_tur_dyu_vie_heb_ses_cic_tsw	-0.407067160236635	-0.965498908350032	0.336798975080668
648	heb_ita_bem_bos_gam_owc_hau_rom_azi_uzb_swt_mly_igb_krd_urd_bsq_ukr_chh_bam_mnd_scr_pol_dyu_fre_ven_slo_hun_xho_tsn_est_alb_wly_geo_grk_ben_por_dut_amr_sod_cze_fin_tsw_ind_hin_tag_jpn_tml_kor_nor_prs_ses_rus_sun_mol_sid_mao_cnt_lat_yor_pan_anl_ctl_glc_eng_swe_qcu_guj_mcd_afr_cic_amh_spa_aeg_arw_bat_bul_akn_lit_dgb_jav_tha_tig_knd_ewe_moo_aze_ger_svk_tur_fbf_vie_mlt_lda_zul_swa	0.503854631964282	1.18915065058702	0.237407741389126
649	sid_ger_akn_alb_hau_owc_wly_lat_aze_azi_swt_sun_ewe_dut_eng_bsq_cze_anl_lda_mnd_ukr_ben_zul_pan_swa_pol_fin_ven_dyu_hun_rom_aeg_geo_nor_ctl_glc_hin_tig_chh_afr_est_bam_mly_bul_mao_jpn_tml_kor_por_ita_bem_krd_ind_prs_amh_tag_cnt_grk_cic_slo_amr_rus_svk_scr_urd_qcu_spa_bos_guj_xho_mlt_mol_heb_fre_bat_arw_dgb_mcd_ses_jav_tha_sod_knd_tsw_yor_uzb_swe_lit_tur_fbf_vie_gam_igb_tsn_moo	0.280645452495366	0.660564451599788	0.510524593803807
650	wly_afr_yor_scr_hau_chh_amr_spa_azi_aze_tsw_sun_ewe_ben_hin_bsq_arw_owc_swt_cnt_lit_cze_swa_slo_moo_urd_est_igb_dgb_hun_swe_amh_geo_por_svk_ger_eng_gam_mlt_alb_fin_dyu_tag_ukr_bat_jpn_knd_kor_glc_rus_tsn_rom_ind_bul_heb_jav_mnd_nor_bam_prs_anl_fre_ita_krd_ctl_qcu_bos_mol_guj_ven_sod_lat_aeg_grk_mly_pol_fbf_pan_bem_mao_tha_tig_tml_xho_zul_tur_mcd_dut_uzb_cic_vie_sid_ses_akn_lda	0.461680487385033	1.08908620418181	0.278929988085628
651	aeg_grk_yor_por_mlt_tig_wly_lat_azi_tur_akn_mao_bam_bul_ukr_bsq_arw_sid_ewe_cnt_ger_urd_igb_alb_dyu_mol_fin_cic_swt_est_slo_chh_geo_prs_svk_krd_ctl_sod_hau_afr_hun_dgb_jav_rom_tag_jpn_knd_kor_pol_fre_moo_bos_bat_glc_amh_mly_mnd_dut_bem_swe_heb_nor_cze_lit_ben_qcu_guj_mcd_hin_xho_owc_rus_amr_scr_sun_pan_ses_eng_lda_ind_tha_gam_tml_tsn_tsw_uzb_ita_spa_aze_ven_vie_anl_zul_swa_fbf	-0.438715322461864	-1.04235265724204	0.299950286992617
652	heb_fre_swt_ger_mlt_amr_amh_nor_azi_uzb_cic_tag_bam_bos_lit_bsq_pan_aeg_akn_cnt_bul_krd_ven_swe_lda_lat_fin_bem_tsw_est_urd_sid_geo_grk_mol_svk_ctl_gam_chh_hin_hun_ses_mly_scr_sun_jpn_tml_kor_arw_ukr_xho_guj_jav_dut_wly_bat_mnd_rus_dgb_alb_owc_ben_pol_glc_mcd_qcu_afr_prs_cze_fbf_anl_spa_sod_eng_mao_ita_yor_rom_swa_ind_tha_tig_knd_ewe_moo_tur_slo_por_aze_zul_vie_hau_igb_tsn_dyu	-0.479612365448808	-1.13973254708636	0.25732469245355
653	owc_cze_swt_spa_tig_aeg_gam_glc_tur_azi_bam_tag_tsw_krd_eng_bsq_prs_mlt_lda_cnt_hin_afr_igb_rus_akn_lit_fin_ewe_fbf_hun_urd_anl_geo_lat_ctl_bul_alb_sid_amh_pol_est_dyu_bat_scr_jav_jpn_tml_kor_ben_dut_ven_arw_mao_por_heb_ind_mnd_ukr_swa_ita_hau_svk_guj_ger_rom_qcu_mol_slo_fre_zul_amr_bos_wly_mcd_mly_grk_tsn_pan_cic_sun_tha_sod_knd_ses_xho_uzb_swe_nor_aze_bem_vie_chh_dgb_moo_yor	-0.0257171646777391	-0.0605881788764086	0.951817200842429
654	owc_ben_tsw_nor_wly_hau_amr_svk_azi_aze_ven_mly_ses_mol_lat_bsq_afr_heb_ewe_mnd_arw_fre_swt_spa_zul_hin_hun_dgb_lda_fin_dut_chh_geo_ger_glc_rus_pan_aeg_gam_bos_est_xho_bat_cze_jav_jpn_tml_kor_por_mcd_igb_rom_mao_ita_sod_ind_cnt_bul_bem_scr_anl_krd_ctl_lit_grk_qcu_urd_guj_prs_cic_mlt_pol_tig_eng_sun_ukr_swa_swe_fbf_tag_tha_amh_knd_yor_akn_uzb_slo_alb_tur_dyu_vie_sid_bam_moo_tsn	-0.328380933481322	-0.778499442707346	0.438250906423995
655	chh_pol_zul_ben_aeg_hau_tig_scr_uzb_azi_bem_mao_igb_krd_bos_bsq_pan_sid_dgb_mnd_mol_swe_xho_eng_akn_rom_est_dyu_swa_hun_ger_sod_geo_fre_glc_ita_rus_wly_anl_arw_fin_ses_sun_lit_bat_jpn_tml_kor_svk_alb_swt_guj_jav_spa_gam_tag_cnt_ukr_tsw_ctl_mlt_cze_nor_grk_mcd_qcu_por_prs_dut_cic_heb_afr_owc_slo_ind_urd_tsn_hin_moo_mly_tha_amh_knd_bam_yor_tur_lat_bul_aze_ven_vie_amr_ewe_fbf_lda	-0.668398109780953	-1.60249049046558	0.11243842674379
656	heb_nor_tsw_alb_mlt_sod_sid_urd_uzb_tur_swa_bat_tsn_spa_ben_bsq_bul_amh_cic_mnd_afr_pan_moo_arw_bam_cze_fin_igb_lda_est_glc_amr_geo_ukr_rom_mol_grk_owc_hau_ger_hun_ewe_mao_lat_mly_jpn_tml_kor_bos_slo_yor_mcd_tag_fre_chh_sun_cnt_ita_xho_svk_wly_dut_por_pol_ctl_qcu_krd_lit_rus_bem_gam_eng_tig_scr_jav_swe_fbf_prs_dgb_ind_tha_aeg_knd_ses_swt_azi_guj_hin_aze_ven_vie_anl_zul_akn_dyu	-0.558317669435653	-1.33072675606747	0.186532477655072
657	tig_bul_tsn_arw_sid_hau_sod_eng_uzb_aze_ven_mao_zul_ita_rus_bsq_guj_chh_dyu_mnd_por_pol_bem_cze_cic_swe_hun_yor_igb_est_hin_amh_geo_urd_spa_nor_glc_anl_mlt_lit_fin_moo_mly_svk_sun_jpn_knd_kor_alb_dut_swt_ctl_tag_slo_owc_ind_cnt_ben_swa_mol_aeg_ukr_scr_ger_rom_qcu_afr_fre_mcd_bam_gam_bos_heb_lat_bat_grk_dgb_krd_akn_jav_tha_amr_tml_ses_fbf_azi_prs_pan_tur_xho_vie_wly_ewe_lda_tsw	0.0147966195068465	0.03484412990237	0.972278710260454
658	hau_krd_bam_lat_chh_tig_sid_spa_aze_tur_swa_jav_tsn_bos_dut_bsq_glc_sod_dyu_cnt_ukr_grk_ses_lit_zul_afr_est_moo_yor_hun_scr_aeg_geo_arw_swe_cze_nor_amh_amr_fre_fin_fbf_ind_bul_mly_jpn_knd_kor_pol_hin_swt_alb_mao_ctl_gam_bat_mnd_mcd_lda_urd_mlt_mol_svk_ita_eng_qcu_guj_ger_pan_akn_wly_por_heb_prs_sun_slo_dgb_ben_cic_tag_tha_owc_tml_ewe_bem_uzb_rus_rom_azi_igb_vie_anl_ven_xho_tsw	-0.184426096113731	-0.435640434219516	0.664107094205899
659	wly_urd_tsw_eng_sod_owc_amr_hin_tur_aze_bam_sun_ses_lit_scr_bsq_grk_sid_bem_mnd_alb_mcd_fbf_ita_xho_arw_fin_swt_akn_hun_ben_heb_geo_rom_swe_ctl_cze_aeg_tig_pan_est_yor_mao_lat_tag_jpn_knd_kor_ukr_afr_lda_pol_ind_guj_hau_mly_cnt_slo_ewe_mol_gam_por_svk_bul_prs_qcu_spa_glc_bos_dyu_anl_rus_mlt_nor_jav_fre_moo_ger_igb_bat_tha_amh_tml_tsn_cic_uzb_dut_krd_azi_swa_vie_chh_zul_dgb_ven	-0.240643580460222	-0.569158351559879	0.570620755718972
660	sid_spa_ewe_urd_hau_mlt_amh_pol_uzb_azi_cic_jav_tsw_cze_bos_bsq_grk_wly_tsn_cnt_eng_bul_swt_hin_ses_ukr_hun_bam_xho_fin_ita_amr_geo_lat_fre_ben_slo_sod_heb_arw_est_ven_mao_rus_tag_jpn_knd_kor_por_dut_lda_swe_bat_lit_tig_mly_mnd_ger_dyu_svk_aeg_scr_krd_mcd_rom_qcu_prs_guj_pan_zul_owc_ctl_gam_afr_sun_glc_igb_mol_akn_ind_tha_anl_tml_swa_yor_aze_alb_nor_tur_bem_vie_chh_dgb_moo_fbf	-0.138226873246058	-0.325837014091645	0.745279692324781
661	gam_bos_cic_scr_sod_anl_sid_ctl_tur_azi_igb_sun_ven_afr_ita_bsq_glc_owc_dgb_cnt_alb_prs_fbf_mcd_xho_lat_est_swt_swa_hun_eng_amr_geo_ben_swe_ger_ukr_tig_heb_krd_fin_lda_tag_dut_bat_jpn_knd_kor_lit_cze_akn_fre_mly_slo_amh_jav_mnd_guj_tsw_arw_wly_nor_rom_pan_pol_qcu_rus_urd_grk_ewe_mlt_mol_hau_svk_ind_hin_tsn_por_moo_mao_tha_chh_tml_bem_yor_uzb_spa_bul_aze_zul_vie_aeg_ses_dyu_bam	-0.498120209568094	-1.18567874053681	0.238769825407373
662	anl_guj_dyu_rom_sid_amr_aeg_swe_tur_aze_cic_mao_bam_lat_nor_bsq_pan_tig_zul_cnt_fre_hin_fbf_mcd_tsw_glc_fin_swt_tsn_est_ben_gam_geo_por_afr_ger_mol_wly_sod_cze_hun_ses_bat_prs_ind_jpn_knd_kor_krd_arw_ewe_ctl_tag_ukr_heb_jav_mnd_bul_ven_scr_owc_svk_bos_alb_urd_qcu_grk_eng_dut_swa_chh_lit_amh_pol_mly_rus_igb_slo_bem_sun_tha_hau_tml_moo_dgb_azi_spa_ita_uzb_xho_vie_mlt_akn_yor_lda	-0.526588015481168	-1.256365149858	0.212130375764732
663	wly_grk_dyu_arw_sod_heb_gam_nor_uzb_tur_ven_sun_lda_hin_rus_bsq_ita_owc_tsw_cnt_mol_por_akn_swe_zul_mcd_hun_fbf_igb_fin_urd_tig_geo_guj_ben_afr_prs_aeg_chh_bul_est_swt_bat_alb_mly_jpn_tml_kor_scr_krd_yor_ctl_mao_lit_hau_ind_mnd_dut_moo_eng_amr_glc_pan_lat_rom_qcu_ger_spa_fre_bam_anl_svk_amh_bos_tag_pol_xho_cze_ewe_jav_tha_mlt_knd_tsn_ses_azi_ukr_slo_aze_swa_vie_sid_cic_bem_dgb	0.220804307296086	0.520526619826443	0.60393363464353
664	sod_guj_zul_urd_gam_chh_tig_por_aze_tur_dyu_mly_cic_arw_slo_bsq_fre_anl_ven_mnd_nor_spa_igb_grk_bam_alb_fin_tsn_swt_est_afr_sid_geo_pan_ger_scr_svk_mlt_amr_cze_hun_yor_jav_mol_tag_jpn_knd_kor_rus_eng_dgb_krd_mao_dut_hau_ind_cnt_ben_bem_pol_wly_lit_swe_hin_rom_qcu_glc_bos_ita_ewe_aeg_ctl_amh_bul_bat_ukr_ses_mcd_akn_sun_tha_owc_tml_xho_lda_uzb_lat_prs_azi_fbf_vie_heb_moo_tsw_swa	-0.0322102043367922	-0.0759462225822918	0.939625020432247
665	sod_krd_fbf_bos_wly_mlt_aeg_afr_aze_uzb_dgb_sun_ven_ctl_scr_bsq_grk_gam_bam_mnd_por_fre_tsw_arw_zul_nor_est_ewe_tsn_fin_eng_owc_geo_alb_ger_lit_svk_hau_heb_pan_hun_xho_jav_glc_bat_jpn_tml_kor_cze_hin_lda_prs_ind_mol_tig_tag_cnt_spa_cic_dut_amh_pol_mcd_swe_lat_qcu_rom_guj_ita_igb_amr_ukr_chh_slo_mao_rus_yor_ben_akn_mly_tha_anl_knd_swa_bem_azi_urd_bul_tur_moo_vie_sid_swt_ses_dyu	-0.557265323529835	-1.32822697376008	0.187353544811313
666	mlt_ctl_yor_afr_hau_amr_anl_svk_tur_uzb_dgb_ind_akn_grk_spa_bsq_urd_sod_bem_cnt_ben_fre_ewe_mcd_swa_eng_fin_xho_igb_est_dut_aeg_geo_pol_prs_arw_hin_chh_amh_scr_hun_moo_mly_slo_bat_jpn_tml_kor_lat_cze_bam_alb_sun_rus_gam_tag_mnd_guj_lda_por_tig_nor_glc_ukr_ger_qcu_ita_rom_krd_swt_sid_mol_wly_lit_jav_bos_fbf_bul_dyu_mao_tha_owc_knd_cic_tsn_azi_swe_pan_aze_ven_vie_heb_tsw_ses_zul	-0.647792897792872	-1.55085437031807	0.124333094503715
667	mlt_mcd_ses_pol_wly_amh_heb_scr_azi_uzb_akn_jav_bam_slo_por_bsq_lit_anl_ewe_cnt_ctl_svk_ven_afr_lda_ben_est_swt_swa_fin_spa_tig_geo_pan_hin_ita_urd_sid_gam_prs_hun_tsw_mao_arw_mly_jpn_tml_kor_mol_ger_cic_guj_bat_ukr_amr_tag_mnd_cze_bem_rom_sod_lat_eng_fre_rus_qcu_alb_glc_dut_xho_hau_krd_chh_nor_sun_bos_moo_swe_yor_ind_tha_aeg_knd_dyu_tsn_tur_grk_bul_aze_fbf_vie_owc_igb_dgb_zul	-0.449326830332023	-1.06671791961533	0.288860609425104
668	gam_mcd_cic_grk_owc_chh_amh_nor_aze_uzb_fbf_sun_swt_mol_ben_bsq_lat_mlt_zul_mnd_slo_hin_lda_krd_tsn_fre_fin_swa_tsw_est_pol_anl_geo_ita_rus_lit_por_hau_tig_bul_hun_bem_jav_ger_bat_jpn_tml_kor_spa_scr_bam_afr_mao_pan_sid_tag_cnt_eng_akn_arw_aeg_swe_svk_urd_rom_qcu_guj_bos_cze_xho_sod_ctl_amr_glc_mly_dut_igb_ukr_ses_ind_tha_heb_knd_dyu_moo_tur_prs_alb_azi_ven_vie_wly_ewe_dgb_yor	0.319598346720021	0.754390342618566	0.452520868292097
669	gam_bul_tsw_cze_amr_chh_wly_lit_tur_aze_ewe_bat_igb_krd_ger_bsq_ukr_aeg_bem_mnd_afr_nor_moo_fre_tsn_pan_est_fbf_dyu_fin_scr_mlt_geo_alb_dut_grk_svk_hau_tig_slo_hun_swa_tag_hin_jav_jpn_knd_kor_lat_guj_ven_swe_sun_eng_amh_ind_cnt_bos_cic_prs_anl_glc_ctl_mcd_urd_qcu_ita_rus_mol_xho_heb_spa_sid_por_mao_ben_zul_arw_akn_mly_tha_sod_tml_yor_bam_uzb_rom_pol_azi_swt_vie_owc_ses_dgb_lda	-0.322680247673548	-0.763894237384082	0.446863988467098
670	mlt_nor_dyu_pan_sod_wly_sid_scr_tur_aze_swt_mly_zul_slo_guj_bsq_svk_chh_xho_mnd_arw_alb_ses_pol_igb_spa_fin_akn_ven_hun_bos_anl_geo_glc_urd_por_prs_tig_aeg_grk_est_swa_jav_mcd_sun_jpn_tml_kor_ita_ben_dgb_bul_bat_hin_heb_mao_cnt_ukr_ewe_mol_hau_lit_eng_lat_rus_qcu_rom_krd_ger_bem_gam_cze_owc_ctl_tag_swe_lda_dut_yor_ind_tha_amh_knd_fbf_moo_uzb_fre_afr_azi_bam_vie_amr_cic_tsn_tsw	0.00801207733271724	0.018871745248844	0.984983848681914
671	wly_eng_dyu_hin_hau_aeg_mlt_fre_azi_uzb_bem_ind_cic_pan_krd_bsq_cze_tig_tsw_cnt_por_swe_moo_glc_swt_nor_est_yor_akn_hun_mcd_amr_geo_ukr_urd_afr_dut_chh_heb_rom_fin_zul_bat_mol_mao_jpn_knd_kor_arw_slo_swa_rus_mly_guj_anl_tag_mnd_spa_lda_bos_owc_pol_alb_ctl_ben_qcu_ita_lit_scr_ven_gam_ger_amh_bul_jav_lat_bam_svk_ewe_sun_tha_sod_tml_igb_xho_aze_prs_grk_tur_fbf_vie_sid_dgb_ses_tsn	-0.163329069464645	-0.38546580457249	0.700772605148669
672	owc_urd_bem_ita_sid_hau_heb_afr_tur_uzb_swt_mly_tsw_ben_lit_bsq_arw_wly_dgb_mnd_alb_mol_yor_rus_igb_fre_hun_lda_xho_est_ukr_amr_geo_cze_lat_glc_pol_chh_anl_spa_fin_swa_tag_prs_bat_jpn_tml_kor_slo_scr_ses_bos_sun_por_tig_ind_cnt_nor_tsn_rom_mlt_eng_guj_dut_hin_qcu_pan_svk_ger_ewe_amh_mcd_aeg_bul_jav_krd_akn_ctl_bam_mao_tha_gam_knd_fbf_dyu_azi_grk_swe_aze_cic_vie_sod_ven_zul_moo	-0.0594207780490883	-0.139998333788469	0.888964063592818
673	chh_glc_dgb_afr_sod_owc_sid_bul_azi_tur_igb_bat_moo_rus_cze_bsq_grk_heb_ses_cnt_swe_fre_tsn_lit_tsw_rom_est_xho_yor_fin_ben_aeg_geo_bos_spa_arw_svk_amr_anl_ukr_hun_zul_ind_por_jav_jpn_tml_kor_mcd_ger_fbf_pol_mly_eng_tig_sun_mnd_alb_swa_ctl_gam_nor_guj_scr_ita_qcu_slo_lat_krd_bam_wly_dut_mlt_pan_tag_prs_lda_hin_swt_mao_tha_hau_knd_bem_ven_uzb_mol_urd_aze_dyu_vie_amh_akn_cic_ewe	-0.739503214219816	-1.77922178870579	0.0784704252715907
674	amr_dut_moo_glc_gam_chh_sod_swe_azi_aze_tsn_jav_bam_ger_ita_bsq_prs_amh_swa_mnd_fre_alb_xho_mol_akn_svk_hun_ses_ewe_est_guj_heb_geo_rus_ukr_rom_ben_tig_hau_spa_fin_swt_sun_nor_mao_jpn_tml_kor_slo_ctl_igb_urd_bat_grk_wly_ind_cnt_afr_lda_hin_mlt_arw_eng_scr_lat_qcu_lit_cze_bos_zul_owc_por_aeg_mcd_mly_bul_cic_pan_tsw_tag_tha_anl_knd_bem_dyu_uzb_pol_krd_tur_ven_vie_sid_fbf_dgb_yor	-0.321877986420269	-0.761426402416198	0.448328943493165
675	gam_nor_zul_urd_amh_tig_wly_bul_aze_tur_tsn_sun_igb_krd_swe_bsq_pan_anl_cic_mnd_pol_rus_tsw_por_fbf_rom_hun_ses_dgb_fin_cze_heb_geo_grk_afr_lit_spa_amr_sod_ger_est_bem_tag_eng_jav_jpn_tml_kor_lat_guj_bam_hin_mao_bos_owc_ind_cnt_dut_swa_ben_hau_slo_ita_ukr_scr_qcu_fre_mcd_alb_ven_chh_svk_sid_prs_bat_arw_ewe_ctl_xho_mly_tha_mlt_knd_lda_akn_uzb_mol_glc_azi_dyu_vie_aeg_swt_yor_moo	-1.16305542783692	-2.87048112161332	0.00507408831375706
676	anl_urd_tsw_scr_tig_gam_sod_mol_azi_aze_igb_mao_yor_eng_svk_bsq_afr_heb_bem_cnt_mcd_glc_cic_lat_zul_slo_fin_lda_xho_est_swe_amr_geo_cze_prs_guj_ben_sid_wly_por_hun_bam_jav_ger_tag_jpn_tml_kor_krd_grk_fbf_rus_bat_ita_owc_ind_mnd_arw_ses_pan_chh_ctl_dut_nor_spa_qcu_fre_bul_bos_ven_aeg_lit_mlt_alb_sun_hin_dgb_ukr_akn_mly_tha_amh_knd_swa_swt_tur_pol_rom_uzb_ewe_vie_hau_dyu_tsn_moo	0.287143887540403	0.677803931932016	0.499578882352708
677	sid_slo_dyu_rus_wly_aeg_anl_grk_aze_azi_yor_sun_xho_scr_eng_bsq_lat_amh_zul_mnd_mol_prs_fbf_lit_ewe_bul_hun_dgb_swa_est_ger_heb_geo_glc_hin_ctl_svk_owc_amr_swe_fin_bam_mao_por_jav_jpn_tml_kor_pol_urd_swt_spa_tag_bos_tig_ind_cnt_alb_bem_mcd_chh_fre_ukr_ben_dut_qcu_krd_afr_rom_igb_hau_nor_sod_guj_bat_pan_tsn_arw_ses_mly_tha_mlt_knd_moo_akn_uzb_ita_cze_tur_cic_vie_gam_tsw_lda_ven	-1.1246705696429	-2.76768993815517	0.00681250414666622
678	aeg_lat_swt_por_amr_owc_sod_bul_aze_uzb_dyu_sun_lda_hin_pol_bsq_grk_gam_yor_cnt_fre_guj_igb_mol_moo_cze_est_ewe_cic_hun_swe_heb_geo_urd_ukr_bos_rus_amh_hau_arw_fin_ven_bat_spa_jav_jpn_tml_kor_dut_rom_zul_slo_mao_ger_sid_tag_mnd_krd_tsn_mcd_chh_lit_nor_svk_scr_qcu_prs_afr_pan_akn_wly_eng_tig_ben_mly_alb_ses_glc_xho_ind_tha_mlt_knd_swa_tsw_azi_ita_ctl_tur_dgb_vie_anl_fbf_bem_bam	-0.803807232466396	-1.93516729183622	0.056008030106995
679	aeg_bos_xho_por_amh_owc_mlt_prs_aze_azi_swa_mly_tsw_afr_ita_bsq_ctl_heb_moo_cnt_glc_krd_ven_urd_tsn_spa_fin_bem_lda_hun_eng_amr_geo_slo_lat_bul_mol_sod_sid_rom_est_ewe_ind_alb_bat_jpn_knd_kor_pan_fre_igb_ben_tag_mcd_wly_sun_mnd_cze_cic_hin_gam_scr_grk_ukr_lit_qcu_guj_swe_svk_zul_anl_dut_chh_rus_jav_arw_dgb_nor_swt_mao_tha_tig_tml_bam_akn_uzb_pol_ger_tur_dyu_vie_hau_yor_ses_fbf	-0.655136803166597	-1.56958155522169	0.119908781140504
680	aeg_pan_tsw_scr_chh_mlt_amh_mol_uzb_tur_bem_mao_akn_bul_guj_bsq_grk_sid_cic_cnt_fre_lat_igb_ben_zul_svk_fin_ewe_fbf_est_pol_anl_geo_bos_cze_lit_ctl_wly_owc_slo_hun_swa_jav_por_mly_jpn_knd_kor_krd_spa_bam_prs_ind_swe_tig_bat_mnd_dut_lda_rom_amr_alb_hin_afr_urd_qcu_nor_eng_ita_xho_sod_rus_hau_ger_sun_ukr_yor_glc_dyu_tag_tha_gam_tml_moo_tsn_azi_mcd_arw_aze_ses_vie_heb_dgb_ven_swt	-0.477192965000487	-1.13501420007922	0.259286214005625
681	anl_alb_ven_afr_amh_sid_wly_pan_aze_tur_zul_mao_lda_bos_prs_bsq_dut_chh_yor_cnt_rus_lit_swa_urd_tsw_glc_est_tsn_cic_hun_lat_owc_geo_swe_grk_slo_bul_gam_tig_ben_fin_bam_tag_nor_mly_jpn_tml_kor_eng_mcd_moo_scr_ind_ita_amr_bat_mnd_ctl_igb_cze_aeg_arw_hin_rom_krd_qcu_ger_ukr_spa_xho_sod_por_heb_pol_sun_fre_dgb_svk_swt_jav_tha_hau_knd_akn_dyu_azi_guj_mol_uzb_ses_vie_mlt_fbf_ewe_bem	0.728868441764079	1.725001935523	0.0878489188063487
682	sod_fre_ewe_ukr_amh_mlt_sid_prs_azi_tur_tsn_ind_igb_cze_bul_bsq_mol_amr_ses_mnd_arw_eng_swt_pol_ven_ctl_hun_bem_xho_fin_swe_wly_geo_afr_guj_scr_rus_aeg_heb_nor_est_yor_tag_bos_mao_jpn_tml_kor_pan_grk_tsw_slo_mly_glc_anl_jav_cnt_ger_dyu_mcd_hau_krd_ben_dut_alb_qcu_rom_lit_urd_cic_tig_spa_owc_ita_bat_svk_swa_lat_zul_sun_tha_gam_knd_dgb_bam_aze_hin_por_uzb_lda_vie_chh_fbf_akn_moo	0.0309543055206639	0.0728755260660801	0.942061675858104
683	mlt_slo_swt_cze_gam_owc_tig_glc_aze_tur_zul_bat_dyu_pol_rus_bsq_ukr_amh_swa_cnt_mol_pan_bem_nor_igb_krd_fin_lda_ewe_hun_spa_heb_geo_urd_swe_fre_ita_aeg_wly_bul_est_moo_ind_grk_mly_jpn_tml_kor_ben_lit_akn_dut_mao_ctl_anl_sun_mnd_mcd_tsw_hin_amr_afr_arw_guj_bos_qcu_svk_ger_prs_ses_sod_scr_sid_alb_jav_por_dgb_rom_yor_tag_tha_chh_knd_tsn_xho_uzb_lat_eng_azi_bam_vie_hau_ven_cic_fbf	-0.211803820620024	-0.500999334108933	0.617555335306953
684	aeg_ger_dgb_cze_amr_anl_tig_eng_uzb_aze_tsn_mly_zul_ukr_hin_bsq_ctl_heb_swt_cnt_por_svk_ewe_ben_moo_ita_est_igb_ses_fin_arw_mlt_geo_mol_swe_glc_afr_sid_amh_guj_hun_ven_tag_lat_ind_jpn_tml_kor_bos_prs_swa_mcd_mao_rus_sod_bat_mnd_krd_bem_scr_wly_grk_slo_pol_alb_qcu_lit_fre_bul_xho_chh_dut_gam_rom_sun_urd_fbf_spa_lda_jav_tha_hau_knd_cic_dyu_azi_pan_nor_tur_akn_vie_owc_yor_bam_tsw	-0.621168230124926	-1.48629706509663	0.140582897532776
685	sod_prs_akn_por_owc_amh_gam_svk_tur_azi_swt_mly_fbf_pan_alb_bsq_krd_mlt_ven_mnd_grk_ukr_zul_lat_dyu_fre_fin_dgb_bem_est_eng_hau_geo_ben_guj_lit_afr_wly_anl_mcd_hun_swa_sun_arw_tag_jpn_tml_kor_cze_ctl_igb_scr_ind_bos_heb_bat_cnt_ger_ewe_glc_tig_urd_nor_ita_dut_qcu_bul_spa_mol_bam_aeg_rus_chh_swe_mao_pol_lda_hin_tsw_jav_tha_sid_knd_moo_xho_uzb_rom_slo_aze_cic_vie_amr_ses_yor_tsn	-0.144036067734013	-0.340096637430731	0.734550708901968
686	chh_lat_igb_mcd_owc_mlt_gam_ctl_aze_azi_yor_jav_tsw_urd_dut_bsq_fre_heb_tsn_mnd_krd_hin_fbf_arw_dgb_afr_est_lda_ven_hun_scr_sod_geo_rus_bos_alb_rom_sid_anl_ger_fin_swt_tag_prs_ind_jpn_knd_kor_grk_ukr_dyu_slo_mly_eng_wly_sun_cnt_pol_moo_guj_amr_cze_ben_ita_spa_qcu_mol_swe_glc_akn_hau_pan_amh_svk_bat_bul_cic_por_bam_mao_tha_tig_tml_bem_zul_tur_lit_nor_uzb_swa_vie_aeg_xho_ses_ewe	-0.435589635037349	-1.0340589385213	0.303790090331881
687	hau_glc_ewe_guj_anl_mlt_tig_mcd_tur_uzb_zul_sun_lda_dut_arw_bsq_nor_chh_dyu_mnd_afr_bul_xho_grk_swa_lit_hun_yor_bem_est_ukr_sid_geo_svk_pan_rom_pol_amh_amr_urd_fin_dgb_bat_slo_mly_jpn_knd_kor_prs_eng_moo_spa_ind_bos_heb_jav_cnt_ger_tsw_scr_sod_hin_ita_ctl_krd_qcu_rus_mol_alb_ses_owc_cze_aeg_swe_mao_lat_fbf_ben_akn_tag_tha_gam_tml_igb_tsn_aze_fre_por_azi_swt_vie_wly_cic_ven_bam	0.693838536185586	1.64067539029474	0.104242838693652
688	tig_bos_lda_mcd_amh_gam_sod_eng_tur_uzb_cic_tag_tsw_fre_cze_bsq_glc_owc_ven_mnd_nor_scr_bem_pan_dyu_pol_hun_tsn_fbf_fin_por_wly_geo_slo_lat_mol_krd_chh_aeg_spa_est_moo_jav_ger_bat_jpn_knd_kor_swe_hin_bam_ctl_mly_guj_amr_mao_cnt_prs_akn_rom_hau_urd_rus_lit_ita_qcu_arw_ben_bul_dgb_anl_grk_mlt_svk_ind_alb_igb_dut_swa_sun_tha_sid_tml_ewe_xho_azi_afr_ukr_aze_zul_vie_heb_swt_ses_yor	0.481328336510621	1.13658559260613	0.258631785719768
689	hau_pol_fbf_rom_amh_owc_heb_svk_aze_azi_moo_mly_bam_guj_alb_bsq_ukr_gam_igb_mnd_slo_urd_swa_bos_akn_spa_fin_xho_tsn_est_grk_chh_geo_lit_krd_ger_dut_tig_anl_ita_hun_cic_bat_swe_ind_jpn_knd_kor_prs_cze_dgb_nor_sun_mcd_amr_mao_cnt_rus_yor_ben_wly_scr_eng_arw_hin_qcu_bul_por_pan_ses_sod_afr_sid_fre_jav_mol_zul_ctl_bem_tag_tha_aeg_tml_dyu_tsw_tur_glc_lat_uzb_swt_vie_mlt_ven_lda_ewe	-1.0797530034925	-2.64787980084599	0.0095149162234674
690	mlt_ukr_swt_urd_wly_aeg_amh_grk_azi_tur_bam_bat_yor_swe_ger_bsq_slo_anl_dyu_mnd_prs_mcd_zul_rom_igb_lit_est_moo_swa_fin_svk_hau_geo_eng_spa_krd_mol_heb_sid_fre_hun_ven_mao_glc_ind_jpn_tml_kor_hin_ita_xho_pol_sun_afr_tig_tag_cnt_dut_lda_por_gam_alb_arw_nor_cze_qcu_rus_ben_bul_ses_amr_scr_chh_pan_jav_ctl_ewe_guj_bem_mly_tha_sod_knd_fbf_dgb_aze_lat_bos_uzb_tsw_vie_owc_tsn_akn_cic	-1.15171367496247	-2.82759993771352	0.00574274416256008
691	anl_ben_yor_bul_hau_gam_owc_lit_aze_uzb_igb_tag_dyu_arw_bos_bsq_mol_aeg_xho_mnd_por_alb_fbf_urd_tsn_rus_fin_ven_tsw_hun_krd_sid_geo_glc_fre_slo_afr_heb_chh_lat_est_cic_mly_scr_ind_jpn_knd_kor_prs_ger_akn_pol_bat_pan_amr_mao_cnt_ita_swa_ctl_sod_guj_dut_spa_hin_qcu_mcd_rom_cze_zul_tig_ukr_wly_grk_jav_nor_swt_eng_ewe_sun_tha_amh_tml_ses_dgb_tur_swe_svk_azi_lda_vie_mlt_moo_bam_bem	-0.49323808249787	-1.17297257546386	0.243802404551782
692	anl_krd_igb_eng_wly_sid_heb_swe_aze_azi_ses_mly_bem_svk_ukr_bsq_pan_owc_zul_mnd_spa_alb_swa_prs_dgb_afr_fin_ewe_cic_est_rus_amr_geo_ger_por_ben_urd_hau_aeg_hin_hun_fbf_bat_scr_sun_jpn_tml_kor_cze_pol_lda_grk_jav_bos_amh_ind_cnt_rom_moo_lit_chh_fre_arw_nor_glc_qcu_mcd_guj_slo_akn_sod_ctl_gam_bul_mao_ita_ven_mol_tsn_tag_tha_mlt_knd_dyu_yor_uzb_dut_lat_tur_swt_vie_tig_bam_xho_tsw	-0.871632400311376	-2.10790597785623	0.0377288011366065
693	owc_spa_tsn_swe_hau_mlt_sid_pol_azi_uzb_igb_mao_akn_ctl_ger_bsq_svk_heb_bam_cnt_hin_eng_dgb_mcd_yor_mol_fin_moo_fbf_hun_bul_sod_geo_guj_ukr_por_lat_anl_chh_bos_est_ven_mly_rus_tag_jpn_tml_kor_scr_krd_zul_lit_bat_rom_gam_sun_mnd_prs_xho_glc_wly_ben_cze_slo_dut_qcu_grk_afr_alb_swa_aeg_fre_amr_pan_jav_arw_tsw_ita_lda_ind_tha_amh_knd_cic_ses_tur_nor_urd_aze_swt_vie_tig_dyu_ewe_bem	-0.398426329594426	-0.946005636922624	0.346597177728135
694	chh_ben_dyu_mcd_owc_gam_mlt_alb_uzb_aze_igb_sun_xho_krd_afr_bsq_nor_heb_ses_mnd_lat_urd_ven_guj_akn_slo_fin_swa_zul_hun_rus_sod_geo_bos_cze_grk_lit_hau_amh_mol_est_ewe_tag_pan_mao_jpn_tml_kor_prs_ukr_cic_ita_ind_arw_wly_mly_cnt_fre_moo_swe_anl_hin_svk_rom_glc_qcu_por_spa_ctl_bem_tig_bul_amr_pol_jav_eng_tsn_scr_dgb_bat_tha_aeg_knd_swt_lda_tur_ger_dut_azi_yor_vie_sid_fbf_tsw_bam	-0.132120287993332	-0.311740402010285	0.755935617346218
695	amh_prs_ven_eng_owc_amr_gam_fre_azi_uzb_tsw_sun_ewe_lat_alb_bsq_mcd_heb_akn_mnd_nor_ctl_igb_pan_dyu_spa_est_bam_swa_hun_cze_sod_geo_glc_lit_hin_ben_sid_anl_krd_fin_bem_bat_urd_tag_jpn_tml_kor_swe_grk_lda_slo_mly_ukr_mlt_ind_cnt_bul_dgb_afr_aeg_bos_rus_ger_por_qcu_guj_ita_mol_cic_tig_dut_hau_scr_jav_rom_xho_pol_zul_mao_tha_chh_knd_ses_yor_aze_arw_svk_tur_fbf_vie_wly_swt_tsn_moo	-0.0526201534142282	-0.123917092027036	0.901648352146264
696	heb_alb_tsw_pol_gam_mlt_sod_eng_uzb_tur_dgb_tag_ewe_pan_ger_bsq_krd_anl_cic_cnt_ben_rom_bem_urd_xho_ctl_est_moo_zul_fin_por_hau_geo_hin_cze_glc_ita_chh_amr_nor_hun_swa_sun_lit_jav_jpn_knd_kor_slo_svk_bam_bul_ind_mcd_tig_mly_mnd_rus_lda_lat_amh_grk_bos_ukr_scr_qcu_dut_afr_fre_akn_wly_mol_sid_guj_mao_spa_igb_arw_fbf_bat_tha_aeg_tml_ses_dyu_azi_swe_prs_aze_tsn_vie_owc_yor_ven_swt	-0.301385431308338	-0.712310473810405	0.478055784601099
697	mlt_mcd_xho_prs_hau_tig_amr_bul_aze_tur_akn_mao_igb_por_spa_bsq_hin_sid_cic_mnd_glc_ben_dgb_slo_yor_ukr_est_bem_bam_fin_guj_gam_geo_rus_lat_krd_nor_heb_wly_urd_hun_ven_tag_fre_ind_jpn_tml_kor_pol_scr_tsw_ita_bat_lit_anl_sun_cnt_mol_swa_pan_amh_eng_arw_ger_afr_qcu_dut_bos_cze_lda_aeg_rom_sod_swe_mly_alb_zul_ctl_fbf_jav_tha_owc_knd_dyu_tsn_azi_svk_grk_uzb_ses_vie_chh_swt_moo_ewe	0.206814680694412	0.48672637725682	0.627597377840642
698	tig_scr_bam_urd_mlt_sid_anl_ger_azi_tur_cic_mao_igb_por_nor_bsq_ita_amr_tsn_mnd_afr_lat_dgb_bos_lda_slo_fin_xho_ewe_hun_dut_sod_geo_svk_arw_eng_grk_chh_heb_bul_est_ven_jav_rom_tag_jpn_knd_kor_pan_mcd_fbf_ctl_mly_alb_hau_sun_cnt_rus_swa_lit_amh_fre_krd_spa_cze_qcu_prs_swe_pol_akn_wly_mol_gam_ukr_ind_hin_tsw_glc_zul_bat_tha_aeg_tml_ses_yor_aze_guj_ben_uzb_swt_vie_owc_moo_dyu_bem	-0.955208228239818	-2.32380153702663	0.0223146803460113
699	anl_fre_akn_eng_tig_aeg_wly_scr_tur_aze_bem_mao_fbf_svk_lat_bsq_cze_amh_yor_cnt_glc_urd_ven_ben_lda_ger_hun_dyu_cic_fin_dut_heb_geo_spa_grk_pan_ukr_mlt_amr_bos_est_moo_tag_ita_jav_jpn_tml_kor_rus_guj_tsw_mcd_mly_mol_owc_bat_mnd_pol_igb_krd_sod_lit_rom_por_swe_qcu_bul_nor_ctl_xho_hau_slo_gam_hin_sun_afr_ses_arw_zul_ind_tha_chh_knd_ewe_dgb_uzb_prs_alb_azi_bam_vie_sid_tsn_swa_swt	-0.710182110969528	-1.70636756326429	0.0912769990197124
700	chh_hin_igb_svk_hau_owc_sod_guj_uzb_aze_ses_sun_moo_ben_mcd_bsq_bos_sid_swt_cnt_ger_lit_zul_dut_yor_nor_fin_ven_swa_hun_alb_tig_geo_fre_pol_ita_eng_aeg_amh_por_est_ewe_ind_grk_bat_jpn_knd_kor_afr_urd_fbf_pan_jav_rus_amr_tag_mnd_ctl_cic_swe_heb_krd_ukr_arw_rom_qcu_bul_scr_prs_tsn_gam_mol_wly_cze_mao_glc_lda_lat_akn_mly_tha_anl_tml_dgb_dyu_tur_slo_spa_azi_bem_vie_mlt_tsw_xho_bam	-0.0163650559990546	-0.038537943903981	0.969341385759483
701	hau_arw_yor_ger_mlt_sid_heb_bul_tur_uzb_ses_bat_fbf_prs_mol_bsq_mcd_aeg_swa_mnd_nor_ben_akn_ctl_igb_alb_hun_dyu_dgb_fin_guj_chh_geo_pol_por_fre_swe_anl_gam_cze_est_bem_tag_dut_sun_jpn_knd_kor_lit_krd_bam_rom_mly_slo_wly_ind_cnt_spa_zul_scr_amh_glc_afr_rus_bos_qcu_pan_ukr_grk_swt_sod_lat_tig_hin_jav_eng_xho_svk_moo_mao_tha_amr_tml_lda_tsw_azi_urd_ita_aze_cic_vie_owc_ven_ewe_tsn	-0.621801089471301	-1.48667080225939	0.140484261568482
702	owc_spa_zul_glc_chh_anl_sod_hin_tur_azi_dgb_tag_ses_ger_fre_bsq_urd_sid_lda_cnt_prs_swe_swt_ukr_fbf_bos_fin_tsw_tsn_est_nor_hau_geo_alb_mol_dut_ctl_gam_aeg_scr_hun_ven_sun_afr_mao_jpn_tml_kor_rom_mcd_bam_bul_jav_lit_wly_mly_mnd_cze_moo_lat_tig_guj_slo_krd_arw_qcu_por_rus_grk_dyu_amr_svk_amh_eng_bat_ita_cic_ben_yor_ind_tha_mlt_knd_akn_bem_uzb_pan_pol_aze_swa_vie_heb_igb_xho_ewe	-0.422510006727359	-1.00221218440695	0.318841677026876
703	mlt_rus_zul_swe_amh_sid_sod_scr_tur_aze_cic_tag_igb_afr_ukr_bsq_svk_owc_swa_mnd_grk_fre_dgb_ben_xho_mol_est_ven_yor_fin_rom_anl_geo_alb_pol_arw_ctl_gam_aeg_por_hun_tsw_mly_bos_sun_jpn_tml_kor_lat_krd_bem_lit_mao_prs_hau_jav_cnt_guj_fbf_dut_heb_mcd_cze_ger_bul_qcu_urd_nor_slo_moo_chh_ita_tig_spa_bat_eng_lda_pan_ewe_ind_tha_amr_knd_tsn_bam_azi_glc_hin_uzb_swt_vie_wly_akn_dyu_ses	-0.294855486681118	-0.696699465291871	0.487728671079104
704	chh_alb_tsn_rom_anl_mlt_sid_por_tur_azi_dgb_jav_yor_lat_dut_bsq_grk_aeg_xho_cnt_urd_ben_igb_mcd_zul_mol_hun_ses_ewe_est_krd_owc_geo_cze_swe_scr_rus_sod_hau_eng_fin_cic_bat_nor_tag_jpn_knd_kor_bul_pol_bem_guj_sun_hin_amh_mly_mnd_afr_fbf_spa_gam_ger_arw_glc_ita_qcu_fre_pan_lit_swa_amr_ukr_heb_prs_ind_svk_lda_bos_bam_mao_tha_wly_tml_dyu_swt_uzb_ctl_slo_aze_moo_vie_tig_ven_tsw_akn	0.163130159747762	0.383889360937011	0.701936727343762
705	sod_nor_ven_ctl_amh_aeg_heb_ben_aze_azi_tsw_mao_zul_alb_krd_bsq_ger_anl_dyu_mnd_afr_pol_lda_bul_bam_spa_est_ewe_moo_fin_glc_hau_geo_rus_urd_grk_mcd_chh_sid_eng_hun_fbf_sun_lit_bat_jpn_tml_kor_hin_cze_swt_swe_jav_ukr_mlt_tag_cnt_lat_ses_scr_wly_bos_fre_svk_prs_qcu_arw_ita_mol_tsn_amr_dut_owc_por_ind_rom_yor_pan_cic_mly_tha_tig_knd_akn_igb_uzb_guj_slo_tur_dgb_vie_gam_xho_bem_swa	-0.207037736234843	-0.488687758826327	0.62621318791954
706	sid_hin_dgb_mol_anl_owc_heb_alb_aze_azi_swa_jav_igb_grk_fre_bsq_urd_amh_ven_cnt_afr_por_bam_slo_zul_guj_fin_swt_yor_hun_pan_gam_geo_ger_swe_ita_dut_tig_amr_scr_est_fbf_mao_lat_ind_jpn_knd_kor_ctl_ukr_tsn_cze_sun_glc_wly_mly_mnd_spa_dyu_svk_chh_eng_rus_krd_nor_qcu_arw_bul_ben_tsw_sod_rom_mlt_pol_bat_mcd_moo_prs_akn_tag_tha_aeg_tml_ses_ewe_tur_bos_lit_uzb_cic_vie_hau_lda_bem_xho	-0.506256371719579	-1.20536134842431	0.231121864050385
707	aeg_ukr_lda_mol_gam_chh_sod_slo_azi_uzb_tsn_mly_dyu_guj_pan_bsq_ctl_tig_xho_mnd_por_rus_moo_urd_bam_glc_est_swt_cic_hun_lit_sid_geo_spa_pol_fre_nor_owc_wly_afr_fin_swa_bat_arw_ind_jpn_knd_kor_grk_eng_igb_alb_mao_scr_anl_sun_cnt_swe_ewe_bul_amh_ita_svk_mcd_lat_qcu_ben_bos_ger_ven_heb_cze_amr_hin_tag_dut_tsw_rom_akn_jav_tha_mlt_tml_bem_yor_aze_krd_prs_tur_dgb_vie_hau_fbf_ses_zul	0.321150098890982	0.756152672137913	0.451468805137688
708	gam_lit_bem_pan_hau_wly_anl_ctl_azi_aze_bam_sun_yor_guj_nor_bsq_krd_aeg_tsw_mnd_scr_slo_swa_pol_lda_urd_fin_swt_fbf_est_afr_amh_geo_swe_rom_mol_alb_sid_mlt_arw_hun_ses_ind_mcd_mly_jpn_tml_kor_dut_glc_tsn_ben_bat_spa_sod_tag_cnt_hin_zul_rus_amr_lat_fre_por_ger_qcu_grk_prs_cze_akn_heb_ita_owc_ukr_jav_bul_igb_eng_dyu_mao_tha_tig_knd_xho_cic_tur_bos_svk_uzb_dgb_vie_chh_moo_ven_ewe	-0.156225018327312	-0.368388015366201	0.713421157928638
709	sod_eng_zul_arw_sid_hau_mlt_krd_azi_tur_bem_bat_yor_cze_afr_bsq_ctl_owc_tsn_mnd_ita_guj_tsw_bul_ven_lit_hun_igb_lda_fin_ukr_tig_geo_slo_bos_nor_por_amr_anl_ger_est_swa_ind_fre_tag_jpn_tml_kor_grk_mcd_bam_scr_sun_prs_heb_mao_cnt_mol_fbf_pan_aeg_glc_rom_svk_swe_qcu_lat_alb_ben_cic_chh_dut_amh_hin_mly_spa_dyu_pol_dgb_jav_tha_wly_knd_swt_ses_aze_urd_rus_uzb_akn_vie_gam_xho_ewe_moo	-0.00375810987787102	-0.00884846884127079	0.992958988988852
710	gam_eng_ewe_ger_heb_wly_amh_svk_uzb_azi_yor_sun_zul_prs_alb_bsq_scr_anl_lda_mnd_cze_arw_bam_afr_tsn_slo_hun_ven_akn_fin_fre_hau_geo_urd_ctl_ukr_ita_owc_sod_pol_est_xho_ind_nor_jav_jpn_tml_kor_hin_bul_dyu_spa_tag_mol_chh_mly_cnt_krd_moo_lit_sid_pan_por_lat_guj_qcu_rom_ben_glc_igb_aeg_bos_mlt_rus_bat_mcd_fbf_dut_ses_mao_tha_tig_knd_tsw_swa_aze_swe_grk_tur_dgb_vie_amr_bem_swt_cic	0.467846128203807	1.10499665084646	0.272011617540166
711	tig_fre_moo_mol_mlt_anl_chh_ita_uzb_azi_akn_jav_cic_slo_por_bsq_krd_hau_igb_cnt_ger_bul_xho_ukr_tsw_pan_hun_yor_tsn_est_hin_owc_geo_lit_glc_grk_spa_wly_amh_guj_fin_fbf_bat_cze_mly_jpn_tml_kor_urd_swe_dyu_ben_mao_ctl_heb_ind_mnd_eng_ses_rus_amr_rom_prs_afr_arw_qcu_scr_svk_pol_swt_gam_mcd_sid_nor_tag_alb_lda_lat_dgb_sun_tha_sod_knd_ven_swa_tur_bos_dut_aze_bem_vie_aeg_zul_ewe_bam	0.180417813664894	0.425131485545183	0.671722894788925
712	aeg_pan_zul_urd_gam_wly_tig_scr_azi_aze_igb_bat_akn_mcd_ctl_bsq_ben_sid_yor_mnd_fre_grk_tsn_ger_dgb_ukr_hun_bem_fbf_est_eng_amr_geo_bul_guj_spa_rom_sod_chh_por_fin_cic_mao_glc_tag_jpn_knd_kor_lit_bos_swt_alb_mly_prs_amh_ind_cnt_lat_ewe_hin_owc_afr_mol_cze_slo_qcu_swe_arw_nor_moo_hau_svk_mlt_krd_sun_ita_bam_pol_tsw_jav_tha_anl_tml_xho_dyu_uzb_dut_rus_tur_swa_vie_heb_ses_ven_lda	-0.63062200400797	-1.50644723268979	0.135341653843669
713	aeg_rus_lda_urd_mlt_sod_amr_scr_uzb_tur_tsw_tag_ewe_prs_glc_bsq_slo_gam_bam_mnd_eng_ita_ses_bos_moo_grk_fin_igb_cic_hun_hin_hau_geo_mol_dut_pol_pan_owc_sid_spa_est_fbf_mao_ger_mly_jpn_knd_kor_fre_ben_akn_lit_ind_ctl_heb_sun_cnt_nor_dgb_lat_amh_swe_ukr_cze_krd_qcu_rom_mcd_guj_bem_tig_afr_anl_bul_jav_alb_dyu_por_tsn_bat_tha_wly_tml_swt_swa_aze_arw_svk_azi_ven_vie_chh_zul_xho_yor	0.442457774409273	1.04280965071722	0.299739669548232
714	sod_alb_moo_nor_amr_wly_hau_lat_azi_tur_akn_mao_ewe_bos_ukr_bsq_dut_owc_tsn_mnd_mol_slo_xho_eng_igb_mcd_est_swa_bam_fin_glc_heb_geo_lit_fre_ita_spa_amh_chh_scr_hun_tsw_ind_pol_jav_jpn_knd_kor_ger_ctl_dyu_guj_bat_krd_mlt_sun_cnt_svk_yor_arw_gam_swe_rus_pan_bul_qcu_hin_urd_prs_ven_aeg_ben_tig_rom_tag_grk_dgb_cze_bem_mly_tha_anl_tml_cic_swt_aze_afr_por_uzb_zul_vie_sid_lda_fbf_ses	-0.00435187599087974	-0.0102540585995472	0.991840552954384
715	amr_spa_swt_ben_aeg_mlt_sod_dut_azi_uzb_tsw_tag_tsn_swe_pol_bsq_prs_gam_moo_cnt_krd_glc_fbf_urd_dyu_lit_fin_akn_swa_hun_bul_owc_geo_ctl_bos_slo_nor_tig_amh_pan_est_zul_mly_rus_ind_jpn_knd_kor_hin_afr_bam_fre_bat_arw_wly_jav_mnd_rom_ven_ita_anl_guj_mol_por_lat_qcu_cze_eng_ger_igb_sid_alb_hau_mcd_sun_ukr_yor_grk_dgb_mao_tha_heb_tml_ewe_xho_tur_scr_svk_aze_lda_vie_chh_cic_bem_ses	-0.0602928469404026	-0.14193293564054	0.887439999519094
716	chh_eng_akn_dut_owc_mlt_gam_spa_tur_aze_tsw_ind_bam_lat_rom_bsq_grk_tig_cic_cnt_afr_ukr_yor_mcd_fbf_pan_est_swt_xho_hun_rus_amr_geo_svk_glc_guj_mol_hau_sod_cze_fin_swa_tag_hin_bat_jpn_knd_kor_ben_bos_zul_alb_jav_swe_anl_mly_mnd_ger_tsn_nor_aeg_ita_lit_bul_pol_qcu_fre_ctl_scr_bem_heb_prs_sid_krd_mao_por_lda_slo_dyu_sun_tha_wly_tml_dgb_ses_uzb_arw_urd_azi_ven_vie_amh_ewe_igb_moo	0.306160002897899	0.721789243345074	0.472234945880771
717	owc_glc_swt_mol_hau_aeg_mlt_grk_aze_azi_igb_ind_akn_nor_prs_bsq_alb_amr_ewe_cnt_lit_fre_bem_rom_cic_cze_fin_dgb_moo_est_ger_sid_geo_swe_bul_por_svk_amh_wly_eng_hun_dyu_bat_afr_mao_jpn_knd_kor_guj_rus_ven_pan_sun_ben_chh_mly_mnd_krd_tsw_dut_anl_ukr_bos_ita_scr_qcu_ctl_mcd_lat_ses_gam_urd_tig_hin_jav_spa_zul_arw_tsn_tag_tha_sod_tml_yor_lda_uzb_slo_pol_tur_fbf_vie_heb_bam_swa_xho	-0.326899141145361	-0.77331364087772	0.441297953395473
718	mlt_alb_ses_por_wly_owc_aeg_hin_uzb_aze_zul_ind_yor_mol_svk_bsq_lat_amh_lda_mnd_urd_mcd_bem_swe_tsn_pol_hun_dyu_bam_fin_guj_sod_geo_eng_krd_cze_lit_gam_amr_ctl_est_ven_bat_afr_mly_jpn_knd_kor_ben_spa_tsw_nor_tag_ger_anl_sun_cnt_scr_cic_ita_chh_fre_prs_dut_ukr_qcu_slo_grk_rom_swt_sid_rus_hau_glc_mao_bul_ewe_bos_moo_jav_tha_tig_tml_xho_swa_tur_arw_pan_azi_dgb_vie_heb_akn_igb_fbf	-0.291316215986689	-0.689893349617214	0.491979238782673
719	wly_swe_swt_arw_hau_gam_heb_ctl_tur_aze_tsw_jav_bem_por_guj_bsq_dut_amr_dgb_mnd_lat_cze_tsn_grk_ses_fre_est_yor_moo_hun_lit_amh_geo_pol_glc_afr_spa_sod_owc_slo_fin_dyu_mly_hin_mao_jpn_tml_kor_krd_mol_akn_pan_ind_nor_aeg_sun_cnt_scr_swa_urd_sid_prs_ita_eng_mcd_qcu_svk_bul_rus_igb_chh_rom_anl_bos_tag_ben_cic_ger_ewe_bat_tha_tig_knd_xho_zul_uzb_ukr_alb_azi_fbf_vie_mlt_ven_bam_lda	0.434520346490093	1.02293351992569	0.308992809673539
720	amr_dut_fbf_arw_gam_owc_sod_pan_azi_aze_moo_mao_cic_spa_alb_bsq_bul_tig_akn_mnd_urd_ger_dyu_svk_swt_mcd_fin_ses_bem_est_ctl_heb_geo_hin_nor_por_slo_anl_chh_mol_hun_xho_ind_afr_tag_jpn_knd_kor_fre_cze_dgb_bos_sun_swe_aeg_mly_cnt_krd_tsn_ben_mlt_pol_rom_scr_eng_qcu_grk_guj_glc_zul_sid_ukr_hau_ita_jav_rus_swa_prs_tsw_bat_tha_wly_tml_yor_ven_uzb_lat_lit_tur_ewe_vie_amh_lda_igb_bam	-0.0438659660734957	-0.103312092205463	0.917937735362139
721	heb_pol_swt_ben_amr_gam_owc_ukr_uzb_tur_swa_mao_dgb_grk_dut_bsq_por_chh_akn_mnd_eng_cze_ven_slo_ses_prs_est_fbf_tsn_fin_bos_sod_geo_rus_urd_svk_pan_tig_mlt_lit_hun_bem_mly_mcd_ind_jpn_tml_kor_arw_spa_igb_alb_tag_krd_amh_bat_cnt_afr_cic_lat_aeg_scr_rom_glc_mol_qcu_ger_nor_bul_bam_hau_ctl_wly_swe_sun_guj_lda_fre_yor_jav_tha_sid_knd_xho_zul_azi_hin_ita_aze_tsw_vie_anl_moo_ewe_dyu	0.252348306363172	0.594821270783128	0.553407435791886
722	gam_urd_bem_prs_chh_sod_mlt_lit_aze_uzb_igb_jav_dyu_alb_ita_bsq_afr_aeg_swa_cnt_ger_rus_ewe_ben_swt_hin_fin_dgb_moo_est_rom_sid_geo_guj_grk_slo_lat_anl_amr_spa_hun_ses_sun_mol_mao_jpn_tml_kor_arw_glc_tsw_pan_tag_ukr_heb_mly_mnd_cze_xho_por_tig_ctl_bos_bul_eng_qcu_swe_pol_mcd_cic_hau_scr_amh_fre_bat_krd_yor_dut_ven_ind_tha_owc_knd_tsn_lda_tur_svk_nor_azi_bam_vie_wly_akn_fbf_zul	-0.227260813573749	-0.536778008209634	0.592702794411423
723	hau_ita_yor_spa_amr_gam_anl_afr_azi_aze_bem_mao_zul_pol_lat_bsq_mol_aeg_fbf_cnt_eng_bul_dgb_fre_cic_prs_fin_tsw_moo_hun_urd_amh_geo_por_cze_lit_rom_sid_heb_ben_est_ewe_sun_dut_tag_jpn_knd_kor_scr_guj_ven_swe_jav_ukr_wly_ind_mnd_grk_swt_slo_owc_ger_krd_nor_svk_qcu_arw_alb_rus_lda_sod_mcd_chh_hin_mly_bos_bam_ctl_ses_bat_tha_tig_tml_dyu_tsn_tur_glc_pan_uzb_akn_vie_mlt_swa_xho_igb	-0.840466818662266	-2.03343582271997	0.0448581230557819
724	mlt_prs_dgb_afr_gam_tig_anl_fre_tur_azi_akn_sun_bem_ger_mcd_bsq_spa_hau_swa_cnt_dut_lit_bam_por_swt_nor_est_ewe_fbf_fin_arw_amh_geo_slo_pan_eng_grk_sod_sid_bul_hun_cic_jav_svk_mly_jpn_knd_kor_mol_hin_tsn_ben_ind_krd_wly_bat_mnd_ita_moo_pol_amr_glc_urd_scr_ctl_qcu_rus_bos_guj_tsw_aeg_alb_owc_cze_mao_ukr_xho_swe_igb_tag_tha_chh_tml_zul_lda_uzb_rom_lat_aze_yor_vie_heb_dyu_ses_ven	-0.331003351816281	-0.786014463757213	0.433857154326369
725	hau_spa_akn_scr_chh_anl_owc_pol_aze_tur_xho_tag_igb_svk_grk_bsq_glc_sid_ven_mnd_hin_lat_ewe_bos_fbf_rom_est_cic_swa_fin_krd_amh_geo_swe_mol_lit_rus_tig_mlt_guj_hun_swt_mao_alb_sun_jpn_knd_kor_ger_slo_lda_ben_bat_afr_wly_mly_cnt_por_bam_urd_gam_fre_ctl_ita_bul_qcu_cze_ukr_arw_dyu_amr_dut_aeg_nor_jav_pan_tsn_eng_moo_ind_tha_heb_tml_zul_ses_azi_prs_mcd_uzb_bem_vie_sod_yor_tsw_dgb	0.10155447127833	0.239005547934227	0.811627188895811
726	anl_lat_lda_ctl_hau_wly_tig_arw_tur_aze_swa_sun_tsn_fre_alb_bsq_swe_heb_tsw_cnt_nor_urd_swt_rom_dgb_lit_fin_ses_ewe_hun_spa_amr_geo_glc_mcd_krd_grk_mlt_amh_scr_est_moo_bat_pol_mao_jpn_knd_kor_rus_ger_xho_eng_mly_dut_sid_ind_mnd_por_fbf_mol_sod_afr_cze_hin_bos_qcu_ukr_guj_ben_ven_chh_prs_gam_slo_jav_pan_akn_ita_yor_tag_tha_aeg_tml_bam_zul_azi_bul_svk_uzb_cic_vie_owc_bem_igb_dyu	-1.10107406511959	-2.69924351857223	0.00825536308480065
727	heb_ita_lda_alb_sid_wly_mlt_bos_uzb_aze_tsw_ind_bem_cze_ukr_bsq_ger_aeg_dgb_cnt_guj_prs_bam_pol_ewe_eng_est_akn_tsn_hun_scr_owc_geo_afr_rom_fre_slo_gam_hau_mol_fin_dyu_jav_ben_tag_jpn_knd_kor_krd_por_moo_bul_bat_mcd_anl_mao_mnd_svk_zul_dut_amr_hin_spa_pan_rus_qcu_glc_urd_lat_fbf_chh_ctl_amh_swe_mly_grk_swt_nor_cic_sun_tha_tig_tml_ven_ses_tur_lit_arw_azi_swa_vie_sod_igb_yor_xho	-0.143670972119766	-0.33870262498839	0.735597288529639
728	tig_rus_bam_nor_amh_aeg_sod_hin_uzb_tur_tsw_mao_lda_lit_afr_bsq_eng_mlt_ses_cnt_fre_slo_ven_ukr_akn_ben_fin_ewe_dgb_hun_grk_sid_geo_scr_arw_mcd_ctl_chh_anl_glc_est_igb_ind_urd_jav_jpn_tml_kor_rom_pol_swt_bos_sun_alb_heb_mly_mnd_krd_fbf_mol_hau_cze_pan_swe_prs_qcu_por_spa_dut_moo_wly_guj_amr_ger_bat_bul_zul_ita_yor_tag_tha_owc_knd_cic_dyu_azi_svk_lat_aze_xho_vie_gam_swa_bem_tsn	-0.166999438358814	-0.393736864437523	0.694676606347485
729	amr_por_tsn_rom_gam_mlt_sod_slo_azi_aze_lda_mao_ses_scr_rus_bsq_ben_anl_ven_cnt_fre_prs_fbf_mol_dgb_pan_fin_swt_igb_hun_guj_tig_geo_ukr_svk_mcd_dut_amh_heb_spa_est_yor_mly_krd_jav_jpn_tml_kor_ita_lit_dyu_ger_sun_grk_wly_ind_mnd_alb_swa_nor_owc_urd_bul_arw_bos_qcu_cze_eng_pol_ewe_aeg_afr_hau_swe_tag_lat_bam_ctl_cic_bat_tha_chh_knd_moo_bem_tur_hin_glc_uzb_akn_vie_sid_tsw_zul_xho	-0.460507023609445	-1.09327829589247	0.277095438241587
730	wly_ger_dgb_svk_chh_heb_anl_eng_aze_azi_zul_ind_yor_slo_glc_bsq_fre_aeg_ses_cnt_krd_dut_akn_hin_tsn_bul_fin_tsw_bem_est_mcd_hau_geo_rom_bos_scr_pan_sid_gam_prs_hun_dyu_sun_rus_jav_jpn_knd_kor_spa_mol_moo_afr_tag_ita_sod_bat_mnd_cze_xho_lat_amr_alb_arw_ctl_ukr_qcu_ben_nor_por_igb_amh_lit_owc_grk_mao_pol_cic_swe_swt_mly_tha_tig_tml_fbf_ewe_tur_urd_guj_uzb_ven_vie_mlt_bam_lda_swa	-0.687216460408008	-1.64638741000724	0.10305939978817
731	heb_bos_fbf_alb_aeg_mlt_gam_bul_tur_uzb_ewe_tag_dyu_lat_grk_bsq_ukr_amr_tsw_mnd_nor_dut_swt_hin_bem_lit_est_swa_ses_hun_guj_anl_geo_rom_ita_prs_urd_owc_hau_spa_fin_tsn_ind_arw_bat_jpn_tml_kor_slo_glc_igb_fre_mly_scr_amh_sun_cnt_mol_zul_krd_sod_mcd_pol_afr_pan_qcu_por_swe_rus_dgb_chh_eng_wly_ben_jav_ger_ven_svk_yor_mao_tha_sid_knd_akn_lda_azi_ctl_cze_aze_bam_vie_tig_cic_moo_xho	-0.579901342872118	-1.383737199151	0.169751154254824
732	anl_bos_bem_fre_aeg_hau_amh_bul_azi_uzb_fbf_mao_ses_cze_scr_bsq_rom_tig_ven_cnt_eng_mcd_akn_urd_yor_ctl_fin_xho_dgb_est_ita_wly_geo_krd_svk_grk_lat_mlt_gam_guj_hun_tsw_sun_afr_mly_jpn_tml_kor_mol_pol_swt_spa_tag_prs_chh_ind_mnd_por_cic_ukr_amr_pan_nor_rus_lit_qcu_dut_glc_ben_moo_sid_swe_heb_hin_jav_alb_dyu_ger_ewe_bat_tha_sod_knd_igb_swa_tur_slo_arw_aze_tsn_vie_owc_zul_lda_bam	0.350557266078974	0.827075808963121	0.410311206557985
733	anl_ita_tsw_afr_mlt_aeg_tig_guj_uzb_tur_bem_tag_dgb_grk_dut_bsq_svk_owc_bam_cnt_mol_alb_dyu_pan_tsn_cze_fin_ewe_swt_hun_krd_sid_geo_swe_fre_pol_ger_sod_gam_bul_est_lda_sun_hin_jav_jpn_knd_kor_mcd_ctl_ven_eng_mao_ukr_amr_ind_mnd_rus_xho_por_chh_nor_scr_slo_rom_qcu_spa_lit_ben_cic_wly_prs_heb_lat_bat_urd_ses_glc_akn_mly_tha_hau_tml_yor_swa_aze_bos_arw_azi_zul_vie_amh_moo_igb_fbf	-0.442795976218197	-1.05229341616122	0.295391448054325
734	amh_krd_igb_bul_amr_anl_sod_afr_aze_azi_tsw_bat_ses_glc_eng_bsq_guj_owc_swt_mnd_mol_arw_zul_cze_moo_urd_hun_cic_ewe_fin_rus_hau_geo_svk_pol_ben_swe_tig_chh_nor_est_swa_ind_alb_sun_jpn_tml_kor_mcd_pan_fbf_ctl_mly_slo_gam_tag_cnt_dut_ven_ger_wly_grk_ukr_bos_scr_qcu_ita_hin_por_dgb_mlt_lit_aeg_fre_mao_lat_tsn_rom_lda_jav_tha_sid_knd_yor_bem_uzb_prs_spa_tur_bam_vie_heb_akn_dyu_xho	-0.116788197813356	-0.275316263683939	0.783684036132951
735	sid_afr_cic_lat_anl_sod_amr_hin_aze_azi_yor_jav_xho_krd_prs_bsq_cze_wly_bem_cnt_bul_rus_tsw_ctl_tsn_ita_fin_swa_swt_hun_scr_chh_geo_pol_spa_ger_guj_aeg_hau_lit_est_ven_tag_eng_mao_jpn_tml_kor_alb_arw_dyu_slo_mly_svk_owc_bat_mnd_pan_bam_mcd_heb_mol_nor_glc_urd_qcu_dut_ukr_rom_lda_amh_fre_tig_por_ind_bos_dgb_swe_igb_sun_tha_gam_knd_zul_akn_uzb_grk_ben_tur_ewe_vie_mlt_ses_moo_fbf	-0.316463127013279	-0.749607077529159	0.455383431765061
736	owc_glc_ses_guj_sod_hau_wly_ben_aze_tur_tsn_ind_bam_ita_grk_bsq_pol_amr_xho_mnd_mcd_pan_moo_ger_lda_svk_hun_akn_tsw_fin_eng_heb_geo_lit_nor_mol_ctl_chh_mlt_rom_est_ewe_mao_bos_sun_jpn_knd_kor_fre_swe_swt_ukr_bat_bul_gam_jav_cnt_arw_zul_por_amh_spa_urd_slo_scr_qcu_dut_krd_hin_igb_anl_prs_aeg_rus_tag_alb_yor_afr_swa_mly_tha_sid_tml_dgb_ven_azi_cze_lat_uzb_dyu_vie_tig_bem_fbf_cic	-0.576889540560692	-1.37705366785879	0.171801300393652
737	hau_fre_dgb_hin_sid_sod_amh_bos_uzb_azi_lda_sun_tsn_nor_grk_bsq_pan_chh_swa_cnt_mcd_ctl_swt_guj_xho_ger_est_bem_igb_fin_ben_wly_geo_pol_bul_ukr_arw_heb_owc_cze_hun_cic_tag_mol_ind_jpn_knd_kor_lit_krd_akn_alb_jav_glc_mlt_mly_mnd_por_zul_swe_gam_svk_scr_slo_dut_qcu_rus_lat_urd_fbf_anl_spa_amr_rom_mao_prs_yor_ita_ewe_bat_tha_tig_tml_bam_tsw_aze_afr_eng_tur_moo_vie_aeg_dyu_ven_ses	-0.0642123462668043	-0.151435855192288	0.879959920884923
738	chh_ctl_akn_prs_hau_heb_tig_ukr_tur_aze_tsw_bat_bam_ita_dut_bsq_swe_gam_dgb_cnt_glc_bos_igb_pan_zul_por_est_moo_cic_fin_lit_anl_geo_scr_guj_grk_nor_mlt_sod_afr_hun_yor_mao_eng_ind_jpn_tml_kor_cze_ben_swa_lat_mly_alb_sid_tag_mnd_hin_dyu_ger_amr_slo_bul_urd_arw_qcu_pol_fre_spa_xho_wly_svk_owc_rus_sun_mcd_swt_mol_ewe_jav_tha_aeg_knd_ses_lda_uzb_rom_krd_azi_bem_vie_amh_fbf_ven_tsn	0.156000134579616	0.367050631850549	0.714415125667522
739	amh_prs_swa_spa_sid_sod_mlt_swe_aze_uzb_dyu_mly_ewe_rus_lat_bsq_ukr_hau_dgb_mnd_svk_arw_bem_bos_tsn_rom_fin_bam_swt_est_afr_aeg_geo_pan_ger_por_bul_chh_gam_fre_hun_lda_mao_eng_jav_jpn_tml_kor_hin_dut_zul_glc_sun_grk_amr_ind_cnt_nor_tsw_alb_owc_ctl_ben_mol_pol_qcu_cze_urd_guj_xho_anl_scr_wly_ita_bat_mcd_moo_slo_ven_tag_tha_heb_knd_cic_yor_tur_krd_lit_azi_akn_vie_tig_fbf_ses_igb	-0.359905217663655	-0.85395382176527	0.395324864777105
740	owc_ben_swa_ctl_amr_heb_chh_ger_uzb_azi_lda_sun_akn_mcd_pan_bsq_ita_tig_moo_cnt_ukr_mol_dgb_prs_ven_scr_est_bem_ewe_fin_cze_sid_geo_spa_krd_pol_slo_sod_gam_nor_hun_bam_bat_lit_tag_jpn_knd_kor_fre_eng_fbf_afr_ind_bos_wly_mao_mnd_guj_swt_swe_amh_dut_alb_arw_grk_qcu_rus_bul_glc_igb_hau_lat_aeg_svk_mly_rom_xho_urd_cic_jav_tha_mlt_tml_zul_ses_aze_por_hin_tur_yor_vie_anl_tsn_dyu_tsw	0.0426929973715266	0.100555035015289	0.920120153044476
741	amh_lat_zul_ita_owc_aeg_tig_fre_uzb_aze_tsw_jav_lda_grk_urd_bsq_pol_chh_fbf_mnd_rus_ben_ven_pan_ses_alb_fin_xho_bem_hun_ger_amr_geo_mcd_dut_bul_ukr_mlt_wly_hin_est_ewe_mly_prs_ind_jpn_tml_kor_bos_nor_moo_guj_bat_scr_heb_mao_cnt_mol_swt_afr_anl_por_glc_cze_ctl_qcu_arw_slo_swe_tsn_gam_spa_hau_lit_sun_eng_dyu_rom_swa_tag_tha_sid_knd_yor_akn_tur_svk_krd_azi_dgb_vie_sod_igb_cic_bam	0.16710673475691	0.393306952598335	0.694992973510123
742	sid_guj_lda_lat_owc_amh_hau_pol_azi_aze_swt_mly_ses_bos_afr_bsq_hin_anl_bam_cnt_ger_por_akn_rus_ven_glc_est_ewe_swa_fin_rom_aeg_geo_slo_alb_eng_grk_heb_tig_mol_hun_fbf_ind_scr_bat_jpn_knd_kor_ctl_arw_bem_swe_jav_nor_sod_mao_mnd_fre_cic_mcd_amr_ukr_bul_ita_lit_qcu_urd_krd_prs_zul_wly_svk_gam_spa_tag_cze_tsn_ben_xho_sun_tha_chh_tml_igb_moo_tur_dut_pan_uzb_dgb_vie_mlt_dyu_yor_tsw	-0.248080740710006	-0.587471634143109	0.558310670228142
743	heb_ukr_swt_fre_tig_mlt_sid_mol_azi_aze_igb_sun_akn_rom_cze_bsq_ita_aeg_fbf_mnd_ben_ger_yor_lit_tsw_glc_est_swa_bem_hun_spa_wly_geo_prs_slo_por_dut_amr_amh_hin_fin_bam_jav_lat_mly_jpn_knd_kor_guj_mcd_dyu_svk_tag_afr_chh_ind_cnt_grk_dgb_scr_owc_swe_alb_ctl_pan_qcu_nor_krd_pol_ses_hau_rus_anl_bul_bat_eng_zul_arw_cic_mao_tha_gam_tml_xho_ewe_tur_bos_urd_uzb_lda_vie_sod_ven_moo_tsn	-0.177364869640948	-0.418556359308367	0.6765054065062
744	hau_svk_moo_ben_amr_mlt_sod_hin_tur_azi_tsn_jav_cic_scr_lat_bsq_lit_chh_dyu_mnd_bos_alb_igb_pan_yor_rus_hun_tsw_swt_fin_urd_heb_geo_mol_mcd_ger_rom_anl_aeg_spa_est_lda_mao_dut_tag_jpn_knd_kor_por_arw_xho_prs_bat_eng_tig_mly_cnt_krd_dgb_glc_wly_guj_nor_ukr_bul_qcu_swe_slo_ita_fbf_gam_pol_sid_grk_ind_cze_ses_afr_akn_sun_tha_owc_tml_bem_bam_uzb_ctl_fre_aze_zul_vie_amh_ewe_swa_ven	-0.549409600102892	-1.31010752826619	0.19338619523397
745	hau_scr_tsw_glc_mlt_amh_wly_lat_azi_tur_ewe_mao_bam_krd_ger_bsq_grk_owc_akn_mnd_pol_fre_swa_guj_ses_ben_est_xho_dyu_fin_spa_aeg_geo_eng_pan_ita_bos_gam_amr_mol_hun_cic_tag_svk_sun_jpn_tml_kor_ctl_afr_bem_alb_ind_urd_tig_mly_cnt_bul_ven_hin_heb_prs_mcd_slo_cze_qcu_rom_swe_arw_dgb_chh_por_sod_dut_bat_lit_lda_nor_tsn_jav_tha_anl_knd_zul_yor_aze_rus_ukr_uzb_igb_vie_sid_swt_fbf_moo	-0.415729318634176	-0.986723472679782	0.326338435440051
746	amh_glc_igb_bul_sod_hau_chh_nor_uzb_tur_tsn_mly_dgb_alb_krd_bsq_ger_heb_moo_cnt_eng_urd_tsw_ita_fbf_guj_hun_ses_bem_fin_grk_owc_geo_mol_arw_spa_por_wly_tig_prs_est_lda_tag_fre_jav_jpn_tml_kor_swe_rus_zul_ben_mao_cze_aeg_sun_mnd_svk_ven_bos_sid_lit_ctl_slo_hin_qcu_dut_afr_pol_xho_anl_pan_mlt_rom_bat_mcd_akn_lat_swt_ind_tha_gam_knd_yor_dyu_azi_scr_ukr_aze_bam_vie_amr_swa_cic_ewe	0.363548518538837	0.855684869188521	0.39437134608678
747	wly_pol_cic_pan_heb_aeg_chh_guj_tur_aze_ses_mao_zul_urd_ctl_bsq_ita_sid_ewe_mnd_por_dut_dyu_bul_xho_grk_est_tsn_bam_hun_scr_tig_geo_mcd_glc_arw_ger_amr_gam_afr_fin_moo_ind_alb_jav_jpn_tml_kor_swe_rom_swa_hin_mly_nor_amh_tag_cnt_eng_lda_mol_hau_cze_svk_lit_krd_qcu_prs_slo_ben_bem_sod_lat_mlt_rus_bat_bos_ven_fre_tsw_sun_tha_owc_knd_akn_fbf_azi_spa_ukr_uzb_yor_vie_anl_swt_igb_dgb	0.272945069758816	0.643090825489017	0.52174765898875
748	tig_ita_zul_urd_sod_aeg_chh_cze_azi_uzb_lda_bat_dyu_eng_por_bsq_krd_mlt_tsw_mnd_mol_alb_bem_grk_xho_afr_fin_ven_cic_est_ben_owc_geo_prs_bul_lit_bos_wly_amh_ger_hun_yor_tag_pan_ind_jpn_knd_kor_glc_pol_bam_spa_jav_svk_sid_sun_cnt_arw_fbf_lat_heb_guj_scr_ukr_hin_qcu_slo_rom_swe_swa_hau_mcd_gam_fre_mly_ctl_akn_dut_swt_mao_tha_anl_tml_dgb_tsn_tur_nor_rus_aze_moo_vie_amr_ses_ewe_igb	-0.219982584524986	-0.519416030826461	0.60470466351183
749	gam_por_bam_lit_heb_tig_amh_grk_uzb_aze_moo_mao_igb_mol_krd_bsq_hin_aeg_dyu_mnd_nor_cze_dgb_urd_xho_eng_hun_tsw_swa_est_ita_mlt_geo_svk_glc_dut_afr_chh_wly_pan_fin_akn_tag_slo_jav_jpn_tml_kor_pol_ctl_tsn_swe_sun_bos_owc_ind_cnt_alb_bem_arw_sid_rus_ben_prs_spa_qcu_fre_scr_ukr_ses_sod_bul_hau_guj_bat_ger_lda_mcd_ewe_mly_tha_amr_knd_swt_fbf_azi_lat_rom_tur_cic_vie_anl_zul_yor_ven	-0.0815614853789015	-0.192577201716193	0.847710011071221
750	aeg_urd_cic_por_amr_tig_owc_grk_tur_aze_ses_ind_tsn_ukr_alb_bsq_rus_wly_dyu_mnd_ita_hin_ewe_mcd_tsw_cze_est_ven_swt_fin_lit_amh_geo_eng_glc_arw_pol_anl_sid_bos_hun_bem_bat_pan_mly_jpn_tml_kor_ctl_rom_akn_fre_jav_dut_sod_sun_cnt_nor_fbf_krd_mlt_bul_prs_mol_afr_qcu_scr_guj_swe_zul_chh_spa_gam_lat_tag_ben_xho_slo_bam_mao_tha_hau_knd_igb_swa_azi_ger_svk_uzb_lda_vie_heb_yor_moo_dgb	-0.314448006180092	-0.744009903683193	0.458746196896042
751	amh_cze_bem_bul_tig_wly_hau_guj_tur_uzb_tsn_ind_moo_scr_eng_bsq_slo_aeg_bam_mnd_ger_arw_cic_urd_akn_dut_est_swa_fbf_hun_lat_sod_geo_rus_mol_prs_bos_owc_anl_svk_fin_zul_sun_pan_tag_jpn_tml_kor_ctl_hin_dgb_grk_bat_ben_gam_mao_cnt_swe_xho_ita_chh_afr_lit_pol_spa_qcu_por_rom_alb_yor_heb_mcd_sid_nor_jav_glc_ses_ukr_swt_mly_tha_amr_knd_ewe_lda_aze_krd_fre_azi_tsw_vie_mlt_igb_dyu_ven	-0.85896921805671	-2.0692417317829	0.0412976781737635
752	chh_urd_yor_ukr_heb_owc_hau_cze_azi_tur_fbf_mly_zul_guj_pol_bsq_prs_gam_dyu_mnd_mcd_ben_bam_ger_ses_mol_est_tsw_cic_hun_nor_sod_geo_bos_alb_grk_afr_tig_aeg_swe_fin_swa_tag_spa_jav_jpn_knd_kor_svk_fre_ven_eng_sun_hin_amr_ind_cnt_rus_bem_krd_amh_ctl_ita_bul_rom_qcu_slo_scr_lat_xho_wly_dut_anl_por_mao_glc_lda_pan_moo_bat_tha_sid_tml_swt_tsn_aze_lit_arw_uzb_akn_vie_mlt_igb_dgb_ewe	0.291492475049778	0.685843433270227	0.494518053444019
753	mlt_arw_dgb_afr_hau_chh_sod_scr_tur_aze_bam_bat_ven_ctl_ben_bsq_slo_owc_ses_cnt_glc_urd_tsw_hin_bem_ger_fin_dyu_lda_est_eng_amr_geo_bos_lit_alb_ukr_sid_heb_cze_hun_ewe_tag_swe_mao_jpn_knd_kor_prs_fre_moo_mcd_mly_mol_anl_jav_mnd_krd_fbf_guj_aeg_svk_lat_nor_rom_qcu_pol_spa_pan_zul_tig_rus_amh_dut_sun_bul_tsn_por_cic_ind_tha_wly_tml_xho_akn_azi_grk_ita_uzb_igb_vie_gam_swt_swa_yor	0.00478984087787429	0.0112953542498223	0.991011998265261
754	sod_glc_dgb_nor_gam_hau_amr_rom_azi_tur_zul_tag_swa_spa_rus_bsq_ger_mlt_akn_mnd_swe_krd_bem_fre_yor_ita_hun_ewe_bam_fin_hin_sid_geo_cze_prs_por_guj_tig_heb_pan_est_swt_ind_lat_mly_jpn_tml_kor_ukr_svk_ses_slo_jav_scr_anl_bat_cnt_ben_xho_grk_owc_dut_urd_bul_alb_qcu_ctl_mcd_lit_ven_aeg_mol_wly_bos_sun_pol_tsw_afr_dyu_mao_tha_amh_knd_lda_moo_uzb_arw_eng_aze_fbf_vie_chh_igb_cic_tsn	0.00710243678688497	0.0167362988049633	0.98668284193506
755	gam_afr_ewe_nor_owc_hau_anl_eng_uzb_tur_xho_jav_cic_scr_ben_bsq_ctl_tig_tsw_mnd_alb_arw_zul_dut_akn_pol_est_bam_dyu_hun_bos_aeg_geo_swe_svk_guj_mol_heb_wly_spa_fin_fbf_tag_lit_bat_jpn_knd_kor_rom_pan_swt_ita_mly_lat_sod_sun_cnt_cze_ven_slo_chh_grk_por_glc_prs_qcu_ger_bul_krd_dgb_amh_fre_amr_mcd_ind_hin_bem_urd_lda_mao_tha_mlt_tml_moo_ses_aze_ukr_rus_azi_yor_vie_sid_tsn_igb_swa	-0.42618512733745	-1.01188569636782	0.314218138855407
756	owc_ben_dgb_slo_mlt_chh_heb_ukr_azi_tur_igb_sun_tsw_ctl_pan_bsq_mol_gam_moo_mnd_cze_ger_tsn_svk_zul_grk_fin_bam_yor_hun_krd_amh_geo_ita_glc_prs_alb_wly_sid_hin_est_dyu_mao_pol_mly_jpn_tml_kor_lat_eng_ven_lit_jav_rom_tig_ind_cnt_rus_ses_dut_anl_scr_afr_spa_arw_qcu_mcd_fre_swe_cic_amr_guj_hau_nor_bat_bul_swt_por_xho_tag_tha_aeg_knd_fbf_ewe_uzb_bos_urd_aze_swa_vie_sod_akn_lda_bem	0.0637955796644123	0.150187809124568	0.88094169567575
757	hau_urd_zul_rom_sid_mlt_aeg_spa_tur_uzb_bam_sun_lda_eng_arw_bsq_pol_heb_ven_cnt_ger_por_moo_hin_bem_pan_est_cic_ewe_hun_grk_sod_geo_afr_fre_prs_bos_tig_wly_alb_fin_fbf_ind_scr_tag_jpn_knd_kor_slo_mol_swa_svk_bat_cze_anl_mao_mnd_glc_tsn_bul_amr_ukr_guj_ben_ita_qcu_ctl_lat_rus_tsw_gam_mcd_owc_krd_jav_dut_igb_lit_xho_mly_tha_amh_tml_akn_dyu_aze_nor_swe_azi_dgb_vie_chh_ses_yor_swt	-0.663264291168296	-1.5871386740518	0.115875571407176
758	chh_arw_tsw_rus_aeg_gam_mlt_guj_aze_azi_ses_tag_ewe_bul_grk_bsq_slo_tig_swa_mnd_spa_glc_yor_cze_moo_pol_hun_tsn_bem_fin_hin_heb_geo_rom_scr_pan_fre_anl_sod_ukr_est_igb_bat_mcd_ind_jpn_tml_kor_afr_lit_swt_krd_sun_prs_amh_mao_cnt_ita_zul_nor_amr_por_mol_swe_alb_qcu_dut_lat_bos_dgb_hau_ger_owc_ctl_mly_ben_bam_eng_lda_jav_tha_sid_knd_xho_fbf_uzb_urd_svk_tur_ven_vie_wly_dyu_cic_akn	-0.0335216171863	-0.0789838456916424	0.937215174304255
759	sid_pol_fbf_por_sod_amh_tig_grk_uzb_azi_dgb_tag_lda_eng_ctl_bsq_scr_amr_bem_mnd_bul_slo_dyu_bos_swa_afr_fin_ven_igb_est_ita_heb_geo_svk_mcd_lit_cze_chh_aeg_guj_hun_tsn_bat_krd_ind_jpn_knd_kor_ben_urd_swt_ukr_mao_pan_hau_sun_cnt_spa_bam_fre_anl_ger_arw_rom_glc_qcu_nor_swe_rus_akn_owc_prs_gam_alb_jav_lat_ewe_mol_ses_mly_tha_mlt_tml_tsw_yor_tur_hin_dut_aze_cic_vie_wly_zul_xho_moo	-0.301758323086667	-0.713449864093983	0.477353992698059
760	hau_glc_moo_eng_chh_gam_anl_lit_azi_aze_bem_mao_xho_slo_ita_bsq_urd_tig_swt_mnd_pan_cze_akn_grk_swa_lat_hun_dyu_bam_fin_ger_sod_geo_pol_spa_alb_mcd_owc_amr_fre_est_lda_bat_rus_jav_jpn_knd_kor_arw_prs_yor_por_ind_ben_sid_sun_cnt_rom_tsn_svk_mlt_mol_hin_ctl_dut_qcu_ukr_bos_scr_fbf_amh_afr_aeg_bul_tag_krd_dgb_swe_igb_mly_tha_wly_tml_ewe_ven_tur_nor_guj_uzb_ses_vie_heb_cic_zul_tsw	-0.347369928878436	-0.823129032898984	0.412540345540045
761	wly_ger_moo_slo_aeg_amr_tig_por_aze_uzb_swa_bat_dyu_rom_scr_bsq_pol_hau_zul_mnd_ukr_bos_dgb_ben_ven_pan_fin_ses_swt_est_prs_owc_geo_guj_afr_nor_fre_chh_amh_hin_hun_bem_ind_bul_mao_jpn_tml_kor_eng_rus_bam_krd_tag_lat_sod_sun_cnt_ctl_tsn_ita_mlt_arw_dut_mol_grk_qcu_lit_urd_glc_lda_sid_svk_heb_spa_mly_cze_fbf_mcd_igb_jav_tha_anl_knd_akn_yor_tur_swe_alb_azi_xho_vie_gam_cic_ewe_tsw	0.187929108864296	0.441967812054271	0.659538543865507
762	amh_hin_cic_rus_wly_anl_mlt_mcd_azi_tur_bem_bat_akn_krd_afr_bsq_fre_sid_ewe_mnd_ctl_scr_ses_mol_swa_lat_fin_dgb_tsn_est_grk_amr_geo_glc_pan_alb_pol_hau_gam_ger_hun_dyu_jav_cze_mly_jpn_knd_kor_svk_ben_moo_nor_ind_slo_owc_sun_cnt_por_ven_guj_heb_ita_bos_urd_arw_qcu_rom_swe_prs_yor_aeg_lit_sod_ukr_mao_dut_lda_spa_igb_tag_tha_chh_tml_fbf_tsw_aze_eng_bul_uzb_xho_vie_tig_zul_swt_bam	-0.205434732883993	-0.485557543087091	0.628422883785852
763	aeg_ger_akn_glc_gam_sod_wly_lat_azi_aze_cic_jav_bem_spa_lit_bsq_rom_mlt_dyu_cnt_slo_dut_dgb_por_xho_pol_fin_swa_lda_hun_afr_amh_geo_ctl_mol_urd_swe_owc_chh_cze_est_igb_tag_prs_bat_jpn_tml_kor_guj_pan_bam_nor_ind_arw_amr_sun_mnd_fre_ven_ita_tig_ben_mcd_bos_krd_qcu_eng_ukr_grk_moo_heb_svk_sid_hin_mly_scr_fbf_bul_yor_mao_tha_hau_knd_tsw_ewe_uzb_rus_alb_tur_tsn_vie_anl_ses_swt_zul	-0.529720282743796	-1.2644433211496	0.209230646614916
764	sid_alb_ses_rom_tig_sod_anl_pol_uzb_tur_xho_tag_fbf_ger_lat_bsq_slo_amr_bem_mnd_bul_ctl_swt_svk_swa_afr_fin_dgb_ven_est_krd_hau_geo_eng_lit_swe_arw_amh_chh_rus_hun_zul_mly_mcd_jav_jpn_tml_kor_por_fre_tsw_spa_sun_dut_wly_mao_cnt_guj_moo_pan_heb_glc_mol_ben_ukr_qcu_ita_hin_urd_ewe_gam_scr_owc_nor_bat_cze_yor_grk_igb_ind_tha_mlt_knd_dyu_lda_aze_prs_bos_azi_tsn_vie_aeg_cic_akn_bam	-0.192678578330683	-0.454778062134909	0.650328723396491
765	amr_urd_fbf_grk_heb_owc_sod_swe_uzb_azi_moo_mao_yor_dut_hin_bsq_por_mlt_lda_mnd_glc_lat_swt_ben_akn_afr_hun_ses_ewe_est_mol_chh_geo_svk_slo_ger_mcd_amh_sid_ukr_fin_dgb_mly_fre_bat_jpn_knd_kor_arw_scr_igb_rus_ind_rom_aeg_jav_cnt_nor_ven_cze_tig_lit_eng_krd_pan_qcu_spa_alb_ctl_tsn_hau_bul_wly_ita_sun_bos_tsw_pol_cic_tag_tha_anl_tml_bam_zul_aze_prs_guj_tur_xho_vie_gam_bem_dyu_swa	-0.260038819549256	-0.614432425511331	0.540429912401523
766	mlt_bul_ses_eng_gam_anl_amr_rom_tur_uzb_bem_bat_ven_cze_mcd_bsq_slo_tig_swa_mnd_por_krd_ewe_ukr_yor_lit_est_swt_xho_hun_nor_hau_geo_ger_mol_ctl_grk_sod_chh_glc_fin_igb_mao_hin_tag_jpn_knd_kor_urd_pol_zul_bos_jav_arw_sid_ind_cnt_pan_bam_prs_amh_scr_spa_svk_ita_qcu_ben_fre_lat_dyu_owc_dut_heb_rus_mly_afr_tsw_swe_lda_sun_tha_wly_tml_cic_dgb_azi_guj_alb_aze_fbf_vie_aeg_moo_tsn_akn	-0.841872922268163	-2.03295223681469	0.0449079564705527
767	amr_nor_dgb_por_wly_sid_aeg_lit_tur_azi_ses_mly_ewe_ben_rom_bsq_pan_chh_swa_mnd_prs_hin_ven_scr_bam_ger_hun_fbf_tsn_est_arw_tig_geo_bul_lat_pol_eng_anl_gam_urd_fin_lda_sun_ctl_jav_jpn_tml_kor_swe_guj_dyu_bos_ind_mcd_sod_mao_cnt_ita_moo_spa_heb_fre_ukr_slo_grk_qcu_afr_alb_krd_igb_mlt_glc_hau_rus_tag_cze_cic_mol_tsw_bat_tha_owc_knd_zul_akn_uzb_dut_svk_aze_swt_vie_amh_yor_xho_bem	0.245024159198155	0.576590811220396	0.565608877606746
768	tig_svk_lda_eng_hau_chh_sod_scr_aze_tur_dgb_sun_xho_ctl_lit_bsq_ita_amh_moo_cnt_prs_lat_dyu_arw_swa_alb_est_tsw_ven_fin_fre_anl_geo_rom_hin_ukr_cze_gam_heb_grk_hun_cic_tag_ger_jav_jpn_tml_kor_dut_spa_akn_nor_bat_urd_amr_mao_mnd_mol_zul_pan_owc_krd_bos_mcd_por_qcu_rus_afr_glc_tsn_aeg_pol_sid_slo_ind_ben_yor_guj_ewe_mly_tha_mlt_knd_bem_swt_uzb_swe_bul_azi_ses_vie_wly_bam_fbf_igb	0.0866910419715832	0.203996086309153	0.83880229561485
769	gam_prs_yor_scr_sid_amh_amr_mol_azi_tur_cic_bat_dgb_svk_dut_bsq_arw_sod_moo_mnd_alb_ben_tsn_ukr_akn_glc_est_ewe_ven_hun_eng_owc_geo_pan_ctl_ita_swe_wly_mlt_ger_fin_bem_mao_krd_jav_jpn_knd_kor_lit_rus_xho_cze_ind_nor_aeg_sun_cnt_bul_swa_rom_chh_guj_bos_hin_mcd_qcu_lat_por_fre_swt_anl_afr_heb_grk_tag_pol_bam_urd_dyu_mly_tha_hau_tml_zul_ses_aze_slo_spa_uzb_igb_vie_tig_lda_fbf_tsw	0.337497763813804	0.794682386285161	0.42882161649777
770	amr_ger_bem_lit_heb_gam_aeg_dut_tur_azi_bam_sun_swa_prs_eng_bsq_spa_sod_zul_cnt_urd_nor_ses_krd_ven_arw_fin_akn_tsw_est_bos_hau_geo_ben_guj_cze_ukr_tig_sid_swe_hun_dyu_bat_slo_ind_jpn_knd_kor_grk_ita_igb_mcd_tag_glc_anl_mly_mnd_rom_xho_por_chh_mol_pan_hin_ctl_qcu_rus_alb_lat_tsn_owc_fre_amh_scr_mao_svk_moo_afr_fbf_jav_tha_mlt_tml_ewe_dgb_uzb_bul_pol_aze_lda_vie_wly_swt_yor_cic	-0.115629760466911	-0.272373336353222	0.785938791708095
771	anl_dut_bem_alb_aeg_gam_wly_bul_uzb_azi_dgb_mly_tsw_krd_glc_bsq_eng_hau_fbf_mnd_bos_svk_swt_guj_xho_lit_hun_moo_ses_fin_por_heb_geo_swe_ctl_pan_ita_chh_sid_cze_est_swa_mao_ukr_tag_jpn_tml_kor_grk_ger_zul_rus_sun_rom_amh_bat_cnt_fre_igb_prs_mlt_mcd_pol_urd_slo_qcu_nor_scr_arw_yor_sod_lat_amr_ben_ind_hin_cic_spa_lda_jav_tha_tig_knd_bam_tsn_aze_afr_mol_tur_ewe_vie_owc_dyu_ven_akn	0.224528775021	0.528497032548087	0.598413376053542
772	mlt_bul_zul_mcd_aeg_wly_owc_grk_azi_aze_ven_bat_xho_fre_prs_bsq_swe_amr_fbf_cnt_svk_afr_akn_rus_yor_rom_fin_ses_dyu_est_pol_amh_geo_lat_ger_dut_ben_sod_heb_scr_hun_igb_sun_hin_jav_jpn_knd_kor_ukr_spa_cic_arw_tag_mol_gam_ind_mnd_ctl_tsw_cze_sid_nor_guj_pan_urd_qcu_lit_slo_eng_swt_tig_krd_anl_bos_mao_ita_bam_glc_bem_mly_tha_chh_tml_moo_tsn_uzb_por_alb_tur_lda_vie_hau_ewe_dgb_swa	-0.0610175571536346	-0.143642917571665	0.886093241107066
773	hau_urd_fbf_bul_owc_mlt_heb_prs_aze_tur_igb_sun_dgb_guj_nor_bsq_hin_wly_bam_mnd_dut_lat_ewe_alb_bem_glc_fin_moo_xho_est_slo_amr_geo_cze_svk_mcd_rus_sod_gam_rom_hun_yor_mao_lit_tag_jpn_knd_kor_arw_mol_tsw_ger_mly_por_sid_ind_cnt_ukr_zul_grk_aeg_ctl_krd_ben_pan_qcu_fre_bos_scr_swt_tig_spa_amh_pol_bat_afr_akn_eng_swa_jav_tha_chh_tml_dyu_ven_azi_ita_swe_uzb_ses_vie_anl_lda_cic_tsn	-0.503957590380514	-1.2008393717079	0.232863103382769
774	aeg_glc_ses_ger_mlt_owc_amh_guj_azi_uzb_fbf_tag_akn_rom_ukr_bsq_spa_heb_swt_cnt_swe_ben_moo_dut_tsw_eng_fin_tsn_bam_est_pol_anl_geo_slo_arw_hin_pan_sod_hau_mcd_hun_lda_sun_krd_mao_jpn_knd_kor_prs_cze_ven_afr_jav_ctl_gam_ind_mnd_nor_bem_svk_tig_grk_alb_lit_por_qcu_bos_lat_rus_zul_chh_urd_wly_scr_bat_ita_cic_fre_dgb_mly_tha_amr_tml_yor_xho_tur_mol_bul_aze_igb_vie_sid_ewe_dyu_swa	-0.842213989447044	-2.03537686889418	0.0446585753012684
775	amh_por_akn_guj_tig_heb_anl_mol_azi_aze_zul_jav_lda_urd_ukr_bsq_krd_gam_dgb_cnt_afr_hin_bam_bos_xho_swe_hun_fbf_bem_fin_ita_aeg_geo_svk_ctl_slo_cze_mlt_sod_scr_est_swt_mao_lat_ind_jpn_knd_kor_rom_pan_igb_rus_bat_prs_hau_sun_mnd_eng_tsw_dut_wly_lit_glc_bul_ben_qcu_ger_arw_grk_ewe_owc_fre_amr_alb_tag_nor_ven_pol_dyu_mly_tha_sid_tml_swa_yor_uzb_spa_mcd_tur_tsn_vie_chh_moo_cic_ses	-0.166265172253073	-0.392277556913462	0.695750713207925
776	gam_pan_tsw_spa_wly_anl_hau_ben_azi_tur_zul_mly_moo_krd_bos_bsq_alb_heb_xho_cnt_scr_svk_swt_glc_ses_urd_fin_ven_igb_hun_prs_sid_geo_bul_swe_eng_ctl_chh_tig_ger_est_dyu_bat_lit_sun_jpn_tml_kor_fre_nor_lda_ita_mao_rom_owc_tag_mnd_dut_akn_rus_aeg_pol_arw_afr_ukr_qcu_grk_por_lat_yor_sod_cze_mlt_mol_ind_mcd_swa_hin_ewe_jav_tha_amr_knd_fbf_tsn_aze_guj_slo_uzb_dgb_vie_amh_bem_cic_bam	-0.0126623718469558	-0.0298192073995388	0.976275139254376
777	aeg_grk_swa_rus_hau_heb_wly_bos_azi_tur_bam_bat_lda_rom_swe_bsq_pan_tig_yor_mnd_hin_dut_ses_lat_igb_nor_est_bem_tsn_fin_ctl_sod_geo_lit_spa_mcd_urd_anl_amr_ita_hun_cic_ind_prs_jav_jpn_knd_kor_por_slo_fbf_mol_mly_glc_mlt_tag_cnt_guj_tsw_svk_amh_pol_ukr_bul_cze_qcu_ger_ben_fre_dyu_sid_alb_chh_eng_sun_krd_zul_arw_ewe_mao_tha_gam_tml_ven_moo_aze_scr_afr_uzb_xho_vie_owc_swt_akn_dgb	-0.385414706750761	-0.913409963513485	0.363388916775216
778	amr_por_tsw_glc_aeg_chh_amh_bul_aze_azi_yor_bat_fbf_bos_ctl_bsq_prs_heb_cic_mnd_ukr_ben_swt_pol_bem_ita_hun_dgb_moo_fin_pan_hau_geo_mcd_dut_urd_mol_gam_mlt_krd_est_ewe_mly_hin_mao_jpn_tml_kor_alb_slo_swa_rus_tag_scr_owc_sun_cnt_nor_ven_svk_wly_spa_afr_ger_fre_qcu_lat_arw_eng_zul_tig_rom_sod_swe_jav_lit_akn_grk_lda_ind_tha_anl_knd_xho_tsn_uzb_guj_cze_tur_dyu_vie_sid_ses_igb_bam	-0.117790911026316	-0.277439765963221	0.782058236353979
779	tig_rom_moo_urd_owc_mlt_anl_por_uzb_tur_ewe_mao_xho_ita_pan_bsq_bul_sid_akn_cnt_spa_cze_lda_lit_tsn_scr_fin_cic_zul_est_ctl_gam_geo_svk_dut_mol_rus_hau_aeg_ger_hun_bem_mly_pol_jav_jpn_knd_kor_fre_krd_ses_alb_tag_guj_amh_sun_mnd_swe_igb_slo_chh_prs_lat_ben_mcd_qcu_afr_arw_bos_tsw_wly_hin_heb_grk_bat_eng_bam_nor_dyu_ind_tha_amr_tml_fbf_ven_aze_glc_ukr_azi_yor_vie_sod_dgb_swa_swt	-0.666492245199191	-1.59555459886483	0.113981065158495
780	sid_dut_yor_arw_amh_sod_mlt_pol_aze_uzb_igb_ind_bam_mol_swe_bsq_nor_anl_xho_mnd_cze_lat_bem_lit_akn_urd_hun_ses_dyu_fin_fre_chh_geo_ukr_scr_krd_rus_gam_wly_por_est_tsw_tag_ben_sun_jpn_tml_kor_spa_afr_zul_svk_bat_mcd_tig_mao_cnt_ctl_moo_eng_hau_ita_alb_bul_bos_qcu_guj_ger_glc_lda_heb_prs_aeg_hin_mly_pan_swa_rom_ven_jav_tha_amr_knd_tsn_cic_azi_slo_grk_tur_dgb_vie_owc_fbf_ewe_swt	0.131117618367168	0.308870077586794	0.758111225195994
781	anl_pol_dgb_fre_wly_sid_chh_grk_aze_uzb_fbf_mao_bem_prs_ger_bsq_rom_mlt_moo_mnd_swe_por_ewe_bul_tsn_afr_hun_dyu_swa_est_cze_amr_geo_ita_mol_lit_slo_sod_tig_spa_fin_ven_jav_lat_sun_jpn_knd_kor_arw_guj_bam_rus_ind_svk_gam_bat_cnt_mcd_swt_nor_aeg_urd_scr_ben_ukr_qcu_glc_bos_pan_xho_amh_hin_hau_ctl_mly_krd_igb_alb_yor_tag_tha_heb_tml_tsw_akn_tur_eng_dut_azi_cic_vie_owc_lda_zul_ses	-0.782506897633904	-1.88456029419885	0.0626122846939934
782	chh_bul_yor_slo_owc_aeg_wly_svk_uzb_azi_tsn_mao_ven_dut_ctl_bsq_prs_heb_lda_mnd_pan_ukr_bem_mcd_zul_hin_est_cic_bam_fin_ger_tig_geo_ben_arw_afr_urd_anl_gam_rus_hun_igb_tag_ita_jav_jpn_tml_kor_grk_eng_dyu_krd_sun_rom_mlt_ind_cnt_nor_swa_spa_amr_scr_glc_swe_lit_qcu_por_fre_alb_tsw_sid_pol_sod_bos_mly_lat_moo_guj_xho_bat_tha_amh_knd_swt_ses_aze_mol_cze_tur_dgb_vie_hau_fbf_ewe_akn	-0.219410525546979	-0.518568884494745	0.605293098221029
783	heb_bos_bam_pan_anl_sid_owc_rus_uzb_aze_swa_jav_ven_glc_grk_bsq_spa_chh_dgb_mnd_prs_mol_cic_lat_igb_ctl_hun_tsw_akn_fin_svk_amr_geo_scr_arw_lit_cze_aeg_mlt_guj_est_bem_sun_hin_mly_jpn_knd_kor_por_pol_fbf_nor_bat_alb_hau_mao_cnt_mcd_moo_eng_sod_bul_ger_urd_dut_qcu_ukr_rom_slo_swt_wly_ben_gam_afr_tag_ita_zul_krd_dyu_ind_tha_amh_tml_lda_yor_azi_fre_swe_tur_xho_vie_tig_tsn_ses_ewe	0.218802806615289	0.51547475104791	0.607444520089213
784	hau_krd_moo_por_heb_aeg_sid_hin_azi_aze_ven_mly_swa_slo_ben_bsq_mol_gam_swt_cnt_lit_mcd_tsn_ita_zul_glc_hun_bem_dyu_fin_dut_tig_geo_ukr_fre_scr_alb_owc_mlt_lat_est_yor_jav_bul_bat_jpn_tml_kor_svk_bos_dgb_afr_sun_ger_wly_ind_mnd_rom_bam_ctl_anl_urd_spa_pan_nor_qcu_arw_guj_swe_tsw_amr_pol_sod_eng_tag_prs_igb_cze_xho_mao_tha_amh_knd_ses_cic_uzb_rus_grk_tur_ewe_vie_chh_lda_fbf_akn	0.368216572803054	0.867572078397076	0.387861743049113
785	mlt_cze_dgb_guj_wly_sod_amh_eng_aze_tur_igb_sun_fbf_por_rom_bsq_mcd_owc_akn_mnd_svk_lat_ses_dut_bem_afr_hun_swa_ewe_est_prs_hau_geo_ger_rus_pan_pol_tig_amr_nor_fin_moo_bat_lit_jav_jpn_tml_kor_mol_hin_tsn_ukr_tag_ita_heb_ind_cnt_swe_ven_ctl_sid_spa_bul_ben_glc_qcu_bos_alb_urd_bam_anl_arw_aeg_grk_mao_scr_zul_slo_swt_mly_tha_gam_knd_yor_xho_azi_fre_krd_uzb_lda_vie_chh_cic_tsw_dyu	-0.124363159024194	-0.293212926742727	0.770012684033715
786	sod_ukr_zul_glc_chh_hau_sid_mol_tur_aze_bam_mly_dgb_slo_lat_bsq_spa_gam_fbf_mnd_ben_mcd_ses_ita_yor_pol_est_xho_lda_hun_dut_amh_geo_eng_grk_cze_por_anl_heb_krd_fin_bem_jav_lit_ind_jpn_tml_kor_bos_rus_akn_hin_tag_pan_aeg_bat_cnt_swe_dyu_fre_owc_ctl_prs_bul_svk_qcu_urd_afr_arw_tsn_mlt_nor_wly_alb_mao_ger_ewe_guj_moo_sun_tha_amr_knd_ven_swt_azi_rom_scr_uzb_swa_vie_tig_tsw_cic_igb	-0.679654916438259	-1.62898833623408	0.106698385404983
787	chh_slo_ven_svk_amh_amr_owc_ben_aze_uzb_tsn_mly_ewe_mol_afr_bsq_prs_gam_dyu_mnd_glc_urd_bam_rus_lda_guj_hun_igb_fbf_fin_lat_wly_geo_nor_eng_ukr_grk_hau_anl_bul_est_akn_ind_rom_bat_jpn_knd_kor_krd_ctl_ses_arw_tag_pol_aeg_mao_cnt_bos_swa_fre_sid_swe_ita_mcd_ger_qcu_cze_scr_pan_yor_sod_hin_heb_por_jav_lit_dgb_alb_swt_sun_tha_mlt_tml_tsw_moo_tur_spa_dut_azi_zul_vie_tig_bem_cic_xho	-0.419579219553157	-0.996981114121564	0.321360674851254
788	sod_rus_fbf_ger_owc_heb_sid_rom_aze_azi_swt_bat_tsn_nor_ita_bsq_fre_tig_ses_mnd_ben_ctl_bem_cze_ven_pan_hun_akn_tsw_fin_mcd_anl_geo_dut_urd_eng_hin_amh_aeg_prs_est_bam_jav_grk_sun_jpn_tml_kor_por_spa_dyu_bul_tag_swe_mlt_mly_cnt_arw_xho_scr_amr_alb_lit_bos_afr_qcu_mol_ukr_slo_yor_wly_guj_chh_lat_ind_glc_lda_pol_ewe_mao_tha_gam_knd_igb_zul_tur_svk_krd_uzb_moo_vie_hau_swa_cic_dgb	-0.0800721742492531	-0.189064555049097	0.850454215885315
789	hau_fre_ewe_svk_gam_sid_amr_bul_uzb_tur_bam_ind_yor_scr_cze_bsq_bos_heb_tsn_cnt_eng_mcd_igb_ger_moo_nor_est_cic_xho_fin_ctl_anl_geo_krd_rus_spa_arw_tig_amh_glc_hun_swt_sun_mol_bat_jpn_knd_kor_lit_rom_dyu_pan_jav_hin_sod_tag_mnd_afr_ses_lat_mlt_por_pol_swe_ben_qcu_grk_urd_guj_ven_wly_prs_aeg_ukr_mao_slo_swa_dut_lda_mly_tha_owc_tml_tsw_fbf_azi_alb_ita_aze_dgb_vie_chh_akn_zul_bem	-0.181011657262724	-0.426818275699707	0.670498147754934
790	tig_pol_dyu_mcd_amh_chh_owc_slo_uzb_azi_lda_bat_tsw_rom_guj_bsq_arw_sod_ewe_mnd_urd_prs_moo_lit_swa_pan_est_cic_igb_hun_rus_sid_geo_cze_spa_ben_alb_anl_wly_lat_fin_akn_ind_grk_tag_jpn_tml_kor_krd_fre_zul_ukr_sun_svk_hau_jav_cnt_ger_xho_glc_heb_mol_nor_afr_hin_qcu_bos_eng_ctl_bam_gam_por_amr_dut_mao_bul_dgb_swe_ven_mly_tha_aeg_knd_tsn_bem_aze_scr_ita_tur_yor_vie_mlt_swt_ses_fbf	-0.66404795885541	-1.58991247314594	0.115248402890859
791	mlt_lat_swt_guj_chh_amh_gam_rom_tur_aze_tsn_mly_dgb_ctl_fre_bsq_lit_tig_ven_mnd_bos_afr_tsw_scr_zul_svk_fin_moo_bem_hun_hin_hau_geo_pan_dut_ita_arw_wly_anl_ben_est_ewe_sun_ukr_bat_jpn_tml_kor_mol_alb_fbf_spa_jav_grk_sod_tag_cnt_rus_igb_bul_aeg_por_urd_slo_krd_qcu_mcd_prs_cze_bam_heb_nor_amr_pol_mao_eng_yor_glc_ses_ind_tha_sid_knd_lda_cic_azi_swe_ger_uzb_xho_vie_owc_akn_swa_dyu	0.58676122424489	1.38958318815599	0.167973248709012
792	heb_mcd_swt_rus_chh_amr_hau_ben_azi_aze_bem_mly_bam_prs_ger_bsq_eng_anl_ven_cnt_slo_bos_tsn_arw_zul_ukr_est_xho_cic_fin_glc_amh_geo_bul_alb_mol_hin_wly_sid_afr_hun_akn_sun_ita_tag_jpn_knd_kor_krd_pol_lda_swe_jav_dut_mlt_mao_mnd_ctl_moo_lat_owc_scr_cze_svk_pan_qcu_spa_lit_guj_dgb_tig_rom_gam_urd_bat_nor_fbf_grk_igb_ind_tha_aeg_tml_tsw_yor_tur_fre_por_uzb_dyu_vie_sod_swa_ewe_ses	-0.405253130511486	-0.959942943772318	0.339573036257045
793	mlt_ctl_dgb_lit_sod_amh_heb_mcd_aze_tur_akn_sun_moo_scr_ukr_bsq_nor_aeg_lda_cnt_ger_fre_tsn_grk_dyu_lat_fin_igb_xho_est_ben_owc_geo_svk_ita_pan_prs_sid_tig_eng_hun_bam_jav_hin_mao_jpn_tml_kor_spa_afr_fbf_glc_mly_dut_amr_bat_mnd_pol_bem_slo_gam_guj_bul_arw_krd_qcu_rus_cze_mol_ven_wly_bos_hau_urd_tag_rom_tsw_por_zul_ind_tha_chh_knd_ewe_yor_uzb_alb_swe_azi_swt_vie_anl_swa_cic_ses	-0.595116812266987	-1.42161503646068	0.158482904274855
794	sod_dut_zul_pol_aeg_chh_tig_mol_uzb_tur_xho_mao_igb_guj_alb_bsq_cze_wly_fbf_mnd_por_fre_tsn_prs_akn_rom_est_dgb_moo_fin_krd_mlt_geo_hin_arw_scr_bul_sid_gam_mcd_hun_yor_ind_svk_mly_jpn_knd_kor_lit_bos_swa_afr_jav_ctl_anl_sun_cnt_slo_ses_grk_amr_ger_eng_swe_glc_qcu_urd_rus_lat_ven_heb_pan_hau_ben_tag_ukr_bam_spa_tsw_bat_tha_amh_tml_cic_ewe_aze_nor_ita_azi_dyu_vie_owc_lda_bem_swt	0.874887998181781	2.08729490780753	0.039596645544838
795	amh_afr_akn_prs_hau_heb_wly_guj_tur_aze_igb_jav_swa_eng_dut_bsq_glc_owc_dyu_cnt_lat_ctl_ewe_urd_ses_bul_fin_tsw_moo_est_arw_amr_geo_cze_pol_grk_rom_gam_chh_pan_hun_dgb_bat_lit_mly_jpn_knd_kor_fre_krd_xho_hin_sun_slo_tig_tag_mnd_rus_cic_scr_mlt_por_ben_swe_ger_qcu_mcd_alb_bos_bem_sod_svk_anl_ita_mao_spa_tsn_nor_yor_ind_tha_aeg_tml_bam_lda_uzb_ukr_mol_azi_ven_vie_sid_swt_fbf_zul	0.394423162598842	0.929774613756475	0.354894931712548
796	chh_slo_dgb_urd_owc_gam_tig_pan_azi_tur_yor_bat_swa_ukr_fre_bsq_lat_aeg_tsw_mnd_guj_hin_swt_prs_dyu_ben_hun_ses_xho_est_bos_mlt_geo_rus_afr_swe_por_amh_hau_mcd_fin_tsn_jav_spa_ind_jpn_knd_kor_eng_ita_moo_mol_mao_nor_amr_sun_cnt_krd_fbf_alb_sid_ctl_scr_dut_arw_qcu_bul_rom_pol_bam_heb_grk_anl_cze_tag_ger_bem_glc_akn_mly_tha_wly_tml_igb_ewe_uzb_svk_lit_aze_zul_vie_sod_cic_ven_lda	-0.352469992459098	-0.835117031735419	0.405792089502899
797	amh_pan_moo_cze_sod_heb_gam_ukr_azi_tur_fbf_jav_tsw_spa_alb_bsq_lat_tig_lda_mnd_svk_grk_ewe_urd_swt_mcd_est_cic_zul_hun_glc_anl_geo_krd_prs_ctl_ben_owc_wly_hin_fin_ven_mao_ita_bat_jpn_tml_kor_swe_eng_dyu_scr_sun_ger_mlt_tag_cnt_bul_ses_slo_amr_dut_mol_por_pol_qcu_fre_lit_rus_dgb_chh_nor_hau_rom_ind_guj_bam_afr_yor_mly_tha_sid_knd_igb_xho_aze_bos_arw_uzb_swa_vie_aeg_akn_bem_tsn	-0.281406342421642	-0.665353358058067	0.507471287399031
798	owc_eng_igb_prs_hau_amr_heb_ita_tur_uzb_fbf_mly_tsn_rom_mol_bsq_spa_sid_yor_mnd_grk_lat_ven_cze_dyu_ukr_fin_swt_bem_est_glc_gam_geo_lit_bul_urd_svk_amh_tig_fre_hun_moo_ind_alb_tag_jpn_knd_kor_scr_bos_cic_ben_mao_hin_wly_bat_cnt_swe_swa_pol_sod_nor_por_ctl_pan_qcu_guj_ger_dut_lda_anl_rus_aeg_mcd_jav_slo_xho_krd_tsw_sun_tha_mlt_tml_zul_bam_azi_afr_arw_aze_ewe_vie_chh_ses_dgb_akn	0.450920621713783	1.06517639816083	0.289553792933309
799	amh_svk_moo_swe_amr_heb_owc_urd_tur_azi_akn_bat_xho_hin_grk_bsq_cze_tig_fbf_mnd_krd_ben_swa_pan_lda_spa_fin_yor_ewe_hun_lit_wly_geo_ctl_alb_ger_lat_chh_aeg_eng_est_swt_ind_scr_mao_jpn_knd_kor_nor_rus_igb_slo_tag_bul_hau_mly_cnt_glc_dyu_por_mlt_afr_ukr_ita_fre_qcu_mcd_arw_bos_tsn_gam_pol_sid_prs_jav_rom_dgb_guj_zul_sun_tha_anl_tml_ven_tsw_aze_dut_mol_uzb_ses_vie_sod_cic_bem_bam	-0.708142502801702	-1.70017738021676	0.0924396769502959
800	aeg_prs_akn_afr_mlt_tig_gam_spa_tur_uzb_yor_mao_bam_bul_ukr_bsq_bos_amr_tsn_mnd_mol_ita_ses_ben_fbf_nor_hun_ven_xho_est_swe_amh_geo_rom_svk_scr_ctl_anl_owc_mcd_fin_cic_mly_pol_tag_jpn_tml_kor_krd_slo_dgb_lat_ind_pan_heb_sun_cnt_rus_lda_hin_wly_urd_lit_guj_por_qcu_arw_cze_ger_swa_chh_alb_sid_glc_jav_grk_swt_fre_dyu_bat_tha_hau_knd_bem_tsw_azi_eng_dut_aze_igb_vie_sod_zul_moo_ewe	-0.631168721872659	-1.50975103418924	0.134497132016832
801	sid_ukr_bem_cze_mlt_amr_wly_krd_azi_uzb_ven_sun_igb_bos_eng_bsq_svk_sod_akn_mnd_scr_nor_xho_afr_fbf_arw_est_swt_cic_hun_mcd_heb_geo_ita_pol_grk_bul_hau_aeg_rus_fin_lda_bat_urd_ind_jpn_tml_kor_lat_hin_tsw_prs_mly_pan_chh_mao_cnt_ger_bam_slo_gam_ctl_ben_spa_alb_qcu_swe_fre_por_ses_tig_mol_owc_glc_jav_rom_zul_dut_yor_tag_tha_amh_knd_ewe_moo_aze_guj_lit_tur_swa_vie_anl_dyu_tsn_dgb	-0.903589283190696	-2.18796003298773	0.0311785118344776
802	owc_arw_yor_bos_wly_heb_hau_afr_aze_uzb_lda_jav_akn_scr_spa_bsq_grk_amh_ses_cnt_krd_mol_dgb_bul_cic_cze_hun_swa_tsw_est_ctl_amr_geo_fre_glc_guj_por_sod_gam_pan_fin_igb_bat_rom_mao_jpn_tml_kor_urd_ger_xho_lit_sun_ben_aeg_tag_mnd_pol_tsn_svk_tig_nor_ukr_ita_dut_qcu_lat_eng_rus_bam_mlt_swe_chh_prs_ind_hin_fbf_alb_dyu_mly_tha_sid_knd_zul_ewe_tur_mcd_slo_azi_bem_vie_anl_ven_swt_moo	-0.758709156608252	-1.82583733566271	0.0710838780509744
803	amr_lit_dgb_nor_aeg_chh_mlt_urd_uzb_azi_ewe_mao_moo_mcd_bul_bsq_swe_wly_xho_mnd_ukr_bos_bam_mol_fbf_fre_est_akn_zul_fin_spa_tig_geo_pol_lat_rus_ben_heb_amh_por_hun_dyu_bat_cze_tag_jpn_tml_kor_svk_dut_lda_arw_jav_eng_sod_mly_cnt_guj_ven_krd_sid_pan_grk_ita_rom_qcu_ctl_hin_afr_tsw_gam_ger_owc_slo_sun_scr_bem_glc_cic_ind_tha_hau_knd_swa_ses_aze_alb_prs_tur_tsn_vie_anl_yor_igb_swt	-0.333038332388264	-0.788316705650088	0.432516314376568
804	sid_krd_bem_pan_heb_amh_amr_mol_aze_azi_ven_mao_tsw_bos_bul_bsq_ctl_anl_igb_cnt_cze_guj_ewe_arw_dyu_lat_est_fbf_moo_fin_ger_owc_geo_hin_glc_urd_lit_hau_aeg_eng_hun_bam_jav_rus_tag_jpn_knd_kor_swe_slo_lda_spa_ind_alb_gam_bat_mnd_pol_cic_nor_sod_mcd_scr_por_prs_qcu_ita_svk_rom_dgb_tig_dut_wly_afr_mly_ben_tsn_ukr_ses_sun_tha_chh_tml_yor_akn_uzb_fre_grk_tur_swt_vie_mlt_swa_xho_zul	-0.250541282860509	-0.591835348353311	0.555396875351582
805	mlt_rom_xho_lat_owc_sid_gam_glc_azi_aze_swa_bat_igb_bos_ger_bsq_nor_amh_tsn_cnt_krd_scr_dgb_hin_ses_eng_fin_dyu_zul_hun_pol_wly_geo_slo_arw_fre_lit_sod_heb_cze_est_swt_ind_mol_sun_jpn_knd_kor_grk_ita_bem_alb_mao_afr_amr_tag_mnd_bul_akn_mcd_chh_svk_guj_urd_ukr_qcu_swe_prs_rus_ewe_aeg_ctl_anl_spa_jav_pan_tsw_dut_yor_mly_tha_hau_tml_lda_cic_tur_por_ben_uzb_fbf_vie_tig_ven_moo_bam	0.159031419723017	0.374419663824348	0.708944489168416
806	sid_rus_ses_urd_owc_gam_sod_grk_aze_azi_tsn_mly_zul_krd_fre_bsq_prs_aeg_moo_cnt_spa_lit_swt_ger_ewe_ctl_fin_dyu_bem_est_svk_tig_geo_scr_nor_slo_bul_chh_anl_por_hun_xho_jav_swe_tag_jpn_knd_kor_pol_pan_bam_hin_sun_bos_amh_mao_mnd_eng_tsw_glc_heb_ukr_alb_mol_afr_qcu_dut_mcd_cze_dgb_hau_ita_mlt_ben_bat_lat_igb_guj_akn_ind_tha_wly_tml_lda_ven_uzb_rom_arw_tur_yor_vie_amr_cic_fbf_swa	-0.5139193140471	-1.22383782610419	0.224104974360826
807	sod_lit_zul_alb_chh_mlt_gam_guj_aze_azi_lda_tag_swt_por_spa_bsq_urd_hau_swa_cnt_krd_lat_bem_eng_dyu_nor_fin_moo_fbf_hun_mcd_tig_geo_afr_ger_glc_slo_sid_owc_bul_est_ewe_jav_pol_ind_jpn_knd_kor_swe_prs_cic_ita_sun_svk_amh_mao_mnd_ben_dgb_pan_aeg_fre_cze_rus_grk_qcu_bos_mol_dut_akn_amr_ukr_heb_ctl_bat_scr_tsn_hin_tsw_mly_tha_anl_tml_ven_ses_uzb_rom_arw_tur_bam_vie_wly_xho_igb_yor	-0.16667526183527	-0.393955352070867	0.694515844523833
808	heb_bul_tsn_ger_amr_sid_gam_scr_tur_azi_lda_mly_ven_pol_glc_bsq_afr_mlt_dyu_cnt_svk_grk_ewe_spa_swt_ben_est_dgb_bam_hun_por_owc_geo_guj_swe_ita_alb_aeg_amh_pan_fin_fbf_tag_rus_bat_jpn_knd_kor_ukr_prs_ses_lat_jav_eng_chh_mao_mnd_dut_akn_mol_anl_urd_nor_hin_arw_qcu_rom_fre_cze_moo_wly_krd_hau_ctl_sun_slo_bem_bos_tsw_ind_tha_tig_tml_swa_igb_aze_mcd_lit_uzb_zul_vie_sod_yor_cic_xho	-0.214674250433094	-0.507691462047028	0.612871689488223
809	hau_fre_bam_prs_chh_anl_heb_ben_tur_aze_zul_sun_bem_svk_lat_bsq_scr_amr_ewe_mnd_nor_bul_yor_krd_cic_alb_est_swa_xho_fin_slo_mlt_geo_eng_ctl_bos_ukr_owc_tig_arw_hun_ven_mly_swe_jav_jpn_tml_kor_dut_lit_ses_mol_ind_ita_gam_bat_cnt_cze_akn_glc_aeg_spa_urd_pol_rus_qcu_por_afr_pan_dyu_sid_rom_amh_ger_mao_guj_igb_grk_tsn_tag_tha_wly_knd_tsw_lda_uzb_hin_mcd_azi_dgb_vie_sod_fbf_moo_swt	-0.667085219167885	-1.59990314605245	0.113011920455797
810	amh_nor_yor_pol_chh_owc_mlt_scr_azi_uzb_tsn_mao_moo_glc_arw_bsq_slo_gam_cic_mnd_krd_ctl_tsw_svk_igb_rom_hun_lda_ven_fin_mol_tig_geo_ukr_guj_eng_fre_amr_sid_mcd_est_dyu_ind_lat_bat_jpn_tml_kor_hin_rus_swt_alb_tag_por_hau_jav_cnt_ita_ses_cze_heb_swe_afr_bos_grk_qcu_ben_prs_dut_zul_sod_urd_anl_bul_mly_lit_swa_spa_bam_sun_tha_aeg_knd_xho_akn_tur_pan_ger_aze_bem_vie_wly_ewe_dgb_fbf	0.37222079043192	0.877592605102004	0.382426368848377
811	anl_ukr_akn_rus_sod_amh_mlt_bos_uzb_azi_tsw_ind_swt_mol_ger_bsq_grk_owc_xho_cnt_arw_por_cic_rom_ses_hin_hun_igb_ewe_est_krd_aeg_geo_ben_guj_ita_cze_hau_heb_prs_fin_dyu_mao_lit_jav_jpn_knd_kor_nor_eng_lda_lat_tag_urd_sid_sun_mnd_scr_bam_svk_chh_fre_bul_slo_afr_qcu_alb_ctl_pol_bem_wly_swe_tig_mcd_bat_spa_moo_dut_dgb_mly_tha_amr_tml_swa_zul_tur_pan_glc_aze_ven_vie_gam_fbf_yor_tsn	-0.663976272129958	-1.58808673291823	0.115660905077591
812	owc_afr_ven_bos_chh_sid_sod_nor_aze_uzb_xho_mao_swt_ukr_eng_bsq_dut_aeg_bam_mnd_scr_spa_dyu_por_zul_cze_est_swa_moo_hun_bul_anl_geo_glc_slo_hin_pan_tig_hau_svk_fin_ses_tag_krd_ind_jpn_knd_kor_guj_swe_tsw_rom_mly_prs_gam_bat_cnt_mcd_tsn_fre_amr_urd_alb_grk_rus_qcu_pol_lat_mol_cic_heb_lit_wly_ita_sun_arw_igb_ben_yor_jav_tha_mlt_tml_ewe_lda_tur_ctl_ger_azi_bem_vie_amh_dgb_akn_fbf	-0.611749941257012	-1.46297571033014	0.146845530279045
813	sod_ctl_ewe_guj_anl_sid_chh_ukr_tur_uzb_ven_sun_lda_rom_scr_bsq_urd_mlt_dgb_mnd_bul_mcd_akn_glc_cic_hin_est_fbf_yor_hun_lit_amr_geo_arw_svk_alb_lat_hau_heb_cze_fin_swt_jav_rus_mao_jpn_knd_kor_fre_bos_moo_ben_mly_por_wly_tag_cnt_pan_tsn_swe_owc_nor_afr_grk_krd_qcu_slo_pol_ita_xho_aeg_spa_gam_mol_bat_prs_igb_eng_bem_ind_tha_tig_tml_zul_tsw_aze_dut_ger_azi_bam_vie_amh_swa_dyu_ses	-0.253143596374208	-0.599061080634059	0.550588674822049
814	heb_swe_fbf_urd_anl_owc_sid_bos_aze_azi_akn_sun_moo_ukr_grk_bsq_prs_amr_igb_mnd_lit_slo_xho_ger_ewe_fre_fin_yor_tsw_est_ita_sod_geo_rom_ctl_nor_guj_tig_gam_mol_hun_bam_bat_spa_ind_jpn_knd_kor_hin_dut_swt_eng_tag_lat_mlt_mao_cnt_krd_dyu_pan_wly_alb_afr_cze_rus_qcu_svk_bul_por_swa_amh_ben_hau_pol_mly_scr_zul_arw_ses_jav_tha_chh_tml_cic_tsn_uzb_glc_mcd_tur_dgb_vie_aeg_lda_ven_bem	0.0982260760961975	0.231055620332984	0.817779159502761
815	amh_krd_zul_dut_owc_anl_heb_ben_azi_aze_lda_mao_tsn_nor_ita_bsq_bos_mlt_bam_cnt_mol_ukr_moo_ger_swa_prs_hun_ses_ewe_est_lit_amr_geo_arw_rus_pan_cze_wly_chh_bul_fin_dgb_ind_slo_sun_jpn_knd_kor_hin_guj_swt_mcd_jav_por_gam_tag_mnd_afr_yor_rom_aeg_fre_pol_grk_svk_qcu_alb_urd_eng_ven_sod_spa_hau_scr_bat_swe_igb_ctl_fbf_mly_tha_tig_tml_akn_cic_uzb_glc_lat_tur_bem_vie_sid_dyu_xho_tsw	-0.73526108105541	-1.76492702194412	0.0808588407475181
816	hau_ben_ses_eng_sid_heb_owc_scr_uzb_aze_igb_ind_yor_bul_ctl_bsq_pol_amh_swt_mnd_spa_swe_ven_nor_lda_krd_hun_bem_fbf_fin_ger_chh_geo_lat_urd_lit_glc_anl_amr_grk_est_cic_tag_rom_jav_jpn_knd_kor_cze_alb_zul_mcd_mao_afr_tig_sun_cnt_por_xho_mol_mlt_guj_pan_prs_fre_qcu_ita_svk_ukr_moo_wly_slo_gam_hin_bat_arw_dgb_dut_ewe_mly_tha_aeg_tml_akn_bam_tur_bos_rus_azi_tsn_vie_sod_tsw_dyu_swa	-1.00025775448214	-2.43249435361165	0.0169087666233292
817	heb_bos_swt_guj_hau_amh_tig_urd_aze_tur_akn_ind_lda_nor_eng_bsq_rus_gam_bem_cnt_alb_slo_dyu_afr_moo_ukr_fin_cic_zul_hun_rom_owc_geo_prs_lit_pan_cze_aeg_sod_ctl_est_dgb_bat_dut_mly_jpn_knd_kor_glc_swe_tsn_svk_tag_pol_wly_jav_mnd_ita_ven_ger_sid_lat_arw_bul_mol_qcu_fre_grk_por_yor_anl_ben_chh_krd_mao_hin_fbf_spa_tsw_sun_tha_amr_tml_bam_swa_uzb_scr_mcd_azi_ewe_vie_mlt_igb_ses_xho	-0.589029566456974	-1.40614173559863	0.163014516841971
818	gam_ben_yor_nor_amr_hau_sid_grk_uzb_azi_bam_tag_fbf_arw_prs_bsq_alb_heb_swt_cnt_mcd_mol_cic_rom_zul_spa_est_xho_dyu_hun_ita_anl_geo_scr_swe_krd_dut_mlt_tig_hin_fin_lda_bat_ukr_jav_jpn_knd_kor_bul_guj_ewe_pol_sun_rus_wly_ind_mnd_lit_tsw_fre_chh_bos_svk_ctl_glc_qcu_urd_afr_ger_bem_owc_slo_amh_eng_mly_por_moo_pan_ses_mao_tha_aeg_tml_akn_ven_tur_cze_lat_aze_dgb_vie_sod_tsn_igb_swa	-0.515477909693742	-1.2267515595172	0.223012691456491
819	aeg_ita_ven_krd_heb_amh_anl_eng_azi_aze_yor_sun_dyu_scr_prs_bsq_spa_wly_fbf_mnd_cze_slo_igb_bul_moo_svk_fin_cic_akn_est_afr_sid_geo_hin_bos_ben_mcd_chh_mlt_grk_hun_swt_mly_swe_ind_jpn_tml_kor_rom_rus_lda_arw_jav_lat_owc_tag_cnt_guj_zul_alb_tig_lit_nor_mol_por_qcu_pan_glc_pol_ses_amr_ctl_hau_ger_mao_fre_ewe_ukr_dgb_bat_tha_sod_knd_bem_tsw_tur_urd_dut_uzb_swa_vie_gam_xho_tsn_bam	-0.0136303495840844	-0.0320634351164464	0.974490175787075
820	hau_arw_moo_swe_amh_owc_aeg_pan_aze_tur_igb_ind_swa_bos_scr_bsq_spa_mlt_dyu_cnt_lat_bul_bem_hin_dgb_guj_est_akn_cic_fin_slo_heb_geo_mol_krd_por_ctl_sid_sod_ben_hun_zul_bat_fre_sun_jpn_tml_kor_grk_alb_tsw_ukr_mao_svk_gam_jav_mnd_pol_ven_prs_wly_dut_glc_rus_cze_qcu_ger_lit_eng_xho_tig_mcd_anl_nor_mly_ita_ewe_urd_fbf_tag_tha_amr_knd_ses_yor_uzb_rom_afr_azi_bam_vie_chh_lda_tsn_swt	-0.48530804163463	-1.15252357533006	0.252059885596273
821	aeg_glc_fbf_mcd_wly_owc_sod_svk_tur_azi_cic_sun_moo_rom_hin_bsq_eng_hau_tsw_cnt_rus_bul_akn_lat_swa_swe_fin_tsn_ven_est_bos_anl_geo_grk_ita_pan_afr_amh_mlt_prs_hun_yor_mao_lit_mly_jpn_tml_kor_cze_ger_lda_nor_tag_ctl_sid_bat_mnd_arw_zul_guj_gam_mol_ben_urd_slo_qcu_por_fre_pol_dgb_chh_spa_amr_krd_ind_dut_ewe_ukr_ses_jav_tha_tig_knd_bam_dyu_uzb_scr_alb_aze_xho_vie_heb_swt_bem_igb	-0.450030804225129	-1.06949079816847	0.28761657805985
822	tig_swe_yor_hin_heb_wly_mlt_afr_azi_tur_swt_mly_ewe_eng_spa_bsq_ben_sid_swa_cnt_ukr_svk_bam_lat_dgb_bul_est_bem_lda_hun_mol_anl_geo_grk_nor_dut_alb_aeg_chh_mcd_fin_tsw_mao_pan_bat_jpn_knd_kor_scr_pol_tsn_rom_sun_ita_sod_tag_mnd_glc_ses_cze_hau_por_slo_fre_urd_qcu_ctl_ger_guj_dyu_amh_lit_owc_krd_jav_bos_zul_rus_xho_ind_tha_gam_tml_fbf_igb_aze_prs_arw_uzb_cic_vie_amr_akn_moo_ven	0.111832730859461	0.263619516966343	0.792656348217635
823	anl_ita_bam_lit_tig_amr_hau_fre_azi_aze_xho_jav_dyu_swe_por_bsq_glc_mlt_zul_mnd_ger_eng_tsn_svk_cic_ukr_est_igb_dgb_fin_slo_amh_geo_urd_rus_ben_bul_sod_wly_scr_hun_ses_sun_lat_bat_jpn_tml_kor_dut_alb_tsw_nor_tag_mol_aeg_mao_cnt_pan_ewe_krd_chh_grk_afr_pol_spa_qcu_mcd_ctl_hin_swa_gam_rom_sid_bos_mly_prs_bem_guj_fbf_ind_tha_heb_knd_swt_yor_uzb_cze_arw_tur_ven_vie_owc_akn_lda_moo	-0.280809947668293	-0.663663263035365	0.508547742843481
824	wly_dut_ses_lat_sod_amr_chh_ita_uzb_tur_lda_ind_tsw_mcd_fre_bsq_bos_heb_cic_cnt_grk_guj_xho_ukr_bam_spa_hun_ewe_fbf_fin_glc_anl_geo_ctl_scr_rus_slo_owc_tig_nor_est_yor_jav_pol_tag_jpn_tml_kor_lit_pan_dyu_por_mao_krd_gam_sun_mnd_prs_moo_swe_amh_cze_urd_bul_ben_qcu_arw_rom_afr_swt_mlt_eng_aeg_ger_bat_mol_zul_alb_swa_mly_tha_hau_knd_akn_ven_azi_svk_hin_aze_igb_vie_sid_dgb_tsn_bem	-0.95169272433518	-2.31159846039454	0.0230081800179082
825	owc_scr_lda_rom_tig_aeg_heb_ben_aze_tur_swa_ind_akn_ctl_swe_bsq_por_mlt_tsw_mnd_ger_fre_yor_ukr_fbf_mcd_hun_zul_ses_fin_glc_amr_geo_eng_cze_svk_pol_anl_chh_ita_est_moo_bat_bul_mly_jpn_knd_kor_slo_prs_xho_krd_jav_dut_sod_tag_cnt_alb_swt_nor_sid_mol_lit_bos_pan_qcu_urd_grk_hin_tsn_gam_lat_hau_afr_sun_rus_bam_guj_igb_mao_tha_amh_tml_bem_ven_uzb_arw_spa_azi_dyu_vie_wly_ewe_cic_dgb	-0.882382906292329	-2.13533714371472	0.0353613772464983
826	owc_pan_yor_pol_wly_tig_sod_rus_tur_azi_dgb_sun_ses_alb_mol_bsq_dut_sid_moo_cnt_glc_fre_ven_lit_bem_arw_hun_akn_swa_est_swe_amh_geo_lat_bul_guj_krd_aeg_heb_por_fin_lda_jav_cze_ind_jpn_knd_kor_bos_nor_fbf_scr_mao_ukr_gam_bat_mnd_ger_cic_afr_amr_ita_slo_prs_urd_qcu_rom_spa_ctl_xho_mlt_mcd_hau_ben_tag_hin_zul_eng_tsn_mly_tha_chh_tml_igb_bam_aze_svk_grk_uzb_dyu_vie_anl_tsw_swt_ewe	-0.45431158361925	-1.0800009817623	0.282934640956004
827	mlt_grk_dgb_rus_tig_heb_hau_arw_aze_uzb_fbf_mao_akn_krd_ita_bsq_ger_anl_tsw_cnt_afr_ctl_bem_lat_ses_prs_fin_ven_xho_hun_mol_sod_geo_pan_por_mcd_dut_sid_aeg_urd_est_cic_ind_pol_jav_jpn_tml_kor_svk_bos_swt_guj_mly_ukr_amh_tag_mnd_cze_dyu_spa_amr_bul_eng_glc_ben_qcu_scr_lit_hin_lda_gam_swe_wly_alb_bat_slo_tsn_rom_zul_sun_tha_owc_knd_igb_swa_tur_fre_nor_azi_moo_vie_chh_yor_bam_ewe	-0.377637679568691	-0.894407272658086	0.373412932617427
828	chh_eng_tsn_nor_heb_mlt_sid_urd_tur_aze_fbf_ind_swt_scr_swe_bsq_grk_tig_moo_mnd_lat_mcd_lda_glc_ven_pan_fin_tsw_swa_hun_guj_amr_geo_krd_ukr_rus_ger_hau_gam_mol_est_igb_mao_arw_mly_jpn_tml_kor_por_fre_dgb_bos_jav_hin_amh_sun_cnt_bul_cic_afr_aeg_lit_ctl_rom_spa_qcu_ben_svk_slo_bem_wly_ita_anl_cze_tag_prs_dyu_pol_yor_bat_tha_sod_knd_ewe_ses_azi_alb_dut_uzb_akn_vie_owc_xho_zul_bam	0.581491377253516	1.37821837057194	0.1714426840245
829	aeg_glc_fbf_rom_amh_sod_wly_ben_tur_aze_igb_sun_xho_guj_fre_bsq_lat_gam_dyu_cnt_grk_cze_swa_slo_ven_pan_est_tsn_yor_fin_dut_sid_geo_arw_ita_mcd_bos_mlt_chh_hin_hun_cic_mao_eng_mly_jpn_tml_kor_pol_afr_swt_bul_bat_spa_amr_jav_mnd_prs_bam_ger_anl_lit_scr_nor_swe_qcu_alb_mol_ukr_dgb_hau_por_heb_urd_ind_ctl_lda_rus_ewe_tag_tha_owc_knd_zul_ses_uzb_krd_svk_azi_moo_vie_tig_akn_bem_tsw	0.240009891017433	0.564937656581353	0.573476406192401
830	hau_ukr_ses_spa_chh_amr_mlt_prs_uzb_azi_bem_sun_yor_pol_mol_bsq_scr_aeg_ven_mnd_lat_ita_zul_por_moo_arw_est_akn_igb_hun_guj_sid_geo_krd_mcd_fre_ctl_wly_gam_afr_fin_ewe_tag_urd_bat_jpn_tml_kor_rus_grk_swt_swe_mao_hin_tig_jav_cnt_bos_cic_cze_amh_ben_bul_glc_dut_qcu_pan_ger_nor_bam_anl_rom_heb_eng_ind_lit_fbf_slo_xho_mly_tha_owc_knd_tsn_lda_tur_svk_alb_aze_swa_vie_sod_dyu_tsw_dgb	-0.525799949616566	-1.25032568354321	0.214317493066496
831	wly_por_moo_hin_aeg_chh_mlt_prs_uzb_tur_akn_jav_ven_slo_krd_bsq_guj_amh_ses_mnd_urd_ita_cic_bos_fbf_arw_fin_bem_zul_hun_fre_anl_geo_pol_glc_mcd_ger_sid_hau_lit_est_xho_tag_svk_mao_jpn_tml_kor_ukr_bul_dyu_alb_mly_pan_tig_bat_cnt_dut_yor_ben_owc_rus_eng_mol_swe_qcu_grk_ctl_cze_ewe_amr_afr_sod_lat_sun_rom_dgb_spa_swt_ind_tha_gam_knd_lda_tsw_azi_scr_nor_aze_swa_vie_heb_tsn_igb_bam	-0.0700022374925861	-0.165130848661323	0.869199406498158
832	gam_ita_swa_por_mlt_sod_amh_bos_aze_azi_tsn_tag_bam_guj_afr_bsq_fre_owc_tsw_mnd_eng_rom_ewe_ger_xho_svk_fin_dyu_moo_hun_prs_wly_geo_spa_ctl_lit_scr_heb_chh_cze_est_ven_sun_krd_bat_jpn_knd_kor_ukr_bul_lda_urd_ind_rus_hau_mly_cnt_arw_yor_ben_aeg_pan_swe_alb_mol_qcu_nor_mcd_glc_ses_amr_pol_tig_slo_mao_lat_cic_grk_zul_jav_tha_sid_tml_akn_bem_tur_hin_dut_uzb_fbf_vie_anl_swt_dgb_igb	0.450332102023105	1.06552477084845	0.289397039002232
833	owc_pol_ewe_urd_mlt_sod_gam_glc_uzb_azi_ses_mao_xho_swe_eng_bsq_ger_aeg_akn_cnt_fre_scr_cic_bos_swa_slo_hun_moo_tsw_fin_cze_tig_geo_guj_lat_prs_ukr_anl_sid_mcd_est_dyu_jav_nor_ind_jpn_knd_kor_spa_pan_lda_krd_tag_ben_hau_bat_mnd_dut_yor_ita_chh_mol_rom_por_bul_qcu_ctl_alb_lit_igb_heb_svk_wly_grk_mly_rus_bam_arw_ven_sun_tha_amh_tml_swt_tsn_aze_hin_afr_tur_fbf_vie_amr_zul_dgb_bem	-0.221048515964558	-0.522220835276158	0.602758287135459
834	aeg_urd_igb_eng_amh_mlt_owc_ctl_aze_uzb_dyu_ind_tsn_hin_lat_bsq_mol_tig_lda_cnt_mcd_guj_tsw_grk_zul_nor_hun_swa_akn_est_glc_gam_geo_pan_slo_bul_ukr_amr_chh_dut_fin_moo_mly_pol_sun_jpn_knd_kor_por_afr_yor_fre_tag_swe_hau_bat_mnd_ben_xho_rus_anl_ita_ger_alb_arw_qcu_prs_cze_bos_bam_wly_spa_sid_lit_mao_rom_bem_svk_ven_jav_tha_sod_tml_fbf_cic_tur_krd_scr_azi_dgb_vie_heb_ses_swt_ewe	0.179514187548508	0.422930438314239	0.673322366736739
835	aeg_dut_tsw_svk_sid_chh_owc_ctl_uzb_aze_zul_bat_dyu_afr_glc_bsq_por_tig_akn_mnd_rom_cze_bam_lit_ses_eng_est_bem_ven_fin_bos_anl_geo_spa_ukr_swe_ita_wly_mlt_hin_hun_swa_sun_krd_jav_jpn_knd_kor_nor_ben_cic_guj_mao_urd_heb_mly_cnt_pan_yor_prs_hau_grk_scr_slo_rus_qcu_arw_bul_pol_dgb_amh_mcd_gam_alb_tag_fre_tsn_ger_xho_ind_tha_amr_tml_lda_fbf_tur_lat_mol_azi_igb_vie_sod_ewe_moo_swt	-0.396232676700952	-0.939370532607306	0.349973944729026
836	anl_scr_bem_svk_hau_heb_chh_ger_uzb_aze_bam_bat_igb_mol_rus_bsq_grk_sid_zul_mnd_urd_bos_akn_por_tsn_ukr_hun_fbf_tsw_est_lat_amr_geo_bul_ita_rom_prs_owc_wly_ctl_fin_xho_jav_guj_sun_jpn_tml_kor_swe_alb_swa_nor_ind_dut_sod_tag_cnt_hin_dgb_pan_mlt_ben_lit_eng_afr_qcu_slo_glc_cze_swt_gam_fre_amh_spa_mly_mcd_yor_krd_cic_mao_tha_tig_knd_lda_dyu_azi_arw_pol_tur_ses_vie_aeg_ven_moo_ewe	-0.475405839214625	-1.13032357684194	0.261246618364403
837	mlt_pol_lda_arw_owc_gam_wly_afr_aze_uzb_akn_sun_dgb_swe_eng_bsq_por_sod_zul_cnt_glc_ukr_xho_guj_ses_rom_est_bem_moo_hun_scr_amr_geo_fre_mol_cze_slo_anl_hau_spa_fin_dyu_bat_ita_jav_jpn_knd_kor_rus_ger_tsn_svk_ind_bul_tig_mly_mnd_prs_swt_bos_sid_lat_hin_dut_alb_qcu_lit_mcd_urd_ewe_heb_pan_aeg_ben_mao_grk_bam_ctl_fbf_tag_tha_amh_tml_igb_yor_azi_krd_nor_tur_ven_vie_chh_tsw_cic_swa	-0.587865858163919	-1.40570687428461	0.163143293140783
838	sid_arw_lda_slo_chh_tig_hau_ita_aze_uzb_bem_jav_cic_bul_dut_bsq_hin_amr_fbf_mnd_fre_lit_swa_por_tsw_glc_fin_ses_bam_hun_prs_gam_geo_scr_cze_spa_ukr_wly_sod_lat_est_tsn_bat_svk_ind_jpn_tml_kor_eng_ctl_yor_krd_mao_pan_heb_sun_cnt_pol_igb_alb_anl_ger_mol_rus_bos_qcu_nor_swe_afr_ewe_mlt_urd_amh_guj_tag_mcd_dgb_grk_swt_mly_tha_owc_knd_dyu_xho_tur_ben_rom_azi_moo_vie_aeg_akn_ven_zul	-0.200060727042765	-0.472781613782676	0.637476687792916
839	sid_rus_ven_hin_gam_amr_hau_dut_tur_aze_swa_sun_ses_fre_slo_bsq_pol_heb_moo_mnd_lit_grk_bam_lat_fbf_bos_fin_ewe_cic_est_bul_sod_geo_nor_glc_urd_mol_wly_anl_arw_hun_dyu_tag_afr_bat_jpn_tml_kor_eng_mcd_swt_ctl_mly_ben_owc_jav_cnt_por_zul_swe_amh_cze_guj_spa_rom_qcu_pan_alb_prs_yor_aeg_ger_chh_ukr_ind_svk_dgb_scr_igb_mao_tha_tig_knd_akn_tsn_uzb_ita_krd_azi_xho_vie_mlt_lda_tsw_bem	-0.517565430794184	-1.23187051430556	0.221103113022922
840	tig_alb_bem_lit_heb_hau_amh_rus_tur_azi_tsn_tag_ewe_arw_lat_bsq_afr_owc_dgb_cnt_bos_nor_yor_slo_swa_dut_hun_ven_fbf_est_fre_wly_geo_ctl_eng_grk_scr_sid_amr_urd_fin_moo_jav_rom_bat_jpn_knd_kor_glc_ukr_lda_pol_mao_cze_aeg_sun_mnd_guj_xho_spa_sod_ben_prs_mcd_ger_qcu_krd_svk_bul_ses_chh_pan_gam_swe_ind_ita_dyu_por_igb_mly_tha_mlt_tml_tsw_cic_uzb_hin_mol_aze_zul_vie_anl_akn_swt_bam	-0.58401569822671	-1.39440524187666	0.166517468981559
841	gam_bul_tsn_grk_anl_heb_wly_svk_tur_aze_fbf_mly_cic_pan_spa_bsq_glc_tig_igb_cnt_mcd_arw_swa_alb_moo_slo_est_tsw_ven_fin_ger_sid_geo_mol_ben_pol_swe_chh_amh_dut_hun_dgb_ind_ita_mao_jpn_knd_kor_eng_urd_ewe_por_bat_scr_hau_sun_mnd_ukr_akn_hin_mlt_krd_rus_rom_fre_qcu_lit_nor_prs_xho_aeg_lat_owc_bos_tag_guj_ses_afr_zul_jav_tha_amr_tml_lda_bem_uzb_cze_ctl_azi_yor_vie_sod_dyu_bam_swt	0.125050833774699	0.294249044091032	0.769223362640427
842	gam_ukr_fbf_svk_sod_anl_hau_spa_aze_uzb_zul_mly_bem_rus_por_bsq_afr_amh_tsw_cnt_arw_ben_ven_bos_tsn_cze_hun_akn_moo_est_hin_tig_geo_slo_ger_lit_prs_chh_mlt_mol_fin_yor_sun_scr_bat_jpn_knd_kor_ita_urd_cic_ctl_ind_pol_owc_mao_mnd_glc_bam_rom_wly_alb_krd_mcd_nor_qcu_lat_bul_dut_swt_amr_fre_aeg_swe_jav_guj_igb_pan_swa_tag_tha_sid_tml_xho_dyu_tur_eng_grk_azi_lda_vie_heb_dgb_ses_ewe	0.0861482370611061	0.202685576697593	0.839823563759839
843	amh_arw_yor_mcd_heb_wly_chh_dut_azi_aze_tsw_mao_ewe_ger_rus_bsq_spa_hau_dyu_cnt_lat_swe_akn_pol_igb_grk_est_moo_fbf_hun_rom_anl_geo_alb_urd_ctl_ben_sid_owc_hin_fin_swt_jav_nor_ind_jpn_tml_kor_scr_fre_zul_mol_mly_guj_gam_tag_mnd_ukr_dgb_ita_aeg_glc_slo_bos_svk_qcu_cze_por_bul_swa_sod_lit_tig_afr_bat_krd_ven_pan_ses_sun_tha_mlt_knd_xho_cic_uzb_prs_eng_tur_bem_vie_amr_bam_lda_tsn	-0.191110153471405	-0.451631562593341	0.652585920132395
844	sid_swe_zul_prs_amh_owc_amr_scr_tur_aze_moo_ind_lda_hin_ctl_bsq_guj_tig_xho_cnt_spa_ita_ewe_slo_tsw_urd_est_cic_yor_hun_bos_heb_geo_ger_dut_ben_alb_anl_wly_pol_fin_ven_mly_rus_jav_jpn_tml_kor_lit_arw_swa_nor_tag_afr_aeg_bat_mnd_eng_dgb_grk_hau_por_pan_glc_bul_qcu_mol_lat_rom_swt_chh_cze_sod_krd_sun_svk_fbf_mcd_igb_mao_tha_gam_knd_ses_akn_uzb_ukr_fre_azi_dyu_vie_mlt_bam_bem_tsn	-0.501806785119226	-1.19552190635689	0.234922728503719
845	owc_ctl_igb_eng_wly_gam_amh_guj_aze_azi_swt_tag_xho_ger_bos_bsq_ukr_sod_tsn_cnt_por_nor_ses_arw_dyu_afr_fin_fbf_ewe_est_cze_amr_geo_dut_svk_slo_glc_hau_anl_spa_hun_yor_mly_alb_jav_jpn_tml_kor_ita_swe_akn_pan_sun_fre_aeg_mao_mnd_urd_swa_mcd_sid_mol_rom_bul_rus_qcu_hin_lat_ben_dgb_chh_scr_heb_prs_bat_grk_moo_lit_bam_ind_tha_tig_knd_cic_lda_uzb_krd_pol_tur_ven_vie_mlt_zul_bem_tsw	0.271307115758625	0.638364310006977	0.524805446891293
846	hau_guj_yor_nor_owc_tig_amh_rus_tur_aze_tsw_mao_bam_hin_ben_bsq_lit_mlt_zul_cnt_ctl_prs_bem_ukr_swt_alb_fin_tsn_fbf_est_slo_aeg_geo_dut_arw_eng_rom_anl_sid_glc_hun_moo_mly_fre_sun_jpn_knd_kor_swe_ger_ewe_grk_tag_urd_gam_jav_mnd_bul_cic_afr_sod_bos_svk_ita_scr_qcu_mol_spa_mcd_dyu_wly_cze_chh_por_bat_pol_lda_krd_swa_ind_tha_amr_tml_dgb_ses_uzb_pan_lat_azi_ven_vie_heb_akn_xho_igb	0.0246410530454034	0.0581210813480727	0.95377688290793
847	chh_glc_fbf_mcd_sod_anl_mlt_swe_aze_azi_zul_ind_tsw_ger_hin_bsq_cze_owc_cic_mnd_guj_alb_dgb_dut_bem_eng_fin_dyu_tsn_est_scr_heb_geo_spa_lat_pan_pol_wly_amh_svk_hun_xho_sun_bos_mao_jpn_knd_kor_urd_fre_bam_grk_mly_lit_sid_jav_cnt_ukr_lda_rus_gam_nor_ctl_arw_slo_qcu_mol_rom_prs_swa_hau_por_aeg_ita_bat_bul_ewe_afr_igb_tag_tha_tig_tml_ses_ven_uzb_ben_krd_tur_swt_vie_amr_yor_moo_akn	-0.0930995534122948	-0.219454244634874	0.826777166877493
848	wly_slo_fbf_svk_amh_amr_aeg_lat_azi_aze_yor_ind_bam_cze_dut_bsq_bul_anl_cic_cnt_mol_spa_igb_ctl_dyu_ger_est_tsn_akn_fin_eng_chh_geo_afr_bos_krd_lit_owc_heb_pan_hun_swa_bat_arw_tag_jpn_tml_kor_alb_rus_bem_ben_jav_swe_hau_sun_mnd_ukr_ven_urd_sod_grk_glc_guj_mcd_qcu_nor_fre_rom_lda_gam_ita_tig_por_mly_pol_tsw_scr_ses_mao_tha_sid_knd_moo_dgb_tur_hin_prs_uzb_ewe_vie_mlt_xho_zul_swt	-0.667156888886856	-1.59717638667919	0.113618848601582
849	owc_alb_yor_dut_amr_mlt_chh_mol_tur_uzb_ewe_mly_ven_por_swe_bsq_rus_wly_swt_cnt_glc_pol_lda_slo_xho_pan_hun_bam_tsw_fin_krd_sod_geo_arw_prs_eng_bul_aeg_tig_afr_est_swa_mao_svk_sun_jpn_knd_kor_mcd_lat_zul_ger_tag_spa_heb_bat_mnd_grk_fbf_bos_amh_hin_fre_lit_ben_qcu_rom_ctl_guj_moo_sid_cze_hau_ukr_jav_ita_dgb_nor_bem_ind_tha_gam_tml_akn_tsn_azi_scr_urd_aze_dyu_vie_anl_ses_cic_igb	-0.244262599793091	-0.577907950133924	0.56472294692671
850	sod_bul_yor_svk_anl_sid_wly_spa_uzb_azi_tsw_ind_swa_guj_arw_bsq_scr_aeg_swt_mnd_swe_cze_ses_mol_dyu_lat_fin_xho_ven_hun_ita_amh_geo_ben_afr_hin_ukr_tig_mlt_bos_est_moo_tag_urd_bat_jpn_tml_kor_dut_grk_bem_pan_mly_slo_owc_mao_cnt_fre_fbf_por_hau_pol_alb_nor_rus_qcu_rom_ctl_glc_dgb_chh_ger_amr_lit_sun_mcd_bam_eng_zul_jav_tha_gam_knd_akn_cic_aze_prs_krd_tur_lda_vie_heb_tsn_ewe_igb	-0.165754893941539	-0.39112652205905	0.696598357366649
851	chh_nor_dgb_mcd_owc_sid_hau_pan_aze_azi_ven_ind_tsn_grk_ita_bsq_guj_wly_dyu_cnt_hin_scr_swt_ger_lda_por_fin_yor_bem_hun_rus_anl_geo_fre_mol_ukr_urd_tig_heb_prs_est_moo_bat_afr_mao_jpn_tml_kor_bul_alb_bam_lit_mly_slo_sod_sun_mnd_spa_fbf_eng_aeg_swe_cze_lat_ctl_qcu_rom_svk_arw_xho_amr_glc_mlt_dut_tag_krd_akn_pol_tsw_jav_tha_amh_knd_cic_zul_tur_ben_bos_uzb_ewe_vie_gam_igb_ses_swa	0.172453761087518	0.406209126786887	0.685522135354079
852	mlt_ger_cic_slo_sod_heb_amh_prs_tur_uzb_ses_ind_ewe_fre_rom_bsq_rus_sid_lda_cnt_pol_mcd_tsn_scr_swa_ukr_hun_zul_ven_est_ctl_gam_geo_spa_krd_grk_glc_aeg_hau_por_fin_yor_mly_hin_bat_jpn_tml_kor_mol_arw_igb_nor_sun_swe_chh_tag_mnd_ben_xho_bul_owc_svk_urd_dut_eng_qcu_ita_cze_pan_fbf_anl_alb_wly_guj_jav_lat_moo_afr_tsw_mao_tha_tig_knd_bem_akn_azi_bos_lit_aze_swt_vie_amr_dgb_dyu_bam	-0.461138854971763	-1.09553813778061	0.276109955831943
853	owc_slo_ven_cze_gam_hau_aeg_mol_uzb_azi_xho_ind_yor_ctl_lat_bsq_krd_chh_moo_mnd_bul_afr_lda_ger_ewe_bos_fin_bem_tsw_hun_scr_mlt_geo_arw_lit_swe_rom_amh_tig_ukr_est_akn_sun_eng_tag_jpn_tml_kor_glc_ben_swt_hin_mao_prs_sid_mly_cnt_pan_tsn_alb_anl_grk_guj_dut_pol_qcu_spa_ita_rus_swa_wly_svk_amr_mcd_bat_nor_dgb_urd_bam_jav_tha_sod_knd_dyu_cic_tur_fre_por_aze_igb_vie_heb_ses_zul_fbf	-0.191032252360906	-0.451301529044221	0.652822863394102
854	sod_spa_igb_bul_amr_gam_hau_hin_uzb_azi_cic_tag_fbf_alb_slo_bsq_lit_amh_ewe_cnt_bos_grk_bam_scr_moo_ctl_hun_swt_dgb_est_glc_wly_geo_swe_prs_por_afr_sid_owc_krd_fin_swa_mly_fre_bat_jpn_knd_kor_mcd_pan_yor_cze_jav_ita_heb_sun_mnd_arw_dyu_svk_mlt_ben_rus_ger_eng_qcu_ukr_guj_mol_tsw_aeg_rom_chh_pol_ind_lat_ven_dut_bem_mao_tha_anl_tml_ses_akn_aze_nor_urd_tur_lda_vie_tig_zul_xho_tsn	0.425126006785736	1.00152874789641	0.319170034714093
855	owc_nor_dyu_scr_heb_tig_wly_rom_azi_tur_bam_ind_bem_bos_pan_bsq_mol_mlt_swt_mnd_rus_bul_igb_ukr_moo_spa_hun_tsw_lda_fin_hin_amr_geo_ita_ben_svk_eng_hau_sid_dut_est_akn_bat_pol_sun_jpn_tml_kor_slo_por_ven_arw_mly_lat_aeg_mao_cnt_urd_yor_afr_anl_guj_swe_cze_ctl_qcu_mcd_alb_lit_cic_gam_fre_sod_glc_tag_ger_zul_grk_ses_jav_tha_chh_knd_fbf_dgb_aze_krd_prs_uzb_swa_vie_amh_tsn_ewe_xho	0.227768141734946	0.536165858587544	0.593124064197586
856	anl_ukr_dgb_fre_hau_amr_chh_bos_azi_uzb_zul_mly_swt_pol_alb_bsq_por_sod_cic_cnt_slo_nor_akn_lat_bem_cze_est_dyu_tsn_fin_mcd_mlt_geo_afr_grk_spa_ben_owc_heb_dut_hun_ven_jav_rus_tag_jpn_knd_kor_hin_krd_yor_svk_mao_urd_tig_sun_mnd_ger_fbf_glc_aeg_prs_swe_pan_mol_qcu_lit_eng_bul_swa_wly_guj_gam_rom_bat_arw_ses_ctl_ewe_ind_tha_amh_tml_tsw_moo_tur_scr_ita_aze_bam_vie_sid_igb_xho_lda	-0.276173612704303	-0.652869966862805	0.515450800833443
857	sod_slo_bem_swe_owc_wly_chh_cze_uzb_aze_cic_ind_xho_prs_lit_bsq_dut_hau_igb_mnd_por_pan_tsw_bos_akn_hin_est_moo_swa_hun_fre_anl_geo_grk_ctl_afr_pol_heb_gam_glc_fin_lda_jav_alb_bat_jpn_tml_kor_rom_ukr_dgb_bul_mao_urd_mlt_tag_cnt_svk_yor_ben_amr_krd_mcd_ger_scr_qcu_mol_lat_spa_zul_aeg_arw_sid_rus_sun_eng_ven_nor_tsn_mly_tha_tig_knd_fbf_dyu_tur_ita_guj_azi_ewe_vie_amh_bam_swt_ses	-0.279658920176028	-0.664472895321077	0.508031920036221
858	aeg_ger_tsn_pan_chh_mlt_amr_swe_tur_azi_akn_mao_zul_guj_svk_bsq_urd_hau_swa_cnt_slo_lit_xho_bul_bam_ukr_hun_fbf_cic_fin_lat_sod_geo_spa_mol_eng_afr_amh_tig_prs_est_ses_ind_rus_sun_jpn_tml_kor_rom_ita_dgb_fre_jav_dut_wly_mly_mnd_bos_yor_alb_owc_grk_glc_nor_pol_qcu_arw_por_cze_igb_gam_ctl_sid_scr_bat_ben_tsw_hin_swt_tag_tha_heb_knd_dyu_ven_aze_krd_mcd_uzb_ewe_vie_anl_bem_moo_lda	-1.58558900746546	-4.0557253122025	0.000103831749882542
859	heb_swe_swt_rus_mlt_amr_sod_fre_aze_tur_moo_bat_cic_hin_mcd_bsq_alb_anl_zul_mnd_glc_krd_bam_ctl_dgb_por_fin_lda_bem_hun_pol_sid_geo_slo_mol_svk_lit_owc_amh_nor_est_dyu_tag_ger_jav_jpn_knd_kor_spa_urd_tsw_grk_ind_rom_wly_mly_cnt_ben_fbf_pan_chh_scr_ukr_prs_afr_qcu_ita_eng_bos_yor_aeg_bul_gam_guj_mao_cze_ewe_arw_ven_sun_tha_tig_tml_ses_swa_azi_lat_dut_uzb_igb_vie_hau_xho_tsn_akn	-0.381622107052781	-0.904910089142121	0.367851317817419
860	tig_alb_zul_urd_sid_amr_amh_bos_uzb_aze_swt_tag_xho_ctl_svk_bsq_rus_wly_dyu_mnd_lit_ita_ven_swe_swa_prs_hun_ses_ewe_est_ukr_sod_geo_slo_pan_scr_lat_hau_gam_afr_fin_bem_bat_mol_mao_jpn_tml_kor_pol_fre_bam_krd_jav_arw_heb_sun_cnt_glc_fbf_bul_aeg_hin_mcd_eng_por_qcu_ger_dut_spa_akn_chh_grk_owc_rom_mly_nor_cic_ben_lda_ind_tha_anl_knd_tsw_moo_tur_cze_guj_azi_tsn_vie_mlt_dgb_yor_igb	-0.196392270192531	-0.463919113644712	0.643789757644361
861	chh_ben_bem_rus_tig_anl_owc_cze_uzb_aze_yor_tag_zul_fre_pol_bsq_ita_hau_bam_cnt_swe_grk_ewe_bul_fbf_afr_est_swa_dgb_fin_ger_sid_geo_bos_mcd_mol_guj_amr_aeg_por_hun_ven_bat_lat_mao_jpn_tml_kor_ukr_dut_tsn_scr_ind_glc_amh_jav_mnd_svk_ses_hin_wly_spa_rom_arw_nor_qcu_krd_eng_pan_dyu_heb_urd_sod_ctl_sun_lit_akn_alb_cic_mly_tha_mlt_knd_swt_igb_azi_prs_slo_tur_moo_vie_gam_lda_xho_tsw	-0.715522289299614	-1.71658677045753	0.0893837266793904
862	mlt_rus_tsw_swe_owc_gam_heb_por_azi_tur_fbf_sun_dgb_ger_ctl_bsq_krd_tig_tsn_mnd_bul_glc_akn_rom_xho_guj_est_moo_bem_fin_lit_chh_geo_urd_bos_slo_pol_sod_anl_spa_hun_swa_mly_arw_bat_jpn_knd_kor_eng_lat_ven_grk_tag_prs_aeg_ind_cnt_svk_bam_nor_amh_ita_cze_scr_alb_qcu_fre_dut_ukr_dyu_sid_hin_amr_mcd_mao_pan_swt_mol_lda_jav_tha_wly_tml_ses_igb_aze_afr_ben_uzb_zul_vie_hau_ewe_yor_cic	0.224440301628367	0.528459045547254	0.598439630358846
863	amr_krd_ewe_pan_sid_amh_heb_grk_aze_uzb_dgb_sun_zul_rus_pol_bsq_fre_mlt_swa_mnd_nor_por_ven_scr_moo_mol_hun_akn_yor_fin_spa_owc_geo_ita_mcd_prs_bul_anl_gam_ben_est_dyu_tag_ger_ind_jpn_knd_kor_urd_glc_swt_dut_jav_bos_sod_mao_cnt_ukr_ses_arw_chh_lit_lat_eng_swe_qcu_slo_alb_hin_igb_tig_cze_wly_afr_mly_svk_bam_guj_tsn_bat_tha_aeg_tml_lda_tsw_azi_ctl_rom_tur_bem_vie_hau_xho_cic_fbf	-1.00587716450976	-2.44684480838372	0.0162901790065631
864	hau_krd_bam_rom_sid_tig_aeg_ukr_uzb_tur_ven_bat_dgb_prs_nor_bsq_guj_wly_zul_cnt_pan_hin_xho_lit_swa_rus_est_ewe_moo_hun_mcd_amr_geo_pol_svk_fre_spa_sod_heb_swe_fin_ses_mao_por_mly_jpn_knd_kor_slo_cze_igb_arw_sun_scr_mlt_ind_mnd_bos_swt_bul_chh_ger_grk_ben_glc_qcu_ctl_mol_ita_lda_anl_afr_owc_urd_jav_alb_yor_eng_fbf_tag_tha_gam_tml_tsw_akn_aze_lat_dut_azi_dyu_vie_amh_bem_cic_tsn	-0.323379854871152	-0.765133409893677	0.446129436405864
865	mlt_svk_fbf_eng_amr_sod_chh_krd_uzb_tur_cic_bat_swa_ben_spa_bsq_glc_tig_ven_mnd_pol_mcd_swt_pan_moo_afr_est_xho_tsn_fin_prs_hau_geo_rus_cze_bul_mol_amh_heb_lat_hun_lda_sun_arw_jav_jpn_tml_kor_bos_ukr_ses_ita_tag_hin_anl_mao_cnt_rom_tsw_ger_wly_fre_slo_dut_swe_qcu_lit_por_scr_yor_gam_ctl_owc_grk_ind_nor_ewe_guj_bam_mly_tha_sid_knd_zul_bem_azi_urd_alb_aze_dgb_vie_aeg_akn_igb_dyu	-0.430934844250386	-1.02384119689532	0.308566112055885
866	chh_spa_fbf_ger_sod_hau_gam_bul_tur_aze_bam_jav_akn_afr_hin_bsq_krd_sid_cic_cnt_fre_arw_swt_mcd_swa_ukr_hun_yor_igb_est_dut_wly_geo_rus_svk_pol_ctl_tig_mlt_rom_fin_xho_ind_guj_bat_jpn_knd_kor_alb_pan_ses_glc_mly_eng_owc_mao_mnd_bos_zul_slo_aeg_ita_prs_ben_por_qcu_lat_cze_swe_bem_amr_lit_amh_scr_sun_grk_ven_mol_dgb_tag_tha_anl_tml_tsw_lda_azi_urd_nor_uzb_tsn_vie_heb_moo_ewe_dyu	-0.328139114511944	-0.777598365992475	0.438779472404256
867	sid_swe_tsn_bos_hau_wly_amh_ben_tur_aze_xho_mao_cic_nor_ukr_bsq_glc_owc_ewe_mnd_svk_fre_swa_por_yor_prs_hun_zul_akn_fin_scr_anl_geo_rus_hin_lit_spa_mlt_tig_krd_est_igb_tag_ita_bat_jpn_knd_kor_mol_afr_fbf_eng_sun_bul_heb_jav_cnt_pan_bem_alb_amr_mcd_ger_grk_cze_qcu_arw_slo_lat_lda_aeg_ctl_chh_guj_ind_rom_swt_dut_tsw_mly_tha_gam_tml_dgb_ven_uzb_urd_pol_azi_moo_vie_sod_bam_ses_dyu	0.429255985846912	1.01363281156563	0.3133878909865
868	mlt_por_lda_alb_hau_gam_sid_pan_aze_tur_akn_bat_bem_ctl_rom_bsq_lit_owc_ses_mnd_ger_svk_fbf_krd_dyu_glc_hun_tsw_ewe_est_arw_amh_geo_scr_afr_swe_urd_aeg_anl_rus_fin_zul_mly_prs_sun_jpn_knd_kor_cze_bos_igb_guj_jav_mcd_chh_tag_cnt_bul_dgb_slo_tig_eng_ukr_dut_fre_qcu_spa_grk_ita_yor_sod_pol_heb_ben_mao_lat_xho_mol_tsn_ind_tha_wly_tml_swt_ven_azi_hin_nor_uzb_moo_vie_amr_swa_bam_cic	-0.466340587404128	-1.10967706265047	0.269999341049201
869	tig_swe_ewe_rom_gam_sod_chh_scr_tur_azi_tsw_mly_bam_arw_mol_bsq_alb_wly_tsn_cnt_krd_slo_dyu_glc_swa_eng_hun_fbf_moo_est_pan_amh_geo_rus_fre_ben_ctl_aeg_hau_guj_fin_yor_bat_mcd_ind_jpn_tml_kor_bos_cze_igb_urd_mao_dut_heb_jav_mnd_pol_xho_lit_anl_svk_por_ukr_bul_qcu_ita_afr_prs_ses_sid_nor_amr_hin_tag_ger_ven_lat_zul_sun_tha_mlt_knd_dgb_bem_aze_spa_grk_uzb_akn_vie_owc_cic_lda_swt	0.13743972454476	0.323700577788349	0.74689154664583
870	amr_bul_moo_lit_heb_chh_sod_prs_tur_aze_tsn_sun_cic_urd_dut_bsq_fre_mlt_akn_mnd_scr_arw_bem_rus_zul_svk_fin_ses_xho_hun_guj_sid_geo_eng_ukr_cze_mol_amh_aeg_mcd_est_ven_mao_swe_ind_jpn_knd_kor_ctl_afr_bam_ben_mly_glc_anl_tag_cnt_krd_fbf_alb_hau_por_bos_nor_ita_qcu_spa_lat_slo_swt_tig_pol_wly_grk_bat_ger_swa_hin_dgb_jav_tha_gam_tml_igb_lda_azi_rom_pan_uzb_tsw_vie_owc_ewe_yor_dyu	0.0428742737139591	0.100822971875426	0.919908033816
871	hau_fre_fbf_prs_amr_sod_amh_guj_uzb_aze_igb_sun_dgb_mol_pan_bsq_ger_mlt_ses_mnd_lat_bos_cic_slo_bem_ita_hun_ven_tsn_est_arw_aeg_geo_rus_cze_rom_pol_tig_gam_spa_fin_ewe_ind_svk_bat_jpn_knd_kor_nor_grk_tsw_krd_tag_lit_anl_mao_cnt_por_dyu_swe_chh_alb_afr_eng_ukr_qcu_urd_hin_mcd_akn_wly_dut_owc_glc_jav_bul_lda_scr_yor_mly_tha_heb_tml_zul_xho_tur_ben_ctl_azi_swa_vie_sid_moo_swt_bam	-0.434318660503619	-1.03165772705859	0.304907964747558
872	anl_fre_tsw_nor_hau_owc_heb_ben_uzb_aze_fbf_sun_zul_bos_krd_bsq_mol_gam_dyu_cnt_slo_lit_bem_ita_cic_pan_hun_bam_moo_est_mcd_wly_geo_bul_scr_svk_urd_sod_aeg_cze_fin_tsn_tag_lat_ind_jpn_tml_kor_hin_eng_igb_grk_mly_prs_mlt_mao_mnd_pol_swa_rom_amr_ger_ctl_ukr_alb_qcu_arw_spa_guj_dgb_tig_rus_sid_glc_bat_por_xho_swe_lda_jav_tha_amh_knd_ven_ses_azi_dut_afr_tur_yor_vie_chh_ewe_akn_swt	-0.500138841145973	-1.18946967243033	0.237282864583333
873	anl_eng_zul_swe_mlt_amr_hau_bos_tur_uzb_cic_tag_fbf_cze_ger_bsq_ben_owc_bam_mnd_prs_lit_swa_alb_dyu_ita_fin_ewe_ses_hun_mcd_wly_geo_dut_ctl_svk_afr_aeg_sod_nor_est_tsw_mao_hin_ind_jpn_knd_kor_bul_por_lda_scr_sun_guj_tig_bat_cnt_rom_dgb_slo_amh_glc_krd_mol_pol_qcu_spa_grk_arw_ven_chh_lat_heb_rus_jav_urd_yor_pan_bem_mly_tha_sid_tml_swt_tsn_azi_fre_ukr_aze_moo_vie_gam_igb_akn_xho	-0.773943554839063	-1.862419193414	0.0657011627262714
874	wly_ita_xho_spa_tig_gam_heb_pol_azi_uzb_tsn_sun_dyu_ger_glc_bsq_hin_sod_zul_mnd_scr_ben_akn_krd_lda_ctl_fin_cic_dgb_est_grk_hau_geo_ukr_afr_prs_arw_amh_chh_nor_hun_moo_ind_pan_tag_jpn_tml_kor_slo_guj_swt_mol_bat_rom_owc_mly_cnt_eng_igb_cze_sid_svk_urd_rus_alb_qcu_mcd_bul_dut_ven_mlt_por_amr_swe_jav_fre_fbf_lat_bem_mao_tha_anl_knd_ses_tsw_tur_bos_lit_aze_ewe_vie_aeg_yor_bam_swa	-0.187750727123453	-0.443346340625937	0.658544908322974
875	chh_fre_fbf_prs_amh_sod_owc_mcd_aze_azi_ses_tag_tsw_urd_spa_bsq_mol_mlt_tsn_mnd_pol_rus_zul_swe_akn_bul_fin_moo_lda_hun_guj_wly_geo_dut_ukr_pan_por_heb_sid_ger_est_swa_mly_slo_sun_jpn_tml_kor_nor_glc_ewe_scr_ind_ctl_anl_jav_cnt_bos_bem_krd_aeg_cze_alb_rom_grk_qcu_arw_ita_ben_dgb_tig_afr_gam_eng_bat_lat_ven_svk_bam_mao_tha_amr_knd_yor_cic_uzb_hin_lit_tur_xho_vie_hau_swt_igb_dyu	0.143987584325329	0.339068662096327	0.735322431281128
876	sid_ctl_ses_guj_amr_mlt_tig_nor_tur_aze_dyu_ind_fbf_fre_rom_bsq_rus_chh_swt_cnt_eng_mol_tsw_scr_yor_cze_hun_ewe_bem_fin_prs_hau_geo_grk_hin_svk_slo_heb_owc_bul_est_akn_mao_ita_tag_jpn_knd_kor_ben_afr_tsn_mcd_mly_swe_anl_bat_mnd_lat_lda_pol_aeg_spa_arw_alb_ger_qcu_ukr_urd_pan_cic_wly_lit_gam_dut_jav_por_swa_bos_zul_sun_tha_sod_tml_igb_dgb_azi_glc_krd_uzb_moo_vie_amh_xho_bam_ven	0.14618071985865	0.344437078886819	0.731295260494259
877	gam_pan_bem_afr_sid_sod_chh_alb_azi_tur_xho_mao_ewe_lit_fre_bsq_ben_mlt_fbf_mnd_rom_svk_tsn_ctl_bam_bul_hun_lda_tsw_fin_spa_anl_geo_krd_ita_nor_glc_amh_wly_ger_est_zul_tag_bos_ind_jpn_tml_kor_por_lat_akn_mol_mly_prs_hau_sun_cnt_cze_ven_ukr_heb_hin_eng_rus_arw_qcu_swe_slo_dut_dgb_aeg_grk_amr_scr_jav_guj_cic_pol_swa_bat_tha_owc_knd_dyu_moo_uzb_urd_mcd_aze_ses_vie_tig_yor_igb_swt	0.614573571518622	1.45883468172638	0.147979879666291
878	aeg_nor_ewe_ita_amh_amr_sod_krd_uzb_azi_dgb_ind_tsn_por_dut_bsq_rom_gam_dyu_cnt_scr_glc_xho_ctl_bam_slo_hun_bem_tsw_fin_spa_tig_geo_guj_ben_pol_pan_wly_chh_urd_est_cic_tag_prs_bat_jpn_tml_kor_ger_lit_igb_cze_jav_grk_anl_mao_mnd_eng_swa_rus_mlt_svk_mcd_bul_alb_qcu_ukr_fre_swe_fbf_heb_arw_owc_lat_mly_afr_swt_bos_akn_sun_tha_sid_knd_lda_moo_tur_mol_hin_aze_ses_vie_hau_zul_ven_yor	0.0396598798629472	0.0933373483299553	0.925836347508884
879	gam_spa_moo_urd_hau_amh_anl_swe_tur_aze_ses_sun_ewe_ctl_glc_bsq_mol_heb_tsw_cnt_ben_fre_tsn_bul_akn_afr_est_lda_yor_hun_slo_chh_geo_ita_por_lit_ger_sod_tig_rom_fin_dyu_mao_pol_jav_jpn_tml_kor_svk_ukr_xho_hin_tag_lat_aeg_mly_mnd_prs_swt_pan_sid_guj_eng_arw_mcd_qcu_scr_rus_dut_ven_wly_krd_amr_bos_ind_nor_swa_cze_bam_bat_tha_owc_knd_zul_dgb_uzb_grk_alb_azi_igb_vie_mlt_fbf_bem_cic	0.224289655677162	0.527795491638786	0.598898324120016
880	heb_grk_zul_bos_mlt_anl_wly_pan_uzb_aze_dgb_jav_bam_rom_scr_bsq_urd_sod_cic_cnt_lit_cze_igb_hin_swa_mcd_fin_lda_yor_est_arw_hau_geo_slo_krd_rus_alb_tig_gam_ukr_hun_ewe_bat_fre_sun_jpn_knd_kor_ctl_glc_fbf_lat_mly_guj_amh_ind_mnd_bul_swt_spa_owc_svk_dut_swe_mol_qcu_ita_ben_afr_tsw_amr_pol_aeg_prs_tag_ger_bem_por_dyu_mao_tha_chh_tml_ven_akn_tur_nor_eng_azi_moo_vie_sid_ses_tsn_xho	-0.214330257002082	-0.505784193816487	0.61420491212636
881	chh_mol_lda_pol_heb_amr_wly_swe_tur_azi_bem_sun_tsw_ctl_prs_bsq_alb_tig_swa_cnt_rus_krd_swt_eng_fbf_ukr_hun_ewe_dyu_fin_lat_amh_geo_por_glc_spa_lit_owc_anl_ger_est_tsn_bat_ben_tag_jpn_knd_kor_bul_afr_ses_grk_ind_rom_sid_jav_mnd_hin_cic_cze_aeg_ita_mcd_slo_dut_qcu_arw_fre_bos_zul_gam_guj_mlt_svk_mly_nor_bam_scr_igb_mao_tha_sod_tml_moo_yor_uzb_urd_pan_aze_xho_vie_hau_akn_ven_dgb	-0.0944422989377547	-0.222556599862798	0.824368667475185
882	wly_fre_bem_krd_owc_sid_mlt_bos_aze_uzb_tsn_jav_ses_grk_por_bsq_slo_chh_igb_cnt_eng_glc_ven_svk_xho_nor_hun_tsw_ewe_fin_scr_aeg_geo_cze_hin_ger_pan_hau_anl_swe_est_yor_bat_rus_mao_jpn_tml_kor_bul_lit_cic_afr_ind_lat_sod_tag_mnd_mol_lda_pol_amr_guj_arw_mcd_ukr_qcu_alb_prs_spa_dyu_tig_ita_gam_ben_mly_rom_swt_dut_swa_sun_tha_amh_knd_bam_dgb_tur_ctl_urd_azi_fbf_vie_heb_moo_akn_zul	-0.0679960841168475	-0.16054967307186	0.872796320234804
883	chh_prs_swt_svk_sid_sod_tig_pan_azi_aze_cic_mao_akn_mcd_ctl_bsq_mol_anl_ewe_cnt_glc_rus_tsw_ita_tsn_spa_hun_moo_bam_est_nor_aeg_geo_bos_afr_arw_cze_hau_amr_slo_fin_yor_jav_urd_mly_jpn_tml_kor_ger_krd_bem_grk_bat_lit_heb_tag_mnd_lat_xho_swe_gam_dut_fre_bul_rom_qcu_hin_alb_ukr_fbf_owc_scr_mlt_por_sun_eng_zul_ben_dyu_ind_tha_wly_knd_ven_dgb_uzb_guj_pol_tur_swa_vie_amh_ses_lda_igb	-0.946094829249567	-2.29902245426579	0.0237427082028959
884	sid_lat_swa_hin_tig_aeg_owc_guj_aze_tur_yor_jav_dgb_fre_cze_bsq_spa_amr_ewe_cnt_mol_pol_akn_lit_tsw_glc_fin_ven_bem_est_afr_wly_geo_krd_ben_prs_rom_gam_amh_swe_hun_dyu_bat_urd_tag_jpn_tml_kor_slo_dut_lda_arw_sun_ukr_anl_mao_mnd_ita_ses_scr_heb_grk_por_ctl_bul_qcu_bos_eng_svk_igb_chh_rus_hau_mcd_mly_ger_swt_pan_xho_ind_tha_sod_knd_cic_bam_uzb_alb_nor_azi_moo_vie_mlt_fbf_zul_tsn	0.725894211225984	1.72232037117093	0.0883356364448876
885	heb_nor_xho_krd_amh_owc_sid_fre_azi_aze_fbf_bat_yor_scr_pol_bsq_bul_mlt_ven_mnd_cze_grk_dgb_afr_lda_glc_est_tsn_bam_fin_prs_chh_geo_hin_mol_por_rom_gam_sod_dut_hun_bem_ind_eng_mao_jpn_knd_kor_arw_spa_zul_ctl_sun_mcd_anl_mly_cnt_svk_swa_slo_amr_swe_pan_urd_ben_qcu_ita_lat_alb_dyu_tig_guj_hau_lit_jav_bos_akn_ukr_tsw_tag_tha_aeg_tml_ses_cic_uzb_rus_ger_tur_swt_vie_wly_ewe_igb_moo	-0.220954452635843	-0.52194538673913	0.602949305961157
886	gam_pan_bam_cze_anl_heb_hau_spa_aze_azi_ewe_mao_ses_grk_arw_bsq_eng_sod_ven_mnd_mcd_fre_akn_urd_tsn_afr_est_moo_fbf_hun_ita_sid_geo_guj_glc_pol_scr_amr_tig_por_fin_zul_sun_ben_tag_jpn_knd_kor_ger_alb_tsw_dut_bat_hin_wly_jav_cnt_krd_bem_slo_owc_nor_bos_mol_rus_qcu_ctl_lit_lat_dgb_amh_prs_mlt_swe_ind_ukr_swt_bul_yor_mly_tha_chh_tml_lda_cic_uzb_rom_svk_tur_igb_vie_aeg_swa_dyu_xho	-0.607338760656154	-1.45264491052991	0.149688109671828
887	heb_spa_bem_cze_anl_chh_mlt_por_uzb_tur_moo_jav_swt_pan_lit_bsq_dut_sid_xho_mnd_guj_mcd_ven_alb_igb_rus_est_ewe_zul_hun_urd_owc_geo_fre_eng_rom_prs_sod_hau_ita_fin_fbf_bat_bos_ind_jpn_knd_kor_svk_ctl_cic_swe_tag_pol_aeg_mao_cnt_krd_tsn_scr_amh_bul_hin_glc_arw_qcu_ger_ukr_mol_dgb_gam_grk_wly_lat_sun_nor_bam_slo_yor_mly_tha_amr_tml_swa_lda_aze_ben_afr_azi_ses_vie_tig_akn_tsw_dyu	-0.559455721658443	-1.3348971886404	0.185168694238809
888	amr_cze_bem_rus_aeg_tig_anl_mol_azi_aze_ven_bat_zul_afr_ukr_bsq_scr_sid_fbf_cnt_nor_dut_ewe_guj_igb_swe_est_dgb_akn_fin_lat_chh_geo_pol_bul_rom_bos_gam_sod_pan_hun_tsw_tag_ita_jav_jpn_knd_kor_ger_por_lda_ctl_mao_urd_owc_sun_mnd_alb_tsn_ben_hau_mcd_svk_grk_glc_qcu_eng_hin_fre_yor_wly_spa_mlt_prs_ind_lit_swt_arw_moo_mly_tha_amh_tml_ses_swa_uzb_krd_slo_tur_cic_vie_heb_dyu_xho_bam	0.154816745110939	0.364460347715661	0.716341671482853
889	aeg_rom_tsw_lit_sid_owc_amh_alb_uzb_tur_dgb_mao_moo_afr_guj_bsq_hin_mlt_lda_mnd_dut_krd_ven_ben_dyu_bos_fin_yor_igb_hun_grk_heb_geo_urd_ita_prs_slo_wly_hau_ukr_est_ewe_jav_spa_tag_jpn_knd_kor_bul_pan_akn_swe_bat_ger_amr_ind_cnt_nor_xho_fre_tig_svk_cze_por_eng_qcu_pol_ctl_glc_bem_sod_lat_anl_mcd_sun_scr_bam_mol_swt_mly_tha_gam_tml_cic_ses_azi_arw_rus_aze_zul_vie_chh_swa_tsn_fbf	-0.279513394142591	-0.660394358417984	0.510633220861551
890	heb_cze_swa_bul_gam_aeg_amr_ukr_tur_azi_bam_jav_ses_grk_mcd_bsq_ctl_wly_bem_mnd_spa_swe_yor_glc_ewe_prs_fin_akn_dyu_est_hin_anl_geo_guj_svk_krd_rom_sid_tig_lit_hun_swt_mly_eng_sun_jpn_knd_kor_pol_slo_igb_afr_tag_rus_mlt_ind_cnt_ger_lda_ita_sod_bos_pan_mol_fre_qcu_por_urd_nor_zul_owc_arw_hau_alb_mao_scr_ven_ben_dgb_bat_tha_chh_tml_xho_moo_aze_dut_lat_uzb_fbf_vie_amh_tsn_tsw_cic	-0.768700292458814	-1.85373017801049	0.0669477520877205
891	owc_lat_swt_pan_wly_amr_mlt_svk_aze_azi_ses_bat_fbf_mol_bul_bsq_urd_tig_tsw_cnt_eng_guj_igb_hin_yor_ukr_est_moo_dgb_fin_lit_amh_geo_grk_ita_bos_rom_heb_gam_scr_hun_dyu_sun_glc_mao_jpn_knd_kor_fre_swe_ewe_dut_ind_prs_anl_jav_mnd_nor_xho_spa_sod_arw_cze_ctl_ger_qcu_ben_slo_afr_bam_chh_krd_aeg_por_mly_pol_bem_rus_swa_tag_tha_hau_tml_tsn_ven_tur_mcd_alb_uzb_zul_vie_sid_akn_cic_lda	0.0518296592866629	0.122108676841964	0.903076422951795
892	tig_bul_ewe_pol_heb_amr_aeg_ctl_tur_azi_cic_mly_ven_scr_alb_bsq_nor_sod_ses_cnt_bos_arw_dgb_ger_bem_krd_fin_xho_lda_hun_lat_gam_geo_guj_prs_pan_lit_mlt_owc_spa_est_bam_bat_mcd_tag_jpn_knd_kor_eng_dut_swa_mol_jav_ukr_sid_sun_mnd_fre_yor_rom_amh_glc_rus_afr_cze_qcu_svk_slo_hin_akn_chh_ita_wly_swe_ind_ben_tsn_por_igb_mao_tha_anl_tml_moo_zul_uzb_urd_grk_aze_dyu_vie_hau_swt_fbf_tsw	-1.1337398839631	-2.78809241810089	0.00642929743876568
893	owc_alb_xho_ben_aeg_chh_sod_lat_tur_azi_ewe_mly_bam_ukr_pol_bsq_rus_wly_cic_cnt_por_hin_fbf_grk_yor_krd_est_swt_dyu_hun_fre_gam_geo_guj_pan_swe_ita_sid_amh_bos_fin_akn_bat_urd_jav_jpn_knd_kor_ger_cze_tsw_glc_sun_nor_mlt_tag_mnd_afr_ven_prs_amr_rom_scr_spa_svk_qcu_ctl_mol_lit_zul_hau_slo_heb_dut_ind_eng_igb_bul_lda_mao_tha_anl_tml_dgb_swa_uzb_mcd_arw_aze_moo_vie_tig_ses_tsn_bem	0.486187180696082	1.14594922111609	0.254756291527831
894	mlt_krd_tsn_grk_tig_hau_amh_pan_uzb_azi_bem_ind_akn_afr_mcd_bsq_ctl_sod_xho_mnd_pol_cze_ven_ben_tsw_nor_est_zul_bam_hun_ita_gam_geo_dut_hin_lat_eng_owc_wly_svk_fin_yor_mao_scr_bat_jpn_tml_kor_swe_rus_moo_fre_sun_urd_sid_mly_cnt_ger_swa_slo_heb_ukr_mol_rom_glc_qcu_lit_guj_spa_dyu_chh_bul_amr_arw_jav_prs_swt_alb_igb_tag_tha_anl_knd_ewe_cic_aze_bos_por_tur_dgb_vie_aeg_fbf_lda_ses	-0.818835001941931	-1.97320759138325	0.0514406196494905
895	anl_guj_zul_eng_owc_hau_wly_nor_tur_azi_tsn_bat_yor_ukr_ger_bsq_rom_sid_ses_mnd_cze_afr_xho_fre_lda_swe_fin_dyu_igb_est_por_amh_geo_alb_pol_pan_lit_mlt_tig_spa_hun_fbf_sun_scr_tag_jpn_tml_kor_svk_mol_bam_ita_mly_grk_chh_jav_cnt_arw_ven_slo_sod_bul_ctl_glc_ben_qcu_bos_hin_mcd_ewe_amr_krd_heb_urd_ind_lat_akn_dut_swa_mao_tha_aeg_knd_moo_bem_uzb_rus_prs_aze_swt_vie_gam_cic_tsw_dgb	-0.418308738233374	-0.992764089841323	0.323400953131347
896	wly_scr_zul_ctl_mlt_anl_sid_pan_tur_azi_ewe_mao_swa_mcd_nor_bsq_ben_chh_xho_mnd_bos_grk_moo_afr_bam_urd_est_dgb_ven_hun_guj_amr_geo_fre_por_svk_pol_hau_heb_mol_fin_fbf_tag_slo_jav_jpn_knd_kor_ita_glc_swt_krd_ind_spa_aeg_bat_cnt_swe_tsn_eng_gam_alb_prs_lit_bul_qcu_lat_ukr_hin_dyu_owc_dut_tig_rom_sun_ger_lda_rus_tsw_mly_tha_amh_tml_yor_akn_aze_cze_arw_uzb_igb_vie_sod_cic_bem_ses	-0.756821602514217	-1.81895614226027	0.0721363806855629
897	mlt_ger_swt_ita_tig_heb_sod_svk_aze_tur_lda_mly_igb_nor_afr_bsq_swe_amr_zul_mnd_rom_alb_yor_mol_moo_mcd_est_swa_akn_hun_krd_anl_geo_dut_glc_por_cze_wly_sid_guj_fin_ses_sun_arw_ind_jpn_knd_kor_bos_bul_tsn_lit_mao_prs_chh_bat_cnt_scr_tsw_grk_gam_pol_pan_hin_slo_qcu_urd_ben_fre_ewe_hau_lat_aeg_rus_jav_ctl_cic_spa_bam_tag_tha_owc_tml_bem_ven_uzb_ukr_eng_azi_dyu_vie_amh_xho_fbf_dgb	-0.526200053577273	-1.25284376320854	0.213403601633478
898	amh_fre_dyu_lit_sod_amr_hau_mol_uzb_tur_tsw_tag_zul_rus_krd_bsq_urd_tig_moo_mnd_glc_rom_igb_slo_akn_ukr_fin_bam_dgb_hun_ben_gam_geo_cze_mcd_bos_prs_mlt_wly_spa_est_ven_ind_dut_sun_jpn_knd_kor_ctl_swe_xho_arw_jav_pan_owc_mao_cnt_alb_bem_ita_chh_lat_grk_eng_pol_qcu_bul_nor_por_tsn_heb_scr_anl_svk_mly_ger_yor_hin_ewe_bat_tha_aeg_tml_swa_swt_azi_guj_afr_aze_cic_vie_sid_ses_fbf_lda	-0.241716727308302	-0.570774862825255	0.569528877569342
899	sod_mcd_tsn_svk_sid_wly_aeg_pan_aze_tur_tsw_tag_zul_mol_guj_bsq_ctl_anl_xho_cnt_dut_lit_igb_rus_yor_grk_est_swt_fbf_fin_swe_hau_geo_alb_krd_afr_lat_mlt_owc_scr_hun_dgb_sun_eng_mao_jpn_knd_kor_bos_cze_ven_pol_bat_fre_gam_jav_mnd_slo_cic_rom_chh_ger_glc_arw_urd_qcu_bul_spa_nor_ses_amh_ukr_amr_por_ind_hin_bam_ben_ewe_mly_tha_heb_tml_dyu_moo_uzb_ita_prs_azi_bem_vie_tig_lda_swa_akn	-0.910363543004112	-2.20402112608441	0.0299909189150766
900	anl_guj_dyu_grk_aeg_amh_owc_krd_tur_uzb_ewe_sun_ven_fre_ukr_bsq_ita_chh_fbf_cnt_alb_rus_zul_slo_tsw_cze_est_tsn_swt_hun_pan_hau_geo_arw_afr_swe_prs_amr_tig_urd_fin_akn_bat_mol_jav_jpn_knd_kor_pol_dut_ses_svk_mly_ctl_sod_mao_mnd_bul_yor_ben_sid_lat_spa_lit_rom_qcu_mcd_glc_eng_cic_heb_hin_gam_scr_ind_por_dgb_ger_igb_tag_tha_wly_tml_xho_moo_aze_bos_nor_azi_bam_vie_mlt_bem_lda_swa	-0.670167008385211	-1.60641041684167	0.111574006538052
901	wly_glc_moo_krd_hau_chh_anl_pan_aze_tur_lda_mly_swt_afr_lit_bsq_alb_owc_tsw_cnt_grk_ukr_zul_lat_bem_bos_fin_yor_swa_est_rus_sid_geo_rom_por_bul_swe_sod_aeg_slo_hun_fbf_sun_spa_ind_jpn_knd_kor_svk_dut_ven_urd_jav_ger_heb_mao_mnd_cze_dgb_arw_amr_nor_pol_ita_mcd_qcu_guj_fre_prs_bam_mlt_ben_gam_hin_tag_ctl_ewe_eng_tsn_bat_tha_amh_tml_ses_xho_azi_scr_mol_uzb_akn_vie_tig_cic_igb_dyu	0.17169332618297	0.403897420116111	0.687215408282371
902	mlt_pan_swt_ukr_sod_heb_chh_scr_uzb_tur_fbf_bat_dyu_lat_rus_bsq_alb_owc_akn_cnt_ger_krd_cic_ctl_swa_svk_est_xho_tsn_hun_grk_tig_geo_nor_rom_urd_ita_hau_anl_mcd_fin_ewe_mly_prs_tag_jpn_knd_kor_bul_swe_zul_fre_mao_ben_gam_ind_mnd_slo_bam_dut_sid_hin_afr_mol_eng_qcu_glc_spa_bos_igb_wly_cze_amh_lit_sun_arw_yor_pol_ses_jav_tha_aeg_tml_tsw_ven_aze_por_guj_azi_moo_vie_amr_bem_lda_dgb	-1.1847840657981	-2.91303102650108	0.00448198706571306
[truncated: 98 more rows]
