# Supplementary material for: Future Tense and Economic Decisions: Controlling for Cultural Evolution
Source: PLoS One. 2015 Jul 17;10(7):e0132145. doi: 10.1371/journal.pone.0132145 (PMC4506144; doi:10.1371/journal.pone.0132145)
Supplement: S8 Appendix — See README files within the various sub-folders. (ZIP) [file pone.0132145.s008.zip › S3_Code/Residuals_new/PGLS/PermuteResults/permute_B_SavingsWITHINFAM_32000.csv]

	ftr	r	t	p
1	heb_spa_dgb_ger_tig_amh_chh_guj_uzb_aze_ses_mly_xho_arw_scr_bsq_alb_sid_moo_mnd_lat_por_bam_fre_swt_bos_fin_yor_bem_est_krd_anl_geo_ukr_nor_svk_pan_amr_owc_ctl_hun_fbf_jav_rus_mao_jpn_tml_kor_afr_mcd_tsn_rom_sun_ita_aeg_tag_cnt_bul_akn_hin_gam_dut_cze_prs_mol_qcu_pol_urd_ben_dyu_sod_glc_hau_grk_ind_lit_igb_eng_swa_bat_tha_mlt_knd_tsw_cic_tur_slo_swe_azi_ewe_vie_wly_lda_ven_zul	0.357854760323573	0.842979483493167	0.401402778693153
2	owc_hin_dyu_krd_chh_amr_gam_por_uzb_azi_swa_sun_dgb_pan_scr_bsq_swe_sod_xho_mnd_ctl_urd_bam_mol_cic_rus_est_tsn_yor_fin_bul_hau_geo_guj_afr_spa_ukr_heb_anl_ben_hun_igb_bat_arw_ind_jpn_knd_kor_lit_ita_ses_fre_mly_ger_tig_tag_cnt_grk_ven_mcd_aeg_glc_alb_pol_prs_qcu_slo_dut_bos_swt_mlt_nor_wly_svk_mao_rom_lda_eng_zul_jav_tha_amh_tml_ewe_bem_aze_lat_cze_tur_fbf_vie_sid_akn_moo_tsw	-0.264747421738157	-0.626290223254748	0.532658819559589
3	wly_por_tsw_ben_amr_chh_tig_mol_tur_aze_tsn_mly_swt_spa_grk_bsq_ita_heb_zul_mnd_rom_lat_bem_afr_dgb_hin_hun_yor_lda_est_ger_sod_geo_scr_glc_cze_mcd_sid_gam_bul_fin_swa_sun_ctl_jav_jpn_tml_kor_urd_prs_moo_krd_tag_bos_aeg_bat_cnt_ukr_bam_alb_hau_nor_rus_arw_pol_qcu_svk_dut_swe_ses_mlt_slo_anl_lit_ind_eng_cic_pan_akn_mao_tha_owc_knd_igb_dyu_azi_fre_guj_uzb_ewe_vie_amh_xho_ven_fbf	0.813549853647045	1.92866939949467	0.0568215773392541
4	hau_rus_xho_rom_sod_amh_heb_swe_uzb_aze_tsw_mao_ewe_bos_lit_bsq_slo_tig_ven_mnd_bul_eng_ses_grk_fbf_por_hun_swt_zul_est_ita_owc_geo_krd_afr_hin_pan_amr_anl_ger_fin_bem_tag_urd_jav_jpn_tml_kor_scr_lat_dyu_nor_bat_ctl_mlt_ind_cnt_fre_dgb_arw_aeg_mol_mcd_cze_prs_qcu_svk_pol_ukr_cic_chh_alb_gam_dut_mly_guj_swa_glc_igb_sun_tha_sid_knd_yor_lda_tur_ben_spa_azi_akn_vie_wly_moo_tsn_bam	-0.0422375301326623	-0.0995091522932829	0.920948208612775
5	aeg_ukr_ewe_swe_amr_wly_gam_por_uzb_azi_ses_sun_akn_scr_grk_bsq_pol_owc_moo_mnd_eng_slo_ven_bos_swa_svk_fin_bam_dgb_hun_glc_mlt_geo_ita_rus_ben_pan_chh_amh_arw_est_cic_mly_lit_bat_jpn_knd_kor_urd_prs_xho_ger_tag_ctl_sid_jav_cnt_cze_swt_hin_tig_afr_dut_krd_spa_qcu_nor_fre_guj_lda_anl_alb_heb_bul_mao_lat_igb_mol_tsn_ind_tha_sod_tml_yor_bem_aze_rom_mcd_tur_dyu_vie_hau_tsw_zul_fbf	0.29373486529246	0.691781796950958	0.490797841325048
6	amr_guj_bam_fre_amh_sid_wly_afr_azi_aze_ven_jav_dgb_bul_lat_bsq_prs_chh_fbf_mnd_ukr_dut_tsn_rus_bem_krd_fin_ses_swt_est_grk_tig_geo_scr_cze_eng_pol_owc_hau_hin_hun_cic_sun_nor_mly_jpn_knd_kor_rom_lit_xho_slo_mao_arw_mlt_ind_cnt_mcd_zul_ger_heb_glc_ben_bos_ita_qcu_ctl_svk_por_dyu_aeg_spa_sod_urd_bat_mol_moo_swe_ewe_tag_tha_anl_tml_yor_lda_uzb_alb_pan_tur_swa_vie_gam_tsw_akn_igb	-0.0435075260088825	-0.102503189484928	0.91857797820167
7	heb_hin_bam_afr_wly_aeg_sod_glc_azi_aze_tsw_sun_lda_ukr_mcd_bsq_krd_hau_swt_cnt_slo_fre_dgb_arw_cic_eng_fin_igb_tsn_est_lat_amr_geo_ctl_rom_pol_prs_tig_mlt_grk_hun_zul_mao_nor_mly_jpn_knd_kor_rus_mol_dyu_spa_tag_ben_gam_bat_mnd_bos_bem_bul_amh_swe_guj_svk_cze_qcu_ger_alb_por_akn_sid_ita_owc_scr_ind_pan_ven_urd_yor_jav_tha_chh_tml_ses_swa_tur_lit_dut_uzb_xho_vie_anl_ewe_moo_fbf	-0.729664920755792	-1.75240411463528	0.0830002027514571
8	mlt_afr_bem_scr_owc_sod_tig_spa_tur_azi_bam_sun_moo_bul_slo_bsq_mol_heb_igb_cnt_krd_urd_yor_glc_ewe_lit_hun_tsw_fbf_est_lat_hau_geo_svk_dut_fre_eng_chh_sid_alb_fin_zul_ind_pol_jav_jpn_tml_kor_prs_rus_swt_ger_mly_por_anl_bat_mnd_ita_tsn_hin_gam_swe_ben_rom_ctl_qcu_bos_guj_cze_akn_amh_pan_aeg_ukr_mao_nor_lda_mcd_ses_tag_tha_wly_knd_xho_cic_aze_arw_grk_uzb_swa_vie_amr_ven_dgb_dyu	-0.614940219048483	-1.47065454278942	0.144759970709789
9	amh_por_igb_ctl_mlt_tig_amr_pol_azi_aze_dgb_bat_lda_lit_pan_bsq_rus_aeg_cic_mnd_swe_ben_swa_urd_bem_krd_hun_tsn_ses_fin_ita_hau_geo_ukr_slo_mcd_rom_wly_chh_guj_est_swt_ind_nor_tag_jpn_knd_kor_ger_dut_fbf_cze_jav_mol_sod_sun_cnt_prs_dyu_scr_sid_bul_fre_afr_eng_qcu_svk_lat_alb_tsw_anl_spa_owc_hin_mly_glc_xho_bos_ewe_mao_tha_gam_tml_bam_akn_uzb_grk_arw_tur_zul_vie_heb_ven_moo_yor	-0.139350288037721	-0.32872336070749	0.743103860831978
10	sod_bos_lda_rom_amr_gam_chh_spa_aze_tur_tsn_jav_cic_dut_por_bsq_ben_wly_ses_cnt_scr_krd_akn_rus_swa_ctl_hun_fbf_ven_est_cze_mlt_geo_grk_bul_ukr_pan_heb_aeg_glc_fin_yor_ind_arw_bat_jpn_knd_kor_prs_hin_dyu_alb_sun_svk_tig_tag_mnd_nor_swt_eng_anl_ger_afr_ita_mol_qcu_lat_pol_fre_bem_hau_mcd_owc_urd_mly_guj_zul_slo_ewe_mao_tha_sid_tml_igb_bam_uzb_lit_swe_azi_xho_vie_amh_dgb_moo_tsw	-0.0451584413100715	-0.106455063983916	0.915450604460145
11	chh_ben_swa_bul_hau_heb_wly_svk_azi_tur_moo_mao_akn_grk_guj_bsq_mcd_anl_cic_mnd_pol_pan_yor_urd_bem_fre_hun_tsn_lda_fin_hin_amh_geo_nor_swe_por_cze_owc_aeg_ger_est_xho_tag_ita_bat_jpn_knd_kor_rom_bos_swt_dut_mly_mol_sod_ind_cnt_spa_zul_scr_sid_arw_afr_lat_glc_qcu_ukr_alb_eng_ven_amr_ctl_gam_prs_jav_rus_dgb_slo_ewe_sun_tha_mlt_tml_igb_ses_uzb_krd_lit_aze_bam_vie_tig_tsw_fbf_dyu	-0.6042788576055	-1.44199012053495	0.152664333992941
12	sid_mcd_moo_por_amh_wly_gam_krd_uzb_tur_swt_tag_dgb_scr_pan_bsq_slo_chh_ewe_cnt_ben_ger_bam_ctl_fbf_mol_fin_xho_akn_hun_grk_heb_geo_fre_swe_lit_hin_hau_anl_dut_est_dyu_ind_lat_bat_jpn_knd_kor_cze_urd_ses_rus_mly_rom_tig_mao_mnd_ita_swa_pol_aeg_nor_ukr_bos_eng_qcu_alb_spa_arw_zul_sod_prs_owc_afr_sun_glc_bem_guj_lda_jav_tha_mlt_tml_tsn_cic_azi_svk_bul_aze_yor_vie_amr_igb_tsw_ven	-0.262278293039666	-0.620771918432794	0.536268121090121
13	mlt_svk_igb_mol_gam_aeg_heb_cze_azi_uzb_dgb_bat_ewe_hin_mcd_bsq_fre_sid_dyu_mnd_grk_por_bem_bul_tsw_prs_est_swt_bam_hun_ita_sod_geo_glc_ger_eng_bos_amh_wly_dut_fin_fbf_tag_lit_mao_jpn_tml_kor_pan_arw_tsn_scr_ind_rus_hau_sun_cnt_slo_akn_swe_owc_guj_nor_pol_krd_qcu_spa_alb_ukr_ven_amr_lat_tig_rom_jav_urd_lda_afr_zul_mly_tha_chh_knd_moo_yor_aze_ben_ctl_tur_cic_vie_anl_swa_ses_xho	-0.703365482407932	-1.68749875127228	0.0948587832961192
14	chh_urd_dgb_grk_gam_aeg_tig_eng_azi_uzb_zul_sun_bam_ger_svk_bsq_bos_sid_xho_cnt_arw_ctl_lda_ukr_igb_glc_hun_tsn_dyu_fin_mol_anl_geo_nor_scr_cze_fre_sod_amh_afr_est_tsw_bat_rus_mao_jpn_tml_kor_rom_slo_akn_mcd_tag_por_amr_mly_mnd_lit_moo_guj_heb_prs_spa_hin_ben_qcu_pan_pol_dut_yor_owc_lat_mlt_swe_ind_ita_ven_bul_swa_jav_tha_wly_knd_ses_swt_aze_krd_alb_tur_ewe_vie_hau_fbf_cic_bem	0.0203243764605987	0.04790798314161	0.96189230994056
15	amr_swe_bam_grk_anl_aeg_wly_pol_azi_tur_cic_sun_igb_ben_lat_bsq_slo_tig_ses_cnt_bul_alb_xho_urd_swa_guj_est_lda_swt_fin_rom_gam_geo_nor_dut_hin_scr_chh_amh_svk_hun_fbf_ind_por_tag_jpn_knd_kor_ita_ger_ewe_bos_mao_glc_sod_bat_mnd_mol_ven_fre_owc_krd_eng_prs_rus_qcu_ukr_cze_lit_akn_sid_mcd_mlt_spa_mly_ctl_tsw_arw_yor_jav_tha_heb_tml_tsn_bem_uzb_afr_pan_aze_dgb_vie_hau_dyu_moo_zul	-0.0794861850381451	-0.187341718320053	0.851800832675161
16	gam_rus_fbf_bos_anl_sod_hau_urd_aze_azi_dyu_tag_bam_slo_swe_bsq_glc_sid_ven_cnt_afr_dut_swa_alb_bem_ita_fin_ewe_akn_est_hin_amr_geo_ger_spa_pan_arw_chh_owc_mcd_hun_dgb_bat_pol_mly_jpn_tml_kor_eng_krd_tsn_ukr_sun_fre_amh_jav_mnd_lit_ses_ctl_aeg_rom_ben_prs_cze_qcu_bul_mol_guj_lda_mlt_grk_wly_nor_mao_por_moo_lat_igb_ind_tha_heb_knd_yor_tsw_uzb_scr_svk_tur_cic_vie_tig_swt_zul_xho	-0.126325422111304	-0.298006816502806	0.766362709787443
17	sod_arw_fbf_bul_aeg_hau_gam_pol_tur_uzb_moo_sun_bem_dut_lat_bsq_urd_sid_swt_mnd_grk_por_ewe_afr_tsw_rus_est_ven_zul_fin_ctl_tig_geo_svk_guj_spa_hin_owc_chh_mol_hun_ses_bat_ukr_mao_jpn_tml_kor_mcd_glc_lda_fre_ind_nor_wly_tag_cnt_pan_cic_eng_anl_ben_ita_cze_rom_qcu_prs_bos_slo_dgb_heb_ger_amh_scr_mly_swe_igb_alb_akn_jav_tha_amr_knd_bam_tsn_azi_lit_krd_aze_dyu_vie_mlt_swa_xho_yor	0.403162356252295	0.951949716248821	0.343590052714571
18	gam_glc_dyu_afr_aeg_heb_anl_lat_azi_uzb_ewe_tag_akn_pan_lit_bsq_mol_mlt_tsn_mnd_ukr_dut_zul_prs_yor_ctl_hun_lda_moo_fin_por_wly_geo_ben_scr_bul_svk_sod_tig_hin_est_ses_mly_urd_jav_jpn_knd_kor_slo_swe_dgb_cze_bat_ita_owc_mao_cnt_pol_xho_spa_sid_rus_bos_arw_guj_qcu_alb_rom_grk_bam_chh_ger_hau_eng_sun_mcd_swa_nor_tsw_ind_tha_amr_tml_swt_cic_aze_fre_krd_tur_igb_vie_amh_ven_bem_fbf	-0.568988134993342	-1.35899613654971	0.177434503930353
19	amh_lit_tsn_dut_hau_sod_wly_ita_uzb_azi_cic_mly_akn_pan_rus_bsq_prs_mlt_ewe_mnd_alb_rom_ses_scr_yor_ben_est_swt_bem_hun_mcd_chh_geo_grk_bul_mol_ukr_gam_heb_urd_fin_tsw_ind_pol_bat_jpn_knd_kor_svk_guj_dgb_ger_tag_swe_aeg_jav_cnt_eng_bam_spa_amr_lat_arw_por_fre_qcu_bos_nor_krd_dyu_anl_hin_sid_slo_mao_ctl_lda_cze_fbf_sun_tha_owc_tml_moo_xho_tur_afr_glc_aze_swa_vie_tig_zul_igb_ven	0.561524567785545	1.32678565893452	0.187828183383629
20	chh_alb_swt_mcd_sod_amh_anl_krd_aze_tur_cic_ind_fbf_cze_ctl_bsq_lat_aeg_igb_mnd_pol_nor_yor_eng_bam_rus_hun_dyu_lda_est_lit_mlt_geo_grk_arw_prs_scr_heb_amr_swe_fin_dgb_mly_ukr_tag_jpn_knd_kor_bul_svk_moo_por_bat_guj_tig_mao_cnt_rom_tsn_glc_hau_dut_pan_fre_urd_qcu_slo_ita_bos_ewe_sid_spa_owc_afr_jav_mol_ven_ben_swa_sun_tha_wly_tml_akn_xho_azi_ger_hin_uzb_zul_vie_gam_bem_ses_tsw	-0.800152974259394	-1.92965794986761	0.0566971684048002
21	wly_guj_fbf_spa_amh_sod_hau_scr_aze_azi_igb_sun_swt_cze_afr_bsq_prs_sid_moo_mnd_lit_alb_cic_mol_tsn_bos_fin_xho_zul_est_hin_tig_geo_grk_arw_urd_mcd_heb_mlt_pan_hun_dyu_tag_bul_ind_jpn_knd_kor_ukr_ger_bam_ita_jav_slo_amr_mly_cnt_fre_tsw_nor_owc_eng_pol_ben_svk_qcu_por_lat_ctl_yor_aeg_swe_chh_krd_bat_rus_dgb_glc_swa_mao_tha_anl_tml_akn_lda_uzb_dut_rom_tur_ven_vie_gam_bem_ewe_ses	-0.351840312151698	-0.833630612237001	0.406625164430847
22	tig_spa_ses_nor_aeg_amh_gam_ukr_aze_uzb_xho_sun_tsw_prs_rom_bsq_rus_owc_moo_mnd_cze_ita_akn_pol_tsn_glc_fin_cic_ven_est_bos_amr_geo_ben_pan_ctl_por_chh_sod_eng_hun_yor_tag_guj_mao_jpn_tml_kor_slo_hin_zul_grk_ind_alb_sid_mly_cnt_fre_swa_krd_wly_urd_afr_dut_scr_qcu_ger_bul_mol_dyu_mlt_mcd_heb_arw_jav_lit_bem_lat_dgb_bat_tha_anl_knd_fbf_bam_azi_swe_svk_tur_lda_vie_hau_ewe_swt_igb	0.788446175596202	1.87217842564584	0.0643242749914054
23	amr_ita_bam_prs_chh_tig_mlt_bos_uzb_azi_fbf_mly_tsn_lat_mcd_bsq_bul_owc_ses_mnd_ukr_urd_lda_guj_yor_dut_est_akn_ven_hun_mol_wly_geo_pol_swe_arw_cze_sid_heb_scr_fin_tsw_ind_glc_bat_jpn_tml_kor_ben_por_dgb_nor_jav_slo_sod_mao_cnt_ger_swa_rus_hau_eng_grk_lit_afr_qcu_spa_hin_svk_swt_gam_ctl_amh_pan_sun_krd_igb_rom_bem_tag_tha_anl_knd_xho_zul_tur_alb_fre_aze_cic_vie_aeg_dyu_ewe_moo	-0.959324294734998	-2.32901375565141	0.0220241434238806
24	mlt_ita_bem_grk_hau_tig_amr_scr_azi_uzb_fbf_bat_yor_alb_lat_bsq_hin_gam_bam_mnd_fre_ctl_lda_rom_swt_dut_hun_xho_dgb_fin_arw_anl_geo_bul_afr_ger_nor_chh_heb_por_est_akn_ind_ukr_mly_jpn_tml_kor_pan_prs_ses_spa_sun_rus_sod_mao_cnt_cze_ewe_bos_sid_guj_slo_mcd_urd_qcu_mol_pol_ben_igb_wly_lit_aeg_swe_jav_svk_swa_glc_dyu_tag_tha_amh_knd_zul_tsw_tur_krd_eng_aze_moo_vie_owc_ven_tsn_cic	-0.289782013461108	-0.685273372109311	0.49487598448566
25	heb_eng_tsw_ben_anl_hau_gam_spa_azi_aze_xho_mly_cic_urd_scr_bsq_afr_tig_lda_cnt_por_fre_ewe_cze_dyu_svk_hun_ven_ses_est_guj_sod_geo_hin_prs_ger_ita_aeg_mlt_mol_fin_yor_tag_lit_ind_jpn_knd_kor_rus_krd_fbf_arw_bat_dut_amr_sun_mnd_pan_zul_bul_chh_slo_grk_lat_glc_qcu_ukr_bos_ctl_moo_sid_alb_amh_nor_mao_swe_bam_rom_swt_jav_tha_owc_tml_dgb_swa_uzb_mcd_pol_tur_akn_vie_wly_bem_tsn_igb	-0.109355748223427	-0.257636976238975	0.797256311240027
26	owc_pol_bem_rom_chh_sod_wly_prs_uzb_azi_akn_mao_ewe_mcd_spa_bsq_eng_amr_cic_mnd_lit_alb_ven_ctl_fbf_svk_est_swt_lda_fin_dut_hau_geo_hin_afr_ben_mol_anl_amh_ita_hun_tsw_sun_bos_mly_jpn_tml_kor_ukr_nor_moo_fre_bat_arw_tig_tag_cnt_rus_bam_scr_mlt_glc_guj_swe_krd_qcu_urd_grk_slo_zul_sid_por_gam_bul_jav_ger_yor_cze_dgb_ind_tha_heb_knd_igb_dyu_aze_pan_lat_tur_swa_vie_aeg_xho_tsn_ses	-0.88713093614294	-2.150273682326	0.0341272864737915
27	chh_pan_xho_ita_amh_amr_heb_mol_aze_tur_akn_mao_tsn_svk_bos_bsq_lat_anl_cic_cnt_krd_afr_swt_hin_bem_ben_fin_fbf_ses_est_ctl_owc_geo_scr_mcd_slo_arw_sid_gam_guj_hun_bam_jav_spa_bat_jpn_knd_kor_eng_pol_dyu_alb_sun_fre_sod_tag_mnd_ger_ven_rom_aeg_dut_prs_rus_bul_qcu_glc_por_nor_dgb_wly_cze_tig_urd_ind_lit_ewe_ukr_yor_mly_tha_mlt_tml_igb_zul_azi_grk_swe_uzb_moo_vie_hau_swa_tsw_lda	-0.383300130762573	-0.90751627176889	0.366479409920514
28	hau_svk_moo_por_aeg_tig_amh_prs_uzb_aze_dgb_jav_bem_eng_pol_bsq_spa_amr_lda_mnd_bul_mcd_akn_rus_zul_lat_est_ven_yor_hun_swe_chh_geo_dut_ukr_fre_bos_heb_anl_alb_fin_tsn_bat_scr_tag_jpn_tml_kor_ita_lit_swa_ben_sun_ger_sid_mao_cnt_mol_ses_arw_mlt_urd_pan_rom_grk_qcu_krd_guj_glc_igb_wly_cze_owc_ctl_ind_slo_swt_afr_dyu_mly_tha_sod_knd_tsw_bam_tur_nor_hin_azi_ewe_vie_gam_cic_fbf_xho	-0.0880712697404227	-0.20757520405236	0.836014532090233
29	mlt_alb_ses_slo_gam_anl_tig_urd_azi_uzb_moo_mly_dgb_hin_prs_bsq_cze_chh_xho_cnt_nor_fre_bem_dut_fbf_eng_est_dyu_swt_hun_pol_owc_geo_spa_guj_rus_bos_hau_sid_scr_fin_cic_bat_arw_jav_jpn_tml_kor_ita_ctl_ven_ben_mao_ger_sod_tag_mnd_bul_swa_lit_aeg_por_krd_svk_ukr_qcu_rom_lat_swe_yor_heb_mcd_wly_grk_sun_afr_zul_mol_akn_ind_tha_amh_knd_bam_ewe_aze_pan_glc_tur_tsn_vie_amr_tsw_igb_lda	0.186448403079189	0.4393428903252	0.66143226007235
30	wly_alb_bem_eng_sod_heb_amr_lit_aze_tur_tsw_mly_dyu_ben_spa_bsq_por_gam_ewe_mnd_bos_lat_swa_prs_moo_glc_est_ses_fbf_fin_guj_mlt_geo_mcd_bul_cze_svk_aeg_owc_scr_hun_bam_bat_fre_mao_jpn_knd_kor_arw_swe_cic_ukr_tag_krd_tig_jav_cnt_rus_igb_nor_hau_urd_dut_slo_grk_qcu_hin_pol_rom_tsn_amh_mol_anl_afr_ind_pan_swt_ger_dgb_sun_tha_sid_tml_yor_xho_azi_ita_ctl_uzb_zul_vie_chh_lda_akn_ven	-0.292019625556335	-0.692614756557736	0.490277241291589
31	gam_glc_ses_ctl_chh_wly_aeg_guj_uzb_azi_tsn_sun_tsw_arw_ger_bsq_lit_sid_akn_mnd_hin_rom_ewe_por_ven_ben_hun_cic_igb_est_spa_amh_geo_svk_ita_cze_eng_mlt_owc_grk_fin_swa_tag_lat_mly_jpn_knd_kor_slo_prs_moo_krd_jav_afr_hau_mao_cnt_pol_bam_mcd_heb_urd_rus_mol_nor_qcu_alb_bul_scr_yor_amr_dut_sod_ukr_ind_swe_dgb_fre_dyu_bat_tha_anl_tml_swt_xho_tur_bos_pan_aze_fbf_vie_tig_zul_bem_lda	0.0273708635651772	0.0644521504019982	0.94874854358904
32	anl_lat_swt_nor_mlt_owc_sod_mcd_uzb_tur_bem_jav_cic_fre_pan_bsq_dut_amh_akn_cnt_arw_spa_lda_slo_ven_ita_fin_yor_dyu_hun_alb_hau_geo_glc_afr_mol_ger_tig_aeg_eng_est_moo_tag_swe_mao_jpn_tml_kor_por_rus_bam_bos_ind_bul_heb_sun_mnd_hin_tsn_scr_amr_prs_cze_guj_svk_qcu_ben_rom_urd_fbf_wly_pol_chh_lit_bat_ukr_zul_grk_swa_mly_tha_gam_knd_ses_xho_azi_krd_ctl_aze_dgb_vie_sid_igb_ewe_tsw	-0.483917669187654	-1.15440341413935	0.251292619191536
33	owc_ger_swt_ctl_amh_anl_gam_krd_tur_uzb_ses_jav_ewe_spa_cze_bsq_prs_wly_dgb_cnt_bos_por_dyu_ukr_igb_svk_hun_akn_tsn_fin_hin_tig_geo_lit_alb_eng_dut_mlt_hau_mcd_est_zul_mao_nor_ind_jpn_knd_kor_lat_ita_lda_rom_sun_mol_sid_tag_mnd_pol_cic_rus_sod_pan_fre_glc_urd_qcu_bul_arw_afr_bem_heb_grk_chh_scr_bat_guj_tsw_ben_ven_mly_tha_aeg_tml_yor_fbf_azi_slo_swe_aze_bam_vie_amr_moo_swa_xho	-0.33708311329055	-0.798399891574765	0.42667259649387
34	mlt_mcd_igb_cze_amr_amh_aeg_afr_aze_uzb_lda_jav_xho_krd_prs_bsq_hin_owc_dyu_mnd_guj_swe_tsw_spa_zul_ben_hun_ewe_swa_est_fre_sod_geo_bos_alb_scr_ger_heb_tig_lat_fin_tsn_bat_ita_tag_jpn_tml_kor_eng_glc_bam_grk_sun_rom_sid_mao_cnt_arw_bem_ukr_wly_mol_por_pan_pol_qcu_rus_nor_lit_ven_anl_bul_chh_ctl_mly_slo_swt_svk_akn_ind_tha_hau_knd_yor_fbf_azi_urd_dut_tur_dgb_vie_gam_moo_cic_ses	-0.239712890259828	-0.566238933944405	0.572595250238095
35	owc_cze_yor_mcd_chh_amh_tig_por_uzb_aze_moo_jav_swa_krd_lat_bsq_fre_anl_igb_mnd_bos_mol_ewe_glc_tsw_ben_est_zul_akn_hun_svk_wly_geo_guj_rus_arw_prs_mlt_aeg_afr_fin_tsn_sun_scr_bat_jpn_knd_kor_hin_ctl_lda_nor_mly_alb_amr_mao_cnt_spa_ses_ger_sid_swe_dut_bul_lit_qcu_urd_ukr_slo_xho_gam_pol_hau_grk_tag_ita_swt_rom_bem_ind_tha_sod_tml_dyu_bam_azi_eng_pan_tur_fbf_vie_heb_ven_dgb_cic	-0.870241844427332	-2.10827426283658	0.0376961306073586
36	heb_arw_swt_svk_amr_gam_amh_ukr_tur_uzb_ses_tag_moo_pan_cze_bsq_dut_aeg_akn_cnt_prs_rus_tsn_ctl_ewe_swe_est_tsw_yor_hun_bul_wly_geo_alb_mcd_guj_ger_sod_sid_ita_fin_igb_ind_hin_bat_jpn_tml_kor_grk_rom_swa_lat_mly_eng_hau_mao_mnd_nor_fbf_urd_mlt_slo_afr_spa_pol_qcu_scr_ben_glc_xho_tig_por_anl_mol_jav_lit_bem_bos_dyu_sun_tha_chh_knd_bam_ven_azi_krd_fre_aze_lda_vie_owc_zul_dgb_cic	-0.0229027307383894	-0.0538980561434266	0.957131998245724
37	amr_grk_ven_rus_owc_amh_tig_scr_azi_aze_tsn_ind_moo_lit_mol_bsq_dut_mlt_tsw_cnt_ben_guj_fbf_alb_dyu_pol_hun_yor_swt_fin_krd_anl_geo_slo_ctl_ukr_lat_chh_gam_cze_est_xho_bat_ger_mao_jpn_knd_kor_nor_hin_ses_pan_mly_bos_hau_tag_mnd_svk_swa_prs_sid_arw_spa_bul_ita_qcu_swe_afr_fre_akn_heb_urd_aeg_mcd_sun_por_bam_glc_dgb_jav_tha_wly_tml_lda_bem_uzb_rom_eng_tur_ewe_vie_sod_cic_igb_zul	-0.414050410739394	-0.982808460743753	0.328251642146678
38	aeg_dut_swt_por_mlt_owc_wly_ben_aze_tur_igb_tag_ven_mol_ukr_bsq_bul_hau_zul_cnt_arw_alb_ewe_scr_cic_prs_est_swa_yor_fin_ita_sod_geo_glc_nor_grk_pol_sid_tig_urd_hun_dyu_sun_krd_mao_jpn_knd_kor_hin_bos_xho_pan_jav_rus_heb_ind_mnd_guj_bem_slo_amh_eng_afr_rom_spa_qcu_lit_swe_svk_moo_chh_fre_amr_lat_bat_ger_dgb_mcd_akn_mly_tha_gam_tml_bam_fbf_azi_cze_ctl_uzb_tsn_vie_anl_lda_ses_tsw	-0.421184250063767	-0.999981507841214	0.319914238235111
39	anl_grk_dgb_glc_sod_mlt_amh_swe_aze_azi_tsw_mao_swt_prs_alb_bsq_lit_gam_lda_mnd_hin_cze_swa_rom_ses_eng_est_bam_cic_fin_urd_amr_geo_mol_scr_mcd_slo_chh_hau_lat_hun_zul_jav_bul_tag_jpn_knd_kor_dut_ctl_ven_fre_ind_spa_owc_mly_cnt_svk_fbf_ben_wly_nor_guj_ita_pol_qcu_ger_ukr_por_yor_tig_rus_sid_arw_bat_krd_xho_afr_igb_sun_tha_heb_tml_moo_akn_uzb_pan_bos_tur_dyu_vie_aeg_bem_ewe_tsn	-0.484518086046589	-1.15270334014222	0.251986441919521
40	heb_alb_bam_rus_anl_chh_hau_lit_azi_aze_bem_mly_zul_hin_urd_bsq_ben_sod_ven_mnd_swe_slo_igb_ita_dyu_spa_hun_dgb_cic_fin_grk_amh_geo_dut_mol_nor_svk_mlt_tig_ukr_est_akn_ind_ger_mao_jpn_knd_kor_eng_fre_moo_mcd_bat_bos_sid_jav_cnt_rom_xho_guj_wly_por_afr_scr_ctl_qcu_prs_glc_pan_fbf_owc_arw_amr_bul_sun_krd_ses_lat_ewe_tag_tha_gam_tml_lda_tsw_uzb_pol_cze_tur_tsn_vie_aeg_swa_yor_swt	-0.355197389042917	-0.842287717542245	0.401787799740318
41	heb_nor_zul_scr_anl_amh_sod_prs_uzb_tur_moo_sun_xho_ger_rus_bsq_hin_aeg_yor_cnt_pol_arw_akn_por_ses_mol_hun_bem_igb_fin_svk_tig_geo_fre_ctl_mcd_afr_gam_chh_glc_est_dyu_bat_cze_mly_jpn_knd_kor_bul_bos_dgb_dut_mao_urd_owc_tag_mnd_guj_tsw_ukr_sid_grk_alb_ben_spa_qcu_slo_lit_lat_fbf_mlt_ita_wly_eng_jav_swe_ven_krd_ewe_ind_tha_hau_tml_cic_bam_aze_rom_pan_azi_swa_vie_amr_lda_tsn_swt	-0.0450947886144936	-0.106180556760101	0.915667797368708
42	aeg_hin_igb_grk_sid_gam_sod_lat_azi_uzb_swa_mly_bam_prs_mol_bsq_rom_wly_cic_cnt_swe_ger_moo_pan_swt_bul_est_ses_zul_fin_ben_tig_geo_mcd_scr_svk_spa_anl_amh_lit_hun_yor_jav_urd_ind_jpn_tml_kor_cze_alb_bem_pol_tag_nor_chh_bat_mnd_arw_tsn_krd_hau_bos_slo_ctl_por_qcu_glc_eng_ukr_dyu_heb_afr_mlt_fre_mao_rus_dgb_guj_lda_sun_tha_amr_knd_akn_xho_aze_dut_ita_tur_fbf_vie_owc_ewe_ven_tsw	0.311445357959902	0.734326699031387	0.464597107372388
43	anl_mcd_bem_urd_hau_aeg_sod_hin_azi_uzb_dyu_sun_yor_alb_ctl_bsq_fre_tig_dgb_mnd_prs_slo_lda_por_moo_lit_hun_swt_tsw_fin_bos_chh_geo_grk_pan_cze_dut_heb_wly_krd_est_igb_bat_arw_mao_jpn_tml_kor_ita_svk_akn_nor_mly_guj_mlt_ind_cnt_mol_bam_glc_gam_afr_ger_pol_spa_qcu_ukr_ben_scr_zul_owc_bul_amr_eng_tag_lat_cic_rus_ewe_jav_tha_sid_knd_swa_tsn_tur_rom_swe_aze_ses_vie_amh_ven_fbf_xho	-0.488039648432994	-1.16147226436587	0.248422255621182
44	aeg_rom_bem_bos_hau_chh_tig_fre_tur_azi_cic_tag_xho_hin_ukr_bsq_mol_anl_igb_cnt_guj_prs_lda_ctl_zul_slo_fin_yor_swa_hun_afr_amr_geo_rus_urd_ita_scr_gam_heb_glc_est_swt_mly_svk_bat_jpn_knd_kor_spa_por_fbf_mcd_ind_cze_wly_mao_mnd_arw_dgb_ben_owc_nor_pan_lit_ger_qcu_grk_krd_bul_tsw_sod_dut_sid_alb_jav_swe_bam_eng_ewe_sun_tha_mlt_tml_ses_ven_aze_pol_lat_uzb_dyu_vie_amh_akn_moo_tsn	-0.683593665716941	-1.64035996827268	0.104308507364325
45	hau_swe_yor_spa_heb_gam_amr_lat_aze_tur_bem_tag_cic_scr_slo_bsq_arw_wly_bam_cnt_glc_afr_ewe_guj_xho_bul_hun_dgb_swt_est_nor_mlt_geo_rus_krd_alb_hin_sid_tig_dut_fin_lda_sun_rom_ind_jpn_tml_kor_eng_svk_moo_mol_mao_ctl_sod_jav_mnd_por_ses_ukr_amh_ger_urd_prs_cze_qcu_ben_pan_pol_swa_aeg_lit_anl_grk_bat_mcd_tsn_bos_dyu_mly_tha_chh_knd_ven_zul_azi_ita_fre_uzb_fbf_vie_owc_akn_tsw_igb	0.524375419827549	1.23814814883779	0.218777594419327
46	hau_krd_yor_urd_wly_sid_chh_rom_tur_aze_bem_bat_swa_grk_svk_bsq_swe_heb_bam_cnt_cze_glc_tsw_ctl_ewe_dut_fin_fbf_dyu_hun_fre_tig_geo_pan_lat_ben_eng_mlt_owc_pol_est_ven_ind_lit_mao_jpn_tml_kor_alb_guj_cic_nor_mly_arw_amr_tag_mnd_prs_tsn_rus_anl_ukr_spa_bul_afr_qcu_slo_bos_scr_igb_aeg_ita_gam_mol_sun_mcd_lda_hin_swt_jav_tha_sod_knd_dgb_zul_azi_ger_por_uzb_moo_vie_amh_ses_akn_xho	0.0211317041677212	0.0498200876457864	0.960372601995343
47	heb_dut_akn_fre_hau_chh_wly_guj_uzb_aze_swt_jav_moo_glc_prs_bsq_hin_amh_igb_mnd_alb_scr_fbf_lit_yor_ctl_hun_zul_ven_fin_bos_gam_geo_ger_afr_krd_por_sid_amr_lat_est_ewe_mly_eng_ind_jpn_tml_kor_nor_rus_dyu_ukr_bat_mcd_anl_mao_cnt_svk_bem_spa_tig_mol_arw_ita_bul_qcu_cze_rom_swe_bam_mlt_urd_owc_pan_sun_ben_ses_pol_lda_tag_tha_sod_knd_tsw_xho_azi_grk_slo_tur_dgb_vie_aeg_tsn_swa_cic	-0.235761254278647	-0.556652739992245	0.579101776894309
48	amh_alb_xho_glc_heb_mlt_amr_fre_azi_aze_swt_mao_igb_guj_dut_bsq_slo_wly_lda_cnt_rus_scr_zul_afr_ven_ctl_hun_moo_tsn_fin_hin_aeg_geo_eng_lat_arw_swe_owc_chh_cze_est_dgb_mly_pol_ind_jpn_tml_kor_por_krd_cic_nor_sun_prs_gam_bat_mnd_lit_bam_ger_sod_ukr_mol_grk_svk_qcu_mcd_urd_ben_tsw_anl_pan_sid_bul_tag_rom_bem_spa_ses_jav_tha_tig_knd_fbf_ewe_uzb_bos_ita_tur_swa_vie_hau_dyu_yor_akn	-0.00896505406333232	-0.0211550112450033	0.983167324727995
49	aeg_cze_ses_ukr_tig_chh_heb_lat_aze_azi_moo_ind_igb_ben_lit_bsq_bul_amr_ewe_mnd_swe_grk_yor_prs_swa_rus_fin_xho_lda_hun_hin_owc_geo_dut_urd_arw_nor_wly_mlt_krd_est_ven_mly_glc_mao_jpn_knd_kor_svk_ita_tsw_afr_bat_fre_hau_tag_cnt_mol_tsn_pol_sid_mcd_spa_ger_alb_qcu_por_slo_rom_zul_gam_bos_amh_guj_jav_eng_akn_ctl_bem_sun_tha_anl_tml_swt_dgb_uzb_scr_pan_tur_bam_vie_sod_cic_dyu_fbf	-0.902751237910704	-2.17884041461334	0.031870926460271
50	hau_grk_akn_krd_owc_chh_amh_slo_aze_tur_bam_mly_ewe_rom_ita_bsq_afr_tig_yor_mnd_alb_urd_bem_glc_xho_spa_fin_fbf_swa_est_bos_mlt_geo_hin_scr_bul_arw_anl_sid_guj_hun_dgb_tag_ctl_jav_jpn_knd_kor_mcd_swe_cic_pol_bat_lit_amr_sun_cnt_por_moo_rus_sod_pan_dut_nor_cze_qcu_svk_eng_mol_ven_wly_prs_gam_ger_mao_fre_tsn_lat_swt_ind_tha_heb_tml_ses_zul_azi_ukr_ben_uzb_lda_vie_aeg_tsw_igb_dyu	-0.345548811296386	-0.820322561997729	0.414129868813563
51	amh_glc_zul_ben_wly_gam_amr_hin_aze_azi_bem_mly_bam_por_alb_bsq_swe_sid_cic_cnt_fre_afr_moo_grk_yor_bul_fin_fbf_swt_hun_ctl_chh_geo_rus_ita_spa_slo_mlt_anl_bos_est_dyu_mao_pol_sun_jpn_tml_kor_lat_krd_lda_ger_tag_lit_tig_jav_mnd_ukr_ewe_mol_sod_urd_prs_dut_mcd_qcu_svk_pan_guj_tsn_aeg_nor_owc_rom_bat_scr_swa_arw_ses_ind_tha_hau_knd_ven_xho_uzb_cze_eng_tur_akn_vie_heb_tsw_dgb_igb	-0.0482619567037798	-0.113735044656181	0.909693001110266
52	sid_por_igb_lat_chh_amh_anl_grk_aze_uzb_swa_tag_bam_cze_pan_bsq_svk_tig_lda_cnt_alb_spa_ewe_lit_bem_glc_est_fbf_cic_fin_pol_amr_geo_ben_krd_prs_scr_owc_hau_swe_hun_yor_sun_nor_jav_jpn_knd_kor_mol_eng_akn_fre_mly_urd_mlt_mao_mnd_ger_ven_rus_gam_ctl_bos_mcd_ita_qcu_dut_rom_ukr_moo_wly_hin_heb_arw_ind_guj_zul_slo_ses_bat_tha_sod_tml_swt_xho_tur_bul_afr_azi_dgb_vie_aeg_dyu_tsn_tsw	-0.359071146254697	-0.851857170875368	0.396481664351765
53	amh_guj_lda_rom_sid_anl_gam_ukr_azi_aze_ses_jav_igb_ger_pan_bsq_mcd_hau_bam_cnt_arw_prs_ewe_spa_swt_ben_hun_yor_fbf_est_bul_amr_geo_por_mol_eng_rus_chh_aeg_fre_fin_tsn_sun_lit_ind_jpn_tml_kor_pol_ita_dyu_slo_mao_glc_sod_mly_mnd_grk_ven_scr_tig_ctl_bos_dut_lat_qcu_hin_urd_nor_xho_owc_alb_wly_cze_tag_svk_akn_afr_dgb_bat_tha_mlt_knd_tsw_swa_tur_swe_krd_uzb_cic_vie_heb_moo_bem_zul	-0.668631239242833	-1.60222792301442	0.112496519202704
54	mlt_pol_swt_swe_hau_gam_heb_bul_uzb_tur_dyu_mao_zul_mol_ita_bsq_slo_tig_tsn_cnt_guj_rom_cic_ger_lda_fre_hun_igb_bem_est_alb_sid_geo_bos_prs_cze_arw_amh_sod_mcd_fin_xho_sun_dut_ind_jpn_tml_kor_afr_spa_yor_grk_jav_krd_chh_bat_mnd_eng_ven_hin_amr_nor_ukr_por_lit_qcu_lat_glc_rus_dgb_anl_ctl_owc_scr_tag_pan_tsw_ben_bam_mly_tha_aeg_knd_ewe_ses_aze_urd_svk_azi_fbf_vie_wly_swa_akn_moo	-0.944938280946096	-2.29440927873037	0.0240172884157115
55	sid_rus_zul_glc_amh_owc_gam_ctl_tur_uzb_lda_mly_igb_ger_cze_bsq_alb_tig_tsw_mnd_nor_dut_yor_ukr_ewe_slo_fin_tsn_bem_est_guj_amr_geo_mcd_scr_arw_pol_mlt_anl_bul_hun_ven_tag_svk_ind_jpn_tml_kor_ita_rom_dgb_lat_bat_eng_aeg_jav_cnt_afr_bam_pan_heb_fre_hin_por_krd_qcu_swe_mol_bos_swa_hau_spa_sod_lit_sun_urd_dyu_grk_fbf_mao_tha_chh_knd_xho_swt_aze_prs_ben_azi_ses_vie_wly_akn_moo_cic	0.247459549722604	0.583060733546662	0.561263627266439
56	gam_ger_dyu_swe_heb_owc_tig_grk_azi_uzb_swa_jav_tsw_nor_pan_bsq_mcd_sod_swt_mnd_lit_fre_dgb_slo_ven_rom_fin_yor_fbf_est_dut_wly_geo_por_eng_rus_svk_sid_amr_spa_hun_igb_mao_urd_mly_jpn_tml_kor_arw_glc_tsn_bos_ind_scr_anl_tag_cnt_mol_cic_pol_aeg_ben_cze_ita_ctl_qcu_bul_prs_hin_bam_mlt_krd_chh_lat_bat_alb_akn_afr_ewe_sun_tha_hau_knd_xho_moo_aze_ukr_guj_tur_ses_vie_amh_bem_lda_zul	0.48274263596318	1.13901123281558	0.257623879414898
57	chh_ger_swt_ctl_hau_owc_mlt_fre_tur_aze_yor_jav_ewe_glc_prs_bsq_bos_amr_dyu_mnd_pan_cze_akn_svk_dgb_ben_hun_bam_zul_est_ukr_wly_geo_pol_hin_rus_alb_sod_gam_grk_fin_tsw_bat_lit_mao_jpn_knd_kor_eng_slo_igb_rom_sun_swe_aeg_tag_cnt_dut_tsn_arw_amh_mol_mcd_bul_guj_qcu_urd_por_lat_moo_tig_scr_heb_afr_mly_spa_cic_krd_fbf_ind_tha_anl_tml_bem_lda_azi_nor_ita_uzb_xho_vie_sid_ven_ses_swa	0.62183223663891	1.47166248446903	0.144487935979169
58	heb_grk_bem_pol_gam_owc_chh_mol_tur_uzb_tsn_mly_tsw_ger_glc_bsq_dut_amr_moo_mnd_lat_pan_fbf_bul_akn_ukr_hun_zul_cic_est_hin_wly_geo_krd_rus_cze_mcd_sod_anl_arw_fin_swa_jav_nor_mao_jpn_tml_kor_ita_afr_xho_slo_tag_prs_aeg_bat_cnt_bos_ewe_lit_amh_svk_fre_urd_swe_qcu_scr_ctl_por_lda_sid_spa_tig_alb_ind_eng_dyu_ben_ses_sun_tha_mlt_knd_dgb_igb_aze_guj_rom_azi_ven_vie_hau_yor_swt_bam	-0.316427580251664	-0.748433372087568	0.456087419839852
59	mlt_eng_zul_fre_amr_owc_amh_afr_uzb_aze_lda_ind_swt_rus_ita_bsq_bul_tig_ven_mnd_ben_grk_cic_hin_fbf_prs_est_bem_dgb_fin_rom_chh_geo_nor_bos_lat_dut_anl_sod_ctl_hun_yor_tag_arw_sun_jpn_tml_kor_scr_urd_tsw_pol_jav_pan_hau_mly_cnt_slo_ewe_ukr_heb_mcd_mol_cze_guj_qcu_spa_alb_glc_ses_gam_swe_aeg_ger_mao_krd_moo_por_igb_bat_tha_sid_knd_dyu_swa_azi_lit_svk_tur_bam_vie_wly_tsn_akn_xho	0.0567480227152884	0.133594824726655	0.894011642252925
60	amr_mol_ses_ger_anl_chh_heb_cze_aze_azi_xho_ind_swa_swe_pan_bsq_alb_gam_dyu_cnt_grk_lat_swt_lit_ven_svk_hun_tsw_moo_est_slo_tig_geo_hin_mcd_arw_por_amh_aeg_krd_fin_yor_sun_glc_bat_jpn_knd_kor_spa_rus_akn_urd_mao_ben_sod_jav_mnd_guj_lda_bos_hau_ctl_scr_nor_afr_qcu_prs_fre_rom_tsn_sid_ukr_owc_pol_mly_eng_ewe_dut_cic_tag_tha_wly_tml_bam_zul_uzb_ita_bul_tur_dgb_vie_mlt_fbf_igb_bem	0.0422702349338632	0.0994470568683592	0.920997374102849
61	heb_ita_dyu_por_mlt_amh_sod_cze_aze_tur_bam_sun_ven_ukr_ger_bsq_fre_hau_ewe_mnd_lit_urd_akn_spa_swa_prs_hun_cic_dgb_fin_pan_owc_geo_nor_dut_svk_hin_gam_wly_bos_est_moo_ind_mol_mly_jpn_knd_kor_ctl_slo_swt_arw_tag_scr_aeg_jav_cnt_pol_lda_afr_chh_bul_ben_swe_guj_qcu_krd_rus_lat_zul_tig_mcd_amr_grk_mao_rom_fbf_alb_tsn_bat_tha_sid_tml_bem_tsw_azi_eng_glc_uzb_igb_vie_anl_xho_ses_yor	-0.0607389986604389	-0.14342862160478	0.886261999444559
62	sod_lat_xho_pol_gam_amh_owc_por_uzb_azi_akn_ind_dgb_grk_swe_bsq_rom_hau_bam_mnd_cze_ukr_fbf_nor_igb_pan_est_bem_moo_fin_afr_wly_geo_bos_glc_eng_dut_tig_mlt_spa_hun_ewe_jav_arw_bat_jpn_tml_kor_scr_guj_tsw_urd_mly_prs_amr_mao_cnt_hin_ses_ita_anl_ctl_ben_ger_slo_qcu_mol_krd_lit_swt_chh_mcd_aeg_rus_tag_bul_dyu_fre_yor_sun_tha_sid_knd_tsn_ven_aze_svk_alb_tur_swa_vie_heb_zul_lda_cic	-0.34110480881169	-0.807513983552681	0.421430984224128
63	owc_svk_fbf_spa_anl_chh_hau_mol_aze_uzb_zul_tag_swt_eng_ger_bsq_ita_mlt_ven_cnt_rus_mcd_swa_lat_cic_ctl_fin_xho_ses_est_afr_amr_geo_arw_scr_ben_guj_heb_amh_nor_hun_bem_sun_dut_mao_jpn_tml_kor_cze_ukr_bam_grk_jav_pol_wly_ind_mnd_urd_lda_prs_aeg_krd_slo_bos_rom_qcu_pan_hin_glc_yor_sid_bul_sod_swe_mly_fre_tsn_lit_igb_bat_tha_tig_knd_moo_dgb_azi_por_alb_tur_akn_vie_gam_ewe_dyu_tsw	0.466537398239132	1.10366729713841	0.272585051953776
64	chh_dut_swt_bul_mlt_owc_amh_guj_aze_azi_bem_tag_cic_alb_mcd_bsq_afr_heb_moo_mnd_pan_rom_swa_prs_bam_ger_hun_dyu_yor_fin_bos_aeg_geo_arw_por_pol_nor_tig_wly_eng_est_ven_ind_scr_bat_jpn_knd_kor_ctl_lit_ewe_ben_mao_hin_sid_sun_cnt_slo_lda_glc_amr_spa_rus_fre_swe_qcu_urd_mol_ita_tsw_hau_svk_sod_lat_mly_cze_igb_ukr_zul_jav_tha_anl_tml_xho_ses_tur_krd_grk_uzb_tsn_vie_gam_dgb_akn_fbf	-0.273625315176843	-0.647330005196902	0.519013092373043
65	chh_guj_tsw_prs_tig_amh_sod_rus_aze_uzb_bam_bat_fbf_spa_svk_bsq_ukr_heb_akn_mnd_alb_ben_dyu_bos_zul_grk_fin_ses_ewe_hun_ita_hau_geo_afr_ctl_pol_mol_gam_mlt_krd_est_moo_mao_slo_mly_jpn_tml_kor_eng_lit_ven_fre_tag_scr_anl_jav_cnt_urd_tsn_cze_aeg_glc_ger_nor_pan_qcu_por_arw_hin_swa_sid_mcd_wly_dut_sun_bul_yor_lat_xho_ind_tha_amr_knd_bem_lda_tur_rom_swe_azi_cic_vie_owc_swt_dgb_igb	0.161958470452276	0.381234172519606	0.703899053202063
66	chh_krd_lda_swe_amr_wly_hau_dut_uzb_aze_dgb_tag_yor_urd_bul_bsq_mol_anl_moo_mnd_fre_rom_fbf_lat_xho_ger_est_tsn_ewe_hun_pol_heb_geo_ukr_hin_lit_slo_tig_mlt_ben_fin_cic_mly_alb_sun_jpn_knd_kor_spa_afr_tsw_eng_ind_bos_sod_jav_cnt_nor_ses_glc_gam_scr_cze_arw_grk_qcu_prs_guj_mcd_igb_aeg_rus_owc_ita_bat_svk_bam_por_zul_mao_tha_sid_tml_swt_bem_azi_ctl_pan_tur_akn_vie_amh_swa_ven_dyu	0.0290116167763414	0.0682856871708733	0.945704819848138
67	owc_urd_cic_grk_amr_aeg_amh_lat_uzb_aze_swt_tag_igb_mol_glc_bsq_ita_anl_ses_mnd_guj_bos_lda_swe_zul_cze_fin_akn_dgb_est_ctl_chh_geo_prs_pol_nor_bul_heb_tig_rus_hun_tsn_mao_dut_ind_jpn_tml_kor_ben_afr_tsw_krd_sun_hin_mlt_jav_cnt_pan_ewe_spa_gam_eng_ger_svk_scr_qcu_ukr_alb_arw_fbf_wly_rom_hau_mcd_mly_fre_yor_lit_moo_bat_tha_sid_knd_xho_ven_tur_slo_por_azi_bem_vie_sod_swa_bam_dyu	-0.118600449735319	-0.279917147708982	0.78016272139885
68	sod_grk_dyu_por_wly_aeg_amh_mcd_tur_aze_bam_ind_swa_ger_hin_bsq_mol_gam_lda_cnt_scr_lat_dgb_pol_bem_ben_fin_igb_fbf_est_prs_mlt_geo_ita_arw_spa_rus_tig_anl_bul_hun_tsn_bat_nor_sun_jpn_knd_kor_bos_pan_ven_rom_tag_eng_owc_mao_mnd_glc_akn_svk_heb_alb_dut_ukr_ctl_qcu_cze_krd_urd_ses_amr_swe_sid_guj_mly_lit_cic_afr_zul_jav_tha_chh_tml_swt_ewe_uzb_slo_fre_azi_xho_vie_hau_yor_moo_tsw	-0.420736964137747	-1.0004089041365	0.319708550660595
69	heb_bul_fbf_cze_hau_sod_gam_grk_tur_aze_xho_tag_zul_lat_ukr_bsq_afr_mlt_yor_cnt_krd_spa_swa_ben_akn_rus_fin_lda_tsw_hun_lit_owc_geo_rom_slo_ctl_bos_tig_anl_scr_est_tsn_bat_swe_sun_jpn_knd_kor_pan_dut_igb_hin_mao_glc_wly_jav_mnd_por_swt_nor_chh_mcd_urd_alb_pol_qcu_ita_eng_guj_bem_amh_ger_sid_arw_ind_svk_ven_mol_dgb_mly_tha_amr_tml_moo_cic_uzb_fre_prs_azi_ses_vie_aeg_dyu_bam_ewe	-1.13571742904335	-2.78887754169974	0.00641495258794979
70	owc_rus_fbf_ukr_aeg_anl_hau_lat_uzb_aze_moo_jav_dyu_slo_arw_bsq_grk_amr_tsw_cnt_hin_por_tsn_bul_zul_ctl_est_yor_igb_hun_pol_amh_geo_ben_mol_fre_urd_sid_chh_afr_fin_lda_ind_spa_sun_jpn_knd_kor_scr_swe_bam_pan_bat_krd_gam_tag_mnd_glc_swt_rom_tig_ita_alb_cze_lit_qcu_bos_ger_prs_swa_mlt_dut_wly_mcd_mao_nor_bem_guj_ven_mly_tha_heb_tml_ses_xho_tur_svk_eng_azi_cic_vie_sod_akn_ewe_dgb	-0.618045186922529	-1.47428415876173	0.143782233225859
71	sod_cze_moo_prs_anl_gam_mlt_fre_tur_uzb_yor_jav_ewe_arw_eng_bsq_spa_tig_tsw_cnt_lit_pol_xho_glc_swa_bul_est_cic_zul_hun_afr_sid_geo_alb_dut_lat_rom_amr_owc_ben_fin_swt_bat_slo_ind_jpn_knd_kor_por_grk_igb_guj_sun_svk_aeg_mly_mnd_scr_lda_ukr_hau_hin_urd_mol_mcd_qcu_rus_pan_ita_fbf_amh_ger_chh_ctl_mao_nor_dyu_swe_akn_tag_tha_wly_tml_ses_ven_azi_krd_bos_aze_bam_vie_heb_bem_tsn_dgb	-0.343722392123923	-0.813897996586511	0.417782435803229
72	wly_por_lda_urd_amr_gam_heb_grk_uzb_azi_swt_tag_zul_slo_ita_bsq_afr_sod_xho_mnd_nor_krd_swa_bos_moo_swe_fin_ven_ses_est_dut_anl_geo_arw_scr_rom_bul_sid_mlt_spa_hun_tsw_bat_ukr_jav_jpn_tml_kor_ben_mcd_yor_mol_ind_pol_amh_mly_cnt_prs_dyu_rus_owc_pan_lit_ger_hin_qcu_lat_glc_ctl_bem_aeg_alb_tig_cze_sun_guj_bam_eng_akn_mao_tha_chh_knd_dgb_fbf_aze_fre_svk_tur_cic_vie_hau_ewe_igb_tsn	0.126668379253815	0.298387953011416	0.766072744655938
73	amr_nor_bam_bos_mlt_wly_tig_por_tur_uzb_ses_ind_swt_arw_rus_bsq_svk_owc_xho_mnd_afr_krd_ven_alb_fbf_guj_hun_tsn_akn_fin_fre_hau_geo_dut_bul_prs_ukr_sid_chh_lat_est_swa_sun_mcd_bat_jpn_knd_kor_ctl_lit_tsw_slo_mly_cze_amh_mao_cnt_ita_cic_eng_sod_glc_scr_hin_urd_qcu_ger_spa_pan_ewe_gam_grk_anl_pol_tag_mol_igb_swe_yor_jav_tha_heb_tml_dgb_zul_azi_ben_rom_aze_bem_vie_aeg_lda_moo_dyu	-0.237501919783622	-0.562223926369448	0.575316099085148
74	sod_hin_swt_ben_amr_heb_mlt_glc_aze_tur_yor_jav_tsn_eng_afr_bsq_ctl_gam_swa_mnd_ita_lat_akn_urd_xho_nor_fin_moo_ewe_hun_cze_hau_geo_rus_fre_arw_dut_wly_owc_slo_est_ses_mao_mol_mly_jpn_knd_kor_swe_pan_dgb_prs_sun_mcd_sid_ind_cnt_ukr_tsw_guj_tig_krd_bos_spa_alb_qcu_pol_por_grk_lda_anl_lit_aeg_bul_tag_rom_ven_scr_bam_bat_tha_amh_tml_fbf_cic_azi_svk_ger_uzb_bem_vie_chh_zul_dyu_igb	0.625325123257975	1.4791507411138	0.142479369635105
75	owc_svk_ses_por_chh_heb_wly_guj_aze_uzb_zul_bat_ewe_alb_mcd_bsq_ctl_mlt_dyu_cnt_ger_afr_tsn_bos_bam_lit_fin_ven_moo_est_scr_amr_geo_bul_lat_ukr_hin_gam_amh_glc_hun_cic_jav_nor_ind_jpn_tml_kor_prs_cze_lda_urd_sun_mol_tig_tag_mnd_swe_tsw_pol_anl_eng_grk_rom_krd_qcu_ita_slo_arw_dgb_aeg_rus_sid_spa_mao_ben_swt_dut_xho_mly_tha_hau_knd_igb_akn_tur_fre_pan_azi_bem_vie_sod_swa_yor_fbf	0.0303456636632317	0.0714919853379375	0.943159722936079
76	mlt_bul_xho_afr_gam_sod_owc_bos_azi_uzb_dyu_tag_swt_cze_ctl_bsq_guj_amh_tsw_mnd_pan_mcd_fbf_por_swa_spa_fin_ven_moo_hun_eng_anl_geo_grk_rom_arw_swe_aeg_tig_alb_est_igb_jav_fre_sun_jpn_tml_kor_prs_urd_tsn_svk_bat_ukr_chh_mao_cnt_scr_lda_hin_amr_slo_rus_ben_lat_qcu_krd_ger_ita_bem_wly_lit_sid_nor_ind_dut_dgb_pol_akn_mly_tha_heb_knd_ewe_cic_tur_glc_mol_aze_yor_vie_hau_bam_ses_zul	-0.96063410717538	-2.33539241917248	0.0216731408206569
77	tig_nor_akn_bul_mlt_gam_owc_glc_azi_aze_dgb_mly_cic_fre_cze_bsq_swe_sid_dyu_cnt_ctl_slo_swa_dut_yor_pan_est_fbf_bam_fin_krd_amr_geo_afr_pol_ita_eng_sod_anl_urd_hun_bem_tag_ger_ind_jpn_tml_kor_bos_alb_ses_lat_mao_rom_heb_sun_mnd_arw_zul_scr_aeg_por_mcd_lit_ben_qcu_grk_rus_prs_igb_wly_hin_hau_svk_jav_spa_swt_ukr_tsw_bat_tha_chh_knd_ven_xho_uzb_mol_guj_tur_tsn_vie_amh_moo_ewe_lda	0.605083190255364	1.43221714721065	0.155434283227005
78	hau_urd_swa_scr_sid_amr_wly_ukr_aze_azi_tsw_jav_cic_slo_alb_bsq_ita_anl_ses_cnt_swe_por_xho_nor_yor_svk_fin_lda_moo_hun_eng_sod_geo_prs_ger_lit_ctl_mlt_owc_pol_est_bem_ind_arw_sun_jpn_knd_kor_rom_hin_fbf_ben_mao_krd_chh_mly_mnd_cze_swt_glc_amh_mol_fre_rus_afr_qcu_spa_dut_lat_dgb_heb_bul_aeg_grk_tag_pan_dyu_mcd_igb_bat_tha_tig_tml_zul_ven_uzb_guj_bos_tur_akn_vie_gam_tsn_bam_ewe	-0.418225112043964	-0.991391875811609	0.324066703004342
79	mlt_ben_dyu_lit_amh_anl_owc_ctl_tur_uzb_moo_bat_ses_lat_cze_bsq_urd_sid_zul_mnd_slo_por_bem_ukr_cic_hin_hun_yor_swt_est_rom_amr_geo_bul_glc_arw_afr_heb_chh_ger_fin_ven_mly_pan_sun_jpn_tml_kor_grk_mcd_ewe_dut_tag_mol_gam_jav_cnt_krd_bam_nor_wly_ita_rus_pol_spa_qcu_bos_scr_svk_tsn_sod_swe_aeg_alb_ind_prs_lda_fre_swa_mao_tha_hau_knd_fbf_akn_azi_eng_guj_aze_xho_vie_tig_igb_tsw_dgb	-0.505663139815095	-1.20367014482526	0.231771977927866
80	amr_swe_ewe_lit_sod_owc_hau_rom_azi_uzb_dyu_jav_swt_scr_ben_bsq_svk_tig_moo_cnt_eng_ctl_ven_slo_cic_nor_fin_ses_bam_hun_guj_heb_geo_prs_ger_mcd_pol_gam_amh_pan_est_akn_tag_krd_mly_jpn_tml_kor_ukr_fre_swa_ita_bat_hin_mlt_mao_mnd_afr_fbf_mol_wly_spa_arw_por_grk_qcu_rus_urd_cze_yor_aeg_bul_anl_dut_sun_alb_xho_bos_bem_ind_tha_chh_knd_lda_igb_tur_lat_glc_aze_dgb_vie_sid_zul_tsw_tsn	0.256565604014759	0.60355321758682	0.547610014200483
81	owc_svk_zul_bul_gam_heb_anl_ukr_aze_tur_dgb_tag_ses_prs_nor_bsq_ben_sod_akn_mnd_rom_ita_moo_ger_swt_alb_fin_fbf_dyu_hun_swe_aeg_geo_afr_mol_urd_ctl_hau_chh_slo_est_bam_ind_arw_sun_jpn_tml_kor_fre_guj_xho_spa_bat_por_sid_jav_cnt_grk_yor_lat_tig_eng_cze_rus_hin_qcu_scr_pan_krd_bem_amr_lit_wly_bos_mao_mcd_lda_glc_ven_mly_tha_amh_knd_tsw_igb_uzb_pol_dut_azi_swa_vie_mlt_ewe_cic_tsn	-1.07408679698963	-2.63640426746006	0.00981911182714164
82	anl_ita_dgb_spa_amh_heb_tig_svk_aze_uzb_ses_sun_moo_rus_ger_bsq_pol_aeg_yor_mnd_arw_krd_bem_hin_ewe_guj_hun_tsw_dyu_fin_lat_amr_geo_slo_alb_por_glc_wly_owc_bul_est_ven_tag_pan_ind_jpn_tml_kor_urd_bos_cic_eng_mao_ben_sod_mly_cnt_nor_akn_prs_hau_rom_lit_ukr_mcd_qcu_swe_scr_grk_igb_gam_dut_sid_ctl_bat_cze_xho_afr_lda_jav_tha_mlt_knd_tsn_zul_tur_fre_mol_azi_bam_vie_chh_fbf_swa_swt	-0.816426771662752	-1.96949123789739	0.0518724117066276
83	heb_rom_akn_por_mlt_sod_amr_pol_tur_uzb_igb_bat_tsw_prs_glc_bsq_bos_tig_swa_cnt_lat_arw_bam_bul_swt_eng_hun_fbf_dyu_fin_spa_amh_geo_ita_fre_alb_ctl_anl_hau_nor_est_yor_tag_grk_jav_jpn_tml_kor_cze_ukr_zul_krd_mly_mol_gam_ind_mnd_afr_moo_slo_wly_dut_lit_pan_mcd_qcu_ger_hin_urd_ven_chh_guj_owc_rus_sun_swe_lda_scr_dgb_mao_tha_aeg_knd_cic_ses_aze_ben_svk_azi_bem_vie_sid_xho_tsn_ewe	-0.849875568203115	-2.05357680493067	0.0428242802221781
84	mlt_glc_swt_prs_owc_hau_chh_rom_uzb_azi_dyu_sun_moo_krd_svk_bsq_pan_aeg_bam_mnd_ctl_ita_ses_pol_ewe_slo_fin_cic_ven_est_mol_wly_geo_scr_ben_rus_nor_sod_amh_cze_hun_akn_bat_dut_mly_jpn_knd_kor_eng_bos_lda_afr_ind_mcd_sid_mao_cnt_lit_tsn_swe_amr_spa_alb_por_bul_qcu_ger_grk_hin_bem_anl_urd_tig_ukr_tag_arw_xho_fre_dgb_jav_tha_gam_tml_fbf_igb_aze_lat_guj_tur_yor_vie_heb_tsw_swa_zul	-0.295988565865806	-0.700735904561102	0.485217371199548
85	heb_ctl_bem_scr_hau_owc_amr_hin_uzb_aze_swa_jav_fbf_ben_arw_bsq_mol_mlt_cic_mnd_pol_urd_lda_nor_swt_svk_est_tsn_moo_hun_glc_chh_geo_rus_ukr_cze_lit_wly_amh_pan_fin_ewe_mao_ita_bat_jpn_knd_kor_afr_grk_tsw_bos_sun_ger_gam_mly_cnt_eng_ses_lat_sod_guj_por_mcd_krd_qcu_spa_alb_rom_yor_tig_dut_sid_fre_tag_prs_bam_slo_akn_ind_tha_aeg_tml_zul_dgb_tur_bul_swe_azi_ven_vie_anl_xho_dyu_igb	-0.672167818688605	-1.60907649702636	0.110989134307612
86	chh_grk_dyu_rom_wly_sid_tig_fre_uzb_tur_tsw_tag_swt_mol_lit_bsq_alb_amh_fbf_cnt_bul_glc_ses_por_moo_pol_est_akn_bem_fin_cze_aeg_geo_swe_bos_arw_ukr_anl_owc_svk_hun_yor_jav_afr_ind_jpn_knd_kor_eng_pan_cic_ben_bat_hin_hau_mao_mnd_prs_xho_ita_gam_krd_mcd_slo_ctl_qcu_scr_ger_nor_zul_mlt_guj_heb_urd_mly_spa_igb_rus_ewe_sun_tha_sod_tml_ven_bam_azi_lat_dut_aze_tsn_vie_amr_lda_swa_dgb	-0.255483928927829	-0.60512623596886	0.546568889655604
87	aeg_guj_dyu_bos_wly_sod_sid_rus_aze_azi_ven_tag_zul_pol_urd_bsq_nor_gam_fbf_mnd_fre_swe_ses_ben_bam_grk_est_swt_xho_fin_glc_anl_geo_lit_slo_alb_arw_amh_chh_krd_hun_moo_jav_dut_bat_jpn_knd_kor_bul_ukr_tsn_eng_sun_prs_owc_mao_cnt_pan_swa_scr_amr_ctl_mol_por_svk_qcu_afr_cze_rom_cic_tig_lat_hau_ita_ind_ger_bem_spa_ewe_mly_tha_mlt_tml_akn_tsw_tur_mcd_hin_uzb_dgb_vie_heb_igb_lda_yor	-0.683221209865604	-1.63732949876158	0.104941132867892
88	gam_dut_swt_svk_tig_sid_mlt_ben_uzb_tur_yor_mao_tsn_rom_ita_bsq_urd_wly_ewe_mnd_lit_pan_xho_nor_dyu_prs_fin_bam_fbf_hun_alb_heb_geo_guj_glc_krd_hin_amr_hau_por_est_lda_mly_arw_jav_jpn_knd_kor_pol_mol_tsw_rus_ind_bul_sod_tag_cnt_fre_dgb_lat_aeg_grk_ger_afr_ukr_qcu_slo_cze_eng_cic_amh_scr_owc_spa_bat_bos_bem_mcd_moo_sun_tha_anl_tml_zul_ven_aze_swe_ctl_azi_ses_vie_chh_swa_akn_igb	-0.523764607777617	-1.24643898481208	0.215733724473906
89	sid_slo_ses_scr_sod_mlt_hau_por_uzb_tur_fbf_sun_xho_rom_ukr_bsq_ben_aeg_yor_cnt_grk_svk_zul_eng_bam_cze_hun_ven_ewe_est_krd_heb_geo_prs_rus_bos_alb_chh_amh_dut_fin_dyu_ind_spa_bat_jpn_tml_kor_pol_ctl_lda_bul_tag_arw_gam_mao_mnd_mol_akn_ger_tig_lat_lit_nor_pan_qcu_afr_hin_fre_dgb_owc_swe_anl_ita_jav_guj_moo_urd_swt_mly_tha_wly_knd_swa_bem_aze_glc_mcd_azi_igb_vie_amr_cic_tsw_tsn	-0.68438232665932	-1.64025013472471	0.104331381780984
90	owc_cze_igb_scr_heb_wly_mlt_rom_uzb_tur_tsn_ind_bem_por_guj_bsq_krd_sid_akn_mnd_pol_lat_ewe_urd_cic_afr_est_fbf_yor_fin_swe_anl_geo_svk_ger_ctl_eng_tig_aeg_spa_hun_ses_bat_rus_sun_jpn_tml_kor_nor_alb_ven_pan_tag_prs_gam_jav_cnt_mcd_swa_dut_amh_hin_mol_bos_grk_qcu_glc_slo_fre_bam_chh_ita_hau_ukr_mly_arw_xho_bul_moo_mao_tha_sod_knd_zul_dgb_aze_lit_ben_azi_dyu_vie_amr_lda_swt_tsw	-0.0426643184438644	-0.100551024187137	0.92012332836548
91	amr_lat_moo_ben_anl_sod_sid_svk_uzb_azi_ven_ind_swt_pan_glc_bsq_guj_owc_tsn_cnt_ctl_cze_ewe_swe_dyu_eng_fin_akn_zul_est_rus_aeg_geo_scr_spa_prs_ita_chh_hau_mcd_hun_yor_mly_afr_sun_jpn_tml_kor_arw_hin_swa_ger_mao_mol_wly_jav_mnd_dut_tsw_bul_tig_bos_ukr_rom_fre_qcu_krd_por_alb_igb_amh_nor_mlt_slo_bat_lit_fbf_urd_bem_tag_tha_heb_knd_bam_xho_tur_pol_grk_aze_dgb_vie_gam_cic_lda_ses	-0.35380457674953	-0.837383284931065	0.404523946562845
92	heb_por_ses_spa_owc_sid_aeg_guj_tur_aze_lda_mly_xho_bul_dut_bsq_rom_chh_ewe_cnt_grk_cze_bam_lit_zul_slo_est_moo_tsn_hun_pan_anl_geo_hin_urd_scr_svk_hau_tig_ita_fin_igb_tag_pol_sun_jpn_tml_kor_nor_glc_bem_ger_bat_ben_amh_mao_mnd_arw_yor_bos_sod_lat_eng_fre_afr_qcu_rus_swe_ukr_tsw_amr_prs_gam_ctl_ind_alb_cic_mol_ven_jav_tha_mlt_knd_akn_swa_uzb_krd_mcd_azi_dgb_vie_wly_swt_fbf_dyu	-0.592538454282777	-1.41659930543172	0.159941105948611
93	heb_cze_xho_ben_chh_amh_mlt_spa_azi_tur_bam_mly_ven_nor_scr_bsq_lat_gam_igb_cnt_swe_afr_akn_bos_fbf_glc_est_tsn_swt_fin_ukr_sid_geo_prs_grk_fre_ctl_hau_sod_krd_hun_yor_bat_arw_sun_jpn_tml_kor_pol_rus_moo_eng_tag_hin_aeg_jav_mnd_pan_ewe_ita_amr_slo_por_alb_dut_qcu_rom_lit_mcd_lda_owc_mol_anl_guj_ind_ger_bem_bul_tsw_mao_tha_wly_knd_dyu_ses_uzb_svk_urd_aze_zul_vie_tig_cic_swa_dgb	0.0855706698452328	0.201321513118886	0.840886857130618
94	tig_alb_swa_ctl_amh_wly_anl_rus_azi_aze_lda_mao_zul_bul_guj_bsq_lat_sod_ewe_cnt_urd_pol_igb_ita_moo_arw_hun_swt_cic_fin_swe_amr_geo_ger_afr_mol_spa_gam_mlt_dut_est_tsn_sun_rom_bat_jpn_tml_kor_scr_bos_bem_lit_mly_nor_sid_ind_mnd_por_tsw_ukr_hau_svk_pan_fre_slo_qcu_glc_mcd_prs_yor_chh_krd_owc_grk_jav_cze_ven_ben_xho_tag_tha_aeg_knd_dyu_dgb_tur_eng_hin_uzb_bam_vie_heb_fbf_ses_akn	-1.19571518033473	-2.95715633715791	0.00393570214521104
95	amh_por_xho_cze_anl_aeg_tig_mcd_tur_uzb_dgb_bat_dyu_scr_rus_bsq_pol_chh_tsn_cnt_ukr_mol_bem_krd_moo_ben_fin_ven_tsw_hun_prs_amr_geo_nor_bul_lat_dut_heb_gam_pan_est_igb_ind_ita_mly_jpn_knd_kor_glc_guj_bam_ger_sun_urd_wly_tag_mnd_swe_swt_svk_hau_slo_rom_lit_bos_qcu_hin_alb_fre_swa_sod_eng_sid_grk_mao_ctl_zul_afr_fbf_jav_tha_owc_tml_ses_yor_azi_arw_spa_aze_lda_vie_mlt_ewe_cic_akn	-0.334894007006777	-0.793294041020843	0.429625830461658
96	hau_ben_ewe_alb_amr_sod_chh_bos_aze_uzb_cic_jav_fbf_slo_dut_bsq_spa_gam_tsn_mnd_rus_cze_xho_bul_akn_glc_fin_bem_dgb_est_por_sid_geo_svk_krd_swe_arw_heb_tig_prs_hun_swt_tag_ita_sun_jpn_tml_kor_nor_fre_dyu_ukr_bat_pol_aeg_mly_cnt_guj_swa_afr_mlt_rom_eng_lat_ger_qcu_scr_mcd_lit_ven_owc_ctl_wly_grk_ind_hin_tsw_mol_igb_mao_tha_amh_knd_moo_yor_azi_urd_pan_tur_bam_vie_anl_ses_lda_zul	-0.0436377466207855	-0.102868795421047	0.918288596089337
97	tig_eng_dgb_por_sod_aeg_anl_lit_tur_aze_swa_mao_swt_arw_swe_bsq_ctl_gam_ses_mnd_lat_rus_bam_svk_fbf_grk_est_ven_moo_fin_pan_amr_geo_ita_ben_rom_bul_amh_owc_spa_hun_tsw_ind_urd_mly_jpn_tml_kor_prs_dut_akn_glc_bat_afr_heb_tag_cnt_hin_igb_alb_chh_guj_fre_pol_bos_qcu_mol_krd_cze_dyu_hau_ger_mlt_ukr_jav_mcd_zul_nor_tsn_sun_tha_sid_knd_yor_xho_azi_slo_scr_uzb_ewe_vie_wly_lda_bem_cic	-0.455165298895787	-1.08337398860929	0.28144326445394
98	sod_ben_bem_pol_chh_amr_sid_mcd_aze_tur_akn_ind_zul_grk_ita_bsq_rus_gam_ses_mnd_mol_swe_dyu_ukr_moo_svk_hun_lda_dgb_est_rom_aeg_geo_ctl_prs_pan_nor_heb_owc_afr_fin_igb_mao_cze_mly_jpn_knd_kor_spa_fre_ewe_bos_jav_por_hau_tag_cnt_scr_tsn_bul_mlt_alb_urd_dut_arw_qcu_hin_ger_guj_fbf_tig_lat_anl_eng_sun_slo_ven_lit_yor_bat_tha_amh_tml_cic_xho_azi_krd_glc_uzb_bam_vie_wly_tsw_swa_swt	-0.0918226428268455	-0.216695577201477	0.828920238419957
99	tig_prs_bam_guj_wly_sod_aeg_ben_uzb_azi_moo_bat_dyu_grk_ger_bsq_arw_hau_dgb_mnd_lat_por_akn_pol_cic_eng_est_igb_ven_hun_bos_owc_geo_cze_mcd_rom_mol_amh_amr_slo_fin_lda_ind_bul_mao_jpn_knd_kor_alb_spa_tsw_dut_mly_ukr_mlt_jav_cnt_rus_ewe_nor_gam_afr_urd_swe_glc_qcu_hin_scr_krd_tsn_chh_fre_anl_ctl_sun_lit_bem_pan_swt_tag_tha_sid_tml_yor_xho_aze_ita_svk_tur_ses_vie_heb_fbf_zul_swa	-0.456640216966444	-1.08483798867217	0.280797646187226
100	sod_ita_swa_cze_chh_anl_sid_lat_azi_tur_tsn_bat_igb_ben_urd_bsq_nor_mlt_moo_cnt_ger_fre_akn_mcd_xho_slo_hun_ses_tsw_fin_bul_owc_geo_scr_ukr_por_lit_heb_aeg_svk_est_cic_mly_afr_mao_jpn_tml_kor_guj_dut_fbf_glc_ind_arw_gam_jav_mnd_spa_yor_hin_wly_rom_grk_pol_swe_qcu_eng_prs_ctl_bem_tig_mol_amr_pan_sun_krd_ewe_alb_dgb_tag_tha_hau_knd_zul_bam_uzb_bos_rus_aze_swt_vie_amh_ven_lda_dyu	-1.06285697803085	-2.60252860046576	0.0107691413390789
101	chh_mol_yor_lat_amr_hau_aeg_rom_aze_uzb_dgb_ind_zul_ukr_eng_bsq_krd_wly_lda_cnt_afr_nor_bam_ctl_dyu_dut_hun_tsw_igb_fin_spa_sod_geo_ger_fre_slo_rus_amh_heb_pol_est_ven_sun_ita_mly_jpn_tml_kor_scr_pan_ewe_por_bat_grk_sid_jav_mnd_bul_fbf_mcd_owc_prs_swe_glc_svk_qcu_lit_alb_hin_akn_mlt_guj_gam_ben_mao_bos_bem_urd_moo_tag_tha_anl_knd_swa_ses_tur_cze_arw_azi_tsn_vie_tig_swt_cic_xho	-1.03319724776043	-2.51602637965657	0.0135827166531019
102	heb_mol_ewe_arw_hau_aeg_mlt_bul_aze_tur_dyu_sun_yor_bos_ukr_bsq_cze_owc_tsn_cnt_rom_fre_ven_glc_zul_nor_fin_akn_igb_hun_ita_amh_geo_svk_alb_scr_slo_sod_anl_ger_est_xho_jav_lit_tag_jpn_tml_kor_prs_eng_tsw_lat_bat_grk_wly_mao_mnd_hin_ses_krd_sid_urd_ben_pol_afr_qcu_guj_spa_pan_swa_chh_ctl_gam_mcd_ind_por_cic_swe_dgb_mly_tha_amr_knd_fbf_swt_azi_rus_dut_uzb_bam_vie_tig_lda_moo_bem	-1.19852963782489	-2.9544639037871	0.00396719013249855
103	anl_mol_fbf_arw_amh_chh_tig_ita_uzb_azi_tsn_jav_bem_guj_alb_bsq_lat_aeg_ven_cnt_spa_mcd_tsw_ger_xho_lit_hun_dgb_bam_fin_pol_sod_geo_hin_swe_rus_urd_owc_amr_bul_est_zul_bat_dut_sun_jpn_knd_kor_krd_prs_moo_cze_mly_glc_sid_ind_mnd_afr_lda_scr_heb_grk_ukr_bos_ben_qcu_ctl_slo_por_cic_mlt_fre_gam_pan_mao_eng_swt_svk_dyu_tag_tha_hau_tml_igb_ses_aze_rom_nor_tur_swa_vie_wly_akn_ewe_yor	-0.740846750107074	-1.77705144555371	0.0788292519677758
104	owc_ben_cic_spa_hau_amh_anl_por_aze_uzb_ewe_tag_dyu_cze_ukr_bsq_slo_mlt_moo_cnt_alb_mcd_bem_pan_yor_ita_fin_akn_lda_hun_mol_sod_geo_swe_svk_guj_scr_aeg_wly_rom_est_tsw_jav_dut_ind_jpn_tml_kor_ger_hin_tsn_krd_sun_bul_amr_mly_mnd_prs_swt_urd_chh_glc_arw_grk_nor_qcu_afr_ctl_pol_ven_heb_lat_tig_lit_bat_eng_zul_rus_igb_mao_tha_gam_knd_fbf_swa_tur_bos_fre_azi_dgb_vie_sid_bam_ses_xho	0.20450844387188	0.481530965835745	0.631270323963264
105	sid_ukr_fbf_lit_mlt_hau_amr_ben_uzb_azi_lda_tag_igb_scr_urd_bsq_prs_amh_dyu_cnt_rom_dut_dgb_pol_swt_bos_est_swa_ewe_hun_svk_aeg_geo_pan_spa_mcd_arw_heb_anl_eng_fin_ven_jav_krd_sun_jpn_knd_kor_rus_afr_yor_fre_ind_ctl_tig_mly_mnd_nor_xho_slo_owc_swe_mol_glc_por_qcu_ger_bul_guj_zul_sod_lat_chh_ita_bat_cze_ses_grk_bem_mao_tha_gam_tml_tsn_cic_aze_alb_hin_tur_akn_vie_wly_bam_tsw_moo	-0.504058586748895	-1.1993737058239	0.233429499089597
106	heb_slo_ven_lat_chh_amh_owc_hin_azi_uzb_yor_bat_cic_guj_swe_bsq_glc_sod_ses_cnt_lit_cze_swa_afr_igb_mol_fin_moo_lda_est_prs_tig_geo_dut_pan_svk_krd_sid_gam_ger_hun_bam_jav_fre_ind_jpn_tml_kor_ben_mcd_fbf_rom_mao_arw_hau_mly_mnd_por_ewe_rus_mlt_eng_grk_alb_ukr_qcu_bul_pol_bos_tsn_amr_nor_wly_ita_tag_scr_akn_urd_bem_sun_tha_anl_knd_xho_tsw_aze_ctl_spa_tur_dyu_vie_aeg_dgb_swt_zul	0.346277307115643	0.816543821252069	0.416275871136521
107	chh_hin_dyu_rom_mlt_sod_amr_prs_tur_aze_cic_tag_yor_ita_por_bsq_guj_anl_ven_mnd_dut_grk_ses_cze_dgb_ukr_hun_ewe_xho_fin_rus_wly_geo_fre_scr_eng_arw_heb_owc_bul_est_lda_bat_krd_sun_jpn_tml_kor_pol_alb_fbf_spa_ind_pan_sid_jav_cnt_ctl_igb_glc_hau_lat_ben_afr_urd_qcu_swe_mcd_bos_swt_aeg_svk_amh_slo_mly_lit_tsn_mol_akn_mao_tha_gam_knd_zul_bam_uzb_ger_nor_azi_tsw_vie_tig_moo_bem_swa	-0.444131560825468	-1.05505317390413	0.294134227387384
108	mlt_grk_akn_mcd_amr_hau_anl_rus_tur_aze_bam_bat_xho_ukr_nor_bsq_slo_sod_moo_cnt_lit_rom_ewe_krd_bem_ger_est_yor_dgb_fin_pan_sid_geo_arw_swe_eng_spa_wly_owc_bos_hun_zul_sun_glc_tag_jpn_knd_kor_urd_hin_swa_alb_mao_cze_chh_jav_mnd_ita_ven_fre_tig_por_ben_dut_ctl_qcu_bul_afr_guj_ses_heb_pol_amh_lat_ind_prs_fbf_mol_igb_mly_tha_gam_tml_tsw_lda_uzb_svk_scr_azi_swt_vie_aeg_tsn_cic_dyu	-0.484050542364693	-1.15151187810536	0.252473501647545
109	wly_ctl_fbf_swe_sid_heb_anl_cze_uzb_tur_bam_mly_zul_dut_lit_bsq_mol_chh_dgb_mnd_ukr_ger_bem_ben_lda_svk_fin_cic_tsn_hun_prs_gam_geo_alb_grk_afr_mcd_mlt_sod_glc_est_igb_bat_krd_mao_jpn_knd_kor_ita_urd_ewe_guj_jav_slo_tig_tag_cnt_hin_ven_pol_aeg_spa_fre_lat_scr_qcu_por_pan_rom_moo_amr_bul_amh_bos_ind_arw_ses_eng_akn_sun_tha_owc_tml_xho_swa_azi_nor_rus_aze_yor_vie_hau_swt_tsw_dyu	-0.448167231149651	-1.06583050768605	0.28925951738059
110	mlt_pan_zul_spa_sod_wly_gam_glc_azi_uzb_bem_bat_ses_rus_eng_bsq_lit_amh_tsw_mnd_bos_nor_ven_krd_yor_ukr_est_bam_dyu_fin_alb_chh_geo_dut_ctl_afr_swe_hau_heb_lat_hun_akn_tag_mol_ind_jpn_knd_kor_ger_urd_moo_scr_sun_bul_anl_jav_cnt_guj_dgb_pol_sid_ben_svk_prs_slo_qcu_mcd_por_grk_tsn_amr_arw_tig_rom_mly_cze_fbf_fre_swt_mao_tha_aeg_tml_ewe_cic_aze_hin_ita_tur_lda_vie_owc_xho_igb_swa	0.0859609666157896	0.202501030401333	0.8399674010558
111	heb_eng_fbf_lit_tig_wly_amh_por_azi_uzb_cic_jav_lda_bul_rom_bsq_glc_amr_zul_cnt_mcd_swe_swa_afr_ses_guj_fin_yor_bam_hun_hin_hau_geo_ben_arw_scr_mol_sod_owc_pol_est_swt_ind_urd_bat_jpn_knd_kor_spa_ctl_akn_fre_mly_ukr_sid_sun_mnd_dut_dyu_nor_aeg_svk_ita_ger_pan_qcu_alb_rus_cze_igb_anl_krd_mlt_prs_tag_slo_bem_lat_tsn_mao_tha_gam_tml_ven_xho_tur_grk_bos_aze_tsw_vie_chh_dgb_ewe_moo	0.040256030684901	0.0948402011821921	0.924645801652079
112	anl_lat_tsn_lit_amr_tig_hau_ita_aze_azi_lda_tag_bem_afr_pan_bsq_fre_chh_igb_cnt_rom_slo_dyu_ger_swt_urd_hun_zul_ewe_fin_cze_amh_geo_spa_pol_bul_krd_sod_wly_mol_est_akn_bat_swe_ind_jpn_knd_kor_glc_por_dgb_guj_mao_rus_gam_mly_mnd_ukr_ses_ctl_sid_mcd_scr_bos_nor_qcu_hin_arw_ben_fbf_aeg_prs_mlt_eng_sun_alb_moo_svk_swa_jav_tha_heb_tml_bam_xho_uzb_dut_grk_tur_yor_vie_owc_ven_tsw_cic	-0.296721303796158	-0.701405053481474	0.484801743942993
113	amh_bul_tsw_urd_mlt_heb_hau_pan_azi_tur_yor_bat_xho_mcd_guj_bsq_scr_gam_akn_mnd_svk_bos_igb_alb_zul_glc_hun_ses_moo_est_afr_sid_geo_lit_ben_ctl_fre_wly_sod_por_fin_bem_ind_grk_mao_jpn_knd_kor_krd_mol_dyu_ukr_jav_rus_chh_mly_cnt_ita_bam_prs_amr_pol_arw_lat_spa_qcu_slo_rom_ger_lda_tig_eng_owc_nor_tag_hin_fbf_cze_swa_sun_tha_anl_tml_dgb_cic_uzb_dut_swe_aze_swt_vie_aeg_ewe_tsn_ven	-0.389566974408587	-0.923269158695653	0.358256187776702
114	amh_ger_ewe_dut_anl_aeg_sid_slo_tur_uzb_dgb_sun_xho_rus_arw_bsq_bul_mlt_bam_mnd_cze_swe_ven_eng_swt_scr_hun_akn_tsn_est_lat_tig_geo_glc_hin_pan_bos_sod_hau_mcd_fin_dyu_jav_ctl_mly_jpn_knd_kor_ukr_mol_tsw_nor_tag_rom_amr_mao_cnt_afr_yor_guj_chh_por_lit_ita_pol_qcu_ben_fre_alb_zul_owc_spa_wly_svk_bat_prs_igb_urd_bem_ind_tha_gam_tml_swa_cic_aze_krd_grk_azi_ses_vie_heb_lda_moo_fbf	-0.261070841354558	-0.617206016548228	0.538607069394521
115	sod_bos_igb_ita_gam_hau_chh_lit_uzb_azi_tsw_ind_ven_rus_lat_bsq_urd_wly_bem_cnt_slo_ctl_dgb_pol_ewe_scr_est_akn_zul_hun_por_amh_geo_ger_cze_nor_mcd_mlt_tig_swe_fin_fbf_sun_mol_jav_jpn_knd_kor_glc_fre_xho_rom_bat_arw_aeg_mao_mnd_hin_lda_afr_owc_ukr_alb_dut_svk_qcu_ben_bul_pan_swt_heb_eng_amr_guj_tag_spa_cic_krd_moo_mly_tha_sid_tml_tsn_yor_tur_grk_prs_aze_dyu_vie_anl_swa_ses_bam	-0.0342141881588982	-0.0806109822226977	0.935924552373752
116	anl_nor_moo_hin_tig_owc_amh_lat_uzb_azi_cic_bat_yor_ben_guj_bsq_rom_wly_akn_mnd_fre_alb_zul_slo_tsn_prs_est_xho_swa_fin_swe_hau_geo_krd_eng_svk_mol_sid_heb_cze_hun_tsw_jav_ctl_mly_jpn_knd_kor_bul_grk_dgb_rus_tag_lit_gam_mao_cnt_scr_ewe_dut_mlt_arw_afr_bos_ukr_qcu_ger_pan_pol_dyu_amr_spa_aeg_ita_sun_urd_swt_glc_lda_ind_tha_sod_tml_bem_igb_tur_mcd_por_aze_ses_vie_chh_fbf_ven_bam	0.221874968766879	0.522602263762633	0.602493818757975
117	mlt_alb_ses_pol_amr_heb_tig_cze_aze_azi_tsn_ind_ven_pan_prs_bsq_ctl_hau_swt_cnt_bul_rom_igb_svk_fbf_ben_fin_cic_dyu_est_mol_wly_geo_scr_slo_por_ukr_aeg_anl_swe_hun_yor_sun_ita_bat_jpn_tml_kor_arw_mcd_akn_grk_tag_lit_sod_mly_mnd_lat_bam_ger_sid_urd_dut_hin_eng_qcu_afr_spa_fre_zul_amh_guj_chh_rus_jav_bos_bem_nor_dgb_mao_tha_gam_knd_lda_tsw_uzb_glc_krd_tur_swa_vie_owc_moo_xho_ewe	-0.579256374263775	-1.38531665616787	0.169269395927966
118	mlt_ben_moo_ita_wly_hau_aeg_pan_azi_aze_swt_bat_igb_pol_alb_bsq_por_amh_cic_cnt_arw_dut_tsw_hin_bam_ger_est_bem_ven_hun_nor_gam_geo_bos_guj_prs_glc_chh_sod_rus_fin_lda_sun_rom_mao_jpn_tml_kor_spa_svk_ewe_slo_tag_urd_amr_mly_mnd_scr_swa_fre_tig_krd_cze_lit_eng_qcu_mcd_mol_lat_akn_heb_swe_anl_ctl_ind_bul_dyu_ukr_fbf_jav_tha_sid_knd_zul_yor_uzb_afr_grk_tur_xho_vie_owc_tsn_ses_dgb	0.35374566410898	0.832050496535173	0.407511888415461
119	wly_prs_ewe_fre_sod_gam_sid_dut_tur_aze_fbf_mao_moo_glc_arw_bsq_por_hau_dyu_cnt_slo_cze_yor_mcd_tsw_alb_hun_swt_lda_fin_afr_mlt_geo_ben_lit_pan_urd_amr_amh_guj_est_xho_mly_bos_bat_jpn_knd_kor_ukr_hin_zul_svk_tag_eng_heb_ind_mnd_spa_bem_grk_owc_ita_rus_nor_ger_qcu_krd_lat_mol_cic_aeg_scr_anl_rom_sun_swe_akn_pol_igb_jav_tha_tig_tml_swa_bam_uzb_bul_ctl_azi_ses_vie_chh_tsn_ven_dgb	0.895352506857025	2.13279123603784	0.0355755416592787
120	amh_alb_tsw_pol_sid_anl_aeg_dut_uzb_aze_akn_sun_cic_ctl_fre_bsq_nor_tig_ses_mnd_ita_ben_swa_bul_fbf_hin_est_ewe_zul_fin_rom_amr_geo_glc_guj_pan_swe_heb_owc_prs_hun_xho_bat_afr_mly_jpn_knd_kor_lat_eng_bam_por_jav_krd_wly_mao_cnt_scr_ven_lit_hau_slo_mcd_cze_ukr_qcu_mol_spa_arw_dyu_chh_bos_mlt_ger_tag_rus_tsn_urd_igb_ind_tha_sod_tml_bem_dgb_tur_grk_svk_azi_lda_vie_gam_yor_swt_moo	-0.350499196774988	-0.829850216913181	0.408748583345741
121	chh_rus_xho_svk_sid_hau_gam_krd_azi_tur_bem_jav_zul_alb_guj_bsq_bul_tig_swt_cnt_eng_urd_ses_cze_tsw_grk_est_moo_akn_hun_prs_amh_geo_ben_pan_rom_slo_mlt_anl_afr_fin_igb_bat_hin_mao_jpn_tml_kor_arw_lat_cic_ukr_sun_bos_amr_tag_mnd_nor_ven_pol_heb_ita_por_mcd_glc_qcu_fre_scr_ctl_lda_wly_mol_sod_spa_mly_ger_yor_swe_dgb_ind_tha_aeg_knd_bam_ewe_aze_dut_lit_uzb_fbf_vie_owc_swa_dyu_tsn	-0.334396934903363	-0.790962768767495	0.430978246130722
122	sod_alb_bam_bos_hau_wly_anl_lat_tur_uzb_ses_mao_fbf_bul_ben_bsq_scr_gam_tsn_cnt_pol_prs_igb_glc_zul_ctl_fin_dyu_lda_hun_svk_tig_geo_ukr_mcd_dut_urd_sid_heb_ita_est_ewe_sun_lit_ind_jpn_knd_kor_afr_cze_swt_slo_tag_fre_mlt_bat_mnd_swe_cic_nor_amr_arw_rus_krd_grk_qcu_mol_spa_pan_xho_owc_rom_aeg_por_jav_hin_yor_guj_dgb_mly_tha_amh_tml_tsw_ven_azi_eng_ger_aze_bem_vie_chh_swa_akn_moo	0.122222510020726	0.287458930368325	0.774400503990234
123	mlt_mol_swa_bul_owc_amh_gam_bos_aze_azi_bam_sun_swt_krd_urd_bsq_por_hau_xho_mnd_afr_lit_moo_svk_tsn_prs_fin_bem_akn_hun_arw_chh_geo_pan_nor_glc_guj_tig_amr_hin_est_yor_bat_alb_ind_jpn_knd_kor_rus_lat_lda_ben_mao_rom_anl_jav_cnt_slo_ven_ger_sid_ukr_mcd_dut_ita_qcu_grk_pol_swe_fbf_sod_eng_wly_spa_tag_scr_dgb_ctl_tsw_mly_tha_aeg_tml_ewe_igb_uzb_cze_fre_tur_ses_vie_heb_cic_zul_dyu	-0.618547452730059	-1.47763522044571	0.142884108083785
124	chh_rom_bem_nor_anl_hau_wly_prs_uzb_aze_yor_ind_igb_lat_por_bsq_svk_sod_ewe_mnd_glc_ita_fbf_scr_moo_pol_est_bam_ses_hun_rus_tig_geo_arw_mcd_mol_slo_sid_aeg_swe_fin_dgb_sun_ukr_mly_jpn_knd_kor_urd_bul_cic_alb_tag_ger_mlt_jav_cnt_pan_swa_ben_amr_cze_afr_guj_eng_qcu_fre_krd_lit_zul_owc_dut_heb_ctl_bat_spa_swt_bos_ven_mao_tha_gam_tml_dyu_tsn_tur_grk_hin_azi_xho_vie_amh_lda_tsw_akn	0.324032685969427	0.762645549673327	0.447604887732412
125	amr_ukr_ewe_mcd_mlt_wly_owc_afr_aze_azi_zul_tag_swa_scr_por_bsq_lit_sod_cic_cnt_dut_nor_bam_pan_swt_slo_fin_ses_lda_hun_bul_hau_geo_spa_ita_rus_glc_chh_tig_arw_est_igb_mao_lat_jav_jpn_knd_kor_fre_ctl_tsn_pol_bat_ben_aeg_ind_mnd_eng_akn_svk_amh_alb_bos_cze_guj_qcu_hin_grk_swe_moo_sid_prs_gam_rom_mly_krd_fbf_mol_dyu_sun_tha_anl_tml_bem_ven_tur_ger_urd_uzb_dgb_vie_heb_tsw_yor_xho	0.184151958371157	0.433257852951842	0.665830691701056
126	heb_svk_dyu_bos_amh_anl_amr_mol_azi_tur_akn_mao_ewe_ger_eng_bsq_bul_mlt_moo_cnt_rus_guj_lda_spa_tsw_hin_fin_cic_ses_est_cze_tig_geo_grk_por_afr_ukr_owc_sod_pol_hun_xho_bat_krd_mly_jpn_tml_kor_rom_pan_ven_slo_sun_ben_chh_tag_mnd_swe_tsn_dut_gam_lat_ita_fre_prs_qcu_nor_lit_urd_dgb_hau_glc_wly_scr_jav_alb_swt_ctl_swa_ind_tha_sid_knd_fbf_yor_uzb_mcd_arw_aze_zul_vie_aeg_igb_bam_bem	-0.748084777483761	-1.79723158379546	0.0755446525909376
127	sid_mcd_lda_por_owc_sod_chh_nor_aze_azi_cic_mly_xho_prs_krd_bsq_fre_hau_fbf_mnd_grk_bos_bam_svk_tsn_bul_hun_yor_bem_fin_lit_tig_geo_ger_lat_ctl_slo_aeg_wly_rom_est_ses_sun_scr_tag_jpn_knd_kor_swe_afr_ewe_cze_jav_alb_amr_ind_cnt_eng_akn_guj_gam_pol_dut_hin_arw_qcu_ben_urd_mol_zul_anl_rus_mlt_pan_mao_ukr_dgb_ita_tsw_bat_tha_heb_tml_moo_dyu_uzb_spa_glc_tur_swt_vie_amh_swa_igb_ven	-0.224850040769897	-0.53244987072818	0.595684323013654
128	amh_por_bam_afr_gam_chh_wly_krd_azi_aze_ewe_mly_zul_lat_cze_bsq_mol_mlt_ven_cnt_hin_spa_xho_guj_dyu_ben_fin_moo_tsw_est_pan_sid_geo_scr_arw_urd_ita_owc_amr_grk_hun_cic_ind_rom_bat_jpn_knd_kor_slo_pol_akn_fre_mao_swe_tig_sun_mnd_bos_swt_lit_anl_svk_dut_eng_bul_qcu_prs_rus_ukr_lda_aeg_alb_heb_nor_jav_ctl_swa_ger_dgb_tag_tha_hau_tml_ses_tsn_uzb_glc_mcd_tur_yor_vie_sod_igb_fbf_bem	-0.182403649151259	-0.430690793211047	0.667689753250418
129	mlt_arw_yor_alb_heb_sid_tig_ukr_tur_azi_tsw_bat_zul_ben_cze_bsq_svk_wly_igb_cnt_mcd_fre_lda_afr_ewe_prs_est_dyu_moo_hun_swe_gam_geo_pol_nor_urd_pan_chh_amr_lit_fin_swa_jav_lat_mao_jpn_knd_kor_por_scr_bam_bul_sun_rom_sod_ind_mnd_glc_cic_bos_hau_mol_ctl_dut_grk_qcu_hin_spa_ger_dgb_anl_krd_owc_guj_mly_slo_swt_eng_bem_tag_tha_aeg_tml_xho_akn_uzb_rus_ita_aze_tsn_vie_amh_ven_ses_fbf	0.0552633403347213	0.130034276775247	0.896820152896367
130	anl_lit_lda_slo_gam_tig_sid_arw_azi_aze_akn_bat_dgb_prs_spa_bsq_svk_heb_ses_cnt_ukr_ger_bam_bos_fbf_mcd_hun_moo_swt_fin_urd_owc_geo_krd_bul_nor_rom_mlt_hau_eng_est_cic_sun_guj_ind_jpn_tml_kor_afr_scr_ewe_ctl_tag_rus_aeg_mao_mnd_hin_ven_por_wly_mol_ita_lat_ben_qcu_grk_pan_pol_tsw_sod_alb_amh_dut_jav_cze_zul_swe_bem_mly_tha_amr_knd_dyu_tsn_tur_fre_glc_uzb_swa_vie_chh_yor_igb_xho	-0.758618883557988	-1.82571946694933	0.0711017982091936
131	owc_arw_fbf_guj_sod_wly_amr_swe_azi_uzb_ven_jav_xho_pol_ctl_bsq_rom_amh_ses_cnt_rus_grk_dgb_pan_zul_afr_est_ewe_lda_hun_slo_mlt_geo_krd_ger_mcd_alb_sid_aeg_ukr_fin_moo_mao_lat_sun_jpn_knd_kor_bos_prs_swt_ita_ind_glc_tig_mly_mnd_scr_akn_hin_hau_bul_mol_dut_por_qcu_ben_lit_fre_bem_gam_spa_chh_nor_bat_svk_tsn_eng_bam_tag_tha_heb_tml_swa_yor_tur_cze_urd_aze_dyu_vie_anl_igb_cic_tsw	-0.52254216970046	-1.24384524941313	0.216682630250399
132	owc_slo_cic_prs_chh_sid_gam_rus_uzb_aze_tsw_mly_xho_spa_urd_bsq_swe_amr_igb_cnt_grk_glc_zul_pol_ewe_nor_est_ses_lda_hun_scr_aeg_geo_afr_ctl_mol_ukr_wly_heb_por_fin_ven_bat_bos_tag_jpn_tml_kor_svk_dut_dyu_lat_ind_ben_hau_jav_mnd_ita_swa_pan_anl_fre_hin_krd_arw_qcu_alb_bul_lit_yor_amh_eng_tig_ger_mao_mcd_moo_guj_tsn_sun_tha_mlt_knd_dgb_bam_tur_rom_cze_azi_bem_vie_sod_fbf_akn_swt	-0.209330141622891	-0.49455663806213	0.622079392574198
133	anl_svk_fbf_ukr_heb_sod_aeg_krd_tur_uzb_bem_bat_akn_slo_rus_bsq_por_amh_yor_mnd_ctl_guj_ven_cze_ewe_lat_est_swt_zul_hun_urd_hau_geo_rom_ita_prs_bos_amr_mlt_glc_fin_lda_mly_grk_ind_jpn_tml_kor_lit_bul_tsn_scr_tag_fre_tig_mao_cnt_mcd_tsw_ger_wly_alb_swe_mol_ben_qcu_pol_spa_pan_dyu_owc_eng_sid_hin_jav_nor_igb_dut_moo_sun_tha_chh_knd_ses_cic_azi_arw_afr_aze_swa_vie_gam_bam_xho_dgb	-0.546383254095155	-1.29954028950119	0.196970725232852
134	sid_afr_yor_prs_aeg_tig_wly_swe_uzb_azi_zul_mao_ven_rom_ita_bsq_cze_hau_xho_cnt_svk_eng_swt_dut_dyu_por_hun_moo_igb_est_mcd_owc_geo_urd_glc_slo_alb_chh_heb_ctl_fin_bam_bat_hin_mly_jpn_tml_kor_pan_arw_tsw_bul_ind_pol_gam_tag_mnd_scr_ses_ger_amh_ukr_lit_lat_grk_qcu_bos_fre_krd_ewe_mlt_spa_anl_mol_sun_ben_bem_rus_tsn_jav_tha_sod_knd_lda_akn_tur_guj_nor_aze_swa_vie_amr_cic_fbf_dgb	0.39303298635998	0.925925718081874	0.356881138484502
135	tig_scr_lda_slo_hau_amh_anl_rom_tur_aze_bem_mao_dgb_svk_ger_bsq_hin_sid_igb_mnd_ctl_lit_tsn_spa_swt_por_est_dyu_bam_fin_glc_mlt_geo_urd_mol_alb_arw_wly_heb_prs_hun_xho_sun_ben_ind_jpn_knd_kor_ita_lat_ewe_swe_bat_rus_sod_jav_cnt_krd_swa_pan_chh_bos_cze_nor_grk_qcu_pol_guj_dut_ven_owc_afr_aeg_bul_tag_mcd_tsw_eng_akn_mly_tha_gam_tml_moo_ses_uzb_fre_ukr_azi_yor_vie_amr_cic_zul_fbf	0.150019650298114	0.352919332279263	0.724947562236206
136	wly_pan_dgb_ita_amr_aeg_mlt_ctl_uzb_azi_lda_mly_dyu_lit_glc_bsq_urd_chh_tsw_cnt_slo_alb_akn_por_swa_afr_hun_igb_ses_est_pol_anl_geo_krd_swe_nor_grk_sid_tig_ukr_fin_cic_mao_ger_tag_jpn_knd_kor_dut_bos_yor_spa_ind_fre_heb_sun_mnd_arw_fbf_ben_hau_svk_eng_rus_mol_qcu_bul_scr_rom_ewe_sod_hin_gam_guj_bat_lat_bem_cze_bam_jav_tha_amh_tml_zul_swt_aze_mcd_prs_tur_tsn_vie_owc_moo_ven_xho	-0.110013853044821	-0.259474605086305	0.795842592496232
137	anl_arw_ven_slo_aeg_sod_amh_swe_tur_azi_akn_bat_dgb_rus_grk_bsq_pol_gam_bem_cnt_ctl_krd_ewe_lit_zul_lat_hun_dyu_tsn_est_spa_chh_geo_eng_glc_mcd_ger_hau_owc_scr_fin_fbf_sun_ita_ind_jpn_knd_kor_cze_ben_swt_prs_mly_ukr_wly_tag_mnd_urd_lda_guj_tig_fre_pan_dut_hin_qcu_afr_mol_bul_bam_mlt_por_heb_rom_jav_bos_cic_nor_yor_mao_tha_sid_tml_tsw_ses_uzb_alb_svk_aze_xho_vie_amr_igb_moo_swa	-0.190559621659799	-0.449788000530518	0.653909936972294
138	heb_rom_xho_mol_wly_amr_amh_grk_azi_tur_moo_bat_lda_eng_ctl_bsq_alb_chh_zul_cnt_ukr_mcd_tsw_slo_fbf_bos_fin_ven_ewe_est_bul_tig_geo_prs_lit_por_fre_sod_anl_nor_hun_igb_mao_guj_ind_jpn_knd_kor_ger_scr_tsn_pol_jav_urd_sid_mly_mnd_swe_dyu_svk_mlt_pan_hin_krd_dut_qcu_rus_arw_ben_cic_owc_glc_gam_spa_sun_afr_bam_cze_bem_tag_tha_aeg_tml_ses_swt_uzb_lat_ita_aze_swa_vie_hau_dgb_akn_yor	-1.05839471571132	-2.58309418026707	0.0113509292056104
139	aeg_hin_swt_ita_heb_amh_hau_ctl_uzb_azi_ses_mao_fbf_rus_glc_bsq_alb_sid_dyu_mnd_pol_nor_dgb_ben_moo_prs_est_ven_yor_fin_svk_owc_geo_arw_mcd_urd_por_tig_mlt_guj_hun_akn_mly_cze_jav_jpn_tml_kor_scr_bos_cic_pan_tag_swe_amr_bat_cnt_ukr_ewe_dut_chh_krd_bul_afr_mol_qcu_slo_ger_spa_zul_gam_lit_anl_grk_ind_fre_lda_lat_bam_sun_tha_sod_knd_tsn_xho_tur_rom_eng_aze_tsw_vie_wly_igb_bem_swa	0.568685582547366	1.34387292276506	0.182258964129907
140	aeg_ben_moo_grk_tig_sod_chh_por_uzb_azi_xho_sun_bem_scr_eng_bsq_guj_hau_cic_cnt_bul_dut_akn_mcd_dgb_ita_hun_dyu_ses_fin_alb_gam_geo_rus_svk_glc_cze_wly_sid_fre_est_fbf_mly_mol_tag_jpn_tml_kor_pan_arw_ewe_hin_mao_afr_heb_ind_mnd_nor_tsw_lat_owc_pol_spa_ger_rom_qcu_lit_krd_urd_igb_mlt_swe_amh_ukr_bat_prs_bam_bos_yor_jav_tha_amr_knd_swt_swa_aze_slo_ctl_tur_zul_vie_anl_tsn_ven_lda	0.117856606799403	0.277151275388748	0.782279054432695
141	gam_hin_lda_scr_wly_amh_chh_fre_uzb_aze_igb_ind_fbf_lit_grk_bsq_bos_tig_dyu_mnd_spa_urd_ewe_slo_bem_lat_hun_moo_zul_fin_pan_sod_geo_alb_ctl_cze_dut_mlt_heb_pol_est_ses_jav_rom_mao_jpn_tml_kor_ben_swe_akn_mol_sun_rus_anl_tag_cnt_ukr_yor_afr_hau_bul_por_ger_ita_qcu_prs_mcd_krd_swa_amr_guj_sid_eng_mly_glc_dgb_arw_bam_bat_tha_aeg_knd_tsw_swt_tur_nor_svk_azi_cic_vie_owc_xho_tsn_ven	-0.214222774164934	-0.505729064168454	0.614243468272733
142	owc_prs_cic_por_mlt_hau_tig_svk_uzb_aze_dgb_sun_ewe_swe_ben_bsq_hin_sid_moo_cnt_rus_pan_akn_alb_swt_ukr_est_lda_zul_hun_nor_sod_geo_krd_lat_cze_glc_gam_amr_scr_fin_dyu_mao_urd_jav_jpn_knd_kor_mol_arw_fbf_grk_ind_bul_anl_tag_mnd_slo_xho_ctl_heb_dut_ita_ger_bos_qcu_lit_fre_spa_bem_amh_rom_aeg_mcd_mly_guj_ses_eng_bam_bat_tha_chh_tml_yor_igb_azi_pol_afr_tur_swa_vie_wly_tsn_ven_tsw	0.476179523188483	1.12141667851672	0.264997786378341
143	gam_grk_zul_hin_amr_tig_aeg_slo_uzb_azi_tsn_sun_igb_krd_fre_bsq_ben_sid_moo_mnd_bul_ger_dgb_ctl_cic_eng_est_ewe_bam_fin_mcd_mlt_geo_pol_lit_cze_scr_sod_wly_glc_hun_ven_jav_bos_bat_jpn_tml_kor_swe_spa_ses_arw_mly_rus_hau_ind_cnt_ukr_lda_pan_anl_dut_por_guj_lat_qcu_urd_prs_ita_yor_amh_mol_heb_afr_tag_svk_tsw_rom_xho_mao_tha_owc_knd_fbf_swa_tur_alb_nor_aze_dyu_vie_chh_swt_bem_akn	0.25372306044965	0.597565259151777	0.551582324439669
144	heb_glc_lda_afr_gam_amr_amh_fre_uzb_azi_bam_bat_ewe_krd_slo_bsq_guj_mlt_tsw_mnd_mol_bos_ven_ita_swa_nor_fin_xho_dyu_hun_alb_owc_geo_por_prs_ben_grk_wly_chh_mcd_est_zul_mao_lit_mly_jpn_tml_kor_scr_ukr_ses_pan_tag_lat_sid_jav_cnt_svk_moo_cze_anl_bul_rus_eng_swe_qcu_urd_hin_ger_akn_sod_pol_aeg_arw_sun_ctl_igb_rom_bem_ind_tha_tig_knd_dgb_swt_aze_dut_spa_tur_fbf_vie_hau_cic_yor_tsn	-0.155619093608355	-0.367318120283364	0.714216283944772
145	aeg_mcd_tsw_ctl_amr_sod_owc_swe_azi_aze_dgb_sun_yor_cze_bos_bsq_svk_anl_fbf_mnd_glc_spa_swt_mol_zul_eng_fin_swa_akn_est_nor_wly_geo_slo_dut_arw_por_sid_hau_krd_hun_ven_mly_rus_bat_jpn_knd_kor_rom_ita_igb_fre_tag_afr_mlt_ind_cnt_prs_ses_pan_tig_scr_urd_ukr_pol_qcu_alb_ger_guj_tsn_gam_lat_amh_lit_mao_bul_bam_grk_moo_jav_tha_chh_tml_xho_bem_uzb_hin_ben_tur_ewe_vie_heb_lda_cic_dyu	-0.18060521723597	-0.425880478607763	0.671178955251563
146	sod_pol_swt_dut_hau_chh_wly_krd_uzb_aze_lda_jav_yor_hin_guj_bsq_ukr_amr_ewe_cnt_rus_ger_igb_afr_fbf_rom_fin_bam_tsn_hun_scr_owc_geo_arw_svk_por_mcd_anl_gam_cze_est_moo_bat_mol_ind_jpn_knd_kor_swe_spa_zul_lit_tag_bos_mlt_mao_mnd_ben_cic_eng_aeg_bul_urd_lat_pan_qcu_alb_glc_slo_tsw_amh_prs_tig_ita_sun_fre_ses_grk_xho_mly_tha_sid_tml_swa_bem_tur_nor_ctl_azi_akn_vie_heb_dyu_ven_dgb	-0.192214819080588	-0.45409548762454	0.65081810435181
147	hau_glc_ewe_svk_wly_amr_chh_swe_aze_uzb_igb_ind_yor_grk_ger_bsq_alb_gam_tsw_mnd_rom_por_dyu_dut_tsn_fre_hun_ven_bam_fin_hin_heb_geo_prs_spa_bos_lit_sid_sod_scr_est_swt_sun_krd_tag_jpn_knd_kor_afr_lat_dgb_rus_mao_slo_anl_bat_cnt_cze_zul_nor_owc_pan_eng_urd_ita_qcu_ukr_ben_guj_moo_amh_pol_tig_bul_jav_ctl_cic_mol_bem_mly_tha_mlt_tml_lda_ses_azi_mcd_arw_tur_swa_vie_aeg_akn_fbf_xho	-0.411327991395279	-0.979221458905091	0.330011032269749
148	tig_pol_tsn_dut_hau_chh_wly_rom_aze_uzb_swa_tag_ven_nor_fre_bsq_urd_sod_bem_mnd_alb_swe_dyu_lat_dgb_ctl_hun_moo_xho_fin_por_mlt_geo_grk_prs_krd_glc_owc_heb_lit_est_igb_jav_svk_bat_jpn_tml_kor_pan_ita_zul_hin_sun_spa_amr_mao_cnt_cze_ses_mcd_gam_ukr_eng_guj_bul_qcu_ben_afr_bos_ewe_amh_mol_anl_slo_ind_ger_yor_arw_fbf_mly_tha_aeg_knd_akn_bam_tur_rus_scr_azi_cic_vie_sid_lda_tsw_swt	0.130048942021128	0.305856559544773	0.760397465264817
149	sid_por_yor_hin_amh_chh_gam_fre_aze_azi_bam_bat_xho_pan_rom_bsq_glc_tig_moo_mnd_dut_ben_swt_ger_tsn_eng_est_fbf_ses_hun_nor_heb_geo_prs_bul_mcd_arw_mlt_owc_ukr_fin_ewe_mao_krd_tag_jpn_knd_kor_cze_bos_tsw_pol_ind_ctl_wly_mly_cnt_lit_lda_slo_hau_ita_scr_lat_alb_qcu_guj_afr_mol_dgb_amr_spa_aeg_urd_sun_grk_ven_svk_igb_jav_tha_sod_tml_cic_zul_tur_swe_rus_uzb_dyu_vie_anl_swa_bem_akn	-0.253188455211965	-0.600530898279373	0.549613171993987
150	tig_alb_moo_fre_anl_mlt_aeg_guj_tur_uzb_bem_ind_yor_dut_rus_bsq_slo_owc_ewe_cnt_mol_krd_igb_lit_akn_bul_hun_swa_dgb_est_cze_gam_geo_mcd_ukr_lat_prs_amr_wly_rom_fin_fbf_bat_grk_tag_jpn_tml_kor_ctl_spa_swt_afr_jav_por_sid_mly_mnd_bos_tsn_nor_amh_hin_svk_arw_ita_qcu_pol_scr_ger_ven_chh_ben_heb_urd_sun_glc_lda_pan_xho_mao_tha_sod_knd_ses_zul_azi_swe_eng_aze_cic_vie_hau_dyu_bam_tsw	-0.427664144398504	-1.01579433463416	0.312362744449809
151	sod_hin_lda_ger_chh_gam_tig_pan_tur_uzb_dgb_ind_tsn_prs_afr_bsq_ben_anl_ewe_mnd_urd_lit_igb_eng_ses_cze_hun_ven_bam_est_ita_mlt_geo_guj_bul_ukr_glc_amh_aeg_swe_fin_cic_mly_por_tag_jpn_tml_kor_svk_krd_akn_scr_mao_fre_heb_sun_cnt_grk_xho_rus_wly_arw_nor_bos_rom_qcu_dut_lat_mcd_swa_amr_spa_hau_ctl_bat_alb_swt_mol_moo_jav_tha_sid_knd_tsw_dyu_aze_slo_pol_azi_yor_vie_owc_zul_bem_fbf	-0.085639501104975	-0.201691477714039	0.840598438912575
152	heb_nor_tsw_por_wly_amh_hau_glc_azi_uzb_igb_mao_zul_cze_prs_bsq_dut_gam_xho_mnd_arw_spa_fbf_ita_moo_bos_hun_ewe_swa_est_lit_aeg_geo_grk_mcd_swe_bul_amr_anl_mol_fin_yor_ind_eng_mly_jpn_knd_kor_ger_rus_dgb_afr_jav_slo_sid_bat_cnt_fre_swt_pan_tig_ben_scr_alb_krd_qcu_guj_lat_ukr_ven_owc_rom_chh_urd_tag_hin_cic_pol_lda_sun_tha_mlt_tml_bem_akn_aze_ctl_svk_tur_ses_vie_sod_dyu_bam_tsn	-0.857635131806698	-2.07497969318468	0.0407503335297273
153	owc_urd_ses_ben_heb_wly_anl_rus_tur_uzb_xho_jav_fbf_cze_pol_bsq_nor_hau_zul_mnd_krd_rom_dgb_lat_igb_eng_est_dyu_tsw_fin_ctl_amr_geo_mol_por_slo_pan_amh_tig_fre_hun_yor_mao_dut_ind_jpn_tml_kor_prs_ger_ven_mcd_mly_guj_chh_tag_cnt_glc_swa_swe_aeg_arw_scr_grk_hin_qcu_ukr_spa_ita_bem_gam_bos_sod_lit_sun_alb_ewe_afr_akn_bat_tha_mlt_knd_cic_bam_azi_bul_svk_aze_moo_vie_sid_swt_lda_tsn	0.0258000364933807	0.0607612600803605	0.951679728750232
154	gam_lat_tsn_pan_tig_aeg_hau_afr_tur_azi_moo_tag_fbf_svk_urd_bsq_por_anl_swa_cnt_hin_prs_bam_krd_igb_nor_hun_yor_bem_fin_eng_amh_geo_ctl_spa_rom_pol_sod_sid_ita_est_tsw_mly_swe_ind_jpn_tml_kor_bul_grk_swt_mcd_sun_ger_chh_bat_mnd_mol_ewe_cze_mlt_slo_lit_guj_alb_qcu_arw_ben_rus_zul_heb_glc_amr_scr_jav_bos_dyu_dut_ses_mao_tha_owc_knd_dgb_xho_aze_fre_ukr_uzb_ven_vie_wly_akn_lda_cic	-0.247893858581126	-0.585372510395202	0.559715009099032
155	amr_grk_akn_ben_sid_heb_chh_scr_tur_azi_moo_mao_ses_ctl_pol_bsq_nor_aeg_tsn_mnd_dut_prs_dyu_cze_yor_ukr_hun_fbf_zul_fin_swe_tig_geo_mcd_svk_rus_guj_mlt_amh_bos_est_igb_tag_rom_bat_jpn_knd_kor_glc_lat_tsw_ita_mly_mol_gam_ind_cnt_alb_bam_arw_anl_afr_lit_por_pan_qcu_hin_fre_urd_cic_wly_spa_owc_slo_jav_bul_ven_krd_ewe_sun_tha_hau_tml_dgb_swa_uzb_ger_eng_aze_bem_vie_sod_swt_xho_lda	-0.295981963079132	-0.699764220182473	0.485821260676101
156	heb_ger_cic_cze_amh_mlt_owc_rus_azi_uzb_bam_ind_bem_svk_grk_bsq_guj_tig_dgb_cnt_urd_nor_akn_glc_ven_lat_fin_swa_ses_hun_spa_aeg_geo_ukr_por_ben_swe_wly_sid_arw_est_ewe_tag_lit_bat_jpn_tml_kor_krd_alb_zul_pol_jav_ita_amr_sun_mnd_pan_dyu_ctl_anl_mol_afr_rom_eng_qcu_prs_fre_bul_fbf_gam_bos_hau_slo_mly_scr_igb_hin_yor_mao_tha_sod_knd_tsn_tsw_aze_mcd_dut_tur_lda_vie_chh_xho_moo_swt	-0.421655116813209	-1.00121156296358	0.31932250288406
157	wly_spa_yor_pol_hau_heb_amh_dut_aze_uzb_moo_jav_ven_hin_fre_bsq_mcd_amr_cic_mnd_scr_rom_tsn_bul_swt_eng_fin_xho_fbf_hun_lat_gam_geo_swe_ita_ctl_lit_mlt_sod_cze_est_dyu_mao_krd_ind_jpn_knd_kor_svk_prs_akn_por_bat_grk_owc_tag_cnt_ben_ewe_ger_aeg_mol_rus_afr_pan_qcu_urd_ukr_arw_igb_sid_slo_chh_bos_mly_guj_lda_glc_tsw_sun_tha_anl_tml_dgb_bam_tur_alb_nor_azi_bem_vie_tig_ses_swa_zul	-0.53131566766632	-1.2657563644266	0.208762088134626
158	owc_krd_akn_mcd_anl_gam_amr_lat_tur_uzb_dyu_mao_dgb_guj_arw_bsq_fre_heb_ven_cnt_urd_slo_xho_lit_swt_dut_est_cic_ewe_fin_pol_tig_geo_rom_ctl_ita_hin_mlt_hau_eng_hun_fbf_bat_cze_ind_jpn_knd_kor_bos_afr_tsn_ukr_mly_nor_sid_sun_mnd_glc_moo_swe_aeg_ger_alb_grk_rus_qcu_por_pan_prs_bem_sod_bul_amh_ben_jav_svk_tsw_spa_bam_tag_tha_chh_tml_yor_zul_azi_mol_scr_aze_igb_vie_wly_swa_ses_lda	0.0240886660223231	0.0567389543666238	0.95487486852547
159	amh_dut_lda_urd_amr_tig_mlt_ben_azi_uzb_tsw_mly_zul_cze_lat_bsq_nor_hau_akn_cnt_rom_rus_cic_prs_dyu_arw_hun_fbf_ven_est_ctl_anl_geo_slo_lit_swe_grk_heb_sid_pol_fin_dgb_jav_bul_bat_jpn_knd_kor_mol_eng_bem_fre_tag_pan_gam_sun_mnd_ukr_yor_hin_owc_spa_ita_mcd_bos_qcu_por_scr_glc_tsn_wly_svk_sod_guj_ind_alb_xho_afr_moo_mao_tha_chh_tml_igb_bam_tur_krd_ger_aze_ses_vie_aeg_swt_swa_ewe	-0.830083362586971	-2.00482108821599	0.0478896498798886
160	gam_mol_bam_spa_hau_chh_sod_bul_tur_azi_igb_sun_akn_ita_grk_bsq_cze_anl_dyu_mnd_arw_afr_dgb_ukr_moo_hin_fin_lda_tsw_est_alb_amr_geo_nor_scr_mcd_ger_amh_wly_prs_hun_fbf_bat_svk_mao_jpn_tml_kor_rus_ben_zul_urd_jav_pan_tig_ind_cnt_fre_bem_rom_owc_lat_glc_pol_ctl_qcu_slo_guj_krd_tsn_heb_por_aeg_bos_tag_lit_cic_eng_ses_mly_tha_sid_knd_swa_swt_uzb_dut_swe_aze_ven_vie_mlt_ewe_xho_yor	0.102634002849075	0.241657108007301	0.809577911222632
161	mlt_mcd_bem_hin_chh_gam_amr_lat_tur_uzb_tsn_tag_dyu_mol_ita_bsq_por_amh_xho_mnd_nor_scr_swa_fre_fbf_ben_fin_yor_igb_est_alb_anl_geo_eng_rus_ger_lit_hau_wly_swe_hun_bam_mao_prs_mly_jpn_tml_kor_ukr_bul_tsw_spa_bat_pan_aeg_jav_cnt_rom_zul_cze_owc_krd_afr_urd_ctl_qcu_slo_glc_dut_swt_tig_pol_sid_svk_ind_grk_moo_guj_ven_sun_tha_sod_knd_akn_ses_aze_arw_bos_azi_ewe_vie_heb_lda_dgb_cic	-0.40706272049632	-0.96689908391085	0.336102218336591
162	tig_slo_zul_pan_sod_amr_heb_ctl_azi_tur_swa_sun_tsw_por_urd_bsq_rus_sid_swt_mnd_lat_cze_ewe_svk_bam_lit_hun_igb_cic_fin_spa_hau_geo_pol_mcd_ben_ger_aeg_gam_alb_est_xho_mao_ukr_ind_jpn_tml_kor_afr_rom_lda_mol_bat_hin_anl_mly_cnt_arw_ses_scr_amh_dut_prs_grk_guj_qcu_bos_bul_glc_fbf_mlt_swe_wly_krd_tag_eng_bem_fre_ven_jav_tha_chh_knd_dyu_dgb_uzb_ita_nor_aze_tsn_vie_owc_moo_akn_yor	-0.206634879809491	-0.48829090209956	0.626493150644493
163	wly_svk_tsn_mcd_owc_chh_aeg_por_tur_azi_yor_jav_swt_mol_lit_bsq_afr_amh_bam_mnd_ben_prs_ewe_ger_moo_slo_fin_dgb_zul_est_rom_sod_geo_pan_cze_spa_urd_tig_amr_arw_hun_igb_mly_fre_bat_jpn_tml_kor_ukr_grk_swa_hin_ind_pol_hau_mao_cnt_lat_bem_krd_gam_eng_nor_ita_ctl_qcu_scr_alb_bos_xho_heb_swe_mlt_dut_tag_bul_ven_rus_ses_sun_tha_anl_knd_fbf_lda_aze_glc_guj_uzb_cic_vie_sid_akn_dyu_tsw	-0.146806037920278	-0.346259084300627	0.729930166986567
164	chh_rom_swt_krd_aeg_sid_sod_pol_azi_uzb_dgb_jav_ven_mol_eng_bsq_guj_wly_tsn_mnd_cze_bul_akn_ger_moo_glc_hun_dyu_igb_fin_spa_tig_geo_ukr_grk_ita_lit_owc_heb_arw_est_bem_bat_hin_sun_jpn_knd_kor_lat_prs_ewe_mcd_mly_afr_anl_tag_cnt_svk_fbf_pan_amh_rus_scr_ben_slo_qcu_dut_swe_ctl_lda_mlt_nor_amr_por_ind_fre_yor_bos_cic_mao_tha_hau_tml_swa_tsw_tur_alb_urd_aze_zul_vie_gam_bam_ses_xho	0.681355358471705	1.61388616871546	0.109940233968386
165	anl_mcd_swa_glc_heb_mlt_aeg_fre_tur_aze_moo_jav_dyu_por_nor_bsq_pol_tig_igb_mnd_lit_eng_bam_alb_bem_swe_est_lda_swt_fin_ger_gam_geo_ukr_rom_afr_dut_amh_sod_ctl_hun_dgb_sun_lat_mly_jpn_tml_kor_pan_grk_tsn_krd_tag_ita_chh_bat_cnt_mol_tsw_urd_sid_slo_hin_scr_arw_qcu_bul_prs_cze_zul_amr_svk_owc_rus_mao_ben_ses_spa_xho_ind_tha_hau_knd_fbf_ewe_azi_guj_bos_uzb_akn_vie_wly_ven_cic_yor	-0.322557757332632	-0.763651164060385	0.447008158556115
166	mlt_spa_cic_svk_heb_tig_gam_hin_azi_tur_ven_mly_fbf_nor_arw_bsq_pan_owc_igb_cnt_alb_bos_xho_rus_bam_mcd_fin_bem_swt_hun_grk_sid_geo_cze_swe_slo_ben_wly_hau_glc_est_dgb_mao_guj_tag_jpn_knd_kor_ita_rom_tsn_krd_sun_urd_anl_bat_mnd_fre_swa_ctl_chh_lat_ger_dut_ukr_qcu_bul_mol_pol_dyu_amr_prs_amh_eng_ind_scr_akn_lit_yor_jav_tha_sod_tml_zul_lda_aze_por_afr_uzb_ewe_vie_aeg_moo_tsw_ses	0.342975827140683	0.80757287417662	0.421397240876749
167	hau_hin_lda_bos_owc_sod_amh_alb_uzb_tur_moo_ind_swa_mol_eng_bsq_spa_chh_cic_cnt_glc_pol_swt_prs_dgb_cze_est_tsw_zul_hun_mcd_heb_geo_urd_rus_dut_lit_mlt_amr_krd_fin_ven_tag_guj_bat_jpn_tml_kor_bul_grk_xho_arw_jav_ita_wly_sun_mnd_fre_dyu_swe_aeg_rom_lat_ctl_nor_qcu_scr_svk_ben_igb_anl_ger_sid_afr_mly_ukr_ses_por_tsn_mao_tha_gam_knd_akn_bem_azi_slo_pan_aze_yor_vie_tig_bam_fbf_ewe	-0.237650518573783	-0.561873028817364	0.575554186461835
168	amr_guj_tsn_nor_owc_wly_hau_por_aze_uzb_moo_sun_fbf_ita_ukr_bsq_swe_aeg_akn_cnt_mol_svk_cic_rus_ewe_pan_hun_xho_bem_est_arw_heb_geo_ger_slo_prs_spa_anl_gam_rom_fin_dyu_mly_ctl_mao_jpn_knd_kor_afr_pol_zul_krd_ind_lit_amh_tag_mnd_scr_swa_dut_tig_glc_cze_grk_ben_qcu_bul_eng_mcd_dgb_mlt_fre_chh_hin_bat_lat_igb_urd_swt_jav_tha_sod_tml_tsw_yor_tur_alb_bos_azi_ven_vie_sid_ses_lda_bam	-0.791984825519581	-1.90488975059565	0.0598845164448237
169	tig_mol_dgb_fre_aeg_sod_sid_ita_uzb_aze_yor_ind_tsw_scr_ger_bsq_rom_owc_bam_mnd_krd_urd_ses_glc_dyu_alb_est_igb_tsn_fin_rus_heb_geo_cze_grk_swe_bul_amr_wly_hin_hun_swa_sun_ben_mao_jpn_knd_kor_eng_lat_bem_ukr_bat_lit_mlt_jav_cnt_svk_swt_pol_chh_prs_ctl_guj_dut_qcu_spa_mcd_bos_xho_gam_pan_hau_arw_tag_nor_akn_afr_cic_mly_tha_amh_tml_lda_ven_tur_por_slo_azi_zul_vie_anl_moo_ewe_fbf	-0.584711032252146	-1.39766409874691	0.165539090585971
170	amr_fre_xho_por_sid_hau_amh_guj_tur_aze_swt_mao_bam_ukr_spa_bsq_cze_gam_lda_cnt_svk_ger_ewe_scr_dyu_grk_est_moo_ven_hun_glc_anl_geo_ctl_pan_krd_lit_tig_owc_arw_fin_yor_jav_hin_bat_jpn_knd_kor_urd_nor_tsn_pol_mly_bul_heb_tag_mnd_afr_akn_bos_sod_ita_ben_dut_slo_qcu_lat_mol_alb_dgb_mlt_swe_aeg_prs_sun_mcd_ses_rom_tsw_ind_tha_wly_tml_bem_swa_uzb_rus_eng_azi_zul_vie_chh_cic_igb_fbf	0.0997361483680027	0.234685366304743	0.814968877680261
171	tig_rom_bem_ger_owc_mlt_amh_spa_uzb_azi_zul_jav_lda_mcd_glc_bsq_scr_sid_moo_cnt_lit_ukr_cic_pan_ven_fre_hun_igb_swa_fin_swe_hau_geo_slo_dut_cze_svk_heb_gam_urd_est_fbf_ind_ctl_bat_jpn_knd_kor_ita_alb_swt_por_mly_prs_wly_tag_mnd_mol_yor_afr_amr_lat_bos_hin_guj_qcu_bul_grk_ben_bam_anl_eng_aeg_rus_mao_pol_dgb_nor_tsw_sun_tha_chh_tml_ses_xho_aze_krd_arw_tur_tsn_vie_sod_dyu_ewe_akn	0.520787123156999	1.2306494152522	0.221557547422111
172	wly_alb_swt_rom_anl_hau_mlt_urd_azi_aze_xho_tag_akn_scr_prs_bsq_mcd_tig_fbf_cnt_ben_bul_yor_grk_tsn_glc_fin_ewe_bem_hun_nor_owc_geo_ita_ctl_mol_svk_amh_heb_ger_est_igb_mao_cze_bat_jpn_tml_kor_hin_lat_ses_fre_mly_krd_chh_ind_mnd_eng_dgb_guj_amr_spa_swe_bos_ukr_qcu_lit_pan_pol_moo_sid_arw_aeg_afr_jav_dut_lda_slo_bam_sun_tha_gam_knd_ven_dyu_tur_rus_por_uzb_tsw_vie_sod_swa_cic_zul	0.285866421920832	0.673060551108532	0.502577875824103
173	heb_hin_akn_slo_hau_mlt_anl_mol_uzb_aze_swt_mly_fbf_scr_lat_bsq_lit_chh_yor_cnt_ita_alb_xho_ben_swa_guj_est_ven_bem_fin_rus_tig_geo_grk_pan_ukr_pol_aeg_amr_ctl_hun_bam_bat_por_mao_jpn_tml_kor_mcd_arw_dgb_eng_sun_nor_amh_tag_mnd_fre_cic_krd_sod_ger_bul_bos_svk_qcu_swe_prs_rom_igb_sid_glc_gam_afr_ind_dut_tsw_cze_tsn_jav_tha_wly_knd_ewe_ses_tur_urd_spa_azi_moo_vie_owc_lda_zul_dyu	-0.224311725559257	-0.529725148709863	0.597564863157399
174	tig_arw_dgb_ctl_anl_wly_sod_por_azi_tur_ses_bat_zul_grk_urd_bsq_scr_gam_tsw_cnt_ita_svk_bam_rom_lda_mcd_est_akn_xho_hun_ben_sid_geo_alb_lat_spa_pan_amr_chh_cze_fin_ven_sun_ukr_tag_jpn_tml_kor_ger_nor_yor_pol_jav_rus_mlt_ind_mnd_slo_tsn_guj_heb_hin_krd_prs_mol_qcu_fre_afr_eng_bem_amh_dut_hau_bos_mly_bul_moo_glc_swa_mao_tha_owc_knd_igb_cic_uzb_swe_lit_aze_ewe_vie_aeg_swt_fbf_dyu	-0.354503929824685	-0.841611727252998	0.402164257875189
175	owc_spa_tsw_guj_chh_tig_heb_glc_aze_uzb_akn_tag_xho_pol_bul_bsq_slo_sod_tsn_mnd_eng_lit_swa_pan_cic_afr_fin_lda_bam_est_lat_gam_geo_ita_fre_hin_ukr_sid_hau_alb_hun_dyu_sun_mol_mao_jpn_tml_kor_grk_arw_ven_rus_mly_nor_mlt_ind_cnt_krd_zul_svk_amr_ben_bos_prs_dut_qcu_cze_rom_por_ses_anl_swe_amh_urd_jav_ctl_igb_scr_fbf_bat_tha_wly_knd_dgb_yor_azi_mcd_ger_tur_bem_vie_aeg_ewe_moo_swt	0.0618300755665781	0.145829627499258	0.884371505769748
176	anl_eng_swt_grk_heb_aeg_amr_arw_tur_aze_tsw_mao_ven_krd_lat_bsq_ctl_wly_bem_mnd_lit_slo_fbf_bos_swa_guj_fin_zul_igb_est_glc_sod_geo_alb_hin_bul_nor_chh_tig_fre_hun_xho_bat_dut_jav_jpn_tml_kor_afr_spa_lda_ger_ind_cze_gam_tag_cnt_urd_dyu_pan_mlt_pol_rus_mol_ben_qcu_swe_prs_svk_moo_amh_mcd_sid_rom_mly_scr_bam_por_dgb_sun_tha_hau_knd_ewe_ses_azi_ita_ukr_uzb_akn_vie_owc_yor_cic_tsn	-0.443694420208994	-1.05268671491996	0.295212055823957
177	sod_afr_dgb_svk_sid_anl_amr_fre_aze_tur_xho_sun_bem_ita_nor_bsq_urd_mlt_dyu_mnd_krd_glc_ewe_dut_moo_lat_fin_swa_lda_est_mcd_hau_geo_spa_alb_hin_ctl_heb_owc_rus_hun_swt_ind_scr_mly_jpn_tml_kor_ukr_pol_akn_pan_bat_eng_aeg_jav_cnt_slo_bam_grk_tig_ben_guj_cze_swe_qcu_arw_lit_ger_yor_wly_mol_amh_rom_tag_bul_fbf_prs_tsn_mao_tha_gam_knd_zul_tsw_uzb_bos_por_azi_ven_vie_chh_cic_ses_igb	-0.0567563062924072	-0.133673637071442	0.893949491311068
178	heb_pol_fbf_ita_mlt_sod_amh_urd_uzb_tur_swa_mly_bem_guj_rus_bsq_fre_wly_ses_cnt_arw_slo_cic_ukr_moo_eng_hun_tsw_dyu_fin_swe_owc_geo_ctl_ben_lat_cze_hau_sid_dut_est_ewe_mao_por_ind_jpn_tml_kor_pan_rom_zul_nor_bat_spa_anl_jav_mnd_alb_igb_bos_amr_lit_svk_grk_glc_qcu_prs_krd_afr_dgb_tig_mcd_gam_hin_tag_ger_yor_mol_bam_sun_tha_aeg_knd_tsn_lda_azi_bul_scr_aze_akn_vie_chh_xho_swt_ven	0.0615049999641507	0.144718892540362	0.885245988998065
179	amh_scr_moo_pol_mlt_wly_owc_rom_uzb_azi_cic_tag_yor_nor_ben_bsq_cze_tig_dyu_cnt_fre_bul_zul_lat_tsn_grk_fin_fbf_ven_est_glc_amr_geo_arw_lit_hin_urd_anl_chh_mol_hun_akn_mly_ger_mao_jpn_knd_kor_pan_mcd_bam_rus_jav_guj_gam_sun_mnd_ukr_dgb_krd_hau_eng_prs_svk_alb_qcu_slo_ctl_spa_swt_aeg_bos_heb_por_bat_dut_igb_swe_xho_ind_tha_sid_tml_ewe_swa_tur_ita_afr_aze_ses_vie_sod_bem_lda_tsw	0.347126387600102	0.820109474212845	0.414250707256625
180	gam_mcd_igb_ita_hau_sod_mlt_pol_tur_aze_swa_bat_ven_svk_krd_bsq_prs_chh_xho_cnt_pan_por_zul_ukr_yor_dut_hun_ewe_moo_est_lit_amh_geo_guj_arw_swe_scr_aeg_amr_ben_fin_ses_mao_bul_jav_jpn_knd_kor_alb_afr_fbf_rom_sun_ctl_owc_mly_mnd_bos_tsw_slo_anl_cze_hin_spa_nor_qcu_rus_ger_mol_tsn_tig_grk_wly_fre_ind_eng_cic_urd_dyu_tag_tha_sid_tml_swt_akn_uzb_lat_glc_azi_lda_vie_heb_bem_bam_dgb	-0.441990333622841	-1.05003499639089	0.296422999052782
181	sod_scr_tsw_ctl_aeg_hau_wly_lat_uzb_aze_yor_jav_moo_eng_ger_bsq_dut_sid_dyu_mnd_pan_fre_tsn_bos_ewe_por_est_bam_igb_hun_urd_amr_geo_cze_ukr_alb_afr_chh_gam_svk_fin_cic_sun_prs_mly_jpn_knd_kor_lit_bul_akn_arw_bat_guj_mlt_mao_cnt_pol_swa_rus_heb_nor_krd_mcd_rom_qcu_grk_ben_slo_ven_anl_spa_amh_hin_tag_ita_zul_mol_ses_ind_tha_owc_tml_dgb_bem_azi_swe_glc_tur_xho_vie_tig_lda_fbf_swt	0.678463653019562	1.61072188125143	0.11062940666492
182	sid_mcd_ven_mol_sod_owc_amh_cze_tur_aze_dgb_tag_dyu_glc_alb_bsq_scr_chh_swa_mnd_afr_bos_zul_grk_swt_ita_fin_tsw_akn_hun_nor_wly_geo_dut_por_prs_krd_heb_mlt_arw_est_tsn_mao_svk_jav_jpn_tml_kor_pan_ben_bem_rom_bat_ctl_gam_sun_cnt_pol_cic_rus_tig_lit_spa_ukr_ger_qcu_guj_eng_bul_ses_aeg_hin_hau_slo_mly_lat_igb_fre_yor_ind_tha_anl_knd_lda_ewe_uzb_swe_urd_azi_moo_vie_amr_bam_fbf_xho	0.162413717064312	0.382543103604475	0.702931431926767
183	gam_bos_ven_swe_anl_hau_wly_bul_uzb_tur_fbf_mao_akn_prs_eng_bsq_pol_sid_yor_cnt_cze_ukr_moo_afr_zul_ben_fin_lda_swt_est_mol_aeg_geo_ita_arw_lit_dut_heb_chh_nor_hun_tsw_mly_hin_ind_jpn_tml_kor_rus_mcd_xho_grk_bat_scr_mlt_jav_mnd_urd_ewe_guj_sod_krd_por_ger_pan_qcu_ctl_lat_svk_bem_owc_slo_tig_rom_tag_fre_ses_alb_igb_sun_tha_amh_knd_tsn_dyu_aze_glc_spa_azi_cic_vie_amr_swa_bam_dgb	-0.349843139163209	-0.830592098359332	0.408331346029698
184	wly_bul_cic_ita_owc_anl_heb_alb_tur_azi_yor_ind_bam_ben_krd_bsq_lit_mlt_akn_cnt_svk_rus_dyu_glc_igb_bos_est_swa_swt_hun_fre_aeg_geo_scr_grk_arw_pan_gam_hau_mcd_fin_moo_tag_prs_jav_jpn_tml_kor_ctl_ger_dgb_cze_sun_rom_amr_mly_mnd_eng_ven_lat_sid_urd_dut_swe_spa_qcu_por_guj_nor_ewe_tig_hin_sod_pol_mao_ukr_ses_afr_bem_bat_tha_chh_knd_xho_tsn_aze_slo_mol_uzb_tsw_vie_amh_lda_zul_fbf	-0.3196830855315	-0.756203642299189	0.451438398262361
185	aeg_pol_cic_lat_gam_sod_heb_swe_tur_aze_dgb_tag_swt_arw_ctl_bsq_bos_amh_xho_mnd_bul_ita_ewe_svk_moo_por_fin_tsw_swa_hun_rus_anl_geo_krd_eng_nor_ger_mlt_sid_urd_est_ses_mly_glc_sun_jpn_knd_kor_ukr_slo_fbf_grk_jav_prs_hau_bat_cnt_guj_igb_dut_tig_hin_fre_rom_mcd_qcu_ben_lit_spa_akn_wly_afr_owc_mol_ind_cze_tsn_alb_ven_mao_tha_amr_tml_bam_lda_azi_scr_pan_uzb_zul_vie_chh_yor_bem_dyu	-0.866732269215308	-2.09654656741084	0.0387485841011662
186	heb_bos_yor_swe_sid_hau_amr_lat_aze_uzb_akn_ind_zul_krd_spa_bsq_rus_owc_dgb_mnd_ita_pan_tsn_lit_dyu_nor_hun_igb_moo_est_afr_wly_geo_ger_scr_ctl_prs_tig_anl_rom_fin_swa_bat_hin_mao_jpn_knd_kor_svk_cze_ven_bul_sun_arw_aeg_jav_cnt_glc_bem_mcd_chh_ben_eng_guj_mol_qcu_fre_ukr_dut_lda_amh_por_mlt_slo_mly_grk_tsw_urd_bam_tag_tha_sod_tml_ses_fbf_azi_pol_alb_tur_swt_vie_gam_ewe_cic_xho	-0.534395870981098	-1.27679632551865	0.204853015446055
187	hau_scr_yor_urd_amr_owc_sid_rus_tur_aze_dgb_ind_igb_mol_ger_bsq_pol_aeg_swa_mnd_lit_glc_dyu_grk_lda_slo_est_ses_swt_hun_fre_anl_geo_krd_alb_afr_ctl_tig_mlt_bos_fin_ven_bat_arw_tag_jpn_tml_kor_guj_mcd_tsn_rom_sun_bul_wly_jav_cnt_lat_zul_por_heb_spa_prs_ita_cze_qcu_hin_swe_ben_fbf_amh_ukr_chh_pan_mao_dut_moo_nor_cic_mly_tha_sod_knd_bem_tsw_azi_svk_eng_uzb_xho_vie_gam_akn_bam_ewe	-0.943498081736051	-2.28866672593065	0.0243629969625405
188	sod_cze_zul_eng_anl_gam_hau_alb_azi_aze_dgb_bat_ses_rom_fre_bsq_guj_amr_fbf_mnd_swe_arw_swa_svk_ewe_por_fin_cic_swt_hun_spa_tig_geo_lat_pol_hin_mol_owc_heb_ctl_est_bem_mly_afr_mao_jpn_tml_kor_ita_grk_akn_rus_tag_ger_wly_ind_cnt_bos_moo_ukr_sid_lit_slo_ben_pan_qcu_dut_glc_nor_lda_aeg_bul_mlt_urd_sun_krd_tsn_scr_bam_jav_tha_amh_knd_tsw_igb_tur_prs_mcd_uzb_ven_vie_chh_xho_dyu_yor	0.329147556440703	0.775915573651912	0.439767583968324
189	amh_bos_dgb_dut_tig_owc_hau_slo_aze_uzb_fbf_ind_tsn_lat_lit_bsq_ctl_wly_cic_mnd_bul_ben_moo_ger_akn_swe_est_yor_bem_hun_pol_heb_geo_glc_fre_guj_krd_anl_chh_rus_fin_swa_jav_pan_sun_jpn_tml_kor_hin_ita_ewe_eng_mao_ukr_sid_mly_cnt_urd_swt_spa_aeg_rom_grk_afr_svk_qcu_mcd_prs_cze_tsw_sod_mol_amr_por_bat_alb_lda_nor_xho_tag_tha_gam_knd_igb_ses_tur_arw_scr_azi_dyu_vie_mlt_zul_ven_bam	-0.558993281673879	-1.33893139698284	0.183856603055945
190	owc_swe_akn_glc_anl_aeg_hau_svk_uzb_aze_tsn_ind_moo_ctl_scr_bsq_alb_mlt_yor_cnt_grk_rus_dgb_pan_cic_ben_hun_bam_ses_est_ita_gam_geo_eng_cze_urd_dut_sid_heb_lat_fin_bem_sun_bul_tag_jpn_knd_kor_lit_ger_ewe_arw_mao_fre_wly_bat_mnd_rom_fbf_ukr_chh_mcd_slo_prs_krd_qcu_mol_spa_pol_swa_amr_por_amh_afr_jav_bos_tsw_hin_igb_mly_tha_sod_tml_ven_swt_tur_nor_guj_azi_dyu_vie_tig_zul_lda_xho	-0.429186079071404	-1.01842914615585	0.311116170900295
191	hau_afr_dyu_ben_aeg_mlt_wly_lit_tur_aze_tsw_tag_lda_por_guj_bsq_scr_tig_bem_cnt_slo_prs_ven_dut_ewe_lat_fin_swt_yor_hun_ukr_heb_geo_bos_krd_ctl_urd_sid_sod_rus_est_bam_sun_pol_jav_jpn_knd_kor_hin_nor_xho_grk_ind_swe_anl_bat_mnd_glc_zul_cze_amh_pan_mol_eng_fre_qcu_mcd_arw_ger_moo_chh_svk_gam_alb_mao_bul_ses_ita_tsn_mly_tha_owc_tml_fbf_dgb_azi_rom_spa_uzb_swa_vie_amr_akn_igb_cic	-0.197869197113113	-0.467053806598782	0.641553787852441
192	amh_hin_moo_dut_gam_amr_heb_lat_tur_aze_cic_mly_tsw_ita_nor_bsq_prs_hau_tsn_mnd_swe_por_ewe_svk_zul_rom_fin_akn_swt_est_spa_sod_geo_scr_glc_fre_grk_mlt_owc_pan_hun_lda_sun_ger_jav_jpn_knd_kor_mcd_eng_bam_ctl_bat_slo_anl_ind_cnt_alb_ven_afr_wly_rus_guj_ukr_bul_qcu_lit_pol_cze_xho_sid_urd_tig_krd_tag_arw_yor_ben_swa_mao_tha_chh_tml_igb_ses_azi_mol_bos_uzb_dgb_vie_aeg_fbf_dyu_bem	-0.589800868036905	-1.4089538821276	0.162183630514364
193	amr_lat_yor_krd_amh_tig_mlt_lit_uzb_aze_zul_ind_lda_rom_urd_bsq_fre_wly_moo_mnd_arw_svk_igb_grk_akn_eng_hun_swt_dgb_fin_ctl_sid_geo_pan_spa_bos_ger_sod_heb_hin_est_cic_tag_nor_mly_jpn_tml_kor_dut_por_ven_rus_sun_guj_hau_jav_cnt_ukr_tsn_prs_aeg_mcd_swe_bul_ben_qcu_afr_ita_slo_ses_chh_cze_anl_glc_bat_scr_bam_alb_xho_mao_tha_gam_knd_tsw_fbf_azi_pol_mol_tur_bem_vie_owc_ewe_dyu_swa	-0.010920528927971	-0.0256979273404847	0.979553338336637
194	tig_slo_ven_lat_gam_sod_aeg_ben_azi_aze_ses_bat_bem_rus_por_bsq_mcd_mlt_tsn_mnd_fre_glc_moo_mol_dyu_eng_fin_zul_igb_est_pol_amr_geo_lit_bul_guj_ctl_wly_sid_svk_hun_bam_mly_krd_sun_jpn_tml_kor_arw_scr_akn_prs_jav_urd_owc_tag_cnt_pan_yor_ita_amh_afr_rom_nor_ger_qcu_spa_swe_grk_swa_hau_cze_anl_bos_ind_ukr_fbf_dut_xho_mao_tha_heb_knd_lda_tsw_uzb_alb_hin_tur_cic_vie_chh_dgb_swt_ewe	-0.13507331796704	-0.318185673896342	0.75105750515566
195	chh_hin_tsn_prs_sid_amr_gam_pol_tur_azi_yor_bat_swa_nor_ben_bsq_por_tig_ven_cnt_lit_slo_bem_dut_dyu_ctl_fin_zul_xho_est_ita_hau_geo_krd_spa_eng_glc_mlt_aeg_urd_hun_igb_mao_afr_sun_jpn_knd_kor_arw_scr_moo_fre_jav_bul_amh_tag_mnd_mcd_swt_pan_wly_rom_lat_bos_ukr_qcu_ger_alb_guj_dgb_sod_mol_anl_rus_ind_cze_ewe_svk_cic_mly_tha_owc_tml_bam_akn_uzb_swe_grk_aze_ses_vie_heb_lda_fbf_tsw	-0.171191279819299	-0.403867426094016	0.687237388730519
196	gam_ita_dyu_lat_sid_amh_wly_ctl_tur_azi_igb_mly_xho_svk_pol_bsq_pan_sod_lda_cnt_swe_urd_ses_por_tsn_slo_fin_dgb_fbf_est_rom_heb_geo_nor_mcd_cze_alb_anl_mlt_scr_hun_swt_jav_arw_tag_jpn_tml_kor_fre_afr_ewe_eng_bat_grk_hau_mao_mnd_spa_yor_ben_aeg_glc_mol_dut_hin_qcu_rus_bos_bul_moo_tig_krd_chh_ger_sun_prs_cic_lit_tsw_ind_tha_owc_knd_ven_bem_aze_ukr_guj_uzb_zul_vie_amr_bam_swa_akn	-0.109977424821729	-0.260941346253987	0.79471469212895
197	tig_pol_akn_mol_sid_aeg_wly_pan_azi_tur_ven_tag_lda_fre_grk_bsq_dut_heb_ewe_mnd_bos_afr_yor_ukr_dyu_urd_est_moo_tsw_fin_nor_hau_geo_rom_por_lit_prs_anl_amh_arw_hun_cic_mly_eng_bat_jpn_knd_kor_guj_ger_igb_ita_sun_cze_amr_mao_cnt_alb_tsn_ben_chh_rus_krd_svk_ctl_qcu_hin_slo_spa_fbf_sod_bul_gam_glc_ind_scr_swt_mcd_ses_jav_tha_mlt_tml_zul_bem_uzb_swe_lat_aze_dgb_vie_owc_xho_swa_bam	-0.392874900155751	-0.931315469773114	0.354101770775651
198	sod_ukr_lda_por_amr_chh_amh_pol_aze_uzb_akn_ind_bem_ben_hin_bsq_mcd_hau_bam_cnt_svk_afr_moo_scr_xho_dut_est_ven_swa_hun_rus_sid_geo_ctl_guj_bul_krd_owc_tig_swe_fin_fbf_bat_ger_mao_jpn_knd_kor_rom_slo_dgb_mol_tag_eng_mlt_sun_mnd_glc_cic_urd_wly_grk_cze_pan_spa_qcu_fre_prs_arw_ewe_gam_alb_anl_lat_mly_lit_igb_bos_tsw_jav_tha_heb_tml_yor_ses_tur_nor_ita_azi_swt_vie_aeg_tsn_dyu_zul	-0.163546884678865	-0.385705946654911	0.700595335199027
199	tig_guj_moo_nor_heb_aeg_owc_prs_azi_tur_cic_mly_ses_por_spa_bsq_ita_wly_tsn_mnd_scr_krd_yor_bul_akn_arw_hun_ven_zul_fin_pan_mlt_geo_svk_glc_rom_fre_amh_hau_lit_est_bem_bat_bos_ind_jpn_knd_kor_cze_ctl_lda_dut_tag_urd_chh_sun_cnt_grk_xho_slo_sid_pol_mcd_mol_hin_qcu_ukr_eng_rus_igb_sod_swe_amr_afr_mao_ben_ewe_lat_dgb_jav_tha_gam_tml_tsw_fbf_aze_ger_alb_uzb_dyu_vie_anl_swt_swa_bam	-0.200974458958809	-0.474448137157363	0.636292526119946
200	hau_ita_tsw_nor_mlt_gam_wly_ben_tur_uzb_lda_mly_zul_hin_ukr_bsq_svk_sod_bem_cnt_cze_swe_igb_pol_yor_rus_est_akn_bam_fin_spa_amr_geo_urd_bul_scr_ctl_chh_anl_lat_hun_dgb_jav_afr_bat_jpn_tml_kor_rom_bos_tsn_lit_tag_ger_owc_ind_mnd_mol_xho_krd_aeg_dut_guj_eng_por_qcu_pan_mcd_prs_swa_tig_fre_heb_slo_mao_grk_fbf_glc_swt_sun_tha_sid_knd_cic_ses_azi_alb_arw_aze_ven_vie_amh_dyu_ewe_moo	0.0630245322513191	0.1483644266178	0.882376392497677
201	gam_afr_cic_guj_sid_heb_mlt_swe_tur_azi_akn_mly_lda_mol_rom_bsq_eng_hau_tsn_mnd_cze_rus_swt_por_moo_urd_est_yor_tsw_hun_ger_amh_geo_bul_ita_prs_nor_amr_tig_pol_fin_bam_sun_ben_jav_jpn_tml_kor_hin_ctl_ewe_arw_mao_scr_anl_tag_cnt_glc_swa_spa_sod_grk_mcd_fre_alb_qcu_dut_pan_krd_bem_aeg_ukr_wly_bos_bat_svk_xho_lit_dyu_ind_tha_owc_knd_dgb_fbf_uzb_slo_lat_aze_ven_vie_chh_igb_zul_ses	0.0858476486467152	0.202267555383803	0.840149381685133
202	anl_cze_cic_por_gam_aeg_wly_scr_aze_azi_tsn_ind_yor_spa_hin_bsq_arw_tig_ses_cnt_mol_ger_xho_lat_ven_ita_fin_ewe_tsw_est_afr_sod_geo_nor_alb_mcd_rom_amr_amh_glc_hun_moo_jav_pol_tag_jpn_knd_kor_ctl_krd_dyu_slo_mao_lit_heb_sun_mnd_swe_zul_ukr_sid_ben_bos_eng_pan_qcu_fre_rus_svk_igb_chh_bul_owc_urd_bat_prs_akn_guj_lda_mly_tha_mlt_tml_swa_bem_tur_grk_dut_uzb_fbf_vie_hau_swt_bam_dgb	-0.674332521149671	-1.61500372871502	0.109697657995917
203	chh_eng_swa_spa_mlt_sod_gam_mol_aze_azi_igb_jav_fbf_cze_swe_bsq_krd_sid_ven_cnt_slo_pan_moo_rom_akn_ita_est_dgb_swt_hun_prs_wly_geo_dut_pol_fre_ben_anl_owc_guj_fin_yor_ind_nor_sun_jpn_tml_kor_lit_afr_tsw_lat_bat_hin_hau_mly_mnd_ger_dyu_ukr_aeg_por_alb_svk_mcd_qcu_urd_rus_scr_tsn_amr_bos_heb_ctl_mao_glc_ses_bul_bam_tag_tha_tig_knd_xho_lda_tur_grk_arw_uzb_cic_vie_amh_ewe_zul_bem	0.951974393506713	2.28385665070486	0.0246559344199846
204	mlt_pol_swt_lat_hau_owc_heb_ukr_azi_aze_tsn_sun_cic_dut_ita_bsq_eng_sod_bem_cnt_slo_grk_xho_lit_ses_mol_fin_swa_dgb_est_alb_anl_geo_guj_scr_mcd_ger_amr_gam_ctl_hun_fbf_mly_bos_bat_jpn_tml_kor_arw_swe_ven_nor_mao_prs_chh_tag_mnd_bul_dyu_por_tig_krd_afr_rom_pan_qcu_hin_svk_fre_akn_amh_spa_wly_cze_ind_urd_bam_glc_tsw_jav_tha_aeg_knd_zul_moo_uzb_ben_rus_tur_ewe_vie_sid_yor_igb_lda	-0.727948319035666	-1.74648957430474	0.0840276799958903
205	sid_hin_ses_pan_chh_wly_tig_swe_tur_azi_cic_sun_fbf_ben_dut_bsq_nor_heb_zul_mnd_slo_rus_swa_arw_tsw_lit_est_xho_dyu_fin_guj_gam_geo_prs_ger_ukr_krd_amr_sod_bos_hun_tsn_mly_afr_jav_jpn_knd_kor_eng_por_yor_fre_tag_grk_anl_bat_cnt_spa_bam_svk_mlt_rom_ctl_urd_bul_qcu_lat_pol_glc_swt_owc_ita_amh_scr_ind_mcd_bem_alb_dgb_mao_tha_aeg_tml_ven_igb_aze_cze_mol_uzb_akn_vie_hau_lda_moo_ewe	-0.413771205298341	-0.981138440141573	0.329070000762339
206	mlt_mcd_tsw_swe_heb_owc_chh_bos_azi_aze_akn_tag_swa_guj_mol_bsq_hin_hau_cic_cnt_bul_afr_zul_ukr_yor_alb_fin_xho_ewe_hun_fre_sid_geo_arw_spa_por_slo_sod_amh_grk_est_dgb_ind_dut_bat_jpn_knd_kor_lat_ben_dyu_cze_mly_ger_amr_sun_mnd_pan_moo_rom_gam_glc_eng_ctl_rus_qcu_krd_urd_prs_bam_wly_pol_tig_ita_jav_scr_igb_nor_lda_mao_tha_anl_tml_swt_ven_tur_svk_lit_uzb_ses_vie_aeg_tsn_bem_fbf	-0.440580118570134	-1.0463255150351	0.298122643423175
207	tig_scr_tsw_ger_sid_anl_sod_fre_uzb_azi_ses_tag_xho_ita_ben_bsq_lit_amr_fbf_cnt_svk_spa_moo_prs_igb_rom_hun_ewe_dgb_est_hin_owc_geo_mcd_afr_slo_arw_aeg_gam_krd_fin_yor_mao_pol_jav_jpn_tml_kor_glc_grk_zul_guj_mly_bos_wly_bat_mnd_cze_tsn_swe_hau_ukr_ctl_rus_nor_qcu_pan_bul_por_bam_mlt_alb_amh_dut_sun_lat_dyu_urd_cic_ind_tha_heb_knd_ven_akn_aze_eng_mol_tur_swt_vie_chh_swa_lda_bem	-0.496047594465553	-1.18030229064301	0.240890131900904
208	hau_por_bem_ben_anl_amh_gam_fre_azi_tur_igb_mao_tsn_rus_ita_bsq_ctl_aeg_ses_cnt_rom_bul_dgb_alb_fbf_mcd_est_akn_yor_hun_mol_heb_geo_cze_ukr_scr_swe_sid_chh_lat_fin_swt_ind_dut_jav_jpn_knd_kor_prs_guj_swa_hin_tag_slo_sod_sun_mnd_nor_bam_pol_mlt_afr_svk_glc_bos_qcu_pan_krd_arw_moo_amr_spa_tig_urd_mly_ger_ven_eng_cic_bat_tha_owc_tml_tsw_xho_uzb_grk_lit_aze_dyu_vie_wly_zul_lda_ewe	-0.104132084077591	-0.245695695362155	0.806459211708138
209	gam_ita_tsw_urd_amh_heb_owc_ukr_tur_azi_fbf_ind_igb_krd_alb_bsq_rom_chh_bem_mnd_dut_ger_ven_cze_lda_spa_fin_cic_moo_est_swe_wly_geo_grk_prs_mol_nor_aeg_tig_pan_hun_ses_mly_rus_mao_jpn_tml_kor_arw_pol_tsn_glc_jav_bul_sid_tag_cnt_mcd_dgb_por_anl_svk_ctl_lat_bos_qcu_fre_lit_scr_dyu_mlt_slo_amr_ben_bat_eng_zul_hin_yor_sun_tha_sod_knd_akn_ewe_uzb_guj_afr_aze_bam_vie_hau_swt_xho_swa	0.0495053425306145	0.116728230729818	0.907327124822838
210	heb_svk_dyu_por_wly_aeg_amr_urd_tur_azi_zul_sun_lda_glc_prs_bsq_ita_tig_dgb_cnt_nor_hin_bam_afr_ven_ben_est_igb_tsn_fin_guj_amh_geo_ger_mol_krd_rus_gam_anl_grk_hun_yor_mly_pan_tag_jpn_knd_kor_alb_spa_akn_arw_bat_scr_sod_ind_mnd_slo_swt_bos_chh_pol_fre_bul_lit_qcu_swe_mcd_ukr_ses_sid_eng_mlt_dut_mao_lat_ewe_rom_swa_jav_tha_owc_tml_tsw_bem_aze_ctl_cze_uzb_fbf_vie_hau_moo_cic_xho	-0.523514291881125	-1.24540257185741	0.216112525766689
211	tig_krd_xho_afr_mlt_gam_aeg_swe_azi_uzb_ven_jav_akn_grk_hin_bsq_ctl_sod_swa_mnd_slo_ita_tsw_ben_ses_bos_hun_tsn_ewe_est_nor_heb_geo_ukr_prs_urd_alb_amr_anl_pol_fin_moo_bat_cze_ind_jpn_knd_kor_ger_rus_bem_lit_mly_glc_sid_mao_cnt_spa_igb_arw_chh_mcd_pan_fre_lat_qcu_svk_bul_dut_cic_owc_guj_wly_eng_tag_rom_bam_scr_dgb_sun_tha_amh_tml_yor_swt_tur_por_mol_aze_fbf_vie_hau_zul_lda_dyu	-0.479272043054898	-1.1382074246021	0.257957572030376
212	chh_slo_yor_swe_amr_wly_mlt_arw_aze_uzb_bam_ind_moo_ger_urd_bsq_grk_owc_lda_cnt_fre_glc_igb_nor_akn_alb_hun_xho_bem_fin_ctl_sod_geo_mol_hin_dut_eng_gam_tig_cze_est_ven_jav_pan_tag_jpn_knd_kor_ukr_bul_swt_pol_mao_afr_anl_bat_mnd_ita_dgb_guj_hau_krd_lat_por_prs_qcu_lit_svk_mcd_zul_sid_ben_aeg_scr_sun_rus_ewe_spa_dyu_mly_tha_heb_tml_fbf_swa_tur_bos_rom_azi_tsn_vie_amh_ses_cic_tsw	-0.0616724727645838	-0.145304771152057	0.884784708154177
213	sid_bul_tsn_glc_wly_amh_heb_urd_tur_aze_dyu_sun_xho_dut_mol_bsq_grk_tig_dgb_cnt_nor_swe_ven_ctl_fbf_ger_fin_lda_ewe_hun_cze_anl_geo_ben_arw_guj_scr_gam_amr_pol_est_swa_jav_prs_tag_jpn_knd_kor_afr_eng_bam_hin_ind_mcd_chh_mly_mnd_por_moo_pan_sod_bos_fre_alb_spa_qcu_lat_lit_slo_bem_owc_rom_aeg_svk_mao_ukr_ses_krd_zul_bat_tha_hau_tml_swt_yor_azi_rus_ita_uzb_igb_vie_mlt_akn_tsw_cic	-0.20851443366545	-0.492373881136637	0.623615431178386
214	amh_lat_tsn_cze_sod_heb_hau_pan_uzb_tur_dyu_mao_ven_mol_arw_bsq_spa_aeg_moo_cnt_lit_rus_akn_ben_lda_por_hun_swt_ses_fin_grk_owc_geo_ukr_fre_svk_scr_tig_sid_dut_est_dgb_mly_krd_sun_jpn_tml_kor_guj_bos_swa_slo_tag_eng_amr_ind_mnd_alb_igb_mcd_anl_glc_ger_rom_hin_qcu_ctl_bul_nor_yor_wly_pol_chh_urd_jav_swe_bam_afr_zul_bat_tha_mlt_knd_bem_xho_aze_ita_prs_azi_fbf_vie_gam_cic_tsw_ewe	-0.169269483794142	-0.398969060747634	0.690830638679165
215	sod_svk_yor_swe_hau_tig_aeg_hin_azi_uzb_igb_mao_bam_scr_prs_bsq_mol_mlt_tsw_mnd_bos_ita_cic_cze_fbf_rus_est_bem_lda_fin_pan_heb_geo_lat_lit_afr_slo_chh_owc_urd_hun_dgb_tag_ben_bat_jpn_tml_kor_glc_fre_tsn_rom_mly_guj_wly_ind_cnt_grk_ses_ger_anl_mcd_pol_dut_alb_qcu_ukr_eng_por_zul_sid_ctl_amr_spa_jav_bul_xho_arw_swa_sun_tha_amh_knd_dyu_akn_tur_krd_nor_aze_swt_vie_gam_ven_moo_ewe	0.148996099426249	0.351118439836233	0.726293673064445
216	wly_prs_igb_fre_heb_amh_hau_por_tur_azi_swt_jav_swa_urd_dut_bsq_krd_sod_cic_mnd_ita_hin_tsn_nor_xho_arw_hun_bam_ven_est_eng_mlt_geo_glc_slo_pol_grk_tig_chh_mcd_fin_dyu_bat_ger_mly_jpn_knd_kor_mol_lit_yor_scr_tag_guj_aeg_ind_cnt_bos_bem_spa_sid_rus_afr_bul_ctl_qcu_svk_alb_swe_fbf_gam_ukr_owc_pan_sun_cze_lda_lat_dgb_mao_tha_anl_tml_moo_ewe_uzb_rom_ben_aze_tsw_vie_amr_zul_ses_akn	-0.146040701787134	-0.344371913509187	0.731344100125137
217	amh_scr_fbf_guj_owc_mlt_anl_lat_uzb_aze_cic_bat_xho_ger_nor_bsq_eng_hau_tsn_cnt_grk_bos_zul_hin_igb_afr_est_moo_dyu_hun_arw_tig_geo_por_krd_ukr_mol_amr_aeg_lit_fin_bam_ind_alb_mao_jpn_knd_kor_cze_slo_ses_prs_sun_dut_heb_tag_mnd_mcd_tsw_ctl_chh_rom_fre_glc_ben_qcu_pol_ita_spa_yor_sid_rus_sod_swe_jav_pan_swt_bul_bem_mly_tha_gam_tml_akn_ewe_azi_urd_svk_tur_dgb_vie_wly_lda_swa_ven	-0.969367034337466	-2.3597455659279	0.0203781334641895
218	mlt_prs_yor_ita_aeg_sod_sid_cze_uzb_aze_akn_sun_ven_alb_pol_bsq_ctl_heb_fbf_cnt_por_spa_tsn_arw_cic_rus_hun_tsw_zul_est_guj_wly_geo_krd_rom_swe_urd_amh_amr_ukr_fin_swt_mly_scr_jav_jpn_tml_kor_mol_nor_lda_hin_bat_svk_owc_ind_mnd_ger_bem_afr_hau_mcd_lit_dut_grk_qcu_lat_fre_bos_dgb_chh_slo_anl_glc_mao_ben_xho_bul_swa_tag_tha_tig_knd_ses_dyu_tur_pan_eng_azi_ewe_vie_gam_bam_igb_moo	0.0701433770935483	0.165017410261718	0.869288439869817
219	aeg_cze_ven_pol_chh_hau_owc_spa_tur_azi_bem_bat_lda_hin_swe_bsq_ctl_gam_swt_mnd_bul_grk_igb_lit_dgb_eng_fin_tsn_cic_est_ger_amr_geo_svk_urd_ita_pan_heb_tig_glc_hun_fbf_mly_arw_sun_jpn_tml_kor_slo_ukr_akn_rus_tag_fre_sod_mao_cnt_mol_zul_por_mlt_guj_rom_krd_scr_qcu_lat_alb_mcd_ses_anl_bos_wly_dut_jav_afr_yor_prs_moo_ind_tha_sid_knd_dyu_tsw_uzb_nor_ben_aze_xho_vie_amh_bam_swa_ewe	-0.154588210130434	-0.365547845004292	0.715532611822179
220	gam_bul_tsn_pol_sod_chh_wly_pan_aze_azi_lda_tag_igb_ger_scr_bsq_fre_mlt_xho_mnd_slo_rus_bam_rom_ses_swe_est_cic_moo_hun_dut_tig_geo_nor_lat_grk_ita_sid_anl_svk_fin_dgb_jav_guj_mao_jpn_knd_kor_lit_eng_swt_cze_sun_krd_amh_mly_cnt_urd_dyu_arw_heb_prs_hin_ukr_ben_qcu_ctl_mol_spa_fbf_owc_glc_hau_por_bat_afr_ven_alb_akn_ind_tha_aeg_tml_zul_tsw_uzb_bos_mcd_tur_swa_vie_amr_bem_ewe_yor	-0.634961937411263	-1.51874986544535	0.132217829382614
221	anl_dut_zul_eng_tig_gam_owc_ukr_aze_tur_moo_sun_bem_spa_fre_bsq_mcd_heb_tsw_mnd_pol_bos_tsn_glc_dgb_urd_hun_bam_dyu_est_ctl_amh_geo_hin_pan_prs_por_amr_hau_svk_fin_ses_bat_mol_ind_jpn_knd_kor_lit_cze_swt_rom_tag_swe_mlt_jav_cnt_ben_lda_afr_wly_alb_grk_rus_slo_qcu_ita_guj_scr_cic_sid_krd_chh_arw_mao_bul_swa_ger_igb_mly_tha_sod_tml_ewe_xho_azi_lat_nor_uzb_yor_vie_aeg_ven_akn_fbf	-1.54065742778663	-3.92025304375526	0.000168990709232083
222	tig_scr_xho_spa_hau_chh_gam_pol_tur_uzb_ven_ind_bam_svk_urd_bsq_eng_aeg_swa_cnt_grk_por_lda_ctl_tsn_swe_est_akn_fbf_hun_dut_sod_geo_rus_guj_krd_hin_mlt_owc_bos_fin_zul_mao_prs_jav_jpn_tml_kor_mol_alb_dyu_slo_bat_glc_anl_tag_mnd_arw_yor_afr_amh_ukr_lit_ita_lat_qcu_ger_rom_mcd_bem_wly_fre_amr_cze_sun_bul_dgb_ben_swt_mly_tha_sid_knd_igb_ses_aze_nor_pan_azi_cic_vie_heb_tsw_moo_ewe	-0.26600849806815	-0.629004687797795	0.530887992145947
223	tig_pol_swt_por_amh_owc_wly_svk_aze_uzb_igb_sun_lda_mcd_cze_bsq_alb_sod_ewe_mnd_lit_grk_swa_ita_xho_mol_hun_ven_tsn_est_spa_heb_geo_lat_ger_scr_bul_gam_aeg_fre_fin_fbf_tag_nor_jav_jpn_knd_kor_urd_glc_tsw_ben_mao_ctl_chh_ind_cnt_ukr_dgb_arw_mlt_krd_afr_dut_rus_qcu_hin_swe_eng_yor_hau_guj_anl_rom_bat_prs_moo_slo_akn_mly_tha_amr_tml_bem_dyu_tur_bos_pan_azi_bam_vie_sid_ses_zul_cic	-0.135110701214745	-0.318703267457946	0.750666199061661
224	chh_por_swa_mcd_amh_heb_gam_grk_aze_tur_cic_ind_xho_nor_ger_bsq_arw_hau_moo_cnt_pan_eng_bem_hin_igb_dut_est_lda_tsn_fin_bos_owc_geo_guj_ita_ben_glc_mlt_sod_rom_hun_zul_tag_bul_mao_jpn_tml_kor_alb_krd_bam_swe_sun_mol_tig_jav_mnd_cze_akn_lit_anl_pol_svk_ctl_ukr_qcu_afr_fre_urd_yor_sid_prs_aeg_slo_bat_rus_fbf_scr_tsw_mly_tha_amr_knd_dgb_dyu_uzb_spa_lat_azi_ewe_vie_wly_ven_swt_ses	-0.13310302684682	-0.313879151949716	0.75431579445737
225	aeg_eng_zul_krd_gam_hau_sod_swe_azi_uzb_swt_jav_igb_scr_spa_bsq_alb_mlt_swa_cnt_prs_glc_tsn_slo_tsw_svk_hun_ewe_yor_fin_grk_chh_geo_lit_lat_pan_por_tig_wly_dut_est_moo_bat_cze_sun_jpn_knd_kor_hin_mol_dyu_arw_mly_guj_heb_mao_mnd_ita_cic_rus_sid_urd_afr_mcd_bos_qcu_ukr_rom_ben_bam_amh_ctl_anl_pol_tag_fre_lda_bul_ses_ind_tha_amr_tml_bem_akn_aze_nor_ger_tur_fbf_vie_owc_ven_xho_dgb	0.311794554944563	0.735084299068084	0.464137824383835
226	tig_prs_ses_alb_sid_mlt_amr_ctl_tur_uzb_dgb_sun_fbf_bos_svk_bsq_urd_wly_dyu_cnt_ben_ger_xho_arw_lda_swe_hun_cic_tsn_fin_bul_chh_geo_cze_ukr_rom_grk_aeg_hau_spa_est_moo_ind_scr_mly_jpn_tml_kor_mcd_afr_bem_eng_tag_glc_amh_jav_mnd_guj_ewe_lat_owc_pol_slo_dut_por_qcu_nor_hin_pan_swt_anl_fre_gam_rus_mao_lit_zul_krd_swa_bat_tha_heb_knd_igb_yor_azi_ita_mol_aze_bam_vie_sod_ven_akn_tsw	-0.427085835342839	-1.01427317454395	0.313083951424535
227	sod_ctl_fbf_grk_mlt_aeg_chh_fre_tur_azi_lda_ind_yor_ukr_spa_bsq_dut_gam_ewe_cnt_guj_svk_swt_cze_swa_glc_fin_zul_cic_est_mol_heb_geo_hin_ger_afr_scr_amh_wly_lat_hun_tsn_mly_rom_mao_jpn_knd_kor_eng_bos_tsw_ben_sun_ita_hau_jav_mnd_pol_bam_arw_sid_alb_urd_bul_nor_qcu_prs_mcd_krd_akn_tig_lit_anl_por_tag_swe_dyu_rus_bem_bat_tha_amr_tml_igb_xho_aze_slo_pan_uzb_moo_vie_owc_ven_dgb_ses	0.0699350158294227	0.164492279047031	0.869700616786141
228	mlt_mol_akn_krd_heb_chh_owc_slo_azi_aze_ewe_mao_swt_alb_lat_bsq_prs_tig_dyu_cnt_ger_rom_ven_ita_tsw_afr_fin_ses_igb_est_ctl_sod_geo_bul_arw_urd_ben_amr_amh_hin_hun_lda_bat_pol_mly_jpn_knd_kor_eng_glc_dgb_lit_sun_grk_anl_tag_mnd_por_zul_cze_sid_rus_scr_swe_svk_qcu_pan_mcd_ukr_yor_gam_guj_aeg_fre_ind_bos_cic_dut_xho_jav_tha_wly_tml_fbf_bam_uzb_spa_nor_tur_moo_vie_hau_swa_tsn_bem	0.60279925659452	1.42479919895437	0.157562507760821
229	sid_krd_xho_hin_aeg_amh_hau_mcd_aze_uzb_tsw_tag_ven_arw_pol_bsq_pan_chh_dgb_mnd_prs_por_lda_urd_akn_ukr_est_ewe_dyu_hun_ita_wly_geo_afr_grk_bos_eng_sod_tig_rus_fin_igb_sun_rom_ind_jpn_tml_kor_nor_ctl_bam_dut_mao_spa_owc_jav_cnt_slo_tsn_guj_heb_scr_ben_lat_cze_qcu_ger_bul_lit_zul_gam_glc_amr_fre_mly_alb_yor_swe_swt_bat_tha_mlt_knd_cic_swa_azi_svk_mol_tur_moo_vie_anl_fbf_bem_ses	0.0885706663079856	0.208508996324277	0.835287546880674
230	tig_bos_cic_grk_hau_wly_heb_pan_tur_azi_dyu_sun_fbf_por_ctl_bsq_cze_owc_tsw_cnt_ben_urd_zul_afr_igb_mcd_est_xho_akn_hun_dut_mlt_geo_ger_lat_mol_ita_amr_gam_fre_fin_yor_tag_arw_bat_jpn_knd_kor_spa_scr_tsn_ukr_mao_rus_amh_jav_mnd_eng_bam_slo_sod_rom_svk_guj_swe_qcu_bul_lit_nor_lda_anl_glc_chh_krd_ind_hin_dgb_alb_swt_mly_tha_sid_tml_ewe_ven_uzb_pol_prs_aze_bem_vie_aeg_moo_swa_ses	-0.983047759513624	-2.40215510212328	0.0182859672453009
231	aeg_svk_akn_pan_sid_anl_hau_urd_uzb_aze_dyu_ind_swa_nor_pol_bsq_slo_owc_moo_cnt_ukr_krd_ses_ita_swt_mcd_fin_igb_dgb_hun_rus_gam_geo_arw_alb_spa_guj_sod_tig_ben_est_cic_mao_mol_sun_jpn_knd_kor_rom_lit_zul_cze_mly_fre_amh_jav_mnd_bos_lda_eng_chh_glc_bul_ctl_swe_qcu_hin_afr_por_ven_heb_ger_mlt_lat_bat_scr_bem_prs_fbf_tag_tha_wly_tml_bam_ewe_azi_dut_grk_tur_xho_vie_amr_tsw_tsn_yor	-0.604895643664504	-1.44445971815084	0.151970454231593
232	gam_spa_igb_guj_sod_hau_chh_svk_aze_uzb_akn_tag_dyu_slo_rom_bsq_pol_wly_tsn_mnd_ben_ita_fbf_arw_moo_por_fin_ses_tsw_hun_glc_amr_geo_lit_cze_bul_alb_aeg_tig_mol_est_lda_jav_mcd_sun_jpn_tml_kor_swe_afr_swa_urd_mly_rus_amh_ind_cnt_fre_bem_hin_mlt_bos_lat_ger_dut_qcu_krd_ukr_grk_dgb_owc_pan_sid_scr_bat_eng_ewe_nor_cic_mao_tha_heb_knd_zul_bam_tur_prs_ctl_azi_swt_vie_anl_xho_ven_yor	-0.648890409474781	-1.55734249795373	0.122785841200804
233	aeg_nor_swt_ita_sod_anl_amh_spa_azi_uzb_yor_sun_xho_por_ukr_bsq_dut_tig_akn_cnt_afr_bul_dgb_swe_bam_guj_fin_zul_tsw_est_mol_chh_geo_krd_slo_rus_arw_wly_owc_pol_hun_ewe_jav_fre_mao_jpn_tml_kor_cze_svk_cic_eng_bat_ger_amr_ind_mnd_lat_swa_urd_gam_rom_ben_scr_lit_qcu_glc_mcd_pan_ven_hau_grk_sid_alb_mly_bos_tsn_prs_ses_tag_tha_heb_knd_bem_igb_aze_hin_ctl_tur_lda_vie_mlt_moo_dyu_fbf	-0.550381184048727	-1.31122338411299	0.193010544236618
234	gam_ger_igb_ukr_sod_owc_sid_hin_uzb_tur_lda_jav_ewe_nor_slo_bsq_glc_heb_tsw_cnt_bos_bul_dyu_cze_dgb_guj_est_fbf_ses_fin_ita_amr_geo_eng_ben_grk_pol_mlt_amh_por_hun_tsn_bat_pan_sun_jpn_knd_kor_mcd_spa_ven_krd_mly_swe_anl_tag_mnd_fre_yor_prs_wly_scr_ctl_afr_alb_qcu_urd_dut_rus_akn_tig_rom_chh_mol_ind_arw_bem_svk_cic_mao_tha_aeg_tml_bam_swa_aze_lat_lit_azi_zul_vie_hau_swt_xho_moo	-0.409170633544288	-0.971075603897989	0.334029497921006
235	aeg_swe_bam_pan_sid_owc_gam_grk_uzb_azi_yor_mao_zul_nor_ben_bsq_bul_wly_cic_mnd_prs_scr_xho_arw_ewe_glc_est_swt_moo_hun_lat_mlt_geo_slo_ger_ctl_dut_amr_sod_mol_fin_igb_tag_cze_sun_jpn_tml_kor_svk_bos_swa_eng_bat_rom_heb_ind_cnt_pol_fbf_urd_hau_krd_lit_ukr_mcd_qcu_fre_hin_guj_bem_anl_ita_tig_spa_mly_rus_ses_por_dgb_jav_tha_amh_knd_dyu_lda_aze_alb_afr_tur_tsw_vie_chh_tsn_akn_ven	-0.0403219643913642	-0.0950529943050469	0.924477242744197
236	owc_prs_cic_slo_heb_aeg_mlt_grk_tur_azi_swt_mly_dgb_dut_afr_bsq_bul_wly_bam_cnt_bos_ukr_dyu_ben_ven_spa_est_xho_yor_hun_scr_gam_geo_krd_urd_swe_lat_hau_sid_por_fin_zul_sun_pol_tag_jpn_tml_kor_ctl_eng_igb_hin_ind_ger_amr_bat_mnd_mcd_ses_alb_anl_guj_nor_glc_ita_qcu_pan_svk_fre_akn_tig_lit_amh_rus_mao_rom_ewe_arw_lda_jav_tha_sod_knd_bem_moo_aze_cze_mol_uzb_tsn_vie_chh_fbf_swa_tsw	0.374384347503569	0.881548433492452	0.38029375971733
237	wly_lit_lda_arw_sid_aeg_owc_nor_uzb_azi_igb_sun_zul_spa_rom_bsq_scr_anl_akn_cnt_ukr_ita_dyu_krd_bem_cze_hun_tsw_yor_fin_bul_chh_geo_mol_mcd_guj_eng_sod_heb_prs_est_ewe_mao_por_jav_jpn_tml_kor_bos_grk_bam_lat_mly_slo_amh_bat_mnd_afr_fbf_swe_mlt_glc_alb_pol_dut_qcu_pan_svk_ben_tsn_hau_urd_gam_fre_tag_ctl_swa_rus_ses_ind_tha_tig_knd_dgb_xho_tur_ger_hin_aze_moo_vie_amr_cic_swt_ven	-0.360777975539796	-0.85459392455025	0.394972109926807
238	wly_krd_cic_cze_aeg_amh_anl_alb_aze_tur_fbf_mao_zul_glc_pol_bsq_lit_tig_moo_cnt_eng_svk_akn_prs_lda_fre_fin_ses_swt_hun_afr_sid_geo_bul_grk_por_ger_amr_gam_rus_est_ewe_bat_hin_mly_jpn_knd_kor_spa_ben_yor_guj_ind_pan_mlt_sun_mnd_rom_dyu_urd_chh_nor_arw_ctl_slo_qcu_bos_dut_swe_bem_hau_mcd_heb_mol_jav_scr_tsn_ukr_swa_tag_tha_sod_tml_tsw_bam_azi_ita_lat_uzb_ven_vie_owc_igb_xho_dgb	0.417432519680405	0.985408937503107	0.326980005954484
239	anl_ger_lda_hin_mlt_aeg_heb_lat_aze_uzb_cic_bat_akn_nor_rom_bsq_dut_amr_tsw_mnd_spa_por_moo_mcd_zul_cze_fin_dyu_ewe_est_krd_amh_geo_mol_pan_alb_ben_sod_wly_pol_hun_bem_mao_guj_ind_jpn_tml_kor_swe_eng_swa_svk_tag_ukr_tig_jav_cnt_glc_ven_prs_gam_grk_lit_slo_ita_qcu_fre_rus_bos_igb_owc_urd_chh_afr_mly_ctl_xho_bul_yor_sun_tha_sid_knd_dgb_fbf_tur_scr_arw_azi_bam_vie_hau_swt_tsn_ses	-0.441414790216391	-1.04878148847753	0.296996604391708
240	chh_fre_cic_rus_amr_gam_owc_bul_uzb_tur_ewe_jav_fbf_prs_slo_bsq_bos_mlt_moo_mnd_ben_eng_swa_guj_lda_hin_est_dgb_ses_fin_lit_anl_geo_ita_cze_lat_por_wly_aeg_ukr_hun_xho_bat_grk_sun_jpn_knd_kor_arw_spa_dyu_pan_mly_rom_amh_ind_cnt_alb_akn_mol_hau_urd_scr_dut_ger_qcu_krd_glc_svk_bem_heb_ctl_tig_nor_tag_afr_yor_swe_tsw_mao_tha_sod_tml_tsn_igb_aze_pol_mcd_azi_zul_vie_sid_ven_swt_bam	-0.459216972546358	-1.09154252744565	0.277854032086805
241	anl_mol_swa_guj_aeg_hau_amh_urd_tur_azi_ven_jav_tsw_rom_ita_bsq_scr_mlt_bam_mnd_krd_por_yor_lat_xho_nor_fin_dgb_zul_est_glc_owc_geo_bos_pan_ctl_spa_amr_chh_ukr_hun_cic_bat_afr_tag_jpn_knd_kor_svk_fre_ses_ger_sun_bul_sod_mly_cnt_ben_igb_eng_heb_lit_cze_arw_grk_qcu_dut_hin_rus_bem_tig_swe_wly_slo_mao_pol_dyu_prs_moo_ind_tha_gam_tml_fbf_ewe_uzb_alb_mcd_aze_lda_vie_sid_tsn_swt_akn	0.601139736117421	1.42245688658995	0.158239162406518
242	aeg_bos_tsw_afr_wly_amr_chh_cze_uzb_azi_fbf_mao_ewe_grk_pol_bsq_glc_owc_igb_cnt_lat_hin_zul_guj_bam_ukr_hun_swa_yor_fin_pan_hau_geo_rom_swe_nor_lit_sid_amh_rus_est_ven_mly_urd_tag_jpn_tml_kor_dut_ger_moo_ita_jav_alb_anl_bat_mnd_por_swt_krd_tig_slo_eng_prs_fre_qcu_bul_ctl_spa_xho_heb_mol_mlt_mcd_sun_scr_tsn_arw_cic_ind_tha_gam_knd_ses_bem_aze_ben_svk_tur_dgb_vie_sod_dyu_akn_lda	0.088917328469627	0.209502920328887	0.834513904429507
243	gam_swe_tsn_alb_aeg_hau_heb_ben_azi_uzb_ses_tag_igb_mcd_glc_bsq_bul_owc_swt_cnt_grk_rom_bem_ita_cic_spa_fin_xho_fbf_est_urd_mlt_geo_lit_bos_ctl_arw_sid_amh_cze_hun_bam_mly_dut_bat_jpn_knd_kor_scr_ukr_moo_afr_jav_krd_amr_sun_mnd_ger_akn_slo_chh_hin_por_mol_nor_qcu_prs_svk_pan_swa_wly_eng_sod_guj_mao_lat_dyu_fre_zul_ind_tha_tig_tml_tsw_ewe_tur_pol_rus_aze_dgb_vie_anl_yor_lda_ven	-0.26177384356256	-0.619445254488206	0.537137700086092
244	mlt_bos_swa_glc_anl_chh_aeg_bul_aze_azi_dyu_mao_tsw_swe_hin_bsq_grk_gam_swt_cnt_eng_por_zul_pol_dgb_scr_hun_bam_moo_est_nor_sod_geo_svk_lat_ukr_afr_wly_sid_arw_fin_ven_sun_ben_bat_jpn_tml_kor_krd_rus_ewe_rom_ind_alb_owc_mly_mnd_ctl_tsn_guj_tig_prs_slo_mol_urd_qcu_mcd_dut_cze_lda_heb_ita_amr_pan_tag_spa_ses_fre_igb_jav_tha_hau_knd_bem_akn_uzb_ger_lit_tur_fbf_vie_amh_xho_cic_yor	-0.0715664478594002	-0.168587499986322	0.866487229156345
245	owc_rom_dgb_guj_anl_wly_mlt_ita_uzb_azi_xho_ind_moo_prs_grk_bsq_eng_hau_swt_mnd_urd_nor_ven_cze_akn_hin_fin_tsn_tsw_hun_bul_sid_geo_rus_por_fre_pol_heb_amh_lit_est_ses_jav_swe_mao_jpn_tml_kor_ctl_arw_igb_dut_tag_scr_gam_mly_cnt_mcd_bem_mol_sod_ukr_ger_slo_spa_qcu_pan_lat_krd_bam_chh_alb_amr_svk_bat_afr_lda_bos_fbf_sun_tha_tig_knd_ewe_cic_aze_ben_glc_tur_zul_vie_aeg_swa_dyu_yor	-0.0519156192314715	-0.122323020089102	0.902907143458012
246	owc_krd_fbf_alb_tig_chh_aeg_pan_tur_azi_dgb_jav_akn_scr_bos_bsq_ctl_hau_moo_mnd_ita_por_igb_glc_lda_afr_fin_ses_bam_hun_ger_anl_geo_nor_pol_cze_lit_amr_amh_spa_est_yor_tag_mcd_mly_jpn_knd_kor_rus_hin_cic_prs_sun_slo_wly_bat_cnt_rom_ewe_arw_sid_guj_fre_ukr_lat_qcu_dut_svk_bul_tsw_heb_ben_sod_urd_mao_grk_tsn_swe_swt_ind_tha_gam_tml_xho_bem_uzb_eng_mol_aze_dyu_vie_mlt_swa_ven_zul	-0.754703160181294	-1.81754680048239	0.0723535368947915
247	owc_afr_igb_dut_aeg_mlt_tig_ita_uzb_azi_ses_sun_lda_ctl_slo_bsq_rus_amr_bam_cnt_spa_ger_bem_alb_cic_arw_fin_zul_swa_est_guj_chh_geo_bos_mcd_fre_mol_heb_sid_bul_hun_swt_mao_lit_bat_jpn_tml_kor_scr_nor_moo_prs_tag_cze_anl_mly_mnd_krd_akn_glc_hau_lat_por_hin_pan_qcu_ben_ukr_rom_fbf_amh_pol_wly_swe_ind_svk_tsw_eng_tsn_jav_tha_sod_knd_ven_dgb_aze_grk_urd_tur_xho_vie_gam_dyu_yor_ewe	-0.0914473405536111	-0.215513256995153	0.829839121434361
248	wly_ukr_ven_grk_sid_tig_aeg_por_tur_uzb_dyu_tag_xho_rom_fre_bsq_cze_heb_bam_cnt_hin_swe_swt_slo_bem_pan_hun_lda_ses_est_prs_amr_geo_mcd_ctl_eng_scr_sod_chh_rus_fin_tsw_mao_dut_ind_jpn_knd_kor_bul_krd_dgb_mol_sun_ger_mlt_mly_mnd_spa_igb_urd_hau_ita_arw_nor_pol_qcu_bos_afr_glc_moo_gam_lat_owc_alb_bat_svk_fbf_ben_zul_jav_tha_amh_tml_swa_akn_azi_lit_guj_aze_ewe_vie_anl_cic_tsn_yor	-0.790503157552449	-1.90001250203506	0.060529636022577
249	hau_rom_swt_guj_aeg_amh_heb_alb_uzb_aze_bam_mly_ven_mol_swe_bsq_eng_sid_igb_mnd_ukr_urd_xho_grk_ses_bos_est_tsn_swa_hun_ben_anl_geo_ger_svk_mcd_pan_gam_amr_hin_fin_bem_ind_spa_tag_jpn_knd_kor_cze_lat_akn_fre_sun_dut_wly_mao_cnt_ita_fbf_krd_sod_pol_arw_ctl_slo_qcu_scr_glc_afr_tsw_chh_prs_tig_nor_jav_bul_dyu_por_dgb_bat_tha_mlt_tml_ewe_moo_azi_rus_lit_tur_lda_vie_owc_yor_cic_zul	-0.442113880509562	-1.05006981520079	0.296407076720846
250	tig_swe_yor_slo_owc_gam_chh_lat_azi_tur_dgb_sun_tsn_spa_mol_bsq_afr_sid_ses_cnt_guj_cze_xho_pan_swa_svk_fin_swt_igb_est_prs_wly_geo_ita_por_rom_urd_anl_mlt_rus_hun_dyu_tag_mcd_jav_jpn_knd_kor_nor_ctl_tsw_lit_ind_dut_sod_mly_mnd_ger_zul_scr_heb_ukr_glc_pol_arw_qcu_eng_grk_hin_bem_amh_alb_hau_bos_bat_ben_ewe_krd_lda_mao_tha_aeg_tml_fbf_ven_uzb_bul_fre_aze_moo_vie_amr_cic_akn_bam	-0.242876750935576	-0.574052746626808	0.567317935061393
251	amr_hin_moo_glc_hau_aeg_owc_scr_azi_aze_akn_sun_cic_cze_lit_bsq_bul_anl_igb_cnt_slo_swe_tsn_pol_dyu_grk_hun_bam_xho_fin_ben_sod_geo_alb_eng_lat_guj_mlt_tig_ger_est_lda_jav_urd_mly_jpn_tml_kor_por_arw_fbf_mcd_tag_bos_sid_mao_mnd_ukr_dgb_pan_amh_afr_nor_rom_svk_qcu_mol_ita_rus_ven_wly_ctl_heb_dut_ind_fre_zul_spa_ewe_bat_tha_gam_knd_bem_ses_uzb_krd_prs_tur_tsw_vie_chh_yor_swt_swa	-0.438040457415929	-1.04018651774798	0.30094997323564
252	hau_por_bem_mol_amh_heb_wly_mcd_azi_tur_swa_jav_moo_bos_nor_bsq_spa_tig_tsw_mnd_cze_krd_dgb_afr_fbf_svk_hun_bam_ses_est_prs_gam_geo_lit_alb_eng_dut_sod_mlt_lat_fin_lda_mly_ben_bat_jpn_knd_kor_fre_pan_yor_scr_ind_bul_amr_mao_cnt_pol_cic_ctl_aeg_guj_ita_swe_ger_qcu_rus_hin_ukr_dyu_sid_glc_chh_urd_tag_slo_swt_rom_akn_sun_tha_anl_tml_ven_igb_aze_grk_arw_uzb_zul_vie_owc_tsn_ewe_xho	-0.394675750020734	-0.935476447446319	0.351965584642416
253	anl_slo_yor_scr_gam_mlt_chh_swe_azi_aze_lda_sun_swa_grk_bul_bsq_rom_heb_cic_cnt_ukr_cze_igb_bos_tsw_ctl_fin_bem_dgb_est_lit_wly_geo_pol_ger_nor_arw_tig_owc_svk_hun_dyu_jav_ita_mly_jpn_knd_kor_hin_fre_akn_urd_ind_krd_sid_mao_mnd_mol_zul_ben_amr_prs_mcd_rus_lat_qcu_guj_spa_pan_swt_aeg_eng_hau_dut_tag_alb_ewe_glc_fbf_bat_tha_sod_tml_ses_xho_tur_por_afr_uzb_moo_vie_amh_ven_tsn_bam	-0.132114073625789	-0.311778643292989	0.755906644986588
254	gam_mcd_lda_hin_aeg_sid_sod_afr_aze_azi_fbf_mly_moo_eng_bos_bsq_fre_amh_ewe_cnt_urd_rus_akn_dut_yor_svk_fin_xho_cic_est_lit_hau_geo_scr_lat_prs_arw_chh_heb_slo_hun_zul_ind_grk_bat_jpn_knd_kor_pan_bul_tsw_ctl_mao_swe_amr_sun_mnd_por_dyu_ben_mlt_ita_guj_mol_pol_qcu_ger_krd_ukr_swt_owc_nor_tig_spa_tag_rom_dgb_alb_bem_jav_tha_anl_tml_ses_swa_uzb_glc_cze_tur_tsn_vie_wly_ven_igb_bam	0.159455820766828	0.37498399696316	0.708526162264467
255	gam_hin_tsw_arw_tig_heb_chh_ger_aze_uzb_xho_tag_yor_eng_bos_bsq_swe_sod_ven_mnd_spa_rom_cic_cze_igb_mcd_hun_moo_lda_fin_fre_mlt_geo_rus_glc_lit_ukr_owc_sid_grk_est_bam_ind_mol_sun_jpn_tml_kor_por_alb_dyu_prs_mao_ben_amr_mly_cnt_nor_dgb_lat_hau_ctl_urd_ita_bul_qcu_svk_slo_scr_swa_aeg_guj_amh_afr_bat_pol_ewe_krd_fbf_jav_tha_anl_knd_tsn_bem_tur_pan_dut_azi_zul_vie_wly_ses_swt_akn	0.782704567043445	1.86352094912369	0.0655444947029178
256	sid_svk_ses_bul_mlt_owc_hau_lit_azi_aze_akn_bat_xho_pol_cze_bsq_dut_aeg_zul_cnt_por_hin_moo_scr_bem_fre_fin_lda_fbf_hun_spa_heb_geo_glc_grk_krd_guj_amh_sod_nor_est_tsn_mly_pan_sun_jpn_tml_kor_lat_slo_tsw_rus_tag_mcd_gam_jav_mnd_ita_dgb_prs_amr_ctl_alb_bos_ben_qcu_arw_swe_mol_yor_wly_eng_tig_ger_ind_urd_bam_afr_igb_mao_tha_chh_knd_cic_swt_uzb_ukr_rom_tur_swa_vie_anl_ven_ewe_dyu	-0.944144936707337	-2.29503701634487	0.0239797611994146
257	heb_nor_tsn_svk_mlt_sod_sid_krd_tur_azi_ewe_mao_fbf_ita_ger_bsq_pan_wly_cic_cnt_arw_scr_bam_ben_ven_slo_est_bem_tsw_fin_cze_anl_geo_prs_rus_eng_ctl_hau_aeg_grk_hun_lda_tag_hin_bat_jpn_knd_kor_spa_guj_dgb_por_jav_mcd_owc_sun_mnd_afr_moo_pol_gam_bul_fre_lit_glc_qcu_dut_bos_alb_swt_tig_swe_amr_rom_ind_ukr_akn_urd_zul_mly_tha_chh_tml_swa_yor_aze_lat_mol_uzb_ses_vie_amh_xho_dyu_igb	-0.483050686746088	-1.15021471018636	0.253004530753211
258	gam_arw_swa_slo_anl_chh_amh_grk_azi_tur_moo_sun_lda_alb_cze_bsq_swe_hau_bem_mnd_ben_pan_ven_ita_swt_mcd_est_yor_tsn_fin_pol_aeg_geo_bos_fre_mol_guj_sid_wly_prs_hun_akn_bat_spa_tag_jpn_knd_kor_bul_glc_ses_urd_ind_lit_amr_jav_cnt_afr_xho_ctl_owc_ger_nor_scr_svk_qcu_hin_krd_rus_tsw_sod_por_tig_lat_mao_ukr_igb_dut_dgb_mly_tha_heb_tml_cic_ewe_aze_rom_eng_uzb_fbf_vie_mlt_zul_bam_dyu	-0.365539452696898	-0.866578787346661	0.388403122191104
259	gam_bos_tsn_rom_aeg_anl_chh_ctl_tur_uzb_dgb_bat_igb_cze_bul_bsq_lit_wly_yor_mnd_guj_grk_lda_ukr_zul_arw_fin_moo_cic_hun_ger_hau_geo_mol_slo_dut_pol_sod_sid_ita_est_xho_mao_eng_mly_jpn_knd_kor_spa_mcd_ses_scr_jav_ben_mlt_ind_cnt_afr_swt_hin_tig_rus_pan_lat_nor_qcu_krd_svk_prs_akn_amh_swe_amr_por_sun_alb_bem_fre_ven_tag_tha_owc_tml_tsw_dyu_aze_glc_urd_azi_bam_vie_heb_swa_ewe_fbf	0.0366026124746789	0.0861450399907923	0.931536316146041
260	sid_eng_lda_ita_gam_hau_wly_ben_aze_uzb_akn_sun_ven_ger_spa_bsq_por_mlt_fbf_mnd_guj_urd_tsw_hin_swt_rom_hun_moo_cic_fin_alb_amh_geo_svk_bos_scr_krd_aeg_tig_mol_est_bem_jav_rus_mly_jpn_tml_kor_pan_mcd_tsn_bul_ind_ctl_owc_bat_cnt_cze_dgb_glc_amr_slo_afr_grk_prs_qcu_pol_nor_arw_yor_chh_swe_heb_fre_mao_dut_xho_lat_zul_tag_tha_anl_knd_bam_igb_azi_lit_ukr_tur_dyu_vie_sod_ewe_swa_ses	-0.549397831510266	-1.30998600871575	0.193427137512491
261	wly_lit_bem_mol_sod_aeg_heb_rom_tur_azi_tsn_mao_ven_nor_dut_bsq_cze_amh_swa_cnt_afr_guj_lda_eng_fbf_swe_hun_dyu_ses_est_por_anl_geo_rus_grk_prs_hin_hau_sid_alb_fin_zul_sun_ben_tag_jpn_tml_kor_ctl_glc_bam_scr_bat_fre_gam_mly_mnd_ukr_yor_arw_mlt_ger_mcd_pan_urd_qcu_slo_spa_lat_cic_chh_bos_owc_svk_jav_bul_moo_pol_akn_ind_tha_tig_knd_ewe_dgb_aze_ita_krd_uzb_swt_vie_amr_tsw_igb_xho	-0.419627918811666	-0.996922418743207	0.321389014068545
262	heb_rus_lda_glc_amr_sid_amh_por_azi_uzb_fbf_mao_tsw_grk_nor_bsq_pol_anl_ewe_mnd_pan_ger_zul_eng_yor_ita_est_cic_igb_hun_hin_tig_geo_scr_ukr_urd_afr_aeg_gam_lit_fin_xho_tag_slo_jav_jpn_knd_kor_svk_spa_ses_arw_bat_ctl_sod_mly_cnt_prs_tsn_rom_wly_dut_krd_bul_mol_qcu_alb_guj_mcd_ven_mlt_fre_chh_lat_ind_cze_swa_bos_dgb_sun_tha_hau_tml_bem_bam_aze_swe_ben_tur_swt_vie_owc_dyu_moo_akn	-0.442340785399868	-1.05053198980704	0.296195783472912
263	heb_ger_cic_arw_chh_wly_sid_pol_azi_aze_ses_ind_igb_pan_grk_bsq_scr_amh_swa_mnd_svk_nor_bem_fre_swt_bos_hun_tsn_akn_est_swe_sod_geo_lit_mol_ukr_rom_anl_gam_spa_fin_tsw_mao_rus_mly_jpn_tml_kor_urd_bul_dyu_guj_bat_dut_aeg_sun_cnt_ben_dgb_hin_hau_ita_mcd_lat_prs_qcu_ctl_glc_por_ven_mlt_krd_owc_eng_tag_afr_bam_alb_ewe_jav_tha_tig_knd_xho_lda_tur_slo_cze_uzb_moo_vie_amr_zul_yor_fbf	-0.0552509842619008	-0.130304636261435	0.896606850541225
264	anl_eng_moo_swe_sid_owc_heb_slo_azi_tur_dyu_tag_ewe_ukr_bul_bsq_grk_hau_tsw_mnd_guj_fre_tsn_hin_swt_pan_hun_fbf_bem_est_rom_mlt_geo_pol_urd_cze_glc_amh_tig_spa_fin_zul_sun_afr_jav_jpn_tml_kor_mol_ctl_lda_nor_mly_ita_wly_ind_cnt_scr_xho_bos_aeg_arw_dut_lit_alb_qcu_rus_por_lat_ven_gam_prs_sod_ben_bat_krd_bam_mcd_ses_mao_tha_chh_knd_akn_swa_aze_svk_ger_uzb_cic_vie_amr_dgb_igb_yor	-0.543170011456851	-1.29478554569118	0.198599621998612
265	mlt_nor_fbf_ita_aeg_sod_gam_pol_uzb_aze_tsn_mao_akn_hin_grk_bsq_ben_heb_ven_mnd_spa_alb_zul_lat_dyu_por_fin_bem_swt_hun_ger_owc_geo_prs_swe_cze_arw_amh_amr_mcd_est_tsw_tag_eng_ind_jpn_knd_kor_dut_ukr_ewe_glc_sun_rom_sid_mly_cnt_krd_yor_mol_wly_ctl_urd_bos_svk_qcu_guj_scr_pan_dgb_chh_slo_anl_afr_bat_bul_swa_fre_xho_jav_tha_tig_tml_igb_moo_tur_lit_rus_azi_cic_vie_hau_bam_ses_lda	0.190912320623991	0.448939872898867	0.654519420947669
266	hau_lat_zul_pol_tig_sid_heb_arw_azi_uzb_ewe_mly_yor_swe_eng_bsq_mol_sod_fbf_cnt_krd_afr_lda_scr_tsn_grk_fin_tsw_igb_est_ben_anl_geo_spa_bos_pan_bul_chh_amh_prs_hun_moo_ind_rom_bat_jpn_tml_kor_hin_por_dyu_nor_jav_glc_wly_mao_mnd_mcd_bam_lit_mlt_slo_fre_dut_svk_qcu_ita_ukr_cze_swt_aeg_urd_gam_guj_sun_ctl_akn_alb_ses_tag_tha_owc_knd_cic_ven_tur_ger_rus_aze_dgb_vie_amr_bem_xho_swa	-0.470301394666325	-1.11782161117843	0.266522492922436
267	aeg_glc_dyu_lit_wly_mlt_owc_bos_azi_aze_akn_bat_tsn_urd_dut_bsq_lat_chh_igb_mnd_guj_rus_ewe_pan_ven_afr_est_tsw_yor_hun_cze_sid_geo_mcd_scr_por_eng_gam_hau_bul_fin_swt_tag_grk_mly_jpn_tml_kor_swe_ger_cic_ita_ind_alb_amh_mao_cnt_krd_moo_arw_anl_rom_mol_prs_hin_qcu_ben_ukr_pol_zul_sod_spa_amr_svk_jav_ctl_lda_nor_bam_sun_tha_tig_knd_bem_swa_tur_fre_slo_uzb_ses_vie_heb_fbf_xho_dgb	0.274127600910343	0.645171765596466	0.520404367009966
268	amr_swe_dyu_krd_amh_hau_chh_arw_uzb_azi_moo_ind_swa_ben_grk_bsq_dut_aeg_tsw_cnt_svk_cze_swt_ctl_igb_hin_est_fbf_tsn_fin_pan_anl_geo_guj_por_bos_nor_sod_owc_ger_hun_ewe_mly_rus_bat_jpn_tml_kor_alb_mcd_bem_lit_sun_urd_wly_tag_mnd_eng_cic_rom_tig_ita_fre_bul_lat_qcu_slo_spa_ukr_ven_heb_glc_sid_mol_mao_prs_ses_afr_akn_jav_tha_mlt_knd_zul_yor_tur_scr_pol_aze_dgb_vie_gam_lda_xho_bam	-0.587191309043982	-1.40257527305952	0.164072963006126
269	anl_ukr_tsw_swe_sod_mlt_owc_lat_tur_azi_dyu_tag_fbf_hin_arw_bsq_guj_sid_lda_mnd_lit_ben_xho_ita_swt_spa_est_swa_ewe_fin_dut_wly_geo_glc_krd_ger_rom_heb_tig_cze_hun_dgb_mao_prs_ind_jpn_tml_kor_fre_slo_yor_pol_bat_grk_gam_mly_cnt_ctl_ven_por_hau_bos_scr_afr_mol_qcu_mcd_rus_pan_bam_amh_svk_chh_eng_sun_nor_zul_urd_igb_jav_tha_aeg_knd_bem_ses_aze_alb_bul_uzb_tsn_vie_amr_moo_akn_cic	-0.949036292880747	-2.30376993017771	0.0234630273462516
270	tig_bos_igb_ctl_gam_amh_sod_ukr_tur_azi_moo_tag_xho_rus_ben_bsq_spa_wly_dgb_mnd_bul_pan_tsw_fre_cic_svk_fin_bem_swa_est_mol_mlt_geo_por_lit_ita_alb_hau_owc_glc_hun_lda_jav_afr_ind_jpn_knd_kor_guj_mcd_swt_grk_sun_swe_anl_mly_cnt_nor_ewe_scr_heb_lat_slo_dut_prs_qcu_hin_eng_urd_ses_aeg_ger_sid_cze_bat_rom_bam_arw_akn_mao_tha_chh_tml_zul_fbf_uzb_pol_krd_aze_ven_vie_amr_tsn_yor_dyu	0.09621811191083	0.226800614408182	0.821076570503415
271	tig_ita_fbf_fre_owc_sod_wly_urd_aze_tur_dyu_mly_akn_glc_krd_bsq_bul_anl_ewe_mnd_ctl_guj_swa_slo_bem_dut_est_dgb_zul_fin_rom_gam_geo_arw_ben_alb_mol_chh_hau_mcd_hun_bam_sun_grk_tag_jpn_knd_kor_ukr_lit_tsw_svk_bat_afr_heb_ind_cnt_eng_cic_nor_mlt_lat_ger_pol_swe_qcu_por_prs_hin_moo_amh_scr_aeg_rus_mao_cze_xho_pan_lda_jav_tha_sid_tml_ses_tsn_uzb_spa_bos_azi_igb_vie_amr_ven_yor_swt	0.0395178480418287	0.0929768051680879	0.926121991607641
272	sod_scr_tsn_slo_amr_heb_owc_bos_azi_tur_igb_bat_ven_lat_ukr_bsq_ctl_gam_ewe_mnd_bul_swe_lda_svk_xho_rus_est_bem_swt_hun_pan_wly_geo_afr_nor_krd_fre_sid_mlt_arw_fin_fbf_sun_rom_jav_jpn_knd_kor_lit_spa_dyu_mcd_mly_alb_anl_mao_cnt_eng_dgb_cze_amh_guj_pol_dut_urd_qcu_ben_por_mol_bam_hau_hin_aeg_ger_ind_glc_zul_prs_ses_tag_tha_chh_tml_yor_moo_uzb_grk_ita_aze_swa_vie_tig_tsw_cic_akn	0.461597271760859	1.08825824519314	0.279293311384726
273	owc_por_dgb_lit_mlt_sid_chh_bul_tur_aze_xho_ind_dyu_ben_rom_bsq_nor_wly_moo_cnt_mol_lat_ewe_afr_yor_pan_fin_tsw_fbf_hun_scr_aeg_geo_svk_glc_swe_dut_heb_amh_slo_est_zul_mly_ctl_mao_jpn_tml_kor_eng_hin_igb_cze_sun_urd_anl_tag_mnd_spa_swa_grk_hau_bos_pol_ger_ukr_qcu_ita_alb_fre_bam_sod_rus_amr_guj_bat_prs_swt_arw_tsn_jav_tha_tig_knd_ven_ses_uzb_mcd_krd_azi_akn_vie_gam_cic_bem_lda	0.584337452969179	1.38525891884871	0.169286988315858
274	anl_rus_cic_urd_aeg_sid_chh_ukr_uzb_azi_ewe_sun_dyu_cze_rom_bsq_ctl_hau_igb_mnd_ben_bos_ses_fre_tsw_svk_hun_bam_yor_fin_por_sod_geo_lat_pan_ita_nor_heb_gam_lit_est_tsn_mly_prs_ind_jpn_knd_kor_mol_alb_fbf_eng_tag_grk_wly_mao_cnt_bul_ven_slo_owc_mcd_spa_ger_krd_qcu_scr_afr_glc_swt_tig_arw_amh_hin_jav_dut_akn_swe_lda_bat_tha_amr_tml_zul_moo_aze_pol_guj_tur_swa_vie_mlt_dgb_bem_xho	-0.506606681993935	-1.20446227877133	0.231467310418906
275	amr_lat_bam_arw_amh_chh_gam_grk_tur_aze_dgb_jav_cic_pol_guj_bsq_fre_sod_igb_mnd_alb_krd_xho_ger_swt_hin_fin_bem_lda_hun_urd_heb_geo_swe_glc_svk_ctl_mlt_hau_mol_est_fbf_sun_ben_ind_jpn_knd_kor_dut_eng_moo_por_mly_scr_anl_mao_cnt_ukr_dyu_ita_owc_slo_mcd_spa_nor_qcu_rus_pan_afr_tsn_wly_rom_tig_prs_tag_bos_swa_cze_ewe_bat_tha_sid_tml_akn_ven_uzb_lit_bul_azi_ses_vie_aeg_yor_tsw_zul	-0.480859055868745	-1.14523670829959	0.255049741502836
276	sod_alb_igb_pan_hau_gam_tig_dut_tur_aze_cic_bat_dgb_eng_ctl_bsq_bul_amr_ewe_cnt_ger_krd_akn_ukr_bam_slo_est_dyu_swa_hun_nor_mlt_geo_hin_arw_guj_lit_owc_heb_spa_fin_ses_jav_ita_ind_jpn_knd_kor_rom_scr_zul_urd_sun_fre_amh_tag_mnd_lat_fbf_cze_aeg_mol_grk_rus_pol_qcu_mcd_prs_svk_xho_chh_glc_anl_ben_mao_bos_yor_afr_tsw_mly_tha_wly_tml_lda_swt_uzb_swe_por_azi_bem_vie_sid_tsn_ven_moo	-0.0162460474013043	-0.0382377820071363	0.969580059562253
277	amh_swe_lda_ctl_wly_tig_owc_ger_tur_aze_swt_bat_dgb_ita_slo_bsq_svk_sod_bem_mnd_afr_rus_ewe_hin_cic_arw_est_akn_xho_fin_prs_amr_geo_ukr_por_mcd_bos_anl_heb_urd_hun_igb_jav_alb_sun_jpn_knd_kor_pol_bul_swa_lat_mao_krd_hau_tag_cnt_fre_bam_nor_gam_cze_dut_scr_mol_qcu_lit_rom_spa_tsn_sid_eng_chh_ben_mly_grk_tsw_pan_zul_ind_tha_mlt_tml_fbf_moo_uzb_glc_guj_azi_dyu_vie_aeg_yor_ses_ven	-0.419037505507881	-0.99552436239757	0.322064511797505
278	aeg_mol_xho_dut_owc_wly_heb_arw_uzb_azi_zul_mao_tsn_ben_glc_bsq_ukr_hau_bam_cnt_fre_svk_akn_eng_lda_hin_est_tsw_igb_hun_rom_sod_geo_bos_cze_pol_ita_amh_sid_por_fin_bem_ind_grk_jav_jpn_knd_kor_ger_afr_moo_nor_bat_bul_anl_tag_mnd_krd_fbf_urd_mlt_swe_slo_rus_lit_qcu_mcd_pan_alb_swt_gam_prs_chh_scr_mly_spa_ven_guj_dyu_sun_tha_amr_tml_dgb_yor_aze_lat_ctl_tur_cic_vie_tig_ses_ewe_swa	-0.482775779469649	-1.147188754535	0.254246355783775
279	chh_ukr_ewe_spa_owc_anl_mlt_lat_aze_tur_bam_jav_tsw_grk_slo_bsq_nor_amh_swt_mnd_svk_ctl_zul_krd_igb_arw_hun_fbf_lda_est_mcd_hau_geo_mol_rus_prs_rom_tig_amr_lit_fin_ses_tag_cze_sun_jpn_knd_kor_bul_scr_yor_por_mao_bos_aeg_bat_cnt_ita_ven_glc_sid_fre_ben_urd_dut_qcu_ger_afr_alb_dyu_sod_eng_heb_pan_ind_pol_tsn_hin_swa_mly_tha_wly_tml_dgb_cic_azi_guj_swe_uzb_moo_vie_gam_xho_bem_akn	-0.422653436054577	-1.00372267390439	0.318116758515121
280	sod_grk_xho_nor_sid_mlt_wly_arw_aze_tur_moo_mao_ses_spa_bul_bsq_pol_hau_igb_mnd_bos_por_tsw_alb_tsn_mol_est_dgb_swt_hun_dut_owc_geo_hin_krd_eng_ita_gam_aeg_svk_fin_ewe_tag_swe_mly_jpn_knd_kor_fre_urd_lda_ger_ind_prs_amr_jav_cnt_slo_yor_pan_anl_ukr_lat_rom_ctl_qcu_rus_lit_mcd_swa_tig_cze_chh_guj_bat_scr_dyu_glc_cic_sun_tha_amh_tml_fbf_bem_uzb_afr_ben_azi_zul_vie_heb_bam_ven_akn	-0.360565545139799	-0.85417210737669	0.395204547816372
281	owc_rus_bam_afr_gam_sid_amh_urd_uzb_tur_ven_sun_ewe_bul_bos_bsq_svk_chh_swt_mnd_eng_ukr_yor_fre_dgb_dut_fin_cic_lda_hun_grk_sod_geo_glc_mol_scr_nor_aeg_amr_por_est_zul_mly_pol_mao_jpn_knd_kor_ita_alb_dyu_ger_bat_guj_hau_ind_cnt_pan_moo_prs_wly_hin_rom_swe_ben_qcu_slo_cze_krd_bem_heb_spa_tig_arw_tag_mcd_ses_lat_tsw_jav_tha_mlt_tml_swa_akn_azi_ctl_lit_aze_xho_vie_anl_tsn_igb_fbf	-0.408545042512731	-0.970464482214564	0.33433226070955
282	owc_slo_dgb_mcd_chh_gam_heb_dut_uzb_tur_ses_mao_zul_ukr_cze_bsq_rom_hau_fbf_mnd_spa_rus_igb_scr_moo_pol_hun_yor_tsn_fin_lat_sod_geo_glc_nor_ctl_grk_tig_mlt_por_est_bem_jav_ita_ind_jpn_tml_kor_afr_fre_akn_prs_tag_svk_wly_bat_cnt_urd_tsw_eng_amh_arw_mol_ben_krd_qcu_ger_lit_bul_cic_anl_bos_aeg_pan_sun_alb_swa_guj_xho_mly_tha_sid_knd_dyu_ewe_aze_hin_swe_azi_lda_vie_amr_swt_ven_bam	-0.28633509363844	-0.677528686552495	0.49975264145126
283	sid_dut_fbf_krd_heb_amh_sod_lat_uzb_azi_moo_sun_swa_nor_arw_bsq_ita_chh_yor_mnd_bul_rom_bam_fre_ses_svk_fin_tsw_ven_hun_guj_hau_geo_pol_scr_glc_ger_aeg_gam_pan_est_akn_ind_mcd_bat_jpn_tml_kor_bos_prs_zul_swe_mly_rus_tig_mao_cnt_por_igb_ctl_anl_ben_spa_alb_afr_qcu_slo_grk_hin_cic_mlt_mol_amr_urd_tag_ukr_bem_eng_dyu_jav_tha_owc_knd_xho_ewe_aze_cze_lit_tur_dgb_vie_wly_tsn_lda_swt	0.0599507022071307	0.141302981030402	0.8879362266384
284	hau_ben_igb_mcd_gam_amr_heb_ukr_azi_aze_bem_mao_tsn_pol_rus_bsq_svk_tig_fbf_cnt_bul_pan_yor_krd_ses_swe_fin_ven_zul_est_mol_chh_geo_fre_dut_spa_grk_anl_mlt_por_hun_xho_ind_scr_jav_jpn_knd_kor_urd_cze_dyu_guj_bat_nor_amh_sun_mnd_afr_swt_rom_aeg_glc_slo_eng_alb_qcu_ctl_lat_bos_swa_owc_hin_wly_prs_mly_ita_moo_arw_tsw_tag_tha_sid_tml_dgb_lda_tur_lit_ger_uzb_akn_vie_sod_cic_ewe_bam	-0.490480241893407	-1.16608431949949	0.246562102070211
285	gam_mol_dyu_krd_amr_mlt_tig_ger_azi_tur_ses_mao_bam_bos_nor_bsq_swe_chh_yor_mnd_arw_pol_swt_bul_ewe_eng_fin_swa_xho_hun_lat_heb_geo_rus_rom_scr_dut_amh_hau_slo_est_akn_bat_cze_tag_jpn_knd_kor_mcd_por_fbf_prs_ind_fre_wly_mly_cnt_lit_bem_afr_anl_svk_hin_alb_pan_qcu_ita_guj_grk_cic_sod_ctl_aeg_ukr_jav_glc_tsw_spa_moo_sun_tha_sid_tml_ven_zul_aze_ben_urd_uzb_lda_vie_owc_dgb_igb_tsn	0.646357713057921	1.53496982666488	0.128186410642546
286	gam_prs_bem_fre_sod_hau_wly_alb_tur_azi_ses_ind_yor_ben_eng_bsq_cze_amr_fbf_cnt_lit_mcd_lda_nor_tsn_ger_fin_tsw_moo_hun_rom_mlt_geo_bos_ukr_pol_krd_chh_tig_grk_est_xho_sun_guj_jav_jpn_knd_kor_spa_bul_bam_svk_bat_rus_heb_mly_mnd_scr_zul_hin_sid_slo_ctl_dut_afr_qcu_glc_arw_mol_igb_amh_swe_anl_por_mao_urd_cic_lat_swt_tag_tha_owc_tml_dgb_swa_uzb_pan_ita_aze_ewe_vie_aeg_akn_dyu_ven	-0.205412109494315	-0.48518792805472	0.628684028088674
287	wly_ukr_ewe_nor_mlt_sod_heb_slo_uzb_aze_zul_mao_ses_dut_swe_bsq_ctl_sid_igb_mnd_rom_bos_ven_pan_tsn_pol_fin_dyu_bem_est_mol_amh_geo_ita_por_lit_bul_anl_hau_rus_hun_bam_mly_eng_bat_jpn_tml_kor_alb_arw_cic_spa_jav_prs_tig_tag_cnt_ger_fbf_afr_aeg_krd_guj_svk_lat_qcu_grk_scr_glc_tsw_amr_fre_chh_urd_sun_cze_moo_mcd_lda_ind_tha_owc_knd_swt_swa_azi_ben_hin_tur_yor_vie_gam_akn_xho_dgb	0.515496221871909	1.22102419067642	0.225163416732611
288	owc_scr_bem_svk_tig_sid_heb_bul_tur_uzb_lda_mao_zul_grk_eng_bsq_ctl_amh_fbf_mnd_prs_pol_igb_rom_tsw_mcd_hun_tsn_ses_est_swe_gam_geo_dut_alb_lit_por_wly_mlt_glc_fin_ewe_bat_fre_tag_jpn_tml_kor_lat_cze_akn_arw_sun_rus_amr_jav_cnt_bos_moo_mol_aeg_ita_nor_ukr_spa_qcu_urd_guj_pan_ven_sod_krd_chh_hin_mly_ben_bam_slo_swa_ind_tha_hau_knd_dyu_cic_azi_afr_ger_aze_yor_vie_anl_swt_dgb_xho	0.0178150310484262	0.0419613093695155	0.966619498631221
289	sid_swe_bam_hin_tig_amr_heb_eng_tur_aze_zul_bat_dgb_svk_ben_bsq_bos_sod_lda_cnt_ukr_por_swa_prs_tsn_krd_est_ewe_swt_fin_alb_mlt_geo_ger_fre_rus_scr_wly_owc_spa_hun_cic_mao_urd_ind_jpn_knd_kor_ita_mol_tsw_lat_mly_rom_gam_jav_mnd_grk_fbf_afr_amh_glc_nor_slo_guj_qcu_pan_mcd_dut_yor_hau_ctl_aeg_lit_tag_cze_igb_bul_akn_sun_tha_chh_tml_ven_bem_uzb_arw_pol_azi_ses_vie_anl_moo_dyu_xho	-0.306680381674517	-0.725634538064721	0.469884940298578
290	wly_bul_dyu_ben_anl_aeg_heb_pol_uzb_tur_dgb_tag_tsw_ger_krd_bsq_mol_mlt_swt_cnt_glc_dut_ven_scr_xho_pan_fin_tsn_bem_hun_nor_hau_geo_bos_rus_slo_alb_sod_tig_por_est_moo_mly_mcd_ind_jpn_tml_kor_lit_rom_lda_fre_sun_svk_gam_jav_mnd_ctl_cic_swe_sid_afr_arw_prs_guj_qcu_urd_eng_cze_yor_chh_hin_amr_lat_mao_ita_bam_spa_ewe_bat_tha_amh_knd_swa_akn_aze_ukr_grk_azi_fbf_vie_owc_igb_ses_zul	-0.18738584597117	-0.442287231217364	0.659308253928829
291	wly_guj_lda_lat_mlt_tig_anl_mol_azi_uzb_xho_jav_bem_dut_nor_bsq_ctl_hau_cic_cnt_svk_prs_moo_arw_ven_ger_hun_ewe_fbf_fin_pol_amh_geo_ben_ita_bos_swe_aeg_sid_afr_est_dgb_mly_bul_tag_jpn_tml_kor_por_krd_zul_eng_ind_ukr_heb_mao_mnd_scr_ses_glc_amr_mcd_rus_fre_hin_qcu_alb_lit_slo_akn_gam_grk_chh_cze_sun_pan_swa_urd_bam_bat_tha_owc_knd_tsw_dyu_tur_spa_rom_aze_swt_vie_sod_igb_tsn_yor	0.183687677507324	0.432025795987456	0.666722686330046
292	tig_spa_swa_por_gam_wly_heb_pan_aze_tur_ven_mao_bem_glc_swe_bsq_dut_anl_zul_mnd_ben_urd_tsw_lit_swt_svk_est_cic_dgb_fin_rom_amh_geo_mcd_pol_ita_ger_sid_aeg_krd_hun_bam_sun_arw_jav_jpn_knd_kor_slo_mol_tsn_ukr_bat_afr_mlt_mly_cnt_prs_lda_fre_chh_grk_eng_scr_guj_qcu_ctl_rus_bos_fbf_sod_hin_hau_lat_ind_bul_ewe_cze_ses_tag_tha_amr_tml_igb_dyu_uzb_alb_nor_azi_yor_vie_owc_xho_moo_akn	-0.39796597561655	-0.943040760667623	0.348103462404961
293	mlt_swe_moo_guj_owc_amr_sid_pol_aze_azi_bam_mly_zul_nor_arw_bsq_prs_gam_lda_mnd_dut_rom_swt_glc_yor_mcd_hun_xho_bem_fin_eng_heb_geo_fre_ben_pan_spa_hau_chh_bos_est_fbf_mao_scr_bat_jpn_tml_kor_lit_svk_ven_hin_tag_ukr_aeg_jav_cnt_krd_akn_urd_anl_grk_ctl_ita_slo_qcu_por_afr_bul_dyu_sod_lat_amh_ger_ind_alb_igb_rus_ses_sun_tha_tig_knd_swa_cic_uzb_cze_mol_tur_ewe_vie_wly_dgb_tsw_tsn	0.236240550954102	0.556040030142864	0.57951884394314
294	chh_nor_cic_fre_heb_owc_tig_eng_aze_azi_ewe_bat_ses_dut_ger_bsq_swe_sid_bam_cnt_ctl_rom_lda_svk_swa_mol_fin_fbf_moo_est_por_anl_geo_bos_mcd_pan_urd_sod_gam_ben_hun_swt_jav_ita_mao_jpn_knd_kor_prs_afr_xho_spa_mly_arw_aeg_ind_mnd_lit_yor_cze_amh_lat_hin_bul_krd_qcu_rus_grk_pol_igb_wly_ukr_mlt_guj_sun_alb_dyu_glc_zul_tag_tha_amr_tml_dgb_tsw_uzb_slo_scr_tur_ven_vie_hau_bem_akn_tsn	-0.179368048104601	-0.423930247894361	0.672595631667172
295	gam_swe_ses_lit_tig_mlt_chh_krd_azi_uzb_ewe_jav_swt_grk_eng_bsq_hin_sid_igb_cnt_fre_ctl_bam_spa_xho_ukr_fin_bem_swa_est_mol_heb_geo_nor_ben_rus_bul_anl_wly_alb_hun_lda_bat_pan_ind_jpn_knd_kor_arw_slo_zul_ger_sun_por_hau_mao_mnd_prs_tsw_mcd_sod_afr_guj_lat_pol_qcu_scr_ita_rom_tsn_amh_dut_owc_cze_mly_urd_yor_glc_dyu_tag_tha_aeg_tml_ven_moo_aze_bos_svk_tur_akn_vie_amr_cic_dgb_fbf	-0.958056570020986	-2.33159854347036	0.0218813076333955
296	anl_ctl_lda_rus_aeg_hau_chh_lat_aze_uzb_tsn_mao_bam_alb_mcd_bsq_eng_sid_ven_mnd_urd_fre_bem_hin_fbf_scr_est_cic_swa_fin_spa_gam_geo_mol_rom_dut_krd_amh_owc_arw_hun_ewe_mly_lit_tag_jpn_tml_kor_bos_pan_igb_cze_bat_swe_amr_sun_cnt_prs_dgb_por_sod_svk_ita_glc_ukr_qcu_nor_grk_ger_dyu_heb_ben_tig_pol_jav_guj_ses_bul_moo_ind_tha_mlt_knd_xho_zul_azi_slo_afr_tur_swt_vie_wly_tsw_akn_yor	0.438508173137896	1.03313227216606	0.304221167877403
297	sod_grk_ses_eng_hau_amr_gam_arw_uzb_aze_ewe_bat_yor_glc_prs_bsq_swe_sid_cic_cnt_ben_alb_akn_urd_lda_krd_est_xho_dyu_fin_cze_aeg_geo_lit_fre_spa_svk_amh_wly_ukr_hun_tsw_mly_slo_jav_jpn_knd_kor_pol_mcd_zul_nor_ind_lat_anl_mao_mnd_ita_tsn_ctl_chh_bos_afr_hin_pan_qcu_bul_scr_dut_bam_tig_guj_heb_rom_sun_rus_dgb_mol_igb_tag_tha_mlt_tml_bem_ven_azi_ger_por_tur_swa_vie_owc_moo_swt_fbf	-0.159376087900089	-0.375732687308547	0.707971313585006
298	chh_lit_dyu_por_mlt_gam_tig_grk_uzb_azi_akn_mly_dgb_rus_alb_bsq_urd_aeg_xho_cnt_mcd_slo_ses_nor_swa_rom_est_fbf_ewe_hun_fre_owc_geo_guj_scr_pol_svk_sid_sod_dut_fin_ven_ind_ger_jav_jpn_knd_kor_eng_ctl_yor_hin_tag_afr_hau_bat_mnd_lat_lda_spa_anl_krd_glc_arw_ukr_qcu_bos_bul_pan_swt_amh_ben_amr_ita_sun_prs_bam_mol_cic_mao_tha_wly_tml_moo_igb_aze_cze_swe_tur_tsw_vie_heb_tsn_bem_zul	-0.184891656933825	-0.436819246678873	0.663254988810133
299	wly_lat_fbf_ukr_tig_amr_gam_swe_tur_aze_ewe_sun_dyu_guj_hin_bsq_glc_heb_swt_mnd_alb_arw_igb_prs_yor_cze_est_bam_ses_fin_ita_sod_geo_rus_bos_scr_ctl_mlt_owc_spa_hun_xho_mao_mcd_ind_jpn_tml_kor_rom_lit_ven_pan_mly_krd_anl_jav_cnt_grk_bem_urd_chh_slo_ger_svk_afr_qcu_nor_pol_fre_lda_sid_por_amh_dut_bat_eng_zul_bul_tsw_tag_tha_hau_knd_akn_cic_uzb_mol_ben_azi_swa_vie_aeg_moo_dgb_tsn	-0.45390523659907	-1.0778149716987	0.283904087681584
300	sod_fre_igb_pol_chh_gam_sid_urd_tur_aze_moo_tag_dgb_spa_nor_bsq_afr_heb_bem_mnd_pan_bul_swa_hin_tsw_scr_est_bam_ewe_fin_por_wly_geo_guj_rus_slo_ger_hau_anl_lit_hun_fbf_ind_ukr_bat_jpn_knd_kor_eng_mcd_akn_arw_sun_rom_amh_mly_cnt_svk_xho_swe_tig_grk_cze_ctl_alb_qcu_glc_prs_dut_lda_amr_krd_aeg_lat_jav_ita_ses_ben_cic_mao_tha_owc_tml_tsn_yor_azi_bos_mol_uzb_swt_vie_mlt_zul_ven_dyu	-0.225990751321974	-0.53377880414626	0.594768119976018
301	sid_alb_lda_pol_tig_sod_hau_krd_azi_aze_dgb_jav_bem_prs_glc_bsq_svk_owc_swa_mnd_ben_bul_swt_slo_zul_fre_est_igb_tsw_fin_eng_gam_geo_arw_pan_bos_ukr_chh_amh_ctl_hun_ewe_mly_lit_sun_jpn_tml_kor_swe_ita_dyu_grk_bat_guj_anl_tag_cnt_rom_akn_dut_wly_mcd_ger_mol_afr_qcu_por_urd_hin_tsn_aeg_rus_mlt_lat_ind_nor_ven_scr_yor_mao_tha_heb_knd_xho_cic_tur_cze_spa_uzb_ses_vie_amr_bam_fbf_moo	0.482853989197179	1.13851632119411	0.257829300806846
302	hau_prs_fbf_lit_amh_sid_gam_ita_azi_tur_lda_mly_tsn_scr_bul_bsq_dut_mlt_ses_cnt_swe_hin_zul_mcd_dgb_guj_fin_xho_bam_hun_ger_owc_geo_cze_arw_grk_rom_chh_tig_ukr_est_cic_mao_mol_bat_jpn_tml_kor_por_slo_ven_nor_tag_fre_anl_ind_mnd_urd_tsw_pol_amr_afr_rus_svk_alb_qcu_ctl_krd_eng_bem_heb_glc_sod_spa_sun_lat_yor_pan_dyu_jav_tha_aeg_knd_ewe_igb_uzb_ben_bos_aze_akn_vie_wly_swa_swt_moo	0.440106307225942	1.03843329271093	0.301760746746156
303	amr_lat_ses_ukr_anl_mlt_wly_lit_azi_tur_xho_tag_bem_nor_glc_bsq_dut_sod_tsn_mnd_afr_bul_bam_pan_tsw_por_est_cic_dgb_hun_scr_owc_geo_spa_krd_svk_alb_aeg_tig_ita_fin_fbf_mly_hin_ind_jpn_knd_kor_cze_mcd_igb_prs_sun_ben_amh_bat_cnt_swe_swa_guj_sid_bos_ctl_slo_pol_qcu_ger_urd_grk_yor_hau_fre_heb_rom_mao_mol_ewe_rus_dyu_jav_tha_chh_tml_moo_akn_aze_arw_eng_uzb_zul_vie_gam_ven_swt_lda	0.570694454960464	1.349376413947	0.18049197654075
304	heb_lat_ses_hin_tig_aeg_chh_arw_azi_uzb_yor_bat_igb_grk_spa_bsq_ukr_amh_swa_cnt_pol_ben_dgb_slo_fbf_por_hun_ewe_lda_est_nor_sod_geo_svk_dut_glc_lit_gam_owc_ita_fin_zul_mao_pan_ind_jpn_knd_kor_eng_guj_bam_mcd_sun_alb_amr_mly_mnd_fre_tsw_cze_hau_mol_bos_swe_krd_qcu_afr_ctl_bul_cic_anl_scr_mlt_rom_tag_ger_bem_urd_akn_jav_tha_sid_tml_xho_moo_tur_rus_prs_aze_swt_vie_wly_dyu_tsn_ven	0.356646769644726	0.840004729989251	0.403060055207275
305	wly_bos_bam_dut_owc_aeg_chh_ukr_uzb_azi_moo_mao_tsn_rus_lat_bsq_lit_tig_swt_mnd_mcd_krd_xho_urd_dgb_por_hun_ewe_ses_est_ben_gam_geo_spa_alb_prs_cze_amr_hau_scr_fin_akn_jav_swe_tag_jpn_tml_kor_mol_ger_cic_svk_bat_arw_anl_sun_cnt_pol_yor_eng_heb_ita_nor_bul_afr_qcu_grk_ctl_pan_swa_mlt_glc_amh_hin_mly_rom_bem_guj_igb_ind_tha_sod_knd_ven_dyu_tur_fre_slo_aze_tsw_vie_sid_zul_lda_fbf	-0.151114443509185	-0.356474995763588	0.722292353492186
306	wly_nor_akn_pan_sod_hau_mlt_ukr_uzb_azi_yor_ind_igb_grk_alb_bsq_afr_anl_bem_mnd_dut_scr_swt_lit_dgb_pol_est_ses_dyu_fin_krd_sid_geo_slo_glc_bos_mol_heb_owc_mcd_hun_cic_tag_cze_jav_jpn_tml_kor_fre_guj_tsn_ita_mly_urd_gam_mao_cnt_por_zul_bul_tig_eng_arw_lat_swe_qcu_ctl_svk_ben_fbf_aeg_hin_amh_prs_bat_rom_xho_rus_bam_sun_tha_chh_knd_ven_lda_tur_ger_spa_aze_moo_vie_amr_swa_tsw_ewe	-0.140636881941761	-0.331740968702122	0.740831307560549
307	sid_mcd_xho_cze_aeg_heb_amh_afr_uzb_tur_swt_mao_yor_svk_krd_bsq_lat_chh_bam_cnt_urd_lit_ewe_rom_tsn_rus_hun_swa_dyu_est_hin_wly_geo_ben_scr_swe_ger_gam_hau_alb_fin_igb_mly_arw_ind_jpn_knd_kor_eng_spa_bem_glc_jav_bos_tig_sun_mnd_prs_zul_pan_anl_pol_dut_fre_mol_qcu_ctl_por_guj_ses_owc_nor_mlt_slo_bat_ukr_dgb_grk_akn_tag_tha_sod_tml_moo_tsw_aze_ita_bul_azi_ven_vie_amr_fbf_lda_cic	0.174828864984084	0.411367590552433	0.681749469746327
308	sod_rus_swt_lat_chh_mlt_tig_urd_tur_aze_igb_ind_moo_prs_glc_bsq_scr_heb_zul_mnd_por_krd_bem_pol_fbf_grk_fin_tsn_dyu_est_ger_owc_geo_pan_mcd_swe_bos_wly_amh_slo_hun_tsw_bat_afr_mly_jpn_tml_kor_eng_ukr_ewe_spa_tag_guj_gam_sun_cnt_ben_lda_arw_anl_ctl_bul_svk_hin_qcu_cze_dut_mol_akn_aeg_ita_sid_rom_mao_alb_xho_fre_cic_jav_tha_hau_knd_ven_swa_azi_nor_lit_uzb_yor_vie_amr_dgb_ses_bam	0.280650377511297	0.663124177626277	0.508891352890873
309	amr_ukr_tsw_urd_mlt_owc_sid_prs_tur_azi_swa_jav_yor_bos_bul_bsq_guj_gam_fbf_mnd_glc_por_zul_ctl_ses_ita_est_ewe_dyu_fin_rom_hau_geo_cze_hin_lat_spa_chh_anl_grk_hun_tsn_mly_afr_ind_jpn_tml_kor_svk_lit_lda_pol_mao_eng_aeg_bat_cnt_scr_cic_fre_wly_pan_ben_mol_ger_qcu_krd_alb_nor_xho_amh_mcd_tig_slo_sun_arw_igb_dut_bam_tag_tha_heb_knd_moo_akn_aze_swe_rus_uzb_bem_vie_sod_dgb_swt_ven	-0.0446931621903467	-0.105191201369407	0.916450638385934
310	aeg_prs_ewe_nor_wly_mlt_amr_slo_aze_uzb_fbf_bat_ven_ukr_pol_bsq_mol_gam_yor_cnt_lat_hin_akn_afr_tsw_lit_hun_ses_bam_est_pan_hau_geo_grk_bul_svk_dut_tig_sid_ger_fin_dyu_sun_guj_jav_jpn_knd_kor_cze_bos_bem_scr_mao_ita_heb_ind_mnd_ben_moo_spa_chh_mcd_urd_glc_swe_qcu_rom_ctl_por_dgb_anl_fre_sod_alb_mly_eng_zul_arw_cic_tag_tha_owc_tml_tsn_lda_azi_krd_rus_tur_xho_vie_amh_swa_swt_igb	0.0401105598693951	0.0944112411835709	0.924985602347244
311	tig_lit_moo_slo_anl_amr_heb_mcd_aze_tur_dgb_mly_igb_pol_prs_bsq_glc_gam_akn_cnt_rom_rus_swt_urd_lda_ukr_hun_ewe_tsn_est_hin_sid_geo_cze_pan_arw_grk_amh_hau_alb_fin_bem_ind_bos_bat_jpn_tml_kor_scr_nor_swa_mol_tag_svk_aeg_mao_mnd_swe_ses_dut_owc_eng_ben_bul_afr_qcu_ger_por_fre_dyu_chh_spa_wly_ita_jav_krd_cic_ctl_xho_sun_tha_sod_knd_fbf_ven_uzb_guj_lat_azi_tsw_vie_mlt_zul_bam_yor	-0.119433049987956	-0.281498667808382	0.778953348862977
312	sod_lat_dgb_scr_aeg_gam_tig_fre_azi_tur_tsn_ind_fbf_mol_guj_bsq_nor_chh_cic_cnt_eng_spa_xho_alb_akn_ita_fin_dyu_yor_est_swe_amr_geo_cze_svk_pan_krd_heb_hau_prs_hun_ven_mly_pol_mao_jpn_knd_kor_lit_por_lda_afr_bat_ben_owc_tag_mnd_urd_zul_ger_wly_hin_mcd_ctl_glc_qcu_bul_slo_rus_swt_mlt_rom_anl_grk_sun_dut_bem_bos_swa_jav_tha_sid_tml_bam_moo_aze_arw_ukr_uzb_ses_vie_amh_ewe_igb_tsw	-0.0336045841121367	-0.0791523814754422	0.937081486236839
313	owc_prs_xho_mcd_aeg_chh_hau_mol_azi_aze_bam_sun_dgb_nor_ita_bsq_eng_sod_ewe_cnt_glc_bul_dyu_swe_cic_rus_est_tsn_yor_hun_ukr_wly_geo_dut_bos_por_fre_amh_amr_ben_fin_bem_bat_ger_jav_jpn_tml_kor_cze_spa_ven_pol_tag_krd_tig_ind_mnd_slo_tsw_alb_gam_pan_hin_rom_urd_qcu_ctl_scr_guj_swt_heb_arw_mlt_afr_mly_lit_igb_grk_ses_mao_tha_sid_knd_fbf_moo_tur_svk_lat_uzb_lda_vie_anl_zul_akn_swa	-0.378624388608646	-0.897728243377636	0.371648668462209
314	tig_svk_bem_scr_amh_hau_owc_afr_azi_uzb_xho_mao_tsn_hin_lit_bsq_pol_wly_igb_cnt_fre_bul_cic_mcd_zul_pan_fin_akn_ven_est_rom_amr_geo_ita_spa_mol_alb_heb_sid_eng_hun_tsw_bat_dut_tag_jpn_knd_kor_cze_por_ewe_grk_sun_ctl_anl_ind_mnd_glc_swa_ger_chh_krd_nor_bos_lat_qcu_prs_ukr_guj_dyu_mlt_swe_sod_rus_mly_slo_lda_urd_yor_jav_tha_gam_tml_dgb_fbf_tur_arw_ben_aze_bam_vie_aeg_ses_moo_swt	-0.0516888591329874	-0.121835224187875	0.903292391126592
315	sid_ukr_yor_krd_aeg_hau_amh_dut_uzb_tur_ewe_mao_ses_mol_ita_bsq_rom_anl_lda_mnd_ctl_lit_dgb_svk_igb_guj_fin_xho_tsw_est_mcd_gam_geo_bos_prs_glc_grk_amr_tig_por_hun_ven_ind_lat_bat_jpn_knd_kor_ger_spa_swa_rus_jav_alb_owc_mly_cnt_swe_bam_arw_sod_nor_afr_slo_hin_qcu_pan_bul_cze_dyu_mlt_pol_wly_eng_tag_ben_akn_scr_moo_sun_tha_chh_tml_swt_tsn_azi_urd_fre_aze_bem_vie_heb_cic_fbf_zul	0.0203236958347795	0.0478438035766461	0.961943321232805
316	tig_fre_cic_pol_sid_anl_gam_por_azi_tur_dyu_tag_igb_lat_rom_bsq_eng_hau_tsn_cnt_spa_ctl_xho_prs_fbf_lit_fin_ses_akn_hun_cze_mlt_geo_bul_svk_mol_slo_wly_owc_pan_est_tsw_ind_ukr_bat_jpn_tml_kor_glc_arw_yor_afr_mly_ita_amr_sun_mnd_alb_lda_grk_amh_guj_krd_hin_swe_qcu_dut_bos_ger_moo_chh_mcd_aeg_rus_jav_urd_bam_scr_bem_mao_tha_heb_knd_swt_zul_aze_ben_nor_uzb_dgb_vie_sod_ven_swa_ewe	-0.229009226210882	-0.540744504068496	0.589976511372501
317	sod_ukr_swa_ctl_mlt_hau_gam_nor_uzb_aze_fbf_mao_bam_hin_bul_bsq_ger_amr_moo_cnt_bos_pol_ewe_rus_ven_dut_est_bem_swt_hun_ben_aeg_geo_mol_prs_pan_swe_anl_wly_spa_fin_dgb_ind_guj_mly_jpn_tml_kor_krd_rom_yor_por_sun_arw_chh_bat_mnd_ita_igb_alb_heb_cze_scr_lit_slo_qcu_eng_glc_grk_dyu_owc_urd_amh_fre_tag_afr_lda_mcd_akn_jav_tha_sid_knd_cic_tsw_tur_svk_lat_azi_zul_vie_tig_ses_xho_tsn	-0.220230035919002	-0.520385090189003	0.604031866953674
318	anl_rus_bam_rom_aeg_heb_hau_dut_azi_aze_fbf_mao_ven_slo_glc_bsq_fre_chh_bem_mnd_por_svk_swa_swe_dyu_ctl_est_cic_moo_hun_alb_wly_geo_ben_spa_guj_scr_owc_gam_ger_fin_akn_ind_prs_jav_jpn_knd_kor_krd_mol_swt_pol_mly_bul_amr_tag_cnt_lat_ewe_hin_amh_afr_grk_ita_bos_qcu_urd_arw_lit_igb_sod_pan_tig_mcd_sun_ukr_dgb_eng_zul_bat_tha_mlt_tml_xho_tsw_tur_nor_cze_uzb_tsn_vie_sid_lda_yor_ses	-0.276987412506871	-0.655195970251954	0.513958993717354
319	amr_por_xho_svk_aeg_tig_hau_prs_uzb_azi_dyu_mly_akn_eng_afr_bsq_grk_owc_zul_mnd_alb_bul_yor_arw_swt_krd_est_igb_fbf_hun_rom_wly_geo_scr_ben_spa_lat_heb_sod_rus_fin_bam_ind_lit_sun_jpn_knd_kor_pol_urd_tsw_guj_bat_mcd_anl_tag_cnt_bos_tsn_ita_chh_fre_glc_ctl_slo_qcu_cze_swe_pan_ewe_sid_ukr_amh_nor_jav_dut_lda_ger_dgb_mao_tha_gam_tml_ven_moo_aze_mol_hin_tur_swa_vie_mlt_bem_cic_ses	-0.387635444389678	-0.919867307856199	0.360021942127845
320	chh_lat_igb_ita_heb_sod_tig_swe_uzb_aze_lda_mao_bam_krd_mcd_bsq_eng_mlt_tsw_cnt_hin_svk_moo_lit_cic_ctl_fin_ven_xho_hun_slo_hau_geo_ben_pol_glc_arw_gam_owc_alb_est_zul_jav_grk_sun_jpn_knd_kor_pan_afr_fbf_dut_ind_prs_sid_tag_mnd_nor_ewe_urd_amr_mol_spa_ukr_bul_qcu_bos_ger_fre_dgb_anl_por_amh_rus_mly_rom_swt_guj_swa_bat_tha_wly_tml_bem_dyu_azi_cze_scr_tur_tsn_vie_aeg_ses_yor_akn	0.0311470097525815	0.0734136652189302	0.941634611835513
321	sid_svk_akn_mcd_amh_owc_amr_slo_tur_uzb_swt_bat_dyu_ger_rom_bsq_bos_chh_bam_mnd_eng_bul_moo_prs_yor_cze_fin_zul_cic_hun_grk_sod_geo_spa_ukr_por_lat_hau_mlt_afr_est_fbf_ind_arw_sun_jpn_tml_kor_scr_nor_ewe_dut_mao_lit_aeg_tag_cnt_urd_ses_fre_tig_guj_ctl_hin_krd_qcu_swe_pol_ben_bem_anl_ita_heb_mol_jav_alb_tsn_glc_igb_mly_tha_wly_knd_dgb_ven_azi_rus_pan_aze_lda_vie_gam_xho_tsw_swa	0.0717866255187043	0.168951449240256	0.866201757579536
322	anl_nor_ewe_lit_gam_sid_heb_lat_uzb_tur_lda_sun_tsw_swe_krd_bsq_eng_amh_ven_mnd_fre_urd_yor_guj_xho_prs_hun_swa_bam_fin_svk_owc_geo_arw_ben_cze_mcd_amr_chh_ger_est_igb_tag_ita_mao_jpn_tml_kor_scr_por_bem_pol_mly_pan_mlt_jav_cnt_slo_dyu_grk_sod_spa_glc_bos_hin_qcu_afr_ctl_alb_swt_wly_mol_aeg_ukr_ind_rus_fbf_bul_tsn_bat_tha_hau_knd_dgb_zul_aze_dut_rom_azi_moo_vie_tig_cic_ses_akn	0.0851286672702634	0.200336753170493	0.841654665205885
323	owc_prs_swa_bos_heb_sid_aeg_lat_tur_uzb_tsw_mly_tsn_krd_ben_bsq_fre_gam_xho_mnd_rom_mol_zul_ctl_cic_afr_est_bam_moo_fin_hin_amh_geo_pan_scr_ukr_urd_tig_amr_alb_hun_ven_mao_rus_bat_jpn_tml_kor_ger_slo_lda_por_ind_spa_chh_jav_cnt_arw_bem_nor_sod_dut_guj_ita_swe_qcu_bul_svk_pol_yor_anl_cze_hau_eng_sun_glc_ses_grk_ewe_tag_tha_wly_knd_dyu_swt_azi_lit_mcd_aze_dgb_vie_mlt_akn_igb_fbf	0.029278218956434	0.0689075361551143	0.945211163413997
324	gam_por_bam_pan_owc_anl_hau_grk_tur_aze_yor_bat_tsw_swe_bos_bsq_alb_amh_ses_mnd_slo_scr_zul_lat_tsn_cze_est_dyu_ewe_hun_mol_tig_geo_ukr_hin_spa_svk_mlt_heb_fre_fin_akn_tag_arw_jav_jpn_tml_kor_mcd_nor_bem_urd_mly_ben_amr_ind_cnt_krd_lda_rus_sid_ctl_lit_rom_ita_qcu_pol_eng_guj_ven_chh_afr_sod_dut_mao_bul_swt_prs_cic_sun_tha_aeg_knd_dgb_xho_uzb_ger_glc_azi_swa_vie_wly_moo_fbf_igb	-0.142558954238008	-0.336503240802842	0.737249529247399
325	sod_fre_igb_swe_owc_amh_aeg_glc_uzb_tur_dyu_tag_ses_urd_rom_bsq_nor_hau_bam_cnt_ita_ger_xho_ben_bem_prs_est_akn_tsw_fin_alb_heb_geo_bul_slo_eng_guj_anl_chh_grk_hun_yor_mao_lit_ind_jpn_knd_kor_arw_cze_swt_por_bat_pol_gam_mly_mnd_dut_fbf_spa_mlt_ukr_svk_lat_bos_qcu_scr_afr_hin_ven_tig_pan_sid_ctl_jav_mol_lda_rus_ewe_sun_tha_wly_tml_swa_zul_aze_mcd_krd_azi_tsn_vie_amr_cic_dgb_moo	-0.7790692562132	-1.87650866679924	0.0637211377240276
326	tig_nor_akn_fre_anl_hau_heb_guj_uzb_tur_fbf_mao_igb_mol_dut_bsq_grk_wly_tsw_cnt_lat_eng_cic_krd_yor_slo_fin_zul_ewe_est_scr_gam_geo_pan_glc_lit_alb_aeg_sid_ger_hun_swa_jav_spa_sun_jpn_tml_kor_hin_ukr_swt_ita_bat_mcd_sod_mly_mnd_bul_ses_arw_mlt_por_ctl_afr_bos_qcu_rom_prs_svk_dgb_amh_urd_owc_rus_tag_swe_bem_ben_ven_ind_tha_amr_knd_bam_dyu_azi_cze_pol_aze_xho_vie_chh_moo_tsn_lda	0.31030674562745	0.730730213897872	0.466780921061694
327	amh_ger_swa_swe_anl_chh_hau_slo_uzb_tur_bam_ind_ewe_krd_ben_bsq_urd_gam_xho_mnd_glc_guj_fbf_bul_moo_cze_fin_dyu_tsw_est_scr_aeg_geo_nor_bos_lit_alb_owc_amr_pan_hun_lda_bat_dut_mly_jpn_tml_kor_eng_prs_ven_hin_mao_rom_mlt_tag_cnt_arw_cic_por_wly_grk_pol_spa_ita_qcu_svk_rus_lat_ses_sod_mcd_heb_ukr_jav_ctl_yor_afr_zul_sun_tha_sid_knd_dgb_igb_azi_mol_fre_aze_tsn_vie_tig_akn_bem_swt	-0.0799259639349677	-0.188546583721148	0.850859030180835
328	heb_alb_dgb_mol_hau_mlt_amh_cze_tur_aze_tsw_jav_igb_por_ger_bsq_bos_owc_zul_cnt_urd_ctl_lda_ben_xho_fre_est_dyu_swa_hun_lit_anl_geo_arw_mcd_hin_slo_wly_sod_grk_fin_moo_sun_swe_ind_jpn_tml_kor_ukr_scr_ven_prs_tag_dut_tig_mao_mnd_rus_fbf_nor_aeg_pan_rom_spa_guj_qcu_svk_pol_glc_tsn_gam_afr_sid_krd_bat_eng_akn_lat_ses_mly_tha_amr_knd_yor_cic_uzb_bul_ita_azi_swt_vie_chh_bem_bam_ewe	-0.365447426362486	-0.866630381807077	0.388374989854616
329	gam_grk_swt_por_heb_anl_amr_nor_azi_tur_ses_mly_lda_eng_ger_bsq_pan_tig_akn_mnd_lit_scr_cic_ita_yor_pol_est_tsw_fbf_fin_spa_wly_geo_glc_ben_svk_alb_sid_owc_mcd_hun_swa_bat_slo_jav_jpn_knd_kor_lat_afr_bem_mol_ind_rom_hau_sun_cnt_ctl_ven_prs_chh_bos_krd_rus_arw_qcu_urd_hin_swe_dgb_mlt_cze_amh_bul_mao_fre_bam_dut_tsn_tag_tha_aeg_tml_xho_moo_aze_ukr_guj_uzb_ewe_vie_sod_igb_zul_dyu	-0.24520619682142	-0.578830080233152	0.564103110059506
330	amh_arw_zul_hin_sod_heb_hau_afr_uzb_azi_lda_tag_swt_svk_por_bsq_prs_mlt_xho_cnt_spa_ctl_ewe_dut_swa_ukr_fin_moo_dyu_est_nor_anl_geo_lat_guj_slo_scr_amr_aeg_ben_hun_yor_ind_eng_sun_jpn_knd_kor_mcd_fre_dgb_cze_jav_ita_tig_mao_mnd_pol_cic_bul_gam_alb_mol_urd_krd_qcu_swe_rus_ger_ven_sid_rom_owc_glc_mly_pan_tsn_grk_tsw_bat_tha_chh_tml_bam_bem_aze_bos_lit_tur_ses_vie_wly_fbf_akn_igb	-0.541668362595295	-1.29093699355624	0.199925384492863
331	aeg_arw_swt_scr_gam_heb_owc_hin_tur_azi_zul_sun_lda_lat_por_bsq_ctl_sid_dyu_cnt_mcd_bul_moo_nor_igb_afr_hun_tsn_xho_est_ger_chh_geo_prs_ukr_lit_svk_hau_amr_krd_fin_ewe_jav_eng_mao_jpn_tml_kor_ita_slo_ses_ben_bat_guj_sod_tag_mnd_glc_bem_spa_wly_pan_mol_alb_bos_qcu_urd_dut_grk_cic_tig_rus_mlt_rom_mly_cze_fbf_fre_ven_ind_tha_amh_knd_akn_dgb_aze_swe_pol_uzb_swa_vie_anl_bam_yor_tsw	-0.724638108840499	-1.74011920229632	0.0851460241403913
332	hau_nor_bem_slo_sid_amh_mlt_eng_aze_azi_zul_tag_bam_por_urd_bsq_lit_chh_xho_cnt_lat_afr_tsw_arw_lda_cze_fin_akn_ven_est_bul_sod_geo_krd_rom_ger_rus_anl_heb_grk_hun_dgb_sun_ita_mao_jpn_tml_kor_svk_dut_igb_guj_mly_glc_wly_ind_mnd_ukr_tsn_hin_aeg_bos_spa_fre_scr_qcu_mcd_pan_pol_dyu_tig_prs_owc_alb_jav_ben_ses_mol_fbf_bat_tha_gam_knd_swt_yor_tur_ctl_swe_uzb_swa_vie_amr_ewe_cic_moo	-0.183818311405618	-0.434451218062652	0.664967167288339
333	owc_ger_igb_pol_amh_mlt_sod_dut_aze_uzb_ses_sun_zul_por_cze_bsq_mol_hau_akn_mnd_glc_hin_dyu_bul_tsn_rom_hun_swa_tsw_est_prs_gam_geo_pan_lit_arw_krd_aeg_anl_mcd_fin_dgb_jav_bos_mao_jpn_knd_kor_guj_ctl_ven_rus_tag_nor_tig_mly_cnt_fre_bem_ita_amr_swe_svk_alb_ben_qcu_afr_lat_scr_xho_heb_spa_chh_slo_bat_eng_ewe_urd_bam_ind_tha_sid_tml_fbf_lda_tur_grk_ukr_azi_swt_vie_wly_yor_cic_moo	0.0585201447136532	0.137885044716366	0.890629372615302
334	owc_pol_igb_hin_hau_heb_anl_lat_aze_azi_dgb_mao_xho_alb_krd_bsq_ctl_sid_bem_cnt_cze_ukr_fbf_ita_ewe_urd_hun_tsw_bam_est_swe_gam_geo_dut_spa_slo_ger_sod_tig_fre_fin_moo_tag_rom_jav_jpn_tml_kor_lit_ben_dyu_mol_sun_guj_chh_bat_mnd_pan_zul_prs_aeg_grk_rus_svk_arw_qcu_mcd_glc_nor_ses_wly_afr_mlt_bos_ind_bul_lda_scr_swa_mly_tha_amh_knd_swt_ven_tur_eng_por_uzb_tsn_vie_amr_yor_cic_akn	-0.498597411397962	-1.18499031284533	0.239040570644022
335	hau_guj_ses_bul_gam_owc_aeg_prs_uzb_aze_yor_sun_cic_arw_ukr_bsq_rom_mlt_tsn_mnd_ita_nor_ven_rus_zul_afr_fin_igb_tsw_hun_dut_sod_geo_bos_lat_glc_alb_heb_tig_por_est_fbf_mao_lit_jav_jpn_knd_kor_pol_ger_swt_mol_bat_ben_wly_ind_cnt_cze_bam_scr_chh_krd_slo_hin_eng_qcu_svk_grk_spa_dyu_sid_mcd_amh_swe_tag_ctl_swa_fre_dgb_mly_tha_anl_tml_bem_moo_tur_urd_pan_azi_xho_vie_amr_lda_ewe_akn	-1.18517598432843	-2.92087741009084	0.00438000819019856
336	anl_krd_akn_hin_heb_chh_gam_eng_aze_uzb_ven_mly_bem_cze_ger_bsq_rus_amr_cic_mnd_scr_pan_moo_lat_swa_pol_fin_tsn_tsw_est_prs_aeg_geo_ben_lit_fre_por_tig_wly_ctl_hun_igb_ind_ukr_tag_jpn_knd_kor_bul_guj_dgb_afr_mao_glc_sod_jav_cnt_swe_xho_grk_sid_slo_bos_nor_mcd_qcu_ita_rom_spa_ses_hau_urd_mlt_svk_bat_arw_yor_mol_zul_sun_tha_amh_tml_bam_ewe_tur_dut_alb_azi_lda_vie_owc_dyu_fbf_swt	0.328826608915734	0.775159560166606	0.440211926403922
337	sid_ctl_moo_bul_chh_owc_amr_por_azi_aze_ewe_mao_ven_mcd_krd_bsq_alb_heb_ses_mnd_glc_afr_lda_hin_yor_bos_hun_fbf_akn_fin_lit_hau_geo_ita_svk_spa_slo_amh_tig_fre_est_swa_sun_ben_mly_jpn_tml_kor_ger_lat_tsn_ukr_tag_guj_wly_bat_cnt_urd_bam_nor_sod_arw_dut_rus_grk_qcu_prs_cze_rom_tsw_anl_mol_mlt_eng_jav_swe_zul_pol_swt_ind_tha_aeg_knd_dyu_igb_uzb_scr_pan_tur_xho_vie_gam_bem_dgb_cic	-0.524016222125869	-1.25049519851926	0.214255880780415
338	wly_pan_fbf_dut_heb_mlt_tig_afr_tur_aze_swa_ind_moo_svk_ger_bsq_spa_gam_ses_cnt_scr_alb_ewe_fre_bam_hin_hun_cic_xho_fin_swe_aeg_geo_ukr_pol_guj_rom_sid_amh_ita_est_igb_bat_krd_tag_jpn_knd_kor_grk_glc_swt_lat_mly_ben_chh_sun_mnd_urd_akn_lit_anl_arw_mcd_slo_prs_qcu_nor_bul_por_dyu_hau_ctl_amr_bos_jav_mol_dgb_eng_bem_mao_tha_sod_tml_tsn_tsw_azi_rus_cze_uzb_lda_vie_owc_ven_zul_yor	0.362895732944781	0.856857814323739	0.393726053158519
339	gam_grk_dgb_arw_aeg_sid_amr_ukr_tur_azi_dyu_jav_ven_scr_ger_bsq_por_owc_yor_mnd_fre_hin_fbf_krd_moo_alb_hun_igb_zul_fin_afr_chh_geo_pol_nor_eng_ben_heb_hau_slo_est_cic_sun_spa_mao_jpn_knd_kor_rus_glc_swt_swe_tag_prs_sod_mly_cnt_svk_xho_dut_wly_bos_ctl_lit_mol_qcu_lat_ita_mcd_tsn_amh_pan_tig_rom_bat_bul_ewe_cze_bem_ind_tha_anl_tml_bam_akn_aze_urd_guj_uzb_swa_vie_mlt_tsw_lda_ses	-0.238887385337707	-0.564312765937853	0.573899781017285
340	amh_rus_igb_bos_hau_wly_aeg_pol_uzb_tur_dgb_mao_zul_lat_rom_bsq_cze_chh_bem_mnd_prs_por_bam_krd_yor_afr_est_ven_moo_hun_swe_sid_geo_pan_fre_hin_arw_owc_mlt_eng_fin_ses_ind_ukr_sun_jpn_knd_kor_grk_spa_swa_ben_bat_mcd_anl_jav_cnt_bul_swt_dut_gam_lit_mol_svk_nor_qcu_scr_slo_ita_lda_sod_alb_amr_glc_mly_guj_tsn_urd_cic_tag_tha_heb_tml_xho_dyu_aze_ctl_ger_azi_ewe_vie_tig_fbf_tsw_akn	0.529460826900008	1.2551679697151	0.212562612322824
341	hau_hin_bam_grk_owc_wly_chh_pol_uzb_tur_tsn_bat_igb_mol_swe_bsq_slo_amr_swa_mnd_fre_afr_moo_bul_ses_mcd_est_lda_dgb_fin_lat_anl_geo_bos_rom_ctl_svk_tig_sod_krd_hun_bem_mly_spa_sun_jpn_tml_kor_scr_lit_yor_alb_mao_por_gam_ind_cnt_dut_akn_eng_amh_ger_urd_ben_glc_qcu_rus_ukr_pan_fbf_aeg_prs_heb_arw_tag_ita_zul_guj_ven_jav_tha_sid_knd_ewe_dyu_aze_cze_nor_azi_xho_vie_mlt_swt_cic_tsw	0.0162296483527493	0.0382955949159499	0.969534089398274
342	hau_ukr_bam_krd_heb_amr_sod_alb_azi_aze_swa_tag_dyu_urd_pol_bsq_bos_gam_xho_cnt_scr_nor_fbf_rus_ven_pan_fin_bem_moo_est_slo_amh_geo_cze_svk_arw_lat_mlt_owc_mol_hun_zul_mao_afr_ind_jpn_knd_kor_prs_lit_ses_ctl_jav_bul_sid_mly_mnd_fre_akn_dut_wly_ger_hin_grk_mcd_qcu_rom_por_spa_tsw_tig_ita_chh_swe_sun_ben_igb_eng_tsn_bat_tha_aeg_tml_yor_lda_uzb_guj_glc_tur_ewe_vie_anl_dgb_swt_cic	0.0437200160611421	0.103016411029826	0.918171759425419
343	anl_svk_igb_ukr_sid_heb_tig_glc_tur_uzb_ewe_ind_tsn_rus_slo_bsq_ita_amh_dyu_mnd_nor_cze_bam_spa_cic_ben_fin_lda_xho_hun_urd_hau_geo_mol_rom_por_ctl_mlt_amr_pol_est_swa_tag_bul_jav_jpn_tml_kor_bos_krd_ven_prs_mly_hin_chh_mao_cnt_swe_fbf_guj_owc_arw_mcd_fre_grk_qcu_pan_lit_alb_zul_aeg_eng_wly_dut_bat_ger_ses_afr_tsw_sun_tha_gam_knd_moo_yor_aze_lat_scr_azi_akn_vie_sod_bem_dgb_swt	-0.652133776226806	-1.56230776510385	0.121612107079614
344	owc_lat_tsn_krd_wly_chh_aeg_fre_tur_azi_zul_jav_swt_bos_grk_bsq_urd_tig_moo_mnd_guj_eng_dyu_spa_tsw_pan_est_yor_ven_hun_afr_sod_geo_rom_nor_cze_scr_hau_heb_ita_fin_dgb_ind_alb_sun_jpn_knd_kor_arw_rus_fbf_ger_bat_por_amh_tag_cnt_mol_swa_pol_anl_mcd_ctl_lit_swe_qcu_slo_ben_bul_ses_sid_glc_gam_hin_mly_dut_cic_prs_igb_mao_tha_mlt_tml_ewe_lda_aze_ukr_svk_uzb_xho_vie_amr_bam_akn_bem	-0.574946220651502	-1.37001385315034	0.173981040515008
345	gam_bos_ven_arw_wly_owc_chh_pol_tur_azi_ewe_tag_swt_nor_ger_bsq_ben_mlt_fbf_mnd_dut_prs_xho_svk_lda_lat_fin_bem_moo_est_swe_sid_geo_grk_slo_urd_ukr_tig_hau_afr_hun_dgb_mly_rom_jav_jpn_knd_kor_alb_fre_akn_por_mao_guj_sod_sun_cnt_eng_zul_scr_amh_ita_cze_mcd_lit_qcu_ctl_mol_spa_tsn_anl_glc_heb_krd_ind_hin_dyu_rus_ses_bat_tha_aeg_tml_swa_igb_aze_bul_pan_uzb_bam_vie_amr_cic_yor_tsw	-0.0128313484567806	-0.0302178528171237	0.975958064531195
346	sod_hin_ven_ita_hau_wly_owc_rom_aze_tur_dyu_jav_swa_cze_pan_bsq_svk_anl_tsw_mnd_eng_prs_yor_guj_cic_rus_hun_lda_ewe_est_mol_heb_geo_grk_glc_ben_krd_amr_aeg_swe_fin_dgb_mao_nor_bat_jpn_knd_kor_dut_fre_zul_afr_ind_mcd_chh_tag_cnt_lat_igb_spa_tig_scr_pol_ukr_lit_qcu_urd_por_slo_akn_mlt_bul_gam_ger_mly_alb_tsn_bos_swt_sun_tha_amh_tml_fbf_xho_uzb_ctl_arw_azi_moo_vie_sid_bam_ses_bem	-0.756064604339456	-1.81766473852251	0.0723353437681128
347	heb_ukr_dyu_nor_aeg_tig_gam_prs_azi_aze_swa_sun_tsn_bos_dut_bsq_ctl_wly_igb_cnt_rom_lit_yor_glc_cic_pol_fin_ven_swt_est_cze_amr_geo_pan_spa_swe_slo_sod_hau_ita_hun_dgb_jav_ben_mao_jpn_tml_kor_krd_urd_akn_rus_tag_arw_amh_ind_mnd_por_bem_alb_anl_svk_guj_bul_mol_qcu_eng_fre_hin_fbf_mlt_afr_sid_mcd_mly_grk_zul_ger_xho_bat_tha_chh_knd_lda_ses_tur_scr_lat_uzb_tsw_vie_owc_bam_ewe_moo	-0.204483701251032	-0.483101220512025	0.630159235688904
348	gam_urd_dyu_lit_sid_amr_aeg_ita_azi_aze_igb_ind_yor_ukr_pol_bsq_svk_amh_ven_mnd_arw_lat_tsw_pan_xho_dut_hun_akn_cic_est_grk_sod_geo_bul_guj_ctl_mcd_hau_heb_slo_fin_swa_jav_rus_mly_jpn_tml_kor_afr_cze_zul_ben_bat_por_chh_sun_cnt_alb_tsn_mol_mlt_glc_scr_nor_eng_qcu_spa_prs_bos_lda_tig_krd_owc_swe_mao_ger_moo_hin_dgb_tag_tha_wly_knd_bem_ses_tur_fre_rom_uzb_bam_vie_anl_fbf_ewe_swt	-0.609368044708742	-1.45396110841419	0.149323596325643
349	heb_ctl_moo_mol_mlt_hau_tig_cze_tur_azi_igb_jav_tsw_ita_svk_bsq_grk_sid_dgb_cnt_afr_ben_tsn_eng_akn_lat_fin_cic_yor_est_ger_amh_geo_ukr_guj_nor_krd_sod_owc_spa_hun_dyu_sun_bul_bat_jpn_tml_kor_alb_mcd_ven_rom_tag_glc_gam_mao_mnd_por_zul_pol_aeg_lit_swe_prs_hin_qcu_urd_rus_bos_xho_anl_slo_wly_dut_mly_pan_ses_fre_ewe_ind_tha_amr_knd_bem_swt_uzb_arw_scr_aze_lda_vie_chh_fbf_swa_bam	0.28482918350702	0.671328933344337	0.50367509321669
350	amr_arw_yor_fre_chh_heb_wly_bos_uzb_tur_tsn_bat_cic_alb_dut_bsq_nor_anl_fbf_cnt_pan_prs_lda_grk_swt_guj_est_moo_igb_hun_rom_gam_geo_slo_afr_hin_ukr_owc_sid_ben_fin_swa_tag_por_jav_jpn_tml_kor_scr_svk_ses_mol_ind_rus_mlt_mly_mnd_cze_dyu_swe_sod_pol_urd_spa_ger_qcu_lat_eng_ita_ven_hau_glc_tig_mcd_mao_bul_xho_lit_akn_sun_tha_aeg_knd_ewe_tsw_azi_krd_ctl_aze_bem_vie_amh_zul_bam_dgb	-0.48095493895789	-1.14262172098916	0.256128776305294
351	heb_prs_akn_slo_hau_aeg_amh_rus_tur_aze_bem_ind_swa_swe_grk_bsq_alb_sid_ses_cnt_dut_guj_dyu_fre_zul_bos_fin_igb_yor_hun_afr_gam_geo_ita_spa_svk_ben_wly_sod_scr_est_moo_sun_mcd_mly_jpn_knd_kor_bul_ctl_xho_por_tag_cze_mlt_jav_mnd_eng_dgb_ukr_tig_glc_hin_pol_lat_qcu_ger_arw_krd_bam_anl_lit_amr_rom_mao_urd_lda_nor_tsn_bat_tha_owc_tml_ven_cic_azi_mol_pan_uzb_swt_vie_chh_fbf_ewe_tsw	0.147295422166969	0.346572201876723	0.729695658611894
352	sod_ukr_tsn_ben_anl_owc_amr_prs_tur_aze_yor_bat_swa_bul_eng_bsq_dut_mlt_bem_mnd_guj_fre_moo_swe_dyu_rom_hun_cic_zul_est_lat_aeg_geo_spa_glc_pan_mol_hau_heb_mcd_fin_dgb_mao_ita_tag_jpn_knd_kor_ger_slo_ven_hin_ind_pol_amh_mly_cnt_ctl_ewe_afr_wly_svk_por_arw_bos_qcu_alb_krd_urd_akn_tig_rus_sid_lit_sun_grk_fbf_nor_lda_jav_tha_gam_tml_ses_xho_azi_scr_cze_uzb_tsw_vie_chh_igb_swt_bam	-0.747499730611185	-1.79737667070927	0.0755214550188148
353	gam_rus_cic_lat_amh_sid_heb_por_tur_uzb_tsw_jav_swa_scr_ger_bsq_spa_wly_bem_mnd_mcd_swe_ses_cze_bam_lit_hun_fbf_yor_est_bul_mlt_geo_grk_nor_svk_hin_amr_tig_slo_fin_swt_sun_dut_tag_jpn_tml_kor_glc_afr_igb_ctl_mly_rom_hau_mao_cnt_fre_dgb_ukr_owc_krd_ita_pan_ben_qcu_bos_mol_eng_dyu_chh_prs_anl_pol_ind_arw_ven_guj_lda_bat_tha_sod_knd_ewe_moo_aze_alb_urd_azi_xho_vie_aeg_tsn_akn_zul	-0.152119846954996	-0.359241833868442	0.720228551053365
354	hau_krd_ven_alb_sid_chh_anl_mcd_tur_azi_zul_tag_dgb_mol_ben_bsq_por_sod_lda_cnt_eng_prs_moo_cze_yor_nor_hun_akn_bam_est_glc_owc_geo_bos_hin_ctl_guj_heb_tig_scr_fin_dyu_mao_pan_bat_jpn_knd_kor_ukr_ita_igb_ger_sun_urd_amr_mly_mnd_afr_xho_spa_mlt_rus_grk_bul_lit_qcu_fre_slo_swe_tsw_wly_rom_gam_arw_ind_svk_ewe_pol_bem_jav_tha_aeg_tml_fbf_cic_aze_dut_lat_uzb_swa_vie_amh_swt_ses_tsn	-0.25696502759748	-0.607373578991885	0.545083184345309
355	sid_guj_bem_bos_mlt_wly_gam_cze_uzb_azi_cic_mly_dgb_dut_spa_bsq_lit_anl_lda_cnt_grk_alb_ses_ita_akn_svk_est_xho_swa_fin_ger_tig_geo_prs_por_fre_ben_amr_hau_urd_hun_bam_tag_arw_sun_jpn_tml_kor_scr_pan_yor_slo_bat_swe_chh_mao_mnd_krd_tsw_mcd_owc_eng_glc_bul_pol_qcu_hin_rus_ukr_igb_sod_lat_aeg_afr_ind_ctl_moo_nor_tsn_jav_tha_heb_knd_fbf_ewe_aze_mol_rom_tur_ven_vie_amh_zul_swt_dyu	-0.303805450189075	-0.718289831899659	0.474379275245644
356	heb_ita_dgb_alb_wly_mlt_gam_rom_aze_uzb_igb_tag_moo_ger_dut_bsq_ben_tig_lda_cnt_urd_mol_dyu_bos_ewe_eng_fin_ses_zul_hun_svk_owc_geo_nor_pan_swe_grk_sid_amh_rus_est_tsw_bat_pol_ind_jpn_knd_kor_mcd_guj_bem_ctl_jav_cze_aeg_sun_mnd_ukr_cic_spa_hau_lit_krd_afr_por_qcu_scr_bul_prs_tsn_amr_lat_anl_hin_mly_fre_fbf_arw_swa_mao_tha_sod_tml_swt_xho_azi_glc_slo_tur_ven_vie_chh_akn_yor_bam	0.310627536695383	0.730974295843204	0.466632529786584
357	sid_lit_akn_fre_heb_sod_chh_ben_uzb_tur_cic_bat_ses_grk_bul_bsq_spa_owc_bam_mnd_ukr_alb_zul_prs_yor_bos_fin_igb_tsw_hun_eng_amr_geo_por_swe_ita_guj_mlt_aeg_nor_est_tsn_ind_lat_mao_jpn_tml_kor_hin_ctl_swa_rus_mly_krd_hau_tag_cnt_cze_lda_rom_amh_ger_slo_pol_mol_qcu_svk_scr_mcd_swt_wly_pan_gam_afr_sun_dut_ven_urd_fbf_jav_tha_tig_knd_dyu_xho_azi_glc_arw_aze_bem_vie_anl_moo_ewe_dgb	-0.54352776275009	-1.29625840446212	0.198093978431299
358	heb_ctl_tsn_eng_sod_sid_owc_fre_aze_azi_tsw_tag_ewe_krd_pan_bsq_bos_amh_dgb_mnd_ukr_lit_fbf_swe_moo_bul_est_lda_akn_fin_arw_gam_geo_por_ita_prs_spa_wly_aeg_mol_hun_xho_mao_ben_sun_jpn_knd_kor_mcd_grk_bam_ger_bat_hin_hau_ind_cnt_cze_swt_slo_tig_guj_dut_lat_alb_qcu_glc_afr_pol_ses_chh_scr_amr_svk_jav_rus_bem_urd_zul_mly_tha_anl_tml_igb_swa_tur_rom_nor_uzb_ven_vie_mlt_dyu_cic_yor	-0.560022016939966	-1.33644363056564	0.184664897903357
359	amr_bos_swa_krd_hau_anl_amh_mol_uzb_azi_dyu_mao_tsw_hin_rus_bsq_bul_heb_ven_cnt_lit_ctl_lda_guj_bem_fre_hun_xho_igb_est_ben_sod_geo_lat_alb_pol_por_wly_mlt_ita_fin_bam_ind_dut_bat_jpn_knd_kor_urd_eng_yor_ukr_jav_mcd_gam_tag_mnd_spa_ewe_grk_owc_pan_slo_arw_swe_qcu_rom_svk_afr_tsn_sid_scr_chh_cze_mly_prs_ses_glc_cic_sun_tha_aeg_tml_dgb_swt_tur_ger_nor_aze_akn_vie_tig_zul_fbf_moo	-1.06402341669987	-2.60014659520805	0.0108389707334031
360	gam_afr_dyu_arw_amh_owc_tig_bul_azi_aze_xho_mly_dgb_ctl_urd_bsq_krd_mlt_swa_mnd_slo_glc_swt_prs_ses_svk_hun_ven_tsn_fin_dut_heb_geo_por_mol_rom_grk_chh_sod_lat_est_lda_ind_fre_bat_jpn_knd_kor_ukr_guj_yor_ben_jav_bos_aeg_sun_cnt_ita_bam_hin_anl_lit_pol_alb_spa_qcu_eng_scr_pan_zul_hau_nor_wly_mcd_mao_swe_akn_rus_moo_tag_tha_sid_tml_igb_tsw_tur_cze_ger_uzb_fbf_vie_amr_ewe_cic_bem	0.162474318368698	0.38255758628171	0.702920728405947
361	chh_scr_tsn_alb_gam_anl_heb_glc_azi_uzb_swt_jav_zul_ukr_svk_bsq_cze_mlt_lda_cnt_ita_mol_ses_pol_ewe_afr_fin_dyu_moo_hun_bul_amr_geo_pan_slo_nor_ctl_owc_sid_hin_est_akn_bat_fre_tag_jpn_knd_kor_ger_guj_swa_rus_sun_lit_wly_ind_mnd_dut_fbf_krd_amh_grk_bos_arw_swe_qcu_lat_prs_urd_bem_sod_ben_tig_eng_mao_por_dgb_rom_ven_mly_tha_aeg_tml_cic_bam_aze_spa_mcd_tur_yor_vie_hau_igb_xho_tsw	-0.604834334231973	-1.44365593384499	0.152196024152902
362	gam_afr_yor_lit_mlt_tig_wly_urd_aze_uzb_swt_sun_ewe_ukr_nor_bsq_scr_hau_akn_mnd_krd_cze_moo_pol_dgb_mcd_hun_bam_ses_fin_ita_sid_geo_bos_arw_rom_prs_sod_amh_swe_est_igb_jav_bul_mly_jpn_knd_kor_fre_dut_zul_eng_mao_ger_aeg_ind_cnt_pan_tsw_guj_heb_rus_slo_mol_ctl_qcu_ben_spa_hin_ven_amr_glc_anl_alb_tag_svk_swa_por_xho_bat_tha_owc_tml_tsn_dyu_azi_lat_grk_tur_fbf_vie_chh_cic_lda_bem	0.6870465622275	1.62737915758992	0.107040106762852
363	chh_grk_swt_mol_aeg_mlt_owc_pan_tur_azi_tsw_tag_swa_ukr_lat_bsq_scr_amr_bam_cnt_ger_ita_tsn_glc_akn_alb_hun_zul_fbf_fin_slo_wly_geo_rom_fre_swe_ben_sod_hau_prs_est_dyu_sun_pol_mao_jpn_knd_kor_bul_svk_yor_bos_ind_ctl_gam_bat_mnd_afr_moo_arw_anl_spa_lit_eng_dut_qcu_por_urd_krd_cic_tig_guj_amh_rus_mly_mcd_ewe_nor_dgb_jav_tha_heb_tml_ven_bem_uzb_hin_cze_aze_xho_vie_sid_lda_igb_ses	-0.139495606223673	-0.328948821252739	0.742933988103565
364	hau_ben_ewe_rus_mlt_amr_wly_pol_tur_aze_fbf_tag_ven_scr_urd_bsq_svk_anl_ses_cnt_ita_prs_igb_spa_moo_pan_hun_tsw_swa_fin_bul_owc_geo_ctl_cze_grk_lat_amh_aeg_eng_est_zul_mly_bos_mao_jpn_knd_kor_afr_fre_bam_alb_ind_glc_chh_bat_mnd_ukr_cic_mol_heb_nor_ger_swe_rom_qcu_slo_lit_hin_swt_tig_dut_sid_arw_sun_por_bem_mcd_yor_jav_tha_gam_tml_dgb_xho_azi_krd_guj_uzb_dyu_vie_sod_akn_tsn_lda	-0.564145194396601	-1.34374286626739	0.182300878060311
365	amr_swe_dyu_alb_hau_chh_gam_grk_azi_aze_ses_mao_yor_nor_bul_bsq_ben_aeg_zul_mnd_scr_svk_akn_pan_swt_prs_fin_swa_tsn_est_ita_owc_geo_glc_rus_mcd_krd_amh_sid_ger_hun_moo_tag_arw_sun_jpn_tml_kor_bos_rom_lda_fre_bat_hin_mlt_jav_cnt_por_bem_eng_heb_ctl_afr_pol_ukr_qcu_lat_spa_dut_fbf_sod_guj_wly_slo_mly_urd_bam_cze_tsw_ind_tha_anl_knd_igb_cic_tur_mol_lit_uzb_xho_vie_tig_ewe_dgb_ven	0.261343353948521	0.615013299414687	0.540047894517299
366	amr_arw_xho_por_wly_hau_heb_ger_azi_tur_dgb_mao_bem_fre_hin_bsq_lit_sid_lda_cnt_ita_guj_dyu_spa_ses_krd_est_fbf_moo_hun_ukr_mlt_geo_prs_slo_mol_mcd_chh_anl_lat_fin_bam_ind_rus_jav_jpn_tml_kor_ben_pol_cic_scr_bat_cze_gam_tag_mnd_alb_tsn_glc_tig_bos_nor_bul_rom_qcu_ctl_pan_swe_ewe_sod_urd_amh_grk_mly_dut_yor_eng_ven_sun_tha_aeg_knd_swa_tsw_uzb_svk_afr_aze_zul_vie_owc_igb_swt_akn	-0.921639714668623	-2.23220010497765	0.0280025814019848
367	wly_ita_ses_rom_hau_heb_sid_krd_uzb_azi_yor_sun_swt_urd_pan_bsq_svk_gam_akn_cnt_por_pol_swa_ben_fbf_grk_est_ven_zul_fin_spa_chh_geo_slo_alb_arw_eng_anl_owc_rus_hun_bam_bat_bos_mao_jpn_tml_kor_hin_dut_ewe_scr_tag_lat_mlt_jav_mnd_swe_cic_lit_sod_ukr_bul_ctl_glc_qcu_fre_ger_cze_xho_amr_mcd_tig_afr_mly_prs_tsn_guj_tsw_ind_tha_aeg_knd_lda_dgb_tur_mol_nor_aze_moo_vie_amh_igb_dyu_bem	-0.264538065792216	-0.626085450672875	0.532792529574569
368	sod_urd_ewe_eng_amr_aeg_hau_bul_tur_aze_moo_bat_bam_pan_lit_bsq_ukr_mlt_fbf_mnd_dut_guj_xho_ita_yor_bos_fin_cic_zul_hun_rus_owc_geo_rom_pol_spa_hin_gam_chh_cze_est_tsw_sun_svk_mao_jpn_knd_kor_fre_scr_ven_swe_jav_ctl_tig_mly_cnt_ben_bem_arw_wly_nor_krd_afr_lat_qcu_mol_grk_alb_ses_heb_por_amh_slo_ind_glc_akn_mcd_igb_tag_tha_anl_tml_tsn_dgb_azi_ger_prs_uzb_swa_vie_sid_swt_lda_dyu	-0.698247710653852	-1.67128194887823	0.0980278410641068
369	heb_arw_bem_lat_wly_owc_chh_pan_uzb_aze_zul_tag_xho_lit_ctl_bsq_eng_amr_dyu_mnd_rus_slo_dgb_bul_ven_swe_hun_bam_lda_fin_fre_gam_geo_mol_grk_urd_ben_aeg_sid_ita_est_tsn_mao_por_ind_jpn_tml_kor_guj_spa_igb_dut_mly_afr_amh_jav_cnt_glc_ses_ger_hau_cze_krd_hin_bos_qcu_scr_pol_rom_swt_sod_nor_mlt_ukr_sun_mcd_akn_prs_fbf_bat_tha_anl_knd_tsw_ewe_azi_alb_svk_tur_yor_vie_tig_swa_moo_cic	-0.229662473948891	-0.542222795323208	0.58896194451446
370	amh_bul_bem_slo_amr_owc_chh_mol_uzb_aze_lda_mly_tsw_alb_por_bsq_swe_heb_xho_mnd_eng_prs_ewe_lat_igb_grk_est_akn_swt_hun_lit_wly_geo_svk_pan_spa_fre_sod_mlt_rom_fin_ven_ind_nor_tag_jpn_knd_kor_krd_ita_bam_dut_jav_mcd_tig_sun_cnt_bos_ses_hin_anl_rus_guj_ukr_scr_qcu_ctl_afr_pol_moo_sid_ger_aeg_glc_mao_cze_dyu_ben_tsn_bat_tha_hau_tml_cic_fbf_azi_arw_urd_tur_swa_vie_gam_dgb_zul_yor	0.376550198381487	0.887507943567711	0.37709500687503
371	heb_eng_cic_slo_wly_aeg_amh_krd_tur_aze_ses_tag_igb_arw_spa_bsq_nor_chh_ewe_mnd_guj_alb_yor_mcd_swt_lat_est_dgb_lda_hun_rom_sid_geo_grk_dut_afr_hin_amr_anl_prs_fin_fbf_mao_ita_jav_jpn_tml_kor_ben_swe_bem_bos_sun_bul_tig_bat_cnt_pan_xho_glc_gam_fre_scr_por_ctl_qcu_lit_pol_cze_moo_owc_svk_mlt_urd_mly_mol_swa_ukr_bam_ind_tha_hau_knd_tsw_ven_azi_rus_ger_uzb_dyu_vie_sod_akn_zul_tsn	-0.339923502392413	-0.804743623209002	0.423020173995245
372	heb_hin_tsn_ita_sid_amr_chh_arw_aze_uzb_yor_tag_cic_eng_spa_bsq_krd_mlt_swt_cnt_grk_ctl_xho_rus_dgb_slo_fin_bam_igb_est_pol_anl_geo_ger_dut_guj_scr_hau_sod_bos_hun_dyu_bat_urd_sun_jpn_knd_kor_prs_afr_ewe_svk_ind_lat_aeg_mly_mnd_ben_swa_mcd_tig_lit_fre_glc_cze_qcu_rom_alb_mol_bem_owc_bul_amh_nor_jav_pan_ses_ukr_lda_mao_tha_wly_tml_fbf_ven_azi_por_swe_tur_zul_vie_gam_tsw_moo_akn	-0.420696998047492	-0.99832852500736	0.320710575891972
373	sod_dut_tsw_guj_gam_hau_heb_scr_tur_azi_swt_bat_akn_spa_eng_bsq_ita_amr_dgb_mnd_prs_rus_ewe_ctl_dyu_hin_est_xho_swa_hun_lit_aeg_geo_afr_lat_por_slo_anl_chh_ukr_fin_bam_mly_arw_ind_jpn_tml_kor_ben_bul_moo_pan_mao_swe_sid_tag_cnt_urd_fbf_krd_wly_pol_cze_nor_svk_qcu_alb_bos_mol_tsn_owc_fre_mlt_ger_sun_glc_igb_rom_ven_jav_tha_amh_knd_cic_yor_aze_mcd_grk_uzb_bem_vie_tig_ses_zul_lda	-0.740782748816758	-1.77821916337348	0.0786360228818363
374	sid_por_zul_ukr_mlt_amh_aeg_mcd_tur_aze_cic_jav_lda_alb_slo_bsq_krd_chh_ses_cnt_prs_lat_tsw_swe_dyu_scr_est_akn_bem_fin_fre_gam_geo_spa_urd_mol_ita_sod_tig_arw_hun_swt_ind_grk_bat_jpn_tml_kor_dut_ger_ewe_rus_mao_svk_heb_sun_mnd_afr_fbf_ben_amr_pol_guj_nor_hin_qcu_lit_rom_bos_igb_owc_cze_hau_bul_mly_glc_xho_eng_swa_tag_tha_anl_knd_yor_ven_uzb_pan_ctl_azi_tsn_vie_wly_moo_dgb_bam	-0.375449036525319	-0.889587640864216	0.375982713852711
375	mlt_dut_cic_bos_amh_anl_sid_glc_azi_aze_tsn_sun_dyu_nor_ctl_bsq_alb_aeg_ses_cnt_guj_lit_lda_hin_bem_pan_hun_ewe_igb_fin_por_tig_geo_bul_lat_krd_eng_heb_amr_grk_est_tsw_tag_ita_jav_jpn_tml_kor_arw_spa_akn_prs_mly_slo_hau_bat_mnd_pol_swt_ben_gam_rus_cze_mcd_scr_qcu_mol_fre_ukr_ven_chh_rom_wly_swe_ind_ger_moo_afr_yor_mao_tha_sod_knd_dgb_fbf_tur_svk_urd_uzb_zul_vie_owc_bam_xho_swa	-0.939801969326321	-2.27582426083414	0.0251520289308195
376	heb_mcd_bem_slo_hau_owc_sid_alb_aze_tur_moo_jav_dgb_guj_urd_bsq_ger_gam_ewe_cnt_lat_bos_igb_eng_dyu_rus_fin_lda_xho_hun_cze_amr_geo_por_lit_nor_prs_wly_amh_dut_est_ven_mly_svk_bat_jpn_tml_kor_ita_ukr_ses_glc_sun_mol_chh_mao_mnd_ben_tsn_spa_tig_scr_rom_afr_bul_qcu_pan_krd_pol_fbf_anl_ctl_sod_grk_ind_arw_yor_swe_cic_tag_tha_aeg_knd_swa_tsw_uzb_hin_fre_azi_bam_vie_mlt_akn_zul_swt	-0.617291128606146	-1.47542690556669	0.143475470217028
377	gam_ukr_bam_por_anl_amh_aeg_glc_uzb_aze_tsn_tag_ven_guj_bul_bsq_swe_amr_fbf_cnt_alb_rus_swt_svk_zul_grk_hun_swa_xho_est_mol_sod_geo_prs_lat_hin_cze_hau_tig_lit_fin_ewe_ind_nor_jav_jpn_knd_kor_bos_ben_ses_slo_mly_dut_sid_bat_mnd_spa_cic_ger_mlt_arw_mcd_afr_ita_qcu_pan_krd_urd_dyu_heb_ctl_wly_rom_sun_fre_tsw_eng_lda_mao_tha_chh_tml_igb_moo_tur_pol_scr_azi_bem_vie_owc_dgb_akn_yor	-0.174715740222353	-0.412561204474927	0.68087766127258
378	amh_scr_bam_dut_amr_gam_tig_cze_aze_uzb_swa_mao_dgb_mol_urd_bsq_pol_sod_tsw_cnt_svk_nor_ven_spa_akn_ger_hun_fbf_ewe_est_por_chh_geo_prs_ben_arw_hin_hau_owc_guj_fin_moo_ind_pan_tag_jpn_knd_kor_bos_grk_tsn_lit_sun_swe_mlt_bat_mnd_alb_lda_krd_aeg_ita_slo_rom_bul_qcu_fre_mcd_afr_ses_heb_rus_sid_eng_mly_ukr_bem_lat_igb_jav_tha_wly_tml_cic_dyu_azi_ctl_glc_tur_xho_vie_anl_yor_zul_swt	0.755093681073742	1.79475115081557	0.0759421576180597
379	amr_eng_dyu_ukr_hau_aeg_wly_pol_tur_aze_ven_mly_tsn_prs_lat_bsq_bos_heb_moo_mnd_spa_glc_ses_ben_swt_por_fin_lda_akn_hun_guj_amh_geo_urd_mcd_krd_mol_owc_gam_pan_est_cic_ind_dut_bat_jpn_knd_kor_ger_afr_fbf_svk_sun_slo_tig_jav_cnt_rom_xho_ita_mlt_lit_bul_arw_ctl_qcu_rus_hin_cze_ewe_chh_fre_sod_scr_mao_swe_zul_alb_swa_tag_tha_sid_tml_yor_bem_uzb_grk_nor_azi_bam_vie_anl_igb_dgb_tsw	-0.583055549102349	-1.39214555053566	0.167198466021812
380	owc_rom_zul_scr_gam_chh_heb_pol_uzb_aze_tsn_ind_bem_ger_nor_bsq_urd_tig_moo_mnd_eng_krd_tsw_ita_ewe_bul_fin_swa_cic_hun_pan_sid_geo_grk_ben_glc_slo_mlt_amr_ukr_est_bam_jav_dut_bat_jpn_knd_kor_alb_mcd_lda_rus_mao_mol_hau_mly_cnt_guj_igb_fre_anl_hin_arw_swe_spa_qcu_lit_bos_cze_swt_aeg_afr_wly_ctl_tag_lat_xho_svk_akn_sun_tha_sod_tml_yor_dgb_tur_por_prs_azi_ses_vie_amh_dyu_ven_fbf	0.143956405082978	0.33911060500109	0.735290938554103
381	wly_mcd_cic_glc_tig_amr_owc_krd_azi_uzb_moo_sun_ewe_bos_ben_bsq_rus_amh_bam_cnt_hin_arw_tsw_ctl_ses_urd_hun_dgb_tsn_fin_swe_anl_geo_dut_rom_spa_afr_gam_hau_svk_est_dyu_mao_ukr_ind_jpn_knd_kor_prs_nor_igb_pan_jav_alb_sod_mly_mnd_guj_swa_lat_heb_scr_lit_slo_pol_qcu_bul_por_ger_bem_aeg_cze_chh_mol_tag_eng_lda_ita_yor_bat_tha_mlt_tml_ven_akn_tur_fre_grk_aze_swt_vie_sid_zul_fbf_xho	0.0822757148597178	0.193713124465311	0.846822987321091
382	amr_dut_akn_fre_sid_chh_owc_lat_azi_tur_tsw_bat_zul_swe_arw_bsq_grk_amh_igb_mnd_lit_pol_yor_guj_lda_slo_est_bem_ses_hun_scr_hau_geo_rom_pan_eng_spa_anl_heb_urd_fin_swt_ind_krd_mly_jpn_tml_kor_hin_ukr_swa_alb_tag_bul_tig_jav_cnt_cze_xho_prs_mlt_afr_svk_ben_por_qcu_mcd_ger_mol_moo_aeg_ctl_sod_nor_mao_ita_dgb_rus_bam_sun_tha_wly_knd_tsn_dyu_uzb_bos_glc_aze_ven_vie_gam_fbf_ewe_cic	-0.218709873811775	-0.516928017256142	0.606433598822544
383	hau_grk_tsn_por_mlt_gam_heb_nor_tur_uzb_tsw_sun_ven_guj_lat_bsq_ukr_wly_moo_mnd_rom_bul_fbf_mcd_zul_pol_est_cic_lda_fin_pan_chh_geo_eng_lit_slo_mol_aeg_amr_ben_hun_dyu_mao_bos_tag_jpn_tml_kor_krd_prs_bem_dut_jav_hin_sid_bat_cnt_spa_xho_urd_tig_ctl_cze_svk_scr_qcu_ita_fre_swe_swa_sod_alb_anl_ger_mly_arw_swt_afr_yor_ind_tha_amh_knd_ewe_igb_aze_rus_glc_azi_bam_vie_owc_dgb_akn_ses	0.261382918645507	0.615412679893887	0.539785317390627
384	hau_prs_ewe_bul_anl_amr_wly_urd_uzb_azi_tsn_mao_lda_fre_glc_bsq_spa_sod_xho_cnt_bos_scr_cic_ukr_ses_mcd_fin_bam_dgb_hun_pan_owc_geo_slo_mol_lit_rom_amh_sid_lat_est_fbf_mly_cze_bat_jpn_knd_kor_nor_pol_dyu_ben_jav_dut_mlt_ind_mnd_krd_swa_por_gam_guj_grk_ger_ctl_qcu_hin_arw_afr_tsw_aeg_eng_tig_rus_tag_swe_swt_svk_akn_sun_tha_chh_tml_moo_igb_aze_ita_alb_tur_ven_vie_heb_bem_zul_yor	0.464226242667946	1.09446276384106	0.276578606612773
385	anl_ita_igb_lat_gam_heb_mlt_pol_aze_uzb_dgb_bat_ven_dut_nor_bsq_hin_tig_zul_mnd_svk_glc_ewe_rom_yor_arw_fin_lda_xho_est_fre_sid_geo_eng_ben_rus_bos_aeg_hau_cze_hun_swt_mao_ukr_mly_jpn_knd_kor_lit_slo_tsw_mol_sun_ger_amh_jav_cnt_por_akn_scr_owc_guj_mcd_spa_urd_qcu_alb_ctl_grk_ses_chh_swe_sod_afr_tag_bul_cic_pan_bam_ind_tha_amr_tml_bem_fbf_tur_krd_prs_azi_moo_vie_wly_tsn_dyu_swa	-0.752834933395909	-1.80783807323481	0.0738643141949499
386	wly_bul_xho_mcd_gam_mlt_amr_lit_aze_tur_cic_bat_zul_nor_fre_bsq_ctl_chh_swa_mnd_ben_prs_ven_dut_dgb_grk_est_moo_fbf_fin_eng_owc_geo_pan_rus_arw_ukr_amh_sid_svk_hun_bem_sun_krd_jav_jpn_tml_kor_urd_lat_swt_por_ind_rom_sod_tag_cnt_slo_ewe_bos_aeg_swe_guj_glc_afr_qcu_mol_cze_hin_igb_hau_ita_tig_alb_mly_scr_tsn_ger_akn_mao_tha_heb_knd_ses_yor_uzb_spa_pol_azi_lda_vie_anl_bam_tsw_dyu	-0.094657969991353	-0.223273303720248	0.823812495672444
387	amh_bul_tsn_ben_chh_tig_gam_scr_aze_uzb_lda_bat_moo_mol_svk_bsq_slo_mlt_igb_mnd_krd_nor_zul_lat_ewe_lit_fin_swt_tsw_hun_glc_wly_geo_fre_dut_ger_eng_anl_owc_pol_est_fbf_mao_grk_tag_jpn_tml_kor_ita_por_swa_pan_sun_ctl_aeg_ind_cnt_cze_ses_bos_heb_urd_mcd_rus_prs_qcu_swe_rom_hin_xho_amr_guj_sod_arw_jav_afr_akn_ukr_dgb_mly_tha_sid_knd_cic_bam_tur_alb_spa_azi_dyu_vie_hau_ven_yor_bem	-0.0639628077891637	-0.151005405003124	0.88029851319844
388	sod_cze_akn_mcd_owc_anl_amr_grk_aze_azi_zul_mly_lda_urd_svk_bsq_spa_sid_dyu_cnt_alb_guj_yor_lat_igb_arw_fin_swa_xho_hun_nor_chh_geo_rom_ctl_por_ukr_gam_amh_pol_est_swt_jav_fre_mao_jpn_tml_kor_bos_afr_ven_rus_tag_krd_aeg_ind_mnd_glc_fbf_swe_hau_bul_ita_mol_hin_qcu_ger_scr_lit_moo_heb_ben_mlt_prs_bat_dut_ewe_pan_bam_sun_tha_tig_knd_bem_tsw_tur_eng_slo_uzb_dgb_vie_wly_cic_tsn_ses	0.882137687260683	2.11562759584205	0.0370489179686299
389	heb_dut_igb_nor_chh_hau_wly_urd_aze_uzb_ven_sun_xho_eng_pol_bsq_hin_amr_lda_mnd_rus_cze_fbf_pan_bem_grk_hun_swt_swa_est_krd_gam_geo_svk_prs_ctl_scr_amh_anl_fre_fin_tsw_mao_mcd_tag_jpn_tml_kor_afr_spa_dgb_slo_ind_bul_aeg_bat_cnt_ita_tsn_ger_tig_swe_rom_ben_glc_qcu_lat_por_ukr_akn_sod_lit_sid_mol_mly_arw_dyu_guj_zul_jav_tha_mlt_knd_ses_bam_tur_alb_bos_azi_ewe_vie_owc_cic_moo_yor	-0.363626490415961	-0.860152284332802	0.39191708620912
390	amh_bul_tsn_nor_aeg_sod_chh_ita_azi_tur_cic_sun_swa_cze_lat_bsq_arw_heb_dyu_cnt_pol_hin_lda_glc_tsw_guj_fin_yor_dgb_hun_mcd_gam_geo_pan_rus_lit_afr_hau_amr_ger_est_fbf_mao_urd_tag_jpn_tml_kor_grk_ctl_xho_dut_bat_swe_owc_jav_mnd_alb_ses_scr_wly_rom_ukr_krd_por_qcu_svk_bos_prs_ewe_anl_spa_sid_ben_ind_eng_moo_slo_swt_mly_tha_mlt_knd_zul_akn_uzb_fre_mol_aze_ven_vie_tig_igb_bam_bem	-0.33759387109603	-0.799189634863994	0.426216883773199
391	amr_bul_ses_pan_owc_mlt_sod_dut_tur_uzb_akn_mao_dyu_rom_krd_bsq_por_amh_yor_mnd_hin_slo_moo_pol_tsw_glc_fin_swt_fbf_hun_eng_sid_geo_lit_arw_scr_svk_hau_gam_cze_est_lda_mly_urd_jav_jpn_knd_kor_ukr_ben_zul_fre_tag_bos_aeg_sun_cnt_swe_dgb_afr_tig_grk_nor_alb_mol_qcu_mcd_ctl_ger_bam_anl_ita_heb_guj_bat_spa_swa_rus_cic_ind_tha_chh_tml_igb_ven_aze_lat_prs_azi_ewe_vie_wly_xho_tsn_bem	0.723283416819268	1.71649480743068	0.0894006198986684
392	tig_fre_swa_pan_amr_anl_gam_slo_uzb_aze_zul_mao_dyu_mcd_pol_bsq_nor_sod_swt_mnd_svk_spa_ewe_ger_tsn_hin_hun_yor_tsw_est_swe_aeg_geo_arw_ukr_alb_urd_owc_wly_ctl_fin_fbf_bat_eng_tag_jpn_tml_kor_cze_grk_cic_scr_mly_glc_chh_jav_cnt_krd_moo_mol_mlt_por_rus_afr_lat_qcu_guj_ben_dut_ses_hau_bul_amh_bos_ind_rom_dgb_lit_lda_sun_tha_heb_knd_akn_igb_tur_prs_ita_azi_xho_vie_sid_ven_bem_bam	-0.152343488555061	-0.359425724783898	0.720091458820152
393	hau_alb_xho_mcd_mlt_heb_amr_eng_tur_uzb_zul_mao_yor_lit_scr_bsq_ctl_owc_moo_cnt_spa_krd_igb_mol_fbf_guj_est_akn_swt_fin_prs_gam_geo_glc_grk_swe_rom_tig_anl_afr_hun_ven_sun_bul_bat_jpn_tml_kor_ben_dut_ses_lat_ind_pol_sod_jav_mnd_pan_tsw_ukr_sid_nor_cze_fre_bos_qcu_por_slo_ger_swa_aeg_urd_wly_arw_mly_ita_cic_hin_dgb_tag_tha_chh_knd_bem_tsn_aze_rus_svk_azi_ewe_vie_amh_dyu_bam_lda	-0.180743223615725	-0.426388962837433	0.67080977961713
394	chh_rus_swt_bos_sod_tig_amh_ukr_tur_azi_zul_mly_fbf_glc_bul_bsq_eng_amr_ven_cnt_nor_alb_moo_rom_lda_scr_fin_yor_swa_hun_grk_gam_geo_ger_cze_dut_urd_owc_hau_fre_est_bam_tag_guj_mao_jpn_tml_kor_por_pan_dyu_ita_bat_lat_anl_sun_mnd_slo_dgb_ctl_aeg_prs_arw_afr_lit_qcu_mol_ben_swe_tsw_wly_hin_sid_krd_jav_spa_cic_pol_akn_ind_tha_heb_knd_xho_ewe_uzb_mcd_svk_aze_igb_vie_mlt_ses_bem_tsn	-0.299139142413683	-0.707225127015492	0.481195011927096
395	hau_pan_dyu_urd_chh_sid_amh_alb_tur_azi_dgb_sun_ven_grk_eng_bsq_svk_wly_bam_cnt_nor_lit_swt_cze_lda_ben_fin_cic_yor_est_fre_heb_geo_ukr_mcd_por_rom_amr_tig_guj_hun_bem_ind_rus_mao_jpn_tml_kor_krd_lat_igb_hin_jav_bos_mlt_tag_mnd_swe_swa_dut_sod_bul_afr_slo_scr_qcu_ita_mol_prs_akn_owc_ctl_aeg_glc_bat_arw_tsw_spa_fbf_mly_tha_gam_knd_tsn_ewe_aze_pol_ger_uzb_moo_vie_anl_ses_zul_xho	-0.0100263724850396	-0.0236630617759474	0.981172068950853
396	amr_rus_bam_dut_amh_owc_tig_mol_tur_uzb_yor_sun_lda_ben_pan_bsq_ger_wly_bem_mnd_bul_bos_tsw_afr_ewe_grk_hun_zul_xho_est_slo_heb_geo_ctl_glc_arw_swe_sid_gam_fre_fin_dyu_jav_scr_ind_jpn_tml_kor_krd_nor_igb_pol_bat_lit_anl_mly_cnt_prs_tsn_ita_hau_spa_eng_svk_por_qcu_guj_mcd_urd_fbf_sod_hin_aeg_rom_tag_ukr_ses_lat_swa_mao_tha_chh_knd_cic_dgb_azi_cze_alb_aze_akn_vie_mlt_swt_ven_moo	0.00347483050056031	0.00818043814072415	0.993490550010791
397	gam_spa_tsn_por_owc_mlt_aeg_krd_azi_uzb_xho_mly_bem_ben_mol_bsq_scr_sod_tsw_cnt_hin_swe_swa_lat_bam_glc_fin_dyu_zul_hun_lit_wly_geo_bos_rom_pol_prs_amr_chh_eng_est_ven_ind_alb_tag_jpn_tml_kor_ukr_ger_ewe_afr_jav_dut_tig_bat_mnd_ctl_ses_arw_anl_mcd_pan_cze_svk_qcu_bul_ita_rus_cic_hau_nor_heb_guj_mao_grk_yor_slo_akn_sun_tha_sid_knd_lda_moo_tur_fre_urd_aze_igb_vie_amh_fbf_swt_dgb	0.352085062879871	0.829759523801612	0.408799607227525
398	chh_cze_lda_afr_hau_sod_wly_grk_uzb_azi_akn_sun_swt_pol_scr_bsq_lit_amr_bem_mnd_mcd_nor_dgb_lat_igb_ger_est_fbf_xho_fin_dut_heb_geo_krd_fre_arw_eng_mlt_aeg_mol_hun_tsn_tag_hin_jav_jpn_knd_kor_ita_spa_dyu_bul_mao_alb_tig_mly_cnt_pan_moo_ben_owc_glc_ctl_guj_rom_qcu_urd_bos_por_ewe_anl_swe_amh_rus_bat_svk_ses_slo_tsw_ind_tha_gam_tml_swa_bam_tur_prs_ukr_aze_yor_vie_sid_cic_zul_ven	-0.01167860299276	-0.027529293704911	0.978096563796529
399	sod_scr_yor_lit_wly_amh_hau_bos_aze_tur_dgb_tag_cic_ctl_glc_bsq_nor_sid_igb_mnd_arw_svk_ses_prs_fbf_mol_hun_akn_ven_fin_bul_aeg_geo_lat_afr_urd_ita_heb_amr_fre_est_xho_jav_cze_sun_jpn_tml_kor_swe_krd_zul_guj_mao_rus_mlt_bat_cnt_spa_moo_slo_chh_pol_eng_por_ger_qcu_ukr_dut_grk_tsw_gam_pan_tig_rom_ind_ben_ewe_mcd_swa_mly_tha_owc_knd_tsn_bam_azi_alb_hin_uzb_swt_vie_anl_dyu_lda_bem	-1.19649689943219	-2.95619163146216	0.0039469577616889
400	anl_nor_dgb_prs_owc_gam_sid_alb_uzb_aze_swa_mly_bam_cze_slo_bsq_guj_heb_moo_cnt_bos_fre_tsn_urd_zul_rom_fin_bem_dyu_est_ben_tig_geo_hin_bul_glc_arw_hau_amr_por_hun_ven_bat_dut_tag_jpn_knd_kor_pan_afr_tsw_krd_jav_ctl_chh_ind_mnd_ukr_cic_spa_wly_pol_lat_rus_mcd_qcu_grk_swe_lit_ewe_amh_ita_aeg_ger_sun_scr_igb_mol_ses_mao_tha_mlt_tml_yor_akn_tur_svk_eng_azi_lda_vie_sod_swt_fbf_xho	-0.184282889376699	-0.435071255659192	0.664518683432793
401	chh_arw_ewe_prs_aeg_gam_wly_swe_azi_aze_igb_jav_dgb_cze_lat_bsq_lit_amh_swt_cnt_spa_ita_bam_mcd_tsn_ger_fin_lda_tsw_hun_urd_tig_geo_krd_rom_fre_svk_owc_sod_pan_est_xho_tag_rus_bat_jpn_tml_kor_ukr_por_fbf_mol_mly_ben_sid_ind_mnd_hin_ven_afr_anl_slo_nor_grk_bos_qcu_scr_guj_alb_zul_mlt_bul_amr_dut_mao_glc_ses_eng_dyu_sun_tha_hau_knd_akn_moo_tur_ctl_pol_uzb_swa_vie_heb_cic_bem_yor	0.709942457844694	1.68908940752588	0.0945524837348733
402	owc_cze_dyu_por_amh_wly_heb_guj_tur_azi_ven_mao_tsw_eng_alb_bsq_rus_amr_igb_cnt_dut_mcd_swt_nor_fbf_bul_fin_tsn_ses_hun_grk_tig_geo_slo_fre_ben_glc_sod_chh_hin_est_yor_bat_scr_sun_jpn_tml_kor_mol_lit_ewe_ger_ind_ita_mlt_mly_mnd_arw_swa_urd_aeg_pol_ctl_prs_swe_qcu_svk_krd_spa_moo_hau_ukr_gam_pan_tag_lat_lda_bos_bam_jav_tha_sid_knd_cic_bem_aze_rom_afr_uzb_akn_vie_anl_dgb_zul_xho	0.00927270391336696	0.0218624826665612	0.982604491175005
403	sid_svk_bam_glc_tig_heb_chh_eng_uzb_aze_zul_mly_tsw_pan_prs_bsq_urd_mlt_lda_mnd_grk_por_dgb_pol_moo_slo_fin_xho_fbf_est_mol_gam_geo_fre_alb_nor_ben_amh_anl_scr_hun_ewe_mao_rom_tag_jpn_tml_kor_ctl_guj_ven_hin_ind_ita_sod_sun_cnt_cze_yor_swe_hau_arw_bul_spa_ger_qcu_dut_lit_afr_ses_amr_krd_wly_rus_bat_ukr_bem_bos_tsn_jav_tha_aeg_knd_igb_cic_azi_mcd_lat_tur_akn_vie_owc_swa_swt_dyu	-0.16093710293128	-0.379696534158352	0.705036367762504
404	hau_grk_xho_urd_sid_sod_mlt_ger_uzb_azi_bam_mao_igb_ben_bul_bsq_rus_chh_yor_cnt_scr_mol_tsn_slo_fbf_ukr_hun_ses_ewe_fin_svk_heb_geo_pan_cze_spa_por_anl_amh_mcd_est_ven_sun_fre_tag_jpn_tml_kor_dut_prs_dgb_eng_bat_guj_owc_jav_mnd_nor_swa_lit_amr_lat_krd_glc_arw_qcu_rom_ctl_bos_dyu_wly_hin_gam_alb_mly_ita_moo_pol_cic_ind_tha_tig_knd_zul_bem_aze_afr_swe_tur_swt_vie_aeg_lda_akn_tsw	-0.707579314849161	-1.69525165963102	0.0933734662320343
405	chh_pol_lda_ukr_mlt_tig_amr_eng_uzb_aze_cic_tag_ewe_ben_mol_bsq_spa_owc_bem_mnd_arw_pan_swt_rom_xho_slo_fin_fbf_ven_hun_svk_sid_geo_nor_dut_cze_glc_sod_aeg_krd_est_swa_jav_bul_mao_jpn_knd_kor_fre_afr_tsw_mcd_sun_rus_gam_mly_cnt_lat_igb_scr_amh_bos_ita_hin_por_qcu_alb_ctl_grk_ses_anl_prs_hau_urd_bat_lit_zul_ger_tsn_ind_tha_wly_tml_dgb_akn_azi_swe_guj_tur_moo_vie_heb_yor_bam_dyu	-0.43091917013406	-1.02386839272008	0.308553333451052
406	sod_lat_lda_prs_gam_anl_heb_bos_azi_tur_zul_mly_ven_dut_ita_bsq_mcd_owc_dgb_cnt_cze_hin_swt_ctl_tsn_ukr_hun_akn_bem_est_guj_amh_geo_krd_rus_spa_pan_tig_mlt_nor_fin_ses_mao_svk_tag_jpn_knd_kor_bul_pol_igb_scr_ind_mol_sid_jav_mnd_glc_swa_afr_aeg_por_ger_alb_urd_qcu_rom_fre_slo_fbf_wly_ben_amr_lit_sun_grk_bam_eng_cic_bat_tha_hau_tml_moo_dyu_uzb_arw_swe_aze_yor_vie_chh_xho_ewe_tsw	-0.274869265227186	-0.649553214208774	0.517581979874362
407	owc_slo_xho_dut_sod_anl_amr_rom_azi_aze_ewe_bat_zul_pol_guj_bsq_pan_tig_dgb_mnd_urd_cze_ven_scr_yor_prs_fin_tsn_cic_hun_ita_wly_geo_eng_fre_glc_ukr_mlt_heb_krd_est_ses_ind_spa_mao_jpn_knd_kor_swe_bos_fbf_ger_tag_hin_chh_sun_cnt_grk_swa_ben_gam_nor_rus_svk_mol_qcu_alb_mcd_ctl_dyu_hau_lat_amh_afr_mly_bul_igb_lit_moo_jav_tha_sid_tml_swt_lda_uzb_arw_por_tur_tsw_vie_aeg_bem_bam_akn	-0.888813815768961	-2.15323544554486	0.0338870729163057
408	heb_krd_dgb_mol_sod_amh_mlt_mcd_tur_azi_ewe_sun_ven_scr_guj_bsq_ukr_aeg_bem_mnd_alb_urd_tsw_lit_ses_bul_est_zul_akn_fin_grk_tig_geo_glc_por_rom_fre_owc_amr_svk_hun_cic_mao_spa_jav_jpn_tml_kor_slo_pan_yor_rus_ind_ben_hau_tag_cnt_ger_moo_prs_wly_bos_ctl_pol_ita_qcu_arw_afr_dut_lda_anl_cze_gam_hin_mly_nor_tsn_swe_xho_bat_tha_chh_knd_fbf_swa_aze_lat_eng_uzb_bam_vie_sid_dyu_swt_igb	-0.278839748401616	-0.658747143626803	0.511685820828763
409	anl_hin_moo_eng_sid_wly_chh_rus_uzb_tur_swt_ind_bem_dut_arw_bsq_ita_owc_dyu_mnd_guj_lit_ven_fre_lda_lat_est_ses_igb_fin_pol_tig_geo_swe_cze_ctl_slo_mlt_hau_bul_hun_tsn_mao_scr_mly_jpn_tml_kor_spa_glc_ewe_urd_tag_svk_amh_sun_cnt_prs_tsw_rom_aeg_krd_bos_grk_afr_qcu_ukr_ger_mol_zul_heb_por_sod_pan_jav_ben_swa_mcd_dgb_bat_tha_gam_knd_fbf_bam_aze_alb_nor_azi_akn_vie_amr_xho_cic_yor	-0.133898391190925	-0.316265803695293	0.752509514491432
410	heb_ukr_akn_scr_sid_sod_wly_dut_azi_aze_ewe_tag_swa_fre_rus_bsq_afr_anl_tsn_mnd_lit_alb_zul_lat_fbf_ger_fin_ses_bam_hun_mol_owc_geo_guj_spa_pan_slo_gam_hau_bos_est_cic_mly_nor_bat_jpn_tml_kor_pol_ita_xho_mcd_ind_glc_mlt_sun_cnt_ctl_tsw_swe_tig_urd_hin_arw_krd_qcu_rom_ben_cze_swt_chh_bul_aeg_prs_mao_svk_dgb_grk_moo_jav_tha_amr_knd_ven_igb_uzb_por_eng_tur_yor_vie_amh_lda_bem_dyu	-0.342166726073703	-0.808886855778225	0.420644770262225
411	amr_arw_ven_bul_heb_wly_sid_lat_azi_uzb_swt_tag_dgb_krd_grk_bsq_rus_chh_bem_mnd_guj_bos_lda_spa_fbf_nor_fin_cic_dyu_hun_pan_owc_geo_eng_ctl_urd_svk_sod_gam_swe_est_tsn_bat_ger_ind_jpn_tml_kor_scr_hin_moo_mcd_sun_prs_anl_mao_cnt_pol_xho_ukr_tig_dut_glc_rom_ben_qcu_slo_afr_cze_ewe_mlt_fre_amh_alb_mly_lit_ses_ita_yor_jav_tha_aeg_knd_bam_zul_tur_mol_por_aze_tsw_vie_hau_swa_akn_igb	0.0776798829465344	0.182705432962641	0.855426851847118
412	amr_glc_cic_pol_aeg_gam_heb_ben_azi_aze_tsw_bat_tsn_scr_fre_bsq_svk_owc_swa_cnt_pan_krd_ses_cze_bam_prs_hun_igb_xho_est_hin_sid_geo_ger_rom_urd_alb_hau_anl_dut_fin_moo_mly_lit_jav_jpn_tml_kor_eng_ita_ven_slo_ind_mcd_amh_mao_mnd_guj_dyu_rus_wly_mol_spa_bos_arw_qcu_afr_por_ukr_ewe_sod_bul_tig_nor_tag_swe_fbf_ctl_dgb_sun_tha_chh_knd_yor_bem_uzb_grk_lat_tur_zul_vie_mlt_swt_akn_lda	-0.511095305947286	-1.2171993834714	0.226608056739142
413	wly_bul_ewe_glc_tig_amr_chh_ger_aze_uzb_cic_tag_bam_bos_cze_bsq_svk_sod_dgb_cnt_urd_ukr_lda_pan_swt_ctl_fin_swa_xho_est_arw_aeg_geo_krd_spa_afr_por_mlt_gam_dut_hun_yor_mly_eng_bat_jpn_knd_kor_grk_rus_fbf_ben_jav_ita_owc_sun_mnd_rom_bem_hin_heb_nor_alb_pol_prs_qcu_mol_scr_fre_moo_amh_guj_sid_slo_mao_mcd_tsw_swe_dyu_ind_tha_anl_tml_ven_akn_tur_lit_lat_azi_ses_vie_hau_zul_tsn_igb	-0.229667724887782	-0.542924964904823	0.588480324957378
414	gam_cze_moo_bul_anl_chh_wly_rom_azi_uzb_bam_tag_tsw_pol_scr_bsq_rus_aeg_bem_mnd_fre_lat_dgb_swe_tsn_krd_hun_yor_lda_est_spa_heb_geo_dut_alb_guj_ger_hau_amr_afr_fin_zul_mao_lit_jav_jpn_tml_kor_urd_eng_ses_slo_mly_ctl_owc_ind_cnt_ukr_xho_mol_mlt_svk_nor_grk_hin_qcu_arw_prs_ita_swt_sid_glc_amh_ben_sun_mcd_dyu_pan_swa_bat_tha_sod_knd_akn_cic_aze_por_bos_tur_ven_vie_tig_igb_ewe_fbf	-0.0782291419703605	-0.184485407432908	0.854034370015703
415	anl_bul_bem_guj_amh_gam_sid_glc_tur_uzb_ewe_mly_akn_ger_por_bsq_eng_hau_dgb_mnd_lit_mol_tsw_spa_yor_ukr_hun_ses_xho_fin_bos_sod_geo_nor_pan_urd_slo_heb_chh_lat_est_swa_sun_ben_tag_jpn_knd_kor_grk_mcd_dyu_fre_mao_ita_amr_jav_cnt_afr_ven_swe_aeg_alb_svk_cze_hin_qcu_scr_dut_rom_zul_tig_prs_mlt_rus_bat_ctl_lda_krd_igb_ind_tha_owc_tml_bam_fbf_azi_arw_pol_aze_tsn_vie_wly_swt_moo_cic	-0.191964421597247	-0.453203232165536	0.651458049570632
416	wly_rus_ewe_por_hau_amr_sid_ita_aze_uzb_igb_ind_akn_fre_mol_bsq_grk_mlt_dyu_mnd_guj_bos_fbf_afr_tsn_urd_hun_bem_xho_fin_lit_chh_geo_pol_hin_lat_eng_sod_anl_scr_est_lda_tag_slo_sun_jpn_tml_kor_swe_mcd_ven_dut_mly_glc_tig_jav_cnt_rom_swa_cze_gam_bul_arw_ben_pan_qcu_alb_ukr_krd_cic_heb_ger_amh_svk_bat_nor_zul_prs_swt_mao_tha_aeg_knd_ses_dgb_tur_spa_ctl_azi_yor_vie_owc_tsw_moo_bam	-0.544334714868283	-1.29467413101823	0.198637910476888
417	anl_nor_xho_bos_sod_chh_hau_por_uzb_azi_ven_tag_dgb_lat_urd_bsq_dut_amh_zul_mnd_svk_cze_bam_rus_ewe_ukr_fin_lda_moo_est_mol_gam_geo_ctl_glc_afr_scr_mlt_amr_rom_hun_ses_sun_spa_ind_jpn_knd_kor_slo_guj_tsn_arw_mao_lit_heb_jav_cnt_mcd_dyu_swe_aeg_alb_grk_ger_fre_qcu_bul_pan_eng_akn_tig_prs_owc_hin_mly_krd_bem_ita_tsw_bat_tha_wly_tml_fbf_yor_aze_pol_ben_tur_igb_vie_sid_swt_swa_cic	0.0402432363929468	0.0949118130928015	0.924589075630878
418	heb_prs_swa_lat_owc_chh_mlt_pan_azi_uzb_tsn_bat_ewe_swe_cze_bsq_por_sod_xho_mnd_ben_bos_akn_rus_yor_mcd_hun_fbf_zul_est_ita_anl_geo_eng_dut_guj_rom_aeg_amr_alb_fin_lda_sun_scr_tag_jpn_tml_kor_ger_bul_bem_mol_jav_lit_wly_mao_cnt_ukr_tsw_nor_sid_hin_slo_svk_arw_qcu_grk_pol_fre_ven_gam_afr_hau_ctl_ind_urd_swt_spa_ses_mly_tha_tig_knd_dyu_igb_aze_krd_glc_tur_dgb_vie_amh_bam_cic_moo	-1.1627231429957	-2.86524196071783	0.00515176394850721
419	heb_eng_fbf_bul_sid_tig_aeg_afr_uzb_azi_ewe_tag_swt_mcd_slo_bsq_pan_wly_yor_mnd_ben_mol_bem_hin_ses_ger_hun_moo_akn_fin_pol_hau_geo_fre_bos_rus_scr_sod_amh_prs_est_ven_jav_dut_mly_jpn_knd_kor_alb_ctl_cic_lit_sun_grk_anl_mao_cnt_svk_dgb_swe_chh_arw_krd_cze_spa_qcu_nor_ita_urd_lda_amr_por_mlt_ukr_bat_lat_swa_guj_bam_ind_tha_owc_tml_xho_igb_aze_rom_glc_tur_dyu_vie_gam_tsw_zul_tsn	0.00152049809769939	0.00358218520667855	0.997149508679552
420	mlt_prs_tsw_ukr_chh_hau_wly_pan_tur_aze_fbf_bat_swa_mol_por_bsq_bos_owc_dyu_cnt_lat_scr_cic_krd_akn_pol_est_swt_lda_hun_slo_amr_geo_alb_svk_ger_hin_anl_sod_guj_fin_dgb_sun_afr_mao_jpn_knd_kor_urd_nor_ven_spa_tag_grk_amh_ind_mnd_fre_ses_rom_gam_swe_ita_rus_cze_qcu_eng_ctl_ben_tsn_tig_mcd_heb_arw_mly_glc_zul_bul_xho_jav_tha_aeg_tml_bem_bam_uzb_dut_lit_azi_igb_vie_sid_ewe_moo_yor	-0.85525538792874	-2.0670568003141	0.0415077562451609
421	tig_slo_ven_ctl_chh_aeg_heb_svk_azi_uzb_xho_mao_yor_ben_pan_bsq_afr_sid_dyu_cnt_fre_alb_fbf_nor_zul_rus_est_ewe_cic_hun_pol_hau_geo_bos_grk_prs_bul_wly_sod_swe_fin_swt_ind_urd_tag_jpn_knd_kor_rom_arw_bem_cze_mly_dut_mlt_jav_mnd_lat_bam_ukr_amh_mcd_por_eng_scr_qcu_spa_mol_ger_dgb_amr_guj_anl_hin_bat_ita_igb_glc_lda_sun_tha_owc_tml_tsn_swa_aze_lit_krd_tur_ses_vie_gam_moo_tsw_akn	0.195857771325562	0.46062503585696	0.646142951915899
422	amh_nor_yor_guj_sod_chh_owc_bos_azi_aze_swa_sun_bem_pan_mcd_bsq_svk_amr_dgb_cnt_eng_arw_xho_ctl_fbf_por_est_akn_tsn_fin_dut_gam_geo_ger_grk_slo_afr_aeg_heb_prs_hun_moo_mly_rus_mao_jpn_knd_kor_krd_ben_ewe_fre_ind_rom_hau_jav_mnd_swe_zul_ita_anl_cze_urd_bul_mol_qcu_spa_lat_alb_dyu_tig_scr_wly_ukr_tag_hin_lda_glc_igb_bat_tha_sid_tml_ven_swt_tur_lit_pol_uzb_tsw_vie_mlt_bam_cic_ses	-0.622433391333449	-1.49520467002081	0.138246706375189
423	tig_pol_bem_lat_anl_chh_owc_afr_azi_uzb_swt_sun_igb_glc_grk_bsq_bos_gam_ses_cnt_dut_fre_fbf_mol_zul_ger_fin_dgb_akn_hun_ita_hau_geo_pan_scr_bul_arw_heb_sid_prs_est_dyu_bat_swe_jav_jpn_tml_kor_krd_mcd_swa_eng_tag_hin_amh_mly_mnd_rom_tsw_rus_wly_ctl_lit_urd_cze_qcu_ben_svk_slo_moo_aeg_por_mlt_guj_mao_nor_cic_ukr_lda_ind_tha_sod_knd_ewe_xho_aze_spa_alb_tur_yor_vie_amr_bam_ven_tsn	1.21161649691761	2.94633080061933	0.00406372370507094
424	sod_ukr_xho_bos_amr_tig_aeg_eng_uzb_azi_dgb_bat_dyu_ita_ctl_bsq_cze_owc_cic_cnt_rus_prs_ven_scr_fbf_spa_hun_akn_ewe_est_grk_chh_geo_svk_bul_rom_ger_hau_wly_fre_fin_lda_sun_afr_mly_jpn_knd_kor_glc_pol_zul_nor_mao_hin_mlt_tag_mnd_dut_swa_lit_gam_lat_pan_mcd_alb_qcu_por_urd_mol_swt_amh_swe_sid_guj_jav_ben_bem_slo_tsn_ind_tha_heb_tml_ses_tsw_tur_arw_krd_aze_yor_vie_anl_igb_moo_bam	-0.593263083522101	-1.41614783318054	0.160072864613553
425	anl_ger_ses_pan_chh_amr_tig_ben_azi_tur_dgb_mly_akn_lat_alb_bsq_spa_hau_yor_cnt_arw_mcd_xho_pol_cic_eng_fin_tsn_ven_hun_hin_owc_geo_bul_cze_scr_prs_aeg_amh_lit_est_lda_bat_afr_mao_jpn_tml_kor_por_ctl_ewe_rus_tag_fre_sid_sun_mnd_swe_bem_mol_mlt_svk_ita_guj_krd_qcu_rom_slo_nor_swa_gam_urd_wly_glc_jav_bos_dyu_dut_fbf_ind_tha_heb_knd_zul_swt_uzb_grk_ukr_aze_igb_vie_sod_tsw_moo_bam	-0.624920883083846	-1.492991735699	0.138824233898407
426	amh_pol_tsn_ger_chh_hau_tig_guj_uzb_azi_dyu_tag_cic_pan_spa_bsq_glc_sod_bam_cnt_alb_ben_moo_urd_igb_cze_fin_xho_fbf_hun_eng_amr_geo_lat_lit_fre_svk_mlt_sid_mol_est_akn_ind_arw_mly_jpn_knd_kor_mcd_swe_yor_grk_sun_ita_wly_bat_mnd_dut_ses_hin_gam_ukr_krd_afr_rus_qcu_bos_nor_por_dgb_owc_slo_aeg_prs_jav_bul_swa_scr_ewe_mao_tha_anl_tml_zul_swt_tur_rom_ctl_aze_ven_vie_heb_tsw_bem_lda	-0.502179352294228	-1.19501723100615	0.23511888442525
427	hau_urd_tsw_scr_wly_gam_chh_guj_uzb_tur_zul_bat_moo_glc_prs_bsq_rus_amh_cic_cnt_ctl_ger_ven_mol_dgb_lit_est_bam_akn_hun_cze_owc_geo_grk_dut_pan_pol_amr_mlt_eng_fin_xho_mao_krd_sun_jpn_tml_kor_svk_por_lda_swe_tag_ben_anl_jav_mnd_rom_tsn_hin_tig_lat_alb_nor_bul_qcu_fre_arw_ukr_ses_sid_spa_aeg_afr_mly_mcd_swt_bos_igb_ind_tha_sod_knd_dyu_yor_azi_ita_slo_aze_ewe_vie_heb_fbf_bem_swa	0.039913140859239	0.0939131118857034	0.925380212957064
428	tig_spa_ven_krd_sid_sod_amr_arw_tur_azi_xho_bat_fbf_ctl_glc_bsq_por_heb_tsn_cnt_pol_prs_bam_hin_swt_rus_hun_dgb_moo_est_dut_aeg_geo_bos_cze_ita_fre_anl_gam_grk_fin_dyu_mly_ben_mao_jpn_knd_kor_swe_afr_akn_guj_ind_pan_mlt_jav_mnd_alb_yor_ger_chh_urd_slo_scr_bul_qcu_mol_mcd_svk_igb_wly_eng_amh_rom_sun_ukr_lda_lit_ses_tag_tha_owc_tml_tsw_swa_uzb_nor_lat_aze_cic_vie_hau_ewe_bem_zul	-0.967927140365523	-2.35559618538629	0.0205938138219913
429	wly_pan_zul_bul_mlt_hau_sid_dut_tur_uzb_xho_jav_ven_lat_swe_bsq_guj_tig_swt_mnd_cze_glc_dgb_ita_tsw_lit_fin_ses_tsn_hun_hin_heb_geo_rus_spa_nor_ukr_aeg_anl_eng_est_dyu_mly_scr_sun_jpn_knd_kor_ben_mol_moo_alb_mao_krd_gam_bat_cnt_svk_ewe_arw_owc_por_afr_ger_urd_qcu_prs_grk_mcd_igb_amh_pol_sod_fre_tag_slo_yor_rom_cic_ind_tha_amr_tml_bem_lda_aze_ctl_bos_azi_bam_vie_chh_fbf_akn_swa	-0.394576106573845	-0.935115782475092	0.352150415982996
430	owc_lat_akn_guj_amh_aeg_chh_spa_tur_uzb_lda_jav_dyu_krd_bos_bsq_lit_mlt_moo_cnt_dut_mcd_tsw_nor_bam_hin_est_bem_cic_hun_eng_anl_geo_mol_bul_pan_alb_sid_hau_ger_fin_xho_bat_scr_tag_jpn_tml_kor_slo_pol_tsn_ita_sun_glc_gam_mly_mnd_swe_swa_afr_wly_cze_urd_rus_svk_qcu_grk_por_ben_ewe_sod_prs_heb_ukr_ind_rom_zul_ctl_ven_mao_tha_amr_knd_swt_yor_aze_arw_fre_azi_dgb_vie_tig_igb_ses_fbf	-1.07168395425655	-2.62423240022101	0.0101513655558093
431	heb_mol_bam_ukr_anl_sod_hau_glc_azi_aze_cic_jav_swa_guj_alb_bsq_arw_sid_moo_cnt_por_ger_ewe_swe_fbf_svk_est_swt_igb_hun_nor_gam_geo_krd_pan_scr_slo_mlt_chh_urd_fin_dyu_mao_fre_bat_jpn_knd_kor_ctl_lit_ven_rus_mly_rom_tig_sun_mnd_prs_xho_afr_aeg_bos_grk_pol_mcd_qcu_hin_spa_dut_tsw_owc_eng_amr_bul_ind_ita_ses_cze_lda_tag_tha_amh_tml_bem_tsn_uzb_ben_lat_tur_yor_vie_wly_dgb_zul_akn	0.190031149520234	0.44721063559414	0.655762815407416
432	heb_ukr_ven_mol_sod_owc_amr_hin_uzb_tur_swa_bat_yor_por_krd_bsq_ger_wly_bam_mnd_spa_arw_ses_rus_xho_mcd_hun_bem_moo_est_slo_hau_geo_lit_eng_pan_afr_gam_tig_alb_fin_ewe_ind_pol_mao_jpn_tml_kor_urd_grk_fbf_ben_sun_guj_chh_tag_cnt_fre_tsn_cze_mlt_nor_bos_prs_scr_qcu_ita_rom_glc_dgb_amh_dut_anl_lat_mly_swe_dyu_ctl_tsw_jav_tha_sid_knd_zul_cic_azi_svk_bul_aze_igb_vie_aeg_lda_akn_swt	-0.151657268403518	-0.3574452604248	0.721568392057005
433	anl_ukr_swa_pan_sid_heb_tig_fre_tur_uzb_akn_bat_xho_scr_eng_bsq_bos_hau_lda_mnd_swe_pol_tsw_cze_dgb_prs_hun_moo_igb_fin_ctl_aeg_geo_rus_alb_ger_urd_owc_chh_mol_est_zul_tag_rom_mao_jpn_knd_kor_svk_guj_ven_mcd_jav_ita_mlt_sun_cnt_bul_yor_lat_amr_glc_arw_lit_por_qcu_nor_afr_spa_fbf_sod_dut_gam_krd_ind_hin_ewe_grk_bem_mly_tha_amh_tml_bam_cic_azi_ben_slo_aze_tsn_vie_wly_swt_dyu_ses	-0.516030211258912	-1.22722507095467	0.222835550633899
434	anl_mol_akn_prs_amh_gam_hau_glc_tur_azi_swt_ind_yor_cze_lit_bsq_lat_tig_ewe_mnd_ukr_slo_dgb_alb_moo_bos_fin_ven_xho_hun_urd_heb_geo_ger_pol_hin_dut_sid_chh_nor_est_dyu_jav_eng_bat_jpn_tml_kor_scr_swe_swa_mcd_mly_svk_sod_mao_cnt_guj_bam_afr_wly_spa_krd_grk_ctl_qcu_pan_bul_rus_cic_aeg_arw_amr_fre_tag_rom_igb_ita_lda_sun_tha_mlt_knd_ses_tsw_aze_ben_por_uzb_fbf_vie_owc_zul_bem_tsn	-0.510471913258209	-1.21735928439878	0.226547527468514
435	chh_lat_ven_por_mlt_amh_amr_rom_azi_tur_zul_mly_xho_scr_slo_bsq_ctl_heb_swt_cnt_ita_ben_dyu_alb_lda_ukr_hun_swa_ewe_est_rus_sid_geo_svk_urd_grk_cze_owc_aeg_lit_fin_ses_sun_nor_bat_jpn_knd_kor_mcd_afr_bem_bul_mao_pol_sod_jav_mnd_pan_igb_swe_gam_arw_ger_hin_glc_qcu_spa_krd_mol_tsw_anl_eng_hau_fre_ind_dut_fbf_guj_cic_tag_tha_tig_tml_yor_akn_aze_bos_prs_uzb_bam_vie_wly_dgb_moo_tsn	-0.694772532372404	-1.66405284756886	0.0994679737848854
436	heb_glc_bem_mol_amr_anl_owc_svk_aze_tur_swt_jav_tsw_fre_prs_bsq_ita_amh_tsn_mnd_rus_grk_igb_lit_ven_krd_est_ses_fbf_fin_ctl_sid_geo_bos_pol_bul_cze_chh_sod_hin_hun_xho_sun_ukr_mao_jpn_knd_kor_guj_nor_bam_alb_tag_pan_hau_mly_cnt_rom_swa_por_mlt_eng_arw_mcd_lat_qcu_scr_ger_spa_dyu_aeg_swe_wly_urd_ind_dut_dgb_afr_zul_bat_tha_gam_tml_cic_ewe_uzb_ben_slo_azi_moo_vie_tig_yor_akn_lda	0.523636255475626	1.23627507627435	0.219469588496471
437	chh_scr_ses_ben_tig_aeg_sid_grk_azi_tur_ewe_tag_dgb_swe_bul_bsq_lit_heb_swt_cnt_glc_alb_akn_mcd_ven_ctl_fin_bem_bam_hun_arw_wly_geo_svk_slo_ger_bos_anl_sod_pol_est_moo_sun_rus_bat_jpn_tml_kor_rom_mol_swa_ita_mao_krd_amr_jav_mnd_pan_xho_nor_hau_hin_afr_por_fre_qcu_prs_dut_ukr_tsw_amh_urd_owc_cze_mly_guj_yor_spa_cic_ind_tha_gam_knd_zul_lda_uzb_eng_lat_aze_dyu_vie_mlt_igb_tsn_fbf	-0.335510606120203	-0.795184170329397	0.428531171684952
438	amr_mol_bem_scr_wly_hau_gam_ita_tur_uzb_dgb_tag_ses_eng_spa_bsq_bos_sid_xho_mnd_nor_guj_swa_mcd_yor_prs_hun_swt_dyu_est_swe_mlt_geo_rom_bul_ukr_grk_chh_aeg_urd_fin_cic_mly_afr_bat_jpn_tml_kor_lit_lat_akn_pan_jav_cze_amh_ind_cnt_dut_igb_ger_tig_por_slo_fre_hin_qcu_krd_alb_pol_fbf_sod_ctl_owc_arw_mao_svk_moo_rus_tsw_sun_tha_heb_knd_zul_lda_azi_glc_ben_aze_ewe_vie_anl_bam_ven_tsn	-0.712537652462525	-1.70926257128426	0.0907373555444515
439	aeg_arw_akn_rom_mlt_heb_hau_fre_aze_azi_cic_mao_bam_hin_grk_bsq_ita_wly_ses_mnd_guj_afr_bem_scr_ven_swe_hun_swa_zul_est_mcd_tig_geo_nor_krd_por_bul_amh_sid_glc_fin_fbf_bat_lat_tag_jpn_knd_kor_prs_eng_swt_ben_jav_dut_chh_mly_cnt_rus_dgb_pol_amr_ger_mol_slo_bos_qcu_ctl_cze_ukr_xho_gam_pan_sod_urd_sun_svk_yor_spa_igb_ind_tha_owc_tml_dyu_lda_uzb_alb_lit_tur_moo_vie_anl_tsw_tsn_ewe	-0.419787857762231	-0.997004488022668	0.321349389959996
440	mlt_bos_akn_fre_hau_amr_chh_krd_azi_uzb_xho_mly_bam_arw_hin_bsq_ben_anl_lda_mnd_pol_spa_fbf_ger_swa_glc_hun_ewe_dgb_fin_nor_heb_geo_urd_slo_lit_alb_aeg_sod_ctl_est_ven_mao_cze_bat_jpn_knd_kor_lat_mcd_igb_swe_ind_svk_amh_tag_cnt_afr_moo_bul_tig_guj_dut_ita_mol_qcu_pan_scr_por_swt_owc_rom_gam_grk_sun_rus_cic_eng_yor_jav_tha_wly_tml_tsn_tsw_aze_prs_ukr_tur_bem_vie_sid_zul_ses_dyu	-0.447490294839778	-1.06274259258572	0.290650530022789
441	sid_ukr_ses_spa_tig_aeg_anl_mol_tur_uzb_tsw_tag_dgb_dut_lit_bsq_ctl_hau_ven_mnd_scr_ita_zul_hin_swt_bul_hun_swa_akn_fin_eng_gam_geo_urd_alb_afr_krd_wly_owc_rus_est_cic_mao_slo_ind_jpn_knd_kor_fre_svk_lda_lat_bat_bos_heb_mly_cnt_prs_igb_ben_sod_arw_guj_rom_mcd_qcu_por_cze_glc_fbf_mlt_grk_amr_swe_jav_nor_bem_pan_bam_sun_tha_amh_tml_xho_ewe_aze_ger_pol_azi_moo_vie_chh_yor_tsn_dyu	0.605933598874276	1.44257129059823	0.152500823344746
442	sid_slo_swt_arw_hau_amr_anl_bul_uzb_aze_ewe_ind_dyu_cze_ctl_bsq_guj_chh_cic_mnd_afr_mcd_yor_eng_bem_bos_fin_ses_igb_hun_mol_heb_geo_nor_por_rus_spa_amh_tig_glc_est_tsw_mly_rom_jav_jpn_knd_kor_urd_ger_dgb_krd_bat_svk_wly_mao_cnt_alb_moo_ita_mlt_hin_prs_ben_pan_qcu_ukr_fre_pol_lda_owc_lat_gam_grk_sun_scr_xho_dut_tsn_tag_tha_sod_tml_akn_swa_azi_swe_lit_tur_ven_vie_aeg_fbf_zul_bam	-0.852607821883395	-2.06039103368508	0.0421543512650719
443	amh_ben_tsn_guj_hau_sod_aeg_grk_tur_azi_ewe_mao_moo_rom_alb_bsq_rus_gam_akn_mnd_ukr_arw_ven_ctl_cic_nor_fin_yor_igb_hun_prs_sid_geo_mcd_krd_lit_fre_tig_amr_slo_est_bem_ind_scr_tag_jpn_tml_kor_glc_eng_swa_pol_jav_ita_chh_mly_cnt_por_xho_mol_anl_bos_dut_svk_hin_qcu_bul_lat_cze_fbf_owc_afr_mlt_swe_bat_ger_tsw_spa_ses_sun_tha_heb_knd_dgb_lda_uzb_pan_urd_aze_zul_vie_wly_dyu_swt_bam	-0.248322526789085	-0.586761780291208	0.558785376102992
444	chh_por_xho_slo_tig_owc_aeg_eng_aze_tur_swt_mly_yor_arw_cze_bsq_ctl_mlt_moo_mnd_mcd_bul_ven_guj_akn_pol_hun_tsw_cic_fin_krd_amr_geo_glc_ukr_ita_alb_heb_sid_urd_est_zul_jav_spa_mao_jpn_knd_kor_svk_ben_ewe_rus_ind_lat_anl_bat_cnt_bos_dgb_nor_amh_pan_scr_rom_mol_qcu_dut_ger_swe_tsn_wly_lit_sod_fre_sun_hin_bem_prs_ses_tag_tha_gam_tml_fbf_bam_uzb_afr_grk_azi_lda_vie_hau_swa_dyu_igb	-0.886887437552152	-2.15346868493849	0.0338682186033944
445	tig_guj_bam_lat_owc_anl_heb_por_uzb_azi_bem_bat_fbf_cze_ita_bsq_krd_amh_cic_cnt_ger_alb_akn_mcd_yor_fre_est_lda_ses_fin_ukr_sid_geo_ctl_rom_bul_scr_aeg_hau_pol_hun_swa_mly_nor_sun_jpn_knd_kor_eng_slo_ven_rus_tag_spa_wly_ind_mnd_afr_zul_urd_gam_glc_ben_swe_arw_qcu_svk_lit_mol_xho_chh_grk_sod_pan_mao_prs_tsn_hin_swt_jav_tha_mlt_tml_ewe_dyu_aze_bos_dut_tur_moo_vie_amr_dgb_igb_tsw	-0.883720703366276	-2.14070400060357	0.0349135713213136
446	sid_ita_dgb_scr_chh_amr_owc_afr_uzb_azi_igb_mao_xho_pol_guj_bsq_rus_amh_ven_mnd_swe_ctl_bam_cze_tsw_bul_hun_swa_moo_est_spa_wly_geo_krd_hin_alb_prs_gam_mlt_grk_fin_dyu_bat_fre_tag_jpn_tml_kor_glc_lit_fbf_slo_sun_rom_sod_mly_cnt_bos_ses_urd_anl_svk_mcd_dut_nor_qcu_ukr_mol_pan_lda_tig_por_hau_eng_jav_ben_akn_ger_tsn_ind_tha_heb_knd_ewe_swt_aze_arw_lat_tur_yor_vie_aeg_zul_bem_cic	0.00245901392053509	0.00578990850877739	0.995392748986376
447	chh_nor_moo_rom_anl_tig_wly_spa_uzb_tur_dyu_sun_yor_afr_pol_bsq_alb_aeg_tsw_mnd_pan_ukr_tsn_swe_bam_rus_hun_ses_swt_est_slo_amr_geo_hin_bos_por_ita_hau_sod_cze_fin_lda_bat_lat_jav_jpn_tml_kor_fre_dut_xho_glc_mly_ger_sid_mao_cnt_mcd_akn_svk_heb_arw_ctl_urd_bul_qcu_eng_guj_ben_swa_amh_krd_gam_grk_ind_prs_ewe_lit_ven_tag_tha_mlt_knd_bem_cic_azi_mol_scr_aze_zul_vie_owc_fbf_dgb_igb	-0.70769819653582	-1.69898809207685	0.0926644345197479
448	wly_lit_ses_dut_anl_chh_tig_pan_uzb_aze_dgb_mly_lda_guj_rom_bsq_alb_owc_cic_cnt_ctl_glc_bem_hin_dyu_afr_fin_igb_bam_est_rus_aeg_geo_fre_por_swe_mcd_sod_mlt_urd_hun_akn_jav_ben_bat_jpn_tml_kor_bul_scr_fbf_lat_sun_ger_hau_tag_mnd_spa_xho_ukr_sid_arw_prs_eng_grk_qcu_nor_svk_cze_swt_amh_slo_amr_pol_ind_mol_tsn_bos_yor_mao_tha_gam_knd_ewe_zul_azi_krd_ita_tur_moo_vie_heb_ven_tsw_swa	0.0170290760240016	0.0400903198350888	0.968107058690471
449	anl_rus_ven_mcd_sod_aeg_chh_ita_uzb_azi_ewe_jav_moo_swe_afr_bsq_pol_wly_zul_mnd_alb_svk_igb_prs_tsn_dut_hun_dgb_xho_fin_nor_amr_geo_bos_pan_bul_rom_gam_amh_glc_est_lda_mly_guj_sun_jpn_knd_kor_ctl_grk_bam_lat_bat_spa_heb_mao_cnt_ben_cic_ger_tig_hin_cze_urd_fre_qcu_por_arw_scr_bem_sid_krd_owc_lit_ind_eng_akn_mol_swt_tag_tha_hau_tml_tsw_ses_tur_ukr_slo_aze_fbf_vie_mlt_dyu_swa_yor	-0.790180507458164	-1.9004994606255	0.0604649634913476
450	sid_glc_swt_spa_anl_gam_amh_cze_aze_azi_dgb_ind_ven_guj_lat_bsq_arw_chh_fbf_mnd_pan_prs_cic_dut_tsw_ita_fin_igb_yor_hun_fre_hau_geo_por_ben_mol_ctl_sod_heb_scr_est_akn_mao_slo_tag_jpn_knd_kor_ger_bos_swa_svk_bat_krd_aeg_sun_cnt_hin_bem_grk_tig_pol_mcd_ukr_rom_qcu_lit_urd_alb_ewe_amr_afr_mlt_bul_mly_rus_xho_swe_dyu_jav_tha_wly_tml_lda_moo_tur_nor_eng_uzb_tsn_vie_owc_zul_ses_bam	0.990845181870547	2.36393654217263	0.020162325772819
451	sod_eng_swt_lit_anl_mlt_gam_lat_azi_aze_dyu_sun_cic_ctl_ukr_bsq_krd_aeg_akn_mnd_svk_scr_bem_ben_moo_guj_fin_bam_zul_est_hin_amr_geo_pol_dut_bos_bul_hau_sid_rom_hun_tsw_jav_glc_mao_jpn_knd_kor_alb_grk_yor_swe_bat_fre_owc_ind_cnt_ita_ses_urd_tig_nor_ger_mol_prs_qcu_por_rus_pan_ven_chh_mcd_amh_cze_tag_slo_lda_spa_swa_mly_tha_heb_tml_dgb_fbf_tur_afr_arw_uzb_igb_vie_wly_ewe_tsn_xho	-0.666948604930769	-1.59526406987706	0.114046050534442
452	wly_cze_dgb_fre_heb_sod_gam_svk_aze_tur_lda_mao_xho_ukr_pol_bsq_ben_chh_zul_mnd_prs_afr_ewe_hin_bam_eng_est_igb_ses_fin_ita_amh_geo_rus_pan_alb_por_aeg_sid_dut_hun_yor_sun_scr_mly_jpn_knd_kor_bos_mcd_bem_swe_tag_krd_anl_jav_cnt_mol_moo_arw_hau_grk_lat_rom_ger_qcu_guj_lit_ctl_akn_tig_glc_mlt_bul_bat_slo_fbf_nor_tsw_ind_tha_owc_tml_swa_tsn_uzb_spa_urd_azi_swt_vie_amr_cic_ven_dyu	0.278933641068364	0.65718710587922	0.512683773177929
453	sod_bul_lda_ben_hau_heb_wly_bos_azi_tur_bem_bat_cic_hin_arw_bsq_grk_owc_moo_cnt_guj_alb_ses_krd_tsn_lat_fin_swt_ewe_est_svk_tig_geo_swe_mol_eng_urd_amh_mlt_pan_hun_swa_ind_dut_jav_jpn_knd_kor_prs_rus_tsw_lit_mao_spa_sid_sun_mnd_rom_zul_ger_chh_nor_mcd_ctl_scr_qcu_glc_cze_fre_fbf_gam_slo_anl_afr_mly_por_dgb_ukr_xho_tag_tha_amr_tml_bam_yor_aze_pol_ita_uzb_dyu_vie_aeg_ven_akn_igb	-0.661888953399958	-1.5829960460327	0.116817310829891
454	tig_pan_lda_bul_wly_aeg_gam_dut_uzb_azi_cic_sun_ven_svk_lit_bsq_guj_hau_yor_cnt_mcd_eng_tsw_lat_moo_ita_fin_bem_akn_est_afr_anl_geo_bos_fre_nor_cze_sid_amh_pol_hun_tsn_tag_mol_ind_jpn_knd_kor_slo_rom_igb_alb_bat_ctl_sod_mly_mnd_spa_bam_rus_mlt_por_hin_prs_glc_qcu_arw_grk_swe_swa_amr_scr_heb_ben_mao_urd_fbf_ger_ses_jav_tha_owc_tml_dgb_zul_aze_krd_ukr_tur_xho_vie_chh_ewe_swt_dyu	0.104139349769614	0.245069355901864	0.80694268343429
455	tig_eng_tsw_rom_heb_hau_gam_slo_tur_azi_bam_jav_dyu_pan_nor_bsq_lat_amr_tsn_mnd_spa_hin_moo_mcd_swt_rus_fin_fbf_akn_hun_urd_anl_geo_bos_ita_swe_svk_mlt_amh_lit_est_ven_tag_prs_ind_jpn_knd_kor_mol_ctl_dgb_ben_sun_por_wly_mao_cnt_pol_igb_arw_sid_grk_guj_afr_ukr_qcu_cze_bul_dut_swa_sod_scr_aeg_glc_mly_alb_cic_ger_ewe_bat_tha_owc_tml_xho_zul_uzb_krd_fre_aze_bem_vie_chh_yor_lda_ses	-0.200321104258221	-0.472925031707609	0.637374743977512
456	heb_afr_tsw_swe_anl_sod_chh_eng_aze_tur_tsn_sun_moo_prs_rus_bsq_mol_hau_dgb_mnd_rom_pan_fbf_spa_ewe_lit_fin_bam_swt_hun_ukr_mlt_geo_ben_hin_ctl_bul_gam_amr_dut_est_swa_ind_nor_bat_jpn_knd_kor_bos_scr_xho_grk_mao_urd_sid_jav_cnt_krd_zul_ger_owc_cze_svk_guj_por_qcu_ita_lat_pol_dyu_aeg_slo_tig_alb_mly_fre_lda_arw_igb_tag_tha_amh_tml_akn_bem_azi_mcd_glc_uzb_ses_vie_wly_cic_yor_ven	-0.369375691905206	-0.875597500075868	0.383504761903158
457	wly_pol_fbf_scr_heb_sid_amh_spa_aze_uzb_swt_bat_tsw_pan_ben_bsq_rus_aeg_ewe_cnt_ukr_alb_ses_arw_cic_urd_fin_dgb_yor_est_guj_mlt_geo_krd_rom_lit_mol_sod_amr_mcd_hun_bam_tag_afr_mao_jpn_knd_kor_svk_prs_lda_dut_mly_eng_chh_sun_mnd_grk_moo_glc_hau_por_slo_swe_lat_qcu_hin_fre_nor_bem_owc_bul_gam_ger_ind_bos_xho_ita_swa_jav_tha_anl_tml_dyu_tsn_tur_cze_ctl_azi_akn_vie_tig_ven_zul_igb	-0.398911651118565	-0.945227408181505	0.34699214263724
458	gam_krd_moo_pol_owc_anl_sod_lat_uzb_azi_ewe_jav_dyu_bul_alb_bsq_swe_amh_swa_cnt_rom_prs_tsw_mol_fbf_cze_est_zul_igb_fin_ger_wly_geo_nor_mcd_guj_lit_tig_chh_arw_hun_akn_sun_scr_ind_jpn_tml_kor_ctl_pan_dgb_por_bat_grk_amr_mao_mnd_dut_cic_afr_hau_ben_glc_ukr_eng_qcu_spa_hin_bos_tsn_mlt_urd_aeg_svk_tag_rus_bam_ita_ses_mly_tha_sid_knd_yor_swt_tur_slo_fre_aze_ven_vie_heb_xho_bem_lda	-0.289061463067316	-0.683291242041821	0.496121622250457
459	gam_urd_yor_pan_amr_sid_wly_mol_aze_uzb_bem_mao_igb_krd_eng_bsq_hin_aeg_bam_mnd_nor_slo_zul_rom_swa_arw_fin_xho_dyu_hun_bul_mlt_geo_ukr_lat_cze_ben_sod_tig_alb_est_ven_jav_grk_bat_jpn_tml_kor_lit_prs_dgb_ger_ind_pol_heb_sun_cnt_guj_ses_glc_amh_scr_ita_rus_afr_qcu_svk_mcd_bos_cic_owc_por_hau_ctl_tag_dut_tsn_spa_lda_mly_tha_chh_knd_swt_fbf_tur_swe_fre_azi_akn_vie_anl_ewe_moo_tsw	-0.481594469697965	-1.14388686460938	0.255606332270675
460	hau_ita_ewe_bul_sod_aeg_owc_scr_aze_tur_lda_mly_dgb_svk_eng_bsq_bos_anl_swt_mnd_slo_nor_yor_mol_swa_lat_est_ses_akn_hun_hin_amr_geo_ctl_krd_ben_afr_wly_tig_rom_fin_xho_ind_urd_bat_jpn_tml_kor_ukr_glc_tsn_rus_sun_cze_mlt_mao_cnt_alb_zul_grk_sid_mcd_pan_ger_swe_qcu_dut_spa_lit_moo_heb_arw_chh_guj_tag_pol_dyu_fre_tsw_jav_tha_amh_knd_fbf_ven_uzb_prs_por_azi_bam_vie_gam_cic_bem_igb	-0.666925212572721	-1.59595531468149	0.113891481864659
461	heb_bul_lda_lit_wly_chh_sod_afr_aze_azi_yor_tag_akn_rom_dut_bsq_pan_gam_ses_cnt_ctl_ukr_xho_ger_dgb_prs_fin_swt_bem_hun_nor_amr_geo_ben_cze_scr_urd_tig_anl_mol_est_fbf_mly_arw_jav_jpn_tml_kor_pol_rus_zul_slo_mao_eng_owc_sun_mnd_lat_moo_fre_mlt_mcd_hin_krd_ita_qcu_spa_bos_swe_cic_hau_por_amh_grk_bat_alb_bam_glc_dyu_ind_tha_aeg_knd_igb_tsw_uzb_svk_guj_tur_tsn_vie_sid_ewe_swa_ven	-0.937358573015879	-2.27739555923883	0.0250542975834126
462	sid_ger_lda_grk_anl_sod_tig_swe_uzb_azi_swa_jav_xho_arw_pol_bsq_hin_gam_igb_mnd_rom_lat_fbf_mol_moo_afr_hun_tsw_ses_fin_rus_owc_geo_glc_ben_bos_prs_chh_heb_por_est_ven_mao_slo_tag_jpn_tml_kor_svk_cze_dyu_nor_ind_ukr_amh_bat_cnt_ctl_akn_eng_mlt_krd_alb_spa_dut_qcu_lit_pan_scr_ewe_wly_bul_hau_ita_sun_guj_bem_fre_yor_mly_tha_amr_knd_dgb_zul_tur_urd_mcd_aze_swt_vie_aeg_bam_tsn_cic	-0.469064744446079	-1.11648093738978	0.26709265427235
463	gam_rom_bem_lat_chh_amh_aeg_guj_azi_aze_ewe_sun_lda_hin_bos_bsq_eng_heb_cic_cnt_slo_scr_tsw_krd_swa_rus_hun_tsn_dgb_est_svk_anl_geo_bul_arw_mol_pan_amr_owc_fre_fin_dyu_mao_por_mly_jpn_tml_kor_cze_nor_bam_swe_bat_urd_sid_jav_mnd_lit_akn_grk_hau_alb_dut_pol_glc_qcu_ctl_prs_ita_ses_tig_afr_sod_ben_tag_ger_moo_spa_fbf_ind_tha_wly_knd_xho_zul_uzb_ukr_mcd_tur_ven_vie_mlt_yor_igb_swt	-0.493147901070855	-1.172698293032	0.243911869336971
464	gam_scr_swa_rus_aeg_amh_chh_hin_azi_uzb_tsw_tag_akn_glc_spa_bsq_fre_mlt_ewe_mnd_ctl_nor_tsn_cze_swt_dut_fin_xho_bem_hun_ben_sod_geo_krd_rom_por_pol_wly_heb_eng_est_ses_jav_ita_ind_jpn_knd_kor_ger_ukr_zul_svk_mao_guj_sid_bat_cnt_mcd_ven_swe_amr_bos_lat_mol_bul_qcu_prs_slo_afr_dgb_hau_urd_tig_pan_mly_lit_dyu_arw_bam_sun_tha_anl_tml_fbf_moo_tur_alb_grk_aze_yor_vie_owc_igb_lda_cic	0.257599082843916	0.606801110970953	0.545461446122781
465	sod_scr_ven_alb_heb_amh_amr_spa_uzb_azi_xho_sun_bam_dut_fre_bsq_urd_tig_cic_cnt_pol_lit_bem_hin_swa_prs_est_igb_ses_hun_afr_sid_geo_bos_bul_arw_mol_hau_gam_por_fin_lda_jav_grk_mao_jpn_tml_kor_guj_slo_moo_mcd_ind_lat_mlt_tag_mnd_rus_tsw_ger_wly_pan_krd_glc_ukr_qcu_svk_eng_nor_akn_owc_cze_aeg_ctl_mly_ita_fbf_ben_tsn_bat_tha_chh_knd_dyu_ewe_aze_rom_swe_tur_dgb_vie_anl_yor_swt_zul	0.10848402325114	0.255169745161104	0.799155456135764
466	anl_por_dyu_rom_heb_mlt_gam_grk_uzb_azi_bem_jav_tsn_slo_ger_bsq_ctl_amr_ewe_cnt_svk_lat_igb_bul_moo_hin_fin_akn_cic_hun_pol_wly_geo_lit_cze_prs_mcd_aeg_amh_fre_est_tsw_mao_swe_tag_jpn_knd_kor_mol_arw_xho_dut_ind_ukr_hau_sun_mnd_bos_swt_scr_sid_spa_alb_krd_afr_qcu_ben_ita_glc_bam_owc_rus_chh_guj_bat_urd_dgb_pan_ses_mly_tha_sod_tml_yor_lda_tur_nor_eng_aze_fbf_vie_tig_ven_swa_zul	-0.436373396688384	-1.03581397779072	0.302974791132889
467	wly_svk_bam_glc_sid_heb_chh_ger_uzb_aze_tsn_sun_igb_ben_rus_bsq_arw_sod_ven_cnt_eng_fre_cic_urd_yor_hin_hun_dgb_dyu_fin_alb_hau_geo_cze_rom_ctl_prs_tig_mlt_bul_est_moo_mly_grk_tag_jpn_knd_kor_slo_pol_tsw_afr_jav_swe_owc_ind_mnd_scr_bem_nor_anl_lit_pan_por_guj_qcu_dut_mcd_bos_lda_aeg_ita_gam_ukr_bat_krd_fbf_mol_akn_mao_tha_amh_tml_swa_ewe_azi_spa_lat_tur_ses_vie_amr_zul_xho_swt	0.167188278349137	0.394206964011122	0.694330727342328
468	heb_alb_ven_mol_anl_chh_mlt_ukr_uzb_tur_ses_ind_tsn_scr_ctl_bsq_swe_gam_swa_mnd_afr_guj_yor_bos_tsw_mcd_fin_akn_bem_hun_rom_hau_geo_dut_hin_pol_rus_sid_owc_arw_est_fbf_tag_lit_bat_jpn_knd_kor_urd_prs_cic_nor_mao_spa_wly_sun_cnt_glc_swt_slo_aeg_cze_bul_lat_pan_qcu_ger_grk_svk_xho_sod_krd_amh_ben_jav_ita_dyu_eng_moo_mly_tha_tig_tml_dgb_ewe_aze_fre_por_azi_lda_vie_amr_bam_zul_igb	0.312977264088443	0.737539113272319	0.462651398113475
469	aeg_glc_dgb_spa_amr_wly_heb_arw_aze_uzb_cic_ind_tsw_por_eng_bsq_guj_tig_zul_cnt_swe_dut_yor_slo_tsn_ctl_fin_ses_ven_hun_alb_owc_geo_hin_mcd_prs_bos_sod_amh_rom_est_dyu_sun_nor_bat_jpn_tml_kor_lit_cze_swt_grk_mao_urd_anl_jav_mnd_ukr_bem_ger_chh_pol_bul_scr_pan_qcu_ita_mol_lat_moo_sid_ben_mlt_svk_tag_krd_fbf_fre_xho_mly_tha_gam_knd_lda_swa_azi_rus_afr_tur_ewe_vie_hau_bam_akn_igb	-0.620774333933455	-1.49111725415013	0.139314908303939
470	owc_afr_ewe_nor_chh_mlt_tig_lat_uzb_azi_moo_ind_tsw_rus_pol_bsq_por_wly_tsn_cnt_pan_grk_akn_fre_ven_prs_hun_bam_xho_fin_rom_anl_geo_mcd_glc_dut_bos_amh_heb_hin_est_bem_tag_swe_mly_jpn_knd_kor_slo_arw_zul_lit_bat_ger_amr_sun_mnd_bul_fbf_ita_sod_krd_alb_svk_cze_qcu_spa_ukr_guj_swt_aeg_eng_hau_ctl_jav_mol_dyu_ben_igb_mao_tha_sid_tml_ses_dgb_tur_scr_urd_aze_yor_vie_gam_lda_swa_cic	-0.0974865418202316	-0.229831012885673	0.818727834413531
471	amh_ctl_yor_cze_chh_tig_sid_lit_tur_azi_zul_mao_swt_guj_nor_bsq_ita_hau_lda_cnt_bos_pol_bam_mcd_tsn_eng_hun_ven_cic_fin_fre_gam_geo_dut_prs_slo_pan_wly_amr_mol_est_dyu_bat_alb_mly_jpn_knd_kor_spa_ger_igb_arw_ind_hin_mlt_jav_mnd_ben_xho_rus_sod_por_swe_bul_svk_qcu_krd_afr_scr_dgb_anl_urd_owc_grk_tag_glc_ses_rom_fbf_sun_tha_aeg_tml_tsw_ewe_aze_ukr_lat_uzb_swa_vie_heb_moo_bem_akn	0.219921425308857	0.517752244870919	0.605860589405611
472	anl_fre_ewe_mcd_aeg_owc_chh_rom_tur_aze_dyu_tag_lda_dut_lit_bsq_ger_heb_fbf_mnd_bul_rus_xho_alb_akn_bos_fin_zul_bam_est_eng_hau_geo_ctl_cze_arw_pol_sid_tig_prs_hun_yor_ind_ukr_mao_jpn_knd_kor_hin_grk_tsw_krd_jav_glc_amr_mly_cnt_mol_igb_lat_wly_urd_nor_svk_slo_qcu_afr_scr_pan_cic_sod_ben_amh_swe_sun_guj_bem_por_dgb_bat_tha_mlt_tml_swt_ses_azi_ita_spa_uzb_moo_vie_gam_swa_tsn_ven	-0.336138022571862	-0.795911664665237	0.428110286846671
473	tig_krd_swt_dut_chh_sid_mlt_lat_uzb_aze_ven_bat_tsw_mcd_urd_bsq_afr_owc_yor_cnt_guj_bul_moo_spa_dyu_por_hun_zul_bem_fin_cze_sod_geo_ctl_eng_pan_pol_anl_aeg_rus_est_xho_ind_swe_tag_jpn_tml_kor_grk_ger_dgb_svk_sun_prs_hau_jav_mnd_rom_ses_scr_gam_mol_lit_slo_nor_qcu_arw_ukr_ita_lda_amh_glc_amr_bos_mly_hin_fbf_ben_akn_mao_tha_heb_knd_igb_bam_tur_fre_alb_azi_swa_vie_wly_cic_ewe_tsn	-0.91693449540411	-2.22158629600134	0.0287375263186984
474	amr_mol_ven_pol_anl_chh_owc_guj_azi_tur_akn_tag_ewe_hin_bul_bsq_lit_gam_xho_mnd_dut_rom_swa_por_tsw_scr_hun_lda_bam_fin_lat_aeg_geo_alb_urd_ukr_arw_heb_wly_prs_est_zul_bat_rus_mao_jpn_tml_kor_swe_fre_dgb_eng_jav_ctl_mlt_mly_cnt_ger_tsn_glc_sod_ita_ben_krd_svk_qcu_bos_nor_cze_moo_hau_mcd_sid_spa_sun_grk_dyu_slo_fbf_ind_tha_amh_knd_ses_cic_uzb_afr_pan_aze_igb_vie_tig_yor_swt_bem	-0.324208185475296	-0.768779145759314	0.443972387020529
475	sod_afr_zul_spa_owc_hau_mlt_ita_tur_aze_dyu_ind_xho_bul_ger_bsq_mcd_anl_ven_mnd_glc_urd_tsn_mol_moo_lat_fin_bem_tsw_hun_grk_gam_geo_nor_lit_alb_krd_heb_chh_ben_est_yor_mao_ctl_sun_jpn_knd_kor_svk_pol_ses_ukr_mly_rom_aeg_bat_cnt_pan_swt_bos_wly_arw_fre_hin_eng_qcu_prs_swe_scr_bam_sid_dut_amh_guj_jav_por_lda_slo_igb_tag_tha_tig_tml_dgb_swa_azi_cze_rus_uzb_cic_vie_amr_akn_fbf_ewe	-0.954204545591749	-2.31884887817651	0.0225938813322946
476	owc_ben_zul_ger_wly_tig_aeg_rus_aze_tur_ses_jav_dyu_fre_ukr_bsq_por_mlt_bam_mnd_lit_prs_akn_afr_swt_eng_fin_fbf_bem_hun_pan_gam_geo_swe_ctl_svk_pol_anl_sod_guj_est_ewe_sun_mol_mao_jpn_tml_kor_glc_nor_moo_krd_mly_scr_sid_tag_cnt_dut_dgb_hin_amr_lat_bos_rom_mcd_qcu_ita_arw_slo_igb_hau_grk_amh_bul_ind_cze_tsn_urd_xho_bat_tha_chh_knd_yor_cic_azi_spa_alb_uzb_swa_vie_heb_ven_tsw_lda	-0.0271836675179276	-0.0640804817867239	0.949043679486882
477	sod_cze_ewe_pol_wly_tig_sid_mol_azi_tur_zul_jav_swa_ctl_rom_bsq_ita_heb_yor_mnd_urd_svk_dgb_spa_fbf_guj_est_tsn_akn_fin_ger_owc_geo_glc_scr_swe_fre_gam_chh_rus_hun_bam_mao_mcd_mly_jpn_knd_kor_bul_krd_swt_ben_sun_hin_aeg_tag_cnt_pan_cic_slo_hau_bos_por_nor_eng_qcu_afr_grk_lat_xho_amr_lit_amh_prs_bat_arw_moo_dut_igb_ind_tha_anl_tml_ses_tsw_uzb_alb_ukr_aze_dyu_vie_mlt_lda_ven_bem	0.246932302210725	0.580923049495029	0.56269749581193
478	hau_bos_ven_svk_amh_sid_mlt_ben_aze_tur_swa_jav_zul_afr_glc_bsq_ger_wly_igb_cnt_arw_slo_moo_spa_yor_eng_hun_cic_ses_fin_mol_sod_geo_bul_lit_por_pol_owc_heb_dut_est_bam_bat_alb_mao_jpn_knd_kor_pan_guj_tsn_fre_sun_rom_aeg_ind_mnd_ctl_tsw_nor_chh_lat_prs_rus_scr_qcu_ita_mcd_urd_dyu_anl_hin_tig_swe_mly_krd_ewe_grk_bem_tag_tha_amr_tml_akn_fbf_uzb_cze_ukr_azi_swt_vie_gam_xho_dgb_lda	-0.235987543783461	-0.557819775708094	0.578307780774994
479	chh_guj_bam_ukr_wly_mlt_hau_cze_tur_uzb_cic_bat_igb_alb_bos_bsq_nor_tig_zul_cnt_grk_krd_xho_spa_tsn_pol_est_ewe_lda_hun_mol_amh_geo_svk_glc_rus_por_sid_heb_urd_fin_bem_jav_ctl_sun_jpn_tml_kor_mcd_bul_swa_scr_mly_prs_owc_tag_mnd_dut_dgb_swe_gam_ita_fre_ben_hin_qcu_rom_pan_lat_swt_sod_afr_anl_slo_mao_lit_ven_ger_fbf_ind_tha_aeg_knd_moo_dyu_aze_eng_arw_azi_akn_vie_amr_tsw_yor_ses	-0.699782627082835	-1.67983163687518	0.0963465265246448
480	hau_rus_bam_mol_sod_chh_amh_eng_azi_aze_ven_mly_swt_arw_ukr_bsq_hin_sid_dyu_mnd_ctl_nor_akn_por_zul_spa_fin_tsn_bem_est_swe_gam_geo_glc_fre_cze_svk_mlt_wly_guj_hun_yor_mao_rom_ind_jpn_tml_kor_urd_grk_fbf_ger_sun_lit_tig_bat_cnt_lat_moo_bos_anl_prs_alb_pol_ita_qcu_slo_afr_scr_tsw_aeg_ben_owc_pan_jav_krd_cic_mcd_xho_tag_tha_amr_knd_ewe_dgb_uzb_bul_dut_tur_igb_vie_heb_ses_lda_swa	-0.0795463058363446	-0.187774382053709	0.851462609293243
481	mlt_por_dgb_nor_heb_amh_sid_swe_azi_uzb_bem_jav_tsn_slo_dut_bsq_hin_sod_yor_cnt_spa_lat_lda_ukr_xho_pan_est_zul_tsw_hun_krd_wly_geo_mol_rus_lit_ger_chh_anl_svk_fin_akn_bat_urd_mly_jpn_knd_kor_arw_mcd_ven_bos_ind_guj_tig_mao_mnd_eng_swt_afr_aeg_ben_ita_cze_pol_qcu_prs_fre_scr_ses_amr_alb_owc_rom_sun_grk_ewe_ctl_igb_tag_tha_gam_tml_fbf_dyu_aze_bul_glc_tur_moo_vie_hau_cic_swa_bam	0.123232785930385	0.290252150656487	0.772269556021487
482	sod_pol_swt_prs_chh_anl_owc_bul_uzb_azi_igb_jav_tsw_rus_ger_bsq_urd_amr_moo_mnd_pan_dut_bam_slo_lda_swe_est_zul_swa_hun_scr_gam_geo_arw_krd_mol_por_sid_amh_ben_fin_ses_ind_rom_bat_jpn_tml_kor_ctl_mcd_bem_svk_sun_nor_hau_mao_cnt_lat_dgb_lit_aeg_guj_bos_ukr_eng_qcu_cze_ita_fre_xho_tig_spa_mlt_afr_mly_grk_yor_glc_akn_tag_tha_heb_knd_tsn_ven_aze_hin_alb_tur_fbf_vie_wly_dyu_ewe_cic	-0.615855683990647	-1.47073977233654	0.144736952569802
483	sod_rus_tsw_krd_wly_mlt_anl_dut_uzb_tur_cic_mly_yor_ger_ita_bsq_lit_hau_igb_cnt_pan_ctl_moo_cze_dgb_eng_hun_bam_bem_est_ben_amh_geo_grk_glc_spa_scr_gam_heb_nor_fin_tsn_tag_prs_jav_jpn_tml_kor_bos_mcd_dyu_slo_ind_arw_aeg_mao_mnd_fre_ewe_por_tig_pol_guj_ukr_alb_qcu_urd_lat_swe_zul_chh_svk_amr_afr_bat_rom_xho_hin_ven_sun_tha_owc_knd_swa_lda_aze_mol_bul_azi_swt_vie_sid_akn_ses_fbf	-0.100518745729858	-0.236799812399025	0.813332908253545
484	heb_guj_bem_lat_owc_amh_aeg_prs_tur_aze_dyu_jav_tsw_ctl_grk_bsq_scr_hau_zul_mnd_bos_ukr_dgb_cze_ses_urd_hun_akn_ven_est_glc_chh_geo_pol_bul_afr_ger_tig_gam_mcd_fin_lda_mao_mol_bat_jpn_knd_kor_nor_slo_fbf_eng_mly_svk_wly_ind_cnt_lit_swa_ben_sid_alb_spa_hin_krd_qcu_rus_pan_swe_igb_sod_ita_amr_fre_tag_por_swt_dut_bam_sun_tha_mlt_tml_cic_xho_uzb_rom_arw_azi_tsn_vie_anl_moo_ewe_yor	-0.394951177291721	-0.93625220548112	0.351568240559873
485	anl_krd_ven_grk_sid_amh_gam_guj_uzb_azi_akn_jav_bam_hin_bul_bsq_ita_amr_tsw_mnd_pan_ukr_lda_dut_tsn_prs_fin_fbf_yor_est_por_hau_geo_lat_ben_afr_pol_aeg_heb_cze_hun_bem_ind_svk_mly_jpn_tml_kor_nor_rom_ewe_rus_tag_urd_chh_sun_cnt_lit_dgb_spa_tig_ctl_alb_swe_glc_qcu_bos_ger_mcd_ses_wly_mol_owc_slo_mao_scr_xho_eng_zul_bat_tha_sod_knd_dyu_swa_tur_fre_arw_aze_cic_vie_mlt_igb_swt_moo	-0.484704280553845	-1.15252071720851	0.252061053416426
486	anl_glc_bam_krd_sid_tig_gam_alb_uzb_tur_xho_mly_tsw_bos_mol_bsq_pol_amh_fbf_cnt_bul_mcd_ewe_guj_moo_ctl_est_yor_dgb_hun_por_wly_geo_dut_urd_afr_ukr_mlt_hau_nor_fin_cic_ind_arw_bat_jpn_tml_kor_fre_hin_ven_pan_sun_rus_chh_mao_mnd_cze_bem_lat_aeg_grk_spa_ger_ita_qcu_lit_rom_scr_tsn_owc_eng_amr_prs_tag_svk_igb_swe_ses_jav_tha_heb_knd_lda_akn_azi_slo_ben_aze_zul_vie_sod_dyu_swt_swa	0.207178618545132	0.48762064034698	0.62696611123613
487	anl_guj_dgb_pan_sod_amr_chh_swe_tur_uzb_swa_mly_ewe_glc_rom_bsq_dut_wly_fbf_mnd_prs_alb_bam_bul_dyu_grk_est_swt_lda_fin_mol_tig_geo_ita_lit_mcd_spa_gam_owc_ger_hun_ven_bat_ben_tag_jpn_knd_kor_svk_rus_ses_por_ind_krd_aeg_sun_cnt_pol_yor_ctl_heb_arw_scr_eng_urd_qcu_afr_ukr_bos_akn_mlt_hin_hau_cze_mao_nor_cic_fre_zul_jav_tha_amh_tml_tsn_tsw_aze_lat_slo_azi_igb_vie_sid_xho_bem_moo	0.100835853982906	0.237180139971886	0.813038732343697
488	aeg_hin_bem_svk_wly_tig_mlt_cze_aze_azi_ewe_bat_akn_bos_rus_bsq_ger_chh_tsn_cnt_lat_fre_bam_prs_tsw_swe_hun_yor_swa_fin_guj_gam_geo_glc_mol_krd_lit_amr_sod_nor_est_lda_tag_urd_mao_jpn_tml_kor_eng_scr_ven_spa_jav_grk_hau_sun_mnd_por_dyu_ukr_amh_afr_arw_alb_ita_qcu_rom_ben_pan_cic_heb_pol_anl_mcd_ind_dut_igb_ctl_xho_mly_tha_owc_knd_moo_zul_tur_slo_bul_uzb_dgb_vie_sid_fbf_swt_ses	-0.217432735234481	-0.513746808357115	0.60864750539207
489	chh_arw_igb_svk_wly_sid_owc_rus_uzb_tur_dyu_ind_zul_dut_pan_bsq_ukr_tig_ses_mnd_swe_hin_xho_ctl_lda_nor_est_yor_cic_hun_cze_anl_geo_mcd_bos_krd_afr_amh_sod_ger_fin_swa_tag_spa_jav_jpn_knd_kor_ben_slo_tsw_por_mao_eng_hau_mly_cnt_pol_swt_ita_mlt_rom_guj_glc_grk_qcu_lit_mol_urd_akn_aeg_scr_gam_fre_sun_bul_fbf_prs_tsn_bat_tha_heb_tml_dgb_bam_azi_alb_lat_aze_ewe_vie_amr_ven_moo_bem	-0.704763869075356	-1.69387507155841	0.0936358023821264
490	anl_urd_swt_scr_owc_sod_wly_por_uzb_azi_lda_sun_tsn_bul_fre_bsq_slo_sid_yor_mnd_prs_mol_cic_arw_tsw_grk_fin_ses_zul_est_bos_amr_geo_mcd_hin_cze_svk_mlt_tig_ger_hun_ven_jav_glc_ind_jpn_tml_kor_ukr_ita_xho_alb_mly_krd_gam_bat_cnt_lat_igb_pan_heb_guj_lit_ben_afr_qcu_spa_swe_nor_akn_hau_pol_amh_rom_mao_ctl_ewe_dut_moo_tag_tha_aeg_knd_swa_dyu_tur_rus_eng_aze_bem_vie_chh_dgb_fbf_bam	-0.252966266856682	-0.597713081459848	0.551484088648131
491	aeg_afr_bem_slo_gam_hau_mlt_fre_tur_azi_swt_sun_swa_ger_nor_bsq_eng_chh_tsw_mnd_cze_prs_zul_por_fbf_guj_fin_yor_lda_est_hin_amr_geo_lit_swe_ukr_dut_wly_heb_scr_hun_dgb_ind_krd_jav_jpn_knd_kor_grk_ctl_ven_svk_tag_pan_sid_mao_cnt_rom_xho_ita_tig_ben_mcd_glc_alb_qcu_pol_arw_bul_ewe_anl_mol_owc_lat_bat_spa_moo_rus_igb_mly_tha_amh_tml_bam_akn_aze_urd_bos_uzb_tsn_vie_sod_ses_dyu_cic	-0.71921327919471	-1.72832464254782	0.087248881744239
492	tig_krd_swa_lit_anl_amr_heb_por_tur_uzb_lda_ind_ewe_bos_ukr_bsq_grk_amh_akn_cnt_hin_bul_ven_mcd_cic_fre_hun_igb_bam_fin_svk_chh_geo_spa_urd_alb_pol_sod_wly_ita_est_moo_mao_ger_mly_jpn_tml_kor_arw_guj_dgb_eng_jav_slo_mlt_tag_mnd_mol_dyu_rom_owc_ctl_scr_swe_glc_qcu_prs_afr_pan_bem_hau_ben_sid_cze_bat_dut_tsn_lat_tsw_sun_tha_aeg_knd_fbf_yor_aze_rus_nor_azi_swt_vie_gam_zul_xho_ses	-0.00203886649677853	-0.00480650666791443	0.996175272621722
493	mlt_guj_fbf_ita_gam_sid_tig_scr_tur_aze_ses_ind_igb_ger_pan_bsq_urd_anl_zul_mnd_slo_svk_dyu_bos_moo_afr_est_swa_bam_hun_prs_aeg_geo_fre_eng_mcd_swe_sod_owc_nor_fin_akn_mao_hin_bat_jpn_tml_kor_ukr_pol_cic_lat_mly_rom_amh_jav_cnt_mol_lda_dut_amr_cze_lit_rus_ben_qcu_glc_krd_por_ven_heb_bul_wly_alb_tag_arw_ewe_ctl_swt_sun_tha_hau_knd_dgb_yor_uzb_spa_grk_azi_tsn_vie_chh_bem_xho_tsw	-0.245715679301991	-0.582122321568095	0.561892853316076
494	aeg_ger_cic_prs_wly_amr_tig_dut_azi_aze_dyu_bat_dgb_bul_arw_bsq_guj_owc_fbf_cnt_alb_eng_tsw_mol_ven_nor_est_xho_yor_hun_svk_chh_geo_pol_bos_ctl_grk_gam_heb_lat_fin_bam_mly_mcd_mao_jpn_knd_kor_glc_urd_lda_fre_sun_cze_sod_tag_mnd_scr_ses_krd_sid_rus_hin_slo_spa_qcu_ukr_ben_pan_bem_hau_ita_mlt_por_jav_swe_moo_rom_swt_ind_tha_anl_tml_ewe_tsn_uzb_lit_afr_tur_igb_vie_amh_akn_zul_swa	-0.0204538391743658	-0.0481001528003447	0.961739570330482
495	aeg_ben_tsw_rus_hau_tig_sod_krd_tur_azi_yor_bat_bem_cze_spa_bsq_pan_amh_ewe_cnt_lit_ukr_ses_bos_zul_ger_est_swa_swt_hun_dut_sid_geo_arw_hin_pol_afr_gam_chh_mol_fin_lda_sun_ita_tag_jpn_knd_kor_fre_rom_dyu_svk_ind_mcd_mlt_mao_mnd_por_ven_urd_heb_swe_bul_eng_ctl_qcu_grk_lat_glc_fbf_owc_nor_anl_alb_jav_prs_dgb_scr_tsn_mly_tha_amr_tml_moo_bam_aze_slo_guj_uzb_akn_vie_wly_xho_igb_cic	0.390478344204417	0.91919701083429	0.360370518270244
496	sod_cze_zul_alb_wly_hau_heb_spa_azi_uzb_bem_bat_tsw_ger_nor_bsq_lat_amh_ses_mnd_guj_krd_moo_mol_akn_scr_hun_fbf_yor_est_fre_amr_geo_arw_swe_dut_urd_chh_mlt_ukr_fin_dgb_jav_slo_sun_jpn_knd_kor_ctl_pan_cic_rus_mao_rom_aeg_ind_cnt_afr_igb_grk_sid_prs_hin_ben_svk_qcu_mcd_bos_pol_bam_owc_por_gam_glc_mly_bul_ewe_lit_tsn_tag_tha_anl_tml_swa_xho_aze_ita_eng_tur_lda_vie_tig_dyu_swt_ven	-0.491550259097234	-1.16749757877977	0.245994090519385
497	gam_fre_swa_afr_tig_hau_wly_swe_tur_aze_ses_tag_igb_rom_arw_bsq_ctl_mlt_zul_mnd_ukr_hin_akn_prs_moo_lit_fin_cic_fbf_est_por_aeg_geo_cze_eng_svk_krd_heb_sid_mol_hun_ewe_bat_slo_mao_jpn_tml_kor_guj_dut_ven_scr_sun_ben_amh_mly_cnt_ger_dgb_spa_chh_glc_alb_urd_pol_qcu_bos_grk_lat_bem_sod_bul_anl_pan_jav_rus_tsn_ita_xho_ind_tha_owc_knd_lda_dyu_azi_nor_mcd_uzb_tsw_vie_amr_bam_swt_yor	-0.20214358538104	-0.477972807987347	0.633791154453156
498	hau_pol_dgb_ctl_anl_sod_sid_hin_aze_azi_zul_bat_bam_krd_guj_bsq_rom_amh_dyu_mnd_svk_urd_cic_lit_fbf_lat_fin_bem_tsw_est_bos_gam_geo_swe_spa_glc_mcd_amr_owc_nor_hun_ewe_ind_cze_tag_jpn_knd_kor_por_mol_yor_scr_mly_slo_chh_jav_cnt_bul_swa_ger_aeg_eng_grk_pan_alb_qcu_ukr_rus_dut_swt_heb_fre_mlt_afr_sun_prs_ses_ita_igb_mao_tha_tig_tml_ven_tsn_uzb_arw_ben_tur_moo_vie_wly_xho_lda_akn	0.126358227851613	0.29787847870943	0.766460355480898
499	sod_cze_ewe_swe_heb_mlt_chh_nor_uzb_aze_lda_bat_bam_pan_fre_bsq_mol_aeg_ses_cnt_scr_svk_ven_rom_fbf_por_fin_tsn_tsw_est_afr_owc_geo_glc_eng_krd_ukr_amh_amr_grk_hun_cic_mly_ger_ind_jpn_knd_kor_rus_pol_zul_dut_tag_alb_tig_jav_mnd_ita_yor_lat_sid_guj_ben_mcd_arw_qcu_hin_spa_ctl_dgb_wly_lit_anl_slo_mao_prs_swt_bul_moo_sun_tha_gam_tml_igb_dyu_tur_bos_urd_azi_swa_vie_hau_xho_bem_akn	-0.229090345627991	-0.541642894633196	0.589359838921348
500	heb_svk_xho_bos_chh_hau_aeg_mcd_uzb_azi_dyu_tag_fbf_slo_ita_bsq_glc_gam_moo_mnd_ctl_rus_swt_por_cic_swe_hun_ewe_lda_est_mol_sid_geo_lit_prs_spa_eng_mlt_tig_ger_fin_bem_mao_ben_bat_jpn_tml_kor_arw_bul_ven_nor_sun_pan_owc_ind_cnt_fre_igb_alb_sod_krd_hin_afr_dut_qcu_lat_rom_urd_tsw_anl_guj_amr_grk_mly_cze_ses_scr_zul_jav_tha_amh_knd_swa_dgb_aze_ukr_pol_tur_akn_vie_wly_yor_tsn_bam	-0.437492752109339	-1.03939618839779	0.301315275883018
501	sod_lat_swt_alb_heb_owc_sid_rus_tur_azi_lda_tag_dyu_mcd_por_bsq_pol_amh_tsn_mnd_krd_pan_tsw_grk_fbf_fre_hun_yor_ewe_fin_guj_chh_geo_swe_rom_dut_ita_gam_tig_ben_est_bam_ind_spa_sun_jpn_tml_kor_ger_cze_moo_prs_jav_lit_wly_bat_cnt_bul_ven_urd_hau_glc_mol_eng_slo_qcu_hin_scr_ukr_ses_aeg_ctl_amr_arw_mao_svk_igb_nor_xho_mly_tha_mlt_knd_swa_akn_uzb_afr_bos_aze_bem_vie_anl_cic_zul_dgb	0.113699634963489	0.267920998485509	0.789353463676028
502	sod_spa_dgb_nor_chh_owc_aeg_ben_uzb_tur_ewe_tag_ses_urd_ukr_bsq_krd_hau_dyu_mnd_eng_pan_ven_grk_zul_por_hun_swa_xho_fin_cze_tig_geo_ctl_lit_alb_rus_heb_mlt_ita_est_tsn_jav_swe_mao_jpn_knd_kor_svk_pol_yor_bul_mly_arw_amr_ind_cnt_glc_igb_hin_anl_rom_scr_mcd_mol_qcu_guj_bos_slo_bem_amh_fre_sid_lat_bat_ger_moo_prs_cic_sun_tha_wly_tml_fbf_lda_aze_dut_afr_azi_swt_vie_gam_akn_tsw_bam	-0.16645547884084	-0.393099745484362	0.695145474117485
503	owc_alb_ven_cze_chh_mlt_tig_grk_tur_uzb_zul_mly_swa_arw_pol_bsq_glc_hau_dgb_cnt_spa_bos_bam_ita_dyu_ger_fin_bem_lda_hun_urd_sod_geo_slo_fre_lat_ben_anl_heb_lit_est_cic_ind_por_jav_jpn_tml_kor_mol_rus_akn_hin_bat_svk_gam_sun_mnd_dut_moo_rom_amr_bul_prs_ctl_ukr_qcu_swe_nor_afr_fbf_aeg_scr_sid_pan_mao_mcd_tsn_guj_yor_tag_tha_amh_knd_tsw_ewe_azi_eng_krd_aze_ses_vie_wly_xho_swt_igb	-0.4533946154182	-1.08159789458027	0.282227888204386
504	mlt_ita_yor_bos_anl_chh_hau_arw_azi_tur_moo_tag_tsw_cze_svk_bsq_alb_sid_lda_mnd_prs_fre_ewe_lat_xho_ukr_est_igb_bem_hun_por_heb_geo_slo_pan_swe_hin_gam_aeg_urd_fin_swt_mao_eng_sun_jpn_knd_kor_pol_rom_dyu_bul_ind_glc_sod_mly_cnt_lit_bam_scr_amr_krd_ben_rus_mol_qcu_afr_guj_mcd_fbf_wly_grk_amh_dut_bat_spa_dgb_ger_akn_jav_tha_tig_tml_ven_ses_aze_nor_ctl_uzb_zul_vie_owc_cic_tsn_swa	-0.112476833345533	-0.265201871484057	0.791440897148598
505	hau_slo_fbf_swe_heb_mlt_sid_mol_aze_uzb_tsw_mly_akn_pan_pol_bsq_ben_anl_igb_mnd_dut_urd_swt_por_ven_ita_est_lda_bam_hun_fre_amh_geo_hin_lit_bos_scr_sod_chh_grk_fin_swa_sun_arw_jav_jpn_knd_kor_krd_cze_zul_mcd_ind_ger_amr_bat_cnt_lat_dyu_eng_owc_rus_bul_afr_rom_qcu_svk_ctl_guj_cic_gam_spa_tig_glc_tag_ukr_ewe_prs_ses_mao_tha_aeg_tml_bem_dgb_azi_nor_alb_tur_moo_vie_wly_yor_xho_tsn	-0.135209355712103	-0.318853465991441	0.750552659609377
506	gam_lat_xho_hin_heb_wly_sod_urd_aze_azi_akn_jav_tsw_swe_ukr_bsq_alb_chh_ses_mnd_bul_dut_lda_rus_ven_eng_fin_swa_yor_hun_ger_hau_geo_pan_arw_cze_nor_owc_mlt_ctl_est_zul_mao_glc_bat_jpn_knd_kor_afr_rom_bem_fre_mly_lit_tig_tag_cnt_guj_cic_scr_aeg_grk_pol_mol_ben_qcu_ita_slo_spa_dgb_amh_svk_amr_por_sun_prs_bam_krd_ewe_ind_tha_sid_tml_igb_moo_uzb_bos_mcd_tur_dyu_vie_anl_tsn_swt_fbf	0.851650170064809	2.03846919344673	0.044342243085331
507	sod_lat_ven_svk_anl_amr_wly_spa_aze_azi_igb_sun_yor_dut_por_bsq_afr_owc_lda_cnt_bos_lit_xho_glc_bem_slo_hun_dyu_zul_fin_arw_amh_geo_pan_rus_guj_hin_mlt_tig_urd_est_tsn_ind_grk_mly_jpn_tml_kor_scr_ben_moo_mol_tag_mcd_aeg_jav_mnd_ukr_dgb_rom_gam_bul_nor_eng_cze_qcu_pol_ita_krd_cic_hau_alb_sid_prs_bat_ctl_ewe_ger_bam_mao_tha_heb_knd_akn_swt_tur_fre_swe_uzb_tsw_vie_chh_ses_swa_fbf	-0.140641405974965	-0.33191711946043	0.740698719583462
508	mlt_ukr_swa_urd_aeg_heb_anl_hin_tur_aze_bem_tag_swt_nor_ger_bsq_lit_owc_bam_cnt_ita_alb_dyu_bul_tsw_grk_est_fbf_tsn_hun_ben_amh_geo_rus_arw_afr_swe_chh_hau_lat_fin_ven_mly_mol_jav_jpn_tml_kor_cze_fre_ewe_scr_sun_slo_wly_ind_mnd_glc_dgb_rom_sid_spa_bos_krd_por_qcu_mcd_dut_ctl_lda_tig_prs_amr_guj_bat_pan_igb_pol_ses_mao_tha_gam_knd_cic_xho_azi_eng_svk_uzb_akn_vie_sod_zul_moo_yor	-0.0502372598537224	-0.11825061923577	0.90612411651932
509	wly_dut_bam_fre_heb_tig_chh_eng_tur_aze_lda_tag_swt_ita_cze_bsq_pol_gam_akn_cnt_arw_por_fbf_grk_moo_ger_est_tsw_ewe_hun_urd_sid_geo_lat_nor_rus_prs_amh_sod_alb_fin_tsn_jav_rom_mly_jpn_knd_kor_ukr_glc_ven_pan_mao_bul_amr_ind_mnd_guj_dgb_scr_aeg_spa_krd_lit_ben_qcu_mcd_afr_swe_cic_hau_mol_mlt_hin_sun_bos_xho_slo_igb_bat_tha_anl_tml_swa_ses_uzb_ctl_svk_azi_bem_vie_owc_dyu_yor_zul	0.46122643366443	1.08839517507165	0.279233201532774
510	gam_eng_zul_mcd_wly_anl_tig_guj_aze_tur_akn_bat_dgb_afr_cze_bsq_grk_aeg_moo_cnt_por_slo_yor_ukr_cic_prs_hun_igb_tsn_est_krd_mlt_geo_rus_lit_ger_ben_heb_amh_pan_fin_fbf_tag_rom_mly_jpn_knd_kor_bul_nor_ven_swe_sun_ctl_sid_ind_mnd_alb_ses_spa_chh_mol_ita_hin_svk_qcu_urd_bos_lat_ewe_amr_fre_owc_scr_jav_glc_bam_arw_swt_mao_tha_hau_tml_xho_swa_uzb_dut_pol_azi_lda_vie_sod_dyu_tsw_bem	-0.496759359426793	-1.18098995946426	0.240618187340413
511	hau_lat_lda_arw_wly_amr_anl_rom_tur_azi_yor_ind_bam_mcd_slo_bsq_guj_tig_cic_cnt_spa_pol_swt_alb_ses_eng_est_tsn_igb_hun_hin_chh_geo_afr_ben_fre_prs_mlt_aeg_ctl_fin_ven_tag_swe_jav_jpn_tml_kor_glc_bos_dgb_ger_sun_scr_owc_mao_mnd_grk_dyu_krd_sid_dut_nor_bul_ukr_qcu_ita_pan_rus_zul_sod_urd_gam_cze_bat_por_ewe_lit_fbf_mly_tha_amh_knd_bem_swa_aze_svk_mol_uzb_tsw_vie_heb_akn_xho_moo	-0.96402682910622	-2.34114265818565	0.0213609689644856
512	wly_fre_dgb_afr_aeg_hau_heb_bos_azi_tur_bem_jav_yor_hin_guj_bsq_cze_sid_tsn_mnd_ctl_slo_cic_mcd_ven_spa_hun_lda_moo_est_ukr_gam_geo_nor_eng_swe_rom_sod_amr_mol_fin_ses_bat_krd_mly_jpn_knd_kor_ger_pol_swt_dut_sun_por_tig_tag_cnt_ita_fbf_pan_amh_bul_grk_rus_lat_qcu_ben_alb_glc_bam_chh_lit_mlt_svk_mao_urd_akn_prs_swa_ind_tha_owc_tml_igb_tsw_uzb_arw_scr_aze_xho_vie_anl_zul_dyu_ewe	-0.220142152710346	-0.519755410577381	0.604469000763097
513	amh_urd_dyu_swe_heb_gam_anl_por_azi_uzb_zul_bat_yor_ben_prs_bsq_glc_sod_tsn_cnt_pan_scr_bam_bul_cic_eng_est_bem_igb_hun_pol_mlt_geo_ukr_grk_dut_fre_amr_owc_mcd_fin_xho_sun_slo_mao_jpn_tml_kor_ita_ctl_lda_rom_mly_cze_aeg_tag_mnd_svk_ewe_ger_wly_lat_lit_hin_krd_qcu_afr_guj_arw_swa_tig_rus_sid_alb_jav_nor_swt_bos_dgb_ind_tha_hau_knd_tsw_ven_aze_spa_mol_tur_fbf_vie_chh_akn_moo_ses	-0.0990312000368702	-0.233323418340163	0.816023066071154
514	tig_scr_tsw_rom_hau_mlt_wly_glc_azi_uzb_ewe_mao_zul_rus_lat_bsq_mol_anl_ven_cnt_grk_fre_yor_bos_swa_pan_hun_dgb_swt_est_ger_aeg_geo_cze_ctl_nor_ukr_owc_gam_mcd_fin_bam_ind_spa_tag_jpn_tml_kor_pol_guj_cic_swe_bat_alb_sod_jav_mnd_lit_akn_urd_chh_por_bul_ben_arw_qcu_slo_dut_afr_dyu_heb_hin_amr_ita_mly_eng_ses_krd_xho_sun_tha_sid_knd_fbf_bem_tur_prs_svk_aze_lda_vie_amh_moo_igb_tsn	0.173078119220716	0.408126768585421	0.684118722532122
515	chh_por_ses_grk_tig_wly_sod_nor_azi_aze_fbf_ind_xho_ukr_ctl_bsq_svk_sid_lda_mnd_swe_afr_tsn_ger_bam_glc_hun_cic_ewe_est_bos_mlt_geo_pol_alb_hin_slo_heb_owc_prs_fin_moo_mao_pan_tag_jpn_tml_kor_rus_mcd_dyu_krd_bat_dut_amr_mly_cnt_rom_bem_ita_amh_scr_eng_cze_arw_qcu_bul_spa_mol_ven_anl_guj_hau_lat_jav_ben_zul_fre_swa_sun_tha_gam_knd_swt_tsw_uzb_lit_urd_tur_dgb_vie_aeg_igb_akn_yor	-0.382192733928536	-0.909564210312353	0.365403642742359
516	mlt_urd_tsw_ita_heb_gam_chh_rom_aze_azi_moo_mao_akn_lit_eng_bsq_spa_amr_dgb_cnt_lat_swe_ses_ctl_yor_krd_fin_dyu_lda_hun_afr_wly_geo_bul_grk_rus_por_owc_hau_svk_est_swt_bat_ukr_jav_jpn_knd_kor_ger_fre_bam_hin_tag_arw_anl_sun_mnd_glc_cic_slo_sid_mol_pan_cze_mcd_qcu_nor_prs_alb_zul_tig_ben_amh_dut_mly_guj_xho_pol_ven_ind_tha_sod_tml_igb_swa_tur_bos_scr_uzb_ewe_vie_aeg_fbf_bem_tsn	-0.436273087895817	-1.03571395059005	0.303021218759835
517	sod_scr_ven_cze_gam_aeg_wly_nor_azi_uzb_igb_bat_dgb_prs_bul_bsq_lat_chh_moo_mnd_krd_eng_bam_guj_bem_grk_est_dyu_swt_fin_ukr_mlt_geo_rus_ctl_mol_glc_amr_hau_swe_hun_lda_mao_ita_sun_jpn_tml_kor_afr_svk_tsw_slo_tag_arw_owc_jav_cnt_hin_akn_pan_anl_urd_por_ben_pol_qcu_dut_fre_alb_ewe_tig_lit_amh_rom_mly_spa_tsn_ger_fbf_ind_tha_sid_knd_yor_xho_tur_bos_mcd_aze_swa_vie_heb_cic_zul_ses	-0.299330814941171	-0.708472410737651	0.480423999210242
518	amh_lat_swa_eng_mlt_anl_sid_pan_uzb_tur_yor_mao_fbf_por_cze_bsq_bul_amr_cic_mnd_ger_ben_swt_rom_bam_mcd_hun_moo_tsw_fin_arw_tig_geo_urd_nor_krd_ita_owc_hau_spa_est_lda_ind_mol_tag_jpn_tml_kor_dut_afr_dgb_rus_sun_slo_wly_mly_cnt_alb_ses_hin_gam_grk_bos_lit_guj_qcu_fre_prs_pol_dyu_aeg_swe_heb_scr_bat_ukr_tsn_svk_ven_jav_tha_chh_knd_bem_igb_aze_glc_ctl_azi_akn_vie_sod_ewe_xho_zul	0.170119176163266	0.400265018516408	0.689879281558983
519	owc_grk_igb_ctl_amh_gam_hau_svk_tur_azi_akn_bat_ven_lit_por_bsq_afr_amr_moo_cnt_arw_dut_dyu_lat_xho_ger_est_tsn_swt_hun_hin_sod_geo_rom_slo_mol_spa_heb_mlt_urd_fin_fbf_tag_glc_jav_jpn_tml_kor_prs_rus_ses_guj_sun_krd_chh_mao_mnd_ukr_lda_scr_anl_bul_mcd_nor_pol_qcu_alb_swe_bos_zul_wly_ita_aeg_cze_mly_ben_bem_pan_yor_ind_tha_tig_knd_ewe_bam_aze_fre_eng_uzb_cic_vie_sid_tsw_dgb_swa	0.319033562199883	0.752076378503514	0.453904377342495
520	sod_ita_zul_lit_gam_amr_hau_hin_uzb_azi_dyu_mao_ven_rus_krd_bsq_afr_wly_swt_mnd_pol_pan_igb_bos_yor_bul_hun_tsn_swa_fin_mol_heb_geo_swe_prs_ukr_glc_sid_owc_spa_est_cic_ind_nor_bat_jpn_tml_kor_rom_grk_lda_lat_mly_eng_anl_tag_cnt_slo_fbf_dut_aeg_fre_por_ger_ben_qcu_guj_cze_mcd_bem_chh_arw_mlt_ctl_jav_urd_dgb_scr_ses_sun_tha_amh_knd_akn_bam_tur_alb_svk_aze_moo_vie_tig_ewe_tsw_xho	0.227332326596105	0.535203807663216	0.593786410978516
521	sid_mol_akn_spa_gam_wly_amr_scr_tur_uzb_ven_mly_ewe_slo_eng_bsq_dut_sod_dyu_mnd_ger_svk_lda_krd_tsn_arw_fin_swa_yor_est_bos_hau_geo_alb_hin_fre_ita_chh_aeg_ctl_hun_tsw_tag_urd_jav_jpn_knd_kor_ben_afr_ses_rus_ind_cze_amh_bat_cnt_mcd_zul_pan_owc_rom_nor_lit_swe_qcu_guj_prs_bul_swt_anl_grk_tig_pol_mao_lat_xho_glc_igb_sun_tha_heb_tml_moo_bem_aze_ukr_por_azi_bam_vie_mlt_fbf_dgb_cic	-0.408797325762106	-0.970332814639375	0.334397515182715
522	sid_ukr_tsn_rus_chh_anl_gam_mol_aze_tur_ewe_tag_tsw_bos_prs_bsq_slo_wly_dgb_mnd_ctl_glc_swt_por_swa_hin_fin_zul_bam_est_cze_amh_geo_pol_scr_spa_svk_amr_mlt_grk_hun_ven_jav_ger_ind_jpn_tml_kor_dut_ita_lda_nor_mao_krd_sod_mly_cnt_afr_dyu_rom_hau_arw_pan_lat_swe_qcu_guj_ben_mcd_akn_owc_fre_aeg_lit_bat_alb_moo_eng_bem_sun_tha_tig_knd_ses_xho_uzb_bul_urd_azi_fbf_vie_heb_yor_igb_cic	-0.162103755165205	-0.382544902834742	0.702930102190182
523	chh_slo_ven_nor_aeg_heb_tig_prs_azi_uzb_bem_jav_akn_ben_ctl_bsq_pan_mlt_zul_mnd_lat_fre_lda_rom_bam_pol_hun_ewe_cic_est_ger_owc_geo_hin_scr_alb_mcd_wly_sid_eng_fin_yor_sun_urd_bat_jpn_knd_kor_ita_guj_igb_ukr_mao_por_amh_mly_cnt_dut_tsw_bos_hau_glc_lit_krd_grk_qcu_mol_svk_afr_xho_gam_cze_anl_spa_tag_arw_dyu_swe_ses_ind_tha_sod_tml_tsn_moo_tur_rus_bul_aze_dgb_vie_amr_swa_fbf_swt	-0.179695671469294	-0.42443547222939	0.672228515617938
524	mlt_mol_fbf_ger_sod_wly_gam_krd_uzb_aze_zul_mly_xho_urd_prs_bsq_spa_aeg_swt_cnt_bul_guj_akn_scr_ses_ctl_hun_igb_dyu_fin_grk_chh_geo_afr_glc_fre_rus_tig_hau_pol_est_swa_mao_dut_sun_jpn_knd_kor_lit_bos_ewe_cze_jav_eng_owc_tag_mnd_rom_dgb_por_heb_arw_mcd_svk_alb_qcu_slo_hin_nor_moo_sid_ita_anl_ukr_ind_pan_tsn_lat_cic_bat_tha_amh_tml_lda_ven_tur_ben_swe_azi_bem_vie_amr_bam_yor_tsw	0.310683212035035	0.731368524963527	0.466392911707241
525	sid_slo_dyu_lit_mlt_chh_amh_nor_tur_azi_lda_jav_swa_hin_prs_bsq_ukr_sod_tsn_cnt_afr_por_akn_svk_bem_ctl_est_cic_xho_hun_ger_owc_geo_krd_alb_ita_pol_tig_wly_arw_fin_moo_bat_rus_mao_jpn_tml_kor_fre_guj_ewe_mol_tag_glc_hau_ind_mnd_grk_fbf_lat_anl_bul_urd_pan_rom_qcu_swe_eng_dut_ses_amr_spa_gam_cze_mly_mcd_tsw_ben_bam_sun_tha_aeg_knd_yor_ven_uzb_bos_scr_aze_swt_vie_heb_zul_igb_dgb	0.140264380384976	0.330448114387674	0.741804673026637
526	tig_ukr_zul_svk_mlt_anl_amr_ita_azi_tur_swt_tag_tsn_lit_ger_bsq_urd_amh_tsw_mnd_pan_rus_lda_spa_ses_por_fin_akn_yor_hun_eng_chh_geo_pol_guj_cze_glc_aeg_hau_scr_est_ewe_jav_fre_ind_jpn_tml_kor_rom_hin_bem_nor_mao_alb_sod_bat_cnt_afr_fbf_mcd_heb_bul_swe_ben_prs_qcu_mol_dut_ctl_igb_gam_slo_owc_lat_mly_bos_dyu_grk_cic_sun_tha_sid_knd_moo_xho_aze_krd_arw_uzb_bam_vie_wly_ven_swa_dgb	-0.00814167959359642	-0.0191727110581041	0.984744401149033
527	tig_rom_akn_ukr_sod_amh_gam_alb_uzb_tur_xho_ind_ewe_lat_hin_bsq_por_owc_yor_mnd_ger_glc_swa_nor_ses_arw_fin_bam_fbf_hun_slo_hau_geo_ben_eng_mcd_prs_amr_chh_bul_est_moo_sun_cze_jav_jpn_tml_kor_krd_mol_tsw_bos_mao_rus_wly_tag_cnt_dut_igb_svk_sid_pol_urd_guj_grk_qcu_spa_ita_afr_dgb_aeg_ctl_heb_pan_bat_swe_tsn_fre_bem_mly_tha_mlt_knd_dyu_cic_azi_lit_scr_aze_swt_vie_anl_zul_lda_ven	-0.32378711357347	-0.767935483795274	0.444471012317241
528	hau_krd_ven_pol_wly_amh_amr_guj_azi_uzb_ses_bat_akn_hin_grk_bsq_eng_gam_ewe_cnt_bos_fre_yor_ukr_swt_lat_est_lda_tsw_hun_lit_mlt_geo_ita_mcd_bul_rus_aeg_heb_dut_fin_dyu_mao_arw_jav_jpn_tml_kor_afr_prs_dgb_cze_ind_spa_owc_tag_mnd_slo_tsn_glc_sod_nor_ger_por_scr_qcu_mol_ben_pan_fbf_tig_alb_anl_rom_sun_ctl_bam_urd_swa_mly_tha_chh_knd_xho_zul_aze_svk_swe_tur_cic_vie_sid_moo_bem_igb	-0.462411995522897	-1.09753395245758	0.275241633741157
529	mlt_hin_ven_rus_chh_anl_hau_rom_uzb_tur_moo_jav_yor_alb_cze_bsq_grk_tig_bam_cnt_pol_glc_lda_ita_bem_urd_est_dyu_tsn_fin_lat_amr_geo_pan_nor_krd_guj_gam_owc_svk_hun_swa_mao_dut_bat_jpn_knd_kor_ben_fre_dgb_bos_ind_eng_aeg_sun_mnd_afr_akn_spa_sid_swe_mol_ctl_bul_qcu_por_ukr_mcd_xho_amh_lit_heb_prs_mly_slo_igb_scr_fbf_tag_tha_sod_tml_tsw_swt_azi_ger_arw_aze_ewe_vie_wly_ses_cic_zul	-0.402938959685188	-0.954877119395024	0.342115313586183
530	wly_swe_akn_lit_chh_owc_amh_slo_azi_uzb_tsn_bat_ewe_bos_lat_bsq_scr_amr_dyu_mnd_nor_hin_swa_ukr_bem_pol_fin_zul_xho_est_mol_hau_geo_alb_glc_por_guj_anl_sod_fre_hun_dgb_mly_urd_jav_jpn_tml_kor_grk_ger_bam_cze_sun_eng_aeg_mao_cnt_prs_igb_spa_heb_svk_ben_rus_arw_qcu_dut_ita_mcd_tsw_gam_krd_tig_afr_ind_rom_yor_ctl_ses_tag_tha_mlt_knd_moo_lda_aze_bul_pan_tur_cic_vie_sid_fbf_ven_swt	-0.441653753668051	-1.04929935547903	0.296759537029943
531	owc_guj_akn_prs_tig_mlt_hau_alb_aze_azi_yor_bat_swt_glc_eng_bsq_dut_sod_ewe_cnt_ita_pan_zul_cze_ses_spa_fin_fbf_igb_est_scr_wly_geo_arw_bos_afr_fre_anl_gam_svk_hun_dyu_sun_ctl_mao_jpn_knd_kor_lit_por_lda_mol_ind_mcd_aeg_jav_mnd_rom_tsw_pol_amr_ben_bul_hin_swe_qcu_lat_ukr_slo_xho_amh_rus_heb_urd_mly_nor_tsn_krd_swa_tag_tha_chh_tml_ven_cic_uzb_grk_ger_tur_bem_vie_sid_dgb_bam_moo	0.438463518269551	1.03471191674299	0.30348657803718
532	mlt_mol_swt_spa_heb_gam_aeg_arw_tur_aze_bem_bat_ewe_cze_ger_bsq_lit_chh_cic_mnd_svk_scr_dgb_bul_igb_por_hun_swa_yor_est_ukr_tig_geo_ita_lat_pan_swe_sid_hau_pol_fin_moo_mly_rom_tag_jpn_knd_kor_glc_hin_tsn_slo_ind_krd_owc_sun_cnt_urd_dyu_guj_amr_dut_ben_afr_grk_qcu_bos_mcd_rus_bam_anl_eng_amh_fre_jav_ctl_tsw_prs_zul_mao_tha_sod_tml_ven_fbf_uzb_alb_nor_azi_akn_vie_wly_ses_xho_lda	-0.0176399050559525	-0.0415511813549254	0.966945567529629
533	chh_urd_yor_pan_hau_sid_owc_guj_aze_uzb_ven_jav_dyu_hin_rus_bsq_mcd_wly_ses_mnd_pol_mol_tsw_grk_swa_scr_hun_cic_xho_fin_fre_sod_geo_lit_glc_prs_ukr_mlt_gam_swe_est_lda_tag_bos_bat_jpn_knd_kor_ger_krd_zul_ctl_mly_rom_amr_sun_cnt_por_swt_ben_amh_dut_arw_spa_bul_qcu_alb_ita_afr_tsn_aeg_nor_heb_svk_mao_cze_fbf_eng_ewe_ind_tha_tig_tml_bem_igb_tur_lat_slo_azi_bam_vie_anl_dgb_akn_moo	0.527004912480487	1.24742656991814	0.215373221753713
534	hau_arw_ewe_krd_owc_heb_amh_eng_uzb_tur_bem_mly_ven_rom_slo_bsq_ita_gam_dgb_cnt_urd_swe_dyu_spa_zul_fre_est_fbf_lda_hun_lat_anl_geo_cze_hin_ben_svk_mlt_aeg_bos_fin_swt_sun_mol_bat_jpn_knd_kor_grk_por_cic_ger_mao_pol_tig_ind_mnd_alb_igb_ukr_wly_dut_mcd_lit_prs_qcu_scr_pan_bul_akn_sid_rus_chh_nor_jav_ctl_bam_guj_swa_tag_tha_sod_tml_xho_moo_azi_glc_afr_aze_yor_vie_amr_tsw_ses_tsn	-0.79428710843307	-1.91514033044399	0.0585475322092308
535	heb_alb_swt_ctl_anl_mlt_hau_mol_aze_azi_moo_tag_tsw_dut_eng_bsq_spa_gam_fbf_mnd_hin_grk_xho_por_ven_bul_est_dgb_ses_fin_mcd_wly_geo_nor_guj_prs_ita_aeg_chh_pol_hun_dyu_sun_cze_mly_jpn_knd_kor_arw_afr_akn_ger_jav_lit_amr_bat_cnt_svk_lda_fre_sid_bos_krd_lat_swe_qcu_scr_rus_ukr_bem_owc_glc_sod_slo_mao_pan_tsn_urd_ewe_ind_tha_tig_tml_igb_yor_tur_ben_rom_uzb_zul_vie_amh_bam_swa_cic	0.0853592915184223	0.200924409932142	0.841196456291087
536	mlt_rus_ewe_ita_anl_sod_aeg_lit_azi_aze_tsn_sun_bem_ger_eng_bsq_scr_owc_lda_cnt_rom_ben_igb_pol_tsw_ukr_fin_xho_moo_est_alb_amh_geo_slo_urd_cze_nor_sid_heb_ctl_hun_dyu_ind_mol_tag_jpn_knd_kor_afr_krd_swa_glc_bat_grk_wly_mao_mnd_arw_cic_por_hau_bul_prs_guj_swe_qcu_svk_mcd_bos_bam_tig_pan_gam_dut_mly_hin_swt_spa_akn_jav_tha_amr_tml_ven_yor_uzb_fre_lat_tur_zul_vie_chh_dgb_fbf_ses	-0.343893866740295	-0.813623353620357	0.417939007630839
537	owc_cze_moo_alb_anl_hau_heb_por_aze_uzb_xho_bat_fbf_ukr_slo_bsq_eng_amh_akn_mnd_guj_hin_dyu_ben_ven_bos_fin_cic_lda_hun_dut_wly_geo_urd_mcd_ita_lat_gam_sid_rom_est_bem_ind_fre_mao_jpn_knd_kor_lit_glc_swt_swe_tag_bul_tig_mly_cnt_krd_tsn_nor_chh_scr_ctl_afr_ger_qcu_mol_pol_prs_tsw_amr_rus_mlt_spa_sun_arw_ewe_grk_igb_jav_tha_aeg_tml_zul_ses_tur_pan_svk_azi_yor_vie_sod_dgb_swa_bam	0.381690104423573	0.898745297322364	0.37110941155241
538	sod_bos_bem_glc_hau_gam_aeg_scr_uzb_tur_tsw_mao_dgb_por_fre_bsq_rom_anl_fbf_mnd_arw_hin_moo_ger_ewe_ctl_est_akn_swt_hun_mol_amr_geo_alb_urd_grk_spa_heb_chh_krd_fin_lda_bat_pol_tag_jpn_knd_kor_ukr_prs_igb_afr_jav_eng_owc_sun_cnt_ben_xho_svk_mlt_lit_nor_slo_cze_qcu_bul_pan_mcd_yor_wly_ita_sid_guj_ind_swe_ses_dut_tsn_mly_tha_tig_tml_dyu_zul_aze_lat_rus_azi_swa_vie_amh_cic_ven_bam	-0.698149275046067	-1.67618656830857	0.0970604479768772
539	wly_por_ses_guj_mlt_amr_sid_swe_tur_aze_lda_mao_fbf_ita_arw_bsq_pan_hau_tsw_mnd_bos_bul_igb_dut_cic_ben_fin_swa_zul_est_svk_sod_geo_slo_fre_mcd_ukr_chh_anl_alb_hun_bam_tag_scr_sun_jpn_knd_kor_pol_lat_swt_afr_jav_eng_owc_ind_cnt_prs_xho_nor_amh_rus_ger_mol_lit_qcu_grk_hin_urd_moo_tig_rom_aeg_glc_mly_cze_bem_spa_tsn_bat_tha_gam_tml_ewe_dgb_azi_krd_ctl_uzb_akn_vie_heb_ven_dyu_yor	-0.480496769015542	-1.1431104691714	0.255926857310113
540	mlt_urd_cic_fre_hau_amh_tig_ger_tur_azi_yor_tag_dyu_arw_ben_bsq_prs_wly_xho_cnt_pan_grk_ewe_mcd_akn_eng_fin_tsn_moo_hun_mol_amr_geo_alb_glc_swe_afr_chh_heb_cze_est_dgb_mly_pol_bat_jpn_knd_kor_ita_hin_bam_por_mao_spa_gam_sun_mnd_rus_zul_lit_aeg_bos_slo_scr_ukr_qcu_dut_nor_guj_swt_owc_lat_anl_krd_jav_ctl_lda_rom_swa_ind_tha_sid_tml_ven_tsw_uzb_svk_bul_aze_fbf_vie_sod_igb_ses_bem	0.0536001307731655	0.126248650701249	0.899807642838672
541	wly_fre_akn_krd_sod_aeg_amr_cze_azi_aze_ewe_ind_cic_pan_lat_bsq_slo_anl_ven_mnd_scr_prs_tsn_hin_yor_ger_fin_lda_igb_hun_lit_sid_geo_bos_swe_guj_rus_hau_amh_svk_est_swa_mly_grk_jav_jpn_tml_kor_alb_ben_moo_por_bat_urd_gam_tag_cnt_afr_dgb_rom_owc_nor_dut_bul_mol_qcu_pol_glc_ukr_ses_heb_ctl_mlt_mcd_mao_arw_bem_spa_xho_sun_tha_tig_knd_fbf_bam_uzb_ita_eng_tur_swt_vie_chh_dyu_zul_tsw	-0.361883813371508	-0.85766712946064	0.393281189387717
542	amr_pan_tsw_por_sid_amh_gam_alb_azi_uzb_bem_mao_bam_mol_svk_bsq_dut_hau_ses_mnd_lat_krd_xho_slo_fbf_fre_hun_ewe_tsn_est_bos_sod_geo_ctl_afr_glc_hin_anl_wly_guj_fin_lda_jav_ita_bat_jpn_knd_kor_lit_rus_akn_arw_ind_urd_aeg_mly_cnt_prs_swt_grk_chh_swe_eng_bul_scr_qcu_nor_spa_mcd_swa_owc_ukr_mlt_pol_tag_ben_yor_rom_igb_sun_tha_heb_tml_dgb_dyu_tur_ger_cze_aze_ven_vie_tig_cic_moo_zul	-0.588597160086698	-1.40542639618799	0.163226392988969
543	wly_guj_ewe_hin_sid_chh_hau_por_aze_azi_zul_sun_cic_dut_urd_bsq_svk_heb_akn_mnd_lat_ita_swa_cze_ses_ger_est_xho_tsw_hun_eng_sod_geo_glc_arw_rom_nor_tig_gam_bul_fin_dgb_mly_slo_mao_jpn_tml_kor_pan_krd_fbf_swe_tag_fre_anl_ind_cnt_prs_ven_ukr_aeg_lit_scr_ben_bos_qcu_rus_spa_ctl_bam_amr_mcd_amh_mol_bat_grk_swt_pol_igb_jav_tha_mlt_knd_bem_tsn_uzb_afr_alb_tur_yor_vie_owc_dyu_moo_lda	0.53802400111661	1.27174636099296	0.206634363408694
544	amr_eng_igb_alb_anl_owc_hau_por_azi_aze_xho_sun_moo_cze_arw_bsq_rus_gam_lda_cnt_glc_guj_bem_hin_dyu_slo_est_dgb_akn_hun_krd_wly_geo_rom_ger_swe_mol_aeg_mlt_ben_fin_tsw_mao_ukr_tag_jpn_tml_kor_scr_ita_zul_dut_jav_lit_sid_bat_mnd_grk_bam_nor_tig_pan_lat_svk_fre_qcu_afr_bul_pol_fbf_amh_mcd_sod_ctl_ind_urd_swt_spa_ven_mly_tha_heb_knd_cic_tsn_tur_bos_prs_uzb_swa_vie_chh_yor_ewe_ses	-0.805253157083367	-1.94630058680094	0.0546370370619175
545	mlt_prs_yor_pol_tig_owc_wly_afr_azi_tur_zul_mly_cic_nor_bul_bsq_slo_amh_tsn_cnt_arw_por_akn_urd_dgb_grk_est_tsw_bem_fin_ger_heb_geo_guj_ben_ita_rus_sid_gam_ukr_hun_ven_sun_scr_mao_jpn_knd_kor_ctl_svk_lda_rom_bat_bos_hau_jav_mnd_spa_bam_eng_amr_fre_pan_mcd_swe_qcu_alb_mol_cze_moo_chh_krd_anl_lat_ind_glc_fbf_hin_swt_tag_tha_sod_tml_igb_swa_aze_dut_lit_uzb_xho_vie_aeg_ewe_dyu_ses	-0.0651777191730088	-0.15367474067101	0.878199173628077
546	aeg_eng_bem_bul_sod_mlt_owc_bos_tur_uzb_tsw_sun_tsn_ben_hin_bsq_ctl_anl_ewe_mnd_prs_guj_fbf_dut_yor_pan_hun_akn_xho_fin_rom_heb_geo_mcd_pol_ger_swe_amr_wly_grk_est_moo_bat_por_mly_jpn_knd_kor_glc_ita_lda_mol_ind_alb_chh_jav_cnt_svk_bam_fre_tig_arw_slo_afr_ukr_qcu_lit_urd_rus_igb_hau_krd_sid_nor_tag_scr_swt_spa_dyu_mao_tha_gam_tml_zul_swa_azi_cze_lat_aze_ses_vie_amh_ven_dgb_cic	-0.569565225700206	-1.35720478048278	0.178000867945403
547	hau_lit_akn_lat_owc_aeg_amr_krd_aze_tur_ven_mly_zul_mol_arw_bsq_fre_chh_dyu_cnt_ger_guj_ses_ctl_xho_alb_est_tsw_swa_fin_rus_mlt_geo_ukr_pan_cze_pol_amh_wly_slo_hun_bam_mao_dut_ind_jpn_tml_kor_svk_por_ewe_ita_jav_bul_heb_tag_mnd_glc_yor_urd_tig_afr_spa_swe_mcd_qcu_scr_prs_grk_swt_sid_nor_sod_rom_bat_hin_moo_ben_igb_sun_tha_gam_knd_tsn_lda_azi_bos_eng_uzb_cic_vie_anl_dgb_fbf_bem	0.0418961174837237	0.0985483307471113	0.92170899557617
548	amh_fre_cic_afr_sid_aeg_sod_alb_uzb_aze_akn_sun_yor_prs_por_bsq_ukr_hau_dgb_mnd_slo_glc_igb_pol_fbf_krd_hun_bam_dyu_fin_cze_tig_geo_svk_urd_swe_bul_amr_owc_rom_est_xho_tag_scr_jav_jpn_knd_kor_grk_eng_ewe_guj_mly_spa_wly_ind_cnt_dut_bem_hin_mlt_ben_ger_lat_pan_qcu_arw_rus_bos_moo_gam_ctl_chh_mol_bat_mcd_lda_nor_zul_mao_tha_heb_tml_ses_tsw_azi_lit_ita_tur_swa_vie_anl_tsn_ven_swt	-0.950002257469725	-2.31001475267593	0.023099562449658
549	owc_krd_xho_swe_aeg_hau_sod_rus_uzb_azi_swt_ind_dyu_arw_cze_bsq_urd_wly_igb_cnt_mol_pan_tsn_slo_swa_rom_hun_tsw_cic_est_pol_amh_geo_ukr_eng_ita_bos_mlt_anl_nor_fin_dgb_sun_ger_bat_jpn_knd_kor_spa_alb_bem_lat_mly_prs_tig_tag_mnd_fre_akn_afr_gam_lit_scr_ben_svk_qcu_glc_hin_dut_ven_chh_guj_amr_por_mao_grk_fbf_bul_ewe_jav_tha_sid_tml_zul_bam_tur_mcd_ctl_aze_ses_vie_heb_moo_lda_yor	-0.208437370514186	-0.49236069252163	0.62362471727
550	aeg_slo_yor_ben_anl_gam_sod_fre_tur_azi_xho_tag_ses_rus_alb_bsq_bos_amh_ewe_mnd_swe_krd_swa_bul_akn_rom_hun_dyu_ven_est_ger_amr_geo_mol_hin_dut_nor_sid_hau_guj_fin_bem_mly_arw_ind_jpn_tml_kor_mcd_pol_dgb_ukr_jav_spa_mlt_mao_cnt_glc_zul_ctl_wly_grk_svk_urd_por_qcu_scr_cze_lit_tsw_heb_eng_owc_prs_bat_afr_igb_lat_cic_sun_tha_tig_knd_tsn_moo_aze_pan_ita_uzb_lda_vie_chh_bam_swt_fbf	0.296640772687988	0.697911570904356	0.486973802782888
551	chh_urd_yor_bos_heb_sid_wly_lit_aze_uzb_swa_jav_dyu_cze_mcd_bsq_pan_mlt_fbf_cnt_swe_hin_xho_krd_ses_ita_hun_igb_ven_fin_prs_hau_geo_dut_arw_spa_por_amr_gam_fre_est_bam_mly_slo_sun_jpn_tml_kor_ger_grk_zul_svk_bat_alb_aeg_mao_mnd_afr_lda_ben_tig_ukr_rom_nor_guj_qcu_scr_pol_ctl_tsn_anl_glc_sod_lat_tag_bul_moo_mol_akn_ind_tha_amh_knd_tsw_cic_azi_rus_eng_tur_bem_vie_owc_ewe_dgb_swt	0.875964980784768	2.09189088717738	0.0391733706455594
552	owc_afr_bam_swe_wly_aeg_heb_ben_tur_aze_akn_bat_lda_glc_lat_bsq_svk_hau_swa_cnt_cze_fre_ewe_guj_swt_ukr_fin_ses_tsw_hun_nor_chh_geo_pol_mol_ita_bul_amh_mlt_prs_est_zul_ind_eng_mao_jpn_knd_kor_mcd_ger_yor_rus_tag_arw_sid_sun_mnd_rom_fbf_urd_gam_dut_krd_por_alb_qcu_ctl_slo_scr_cic_tig_lit_anl_pan_jav_grk_xho_bos_igb_mly_tha_sod_tml_dyu_moo_azi_spa_hin_uzb_dgb_vie_amr_ven_bem_tsn	-0.718631350792018	-1.72325746423504	0.0881652987608671
553	anl_ctl_yor_ger_wly_sid_amr_lat_aze_azi_bam_tag_dgb_pan_scr_bsq_ben_heb_igb_mnd_lit_alb_zul_arw_ses_swe_est_moo_ven_hun_por_sod_geo_ita_pol_svk_rom_mlt_hau_eng_fin_fbf_sun_mol_bat_jpn_knd_kor_krd_cze_ewe_spa_ind_rus_gam_mly_cnt_urd_tsw_afr_aeg_fre_dut_ukr_bul_qcu_guj_prs_slo_akn_amh_mcd_tig_glc_mao_nor_lda_hin_swa_jav_tha_chh_tml_tsn_dyu_uzb_grk_bos_tur_cic_vie_owc_swt_bem_xho	-0.650190944906822	-1.55576730865642	0.123160071702496
554	amr_nor_bem_dut_aeg_sid_sod_pol_tur_aze_zul_ind_akn_scr_ben_bsq_ita_heb_tsw_mnd_rom_prs_fbf_krd_dgb_alb_fin_bam_tsn_hun_por_hau_geo_grk_arw_cze_rus_mlt_chh_ctl_est_swt_sun_eng_mao_jpn_knd_kor_glc_ukr_ses_svk_bat_hin_wly_tag_cnt_bul_yor_bos_amh_urd_lit_ger_afr_qcu_slo_pan_mol_ewe_anl_swe_owc_mcd_mly_lat_swa_spa_lda_jav_tha_tig_tml_igb_dyu_uzb_fre_guj_azi_cic_vie_gam_moo_xho_ven	0.363614504776542	0.85620948993012	0.394082646915379
555	aeg_alb_xho_swe_tig_amh_mlt_bul_tur_uzb_swa_bat_swt_pan_krd_bsq_ukr_heb_tsw_cnt_nor_lit_zul_rom_fbf_glc_est_ven_ewe_fin_afr_chh_geo_guj_dut_arw_eng_anl_amr_scr_hun_tsn_mly_bos_jav_jpn_tml_kor_ben_prs_moo_ctl_tag_pol_sod_mao_mnd_hin_yor_fre_gam_spa_por_grk_rus_qcu_cze_lat_ita_dgb_wly_ger_sid_slo_ind_mol_bam_urd_cic_sun_tha_owc_knd_dyu_akn_azi_mcd_svk_aze_bem_vie_hau_ses_igb_lda	-0.640611024239142	-1.53336306748025	0.128581380871811
556	wly_ger_dyu_slo_amh_tig_mlt_bos_azi_tur_bem_ind_ewe_arw_dut_bsq_rom_hau_moo_cnt_spa_mcd_cic_pol_bam_ukr_hun_ses_tsw_fin_nor_chh_geo_alb_fre_ctl_grk_sid_anl_cze_est_igb_tag_glc_bat_jpn_tml_kor_lit_ita_lda_eng_jav_bul_sod_mao_mnd_hin_yor_swe_amr_scr_svk_ben_pan_qcu_prs_urd_mol_ven_aeg_krd_owc_afr_sun_lat_tsn_rus_dgb_mly_tha_heb_knd_xho_swt_uzb_por_guj_aze_swa_vie_gam_akn_fbf_zul	-0.526166967061523	-1.253898472145	0.213021664525619
557	owc_ben_tsn_rus_aeg_wly_amh_nor_uzb_tur_moo_sun_igb_cze_glc_bsq_grk_heb_tsw_cnt_bul_hin_ewe_ctl_bem_pol_hun_lda_dgb_est_lit_mlt_geo_krd_mcd_guj_eng_sid_gam_ukr_fin_akn_mao_prs_ind_jpn_knd_kor_alb_lat_bam_swe_mly_por_tig_bat_mnd_dut_cic_rom_sod_spa_ita_pan_svk_qcu_afr_arw_ger_xho_chh_scr_amr_slo_tag_urd_swa_mol_ses_jav_tha_hau_tml_fbf_zul_azi_bos_fre_aze_dyu_vie_anl_yor_ven_swt	0.0490126906917377	0.115426362643168	0.908356046936548
558	amr_arw_tsw_slo_amh_chh_gam_dut_azi_tur_swt_mao_ewe_ukr_pan_bsq_prs_anl_zul_cnt_ita_ben_fbf_urd_dyu_mcd_hun_ses_dgb_est_pol_mlt_geo_ctl_guj_fre_scr_sod_hau_mol_fin_cic_tag_krd_ind_jpn_knd_kor_rus_swe_igb_bos_jav_glc_heb_mly_mnd_rom_moo_spa_sid_alb_svk_afr_eng_qcu_grk_bul_por_xho_owc_cze_tig_lit_bat_hin_bam_lat_ven_sun_tha_aeg_tml_bem_akn_uzb_ger_nor_aze_tsn_vie_wly_lda_yor_swa	-0.505633631029599	-1.20160541715026	0.232567465311308
559	sod_dut_yor_prs_gam_aeg_tig_spa_uzb_aze_lda_mly_ven_eng_scr_bsq_fre_chh_fbf_cnt_bul_mol_bem_ben_swt_nor_fin_igb_bam_est_cze_wly_geo_svk_por_krd_guj_sid_anl_arw_hun_ses_ind_hin_tag_jpn_knd_kor_ita_lat_swa_pan_sun_rom_amh_jav_mnd_rus_dgb_slo_heb_bos_mcd_alb_ukr_qcu_ger_glc_grk_tsw_amr_afr_hau_swe_bat_lit_zul_pol_moo_mao_tha_owc_tml_cic_dyu_azi_ctl_urd_tur_tsn_vie_mlt_akn_xho_ewe	-0.242052574030652	-0.572066902820061	0.568656893876546
560	chh_afr_zul_pan_heb_sid_mlt_cze_uzb_aze_dgb_mao_ses_spa_arw_bsq_por_gam_tsn_cnt_bul_mcd_ven_eng_bam_glc_fin_ewe_dyu_est_rus_owc_geo_urd_ben_slo_ukr_wly_sod_lat_hun_moo_sun_alb_jav_jpn_knd_kor_nor_prs_cic_pol_tag_rom_tig_mly_mnd_ita_bem_dut_hau_bos_krd_ger_hin_qcu_scr_mol_ctl_fbf_amr_swe_amh_lit_ind_guj_swa_svk_lda_bat_tha_aeg_tml_xho_akn_azi_fre_grk_tur_yor_vie_anl_swt_tsw_igb	0.403887358807708	0.9524472045728	0.343339142228477
561	gam_por_lda_mcd_hau_anl_mlt_ben_azi_aze_zul_mly_swa_spa_hin_bsq_prs_owc_yor_mnd_ger_bos_dgb_lat_moo_ita_est_bam_tsw_fin_svk_tig_geo_scr_nor_slo_guj_chh_heb_cze_hun_bem_jav_pol_sun_jpn_knd_kor_fre_eng_ven_ctl_tag_dut_amh_mao_cnt_ukr_ewe_bul_amr_pan_arw_afr_swe_qcu_lit_rus_mol_tsn_aeg_glc_wly_alb_ind_grk_swt_urd_igb_bat_tha_sod_tml_akn_fbf_tur_rom_krd_uzb_ses_vie_sid_xho_dyu_cic	0.582071218535121	1.37721705031909	0.171750959943981
562	owc_cze_tsw_lit_aeg_wly_hau_grk_tur_azi_xho_mly_dyu_urd_glc_bsq_spa_heb_ses_mnd_svk_pan_zul_mcd_lda_arw_hun_swt_bem_fin_por_gam_geo_guj_hin_ben_bos_chh_amr_ita_est_moo_mao_eng_sun_jpn_knd_kor_afr_pol_tsn_ger_bat_mol_mlt_ind_cnt_slo_ven_bul_tig_alb_prs_swe_dut_qcu_nor_krd_ctl_fbf_amh_scr_anl_lat_jav_fre_ewe_rus_dgb_tag_tha_sid_tml_cic_akn_aze_rom_ukr_uzb_igb_vie_sod_bam_swa_yor	0.171490283214672	0.403257984984911	0.68768406217835
563	tig_arw_cic_urd_amr_mlt_heb_glc_aze_azi_igb_jav_bem_lit_spa_bsq_ukr_hau_yor_mnd_pan_svk_ses_prs_fbf_slo_hun_tsn_swa_fin_grk_sod_geo_rom_lat_swe_nor_owc_wly_ger_est_ven_bat_ben_mao_jpn_knd_kor_krd_eng_dyu_guj_mly_hin_anl_tag_cnt_mol_ewe_scr_gam_bos_fre_rus_bul_qcu_ctl_alb_dut_zul_sid_mcd_aeg_ita_sun_pol_bam_afr_xho_ind_tha_amh_tml_lda_swt_uzb_por_cze_tur_tsw_vie_chh_akn_moo_dgb	0.27134046156949	0.637802908280698	0.525169260631561
564	gam_por_ses_afr_anl_amr_aeg_ita_tur_azi_cic_mao_bem_rus_lat_bsq_dut_heb_ven_mnd_cze_pol_tsw_alb_ewe_rom_hun_fbf_moo_fin_svk_owc_geo_bos_scr_guj_fre_sod_sid_bul_est_dyu_ind_nor_sun_jpn_tml_kor_mol_pan_swt_slo_jav_prs_tig_tag_cnt_eng_bam_ger_amh_grk_swe_hin_ukr_qcu_ctl_urd_mcd_yor_mlt_arw_chh_krd_mly_glc_zul_ben_swa_bat_tha_hau_knd_igb_lda_aze_spa_lit_uzb_tsn_vie_wly_akn_xho_dgb	-0.681367300050838	-1.63568297164731	0.105286149037399
565	gam_ctl_tsw_scr_hau_chh_tig_dut_azi_uzb_dgb_sun_xho_pan_cze_bsq_alb_mlt_ven_cnt_bos_mol_bam_ukr_zul_krd_hun_swt_tsn_fin_rom_aeg_geo_hin_eng_lat_arw_sid_amr_guj_est_lda_mao_rus_jav_jpn_knd_kor_nor_ben_dyu_spa_tag_grk_heb_bat_mnd_svk_yor_mcd_sod_swe_por_slo_afr_qcu_ger_fre_lit_moo_anl_prs_wly_bul_ind_urd_ses_glc_ewe_mly_tha_amh_tml_akn_cic_tur_ita_pol_aze_igb_vie_owc_bem_swa_fbf	-0.0450952955227466	-0.106249273240334	0.915613427589393
566	gam_por_ven_eng_anl_tig_amh_afr_uzb_tur_ewe_mly_igb_arw_grk_bsq_fre_owc_cic_cnt_dut_krd_bem_spa_akn_svk_hun_dgb_moo_est_ukr_aeg_geo_cze_nor_ita_guj_mlt_chh_pol_fin_tsw_ind_slo_mao_jpn_tml_kor_pan_ger_fbf_mcd_jav_ctl_wly_bat_mnd_rom_xho_bul_hau_glc_rus_swe_ben_qcu_scr_alb_lat_lda_sod_hin_sid_prs_tag_urd_yor_bos_swa_sun_tha_amr_knd_bam_dyu_aze_mol_lit_azi_swt_vie_heb_ses_zul_tsn	-0.166980762582953	-0.394494380723032	0.694119290366623
567	aeg_nor_fbf_alb_wly_mlt_heb_ger_uzb_aze_bam_sun_ewe_cze_mol_bsq_lit_gam_lda_mnd_ctl_rus_tsn_svk_xho_bos_hun_akn_zul_fin_afr_sid_geo_ita_dut_guj_pan_anl_hau_eng_est_dgb_mly_lat_ind_jpn_knd_kor_hin_glc_cic_por_bat_scr_tig_mao_cnt_swe_swa_mcd_amh_arw_bul_prs_ukr_qcu_rom_pol_ben_bem_owc_spa_chh_slo_tag_fre_moo_grk_tsw_jav_tha_amr_tml_dyu_ses_azi_urd_krd_tur_ven_vie_sod_igb_swt_yor	-0.675856778817565	-1.62003399756618	0.108611112603819
568	tig_ctl_xho_dut_gam_chh_owc_rom_tur_azi_bam_ind_dgb_afr_prs_bsq_eng_amr_bem_cnt_por_pan_akn_glc_moo_cze_est_igb_yor_fin_scr_sid_geo_lat_rus_hin_arw_hau_mlt_grk_hun_cic_tag_ben_sun_jpn_knd_kor_nor_urd_lda_slo_bat_swe_heb_mly_mnd_pol_ven_mcd_anl_ukr_fre_mol_ita_qcu_bos_lit_spa_dyu_amh_bul_aeg_krd_jav_ger_swt_alb_swa_mao_tha_wly_tml_tsw_ses_aze_svk_guj_uzb_tsn_vie_sod_ewe_fbf_zul	-0.193753080652822	-0.457210068573432	0.648586310209456
569	owc_mol_akn_hin_mlt_heb_sod_rus_azi_aze_bem_ind_cic_pan_svk_bsq_nor_wly_lda_cnt_urd_arw_moo_glc_yor_mcd_est_ven_zul_fin_ben_anl_geo_rom_lit_lat_alb_amr_hau_eng_hun_ses_mly_spa_mao_jpn_tml_kor_ctl_slo_ewe_cze_tag_ukr_tig_sun_mnd_swe_tsn_guj_gam_bul_fre_afr_prs_qcu_krd_grk_ger_tsw_sid_scr_chh_dut_jav_por_fbf_pol_bam_bat_tha_aeg_knd_dyu_xho_tur_ita_bos_uzb_swt_vie_amh_swa_dgb_igb	-0.981145259826979	-2.3865935567772	0.0190303691473948
570	heb_ben_dyu_mcd_sid_anl_chh_lat_azi_uzb_swa_mao_swt_ita_por_bsq_dut_sod_tsn_mnd_svk_guj_bem_slo_bam_lit_fin_ses_tsw_hun_grk_amh_geo_mol_urd_cze_prs_amr_owc_bos_est_cic_ind_krd_mly_jpn_tml_kor_scr_eng_dgb_arw_bat_alb_wly_sun_cnt_hin_moo_fre_mlt_spa_ukr_rom_nor_qcu_ctl_afr_pol_ewe_hau_bul_aeg_glc_jav_pan_lda_ger_fbf_tag_tha_tig_knd_ven_yor_aze_swe_rus_tur_akn_vie_gam_xho_zul_igb	-0.435063855066741	-1.03291399342753	0.304322769386408
571	hau_ger_cic_pol_amr_gam_sid_rus_uzb_tur_xho_mly_dyu_ctl_dut_bsq_eng_sod_ewe_cnt_grk_nor_swt_mol_yor_scr_hun_igb_dgb_est_swe_amh_geo_hin_fre_bul_krd_anl_tig_por_fin_ses_tag_mcd_bat_jpn_knd_kor_cze_lat_bam_spa_mao_bos_wly_jav_mnd_lit_tsw_guj_aeg_arw_svk_alb_afr_qcu_glc_ukr_prs_moo_owc_slo_chh_urd_sun_ita_zul_ben_akn_ind_tha_heb_tml_lda_fbf_azi_rom_pan_aze_tsn_vie_mlt_bem_ven_swa	-0.00654508698746952	-0.0154188001713551	0.987731094742216
572	heb_por_zul_swe_amh_sod_anl_ukr_azi_uzb_ses_sun_swt_ita_hin_bsq_urd_aeg_bam_cnt_eng_alb_moo_rus_dyu_glc_est_akn_tsw_fin_bul_amr_geo_pol_scr_pan_rom_gam_wly_grk_hun_fbf_jav_mol_mao_jpn_knd_kor_svk_lat_igb_cze_tag_dut_hau_bat_mnd_nor_tsn_arw_chh_afr_mcd_krd_spa_qcu_ctl_ben_fre_dgb_tig_bos_mlt_lit_ind_guj_ewe_ger_bem_mly_tha_sid_tml_yor_swa_tur_prs_slo_aze_lda_vie_owc_ven_xho_cic	-0.468854952089398	-1.1134125728713	0.268400773643277
573	wly_eng_tsw_glc_sod_amh_hau_hin_uzb_tur_cic_tag_swa_bos_pan_bsq_afr_mlt_xho_cnt_cze_krd_bam_fre_swt_ukr_fin_ven_bem_est_lit_sid_geo_pol_ita_grk_alb_aeg_amr_bul_hun_lda_ind_svk_mly_jpn_tml_kor_lat_rus_dgb_nor_mao_rom_heb_sun_mnd_guj_tsn_por_gam_spa_mcd_ger_scr_qcu_prs_ctl_dut_igb_chh_urd_anl_swe_jav_ben_ewe_arw_akn_bat_tha_tig_knd_fbf_yor_azi_slo_mol_aze_dyu_vie_owc_zul_ses_moo	0.1226093253087	0.288555511700998	0.773563715058205
574	tig_grk_igb_alb_anl_gam_aeg_bul_azi_uzb_ven_mly_xho_eng_lit_bsq_mcd_sid_bam_mnd_spa_rom_zul_ben_bem_urd_fin_swt_swa_est_nor_amh_geo_fre_mol_svk_glc_amr_wly_hin_hun_akn_tag_afr_ind_jpn_knd_kor_swe_krd_dgb_ukr_bat_dut_owc_mao_cnt_bos_tsn_ctl_chh_lat_ita_por_rus_qcu_scr_slo_cze_cic_sod_ger_mlt_guj_sun_pan_moo_arw_dyu_jav_tha_hau_tml_fbf_ses_tur_prs_pol_aze_yor_vie_heb_tsw_lda_ewe	-0.421126135143239	-0.998651840617628	0.320554712550355
575	tig_lit_igb_ita_sod_hau_owc_alb_uzb_tur_tsn_tag_ewe_slo_arw_bsq_scr_mlt_lda_cnt_urd_krd_tsw_afr_dyu_eng_hun_cic_akn_est_mcd_heb_geo_dut_ctl_ger_hin_anl_wly_mol_fin_ses_bat_guj_mly_jpn_tml_kor_por_rus_xho_fre_sun_swe_amr_jav_mnd_bos_ven_spa_amh_pol_glc_prs_bul_qcu_pan_ben_ukr_bem_gam_lat_sid_cze_ind_rom_zul_svk_bam_mao_tha_aeg_knd_yor_swa_aze_grk_nor_azi_dgb_vie_chh_moo_swt_fbf	-0.494387301635184	-1.17609839986484	0.242557379781811
576	gam_ukr_dyu_arw_wly_tig_sid_por_azi_tur_lda_mao_xho_fre_slo_bsq_lat_aeg_ses_mnd_mol_bul_moo_pan_ewe_urd_fin_bem_ven_est_rus_anl_geo_guj_prs_hin_krd_mlt_amr_afr_hun_bam_ind_mcd_sun_jpn_knd_kor_eng_dut_tsn_nor_jav_ben_chh_bat_cnt_pol_yor_spa_owc_rom_bos_lit_ctl_qcu_cze_svk_scr_tsw_heb_alb_amh_ger_tag_ita_akn_glc_swa_mly_tha_sod_tml_fbf_dgb_uzb_grk_swe_aze_igb_vie_hau_cic_zul_swt	-0.999179028513376	-2.43158199846374	0.0169487936355571
577	sid_mcd_swa_rus_amr_wly_chh_krd_uzb_azi_bem_ind_zul_dut_swe_bsq_afr_aeg_ewe_mnd_prs_por_ven_ben_fbf_grk_hun_dgb_tsw_fin_bul_mlt_geo_glc_pan_lit_urd_owc_tig_cze_est_lda_mly_nor_tag_jpn_tml_kor_guj_ukr_ses_ctl_mao_spa_hau_sun_cnt_hin_bam_eng_amh_ger_arw_slo_lat_qcu_pol_bos_ita_tsn_heb_alb_anl_fre_bat_svk_xho_mol_dyu_jav_tha_sod_knd_akn_swt_tur_rom_scr_aze_igb_vie_gam_yor_moo_cic	0.0154717513288918	0.0364243469489426	0.971022070993631
578	anl_nor_ses_dut_owc_wly_gam_mol_uzb_tur_ewe_mly_tsn_eng_scr_bsq_rom_amr_dyu_mnd_ger_fre_yor_bul_xho_prs_fin_cic_swa_est_lit_heb_geo_swe_hin_guj_cze_amh_sod_afr_hun_moo_ind_pol_bat_jpn_tml_kor_rus_spa_igb_alb_mao_urd_sid_tag_cnt_ita_bam_glc_tig_bos_pan_por_slo_qcu_ben_ukr_grk_bem_hau_krd_aeg_arw_jav_mcd_ven_svk_dgb_sun_tha_mlt_knd_akn_zul_aze_ctl_lat_azi_swt_vie_chh_lda_fbf_tsw	-0.200804562092936	-0.474362707262465	0.636353206096805
579	wly_lit_bem_por_amh_aeg_tig_alb_tur_aze_igb_ind_yor_cze_arw_bsq_ben_sod_zul_mnd_glc_ctl_ven_pan_tsw_prs_est_swa_cic_fin_spa_sid_geo_ita_grk_bul_pol_chh_hau_hin_hun_fbf_mly_rom_tag_jpn_tml_kor_swe_dut_tsn_svk_sun_bos_owc_jav_cnt_fre_ewe_nor_amr_mol_ukr_ger_lat_qcu_mcd_rus_eng_lda_anl_guj_mlt_scr_bat_urd_moo_slo_dgb_mao_tha_gam_knd_dyu_ses_uzb_krd_afr_azi_akn_vie_heb_bam_xho_swt	0.125020406228053	0.294457264905615	0.769064767872604
580	mlt_afr_tsw_eng_hau_amr_sid_krd_uzb_tur_swa_jav_bam_prs_urd_bsq_ger_sod_xho_cnt_mol_spa_cic_ctl_yor_ita_fin_dgb_ewe_hun_svk_anl_geo_dut_grk_bul_por_heb_tig_lit_est_bem_ind_slo_mly_jpn_tml_kor_glc_arw_moo_cze_tag_bos_aeg_sun_mnd_ukr_fbf_pol_wly_swe_hin_alb_nor_qcu_rus_mcd_lat_tsn_chh_guj_amh_pan_bat_ben_lda_scr_dyu_mao_tha_gam_knd_ven_zul_azi_fre_rom_aze_igb_vie_owc_akn_swt_ses	-0.150013616405954	-0.354029701282751	0.72411802609805
581	tig_por_fbf_pan_aeg_chh_amh_guj_aze_uzb_ven_jav_igb_ger_grk_bsq_alb_mlt_ewe_cnt_ukr_ita_dyu_lat_yor_pol_est_tsw_dgb_hun_bos_amr_geo_dut_slo_ben_urd_heb_gam_lit_fin_akn_tag_spa_mao_jpn_tml_kor_arw_swe_cic_rom_ind_eng_hau_bat_mnd_prs_swt_nor_sod_scr_svk_ctl_cze_qcu_mcd_mol_bul_zul_wly_afr_owc_glc_sun_fre_tsn_krd_bem_mly_tha_sid_knd_lda_swa_tur_rus_hin_azi_moo_vie_anl_bam_xho_ses	0.170964438598079	0.402672978125816	0.688112931405281
582	owc_arw_xho_mol_gam_mlt_hau_rus_uzb_tur_moo_bat_fbf_cze_bul_bsq_rom_aeg_tsn_mnd_eng_guj_akn_por_ses_ita_hun_swt_lda_est_nor_amr_geo_lat_ukr_lit_dut_amh_wly_grk_fin_cic_jav_swe_ind_jpn_tml_kor_krd_pan_ewe_svk_tag_pol_anl_mao_cnt_ger_yor_prs_heb_ben_glc_hin_alb_qcu_fre_urd_scr_dyu_sid_afr_sod_bos_sun_ctl_ven_slo_dgb_mly_tha_tig_knd_bam_swa_azi_spa_mcd_aze_igb_vie_chh_zul_tsw_bem	-0.313712893285921	-0.741939763347597	0.459993505259917
583	gam_pol_swa_afr_wly_sod_owc_mcd_uzb_azi_ewe_mly_akn_eng_glc_bsq_grk_tig_fbf_cnt_krd_arw_lda_ukr_yor_rom_fin_dyu_cic_est_hin_aeg_geo_ben_svk_pan_rus_amh_mlt_mol_hun_bem_bat_dut_tag_jpn_knd_kor_bul_swe_swt_ita_mao_alb_sid_sun_mnd_urd_bam_fre_amr_ctl_cze_por_lit_qcu_ger_scr_guj_ven_anl_lat_chh_bos_ind_nor_ses_slo_zul_jav_tha_hau_tml_igb_tsw_tur_prs_spa_aze_tsn_vie_heb_dgb_xho_moo	-0.110675594495765	-0.261532929399981	0.7942598974444
584	owc_nor_tsn_swe_aeg_wly_chh_afr_aze_azi_tsw_jav_ewe_rom_guj_bsq_pol_amr_ven_cnt_rus_ukr_bam_ita_akn_alb_hun_lda_xho_fin_bos_sod_geo_hin_dut_por_krd_gam_mlt_mol_est_dgb_ind_lat_bat_jpn_tml_kor_eng_ctl_dyu_prs_mly_scr_anl_mao_mnd_spa_cic_svk_tig_mcd_bul_urd_arw_qcu_pan_fre_cze_zul_hau_slo_sid_ben_tag_grk_swa_glc_swt_sun_tha_heb_knd_moo_fbf_uzb_ger_lit_tur_ses_vie_amh_yor_bem_igb	0.137893354223892	0.324902023218297	0.745984965958668
585	hau_ita_tsw_lit_sod_sid_mlt_spa_azi_uzb_fbf_sun_tsn_guj_bul_bsq_ger_tig_yor_cnt_lat_rus_ses_ben_cic_svk_hun_lda_ven_est_fre_anl_geo_grk_ukr_nor_mol_amh_gam_hin_fin_bem_mly_rom_bat_jpn_tml_kor_bos_pan_dyu_dut_ind_ctl_amr_tag_mnd_krd_akn_alb_owc_urd_arw_scr_por_qcu_swe_eng_glc_ewe_aeg_pol_heb_cze_mao_prs_zul_slo_igb_jav_tha_wly_knd_xho_bam_aze_afr_mcd_tur_swt_vie_chh_dgb_swa_moo	-0.0481256916989118	-0.113391871280792	0.909964304874611
586	hau_pol_yor_pan_tig_aeg_chh_ctl_aze_uzb_lda_sun_dgb_lit_ita_bsq_dut_gam_fbf_mnd_ben_grk_moo_nor_bam_swe_est_swt_ewe_hun_bul_anl_geo_glc_scr_afr_arw_heb_amh_hin_fin_tsn_bat_slo_tag_jpn_tml_kor_bos_ukr_cic_svk_jav_rus_wly_mao_cnt_spa_xho_eng_sod_por_lat_cze_ger_qcu_urd_guj_prs_ven_owc_mcd_sid_fre_mly_rom_zul_alb_akn_ind_tha_mlt_knd_igb_dyu_azi_krd_mol_tur_bem_vie_amr_swa_ses_tsw	-1.35144094707872	-3.39746272688821	0.00100251520642114
587	heb_dut_xho_cze_owc_sid_aeg_ukr_tur_aze_swa_sun_igb_bul_ctl_bsq_swe_hau_ses_mnd_fre_ben_dyu_mcd_yor_pan_est_ewe_akn_fin_bos_chh_geo_eng_svk_guj_slo_sod_anl_pol_hun_bem_mao_ger_tag_jpn_knd_kor_hin_urd_ven_afr_bat_mol_amh_jav_cnt_rus_swt_nor_wly_glc_por_alb_krd_qcu_rom_ita_arw_cic_gam_lit_tig_spa_mly_grk_tsw_scr_tsn_ind_tha_mlt_tml_fbf_zul_uzb_prs_lat_azi_lda_vie_amr_dgb_bam_moo	-1.08764795952068	-2.65438016986111	0.00934641665159207
588	mlt_afr_bem_pol_anl_amr_chh_ben_azi_aze_ven_tag_tsw_lit_bul_bsq_alb_sod_fbf_cnt_mcd_glc_cic_guj_tsn_mol_hun_moo_dyu_fin_rus_gam_geo_ita_krd_bos_scr_tig_hau_dut_est_swa_sun_ukr_jav_jpn_knd_kor_spa_arw_dgb_swe_mly_ger_sid_bat_mnd_ctl_xho_prs_wly_eng_por_fre_hin_qcu_cze_slo_grk_bam_heb_nor_owc_lat_mao_svk_yor_urd_zul_ind_tha_aeg_tml_lda_ewe_uzb_rom_pan_tur_swt_vie_amh_akn_igb_ses	0.0780556796880601	0.183895003735409	0.854496194429214
589	anl_ger_ven_swe_wly_sod_aeg_krd_azi_tur_lda_ind_akn_pol_arw_bsq_rom_mlt_bem_mnd_por_afr_swt_ben_igb_lit_est_cic_ses_hun_bul_hau_geo_mol_prs_scr_eng_sid_amh_fre_fin_zul_mly_pan_sun_jpn_knd_kor_spa_mcd_dgb_slo_mao_urd_tig_tag_cnt_hin_swa_alb_owc_lat_dut_cze_ukr_qcu_guj_glc_ita_bam_heb_nor_amr_ctl_bat_bos_xho_rus_moo_jav_tha_gam_tml_fbf_yor_uzb_svk_grk_aze_tsn_vie_chh_dyu_ewe_tsw	-0.580170184399209	-1.38335577450755	0.169867650993098
590	sid_urd_bam_rom_amr_aeg_anl_prs_azi_tur_igb_bat_swa_fre_hin_bsq_bul_wly_dgb_mnd_pol_svk_swt_afr_bem_ben_est_tsw_ses_hun_rus_mlt_geo_lat_ger_mol_arw_amh_tig_cze_fin_yor_tag_dut_ind_jpn_tml_kor_por_mcd_ewe_slo_jav_ctl_owc_mao_cnt_nor_akn_spa_sod_swe_pan_guj_scr_qcu_lit_bos_grk_lda_gam_ukr_hau_krd_sun_glc_cic_eng_xho_mly_tha_chh_knd_tsn_fbf_uzb_ita_alb_aze_dyu_vie_heb_ven_zul_moo	-0.518245560136399	-1.2323655925217	0.22091906226286
591	amr_rom_zul_grk_aeg_wly_anl_spa_aze_azi_yor_sun_xho_slo_pan_bsq_por_amh_fbf_mnd_mcd_cze_bam_nor_ven_pol_est_swt_dgb_fin_krd_tig_geo_guj_ben_scr_lit_sod_chh_rus_hun_bem_mly_afr_tag_jpn_tml_kor_ger_urd_ewe_dut_ind_lat_mlt_bat_cnt_svk_akn_bos_heb_fre_swe_mol_ctl_qcu_alb_ita_prs_lda_owc_glc_sid_bul_mao_arw_swa_eng_dyu_jav_tha_gam_knd_moo_cic_uzb_ukr_hin_tur_igb_vie_hau_tsn_ses_tsw	0.203796980719825	0.479396967581754	0.63278166649832
592	tig_ita_moo_lat_hau_sod_gam_guj_aze_uzb_dyu_sun_igb_glc_spa_bsq_slo_anl_zul_cnt_por_mol_tsw_bul_lda_rus_hun_akn_bam_fin_nor_amr_geo_rom_ukr_afr_grk_wly_chh_pol_est_xho_tag_cze_ind_jpn_tml_kor_pan_hin_cic_eng_jav_arw_mlt_mly_mnd_krd_dgb_ben_aeg_ger_mcd_urd_alb_qcu_prs_fre_bos_ewe_amh_ctl_sid_scr_bat_dut_tsn_swe_swt_mao_tha_heb_knd_bem_fbf_tur_lit_svk_azi_ven_vie_owc_yor_ses_swa	-0.3669351330862	-0.869599408515805	0.386758226804601
593	amh_scr_ven_ctl_hau_owc_anl_rom_tur_aze_igb_jav_bem_mol_fre_bsq_urd_gam_moo_cnt_ita_guj_dgb_eng_ewe_spa_fin_xho_fbf_est_nor_wly_geo_prs_ger_arw_por_amr_aeg_lit_hun_yor_sun_mcd_bat_jpn_tml_kor_swe_pan_dyu_glc_mao_ben_heb_ind_mnd_alb_swa_afr_sid_cze_bul_rus_ukr_qcu_krd_dut_svk_tsw_sod_slo_mlt_lat_tag_bos_zul_pol_lda_mly_tha_tig_knd_cic_tsn_uzb_grk_hin_azi_akn_vie_chh_ses_swt_bam	-0.20550095080677	-0.48503970347425	0.628788766546006
594	wly_bos_dgb_alb_amr_amh_gam_mcd_tur_uzb_lda_bat_xho_ita_fre_bsq_grk_heb_moo_cnt_arw_por_bam_hin_dyu_ben_fin_fbf_zul_hun_lit_aeg_geo_svk_lat_slo_swe_chh_sod_dut_est_ven_tag_rom_ind_jpn_tml_kor_pan_bul_cic_krd_mao_ger_anl_jav_mnd_guj_tsw_mol_owc_scr_ukr_ctl_nor_qcu_prs_rus_urd_yor_tig_afr_mlt_spa_sun_glc_akn_pol_ewe_mly_tha_hau_knd_swa_ses_azi_eng_cze_aze_bem_vie_sid_igb_swt_tsn	-0.232486781171458	-0.548872684831969	0.584408206879684
595	heb_nor_fbf_hin_amh_mlt_chh_alb_azi_aze_bem_tag_ewe_pol_ben_bsq_rom_gam_swt_mnd_rus_grk_yor_por_moo_ctl_fin_xho_dgb_hun_bos_tig_geo_krd_swe_pan_spa_anl_hau_eng_est_dyu_sun_scr_jav_jpn_tml_kor_svk_arw_igb_afr_mly_mcd_sod_bat_cnt_ita_akn_mol_aeg_ger_cze_fre_dut_qcu_urd_bul_glc_tsn_amr_ukr_wly_slo_ind_prs_lda_guj_ven_mao_tha_owc_knd_cic_zul_tur_lat_lit_uzb_tsw_vie_sid_ses_swa_bam	-0.091723213382613	-0.216510458452397	0.829064094497132
596	mlt_cze_bam_fre_owc_tig_aeg_eng_aze_tur_ewe_ind_cic_lit_scr_bsq_urd_sid_fbf_cnt_svk_swe_dyu_mol_akn_hin_est_dgb_tsw_hun_alb_amr_geo_pan_dut_krd_grk_chh_anl_ben_fin_tsn_mao_ita_sun_jpn_tml_kor_rus_rom_ven_nor_mly_bul_gam_jav_mnd_guj_swt_ctl_heb_por_arw_slo_mcd_qcu_prs_bos_glc_ses_amh_afr_wly_spa_tag_ukr_moo_lat_zul_bat_tha_hau_knd_bem_lda_azi_ger_pol_uzb_yor_vie_sod_igb_swa_xho	-0.580066444775993	-1.38377580507508	0.169739366421618
597	sod_spa_dgb_slo_tig_sid_wly_rom_azi_aze_lda_mly_tsw_pan_grk_bsq_mcd_aeg_bam_mnd_hin_swe_ses_bos_dyu_ger_est_moo_yor_fin_nor_hau_geo_svk_glc_mol_cze_amr_heb_ita_hun_swt_jav_alb_tag_jpn_knd_kor_fre_ctl_igb_ben_mao_urd_amh_sun_cnt_lit_tsn_bul_owc_eng_pol_dut_arw_qcu_ukr_krd_lat_cic_mlt_por_chh_afr_bat_scr_ewe_rus_swa_ind_tha_gam_tml_zul_xho_uzb_prs_guj_tur_akn_vie_anl_fbf_ven_bem	-0.525632664956509	-1.2531230526946	0.213302414907826
598	heb_pan_ewe_grk_amh_hau_mlt_prs_azi_aze_tsn_bat_igb_swe_mcd_bsq_por_sod_swt_cnt_krd_dut_swa_rom_dgb_ita_est_lda_dyu_hun_fre_owc_geo_hin_pol_lit_spa_sid_wly_guj_fin_tsw_jav_ger_sun_jpn_knd_kor_mol_bos_bam_svk_mly_glc_aeg_mao_mnd_slo_bem_lat_chh_afr_ctl_bul_nor_qcu_alb_ben_urd_yor_anl_scr_amr_rus_ind_eng_fbf_cze_zul_tag_tha_tig_tml_cic_moo_uzb_ukr_arw_tur_xho_vie_gam_ses_ven_akn	0.350026113445688	0.824191744906105	0.411939409326792
599	mlt_pol_ses_scr_chh_wly_hau_eng_uzb_aze_bem_sun_cic_ger_lat_bsq_slo_heb_ewe_cnt_arw_por_tsn_guj_fbf_spa_hun_dgb_xho_est_urd_sod_geo_swe_fre_bul_cze_owc_gam_ben_fin_ven_jav_bos_mao_jpn_knd_kor_grk_nor_swt_hin_ind_alb_aeg_tag_mnd_lit_moo_ita_tig_mol_rom_ctl_dut_qcu_mcd_svk_ukr_yor_sid_krd_anl_pan_bat_prs_igb_glc_lda_mly_tha_amh_tml_akn_zul_tur_afr_rus_azi_tsw_vie_amr_dyu_bam_swa	-0.867392237165042	-2.09988262311198	0.0384466519751114
600	mlt_mcd_ewe_eng_owc_sid_heb_lat_uzb_tur_dyu_bat_tsn_urd_ita_bsq_svk_sod_bam_cnt_slo_spa_akn_alb_swt_rom_est_dgb_cic_fin_mol_amh_geo_fre_rus_guj_dut_aeg_gam_afr_hun_swa_ind_arw_jav_jpn_tml_kor_pan_ukr_fbf_prs_mao_krd_anl_mly_mnd_hin_xho_cze_amr_por_pol_ger_scr_qcu_ben_ctl_bul_bem_wly_swe_chh_lit_sun_grk_ven_bos_yor_tag_tha_tig_knd_tsw_lda_azi_nor_glc_aze_ses_vie_hau_moo_igb_zul	-0.494488627956545	-1.17704092473735	0.242182862508219
601	mlt_hin_cic_fre_aeg_chh_anl_mcd_azi_uzb_moo_jav_akn_spa_grk_bsq_rus_owc_yor_cnt_eng_lat_tsw_krd_swa_ita_fin_igb_swt_est_ukr_heb_geo_svk_arw_ger_alb_gam_sid_scr_hun_bam_mao_ben_mly_jpn_knd_kor_cze_urd_zul_bos_bat_por_amh_sun_mnd_nor_bem_rom_hau_prs_guj_pol_ctl_qcu_pan_slo_lit_lda_sod_dut_tig_mol_ind_afr_xho_bul_ses_tag_tha_wly_tml_fbf_tsn_aze_swe_glc_tur_dyu_vie_amr_dgb_ewe_ven	-0.0815615764675915	-0.192363117983006	0.847877207596968
602	wly_fre_dgb_ukr_heb_amh_gam_glc_tur_azi_lda_mao_yor_arw_hin_bsq_bul_amr_moo_cnt_guj_mcd_ses_slo_swa_lat_est_ven_tsw_fin_lit_sod_geo_afr_ger_prs_por_mlt_owc_grk_hun_bam_bat_swe_mly_jpn_knd_kor_svk_dut_ewe_bos_tag_pan_aeg_sun_mnd_ctl_swt_spa_tig_scr_urd_alb_rus_qcu_nor_mol_rom_cic_anl_ita_chh_cze_jav_krd_zul_eng_igb_ind_tha_hau_tml_tsn_dyu_aze_ben_pol_uzb_bem_vie_sid_xho_fbf_akn	0.0717568884210255	0.169190709594065	0.866014098135536
603	aeg_cze_zul_nor_heb_sod_anl_bul_azi_aze_xho_mao_dyu_krd_arw_bsq_prs_hau_ven_cnt_grk_swe_cic_bos_yor_ben_fin_dgb_lda_est_pan_wly_geo_eng_urd_ita_ctl_sid_gam_afr_hun_fbf_sun_por_ind_jpn_knd_kor_ukr_pol_ewe_ger_bat_rom_amh_tag_mnd_scr_ses_guj_amr_slo_rus_mol_svk_qcu_mcd_glc_alb_swa_tig_lit_mlt_spa_jav_dut_moo_fre_bem_mly_tha_owc_tml_akn_swt_uzb_lat_hin_tur_bam_vie_chh_igb_tsn_tsw	-0.217541967805759	-0.513578512327481	0.608764729859682
604	wly_lat_bem_spa_anl_gam_hau_scr_aze_azi_akn_jav_ses_dut_bul_bsq_mol_sod_bam_cnt_rus_prs_tsn_ben_zul_fre_est_cic_tsw_hun_afr_mlt_geo_ger_alb_guj_bos_aeg_amh_grk_fin_swa_ind_eng_tag_jpn_knd_kor_ukr_mcd_ven_ctl_mly_pan_heb_bat_mnd_nor_dyu_swe_amr_por_glc_cze_pol_qcu_arw_urd_svk_yor_owc_rom_sid_krd_mao_ita_moo_lit_ewe_sun_tha_chh_tml_xho_igb_tur_slo_hin_uzb_swt_vie_tig_lda_dgb_fbf	-0.105602686624165	-0.249184278038934	0.803767752982852
605	hau_ita_ses_pan_amr_owc_amh_bul_tur_aze_ewe_mly_dyu_prs_lat_bsq_eng_sid_lda_cnt_arw_urd_ven_svk_tsn_ben_est_zul_xho_fin_spa_anl_geo_grk_scr_rus_hin_chh_heb_glc_hun_yor_mao_ctl_ind_jpn_tml_kor_lit_rom_cic_guj_tag_afr_mlt_sun_mnd_por_tsw_pol_aeg_mcd_bos_ukr_krd_qcu_alb_slo_ger_bem_wly_swe_sod_nor_bat_fre_fbf_cze_moo_jav_tha_gam_knd_bam_swa_uzb_dut_mol_azi_dgb_vie_tig_akn_igb_swt	0.466092157385838	1.09933867332423	0.274458083385398
606	amh_por_lda_lat_owc_gam_heb_rus_azi_aze_moo_mly_cic_svk_mcd_bsq_slo_tig_xho_mnd_scr_guj_ewe_rom_tsn_fre_fin_ven_igb_est_nor_hau_geo_ger_ita_cze_krd_amr_sid_mol_hun_ses_ind_urd_tag_jpn_tml_kor_prs_afr_bem_ben_mao_pol_mlt_bat_cnt_swe_tsw_alb_aeg_ukr_glc_hin_eng_qcu_bos_arw_bul_dyu_chh_pan_wly_ctl_jav_dut_yor_spa_swa_sun_tha_anl_knd_zul_akn_uzb_grk_lit_tur_fbf_vie_sod_swt_dgb_bam	-0.56458590563853	-1.34976588471841	0.18036742203769
607	heb_por_dgb_spa_owc_gam_chh_ita_azi_aze_cic_mao_fbf_slo_bos_bsq_dut_sid_zul_cnt_ger_svk_igb_guj_yor_mol_est_lda_ses_fin_urd_sod_geo_ctl_rom_lit_ukr_tig_anl_ben_hun_bam_tag_lat_ind_jpn_knd_kor_glc_bul_moo_scr_sun_swe_amh_mly_mnd_grk_ven_pan_mlt_rus_hin_arw_fre_qcu_eng_pol_nor_tsw_aeg_krd_amr_alb_bat_cze_swt_mcd_tsn_jav_tha_hau_tml_dyu_bem_tur_prs_afr_uzb_swa_vie_wly_ewe_akn_xho	-0.0218481935345992	-0.0514650967177088	0.959065293806195
608	tig_grk_swt_afr_amr_wly_amh_pan_azi_aze_ven_mao_dgb_mcd_spa_bsq_dut_chh_akn_cnt_rom_guj_fbf_urd_lda_slo_hun_ses_igb_fin_por_aeg_geo_lat_bos_eng_rus_anl_sod_ger_est_swa_tag_mol_jav_jpn_knd_kor_fre_hin_dyu_ita_sun_svk_heb_ind_mnd_alb_moo_ben_mlt_cze_nor_arw_lit_qcu_pol_glc_prs_xho_sid_swe_owc_bul_mly_scr_tsn_krd_tsw_bat_tha_gam_tml_zul_bam_tur_ctl_ukr_uzb_bem_vie_hau_cic_yor_ewe	0.284149817858151	0.669664293479324	0.504731081168978
609	mlt_urd_swt_bos_chh_amh_aeg_rom_tur_azi_tsw_jav_tsn_eng_lit_bsq_mcd_heb_igb_mnd_pol_mol_fbf_arw_ewe_svk_est_zul_ses_fin_ukr_tig_geo_bul_slo_ctl_dut_owc_sod_ben_hun_xho_bat_glc_mao_jpn_tml_kor_hin_lat_bam_fre_ind_rus_sid_tag_cnt_pan_bem_grk_amr_guj_alb_prs_ita_qcu_swe_cze_ger_ven_hau_por_wly_scr_sun_nor_akn_afr_dgb_mly_tha_gam_knd_cic_moo_aze_spa_krd_uzb_dyu_vie_anl_swa_lda_yor	-0.61249893377863	-1.46067561733526	0.147474756116926
610	mlt_rus_swa_arw_owc_wly_amh_ita_azi_uzb_bem_sun_ven_ukr_urd_bsq_bos_amr_bam_mnd_hin_por_akn_bul_ses_guj_est_xho_dgb_fin_lit_sod_geo_slo_pan_nor_scr_anl_heb_mcd_hun_moo_bat_rom_mao_jpn_tml_kor_pol_svk_lda_fre_mly_cze_aeg_jav_cnt_grk_zul_prs_chh_ctl_glc_swe_spa_qcu_krd_ger_lat_yor_hau_eng_sid_afr_ind_ben_swt_alb_ewe_tag_tha_gam_knd_tsw_fbf_aze_mol_dut_tur_dyu_vie_tig_tsn_cic_igb	-0.638169111926992	-1.52743233626536	0.130047587247543
611	hau_spa_ses_dut_sod_wly_aeg_hin_uzb_aze_swa_mly_ewe_fre_ukr_bsq_urd_mlt_lda_mnd_ben_ita_dyu_eng_akn_mol_hun_fbf_igb_fin_pan_gam_geo_alb_bul_guj_nor_anl_chh_prs_est_dgb_mao_slo_sun_jpn_tml_kor_ger_mcd_bem_arw_jav_lit_amr_ind_cnt_pol_yor_rus_heb_bos_glc_scr_cze_qcu_swe_grk_krd_tsw_amh_svk_sid_lat_bat_ctl_cic_afr_bam_tag_tha_tig_knd_ven_xho_tur_rom_por_azi_swt_vie_owc_moo_zul_tsn	-0.395182024178786	-0.936996675278103	0.351187193971675
612	heb_hin_ven_slo_hau_aeg_tig_swe_uzb_aze_dgb_bat_tsw_prs_ger_bsq_por_amr_yor_mnd_eng_krd_igb_rom_moo_glc_est_ses_ewe_hun_ctl_chh_geo_guj_ukr_scr_mol_anl_amh_rus_fin_zul_tag_urd_mao_jpn_tml_kor_mcd_pan_tsn_afr_ind_cze_owc_mly_cnt_bul_dyu_lat_sod_lit_pol_spa_ita_qcu_dut_grk_arw_xho_gam_nor_sid_alb_jav_fre_cic_ben_bem_sun_tha_wly_knd_fbf_swa_azi_svk_bos_tur_bam_vie_mlt_akn_swt_lda	-0.657043916911631	-1.57239574208799	0.119254889990435
613	mlt_ger_igb_rus_amh_sod_heb_rom_aze_uzb_bem_tag_cic_slo_eng_bsq_svk_wly_ven_mnd_mol_pan_ses_swe_swa_guj_fin_ewe_dyu_hun_alb_sid_geo_bos_arw_spa_pol_gam_tig_ctl_est_dgb_ind_fre_mao_jpn_knd_kor_bul_mcd_akn_krd_mly_scr_amr_jav_cnt_afr_swt_ben_aeg_ukr_grk_hin_por_qcu_lat_cze_nor_zul_hau_glc_chh_lit_sun_prs_lda_urd_yor_bat_tha_anl_tml_fbf_bam_tur_dut_ita_azi_moo_vie_owc_xho_tsw_tsn	0.165830077176823	0.390072865034137	0.697374628313843
614	chh_ctl_akn_cze_gam_owc_amh_pol_tur_aze_dyu_bat_lda_lat_swe_bsq_ukr_tig_tsn_cnt_eng_krd_ven_bul_moo_mol_fin_yor_zul_hun_nor_sid_geo_urd_alb_rom_prs_hau_sod_rus_est_ewe_sun_afr_ind_jpn_tml_kor_por_hin_dgb_guj_mly_mcd_anl_jav_mnd_ita_tsw_spa_wly_grk_fre_pan_ben_qcu_bos_lit_glc_xho_heb_scr_amr_ger_tag_dut_bam_arw_igb_mao_tha_mlt_knd_fbf_swa_uzb_svk_slo_azi_ses_vie_aeg_cic_bem_swt	0.0123097268484944	0.0290067703075757	0.976921347474574
615	anl_dut_tsw_ukr_chh_wly_hau_krd_azi_aze_zul_tag_dyu_svk_rom_bsq_lit_tig_bam_mnd_ger_alb_cic_bos_lda_pan_est_ven_xho_fin_afr_amh_geo_eng_spa_nor_glc_amr_gam_slo_hun_ses_sun_bul_mly_jpn_knd_kor_prs_scr_igb_ita_mao_urd_heb_bat_cnt_pol_akn_cze_aeg_lat_ben_swe_grk_qcu_ctl_por_rus_tsn_sod_mcd_mlt_fre_ind_hin_ewe_guj_dgb_jav_tha_owc_tml_yor_fbf_uzb_arw_mol_tur_bem_vie_sid_moo_swa_swt	0.12051945216983	0.283857946496115	0.777150243351691
616	heb_svk_moo_lit_sod_wly_chh_alb_aze_tur_yor_bat_ses_glc_eng_bsq_rom_sid_bem_mnd_guj_spa_dgb_slo_dyu_ger_est_xho_swt_hun_hin_owc_geo_fre_dut_mol_urd_anl_tig_cze_fin_akn_tag_krd_jav_jpn_knd_kor_ben_swe_ven_bul_mly_prs_mlt_ind_cnt_afr_swa_pan_amh_ctl_scr_nor_por_qcu_rus_mcd_ita_tsn_gam_grk_hau_pol_mao_arw_zul_ukr_tsw_sun_tha_aeg_tml_fbf_lda_uzb_bos_lat_azi_bam_vie_amr_igb_cic_ewe	-0.521749996430869	-1.24268545143745	0.217107922967762
617	amr_cze_ses_mol_hau_owc_aeg_alb_tur_uzb_xho_mly_yor_hin_scr_bsq_ita_sod_dyu_mnd_afr_spa_swt_guj_moo_lit_hun_igb_bam_fin_ukr_sid_geo_arw_pan_nor_mcd_chh_wly_ctl_est_fbf_jav_bos_bat_jpn_tml_kor_glc_grk_lda_lat_ind_rus_gam_sun_cnt_prs_cic_por_heb_dut_slo_ben_svk_qcu_urd_rom_swe_bem_anl_ger_amh_bul_tag_krd_swa_pol_tsw_mao_tha_tig_knd_tsn_dgb_azi_eng_fre_aze_ewe_vie_mlt_akn_ven_zul	0.0245111433466847	0.0577250564141898	0.954091482956717
618	sod_nor_tsn_scr_aeg_amh_hau_spa_aze_tur_akn_mao_ses_lit_rom_bsq_ger_gam_ven_cnt_pan_mcd_bem_ukr_fbf_alb_hun_swt_lda_fin_grk_anl_geo_guj_swe_fre_lat_wly_heb_dut_est_moo_bat_krd_ind_jpn_tml_kor_prs_eng_dgb_ben_sun_bos_sid_jav_mnd_slo_ewe_hin_owc_mol_svk_bul_pol_qcu_ita_glc_cze_dyu_chh_ctl_amr_afr_tag_rus_tsw_arw_swa_mly_tha_mlt_knd_xho_zul_uzb_por_urd_azi_igb_vie_tig_yor_bam_cic	-0.355889760351548	-0.844578177737211	0.400513843677637
619	chh_fre_bam_swe_anl_wly_mlt_pol_azi_tur_swt_jav_akn_nor_ukr_bsq_eng_gam_cic_cnt_bos_guj_lda_bul_xho_prs_est_fbf_swa_hun_afr_tig_geo_krd_alb_rus_rom_amh_sid_lat_fin_bem_mly_hin_mao_jpn_tml_kor_spa_ben_igb_lit_tag_glc_amr_ind_mnd_dut_moo_arw_owc_ctl_scr_slo_svk_qcu_grk_mol_mcd_dgb_aeg_por_sod_cze_sun_pan_ven_ita_dyu_bat_tha_heb_knd_tsn_ewe_uzb_ger_urd_aze_yor_vie_hau_ses_zul_tsw	0.989928191835758	2.36773032117897	0.0199687211804163
620	tig_scr_swt_rus_hau_heb_aeg_krd_azi_uzb_dgb_sun_akn_pan_hin_bsq_dut_chh_bem_mnd_cze_rom_bam_arw_tsn_lat_hun_xho_tsw_est_urd_wly_geo_guj_glc_nor_por_mlt_amr_prs_fin_lda_tag_mcd_mly_jpn_knd_kor_alb_bul_fbf_spa_bat_fre_sid_mao_cnt_ben_igb_eng_amh_lit_pol_ita_svk_qcu_mol_ger_afr_cic_owc_bos_gam_grk_ind_slo_dyu_ctl_ven_jav_tha_sod_tml_moo_zul_aze_ukr_swe_tur_ses_vie_anl_ewe_yor_swa	-0.979815086817249	-2.38147849604419	0.0192808670184608
621	wly_pol_ewe_krd_aeg_tig_mlt_mol_tur_uzb_dgb_mao_ses_swe_bos_bsq_fre_sod_bam_cnt_ger_rom_bem_urd_akn_ita_fin_xho_igb_est_rus_owc_geo_scr_slo_guj_por_sid_amr_afr_hun_swt_ind_eng_bat_jpn_tml_kor_dut_lat_ven_alb_mly_mcd_heb_tag_mnd_ctl_moo_bul_anl_svk_hin_nor_grk_qcu_ben_spa_arw_zul_gam_prs_hau_cze_sun_lit_cic_pan_fbf_jav_tha_chh_knd_yor_tsn_aze_glc_ukr_azi_lda_vie_amh_swa_dyu_tsw	0.751767572474611	1.78648960343204	0.0772786474199891
622	wly_eng_fbf_pol_gam_sid_amr_dut_uzb_azi_igb_ind_moo_glc_hin_bsq_bul_owc_ses_cnt_ctl_lit_ven_nor_tsw_rus_hun_dyu_lda_est_svk_hau_geo_fre_arw_mcd_afr_aeg_sod_scr_fin_tsn_mly_swe_tag_jpn_knd_kor_pan_urd_bam_grk_sun_prs_anl_bat_mnd_alb_cic_bos_mlt_ukr_cze_mol_lat_qcu_ita_ger_spa_akn_amh_slo_tig_guj_mao_rom_zul_por_swa_jav_tha_chh_tml_dgb_bem_tur_ben_krd_aze_yor_vie_heb_xho_ewe_swt	-0.528615620654338	-1.26147240795798	0.210293671018717
623	mlt_ita_igb_ukr_heb_hau_tig_rom_tur_aze_dyu_ind_lda_slo_arw_bsq_bos_chh_dgb_mnd_glc_nor_moo_pan_ses_lat_est_fbf_xho_hun_lit_sid_geo_afr_bul_por_mol_owc_aeg_krd_fin_yor_bat_spa_mly_jpn_knd_kor_rus_mcd_tsw_ctl_tag_eng_gam_jav_cnt_scr_swt_swe_wly_pol_hin_alb_grk_qcu_ger_ben_cze_cic_amh_guj_sod_urd_sun_prs_ven_svk_ewe_mao_tha_anl_tml_swa_bem_azi_fre_dut_uzb_bam_vie_amr_zul_tsn_akn	-0.516189079095347	-1.22814436063364	0.222491936227964
624	sod_ukr_cic_bul_wly_tig_aeg_rus_azi_aze_bam_bat_bem_alb_por_bsq_fre_anl_fbf_mnd_bos_nor_zul_lit_ven_pan_est_lda_igb_fin_ger_amr_geo_hin_urd_afr_eng_owc_amh_krd_hun_yor_mao_slo_mly_jpn_tml_kor_pol_guj_tsn_spa_tag_lat_chh_jav_cnt_swe_moo_arw_heb_prs_ctl_ben_glc_qcu_mol_grk_ita_swt_mlt_svk_hau_mcd_ind_dut_xho_cze_dgb_sun_tha_gam_knd_tsw_akn_tur_rom_scr_uzb_swa_vie_sid_ses_dyu_ewe	-0.126584977627032	-0.298547003288867	0.765951750520216
625	sid_rom_dyu_swe_aeg_mlt_heb_arw_aze_azi_igb_jav_ses_lit_mol_bsq_slo_chh_swt_cnt_svk_ita_cic_krd_fbf_lat_fin_zul_ven_hun_glc_amh_geo_cze_alb_mcd_afr_sod_owc_ukr_est_moo_bat_ger_tag_jpn_tml_kor_eng_nor_akn_grk_mly_spa_anl_mao_mnd_urd_bem_por_amr_fre_guj_bul_scr_qcu_ctl_pol_prs_tsw_hau_hin_gam_dut_ind_rus_lda_bos_bam_sun_tha_wly_knd_ewe_xho_tur_pan_ben_uzb_tsn_vie_tig_yor_dgb_swa	0.421186254536396	0.993121290070443	0.323227800864515
626	tig_hin_tsn_bul_sid_sod_wly_fre_tur_aze_fbf_ind_zul_guj_pan_bsq_ita_gam_xho_cnt_ger_pol_swt_urd_lda_nor_hun_tsw_ewe_fin_scr_amr_geo_rom_lat_eng_mol_heb_owc_ben_est_dyu_mly_spa_tag_jpn_knd_kor_glc_slo_yor_rus_bat_alb_aeg_jav_mnd_por_ven_prs_mlt_cze_dut_bos_svk_qcu_lit_arw_ukr_igb_hau_afr_anl_swe_sun_krd_bem_grk_akn_mao_tha_chh_tml_moo_dgb_azi_mcd_ctl_uzb_ses_vie_amh_swa_bam_cic	0.254683824151904	0.599916008750646	0.550021162484999
627	amh_fre_ewe_urd_gam_owc_amr_slo_tur_aze_xho_ind_dgb_glc_por_bsq_dut_chh_dyu_cnt_ctl_svk_swt_rom_tsw_bul_hun_cic_ven_est_scr_hau_geo_afr_guj_hin_ger_sod_anl_cze_fin_yor_mly_lit_mao_jpn_knd_kor_mol_pan_moo_rus_sun_pol_aeg_tag_mnd_bos_akn_swe_heb_eng_ukr_prs_alb_qcu_lat_arw_spa_tsn_tig_grk_sid_ita_bat_ben_swa_mcd_igb_jav_tha_wly_tml_bem_zul_azi_krd_nor_uzb_ses_vie_mlt_bam_lda_fbf	-0.137361734662561	-0.324284509658489	0.746450881711254
628	sod_ukr_swa_ctl_aeg_gam_anl_ben_azi_aze_zul_bat_cic_mcd_lat_bsq_hin_hau_ewe_mnd_slo_ita_dyu_grk_tsw_pan_fin_xho_bam_hun_arw_sid_geo_pol_glc_prs_lit_mlt_tig_rus_est_fbf_mly_eng_tag_jpn_tml_kor_mol_bos_swt_afr_sun_cze_amh_jav_cnt_krd_igb_svk_wly_guj_por_spa_bul_qcu_dut_swe_alb_dgb_owc_ger_amr_rom_mao_nor_akn_fre_ses_ind_tha_chh_knd_bem_yor_uzb_scr_urd_tur_ven_vie_heb_tsn_lda_moo	0.0721143590222252	0.169926714263626	0.865436874621336
629	gam_ita_swt_guj_chh_owc_amr_prs_tur_azi_xho_tag_yor_krd_ctl_bsq_hin_anl_fbf_mnd_mol_scr_bam_swe_igb_por_fin_moo_lda_hun_afr_amh_geo_glc_alb_dut_mcd_aeg_tig_spa_est_dyu_sun_ger_ind_jpn_knd_kor_ukr_pan_ewe_rus_mly_rom_hau_jav_cnt_grk_swa_arw_sid_slo_lit_lat_fre_qcu_urd_svk_nor_tsw_mlt_eng_heb_pol_bat_cze_dgb_ben_cic_mao_tha_wly_tml_ses_akn_uzb_bos_bul_aze_zul_vie_sod_ven_bem_tsn	-0.400499564119549	-0.951146535291032	0.343995391755249
630	owc_bul_moo_swe_wly_mlt_amr_arw_tur_uzb_bam_bat_bem_spa_ukr_bsq_fre_gam_tsw_mnd_rus_por_fbf_hin_dyu_rom_fin_cic_lda_est_ctl_amh_geo_lit_pan_mol_nor_anl_chh_dut_hun_swa_ind_lat_mly_jpn_tml_kor_guj_glc_akn_pol_tag_afr_sod_jav_cnt_cze_dgb_prs_aeg_slo_svk_scr_krd_qcu_ger_alb_eng_yor_sid_mcd_tig_bos_sun_ita_xho_grk_igb_mao_tha_hau_knd_tsn_swt_aze_urd_ben_azi_ewe_vie_heb_ses_zul_ven	-0.343511269414071	-0.814622429384457	0.417369610784796
631	aeg_rus_bem_hin_heb_mlt_amr_mol_uzb_aze_xho_jav_ewe_ger_bos_bsq_scr_owc_cic_cnt_rom_alb_bam_ita_lda_pol_hun_moo_igb_est_swe_wly_geo_fre_mcd_lat_guj_hau_amh_eng_fin_ven_mao_afr_bat_jpn_tml_kor_spa_cze_akn_slo_ind_pan_chh_mly_mnd_lit_dgb_arw_gam_grk_ctl_svk_ukr_qcu_glc_por_bul_tsw_anl_dut_sid_urd_tag_nor_dyu_prs_ses_sun_tha_sod_knd_swa_zul_tur_krd_ben_azi_tsn_vie_tig_yor_swt_fbf	-0.379571068689041	-0.898661449999535	0.371153849960292
632	aeg_arw_bem_pol_gam_tig_sid_afr_aze_azi_xho_ind_dyu_svk_swe_bsq_pan_chh_zul_mnd_ctl_spa_lda_alb_tsn_scr_est_igb_akn_fin_slo_mlt_geo_cze_dut_guj_rus_wly_hau_rom_hun_dgb_jav_nor_tag_jpn_tml_kor_lat_ger_tsw_grk_mao_eng_owc_mly_cnt_por_fbf_ukr_amr_ben_bul_fre_prs_qcu_mol_krd_hin_ewe_sod_lit_anl_bos_sun_mcd_swt_ita_swa_bat_tha_amh_knd_ses_yor_uzb_glc_urd_tur_bam_vie_heb_cic_ven_moo	0.136832019303376	0.322269464693709	0.747971893345209
633	gam_pol_yor_eng_aeg_sod_wly_urd_aze_azi_moo_jav_ses_prs_pan_bsq_lit_amh_tsw_cnt_spa_ben_zul_ita_dgb_ger_est_tsn_cic_fin_ukr_sid_geo_por_mol_swe_nor_hau_owc_cze_hun_ven_mly_alb_ind_jpn_tml_kor_guj_ctl_bam_afr_bat_mcd_amr_tag_mnd_rom_xho_grk_tig_slo_glc_scr_bul_qcu_fre_krd_hin_ewe_heb_bos_anl_rus_sun_arw_bem_dut_swt_mao_tha_chh_knd_swa_fbf_uzb_lat_svk_tur_dyu_vie_mlt_igb_lda_akn	0.411877630747378	0.970244156742882	0.334441458751686
634	heb_ger_tsn_pan_mlt_tig_amh_ukr_azi_aze_ewe_ind_ses_mcd_glc_bsq_fre_hau_yor_mnd_guj_alb_swa_slo_swt_swe_est_lda_bam_fin_afr_sod_geo_prs_ben_scr_grk_wly_owc_urd_hun_ven_mao_nor_bat_jpn_knd_kor_bul_krd_igb_rom_sun_bos_sid_jav_cnt_lit_tsw_ita_amr_pol_rus_hin_cze_qcu_mol_ctl_dut_akn_chh_arw_aeg_lat_mly_svk_zul_spa_xho_tag_tha_gam_tml_fbf_dgb_uzb_por_eng_tur_moo_vie_anl_dyu_bem_cic	-0.364417116372298	-0.864391378401591	0.389596986255377
635	aeg_ukr_akn_mcd_mlt_tig_sid_urd_uzb_azi_bam_sun_fbf_swe_glc_bsq_krd_heb_yor_mnd_afr_ben_swa_pol_xho_slo_est_tsw_zul_fin_dut_chh_geo_guj_rus_mol_pan_amh_hau_lit_hun_ven_bat_bos_tag_jpn_knd_kor_prs_scr_moo_cze_jav_rom_gam_mly_cnt_ger_cic_svk_amr_fre_nor_por_bul_qcu_eng_ctl_hin_ewe_wly_grk_sod_alb_ind_ita_dyu_spa_swt_mao_tha_anl_tml_tsn_ses_tur_lat_arw_aze_igb_vie_owc_bem_dgb_lda	-0.45836242752458	-1.08683212684944	0.279919884198343
636	wly_bul_tsn_ctl_mlt_owc_tig_fre_azi_uzb_ses_mly_xho_prs_lit_bsq_lat_aeg_lda_cnt_dut_grk_tsw_por_dgb_rus_est_dyu_akn_hun_urd_hau_geo_rom_scr_ger_mcd_sod_amh_pol_fin_fbf_bat_swe_mao_jpn_tml_kor_krd_svk_ven_ukr_sun_cze_amr_ind_mnd_bos_igb_glc_sid_arw_guj_alb_mol_qcu_slo_eng_pan_ewe_heb_nor_gam_afr_tag_ita_swt_ben_yor_jav_tha_anl_knd_moo_bem_tur_hin_spa_aze_bam_vie_chh_zul_cic_swa	-0.478725075619281	-1.13804571780592	0.258024739710031
637	amh_rus_swa_afr_amr_chh_gam_bul_aze_uzb_lda_sun_cic_lit_ctl_bsq_ger_heb_xho_cnt_guj_scr_dgb_alb_moo_lat_fin_zul_igb_hun_grk_wly_geo_swe_fre_eng_ita_anl_mlt_pan_est_dyu_mao_ukr_jav_jpn_knd_kor_mcd_mol_fbf_bos_bat_prs_aeg_tag_mnd_svk_ses_urd_sod_krd_ben_rom_cze_qcu_pol_arw_glc_akn_hau_nor_sid_slo_mly_por_tsw_spa_ven_ind_tha_tig_tml_bam_tsn_azi_hin_dut_tur_swt_vie_owc_bem_yor_ewe	-0.241807227376548	-0.571782363268271	0.568848870831002
638	amr_guj_akn_afr_gam_tig_mlt_cze_tur_uzb_xho_ind_igb_por_swe_bsq_bul_hau_ven_cnt_hin_spa_fbf_scr_bem_arw_fin_zul_bam_est_krd_chh_geo_rom_pol_dut_alb_heb_amh_ctl_hun_swa_bat_urd_tag_jpn_tml_kor_glc_svk_swt_fre_sun_ukr_owc_mao_mnd_rus_tsn_ita_anl_mol_slo_ben_lit_qcu_eng_lat_grk_cic_sod_pan_sid_mcd_mly_prs_moo_nor_lda_jav_tha_wly_knd_yor_ewe_aze_bos_ger_azi_ses_vie_aeg_tsw_dgb_dyu	-0.541863708863262	-1.29385068422683	0.198921064135162
639	anl_arw_swa_ita_amr_mlt_gam_fre_tur_uzb_akn_sun_fbf_lit_pol_bsq_eng_aeg_tsn_cnt_scr_urd_cic_rus_dyu_ukr_fin_dgb_swt_hun_mol_sid_geo_lat_cze_spa_krd_hau_amh_alb_est_ven_tag_prs_mly_jpn_knd_kor_nor_svk_xho_grk_bat_slo_owc_mao_mnd_guj_bem_glc_sod_rom_ben_bul_bos_qcu_pan_afr_ctl_lda_chh_dut_heb_por_ind_mcd_ses_hin_ewe_jav_tha_tig_tml_moo_tsw_aze_swe_ger_azi_bam_vie_wly_yor_igb_zul	-0.336449807329848	-0.795929658952679	0.428099879524396
640	anl_prs_swa_mol_heb_aeg_wly_eng_aze_azi_swt_tag_yor_pol_spa_bsq_cze_hau_cic_cnt_lit_alb_bam_urd_ses_dut_est_igb_lda_fin_lat_sid_geo_glc_nor_svk_mcd_amh_chh_krd_hun_bem_bat_rom_ind_jpn_tml_kor_guj_scr_dgb_fre_jav_ctl_amr_sun_mnd_grk_ewe_bul_tig_slo_bos_swe_por_qcu_hin_rus_pan_tsn_gam_ben_owc_ger_mly_afr_tsw_arw_zul_mao_tha_sod_knd_akn_xho_tur_ita_ukr_uzb_fbf_vie_mlt_ven_moo_dyu	-0.0485658975998938	-0.114337910161985	0.909216417570755
641	owc_eng_akn_krd_mlt_aeg_heb_nor_aze_tur_ven_sun_cic_pan_ukr_bsq_swe_sod_ses_mnd_grk_pol_swt_ger_tsw_glc_fin_igb_dgb_hun_guj_tig_geo_dut_hin_cze_arw_amr_chh_spa_est_bem_mao_lat_mly_jpn_knd_kor_lit_mol_zul_rom_tag_scr_sid_bat_cnt_rus_fbf_alb_anl_prs_mcd_urd_ben_qcu_svk_slo_ita_dyu_hau_bos_gam_bul_ind_afr_moo_fre_bam_jav_tha_amh_tml_ewe_xho_uzb_ctl_por_azi_swa_vie_wly_tsn_yor_lda	-0.117826593859376	-0.278267799532842	0.781424537434036
642	wly_arw_igb_svk_hau_mlt_owc_swe_aze_uzb_tsn_tag_ewe_cze_slo_bsq_fre_amr_ven_mnd_mol_pol_moo_nor_bam_afr_est_dyu_cic_fin_ctl_heb_geo_rus_bos_lat_spa_aeg_chh_hin_hun_zul_mao_guj_ind_jpn_tml_kor_grk_ita_dgb_urd_bat_ukr_anl_jav_cnt_ger_swa_krd_sid_alb_bul_ben_glc_qcu_rom_prs_eng_ses_tig_por_gam_pan_sun_mcd_xho_dut_bem_mly_tha_amh_knd_fbf_swt_azi_lit_scr_tur_yor_vie_sod_akn_tsw_lda	-0.216979893451074	-0.512538530923778	0.609489342180685
643	mlt_pan_yor_afr_aeg_amr_sod_prs_tur_uzb_swt_tag_akn_mcd_arw_bsq_glc_tig_bem_mnd_spa_eng_tsw_svk_igb_ctl_fin_dgb_fbf_hun_dut_chh_geo_krd_urd_bul_bos_anl_owc_scr_est_ven_mly_cze_mao_jpn_knd_kor_rom_grk_dyu_ben_ind_lat_hau_sun_cnt_mol_xho_lit_sid_hin_por_fre_slo_qcu_pol_ita_swe_bam_wly_guj_amh_ger_jav_alb_moo_ukr_ewe_bat_tha_gam_tml_swa_tsn_azi_nor_rus_aze_cic_vie_heb_lda_ses_zul	0.422349854223548	0.997422374972073	0.321147679027126
644	sid_spa_moo_krd_aeg_wly_amh_cze_tur_azi_swa_jav_zul_pol_lit_bsq_urd_gam_yor_mnd_lat_guj_cic_nor_swt_swe_hun_ses_bam_fin_dut_hau_geo_ben_por_grk_rom_anl_chh_ctl_est_xho_mao_bos_tag_jpn_tml_kor_bul_rus_bem_ita_sun_slo_heb_mly_cnt_afr_dyu_prs_owc_svk_hin_ukr_arw_qcu_mol_eng_glc_ven_tig_fre_mlt_pan_ind_ger_tsw_scr_tsn_bat_tha_sod_knd_akn_ewe_aze_mcd_alb_uzb_igb_vie_amr_dgb_fbf_lda	0.232231290255142	0.547055727707059	0.585650776306571
645	tig_por_igb_spa_aeg_chh_heb_urd_aze_tur_tsw_bat_bem_pol_mol_bsq_lat_gam_ewe_cnt_alb_afr_ven_swe_bam_nor_est_ses_cic_hun_dut_sod_geo_ben_arw_pan_guj_sid_amr_ukr_fin_lda_jav_lit_mao_jpn_tml_kor_rom_mcd_dgb_grk_sun_glc_mlt_tag_mnd_svk_dyu_ger_wly_scr_bos_rus_eng_qcu_fre_slo_ita_moo_hau_bul_owc_krd_mly_hin_swa_ctl_swt_ind_tha_amh_knd_tsn_xho_uzb_cze_prs_azi_yor_vie_anl_akn_fbf_zul	-0.417793427960159	-0.993200927321276	0.323189205202096
646	sid_lit_igb_ctl_wly_tig_amr_ukr_uzb_azi_swa_mao_ven_ita_rus_bsq_pan_amh_swt_cnt_pol_guj_cic_hin_fbf_dut_fin_akn_bam_est_slo_hau_geo_afr_mcd_glc_eng_aeg_sod_arw_hun_moo_bat_svk_jav_jpn_tml_kor_bul_lat_ewe_rom_sun_swe_gam_mly_mnd_ben_tsn_grk_anl_nor_prs_scr_alb_qcu_cze_por_spa_dgb_owc_krd_chh_urd_tag_mol_xho_fre_lda_ind_tha_mlt_knd_tsw_dyu_aze_ger_bos_tur_bem_vie_heb_ses_zul_yor	-0.446262259098881	-1.0606602793434	0.29159112693427
647	owc_nor_moo_prs_aeg_sod_hau_pan_azi_uzb_tsn_bat_zul_hin_ger_bsq_cze_tig_yor_mnd_lit_mol_swa_fre_bem_ukr_hun_cic_dgb_est_spa_mlt_geo_dut_mcd_lat_afr_amr_wly_urd_fin_lda_jav_bos_mly_jpn_tml_kor_bul_ben_ewe_glc_mao_ita_anl_tag_cnt_pol_bam_ctl_gam_rus_rom_eng_krd_qcu_scr_alb_svk_igb_chh_swe_heb_slo_ind_arw_ven_grk_fbf_sun_tha_amh_knd_tsw_swt_aze_por_guj_tur_dyu_vie_sid_akn_ses_xho	0.346694831587926	0.815860713909	0.416664528420528
648	gam_eng_dgb_fre_sid_heb_wly_swe_tur_azi_lda_mly_ven_arw_alb_bsq_ukr_aeg_akn_mnd_ctl_bos_dyu_mcd_bam_ben_est_xho_zul_hun_scr_amr_geo_rus_dut_pol_grk_amh_chh_cze_fin_moo_mao_spa_tag_jpn_tml_kor_ger_lat_tsw_svk_sun_mol_sod_jav_cnt_krd_swt_glc_hau_lit_pan_rom_urd_qcu_hin_prs_ita_tsn_owc_afr_tig_bul_ind_por_cic_nor_yor_bat_tha_mlt_knd_bem_swa_aze_slo_guj_uzb_fbf_vie_anl_ses_ewe_igb	-1.06353892690358	-2.60624242760427	0.010661079578935
649	tig_afr_ven_cze_sid_amh_anl_swe_azi_aze_zul_mao_akn_bos_pan_bsq_eng_amr_dyu_mnd_ben_rus_swt_grk_xho_scr_hun_tsn_bem_est_ctl_gam_geo_svk_por_spa_dut_mlt_chh_fre_fin_ses_jav_arw_sun_jpn_tml_kor_mcd_nor_yor_rom_bat_mol_hau_tag_cnt_hin_igb_urd_heb_guj_pol_ita_ger_qcu_lit_krd_slo_swa_sod_alb_owc_bul_mly_lat_moo_prs_lda_ind_tha_wly_knd_cic_tsw_uzb_glc_ukr_tur_fbf_vie_aeg_dgb_ewe_bam	0.0999946164942599	0.235463943238868	0.814366388647185
650	hau_pol_cic_spa_heb_anl_sid_afr_uzb_azi_igb_jav_dyu_ctl_pan_bsq_scr_amh_yor_cnt_slo_glc_ven_ger_ses_nor_hun_fbf_dgb_est_ukr_sod_geo_bos_krd_rus_alb_gam_wly_guj_fin_akn_sun_swe_bat_jpn_knd_kor_dut_mcd_moo_ita_tag_rom_amr_mao_mnd_svk_lda_arw_tig_lit_ben_por_grk_qcu_urd_hin_mol_xho_mlt_prs_chh_eng_mly_lat_ewe_cze_swa_ind_tha_owc_tml_tsn_tsw_tur_fre_bul_aze_bem_vie_aeg_bam_zul_swt	0.148367749275916	0.348876192083736	0.727970883988402
651	wly_afr_xho_prs_amr_chh_owc_rus_azi_aze_tsn_mao_swa_fre_cze_bsq_slo_amh_fbf_mnd_eng_nor_yor_ben_ven_ita_hun_lda_bam_fin_svk_tig_geo_glc_bul_ctl_ger_gam_hau_krd_est_ses_ind_swe_bat_jpn_knd_kor_dut_lat_akn_urd_sun_por_sid_jav_cnt_lit_zul_grk_mlt_arw_scr_rom_hin_qcu_guj_mol_spa_swt_heb_pan_sod_alb_mly_mcd_igb_bos_dgb_tag_tha_anl_tml_tsw_ewe_uzb_pol_ukr_tur_cic_vie_aeg_moo_dyu_bem	-0.25217164739702	-0.596163353421768	0.552514399590556
652	heb_prs_swa_alb_sid_anl_amr_guj_aze_azi_cic_mly_akn_cze_spa_bsq_svk_chh_zul_mnd_fre_bul_swt_afr_yor_nor_hun_ewe_dgb_est_pan_hau_geo_por_slo_grk_dut_wly_aeg_glc_fin_bam_mao_ben_jav_jpn_knd_kor_lit_hin_ses_urd_sun_mol_tig_ind_cnt_mcd_lda_ger_gam_krd_lat_rom_swe_qcu_ita_ctl_arw_bem_amh_ukr_mlt_eng_tag_rus_ven_pol_dyu_bat_tha_sod_tml_moo_fbf_uzb_scr_bos_tur_igb_vie_owc_tsn_xho_tsw	-0.863212190804215	-2.09349973421325	0.0390261264446345
653	gam_lat_igb_svk_amr_sid_mlt_rom_tur_uzb_ewe_jav_bem_swe_por_bsq_pol_wly_dyu_mnd_arw_slo_moo_urd_akn_dut_fin_zul_tsn_est_ita_owc_geo_alb_scr_nor_ben_heb_sod_ger_hun_fbf_mao_cze_tag_jpn_tml_kor_ctl_pan_ven_prs_sun_afr_hau_bat_cnt_grk_bam_eng_tig_ukr_guj_rus_mcd_qcu_fre_lit_hin_dgb_anl_glc_amh_bul_ind_krd_tsw_spa_swt_mly_tha_aeg_knd_yor_xho_aze_mol_bos_azi_ses_vie_chh_swa_cic_lda	-0.502153153975067	-1.19391574468916	0.235547416461677
654	chh_alb_tsn_dut_wly_aeg_gam_ben_uzb_tur_igb_mly_moo_bos_pol_bsq_ita_owc_fbf_cnt_prs_spa_dyu_krd_ven_pan_est_ses_cic_hun_urd_sod_geo_glc_mcd_cze_mol_mlt_amr_lat_fin_lda_mao_scr_tag_jpn_tml_kor_por_lit_swa_ctl_jav_nor_amh_bat_mnd_eng_bem_rom_heb_slo_fre_afr_ger_qcu_svk_guj_swe_akn_anl_grk_sid_bul_ind_hin_swt_rus_bam_sun_tha_hau_knd_dgb_ewe_azi_ukr_arw_aze_yor_vie_tig_zul_tsw_xho	0.177045373830225	0.416988410834228	0.677647846054601
655	wly_ita_tsn_swe_amr_gam_tig_fre_uzb_aze_igb_jav_lda_ukr_dut_bsq_por_aeg_swt_mnd_mol_ger_zul_prs_yor_guj_hun_swa_fbf_est_afr_chh_geo_alb_bul_glc_eng_heb_sod_svk_fin_ses_mly_slo_ind_jpn_tml_kor_lat_scr_xho_pan_mao_grk_anl_sun_cnt_krd_tsw_lit_sid_cze_bos_rom_mcd_qcu_rus_ctl_pol_ven_mlt_nor_amh_spa_tag_arw_bam_hin_akn_bat_tha_owc_knd_dyu_moo_tur_urd_ben_azi_cic_vie_hau_ewe_bem_dgb	-0.211842893278824	-0.500451981655809	0.617939116610214
656	tig_guj_xho_dut_chh_sod_wly_alb_tur_aze_moo_sun_tsn_mcd_arw_bsq_krd_hau_dgb_cnt_rom_ukr_akn_glc_cic_cze_est_zul_ewe_hun_svk_heb_geo_slo_hin_swe_eng_gam_mlt_por_fin_yor_jav_rus_mly_jpn_knd_kor_bul_pan_tsw_ita_mao_mol_owc_bat_mnd_lat_ses_prs_sid_ctl_grk_afr_urd_qcu_scr_bos_fre_swa_amr_lit_anl_ger_ind_ben_lda_spa_bem_tag_tha_aeg_tml_igb_dyu_azi_pol_nor_uzb_swt_vie_amh_ven_fbf_bam	-0.854492479884289	-2.06682953216053	0.0415296604628454
657	gam_eng_lda_fre_hau_chh_tig_rus_aze_azi_akn_ind_tsn_ben_mol_bsq_rom_amr_ven_mnd_krd_afr_fbf_slo_igb_urd_fin_tsw_moo_est_hin_mlt_geo_glc_pan_spa_arw_amh_aeg_ita_hun_ewe_sun_bul_mly_jpn_knd_kor_ger_prs_yor_dut_tag_scr_owc_bat_cnt_grk_swa_por_sid_svk_alb_mcd_guj_qcu_ukr_lat_bos_bam_anl_nor_sod_cze_mao_ctl_zul_pol_dyu_jav_tha_wly_tml_bem_xho_tur_lit_swe_uzb_cic_vie_heb_swt_dgb_ses	-0.484189420444849	-1.15331610524455	0.251736208074532
658	amr_hin_lda_lit_anl_tig_owc_mol_azi_tur_ven_sun_moo_pan_rom_bsq_glc_amh_ewe_cnt_eng_afr_bem_slo_fbf_rus_hun_xho_tsn_est_urd_aeg_geo_pol_bos_ben_ctl_wly_chh_ukr_fin_swa_jav_cze_mly_jpn_knd_kor_dut_fre_cic_krd_bat_mcd_heb_tag_mnd_lat_dyu_ger_hau_alb_spa_swe_prs_qcu_nor_arw_grk_ses_sid_bul_sod_por_ind_svk_dgb_guj_zul_mao_tha_mlt_tml_igb_bam_uzb_ita_scr_aze_yor_vie_gam_akn_tsw_swt	-0.0607732945659178	-0.143102888529173	0.886518524678715
659	gam_bos_swa_ger_amh_sid_aeg_nor_azi_uzb_tsn_ind_yor_ben_cze_bsq_rus_anl_ven_mnd_grk_bul_akn_slo_swt_mcd_est_fbf_dyu_hun_ita_owc_geo_lat_glc_pan_krd_chh_sod_eng_fin_zul_tag_hin_sun_jpn_knd_kor_arw_svk_bem_scr_jav_guj_tig_bat_cnt_urd_dgb_lit_hau_dut_ukr_alb_rom_qcu_ctl_mol_por_moo_amr_swe_wly_afr_mao_pol_xho_spa_ses_mly_tha_heb_tml_cic_lda_aze_prs_fre_tur_tsw_vie_mlt_igb_bam_ewe	-0.588198629467374	-1.40353802785153	0.163786721824686
660	gam_mol_akn_alb_sod_aeg_amh_ita_tur_azi_tsn_mao_bam_cze_guj_bsq_krd_mlt_ewe_mnd_rom_afr_dyu_ctl_swt_spa_fin_swa_igb_est_lat_owc_geo_urd_swe_por_dut_tig_hau_lit_hun_fbf_mly_ben_sun_jpn_tml_kor_ger_hin_ses_svk_bat_prs_wly_tag_cnt_slo_dgb_eng_heb_pan_fre_nor_glc_qcu_pol_ukr_bos_bem_anl_mcd_amr_arw_jav_scr_lda_grk_tsw_ind_tha_sid_knd_cic_xho_uzb_bul_rus_aze_moo_vie_chh_yor_ven_zul	0.698101178049391	1.65512018020808	0.101271119863406
661	wly_mcd_swt_cze_sod_owc_amr_mol_uzb_azi_cic_tag_igb_prs_spa_bsq_eng_sid_lda_mnd_por_ger_dgb_dut_dyu_bul_est_ewe_ses_fin_pan_hau_geo_ben_fre_slo_rus_gam_heb_swe_hun_bem_mly_rom_mao_jpn_knd_kor_krd_grk_tsn_glc_ind_hin_chh_jav_cnt_bos_fbf_svk_tig_afr_guj_scr_pol_qcu_ctl_nor_ita_tsw_anl_urd_aeg_lit_bat_ukr_yor_alb_bam_sun_tha_mlt_tml_zul_swa_aze_lat_arw_tur_moo_vie_amh_akn_ven_xho	0.0900553477068568	0.211808939215867	0.832719592299669
662	owc_bos_igb_svk_hau_wly_anl_bul_tur_aze_cic_tag_ven_hin_slo_bsq_por_amh_xho_mnd_krd_rom_swt_arw_dgb_mcd_est_fbf_akn_fin_afr_amr_geo_nor_prs_ctl_ita_sid_sod_mol_hun_dyu_mly_spa_sun_jpn_knd_kor_pan_ben_ewe_lat_ind_rus_gam_bat_cnt_grk_swa_dut_heb_ukr_glc_urd_lit_qcu_scr_alb_pol_tsw_tig_ger_chh_swe_mao_eng_ses_guj_bam_jav_tha_mlt_tml_zul_tsn_azi_fre_cze_uzb_moo_vie_aeg_lda_yor_bem	-0.438937836200399	-1.04368043335454	0.299338624012892
663	sid_afr_dgb_rus_amh_chh_heb_swe_azi_aze_tsn_jav_swt_lat_dut_bsq_glc_amr_bam_mnd_svk_guj_lda_por_ewe_ukr_hun_igb_xho_fin_urd_sod_geo_ctl_slo_nor_ben_gam_tig_bos_est_yor_mao_grk_ind_jpn_tml_kor_pol_spa_moo_lit_sun_hin_hau_bat_cnt_cze_tsw_ger_anl_fre_mol_mcd_rom_qcu_alb_ita_krd_ses_wly_bul_owc_prs_mly_arw_ven_scr_swa_tag_tha_aeg_knd_dyu_fbf_tur_pan_eng_uzb_bem_vie_mlt_akn_cic_zul	-0.951560367120524	-2.31152412481273	0.0230124621511616
664	heb_ita_ewe_mol_tig_wly_amh_mcd_uzb_azi_yor_mao_swt_bos_nor_bsq_spa_sid_swa_cnt_cze_ben_igb_arw_ses_pan_hun_bam_dyu_est_scr_amr_geo_svk_dut_swe_prs_owc_aeg_krd_fin_bem_tag_slo_mly_jpn_tml_kor_hin_fre_ven_ctl_bat_pol_hau_ind_mnd_rom_cic_grk_mlt_eng_urd_por_glc_qcu_lit_ger_bul_lda_sod_ukr_chh_alb_jav_rus_fbf_lat_tsw_sun_tha_anl_knd_dgb_tsn_aze_guj_afr_tur_zul_vie_gam_xho_akn_moo	-0.0872482734763454	-0.205647994228225	0.837515372033627
665	sod_eng_bam_ctl_mlt_wly_hau_hin_azi_aze_moo_jav_igb_bos_ita_bsq_guj_amh_swa_mnd_urd_alb_dgb_spa_ewe_arw_fin_tsw_fbf_est_swe_amr_geo_pan_mcd_glc_por_chh_aeg_fre_hun_tsn_bat_mol_mao_jpn_knd_kor_cze_slo_zul_dut_sun_krd_sid_mly_cnt_afr_cic_grk_heb_prs_ukr_rom_bul_qcu_lit_scr_lat_yor_owc_pol_tig_ger_tag_svk_dyu_nor_bem_ind_tha_anl_tml_ven_ses_tur_rus_ben_uzb_swt_vie_gam_lda_xho_akn	-0.21357087595308	-0.504076751972494	0.615399552104922
666	owc_krd_tsw_dut_amr_mlt_wly_pan_aze_azi_bem_mly_lda_spa_lat_bsq_nor_anl_tsn_cnt_afr_mol_xho_slo_dyu_hin_hun_swt_ewe_fin_urd_sod_geo_cze_rus_guj_ukr_tig_sid_lit_est_dgb_ind_rom_sun_jpn_tml_kor_arw_svk_cic_scr_jav_pol_aeg_mao_mnd_ger_ven_glc_heb_alb_prs_swe_fre_qcu_ita_mcd_ben_ses_hau_eng_amh_grk_bat_ctl_zul_bos_swa_tag_tha_chh_knd_yor_moo_uzb_por_bul_tur_fbf_vie_gam_akn_igb_bam	-0.201559663072761	-0.475470292560238	0.635566692075646
667	heb_ger_xho_eng_gam_anl_wly_krd_uzb_tur_tsn_jav_akn_arw_dut_bsq_lat_hau_igb_mnd_bul_nor_tsw_cze_swa_rom_est_ven_bem_fin_scr_aeg_geo_glc_bos_prs_swe_mlt_chh_slo_hun_yor_ind_fre_mly_jpn_knd_kor_urd_ben_zul_grk_tag_hin_sod_bat_cnt_spa_cic_afr_amh_rus_pol_lit_mol_qcu_ita_alb_pan_bam_sid_svk_amr_ctl_sun_guj_dgb_por_lda_mao_tha_owc_tml_ewe_ses_azi_ukr_mcd_aze_dyu_vie_tig_swt_fbf_moo	-0.764739954823707	-1.84259349808291	0.0685743757290263
668	hau_dut_ewe_swe_mlt_anl_amr_guj_aze_uzb_dgb_jav_yor_hin_por_bsq_ben_sod_cic_cnt_alb_rom_bem_grk_swa_arw_hun_bam_zul_est_slo_tig_geo_ctl_bos_mol_eng_owc_chh_svk_fin_akn_tag_pol_sun_jpn_tml_kor_mcd_krd_dyu_scr_ind_nor_sid_mly_mnd_rus_fbf_bul_aeg_ukr_afr_glc_lit_qcu_urd_lat_fre_ven_gam_ita_wly_pan_bat_spa_ses_ger_moo_mao_tha_amh_knd_tsn_xho_azi_prs_cze_tur_swt_vie_heb_tsw_lda_igb	-0.867387157496876	-2.09501046730947	0.038888296908878
669	sod_rom_akn_svk_wly_chh_hau_rus_aze_azi_swa_sun_tsn_nor_guj_bsq_scr_amr_lda_mnd_cze_hin_dyu_alb_ses_afr_fin_cic_zul_hun_ger_mlt_geo_eng_prs_lit_mol_sid_heb_por_est_ven_tag_glc_mly_jpn_knd_kor_fre_ben_xho_bul_bat_mcd_tig_jav_cnt_bos_fbf_grk_owc_ita_ctl_slo_urd_qcu_spa_krd_lat_bam_gam_dut_anl_ukr_mao_arw_dgb_swe_swt_ind_tha_aeg_tml_ewe_tsw_tur_pan_pol_uzb_igb_vie_amh_bem_moo_yor	-0.637461393335696	-1.52403950346697	0.130892280693721
670	sid_pan_akn_prs_gam_owc_wly_grk_aze_tur_swa_mao_igb_spa_ukr_bsq_arw_sod_swt_mnd_glc_bul_ven_cze_fbf_lit_fin_ewe_xho_est_scr_tig_geo_guj_krd_bos_lat_heb_chh_ita_hun_moo_sun_swe_mly_jpn_knd_kor_ctl_eng_lda_rom_tag_rus_amr_ind_cnt_por_bem_dut_hau_mcd_hin_svk_urd_qcu_mol_afr_nor_dyu_amh_slo_aeg_pol_jav_ger_bam_alb_tsw_bat_tha_mlt_tml_cic_ses_azi_ben_fre_uzb_zul_vie_anl_yor_dgb_tsn	-0.0153395320208492	-0.0361409708820067	0.971247415441068
671	wly_hin_xho_ita_mlt_heb_gam_grk_tur_azi_fbf_sun_yor_krd_mcd_bsq_bul_sid_ses_cnt_arw_ctl_dgb_afr_dyu_urd_hun_akn_moo_est_ben_sod_geo_rom_por_bos_scr_chh_anl_prs_fin_ven_mao_lit_tag_jpn_knd_kor_nor_lat_bam_fre_ind_eng_tig_mly_mnd_swe_bem_spa_hau_svk_glc_alb_ger_qcu_dut_ukr_pol_tsn_aeg_cze_amh_rus_bat_guj_tsw_slo_zul_jav_tha_owc_tml_ewe_lda_aze_pan_mol_uzb_swt_vie_amr_igb_swa_cic	-0.275141125783804	-0.650916024451897	0.516705745804527
672	sod_lat_ses_mol_hau_gam_mlt_ctl_azi_aze_dgb_jav_bam_glc_svk_bsq_prs_owc_moo_mnd_eng_grk_ven_ger_zul_rom_hun_tsw_tsn_est_fre_chh_geo_pan_arw_dut_cze_tig_anl_ita_fin_dyu_bat_nor_mly_jpn_tml_kor_ben_krd_igb_spa_mao_lit_aeg_sun_cnt_slo_ewe_mcd_sid_rus_scr_bul_guj_qcu_urd_bos_ukr_bem_amr_pol_amh_alb_tag_por_cic_swe_swa_ind_tha_heb_knd_lda_yor_uzb_hin_afr_tur_akn_vie_wly_swt_fbf_xho	0.0371199616551827	0.0873262107299791	0.930599974871969
673	amr_ger_igb_lit_aeg_wly_hau_nor_azi_uzb_tsw_tag_tsn_glc_arw_bsq_ctl_heb_bam_mnd_prs_lat_dgb_cze_moo_guj_hun_ewe_cic_est_rom_sod_geo_pol_ita_spa_bul_sid_anl_por_fin_akn_bat_urd_sun_jpn_knd_kor_dut_krd_swt_slo_mao_pan_mlt_mly_cnt_ukr_zul_bos_tig_rus_ben_fre_eng_qcu_mcd_swe_svk_lda_chh_scr_gam_grk_jav_alb_swa_hin_ses_ind_tha_owc_tml_fbf_dyu_tur_afr_mol_aze_yor_vie_amh_xho_bem_ven	-0.301649947643073	-0.713639522348194	0.477237230923417
674	wly_ben_tsw_spa_aeg_chh_owc_fre_uzb_tur_ses_bat_cic_rus_lit_bsq_cze_amh_bam_mnd_bos_guj_swt_svk_tsn_dut_hun_dgb_igb_est_ctl_gam_geo_alb_pol_ukr_hin_mlt_amr_mcd_fin_swa_sun_swe_mao_jpn_knd_kor_slo_ger_ewe_urd_tag_glc_hau_jav_cnt_arw_fbf_scr_heb_por_nor_bul_eng_qcu_grk_prs_krd_bem_anl_rom_sod_mol_mly_afr_zul_pan_ven_ind_tha_tig_tml_lda_yor_aze_ita_lat_azi_dyu_vie_sid_xho_moo_akn	0.759635863352744	1.80715552485164	0.0739715045256592
675	hau_grk_swa_nor_sod_gam_wly_ctl_azi_tur_ewe_bat_swt_slo_rus_bsq_bul_tig_lda_mnd_svk_alb_tsn_pol_bam_ukr_est_tsw_akn_fin_lit_anl_geo_lat_dut_guj_prs_sid_mlt_arw_hun_yor_ind_eng_tag_jpn_knd_kor_fre_scr_dyu_bos_sun_por_amh_jav_cnt_hin_dgb_afr_aeg_glc_ita_mol_rom_qcu_pan_krd_cze_cic_heb_swe_chh_ben_mly_ger_ses_urd_bem_mao_tha_owc_tml_xho_igb_aze_mcd_spa_uzb_ven_vie_amr_fbf_moo_zul	-0.0129898202320419	-0.0306951812063943	0.975578412003281
676	amr_ben_cic_rom_aeg_tig_wly_lit_uzb_aze_dgb_ind_tsw_scr_krd_bsq_nor_chh_dyu_cnt_urd_svk_ewe_bul_akn_guj_est_tsn_swa_fin_eng_heb_geo_prs_ita_ger_spa_mlt_gam_glc_hun_ven_bat_ukr_tag_jpn_knd_kor_hin_mol_yor_pan_mly_swe_sid_sun_mnd_slo_moo_fre_anl_cze_arw_grk_alb_qcu_lat_mcd_bos_swt_hau_rus_amh_dut_mao_pol_ses_afr_bem_jav_tha_sod_tml_igb_fbf_tur_por_ctl_azi_zul_vie_owc_bam_xho_lda	0.311236675822121	0.73439201714579	0.464557499183888
677	tig_mol_dyu_dut_amr_aeg_wly_cze_tur_uzb_swt_mao_moo_slo_svk_bsq_guj_hau_tsn_cnt_pol_ben_tsw_nor_swa_spa_hun_cic_ven_fin_por_heb_geo_bul_arw_mcd_prs_mlt_chh_grk_est_igb_bat_urd_sun_jpn_tml_kor_lat_krd_dgb_rus_jav_ger_gam_tag_mnd_pan_ses_glc_amh_scr_fre_afr_alb_qcu_ita_bos_rom_zul_sod_eng_sid_swe_mly_ukr_yor_lit_ewe_ind_tha_anl_knd_akn_bam_azi_ctl_hin_aze_bem_vie_owc_lda_xho_fbf	-0.517398052233182	-1.23038995662012	0.221654193000055
678	aeg_ita_bam_svk_heb_gam_anl_mol_azi_tur_ven_bat_xho_guj_alb_bsq_scr_owc_cic_cnt_bul_spa_ses_krd_moo_arw_fin_swt_igb_hun_ben_amh_geo_ctl_por_cze_glc_mlt_sid_nor_est_tsw_jav_rom_tag_jpn_knd_kor_eng_fre_dgb_afr_mao_pol_chh_sun_mnd_lat_bem_hin_tig_urd_grk_dut_slo_qcu_prs_rus_ukr_ewe_sod_lit_wly_mcd_mly_pan_fbf_bos_yor_ind_tha_hau_tml_swa_tsn_aze_swe_ger_uzb_lda_vie_amr_akn_zul_dyu	-0.395305304181273	-0.938074816918373	0.350635833714287
679	tig_grk_ewe_rus_sid_hau_gam_lit_tur_azi_zul_tag_igb_alb_hin_bsq_rom_amr_fbf_mnd_prs_guj_cic_scr_tsn_pan_hun_lda_swt_fin_por_anl_geo_ctl_swe_nor_dut_wly_aeg_afr_est_ses_mao_spa_mly_jpn_tml_kor_eng_ukr_xho_ger_jav_slo_sod_sun_cnt_pol_moo_lat_mlt_cze_mol_arw_ita_qcu_svk_glc_bos_akn_amh_urd_heb_krd_bat_fre_yor_mcd_bam_ind_tha_chh_knd_dgb_swa_aze_ben_bul_uzb_tsw_vie_owc_bem_dyu_ven	-0.213857580711304	-0.50485570369237	0.614854416855074
680	anl_pan_ses_prs_owc_aeg_hau_bos_tur_aze_swa_sun_swt_eng_spa_bsq_mcd_tig_bam_mnd_swe_krd_lda_slo_dgb_hin_fin_ewe_fbf_est_dut_wly_geo_grk_ukr_alb_lat_heb_chh_ben_hun_dyu_ind_ctl_mao_jpn_tml_kor_cze_rom_akn_mol_bat_arw_mlt_tag_cnt_afr_yor_scr_sod_svk_por_rus_guj_qcu_glc_ita_fre_xho_sid_bul_amh_ger_mly_urd_bem_nor_tsn_jav_tha_amr_knd_ven_zul_uzb_lit_pol_azi_igb_vie_gam_cic_tsw_moo	-0.539149632755667	-1.28381557469328	0.202395896344431
681	sod_pol_igb_nor_sid_amh_amr_lit_azi_tur_swa_mly_yor_eng_ita_bsq_ukr_aeg_tsn_mnd_ctl_scr_moo_krd_cic_ben_fin_xho_swt_hun_bos_hau_geo_fre_arw_lat_pan_wly_heb_rom_est_dgb_sun_grk_tag_jpn_knd_kor_urd_cze_ses_svk_mao_guj_mlt_ind_cnt_glc_fbf_mcd_anl_mol_swe_prs_alb_qcu_afr_rus_dut_bam_owc_hin_gam_ger_bat_slo_akn_por_tsw_jav_tha_chh_tml_dyu_zul_uzb_spa_bul_aze_lda_vie_tig_ven_bem_ewe	-0.491014189761746	-1.16751776470661	0.245985984230061
682	sod_svk_tsw_krd_owc_anl_tig_grk_aze_tur_ven_ind_igb_cze_nor_bsq_ita_hau_dgb_cnt_urd_pol_swa_afr_moo_bul_est_ses_tsn_hun_por_heb_geo_arw_fre_scr_bos_amh_wly_pan_fin_xho_mly_guj_mao_jpn_knd_kor_lat_hin_swt_slo_bat_spa_chh_sun_mnd_mol_akn_glc_sid_dut_ben_rom_rus_qcu_ger_mcd_ctl_yor_mlt_prs_aeg_swe_jav_alb_dyu_eng_bem_tag_tha_amr_tml_bam_lda_uzb_ukr_lit_azi_zul_vie_gam_cic_fbf_ewe	-0.513964771821811	-1.22298364168926	0.224425921388946
683	heb_afr_dyu_rus_chh_anl_tig_rom_azi_uzb_ses_mao_bem_ukr_grk_bsq_ben_amh_xho_cnt_bul_ita_lda_krd_igb_scr_fin_fbf_swt_hun_alb_sod_geo_dut_swe_glc_por_amr_gam_ctl_est_tsw_tag_bos_jav_jpn_knd_kor_nor_pol_zul_guj_mly_cze_aeg_bat_mnd_ger_ewe_slo_mlt_lit_prs_fre_spa_qcu_hin_arw_pan_bam_sid_svk_wly_urd_sun_mcd_cic_mol_yor_ind_tha_hau_tml_moo_swa_tur_lat_eng_aze_tsn_vie_owc_ven_dgb_akn	0.137183750970606	0.323028526640227	0.747398814996293
684	heb_bul_akn_glc_anl_tig_gam_mol_tur_azi_fbf_jav_xho_pan_alb_bsq_slo_sod_dgb_cnt_pol_ctl_zul_fre_ewe_arw_hun_dyu_moo_est_dut_mlt_geo_scr_urd_lit_nor_chh_wly_hin_fin_tsw_mly_por_sun_jpn_tml_kor_rus_ben_igb_lat_mao_ger_amh_tag_mnd_mcd_ses_afr_hau_grk_ukr_krd_eng_qcu_prs_svk_spa_ven_sid_guj_aeg_ita_ind_rom_bam_bos_yor_bat_tha_owc_knd_lda_swa_aze_cze_swe_uzb_tsn_vie_amr_swt_bem_cic	-0.0682287973371307	-0.160793108628738	0.872605118676775
685	sid_ben_ven_rom_heb_mlt_hau_prs_tur_aze_igb_bat_moo_mol_grk_bsq_lat_amh_dyu_cnt_fre_pan_bam_por_ses_mcd_hun_xho_tsw_est_urd_aeg_geo_swe_bul_glc_afr_owc_amr_ger_fin_zul_mao_scr_tag_jpn_tml_kor_bos_spa_cic_ukr_sun_eng_gam_jav_mnd_ita_lda_svk_chh_alb_arw_nor_lit_qcu_pol_dut_guj_ewe_tig_slo_anl_krd_ind_rus_dgb_ctl_swt_mly_tha_sod_knd_fbf_tsn_uzb_cze_hin_azi_akn_vie_wly_swa_yor_bem	-0.613603051337331	-1.46803534064584	0.145468735215414
686	owc_mol_ewe_rus_amh_wly_mlt_cze_tur_uzb_moo_jav_dgb_pan_dut_bsq_urd_tig_swt_mnd_pol_rom_fbf_bul_ses_slo_fin_tsn_swa_est_ger_sid_geo_arw_ctl_krd_scr_heb_amr_swe_hun_akn_mao_nor_bat_jpn_knd_kor_ita_por_bem_eng_mly_lit_chh_sun_cnt_grk_ven_lat_gam_alb_prs_bos_afr_qcu_spa_glc_ukr_xho_hau_mcd_sod_svk_tag_hin_tsw_fre_dyu_ind_tha_aeg_tml_yor_cic_aze_ben_guj_azi_bam_vie_anl_igb_lda_zul	-0.540535785662439	-1.28787319167406	0.200985500269888
687	sod_ger_bem_swe_hau_chh_gam_arw_uzb_aze_lda_bat_cic_urd_rom_bsq_krd_sid_ses_mnd_prs_alb_tsn_fre_zul_glc_est_ewe_tsw_fin_mcd_anl_geo_grk_scr_spa_dut_amh_heb_nor_hun_xho_ind_afr_mao_jpn_knd_kor_svk_eng_swt_hin_tag_ctl_amr_jav_cnt_guj_swa_lat_wly_slo_ben_pan_por_qcu_lit_bul_cze_igb_owc_ukr_mlt_mol_sun_ita_moo_pol_bam_mly_tha_aeg_tml_dgb_akn_tur_rus_bos_azi_ven_vie_tig_fbf_yor_dyu	-0.231855919874034	-0.547814118097888	0.585131981425984
688	amr_scr_bem_pol_owc_aeg_hau_urd_uzb_tur_dyu_tag_lda_mcd_guj_bsq_swe_sid_ewe_mnd_ger_por_tsn_grk_yor_dut_fin_bam_igb_est_bul_amh_geo_fre_slo_arw_svk_chh_heb_alb_hun_moo_bat_mol_mly_jpn_knd_kor_ben_ctl_zul_rom_jav_krd_anl_mao_cnt_pan_dgb_afr_wly_rus_bos_lat_prs_qcu_glc_cze_eng_ven_tig_hin_gam_ita_ind_ukr_xho_lit_akn_sun_tha_mlt_tml_fbf_cic_azi_spa_nor_aze_tsw_vie_sod_swt_swa_ses	-0.460191024541703	-1.09254559160486	0.277415481544076
689	sid_nor_dgb_pan_heb_sod_mlt_rom_uzb_azi_fbf_ind_ewe_mol_fre_bsq_svk_gam_swt_mnd_glc_scr_yor_ukr_xho_lit_hun_dyu_bem_fin_rus_wly_geo_eng_swe_cze_grk_amr_hau_afr_est_swa_mao_lat_sun_jpn_knd_kor_guj_ita_bam_mcd_jav_por_aeg_tag_cnt_hin_cic_ctl_owc_slo_pol_bos_ben_qcu_urd_prs_krd_igb_anl_spa_amh_ger_mly_arw_ses_bul_lda_bat_tha_chh_tml_tsw_tsn_aze_alb_dut_tur_zul_vie_tig_moo_ven_akn	0.739841867387325	1.75319008271042	0.0828644458874764
690	wly_alb_tsw_fre_amr_heb_tig_rus_aze_tur_swt_jav_lda_afr_arw_bsq_prs_amh_bam_cnt_ctl_grk_swa_hin_dyu_swe_hun_ven_akn_fin_mcd_aeg_geo_pan_dut_ukr_ita_owc_sod_lat_est_igb_tag_spa_mao_jpn_knd_kor_nor_krd_bem_glc_bat_bos_mlt_mly_mnd_por_tsn_lit_gam_guj_svk_cze_pol_qcu_ben_mol_urd_yor_anl_rom_hau_eng_ind_slo_ewe_scr_fbf_sun_tha_sid_tml_cic_dgb_azi_ger_bul_uzb_xho_vie_chh_moo_zul_ses	0.507583904630147	1.19663837749289	0.234489199815023
691	wly_rus_ewe_bos_sid_amr_tig_bul_aze_azi_tsn_jav_igb_scr_por_bsq_pan_aeg_dgb_cnt_lit_nor_swt_mcd_tsw_afr_fin_bem_zul_hun_fre_anl_geo_svk_cze_ctl_ukr_heb_hau_rom_est_fbf_mao_alb_bat_jpn_knd_kor_urd_dut_ven_grk_sun_ita_sod_ind_mnd_guj_yor_swe_chh_ben_hin_pol_arw_qcu_mol_slo_ger_bam_gam_prs_owc_spa_mly_krd_cic_glc_moo_tag_tha_mlt_tml_xho_akn_uzb_lat_eng_tur_dyu_vie_amh_swa_ses_lda	-0.986382436282427	-2.39835502769398	0.0184653169150925
692	mlt_hin_ven_arw_anl_chh_amr_guj_uzb_azi_cic_mly_zul_afr_dut_bsq_eng_wly_xho_mnd_mcd_pan_swa_bul_ses_ben_hun_swt_dgb_est_spa_gam_geo_krd_scr_svk_glc_sod_hau_rus_fin_igb_tag_nor_ind_jpn_tml_kor_bos_urd_yor_lat_bat_lit_heb_sun_cnt_fre_akn_grk_owc_ita_por_slo_alb_qcu_swe_ukr_rom_tsw_amh_mol_tig_cze_jav_ctl_dyu_prs_fbf_mao_tha_aeg_knd_tsn_bam_tur_ger_pol_aze_ewe_vie_sid_moo_bem_lda	-0.0258824577289699	-0.0609247211372713	0.951549898931798
693	amh_pan_dgb_rom_owc_mlt_sod_rus_uzb_tur_ven_bat_xho_alb_spa_bsq_urd_wly_zul_mnd_nor_guj_bam_pol_swa_bos_est_bem_ewe_hun_fre_anl_geo_prs_scr_krd_por_chh_heb_afr_fin_tsw_mao_dut_ind_jpn_knd_kor_eng_mcd_tsn_arw_sun_lat_gam_jav_cnt_ita_dyu_cze_tig_ctl_slo_grk_svk_qcu_glc_lit_ukr_cic_aeg_hin_sid_bul_tag_swe_igb_ben_ses_mly_tha_amr_tml_moo_lda_azi_ger_mol_aze_akn_vie_hau_swt_fbf_yor	-0.618854369453964	-1.47823242456918	0.142724510450746
694	chh_ukr_bam_grk_hau_sod_tig_prs_uzb_tur_xho_ind_ewe_rom_bos_bsq_guj_mlt_lda_cnt_mol_lit_zul_fre_swt_lat_fin_dgb_tsn_est_spa_aeg_geo_ger_cze_eng_ita_sid_anl_swe_hun_yor_bat_nor_jav_jpn_tml_kor_pol_hin_swa_slo_sun_urd_owc_tag_mnd_scr_ses_por_amr_krd_ben_bul_pan_qcu_mcd_glc_rus_ven_heb_arw_wly_dut_mao_afr_moo_svk_dyu_mly_tha_amh_knd_cic_akn_aze_alb_ctl_azi_fbf_vie_gam_bem_igb_tsw	-0.266161120763797	-0.628875371610623	0.530972284862613
695	aeg_prs_zul_bul_tig_hau_amh_swe_uzb_aze_bam_sun_ewe_mcd_rom_bsq_dut_owc_lda_mnd_rus_ger_fbf_por_yor_guj_hun_swa_moo_est_pan_gam_geo_lat_urd_nor_grk_sod_wly_ben_fin_cic_mly_cze_ind_jpn_tml_kor_bos_spa_tsw_ukr_bat_alb_heb_mao_cnt_krd_xho_pol_sid_hin_slo_afr_mol_qcu_lit_scr_ita_ven_anl_eng_chh_glc_tag_fre_ses_svk_dgb_jav_tha_mlt_knd_bem_dyu_azi_ctl_arw_tur_swt_vie_amr_akn_tsn_igb	-0.120451059961259	-0.284172916722585	0.776909615815853
696	tig_spa_swa_urd_owc_aeg_wly_lat_tur_azi_bem_tag_akn_bul_slo_bsq_svk_gam_igb_mnd_dut_prs_yor_krd_fbf_ctl_est_ses_moo_fin_mol_amr_geo_hin_por_grk_nor_heb_anl_ben_hun_dgb_sun_pan_bat_jpn_tml_kor_eng_pol_swt_scr_ind_afr_sid_mao_cnt_fre_ven_swe_amh_glc_mcd_rus_guj_qcu_alb_rom_bos_zul_mlt_cze_sod_lit_jav_ukr_ewe_arw_dyu_mly_tha_chh_knd_tsw_lda_aze_ger_ita_uzb_cic_vie_hau_bam_xho_tsn	-0.607313063134592	-1.45208211502176	0.149844183002819
697	wly_dut_ses_bos_anl_chh_owc_lit_azi_tur_lda_mao_xho_afr_fre_bsq_ita_gam_ewe_cnt_eng_pan_swt_ctl_yor_svk_est_tsw_zul_hun_guj_amr_geo_krd_spa_bul_glc_heb_sod_pol_fin_swa_bat_swe_sun_jpn_tml_kor_rom_lat_fbf_ger_ind_rus_aeg_tag_mnd_cze_akn_scr_tig_por_prs_grk_hin_qcu_mol_slo_nor_dgb_mlt_urd_hau_ben_jav_mcd_bam_arw_moo_mly_tha_amh_knd_igb_ven_uzb_alb_ukr_aze_cic_vie_sid_bem_dyu_tsn	-0.130071359323397	-0.306609139100183	0.759826311974884
698	amr_mcd_ewe_ita_sod_hau_gam_grk_tur_uzb_igb_mly_akn_hin_slo_bsq_krd_wly_swa_cnt_eng_spa_zul_bos_tsw_ctl_est_fbf_dgb_fin_alb_chh_geo_cze_por_afr_fre_mlt_amh_bul_hun_cic_bat_pan_mao_jpn_knd_kor_nor_rom_swt_lit_ind_mol_sid_sun_mnd_glc_dyu_prs_aeg_ger_urd_pol_ukr_qcu_guj_lat_dut_moo_heb_scr_tig_arw_tag_svk_yor_rus_ven_jav_tha_owc_tml_xho_bem_azi_ben_swe_aze_bam_vie_anl_ses_lda_tsn	0.262797702144092	0.620034679319347	0.536751265084655
699	anl_pan_tsw_mol_heb_chh_sid_eng_aze_tur_xho_tag_swa_krd_svk_bsq_rom_owc_yor_mnd_scr_mcd_swt_rus_ven_bos_fin_akn_ewe_hun_ukr_mlt_geo_ctl_bul_fre_slo_tig_amr_afr_est_tsn_sun_arw_mly_jpn_knd_kor_cze_urd_dgb_spa_bat_ben_wly_ind_cnt_alb_cic_pol_hau_por_ita_grk_glc_qcu_dut_hin_lat_moo_amh_lit_sod_prs_mao_nor_dyu_guj_zul_jav_tha_aeg_tml_igb_fbf_azi_ger_swe_uzb_bem_vie_gam_lda_bam_ses	-0.208308568317857	-0.491613482354779	0.624150926505341
700	aeg_dut_lda_grk_heb_tig_sid_rom_aze_azi_xho_mly_akn_spa_ukr_bsq_alb_chh_ewe_cnt_urd_krd_fbf_mol_ses_mcd_fin_dgb_tsw_est_pol_gam_geo_ita_rus_swe_guj_anl_amr_ctl_hun_cic_jav_ger_bat_jpn_knd_kor_eng_glc_bem_bul_sun_afr_wly_ind_mnd_lat_moo_ben_owc_scr_hin_pan_por_qcu_arw_cze_lit_ven_hau_slo_amh_fre_tag_nor_dyu_prs_yor_mao_tha_mlt_tml_zul_swa_tur_svk_bos_uzb_bam_vie_sod_igb_swt_tsn	-0.202842743148363	-0.478930376214956	0.63311232431821
701	mlt_bos_ewe_slo_aeg_hau_amr_spa_tur_azi_igb_mly_xho_lit_mol_bsq_mcd_owc_moo_cnt_afr_ger_yor_hin_swt_glc_est_swa_cic_hun_fre_wly_geo_urd_por_pan_pol_anl_chh_lat_fin_dyu_bat_svk_sun_jpn_tml_kor_guj_swe_tsw_bul_mao_ben_sod_jav_mnd_krd_akn_prs_tig_dut_grk_alb_ita_qcu_nor_cze_arw_zul_amh_ukr_heb_eng_ind_ctl_fbf_rus_lda_tag_tha_gam_knd_tsn_bam_aze_rom_scr_uzb_dgb_vie_sid_ses_bem_ven	0.168972327127346	0.39755026407532	0.691872740553195
702	amr_ukr_bem_urd_sid_chh_anl_ger_azi_uzb_xho_bat_igb_ita_ben_bsq_spa_owc_swt_cnt_glc_krd_dyu_por_swa_prs_hun_tsw_yor_fin_swe_gam_geo_hin_guj_lat_arw_mlt_aeg_rus_est_zul_tag_pan_ind_jpn_tml_kor_nor_fre_bam_slo_mly_lit_hau_sun_mnd_mol_akn_svk_sod_grk_dut_ctl_scr_qcu_alb_bul_cze_moo_tig_afr_heb_eng_mao_pol_ses_mcd_ewe_jav_tha_amh_knd_dgb_lda_tur_rom_bos_aze_ven_vie_wly_tsn_cic_fbf	-0.223999820492688	-0.529061363923388	0.59802340709109
703	heb_slo_lda_prs_tig_owc_sid_ctl_azi_aze_ses_mly_moo_ger_fre_bsq_rus_amh_ven_mnd_arw_rom_akn_pan_tsw_afr_est_dgb_bem_fin_lat_hau_geo_swe_por_guj_grk_aeg_anl_spa_hun_xho_tag_pol_ind_jpn_tml_kor_alb_ben_igb_bos_jav_glc_mlt_sun_cnt_hin_fbf_svk_amr_mol_nor_scr_mcd_qcu_eng_urd_cze_yor_chh_ukr_wly_lit_bat_bul_zul_krd_cic_mao_tha_sod_knd_dyu_swa_tur_ita_dut_uzb_bam_vie_gam_tsn_ewe_swt	-0.00963363976031091	-0.022697201598271	0.981940436363546
704	amr_pan_igb_bos_hau_owc_aeg_mcd_aze_tur_akn_jav_moo_ben_afr_bsq_por_sod_bem_cnt_lit_fre_dyu_svk_bam_guj_hun_swt_ven_fin_bul_gam_geo_urd_krd_arw_spa_amh_heb_slo_est_dgb_mly_rus_sun_jpn_tml_kor_rom_ukr_tsw_mol_mao_grk_anl_tag_mnd_pol_swa_hin_mlt_prs_nor_scr_ctl_qcu_dut_swe_alb_tsn_chh_lat_sid_glc_ind_ita_zul_cze_fbf_bat_tha_wly_knd_cic_ewe_azi_eng_ger_uzb_ses_vie_tig_lda_yor_xho	-0.0424322461976227	-0.100030644815374	0.920535316972036
705	amr_ita_ses_lat_hau_chh_owc_spa_tur_azi_bem_jav_igb_cze_glc_bsq_bos_sid_swa_cnt_grk_mcd_tsw_nor_fbf_eng_est_swt_cic_hun_pan_gam_geo_por_svk_fre_krd_aeg_heb_prs_fin_zul_bat_alb_tag_jpn_knd_kor_slo_ben_dyu_lit_ind_arw_sod_mly_mnd_guj_ewe_swe_tig_mol_ger_rom_afr_qcu_ukr_pol_bul_moo_anl_urd_mlt_scr_sun_rus_dgb_hin_bam_mao_tha_amh_tml_ven_lda_uzb_ctl_dut_aze_xho_vie_wly_akn_yor_tsn	-0.501058439438981	-1.1936378774726	0.235655609058042
706	owc_rom_swa_eng_heb_sod_amh_mol_tur_aze_yor_mao_bam_rus_spa_bsq_grk_wly_cic_mnd_bos_lat_ewe_mcd_ven_svk_hun_lda_dyu_fin_slo_tig_geo_glc_ben_ita_swe_anl_sid_lit_est_ses_bat_dut_sun_jpn_knd_kor_alb_prs_tsw_guj_ind_fre_chh_tag_cnt_ger_bem_pol_mlt_ukr_pan_scr_cze_qcu_afr_nor_hin_akn_hau_bul_gam_por_jav_ctl_swt_urd_moo_mly_tha_amr_tml_tsn_zul_azi_krd_arw_uzb_fbf_vie_aeg_dgb_xho_igb	-0.267807328040178	-0.633786408776507	0.527775954911488
707	owc_slo_dgb_ita_sid_amh_hau_grk_tur_uzb_swa_sun_fbf_lat_guj_bsq_urd_chh_zul_mnd_prs_afr_lda_pol_ven_scr_hun_tsn_ewe_est_hin_tig_geo_svk_rus_ger_spa_mlt_heb_ben_fin_bem_bat_mcd_ind_jpn_tml_kor_dut_ukr_moo_arw_jav_glc_sod_mly_cnt_ctl_cic_alb_amr_lit_bul_krd_bos_qcu_nor_fre_rom_yor_gam_cze_aeg_eng_mao_por_igb_pan_dyu_tag_tha_wly_knd_swt_tsw_aze_swe_mol_azi_xho_vie_anl_ses_akn_bam	-0.173957871519539	-0.41060383678871	0.682307537639853
708	aeg_slo_moo_scr_amh_mlt_hau_afr_azi_tur_lda_tag_dgb_ita_rom_bsq_hin_chh_akn_mnd_spa_swe_dyu_ctl_igb_urd_fin_tsn_bem_est_nor_owc_geo_mcd_lit_ben_pan_sid_anl_eng_hun_xho_jav_ger_bat_jpn_knd_kor_por_grk_swa_cze_mly_fre_heb_ind_cnt_krd_tsw_ukr_amr_lat_alb_bos_rus_qcu_dut_guj_arw_yor_tig_pol_gam_mol_sun_bul_bam_glc_ven_mao_tha_wly_tml_fbf_swt_aze_svk_prs_uzb_ewe_vie_sod_ses_zul_cic	-0.526565260443016	-1.25398560108075	0.212990135346374
709	amh_grk_tsw_spa_amr_anl_sod_arw_uzb_aze_swt_sun_zul_dut_bos_bsq_ben_chh_ses_cnt_slo_mol_lda_fre_fbf_swe_est_moo_ewe_fin_hin_heb_geo_glc_rus_krd_prs_gam_sid_lit_hun_bem_jav_alb_mly_jpn_tml_kor_cze_ger_yor_eng_tag_urd_owc_ind_mnd_bul_dyu_scr_mlt_pol_afr_mcd_guj_qcu_por_rom_pan_ven_tig_lat_hau_ukr_bat_svk_tsn_nor_xho_mao_tha_wly_knd_dgb_igb_azi_ctl_ita_tur_swa_vie_aeg_cic_bam_akn	-0.467890929405199	-1.11495798830216	0.267741367058865
710	sod_spa_dgb_slo_anl_amr_mlt_fre_uzb_aze_igb_ind_zul_dut_scr_bsq_svk_hau_tsw_cnt_nor_urd_akn_pan_ewe_bul_est_bam_yor_fin_guj_amh_geo_mcd_grk_afr_arw_wly_chh_bos_hun_moo_jav_glc_sun_jpn_tml_kor_lit_ctl_bem_ger_mao_prs_owc_mly_mnd_alb_swa_cze_gam_eng_swe_ita_rom_qcu_krd_lat_por_ses_sid_mol_aeg_hin_bat_pol_lda_rus_dyu_tag_tha_heb_knd_ven_cic_azi_ukr_ben_tur_xho_vie_tig_tsn_swt_fbf	0.364257153244214	0.860249581876038	0.391863738926035
711	chh_grk_ven_ger_wly_sod_mlt_arw_tur_aze_bem_bat_ewe_svk_dut_bsq_eng_heb_cic_mnd_scr_bul_fbf_spa_tsw_hin_hun_xho_swa_est_urd_amr_geo_nor_pan_krd_por_hau_aeg_afr_fin_lda_mao_alb_tag_jpn_tml_kor_ctl_swe_swt_fre_ind_guj_amh_mly_cnt_glc_bam_mcd_tig_lat_prs_bos_ukr_qcu_mol_ben_rom_ses_gam_slo_sid_ita_sun_cze_dyu_rus_yor_jav_tha_anl_knd_dgb_tsn_azi_lit_pol_uzb_moo_vie_owc_akn_igb_zul	-0.943759836217128	-2.28947664619619	0.0243139748268426
712	hau_afr_xho_ita_sod_owc_tig_bos_tur_aze_bam_tag_lda_rom_mcd_bsq_arw_heb_ewe_mnd_pan_ben_tsw_grk_dyu_svk_est_fbf_igb_fin_guj_chh_geo_hin_por_nor_dut_gam_anl_slo_hun_zul_mao_rus_sun_jpn_tml_kor_mol_lit_akn_ukr_bat_swe_amr_mly_cnt_prs_yor_pol_amh_spa_alb_eng_fre_qcu_ctl_ger_krd_dgb_wly_urd_mlt_lat_ind_glc_swt_scr_tsn_jav_tha_aeg_knd_moo_bem_uzb_bul_cze_azi_ven_vie_sid_cic_ses_swa	-0.209118627461054	-0.492946979953733	0.623211971563991
713	owc_swe_yor_por_gam_hau_sod_scr_aze_azi_dgb_bat_bem_bul_ukr_bsq_prs_heb_cic_mnd_fre_krd_tsw_spa_igb_cze_fin_swa_ewe_hun_pan_aeg_geo_glc_ben_mcd_ger_tig_wly_bos_est_tsn_mao_alb_sun_jpn_knd_kor_mol_eng_xho_arw_ind_guj_mlt_mly_cnt_urd_ven_lit_amr_rom_hin_afr_slo_qcu_svk_rus_lat_lda_chh_ita_anl_nor_tag_ctl_zul_pol_dyu_jav_tha_amh_tml_akn_ses_tur_dut_grk_uzb_moo_vie_sid_fbf_bam_swt	-0.307065598871557	-0.726367289817231	0.469437873925999
714	heb_scr_igb_krd_amh_gam_anl_bos_uzb_azi_xho_ind_fbf_prs_nor_bsq_mcd_sid_bam_cnt_svk_spa_swa_lat_tsw_ita_hun_ven_akn_fin_glc_sod_geo_bul_pan_hin_slo_wly_amr_urd_est_yor_mly_swe_sun_jpn_knd_kor_por_ben_swt_eng_bat_arw_chh_tag_mnd_ukr_cic_fre_hau_lit_rom_cze_grk_qcu_pol_mol_alb_ewe_aeg_ctl_owc_rus_mao_dut_moo_afr_tsn_jav_tha_mlt_tml_dgb_bem_aze_ger_guj_tur_dyu_vie_tig_zul_lda_ses	-0.0591178725845385	-0.139247124221807	0.889555973320865
715	tig_rom_swa_slo_gam_hau_anl_dut_tur_uzb_moo_bat_bem_mcd_bos_bsq_pol_aeg_igb_mnd_rus_alb_ven_fre_tsn_svk_est_xho_akn_fin_hin_amr_geo_nor_krd_guj_ger_sid_amh_ben_hun_zul_ind_por_mao_jpn_tml_kor_ukr_scr_dgb_pan_tag_lit_mlt_sun_cnt_eng_bam_ita_wly_prs_bul_cze_urd_qcu_grk_glc_mol_fbf_sod_arw_chh_ctl_jav_swe_cic_spa_ses_mly_tha_owc_knd_tsw_swt_aze_afr_lat_azi_lda_vie_heb_dyu_yor_ewe	-1.24453464976057	-3.08336723707103	0.00269413328456132
716	mlt_ben_yor_scr_heb_aeg_amr_urd_tur_uzb_akn_bat_ses_svk_slo_bsq_nor_chh_bam_cnt_rom_prs_ewe_alb_tsw_bos_est_cic_fbf_hun_cze_gam_geo_mol_rus_ukr_lat_tig_amh_eng_fin_lda_jav_krd_tag_jpn_tml_kor_glc_dut_bem_ita_mao_fre_wly_ind_mnd_spa_ven_ctl_owc_grk_pol_mcd_swe_qcu_ger_por_hin_moo_hau_lit_anl_afr_sun_bul_igb_pan_swa_mly_tha_sod_knd_zul_xho_aze_arw_guj_azi_tsn_vie_sid_swt_dyu_dgb	-0.372149818949787	-0.881472458860492	0.380334647998384
717	hau_eng_zul_pol_anl_owc_tig_nor_uzb_azi_yor_sun_cic_slo_por_bsq_afr_mlt_lda_mnd_spa_prs_akn_mol_ewe_ita_fin_ses_swt_est_dut_chh_geo_guj_bos_ben_alb_heb_gam_krd_hun_moo_tag_svk_ind_jpn_knd_kor_scr_urd_dgb_cze_mao_rom_sod_jav_cnt_ukr_xho_mcd_amh_ctl_fre_swe_lat_qcu_glc_bul_pan_ven_wly_rus_aeg_grk_bat_arw_tsn_lit_dyu_mly_tha_amr_tml_bam_bem_tur_hin_ger_aze_igb_vie_sid_fbf_swa_tsw	-0.00778384634886329	-0.0183190753437548	0.985423554833932
718	gam_prs_fbf_afr_sod_mlt_amr_ben_tur_azi_bam_jav_swa_mcd_ukr_bsq_urd_owc_tsn_cnt_lat_ita_bem_slo_ven_lit_hun_igb_tsw_fin_dut_amh_geo_bul_ctl_scr_spa_aeg_hau_arw_est_dgb_tag_por_mly_jpn_tml_kor_pol_krd_yor_rom_ind_hin_heb_sun_mnd_bos_dyu_fre_anl_glc_eng_nor_cze_qcu_mol_rus_grk_ewe_chh_swe_wly_svk_bat_pan_xho_guj_moo_mao_tha_tig_knd_akn_ses_uzb_alb_ger_aze_lda_vie_sid_zul_cic_swt	-0.366954948178605	-0.869863906654939	0.38661439887848
719	aeg_guj_bam_afr_sod_gam_tig_mcd_aze_tur_akn_mly_swt_spa_bos_bsq_lit_sid_ses_cnt_mol_svk_dgb_hin_zul_nor_hun_moo_swa_fin_fre_mlt_geo_scr_grk_pol_ben_heb_wly_por_est_igb_mao_prs_tag_jpn_knd_kor_slo_dut_xho_ctl_jav_rus_amr_bat_mnd_arw_ewe_pan_amh_krd_eng_lat_ita_qcu_urd_glc_cze_cic_anl_swe_owc_alb_ind_ger_lda_bul_ven_sun_tha_chh_tml_yor_dyu_azi_rom_ukr_uzb_tsn_vie_hau_fbf_bem_tsw	0.209779169736275	0.494140157097782	0.622372347635067
720	wly_ger_yor_svk_hau_gam_sod_rom_aze_uzb_xho_sun_bem_pan_hin_bsq_glc_anl_dyu_mnd_bul_arw_ewe_eng_moo_slo_fin_ven_lda_est_prs_heb_geo_guj_nor_fre_scr_chh_sid_lit_hun_dgb_jav_por_bat_jpn_tml_kor_swe_bos_cic_dut_tag_grk_amr_mao_cnt_ita_fbf_rus_tig_afr_ukr_pol_urd_qcu_spa_mol_cze_swt_mlt_lat_owc_ctl_ind_alb_zul_ben_tsn_mly_tha_amh_knd_akn_ses_azi_mcd_krd_tur_igb_vie_aeg_tsw_bam_swa	-0.315077128222018	-0.747201960557797	0.45682668818282
721	aeg_mol_lda_grk_amh_wly_anl_bos_tur_aze_ewe_tag_dyu_ctl_ita_bsq_rom_hau_dgb_cnt_svk_fre_tsw_cze_swt_hin_hun_bam_fbf_est_scr_owc_geo_por_rus_bul_ger_amr_mlt_eng_fin_cic_sun_ukr_jav_jpn_knd_kor_lat_arw_swa_swe_mao_pan_heb_bat_mnd_lit_tsn_alb_tig_nor_prs_dut_slo_qcu_glc_afr_krd_bem_chh_spa_sod_urd_mly_ben_akn_pol_ven_ind_tha_gam_tml_ses_igb_uzb_mcd_guj_azi_xho_vie_sid_zul_yor_moo	-0.616120784078835	-1.47479732476464	0.143644413955057
722	hau_rom_fbf_pan_chh_gam_anl_grk_azi_aze_bam_bat_ven_mcd_fre_bsq_bos_wly_yor_cnt_rus_arw_ses_afr_cic_prs_fin_igb_bem_est_swe_owc_geo_svk_ger_ben_alb_sid_aeg_mol_hun_dyu_mly_urd_jav_jpn_tml_kor_spa_pol_akn_cze_sun_bul_amr_tag_mnd_hin_moo_eng_amh_nor_ctl_krd_slo_qcu_lat_por_ita_tsn_tig_dut_heb_ukr_ind_scr_swa_glc_dgb_mao_tha_mlt_knd_ewe_xho_uzb_guj_lit_tur_tsw_vie_sod_zul_lda_swt	-0.774228057898068	-1.86394467969973	0.0654843242355348
723	wly_mcd_lda_afr_chh_heb_sod_lat_uzb_tur_swa_sun_ven_ukr_mol_bsq_urd_tig_dyu_mnd_guj_prs_ses_ben_yor_spa_fin_bam_akn_hun_pan_owc_geo_slo_por_rom_rus_sid_hau_bul_est_ewe_mly_grk_jav_jpn_tml_kor_krd_scr_tsw_ita_mao_ger_anl_bat_cnt_dut_swt_swe_amr_nor_glc_alb_arw_qcu_hin_lit_eng_bem_aeg_svk_mlt_cze_ind_fre_moo_pol_zul_tag_tha_gam_knd_xho_dgb_aze_bos_ctl_azi_cic_vie_amh_tsn_igb_fbf	0.150318071860343	0.353684264791017	0.724376060086849
724	anl_cze_dyu_alb_hau_sid_amr_pan_aze_azi_yor_mly_akn_ukr_hin_bsq_por_sod_igb_mnd_lit_prs_moo_fre_zul_ben_hun_cic_xho_fin_slo_chh_geo_krd_ita_scr_mcd_tig_aeg_svk_est_swa_sun_glc_mao_jpn_tml_kor_mol_lat_tsn_rom_bat_arw_heb_ind_cnt_guj_swt_pol_gam_bul_dut_ctl_grk_qcu_afr_nor_ger_lda_owc_bos_amh_rus_jav_swe_ven_urd_dgb_tag_tha_wly_knd_bem_bam_tur_spa_eng_uzb_fbf_vie_mlt_ses_ewe_tsw	-0.328028737165773	-0.776525079661113	0.439409540956958
725	sid_arw_lda_por_owc_amr_heb_urd_aze_tur_zul_sun_igb_rom_pan_bsq_bul_aeg_xho_cnt_nor_swe_swt_pol_ven_krd_est_fbf_cic_fin_ita_gam_geo_slo_ger_spa_svk_sod_mlt_eng_hun_akn_ind_mcd_jav_jpn_tml_kor_prs_grk_swa_dut_mao_bos_tig_mly_mnd_ctl_dgb_alb_anl_glc_fre_afr_lit_qcu_scr_guj_rus_tsw_amh_cze_chh_mol_tag_hin_dyu_ukr_tsn_bat_tha_hau_knd_bam_moo_uzb_lat_ben_azi_bem_vie_wly_ewe_yor_ses	-0.276327252097734	-0.65300728566178	0.515362666552135
726	tig_slo_lda_guj_wly_owc_aeg_prs_tur_azi_ses_ind_akn_rus_pol_bsq_dut_hau_cic_cnt_bul_ger_yor_afr_bam_hin_hun_swt_ewe_fin_rom_gam_geo_arw_ben_svk_mol_amr_mlt_alb_est_fbf_jav_ukr_sun_jpn_knd_kor_glc_ctl_bem_scr_bat_por_chh_mly_mnd_spa_xho_grk_anl_pan_cze_bos_krd_qcu_lat_fre_mcd_tsn_heb_urd_amh_ita_tag_eng_tsw_swe_swa_mao_tha_sod_tml_zul_dgb_uzb_lit_nor_aze_ven_vie_sid_dyu_igb_moo	-0.179497734740783	-0.423621682796955	0.67281988633655
727	hau_arw_ses_ben_owc_gam_heb_rus_uzb_azi_ewe_bat_cic_urd_grk_bsq_ctl_aeg_swa_mnd_pan_krd_dgb_bul_lda_hin_hun_akn_ven_est_cze_sod_geo_glc_bos_alb_ita_chh_tig_lat_fin_dyu_jav_ukr_mly_jpn_knd_kor_guj_ger_yor_por_ind_fre_mlt_mao_cnt_afr_bam_slo_amr_swe_pol_mcd_lit_qcu_prs_svk_rom_bem_wly_dut_anl_spa_tag_scr_igb_mol_zul_sun_tha_amh_tml_tsn_swt_aze_eng_nor_tur_fbf_vie_sid_tsw_moo_xho	-0.43638257888042	-1.0362612251877	0.302767260035195
728	amh_prs_fbf_rus_gam_tig_aeg_cze_uzb_azi_cic_jav_xho_scr_pan_bsq_lat_chh_swa_cnt_svk_alb_yor_glc_tsw_fre_fin_ewe_ses_est_ctl_owc_geo_ita_arw_eng_ukr_sid_anl_rom_hun_lda_bat_swe_ind_jpn_knd_kor_slo_nor_dgb_guj_tag_lit_amr_mly_mnd_spa_zul_krd_heb_afr_mol_pol_ger_qcu_por_bul_dut_tsn_mlt_urd_sod_bos_mao_grk_swt_ben_bam_sun_tha_hau_tml_dyu_ven_tur_hin_mcd_aze_moo_vie_wly_akn_bem_igb	-0.190477293810826	-0.450102899906413	0.653683702721153
729	sod_grk_moo_guj_aeg_amh_hau_ger_aze_tur_dgb_ind_fbf_arw_cze_bsq_lat_wly_ewe_mnd_ctl_mcd_dyu_hin_tsn_ita_est_bam_akn_fin_prs_mlt_geo_slo_ben_urd_scr_anl_amr_bul_hun_swa_mly_afr_bat_jpn_knd_kor_eng_rus_zul_krd_mao_swe_tig_jav_cnt_rom_ven_ukr_sid_bos_spa_por_alb_qcu_nor_mol_pol_ses_heb_pan_owc_lit_tag_fre_lda_dut_bem_sun_tha_chh_tml_cic_tsw_uzb_glc_svk_azi_xho_vie_gam_yor_swt_igb	0.301523107193916	0.710119078714534	0.47940715441822
730	amr_prs_igb_arw_gam_aeg_heb_ita_aze_uzb_tsw_jav_swa_afr_swe_bsq_dut_mlt_dyu_cnt_scr_mol_tsn_ukr_zul_rom_hun_dgb_xho_fin_fre_anl_geo_eng_alb_guj_bos_amh_owc_lit_est_moo_sun_ger_mly_jpn_tml_kor_lat_hin_bem_rus_ind_mcd_chh_tag_mnd_slo_ewe_glc_hau_ben_pol_por_urd_qcu_svk_ctl_grk_lda_sod_bul_wly_krd_bat_nor_swt_spa_akn_mao_tha_sid_knd_ven_yor_tur_pan_cze_azi_fbf_vie_tig_ses_bam_cic	-0.73775032198122	-1.77153026165171	0.0797481972792456
731	owc_scr_swa_pol_amh_gam_hau_ita_aze_uzb_swt_bat_ven_rus_afr_bsq_por_wly_lda_cnt_ctl_pan_xho_bos_cic_lit_hun_bem_akn_est_eng_tig_geo_slo_ukr_mol_lat_sod_chh_urd_fin_dgb_mly_spa_tag_jpn_knd_kor_ger_grk_ewe_ben_sun_krd_heb_jav_mnd_rom_zul_mcd_aeg_arw_hin_fre_svk_qcu_dut_bul_nor_ses_sid_glc_mlt_alb_mao_cze_dyu_swe_moo_ind_tha_amr_tml_igb_tsn_tur_guj_prs_azi_bam_vie_anl_yor_fbf_tsw	-0.115408447714347	-0.272149947800562	0.786110018057301
732	wly_mol_bem_ukr_anl_sod_amr_ger_aze_uzb_yor_mao_bam_fre_rom_bsq_pan_chh_tsw_cnt_eng_alb_fbf_por_moo_ita_fin_akn_dgb_hun_cze_hau_geo_arw_dut_bul_rus_tig_aeg_swe_est_xho_ind_scr_sun_jpn_knd_kor_krd_pol_ven_ben_jav_ctl_owc_mly_mnd_mcd_igb_bos_gam_svk_spa_prs_hin_qcu_nor_urd_afr_swa_amh_guj_sid_slo_tag_lit_dyu_lat_ewe_bat_tha_mlt_tml_tsn_zul_tur_grk_glc_azi_lda_vie_heb_swt_ses_cic	-0.354244264880091	-0.838631612971405	0.403826441118725
733	aeg_afr_ven_krd_tig_gam_wly_scr_tur_aze_fbf_bat_tsn_ukr_rus_bsq_swe_sod_dyu_mnd_cze_ger_swt_por_lda_fre_hun_ses_tsw_est_arw_anl_geo_rom_ita_pan_hin_heb_chh_svk_fin_swa_tag_dut_mly_jpn_tml_kor_alb_urd_dgb_mol_mao_grk_sid_jav_cnt_ctl_akn_pol_hau_slo_bos_nor_eng_qcu_spa_mcd_ben_cic_mlt_prs_owc_guj_ind_lit_xho_lat_igb_sun_tha_amr_knd_yor_ewe_uzb_glc_bul_azi_zul_vie_amh_bem_bam_moo	-0.696686371801968	-1.66875744822348	0.0985288196183159
734	anl_spa_swa_glc_tig_aeg_amr_urd_aze_tur_xho_mly_fbf_rom_svk_bsq_bos_heb_ses_cnt_grk_prs_dgb_nor_ewe_hin_est_bem_lda_fin_alb_hau_geo_cze_lit_ita_pan_wly_amh_guj_hun_bam_tag_rus_sun_jpn_knd_kor_arw_slo_dyu_swe_mao_ben_chh_ind_mnd_ukr_cic_mol_sod_por_lat_scr_eng_qcu_dut_krd_ger_zul_mlt_mcd_owc_fre_jav_afr_akn_ctl_moo_bat_tha_sid_tml_tsn_yor_azi_bul_pol_uzb_ven_vie_gam_igb_tsw_swt	-0.439456739305574	-1.0445497416107	0.298938620557742
735	gam_spa_bam_hin_sid_amh_chh_por_aze_azi_tsw_mly_ewe_glc_scr_bsq_ger_mlt_fbf_cnt_swe_bul_xho_ita_ven_rom_fin_ses_lda_est_cze_anl_geo_slo_nor_urd_pan_sod_tig_ctl_hun_yor_tag_lit_sun_jpn_knd_kor_prs_afr_zul_alb_ind_ben_hau_bat_mnd_bos_akn_rus_aeg_fre_mcd_lat_krd_qcu_guj_ukr_svk_igb_amr_mol_wly_arw_mao_pol_dyu_dut_tsn_jav_tha_heb_tml_swa_swt_tur_eng_grk_uzb_cic_vie_owc_dgb_moo_bem	0.398543651330351	0.940602759503427	0.34934523550869
736	anl_afr_swa_rus_tig_wly_sid_ger_azi_tur_fbf_mao_ewe_por_prs_bsq_mol_heb_akn_cnt_pol_bul_tsn_mcd_xho_arw_fin_bam_dyu_est_scr_sod_geo_krd_alb_hin_lit_aeg_hau_swe_hun_yor_bat_glc_mly_jpn_knd_kor_urd_pan_zul_bos_sun_ukr_amh_tag_mnd_svk_bem_fre_mlt_spa_grk_cze_ctl_qcu_slo_eng_nor_tsw_owc_ita_amr_guj_jav_rom_dgb_dut_swt_ind_tha_gam_tml_moo_lda_uzb_lat_ben_aze_ven_vie_chh_cic_igb_ses	0.133316524965017	0.314058814189858	0.754179773725815
737	gam_eng_igb_urd_wly_sod_anl_ben_uzb_tur_ewe_bat_dgb_fre_cze_bsq_grk_tig_yor_mnd_ukr_arw_xho_mol_dyu_scr_hun_swt_zul_fin_por_amh_geo_pol_hin_rom_bos_owc_aeg_guj_est_lda_jav_pan_mao_jpn_tml_kor_nor_ita_swa_prs_tag_svk_sid_sun_cnt_rus_ses_lit_heb_slo_ger_ctl_lat_qcu_dut_krd_afr_tsw_hau_bul_mlt_swe_ind_mcd_moo_glc_akn_mly_tha_chh_knd_bam_bem_aze_spa_alb_azi_cic_vie_amr_tsn_fbf_ven	-0.642901404706806	-1.53797885575125	0.127449316163809
738	aeg_por_ven_cze_mlt_chh_tig_svk_tur_aze_xho_sun_lda_ukr_rom_bsq_mcd_anl_swt_mnd_lat_pol_igb_urd_yor_pan_fin_bem_moo_est_arw_gam_geo_dut_swe_spa_guj_amr_owc_krd_hun_ewe_jav_ita_mly_jpn_tml_kor_bul_lit_dyu_alb_tag_scr_hau_mao_cnt_rus_tsn_mol_amh_ben_bos_prs_hin_qcu_glc_grk_afr_akn_sid_ger_sod_ctl_ind_fre_zul_nor_cic_bat_tha_heb_knd_bam_ses_uzb_slo_eng_azi_swa_vie_wly_fbf_dgb_tsw	0.0221469595584101	0.0521404262285384	0.958528633631249
739	gam_pan_tsw_eng_sod_tig_wly_cze_tur_uzb_ewe_tag_ses_guj_lat_bsq_svk_owc_xho_mnd_bos_krd_bam_mcd_cic_bul_fin_tsn_ven_est_prs_amh_geo_rom_glc_por_ukr_amr_anl_ita_hun_bem_jav_hin_mao_jpn_tml_kor_dut_nor_akn_lit_sun_spa_aeg_bat_cnt_arw_swt_rus_sid_scr_mol_pol_grk_qcu_fre_ger_alb_swa_mlt_urd_hau_swe_ind_afr_moo_ctl_yor_mly_tha_heb_knd_dyu_dgb_azi_ben_slo_aze_zul_vie_chh_igb_lda_fbf	-0.472606815292446	-1.12293590808326	0.264355304099653
740	wly_eng_xho_urd_gam_tig_aeg_fre_azi_aze_tsn_mly_swa_ger_rom_bsq_mol_heb_lda_cnt_afr_guj_ses_hin_ven_pol_fin_moo_fbf_hun_lit_chh_geo_ctl_scr_pan_por_hau_owc_spa_est_ewe_bat_grk_ind_jpn_knd_kor_glc_bos_dyu_swe_jav_prs_mlt_sun_mnd_mcd_cic_ita_sod_ukr_arw_lat_alb_qcu_dut_cze_bul_yor_amr_svk_anl_rus_mao_nor_akn_slo_swt_tag_tha_sid_tml_zul_bem_uzb_ben_krd_tur_bam_vie_amh_tsw_dgb_igb	-0.396930628510278	-0.942244237712657	0.348508849941732
741	amh_prs_moo_ita_owc_aeg_anl_scr_aze_tur_ewe_bat_yor_arw_ben_bsq_ukr_chh_swa_cnt_rom_ctl_bem_dut_akn_ger_est_xho_dyu_fin_krd_tig_geo_bul_svk_lat_guj_sid_heb_mcd_hun_fbf_mly_cze_ind_jpn_tml_kor_eng_fre_ses_glc_mao_grk_wly_sun_mnd_por_igb_nor_sod_afr_slo_mol_pan_qcu_spa_swe_bos_swt_mlt_hin_gam_urd_tag_alb_dgb_lit_cic_jav_tha_hau_knd_tsn_zul_azi_pol_rus_uzb_lda_vie_amr_bam_ven_tsw	-0.413900033137723	-0.982541047181277	0.328382592284659
742	hau_krd_cic_guj_anl_heb_sid_eng_uzb_azi_moo_bat_xho_mol_slo_bsq_dut_sod_swa_cnt_urd_arw_zul_lat_ven_cze_fin_swt_dyu_est_fre_wly_geo_rom_ger_afr_rus_tig_amh_swe_hun_fbf_mao_scr_tag_jpn_knd_kor_pol_ctl_lda_mcd_sun_ita_amr_mly_mnd_pan_bem_svk_owc_prs_alb_grk_spa_qcu_ben_por_bul_dgb_mlt_lit_gam_bos_ind_ukr_igb_glc_bam_jav_tha_aeg_tml_yor_akn_tur_hin_nor_aze_tsw_vie_chh_tsn_ewe_ses	0.0337085786767647	0.0793022920242539	0.936962573826376
743	hau_scr_akn_prs_sid_mlt_sod_grk_tur_azi_dgb_bat_moo_lat_fre_bsq_ben_tig_zul_mnd_ctl_svk_tsw_dut_dyu_por_est_bem_lda_hun_ita_wly_geo_guj_mcd_bul_bos_amr_owc_eng_fin_tsn_tag_pol_mao_jpn_knd_kor_krd_nor_xho_hin_sun_urd_gam_ind_cnt_alb_ses_mol_amh_afr_lit_pan_spa_qcu_arw_ukr_cze_ewe_aeg_rom_heb_slo_mly_swe_bam_glc_fbf_jav_tha_chh_tml_swa_cic_aze_ger_rus_uzb_yor_vie_anl_ven_igb_swt	-0.30392659226915	-0.719819929154372	0.4734410115926
744	sod_fre_dgb_afr_owc_gam_sid_pol_uzb_tur_bam_sun_swt_lat_ukr_bsq_eng_aeg_lda_cnt_grk_prs_ven_scr_tsw_lit_fin_fbf_akn_est_slo_amh_geo_rom_mcd_hin_mol_hau_tig_guj_hun_igb_ind_swe_tag_jpn_tml_kor_ben_ita_xho_glc_mao_bos_heb_jav_mnd_arw_yor_krd_anl_pan_por_bul_ctl_qcu_urd_spa_alb_tsn_chh_ger_amr_nor_mly_svk_bem_rus_swa_bat_tha_wly_knd_cic_moo_aze_cze_dut_azi_ses_vie_mlt_ewe_zul_dyu	0.652223073894147	1.54619811256241	0.125452989505513
745	owc_ben_dyu_ita_wly_sid_hau_bos_aze_uzb_ven_mao_cic_guj_svk_bsq_ctl_amh_tsw_mnd_rus_arw_swt_swe_moo_spa_fin_fbf_bem_est_rom_tig_geo_dut_glc_afr_por_gam_heb_ukr_hun_swa_tag_slo_mly_jpn_knd_kor_hin_pan_akn_fre_jav_urd_aeg_ind_cnt_pol_zul_cze_anl_mol_bul_alb_eng_qcu_lit_krd_grk_bam_chh_ger_sod_nor_sun_scr_tsn_lat_lda_bat_tha_amr_tml_ses_igb_tur_mcd_prs_azi_dgb_vie_mlt_xho_yor_ewe	0.530586337623261	1.25342127400891	0.213194408024256
746	heb_rus_akn_cze_amh_gam_amr_swe_aze_tur_ewe_mly_ven_mol_ita_bsq_ctl_hau_fbf_mnd_nor_hin_cic_pol_yor_scr_fin_bem_dyu_hun_bos_sid_geo_afr_pan_rom_spa_sod_wly_ger_est_dgb_tag_guj_sun_jpn_tml_kor_fre_grk_zul_ukr_mao_alb_tig_bat_cnt_lat_xho_ben_owc_mcd_glc_lit_arw_qcu_krd_por_dut_lda_mlt_urd_chh_prs_jav_eng_swt_bul_igb_ind_tha_aeg_knd_moo_tsw_uzb_slo_svk_azi_bam_vie_anl_swa_ses_tsn	-0.640342346139631	-1.53118808774207	0.129117560209889
747	amr_por_tsw_lit_gam_chh_sid_swe_uzb_tur_dyu_sun_swa_krd_arw_bsq_ukr_anl_moo_mnd_glc_nor_tsn_ben_fbf_bos_hun_bem_igb_fin_ger_hau_geo_pol_urd_prs_ita_owc_heb_alb_est_zul_mly_ctl_bat_jpn_knd_kor_eng_rom_xho_mcd_mao_rus_aeg_tag_cnt_svk_cic_bul_wly_pan_dut_slo_afr_qcu_guj_grk_fre_ewe_sod_spa_mlt_scr_ind_hin_ven_cze_dgb_jav_tha_amh_tml_swt_lda_aze_mol_lat_azi_bam_vie_tig_yor_akn_ses	-0.28659062955763	-0.677727524378713	0.49962711425379
748	sid_svk_ses_glc_hau_gam_chh_ben_aze_azi_bam_bat_fbf_krd_cze_bsq_por_amr_dgb_cnt_rus_spa_igb_pol_yor_afr_fin_moo_lda_est_bul_tig_geo_grk_ukr_ctl_fre_heb_wly_dut_hun_cic_ind_rom_sun_jpn_tml_kor_lit_mcd_akn_lat_tag_ger_mlt_mao_mnd_alb_zul_swe_sod_bos_nor_ita_hin_qcu_slo_eng_guj_swa_owc_mol_aeg_scr_jav_prs_tsn_urd_swt_mly_tha_anl_knd_ven_xho_tur_pan_arw_uzb_tsw_vie_amh_bem_ewe_dyu	-0.0840574574139345	-0.198062997278167	0.843428074778764
749	hau_fre_yor_hin_wly_sod_sid_urd_aze_azi_swa_tag_zul_por_grk_bsq_ukr_owc_lda_cnt_ben_afr_akn_prs_dyu_cze_est_bam_igb_fin_svk_amr_geo_lat_pan_arw_ger_tig_mlt_ctl_hun_ewe_mly_mcd_ind_jpn_knd_kor_dut_rom_cic_mol_jav_lit_gam_sun_mnd_nor_tsw_spa_chh_glc_krd_bul_rus_qcu_ita_eng_slo_bem_anl_bos_amh_pol_mao_scr_swt_alb_moo_bat_tha_heb_tml_fbf_dgb_uzb_guj_swe_tur_ses_vie_aeg_tsn_xho_ven	-0.553721634404838	-1.32088997568134	0.189779078686837
750	sid_lit_cic_dut_amr_gam_wly_ben_aze_azi_swa_tag_fbf_urd_pan_bsq_rom_mlt_yor_cnt_mcd_krd_lda_ita_zul_nor_fin_bem_tsn_hun_lat_sod_geo_swe_grk_mol_guj_chh_tig_svk_est_swt_ind_por_bat_jpn_tml_kor_rus_glc_dyu_fre_mao_ger_hau_sun_mnd_bul_bam_alb_owc_spa_prs_arw_cze_qcu_ukr_bos_slo_ewe_anl_eng_amh_hin_mly_scr_igb_ctl_ven_jav_tha_aeg_knd_akn_xho_tur_pol_afr_uzb_ses_vie_heb_moo_tsw_dgb	-0.184730008123162	-0.436765499744431	0.663293830198816
751	owc_lat_zul_alb_anl_heb_sid_dut_aze_uzb_bem_jav_ven_grk_bos_bsq_pan_amr_yor_cnt_ben_spa_igb_pol_xho_fre_fin_moo_akn_hun_arw_tig_geo_mcd_bul_slo_krd_amh_sod_guj_est_dyu_ind_ctl_sun_jpn_knd_kor_swe_urd_bam_lit_mao_afr_aeg_tag_mnd_eng_cic_rus_wly_rom_hin_ita_ukr_qcu_mol_svk_prs_fbf_mlt_scr_hau_ger_mly_nor_swt_glc_swa_bat_tha_gam_tml_dgb_ses_azi_por_cze_tur_tsn_vie_chh_ewe_tsw_lda	0.651228315225578	1.54024436158767	0.126896569975087
752	aeg_ben_dyu_mol_tig_mlt_gam_scr_azi_uzb_swt_tag_dgb_pol_ctl_bsq_svk_owc_moo_cnt_ukr_hin_ewe_spa_tsw_por_fin_tsn_akn_est_grk_chh_geo_alb_arw_slo_mcd_hau_anl_fre_hun_yor_jav_pan_ind_jpn_tml_kor_dut_krd_swa_urd_bat_ger_sid_sun_mnd_glc_xho_bul_sod_prs_rom_afr_cze_qcu_lit_swe_eng_igb_amr_rus_wly_nor_mao_bos_ses_guj_lda_mly_tha_heb_knd_fbf_cic_aze_ita_lat_tur_ven_vie_amh_bem_zul_bam	-0.478948604383115	-1.13940220429968	0.257461681717138
753	tig_guj_moo_ctl_gam_mlt_aeg_por_uzb_azi_swa_mly_xho_svk_cze_bsq_eng_sid_cic_cnt_hin_urd_lda_dut_fbf_rom_est_dgb_yor_hun_ita_hau_geo_lit_krd_bul_ger_heb_amh_ukr_fin_zul_sun_grk_ind_jpn_knd_kor_prs_pol_igb_ben_mao_afr_owc_tag_mnd_slo_ven_mcd_chh_glc_lat_scr_rus_qcu_mol_pan_swe_tsn_wly_alb_sod_spa_bat_fre_tsw_arw_ses_jav_tha_anl_tml_bem_akn_aze_bos_nor_tur_swt_vie_amr_ewe_bam_dyu	-0.667493614020926	-1.598280505887	0.113372777732873
754	wly_lat_swt_mol_heb_hau_chh_krd_aze_uzb_zul_ind_fbf_nor_ita_bsq_rus_anl_ven_mnd_urd_scr_swa_ctl_igb_pan_fin_xho_dyu_hun_prs_owc_geo_dut_grk_hin_afr_amr_sod_lit_est_bam_tag_arw_sun_jpn_knd_kor_mcd_fre_lda_eng_jav_bul_amh_mao_cnt_ben_ses_bos_mlt_cze_ukr_ger_slo_qcu_pol_alb_rom_dgb_aeg_spa_sid_swe_mly_glc_akn_guj_ewe_bat_tha_gam_tml_cic_moo_azi_svk_por_tur_bem_vie_tig_tsn_tsw_yor	0.29711413534296	0.700453803859902	0.485392650632955
755	heb_por_yor_rom_amr_sod_hau_bos_azi_uzb_ses_bat_swa_eng_krd_bsq_bul_chh_lda_cnt_ben_rus_xho_lat_cic_alb_est_zul_bem_fin_pol_owc_geo_afr_slo_dut_fre_aeg_wly_lit_hun_tsn_tag_ctl_ind_jpn_knd_kor_prs_ukr_igb_guj_mly_svk_tig_mao_mnd_mol_ewe_grk_sid_glc_nor_spa_arw_qcu_urd_scr_ita_ven_gam_hin_mlt_mcd_sun_cze_bam_ger_fbf_jav_tha_amh_tml_dgb_akn_tur_swe_pan_aze_moo_vie_anl_tsw_dyu_swt	-0.397989371141584	-0.944513342809796	0.347354799475048
756	amr_afr_zul_dut_sod_heb_hau_ukr_azi_uzb_lda_jav_ven_grk_svk_bsq_lat_aeg_bam_cnt_arw_cze_igb_pol_moo_ita_fin_xho_cic_hun_por_tig_geo_mcd_ctl_alb_rus_anl_sid_rom_est_dyu_mly_scr_sun_jpn_tml_kor_mol_hin_ses_ben_tag_urd_gam_bat_mnd_guj_dgb_spa_wly_swe_slo_ger_glc_qcu_pan_fre_prs_swt_chh_nor_owc_eng_mao_bos_tsw_bul_ewe_ind_tha_mlt_knd_yor_tsn_tur_krd_lit_aze_akn_vie_amh_bem_fbf_swa	-1.029990531039	-2.51189000004969	0.0137324679540318
757	amh_fre_swt_krd_tig_gam_amr_ctl_azi_uzb_ses_jav_ven_afr_swe_bsq_ben_hau_ewe_mnd_hin_urd_bam_bul_dgb_rom_hun_igb_akn_est_por_sod_geo_pan_dut_ita_mcd_mlt_sid_svk_fin_swa_ind_nor_mly_jpn_knd_kor_scr_cze_fbf_ger_tag_alb_wly_bat_cnt_eng_tsw_bos_heb_glc_slo_lat_guj_qcu_lit_spa_rus_bem_aeg_arw_owc_grk_sun_ukr_moo_mol_lda_mao_tha_anl_tml_tsn_yor_aze_prs_pol_tur_cic_vie_chh_xho_dyu_zul	0.0455797165552394	0.107401490504182	0.914701831450258
758	amr_lat_dgb_pol_owc_aeg_gam_urd_uzb_tur_ewe_tag_swt_rom_nor_bsq_mol_mlt_akn_mnd_bul_ita_fbf_ger_bem_eng_hun_ses_xho_est_prs_hau_geo_mcd_ben_arw_scr_tig_sid_krd_fin_bam_mly_hin_bat_jpn_knd_kor_bos_swe_moo_alb_sun_pan_amh_ind_cnt_guj_cic_ukr_sod_svk_glc_rus_slo_qcu_spa_lit_fre_dyu_heb_afr_chh_dut_mao_grk_swa_por_ven_jav_tha_wly_tml_lda_zul_azi_ctl_cze_aze_tsw_vie_anl_tsn_yor_igb	-0.772629654690569	-1.85858772158985	0.0662484365140136
759	heb_bul_yor_swe_tig_chh_mlt_hin_tur_azi_bem_bat_akn_por_scr_bsq_ita_sid_ses_cnt_pol_glc_tsn_prs_xho_ukr_est_igb_swa_hun_guj_sod_geo_ger_mol_lat_dut_aeg_hau_nor_fin_ven_tag_eng_mao_jpn_knd_kor_grk_pan_dgb_rus_mly_lit_amh_jav_mnd_bos_ewe_ben_owc_cze_arw_spa_mcd_qcu_svk_ctl_fre_fbf_anl_urd_wly_afr_ind_krd_tsw_rom_zul_sun_tha_gam_tml_swt_dyu_aze_alb_slo_uzb_lda_vie_amr_cic_bam_moo	-0.729489706586395	-1.75144557424981	0.083166015084513
760	chh_nor_akn_cze_tig_sod_amr_fre_azi_aze_yor_bat_dgb_spa_pol_bsq_guj_wly_swt_cnt_lat_eng_bam_svk_lda_ctl_est_tsw_igb_fin_dut_heb_geo_rus_slo_pan_krd_sid_mlt_glc_hun_bem_mao_por_mly_jpn_tml_kor_rom_grk_ewe_urd_jav_ben_hau_ind_mnd_ita_fbf_ukr_gam_alb_mcd_lit_arw_qcu_afr_scr_mol_swa_owc_ger_amh_hin_tag_prs_zul_swe_ses_sun_tha_aeg_knd_tsn_dyu_uzb_bos_bul_tur_moo_vie_anl_ven_cic_xho	-0.672516890764455	-1.61208971289101	0.110331072623945
761	hau_grk_ses_por_sod_tig_amh_bos_aze_uzb_lda_sun_dgb_arw_cze_bsq_lit_sid_ewe_cnt_hin_urd_bem_afr_cic_guj_est_igb_akn_fin_pan_chh_geo_rom_mol_rus_slo_owc_amr_dut_hun_bam_jav_fre_ind_jpn_knd_kor_swe_ctl_ven_ben_mao_alb_wly_mly_mnd_ger_tsw_glc_anl_krd_scr_ita_lat_qcu_ukr_spa_bul_zul_gam_svk_mlt_pol_bat_eng_swt_prs_yor_tag_tha_heb_tml_tsn_swa_tur_mcd_nor_azi_fbf_vie_aeg_moo_xho_dyu	-0.654245203158761	-1.56630830435342	0.120672924289481
762	wly_urd_dgb_scr_tig_gam_amh_mcd_tur_aze_lda_bat_bam_guj_ita_bsq_bos_anl_zul_mnd_krd_por_ses_svk_xho_pol_hun_swt_ewe_fin_cze_heb_geo_dut_fre_afr_hin_hau_amr_arw_est_yor_mao_pan_tag_jpn_tml_kor_mol_bul_tsn_rom_mly_glc_owc_ind_cnt_ukr_fbf_ben_mlt_ctl_grk_ger_swe_qcu_eng_lat_spa_moo_sid_slo_aeg_lit_jav_rus_cic_alb_bem_sun_tha_sod_knd_swa_tsw_uzb_nor_prs_azi_ven_vie_chh_akn_dyu_igb	-0.364419562856836	-0.863245827547483	0.390223119487567
763	mlt_ger_ven_nor_wly_owc_sod_arw_tur_azi_cic_mly_tsw_lit_krd_bsq_urd_sid_fbf_mnd_swe_mcd_dyu_svk_bem_hin_fin_ses_akn_est_scr_tig_geo_rom_bos_pan_mol_anl_gam_alb_hun_moo_mao_prs_jav_jpn_tml_kor_ben_ita_tsn_dut_tag_lat_aeg_ind_cnt_slo_lda_eng_amh_cze_por_spa_guj_qcu_rus_fre_ctl_swt_heb_bul_chh_glc_sun_ukr_dgb_afr_zul_bat_tha_amr_knd_swa_yor_uzb_grk_pol_aze_xho_vie_hau_bam_igb_ewe	-0.0489572091337295	-0.115462229813623	0.908327697474082
764	wly_svk_fbf_lat_aeg_mlt_anl_guj_azi_aze_zul_jav_tsw_swe_urd_bsq_arw_sod_moo_cnt_bos_pan_dyu_scr_bam_dut_est_bem_ewe_hun_fre_amr_geo_ben_cze_glc_ctl_heb_tig_por_fin_tsn_mao_ita_ind_jpn_tml_kor_mol_ukr_lda_prs_sun_grk_gam_mly_mnd_bul_ven_afr_sid_alb_eng_rom_lit_qcu_pol_rus_spa_swa_amh_hin_chh_nor_bat_krd_xho_ger_cic_tag_tha_owc_knd_yor_ses_uzb_mcd_slo_tur_swt_vie_hau_igb_dgb_akn	-0.983869904222778	-2.39630446687924	0.018562744323513
765	heb_scr_ses_grk_sid_aeg_hau_mol_azi_aze_zul_bat_moo_slo_cze_bsq_lat_anl_bam_cnt_pol_ger_akn_pan_ewe_rom_fin_dgb_tsw_est_ita_owc_geo_ukr_hin_arw_por_amh_chh_fre_hun_xho_tag_spa_ind_jpn_tml_kor_mcd_eng_igb_krd_sun_nor_gam_mao_mnd_lit_ven_alb_amr_bul_svk_bos_afr_qcu_rus_guj_swe_lda_mlt_glc_wly_ben_mly_urd_cic_ctl_fbf_jav_tha_tig_knd_dyu_swt_tur_dut_prs_uzb_bem_vie_sod_yor_swa_tsn	-0.439082498022122	-1.04049216618975	0.300808778148571
766	sod_bos_akn_ita_sid_amr_heb_rus_uzb_azi_lda_ind_ewe_fre_ben_bsq_eng_chh_fbf_cnt_krd_urd_tsw_svk_tsn_glc_est_dgb_ses_fin_swe_amh_geo_rom_cze_slo_spa_anl_mlt_grk_hun_yor_mao_arw_sun_jpn_knd_kor_mcd_pol_bam_scr_tag_lit_wly_bat_mnd_nor_bem_hin_tig_ukr_alb_ctl_ger_qcu_bul_afr_prs_swt_owc_lat_hau_por_jav_dut_zul_guj_swa_mly_tha_gam_tml_dyu_xho_aze_mol_pan_tur_moo_vie_aeg_cic_igb_ven	-0.942358498666072	-2.29306384214721	0.0240978952541306
767	aeg_eng_tsw_krd_gam_hau_amr_scr_uzb_azi_swt_bat_xho_dut_prs_bsq_ukr_wly_yor_mnd_guj_spa_ewe_lat_ven_lit_fin_zul_lda_hun_por_chh_geo_pan_svk_swe_nor_sid_owc_urd_est_moo_ind_rom_tag_jpn_knd_kor_bos_rus_fbf_hin_sun_slo_anl_mly_cnt_glc_dgb_ita_amh_pol_arw_cze_ger_qcu_fre_afr_ctl_swa_tig_mol_heb_bul_mao_mcd_cic_alb_bem_jav_tha_mlt_tml_tsn_igb_tur_grk_ben_aze_dyu_vie_sod_akn_ses_bam	0.170692391698852	0.401241248202022	0.689162964138358
768	sod_lat_lda_bul_anl_hau_mlt_grk_azi_aze_xho_ind_yor_mol_rom_bsq_lit_heb_ses_cnt_ctl_ben_fbf_krd_igb_glc_est_swt_moo_fin_rus_gam_geo_guj_arw_nor_eng_amh_sid_fre_hun_ven_sun_scr_mao_jpn_knd_kor_pan_svk_tsw_afr_bat_hin_aeg_mly_mnd_ger_swa_swe_amr_prs_alb_slo_pol_qcu_ita_dut_spa_tsn_tig_bos_owc_urd_tag_cze_bam_mcd_dyu_jav_tha_wly_tml_ewe_dgb_tur_por_ukr_uzb_bem_vie_chh_zul_akn_cic	0.521092006573983	1.22922964113828	0.222086773723693
769	sod_swe_ewe_slo_sid_owc_chh_krd_azi_tur_akn_ind_bam_bos_ita_bsq_arw_heb_tsn_mnd_ben_glc_xho_afr_dyu_grk_fin_dgb_bem_est_rus_aeg_geo_guj_lit_eng_svk_wly_amr_cze_hun_swt_sun_hin_tag_jpn_knd_kor_spa_mol_ses_ger_bat_pol_hau_mao_cnt_bul_fbf_ukr_tig_pan_rom_nor_dut_qcu_alb_por_scr_yor_amh_lat_anl_prs_jav_ctl_ven_urd_tsw_mly_tha_mlt_tml_zul_moo_uzb_mcd_fre_aze_igb_vie_gam_lda_cic_swa	-0.46045626674096	-1.09373938800062	0.276894165532287
770	amr_ctl_ewe_grk_anl_sid_mlt_svk_azi_uzb_bam_ind_yor_ger_bos_bsq_guj_chh_fbf_cnt_pol_afr_ses_prs_igb_hin_fin_tsw_dgb_est_glc_aeg_geo_mcd_arw_urd_dut_tig_sod_swe_hun_ven_mly_cze_tag_jpn_tml_kor_nor_ukr_cic_scr_bat_mol_amh_sun_mnd_ita_zul_fre_gam_spa_alb_bul_rom_qcu_ben_krd_slo_tsn_heb_rus_hau_lit_mao_por_bem_lat_xho_jav_tha_wly_knd_dyu_akn_aze_pan_eng_tur_lda_vie_owc_moo_swa_swt	0.0482265160166571	0.113433141702532	0.909931677009272
771	anl_dut_swt_nor_gam_heb_sid_lat_azi_uzb_ewe_sun_akn_swe_por_bsq_spa_amr_igb_cnt_alb_svk_xho_pol_swa_rom_fin_yor_fbf_est_ukr_sod_geo_cze_hin_fre_grk_chh_mlt_ger_hun_dyu_jav_ben_ind_jpn_knd_kor_glc_ctl_moo_pan_tag_mcd_owc_mly_mnd_guj_ses_urd_amh_scr_slo_rus_ita_qcu_mol_bos_lit_lda_hau_arw_aeg_eng_bat_bul_cic_prs_zul_mao_tha_tig_tml_ven_bam_tur_krd_afr_aze_tsw_vie_wly_bem_dgb_tsn	-0.275966847755459	-0.651717490260399	0.516190799402179
772	heb_fre_dgb_bos_sod_gam_tig_ger_aze_tur_ses_bat_ewe_por_scr_bsq_pan_wly_dyu_mnd_urd_afr_yor_cze_lda_bul_est_bam_swa_hun_lat_mlt_geo_ben_ukr_mol_mcd_sid_aeg_slo_fin_xho_ind_alb_sun_jpn_knd_kor_rom_rus_ven_ita_mao_swe_amh_mly_cnt_glc_akn_guj_hau_dut_nor_hin_lit_qcu_pol_krd_svk_moo_chh_grk_owc_prs_jav_ctl_tsn_eng_fbf_tag_tha_anl_tml_zul_igb_uzb_spa_arw_azi_cic_vie_amr_bem_swt_tsw	-0.872578118503197	-2.10989513359257	0.0375526338381754
773	hau_fre_dyu_prs_gam_wly_amh_spa_tur_uzb_zul_bat_bam_arw_krd_bsq_lit_owc_xho_cnt_pan_eng_igb_scr_tsw_nor_hun_moo_swa_fin_afr_amr_geo_hin_slo_ctl_cze_anl_chh_guj_est_ven_jav_grk_mao_jpn_knd_kor_ita_glc_fbf_ukr_tag_mcd_sod_sun_mnd_ben_cic_urd_heb_pol_rom_rus_dut_qcu_ger_por_alb_yor_tig_mol_mlt_bos_mly_swe_dgb_svk_bem_ind_tha_sid_tml_ses_ewe_azi_bul_lat_aze_akn_vie_aeg_tsn_swt_lda	0.339030004568408	0.799984819709457	0.425758322695911
774	mlt_cze_fbf_ben_owc_hau_tig_eng_tur_azi_zul_mly_yor_lat_swe_bsq_dut_aeg_cic_cnt_bos_alb_igb_lit_bam_pol_est_dyu_ewe_hun_ita_anl_geo_fre_afr_rus_rom_wly_sod_scr_fin_akn_sun_mcd_bat_jpn_knd_kor_glc_mol_lda_nor_ind_ger_sid_mao_mnd_bul_dgb_grk_gam_krd_svk_por_urd_qcu_pan_ctl_slo_swa_heb_ukr_amh_spa_jav_prs_tsw_arw_xho_tag_tha_amr_tml_tsn_ven_uzb_hin_guj_aze_swt_vie_chh_moo_bem_ses	-0.763454210225812	-1.83406566037897	0.0698421534808169
775	wly_hin_dyu_mcd_gam_amh_heb_afr_uzb_azi_lda_bat_tsw_lit_rom_bsq_prs_hau_ven_cnt_ita_scr_fbf_pan_dgb_bos_hun_xho_akn_fin_por_mlt_geo_rus_fre_guj_lat_anl_aeg_nor_est_bam_ind_spa_mly_jpn_tml_kor_eng_ben_swa_swe_tag_pol_sid_mao_mnd_bul_swt_krd_amr_mol_grk_cze_dut_qcu_glc_arw_ger_ses_sod_svk_chh_alb_jav_urd_cic_ctl_zul_sun_tha_owc_knd_bem_moo_aze_slo_ukr_tur_ewe_vie_tig_igb_tsn_yor	-0.549446339396919	-1.31174441963736	0.192835325197332
776	amr_ben_fbf_arw_mlt_anl_owc_rus_aze_azi_igb_tag_zul_nor_lat_bsq_cze_sod_swa_mnd_ctl_mol_ven_fre_moo_alb_hun_cic_dyu_est_scr_hau_geo_swe_guj_pan_hin_amh_tig_pol_fin_akn_jav_por_mao_jpn_knd_kor_ita_glc_tsw_slo_mly_grk_aeg_sun_cnt_prs_dgb_lit_heb_eng_afr_dut_ger_qcu_krd_spa_mcd_ewe_sid_rom_wly_urd_ind_ukr_swt_svk_yor_bat_tha_chh_tml_tsn_bam_uzb_bos_bul_tur_ses_vie_gam_xho_lda_bem	-0.0243558098949619	-0.0574187446784203	0.954334820318075
777	sod_krd_bam_ctl_heb_tig_hau_pan_uzb_azi_lda_jav_ven_mcd_slo_bsq_mol_gam_xho_cnt_eng_cze_cic_bos_fbf_ben_hun_bem_swt_est_por_wly_geo_spa_lat_glc_ger_anl_mlt_afr_fin_igb_sun_nor_tag_jpn_tml_kor_dut_guj_yor_svk_ind_ukr_amh_mly_mnd_arw_tsw_hin_owc_grk_bul_lit_scr_qcu_rus_alb_swe_moo_sid_pol_chh_ita_mao_fre_zul_urd_tsn_bat_tha_amr_knd_swa_dgb_aze_prs_rom_tur_ewe_vie_aeg_dyu_ses_akn	-0.640491389441393	-1.53207874422496	0.128897781204534
778	amh_ita_swa_afr_tig_sid_anl_cze_uzb_tur_ewe_bat_dgb_urd_por_bsq_ger_hau_xho_mnd_prs_ctl_swt_scr_ses_nor_est_lda_igb_fin_ukr_mlt_geo_svk_lat_arw_grk_amr_owc_mol_hun_ven_jav_glc_sun_jpn_tml_kor_eng_guj_yor_alb_mao_swe_heb_ind_cnt_spa_tsw_fre_chh_ben_slo_rus_mcd_qcu_pan_hin_krd_bam_sod_bul_wly_lit_mly_bos_cic_rom_bem_tag_tha_gam_knd_tsn_fbf_aze_pol_dut_azi_moo_vie_aeg_zul_akn_dyu	-0.531675329385191	-1.2694556706725	0.20744614944023
779	wly_mcd_ses_cze_owc_amr_heb_ctl_azi_tur_fbf_mly_bam_scr_ita_bsq_rom_aeg_zul_cnt_guj_bul_igb_svk_bem_dut_hun_swt_akn_est_hin_sid_geo_alb_slo_mol_krd_tig_mlt_por_fin_ewe_ind_arw_sun_jpn_tml_kor_lit_ger_tsn_afr_jav_prs_anl_tag_mnd_glc_tsw_eng_sod_swe_urd_ben_ukr_qcu_rus_bos_grk_xho_hau_nor_chh_lat_bat_pan_dgb_fre_ven_mao_tha_gam_knd_cic_swa_uzb_pol_spa_aze_dyu_vie_amh_yor_lda_moo	-0.812985546017005	-1.95872530754796	0.053140702636396
780	chh_rus_swa_svk_owc_wly_amh_guj_aze_tur_bem_mly_xho_fre_bos_bsq_bul_hau_tsn_mnd_dut_ctl_ven_ukr_tsw_slo_fin_yor_moo_hun_urd_sid_geo_ger_scr_pol_cze_gam_tig_nor_est_igb_sun_krd_tag_jpn_tml_kor_lat_arw_akn_mol_mao_alb_heb_bat_cnt_pan_cic_hin_mlt_grk_mcd_eng_ita_qcu_swe_afr_por_dyu_anl_glc_aeg_ben_jav_spa_bam_prs_fbf_ind_tha_amr_knd_swt_lda_uzb_rom_lit_azi_zul_vie_sod_ewe_ses_dgb	0.761741606843119	1.81111153539609	0.073352027602045
781	owc_dut_igb_ctl_anl_sod_amr_mcd_uzb_tur_ses_mao_dgb_cze_scr_bsq_slo_gam_akn_mnd_pol_lit_ven_rom_yor_pan_fin_dyu_swt_est_swe_wly_geo_bul_hin_glc_urd_sid_chh_afr_hun_swa_jav_rus_tag_jpn_tml_kor_alb_arw_xho_grk_sun_ger_aeg_mly_cnt_ben_bam_guj_amh_ita_eng_mol_fre_qcu_spa_krd_lat_tsw_heb_ukr_hau_bos_bat_nor_zul_prs_moo_ind_tha_tig_knd_tsn_cic_azi_svk_por_aze_fbf_vie_mlt_bem_ewe_lda	0.606759680896815	1.4361978542574	0.154301389064221
782	amh_scr_akn_ita_mlt_sid_tig_swe_tur_uzb_ven_jav_ewe_cze_spa_bsq_ben_owc_dgb_mnd_pan_slo_bam_rus_tsn_svk_hun_swt_bem_fin_afr_heb_geo_bul_nor_ctl_pol_gam_anl_lat_est_fbf_tag_grk_mao_jpn_tml_kor_lit_por_cic_prs_sun_guj_chh_mly_cnt_rom_moo_ukr_sod_eng_arw_mcd_urd_qcu_mol_krd_glc_dyu_wly_ger_amr_dut_ind_alb_ses_fre_zul_bat_tha_hau_knd_tsw_xho_azi_hin_bos_aze_igb_vie_aeg_swa_lda_yor	0.0200987266993906	0.0474058487498901	0.962291421320441
783	sod_eng_tsw_arw_heb_amr_hau_ger_azi_aze_swa_sun_cic_lit_svk_bsq_krd_tig_tsn_mnd_por_afr_bem_fre_lda_dut_fin_xho_dgb_hun_ctl_aeg_geo_pan_ukr_lat_mcd_gam_amh_bul_est_moo_mly_guj_tag_jpn_knd_kor_hin_ita_akn_glc_mao_pol_wly_ind_cnt_urd_igb_swe_chh_nor_grk_ben_bos_qcu_prs_mol_alb_dyu_owc_rom_anl_scr_jav_slo_swt_spa_yor_bat_tha_sid_tml_zul_bam_uzb_cze_rus_tur_ewe_vie_mlt_ven_ses_fbf	-0.165397999796284	-0.390078801005565	0.697370254145449
784	owc_lat_dgb_cze_amr_sid_sod_scr_azi_aze_lda_tag_igb_ctl_nor_bsq_rus_hau_ven_cnt_ita_por_swt_svk_tsn_rom_hun_zul_bam_fin_guj_mlt_geo_lit_dut_ukr_fre_amh_aeg_alb_est_swa_sun_grk_ind_jpn_tml_kor_eng_mcd_bem_ger_bat_mol_wly_mly_mnd_glc_moo_ben_chh_prs_bul_urd_swe_qcu_pan_pol_arw_ses_heb_afr_gam_spa_mao_bos_tsw_slo_yor_jav_tha_tig_knd_xho_cic_uzb_hin_krd_tur_dyu_vie_anl_ewe_akn_fbf	-0.688241454662924	-1.64924094179663	0.10247227309887
785	amh_eng_swa_urd_sid_tig_hau_nor_tur_azi_ven_sun_akn_bul_mcd_bsq_lit_anl_dyu_cnt_glc_slo_bem_spa_fbf_krd_est_swt_ses_hun_dut_owc_geo_prs_pan_rus_bos_gam_mlt_pol_fin_cic_ind_scr_mao_jpn_knd_kor_por_guj_zul_lat_jav_svk_heb_tag_mnd_arw_tsn_grk_aeg_mol_afr_alb_ben_qcu_rom_ukr_fre_xho_wly_cze_sod_ger_bat_ctl_igb_hin_ewe_mly_tha_chh_tml_tsw_lda_uzb_ita_swe_aze_bam_vie_amr_moo_yor_dgb	-0.2428057089867	-0.57310662021992	0.56795567110389
786	sod_mol_moo_lit_amh_heb_mlt_por_aze_azi_zul_mly_bam_rom_eng_bsq_ukr_owc_dgb_cnt_afr_lat_ven_grk_xho_urd_fin_yor_fbf_est_fre_anl_geo_arw_bos_mcd_glc_gam_wly_ita_hun_tsn_mao_scr_tag_jpn_knd_kor_hin_pan_igb_bul_ind_pol_aeg_jav_mnd_svk_akn_ben_chh_swe_slo_rus_nor_qcu_ger_guj_prs_ewe_tig_spa_amr_cze_bat_alb_swt_krd_tsw_sun_tha_sid_tml_bem_swa_uzb_ctl_dut_tur_ses_vie_hau_lda_cic_dyu	0.344978794886849	0.812602778016644	0.418521137555681
787	amh_krd_swt_hin_owc_amr_chh_alb_aze_azi_bem_tag_zul_urd_slo_bsq_rus_wly_xho_cnt_cze_nor_moo_scr_cic_eng_est_ewe_dyu_fin_ben_tig_geo_spa_dut_ita_pan_hau_aeg_arw_hun_tsw_bat_svk_mao_jpn_knd_kor_fre_afr_yor_lat_sun_prs_sod_mly_mnd_bul_ven_por_sid_lit_mol_glc_grk_qcu_bos_pol_ger_dgb_mlt_swe_anl_mcd_ind_ukr_fbf_ctl_akn_jav_tha_gam_tml_lda_tsn_tur_guj_rom_uzb_ses_vie_heb_swa_igb_bam	-0.410416503111929	-0.974813550558874	0.332181550788787
788	heb_ctl_ses_hin_tig_gam_anl_por_uzb_aze_swa_sun_bam_ukr_ben_bsq_pan_sod_zul_mnd_grk_glc_dyu_mcd_yor_ita_fin_bem_lda_hun_urd_amr_geo_rus_afr_spa_scr_aeg_wly_lit_est_tsn_mly_slo_ind_jpn_tml_kor_ger_mol_swt_dut_mao_nor_amh_bat_cnt_fre_igb_svk_chh_alb_arw_bul_rom_qcu_krd_guj_lat_moo_hau_swe_sid_prs_jav_eng_ewe_cze_cic_tag_tha_mlt_knd_akn_tsw_azi_bos_pol_tur_ven_vie_owc_dgb_fbf_xho	-0.680725737818489	-1.63198347147002	0.106064685506014
789	sod_spa_bam_glc_amr_mlt_chh_krd_aze_tur_lda_sun_zul_lat_scr_bsq_grk_owc_cic_mnd_bos_arw_xho_svk_swa_mol_est_tsw_dyu_fin_swe_tig_geo_mcd_ben_nor_guj_gam_sid_slo_hun_swt_mly_rom_tag_jpn_tml_kor_fre_ita_ses_afr_mao_hin_hau_bat_cnt_ukr_moo_alb_anl_dut_por_lit_bul_qcu_rus_cze_prs_akn_aeg_pol_wly_urd_jav_ctl_yor_ger_dgb_ind_tha_amh_knd_tsn_fbf_azi_pan_eng_uzb_igb_vie_heb_ewe_ven_bem	0.325856384442792	0.768136170312208	0.444352372146233
790	hau_arw_cic_por_sod_tig_amr_bul_uzb_aze_yor_sun_zul_ctl_eng_bsq_afr_owc_dyu_cnt_bos_ben_swa_mol_tsn_svk_hun_igb_dgb_fin_spa_anl_geo_dut_glc_ger_cze_gam_sid_rus_est_fbf_tag_mcd_mao_jpn_knd_kor_krd_rom_akn_ita_bat_guj_wly_mly_mnd_nor_swt_lat_heb_swe_lit_pan_urd_qcu_slo_alb_prs_lda_amh_hin_aeg_ukr_ind_fre_ses_grk_tsw_jav_tha_chh_tml_bem_ewe_azi_scr_pol_tur_moo_vie_mlt_xho_bam_ven	0.378424126726001	0.893308267724443	0.373997936883037
791	anl_cze_dyu_spa_wly_mlt_amh_bul_aze_tur_moo_jav_bam_fre_slo_bsq_scr_chh_swa_mnd_ger_ita_yor_guj_lda_alb_hun_ewe_fbf_fin_svk_sod_geo_nor_mcd_pol_bos_aeg_hau_eng_est_swt_tag_ben_bat_jpn_tml_kor_lat_ukr_ses_dut_sun_krd_sid_mao_cnt_lit_cic_pan_amr_rom_ctl_hin_urd_qcu_arw_mol_afr_dgb_tig_rus_heb_swe_mly_por_tsn_glc_ven_ind_tha_gam_knd_tsw_akn_azi_prs_grk_uzb_zul_vie_owc_bem_igb_xho	-0.563988440426285	-1.34696201777536	0.181265560305647
792	owc_mol_ven_alb_amh_wly_chh_rom_tur_uzb_igb_sun_lda_swe_glc_bsq_krd_heb_ewe_cnt_mcd_ita_yor_bul_swt_por_est_tsn_cic_hun_prs_hau_geo_nor_cze_dut_hin_mlt_amr_arw_fin_dyu_ind_rus_jav_jpn_tml_kor_slo_lat_bam_scr_tag_ben_aeg_bat_mnd_ukr_akn_fre_sid_spa_pan_svk_bos_qcu_guj_eng_urd_tsw_anl_pol_sod_grk_mao_ctl_fbf_ger_ses_mly_tha_tig_knd_zul_moo_azi_afr_lit_aze_swa_vie_gam_bem_dgb_xho	-0.339102773845858	-0.803238035134729	0.423885333160619
793	tig_spa_dyu_swe_amh_sid_amr_ita_aze_tur_akn_jav_igb_ctl_bul_bsq_pan_mlt_tsn_cnt_lat_afr_ses_alb_bem_grk_est_ven_ewe_hun_hin_chh_geo_scr_ger_ukr_mol_hau_owc_glc_fin_swt_sun_krd_mly_jpn_tml_kor_pol_mcd_bam_ben_mao_rom_wly_bat_mnd_eng_dgb_fre_anl_guj_arw_svk_bos_qcu_por_nor_urd_swa_heb_prs_sod_rus_tag_dut_fbf_slo_tsw_ind_tha_aeg_knd_zul_cic_azi_lit_cze_uzb_xho_vie_gam_lda_moo_yor	-0.589395407542773	-1.40838272407179	0.162352123453864
794	chh_bos_bem_eng_mlt_amr_aeg_swe_uzb_tur_tsw_bat_yor_grk_rus_bsq_nor_heb_igb_cnt_urd_hin_akn_ita_swt_ger_est_xho_ven_hun_slo_gam_geo_ben_bul_krd_spa_anl_wly_alb_fin_bam_mly_pol_tag_jpn_tml_kor_ctl_pan_moo_arw_sun_mcd_sid_mao_mnd_fre_dyu_guj_amh_lit_cze_por_scr_qcu_lat_ukr_afr_tsn_hau_prs_sod_mol_ind_dut_ewe_rom_fbf_jav_tha_owc_knd_swa_dgb_aze_glc_svk_azi_zul_vie_tig_cic_lda_ses	-0.574325004831318	-1.37082118565692	0.173730005298165
795	chh_cze_tsw_pol_sod_anl_tig_por_aze_tur_ses_tag_moo_ita_mol_bsq_eng_sid_yor_mnd_prs_mcd_bam_guj_dgb_ben_fin_zul_ven_hun_pan_mlt_geo_lit_arw_dut_krd_gam_amr_ctl_est_igb_mly_ukr_ind_jpn_knd_kor_lat_slo_swt_glc_sun_rus_wly_bat_cnt_svk_cic_ger_amh_spa_nor_scr_alb_qcu_fre_swe_rom_tsn_aeg_grk_owc_afr_mao_bos_swa_bul_ewe_jav_tha_hau_tml_lda_bem_uzb_hin_urd_azi_xho_vie_heb_akn_dyu_fbf	-0.411373412093775	-0.976341880732185	0.331427919517707
796	tig_scr_ewe_rom_mlt_gam_heb_afr_azi_aze_swa_ind_dgb_guj_eng_bsq_arw_anl_tsn_mnd_alb_ben_ses_spa_swt_swe_fin_cic_fbf_hun_krd_amh_geo_nor_glc_bos_mcd_chh_hau_svk_est_bam_bat_pol_mao_jpn_tml_kor_ukr_pan_yor_grk_jav_ctl_wly_mly_cnt_lit_bem_prs_sod_por_cze_ger_urd_qcu_rus_hin_dut_moo_aeg_fre_amr_bul_sun_mol_dyu_lat_xho_tag_tha_sid_knd_ven_igb_uzb_slo_ita_tur_akn_vie_owc_lda_zul_tsw	0.2057368663658	0.483895474163692	0.62959755728179
797	anl_pan_fbf_arw_hau_sod_heb_slo_uzb_aze_yor_mly_lda_mcd_glc_bsq_nor_gam_dgb_mnd_cze_dut_tsw_bos_swa_mol_hun_swt_cic_est_grk_tig_geo_bul_prs_ben_fre_wly_chh_krd_fin_ven_jav_swe_tag_jpn_tml_kor_pol_ctl_zul_rus_bat_ita_aeg_sun_cnt_scr_bam_afr_mlt_svk_por_rom_hin_qcu_guj_lat_spa_bem_owc_urd_amr_lit_mao_eng_tsn_ukr_dyu_ind_tha_sid_knd_xho_ewe_azi_ger_alb_tur_moo_vie_amh_akn_ses_igb	0.570074792756219	1.34777108196706	0.181006054252589
798	gam_ctl_dyu_fre_wly_heb_hau_bul_tur_azi_ven_sun_bam_grk_rus_bsq_ukr_chh_tsw_mnd_arw_dut_tsn_svk_akn_lat_est_dgb_bem_hun_lit_amr_geo_scr_swe_pol_por_aeg_tig_krd_fin_swa_jav_rom_mao_jpn_knd_kor_eng_cze_fbf_urd_tag_mol_sid_bat_cnt_alb_igb_ger_amh_pan_glc_slo_prs_qcu_spa_hin_bos_ses_anl_mcd_mlt_afr_mly_nor_lda_ita_swt_ind_tha_sod_tml_cic_ewe_uzb_ben_guj_aze_moo_vie_owc_xho_zul_yor	-0.300618641425178	-0.712093271578865	0.478189632371435
799	sid_mcd_xho_nor_tig_hau_anl_cze_uzb_tur_yor_bat_moo_ben_glc_bsq_guj_mlt_ven_cnt_ukr_swe_swt_por_igb_ctl_fin_dgb_bem_hun_fre_amh_geo_bul_ita_arw_slo_aeg_owc_hin_est_tsn_mao_bos_jav_jpn_knd_kor_rom_pol_dyu_lit_sun_urd_heb_tag_mnd_scr_cic_prs_chh_mol_rus_krd_ger_qcu_eng_afr_spa_bam_gam_lat_amr_svk_ind_pan_ewe_dut_swa_mly_tha_sod_tml_ses_akn_aze_grk_alb_azi_fbf_vie_wly_lda_zul_tsw	-0.285277844352517	-0.674627634160683	0.501586021795584
800	anl_mol_dgb_scr_amh_hau_gam_ger_azi_tur_moo_ind_dyu_arw_nor_bsq_swe_aeg_fbf_cnt_spa_pol_tsw_ben_yor_bos_est_igb_swt_hun_afr_wly_geo_svk_krd_lat_rus_heb_sod_dut_fin_swa_mao_guj_tag_jpn_tml_kor_ukr_prs_ses_fre_sun_pan_owc_bat_mnd_urd_akn_lit_chh_ctl_grk_cze_rom_qcu_por_ita_slo_ven_amr_eng_tig_hin_mly_mcd_cic_glc_zul_jav_tha_mlt_knd_xho_bem_uzb_bul_alb_aze_tsn_vie_sid_bam_ewe_lda	-0.913502799650957	-2.21151060492502	0.0294507698566705
801	gam_scr_cic_rus_owc_tig_aeg_prs_uzb_aze_moo_mly_tsw_fre_rom_bsq_ukr_amr_bem_mnd_ben_ctl_lda_urd_xho_por_est_fbf_dgb_fin_mcd_hau_geo_arw_mol_ita_bos_wly_chh_alb_hun_ven_tag_dut_sun_jpn_tml_kor_swe_grk_yor_ger_jav_guj_anl_bat_cnt_pol_igb_lat_heb_svk_pan_krd_hin_qcu_bul_cze_eng_tsn_sid_afr_amh_glc_ind_lit_swa_slo_akn_mao_tha_sod_knd_ses_bam_azi_spa_nor_tur_swt_vie_mlt_zul_ewe_dyu	0.0776288242168785	0.182776176116813	0.855371500406421
802	sid_guj_fbf_prs_wly_hau_amh_mol_uzb_azi_bam_tag_xho_bul_alb_bsq_dut_aeg_bem_mnd_eng_krd_swa_bos_yor_por_est_igb_zul_fin_ctl_mlt_geo_cze_svk_nor_lat_owc_gam_spa_hun_swt_bat_slo_jav_jpn_knd_kor_fre_urd_lda_ben_ind_rom_anl_sun_cnt_ita_ewe_swe_tig_afr_mcd_pol_scr_qcu_ger_pan_ukr_dyu_amr_hin_heb_arw_mly_glc_cic_grk_tsw_mao_tha_chh_tml_akn_ven_aze_lit_rus_tur_ses_vie_sod_moo_dgb_tsn	0.00179373853067944	0.00422286902625872	0.996639693183853
803	owc_dut_ses_por_amr_anl_gam_grk_uzb_aze_bam_bat_tsn_scr_nor_bsq_mcd_aeg_lda_mnd_rom_afr_yor_mol_akn_arw_est_tsw_dyu_fin_bos_mlt_geo_bul_spa_prs_urd_hau_wly_lit_hun_dgb_tag_ben_mao_jpn_knd_kor_alb_cze_swt_pan_ind_svk_amh_jav_cnt_swe_ewe_hin_chh_ctl_ger_guj_slo_qcu_rus_fre_lat_igb_tig_glc_sid_ukr_sun_ita_ven_krd_xho_mly_tha_sod_tml_fbf_zul_tur_pol_eng_azi_bem_vie_heb_swa_cic_moo	-0.89075137774551	-2.14986245419913	0.0341607557517397
804	mlt_guj_xho_scr_hau_wly_tig_mol_aze_tur_akn_jav_tsn_grk_ger_bsq_eng_chh_dyu_cnt_svk_mcd_swa_urd_lda_hin_fin_bam_ewe_hun_glc_amh_geo_krd_dut_prs_rom_sid_aeg_spa_est_ses_ind_ben_tag_jpn_knd_kor_bul_por_zul_afr_mao_ctl_heb_mly_mnd_cze_ven_nor_gam_fre_lat_pol_swe_qcu_pan_alb_bos_swt_amr_slo_owc_lit_bat_ita_yor_ukr_bem_sun_tha_sod_tml_moo_tsw_azi_rus_arw_uzb_fbf_vie_anl_dgb_igb_cic	-0.0910493079774733	-0.214697596267182	0.830473179712778
805	chh_ukr_ven_lat_heb_sod_tig_krd_azi_uzb_swt_sun_akn_fre_cze_bsq_slo_hau_lda_cnt_bos_spa_dyu_guj_moo_arw_hun_ewe_fbf_fin_urd_wly_geo_ctl_por_ger_hin_anl_amh_grk_est_cic_mly_scr_ind_jpn_knd_kor_glc_mol_tsn_lit_bat_svk_aeg_tag_mnd_prs_igb_dut_amr_ita_eng_rus_mcd_qcu_swe_rom_alb_swa_mlt_nor_sid_afr_jav_pan_bam_pol_xho_mao_tha_gam_tml_ses_bem_tur_ben_bul_aze_zul_vie_owc_yor_dgb_tsw	0.286729180651638	0.675297179043371	0.501162568020343
806	aeg_lit_cic_slo_wly_anl_amh_krd_tur_aze_dyu_bat_swa_swe_hin_bsq_glc_sid_fbf_cnt_ben_nor_igb_eng_xho_rom_hun_tsn_akn_fin_spa_sod_geo_por_arw_ukr_ger_gam_amr_urd_est_moo_sun_ctl_mao_jpn_knd_kor_lat_afr_dgb_fre_tag_pan_tig_ind_mnd_bos_ewe_guj_owc_cze_rus_scr_ita_qcu_bul_grk_dut_ses_mlt_prs_heb_mol_mly_alb_ven_mcd_zul_jav_tha_hau_tml_tsw_swt_azi_pol_svk_uzb_bem_vie_chh_yor_lda_bam	-0.599146392221634	-1.42979074158653	0.156127970027642
807	sid_scr_swt_ctl_hau_anl_gam_eng_azi_uzb_fbf_sun_lda_pan_arw_bsq_guj_mlt_yor_mnd_svk_rom_akn_urd_ses_mcd_est_xho_dgb_fin_mol_wly_geo_rus_afr_prs_hin_aeg_sod_ger_hun_bam_mao_por_mly_jpn_tml_kor_glc_lat_tsn_grk_jav_cze_chh_bat_cnt_bul_bem_ukr_heb_pol_nor_slo_alb_qcu_bos_swe_dut_zul_owc_krd_amh_ben_ind_ita_ewe_spa_igb_tag_tha_amr_knd_cic_ven_tur_fre_lit_aze_swa_vie_tig_moo_tsw_dyu	0.0488003428705597	0.114932651410887	0.908746289033384
808	amr_mcd_dgb_dut_aeg_wly_mlt_ger_tur_uzb_akn_bat_dyu_swe_por_bsq_ctl_sid_lda_mnd_arw_urd_ven_ben_xho_scr_hun_tsw_yor_est_nor_owc_geo_hin_bul_rus_lat_amh_chh_pan_fin_fbf_ind_guj_tag_jpn_knd_kor_cze_prs_igb_bos_mao_ita_heb_jav_cnt_rom_swa_ukr_anl_alb_spa_slo_grk_qcu_fre_svk_afr_ewe_tig_krd_gam_pol_mly_eng_zul_mol_tsn_sun_tha_sod_tml_moo_cic_aze_lit_glc_azi_ses_vie_hau_bam_swt_bem	0.479605391141238	1.13141333414618	0.260790237847371
809	amh_grk_tsw_rus_owc_amr_sid_nor_tur_aze_bam_ind_ewe_glc_dut_bsq_eng_sod_lda_mnd_bul_fre_bem_svk_tsn_ctl_fin_fbf_igb_est_scr_aeg_geo_krd_hin_arw_lit_chh_heb_mol_hun_moo_bat_ukr_mly_jpn_tml_kor_alb_lat_swt_bos_jav_swe_gam_sun_cnt_ben_swa_cze_hau_ita_slo_spa_pol_qcu_guj_ger_pan_cic_wly_mcd_anl_afr_mao_por_dyu_prs_zul_tag_tha_tig_knd_ses_dgb_uzb_rom_urd_azi_akn_vie_mlt_xho_yor_ven	-0.354406080038078	-0.839346714635646	0.403427206640247
810	aeg_mcd_moo_swe_owc_hau_sod_mol_uzb_azi_zul_mao_akn_glc_bos_bsq_lit_amh_bam_mnd_fre_alb_dgb_eng_tsw_pan_hun_igb_swa_est_cze_sid_geo_afr_lat_por_nor_anl_chh_ctl_fin_fbf_jav_arw_bat_jpn_knd_kor_svk_ger_yor_ita_sun_ukr_tig_mly_cnt_dut_tsn_krd_amr_spa_guj_rom_urd_qcu_scr_prs_rus_ses_wly_hin_gam_bul_tag_pol_cic_grk_dyu_ind_tha_mlt_tml_ven_xho_tur_ben_slo_aze_lda_vie_heb_swt_ewe_bem	-0.38577090407394	-0.914512330329712	0.362812710077263
811	tig_bul_moo_bos_hau_mlt_anl_lat_aze_uzb_swa_mao_ven_afr_mol_bsq_pol_chh_tsn_cnt_arw_ben_dgb_fre_ewe_ukr_est_zul_bem_hun_por_gam_geo_ger_dut_slo_nor_heb_sid_lit_fin_ses_ind_ita_bat_jpn_tml_kor_rus_urd_igb_spa_tag_eng_owc_jav_mnd_prs_cic_krd_amh_alb_pan_ctl_scr_qcu_guj_glc_swe_fbf_aeg_svk_wly_mcd_mly_hin_yor_grk_swt_sun_tha_amr_knd_xho_tsw_tur_cze_rom_azi_bam_vie_sod_lda_akn_dyu	-0.501110460641017	-1.19125787150189	0.236583771177127
812	sid_scr_swt_pan_chh_amh_tig_guj_azi_aze_ewe_jav_akn_eng_ben_bsq_lit_sod_cic_mnd_hin_rus_lda_cze_fbf_svk_est_tsn_bem_fin_bos_hau_geo_ukr_lat_mcd_spa_aeg_gam_fre_hun_ven_mly_krd_ind_jpn_tml_kor_slo_glc_bam_nor_mao_afr_owc_bat_cnt_ita_dgb_swe_amr_dut_arw_prs_mol_qcu_grk_rom_pol_dyu_wly_bul_heb_por_tag_ger_moo_urd_xho_sun_tha_mlt_knd_swa_ses_tur_ctl_alb_uzb_tsw_vie_anl_igb_zul_yor	0.0842457424680562	0.198557390634492	0.843042405086014
813	sod_ukr_bam_spa_anl_chh_owc_ben_azi_uzb_swt_ind_akn_bos_nor_bsq_por_mlt_zul_mnd_svk_scr_tsw_alb_yor_prs_fin_fbf_ven_est_glc_heb_geo_mcd_ctl_rus_urd_hau_gam_dut_hun_cic_jav_lat_mly_jpn_tml_kor_guj_cze_ses_eng_sun_krd_aeg_tag_cnt_rom_ewe_hin_wly_swe_bul_mol_ita_qcu_pol_fre_arw_dgb_tig_ger_sid_grk_mao_pan_moo_afr_tsn_bat_tha_amh_knd_dyu_lda_aze_lit_slo_tur_bem_vie_amr_xho_swa_igb	-0.0100742515227924	-0.0237236353093922	0.981123881680861
814	sid_prs_xho_ctl_amh_sod_mlt_bos_tur_azi_ses_sun_igb_pan_glc_bsq_mol_owc_bem_mnd_spa_fre_ewe_arw_lda_mcd_hun_moo_zul_est_cze_wly_geo_pol_rom_alb_lit_heb_chh_grk_fin_bam_ind_por_mao_jpn_knd_kor_bul_ben_akn_guj_jav_slo_hau_mly_cnt_lat_dgb_nor_gam_hin_ger_ukr_swe_qcu_ita_dut_rus_swt_tig_eng_amr_krd_bat_svk_tsw_urd_yor_tag_tha_anl_tml_dyu_ven_aze_scr_afr_uzb_fbf_vie_aeg_swa_tsn_cic	-0.562883732141858	-1.34252056225856	0.18269515081478
815	wly_spa_ses_rus_aeg_amh_amr_slo_azi_tur_swt_mao_igb_fre_afr_bsq_ger_hau_dgb_mnd_nor_dut_swa_cze_tsw_svk_est_xho_lda_hun_bul_sid_geo_pan_glc_ita_scr_gam_sod_alb_fin_yor_jav_ctl_ind_jpn_knd_kor_krd_mcd_ven_mol_mly_pol_anl_sun_cnt_arw_fbf_eng_owc_lit_swe_guj_bos_qcu_ukr_hin_por_zul_mlt_urd_tig_ben_bat_prs_ewe_lat_dyu_tag_tha_chh_tml_cic_tsn_aze_rom_grk_uzb_bam_vie_heb_moo_bem_akn	0.561811925117103	1.32772965629127	0.187517214360387
816	owc_bul_akn_lat_tig_heb_sod_fre_aze_uzb_swt_jav_bem_swe_bos_bsq_nor_amh_ses_mnd_por_grk_lda_ben_swa_ita_est_ewe_moo_fin_arw_hau_geo_urd_lit_eng_prs_aeg_sid_svk_hun_cic_ind_alb_bat_jpn_tml_kor_spa_rus_tsw_scr_tag_cze_anl_sun_cnt_pan_ven_pol_amr_mcd_afr_slo_rom_qcu_glc_hin_mol_dgb_mlt_dut_wly_ctl_mly_guj_zul_ukr_yor_mao_tha_gam_knd_xho_fbf_tur_ger_krd_azi_igb_vie_chh_dyu_bam_tsn	0.367482176257384	0.866838771872114	0.388261376160553
817	wly_krd_swt_pan_amh_sid_gam_scr_tur_azi_zul_jav_cic_ukr_bul_bsq_spa_hau_lda_cnt_ben_lat_bem_rom_moo_svk_fin_fbf_xho_est_urd_chh_geo_por_nor_dut_arw_mlt_heb_ita_hun_ewe_ind_mcd_mly_jpn_knd_kor_swe_mol_swa_afr_sun_guj_sod_mao_mnd_grk_dgb_cze_amr_glc_alb_slo_lit_qcu_rus_eng_prs_tsw_anl_bos_tig_ctl_bat_pol_yor_hin_dyu_tag_tha_aeg_tml_igb_bam_aze_ger_fre_uzb_ses_vie_owc_ven_akn_tsn	-0.268959702792697	-0.635320589840552	0.526779486101435
818	hau_grk_igb_swe_anl_aeg_owc_ger_uzb_azi_zul_mao_dyu_svk_ben_bsq_rom_tig_ewe_cnt_cze_prs_moo_pan_yor_slo_hun_lda_akn_fin_bos_wly_geo_mol_ctl_glc_mcd_gam_mlt_por_est_ses_tag_eng_sun_jpn_tml_kor_urd_afr_bam_fre_bat_spa_sod_jav_mnd_krd_swa_lit_heb_arw_dut_lat_pol_qcu_scr_guj_ita_swt_amr_bul_sid_hin_ind_rus_tsn_ukr_fbf_mly_tha_amh_knd_bem_tsw_aze_nor_alb_tur_cic_vie_chh_ven_xho_dgb	0.745769206904357	1.77071685669254	0.079884325204674
819	sod_swe_moo_eng_amh_heb_hau_fre_uzb_azi_akn_jav_tsw_dut_lit_bsq_svk_mlt_swa_mnd_glc_rom_dyu_grk_dgb_spa_hun_ses_xho_est_slo_sid_geo_afr_ukr_pol_ben_anl_gam_ger_fin_bam_mao_nor_tag_jpn_tml_kor_krd_alb_cic_pan_bat_por_tig_mly_cnt_mol_tsn_mcd_chh_hin_ita_scr_urd_qcu_prs_bul_cze_swt_aeg_ctl_wly_guj_sun_lat_lda_arw_ven_ind_tha_amr_knd_bem_ewe_aze_rus_bos_tur_igb_vie_owc_yor_zul_fbf	-0.300761735679659	-0.711367062564242	0.478637299402491
820	aeg_alb_swt_lat_owc_gam_anl_eng_tur_azi_lda_tag_dyu_svk_spa_bsq_cze_wly_moo_cnt_ctl_mcd_ven_guj_igb_ger_est_xho_swa_hun_rus_sid_geo_pan_dut_arw_grk_sod_mlt_bul_fin_dgb_sun_bos_jav_jpn_knd_kor_slo_rom_tsn_hin_ind_nor_chh_mly_mnd_prs_ses_ita_hau_swe_glc_lit_ukr_qcu_afr_fre_pol_akn_heb_ben_amr_mol_bat_urd_tsw_por_bem_mao_tha_amh_tml_fbf_bam_aze_krd_scr_uzb_zul_vie_tig_yor_ewe_cic	-0.532044479534582	-1.26785933296317	0.208013255964443
821	sod_mcd_yor_alb_amr_heb_chh_afr_tur_aze_igb_mao_bem_prs_ger_bsq_dut_tig_ven_cnt_arw_pan_swa_krd_zul_cze_est_ewe_bam_fin_urd_anl_geo_scr_swe_fre_por_wly_hau_svk_hun_fbf_sun_ben_tag_jpn_tml_kor_guj_rus_moo_grk_mly_nor_amh_bat_mnd_bos_swt_lat_owc_ctl_slo_mol_bul_qcu_rom_lit_spa_lda_gam_eng_sid_ita_ind_glc_dgb_pol_tsn_jav_tha_aeg_knd_xho_dyu_azi_ukr_hin_uzb_ses_vie_mlt_cic_tsw_akn	-0.033587839577977	-0.0791290223754784	0.937100015327463
822	sid_krd_swt_dut_amh_tig_aeg_mol_tur_uzb_ses_mly_swa_rom_scr_bsq_swe_gam_dgb_cnt_ctl_alb_ven_eng_ewe_grk_fin_yor_lda_hun_bul_anl_geo_rus_svk_glc_mcd_hau_owc_ger_est_xho_sun_spa_mao_jpn_tml_kor_afr_ben_tsw_slo_tag_lat_sod_bat_mnd_ukr_moo_urd_chh_lit_ita_prs_arw_qcu_nor_fre_hin_bem_amr_guj_heb_cze_jav_bos_cic_pan_dyu_ind_tha_mlt_knd_akn_bam_azi_por_pol_aze_zul_vie_wly_tsn_igb_fbf	0.289793986817465	0.683599210753777	0.495927972796232
823	chh_rus_xho_rom_hau_sid_sod_nor_tur_azi_yor_bat_cic_swe_fre_bsq_ben_aeg_swa_mnd_alb_dut_ven_prs_moo_hin_fin_ewe_tsw_est_bul_gam_geo_ita_slo_glc_krd_amr_tig_spa_hun_zul_sun_scr_ind_jpn_knd_kor_ukr_mcd_ses_guj_tag_svk_heb_jav_cnt_eng_dgb_afr_mlt_lit_ger_bos_grk_qcu_ctl_pol_lat_dyu_wly_por_amh_pan_mly_mol_swt_cze_bem_mao_tha_owc_tml_akn_igb_aze_urd_arw_uzb_tsn_vie_anl_bam_lda_fbf	-0.593186096653404	-1.41651317124678	0.159966237105834
824	gam_mcd_akn_ben_mlt_owc_amr_cze_uzb_tur_tsn_mly_swt_por_pol_bsq_swe_chh_fbf_cnt_urd_nor_ewe_glc_moo_lit_hun_xho_bam_fin_rus_tig_geo_arw_bos_slo_hin_heb_aeg_bul_est_swa_jav_krd_sun_jpn_knd_kor_prs_pan_igb_dut_ind_ita_hau_mao_mnd_lat_zul_fre_sid_rom_alb_eng_grk_qcu_afr_mol_ctl_yor_wly_guj_amh_ger_bat_spa_bem_svk_dgb_tag_tha_sod_tml_ven_cic_azi_scr_ukr_aze_tsw_vie_anl_ses_lda_dyu	-0.936883209511396	-2.27711152430948	0.0250719391627894
825	aeg_swe_yor_grk_sod_wly_hau_prs_uzb_aze_ewe_sun_moo_pan_spa_bsq_pol_chh_akn_mnd_mol_eng_dyu_arw_dgb_guj_fin_swa_xho_est_slo_gam_geo_ita_nor_ukr_lat_tig_heb_bul_hun_swt_tag_krd_mao_jpn_knd_kor_bos_mcd_bam_rus_mly_urd_amr_bat_cnt_afr_cic_lit_sid_cze_dut_ben_rom_qcu_hin_alb_scr_tsn_mlt_ger_amh_ctl_jav_fre_bem_por_ven_ind_tha_anl_tml_ses_lda_azi_glc_svk_tur_tsw_vie_owc_igb_fbf_zul	-0.343234404530499	-0.813026606219796	0.418279329743615
826	amh_rom_swt_ctl_heb_anl_wly_ben_aze_tur_cic_tag_yor_bos_scr_bsq_fre_amr_tsn_cnt_swe_grk_bem_krd_ven_urd_fin_zul_tsw_hun_lat_hau_geo_prs_arw_nor_eng_owc_chh_glc_est_dyu_mao_spa_ind_jpn_tml_kor_hin_ita_bam_dut_sun_bul_aeg_jav_mnd_lit_xho_guj_mlt_rus_afr_por_ukr_qcu_mcd_mol_cze_dgb_tig_slo_sid_alb_bat_svk_ses_pol_lda_mly_tha_sod_knd_fbf_swa_azi_pan_ger_uzb_igb_vie_gam_ewe_moo_akn	-0.0604576224212559	-0.14240860983818	0.887065331686011
827	amh_fre_tsw_mcd_wly_sod_tig_hin_uzb_aze_akn_tag_dyu_spa_afr_bsq_ukr_owc_zul_mnd_krd_alb_tsn_bul_igb_swe_fin_swt_moo_hun_por_anl_geo_svk_rom_ger_urd_amr_gam_ita_est_fbf_ind_dut_sun_jpn_knd_kor_cze_glc_bam_lit_mao_pol_sid_mly_cnt_guj_yor_pan_heb_arw_grk_nor_slo_qcu_lat_scr_prs_swa_chh_bos_hau_ben_jav_rus_dgb_ctl_ven_bat_tha_aeg_tml_xho_ses_azi_eng_mol_tur_lda_vie_mlt_cic_bem_ewe	-0.36345003831376	-0.861787953895524	0.391020859844808
828	sod_bos_lda_rus_amh_amr_anl_guj_aze_tur_akn_mly_tsn_swe_por_bsq_lit_wly_ven_mnd_urd_cze_xho_ctl_ses_afr_est_moo_dyu_fin_ita_chh_geo_rom_fre_eng_mcd_hau_owc_arw_hun_swt_tag_mol_mao_jpn_tml_kor_svk_lat_yor_prs_sun_grk_tig_jav_cnt_dut_dgb_slo_aeg_ben_alb_spa_nor_qcu_bul_ger_krd_fbf_gam_ukr_mlt_pol_ind_pan_igb_glc_tsw_bat_tha_heb_knd_bam_ewe_uzb_scr_hin_azi_swa_vie_sid_bem_zul_cic	-0.409362267012556	-0.972198364212023	0.333473726808642
829	heb_bul_fbf_prs_gam_anl_amr_ben_azi_tur_dyu_sun_yor_por_lit_bsq_fre_hau_cic_mnd_krd_pan_swa_urd_lda_hin_fin_tsw_ewe_hun_cze_sid_geo_ctl_swe_rom_pol_sod_wly_grk_est_igb_mao_slo_tag_jpn_knd_kor_arw_mcd_ses_alb_ind_dut_amh_jav_cnt_afr_tsn_lat_chh_eng_scr_ita_spa_qcu_glc_nor_ukr_dgb_owc_mol_tig_ger_mly_guj_akn_svk_xho_bat_tha_mlt_tml_bem_ven_aze_rus_bos_uzb_zul_vie_aeg_moo_bam_swt	-1.11153032721038	-2.72769497183774	0.00762481972880017
830	aeg_scr_dyu_ita_wly_gam_anl_grk_aze_tur_tsn_ind_moo_ukr_mol_bsq_rom_chh_bem_cnt_ctl_hin_zul_slo_ven_pan_hun_ewe_tsw_est_glc_tig_geo_urd_arw_pol_afr_heb_amh_cze_fin_xho_mao_mcd_jav_jpn_knd_kor_eng_por_cic_bul_mly_ben_sid_tag_mnd_lit_akn_alb_sod_bos_guj_krd_ger_qcu_nor_fre_svk_dgb_owc_dut_mlt_lat_bat_swe_bam_rus_fbf_sun_tha_amr_tml_swa_ses_azi_spa_prs_uzb_yor_vie_hau_swt_igb_lda	-0.478784387335461	-1.13695193655982	0.258479384040993
831	heb_ukr_xho_prs_aeg_anl_owc_slo_tur_azi_zul_ind_tsn_arw_mol_bsq_hin_wly_ses_mnd_rus_rom_swt_ger_igb_scr_fin_bem_lda_est_svk_amh_geo_ben_lat_urd_bul_amr_mlt_eng_hun_akn_mao_grk_mly_jpn_tml_kor_nor_mcd_cic_pol_sun_glc_sid_jav_cnt_pan_bam_spa_sod_alb_swe_lit_dut_qcu_fre_por_ctl_ewe_tig_cze_chh_afr_bat_ita_swa_guj_moo_tag_tha_gam_knd_tsw_ven_uzb_krd_bos_aze_yor_vie_hau_dgb_dyu_fbf	-0.696151963588273	-1.67012484601254	0.0982572069104902
832	sid_bul_ven_pol_amh_owc_aeg_hin_uzb_azi_yor_bat_bem_rus_afr_bsq_bos_anl_xho_mnd_grk_guj_dyu_arw_ewe_swe_fin_tsn_ses_est_slo_mlt_geo_mcd_ukr_svk_pan_heb_amr_cze_hun_swt_mao_por_jav_jpn_tml_kor_mol_ctl_fbf_nor_mly_ita_hau_tag_cnt_urd_igb_prs_tig_rom_scr_dut_fre_qcu_ben_ger_lat_moo_sod_spa_gam_lit_ind_krd_bam_alb_lda_sun_tha_chh_knd_zul_swa_aze_glc_eng_tur_akn_vie_wly_dgb_cic_tsw	-0.857872417686229	-2.07271560570591	0.0409655542783181
833	wly_svk_swt_mcd_mlt_sid_amr_prs_aze_azi_dyu_bat_tsn_rom_cze_bsq_ger_amh_dgb_mnd_pan_bul_akn_rus_cic_ita_est_tsw_igb_hun_swe_tig_geo_eng_bos_urd_lat_heb_gam_guj_fin_ewe_tag_por_jav_jpn_knd_kor_dut_arw_ses_alb_ind_slo_hau_mao_cnt_mol_swa_ukr_sod_lit_afr_spa_krd_qcu_fre_pol_grk_bem_aeg_glc_chh_ben_sun_scr_moo_nor_ven_mly_tha_owc_tml_lda_zul_tur_ctl_hin_uzb_yor_vie_anl_xho_fbf_bam	-0.306000357527984	-0.72487031060347	0.470351465218802
834	hau_prs_dyu_ukr_mlt_amr_owc_ben_uzb_aze_tsn_tag_cic_bos_ctl_bsq_mcd_heb_ven_mnd_scr_arw_lda_krd_swt_pol_hun_tsw_igb_fin_guj_amh_geo_glc_svk_eng_mol_aeg_sid_lat_est_zul_ind_por_sun_jpn_tml_kor_ger_rom_fbf_alb_mly_ita_wly_bat_cnt_swe_yor_afr_gam_pan_bul_nor_slo_qcu_fre_urd_grk_ses_sod_dut_tig_cze_jav_spa_bam_lit_akn_mao_tha_anl_knd_moo_swa_azi_rus_hin_tur_xho_vie_chh_dgb_ewe_bem	-0.711598575889795	-1.70681721502238	0.0911930101743713
835	owc_grk_lda_scr_sid_sod_amr_ctl_aze_tur_bam_sun_zul_svk_eng_bsq_fre_amh_bem_cnt_urd_rus_cic_bos_dyu_glc_est_tsw_tsn_hun_rom_aeg_geo_ita_nor_krd_ben_wly_anl_ger_fin_ses_tag_slo_bat_jpn_knd_kor_por_arw_swa_hin_mly_prs_gam_mao_mnd_alb_xho_bul_hau_ukr_swe_afr_pol_qcu_dut_lit_mcd_ven_tig_guj_heb_lat_jav_pan_swt_spa_dgb_ind_tha_mlt_tml_moo_fbf_uzb_mol_cze_azi_yor_vie_chh_akn_ewe_igb	-0.86070431999271	-2.08163415000157	0.0401233993678312
836	chh_guj_cic_nor_anl_sod_aeg_cze_tur_aze_zul_bat_tsw_rus_urd_bsq_eng_amh_lda_mnd_rom_ita_dyu_krd_swa_bul_fin_akn_bam_hun_swe_tig_geo_hin_scr_por_fre_hau_gam_ctl_est_igb_mly_prs_sun_jpn_tml_kor_alb_svk_ses_grk_ind_mcd_wly_tag_cnt_ukr_fbf_bos_mlt_pan_afr_lit_dut_qcu_glc_mol_arw_xho_heb_lat_sid_spa_jav_slo_ven_ben_tsn_mao_tha_amr_knd_yor_dgb_azi_ger_pol_uzb_swt_vie_owc_moo_ewe_bem	-0.0451306943788239	-0.106315212698573	0.915561255419604
837	amr_ita_ewe_spa_tig_owc_amh_pan_azi_aze_bem_ind_tsn_alb_urd_bsq_mcd_hau_zul_cnt_svk_afr_lda_guj_swt_mol_fin_yor_dgb_est_fre_heb_geo_ben_scr_lit_por_chh_mlt_prs_hun_ven_tag_krd_mao_jpn_knd_kor_arw_swe_dyu_glc_jav_bul_aeg_mly_mnd_eng_moo_cze_anl_ukr_hin_nor_dut_qcu_rom_ctl_pol_swa_sid_grk_gam_slo_bat_bos_ses_lat_igb_sun_tha_wly_tml_tsw_xho_tur_ger_rus_uzb_akn_vie_sod_bam_fbf_cic	0.106310265268282	0.250192263320178	0.802990525879939
838	chh_nor_zul_ctl_hau_heb_amh_alb_aze_uzb_yor_mao_xho_bos_cze_bsq_pol_mlt_moo_mnd_afr_por_bam_lit_tsn_ita_fin_tsw_dgb_hun_grk_owc_geo_rus_dut_scr_lat_sid_amr_mol_est_ewe_bat_glc_mly_jpn_knd_kor_urd_pan_igb_prs_ind_slo_wly_tag_cnt_svk_lda_eng_anl_swe_guj_ukr_mcd_qcu_hin_ger_spa_dyu_sod_krd_aeg_fre_sun_rom_ses_ben_akn_jav_tha_gam_tml_swt_ven_azi_bul_arw_tur_swa_vie_tig_fbf_bem_cic	0.395057170966151	0.930536196383978	0.354502762092243
839	amr_slo_dyu_prs_tig_sod_aeg_afr_aze_tur_ven_ind_tsn_ita_pol_bsq_ctl_chh_ewe_mnd_urd_bul_lda_pan_moo_hin_hun_igb_yor_fin_lat_owc_geo_spa_swe_dut_svk_hau_mlt_ger_est_bam_tag_lit_sun_jpn_tml_kor_rus_scr_akn_fre_mao_mcd_anl_bat_cnt_rom_ses_bos_heb_ukr_cze_alb_por_qcu_grk_ben_krd_xho_wly_mol_amh_arw_mly_guj_fbf_eng_zul_jav_tha_sid_knd_bem_cic_uzb_nor_glc_azi_tsw_vie_gam_swt_dgb_swa	0.122544919715371	0.288268279271293	0.773782873103492
840	wly_eng_bam_mol_owc_amr_aeg_grk_azi_aze_zul_jav_dgb_ukr_swe_bsq_cze_tig_dyu_cnt_afr_lat_xho_dut_ewe_svk_est_tsn_igb_hun_guj_mlt_geo_urd_prs_mcd_bos_amh_sod_glc_fin_ven_mly_slo_mao_jpn_tml_kor_bul_rom_swt_arw_ind_alb_gam_tag_mnd_pan_tsw_ctl_sid_fre_ben_krd_rus_qcu_hin_scr_nor_lda_hau_spa_anl_pol_sun_ger_moo_ita_fbf_bat_tha_chh_knd_yor_bem_tur_por_lit_uzb_cic_vie_heb_ses_akn_swa	-0.380861744295109	-0.9021701676645	0.369297126129521
841	owc_spa_bem_dut_sid_hau_aeg_guj_uzb_aze_swa_sun_swt_swe_svk_bsq_eng_heb_lda_mnd_lat_urd_tsw_pol_xho_prs_hun_cic_bam_fin_rom_chh_geo_ukr_mcd_arw_bul_amr_amh_ger_est_moo_mao_alb_mly_jpn_knd_kor_afr_lit_zul_grk_jav_ita_sod_ind_cnt_slo_akn_rus_gam_por_glc_nor_pan_qcu_bos_mol_fre_igb_mlt_krd_anl_ctl_bat_cze_fbf_scr_ewe_tag_tha_wly_tml_ven_tsn_tur_hin_ben_azi_dyu_vie_tig_dgb_yor_ses	-4.84347526564031e-05	-0.000114021022989624	0.999909268611338
842	heb_rus_xho_guj_sod_hau_tig_urd_azi_uzb_ven_mly_fbf_lit_dut_bsq_glc_sid_moo_mnd_ben_afr_tsw_alb_bam_rom_est_swa_bem_hun_scr_amr_geo_slo_nor_pol_ukr_aeg_gam_krd_fin_dgb_mao_cze_jav_jpn_tml_kor_hin_lat_ses_bul_ind_svk_chh_tag_cnt_spa_akn_mcd_mlt_pan_ctl_swe_mol_qcu_fre_prs_grk_dyu_wly_por_anl_eng_sun_bos_ewe_arw_lda_bat_tha_amh_knd_cic_swt_tur_ger_ita_aze_zul_vie_owc_tsn_yor_igb	-0.374616763156925	-0.888066800675751	0.376795908638177
843	sod_krd_lda_guj_mlt_amh_gam_ctl_tur_uzb_tsn_jav_akn_urd_spa_bsq_fre_hau_xho_cnt_ger_lat_zul_swe_moo_nor_hun_swa_swt_fin_scr_wly_geo_afr_glc_ben_ukr_sid_anl_hin_est_ewe_bat_rom_tag_jpn_knd_kor_prs_dut_igb_svk_mao_alb_heb_sun_mnd_grk_bem_por_owc_eng_pol_cze_mol_qcu_lit_arw_mcd_fbf_chh_bos_aeg_slo_mly_rus_ven_ita_yor_ind_tha_amr_tml_dyu_ses_azi_bul_pan_aze_cic_vie_tig_bam_tsw_dgb	0.00525254955335474	0.012367648159642	0.990158788691457
844	sod_cze_bam_eng_aeg_gam_owc_ita_aze_azi_yor_mao_dgb_swe_bos_bsq_dut_wly_dyu_mnd_slo_fre_tsw_mcd_fbf_ukr_hun_ewe_igb_est_rom_tig_geo_rus_mol_krd_afr_heb_mlt_lat_fin_moo_bat_hin_tag_jpn_tml_kor_urd_prs_akn_glc_sun_pan_sid_mly_cnt_ctl_xho_alb_amr_pol_grk_spa_bul_qcu_por_ger_guj_tsn_amh_arw_anl_nor_ind_svk_bem_ben_ses_jav_tha_hau_knd_cic_swa_tur_scr_lit_uzb_lda_vie_chh_swt_ven_zul	0.264017617661962	0.621872515931246	0.535547267067414
845	tig_pol_dgb_rom_chh_gam_mlt_scr_azi_aze_zul_mly_xho_nor_krd_bsq_rus_heb_tsn_mnd_ita_guj_swt_urd_yor_fre_hun_swa_dyu_fin_svk_amh_geo_mol_swe_glc_prs_amr_sod_spa_est_ewe_jav_alb_ind_jpn_knd_kor_bul_arw_tsw_cze_bat_pan_sid_mao_cnt_mcd_ses_bos_aeg_por_afr_ger_lat_qcu_eng_ben_slo_akn_wly_grk_hau_lit_tag_ctl_bem_dut_bam_sun_tha_anl_tml_lda_fbf_uzb_ukr_hin_tur_igb_vie_owc_moo_cic_ven	0.113314499924794	0.266926187889728	0.790116987677615
846	gam_afr_tsw_arw_chh_wly_anl_ctl_uzb_aze_xho_tag_ses_hin_por_bsq_eng_owc_yor_mnd_grk_lat_cic_mcd_moo_svk_fin_bam_ven_est_slo_sod_geo_glc_spa_mol_guj_hau_amr_lit_hun_lda_jav_urd_ind_jpn_knd_kor_rom_bul_ewe_ita_mly_ben_heb_mao_cnt_nor_zul_rus_aeg_krd_cze_ukr_bos_qcu_pol_scr_pan_dgb_amh_prs_sid_dut_bat_swe_bem_ger_dyu_sun_tha_mlt_tml_fbf_tsn_azi_alb_fre_tur_swa_vie_tig_swt_igb_akn	-0.19462014628706	-0.45948494190704	0.646958242636111
847	aeg_mol_ven_pan_mlt_owc_heb_slo_uzb_aze_fbf_jav_dgb_fre_lat_bsq_rus_sod_ses_cnt_guj_ita_swa_ctl_cic_bul_hun_lda_moo_est_ger_wly_geo_dut_pol_bos_rom_amh_sid_urd_fin_tsn_sun_scr_mao_jpn_knd_kor_nor_prs_zul_svk_bat_grk_hau_tag_mnd_afr_bam_ukr_gam_arw_hin_mcd_glc_qcu_swe_krd_ben_akn_anl_spa_amr_alb_mly_eng_xho_cze_ewe_ind_tha_tig_tml_igb_bem_azi_por_lit_tur_tsw_vie_chh_swt_yor_dyu	0.21268130286671	0.500664893530642	0.617789818853462
848	hau_grk_tsn_glc_gam_owc_mlt_cze_tur_uzb_dgb_ind_tsw_ben_svk_bsq_por_sod_cic_mnd_afr_fre_akn_ctl_swt_rom_fin_igb_xho_hun_mcd_sid_geo_arw_eng_dut_nor_aeg_heb_lat_est_bam_mao_guj_bat_jpn_knd_kor_hin_prs_moo_spa_tag_bos_amh_sun_cnt_pol_yor_urd_chh_rus_slo_mol_krd_qcu_bul_alb_swe_fbf_wly_ger_amr_lit_jav_scr_ven_ukr_swa_mly_tha_anl_tml_dyu_bem_aze_ita_pan_azi_ewe_vie_tig_lda_zul_ses	-0.54802350082445	-1.30515633958706	0.195059588294638
849	sid_cze_yor_por_aeg_hau_gam_rom_uzb_tur_bam_jav_fbf_svk_swe_bsq_nor_wly_moo_cnt_rus_eng_ses_pan_dgb_slo_fin_igb_tsn_hun_grk_sod_geo_ctl_pol_ukr_krd_anl_heb_ita_est_xho_sun_ger_bat_jpn_tml_kor_afr_ben_cic_scr_tag_mcd_owc_ind_mnd_urd_dyu_fre_amh_arw_glc_bul_spa_qcu_lat_lit_bos_ewe_amr_hin_mlt_mol_mly_guj_swa_alb_ven_mao_tha_chh_knd_tsw_swt_aze_prs_dut_azi_akn_vie_tig_zul_lda_bem	-0.51801551610487	-1.23488688794813	0.219983474552395
850	hau_lat_bem_cze_sid_gam_tig_swe_aze_uzb_dyu_mao_lda_ita_por_bsq_alb_mlt_ses_cnt_ben_slo_cic_urd_bam_lit_fin_zul_swt_est_bos_amh_geo_rom_eng_guj_bul_anl_aeg_arw_hun_dgb_sun_ukr_mly_jpn_tml_kor_afr_fre_igb_nor_tag_ctl_wly_ind_mnd_spa_xho_rus_sod_krd_mol_hin_mcd_qcu_glc_pan_pol_akn_amr_ger_chh_scr_jav_svk_ven_grk_moo_bat_tha_heb_knd_tsw_ewe_azi_prs_dut_tur_tsn_vie_owc_yor_swa_fbf	-0.321449144005899	-0.760794082482731	0.448704746530621
851	amr_scr_bam_lat_wly_hau_gam_slo_tur_aze_zul_tag_fbf_alb_eng_bsq_nor_tig_bem_cnt_mcd_svk_swt_arw_ses_guj_est_ven_swa_fin_swe_anl_geo_rus_bul_ukr_afr_mlt_sod_lit_hun_ewe_mly_pan_jav_jpn_knd_kor_pol_fre_dgb_dut_ind_bos_amh_mao_mnd_rom_yor_ctl_heb_ben_ger_glc_cze_qcu_urd_hin_por_dyu_sid_krd_aeg_mol_sun_spa_moo_prs_cic_bat_tha_owc_tml_lda_tsn_azi_grk_ita_uzb_akn_vie_chh_tsw_igb_xho	0.291416750170261	0.685990910323956	0.494425478189307
852	tig_pol_dgb_ger_gam_amh_owc_eng_aze_uzb_swa_jav_ses_ukr_mol_bsq_ben_aeg_igb_cnt_svk_slo_xho_ita_yor_hin_hun_tsn_ewe_fin_grk_anl_geo_guj_fre_alb_bos_hau_mlt_spa_est_bem_bat_scr_mao_jpn_tml_kor_lat_glc_cic_arw_ind_afr_chh_mly_mnd_pan_bam_por_heb_swe_bul_rus_lit_qcu_ctl_krd_dut_swt_wly_nor_amr_urd_tag_rom_ven_mcd_zul_sun_tha_sod_knd_lda_fbf_tur_prs_cze_azi_dyu_vie_sid_akn_moo_tsw	-0.670719458016494	-1.60912866497667	0.110977714527513
853	wly_pan_akn_bul_amh_mlt_anl_dut_azi_uzb_moo_sun_ven_por_spa_bsq_svk_aeg_yor_cnt_bos_arw_tsw_ben_bem_swe_est_dyu_swt_fin_glc_heb_geo_ukr_grk_urd_krd_amr_gam_ita_hun_lda_mly_ctl_bat_jpn_tml_kor_fre_eng_bam_nor_jav_rom_chh_mao_mnd_guj_cic_ger_hau_afr_pol_lit_alb_qcu_mol_scr_mcd_fbf_sid_cze_owc_lat_tag_hin_igb_slo_ewe_ind_tha_sod_knd_ses_dgb_aze_rus_prs_tur_swa_vie_tig_zul_tsn_xho	-0.945548671168802	-2.2948279854516	0.0239922516774344
854	heb_grk_igb_krd_mlt_chh_amr_pan_tur_aze_dgb_mly_yor_rom_svk_bsq_ctl_sid_swa_cnt_swe_ita_bem_lat_bam_pol_fin_dyu_akn_hun_bos_hau_geo_glc_alb_slo_guj_amh_sod_urd_est_moo_sun_arw_tag_jpn_tml_kor_mcd_eng_ses_mol_bat_ben_owc_mao_mnd_por_tsw_ukr_aeg_bul_nor_lit_spa_qcu_hin_fre_ger_lda_gam_dut_tig_cze_ind_scr_xho_prs_tsn_jav_tha_wly_knd_swt_cic_azi_afr_rus_uzb_fbf_vie_anl_zul_ewe_ven	-0.363276976004412	-0.861512338556869	0.391171788069992
855	heb_arw_ven_slo_owc_mlt_sid_pan_azi_aze_swa_bat_swt_rus_spa_bsq_por_aeg_ses_mnd_dut_scr_fbf_grk_moo_ctl_est_tsn_xho_hun_swe_gam_geo_krd_urd_glc_pol_amr_sod_ukr_fin_lda_ind_eng_mly_jpn_tml_kor_lat_hin_cic_ger_mao_alb_tig_tag_cnt_svk_tsw_nor_wly_lit_ita_afr_cze_qcu_mcd_rom_prs_akn_hau_bos_amh_fre_jav_ben_igb_bul_dyu_sun_tha_anl_knd_dgb_bam_uzb_mol_guj_tur_zul_vie_chh_ewe_yor_bem	-0.667103434917149	-1.59565045877142	0.113959629764944
856	wly_pol_swa_spa_mlt_chh_amh_bul_azi_tur_cic_ind_bam_krd_lit_bsq_bos_heb_yor_cnt_rom_afr_xho_prs_bem_pan_hun_lda_akn_est_alb_owc_geo_glc_hin_dut_ukr_aeg_amr_rus_fin_dgb_mly_svk_tag_jpn_knd_kor_ita_ctl_fbf_ger_mao_eng_anl_sun_mnd_por_ses_slo_hau_scr_mol_guj_ben_qcu_grk_arw_nor_tsw_sod_fre_tig_urd_jav_swe_swt_mcd_tsn_bat_tha_sid_tml_dyu_igb_aze_lat_cze_uzb_moo_vie_gam_zul_ewe_ven	-0.443095379329683	-1.05281238890825	0.295154748785699
857	aeg_por_dgb_arw_tig_amr_hau_rom_azi_uzb_bem_tag_moo_prs_pol_bsq_hin_amh_yor_mnd_mcd_slo_ses_rus_xho_nor_est_bam_lda_fin_ger_mlt_geo_mol_spa_glc_afr_sid_owc_bos_hun_ven_ind_krd_jav_jpn_tml_kor_ben_ukr_tsn_fre_sun_cze_chh_mao_cnt_guj_swt_swe_wly_urd_bul_grk_ctl_qcu_eng_lat_ita_zul_anl_lit_sod_dut_mly_scr_tsw_pan_ewe_bat_tha_gam_knd_igb_swa_aze_svk_alb_tur_dyu_vie_heb_cic_fbf_akn	0.0469868477266162	0.110618753824408	0.912157046655794
858	hau_fre_ewe_pol_amr_owc_anl_ctl_uzb_aze_lda_bat_igb_ukr_glc_bsq_rus_tig_tsn_cnt_spa_por_fbf_rom_swt_slo_est_moo_ven_fin_scr_aeg_geo_lit_svk_prs_lat_sod_heb_mcd_hun_swa_sun_swe_mao_jpn_tml_kor_arw_nor_bam_afr_tag_bul_chh_ind_mnd_mol_zul_hin_gam_ita_alb_grk_krd_qcu_eng_pan_guj_ses_amh_bos_mlt_ger_jav_ben_bem_dut_xho_mly_tha_wly_knd_dyu_tsw_tur_cze_urd_azi_akn_vie_sid_yor_dgb_cic	-0.574497567277189	-1.37121275446763	0.173608348396537
859	hau_ger_swt_swe_mlt_tig_owc_krd_azi_aze_dyu_mly_ven_urd_guj_bsq_rus_aeg_swa_cnt_rom_fre_xho_prs_tsw_ita_hun_ewe_cic_est_bul_amh_geo_ukr_lit_ben_scr_sid_anl_afr_fin_bam_mao_arw_tag_jpn_knd_kor_slo_svk_tsn_bos_jav_grk_wly_bat_mnd_mcd_yor_pan_gam_mol_glc_dut_pol_qcu_alb_ctl_eng_dgb_chh_hin_amr_lat_ind_spa_ses_por_zul_sun_tha_heb_tml_lda_fbf_uzb_nor_cze_tur_igb_vie_sod_moo_akn_bem	-0.279722833396373	-0.661777887562849	0.509750010323336
860	mlt_rus_lda_swe_sid_aeg_amh_glc_aze_uzb_swt_ind_xho_cze_ukr_bsq_pol_owc_ses_cnt_por_bos_ven_krd_yor_rom_fin_dyu_fbf_est_prs_amr_geo_slo_bul_fre_scr_chh_tig_lat_hun_akn_tag_ita_bat_jpn_knd_kor_urd_grk_dgb_hin_sun_eng_hau_mly_mnd_spa_tsw_svk_gam_lit_nor_mcd_ctl_qcu_dut_arw_ger_bam_anl_ben_sod_pan_mao_afr_igb_alb_bem_jav_tha_wly_tml_ewe_moo_tur_guj_mol_azi_swa_vie_heb_tsn_zul_cic	-0.135176920284563	-0.318928488119114	0.750495950250656
861	gam_spa_yor_afr_anl_chh_sid_alb_tur_uzb_zul_sun_tsn_lat_pol_bsq_rom_sod_xho_mnd_mol_hin_swt_cze_dgb_arw_fin_dyu_ewe_est_fre_wly_geo_svk_eng_urd_mcd_amh_tig_bos_hun_cic_bat_slo_mao_jpn_tml_kor_ben_rus_swa_ctl_jav_por_hau_tag_cnt_lit_tsw_ukr_owc_krd_guj_prs_scr_qcu_grk_nor_ita_akn_mlt_bul_aeg_ger_ind_swe_moo_glc_bem_mly_tha_amr_knd_igb_bam_azi_pan_dut_aze_ses_vie_heb_lda_fbf_ven	0.433110923003897	1.02138820527582	0.309720171240827
862	sod_ctl_tsw_dut_amr_hau_heb_fre_tur_aze_tsn_mly_ewe_ger_arw_bsq_scr_sid_ven_cnt_urd_mol_swa_cze_cic_lit_hun_bem_akn_est_bul_gam_geo_ukr_guj_lat_slo_mlt_wly_rus_fin_dgb_jav_pol_bat_jpn_knd_kor_glc_ita_xho_swe_sun_svk_amh_mao_mnd_spa_dyu_afr_aeg_pan_krd_eng_prs_qcu_bos_por_ben_bam_owc_alb_anl_hin_tag_grk_lda_mcd_fbf_ind_tha_tig_tml_igb_yor_uzb_rom_nor_azi_moo_vie_chh_ses_zul_swt	0.631868232483427	1.49434186187048	0.138471656298276
863	owc_lat_swt_swe_gam_amr_chh_afr_azi_uzb_ewe_tag_zul_hin_ben_bsq_urd_heb_lda_cnt_rom_grk_ven_slo_yor_cze_hun_tsw_tsn_est_mol_sid_geo_krd_guj_scr_glc_amh_wly_dut_fin_bem_mao_ger_mly_jpn_tml_kor_ctl_nor_akn_por_jav_lit_aeg_bat_mnd_pol_bam_alb_hau_ita_ukr_spa_pan_qcu_prs_rus_arw_fbf_sod_svk_tig_eng_ind_bul_xho_bos_ses_sun_tha_mlt_knd_dyu_igb_tur_mcd_fre_aze_dgb_vie_anl_swa_moo_cic	-0.612417831391081	-1.46450017296974	0.146429641118122
864	mlt_slo_bam_rus_wly_anl_hau_prs_azi_aze_fbf_tag_ewe_rom_ctl_bsq_svk_owc_ses_mnd_lit_dut_xho_arw_dyu_ita_est_dgb_tsw_hun_ger_amh_geo_cze_urd_guj_alb_amr_gam_mol_fin_swa_ind_eng_bat_jpn_knd_kor_por_scr_bem_pol_sun_ben_heb_mao_cnt_spa_ven_fre_tig_pan_afr_ukr_nor_qcu_hin_lat_glc_cic_sod_mcd_aeg_bul_jav_grk_akn_krd_tsn_mly_tha_chh_tml_zul_swt_tur_swe_bos_uzb_lda_vie_sid_yor_igb_moo	-0.103011727949142	-0.242704808126778	0.808768553202684
865	heb_mcd_ses_ben_wly_hau_amh_pol_uzb_azi_igb_jav_cic_glc_bul_bsq_rom_owc_tsw_cnt_lit_krd_bam_pan_lda_alb_hun_zul_bem_est_eng_mlt_geo_svk_ctl_guj_ger_gam_sid_ita_fin_xho_ind_spa_mao_jpn_tml_kor_por_nor_akn_fre_bat_mol_sod_sun_mnd_grk_tsn_slo_tig_prs_dut_swe_lat_qcu_hin_scr_arw_swt_aeg_bos_amr_rus_tag_urd_dgb_cze_ewe_mly_tha_chh_knd_ven_yor_tur_ukr_afr_aze_fbf_vie_anl_dyu_moo_swa	-0.237267264372903	-0.562019902236665	0.575454525673294
866	owc_dut_bam_lat_anl_gam_heb_ita_tur_uzb_akn_mly_ses_cze_pol_bsq_guj_sod_bem_cnt_svk_alb_ewe_ctl_cic_slo_est_tsw_ven_fin_rus_sid_geo_mol_afr_eng_rom_aeg_mlt_arw_hun_tsn_mao_bos_bat_jpn_tml_kor_hin_lit_xho_ger_ind_fre_tig_sun_mnd_ben_yor_swe_chh_mcd_grk_nor_ukr_qcu_krd_spa_glc_swt_hau_pan_amr_por_tag_urd_moo_scr_swa_jav_tha_amh_knd_zul_dyu_aze_bul_prs_azi_igb_vie_wly_fbf_dgb_lda	-0.275891783626552	-0.652285278033071	0.515826156203928
867	chh_lat_dyu_afr_tig_sid_wly_rus_azi_aze_swa_mly_tsn_hin_ben_bsq_ger_owc_igb_cnt_por_dut_akn_eng_bem_rom_fin_zul_yor_est_svk_hau_geo_mcd_arw_mol_slo_anl_aeg_cze_hun_moo_ind_krd_tag_jpn_tml_kor_ita_grk_cic_urd_sun_pan_sod_mao_mnd_fre_ven_glc_mlt_ukr_lit_guj_swe_qcu_scr_bos_bul_ewe_amr_alb_heb_prs_jav_pol_dgb_spa_swt_bat_tha_gam_knd_ses_lda_uzb_nor_ctl_tur_bam_vie_amh_tsw_fbf_xho	-0.108783298998256	-0.256587998836616	0.798063610629108
868	tig_lit_zul_ita_aeg_amh_amr_glc_tur_aze_swt_jav_igb_alb_grk_bsq_afr_mlt_tsn_cnt_urd_por_ven_eng_lda_mcd_est_dyu_ses_hun_ukr_wly_geo_dut_spa_fre_ger_heb_hau_pol_fin_swa_mao_hin_bat_jpn_tml_kor_lat_rom_moo_arw_tag_guj_anl_mly_mnd_scr_cic_ctl_owc_bos_ben_krd_pan_qcu_svk_nor_cze_bam_sod_bul_gam_slo_ind_swe_yor_rus_dgb_sun_tha_chh_knd_akn_fbf_azi_mol_prs_uzb_tsw_vie_sid_bem_xho_ewe	0.16633165019056	0.391371350145491	0.696418028982402
869	chh_ctl_xho_ben_hau_amr_gam_mol_azi_uzb_akn_sun_dgb_lit_pol_bsq_guj_anl_fbf_mnd_mcd_nor_tsw_spa_bam_dut_fin_igb_swt_hun_krd_tig_geo_swe_pan_afr_bos_amh_owc_cze_est_ven_bat_prs_mly_jpn_knd_kor_ukr_rus_lda_urd_mao_grk_sid_tag_cnt_rom_bem_ger_sod_lat_arw_eng_glc_qcu_bul_scr_por_ses_heb_svk_aeg_fre_jav_ita_yor_hin_dyu_ind_tha_wly_tml_moo_zul_tur_alb_slo_aze_cic_vie_mlt_ewe_tsn_swa	-0.267221495220837	-0.631623849106336	0.529182219572227
870	tig_hin_tsn_ger_heb_anl_aeg_krd_azi_aze_zul_jav_bam_fre_bos_bsq_lat_chh_ses_cnt_arw_slo_cic_pol_moo_ita_fin_ewe_swt_hun_eng_gam_geo_urd_swe_mol_svk_hau_amh_nor_est_lda_sun_dut_bat_jpn_knd_kor_pan_rom_bem_guj_tag_glc_wly_mao_mnd_mcd_xho_cze_owc_rus_ctl_afr_por_qcu_bul_prs_grk_akn_mlt_ben_amr_spa_mly_scr_ven_alb_yor_ind_tha_sod_tml_swa_dgb_uzb_lit_ukr_tur_tsw_vie_sid_igb_dyu_fbf	-0.00870454587487408	-0.0204897481636826	0.983696586930325
871	heb_pan_dyu_por_mlt_owc_gam_dut_uzb_azi_ven_jav_ses_ita_pol_bsq_urd_chh_tsn_cnt_bul_slo_tsw_rus_zul_lit_est_xho_dgb_fin_guj_tig_geo_mcd_grk_nor_prs_aeg_hau_scr_hun_ewe_tag_afr_mao_jpn_knd_kor_lat_svk_moo_krd_ind_hin_anl_bat_mnd_alb_swt_fre_sod_ukr_cze_rom_mol_qcu_swe_ger_bos_igb_wly_spa_sid_glc_sun_ben_akn_eng_fbf_mly_tha_amh_tml_bam_cic_aze_ctl_arw_tur_swa_vie_amr_bem_lda_yor	-0.213299512630371	-0.503861414449495	0.615550290254765
872	amh_ger_tsn_mcd_sid_mlt_gam_arw_tur_azi_ewe_jav_xho_spa_lat_bsq_swe_tig_yor_mnd_afr_alb_cic_lit_swa_rus_hun_fbf_moo_est_eng_amr_geo_ctl_svk_krd_ben_aeg_chh_scr_fin_tsw_mly_grk_mao_jpn_tml_kor_nor_ita_akn_pol_tag_rom_anl_bat_cnt_prs_dgb_glc_owc_bos_guj_fre_ukr_qcu_dut_hin_urd_ven_wly_slo_sod_por_sun_pan_dyu_cze_bem_ind_tha_hau_knd_lda_bam_uzb_mol_bul_aze_zul_vie_heb_swt_ses_igb	-0.49854559063594	-1.1885845008765	0.23762946922003
873	wly_eng_zul_scr_anl_amr_gam_grk_tur_uzb_dgb_ind_cic_krd_slo_bsq_ukr_aeg_yor_cnt_fre_pan_bem_por_tsn_lat_hun_fbf_ewe_est_hin_sod_geo_glc_afr_rom_nor_chh_mlt_spa_fin_ses_jav_prs_mly_jpn_tml_kor_bul_svk_moo_swe_tag_ger_amh_bat_mnd_mcd_tsw_alb_heb_mol_urd_rus_ben_qcu_arw_guj_ctl_akn_hau_bos_owc_pol_mao_cze_igb_ita_ven_sun_tha_sid_knd_dyu_bam_aze_dut_lit_azi_swa_vie_tig_xho_lda_swt	-0.70922910937522	-1.70276426901072	0.0919523299727112
874	wly_fre_ven_spa_tig_hau_anl_ita_uzb_aze_bam_tag_swa_grk_afr_bsq_pan_sid_fbf_mnd_bos_ctl_lda_hin_zul_rus_est_swt_akn_hun_prs_chh_geo_svk_krd_arw_urd_sod_amr_alb_fin_cic_ind_guj_mly_jpn_tml_kor_lat_eng_tsn_scr_sun_nor_aeg_jav_cnt_mcd_tsw_mol_owc_ukr_ben_ger_slo_qcu_cze_rom_bul_yor_gam_swe_amh_lit_bat_glc_xho_dut_moo_mao_tha_heb_knd_dyu_bem_tur_pol_por_azi_igb_vie_mlt_ewe_dgb_ses	-0.349985052502615	-0.828704285529203	0.409393566713634
875	hau_pan_cic_pol_amh_wly_owc_slo_aze_tur_zul_mao_bem_ita_lit_bsq_swe_gam_bam_cnt_nor_rus_dyu_guj_yor_urd_est_lda_swa_fin_krd_tig_geo_ctl_ben_alb_prs_heb_sod_glc_hun_akn_tag_afr_jav_jpn_knd_kor_dut_svk_ses_eng_ind_ger_mlt_bat_mnd_fre_fbf_hin_amr_bos_mol_grk_mcd_qcu_bul_por_cze_tsn_chh_lat_sid_rom_mly_ukr_tsw_scr_dgb_sun_tha_aeg_tml_swt_ven_azi_arw_spa_uzb_ewe_vie_anl_igb_moo_xho	-0.574789399821151	-1.37184262896107	0.173412787799399
876	sid_ita_swa_swe_sod_mlt_amh_eng_tur_aze_bam_mao_ses_mcd_ger_bsq_por_gam_dgb_mnd_cze_urd_akn_lit_igb_slo_hun_zul_moo_est_bos_wly_geo_rom_fre_spa_svk_owc_aeg_krd_fin_ewe_jav_arw_tag_jpn_knd_kor_ben_ctl_tsn_dut_ind_bul_chh_sun_cnt_mol_ven_pol_anl_ukr_scr_pan_grk_qcu_alb_rus_glc_cic_tig_guj_heb_afr_bat_prs_bem_hin_yor_mly_tha_amr_tml_xho_swt_azi_lat_nor_uzb_fbf_vie_hau_dyu_lda_tsw	-0.495205926523942	-1.17834287957379	0.241666203995189
877	mlt_pan_tsn_rus_chh_wly_sod_afr_uzb_azi_ewe_mly_cic_slo_urd_bsq_nor_aeg_yor_mnd_alb_dut_bam_lat_akn_pol_fin_tsw_zul_est_bul_amr_geo_grk_mol_lit_por_gam_hau_ita_hun_ven_ind_ben_jav_jpn_knd_kor_hin_krd_ses_scr_bat_ukr_anl_tag_cnt_ger_lda_ctl_heb_rom_glc_svk_spa_qcu_cze_mcd_arw_igb_sid_swe_owc_guj_mao_bos_swa_fre_bem_sun_tha_amh_tml_dgb_xho_aze_prs_eng_tur_swt_vie_tig_moo_fbf_dyu	-0.343335552616447	-0.81227070101671	0.418710656724093
878	tig_eng_ven_hin_hau_sod_heb_spa_uzb_azi_ewe_jav_swa_bos_rom_bsq_pol_anl_dgb_mnd_afr_cze_bam_scr_yor_krd_hun_ses_tsn_fin_glc_sid_geo_rus_ben_swe_guj_amh_owc_ukr_est_xho_bat_urd_ind_jpn_knd_kor_mcd_mol_tsw_ctl_sun_ita_wly_mao_cnt_por_moo_svk_mlt_prs_slo_ger_arw_qcu_lat_lit_alb_dyu_gam_grk_amr_fre_tag_bul_zul_nor_akn_mly_tha_chh_tml_bem_cic_aze_dut_pan_tur_lda_vie_aeg_swt_fbf_igb	-0.609765225391838	-1.45540704472996	0.148923946577955
879	heb_nor_zul_dut_sid_amr_aeg_bul_azi_tur_bem_bat_dgb_pan_glc_bsq_ita_owc_tsn_cnt_alb_rus_lda_lat_tsw_cze_fin_akn_swa_hun_por_chh_geo_rom_swe_pol_ben_anl_gam_ger_est_ses_jav_urd_sun_jpn_knd_kor_mol_guj_cic_slo_ind_mcd_tig_mly_mnd_prs_swt_grk_hau_scr_afr_fre_bos_qcu_krd_eng_ukr_xho_amh_ctl_mlt_svk_tag_hin_yor_arw_igb_mao_tha_sod_tml_moo_ven_uzb_spa_lit_aze_dyu_vie_wly_fbf_bam_ewe	-0.345248671360516	-0.816699888222739	0.416187106585456
880	hau_bul_lda_fre_chh_gam_amh_ger_azi_tur_akn_mly_ven_mol_bos_bsq_urd_anl_swt_mnd_hin_scr_bam_prs_tsw_rus_est_xho_ewe_hun_spa_amr_geo_krd_slo_pan_ita_aeg_heb_dut_fin_zul_tag_lit_mao_jpn_knd_kor_nor_eng_dgb_ben_sun_cze_sid_jav_cnt_pol_cic_glc_owc_ctl_por_alb_guj_qcu_mcd_arw_lat_dyu_sod_rom_mlt_grk_bat_svk_moo_ukr_bem_ind_tha_wly_tml_yor_igb_aze_afr_swe_uzb_ses_vie_tig_fbf_swa_tsn	-0.496855137234451	-1.18263819139805	0.239967274659917
881	anl_lit_tsw_pan_owc_tig_wly_cze_aze_azi_fbf_sun_dgb_eng_pol_bsq_guj_amh_bem_mnd_fre_bul_zul_spa_swa_nor_hun_bam_akn_fin_svk_hau_geo_alb_arw_ctl_slo_sid_aeg_afr_est_ses_jav_glc_ind_jpn_knd_kor_dut_scr_ewe_mcd_bat_ukr_gam_mao_cnt_hin_ven_grk_heb_krd_por_ben_rus_qcu_prs_mol_lat_igb_sod_urd_chh_ita_tag_rom_swt_bos_dyu_mly_tha_mlt_tml_moo_cic_tur_swe_ger_uzb_tsn_vie_amr_yor_xho_lda	-0.864621512975154	-2.09087905182404	0.0392662207606601
882	gam_slo_dyu_lit_anl_tig_sod_pol_tur_aze_cic_ind_moo_bul_fre_bsq_mcd_heb_dgb_cnt_ctl_rus_fbf_alb_swt_svk_fin_xho_akn_hun_ger_mlt_geo_cze_afr_nor_rom_amh_owc_spa_est_bam_bat_por_sun_jpn_tml_kor_prs_bos_bem_ukr_mly_mol_sid_jav_mnd_lat_yor_hin_amr_urd_ita_pan_grk_qcu_ben_arw_scr_ewe_chh_glc_aeg_dut_mao_swe_ven_guj_tsn_tag_tha_hau_knd_igb_ses_uzb_krd_eng_azi_zul_vie_wly_swa_tsw_lda	0.0331949751639812	0.0781275322163696	0.937894457720498
883	wly_glc_swa_slo_amh_sid_owc_rus_aze_azi_bem_mao_bam_urd_lat_bsq_dut_hau_fbf_cnt_mcd_ctl_xho_fre_ewe_spa_est_lda_tsn_fin_bul_anl_geo_guj_prs_ukr_alb_aeg_amr_swe_hun_igb_tag_lit_sun_jpn_knd_kor_svk_ita_zul_krd_jav_pol_mlt_mly_mnd_afr_swt_nor_heb_eng_pan_bos_cze_qcu_arw_mol_grk_akn_sod_por_chh_ger_bat_scr_dgb_hin_ses_ind_tha_tig_tml_moo_dyu_tur_rom_ben_uzb_yor_vie_gam_cic_tsw_ven	-0.482977160846673	-1.15138011956121	0.252527404356261
884	chh_ctl_ven_svk_hau_amr_sod_alb_azi_uzb_tsw_tag_ewe_fre_rus_bsq_bos_amh_bem_cnt_lat_rom_xho_scr_swa_glc_hun_fbf_tsn_fin_afr_tig_geo_prs_mcd_nor_eng_anl_wly_mol_est_dyu_ind_hin_mly_jpn_knd_kor_arw_urd_yor_guj_jav_slo_gam_sun_mnd_ger_akn_grk_mlt_por_ita_ben_krd_qcu_pan_ukr_swe_zul_owc_pol_heb_cze_bat_bul_bam_lit_moo_mao_tha_sid_tml_ses_igb_aze_dut_spa_tur_lda_vie_aeg_cic_dgb_swt	-0.0740357932907256	-0.17460888892961	0.861766524524305
885	amh_mol_akn_glc_sod_amr_tig_alb_aze_azi_bam_ind_swa_ita_swe_bsq_por_chh_swt_cnt_afr_eng_dyu_hin_ewe_ukr_fin_tsw_xho_hun_pan_sid_geo_mcd_urd_svk_slo_owc_heb_dut_est_lda_bat_krd_mly_jpn_knd_kor_arw_ctl_ven_scr_sun_fre_anl_tag_mnd_lit_ses_lat_wly_rus_ben_bos_nor_qcu_prs_guj_pol_fbf_mlt_grk_aeg_spa_jav_ger_tsn_rom_yor_mao_tha_hau_tml_cic_bem_tur_cze_bul_uzb_igb_vie_gam_moo_dgb_zul	0.130832103151666	0.308105876896274	0.758690792315165
886	mlt_ctl_zul_bul_anl_heb_aeg_slo_aze_tur_moo_mly_swt_ger_ukr_bsq_glc_chh_bam_cnt_mol_guj_ven_por_dyu_dut_fin_igb_xho_est_afr_amh_geo_hin_scr_pol_ita_hau_owc_rom_hun_bem_mao_spa_ind_jpn_knd_kor_alb_urd_tsn_lat_jav_rus_wly_tag_mnd_svk_swa_eng_amr_prs_nor_fre_mcd_qcu_swe_arw_krd_akn_sod_bos_tig_pan_sun_ben_yor_grk_lda_bat_tha_gam_tml_tsw_ses_uzb_lit_cze_azi_cic_vie_sid_ewe_fbf_dgb	-0.203674897133088	-0.480754408111375	0.631820117654323
887	wly_ger_xho_svk_amr_sid_chh_slo_azi_uzb_yor_mao_cic_swe_bos_bsq_pol_amh_fbf_cnt_urd_guj_swt_afr_lda_rus_est_ewe_swa_fin_hin_hau_geo_rom_eng_bul_mcd_mlt_heb_lit_hun_bam_ind_spa_sun_jpn_knd_kor_fre_mol_bem_grk_mly_lat_owc_jav_mnd_dut_ses_ita_sod_ctl_pan_arw_nor_qcu_alb_ukr_ben_tsn_tig_glc_gam_scr_tag_por_tsw_krd_dyu_bat_tha_aeg_tml_zul_akn_aze_prs_cze_tur_ven_vie_anl_moo_dgb_igb	-0.671221217351287	-1.6082279870131	0.111175009056353
888	sod_eng_dgb_mol_owc_amh_wly_ctl_uzb_azi_tsw_sun_swt_bos_por_bsq_arw_amr_bam_cnt_ita_ukr_ven_prs_swa_ger_fin_fbf_cic_hun_urd_sid_geo_pan_guj_mcd_bul_gam_chh_swe_est_dyu_ind_hin_mly_jpn_knd_kor_lat_svk_akn_pol_mao_rom_anl_tag_mnd_dut_lda_fre_heb_lit_glc_afr_spa_qcu_rus_alb_cze_zul_tig_krd_mlt_ben_jav_nor_bem_slo_moo_bat_tha_aeg_tml_igb_ses_tur_grk_scr_aze_ewe_vie_hau_tsn_xho_yor	0.453334658997061	1.0678110127414	0.288369762023935
889	mlt_nor_moo_mol_sod_wly_anl_grk_azi_aze_bam_tag_dyu_spa_bul_bsq_guj_amr_ses_mnd_por_svk_dgb_prs_bem_alb_fin_ewe_tsn_est_arw_amh_geo_mcd_rom_rus_scr_aeg_hau_ger_hun_cic_mao_eng_bat_jpn_tml_kor_ita_bos_swt_hin_sun_pol_owc_mly_cnt_cze_yor_ukr_tig_ctl_lit_urd_swe_qcu_ben_lat_fre_lda_chh_afr_sid_pan_jav_krd_igb_slo_tsw_ind_tha_gam_knd_xho_zul_tur_glc_dut_uzb_akn_vie_heb_fbf_swa_ven	-0.755738257853304	-1.82051618000473	0.0718966374883189
890	anl_alb_zul_rus_heb_gam_aeg_pan_uzb_tur_bem_bat_tsw_spa_mcd_bsq_cze_amh_yor_mnd_ger_ctl_cic_bul_moo_glc_est_swa_xho_fin_hin_mlt_geo_prs_ben_krd_lit_tig_owc_grk_hun_bam_mao_ita_mly_jpn_knd_kor_bos_svk_ven_pol_sun_urd_sid_ind_cnt_fre_dgb_ukr_amr_swe_dut_nor_mol_qcu_rom_afr_por_tsn_hau_arw_sod_scr_tag_lat_ewe_slo_akn_jav_tha_chh_tml_dyu_fbf_azi_eng_guj_aze_lda_vie_wly_igb_swt_ses	0.191830957207481	0.451574697129755	0.652626743407678
891	tig_lat_cic_rom_anl_mlt_sid_dut_azi_tur_yor_jav_igb_ben_ger_bsq_grk_gam_bam_cnt_rus_bul_zul_nor_ven_guj_hun_tsw_ewe_fin_slo_chh_geo_arw_pol_swe_cze_sod_aeg_hin_est_bem_bat_mcd_sun_jpn_tml_kor_ukr_urd_swa_ctl_ind_scr_hau_mao_mnd_ita_dyu_prs_amh_eng_fre_por_spa_qcu_bos_lit_krd_swt_wly_svk_heb_alb_tag_mol_akn_pan_dgb_mly_tha_owc_knd_tsn_fbf_aze_afr_glc_uzb_moo_vie_amr_xho_ses_lda	0.159230583669307	0.374506492269868	0.708880119470354
892	amh_mol_dgb_pol_aeg_sod_wly_fre_uzb_azi_lda_sun_ewe_bos_ben_bsq_pan_amr_fbf_mnd_glc_mcd_moo_arw_zul_scr_est_swt_ses_fin_cze_mlt_geo_hin_ukr_swe_eng_sid_chh_slo_hun_cic_bat_bul_mao_jpn_tml_kor_grk_prs_igb_guj_mly_svk_tig_ind_cnt_lat_dyu_ger_hau_lit_alb_afr_krd_qcu_nor_rom_rus_xho_gam_spa_anl_ctl_jav_ita_swa_dut_bem_tag_tha_owc_knd_yor_akn_aze_por_urd_tur_tsw_vie_heb_bam_tsn_ven	0.0669076138681805	0.15750070497946	0.87519170678935
893	gam_bos_akn_swe_sod_anl_amr_cze_azi_tur_bam_ind_zul_pan_ctl_bsq_ukr_owc_dgb_mnd_afr_hin_ven_pol_yor_ben_hun_ses_swt_fin_slo_chh_geo_nor_eng_spa_mol_mlt_aeg_lit_est_tsn_mly_ger_tag_jpn_tml_kor_ita_grk_tsw_bul_mao_svk_wly_bat_cnt_rom_bem_dut_hau_por_lat_urd_arw_qcu_fre_mcd_rus_ewe_tig_guj_sid_alb_jav_krd_dyu_scr_moo_sun_tha_amh_knd_fbf_lda_aze_glc_prs_uzb_xho_vie_heb_swa_igb_cic	-0.537094784735994	-1.27945781007691	0.203918769227761
894	tig_fre_bem_pol_sid_anl_amr_mcd_tur_aze_swt_mao_moo_slo_por_bsq_dut_hau_igb_cnt_rom_urd_yor_spa_bam_bos_fin_lda_ven_hun_glc_amh_geo_alb_arw_krd_scr_sod_aeg_prs_est_ses_mly_ctl_sun_jpn_tml_kor_afr_guj_fbf_swe_ind_mol_owc_bat_mnd_nor_dyu_ita_gam_cze_lat_pan_rus_qcu_ger_bul_ben_akn_heb_svk_mlt_hin_jav_grk_tsw_lit_tsn_tag_tha_chh_knd_zul_swa_azi_eng_ukr_uzb_cic_vie_wly_ewe_dgb_xho	-0.901373285696953	-2.18747788536929	0.0312147881671358
895	sod_lat_zul_svk_heb_aeg_mlt_scr_uzb_azi_bam_tag_ewe_krd_bos_bsq_rom_amr_akn_mnd_ita_prs_dgb_por_fbf_hin_fin_moo_swa_hun_arw_sid_geo_swe_ben_ctl_mol_gam_amh_grk_est_swt_mao_ukr_sun_jpn_tml_kor_pan_urd_dyu_mcd_mly_glc_tig_ind_cnt_alb_cic_ger_hau_pol_rus_guj_bul_qcu_nor_fre_afr_tsw_wly_cze_anl_slo_jav_dut_xho_spa_ven_bat_tha_owc_knd_bem_lda_tur_eng_lit_aze_tsn_vie_chh_yor_ses_igb	-0.172786742213833	-0.407899406974215	0.684285057747513
896	sid_ita_moo_ctl_owc_mlt_aeg_swe_uzb_tur_cic_bat_fbf_urd_mcd_bsq_pan_chh_lda_mnd_grk_ukr_ewe_pol_swa_slo_hun_bam_dgb_fin_alb_gam_geo_eng_dut_rom_arw_amr_wly_prs_est_akn_ind_svk_mly_jpn_tml_kor_lat_fre_dyu_nor_jav_krd_sod_mao_cnt_ben_xho_rus_tig_guj_scr_cze_bos_qcu_mol_hin_ger_ses_heb_lit_hau_por_tag_afr_tsw_glc_zul_sun_tha_amh_knd_ven_bem_azi_bul_spa_aze_igb_vie_anl_yor_tsn_swt	-0.233812084537981	-0.55324663952651	0.581422096829704
897	sod_ita_yor_cze_hau_tig_chh_dut_uzb_aze_akn_sun_bem_nor_rus_bsq_hin_aeg_dgb_mnd_guj_swe_ses_scr_dyu_lit_fin_cic_fbf_est_mol_mlt_geo_afr_arw_pan_por_anl_gam_prs_hun_swt_mly_ben_bat_jpn_tml_kor_spa_mcd_igb_ger_ind_lat_amr_tag_cnt_pol_lda_rom_owc_svk_eng_bos_glc_qcu_bul_ctl_krd_ewe_amh_grk_wly_fre_mao_ukr_xho_alb_bam_jav_tha_sid_knd_tsn_ven_tur_urd_slo_azi_tsw_vie_heb_moo_swa_zul	-0.622446214978455	-1.48992381628787	0.139628015257128
898	amh_grk_xho_hin_mlt_owc_heb_ukr_aze_uzb_dgb_jav_yor_mcd_glc_bsq_arw_sid_cic_cnt_spa_pan_swt_pol_tsn_ger_fin_ewe_fbf_est_bos_tig_geo_lat_dut_cze_swe_sod_amr_afr_hun_lda_bat_prs_mao_jpn_knd_kor_nor_lit_ses_scr_ind_svk_aeg_mly_mnd_mol_igb_ita_chh_eng_urd_rom_slo_qcu_alb_fre_guj_moo_gam_krd_hau_rus_sun_ctl_bem_ben_zul_tag_tha_anl_tml_dyu_bam_azi_por_bul_tur_akn_vie_wly_tsw_ven_swa	-0.12016092023713	-0.283108089307984	0.7777231985051
899	anl_arw_fbf_pol_sid_sod_mlt_nor_azi_uzb_dyu_ind_ewe_slo_pan_bsq_fre_amh_xho_cnt_bul_svk_tsn_ger_cic_rus_hun_bem_swt_fin_por_tig_geo_grk_mcd_spa_ben_heb_hau_eng_est_yor_mao_afr_jav_jpn_knd_kor_mol_ita_zul_lit_bat_glc_amr_tag_mnd_scr_bam_krd_wly_dut_bos_hin_lat_qcu_ukr_rom_swe_ses_gam_cze_aeg_urd_sun_prs_dgb_alb_swa_mly_tha_chh_tml_ven_lda_aze_guj_ctl_tur_igb_vie_owc_moo_tsw_akn	-0.693903766171991	-1.66337199295908	0.0996044883424765
900	heb_ger_moo_por_chh_tig_gam_hin_uzb_azi_ven_mly_dgb_grk_bul_bsq_glc_amh_bam_cnt_fre_scr_lda_urd_xho_pan_fin_swa_fbf_hun_ita_aeg_geo_rus_rom_svk_mcd_sod_sid_eng_est_cic_ind_mol_tag_jpn_knd_kor_pol_prs_yor_spa_bat_cze_anl_sun_mnd_nor_ses_ctl_amr_arw_slo_guj_lit_qcu_lat_alb_swe_tsw_owc_krd_wly_dut_mao_ukr_igb_bos_zul_jav_tha_hau_tml_swt_bem_tur_afr_ben_aze_tsn_vie_mlt_akn_ewe_dyu	0.073202436794567	0.172355640439046	0.863532469376259
901	mlt_ukr_moo_afr_gam_sod_chh_eng_tur_azi_tsn_sun_swa_scr_bul_bsq_rus_anl_igb_mnd_mcd_pol_ewe_slo_dyu_dut_est_tsw_dgb_hun_ben_aeg_geo_por_rom_alb_urd_sid_tig_cze_fin_akn_bat_bos_jav_jpn_tml_kor_krd_swe_swt_mol_mao_glc_owc_tag_cnt_prs_xho_guj_hau_lat_hin_ger_lit_qcu_ctl_ita_spa_ses_heb_arw_wly_nor_mly_grk_lda_pan_yor_ind_tha_amr_knd_zul_cic_aze_fre_svk_uzb_bem_vie_amh_ven_bam_fbf	-0.745105152877035	-1.78823913003548	0.0769940085831039
[truncated: 99 more rows]
