# Supplementary material for: Future Tense and Economic Decisions: Controlling for Cultural Evolution
Source: PLoS One. 2015 Jul 17;10(7):e0132145. doi: 10.1371/journal.pone.0132145 (PMC4506144; doi:10.1371/journal.pone.0132145)
Supplement: S8 Appendix — See README files within the various sub-folders. (ZIP) [file pone.0132145.s008.zip › S3_Code/Residuals_new/PGLS/PermuteResults/permute_B_SavingsWITHINFAM_33000.csv]

	ftr	r	t	p
1	amh_nor_ven_ben_hau_amr_chh_ctl_uzb_tur_tsn_ind_tsw_swe_krd_bsq_arw_heb_xho_cnt_bul_rus_moo_eng_dgb_lat_fin_cic_ewe_est_bos_mlt_geo_urd_ita_alb_ger_anl_tig_pan_hun_akn_jav_guj_mly_jpn_tml_kor_dut_hin_bem_svk_sun_por_owc_bat_mnd_scr_igb_mol_sod_rom_afr_spa_grk_qcu_slo_pol_mcd_swa_gam_cze_sid_fre_mao_ukr_zul_glc_dyu_tag_tha_wly_knd_yor_lda_aze_lit_prs_azi_ses_vie_aeg_fbf_bam_swt	-0.80645419424002	-1.94911974359873	0.0542944240009251
2	heb_glc_swa_prs_hau_sod_tig_ben_aze_azi_fbf_mao_moo_ger_rom_bsq_bul_sid_ewe_mnd_fre_ita_lda_ctl_dyu_guj_est_cic_swt_hun_cze_owc_geo_lat_mol_mcd_pan_gam_anl_ukr_fin_dgb_jav_swe_bat_jpn_tml_kor_eng_slo_yor_pol_tag_nor_amr_mly_cnt_afr_xho_alb_amh_urd_dut_scr_spa_qcu_por_bos_hin_ven_wly_rus_aeg_arw_sun_grk_tsn_svk_igb_ind_tha_chh_knd_akn_tsw_tur_krd_lit_uzb_ses_vie_mlt_bem_bam_zul	-0.266315743630955	-0.63005277291646	0.530205069072409
3	owc_bos_tsw_nor_sid_sod_mlt_afr_aze_azi_lda_sun_ses_scr_prs_bsq_dut_gam_swt_mnd_rus_fre_tsn_hin_bam_guj_hun_akn_ven_fin_ben_heb_geo_lit_glc_bul_rom_chh_anl_slo_est_dgb_ind_cze_mao_jpn_tml_kor_pol_eng_zul_spa_bat_ctl_amr_mly_cnt_grk_yor_lat_tig_mcd_por_ger_krd_qcu_alb_swe_svk_ewe_amh_pan_aeg_mol_tag_arw_bem_urd_fbf_jav_tha_hau_knd_igb_cic_tur_ukr_ita_uzb_dyu_vie_wly_swa_moo_xho	-0.138608611561802	-0.326840131818533	0.744523271065829
4	aeg_slo_igb_glc_tig_gam_amh_prs_azi_aze_tsw_bat_lda_rus_ita_bsq_guj_amr_zul_cnt_ger_svk_cic_afr_ven_nor_est_swt_bem_hun_urd_wly_geo_mcd_ctl_ukr_ben_hau_sod_hin_fin_xho_ind_bul_jav_jpn_tml_kor_arw_krd_ses_cze_tag_pan_mlt_mly_mnd_bos_bam_spa_anl_lat_dut_eng_mol_qcu_alb_swe_fre_ewe_heb_lit_owc_rom_sun_scr_yor_por_tsn_mao_tha_chh_knd_fbf_dyu_uzb_grk_pol_tur_dgb_vie_sid_akn_moo_swa	0.101278298894917	0.238520933071561	0.812001869292016
5	heb_ben_igb_glc_tig_owc_gam_alb_uzb_aze_tsn_mao_dgb_dut_krd_bsq_ctl_sid_lda_cnt_rus_bul_bam_mcd_swa_spa_hun_bem_akn_est_pan_amr_geo_hin_guj_bos_ger_amh_mlt_nor_fin_ewe_mly_eng_jav_jpn_knd_kor_svk_fre_moo_mol_ind_scr_sod_bat_mnd_lat_cic_cze_chh_arw_ukr_lit_grk_qcu_swe_slo_ita_dyu_hau_rom_anl_prs_sun_afr_swt_urd_xho_tag_tha_wly_tml_ses_fbf_tur_pol_por_azi_zul_vie_aeg_ven_tsw_yor	-0.0184111339305156	-0.0433734329294057	0.965496845159306
6	hau_por_akn_mcd_sod_owc_mlt_rom_aze_uzb_tsn_bat_igb_svk_rus_bsq_glc_amh_ses_cnt_krd_dut_swa_swe_dyu_eng_hun_zul_moo_fin_ukr_heb_geo_guj_ger_ita_hin_anl_amr_prs_est_dgb_jav_bul_tag_jpn_knd_kor_alb_lat_ewe_afr_mly_ben_chh_sun_mnd_lit_cic_spa_sid_fre_scr_grk_mol_qcu_cze_pol_slo_tsw_aeg_ctl_wly_arw_ind_nor_fbf_urd_swt_mao_tha_gam_tml_bem_xho_azi_bos_pan_tur_bam_vie_tig_lda_ven_yor	-0.389416414391648	-0.924868993234972	0.357427699727868
7	amh_mol_lda_guj_mlt_tig_owc_cze_uzb_azi_ses_tag_moo_ben_dut_bsq_nor_gam_yor_mnd_ger_mcd_bam_urd_xho_por_hun_tsw_ven_fin_prs_sod_geo_slo_swe_afr_rom_hau_heb_bul_est_fbf_mly_glc_jav_jpn_tml_kor_eng_pan_akn_arw_ind_spa_amr_sun_cnt_scr_zul_svk_sid_ukr_krd_alb_fre_qcu_lat_lit_ctl_ewe_chh_hin_anl_ita_bat_rus_dyu_pol_swa_mao_tha_aeg_knd_cic_dgb_tur_bos_grk_aze_swt_vie_wly_bem_tsn_igb	0.33772896083571	0.795062137580233	0.428601796505396
8	aeg_afr_tsw_por_wly_sod_heb_eng_uzb_aze_ewe_ind_moo_swe_mol_bsq_fre_gam_swa_cnt_urd_ctl_bam_ukr_dyu_ben_hun_tsn_dgb_est_lat_anl_geo_bul_ita_rus_krd_chh_mlt_cze_fin_yor_sun_slo_mly_jpn_knd_kor_bos_pan_akn_scr_tag_pol_sid_mao_mnd_mcd_bem_lit_amr_guj_rom_glc_dut_qcu_grk_svk_arw_ses_owc_ger_amh_prs_jav_nor_igb_spa_cic_bat_tha_hau_tml_zul_swt_tur_hin_alb_azi_ven_vie_tig_xho_lda_fbf	-0.708360555238934	-1.69851767282435	0.0927534596495639
9	anl_cze_tsw_urd_amr_heb_owc_por_azi_uzb_ses_mly_dgb_bul_eng_bsq_rus_aeg_zul_cnt_dut_slo_dyu_arw_igb_pan_est_xho_swa_hun_rom_hau_geo_krd_guj_ita_svk_gam_wly_hin_fin_lda_mao_bos_sun_jpn_knd_kor_ben_mcd_bem_swe_bat_afr_sod_tag_mnd_ukr_moo_prs_chh_spa_scr_grk_ger_qcu_pol_glc_mol_tsn_amh_nor_mlt_lit_ind_lat_ewe_ctl_swt_jav_tha_tig_tml_akn_fbf_tur_fre_alb_aze_cic_vie_sid_bam_ven_yor	-0.0416934207505679	-0.0981445194473931	0.922028758690403
10	owc_nor_bam_cze_wly_sid_gam_afr_azi_aze_akn_sun_fbf_mol_grk_bsq_rom_aeg_moo_mnd_ukr_ctl_tsn_prs_ses_spa_hun_cic_ven_est_bos_amh_geo_ita_svk_krd_pan_chh_anl_lat_fin_lda_jav_glc_mly_jpn_knd_kor_mcd_rus_dgb_por_mao_bul_tig_ind_cnt_guj_xho_slo_sod_arw_ben_scr_eng_qcu_urd_lit_fre_swt_heb_hin_amr_swe_bat_dut_tsw_alb_ewe_tag_tha_hau_tml_swa_zul_uzb_pol_ger_tur_igb_vie_mlt_bem_dyu_yor	-0.823615136395946	-1.98990424493732	0.0495382172456798
11	amh_rom_tsn_ctl_tig_amr_sid_slo_aze_tur_dyu_mly_moo_spa_pan_bsq_krd_sod_swa_cnt_eng_ger_xho_nor_dgb_hin_fin_yor_bem_hun_lat_anl_geo_fre_pol_prs_urd_wly_owc_swe_est_swt_tag_scr_bat_jpn_knd_kor_mol_mcd_bam_ita_jav_afr_hau_sun_mnd_bos_ewe_ukr_mlt_ben_glc_guj_svk_qcu_arw_dut_rus_ven_gam_alb_chh_cze_mao_por_zul_lit_fbf_ind_tha_heb_tml_cic_igb_uzb_grk_bul_azi_akn_vie_aeg_tsw_ses_lda	-0.556004669920846	-1.32673831005453	0.187843791101936
12	sod_cze_akn_swe_chh_owc_aeg_bos_tur_azi_fbf_mly_dyu_mol_pan_bsq_prs_hau_cic_mnd_ben_dut_tsn_bul_lda_arw_fin_zul_dgb_est_ita_wly_geo_spa_por_pol_slo_sid_mlt_hin_hun_xho_jav_guj_bat_jpn_knd_kor_krd_ukr_bam_svk_sun_nor_amr_ind_cnt_afr_igb_rom_tig_grk_lit_eng_alb_qcu_scr_ger_urd_swt_anl_rus_amh_mcd_mao_fre_tsw_glc_ven_tag_tha_gam_tml_bem_yor_aze_lat_ctl_uzb_ewe_vie_heb_moo_ses_swa	-0.484306048733939	-1.15204480263672	0.2522555641931
13	anl_ben_fbf_hin_hau_sod_tig_swe_uzb_azi_ven_tag_tsn_por_lat_bsq_nor_mlt_lda_cnt_afr_ctl_bem_rom_moo_cze_fin_bam_igb_hun_guj_owc_geo_spa_lit_ger_scr_aeg_amh_slo_est_xho_ind_bul_sun_jpn_tml_kor_krd_eng_cic_ukr_bat_fre_amr_jav_mnd_svk_dyu_pan_gam_dut_rus_grk_pol_qcu_bos_ita_arw_swa_chh_mol_heb_alb_mly_urd_yor_mcd_akn_mao_tha_wly_knd_ewe_swt_tur_prs_glc_aze_tsw_vie_sid_dgb_zul_ses	0.08474564263386	0.199287266555002	0.842473108512187
14	gam_svk_fbf_guj_amr_tig_amh_ctl_uzb_aze_swa_mao_cic_scr_slo_bsq_alb_aeg_xho_cnt_pan_nor_dgb_mol_dyu_por_fin_bam_yor_hun_ukr_heb_geo_krd_lit_spa_fre_owc_sod_urd_est_moo_bat_ger_sun_jpn_tml_kor_pol_cze_lda_bul_mly_prs_sid_ind_mnd_rus_tsn_dut_chh_swe_lat_hin_arw_qcu_eng_rom_glc_ses_hau_bos_wly_afr_jav_ben_ewe_grk_igb_tag_tha_mlt_knd_swt_tsw_tur_ita_mcd_azi_ven_vie_anl_akn_bem_zul	-0.357343214909955	-0.847636979489417	0.398816386810825
15	heb_lat_swa_hin_aeg_anl_amr_svk_aze_uzb_ven_tag_swt_ben_guj_bsq_ita_hau_xho_mnd_arw_mol_fbf_por_zul_glc_hun_tsn_bem_fin_bos_wly_geo_fre_scr_pol_grk_gam_chh_ger_est_igb_jav_afr_mao_jpn_tml_kor_nor_cze_cic_eng_mly_mcd_sod_sun_cnt_rus_akn_urd_mlt_prs_lit_slo_swe_qcu_ctl_krd_pan_dgb_sid_dut_tig_bul_ind_spa_ewe_alb_dyu_bat_tha_owc_knd_tsw_lda_azi_ukr_rom_tur_moo_vie_amh_ses_bam_yor	-0.00517528649373184	-0.0121896884380512	0.990300388039058
16	wly_bul_ewe_swe_amr_aeg_owc_ukr_aze_uzb_akn_ind_lda_lat_svk_bsq_nor_chh_bem_mnd_ita_fre_dgb_prs_tsw_arw_est_zul_fbf_hun_pan_anl_geo_bos_pol_ctl_por_mlt_tig_alb_fin_dyu_jav_slo_tag_jpn_tml_kor_spa_urd_cic_guj_sun_scr_hau_bat_cnt_rom_ven_eng_gam_dut_hin_ben_grk_qcu_glc_rus_lit_bam_sod_ger_sid_krd_mao_mol_moo_mcd_xho_mly_tha_heb_knd_yor_swt_tur_cze_afr_azi_igb_vie_amh_swa_tsn_ses	-0.65315888817149	-1.56177792219971	0.121736929567542
17	mlt_mol_xho_spa_sod_owc_wly_arw_aze_uzb_swt_jav_bam_ger_krd_bsq_lat_tig_akn_mnd_lit_fre_cic_prs_swa_ctl_est_yor_lda_hun_guj_amr_geo_ita_grk_hin_alb_aeg_anl_dut_fin_ewe_mly_rus_ind_jpn_tml_kor_glc_por_zul_pol_bat_afr_gam_mao_cnt_swe_dyu_slo_chh_bos_ben_pan_cze_qcu_svk_ukr_rom_fbf_amh_eng_heb_scr_sun_nor_ven_urd_tsw_tag_tha_hau_knd_ses_tsn_tur_mcd_bul_azi_bem_vie_sid_igb_moo_dgb	-0.807248864176817	-1.94823106895905	0.0544022277906884
18	owc_ukr_fbf_scr_sid_mlt_aeg_arw_azi_uzb_ewe_tag_zul_ita_eng_bsq_pol_amh_dyu_cnt_ben_bul_igb_swe_bem_lat_est_swt_akn_fin_guj_anl_geo_rom_mol_cze_fre_gam_heb_afr_hun_xho_jav_slo_sun_jpn_tml_kor_krd_rus_lda_nor_ind_spa_tig_mly_mnd_mcd_ses_por_wly_dut_svk_alb_pan_qcu_bos_prs_glc_ven_sod_hin_amr_ger_bat_urd_dgb_ctl_yor_mao_tha_chh_knd_moo_tsw_tur_lit_grk_aze_tsn_vie_hau_cic_swa_bam	-0.945007487772943	-2.29318739982515	0.0240904828277238
19	hau_spa_swt_ukr_gam_chh_tig_mcd_azi_tur_swa_bat_lda_bul_prs_bsq_lat_sid_igb_mnd_afr_rom_moo_grk_zul_guj_hun_tsn_cic_fin_nor_heb_geo_ger_scr_krd_alb_amh_mlt_por_est_ewe_jav_glc_tag_jpn_knd_kor_ben_pan_tsw_svk_mao_eng_owc_ind_cnt_swe_yor_hin_aeg_mol_bos_cze_ita_qcu_slo_dut_fre_xho_wly_urd_amr_arw_mly_pol_dyu_rus_fbf_sun_tha_sod_tml_ven_ses_uzb_lit_ctl_aze_bem_vie_anl_dgb_bam_akn	-0.145843314308459	-0.344623013052229	0.731155914113
20	amr_afr_ewe_glc_amh_sod_heb_guj_uzb_azi_ses_mly_cic_spa_eng_bsq_lit_mlt_ven_mnd_grk_mcd_yor_prs_dyu_fre_est_tsn_zul_hun_bos_gam_geo_cze_lat_bul_pan_tig_sid_arw_fin_akn_sun_ita_jav_jpn_knd_kor_rom_slo_swa_scr_tag_ben_wly_ind_cnt_dut_bem_swe_owc_por_rus_nor_krd_qcu_ukr_ctl_urd_bam_chh_alb_anl_hin_bat_svk_tsw_ger_moo_mao_tha_aeg_tml_swt_igb_tur_pol_mol_aze_fbf_vie_hau_dgb_lda_xho	-0.965969356517452	-2.35160707324327	0.0208030680817618
21	gam_ctl_ses_ger_chh_hau_sod_ita_tur_azi_fbf_ind_tsn_rom_krd_bsq_ukr_amr_swa_cnt_eng_dut_cic_mcd_zul_prs_est_yor_igb_hun_hin_amh_geo_pol_rus_scr_lat_heb_owc_cze_fin_bem_tag_arw_jav_jpn_tml_kor_alb_bul_dyu_svk_sun_afr_anl_bat_mnd_nor_xho_swe_sid_bos_slo_ben_glc_qcu_spa_por_mol_lda_aeg_grk_tig_pan_mly_urd_bam_lit_akn_mao_tha_wly_knd_moo_dgb_aze_fre_guj_uzb_tsw_vie_mlt_swt_ewe_ven	-0.0945048145359467	-0.222916517124961	0.824089355633803
22	mlt_mol_akn_rom_wly_amh_tig_prs_aze_uzb_cic_mao_swa_ita_bos_bsq_swe_heb_dyu_cnt_grk_cze_ewe_nor_igb_afr_est_tsn_ses_fin_arw_sod_geo_ukr_svk_fre_guj_gam_anl_slo_hun_fbf_mly_mcd_ind_jpn_knd_kor_lit_krd_zul_scr_bat_ben_sid_tag_mnd_pan_ven_hin_hau_dut_alb_urd_ctl_qcu_glc_ger_por_xho_aeg_lat_owc_pol_sun_eng_swt_spa_moo_jav_tha_amr_tml_lda_bem_azi_bul_rus_tur_yor_vie_chh_bam_dgb_tsw	-0.313922404330577	-0.742564772302127	0.459616719508223
23	chh_pan_yor_hin_gam_hau_sod_ben_tur_aze_zul_sun_bem_swe_ger_bsq_ukr_sid_igb_mnd_guj_ctl_ven_rom_ses_afr_hun_moo_ewe_fin_cze_aeg_geo_fre_eng_rus_nor_amr_mlt_bul_est_lda_jav_bos_mly_jpn_knd_kor_mol_mcd_dyu_lat_bat_pol_wly_tag_cnt_scr_swa_slo_anl_prs_krd_spa_grk_qcu_alb_dut_lit_cic_owc_arw_tig_urd_mao_por_dgb_svk_bam_ind_tha_amh_tml_swt_xho_azi_ita_glc_uzb_fbf_vie_heb_tsw_akn_tsn	-0.41527145974867	-0.986293901822412	0.326547999791382
24	sod_por_bam_glc_anl_heb_aeg_scr_tur_uzb_lda_mao_swt_lit_guj_bsq_pol_mlt_swa_mnd_ita_fre_fbf_ukr_cic_svk_fin_yor_ses_est_bul_gam_geo_spa_mcd_eng_mol_wly_chh_slo_hun_tsw_jav_ger_tag_jpn_knd_kor_prs_rus_dgb_pan_ind_bos_tig_mly_cnt_cze_igb_swe_amh_dut_rom_lat_ctl_qcu_nor_krd_urd_moo_sid_hin_hau_grk_bat_arw_bem_afr_ven_sun_tha_amr_tml_zul_dyu_azi_alb_ben_aze_tsn_vie_owc_ewe_xho_akn	-0.289768326034038	-0.684566964153635	0.4953197203232
25	owc_krd_swt_por_amh_wly_mlt_prs_aze_tur_cic_mly_dgb_afr_glc_bsq_guj_heb_fbf_cnt_svk_rus_xho_lat_bam_bos_fin_ses_swa_est_arw_gam_geo_ita_mcd_ben_fre_aeg_tig_urd_hun_igb_bat_hin_tag_jpn_knd_kor_mol_grk_ewe_scr_sun_ger_sod_jav_mnd_ukr_ven_pan_amr_lit_bul_rom_nor_qcu_spa_dut_cze_tsw_chh_slo_anl_pol_mao_swe_bem_ctl_akn_ind_tha_sid_tml_lda_tsn_uzb_alb_eng_azi_yor_vie_hau_moo_zul_dyu	-0.0482856886758803	-0.113792648486294	0.909647462098758
26	hau_fre_moo_lit_aeg_mlt_gam_urd_azi_aze_zul_sun_yor_hin_mol_bsq_swe_wly_akn_mnd_mcd_spa_dyu_scr_tsw_alb_fin_bam_cic_hun_lat_anl_geo_glc_bul_arw_krd_amr_owc_por_est_fbf_tag_ukr_mao_jpn_tml_kor_eng_nor_tsn_svk_bat_afr_amh_ind_cnt_rom_ses_rus_heb_dut_ita_ctl_guj_qcu_bos_pol_grk_bem_tig_cze_sod_slo_mly_ger_igb_prs_swt_jav_tha_chh_knd_ewe_xho_tur_ben_pan_uzb_dgb_vie_sid_ven_swa_lda	0.3098245519765	0.729435232428448	0.46756865869401
27	wly_nor_swa_glc_mlt_hau_owc_ita_aze_azi_swt_mly_dgb_grk_pol_bsq_swe_amr_zul_mnd_bul_pan_yor_spa_akn_rus_hun_xho_bam_est_por_gam_geo_hin_urd_afr_ukr_tig_aeg_eng_fin_cic_jav_mol_tag_jpn_tml_kor_slo_alb_tsn_guj_ind_ger_anl_bat_cnt_fre_dyu_bos_sid_prs_rom_lit_cze_qcu_lat_dut_arw_ses_sod_krd_heb_ben_mao_svk_bem_mcd_fbf_sun_tha_chh_knd_ven_lda_tur_scr_ctl_uzb_igb_vie_amh_ewe_moo_tsw	0.0948359076484181	0.223173581370639	0.823889876174857
28	aeg_slo_ses_dut_gam_hau_tig_arw_azi_tur_bam_mly_igb_pan_eng_bsq_krd_amr_dyu_mnd_bos_guj_tsw_svk_dgb_por_hun_yor_swt_fin_spa_sod_geo_prs_rom_ita_afr_anl_mlt_mol_est_akn_bat_alb_tag_jpn_tml_kor_hin_mcd_ven_bul_ind_pol_wly_sun_cnt_ctl_lda_glc_amh_grk_ger_urd_fre_qcu_swe_cze_lat_fbf_owc_lit_sid_rus_mao_ukr_tsn_ben_ewe_jav_tha_chh_knd_zul_moo_aze_nor_scr_uzb_swa_vie_heb_cic_bem_xho	-1.29136763373307	-3.22177973771855	0.00175644786674149
29	amh_mol_xho_lit_tig_gam_sod_arw_uzb_aze_lda_tag_cic_rus_ukr_bsq_eng_chh_ses_mnd_glc_bul_akn_bos_moo_ctl_est_zul_fbf_fin_rom_heb_geo_dut_lat_ben_svk_hau_sid_mcd_hun_ewe_jav_krd_sun_jpn_knd_kor_guj_ita_igb_nor_bat_scr_wly_ind_cnt_pol_tsn_afr_amr_slo_grk_alb_spa_qcu_cze_prs_ger_bam_anl_pan_owc_swe_mao_urd_swa_hin_ven_mly_tha_mlt_tml_yor_swt_tur_por_fre_azi_tsw_vie_aeg_dgb_dyu_bem	-0.491721066630725	-1.17217277124804	0.244121700511095
30	sod_glc_moo_pan_owc_anl_amh_fre_uzb_aze_xho_jav_ven_lat_spa_bsq_guj_gam_dgb_mnd_krd_pol_akn_lit_bam_bos_est_dyu_ewe_fin_prs_sid_geo_ita_slo_grk_rus_heb_tig_scr_hun_swt_sun_arw_mly_jpn_knd_kor_cze_ctl_bem_urd_bat_eng_amr_mao_cnt_nor_cic_mol_mlt_afr_hin_swe_ukr_qcu_rom_alb_ben_fbf_hau_dut_chh_ger_ind_mcd_tsn_bul_tsw_tag_tha_aeg_tml_yor_zul_tur_svk_por_azi_igb_vie_wly_ses_swa_lda	-0.217891601766983	-0.514794589099237	0.607917916852291
31	chh_krd_ses_slo_wly_gam_anl_rus_azi_aze_lda_mly_ewe_swe_afr_bsq_ita_amh_tsw_cnt_ukr_mol_swt_lat_cic_arw_est_igb_yor_hun_nor_aeg_geo_prs_ben_dut_ger_amr_heb_fre_fin_swa_jav_pan_tag_jpn_knd_kor_ctl_hin_bem_bul_mao_alb_sod_bat_mnd_urd_tsn_eng_owc_scr_glc_guj_rom_qcu_grk_bos_lit_zul_tig_mcd_sid_cze_ind_svk_ven_pol_fbf_sun_tha_hau_tml_dyu_dgb_tur_spa_por_uzb_xho_vie_mlt_moo_bam_akn	-0.983294006779792	-2.39216041958115	0.0187610349525313
32	gam_ukr_swa_pol_aeg_mlt_heb_ben_tur_uzb_bem_mao_igb_grk_urd_bsq_dut_hau_swt_mnd_afr_krd_cic_fre_moo_swe_fin_yor_tsw_est_spa_amh_geo_bul_lat_arw_ctl_tig_chh_pan_hun_zul_ind_glc_bat_jpn_knd_kor_mol_prs_bam_svk_sun_mcd_sid_tag_cnt_rom_dyu_slo_anl_alb_cze_ger_rus_qcu_nor_guj_eng_akn_wly_por_owc_ita_jav_lit_ven_bos_xho_mly_tha_sod_tml_lda_fbf_aze_scr_hin_azi_ewe_vie_amr_ses_dgb_tsn	-0.460466015718187	-1.09474077301	0.276457396707229
33	tig_bul_tsn_scr_amr_hau_mlt_rom_uzb_tur_swa_ind_igb_cze_ben_bsq_mcd_gam_ven_cnt_dut_pan_lda_lat_dgb_nor_est_bam_zul_hun_hin_heb_geo_grk_spa_swe_svk_anl_amh_eng_fin_ses_tag_glc_mly_jpn_tml_kor_lit_bos_tsw_ger_sun_krd_sid_mao_mnd_ukr_swt_mol_wly_alb_afr_pol_ctl_qcu_slo_guj_por_yor_aeg_arw_sod_ita_bat_prs_moo_rus_xho_jav_tha_chh_knd_bem_fbf_azi_urd_fre_aze_cic_vie_owc_akn_ewe_dyu	0.201700729279163	0.475580913141274	0.6354881615535
34	amh_lat_fbf_ukr_hau_sid_gam_svk_tur_azi_bem_tag_ses_ita_pol_bsq_urd_wly_akn_mnd_slo_nor_ewe_rus_bam_grk_fin_swa_zul_est_spa_chh_geo_rom_glc_guj_hin_aeg_mlt_por_hun_moo_mao_afr_sun_jpn_knd_kor_prs_eng_ven_ctl_bat_arw_sod_jav_cnt_bul_xho_bos_tig_alb_cze_scr_dut_qcu_mol_mcd_lit_tsn_heb_pan_anl_ger_mly_ben_dyu_krd_lda_ind_tha_amr_tml_tsw_dgb_uzb_swe_fre_aze_yor_vie_owc_cic_swt_igb	0.382907984346007	0.904231522089351	0.368209051581009
35	amr_ben_dgb_lat_wly_mlt_owc_slo_aze_tur_moo_bat_swt_pan_hin_bsq_arw_sod_bam_cnt_cze_ger_dyu_urd_swa_afr_est_tsn_yor_fin_nor_tig_geo_swe_grk_bos_ukr_amh_aeg_guj_hun_igb_sun_rom_tag_jpn_knd_kor_svk_pol_bem_alb_ind_spa_anl_jav_mnd_prs_xho_dut_sid_mol_ita_mcd_ctl_qcu_rus_krd_scr_zul_chh_lit_hau_eng_mly_fre_akn_bul_ven_mao_tha_gam_tml_fbf_tsw_azi_glc_por_uzb_cic_vie_heb_ses_lda_ewe	-0.248447693082271	-0.586933661136697	0.558670414661044
36	sid_scr_ewe_nor_chh_heb_amh_mcd_azi_aze_dgb_tag_lda_cze_por_bsq_ger_gam_cic_mnd_bos_slo_akn_spa_dyu_swe_hun_ses_swa_fin_rom_sod_geo_svk_grk_ctl_guj_owc_mlt_dut_est_zul_ind_rus_bat_jpn_knd_kor_glc_mol_xho_ben_mao_ita_wly_mly_cnt_prs_ven_alb_aeg_fre_lat_arw_pan_qcu_krd_afr_eng_bam_anl_urd_hau_bul_jav_hin_igb_ukr_tsn_sun_tha_tig_tml_fbf_moo_uzb_pol_lit_tur_yor_vie_amr_bem_swt_tsw	0.1510221217127	0.355946253462196	0.722686980172587
37	sid_por_ses_alb_amr_aeg_tig_krd_azi_tur_yor_mao_tsw_pol_prs_bsq_nor_gam_xho_cnt_spa_bos_bam_mol_swt_fre_hun_ewe_ven_fin_ukr_owc_geo_ita_rus_eng_bul_heb_amh_mcd_est_dgb_tag_glc_mly_jpn_knd_kor_rom_arw_igb_afr_ind_lat_sod_jav_mnd_ger_tsn_ben_wly_hin_pan_guj_cze_qcu_lit_scr_swe_dyu_hau_grk_anl_slo_bat_svk_zul_ctl_moo_sun_tha_mlt_tml_bem_lda_aze_urd_dut_uzb_akn_vie_chh_cic_fbf_swa	-0.0119326960720659	-0.0281249070696191	0.977622794296522
38	sod_ben_ewe_ukr_wly_tig_anl_eng_uzb_tur_dgb_ind_bam_afr_pan_bsq_guj_aeg_dyu_cnt_krd_slo_ses_por_fbf_lit_fin_yor_moo_est_ctl_chh_geo_ita_arw_lat_rus_sid_owc_fre_hun_tsw_tag_rom_mao_jpn_knd_kor_mcd_spa_ven_svk_jav_bos_mlt_mly_mnd_hin_cic_cze_heb_scr_prs_swe_alb_qcu_urd_ger_glc_tsn_amr_pol_hau_nor_sun_bul_swt_grk_akn_bat_tha_amh_tml_zul_bem_aze_dut_mol_azi_swa_vie_gam_lda_igb_xho	0.0800071468696161	0.188162417199623	0.851159296737016
39	anl_nor_yor_bos_mlt_sod_gam_ctl_tur_uzb_ewe_mao_dyu_scr_svk_bsq_pan_wly_dgb_mnd_alb_mol_fbf_lat_zul_pol_est_ven_swa_hun_mcd_tig_geo_glc_cze_lit_bul_chh_heb_urd_fin_lda_sun_arw_jav_jpn_knd_kor_hin_dut_moo_fre_ind_ger_aeg_bat_cnt_ukr_xho_afr_amr_prs_guj_grk_slo_qcu_ita_rus_swe_ses_hau_krd_amh_spa_tag_eng_cic_ben_swt_mly_tha_sid_tml_bam_tsw_azi_por_rom_aze_bem_vie_owc_tsn_akn_igb	-0.137095714101514	-0.323155876011315	0.747302682360468
40	wly_prs_tsw_bos_owc_hau_sod_mcd_uzb_aze_ven_mao_tsn_rus_slo_bsq_guj_chh_igb_cnt_swe_lit_dgb_pol_ses_afr_hun_ewe_swa_fin_svk_aeg_geo_grk_ita_pan_eng_amh_sid_mol_est_bam_bat_por_mly_jpn_tml_kor_hin_rom_dyu_ctl_jav_ben_amr_tag_mnd_alb_xho_urd_heb_glc_ger_ukr_scr_qcu_cze_arw_lat_moo_tig_krd_gam_dut_sun_nor_cic_bul_bem_ind_tha_anl_knd_yor_fbf_tur_fre_spa_azi_swt_vie_mlt_akn_lda_zul	0.0769148087112832	0.181093100570976	0.856688581671394
41	wly_pan_akn_ita_amh_aeg_amr_glc_tur_uzb_xho_sun_ven_lat_eng_bsq_por_gam_cic_mnd_cze_nor_ses_grk_yor_pol_hun_bem_dgb_est_dut_chh_geo_rom_spa_prs_scr_heb_tig_ger_fin_tsw_jav_slo_bat_jpn_knd_kor_fre_bul_lda_arw_mly_lit_sid_ind_cnt_afr_zul_urd_owc_ukr_mol_swe_hin_qcu_rus_ben_ctl_dyu_hau_svk_sod_bos_mao_mcd_moo_guj_tsn_tag_tha_anl_tml_ewe_igb_aze_alb_krd_azi_fbf_vie_mlt_bam_swt_swa	-0.454864501917395	-1.07952516507362	0.283145460719692
42	hau_bul_igb_nor_anl_aeg_tig_bos_aze_tur_dgb_jav_xho_ben_spa_bsq_afr_chh_zul_mnd_ukr_arw_yor_ita_bem_guj_hun_akn_ses_est_mcd_amh_geo_alb_krd_hin_urd_mlt_heb_ctl_fin_tsn_mao_cze_mly_jpn_tml_kor_prs_ger_lda_rom_ind_eng_amr_sun_cnt_lat_swa_glc_owc_grk_scr_svk_swe_qcu_slo_rus_pol_moo_sod_por_wly_fre_tag_mol_ven_dut_tsw_bat_tha_gam_knd_swt_dyu_uzb_pan_lit_azi_ewe_vie_sid_bam_fbf_cic	-0.43370074965995	-1.03093389002018	0.305245487675736
43	tig_ctl_xho_arw_mlt_gam_hau_swe_azi_aze_tsn_mao_ses_rom_mol_bsq_fre_amr_dyu_cnt_urd_grk_cic_dut_bem_lit_est_tsw_ven_hun_cze_owc_geo_por_mcd_svk_alb_anl_amh_ger_fin_yor_jav_glc_ind_jpn_tml_kor_rus_nor_bam_guj_sun_krd_wly_bat_mnd_bos_akn_slo_chh_scr_afr_ita_prs_qcu_ukr_eng_spa_zul_heb_hin_aeg_pan_mly_bul_swa_lat_dgb_tag_tha_sid_knd_moo_swt_uzb_pol_ben_tur_ewe_vie_sod_igb_lda_fbf	-0.234083122486828	-0.553033920081037	0.58156715305281
44	amr_grk_moo_slo_amh_gam_heb_bul_azi_aze_dgb_mly_zul_ukr_lat_bsq_ita_chh_swt_mnd_alb_fre_tsn_scr_swa_pol_est_bem_xho_fin_nor_wly_geo_guj_glc_spa_hin_aeg_owc_rom_hun_akn_mao_swe_sun_jpn_tml_kor_prs_ctl_lda_mcd_bat_svk_sid_ind_cnt_bos_dyu_dut_mlt_lit_mol_arw_pan_qcu_afr_rus_eng_ewe_tig_ben_hau_ger_jav_krd_tsw_urd_yor_tag_tha_anl_knd_ven_cic_tur_cze_por_uzb_bam_vie_sod_igb_ses_fbf	-0.209674877653996	-0.495760275263781	0.62123308940452
45	anl_ben_bam_bul_hau_gam_wly_ita_tur_azi_ses_sun_swt_nor_urd_bsq_pol_aeg_swa_cnt_svk_hin_tsw_rus_dgb_scr_hun_fbf_igb_est_mcd_mlt_geo_ctl_dut_eng_rom_chh_amh_bos_fin_zul_ind_ukr_mly_jpn_tml_kor_alb_cze_bem_krd_mao_swe_tig_jav_mnd_arw_cic_glc_heb_spa_lat_pan_ger_qcu_grk_prs_mol_moo_sid_guj_sod_afr_bat_lit_lda_slo_xho_tag_tha_owc_knd_yor_dyu_aze_fre_por_uzb_akn_vie_amr_ven_tsn_ewe	-0.643470997201437	-1.54390620143701	0.126007152268605
46	tig_swe_ses_pan_aeg_amr_anl_scr_tur_uzb_bem_tag_tsw_bos_fre_bsq_afr_heb_moo_mnd_alb_rus_bam_svk_igb_bul_hun_swa_cic_est_guj_sod_geo_mol_krd_lat_eng_sid_amh_ben_fin_swt_mao_grk_bat_jpn_knd_kor_rom_lit_yor_ita_jav_nor_hau_sun_cnt_dut_dgb_cze_mlt_glc_spa_ger_urd_qcu_por_mcd_arw_tsn_gam_ctl_wly_slo_mly_pol_akn_ukr_lda_ind_tha_owc_tml_ewe_dyu_aze_prs_hin_azi_zul_vie_chh_fbf_ven_xho	0.270893710602808	0.637211405504797	0.525552723067085
47	tig_svk_swt_cze_gam_sod_sid_krd_uzb_tur_lda_bat_dgb_ger_ukr_bsq_nor_anl_yor_cnt_rus_mcd_bem_eng_moo_arw_hun_ven_dyu_est_ita_amr_geo_urd_afr_lit_swe_hau_aeg_alb_fin_swa_sun_pan_jav_jpn_knd_kor_por_rom_tsw_glc_mly_dut_chh_mao_mnd_lat_akn_guj_heb_bul_fre_prs_hin_qcu_scr_grk_bos_ses_wly_ben_amh_mol_ind_ctl_fbf_slo_xho_tag_tha_owc_tml_bam_igb_azi_spa_pol_aze_ewe_vie_mlt_cic_tsn_zul	-1.15189239087228	-2.83295605469169	0.00565502321318607
48	heb_lit_ven_afr_chh_tig_gam_dut_azi_tur_cic_jav_tsn_arw_ben_bsq_mol_wly_xho_mnd_krd_mcd_swt_guj_bem_fre_hun_dyu_swa_fin_swe_hau_geo_cze_grk_pol_ita_amh_amr_pan_est_yor_mly_alb_bat_jpn_knd_kor_urd_bos_tsw_svk_mao_ukr_mlt_tag_cnt_bul_zul_nor_owc_hin_scr_prs_slo_qcu_ger_glc_spa_fbf_sid_ctl_aeg_eng_ind_lat_lda_rom_ewe_sun_tha_anl_tml_ses_igb_uzb_por_rus_aze_bam_vie_sod_akn_moo_dgb	-0.555399818381704	-1.32285362018078	0.189127626104501
49	mlt_spa_dgb_ita_anl_chh_heb_rom_uzb_tur_swt_mao_xho_afr_glc_bsq_lat_aeg_ses_cnt_prs_slo_igb_eng_fbf_swe_fin_bam_swa_hun_bul_sid_geo_por_hin_ben_ukr_hau_gam_alb_est_ewe_mly_cze_jav_jpn_tml_kor_ctl_ger_yor_lit_sun_krd_owc_ind_mnd_pol_dyu_mol_amr_arw_nor_grk_dut_qcu_scr_bos_rus_tsn_sod_guj_tig_fre_tag_pan_tsw_mcd_bem_bat_tha_amh_knd_zul_lda_aze_svk_urd_azi_ven_vie_wly_moo_cic_akn	0.0285866234886889	0.067301535617897	0.946486134342119
50	sod_ger_dyu_slo_chh_amr_wly_swe_uzb_tur_yor_bat_tsn_glc_krd_bsq_mol_anl_akn_mnd_grk_spa_swa_pan_lda_dut_hun_fbf_bam_fin_alb_heb_geo_prs_cze_ukr_arw_hau_owc_pol_est_igb_mly_lit_sun_jpn_knd_kor_bos_lat_xho_afr_tag_scr_mlt_mao_cnt_fre_bem_rom_gam_ben_svk_eng_ita_qcu_bul_guj_rus_dgb_amh_mcd_tig_nor_ind_urd_ven_por_cic_jav_tha_aeg_tml_zul_ewe_aze_ctl_hin_azi_moo_vie_sid_tsw_ses_swt	-0.742073912707215	-1.78227690357151	0.0779676077236788
51	anl_svk_moo_ger_mlt_tig_sod_lit_tur_aze_zul_jav_dgb_fre_arw_bsq_eng_sid_akn_mnd_pan_bul_xho_spa_bam_rus_hun_cic_lda_est_krd_owc_geo_bos_cze_pol_urd_amh_amr_alb_fin_ewe_bat_nor_tag_jpn_knd_kor_afr_hin_dyu_scr_sun_mcd_wly_mao_cnt_glc_tsw_prs_aeg_ukr_dut_por_guj_qcu_ctl_grk_lat_fbf_hau_rom_gam_swe_ind_slo_ven_ben_swa_mly_tha_heb_tml_ses_igb_azi_ita_mol_uzb_swt_vie_chh_yor_tsn_bem	-0.486054299844786	-1.15536507257345	0.250900753939577
52	anl_bos_cic_urd_amr_chh_owc_rus_tur_uzb_fbf_ind_zul_fre_mol_bsq_alb_amh_akn_mnd_lat_ben_lda_hin_igb_spa_est_yor_xho_fin_arw_sid_geo_ger_pan_ukr_svk_sod_aeg_guj_hun_bam_mao_cze_tag_jpn_knd_kor_pol_ita_dyu_krd_bat_por_gam_mly_cnt_scr_tsn_lit_heb_afr_slo_mcd_prs_qcu_ctl_nor_dut_tsw_wly_glc_hau_bul_jav_rom_bem_swe_swt_sun_tha_mlt_tml_ven_ewe_aze_eng_grk_azi_ses_vie_tig_dgb_swa_moo	-0.310021484324001	-0.733756098994338	0.464943194158431
53	sid_krd_tsn_mol_aeg_anl_amr_ukr_aze_uzb_lda_tag_moo_prs_nor_bsq_scr_wly_zul_cnt_bul_spa_fbf_hin_akn_grk_est_dgb_ven_hun_arw_heb_geo_cze_glc_guj_mcd_chh_owc_dut_fin_ses_mly_lat_bat_jpn_knd_kor_bos_afr_ewe_alb_ind_ctl_hau_mao_mnd_svk_dyu_fre_tig_ita_swe_pol_lit_qcu_rom_pan_por_swa_mlt_slo_gam_rus_jav_eng_bem_ben_tsw_sun_tha_sod_tml_cic_xho_tur_urd_ger_azi_yor_vie_amh_igb_bam_swt	-0.593267559228102	-1.41565861646887	0.160215732828462
54	heb_krd_fbf_lat_aeg_mlt_chh_ita_aze_uzb_tsn_bat_ses_ger_pan_bsq_glc_gam_dyu_cnt_ukr_bos_zul_fre_xho_eng_fin_bem_lda_est_prs_anl_geo_spa_rus_bul_mcd_sod_amr_cze_hun_tsw_mao_urd_mly_jpn_knd_kor_ctl_svk_moo_hin_ind_lit_amh_sun_mnd_ben_swa_mol_sid_nor_pol_alb_arw_qcu_dut_grk_swe_dgb_wly_por_owc_guj_tag_rom_cic_afr_igb_jav_tha_tig_tml_ven_bam_tur_scr_slo_azi_akn_vie_hau_swt_ewe_yor	-0.304843950742803	-0.721288068447475	0.472541716816035
55	tig_pan_yor_guj_gam_amr_sid_afr_azi_aze_swa_ind_igb_glc_mol_bsq_fre_chh_tsn_cnt_grk_cze_dyu_svk_dgb_eng_hun_lda_ses_est_ctl_mlt_geo_nor_ger_krd_lit_anl_aeg_slo_fin_tsw_mly_dut_tag_jpn_knd_kor_ben_swe_bam_bos_sun_urd_wly_bat_mnd_arw_moo_hin_heb_scr_bul_rom_prs_qcu_por_ukr_rus_fbf_hau_pol_sod_mcd_mao_alb_cic_ita_ewe_jav_tha_amh_tml_bem_akn_tur_lat_spa_uzb_swt_vie_owc_xho_ven_zul	-0.524545771982435	-1.25084011752434	0.214130555837875
56	tig_eng_ven_pan_gam_sod_hau_alb_aze_azi_bem_mao_swa_svk_krd_bsq_pol_wly_akn_mnd_bos_arw_swt_guj_yor_slo_fin_zul_ses_hun_glc_aeg_geo_rom_prs_dut_urd_chh_amh_bul_est_dgb_ind_rus_bat_jpn_tml_kor_ita_cze_fbf_afr_sun_nor_owc_mly_cnt_por_moo_ukr_anl_spa_fre_hin_ger_qcu_ben_grk_lat_xho_amr_scr_mlt_mol_tag_swe_cic_lit_dyu_jav_tha_heb_knd_tsw_lda_uzb_ctl_mcd_tur_bam_vie_sid_igb_tsn_ewe	0.063049510021492	0.148431168583952	0.882323870797198
57	amr_pan_dyu_guj_hau_aeg_mlt_bul_tur_aze_tsw_tag_tsn_nor_glc_bsq_dut_wly_igb_mnd_spa_slo_akn_cze_zul_por_est_bem_swa_hun_urd_amh_geo_krd_prs_svk_bos_chh_sod_mcd_fin_xho_mao_lit_mly_jpn_tml_kor_fre_arw_bam_rus_ind_grk_heb_sun_cnt_eng_ven_alb_sid_afr_ben_lat_hin_qcu_ger_rom_pol_fbf_tig_ukr_owc_ctl_jav_ita_ses_scr_swt_bat_tha_gam_knd_ewe_cic_uzb_mol_swe_azi_moo_vie_anl_dgb_lda_yor	-0.283028040660239	-0.669086244674821	0.505098051862381
58	amh_cze_ewe_arw_owc_sod_amr_prs_uzb_azi_igb_bat_cic_mol_rom_bsq_alb_wly_akn_cnt_pol_ben_tsn_urd_zul_ita_fin_swt_yor_est_glc_hau_geo_lat_grk_slo_rus_chh_sid_mcd_hun_tsw_mao_guj_jav_jpn_tml_kor_ctl_afr_swa_krd_tag_nor_aeg_mly_mnd_lit_moo_dut_heb_fre_bul_ukr_por_qcu_svk_bos_hin_lda_anl_ger_gam_spa_ind_pan_bem_swe_xho_sun_tha_tig_knd_ven_ses_tur_eng_scr_aze_dgb_vie_mlt_bam_fbf_dyu	0.938656859982212	2.25116335569161	0.0267304032172806
59	tig_swe_lda_ukr_gam_mlt_amr_scr_uzb_azi_swt_tag_tsn_ger_por_bsq_lit_sod_ven_mnd_mcd_spa_tsw_cze_ewe_bos_est_swa_zul_fin_slo_amh_geo_lat_pan_nor_ita_wly_owc_rom_hun_ses_sun_glc_bat_jpn_knd_kor_bul_mol_fbf_hin_ind_afr_aeg_jav_cnt_pol_dgb_arw_hau_krd_dut_svk_urd_qcu_eng_prs_guj_dyu_heb_ben_chh_ctl_mao_fre_bem_rus_moo_mly_tha_anl_tml_yor_xho_aze_alb_grk_tur_cic_vie_sid_bam_igb_akn	0.20244132687887	0.476502054428195	0.634834397096985
60	sid_ben_bem_krd_aeg_tig_amr_lat_tur_aze_cic_sun_fbf_pol_arw_bsq_dut_amh_ses_mnd_ukr_hin_igb_bos_swt_por_est_dyu_swa_hun_rom_owc_geo_mol_spa_mcd_fre_anl_heb_ctl_fin_xho_bat_grk_jav_jpn_knd_kor_rus_slo_bam_svk_mao_cze_sod_tag_cnt_eng_akn_scr_wly_bul_lit_guj_urd_qcu_prs_nor_afr_tsw_gam_swe_mlt_glc_mly_ita_ven_alb_zul_ind_tha_chh_tml_lda_yor_azi_ger_pan_uzb_tsn_vie_hau_moo_dgb_ewe	-0.312041191086975	-0.738928046484851	0.461811575108655
61	anl_scr_bem_svk_amh_gam_owc_ita_azi_aze_akn_mao_cic_pan_urd_bsq_slo_heb_dgb_mnd_prs_spa_igb_grk_moo_dut_fin_swt_lda_hun_rus_aeg_geo_krd_nor_swe_bos_chh_sod_guj_est_tsn_bat_lit_tag_jpn_knd_kor_lat_cze_tsw_ctl_ind_alb_wly_jav_cnt_ger_zul_afr_mlt_pol_rom_ben_ukr_qcu_mcd_por_fre_xho_amr_bul_tig_arw_mly_eng_ewe_mol_bam_sun_tha_sid_tml_dyu_ven_tur_glc_hin_uzb_fbf_vie_hau_yor_ses_swa	-0.19785210969719	-0.467459783562711	0.641264446255347
62	owc_afr_cic_rus_heb_amr_mlt_prs_uzb_aze_xho_tag_yor_alb_mol_bsq_ger_sod_tsn_mnd_krd_ukr_ven_bos_bam_eng_hun_lda_akn_fin_guj_gam_geo_ben_hin_rom_dut_tig_sid_pol_est_fbf_mly_cze_sun_jpn_tml_kor_urd_grk_zul_bul_ind_swe_chh_jav_cnt_spa_swa_por_anl_lat_fre_nor_scr_qcu_mcd_slo_ita_dyu_hau_svk_wly_lit_bat_arw_ewe_glc_dgb_mao_tha_aeg_knd_swt_tsw_tur_pan_ctl_azi_bem_vie_amh_igb_ses_moo	-0.289447700013076	-0.684348095824326	0.495457248029825
63	anl_rus_fbf_guj_sod_sid_heb_krd_uzb_tur_moo_bat_tsw_pan_mol_bsq_hin_amr_swa_cnt_fre_nor_tsn_ger_xho_afr_est_igb_ewe_fin_ita_tig_geo_eng_bul_arw_bos_amh_owc_glc_hun_dyu_ind_rom_mao_jpn_knd_kor_alb_prs_lda_ukr_mly_svk_mlt_sun_mnd_por_cic_ben_gam_scr_pol_spa_urd_qcu_mcd_swe_lit_dgb_wly_ctl_aeg_lat_jav_slo_zul_cze_ses_tag_tha_hau_tml_swt_bem_aze_dut_grk_azi_ven_vie_chh_akn_yor_bam	-0.432524048376771	-1.02624000572575	0.307440342368275
64	anl_eng_xho_ger_tig_gam_hau_por_aze_uzb_dyu_ind_ewe_mcd_dut_bsq_mol_heb_moo_cnt_lat_ukr_fbf_cze_bem_afr_fin_lda_yor_hun_slo_amh_geo_hin_pan_bos_ben_chh_mlt_glc_est_ven_bat_krd_tag_jpn_tml_kor_fre_ita_tsn_ctl_sun_nor_aeg_mly_mnd_arw_akn_lit_sod_rom_scr_swe_urd_qcu_grk_alb_spa_swa_owc_prs_amr_svk_mao_bul_bam_rus_swt_jav_tha_sid_knd_tsw_ses_tur_pol_guj_azi_dgb_vie_wly_zul_igb_cic	0.104230719914248	0.245185961325264	0.80685266996822
65	gam_ben_zul_mcd_wly_sid_tig_fre_azi_tur_igb_bat_swt_prs_arw_bsq_lat_chh_akn_cnt_ita_urd_dgb_mol_bam_eng_est_xho_ses_hun_bos_sod_geo_lit_pan_spa_nor_amh_heb_krd_fin_fbf_sun_por_tag_jpn_tml_kor_rom_dut_lda_ukr_ind_hin_mlt_mao_mnd_ger_swa_svk_owc_pol_slo_swe_afr_qcu_cze_glc_grk_ven_aeg_bul_hau_guj_mly_rus_tsn_scr_cic_jav_tha_anl_knd_yor_dyu_aze_alb_ctl_uzb_tsw_vie_amr_ewe_moo_bem	0.0129096692568638	0.0303963707497693	0.975816076127744
66	mlt_ctl_cic_eng_hau_heb_amh_bul_azi_tur_tsn_mly_bam_ukr_ben_bsq_ita_wly_igb_cnt_bos_guj_zul_grk_ses_glc_est_dgb_bem_hun_urd_gam_geo_hin_spa_fre_nor_amr_anl_arw_fin_swa_ind_dut_jav_jpn_tml_kor_svk_ger_fbf_slo_sun_swe_tig_mao_mnd_afr_lda_prs_chh_pol_mcd_rom_lit_qcu_alb_scr_krd_ven_sod_por_aeg_lat_tag_cze_ewe_mol_akn_bat_tha_owc_knd_tsw_swt_aze_rus_pan_uzb_moo_vie_sid_yor_dyu_xho	0.0530709228033502	0.124891295664312	0.900879175936051
67	tig_dut_ewe_rus_aeg_heb_chh_lat_aze_tur_igb_jav_xho_pol_grk_bsq_urd_amr_dgb_cnt_ukr_lit_lda_alb_bam_cze_est_fbf_akn_hun_slo_hau_geo_bul_ita_scr_prs_anl_sid_por_fin_cic_ind_pan_tag_jpn_knd_kor_eng_glc_tsw_fre_bat_mcd_mlt_mly_mnd_rom_dyu_krd_owc_ctl_mol_ben_afr_qcu_spa_nor_hin_moo_amh_guj_gam_bos_mao_swe_tsn_svk_yor_sun_tha_wly_tml_ven_zul_uzb_ger_arw_azi_bem_vie_sod_ses_swa_swt	-0.34690483299803	-0.821641368966833	0.413382467479309
68	wly_glc_igb_alb_amh_gam_hau_rus_aze_uzb_bam_sun_tsw_pan_afr_bsq_grk_tig_lda_cnt_svk_ita_fbf_mcd_swt_mol_hun_xho_dyu_fin_pol_owc_geo_por_rom_ukr_eng_amr_sid_prs_est_ven_ind_swe_tag_jpn_tml_kor_krd_slo_akn_bul_jav_lat_sod_mly_mnd_lit_zul_nor_heb_fre_ctl_ger_guj_qcu_dut_scr_hin_tsn_aeg_spa_mlt_ben_bat_urd_bem_cze_ewe_mao_tha_chh_knd_dgb_swa_azi_arw_bos_tur_moo_vie_anl_ses_yor_cic	0.0167487582980041	0.0394900858626191	0.968584308426652
69	wly_grk_xho_lat_chh_tig_heb_lit_uzb_tur_swt_mly_ven_alb_bos_bsq_ukr_anl_tsw_mnd_glc_guj_swa_mol_moo_scr_est_yor_cic_fin_rus_aeg_geo_svk_dut_cze_arw_sid_hau_urd_hun_ses_sun_ger_mao_jpn_knd_kor_ctl_swe_dyu_por_jav_eng_gam_tag_cnt_spa_bam_pol_amh_pan_slo_nor_prs_qcu_ita_hin_afr_dgb_amr_fre_owc_krd_bat_rom_lda_mcd_igb_ind_tha_mlt_tml_fbf_ewe_azi_ben_bul_aze_bem_vie_sod_tsn_akn_zul	-0.520911024244827	-1.23916559073865	0.218402375493981
70	gam_grk_dyu_mol_sod_chh_tig_ger_azi_tur_tsw_sun_yor_bul_mcd_bsq_dut_aeg_bam_mnd_svk_lat_zul_ben_akn_arw_hun_cic_lda_fin_ctl_mlt_geo_spa_afr_scr_rom_amr_anl_slo_est_bem_ind_krd_mao_jpn_knd_kor_alb_fre_swt_ita_tag_rus_sid_bat_cnt_ukr_dgb_cze_owc_lit_guj_pan_hin_qcu_swe_urd_glc_ses_wly_pol_hau_bos_mly_por_xho_eng_fbf_jav_tha_amh_tml_ven_moo_uzb_nor_prs_aze_tsn_vie_heb_swa_ewe_igb	-0.668656924033305	-1.60239265281517	0.112460070294271
71	aeg_svk_swa_ita_heb_wly_hau_pan_aze_tur_tsn_mly_akn_eng_ukr_bsq_bos_tig_fbf_cnt_urd_mol_moo_spa_lda_rom_fin_igb_zul_hun_ger_gam_geo_fre_prs_guj_cze_sod_amr_afr_est_ven_jav_hin_ind_jpn_knd_kor_ctl_arw_ses_nor_sun_swe_owc_tag_mnd_mcd_bem_ben_anl_lit_dut_slo_rus_qcu_scr_grk_por_xho_mlt_glc_sid_bul_mao_krd_ewe_pol_bam_bat_tha_amh_tml_tsw_swt_uzb_lat_alb_azi_yor_vie_chh_dyu_dgb_cic	-0.202625230396644	-0.478208661519781	0.633623926314067
72	tig_guj_ewe_ukr_amh_gam_sod_slo_aze_uzb_lda_jav_dyu_ita_dut_bsq_nor_anl_tsn_mnd_urd_spa_ven_fre_tsw_scr_hun_cic_xho_est_grk_sid_geo_swe_hin_pol_prs_hau_mlt_pan_fin_ses_bat_mcd_sun_jpn_knd_kor_krd_ben_bem_cze_mao_afr_wly_mly_cnt_bos_dgb_lit_amr_bul_ctl_por_lat_qcu_glc_eng_alb_yor_aeg_arw_heb_svk_ind_mol_swt_ger_akn_tag_tha_chh_tml_fbf_moo_tur_rom_rus_azi_swa_vie_owc_bam_zul_igb	-0.199082384726297	-0.470231302016531	0.639290653738898
73	chh_arw_xho_bul_amr_tig_sid_pol_tur_aze_tsw_sun_dgb_mol_mcd_bsq_swe_gam_zul_mnd_eng_ita_yor_krd_cic_ben_fin_lda_ven_est_fre_aeg_geo_scr_alb_slo_ger_heb_anl_spa_hun_akn_bat_afr_jav_jpn_knd_kor_grk_prs_tsn_svk_tag_urd_hau_mao_cnt_guj_bam_hin_sod_lit_bos_por_rus_qcu_pan_cze_glc_swa_wly_ukr_amh_lat_ind_dut_moo_nor_ses_mly_tha_mlt_tml_fbf_swt_azi_ctl_rom_uzb_igb_vie_owc_ewe_dyu_bem	-0.579909540213622	-1.38424550111157	0.169596000591537
74	hau_ben_fbf_guj_gam_aeg_sid_lit_azi_tur_akn_mao_ven_alb_rus_bsq_por_wly_bam_cnt_prs_fre_bem_mol_xho_ger_hun_cic_igb_est_ukr_sod_geo_pan_spa_slo_ctl_chh_amh_afr_fin_yor_bat_hin_tag_jpn_tml_kor_arw_urd_dgb_scr_mly_nor_owc_sun_mnd_swe_tsn_krd_heb_rom_pol_grk_cze_qcu_dut_lat_ita_tsw_amr_bos_tig_eng_ind_bul_swa_glc_ewe_jav_tha_anl_knd_moo_swt_uzb_mcd_svk_aze_lda_vie_mlt_zul_dyu_ses	-0.219042485548277	-0.517459846190058	0.606063839045847
75	chh_pan_cic_mcd_tig_heb_sod_guj_aze_tur_moo_mly_bem_bul_spa_bsq_prs_amr_tsw_cnt_lit_afr_akn_ctl_dgb_ukr_fin_tsn_swa_est_ita_wly_geo_dut_alb_por_fre_sid_gam_krd_hun_ven_tag_mol_jav_jpn_tml_kor_slo_ger_igb_hin_mao_nor_aeg_ind_mnd_eng_lda_grk_mlt_lat_rus_scr_ben_qcu_swe_urd_rom_xho_owc_bos_amh_arw_sun_pol_zul_cze_fbf_bat_tha_anl_knd_ewe_ses_uzb_glc_svk_azi_swt_vie_hau_yor_dyu_bam	-0.173814193618019	-0.410113503758466	0.682665912603333
76	sid_urd_yor_swe_amh_anl_chh_scr_aze_tur_zul_bat_dgb_por_svk_bsq_slo_gam_xho_mnd_mcd_grk_moo_hin_lda_alb_est_tsw_swa_hun_krd_owc_geo_eng_cze_ukr_afr_hau_aeg_fre_fin_bam_mly_dut_sun_jpn_knd_kor_mol_pol_ses_prs_mao_lit_heb_tag_cnt_bos_dyu_bul_wly_nor_lat_arw_spa_qcu_ben_ctl_guj_ewe_mlt_rom_sod_rus_jav_ita_fbf_ger_tsn_ind_tha_tig_tml_swt_ven_uzb_pan_glc_azi_akn_vie_amr_bem_igb_cic	-0.435977986936946	-1.03631746413313	0.302741170920993
77	amh_lit_bem_alb_wly_mlt_owc_cze_aze_azi_ven_mao_lda_dut_ctl_bsq_arw_sod_ses_mnd_grk_scr_akn_swe_bam_por_est_igb_zul_hun_eng_heb_geo_svk_ben_fre_mol_amr_anl_spa_fin_ewe_ind_rom_sun_jpn_knd_kor_lat_urd_fbf_bos_tag_afr_aeg_bat_cnt_ukr_dgb_guj_tig_hin_bul_slo_glc_qcu_prs_krd_ita_tsn_hau_ger_chh_pol_jav_nor_yor_mcd_moo_mly_tha_gam_tml_swa_xho_tur_rus_pan_uzb_cic_vie_sid_dyu_tsw_swt	-0.400361399095664	-0.950302334144227	0.344421766585686
78	sod_cze_igb_rus_aeg_owc_heb_grk_uzb_tur_tsn_sun_moo_mcd_ctl_bsq_hin_amr_cic_cnt_rom_scr_ses_lit_bam_dut_hun_yor_swa_fin_ben_hau_geo_ukr_arw_urd_bos_mlt_chh_pan_est_xho_tag_fre_jav_jpn_knd_kor_alb_glc_bem_swe_ind_bul_wly_mly_mnd_mol_dgb_pol_gam_spa_prs_nor_svk_qcu_afr_eng_lat_fbf_tig_guj_amh_por_mao_ita_ewe_krd_dyu_bat_tha_anl_tml_lda_tsw_aze_slo_ger_azi_zul_vie_sid_ven_akn_swt	-0.297635189300644	-0.702735494313294	0.48397595224582
79	hau_lit_yor_svk_wly_chh_sod_bos_aze_azi_akn_mly_bem_ctl_arw_bsq_pol_anl_dgb_mnd_rus_glc_bam_afr_swt_scr_est_tsn_zul_hun_hin_amr_geo_slo_cze_pan_ita_gam_amh_spa_fin_ewe_tag_urd_jav_jpn_tml_kor_prs_por_dyu_bul_ind_ger_sid_mao_cnt_grk_igb_nor_heb_swe_ben_guj_ukr_qcu_krd_rom_mol_cic_tig_fre_owc_mcd_bat_lat_swa_alb_ven_sun_tha_aeg_knd_lda_ses_tur_dut_eng_uzb_tsw_vie_mlt_fbf_xho_moo	-0.850849515278653	-2.05595213122157	0.0425897229337967
80	mlt_bul_dyu_slo_gam_owc_sod_prs_aze_uzb_cic_mly_moo_urd_rom_bsq_bos_anl_lda_mnd_pol_afr_igb_scr_ewe_ctl_fin_akn_bam_est_grk_amh_geo_guj_swe_krd_cze_chh_sid_svk_hun_zul_ind_fre_jav_jpn_knd_kor_spa_eng_dgb_por_mao_ita_hau_bat_cnt_mcd_swa_nor_tig_arw_ben_pan_lat_qcu_lit_mol_ger_ses_aeg_glc_amr_alb_tag_dut_fbf_rus_ven_sun_tha_wly_tml_bem_swt_azi_ukr_hin_tur_tsw_vie_heb_tsn_yor_xho	-0.123613013267309	-0.291641537397898	0.77121024128252
81	amh_spa_ses_ben_amr_gam_sid_nor_azi_aze_akn_mly_ewe_lit_ukr_bsq_ita_aeg_fbf_cnt_prs_swe_cic_bos_ven_alb_est_tsn_lda_hun_mol_wly_geo_afr_pol_cze_dut_heb_chh_krd_fin_swt_tag_eng_bat_jpn_knd_kor_scr_ger_dyu_svk_sun_pan_owc_mao_mnd_slo_igb_fre_mlt_bul_lat_glc_urd_qcu_arw_ctl_grk_xho_sod_mcd_hau_por_ind_rom_yor_guj_moo_jav_tha_tig_tml_tsw_dgb_tur_hin_rus_uzb_zul_vie_anl_swa_bam_bem	-0.21304651220021	-0.504301537189448	0.615242218080069
82	amr_spa_ses_krd_hau_heb_tig_eng_tur_uzb_dyu_bat_bem_urd_nor_bsq_glc_gam_fbf_cnt_mol_fre_tsw_bul_ewe_ger_hun_cic_swa_est_lat_anl_geo_afr_arw_hin_mcd_owc_sod_guj_fin_akn_tag_ita_sun_jpn_tml_kor_cze_dut_zul_lit_ind_por_sid_mly_mnd_ctl_xho_svk_mlt_grk_alb_ukr_ben_qcu_slo_scr_pan_moo_aeg_prs_wly_rom_jav_pol_lda_rus_dgb_mao_tha_amh_knd_igb_bam_azi_swe_bos_aze_ven_vie_chh_yor_swt_tsn	-0.0495920539341042	-0.116854912920518	0.907227010868939
83	sid_dut_moo_prs_amh_amr_sod_lat_azi_aze_lda_ind_ewe_rom_ita_bsq_bul_aeg_fbf_mnd_swe_cze_ses_scr_bem_ger_fin_tsw_tsn_est_eng_wly_geo_afr_ctl_mcd_arw_owc_mlt_krd_hun_igb_mao_hin_bat_jpn_tml_kor_guj_grk_swa_spa_sun_rus_heb_tag_cnt_bos_akn_mol_tig_urd_ben_pol_pan_qcu_slo_por_ukr_swt_chh_svk_gam_alb_mly_lit_dgb_glc_bam_jav_tha_hau_knd_ven_zul_tur_nor_fre_uzb_xho_vie_anl_cic_dyu_yor	-1.03485242615054	-2.52531310279793	0.0132518328042243
84	anl_svk_ses_pol_hau_wly_mlt_ger_aze_tur_yor_tag_cic_por_rom_bsq_ben_gam_dgb_mnd_dut_grk_igb_arw_ewe_krd_est_bem_moo_hun_pan_tig_geo_swe_eng_cze_ita_sod_amr_ukr_fin_zul_mly_scr_sun_jpn_knd_kor_bos_urd_swt_ctl_mao_mol_owc_ind_cnt_prs_akn_afr_aeg_guj_alb_rus_nor_qcu_bul_spa_slo_tsw_amh_lit_chh_glc_bat_hin_lda_mcd_bam_jav_tha_heb_tml_tsn_dyu_azi_lat_fre_uzb_swa_vie_sid_xho_fbf_ven	-0.411784188784687	-0.976765779008843	0.331219091198814
85	amh_eng_tsn_mol_hau_tig_wly_grk_aze_tur_dgb_jav_bem_rom_cze_bsq_alb_sod_cic_cnt_pol_urd_fbf_ita_igb_nor_est_swa_moo_fin_por_chh_geo_scr_ukr_swe_slo_anl_owc_afr_hun_akn_tag_pan_ind_jpn_tml_kor_krd_lat_swt_dut_mly_ben_amr_mao_mnd_prs_lda_arw_mlt_glc_rus_fre_bul_qcu_bos_mcd_ger_ven_aeg_guj_gam_svk_bat_lit_tsw_hin_yor_sun_tha_sid_knd_bam_zul_uzb_spa_ctl_azi_ewe_vie_heb_dyu_ses_xho	0.415823914426058	0.981100069335708	0.329088819349707
86	amh_svk_igb_ukr_amr_anl_sod_ger_uzb_tur_akn_ind_yor_ben_rom_bsq_nor_aeg_ewe_mnd_slo_alb_ven_ctl_moo_afr_hun_swa_dgb_est_guj_gam_geo_pol_spa_swe_bos_heb_tig_ita_fin_lda_tag_mcd_jav_jpn_knd_kor_dut_scr_ses_cze_mly_grk_wly_sun_cnt_lat_bam_hin_mlt_bul_glc_lit_pan_qcu_prs_arw_por_bem_sid_rus_owc_mol_bat_fre_fbf_eng_xho_mao_tha_hau_tml_dyu_tsw_aze_urd_krd_azi_swt_vie_chh_cic_zul_tsn	-0.726894495201007	-1.74454219791931	0.084368260261883
87	wly_eng_bam_pol_hau_anl_amr_mcd_tur_uzb_tsn_mao_swa_lat_arw_bsq_ita_sod_swt_mnd_ctl_lit_dgb_hin_moo_por_hun_igb_ven_est_fre_amh_geo_slo_afr_cze_guj_owc_heb_rom_fin_zul_tag_bos_sun_jpn_tml_kor_ben_spa_xho_krd_mly_alb_chh_jav_cnt_pan_fbf_urd_tig_prs_svk_rus_dut_qcu_mol_scr_ukr_bem_sid_grk_gam_nor_bat_bul_dyu_swe_ewe_ind_tha_aeg_knd_akn_yor_azi_glc_ger_aze_tsw_vie_mlt_ses_lda_cic	-1.11115951461721	-2.72611351084206	0.00765868280475012
88	wly_spa_fbf_bul_heb_sid_amr_dut_tur_aze_dgb_mao_ven_afr_hin_bsq_rom_hau_cic_cnt_swe_grk_igb_por_bem_lit_est_swa_yor_hun_scr_amh_geo_cze_mcd_fre_eng_chh_aeg_mol_fin_dyu_sun_krd_mly_jpn_tml_kor_slo_bos_bam_ger_bat_alb_owc_tag_mnd_guj_akn_ita_tig_glc_urd_ctl_lat_qcu_arw_rus_pol_moo_sod_pan_gam_svk_jav_nor_tsw_ben_lda_ind_tha_anl_knd_ses_xho_uzb_prs_ukr_azi_tsn_vie_mlt_swt_zul_ewe	-0.716141783571346	-1.71791630152686	0.0891397892114768
89	wly_spa_yor_guj_sod_amh_chh_ben_aze_tur_igb_ind_swa_mcd_slo_bsq_lit_tig_bem_cnt_ita_bul_ewe_cze_dyu_mol_hun_cic_fbf_fin_swe_mlt_geo_bos_rom_pan_hin_gam_amr_urd_est_tsw_tag_ger_mly_jpn_knd_kor_grk_svk_ses_dut_jav_rus_heb_sun_mnd_pol_swt_krd_sid_fre_nor_alb_afr_qcu_ctl_ukr_eng_tsn_anl_arw_aeg_lat_mao_scr_akn_por_ven_bat_tha_owc_tml_moo_xho_azi_glc_prs_uzb_dgb_vie_hau_lda_bam_zul	0.359708940097415	0.847562405797318	0.398857718454444
90	heb_dut_xho_ger_amh_sod_anl_rom_azi_uzb_lda_tag_moo_pan_lat_bsq_swe_chh_tsw_mnd_arw_afr_cic_rus_yor_fre_est_akn_bam_hun_glc_wly_geo_svk_ukr_bos_eng_aeg_owc_bul_fin_ewe_ind_urd_mao_jpn_knd_kor_alb_slo_ven_spa_jav_guj_tig_sun_cnt_mol_dgb_cze_sid_lit_nor_ctl_grk_qcu_ita_por_pol_ses_amr_prs_mlt_ben_bat_scr_fbf_mcd_tsn_mly_tha_hau_tml_dyu_swa_tur_hin_krd_aze_swt_vie_gam_igb_zul_bem	-0.488762352302205	-1.16279537344731	0.247887596123296
91	hau_ben_ewe_alb_chh_heb_gam_krd_aze_azi_bam_mao_lda_glc_ita_bsq_dut_amr_yor_cnt_hin_cze_swa_bos_ses_pol_est_moo_dgb_hun_lit_sod_geo_ctl_lat_ger_rus_aeg_mlt_arw_fin_dyu_tag_eng_bat_jpn_knd_kor_urd_bul_xho_swe_mly_afr_tig_sun_mnd_prs_bem_guj_anl_slo_fre_grk_por_qcu_spa_scr_svk_zul_owc_ukr_amh_nor_ind_mol_swt_rom_akn_jav_tha_wly_tml_cic_tsw_uzb_mcd_pan_tur_igb_vie_sid_ven_fbf_tsn	-0.68672783166269	-1.64900245150586	0.102521239735892
92	hau_ben_tsw_afr_mlt_amr_gam_ukr_azi_aze_ven_ind_fbf_swe_guj_bsq_lit_sod_bam_cnt_cze_ita_akn_fre_zul_spa_hun_swt_igb_fin_eng_owc_geo_scr_urd_grk_svk_heb_sid_arw_est_bem_mly_prs_tag_jpn_tml_kor_rom_slo_yor_glc_bat_nor_amh_sun_mnd_pan_dgb_dut_wly_por_bos_lat_mcd_qcu_ger_hin_mol_xho_aeg_ctl_tig_bul_jav_krd_ses_rus_tsn_mao_tha_anl_knd_dyu_moo_tur_pol_alb_uzb_swa_vie_chh_lda_cic_ewe	0.136258628122765	0.320890065337521	0.749013677615185
93	tig_dut_dgb_ita_amr_mlt_sid_glc_tur_uzb_fbf_sun_tsn_ger_guj_bsq_scr_owc_moo_mnd_krd_swe_ses_rus_bam_urd_hun_swt_bem_fin_afr_anl_geo_bos_grk_bul_hin_gam_aeg_ben_est_zul_bat_nor_tag_jpn_tml_kor_cze_slo_ewe_ctl_mly_arw_heb_jav_cnt_alb_swa_pan_amh_prs_por_lat_ukr_qcu_pol_spa_svk_cic_chh_lit_hau_mol_mao_rom_ven_eng_igb_ind_tha_sod_knd_akn_tsw_azi_mcd_fre_aze_xho_vie_wly_dyu_yor_lda	-0.00724696084008976	-0.0170667072465937	0.98641995980749
94	aeg_fre_bem_arw_mlt_sod_wly_alb_tur_azi_igb_tag_tsw_mcd_ben_bsq_rus_tig_moo_mnd_rom_grk_bam_slo_swt_afr_hun_zul_ven_fin_svk_amr_geo_spa_nor_ger_scr_heb_amh_prs_est_cic_bat_ukr_mao_jpn_knd_kor_ita_hin_ewe_eng_mly_por_anl_sun_cnt_mol_xho_cze_owc_urd_pan_guj_lat_qcu_lit_bul_glc_dgb_gam_pol_hau_dut_ind_ctl_swa_swe_yor_jav_tha_chh_tml_ses_fbf_aze_bos_krd_uzb_dyu_vie_sid_lda_akn_tsn	-0.204148817032648	-0.48247685188977	0.630600927794347
95	owc_rom_lda_lat_mlt_tig_amh_afr_uzb_azi_dgb_tag_swt_fre_hin_bsq_eng_hau_fbf_mnd_pol_mol_moo_prs_bem_ger_hun_tsn_tsw_est_arw_anl_geo_krd_dut_por_mcd_sid_amr_scr_fin_swa_jav_urd_sun_jpn_knd_kor_ita_grk_zul_svk_ind_lit_aeg_bat_cnt_bul_yor_alb_heb_ben_rus_pan_guj_qcu_bos_glc_slo_ven_gam_nor_wly_spa_mao_cze_ewe_ctl_dyu_mly_tha_sod_tml_igb_bam_aze_ukr_swe_tur_cic_vie_chh_xho_akn_ses	-0.647507723683999	-1.55368937631368	0.123655126816071
96	heb_spa_yor_alb_wly_mlt_amr_scr_aze_azi_zul_mao_swt_arw_urd_bsq_dut_gam_dyu_cnt_guj_swe_akn_afr_lda_krd_fin_bem_ses_est_pol_owc_geo_bos_rom_cze_fre_chh_sid_prs_hun_moo_ind_pan_tag_jpn_knd_kor_bul_por_xho_slo_sun_nor_anl_mly_mnd_eng_swa_ukr_tig_hin_ctl_glc_rus_qcu_ger_lat_svk_ewe_aeg_ita_amh_lit_bat_mcd_igb_mol_fbf_jav_tha_hau_tml_ven_bam_uzb_ben_grk_tur_dgb_vie_sod_tsw_cic_tsn	0.149708498935685	0.352324585612029	0.725392021498025
97	tig_rom_ewe_guj_hau_amr_mlt_slo_azi_uzb_lda_sun_swa_rus_fre_bsq_por_gam_dgb_cnt_svk_mol_akn_cze_ven_nor_hun_xho_zul_est_prs_amh_geo_hin_arw_grk_bos_owc_wly_ger_fin_bem_tag_mcd_jav_jpn_knd_kor_ben_alb_igb_lit_mly_afr_sod_mao_mnd_urd_bam_ukr_aeg_lat_glc_bul_swe_qcu_dut_eng_ctl_swt_heb_scr_sid_spa_ind_pol_cic_krd_tsn_bat_tha_chh_tml_yor_fbf_aze_pan_ita_tur_tsw_vie_anl_ses_dyu_moo	0.36471215671094	0.861092560995173	0.391401729244214
98	sod_fre_ven_bos_mlt_heb_anl_cze_tur_azi_akn_mly_igb_hin_arw_bsq_pol_wly_dyu_cnt_nor_mcd_dgb_ita_ewe_bul_fin_swt_cic_est_afr_owc_geo_rus_scr_ben_guj_gam_hau_por_hun_bem_mao_krd_tag_jpn_knd_kor_rom_glc_lda_swe_sun_eng_aeg_bat_mnd_slo_bam_grk_amh_lit_alb_urd_prs_qcu_ger_pan_spa_fbf_amr_ctl_tig_lat_jav_dut_xho_mol_swa_ind_tha_sid_tml_zul_ses_aze_ukr_svk_uzb_tsn_vie_chh_tsw_yor_moo	0.190778604455647	0.448511800978453	0.654827132169344
99	amh_bul_cic_ita_amr_gam_wly_rom_azi_aze_ven_ind_dgb_alb_prs_bsq_pan_aeg_swa_cnt_mcd_grk_zul_guj_ewe_lit_fin_swt_xho_hun_glc_chh_geo_swe_ukr_lat_slo_tig_hau_hin_est_ses_jav_eng_bat_jpn_knd_kor_spa_bos_tsw_por_tag_afr_sod_mao_mnd_mol_dyu_arw_owc_krd_cze_dut_pol_qcu_svk_ger_urd_yor_mlt_nor_heb_ctl_sun_fre_lda_scr_bam_mly_tha_anl_tml_igb_bem_uzb_ben_rus_tur_moo_vie_sid_fbf_akn_tsn	-0.243375136014334	-0.574125558692749	0.567268870571955
100	heb_eng_fbf_pan_gam_hau_amr_ben_aze_tur_swa_bat_ses_rom_guj_bsq_scr_mlt_zul_cnt_cze_ita_bem_lit_ven_nor_fin_igb_bam_est_svk_tig_geo_pol_grk_lat_alb_chh_anl_ctl_hun_xho_mao_ger_tag_jpn_knd_kor_hin_fre_ewe_spa_jav_krd_amh_sun_mnd_arw_moo_bos_owc_prs_swe_mol_rus_qcu_ukr_urd_bul_dyu_aeg_por_sod_slo_mly_dut_dgb_glc_swt_ind_tha_sid_tml_lda_tsw_uzb_afr_mcd_azi_yor_vie_wly_tsn_akn_cic	-0.325590923401517	-0.770688789235045	0.442844939561762
101	sid_dut_ven_scr_hau_sod_chh_glc_aze_uzb_xho_mao_yor_rus_prs_bsq_bos_gam_igb_mnd_bul_ukr_swa_urd_tsw_mol_est_zul_swt_hun_pol_heb_geo_spa_alb_ger_afr_owc_amh_por_fin_ses_sun_slo_jav_jpn_tml_kor_nor_eng_ewe_lat_mly_ben_wly_ind_cnt_ita_dgb_ctl_aeg_swe_guj_cze_mcd_qcu_pan_fre_arw_bam_tig_svk_mlt_lit_tag_grk_akn_rom_dyu_bat_tha_anl_knd_fbf_cic_azi_krd_hin_tur_lda_vie_amr_tsn_moo_bem	0.1505038874202	0.354839387070877	0.723513332258197
102	amr_afr_ses_ita_hau_amh_owc_pan_uzb_tur_fbf_jav_lda_cze_glc_bsq_lat_aeg_bem_mnd_alb_svk_ven_mcd_bam_hin_est_igb_tsn_hun_urd_sid_geo_ben_por_ger_pol_wly_anl_swe_fin_akn_sun_krd_bat_jpn_tml_kor_scr_guj_yor_bos_mly_slo_mlt_ind_cnt_bul_dgb_rom_heb_ukr_prs_rus_spa_qcu_fre_nor_mol_tsw_sod_lit_gam_eng_mao_ctl_swt_dut_swa_tag_tha_chh_knd_ewe_zul_aze_grk_arw_azi_cic_vie_tig_moo_dyu_xho	-0.446541199576223	-1.05962562637816	0.292059259983593
103	anl_ukr_bem_lat_hau_sid_gam_bul_aze_azi_zul_mao_fbf_mcd_nor_bsq_slo_aeg_swa_cnt_pol_spa_tsn_urd_bam_por_fin_dyu_yor_hun_cze_owc_geo_rus_scr_guj_rom_mlt_tig_prs_est_cic_tag_fre_sun_jpn_tml_kor_mol_grk_akn_krd_ind_ita_heb_mly_mnd_eng_swt_ger_chh_ben_afr_swe_glc_qcu_alb_pan_bos_ewe_sod_arw_amr_lit_jav_svk_igb_ctl_tsw_bat_tha_amh_knd_lda_moo_tur_dut_hin_uzb_ses_vie_wly_ven_dgb_xho	-0.0399242431704932	-0.0939866219271683	0.925321978221334
104	tig_arw_zul_lit_hau_sid_anl_por_tur_azi_cic_bat_igb_glc_grk_bsq_ita_heb_dyu_cnt_hin_pan_dgb_guj_ses_prs_est_tsw_yor_fin_mcd_sod_geo_pol_scr_bos_dut_gam_amr_mol_hun_moo_sun_fre_mao_jpn_knd_kor_nor_eng_xho_slo_tag_cze_mlt_mly_mnd_ctl_ven_rom_chh_afr_swe_ben_svk_qcu_bul_krd_ukr_akn_wly_alb_aeg_lat_ind_spa_tsn_rus_ewe_jav_tha_amh_tml_swa_lda_uzb_ger_urd_aze_swt_vie_owc_bem_fbf_bam	0.132184671917481	0.310854054095436	0.756607229866246
105	hau_spa_dyu_ukr_anl_heb_chh_cze_aze_tur_swa_ind_cic_bos_ctl_bsq_urd_gam_zul_mnd_dut_hin_ses_prs_lda_svk_est_ewe_yor_hun_scr_owc_geo_mcd_ger_por_slo_aeg_mlt_eng_fin_bem_tag_pan_mly_jpn_tml_kor_rus_grk_akn_arw_sun_afr_wly_bat_cnt_bul_xho_glc_sid_ben_fre_lit_alb_qcu_pol_mol_rom_swt_amr_lat_sod_ita_jav_guj_igb_swe_ven_mao_tha_amh_knd_tsw_bam_azi_nor_krd_uzb_dgb_vie_tig_moo_tsn_fbf	-0.581754015451125	-1.38917050647362	0.1680982871844
106	anl_swe_lda_alb_gam_hau_wly_krd_aze_uzb_igb_mao_ven_grk_svk_bsq_lit_amh_tsn_mnd_bos_slo_yor_arw_ewe_mol_hun_dgb_swa_fin_urd_aeg_geo_ger_spa_eng_scr_sod_mlt_afr_est_ses_tag_dut_sun_jpn_tml_kor_cze_nor_swt_rom_bat_lat_tig_mly_cnt_pan_fbf_glc_heb_bul_fre_ukr_ctl_qcu_ita_pol_guj_zul_amr_por_chh_ben_jav_prs_dyu_rus_bem_ind_tha_sid_knd_xho_moo_azi_mcd_hin_tur_tsw_vie_owc_akn_cic_bam	-0.586162053440934	-1.40092916498787	0.164563262209498
107	amr_ukr_tsn_pol_wly_anl_amh_grk_uzb_tur_ses_bat_zul_por_guj_bsq_glc_sod_dyu_mnd_krd_pan_fbf_prs_moo_bul_fin_swa_bem_hun_urd_mlt_geo_spa_ita_rom_nor_sid_owc_hin_est_ven_jav_svk_sun_jpn_tml_kor_rus_mcd_ewe_dut_tag_ger_aeg_mly_cnt_lat_yor_cze_hau_mol_bos_fre_slo_qcu_swe_afr_alb_swt_tig_lit_gam_scr_mao_arw_dgb_eng_tsw_ind_tha_chh_knd_lda_igb_aze_ctl_ben_azi_cic_vie_heb_akn_bam_xho	-0.333116067949223	-0.788483684345233	0.432419159863833
108	chh_guj_bam_eng_amr_tig_sid_hin_uzb_azi_ses_mao_cic_afr_ctl_bsq_rus_heb_tsw_mnd_lat_ukr_yor_lit_akn_alb_fin_xho_lda_est_dut_wly_geo_ger_bul_svk_pan_mlt_hau_ben_hun_moo_jav_slo_bat_jpn_knd_kor_mol_pol_dyu_arw_ind_fre_owc_mly_cnt_grk_bem_scr_gam_mcd_swe_prs_cze_qcu_glc_ita_urd_zul_anl_spa_sod_nor_sun_por_swt_rom_dgb_tag_tha_aeg_tml_swa_tsn_aze_krd_bos_tur_igb_vie_amh_ewe_ven_fbf	-0.120497746792622	-0.284099980748469	0.776965334715664
109	mlt_glc_cic_alb_sid_anl_amh_bos_aze_azi_dgb_ind_tsn_pol_ctl_bsq_ita_heb_akn_mnd_rus_ukr_fbf_guj_tsw_swe_fin_swt_xho_est_prs_amr_geo_bul_rom_nor_urd_owc_sod_krd_hun_ewe_sun_hin_mly_jpn_tml_kor_slo_cze_swa_fre_tag_lit_wly_mao_cnt_mol_bam_scr_chh_spa_lat_ger_pan_qcu_dut_mcd_ben_igb_gam_svk_hau_grk_bat_afr_moo_arw_ses_jav_tha_tig_knd_yor_lda_tur_eng_por_uzb_dyu_vie_aeg_zul_ven_bem	-0.369259354779602	-0.875781437903658	0.38340526081735
110	tig_lat_dgb_glc_gam_amh_wly_rus_aze_uzb_ewe_mly_akn_cze_svk_bsq_ben_hau_tsw_cnt_fre_ita_tsn_rom_cic_nor_fin_swa_zul_est_mcd_chh_geo_bos_hin_scr_mol_owc_sid_arw_hun_moo_mao_guj_bat_jpn_tml_kor_bul_eng_bam_ger_jav_pol_anl_tag_mnd_swe_fbf_slo_mlt_urd_ukr_dut_krd_qcu_lit_grk_alb_bem_sod_afr_aeg_ctl_sun_por_lda_spa_xho_ind_tha_amr_knd_yor_ses_azi_pan_prs_tur_ven_vie_heb_dyu_igb_swt	0.060913126601793	0.14335593191305	0.886319243857128
111	tig_ukr_swa_krd_amh_wly_hau_arw_aze_azi_swt_mao_moo_prs_fre_bsq_por_amr_ven_cnt_bos_eng_xho_nor_yor_ita_est_tsn_bam_fin_ben_mlt_geo_bul_afr_mcd_ctl_aeg_chh_ger_hun_zul_mly_rus_sun_jpn_knd_kor_mol_slo_dyu_glc_ind_guj_heb_jav_mnd_lat_igb_grk_sod_scr_urd_swe_hin_qcu_dut_rom_svk_dgb_owc_pan_sid_pol_bat_cze_fbf_spa_akn_tag_tha_gam_tml_ses_ewe_tur_alb_lit_uzb_lda_vie_anl_tsw_bem_cic	-0.567402284151589	-1.35428793381311	0.178925997150894
112	gam_fre_tsw_bos_aeg_sid_owc_alb_uzb_tur_fbf_mao_akn_guj_krd_bsq_bul_amh_cic_cnt_pol_ctl_swt_hin_swa_grk_hun_bam_ven_fin_swe_chh_geo_mcd_slo_pan_rus_amr_mlt_cze_est_bem_bat_ger_sun_jpn_tml_kor_lat_eng_ses_svk_jav_mol_sod_mly_mnd_rom_igb_spa_tig_glc_prs_ben_urd_qcu_nor_lit_ukr_dgb_anl_ita_hau_arw_ind_afr_lda_scr_zul_tag_tha_wly_knd_dyu_yor_aze_por_dut_azi_ewe_vie_heb_xho_moo_tsn	0.0541327587173957	0.127501654761942	0.898818651904518
113	sod_slo_ewe_mcd_aeg_wly_chh_ger_tur_azi_swa_bat_ses_hin_cze_bsq_prs_amh_bam_cnt_ukr_krd_ven_afr_fbf_rus_est_xho_lda_fin_lat_tig_geo_scr_fre_swe_por_gam_sid_eng_hun_tsw_mao_glc_jav_jpn_tml_kor_mol_pan_cic_grk_sun_alb_amr_mly_mnd_lit_bem_guj_mlt_rom_bul_nor_urd_qcu_arw_spa_ctl_zul_anl_ita_heb_ben_ind_pol_swt_svk_yor_tag_tha_hau_knd_moo_dyu_uzb_bos_dut_aze_dgb_vie_owc_tsn_akn_igb	0.727393899860903	1.72438569208521	0.0879605751929387
114	tig_lat_tsn_rom_sid_amh_wly_grk_uzb_aze_moo_tag_bem_bul_afr_bsq_guj_heb_zul_mnd_rus_krd_ses_dut_akn_lit_est_lda_swt_fin_hin_amr_geo_swe_mol_ukr_ctl_gam_anl_spa_hun_bam_mly_arw_mao_jpn_knd_kor_pol_scr_ven_bos_sun_glc_aeg_ind_cnt_urd_yor_svk_owc_prs_ben_pan_ger_qcu_nor_slo_fre_ewe_hau_ita_chh_cze_bat_mcd_fbf_por_dyu_jav_tha_sod_tml_igb_cic_azi_alb_eng_tur_swa_vie_mlt_dgb_tsw_xho	-0.139883446743192	-0.330207271761518	0.741986045308948
115	anl_hin_lda_cze_sod_owc_chh_nor_azi_aze_ses_jav_yor_urd_svk_bsq_glc_amh_dyu_mnd_prs_ctl_xho_bul_fbf_krd_est_akn_tsn_fin_fre_wly_geo_lit_rom_guj_mol_hau_aeg_spa_hun_bem_ind_ger_sun_jpn_knd_kor_lat_dut_ewe_ben_bat_pol_tig_tag_cnt_slo_ven_por_sid_ita_arw_bos_mcd_qcu_alb_afr_rus_cic_heb_grk_gam_eng_mly_swe_zul_scr_bam_mao_tha_amr_tml_dgb_swa_tur_ukr_pan_uzb_moo_vie_mlt_tsw_igb_swt	-0.385879136213163	-0.914718815208744	0.362704845183515
116	gam_lit_igb_svk_mlt_owc_sod_afr_tur_uzb_ses_mly_swa_krd_por_bsq_spa_hau_lda_mnd_rus_eng_xho_hin_moo_pan_est_zul_ven_hun_fre_amr_geo_ben_swe_guj_ger_anl_tig_ukr_fin_akn_sun_urd_mao_jpn_knd_kor_lat_glc_bem_bul_ind_ita_sid_tag_cnt_grk_swt_dut_wly_mcd_alb_rom_arw_qcu_nor_prs_cze_dgb_heb_slo_amh_pol_bat_scr_fbf_ctl_tsn_jav_tha_aeg_tml_bam_dyu_azi_mol_bos_aze_tsw_vie_chh_yor_cic_ewe	-0.546150714195578	-1.30041571811684	0.19667190444515
117	anl_slo_igb_bul_amr_mlt_hau_bos_uzb_aze_fbf_jav_xho_pan_dut_bsq_alb_tig_bem_cnt_svk_spa_moo_por_akn_prs_hun_yor_tsn_est_nor_aeg_geo_rus_krd_guj_glc_wly_owc_ctl_fin_tsw_ind_grk_bat_jpn_knd_kor_afr_lat_bam_ger_sun_arw_gam_mly_mnd_swe_lda_ukr_heb_eng_fre_mcd_mol_qcu_scr_cze_urd_cic_sid_ita_sod_lit_mao_ben_ewe_hin_ven_tag_tha_amh_tml_swa_ses_azi_rom_pol_tur_swt_vie_chh_zul_dgb_dyu	-0.486311595843554	-1.15599035129953	0.250646192356533
118	sod_dut_ses_pan_heb_mlt_sid_nor_uzb_aze_cic_jav_yor_bos_por_bsq_ctl_chh_zul_cnt_ukr_swe_dgb_fre_igb_mcd_hun_swa_swt_est_hin_tig_geo_scr_mol_krd_bul_anl_gam_ita_fin_akn_tag_guj_ind_jpn_knd_kor_slo_lit_ven_lat_mao_pol_amh_bat_mnd_prs_ewe_glc_aeg_urd_arw_rus_cze_qcu_spa_eng_ben_tsw_wly_afr_hau_alb_mly_svk_bem_grk_lda_sun_tha_owc_tml_moo_bam_azi_rom_ger_tur_fbf_vie_amr_xho_dyu_tsn	-0.241764976636626	-0.571414562788512	0.569097069999211
119	hau_hin_ses_rus_anl_wly_sid_krd_aze_uzb_ven_tag_tsn_pan_scr_bsq_fre_heb_lda_mnd_alb_swe_akn_guj_igb_pol_fin_dgb_swt_est_ctl_amh_geo_nor_bul_por_glc_chh_owc_urd_hun_yor_ind_mol_bat_jpn_tml_kor_arw_cze_zul_bos_jav_slo_gam_sun_cnt_grk_fbf_prs_tig_eng_afr_dut_lit_qcu_ger_spa_ukr_dyu_aeg_ita_mlt_rom_mao_lat_bam_mcd_xho_mly_tha_sod_knd_moo_ewe_azi_ben_svk_tur_tsw_vie_amr_bem_cic_swa	-0.0998945909725217	-0.235433623976331	0.814389848627474
120	sod_ctl_lda_lit_owc_mlt_gam_pan_tur_aze_bem_tag_swt_mol_guj_bsq_slo_tig_zul_cnt_scr_prs_ses_fre_yor_rus_est_tsn_dyu_fin_bos_anl_geo_glc_por_ukr_alb_chh_amr_krd_hun_cic_sun_afr_bat_jpn_knd_kor_urd_ita_ven_lat_mao_mcd_wly_ind_mnd_arw_igb_rom_aeg_pol_svk_cze_ger_qcu_hin_dut_nor_fbf_heb_eng_hau_ben_mly_grk_xho_bul_moo_jav_tha_amh_tml_ewe_akn_uzb_swe_spa_azi_bam_vie_sid_tsw_swa_dgb	-0.00495890031774924	-0.0116879223083074	0.990699635974838
121	hau_cze_yor_alb_anl_tig_sid_svk_uzb_azi_tsw_jav_bem_rom_bos_bsq_lat_amr_ses_cnt_bul_krd_ewe_scr_dgb_ben_est_moo_dyu_fin_prs_sod_geo_eng_mol_urd_grk_chh_heb_ctl_hun_lda_ind_arw_tag_jpn_knd_kor_fre_slo_akn_ukr_mly_spa_mlt_bat_mnd_afr_cic_swe_gam_rus_nor_ger_dut_qcu_pol_lit_mcd_zul_wly_pan_amh_por_mao_guj_fbf_glc_tsn_sun_tha_aeg_tml_swa_xho_aze_hin_ita_tur_swt_vie_owc_bam_ven_igb	-0.242995325690513	-0.574128939886173	0.567266592201297
122	amh_cze_ven_mol_hau_heb_mlt_arw_azi_tur_bam_mly_swa_hin_scr_bsq_svk_anl_igb_mnd_alb_pan_swt_urd_moo_glc_hun_bem_tsn_fin_prs_tig_geo_slo_ger_guj_spa_wly_chh_rom_est_dgb_bat_ben_mao_jpn_tml_kor_nor_por_ses_ctl_tag_afr_sod_sun_cnt_bul_xho_pol_owc_bos_fre_lit_krd_qcu_eng_dut_lat_akn_gam_grk_sid_mcd_jav_ukr_tsw_rus_lda_ind_tha_aeg_knd_cic_zul_aze_ita_swe_uzb_fbf_vie_amr_ewe_yor_dyu	-0.62635955078537	-1.49775932566397	0.137582338494989
123	amh_ger_lda_pan_anl_sid_mlt_prs_uzb_azi_bem_bat_xho_grk_hin_bsq_svk_amr_ven_mnd_fre_rus_cic_dut_akn_bos_fin_bam_moo_hun_glc_aeg_geo_arw_spa_swe_krd_sod_heb_scr_est_yor_mao_cze_ind_jpn_knd_kor_lit_eng_igb_pol_jav_ben_hau_tag_cnt_mol_ewe_ctl_gam_lat_mcd_urd_guj_qcu_por_rom_afr_dyu_chh_bul_owc_alb_sun_ukr_ses_slo_zul_mly_tha_tig_tml_tsw_fbf_aze_nor_ita_tur_swt_vie_wly_dgb_tsn_swa	-0.693854667546649	-1.66628608550452	0.0990212634954319
124	wly_bos_moo_pan_anl_owc_gam_lit_tur_azi_swt_sun_bem_guj_urd_bsq_ukr_sid_cic_mnd_fre_nor_zul_hin_dgb_afr_hun_tsn_fbf_fin_swe_aeg_geo_lat_pol_grk_por_hau_tig_prs_est_swa_mao_spa_ind_jpn_tml_kor_mcd_ger_xho_ben_tag_ctl_sod_bat_cnt_bul_yor_slo_amh_ita_glc_mol_rus_qcu_svk_krd_dut_ven_chh_cze_amr_arw_mly_eng_bam_alb_ewe_jav_tha_heb_knd_akn_lda_uzb_scr_rom_aze_dyu_vie_mlt_tsw_ses_igb	-0.0650407223704578	-0.15328024814633	0.878509373831659
125	gam_ukr_swa_afr_sod_aeg_amr_rus_tur_uzb_moo_sun_ses_mol_spa_bsq_por_heb_xho_mnd_alb_bos_zul_krd_ven_glc_fin_yor_tsn_est_nor_wly_geo_urd_eng_mcd_bul_hau_mlt_slo_hun_ewe_bat_grk_jav_jpn_knd_kor_fre_svk_bam_pol_mly_guj_anl_tag_cnt_dut_dyu_ben_chh_ger_prs_rom_arw_qcu_pan_ctl_ita_cic_owc_scr_amh_lat_mao_cze_igb_hin_tsw_ind_tha_tig_tml_akn_fbf_azi_swe_lit_aze_bem_vie_sid_dgb_lda_swt	-0.244083494426003	-0.576559813375465	0.565629735468185
126	amh_guj_ven_grk_sod_mlt_chh_bul_tur_azi_swa_mao_moo_lat_mol_bsq_dut_heb_akn_mnd_ita_cze_ses_spa_tsw_prs_est_lda_ewe_hun_urd_hau_geo_ctl_rom_lit_svk_gam_amr_afr_fin_igb_tag_hin_jav_jpn_tml_kor_slo_eng_tsn_arw_sun_ger_anl_ind_cnt_mcd_swt_pol_aeg_ben_fre_glc_por_qcu_bos_swe_krd_bem_tig_rus_owc_alb_bat_ukr_dyu_pan_yor_mly_tha_wly_knd_bam_fbf_aze_nor_scr_uzb_zul_vie_sid_xho_dgb_cic	0.00435368343610154	0.010245484165108	0.991847375635156
127	chh_arw_igb_rom_gam_sid_anl_pol_aze_uzb_ses_jav_ewe_swe_grk_bsq_glc_amr_akn_mnd_slo_mol_zul_hin_bem_guj_hun_moo_swa_fin_rus_mlt_geo_scr_bul_lit_krd_wly_amh_bos_est_dyu_mly_afr_tag_jpn_knd_kor_urd_nor_tsw_spa_ind_mcd_aeg_mao_cnt_eng_xho_pan_heb_ben_svk_alb_ctl_qcu_prs_lat_ger_dgb_tig_dut_owc_ukr_bat_fre_ven_ita_cic_sun_tha_sod_tml_swt_tsn_tur_por_cze_azi_fbf_vie_hau_yor_bam_lda	-0.182018202362671	-0.429350316486724	0.668661349975477
128	amh_ita_yor_bos_amr_sid_sod_dut_uzb_tur_tsn_ind_bem_krd_mcd_bsq_rus_tig_zul_cnt_pol_ben_swa_glc_xho_guj_est_ven_moo_fin_cze_hau_geo_slo_rom_por_fre_chh_gam_ctl_hun_dyu_sun_spa_tag_jpn_tml_kor_ukr_hin_tsw_pan_bat_ger_mlt_mly_mnd_svk_cic_urd_wly_nor_scr_eng_prs_qcu_swe_mol_lit_igb_anl_alb_owc_lat_mao_grk_ses_afr_fbf_jav_tha_heb_knd_ewe_dgb_aze_bul_arw_azi_lda_vie_aeg_akn_bam_swt	0.0929057188889985	0.21874931584123	0.827324666993098
129	wly_swe_swa_arw_gam_sid_tig_ben_uzb_azi_akn_bat_tsn_rus_pan_bsq_rom_chh_bem_mnd_spa_ukr_xho_ctl_zul_cze_hun_dgb_ses_est_eng_sod_geo_prs_lit_grk_guj_hau_amr_lat_fin_ven_sun_mol_mly_jpn_tml_kor_ita_por_dyu_afr_ind_scr_amh_jav_cnt_pol_tsw_ger_aeg_nor_bos_bul_krd_qcu_alb_mcd_dut_lda_anl_hin_mlt_fre_mao_svk_swt_slo_fbf_tag_tha_heb_knd_cic_bam_tur_urd_glc_aze_ewe_vie_owc_yor_igb_moo	-0.420295420067597	-1.00018052325606	0.319818449680783
130	hau_mcd_xho_cze_mlt_sod_anl_ben_tur_azi_ewe_mao_igb_lat_urd_bsq_spa_aeg_ses_cnt_ger_grk_swa_ita_ven_hin_fin_yor_akn_est_eng_sid_geo_glc_pol_guj_swe_chh_owc_rus_hun_tsw_sun_pan_bat_jpn_knd_kor_afr_slo_tsn_arw_mly_mol_amr_tag_mnd_rom_dgb_lit_gam_prs_ukr_por_alb_qcu_bul_nor_fre_dyu_heb_dut_wly_svk_jav_bos_bem_krd_zul_ind_tha_amh_tml_cic_bam_aze_scr_ctl_uzb_fbf_vie_tig_swt_moo_lda	-0.216213882591448	-0.51056618034235	0.610864656532083
131	wly_glc_dgb_por_chh_sid_aeg_hin_uzb_aze_swa_bat_zul_lat_prs_bsq_grk_mlt_lda_mnd_dut_slo_ewe_ger_tsn_rom_est_tsw_yor_hun_mol_anl_geo_pan_eng_ukr_spa_heb_owc_pol_fin_bam_jav_fre_ind_jpn_tml_kor_mcd_alb_igb_nor_mao_guj_sod_sun_cnt_ita_moo_ctl_gam_svk_bos_arw_ben_qcu_krd_afr_rus_akn_tig_swe_amh_scr_mly_cze_xho_lit_dyu_tag_tha_amr_knd_swt_fbf_tur_urd_bul_azi_ses_vie_hau_ven_bem_cic	-1.16899449620875	-2.88795621311075	0.00482271619188575
132	sid_ben_moo_urd_amr_sod_aeg_ita_aze_uzb_tsn_ind_bem_arw_bos_bsq_bul_heb_xho_cnt_rom_guj_dyu_swe_igb_dut_fin_cic_yor_est_glc_gam_geo_slo_ctl_ger_lit_owc_chh_lat_hun_ses_mao_por_bat_jpn_knd_kor_afr_alb_akn_cze_sun_krd_hau_tag_mnd_spa_lda_eng_tig_ukr_svk_pol_mcd_qcu_hin_pan_fre_dgb_wly_rus_amh_scr_jav_prs_bam_nor_fbf_mly_tha_mlt_tml_ven_swa_tur_mol_grk_azi_tsw_vie_anl_swt_zul_ewe	-0.677267944550383	-1.62426017454178	0.107704955387435
133	anl_arw_tsn_fre_amr_amh_heb_prs_uzb_tur_dgb_jav_bem_ita_dut_bsq_lit_sod_akn_cnt_mol_ben_ses_pan_bam_hin_hun_dyu_tsw_fin_guj_aeg_geo_afr_spa_swe_bos_tig_sid_cze_est_ven_ind_scr_sun_jpn_knd_kor_mcd_nor_ewe_ctl_bat_lat_hau_mly_mnd_ukr_igb_rom_chh_alb_bul_pol_rus_qcu_slo_eng_krd_yor_gam_urd_owc_ger_mao_grk_fbf_por_cic_tag_tha_mlt_tml_moo_swt_aze_glc_svk_azi_lda_vie_wly_xho_swa_zul	-0.693709574894157	-1.66208330333338	0.099863292448246
134	aeg_por_ses_slo_heb_mlt_sod_ger_azi_tur_ven_ind_moo_grk_arw_bsq_mcd_hau_bem_mnd_scr_guj_xho_rus_dgb_ukr_est_dyu_zul_fin_hin_amr_geo_ctl_prs_alb_glc_tig_sid_bul_hun_akn_mly_urd_sun_jpn_knd_kor_pan_ben_lda_lat_tag_cze_anl_mao_cnt_afr_swt_spa_amh_ita_krd_dut_fre_qcu_pol_lit_svk_bam_wly_rom_gam_bos_jav_swe_igb_eng_fbf_bat_tha_chh_tml_tsw_yor_uzb_nor_mol_aze_swa_vie_owc_cic_ewe_tsn	-0.217508728634655	-0.513382714169625	0.608901123438365
135	gam_pan_ewe_urd_amr_mlt_wly_rom_tur_aze_tsn_tag_cic_eng_svk_bsq_lit_tig_dyu_cnt_prs_nor_fbf_afr_ven_mcd_hun_yor_swa_fin_fre_hau_geo_alb_ger_scr_bos_anl_owc_cze_est_xho_bat_swe_jav_jpn_tml_kor_por_krd_swt_ukr_ind_lat_sid_mly_mnd_hin_zul_ita_aeg_guj_dut_bul_ctl_qcu_rus_arw_pol_ses_chh_grk_heb_mol_mao_ben_tsw_slo_bem_sun_tha_sod_knd_bam_akn_uzb_glc_spa_azi_moo_vie_amh_igb_dgb_lda	-0.155875425673718	-0.367920134142167	0.713768839642606
136	tig_urd_dyu_svk_hau_wly_gam_lat_tur_azi_ses_jav_cic_mol_pol_bsq_fre_anl_moo_mnd_bul_hin_fbf_swe_tsw_nor_hun_yor_bam_est_spa_sid_geo_pan_scr_glc_alb_owc_heb_ita_fin_ewe_ind_por_tag_jpn_knd_kor_krd_arw_bem_ger_mao_guj_sod_bat_cnt_afr_zul_cze_mlt_prs_slo_rom_bos_qcu_ctl_ben_dut_dgb_chh_lit_amr_grk_sun_mcd_igb_rus_akn_mly_tha_aeg_tml_ven_xho_uzb_ukr_eng_aze_lda_vie_amh_swt_tsn_swa	0.10918224637255	0.256865942248355	0.797849682279786
137	heb_dut_dyu_alb_sid_sod_tig_por_uzb_tur_swt_jav_bam_eng_swe_bsq_slo_wly_swa_mnd_prs_lit_akn_ctl_yor_krd_est_dgb_cic_hun_ita_amh_geo_mol_nor_afr_ger_aeg_gam_glc_fin_igb_mao_lat_bat_jpn_knd_kor_rom_guj_moo_pan_mly_bos_anl_sun_cnt_scr_ewe_grk_chh_spa_fre_cze_rus_qcu_ukr_ben_arw_ven_hau_pol_owc_svk_tag_mcd_bem_hin_tsw_ind_tha_mlt_tml_zul_fbf_aze_bul_urd_azi_xho_vie_amr_tsn_lda_ses	-0.500770175358936	-1.19228872510622	0.236181433746132
138	sod_bos_zul_pan_wly_amr_tig_lat_azi_tur_swt_tag_yor_fre_bul_bsq_rus_aeg_igb_cnt_ben_guj_ewe_afr_bem_dut_hun_swa_ven_fin_mol_sid_geo_swe_svk_arw_rom_gam_owc_lit_est_tsn_jav_alb_sun_jpn_tml_kor_cze_prs_dyu_urd_mly_glc_anl_bat_mnd_eng_lda_por_chh_nor_ctl_slo_ita_qcu_pol_grk_mcd_dgb_mlt_krd_heb_ukr_mao_scr_xho_ger_bam_ind_tha_amh_knd_fbf_tsw_uzb_hin_spa_aze_cic_vie_hau_moo_akn_ses	-0.362512264181468	-0.858042269878954	0.393075087462574
139	aeg_ger_yor_arw_owc_sid_tig_scr_uzb_tur_akn_mao_swa_pol_prs_bsq_lat_mlt_bem_mnd_spa_swe_zul_nor_cic_mol_fin_moo_fbf_est_lit_hau_geo_ben_svk_bos_eng_chh_sod_guj_hun_igb_ind_bul_bat_jpn_knd_kor_ita_slo_tsw_dut_jav_urd_wly_tag_cnt_por_lda_rom_heb_cze_ctl_rus_pan_qcu_hin_ukr_fre_dyu_anl_afr_gam_mcd_sun_krd_ses_grk_ewe_mly_tha_amr_tml_bam_ven_aze_alb_glc_azi_xho_vie_amh_tsn_swt_dgb	-0.545344366633971	-1.29952172196467	0.196977066774184
140	wly_grk_swt_rus_aeg_sod_tig_glc_uzb_tur_moo_tag_lda_spa_ukr_bsq_slo_chh_ven_cnt_cze_svk_xho_krd_swa_lit_hun_dyu_akn_fin_swe_heb_geo_prs_mol_arw_scr_amh_owc_ger_est_dgb_mly_pol_ind_jpn_tml_kor_dut_bul_igb_ita_sun_pan_hau_bat_mnd_fre_ewe_eng_amr_nor_ben_alb_hin_qcu_bos_por_mcd_cic_mlt_ctl_anl_guj_mao_rom_zul_lat_bem_jav_tha_gam_knd_yor_tsw_azi_afr_urd_aze_bam_vie_sid_fbf_ses_tsn	1.01395399002278	2.43298399970939	0.016887319562439
141	heb_mcd_ven_pol_aeg_sod_mlt_lat_tur_aze_akn_jav_xho_mol_grk_bsq_alb_tig_tsw_cnt_fre_rom_dyu_prs_igb_ger_est_fbf_bem_hun_guj_amh_geo_rus_dut_hin_spa_chh_gam_lit_fin_dgb_tag_eng_ind_jpn_knd_kor_bos_slo_zul_bul_sun_glc_owc_mly_mnd_ben_tsn_urd_hau_ita_afr_scr_arw_qcu_por_ctl_svk_swa_anl_krd_sid_cze_bat_swe_moo_pan_lda_mao_tha_wly_tml_swt_bam_uzb_nor_ukr_azi_yor_vie_amr_cic_ewe_ses	0.351019670570228	0.827708117070594	0.409954756126265
142	tig_ctl_fbf_eng_mlt_amh_aeg_hin_azi_tur_swt_bat_cic_mol_swe_bsq_ukr_sid_bam_cnt_krd_cze_zul_spa_moo_nor_est_bem_lda_hun_rus_sod_geo_bos_lat_rom_alb_gam_owc_lit_fin_ven_sun_ben_mao_jpn_knd_kor_por_fre_ewe_urd_tag_ita_heb_ind_mnd_arw_swa_slo_anl_grk_dut_pan_prs_qcu_mcd_svk_pol_tsw_hau_glc_amr_afr_mly_guj_igb_ger_xho_jav_tha_chh_tml_tsn_akn_aze_scr_bul_uzb_yor_vie_wly_dgb_dyu_ses	0.271521110032153	0.639117743262824	0.524317394207291
143	heb_ger_yor_krd_hau_anl_wly_hin_tur_uzb_cic_mao_swa_rus_cze_bsq_guj_aeg_ewe_mnd_ukr_afr_bam_spa_tsw_eng_est_bem_fbf_hun_prs_sid_geo_arw_ben_lat_glc_mlt_sod_scr_fin_swt_bat_grk_tag_jpn_tml_kor_alb_nor_dgb_svk_ind_ctl_gam_jav_cnt_mcd_dyu_urd_owc_ita_rom_mol_por_qcu_pol_fre_pan_akn_amh_bos_tig_swe_mly_dut_igb_slo_zul_sun_tha_chh_knd_ses_xho_aze_bul_lit_azi_lda_vie_amr_ven_moo_tsn	-0.671167623737128	-1.60727663417007	0.111383709397687
144	hau_dut_moo_slo_sid_tig_gam_krd_azi_uzb_dyu_mly_igb_swe_urd_bsq_afr_sod_xho_cnt_fre_spa_yor_nor_dgb_lat_fin_cic_ses_est_rom_amr_geo_ukr_scr_glc_lit_mlt_wly_arw_hun_swa_bat_ben_sun_jpn_knd_kor_pan_pol_ven_svk_ind_hin_heb_mao_mnd_mol_tsn_mcd_chh_prs_por_ger_alb_qcu_grk_bos_rus_akn_amh_ita_anl_ctl_jav_eng_zul_guj_fbf_tag_tha_aeg_tml_ewe_tsw_tur_cze_bul_aze_bem_vie_owc_lda_swt_bam	-0.38207715385685	-0.905313188712784	0.367638911925967
145	owc_scr_fbf_alb_amh_sod_aeg_ctl_aze_azi_bam_bat_tsw_bul_ukr_bsq_hin_gam_akn_cnt_rus_guj_yor_swe_swt_nor_est_igb_ven_hun_spa_tig_geo_dut_arw_eng_afr_wly_chh_prs_fin_ses_mly_svk_mao_jpn_tml_kor_mol_slo_bem_pan_jav_lat_heb_ind_mnd_pol_ewe_fre_anl_lit_glc_urd_grk_qcu_ben_bos_ger_tsn_hau_krd_amr_cze_tag_ita_dgb_por_cic_sun_tha_sid_knd_moo_xho_uzb_mcd_rom_tur_dyu_vie_mlt_zul_lda_swa	0.133017455562332	0.313085333809229	0.754916879976641
146	heb_krd_ses_swe_anl_amr_sod_por_uzb_azi_igb_tag_bem_arw_ukr_bsq_hin_hau_moo_cnt_bul_alb_lda_svk_akn_glc_fin_yor_dyu_hun_spa_sid_geo_ita_bos_pan_mcd_aeg_amh_dut_est_tsn_bat_cze_jav_jpn_knd_kor_guj_prs_cic_mol_mly_nor_owc_ind_mnd_scr_tsw_urd_wly_pol_rus_eng_ger_qcu_ctl_lat_afr_ven_mlt_slo_gam_ben_sun_rom_swa_grk_fbf_mao_tha_chh_tml_zul_xho_aze_lit_fre_tur_bam_vie_tig_swt_dgb_ewe	-0.375074766900956	-0.888639533792431	0.376489538339691
147	amr_bos_ses_fre_hau_anl_sid_ben_azi_tur_moo_mao_tsw_cze_mcd_bsq_swe_heb_ewe_mnd_dut_slo_fbf_pan_akn_svk_fin_bam_igb_hun_por_tig_geo_guj_bul_lit_grk_gam_owc_mol_est_zul_jav_krd_ind_jpn_tml_kor_eng_prs_dgb_rus_tag_nor_wly_bat_cnt_pol_tsn_scr_mlt_ger_alb_arw_ukr_qcu_ctl_lat_glc_swa_aeg_spa_amh_urd_mly_hin_cic_afr_bem_sun_tha_chh_knd_xho_yor_aze_ita_rom_uzb_ven_vie_sod_dyu_lda_swt	-0.225219129845014	-0.532366847073466	0.595741583492389
148	tig_por_swt_rom_mlt_aeg_chh_pol_uzb_azi_xho_mao_ven_lit_mcd_bsq_pan_anl_yor_mnd_urd_eng_dyu_rus_cic_mol_fin_bam_fbf_est_afr_heb_geo_bos_lat_nor_ctl_owc_sid_grk_hun_moo_bat_spa_ind_jpn_knd_kor_svk_glc_lda_krd_jav_hin_amh_tag_cnt_fre_zul_ger_amr_scr_guj_arw_swe_qcu_ukr_cze_ita_tsn_gam_bul_sod_slo_sun_ben_tsw_alb_ses_mly_tha_wly_tml_dgb_ewe_tur_dut_prs_aze_igb_vie_hau_bem_swa_akn	-0.746678712556054	-1.79609988896044	0.0757257992574017
149	mlt_cze_ven_lat_sid_amr_owc_swe_azi_aze_xho_mao_swa_svk_ben_bsq_glc_sod_ewe_mnd_bos_dut_dyu_nor_moo_ukr_est_dgb_fbf_hun_rus_anl_geo_ger_lit_ctl_afr_hau_amh_mol_fin_tsn_tag_bul_ind_jpn_knd_kor_arw_prs_lda_hin_sun_slo_tig_bat_cnt_pan_yor_por_wly_eng_urd_spa_guj_qcu_krd_pol_mcd_bem_aeg_grk_gam_fre_jav_ita_cic_alb_ses_mly_tha_chh_tml_bam_zul_tur_scr_rom_uzb_igb_vie_heb_tsw_swt_akn	-1.12664779019525	-2.77509791763334	0.00667101616634706
150	owc_prs_dyu_ctl_gam_mlt_aeg_lat_azi_aze_cic_mly_yor_spa_glc_bsq_slo_wly_ses_cnt_ukr_pol_bam_rom_fbf_rus_hun_xho_tsn_fin_bul_sid_geo_ger_afr_krd_ita_amh_hau_alb_est_ven_sun_hin_ind_jpn_tml_kor_pan_grk_lda_ben_mao_fre_sod_jav_mnd_lit_dgb_svk_heb_cze_scr_nor_mol_qcu_dut_swe_eng_igb_chh_guj_anl_por_tag_bos_tsw_urd_moo_bat_tha_amr_knd_swt_akn_tur_mcd_arw_uzb_bem_vie_tig_zul_ewe_swa	-0.260205041791452	-0.61462864071635	0.540300854032746
151	gam_dut_ses_bul_amr_tig_hau_ukr_aze_uzb_tsn_sun_tsw_spa_ita_bsq_prs_chh_ven_mnd_por_hin_yor_urd_ewe_ctl_fin_dyu_akn_hun_rom_wly_geo_glc_svk_ger_mol_mlt_sod_swe_est_cic_jav_arw_ind_jpn_tml_kor_guj_eng_swa_afr_bat_slo_aeg_mao_cnt_lat_bem_pan_anl_nor_pol_grk_rus_qcu_mcd_ben_fre_swt_sid_bos_owc_lit_tag_cze_xho_scr_igb_mly_tha_heb_knd_zul_lda_azi_krd_alb_tur_moo_vie_amh_dgb_fbf_bam	0.203356434802561	0.478873883040328	0.633152364214503
152	anl_cze_xho_glc_aeg_mlt_hau_scr_uzb_tur_swa_jav_ses_fre_svk_bsq_eng_amr_fbf_cnt_dut_afr_dgb_ben_swt_guj_est_bam_ven_fin_spa_heb_geo_mcd_pan_por_grk_sod_sid_bos_hun_akn_mao_mol_tag_jpn_tml_kor_slo_rus_ewe_bul_bat_lat_wly_mly_mnd_nor_dyu_ita_gam_ctl_swe_krd_ger_qcu_lit_arw_urd_tsw_tig_ukr_owc_pol_sun_alb_zul_hin_bem_ind_tha_chh_knd_igb_lda_azi_rom_prs_aze_tsn_vie_amh_moo_cic_yor	-0.507520307023903	-1.20920893263376	0.229647725244844
153	owc_hin_dgb_arw_chh_hau_sid_scr_aze_tur_ses_mao_ewe_grk_fre_bsq_svk_mlt_cic_cnt_lit_mcd_bam_ita_yor_pol_est_igb_swt_fin_slo_heb_geo_prs_ctl_spa_urd_tig_amr_lat_hun_zul_tag_guj_sun_jpn_tml_kor_ben_swe_tsw_mol_jav_cze_gam_ind_mnd_nor_xho_bul_aeg_ger_rom_bos_eng_qcu_por_glc_pan_lda_amh_rus_anl_krd_bat_dut_tsn_alb_ven_mly_tha_wly_knd_akn_moo_uzb_ukr_afr_azi_fbf_vie_sod_swa_bem_dyu	-0.528289602867373	-1.25956951307122	0.210976630593574
154	sid_ben_bam_bul_amr_gam_aeg_pan_aze_tur_cic_sun_bem_rus_bos_bsq_prs_sod_lda_cnt_mol_spa_dyu_svk_tsw_ita_hun_yor_ven_est_ger_owc_geo_glc_guj_ctl_mcd_anl_hau_krd_fin_xho_bat_dut_mao_jpn_knd_kor_fre_cze_dgb_lit_jav_ukr_mlt_mly_mnd_alb_swa_nor_heb_grk_urd_eng_swe_qcu_pol_slo_hin_moo_amh_rom_tig_scr_ind_lat_igb_afr_fbf_tag_tha_wly_tml_zul_tsn_azi_por_arw_uzb_akn_vie_chh_ses_swt_ewe	-0.325778925738343	-0.771565204887982	0.442328063949051
155	tig_ben_ewe_hin_gam_mlt_anl_ctl_tur_azi_swt_ind_igb_svk_eng_bsq_glc_wly_xho_mnd_bul_guj_zul_arw_lda_lit_hun_fbf_swa_est_slo_amr_geo_ger_fre_pan_krd_amh_sod_lat_fin_dgb_mly_urd_jav_jpn_knd_kor_dut_cze_tsw_pol_mao_rus_sid_sun_cnt_scr_moo_afr_owc_bos_por_spa_nor_qcu_mol_prs_ukr_bem_heb_ita_chh_grk_tag_mcd_ses_alb_ven_bat_tha_aeg_tml_bam_akn_aze_swe_rom_uzb_cic_vie_hau_dyu_yor_tsn	-1.04307828591718	-2.55140522758775	0.012360585242171
156	anl_bul_igb_pan_heb_mlt_sid_cze_uzb_tur_xho_jav_bem_mcd_fre_bsq_ger_chh_swt_mnd_eng_mol_akn_swe_tsw_rom_est_ewe_dyu_hun_scr_hau_geo_slo_spa_prs_bos_owc_amh_lat_fin_lda_sun_ctl_mly_jpn_knd_kor_grk_pol_dgb_svk_tag_hin_aeg_bat_cnt_lit_fbf_ben_sod_ita_rus_ukr_nor_qcu_urd_por_krd_ven_amr_afr_gam_glc_ind_arw_bam_alb_zul_mao_tha_tig_tml_cic_ses_aze_guj_dut_azi_tsn_vie_wly_moo_yor_swa	-0.0963930014518174	-0.227229140869421	0.820744337921518
157	sod_krd_swa_spa_owc_mlt_sid_cze_uzb_aze_ven_sun_ewe_glc_lat_bsq_ben_heb_dgb_mnd_mol_bos_moo_afr_akn_dut_hun_tsw_swt_est_scr_wly_geo_pol_hin_svk_slo_amh_aeg_alb_fin_xho_mly_guj_bat_jpn_tml_kor_ctl_nor_fbf_bul_mao_swe_anl_tag_cnt_ger_dyu_eng_amr_rom_mcd_prs_rus_qcu_ita_lit_ukr_lda_gam_pan_tig_fre_ind_urd_yor_por_zul_jav_tha_hau_knd_igb_bam_tur_grk_arw_azi_cic_vie_chh_bem_tsn_ses	-0.26081334075861	-0.616264598662385	0.539225431043893
158	amh_scr_tsw_rom_hau_sid_gam_bos_azi_aze_tsn_sun_cic_eng_grk_bsq_spa_anl_bam_cnt_dut_ben_swa_guj_swt_hin_est_ven_yor_hun_glc_aeg_geo_ctl_ger_slo_cze_heb_chh_urd_fin_xho_ind_prs_mao_jpn_tml_kor_rus_fre_dgb_ita_tag_swe_mlt_jav_mnd_mcd_zul_nor_owc_krd_por_bul_lit_qcu_ukr_lat_pol_ewe_tig_mol_wly_alb_bat_pan_igb_afr_lda_mly_tha_sod_knd_bem_fbf_tur_arw_svk_uzb_akn_vie_amr_moo_dyu_ses	-1.00199690328921	-2.44912234069012	0.0161938841778915
159	wly_rom_ven_nor_hau_aeg_gam_prs_aze_tur_ewe_ind_tsw_mcd_afr_bsq_ita_anl_zul_cnt_scr_lit_lda_urd_dyu_mol_fin_swt_tsn_hun_eng_tig_geo_hin_pan_guj_grk_sid_chh_lat_est_swa_bat_alb_jav_jpn_tml_kor_rus_svk_yor_spa_mao_dut_mlt_mly_mnd_ctl_bam_por_owc_bos_swe_ger_glc_qcu_ukr_arw_slo_ses_heb_bul_sod_fre_tag_ben_akn_krd_bem_sun_tha_amh_knd_dgb_cic_uzb_pol_cze_azi_moo_vie_amr_fbf_igb_xho	-0.101001049855367	-0.238046067616458	0.812369054365631
160	hau_swe_ewe_pan_chh_owc_gam_glc_tur_aze_moo_ind_bem_scr_rom_bsq_svk_amh_swa_cnt_afr_ctl_akn_eng_yor_nor_fin_ven_xho_hun_hin_sid_geo_ukr_ger_alb_grk_anl_aeg_dut_est_lda_tag_arw_jav_jpn_knd_kor_por_mcd_igb_lat_mao_cze_tig_sun_mnd_pol_ses_spa_sod_ben_prs_bul_slo_qcu_urd_lit_guj_bam_heb_ita_amr_rus_mly_krd_tsn_bos_fbf_bat_tha_mlt_tml_dgb_tsw_azi_mol_fre_uzb_cic_vie_wly_zul_swt_dyu	-0.0329489090525944	-0.0776174411672308	0.938299116903238
161	owc_ita_igb_nor_heb_sid_amh_por_azi_tur_ses_sun_xho_grk_prs_bsq_rus_aeg_ewe_mnd_ger_urd_bem_guj_bam_fre_hun_tsw_ven_est_bos_gam_geo_lat_svk_pan_krd_anl_chh_ctl_fin_moo_jav_afr_tag_jpn_knd_kor_hin_bul_cic_rom_bat_glc_amr_ind_cnt_ukr_lda_slo_hau_dut_scr_ben_pol_qcu_swe_cze_mol_fbf_mlt_alb_sod_mcd_mao_spa_akn_lit_swt_mly_tha_tig_tml_swa_zul_uzb_arw_eng_aze_dyu_vie_wly_yor_dgb_tsn	-0.0368622145500495	-0.0868155954448233	0.9310047394792
162	owc_alb_ven_mol_wly_aeg_anl_dut_tur_uzb_bem_mao_swa_rus_pol_bsq_bos_heb_xho_cnt_arw_ctl_swt_bul_bam_pan_hun_moo_lda_est_por_amh_geo_ukr_eng_urd_cze_chh_amr_ben_fin_ses_jav_afr_tag_jpn_tml_kor_grk_hin_cic_lit_ind_spa_tig_sun_mnd_prs_yor_nor_hau_lat_swe_glc_ita_qcu_ger_rom_fre_igb_gam_guj_sid_svk_bat_krd_tsw_mcd_dyu_mly_tha_sod_knd_dgb_zul_azi_scr_slo_aze_tsn_vie_mlt_fbf_ewe_akn	-1.19816610902095	-2.95188351407665	0.00399758575067954
163	amr_rus_swt_afr_amh_tig_gam_ctl_uzb_aze_tsn_tag_bem_urd_slo_bsq_guj_anl_ewe_cnt_fre_nor_bam_arw_dyu_prs_fin_zul_lda_hun_grk_chh_geo_mcd_pol_bos_glc_aeg_sid_bul_est_akn_bat_pan_ind_jpn_knd_kor_scr_ben_yor_lat_mly_ita_heb_sun_mnd_ukr_ven_por_wly_spa_dut_mol_svk_qcu_cze_hin_alb_cic_hau_eng_mlt_swe_jav_lit_moo_rom_igb_mao_tha_owc_tml_tsw_xho_azi_ger_krd_tur_fbf_vie_sod_ses_swa_dgb	-0.279603354435611	-0.661665238939872	0.509821892002056
164	aeg_eng_dgb_hin_owc_hau_tig_fre_aze_azi_akn_jav_xho_ctl_rom_bsq_guj_heb_moo_cnt_pan_bos_lda_swe_igb_grk_fin_ses_bam_est_glc_chh_geo_mol_nor_afr_pol_wly_sid_por_hun_tsw_tag_cze_mly_jpn_knd_kor_ben_dut_swt_urd_bat_arw_mlt_sun_mnd_mcd_yor_ger_amh_ita_alb_lat_prs_qcu_svk_lit_spa_dyu_sod_slo_amr_rus_ind_scr_ewe_ukr_fbf_mao_tha_gam_tml_zul_ven_uzb_krd_bul_tur_tsn_vie_anl_cic_bem_swa	-0.459411158863378	-1.09112704014441	0.278035828070699
165	sod_swe_swa_ctl_aeg_heb_gam_krd_azi_uzb_fbf_tag_xho_spa_slo_bsq_lit_sid_zul_cnt_lat_pan_bem_por_ses_bos_fin_dgb_moo_hun_svk_anl_geo_glc_afr_ger_dut_amh_owc_hin_est_cic_mao_mcd_ind_jpn_knd_kor_urd_eng_tsn_cze_mly_pol_wly_jav_mnd_alb_bam_arw_hau_ben_rus_fre_scr_qcu_rom_ita_nor_igb_tig_grk_mlt_bul_sun_ukr_tsw_prs_lda_bat_tha_chh_tml_ewe_akn_tur_guj_mol_aze_yor_vie_amr_swt_ven_dyu	0.210143050235906	0.49458302048005	0.622060837080629
166	amh_dut_yor_swe_hau_anl_sid_prs_uzb_aze_fbf_bat_cic_alb_guj_bsq_bul_aeg_tsw_cnt_urd_bos_ewe_ita_ven_afr_est_bam_tsn_fin_arw_amr_geo_rom_spa_lit_rus_wly_heb_scr_hun_moo_ind_slo_mly_jpn_tml_kor_cze_pan_swa_fre_mao_pol_tig_sun_mnd_nor_zul_por_owc_grk_krd_ger_lat_qcu_glc_svk_ukr_akn_gam_mol_sod_mcd_tag_ben_igb_ctl_dgb_jav_tha_chh_knd_swt_bem_tur_eng_hin_azi_lda_vie_mlt_ses_xho_dyu	-0.668407401581486	-1.6007528781795	0.112823316668777
167	anl_glc_swt_spa_chh_amr_owc_mcd_azi_uzb_bam_bat_fbf_fre_grk_bsq_lit_heb_dgb_cnt_lat_dut_xho_svk_ewe_scr_fin_tsw_ses_est_urd_sid_geo_rus_pan_rom_ita_sod_aeg_arw_hun_cic_sun_afr_jav_jpn_knd_kor_nor_guj_igb_eng_mly_bul_mlt_mao_mnd_por_ven_ger_gam_hin_mol_bos_pol_qcu_cze_swe_ben_moo_hau_slo_tig_prs_tag_krd_swa_ctl_yor_ind_tha_wly_tml_tsn_bem_aze_ukr_alb_tur_dyu_vie_amh_lda_akn_zul	-0.91023262577004	-2.20740581299584	0.0297457492211538
168	wly_svk_yor_mcd_tig_gam_hau_grk_aze_uzb_tsw_ind_ewe_prs_nor_bsq_alb_chh_tsn_cnt_ben_scr_ven_ita_moo_glc_est_igb_swt_hun_bos_aeg_geo_dut_hin_ukr_rom_sod_sid_swe_fin_dyu_mly_guj_bat_jpn_tml_kor_afr_krd_zul_arw_mao_eng_amr_sun_mnd_ger_lda_pol_owc_spa_mol_slo_fre_qcu_cze_lit_ctl_swa_amh_urd_mlt_rus_tag_por_bam_lat_cic_jav_tha_heb_knd_xho_dgb_azi_bul_pan_tur_fbf_vie_anl_bem_akn_ses	-0.152580326039364	-0.359939608554382	0.719708402623167
169	heb_prs_bem_ger_amr_aeg_mlt_grk_uzb_tur_swt_mao_zul_cze_alb_bsq_eng_owc_dyu_mnd_hin_slo_bam_lat_dgb_afr_est_akn_fbf_hun_dut_amh_geo_mcd_bos_mol_ukr_hau_wly_pan_fin_cic_sun_spa_bat_jpn_tml_kor_pol_fre_igb_glc_ind_nor_gam_tag_cnt_urd_ewe_rom_anl_krd_rus_arw_ben_qcu_ita_bul_lit_ven_sod_por_tig_guj_mly_svk_ses_swe_yor_jav_tha_chh_knd_swa_lda_azi_scr_ctl_aze_moo_vie_sid_xho_tsw_tsn	0.139968070828278	0.329466304867072	0.742544139377234
170	aeg_slo_swt_lit_anl_sid_sod_eng_aze_tur_bam_sun_lda_bos_mol_bsq_ctl_wly_bem_mnd_arw_nor_tsw_ben_ewe_glc_est_xho_dgb_hun_pol_gam_geo_dut_alb_urd_bul_amr_heb_hin_fin_fbf_mly_ita_bat_jpn_tml_kor_spa_grk_ses_cze_ind_ger_owc_jav_cnt_rom_yor_fre_tig_krd_swe_afr_prs_qcu_scr_lat_por_ven_amh_rus_hau_svk_tag_guj_akn_ukr_tsn_mao_tha_mlt_knd_cic_igb_azi_pan_mcd_uzb_dyu_vie_chh_moo_swa_zul	-0.313860788431592	-0.741907742546346	0.460012813683326
171	owc_lit_bam_hin_sod_amr_wly_alb_aze_azi_yor_mao_bem_fre_guj_bsq_mol_tig_fbf_cnt_eng_rom_swa_krd_cic_rus_hun_dyu_dgb_est_glc_hau_geo_pan_bul_ukr_nor_amh_mlt_urd_fin_igb_sun_scr_mly_jpn_tml_kor_dut_afr_ven_cze_ind_ita_anl_jav_mnd_prs_tsw_arw_heb_grk_ger_pol_lat_qcu_slo_ben_mcd_ses_gam_swe_aeg_bos_tag_por_swt_svk_ewe_bat_tha_sid_knd_tsn_lda_uzb_spa_ctl_tur_akn_vie_chh_zul_xho_moo	0.871391726457236	2.082175557922	0.0400727595389414
172	amr_nor_dgb_ita_gam_heb_anl_arw_uzb_azi_moo_mly_xho_spa_fre_bsq_mol_chh_swa_mnd_mcd_eng_dyu_ctl_lda_pan_fin_tsw_zul_hun_scr_mlt_geo_ger_grk_afr_alb_aeg_hau_rus_est_akn_ind_rom_jav_jpn_knd_kor_ukr_guj_ewe_lat_mao_bos_wly_tag_cnt_slo_ven_prs_owc_svk_glc_krd_ben_qcu_hin_pol_por_swt_sod_dut_tig_cze_sun_bul_igb_swe_bam_bat_tha_sid_tml_ses_fbf_aze_urd_lit_tur_cic_vie_amh_yor_tsn_bem	-1.37833875684448	-3.4614407010416	0.000813393552464483
173	aeg_lat_xho_rus_gam_tig_amh_por_uzb_azi_igb_jav_swa_krd_rom_bsq_alb_wly_cic_cnt_ben_cze_ewe_mcd_ses_prs_est_bem_tsw_fin_glc_anl_geo_pol_arw_pan_bos_sod_mlt_spa_hun_dyu_tag_urd_mao_jpn_tml_kor_eng_slo_yor_dut_mly_afr_owc_sun_mnd_nor_zul_grk_sid_lit_ctl_scr_swe_qcu_ger_mol_guj_swt_chh_fre_hau_bul_ind_hin_lda_ita_bam_bat_tha_heb_knd_tsn_ven_aze_svk_ukr_tur_dgb_vie_amr_fbf_moo_akn	-0.668370023442984	-1.59843732182373	0.113337863383174
174	amh_afr_bam_arw_sod_heb_owc_krd_tur_uzb_tsn_bat_swt_alb_glc_bsq_rom_hau_ses_cnt_ben_mol_swa_grk_fbf_dut_est_yor_cic_hun_mcd_sid_geo_pol_ctl_rus_ukr_amr_wly_nor_fin_lda_jav_lit_sun_jpn_tml_kor_lat_pan_dgb_ita_ind_urd_gam_tag_mnd_hin_tsw_ger_anl_eng_cze_bul_bos_qcu_guj_fre_spa_moo_tig_prs_aeg_swe_mao_por_xho_slo_akn_mly_tha_chh_knd_igb_ewe_aze_scr_svk_azi_zul_vie_mlt_dyu_ven_bem	-0.291853934548	-0.690148876082131	0.491819292828306
175	aeg_por_swa_pol_heb_mlt_amr_ctl_azi_aze_akn_mly_fbf_swe_mcd_bsq_lat_sod_dgb_mnd_prs_rom_yor_scr_zul_slo_est_dyu_bem_hun_bul_owc_geo_nor_alb_glc_afr_hau_amh_svk_fin_swt_sun_arw_mao_jpn_knd_kor_urd_ben_cic_krd_ind_hin_sid_jav_cnt_ukr_ses_dut_tig_grk_ger_eng_guj_qcu_cze_lit_ita_ven_anl_fre_gam_rus_tag_pan_bam_mol_tsn_bat_tha_wly_tml_ewe_lda_uzb_bos_spa_tur_tsw_vie_chh_xho_igb_moo	0.0242664817349515	0.0571161636691294	0.954575198197016
176	wly_cze_ven_ita_tig_mlt_hau_krd_azi_aze_tsn_bat_moo_pol_ger_bsq_hin_sod_xho_cnt_pan_ben_fbf_svk_bem_fre_est_zul_cic_fin_urd_anl_geo_bos_swe_ukr_rus_sid_amr_guj_hun_yor_mly_alb_tag_jpn_knd_kor_grk_afr_dyu_arw_sun_prs_gam_ind_mnd_lit_tsw_eng_aeg_por_spa_nor_rom_qcu_ctl_dut_bul_ewe_heb_mol_amh_mcd_mao_scr_ses_slo_akn_jav_tha_chh_tml_swt_dgb_tur_lat_glc_uzb_bam_vie_owc_lda_swa_igb	-0.226382687200024	-0.534951593624783	0.593960110603849
177	amh_ger_swa_fre_owc_wly_aeg_ita_azi_aze_dyu_mao_xho_nor_pan_bsq_rus_anl_yor_cnt_urd_svk_ses_guj_zul_cze_fin_tsn_fbf_hun_ben_hau_geo_prs_bul_eng_lat_mlt_gam_pol_est_tsw_sun_lit_jav_jpn_knd_kor_por_slo_ewe_dut_tag_krd_chh_mly_mnd_bos_swt_afr_amr_mol_rom_grk_glc_qcu_alb_scr_arw_cic_sod_spa_sid_mcd_ind_hin_bem_swe_bam_bat_tha_tig_tml_dgb_akn_tur_ctl_ukr_uzb_lda_vie_heb_moo_igb_ven	-0.577329150709963	-1.37883302719789	0.171253658630768
178	anl_swe_swa_lit_amh_chh_sid_spa_azi_aze_zul_mao_xho_afr_ukr_bsq_nor_tig_bam_cnt_ita_rus_dyu_urd_bem_por_est_swt_ven_fin_bul_owc_geo_mcd_ben_ctl_mol_hau_heb_alb_hun_lda_tag_cze_jav_jpn_tml_kor_scr_krd_tsw_grk_bat_guj_sod_sun_mnd_arw_cic_glc_amr_dut_pan_hin_svk_qcu_slo_prs_ger_akn_aeg_pol_mlt_bos_mly_fre_ewe_lat_tsn_ind_tha_gam_knd_yor_moo_uzb_rom_eng_tur_dgb_vie_wly_igb_ses_fbf	0.630199301193692	1.49128589200059	0.139270709284395
179	amh_prs_dgb_bul_amr_chh_gam_pan_azi_tur_bem_ind_xho_lit_nor_bsq_krd_sid_moo_cnt_mcd_spa_tsw_por_tsn_cze_fin_swt_swa_est_guj_heb_geo_arw_alb_grk_svk_sod_owc_glc_hun_zul_bat_dut_sun_jpn_knd_kor_ctl_rom_lda_eng_mly_lat_hau_mao_mnd_swe_ewe_ger_mlt_ita_slo_ben_scr_qcu_mol_bos_afr_igb_tig_pol_anl_ukr_tag_fre_ven_urd_ses_jav_tha_wly_tml_akn_yor_aze_hin_rus_uzb_bam_vie_aeg_fbf_cic_dyu	0.236028912266929	0.555789893759461	0.579689151083995
180	mlt_ger_lda_spa_amr_owc_sod_scr_aze_tur_igb_mao_yor_swe_bos_bsq_eng_heb_fbf_cnt_ukr_pol_akn_mol_swt_rom_hun_tsn_zul_est_por_wly_geo_hin_ctl_rus_bul_tig_aeg_lat_fin_xho_sun_svk_jav_jpn_tml_kor_alb_ita_ewe_arw_bat_cze_anl_mly_mnd_urd_swa_pan_gam_afr_slo_ben_prs_qcu_glc_fre_mcd_ses_chh_nor_sid_lit_ind_krd_bem_dut_moo_tag_tha_hau_knd_cic_tsw_uzb_guj_grk_azi_dgb_vie_amh_ven_bam_dyu	-0.0876287749345339	-0.206263983987444	0.837035596311048
181	mlt_ctl_bam_mcd_amr_chh_sid_afr_tur_aze_tsw_jav_cic_ger_rus_bsq_krd_owc_moo_mnd_arw_glc_zul_cze_bem_ben_hun_ses_dgb_fin_eng_aeg_geo_fre_ita_pol_alb_anl_tig_rom_est_dyu_mly_nor_mao_jpn_knd_kor_slo_ukr_swt_svk_ind_lat_gam_sun_cnt_por_fbf_bos_heb_bul_spa_lit_mol_qcu_guj_scr_urd_ewe_sod_prs_hau_swe_bat_pan_yor_dut_akn_tag_tha_amh_tml_lda_xho_azi_hin_grk_uzb_igb_vie_wly_tsn_ven_swa	0.125316626267314	0.295445121217408	0.768312484957751
182	chh_ben_ewe_por_wly_owc_mlt_cze_tur_uzb_tsw_mly_igb_mol_bos_bsq_pan_heb_dgb_mnd_hin_dut_swt_alb_ven_swe_fin_lda_tsn_est_fre_sid_geo_krd_ger_prs_mcd_tig_anl_guj_hun_yor_ind_slo_tag_jpn_tml_kor_lat_spa_dyu_urd_mao_ctl_hau_jav_cnt_svk_cic_rom_gam_afr_bul_eng_scr_qcu_arw_pol_ukr_zul_amr_grk_amh_lit_bat_glc_akn_ita_ses_sun_tha_sod_knd_moo_bam_aze_rus_nor_azi_xho_vie_aeg_bem_swa_fbf	-0.321116913243588	-0.760874266577646	0.448657081124855
183	chh_fre_tsw_bul_gam_amr_aeg_alb_aze_uzb_ses_mly_fbf_nor_ita_bsq_pol_wly_yor_cnt_rus_scr_dgb_svk_lda_ukr_fin_swa_zul_est_cze_anl_geo_mcd_lat_urd_eng_heb_mlt_swe_hun_bam_jav_guj_tag_jpn_knd_kor_glc_ger_dyu_hin_bat_ctl_sid_ind_mnd_spa_igb_mol_owc_slo_por_arw_rom_qcu_afr_ben_prs_ven_sod_grk_amh_pan_sun_dut_swt_krd_xho_mao_tha_hau_tml_akn_moo_tur_lit_bos_azi_bem_vie_tig_cic_tsn_ewe	-0.697121688722988	-1.67145159749405	0.0979942491584813
184	tig_scr_swt_grk_sod_chh_owc_rus_tur_azi_xho_tag_fbf_spa_alb_bsq_pan_amr_swa_cnt_eng_krd_lda_por_ven_afr_hun_bem_ses_fin_bos_wly_geo_ukr_fre_mol_bul_gam_aeg_dut_est_dgb_mly_urd_sun_jpn_knd_kor_pol_ger_dyu_ctl_ind_arw_heb_jav_mnd_cze_yor_glc_mlt_slo_hin_svk_prs_qcu_ita_rom_ben_cic_anl_lit_amh_lat_bat_nor_ewe_mcd_tsw_mao_tha_sid_tml_moo_tsn_aze_guj_swe_uzb_bam_vie_hau_akn_igb_zul	0.286683036717775	0.674583621246572	0.501613864512244
185	sid_glc_zul_rus_wly_gam_tig_pan_azi_tur_akn_ind_tsw_cze_pol_bsq_scr_anl_swa_mnd_prs_krd_dyu_nor_igb_urd_est_xho_bam_fin_lit_chh_geo_rom_bul_afr_mol_amh_hau_ger_hun_bem_tag_slo_bat_jpn_tml_kor_bos_mcd_ses_spa_sun_fre_sod_jav_cnt_ukr_lda_eng_mlt_ctl_por_alb_dut_qcu_svk_grk_hin_swt_amr_arw_owc_lat_mao_ita_cic_swe_ven_mly_tha_heb_knd_moo_fbf_aze_ben_guj_uzb_ewe_vie_aeg_yor_dgb_tsn	-0.719377145243236	-1.72704187105158	0.0874801338656231
186	chh_slo_moo_alb_gam_anl_hau_swe_uzb_aze_igb_mly_bem_lat_arw_bsq_afr_sid_swt_mnd_ukr_krd_tsn_ben_zul_ita_fin_cic_dyu_hun_ctl_heb_geo_dut_nor_mcd_rom_owc_mlt_pol_est_lda_tag_bul_bat_jpn_tml_kor_prs_svk_ven_mol_sun_spa_amh_ind_cnt_cze_xho_por_wly_urd_grk_bos_rus_qcu_hin_fre_lit_akn_aeg_pan_sod_scr_mao_eng_swa_ger_dgb_jav_tha_amr_knd_yor_tsw_tur_guj_glc_azi_bam_vie_tig_ses_ewe_fbf	-0.414407131970723	-0.984486736670895	0.32743059071827
187	gam_mcd_ewe_por_heb_aeg_amr_fre_tur_aze_cic_bat_ven_rus_ctl_bsq_arw_anl_tsw_cnt_ukr_dut_ses_hin_bam_ita_est_moo_igb_fin_eng_chh_geo_mol_guj_lat_spa_sod_amh_nor_hun_lda_ind_cze_mao_jpn_knd_kor_grk_afr_fbf_glc_tag_ger_sid_jav_mnd_prs_swa_krd_mlt_svk_pan_bos_pol_qcu_slo_rom_lit_xho_tig_swe_wly_urd_mly_ben_swt_bul_dyu_sun_tha_hau_tml_yor_bem_azi_scr_alb_uzb_zul_vie_owc_tsn_akn_dgb	-0.330521998645787	-0.782494179152412	0.435912103981983
188	aeg_swe_bam_eng_tig_amr_anl_bos_uzb_azi_ewe_mao_xho_pol_hin_bsq_ita_wly_ses_mnd_cze_fre_cic_urd_lda_por_hun_fbf_zul_fin_bul_hau_geo_nor_mcd_grk_rus_heb_sid_ben_est_moo_tag_pan_bat_jpn_tml_kor_lat_ukr_igb_glc_sun_krd_amh_jav_cnt_arw_swa_rom_sod_spa_ger_ctl_slo_qcu_mol_svk_lit_dgb_mlt_prs_owc_alb_mly_dut_tsn_scr_tsw_ind_tha_chh_knd_yor_swt_tur_guj_afr_aze_dyu_vie_gam_ven_bem_akn	-0.758211146910447	-1.82377333199123	0.0713982231038392
189	aeg_rom_tsn_mcd_sod_amr_mlt_eng_uzb_aze_igb_mao_xho_glc_hin_bsq_slo_hau_yor_cnt_pan_por_ewe_nor_dyu_swe_fin_bam_akn_est_ger_owc_geo_rus_ita_arw_alb_heb_amh_lat_hun_dgb_mly_guj_jav_jpn_tml_kor_prs_ukr_zul_dut_bat_fre_wly_sun_mnd_ben_ses_mol_tig_bos_grk_krd_lit_qcu_ctl_cze_urd_fbf_sid_bul_gam_spa_tag_pol_bem_svk_swt_ind_tha_chh_knd_cic_tsw_tur_afr_scr_azi_moo_vie_anl_lda_ven_swa	-0.602243550783703	-1.43781061771865	0.153844221608537
190	aeg_urd_ven_lat_wly_hau_gam_arw_aze_tur_moo_jav_bem_hin_bul_bsq_slo_heb_dyu_mnd_ita_rom_dgb_eng_ses_pan_fin_ewe_swa_hun_ben_amh_geo_guj_prs_nor_spa_anl_sod_pol_est_yor_tag_fre_mly_jpn_knd_kor_scr_ger_tsw_grk_bat_mol_amr_sun_cnt_mcd_lda_swe_chh_ctl_glc_cze_por_qcu_ukr_bos_lit_akn_owc_alb_tig_dut_mao_rus_bam_afr_fbf_ind_tha_mlt_tml_zul_cic_uzb_svk_krd_azi_igb_vie_sid_swt_xho_tsn	-0.584748898118863	-1.39369593889881	0.166731001129797
191	amh_urd_xho_pol_sod_mlt_amr_swe_tur_aze_bam_ind_ven_bos_cze_bsq_glc_aeg_tsn_mnd_grk_mol_fbf_krd_zul_afr_hun_tsw_swt_est_ger_gam_geo_ben_ita_alb_slo_owc_tig_scr_fin_dgb_jav_lit_mly_jpn_knd_kor_bul_pan_bem_ukr_sun_eng_heb_bat_cnt_rom_moo_spa_hau_rus_fre_svk_dut_qcu_hin_por_prs_ses_anl_arw_chh_nor_mao_ctl_swa_mcd_cic_tag_tha_sid_tml_dyu_igb_azi_lat_guj_uzb_akn_vie_wly_yor_ewe_lda	-0.180821223403032	-0.426485624969582	0.670739608981978
192	aeg_mol_cic_por_wly_mlt_owc_bul_uzb_aze_dyu_tag_lda_ger_pol_bsq_alb_anl_tsw_mnd_pan_swe_ewe_svk_ven_spa_fin_dgb_bem_est_scr_amh_geo_arw_lat_slo_grk_heb_hau_rom_hun_tsn_sun_hin_ind_jpn_tml_kor_nor_fre_fbf_ita_jav_cze_amr_mao_cnt_mcd_swa_krd_chh_bos_ctl_prs_eng_qcu_ukr_ben_lit_ses_tig_rus_sid_urd_bat_guj_igb_glc_moo_mly_tha_gam_knd_yor_zul_azi_afr_dut_tur_swt_vie_sod_akn_bam_xho	-0.72775860472432	-1.74874754038042	0.0836341968248126
193	hau_mol_lda_rus_amr_heb_chh_lit_aze_azi_xho_mao_moo_nor_fre_bsq_prs_amh_cic_cnt_ger_urd_zul_mcd_akn_scr_hun_igb_bam_est_por_sid_geo_lat_swe_cze_rom_aeg_tig_svk_fin_swt_tag_arw_mly_jpn_tml_kor_krd_guj_ven_slo_sun_alb_sod_jav_mnd_pan_ses_ita_gam_bos_pol_grk_hin_qcu_ctl_spa_ukr_ewe_mlt_dut_owc_glc_ind_afr_tsw_ben_dyu_bat_tha_anl_knd_dgb_yor_tur_eng_bul_uzb_fbf_vie_wly_swa_tsn_bem	-0.327910719520562	-0.776102793037049	0.439657587308586
194	sod_svk_swa_fre_hau_aeg_owc_afr_aze_tur_tsw_tag_lda_krd_glc_bsq_mol_amr_dyu_cnt_mcd_lit_ses_ben_ven_rus_hun_yor_igb_est_pan_wly_geo_ctl_arw_cze_slo_tig_gam_ukr_fin_swt_jav_grk_mly_jpn_tml_kor_ita_spa_bam_prs_sun_ger_sid_ind_mnd_eng_fbf_nor_amh_por_urd_rom_hin_qcu_guj_scr_swe_zul_anl_pol_heb_lat_bat_bos_moo_alb_dgb_mao_tha_chh_knd_akn_cic_azi_bul_dut_uzb_xho_vie_mlt_ewe_tsn_bem	-0.354072733772835	-0.839086790357439	0.403572292103714
195	wly_pan_bam_mol_sid_amr_anl_rom_aze_tur_igb_ind_xho_krd_dut_bsq_urd_mlt_yor_cnt_cze_ger_fbf_afr_akn_bul_hun_tsn_moo_est_lat_tig_geo_ita_rus_glc_hin_gam_owc_slo_fin_ven_jav_ukr_tag_jpn_knd_kor_svk_scr_ses_grk_mly_prs_sod_sun_mnd_fre_cic_por_heb_nor_pol_eng_ben_qcu_spa_guj_lit_swt_aeg_arw_hau_swe_bat_ctl_zul_bos_bem_mao_tha_chh_tml_ewe_swa_azi_mcd_alb_uzb_dyu_vie_amh_tsw_lda_dgb	-0.425626372983394	-1.01051407345246	0.314870977901515
196	heb_ctl_moo_ita_chh_aeg_wly_hin_aze_tur_dgb_ind_lda_urd_rom_bsq_rus_hau_zul_cnt_ben_eng_xho_mol_bam_lit_est_tsw_akn_hun_cze_amr_geo_bos_pol_prs_ger_owc_sid_krd_fin_swt_bat_lat_jav_jpn_tml_kor_svk_ukr_swa_alb_mao_grk_anl_mly_mnd_bul_fbf_scr_mlt_nor_slo_afr_swe_qcu_guj_por_arw_ses_tig_spa_gam_fre_tag_dut_cic_mcd_bem_sun_tha_amh_knd_ven_tsn_azi_pan_glc_uzb_ewe_vie_sod_dyu_igb_yor	-0.399823677055582	-0.94860706625492	0.345279018402021
197	wly_rom_tsn_nor_sid_gam_amr_fre_uzb_aze_ewe_mly_xho_lat_rus_bsq_pol_heb_zul_mnd_eng_prs_tsw_arw_igb_ger_hun_bem_akn_fin_swe_anl_geo_spa_lit_alb_glc_aeg_mlt_dut_est_ven_sun_ben_bat_jpn_tml_kor_guj_bos_bam_cze_ind_ita_sod_jav_cnt_scr_yor_hin_owc_mol_krd_mcd_urd_qcu_grk_afr_svk_dyu_amh_ukr_chh_por_mao_bul_fbf_pan_ses_tag_tha_tig_knd_dgb_cic_tur_slo_ctl_azi_lda_vie_hau_moo_swa_swt	-0.795076170805871	-1.91785190702911	0.0581981037988364
198	sid_ita_dgb_rom_tig_chh_anl_pan_uzb_tur_tsw_bat_swt_prs_cze_bsq_arw_aeg_ven_cnt_dut_mcd_akn_slo_bam_krd_fin_moo_xho_hun_svk_wly_geo_ctl_nor_lit_rus_sod_amr_pol_est_cic_ind_alb_jav_jpn_knd_kor_fre_eng_lda_ger_sun_lat_hau_tag_mnd_afr_dyu_glc_heb_bos_bul_swe_ukr_qcu_grk_spa_ben_swa_amh_por_owc_urd_mao_mol_fbf_scr_yor_mly_tha_gam_tml_ewe_zul_aze_hin_guj_azi_tsn_vie_mlt_bem_igb_ses	-0.905429781385246	-2.19598620631468	0.0305800076603298
199	hau_ukr_akn_mcd_sid_amr_mlt_nor_azi_aze_zul_jav_bam_pan_rom_bsq_bul_wly_bem_mnd_ger_ctl_ses_pol_fbf_afr_est_tsw_ven_hun_grk_heb_geo_slo_rus_mol_eng_owc_sod_fre_fin_lda_ind_krd_mao_jpn_tml_kor_arw_dut_tsn_ben_bat_guj_aeg_mly_cnt_ita_igb_swe_gam_glc_svk_lat_alb_qcu_urd_spa_cze_xho_amh_hin_anl_bos_tag_prs_swt_lit_moo_sun_tha_chh_knd_cic_ewe_uzb_scr_por_tur_yor_vie_tig_swa_dgb_dyu	-0.15042905532508	-0.354551347645452	0.72372842731653
200	amr_grk_moo_rus_heb_wly_owc_alb_tur_uzb_bam_mly_zul_lat_glc_bsq_ukr_amh_dgb_mnd_swe_mol_dyu_dut_xho_cze_hun_yor_swa_est_ben_tig_geo_mcd_afr_krd_pol_mlt_sid_fre_fin_tsw_mao_arw_ind_jpn_tml_kor_spa_guj_swt_pan_sun_ita_sod_bat_cnt_ctl_ses_bul_gam_lit_urd_nor_scr_qcu_slo_eng_svk_ewe_anl_bos_chh_prs_jav_rom_igb_por_akn_tag_tha_aeg_knd_fbf_cic_aze_hin_ger_azi_tsn_vie_hau_bem_ven_lda	-0.0618020133222987	-0.145657322075797	0.884507152724763
201	owc_pan_dyu_pol_aeg_tig_anl_arw_uzb_aze_ses_mly_ven_svk_krd_bsq_guj_chh_swa_cnt_prs_hin_cic_mcd_dgb_bos_hun_bam_igb_fin_urd_gam_geo_slo_rom_glc_ger_sid_hau_alb_est_akn_sun_nor_tag_jpn_tml_kor_cze_dut_ewe_ben_bat_grk_amh_jav_mnd_ctl_lda_bul_amr_afr_rus_swe_mol_qcu_lat_ukr_fre_bem_mlt_spa_wly_scr_ind_ita_yor_eng_zul_mao_tha_heb_knd_xho_tsw_azi_lit_por_tur_tsn_vie_sod_swt_moo_fbf	-0.0554691947238725	-0.130668944929865	0.896319438214124
202	sod_nor_fbf_svk_heb_aeg_amr_rus_uzb_azi_swa_bat_ses_glc_dut_bsq_lat_tig_swt_cnt_pan_krd_igb_por_ven_rom_est_akn_cic_fin_pol_owc_geo_guj_alb_ger_bul_hau_chh_cze_hun_tsw_ind_ita_tag_jpn_tml_kor_prs_mcd_bem_swe_sun_hin_gam_mao_mnd_mol_dgb_arw_anl_slo_lit_fre_ben_qcu_grk_scr_eng_lda_sid_urd_wly_ctl_jav_ukr_zul_afr_moo_mly_tha_mlt_knd_ewe_yor_tur_bos_spa_aze_xho_vie_amh_tsn_bam_dyu	-0.396675468077259	-0.941934573810571	0.348666534552579
203	chh_mol_igb_dut_sid_owc_sod_por_uzb_tur_dgb_mly_ven_ger_lit_bsq_spa_heb_zul_cnt_eng_prs_cic_urd_xho_fre_hun_akn_swa_est_arw_amh_geo_guj_nor_pol_alb_gam_wly_krd_fin_ewe_mao_scr_jav_jpn_knd_kor_bos_afr_moo_grk_tag_lat_hau_sun_mnd_ita_bem_pan_anl_glc_ben_svk_cze_qcu_hin_ctl_bul_ses_amr_ukr_aeg_swe_ind_rus_tsn_slo_yor_bat_tha_mlt_tml_dyu_tsw_aze_rom_mcd_azi_fbf_vie_tig_lda_swt_bam	0.916888027470299	2.19356890583342	0.0307591994730622
204	sod_rom_igb_arw_anl_chh_mlt_nor_tur_aze_tsw_mly_swa_urd_por_bsq_swe_gam_xho_cnt_ger_lit_tsn_spa_dyu_pol_est_bem_akn_hun_svk_hau_geo_mol_cze_scr_rus_aeg_amh_slo_fin_bam_tag_prs_jav_jpn_knd_kor_hin_ita_zul_afr_bat_ukr_tig_mao_mnd_ben_moo_alb_heb_bos_ctl_krd_lat_qcu_pan_bul_fre_yor_owc_mcd_amr_dut_sun_eng_fbf_guj_ses_ind_tha_wly_tml_dgb_swt_uzb_grk_glc_azi_lda_vie_sid_ewe_cic_ven	-0.0724284885360583	-0.170801844689316	0.864750634443049
205	aeg_nor_cic_spa_wly_mlt_anl_ger_uzb_tur_ses_jav_ven_mol_pol_bsq_grk_amh_bam_cnt_cze_ctl_dgb_afr_moo_rom_hun_dyu_zul_fin_alb_hau_geo_svk_scr_urd_fre_owc_tig_ita_est_tsw_mao_ben_ind_jpn_knd_kor_por_pan_igb_slo_tag_dut_sod_sun_mnd_lit_xho_krd_gam_bos_eng_swe_prs_qcu_hin_rus_guj_swa_heb_glc_sid_ukr_mly_arw_swt_lat_yor_bat_tha_amr_tml_lda_tsn_aze_mcd_bul_azi_ewe_vie_chh_bem_fbf_akn	-0.230873157118471	-0.544910301702278	0.587119579711769
206	tig_fre_xho_rus_amh_wly_owc_hin_uzb_aze_swa_mao_bem_arw_svk_bsq_ita_sid_ses_mnd_ger_krd_zul_scr_swt_guj_hun_ewe_lda_fin_grk_amr_geo_lat_bos_ukr_eng_mlt_gam_alb_est_cic_jav_afr_bat_jpn_tml_kor_bul_lit_ven_spa_ind_rom_chh_sun_cnt_pol_dyu_ctl_anl_swe_slo_ben_prs_qcu_nor_urd_dut_dgb_heb_por_sod_mcd_mly_cze_yor_mol_tsn_tag_tha_hau_knd_tsw_bam_tur_glc_pan_azi_moo_vie_aeg_fbf_igb_akn	0.0349295142203505	0.0824327288379502	0.934479771607401
207	owc_swe_ses_scr_heb_sod_aeg_glc_uzb_tur_moo_jav_bam_mol_svk_bsq_lat_amh_tsw_cnt_dut_arw_swt_fre_dgb_krd_fin_igb_zul_hun_bul_wly_geo_eng_ctl_ger_cze_hau_chh_pol_est_cic_mly_urd_sun_jpn_knd_kor_afr_prs_fbf_hin_tag_alb_tig_bat_mnd_ben_xho_grk_anl_ukr_guj_slo_spa_qcu_rus_por_mcd_yor_gam_nor_sid_lit_mao_ita_ven_bos_swa_ind_tha_mlt_tml_bem_ewe_azi_rom_pan_aze_dyu_vie_amr_lda_tsn_akn	-0.316710164576281	-0.749792686342516	0.455272160618594
208	amh_lat_bem_glc_hau_wly_gam_dut_uzb_azi_akn_bat_igb_eng_cze_bsq_scr_sid_cic_cnt_fre_pol_ven_arw_tsn_hin_est_ewe_dgb_fin_svk_amr_geo_mcd_por_nor_rom_chh_sod_guj_hun_moo_ind_krd_tag_jpn_tml_kor_rus_ger_yor_mol_jav_lit_mlt_sun_mnd_swe_swt_pan_anl_ukr_spa_alb_prs_qcu_urd_slo_grk_swa_heb_afr_tig_ita_mao_bul_dyu_ctl_fbf_mly_tha_owc_knd_xho_zul_aze_ben_bos_tur_lda_vie_aeg_bam_tsw_ses	0.369522706004315	0.872482283856263	0.385192376398447
209	sod_ger_bem_hin_amh_chh_tig_eng_tur_uzb_bam_mly_ven_bos_cze_bsq_pan_sid_igb_mnd_grk_slo_xho_rus_ewe_guj_fin_dgb_fbf_est_ctl_aeg_geo_lat_prs_ben_lit_hau_owc_arw_hun_dyu_jav_svk_tag_jpn_tml_kor_krd_nor_swa_glc_sun_scr_wly_mao_cnt_ukr_swt_alb_amr_por_pol_ita_fre_qcu_dut_swe_bul_yor_gam_mcd_anl_urd_ind_afr_tsw_mol_lda_bat_tha_mlt_knd_cic_akn_azi_rom_spa_aze_ses_vie_heb_tsn_zul_moo	-0.0352986122598841	-0.0832812625091656	0.933806895756683
210	mlt_prs_yor_rus_hau_gam_owc_rom_uzb_aze_cic_mly_swa_swe_pan_bsq_grk_amh_bam_mnd_fre_ukr_swt_guj_zul_ger_hun_ses_lda_est_por_anl_geo_scr_svk_arw_nor_heb_tig_lat_fin_bem_bat_krd_jav_jpn_knd_kor_lit_mol_tsw_mcd_tag_afr_sid_sun_cnt_eng_tsn_alb_aeg_ita_pol_urd_ben_qcu_bos_spa_slo_moo_sod_cze_wly_hin_mao_ctl_fbf_bul_dgb_ind_tha_amr_tml_ven_akn_azi_dut_glc_tur_igb_vie_chh_xho_dyu_ewe	-0.328290326940624	-0.778701155660261	0.438132633845701
211	chh_swe_akn_hin_amr_amh_owc_urd_aze_uzb_swt_mao_dgb_glc_nor_bsq_ctl_anl_fbf_mnd_mcd_alb_tsw_slo_swa_lat_est_cic_bem_hun_ben_sod_geo_ukr_bos_dut_prs_aeg_heb_spa_fin_dyu_jav_rus_ind_jpn_knd_kor_arw_lit_tsn_afr_mly_pol_gam_sun_cnt_svk_zul_guj_tig_cze_fre_ita_krd_qcu_ger_rom_eng_yor_sid_por_mlt_bul_tag_grk_xho_pan_igb_bat_tha_hau_tml_ses_ewe_tur_mol_scr_azi_ven_vie_wly_moo_bam_lda	-0.286177715435649	-0.676380381508789	0.50047790418177
212	sid_grk_dgb_urd_heb_amh_wly_por_aze_uzb_swt_jav_bam_swe_krd_bsq_lit_hau_dyu_mnd_ita_bos_ewe_ben_yor_spa_est_tsw_igb_hun_cze_amr_geo_afr_fre_pol_pan_anl_gam_scr_fin_fbf_ind_ctl_mao_jpn_tml_kor_mcd_arw_lda_dut_bat_hin_chh_mly_cnt_ger_zul_guj_sod_prs_rom_slo_rus_qcu_mol_alb_nor_bem_mlt_bul_tig_eng_tag_ukr_tsn_glc_ven_sun_tha_owc_knd_ses_akn_azi_lat_svk_tur_xho_vie_aeg_moo_cic_swa	-0.51627456275093	-1.23087568715637	0.221473288596918
213	aeg_urd_ses_ger_tig_chh_gam_prs_azi_tur_lda_sun_swt_pan_glc_bsq_bul_wly_fbf_mnd_krd_svk_igb_scr_zul_ita_est_yor_tsw_fin_hin_amh_geo_afr_lat_dut_ben_sod_heb_pol_hun_akn_tag_cze_mao_jpn_tml_kor_mcd_arw_ven_mol_mly_eng_hau_ind_cnt_ctl_cic_rus_owc_lit_ukr_fre_nor_qcu_slo_por_alb_dgb_anl_spa_amr_bos_jav_rom_dyu_swe_bem_bat_tha_mlt_knd_ewe_tsn_aze_grk_guj_uzb_moo_vie_sid_xho_bam_swa	0.0120179786270507	0.0282866520694167	0.977494138642422
214	amr_nor_swa_mcd_sid_amh_sod_urd_aze_tur_bam_mly_zul_lit_alb_bsq_ctl_wly_ses_mnd_pol_krd_swt_eng_moo_hin_fin_xho_dgb_est_svk_aeg_geo_scr_spa_arw_guj_heb_owc_ukr_hun_lda_sun_ita_jav_jpn_knd_kor_grk_ger_ven_pan_ind_rus_anl_tag_cnt_lat_akn_cze_chh_glc_bul_prs_mol_qcu_bos_afr_ben_tsn_gam_dut_tig_slo_bat_rom_fbf_por_yor_mao_tha_mlt_tml_dyu_tsw_uzb_fre_swe_azi_bem_vie_hau_igb_ewe_cic	-0.826511374657486	-1.99804629564073	0.0486324824098353
215	mlt_glc_yor_lit_sod_sid_amr_prs_azi_aze_ses_bat_ewe_ita_slo_bsq_alb_hau_zul_mnd_arw_scr_akn_mol_ven_lat_fin_igb_moo_est_grk_amh_geo_pan_krd_urd_fre_wly_gam_hin_hun_swa_mly_swe_tag_jpn_knd_kor_nor_cze_bam_ukr_ind_spa_heb_mao_cnt_mcd_lda_por_aeg_ctl_ben_guj_rom_qcu_bul_ger_eng_xho_owc_afr_chh_svk_sun_pol_dgb_bos_tsn_jav_tha_tig_tml_fbf_dyu_tur_rus_dut_uzb_swt_vie_anl_tsw_cic_bem	0.413400344201062	0.975205220110584	0.331988308405511
216	wly_fre_ven_rus_amh_hau_mlt_swe_uzb_tur_swt_sun_moo_mcd_guj_bsq_nor_anl_tsw_cnt_ctl_alb_xho_glc_fbf_svk_est_dyu_bam_hun_ben_tig_geo_por_scr_spa_ita_heb_sod_prs_fin_ses_bat_rom_jav_jpn_tml_kor_eng_ukr_swa_bul_ind_arw_sid_tag_mnd_mol_ewe_ger_amr_afr_slo_cze_pan_qcu_urd_bos_dut_cic_aeg_hin_owc_pol_mly_grk_dgb_lit_igb_mao_tha_gam_knd_tsn_yor_azi_lat_krd_aze_akn_vie_chh_bem_zul_lda	-0.40818269823641	-0.968552273152021	0.335280771068782
217	aeg_rom_zul_krd_gam_sid_owc_hin_uzb_azi_dgb_sun_igb_rus_swe_bsq_bul_amh_swa_cnt_nor_prs_yor_ben_ses_cze_fin_ewe_swt_est_spa_tig_geo_grk_pol_guj_svk_chh_sod_bos_hun_bam_bat_por_mly_jpn_tml_kor_slo_fre_akn_scr_jav_ger_mlt_ind_mnd_alb_lda_dut_hau_mcd_glc_eng_arw_qcu_ita_lat_ukr_tsw_anl_lit_heb_mol_tag_ctl_dyu_urd_ven_mao_tha_amr_knd_bem_fbf_aze_pan_afr_tur_tsn_vie_wly_moo_xho_cic	0.655454644741197	1.55525049291198	0.123283052822429
218	owc_swe_igb_bos_amh_aeg_sid_rom_azi_aze_zul_bat_cic_rus_ben_bsq_mcd_gam_swa_cnt_eng_guj_bem_krd_ven_grk_fin_bam_lda_hun_ukr_mlt_geo_fre_bul_pan_urd_tig_heb_slo_est_xho_mly_ger_sun_jpn_tml_kor_glc_prs_moo_hin_jav_pol_chh_ind_mnd_ctl_ewe_mol_hau_spa_arw_nor_dut_qcu_lat_cze_lit_swt_amr_svk_sod_alb_mao_afr_akn_ita_dgb_tag_tha_anl_knd_yor_ses_tur_scr_por_uzb_tsw_vie_wly_tsn_dyu_fbf	-0.394451530862902	-0.934974028106595	0.35222307847083
219	heb_dut_dyu_por_amh_wly_owc_ben_azi_tur_ses_mao_yor_scr_bos_bsq_mol_chh_tsw_mnd_nor_slo_swa_pol_moo_rus_fin_bem_cic_hun_ita_amr_geo_afr_arw_fre_grk_anl_mlt_rom_est_ven_ind_pan_mly_jpn_tml_kor_swe_lit_fbf_ctl_tag_alb_aeg_bat_cnt_cze_tsn_hin_sid_lat_eng_ukr_prs_qcu_bul_guj_krd_lda_tig_svk_sod_ger_sun_glc_zul_urd_dgb_jav_tha_gam_knd_xho_bam_uzb_spa_mcd_aze_akn_vie_hau_igb_swt_ewe	0.0143048615393541	0.0337287465204364	0.973165741182858
220	owc_rom_xho_ger_tig_aeg_chh_ctl_aze_tur_dgb_mly_igb_eng_dut_bsq_spa_gam_tsw_mnd_scr_fre_zul_guj_bam_hin_est_lda_akn_hun_ita_mlt_geo_bul_glc_mol_arw_amr_heb_ben_fin_swt_ind_pol_tag_jpn_knd_kor_nor_urd_dyu_por_jav_prs_amh_bat_cnt_pan_fbf_cze_hau_svk_lit_bos_lat_qcu_afr_mcd_alb_cic_sod_slo_sid_grk_mao_swe_bem_krd_ses_sun_tha_wly_tml_ven_swa_azi_ukr_rus_uzb_moo_vie_anl_tsn_ewe_yor	-0.652398895955046	-1.56283052144793	0.121489053764015
221	amr_prs_igb_krd_mlt_aeg_sid_urd_uzb_aze_xho_jav_tsw_scr_mcd_bsq_ita_heb_bam_cnt_mol_spa_tsn_por_bem_arw_fin_akn_dgb_hun_rus_hau_geo_pan_alb_ger_hin_tig_sod_rom_est_moo_mao_slo_ind_jpn_tml_kor_ukr_eng_ewe_pol_tag_bos_gam_mly_mnd_fre_ses_guj_chh_grk_ben_ctl_nor_qcu_glc_lat_cze_zul_amh_bul_wly_swe_bat_lit_yor_svk_swa_sun_tha_owc_knd_fbf_cic_tur_afr_dut_azi_swt_vie_anl_ven_dyu_lda	-0.750831150808343	-1.80336888001564	0.0745685248608891
222	sod_pol_zul_bos_sid_owc_amr_urd_aze_uzb_cic_ind_swa_ctl_rus_bsq_glc_chh_bem_cnt_bul_fre_fbf_spa_ven_arw_est_swt_moo_fin_cze_tig_geo_eng_mcd_ukr_prs_anl_aeg_scr_hun_yor_tag_dut_mly_jpn_tml_kor_nor_grk_dyu_lit_sun_ger_mlt_mao_mnd_por_igb_mol_wly_ita_lat_alb_krd_qcu_guj_afr_rom_dgb_amh_slo_gam_hin_bat_ben_ewe_pan_lda_jav_tha_hau_knd_ses_xho_azi_swe_svk_tur_akn_vie_heb_bam_tsn_tsw	-0.448889240005614	-1.06467218231368	0.289780773015103
223	amr_slo_fbf_swe_tig_wly_sid_guj_uzb_tur_ewe_mao_igb_arw_pan_bsq_bul_heb_bem_mnd_grk_por_tsn_hin_ses_ctl_fin_tsw_lda_est_nor_hau_geo_eng_glc_alb_urd_sod_amh_ben_hun_moo_jav_ukr_ind_jpn_knd_kor_prs_fre_xho_pol_bat_bos_gam_sun_cnt_dut_bam_lat_aeg_ger_rom_rus_spa_qcu_mcd_scr_afr_swt_owc_krd_mlt_mol_mly_svk_yor_ita_swa_tag_tha_chh_tml_cic_zul_aze_cze_lit_azi_dyu_vie_anl_ven_akn_dgb	-0.425671353322845	-1.0128129985082	0.31377729205318
224	hau_scr_igb_guj_amh_aeg_tig_mol_tur_uzb_dgb_mly_zul_nor_swe_bsq_afr_heb_lda_mnd_mcd_lit_fbf_ita_ewe_eng_fin_tsw_xho_est_svk_sod_geo_alb_bos_lat_cze_sid_chh_krd_hun_swt_jav_spa_mao_jpn_tml_kor_ben_bul_tsn_dut_sun_slo_owc_ind_cnt_ger_swa_pol_gam_arw_ukr_prs_por_qcu_ctl_fre_urd_moo_amr_pan_mlt_rom_bat_glc_ven_hin_akn_tag_tha_anl_knd_dyu_ses_aze_grk_rus_azi_bem_vie_wly_cic_yor_bam	-1.04457853552081	-2.54953229709266	0.0124227157743555
225	owc_pan_fbf_krd_anl_tig_gam_rus_uzb_aze_moo_jav_dyu_por_grk_bsq_mcd_heb_lda_mnd_mol_pol_tsw_glc_swt_guj_hun_swa_xho_est_nor_chh_geo_bul_hin_dut_ukr_mlt_amr_prs_fin_yor_mao_eng_sun_jpn_tml_kor_fre_svk_akn_afr_mly_lat_sod_bat_cnt_arw_zul_swe_amh_scr_ben_lit_alb_qcu_bos_ger_ctl_ewe_hau_ita_aeg_spa_tag_urd_igb_slo_cic_ind_tha_sid_knd_tsn_bem_azi_cze_rom_tur_dgb_vie_wly_bam_ven_ses	0.168972472603421	0.39721237968494	0.692121003151573
226	wly_rom_tsn_lit_amr_mlt_tig_por_azi_tur_cic_sun_ewe_swe_fre_bsq_bos_anl_lda_mnd_urd_nor_bam_arw_akn_grk_est_bem_fbf_fin_eng_aeg_geo_svk_krd_scr_pan_chh_owc_rus_hun_tsw_bat_afr_ind_jpn_tml_kor_ita_ctl_dyu_prs_jav_glc_heb_mly_cnt_slo_dgb_ben_amh_bul_mol_ger_guj_qcu_pol_mcd_spa_xho_sid_lat_hau_ukr_mao_cze_yor_dut_zul_tag_tha_sod_knd_ses_moo_uzb_alb_hin_aze_swt_vie_gam_swa_ven_igb	0.0490768561799853	0.115481054660679	0.90831281833571
227	amr_glc_moo_eng_amh_hau_sod_ukr_uzb_tur_dyu_tag_fbf_ger_mol_bsq_lat_mlt_tsn_cnt_bos_ben_zul_guj_dgb_fre_est_ewe_bam_hun_alb_sid_geo_ctl_urd_hin_scr_heb_wly_nor_fin_bem_jav_dut_ind_jpn_tml_kor_cze_por_cic_svk_sun_pan_aeg_mao_mnd_ita_akn_slo_anl_arw_swe_bul_pol_qcu_afr_spa_rus_lda_chh_krd_tig_mcd_bat_prs_swt_grk_ven_mly_tha_gam_knd_swa_xho_aze_rom_lit_azi_igb_vie_owc_yor_tsw_ses	-0.489246554196741	-1.16636098068113	0.246450834055433
228	wly_lit_tsn_pol_amh_heb_sod_scr_azi_uzb_igb_sun_dyu_arw_prs_bsq_slo_sid_ven_mnd_cze_rus_swt_afr_swa_ben_fin_bam_ewe_hun_por_owc_geo_svk_bos_rom_mcd_hau_aeg_bul_est_dgb_bat_mol_jav_jpn_knd_kor_spa_swe_lda_pan_ind_nor_amr_mly_cnt_urd_moo_guj_gam_lat_krd_ctl_grk_qcu_hin_ita_dut_tsw_tig_alb_anl_fre_mao_glc_ses_eng_bem_tag_tha_mlt_tml_zul_cic_tur_ukr_ger_aze_fbf_vie_chh_akn_xho_yor	-0.264897137232749	-0.625617254969056	0.53309831137371
229	sod_lat_swt_bos_chh_sid_gam_pol_tur_uzb_moo_sun_ven_eng_guj_bsq_prs_wly_bem_mnd_fre_krd_bam_ben_lda_grk_hun_akn_tsn_est_hin_tig_geo_rom_spa_ita_slo_hau_amr_nor_fin_fbf_jav_dut_tag_jpn_tml_kor_swe_arw_yor_mol_bat_glc_amh_mao_cnt_svk_igb_ukr_aeg_mcd_ger_alb_ctl_qcu_lit_scr_por_swa_heb_bul_mlt_cze_ind_urd_zul_pan_ses_mly_tha_anl_knd_tsw_dgb_aze_rus_afr_azi_dyu_vie_owc_xho_ewe_cic	-0.287053032042911	-0.678944842202031	0.498858987134286
230	hau_ger_tsn_mcd_amr_owc_heb_krd_uzb_azi_bam_mly_fbf_fre_prs_bsq_pol_mlt_swa_mnd_dut_mol_xho_afr_swt_arw_fin_moo_lda_est_ben_gam_geo_hin_urd_eng_ctl_anl_sod_alb_hun_zul_tag_scr_ind_jpn_knd_kor_glc_svk_dgb_cze_mao_rom_sid_bat_cnt_rus_ewe_lat_chh_pan_bos_ukr_bul_qcu_grk_swe_slo_bem_tig_lit_wly_spa_sun_ita_yor_nor_cic_jav_tha_amh_tml_dyu_ven_tur_guj_por_aze_igb_vie_aeg_ses_tsw_akn	-0.448100771143508	-1.0656662710066	0.28933338611752
231	amr_nor_bem_bul_gam_anl_mlt_glc_aze_azi_lda_tag_cic_cze_afr_bsq_fre_tig_bam_cnt_ukr_grk_fbf_arw_tsw_bos_hun_akn_ses_est_slo_wly_geo_scr_krd_lit_alb_aeg_chh_pol_fin_swa_mao_prs_bat_jpn_knd_kor_rom_eng_dgb_spa_ind_urd_amh_jav_mnd_mcd_igb_dut_heb_svk_por_ctl_lat_qcu_hin_mol_rus_moo_sod_ben_hau_swe_sun_ita_swt_ger_zul_mly_tha_owc_tml_dyu_yor_uzb_guj_pan_tur_xho_vie_sid_tsn_ven_ewe	-0.418249750001153	-0.992747839995367	0.323408831680105
232	anl_grk_xho_lat_amr_amh_hau_pol_aze_azi_dyu_bat_fbf_por_mcd_bsq_rus_owc_cic_cnt_eng_rom_swt_dut_tsw_ukr_est_bam_yor_fin_svk_tig_geo_urd_mol_bul_arw_wly_heb_ben_hun_igb_ind_glc_jav_jpn_tml_kor_cze_hin_lda_scr_mao_lit_mlt_sun_mnd_krd_ven_nor_chh_bos_prs_ger_swe_qcu_guj_ita_spa_bem_gam_slo_aeg_pan_tag_ctl_ses_fre_moo_mly_tha_sod_knd_ewe_tsn_uzb_afr_alb_tur_dgb_vie_sid_zul_swa_akn	-0.0311976360598509	-0.0734123025253895	0.941635693239498
233	mlt_mcd_tsn_pan_sod_tig_hau_cze_tur_uzb_cic_tag_ses_svk_nor_bsq_bos_wly_moo_cnt_guj_urd_bem_swe_lda_alb_fin_dgb_fbf_hun_rom_gam_geo_pol_por_lit_spa_chh_owc_bul_est_swa_bat_rus_sun_jpn_tml_kor_ger_ben_yor_scr_mao_glc_heb_ind_mnd_arw_akn_dut_amh_lat_eng_mol_slo_qcu_krd_prs_afr_zul_sid_grk_aeg_hin_mly_ukr_ven_fre_tsw_jav_tha_anl_knd_dyu_igb_azi_ctl_ita_aze_xho_vie_amr_bam_ewe_swt	-0.185128206159403	-0.437058502658075	0.663082096446135
234	sid_mcd_yor_lit_sod_gam_tig_urd_azi_uzb_ven_mly_bem_pol_svk_bsq_hin_aeg_tsn_cnt_rus_glc_swt_guj_bam_krd_hun_ewe_dyu_fin_swe_amr_geo_ita_ukr_ctl_ben_chh_owc_nor_est_fbf_mao_alb_jav_jpn_knd_kor_arw_pan_xho_lat_ind_rom_hau_sun_mnd_fre_igb_eng_amh_mol_grk_bul_spa_qcu_por_slo_prs_akn_anl_dut_wly_scr_tag_ger_zul_bos_dgb_bat_tha_heb_tml_tsw_cic_aze_cze_afr_tur_lda_vie_mlt_ses_swa_moo	-0.331251473756511	-0.783915447829485	0.435081759398467
235	mlt_mol_ewe_ita_tig_chh_wly_ukr_azi_tur_lda_bat_ven_nor_scr_bsq_spa_sod_akn_mnd_grk_swe_tsw_lat_fbf_por_hun_swt_igb_fin_mcd_heb_geo_bul_glc_ben_ger_gam_sid_cze_est_dyu_mao_hin_sun_jpn_knd_kor_slo_afr_zul_fre_ind_prs_hau_jav_cnt_bos_xho_pan_amh_eng_alb_arw_pol_qcu_ctl_svk_rus_moo_anl_dut_amr_krd_mly_guj_tsn_lit_cic_tag_tha_owc_tml_swa_bem_aze_urd_rom_uzb_dgb_vie_aeg_bam_yor_ses	0.0820689813554642	0.193393739459871	0.847072370041159
236	sod_bul_igb_lat_chh_amh_anl_pan_aze_tur_bam_mly_tsw_krd_glc_bsq_pol_mlt_ven_mnd_alb_svk_zul_rus_xho_mol_est_moo_swt_hun_por_owc_geo_guj_mcd_ger_bos_heb_sid_urd_fin_ewe_bat_ita_mao_jpn_tml_kor_ctl_eng_tsn_afr_ind_lit_hau_jav_cnt_prs_dyu_rom_wly_dut_grk_scr_ukr_qcu_spa_hin_swe_cic_tig_arw_amr_ben_tag_cze_ses_slo_lda_sun_tha_gam_knd_dgb_fbf_azi_fre_nor_uzb_akn_vie_aeg_swa_yor_bem	-0.480492606133839	-1.14309766973283	0.255932143773092
237	aeg_nor_moo_arw_anl_amr_heb_lit_tur_uzb_ven_ind_tsn_rus_cze_bsq_guj_owc_ewe_cnt_bul_lat_dgb_afr_bem_swe_hun_dyu_igb_est_hin_sod_geo_svk_dut_mol_ben_hau_wly_bos_fin_xho_bat_slo_tag_jpn_knd_kor_ukr_ita_tsw_pol_jav_scr_tig_mly_mnd_urd_bam_krd_gam_ctl_grk_spa_glc_qcu_fre_rom_mcd_zul_chh_alb_amh_eng_mao_por_swt_prs_akn_sun_tha_sid_tml_lda_cic_azi_ger_pan_aze_ses_vie_mlt_swa_yor_fbf	-0.399038061135128	-0.946549023248214	0.346321572040911
238	anl_rus_moo_dut_mlt_aeg_hau_afr_aze_azi_tsn_tag_lda_ukr_grk_bsq_glc_owc_ewe_mnd_prs_alb_tsw_bul_dgb_nor_hun_cic_swt_est_krd_chh_geo_mol_ben_svk_rom_tig_sid_ctl_fin_xho_mao_mcd_jav_jpn_knd_kor_urd_ger_fbf_hin_bat_por_amh_ind_cnt_lit_swa_fre_wly_swe_eng_slo_lat_qcu_guj_cze_bos_zul_sod_pan_heb_spa_sun_arw_ven_ita_igb_mly_tha_gam_tml_bam_ses_uzb_scr_pol_tur_yor_vie_amr_bem_dyu_akn	-0.67682589007794	-1.62028533859943	0.108557050345379
239	mlt_glc_bem_rom_chh_heb_gam_afr_aze_uzb_swa_mly_xho_prs_alb_bsq_ukr_wly_tsw_cnt_krd_svk_cic_arw_moo_dut_fin_yor_zul_est_mol_amr_geo_bul_hin_urd_ben_aeg_sod_grk_hun_fbf_mao_por_sun_jpn_tml_kor_scr_pol_dyu_eng_tag_rus_amh_ind_mnd_ctl_swt_cze_owc_lat_bos_spa_slo_qcu_pan_lit_guj_lda_sid_swe_hau_ger_bat_nor_dgb_fre_bam_jav_tha_tig_knd_akn_ses_tur_mcd_ita_azi_ven_vie_anl_ewe_tsn_igb	-0.521062877709752	-1.24131418214593	0.21761154809868
240	anl_dut_igb_nor_owc_hau_chh_ctl_uzb_azi_dyu_ind_dgb_slo_ukr_bsq_arw_sid_tsw_mnd_eng_krd_tsn_rom_fbf_mcd_hun_yor_swt_fin_prs_gam_geo_pan_swe_mol_bos_mlt_aeg_bul_est_ewe_sun_ben_bat_jpn_tml_kor_alb_rus_lda_cze_mly_por_amr_jav_cnt_ita_swa_hin_amh_ger_urd_lit_afr_qcu_scr_grk_lat_ses_tig_pol_heb_fre_tag_guj_bem_spa_zul_mao_tha_sod_knd_xho_cic_tur_svk_glc_aze_moo_vie_wly_ven_akn_bam	-0.379321057376139	-0.900165249778733	0.370357357775231
241	sid_slo_zul_glc_hau_amh_heb_scr_tur_aze_ses_ind_swt_bos_swe_bsq_afr_mlt_swa_cnt_eng_rus_bam_mol_dgb_pol_fin_bem_dyu_est_urd_owc_geo_bul_ukr_hin_rom_gam_anl_svk_hun_fbf_bat_grk_sun_jpn_knd_kor_cze_ctl_moo_spa_mly_lat_aeg_tag_mnd_alb_akn_guj_sod_ger_por_dut_mcd_qcu_arw_ita_pan_ven_amr_ben_tig_nor_jav_krd_lda_prs_cic_mao_tha_chh_tml_yor_tsn_azi_lit_fre_uzb_igb_vie_wly_xho_ewe_tsw	0.281287137368618	0.661933950398103	0.509650434714913
242	hau_bul_zul_hin_aeg_tig_anl_dut_azi_uzb_moo_tag_fbf_nor_pan_bsq_slo_amr_bam_mnd_afr_grk_ses_ben_xho_bos_hun_swt_bem_est_svk_amh_geo_arw_fre_mcd_rus_heb_chh_eng_fin_ven_mao_pol_ind_jpn_knd_kor_ctl_rom_lda_krd_bat_lit_owc_sun_cnt_ukr_dgb_mol_wly_cze_ita_ger_swe_qcu_lat_prs_glc_dyu_sid_por_mlt_spa_mly_urd_cic_guj_swa_jav_tha_sod_tml_tsn_akn_tur_alb_scr_aze_yor_vie_gam_igb_ewe_tsw	-0.216466368309343	-0.510388087927141	0.610988908665079
243	mlt_hin_ven_mcd_anl_owc_chh_bul_aze_tur_swa_bat_akn_pol_por_bsq_spa_hau_cic_mnd_swe_bos_bam_prs_dgb_svk_est_bem_yor_hun_cze_heb_geo_rus_ukr_mol_pan_sod_tig_lit_fin_xho_sun_guj_tag_jpn_knd_kor_rom_slo_ses_ctl_mly_ita_amh_ind_cnt_eng_swt_arw_amr_urd_glc_nor_dut_qcu_scr_alb_ger_ewe_wly_ben_aeg_grk_mao_lat_lda_afr_moo_jav_tha_gam_tml_tsw_zul_azi_krd_fre_uzb_fbf_vie_sid_dyu_tsn_igb	0.508986612762256	1.20516643979992	0.23119672148831
244	heb_hin_lda_lit_gam_aeg_anl_glc_tur_uzb_bem_jav_fbf_svk_lat_bsq_cze_sid_cic_mnd_afr_prs_ven_rom_bam_pan_est_swa_tsn_fin_ger_amh_geo_rus_bul_eng_nor_tig_wly_ita_hun_swt_sun_ctl_tag_jpn_tml_kor_pol_slo_dgb_grk_bat_mol_mlt_ind_cnt_bos_zul_dut_chh_urd_scr_fre_mcd_qcu_ukr_swe_ben_xho_owc_spa_hau_arw_mao_por_dyu_alb_akn_mly_tha_sod_knd_igb_moo_aze_guj_krd_azi_ses_vie_amr_tsw_yor_ewe	-0.852447133924927	-2.05661591497174	0.0425243737041848
245	chh_dut_yor_ita_tig_owc_heb_afr_tur_azi_swt_mao_zul_ben_hin_bsq_svk_aeg_tsn_mnd_bos_nor_xho_lat_ses_guj_hun_lda_akn_fin_ger_wly_geo_grk_bul_alb_arw_sod_mlt_pol_est_bam_tag_por_mly_jpn_knd_kor_rus_ctl_tsw_spa_jav_ukr_anl_sun_cnt_lit_ven_krd_sid_scr_swe_eng_rom_qcu_prs_glc_fre_swa_amh_pan_amr_cze_bat_urd_cic_mcd_bem_ind_tha_hau_tml_dyu_dgb_uzb_mol_slo_aze_moo_vie_gam_fbf_igb_ewe	0.468442678967278	1.10550841346224	0.271791085803343
246	hau_ger_fbf_glc_owc_amh_anl_bos_tur_azi_bem_bat_dgb_pol_krd_bsq_mol_tig_yor_mnd_ben_guj_cic_urd_tsw_scr_fin_ewe_lda_est_cze_sid_geo_prs_ukr_fre_mcd_mlt_heb_slo_hun_zul_sun_por_tag_jpn_knd_kor_eng_ctl_moo_lat_mao_arw_aeg_jav_cnt_pan_igb_lit_gam_svk_alb_rom_afr_qcu_nor_bul_dut_tsn_amr_rus_chh_spa_ind_grk_swt_hin_swa_mly_tha_wly_tml_ses_akn_aze_swe_ita_uzb_ven_vie_sod_xho_bam_dyu	-0.249159448866692	-0.589349165511049	0.55705605578594
247	wly_fre_igb_grk_sid_anl_heb_svk_aze_tur_akn_jav_zul_mcd_rus_bsq_ukr_sod_ses_cnt_dut_eng_ven_alb_bem_cze_hun_ewe_moo_est_spa_hau_geo_prs_pol_bul_mol_amh_amr_slo_fin_bam_bat_hin_tag_jpn_tml_kor_ger_lat_fbf_glc_mao_urd_chh_sun_mnd_krd_swa_ita_gam_scr_ben_arw_afr_qcu_por_bos_ctl_yor_aeg_nor_tig_rom_mly_pan_tsn_lit_dgb_ind_tha_mlt_knd_lda_swt_uzb_swe_guj_azi_dyu_vie_owc_xho_cic_tsw	-1.02321660915702	-2.499414863974	0.0141931249099599
248	heb_por_ven_eng_sid_mlt_anl_grk_azi_tur_dgb_jav_swa_krd_rom_bsq_bul_chh_ses_mnd_arw_scr_moo_afr_cic_slo_fin_fbf_dyu_hun_urd_wly_geo_hin_dut_spa_prs_tig_gam_lit_est_zul_sun_ben_tag_jpn_tml_kor_ukr_swe_tsn_mcd_bat_ita_aeg_ind_cnt_lat_swt_glc_sod_alb_svk_pan_guj_qcu_rus_pol_fre_akn_owc_cze_amh_ctl_mly_nor_bam_mol_bem_mao_tha_hau_knd_xho_yor_aze_bos_ger_uzb_lda_vie_amr_ewe_igb_tsw	-0.585601793477537	-1.40022956318528	0.164771980345811
249	owc_svk_bam_pol_chh_amr_aeg_por_azi_aze_igb_bat_swa_krd_ger_bsq_lat_hau_cic_mnd_rus_mcd_fbf_afr_zul_grk_est_xho_swt_hun_pan_tig_geo_nor_ben_urd_bul_amh_gam_ctl_fin_yor_tag_eng_jav_jpn_knd_kor_alb_spa_ven_guj_mao_arw_wly_ind_cnt_bos_lda_swe_sid_glc_lit_prs_hin_qcu_ita_cze_slo_moo_heb_mol_sod_rom_mly_fre_ses_ukr_dyu_sun_tha_mlt_tml_dgb_akn_tur_scr_dut_uzb_bem_vie_anl_ewe_tsw_tsn	-0.361268208249887	-0.855414964198623	0.394519925643446
250	hau_prs_swa_glc_amr_heb_aeg_bul_azi_tur_ses_jav_lda_ctl_por_bsq_ukr_gam_xho_cnt_lit_lat_tsn_nor_ewe_bos_est_bam_dgb_fin_slo_wly_geo_eng_arw_hin_alb_sid_mlt_mcd_hun_cic_sun_swe_tag_jpn_knd_kor_svk_guj_yor_pan_mly_ben_anl_bat_mnd_mol_moo_scr_owc_cze_pol_spa_ita_qcu_ger_grk_rus_igb_sod_urd_tig_fre_ind_rom_swt_dut_tsw_mao_tha_amh_tml_fbf_bem_uzb_afr_krd_aze_ven_vie_chh_zul_akn_dyu	0.0984239710501951	0.231740771164082	0.817248507278688
251	hau_cze_yor_glc_sid_chh_sod_lit_tur_uzb_dyu_mao_ven_urd_svk_bsq_scr_gam_akn_cnt_fre_ukr_bem_lat_ses_pan_fin_lda_tsw_hun_grk_heb_geo_krd_arw_swe_afr_owc_wly_rus_est_swa_tag_guj_bat_jpn_knd_kor_dut_bos_fbf_slo_mly_spa_aeg_ind_mnd_ben_cic_por_tig_hin_ctl_mcd_mol_qcu_alb_prs_bul_bam_mlt_nor_amr_pol_jav_ita_xho_eng_zul_sun_tha_anl_tml_tsn_swt_azi_rom_ger_aze_moo_vie_amh_ewe_dgb_igb	0.209593456355216	0.493395400013274	0.62289636548151
252	amr_ukr_moo_svk_tig_heb_chh_guj_uzb_tur_ses_bat_lda_por_hin_bsq_fre_anl_swt_mnd_nor_cze_fbf_rus_zul_alb_est_bem_dgb_hun_slo_sod_geo_mol_dut_swe_ita_owc_sid_krd_fin_tsn_mao_mcd_mly_jpn_knd_kor_scr_lit_tsw_ctl_jav_ger_hau_tag_cnt_arw_dyu_urd_mlt_rom_ben_afr_prs_qcu_spa_bul_bos_yor_aeg_eng_gam_pan_sun_glc_ven_pol_igb_ind_tha_wly_tml_swa_xho_azi_grk_lat_aze_ewe_vie_amh_bam_akn_cic	0.384910345677246	0.908369753603543	0.366030838423004
253	owc_ctl_akn_afr_sid_gam_amr_krd_tur_azi_moo_bat_ven_bul_fre_bsq_guj_wly_swa_mnd_mol_ger_tsw_cze_ewe_eng_hun_bem_ses_est_ukr_aeg_geo_prs_bos_swe_svk_amh_anl_rom_fin_dyu_sun_pan_tag_jpn_tml_kor_rus_dut_yor_ita_mao_por_sod_ind_cnt_grk_tsn_ben_hau_lit_mcd_slo_pol_qcu_spa_alb_hin_lda_tig_nor_chh_glc_jav_scr_dgb_arw_xho_mly_tha_mlt_knd_fbf_swt_uzb_urd_lat_aze_zul_vie_heb_bam_igb_cic	-0.898148306203504	-2.17911425573137	0.0318499413348785
254	hau_pan_ven_lit_wly_aeg_amr_ctl_azi_tur_igb_sun_ses_hin_rus_bsq_prs_sid_ewe_mnd_dut_spa_fbf_svk_moo_lat_hun_akn_swa_fin_swe_owc_geo_por_afr_ita_rom_heb_anl_bul_est_dgb_bat_ukr_jav_jpn_knd_kor_mol_urd_lda_krd_mly_scr_amh_ind_cnt_bos_bem_fre_tig_nor_ger_eng_guj_qcu_grk_mcd_pol_bam_chh_glc_gam_slo_mao_arw_dyu_cze_swt_tag_tha_sod_tml_cic_zul_aze_ben_alb_uzb_xho_vie_mlt_tsn_tsw_yor	-1.11586163618014	-2.7300381777399	0.00757489646333646
255	mlt_eng_moo_lat_hau_chh_owc_ctl_aze_azi_tsn_sun_xho_rom_ben_bsq_afr_amh_akn_mnd_pan_bos_ses_ita_dgb_slo_fin_ewe_igb_est_prs_amr_geo_guj_ukr_mcd_grk_gam_tig_pol_hun_cic_mly_alb_tag_jpn_knd_kor_urd_bul_swt_scr_ind_nor_aeg_jav_cnt_lit_bam_hin_anl_por_mol_cze_glc_qcu_rus_spa_svk_tsw_heb_krd_sid_arw_bat_swe_lda_ger_dyu_mao_tha_wly_tml_fbf_ven_uzb_dut_fre_tur_yor_vie_sod_zul_bem_swa	0.0907718335041558	0.213852303950012	0.831130390634188
256	owc_spa_tsn_glc_wly_sid_hau_fre_tur_uzb_xho_tag_igb_pan_eng_bsq_rus_gam_dyu_mnd_ben_urd_cic_alb_moo_lat_fin_lda_fbf_est_pol_anl_geo_svk_mcd_ukr_afr_heb_amr_bos_hun_ses_bat_scr_mao_jpn_knd_kor_ctl_nor_swt_lit_ind_ger_aeg_jav_cnt_ita_tsw_hin_chh_grk_prs_mol_swe_qcu_arw_guj_slo_bem_sod_dut_mlt_bul_mly_cze_akn_por_zul_sun_tha_tig_tml_swa_bam_azi_krd_rom_aze_yor_vie_amh_ewe_dgb_ven	-0.293047409505314	-0.693592084882803	0.489666795733485
257	tig_pol_akn_glc_sod_wly_mlt_por_uzb_aze_bam_ind_igb_ger_lit_bsq_eng_owc_dgb_cnt_dut_cze_tsn_mol_yor_bul_fin_lda_ewe_est_bos_chh_geo_rom_ita_ben_alb_aeg_amh_grk_hun_swa_sun_urd_jav_jpn_tml_kor_spa_arw_ses_afr_mao_rus_hau_tag_mnd_ukr_moo_slo_amr_pan_fre_lat_guj_qcu_hin_mcd_ctl_fbf_gam_prs_heb_krd_mly_svk_tsw_scr_ven_bat_tha_sid_knd_zul_swt_tur_nor_swe_azi_cic_vie_anl_xho_bem_dyu	-0.128349990068643	-0.303180771684391	0.762429267301365
258	wly_ger_dyu_pan_mlt_amr_sid_svk_azi_uzb_igb_ind_ses_mol_arw_bsq_grk_tig_ewe_cnt_prs_ukr_ven_nor_tsw_glc_fin_fbf_swt_hun_eng_amh_geo_fre_guj_ctl_scr_hau_owc_slo_est_yor_tag_pol_mao_jpn_knd_kor_ben_bos_akn_mcd_jav_ita_sod_bat_mnd_cze_bam_bul_heb_rus_alb_rom_lat_qcu_hin_spa_swe_moo_anl_krd_aeg_urd_mly_dut_swa_afr_tsn_sun_tha_chh_tml_xho_zul_tur_lit_por_aze_cic_vie_gam_dgb_lda_bem	0.648759816765426	1.53370623955865	0.128496942402866
259	sod_lat_bam_hin_wly_anl_tig_ger_uzb_tur_swt_ind_ewe_rus_spa_bsq_ita_hau_akn_cnt_mol_arw_ven_afr_tsw_nor_hun_swa_lda_est_por_amr_geo_lit_pan_grk_prs_amh_gam_bul_fin_cic_mao_svk_tag_jpn_knd_kor_swe_mcd_bem_glc_sun_scr_mlt_jav_mnd_cze_xho_ben_owc_dut_alb_urd_bos_qcu_eng_pol_slo_fbf_sid_fre_heb_guj_bat_ukr_dyu_rom_ses_mly_tha_aeg_tml_igb_moo_aze_ctl_krd_azi_tsn_vie_chh_yor_dgb_zul	-0.417167350011901	-0.989901963404345	0.324790582409753
260	sid_eng_akn_ukr_amh_tig_aeg_guj_tur_azi_ewe_sun_swa_slo_urd_bsq_grk_amr_swt_cnt_pol_hin_yor_glc_moo_ger_fin_lda_dyu_hun_alb_sod_geo_krd_arw_ben_ita_chh_anl_scr_est_fbf_mao_bos_tag_jpn_knd_kor_mcd_prs_dgb_ctl_mly_mol_gam_bat_mnd_svk_ven_swe_mlt_afr_dut_bul_cze_qcu_rus_lit_por_cic_hau_pan_owc_fre_jav_spa_tsn_rom_bem_ind_tha_heb_tml_bam_zul_uzb_nor_lat_aze_igb_vie_wly_ses_tsw_xho	-0.678685212507075	-1.6278043068997	0.106949737530262
261	mlt_guj_fbf_krd_sod_sid_amr_spa_aze_azi_ven_bat_zul_slo_glc_bsq_bos_gam_swa_mnd_eng_cze_swt_ita_lda_grk_hun_bem_tsn_fin_alb_aeg_geo_mol_lat_ben_ctl_hau_heb_svk_est_moo_mly_lit_sun_jpn_knd_kor_urd_dut_dyu_mcd_mao_swe_amh_tag_cnt_fre_cic_por_chh_ger_nor_rom_rus_qcu_scr_bul_prs_akn_anl_arw_owc_afr_jav_pol_ses_hin_ewe_ind_tha_tig_tml_dgb_yor_tur_pan_ukr_uzb_igb_vie_wly_tsw_bam_xho	-0.676413986259489	-1.62149242050882	0.108297714177562
262	sod_afr_swt_cze_tig_amh_heb_dut_uzb_aze_bam_mly_zul_arw_guj_bsq_lat_wly_ewe_cnt_fre_grk_tsw_svk_swa_rom_fin_moo_akn_hun_bos_mlt_geo_pol_rus_slo_eng_gam_amr_lit_est_cic_jav_ben_ind_jpn_tml_kor_ger_ita_dgb_urd_bat_ukr_sid_mao_mnd_por_bem_spa_chh_mol_bul_glc_ctl_qcu_pan_krd_prs_ven_anl_scr_aeg_alb_tag_nor_fbf_hin_dyu_sun_tha_owc_knd_lda_yor_tur_mcd_swe_azi_tsn_vie_hau_ses_xho_igb	0.0555331818200777	0.13070535534934	0.89629071387221
263	amr_slo_igb_lit_hau_heb_sid_urd_azi_aze_yor_bat_bem_ben_guj_bsq_mol_anl_akn_mnd_ita_cze_cic_afr_tsw_eng_hun_moo_dyu_est_grk_wly_geo_ger_dut_spa_svk_aeg_mlt_ukr_fin_ewe_ind_rus_mao_jpn_knd_kor_glc_rom_tsn_nor_jav_lat_tig_tag_cnt_pan_zul_arw_sod_krd_bos_prs_bul_qcu_pol_fre_scr_ses_gam_hin_owc_ctl_mly_por_ven_swe_dgb_sun_tha_amh_tml_bam_fbf_tur_mcd_alb_uzb_xho_vie_chh_lda_swt_swa	-0.613100060920872	-1.46526907056291	0.146220225615242
264	amr_ukr_dgb_afr_anl_mlt_gam_rom_azi_uzb_ven_sun_zul_dut_bul_bsq_scr_heb_tsn_mnd_ben_rus_moo_mol_akn_prs_fin_ses_cic_est_urd_tig_geo_spa_guj_lit_lat_sid_wly_mcd_hun_dyu_tag_glc_bat_jpn_tml_kor_fre_arw_ewe_alb_jav_ctl_owc_ind_cnt_svk_tsw_eng_chh_por_grk_cze_bos_qcu_ger_krd_swe_bem_aeg_hin_sod_pol_mao_slo_lda_ita_swa_mly_tha_hau_knd_yor_bam_aze_pan_nor_tur_swt_vie_amh_fbf_igb_xho	-0.126128932061266	-0.297146013811995	0.767017722838264
265	tig_mol_dyu_scr_gam_chh_sid_ger_uzb_azi_ses_ind_tsn_bul_lit_bsq_por_heb_xho_cnt_lat_dut_akn_cze_swa_nor_fin_swt_igb_hun_glc_mlt_geo_swe_afr_fre_alb_wly_hau_spa_est_lda_mao_bos_jav_jpn_tml_kor_ben_ctl_dgb_rus_tag_krd_amh_bat_mnd_pan_fbf_rom_aeg_ita_pol_eng_hin_qcu_urd_guj_prs_yor_owc_mcd_anl_ukr_mly_slo_ven_grk_zul_sun_tha_sod_knd_cic_tsw_aze_svk_arw_tur_moo_vie_amr_bem_ewe_bam	0.0454990453360747	0.107214675055291	0.914849625934694
266	amh_ukr_fbf_dut_wly_aeg_anl_slo_azi_aze_ewe_ind_ven_ctl_cze_bsq_pan_amr_dgb_cnt_lat_svk_igb_ita_tsn_alb_hun_lda_moo_est_hin_gam_geo_swe_pol_ger_guj_sod_tig_fre_fin_dyu_jav_spa_tag_jpn_knd_kor_afr_scr_bem_mcd_mao_mol_mlt_mly_mnd_prs_swt_por_chh_urd_arw_krd_lit_qcu_rus_nor_eng_bam_heb_rom_owc_bul_sun_bos_swa_glc_cic_bat_tha_sid_tml_ses_zul_uzb_grk_ben_tur_tsw_vie_hau_akn_yor_xho	-0.86136263502567	-2.08654685769924	0.0396659105061898
267	wly_slo_swa_fre_chh_aeg_owc_guj_uzb_azi_cic_jav_dgb_lat_ukr_bsq_bos_mlt_swt_mnd_por_nor_ewe_urd_zul_mcd_hun_dyu_akn_fin_ger_sid_geo_rus_bul_pol_cze_sod_hau_glc_est_ses_bat_eng_mly_jpn_tml_kor_alb_dut_bam_arw_tag_spa_tig_mao_cnt_ben_tsw_grk_heb_lit_afr_svk_ita_qcu_rom_pan_ctl_xho_gam_krd_amh_prs_ind_mol_igb_hin_tsn_sun_tha_amr_knd_ven_yor_aze_scr_swe_tur_moo_vie_anl_bem_lda_fbf	-0.531428259629855	-1.2651883100599	0.208964702979336
268	hau_ger_ewe_scr_amh_sod_anl_cze_aze_azi_fbf_bat_swa_glc_lit_bsq_alb_sid_dyu_cnt_rus_urd_ven_nor_bam_arw_hun_yor_bem_fin_bul_tig_geo_bos_ctl_ukr_lat_chh_gam_prs_est_dgb_tag_svk_mao_jpn_tml_kor_ita_dut_cic_afr_jav_ben_amr_ind_mnd_swe_swt_mol_aeg_mcd_por_eng_pol_qcu_pan_rom_slo_tsw_mlt_spa_heb_krd_sun_guj_xho_hin_lda_mly_tha_wly_knd_ses_akn_tur_fre_grk_uzb_igb_vie_owc_moo_zul_tsn	0.0498800603157207	0.117384767146752	0.906808295794879
269	mlt_grk_moo_fre_amr_sid_amh_por_azi_uzb_zul_bat_xho_dut_lit_bsq_mol_tig_swa_cnt_alb_guj_bam_svk_tsw_rus_fin_ewe_yor_est_prs_gam_geo_arw_glc_mcd_bos_aeg_owc_hin_hun_dgb_ind_ita_mly_jpn_knd_kor_eng_spa_ses_cze_mao_pan_heb_jav_mnd_krd_igb_pol_hau_scr_ukr_urd_lat_qcu_rom_slo_bul_ven_anl_ctl_sod_nor_tag_afr_swt_swe_dyu_sun_tha_wly_tml_tsn_lda_tur_ben_ger_aze_bem_vie_chh_fbf_akn_cic	0.846846443374373	2.02158543346899	0.0460930392891694
270	anl_prs_zul_glc_gam_tig_amr_slo_azi_aze_ses_mly_fbf_eng_pol_bsq_por_mlt_lda_cnt_scr_dut_dgb_swe_xho_ita_hun_tsw_akn_est_pan_aeg_geo_cze_lit_ben_ger_owc_chh_lat_fin_bem_tag_hin_jav_jpn_knd_kor_ctl_urd_ven_spa_bat_afr_hau_ind_mnd_guj_swt_krd_sod_bos_fre_mcd_bul_qcu_mol_svk_ukr_ewe_amh_grk_sid_alb_sun_nor_tsn_rom_moo_mao_tha_heb_tml_yor_swa_uzb_rus_arw_tur_bam_vie_wly_igb_dyu_cic	-0.603760520831581	-1.44172240122638	0.152739701699251
271	gam_svk_ses_ctl_hau_amr_aeg_krd_uzb_azi_lda_ind_tsw_lit_bos_bsq_rom_owc_ven_cnt_ita_glc_swt_pol_bam_alb_fin_moo_ewe_est_fre_tig_geo_slo_mol_arw_mcd_sod_wly_eng_hun_igb_sun_pan_tag_jpn_tml_kor_lat_bul_dgb_urd_bat_ger_heb_mly_mnd_grk_bem_guj_anl_ben_hin_ukr_por_qcu_prs_swe_spa_yor_sid_cze_amh_afr_mao_scr_fbf_dut_zul_jav_tha_chh_knd_cic_dyu_tur_nor_rus_aze_tsn_vie_mlt_swa_akn_xho	-0.163674332725343	-0.38662736796369	0.699915307082786
272	sid_ukr_dyu_fre_sod_amh_heb_ben_uzb_azi_akn_tag_tsw_hin_lit_bsq_afr_hau_ses_cnt_swe_mcd_bam_glc_fbf_grk_fin_ewe_tsn_est_arw_tig_geo_nor_por_prs_svk_chh_mlt_ctl_hun_moo_bat_alb_mly_jpn_knd_kor_rus_spa_cic_rom_sun_lat_anl_ind_mnd_ita_zul_mol_owc_urd_scr_guj_slo_qcu_bos_ger_pol_yor_gam_eng_wly_dut_mao_krd_xho_pan_swt_jav_tha_aeg_tml_swa_dgb_aze_cze_bul_tur_igb_vie_amr_ven_bem_lda	-0.571924874195329	-1.36413756255519	0.175816539852438
273	heb_rom_swt_eng_chh_mlt_wly_pan_uzb_azi_dyu_mao_tsn_prs_arw_bsq_nor_anl_yor_cnt_ctl_lit_akn_krd_ewe_afr_fin_xho_ven_est_fre_tig_geo_hin_ben_alb_ukr_amh_sid_dut_hun_swa_mly_spa_jav_jpn_knd_kor_slo_ger_zul_cze_ind_lat_aeg_tag_mnd_swe_cic_urd_gam_svk_bos_por_mol_qcu_bul_scr_rus_ses_sod_glc_owc_ita_sun_pol_fbf_guj_bem_bat_tha_hau_tml_tsw_moo_aze_grk_mcd_tur_lda_vie_amr_igb_bam_dgb	-0.454706718554113	-1.07968032762699	0.283076701076546
274	tig_fre_akn_cze_amh_sod_aeg_arw_aze_tur_igb_mly_bem_ger_afr_bsq_urd_amr_dgb_cnt_por_lit_dyu_guj_ses_pol_hun_moo_swa_fin_pan_heb_geo_slo_bos_grk_ben_chh_anl_nor_est_bam_sun_swe_jav_jpn_knd_kor_ita_dut_lda_lat_bat_prs_gam_tag_mnd_ukr_zul_svk_hau_ctl_spa_mcd_mol_qcu_rus_hin_bul_ewe_sid_krd_wly_alb_ind_scr_cic_rom_xho_mao_tha_mlt_tml_yor_tsw_uzb_glc_eng_azi_fbf_vie_owc_ven_swt_tsn	-0.739640171844493	-1.77548063917964	0.0790898014807163
275	amh_por_cic_krd_heb_sod_sid_bos_uzb_aze_ven_jav_lda_pol_arw_bsq_urd_chh_dyu_cnt_ctl_ben_ses_ukr_akn_svk_est_igb_zul_fin_spa_hau_geo_glc_scr_rus_hin_amr_owc_rom_hun_bem_mao_bul_mly_jpn_knd_kor_ita_ger_bam_lat_tag_prs_aeg_sun_mnd_alb_yor_mcd_tig_grk_guj_afr_cze_qcu_fre_slo_nor_ewe_mlt_mol_gam_lit_bat_pan_dgb_swe_swt_ind_tha_wly_tml_tsn_fbf_azi_eng_dut_tur_moo_vie_anl_xho_tsw_swa	0.278593574805858	0.655984689113528	0.513453659140749
276	tig_alb_moo_prs_anl_amr_mlt_eng_aze_tur_tsw_bat_yor_swe_svk_bsq_rom_owc_bam_cnt_bul_ben_xho_arw_igb_lit_est_zul_bem_fin_rus_wly_geo_ita_afr_lat_urd_sod_aeg_krd_hun_lda_ind_ger_mly_jpn_tml_kor_mcd_spa_dgb_ukr_sun_slo_amh_mao_mnd_por_ses_hin_chh_dut_guj_cze_fre_qcu_pan_scr_mol_fbf_heb_glc_hau_pol_tag_bos_ewe_grk_akn_jav_tha_sid_knd_tsn_cic_azi_nor_ctl_uzb_swt_vie_gam_dyu_ven_swa	0.376267813250659	0.885863347078009	0.377976051502208
277	amh_ben_ven_spa_amr_anl_wly_rom_uzb_azi_dyu_ind_tsw_nor_lat_bsq_glc_gam_tsn_cnt_scr_arw_cic_bos_igb_rus_hun_yor_dgb_fin_ita_heb_geo_cze_dut_prs_bul_owc_chh_hin_est_ses_mao_ger_bat_jpn_tml_kor_ukr_svk_xho_eng_jav_mol_aeg_sun_mnd_ctl_fbf_krd_hau_guj_pol_lit_afr_qcu_fre_swe_por_ewe_sod_mcd_mlt_urd_tag_grk_bem_alb_swt_mly_tha_sid_knd_swa_lda_aze_pan_slo_tur_moo_vie_tig_zul_bam_akn	-0.10502282114628	-0.247506264161119	0.80506205601418
278	sid_bos_cic_por_anl_aeg_hau_ita_azi_aze_swt_ind_ses_prs_fre_bsq_lat_tig_bam_cnt_grk_ger_moo_dut_dyu_pol_est_yor_xho_fin_spa_heb_geo_hin_mol_ctl_arw_chh_sod_bul_hun_fbf_mao_ukr_jav_jpn_knd_kor_rom_slo_igb_scr_tag_eng_mlt_bat_mnd_urd_tsw_cze_gam_ben_afr_pan_guj_qcu_mcd_rus_alb_bem_wly_lit_amr_nor_mly_krd_lda_glc_swa_sun_tha_amh_tml_zul_dgb_tur_swe_svk_uzb_ewe_vie_owc_akn_tsn_ven	0.0996557187139913	0.234440538530098	0.815158356652644
279	tig_swe_dgb_eng_chh_mlt_amh_afr_tur_azi_swa_bat_bam_rom_rus_bsq_slo_aeg_cic_cnt_glc_scr_tsw_alb_ven_grk_est_moo_ewe_hun_hin_amr_geo_pan_bul_krd_ita_sod_owc_bos_fin_igb_ind_dut_tag_jpn_tml_kor_mol_cze_swt_ctl_jav_pol_wly_mly_mnd_ben_fbf_svk_hau_mcd_por_arw_lit_qcu_ger_spa_guj_ses_anl_urd_heb_ukr_mao_fre_akn_lat_yor_sun_tha_gam_knd_bem_zul_uzb_nor_prs_aze_dyu_vie_sid_tsn_xho_lda	0.385978039716271	0.91020223411327	0.365068903226327
280	tig_mol_tsw_ger_anl_aeg_mlt_alb_azi_tur_cic_mao_igb_pol_spa_bsq_cze_amr_zul_cnt_fre_mcd_bem_rus_dyu_ukr_hun_ses_dgb_est_rom_hau_geo_por_lit_slo_grk_owc_amh_ctl_fin_ven_mly_bos_bat_jpn_knd_kor_prs_krd_akn_glc_jav_urd_gam_tag_mnd_ita_fbf_nor_sod_lat_scr_guj_dut_qcu_svk_arw_ben_xho_heb_hin_sid_swe_sun_eng_moo_bul_swt_ind_tha_chh_tml_tsn_yor_aze_pan_afr_uzb_bam_vie_wly_swa_lda_ewe	-0.559351477737688	-1.33270844753213	0.185883502356641
281	tig_svk_yor_rus_heb_wly_sid_ben_azi_uzb_moo_mao_ewe_fre_mol_bsq_spa_owc_cic_cnt_ctl_guj_swt_ukr_lda_pan_hun_dgb_bem_fin_hin_amh_geo_dut_rom_alb_scr_mlt_sod_prs_est_bam_sun_mcd_bat_jpn_knd_kor_pol_bos_ses_krd_jav_grk_amr_tag_mnd_urd_tsw_slo_gam_ger_swe_lit_bul_qcu_nor_por_ita_ven_chh_arw_hau_cze_ind_lat_swa_eng_dyu_mly_tha_anl_tml_fbf_zul_tur_afr_glc_aze_tsn_vie_aeg_xho_igb_akn	-0.462558661325121	-1.09846588533011	0.274836825657542
282	mlt_bos_moo_afr_owc_amr_sid_ukr_tur_aze_swa_mao_ewe_rom_lat_bsq_scr_wly_lda_cnt_slo_pol_akn_cze_cic_bul_fin_igb_dgb_hun_guj_hau_geo_pan_fre_mcd_mol_amh_gam_hin_est_ven_jav_urd_bat_jpn_tml_kor_nor_por_tsw_alb_mly_ctl_chh_sun_mnd_grk_bam_arw_sod_ben_spa_prs_swe_qcu_glc_ger_svk_fbf_heb_dut_tig_krd_ind_rus_tsn_ita_yor_tag_tha_aeg_knd_swt_bem_azi_lit_eng_uzb_ses_vie_anl_xho_zul_dyu	-0.364952097064766	-0.865051519230253	0.389236449801198
283	hau_hin_swa_bos_sid_heb_owc_pan_aze_azi_tsw_jav_moo_guj_lat_bsq_fre_sod_ses_mnd_ben_ctl_igb_glc_fbf_arw_hun_dyu_ven_fin_ukr_tig_geo_scr_swe_pol_slo_aeg_anl_rom_est_swt_mly_svk_sun_jpn_knd_kor_afr_eng_xho_por_tag_mol_gam_mao_cnt_krd_bem_nor_chh_dut_alb_ita_ger_qcu_urd_bul_cze_yor_amr_rus_wly_lit_bat_mcd_zul_grk_akn_ind_tha_amh_tml_dgb_ewe_uzb_prs_spa_tur_cic_vie_mlt_bam_tsn_lda	-0.777573708661414	-1.87111154691496	0.0644736082042079
284	heb_hin_bem_ctl_hau_mlt_amh_prs_tur_aze_fbf_tag_swa_slo_nor_bsq_afr_aeg_tsw_mnd_ben_mcd_bam_guj_dgb_rom_hun_lda_akn_est_ger_tig_geo_eng_mol_krd_svk_gam_chh_swe_fin_zul_sun_lat_mao_jpn_tml_kor_dut_pan_xho_urd_bat_pol_wly_ind_cnt_ita_tsn_glc_sod_por_spa_scr_arw_qcu_ukr_grk_fre_moo_sid_rus_anl_alb_jav_lit_dyu_bul_ewe_mly_tha_owc_knd_ses_igb_azi_bos_cze_uzb_swt_vie_amr_yor_ven_cic	-0.521558795546542	-1.24190020117322	0.217396216940466
285	tig_pan_ewe_slo_amh_wly_sod_nor_tur_uzb_swa_mly_moo_ben_mcd_bsq_rom_sid_fbf_cnt_mol_ukr_lda_ctl_dgb_prs_hun_ses_tsw_est_urd_aeg_geo_arw_swe_fre_afr_amr_heb_cze_fin_ven_bat_dut_mao_jpn_knd_kor_glc_bul_bem_por_sun_krd_gam_ind_mnd_hin_xho_alb_mlt_grk_svk_guj_bos_qcu_spa_ger_eng_swt_anl_lit_owc_ita_jav_pol_bam_lat_akn_tag_tha_hau_tml_tsn_dyu_azi_rus_scr_aze_cic_vie_chh_igb_yor_zul	-0.721191442031476	-1.73203613156962	0.0865826138587964
286	sid_svk_ven_urd_heb_aeg_wly_ukr_uzb_aze_swa_sun_igb_lit_alb_bsq_slo_tig_ewe_mnd_arw_dut_bam_rus_cic_mcd_est_moo_akn_fin_fre_anl_geo_ctl_ben_krd_spa_gam_sod_por_hun_yor_jav_ger_ind_jpn_tml_kor_rom_cze_lda_scr_bat_ita_chh_mly_cnt_hin_zul_afr_owc_lat_pan_mol_guj_qcu_grk_bos_nor_dgb_hau_glc_amh_prs_mao_eng_bem_pol_tsn_tag_tha_amr_knd_ses_swt_azi_bul_swe_tur_dyu_vie_mlt_fbf_xho_tsw	-0.51125886785311	-1.21493215555285	0.22746756027156
287	chh_ukr_swa_glc_sod_owc_sid_mcd_azi_aze_dyu_sun_igb_lat_mol_bsq_dut_amh_bam_mnd_ctl_ger_fbf_prs_cic_lit_est_ewe_bem_hun_urd_mlt_geo_alb_bul_krd_swe_aeg_hau_grk_fin_lda_ind_arw_bat_jpn_knd_kor_scr_spa_akn_cze_tag_rom_amr_jav_cnt_eng_moo_ben_wly_nor_pan_hin_ita_qcu_rus_pol_slo_zul_gam_afr_heb_por_mly_svk_ses_bos_tsw_mao_tha_tig_tml_ven_yor_uzb_fre_guj_tur_swt_vie_anl_dgb_xho_tsn	-0.698711668308534	-1.67914557746395	0.096480570668635
288	chh_bos_zul_urd_amh_wly_sod_svk_azi_aze_cic_mao_lda_por_scr_bsq_dut_amr_ses_cnt_ger_pan_bam_rom_fbf_prs_hun_tsn_xho_est_spa_hau_geo_ben_ukr_krd_lat_owc_heb_swe_fin_dgb_sun_nor_bat_jpn_knd_kor_eng_slo_tsw_mcd_ind_cze_sid_jav_mnd_lit_igb_guj_tig_ctl_alb_mol_hin_qcu_grk_pol_ita_ven_anl_bul_mlt_afr_tag_fre_akn_rus_dyu_mly_tha_aeg_tml_bem_ewe_tur_arw_glc_uzb_swt_vie_gam_yor_swa_moo	-0.595033710165651	-1.41919603867058	0.15918488706094
289	sod_scr_fbf_eng_owc_tig_hau_dut_uzb_tur_yor_sun_moo_swe_slo_bsq_grk_heb_tsw_mnd_krd_bos_ewe_ger_ven_pan_est_igb_tsn_fin_ita_wly_geo_mcd_mol_alb_rus_aeg_amr_bul_hun_swa_tag_guj_mly_jpn_tml_kor_por_glc_dyu_cze_ind_fre_chh_jav_cnt_lat_lda_rom_mlt_pol_arw_prs_ukr_qcu_nor_svk_ben_cic_anl_spa_amh_ctl_mao_lit_bam_afr_dgb_bat_tha_sid_knd_swt_akn_azi_hin_urd_aze_bem_vie_gam_ses_xho_zul	-0.116389817323876	-0.27450393436927	0.784306227511841
290	hau_fre_ses_eng_heb_wly_sod_por_tur_aze_bem_bat_zul_mcd_pan_bsq_alb_amr_cic_cnt_prs_rus_moo_bos_dgb_bul_est_yor_swt_hun_pol_owc_geo_afr_spa_ukr_lit_mlt_anl_hin_fin_tsw_ind_rom_mly_jpn_tml_kor_scr_lat_bam_dut_sun_grk_tig_mao_mnd_ctl_ven_krd_aeg_mol_svk_ben_swe_qcu_urd_arw_ita_dyu_sid_slo_amh_nor_tag_cze_fbf_ger_xho_jav_tha_gam_knd_ewe_swa_uzb_glc_guj_azi_tsn_vie_chh_igb_akn_lda	-0.441709809220611	-1.04788938402922	0.297405290590483
291	sid_lit_igb_fre_mlt_tig_sod_mcd_azi_tur_xho_ind_swt_rom_afr_bsq_ita_hau_swa_cnt_bul_pol_ven_bos_fbf_cze_est_tsn_dyu_hun_ctl_amh_geo_swe_ben_guj_nor_anl_amr_spa_fin_cic_bat_rus_mly_jpn_tml_kor_slo_krd_bem_scr_mao_alb_chh_tag_mnd_lat_bam_mol_aeg_grk_glc_urd_ukr_qcu_arw_dut_por_zul_gam_hin_owc_eng_sun_prs_tsw_ger_ewe_jav_tha_heb_knd_moo_ses_aze_pan_svk_uzb_akn_vie_wly_yor_dgb_lda	-0.515286695585089	-1.22669799534785	0.22303273627935
292	amh_dut_igb_urd_wly_sod_heb_pol_uzb_aze_zul_bat_akn_mol_por_bsq_cze_mlt_ses_mnd_ita_ukr_bam_spa_yor_pan_est_dgb_moo_fin_prs_amr_geo_rom_eng_scr_ctl_owc_sid_grk_hun_xho_sun_swe_mly_jpn_knd_kor_lat_lit_bem_afr_tag_svk_chh_mao_cnt_slo_tsn_krd_gam_arw_fre_glc_alb_qcu_nor_ger_guj_swt_aeg_mcd_hau_ben_ind_bul_lda_bos_tsw_jav_tha_anl_tml_ewe_ven_azi_hin_rus_tur_dyu_vie_tig_swa_fbf_cic	-0.207889378753917	-0.490835817484864	0.624698789893715
293	owc_afr_swt_grk_sod_mlt_heb_spa_aze_uzb_igb_bat_swa_svk_guj_bsq_ben_aeg_xho_cnt_rus_glc_akn_pol_bam_mol_hun_ses_dgb_est_ukr_tig_geo_arw_dut_nor_scr_chh_gam_mcd_fin_bem_ind_cze_mao_jpn_tml_kor_bul_urd_yor_prs_sun_ita_anl_tag_mnd_ger_zul_lat_amr_eng_ctl_por_slo_qcu_swe_fre_hin_ewe_amh_rom_wly_bos_jav_pan_moo_krd_tsn_mly_tha_sid_knd_cic_fbf_azi_alb_lit_tur_ven_vie_hau_tsw_lda_dyu	-0.24430310961872	-0.577121021549851	0.565252167287017
294	owc_slo_tsw_svk_amr_hau_gam_cze_azi_tur_ven_mao_bam_ita_swe_bsq_ctl_wly_swt_cnt_scr_urd_swa_glc_dgb_ukr_fin_lda_igb_hun_pan_mlt_geo_alb_spa_pol_mcd_aeg_chh_eng_est_dyu_jav_rus_sun_jpn_tml_kor_lat_ger_xho_ben_tag_afr_tig_ind_mnd_rom_moo_lit_sod_bul_arw_prs_nor_qcu_dut_grk_hin_zul_sid_fre_amh_bos_bat_krd_ses_por_akn_mly_tha_anl_knd_tsn_yor_uzb_guj_mol_aze_fbf_vie_heb_cic_bem_ewe	-1.017452181223	-2.48927249490831	0.014577801635154
295	anl_hin_ses_arw_owc_tig_gam_fre_uzb_azi_ven_bat_fbf_lit_grk_bsq_ita_mlt_xho_cnt_pan_afr_bam_dut_cic_bos_hun_tsw_akn_est_lat_chh_geo_nor_pol_ukr_rom_hau_sod_svk_fin_zul_mly_bul_sun_jpn_knd_kor_urd_glc_dgb_eng_tag_prs_aeg_ind_mnd_por_lda_alb_amh_swe_spa_mol_ctl_qcu_ger_scr_mcd_swa_amr_ben_wly_krd_mao_slo_dyu_cze_swt_jav_tha_sid_tml_moo_ewe_tur_rus_guj_aze_yor_vie_heb_bem_igb_tsn	-0.121441529063029	-0.28635696027272	0.77524167340873
296	mlt_mol_igb_dut_gam_hau_aeg_guj_tur_aze_tsn_mao_tsw_ben_hin_bsq_ita_heb_ven_cnt_swe_mcd_dgb_prs_bam_bul_est_ewe_swt_fin_por_amr_geo_afr_eng_pan_ctl_owc_wly_krd_hun_ses_tag_grk_jav_jpn_knd_kor_fre_rus_zul_ukr_ind_rom_tig_mly_mnd_nor_dyu_svk_sid_urd_ger_spa_lit_qcu_arw_bos_scr_yor_chh_glc_anl_pol_sun_alb_fbf_cze_cic_bat_tha_amh_tml_akn_bem_uzb_slo_lat_azi_swa_vie_sod_moo_xho_lda	-0.35453279359613	-0.83942211910226	0.403385123046427
297	chh_fre_yor_ben_sid_wly_gam_dut_aze_tur_dgb_mly_ewe_cze_prs_bsq_nor_mlt_igb_cnt_pol_pan_xho_lat_moo_mol_est_tsn_ven_fin_bul_sod_geo_guj_rom_glc_bos_amr_tig_mcd_hun_lda_bat_urd_tag_jpn_tml_kor_ita_grk_akn_spa_jav_rus_amh_sun_mnd_scr_zul_ukr_hau_afr_lit_alb_arw_qcu_hin_swe_svk_dyu_anl_ger_heb_krd_mao_slo_ses_eng_fbf_ind_tha_aeg_knd_tsw_bam_azi_por_ctl_uzb_bem_vie_owc_swa_cic_swt	0.13359847197716	0.314753568260084	0.753653854371367
298	sid_grk_tsw_ita_sod_aeg_gam_spa_tur_azi_tsn_jav_swa_bos_glc_bsq_rom_amr_dyu_mnd_mol_pan_ven_bul_zul_lat_est_bam_cic_hun_ctl_anl_geo_urd_ukr_prs_alb_hau_mlt_svk_fin_bem_mly_scr_ind_jpn_knd_kor_lit_swe_moo_hin_tag_fre_owc_sun_cnt_mcd_ewe_guj_amh_ben_nor_eng_pol_qcu_slo_krd_afr_fbf_heb_rus_wly_por_bat_arw_yor_ger_lda_mao_tha_tig_tml_swt_ses_aze_cze_dut_uzb_xho_vie_chh_igb_dgb_akn	-0.507451058909306	-1.20683963431005	0.230554676884216
299	chh_cze_tsw_glc_amh_heb_mlt_grk_azi_tur_moo_mao_ses_prs_hin_bsq_por_gam_tsn_cnt_nor_afr_yor_eng_dgb_ita_est_bem_dyu_fin_rom_hau_geo_guj_mcd_dut_fre_aeg_sod_bul_hun_lda_jav_pan_sun_jpn_knd_kor_swe_arw_fbf_ben_tag_lat_wly_bat_mnd_rus_bam_alb_amr_slo_pol_lit_ger_qcu_spa_svk_scr_swt_anl_urd_tig_ukr_mly_krd_cic_bos_xho_ind_tha_sid_tml_igb_akn_aze_mol_ctl_uzb_ewe_vie_owc_ven_swa_zul	-0.282959025202253	-0.672955372227271	0.502644484421386
300	hau_ben_cic_ita_chh_amh_wly_dut_tur_uzb_dyu_sun_dgb_ukr_slo_bsq_guj_aeg_tsw_mnd_afr_ger_ven_ctl_swa_bul_est_ses_ewe_hun_krd_gam_geo_arw_spa_pol_prs_sid_amr_rom_fin_fbf_ind_cze_mly_jpn_tml_kor_alb_rus_xho_swe_tag_mcd_anl_bat_cnt_bos_lda_urd_tig_lat_fre_pan_lit_qcu_por_grk_nor_akn_sod_hin_mlt_scr_mao_svk_moo_glc_swt_jav_tha_owc_knd_zul_yor_azi_eng_mol_aze_igb_vie_heb_bam_tsn_bem	-0.327548899275174	-0.775400093380461	0.440070526058023
301	gam_rom_tsn_ben_sid_hau_chh_ger_azi_tur_yor_sun_ewe_nor_svk_bsq_por_tig_moo_mnd_ctl_krd_swa_rus_ven_lit_fin_lda_akn_est_hin_mlt_geo_guj_scr_alb_slo_aeg_amr_ita_hun_dyu_tag_dut_jav_jpn_knd_kor_glc_cze_tsw_prs_ind_mol_amh_mao_cnt_bul_bem_eng_anl_mcd_arw_urd_pol_qcu_fre_bos_ukr_ses_heb_grk_wly_afr_mly_lat_dgb_pan_igb_bat_tha_sod_tml_swt_bam_uzb_swe_spa_aze_fbf_vie_owc_cic_xho_zul	0.504371342834772	1.19653122333664	0.234530783057417
302	aeg_urd_swt_ita_chh_owc_mlt_dut_tur_azi_xho_ind_moo_ben_rom_bsq_arw_heb_ven_cnt_ukr_guj_akn_hin_igb_krd_fin_ewe_lda_est_eng_sod_geo_cze_pol_mol_svk_gam_hau_bos_hun_tsw_bat_ger_mao_jpn_knd_kor_fre_nor_swa_slo_mly_lat_wly_tag_mnd_bul_bam_lit_amh_grk_swe_glc_rus_qcu_prs_mcd_pan_zul_tig_ctl_amr_por_sun_afr_bem_alb_tsn_jav_tha_sid_tml_ses_dgb_uzb_scr_spa_aze_fbf_vie_anl_cic_dyu_yor	-0.634882314313346	-1.51722743220619	0.132601293256376
303	chh_urd_swa_ben_wly_sid_amh_ger_tur_aze_yor_mao_bem_alb_nor_bsq_spa_owc_tsw_mnd_lat_afr_xho_glc_zul_mcd_hun_akn_ven_fin_grk_amr_geo_scr_bos_swe_arw_gam_tig_slo_est_igb_tag_lit_bat_jpn_tml_kor_fre_bul_ses_krd_mly_cze_anl_jav_cnt_dut_swt_hin_aeg_pan_pol_guj_ita_qcu_svk_rom_mol_tsn_hau_ukr_sod_eng_sun_ctl_ewe_prs_lda_ind_tha_heb_knd_fbf_dgb_azi_rus_por_uzb_dyu_vie_mlt_bam_cic_moo	0.160582415428371	0.378437387822829	0.7059681949301
304	mlt_grk_zul_hin_sod_tig_anl_nor_uzb_aze_dyu_sun_ewe_mol_ukr_bsq_ctl_hau_moo_cnt_lit_guj_tsn_urd_lda_cze_fin_bem_fbf_est_eng_gam_geo_ger_spa_bos_afr_amr_sid_alb_hun_yor_mly_rom_mao_jpn_knd_kor_mcd_fre_bam_glc_bat_pan_wly_jav_mnd_krd_igb_bul_chh_ben_lat_svk_prs_qcu_scr_rus_dut_cic_owc_arw_amh_por_ind_ita_xho_swe_akn_tag_tha_heb_tml_ses_swt_tur_slo_pol_azi_tsw_vie_aeg_dgb_swa_ven	-1.19313330246855	-2.94443933875074	0.00408648221660822
305	wly_slo_moo_prs_amh_mlt_amr_pan_uzb_azi_ewe_jav_lda_krd_ukr_bsq_swe_chh_xho_cnt_pol_ctl_igb_por_akn_mol_est_bam_dyu_hun_lat_aeg_geo_glc_ben_rus_bos_hau_sid_nor_fin_swa_sun_lit_bat_jpn_tml_kor_urd_eng_fbf_mcd_mly_ger_tig_ind_mnd_fre_zul_dut_owc_svk_cze_hin_ita_qcu_alb_scr_grk_cic_heb_afr_gam_arw_tag_bul_tsw_rom_swt_mao_tha_sod_knd_yor_dgb_aze_guj_spa_tur_ven_vie_anl_bem_tsn_ses	-0.893733425164718	-2.16752602850104	0.0327485707152743
306	sid_svk_tsn_rom_gam_wly_anl_afr_azi_uzb_bem_mao_swt_dut_slo_bsq_mcd_mlt_ewe_mnd_spa_pol_zul_mol_xho_lat_est_tsw_cic_fin_prs_hau_geo_ben_lit_glc_urd_amr_owc_eng_hun_fbf_ind_bos_mly_jpn_tml_kor_hin_nor_ses_ukr_jav_guj_tig_tag_cnt_rus_bam_cze_aeg_swe_fre_ctl_pan_qcu_arw_grk_scr_dyu_chh_ger_sod_alb_sun_bul_ven_por_akn_bat_tha_heb_knd_lda_moo_aze_krd_ita_tur_yor_vie_amh_dgb_igb_swa	-0.28564318005581	-0.675421346940398	0.501084059173079
307	gam_glc_dgb_lit_mlt_tig_aeg_cze_aze_azi_yor_sun_lda_rus_ger_bsq_svk_chh_cic_cnt_arw_eng_xho_pol_fbf_hin_est_bem_tsn_hun_fre_wly_geo_spa_rom_nor_mol_sod_anl_ukr_fin_akn_ind_alb_mao_jpn_knd_kor_swe_krd_ses_ben_tag_bos_hau_jav_mnd_mcd_moo_grk_amh_prs_lat_scr_urd_qcu_pan_bul_ctl_bam_heb_slo_amr_afr_mly_por_dyu_guj_ewe_bat_tha_sid_tml_swa_zul_uzb_dut_ita_tur_swt_vie_owc_igb_tsw_ven	0.250244906999417	0.588412453323436	0.557681816339757
308	anl_lit_swa_arw_sod_owc_amh_mcd_tur_aze_ewe_bat_tsn_cze_grk_bsq_ben_chh_igb_mnd_nor_slo_ses_prs_tsw_bos_fin_cic_ven_est_ita_hau_geo_ger_swe_urd_hin_tig_gam_lat_hun_zul_jav_glc_mao_jpn_tml_kor_dut_por_bem_pol_mly_rom_wly_tag_cnt_alb_moo_fre_heb_scr_eng_pan_spa_qcu_guj_svk_afr_dyu_mlt_ukr_amr_ctl_ind_mol_akn_bul_yor_sun_tha_sid_knd_xho_fbf_uzb_krd_rus_azi_bam_vie_aeg_lda_swt_dgb	0.145550831067082	0.343900714208472	0.73169728375618
309	sod_swe_cic_alb_hau_aeg_wly_prs_aze_uzb_dyu_bat_tsw_fre_pan_bsq_rom_owc_bam_cnt_glc_pol_ses_bul_ewe_ctl_est_yor_swt_hun_grk_amh_geo_lit_mcd_hin_ben_anl_heb_spa_fin_dgb_sun_por_tag_jpn_tml_kor_nor_dut_swa_bos_mly_urd_mlt_jav_mnd_rus_xho_mol_amr_scr_guj_ger_krd_qcu_arw_ita_afr_fbf_sid_cze_chh_ukr_mao_slo_ven_svk_moo_ind_tha_tig_knd_lda_akn_tur_lat_eng_azi_tsn_vie_gam_zul_igb_bem	-0.156335909312429	-0.368967790099994	0.712990412254077
310	tig_alb_igb_urd_amr_sod_anl_mol_tur_azi_yor_sun_cic_ukr_krd_bsq_grk_gam_tsn_cnt_prs_bul_ewe_fre_akn_spa_est_zul_moo_fin_hin_sid_geo_mcd_cze_guj_ger_heb_aeg_dut_hun_xho_bat_arw_jav_jpn_knd_kor_nor_scr_dyu_bos_tag_por_amh_mly_mnd_rom_lda_ita_owc_slo_lat_afr_pan_qcu_ben_swe_ctl_fbf_hau_eng_chh_svk_mao_glc_tsw_rus_dgb_ind_tha_mlt_tml_bam_swa_uzb_pol_lit_aze_ven_vie_wly_ses_swt_bem	-0.380998394967716	-0.903357220639812	0.368670298888934
311	anl_bos_ses_slo_mlt_aeg_tig_glc_uzb_azi_ewe_mao_cic_mol_lit_bsq_rom_wly_yor_mnd_pan_swe_ven_ger_fbf_dut_hun_bem_dyu_est_guj_amh_geo_krd_ita_ctl_arw_sid_heb_eng_fin_moo_bat_fre_mly_jpn_tml_kor_cze_spa_dgb_ukr_tag_scr_owc_ind_cnt_ben_akn_grk_gam_pol_nor_hin_bul_qcu_svk_por_afr_bam_sod_lat_amr_urd_sun_prs_tsn_rus_xho_jav_tha_chh_knd_lda_swt_aze_alb_mcd_tur_tsw_vie_hau_igb_swa_zul	-0.351140305664918	-0.831775490255515	0.407666335103581
312	sod_lat_zul_ctl_anl_wly_gam_urd_azi_uzb_tsw_sun_fbf_svk_glc_bsq_fre_mlt_ses_mnd_pan_mol_lda_hin_swa_mcd_hun_yor_dyu_est_arw_sid_geo_ita_rus_ben_prs_chh_aeg_rom_fin_cic_bat_afr_ind_jpn_knd_kor_lit_bul_moo_por_tag_pol_heb_mly_cnt_slo_ewe_guj_owc_bos_spa_ukr_swe_qcu_alb_dut_cze_swt_tig_ger_amr_scr_jav_nor_ven_grk_xho_mao_tha_amh_tml_dgb_bam_aze_krd_eng_tur_tsn_vie_hau_akn_igb_bem	0.0858606340726764	0.201932446059666	0.840410595705994
313	gam_pol_ewe_mol_sid_mlt_owc_prs_uzb_aze_moo_sun_tsn_bos_lat_bsq_lit_heb_zul_cnt_ita_grk_swt_cze_cic_arw_est_fbf_dgb_hun_rom_anl_geo_urd_afr_ctl_hin_chh_amh_swe_fin_swa_jav_dut_tag_jpn_tml_kor_svk_bul_bam_nor_mly_mcd_aeg_ind_mnd_ukr_ven_fre_hau_pan_slo_alb_por_qcu_spa_rus_scr_yor_sod_ger_amr_ben_bat_glc_dyu_eng_akn_mao_tha_wly_knd_igb_lda_azi_guj_krd_tur_xho_vie_tig_ses_bem_tsw	-0.0619233906561068	-0.145910233393685	0.884308050190662
314	aeg_ita_dgb_bos_wly_chh_sod_ukr_azi_tur_zul_mly_tsw_arw_mol_bsq_guj_owc_yor_mnd_pan_svk_swa_glc_cic_spa_fin_xho_tsn_hun_rom_amr_geo_ctl_hin_lat_krd_heb_gam_afr_est_fbf_ind_bul_jav_jpn_tml_kor_rus_ben_ses_mcd_bat_grk_anl_sun_cnt_por_akn_cze_hau_scr_dut_pol_ger_qcu_nor_prs_lit_bem_tig_swe_mlt_urd_mao_slo_bam_eng_dyu_tag_tha_amh_knd_ven_lda_uzb_alb_fre_aze_igb_vie_sid_swt_ewe_moo	-0.519212138961097	-1.23789692330817	0.218870315417648
315	aeg_ger_dyu_scr_hau_sid_sod_ita_tur_uzb_bam_sun_xho_guj_lit_bsq_arw_mlt_swa_cnt_eng_pol_zul_urd_swt_pan_fin_ewe_akn_hun_prs_gam_geo_spa_bos_ukr_mol_heb_wly_bul_est_dgb_jav_cze_mly_jpn_knd_kor_krd_slo_tsw_ben_ind_lat_amr_bat_mnd_swe_lda_grk_amh_svk_fre_rom_ctl_qcu_dut_glc_nor_bem_chh_mcd_tig_hin_mao_alb_igb_rus_moo_tag_tha_anl_tml_tsn_ven_azi_por_afr_aze_cic_vie_owc_ses_fbf_yor	-0.318730862930994	-0.754063406605077	0.452716194927229
316	mlt_prs_swt_lat_sod_sid_aeg_nor_tur_aze_swa_bat_dgb_grk_pan_bsq_fre_chh_bam_mnd_mcd_ben_yor_ctl_tsn_afr_est_zul_dyu_hun_alb_gam_geo_arw_guj_ita_ukr_amh_hau_cze_fin_igb_sun_rom_tag_jpn_knd_kor_scr_hin_moo_urd_ind_glc_tig_jav_cnt_krd_bem_spa_owc_dut_rus_swe_svk_qcu_mol_por_pol_cic_amr_lit_heb_eng_mao_bul_lda_bos_akn_mly_tha_wly_tml_tsw_ses_azi_ger_slo_uzb_fbf_vie_anl_xho_ewe_ven	-0.553524378701075	-1.31943484804251	0.190262910020518
317	amh_guj_tsw_ben_owc_amr_tig_bos_aze_uzb_fbf_mly_ven_ger_lit_bsq_scr_sod_cic_cnt_ita_urd_ses_alb_igb_glc_fin_dyu_zul_hun_slo_chh_geo_eng_afr_arw_bul_anl_gam_svk_est_lda_mao_ukr_bat_jpn_tml_kor_lat_fre_swa_pan_sun_swe_sid_jav_mnd_pol_bem_por_hau_mol_dut_grk_prs_qcu_rom_mcd_rus_tsn_wly_hin_mlt_spa_tag_nor_ewe_cze_swt_ind_tha_aeg_knd_yor_dgb_tur_krd_ctl_azi_xho_vie_heb_akn_bam_moo	-0.749305608004704	-1.80424060633102	0.0744307310845727
318	wly_afr_moo_ita_chh_anl_hau_fre_azi_aze_igb_mly_bam_spa_mol_bsq_nor_sod_bem_mnd_slo_prs_zul_scr_lda_rus_est_xho_cic_fin_bul_amr_geo_krd_dut_ben_cze_sid_amh_ctl_hun_dgb_jav_eng_mao_jpn_tml_kor_svk_alb_swt_lit_bat_swe_owc_tag_cnt_arw_ses_pan_tig_ger_rom_lat_ukr_qcu_pol_grk_por_ven_gam_glc_mlt_hin_ind_guj_tsw_urd_ewe_sun_tha_heb_knd_fbf_dyu_tur_bos_mcd_uzb_yor_vie_aeg_akn_tsn_swa	-0.346478699017812	-0.820752417455317	0.413886169629494
319	hau_prs_cic_mcd_sod_owc_mlt_arw_tur_aze_ven_mao_ses_nor_alb_bsq_krd_sid_dgb_mnd_pan_ben_yor_por_xho_dut_est_zul_tsn_hun_rus_aeg_geo_ctl_lat_slo_ukr_anl_amh_bos_fin_bem_tag_bul_ind_jpn_knd_kor_swe_eng_bam_ger_mly_cze_heb_jav_cnt_fre_dyu_rom_chh_svk_pol_afr_lit_qcu_spa_scr_glc_tsw_tig_guj_gam_grk_bat_mol_lda_urd_fbf_sun_tha_wly_tml_akn_swt_uzb_ita_hin_azi_ewe_vie_amr_moo_igb_swa	-0.31505166451368	-0.74661327904153	0.457180340147387
320	sod_slo_lda_guj_mlt_hau_wly_pan_azi_aze_yor_mly_swt_eng_grk_bsq_bul_amh_zul_cnt_rom_por_fbf_afr_ven_hin_fin_tsn_akn_est_fre_owc_geo_glc_ita_arw_scr_sid_heb_nor_hun_bem_mao_cze_ind_jpn_tml_kor_lat_mol_bam_ben_sun_prs_anl_jav_mnd_lit_swa_dut_amr_alb_ukr_svk_spa_qcu_urd_rus_bos_tsw_gam_ger_tig_mcd_tag_pol_moo_ctl_dgb_bat_tha_chh_knd_xho_dyu_tur_krd_swe_uzb_igb_vie_aeg_ses_cic_ewe	0.0191552070008685	0.0451041390894803	0.964121010096906
321	sid_guj_tsn_ger_anl_owc_wly_afr_aze_uzb_dyu_bat_tsw_arw_lat_bsq_urd_chh_bem_mnd_hin_grk_ewe_spa_fbf_bos_fin_igb_xho_est_mol_aeg_geo_glc_nor_ben_por_amr_mlt_krd_hun_yor_sun_ita_jav_jpn_knd_kor_swe_rom_ses_pan_mao_lit_gam_ind_cnt_dut_swt_cze_heb_eng_fre_slo_mcd_qcu_alb_scr_pol_akn_hau_svk_sod_ukr_tag_prs_lda_ctl_zul_mly_tha_tig_tml_bam_cic_azi_rus_bul_tur_swa_vie_amh_ven_moo_dgb	-0.558586106247709	-1.33576277159429	0.184886579434237
322	heb_guj_bem_grk_anl_hau_aeg_nor_uzb_tur_tsw_ind_xho_bul_ger_bsq_eng_sod_igb_cnt_ukr_svk_ewe_lit_swt_alb_hun_lda_tsn_fin_spa_mlt_geo_urd_ita_scr_krd_amr_chh_fre_est_bam_bat_arw_mly_jpn_tml_kor_pan_afr_swa_rom_tag_swe_sid_sun_mnd_por_ses_slo_amh_mol_rus_hin_ben_qcu_lat_pol_prs_zul_tig_cze_gam_bos_jav_mcd_dyu_glc_fbf_mao_tha_wly_knd_cic_akn_azi_dut_ctl_aze_moo_vie_owc_yor_dgb_ven	-0.475682113835333	-1.13217797680516	0.260470347144809
323	gam_guj_ses_scr_aeg_chh_sid_fre_uzb_aze_xho_sun_cic_mol_por_bsq_glc_hau_dgb_mnd_ger_bul_dyu_arw_akn_swe_fin_swa_ewe_hun_rom_mlt_geo_bos_dut_eng_ben_sod_owc_krd_est_swt_bat_rus_tag_jpn_tml_kor_alb_prs_yor_nor_mao_urd_amh_jav_cnt_grk_lda_spa_wly_mcd_pan_ctl_afr_qcu_ukr_lat_slo_tsw_tig_cze_amr_pol_mly_lit_tsn_svk_bem_ind_tha_anl_knd_bam_zul_tur_ita_hin_azi_igb_vie_heb_moo_fbf_ven	0.121572125747548	0.286088631385383	0.775446538152639
324	tig_prs_akn_rom_amr_amh_mlt_mol_tur_azi_swa_tag_cic_svk_ctl_bsq_ger_gam_lda_mnd_lit_por_tsw_rus_ses_pan_hun_dgb_ven_fin_guj_sid_geo_swe_pol_dut_nor_wly_chh_cze_est_moo_bat_ita_mly_jpn_knd_kor_mcd_eng_bam_krd_sun_scr_heb_ind_cnt_ben_bem_bos_aeg_hin_ukr_lat_fre_qcu_glc_afr_arw_igb_sod_spa_owc_bul_mao_alb_swt_urd_tsn_jav_tha_anl_tml_xho_yor_aze_slo_grk_uzb_fbf_vie_hau_ewe_dyu_zul	0.487974605317955	1.1529078190866	0.251902919613657
325	hau_pan_dgb_spa_tig_sid_heb_hin_tur_azi_dyu_ind_ses_svk_grk_bsq_ben_wly_ven_cnt_mol_alb_swa_lit_igb_arw_hun_ewe_xho_est_dut_sod_geo_bul_scr_nor_guj_gam_anl_afr_fin_yor_tag_krd_jav_jpn_tml_kor_ita_ukr_fbf_swe_sun_prs_amh_mly_mnd_por_bem_slo_chh_ger_ctl_lat_mcd_qcu_urd_glc_rom_tsw_mlt_rus_owc_eng_bat_fre_bam_bos_tsn_mao_tha_aeg_knd_akn_moo_aze_pol_cze_uzb_swt_vie_amr_lda_cic_zul	-0.998370264834645	-2.42814114189561	0.0171005128542161
326	mlt_rom_cic_urd_sid_gam_tig_afr_azi_aze_fbf_sun_xho_guj_ukr_bsq_ctl_anl_tsn_mnd_lat_scr_bem_rus_ven_prs_hun_dgb_tsw_fin_pan_owc_geo_nor_mcd_eng_ben_hau_amh_bul_est_ewe_mao_grk_jav_jpn_tml_kor_slo_ita_yor_bos_tag_arw_heb_mly_cnt_pol_swt_spa_chh_mol_cze_swe_dut_qcu_krd_fre_hin_ses_wly_alb_sod_lit_ind_por_zul_ger_bam_bat_tha_aeg_knd_dyu_akn_tur_svk_glc_uzb_moo_vie_amr_swa_lda_igb	-0.734989177550159	-1.76644820454676	0.0806018578108991
327	mlt_grk_dyu_rom_amh_tig_sod_scr_uzb_azi_moo_ind_ses_arw_nor_bsq_lit_amr_tsn_cnt_cze_mol_cic_ben_bam_afr_fin_fbf_igb_est_slo_owc_geo_ger_ctl_svk_mcd_heb_aeg_alb_hun_tsw_bat_bul_sun_jpn_knd_kor_rus_swe_lda_prs_mao_fre_hau_jav_mnd_dut_swt_pol_anl_eng_ita_glc_krd_qcu_urd_hin_por_akn_sid_pan_chh_bos_tag_guj_swa_spa_xho_mly_tha_gam_tml_zul_ven_tur_lat_ukr_aze_bem_vie_wly_yor_ewe_dgb	-0.970829517347311	-2.36021794506794	0.0203537070879408
328	wly_ukr_swt_svk_owc_hau_gam_ben_uzb_aze_bem_bat_tsw_bul_lit_bsq_slo_amr_igb_cnt_por_afr_swa_rus_bam_pol_est_cic_ewe_fin_dut_chh_geo_urd_arw_ger_mol_sid_anl_cze_hun_dgb_jav_pan_mao_jpn_tml_kor_mcd_lat_akn_prs_tag_hin_sod_mly_mnd_glc_lda_scr_aeg_nor_ctl_spa_fre_qcu_bos_ita_alb_ven_heb_swe_amh_eng_sun_guj_xho_grk_yor_ind_tha_mlt_knd_ses_tsn_azi_krd_rom_tur_moo_vie_tig_fbf_dyu_zul	0.161255967121748	0.380687109887533	0.704303611238972
329	sid_pan_ewe_ctl_gam_anl_chh_afr_aze_uzb_ven_ind_tsn_rus_ben_bsq_cze_owc_bam_mnd_bul_scr_tsw_eng_moo_spa_est_cic_swa_fin_glc_hau_geo_dut_slo_prs_svk_mlt_sod_guj_hun_zul_mao_mcd_tag_jpn_tml_kor_por_lat_dgb_bos_jav_krd_amr_mly_cnt_urd_akn_mol_tig_grk_ukr_pol_fre_qcu_hin_ger_nor_swt_aeg_lit_heb_ita_sun_rom_igb_swe_xho_bat_tha_amh_knd_yor_bem_azi_alb_arw_tur_fbf_vie_wly_ses_dyu_lda	0.333692599564403	0.786385929971945	0.433640645047859
330	heb_spa_xho_slo_amh_wly_hau_arw_aze_azi_bem_jav_ses_hin_lat_bsq_lit_anl_cic_mnd_bul_por_tsw_pan_igb_glc_est_swt_lda_fin_ben_gam_geo_prs_ita_rom_krd_amr_owc_urd_hun_fbf_mly_dut_sun_jpn_tml_kor_fre_svk_dgb_mol_tag_eng_chh_ind_cnt_bos_bam_guj_sid_alb_nor_ctl_swe_qcu_ukr_cze_afr_ven_sod_ger_tig_scr_bat_grk_tsn_rus_zul_mao_tha_aeg_knd_dyu_yor_tur_pol_mcd_uzb_ewe_vie_mlt_akn_moo_swa	-0.728821057928394	-1.74844386158486	0.0836870288274242
331	amh_rus_zul_ita_wly_aeg_owc_alb_uzb_aze_ven_tag_akn_dut_glc_bsq_grk_gam_bem_cnt_ger_bos_bam_pol_dgb_por_fin_yor_igb_hun_spa_amr_geo_nor_bul_lat_arw_mlt_heb_mol_est_moo_sun_mcd_mao_jpn_tml_kor_svk_scr_ses_guj_jav_ctl_sod_ind_mnd_hin_tsn_ukr_anl_pan_cze_eng_afr_qcu_fre_krd_slo_lda_tig_prs_hau_urd_mly_lit_fbf_swe_ewe_bat_tha_chh_knd_cic_swt_azi_rom_ben_tur_tsw_vie_sid_swa_dyu_xho	-0.138381564675036	-0.326543475942814	0.74474694440447
332	amr_mcd_ven_swe_mlt_hau_aeg_fre_tur_azi_xho_jav_ses_lit_hin_bsq_ita_chh_dyu_cnt_ger_krd_swt_ctl_dgb_eng_fin_tsn_lda_hun_guj_wly_geo_alb_arw_afr_bul_gam_sid_dut_est_zul_ind_spa_bat_jpn_tml_kor_mol_prs_bem_rus_mao_rom_owc_mly_mnd_svk_bam_grk_sod_lat_urd_por_glc_qcu_ben_cze_bos_cic_heb_ukr_tig_nor_tag_scr_swa_pol_yor_sun_tha_amh_knd_fbf_moo_aze_slo_pan_uzb_igb_vie_anl_ewe_tsw_akn	-0.222946962703849	-0.526993954667144	0.599452617100962
333	chh_scr_ewe_lit_amr_anl_sid_ben_uzb_tur_ses_mly_swa_fre_krd_bsq_mol_wly_bem_mnd_pol_dut_tsn_ukr_igb_spa_est_fbf_lda_hun_rus_owc_geo_hin_lat_slo_por_hau_mlt_rom_fin_xho_sun_prs_ind_jpn_knd_kor_guj_nor_zul_bos_jav_svk_amh_tag_cnt_eng_akn_pan_heb_arw_glc_grk_ita_qcu_cze_afr_alb_ven_tig_urd_gam_swe_bat_bul_cic_ger_dyu_mao_tha_sod_tml_tsw_moo_azi_ctl_mcd_aze_swt_vie_aeg_bam_dgb_yor	-0.257813413236604	-0.60963669704862	0.543589112053517
334	aeg_ctl_ewe_bul_anl_chh_tig_guj_aze_tur_xho_mly_tsn_krd_glc_bsq_eng_gam_dyu_mnd_grk_slo_yor_rus_bem_pol_est_lda_swa_fin_por_owc_geo_alb_lat_ger_arw_sod_hau_ita_hun_ven_tag_mcd_bat_jpn_tml_kor_spa_pan_akn_fre_ind_dut_mlt_mao_cnt_svk_bam_swe_amh_bos_rom_afr_prs_qcu_cze_hin_lit_zul_amr_ben_heb_urd_jav_mol_igb_scr_swt_sun_tha_wly_knd_ses_cic_azi_nor_ukr_uzb_moo_vie_sid_fbf_tsw_dgb	0.553990084834508	1.30615941563058	0.194719701818655
335	tig_mcd_tsn_slo_gam_mlt_hau_swe_uzb_azi_xho_mly_moo_pan_lit_bsq_grk_sid_cic_mnd_mol_prs_igb_scr_ewe_dut_est_zul_swa_fin_ctl_amr_geo_spa_por_nor_arw_chh_aeg_ger_hun_bam_sun_eng_tag_jpn_tml_kor_rus_bul_fbf_svk_ind_fre_anl_mao_cnt_pol_akn_hin_wly_alb_krd_glc_lat_qcu_ben_guj_cze_bem_sod_bos_owc_ukr_jav_rom_lda_urd_swt_bat_tha_amh_knd_dgb_dyu_aze_afr_ita_tur_ven_vie_heb_yor_tsw_ses	-0.0380923855090769	-0.0897044694363361	0.928714971828695
336	tig_ger_ven_ita_amr_chh_sod_afr_uzb_aze_swt_ind_yor_ukr_swe_bsq_ctl_wly_igb_cnt_svk_spa_xho_prs_dgb_krd_hun_tsn_fbf_fin_arw_hau_geo_rom_hin_lat_fre_amh_aeg_ben_est_tsw_bat_bos_tag_jpn_tml_kor_pol_alb_bem_glc_sun_grk_owc_jav_mnd_rus_akn_pan_anl_dut_cze_eng_mcd_qcu_guj_scr_lit_zul_gam_bul_mlt_nor_mly_urd_swa_mol_dyu_mao_tha_sid_knd_lda_moo_azi_slo_por_tur_bam_vie_heb_ewe_cic_ses	0.103271526265109	0.243057012294741	0.808496518870754
337	amr_ctl_cic_prs_aeg_sid_amh_rom_aze_tur_ses_ind_tsn_pan_lat_bsq_mcd_mlt_zul_mnd_svk_pol_xho_fre_swt_scr_est_yor_moo_hun_urd_heb_geo_spa_eng_nor_slo_chh_owc_cze_fin_fbf_tag_ger_mly_jpn_knd_kor_grk_bul_tsw_lit_mao_ben_gam_jav_cnt_hin_ewe_alb_sod_krd_mol_ita_guj_qcu_ukr_swe_rus_bem_wly_glc_hau_arw_sun_bos_akn_por_lda_bat_tha_tig_tml_dyu_bam_azi_dut_afr_uzb_swa_vie_anl_dgb_ven_igb	-0.143571913873389	-0.339090811458431	0.735305800430651
338	sid_guj_ven_dut_amr_anl_wly_svk_azi_uzb_tsn_ind_xho_rus_ukr_bsq_alb_mlt_bem_mnd_eng_ben_cic_cze_swt_nor_est_lda_dyu_hun_bul_sod_geo_rom_scr_krd_ger_hau_gam_lit_fin_swa_jav_ctl_mao_jpn_tml_kor_slo_mcd_akn_mol_sun_bos_aeg_tag_cnt_glc_ses_spa_chh_por_grk_lat_swe_qcu_pol_prs_hin_moo_tig_pan_heb_urd_mly_afr_ewe_arw_fbf_bat_tha_amh_knd_tsw_bam_tur_ita_fre_aze_yor_vie_owc_igb_zul_dgb	0.659407456720908	1.55771073103222	0.122698487382845
339	owc_pol_igb_lat_sid_gam_hau_krd_azi_aze_tsn_sun_zul_grk_swe_bsq_afr_tig_cic_mnd_prs_dut_swa_pan_akn_eng_fin_fbf_xho_hun_alb_wly_geo_slo_ukr_cze_ita_heb_anl_nor_est_dgb_mly_mol_ind_jpn_tml_kor_rus_por_lda_ger_jav_bos_chh_bat_cnt_bul_ses_urd_amr_fre_arw_lit_scr_qcu_glc_rom_guj_yor_sod_hin_mlt_spa_tag_mcd_bam_ben_swt_mao_tha_aeg_knd_ewe_moo_uzb_ctl_svk_tur_dyu_vie_amh_bem_tsw_ven	-0.22221514345339	-0.524254368543506	0.601348924248326
340	gam_cze_swa_slo_heb_chh_owc_fre_azi_aze_zul_jav_dyu_ukr_swe_bsq_alb_amr_moo_cnt_bul_rus_swt_spa_ses_prs_fin_ewe_bem_hun_guj_mlt_geo_urd_pol_ctl_pan_aeg_anl_eng_est_lda_ind_mcd_bat_jpn_tml_kor_lat_por_tsn_krd_sun_ben_tig_tag_mnd_glc_yor_grk_sod_rom_scr_ita_nor_qcu_bos_dut_mol_xho_hau_arw_amh_ger_mly_afr_bam_lit_akn_mao_tha_sid_knd_ven_fbf_tur_hin_svk_uzb_tsw_vie_wly_igb_cic_dgb	0.0462271126619285	0.108918151071185	0.913502073825612
341	amr_spa_zul_bul_mlt_amh_wly_lit_aze_azi_ewe_jav_xho_pan_pol_bsq_ita_hau_ses_mnd_alb_prs_fbf_glc_tsw_lat_est_bam_tsn_fin_rom_heb_geo_krd_scr_swe_guj_owc_anl_dut_hun_cic_tag_svk_bat_jpn_knd_kor_rus_hin_ven_ben_ind_por_gam_mly_cnt_mcd_dgb_arw_tig_eng_cze_ger_urd_qcu_mol_slo_afr_dyu_sid_fre_aeg_ukr_mao_bos_swa_grk_yor_sun_tha_chh_tml_igb_lda_tur_nor_ctl_uzb_akn_vie_sod_swt_moo_bem	-0.14711101271442	-0.347018289982706	0.729361606769428
342	sid_ukr_fbf_grk_sod_anl_owc_ita_azi_aze_bam_tag_cic_scr_mcd_bsq_nor_amr_swa_cnt_alb_cze_lda_fre_xho_prs_est_bem_tsw_fin_arw_hau_geo_dut_pol_spa_bos_tig_gam_ger_hun_dyu_sun_glc_mao_jpn_knd_kor_swe_guj_akn_eng_ind_lat_amh_bat_mnd_slo_yor_por_heb_hin_pan_afr_rom_qcu_krd_bul_ben_moo_mlt_ctl_aeg_mol_mly_svk_ewe_rus_dgb_jav_tha_chh_tml_zul_swt_tur_urd_lit_uzb_ven_vie_wly_tsn_ses_igb	0.587426822567776	1.3905559756989	0.167678784514888
343	chh_prs_swt_fre_anl_sid_amr_pan_tur_azi_ewe_sun_akn_guj_lat_bsq_slo_hau_swa_cnt_dut_mcd_igb_afr_zul_rus_est_dgb_tsn_fin_ita_owc_geo_por_arw_grk_mol_sod_mlt_krd_hun_bem_mao_pol_jav_jpn_tml_kor_ben_bos_bam_glc_ind_hin_heb_mly_mnd_alb_lda_svk_aeg_eng_bul_ukr_swe_qcu_rom_lit_ger_ven_tig_cze_wly_ctl_bat_spa_fbf_urd_tsw_tag_tha_amh_knd_moo_ses_aze_nor_scr_uzb_dyu_vie_gam_xho_yor_cic	0.359690250141716	0.847190587651876	0.399063833648151
344	amh_rus_swa_guj_chh_heb_hau_fre_uzb_azi_dyu_sun_akn_pol_dut_bsq_grk_wly_swt_mnd_ukr_ita_fbf_hin_xho_afr_fin_ewe_bam_hun_lit_amr_geo_svk_eng_mol_pan_anl_aeg_prs_est_bem_tag_arw_bat_jpn_tml_kor_scr_glc_igb_urd_mao_spa_tig_jav_cnt_ger_zul_bul_gam_cze_swe_por_bos_qcu_mcd_krd_nor_tsn_owc_lat_mlt_ctl_mly_alb_tsw_slo_lda_ind_tha_sod_knd_dgb_ses_tur_ben_rom_aze_ven_vie_sid_moo_cic_yor	-0.827335762560805	-1.99576653741296	0.0488846509227508
345	mlt_ita_dyu_glc_hau_chh_gam_eng_tur_uzb_ewe_jav_cic_spa_guj_bsq_cze_amr_tsw_cnt_afr_slo_fbf_urd_swt_bos_hun_zul_ven_fin_nor_owc_geo_ben_dut_swe_rom_sod_amh_ctl_est_xho_tag_por_mao_jpn_tml_kor_ger_rus_igb_grk_ind_pan_sid_bat_mnd_ukr_ses_prs_heb_bul_arw_alb_krd_qcu_hin_scr_pol_bem_wly_mol_anl_fre_mly_mcd_tsn_lit_bam_sun_tha_aeg_knd_akn_moo_azi_lat_svk_aze_yor_vie_tig_lda_swa_dgb	0.235098572173126	0.553703011104266	0.581110949003029
346	amr_ita_zul_ben_tig_owc_anl_slo_uzb_azi_ewe_ind_moo_dut_alb_bsq_mcd_sid_tsw_cnt_mol_urd_ses_glc_tsn_pol_est_igb_dyu_hun_ctl_mlt_geo_scr_por_ukr_afr_wly_chh_cze_fin_bam_jav_ger_tag_jpn_knd_kor_bos_hin_lda_fre_mly_grk_hau_bat_mnd_bul_yor_nor_gam_lit_rus_prs_eng_qcu_guj_spa_krd_akn_sod_arw_aeg_rom_mao_pan_swt_svk_dgb_sun_tha_heb_tml_swa_cic_aze_swe_lat_tur_xho_vie_amh_bem_fbf_ven	-0.452334856608543	-1.0758686030443	0.28476917997196
347	owc_slo_swa_lit_heb_mlt_sod_hin_tur_aze_ewe_tag_tsn_ben_ctl_bsq_grk_sid_ses_mnd_lat_mcd_zul_por_cic_rom_hun_ven_moo_est_swe_amh_geo_ita_cze_dut_nor_chh_wly_pol_fin_akn_mly_arw_jav_jpn_knd_kor_glc_scr_dyu_rus_mao_guj_amr_ind_cnt_krd_fbf_alb_hau_mol_fre_ger_bul_qcu_bos_spa_eng_dgb_gam_prs_tig_svk_sun_pan_tsw_urd_bem_bat_tha_anl_tml_lda_swt_uzb_afr_ukr_azi_igb_vie_aeg_bam_xho_yor	-0.417575011364897	-0.991062845874069	0.324226471465923
348	wly_ukr_bem_swe_gam_sod_owc_ben_aze_uzb_tsw_sun_igb_eng_lat_bsq_mol_anl_xho_cnt_cze_ita_swt_scr_ewe_dut_hun_yor_lda_fin_ctl_hau_geo_pol_alb_por_krd_heb_amh_afr_est_akn_ind_slo_jav_jpn_knd_kor_glc_prs_cic_ger_mly_rom_amr_mao_mnd_bul_fbf_hin_aeg_pan_svk_lit_arw_qcu_rus_nor_guj_moo_mlt_spa_tig_fre_bat_grk_dyu_urd_dgb_tag_tha_chh_tml_swa_tsn_azi_mcd_bos_tur_bam_vie_sid_zul_ses_ven	0.123955059296414	0.292269940213451	0.770731268257097
349	amh_rom_ses_slo_chh_mlt_wly_lat_uzb_tur_yor_bat_cic_rus_glc_bsq_urd_anl_ven_cnt_ita_cze_fbf_mcd_xho_pan_hun_moo_tsn_fin_afr_owc_geo_spa_bos_por_ben_heb_amr_pol_est_bam_mly_ctl_sun_jpn_knd_kor_swe_scr_swt_alb_tag_grk_gam_ind_mnd_fre_bem_mol_sod_arw_krd_ukr_bul_qcu_guj_hin_svk_akn_hau_prs_aeg_eng_jav_nor_dgb_dut_igb_mao_tha_sid_tml_ewe_dyu_azi_lit_ger_aze_tsw_vie_tig_swa_lda_zul	-0.233539884583786	-0.551647318546544	0.582513116194849
350	anl_swe_swa_eng_sid_amr_gam_urd_aze_azi_ewe_jav_dgb_afr_grk_bsq_ctl_aeg_yor_mnd_krd_glc_dyu_prs_tsn_bos_hun_cic_xho_est_dut_tig_geo_bul_arw_ben_ger_owc_mlt_ukr_fin_moo_ind_ita_mao_jpn_tml_kor_mol_cze_bem_alb_tag_hin_heb_bat_cnt_rom_akn_por_sod_guj_scr_pan_spa_qcu_nor_fre_lat_igb_chh_svk_wly_mcd_sun_lit_bam_slo_swt_mly_tha_hau_knd_ses_tsw_uzb_pol_rus_tur_ven_vie_amh_fbf_zul_lda	-0.814795804189877	-1.96502240749757	0.0523957084605762
351	hau_prs_bam_krd_wly_aeg_tig_ita_azi_tur_akn_ind_swa_fre_rom_bsq_guj_amr_bem_cnt_arw_ukr_tsn_lat_moo_pan_fin_ewe_tsw_hun_rus_anl_geo_bul_afr_alb_por_sid_sod_eng_est_yor_sun_grk_mly_jpn_tml_kor_scr_bos_ses_spa_jav_urd_heb_bat_mnd_lit_cic_ger_owc_hin_cze_nor_mcd_qcu_pol_swe_slo_xho_amh_mol_chh_ben_tag_dut_lda_svk_swt_mao_tha_gam_knd_fbf_zul_aze_ctl_glc_uzb_dgb_vie_mlt_igb_dyu_ven	-0.83020612701053	-2.00340971300836	0.0480435982086937
352	owc_afr_akn_dut_sid_gam_amh_spa_aze_uzb_tsn_ind_ses_slo_arw_bsq_ger_mlt_swa_mnd_svk_por_swt_guj_lda_ctl_fin_bem_moo_est_grk_wly_geo_krd_nor_lat_rom_aeg_sod_cze_hun_ewe_jav_mol_mao_jpn_tml_kor_ben_glc_dgb_scr_sun_pol_heb_mly_cnt_pan_bam_bos_anl_eng_urd_mcd_fre_qcu_alb_prs_bul_yor_chh_ita_tig_hin_tag_swe_igb_rus_fbf_bat_tha_hau_knd_cic_ven_azi_lit_ukr_tur_zul_vie_amr_tsw_xho_dyu	0.043733981923738	0.103011294304401	0.918175809245769
353	sid_arw_ewe_krd_hau_wly_heb_afr_uzb_azi_moo_mao_ses_alb_mol_bsq_dut_gam_dgb_cnt_spa_scr_dyu_fre_cic_rom_est_bem_bam_hun_swe_sod_geo_grk_ben_lat_bos_chh_mlt_lit_fin_xho_mly_guj_ind_jpn_knd_kor_ctl_pan_swt_urd_tag_ger_tig_jav_mnd_pol_lda_rus_amr_ita_nor_ukr_slo_qcu_mcd_svk_hin_tsn_owc_bul_anl_glc_bat_eng_ven_por_fbf_sun_tha_amh_tml_akn_swa_aze_prs_cze_tur_igb_vie_aeg_yor_tsw_zul	0.0826877844223263	0.194771600343407	0.845996618033882
354	sid_krd_akn_pan_heb_hau_owc_ukr_aze_azi_lda_jav_igb_por_dut_bsq_mol_amr_zul_mnd_scr_bul_cic_svk_fbf_ita_fin_ses_bem_hun_lat_sod_geo_spa_rus_pol_glc_wly_aeg_guj_est_ven_mly_lit_ind_jpn_tml_kor_arw_nor_bam_ctl_mao_alb_amh_tag_cnt_cze_dgb_afr_gam_ger_rom_mcd_slo_qcu_eng_bos_urd_dyu_tig_grk_mlt_fre_sun_ben_moo_prs_xho_bat_tha_anl_knd_swt_swa_uzb_swe_hin_tur_yor_vie_chh_tsw_ewe_tsn	-0.641103536932084	-1.53179233854165	0.12896842262689
355	amh_svk_ses_ben_chh_heb_wly_bul_uzb_azi_fbf_mly_moo_bos_arw_bsq_eng_sid_tsn_cnt_rus_lat_zul_ukr_tsw_krd_hun_dgb_xho_est_pol_mlt_geo_swe_lit_dut_fre_anl_gam_nor_fin_bam_tag_ctl_ind_jpn_tml_kor_cze_por_ewe_urd_mao_mcd_amr_sun_mnd_rom_akn_afr_tig_spa_scr_hin_grk_qcu_ita_glc_guj_ven_hau_ger_aeg_prs_bat_pan_swt_slo_swa_jav_tha_sod_knd_dyu_lda_aze_mol_alb_tur_igb_vie_owc_bem_cic_yor	-0.0124436125830848	-0.0292999471997329	0.976688154308003
356	mlt_ger_xho_prs_wly_heb_gam_bos_uzb_tur_swa_ind_moo_nor_ukr_bsq_ctl_amh_zul_cnt_glc_scr_ewe_arw_swt_spa_est_lda_ven_fin_krd_tig_geo_fre_eng_bul_mol_chh_sid_alb_hun_bam_tag_svk_mly_jpn_tml_kor_dut_hin_tsw_pol_jav_mcd_sod_sun_mnd_rom_dyu_swe_owc_guj_urd_lit_slo_qcu_cze_pan_rus_tsn_aeg_ben_anl_ita_bat_por_bem_lat_yor_mao_tha_hau_knd_igb_cic_azi_grk_afr_aze_akn_vie_amr_ses_fbf_dgb	0.309008273517515	0.727682192871472	0.468636225040041
357	heb_krd_dyu_nor_mlt_hau_gam_spa_aze_uzb_igb_jav_bem_dut_swe_bsq_slo_sid_fbf_mnd_cze_lit_zul_alb_xho_bos_est_bam_lda_hun_bul_wly_geo_mol_mcd_prs_ben_sod_anl_svk_fin_tsw_ind_eng_mly_jpn_tml_kor_ita_hin_akn_grk_bat_ctl_tig_tag_cnt_glc_ses_ger_owc_scr_arw_fre_pol_qcu_afr_guj_urd_tsn_aeg_rom_chh_lat_sun_pan_cic_por_ven_mao_tha_amh_knd_swt_dgb_tur_rus_ukr_azi_moo_vie_amr_ewe_yor_swa	-0.57242811167459	-1.36651131722789	0.175073322343239
358	chh_lit_yor_rus_sid_tig_heb_ukr_tur_azi_zul_mly_moo_hin_fre_bsq_pol_sod_swt_mnd_cze_spa_ewe_bos_swa_lat_est_ses_xho_hun_glc_amh_geo_ctl_mol_swe_slo_wly_hau_pan_fin_tsw_tag_bul_bat_jpn_knd_kor_eng_scr_cic_prs_jav_ita_mlt_ind_cnt_afr_fbf_svk_owc_mcd_dut_alb_nor_qcu_rom_grk_ger_ven_amr_krd_anl_urd_sun_arw_akn_por_dyu_mao_tha_gam_tml_bam_igb_uzb_ben_guj_aze_tsn_vie_aeg_bem_dgb_lda	-0.237893081255021	-0.561661778975102	0.575697544325355
359	aeg_grk_yor_svk_amr_gam_tig_guj_aze_azi_fbf_ind_ses_bos_ben_bsq_por_chh_ewe_cnt_ctl_pan_swt_scr_igb_ukr_est_bam_ven_hun_alb_sod_geo_dut_arw_swe_mol_amh_anl_eng_fin_cic_tag_hin_mao_jpn_tml_kor_ger_spa_tsn_bul_sun_pol_mlt_mly_mnd_rom_dyu_cze_hau_slo_glc_prs_mcd_qcu_rus_afr_fre_moo_wly_nor_sid_urd_bat_lat_xho_lit_akn_jav_tha_heb_knd_bem_dgb_uzb_ita_krd_tur_tsw_vie_owc_zul_swa_lda	0.0490142525662383	0.115357095043912	0.908410796481065
360	wly_pan_xho_hin_amr_anl_mlt_ger_tur_azi_swa_sun_swt_lat_rom_bsq_rus_hau_dgb_mnd_ctl_afr_fbf_fre_zul_bos_fin_akn_igb_hun_grk_sid_geo_guj_eng_lit_ita_chh_aeg_urd_est_bam_mao_mol_bat_jpn_knd_kor_spa_alb_tsn_krd_jav_bul_gam_tag_cnt_glc_yor_cze_sod_ukr_pol_por_nor_qcu_slo_svk_dut_dyu_amh_scr_owc_swe_mly_arw_cic_prs_lda_ind_tha_heb_tml_bem_ses_uzb_mcd_ben_aze_ven_vie_tig_moo_tsw_ewe	-0.356806852489912	-0.844935079990397	0.400315556658142
361	chh_hin_tsn_arw_hau_sid_amr_dut_uzb_azi_swt_mly_igb_glc_afr_bsq_ben_amh_akn_mnd_mcd_urd_zul_guj_bem_bos_hun_xho_yor_est_eng_owc_geo_swe_rom_scr_prs_mlt_gam_nor_fin_ven_sun_krd_tag_jpn_tml_kor_alb_pan_swa_rus_jav_mol_sod_bat_cnt_pol_dyu_ita_wly_bul_ukr_lit_por_qcu_slo_fre_cze_ewe_heb_spa_anl_ctl_ind_grk_dgb_svk_lda_mao_tha_tig_knd_tsw_fbf_tur_lat_ger_aze_cic_vie_aeg_ses_bam_moo	-0.207209136482324	-0.490325567356069	0.625058374700157
362	heb_pol_swt_eng_mlt_wly_tig_fre_tur_aze_lda_tag_igb_nor_cze_bsq_hin_sid_swa_mnd_slo_mol_xho_bos_zul_lit_hun_tsw_yor_fin_arw_anl_geo_glc_lat_pan_alb_amr_hau_grk_est_ven_mao_por_ind_jpn_knd_kor_spa_krd_ewe_bul_bat_dut_sod_mly_cnt_afr_ses_prs_aeg_swe_scr_rus_ita_qcu_guj_rom_ukr_cic_chh_ben_gam_mcd_jav_ctl_bam_ger_akn_sun_tha_amh_tml_tsn_dgb_uzb_svk_urd_azi_fbf_vie_owc_dyu_moo_bem	-0.711758118264456	-1.70906544322951	0.0907740182439111
363	aeg_alb_bam_ukr_anl_sod_amr_rus_uzb_tur_akn_mao_ewe_glc_hin_bsq_bos_sid_bem_mnd_pol_ctl_xho_ger_igb_grk_hun_tsn_swt_fin_eng_owc_geo_lit_cze_fre_pan_hau_wly_afr_est_cic_bat_urd_jav_jpn_knd_kor_mol_bul_zul_swe_mly_arw_mlt_tag_cnt_dut_yor_krd_amh_mcd_guj_slo_scr_qcu_rom_nor_ita_dyu_gam_spa_tig_svk_ind_ben_fbf_por_ven_sun_tha_chh_tml_dgb_swa_aze_prs_lat_azi_tsw_vie_heb_ses_lda_moo	-0.583504435524937	-1.394543814868	0.166475776675336
364	tig_ctl_dyu_cze_owc_aeg_sod_svk_azi_aze_swt_mao_lda_ukr_ben_bsq_fre_mlt_cic_cnt_ita_glc_ven_lit_igb_bul_est_dgb_ses_fin_slo_anl_geo_pol_por_hin_mol_hau_gam_urd_hun_bam_bat_ger_sun_jpn_tml_kor_prs_mcd_bem_spa_tag_guj_wly_ind_mnd_nor_zul_dut_sid_scr_lat_bos_krd_qcu_pan_swe_alb_xho_amr_afr_amh_arw_jav_rom_swa_grk_moo_mly_tha_heb_knd_ewe_tsw_tur_rus_eng_uzb_fbf_vie_chh_tsn_yor_akn	-0.325313100549485	-0.770120061349933	0.443180540652783
365	amh_glc_bam_lit_chh_wly_sid_slo_aze_tur_akn_jav_swt_swe_ctl_bsq_rom_tig_ses_cnt_guj_dut_lda_krd_swa_pan_est_bem_tsn_fin_hin_sod_geo_scr_ger_cze_eng_mlt_anl_nor_hun_fbf_bat_afr_ind_jpn_knd_kor_prs_alb_moo_grk_mao_ukr_hau_mly_mnd_spa_dyu_urd_amr_ben_bul_mol_fre_qcu_rus_arw_svk_dgb_heb_por_owc_pol_tag_bos_xho_mcd_tsw_sun_tha_gam_tml_cic_zul_azi_ita_lat_uzb_yor_vie_aeg_ewe_igb_ven	0.279179380181073	0.659046878527189	0.511494199203501
366	anl_swe_swt_glc_amr_aeg_sid_svk_aze_uzb_yor_mly_ewe_ctl_bul_bsq_pan_amh_igb_mnd_por_ben_ses_lat_bem_hin_hun_moo_tsn_est_slo_tig_geo_lit_afr_spa_bos_gam_mlt_rom_fin_tsw_tag_ukr_bat_jpn_tml_kor_scr_mcd_fbf_ita_sun_guj_wly_jav_cnt_fre_akn_eng_chh_grk_cze_prs_alb_qcu_mol_arw_nor_dyu_heb_ger_hau_rus_mao_dut_zul_urd_bam_ind_tha_sod_knd_dgb_swa_azi_pol_krd_tur_cic_vie_owc_xho_ven_lda	0.222286858586844	0.52284304909237	0.602326894484279
367	amr_lit_fbf_lat_anl_gam_sid_alb_azi_uzb_akn_mao_cic_ctl_prs_bsq_arw_owc_swa_mnd_ukr_svk_bem_glc_ewe_bul_fin_zul_igb_hun_mol_sod_geo_grk_hin_swe_rus_heb_wly_afr_est_tsw_jav_pol_mly_jpn_knd_kor_eng_bos_moo_cze_tag_ben_mlt_bat_cnt_mcd_lda_ger_tig_ita_pan_por_slo_qcu_urd_dut_scr_tsn_chh_guj_hau_nor_sun_krd_xho_spa_dgb_ind_tha_amh_tml_ven_bam_aze_rom_fre_tur_dyu_vie_aeg_swt_yor_ses	-0.507872244463416	-1.21174832730793	0.228678528490285
368	aeg_krd_ses_slo_sid_wly_heb_mcd_azi_aze_ewe_mly_yor_pan_bos_bsq_ukr_gam_xho_mnd_arw_ctl_bem_rus_tsw_hin_est_lda_fbf_fin_alb_hau_geo_dut_afr_nor_scr_chh_owc_por_hun_zul_jav_ita_mao_jpn_tml_kor_fre_bul_igb_lat_tag_guj_tig_bat_cnt_prs_dyu_cze_amh_ben_glc_eng_ger_qcu_mol_lit_pol_tsn_mlt_rom_amr_svk_sun_urd_dgb_grk_ven_ind_tha_anl_knd_moo_swt_uzb_spa_swe_tur_cic_vie_sod_akn_bam_swa	0.0345749823522863	0.0814045392629159	0.935295175884393
369	owc_ukr_dyu_eng_chh_sid_aeg_ger_uzb_aze_swt_mly_akn_alb_rus_bsq_svk_amh_bam_cnt_ben_ctl_ven_afr_swa_rom_fin_fbf_tsn_est_glc_gam_geo_arw_nor_bul_ita_heb_sod_pol_hun_cic_mao_swe_jav_jpn_tml_kor_slo_cze_zul_dut_tag_fre_tig_sun_mnd_urd_tsw_por_mlt_scr_lat_krd_guj_qcu_pan_hin_spa_yor_hau_grk_amr_mcd_bat_bos_ses_lit_lda_ind_tha_anl_knd_dgb_xho_azi_prs_mol_tur_igb_vie_wly_bem_moo_ewe	-0.0594111419961969	-0.139960163038458	0.888994138423915
370	aeg_nor_bam_swe_anl_wly_mlt_krd_tur_azi_zul_mly_fbf_svk_arw_bsq_ctl_chh_xho_cnt_lat_ukr_igb_urd_tsw_lit_hun_bem_tsn_est_fre_sod_geo_dut_guj_rus_cze_amh_heb_grk_fin_cic_mao_eng_sun_jpn_knd_kor_scr_rom_ses_bul_ind_afr_tig_jav_mnd_alb_moo_pol_hau_ger_mol_pan_hin_qcu_ita_por_prs_lda_sid_spa_amr_mcd_bat_bos_dyu_glc_swa_tag_tha_owc_tml_swt_ewe_uzb_ben_slo_aze_akn_vie_gam_yor_dgb_ven	0.245878484381029	0.578084700823343	0.564604112963171
371	heb_swe_cic_spa_owc_mlt_anl_ger_tur_aze_fbf_tag_bam_pol_prs_bsq_lat_aeg_akn_cnt_scr_alb_igb_krd_xho_guj_fin_yor_dyu_hun_hin_sid_geo_nor_lit_por_cze_gam_amh_glc_est_ses_mao_mol_ind_jpn_knd_kor_bos_svk_ven_afr_bat_ben_amr_mly_mnd_ita_lda_rus_tig_urd_slo_pan_ukr_qcu_dut_bul_eng_dgb_chh_mcd_sod_ctl_sun_grk_moo_rom_tsw_jav_tha_wly_tml_zul_ewe_azi_fre_arw_uzb_bem_vie_hau_swa_tsn_swt	-0.19914006971999	-0.469877350348413	0.639542583390603
372	gam_lat_ewe_fre_amr_wly_sod_slo_uzb_aze_cic_mly_tsw_ben_urd_bsq_lit_heb_swt_mnd_scr_arw_xho_cze_dgb_eng_fin_bam_akn_hun_guj_mlt_geo_ger_ukr_mcd_prs_aeg_anl_por_est_bem_tag_grk_mao_jpn_knd_kor_alb_bul_zul_spa_jav_ctl_tig_sun_cnt_bos_fbf_hin_owc_afr_ita_dut_swe_qcu_mol_glc_pan_ven_hau_rom_chh_pol_ind_rus_tsn_nor_swa_bat_tha_amh_tml_moo_ses_azi_krd_svk_tur_yor_vie_sid_dyu_igb_lda	-0.722399017268401	-1.73738759800246	0.0856293005199071
373	amr_eng_bam_slo_heb_amh_owc_krd_azi_tur_dgb_ind_zul_glc_bul_bsq_pan_chh_swt_mnd_scr_ita_ses_grk_lda_svk_est_dyu_swa_hun_mcd_sod_geo_pol_ukr_guj_spa_anl_wly_swe_fin_akn_jav_hin_bat_jpn_tml_kor_ctl_ben_igb_lit_tag_cze_gam_sun_cnt_rom_bem_bos_mlt_afr_rus_urd_nor_qcu_alb_mol_ger_ven_tig_dut_sid_prs_mao_fre_moo_lat_tsw_mly_tha_aeg_knd_xho_ewe_uzb_por_arw_aze_yor_vie_hau_fbf_tsn_cic	-0.696239616250795	-1.67018521699437	0.09824522915734
374	gam_cze_swt_ctl_amr_chh_hau_afr_tur_azi_yor_mao_xho_spa_rus_bsq_krd_owc_zul_mnd_prs_nor_dyu_mol_lda_pan_fin_tsn_moo_est_grk_amh_geo_guj_pol_ita_por_sod_aeg_eng_hun_tsw_ind_alb_bat_jpn_tml_kor_scr_mcd_bam_ukr_jav_lit_sid_mly_cnt_swe_ven_urd_tig_lat_slo_svk_rom_qcu_ger_dut_arw_akn_anl_glc_wly_ben_sun_bul_igb_fre_ewe_tag_tha_mlt_knd_ses_bem_aze_hin_bos_uzb_swa_vie_heb_cic_fbf_dgb	-0.407199463558999	-0.965609176453448	0.336744069140867
375	anl_bul_bam_ben_wly_mlt_amh_prs_azi_tur_xho_mly_ewe_mol_ger_bsq_lat_aeg_ses_mnd_mcd_svk_swa_ctl_cic_scr_est_dyu_moo_hun_hin_hau_geo_urd_arw_afr_ita_sod_gam_pol_fin_dgb_ind_alb_tag_jpn_tml_kor_bos_glc_swt_ukr_jav_cze_amr_mao_cnt_guj_ven_eng_owc_rom_grk_nor_slo_qcu_dut_krd_fre_igb_tig_rus_heb_pan_bat_lit_bem_swe_tsw_sun_tha_chh_knd_lda_yor_uzb_spa_por_aze_akn_vie_sid_zul_fbf_tsn	-0.310504941461838	-0.734821748169806	0.464296962606676
376	sid_eng_bam_krd_tig_owc_mlt_ben_aze_uzb_zul_mly_fbf_slo_rus_bsq_cze_amh_ewe_mnd_nor_rom_tsn_mol_bem_ger_est_ses_ven_hun_ukr_gam_geo_urd_swe_mcd_prs_chh_aeg_dut_fin_igb_sun_afr_mao_jpn_tml_kor_spa_fre_cic_grk_bat_bul_amr_ind_cnt_ctl_swt_por_anl_arw_lit_svk_bos_qcu_lat_scr_hin_moo_heb_glc_hau_alb_tag_pan_dyu_guj_lda_jav_tha_wly_knd_swa_yor_azi_pol_ita_tur_xho_vie_sod_dgb_akn_tsw	0.427877698281417	1.0083457187587	0.315904877031468
377	aeg_slo_bam_spa_wly_heb_mlt_swe_azi_tur_fbf_tag_lda_prs_lat_bsq_svk_amr_ewe_cnt_alb_rom_moo_eng_yor_afr_est_swa_tsw_fin_urd_anl_geo_lit_ctl_ger_ukr_sid_hau_cze_hun_xho_mly_arw_bat_jpn_knd_kor_mcd_bul_akn_pan_ind_glc_gam_jav_mnd_guj_ven_por_sod_rus_nor_bos_fre_qcu_krd_hin_dut_zul_chh_ben_owc_scr_sun_mol_cic_ita_dgb_mao_tha_tig_tml_swt_dyu_uzb_pol_grk_aze_bem_vie_amh_tsn_igb_ses	-1.05546159661005	-2.58170790215169	0.011393492865568
378	anl_lit_swt_fre_owc_gam_wly_spa_azi_tur_tsw_mao_ses_scr_glc_bsq_eng_aeg_dgb_mnd_alb_svk_igb_ukr_yor_dut_fin_dyu_xho_hun_rom_amh_geo_ctl_afr_mol_ita_hau_heb_nor_est_fbf_jav_pan_ind_jpn_knd_kor_mcd_slo_lda_hin_mly_prs_sid_bat_cnt_swe_swa_por_amr_pol_rus_bul_urd_qcu_krd_guj_grk_ewe_chh_cze_sod_bos_tag_arw_zul_lat_cic_sun_tha_tig_tml_ven_bem_uzb_ben_ger_aze_akn_vie_mlt_moo_bam_tsn	-0.490540527868802	-1.16514221932877	0.246941265624671
379	sid_swe_ses_mol_mlt_aeg_anl_prs_aze_uzb_dgb_bat_dyu_rom_dut_bsq_ita_wly_ven_mnd_ctl_afr_cic_eng_moo_fre_fin_akn_igb_est_pan_tig_geo_ben_glc_svk_rus_sod_gam_arw_hun_bam_mao_nor_ind_jpn_knd_kor_hin_pol_zul_guj_tag_grk_owc_jav_cnt_ukr_lda_ger_hau_bos_lat_slo_spa_qcu_por_lit_cze_tsn_amh_scr_amr_alb_sun_bul_bem_mcd_fbf_mly_tha_chh_tml_swt_ewe_azi_krd_urd_tur_swa_vie_heb_yor_xho_tsw	-0.514308798262574	-1.22716791367039	0.222856927764935
380	gam_cze_fbf_ukr_sod_hau_owc_ita_tur_aze_yor_tag_tsw_bul_scr_bsq_prs_mlt_cic_cnt_alb_dut_ses_svk_akn_swe_est_lda_tsn_fin_glc_anl_geo_rom_lat_lit_spa_wly_tig_rus_hun_dgb_bat_pol_ind_jpn_tml_kor_mol_afr_ewe_krd_jav_mcd_amh_sun_mnd_pan_bem_ben_chh_ctl_por_eng_grk_qcu_hin_slo_ger_swa_aeg_urd_heb_fre_mao_arw_bam_nor_moo_mly_tha_sid_knd_igb_dyu_azi_guj_bos_uzb_xho_vie_amr_ven_swt_zul	-0.26281222543798	-0.621912402679668	0.535521151919029
381	gam_mol_moo_lit_amh_chh_mlt_hin_azi_tur_lda_tag_tsw_bul_nor_bsq_eng_sid_igb_cnt_ukr_pol_bam_swe_akn_rom_est_ewe_ven_fin_grk_owc_geo_glc_lat_ger_svk_aeg_tig_por_hun_xho_mao_dut_bat_jpn_tml_kor_urd_ben_bem_ctl_mly_ita_hau_sun_mnd_slo_ses_rus_anl_fre_alb_cze_scr_qcu_spa_krd_prs_dyu_amr_bos_heb_afr_jav_pan_tsn_mcd_zul_ind_tha_sod_knd_yor_dgb_uzb_guj_arw_aze_swa_vie_wly_cic_swt_fbf	0.177233519573575	0.41787458359985	0.677002069552881
382	amh_afr_dgb_slo_mlt_tig_gam_nor_aze_uzb_swa_mao_tsw_guj_swe_bsq_bul_wly_xho_mnd_ita_rom_bam_glc_lda_ger_hun_yor_akn_fin_cze_anl_geo_pan_alb_scr_bos_sod_hau_arw_est_igb_jav_ukr_mly_jpn_knd_kor_por_dut_fbf_pol_tag_hin_heb_ind_cnt_spa_bem_ben_sid_svk_ctl_fre_urd_qcu_eng_lit_prs_dyu_chh_lat_aeg_mol_bat_mcd_ses_rus_tsn_sun_tha_amr_tml_cic_swt_azi_krd_grk_tur_zul_vie_owc_moo_ven_ewe	0.18703333205362	0.440058506721918	0.660915768795729
383	amh_krd_xho_arw_wly_heb_chh_fre_uzb_aze_tsn_ind_bem_bul_scr_bsq_rus_aeg_ses_mnd_glc_hin_swa_ukr_dyu_bos_hun_tsw_cic_fin_rom_anl_geo_afr_mol_lat_slo_sid_tig_urd_est_ewe_bat_pol_tag_jpn_tml_kor_por_prs_zul_dut_sun_mcd_gam_mly_cnt_lit_ven_swe_sod_ctl_svk_spa_alb_qcu_eng_ben_ita_moo_mlt_guj_amr_nor_jav_pan_bam_ger_lda_mao_tha_hau_knd_swt_akn_tur_cze_grk_azi_igb_vie_owc_yor_dgb_fbf	-0.719085764367635	-1.72344439750907	0.0881313516623501
384	owc_glc_xho_scr_amh_chh_heb_afr_uzb_azi_cic_sun_dyu_svk_ben_bsq_slo_sod_tsn_cnt_swe_fre_akn_guj_lda_mcd_est_moo_igb_fin_lat_mlt_geo_prs_hin_arw_krd_sid_hau_ctl_hun_zul_ind_cze_bat_jpn_tml_kor_dut_bos_tsw_por_mly_urd_tig_tag_mnd_ita_swa_rus_anl_bul_ger_lit_alb_qcu_spa_pol_ukr_ewe_wly_nor_aeg_eng_mao_rom_swt_grk_bam_jav_tha_amr_knd_fbf_dgb_tur_pan_mol_aze_ses_vie_gam_bem_ven_yor	0.0669771542115862	0.157574840883136	0.875133448893213
385	aeg_guj_cic_rom_heb_mlt_sod_spa_tur_uzb_swa_bat_tsn_ita_mcd_bsq_ukr_hau_ewe_mnd_swe_ben_lda_dut_igb_nor_fin_akn_dgb_hun_ger_gam_geo_pol_krd_arw_mol_amr_sid_eng_est_swt_mly_hin_jav_jpn_knd_kor_slo_pan_yor_svk_ind_rus_amh_tag_cnt_lit_dyu_bos_chh_grk_afr_cze_lat_qcu_scr_glc_ctl_fbf_wly_bul_owc_prs_mao_urd_bam_por_ses_sun_tha_tig_tml_ven_xho_azi_fre_alb_aze_zul_vie_anl_bem_tsw_moo	-0.28986973635895	-0.685207711043791	0.494917220909363
386	wly_por_bam_mol_anl_owc_mlt_pan_tur_azi_bem_bat_tsn_mcd_fre_bsq_pol_chh_moo_cnt_prs_bul_zul_cze_cic_lat_hun_fbf_xho_fin_ctl_heb_geo_svk_alb_glc_lit_sod_hau_urd_est_akn_jav_dut_mly_jpn_tml_kor_swe_eng_dgb_arw_ind_rom_amr_tag_mnd_ger_igb_ita_tig_ben_guj_hin_rus_qcu_grk_ukr_spa_ewe_aeg_bos_gam_slo_sun_nor_swt_scr_yor_mao_tha_sid_knd_lda_ven_uzb_afr_krd_aze_dyu_vie_amh_ses_swa_tsw	0.000553375380136818	0.00130362241213357	0.998962652368484
387	tig_mol_lda_ita_amh_sid_aeg_prs_aze_azi_moo_bat_zul_dut_afr_bsq_lit_amr_yor_cnt_svk_swe_bem_urd_swa_por_fin_tsw_bam_est_cze_mlt_geo_ctl_krd_bos_bul_wly_sod_scr_hun_cic_tag_fre_sun_jpn_knd_kor_rom_grk_tsn_pol_mao_slo_heb_jav_mnd_hin_dgb_eng_gam_ben_pan_lat_mcd_qcu_guj_spa_arw_dyu_owc_alb_anl_rus_mly_nor_fbf_ger_akn_ind_tha_hau_tml_swt_ewe_tur_ukr_glc_uzb_ven_vie_chh_ses_xho_igb	-0.213359404214523	-0.503812349916673	0.615584638163363
388	tig_rom_xho_swe_heb_sid_aeg_arw_tur_azi_fbf_jav_lda_cze_nor_bsq_dut_chh_zul_mnd_afr_rus_akn_slo_dgb_svk_est_tsw_bam_hun_lat_gam_geo_spa_lit_mol_ukr_hau_amh_krd_fin_igb_mly_urd_bat_jpn_knd_kor_glc_fre_dyu_ita_ind_grk_wly_tag_cnt_mcd_cic_hin_mlt_ger_pol_ctl_alb_qcu_bos_ben_pan_moo_anl_eng_owc_bul_sun_guj_swa_scr_ewe_mao_tha_amr_tml_bem_swt_uzb_por_prs_aze_ven_vie_sod_yor_tsn_ses	-0.268416725407958	-0.634458622178067	0.527339224163395
389	chh_eng_tsn_bos_aeg_sod_gam_ctl_azi_aze_swt_jav_fbf_rom_ita_bsq_krd_hau_swa_mnd_urd_swe_bam_hin_yor_guj_est_lda_igb_fin_ukr_mlt_geo_lat_ben_scr_lit_tig_anl_bul_hun_zul_bat_alb_ind_jpn_tml_kor_ger_grk_akn_rus_sun_mol_wly_tag_cnt_glc_dyu_svk_heb_nor_fre_arw_afr_qcu_slo_prs_dut_dgb_amh_mcd_amr_por_mao_pan_ewe_spa_ven_mly_tha_owc_knd_ses_bem_uzb_cze_pol_tur_xho_vie_sid_cic_tsw_moo	0.357361338402349	0.841448795867742	0.402255026299705
390	owc_hin_ses_slo_mlt_gam_wly_afr_uzb_aze_dgb_tag_tsn_cze_bos_bsq_ctl_amr_dyu_mnd_spa_eng_lda_mcd_ven_scr_fin_swa_cic_hun_urd_heb_geo_bul_dut_glc_lit_anl_sod_prs_est_swt_mao_alb_mly_jpn_tml_kor_grk_pan_igb_ita_sun_nor_chh_bat_cnt_swe_zul_lat_aeg_mol_ben_svk_arw_qcu_rus_por_krd_xho_tig_ukr_amh_fre_jav_ger_bem_rom_akn_ind_tha_hau_knd_moo_ewe_azi_pol_guj_tur_bam_vie_sid_tsw_fbf_yor	0.108415423011224	0.255535508415351	0.79887383426141
391	wly_rom_bam_cze_amh_hau_chh_ger_tur_azi_akn_sun_tsw_urd_eng_bsq_krd_anl_dgb_cnt_arw_pol_bem_rus_ven_bos_fin_tsn_swa_hun_glc_aeg_geo_ita_lat_pan_prs_amr_tig_alb_est_lda_mao_mol_jav_jpn_knd_kor_grk_ctl_ses_nor_ind_bul_sod_tag_mnd_scr_xho_svk_owc_afr_dut_ukr_fre_qcu_swe_hin_spa_swt_sid_guj_mlt_por_bat_mcd_moo_slo_igb_mly_tha_heb_tml_ewe_cic_aze_lit_ben_uzb_fbf_vie_gam_dyu_zul_yor	-0.684080619280906	-1.63994096069772	0.104395793459932
392	amr_arw_dyu_rus_hau_wly_gam_prs_azi_tur_bem_bat_tsn_por_bul_bsq_eng_aeg_swa_cnt_nor_bos_ses_guj_cic_lit_hun_swt_akn_fin_ukr_chh_geo_lat_fre_hin_spa_amh_owc_grk_est_bam_mao_glc_jav_jpn_tml_kor_alb_rom_igb_afr_tag_pan_sid_sun_mnd_urd_xho_mcd_anl_dut_ita_svk_cze_qcu_swe_mol_pol_dgb_heb_krd_sod_scr_mly_ben_fbf_ctl_tsw_ind_tha_mlt_knd_zul_lda_aze_slo_ger_uzb_ewe_vie_tig_ven_yor_moo	-0.111054916806805	-0.261750293876542	0.794092810784271
393	chh_grk_tsn_pol_mlt_amh_anl_hin_tur_uzb_yor_mly_akn_por_rom_bsq_ger_sod_igb_cnt_krd_mcd_fbf_fre_tsw_alb_hun_lda_bam_fin_bos_owc_geo_mol_dut_arw_rus_heb_aeg_ben_est_ses_ind_spa_mao_jpn_tml_kor_svk_swe_cic_urd_jav_pan_sid_bat_mnd_lat_dyu_glc_hau_eng_slo_guj_ctl_qcu_afr_scr_bul_zul_gam_cze_wly_nor_sun_ita_bem_prs_ven_tag_tha_tig_knd_moo_dgb_aze_ukr_lit_azi_swt_vie_amr_xho_ewe_swa	-0.868200472729475	-2.1045759967801	0.0380253163814107
394	sid_ukr_tsw_mol_hau_aeg_amr_dut_tur_uzb_xho_mao_bem_rus_arw_bsq_fre_sod_igb_cnt_afr_krd_bam_swe_swa_eng_fin_yor_swt_hun_pol_tig_geo_urd_bul_cze_hin_heb_chh_alb_est_zul_sun_nor_bat_jpn_knd_kor_lit_grk_ses_guj_ind_ctl_wly_jav_mnd_ben_dgb_slo_anl_ita_mcd_ger_pan_qcu_por_prs_scr_akn_owc_glc_gam_bos_tag_lat_fbf_spa_tsn_mly_tha_mlt_tml_ewe_lda_azi_svk_rom_aze_moo_vie_amh_ven_cic_dyu	-0.624558067760215	-1.49066596334264	0.139433243029795
395	amh_grk_fbf_ita_heb_chh_mlt_svk_tur_azi_yor_mly_xho_arw_prs_bsq_krd_anl_tsn_mnd_urd_lit_akn_glc_swa_ben_est_ewe_zul_fin_pan_wly_geo_rus_mcd_nor_guj_sid_amr_slo_hun_moo_jav_spa_bat_jpn_knd_kor_mol_alb_bem_hin_tag_ukr_hau_mao_cnt_dut_ses_lat_gam_cze_bos_swe_por_qcu_fre_rom_ger_dyu_owc_bul_sod_eng_sun_scr_cic_ctl_swt_ind_tha_tig_tml_igb_lda_uzb_pol_afr_aze_bam_vie_aeg_ven_dgb_tsw	-0.364144979945244	-0.863347808798472	0.390167353558502
396	mlt_lat_swt_dut_sid_gam_anl_svk_tur_uzb_xho_bat_moo_bos_arw_bsq_pol_aeg_tsn_mnd_nor_spa_yor_krd_dyu_mcd_fin_dgb_cic_hun_ctl_wly_geo_fre_alb_rom_bul_tig_amh_slo_est_igb_sun_por_jav_jpn_knd_kor_rus_eng_ven_scr_ind_afr_owc_mly_cnt_grk_lda_guj_heb_cze_mol_pan_ukr_qcu_urd_hin_ben_ewe_sod_lit_amr_swe_tag_ita_fbf_prs_ses_mao_tha_hau_tml_bem_swa_aze_ger_glc_azi_akn_vie_chh_zul_bam_tsw	-0.38442159863499	-0.910137885530977	0.365102654915794
397	heb_mol_tsw_alb_chh_sid_owc_eng_azi_tur_swt_mao_akn_krd_bul_bsq_ctl_amh_igb_mnd_slo_spa_dgb_guj_bem_lit_fin_bam_moo_hun_nor_amr_geo_pol_hin_ita_prs_hau_tig_swe_est_fbf_bat_scr_ind_jpn_tml_kor_cze_rus_ses_bos_tag_svk_mlt_mly_cnt_afr_cic_arw_gam_ukr_urd_grk_por_qcu_pan_fre_glc_tsn_sod_mcd_wly_ben_jav_lat_ven_ger_swa_sun_tha_anl_knd_zul_dyu_uzb_rom_dut_aze_lda_vie_aeg_xho_yor_ewe	-0.759087218755345	-1.82705576369436	0.0708988548490636
398	tig_ben_cic_ctl_anl_wly_amr_prs_uzb_azi_xho_bat_dgb_mcd_bul_bsq_afr_sid_ses_cnt_ukr_pan_swt_ita_fbf_arw_est_swa_tsw_fin_fre_mlt_geo_nor_rom_mol_urd_sod_chh_scr_hun_bam_jav_pol_ind_jpn_tml_kor_guj_spa_akn_ger_mao_lat_aeg_sun_mnd_eng_bem_alb_amh_krd_rus_glc_por_qcu_hin_bos_slo_tsn_gam_dut_hau_lit_tag_svk_yor_swe_igb_mly_tha_owc_knd_moo_lda_tur_grk_cze_aze_ven_vie_heb_zul_ewe_dyu	-0.49925604630144	-1.19149260120871	0.236492113980129
399	wly_pol_igb_mol_sid_mlt_chh_lat_tur_uzb_bem_bat_ses_grk_afr_bsq_arw_gam_zul_cnt_svk_por_bam_swe_akn_scr_hun_dgb_swt_fin_eng_tig_geo_dut_mcd_glc_fre_anl_heb_rus_est_swa_mao_ita_sun_jpn_knd_kor_ctl_nor_tsw_ger_jav_hin_owc_mly_mnd_alb_ewe_pan_hau_ben_lit_rom_prs_qcu_bos_krd_ukr_fbf_aeg_bul_sod_guj_tag_spa_dyu_cze_ven_ind_tha_amh_tml_yor_moo_azi_urd_slo_aze_lda_vie_amr_cic_tsn_xho	0.145522898308153	0.343577119374258	0.73193986511988
400	owc_ctl_dgb_ukr_chh_gam_tig_hin_tur_aze_fbf_bat_tsw_pan_nor_bsq_bul_sid_tsn_cnt_krd_afr_ses_eng_ven_lat_hun_cic_xho_fin_rus_anl_geo_swe_glc_mol_svk_heb_aeg_mcd_est_igb_ind_cze_mao_jpn_tml_kor_urd_guj_ewe_alb_mly_ita_amr_tag_mnd_ger_swa_ben_wly_scr_arw_bos_dut_qcu_pol_slo_prs_bam_mlt_spa_hau_por_jav_grk_lda_lit_dyu_sun_tha_sod_knd_zul_yor_azi_fre_rom_uzb_moo_vie_amh_swt_akn_bem	-0.273237168580937	-0.646880345639014	0.519302797156427
401	owc_lit_dyu_svk_sod_aeg_tig_ctl_tur_azi_yor_mly_fbf_bul_krd_bsq_mcd_gam_ewe_mnd_dut_pol_dgb_scr_ses_nor_hun_zul_xho_est_arw_amh_geo_lat_rus_ita_swe_amr_heb_mol_fin_swa_ind_ger_jav_jpn_knd_kor_ukr_prs_akn_ben_bat_cze_mlt_mao_cnt_glc_lda_eng_anl_urd_fre_por_hin_qcu_alb_guj_grk_bem_sid_slo_wly_afr_tag_bos_cic_spa_bam_sun_tha_chh_tml_tsn_igb_uzb_pan_rom_aze_swt_vie_hau_moo_tsw_ven	0.171118697424971	0.402720399544259	0.688078162908073
402	mlt_svk_igb_alb_amr_aeg_owc_scr_uzb_aze_ewe_mly_ven_ben_mol_bsq_arw_wly_swt_cnt_nor_lit_lda_spa_zul_krd_fin_dgb_dyu_est_prs_heb_geo_ger_grk_cze_fre_gam_sid_lat_hun_xho_mao_ctl_sun_jpn_tml_kor_hin_swe_swa_ita_ind_rus_sod_jav_mnd_mcd_ses_ukr_anl_rom_por_glc_dut_qcu_pan_guj_bos_bam_chh_afr_tig_pol_tag_eng_tsn_bul_fbf_bat_tha_hau_knd_tsw_bem_azi_slo_urd_tur_akn_vie_amh_cic_moo_yor	-0.00583859997914621	-0.0137478706999856	0.989060581499146
403	anl_glc_fbf_pol_chh_gam_sid_lat_aze_uzb_ewe_sun_yor_nor_guj_bsq_bul_tig_ven_mnd_grk_mcd_bem_ben_swa_svk_fin_lda_dyu_est_arw_sod_geo_hin_swe_prs_por_owc_hau_ctl_hun_swt_bat_scr_mao_jpn_tml_kor_lit_ger_moo_spa_ind_ita_heb_tag_cnt_afr_cic_mol_amr_urd_ukr_pan_krd_qcu_fre_bos_eng_tsw_wly_slo_mlt_dut_jav_rus_igb_cze_xho_mly_tha_amh_knd_bam_akn_azi_alb_rom_tur_zul_vie_aeg_tsn_ses_dgb	-0.175610774608134	-0.415001930828466	0.679096318494457
404	sod_bos_igb_por_tig_sid_amh_rus_aze_azi_bem_jav_dgb_afr_nor_bsq_swe_wly_swt_mnd_guj_alb_ewe_ben_moo_hin_est_swa_ses_hun_ukr_heb_geo_pol_glc_pan_svk_amr_owc_fre_fin_xho_mly_rom_ind_jpn_knd_kor_krd_ger_bam_ctl_sun_bul_chh_tag_cnt_slo_tsw_mol_hau_eng_lat_spa_dut_qcu_urd_prs_scr_lda_mlt_mcd_aeg_arw_bat_ita_zul_grk_akn_mao_tha_gam_tml_ven_fbf_tur_cze_lit_uzb_tsn_vie_anl_cic_dyu_yor	-0.295199124970003	-0.699137171097466	0.486211182973426
405	sod_ukr_cic_krd_amr_chh_gam_spa_uzb_tur_dgb_mly_lda_hin_pan_bsq_arw_mlt_yor_cnt_grk_rus_fbf_cze_ewe_bos_est_akn_bam_fin_lit_sid_geo_bul_por_urd_svk_anl_tig_mcd_hun_tsn_tag_ger_bat_jpn_tml_kor_ben_ctl_xho_lat_jav_scr_hau_mao_mnd_glc_ses_slo_aeg_afr_eng_guj_prs_qcu_alb_nor_dut_bem_amh_fre_owc_rom_ind_pol_moo_swe_ven_sun_tha_wly_knd_tsw_igb_azi_mol_ita_aze_zul_vie_heb_dyu_swa_swt	-0.0128170281222066	-0.0302403445013844	0.975940175202555
406	anl_prs_akn_bos_heb_gam_owc_guj_tur_aze_yor_ind_moo_lat_bul_bsq_ukr_hau_cic_mnd_por_svk_dgb_swe_tsw_krd_hun_zul_igb_fin_mcd_amh_geo_ger_pol_grk_scr_sid_amr_cze_est_dyu_mao_ctl_mly_jpn_tml_kor_rus_glc_bem_eng_sun_nor_mlt_bat_cnt_fre_ewe_lit_tig_ita_slo_pan_alb_qcu_dut_mol_arw_ses_aeg_afr_wly_urd_tag_spa_swa_hin_ven_jav_tha_sod_knd_xho_bam_azi_ben_rom_uzb_tsn_vie_chh_lda_swt_fbf	0.103990971176505	0.244641835995271	0.807272729312115
407	sid_eng_xho_ben_heb_amr_aeg_lit_aze_tur_moo_bat_tsn_arw_hin_bsq_ukr_sod_zul_mnd_pan_afr_dgb_lat_yor_rom_fin_ewe_cic_hun_grk_chh_geo_cze_rus_urd_prs_gam_wly_swe_est_fbf_sun_fre_ind_jpn_tml_kor_spa_krd_dyu_dut_mao_mcd_tig_mly_cnt_bos_akn_alb_mlt_slo_ita_glc_scr_qcu_por_guj_mol_ses_hau_nor_amh_ger_jav_ctl_tsw_svk_lda_tag_tha_anl_knd_bam_igb_uzb_pol_bul_azi_ven_vie_owc_swa_swt_bem	-0.292252161785785	-0.690491978242198	0.491604573763792
408	amr_spa_ven_grk_hau_sod_wly_dut_uzb_tur_moo_mly_igb_ben_ger_bsq_afr_heb_yor_mnd_rus_lit_dyu_ita_swa_arw_hun_fbf_zul_fin_pan_owc_geo_eng_svk_prs_hin_mlt_tig_mol_est_tsw_mao_scr_sun_jpn_knd_kor_cze_nor_xho_ukr_ind_slo_sid_bat_cnt_urd_dgb_krd_anl_guj_pol_ctl_fre_qcu_bos_lat_mcd_ses_amh_por_gam_rom_jav_bul_bem_alb_ewe_tag_tha_aeg_tml_bam_swt_azi_glc_swe_aze_tsn_vie_chh_cic_akn_lda	-0.935743634247511	-2.26781428306697	0.0256554615876995
409	heb_fre_cic_ctl_owc_gam_anl_slo_tur_azi_moo_mly_dyu_pan_arw_bsq_mol_amr_ewe_mnd_swe_scr_ven_grk_swa_mcd_hun_swt_xho_fin_guj_wly_geo_krd_rom_bul_cze_tig_aeg_urd_est_igb_jav_bos_mao_jpn_tml_kor_por_ger_tsw_dut_sun_glc_amh_bat_cnt_pol_zul_ita_chh_spa_lat_nor_lit_qcu_afr_ben_hin_dgb_mlt_svk_hau_ukr_ind_prs_lda_rus_fbf_tag_tha_sod_knd_bem_bam_uzb_alb_eng_aze_akn_vie_sid_tsn_yor_ses	-0.621809625764652	-1.48398969494579	0.141193052926728
410	amh_fre_bem_ben_sod_owc_hau_ctl_tur_azi_ses_bat_cic_dut_lit_bsq_spa_wly_fbf_mnd_ger_rom_xho_arw_dyu_guj_est_igb_ewe_fin_prs_amr_geo_eng_ita_svk_afr_sid_chh_mol_hun_zul_sun_cze_tag_jpn_knd_kor_scr_lat_swt_pol_mly_glc_mlt_ind_cnt_bos_swa_ukr_aeg_mcd_hin_slo_pan_qcu_alb_bul_urd_akn_gam_grk_heb_swe_jav_nor_dgb_por_moo_mao_tha_anl_tml_lda_ven_uzb_rus_krd_aze_yor_vie_tig_tsw_bam_tsn	0.206582901628566	0.487046697159219	0.627371229900156
411	sod_swe_yor_grk_sid_hau_tig_bul_aze_tur_akn_mao_dyu_rus_pol_bsq_ukr_owc_fbf_mnd_ger_bos_cic_pan_igb_ben_hun_tsw_dgb_fin_glc_wly_geo_eng_mol_arw_afr_chh_amr_alb_est_bam_ind_spa_mly_jpn_tml_kor_rom_ctl_moo_svk_tag_dut_gam_sun_cnt_lit_swt_urd_heb_nor_slo_krd_prs_qcu_cze_ita_scr_xho_anl_guj_aeg_por_jav_mcd_zul_fre_swa_bat_tha_amh_knd_lda_bem_uzb_hin_lat_azi_ewe_vie_mlt_tsn_ses_ven	0.652981094700824	1.54708634199931	0.125238743530898
412	tig_glc_moo_eng_sod_heb_anl_ben_uzb_tur_dyu_jav_swa_slo_lit_bsq_ger_gam_lda_mnd_swe_arw_tsn_svk_dgb_por_est_igb_ewe_fin_scr_sid_geo_nor_prs_pan_urd_mlt_amr_hin_hun_ses_ind_dut_mly_jpn_knd_kor_spa_afr_akn_fre_sun_pol_wly_mao_cnt_cze_yor_guj_owc_bul_grk_bos_rom_qcu_ctl_mol_mcd_xho_chh_alb_amh_lat_bat_rus_zul_ita_tsw_tag_tha_hau_tml_fbf_swt_azi_ukr_krd_aze_bam_vie_aeg_ven_bem_cic	-1.30079436377486	-3.25265801501292	0.00159385897558678
413	sid_por_bem_fre_owc_amr_tig_glc_tur_uzb_dyu_jav_swa_nor_mcd_bsq_ukr_mlt_bam_cnt_scr_krd_moo_mol_tsn_cze_est_swt_dgb_fin_pan_gam_geo_ctl_swe_svk_guj_hau_wly_pol_hun_igb_mao_ita_bat_jpn_tml_kor_hin_rom_akn_prs_mly_alb_heb_sun_mnd_grk_tsw_ben_amh_bul_ger_arw_eng_qcu_rus_afr_dut_lda_aeg_lat_sod_slo_tag_bos_ven_spa_xho_ind_tha_chh_knd_ewe_fbf_azi_urd_lit_aze_cic_vie_anl_yor_zul_ses	-0.0118885878216668	-0.0280108125552692	0.977713548026002
414	mlt_prs_tsw_spa_gam_amr_tig_grk_azi_tur_moo_ind_dgb_pan_lit_bsq_pol_chh_ewe_mnd_arw_nor_cic_glc_swt_afr_fin_akn_swa_est_lat_wly_geo_scr_alb_ger_svk_sid_aeg_bos_hun_lda_bat_ita_mly_jpn_tml_kor_mcd_krd_tsn_urd_mao_swe_heb_jav_cnt_ctl_bam_rom_anl_ukr_ben_cze_bul_qcu_slo_guj_rus_dyu_sod_por_owc_dut_tag_eng_yor_fre_xho_sun_tha_amh_knd_ses_bem_uzb_hin_mol_aze_igb_vie_hau_fbf_zul_ven	0.0255846852541906	0.0602627730793311	0.952075662748905
415	mlt_ctl_tsn_urd_owc_wly_tig_alb_tur_aze_dgb_jav_cic_bos_ukr_bsq_ger_gam_ven_cnt_cze_prs_igb_ita_tsw_arw_fin_bam_ses_est_guj_amh_geo_glc_ben_mol_hin_heb_hau_dut_hun_fbf_ind_swe_mly_jpn_tml_kor_svk_lat_yor_eng_bat_nor_sod_mao_mnd_fre_dyu_mcd_amr_slo_rom_grk_spa_qcu_krd_bul_pol_moo_anl_pan_sid_scr_sun_afr_xho_rus_bem_tag_tha_aeg_knd_swa_swt_uzb_por_lit_azi_akn_vie_chh_ewe_zul_lda	-0.117708160042372	-0.277719501155635	0.781844136913141
416	chh_por_akn_pol_heb_wly_amr_ben_uzb_azi_bem_mly_swt_rus_lat_bsq_nor_owc_ewe_mnd_rom_krd_ven_mol_moo_eng_est_igb_lda_fin_mcd_amh_geo_ger_pan_ukr_dut_aeg_hau_slo_hun_dgb_ind_lit_mao_jpn_tml_kor_spa_bul_swa_cze_tag_ctl_tig_jav_cnt_urd_zul_svk_sid_glc_prs_ita_fre_qcu_scr_hin_afr_cic_mlt_grk_anl_guj_sun_arw_tsw_alb_yor_bat_tha_sod_knd_fbf_tsn_tur_bos_swe_aze_dyu_vie_gam_bam_ses_xho	-0.0391635011824213	-0.0922776152124765	0.926675959726223
417	gam_mcd_lda_ben_sid_wly_hau_dut_uzb_tur_zul_mao_ewe_arw_por_bsq_guj_owc_cic_mnd_krd_glc_bam_ctl_dgb_prs_hun_dyu_xho_fin_rus_amh_geo_ger_pol_alb_mol_mlt_anl_bos_est_akn_ind_fre_mly_jpn_knd_kor_svk_lat_swa_scr_sun_cze_chh_bat_cnt_pan_tsw_ukr_aeg_hin_urd_rom_afr_qcu_bul_ita_eng_fbf_sod_lit_amr_grk_jav_spa_swt_slo_moo_tag_tha_tig_tml_ses_tsn_azi_swe_nor_aze_bem_vie_heb_ven_igb_yor	-0.37680963788038	-0.894590066566071	0.373315686628801
418	aeg_eng_akn_mol_hau_owc_sid_bul_azi_tur_ses_bat_swt_swe_pol_bsq_fre_gam_moo_mnd_arw_alb_fbf_mcd_igb_lit_fin_xho_cic_hun_scr_anl_geo_glc_prs_grk_cze_amr_mlt_lat_est_dyu_sun_hin_mly_jpn_tml_kor_bos_ita_bem_ukr_ind_rus_chh_tag_cnt_rom_tsn_por_wly_afr_slo_pan_krd_qcu_svk_urd_ctl_yor_sod_guj_amh_dut_mao_ger_dgb_ben_swa_jav_tha_tig_knd_ewe_bam_aze_nor_spa_uzb_tsw_vie_heb_lda_zul_ven	-0.599803089243344	-1.43615454493031	0.15431368033681
419	sid_nor_ven_lat_owc_chh_amr_bul_uzb_tur_yor_tag_zul_por_guj_bsq_ukr_tig_moo_mnd_fre_eng_swt_swe_igb_rom_hun_tsw_ses_fin_ita_wly_geo_arw_mol_cze_rus_gam_mlt_ctl_est_cic_bat_scr_mao_jpn_knd_kor_svk_krd_akn_glc_ind_dut_heb_jav_cnt_hin_fbf_lit_hau_alb_ger_ben_grk_qcu_spa_slo_pol_bam_aeg_bos_amh_urd_mly_afr_xho_mcd_bem_sun_tha_anl_tml_lda_dgb_aze_pan_prs_azi_ewe_vie_sod_tsn_dyu_swa	0.0978050884166992	0.230112983218185	0.818509374598854
420	aeg_cze_swt_alb_mlt_sid_owc_glc_tur_aze_dgb_sun_ewe_guj_ukr_bsq_swe_anl_bam_mnd_afr_bos_tsw_krd_swa_rus_fin_akn_lda_est_dut_heb_geo_svk_scr_mcd_pan_wly_chh_ger_hun_yor_mly_lit_jav_jpn_knd_kor_spa_arw_ses_por_bat_lat_sod_ind_cnt_urd_moo_hin_amr_bul_grk_pol_rom_qcu_nor_ctl_prs_fbf_tig_ita_hau_mol_tag_fre_zul_ben_xho_mao_tha_amh_tml_tsn_dyu_uzb_slo_eng_azi_cic_vie_gam_ven_bem_igb	-0.177364198653031	-0.418514883183553	0.67653561713877
421	amr_rom_dyu_afr_amh_mlt_chh_ben_azi_tur_igb_bat_tsn_ctl_pan_bsq_slo_sid_swt_cnt_glc_ita_zul_hin_tsw_grk_est_fbf_ven_fin_guj_sod_geo_ger_bul_arw_krd_tig_owc_scr_hun_lda_sun_bos_jav_jpn_tml_kor_urd_spa_dgb_dut_mao_mol_gam_mly_mnd_pol_bem_mcd_anl_swe_alb_rus_prs_qcu_eng_fre_nor_ewe_hau_ukr_wly_lit_ind_svk_yor_por_xho_tag_tha_aeg_knd_bam_moo_aze_cze_lat_uzb_swa_vie_heb_akn_ses_cic	-0.520810275756086	-1.2399135763567	0.218126828275605
422	gam_rom_bem_dut_sod_anl_amr_krd_tur_aze_xho_mly_ses_bos_spa_bsq_cze_heb_cic_mnd_fre_slo_dgb_hin_ven_eng_est_lda_akn_hun_nor_tig_geo_mol_alb_guj_ita_mlt_amh_afr_fin_zul_mao_ger_tag_jpn_knd_kor_urd_arw_ewe_pol_bat_scr_owc_sun_cnt_por_tsw_svk_aeg_ukr_rus_ctl_prs_qcu_lat_grk_lit_moo_chh_glc_sid_swe_ind_pan_swt_ben_fbf_jav_tha_wly_tml_igb_tsn_uzb_bul_mcd_azi_swa_vie_hau_yor_bam_dyu	-0.198160174964131	-0.468185298548001	0.640747506387688
423	gam_svk_lda_hin_tig_wly_sid_bul_aze_uzb_tsw_tag_zul_dut_ctl_bsq_glc_sod_swt_cnt_arw_lat_ses_pol_dgb_bos_fin_igb_bem_est_ita_hau_geo_prs_alb_ben_krd_amh_heb_mol_hun_bam_mly_lit_sun_jpn_tml_kor_guj_grk_fbf_por_mao_cze_chh_jav_mnd_rom_akn_ukr_amr_urd_slo_fre_afr_qcu_rus_mcd_swe_xho_mlt_nor_aeg_scr_bat_spa_swa_ger_tsn_ind_tha_anl_knd_ven_ewe_azi_eng_pan_tur_cic_vie_owc_dyu_moo_yor	0.212860520635806	0.501722402202253	0.617048511966163
424	anl_rus_yor_scr_tig_gam_mlt_pol_uzb_azi_cic_tag_ven_spa_ukr_bsq_ben_amr_dyu_cnt_eng_afr_swa_fre_fbf_cze_fin_tsw_moo_est_ger_owc_geo_prs_lat_urd_mol_chh_aeg_bos_hun_swt_bat_mcd_jav_jpn_tml_kor_hin_svk_akn_guj_mly_slo_hau_sun_mnd_ita_zul_nor_sid_glc_dut_por_swe_qcu_rom_pan_lit_xho_heb_ctl_sod_krd_ind_arw_dgb_grk_lda_mao_tha_wly_knd_bam_tsn_tur_bul_alb_aze_igb_vie_amh_ses_ewe_bem	-0.609608331742751	-1.45507011409988	0.149016998332359
425	mlt_bos_dyu_arw_aeg_sod_hau_slo_aze_uzb_lda_tag_yor_lat_svk_bsq_ctl_heb_swa_mnd_spa_pan_cic_mcd_tsw_rus_hun_bam_zul_fin_ita_amr_geo_nor_pol_por_scr_amh_owc_bul_est_moo_mao_afr_ind_jpn_knd_kor_mol_prs_ewe_ger_mly_cze_anl_bat_cnt_alb_swt_rom_sid_ukr_lit_urd_ben_qcu_glc_dut_krd_igb_chh_hin_tig_swe_jav_eng_bem_guj_ses_sun_tha_gam_tml_akn_fbf_tur_fre_grk_azi_dgb_vie_wly_xho_tsn_ven	-0.107528936860648	-0.253698336221887	0.80028864520186
426	sid_bos_swa_guj_amh_hau_heb_nor_tur_uzb_ses_mao_igb_lat_rom_bsq_bul_sod_ven_cnt_pol_prs_dyu_krd_bem_hin_hun_tsn_swt_fin_rus_chh_geo_svk_spa_grk_glc_tig_owc_arw_est_bam_mly_ukr_tag_jpn_knd_kor_slo_lit_lda_fre_ind_ctl_gam_jav_mnd_dut_fbf_pan_mlt_afr_cze_ben_eng_qcu_swe_por_mol_zul_wly_urd_anl_scr_sun_ita_cic_ger_akn_bat_tha_aeg_tml_moo_xho_azi_mcd_alb_aze_tsw_vie_amr_yor_ewe_dgb	-0.206409273056837	-0.487161949713944	0.627289869544735
427	amr_alb_bam_grk_amh_anl_owc_pan_uzb_tur_igb_bat_fbf_cze_fre_bsq_swe_aeg_dyu_cnt_dut_afr_yor_ben_xho_hin_est_tsw_bem_fin_rom_hau_geo_ctl_spa_por_rus_gam_heb_lit_hun_lda_mly_ukr_ind_jpn_tml_kor_arw_urd_akn_guj_sun_lat_sod_mao_mnd_scr_cic_nor_tig_ger_mcd_eng_prs_qcu_bul_pol_krd_dgb_wly_svk_chh_bos_jav_ita_swa_slo_ses_tag_tha_mlt_knd_tsn_zul_azi_mol_glc_aze_ven_vie_sid_swt_moo_ewe	-1.19133827510333	-2.95045271476095	0.00401453225767088
428	amh_grk_swa_prs_gam_tig_sod_por_uzb_aze_ses_mao_lda_ukr_nor_bsq_slo_mlt_xho_mnd_bos_eng_dgb_alb_ven_lit_fin_dyu_igb_est_cze_wly_geo_hin_dut_glc_pan_anl_heb_ger_hun_moo_mly_afr_bat_jpn_tml_kor_svk_urd_fbf_pol_jav_ita_hau_ind_cnt_krd_cic_rus_owc_guj_swe_ctl_scr_qcu_bul_mcd_spa_swt_chh_lat_aeg_arw_sun_rom_zul_fre_yor_tag_tha_amr_knd_bam_tsw_tur_ben_mol_azi_ewe_vie_sid_bem_akn_tsn	-0.477875677863066	-1.13622312046435	0.258782638971731
429	hau_afr_fbf_arw_chh_tig_wly_swe_tur_uzb_swa_bat_swt_hin_svk_bsq_ita_anl_moo_mnd_alb_urd_dgb_prs_bem_eng_est_igb_ewe_hun_glc_sid_geo_ukr_cze_mcd_bul_gam_amh_ben_fin_zul_mly_dut_jav_jpn_knd_kor_ger_fre_akn_scr_ind_lit_mlt_sun_cnt_rom_dyu_por_amr_slo_grk_krd_pan_qcu_spa_nor_bos_tsn_owc_lat_sod_mol_mao_rus_lda_pol_xho_tag_tha_heb_tml_ses_bam_aze_ctl_guj_azi_ven_vie_aeg_cic_yor_tsw	-0.502304379829488	-1.19447602338797	0.235329370514821
430	wly_dut_ewe_mol_owc_sod_amr_bos_tur_uzb_bam_jav_fbf_ben_rom_bsq_alb_anl_yor_cnt_afr_por_lda_svk_cic_lit_fin_ven_zul_hun_prs_sid_geo_eng_krd_urd_ita_gam_heb_rus_est_bem_tag_nor_bat_jpn_knd_kor_ger_mcd_swt_swe_ind_glc_amh_sun_mnd_spa_dgb_ukr_hau_pan_scr_fre_hin_qcu_bul_guj_grk_moo_tig_arw_chh_cze_mao_pol_ses_ctl_xho_mly_tha_aeg_tml_tsn_tsw_aze_slo_lat_azi_akn_vie_mlt_igb_swa_dyu	-1.09702158992683	-2.67785230979003	0.00876026552783457
431	gam_spa_dgb_ger_heb_wly_amh_nor_aze_tur_yor_mao_xho_lat_swe_bsq_fre_hau_dyu_cnt_svk_lit_ven_mcd_akn_eng_hun_zul_bem_fin_ctl_owc_geo_cze_alb_prs_bos_sod_amr_rus_est_cic_jav_glc_ind_jpn_tml_kor_mol_por_lda_krd_bat_scr_sid_sun_mnd_bul_swt_pan_anl_arw_hin_pol_grk_qcu_slo_ita_rom_swa_aeg_ben_mlt_dut_tag_ukr_ses_guj_fbf_mly_tha_chh_knd_tsn_moo_azi_afr_urd_uzb_igb_vie_tig_bam_ewe_tsw	0.357924257717763	0.844835829096378	0.400370692246382
432	chh_alb_lda_mol_amh_wly_sod_guj_uzb_aze_ses_bat_xho_hin_ukr_bsq_arw_aeg_fbf_cnt_slo_cze_igb_fre_ewe_ctl_est_bem_bam_hun_pol_amr_geo_krd_prs_svk_glc_hau_anl_afr_fin_zul_jav_pan_tag_jpn_knd_kor_bos_bul_swt_eng_mly_scr_gam_ind_mnd_ger_yor_dut_owc_spa_rus_por_lat_qcu_lit_urd_mcd_dgb_tig_rom_sid_nor_mao_ita_moo_ben_ven_sun_tha_mlt_tml_akn_tsw_tur_swe_grk_azi_dyu_vie_heb_swa_tsn_cic	-0.710015135451695	-1.70585390119067	0.0913730214380887
433	hau_eng_ses_ita_wly_sod_mlt_ger_uzb_aze_ewe_tag_moo_lit_ctl_bsq_rom_heb_zul_cnt_dut_afr_swa_nor_xho_prs_hun_cic_bam_est_slo_sid_geo_spa_alb_arw_mcd_amh_aeg_bul_fin_bem_sun_hin_ind_jpn_tml_kor_lat_grk_igb_fre_mly_por_gam_mao_mnd_svk_fbf_swe_owc_krd_scr_mol_pan_qcu_glc_ben_bos_akn_anl_cze_chh_pol_jav_rus_dgb_urd_dyu_bat_tha_tig_knd_yor_tsw_azi_guj_ukr_tur_tsn_vie_amr_swt_ven_lda	-0.488818980932758	-1.16340642105961	0.247640952323514
434	sid_ita_bam_lit_anl_gam_amh_slo_aze_azi_tsw_mly_ses_ben_dut_bsq_prs_tig_tsn_mnd_ger_pan_fbf_nor_bem_por_est_dyu_zul_fin_grk_owc_geo_afr_mol_hin_ukr_wly_heb_swe_hun_dgb_bat_rom_mao_jpn_tml_kor_cze_svk_ewe_mcd_tag_ctl_sod_jav_cnt_guj_swt_bos_aeg_spa_krd_eng_glc_qcu_urd_lat_alb_akn_chh_rus_hau_pol_ind_scr_lda_arw_igb_sun_tha_amr_knd_yor_swa_tur_bul_fre_uzb_ven_vie_mlt_cic_moo_xho	0.313201301284007	0.737429649002259	0.462717622821635
435	anl_svk_ven_afr_amh_amr_gam_guj_azi_aze_swa_tag_bem_fre_urd_bsq_bul_sod_cic_mnd_ger_nor_lda_lit_tsw_grk_fin_yor_zul_est_dut_aeg_geo_prs_ben_por_ctl_chh_heb_rom_hun_ses_mao_eng_ind_jpn_tml_kor_rus_swe_akn_cze_sun_arw_tig_mly_cnt_pol_dgb_pan_hau_mcd_bos_krd_mol_qcu_glc_alb_spa_fbf_owc_slo_sid_hin_jav_scr_ewe_ita_xho_bat_tha_wly_knd_igb_tsn_tur_lat_ukr_uzb_moo_vie_mlt_dyu_swt_bam	-0.250970892310058	-0.592771012133662	0.554773086081583
436	aeg_hin_bem_guj_amr_tig_wly_pan_tur_aze_bam_sun_xho_glc_mcd_bsq_spa_heb_ewe_cnt_pol_ger_akn_svk_ven_krd_hun_dyu_igb_fin_grk_gam_geo_eng_scr_cze_lit_chh_amh_ukr_est_tsw_jav_mol_tag_jpn_tml_kor_ctl_prs_swa_fre_mly_swe_hau_mao_mnd_afr_swt_rom_mlt_por_ita_lat_nor_qcu_slo_rus_alb_zul_sid_arw_owc_urd_bat_ben_yor_bul_tsn_ind_tha_anl_knd_fbf_cic_uzb_dut_bos_azi_lda_vie_sod_moo_ses_dgb	0.0987471796085376	0.232416505589621	0.81672523145871
437	sid_arw_dgb_ita_hau_gam_mlt_prs_aze_azi_swt_mly_tsn_cze_fre_bsq_rus_wly_lda_cnt_afr_nor_swa_bos_akn_guj_fin_yor_ses_hun_scr_aeg_geo_hin_grk_mol_por_owc_amr_swe_est_cic_ind_slo_tag_jpn_tml_kor_urd_rom_ewe_ger_mao_mcd_chh_bat_mnd_svk_fbf_alb_anl_lit_bul_ukr_lat_qcu_ctl_dut_spa_bem_heb_ben_amh_pol_jav_glc_ven_pan_tsw_sun_tha_sod_knd_xho_zul_uzb_krd_eng_tur_moo_vie_tig_bam_igb_dyu	-0.0185297803001453	-0.0436866275688598	0.965247861377236
438	chh_afr_dyu_pan_anl_heb_sod_por_azi_aze_zul_sun_swt_arw_mol_bsq_swe_wly_ven_cnt_rom_ger_swa_lit_akn_bos_hun_bam_yor_est_grk_gam_geo_fre_bul_guj_lat_amh_hau_ukr_fin_lda_tag_pol_bat_jpn_tml_kor_glc_hin_xho_krd_mly_ita_mlt_mao_mnd_mcd_tsw_prs_tig_eng_ben_nor_slo_qcu_ctl_urd_dut_ewe_owc_scr_aeg_cze_jav_rus_tsn_spa_igb_ind_tha_sid_knd_dgb_moo_tur_alb_svk_uzb_cic_vie_amr_fbf_ses_bem	0.404860007051625	0.952856031900205	0.343133037378766
439	hau_krd_xho_pan_aeg_wly_sod_nor_aze_uzb_ses_mao_swa_prs_guj_bsq_ctl_tig_dyu_mnd_arw_ger_bem_hin_lda_lit_fin_ewe_bam_hun_ukr_amr_geo_svk_ita_rom_dut_mlt_chh_spa_est_swt_ind_pol_mly_jpn_tml_kor_swe_bos_ven_lat_jav_afr_sid_sun_cnt_bul_akn_slo_heb_por_ben_mcd_alb_qcu_scr_rus_cze_zul_owc_eng_amh_mol_bat_glc_igb_grk_dgb_tag_tha_gam_knd_cic_tsn_tur_fre_urd_azi_moo_vie_anl_fbf_yor_tsw	-0.365138544930354	-0.866891679515546	0.388232534332987
440	tig_eng_ses_pan_wly_aeg_chh_ben_uzb_tur_swt_tag_ven_scr_swe_bsq_rom_anl_tsn_mnd_bul_nor_bam_spa_ewe_ger_hun_fbf_lda_est_glc_sod_geo_afr_hin_ita_lat_owc_mlt_svk_fin_akn_ind_cze_jav_jpn_tml_kor_urd_alb_cic_prs_mly_mcd_amh_sun_cnt_dut_dgb_slo_sid_ctl_ukr_pol_lit_qcu_bos_rus_krd_zul_gam_arw_hau_grk_mao_guj_tsw_fre_moo_bat_tha_amr_knd_swa_xho_azi_mol_por_aze_igb_vie_heb_bem_yor_dyu	-0.961971518721567	-2.34442195924758	0.0211847279454954
441	sid_ukr_cic_urd_wly_tig_mlt_dut_azi_tur_igb_ind_tsn_pan_afr_bsq_krd_anl_ewe_cnt_ita_por_dgb_guj_moo_prs_hun_fbf_lda_fin_nor_heb_geo_rom_spa_lat_scr_aeg_gam_rus_est_bem_mly_mcd_jav_jpn_knd_kor_bos_svk_tsw_grk_bat_ctl_owc_sun_mnd_lit_bam_arw_amh_ben_slo_swe_bul_qcu_mol_eng_ger_swa_sod_fre_chh_hin_mao_glc_ses_pol_yor_tag_tha_amr_tml_dyu_ven_aze_cze_alb_uzb_akn_vie_hau_swt_xho_zul	-0.812197011852079	-1.95561872462357	0.0535115350899793
442	owc_pan_ewe_prs_sid_wly_amr_urd_uzb_aze_tsw_bat_dyu_afr_ger_bsq_dut_chh_zul_mnd_pol_mcd_yor_ctl_igb_grk_fin_akn_cic_est_bul_sod_geo_ukr_scr_rom_svk_mlt_anl_swe_hun_lda_mao_slo_tag_jpn_tml_kor_arw_krd_swa_ita_ind_hin_tig_sun_cnt_bos_bem_guj_amh_spa_rus_fre_mol_qcu_nor_alb_eng_swt_gam_lat_aeg_cze_mly_glc_dgb_lit_ses_jav_tha_heb_knd_moo_ven_azi_por_ben_tur_bam_vie_hau_fbf_tsn_xho	-0.259024971105493	-0.61188277923179	0.542108336960357
443	amh_ben_lda_pan_mlt_sod_owc_afr_azi_tur_zul_jav_ewe_swe_hin_bsq_dut_heb_ven_cnt_urd_nor_swa_prs_dyu_arw_hun_ses_cic_fin_rus_hau_geo_pol_scr_grk_rom_anl_wly_eng_est_moo_mly_slo_sun_jpn_knd_kor_por_cze_dgb_bos_bat_mol_aeg_ind_mnd_ita_akn_bul_tig_ger_svk_fre_lit_qcu_guj_ctl_alb_bem_sid_glc_amr_lat_tag_krd_bam_spa_swt_mao_tha_chh_tml_igb_xho_aze_mcd_ukr_uzb_tsn_vie_gam_fbf_yor_tsw	0.0656371705829413	0.154410715775916	0.877620507213674
444	sod_prs_akn_alb_sid_chh_aeg_glc_azi_uzb_ewe_ind_moo_urd_por_bsq_cze_tig_bem_mnd_swe_grk_dyu_ita_swt_svk_hun_zul_tsw_est_ukr_mlt_geo_rus_rom_dut_krd_heb_anl_lat_fin_fbf_bat_mcd_sun_jpn_tml_kor_ctl_arw_bam_ger_mao_ben_gam_tag_cnt_fre_dgb_afr_amr_hin_guj_slo_eng_qcu_pan_nor_bos_lda_owc_bul_amh_spa_jav_pol_xho_mol_swa_mly_tha_hau_knd_cic_ses_aze_lit_scr_tur_yor_vie_wly_ven_igb_tsn	-0.876015356718093	-2.11708631306505	0.0369216763052449
445	owc_urd_xho_nor_tig_sid_hau_lat_uzb_azi_cic_ind_tsn_ger_rus_bsq_mol_amr_swt_mnd_cze_fre_zul_arw_igb_hin_hun_fbf_moo_est_ctl_anl_geo_guj_swe_bos_svk_wly_sod_prs_fin_dgb_mly_spa_sun_jpn_knd_kor_dut_ben_bem_alb_tag_ita_chh_jav_cnt_afr_lda_eng_mlt_pan_scr_grk_bul_qcu_lit_mcd_krd_tsw_aeg_por_heb_glc_mao_pol_yor_slo_ewe_bat_tha_amh_tml_ven_ses_aze_ukr_rom_tur_swa_vie_gam_akn_dyu_bam	-0.141621743431083	-0.334218995532383	0.738966827279643
446	sid_eng_bem_spa_amh_sod_hau_krd_tur_aze_bam_tag_ven_swe_ctl_bsq_cze_tig_ewe_mnd_fre_rus_zul_hin_cic_bul_est_fbf_dyu_fin_nor_chh_geo_ben_slo_pol_ger_wly_owc_por_hun_igb_sun_svk_mao_jpn_tml_kor_lit_mol_yor_mcd_ind_scr_heb_jav_cnt_grk_xho_ukr_gam_bos_glc_arw_pan_qcu_alb_lat_urd_tsn_mlt_guj_aeg_ita_mly_afr_ses_dut_dgb_bat_tha_amr_knd_lda_tsw_uzb_prs_rom_azi_moo_vie_anl_akn_swt_swa	0.270240281268616	0.636102603796426	0.526271934584607
447	amh_prs_yor_lit_chh_mlt_amr_mcd_azi_uzb_xho_jav_bem_ita_slo_bsq_mol_wly_igb_mnd_dut_grk_tsw_glc_swt_urd_hun_fbf_ses_est_ukr_sod_geo_rus_afr_krd_ger_anl_sid_por_fin_akn_bat_spa_ind_jpn_knd_kor_bul_eng_dyu_ben_sun_bos_owc_tag_cnt_pan_bam_alb_tig_swe_pol_rom_cze_qcu_lat_guj_ctl_dgb_heb_fre_hau_svk_mao_scr_cic_arw_ewe_mly_tha_aeg_tml_zul_lda_tur_hin_nor_aze_ven_vie_gam_tsn_swa_moo	-0.590406240463598	-1.40897754849235	0.162176651776823
448	owc_prs_xho_ita_anl_amh_hau_rom_azi_aze_akn_jav_moo_arw_slo_bsq_mcd_sid_ven_mnd_ctl_fre_swt_hin_zul_swe_est_bam_dgb_fin_scr_chh_geo_ger_rus_urd_ukr_aeg_mlt_pan_hun_ses_bat_nor_mly_jpn_knd_kor_guj_dut_ewe_spa_sun_mol_sod_mao_cnt_lit_tsw_krd_amr_pol_svk_por_grk_qcu_ben_alb_eng_dyu_gam_afr_tig_cze_tag_lat_cic_glc_lda_ind_tha_heb_tml_igb_fbf_tur_bos_bul_uzb_swa_vie_wly_tsn_yor_bem	-0.265081151311125	-0.62720309057748	0.532062956096881
449	aeg_guj_zul_spa_sid_amh_chh_rus_azi_tur_ven_tag_swa_arw_afr_bsq_fre_tig_yor_mnd_eng_nor_cic_ukr_dgb_slo_hun_akn_igb_est_ben_heb_geo_lit_prs_bul_swe_sod_anl_ger_fin_moo_sun_ctl_mao_jpn_knd_kor_hin_lat_ewe_cze_jav_ita_mlt_bat_cnt_mol_bam_dut_hau_pol_svk_krd_scr_qcu_rom_por_urd_tsw_gam_bos_wly_grk_mly_glc_xho_pan_dyu_ind_tha_owc_tml_fbf_tsn_uzb_mcd_alb_aze_lda_vie_amr_ses_bem_swt	-0.00937450465505968	-0.0220852933168461	0.982427234501897
450	sod_rom_dyu_nor_sid_hau_amr_afr_aze_azi_tsn_sun_cic_alb_ctl_bsq_dut_wly_zul_mnd_bos_arw_lda_lat_moo_swe_fin_xho_yor_hun_guj_owc_geo_ben_glc_mcd_fre_amh_anl_urd_est_swa_bat_pol_tag_jpn_knd_kor_cze_ukr_tsw_ger_mao_por_chh_ind_cnt_eng_ewe_prs_tig_lit_pan_slo_grk_qcu_svk_hin_ita_ven_gam_bul_heb_mol_jav_krd_bam_spa_swt_mly_tha_mlt_tml_ses_akn_tur_rus_scr_uzb_igb_vie_aeg_dgb_fbf_bem	-0.894657203719845	-2.1691188620275	0.0326237581404931
451	sid_mol_ven_rus_amr_tig_sod_ger_aze_uzb_ewe_bat_tsw_por_urd_bsq_krd_chh_ses_cnt_ukr_fre_igb_ben_akn_spa_fin_tsn_zul_est_guj_heb_geo_afr_slo_dut_grk_owc_gam_cze_hun_bam_ind_ctl_tag_jpn_knd_kor_svk_pol_dgb_prs_mao_eng_anl_mly_mnd_lat_swa_hin_hau_scr_bos_glc_ita_qcu_swe_mcd_bul_xho_aeg_lit_amh_arw_jav_nor_fbf_alb_yor_sun_tha_wly_tml_cic_bem_azi_pan_rom_tur_lda_vie_mlt_swt_dyu_moo	0.00527151793083343	0.0124279250230602	0.990110827547272
452	owc_lat_fbf_glc_sod_heb_tig_afr_uzb_aze_dgb_ind_moo_por_lit_bsq_ctl_amr_lda_mnd_mol_fre_swa_ita_akn_scr_hun_yor_dyu_fin_alb_chh_geo_ben_spa_dut_krd_mlt_wly_rus_est_swt_mao_urd_tag_jpn_tml_kor_svk_ukr_ses_pan_jav_bos_anl_bat_cnt_swe_igb_rom_aeg_arw_guj_bul_prs_qcu_cze_nor_mcd_bem_sid_grk_amh_eng_mly_hin_cic_ger_tsw_sun_tha_hau_knd_ven_xho_tur_slo_pol_azi_ewe_vie_gam_tsn_zul_bam	-0.214164359653551	-0.505529597089718	0.614382979065868
453	sod_mol_igb_swe_aeg_sid_gam_ger_tur_aze_fbf_tag_swa_bos_pan_bsq_dut_mlt_xho_cnt_eng_krd_dgb_glc_bam_por_est_akn_lda_hun_rus_hau_geo_spa_fre_alb_grk_owc_wly_scr_fin_swt_bat_svk_jav_jpn_knd_kor_guj_ctl_tsw_pol_sun_prs_amh_mao_mnd_urd_cic_rom_anl_mcd_nor_bul_arw_qcu_slo_ita_lit_bem_amr_afr_chh_ben_mly_lat_ven_cze_tsn_ind_tha_tig_tml_ses_dyu_uzb_ukr_hin_azi_zul_vie_heb_yor_ewe_moo	0.00392776858561698	0.00927043501492026	0.99262322644509
454	chh_cze_moo_mcd_wly_sod_gam_por_tur_aze_ses_tag_zul_guj_ukr_bsq_eng_heb_ven_mnd_bul_rus_tsn_glc_tsw_ger_fin_ewe_akn_est_mol_tig_geo_slo_bos_scr_ben_aeg_owc_urd_hun_xho_jav_fre_ind_jpn_knd_kor_ctl_grk_dgb_spa_mao_lat_anl_mly_cnt_krd_igb_afr_amh_swe_dut_hin_ita_qcu_prs_arw_pol_swt_mlt_rom_amr_nor_bat_pan_bam_svk_dyu_sun_tha_sid_tml_bem_swa_uzb_lit_alb_azi_fbf_vie_hau_cic_yor_lda	0.248790206255575	0.587791692626573	0.558096700306648
455	mlt_swe_bem_ita_owc_heb_sid_alb_azi_aze_cic_tag_dgb_fre_lat_bsq_dut_gam_moo_cnt_urd_prs_ven_ben_ses_pan_hun_xho_yor_est_mcd_hau_geo_lit_ctl_por_guj_wly_chh_afr_fin_swt_ind_pol_jav_jpn_knd_kor_spa_bul_dyu_bos_mly_mol_anl_mao_mnd_arw_fbf_grk_amh_rus_scr_cze_krd_qcu_rom_glc_slo_zul_aeg_nor_amr_ukr_bat_hin_ewe_ger_lda_sun_tha_tig_tml_swa_tsn_tur_svk_eng_uzb_akn_vie_sod_tsw_igb_bam	0.269663991913937	0.634711764085566	0.52717480880861
456	aeg_glc_bam_alb_gam_amh_sod_krd_uzb_azi_lda_jav_yor_spa_ita_bsq_lat_amr_swt_cnt_ben_dut_moo_hin_fbf_mol_est_tsn_igb_fin_fre_mlt_geo_bul_mcd_svk_ger_owc_heb_swe_hun_cic_bat_pan_tag_jpn_tml_kor_guj_scr_dyu_eng_mly_lit_wly_sun_mnd_cze_akn_grk_tig_nor_ctl_arw_rom_qcu_pol_afr_bos_tsw_sid_prs_chh_rus_ind_slo_ses_urd_zul_mao_tha_anl_knd_xho_ven_tur_ukr_por_aze_ewe_vie_hau_bem_dgb_swa	-1.01753622264814	-2.48108219962929	0.014895229421952
457	sid_eng_xho_dut_chh_gam_heb_spa_azi_tur_ewe_ind_akn_slo_guj_bsq_ukr_tig_tsw_cnt_mol_scr_yor_prs_bem_hin_fin_igb_ven_hun_pol_aeg_geo_lit_lat_rus_ita_amh_sod_arw_est_cic_bat_fre_mao_jpn_tml_kor_svk_glc_bam_swe_mly_bul_owc_sun_mnd_ctl_lda_pan_anl_ger_urd_rom_alb_qcu_ben_mcd_afr_dyu_mlt_grk_amr_krd_jav_bos_ses_nor_fbf_tag_tha_hau_knd_swa_moo_aze_cze_por_uzb_zul_vie_wly_dgb_tsn_swt	-0.177057170814496	-0.418585888034911	0.676483898514828
458	chh_bul_moo_guj_tig_gam_sid_grk_azi_uzb_dyu_jav_akn_urd_ita_bsq_svk_amh_dgb_cnt_ctl_glc_bem_pan_lda_arw_est_ses_ewe_fin_fre_wly_geo_rus_spa_slo_ben_mlt_heb_eng_hun_ven_bat_krd_mly_jpn_tml_kor_mol_nor_swt_mcd_tag_afr_owc_sun_mnd_lat_bam_pol_sod_ukr_swe_alb_rom_qcu_por_bos_lit_swa_aeg_scr_amr_ger_mao_hin_xho_dut_tsn_ind_tha_anl_knd_tsw_cic_aze_prs_cze_tur_zul_vie_hau_yor_fbf_igb	0.315639866396409	0.747343263934129	0.456741823062148
459	anl_eng_akn_scr_sod_amh_owc_glc_tur_azi_xho_mao_dyu_mcd_ita_bsq_mol_amr_swa_cnt_fre_dut_bam_por_zul_lat_fin_igb_dgb_est_arw_heb_geo_ctl_slo_afr_cze_aeg_gam_bos_hun_ven_sun_alb_jav_jpn_knd_kor_rus_ben_fbf_lit_bat_hin_wly_ind_mnd_guj_moo_urd_chh_pan_svk_pol_spa_qcu_rom_swe_ger_cic_tig_prs_mlt_bul_tag_krd_swt_ukr_lda_mly_tha_hau_tml_bem_yor_aze_grk_nor_uzb_tsn_vie_sid_tsw_ewe_ses	-0.537822736174665	-1.28078226238871	0.203455029848321
460	amr_urd_yor_svk_anl_wly_owc_afr_tur_aze_bem_tag_ses_prs_ger_bsq_glc_chh_tsn_cnt_krd_guj_igb_ctl_fbf_swe_est_lda_dgb_hun_lit_sod_geo_lat_fre_pol_nor_tig_hau_bos_fin_cic_jav_ben_sun_jpn_tml_kor_dut_eng_ewe_slo_ind_hin_sid_mao_mnd_ukr_dyu_por_mlt_pan_arw_rom_grk_qcu_cze_scr_ita_ven_heb_mol_amh_alb_mly_rus_moo_mcd_swt_bat_tha_aeg_knd_bam_tsw_uzb_bul_spa_azi_zul_vie_gam_akn_xho_swa	-0.011085774713722	-0.0261041548529158	0.979230195365392
461	chh_grk_fbf_eng_tig_aeg_heb_afr_azi_tur_dyu_ind_xho_mol_lit_bsq_arw_amh_igb_cnt_lat_hin_yor_pol_tsw_cze_hun_swa_ewe_est_slo_anl_geo_ukr_mcd_alb_rus_wly_sid_glc_fin_bam_tag_krd_mao_jpn_tml_kor_swe_ger_akn_fre_sun_pan_owc_mly_mnd_bos_zul_ben_mlt_guj_por_ctl_ita_qcu_spa_bul_svk_moo_amr_rom_sod_dut_bat_nor_cic_urd_lda_jav_tha_gam_knd_ven_dgb_aze_scr_prs_uzb_ses_vie_hau_swt_tsn_bem	0.0710447941780806	0.167416180071412	0.867406099570564
462	amr_alb_swt_afr_wly_anl_owc_slo_tur_aze_cic_tag_dyu_eng_glc_bsq_guj_sod_igb_cnt_rom_pol_ven_lat_tsw_krd_fin_ewe_xho_hun_pan_tig_geo_ctl_rus_scr_cze_aeg_gam_mol_est_swa_mao_grk_sun_jpn_tml_kor_ben_ita_ses_svk_bat_ger_mlt_ind_mnd_por_tsn_lit_chh_fre_prs_arw_hin_qcu_dut_urd_spa_bem_sid_swe_hau_mcd_mly_ukr_bam_nor_fbf_jav_tha_heb_knd_moo_lda_azi_bos_bul_uzb_zul_vie_amh_dgb_yor_akn	-0.574967080764699	-1.37264681612247	0.17316335059249
463	gam_pan_swa_ukr_sod_anl_amh_spa_uzb_tur_bem_sun_cic_lit_bul_bsq_mcd_sid_igb_cnt_dut_svk_tsn_grk_swt_hin_fin_yor_xho_hun_ben_hau_geo_scr_rom_urd_alb_owc_chh_glc_est_ven_jav_krd_bat_jpn_knd_kor_swe_bos_zul_fre_ind_pol_wly_mao_mnd_ctl_tsw_por_aeg_mol_afr_lat_ger_qcu_arw_guj_prs_moo_heb_cze_amr_rus_mly_eng_ses_nor_ewe_tag_tha_mlt_tml_fbf_lda_aze_slo_ita_azi_dgb_vie_tig_akn_bam_dyu	-0.0621510230679022	-0.146624120813894	0.883746087781995
464	amh_scr_igb_glc_heb_hau_sod_arw_uzb_tur_xho_ind_bam_pan_ctl_bsq_por_tig_cic_mnd_mol_krd_swa_afr_dgb_spa_hun_moo_tsn_fin_svk_mlt_geo_ukr_bos_eng_mcd_amr_chh_fre_est_tsw_jav_nor_bat_jpn_knd_kor_ita_urd_ven_rom_mao_ben_anl_mly_cnt_prs_lda_guj_wly_grk_dut_slo_alb_qcu_lat_lit_swe_fbf_gam_cze_owc_rus_sun_hin_yor_ger_ewe_tag_tha_sid_tml_bem_zul_aze_bul_pol_azi_dyu_vie_aeg_swt_ses_akn	-0.258092015637341	-0.610182031075828	0.543229401625928
465	anl_afr_bam_bos_amh_heb_amr_scr_tur_uzb_swa_bat_yor_ben_mcd_bsq_urd_owc_lda_cnt_glc_rus_dgb_eng_akn_slo_est_tsn_fbf_fin_mol_gam_geo_arw_fre_grk_lat_hau_mlt_pol_hun_ewe_mly_krd_ind_jpn_tml_kor_bul_dut_zul_ukr_tag_swe_tig_sun_mnd_nor_swt_rom_sod_hin_guj_alb_svk_qcu_cze_ita_prs_ses_chh_por_wly_lit_jav_spa_ven_ctl_xho_mao_tha_sid_knd_moo_igb_azi_ger_pan_aze_cic_vie_aeg_bem_tsw_dyu	-0.800297670240772	-1.92938571095925	0.056731406631637
466	hau_por_xho_mcd_tig_wly_mlt_eng_aze_uzb_dyu_ind_fbf_afr_svk_bsq_rom_aeg_igb_cnt_guj_krd_swt_urd_moo_spa_hun_ven_bem_fin_dut_gam_geo_pol_ukr_prs_ctl_amr_anl_ger_est_ses_bat_mol_mly_jpn_tml_kor_arw_fre_cic_hin_mao_lit_sid_sun_mnd_scr_lda_lat_amh_bos_nor_glc_ben_qcu_rus_swe_ita_zul_heb_pan_chh_grk_tag_alb_swa_slo_tsw_jav_tha_sod_knd_ewe_akn_azi_bul_cze_tur_tsn_vie_owc_yor_bam_dgb	-0.635223705610853	-1.51825724424658	0.132341813022858
467	gam_scr_yor_ukr_heb_mlt_amr_prs_azi_tur_ses_mao_cic_bul_spa_bsq_hin_wly_dyu_mnd_alb_rus_tsn_bos_dgb_glc_fin_ewe_ven_hun_ger_sid_geo_arw_mol_svk_ita_aeg_chh_afr_est_bem_ind_por_jav_jpn_tml_kor_mcd_ctl_swa_slo_bat_grk_amh_mly_cnt_pan_lda_dut_anl_cze_lit_fre_ben_qcu_nor_eng_guj_fbf_owc_pol_tig_swe_tag_rom_igb_urd_swt_sun_tha_sod_knd_zul_bam_aze_krd_lat_uzb_xho_vie_hau_akn_tsw_moo	0.541705681586499	1.28159421446856	0.203171121645365
468	sod_por_cic_nor_wly_gam_chh_ita_azi_aze_bem_mao_fbf_glc_ukr_bsq_hin_mlt_dyu_cnt_grk_cze_swa_rus_igb_slo_hun_zul_tsw_fin_rom_owc_geo_afr_swe_urd_arw_anl_hau_lat_est_xho_bat_krd_sun_jpn_tml_kor_fre_ben_lda_alb_ind_bos_amh_jav_mnd_bul_moo_pol_heb_spa_pan_dut_lit_qcu_mcd_prs_ger_akn_tig_mol_aeg_scr_tag_eng_bam_guj_yor_mly_tha_amr_knd_tsn_ven_uzb_ctl_svk_tur_swt_vie_sid_ses_ewe_dgb	-0.34367357993418	-0.813947527834156	0.417754202160655
469	tig_lat_swt_afr_sod_heb_amr_krd_tur_uzb_dgb_mao_bam_eng_grk_bsq_glc_anl_akn_cnt_ukr_svk_yor_pan_ses_ita_hun_moo_ven_est_prs_wly_geo_spa_rom_swe_mol_aeg_owc_por_fin_bem_jav_mcd_sun_jpn_knd_kor_alb_ben_lda_urd_mly_bos_mlt_bat_mnd_dut_tsn_fre_hau_lit_cze_pol_nor_qcu_slo_rus_ger_fbf_sid_arw_chh_guj_tag_hin_tsw_scr_igb_ind_tha_amh_tml_zul_cic_azi_bul_ctl_aze_xho_vie_gam_ewe_swa_dyu	-0.261200364686235	-0.617085363192644	0.538686299244161
470	chh_bos_ven_fre_gam_wly_anl_ben_aze_tur_moo_jav_ses_scr_guj_bsq_ukr_owc_lda_cnt_ita_lat_tsn_urd_dyu_spa_est_yor_igb_hun_dut_hau_geo_por_nor_rom_mcd_amh_mlt_lit_fin_swt_mly_pol_tag_jpn_knd_kor_rus_svk_cic_grk_mao_alb_aeg_bat_mnd_ger_bem_bul_tig_swe_mol_prs_hin_qcu_glc_slo_ctl_bam_heb_arw_sid_afr_sun_eng_xho_cze_fbf_ind_tha_amr_tml_dgb_tsw_uzb_krd_pan_azi_zul_vie_sod_ewe_akn_swa	-0.24304784309864	-0.574152648864779	0.567250616357467
471	amr_por_igb_hin_sid_gam_anl_fre_tur_aze_tsn_ind_ewe_grk_dut_bsq_scr_amh_bam_cnt_ukr_prs_cic_spa_tsw_lit_fin_fbf_moo_est_rus_chh_geo_lat_bos_nor_cze_heb_tig_bul_hun_zul_tag_ctl_sun_jpn_knd_kor_guj_swe_ses_eng_bat_slo_aeg_mly_mnd_ita_swa_mcd_wly_afr_mol_ben_svk_qcu_krd_rom_pan_swt_owc_glc_hau_alb_mao_urd_bem_arw_lda_jav_tha_sod_tml_ven_dyu_uzb_pol_ger_azi_akn_vie_mlt_dgb_yor_xho	0.221028423946542	0.520087733851506	0.604238278572397
472	amh_prs_swa_lit_hau_tig_wly_svk_aze_tur_igb_mly_moo_spa_grk_bsq_slo_anl_tsw_cnt_arw_mol_xho_alb_ven_scr_est_fbf_cic_hun_lat_amr_geo_bul_urd_glc_fre_mlt_chh_guj_fin_ewe_mao_krd_ind_jpn_knd_kor_ctl_afr_ses_rom_bat_nor_owc_sun_mnd_por_swt_ita_aeg_cze_ben_pol_rus_qcu_eng_hin_dut_dgb_heb_bos_sod_ger_jav_ukr_akn_mcd_zul_tag_tha_gam_tml_bam_dyu_uzb_pan_swe_azi_lda_vie_sid_tsn_yor_bem	-0.0494836275778417	-0.116748805906121	0.907310864643427
473	sod_lat_swa_bul_owc_anl_mlt_ukr_tur_uzb_bem_ind_akn_dut_prs_bsq_hin_wly_yor_cnt_ben_arw_igb_mcd_ses_slo_fin_dgb_tsn_est_cze_aeg_geo_pan_afr_krd_guj_amr_amh_por_hun_lda_bat_rus_mao_jpn_knd_kor_grk_lit_ewe_glc_sun_fre_gam_tag_mnd_alb_zul_ger_sid_swe_rom_pol_urd_qcu_nor_eng_ita_dyu_chh_spa_tig_svk_jav_bos_xho_ctl_cic_mly_tha_hau_tml_swt_tsw_azi_mol_scr_aze_fbf_vie_heb_moo_ven_bam	-1.09578414960659	-2.68527292709863	0.00858202250832076
474	aeg_mol_tsw_ger_gam_chh_sid_grk_uzb_tur_dyu_bat_fbf_arw_mcd_bsq_ita_heb_akn_mnd_alb_nor_ven_lat_xho_afr_est_igb_moo_fin_ukr_sod_geo_rom_krd_cze_svk_wly_amh_glc_hun_tsn_mao_lit_sun_jpn_knd_kor_rus_guj_ewe_bul_tag_scr_tig_mly_cnt_pol_swa_spa_amr_dut_eng_por_pan_qcu_urd_ben_slo_lda_mlt_fre_owc_prs_jav_hin_yor_swe_bem_ind_tha_anl_tml_cic_ses_azi_ctl_bos_aze_dgb_vie_hau_bam_swt_zul	-0.222252496646667	-0.525084836923833	0.60077379386723
475	anl_grk_tsn_pol_aeg_hau_chh_prs_azi_aze_bem_tag_lda_por_lit_bsq_svk_heb_ewe_cnt_spa_scr_dyu_ukr_cic_slo_est_zul_akn_fin_glc_amh_geo_dut_swe_cze_mol_mlt_gam_hin_hun_swt_jav_bos_bat_jpn_tml_kor_nor_alb_dgb_lat_sun_ita_tig_ind_mnd_rom_bam_guj_owc_urd_pan_eng_arw_qcu_ger_fre_bul_swa_sod_afr_sid_ctl_mao_ben_igb_mcd_fbf_mly_tha_amr_knd_tsw_moo_uzb_krd_rus_tur_xho_vie_wly_yor_ses_ven	-0.169406058743705	-0.399777489794241	0.690237115994436
476	chh_grk_ewe_arw_owc_sod_anl_lat_tur_uzb_zul_ind_bam_krd_nor_bsq_urd_hau_tsw_mnd_swe_hin_tsn_spa_ven_glc_est_yor_cic_hun_ctl_gam_geo_ukr_afr_lit_rus_tig_mlt_mcd_fin_bem_tag_por_mly_jpn_knd_kor_fre_scr_lda_ben_sun_slo_heb_mao_cnt_pan_dyu_bos_aeg_rom_alb_bul_dut_qcu_ger_pol_ita_swt_amr_svk_wly_cze_jav_eng_xho_prs_swa_bat_tha_sid_tml_ses_dgb_azi_guj_mol_aze_moo_vie_amh_igb_fbf_akn	0.615307892882261	1.45637210259054	0.148657671353864
477	anl_ctl_akn_krd_sid_amr_aeg_ukr_uzb_aze_moo_tag_dyu_lit_prs_bsq_dut_sod_tsw_cnt_ben_ita_ewe_spa_zul_fre_est_bam_bem_fin_mol_tig_geo_urd_slo_pan_scr_owc_wly_bul_hun_cic_jav_lat_bat_jpn_knd_kor_rom_alb_tsn_rus_mao_grk_gam_mly_mnd_afr_xho_nor_chh_cze_arw_mcd_ger_qcu_bos_glc_hin_dgb_heb_swe_amh_eng_ind_svk_ses_guj_igb_sun_tha_mlt_tml_swt_fbf_tur_pol_por_azi_ven_vie_hau_swa_yor_lda	-0.637032622220547	-1.52340362457639	0.131051071787117
478	aeg_ben_swa_afr_anl_amr_gam_ctl_aze_uzb_yor_bat_akn_spa_swe_bsq_slo_owc_swt_mnd_arw_mcd_bam_pol_ewe_pan_hun_ven_tsw_fin_guj_heb_geo_nor_rom_urd_rus_sod_mlt_ger_est_dgb_mao_svk_ind_jpn_knd_kor_glc_dut_moo_por_tag_hin_chh_jav_cnt_cze_zul_prs_sid_bos_alb_eng_fre_qcu_krd_bul_lit_igb_amh_ukr_tig_mol_mly_scr_dyu_lat_bem_sun_tha_wly_tml_lda_xho_azi_grk_ita_tur_cic_vie_hau_ses_fbf_tsn	-0.584316495601701	-1.39348797788656	0.166793646397208
479	heb_ger_ses_eng_gam_sod_aeg_guj_azi_tur_dyu_sun_moo_glc_mcd_bsq_lat_amr_swa_mnd_lit_nor_tsn_pan_igb_swe_fin_akn_swt_est_afr_mlt_geo_mol_slo_ukr_cze_owc_wly_dut_hun_ven_bat_svk_ind_jpn_knd_kor_hin_krd_ewe_prs_mly_pol_chh_tag_cnt_grk_bam_por_hau_ben_ita_ctl_rom_qcu_bul_alb_rus_cic_tig_scr_sid_fre_jav_arw_dgb_bos_zul_mao_tha_amh_tml_lda_fbf_aze_urd_spa_uzb_bem_vie_anl_tsw_yor_xho	-0.780544062281257	-1.87919244950787	0.0633497153315082
480	gam_mol_igb_mcd_anl_tig_amr_rus_tur_uzb_lda_sun_swa_por_urd_bsq_cze_owc_bem_mnd_prs_eng_moo_bul_zul_glc_est_tsw_yor_hun_pan_aeg_geo_dut_alb_ita_lit_hau_heb_scr_fin_ven_jav_rom_bat_jpn_knd_kor_swe_fre_akn_afr_tag_slo_amh_ind_cnt_lat_tsn_guj_chh_grk_spa_pol_nor_qcu_ger_hin_bos_bam_wly_ben_sod_krd_mly_svk_ewe_ukr_xho_mao_tha_mlt_tml_swt_cic_aze_arw_ctl_azi_dyu_vie_sid_ses_dgb_fbf	-0.301683901937269	-0.713363263924868	0.477407312767229
481	owc_urd_bem_dut_heb_amr_sid_ita_tur_azi_fbf_mao_tsw_ben_fre_bsq_glc_tig_swa_cnt_mcd_ctl_ven_afr_akn_swe_hun_xho_ewe_est_alb_amh_geo_krd_cze_bos_eng_gam_aeg_ukr_fin_tsn_ind_lat_sun_jpn_knd_kor_arw_por_swt_svk_mly_ger_anl_jav_mnd_guj_moo_rus_chh_mol_nor_slo_scr_qcu_pol_prs_lit_igb_sod_hin_hau_grk_tag_bul_yor_spa_bam_bat_tha_mlt_tml_dgb_lda_aze_pan_rom_uzb_cic_vie_wly_dyu_zul_ses	0.338294735215583	0.796592903959814	0.427716384167342
482	hau_urd_cic_bul_aeg_gam_tig_svk_tur_azi_ven_mly_tsn_afr_arw_bsq_por_mlt_swt_mnd_grk_scr_dyu_eng_swa_ukr_est_akn_bem_fin_ctl_sod_geo_mol_pan_fre_spa_chh_amh_prs_hun_igb_sun_ger_bat_jpn_tml_kor_bos_slo_bam_pol_jav_dut_amr_ind_cnt_lat_ewe_krd_owc_mcd_rus_ben_alb_qcu_cze_lit_rom_ses_wly_glc_sid_nor_tag_ita_tsw_hin_zul_mao_tha_anl_knd_fbf_yor_aze_guj_swe_uzb_xho_vie_heb_lda_dgb_moo	0.0562885857924993	0.132529401671288	0.894851893215518
483	heb_lit_ses_swe_chh_sod_hau_pan_tur_azi_ven_bat_moo_pol_rom_bsq_ukr_amr_dyu_mnd_ger_mcd_zul_krd_igb_lat_hun_tsw_xho_est_rus_amh_geo_glc_alb_fre_cze_aeg_wly_slo_fin_ewe_ind_urd_sun_jpn_knd_kor_arw_guj_yor_afr_tag_ita_gam_jav_cnt_spa_akn_dut_tig_svk_ben_hin_mol_qcu_por_ctl_prs_lda_mlt_nor_sid_eng_mao_scr_cic_grk_bem_mly_tha_owc_tml_fbf_swa_uzb_bos_bul_aze_swt_vie_anl_bam_dgb_tsn	-0.814760811963101	-1.9587287657985	0.0531402910441537
484	mlt_por_cic_ben_sid_wly_hau_ctl_uzb_aze_ewe_sun_fbf_lat_cze_bsq_rom_chh_lda_mnd_mcd_swe_tsw_bul_moo_guj_hun_zul_bem_fin_dut_amh_geo_bos_rus_spa_krd_amr_gam_alb_est_bam_mao_fre_jav_jpn_tml_kor_mol_svk_xho_arw_mly_lit_tig_tag_cnt_slo_swt_glc_aeg_eng_hin_prs_urd_qcu_grk_pol_ukr_dgb_sod_scr_owc_ger_ind_pan_ven_ita_ses_bat_tha_heb_knd_tsn_dyu_tur_afr_nor_azi_swa_vie_anl_yor_akn_igb	-0.674237806095142	-1.61909391683371	0.108813511401072
485	amh_pol_fbf_ben_gam_amr_tig_urd_tur_uzb_cic_mao_tsn_lat_ger_bsq_ukr_hau_bem_cnt_scr_krd_swt_dut_dgb_pan_hun_tsw_yor_fin_bos_owc_geo_spa_bul_nor_rus_sid_heb_svk_est_ewe_jav_eng_bat_jpn_knd_kor_hin_arw_lda_grk_mly_rom_wly_tag_mnd_cze_bam_mol_sod_por_mcd_fre_lit_qcu_swe_prs_slo_ven_mlt_glc_chh_ctl_ind_alb_dyu_afr_igb_sun_tha_aeg_tml_ses_swa_azi_ita_guj_aze_akn_vie_anl_xho_moo_zul	-0.706644312729844	-1.69152014531854	0.0940859730058664
486	chh_nor_zul_alb_heb_mlt_sid_rom_tur_azi_tsn_tag_cic_ger_mol_bsq_ctl_aeg_ewe_cnt_spa_arw_fbf_por_dgb_afr_hun_ven_tsw_est_cze_anl_geo_krd_bos_urd_rus_hau_wly_fre_fin_ses_sun_lat_bat_jpn_knd_kor_ukr_pol_swa_grk_mao_scr_amh_mly_mnd_swe_xho_eng_tig_dut_slo_ben_hin_qcu_mcd_svk_ita_bam_sod_prs_amr_pan_jav_guj_lda_lit_akn_ind_tha_gam_tml_moo_dyu_uzb_glc_bul_aze_swt_vie_owc_yor_bem_igb	-0.16518099685298	-0.389653521233907	0.697683665158592
487	amh_swe_tsn_rom_mlt_tig_gam_grk_aze_tur_yor_mao_akn_mcd_pol_bsq_ukr_heb_swa_cnt_eng_hin_swt_dut_dgb_lit_fin_ewe_igb_hun_fre_anl_geo_svk_alb_mol_arw_wly_sid_ben_est_fbf_jav_nor_sun_jpn_knd_kor_glc_slo_bem_prs_mly_krd_owc_ind_mnd_ger_lda_por_aeg_lat_guj_urd_ctl_qcu_spa_cze_scr_bam_sod_rus_chh_bos_bat_bul_tsw_ita_xho_tag_tha_amr_tml_cic_zul_uzb_pan_afr_azi_ven_vie_hau_dyu_ses_moo	-0.166658813784533	-0.394211188422121	0.694327619495878
488	chh_ger_yor_ben_aeg_hau_wly_mcd_uzb_tur_igb_ind_swa_rus_rom_bsq_guj_sid_moo_mnd_alb_bul_swt_nor_ses_lat_fin_ven_tsn_hun_pan_anl_geo_fre_pol_hin_mol_gam_tig_grk_est_fbf_mly_swe_mao_jpn_tml_kor_svk_por_cic_cze_jav_scr_sod_tag_cnt_ukr_dyu_arw_heb_afr_bos_slo_prs_qcu_dut_glc_spa_tsw_mlt_urd_owc_ctl_bat_lit_xho_eng_lda_sun_tha_amh_knd_bam_dgb_azi_krd_ita_aze_akn_vie_amr_ewe_zul_bem	0.478597390454699	1.12945375037874	0.261611296311143
489	mlt_fre_swa_mol_tig_anl_amh_guj_aze_tur_akn_bat_bem_slo_grk_bsq_cze_owc_xho_mnd_por_arw_tsn_ben_tsw_lit_fin_ses_zul_hun_glc_gam_geo_lat_krd_spa_dut_amr_sod_eng_est_igb_jav_alb_mly_jpn_knd_kor_bul_swe_swt_nor_ind_prs_wly_mao_cnt_afr_ewe_rom_hau_urd_ukr_ger_pol_qcu_scr_rus_mcd_moo_aeg_bos_chh_hin_sun_pan_fbf_ita_dgb_tag_tha_sid_tml_dyu_ven_uzb_svk_ctl_azi_lda_vie_heb_yor_bam_cic	-0.488267786887481	-1.16380238977506	0.247481216404098
490	anl_swe_igb_mcd_chh_heb_amr_pol_uzb_azi_bam_tag_akn_ben_rom_bsq_mol_gam_dgb_cnt_hin_alb_cic_scr_tsw_arw_est_fbf_ewe_fin_slo_wly_geo_rus_guj_pan_grk_owc_sod_por_hun_yor_sun_glc_bat_jpn_knd_kor_lat_dut_zul_eng_ind_svk_tig_mly_mnd_urd_xho_ita_sid_bul_ctl_afr_bos_qcu_spa_fre_nor_tsn_aeg_ukr_amh_ger_jav_cze_dyu_krd_lda_mao_tha_hau_tml_swt_swa_tur_prs_lit_aze_bem_vie_mlt_ses_ven_moo	-0.222743549220093	-0.525706755873759	0.600343257214093
491	amr_lat_ses_ukr_mlt_wly_gam_krd_uzb_tur_ven_bat_bam_ctl_nor_bsq_lit_sid_lda_mnd_pol_swe_cic_eng_zul_mol_fin_fbf_dgb_est_rom_tig_geo_mcd_svk_bos_dut_heb_sod_afr_hun_swa_ind_urd_sun_jpn_knd_kor_slo_hin_xho_ben_mao_rus_chh_tag_cnt_guj_tsn_ita_amh_por_alb_fre_grk_qcu_prs_spa_arw_swt_aeg_pan_owc_glc_jav_cze_tsw_ger_akn_mly_tha_anl_tml_yor_bem_aze_bul_scr_azi_moo_vie_hau_dyu_ewe_igb	-0.557847216387663	-1.32932324047395	0.186993136791218
492	mlt_guj_bam_hin_gam_heb_amh_mol_aze_uzb_ewe_tag_fbf_ukr_afr_bsq_arw_wly_igb_mnd_rus_eng_moo_nor_dgb_swe_hun_akn_zul_fin_urd_sid_geo_lat_rom_cze_ben_owc_chh_fre_est_tsn_mao_pan_mly_jpn_tml_kor_mcd_scr_ven_alb_bat_por_aeg_jav_cnt_slo_swa_ita_amr_svk_prs_ger_krd_qcu_spa_ctl_dut_ses_anl_pol_sod_lit_ind_grk_yor_glc_bem_sun_tha_tig_knd_cic_swt_tur_bos_bul_azi_lda_vie_hau_xho_tsw_dyu	0.129908051656753	0.305875684251569	0.76038294935438
493	tig_arw_dyu_rus_sid_gam_aeg_eng_tur_aze_cic_mao_zul_spa_ben_bsq_ukr_mlt_yor_mnd_urd_slo_swt_ger_ewe_scr_fin_akn_bam_est_fre_wly_geo_grk_prs_glc_lat_amh_sod_afr_hun_lda_tag_por_bat_jpn_tml_kor_rom_pan_ses_svk_sun_bul_heb_ind_cnt_mol_dgb_cze_amr_lit_nor_alb_swe_qcu_ctl_bos_dut_fbf_chh_ita_owc_mcd_jav_krd_ven_pol_moo_mly_tha_anl_knd_igb_xho_azi_guj_hin_uzb_tsn_vie_hau_tsw_bem_swa	-0.730393013642805	-1.75316790945805	0.0828682732693737
494	hau_rom_moo_alb_anl_mlt_amr_urd_azi_uzb_igb_mao_bam_pol_eng_bsq_hin_aeg_akn_mnd_swe_cze_tsw_glc_bem_ctl_est_zul_dyu_fin_fre_heb_geo_bos_afr_grk_mcd_chh_amh_bul_hun_yor_bat_lat_jav_jpn_tml_kor_arw_mol_tsn_slo_ind_por_gam_sun_cnt_ger_cic_guj_wly_krd_ita_lit_prs_qcu_pan_svk_ben_dgb_tig_nor_owc_dut_mly_ukr_lda_spa_ses_tag_tha_sod_knd_ewe_ven_aze_rus_scr_tur_swt_vie_sid_swa_fbf_xho	-0.917943428670477	-2.22838400192213	0.0282649069629947
495	chh_bos_akn_urd_mlt_sod_hau_ukr_uzb_tur_bem_sun_moo_pan_slo_bsq_guj_owc_bam_cnt_mcd_glc_tsn_svk_lda_dut_fin_ewe_xho_hun_cze_amr_geo_hin_grk_swe_mol_anl_heb_alb_est_tsw_mao_lat_ind_jpn_tml_kor_bul_prs_yor_ben_bat_por_amh_mly_mnd_rus_dyu_scr_tig_ita_ger_lit_afr_qcu_krd_fre_pol_swa_gam_eng_wly_arw_tag_rom_zul_nor_fbf_jav_tha_sid_knd_ses_ven_aze_spa_ctl_azi_dgb_vie_aeg_igb_cic_swt	-1.15971411545084	-2.85475727613857	0.00531049813810619
496	gam_fre_dgb_lat_owc_anl_tig_dut_uzb_tur_cic_mao_akn_ita_guj_bsq_bul_sid_ven_cnt_rus_glc_moo_nor_yor_mol_est_bem_swa_fin_ctl_amh_geo_lit_rom_bos_afr_chh_sod_cze_hun_swt_sun_hin_tag_jpn_knd_kor_arw_pol_tsw_prs_mly_ger_wly_jav_mnd_mcd_xho_por_hau_grk_scr_ben_eng_qcu_krd_spa_pan_fbf_mlt_alb_amr_swe_ind_urd_zul_ukr_igb_bat_tha_aeg_tml_bam_tsn_azi_slo_svk_aze_ses_vie_heb_dyu_ewe_lda	-0.285626367980551	-0.675312099354691	0.501153133859546
497	wly_ukr_xho_guj_sod_tig_amr_pan_azi_uzb_ses_tag_ewe_lit_krd_bsq_dut_aeg_dyu_mnd_swe_arw_bem_mol_dgb_ger_fin_ven_bam_est_glc_sid_geo_fre_urd_bos_eng_owc_hau_pol_hun_lda_bat_hin_mly_jpn_knd_kor_scr_grk_tsw_rom_mao_afr_gam_jav_cnt_spa_yor_ben_heb_ctl_slo_prs_ita_qcu_mcd_nor_bul_akn_anl_rus_chh_svk_sun_cze_moo_por_igb_ind_tha_mlt_tml_fbf_zul_tur_lat_alb_aze_swa_vie_amh_cic_tsn_swt	-0.0932255711788614	-0.219874665663574	0.826450677359468
498	owc_ctl_ses_ukr_hau_chh_sid_krd_tur_azi_dyu_mly_bem_ita_hin_bsq_nor_aeg_zul_cnt_cze_eng_dgb_pol_tsw_glc_est_tsn_xho_fin_pan_amr_geo_bul_rus_ben_ger_heb_mlt_scr_hun_yor_sun_fre_bat_jpn_tml_kor_slo_grk_akn_rom_mao_spa_tig_tag_mnd_guj_fbf_por_amh_dut_svk_arw_swe_qcu_mcd_lit_bos_swa_sod_mol_anl_lat_ind_alb_lda_urd_ewe_jav_tha_gam_knd_igb_bam_aze_prs_afr_uzb_ven_vie_wly_swt_cic_moo	0.106187617216244	0.249975815663106	0.803157405487061
499	mlt_ita_yor_hin_amr_chh_gam_krd_aze_azi_akn_ind_swa_scr_eng_bsq_fre_heb_lda_mnd_por_slo_ewe_ben_ven_lit_est_xho_dyu_fin_dut_amh_geo_ukr_lat_svk_pan_tig_hau_pol_hun_swt_bat_guj_mly_jpn_knd_kor_ger_bos_tsw_rus_mao_ctl_aeg_tag_cnt_glc_fbf_cze_owc_nor_prs_urd_grk_qcu_spa_swe_arw_igb_sid_mol_wly_mcd_jav_afr_ses_alb_dgb_sun_tha_anl_tml_cic_moo_uzb_bul_rom_tur_bem_vie_sod_tsn_zul_bam	0.108922637997614	0.256131145524738	0.798415276381692
500	sid_krd_tsn_scr_amr_tig_aeg_ctl_uzb_tur_swa_ind_zul_bos_mol_bsq_dut_mlt_ewe_cnt_rus_bul_cic_cze_dgb_swe_fin_fbf_swt_est_slo_chh_geo_grk_por_ben_nor_wly_owc_prs_hun_moo_bat_glc_jav_jpn_tml_kor_fre_mcd_akn_hin_tag_ukr_amh_sun_mnd_ita_xho_arw_sod_pol_alb_urd_svk_qcu_lit_afr_rom_lda_heb_spa_hau_guj_mly_lat_dyu_eng_ses_mao_tha_gam_knd_bem_yor_azi_ger_pan_aze_tsw_vie_anl_igb_bam_ven	0.0305668350886369	0.071966228163595	0.942783327652786
501	heb_svk_ses_pan_owc_sid_anl_lat_azi_uzb_yor_bat_zul_arw_ita_bsq_cze_tig_fbf_cnt_urd_bos_bem_spa_lda_scr_est_tsw_xho_hun_fre_chh_geo_ben_swe_rom_ctl_mlt_amh_glc_fin_akn_ind_dut_sun_jpn_knd_kor_hin_rus_dyu_por_mao_grk_aeg_tag_mnd_guj_dgb_pol_hau_mcd_slo_krd_afr_qcu_lit_eng_ger_ven_gam_mol_amr_ukr_mly_prs_swa_nor_ewe_jav_tha_wly_tml_cic_tsn_tur_bul_alb_aze_moo_vie_sod_swt_bam_igb	-0.497064801375628	-1.18264954299403	0.239962796113671
502	sod_fre_ses_slo_aeg_hau_owc_urd_azi_aze_akn_ind_moo_eng_ctl_bsq_pol_amr_xho_cnt_swe_alb_igb_cze_swa_ger_hun_cic_yor_est_mol_amh_geo_glc_guj_pan_dut_mlt_gam_arw_fin_bam_tag_ita_mly_jpn_tml_kor_grk_mcd_tsw_afr_sun_ukr_anl_jav_mnd_nor_ewe_scr_heb_bos_spa_rus_prs_qcu_hin_ben_lit_fbf_sid_krd_wly_bul_bat_lat_swt_por_zul_mao_tha_tig_knd_lda_bem_uzb_rom_svk_tur_dyu_vie_chh_tsn_ven_dgb	0.14664789005709	0.345031688058361	0.730849668661903
503	chh_bul_yor_rom_owc_gam_tig_slo_azi_tur_cic_jav_moo_grk_rus_bsq_ctl_aeg_swt_cnt_lit_pol_akn_alb_zul_fre_hun_ven_bam_fin_swe_amr_geo_guj_svk_glc_krd_sod_amh_scr_est_tsw_mao_hin_tag_jpn_knd_kor_ita_prs_lda_eng_mly_mol_wly_sun_mnd_por_dyu_cze_anl_nor_afr_dut_ukr_qcu_ger_urd_lat_xho_hau_spa_sid_bos_ind_mcd_fbf_pan_ses_bat_tha_heb_tml_tsn_ewe_aze_arw_ben_uzb_igb_vie_mlt_bem_dgb_swa	-0.236509935601066	-0.559478899623474	0.577179887243093
504	mlt_lat_akn_hin_hau_owc_wly_alb_aze_uzb_swa_bat_igb_pol_arw_bsq_krd_tig_tsw_mnd_lit_nor_bam_swe_tsn_spa_hun_ses_lda_fin_guj_sid_geo_fre_cze_ita_urd_sod_gam_ukr_est_fbf_mao_ben_tag_jpn_knd_kor_bos_ctl_bem_pan_sun_glc_amh_jav_cnt_slo_cic_scr_amr_eng_bul_prs_grk_qcu_mcd_rus_rom_dgb_heb_dut_anl_svk_ind_afr_swt_por_ven_mly_tha_aeg_tml_ewe_yor_azi_mol_ger_tur_zul_vie_chh_xho_moo_dyu	-0.0792763436263889	-0.186991555852702	0.852074583167405
505	hau_alb_yor_nor_amr_heb_sod_hin_aze_tur_ses_sun_xho_svk_lat_bsq_afr_anl_fbf_cnt_slo_swe_lda_ukr_bam_pol_est_akn_zul_fin_ben_mlt_geo_bul_prs_ctl_krd_owc_aeg_scr_hun_dgb_ind_bos_tag_jpn_knd_kor_guj_eng_ewe_rus_bat_urd_chh_mao_mnd_fre_cic_cze_amh_ita_arw_mol_grk_qcu_ger_por_mcd_dyu_sid_dut_gam_pan_mly_glc_moo_spa_ven_jav_tha_wly_tml_swa_swt_uzb_lit_rom_azi_tsn_vie_tig_igb_tsw_bem	-0.271856656911637	-0.642472128839617	0.522147390346074
506	tig_grk_zul_dut_hau_chh_aeg_bul_tur_uzb_bem_tag_swa_rus_fre_bsq_spa_amh_ven_cnt_mol_afr_xho_bos_akn_glc_fin_igb_moo_est_rom_mlt_geo_ita_pol_scr_guj_amr_anl_nor_hun_fbf_jav_slo_mly_jpn_knd_kor_por_cze_dyu_prs_sun_ukr_gam_mao_mnd_eng_dgb_urd_heb_mcd_hin_lat_svk_qcu_lit_pan_krd_lda_owc_swe_sid_arw_bat_ben_tsn_ger_ewe_ind_tha_wly_tml_bam_tsw_azi_alb_ctl_aze_ses_vie_sod_swt_cic_yor	-0.756605768021904	-1.82080219326191	0.0718527556184119
507	owc_mol_dyu_grk_amr_tig_anl_bos_azi_tur_tsn_mao_tsw_swe_cze_bsq_svk_sod_dgb_cnt_scr_ger_igb_ukr_moo_spa_fin_xho_ven_hun_ben_amh_geo_lit_pol_rus_rom_aeg_hau_ita_est_fbf_ind_por_sun_jpn_tml_kor_guj_alb_bam_slo_tag_bul_chh_bat_mnd_afr_swa_nor_gam_hin_ctl_arw_pan_qcu_dut_prs_lat_yor_sid_mcd_mlt_urd_mly_eng_ses_fre_zul_jav_tha_wly_knd_bem_cic_aze_krd_glc_uzb_lda_vie_heb_ewe_swt_akn	-0.411371588661452	-0.976369257045714	0.33141443029809
508	aeg_bos_bem_eng_wly_hau_amh_grk_tur_aze_tsw_bat_moo_prs_dut_bsq_pan_sid_igb_mnd_lit_nor_xho_urd_ewe_ita_est_zul_ses_hun_ben_sod_geo_bul_svk_afr_ukr_heb_anl_mol_fin_fbf_jav_mcd_sun_jpn_knd_kor_glc_rus_dyu_hin_mly_arw_mlt_ind_cnt_rom_ven_scr_chh_krd_alb_cze_fre_qcu_lat_swe_ger_cic_amr_pol_tig_guj_mao_slo_bam_spa_yor_tag_tha_gam_tml_dgb_akn_uzb_por_ctl_azi_swt_vie_owc_lda_tsn_swa	-0.324565820148275	-0.76804848599581	0.444404206365293
509	tig_mcd_xho_lat_amr_chh_heb_mol_tur_aze_tsn_bat_bem_bos_krd_bsq_eng_anl_bam_mnd_guj_hin_yor_ben_zul_swe_hun_moo_swa_fin_urd_owc_geo_pol_lit_rus_spa_amh_hau_ita_est_tsw_jav_scr_sun_jpn_knd_kor_nor_arw_igb_ukr_tag_grk_sod_mly_cnt_rom_cic_svk_gam_ctl_cze_slo_fre_qcu_ger_glc_bul_ses_aeg_por_wly_dut_ind_pan_swt_afr_fbf_mao_tha_mlt_tml_ven_lda_azi_prs_alb_uzb_dyu_vie_sid_akn_dgb_ewe	-0.0816609951575423	-0.192448106841413	0.847810831604747
510	sid_bul_ses_mcd_mlt_heb_anl_dut_uzb_azi_lda_tag_zul_hin_svk_bsq_lat_amr_swa_cnt_ita_urd_akn_lit_xho_mol_hun_moo_fbf_fin_ukr_wly_geo_ger_rom_rus_guj_aeg_chh_cze_est_igb_ind_pol_mao_jpn_knd_kor_spa_alb_bam_arw_bat_krd_tig_mly_mnd_eng_yor_glc_amh_pan_ctl_fre_bos_qcu_grk_swe_nor_ven_hau_por_sod_scr_jav_slo_cic_ben_dyu_sun_tha_owc_tml_tsn_ewe_aze_afr_prs_tur_swt_vie_gam_tsw_bem_dgb	-0.820750571455915	-1.97942997396398	0.0507245041835251
511	amr_prs_swa_mcd_sid_gam_mlt_ger_azi_uzb_swt_mao_moo_rus_fre_bsq_svk_anl_cic_mnd_grk_afr_bem_glc_igb_ita_est_zul_akn_hun_arw_heb_geo_eng_pan_bul_rom_aeg_chh_nor_fin_ses_tag_ben_mly_jpn_knd_kor_lat_swe_tsw_lit_ind_pol_wly_jav_cnt_urd_xho_por_owc_scr_cze_dut_bos_qcu_alb_spa_ukr_ven_tig_ctl_amh_guj_bat_krd_ewe_hin_tsn_sun_tha_hau_tml_lda_dyu_tur_slo_mol_aze_fbf_vie_sod_yor_bam_dgb	-1.09845428836389	-2.70108430922339	0.008213175260845
512	tig_dut_tsw_prs_gam_sod_heb_spa_uzb_aze_igb_jav_ses_svk_urd_bsq_ben_anl_dgb_mnd_pan_ger_akn_ukr_swa_ctl_est_lda_swt_hun_swe_aeg_geo_lit_lat_nor_mcd_owc_sid_rus_fin_cic_mly_glc_sun_jpn_tml_kor_cze_fre_fbf_krd_tag_bul_mlt_bat_cnt_rom_yor_guj_amr_slo_ita_eng_grk_qcu_mol_alb_bos_zul_chh_arw_wly_scr_ind_pol_dyu_afr_xho_mao_tha_hau_knd_ewe_bem_azi_hin_por_tur_ven_vie_amh_bam_tsn_moo	-0.465961101073733	-1.10688787804156	0.271197258611309
513	chh_pan_dyu_lat_wly_gam_amh_ger_aze_tur_ses_sun_bam_grk_guj_bsq_cze_mlt_igb_mnd_ben_slo_fbf_mol_tsn_scr_est_xho_dgb_fin_dut_hau_geo_rom_fre_nor_spa_heb_sid_ukr_hun_moo_tag_prs_mao_jpn_knd_kor_ita_bul_ewe_arw_mly_pol_aeg_bat_cnt_mcd_tsw_rus_owc_krd_eng_swe_afr_qcu_por_ctl_lit_cic_amr_hin_anl_svk_jav_urd_swt_alb_swa_ind_tha_sod_tml_akn_bem_uzb_bos_glc_azi_yor_vie_tig_lda_ven_zul	0.680329437214415	1.61333902748411	0.110059152626709
514	sod_glc_yor_guj_hau_amh_sid_por_aze_uzb_tsn_jav_ses_urd_svk_bsq_arw_anl_bam_cnt_pan_fre_lda_mol_dyu_prs_hun_ven_zul_est_bul_aeg_geo_lit_rus_hin_ctl_gam_owc_scr_fin_swa_ind_ukr_bat_jpn_knd_kor_rom_lat_fbf_eng_mly_pol_amr_tag_mnd_slo_moo_afr_heb_mcd_krd_swe_nor_qcu_dut_cze_ger_cic_tig_grk_chh_bos_mao_ita_xho_alb_akn_sun_tha_mlt_tml_ewe_bem_azi_spa_ben_tur_igb_vie_wly_swt_tsw_dgb	-0.154615708323967	-0.364911748235516	0.716005806057211
515	hau_svk_igb_glc_heb_tig_wly_pan_azi_tur_cic_ind_dgb_ita_mcd_bsq_dut_amr_ven_cnt_bul_ukr_bem_ger_moo_hin_est_swa_swt_fin_arw_aeg_geo_afr_mol_guj_pol_anl_sid_grk_hun_lda_bat_scr_jav_jpn_tml_kor_slo_eng_ewe_spa_mly_lit_owc_mao_mnd_por_tsn_urd_gam_krd_nor_ctl_prs_qcu_bos_lat_fre_yor_mlt_alb_amh_rom_sun_ben_tsw_swe_dyu_tag_tha_sod_knd_xho_bam_uzb_cze_rus_aze_akn_vie_chh_ses_fbf_zul	-0.798148232797848	-1.9244292290014	0.0573578236261335
516	amr_rus_dyu_grk_heb_sid_tig_bos_tur_uzb_cic_tag_ewe_mol_arw_bsq_pol_chh_tsn_cnt_mcd_ukr_bam_fre_zul_ctl_hun_fbf_swa_est_prs_anl_geo_alb_guj_spa_rom_wly_amh_dut_fin_lda_sun_slo_jav_jpn_knd_kor_urd_svk_yor_ben_ind_afr_sod_bat_mnd_scr_akn_eng_owc_nor_hin_ita_krd_qcu_lit_lat_pan_dgb_aeg_por_hau_cze_mao_ger_bem_swe_swt_mly_tha_mlt_tml_ven_xho_aze_glc_bul_azi_tsw_vie_gam_ses_moo_igb	-0.373789545164916	-0.887410286164406	0.377147288017966
517	amh_nor_xho_arw_wly_tig_anl_ben_azi_aze_ewe_ind_igb_mol_hin_bsq_grk_chh_tsw_mnd_bos_cze_bam_lit_yor_afr_fin_swt_ses_est_guj_owc_geo_mcd_ukr_spa_ctl_gam_mlt_ger_hun_bem_mao_lat_jav_jpn_tml_kor_dut_slo_lda_rus_mly_urd_heb_sun_cnt_bul_fbf_fre_sod_alb_rom_krd_eng_qcu_glc_scr_pan_moo_amr_swe_sid_svk_bat_prs_akn_por_tsn_tag_tha_hau_knd_dyu_ven_uzb_pol_ita_tur_swa_vie_aeg_dgb_zul_cic	-0.295072122550771	-0.698678354932909	0.486496600742108
518	mlt_arw_zul_pan_tig_wly_owc_pol_uzb_aze_cic_bat_tsn_dut_mol_bsq_scr_amr_dyu_mnd_lit_ger_igb_fre_xho_mcd_fin_tsw_bem_hun_lat_sod_geo_ctl_svk_rom_ita_heb_sid_rus_est_moo_sun_urd_mly_jpn_knd_kor_glc_alb_fbf_afr_mao_bul_aeg_tag_cnt_cze_ses_slo_chh_eng_ben_krd_prs_qcu_por_spa_swe_akn_amh_nor_hau_guj_ind_hin_bam_grk_swa_jav_tha_anl_tml_dgb_ewe_tur_ukr_bos_azi_lda_vie_gam_ven_swt_yor	-0.338063027268199	-0.80025587651297	0.425602078639151
519	mlt_rom_akn_nor_sod_tig_sid_lat_tur_uzb_tsw_bat_yor_ita_guj_bsq_ger_hau_zul_mnd_eng_arw_swt_por_swa_pol_hun_dgb_fbf_fin_mol_wly_geo_swe_mcd_prs_dut_amh_owc_slo_est_dyu_sun_spa_ind_jpn_tml_kor_svk_ben_ven_ctl_mly_fre_heb_mao_cnt_ukr_igb_pan_gam_glc_bul_cze_alb_qcu_lit_hin_urd_cic_chh_scr_aeg_rus_jav_grk_moo_bos_lda_tag_tha_amr_knd_ses_ewe_azi_afr_krd_aze_bem_vie_anl_xho_tsn_bam	-0.100354739219475	-0.236560753015747	0.813517829693577
520	wly_rus_yor_pan_tig_aeg_chh_mcd_aze_azi_ses_ind_bam_urd_swe_bsq_eng_heb_dgb_cnt_krd_cze_akn_afr_ven_ukr_hun_tsn_moo_fin_dut_amh_geo_bul_ben_scr_spa_mlt_sid_ita_est_xho_jav_bos_sun_jpn_knd_kor_rom_nor_zul_grk_mao_fre_owc_bat_mnd_por_ewe_svk_sod_hin_lat_ger_lit_qcu_alb_glc_prs_lda_anl_pol_gam_slo_mly_guj_tsw_arw_swt_tag_tha_amr_tml_cic_fbf_uzb_ctl_mol_tur_bem_vie_hau_dyu_swa_igb	-0.188562956939177	-0.444976530429044	0.657370667119653
521	mlt_rom_dyu_lat_amh_hau_tig_prs_aze_uzb_cic_ind_bem_cze_mcd_bsq_glc_chh_yor_cnt_fre_nor_bam_ger_ven_scr_fin_tsn_lda_hun_spa_sod_geo_mol_swe_ukr_arw_heb_amr_rus_est_moo_tag_pan_bat_jpn_knd_kor_grk_bul_swt_slo_mly_dut_owc_mao_mnd_alb_ewe_ben_aeg_urd_eng_afr_pol_qcu_svk_ita_krd_swa_sid_bos_wly_lit_jav_por_dgb_hin_ses_sun_tha_gam_tml_tsw_igb_azi_ctl_guj_tur_zul_vie_anl_fbf_xho_akn	-0.38462583744934	-0.913724632959843	0.36322437987141
522	hau_prs_igb_arw_gam_chh_aeg_glc_tur_aze_tsn_ind_moo_guj_lit_bsq_mol_owc_ewe_cnt_scr_slo_swa_grk_tsw_swe_hun_zul_ses_fin_afr_anl_geo_ctl_fre_ita_ukr_amr_tig_pan_est_lda_jav_mcd_sun_jpn_tml_kor_svk_cze_cic_por_mly_rus_heb_mao_mnd_spa_bem_alb_mlt_rom_lat_bul_urd_qcu_hin_eng_bos_fbf_amh_dut_wly_pol_tag_krd_dyu_ben_swt_bat_tha_sid_knd_yor_bam_azi_nor_ger_uzb_dgb_vie_sod_ven_xho_akn	-0.414170525082641	-0.985006399415732	0.327176634595139
523	tig_ita_xho_rom_anl_gam_heb_svk_uzb_aze_ewe_bat_zul_ger_ctl_bsq_fre_mlt_ses_cnt_mol_glc_akn_swe_swa_urd_hun_tsw_fbf_fin_cze_amr_geo_pol_bul_ben_grk_chh_wly_mcd_est_bem_jav_prs_mao_jpn_knd_kor_guj_alb_igb_lat_tag_afr_aeg_mly_mnd_pan_moo_krd_hau_por_spa_nor_bos_qcu_slo_rus_lit_dyu_sid_eng_sod_dut_ind_scr_lda_arw_swt_sun_tha_owc_tml_ven_bam_tur_ukr_hin_azi_cic_vie_amh_yor_tsn_dgb	0.414057741338069	0.97582426160809	0.331683035555082
524	wly_ukr_tsw_lat_aeg_sid_anl_rom_azi_tur_bam_jav_ses_alb_ben_bsq_eng_amh_yor_cnt_mol_cze_tsn_nor_dyu_ita_hun_bem_ewe_est_urd_sod_geo_arw_scr_fre_svk_amr_heb_lit_fin_akn_mly_glc_tag_jpn_tml_kor_hin_por_swa_bul_sun_swe_mlt_mao_mnd_ctl_dgb_mcd_tig_spa_dut_pan_grk_qcu_guj_prs_ger_swt_owc_afr_chh_bos_ind_krd_igb_slo_cic_bat_tha_hau_knd_zul_xho_aze_rus_pol_uzb_ven_vie_gam_fbf_lda_moo	-0.693943407786341	-1.66377146794457	0.0995243733239581
525	wly_mol_cic_ita_hau_amr_aeg_grk_aze_tur_swt_bat_bam_ctl_urd_bsq_glc_tig_zul_mnd_rom_cze_ewe_lit_akn_slo_est_yor_tsw_hun_guj_amh_geo_bul_krd_eng_prs_sid_mlt_pol_fin_ven_jav_afr_mly_jpn_tml_kor_scr_spa_swa_hin_mao_dut_heb_ind_cnt_alb_dgb_nor_chh_ukr_por_ger_arw_qcu_fre_pan_rus_igb_owc_mcd_gam_bos_sun_lat_moo_swe_bem_tag_tha_sod_knd_dyu_xho_azi_svk_ben_uzb_ses_vie_anl_tsn_fbf_lda	-0.747035389287391	-1.79862629962751	0.0753218995616941
526	mlt_ita_dyu_swe_owc_wly_anl_krd_tur_azi_akn_tag_swt_pol_grk_bsq_rus_sod_dgb_cnt_pan_lat_yor_cze_ewe_dut_est_tsn_zul_hun_slo_hau_geo_alb_svk_mol_ger_tig_amh_hin_fin_igb_sun_ukr_ind_jpn_knd_kor_bul_spa_swa_ben_mao_bos_aeg_mly_mnd_arw_cic_eng_chh_mcd_afr_prs_guj_qcu_lit_fre_scr_moo_heb_nor_amr_urd_jav_glc_ven_por_bem_bat_tha_gam_tml_tsw_ses_uzb_ctl_rom_aze_bam_vie_sid_fbf_xho_lda	-0.0769021893833173	-0.181302501006231	0.856524694372533
527	sod_grk_swt_bul_wly_amh_anl_guj_azi_aze_ses_bat_tsw_prs_dut_bsq_mcd_owc_bem_cnt_fre_bos_akn_pol_igb_ita_est_tsn_dyu_fin_glc_chh_geo_ger_hin_urd_svk_mlt_amr_afr_hun_ven_ind_slo_tag_jpn_tml_kor_por_krd_zul_lat_sun_scr_sid_mly_mnd_alb_fbf_mol_aeg_rom_ukr_spa_ctl_qcu_arw_rus_swe_moo_tig_lit_gam_nor_mao_pan_dgb_cze_xho_jav_tha_hau_knd_ewe_swa_uzb_ben_eng_tur_bam_vie_heb_yor_lda_cic	-0.463009047652238	-1.1016120183499	0.273473277173679
528	owc_krd_tsn_slo_anl_sod_tig_mol_tur_uzb_bam_mao_moo_bos_dut_bsq_grk_amh_igb_cnt_lit_prs_swa_afr_bem_urd_hun_zul_yor_fin_eng_aeg_geo_alb_ben_spa_pol_heb_amr_rus_est_lda_sun_rom_ind_jpn_tml_kor_glc_guj_ven_nor_bat_arw_sid_jav_mnd_ger_dgb_ukr_chh_lat_scr_por_cze_qcu_swe_pan_fre_swt_wly_svk_hau_ctl_mly_hin_akn_bul_ses_tag_tha_mlt_knd_xho_tsw_azi_ita_mcd_aze_dyu_vie_gam_ewe_fbf_cic	-0.690483486552378	-1.654808014046	0.101334608990516
529	heb_pol_dyu_glc_owc_chh_amr_lit_azi_uzb_cic_sun_zul_eng_swe_bsq_spa_tig_igb_cnt_ctl_ben_bem_lat_yor_hin_fin_akn_swa_est_krd_wly_geo_pan_bos_slo_dut_hau_gam_afr_hun_ses_jav_mcd_mly_jpn_tml_kor_svk_urd_dgb_nor_ind_prs_anl_mao_mnd_rus_lda_guj_amh_ger_cze_grk_scr_qcu_ita_fre_alb_fbf_aeg_arw_mlt_rom_tag_bul_ven_mol_swt_bat_tha_sid_knd_tsn_bam_tur_ukr_por_aze_xho_vie_sod_tsw_ewe_moo	0.519915266659904	1.22851812896685	0.222352338443881
530	anl_urd_dgb_alb_hau_wly_heb_cze_tur_aze_fbf_mao_ewe_bos_arw_bsq_spa_amr_igb_mnd_prs_pan_tsw_dut_ses_hin_fin_xho_swt_hun_guj_gam_geo_bul_lat_rom_afr_aeg_owc_fre_est_bam_tag_ctl_bat_jpn_tml_kor_por_ger_swa_mcd_sun_eng_tig_mly_cnt_ben_cic_grk_chh_glc_svk_rus_slo_qcu_lit_swe_scr_zul_sod_ukr_mlt_ita_ind_krd_yor_mol_moo_jav_tha_amh_knd_ven_tsn_uzb_pol_nor_azi_akn_vie_sid_dyu_lda_bem	-0.117277813723816	-0.276744308938864	0.782590587298144
531	aeg_bul_tsn_glc_amr_sid_tig_urd_azi_aze_igb_ind_dyu_fre_grk_bsq_mcd_heb_dgb_cnt_lat_ctl_moo_ben_fbf_prs_est_akn_ewe_hun_slo_mlt_geo_arw_mol_pol_ukr_hau_amh_scr_fin_tsw_mly_hin_sun_jpn_tml_kor_eng_bos_cic_ita_tag_guj_sod_jav_mnd_rus_lda_afr_wly_pan_alb_por_ger_qcu_swe_dut_rom_bam_anl_svk_gam_krd_mao_lit_bem_spa_zul_bat_tha_owc_knd_ven_yor_tur_cze_nor_uzb_swa_vie_chh_swt_xho_ses	-0.0397211588086751	-0.0935397862874143	0.92567596817169
532	tig_mol_ewe_alb_sod_sid_chh_bos_uzb_azi_cic_bat_zul_pol_rus_bsq_scr_hau_xho_mnd_afr_por_ses_guj_ven_lit_hun_fbf_lda_fin_ukr_heb_geo_urd_lat_slo_ctl_amh_mlt_pan_est_swa_ind_prs_jav_jpn_knd_kor_ita_svk_dyu_bul_tag_krd_anl_mly_cnt_dut_tsw_arw_amr_cze_hin_ger_rom_qcu_swe_mcd_ben_igb_gam_glc_wly_nor_sun_spa_bam_eng_akn_mao_tha_aeg_tml_yor_bem_tur_grk_fre_aze_swt_vie_owc_tsn_dgb_moo	-0.0807974903869954	-0.190320440758019	0.84947285992633
533	sod_ben_bem_glc_amh_heb_tig_ita_azi_tur_yor_jav_bam_arw_scr_bsq_ctl_hau_tsn_mnd_por_ger_ses_fre_dgb_prs_hun_lda_swt_fin_bos_amr_geo_pan_afr_hin_pol_owc_gam_urd_est_ewe_mao_lat_ind_jpn_knd_kor_cze_swe_moo_nor_tag_rus_wly_sun_cnt_lit_cic_spa_sid_eng_ukr_svk_mol_qcu_alb_grk_krd_fbf_anl_guj_chh_mcd_mly_dut_zul_rom_xho_bat_tha_aeg_tml_igb_dyu_uzb_slo_bul_aze_ven_vie_mlt_akn_tsw_swa	-0.286127202698621	-0.677131278910775	0.500003577619464
534	tig_ger_tsn_cze_heb_owc_anl_ita_aze_uzb_ewe_jav_dgb_mol_pol_bsq_fre_mlt_bem_cnt_pan_ukr_bam_eng_swt_lat_fin_swa_tsw_hun_scr_amh_geo_bul_nor_grk_svk_sod_hau_spa_est_akn_mly_ctl_ind_jpn_knd_kor_prs_ben_moo_krd_tag_alb_chh_sun_mnd_hin_igb_por_aeg_glc_arw_swe_rom_qcu_mcd_rus_dut_fbf_sid_bos_gam_lit_bat_afr_cic_urd_ven_mao_tha_amr_tml_yor_xho_tur_slo_guj_azi_zul_vie_wly_dyu_ses_lda	-0.113624139170602	-0.26766995549187	0.789546121548627
535	mlt_afr_xho_pol_anl_owc_wly_guj_aze_azi_ses_bat_fbf_urd_mcd_bsq_fre_aeg_igb_mnd_ctl_bos_ewe_ben_swt_svk_fin_dgb_swa_est_bul_heb_geo_pan_cze_ita_nor_sid_amh_rom_hun_bam_ind_krd_sun_jpn_knd_kor_prs_hin_moo_eng_tag_ger_amr_jav_cnt_arw_yor_rus_tig_spa_lat_scr_alb_qcu_por_swe_slo_zul_gam_grk_chh_glc_mly_lit_tsw_dut_bem_mao_tha_sod_tml_ven_cic_uzb_ukr_mol_tur_akn_vie_hau_dyu_lda_tsn	0.122120881765319	0.287385071206921	0.774456874675798
536	wly_krd_dgb_afr_amr_amh_mlt_prs_azi_aze_fbf_mly_bam_pol_ben_bsq_ita_chh_lda_mnd_ctl_pan_cic_scr_zul_spa_fin_swa_ewe_hun_dut_aeg_geo_swe_rom_bos_slo_gam_owc_bul_est_ses_tag_rus_mao_jpn_knd_kor_guj_alb_tsw_eng_sun_mol_heb_ind_cnt_ukr_xho_cze_tig_ger_por_hin_svk_qcu_fre_lat_lit_bem_anl_mcd_hau_arw_jav_grk_ven_nor_moo_bat_tha_sod_tml_tsn_dyu_tur_glc_urd_uzb_akn_vie_sid_yor_swt_igb	0.503359754637254	1.18747010874077	0.238066345800729
537	gam_mcd_akn_por_aeg_heb_sid_lit_tur_azi_xho_ind_moo_guj_spa_bsq_rus_anl_swt_cnt_rom_svk_swa_prs_bem_ben_fin_dgb_lda_hun_ukr_chh_geo_cze_nor_grk_arw_amr_hau_ctl_est_bam_tag_bul_jav_jpn_tml_kor_alb_ger_dyu_urd_mao_pol_mlt_mly_mnd_krd_ven_hin_owc_pan_slo_bos_swe_qcu_fre_eng_mol_igb_tig_lat_wly_dut_sun_scr_cic_glc_ewe_bat_tha_sod_knd_fbf_yor_aze_afr_ita_uzb_tsw_vie_amh_zul_ses_tsn	-0.10371925502968	-0.244544042912073	0.807348230591475
538	heb_cze_igb_glc_wly_aeg_gam_nor_uzb_azi_swa_jav_fbf_rom_mol_bsq_eng_amr_ses_cnt_afr_por_lda_lit_cic_rus_fin_tsw_ven_est_urd_owc_geo_slo_ctl_pol_fre_sid_chh_arw_hun_tsn_ind_krd_mly_jpn_knd_kor_lat_alb_ewe_ita_mao_ben_sod_sun_mnd_spa_bem_dut_tig_ger_grk_svk_hin_qcu_swe_bul_guj_dgb_amh_bos_hau_ukr_tag_mcd_bam_scr_swt_bat_tha_anl_tml_zul_dyu_aze_prs_pan_tur_yor_vie_mlt_akn_xho_moo	-0.278133407410611	-0.657054741621695	0.512768493688816
539	aeg_cze_ses_glc_sod_heb_hau_ger_tur_uzb_akn_mly_cic_lit_mol_bsq_afr_sid_swa_mnd_pan_slo_ewe_swe_tsw_scr_hun_lda_bam_fin_ita_anl_geo_guj_por_grk_hin_wly_tig_spa_est_swt_sun_ctl_jav_jpn_tml_kor_rom_alb_igb_bos_bat_urd_mlt_tag_cnt_prs_zul_ukr_owc_nor_dut_mcd_eng_qcu_bul_arw_rus_dgb_amr_svk_amh_krd_ind_ben_moo_pol_tsn_mao_tha_gam_knd_bem_xho_azi_lat_fre_aze_fbf_vie_chh_yor_ven_dyu	-0.108781006765464	-0.256626435333829	0.798034025787883
540	sid_mcd_bam_grk_tig_owc_sod_glc_aze_azi_ewe_bat_akn_spa_por_bsq_ita_heb_dyu_cnt_ctl_guj_tsn_rom_swt_prs_hun_lda_zul_est_dut_aeg_geo_afr_lit_ukr_urd_chh_mlt_scr_fin_ven_ind_hin_jav_jpn_tml_kor_bos_eng_ses_swe_mly_bul_amr_sun_mnd_nor_swa_lat_hau_slo_krd_ben_pan_qcu_fre_svk_arw_fbf_gam_ger_amh_mol_mao_rus_bem_cze_xho_tag_tha_wly_knd_dgb_yor_uzb_pol_alb_tur_igb_vie_anl_tsw_moo_cic	-0.54343780170924	-1.2948745658412	0.198569033505195
541	sod_arw_yor_ctl_mlt_tig_gam_prs_uzb_tur_ses_tag_xho_krd_hin_bsq_guj_heb_cic_mnd_svk_lat_swa_cze_bem_ben_fin_tsn_dyu_hun_rus_amh_geo_fre_nor_pol_grk_chh_aeg_slo_est_tsw_bat_pan_sun_jpn_knd_kor_alb_urd_ewe_por_jav_scr_wly_mao_cnt_rom_akn_bos_sid_eng_glc_mol_spa_qcu_ger_bul_dut_lda_owc_ukr_amr_mcd_ind_swe_swt_lit_bam_mly_tha_anl_tml_igb_fbf_aze_afr_ita_azi_dgb_vie_hau_zul_moo_ven	-0.607880669067017	-1.4509097063083	0.150169718117139
542	chh_svk_ven_pan_anl_mlt_gam_swe_azi_tur_dgb_bat_swt_cze_hin_bsq_pol_aeg_yor_cnt_nor_scr_tsw_prs_bem_slo_hun_zul_bam_est_ctl_amr_geo_ukr_rus_urd_bul_sod_amh_ben_fin_igb_jav_alb_sun_jpn_knd_kor_glc_lat_ewe_mcd_tag_krd_sid_mly_mnd_guj_ses_eng_owc_lit_por_ita_mol_qcu_bos_arw_ger_dyu_hau_grk_wly_afr_mao_fre_cic_spa_lda_ind_tha_tig_tml_xho_tsn_uzb_dut_rom_aze_fbf_vie_heb_moo_swa_akn	-0.301298918632267	-0.712782745452661	0.477764825792981
543	amh_lat_dgb_hin_hau_chh_gam_rom_azi_tur_tsw_mao_cic_krd_spa_bsq_ita_owc_yor_mnd_scr_cze_igb_ukr_bem_pan_est_ses_swa_fin_eng_aeg_geo_slo_arw_ben_svk_sid_wly_fre_hun_akn_mly_prs_sun_jpn_knd_kor_pol_urd_xho_rus_tag_dut_heb_bat_cnt_lit_lda_swe_tig_por_mcd_bul_nor_qcu_glc_ctl_bos_dyu_amr_mol_anl_alb_jav_guj_bam_ger_ven_ind_tha_mlt_tml_moo_tsn_uzb_afr_grk_aze_fbf_vie_sod_ewe_swt_zul	0.384487586732992	0.905992428101032	0.367281174904993
544	mlt_afr_bam_dut_sod_amh_hau_lat_uzb_tur_swt_tag_ewe_glc_cze_bsq_slo_wly_tsn_mnd_spa_ukr_yor_pan_swa_grk_fin_xho_ven_est_pol_heb_geo_alb_bul_ger_lit_sid_chh_ita_hun_lda_sun_eng_mly_jpn_knd_kor_prs_por_tsw_guj_ind_hin_gam_bat_cnt_bos_fbf_arw_amr_mol_fre_rus_nor_qcu_urd_mcd_scr_zul_anl_rom_tig_swe_mao_ben_cic_svk_ses_jav_tha_aeg_tml_akn_moo_aze_ctl_krd_azi_igb_vie_owc_bem_dyu_dgb	0.0830366391114701	0.195607098103064	0.845344452879204
545	aeg_pol_tsw_lat_anl_amr_chh_pan_uzb_tur_bam_jav_ewe_eng_mcd_bsq_slo_sid_bem_mnd_fre_cze_cic_rus_moo_nor_hun_ses_ven_fin_swe_hau_geo_lit_bos_guj_grk_wly_amh_hin_est_lda_mly_dut_bat_jpn_knd_kor_spa_ukr_zul_afr_mao_alb_gam_tag_cnt_por_swt_mol_owc_ita_glc_arw_rom_qcu_krd_ctl_scr_tsn_tig_prs_heb_urd_sun_ger_akn_bul_dyu_ind_tha_sod_tml_xho_yor_aze_ben_svk_azi_igb_vie_mlt_fbf_swa_dgb	-0.023082040508214	-0.054376190590408	0.956752089404502
546	hau_scr_ewe_fre_amh_sid_tig_afr_uzb_azi_akn_ind_cic_ukr_alb_bsq_mcd_chh_igb_cnt_lat_guj_dyu_rom_tsw_pol_est_bam_dgb_hun_cze_owc_geo_spa_ita_ctl_dut_anl_mlt_arw_fin_yor_mly_urd_jav_jpn_tml_kor_swe_glc_moo_por_bat_ben_wly_sun_mnd_slo_ses_grk_amr_nor_prs_hin_bos_qcu_ger_krd_mol_swa_heb_lit_aeg_rus_tag_eng_ven_bul_tsn_mao_tha_gam_knd_bem_xho_aze_svk_pan_tur_fbf_vie_sod_zul_lda_swt	0.0617965618550375	0.14562938238698	0.884529148489651
547	tig_ben_dyu_glc_heb_aeg_amh_bul_tur_aze_ewe_mao_tsn_rom_ukr_bsq_cze_hau_dgb_mnd_prs_rus_yor_guj_swa_lat_est_xho_tsw_hun_pan_wly_geo_afr_mcd_svk_krd_amr_gam_nor_fin_akn_bat_bos_jav_jpn_tml_kor_slo_dut_moo_lit_mly_ger_owc_sun_cnt_scr_fbf_por_anl_spa_fre_swe_eng_qcu_arw_pol_ctl_lda_mlt_urd_sod_ita_tag_mol_bam_alb_ven_ind_tha_sid_knd_igb_swt_uzb_grk_hin_azi_bem_vie_chh_cic_ses_zul	-0.136767633674587	-0.322648737873651	0.747685531087223
548	amh_spa_akn_rus_sod_gam_sid_mol_azi_aze_dyu_mly_tsn_prs_ger_bsq_rom_heb_zul_mnd_slo_glc_fbf_ukr_ses_dut_est_tsw_igb_fin_pan_tig_geo_bos_ctl_guj_swe_anl_mlt_nor_hun_moo_sun_cze_jav_jpn_tml_kor_hin_por_swa_pol_bat_ben_amr_tag_cnt_svk_xho_krd_chh_fre_lat_afr_arw_qcu_urd_bul_mcd_ewe_owc_eng_hau_lit_ind_scr_swt_grk_bem_mao_tha_aeg_knd_dgb_lda_uzb_alb_ita_tur_ven_vie_wly_cic_yor_bam	-0.103017414160176	-0.242856834528249	0.808651128652332
549	owc_slo_bem_spa_sod_gam_chh_glc_aze_azi_bam_tag_tsn_grk_ctl_bsq_pol_aeg_swa_cnt_afr_hin_fbf_scr_akn_arw_fin_tsw_lda_est_urd_tig_geo_pan_nor_fre_ger_amr_hau_prs_hun_dgb_mly_mol_bat_jpn_knd_kor_guj_ukr_ven_por_ind_rom_anl_jav_mnd_mcd_igb_bos_sid_eng_svk_ben_dut_qcu_cze_lit_rus_moo_wly_ita_heb_lat_mao_krd_yor_swe_zul_sun_tha_amh_tml_xho_ewe_tur_bul_alb_uzb_ses_vie_mlt_cic_swt_dyu	0.071467623799267	0.168187788946078	0.866800771666306
550	mlt_ita_dyu_svk_gam_wly_sid_nor_aze_tur_lda_bat_bam_lit_glc_bsq_swe_aeg_tsw_cnt_ger_rus_tsn_arw_ewe_prs_hun_xho_ven_est_ben_amh_geo_lat_hin_ukr_mcd_tig_amr_cze_fin_fbf_ind_bul_jav_jpn_knd_kor_alb_eng_yor_rom_tag_bos_anl_mao_mnd_scr_akn_fre_heb_grk_urd_afr_por_qcu_guj_ctl_slo_bem_sod_pol_owc_dut_mly_pan_dgb_spa_zul_sun_tha_chh_tml_cic_swt_azi_mol_krd_uzb_swa_vie_hau_moo_igb_ses	-0.243575173645458	-0.575216040217361	0.566534295655476
551	owc_pol_dyu_urd_tig_anl_mlt_ben_tur_azi_moo_mly_swt_slo_fre_bsq_bos_hau_tsw_mnd_hin_cze_ses_rus_yor_mcd_est_igb_ewe_fin_lat_gam_geo_bul_swe_krd_pan_sod_amr_alb_hun_bam_jav_ger_mao_jpn_knd_kor_dut_nor_zul_eng_ind_spa_heb_sun_cnt_ctl_ven_afr_chh_prs_scr_rom_mol_qcu_svk_grk_arw_akn_sid_lit_aeg_ukr_tag_guj_bem_ita_fbf_bat_tha_wly_tml_lda_xho_uzb_por_glc_aze_cic_vie_amh_swa_tsn_dgb	-0.0019695983333455	-0.00463422895119935	0.996312359801459
552	hau_rom_dyu_nor_wly_mlt_tig_glc_azi_aze_xho_tag_swa_grk_spa_bsq_urd_owc_bam_mnd_fre_slo_swt_afr_cic_prs_hun_igb_tsn_est_swe_chh_geo_ukr_pol_pan_alb_heb_gam_ben_fin_dgb_jav_mcd_ind_jpn_tml_kor_cze_svk_zul_lit_mao_guj_sid_bat_cnt_mol_ewe_ita_amr_rus_krd_dut_ger_qcu_ctl_arw_bos_moo_anl_bul_aeg_por_mly_hin_akn_eng_ses_sun_tha_sod_knd_ven_tsw_tur_lat_scr_uzb_fbf_vie_amh_bem_lda_yor	0.143861147781087	0.338746130742206	0.735564618258876
553	chh_dut_swa_bul_aeg_amh_tig_rom_tur_azi_tsw_bat_swt_pan_cze_bsq_ger_amr_xho_cnt_pol_ukr_zul_lit_ven_alb_hun_ses_dgb_est_mol_sid_geo_nor_rus_eng_krd_sod_anl_svk_fin_lda_ind_hin_sun_jpn_knd_kor_afr_ctl_moo_urd_jav_scr_heb_mao_mnd_bos_dyu_ita_mlt_swe_lat_guj_spa_qcu_slo_mcd_arw_bam_hau_ben_gam_fre_tag_por_cic_glc_ewe_mly_tha_owc_tml_tsn_yor_aze_grk_prs_uzb_igb_vie_wly_akn_bem_fbf	-0.249070675355179	-0.588568833718301	0.557577323922317
554	tig_ben_ses_eng_amr_wly_hau_urd_tur_azi_akn_mao_tsw_rus_svk_bsq_prs_sid_ven_cnt_bul_nor_tsn_afr_moo_mcd_fin_ewe_yor_hun_bos_aeg_geo_dut_rom_alb_guj_mlt_amh_swe_est_lda_sun_grk_tag_jpn_knd_kor_pol_krd_swa_spa_bat_ger_gam_mly_mnd_ita_bam_hin_chh_arw_pan_ctl_lat_qcu_fre_ukr_mol_dgb_anl_slo_heb_cze_jav_glc_xho_por_dyu_ind_tha_sod_tml_bem_cic_aze_lit_scr_uzb_zul_vie_owc_fbf_igb_swt	-0.00526440493304264	-0.0124110784828432	0.990124232012577
555	sod_prs_swa_fre_wly_owc_gam_rom_uzb_azi_fbf_sun_yor_mcd_lat_bsq_eng_sid_swt_cnt_dut_hin_cic_arw_ses_bos_hun_ewe_lda_est_bul_chh_geo_ger_grk_ben_mol_aeg_mlt_guj_fin_tsn_jav_ita_ind_jpn_knd_kor_spa_por_zul_nor_tag_cze_tig_mao_mnd_pan_xho_pol_heb_urd_glc_ctl_rus_qcu_afr_scr_lit_dgb_hau_ukr_amh_svk_mly_slo_tsw_swe_bem_bat_tha_anl_tml_igb_moo_tur_krd_alb_aze_ven_vie_amr_akn_dyu_bam	-0.472746618748439	-1.12543277808293	0.263301749833028
556	mlt_krd_ven_afr_wly_tig_gam_fre_aze_azi_tsw_jav_ses_ukr_scr_bsq_mol_amr_xho_cnt_bul_urd_bem_alb_zul_bos_fin_moo_swt_hun_lat_owc_geo_ctl_grk_guj_dut_hau_sod_ben_est_dgb_tag_prs_sun_jpn_tml_kor_mcd_por_bam_svk_ind_pan_sid_mao_mnd_cze_lda_arw_aeg_spa_hin_eng_slo_qcu_nor_rom_swe_fbf_heb_pol_anl_ita_bat_glc_akn_lit_igb_mly_tha_chh_knd_dyu_ewe_tur_ger_rus_uzb_yor_vie_amh_swa_tsn_cic	0.157934087624239	0.371854970586588	0.710846758389463
557	aeg_cze_igb_ita_hau_owc_sid_ben_aze_tur_ven_mly_tsn_mol_glc_bsq_lit_gam_moo_cnt_svk_grk_bam_ger_swt_ukr_hun_ses_akn_fin_fre_amr_geo_guj_urd_rom_nor_amh_sod_ctl_est_dgb_jav_por_mao_jpn_tml_kor_alb_scr_swa_afr_ind_arw_tig_tag_mnd_pol_zul_spa_mlt_slo_bul_prs_dut_qcu_krd_mcd_swe_bem_chh_pan_heb_rus_bat_lat_lda_hin_cic_sun_tha_wly_knd_fbf_xho_uzb_eng_bos_azi_ewe_vie_anl_yor_tsw_dyu	-0.102351527933989	-0.241535480253772	0.809671883213087
558	anl_por_tsw_ukr_chh_sid_owc_fre_uzb_aze_akn_jav_ewe_svk_spa_bsq_prs_hau_tsn_mnd_slo_bul_igb_grk_yor_mol_est_lda_zul_hun_rom_gam_geo_cze_krd_arw_ita_tig_mlt_alb_fin_swa_tag_ger_mly_jpn_knd_kor_swe_urd_dyu_lit_bat_mcd_amh_mao_cnt_afr_swt_guj_wly_dut_pan_rus_lat_qcu_hin_eng_ben_dgb_amr_pol_heb_bos_ind_ctl_bam_glc_ven_sun_tha_aeg_tml_cic_xho_azi_nor_scr_tur_ses_vie_sod_moo_bem_fbf	-0.642330140383353	-1.5337882095462	0.128476779934654
559	sid_mcd_swt_rus_amr_chh_heb_alb_uzb_azi_ses_jav_zul_urd_spa_bsq_fre_owc_bam_mnd_rom_por_tsn_ita_dgb_bos_hun_moo_xho_est_dut_wly_geo_prs_pan_hin_svk_sod_anl_eng_fin_swa_bat_slo_tag_jpn_tml_kor_cze_mol_lda_ben_sun_ger_amh_mly_cnt_bul_ewe_arw_tig_grk_lit_ukr_lat_qcu_swe_pol_ctl_bem_hau_scr_aeg_guj_ind_krd_yor_nor_dyu_mao_tha_mlt_knd_tsw_cic_aze_afr_glc_tur_ven_vie_gam_fbf_igb_akn	-0.0957323000752064	-0.225580513581566	0.822022681793855
560	amr_spa_fbf_eng_chh_sid_sod_ukr_azi_aze_zul_ind_swa_pan_scr_bsq_dut_hau_yor_cnt_mol_bos_cic_ger_lda_glc_fin_dgb_ewe_hun_urd_amh_geo_alb_hin_bul_rus_anl_wly_krd_est_xho_mly_swe_jav_jpn_tml_kor_cze_por_bam_afr_tag_prs_owc_mao_mnd_ctl_swt_fre_mlt_svk_guj_rom_mcd_qcu_lit_arw_ita_akn_aeg_lat_heb_slo_sun_nor_ses_pol_moo_bat_tha_gam_knd_dyu_tsw_tur_ben_grk_uzb_ven_vie_tig_igb_bem_tsn	-0.311314351989953	-0.738609043747031	0.462004384603717
561	gam_krd_ewe_swe_sod_wly_chh_spa_tur_aze_bam_mao_igb_cze_pol_bsq_glc_heb_akn_mnd_svk_fre_moo_rus_dgb_bul_est_cic_swt_hun_bos_amr_geo_lat_slo_arw_grk_owc_hau_lit_fin_bem_tag_ger_sun_jpn_tml_kor_urd_prs_fbf_nor_jav_guj_tig_bat_cnt_alb_ses_pan_amh_hin_scr_afr_mcd_qcu_eng_dut_rom_yor_anl_ctl_mlt_ita_mly_por_tsn_ben_xho_ind_tha_sid_knd_dyu_swa_azi_ukr_mol_uzb_ven_vie_aeg_zul_lda_tsw	-0.0718252906774897	-0.169952432910611	0.865416705675435
562	hau_scr_ewe_swe_chh_gam_anl_nor_tur_azi_tsw_jav_akn_fre_arw_bsq_mcd_owc_dgb_mnd_bul_pan_xho_ger_zul_guj_hun_lda_swa_est_rom_tig_geo_pol_ctl_ben_urd_wly_mlt_spa_fin_moo_bat_lat_mly_jpn_knd_kor_svk_krd_ven_por_sun_bos_sod_ind_cnt_lit_tsn_afr_heb_ukr_prs_rus_hin_qcu_glc_slo_cze_yor_amh_dut_aeg_eng_tag_grk_fbf_mol_bem_mao_tha_sid_tml_ses_swt_uzb_alb_ita_aze_cic_vie_amr_dyu_igb_bam	0.0325314619691937	0.07657931638262	0.939122719240519
563	sod_lit_bem_ita_owc_anl_wly_fre_tur_azi_swa_mao_swt_ben_eng_bsq_alb_chh_xho_mnd_svk_bos_igb_grk_akn_krd_fin_ses_bam_hun_ukr_tig_geo_dut_glc_nor_scr_hau_gam_arw_est_fbf_bat_ger_tag_jpn_tml_kor_pol_bul_yor_pan_sun_spa_amh_mly_cnt_por_tsw_hin_sid_ctl_cze_swe_mol_qcu_rom_slo_prs_cic_amr_urd_aeg_afr_ind_mcd_lda_guj_dyu_jav_tha_mlt_knd_dgb_zul_uzb_lat_rus_aze_moo_vie_heb_ven_ewe_tsn	-0.154227679502805	-0.363785959680991	0.716843555088358
564	heb_glc_dyu_hin_wly_amr_chh_swe_aze_uzb_ven_sun_moo_ukr_krd_bsq_eng_sod_ewe_mnd_urd_ger_bem_cze_swt_fre_est_ses_akn_fin_guj_anl_geo_prs_afr_mcd_lat_amh_mlt_slo_hun_lda_tag_mol_bat_jpn_tml_kor_scr_por_xho_dut_mao_pol_hau_jav_cnt_ben_igb_rus_owc_rom_pan_nor_bos_qcu_ita_bul_ctl_tsn_sid_grk_aeg_arw_ind_lit_zul_spa_swa_mly_tha_gam_knd_cic_fbf_tur_alb_svk_azi_tsw_vie_tig_bam_dgb_yor	-0.0624130855044834	-0.146992041568811	0.883456488790549
565	amh_ukr_zul_bos_amr_hau_chh_nor_tur_uzb_ewe_jav_bam_rus_lat_bsq_swe_anl_xho_mnd_eng_guj_akn_alb_ven_ita_hun_tsn_swa_est_ctl_aeg_geo_lit_arw_afr_pol_wly_sod_mcd_fin_lda_tag_glc_mao_jpn_knd_kor_ger_rom_dyu_mol_sun_grk_owc_mly_cnt_cze_cic_pan_sid_hin_scr_spa_slo_qcu_dut_krd_fre_ses_tig_bul_heb_por_bat_urd_igb_prs_yor_ind_tha_mlt_tml_tsw_bem_aze_ben_svk_azi_dgb_vie_gam_swt_moo_fbf	-0.238658043907762	-0.563617040624195	0.57437132457499
566	gam_hin_zul_pol_sod_sid_heb_svk_aze_uzb_swt_tag_ewe_ukr_swe_bsq_cze_tig_lda_mnd_ita_nor_xho_scr_igb_ben_hun_bam_fbf_fin_ctl_chh_geo_fre_alb_lit_afr_hau_amr_mol_est_swa_bat_rus_mao_jpn_knd_kor_rom_arw_tsn_lat_jav_dut_anl_sun_cnt_bos_dgb_glc_mlt_spa_bul_ger_eng_qcu_slo_grk_guj_bem_amh_prs_aeg_pan_ind_por_dyu_urd_tsw_mly_tha_wly_tml_ven_cic_tur_mcd_krd_azi_yor_vie_owc_moo_ses_akn	0.368521121948629	0.867449747954506	0.387928392271403
567	owc_grk_xho_svk_tig_chh_wly_por_aze_tur_zul_tag_akn_spa_rom_bsq_prs_sid_swa_mnd_glc_dut_bam_hin_tsw_fre_hun_moo_fbf_fin_cze_heb_geo_swe_ctl_urd_pol_mlt_aeg_afr_est_cic_sun_nor_mly_jpn_knd_kor_bul_mol_tsn_ita_mao_mcd_amr_bat_cnt_ukr_ewe_eng_gam_arw_alb_krd_guj_qcu_rus_lat_lit_swt_amh_bos_sod_ben_jav_slo_bem_scr_dgb_ind_tha_hau_tml_yor_ses_uzb_pan_ger_azi_dyu_vie_anl_lda_igb_ven	-0.334241547210758	-0.792077955454427	0.43033099214683
568	chh_glc_cic_bul_amh_sod_gam_rus_aze_uzb_bam_tag_lda_prs_swe_bsq_guj_aeg_ses_mnd_pol_dut_swt_lit_bem_mcd_hun_ewe_akn_fin_pan_anl_geo_spa_arw_bos_ita_heb_amr_svk_est_zul_bat_cze_mly_jpn_tml_kor_krd_urd_xho_nor_sun_hin_owc_mao_cnt_lat_igb_rom_sid_slo_ger_ukr_ben_qcu_por_mol_eng_moo_tig_grk_hau_fre_jav_alb_ven_scr_fbf_ind_tha_mlt_knd_dyu_swa_tur_afr_ctl_azi_tsn_vie_wly_dgb_tsw_yor	-0.603485982206637	-1.44291888563823	0.152403093152236
569	amh_por_xho_ben_sid_heb_aeg_arw_azi_aze_lda_tag_igb_bos_rus_bsq_krd_tig_bam_cnt_svk_spa_swt_scr_fbf_slo_hun_dyu_swa_est_grk_wly_geo_guj_lat_hin_glc_mlt_chh_afr_fin_cic_sun_lit_mao_jpn_tml_kor_ukr_rom_bem_ctl_ind_dut_hau_mly_mnd_cze_dgb_bul_anl_mcd_fre_pol_nor_qcu_prs_mol_urd_tsw_gam_swe_owc_eng_bat_alb_akn_ger_ses_jav_tha_sod_knd_zul_tsn_uzb_ita_pan_tur_moo_vie_amr_ven_ewe_yor	-0.772173384557576	-1.86115528393754	0.0658812749798214
570	amh_hin_dgb_krd_sid_gam_owc_glc_uzb_azi_tsn_mly_dyu_prs_bul_bsq_ctl_aeg_swt_cnt_ita_ukr_igb_mcd_zul_dut_fin_akn_cic_hun_por_tig_geo_urd_svk_mol_rus_amr_hau_pol_est_ven_sun_slo_ind_jpn_tml_kor_afr_fre_bem_lit_mao_nor_sod_tag_mnd_swe_ses_spa_mlt_bos_grk_ben_scr_qcu_lat_pan_rom_swa_heb_cze_chh_arw_bat_alb_yor_guj_xho_jav_tha_anl_knd_fbf_lda_tur_eng_ger_aze_ewe_vie_wly_moo_tsw_bam	0.0199519901555197	0.046975327737979	0.962633619901512
571	sid_mcd_swt_ita_gam_hau_sod_eng_uzb_aze_xho_jav_bem_nor_svk_bsq_bos_aeg_ses_cnt_ctl_slo_ven_urd_tsw_pol_est_swa_dgb_fin_dut_mlt_geo_lat_alb_glc_rus_amr_amh_prs_hun_tsn_tag_guj_sun_jpn_tml_kor_krd_afr_zul_mol_mao_pan_heb_bat_mnd_fre_ewe_spa_owc_lit_ger_rom_swe_qcu_arw_por_cze_bam_tig_hin_chh_bul_mly_ukr_moo_grk_dyu_ind_tha_anl_knd_igb_cic_tur_ben_scr_azi_yor_vie_wly_akn_lda_fbf	-0.220555842487499	-0.520560099363339	0.603910398370513
572	tig_spa_bem_ger_amr_heb_hau_lat_aze_tur_yor_mao_igb_fre_alb_bsq_cze_sid_ewe_cnt_ctl_slo_ses_grk_cic_ben_fin_swa_tsw_est_pol_wly_geo_arw_mcd_krd_urd_sod_anl_swe_hun_bam_ind_scr_mly_jpn_knd_kor_guj_mol_lda_rus_bat_nor_amh_tag_mnd_por_moo_pan_aeg_dut_prs_bos_svk_qcu_glc_hin_eng_ven_owc_lit_gam_rom_jav_afr_tsn_ita_xho_sun_tha_chh_tml_zul_akn_uzb_ukr_bul_azi_dgb_vie_mlt_dyu_swt_fbf	0.104353630711934	0.245643872294278	0.806499211109678
573	mlt_grk_cic_ukr_aeg_gam_tig_bos_aze_tur_xho_tag_ewe_krd_urd_bsq_spa_amh_dgb_mnd_slo_alb_akn_eng_ses_ita_fin_dyu_swt_hun_fre_heb_geo_por_prs_cze_lat_sod_anl_pan_est_zul_mly_swe_mao_jpn_knd_kor_mol_pol_igb_lit_ind_svk_sid_sun_cnt_hin_lda_dut_wly_ben_guj_nor_arw_qcu_scr_ger_rom_bam_amr_glc_chh_afr_jav_rus_bem_bul_moo_bat_tha_owc_tml_tsn_tsw_azi_ctl_mcd_uzb_yor_vie_hau_ven_fbf_swa	0.279125071017391	0.657885017617859	0.512237193347026
574	tig_urd_zul_mcd_aeg_heb_owc_hin_azi_tur_fbf_sun_tsn_nor_slo_bsq_ita_gam_xho_mnd_bul_lit_lda_rom_moo_scr_fin_dgb_ven_hun_pan_mlt_geo_krd_guj_svk_lat_amh_sid_dut_est_ses_jav_alb_mao_jpn_knd_kor_grk_fre_ewe_mol_ind_ben_amr_bat_cnt_rus_igb_bos_chh_arw_afr_por_cze_qcu_ukr_eng_ctl_yor_hau_spa_wly_glc_mly_pol_dyu_swe_bem_tag_tha_anl_tml_swt_tsw_aze_prs_ger_uzb_bam_vie_sod_cic_swa_akn	-0.242244590721301	-0.572024465386155	0.568685524136002
575	owc_ger_swa_fre_mlt_sid_sod_grk_azi_uzb_bam_jav_ven_spa_por_bsq_afr_heb_akn_mnd_pol_cze_moo_bul_zul_guj_est_dgb_swt_hun_alb_gam_geo_lat_eng_ukr_ben_amh_hau_scr_fin_fbf_tag_prs_ind_jpn_tml_kor_slo_dut_tsn_rom_mao_swe_tig_sun_cnt_nor_ewe_glc_chh_rus_svk_mol_urd_qcu_arw_hin_lit_igb_aeg_krd_amr_ctl_bat_ita_cic_bos_yor_mly_tha_anl_knd_lda_tsw_aze_pan_mcd_tur_xho_vie_wly_ses_dyu_bem	-0.255755749498298	-0.604162330113663	0.547206746214508
576	owc_prs_ewe_bos_sod_aeg_wly_nor_uzb_aze_fbf_tag_bem_pol_slo_bsq_rus_anl_swt_mnd_arw_mol_xho_por_tsw_cze_fin_zul_lda_est_ukr_heb_geo_scr_grk_afr_mcd_amh_sid_guj_hun_ven_ind_spa_mao_jpn_knd_kor_dut_swe_moo_ben_sun_glc_amr_mly_cnt_pan_swa_hin_chh_ita_urd_lit_ger_qcu_lat_bul_ctl_akn_gam_svk_mlt_krd_jav_alb_tsn_rom_dgb_bat_tha_hau_tml_dyu_cic_azi_fre_eng_tur_ses_vie_tig_yor_bam_igb	-0.337177776015861	-0.799048075440317	0.426298547859703
577	sod_afr_lda_ita_aeg_chh_anl_mol_azi_uzb_tsn_mly_dyu_fre_cze_bsq_swe_amh_bam_cnt_ben_lat_swa_krd_yor_pol_fin_ven_igb_hun_arw_gam_geo_lit_prs_ukr_por_mlt_owc_ger_est_xho_bat_mcd_ind_jpn_knd_kor_grk_ctl_swt_glc_jav_scr_heb_mao_mnd_rus_ses_spa_hau_alb_svk_urd_nor_qcu_eng_bul_hin_cic_sid_slo_tig_pan_tag_bos_fbf_rom_tsw_sun_tha_amr_tml_zul_ewe_tur_guj_dut_aze_dgb_vie_wly_moo_akn_bem	0.217754103246613	0.512494447278683	0.609520066291119
578	hau_mcd_ses_urd_tig_owc_amr_nor_tur_uzb_igb_mly_swt_ukr_glc_bsq_bos_aeg_cic_mnd_bul_pan_tsw_hin_tsn_ctl_hun_zul_swa_est_alb_sod_geo_svk_rom_por_slo_heb_amh_lat_fin_bem_mao_ger_ind_jpn_tml_kor_lit_guj_fbf_swe_tag_cze_mlt_sun_cnt_dut_ewe_rus_sid_arw_krd_eng_scr_qcu_pol_ben_ita_ven_gam_spa_wly_afr_bat_fre_dyu_grk_yor_jav_tha_chh_knd_bam_moo_azi_prs_mol_aze_xho_vie_anl_akn_lda_dgb	-0.703411302867941	-1.68790809559552	0.0947798821375467
579	sid_por_ewe_mcd_sod_owc_anl_urd_tur_aze_lda_mao_fbf_rus_cze_bsq_ben_chh_xho_mnd_spa_ger_ses_alb_tsw_ukr_est_zul_akn_fin_lit_wly_geo_svk_arw_bul_fre_aeg_amr_glc_hun_dyu_mly_grk_ind_jpn_knd_kor_pol_bos_cic_lat_sun_mol_mlt_jav_cnt_nor_dgb_eng_amh_slo_hin_scr_dut_qcu_guj_afr_krd_moo_hau_ita_tig_prs_tag_swe_ven_pan_yor_bat_tha_gam_tml_igb_bam_uzb_rom_ctl_azi_bem_vie_heb_tsn_swa_swt	-0.286781237767484	-0.678318445958881	0.499254163268907
580	tig_prs_ven_glc_heb_chh_hau_svk_tur_aze_tsn_jav_zul_pan_rus_bsq_eng_owc_yor_cnt_dut_urd_cic_grk_lda_slo_est_fbf_dgb_hun_krd_amh_geo_arw_lit_por_mcd_mlt_amr_pol_fin_moo_sun_ben_bat_jpn_knd_kor_swe_rom_igb_scr_ind_fre_anl_tag_mnd_cze_bem_ger_wly_afr_alb_guj_spa_qcu_mol_hin_nor_ses_aeg_lat_gam_bos_mly_bul_ewe_ita_akn_mao_tha_sod_tml_xho_swt_uzb_ctl_ukr_azi_bam_vie_sid_tsw_swa_dyu	-0.14880360552992	-0.35111455973557	0.726296574247707
581	sod_bos_ven_por_hau_gam_anl_pol_aze_azi_bam_jav_tsn_swe_prs_bsq_grk_amr_fbf_mnd_ukr_rus_igb_glc_moo_hin_fin_tsw_lda_hun_eng_wly_geo_urd_pan_ger_lit_owc_amh_cze_est_zul_tag_mcd_mly_jpn_knd_kor_alb_guj_swt_ctl_mao_fre_tig_ind_cnt_arw_ses_mol_heb_svk_bul_rom_slo_qcu_afr_ben_lat_yor_aeg_nor_mlt_krd_sun_ita_akn_spa_bem_bat_tha_sid_tml_swa_dgb_tur_dut_scr_uzb_ewe_vie_chh_dyu_xho_cic	0.408383459339498	0.96410835509246	0.337491877104755
582	amr_mol_bem_ger_heb_aeg_owc_ukr_aze_azi_igb_sun_ven_ctl_arw_bsq_fre_mlt_swa_mnd_dut_svk_ewe_lat_tsn_mcd_est_yor_moo_fin_ben_anl_geo_urd_glc_krd_spa_tig_amh_bul_hun_tsw_mao_bos_bat_jpn_tml_kor_hin_rom_cic_nor_tag_swe_gam_ind_cnt_por_zul_cze_sod_pol_scr_rus_alb_qcu_afr_ita_prs_lda_sid_lit_wly_guj_jav_pan_akn_eng_dgb_mly_tha_chh_knd_dyu_fbf_uzb_grk_slo_tur_swt_vie_hau_bam_xho_ses	-0.238779038731646	-0.564109274383031	0.574037682733732
583	amh_pan_lda_ger_amr_anl_sod_lat_tur_azi_yor_bat_bam_rom_ita_bsq_fre_aeg_akn_mnd_alb_nor_igb_prs_moo_bul_est_zul_ses_hun_scr_mlt_geo_mcd_dut_rus_krd_owc_sid_urd_fin_cic_sun_hin_jav_jpn_knd_kor_lit_ctl_tsw_glc_tag_eng_heb_mao_cnt_ben_xho_grk_chh_svk_por_spa_guj_qcu_pol_arw_cze_tsn_hau_ukr_wly_afr_mly_mol_bem_slo_ven_ind_tha_gam_tml_swt_swa_aze_swe_bos_uzb_dyu_vie_tig_dgb_ewe_fbf	-0.390023319136402	-0.92378217321077	0.357990385195295
584	tig_arw_swt_mcd_mlt_amh_sod_spa_aze_tur_lda_ind_fbf_grk_ben_bsq_prs_heb_zul_cnt_urd_pol_bem_por_dgb_krd_est_bam_igb_fin_svk_amr_geo_ukr_ctl_bul_lat_anl_owc_pan_hun_dyu_tag_nor_bat_jpn_tml_kor_glc_scr_xho_dut_mly_ita_wly_sun_mnd_lit_yor_rus_sid_eng_mol_fre_ger_qcu_cze_rom_guj_moo_aeg_hin_chh_swe_mao_bos_ven_alb_ses_jav_tha_hau_knd_akn_tsw_uzb_slo_afr_azi_swa_vie_gam_ewe_cic_tsn	-0.523390881359094	-1.24603835098941	0.215880095526461
585	sod_alb_tsn_grk_gam_amh_wly_spa_uzb_aze_moo_bat_ses_ukr_arw_bsq_krd_sid_swt_mnd_prs_scr_lda_pol_ven_nor_est_igb_dyu_hun_ben_mlt_geo_urd_mol_bos_glc_heb_chh_ctl_fin_cic_jav_dut_sun_jpn_tml_kor_eng_ita_xho_cze_mao_svk_aeg_ind_cnt_mcd_tsw_pan_hau_rus_por_fre_guj_qcu_hin_slo_bul_akn_amr_lat_anl_swe_mly_afr_bam_ger_zul_tag_tha_tig_knd_ewe_dgb_azi_rom_lit_tur_swa_vie_owc_fbf_bem_yor	0.444451044372913	1.04775340881988	0.297467616372228
586	amh_spa_ven_lit_mlt_sid_aeg_ctl_aze_uzb_akn_tag_lda_fre_afr_bsq_guj_hau_moo_cnt_rom_dut_yor_grk_bam_alb_hun_igb_tsn_fin_nor_gam_geo_swe_cze_rus_ger_tig_amr_mcd_est_swt_mao_ita_sun_jpn_knd_kor_ukr_slo_xho_por_ind_krd_heb_mly_mnd_pol_bem_scr_sod_urd_bos_lat_prs_qcu_svk_bul_ben_ses_wly_pan_anl_arw_bat_mol_swa_eng_fbf_jav_tha_chh_tml_cic_dgb_azi_hin_glc_tur_tsw_vie_owc_dyu_ewe_zul	-0.0177924712345568	-0.0418832103044044	0.966681590213884
587	sid_spa_igb_glc_aeg_chh_tig_fre_azi_aze_dyu_jav_swa_bul_nor_bsq_prs_wly_moo_mnd_lit_slo_ven_lat_bam_ger_fin_ses_ewe_est_krd_amr_geo_dut_urd_pol_ctl_amh_anl_swe_hun_swt_mly_ita_sun_jpn_knd_kor_rus_pan_tsw_afr_mao_svk_hau_tag_cnt_por_cic_rom_owc_alb_mcd_guj_scr_qcu_arw_ukr_eng_fbf_gam_hin_heb_grk_bat_ben_xho_mol_lda_ind_tha_sod_tml_bem_zul_uzb_bos_cze_tur_yor_vie_mlt_dgb_tsn_akn	0.381461658881401	0.898333460459422	0.371327714017528
588	amr_svk_cic_ita_owc_tig_mlt_lit_aze_azi_ses_tag_moo_rom_nor_bsq_eng_wly_lda_cnt_bul_pan_fbf_bos_tsn_pol_hun_igb_dyu_est_ctl_sid_geo_glc_swe_grk_guj_heb_anl_fre_fin_bam_jav_ukr_mly_jpn_tml_kor_rus_scr_ewe_hin_bat_afr_amh_ind_mnd_ger_swt_slo_chh_alb_urd_prs_lat_qcu_ben_arw_mcd_tsw_sod_por_aeg_cze_mao_krd_dgb_dut_akn_sun_tha_hau_knd_swa_xho_tur_mol_spa_uzb_ven_vie_gam_bem_zul_yor	-0.203488388464198	-0.480266095851016	0.632165942981018
589	heb_nor_cic_fre_amh_gam_mlt_pan_aze_uzb_igb_sun_lda_cze_ukr_bsq_urd_sod_ses_mnd_rus_swe_tsw_dut_ewe_lat_fin_dgb_dyu_hun_bul_amr_geo_spa_krd_ctl_grk_aeg_owc_slo_est_swa_ind_pol_mao_jpn_knd_kor_svk_prs_moo_rom_jav_ben_anl_tag_cnt_bos_zul_lit_tig_alb_ita_glc_eng_qcu_mcd_ger_scr_bam_wly_mol_chh_guj_bat_hin_bem_arw_swt_mly_tha_hau_tml_tsn_ven_tur_afr_por_azi_xho_vie_sid_yor_fbf_akn	-0.490528908943451	-1.16615902917729	0.246532051693527
590	anl_ukr_zul_ger_chh_hau_sid_mol_uzb_aze_lda_ind_dyu_mcd_spa_bsq_rom_sod_tsn_cnt_pan_guj_ewe_grk_tsw_afr_hun_swt_bam_est_lat_tig_geo_ctl_pol_svk_dut_amr_owc_ben_fin_swa_sun_alb_mly_jpn_tml_kor_hin_prs_ven_lit_jav_slo_aeg_tag_mnd_cze_dgb_glc_mlt_por_scr_nor_fre_qcu_swe_bos_krd_igb_heb_rus_amh_urd_bat_ita_cic_bul_akn_mao_tha_wly_knd_fbf_ses_azi_arw_eng_tur_moo_vie_gam_xho_bem_yor	-0.403318060970429	-0.956576188205824	0.34126126269329
591	gam_nor_dyu_swe_chh_wly_sid_ukr_uzb_tur_moo_mly_akn_ben_lat_bsq_afr_sod_lda_cnt_svk_arw_tsw_rus_bem_pol_hun_bam_yor_fin_scr_tig_geo_dut_pan_ita_prs_amh_anl_fre_est_swa_mao_krd_tag_jpn_knd_kor_mcd_ger_xho_cze_jav_mol_amr_bat_mnd_slo_cic_glc_aeg_alb_rom_spa_lit_qcu_urd_grk_eng_igb_heb_por_hau_bos_sun_bul_swt_guj_ses_ind_tha_owc_tml_dgb_ven_azi_hin_ctl_aze_ewe_vie_mlt_tsn_fbf_zul	0.369624958296052	0.871736893929189	0.385596861359619
592	hau_swe_swa_dut_chh_aeg_owc_bos_tur_azi_bam_sun_lda_mcd_eng_bsq_cze_tig_dyu_mnd_urd_rom_ewe_fre_swt_mol_est_ses_dgb_fin_ukr_sid_geo_alb_lit_grk_afr_heb_anl_pan_hun_tsn_mly_krd_tag_jpn_tml_kor_slo_nor_xho_svk_jav_rus_sod_mao_cnt_scr_ven_spa_gam_prs_guj_bul_por_qcu_ctl_ita_arw_tsw_wly_glc_amr_pol_ind_ben_cic_hin_zul_bat_tha_mlt_knd_bem_igb_uzb_lat_ger_aze_akn_vie_amh_moo_yor_fbf	-0.81531545896913	-1.96721515967963	0.0521383809545596
593	amr_urd_ses_swe_wly_sod_heb_dut_aze_uzb_bam_bat_zul_alb_bos_bsq_glc_aeg_swt_mnd_prs_ita_xho_ger_cic_ukr_fin_dyu_tsw_est_afr_mlt_geo_spa_mol_lit_rus_hau_anl_arw_hun_moo_tag_pol_ind_jpn_knd_kor_svk_krd_tsn_bul_mao_ben_gam_sun_cnt_rom_bem_fre_chh_ctl_grk_hin_scr_qcu_lat_nor_guj_ven_owc_slo_sid_por_jav_pan_lda_mcd_swa_mly_tha_tig_tml_yor_fbf_azi_eng_cze_tur_dgb_vie_amh_akn_ewe_igb	-1.71166136183459	-4.39765907866808	2.90755213741063e-05
594	mlt_lit_swa_rom_amr_gam_amh_ukr_aze_uzb_tsn_mly_tsw_ger_prs_bsq_svk_tig_ven_cnt_bul_urd_ewe_ctl_lda_por_fin_dyu_swt_est_ita_wly_geo_glc_swe_rus_lat_owc_aeg_grk_hun_akn_bat_nor_ind_jpn_tml_kor_mol_fre_igb_pan_sun_cze_hau_tag_mnd_guj_bem_ben_heb_arw_eng_scr_dut_qcu_slo_krd_afr_bam_sod_spa_anl_hin_mao_bos_dgb_pol_moo_jav_tha_chh_knd_fbf_zul_tur_alb_mcd_azi_xho_vie_sid_cic_ses_yor	0.184199744101459	0.433423929388134	0.665710491031266
595	anl_pol_ven_dut_mlt_tig_aeg_hin_aze_azi_akn_tag_swa_arw_swe_bsq_bos_hau_moo_mnd_eng_guj_bam_alb_cic_por_est_igb_tsw_hun_mol_chh_geo_ctl_cze_spa_ita_owc_amr_svk_fin_dyu_jav_urd_mao_jpn_knd_kor_krd_fre_swt_slo_bat_prs_sod_mly_cnt_nor_bem_mcd_gam_rus_rom_bul_scr_qcu_ger_lit_pan_zul_sid_glc_heb_ukr_sun_ben_lda_afr_dgb_ind_tha_amh_tml_tsn_fbf_tur_grk_lat_uzb_ses_vie_wly_xho_yor_ewe	-0.820538112722231	-1.98237015234913	0.0503890909258439
596	wly_mol_ewe_lat_chh_gam_sid_krd_azi_tur_yor_ind_ven_swe_ctl_bsq_lit_amr_swt_cnt_pan_bos_tsn_prs_cic_fre_est_bem_bam_hun_hin_tig_geo_dut_nor_bul_glc_aeg_hau_rus_fin_dgb_mly_ita_jav_jpn_tml_kor_pol_slo_moo_ukr_mao_grk_anl_bat_mnd_guj_igb_eng_sod_ben_svk_alb_arw_qcu_ger_scr_urd_zul_mlt_rom_owc_por_tag_spa_tsw_afr_akn_sun_tha_heb_knd_lda_xho_uzb_cze_mcd_aze_ses_vie_amh_fbf_dyu_swa	-0.255376731531791	-0.604068396541001	0.547268925973202
597	wly_ctl_igb_pol_aeg_amr_owc_ukr_azi_tur_tsn_bat_zul_mol_hin_bsq_swe_heb_yor_cnt_cze_prs_tsw_glc_bem_bos_fin_ewe_ven_est_pan_anl_geo_fre_krd_rom_lat_mlt_gam_por_hun_cic_ind_bul_mly_jpn_tml_kor_scr_grk_dyu_arw_sun_slo_sid_mao_mnd_afr_xho_ger_tig_alb_svk_guj_spa_qcu_eng_lit_urd_bam_amh_ben_chh_dut_tag_mcd_ses_nor_dgb_jav_tha_hau_knd_fbf_lda_uzb_rus_ita_aze_swa_vie_sod_swt_akn_moo	-0.933117655978784	-2.27298828162253	0.0253292697318664
598	chh_nor_cic_bul_sod_heb_amh_alb_tur_uzb_bem_mly_zul_urd_scr_bsq_guj_aeg_fbf_cnt_mcd_svk_dyu_lat_tsw_rus_hun_ses_akn_est_mol_hau_geo_prs_pol_ben_bos_wly_tig_slo_fin_moo_bat_swe_tag_jpn_tml_kor_por_ger_xho_lit_mao_rom_mlt_jav_mnd_fre_swa_pan_owc_glc_arw_ctl_spa_qcu_eng_hin_dut_yor_amr_ita_anl_grk_ind_afr_dgb_krd_ewe_sun_tha_gam_knd_igb_bam_azi_cze_ukr_aze_tsn_vie_sid_ven_lda_swt	0.432142721499293	1.01942536303547	0.310645713961312
599	tig_cze_swa_pan_anl_chh_wly_guj_aze_uzb_akn_tag_xho_urd_lit_bsq_dut_aeg_dgb_cnt_mol_ger_dyu_lat_yor_pol_hun_swt_ses_fin_ukr_hau_geo_svk_mcd_arw_krd_gam_sid_eng_est_bem_ind_scr_mly_jpn_tml_kor_swe_rus_tsn_afr_jav_ita_sod_mao_mnd_por_bam_slo_heb_bul_grk_rom_ctl_qcu_hin_spa_bos_igb_amh_ben_mlt_glc_bat_fre_moo_prs_ewe_sun_tha_owc_knd_zul_cic_azi_nor_alb_tur_lda_vie_amr_fbf_ven_tsw	0.275845793810509	0.649389273463539	0.517687440039718
600	amh_rom_bam_swe_sod_mlt_sid_scr_azi_aze_tsw_mao_swa_mcd_mol_bsq_lit_hau_ses_mnd_por_bos_tsn_pol_igb_guj_hun_moo_yor_est_grk_tig_geo_eng_spa_nor_urd_owc_heb_cze_fin_akn_ind_krd_jav_jpn_tml_kor_ita_ben_ven_ukr_sun_rus_amr_mly_cnt_bul_zul_ger_gam_pan_fre_glc_hin_qcu_arw_dut_svk_swt_chh_ctl_aeg_prs_bat_afr_cic_slo_dgb_tag_tha_anl_knd_dyu_fbf_uzb_lat_alb_tur_xho_vie_wly_bem_ewe_lda	-0.48601558841185	-1.15635762600795	0.250496754034666
601	sid_mcd_bam_ukr_amr_aeg_wly_arw_azi_aze_ses_ind_ewe_fre_ben_bsq_grk_gam_tsw_mnd_eng_slo_zul_svk_fbf_alb_est_bem_swt_hun_dut_heb_geo_rom_guj_hin_pan_hau_anl_swe_fin_tsn_jav_lit_mly_jpn_tml_kor_pol_lat_ven_afr_bat_nor_amh_tag_cnt_cze_swa_rus_chh_ctl_scr_glc_prs_qcu_urd_por_krd_lda_tig_mol_mlt_ita_sun_bos_yor_spa_xho_mao_tha_owc_knd_akn_dgb_uzb_bul_ger_tur_cic_vie_sod_moo_igb_dyu	-0.260869942872028	-0.616385853805302	0.539145765447849
602	amr_spa_zul_hin_gam_anl_mlt_por_aze_tur_ven_tag_lda_glc_bul_bsq_krd_heb_swt_mnd_swe_arw_fbf_lat_akn_cze_fin_ewe_bam_hun_rus_hau_geo_ita_eng_pan_nor_wly_sod_urd_est_yor_mao_grk_mly_jpn_knd_kor_ctl_scr_tsw_svk_jav_fre_aeg_ind_cnt_slo_bem_ger_owc_mol_ukr_rom_ben_qcu_mcd_alb_guj_xho_chh_dut_sid_bos_bat_afr_tsn_lit_moo_sun_tha_tig_tml_cic_swa_azi_pol_prs_uzb_igb_vie_amh_dgb_dyu_ses	-0.63277763170091	-1.51430851514804	0.133338944444495
603	wly_afr_tsw_mol_owc_chh_sod_swe_azi_tur_fbf_jav_ses_krd_bos_bsq_alb_tig_xho_cnt_scr_ukr_dgb_cze_bem_slo_fin_moo_akn_est_lat_gam_geo_urd_ger_ctl_ben_mlt_hau_dut_hun_dyu_sun_hin_ind_jpn_tml_kor_bul_ita_igb_svk_mly_spa_sid_bat_mnd_arw_swt_pan_amr_glc_fre_nor_mcd_qcu_rom_eng_lit_lda_aeg_pol_heb_por_mao_prs_swa_rus_cic_tag_tha_anl_knd_ewe_zul_uzb_grk_guj_aze_ven_vie_amh_tsn_yor_bam	0.488196256542045	1.1547424389135	0.251154420824558
604	hau_rus_dyu_scr_sod_chh_tig_fre_azi_aze_lda_ind_tsn_prs_ctl_bsq_swe_owc_zul_mnd_pol_ger_cic_dut_bam_glc_hun_bem_swa_est_mol_mlt_geo_por_afr_krd_pan_amh_aeg_arw_fin_ewe_tag_grk_mly_jpn_knd_kor_rom_nor_igb_lit_mao_cze_anl_bat_cnt_ben_ven_guj_wly_bul_mcd_spa_lat_qcu_eng_slo_bos_ses_sid_ukr_heb_ita_jav_svk_tsw_alb_dgb_sun_tha_gam_tml_yor_akn_tur_urd_hin_uzb_moo_vie_amr_xho_fbf_swt	-0.449766087992931	-1.07051179452198	0.287159442219343
605	amr_hin_bam_ctl_wly_tig_heb_pan_tur_aze_dyu_jav_xho_svk_ukr_bsq_eng_mlt_cic_cnt_dut_nor_zul_rus_bem_grk_est_ewe_igb_fin_cze_gam_geo_pol_bul_urd_lit_hau_chh_lat_hun_fbf_bat_guj_ind_jpn_knd_kor_ger_ben_yor_arw_tag_rom_anl_mao_mnd_swe_tsn_por_sod_bos_scr_mcd_mol_qcu_ita_slo_glc_lda_owc_prs_amh_krd_mly_fre_akn_spa_dgb_sun_tha_sid_tml_swa_swt_azi_afr_alb_uzb_ven_vie_aeg_tsw_ses_moo	-0.306166176424579	-0.724197834593759	0.470762195101974
606	sid_ita_swt_pan_owc_sod_hau_lat_aze_uzb_moo_mly_bem_rom_scr_bsq_bul_chh_bam_cnt_mol_eng_xho_pol_dyu_ctl_fin_akn_zul_est_urd_aeg_geo_fre_swe_grk_svk_wly_tig_alb_hun_fbf_sun_cze_tag_jpn_tml_kor_krd_afr_igb_lit_mao_por_gam_jav_mnd_bos_ses_ben_mlt_mcd_ukr_dut_hin_qcu_prs_nor_slo_tsn_amr_guj_anl_rus_ind_ger_swa_arw_ven_bat_tha_heb_knd_yor_cic_tur_glc_spa_azi_dgb_vie_amh_lda_tsw_ewe	0.0813902041702545	0.191755967608816	0.848351421717838
607	mlt_afr_bem_grk_amr_sod_sid_scr_uzb_tur_igb_mao_dyu_swe_svk_bsq_ben_heb_lda_cnt_por_glc_bam_ctl_xho_mcd_hun_tsn_ewe_est_cze_amh_geo_nor_ger_pan_prs_hau_owc_hin_fin_tsw_mly_lit_sun_jpn_tml_kor_ita_pol_zul_urd_bat_arw_wly_ind_mnd_slo_yor_fre_tig_mol_lat_krd_rus_qcu_dut_rom_guj_swt_aeg_eng_anl_bos_jav_spa_ven_ukr_fbf_tag_tha_gam_knd_moo_swa_azi_alb_bul_aze_dgb_vie_chh_ses_cic_akn	0.00989994640143711	0.0232938348346803	0.981465796728421
608	amr_afr_dgb_spa_wly_owc_mlt_lit_aze_uzb_tsn_ind_igb_lat_bul_bsq_mcd_chh_dyu_mnd_glc_nor_fbf_krd_cic_slo_fin_ses_ewe_hun_urd_aeg_geo_ben_guj_fre_prs_anl_sid_swe_est_moo_sun_scr_bat_jpn_knd_kor_eng_cze_tsw_arw_mao_grk_gam_mly_cnt_pol_bam_rus_hau_ita_ctl_rom_pan_qcu_bos_hin_por_ven_tig_dut_sod_ukr_tag_mol_yor_svk_akn_jav_tha_heb_tml_xho_zul_azi_ger_alb_tur_bem_vie_amh_lda_swt_swa	-0.397630832516568	-0.943092880162476	0.348076946995368
609	heb_ukr_akn_svk_wly_gam_mlt_guj_tur_azi_tsw_mly_cic_por_scr_bsq_ctl_aeg_ewe_cnt_mcd_afr_yor_spa_swt_eng_hun_dyu_lda_est_ben_sid_geo_bos_glc_pol_rom_amh_owc_krd_fin_ven_tag_prs_mao_jpn_tml_kor_ita_hin_dgb_bul_jav_alb_chh_sun_mnd_slo_igb_urd_anl_ger_rus_swe_nor_qcu_lat_pan_grk_fbf_hau_arw_amr_fre_ind_cze_bem_lit_moo_bat_tha_tig_knd_ses_bam_uzb_dut_mol_aze_xho_vie_sod_tsn_zul_swa	0.449423842051213	1.06113894795559	0.291374724817783
610	sod_scr_ewe_rus_hau_sid_amr_dut_azi_uzb_swt_mao_akn_ita_swe_bsq_krd_owc_ses_mnd_pol_ben_ven_nor_fbf_pan_est_dgb_bem_fin_guj_tig_geo_mcd_lat_bos_cze_aeg_anl_urd_hun_bam_ind_mol_mly_jpn_tml_kor_slo_afr_dyu_por_sun_svk_heb_jav_cnt_lit_swa_ukr_wly_ctl_spa_arw_rom_qcu_prs_ger_grk_moo_amh_alb_mlt_eng_tag_fre_cic_bul_zul_bat_tha_gam_knd_tsw_lda_tur_glc_hin_aze_igb_vie_chh_xho_yor_tsn	0.125048491196836	0.294440325184813	0.769077669919462
611	wly_bos_dgb_scr_amr_heb_hau_ben_uzb_azi_swa_sun_dyu_swe_pol_bsq_dut_mlt_ewe_cnt_hin_afr_ses_urd_fbf_nor_fin_igb_lda_est_eng_gam_geo_spa_cze_bul_mol_anl_chh_fre_hun_xho_jav_glc_mly_jpn_tml_kor_ctl_mcd_tsw_pan_ind_rus_owc_mao_mnd_ita_ven_rom_sid_svk_lit_guj_alb_qcu_por_arw_lat_bem_sod_prs_amh_krd_tag_ukr_tsn_ger_moo_bat_tha_tig_knd_cic_bam_tur_slo_grk_aze_yor_vie_aeg_zul_swt_akn	-0.263763958007086	-0.624437316834857	0.53386933684957
612	hau_rom_akn_arw_mlt_owc_aeg_fre_tur_aze_tsw_mao_bam_nor_scr_bsq_mol_chh_tsn_cnt_urd_eng_xho_guj_ven_hin_fin_ewe_bem_hun_prs_amr_geo_slo_por_mcd_pan_wly_sid_ben_est_igb_ind_swe_tag_jpn_tml_kor_grk_afr_moo_spa_bat_ita_heb_mly_mnd_bul_swt_rus_amh_alb_svk_pol_bos_qcu_dut_ger_ukr_fbf_anl_glc_sod_krd_sun_lat_yor_lit_zul_jav_tha_gam_knd_lda_dyu_azi_ctl_cze_uzb_dgb_vie_tig_swa_cic_ses	0.397899088086147	0.937163309528941	0.351101940970456
613	tig_urd_moo_cze_heb_amr_sod_ukr_uzb_azi_swa_ind_yor_mol_pan_bsq_swe_gam_ewe_cnt_ita_ben_lda_glc_igb_lit_hun_bam_zul_fin_guj_anl_geo_eng_bul_bos_slo_mlt_chh_scr_est_akn_mao_mcd_tag_jpn_tml_kor_prs_pol_fbf_fre_mly_svk_sid_sun_mnd_rom_ven_dut_hau_spa_nor_rus_krd_qcu_ctl_afr_ger_dgb_owc_por_wly_arw_jav_grk_bem_hin_tsw_bat_tha_aeg_knd_xho_swt_tur_alb_lat_aze_tsn_vie_amh_cic_dyu_ses	-0.473921740514875	-1.12597004319933	0.263075436309631
614	hau_urd_akn_fre_heb_amr_tig_cze_tur_aze_zul_ind_xho_glc_ger_bsq_rus_chh_bem_cnt_slo_arw_swt_afr_swa_mcd_est_tsw_ses_hun_svk_amh_geo_dut_pan_por_ita_sod_sid_nor_fin_moo_jav_ben_mly_jpn_tml_kor_swe_grk_fbf_guj_mao_ctl_anl_bat_mnd_bos_lda_alb_aeg_rom_lit_ukr_hin_qcu_pol_spa_eng_yor_wly_prs_owc_bul_tag_scr_igb_mol_tsn_sun_tha_mlt_knd_ewe_dyu_uzb_krd_lat_azi_bam_vie_gam_ven_cic_dgb	0.418303018516149	0.986738378100443	0.32633116548741
615	aeg_lat_lda_mcd_mlt_anl_gam_por_azi_aze_xho_bat_tsw_slo_urd_bsq_arw_sod_moo_mnd_ita_rom_fbf_fre_akn_ger_est_igb_swt_hun_nor_amh_geo_cze_prs_swe_pan_heb_chh_alb_fin_bem_mao_lit_tag_jpn_tml_kor_dut_krd_zul_ukr_ind_ben_tig_jav_cnt_hin_ewe_grk_amr_ctl_mol_afr_glc_qcu_scr_spa_svk_ven_sid_guj_hau_bul_sun_bos_bam_rus_swa_mly_tha_owc_knd_tsn_yor_uzb_pol_eng_tur_ses_vie_wly_dyu_dgb_cic	-0.303774759542741	-0.718612119033229	0.474181560833711
616	sod_lit_ses_ita_aeg_heb_wly_ctl_aze_azi_tsw_bat_moo_hin_arw_bsq_nor_anl_tsn_cnt_lat_prs_bam_krd_yor_rom_hun_dgb_xho_fin_guj_hau_geo_afr_mcd_urd_por_owc_mlt_alb_est_swt_sun_pol_tag_jpn_knd_kor_scr_rus_cic_mol_ind_spa_tig_mly_mnd_ger_swa_fre_amr_pan_swe_dut_svk_qcu_ben_bul_grk_bem_chh_bos_amh_glc_jav_slo_zul_eng_lda_mao_tha_sid_tml_ewe_ven_tur_ukr_cze_uzb_dyu_vie_gam_fbf_akn_igb	-0.229209647547877	-0.540839309840589	0.58991142062307
617	hau_arw_bem_mol_mlt_anl_amh_bos_aze_tur_akn_bat_zul_eng_urd_bsq_hin_owc_tsw_cnt_por_dut_dgb_ita_tsn_spa_fin_fbf_swt_est_lat_sid_geo_scr_ctl_afr_nor_amr_heb_fre_hun_igb_ind_bul_tag_jpn_tml_kor_pan_prs_ses_glc_sun_alb_chh_mao_mnd_slo_cic_pol_gam_ger_krd_cze_ukr_qcu_ben_mcd_rus_moo_tig_grk_aeg_lit_jav_rom_yor_guj_ewe_mly_tha_wly_knd_bam_dyu_uzb_svk_swe_azi_ven_vie_sod_swa_lda_xho	-0.802881571228	-1.93709393310064	0.0557687142488944
618	gam_arw_swt_bul_aeg_sod_chh_krd_azi_aze_swa_bat_cic_cze_prs_bsq_grk_mlt_dyu_mnd_ita_mcd_akn_svk_ses_scr_fin_xho_fbf_est_pan_wly_geo_hin_rom_por_rus_tig_heb_swe_hun_tsn_mly_ben_mao_jpn_knd_kor_afr_mol_zul_lat_ind_urd_hau_sun_cnt_fre_moo_ger_amr_nor_alb_ctl_lit_qcu_bos_pol_guj_bem_anl_spa_owc_eng_jav_glc_tsw_ukr_ewe_tag_tha_sid_tml_ven_lda_tur_slo_dut_uzb_yor_vie_amh_dgb_bam_igb	0.386365160128521	0.911153891651427	0.364569977387285
619	mlt_prs_bem_urd_owc_amr_heb_pan_uzb_tur_ses_tag_fbf_alb_glc_bsq_por_chh_xho_cnt_hin_fre_bam_guj_ven_krd_hun_zul_igb_est_ctl_wly_geo_mol_bul_dut_cze_tig_sid_ita_fin_swt_ind_ukr_bat_jpn_tml_kor_mcd_bos_tsw_ben_sun_eng_gam_jav_mnd_slo_swa_pol_amh_arw_nor_scr_afr_qcu_spa_lat_ger_akn_sod_grk_anl_swe_mly_lit_cic_rus_dyu_mao_tha_aeg_knd_ewe_dgb_azi_rom_svk_aze_moo_vie_hau_tsn_lda_yor	-0.39437585595627	-0.933583995794665	0.352936112099073
620	gam_fre_zul_pan_owc_sid_heb_bul_azi_aze_moo_tag_swt_dut_arw_bsq_nor_hau_dyu_mnd_ita_cze_swa_mol_tsw_prs_hun_yor_tsn_fin_krd_mlt_geo_pol_ukr_bos_por_chh_wly_ben_est_xho_sun_rus_bat_jpn_knd_kor_alb_mcd_cic_urd_jav_slo_amr_mao_cnt_hin_dgb_spa_tig_lit_grk_lat_ger_qcu_rom_afr_glc_bem_sod_guj_amh_svk_ind_swe_ses_eng_fbf_mly_tha_aeg_tml_ven_akn_tur_ctl_scr_uzb_ewe_vie_anl_lda_igb_bam	-0.522109253680707	-1.24320197674039	0.216918440151474
621	sid_pol_ses_nor_heb_aeg_amr_pan_azi_aze_ven_tag_akn_eng_bul_bsq_lit_owc_swa_cnt_dut_spa_xho_urd_dgb_afr_fin_yor_zul_hun_scr_hau_geo_rom_guj_ben_alb_chh_amh_arw_est_bem_jav_ukr_sun_jpn_knd_kor_hin_krd_fbf_swe_mao_svk_mlt_mly_mnd_grk_tsw_ctl_gam_bos_mcd_ita_prs_qcu_glc_rus_cze_cic_tig_por_sod_fre_ind_ger_tsn_slo_lda_bat_tha_anl_tml_ewe_swt_tur_lat_mol_uzb_moo_vie_wly_bam_igb_dyu	-0.229949973777125	-0.542848453127698	0.588532795566401
622	hau_svk_dyu_mcd_owc_tig_sid_pol_aze_tur_akn_sun_bam_grk_ben_bsq_bul_wly_ses_mnd_spa_rom_swa_ger_lda_pan_fin_swt_igb_est_glc_gam_geo_mol_prs_slo_por_anl_aeg_afr_hun_xho_mao_guj_mly_jpn_tml_kor_ukr_swe_dgb_ctl_ind_hin_sod_jav_cnt_fre_fbf_ita_amh_dut_lit_rus_krd_qcu_arw_scr_bos_ven_chh_cze_mlt_alb_bat_nor_bem_lat_tsw_tag_tha_heb_knd_ewe_cic_azi_urd_eng_uzb_yor_vie_amr_tsn_moo_zul	-1.11243572608093	-2.73053067363414	0.00756444151816192
623	tig_mcd_bem_fre_heb_amh_gam_glc_aze_azi_ven_tag_bam_krd_pan_bsq_grk_mlt_ewe_cnt_ita_por_swt_mol_zul_hin_fin_swa_dyu_est_afr_anl_geo_bos_dut_prs_rom_chh_aeg_spa_hun_fbf_jav_rus_sun_jpn_knd_kor_bul_lit_cic_svk_mao_ben_wly_mly_mnd_arw_moo_swe_hau_slo_urd_scr_ukr_qcu_ger_ctl_eng_dgb_sod_guj_owc_lat_ind_cze_yor_pol_tsn_bat_tha_sid_tml_xho_tsw_uzb_alb_nor_tur_lda_vie_amr_ses_igb_akn	0.139149063157104	0.327461972895119	0.744054484845138
624	mlt_bos_moo_ukr_tig_hau_sid_urd_tur_uzb_ses_jav_xho_glc_slo_bsq_fre_heb_fbf_cnt_ben_rom_ewe_swe_igb_arw_fin_akn_bam_est_eng_anl_geo_spa_hin_ita_dut_gam_sod_por_hun_tsw_bat_rus_tag_jpn_tml_kor_guj_grk_zul_ctl_sun_scr_aeg_mly_mnd_prs_bem_krd_amh_mol_nor_lit_afr_qcu_ger_mcd_bul_yor_chh_cze_wly_lat_ind_pol_dyu_pan_lda_mao_tha_amr_knd_tsn_swa_aze_svk_alb_azi_cic_vie_owc_swt_ven_dgb	-0.0290017153518034	-0.068265523466777	0.945720827212775
625	sid_dut_tsw_bos_sod_tig_mlt_glc_azi_uzb_xho_mly_bam_lit_spa_bsq_urd_heb_cic_mnd_ben_cze_lda_pan_dgb_ctl_est_yor_akn_fin_scr_amr_geo_rom_prs_fre_bul_owc_aeg_pol_hun_swa_tag_ita_sun_jpn_knd_kor_guj_slo_igb_grk_ind_alb_anl_mao_cnt_swe_bem_ger_wly_afr_nor_lat_hin_qcu_por_mcd_rus_ven_amh_ukr_gam_eng_jav_svk_zul_arw_tsn_bat_tha_hau_tml_dyu_moo_aze_mol_krd_tur_ewe_vie_chh_ses_swt_fbf	-0.0156177824862921	-0.0367623940339979	0.970753254496198
626	anl_bul_zul_prs_amr_chh_mlt_ita_aze_tur_swt_mly_bem_ben_bos_bsq_glc_tig_igb_cnt_ger_fre_tsw_spa_ses_grk_hun_akn_yor_est_ctl_aeg_geo_pan_urd_cze_eng_wly_hau_afr_fin_tsn_jav_swe_ind_jpn_knd_kor_scr_nor_dyu_mcd_sun_rus_heb_tag_mnd_krd_xho_mol_owc_rom_slo_lit_arw_qcu_lat_alb_pol_swa_amh_ukr_gam_guj_bat_svk_fbf_dut_bam_mao_tha_sid_tml_cic_dgb_azi_por_hin_uzb_lda_vie_sod_ven_moo_ewe	0.0614436752566692	0.144650671705241	0.885299704000965
627	gam_grk_moo_mol_mlt_owc_heb_spa_tur_aze_tsn_jav_xho_rom_afr_bsq_ukr_wly_dgb_mnd_eng_guj_ewe_ctl_ses_por_hun_ven_lda_est_bos_amr_geo_krd_fre_ben_hin_tig_chh_swe_fin_dyu_mly_arw_mao_jpn_knd_kor_pan_cze_yor_rus_tag_ita_anl_ind_cnt_pol_fbf_dut_hau_nor_svk_prs_glc_qcu_ger_urd_mcd_swa_amh_lit_aeg_slo_sun_bul_akn_lat_swt_bat_tha_sod_tml_bam_cic_uzb_scr_alb_azi_zul_vie_sid_bem_igb_tsw	0.940186158000161	2.2452187437715	0.0271236378601895
628	chh_grk_cic_slo_amr_hau_anl_prs_tur_azi_tsn_mly_igb_nor_pol_bsq_spa_heb_xho_mnd_ger_rus_dgb_rom_swa_mcd_fin_akn_bem_est_ita_amh_geo_fre_ben_glc_por_sid_sod_swe_hun_fbf_mao_eng_ind_jpn_tml_kor_dut_mol_zul_ctl_bat_scr_mlt_tag_cnt_alb_ven_arw_aeg_lat_krd_ukr_hin_qcu_urd_bos_lit_ses_gam_afr_wly_guj_sun_pan_dyu_bul_moo_jav_tha_owc_knd_tsw_swt_aze_svk_cze_uzb_bam_vie_tig_ewe_yor_lda	0.223340039992509	0.525926024565901	0.600191497598412
629	mlt_urd_ses_prs_gam_tig_chh_arw_uzb_tur_swt_jav_ven_svk_hin_bsq_swe_owc_zul_mnd_eng_afr_xho_mol_igb_krd_hun_dyu_moo_est_guj_amr_geo_ctl_pol_rom_nor_sod_hau_mcd_fin_akn_ind_ita_sun_jpn_tml_kor_rus_alb_lda_grk_mao_glc_anl_tag_cnt_spa_bem_slo_aeg_ukr_ger_lat_scr_qcu_cze_bos_bul_fbf_amh_fre_heb_por_mly_lit_cic_pan_tsn_bat_tha_sid_knd_dgb_yor_azi_dut_ben_aze_bam_vie_wly_swa_tsw_ewe	0.445822034898969	1.0519318915559	0.295556412821326
630	aeg_ctl_ses_mcd_heb_amh_hau_pol_tur_uzb_bam_mly_moo_arw_rom_bsq_glc_tig_bem_cnt_prs_grk_xho_spa_dyu_swe_est_igb_swa_fin_afr_sid_geo_krd_alb_dut_svk_gam_mlt_pan_hun_ven_tag_lit_sun_jpn_knd_kor_ukr_cze_cic_scr_bat_ger_wly_mao_mnd_rus_swt_urd_sod_bos_ita_ben_mol_qcu_lat_eng_fre_fbf_amr_por_chh_slo_ind_nor_ewe_guj_tsn_jav_tha_owc_tml_akn_zul_azi_hin_bul_aze_dgb_vie_anl_lda_tsw_yor	0.000204547655887065	0.000482185673279003	0.999616304318583
631	hau_guj_ewe_nor_anl_sid_amh_pol_azi_aze_fbf_ind_zul_lat_krd_bsq_urd_mlt_ses_mnd_por_spa_ven_ctl_moo_ukr_hun_bem_yor_est_mcd_amr_geo_alb_rus_ben_pan_chh_wly_dut_fin_dgb_sun_ita_mao_jpn_knd_kor_mol_grk_tsw_eng_jav_swe_aeg_tag_cnt_svk_swa_arw_gam_bul_lit_fre_hin_qcu_cze_scr_prs_lda_tig_ger_heb_afr_bat_bos_xho_rom_dyu_mly_tha_owc_tml_tsn_swt_tur_glc_slo_uzb_akn_vie_sod_cic_bam_igb	-0.39275544443073	-0.931971070142434	0.353764643622536
632	amh_alb_tsn_dut_heb_wly_tig_lit_uzb_azi_tsw_bat_akn_glc_mol_bsq_prs_aeg_lda_mnd_ctl_ger_xho_hin_ses_cze_fin_dgb_zul_hun_pol_sid_geo_eng_por_mcd_afr_hau_mlt_rom_est_swa_ind_bos_sun_jpn_tml_kor_spa_fre_swt_rus_tag_urd_anl_mly_cnt_krd_moo_slo_owc_swe_pan_guj_arw_qcu_ben_scr_lat_igb_gam_ukr_amr_nor_jav_svk_fbf_ita_bam_mao_tha_sod_knd_ewe_yor_aze_bul_grk_tur_ven_vie_chh_cic_dyu_bem	-0.0539029442191852	-0.127111446278638	0.89912662480393
633	gam_spa_bem_glc_hau_wly_mlt_eng_tur_aze_dgb_mly_xho_svk_bos_bsq_swe_heb_cic_cnt_ita_nor_tsn_ger_zul_grk_fin_fbf_ewe_hun_por_aeg_geo_scr_bul_guj_afr_amr_sod_dut_est_igb_ind_ben_bat_jpn_knd_kor_ctl_rus_bam_pan_sun_lit_sid_mao_mnd_urd_akn_cze_owc_ukr_krd_mol_alb_qcu_mcd_arw_slo_ven_tig_rom_chh_pol_tag_lat_yor_fre_swa_jav_tha_anl_tml_moo_tsw_uzb_hin_prs_azi_dyu_vie_amh_ses_lda_swt	-0.922054983917563	-2.23778378654533	0.0276225928786428
634	hau_ger_akn_nor_amr_gam_aeg_slo_tur_azi_swt_ind_bam_afr_por_bsq_fre_mlt_swa_mnd_bul_ben_ewe_ctl_ses_lit_fin_yor_tsw_hun_pan_sod_geo_glc_arw_dut_pol_wly_amh_rom_est_ven_bat_cze_tag_jpn_knd_kor_mol_eng_dgb_spa_mly_hin_sid_jav_cnt_swe_igb_scr_heb_urd_ita_krd_guj_qcu_rus_bos_alb_lda_anl_grk_chh_prs_sun_svk_moo_ukr_cic_mao_tha_tig_tml_xho_zul_uzb_mcd_lat_aze_bem_vie_owc_fbf_dyu_tsn	0.0150469755773	0.0354971967629416	0.971759361891548
635	sid_ita_igb_alb_amr_mlt_amh_glc_azi_tur_ven_mly_moo_rus_mcd_bsq_guj_chh_tsn_cnt_ger_hin_xho_ukr_dyu_spa_est_bam_tsw_fin_eng_sod_geo_por_nor_lat_swe_tig_aeg_scr_hun_fbf_ind_ctl_tag_jpn_knd_kor_urd_dut_lda_svk_mao_krd_anl_sun_mnd_fre_swt_pan_wly_ben_bos_rom_arw_qcu_prs_mol_afr_dgb_hau_cze_gam_pol_jav_lit_zul_grk_bem_bat_tha_heb_tml_cic_ses_aze_bul_slo_uzb_swa_vie_owc_akn_ewe_yor	0.328230102320754	0.773078155036012	0.441436611076498
636	hau_prs_swa_afr_chh_sod_wly_cze_azi_aze_fbf_mly_cic_ger_rom_bsq_lit_aeg_zul_mnd_urd_dut_tsn_hin_swt_glc_hun_igb_lda_fin_krd_owc_geo_por_spa_fre_svk_anl_tig_lat_est_moo_mao_bul_tag_jpn_knd_kor_ben_ctl_ewe_rus_ind_pol_gam_jav_cnt_bos_yor_alb_sid_grk_arw_guj_mcd_qcu_scr_ukr_ita_ses_amr_eng_amh_pan_bat_mol_dyu_nor_ven_sun_tha_heb_tml_akn_xho_uzb_slo_swe_tur_bam_vie_mlt_tsw_dgb_bem	-1.05771394997396	-2.59798604508698	0.0109026615095867
637	owc_por_fbf_ctl_amr_tig_mlt_mcd_aze_uzb_ewe_sun_ven_bul_ben_bsq_dut_anl_igb_mnd_eng_bos_tsn_svk_swa_krd_hun_zul_ses_fin_rom_amh_geo_arw_pol_spa_guj_sid_aeg_lit_est_xho_mly_grk_ind_jpn_knd_kor_alb_scr_dyu_rus_tag_pan_sod_jav_cnt_ukr_swt_mol_gam_glc_swe_prs_lat_qcu_nor_afr_ita_moo_wly_slo_hau_urd_bat_cze_cic_hin_lda_mao_tha_heb_tml_dgb_bam_azi_ger_fre_tur_bem_vie_chh_akn_yor_tsw	-0.429260928909187	-1.01685474923902	0.311860642954071
638	sid_dut_yor_arw_owc_wly_heb_cze_tur_aze_akn_tag_fbf_ctl_urd_bsq_ita_amh_igb_mnd_bul_ben_ven_alb_swa_mcd_fin_ses_zul_est_scr_aeg_geo_krd_spa_guj_grk_mlt_gam_mol_hun_ewe_bat_bos_jav_jpn_tml_kor_rus_fre_dgb_eng_mly_svk_anl_sun_cnt_ger_bem_afr_chh_ukr_prs_glc_por_qcu_hin_swe_lit_xho_sod_pan_hau_lat_ind_rom_bam_pol_tsw_mao_tha_amr_knd_moo_cic_uzb_nor_slo_azi_lda_vie_tig_tsn_dyu_swt	-0.48695665650812	-1.15812535595657	0.249778376804926
639	sod_hin_cic_afr_chh_amh_wly_scr_tur_uzb_ewe_bat_ses_lit_svk_bsq_urd_tig_fbf_cnt_nor_alb_tsw_guj_akn_cze_est_tsn_swa_hun_ben_hau_geo_fre_eng_slo_dut_sid_anl_mcd_fin_bam_mao_por_sun_jpn_knd_kor_lat_krd_bem_ctl_ind_pan_mlt_jav_mnd_prs_zul_glc_heb_arw_rom_ita_rus_qcu_grk_pol_spa_dgb_gam_bul_amr_bos_mly_ukr_lda_swe_igb_tag_tha_aeg_tml_dyu_ven_azi_ger_mol_aze_yor_vie_owc_moo_xho_swt	-0.778955333100842	-1.87725531062138	0.0636176228007075
640	chh_afr_moo_lit_hau_gam_tig_rus_aze_uzb_ewe_tag_ses_urd_ger_bsq_por_sid_dyu_mnd_pan_glc_yor_fre_igb_svk_fin_fbf_bam_hun_bul_anl_geo_arw_slo_pol_ukr_owc_amr_mcd_est_cic_bat_spa_ind_jpn_knd_kor_dut_bos_tsn_grk_sun_guj_aeg_jav_cnt_hin_swt_krd_heb_mol_lat_scr_ctl_qcu_ita_prs_rom_tsw_sod_eng_wly_swe_mao_alb_ven_nor_lda_mly_tha_mlt_tml_akn_bem_azi_ben_cze_tur_xho_vie_amh_swa_zul_dgb	0.068981417484439	0.162532230293415	0.871239381232557
641	hau_svk_swt_rus_sid_anl_wly_hin_aze_azi_tsw_tag_yor_scr_ben_bsq_prs_sod_dgb_cnt_mcd_slo_akn_pan_bem_dut_fin_dyu_ven_est_cze_tig_geo_guj_grk_urd_afr_amh_aeg_fre_hun_ewe_bat_glc_ind_jpn_tml_kor_arw_swe_moo_eng_sun_bul_chh_mao_mnd_ger_tsn_pol_owc_lit_por_mol_ctl_qcu_spa_nor_ita_xho_mlt_lat_amr_bos_jav_rom_swa_alb_bam_mly_tha_heb_knd_zul_fbf_uzb_ukr_krd_tur_igb_vie_gam_cic_lda_ses	-0.779111248780568	-1.87026204422545	0.0645927226872369
642	anl_nor_ses_alb_chh_hau_aeg_eng_azi_uzb_bem_mly_akn_prs_ita_bsq_fre_gam_ven_cnt_lit_svk_moo_mcd_xho_arw_hun_zul_igb_est_ukr_heb_geo_por_scr_cze_glc_amr_tig_pan_fin_dyu_jav_ger_sun_jpn_knd_kor_spa_bul_bam_swe_mao_ben_wly_bat_mnd_afr_dgb_urd_sod_bos_lat_mol_hin_qcu_guj_rus_rom_ewe_owc_ctl_mlt_krd_tag_pol_tsw_slo_tsn_ind_tha_sid_tml_lda_swa_aze_dut_grk_tur_cic_vie_amh_swt_yor_fbf	-0.576792476070205	-1.37668968773833	0.171913488165865
643	heb_swe_yor_urd_sid_amr_sod_alb_uzb_azi_igb_bat_swa_afr_cze_bsq_hin_tig_akn_mnd_dut_ukr_bam_rom_ses_svk_fin_fbf_bem_est_bul_gam_geo_ben_bos_arw_lat_mlt_chh_eng_hun_ven_ind_scr_sun_jpn_tml_kor_pol_pan_xho_lit_mly_grk_anl_tag_cnt_spa_moo_ger_aeg_guj_slo_mol_glc_qcu_krd_por_ctl_ewe_wly_fre_amh_ita_jav_prs_swt_rus_tsw_mao_tha_hau_knd_dyu_lda_aze_mcd_nor_tur_dgb_vie_owc_zul_tsn_cic	0.0625195676704023	0.147142780262599	0.88333784342356
644	wly_mcd_dgb_mol_tig_owc_chh_hin_tur_azi_moo_sun_ven_pan_lit_bsq_guj_hau_tsn_mnd_alb_slo_tsw_por_lda_nor_est_ses_fbf_fin_bul_anl_geo_rom_urd_grk_scr_sid_sod_afr_hun_swa_bat_dut_tag_jpn_tml_kor_glc_swe_xho_spa_mao_ita_amh_ind_cnt_arw_bam_ukr_gam_ctl_fre_krd_bos_qcu_pol_prs_cze_cic_heb_ben_amr_ger_jav_eng_zul_rus_bem_mly_tha_mlt_knd_swt_ewe_uzb_svk_lat_aze_dyu_vie_aeg_igb_yor_akn	-0.543591560761707	-1.29652672655458	0.198001964558206
645	heb_prs_swa_arw_sid_amh_tig_mcd_uzb_aze_fbf_bat_ewe_lat_krd_bsq_urd_mlt_ses_cnt_ctl_afr_tsw_mol_bem_swe_est_xho_dyu_fin_eng_sod_geo_pol_scr_glc_ben_owc_hau_lit_hun_cic_mao_cze_jav_jpn_knd_kor_slo_fre_moo_bos_ind_ukr_aeg_tag_mnd_por_dgb_ita_anl_bul_hin_ger_dut_qcu_spa_rus_guj_zul_wly_pan_chh_rom_sun_grk_igb_nor_bam_mly_tha_gam_tml_akn_lda_azi_alb_svk_tur_yor_vie_amr_swt_ven_tsn	-0.27532402863418	-0.651869118229652	0.516093407987104
646	amh_fre_akn_por_mlt_heb_amr_mcd_tur_uzb_ven_jav_xho_urd_prs_bsq_rom_tig_bem_cnt_lit_glc_bam_scr_moo_bos_est_ses_dgb_fin_grk_sid_geo_krd_lat_ger_nor_aeg_anl_svk_hun_igb_tag_ita_mao_jpn_knd_kor_ctl_rus_swa_hin_sun_dut_wly_ind_mnd_ukr_cic_bul_sod_mol_guj_arw_pol_qcu_ben_spa_alb_tsw_hau_afr_gam_pan_bat_slo_dyu_eng_lda_mly_tha_chh_tml_tsn_yor_azi_cze_swe_aze_fbf_vie_owc_ewe_zul_swt	-0.275901230130574	-0.65271797837699	0.515548359717928
647	owc_krd_dgb_scr_mlt_amr_aeg_ita_aze_azi_ven_ind_akn_afr_swe_bsq_dut_sid_dyu_mnd_por_ger_ewe_grk_yor_nor_fin_bam_zul_hun_urd_sod_geo_cze_lit_rom_eng_chh_heb_prs_est_tsw_mly_bul_mao_jpn_tml_kor_glc_guj_fbf_bos_jav_fre_anl_bat_cnt_hin_bem_ctl_hau_arw_lat_pol_ukr_qcu_slo_pan_spa_igb_amh_mcd_wly_mol_sun_rus_xho_alb_tsn_tag_tha_tig_knd_moo_swt_uzb_ben_svk_tur_lda_vie_gam_cic_ses_swa	-0.231646555206353	-0.54706963293793	0.585641262151943
648	heb_nor_bem_alb_anl_tig_amr_bos_tur_azi_yor_mly_swt_svk_mcd_bsq_fre_sid_cic_mnd_ger_glc_dyu_ctl_swa_krd_est_ewe_tsw_fin_pol_owc_geo_swe_cze_prs_ben_wly_sod_lit_hun_dgb_ind_pan_tag_jpn_tml_kor_hin_urd_lda_por_bat_slo_chh_jav_cnt_eng_xho_spa_aeg_lat_afr_ita_grk_qcu_rus_scr_guj_moo_hau_mol_amh_rom_sun_arw_bam_ukr_igb_mao_tha_gam_knd_zul_akn_aze_dut_bul_uzb_ses_vie_mlt_tsn_ven_fbf	0.139581762326513	0.328498677422768	0.743273160580647
649	sid_nor_bam_svk_heb_mlt_hau_prs_tur_aze_igb_mly_cic_ukr_rus_bsq_lat_wly_dgb_cnt_urd_swe_bem_krd_zul_guj_est_lda_ses_fin_pol_owc_geo_alb_mol_fre_pan_chh_anl_ctl_hun_tsw_jav_ger_ind_jpn_knd_kor_lit_eng_ewe_ben_bat_slo_sod_mao_mnd_dut_moo_arw_amh_ita_bul_por_scr_qcu_mcd_rom_cze_xho_gam_glc_aeg_hin_tag_afr_yor_grk_akn_sun_tha_tig_tml_ven_fbf_uzb_bos_spa_azi_swt_vie_amr_swa_tsn_dyu	0.305507927792314	0.718049064471589	0.474527009557227
650	sod_dut_dyu_ger_owc_mlt_wly_ukr_tur_azi_akn_mao_yor_grk_eng_bsq_pan_amr_igb_cnt_ben_urd_bem_afr_tsn_cze_hun_swt_dgb_fin_scr_chh_geo_slo_pol_rus_ctl_tig_anl_krd_est_swa_bat_prs_jav_jpn_tml_kor_guj_por_bam_lat_mly_rom_hau_ind_mnd_spa_fbf_fre_aeg_alb_bos_ita_arw_qcu_glc_swe_svk_ven_gam_mcd_sid_mol_tag_hin_lda_nor_ewe_sun_tha_amh_knd_ses_moo_aze_bul_lit_uzb_tsw_vie_heb_cic_zul_xho	-0.550645895658653	-1.31227201438601	0.192658021413865
651	wly_arw_cic_slo_tig_sid_amh_prs_uzb_tur_fbf_bat_moo_afr_rom_bsq_svk_amr_yor_mnd_ger_pan_bem_scr_swa_glc_hun_bam_akn_est_swe_hau_geo_ctl_krd_rus_hin_sod_owc_alb_fin_lda_tag_pol_mao_jpn_knd_kor_spa_urd_ewe_cze_mly_ita_heb_ind_cnt_nor_dyu_mcd_aeg_por_mol_bul_lit_qcu_dut_guj_grk_igb_mlt_ben_chh_eng_sun_ukr_zul_lat_ses_jav_tha_anl_tml_ven_dgb_aze_bos_fre_azi_swt_vie_gam_xho_tsw_tsn	0.25216749967324	0.594231631250342	0.553800015394261
652	owc_ukr_bem_prs_anl_gam_chh_svk_azi_uzb_bam_jav_lda_mol_nor_bsq_pol_wly_tsw_mnd_mcd_ger_ses_ita_swt_lit_fin_tsn_zul_hun_spa_tig_geo_urd_scr_alb_por_amr_aeg_krd_est_yor_mao_rus_sun_jpn_tml_kor_fre_lat_akn_ben_tag_eng_sid_mly_cnt_bos_dgb_afr_mlt_hin_swe_arw_slo_qcu_pan_bul_cze_ven_sod_glc_amh_ctl_bat_rom_xho_dut_dyu_ind_tha_heb_knd_igb_swa_aze_grk_guj_tur_ewe_vie_hau_cic_fbf_moo	-0.00306214335001166	-0.00721376443436459	0.99425975042813
653	wly_urd_dyu_eng_amr_sid_aeg_prs_uzb_tur_ewe_jav_igb_fre_alb_bsq_nor_anl_moo_mnd_ita_lat_yor_por_tsw_guj_fin_zul_tsn_est_ben_amh_geo_ukr_glc_cze_afr_heb_mlt_scr_hun_fbf_sun_dut_ind_jpn_tml_kor_pol_swe_ven_svk_mao_spa_chh_tag_cnt_mol_ses_ger_owc_hin_krd_slo_bos_qcu_rus_bul_lit_bem_sod_pan_gam_ctl_mly_arw_swt_rom_lda_bat_tha_tig_knd_xho_swa_aze_mcd_grk_azi_dgb_vie_hau_cic_bam_akn	-0.650380247478017	-1.5546553769302	0.123424786891382
654	gam_urd_moo_rus_amr_wly_mlt_afr_uzb_azi_tsn_ind_dyu_spa_ita_bsq_fre_aeg_ewe_cnt_ctl_svk_fbf_lat_lda_ger_est_ven_ses_hun_ben_heb_geo_mol_dut_nor_bos_sod_tig_scr_fin_zul_mly_krd_mao_jpn_tml_kor_grk_pan_swt_slo_sun_prs_anl_bat_mnd_swe_xho_pol_hau_hin_ukr_bul_guj_qcu_cze_por_alb_cic_amh_eng_owc_lit_tag_glc_bem_mcd_tsw_jav_tha_sid_knd_dgb_swa_tur_arw_rom_aze_bam_vie_chh_yor_akn_igb	-0.0255385272444004	-0.0601090690980609	0.952197747864137
655	wly_mol_dgb_guj_amh_sid_aeg_svk_aze_uzb_dyu_mao_xho_alb_dut_bsq_rus_heb_moo_cnt_arw_scr_ven_krd_ses_pol_hun_swt_bam_fin_cze_chh_geo_spa_bul_prs_ita_sod_owc_lit_est_akn_jav_nor_bat_jpn_tml_kor_rom_urd_bem_hin_ind_slo_hau_sun_mnd_por_cic_pan_tig_fre_glc_ukr_afr_qcu_lat_grk_bos_ewe_anl_eng_amr_swe_mly_mcd_igb_ctl_tsw_tag_tha_mlt_knd_zul_tsn_azi_ben_ger_tur_fbf_vie_gam_yor_lda_swa	-0.243825289494539	-0.575736123241638	0.566184118420281
656	sid_por_yor_lit_anl_owc_amr_ger_tur_aze_igb_jav_dgb_afr_arw_bsq_slo_wly_fbf_mnd_ukr_nor_ven_guj_bam_swe_est_zul_tsw_fin_pan_heb_geo_eng_fre_mcd_rus_gam_amh_urd_hun_bem_mly_ctl_ind_jpn_knd_kor_ita_dut_dyu_cze_bat_glc_aeg_mao_cnt_hin_swa_bul_sod_bos_mol_krd_svk_qcu_alb_grk_pol_cic_tig_spa_chh_ben_tag_prs_tsn_lat_swt_sun_tha_hau_tml_moo_akn_azi_rom_scr_uzb_lda_vie_mlt_ses_ewe_xho	0.180522699495882	0.424399073186684	0.672254961953253
657	chh_alb_bam_ita_heb_mlt_tig_afr_aze_azi_ses_mly_cic_arw_grk_bsq_glc_wly_bem_mnd_ben_rus_igb_lat_tsn_urd_hun_swa_zul_fin_mcd_hau_geo_lit_ger_krd_nor_amh_aeg_ctl_est_dyu_tag_slo_ind_jpn_tml_kor_cze_guj_akn_svk_bat_bul_anl_jav_cnt_bos_lda_dut_sid_eng_prs_hin_pan_qcu_rom_swe_spa_tsw_amr_pol_sod_ukr_sun_fre_fbf_por_moo_mao_tha_owc_knd_swt_ven_tur_scr_mol_uzb_xho_vie_gam_ewe_dgb_yor	0.573170882082202	1.35337515235517	0.179216247125434
658	hau_pan_moo_nor_mlt_wly_amr_rom_aze_tur_bam_ind_ewe_ukr_arw_bsq_slo_heb_dyu_mnd_urd_ita_tsn_swe_fbf_lat_fin_yor_xho_est_ben_tig_geo_scr_eng_lit_cze_owc_sid_rus_hun_zul_sun_svk_tag_jpn_tml_kor_krd_pol_cic_hin_jav_dut_anl_mly_cnt_mol_igb_mcd_chh_ger_bos_guj_spa_qcu_ctl_grk_glc_lda_amh_fre_gam_afr_mao_alb_tsw_por_dgb_bat_tha_sod_knd_akn_bem_azi_prs_bul_uzb_ven_vie_aeg_swt_swa_ses	-0.528155355941981	-1.25667862843436	0.212017302403853
659	anl_ctl_dyu_slo_hau_heb_mlt_nor_azi_aze_bam_mao_swa_guj_grk_bsq_lat_chh_fbf_mnd_arw_urd_tsn_hin_moo_por_hun_ven_swt_est_ger_sod_geo_eng_svk_fre_bul_amr_wly_cze_fin_zul_bat_afr_jav_jpn_tml_kor_scr_rus_tsw_pol_mly_spa_aeg_ind_cnt_krd_igb_ben_amh_prs_glc_ukr_mol_qcu_pan_swe_lit_akn_tig_ita_sid_mcd_tag_rom_cic_bos_yor_sun_tha_owc_knd_ses_lda_uzb_dut_alb_tur_dgb_vie_gam_xho_bem_ewe	-0.555466541193678	-1.32675408606522	0.187838590711836
660	aeg_mcd_swa_ben_chh_hau_mlt_hin_aze_tur_fbf_mao_akn_swe_slo_bsq_arw_sid_tsn_mnd_urd_mol_igb_dut_zul_eng_est_ewe_bam_hun_por_gam_geo_ita_ukr_spa_scr_wly_anl_glc_fin_cic_ind_lit_jav_jpn_tml_kor_guj_ger_ven_nor_sun_bul_owc_tag_cnt_cze_ses_rom_amh_rus_alb_ctl_svk_qcu_prs_pol_krd_yor_heb_afr_tig_lat_bat_pan_dyu_fre_moo_mly_tha_sod_knd_tsw_lda_azi_grk_bos_uzb_bem_vie_amr_swt_xho_dgb	-0.569837036643361	-1.35931372139137	0.177334237208935
661	hau_cze_ewe_ger_owc_gam_aeg_nor_tur_uzb_swt_mao_cic_ukr_ctl_bsq_ita_sid_akn_cnt_dut_hin_moo_afr_ses_svk_est_bem_igb_hun_alb_heb_geo_mol_pan_swe_scr_sod_amh_urd_fin_bam_sun_grk_ind_jpn_tml_kor_arw_rom_ven_mcd_jav_spa_tig_mly_mnd_lit_dgb_bos_anl_eng_pol_slo_prs_qcu_ben_fre_por_xho_chh_rus_amr_lat_tag_krd_dyu_glc_zul_bat_tha_mlt_knd_lda_yor_aze_bul_guj_azi_fbf_vie_wly_tsn_swa_tsw	-0.0724637697787923	-0.170823928066278	0.864733318933518
662	tig_pan_ses_grk_anl_hau_wly_scr_aze_tur_ven_bat_igb_swe_por_bsq_krd_heb_ewe_mnd_prs_slo_moo_lat_swt_dut_est_cic_bam_fin_nor_aeg_geo_glc_rom_mcd_svk_mlt_amr_rus_hun_akn_mly_bos_ind_jpn_knd_kor_urd_ben_fbf_ita_sun_mol_sid_mao_cnt_hin_lda_alb_sod_ukr_guj_fre_afr_qcu_eng_pol_cze_dgb_gam_arw_chh_spa_tag_bul_tsw_ctl_swa_jav_tha_amh_tml_bem_zul_uzb_lit_ger_azi_tsn_vie_owc_dyu_xho_yor	-0.473921038567022	-1.12639700941867	0.2628956815919
663	sid_pan_tsn_lat_anl_mlt_heb_nor_uzb_aze_swa_jav_bem_cze_mcd_bsq_prs_sod_yor_cnt_swe_scr_lda_urd_fbf_alb_fin_akn_dgb_hun_svk_wly_geo_fre_ger_eng_hin_tig_hau_pol_est_bam_tag_ben_sun_jpn_knd_kor_dut_ukr_tsw_ctl_bat_slo_gam_mao_mnd_mol_moo_spa_owc_krd_afr_bos_arw_qcu_rom_bul_grk_cic_chh_lit_aeg_guj_ind_glc_igb_rus_xho_mly_tha_amr_tml_swt_dyu_tur_ita_por_azi_ven_vie_amh_ses_zul_ewe	-0.00401627690557441	-0.00945420547469845	0.992476998933767
664	amh_swe_dyu_krd_tig_owc_sid_ita_tur_azi_lda_jav_bam_pol_mcd_bsq_dut_mlt_bem_cnt_eng_alb_swt_lit_ven_ben_fin_fbf_cic_est_lat_chh_geo_glc_rus_scr_rom_heb_anl_prs_hun_zul_sun_mol_bat_jpn_knd_kor_grk_cze_swa_pan_mly_nor_amr_mao_mnd_ger_akn_fre_aeg_bos_afr_por_svk_qcu_bul_ctl_ukr_xho_gam_guj_sod_spa_tag_arw_ewe_hin_tsn_ind_tha_wly_tml_moo_igb_aze_slo_urd_uzb_ses_vie_hau_dgb_tsw_yor	-0.100849927791263	-0.237829405760667	0.812536599963248
665	aeg_svk_swa_prs_tig_wly_owc_por_aze_azi_yor_tag_fbf_urd_nor_bsq_cze_chh_tsn_cnt_pol_mol_dyu_alb_ses_rus_fin_akn_ewe_hun_ukr_amh_geo_ben_ger_swe_dut_anl_amr_spa_est_ven_mly_ita_bat_jpn_knd_kor_mcd_lit_lda_arw_ind_ctl_gam_mao_mnd_hin_dgb_afr_hau_grk_lat_bul_eng_qcu_guj_rom_pan_bem_mlt_fre_sid_glc_jav_scr_tsw_bos_igb_sun_tha_sod_tml_moo_bam_tur_slo_krd_uzb_zul_vie_heb_xho_swt_cic	-0.652365622800798	-1.56300903372281	0.121447055851014
666	aeg_hin_dgb_svk_mlt_amr_tig_rus_aze_uzb_tsw_mly_swt_guj_lit_bsq_afr_wly_lda_mnd_urd_fre_bam_ben_cic_bos_hun_xho_tsn_est_alb_owc_geo_spa_slo_scr_swe_heb_hau_pol_fin_fbf_jav_pan_tag_jpn_tml_kor_rom_glc_moo_dut_bat_nor_anl_sun_cnt_mol_zul_eng_sod_arw_por_ger_lat_qcu_cze_bul_krd_ses_chh_ctl_amh_mcd_mao_ita_dyu_ukr_igb_ind_tha_gam_knd_swa_yor_tur_prs_grk_azi_ven_vie_sid_bem_ewe_akn	-0.163249710963736	-0.385000839881066	0.701115883464933
667	aeg_afr_yor_swe_heb_anl_tig_ukr_uzb_azi_dgb_jav_bem_mol_arw_bsq_scr_hau_ven_mnd_lat_mcd_zul_hin_igb_slo_est_dyu_swa_fin_cze_owc_geo_fre_ger_eng_glc_gam_sid_bul_hun_xho_ind_lit_sun_jpn_tml_kor_svk_spa_ses_guj_mao_rom_chh_tag_cnt_krd_swt_rus_wly_alb_prs_grk_pol_qcu_ctl_bos_ita_tsn_mlt_dut_amr_pan_bat_urd_tsw_por_ewe_mly_tha_amh_knd_moo_bam_aze_ben_nor_tur_cic_vie_sod_lda_fbf_akn	-0.359655244111866	-0.852044068859015	0.396378461626803
668	chh_nor_ewe_ben_anl_heb_mlt_rom_aze_tur_swa_mly_swt_rus_urd_bsq_krd_owc_dyu_cnt_swe_por_ven_ukr_fbf_spa_est_cic_yor_fin_lat_hau_geo_hin_mol_dut_arw_sid_amh_ctl_hun_zul_ind_glc_sun_jpn_knd_kor_eng_bos_dgb_ger_mao_bul_gam_bat_mnd_pol_tsn_ita_aeg_fre_guj_cze_slo_qcu_mcd_prs_pan_akn_tig_grk_amr_svk_tag_scr_lda_lit_ses_jav_tha_wly_tml_bem_tsw_uzb_alb_afr_azi_moo_vie_sod_bam_xho_igb	0.517803531335938	1.22174506469501	0.224891890945797
669	owc_spa_ses_mol_amr_aeg_tig_svk_aze_tur_fbf_tag_ven_por_ita_bsq_pol_anl_igb_cnt_nor_pan_swa_lit_bem_ger_fin_tsw_ewe_hun_cze_wly_geo_scr_lat_alb_swe_sid_chh_ctl_est_swt_mao_arw_sun_jpn_knd_kor_slo_afr_yor_krd_jav_hin_hau_mly_mnd_prs_zul_dut_mlt_rom_grk_ukr_ben_qcu_fre_glc_bul_lda_amh_urd_sod_bos_bat_rus_dgb_guj_cic_ind_tha_heb_tml_tsn_xho_azi_mcd_eng_uzb_moo_vie_gam_bam_akn_dyu	-0.00943028487507976	-0.0222085886799422	0.98232914744212
670	amr_slo_dyu_ukr_aeg_hau_owc_nor_tur_azi_zul_mao_lda_ben_fre_bsq_ctl_sod_tsn_cnt_dut_prs_swt_afr_ven_svk_hun_dgb_ewe_est_krd_anl_geo_por_rom_swe_arw_chh_wly_glc_fin_tsw_bat_pan_jav_jpn_tml_kor_bos_hin_xho_cze_ind_ger_amh_mly_mnd_mol_bam_grk_mlt_scr_lat_bul_ita_qcu_spa_urd_mcd_akn_tig_eng_heb_pol_sun_alb_yor_rus_swa_tag_tha_sid_knd_fbf_igb_aze_lit_guj_uzb_moo_vie_gam_ses_cic_bem	0.214465338494934	0.504891584057043	0.61482931183504
671	chh_grk_igb_eng_gam_wly_hau_nor_tur_aze_zul_ind_dyu_lat_cze_bsq_prs_sid_yor_cnt_guj_fre_cic_ctl_tsw_ben_est_moo_swt_fin_svk_aeg_geo_pol_pan_rus_swe_owc_mlt_ukr_hun_lda_sun_scr_mao_jpn_knd_kor_alb_rom_bem_glc_mly_ger_anl_jav_mnd_mcd_swa_hin_amr_dut_arw_slo_por_qcu_afr_spa_ita_bam_sod_lit_amh_bos_bat_mol_fbf_krd_ven_tag_tha_tig_tml_dgb_ewe_uzb_urd_bul_azi_xho_vie_heb_ses_tsn_akn	-0.0023347747865387	-0.00550314370410149	0.99562093628901
672	amr_ger_xho_spa_amh_gam_hau_rus_aze_azi_dgb_tag_lda_ukr_arw_bsq_cze_heb_akn_cnt_bos_dut_yor_scr_tsw_glc_fin_ven_tsn_hun_prs_owc_geo_pol_lit_rom_guj_anl_mlt_mol_est_igb_ind_lat_mao_jpn_knd_kor_hin_ctl_swa_krd_mly_svk_tig_bat_mnd_bul_bem_urd_chh_fre_eng_afr_alb_qcu_por_ita_pan_zul_sod_nor_aeg_slo_sun_ben_bam_mcd_swt_jav_tha_wly_tml_moo_cic_tur_grk_swe_uzb_ewe_vie_sid_ses_fbf_dyu	0.0285589925790976	0.0672235377277234	0.946548058842759
673	heb_glc_fbf_scr_sod_wly_anl_rom_aze_uzb_cic_bat_bem_pan_slo_bsq_bul_amr_dgb_cnt_svk_dut_ses_por_bam_krd_fin_xho_dyu_hun_nor_sid_geo_ben_afr_ukr_mcd_gam_hau_ctl_est_akn_jav_urd_mly_jpn_knd_kor_hin_bos_ven_eng_sun_ita_amh_tag_mnd_prs_ewe_guj_aeg_fre_rus_ger_swe_qcu_cze_lat_lit_swa_chh_pol_owc_spa_mao_arw_yor_mol_igb_ind_tha_mlt_tml_swt_tsn_tur_alb_grk_azi_tsw_vie_tig_lda_zul_moo	-0.486846651199124	-1.15690586284539	0.250273802686904
674	gam_eng_ses_hin_sod_mlt_anl_ger_azi_aze_lda_mly_dyu_ita_lit_bsq_scr_hau_moo_cnt_slo_spa_ewe_ben_xho_arw_est_dgb_swt_fin_urd_amr_geo_bul_svk_pan_ctl_heb_sid_rom_hun_swa_tag_mcd_mao_jpn_tml_kor_por_swe_cic_lat_ind_afr_aeg_bat_mnd_glc_bem_fre_owc_pol_bos_krd_mol_qcu_cze_prs_grk_zul_wly_guj_amh_nor_sun_ukr_bam_alb_yor_jav_tha_tig_knd_akn_igb_tur_rus_dut_uzb_tsn_vie_chh_ven_tsw_fbf	-0.376070545640912	-0.891545766870068	0.37493732462242
675	hau_lat_akn_por_gam_anl_chh_bos_uzb_azi_ewe_jav_fbf_krd_ita_bsq_swe_aeg_bem_cnt_slo_ben_igb_prs_swt_bul_fin_moo_dyu_hun_glc_mlt_geo_lit_pol_svk_hin_amr_owc_pan_est_swa_mly_mcd_tag_jpn_tml_kor_arw_nor_yor_urd_ind_cze_wly_sun_mnd_eng_dgb_afr_heb_mol_dut_ger_guj_qcu_scr_rom_spa_ven_tig_ctl_amh_grk_mao_fre_cic_alb_ses_bat_tha_sid_knd_lda_bam_tur_rus_ukr_aze_zul_vie_sod_tsn_xho_tsw	-0.628421869856778	-1.50323892090383	0.136165745238334
676	aeg_eng_xho_grk_sid_wly_heb_ukr_azi_uzb_akn_tag_cic_cze_urd_bsq_ita_gam_dgb_cnt_lat_mcd_tsw_mol_bem_guj_est_dyu_igb_fin_hin_amr_geo_swe_krd_scr_nor_tig_owc_afr_hun_bam_ind_lit_bat_jpn_knd_kor_glc_prs_swt_svk_mly_bul_mlt_mao_mnd_por_ven_ger_anl_ctl_dut_alb_rus_qcu_rom_fre_ben_lda_chh_slo_sod_pan_sun_bos_ses_arw_moo_jav_tha_hau_tml_swa_fbf_aze_pol_spa_tur_yor_vie_amh_tsn_zul_ewe	-0.247652186776489	-0.585190398970674	0.559836925847037
677	sod_bos_yor_grk_anl_chh_sid_alb_tur_uzb_swa_jav_bam_krd_prs_bsq_fre_mlt_fbf_mnd_afr_por_zul_rus_xho_slo_est_moo_tsn_hun_rom_amh_geo_hin_mcd_ctl_dut_owc_wly_glc_fin_bem_tag_cze_mly_jpn_knd_kor_eng_ukr_dyu_swe_bat_nor_hau_sun_cnt_ita_ewe_ger_tig_spa_pol_arw_scr_qcu_guj_bul_svk_dgb_heb_mol_amr_urd_ind_pan_cic_ben_ses_mao_tha_gam_tml_tsw_igb_aze_lat_lit_azi_lda_vie_aeg_akn_swt_ven	0.361570165638318	0.851174579999153	0.396858722482263
678	chh_afr_ewe_grk_hau_gam_tig_swe_azi_tur_swt_mao_ven_ctl_ben_bsq_slo_aeg_dgb_cnt_mol_pol_bam_bos_lda_por_est_cic_swa_hun_prs_sid_geo_ita_scr_spa_guj_mlt_amr_lit_fin_xho_ind_urd_mly_jpn_tml_kor_krd_dut_akn_ukr_tag_rus_sod_jav_mnd_eng_dyu_ger_anl_lat_fre_cze_rom_qcu_bul_arw_alb_tsw_owc_pan_heb_mcd_sun_nor_fbf_svk_moo_bat_tha_wly_knd_igb_ses_aze_hin_glc_uzb_tsn_vie_amh_zul_bem_yor	-0.20900952151894	-0.494032038497154	0.622448408808649
679	anl_bul_zul_ger_amr_gam_sod_prs_uzb_aze_fbf_mao_ven_lat_bos_bsq_lit_chh_akn_cnt_eng_mol_swt_swe_moo_afr_fin_tsn_swa_hun_svk_tig_geo_dut_ctl_arw_grk_sid_owc_guj_est_cic_mly_cze_ind_jpn_knd_kor_fre_pol_xho_hin_jav_rom_mlt_tag_mnd_mcd_dgb_rus_hau_krd_urd_ben_ukr_qcu_ita_slo_nor_yor_wly_por_aeg_scr_bat_glc_tsw_pan_igb_sun_tha_heb_tml_bam_lda_azi_alb_spa_tur_ewe_vie_amh_bem_ses_dyu	0.741966081914302	1.76391067718637	0.0810309146903925
680	mlt_slo_swt_urd_sid_amh_wly_swe_tur_uzb_bem_mao_dyu_nor_alb_bsq_spa_aeg_lda_mnd_guj_ben_ven_bul_tsw_cze_fin_xho_ses_hun_ukr_heb_geo_rom_lit_mol_mcd_chh_gam_fre_est_bam_mly_pol_bat_jpn_knd_kor_glc_ger_zul_rus_tag_pan_tig_jav_cnt_bos_swa_prs_anl_krd_dut_svk_eng_qcu_hin_grk_arw_ewe_hau_lat_sod_ctl_sun_afr_moo_scr_dgb_ind_tha_amr_tml_cic_igb_aze_por_ita_azi_yor_vie_owc_akn_tsn_fbf	0.0198863346807802	0.0468389893087421	0.962741989632349
681	chh_lat_ewe_ger_aeg_heb_tig_slo_tur_aze_moo_tag_xho_por_urd_bsq_ben_sod_bam_cnt_swe_dut_yor_rus_cic_glc_fin_dyu_zul_hun_pol_amr_geo_guj_mol_ukr_mcd_gam_amh_ita_est_swt_mao_pan_bat_jpn_knd_kor_nor_scr_ven_svk_mly_hin_hau_jav_mnd_prs_tsn_arw_anl_bos_lit_fre_krd_qcu_rom_spa_cze_dgb_owc_ctl_sid_bul_sun_alb_swa_eng_bem_ind_tha_mlt_tml_lda_fbf_uzb_grk_afr_azi_igb_vie_wly_ses_tsw_akn	0.346270576784372	0.815636415361204	0.416792191605701
682	amr_dut_cic_ukr_amh_owc_gam_pan_aze_azi_dyu_tag_akn_swe_cze_bsq_ctl_chh_fbf_mnd_mcd_svk_dgb_bul_ses_fre_est_moo_bem_hun_eng_tig_geo_slo_lit_krd_por_mlt_aeg_glc_fin_tsw_mly_ita_bat_jpn_tml_kor_rus_afr_swt_bos_jav_pol_hau_mao_cnt_lat_ven_ger_wly_nor_guj_urd_hin_qcu_arw_ben_alb_zul_sod_prs_anl_scr_sun_rom_igb_spa_xho_ind_tha_sid_knd_swa_yor_tur_grk_mol_uzb_bam_vie_heb_ewe_tsn_lda	-0.403242338763555	-0.956444358633007	0.341327478236512
683	gam_ukr_tsw_mcd_wly_hau_sod_alb_tur_azi_yor_mly_ses_rus_spa_bsq_afr_owc_bam_mnd_svk_dut_lda_rom_tsn_grk_fin_fbf_swa_est_lat_amr_geo_ger_fre_nor_pan_chh_heb_urd_hun_ewe_sun_swe_bat_jpn_knd_kor_arw_slo_moo_glc_tag_krd_anl_mao_cnt_mol_cic_guj_mlt_pol_ben_lit_bul_qcu_scr_cze_hin_igb_tig_por_aeg_ctl_ind_eng_dyu_ita_xho_jav_tha_amh_tml_akn_zul_uzb_bos_prs_aze_ven_vie_sid_dgb_swt_bem	0.157415321966891	0.370431893786563	0.71190306547619
684	sid_urd_swt_spa_chh_amh_tig_por_azi_aze_moo_mao_dyu_swe_ctl_bsq_nor_heb_akn_mnd_fre_guj_dgb_slo_tsw_ger_fin_lda_ven_hun_scr_wly_geo_grk_ita_afr_svk_anl_hau_mol_est_bam_tag_alb_jav_jpn_tml_kor_bul_pan_ses_ukr_sun_lat_mlt_bat_cnt_cze_zul_arw_gam_lit_rus_rom_ben_qcu_eng_hin_dut_swa_owc_mcd_aeg_pol_mly_prs_igb_krd_bem_ind_tha_amr_knd_xho_ewe_tur_glc_bos_uzb_fbf_vie_sod_cic_yor_tsn	-0.111505931467025	-0.262708251020465	0.793356549855239
685	heb_arw_yor_grk_sod_aeg_chh_ita_tur_aze_xho_ind_bam_mcd_fre_bsq_eng_amh_dyu_mnd_alb_hin_swt_ctl_tsw_glc_fin_ses_fbf_est_prs_mlt_geo_dut_lat_svk_spa_gam_sid_por_hun_igb_sun_rus_tag_jpn_knd_kor_nor_ukr_lda_cze_mao_pan_hau_mly_cnt_swe_ven_krd_owc_ger_scr_urd_slo_qcu_pol_rom_lit_dgb_wly_bos_anl_guj_bat_mol_moo_ben_bem_jav_tha_amr_tml_zul_cic_azi_bul_afr_uzb_akn_vie_tig_ewe_tsn_swa	0.312295610705921	0.735424361587635	0.463931750432784
686	aeg_por_dgb_spa_anl_amh_chh_nor_azi_aze_swt_tag_fbf_rus_fre_bsq_lit_tig_akn_cnt_pan_arw_ses_lat_igb_bul_hun_cic_bem_fin_afr_gam_geo_glc_mol_rom_slo_sid_amr_grk_est_ven_ind_guj_bat_jpn_tml_kor_ita_urd_dyu_svk_jav_ukr_mlt_sun_mnd_bos_moo_ben_wly_ger_alb_cze_scr_qcu_dut_prs_mcd_bam_heb_eng_hau_swe_mao_krd_swa_pol_tsw_mly_tha_sod_knd_yor_zul_uzb_hin_ctl_tur_lda_vie_owc_ewe_xho_tsn	0.242526867445027	0.57045449739176	0.569745188989915
687	chh_arw_tsn_krd_sod_heb_anl_eng_tur_uzb_cic_bat_yor_prs_pan_bsq_ger_amh_bam_cnt_ukr_scr_dyu_dut_bem_ctl_hun_tsw_moo_est_rom_sid_geo_ben_slo_mol_lat_wly_owc_nor_fin_ven_ind_swe_tag_jpn_tml_kor_fre_por_xho_hin_sun_alb_mlt_mly_mnd_ita_lda_grk_amr_spa_pol_urd_bul_qcu_afr_rus_glc_akn_gam_svk_aeg_mcd_jav_bos_zul_cze_fbf_mao_tha_hau_knd_igb_dgb_azi_guj_lit_aze_ses_vie_tig_ewe_swa_swt	0.059748868967214	0.140538949273867	0.888538128735297
688	sod_pan_ses_guj_owc_chh_anl_alb_aze_uzb_lda_sun_bem_rom_bos_bsq_bul_wly_moo_mnd_slo_eng_tsn_mol_igb_prs_hun_zul_cic_est_lat_heb_geo_svk_pol_urd_ger_aeg_amr_ukr_fin_fbf_bat_spa_mao_jpn_tml_kor_dut_rus_swa_arw_mly_nor_gam_tag_cnt_grk_yor_ctl_amh_krd_swe_por_ben_qcu_cze_scr_fre_akn_hau_afr_tig_glc_jav_lit_ven_hin_bam_ind_tha_mlt_knd_xho_tsw_azi_ita_mcd_tur_ewe_vie_sid_dgb_dyu_swt	-1.1242097367975	-2.75661774478477	0.0070290896241627
689	amr_svk_akn_nor_amh_aeg_wly_rus_aze_tur_ewe_mao_dyu_glc_prs_bsq_swe_mlt_moo_cnt_ben_ctl_ven_bul_swt_scr_hun_lda_fbf_fin_urd_sod_geo_bos_cze_mcd_guj_tig_heb_krd_est_dgb_sun_hin_bat_jpn_tml_kor_afr_pol_ses_slo_ind_por_anl_jav_mnd_fre_zul_lat_owc_ita_lit_ukr_mol_qcu_grk_pan_alb_cic_hau_eng_gam_dut_tag_arw_yor_spa_tsw_mly_tha_chh_knd_igb_tsn_uzb_ger_rom_azi_bam_vie_sid_swa_xho_bem	-0.309105051378308	-0.731152433232281	0.466524246745819
690	owc_pol_tsn_urd_wly_heb_gam_prs_azi_tur_dyu_sun_moo_scr_bos_bsq_ger_chh_xho_cnt_hin_mol_ven_swe_ses_bul_est_lda_zul_fin_lat_tig_geo_ukr_glc_ben_krd_aeg_anl_guj_hun_yor_mly_rus_ind_jpn_tml_kor_afr_svk_akn_cze_bat_arw_amr_jav_mnd_eng_bam_slo_hau_pan_rom_nor_spa_qcu_ita_grk_mcd_swa_mlt_por_amh_alb_tag_fre_tsw_lit_cic_mao_tha_sid_knd_fbf_swt_aze_dut_ctl_uzb_dgb_vie_sod_igb_bem_ewe	-0.308765332959746	-0.730673349204832	0.466815496158464
691	aeg_bos_akn_pol_heb_mlt_sod_nor_tur_aze_xho_mly_zul_scr_cze_bsq_lat_sid_moo_mnd_por_rus_ses_ben_fbf_guj_fin_yor_ewe_est_bul_wly_geo_prs_hin_swe_svk_anl_hau_ukr_hun_dyu_sun_arw_bat_jpn_tml_kor_grk_alb_ven_glc_mao_krd_chh_ind_cnt_spa_tsw_fre_gam_mcd_afr_eng_lit_qcu_rom_ctl_ita_igb_amr_mol_amh_ger_jav_pan_cic_slo_tsn_tag_tha_owc_knd_bem_lda_uzb_dut_urd_azi_swt_vie_tig_swa_dgb_bam	-0.591483815921654	-1.41664203031815	0.159928641340249
692	anl_swe_igb_ger_tig_chh_wly_pan_tur_uzb_dyu_bat_swt_urd_lat_bsq_mol_amh_yor_cnt_ben_eng_fbf_ita_ses_grk_hun_cic_ven_est_scr_amr_geo_mcd_cze_alb_ukr_hau_heb_arw_fin_tsn_sun_bul_mao_jpn_tml_kor_fre_pol_ewe_slo_jav_dut_sod_tag_mnd_glc_lda_hin_mlt_spa_rom_afr_prs_qcu_lit_svk_nor_tsw_sid_bos_owc_por_ind_ctl_dgb_guj_zul_mly_tha_gam_knd_akn_swa_aze_krd_rus_azi_bam_vie_aeg_bem_moo_xho	-1.02165702487589	-2.50078921590618	0.0141417051348372
693	gam_por_dgb_guj_amr_hau_heb_rom_tur_uzb_zul_tag_swt_ben_ctl_bsq_nor_sod_swa_mnd_lat_krd_yor_arw_cic_bul_hun_ewe_ses_fin_ita_wly_geo_bos_glc_pol_lit_mlt_amh_ger_est_bem_bat_mol_ind_jpn_knd_kor_scr_afr_akn_urd_jav_eng_chh_mly_cnt_ukr_tsn_hin_aeg_pan_grk_fre_cze_qcu_mcd_rus_prs_moo_anl_slo_owc_svk_sun_alb_igb_dut_ven_mao_tha_sid_tml_xho_lda_aze_swe_spa_azi_dyu_vie_tig_bam_tsw_fbf	0.559572005436445	1.32533866662783	0.188305598167261
694	amr_cze_ven_bos_heb_sid_anl_lit_tur_uzb_lda_ind_tsw_rom_urd_bsq_bul_chh_dgb_cnt_nor_alb_zul_spa_swt_pan_hun_ses_akn_fin_ita_wly_geo_rus_krd_dut_ben_aeg_sod_mcd_est_igb_sun_fre_bat_jpn_knd_kor_ger_mol_moo_eng_jav_scr_hau_tag_mnd_por_dyu_svk_mlt_grk_glc_lat_afr_qcu_ukr_swe_prs_bam_tig_hin_amh_slo_mly_pol_swa_arw_ewe_mao_tha_gam_tml_cic_yor_azi_ctl_guj_aze_tsn_vie_owc_xho_bem_fbf	-0.223477481901854	-0.527483834702445	0.599113818562603
695	anl_alb_tsw_guj_heb_hau_wly_bos_aze_azi_ewe_sun_lda_nor_hin_bsq_slo_owc_swa_mnd_mcd_pol_igb_lat_swt_mol_fin_cic_dgb_est_prs_chh_geo_lit_grk_ger_svk_aeg_amh_arw_hun_akn_mly_ita_ind_jpn_knd_kor_fre_swe_ven_ukr_bat_spa_mlt_mao_cnt_pan_bam_rom_amr_glc_rus_dut_eng_qcu_ctl_por_urd_moo_tig_scr_sod_cze_tag_bul_ses_afr_zul_jav_tha_gam_tml_xho_bem_tur_krd_ben_uzb_fbf_vie_sid_yor_tsn_dyu	0.418206277596385	0.985737729225915	0.326819458235562
696	sod_swe_lda_bos_aeg_owc_tig_hin_uzb_azi_yor_mly_xho_glc_pan_bsq_arw_wly_fbf_mnd_pol_lit_swa_guj_swt_dut_est_tsw_ewe_hun_krd_sid_geo_spa_rus_ger_por_heb_amh_afr_fin_bam_sun_scr_bat_jpn_knd_kor_ukr_alb_dgb_mol_ind_ben_amr_jav_cnt_bul_cic_ita_mlt_prs_ctl_fre_eng_qcu_slo_urd_grk_zul_gam_nor_chh_svk_tag_cze_dyu_rom_igb_mao_tha_anl_tml_ven_tsn_tur_mcd_lat_aze_moo_vie_hau_bem_ses_akn	-0.16723934848976	-0.394648505270265	0.694005919211221
697	mlt_krd_tsw_glc_heb_gam_sid_urd_aze_azi_fbf_sun_lda_swe_eng_bsq_cze_hau_ses_cnt_fre_ita_tsn_nor_dgb_ukr_est_zul_xho_hun_slo_tig_geo_svk_lat_pol_dut_amh_aeg_por_fin_bem_tag_rom_bat_jpn_knd_kor_rus_grk_ewe_prs_mly_spa_sod_jav_mnd_bul_ven_arw_anl_alb_ben_lit_bos_qcu_afr_mol_mcd_swa_owc_scr_amr_guj_ind_ctl_yor_ger_dyu_mao_tha_wly_tml_moo_akn_tur_hin_pan_uzb_cic_vie_chh_igb_bam_swt	-0.201041475293482	-0.474107057545004	0.636534806276132
698	aeg_eng_dgb_bul_heb_mlt_wly_rus_azi_tur_swt_jav_tsn_guj_grk_bsq_bos_sid_ses_mnd_urd_svk_ewe_spa_ven_arw_fin_akn_dyu_est_dut_amh_geo_ger_prs_ukr_lat_tig_owc_ben_hun_zul_mao_lit_sun_jpn_knd_kor_cze_pan_yor_fre_mly_hin_sod_bat_cnt_mcd_xho_mol_hau_glc_pol_ita_slo_qcu_por_ctl_swe_fbf_amr_scr_gam_alb_ind_afr_igb_krd_swa_tag_tha_chh_tml_tsw_bam_uzb_rom_nor_aze_lda_vie_anl_bem_moo_cic	-0.0716802653490589	-0.168912945908982	0.866231957673305
699	gam_ctl_xho_grk_tig_hau_owc_svk_azi_uzb_zul_jav_bem_prs_por_bsq_rom_sod_ewe_mnd_mol_slo_moo_lit_swt_eng_fin_bam_lda_hun_bul_amr_geo_nor_krd_bos_ukr_amh_heb_guj_est_yor_mly_arw_mao_jpn_knd_kor_cze_urd_cic_dut_bat_ger_wly_ind_cnt_fre_ses_rus_aeg_alb_lat_mcd_pan_qcu_pol_afr_swe_dyu_sid_hin_mlt_ita_sun_scr_swa_glc_ven_tag_tha_chh_tml_tsw_akn_tur_ben_spa_aze_tsn_vie_anl_igb_dgb_fbf	-0.280467194649153	-0.663832359814503	0.5084399869679
700	mlt_prs_swa_grk_heb_amh_wly_guj_tur_uzb_xho_ind_swt_rom_bos_bsq_ben_hau_igb_cnt_svk_urd_ewe_pol_zul_afr_fin_dyu_tsw_est_ukr_tig_geo_lat_ita_ctl_spa_chh_owc_cze_hun_bem_tag_nor_mao_jpn_tml_kor_scr_dut_ses_slo_mly_fre_amr_sun_mnd_hin_fbf_rus_sod_bul_pan_alb_mol_qcu_arw_swe_eng_tsn_gam_glc_anl_por_bat_krd_yor_lit_akn_jav_tha_aeg_knd_ven_bam_azi_ger_mcd_aze_moo_vie_sid_dgb_lda_cic	0.743285078505521	1.7642044087925	0.0809811529625825
701	gam_mol_zul_lat_anl_chh_tig_ita_tur_aze_bam_ind_tsw_por_svk_bsq_krd_amr_bem_cnt_urd_ben_ewe_cze_moo_ctl_hun_tsn_yor_est_glc_sid_geo_lit_arw_pol_pan_aeg_mlt_prs_fin_ses_sun_ger_jav_jpn_tml_kor_dut_guj_swt_swe_bat_rom_amh_tag_mnd_afr_igb_scr_heb_slo_spa_ukr_alb_qcu_grk_bul_mcd_ven_hau_rus_wly_bos_mao_nor_fbf_hin_akn_mly_tha_owc_knd_dgb_swa_uzb_fre_eng_azi_lda_vie_sod_cic_dyu_xho	-0.429571699035875	-1.01998656440899	0.310380900457074
702	aeg_bos_akn_mol_wly_mlt_anl_cze_uzb_azi_tsn_ind_swa_grk_alb_bsq_afr_sid_moo_mnd_pol_glc_xho_fre_dgb_rus_hun_dyu_ven_fin_lat_tig_geo_ukr_ger_urd_nor_amh_heb_ben_est_swt_bat_spa_mly_jpn_tml_kor_svk_slo_igb_eng_mao_krd_amr_jav_cnt_rom_zul_ctl_chh_scr_hin_swe_por_qcu_mcd_bul_lit_fbf_owc_ita_sod_prs_sun_pan_ses_guj_ewe_tag_tha_hau_knd_bam_cic_aze_arw_dut_tur_bem_vie_gam_lda_tsw_yor	-0.656309292898857	-1.56705550288312	0.120498149910458
703	anl_nor_moo_slo_heb_owc_wly_hin_tur_aze_xho_sun_swa_fre_arw_bsq_guj_sid_lda_cnt_mol_urd_dgb_alb_bem_ben_fin_swt_ven_est_pol_chh_geo_ukr_scr_rom_bul_aeg_mlt_glc_hun_akn_jav_grk_ind_jpn_knd_kor_por_ctl_ses_spa_mao_dut_hau_tag_mnd_afr_tsw_ita_gam_rus_eng_cze_swe_qcu_svk_lit_bos_fbf_tig_lat_amh_ger_bat_prs_ewe_mcd_bam_mly_tha_amr_tml_cic_zul_uzb_krd_pan_azi_igb_vie_sod_tsn_yor_dyu	-0.690853439451921	-1.65901159839736	0.100482372703481
704	wly_hin_ven_ben_sid_owc_mlt_rom_uzb_aze_cic_tag_lda_mol_afr_bsq_por_hau_fbf_mnd_nor_svk_ewe_glc_bam_pan_fin_swt_dgb_hun_pol_anl_geo_bos_spa_swe_eng_chh_amh_ita_est_tsw_mly_mcd_ind_jpn_knd_kor_prs_lat_akn_alb_jav_bul_heb_sun_cnt_slo_zul_krd_gam_ukr_ger_urd_lit_qcu_cze_arw_ctl_dyu_tig_guj_amr_grk_mao_scr_moo_dut_ses_bat_tha_sod_tml_bem_xho_tur_fre_rus_azi_swa_vie_aeg_tsn_igb_yor	-0.343990566806113	-0.814371207816705	0.417512744137856
705	heb_nor_tsw_swe_mlt_amh_owc_por_uzb_aze_akn_bat_lda_ctl_alb_bsq_guj_tig_dgb_cnt_arw_slo_fbf_rom_swt_hin_hun_zul_moo_fin_ita_aeg_geo_fre_ukr_glc_urd_sod_sid_mcd_est_dyu_ind_bul_tag_jpn_tml_kor_pan_ben_xho_pol_mao_afr_chh_jav_mnd_spa_bem_scr_gam_krd_lat_dut_grk_qcu_cze_eng_svk_ven_wly_prs_anl_ger_sun_rus_cic_mol_igb_mly_tha_amr_knd_bam_tsn_azi_bos_lit_tur_yor_vie_hau_ses_swa_ewe	-0.47733231933302	-1.13627057401586	0.258762886281448
706	gam_urd_moo_pan_amr_wly_aeg_guj_uzb_azi_tsn_bat_zul_cze_mcd_bsq_swe_tig_ewe_mnd_dut_ctl_swt_hin_cic_mol_hun_ven_yor_est_lit_owc_geo_svk_fre_nor_ben_sod_sid_ukr_fin_dgb_ind_arw_tag_jpn_knd_kor_scr_glc_bam_slo_mly_rom_hau_jav_cnt_krd_dyu_bos_chh_alb_ita_por_prs_qcu_lat_rus_bul_fbf_amh_eng_anl_spa_sun_afr_ses_grk_lda_mao_tha_heb_tml_xho_igb_aze_ger_pol_tur_bem_vie_mlt_akn_tsw_swa	-0.0478878842979424	-0.112839252979613	0.910401212650311
707	amr_pol_bem_ctl_hau_sid_wly_guj_azi_uzb_igb_ind_tsw_urd_por_bsq_lat_gam_dgb_cnt_spa_rom_akn_slo_fbf_hin_fin_xho_ses_hun_cze_mlt_geo_glc_bos_fre_prs_owc_sod_mcd_est_yor_mao_ita_tag_jpn_tml_kor_ben_bul_swt_ger_sun_pan_anl_mly_mnd_eng_ven_rus_amh_krd_dut_ukr_afr_qcu_svk_mol_arw_bam_tig_alb_aeg_nor_jav_grk_lda_lit_dyu_bat_tha_chh_knd_moo_ewe_tur_swe_scr_aze_swa_vie_heb_tsn_zul_cic	0.336589075530198	0.792081146378987	0.430329140958329
708	owc_ukr_swt_mol_mlt_hau_chh_grk_aze_uzb_akn_bat_yor_glc_ben_bsq_ctl_aeg_ven_cnt_scr_bos_ses_cze_cic_afr_fin_lda_igb_hun_mcd_sod_geo_rus_hin_nor_dut_gam_tig_pan_est_moo_ind_ita_sun_jpn_knd_kor_lat_eng_fbf_urd_jav_prs_anl_mao_mnd_guj_ewe_arw_sid_spa_alb_krd_lit_qcu_por_swe_ger_dyu_wly_rom_amh_pol_tag_svk_swa_slo_dgb_mly_tha_amr_tml_tsn_tsw_azi_bul_fre_tur_xho_vie_heb_bem_zul_bam	-0.417342845144883	-0.989473576323651	0.324998913646738
709	amh_rom_swt_dut_heb_tig_sid_ukr_uzb_azi_dgb_bat_bem_eng_arw_bsq_swe_sod_bam_cnt_bul_hin_zul_ita_ven_prs_fin_fbf_lda_hun_lat_anl_geo_glc_afr_fre_slo_aeg_mlt_guj_est_swa_jav_krd_ind_jpn_tml_kor_pol_bos_xho_svk_tag_mol_chh_sun_mnd_cze_yor_rus_hau_alb_ben_ctl_mcd_qcu_lit_urd_grk_moo_gam_spa_owc_nor_mly_pan_ses_por_akn_mao_tha_wly_knd_tsw_cic_aze_scr_ger_tur_tsn_vie_amr_ewe_dyu_igb	-0.825341469553527	-1.99554472009201	0.0489092460049477
710	gam_ita_swt_prs_aeg_anl_amh_por_tur_azi_dgb_bat_xho_lat_spa_bsq_rus_chh_tsn_cnt_cze_bos_cic_krd_ses_ger_est_moo_lda_fin_svk_amr_geo_slo_scr_urd_grk_hau_wly_pan_hun_bam_sun_glc_tag_jpn_tml_kor_nor_afr_yor_ctl_mao_rom_mlt_mly_mnd_pol_igb_arw_sid_bul_ben_lit_dut_qcu_swe_ukr_hin_dyu_heb_guj_sod_mol_jav_fre_tsw_mcd_ven_ind_tha_owc_knd_akn_bem_uzb_alb_eng_aze_ewe_vie_tig_fbf_swa_zul	0.599093123328797	1.41535699482664	0.160303865590055
711	owc_bul_dyu_pan_hau_gam_wly_glc_uzb_azi_fbf_mao_bem_slo_bos_bsq_lat_aeg_ven_mnd_ita_ger_moo_por_zul_ben_fin_swt_akn_hun_alb_mlt_geo_prs_urd_svk_eng_tig_sid_nor_est_tsn_bat_hin_jav_jpn_knd_kor_scr_spa_dgb_fre_ind_krd_anl_mly_cnt_rom_yor_cze_sod_mol_rus_dut_mcd_qcu_afr_guj_swe_xho_amh_lit_amr_grk_tag_ctl_ses_ukr_bam_sun_tha_chh_tml_cic_lda_aze_pol_arw_tur_ewe_vie_heb_igb_tsw_swa	0.506976227548784	1.19555476850346	0.234909959813329
712	mlt_bos_ewe_slo_amr_tig_hau_pan_uzb_aze_dgb_ind_swt_afr_rus_bsq_ben_heb_tsw_mnd_swe_nor_zul_svk_akn_guj_est_ven_fbf_hun_arw_gam_geo_mcd_fre_ctl_scr_wly_sod_alb_fin_lda_mly_dut_bat_jpn_tml_kor_ger_lat_cic_spa_sun_hin_aeg_tag_cnt_eng_xho_cze_anl_prs_bul_ukr_glc_qcu_lit_mol_por_yor_chh_krd_sid_urd_jav_grk_bem_rom_moo_mao_tha_owc_knd_bam_ses_tur_pol_ita_azi_dyu_vie_amh_igb_swa_tsn	0.196514159446979	0.462773439012981	0.644607784637467
713	anl_alb_igb_spa_amh_gam_tig_pan_azi_uzb_ven_tag_zul_mol_hin_bsq_ukr_aeg_moo_cnt_urd_guj_bam_rus_bem_cze_fin_dyu_tsw_est_krd_owc_geo_ben_svk_rom_swe_hau_heb_pol_hun_swa_mly_bos_sun_jpn_knd_kor_scr_mcd_dgb_nor_ind_afr_sid_jav_mnd_eng_akn_por_amr_lit_ctl_lat_ger_qcu_prs_ita_dut_yor_wly_slo_sod_arw_mao_bul_fbf_glc_swt_bat_tha_mlt_tml_cic_ses_tur_grk_fre_aze_lda_vie_chh_ewe_xho_tsn	-0.396835039917982	-0.941181248853506	0.349050329047859
714	heb_prs_tsn_dut_amh_amr_tig_por_aze_tur_bem_jav_swa_fre_ukr_bsq_rus_chh_tsw_cnt_slo_rom_ven_grk_lda_spa_fin_akn_xho_hun_pol_hau_geo_ger_glc_lit_urd_aeg_anl_krd_est_bam_mao_scr_mly_jpn_tml_kor_eng_swe_cic_bos_tag_mcd_sid_sun_mnd_ctl_fbf_afr_owc_lat_cze_arw_pan_qcu_hin_ben_ita_dyu_mlt_alb_wly_bul_bat_guj_dgb_nor_swt_ind_tha_sod_knd_ses_yor_azi_svk_mol_uzb_moo_vie_gam_igb_ewe_zul	-1.20335940181833	-2.97902199460256	0.00368839816186899
715	gam_slo_zul_rom_aeg_sod_amr_bos_azi_tur_bam_mly_tsn_glc_arw_bsq_fre_mlt_dyu_mnd_hin_ctl_ses_grk_ven_ben_fin_moo_yor_est_ita_anl_geo_nor_pan_pol_cze_owc_sid_afr_hun_xho_mao_swe_tag_jpn_tml_kor_rus_scr_igb_guj_bat_prs_wly_ind_cnt_bul_lda_lat_heb_spa_ukr_dut_mcd_qcu_alb_krd_por_fbf_chh_svk_amh_urd_sun_ger_dgb_mol_bem_jav_tha_tig_knd_tsw_ewe_aze_eng_lit_uzb_swa_vie_hau_akn_cic_swt	0.0362528240902453	0.0853422075038029	0.932172795015235
716	sod_cze_dgb_fre_sid_amr_amh_alb_aze_azi_ven_bat_swa_afr_nor_bsq_ukr_wly_zul_mnd_guj_ben_tsn_lit_swt_krd_fin_xho_tsw_est_rus_mlt_geo_por_arw_hin_mcd_chh_tig_urd_hun_lda_tag_bul_ind_jpn_tml_kor_pan_lat_ewe_dut_mao_ger_owc_jav_cnt_eng_akn_spa_hau_glc_mol_swe_rom_qcu_pol_scr_slo_yor_heb_ctl_gam_bos_sun_ita_bam_prs_igb_mly_tha_anl_knd_cic_bem_tur_svk_grk_uzb_dyu_vie_aeg_fbf_ses_moo	-0.373430600180488	-0.885204769726386	0.378329226158149
717	gam_hin_bam_mcd_owc_sod_anl_scr_azi_tur_cic_mly_igb_afr_bos_bsq_krd_amr_tsw_cnt_svk_ctl_ven_eng_yor_bul_hun_dyu_bem_est_lat_hau_geo_ukr_grk_rom_lit_heb_aeg_ita_fin_swt_sun_alb_tag_jpn_knd_kor_ger_arw_akn_slo_mao_prs_tig_bat_mnd_cze_xho_por_sid_rus_pan_spa_pol_qcu_ben_urd_fre_swa_mlt_swe_amh_mol_jav_nor_fbf_dut_moo_ind_tha_chh_tml_ses_lda_aze_guj_glc_uzb_ewe_vie_wly_dgb_zul_tsn	-0.409847931512402	-0.972047544978499	0.333548347695407
718	wly_pol_ewe_glc_anl_gam_amh_bos_aze_tur_xho_ind_dyu_mol_swe_bsq_ben_amr_tsn_cnt_rus_arw_lda_pan_bam_spa_hun_fbf_akn_fin_slo_sod_geo_ctl_ukr_urd_svk_chh_aeg_lit_est_zul_bat_eng_jav_jpn_tml_kor_lat_rom_cic_ita_tag_guj_hau_sun_mnd_dut_moo_cze_owc_alb_prs_mcd_ger_qcu_hin_bul_scr_ven_tig_fre_sid_krd_mao_nor_yor_afr_bem_mly_tha_mlt_knd_dgb_swt_azi_por_grk_uzb_igb_vie_heb_tsw_ses_swa	-0.270567737533312	-0.63977082840596	0.523894535481595
719	anl_afr_igb_svk_tig_amh_aeg_nor_tur_uzb_lda_jav_moo_mcd_grk_bsq_hin_heb_yor_cnt_rus_swe_tsw_alb_dyu_glc_est_tsn_akn_fin_arw_mlt_geo_rom_ukr_spa_ita_sid_hau_por_hun_zul_bat_cze_ind_jpn_tml_kor_eng_slo_swt_fre_sun_prs_chh_tag_mnd_lit_ses_guj_gam_mol_ctl_dut_bul_qcu_bos_pol_ben_fbf_owc_lat_wly_scr_mao_pan_cic_ger_ven_mly_tha_sod_knd_xho_bem_aze_urd_krd_azi_ewe_vie_amr_swa_bam_dgb	-1.84225459563179	-4.87553915928847	4.45871675201838e-06
720	hau_ukr_moo_por_mlt_owc_tig_krd_tur_azi_lda_tag_swa_ger_ita_bsq_svk_aeg_swt_cnt_slo_cze_dyu_bul_igb_glc_fin_bem_xho_est_ben_amr_geo_pan_grk_dut_afr_wly_anl_rom_hun_ven_ind_pol_mly_jpn_tml_kor_guj_bos_bam_lit_bat_swe_gam_sun_mnd_prs_ewe_mcd_sid_eng_rus_spa_hin_qcu_lat_arw_fre_ses_sod_nor_heb_ctl_mao_alb_tsw_urd_yor_jav_tha_amh_knd_tsn_cic_uzb_scr_mol_aze_akn_vie_chh_fbf_dgb_zul	-0.0622307270210731	-0.146597566051733	0.883766990264808
721	hau_urd_ses_pol_heb_tig_sod_cze_tur_azi_lda_mao_swt_bul_mol_bsq_afr_anl_xho_cnt_mcd_rom_cic_guj_dgb_alb_hun_zul_ewe_est_swe_amh_geo_krd_arw_lit_lat_mlt_wly_dut_fin_dyu_jav_svk_sun_jpn_tml_kor_ben_glc_igb_fre_tag_pan_amr_ind_mnd_bos_tsw_spa_aeg_ger_ita_hin_scr_qcu_slo_ctl_eng_swa_chh_rus_gam_ukr_mly_por_yor_prs_fbf_bat_tha_sid_knd_tsn_akn_uzb_nor_grk_aze_bam_vie_owc_moo_bem_ven	-0.229497933948542	-0.542091757739642	0.589051843927461
722	anl_ben_swa_pan_hau_sod_amr_glc_azi_uzb_ewe_mly_dyu_ger_grk_bsq_dut_aeg_moo_cnt_alb_svk_igb_cze_bem_ctl_hun_yor_akn_est_fre_wly_geo_lit_guj_spa_swe_chh_mlt_bos_fin_lda_ind_bul_jav_jpn_knd_kor_pol_scr_ven_mol_sun_krd_amh_mao_mnd_prs_tsn_rus_owc_nor_lat_hin_rom_qcu_arw_ukr_ita_zul_tig_eng_gam_urd_tag_slo_dgb_afr_cic_bat_tha_heb_tml_fbf_bam_aze_por_mcd_tur_tsw_vie_sid_swt_xho_ses	-0.563407991317565	-1.34343981004142	0.182398573624474
723	sid_ctl_bem_dut_amh_amr_heb_alb_uzb_tur_moo_ind_dgb_bos_pan_bsq_nor_owc_lda_cnt_rus_cze_ven_mcd_akn_hin_fin_cic_fbf_est_scr_aeg_geo_rom_mol_eng_urd_hau_anl_arw_hun_yor_jav_guj_tag_jpn_tml_kor_ger_lit_ewe_pol_bat_lat_wly_mly_mnd_swe_ses_slo_mlt_glc_fre_grk_ben_qcu_afr_por_krd_bam_chh_spa_gam_prs_sun_bul_tsw_ita_xho_mao_tha_tig_knd_tsn_igb_azi_svk_ukr_aze_swa_vie_sod_swt_zul_dyu	-1.01493827011981	-2.48137062501567	0.0148839467485901
724	mlt_prs_igb_rom_sid_amh_chh_glc_aze_tur_dyu_tag_moo_ctl_bul_bsq_hin_hau_swt_mnd_bos_pol_dgb_lat_xho_nor_fin_bam_swa_est_cze_gam_geo_ben_urd_spa_afr_tig_wly_dut_hun_cic_mao_ita_bat_jpn_knd_kor_arw_krd_ven_guj_ind_alb_sod_sun_cnt_mcd_ses_swe_owc_eng_pan_ukr_ger_qcu_rus_fre_grk_tsn_aeg_slo_amr_svk_mly_scr_fbf_mol_ewe_jav_tha_heb_tml_tsw_zul_uzb_lit_por_azi_akn_vie_anl_lda_bem_yor	0.0796532269431864	0.187555788592928	0.851633485459183
725	amh_eng_dgb_guj_aeg_heb_tig_bos_tur_azi_ses_sun_igb_mcd_afr_bsq_ctl_sod_lda_cnt_ger_rom_zul_urd_ven_glc_est_akn_moo_fin_scr_wly_geo_hin_bul_fre_arw_sid_anl_por_hun_cic_ind_grk_mao_jpn_knd_kor_rus_lit_bem_mol_jav_pan_chh_bat_mnd_swe_bam_prs_amr_pol_slo_spa_lat_qcu_krd_dut_ita_tsw_mlt_alb_hau_ben_tag_ukr_swa_cze_dyu_mly_tha_gam_tml_tsn_yor_aze_nor_svk_uzb_fbf_vie_owc_ewe_xho_swt	0.61130246181655	1.44495978698958	0.151830248045139
726	wly_arw_zul_mol_chh_owc_mlt_spa_tur_azi_igb_mly_ven_lat_fre_bsq_alb_heb_swa_mnd_ctl_dut_moo_eng_xho_bos_hun_bam_lda_fin_ben_hau_geo_afr_bul_ukr_guj_sod_amr_ita_est_tsw_sun_scr_ind_jpn_knd_kor_pol_ger_ewe_cze_jav_prs_gam_tag_cnt_rom_cic_glc_tig_slo_hin_por_nor_qcu_grk_swe_urd_ses_anl_mcd_aeg_rus_bat_pan_yor_krd_tsn_mao_tha_amh_tml_swt_bem_uzb_svk_lit_aze_dyu_vie_sid_akn_fbf_dgb	-0.174612772271234	-0.41191221909253	0.681351622667529
727	anl_grk_swa_mcd_amh_owc_wly_urd_aze_azi_akn_ind_bam_nor_guj_bsq_ctl_tig_ses_mnd_bul_hin_igb_alb_swt_svk_est_yor_dyu_hun_ita_hau_geo_rom_arw_slo_lat_mlt_sod_ben_fin_tsw_bat_spa_mly_jpn_knd_kor_ger_lit_xho_pan_jav_prs_aeg_mao_cnt_dut_dgb_afr_chh_bos_swe_scr_pol_qcu_glc_rus_krd_bem_sid_eng_heb_por_tag_fre_tsn_ukr_moo_sun_tha_amr_tml_lda_zul_tur_cze_mol_uzb_ven_vie_gam_cic_fbf_ewe	-0.212953893552012	-0.502527745470931	0.616484237263097
728	chh_ctl_bem_urd_sid_aeg_owc_hin_tur_uzb_yor_jav_dgb_nor_scr_bsq_swe_wly_akn_cnt_ben_por_tsn_spa_igb_prs_hun_swt_xho_est_cze_anl_geo_rom_lit_arw_fre_amr_heb_alb_fin_bam_ind_ita_sun_jpn_knd_kor_krd_slo_moo_ukr_mly_bos_hau_bat_mnd_glc_fbf_svk_gam_ger_pol_lat_mol_qcu_rus_eng_afr_ven_sod_bul_amh_mcd_mao_grk_tsw_guj_dyu_tag_tha_mlt_tml_swa_lda_azi_pan_dut_aze_ses_vie_tig_ewe_cic_zul	-0.946237995258269	-2.3005332552726	0.0236533875083538
729	tig_ctl_dgb_ger_aeg_anl_sod_scr_aze_azi_ven_tag_bam_ukr_guj_bsq_mol_sid_zul_mnd_nor_bos_yor_alb_dyu_urd_est_swt_xho_hun_rom_hau_geo_pol_rus_prs_hin_wly_gam_glc_fin_cic_mly_lat_sun_jpn_knd_kor_cze_dut_tsn_slo_jav_spa_amr_mao_cnt_lit_swa_pan_mlt_mcd_ben_por_grk_qcu_afr_krd_ita_bem_chh_swe_heb_fre_ind_arw_tsw_bul_moo_bat_tha_owc_tml_ewe_ses_uzb_svk_eng_tur_fbf_vie_amh_akn_lda_igb	0.304359044971314	0.715860636046016	0.475871000736475
730	chh_mol_dgb_dut_heb_sod_hau_bul_aze_azi_cic_ind_fbf_ben_pol_bsq_mcd_sid_zul_cnt_bos_nor_swa_ctl_tsw_rom_est_ses_bam_hun_guj_wly_geo_slo_swe_afr_alb_amr_aeg_hin_fin_moo_mly_ger_mao_jpn_knd_kor_rus_cze_dyu_scr_tag_urd_amh_bat_mnd_svk_ven_glc_mlt_por_arw_lit_lat_qcu_spa_fre_krd_igb_anl_ita_owc_prs_jav_eng_akn_ukr_tsn_sun_tha_tig_tml_xho_ewe_uzb_pan_grk_tur_bem_vie_gam_lda_swt_yor	-0.0920479869096978	-0.216984889633422	0.828695424941243
731	sid_pan_dyu_bos_gam_wly_owc_ctl_aze_azi_cic_mly_ses_urd_lit_bsq_guj_tig_yor_cnt_rus_ben_swa_prs_fbf_mcd_est_xho_lda_hun_eng_anl_geo_mol_ger_hin_fre_sod_aeg_ukr_fin_moo_jav_por_mao_jpn_tml_kor_ita_bul_dgb_grk_ind_pol_hau_bat_mnd_svk_ven_cze_heb_rom_nor_scr_krd_qcu_afr_glc_spa_igb_amr_slo_chh_dut_tag_arw_tsw_lat_bam_sun_tha_mlt_knd_ewe_akn_uzb_swe_alb_tur_bem_vie_amh_tsn_swt_zul	-0.0211677131230234	-0.0499254018803363	0.960288904243578
732	gam_krd_igb_swe_aeg_heb_chh_alb_tur_uzb_xho_bat_akn_nor_lit_bsq_grk_wly_bem_cnt_ita_eng_tsw_ben_dgb_pan_fin_ven_bam_hun_arw_hau_geo_urd_guj_cze_rus_amh_owc_glc_est_ses_ind_ger_tag_jpn_tml_kor_mcd_rom_fbf_ctl_sun_scr_sid_mao_mnd_pol_ewe_lat_anl_afr_bul_mol_dut_qcu_ukr_slo_prs_dyu_sod_fre_amr_svk_jav_bos_tsn_hin_lda_mly_tha_mlt_knd_cic_zul_aze_por_spa_azi_yor_vie_tig_swa_moo_swt	0.32549774207886	0.767562499989133	0.444691558538256
733	owc_grk_cic_bul_wly_sod_mlt_rus_azi_tur_tsn_mao_swa_pol_afr_bsq_ukr_amh_tsw_mnd_swe_nor_ven_por_swt_ben_fin_bam_zul_est_lat_chh_geo_mol_ita_svk_guj_anl_heb_alb_hun_dgb_tag_ctl_bat_jpn_tml_kor_arw_hin_fbf_fre_sun_krd_aeg_ind_cnt_prs_akn_ger_hau_scr_spa_rom_urd_qcu_slo_lit_eng_moo_amr_bos_sid_mcd_mly_cze_ses_dut_igb_jav_tha_gam_knd_xho_ewe_aze_pan_glc_uzb_dyu_vie_tig_bem_yor_lda	0.287414334478613	0.677083346811407	0.500033848103808
734	amr_afr_ven_por_sid_amh_sod_nor_aze_azi_moo_sun_dgb_hin_slo_bsq_pan_anl_xho_cnt_bul_swe_cic_krd_ses_guj_est_swt_zul_hun_arw_owc_geo_cze_glc_rus_lit_chh_wly_mcd_fin_yor_mly_pol_ind_jpn_tml_kor_spa_alb_igb_eng_bat_dut_heb_tag_mnd_ctl_akn_urd_hau_ger_svk_ita_mol_qcu_ben_ukr_scr_fbf_gam_lat_aeg_grk_mao_rom_tsn_prs_lda_jav_tha_mlt_knd_swa_tsw_uzb_bos_fre_tur_ewe_vie_tig_bem_dyu_bam	0.235341363125134	0.554247508172494	0.58073982205642
735	owc_pol_ven_ben_mlt_anl_tig_glc_uzb_aze_cic_ind_xho_por_bos_bsq_ukr_chh_dgb_mnd_cze_fre_lda_slo_tsn_nor_hun_dyu_tsw_fin_swe_sod_geo_krd_prs_lit_grk_amr_aeg_rom_est_zul_tag_mcd_mly_jpn_knd_kor_arw_spa_swt_svk_mao_hin_hau_sun_cnt_alb_igb_dut_heb_ger_mol_lat_pan_qcu_urd_ctl_bul_ewe_gam_ita_wly_rus_jav_scr_moo_afr_swa_bat_tha_sid_tml_ses_bem_tur_eng_guj_azi_akn_vie_amh_yor_fbf_bam	-0.140745112572818	-0.331939247670524	0.740682064320718
736	sod_lat_ven_rus_gam_hau_wly_guj_azi_tur_bem_jav_xho_svk_ctl_bsq_ben_tig_bam_cnt_ita_slo_fbf_bos_ses_nor_est_lda_dgb_hun_afr_amh_geo_rom_swe_arw_por_mlt_chh_bul_fin_swa_mly_mcd_ind_jpn_knd_kor_fre_krd_ewe_urd_sun_scr_sid_mao_mnd_grk_swt_pol_amr_glc_ukr_pan_spa_qcu_hin_mol_cze_tsn_owc_dut_aeg_lit_tag_ger_dyu_eng_moo_bat_tha_anl_tml_akn_tsw_uzb_prs_alb_aze_yor_vie_heb_zul_cic_igb	-0.246986604385024	-0.583290646186094	0.561109518591797
737	gam_dut_dgb_ukr_sid_tig_heb_prs_azi_aze_lda_jav_ven_afr_glc_bsq_ctl_chh_moo_mnd_lit_eng_bem_hin_ewe_spa_est_ses_swa_hun_mol_amh_geo_grk_fre_bul_rom_hau_sod_swe_fin_bam_sun_ita_ind_jpn_tml_kor_pol_krd_igb_arw_mao_nor_amr_mly_cnt_pan_akn_svk_anl_alb_bos_urd_ger_qcu_scr_guj_slo_swt_aeg_mcd_wly_lat_bat_rus_yor_cze_cic_tag_tha_mlt_knd_zul_fbf_uzb_por_ben_tur_dyu_vie_owc_xho_tsn_tsw	-0.0360141349804866	-0.085090174510892	0.932372613769976
738	anl_dut_cic_bos_tig_gam_mlt_scr_tur_aze_igb_jav_swa_ctl_glc_bsq_prs_wly_ven_cnt_slo_mcd_zul_ukr_bam_lit_fin_lda_tsn_est_lat_sid_geo_ben_svk_grk_eng_heb_hau_bul_hun_bem_sun_fre_ind_jpn_knd_kor_guj_afr_moo_swe_bat_spa_sod_mly_mnd_cze_dgb_rus_chh_hin_arw_pan_ger_qcu_krd_rom_alb_dyu_amr_por_aeg_nor_mao_urd_yor_ita_swt_tag_tha_owc_tml_akn_ewe_uzb_pol_mol_azi_ses_vie_amh_tsw_fbf_xho	-0.149210716576187	-0.352069807110986	0.725582448419925
739	sid_bos_ewe_rus_chh_aeg_anl_grk_uzb_azi_bem_tag_tsn_krd_svk_bsq_rom_amr_dgb_mnd_urd_prs_ven_alb_akn_por_fin_swt_tsw_est_pan_sod_geo_swe_dut_mol_lat_mlt_tig_pol_hun_fbf_jav_afr_mao_jpn_knd_kor_glc_bul_dyu_arw_bat_cze_gam_ind_cnt_fre_cic_hin_hau_nor_eng_ukr_guj_qcu_ben_lit_slo_lda_amh_ita_owc_mcd_sun_ctl_yor_ger_zul_mly_tha_heb_tml_moo_ses_tur_spa_scr_aze_bam_vie_wly_igb_swa_xho	-1.58241066475085	-4.05159197233528	0.000105401983935808
740	hau_hin_dgb_mcd_owc_chh_wly_por_tur_aze_ses_bat_fbf_spa_nor_bsq_rom_tig_swa_mnd_alb_bul_ven_slo_bam_lit_hun_yor_zul_est_grk_amr_geo_glc_cze_swe_bos_sod_anl_ita_fin_bem_sun_pol_tag_jpn_tml_kor_ctl_dut_tsw_pan_ind_eng_gam_mly_cnt_lat_tsn_rus_sid_krd_arw_urd_prs_qcu_svk_guj_fre_xho_aeg_mol_mlt_afr_jav_ukr_dyu_ger_swt_mao_tha_amh_knd_moo_akn_uzb_ben_scr_azi_ewe_vie_heb_cic_lda_igb	-0.902149793433532	-2.18910970982499	0.0310921595400925
741	gam_svk_dyu_arw_owc_wly_mlt_mcd_azi_aze_dgb_ind_ses_rus_lit_bsq_ita_sid_ven_mnd_guj_ukr_cic_ctl_bem_prs_hun_moo_tsw_est_hin_hau_geo_alb_slo_eng_rom_anl_chh_grk_fin_tsn_jav_por_mao_jpn_tml_kor_dut_bos_yor_cze_sun_nor_tig_mly_cnt_pol_lda_spa_heb_krd_ben_lat_glc_qcu_bul_pan_scr_fbf_amr_afr_amh_swe_tag_urd_igb_fre_swa_bat_tha_aeg_knd_akn_ewe_tur_mol_ger_uzb_zul_vie_sod_swt_xho_bam	-0.627301882391792	-1.50324687502891	0.136163697274053
742	amr_mcd_dgb_ger_mlt_tig_heb_spa_tur_azi_moo_tag_ewe_hin_rom_bsq_scr_chh_swa_mnd_lit_eng_igb_nor_yor_svk_est_tsn_fbf_hun_ben_sid_geo_glc_arw_prs_cze_gam_amh_bul_fin_ven_mao_ctl_jav_jpn_knd_kor_mol_lat_cic_ita_bat_rus_wly_sun_cnt_fre_swt_dut_hau_guj_urd_swe_afr_qcu_bos_slo_ukr_akn_anl_pan_owc_alb_mly_por_xho_pol_ses_ind_tha_aeg_tml_tsw_zul_uzb_krd_grk_aze_lda_vie_sod_bam_bem_dyu	-0.326263642167866	-0.77237827183048	0.44184886270001
743	chh_ctl_akn_urd_amr_aeg_sid_bul_azi_tur_yor_tag_bam_pol_cze_bsq_lit_hau_tsw_cnt_rom_svk_ses_afr_igb_ukr_hun_ewe_moo_fin_scr_tig_geo_hin_prs_ger_glc_mlt_owc_por_est_ven_mly_ita_mao_jpn_knd_kor_rus_krd_lda_spa_bat_alb_sod_jav_mnd_grk_swt_bos_wly_nor_fre_lat_eng_qcu_pan_guj_dut_fbf_amh_slo_gam_arw_sun_ben_swa_mol_bem_ind_tha_anl_tml_xho_dyu_aze_swe_mcd_uzb_cic_vie_heb_dgb_tsn_zul	-0.542841506963055	-1.29307290729978	0.199188788788176
744	sod_bos_bem_glc_chh_aeg_anl_mol_azi_uzb_bam_tag_igb_dut_pan_bsq_ben_owc_swa_mnd_por_spa_tsw_bul_ses_ita_est_cic_zul_hun_hin_amh_geo_pol_lat_krd_afr_heb_sid_eng_fin_swt_mao_nor_sun_jpn_tml_kor_cze_ctl_ven_arw_bat_guj_tig_ind_cnt_alb_tsn_grk_amr_svk_scr_mcd_lit_qcu_ger_ukr_rus_dyu_mlt_swe_hau_urd_mly_rom_yor_slo_fbf_jav_tha_gam_knd_xho_moo_aze_prs_fre_tur_lda_vie_wly_ewe_dgb_akn	-0.200913924813146	-0.474495856924789	0.636258632338762
745	sid_ben_ven_urd_wly_aeg_heb_afr_tur_azi_yor_mly_dyu_rom_por_bsq_slo_amr_bam_mnd_bul_eng_akn_svk_tsw_lit_fin_cic_swt_est_bos_sod_geo_alb_mcd_ukr_lat_owc_chh_arw_hun_moo_sun_ita_tag_jpn_tml_kor_rus_ger_xho_mol_mao_ctl_gam_bat_cnt_nor_igb_scr_hau_krd_pan_pol_fre_qcu_spa_prs_hin_dgb_amh_cze_tig_glc_jav_guj_lda_swe_tsn_ind_tha_anl_knd_swa_ewe_uzb_grk_dut_aze_ses_vie_mlt_fbf_zul_bem	-0.648063181823207	-1.5504021486872	0.124441511472148
746	mlt_pol_cic_glc_tig_sid_amh_lit_uzb_tur_dgb_bat_moo_ukr_scr_bsq_ctl_chh_ewe_mnd_spa_nor_swa_grk_lda_mol_est_xho_zul_hun_ger_amr_geo_cze_dut_svk_arw_sod_anl_ita_fin_tsn_mly_urd_jav_jpn_tml_kor_rom_pan_ses_lat_tag_slo_gam_sun_cnt_rus_bem_eng_wly_swe_por_alb_ben_qcu_hin_bos_bul_bam_heb_prs_owc_afr_mao_guj_ven_krd_fbf_ind_tha_aeg_knd_akn_swt_azi_mcd_fre_aze_tsw_vie_hau_yor_dyu_igb	-0.78703184345411	-1.89139175363351	0.0616842284186287
747	amh_mcd_xho_scr_anl_heb_wly_afr_aze_uzb_moo_jav_fbf_spa_dut_bsq_pol_tig_swa_mnd_guj_alb_bem_lit_tsw_ukr_hun_lda_zul_est_ben_mlt_geo_slo_fre_rom_glc_owc_chh_pan_fin_yor_sun_bul_tag_jpn_knd_kor_mol_grk_bam_swe_mao_por_amr_ind_cnt_ctl_swt_arw_hau_eng_nor_urd_bos_qcu_prs_svk_ger_tsn_sid_cze_gam_hin_mly_lat_ses_rus_cic_bat_tha_sod_tml_akn_dgb_tur_ita_krd_azi_ven_vie_aeg_dyu_ewe_igb	0.00399538025465913	0.00940958948226315	0.992512500184861
748	hau_spa_dyu_rom_mlt_sid_chh_fre_uzb_tur_xho_ind_zul_svk_scr_bsq_urd_aeg_tsw_mnd_eng_cze_cic_arw_lda_glc_est_ewe_swt_hun_rus_owc_geo_ben_slo_mol_krd_amh_anl_grk_fin_bem_bat_swe_mly_jpn_tml_kor_hin_afr_fbf_ctl_jav_guj_tig_mao_cnt_ukr_ven_mcd_wly_prs_ger_pol_bul_qcu_por_lit_lat_tsn_heb_dut_sod_pan_tag_nor_yor_ita_igb_sun_tha_amr_knd_ses_akn_aze_alb_bos_azi_bam_vie_gam_swa_moo_dgb	-0.426291553749469	-1.01187701431752	0.31422226832607
749	chh_glc_cic_scr_heb_aeg_sid_ita_tur_azi_ven_tag_bem_hin_eng_bsq_swe_owc_lda_cnt_dut_ctl_yor_afr_dgb_lat_est_igb_ewe_fin_grk_sod_geo_pan_rus_cze_svk_amr_amh_lit_hun_dyu_mly_spa_mao_jpn_tml_kor_fre_arw_bam_nor_sun_slo_anl_ind_mnd_ben_ses_alb_wly_rom_ger_krd_por_qcu_pol_guj_bos_tsw_gam_ukr_mlt_mol_jav_urd_akn_mcd_swt_bat_tha_tig_knd_moo_tsn_uzb_bul_prs_aze_swa_vie_hau_zul_fbf_xho	0.215780243307994	0.507526759572113	0.6129867689014
750	chh_fre_tsw_nor_sid_gam_mlt_mol_tur_uzb_swt_tag_xho_ukr_cze_bsq_scr_aeg_dgb_cnt_grk_urd_cic_ben_dyu_svk_fin_ses_swa_est_por_wly_geo_swe_mcd_ctl_ger_anl_hau_krd_hun_lda_sun_lit_bat_jpn_tml_kor_afr_eng_ewe_slo_ind_pol_amh_mly_mnd_prs_tsn_dut_heb_alb_glc_rom_bul_qcu_spa_ita_pan_bem_tig_rus_sod_arw_jav_hin_igb_bos_zul_mao_tha_owc_knd_akn_bam_azi_lat_guj_aze_moo_vie_amr_ven_fbf_yor	-0.484053043032946	-1.15172279742609	0.252387231056096
751	gam_swe_ewe_ctl_sod_amr_sid_svk_uzb_tur_ses_bat_bem_bul_cze_bsq_pan_chh_fbf_mnd_rom_guj_xho_nor_igb_krd_hun_ven_dgb_est_urd_wly_geo_bos_ben_arw_hin_tig_amh_grk_fin_cic_mly_glc_jav_jpn_tml_kor_lit_ita_zul_rus_mao_eng_heb_tag_cnt_ukr_tsn_ger_aeg_spa_afr_lat_por_qcu_fre_alb_slo_moo_mlt_pol_hau_dut_sun_mol_tsw_prs_swa_ind_tha_owc_knd_dyu_yor_aze_scr_mcd_azi_lda_vie_anl_bam_swt_akn	0.355638610850358	0.838335202330909	0.403991994803996
752	amr_afr_moo_fre_aeg_gam_heb_cze_aze_uzb_zul_sun_fbf_eng_pol_bsq_grk_hau_bem_mnd_rom_ita_swa_nor_cic_prs_fin_akn_yor_est_svk_tig_geo_ben_lat_ger_swe_wly_amh_dut_hun_ven_mly_scr_mao_jpn_knd_kor_slo_arw_xho_bul_bat_ukr_mlt_jav_cnt_mcd_tsn_lit_sid_por_bos_glc_rus_qcu_alb_ctl_guj_dgb_owc_urd_chh_pan_ind_mol_igb_hin_tsw_tag_tha_sod_tml_ses_ewe_tur_spa_krd_azi_dyu_vie_anl_lda_bam_swt	-0.56864027120239	-1.35631495235289	0.178282708261046
753	aeg_nor_bem_ger_tig_anl_wly_ukr_azi_aze_akn_jav_bam_urd_bos_bsq_mcd_owc_lda_mnd_pol_por_zul_bul_xho_lat_est_ven_tsw_fin_cze_sid_geo_pan_krd_slo_arw_amr_sod_dut_hun_swt_bat_afr_mao_jpn_tml_kor_eng_prs_ses_fre_sun_glc_chh_ind_cnt_svk_dyu_ctl_heb_rom_alb_guj_ben_qcu_swe_ita_mol_yor_mlt_lit_hau_spa_tag_rus_fbf_scr_dgb_mly_tha_amh_knd_moo_ewe_tur_hin_grk_uzb_igb_vie_gam_tsn_swa_cic	-0.203433982236382	-0.480335948411434	0.632116468013972
754	tig_guj_fbf_eng_heb_aeg_anl_urd_uzb_tur_moo_tag_dyu_pol_lat_bsq_mol_mlt_tsw_mnd_ger_alb_ven_scr_akn_glc_fin_zul_tsn_est_ukr_sod_geo_lit_por_nor_ctl_owc_gam_spa_hun_swt_bat_krd_sun_jpn_knd_kor_grk_fre_swa_rus_ind_bul_hau_jav_cnt_arw_bam_hin_wly_ben_slo_swe_ita_qcu_rom_mcd_prs_xho_chh_afr_amr_cze_mly_bos_ses_svk_lda_mao_tha_sid_tml_dgb_cic_aze_dut_pan_azi_ewe_vie_amh_yor_bem_igb	-0.271339443579049	-0.641170189607008	0.522989077536892
755	amr_afr_swt_rus_sid_heb_tig_bos_azi_uzb_tsn_jav_cic_swe_pol_bsq_urd_owc_moo_mnd_krd_svk_dyu_lit_ses_ukr_fin_dgb_lda_hun_bul_chh_geo_grk_mcd_cze_fre_amh_sod_eng_est_zul_mao_pan_bat_jpn_knd_kor_ctl_hin_swa_arw_mly_lat_hau_tag_cnt_scr_bam_ben_mlt_mol_guj_nor_por_qcu_prs_ger_rom_ewe_wly_slo_gam_dut_sun_alb_akn_ita_yor_ind_tha_anl_tml_fbf_igb_aze_glc_spa_tur_bem_vie_aeg_xho_ven_tsw	-0.379124977279238	-0.898404287104302	0.371290165157248
756	hau_ita_ven_spa_chh_sid_aeg_mol_tur_aze_swa_mly_dyu_eng_pol_bsq_dut_amh_bam_cnt_ctl_rom_ewe_por_xho_svk_fin_ses_moo_est_slo_sod_geo_ger_pan_ukr_ben_heb_mlt_glc_hun_dgb_jav_grk_mao_jpn_knd_kor_prs_arw_lda_bos_bat_lat_amr_sun_mnd_alb_cic_scr_tig_urd_rus_hin_guj_qcu_krd_nor_mcd_tsn_gam_afr_owc_bul_tag_cze_bem_fre_tsw_ind_tha_wly_tml_zul_yor_uzb_lit_swe_azi_fbf_vie_anl_igb_akn_swt	-0.737672597435984	-1.77623374814198	0.0789647946780026
757	sod_rom_fbf_bos_hau_mlt_sid_nor_uzb_azi_tsn_bat_dgb_afr_glc_bsq_por_owc_zul_cnt_spa_slo_swt_hin_swa_ger_hun_bem_xho_est_ctl_wly_geo_krd_lit_scr_fre_amh_amr_mcd_fin_tsw_tag_dut_mly_jpn_knd_kor_guj_mol_lda_pol_sun_eng_chh_mao_mnd_urd_ven_ukr_anl_arw_prs_cze_alb_qcu_swe_lat_grk_ewe_aeg_bul_tig_svk_ind_ben_akn_pan_igb_jav_tha_heb_tml_moo_yor_tur_ita_rus_aze_bam_vie_gam_dyu_cic_ses	0.496445678558221	1.17401512841577	0.243386646717164
758	gam_slo_tsw_arw_sid_amr_tig_nor_uzb_tur_bam_sun_bem_glc_dut_bsq_ben_chh_igb_cnt_scr_bos_xho_eng_moo_ukr_hun_ewe_tsn_est_krd_heb_geo_afr_swe_hin_fre_anl_wly_lit_fin_ses_mly_guj_ind_jpn_tml_kor_rus_por_fbf_pan_tag_spa_mlt_bat_mnd_ger_dgb_cze_aeg_rom_urd_mcd_grk_qcu_alb_lat_ita_swt_sod_mol_hau_prs_jav_ctl_lda_pol_zul_mao_tha_owc_knd_swa_cic_aze_bul_svk_azi_akn_vie_amh_ven_dyu_yor	-0.277943888550926	-0.657853997876134	0.512257037883603
759	wly_slo_tsn_alb_sod_chh_heb_ger_tur_azi_akn_mao_tsw_svk_mol_bsq_glc_amr_lda_mnd_bos_eng_cic_krd_moo_nor_fin_dgb_zul_est_ukr_anl_geo_prs_ben_scr_por_gam_aeg_rom_hun_dyu_sun_ctl_mly_jpn_tml_kor_mcd_urd_ewe_afr_bat_spa_mlt_ind_cnt_lit_yor_swe_sid_hin_fre_cze_dut_qcu_rus_pan_ita_swt_owc_guj_hau_grk_jav_bul_ses_lat_fbf_tag_tha_amh_knd_bem_igb_aze_arw_pol_uzb_swa_vie_tig_bam_ven_xho	-0.325622313572256	-0.770983051169278	0.442671356281615
760	tig_mcd_dgb_hin_sod_anl_amr_ukr_tur_uzb_tsw_mly_ses_pol_spa_bsq_pan_wly_cic_cnt_bos_swe_bam_scr_akn_ger_fin_swa_swt_est_glc_aeg_geo_rom_por_alb_ctl_hau_gam_rus_hun_lda_ind_arw_mao_jpn_tml_kor_grk_afr_bem_dut_tag_svk_sid_bat_mnd_urd_yor_ben_heb_guj_cze_eng_ita_qcu_krd_lat_lit_tsn_chh_slo_mlt_nor_sun_bul_ven_fre_ewe_jav_tha_owc_knd_xho_dyu_aze_mol_prs_azi_zul_vie_amh_moo_igb_fbf	-0.184430975004322	-0.435741947010749	0.664033698228303
761	sod_pan_dyu_krd_sid_hau_chh_spa_aze_azi_fbf_ind_cic_grk_ukr_bsq_svk_amh_bem_cnt_pol_lat_ewe_rus_dgb_glc_fin_akn_tsw_hun_afr_gam_geo_alb_por_fre_scr_anl_owc_mol_est_lda_tag_ger_mao_jpn_knd_kor_swe_ita_ses_dut_bat_urd_wly_sun_mnd_bos_bam_slo_mlt_mcd_prs_guj_hin_qcu_ben_ctl_lit_moo_aeg_bul_heb_eng_jav_arw_swt_nor_zul_mly_tha_amr_tml_xho_igb_uzb_cze_rom_tur_swa_vie_tig_ven_yor_tsn	-0.485598026202092	-1.15764323517533	0.249974157778046
762	anl_bos_igb_guj_chh_hau_amr_ctl_uzb_azi_ven_sun_tsn_swe_svk_bsq_por_sid_yor_mnd_krd_rus_xho_nor_lda_prs_hun_bam_cic_est_ita_amh_geo_grk_ukr_cze_lat_sod_wly_ger_fin_ewe_tag_hin_mly_jpn_knd_kor_alb_scr_akn_fre_bat_slo_heb_ind_cnt_lit_tsw_rom_aeg_urd_bul_mol_mcd_qcu_ben_pan_pol_moo_gam_glc_tig_arw_jav_spa_dyu_dut_swt_mao_tha_mlt_tml_ses_dgb_tur_afr_eng_aze_swa_vie_owc_zul_bem_fbf	-0.320910489374367	-0.759211554236523	0.449646077406726
763	anl_mol_ewe_dut_sid_owc_sod_arw_azi_uzb_dgb_ind_akn_ger_ctl_bsq_krd_gam_cic_cnt_afr_eng_bam_cze_xho_bul_est_moo_ven_hun_grk_tig_geo_slo_bos_pan_glc_hau_wly_pol_fin_igb_mao_mcd_tag_jpn_tml_kor_prs_ben_ses_lat_sun_swe_amh_bat_mnd_por_tsn_urd_amr_rus_spa_hin_fre_qcu_scr_guj_ukr_tsw_heb_ita_chh_rom_mly_nor_swt_lit_swa_jav_tha_mlt_knd_zul_yor_tur_svk_alb_aze_lda_vie_aeg_bem_fbf_dyu	-0.17473005918623	-0.412501720249528	0.680921097951443
764	gam_arw_tsw_hin_heb_wly_amh_mcd_azi_aze_ven_bat_igb_spa_ctl_bsq_nor_amr_bem_mnd_eng_svk_lda_ita_ewe_por_fin_dyu_yor_est_pan_mlt_geo_afr_prs_guj_swe_sid_aeg_ben_hun_swt_jav_alb_mao_jpn_knd_kor_ukr_scr_fbf_bul_tag_rus_chh_ind_cnt_rom_akn_lat_hau_urd_dut_cze_slo_qcu_grk_bos_glc_bam_tig_krd_owc_ger_mly_pol_cic_fre_ses_sun_tha_anl_tml_tsn_moo_tur_mol_lit_uzb_swa_vie_sod_xho_dgb_zul	-0.369223141660655	-0.874684240893555	0.383999026952185
765	amr_urd_akn_ukr_sod_heb_chh_pan_aze_azi_tsn_bat_cic_mcd_bos_bsq_mol_wly_swa_cnt_swe_lit_bem_pol_dgb_ben_hun_tsw_dyu_est_rus_hau_geo_cze_nor_rom_ctl_anl_owc_spa_fin_swt_jav_alb_sun_jpn_tml_kor_bul_krd_zul_arw_mao_afr_sid_ind_mnd_guj_ses_slo_mlt_ita_svk_eng_scr_qcu_glc_grk_lat_fbf_amh_dut_aeg_fre_tag_ger_moo_prs_ven_mly_tha_gam_knd_bam_yor_uzb_por_hin_tur_ewe_vie_tig_lda_igb_xho	-0.410308276505304	-0.973574473519726	0.332793374332541
766	sid_bos_fbf_slo_owc_chh_tig_por_uzb_azi_bem_ind_yor_dut_svk_bsq_pol_gam_dyu_mnd_ita_rus_igb_grk_dgb_nor_fin_bam_zul_hun_krd_heb_geo_lit_swe_spa_ben_wly_sod_afr_est_tsw_sun_lat_jav_jpn_tml_kor_rom_cze_swa_fre_bat_ctl_anl_tag_cnt_alb_lda_ger_amh_prs_eng_pan_mcd_qcu_arw_mol_urd_akn_mlt_hin_aeg_bul_mly_guj_xho_scr_swt_mao_tha_hau_knd_ewe_cic_aze_ukr_glc_tur_tsn_vie_amr_ven_moo_ses	-0.0291780226655012	-0.0687517007856663	0.945334871727525
767	amr_alb_dgb_ukr_wly_chh_tig_swe_azi_uzb_ven_mly_ewe_afr_rom_bsq_krd_owc_akn_mnd_pol_urd_igb_ita_moo_dut_hun_lda_xho_fin_bul_hau_geo_slo_ger_mcd_fre_sod_gam_hin_est_bam_sun_lit_mao_jpn_knd_kor_guj_por_bem_bos_ind_glc_heb_tag_cnt_arw_fbf_ben_amh_eng_mol_lat_grk_qcu_rus_prs_svk_tsn_anl_cze_aeg_nor_bat_pan_tsw_ctl_cic_jav_tha_sid_tml_zul_yor_tur_spa_scr_aze_ses_vie_mlt_dyu_swa_swt	0.0194194792737127	0.0457494805175137	0.963608019686626
768	amh_ita_yor_ben_sid_heb_sod_lat_tur_uzb_ses_bat_bem_glc_svk_bsq_ukr_mlt_ven_mnd_por_grk_ewe_afr_fbf_fre_fin_moo_tsw_est_eng_owc_geo_nor_lit_dut_cze_anl_gam_alb_hun_tsn_tag_rus_jav_jpn_knd_kor_ger_mol_bam_guj_mly_pan_wly_ind_cnt_arw_xho_prs_amr_bul_hin_bos_slo_qcu_ctl_scr_krd_igb_aeg_spa_chh_urd_sun_swe_zul_pol_cic_mao_tha_tig_tml_dyu_lda_aze_rom_mcd_azi_akn_vie_hau_swt_dgb_swa	-0.208299593897494	-0.493063128662026	0.623130217267568
769	chh_ger_fbf_bul_amr_owc_sod_afr_azi_uzb_swt_jav_ewe_swe_bos_bsq_ita_hau_dyu_mnd_arw_rom_dgb_pol_swa_lit_fin_bem_yor_est_mol_mlt_geo_ukr_spa_por_grk_anl_heb_prs_hun_akn_mly_nor_sun_jpn_knd_kor_glc_alb_cic_urd_mao_slo_amh_ind_cnt_guj_ven_pan_sid_eng_ben_dut_svk_qcu_scr_mcd_hin_ses_gam_ctl_wly_krd_bat_fre_moo_rus_lda_tag_tha_tig_tml_tsn_xho_aze_lat_cze_tur_igb_vie_aeg_tsw_zul_bam	-0.0780919235806189	-0.184150741837712	0.854296145247086
770	amh_grk_tsn_fre_heb_sid_mlt_alb_aze_tur_moo_jav_akn_hin_ben_bsq_swe_wly_dgb_cnt_dut_cze_bem_nor_swa_rus_hun_zul_fbf_est_afr_sod_geo_mol_krd_spa_glc_amr_hau_bul_fin_dyu_bat_scr_mly_jpn_tml_kor_lit_pan_cic_por_ind_urd_owc_mao_mnd_eng_xho_arw_tig_bos_lat_guj_ukr_qcu_pol_slo_ger_yor_chh_ctl_aeg_ita_tag_mcd_ses_svk_igb_sun_tha_anl_knd_ewe_ven_uzb_prs_rom_azi_swt_vie_gam_bam_lda_tsw	-0.264258745479538	-0.624285395805754	0.533968650568866
771	sid_spa_bam_mcd_wly_sod_mlt_nor_aze_azi_tsw_jav_fbf_mol_afr_bsq_por_hau_tsn_cnt_ger_glc_akn_svk_lda_dut_hun_zul_swt_est_ukr_anl_geo_bos_rom_krd_ita_amh_gam_cze_fin_cic_bat_ctl_ind_jpn_tml_kor_pan_grk_yor_rus_sun_fre_tig_mao_mnd_arw_swa_guj_owc_bul_ben_urd_eng_qcu_alb_swe_slo_ses_aeg_scr_heb_lit_tag_pol_ven_prs_dgb_mly_tha_chh_knd_dyu_xho_uzb_lat_hin_tur_ewe_vie_amr_moo_bem_igb	-0.515242938817952	-1.22651624102858	0.223100762279414
772	gam_scr_cic_ctl_amr_anl_hau_rom_uzb_aze_dyu_jav_bam_lit_arw_bsq_alb_sid_yor_mnd_slo_pol_lda_glc_swa_afr_fin_swt_moo_est_mol_heb_geo_bul_spa_svk_nor_wly_aeg_swe_hun_tsw_sun_bos_tag_jpn_knd_kor_guj_grk_ses_ger_bat_ben_owc_mao_cnt_eng_igb_dut_tig_hin_krd_urd_fre_qcu_cze_ita_ukr_bem_amh_mcd_mlt_por_mly_lat_tsn_prs_ewe_ind_tha_chh_tml_fbf_dgb_tur_rus_pan_azi_xho_vie_sod_akn_ven_zul	-0.144165679977657	-0.339940082235713	0.73466822056986
773	gam_bos_lda_arw_owc_wly_hau_urd_aze_azi_bem_mly_swt_dut_fre_bsq_svk_tig_ven_cnt_ger_lat_zul_afr_fbf_mol_est_ewe_cic_fin_ben_aeg_geo_scr_pan_krd_hin_amr_mlt_pol_hun_tsw_ind_rus_sun_jpn_tml_kor_ukr_mcd_xho_lit_jav_ctl_amh_mao_mnd_slo_swa_cze_sid_bul_eng_spa_grk_qcu_prs_glc_swe_akn_anl_por_chh_guj_tag_ita_tsn_nor_bam_bat_tha_heb_knd_igb_dgb_tur_alb_rom_uzb_yor_vie_sod_dyu_moo_ses	-0.60877007337339	-1.45695790087934	0.148496220312919
774	chh_bos_tsw_dut_tig_aeg_amh_svk_aze_uzb_ses_jav_bam_lit_nor_bsq_krd_wly_swt_mnd_ben_scr_ven_rom_tsn_eng_est_moo_akn_fin_swe_anl_geo_bul_afr_pan_fre_gam_sid_mol_hun_zul_ind_glc_bat_jpn_tml_kor_hin_slo_lda_alb_mao_arw_amr_tag_cnt_ger_dgb_ctl_hau_lat_spa_ita_prs_qcu_cze_grk_guj_ewe_owc_rus_sod_mcd_sun_urd_xho_por_fbf_mly_tha_heb_knd_cic_bem_tur_ukr_pol_azi_swa_vie_mlt_igb_dyu_yor	-0.502405026186303	-1.19681679074846	0.23441997487603
775	aeg_swe_fbf_mol_tig_owc_mlt_ukr_azi_tur_bem_ind_yor_pan_alb_bsq_ben_sod_tsw_cnt_slo_ita_ewe_mcd_dgb_grk_fin_ven_moo_est_por_amr_geo_eng_bul_krd_bos_hau_sid_pol_hun_lda_mly_ctl_jav_jpn_tml_kor_nor_ger_zul_fre_sun_svk_gam_bat_mnd_arw_igb_rom_heb_rus_guj_lit_prs_qcu_scr_lat_dut_swa_anl_urd_amh_spa_mao_afr_dyu_hin_ses_tag_tha_chh_knd_swt_akn_aze_cze_glc_uzb_tsn_vie_wly_bam_xho_cic	-0.347847940957379	-0.824242993809592	0.411910442736026
776	tig_spa_tsn_scr_owc_anl_chh_lit_tur_uzb_ses_tag_xho_rus_guj_bsq_ger_sod_dgb_cnt_alb_pol_bam_svk_zul_arw_est_bem_swa_hun_grk_heb_geo_krd_cze_urd_por_mlt_gam_lat_fin_ven_mao_mol_ind_jpn_knd_kor_pan_glc_moo_afr_mly_ita_hau_jav_mnd_bos_ewe_ben_amr_eng_ctl_hin_prs_qcu_dut_mcd_bul_cic_aeg_ukr_wly_slo_sun_fre_igb_nor_fbf_bat_tha_amh_tml_lda_swt_aze_rom_swe_azi_tsw_vie_sid_yor_dyu_akn	0.191222515263417	0.450578090684663	0.65334237098583
777	tig_ben_zul_arw_chh_wly_amr_glc_azi_aze_cic_mao_moo_urd_cze_bsq_alb_mlt_dgb_mnd_nor_ger_tsn_slo_bem_hin_est_swt_tsw_fin_krd_aeg_geo_ita_pol_prs_guj_sid_heb_grk_hun_ven_bat_afr_mly_jpn_tml_kor_rom_lat_igb_bos_sun_mol_amh_jav_cnt_ukr_fbf_rus_owc_swe_por_dut_lit_qcu_scr_eng_pan_akn_sod_svk_anl_spa_tag_ctl_bam_fre_xho_ind_tha_hau_knd_ses_ewe_tur_bul_mcd_uzb_yor_vie_gam_swa_lda_dyu	-0.785216637162653	-1.89083167749163	0.0617598770538918
778	tig_pol_swt_ctl_wly_anl_sid_arw_uzb_tur_akn_sun_xho_spa_por_bsq_swe_chh_tsw_cnt_ger_mcd_dgb_ukr_cic_nor_fin_ven_ewe_hun_bul_mlt_geo_dut_urd_guj_lit_hau_amr_ben_est_zul_mao_glc_jav_jpn_knd_kor_alb_lat_tsn_pan_mly_slo_sod_ind_mnd_grk_igb_fre_amh_eng_mol_cze_svk_qcu_bos_krd_scr_lda_aeg_rus_heb_ita_bat_rom_yor_prs_moo_tag_tha_gam_tml_swa_fbf_azi_hin_afr_aze_bam_vie_owc_ses_bem_dyu	-0.133826960052477	-0.315656334655592	0.752970646012653
779	wly_mol_swt_rom_owc_tig_anl_bos_azi_aze_yor_tag_akn_hin_pan_bsq_guj_heb_tsn_cnt_cze_prs_dyu_bul_ven_mcd_fin_fbf_xho_est_krd_gam_geo_alb_grk_ctl_urd_mlt_sod_afr_hun_swa_ind_fre_sun_jpn_knd_kor_glc_scr_ses_spa_jav_slo_aeg_bat_mnd_arw_bem_ukr_chh_nor_lat_swe_lit_qcu_pol_svk_ita_dgb_amr_ben_sid_dut_mao_eng_cic_rus_moo_mly_tha_amh_tml_tsw_bam_tur_por_ger_uzb_igb_vie_hau_ewe_lda_zul	-0.266766960811626	-0.630556735459145	0.529876853009464
780	wly_cze_yor_rus_sid_owc_gam_spa_aze_azi_ven_sun_igb_ger_pan_bsq_hin_heb_cic_mnd_rom_ukr_swt_dut_tsn_lit_est_moo_zul_fin_ctl_amh_geo_bul_krd_swe_fre_anl_chh_guj_hun_dgb_mly_bos_bat_jpn_knd_kor_scr_slo_akn_lat_mao_grk_hau_jav_cnt_prs_ewe_eng_mlt_glc_mcd_afr_pol_qcu_arw_ben_ita_dyu_tig_mol_sod_nor_tag_urd_bam_svk_bem_ind_tha_amr_tml_swa_tsw_tur_alb_por_uzb_ses_vie_aeg_fbf_lda_xho	-0.0429986051938484	-0.101392998063912	0.919456776948554
781	gam_nor_bam_alb_sod_aeg_hau_ger_tur_aze_fbf_bat_yor_arw_urd_bsq_rom_heb_tsw_cnt_grk_por_ewe_slo_dyu_guj_hun_cic_lda_est_ctl_chh_geo_pan_mol_ukr_afr_mlt_amh_glc_fin_akn_sun_cze_ind_jpn_tml_kor_krd_lat_ses_spa_mao_pol_tig_tag_mnd_lit_swt_ben_amr_mcd_svk_eng_bul_qcu_hin_swe_fre_igb_anl_rus_owc_ita_mly_prs_zul_bos_ven_jav_tha_wly_knd_xho_moo_uzb_scr_dut_azi_bem_vie_sid_tsn_swa_dgb	-0.127892242737113	-0.301910714746896	0.763394241289338
782	amh_krd_swa_rus_tig_chh_gam_prs_aze_tur_zul_tag_lda_arw_mol_bsq_grk_aeg_yor_mnd_lat_slo_tsw_swe_ses_svk_fin_moo_bem_est_bul_sid_geo_ctl_alb_fre_urd_anl_wly_guj_hun_dgb_ind_ukr_mly_jpn_knd_kor_spa_bos_fbf_eng_sun_rom_hau_jav_cnt_pol_ewe_por_sod_hin_dut_pan_cze_qcu_ger_glc_ben_swt_mlt_lit_amr_scr_mao_nor_cic_ita_dyu_bat_tha_owc_tml_akn_xho_uzb_afr_mcd_azi_igb_vie_heb_bam_tsn_ven	-0.134762479280109	-0.318053372419159	0.751157536888879
783	wly_spa_xho_eng_chh_sod_sid_swe_tur_azi_tsn_bat_tsw_fre_guj_bsq_mol_hau_zul_cnt_rus_prs_fbf_grk_ewe_alb_hun_moo_cic_fin_nor_owc_geo_afr_ben_pan_ger_amh_anl_rom_est_yor_tag_lit_mao_jpn_tml_kor_hin_urd_swt_svk_jav_slo_mlt_mly_mnd_bul_swa_cze_tig_arw_scr_krd_ukr_qcu_lat_mcd_glc_igb_heb_dut_aeg_por_ind_ctl_akn_ita_ses_sun_tha_gam_knd_lda_bam_uzb_bos_pol_aze_bem_vie_amr_dyu_dgb_ven	0.0152468448114838	0.035893539543866	0.97144417806651
784	mlt_lat_cic_bos_owc_sod_hau_mol_uzb_azi_yor_mly_dgb_eng_krd_bsq_dut_sid_igb_mnd_grk_spa_fbf_cze_swt_lit_est_swa_xho_hun_glc_amr_geo_bul_ger_pan_nor_amh_tig_ctl_fin_moo_jav_afr_ind_jpn_knd_kor_ukr_pol_tsw_ita_bat_guj_anl_mao_cnt_arw_bem_rus_chh_svk_slo_swe_urd_qcu_mcd_fre_prs_bam_aeg_ben_wly_rom_sun_alb_tsn_por_ses_tag_tha_gam_tml_ewe_lda_tur_scr_hin_aze_ven_vie_heb_dyu_akn_zul	-0.0628814310122367	-0.148231383965551	0.882481090206917
785	sod_dut_zul_por_gam_tig_hau_arw_azi_aze_ses_mly_tsn_glc_urd_bsq_lit_sid_swt_cnt_cze_rus_ewe_grk_igb_pol_est_fbf_swa_fin_afr_mlt_geo_bos_mol_hin_ctl_amr_aeg_lat_hun_akn_mao_mcd_sun_jpn_tml_kor_ger_fre_tsw_ukr_bat_eng_chh_tag_mnd_prs_moo_ben_wly_rom_svk_krd_nor_qcu_swe_guj_scr_xho_amh_alb_heb_spa_ind_slo_ven_ita_cic_jav_tha_anl_knd_yor_dyu_uzb_bul_pan_tur_dgb_vie_owc_bem_bam_lda	-0.73629006296906	-1.76740553678547	0.0804404755096922
786	anl_krd_akn_ger_aeg_owc_hau_grk_tur_aze_moo_bat_dgb_swe_dut_bsq_rus_heb_ven_mnd_eng_pan_zul_arw_swt_hin_est_igb_fbf_fin_slo_amr_geo_mol_mcd_urd_ukr_chh_tig_spa_hun_lda_mao_pol_sun_jpn_tml_kor_nor_ctl_xho_cze_jav_afr_mlt_mly_cnt_ita_tsw_guj_sod_prs_ben_lit_por_qcu_glc_lat_svk_dyu_sid_scr_wly_fre_tag_alb_yor_rom_swa_ind_tha_gam_knd_tsn_ewe_uzb_bul_bos_azi_bam_vie_amh_cic_bem_ses	0.0735534670052639	0.173151114175987	0.862908950874577
787	sod_ctl_yor_guj_amh_hau_tig_urd_tur_uzb_dgb_mao_igb_fre_pol_bsq_bos_chh_xho_cnt_pan_nor_fbf_ben_bem_ita_hun_cic_dyu_est_lit_mlt_geo_afr_eng_hin_dut_gam_owc_prs_fin_tsn_sun_rom_ind_jpn_knd_kor_scr_lat_akn_slo_bat_spa_sid_tag_mnd_ger_swt_glc_wly_krd_grk_cze_arw_qcu_ukr_alb_por_bam_aeg_rus_amr_swe_jav_bul_moo_mcd_zul_mly_tha_heb_tml_swa_lda_aze_mol_svk_azi_ewe_vie_anl_ses_ven_tsw	-0.54258916135782	-1.29621754770713	0.198107991948619
788	gam_ita_fbf_fre_chh_owc_amr_hin_tur_azi_dgb_tag_xho_ctl_bos_bsq_ger_wly_bam_cnt_ben_swe_bem_scr_dyu_guj_est_ven_lda_hun_bul_mlt_geo_glc_dut_por_nor_aeg_heb_alb_fin_cic_mly_urd_bat_jpn_tml_kor_mol_eng_yor_afr_ind_prs_sod_jav_mnd_pol_swa_svk_anl_mcd_lit_lat_rom_qcu_pan_arw_krd_swt_sid_spa_amh_grk_sun_ukr_tsw_slo_igb_mao_tha_tig_knd_tsn_zul_uzb_rus_cze_aze_moo_vie_hau_akn_ewe_ses	-0.876409087460764	-2.13250270736199	0.0355998837854673
789	aeg_glc_akn_scr_mlt_gam_sid_bul_tur_uzb_tsn_jav_tsw_ukr_mol_bsq_afr_anl_zul_cnt_svk_rus_fbf_ctl_dgb_slo_fin_swt_swa_est_lit_tig_geo_rom_pol_urd_fre_amr_chh_krd_hun_ses_mly_por_sun_jpn_tml_kor_prs_swe_ewe_ita_bat_alb_owc_tag_mnd_ger_yor_guj_heb_dut_spa_grk_nor_qcu_eng_ben_lat_xho_amh_pan_wly_cze_ind_hin_bam_arw_moo_mao_tha_sod_knd_cic_dyu_azi_bos_mcd_aze_lda_vie_hau_igb_bem_ven	-0.548076506288102	-1.30700410707884	0.194433825644231
790	sid_ctl_ven_hin_gam_heb_mlt_urd_uzb_tur_bem_mao_cic_scr_bul_bsq_rom_anl_moo_mnd_cze_lat_yor_slo_fbf_por_fin_bam_ses_hun_bos_sod_geo_ita_lit_alb_afr_wly_owc_dut_est_xho_sun_ben_tag_jpn_tml_kor_nor_arw_swt_pan_ind_glc_chh_mly_cnt_grk_ewe_mcd_amr_spa_rus_fre_prs_qcu_pol_guj_ukr_igb_amh_krd_tig_svk_jav_swe_swa_eng_akn_bat_tha_hau_knd_tsn_dgb_azi_mol_ger_aze_lda_vie_aeg_tsw_dyu_zul	-1.04346425840861	-2.55422842884736	0.0122674599361187
791	anl_eng_zul_slo_amr_mlt_wly_svk_tur_aze_tsw_sun_moo_grk_arw_bsq_ukr_hau_cic_cnt_guj_pol_bem_lit_tsn_dut_hun_bam_dyu_fin_pan_heb_geo_afr_urd_rom_ctl_chh_tig_bul_est_akn_ind_spa_bat_jpn_tml_kor_lat_swe_swa_ita_mao_prs_sod_mly_mnd_glc_igb_krd_sid_alb_ger_ben_bos_qcu_hin_mol_nor_ven_amh_scr_aeg_por_jav_rus_yor_mcd_swt_tag_tha_owc_knd_xho_ses_uzb_cze_fre_azi_fbf_vie_gam_lda_ewe_dgb	0.0132550218377619	0.0311898992577706	0.975184934199745
792	wly_nor_akn_por_gam_chh_sid_dut_azi_uzb_yor_ind_xho_rus_eng_bsq_bul_amr_dgb_cnt_afr_bos_dyu_lit_tsn_glc_fin_swa_tsw_est_mol_mlt_geo_slo_alb_pol_ctl_amh_sod_arw_hun_swt_jav_mcd_mly_jpn_knd_kor_prs_krd_bem_cze_mao_lat_hau_sun_mnd_guj_bam_hin_heb_ger_fre_swe_urd_qcu_svk_grk_ukr_lda_aeg_spa_tig_scr_tag_ben_cic_rom_ewe_bat_tha_owc_tml_fbf_ven_aze_ita_pan_tur_ses_vie_anl_igb_moo_zul	0.0786520218199186	0.185398677804131	0.853320093636493
793	mlt_pan_bam_lit_chh_anl_amh_dut_tur_azi_ewe_jav_fbf_pol_ukr_bsq_hin_wly_tsw_cnt_krd_svk_tsn_mol_dyu_por_est_ven_moo_fin_bul_tig_geo_rus_mcd_ben_bos_heb_gam_slo_hun_xho_bat_eng_mao_jpn_tml_kor_nor_grk_zul_ita_ind_cze_owc_tag_mnd_glc_yor_alb_sid_swe_arw_fre_rom_qcu_lat_urd_spa_bem_sod_scr_amr_prs_mly_ctl_dgb_ger_lda_sun_tha_hau_knd_swa_ses_uzb_afr_guj_aze_cic_vie_aeg_akn_swt_igb	-0.722332452934655	-1.73445253927655	0.0861510805742305
794	amr_dut_swt_afr_sid_heb_gam_urd_azi_tur_bam_jav_zul_mcd_hin_bsq_rom_mlt_dyu_mnd_por_pan_cic_lit_moo_svk_est_igb_xho_fin_ger_hau_geo_krd_slo_pol_swe_tig_aeg_cze_hun_yor_mao_grk_sun_jpn_knd_kor_mol_fre_lda_eng_bat_alb_sod_mly_cnt_nor_swa_lat_chh_ben_ita_scr_ctl_qcu_spa_prs_bul_bem_amh_ukr_wly_arw_tag_bos_dgb_guj_ewe_ind_tha_owc_tml_ses_ven_uzb_glc_rus_aze_akn_vie_anl_tsw_tsn_fbf	-0.687107973921757	-1.64112075484534	0.104150173720278
795	aeg_alb_dyu_scr_anl_owc_heb_ita_uzb_azi_igb_bat_yor_lat_pan_bsq_spa_mlt_ven_mnd_ukr_dut_xho_fre_tsn_lit_hun_ses_moo_est_rom_gam_geo_eng_bul_ctl_ger_chh_amr_nor_fin_swa_ind_por_mao_jpn_tml_kor_svk_ben_tsw_swe_tag_cze_amh_sun_cnt_bos_akn_urd_tig_mcd_rus_arw_guj_qcu_pol_krd_mol_dgb_wly_glc_hau_afr_mly_prs_ewe_slo_bem_jav_tha_sod_knd_zul_bam_tur_hin_grk_aze_cic_vie_sid_swt_lda_fbf	-0.376960376831689	-0.89380864946723	0.373731510474088
796	tig_mcd_swa_spa_sod_anl_heb_mol_azi_aze_swt_tag_bam_ctl_rus_bsq_afr_gam_lda_mnd_hin_lat_moo_bul_ses_pol_fin_zul_bem_est_ita_owc_geo_krd_urd_cze_rom_amr_hau_swe_hun_ewe_ind_ben_jav_jpn_tml_kor_bos_slo_cic_arw_mly_por_chh_sun_cnt_prs_yor_dut_wly_eng_fre_ukr_grk_qcu_ger_svk_glc_dgb_mlt_scr_sid_nor_bat_guj_ven_lit_igb_mao_tha_aeg_knd_dyu_tsw_uzb_alb_pan_tur_tsn_vie_amh_akn_fbf_xho	-0.0888541433100888	-0.209345404598367	0.834636499405321
797	chh_ben_cic_nor_gam_owc_tig_svk_tur_aze_tsw_jav_bam_bos_pol_bsq_slo_sod_fbf_mnd_rom_mol_igb_fre_swt_rus_fin_xho_akn_hun_glc_mlt_geo_por_eng_krd_arw_heb_sid_alb_est_ven_bat_ita_mao_jpn_knd_kor_dut_cze_dgb_guj_ind_lit_aeg_mly_cnt_ctl_moo_lat_amh_afr_mcd_grk_scr_qcu_pan_urd_ger_tsn_hau_hin_anl_spa_sun_ukr_yor_bul_zul_tag_tha_wly_tml_swa_ewe_uzb_swe_prs_azi_lda_vie_amr_bem_ses_dyu	0.331059595709442	0.779787573334104	0.437495943447191
798	chh_pan_bem_lit_amh_anl_sid_guj_uzb_aze_zul_bat_bam_rus_grk_bsq_dut_aeg_ven_cnt_slo_prs_swt_urd_tsw_rom_hun_cic_dyu_est_scr_heb_geo_swe_krd_alb_glc_mlt_gam_fre_fin_yor_tag_cze_jav_jpn_knd_kor_lat_hin_swa_eng_sun_ita_tig_mao_mnd_mcd_xho_por_sod_mol_bul_nor_ctl_qcu_ben_ger_bos_dgb_amr_arw_hau_spa_ind_pol_ses_afr_akn_mly_tha_wly_tml_ewe_moo_azi_ukr_svk_tur_lda_vie_owc_igb_tsn_fbf	-0.33509849102456	-0.793167955958442	0.429698910672265
799	tig_ger_lda_urd_owc_gam_wly_grk_aze_uzb_tsw_jav_bem_rus_alb_bsq_dut_chh_ses_cnt_por_mcd_xho_rom_ewe_svk_fin_moo_swt_est_bul_aeg_geo_pan_arw_krd_lat_amr_amh_pol_hun_igb_sun_ita_mao_jpn_tml_kor_ukr_prs_cic_scr_tag_cze_sid_bat_mnd_fre_tsn_hin_anl_eng_bos_ben_mol_qcu_guj_slo_nor_fbf_mlt_swe_hau_afr_mly_ctl_akn_spa_dyu_ind_tha_sod_knd_zul_yor_tur_glc_lit_azi_swa_vie_heb_bam_dgb_ven	0.285730432889079	0.679255551037093	0.498663032187775
800	amh_cze_tsn_slo_anl_chh_owc_guj_azi_aze_moo_tag_yor_nor_ctl_bsq_alb_sid_swt_cnt_urd_rom_dyu_ukr_swa_pol_fin_xho_akn_hun_lit_hau_geo_pan_bul_dut_spa_heb_wly_arw_est_fbf_bat_ger_mao_jpn_tml_kor_glc_grk_lda_krd_mly_svk_sod_sun_mnd_ita_bam_afr_mlt_swe_mol_lat_rus_qcu_mcd_fre_hin_igb_tig_eng_aeg_por_ind_prs_cic_scr_tsw_jav_tha_amr_knd_bem_ven_uzb_ben_bos_tur_dgb_vie_gam_zul_ses_ewe	0.861444914453583	2.05596609852736	0.0425883469701122
801	hau_ukr_xho_svk_wly_mlt_gam_rus_aze_azi_ses_tag_akn_bul_cze_bsq_arw_owc_swa_cnt_por_hin_bam_scr_tsn_urd_est_igb_cic_hun_slo_chh_geo_pan_ctl_grk_afr_sid_amh_krd_fin_tsw_bat_bos_sun_jpn_tml_kor_ger_lit_yor_spa_mao_rom_heb_mly_mnd_fre_ewe_nor_sod_mol_guj_prs_swe_qcu_dut_alb_ben_moo_tig_lat_aeg_glc_ind_mcd_ven_ita_dyu_jav_tha_anl_knd_zul_dgb_uzb_eng_pol_tur_swt_vie_amr_fbf_lda_bem	-0.107383420037183	-0.252952830001976	0.80086295169904
802	heb_urd_swa_pan_gam_sod_mlt_afr_azi_tur_bam_mly_bem_lat_scr_bsq_glc_wly_ses_cnt_ita_por_ven_slo_moo_ctl_fin_lda_tsn_hun_guj_hau_geo_prs_ukr_nor_lit_amr_amh_cze_est_fbf_jav_rom_ind_jpn_tml_kor_bul_ger_swt_arw_mao_pol_anl_bat_mnd_bos_cic_rus_sid_svk_spa_dut_alb_qcu_hin_krd_mol_zul_chh_ben_aeg_grk_tag_fre_dgb_mcd_xho_sun_tha_tig_knd_tsw_dyu_aze_eng_swe_uzb_akn_vie_owc_ewe_igb_yor	-0.22832036436457	-0.539352140855284	0.590932852544096
803	aeg_scr_ewe_pol_amh_heb_gam_ctl_tur_uzb_lda_ind_akn_fre_mol_bsq_dut_anl_moo_mnd_prs_rom_zul_nor_yor_eng_est_igb_bam_hun_ben_sid_geo_mcd_ukr_ger_arw_owc_wly_bul_fin_cic_jav_cze_mly_jpn_knd_kor_glc_svk_ven_hin_mao_urd_tig_bat_cnt_pan_dgb_bos_hau_alb_lat_por_lit_qcu_grk_krd_spa_dyu_chh_slo_amr_afr_sun_rus_bem_swe_xho_tag_tha_mlt_tml_fbf_swa_azi_guj_ita_aze_tsw_vie_sod_swt_ses_tsn	-0.902728558546743	-2.19084997457615	0.030961844973198
804	sid_eng_dgb_lat_amr_tig_gam_prs_azi_aze_tsw_bat_xho_dut_scr_bsq_rus_heb_igb_cnt_spa_nor_akn_ukr_yor_cze_est_cic_moo_hun_arw_aeg_geo_ben_bos_glc_por_anl_sod_slo_fin_tsn_jav_swe_tag_jpn_knd_kor_pol_guj_ewe_lit_mly_mol_wly_ind_mnd_ger_dyu_ita_chh_bul_fre_urd_alb_qcu_hin_grk_rom_swa_mlt_krd_hau_svk_sun_afr_swt_ctl_lda_mao_tha_owc_tml_zul_bem_uzb_mcd_pan_tur_ven_vie_amh_fbf_ses_bam	-0.330602264352656	-0.783695051082592	0.435210460484362
805	amh_spa_cic_ctl_gam_mlt_wly_bos_tur_aze_xho_ind_swt_por_hin_bsq_mcd_chh_lda_mnd_ger_urd_ewe_slo_dyu_grk_hun_bam_fbf_est_ita_sid_geo_prs_rus_nor_afr_hau_sod_mol_fin_akn_bat_ukr_sun_jpn_knd_kor_scr_lat_swa_svk_mao_cze_heb_tag_cnt_guj_zul_lit_aeg_fre_eng_bul_dut_qcu_alb_pan_pol_bem_tig_swe_owc_krd_jav_arw_tsn_ben_igb_mly_tha_amr_tml_tsw_dgb_azi_glc_rom_uzb_yor_vie_anl_ses_moo_ven	-0.56931191718268	-1.3593257116702	0.177330452522323
806	heb_prs_xho_fre_sod_aeg_owc_mol_azi_aze_swa_ind_lda_dut_lat_bsq_guj_chh_swt_mnd_ger_ben_ewe_nor_igb_pol_fin_dyu_akn_est_pan_wly_geo_bos_por_eng_swe_hau_gam_arw_hun_tsn_jav_ita_mao_jpn_tml_kor_ukr_lit_moo_slo_tag_mcd_mlt_mly_cnt_ctl_tsw_bul_sid_scr_cze_alb_krd_qcu_spa_rom_glc_bam_tig_hin_amh_afr_bat_urd_cic_svk_ven_sun_tha_amr_knd_bem_fbf_uzb_grk_rus_tur_zul_vie_anl_yor_dgb_ses	-0.483251598836771	-1.15049296995891	0.252890551385543
807	anl_scr_bam_nor_wly_chh_mlt_glc_azi_uzb_lda_bat_swt_krd_lit_bsq_arw_tig_ven_mnd_lat_pan_ewe_bul_cic_spa_fin_dgb_swa_est_slo_owc_geo_svk_eng_alb_bos_heb_aeg_ita_hun_dyu_mly_ctl_sun_jpn_tml_kor_afr_ben_igb_guj_ind_rom_amr_tag_cnt_fre_moo_grk_sid_por_prs_hin_mol_qcu_ukr_dut_mcd_bem_hau_ger_amh_rus_jav_swe_tsn_pol_fbf_mao_tha_sod_knd_ses_yor_tur_urd_cze_aze_tsw_vie_gam_zul_xho_akn	-0.327706050933533	-0.776115230689993	0.439650280405822
808	anl_ben_fbf_rom_gam_sid_amh_glc_aze_azi_bam_tag_yor_dut_ger_bsq_eng_aeg_cic_cnt_bul_scr_xho_guj_lda_rus_hun_tsw_ven_fin_urd_wly_geo_ctl_svk_ita_por_heb_sod_cze_est_moo_mly_mcd_ind_jpn_knd_kor_fre_nor_bem_pol_bat_grk_hau_mao_mnd_lit_ses_hin_chh_swe_alb_afr_prs_qcu_bos_lat_spa_dgb_tig_krd_amr_arw_sun_slo_tsn_mol_igb_jav_tha_owc_tml_zul_swt_uzb_ukr_pan_tur_ewe_vie_mlt_swa_dyu_akn	-1.0663609684678	-2.60874869635017	0.0105887090484488
809	mlt_por_ven_dut_hau_gam_sid_mol_aze_uzb_moo_sun_akn_prs_pol_bsq_urd_aeg_tsw_mnd_ger_ben_xho_hin_ses_nor_fin_cic_dgb_est_lat_heb_geo_mcd_bos_svk_ctl_anl_owc_spa_hun_zul_tag_lit_mly_jpn_tml_kor_alb_guj_dyu_cze_bat_swe_tig_mao_cnt_krd_yor_ita_wly_rom_pan_bul_rus_qcu_scr_ukr_eng_bem_sod_afr_chh_slo_ind_grk_bam_arw_swt_jav_tha_amr_knd_lda_fbf_tur_glc_fre_azi_igb_vie_amh_tsn_ewe_swa	-0.624162534891673	-1.49249974601952	0.138952888671772
810	tig_ger_yor_afr_chh_sid_wly_guj_aze_tur_cic_mao_bem_pan_hin_bsq_scr_aeg_swa_mnd_grk_slo_tsn_pol_igb_prs_fin_ses_dyu_hun_glc_hau_geo_ita_ctl_mcd_ukr_owc_anl_spa_est_lda_bat_por_tag_jpn_knd_kor_mol_eng_bam_rom_ind_rus_gam_sun_cnt_lit_ven_bul_sod_nor_urd_swe_alb_qcu_lat_cze_fre_ewe_amh_arw_heb_bos_mly_ben_dgb_krd_tsw_jav_tha_mlt_tml_swt_moo_azi_dut_svk_uzb_fbf_vie_amr_akn_zul_xho	-0.407536755476472	-0.966910799471081	0.336096392407294
811	hau_glc_ewe_scr_amr_sod_anl_mcd_tur_azi_ven_jav_dyu_krd_arw_bsq_rom_chh_zul_cnt_hin_bos_bem_rus_bam_lit_hun_xho_yor_fin_cze_sid_geo_fre_swe_eng_slo_gam_wly_ben_est_cic_mao_afr_bat_jpn_knd_kor_svk_dut_ses_spa_mly_ukr_heb_tag_mnd_lat_swa_nor_mlt_guj_mol_por_grk_qcu_urd_ita_alb_lda_owc_pan_amh_ger_ind_bul_igb_pol_akn_sun_tha_tig_tml_swt_tsw_aze_prs_ctl_uzb_fbf_vie_aeg_moo_tsn_dgb	0.0105060708330107	0.0247326198894553	0.980321227818018
812	sid_rus_xho_svk_gam_amr_anl_por_uzb_tur_cic_sun_ven_rom_swe_bsq_alb_wly_ses_cnt_urd_scr_tsw_cze_swt_dut_est_lda_yor_hun_prs_owc_geo_pol_mcd_krd_hin_heb_hau_slo_fin_fbf_mly_lat_mao_jpn_knd_kor_pan_guj_swa_grk_ind_eng_tig_bat_mnd_mol_bam_ukr_sod_bos_glc_spa_ita_qcu_nor_ger_ctl_zul_amh_lit_aeg_fre_tag_arw_akn_bul_dyu_jav_tha_chh_tml_bem_tsn_aze_afr_ben_azi_igb_vie_mlt_dgb_ewe_moo	-0.202956675344686	-0.479394364572683	0.632783510957701
813	wly_eng_tsw_pan_mlt_hau_gam_prs_aze_azi_ven_jav_swa_ita_scr_bsq_alb_heb_akn_mnd_ger_mol_ewe_krd_tsn_arw_hun_lda_bam_est_pol_tig_geo_glc_ctl_bos_cze_sod_owc_lit_fin_cic_mly_nor_mao_jpn_knd_kor_grk_hin_fbf_urd_sun_svk_amh_tag_cnt_ben_ses_guj_chh_rom_rus_bul_spa_qcu_fre_ukr_dut_yor_sid_mcd_anl_lat_bat_afr_zul_slo_igb_ind_tha_aeg_tml_dgb_xho_tur_swe_por_uzb_dyu_vie_amr_moo_swt_bem	-0.273416807215914	-0.646222647074112	0.519726689169032
814	wly_rom_tsn_swe_heb_anl_tig_ita_uzb_azi_cic_ind_ven_pol_ben_bsq_bos_chh_dyu_mnd_dut_urd_zul_eng_lda_arw_est_igb_tsw_hun_grk_hau_geo_ukr_pan_krd_guj_aeg_sid_glc_fin_swa_mao_nor_sun_jpn_tml_kor_por_spa_ewe_afr_bat_lit_sod_jav_cnt_ctl_yor_mcd_gam_hin_svk_lat_alb_qcu_ger_mol_prs_akn_amh_rus_owc_bul_mly_slo_xho_scr_ses_tag_tha_amr_knd_fbf_swt_tur_fre_cze_aze_moo_vie_mlt_bam_bem_dgb	-0.900725644080937	-2.17875136096787	0.0318777534574644
815	amh_arw_ewe_guj_gam_hau_chh_prs_aze_azi_akn_sun_lda_bos_urd_bsq_swe_aeg_bem_mnd_slo_spa_swt_hin_ses_pol_hun_ven_xho_est_eng_anl_geo_por_cze_mcd_grk_amr_sid_bul_fin_yor_ind_lit_mao_jpn_tml_kor_nor_svk_tsw_glc_mly_ukr_sod_bat_cnt_ger_dgb_scr_heb_pan_rus_fre_krd_qcu_alb_rom_mol_fbf_tig_ita_owc_dut_tag_afr_tsn_lat_dyu_jav_tha_wly_knd_igb_zul_uzb_ben_ctl_tur_bam_vie_mlt_moo_cic_swa	-0.570149109342653	-1.35967462579034	0.177220345858364
816	gam_bos_swa_grk_aeg_tig_hau_afr_uzb_aze_fbf_mly_xho_fre_ita_bsq_arw_chh_ses_mnd_slo_hin_ewe_ger_swt_scr_hun_ven_zul_est_eng_owc_geo_nor_spa_rus_swe_wly_mlt_alb_fin_bem_tag_cze_sun_jpn_tml_kor_ukr_dut_igb_lat_jav_krd_heb_bat_cnt_mol_cic_glc_sid_pan_lit_bul_urd_qcu_por_mcd_pol_bam_amr_ctl_anl_rom_ind_prs_lda_guj_tsn_mao_tha_amh_knd_akn_dgb_azi_svk_ben_tur_dyu_vie_sod_tsw_yor_moo	0.0845257707882029	0.19876750379772	0.842878510173757
817	heb_hin_dyu_ukr_tig_sid_amh_por_tur_uzb_ses_bat_swa_cze_pan_bsq_guj_amr_swt_mnd_bul_ita_zul_fre_igb_swe_hun_tsn_ven_est_krd_sod_geo_eng_slo_ben_alb_wly_chh_rus_fin_cic_mao_prs_ind_jpn_knd_kor_lat_nor_fbf_mol_sun_rom_gam_mly_cnt_grk_dgb_bos_hau_mcd_dut_urd_glc_qcu_ger_svk_pol_lda_mlt_ctl_anl_afr_jav_spa_xho_scr_akn_tag_tha_owc_tml_bem_bam_aze_lit_arw_azi_moo_vie_aeg_ewe_tsw_yor	-0.156542822737927	-0.369430765711655	0.712646509667567
818	amr_grk_ses_svk_mlt_hau_owc_ger_aze_tur_swa_bat_swt_bos_por_bsq_pan_sod_ven_mnd_dut_afr_lda_krd_zul_ctl_hun_akn_tsn_fin_ukr_heb_geo_guj_arw_ita_mcd_amh_gam_bul_est_cic_jav_nor_ind_jpn_tml_kor_ben_rom_bem_mol_tag_eng_wly_mly_cnt_cze_dgb_prs_anl_urd_hin_fre_scr_qcu_rus_lit_spa_ewe_chh_glc_sid_lat_sun_pol_yor_slo_bam_mao_tha_tig_knd_moo_fbf_uzb_alb_swe_azi_tsw_vie_aeg_igb_dyu_xho	-0.406301140480845	-0.966045678694846	0.336526778428264
819	amh_mcd_ven_afr_tig_mlt_chh_urd_tur_azi_ses_mly_xho_hin_prs_bsq_rus_sod_bem_cnt_bul_mol_bam_dut_swa_pan_fin_ewe_tsw_est_bos_amr_geo_ukr_grk_spa_lat_hau_sid_guj_hun_igb_bat_lit_ind_jpn_tml_kor_alb_nor_yor_eng_tag_scr_heb_mao_mnd_krd_tsn_slo_aeg_ger_ctl_svk_pol_qcu_fre_arw_swe_moo_anl_cze_gam_ita_sun_rom_dyu_ben_zul_jav_tha_wly_knd_dgb_cic_aze_por_glc_uzb_fbf_vie_owc_lda_swt_akn	0.784963346157697	1.87749075250112	0.06358501035732
820	anl_spa_fbf_pol_sid_gam_wly_ger_uzb_azi_moo_sun_ses_swe_ctl_bsq_bul_heb_akn_cnt_rus_ben_lda_mcd_tsw_por_fin_zul_dgb_hun_prs_owc_geo_alb_slo_krd_pan_chh_amh_rom_est_ven_mao_bos_mly_jpn_tml_kor_nor_urd_xho_svk_tag_arw_hau_bat_mnd_mol_swa_ita_aeg_grk_glc_eng_cze_qcu_guj_ukr_lit_bem_amr_fre_tig_hin_jav_scr_dyu_lat_yor_ind_tha_mlt_knd_tsn_bam_aze_afr_dut_tur_cic_vie_sod_swt_igb_ewe	0.0367510490879465	0.0865422924494969	0.931221394152059
821	amr_arw_moo_ita_heb_anl_mlt_bul_uzb_azi_igb_mao_ven_slo_ukr_bsq_glc_hau_xho_cnt_krd_eng_lda_mcd_fbf_cze_fin_ses_bem_hun_scr_chh_geo_pol_dut_guj_nor_aeg_wly_por_est_tsw_ind_bos_mly_jpn_knd_kor_spa_ger_dyu_swe_bat_rus_sid_tag_mnd_pan_zul_lit_owc_svk_afr_ctl_prs_qcu_fre_urd_rom_bam_tig_alb_amh_grk_jav_hin_swa_lat_dgb_sun_tha_gam_tml_swt_yor_aze_mol_ben_tur_tsn_vie_sod_cic_akn_ewe	-0.366792904735483	-0.869050569975873	0.387056778242385
822	heb_swe_bam_prs_wly_sod_tig_krd_aze_tur_igb_mao_lda_ita_svk_bsq_fre_anl_yor_cnt_bos_rus_xho_grk_tsw_lat_fin_dyu_swt_est_pol_hau_geo_spa_eng_nor_guj_aeg_sid_pan_hun_ses_tag_ben_ind_jpn_tml_kor_ukr_scr_tsn_dut_mly_lit_gam_jav_mnd_urd_moo_bul_owc_hin_cze_ctl_mol_qcu_slo_arw_por_fbf_mlt_afr_amh_ger_sun_mcd_akn_alb_cic_bat_tha_amr_knd_ewe_zul_azi_rom_glc_uzb_bem_vie_chh_ven_swa_dgb	-0.605041214813698	-1.44410823923413	0.152069059634557
823	heb_bul_swa_ctl_gam_sid_sod_glc_uzb_aze_dyu_tag_ven_alb_spa_bsq_mcd_amr_dgb_cnt_krd_prs_moo_swe_swt_slo_hun_ses_igb_fin_svk_chh_geo_eng_rus_bos_fre_wly_aeg_lit_est_bam_bat_urd_mly_jpn_tml_kor_mol_pan_xho_ukr_sun_scr_owc_jav_mnd_lat_lda_nor_hau_grk_por_guj_arw_qcu_ita_cze_ger_yor_anl_ben_amh_pol_ind_rom_akn_afr_bem_mao_tha_mlt_knd_fbf_ewe_azi_dut_hin_tur_zul_vie_tig_cic_tsw_tsn	-0.552498310073371	-1.31767996493827	0.190847637587928
824	gam_afr_igb_svk_wly_sid_tig_rom_uzb_aze_akn_mly_yor_urd_ukr_bsq_por_owc_fbf_cnt_lat_ger_bem_lit_swt_spa_fin_dyu_ewe_est_grk_heb_geo_swe_ita_scr_fre_amh_hau_eng_hun_lda_jav_dut_bat_jpn_knd_kor_bos_alb_zul_ben_mao_cze_amr_tag_mnd_glc_ven_slo_chh_pan_rus_arw_prs_qcu_mcd_bul_hin_bam_mlt_nor_anl_mol_ind_guj_dgb_ctl_swa_sun_tha_aeg_tml_moo_cic_tur_krd_pol_azi_tsw_vie_sod_tsn_ses_xho	-0.0382655147009904	-0.0901715369502465	0.92834482246799
825	hau_rus_zul_guj_amh_wly_sod_ukr_azi_tur_ven_mly_bam_alb_lat_bsq_dut_anl_ewe_mnd_ger_glc_dyu_cze_yor_eng_fin_igb_dgb_est_prs_heb_geo_svk_arw_mol_fre_amr_chh_slo_hun_bem_sun_grk_jav_jpn_knd_kor_afr_pol_lda_swe_mao_por_owc_tag_cnt_urd_swt_ita_tig_mcd_bos_nor_krd_qcu_hin_bul_ben_tsw_aeg_scr_gam_lit_bat_pan_cic_spa_xho_ind_tha_sid_tml_tsn_swa_uzb_ctl_rom_aze_ses_vie_mlt_akn_moo_fbf	-0.390855495701702	-0.927012755260817	0.356319457626637
826	heb_bul_moo_urd_anl_wly_amr_ita_uzb_aze_cic_ind_ven_scr_ctl_bsq_cze_owc_bam_cnt_alb_slo_swt_arw_tsw_ukr_fin_tsn_swa_hun_lat_amh_geo_hin_krd_rom_bos_mlt_sod_guj_est_zul_sun_fre_tag_jpn_knd_kor_swe_ben_ewe_dut_jav_nor_hau_mly_mnd_lit_dyu_prs_aeg_pan_rus_ger_grk_qcu_afr_por_pol_yor_sid_glc_tig_eng_bat_spa_xho_mcd_lda_mao_tha_gam_tml_fbf_igb_tur_svk_mol_azi_bem_vie_chh_dgb_ses_akn	0.283149383981269	0.667246982289034	0.506266645875647
827	owc_fre_xho_hin_gam_sid_tig_ita_tur_uzb_bem_tag_ven_glc_dut_bsq_mol_heb_swa_cnt_spa_krd_ewe_guj_cic_ger_fin_lda_ses_est_ctl_anl_geo_rus_bos_mcd_arw_sod_chh_ben_hun_fbf_bat_scr_mly_jpn_tml_kor_pan_ukr_dgb_swe_jav_bul_amh_ind_mnd_eng_akn_alb_amr_cze_lat_por_afr_qcu_rom_lit_nor_zul_wly_prs_aeg_grk_sun_slo_yor_urd_moo_mao_tha_mlt_knd_tsw_tsn_aze_svk_pol_azi_bam_vie_hau_igb_swt_dyu	-0.241327679729252	-0.571103452173359	0.569307054727382
828	chh_grk_swt_pan_tig_sid_gam_bul_tur_uzb_igb_mly_ven_scr_bos_bsq_cze_owc_zul_mnd_dut_por_lda_spa_bem_ukr_fin_cic_ses_hun_ctl_mlt_geo_glc_fre_swe_svk_sod_hau_mcd_est_yor_sun_rom_tag_jpn_tml_kor_pol_hin_swa_eng_jav_lit_anl_bat_cnt_slo_bam_afr_heb_ben_arw_ita_guj_qcu_nor_mol_ger_ewe_aeg_prs_amr_alb_ind_krd_tsn_rus_fbf_mao_tha_wly_knd_xho_dyu_azi_urd_lat_aze_akn_vie_amh_moo_tsw_dgb	0.584347121660437	1.38484311496238	0.169413723669222
829	owc_mol_yor_mcd_gam_heb_mlt_arw_uzb_aze_ven_tag_dgb_ukr_nor_bsq_alb_amr_bam_cnt_pan_fre_zul_afr_ewe_rus_hun_dyu_swa_fin_hin_chh_geo_lit_glc_urd_grk_sid_tig_bos_est_akn_jav_lat_sun_jpn_knd_kor_bul_cze_ses_swe_mly_spa_wly_mao_mnd_ctl_swt_dut_amh_prs_krd_pol_ben_qcu_ita_rom_scr_fbf_hau_svk_anl_eng_ind_ger_cic_slo_bem_bat_tha_aeg_tml_lda_igb_tur_por_guj_azi_tsw_vie_sod_tsn_moo_xho	-0.282005919067383	-0.666122682017859	0.50698169250043
830	tig_grk_moo_ukr_anl_amr_wly_alb_aze_uzb_bam_sun_lda_ben_pol_bsq_guj_hau_akn_cnt_fre_bos_zul_pan_ven_lat_hun_tsn_fbf_fin_rus_aeg_geo_hin_afr_bul_ita_sid_mlt_cze_est_dgb_tag_prs_mao_jpn_knd_kor_spa_scr_ses_mol_jav_ctl_owc_mly_mnd_svk_xho_arw_sod_lit_slo_rom_nor_qcu_mcd_ger_eng_cic_heb_krd_gam_swe_ind_por_ewe_dut_yor_bat_tha_amh_tml_igb_swa_azi_glc_urd_tur_bem_vie_chh_dyu_swt_tsw	0.434863914872307	1.02886639024352	0.306210943084296
831	sid_alb_dgb_spa_gam_owc_chh_rus_tur_aze_ven_mao_ewe_ukr_ger_bsq_guj_heb_tsn_cnt_urd_lat_yor_arw_dyu_ben_fin_bem_bam_hun_dut_aeg_geo_nor_fre_afr_eng_amr_tig_slo_est_ses_bat_ita_ind_jpn_tml_kor_bul_hin_tsw_prs_tag_por_hau_mly_mnd_glc_lda_scr_anl_mcd_swe_rom_bos_qcu_cze_svk_pan_swt_mlt_mol_amh_ctl_sun_krd_moo_lit_swa_jav_tha_sod_knd_xho_cic_azi_pol_grk_uzb_igb_vie_wly_zul_fbf_akn	-0.0589698956278147	-0.13918192765345	0.889607347404866
832	amr_slo_fbf_mol_hau_amh_sid_eng_aze_azi_tsw_bat_cic_guj_bos_bsq_ben_tig_moo_cnt_arw_hin_tsn_svk_lda_scr_fin_ven_swt_hun_grk_aeg_geo_mcd_ctl_lat_por_wly_heb_bul_est_bem_mao_dut_sun_jpn_knd_kor_krd_ita_xho_fre_mly_alb_owc_ind_mnd_afr_dgb_nor_chh_rus_cze_spa_rom_qcu_prs_glc_pol_dyu_anl_ukr_mlt_swe_jav_pan_akn_lit_bam_tag_tha_sod_tml_zul_igb_uzb_ger_urd_tur_ewe_vie_gam_ses_yor_swa	-0.364455795795047	-0.863362850833405	0.390159128609724
833	aeg_grk_dyu_ben_mlt_amr_anl_guj_uzb_azi_ven_mao_akn_arw_fre_bsq_alb_chh_moo_cnt_nor_ctl_igb_por_xho_pan_hun_zul_swa_fin_krd_owc_geo_urd_swe_scr_bul_amh_hau_ita_est_bem_bat_mcd_tag_jpn_tml_kor_eng_svk_swt_ukr_ind_hin_tig_sun_mnd_bos_cic_ger_wly_mol_rus_lat_pol_qcu_cze_afr_lit_ewe_sod_glc_sid_rom_mly_prs_bam_slo_yor_jav_tha_heb_knd_ses_dgb_tur_spa_dut_aze_fbf_vie_gam_tsn_tsw_lda	-0.370985515940355	-0.878281417990336	0.38205449120852
834	gam_urd_bem_mcd_hau_chh_sod_afr_uzb_tur_dyu_tag_yor_ctl_rom_bsq_por_amr_ses_cnt_cze_eng_swt_svk_xho_glc_hun_fbf_lda_est_guj_tig_geo_rus_dut_ukr_ben_aeg_sid_swe_fin_moo_ind_slo_sun_jpn_tml_kor_mol_nor_akn_pan_bat_arw_mlt_jav_mnd_grk_zul_spa_heb_scr_ger_hin_fre_qcu_lat_bul_lit_ven_anl_bos_owc_prs_mly_alb_cic_krd_bam_mao_tha_wly_knd_igb_swa_aze_ita_pol_azi_dgb_vie_amh_ewe_tsw_tsn	0.526681524705864	1.24638736274644	0.215752580451761
835	anl_afr_igb_spa_tig_gam_sid_scr_aze_uzb_yor_bat_bem_alb_swe_bsq_guj_owc_ses_mnd_grk_ita_zul_fre_bam_lit_hun_dgb_xho_est_dut_chh_geo_mol_cze_nor_slo_mlt_amr_ukr_fin_moo_mly_lat_jav_jpn_knd_kor_krd_hin_lda_ger_tag_por_sod_mao_cnt_prs_ven_mcd_amh_pan_rus_svk_bos_qcu_rom_ctl_arw_ewe_hau_pol_wly_urd_ind_eng_tsn_glc_fbf_sun_tha_heb_tml_swt_swa_tur_ben_bul_azi_akn_vie_aeg_tsw_cic_dyu	-0.914742734582772	-2.21876328851067	0.0289358228118633
836	chh_cze_xho_prs_tig_hau_aeg_por_azi_aze_zul_bat_bem_mol_krd_bsq_swe_anl_swt_cnt_rus_bul_igb_pan_fbf_fre_est_dgb_ewe_hun_dut_wly_geo_grk_pol_ukr_ben_sod_amh_spa_fin_dyu_mly_hin_jav_jpn_tml_kor_ger_eng_bam_guj_mao_svk_sid_sun_mnd_urd_tsn_mcd_amr_lit_glc_nor_ctl_qcu_bos_rom_alb_tsw_gam_scr_owc_arw_ind_lat_moo_afr_ses_tag_tha_mlt_knd_ven_akn_uzb_ita_slo_tur_yor_vie_heb_cic_swa_lda	-0.527073744758091	-1.25390377108158	0.213019746911918
837	anl_cze_lda_swe_tig_hau_wly_slo_azi_aze_swa_jav_swt_glc_bul_bsq_alb_amr_ewe_mnd_rom_mcd_ses_hin_cic_fre_fin_tsn_dgb_hun_pol_aeg_geo_bos_grk_scr_por_heb_sod_mol_est_tsw_bat_spa_ind_jpn_tml_kor_pan_nor_zul_ctl_sun_urd_mlt_tag_cnt_guj_yor_ita_chh_svk_lat_rus_dut_qcu_ger_arw_ukr_moo_sid_afr_amh_lit_mao_prs_ven_ben_akn_mly_tha_gam_knd_bam_fbf_uzb_eng_krd_tur_igb_vie_owc_dyu_xho_bem	-1.08527590086536	-2.66576479662051	0.0090578151530789
838	hau_prs_dgb_lit_anl_heb_sod_urd_aze_azi_cic_mao_bam_grk_mol_bsq_lat_owc_akn_mnd_ita_ben_ven_rus_fbf_slo_est_igb_tsn_fin_pan_sid_geo_alb_guj_svk_cze_tig_wly_eng_hun_lda_mly_afr_ind_jpn_tml_kor_pol_dut_tsw_fre_tag_swe_amh_bat_cnt_bos_swt_krd_mlt_mcd_por_glc_scr_qcu_arw_rom_ukr_bem_gam_ger_aeg_bul_jav_spa_swa_hin_moo_sun_tha_chh_knd_ewe_xho_tur_nor_ctl_uzb_zul_vie_amr_ses_dyu_yor	-0.035102206582611	-0.0826090697277553	0.934339931708812
839	amr_nor_cic_glc_wly_aeg_chh_por_aze_uzb_fbf_mao_zul_mol_rus_bsq_fre_sod_bem_cnt_lit_ger_tsn_rom_dgb_ita_fin_swt_yor_est_eng_gam_geo_mcd_hin_pan_ben_hau_mlt_cze_hun_dyu_jav_ukr_sun_jpn_knd_kor_alb_afr_moo_bul_mly_prs_anl_ind_mnd_krd_swa_swe_owc_urd_lat_dut_grk_qcu_ctl_svk_pol_ven_tig_spa_amh_bos_bat_slo_tsw_guj_ewe_tag_tha_sid_tml_lda_akn_tur_scr_arw_azi_xho_vie_heb_igb_ses_bam	-0.507841360149725	-1.21077264628493	0.229050560602065
840	hau_bul_zul_por_chh_sod_wly_swe_azi_aze_bem_sun_cic_guj_ger_bsq_glc_aeg_igb_mnd_afr_lat_fbf_alb_moo_slo_est_akn_lda_hun_bos_sid_geo_ben_rom_cze_svk_anl_heb_ita_fin_dyu_jav_pol_ind_jpn_knd_kor_ukr_grk_bam_rus_mly_mol_owc_mao_cnt_mcd_tsn_lit_mlt_prs_eng_pan_fre_qcu_ctl_scr_urd_ses_tig_spa_amh_arw_bat_dut_dgb_krd_xho_tag_tha_amr_tml_swt_swa_tur_hin_nor_uzb_tsw_vie_gam_ven_ewe_yor	-1.18806351435632	-2.93304752104486	0.0042260552373707
841	mlt_urd_moo_ger_owc_gam_heb_guj_uzb_azi_bem_mao_tsn_svk_bos_bsq_afr_hau_ses_mnd_grk_prs_tsw_pan_ewe_rus_hun_fbf_zul_est_hin_sod_geo_dut_arw_rom_cze_chh_anl_scr_fin_dyu_bat_ita_tag_jpn_knd_kor_pol_lat_cic_lit_mly_glc_wly_ind_cnt_nor_igb_por_tig_bul_alb_ben_mcd_qcu_ukr_mol_fre_ven_amh_spa_amr_swe_jav_ctl_bam_eng_yor_sun_tha_sid_tml_lda_akn_aze_slo_krd_tur_swa_vie_aeg_xho_swt_dgb	-0.372601277069287	-0.883750399876629	0.379109890950912
842	tig_fre_bam_dut_owc_amr_hau_bul_uzb_aze_yor_tag_swt_svk_hin_bsq_arw_wly_bem_cnt_pan_guj_dgb_ger_ven_alb_est_tsn_ewe_fin_slo_heb_geo_mol_ctl_rus_nor_sod_sid_ita_hun_tsw_mao_scr_ind_jpn_tml_kor_lit_eng_swa_krd_sun_prs_chh_bat_mnd_urd_ses_spa_mlt_glc_mcd_bos_pol_qcu_ben_lat_ukr_dyu_anl_por_gam_afr_mly_cze_zul_grk_akn_jav_tha_aeg_knd_cic_lda_azi_swe_rom_tur_igb_vie_amh_fbf_moo_xho	-0.313021811915175	-0.741082654035633	0.460510497894371
843	tig_pol_xho_rus_wly_anl_heb_lat_uzb_tur_tsn_ind_ven_hin_grk_bsq_ben_sid_bem_mnd_lit_glc_akn_ctl_swa_rom_est_ewe_swt_hun_cze_aeg_geo_swe_urd_mcd_svk_amh_chh_dut_fin_dyu_bat_bos_mly_jpn_tml_kor_ukr_prs_zul_eng_jav_afr_gam_mao_cnt_scr_fbf_nor_sod_mol_alb_slo_ita_qcu_spa_krd_guj_dgb_owc_pan_amr_ger_sun_por_cic_bul_yor_tag_tha_mlt_knd_ses_moo_azi_arw_fre_aze_bam_vie_hau_igb_tsw_lda	-0.895147802146982	-2.16815098891471	0.0326995501024359
844	sod_lit_zul_hin_heb_tig_amh_lat_aze_tur_swt_jav_ven_glc_spa_bsq_dut_aeg_dgb_mnd_krd_guj_fbf_ita_moo_ukr_est_lda_cic_fin_ben_amr_geo_mol_fre_arw_bos_wly_sid_scr_hun_bam_mly_bul_bat_jpn_tml_kor_nor_cze_swa_grk_sun_rom_mlt_mao_cnt_swe_igb_eng_anl_prs_svk_ger_rus_qcu_pan_urd_pol_akn_hau_afr_chh_slo_ind_por_xho_ctl_yor_tag_tha_gam_knd_bem_tsn_azi_alb_mcd_uzb_tsw_vie_owc_ses_ewe_dyu	-0.224183049517341	-0.5294296224209	0.59776899328876
845	sod_swe_xho_guj_mlt_amr_amh_ben_uzb_aze_cic_sun_tsn_ctl_slo_bsq_rus_owc_bam_cnt_ger_grk_dyu_scr_igb_bul_fin_yor_lda_est_glc_tig_geo_mcd_nor_lat_mol_sid_wly_eng_hun_ses_ind_prs_tag_jpn_knd_kor_ukr_pan_ewe_ita_bat_fre_chh_mly_mnd_spa_swa_rom_aeg_bos_pol_dut_svk_qcu_cze_arw_por_bem_heb_lit_gam_alb_mao_afr_zul_hin_moo_jav_tha_hau_tml_swt_dgb_azi_urd_krd_tur_ven_vie_anl_fbf_akn_tsw	-0.0452298697205861	-0.106691900676722	0.915263222012781
846	aeg_scr_dyu_glc_heb_amh_gam_slo_tur_uzb_bem_sun_akn_ukr_urd_bsq_bul_hau_dgb_mnd_spa_ben_zul_rom_ven_pol_fin_swt_ses_est_grk_chh_geo_lat_prs_krd_bos_owc_sid_hin_hun_moo_mao_lit_bat_jpn_knd_kor_nor_mol_yor_arw_ind_pan_wly_tag_cnt_eng_bam_afr_sod_dut_ita_cze_fre_qcu_ger_guj_rus_cic_amr_ctl_anl_svk_jav_alb_xho_por_swa_mly_tha_tig_tml_lda_igb_azi_swe_mcd_aze_tsw_vie_mlt_fbf_tsn_ewe	0.21403763764839	0.503498067953506	0.615804673357108
847	gam_nor_fbf_slo_aeg_anl_sod_mcd_azi_tur_dyu_sun_swa_svk_fre_bsq_scr_mlt_igb_mnd_ger_pol_ewe_ben_cic_krd_est_moo_swt_fin_rom_amh_geo_urd_pan_lat_alb_tig_sid_ctl_hun_yor_jav_prs_mly_jpn_tml_kor_mol_lit_tsw_rus_bat_eng_heb_ind_cnt_hin_bem_cze_wly_glc_guj_grk_dut_qcu_ukr_ita_por_bam_amr_arw_chh_bul_mao_bos_ses_spa_xho_tag_tha_owc_knd_lda_tsn_uzb_afr_swe_aze_dgb_vie_hau_zul_ven_akn	0.128623733669156	0.302705327242444	0.762790460418266
848	amr_krd_yor_nor_sid_amh_owc_arw_tur_uzb_bam_sun_ewe_eng_por_bsq_ctl_mlt_zul_mnd_fre_rom_ven_swe_lda_bul_hun_fbf_dyu_fin_glc_chh_geo_ben_svk_lit_spa_anl_hau_rus_est_ses_tag_guj_jav_jpn_knd_kor_mcd_dut_akn_mol_ind_bos_heb_bat_cnt_grk_cic_pol_wly_scr_hin_slo_ita_qcu_afr_lat_prs_swt_gam_cze_sod_ukr_mly_alb_tsw_urd_igb_mao_tha_aeg_tml_xho_tsn_aze_ger_pan_azi_dgb_vie_tig_swa_moo_bem	-0.960164760642296	-2.32785539859467	0.0220884214307018
849	chh_arw_tsw_krd_sid_sod_amh_ben_aze_tur_swa_sun_xho_urd_nor_bsq_scr_mlt_cic_cnt_guj_lat_zul_rom_tsn_hin_fin_bam_igb_hun_swe_gam_geo_mcd_alb_por_fre_hau_amr_svk_est_ewe_mao_lit_bat_jpn_knd_kor_mol_rus_moo_eng_ind_ukr_wly_jav_mnd_prs_ses_afr_tig_slo_bos_ger_pol_qcu_dut_ctl_grk_swt_anl_glc_heb_cze_tag_spa_ven_pan_fbf_mly_tha_aeg_tml_dyu_yor_azi_ita_bul_uzb_bem_vie_owc_dgb_lda_akn	-0.337455084885618	-0.798085739318506	0.426853954839648
850	sid_spa_ven_ita_mlt_aeg_wly_prs_aze_azi_yor_ind_fbf_cze_rom_bsq_pan_amh_zul_cnt_alb_lat_igb_arw_moo_hin_hun_xho_lda_fin_ger_sod_geo_dut_grk_krd_urd_anl_tig_slo_est_swt_mly_bul_bat_jpn_tml_kor_swe_rus_swa_pol_sun_afr_amr_mao_mnd_lit_tsw_glc_hau_nor_mcd_scr_mol_qcu_ben_por_eng_tsn_gam_fre_chh_bos_tag_guj_bam_ctl_cic_jav_tha_owc_knd_ewe_akn_uzb_svk_ukr_tur_bem_vie_heb_ses_dgb_dyu	-0.476616782468375	-1.13364988569739	0.259855346263983
851	chh_slo_xho_ctl_amh_owc_hau_nor_azi_uzb_akn_mly_swt_mol_afr_bsq_mcd_wly_dgb_cnt_krd_spa_cic_ben_yor_ita_hun_igb_bem_fin_alb_gam_geo_hin_ukr_guj_swe_anl_tig_ger_est_swa_ind_fre_tag_jpn_knd_kor_eng_grk_bam_por_mao_lat_heb_jav_mnd_prs_lda_urd_amr_bos_svk_dut_cze_qcu_glc_rus_bul_zul_mlt_arw_aeg_pol_sun_rom_fbf_scr_tsn_bat_tha_sod_tml_ven_tsw_aze_lit_pan_tur_ses_vie_sid_moo_ewe_dyu	0.453356667002867	1.0687409454416	0.287952631007245
852	chh_lat_fbf_guj_tig_hau_amr_hin_aze_uzb_ses_mly_cic_lit_pol_bsq_ben_aeg_tsn_cnt_ctl_por_swt_bos_swa_fre_hun_xho_ewe_est_ita_heb_geo_rom_krd_mcd_ger_owc_gam_glc_fin_lda_ind_dut_bat_jpn_tml_kor_prs_spa_bem_pan_tag_rus_wly_sun_mnd_urd_tsw_svk_sod_afr_ukr_alb_bul_qcu_eng_arw_grk_dyu_anl_scr_sid_mol_jav_nor_moo_swe_yor_mao_tha_mlt_knd_dgb_akn_tur_slo_cze_azi_ven_vie_amh_bam_igb_zul	-0.383771622558171	-0.909326357986852	0.365528481902315
853	chh_cze_dgb_scr_mlt_amh_anl_urd_tur_uzb_moo_mao_cic_spa_bul_bsq_ger_wly_fbf_cnt_lat_arw_swa_mol_ses_bos_est_xho_ewe_fin_ben_heb_geo_svk_pan_por_prs_sid_owc_afr_hun_dyu_tag_rus_bat_jpn_tml_kor_nor_dut_bam_glc_mly_fre_sod_sun_mnd_mcd_bem_pol_tig_eng_swe_slo_krd_qcu_rom_grk_lit_akn_aeg_guj_amr_ukr_jav_ita_tsn_alb_lda_ind_tha_gam_knd_swt_yor_azi_ctl_hin_aze_igb_vie_hau_ven_zul_tsw	0.468840048139809	1.10645223913337	0.271384693294805
854	chh_arw_zul_ger_sid_amr_wly_afr_tur_aze_tsn_tag_yor_slo_por_bsq_alb_aeg_cic_cnt_ukr_lat_igb_nor_bem_spa_est_ewe_swt_hun_ita_tig_geo_cze_mol_urd_ben_anl_gam_svk_fin_fbf_mly_bos_bat_jpn_tml_kor_rom_bul_moo_dut_jav_hin_sod_sun_mnd_rus_akn_mcd_amh_scr_eng_ctl_pan_qcu_swe_lit_grk_dyu_mlt_prs_heb_guj_mao_pol_xho_krd_ven_ind_tha_owc_knd_ses_bam_azi_glc_fre_uzb_dgb_vie_hau_lda_swa_tsw	-0.302101613832755	-0.714286083504119	0.476839299477932
855	gam_krd_ven_grk_tig_amh_heb_ctl_tur_azi_cic_jav_igb_pol_spa_bsq_ger_wly_dyu_mnd_pan_urd_zul_ukr_dgb_glc_hun_moo_tsw_est_slo_sid_geo_svk_eng_cze_ben_hau_mlt_fre_fin_bem_sun_swe_mao_jpn_knd_kor_bul_scr_yor_dut_mly_guj_anl_tag_cnt_nor_lda_alb_amr_arw_rus_rom_lat_qcu_por_afr_lit_swt_aeg_hin_chh_mcd_bat_mol_tsn_prs_fbf_ind_tha_sod_tml_ses_bam_aze_ita_bos_uzb_swa_vie_owc_ewe_akn_xho	0.105184457476766	0.247647967200816	0.804952735116341
856	sod_afr_yor_cze_mlt_tig_anl_ukr_azi_aze_ses_mly_swa_urd_glc_bsq_ger_owc_fbf_mnd_alb_grk_cic_ben_akn_spa_hun_lda_dgb_fin_rom_heb_geo_slo_mcd_por_guj_sid_amh_hin_est_bem_mao_eng_jav_jpn_knd_kor_dut_ita_dyu_fre_sun_ctl_aeg_tag_cnt_mol_zul_rus_gam_pol_arw_pan_prs_qcu_lit_krd_lat_tsn_chh_nor_wly_scr_bat_bul_tsw_swe_xho_ind_tha_amr_tml_bam_moo_uzb_bos_svk_tur_igb_vie_hau_ven_swt_ewe	-0.265404778138136	-0.627640134620674	0.531777802209839
857	amh_dut_xho_ukr_sid_tig_owc_lit_aze_azi_akn_ind_dgb_lat_scr_bsq_nor_amr_igb_mnd_krd_pan_bem_ben_ven_rom_fin_swt_ewe_hun_alb_wly_geo_bul_svk_arw_mol_heb_anl_hin_est_fbf_bat_swe_mly_jpn_tml_kor_guj_eng_zul_afr_jav_ctl_sod_sun_cnt_mcd_lda_slo_mlt_ita_pol_glc_por_qcu_cze_urd_ger_tsn_chh_prs_hau_fre_tag_grk_swa_spa_ses_mao_tha_aeg_knd_moo_yor_uzb_bos_rus_tur_tsw_vie_gam_bam_dyu_cic	-0.74302761076455	-1.78241858562073	0.0779443542090981
858	hau_mol_swt_slo_owc_heb_chh_ger_uzb_tur_zul_tag_yor_hin_nor_bsq_rom_anl_bam_cnt_urd_ukr_moo_rus_dyu_dut_fin_ven_bem_est_pol_wly_geo_alb_glc_svk_lit_aeg_amr_arw_hun_akn_sun_cze_jav_jpn_knd_kor_bos_pan_fbf_spa_bat_bul_sod_ind_mnd_eng_swa_scr_gam_grk_krd_swe_fre_qcu_prs_por_lat_tsn_mlt_ctl_sid_ben_mly_mcd_cic_ita_xho_mao_tha_tig_tml_dgb_ewe_aze_guj_afr_azi_igb_vie_amh_tsw_lda_ses	-1.03577530156419	-2.52729155060256	0.0131822837957365
859	amh_prs_yor_urd_sod_owc_heb_swe_uzb_tur_bem_sun_ses_glc_arw_bsq_bos_anl_ewe_cnt_dut_pan_xho_pol_zul_cze_est_tsw_moo_fin_ben_wly_geo_lit_ger_scr_ctl_amr_gam_por_hun_igb_tag_eng_mao_jpn_knd_kor_krd_hin_fbf_afr_bat_fre_mlt_ind_mnd_spa_bam_ukr_aeg_guj_rom_ita_nor_qcu_lat_mcd_slo_swa_hau_bul_tig_grk_jav_mol_swt_rus_cic_mly_tha_chh_tml_akn_lda_aze_alb_svk_azi_ven_vie_sid_tsn_dyu_dgb	0.195352962539006	0.460381631678397	0.646316976067397
860	mlt_ctl_igb_glc_owc_tig_amr_mol_azi_aze_tsw_tag_moo_nor_bos_bsq_bul_aeg_yor_cnt_guj_afr_swa_pol_swt_hin_hun_xho_bem_est_rom_sod_geo_prs_ita_krd_urd_amh_gam_ben_fin_cic_jav_pan_mao_jpn_knd_kor_fre_swe_fbf_scr_mly_ukr_heb_sun_mnd_arw_zul_rus_sid_alb_dut_cze_por_qcu_mcd_svk_lat_ewe_wly_lit_chh_ger_bat_eng_tsn_spa_akn_ind_tha_anl_tml_ses_bam_tur_slo_grk_uzb_dyu_vie_hau_lda_ven_dgb	-0.117189583709137	-0.2764744692185	0.782797169176749
861	tig_pol_igb_ger_gam_wly_sid_nor_uzb_azi_akn_jav_bam_dut_svk_bsq_prs_aeg_bem_mnd_arw_bul_swt_rom_zul_mol_hun_lda_tsn_fin_fre_chh_geo_glc_ita_swe_spa_owc_sod_ben_est_yor_sun_lat_tag_jpn_knd_kor_urd_afr_dyu_lit_mao_slo_hau_mly_cnt_cze_swa_scr_anl_ukr_alb_hin_grk_qcu_rus_bos_krd_ses_amh_guj_heb_mcd_bat_por_ewe_ctl_fbf_ind_tha_mlt_tml_cic_moo_tur_pan_eng_aze_xho_vie_amr_tsw_dgb_ven	-0.29687864136618	-0.70259148285952	0.484065301321861
862	chh_arw_lda_hin_amr_mlt_gam_dut_tur_uzb_zul_tag_fbf_urd_prs_bsq_ita_heb_tsw_cnt_mol_grk_dgb_slo_dyu_cze_est_ven_ses_fin_mcd_owc_geo_ctl_pol_krd_fre_hau_wly_rom_hun_tsn_mao_eng_bat_jpn_tml_kor_ukr_pan_swa_lit_mly_glc_sid_ind_mnd_scr_ewe_rus_amh_ben_spa_alb_lat_qcu_svk_afr_ger_cic_sod_por_tig_nor_sun_bul_yor_guj_swt_jav_tha_anl_knd_igb_bem_azi_swe_bos_aze_bam_vie_aeg_xho_moo_akn	-0.666070544873187	-1.59444450284328	0.11422953063094
863	heb_arw_bam_spa_aeg_sid_anl_lit_uzb_tur_yor_bat_tsn_bos_cze_bsq_ger_owc_ses_cnt_afr_pol_fbf_por_cic_slo_hun_dgb_xho_est_hin_chh_geo_rus_lat_urd_krd_tig_mlt_rom_fin_igb_tag_mol_mao_jpn_tml_kor_scr_grk_tsw_guj_ind_prs_amh_jav_mnd_eng_dyu_pan_sod_svk_alb_fre_ita_qcu_bul_ctl_glc_swa_gam_ukr_amr_swe_sun_dut_swt_mcd_akn_mly_tha_hau_knd_moo_lda_aze_ben_nor_azi_bem_vie_wly_ewe_zul_ven	-0.120322215912333	-0.283522586857153	0.777406471651613
864	gam_eng_bam_svk_mlt_anl_wly_afr_azi_uzb_dgb_ind_zul_hin_alb_bsq_mcd_tig_yor_cnt_rom_bos_cic_mol_ewe_arw_hun_swt_tsw_fin_pol_owc_geo_slo_ctl_cze_nor_aeg_sod_lat_est_fbf_mao_pan_bat_jpn_knd_kor_krd_ita_bem_ben_tag_rus_hau_sun_mnd_swe_moo_scr_amh_guj_prs_por_glc_qcu_fre_bul_grk_lda_heb_dut_amr_ger_mly_ukr_ven_spa_xho_jav_tha_sid_tml_igb_akn_aze_urd_lit_tur_swa_vie_chh_tsn_dyu_ses	-0.152761474413516	-0.360654928310977	0.719175312273255
865	chh_mol_bem_ger_heb_sod_owc_ben_uzb_azi_dgb_jav_lda_rom_afr_bsq_svk_tig_akn_cnt_ctl_lit_cic_por_ven_bul_hun_bam_xho_fin_nor_hau_geo_ita_urd_grk_slo_mlt_wly_alb_est_yor_tag_swe_bat_jpn_knd_kor_scr_glc_igb_eng_sun_hin_sid_mao_mnd_guj_tsn_pol_gam_bos_krd_pan_prs_qcu_dut_fre_spa_zul_anl_arw_amr_rus_ind_mcd_dyu_lat_ses_mly_tha_amh_tml_swt_tsw_aze_cze_ukr_tur_ewe_vie_aeg_fbf_moo_swa	-0.181810052026197	-0.42932022929511	0.668683164082549
866	amh_krd_xho_cze_gam_sod_mlt_bul_azi_tur_swa_jav_bam_ctl_afr_bsq_swe_heb_ven_mnd_pol_bos_dgb_nor_ses_slo_est_dyu_ewe_fin_dut_owc_geo_guj_urd_rom_grk_aeg_wly_por_hun_bem_mly_rus_ind_jpn_knd_kor_prs_ben_yor_ger_sun_mol_anl_mao_cnt_ukr_cic_mcd_amr_glc_pan_arw_eng_qcu_scr_fre_alb_tsw_tig_spa_chh_ita_bat_svk_moo_lat_igb_tag_tha_sid_tml_akn_swt_uzb_hin_lit_aze_fbf_vie_hau_tsn_zul_lda	-0.156656517406341	-0.370001764137963	0.712222448488843
867	aeg_pol_cic_svk_amh_wly_anl_lit_uzb_aze_ewe_bat_bam_prs_nor_bsq_ukr_amr_xho_mnd_mcd_glc_tsw_bul_dyu_urd_hun_ven_zul_fin_afr_chh_geo_cze_rom_ger_alb_gam_sod_dut_est_swa_mao_slo_sun_jpn_tml_kor_pan_krd_moo_lat_jav_por_mlt_tag_cnt_swe_bem_fre_heb_spa_eng_grk_bos_qcu_hin_scr_ita_tsn_hau_rus_sid_guj_ind_mol_ses_ctl_lda_mly_tha_tig_knd_igb_swt_tur_arw_ben_azi_fbf_vie_owc_dgb_yor_akn	-0.767790661456921	-1.84150857631031	0.0687345892400852
868	chh_glc_ses_spa_amh_mlt_sod_ita_azi_aze_ewe_ind_xho_pol_arw_bsq_mol_gam_bam_mnd_fre_bul_cic_rom_swa_bos_est_tsn_dyu_fin_alb_amr_geo_grk_nor_dut_ger_anl_tig_eng_hun_lda_tag_pan_bat_jpn_knd_kor_cze_krd_ven_ben_sun_hin_owc_jav_cnt_prs_dgb_svk_sid_mcd_por_rus_ctl_qcu_swe_lat_slo_swt_aeg_guj_wly_ukr_mly_scr_fbf_urd_yor_mao_tha_heb_tml_tsw_bem_tur_afr_lit_uzb_moo_vie_hau_igb_akn_zul	-0.288133069918466	-0.682306494315359	0.496741102568242
869	gam_dut_ses_alb_tig_amr_mlt_prs_aze_tur_swt_mly_igb_guj_ita_bsq_cze_hau_dyu_cnt_ctl_lit_ewe_ukr_bam_por_hun_yor_cic_est_rom_heb_geo_grk_krd_afr_pol_sid_amh_nor_fin_moo_bat_mcd_sun_jpn_knd_kor_swe_glc_bem_pan_tag_scr_aeg_jav_mnd_ger_xho_urd_sod_bos_mol_svk_ben_qcu_rus_bul_spa_fbf_owc_arw_anl_hin_ind_eng_zul_fre_tsw_mao_tha_chh_tml_lda_akn_azi_lat_slo_uzb_ven_vie_wly_swa_dgb_tsn	0.358477295516716	0.84500084782986	0.400279024040531
870	mlt_alb_tsw_bul_sod_owc_heb_lit_azi_uzb_lda_mly_dyu_ben_rus_bsq_scr_gam_cic_mnd_spa_por_zul_nor_tsn_bos_est_bam_ewe_hun_glc_amr_geo_ita_ger_rom_cze_tig_chh_ukr_fin_yor_jav_pol_ind_jpn_tml_kor_lat_mol_ven_pan_mao_urd_wly_bat_cnt_krd_moo_dut_amh_svk_afr_fre_slo_qcu_arw_swe_mcd_fbf_aeg_ctl_anl_guj_sun_hin_swt_prs_akn_tag_tha_sid_knd_xho_ses_tur_eng_grk_aze_dgb_vie_hau_bem_swa_igb	-0.281561965397407	-0.666376487469714	0.506820227003757
871	tig_mol_dyu_mcd_owc_hau_mlt_grk_uzb_aze_moo_mao_ven_nor_arw_bsq_hin_sod_yor_mnd_swe_rus_ses_glc_zul_ctl_hun_swt_ewe_est_alb_aeg_geo_por_ita_lit_rom_heb_amr_fre_fin_swa_tag_guj_bat_jpn_knd_kor_ger_lat_bam_pan_ind_krd_sid_sun_cnt_scr_xho_bul_gam_pol_urd_eng_spa_qcu_prs_afr_cze_bem_anl_ben_wly_dut_mly_slo_igb_svk_tsw_jav_tha_amh_tml_tsn_cic_azi_ukr_bos_tur_lda_vie_chh_dgb_akn_fbf	-0.705301936394697	-1.69312032020252	0.0937798900218684
872	chh_eng_akn_dut_mlt_sod_tig_ctl_uzb_azi_tsn_mao_igb_grk_lit_bsq_scr_aeg_swa_cnt_ukr_slo_cic_ger_xho_mcd_hun_swt_bem_fin_rom_hau_geo_ita_fre_swe_pan_gam_sid_lat_est_moo_bat_prs_sun_jpn_tml_kor_krd_nor_lda_bul_ind_por_owc_jav_mnd_arw_ven_spa_amr_cze_urd_mol_pol_qcu_alb_guj_svk_ses_wly_bos_amh_afr_mly_rus_dgb_glc_fbf_tag_tha_anl_knd_dyu_ewe_tur_hin_ben_aze_zul_vie_heb_bam_tsw_yor	-0.717078359578854	-1.72326455633673	0.0881640106391028
873	owc_alb_cic_ita_anl_tig_heb_swe_aze_uzb_dyu_tag_ewe_krd_glc_bsq_por_sod_moo_cnt_arw_mol_dgb_ben_akn_svk_hun_ven_tsn_fin_pol_gam_geo_bul_rus_prs_bos_amh_mlt_ukr_est_swa_bat_hin_sun_jpn_knd_kor_grk_cze_igb_eng_jav_ger_aeg_ind_mnd_mcd_swt_scr_sid_afr_rom_ctl_lat_qcu_nor_lit_spa_fbf_chh_fre_amr_dut_mao_slo_bam_guj_bem_mly_tha_hau_tml_yor_tsw_tur_pan_urd_azi_ses_vie_wly_lda_zul_xho	0.0686054279294873	0.161395606216052	0.872131931618164
874	gam_fre_xho_nor_sid_hau_owc_lat_azi_tur_lda_sun_tsw_grk_dut_bsq_pan_aeg_tsn_mnd_ben_glc_cic_cze_swt_guj_hun_fbf_swa_fin_bos_mlt_geo_ger_afr_mcd_rom_sod_wly_ukr_est_ses_ind_rus_mly_jpn_tml_kor_spa_lit_bam_por_jav_ita_tig_bat_cnt_scr_moo_hin_amr_prs_eng_ctl_krd_qcu_swe_alb_arw_ewe_chh_urd_heb_pol_mao_svk_dgb_mol_zul_tag_tha_anl_knd_dyu_yor_aze_bul_slo_uzb_bem_vie_amh_igb_akn_ven	-0.71091523180802	-1.70620003403493	0.0913083073593336
875	tig_spa_dgb_scr_hau_sod_sid_arw_azi_tur_swa_mly_tsw_dut_bos_bsq_svk_mlt_tsn_cnt_lit_slo_yor_bul_cic_rus_fin_xho_bem_est_lat_amh_geo_eng_urd_swe_grk_heb_wly_guj_hun_moo_mao_mcd_tag_jpn_knd_kor_ita_pol_bam_hin_sun_mol_anl_ind_mnd_ctl_ven_por_amr_fre_ukr_glc_rom_qcu_krd_nor_cze_fbf_gam_prs_owc_afr_jav_ger_ses_alb_igb_bat_tha_aeg_tml_ewe_lda_aze_ben_pan_uzb_akn_vie_chh_dyu_zul_swt	-0.11586355185107	-0.273161140922068	0.785335026984255
876	hau_pol_zul_cze_aeg_wly_heb_dut_azi_uzb_tsn_mao_cic_rus_lat_bsq_bul_amh_igb_cnt_slo_por_ven_ben_yor_glc_fin_dgb_swt_hun_mcd_anl_geo_bos_hin_mol_alb_mlt_owc_ger_est_dyu_sun_guj_tag_jpn_tml_kor_spa_arw_bem_svk_mly_rom_tig_ind_mnd_nor_moo_urd_chh_pan_ita_fre_ctl_qcu_afr_prs_swe_bam_sid_lit_gam_scr_bat_krd_xho_grk_ses_jav_tha_sod_knd_lda_akn_aze_ukr_eng_tur_tsw_vie_amr_ewe_swa_fbf	-0.328272929772363	-0.777663567111419	0.438741213346071
877	sod_arw_bam_pol_amh_gam_aeg_fre_uzb_tur_bem_tag_tsn_nor_swe_bsq_lat_anl_dgb_mnd_ukr_afr_xho_ctl_swa_pan_hun_akn_ewe_est_rus_owc_geo_prs_svk_bul_hin_sid_heb_glc_fin_moo_mly_spa_bat_jpn_tml_kor_krd_ita_zul_mcd_ind_lit_tig_sun_cnt_grk_lda_dut_amr_bos_rom_ben_por_qcu_slo_guj_scr_cic_wly_eng_mlt_urd_jav_cze_fbf_mol_igb_mao_tha_chh_knd_ven_ses_aze_ger_alb_azi_swt_vie_hau_dyu_tsw_yor	-0.397822202674955	-0.942985329965118	0.348131663798889
878	aeg_ukr_tsn_urd_tig_sid_amr_mcd_azi_aze_akn_ind_fbf_prs_glc_bsq_afr_amh_xho_cnt_scr_lit_tsw_pol_moo_bos_fin_zul_dyu_hun_eng_heb_geo_ger_fre_spa_bul_sod_chh_ben_est_dgb_sun_ita_bat_jpn_tml_kor_dut_ctl_ewe_slo_tag_arw_anl_jav_mnd_swe_ven_lat_hau_rom_por_nor_cze_qcu_hin_rus_krd_swt_owc_alb_gam_guj_mao_svk_bem_grk_lda_mly_tha_wly_knd_swa_yor_uzb_pan_mol_tur_bam_vie_mlt_ses_cic_igb	-0.711952122053304	-1.70794786938391	0.0909820982502698
879	chh_cze_zul_rus_amh_hau_gam_prs_uzb_azi_fbf_tag_akn_afr_swe_bsq_rom_wly_dgb_cnt_mol_ger_cic_pol_tsn_ben_fin_bam_swa_hun_spa_tig_geo_dut_scr_slo_guj_anl_sid_svk_est_moo_ind_bos_jav_jpn_knd_kor_eng_hin_ven_mcd_sun_lit_sod_mao_mnd_alb_xho_lat_heb_glc_arw_urd_pan_qcu_fre_ctl_ita_bem_mlt_nor_amr_krd_bat_por_yor_grk_igb_mly_tha_owc_tml_lda_dyu_aze_bul_ukr_tur_tsw_vie_aeg_ewe_swt_ses	0.376887639852658	0.89068735475454	0.37539538216046
880	anl_rus_moo_prs_heb_sod_mlt_lat_uzb_aze_yor_sun_lda_pan_alb_bsq_fre_chh_dyu_cnt_scr_slo_tsw_ben_akn_pol_est_bem_tsn_fin_ukr_hau_geo_ger_dut_mcd_grk_tig_amr_krd_hun_swt_tag_bul_ind_jpn_knd_kor_guj_afr_dgb_cze_jav_spa_aeg_bat_mnd_bos_swa_nor_sid_swe_mol_rom_lit_qcu_hin_por_glc_xho_wly_ctl_owc_urd_mao_svk_fbf_arw_ses_mly_tha_gam_tml_zul_cic_tur_eng_ita_azi_ven_vie_amh_igb_ewe_bam	-0.641743118130635	-1.53698514318542	0.127692365450889
881	owc_guj_xho_cze_aeg_sod_wly_urd_azi_aze_yor_tag_ewe_pol_rus_bsq_krd_hau_moo_mnd_ger_bos_bam_fre_zul_dut_hun_cic_swa_est_rom_amh_geo_ita_glc_nor_lat_tig_chh_scr_fin_lda_sun_mcd_mao_jpn_knd_kor_svk_ctl_bem_afr_bat_lit_mlt_jav_cnt_eng_igb_alb_amr_por_ben_bul_prs_qcu_spa_hin_pan_akn_gam_arw_anl_slo_mly_mol_dgb_ukr_swt_ind_tha_sid_tml_fbf_ven_tur_swe_grk_uzb_tsn_vie_heb_ses_tsw_dyu	0.479477873985227	1.13052732143264	0.261161249348076
882	aeg_bul_bem_eng_amr_sid_mlt_grk_tur_uzb_ses_tag_akn_rus_guj_bsq_ger_owc_cic_cnt_fre_mcd_swt_hin_dgb_krd_fin_fbf_lda_est_alb_gam_geo_mol_ukr_arw_lit_hau_tig_ben_hun_xho_sun_urd_jav_jpn_tml_kor_ita_bos_tsn_svk_mao_swe_chh_mly_mnd_ctl_zul_scr_amh_pol_cze_afr_nor_qcu_glc_rom_dut_igb_sod_slo_anl_pan_bat_lat_bam_prs_tsw_ind_tha_heb_knd_yor_dyu_azi_por_spa_aze_moo_vie_wly_ven_swa_ewe	0.0803395852696992	0.188912562860476	0.850572999414897
883	sod_lat_ewe_spa_anl_sid_owc_scr_uzb_tur_yor_tag_dyu_bos_swe_bsq_por_chh_cic_mnd_ben_dut_bam_cze_moo_pol_hun_ven_tsn_fin_eng_wly_geo_nor_ger_krd_bul_heb_amh_ita_est_igb_ind_lit_sun_jpn_knd_kor_mcd_afr_xho_mol_bat_alb_mlt_jav_cnt_rus_swa_pan_aeg_arw_fre_prs_guj_qcu_hin_glc_rom_tsw_amr_ctl_hau_svk_mly_grk_fbf_urd_lda_mao_tha_tig_tml_swt_zul_azi_ukr_slo_aze_ses_vie_gam_dgb_akn_bem	0.689432028222188	1.63902947300883	0.104585874772825
884	owc_bul_xho_scr_anl_amr_amh_bos_uzb_tur_ses_ind_igb_dut_prs_bsq_fre_sid_dyu_cnt_cze_por_swt_swe_zul_krd_est_dgb_yor_fin_arw_sod_geo_rus_ctl_grk_ben_hau_aeg_rom_hun_tsw_tag_guj_jav_jpn_tml_kor_mol_pan_lda_urd_mao_glc_wly_mly_mnd_spa_swa_afr_tig_ger_svk_mcd_pol_qcu_lit_ita_alb_bam_gam_ukr_chh_hin_bat_slo_bem_nor_moo_sun_tha_mlt_knd_tsn_ewe_azi_lat_eng_aze_akn_vie_heb_fbf_cic_ven	-0.474325992331471	-1.12595569379196	0.263081478972309
885	wly_mcd_moo_guj_sid_mlt_owc_ukr_tur_azi_lda_mly_ewe_por_bul_bsq_lit_gam_zul_cnt_ger_fre_bam_hin_dgb_rus_hun_ses_cic_fin_mol_aeg_geo_prs_urd_alb_krd_amr_tig_svk_est_xho_sun_pan_ind_jpn_tml_kor_ita_cze_swt_swe_jav_nor_anl_bat_mnd_glc_fbf_arw_hau_pol_ctl_slo_spa_qcu_rom_eng_dut_tsn_heb_grk_chh_bos_mao_scr_swa_afr_akn_tag_tha_sod_knd_yor_dyu_aze_ben_lat_uzb_igb_vie_amh_tsw_bem_ven	-0.43381039406989	-1.03162796058082	0.304921839798069
886	amr_rom_zul_prs_hau_gam_tig_dut_uzb_tur_bam_sun_xho_afr_ger_bsq_mol_mlt_ven_cnt_fre_slo_lda_glc_akn_nor_est_cic_fbf_fin_cze_sid_geo_ukr_eng_grk_krd_wly_sod_swe_hun_bem_mly_svk_jav_jpn_knd_kor_guj_ita_igb_scr_ind_rus_owc_bat_mnd_bos_dyu_alb_aeg_urd_lat_mcd_hin_qcu_pan_por_bul_ses_heb_lit_anl_ctl_mao_spa_yor_arw_swa_tag_tha_amh_tml_moo_dgb_aze_pol_ben_azi_tsn_vie_chh_tsw_ewe_swt	0.109806692458468	0.258604818895393	0.796511649057199
887	hau_ger_lda_eng_wly_chh_sid_ben_azi_tur_ewe_sun_igb_prs_glc_bsq_fre_heb_akn_mnd_bos_lat_yor_bul_bem_ctl_hun_moo_swa_fin_mol_gam_geo_krd_dut_swe_hin_owc_amr_ita_est_cic_ind_por_tag_jpn_knd_kor_pol_urd_dgb_rom_jav_lit_tig_mao_cnt_spa_fbf_pan_mlt_mcd_scr_ukr_guj_qcu_svk_cze_arw_tsn_anl_nor_amh_afr_bat_alb_zul_slo_ven_mly_tha_sod_tml_xho_tsw_aze_grk_rus_uzb_swt_vie_aeg_ses_dyu_bam	-0.470140147509479	-1.11882143253925	0.266097843540866
888	aeg_lit_fbf_ben_sod_gam_amh_nor_uzb_tur_tsw_jav_cic_guj_rus_bsq_spa_tig_yor_cnt_cze_dut_bem_svk_ven_pol_est_dyu_bam_hun_hin_hau_geo_eng_fre_mcd_slo_heb_sid_mol_fin_ses_sun_bul_tag_jpn_tml_kor_ger_lat_swa_pan_mao_afr_mlt_bat_mnd_swe_swt_ukr_wly_ita_grk_urd_krd_qcu_prs_rom_glc_lda_anl_por_amr_bos_ind_scr_xho_ctl_ewe_mly_tha_owc_knd_tsn_akn_aze_arw_alb_azi_igb_vie_chh_moo_dgb_zul	0.11837411103776	0.27881388776129	0.781006693587213
889	gam_ukr_zul_alb_owc_mlt_amr_ger_tur_azi_swa_bat_cic_lit_bul_bsq_krd_hau_tsn_cnt_mol_spa_fbf_dut_dyu_cze_hun_ses_yor_est_ctl_sid_geo_arw_glc_afr_mcd_heb_chh_fre_fin_igb_tag_prs_sun_jpn_knd_kor_bos_pol_ewe_ben_mao_lat_anl_mly_mnd_rom_akn_rus_aeg_grk_hin_svk_urd_qcu_nor_slo_scr_lda_wly_swe_amh_eng_jav_pan_xho_por_tsw_ind_tha_sod_tml_bem_bam_uzb_ita_guj_aze_moo_vie_tig_ven_swt_dgb	0.302406511534224	0.713110383907351	0.477563030953532
890	tig_glc_ewe_spa_wly_amh_amr_krd_azi_uzb_cic_bat_moo_ctl_arw_bsq_ukr_gam_bem_mnd_slo_por_bam_rus_swa_pol_est_ses_zul_hun_ita_chh_geo_bul_cze_ben_hin_owc_aeg_eng_fin_dyu_jav_prs_ind_jpn_tml_kor_nor_afr_xho_dut_mly_fre_mlt_tag_cnt_scr_yor_mol_anl_urd_pan_svk_ger_qcu_guj_bos_mcd_fbf_sid_lit_sod_grk_mao_rom_lda_lat_igb_sun_tha_heb_knd_akn_dgb_tur_alb_swe_aze_tsn_vie_hau_ven_tsw_swt	0.254734894814275	0.599672703615774	0.550182641764549
891	sod_rus_ewe_ctl_aeg_heb_wly_ukr_tur_uzb_ses_mly_bam_glc_bos_bsq_por_gam_igb_mnd_alb_grk_bem_eng_xho_cze_fin_zul_tsw_est_lit_hau_geo_krd_pan_swe_lat_amh_tig_urd_hun_moo_sun_bul_mao_jpn_tml_kor_hin_slo_tsn_pol_ind_afr_chh_tag_cnt_nor_fbf_ger_owc_spa_dut_ben_rom_qcu_mol_arw_fre_dgb_sid_prs_amr_mcd_bat_ita_lda_svk_akn_jav_tha_anl_knd_ven_yor_aze_scr_guj_azi_cic_vie_mlt_swa_dyu_swt	0.0227956128957889	0.0536289180792246	0.957345850258743
892	chh_eng_xho_svk_amr_owc_heb_prs_azi_tur_bam_mao_dgb_glc_lit_bsq_slo_mlt_dyu_mnd_bul_ctl_ewe_ita_moo_hin_fin_swt_tsn_est_swe_tig_geo_scr_pol_dut_mcd_sod_hau_krd_hun_cic_mly_afr_tag_jpn_tml_kor_nor_ger_ven_spa_ind_guj_amh_jav_cnt_rom_bem_alb_anl_mol_fre_bos_por_qcu_ukr_arw_cze_igb_wly_pan_sid_urd_bat_grk_ses_ben_yor_sun_tha_gam_knd_lda_fbf_aze_lat_rus_uzb_tsw_vie_aeg_swa_akn_zul	-0.653807618550345	-1.56849389676961	0.120162267566824
893	mlt_mcd_fbf_bos_sid_aeg_sod_krd_uzb_aze_bem_jav_ven_grk_pan_bsq_spa_owc_moo_mnd_rus_guj_swt_scr_xho_slo_fin_dgb_ses_hun_hin_gam_geo_dut_por_afr_arw_anl_heb_fre_est_cic_mly_bul_sun_jpn_tml_kor_lit_lat_zul_rom_mao_cze_chh_bat_cnt_prs_akn_eng_amh_mol_urd_nor_ita_qcu_pol_ger_glc_ewe_tig_svk_wly_ctl_ind_ukr_tsw_alb_swa_tag_tha_amr_knd_lda_igb_tur_swe_ben_azi_tsn_vie_hau_yor_bam_dyu	-1.11336216407666	-2.73212836955613	0.00753061527814739
894	sod_spa_ven_dut_owc_tig_sid_mcd_uzb_aze_xho_jav_swa_ita_alb_bsq_ctl_amr_fbf_mnd_pol_krd_dgb_rom_ewe_slo_hun_tsn_moo_fin_cze_heb_geo_hin_por_prs_eng_aeg_wly_bos_est_lda_bat_ger_mao_jpn_tml_kor_ukr_urd_akn_grk_tag_svk_hau_mly_cnt_lit_swt_glc_amh_fre_lat_swe_pan_qcu_arw_ben_guj_ses_gam_afr_chh_mol_ind_rus_yor_nor_bem_sun_tha_anl_knd_dyu_zul_azi_bul_scr_tur_tsw_vie_mlt_cic_bam_igb	-1.13964099283908	-2.80917887828676	0.00605404267832363
895	sod_ger_yor_svk_tig_chh_wly_alb_uzb_azi_fbf_tag_cic_scr_ben_bsq_guj_amh_zul_mnd_spa_rus_ewe_lit_moo_ita_fin_swa_bam_est_por_anl_geo_afr_bos_bul_slo_aeg_owc_prs_hun_xho_mao_swe_sun_jpn_tml_kor_rom_hin_igb_urd_mly_ctl_mlt_bat_cnt_pan_swt_nor_hau_lat_cze_dut_glc_qcu_krd_fre_pol_ses_heb_arw_sid_ukr_jav_mol_tsn_grk_dyu_ind_tha_amr_knd_bem_lda_aze_eng_mcd_tur_tsw_vie_gam_akn_dgb_ven	-0.148281412541163	-0.35057300889968	0.726701535394063
896	aeg_prs_dyu_alb_hau_sid_sod_cze_tur_uzb_swt_tag_tsn_ukr_fre_bsq_arw_mlt_fbf_mnd_rus_bos_ewe_slo_xho_glc_est_swa_dgb_hun_swe_owc_geo_eng_mcd_spa_rom_anl_chh_ita_fin_yor_sun_lit_mly_jpn_knd_kor_scr_pol_tsw_bul_mao_mol_gam_bat_cnt_krd_igb_nor_wly_ben_dut_urd_ctl_qcu_pan_ger_guj_akn_amh_afr_heb_svk_jav_lat_bam_por_ven_ind_tha_amr_tml_zul_cic_aze_grk_hin_azi_ses_vie_tig_lda_bem_moo	-0.590617421973964	-1.414017442687	0.160695727921224
897	sid_alb_fbf_ctl_aeg_chh_wly_guj_azi_uzb_ewe_sun_tsn_lat_nor_bsq_dut_heb_swt_mnd_grk_rom_yor_por_bem_krd_est_xho_igb_fin_bul_hau_geo_urd_spa_prs_pol_gam_mlt_arw_hun_swa_tag_scr_jav_jpn_knd_kor_glc_afr_ven_pan_mao_lit_sod_bat_cnt_ita_cic_ben_tig_rus_ukr_mcd_fre_qcu_slo_eng_swe_akn_anl_svk_owc_cze_ind_ger_dgb_hin_zul_mly_tha_amr_tml_bam_lda_tur_bos_mol_aze_ses_vie_amh_tsw_moo_dyu	-0.251043915460304	-0.593347727597496	0.554388774307329
898	mlt_cze_igb_nor_hau_tig_wly_arw_azi_aze_bem_jav_tsw_glc_scr_bsq_rom_anl_yor_cnt_bos_lit_moo_ben_ven_eng_fin_cic_zul_est_mcd_aeg_geo_fre_slo_guj_svk_owc_sod_bul_hun_fbf_bat_por_mly_jpn_knd_kor_pol_afr_xho_pan_mao_ukr_amr_tag_mnd_krd_dyu_lat_amh_rus_prs_ger_hin_qcu_urd_dut_ctl_swa_chh_alb_sid_mol_ind_swe_akn_spa_ses_sun_tha_heb_tml_ewe_swt_tur_ita_grk_uzb_bam_vie_gam_lda_dgb_tsn	-0.38978264445774	-0.923670404878889	0.358048283748302
899	amh_rom_fbf_lat_hau_sod_mlt_lit_azi_tur_ewe_ind_igb_ctl_grk_bsq_rus_heb_moo_cnt_fre_ben_cic_swe_swa_scr_hun_xho_yor_fin_guj_owc_geo_bul_por_pan_eng_anl_sid_slo_est_swt_mao_ukr_bat_jpn_tml_kor_krd_svk_bam_ger_sun_ita_chh_jav_mnd_urd_dgb_alb_tig_dut_mol_nor_mcd_qcu_prs_arw_cze_bem_gam_afr_wly_spa_tag_glc_akn_hin_tsw_mly_tha_amr_knd_tsn_dyu_aze_bos_pol_uzb_ses_vie_aeg_lda_zul_ven	-1.23715976003314	-3.06409672583285	0.00285660707162918
900	aeg_bos_igb_cze_tig_amh_mlt_ita_uzb_aze_dgb_mly_bam_swe_spa_bsq_urd_owc_bem_mnd_rus_scr_cic_afr_tsw_bul_est_fbf_dyu_hun_grk_sid_geo_ukr_mol_glc_krd_sod_chh_pan_fin_yor_mao_nor_bat_jpn_knd_kor_alb_lat_tsn_pol_tag_slo_anl_sun_cnt_svk_lda_lit_gam_eng_por_guj_ctl_qcu_ger_arw_prs_ewe_wly_ben_hau_dut_jav_fre_moo_mcd_swa_ind_tha_amr_tml_swt_xho_tur_hin_rom_azi_ses_vie_heb_zul_ven_akn	0.0801644186799713	0.188547252442698	0.850858507523731
901	hau_rom_swt_slo_owc_amr_chh_eng_azi_uzb_xho_ind_zul_por_scr_bsq_ctl_heb_ses_mnd_guj_ben_bam_ukr_tsn_rus_est_cic_yor_hun_prs_mlt_geo_ger_hin_arw_ita_sod_gam_urd_fin_ewe_jav_afr_bat_jpn_tml_kor_pol_bos_lda_nor_tag_lat_wly_mly_cnt_svk_swa_alb_aeg_grk_mcd_pan_glc_qcu_krd_fre_lit_tsw_anl_dut_amh_swe_mao_cze_dgb_spa_akn_sun_tha_tig_knd_dyu_fbf_aze_mol_bul_tur_moo_vie_sid_igb_bem_ven	-0.171206661805823	-0.404300787967082	0.686919835284654
[truncated: 99 more rows]
