# Supplementary material for: Future Tense and Economic Decisions: Controlling for Cultural Evolution
Source: PLoS One. 2015 Jul 17;10(7):e0132145. doi: 10.1371/journal.pone.0132145 (PMC4506144; doi:10.1371/journal.pone.0132145)
Supplement: S8 Appendix — See README files within the various sub-folders. (ZIP) [file pone.0132145.s008.zip › S3_Code/Residuals_new/PGLS/PermuteResults/permute_B_SavingsWITHINFAM_34000.csv]

	ftr	r	t	p
1	amh_rus_dyu_afr_amr_aeg_mlt_rom_uzb_tur_akn_tag_tsw_arw_scr_bsq_pan_gam_bem_mnd_ita_dut_swt_por_cic_ger_hun_xho_bam_est_ctl_anl_geo_prs_mol_bul_pol_sod_sid_fre_fin_swa_ind_eng_bat_jpn_knd_kor_slo_nor_fbf_grk_sun_glc_tig_jav_cnt_cze_igb_hin_owc_lat_ukr_ben_spa_qcu_alb_bos_swe_tsn_wly_guj_heb_lit_mao_mcd_ses_urd_zul_mly_tha_chh_tml_ven_lda_aze_svk_krd_azi_ewe_vie_hau_dgb_moo_yor	-0.670066437787534	-1.60650462057688	0.111553298527358
2	aeg_pan_dgb_alb_gam_tig_sid_ctl_azi_tur_bem_ind_yor_eng_prs_bsq_arw_heb_tsw_cnt_ukr_fre_ven_urd_lda_guj_fin_ses_bam_hun_grk_amh_geo_bul_dut_rom_lit_anl_chh_nor_est_ewe_mao_cze_tag_jpn_tml_kor_pol_bos_xho_lat_jav_rus_sod_sun_mnd_svk_fbf_swe_wly_por_ger_slo_scr_qcu_ben_ita_krd_tsn_hau_spa_owc_mcd_mly_afr_moo_mol_cic_bat_tha_amr_knd_zul_dyu_aze_hin_glc_uzb_swa_vie_mlt_igb_swt_akn	-0.600673531241165	-1.43359920540425	0.155040229766983
3	aeg_glc_swa_bos_mlt_amr_wly_ukr_uzb_aze_swt_jav_xho_pan_spa_bsq_grk_gam_dyu_cnt_alb_ger_ven_afr_moo_ben_est_zul_dgb_fin_swe_chh_geo_guj_lat_mol_rus_tig_owc_krd_hun_fbf_sun_por_ind_jpn_tml_kor_nor_rom_bam_ita_mao_ctl_hau_bat_mnd_slo_lda_eng_anl_lit_bul_arw_fre_qcu_scr_prs_pol_ewe_sid_dut_heb_cze_mly_mcd_igb_svk_tsw_tag_tha_amh_knd_akn_ses_tur_hin_urd_azi_tsn_vie_sod_bem_cic_yor	0.0850657197873293	0.200124122854781	0.841820471180722
4	amr_eng_yor_slo_mlt_hau_amh_ctl_uzb_azi_swa_sun_moo_bos_pol_bsq_ita_wly_zul_cnt_ben_lit_akn_dut_ewe_prs_fin_fbf_cic_hun_por_owc_geo_alb_fre_ger_arw_gam_sod_krd_est_igb_ind_cze_tag_jpn_tml_kor_bul_scr_dgb_rom_jav_nor_anl_mao_mnd_mol_xho_spa_sid_lat_grk_swe_mcd_qcu_ukr_urd_rus_ven_chh_guj_aeg_pan_bat_glc_dyu_svk_bem_mly_tha_heb_knd_bam_tsw_tur_afr_hin_aze_swt_vie_tig_ses_lda_tsn	-0.249827699452453	-0.590403751171023	0.55635196730534
5	wly_por_ses_ben_heb_gam_anl_bos_uzb_aze_xho_sun_yor_prs_bul_bsq_ger_aeg_lda_cnt_lat_ctl_swt_afr_zul_lit_hun_fbf_tsn_est_eng_sid_geo_scr_pan_urd_svk_tig_chh_glc_fin_swa_jav_arw_mly_jpn_tml_kor_alb_krd_ven_rom_ind_mcd_amr_bat_mnd_pol_ewe_fre_mlt_nor_grk_dut_swe_qcu_cze_guj_ita_bam_sod_ukr_amh_mol_mao_slo_tsw_rus_igb_tag_tha_hau_knd_cic_bem_azi_hin_spa_tur_dyu_vie_owc_dgb_moo_akn	0.102252961187222	0.241171668193639	0.809952988194656
6	heb_cze_cic_lat_owc_amh_chh_ben_aze_azi_fbf_mly_swt_krd_swe_bsq_alb_hau_ewe_mnd_prs_pan_akn_bos_lda_pol_fin_moo_tsw_hun_hin_wly_geo_mcd_mol_afr_ger_gam_sod_svk_est_dgb_sun_glc_ind_jpn_tml_kor_lit_por_ses_slo_tag_arw_tig_mao_cnt_eng_bam_urd_anl_rom_ctl_rus_fre_qcu_dut_scr_guj_dyu_aeg_nor_mlt_spa_jav_bul_xho_ukr_bem_bat_tha_sid_knd_ven_swa_uzb_grk_ita_tur_igb_vie_amr_zul_tsn_yor	0.426904801491107	1.0088137127938	0.315681540050229
7	owc_pan_tsn_spa_hau_gam_sod_ctl_tur_aze_tsw_jav_lda_lit_scr_bsq_rom_tig_zul_mnd_mol_svk_bem_bos_fbf_ita_fin_dgb_bam_est_ben_amr_geo_glc_mcd_swe_eng_sid_heb_slo_hun_igb_bat_ukr_mly_jpn_tml_kor_arw_bul_swa_rus_sun_prs_anl_ind_cnt_ger_ses_hin_wly_afr_por_cze_lat_qcu_krd_grk_nor_akn_chh_dut_amh_alb_tag_pol_moo_fre_xho_mao_tha_aeg_knd_ewe_swt_uzb_urd_guj_azi_ven_vie_mlt_yor_dyu_cic	-0.634807173050881	-1.51928465852401	0.13208333539342
8	aeg_fre_moo_ger_owc_anl_mlt_afr_uzb_tur_yor_mly_ewe_nor_urd_bsq_slo_sid_ses_mnd_lit_swe_akn_grk_swa_eng_hun_lda_cic_est_ctl_amr_geo_rus_cze_dut_alb_wly_gam_arw_fin_dgb_jav_pan_bat_jpn_tml_kor_por_prs_zul_svk_ind_pol_amh_tag_cnt_glc_tsn_ukr_hau_mcd_ita_ben_bos_qcu_scr_mol_rom_xho_heb_spa_tig_krd_sun_guj_bam_hin_swt_mao_tha_chh_knd_ven_tsw_azi_lat_bul_aze_igb_vie_sod_fbf_dyu_bem	-0.307989553991543	-0.728873943999018	0.467910323077332
9	mlt_eng_ses_ukr_amr_hau_sid_ctl_tur_aze_fbf_bat_igb_lit_rom_bsq_ben_tig_dgb_mnd_grk_rus_bem_nor_lda_ger_hun_tsw_dyu_est_slo_anl_geo_glc_mol_guj_krd_chh_aeg_pan_fin_swa_ind_prs_mly_jpn_tml_kor_bul_urd_yor_alb_jav_afr_wly_tag_cnt_bos_akn_dut_gam_swe_mcd_pol_lat_qcu_hin_por_ita_bam_sod_svk_amh_cze_mao_scr_zul_spa_ewe_sun_tha_heb_knd_swt_tsn_azi_fre_arw_uzb_xho_vie_owc_moo_ven_cic	-0.769474158984047	-1.85376466678036	0.0669427652327767
10	chh_spa_moo_urd_mlt_owc_sid_slo_uzb_aze_zul_bat_bem_swe_pan_bsq_rus_aeg_tsw_mnd_afr_mcd_swa_hin_akn_eng_fin_ses_yor_est_scr_wly_geo_mol_glc_ben_krd_gam_anl_ger_hun_ewe_tag_cze_mao_jpn_tml_kor_nor_ita_cic_rom_jav_fre_sod_mly_cnt_dut_fbf_lat_tig_grk_lit_svk_arw_qcu_prs_bos_ctl_dgb_hau_bul_amh_guj_sun_pol_ven_por_swt_ind_tha_heb_knd_igb_lda_tur_alb_ukr_azi_dyu_vie_amr_bam_tsn_xho	-0.162358058311301	-0.3827720451449	0.702762238134309
11	tig_urd_cic_prs_chh_sid_amh_por_aze_azi_dyu_mly_swa_spa_nor_bsq_eng_gam_swt_mnd_swe_dut_ven_pol_ewe_slo_hun_akn_yor_est_ctl_aeg_geo_cze_ben_lit_hin_heb_hau_bos_fin_ses_mao_ukr_bat_jpn_knd_kor_rus_mol_bam_glc_jav_mcd_mlt_tag_cnt_alb_lda_ger_owc_pan_arw_ita_krd_qcu_afr_svk_bul_xho_amr_grk_anl_scr_sun_fre_zul_rom_tsw_ind_tha_sod_tml_dgb_tsn_uzb_guj_lat_tur_bem_vie_wly_fbf_moo_igb	-0.296541913479476	-0.702803147700977	0.483933981169517
12	hau_prs_bem_pol_anl_wly_chh_dut_azi_aze_tsn_tag_ven_ger_krd_bsq_bos_sid_zul_cnt_arw_lat_moo_por_tsw_guj_fin_bam_cic_hun_afr_mlt_geo_spa_ctl_mcd_lit_amr_aeg_svk_est_igb_bat_scr_ind_jpn_tml_kor_ukr_fre_fbf_swe_jav_slo_sod_mly_mnd_pan_xho_nor_gam_ita_bul_ben_mol_qcu_grk_rus_alb_ses_tig_rom_owc_urd_sun_hin_ewe_cze_dyu_mao_tha_amh_knd_akn_lda_uzb_eng_glc_tur_dgb_vie_heb_swt_yor_swa	-0.515674847864305	-1.22915084489819	0.222116172251848
13	sid_rus_cic_arw_amh_anl_aeg_spa_uzb_tur_igb_bat_swt_ukr_mol_bsq_guj_sod_bem_mnd_slo_krd_tsw_dut_tsn_cze_hun_bam_dgb_est_hin_owc_geo_lat_prs_rom_lit_hau_heb_afr_fin_moo_tag_pan_mao_jpn_tml_kor_ben_eng_dyu_ger_ind_grk_gam_mly_cnt_glc_swa_alb_mlt_por_bos_urd_bul_qcu_fre_ctl_nor_ven_wly_pol_chh_mcd_sun_ita_ewe_svk_akn_jav_tha_tig_knd_xho_yor_aze_swe_scr_azi_ses_vie_amr_lda_zul_fbf	-0.521197945516761	-1.23928661951519	0.218357772994536
14	gam_guj_ewe_nor_mlt_chh_anl_cze_aze_uzb_zul_sun_akn_svk_por_bsq_krd_heb_dgb_cnt_urd_fre_lda_lat_cic_rom_fin_xho_dyu_hun_spa_amr_geo_pan_mol_alb_scr_owc_hau_bul_est_tsn_jav_prs_tag_jpn_tml_kor_lit_eng_ven_hin_mao_glc_tig_ind_mnd_ita_ses_afr_sod_ctl_swe_bos_mcd_qcu_rus_dut_ben_swt_sid_grk_amh_slo_bat_arw_tsw_pol_bam_mly_tha_aeg_knd_fbf_swa_azi_ukr_ger_tur_bem_vie_wly_igb_yor_moo	-0.441484829347652	-1.04773959132859	0.297473950272831
15	amh_rus_ewe_guj_amr_owc_sod_lat_aze_azi_lda_mly_tsw_glc_por_bsq_ukr_wly_fbf_mnd_afr_ger_ven_cze_igb_rom_hun_tsn_ses_est_ben_sid_geo_bos_ita_eng_hin_heb_tig_mol_fin_akn_sun_prs_tag_jpn_tml_kor_grk_lit_yor_mcd_mao_spa_anl_bat_cnt_ctl_swa_pan_aeg_pol_arw_svk_dut_qcu_alb_bul_slo_cic_chh_urd_mlt_krd_jav_nor_bem_fre_dyu_ind_tha_hau_knd_bam_xho_tur_swe_scr_uzb_dgb_vie_gam_moo_swt_zul	0.55890659693756	1.32206897140164	0.189387737500853
16	hau_pol_tsw_ger_amr_amh_anl_ita_tur_aze_cic_sun_lda_afr_scr_bsq_lit_mlt_moo_mnd_cze_grk_tsn_lat_dyu_por_hun_swt_zul_est_guj_sod_geo_rom_mol_eng_svk_heb_tig_bul_fin_ven_bat_mcd_mao_jpn_tml_kor_glc_fre_fbf_ukr_jav_pan_aeg_ind_cnt_arw_dgb_krd_chh_bos_prs_urd_alb_qcu_spa_slo_dut_akn_sid_hin_wly_swe_mly_ctl_ewe_nor_swa_tag_tha_gam_knd_igb_bem_azi_ben_rus_uzb_bam_vie_owc_xho_yor_ses	-0.432142738641879	-1.025502776395	0.307786032292229
17	sid_ukr_ewe_rus_aeg_tig_amr_mol_azi_uzb_swt_mly_cic_afr_ben_bsq_fre_chh_fbf_mnd_hin_urd_lda_cze_zul_eng_fin_bem_swa_est_pol_sod_geo_dut_bos_ger_guj_gam_wly_spa_hun_tsw_mao_ctl_sun_jpn_knd_kor_scr_lit_moo_ita_jav_mcd_hau_ind_cnt_por_akn_krd_anl_slo_nor_rom_arw_qcu_swe_bul_glc_xho_owc_svk_amh_grk_bat_prs_ses_pan_yor_tag_tha_mlt_tml_ven_tsn_aze_lat_alb_tur_igb_vie_heb_dgb_bam_dyu	0.758377616246739	1.80671844532038	0.0740402132145973
18	owc_eng_tsn_urd_sod_hau_heb_krd_azi_uzb_ses_mly_cic_ctl_hin_bsq_svk_aeg_tsw_mnd_ben_alb_fbf_ukr_swt_mcd_hun_zul_swa_est_lit_tig_geo_dut_ita_glc_fre_amh_wly_cze_fin_dyu_ind_nor_tag_jpn_knd_kor_spa_prs_ven_bul_sun_ger_mlt_mao_cnt_scr_yor_pol_sid_pan_bos_lat_swe_qcu_rom_mol_afr_igb_amr_slo_anl_por_jav_guj_ewe_arw_akn_bat_tha_chh_tml_xho_dgb_aze_grk_rus_tur_bam_vie_gam_moo_lda_bem	0.652266875733927	1.54739131203862	0.125165249899322
19	amh_fre_lda_mcd_sod_wly_aeg_alb_tur_aze_igb_jav_zul_dut_ctl_bsq_ukr_anl_ewe_cnt_mol_nor_bem_urd_bam_arw_est_swt_moo_fin_hin_chh_geo_scr_pol_rus_swe_hau_heb_ger_hun_ses_tag_lit_bat_jpn_knd_kor_bul_pan_ven_ben_ind_spa_gam_sun_mnd_lat_dgb_afr_sid_slo_cze_prs_svk_qcu_krd_por_bos_tsn_amr_rom_owc_glc_mao_guj_yor_ita_cic_mly_tha_tig_tml_fbf_tsw_uzb_eng_grk_azi_xho_vie_mlt_dyu_akn_swa	-0.848282218940613	-2.0464891401163	0.0435307755905744
20	amr_dut_fbf_scr_wly_gam_sod_mcd_azi_tur_zul_sun_ewe_guj_por_bsq_hin_aeg_bam_mnd_ger_nor_igb_fre_xho_lat_hun_lda_dgb_est_rus_mlt_geo_urd_krd_lit_pol_amh_tig_spa_fin_ven_mly_glc_mao_jpn_tml_kor_bos_eng_akn_bul_bat_mol_heb_tag_cnt_pan_swt_rom_hau_swe_ben_arw_prs_qcu_alb_ctl_cze_tsw_anl_svk_sid_grk_jav_afr_ses_ita_swa_ind_tha_owc_knd_yor_moo_aze_ukr_slo_uzb_cic_vie_chh_tsn_bem_dyu	0.116039831919207	0.273085173570469	0.785393241813328
21	heb_nor_igb_swe_gam_owc_wly_lat_azi_tur_bem_mly_lda_bos_ctl_bsq_ukr_hau_swa_mnd_eng_guj_tsn_rom_akn_urd_fin_fbf_tsw_hun_krd_tig_geo_arw_ger_cze_mol_anl_sid_ita_est_bam_mao_rus_tag_jpn_tml_kor_alb_hin_cic_svk_sun_fre_amh_ind_cnt_afr_dyu_por_aeg_prs_grk_ben_scr_qcu_glc_slo_lit_yor_amr_spa_mlt_pan_jav_mcd_xho_pol_swt_bat_tha_chh_knd_ses_zul_uzb_bul_dut_aze_ven_vie_sod_ewe_dgb_moo	-0.0969535907366631	-0.228703552120271	0.819601490592928
22	anl_fre_zul_bul_chh_mlt_sod_pan_aze_azi_bam_tag_fbf_ita_cze_bsq_ukr_gam_xho_mnd_glc_mol_ven_por_bem_urd_est_lda_igb_hun_svk_heb_geo_grk_spa_pol_nor_owc_tig_rus_fin_tsw_sun_ctl_bat_jpn_knd_kor_krd_hin_dyu_ger_ind_afr_hau_mly_cnt_rom_yor_prs_amh_lat_mcd_slo_lit_qcu_scr_arw_alb_cic_amr_dut_sid_bos_jav_eng_akn_guj_tsn_mao_tha_wly_tml_ewe_moo_tur_ben_swe_uzb_ses_vie_aeg_swa_dgb_swt	-0.860930666120621	-2.0827767307617	0.0400165942400224
23	sid_spa_ven_lit_tig_anl_amr_ctl_azi_uzb_akn_mao_bem_cze_swe_bsq_por_mlt_tsw_cnt_afr_svk_zul_arw_xho_guj_fin_bam_swt_hun_rom_gam_geo_glc_rus_ita_bos_aeg_chh_alb_est_dyu_ind_krd_sun_jpn_tml_kor_ger_fre_yor_nor_tag_dut_owc_jav_mnd_eng_lda_prs_sod_lat_mcd_pol_urd_qcu_slo_pan_mol_ewe_wly_ukr_heb_scr_bat_hin_tsn_bul_dgb_mly_tha_amh_knd_fbf_moo_aze_ben_grk_tur_cic_vie_hau_swa_igb_ses	-0.564002459072675	-1.34612170614444	0.181535385914762
24	amh_ukr_ses_mcd_wly_aeg_sid_arw_uzb_azi_swa_tag_yor_pol_ctl_bsq_alb_tig_swt_mnd_bos_mol_tsw_ger_xho_spa_fin_ewe_bam_hun_svk_gam_geo_lat_hin_slo_bul_heb_chh_nor_est_fbf_mly_glc_bat_jpn_tml_kor_por_rom_zul_ita_ind_krd_sod_jav_cnt_lit_lda_grk_hau_swe_pan_prs_ben_qcu_urd_eng_rus_bem_mlt_afr_anl_scr_mao_cze_igb_fre_moo_sun_tha_owc_knd_dyu_tsn_aze_guj_dut_tur_cic_vie_amr_akn_ven_dgb	0.258370788760079	0.608213915941105	0.544528166344117
25	aeg_pan_ses_rom_chh_heb_tig_afr_tur_azi_bem_bat_zul_mcd_guj_bsq_bul_hau_swa_cnt_pol_ger_cic_ctl_xho_bos_fin_yor_swt_est_eng_sod_geo_lit_urd_ben_dut_mlt_anl_glc_hun_akn_jav_krd_sun_jpn_tml_kor_rus_prs_ewe_scr_tag_ukr_owc_mly_mnd_alb_dyu_ita_amh_swe_cze_mol_grk_qcu_slo_nor_lat_ven_gam_hin_amr_arw_ind_por_fbf_svk_igb_mao_tha_wly_knd_lda_tsn_aze_fre_spa_uzb_moo_vie_sid_bam_dgb_tsw	-0.895785577489089	-2.16808368389034	0.0327048263006634
26	wly_spa_fbf_cze_chh_sod_aeg_svk_uzb_aze_tsw_mao_bam_pan_urd_bsq_pol_anl_akn_mnd_eng_hin_ses_slo_zul_grk_est_lda_dyu_fin_nor_sid_geo_glc_scr_ukr_dut_amr_heb_bos_hun_igb_bat_bul_ind_jpn_knd_kor_mol_fre_moo_lat_jav_alb_owc_sun_cnt_prs_swa_ben_tig_swe_por_ger_krd_qcu_rom_ita_lit_swt_hau_ctl_gam_afr_mly_guj_yor_rus_bem_tag_tha_amh_tml_tsn_dgb_azi_mcd_arw_tur_xho_vie_mlt_ven_cic_ewe	-0.947348041627499	-2.30067825234908	0.0236448306769641
27	amr_arw_ses_eng_aeg_sid_wly_urd_uzb_tur_xho_bat_swt_krd_cze_bsq_swe_gam_cic_mnd_ctl_scr_ewe_dut_dyu_por_hun_bam_moo_fin_pol_sod_geo_guj_mol_slo_prs_amh_owc_mcd_est_bem_sun_rus_ind_jpn_tml_kor_bos_grk_yor_ita_mly_ben_anl_jav_cnt_lit_akn_afr_chh_pan_ukr_bul_lat_qcu_glc_nor_alb_tsn_heb_spa_tig_ger_mao_hin_ven_svk_lda_tag_tha_mlt_knd_tsw_fbf_aze_fre_rom_azi_igb_vie_hau_dgb_zul_swa	0.470403896005538	1.10999764666881	0.269861891154957
28	mlt_swe_xho_arw_aeg_tig_chh_scr_uzb_aze_dyu_ind_ewe_afr_lat_bsq_mol_owc_akn_mnd_spa_nor_dgb_fre_tsw_ctl_hun_tsn_swt_est_cze_wly_geo_bos_grk_mcd_eng_amh_anl_ukr_fin_bem_mly_guj_tag_jpn_knd_kor_ger_prs_ses_rom_sun_rus_sod_mao_cnt_urd_swa_glc_amr_hin_pan_bul_por_qcu_ben_lit_ita_igb_hau_krd_sid_dut_jav_svk_cic_pol_ven_bat_tha_gam_tml_fbf_zul_tur_slo_alb_azi_moo_vie_heb_bam_yor_lda	0.000738839023086605	0.00174124790932949	0.998614415514529
29	mlt_ctl_igb_glc_sod_chh_gam_pol_azi_uzb_bem_mly_ses_prs_guj_bsq_scr_sid_bam_cnt_dut_arw_ven_rus_tsn_mol_fin_yor_fbf_est_lat_owc_geo_bos_mcd_afr_por_hau_amh_swe_hun_dyu_mao_ger_bat_jpn_tml_kor_fre_pan_swt_alb_ind_urd_wly_tag_mnd_slo_ewe_bul_heb_lit_ukr_ben_svk_qcu_rom_eng_hin_dgb_amr_ita_aeg_krd_jav_cze_moo_nor_xho_sun_tha_tig_knd_zul_swa_tur_grk_spa_aze_akn_vie_anl_cic_lda_tsw	0.21666091493902	0.510330318687805	0.611029215753485
30	amr_alb_tsn_prs_aeg_amh_anl_dut_aze_azi_bem_ind_akn_arw_swe_bsq_bos_wly_swa_mnd_bul_afr_ewe_cze_yor_svk_hun_lda_dgb_est_pan_gam_geo_ita_mol_urd_guj_sod_owc_mcd_fin_ven_tag_slo_mao_jpn_tml_kor_fre_eng_cic_por_mly_krd_tig_sun_cnt_nor_ses_lit_hau_lat_ukr_scr_grk_qcu_ger_rom_pol_swt_heb_glc_sid_ben_bat_hin_zul_ctl_fbf_jav_tha_chh_knd_moo_tsw_tur_spa_rus_uzb_igb_vie_mlt_dyu_xho_bam	-0.0584916540845101	-0.137818054230335	0.890682170357372
31	aeg_fre_xho_hin_gam_heb_sid_bul_tur_aze_fbf_mly_yor_glc_prs_bsq_swe_wly_ewe_cnt_rus_guj_tsn_nor_ses_spa_est_bam_dgb_hun_mol_chh_geo_ger_afr_scr_ukr_tig_amh_rom_fin_akn_sun_svk_ind_jpn_tml_kor_lit_slo_cic_dut_jav_krd_anl_mao_mnd_alb_swa_ita_owc_cze_por_mcd_pol_qcu_pan_lat_bos_lda_amr_grk_hau_urd_tag_arw_ven_eng_zul_bat_tha_mlt_knd_moo_tsw_uzb_ben_ctl_azi_swt_vie_sod_bem_dyu_igb	-0.463396455792236	-1.10229299880371	0.273178756902077
32	wly_prs_yor_ben_gam_tig_aeg_por_azi_tur_bam_ind_dyu_fre_spa_bsq_nor_hau_cic_cnt_rom_slo_bem_ukr_tsn_pol_fin_dgb_lda_hun_pan_sod_geo_lat_grk_glc_ger_amr_heb_bul_est_xho_jav_ita_mao_jpn_knd_kor_svk_bos_igb_dut_tag_mcd_owc_mly_mnd_eng_fbf_scr_amh_swe_hin_krd_alb_qcu_afr_lit_arw_tsw_mlt_guj_sid_ctl_sun_cze_moo_urd_swa_bat_tha_anl_tml_ses_ewe_uzb_rus_mol_aze_ven_vie_chh_zul_swt_akn	-0.248653010356656	-0.58745196746933	0.558323819386237
33	aeg_cze_swt_alb_mlt_wly_hau_afr_uzb_azi_bem_tag_akn_swe_svk_bsq_scr_tig_cic_cnt_eng_hin_xho_ukr_bam_dut_hun_ven_tsn_fin_lat_amr_geo_spa_glc_bul_krd_sod_gam_mcd_est_lda_mao_ger_ind_jpn_tml_kor_ctl_urd_tsw_fre_mly_lit_owc_sun_mnd_por_igb_pol_chh_rus_nor_bos_ita_qcu_slo_prs_mol_swa_heb_guj_amh_grk_jav_ben_zul_rom_dyu_bat_tha_sid_knd_fbf_dgb_aze_pan_arw_tur_ewe_vie_anl_moo_yor_ses	-0.379346947212319	-0.899298317200672	0.370816399509802
34	tig_ukr_dyu_mcd_amh_chh_gam_hin_azi_uzb_tsw_sun_dgb_afr_glc_bsq_prs_owc_swa_cnt_rom_spa_tsn_fre_akn_pol_est_igb_swt_fin_alb_heb_geo_bos_slo_lit_ben_sod_hau_guj_hun_lda_jav_cze_mao_jpn_knd_kor_ita_krd_xho_grk_mly_scr_sid_ind_mnd_bul_bem_eng_mlt_por_rus_swe_dut_qcu_nor_arw_ger_ewe_anl_ctl_aeg_mol_bat_lat_bam_svk_zul_tag_tha_amr_tml_cic_moo_tur_pan_urd_aze_fbf_vie_wly_ven_yor_ses	0.0671555968843218	0.158233048364822	0.874616242751497
35	tig_rus_lda_cze_hau_aeg_chh_guj_uzb_tur_ses_bat_tsn_grk_ger_bsq_ukr_sod_zul_mnd_dut_svk_dyu_mcd_swt_swe_fin_igb_fbf_hun_spa_mlt_geo_eng_nor_urd_pol_owc_amr_ctl_est_bam_mao_mol_jav_jpn_knd_kor_lit_bos_akn_afr_ind_krd_sid_tag_cnt_glc_swa_ita_gam_fre_scr_rom_prs_qcu_por_hin_lat_moo_heb_slo_wly_bul_sun_ben_ewe_arw_tsw_mly_tha_anl_tml_bem_cic_aze_alb_pan_azi_xho_vie_amh_yor_ven_dgb	-0.418310274512197	-0.991727681589271	0.323903698107394
36	wly_dut_ewe_fre_anl_gam_heb_rom_uzb_tur_bem_sun_cic_krd_hin_bsq_scr_tig_lda_cnt_ctl_ger_tsw_ita_swt_glc_fin_dyu_akn_est_afr_amh_geo_spa_mol_arw_por_aeg_mlt_guj_hun_dgb_mly_bul_mao_jpn_tml_kor_swe_alb_bam_cze_tag_eng_hau_bat_mnd_prs_fbf_ben_owc_lit_lat_slo_grk_qcu_urd_mcd_rus_xho_chh_pan_sid_svk_jav_bos_tsn_ukr_igb_ind_tha_amr_knd_zul_yor_aze_nor_pol_azi_ven_vie_sod_moo_ses_swa	-0.138606131805221	-0.326816708483376	0.744540931054737
37	hau_pan_cic_prs_aeg_amr_sod_bul_uzb_aze_tsn_ind_bem_ben_lat_bsq_swe_mlt_lda_cnt_grk_rus_tsw_krd_ven_por_hun_ses_moo_est_dut_amh_geo_alb_hin_svk_mol_heb_gam_eng_fin_ewe_tag_arw_jav_jpn_knd_kor_rom_slo_swt_spa_mao_mcd_owc_sun_mnd_cze_akn_lit_wly_ctl_bos_afr_scr_qcu_fre_pol_ita_dgb_sid_guj_tig_ukr_mly_glc_bam_ger_dyu_bat_tha_chh_tml_swa_fbf_azi_urd_nor_tur_yor_vie_anl_igb_zul_xho	-0.306617035355895	-0.725466219258464	0.46998766869589
38	tig_mol_bem_afr_anl_chh_aeg_rus_aze_azi_tsw_mao_ewe_pan_bos_bsq_arw_gam_ven_cnt_ctl_eng_dgb_krd_yor_lat_est_bam_dyu_fin_ukr_amh_geo_bul_alb_urd_swe_hau_wly_ita_hun_akn_ind_slo_tag_jpn_tml_kor_fre_rom_ses_guj_mly_cze_owc_bat_mnd_por_igb_glc_mlt_hin_ger_svk_dut_qcu_nor_scr_spa_cic_sod_pol_sid_ben_jav_grk_swa_prs_zul_sun_tha_heb_knd_fbf_lda_tur_lit_mcd_uzb_swt_vie_amr_xho_moo_tsn	-0.0316636660518667	-0.0746710140651395	0.940636853970243
39	owc_nor_cic_afr_sid_mlt_anl_scr_tur_aze_lda_ind_fbf_eng_por_bsq_glc_heb_ven_mnd_cze_spa_ewe_krd_tsw_ukr_hun_swt_ses_est_ctl_aeg_geo_lat_slo_svk_pan_gam_chh_ger_fin_akn_jav_ben_bat_jpn_knd_kor_prs_lit_moo_mcd_tag_urd_amh_mao_cnt_mol_dyu_bul_hau_rus_ita_dut_guj_qcu_hin_grk_fre_dgb_sod_alb_amr_bos_mly_pol_swa_rom_bem_sun_tha_wly_tml_tsn_zul_azi_arw_swe_uzb_bam_vie_tig_yor_xho_igb	0.00520245933829151	0.0122477230183969	0.990254210933632
40	chh_rom_ewe_lit_wly_heb_mlt_fre_uzb_azi_ses_bat_akn_afr_rus_bsq_prs_hau_cic_mnd_bul_swe_tsw_nor_igb_guj_hun_dyu_swt_est_ita_sod_geo_grk_mcd_urd_lat_amh_sid_scr_fin_tsn_ind_slo_jav_jpn_tml_kor_pol_glc_ven_ben_sun_ukr_anl_mao_cnt_ger_fbf_alb_tig_pan_hin_por_dut_qcu_spa_mol_eng_yor_amr_krd_gam_bos_mly_cze_bem_arw_zul_tag_tha_aeg_knd_xho_moo_tur_svk_ctl_aze_dgb_vie_owc_swa_bam_lda	-0.555784075194608	-1.32488238315266	0.188456330989442
41	anl_ita_ses_rus_aeg_sod_wly_slo_azi_aze_yor_jav_ven_alb_ctl_bsq_glc_mlt_swa_mnd_grk_cze_zul_fre_cic_dut_fin_moo_fbf_est_mol_amr_geo_spa_por_krd_svk_owc_hau_rom_hun_akn_tag_scr_mao_jpn_knd_kor_mcd_bos_bam_eng_bat_ukr_gam_sun_cnt_prs_dgb_nor_sid_afr_swe_hin_arw_qcu_guj_bul_ger_tsn_chh_lat_tig_pol_mly_lit_xho_urd_swt_ind_tha_amh_tml_lda_dyu_uzb_ben_pan_tur_ewe_vie_heb_igb_bem_tsw	-0.649837009534596	-1.55483086907748	0.123382977880349
42	sid_slo_tsn_glc_hau_heb_tig_nor_aze_tur_bem_tag_xho_fre_urd_bsq_spa_amh_fbf_mnd_cze_ita_yor_rus_ewe_alb_fin_cic_swt_est_por_owc_geo_pol_ctl_lat_swe_gam_anl_pan_hun_dgb_sun_ger_jav_jpn_knd_kor_ben_guj_tsw_svk_mly_ukr_chh_mao_cnt_rom_ven_krd_mlt_prs_mcd_eng_grk_qcu_lit_scr_mol_ses_wly_hin_amr_bul_bat_afr_zul_bos_akn_ind_tha_aeg_tml_dyu_bam_uzb_dut_arw_azi_igb_vie_sod_swa_moo_lda	-0.140970236358075	-0.332569237550291	0.74020794102641
43	tig_rom_swa_ben_mlt_gam_amh_scr_aze_uzb_tsw_sun_dgb_svk_ger_bsq_arw_heb_ewe_cnt_ukr_mcd_moo_rus_akn_dut_est_igb_xho_fin_swe_sid_geo_spa_pol_nor_por_anl_chh_pan_hun_dyu_mao_bos_ind_jpn_tml_kor_hin_slo_bam_eng_jav_cze_hau_tag_mnd_afr_yor_fre_amr_ctl_urd_lit_glc_qcu_alb_guj_bul_tsn_aeg_ita_sod_grk_bat_mol_ses_prs_zul_mly_tha_owc_knd_fbf_cic_azi_lat_krd_tur_ven_vie_wly_bem_swt_lda	0.351382525426682	0.829079505989427	0.409182307510774
44	chh_por_fbf_cze_amh_amr_owc_pol_aze_tur_bam_tag_swt_ger_afr_bsq_mol_gam_dgb_mnd_dut_alb_akn_lit_xho_mcd_est_ewe_zul_fin_prs_sid_geo_fre_bos_rus_glc_heb_anl_ctl_hun_bem_jav_bul_bat_jpn_tml_kor_hin_slo_yor_ukr_mly_eng_aeg_ind_cnt_ita_tsn_urd_hau_spa_arw_ben_lat_qcu_grk_swe_nor_ven_tig_rom_mlt_pan_mao_svk_swa_scr_dyu_sun_tha_wly_knd_moo_tsw_uzb_guj_krd_azi_cic_vie_sod_lda_igb_ses	0.345254482251487	0.813250213483216	0.418151788198882
45	amr_por_igb_mcd_tig_sid_wly_ctl_aze_azi_yor_tag_dgb_mol_glc_bsq_cze_mlt_ewe_mnd_ita_arw_cic_lit_zul_ukr_fin_ven_dyu_est_spa_owc_geo_pol_afr_nor_fre_anl_gam_rom_hun_ses_jav_bul_ind_jpn_tml_kor_rus_alb_swa_eng_mly_pan_heb_sun_cnt_krd_tsw_slo_amh_lat_prs_scr_svk_qcu_hin_dut_urd_bem_hau_ben_sod_grk_bat_guj_moo_swe_akn_mao_tha_aeg_knd_lda_bam_tur_bos_ger_uzb_swt_vie_chh_tsn_fbf_xho	-0.294120071305221	-0.695926083931618	0.48821064829628
46	sod_ukr_tsw_prs_wly_tig_amh_scr_azi_tur_akn_sun_swa_rom_swe_bsq_ita_heb_dyu_cnt_glc_ben_bam_mol_ses_por_hun_igb_cic_est_nor_gam_geo_hin_krd_cze_rus_mlt_amr_dut_fin_tsn_mly_ctl_tag_jpn_knd_kor_lit_bos_swt_slo_bat_bul_hau_mao_mnd_guj_moo_eng_anl_arw_grk_mcd_fre_qcu_svk_afr_alb_lda_chh_ger_aeg_pan_jav_spa_ewe_lat_xho_ind_tha_owc_tml_fbf_bem_uzb_pol_urd_aze_yor_vie_sid_ven_zul_dgb	0.433889419826083	1.02457794722401	0.308220058077768
47	sod_grk_ewe_ger_mlt_chh_anl_por_aze_azi_bem_bat_akn_prs_eng_bsq_pan_gam_zul_cnt_fre_scr_yor_ukr_cic_pol_fin_swa_swt_hun_rom_owc_geo_nor_mol_mcd_urd_heb_amr_lit_est_tsw_mly_bul_sun_jpn_knd_kor_hin_ita_ses_guj_ind_alb_hau_mao_mnd_spa_moo_glc_aeg_lat_krd_bos_swe_qcu_rus_afr_dut_ven_wly_svk_tig_cze_tag_arw_lda_ctl_xho_jav_tha_amh_tml_dgb_igb_uzb_ben_slo_tur_tsn_vie_sid_dyu_bam_fbf	-0.515622298581794	-1.22856291780722	0.222335614650698
48	tig_prs_zul_urd_hau_amh_gam_ger_azi_uzb_swt_bat_akn_eng_krd_bsq_arw_owc_bam_mnd_hin_lit_ses_glc_tsw_ctl_fin_yor_moo_hun_dut_aeg_geo_slo_nor_swe_svk_sid_heb_pol_est_tsn_jav_alb_sun_jpn_knd_kor_ukr_fre_dyu_afr_ind_por_wly_tag_cnt_cze_dgb_grk_anl_bul_ben_ita_lat_qcu_pan_spa_scr_fbf_chh_rom_amr_mcd_mao_mol_ven_rus_ewe_mly_tha_mlt_tml_igb_lda_aze_guj_bos_tur_swa_vie_sod_xho_cic_bem	-0.186885136716065	-0.441324412544065	0.66000251172735
49	hau_swe_lda_ben_mlt_amh_sod_lit_tur_aze_igb_sun_ses_svk_mol_bsq_guj_heb_bem_mnd_cze_prs_dyu_mcd_dgb_ctl_est_fbf_yor_hun_glc_owc_geo_slo_dut_ger_ita_chh_aeg_bos_fin_xho_jav_fre_tag_jpn_tml_kor_scr_rus_ven_rom_mao_afr_tig_mly_cnt_arw_tsw_por_anl_eng_bul_spa_urd_qcu_alb_krd_pol_swt_sid_grk_gam_hin_bat_ukr_zul_lat_ewe_ind_tha_wly_knd_cic_moo_uzb_pan_nor_azi_bam_vie_amr_tsn_swa_akn	-0.354372668989864	-0.840500482114799	0.402783575868283
50	mlt_spa_yor_slo_wly_gam_tig_krd_aze_azi_ses_ind_swt_lat_mcd_bsq_bul_owc_akn_cnt_pan_scr_dyu_swe_tsn_svk_hun_ven_igb_fin_mol_amr_geo_urd_bos_guj_afr_aeg_chh_ben_est_tsw_bat_prs_mly_jpn_tml_kor_arw_ukr_xho_ctl_jav_rom_sid_sun_mnd_nor_cic_ger_hau_rus_glc_dut_hin_qcu_cze_eng_lit_fbf_heb_fre_anl_alb_mao_grk_bam_ita_bem_tag_tha_amh_knd_zul_moo_tur_por_pol_uzb_dgb_vie_sod_swa_ewe_lda	-0.293617849832661	-0.695612581575605	0.488406099704523
51	sod_guj_ses_grk_amh_anl_tig_spa_tur_azi_bem_jav_igb_cze_swe_bsq_ukr_aeg_fbf_mnd_slo_ctl_yor_bos_xho_krd_est_lda_moo_hun_por_amr_geo_arw_eng_mcd_ita_mlt_gam_dut_fin_tsw_tag_ben_mao_jpn_tml_kor_pol_pan_swa_nor_ind_lat_hau_mly_cnt_prs_swt_rom_sid_scr_ger_hin_bul_qcu_svk_urd_fre_zul_chh_lit_owc_mol_bat_rus_dgb_glc_cic_sun_tha_wly_knd_bam_akn_aze_afr_alb_uzb_ven_vie_heb_dyu_ewe_tsn	-0.874364388396289	-2.1147712576091	0.0371237916458388
52	heb_glc_cic_por_wly_chh_amr_alb_azi_uzb_tsw_mly_bam_ctl_grk_bsq_mcd_sid_lda_mnd_bul_urd_zul_pol_igb_ger_est_ses_moo_fin_lat_owc_geo_mol_swe_dut_nor_tig_anl_afr_hun_bem_sun_bos_bat_jpn_tml_kor_krd_ita_dyu_scr_mao_slo_aeg_tag_cnt_rus_yor_pan_amh_fre_ukr_rom_arw_qcu_prs_guj_svk_tsn_mlt_eng_gam_hin_ind_spa_swa_cze_akn_jav_tha_hau_knd_fbf_ewe_tur_lit_ben_aze_dgb_vie_sod_ven_xho_swt	0.518065192167179	1.21993427978258	0.225574396359216
53	sid_dut_moo_rom_heb_chh_amh_krd_uzb_aze_xho_jav_cic_ukr_ita_bsq_hin_anl_zul_mnd_eng_por_ven_afr_dgb_lat_est_yor_lda_fin_prs_amr_geo_cze_mcd_ctl_bul_mlt_sod_pan_hun_fbf_mao_svk_sun_jpn_knd_kor_ben_ger_igb_grk_ind_urd_aeg_bat_cnt_rus_bam_guj_tig_lit_glc_scr_slo_qcu_swe_mol_spa_tsn_gam_arw_wly_pol_tag_fre_dyu_bos_ewe_mly_tha_hau_tml_swt_ses_tur_nor_alb_azi_bem_vie_owc_tsw_akn_swa	-0.400589820346103	-0.949515196277038	0.34481962946015
54	wly_swe_bem_ben_sid_chh_anl_alb_tur_azi_ses_mao_swt_eng_ita_bsq_por_aeg_cic_mnd_grk_hin_ven_svk_lda_afr_hun_yor_tsw_fin_krd_amh_geo_ctl_guj_fre_ger_amr_heb_mcd_est_igb_ind_dut_mly_jpn_tml_kor_lit_ukr_fbf_pan_sun_cze_owc_jav_cnt_nor_tsn_prs_sod_glc_rom_arw_rus_qcu_bul_pol_mol_xho_mlt_scr_hau_lat_tag_bos_zul_spa_akn_bat_tha_tig_knd_dyu_swa_uzb_slo_urd_aze_moo_vie_gam_ewe_bam_dgb	-0.64416512803747	-1.54126242689126	0.126648797022917
55	chh_pan_igb_ger_heb_mlt_tig_guj_tur_aze_dyu_tag_ses_arw_ita_bsq_ben_sod_fbf_cnt_krd_ukr_ewe_afr_zul_swe_est_tsw_yor_fin_eng_aeg_geo_lat_alb_dut_bos_hau_anl_glc_hun_akn_ind_urd_jav_jpn_knd_kor_mol_pol_moo_por_sun_spa_owc_mao_mnd_hin_bem_mcd_amh_grk_lit_bul_nor_qcu_rom_fre_slo_lda_wly_scr_amr_prs_mly_ctl_ven_cze_xho_bat_tha_gam_tml_dgb_tsn_uzb_svk_rus_azi_cic_vie_sid_swt_swa_bam	0.0421160151483006	0.0991308628006092	0.921247732830544
56	tig_prs_swa_cze_anl_hau_amh_krd_uzb_azi_ven_jav_bem_rom_svk_bsq_nor_owc_moo_cnt_pan_pol_lda_fre_zul_ben_hun_tsn_yor_fin_ita_chh_geo_spa_guj_scr_ger_amr_wly_swe_est_bam_tag_urd_mao_jpn_tml_kor_dut_hin_akn_eng_sun_lat_aeg_bat_mnd_mol_fbf_mcd_heb_arw_ctl_glc_ukr_qcu_alb_grk_rus_ses_sid_bul_sod_afr_mly_bos_tsw_slo_dgb_ind_tha_mlt_knd_xho_dyu_tur_lit_por_aze_igb_vie_gam_ewe_swt_cic	0.720265648505412	1.70455019249361	0.0916171032766158
57	heb_alb_dyu_spa_sod_gam_wly_grk_azi_tur_fbf_bat_cic_swe_arw_bsq_rus_amr_igb_mnd_lit_urd_xho_cze_swa_ger_est_zul_akn_hun_hin_sid_geo_krd_ben_pol_ukr_aeg_chh_glc_fin_ses_ind_ita_jav_jpn_knd_kor_ctl_por_ewe_scr_mao_rom_tig_sun_cnt_afr_bem_lat_mlt_eng_bos_bul_mcd_qcu_svk_mol_slo_lda_anl_prs_owc_fre_tag_nor_moo_pan_bam_mly_tha_amh_tml_ven_dgb_uzb_guj_dut_aze_swt_vie_hau_yor_tsn_tsw	0.108464066482819	0.255474016565111	0.798921178466468
58	hau_pan_bam_glc_owc_sid_wly_lit_uzb_aze_moo_mly_xho_slo_eng_bsq_ctl_gam_ses_cnt_mol_prs_akn_urd_yor_grk_est_dgb_tsw_hun_ukr_tig_geo_krd_spa_nor_hin_amh_mlt_pol_fin_cic_ind_bul_mao_jpn_tml_kor_ita_rus_tsn_alb_jav_cze_aeg_bat_mnd_afr_fbf_swe_heb_mcd_guj_fre_svk_qcu_ben_arw_por_swt_sod_rom_anl_lat_tag_bos_igb_scr_zul_sun_tha_chh_knd_lda_ewe_azi_dut_ger_tur_bem_vie_amr_ven_dyu_swa	0.502110281648034	1.18691296052521	0.2382849812884
59	anl_grk_bam_ctl_gam_tig_wly_ger_uzb_tur_ewe_tag_tsn_rus_bul_bsq_guj_amr_cic_cnt_dut_pan_yor_cze_swt_rom_fin_xho_moo_hun_prs_amh_geo_ita_spa_alb_nor_mlt_aeg_eng_est_tsw_bat_swe_mao_jpn_tml_kor_slo_krd_akn_ukr_ind_scr_sod_jav_mnd_fre_ven_mol_heb_hin_urd_afr_mcd_qcu_ben_glc_bos_bem_hau_svk_chh_pol_mly_lit_zul_lat_fbf_sun_tha_owc_knd_lda_dgb_azi_por_arw_aze_ses_vie_sid_swa_dyu_igb	-0.377119069827948	-0.893423598894772	0.373936518641074
60	mlt_ukr_xho_hin_gam_amh_owc_prs_azi_aze_swt_sun_dgb_svk_spa_bsq_swe_amr_cic_cnt_arw_lat_bem_eng_tsn_cze_est_igb_fbf_fin_mol_sod_geo_ita_grk_pol_bos_chh_heb_lit_hun_ewe_bat_por_jav_jpn_tml_kor_rom_rus_swa_alb_mao_ger_sid_ind_mnd_urd_dyu_ctl_wly_krd_guj_ben_bul_qcu_mcd_pan_fre_akn_tig_scr_hau_slo_mly_afr_tsw_glc_moo_tag_tha_aeg_knd_zul_bam_tur_nor_dut_uzb_ven_vie_anl_yor_ses_lda	-1.09705529697908	-2.69014179693022	0.00846686903830851
61	anl_bos_cic_spa_heb_sod_sid_pan_aze_uzb_yor_sun_swa_alb_prs_bsq_bul_amr_ven_mnd_krd_rus_lda_guj_dgb_pol_fin_ewe_bam_hun_cze_hau_geo_glc_hin_por_svk_mlt_owc_mol_est_tsw_tag_arw_bat_jpn_knd_kor_lat_fre_zul_nor_mly_eng_chh_jav_cnt_urd_swt_afr_wly_ukr_ctl_scr_slo_qcu_mcd_ita_dut_dyu_tig_rom_amh_ger_ind_grk_xho_ben_bem_mao_tha_aeg_tml_akn_moo_azi_lit_swe_tur_fbf_vie_gam_tsn_ses_igb	-0.893280298699439	-2.16490481904263	0.0329548701806196
62	anl_arw_tsn_glc_amr_aeg_sod_lat_aze_tur_xho_jav_swt_lit_ctl_bsq_swe_gam_swa_mnd_mcd_grk_cic_cze_fbf_ita_est_ses_akn_fin_dut_tig_geo_rom_pol_pan_krd_owc_chh_ukr_hun_ven_mly_ben_sun_jpn_knd_kor_mol_hin_lda_alb_ind_prs_mlt_tag_cnt_ger_igb_svk_wly_afr_spa_nor_scr_qcu_guj_rus_por_bam_heb_urd_amh_slo_bat_bos_dyu_bul_dgb_mao_tha_hau_tml_moo_tsw_azi_fre_eng_uzb_zul_vie_sid_ewe_yor_bem	0.181511625041233	0.427030163905587	0.670344362464071
63	heb_eng_tsn_por_hau_chh_wly_hin_uzb_aze_dgb_mly_dyu_krd_spa_bsq_svk_sid_cic_mnd_nor_cze_tsw_urd_igb_afr_est_fbf_swa_hun_glc_amr_geo_rus_fre_scr_bos_sod_anl_ger_fin_moo_bat_ctl_ind_jpn_tml_kor_lat_ukr_ewe_bul_jav_dut_aeg_sun_cnt_swe_akn_ben_amh_ita_lit_rom_guj_qcu_prs_pol_alb_zul_tig_mol_gam_arw_mao_grk_ven_slo_yor_tag_tha_mlt_knd_swt_bem_tur_pan_mcd_azi_bam_vie_owc_lda_xho_ses	-0.27013429059435	-0.638887558066259	0.524466476569597
64	wly_ger_fbf_mol_mlt_anl_amh_hin_tur_azi_xho_mly_yor_guj_mcd_bsq_pol_heb_bam_cnt_svk_cze_zul_ita_swa_scr_fin_cic_ven_hun_swe_sod_geo_bul_rom_bos_urd_gam_owc_arw_est_igb_jav_ctl_sun_jpn_tml_kor_lat_rus_ewe_pan_bat_ben_hau_ind_mnd_fre_dgb_por_chh_lit_grk_spa_slo_qcu_eng_afr_krd_bem_aeg_alb_tig_glc_mao_prs_dyu_nor_ses_tag_tha_amr_knd_moo_tsn_uzb_ukr_dut_aze_lda_vie_sid_akn_swt_tsw	-0.195783371814224	-0.462270627585661	0.644966936896851
65	hau_slo_moo_svk_wly_amh_sid_eng_aze_azi_ven_bat_bem_rom_grk_bsq_lit_owc_ewe_mnd_urd_ben_dgb_alb_fbf_scr_hun_akn_ses_est_lat_aeg_geo_ger_dut_guj_mol_gam_tig_prs_fin_swt_ind_swe_mao_jpn_knd_kor_por_mcd_lda_nor_tag_krd_amr_sun_cnt_ita_swa_fre_chh_bul_spa_afr_rus_qcu_ukr_ctl_pan_bam_anl_glc_mlt_bos_mly_pol_tsn_arw_yor_jav_tha_sod_tml_cic_xho_uzb_hin_cze_tur_igb_vie_heb_tsw_dyu_zul	-0.282917282191653	-0.670105987177218	0.504450770953667
66	chh_rus_bam_lit_anl_owc_hau_guj_azi_tur_ven_tag_akn_swe_pan_bsq_glc_heb_swt_mnd_hin_pol_igb_arw_dgb_lat_est_cic_swa_fin_mol_sid_geo_urd_rom_krd_ben_amh_mlt_mcd_hun_dyu_bat_fre_ind_jpn_knd_kor_por_bos_tsn_ctl_sun_cze_gam_jav_cnt_svk_ewe_prs_amr_alb_afr_scr_grk_qcu_nor_spa_eng_ses_tig_ger_aeg_dut_mao_ita_bem_slo_tsw_mly_tha_wly_tml_moo_lda_uzb_bul_ukr_aze_xho_vie_sod_yor_zul_fbf	0.446389994430924	1.05344490876781	0.294866436215662
67	owc_lit_dyu_grk_amh_mlt_tig_pol_azi_aze_swt_tag_bem_por_ger_bsq_glc_chh_dgb_mnd_slo_krd_igb_afr_moo_swe_est_zul_yor_fin_arw_aeg_geo_ita_fre_ben_scr_heb_gam_rom_hun_ses_mly_svk_mao_jpn_tml_kor_eng_alb_ewe_bul_sun_cze_sod_jav_cnt_guj_bam_mcd_hau_urd_ctl_bos_mol_qcu_pan_nor_rus_tsw_anl_hin_sid_prs_bat_dut_akn_lat_cic_ind_tha_amr_knd_lda_swa_uzb_spa_ukr_tur_tsn_vie_wly_xho_fbf_ven	-0.0509056677147906	-0.12010215274559	0.904661309381118
68	heb_por_moo_ctl_owc_wly_aeg_prs_azi_aze_dyu_tag_bem_pol_afr_bsq_pan_sid_swa_cnt_scr_mcd_yor_eng_ewe_bul_hun_ses_tsn_fin_mol_anl_geo_ita_lit_alb_nor_amh_chh_hin_est_dgb_bat_svk_mao_jpn_tml_kor_lat_slo_zul_guj_mly_rus_hau_sun_mnd_fre_xho_urd_mlt_krd_bos_dut_glc_qcu_ukr_grk_ben_tsw_tig_cze_gam_swe_jav_ger_bam_spa_akn_ind_tha_amr_knd_igb_lda_uzb_arw_rom_tur_swt_vie_sod_fbf_cic_ven	-0.763602152206068	-1.83937969496733	0.0690498757544539
69	tig_pol_dgb_rom_anl_hau_heb_nor_azi_uzb_swt_mao_bem_pan_mcd_bsq_swe_sod_akn_mnd_spa_glc_zul_ger_tsn_ukr_fin_cic_xho_est_krd_aeg_geo_ctl_bos_lit_hin_gam_mlt_ben_hun_tsw_bat_guj_jav_jpn_tml_kor_grk_arw_bam_mol_mly_por_chh_ind_cnt_cze_fbf_rus_amr_fre_afr_lat_dut_qcu_ita_urd_alb_lda_owc_eng_wly_svk_sun_bul_dyu_prs_yor_tag_tha_sid_knd_igb_swa_tur_slo_scr_aze_ewe_vie_amh_ven_ses_moo	-0.31274662075188	-0.739839205033279	0.461261110285677
70	sid_lit_tsw_ben_mlt_anl_gam_glc_uzb_tur_ses_bat_yor_fre_mol_bsq_bos_amh_bem_mnd_scr_slo_xho_ita_cic_afr_est_ewe_zul_fin_urd_owc_geo_krd_ger_spa_grk_chh_amr_cze_hun_swa_jav_guj_tag_jpn_tml_kor_hin_bul_igb_svk_ind_mcd_wly_mly_cnt_ctl_tsn_nor_tig_por_swe_rus_eng_qcu_pol_arw_alb_ven_aeg_rom_hau_prs_mao_dut_dyu_lat_lda_sun_tha_sod_knd_dgb_akn_azi_ukr_pan_aze_swt_vie_heb_bam_fbf_moo	0.044951817536439	0.105785791784655	0.915980150646016
71	heb_eng_swa_mcd_hau_chh_amr_urd_uzb_azi_akn_tag_dgb_guj_mol_bsq_krd_gam_lda_mnd_slo_prs_xho_lit_igb_svk_hun_ses_yor_fin_glc_sod_geo_cze_scr_alb_arw_sid_wly_rom_est_ewe_jav_fre_ind_jpn_tml_kor_hin_lat_zul_swe_bat_spa_amh_mly_cnt_pan_bem_rus_anl_ctl_pol_ger_bul_qcu_bos_nor_afr_fbf_mlt_ukr_owc_grk_mao_por_cic_ita_bam_sun_tha_tig_knd_swt_tsw_aze_dut_ben_tur_moo_vie_aeg_dyu_tsn_ven	0.0106776148792444	0.0251559481293411	0.979984473403074
72	sod_fre_zul_eng_aeg_amh_mlt_cze_uzb_tur_tsw_ind_moo_rom_mol_bsq_svk_owc_xho_cnt_mcd_spa_ses_glc_dyu_afr_hun_swt_swa_fin_arw_chh_geo_urd_lat_slo_swe_wly_heb_hin_est_yor_mly_alb_jav_jpn_knd_kor_guj_pol_bam_por_tag_ger_sid_mao_mnd_grk_dgb_ukr_amr_nor_lit_pan_bos_qcu_ita_rus_ctl_akn_tig_bul_gam_scr_bat_krd_tsn_prs_cic_sun_tha_hau_tml_ewe_fbf_aze_dut_ben_azi_ven_vie_anl_igb_bem_lda	-0.117847488088955	-0.277857041348424	0.781738874663945
73	sod_swe_igb_krd_owc_aeg_anl_hin_uzb_azi_ses_tag_xho_arw_lit_bsq_ben_gam_bam_mnd_eng_afr_dgb_bos_swt_cze_fin_akn_ewe_est_mcd_wly_geo_fre_grk_pan_rus_sid_chh_ita_hun_moo_bat_glc_mly_jpn_tml_kor_ctl_bul_yor_slo_jav_dut_tig_mao_cnt_lat_bem_por_amh_svk_mol_rom_ukr_qcu_spa_scr_guj_lda_heb_alb_mlt_ger_ind_nor_fbf_urd_tsn_sun_tha_amr_knd_zul_dyu_tur_prs_pol_aze_tsw_vie_hau_ven_swa_cic	-0.0295680557707728	-0.0695943346210188	0.944665971517777
74	amr_cze_ses_rom_chh_heb_sod_grk_aze_uzb_yor_mly_dgb_ukr_ben_bsq_bul_hau_xho_mnd_eng_swe_bem_ctl_igb_pan_est_lda_ven_hun_prs_sid_geo_por_alb_slo_spa_amh_anl_lit_fin_swt_sun_hin_mao_jpn_tml_kor_ger_bos_zul_urd_ind_svk_gam_bat_cnt_fre_moo_glc_aeg_pol_guj_afr_mcd_qcu_lat_ita_nor_dyu_wly_scr_tig_mol_tag_dut_bam_rus_akn_jav_tha_mlt_knd_tsn_swa_azi_krd_arw_tur_cic_vie_owc_tsw_fbf_ewe	-0.869796150205736	-2.0998445712245	0.0384500843990163
75	chh_svk_cic_ger_sid_mlt_gam_eng_uzb_azi_tsn_bat_zul_arw_scr_bsq_alb_heb_xho_mnd_mcd_lit_yor_rom_dyu_cze_est_bam_akn_hun_lat_aeg_geo_nor_pan_spa_urd_owc_amr_por_fin_bem_mao_slo_tag_jpn_tml_kor_hin_grk_igb_guj_sun_rus_hau_jav_cnt_bul_fbf_fre_wly_ita_swe_glc_ukr_qcu_ben_afr_dut_swa_tig_krd_sod_mol_ind_pol_tsw_prs_moo_mly_tha_amh_knd_swt_ses_aze_ctl_bos_tur_lda_vie_anl_dgb_ven_ewe	-0.936053788322616	-2.27505428153767	0.0252000422798171
76	tig_cze_swa_lat_sod_gam_aeg_krd_aze_uzb_lda_mly_tsw_ger_swe_bsq_alb_owc_dyu_mnd_grk_svk_cic_scr_igb_prs_hun_zul_ses_fin_ben_anl_geo_spa_urd_rus_fre_heb_wly_afr_est_xho_ind_slo_jav_jpn_tml_kor_nor_bul_bam_lit_mao_mcd_hau_sun_cnt_glc_moo_ukr_mlt_por_rom_mol_eng_qcu_dut_bos_arw_dgb_amr_ctl_chh_ita_bat_guj_ewe_pol_bem_tag_tha_amh_knd_fbf_swt_tur_hin_pan_azi_tsn_vie_sid_akn_ven_yor	-0.160740073515578	-0.379452015999272	0.705217287505453
77	sod_ita_tsw_cze_aeg_sid_hau_slo_azi_aze_bem_mly_ses_bul_bos_bsq_mcd_anl_xho_mnd_ben_pan_dgb_pol_zul_dut_hun_bam_swt_est_svk_wly_geo_eng_nor_ukr_por_gam_mlt_scr_fin_igb_sun_glc_ind_jpn_knd_kor_lit_ger_swa_afr_mao_prs_amh_bat_cnt_krd_ven_hin_chh_lat_swe_mol_rom_qcu_alb_grk_fre_akn_heb_guj_amr_arw_jav_urd_fbf_ctl_dyu_tag_tha_tig_tml_ewe_yor_uzb_spa_rus_tur_cic_vie_owc_lda_tsn_moo	-0.138183573219254	-0.325808272483219	0.745301369199624
78	owc_cze_bam_mcd_tig_sod_aeg_guj_tur_uzb_ses_tag_xho_nor_ben_bsq_fre_hau_zul_cnt_por_pan_swt_slo_akn_grk_est_bem_igb_fin_arw_chh_geo_eng_ita_pol_bos_sid_anl_hin_hun_yor_ind_alb_sun_jpn_tml_kor_glc_swe_dyu_svk_jav_rus_heb_bat_mnd_krd_ewe_lat_gam_lit_ger_dut_prs_qcu_bul_rom_ctl_tsw_amh_mol_mlt_afr_mly_urd_swa_scr_lda_mao_tha_amr_knd_dgb_tsn_aze_spa_ukr_azi_fbf_vie_wly_cic_moo_ven	-0.452327794093439	-1.07354338059073	0.285805032750305
79	heb_ctl_tsn_urd_sid_wly_owc_lit_uzb_aze_ewe_mao_swa_eng_mol_bsq_scr_amh_akn_mnd_afr_spa_zul_rus_swt_ukr_est_dgb_cic_hun_pan_anl_geo_lat_krd_fre_alb_gam_tig_rom_fin_igb_sun_ben_mly_jpn_knd_kor_slo_swe_fbf_ger_tag_pol_amr_jav_cnt_dut_moo_svk_hau_cze_bul_guj_nor_qcu_por_bos_glc_lda_sod_prs_mlt_ita_bat_grk_xho_hin_bam_ind_tha_chh_tml_dyu_ven_tur_mcd_arw_azi_yor_vie_aeg_tsw_bem_ses	0.109257610359285	0.257353004960652	0.79747483554785
80	mlt_nor_xho_lat_owc_sod_amh_svk_tur_uzb_fbf_bat_swt_ita_arw_bsq_ctl_gam_akn_cnt_eng_bul_ses_pan_dgb_glc_est_zul_igb_fin_rus_tig_geo_prs_ben_dut_fre_hau_heb_scr_hun_moo_mao_urd_mly_jpn_knd_kor_afr_ukr_yor_ger_sun_mol_anl_jav_mnd_slo_lda_bos_aeg_mcd_cze_lit_grk_qcu_swe_rom_spa_swa_amr_pol_wly_por_tag_hin_tsn_alb_ewe_ind_tha_sid_tml_cic_dyu_aze_krd_guj_azi_tsw_vie_chh_bem_ven_bam	0.572274254204883	1.35058559199474	0.180105487963563
81	amh_bos_tsw_krd_mlt_aeg_tig_scr_uzb_aze_xho_jav_igb_afr_por_bsq_lit_amr_lda_mnd_arw_spa_bem_dut_swt_ben_fin_bam_ses_est_ita_sod_geo_rom_fre_svk_ger_wly_owc_grk_hun_fbf_tag_pan_mao_jpn_tml_kor_swe_mol_ven_urd_mly_ukr_anl_bat_cnt_eng_dgb_mcd_hau_hin_pol_lat_rus_qcu_alb_prs_nor_cic_sid_guj_heb_cze_ind_glc_swa_bul_ewe_sun_tha_gam_knd_tsn_dyu_azi_slo_ctl_tur_moo_vie_chh_yor_akn_zul	0.795021727152078	1.88950319637956	0.0619396250868183
82	hau_ita_fbf_dut_aeg_amh_heb_afr_azi_tur_akn_jav_cic_swe_lit_bsq_ctl_amr_igb_cnt_mcd_fre_bam_alb_ses_ben_hun_zul_swt_est_rom_sod_geo_slo_bul_hin_grk_wly_anl_urd_fin_dyu_sun_lat_mao_jpn_tml_kor_nor_ger_ven_cze_bat_arw_gam_tag_mnd_por_moo_spa_chh_krd_svk_mol_eng_qcu_scr_bos_pan_tsn_tig_prs_sid_rus_mly_pol_xho_guj_tsw_ind_tha_mlt_knd_lda_swa_aze_glc_ukr_uzb_ewe_vie_owc_yor_dgb_bem	-0.878067961562172	-2.12896923822981	0.0358991629390123
83	mlt_mcd_ven_hin_anl_tig_wly_prs_tur_azi_dyu_bat_bem_fre_ukr_bsq_svk_gam_zul_mnd_krd_lat_moo_pol_lda_urd_fin_ewe_xho_est_arw_sod_geo_spa_afr_pan_glc_aeg_amr_cze_hun_ses_mly_rus_mao_jpn_knd_kor_bul_alb_swa_ita_jav_ctl_amh_ind_cnt_nor_yor_dut_hau_ger_scr_guj_grk_qcu_ben_slo_por_tsw_heb_bos_sid_rom_sun_swe_dgb_lit_swt_tag_tha_chh_tml_bam_cic_uzb_mol_eng_aze_akn_vie_owc_tsn_fbf_igb	-0.172293343882161	-0.406848240392148	0.685054281696042
84	wly_ben_xho_lit_chh_hau_owc_svk_tur_uzb_moo_mao_ven_bos_fre_bsq_ukr_sod_bam_mnd_urd_mol_ewe_guj_lda_ctl_hun_tsn_dyu_est_pol_amh_geo_krd_scr_swe_cze_amr_sid_rus_fin_dgb_sun_ger_jav_jpn_tml_kor_pan_hin_swt_prs_tag_nor_aeg_mly_cnt_grk_zul_mcd_tig_eng_arw_rom_dut_qcu_alb_bul_spa_bem_gam_slo_mlt_lat_bat_glc_tsw_afr_swa_ind_tha_heb_knd_cic_ses_azi_por_ita_aze_igb_vie_anl_yor_fbf_akn	-0.51547601203924	-1.22827266022459	0.222444010754816
85	amh_urd_moo_pol_hau_owc_sod_mol_aze_azi_cic_mly_fbf_guj_afr_bsq_swe_tig_lda_mnd_bos_nor_ewe_alb_xho_spa_est_tsw_bem_hun_arw_gam_geo_bul_rus_ctl_ben_heb_sid_prs_fin_zul_jav_cze_sun_jpn_knd_kor_hin_ger_dgb_ukr_tag_slo_aeg_bat_cnt_lat_akn_por_anl_scr_ita_krd_rom_qcu_lit_glc_pan_swt_wly_fre_mlt_dut_ind_svk_bam_grk_swa_mao_tha_amr_tml_igb_dyu_tur_mcd_eng_uzb_yor_vie_chh_ses_tsn_ven	0.269477891012135	0.635177318773656	0.526872501023239
86	gam_mol_ses_rom_hau_heb_anl_cze_aze_uzb_fbf_tag_cic_afr_nor_bsq_hin_amr_dgb_mnd_por_ger_swt_ukr_ven_glc_est_moo_lda_fin_ben_wly_geo_swe_krd_svk_prs_sod_mlt_lat_hun_xho_jav_ctl_mly_jpn_tml_kor_urd_pan_akn_rus_ind_scr_amh_mao_cnt_eng_swa_lit_tig_dut_bos_mcd_guj_qcu_arw_bul_spa_dyu_sid_alb_owc_pol_sun_slo_ewe_fre_igb_bat_tha_aeg_knd_yor_bem_azi_grk_ita_tur_bam_vie_chh_tsw_zul_tsn	-0.255148595755451	-0.602527174551775	0.548289651975677
87	wly_spa_swa_guj_sod_aeg_tig_lat_tur_aze_ses_jav_xho_dut_ita_bsq_slo_hau_dgb_mnd_rom_hin_igb_afr_tsn_rus_hun_ven_moo_est_pol_mlt_geo_ger_fre_alb_bul_chh_owc_svk_fin_dyu_ind_grk_bat_jpn_tml_kor_glc_urd_swt_scr_mao_por_heb_mly_cnt_mcd_fbf_prs_amh_ukr_pan_lit_cze_qcu_ctl_bos_mol_yor_amr_arw_gam_ben_sun_krd_zul_eng_akn_tag_tha_sid_knd_ewe_tsw_uzb_swe_nor_azi_lda_vie_anl_bam_cic_bem	-0.604887182750164	-1.44518008133507	0.151768515057081
88	amh_afr_bam_ita_hau_tig_aeg_hin_azi_aze_swa_mly_moo_pan_alb_bsq_ctl_chh_tsn_cnt_fre_cze_tsw_glc_fbf_lat_hun_cic_ewe_est_ukr_sod_geo_svk_dut_eng_ger_amr_mlt_slo_fin_dgb_tag_swe_mao_jpn_knd_kor_grk_rom_igb_guj_bat_por_wly_jav_mnd_krd_lda_rus_anl_nor_mol_urd_arw_qcu_mcd_prs_ben_akn_heb_bos_gam_spa_sun_bul_yor_lit_ses_ind_tha_sid_tml_dyu_xho_tur_scr_pol_uzb_bem_vie_owc_ven_zul_swt	0.120811305375906	0.284819659859913	0.776415592215584
89	aeg_bos_tsn_nor_heb_amr_anl_alb_aze_tur_zul_mao_bem_lit_ita_bsq_hin_sid_bam_cnt_urd_slo_dyu_guj_cic_fre_hun_tsw_igb_fin_por_amh_geo_arw_glc_pan_ben_owc_tig_eng_est_yor_sun_scr_ind_jpn_knd_kor_lat_rus_akn_cze_jav_mcd_wly_tag_mnd_swe_lda_spa_gam_pol_bul_rom_prs_qcu_ukr_dut_krd_ven_sod_mol_mlt_svk_mly_afr_swt_ger_swa_bat_tha_hau_tml_xho_fbf_azi_grk_ctl_uzb_ses_vie_chh_ewe_moo_dgb	-0.439608686864487	-1.04358998833935	0.299380262210049
90	amh_eng_lda_scr_heb_wly_aeg_dut_tur_uzb_ven_bat_xho_urd_ben_bsq_afr_gam_bam_cnt_bul_rus_tsn_ctl_bem_krd_hun_dgb_moo_est_ger_sod_geo_lit_fre_mcd_grk_sid_hau_alb_fin_ewe_mao_nor_sun_jpn_knd_kor_pan_swe_akn_spa_jav_prs_tig_ind_mnd_svk_tsw_rom_chh_hin_pol_arw_ukr_qcu_bos_lat_por_dyu_owc_cze_mlt_mol_tag_ita_swa_slo_yor_mly_tha_amr_tml_swt_cic_azi_glc_guj_aze_ses_vie_anl_zul_igb_fbf	-0.727071585444133	-1.7453101700487	0.0842338128759277
91	sod_bul_zul_eng_owc_hau_amr_hin_uzb_aze_ewe_ind_akn_mol_slo_bsq_urd_wly_bem_cnt_rus_ctl_yor_rom_moo_dut_fin_bam_swt_est_alb_aeg_geo_pan_krd_svk_arw_anl_mlt_pol_hun_cic_mly_ger_tag_jpn_tml_kor_glc_ben_xho_swe_jav_guj_heb_mao_mnd_por_dyu_lat_sid_mcd_spa_nor_scr_qcu_lit_bos_afr_ses_tig_ita_gam_prs_bat_grk_dgb_cze_igb_sun_tha_amh_knd_fbf_swa_azi_ukr_fre_tur_lda_vie_chh_ven_tsw_tsn	-0.207712034804839	-0.490641266043555	0.624835883990816
92	hau_ita_zul_ben_sod_aeg_amr_rom_tur_aze_yor_ind_lda_hin_pol_bsq_svk_tig_tsn_mnd_nor_lat_bem_bul_swt_ukr_hun_dgb_bam_fin_afr_gam_geo_scr_mol_guj_bos_sid_anl_prs_est_dyu_tag_ctl_jav_jpn_tml_kor_cze_urd_moo_grk_sun_slo_amh_bat_cnt_ger_ewe_pan_wly_alb_por_glc_lit_qcu_dut_mcd_arw_ven_mlt_rus_chh_swe_mao_krd_akn_eng_fbf_mly_tha_owc_knd_ses_xho_uzb_fre_spa_azi_igb_vie_heb_tsw_cic_swa	-0.573602869649677	-1.36723826122768	0.174846194923204
93	amh_krd_ven_glc_aeg_tig_chh_eng_aze_uzb_ses_tag_lda_bos_urd_bsq_nor_amr_akn_mnd_slo_fre_zul_dut_bam_scr_fin_swa_tsn_hun_hin_sod_geo_prs_grk_mcd_cze_wly_gam_mol_est_bem_jav_pol_bat_jpn_knd_kor_swe_rom_ewe_svk_mao_guj_hau_mly_cnt_ukr_yor_spa_mlt_ben_pan_por_bul_qcu_ger_ita_alb_dyu_anl_lit_heb_afr_ind_rus_fbf_ctl_tsw_sun_tha_sid_tml_swt_moo_tur_lat_arw_azi_xho_vie_owc_igb_cic_dgb	0.682707541232829	1.61798997853662	0.10905157556318
94	anl_ctl_zul_bul_heb_chh_mlt_afr_uzb_tur_ven_ind_dyu_alb_pan_bsq_por_amr_yor_cnt_svk_pol_tsw_mcd_lda_cze_hun_moo_ses_fin_lit_hau_geo_urd_fre_mol_lat_sid_gam_prs_est_bam_bat_hin_sun_jpn_knd_kor_dut_ger_akn_bos_jav_ukr_aeg_mao_mnd_grk_swa_arw_tig_rom_spa_eng_guj_qcu_rus_scr_nor_xho_wly_ita_sod_glc_tag_swe_bem_slo_ewe_mly_tha_amh_tml_dgb_cic_azi_ben_krd_aze_tsn_vie_owc_fbf_swt_igb	0.0237231741408665	0.0557828504182575	0.955634465118297
95	amr_swe_ven_lit_sod_hau_gam_rus_uzb_aze_zul_sun_tsn_fre_dut_bsq_prs_anl_moo_cnt_rom_bul_ewe_scr_cic_lat_est_yor_dgb_fin_hin_tig_geo_bos_guj_ger_pol_wly_sid_cze_hun_bem_mao_alb_tag_jpn_knd_kor_ben_slo_ses_krd_jav_mol_amh_ind_mnd_ukr_swt_nor_owc_ctl_pan_grk_mcd_qcu_afr_glc_arw_dyu_chh_spa_mlt_por_bat_eng_swa_ita_tsw_mly_tha_aeg_tml_fbf_lda_azi_svk_urd_tur_akn_vie_heb_xho_bam_igb	-1.04226554322521	-2.54718050698057	0.0125011294264808
96	amh_afr_cic_pan_mlt_tig_wly_por_azi_tur_swt_bat_bam_ukr_ger_bsq_guj_amr_igb_mnd_scr_lat_lda_mol_tsw_spa_fin_dgb_xho_hun_svk_owc_geo_ben_nor_pol_alb_heb_anl_eng_est_tsn_tag_bos_jav_jpn_tml_kor_mcd_dut_akn_ctl_mly_slo_sid_mao_cnt_arw_fbf_grk_aeg_glc_cze_hin_rus_qcu_urd_swe_prs_dyu_gam_fre_chh_rom_sun_ita_zul_lit_yor_ind_tha_sod_knd_swa_ses_aze_krd_bul_uzb_ven_vie_hau_ewe_moo_bem	-0.0707794978135668	-0.166782677635032	0.867903141926304
97	sod_pan_swa_ger_owc_wly_aeg_nor_tur_uzb_dyu_mao_tsw_ctl_guj_bsq_mcd_amr_bem_mnd_fre_lit_yor_bos_dgb_spa_fin_zul_akn_est_hin_amh_geo_alb_bul_por_glc_heb_gam_ben_hun_cic_tag_rom_mly_jpn_knd_kor_slo_ita_xho_arw_sun_prs_hau_bat_cnt_ukr_bam_pol_tig_dut_eng_svk_urd_qcu_rus_afr_scr_fbf_sid_krd_anl_cze_jav_grk_ewe_swe_ven_ind_tha_chh_tml_ses_tsn_aze_mol_lat_azi_swt_vie_mlt_igb_moo_lda	-0.624641180739767	-1.49452916569629	0.138422798416255
98	mlt_ben_ven_bos_anl_amh_aeg_swe_tur_azi_swt_mly_yor_rus_rom_bsq_ukr_gam_tsn_mnd_arw_afr_swa_eng_akn_ita_fin_lda_zul_est_lit_wly_geo_mcd_ger_guj_prs_sod_tig_pol_hun_bem_ind_urd_bat_jpn_knd_kor_scr_glc_dyu_hin_mao_cze_heb_sun_cnt_krd_igb_mol_amr_por_grk_ctl_spa_qcu_lat_fre_svk_xho_owc_alb_hau_nor_jav_slo_ewe_bul_dgb_tag_tha_sid_tml_bam_cic_uzb_dut_pan_aze_fbf_vie_chh_ses_tsw_moo	0.620047503950575	1.46381392804893	0.146616742355456
99	aeg_pan_fbf_afr_wly_heb_owc_ctl_aze_tur_ven_bat_zul_cze_bul_bsq_rus_mlt_xho_mnd_mol_lat_ses_lit_igb_scr_fin_swt_yor_hun_glc_hau_geo_guj_spa_krd_por_gam_sid_rom_est_cic_mao_ger_mly_jpn_tml_kor_fre_ita_dyu_ukr_tag_ben_tig_sun_cnt_slo_bam_dut_anl_grk_pol_swe_arw_qcu_prs_hin_svk_tsn_amh_urd_amr_nor_ind_mcd_bem_bos_dgb_jav_tha_chh_knd_moo_akn_azi_eng_alb_uzb_lda_vie_sod_tsw_swa_ewe	0.17076084517396	0.402620816944797	0.688151175781445
100	heb_svk_moo_ita_anl_mlt_wly_ger_azi_uzb_ven_sun_zul_krd_arw_bsq_afr_tig_lda_cnt_rom_spa_ses_bos_swa_bul_hun_xho_ewe_est_hin_sod_geo_slo_fre_swe_rus_amh_aeg_pol_fin_yor_mly_prs_ind_jpn_knd_kor_alb_mcd_cic_lit_jav_eng_hau_bat_mnd_urd_dyu_scr_amr_ctl_grk_cze_nor_qcu_dut_mol_guj_swt_sid_glc_gam_ben_tag_por_dgb_pan_akn_mao_tha_chh_tml_fbf_bem_aze_ukr_lat_tur_tsw_vie_owc_tsn_bam_igb	-0.117392552526714	-0.276557575015171	0.782733544002007
101	mlt_scr_xho_krd_sid_amr_tig_urd_aze_azi_swt_bat_ewe_afr_arw_bsq_ctl_heb_bam_mnd_ita_prs_yor_spa_fbf_nor_hun_ses_tsn_est_pol_amh_geo_dut_ukr_hin_guj_chh_owc_alb_fin_bem_tag_slo_sun_jpn_knd_kor_glc_rus_igb_svk_mao_ben_sod_ind_cnt_bos_ven_lat_aeg_pan_rom_mol_swe_qcu_fre_mcd_ger_zul_gam_bul_wly_por_mly_cze_lda_lit_cic_jav_tha_anl_tml_dyu_tsw_uzb_eng_grk_tur_moo_vie_hau_akn_swa_dgb	-0.0531460970430636	-0.125066012609769	0.900741239276659
102	wly_arw_tsw_bul_tig_anl_amh_prs_azi_uzb_dgb_jav_ses_ita_alb_bsq_scr_hau_yor_mnd_eng_cze_swa_lat_xho_mcd_fin_igb_moo_hun_urd_owc_geo_krd_swe_ukr_rus_sod_mlt_rom_est_lda_tag_dut_mao_jpn_tml_kor_ger_hin_tsn_grk_mly_por_sid_bat_cnt_spa_akn_lit_gam_ctl_slo_svk_guj_qcu_ben_pol_nor_zul_chh_afr_heb_mol_ind_glc_bam_bos_dyu_sun_tha_aeg_knd_bem_ewe_tur_pan_fre_aze_swt_vie_amr_cic_ven_fbf	-0.202729212735369	-0.47853801833124	0.633390433005142
103	aeg_bul_swa_urd_heb_owc_anl_pol_uzb_azi_dyu_bat_igb_guj_por_bsq_mol_sid_bam_mnd_bos_lat_ewe_fre_akn_arw_hun_swt_ven_est_ita_hau_geo_lit_hin_spa_pan_gam_chh_krd_fin_ses_ind_eng_tag_jpn_knd_kor_dut_mcd_dgb_rus_jav_cze_tig_mly_cnt_scr_fbf_ukr_sod_ben_prs_grk_alb_qcu_slo_svk_ctl_xho_mlt_swe_amr_ger_mao_nor_yor_afr_tsw_sun_tha_amh_tml_zul_tsn_tur_glc_rom_aze_bem_vie_wly_cic_lda_moo	-0.228686145866001	-0.539570168581624	0.590783052911734
104	anl_svk_ven_rom_amr_mlt_gam_ger_uzb_aze_bem_ind_xho_hin_guj_bsq_ben_tig_swa_cnt_fre_lat_tsw_mol_cic_afr_fin_tsn_dgb_est_nor_sod_geo_por_bul_ita_rus_aeg_sid_prs_hun_igb_bat_eng_mly_jpn_tml_kor_cze_glc_fbf_krd_sun_pol_amh_tag_mnd_pan_ses_dut_wly_grk_urd_ukr_ctl_qcu_swe_scr_alb_zul_owc_mcd_heb_slo_jav_arw_ewe_bos_lda_mao_tha_chh_knd_akn_yor_azi_lit_spa_tur_dyu_vie_hau_moo_swt_bam	-0.20425753317399	-0.482299741981077	0.630726243675436
105	wly_por_fbf_krd_mlt_anl_sod_hin_tur_azi_zul_mao_bem_mcd_slo_bsq_bul_heb_xho_cnt_urd_afr_dgb_pan_swt_eng_hun_ewe_lda_fin_guj_tig_geo_grk_ben_ger_rom_hau_amr_mol_est_moo_mly_lit_bat_jpn_tml_kor_dut_bos_tsn_ukr_sun_ita_owc_jav_mnd_prs_ses_swe_chh_alb_cze_scr_nor_qcu_pol_fre_ctl_yor_aeg_lat_sid_spa_tag_arw_bam_rus_akn_ind_tha_gam_knd_igb_dyu_uzb_glc_svk_aze_swa_vie_amh_cic_ven_tsw	0.394467441017955	0.929458019058603	0.355058040958107
106	sid_bos_dyu_fre_amr_heb_anl_prs_aze_uzb_tsw_ind_cic_urd_afr_bsq_cze_mlt_bam_cnt_swe_dut_akn_ger_zul_glc_fin_lda_moo_hun_por_aeg_geo_mol_alb_eng_slo_sod_amh_scr_est_fbf_jav_pol_mao_jpn_tml_kor_mcd_grk_yor_bul_mly_rom_wly_tag_mnd_ben_ven_pan_hau_guj_ita_lat_rus_qcu_nor_ctl_spa_igb_chh_lit_tig_hin_sun_krd_tsn_arw_ewe_bat_tha_owc_knd_bem_dgb_azi_svk_ukr_tur_swt_vie_gam_swa_ses_xho	0.169931938511213	0.399844102343613	0.690188219821802
107	chh_lat_ses_por_hau_amh_tig_cze_aze_tur_lda_bat_tsn_ben_glc_bsq_grk_sid_moo_mnd_slo_mcd_dyu_pol_cic_dut_hun_yor_bem_fin_afr_owc_geo_ger_pan_lit_swe_amr_gam_alb_est_ven_sun_hin_mao_jpn_tml_kor_arw_rus_bam_prs_mly_rom_wly_tag_cnt_ctl_igb_guj_aeg_mol_nor_fre_bos_qcu_urd_spa_ita_ewe_anl_scr_mlt_svk_jav_krd_zul_bul_swt_ind_tha_heb_knd_xho_tsw_azi_ukr_eng_uzb_akn_vie_sod_swa_dgb_fbf	-0.0318722251881748	-0.075151908242777	0.940255269665007
108	hau_eng_dyu_ukr_gam_mlt_heb_grk_azi_uzb_yor_jav_igb_mol_pol_bsq_cze_wly_cic_mnd_mcd_bul_ses_lit_ewe_por_hun_dgb_bem_fin_ita_amr_geo_arw_ben_alb_dut_anl_sid_glc_est_zul_sun_lat_ind_jpn_knd_kor_swe_bos_lda_nor_bat_spa_tig_mao_cnt_guj_bam_prs_owc_pan_rom_urd_svk_qcu_scr_slo_fre_swt_aeg_afr_sod_rus_mly_ctl_moo_krd_xho_tag_tha_chh_tml_ven_tsw_aze_ger_hin_tur_akn_vie_amh_tsn_swa_fbf	-0.372828013606115	-0.883949055051933	0.379003199094364
109	wly_afr_ewe_cze_owc_tig_hau_por_tur_azi_bam_tag_yor_slo_bul_bsq_mcd_aeg_ses_mnd_ukr_ger_fbf_urd_dyu_nor_fin_ven_swt_est_glc_gam_geo_mol_spa_svk_guj_mlt_sid_grk_hun_bem_bat_rus_jav_jpn_knd_kor_lat_arw_igb_alb_mly_dut_amh_mao_cnt_eng_tsw_scr_sod_pan_swe_prs_rom_qcu_ita_lit_bos_lda_amr_fre_heb_ben_sun_hin_xho_pol_akn_ind_tha_anl_tml_moo_tsn_aze_krd_ctl_uzb_dgb_vie_chh_swa_cic_zul	-0.0628899100389804	-0.148162080432042	0.882535629341967
110	amr_spa_ven_ctl_sid_chh_owc_guj_uzb_azi_moo_jav_lda_pol_arw_bsq_dut_wly_ses_cnt_nor_ukr_ewe_pan_igb_swe_fin_akn_bam_hun_afr_hau_geo_glc_krd_ita_rom_sod_aeg_bos_est_xho_bat_svk_ind_jpn_knd_kor_ger_lit_cic_hin_sun_urd_heb_tag_mnd_bul_yor_cze_tig_prs_grk_mol_por_qcu_ben_alb_lat_swt_mlt_mcd_amh_scr_mly_slo_swa_eng_zul_mao_tha_anl_tml_fbf_tsw_tur_rus_fre_aze_tsn_vie_gam_bem_dgb_dyu	-0.441360739105768	-1.04871257983843	0.29702815884824
111	hau_rom_ven_ger_chh_mlt_sid_pan_aze_azi_dyu_bat_yor_spa_dut_bsq_nor_anl_lda_cnt_por_ukr_zul_bul_moo_urd_fin_bam_cic_hun_bos_amr_geo_pol_cze_ita_guj_amh_sod_svk_est_dgb_ind_afr_mly_jpn_knd_kor_mcd_glc_fbf_eng_sun_lit_owc_mao_mnd_grk_ewe_scr_gam_hin_slo_arw_fre_qcu_ben_krd_swe_ses_tig_rus_wly_alb_tag_prs_akn_lat_bem_jav_tha_aeg_tml_xho_tsw_tur_mol_ctl_uzb_igb_vie_heb_tsn_swa_swt	-0.881718772116146	-2.12705337674284	0.0360623430176106
112	chh_krd_ven_urd_sid_aeg_sod_alb_uzb_azi_swt_jav_lda_afr_bul_bsq_eng_owc_akn_mnd_spa_guj_ses_pol_igb_ctl_est_ewe_tsw_hun_rom_gam_geo_mol_ben_ger_svk_amr_tig_fre_fin_bam_ind_ita_bat_jpn_tml_kor_dut_por_tsn_lit_mao_lat_amh_sun_cnt_glc_fbf_nor_hau_bos_hin_rus_mcd_qcu_slo_scr_grk_dgb_heb_swe_mlt_ukr_mly_arw_xho_pan_dyu_tag_tha_wly_knd_cic_yor_tur_prs_cze_aze_moo_vie_anl_bem_zul_swa	-0.00356761705966643	-0.00840614095380094	0.993310954903471
113	owc_krd_dgb_urd_aeg_hau_amr_guj_uzb_tur_tsw_mly_yor_dut_ger_bsq_pan_chh_xho_cnt_alb_hin_ses_lit_igb_slo_est_fbf_swa_fin_mcd_sod_geo_pol_lat_svk_rom_amh_heb_spa_hun_lda_ind_arw_tag_jpn_knd_kor_grk_fre_dyu_por_jav_swe_gam_mao_mnd_afr_bem_scr_anl_nor_ctl_glc_mol_qcu_cze_ben_bos_moo_mlt_bul_tig_eng_bat_ita_tsn_ukr_bam_sun_tha_wly_tml_akn_zul_azi_prs_rus_aze_ewe_vie_sid_swt_ven_cic	0.804053584111817	1.91568802161094	0.0584768114124931
114	chh_urd_swt_ctl_anl_gam_aeg_ita_tur_azi_yor_mao_lda_slo_fre_bsq_krd_hau_ewe_cnt_prs_alb_tsn_nor_cic_ger_fin_dgb_igb_hun_eng_amh_geo_ukr_lit_dut_bul_sid_heb_arw_est_ven_ind_swe_tag_jpn_knd_kor_mol_pan_tsw_scr_jav_spa_owc_sun_mnd_por_dyu_grk_wly_afr_ben_glc_mcd_qcu_svk_pol_lat_bam_amr_rom_mlt_rus_mly_hin_zul_guj_swa_bat_tha_tig_tml_xho_fbf_aze_cze_bos_uzb_ses_vie_sod_moo_bem_akn	-0.0586779225792051	-0.138141692856518	0.890427103047772
115	aeg_swe_ewe_lit_heb_tig_amh_bul_tur_azi_igb_mao_tsn_arw_bos_bsq_por_sid_swa_mnd_ita_ben_cic_mcd_lda_cze_hun_xho_dyu_est_svk_chh_geo_alb_guj_hin_lat_sod_anl_rom_fin_tsw_jav_prs_ind_jpn_tml_kor_nor_pol_ven_fre_mly_scr_owc_sun_cnt_urd_zul_ger_wly_grk_slo_dut_ctl_qcu_spa_glc_ukr_dgb_gam_eng_mlt_mol_bat_pan_moo_krd_yor_tag_tha_hau_knd_fbf_bam_uzb_afr_rus_aze_swt_vie_amr_ses_bem_akn	-1.07233089827867	-2.62980513518397	0.00999800495494697
116	hau_rom_akn_scr_sid_tig_heb_ukr_uzb_tur_dyu_jav_tsw_bul_eng_bsq_mol_chh_ven_cnt_bos_ger_igb_slo_bem_grk_fin_zul_ewe_hun_ben_amh_geo_lit_pan_mcd_afr_wly_anl_dut_est_fbf_ind_hin_sun_jpn_knd_kor_rus_spa_swa_guj_tag_glc_amr_mao_mnd_krd_cic_prs_sod_pol_alb_por_lat_qcu_fre_swe_arw_moo_aeg_ctl_mlt_svk_mly_urd_lda_nor_dgb_bat_tha_gam_tml_tsn_ses_azi_ita_cze_aze_bam_vie_owc_yor_swt_xho	-0.00111316879023336	-0.00262388192614561	0.997912067713368
117	sod_pan_bem_mol_heb_mlt_anl_nor_aze_tur_ven_bat_igb_spa_ukr_bsq_urd_hau_akn_mnd_alb_pol_swt_lat_cic_dut_hun_xho_yor_est_bos_owc_geo_krd_fre_guj_rom_wly_gam_rus_fin_swa_mly_eng_ind_jpn_tml_kor_afr_ctl_dgb_ger_sun_arw_amr_tag_cnt_ben_ewe_ita_amh_lit_glc_por_prs_qcu_svk_scr_bul_zul_tig_hin_aeg_grk_mao_mcd_dyu_swe_fbf_jav_tha_sid_knd_tsw_bam_azi_slo_cze_uzb_moo_vie_chh_tsn_lda_ses	0.126805986926174	0.298264137296472	0.766166938857352
118	sid_rom_swa_alb_anl_hau_gam_mcd_azi_tur_swt_tag_yor_lit_scr_bsq_arw_heb_ses_cnt_pan_nor_igb_ger_zul_ita_fin_lda_cic_est_slo_chh_geo_pol_fre_dut_rus_amr_mlt_eng_hun_dyu_mly_ukr_ind_jpn_tml_kor_bos_glc_bem_hin_jav_bul_aeg_sun_mnd_cze_xho_prs_sod_lat_spa_krd_ben_qcu_swe_svk_guj_moo_tig_ctl_wly_afr_mao_urd_fbf_grk_tsw_bat_tha_owc_knd_ven_ewe_aze_mol_por_uzb_dgb_vie_amh_akn_tsn_bam	0.481760823994698	1.13499627235007	0.259293686976536
119	tig_ger_tsw_por_heb_amh_sid_eng_azi_aze_bam_mao_tsn_cze_prs_bsq_dut_hau_fbf_mnd_slo_svk_ses_pol_bem_grk_fin_lda_cic_est_lit_owc_geo_lat_krd_spa_guj_anl_aeg_pan_hun_dyu_tag_swe_bat_jpn_knd_kor_alb_mcd_dgb_nor_ind_ctl_amr_sun_cnt_ita_akn_mol_gam_ben_glc_hin_ukr_qcu_afr_bos_arw_moo_mlt_rus_chh_fre_mly_bul_zul_urd_igb_jav_tha_wly_tml_swa_ewe_tur_rom_scr_uzb_swt_vie_sod_yor_ven_xho	0.246157935945166	0.579563066553395	0.563610649357054
120	heb_grk_bam_ukr_amr_hau_anl_ger_tur_aze_tsw_bat_igb_spa_svk_bsq_mcd_owc_xho_cnt_lit_hin_swa_fre_lda_arw_fin_tsn_ses_hun_guj_sid_geo_afr_urd_ben_ita_gam_amh_rom_est_zul_ind_rus_tag_jpn_tml_kor_cze_bul_ewe_swe_jav_krd_mlt_sun_mnd_glc_cic_dut_chh_por_ctl_slo_bos_qcu_pol_pan_mol_ven_sod_prs_wly_lat_mly_nor_dgb_scr_moo_mao_tha_aeg_knd_fbf_akn_uzb_eng_alb_azi_bem_vie_tig_dyu_yor_swt	-0.368879648441906	-0.873078467159746	0.384869047991602
121	mlt_ctl_ven_glc_aeg_sod_amr_alb_azi_uzb_swa_bat_tsn_ukr_scr_bsq_lit_anl_tsw_cnt_mol_bul_yor_afr_akn_guj_hun_cic_xho_est_por_tig_geo_dut_fre_slo_cze_wly_heb_prs_fin_bam_mao_pol_mly_jpn_tml_kor_nor_swe_lda_grk_sun_svk_owc_jav_mnd_rom_zul_pan_chh_rus_urd_mcd_ger_qcu_hin_krd_eng_ses_hau_ben_sid_spa_ind_ita_moo_lat_igb_tag_tha_amh_knd_swt_dgb_tur_arw_bos_aze_ewe_vie_gam_dyu_fbf_bem	-0.073744959769544	-0.173676957753438	0.862496824982457
122	heb_spa_yor_ger_owc_wly_sid_krd_azi_uzb_bam_mly_dgb_scr_nor_bsq_bos_tig_ewe_cnt_pol_rus_ven_ctl_ses_rom_fin_cic_tsw_hun_fre_mlt_geo_lit_lat_svk_hin_amr_hau_ukr_est_zul_sun_cze_tag_jpn_tml_kor_eng_por_fbf_prs_ind_swe_gam_bat_mnd_mcd_tsn_ben_aeg_bul_glc_grk_urd_qcu_pan_alb_mol_swa_chh_guj_anl_ita_mao_afr_moo_arw_igb_jav_tha_amh_knd_bem_xho_aze_dut_slo_tur_lda_vie_sod_dyu_akn_swt	-0.233853239064048	-0.552690956825889	0.581801060467652
123	hau_dut_tsw_ben_owc_anl_amr_lit_azi_aze_ses_mly_ven_lat_cze_bsq_mol_aeg_igb_mnd_swe_ita_xho_mcd_swa_grk_fin_yor_lda_est_rom_sod_geo_por_ctl_krd_scr_tig_heb_alb_hun_swt_sun_spa_mao_jpn_tml_kor_nor_hin_moo_bos_jav_ger_wly_tag_cnt_eng_fbf_prs_mlt_afr_pol_svk_glc_qcu_bul_ukr_rus_bam_amh_urd_sid_guj_ind_pan_zul_slo_ewe_bat_tha_chh_knd_cic_dgb_tur_fre_arw_uzb_akn_vie_gam_dyu_tsn_bem	-0.622672348982611	-1.48662746081095	0.140495697383737
124	hau_glc_zul_prs_owc_tig_sid_mcd_tur_uzb_tsw_sun_dyu_ben_cze_bsq_rus_aeg_cic_mnd_scr_alb_bam_pan_yor_bul_fin_igb_akn_est_arw_chh_geo_dut_spa_lit_urd_mlt_wly_hin_hun_dgb_mly_svk_tag_jpn_tml_kor_por_slo_ewe_grk_bat_pol_amh_ind_cnt_rom_swa_mol_gam_ctl_eng_bos_lat_qcu_swe_ukr_afr_bem_amr_guj_sod_ger_mao_nor_lda_ita_tsn_jav_tha_heb_knd_swt_ven_azi_fre_krd_aze_xho_vie_anl_moo_fbf_ses	-0.121266431129295	-0.285748629589387	0.775706146807953
125	wly_pan_ses_nor_amh_hau_mlt_rus_tur_azi_igb_jav_yor_glc_swe_bsq_bos_gam_bam_cnt_fre_grk_tsn_guj_lda_lat_fin_ven_bem_hun_hin_amr_geo_ctl_ukr_dut_krd_tig_chh_afr_est_swt_tag_svk_mly_jpn_tml_kor_ger_mcd_akn_bul_bat_lit_aeg_ind_mnd_rom_dgb_urd_sid_spa_slo_ben_arw_qcu_scr_alb_ita_tsw_anl_pol_heb_prs_mao_por_ewe_eng_moo_sun_tha_owc_knd_dyu_zul_aze_mol_cze_uzb_cic_vie_sod_xho_fbf_swa	0.0559282917476553	0.131640354966043	0.895553135943592
126	wly_ben_tsn_ita_aeg_anl_amr_scr_azi_uzb_bem_bat_akn_rus_ukr_bsq_ger_mlt_ses_mnd_afr_lit_xho_prs_lda_por_fin_moo_bam_est_ctl_heb_geo_glc_swe_rom_cze_tig_amh_arw_hun_zul_sun_lat_jav_jpn_knd_kor_hin_dut_igb_mol_mao_fre_chh_ind_cnt_spa_ven_mcd_owc_eng_grk_pan_guj_qcu_pol_urd_krd_dgb_sod_alb_gam_bos_tag_svk_ewe_bul_dyu_mly_tha_hau_tml_cic_swt_aze_nor_slo_tur_swa_vie_sid_yor_fbf_tsw	-0.938968757075411	-2.27908936437203	0.0249493209049268
127	amr_prs_tsn_lat_sod_wly_sid_swe_azi_uzb_akn_sun_ewe_bos_urd_bsq_slo_tig_moo_mnd_hin_ctl_yor_grk_zul_eng_fin_bem_bam_hun_pan_owc_geo_dut_ita_rom_spa_mlt_anl_fre_est_fbf_mly_cze_bat_jpn_tml_kor_ukr_rus_igb_guj_ind_scr_chh_jav_cnt_ben_dyu_svk_heb_pol_alb_bul_mcd_qcu_krd_arw_glc_swt_gam_afr_aeg_ger_mao_nor_ses_mol_xho_tag_tha_amh_knd_ven_tsw_tur_lit_por_aze_lda_vie_hau_cic_dgb_swa	0.0520217336226415	0.122427990925517	0.902824243438122
128	aeg_slo_fbf_ben_heb_wly_owc_ukr_azi_aze_akn_sun_bam_spa_dut_bsq_ger_mlt_dgb_mnd_glc_ita_zul_lit_ewe_urd_hun_lda_xho_fin_ctl_tig_geo_nor_por_pan_grk_chh_sid_bul_est_igb_jav_prs_tag_jpn_tml_kor_lat_hin_tsn_bos_ind_krd_sod_mly_cnt_rus_cic_svk_gam_scr_eng_mol_guj_qcu_pol_rom_afr_bem_amr_cze_hau_mcd_mao_fre_moo_swe_yor_bat_tha_anl_knd_ses_swa_uzb_arw_alb_tur_dyu_vie_amh_swt_tsw_ven	-0.194659290723189	-0.45893459651557	0.647351953458849
129	heb_hin_yor_krd_sod_owc_chh_ctl_uzb_tur_dgb_sun_tsn_eng_afr_bsq_dut_amh_akn_mnd_ita_guj_dyu_por_bem_mcd_hun_cic_tsw_est_scr_wly_geo_bul_bos_pol_pan_sid_hau_spa_fin_bam_mly_grk_bat_jpn_tml_kor_alb_slo_igb_rus_ind_mol_tig_jav_cnt_prs_ven_ukr_aeg_nor_ger_cze_swe_qcu_lit_fre_rom_zul_amr_ben_mlt_lat_tag_urd_swt_svk_lda_mao_tha_anl_knd_swa_fbf_aze_arw_glc_azi_ewe_vie_gam_moo_xho_ses	0.276770026270045	0.652040259312728	0.515983494834805
130	aeg_nor_lda_mcd_amr_chh_owc_bos_tur_aze_dyu_mly_swt_lit_ger_bsq_swe_anl_zul_cnt_spa_alb_dgb_hin_xho_dut_hun_fbf_tsn_est_svk_sid_geo_arw_lat_prs_krd_gam_mlt_mol_fin_moo_ind_slo_sun_jpn_tml_kor_ben_scr_bam_pan_tag_grk_amh_mao_mnd_ctl_akn_pol_tig_glc_cze_por_eng_qcu_urd_guj_rom_ven_heb_rus_hau_fre_jav_ita_ses_afr_bem_bat_tha_wly_knd_cic_swa_azi_ukr_bul_uzb_ewe_vie_sod_igb_yor_tsw	-0.00833690743618153	-0.0196272707025351	0.984382757456836
131	sod_ger_moo_hin_gam_heb_amr_ctl_uzb_aze_zul_tag_swa_svk_lit_bsq_lat_mlt_cic_mnd_bos_rus_ewe_prs_swt_guj_hun_tsn_tsw_fin_grk_wly_geo_nor_arw_rom_pan_hau_anl_ben_est_fbf_mly_spa_jav_jpn_knd_kor_mcd_afr_dyu_slo_mao_ukr_amh_bat_cnt_fre_xho_krd_owc_alb_ita_urd_por_qcu_mol_swe_scr_dgb_chh_eng_aeg_bul_sun_cze_igb_pol_lda_ind_tha_tig_tml_ven_bam_azi_glc_dut_tur_akn_vie_sid_yor_bem_ses	-0.323044388618401	-0.764630348333074	0.446427555078939
132	wly_rom_fbf_cze_tig_chh_mlt_fre_azi_uzb_igb_sun_cic_glc_urd_bsq_mol_sid_bem_cnt_krd_grk_swa_slo_tsw_rus_fin_akn_zul_est_pol_hau_geo_ctl_arw_ita_swe_amr_gam_por_hun_tsn_ind_alb_mao_jpn_knd_kor_mcd_prs_ven_ger_bat_lit_anl_jav_mnd_bos_ewe_spa_owc_pan_svk_ben_eng_qcu_hin_scr_nor_dyu_aeg_afr_heb_guj_mly_ukr_yor_lat_bam_tag_tha_sod_tml_dgb_xho_aze_bul_dut_tur_swt_vie_amh_moo_lda_ses	0.0669167963266995	0.157610103341477	0.875105738989603
133	amh_bul_igb_eng_heb_gam_wly_lat_aze_azi_tsn_mao_cic_ben_nor_bsq_prs_mlt_moo_mnd_grk_krd_dgb_swe_bem_ukr_est_swt_lda_hun_alb_chh_geo_spa_arw_dut_guj_anl_owc_fre_fin_dyu_tag_bos_ind_jpn_knd_kor_ger_svk_ses_ita_jav_lit_tig_mly_cnt_afr_akn_mol_amr_pol_pan_urd_mcd_qcu_rom_scr_glc_zul_sod_hin_aeg_ctl_bat_rus_ewe_por_fbf_sun_tha_sid_tml_swa_yor_tur_cze_slo_uzb_bam_vie_hau_ven_tsw_xho	0.302639627561912	0.712887250550854	0.477700455217986
134	aeg_mcd_ewe_ben_sod_sid_mlt_glc_tur_aze_fbf_bat_ses_pol_ita_bsq_afr_gam_igb_mnd_dut_guj_swt_grk_ven_krd_hun_akn_dyu_est_rom_anl_geo_slo_spa_hin_arw_amh_wly_cze_fin_swa_ind_mol_mly_jpn_knd_kor_lat_nor_tsw_ctl_tag_bos_chh_sun_cnt_ukr_cic_prs_amr_lit_fre_alb_urd_qcu_ger_scr_bul_dgb_hau_eng_owc_svk_jav_pan_bem_rus_moo_mao_tha_tig_tml_tsn_yor_uzb_por_swe_azi_lda_vie_heb_zul_xho_bam	-0.149899393910542	-0.354185612124041	0.724001574321205
135	aeg_hin_igb_bul_amr_sod_amh_pol_tur_azi_yor_tag_ewe_glc_guj_bsq_ukr_heb_tsn_mnd_afr_swe_akn_grk_fbf_mcd_hun_bam_xho_est_mol_hau_geo_ger_krd_slo_por_wly_owc_fre_fin_dyu_sun_spa_mly_jpn_knd_kor_cze_scr_ven_lat_ind_ita_chh_bat_cnt_lit_bem_arw_gam_bos_prs_ben_dut_qcu_alb_pan_rus_dgb_tig_eng_mlt_svk_jav_ctl_ses_rom_zul_mao_tha_sid_tml_swa_moo_aze_nor_urd_uzb_cic_vie_anl_lda_swt_tsw	-0.536183368971974	-1.27750535495599	0.204603820260355
136	sod_glc_zul_alb_mlt_amh_heb_slo_tur_aze_bem_mly_swa_rus_guj_bsq_por_anl_akn_cnt_urd_mcd_moo_fre_ewe_cze_fin_xho_dgb_hun_swe_amr_geo_dut_ukr_krd_arw_hau_wly_ben_est_swt_ind_pol_bat_jpn_tml_kor_lat_afr_fbf_bul_tag_bos_owc_mao_mnd_hin_igb_nor_tig_ctl_ger_pan_spa_qcu_svk_lit_scr_dyu_sid_rom_gam_eng_jav_ita_bam_grk_ses_sun_tha_chh_knd_yor_tsn_azi_prs_mol_uzb_tsw_vie_aeg_lda_cic_ven	-0.860813355265255	-2.0836110934737	0.0399387553509064
137	amr_ger_fbf_ita_sod_heb_sid_afr_azi_aze_dyu_bat_tsw_pol_lat_bsq_bul_wly_cic_cnt_hin_lit_yor_por_bem_guj_est_zul_swa_hun_urd_tig_geo_ctl_mol_slo_alb_hau_mlt_mcd_fin_ses_tag_krd_mao_jpn_tml_kor_scr_pan_swt_swe_ind_dut_anl_sun_mnd_ben_bam_prs_amh_rus_glc_fre_ukr_qcu_cze_grk_arw_igb_chh_eng_owc_rom_jav_svk_akn_nor_xho_mly_tha_aeg_knd_ewe_ven_tur_spa_bos_uzb_lda_vie_gam_moo_tsn_dgb	-1.09037891933368	-2.68365185540175	0.00862067697056355
138	aeg_krd_bam_bul_gam_wly_sid_prs_aze_azi_ven_ind_fbf_eng_rus_bsq_mol_sod_tsw_cnt_fre_ukr_moo_ger_yor_slo_fin_igb_dyu_hun_arw_amr_geo_afr_grk_scr_dut_mlt_owc_pan_est_cic_mly_lit_bat_jpn_tml_kor_por_rom_swt_swe_mao_ita_chh_sun_mnd_alb_zul_mcd_amh_ctl_glc_spa_ben_qcu_lat_bos_pol_ewe_tig_urd_heb_nor_jav_hin_akn_guj_dgb_tag_tha_anl_knd_xho_ses_uzb_svk_cze_tur_swa_vie_hau_bem_lda_tsn	-1.11215302747313	-2.73173276317135	0.00753897815049517
139	mlt_cze_akn_ukr_amh_heb_wly_nor_uzb_azi_zul_bat_dgb_alb_dut_bsq_ger_aeg_lda_cnt_svk_fre_tsw_por_yor_urd_fin_dyu_igb_hun_pan_tig_geo_swe_ctl_krd_pol_sid_anl_glc_est_cic_tag_scr_ind_jpn_knd_kor_ben_spa_ven_hin_jav_rus_amr_sun_mnd_eng_ewe_afr_gam_guj_mol_lat_lit_qcu_grk_bos_ita_swa_chh_slo_owc_bul_mly_prs_moo_mcd_fbf_mao_tha_sod_tml_ses_xho_tur_arw_rom_aze_swt_vie_hau_bem_tsn_bam	-0.834502226242903	-2.01012942147012	0.0473144001077754
140	sod_glc_ses_scr_gam_heb_anl_pan_azi_aze_zul_mly_lda_pol_ita_bsq_ctl_owc_ven_mnd_ukr_nor_dyu_slo_igb_grk_fin_fbf_bam_hun_spa_sid_geo_dut_bos_prs_mol_aeg_wly_krd_est_tsn_ind_ger_tag_jpn_tml_kor_afr_bul_bem_eng_mao_swe_amr_bat_cnt_alb_cic_svk_mlt_guj_rom_urd_lit_qcu_rus_cze_lat_ewe_amh_hin_chh_mcd_jav_arw_dgb_fre_akn_sun_tha_hau_knd_swt_moo_tur_por_ben_uzb_yor_vie_tig_swa_xho_tsw	-0.129510205868972	-0.305418269943748	0.760730156471832
141	heb_rom_ewe_ita_mlt_amr_hau_grk_azi_aze_xho_ind_tsn_por_rus_bsq_dut_sid_swa_cnt_scr_ger_dgb_svk_swt_lit_fin_akn_tsw_hun_ctl_amh_geo_cze_krd_pan_lat_wly_gam_spa_est_fbf_sun_fre_tag_jpn_knd_kor_pol_slo_bem_guj_mly_prs_owc_jav_mnd_nor_moo_mcd_anl_arw_mol_ukr_ben_qcu_afr_swe_eng_dyu_tig_bos_chh_urd_mao_bul_ses_alb_igb_bat_tha_aeg_tml_cic_bam_uzb_glc_hin_tur_ven_vie_sod_lda_yor_zul	-0.107751821030728	-0.253908751314812	0.800126570141418
142	tig_ctl_igb_spa_amh_gam_sid_ukr_aze_uzb_bem_jav_ses_slo_grk_bsq_prs_amr_fbf_cnt_mol_eng_moo_cze_bam_scr_hun_xho_akn_fin_alb_wly_geo_svk_rom_glc_swe_aeg_owc_bos_est_swa_mao_arw_mly_jpn_tml_kor_ger_pol_cic_mcd_sun_pan_anl_ind_mnd_urd_ven_fre_chh_hin_afr_por_krd_qcu_bul_ita_guj_swt_mlt_rus_sod_ben_tag_nor_zul_dut_lda_bat_tha_heb_knd_dgb_ewe_tur_lat_lit_azi_yor_vie_hau_tsw_tsn_dyu	-0.0629875884451613	-0.148448125635954	0.882310526754944
143	mlt_ukr_zul_afr_tig_aeg_amr_ctl_uzb_tur_igb_mao_tsn_ben_mol_bsq_alb_heb_ewe_mnd_cze_guj_tsw_bos_dyu_hin_fin_swt_akn_est_prs_sid_geo_arw_urd_eng_nor_gam_chh_lat_hun_lda_mly_scr_jav_jpn_knd_kor_pan_spa_fbf_dut_bat_bul_hau_ind_cnt_svk_xho_krd_wly_rom_lit_glc_por_qcu_fre_rus_slo_ven_owc_grk_sod_pol_tag_swe_dgb_ger_swa_sun_tha_anl_tml_bam_cic_azi_mcd_ita_aze_moo_vie_amh_yor_bem_ses	-0.630317585427435	-1.50387946212195	0.136000901190615
144	anl_bos_ses_ukr_aeg_heb_amr_swe_tur_uzb_ewe_mao_bem_guj_rom_bsq_grk_hau_cic_mnd_ctl_bul_fbf_pol_dyu_lat_est_ven_akn_fin_urd_sid_geo_lit_afr_alb_ben_amh_wly_rus_hun_zul_ind_mcd_mly_jpn_knd_kor_por_glc_yor_mol_jav_slo_gam_bat_cnt_nor_swt_krd_chh_pan_prs_cze_fre_qcu_hin_arw_ita_tsw_sod_scr_mlt_dut_sun_svk_dgb_ger_moo_tag_tha_tig_tml_igb_swa_azi_eng_spa_aze_xho_vie_owc_tsn_bam_lda	-0.609123879471402	-1.45310896026836	0.149559515144278
145	heb_scr_lda_bos_aeg_gam_amr_svk_tur_uzb_dyu_jav_akn_urd_ita_bsq_cze_sid_bem_mnd_eng_ctl_tsw_pan_bam_guj_hun_swt_ven_est_alb_amh_geo_slo_spa_arw_bul_wly_anl_ben_fin_yor_mly_swe_sun_jpn_tml_kor_prs_pol_cic_mol_bat_hin_hau_tag_cnt_rom_fbf_lat_owc_grk_por_mcd_rus_qcu_ger_fre_ukr_moo_tig_krd_chh_nor_mao_lit_ewe_afr_tsn_ind_tha_sod_knd_igb_zul_aze_dut_glc_azi_dgb_vie_mlt_ses_swa_xho	-0.241707671366278	-0.570588519019456	0.569654692456745
146	anl_alb_tsn_rus_heb_chh_mlt_swe_tur_azi_fbf_tag_ewe_ita_por_bsq_hin_gam_akn_cnt_fre_prs_bam_pol_swa_arw_hun_ses_yor_fin_nor_amh_geo_mcd_urd_eng_spa_tig_wly_bul_est_dyu_sun_pan_mly_jpn_tml_kor_glc_grk_zul_lat_ind_bos_owc_jav_mnd_ben_ven_slo_amr_lit_scr_svk_rom_qcu_ctl_dut_mol_swt_sid_cze_sod_krd_bat_afr_lda_ger_cic_mao_tha_aeg_knd_tsw_igb_uzb_guj_ukr_aze_bem_vie_hau_moo_dgb_xho	-0.511264873140074	-1.2169071859095	0.226718696169024
147	amh_nor_ven_cze_hau_chh_amr_swe_uzb_aze_bam_jav_moo_glc_por_bsq_krd_wly_ses_mnd_urd_alb_swa_eng_tsn_grk_fin_dgb_ewe_est_dut_sod_geo_pan_ger_arw_fre_owc_gam_mcd_hun_yor_mao_prs_sun_jpn_tml_kor_spa_slo_tsw_mol_tag_pol_mlt_bat_cnt_lat_xho_bul_sid_svk_bos_ukr_lit_qcu_scr_rus_rom_dyu_tig_ita_anl_afr_ind_ben_fbf_guj_lda_mly_tha_aeg_knd_bem_zul_tur_hin_ctl_azi_akn_vie_heb_cic_igb_swt	-0.0747273480304164	-0.176155943561825	0.860554452855392
148	sid_ita_ven_ctl_chh_amh_aeg_svk_uzb_tur_fbf_jav_ses_ben_dut_bsq_ukr_hau_yor_cnt_arw_lit_bem_nor_tsw_glc_fin_zul_swa_hun_rus_amr_geo_prs_alb_urd_grk_gam_heb_spa_est_ewe_mly_pan_mao_jpn_tml_kor_fre_swe_dyu_bul_ind_afr_mlt_sun_mnd_lat_cic_eng_owc_mol_bos_krd_cze_qcu_hin_guj_por_lda_tig_scr_sod_rom_tag_mcd_xho_slo_swt_bat_tha_wly_knd_igb_akn_aze_ger_pol_azi_moo_vie_anl_dgb_bam_tsn	-0.70620822966094	-1.69836824736912	0.0927817524698595
149	owc_bul_dyu_lat_wly_anl_gam_rom_azi_aze_swt_bat_moo_lit_arw_bsq_dut_amr_bem_mnd_cze_scr_swa_ctl_zul_bos_est_ewe_akn_fin_eng_hau_geo_por_pol_afr_alb_sid_chh_fre_hun_bam_jav_pan_tag_jpn_knd_kor_mcd_krd_cic_svk_mao_nor_heb_mly_cnt_ger_xho_swe_tig_ukr_ita_mol_ben_qcu_spa_prs_urd_yor_sod_slo_mlt_hin_ind_rus_dgb_glc_igb_sun_tha_aeg_tml_tsn_tsw_tur_guj_grk_uzb_ses_vie_amh_ven_fbf_lda	-0.418169700150242	-0.992247473123519	0.323651490957061
150	wly_ukr_ven_urd_tig_sid_aeg_ben_uzb_azi_ses_jav_moo_fre_glc_bsq_grk_amr_cic_mnd_rom_ctl_igb_scr_tsw_alb_fin_fbf_tsn_hun_nor_owc_geo_ita_guj_lit_hin_amh_anl_slo_est_xho_sun_arw_ind_jpn_tml_kor_bul_lat_dyu_swe_mao_cze_gam_tag_cnt_bos_swa_spa_heb_krd_prs_rus_svk_qcu_ger_mol_por_akn_mlt_afr_sod_pan_mly_pol_lda_eng_bem_bat_tha_hau_knd_ewe_zul_aze_mcd_dut_tur_dgb_vie_chh_bam_yor_swt	-0.229285724009171	-0.54092228214326	0.589854457131879
151	sid_ger_igb_rus_owc_gam_hau_bul_uzb_aze_akn_mly_xho_scr_alb_bsq_eng_amr_moo_mnd_arw_lit_bam_ctl_yor_ita_est_tsw_swt_hun_por_wly_geo_bos_rom_lat_pol_sod_tig_cze_fin_lda_mao_dut_ind_jpn_knd_kor_afr_mol_tsn_hin_bat_pan_amh_sun_cnt_urd_cic_glc_mlt_slo_krd_mcd_prs_qcu_ben_spa_swe_fbf_anl_guj_heb_grk_jav_svk_swa_nor_ses_tag_tha_chh_tml_ewe_dyu_azi_ukr_fre_tur_dgb_vie_aeg_zul_ven_bem	-0.467672517028854	-1.11632904261541	0.267157305754593
152	amr_guj_dyu_arw_sid_owc_mlt_svk_aze_tur_igb_ind_tsw_krd_pan_bsq_cze_aeg_tsn_cnt_alb_lit_bam_por_cic_grk_fin_yor_akn_est_ger_wly_geo_ukr_ben_scr_urd_chh_anl_ita_hun_lda_bat_bos_mly_jpn_tml_kor_swe_dut_dgb_mol_tag_ctl_tig_mao_mnd_spa_swa_afr_hau_pol_mcd_glc_prs_qcu_slo_hin_fre_swt_gam_bul_amh_rus_sun_eng_ven_nor_ses_jav_tha_sod_knd_xho_ewe_uzb_rom_lat_azi_bem_vie_heb_zul_fbf_moo	-0.810186337890018	-1.95455368039317	0.0536391737563175
153	amh_guj_ven_eng_mlt_gam_chh_hin_azi_tur_zul_bat_dgb_pol_afr_bsq_spa_heb_ewe_mnd_lat_prs_xho_nor_lda_bos_est_swt_swa_hun_ben_amr_geo_pan_bul_urd_rom_sod_tig_fre_fin_yor_mao_por_tag_jpn_tml_kor_scr_lit_fbf_grk_mly_mcd_sid_sun_cnt_rus_dyu_ger_wly_svk_krd_arw_mol_qcu_glc_ukr_cze_tsn_aeg_swe_anl_ita_ind_dut_cic_ctl_bam_jav_tha_owc_knd_ses_igb_aze_alb_slo_uzb_akn_vie_hau_moo_tsw_bem	0.00972808832568732	0.0229258463389122	0.981758541837254
154	sid_mol_tsn_swe_owc_amh_wly_ctl_azi_tur_ewe_jav_swa_hin_svk_bsq_bul_hau_igb_mnd_bos_krd_ven_prs_moo_arw_hun_lda_xho_est_rom_chh_geo_glc_slo_spa_ben_sod_gam_scr_fin_bam_mly_pol_mao_jpn_tml_kor_ger_ukr_bem_nor_sun_por_aeg_tag_cnt_alb_yor_guj_mlt_lat_dut_lit_rus_qcu_fre_ita_eng_swt_amr_mcd_anl_grk_ind_urd_zul_cze_cic_bat_tha_heb_knd_dgb_dyu_aze_pan_afr_uzb_fbf_vie_tig_ses_akn_tsw	0.130514307804517	0.307386469936362	0.759236513957327
155	sid_afr_tsn_bul_chh_tig_gam_pan_tur_uzb_ses_bat_tsw_urd_fre_bsq_por_heb_igb_mnd_scr_ben_akn_guj_swa_hin_hun_lda_bam_est_ger_wly_geo_cze_nor_svk_rus_mlt_hau_mcd_fin_yor_sun_ctl_mly_jpn_tml_kor_mol_lit_dgb_swe_tag_prs_amh_jav_cnt_ita_moo_glc_owc_alb_eng_pol_ukr_qcu_rom_bos_arw_dyu_aeg_spa_anl_krd_ind_dut_zul_slo_fbf_mao_tha_sod_knd_bem_swt_azi_lat_grk_aze_cic_vie_amr_ewe_xho_ven	-0.154189471170037	-0.364290779369522	0.716467853551555
156	tig_cze_dyu_alb_chh_wly_amh_spa_aze_tur_fbf_mao_yor_bos_rom_bsq_rus_heb_xho_mnd_slo_afr_ewe_ukr_ven_fre_hun_tsn_zul_fin_por_sid_geo_scr_ita_lit_urd_hau_sod_eng_est_ses_tag_lat_ind_jpn_knd_kor_ben_guj_dgb_nor_mly_hin_owc_bat_cnt_prs_bam_krd_amr_swe_svk_mol_arw_qcu_ger_glc_grk_cic_mlt_bul_anl_pan_sun_ctl_akn_pol_tsw_jav_tha_gam_tml_igb_swt_azi_mcd_dut_uzb_bem_vie_aeg_swa_moo_lda	0.387763959729014	0.915438439345486	0.362329082810902
157	gam_ben_yor_svk_sid_owc_mlt_lit_uzb_tur_akn_sun_bem_eng_nor_bsq_spa_sod_bam_mnd_afr_ger_ewe_hin_moo_urd_hun_ven_fbf_est_grk_aeg_geo_rom_pan_glc_prs_amh_heb_ita_fin_swa_tag_mcd_ind_jpn_tml_kor_bul_pol_ses_lat_mao_bos_anl_mly_cnt_scr_zul_ctl_chh_slo_guj_krd_por_qcu_fre_ukr_dut_swt_wly_swe_amr_arw_bat_mol_dgb_rus_cic_jav_tha_hau_knd_tsn_dyu_azi_cze_alb_aze_igb_vie_tig_xho_lda_tsw	-0.633024827079452	-1.51426168846242	0.13335080445111
158	chh_pol_bam_pan_gam_sid_amr_alb_uzb_tur_yor_mao_fbf_urd_ctl_bsq_prs_hau_tsw_mnd_ukr_rom_swa_eng_cic_ita_hun_ses_bem_fin_nor_tig_geo_afr_fre_rus_dut_mlt_sod_grk_est_igb_jav_spa_tag_jpn_knd_kor_por_scr_dgb_ben_bat_bos_aeg_mly_cnt_lit_akn_bul_wly_guj_glc_svk_ger_qcu_mcd_swe_arw_swt_heb_mol_owc_lat_ind_cze_lda_slo_ewe_sun_tha_anl_tml_moo_tsn_aze_krd_hin_azi_xho_vie_amh_zul_ven_dyu	-0.182425037807641	-0.43042991851561	0.667878794678419
159	aeg_dut_moo_spa_hau_owc_anl_ben_uzb_tur_yor_bat_tsw_pan_pol_bsq_lat_amr_cic_mnd_eng_bul_bem_ctl_xho_lit_fin_ses_zul_est_urd_sid_geo_cze_swe_fre_glc_sod_chh_hin_hun_lda_tag_svk_mly_jpn_tml_kor_nor_scr_dyu_mol_sun_mcd_wly_mao_cnt_guj_ven_rom_heb_rus_grk_ukr_ita_qcu_bos_slo_krd_akn_tig_prs_gam_ger_jav_afr_ewe_alb_fbf_ind_tha_amh_knd_bam_tsn_azi_por_arw_aze_swa_vie_mlt_swt_dgb_igb	-0.611143218825506	-1.45854358539632	0.148059874737384
160	amh_mol_tsw_ben_chh_tig_gam_pol_uzb_tur_bem_bat_swa_urd_swe_bsq_dut_sod_bam_mnd_svk_ctl_cic_ukr_dyu_glc_est_lda_moo_fin_arw_anl_geo_ger_rom_fre_alb_sid_heb_bos_hun_ewe_jav_prs_sun_jpn_knd_kor_slo_afr_fbf_scr_ind_spa_wly_tag_cnt_lat_xho_lit_owc_grk_rus_cze_krd_qcu_guj_eng_hin_zul_aeg_por_mlt_bul_mly_ita_ven_nor_ses_mao_tha_hau_tml_swt_tsn_aze_pan_mcd_azi_dgb_vie_amr_akn_igb_yor	-0.482271334615889	-1.14826538254697	0.253804024287362
161	owc_fre_xho_por_gam_aeg_anl_ger_tur_aze_bem_jav_akn_alb_urd_bsq_ben_sod_ses_mnd_pol_rus_tsn_bul_tsw_guj_fin_lda_igb_hun_prs_chh_geo_slo_glc_ukr_rom_hau_mlt_bos_est_zul_tag_arw_mly_jpn_tml_kor_grk_nor_ven_lit_bat_krd_wly_sun_cnt_mcd_moo_scr_tig_eng_svk_afr_pan_qcu_cze_hin_ita_dyu_sid_spa_amr_swe_ind_dut_yor_ctl_swa_mao_tha_heb_knd_swt_fbf_azi_lat_mol_uzb_bam_vie_amh_cic_dgb_ewe	-0.895799043151724	-2.17092126577431	0.0324830233493833
162	tig_lat_dgb_ger_mlt_amh_chh_alb_uzb_aze_bem_ind_dyu_bos_mol_bsq_swe_owc_igb_cnt_hin_lit_lda_eng_xho_guj_hun_ven_moo_est_cze_anl_geo_rus_mcd_dut_rom_aeg_heb_afr_fin_ewe_bat_grk_jav_jpn_tml_kor_bul_urd_tsn_arw_sun_glc_wly_mao_mnd_ita_yor_fre_sid_krd_ben_spa_scr_qcu_slo_svk_nor_bam_gam_por_sod_pol_tag_ctl_swa_ukr_cic_mly_tha_amr_knd_swt_fbf_azi_prs_pan_tur_tsw_vie_hau_akn_ses_zul	-0.583950272833931	-1.39377934911686	0.166705880050294
163	anl_urd_akn_ita_amh_aeg_chh_svk_aze_azi_igb_ind_dyu_nor_dut_bsq_grk_gam_swa_mnd_swe_ukr_ses_rus_fbf_mcd_est_tsw_bam_fin_bos_mlt_geo_rom_mol_lat_arw_wly_tig_scr_hun_xho_bat_guj_tag_jpn_knd_kor_spa_ger_ven_ben_jav_ctl_sid_mly_cnt_eng_moo_slo_owc_krd_bul_hin_prs_qcu_glc_fre_alb_lda_amr_pan_heb_pol_mao_cze_dgb_afr_swt_sun_tha_hau_tml_cic_ewe_uzb_lit_por_tur_zul_vie_sod_tsn_yor_bem	-0.216177660123844	-0.510369896830439	0.611001600933271
164	tig_ctl_dgb_bos_amh_sid_owc_ger_azi_aze_fbf_sun_bam_ukr_swe_bsq_glc_aeg_cic_cnt_prs_cze_tsw_grk_ses_pol_est_ewe_bem_fin_bul_mlt_geo_scr_arw_guj_ben_amr_wly_fre_hun_yor_ind_pan_mao_jpn_knd_kor_alb_lat_swa_mcd_jav_ita_hau_mly_mnd_nor_swt_krd_heb_svk_por_urd_lit_qcu_spa_slo_dut_tsn_chh_hin_anl_eng_tag_rus_xho_afr_igb_bat_tha_gam_tml_akn_dyu_uzb_mol_rom_tur_lda_vie_sod_zul_ven_moo	0.533158478222262	1.25926569457296	0.21108582348767
165	tig_glc_tsw_urd_sod_sid_amh_lit_aze_tur_dyu_jav_igb_lat_pol_bsq_ita_chh_dgb_cnt_swe_bul_cic_ben_tsn_rom_hun_ven_bem_est_afr_mlt_geo_spa_slo_cze_guj_hau_owc_nor_fin_bam_mly_prs_ind_jpn_tml_kor_alb_bos_yor_dut_bat_svk_gam_tag_mnd_arw_zul_ctl_anl_scr_mol_krd_rus_qcu_fre_hin_pan_ses_aeg_eng_wly_mcd_sun_ger_swt_grk_swa_mao_tha_amr_knd_lda_xho_uzb_ukr_por_azi_fbf_vie_heb_akn_moo_ewe	-0.393553122099665	-0.934673772061175	0.352377019869626
166	tig_eng_igb_guj_sid_hau_heb_slo_tur_uzb_zul_bat_ven_ukr_bos_bsq_ctl_anl_fbf_cnt_dut_lat_lda_glc_dyu_grk_fin_bam_akn_est_spa_amh_geo_swe_bul_cze_scr_gam_chh_pan_hun_moo_mly_lit_mao_jpn_knd_kor_arw_svk_tsn_pol_tag_mcd_sod_sun_mnd_urd_swt_prs_aeg_nor_rom_fre_afr_qcu_krd_ita_por_dgb_mlt_hin_wly_ben_ind_mol_ewe_ger_cic_jav_tha_amr_tml_swa_tsw_aze_rus_alb_azi_xho_vie_owc_yor_ses_bem	-0.332570836978605	-0.787657026417262	0.432900266242911
167	hau_fre_lda_prs_gam_sid_owc_rom_azi_tur_bam_jav_yor_ctl_lat_bsq_afr_wly_ven_cnt_ukr_pan_akn_cze_tsw_mcd_fin_moo_bem_est_bul_tig_geo_por_hin_guj_rus_sod_chh_ita_hun_ses_bat_swe_mly_jpn_knd_kor_urd_arw_dgb_krd_tag_ger_mlt_sun_mnd_pol_cic_eng_aeg_mol_alb_svk_nor_qcu_slo_glc_spa_zul_amh_lit_amr_dut_mao_ben_dyu_scr_fbf_ind_tha_anl_tml_xho_swt_aze_bos_grk_uzb_igb_vie_heb_swa_tsn_ewe	0.128507008691393	0.302611788579849	0.762861527523792
168	chh_rom_dgb_cze_amr_owc_tig_krd_azi_aze_fbf_mly_tsw_svk_arw_bsq_bos_sod_lda_cnt_alb_swe_igb_spa_cic_lat_hun_ewe_zul_fin_slo_sid_geo_bul_ita_scr_afr_wly_amh_urd_est_bam_ind_pol_mao_jpn_knd_kor_rus_ben_dyu_guj_sun_fre_hau_jav_mnd_grk_xho_hin_mlt_nor_ger_mol_eng_qcu_ctl_por_mcd_akn_gam_lit_aeg_glc_bat_dut_swa_prs_moo_tag_tha_heb_tml_yor_tsn_tur_pan_ukr_uzb_bem_vie_anl_ven_ses_swt	0.0265339246051941	0.0625002631184332	0.950298583805588
169	amh_ukr_tsw_scr_owc_amr_sod_ita_tur_aze_dgb_tag_moo_rom_dut_bsq_prs_tig_bam_mnd_svk_ger_swt_bos_lda_nor_fin_cic_yor_est_rus_heb_geo_por_eng_cze_glc_mlt_sid_grk_hun_ewe_bat_mcd_jav_jpn_knd_kor_afr_lit_tsn_hin_mly_slo_gam_ind_cnt_mol_xho_fre_wly_krd_ben_lat_arw_qcu_guj_pol_swe_zul_chh_alb_aeg_urd_mao_ctl_ses_spa_ven_sun_tha_hau_tml_fbf_akn_azi_pan_bul_uzb_dyu_vie_anl_swa_bem_igb	-0.887263182864252	-2.15309890888853	0.033898114326026
170	amh_krd_bem_slo_wly_amr_chh_ben_azi_aze_akn_tag_moo_hin_urd_bsq_grk_mlt_dgb_cnt_ukr_ger_igb_rus_xho_rom_est_swa_ewe_fin_fre_aeg_geo_nor_arw_eng_afr_gam_owc_guj_hun_swt_ind_dut_sun_jpn_knd_kor_spa_ctl_lda_mcd_mly_ita_sod_bat_mnd_cze_zul_lat_hau_bos_mol_pol_swe_qcu_prs_por_scr_ven_heb_lit_anl_glc_mao_bul_bam_pan_fbf_jav_tha_sid_tml_tsw_tsn_tur_alb_svk_uzb_ses_vie_tig_dyu_cic_yor	0.482186222697219	1.13949245976752	0.257424248733578
171	hau_rom_ven_guj_amr_tig_wly_cze_tur_azi_moo_mao_tsw_ukr_svk_bsq_mol_sid_fbf_cnt_bos_prs_swa_slo_bam_pol_est_dyu_yor_fin_glc_anl_geo_rus_ita_scr_ctl_heb_aeg_alb_hun_ses_bat_arw_ind_jpn_knd_kor_fre_krd_lda_grk_jav_ger_gam_mly_mnd_spa_akn_afr_amh_mcd_ben_lit_eng_qcu_por_hin_dut_tsn_sod_nor_owc_lat_sun_bul_ewe_urd_cic_tag_tha_mlt_tml_swt_dgb_aze_pan_swe_uzb_xho_vie_chh_zul_igb_bem	-0.671050397468899	-1.60612489366739	0.111636789512598
172	hau_svk_ven_lat_tig_owc_gam_grk_azi_tur_cic_ind_tsw_rom_afr_bsq_ben_amh_moo_cnt_bul_ger_akn_spa_ewe_swe_est_dgb_fbf_fin_rus_anl_geo_por_pan_arw_nor_wly_heb_alb_hun_bam_tag_mcd_mao_jpn_knd_kor_ukr_ctl_bem_dut_jav_pol_sid_mly_mnd_krd_xho_ita_sod_scr_fre_lit_mol_qcu_prs_bos_hin_yor_mlt_guj_amr_slo_bat_cze_dyu_urd_igb_sun_tha_aeg_tml_tsn_lda_aze_eng_glc_uzb_swt_vie_chh_ses_zul_swa	-0.302757781372891	-0.716305399168261	0.475597684400675
173	amr_bul_yor_glc_sod_wly_heb_nor_uzb_tur_swt_sun_bam_rus_swe_bsq_lit_owc_ven_mnd_ben_pol_xho_lat_moo_ger_hun_cic_ses_fin_rom_amh_geo_ctl_urd_bos_eng_aeg_gam_slo_est_akn_jav_dut_mly_jpn_tml_kor_arw_cze_zul_hin_mao_guj_hau_tag_cnt_ukr_tsn_grk_sid_afr_mcd_krd_spa_qcu_alb_prs_ita_lda_chh_svk_mlt_por_bat_pan_swa_scr_fbf_ind_tha_anl_knd_bem_dyu_aze_fre_mol_azi_ewe_vie_tig_dgb_tsw_igb	-0.176740743724416	-0.417155251155808	0.677526246881519
174	anl_ita_lda_ben_gam_heb_sod_grk_tur_uzb_xho_mao_fbf_dut_urd_bsq_ctl_mlt_bem_cnt_lit_eng_akn_alb_bam_ukr_fin_tsw_igb_hun_por_chh_geo_svk_krd_pan_ger_wly_amh_mcd_est_swa_sun_scr_jav_jpn_knd_kor_swe_slo_tsn_arw_bat_rom_hau_ind_mnd_bos_zul_guj_owc_rus_nor_lat_cze_qcu_spa_glc_pol_moo_aeg_afr_sid_mol_mly_bul_ses_hin_cic_tag_tha_tig_tml_ewe_ven_aze_fre_prs_azi_yor_vie_amr_swt_dyu_dgb	-0.808503338518015	-1.94848146561679	0.0543718342010182
175	amr_guj_ewe_lit_hau_amh_aeg_rus_aze_uzb_tsn_sun_tsw_prs_mcd_bsq_bos_owc_xho_mnd_ita_arw_zul_nor_fbf_ukr_est_bam_moo_fin_grk_sod_geo_slo_fre_glc_cze_tig_heb_bul_hun_ven_ind_svk_mao_jpn_knd_kor_scr_afr_dyu_dut_tag_krd_wly_jav_cnt_spa_cic_pol_sid_pan_ctl_alb_swe_qcu_mol_eng_por_yor_anl_lat_mlt_hin_mly_rom_lda_urd_swa_bat_tha_gam_tml_ses_bem_tur_ger_ben_azi_swt_vie_chh_akn_igb_dgb	-0.00616226543428322	-0.0145054697009458	0.98845778848848
176	amh_glc_dyu_pol_heb_sid_sod_lat_uzb_tur_lda_bat_ewe_arw_ctl_bsq_mcd_owc_moo_mnd_pan_spa_ses_mol_igb_alb_fin_yor_swa_est_lit_chh_geo_por_guj_eng_slo_wly_aeg_fre_hun_tsn_mao_bul_sun_jpn_tml_kor_swe_ukr_dgb_bos_mly_ben_mlt_tag_cnt_prs_cic_urd_gam_rom_svk_ger_cze_qcu_hin_ita_krd_bem_anl_scr_hau_rus_jav_dut_akn_grk_ven_ind_tha_tig_knd_swt_bam_aze_nor_afr_azi_tsw_vie_amr_xho_zul_fbf	0.470129269643446	1.10743774714392	0.270960804810401
177	owc_pan_yor_grk_tig_mlt_chh_fre_tur_aze_ven_tag_ewe_bos_mol_bsq_hin_gam_ses_cnt_slo_ctl_bam_krd_tsn_nor_est_bem_swt_hun_lat_anl_geo_ita_pol_lit_alb_amr_hau_glc_fin_lda_jav_mcd_mao_jpn_tml_kor_afr_dut_cic_spa_bat_arw_aeg_mly_mnd_ben_fbf_por_heb_cze_rus_ukr_urd_qcu_ger_guj_eng_tsw_wly_bul_sod_prs_sun_rom_dyu_scr_dgb_ind_tha_amh_knd_xho_zul_azi_swe_svk_uzb_moo_vie_sid_akn_igb_swa	0.156971704187971	0.369368555315877	0.71269271667678
178	aeg_prs_swa_alb_heb_owc_amh_pol_aze_azi_swt_mly_ewe_rus_nor_bsq_svk_mlt_dyu_mnd_mol_mcd_fbf_rom_akn_por_hun_tsn_igb_fin_lat_anl_geo_eng_cze_pan_ita_tig_chh_slo_est_yor_mao_swe_bat_jpn_knd_kor_ger_ben_dgb_ukr_sun_grk_sod_ind_cnt_lit_moo_scr_hau_ctl_urd_glc_krd_qcu_guj_dut_hin_ven_gam_afr_amr_bos_jav_fre_bem_bul_ses_tag_tha_wly_tml_bam_tsw_uzb_arw_spa_tur_zul_vie_sid_xho_lda_cic	-0.274349894362436	-0.648709573800671	0.51812479924346
179	mlt_mcd_bam_ctl_sod_chh_heb_mol_azi_uzb_igb_ind_akn_pan_ukr_bsq_alb_amr_yor_mnd_grk_guj_ewe_swe_swt_hin_hun_ses_cic_est_bul_aeg_geo_svk_dut_spa_rom_hau_amh_nor_fin_tsn_jav_lit_sun_jpn_knd_kor_fre_ger_lda_ben_bat_eng_sid_mly_cnt_glc_ven_krd_gam_lat_bos_slo_urd_qcu_cze_por_scr_moo_owc_pol_tig_arw_mao_rus_xho_prs_zul_tag_tha_wly_tml_dgb_fbf_tur_afr_ita_aze_swa_vie_anl_tsw_dyu_bem	-0.919198209470663	-2.23014832286131	0.0281433582090228
180	tig_fre_yor_arw_heb_amh_hau_nor_uzb_aze_zul_mly_tsn_spa_ben_bsq_slo_chh_swt_cnt_eng_mol_ses_cze_ewe_ctl_fin_lda_bam_est_urd_amr_geo_afr_dut_grk_hin_owc_anl_pan_hun_bem_bat_alb_jav_jpn_knd_kor_scr_glc_dyu_ita_tag_guj_sod_ind_mnd_ger_ven_prs_sid_pol_rus_bul_svk_qcu_krd_rom_swe_moo_mlt_bos_aeg_lit_sun_mcd_cic_por_dgb_mao_tha_gam_tml_igb_swa_azi_ukr_lat_tur_fbf_vie_wly_tsw_akn_xho	0.158455036976037	0.372724164409952	0.710201859292885
181	gam_swe_cic_eng_tig_heb_anl_pol_aze_tur_yor_tag_fbf_arw_urd_bsq_ger_owc_tsw_mnd_ben_mcd_igb_ctl_moo_lat_hun_bam_bem_fin_alb_amh_geo_mol_afr_guj_lit_sid_amr_spa_est_swt_sun_cze_ind_jpn_knd_kor_rom_grk_akn_nor_mly_fre_wly_mao_cnt_dut_ses_svk_hau_pan_krd_por_rus_qcu_ukr_bul_scr_lda_aeg_hin_sod_glc_jav_prs_xho_ita_zul_bat_tha_mlt_tml_dgb_dyu_azi_bos_slo_uzb_ven_vie_chh_tsn_ewe_swa	-0.388242063273668	-0.920782895598311	0.359546154633217
182	aeg_arw_tsn_bul_sod_hau_mlt_cze_aze_uzb_akn_jav_cic_rom_ger_bsq_glc_amr_igb_cnt_alb_bos_swt_swe_xho_nor_hun_ven_tsw_fin_hin_owc_geo_grk_dut_eng_spa_gam_anl_svk_est_bem_ind_mol_mao_jpn_knd_kor_ita_lit_lda_pol_tag_scr_amh_sun_mnd_slo_swa_urd_heb_prs_ben_rus_guj_qcu_ukr_mcd_lat_dgb_sid_fre_tig_krd_bat_ctl_ses_por_dyu_mly_tha_wly_tml_fbf_zul_azi_pan_afr_tur_ewe_vie_chh_moo_yor_bam	-0.606925212775884	-1.44673509042326	0.151333307865303
183	sid_lit_tsn_cze_owc_hau_amr_lat_azi_tur_moo_jav_xho_scr_rus_bsq_urd_tig_ses_cnt_afr_spa_bam_ben_dgb_arw_fin_ewe_akn_est_glc_aeg_geo_krd_mcd_ukr_bul_sod_anl_nor_hun_bem_mly_pol_tag_jpn_knd_kor_slo_mol_dyu_ctl_mao_eng_wly_ind_mnd_rom_swa_bos_heb_hin_svk_ger_swe_qcu_guj_pan_alb_igb_chh_ita_gam_dut_bat_grk_lda_prs_zul_sun_tha_mlt_tml_ven_yor_uzb_fre_por_aze_swt_vie_amh_fbf_cic_tsw	-0.778772690891245	-1.87411091899095	0.0640545186658714
184	gam_guj_ses_afr_mlt_aeg_sod_mol_uzb_azi_igb_tag_ven_krd_spa_bsq_cze_amh_cic_cnt_alb_lit_lda_ctl_dgb_pol_hun_bam_tsn_fin_rom_chh_geo_ita_fre_pan_ukr_hau_sid_eng_est_ewe_bat_ger_ind_jpn_tml_kor_dut_hin_swt_mcd_mly_urd_tig_mao_mnd_prs_bem_svk_amr_rus_slo_nor_ben_qcu_grk_glc_scr_swa_wly_bos_anl_bul_jav_swe_fbf_lat_zul_sun_tha_heb_knd_dyu_akn_tur_arw_por_aze_xho_vie_owc_yor_moo_tsw	-0.0475449537762893	-0.112089484048457	0.910994034473643
185	hau_nor_tsw_por_chh_sid_gam_afr_tur_uzb_yor_ind_swa_hin_prs_bsq_guj_sod_dyu_cnt_pol_ita_zul_cze_cic_glc_fin_bam_bem_est_pan_amh_geo_svk_bos_mcd_ben_mlt_heb_urd_hun_ses_jav_arw_mao_jpn_tml_kor_spa_eng_dgb_rus_mly_ukr_owc_bat_mnd_bul_xho_lat_wly_grk_ctl_lit_swe_qcu_ger_mol_alb_ven_aeg_dut_anl_rom_sun_slo_swt_fre_tsn_tag_tha_tig_knd_igb_ewe_aze_krd_scr_azi_akn_vie_amr_moo_fbf_lda	-0.0438934783012727	-0.103447756962109	0.917830362605107
186	heb_glc_igb_swe_aeg_sid_tig_nor_tur_azi_swa_bat_moo_krd_urd_bsq_ctl_anl_swt_cnt_dut_rom_zul_spa_tsw_scr_est_lda_fbf_fin_guj_mlt_geo_alb_mcd_prs_fre_chh_owc_ben_hun_yor_mao_eng_tag_jpn_knd_kor_rus_bos_dyu_ukr_sun_lit_wly_jav_mnd_afr_ses_arw_gam_cze_ger_por_lat_qcu_pan_svk_pol_tsn_amr_ita_amh_mol_mly_hin_akn_slo_ewe_ind_tha_sod_tml_ven_cic_uzb_bul_grk_aze_bam_vie_hau_bem_xho_dgb	-0.0722961523154539	-0.170396795247676	0.865068244190991
187	sod_rus_yor_guj_hau_gam_sid_alb_aze_uzb_bem_sun_tsn_por_mcd_bsq_krd_wly_fbf_mnd_spa_pan_igb_urd_ewe_arw_est_cic_zul_hun_cze_heb_geo_fre_dut_bul_ben_amr_mlt_pol_fin_dyu_bat_lit_jav_jpn_knd_kor_prs_ukr_lda_afr_ind_svk_aeg_mao_cnt_slo_bam_lat_anl_glc_scr_ger_bos_qcu_swe_nor_ita_moo_owc_eng_tig_rom_mly_mol_swa_ctl_tsw_tag_tha_amh_tml_ses_swt_tur_hin_grk_azi_akn_vie_chh_ven_dgb_xho	-0.126667910019347	-0.298786634174346	0.765769467346249
188	anl_ukr_lda_afr_aeg_amh_wly_hin_aze_azi_bem_bat_yor_spa_dut_bsq_glc_chh_ven_cnt_pan_grk_ses_eng_moo_krd_hun_bam_zul_fin_bul_owc_geo_lit_rom_alb_swe_mlt_heb_rus_est_swt_tag_mol_ind_jpn_tml_kor_ita_bos_cic_mcd_mao_lat_amr_mly_mnd_por_dgb_pol_tig_prs_fre_urd_scr_qcu_slo_nor_ben_fbf_sid_guj_sod_ctl_jav_ger_igb_svk_xho_sun_tha_gam_knd_tsn_akn_tur_arw_cze_uzb_dyu_vie_hau_swa_ewe_tsw	-0.0937926087873122	-0.221039123677576	0.825546544783814
189	wly_bul_lda_grk_sod_tig_amr_svk_uzb_tur_moo_tag_dgb_krd_spa_bsq_bos_gam_zul_cnt_pan_scr_bam_ben_bem_mcd_fin_xho_cic_est_rom_owc_geo_ita_hin_cze_fre_chh_sid_mol_hun_dyu_bat_afr_mao_jpn_knd_kor_lat_lit_ewe_alb_mly_ctl_heb_jav_mnd_eng_yor_rus_hau_glc_prs_urd_ukr_qcu_swe_pol_ger_swt_aeg_por_amh_slo_sun_nor_ses_dut_tsw_ind_tha_anl_tml_tsn_swa_azi_arw_guj_aze_igb_vie_mlt_akn_ven_fbf	0.403822835089167	0.952946114386249	0.343087634296753
190	chh_krd_bam_ita_sod_owc_tig_guj_uzb_tur_zul_mly_akn_por_ukr_bsq_arw_hau_dyu_mnd_svk_mol_swa_alb_tsn_nor_est_ses_ewe_hun_pan_wly_geo_rom_urd_bos_slo_aeg_heb_lat_fin_xho_bat_grk_jav_jpn_tml_kor_mcd_lit_swt_ger_sun_spa_sid_tag_cnt_glc_yor_fre_mlt_dut_ben_pol_rus_qcu_cze_hin_swe_igb_anl_prs_amr_scr_mao_afr_bem_ctl_fbf_ind_tha_gam_knd_dgb_lda_aze_bul_eng_azi_tsw_vie_amh_cic_moo_ven	-0.116633540990339	-0.275425279525671	0.783600547780036
191	anl_lit_ses_rom_sod_hau_chh_ctl_aze_uzb_dyu_mao_lda_ben_nor_bsq_glc_amh_akn_cnt_cze_ukr_xho_bul_tsn_hin_est_zul_bam_hun_bos_mlt_geo_swe_scr_svk_mcd_amr_aeg_prs_fin_igb_ind_slo_tag_jpn_tml_kor_spa_dut_cic_grk_jav_eng_owc_bat_mnd_ger_swt_afr_sid_mol_fre_por_pol_qcu_lat_guj_urd_ven_heb_rus_tig_alb_mly_ita_ewe_arw_dgb_sun_tha_wly_knd_bem_yor_azi_pan_krd_tur_fbf_vie_gam_tsw_moo_swa	-0.526498858481892	-1.25288941872847	0.213387058208381
192	mlt_krd_dyu_ukr_sod_amh_heb_rom_azi_uzb_dgb_jav_zul_ben_nor_bsq_dut_sid_bam_mnd_ctl_prs_ven_mcd_swa_swe_hun_cic_ewe_fin_glc_tig_geo_lit_cze_guj_ita_anl_gam_lat_est_xho_sun_hin_tag_jpn_knd_kor_alb_urd_igb_fre_bat_bul_hau_ind_cnt_grk_fbf_pol_amr_svk_afr_spa_pan_qcu_por_bos_rus_akn_aeg_scr_chh_slo_mly_eng_tsn_arw_swt_mao_tha_wly_tml_ses_moo_tur_mol_ger_aze_bem_vie_owc_lda_yor_tsw	0.19595570680462	0.462095829643035	0.645091812726986
193	sod_pan_ewe_slo_aeg_wly_anl_nor_uzb_azi_bem_mao_akn_prs_afr_bsq_arw_chh_ses_cnt_spa_lat_xho_rom_dgb_mcd_hun_bam_dyu_fin_hin_owc_geo_krd_fre_urd_rus_amh_amr_alb_est_tsn_mly_grk_bat_jpn_tml_kor_ben_lit_igb_pol_jav_ctl_hau_sun_mnd_bos_ven_guj_sid_eng_glc_ita_swe_qcu_por_ger_mol_yor_gam_bul_tig_scr_tag_ukr_moo_svk_swt_ind_tha_mlt_knd_tsw_zul_tur_cze_dut_aze_swa_vie_heb_fbf_lda_cic	-0.465313192158482	-1.10452634050413	0.272214396160604
194	sod_eng_moo_urd_amh_tig_owc_spa_tur_aze_dgb_ind_ven_ger_guj_bsq_hin_aeg_ewe_mnd_arw_cze_ses_bul_dyu_scr_hun_swt_zul_fin_alb_anl_geo_por_rus_ben_dut_sid_wly_ita_est_tsw_bat_ctl_mly_jpn_knd_kor_pol_mcd_bem_lat_sun_slo_chh_mao_cnt_svk_swa_glc_gam_swe_rom_grk_ukr_qcu_lit_prs_bos_xho_heb_mol_mlt_pan_tag_afr_yor_fre_fbf_jav_tha_amr_tml_cic_igb_azi_nor_krd_uzb_tsn_vie_hau_akn_lda_bam	-1.03046401357175	-2.51347139686935	0.0136750418228017
195	sod_rom_ven_ita_amh_hau_gam_glc_azi_uzb_ses_sun_yor_bos_ben_bsq_nor_mlt_dyu_mnd_arw_pan_lda_urd_cic_fre_hun_tsn_moo_fin_afr_wly_geo_grk_mcd_prs_eng_chh_amr_dut_est_bam_jav_lit_mao_jpn_knd_kor_cze_slo_akn_pol_mly_scr_aeg_ind_cnt_mol_swa_por_sid_ger_lat_rus_svk_qcu_ctl_bul_ukr_xho_anl_guj_tig_alb_tag_spa_dgb_swe_igb_bat_tha_owc_tml_bem_swt_tur_hin_krd_aze_tsw_vie_heb_fbf_zul_ewe	0.309749366740289	0.729053228565357	0.467801174694572
196	amh_por_ses_krd_sod_gam_chh_dut_uzb_aze_swt_bat_ewe_bul_mol_bsq_fre_heb_tsw_cnt_ukr_bos_lda_urd_dgb_afr_fin_zul_cic_hun_pan_hau_geo_pol_rom_mcd_alb_tig_mlt_svk_est_bam_mao_grk_ind_jpn_tml_kor_rus_ctl_yor_ita_tag_ger_wly_sun_mnd_hin_moo_swe_anl_guj_lat_slo_eng_qcu_prs_lit_cze_dyu_amr_spa_owc_glc_mly_nor_igb_ben_fbf_jav_tha_sid_knd_akn_ven_tur_scr_arw_azi_swa_vie_aeg_bem_tsn_xho	0.144505953140577	0.340493061405099	0.734253177928735
197	sod_pol_ven_eng_sid_hau_mlt_mol_azi_tur_swt_jav_lda_ben_rus_bsq_afr_chh_fbf_mnd_ita_bos_swa_krd_tsn_bul_hun_yor_dyu_fin_svk_tig_geo_alb_dut_fre_scr_aeg_owc_por_est_zul_bat_hin_sun_jpn_knd_kor_spa_glc_ses_ger_tag_grk_amr_mly_cnt_guj_dgb_urd_heb_ukr_rom_cze_lat_qcu_lit_mcd_arw_xho_amh_ctl_anl_swe_ind_prs_moo_nor_igb_mao_tha_gam_tml_cic_bam_aze_slo_pan_uzb_bem_vie_wly_akn_tsw_ewe	0.246640453791282	0.580602216855335	0.562912851820655
198	anl_alb_ewe_eng_amh_sod_heb_grk_aze_tur_fbf_jav_swt_nor_arw_bsq_ita_amr_cic_cnt_krd_mol_xho_slo_yor_por_est_bem_tsw_hun_mcd_mlt_geo_prs_scr_bos_fre_sid_tig_spa_fin_dyu_sun_rom_mly_jpn_tml_kor_pol_lit_igb_urd_ind_guj_owc_tag_mnd_ctl_dgb_bul_hau_dut_ben_hin_lat_qcu_swe_rus_ger_lda_wly_pan_chh_ukr_bat_glc_swa_afr_tsn_mao_tha_gam_knd_ven_zul_uzb_cze_svk_azi_moo_vie_aeg_akn_ses_bam	-0.826658771228924	-1.9965810166012	0.0487944320232955
199	sid_lat_lda_nor_mlt_aeg_sod_pol_aze_uzb_bem_bat_swt_grk_scr_bsq_afr_chh_tsn_mnd_prs_ita_yor_urd_dgb_ctl_fin_ewe_dyu_est_slo_amr_geo_mcd_hin_alb_swe_wly_hau_cze_hun_bam_mao_svk_sun_jpn_knd_kor_bul_ger_fbf_ben_tag_spa_amh_mly_cnt_rom_akn_arw_heb_pan_krd_glc_dut_qcu_mol_bos_fre_moo_tig_eng_gam_ukr_ind_rus_igb_por_cic_jav_tha_anl_tml_swa_xho_tur_guj_lit_azi_ven_vie_owc_zul_ses_tsw	-0.145179384181242	-0.342741315153582	0.732566547796134
200	hau_mol_cic_lit_gam_sid_anl_ben_aze_uzb_tsw_mly_fbf_cze_mcd_bsq_rus_wly_swa_mnd_rom_grk_bem_fre_ven_krd_fin_zul_dgb_est_glc_mlt_geo_afr_bos_pol_prs_amh_aeg_dut_hun_tsn_ind_urd_bat_jpn_knd_kor_swe_slo_akn_por_tag_arw_amr_jav_cnt_scr_moo_nor_chh_pan_ukr_svk_ger_qcu_lat_guj_eng_ewe_sod_alb_owc_ita_sun_ctl_ses_spa_dyu_mao_tha_heb_tml_igb_xho_tur_hin_bul_azi_bam_vie_tig_swt_yor_lda	-0.610627647982695	-1.45834597879366	0.14811419738123
201	owc_bul_dyu_por_sod_amh_sid_guj_tur_uzb_ses_bat_yor_mol_nor_bsq_ger_aeg_tsw_mnd_hin_glc_cic_scr_swa_slo_fin_tsn_swt_hun_krd_hau_geo_lit_lat_eng_pan_amr_anl_mcd_est_ewe_jav_rom_mao_jpn_knd_kor_ukr_arw_dgb_ctl_sun_swe_gam_tag_cnt_cze_xho_ben_tig_pol_afr_svk_rus_qcu_fre_prs_urd_bem_chh_alb_heb_grk_ind_ita_akn_dut_lda_mly_tha_mlt_tml_fbf_igb_azi_bos_spa_aze_ven_vie_wly_zul_bam_moo	-0.557671943605689	-1.33022161779106	0.186698174905702
202	hau_rus_dgb_swe_aeg_owc_wly_eng_uzb_azi_xho_tag_lda_pol_grk_bsq_dut_chh_yor_cnt_mol_alb_swa_ita_akn_guj_est_ses_swt_hun_prs_sod_geo_slo_bul_urd_mcd_gam_amh_arw_fin_dyu_sun_fre_mao_jpn_knd_kor_afr_svk_igb_bos_jav_lit_anl_bat_mnd_spa_moo_por_heb_rom_lat_krd_scr_qcu_hin_cze_pan_ven_mlt_nor_tig_ctl_ind_glc_fbf_ben_tsn_mly_tha_amr_tml_cic_bem_aze_ger_ukr_tur_zul_vie_sid_bam_tsw_ewe	0.129509033909603	0.30458848311897	0.761360143452635
203	sod_afr_akn_ctl_mlt_amh_chh_fre_uzb_tur_swt_mao_moo_glc_arw_bsq_dut_aeg_bem_cnt_hin_scr_bam_slo_fbf_pan_hun_igb_ses_est_urd_heb_geo_grk_lit_svk_ger_gam_anl_nor_fin_lda_bat_guj_sun_jpn_tml_kor_lat_ukr_tsn_mcd_tag_spa_tig_ind_mnd_swe_zul_krd_sid_bul_rom_ben_pol_qcu_alb_bos_ita_dgb_wly_por_hau_mol_jav_cze_xho_prs_tsw_mly_tha_owc_knd_cic_swa_azi_rus_eng_aze_yor_vie_amr_dyu_ven_ewe	-0.50458555644633	-1.19974182893896	0.233287147386183
204	amh_ukr_fbf_prs_anl_mlt_owc_mcd_tur_azi_ewe_mao_zul_lat_eng_bsq_spa_chh_ven_cnt_lit_cze_xho_swe_tsw_grk_est_swt_cic_hun_urd_hau_geo_por_dut_pan_ctl_wly_aeg_hin_fin_swa_sun_rus_ind_jpn_tml_kor_ben_krd_akn_fre_jav_scr_heb_bat_mnd_pol_igb_guj_sid_ger_mol_bos_arw_qcu_rom_ita_bul_dyu_sod_svk_tig_alb_mly_nor_bam_glc_dgb_tag_tha_gam_knd_tsn_bem_aze_afr_slo_uzb_moo_vie_amr_lda_yor_ses	-0.587390305779312	-1.40224749510313	0.164170503566453
205	sod_swe_dgb_guj_gam_heb_chh_por_azi_uzb_moo_mly_bem_urd_lit_bsq_rom_hau_yor_cnt_ger_glc_ewe_ita_zul_slo_fin_xho_fbf_est_krd_mlt_geo_dut_scr_mol_grk_anl_amr_ben_hun_tsw_ind_afr_jav_jpn_tml_kor_cze_svk_swa_prs_sun_ukr_amh_tag_mnd_ctl_bam_lat_tig_nor_eng_pan_alb_qcu_bul_pol_arw_ven_aeg_mcd_owc_fre_mao_rus_igb_spa_swt_bat_tha_sid_knd_akn_tsn_tur_hin_bos_aze_cic_vie_wly_dyu_ses_lda	-0.0331856111873671	-0.0782029252561695	0.937834649217658
206	heb_cze_ven_por_anl_mlt_gam_scr_aze_azi_tsw_sun_bam_bos_arw_bsq_ctl_hau_lda_cnt_pan_guj_swt_mol_cic_fre_fin_igb_moo_est_ita_sid_geo_mcd_afr_ukr_lat_amr_amh_grk_hun_fbf_ind_slo_tag_jpn_knd_kor_alb_ger_dgb_rom_bat_svk_wly_mly_mnd_spa_dyu_urd_chh_lit_prs_pol_rus_qcu_dut_ben_eng_zul_sod_swe_owc_bul_jav_nor_akn_glc_ses_mao_tha_tig_tml_yor_swa_uzb_krd_hin_tur_bem_vie_aeg_ewe_xho_tsn	-0.183263563730463	-0.432380536841674	0.666465809000645
207	tig_arw_tsn_ger_owc_mlt_anl_ukr_uzb_azi_dgb_mly_bem_guj_swe_bsq_por_aeg_tsw_cnt_pan_bos_cic_lit_fbf_ben_fin_ewe_lda_hun_alb_sid_geo_urd_svk_nor_rus_heb_gam_eng_est_moo_sun_lat_jav_jpn_knd_kor_slo_dut_zul_rom_ind_afr_hau_tag_mnd_bul_xho_hin_chh_scr_ctl_krd_glc_qcu_cze_grk_mcd_igb_wly_fre_sod_prs_mao_pol_swa_spa_dyu_bat_tha_amr_tml_yor_swt_tur_ita_mol_aze_ven_vie_amh_akn_bam_ses	-0.596146213856174	-1.422959188855	0.158093867700502
208	anl_hin_ses_dut_hau_chh_amh_swe_uzb_aze_ven_tag_cic_lit_afr_bsq_por_wly_tsn_cnt_slo_mcd_tsw_urd_bam_arw_fin_lda_xho_est_eng_sod_geo_prs_alb_ita_rus_mlt_tig_bul_hun_ewe_ind_ctl_mly_jpn_knd_kor_nor_rom_swt_bos_jav_spa_owc_sun_mnd_ben_akn_krd_amr_ukr_pol_mol_scr_qcu_pan_cze_lat_yor_aeg_fre_sid_svk_bat_ger_fbf_glc_zul_mao_tha_gam_tml_moo_bem_azi_grk_guj_tur_dgb_vie_heb_dyu_swa_igb	0.186231075916483	0.439071682246528	0.661628045480435
209	wly_alb_dgb_por_gam_hau_tig_spa_uzb_aze_dyu_mao_zul_arw_bos_bsq_eng_heb_xho_mnd_prs_svk_akn_ger_swt_rus_fin_bam_ewe_est_glc_sod_geo_cze_pan_ben_mol_chh_amh_fre_hun_tsn_ind_swe_bat_jpn_tml_kor_nor_ita_moo_rom_sun_pol_sid_tag_cnt_ctl_ses_hin_owc_guj_lit_lat_bul_qcu_dut_slo_krd_yor_aeg_urd_mlt_ukr_jav_scr_igb_afr_lda_mly_tha_anl_knd_bem_ven_tur_grk_mcd_azi_tsw_vie_amr_cic_swa_fbf	-0.618879214806528	-1.48052034338519	0.142114370394281
210	mlt_eng_ven_cze_amr_gam_heb_ben_tur_uzb_xho_tag_fbf_bul_prs_bsq_mcd_sod_lda_cnt_bos_glc_dgb_nor_tsw_alb_hun_swa_cic_est_pol_tig_geo_spa_guj_rus_dut_wly_hau_slo_fin_ses_sun_ukr_ind_jpn_tml_kor_fre_lat_swt_arw_jav_mol_owc_bat_mnd_grk_igb_svk_aeg_urd_ger_lit_afr_qcu_por_swe_krd_akn_anl_pan_sid_ita_mao_rom_bam_scr_zul_mly_tha_amh_knd_bem_yor_aze_hin_ctl_azi_tsn_vie_chh_dyu_moo_ewe	0.203648182058775	0.47901193378948	0.633054521796026
211	heb_lit_igb_mol_tig_sod_amh_pol_tur_azi_cic_bat_zul_mcd_fre_bsq_eng_aeg_bam_cnt_lat_urd_dgb_nor_ewe_arw_fin_yor_xho_hun_swe_gam_geo_guj_ctl_cze_bul_owc_wly_pan_est_akn_mly_scr_sun_jpn_knd_kor_ben_glc_ven_por_ind_ukr_amr_tag_mnd_krd_fbf_bos_mlt_rus_hin_ita_grk_qcu_ger_afr_spa_swa_sid_rom_chh_alb_mao_svk_bem_dut_tsn_jav_tha_anl_tml_swt_dyu_aze_slo_prs_uzb_ses_vie_hau_tsw_lda_moo	-0.785582755204508	-1.88844207818563	0.0620835138516233
212	heb_ukr_moo_prs_sid_hau_wly_lat_aze_azi_yor_tag_bem_slo_dut_bsq_rom_amr_ven_cnt_pol_ita_xho_ben_zul_afr_fin_tsw_cic_est_nor_gam_geo_pan_urd_rus_mcd_aeg_sod_scr_hun_akn_ind_grk_bat_jpn_tml_kor_lit_alb_dyu_ger_mao_spa_owc_jav_mnd_eng_fbf_mol_chh_hin_guj_fre_svk_qcu_por_cze_swe_ewe_anl_bos_tig_bul_sun_krd_swt_ctl_bam_mly_tha_mlt_knd_dgb_ses_tur_arw_glc_uzb_swa_vie_amh_tsn_lda_igb	-0.702849413158351	-1.68352843506023	0.0956268401382063
213	sod_eng_tsw_nor_tig_amh_hau_ger_aze_uzb_ewe_tag_lda_rus_ctl_bsq_slo_aeg_dgb_cnt_cze_swe_swa_alb_bam_urd_hun_swt_igb_fin_afr_owc_geo_por_arw_svk_ita_wly_mlt_pan_est_yor_mly_grk_bat_jpn_knd_kor_dut_mol_bem_glc_jav_rom_anl_ind_mnd_krd_tsn_prs_sid_mcd_pol_bos_fre_qcu_guj_scr_ukr_ses_heb_spa_gam_ben_mao_hin_ven_lit_fbf_sun_tha_chh_tml_akn_xho_tur_bul_lat_azi_dyu_vie_amr_cic_zul_moo	-0.509564514601895	-1.2123451046818	0.228451189860531
214	anl_mol_moo_scr_heb_sid_aeg_fre_tur_aze_lda_mao_yor_prs_guj_bsq_hin_wly_ses_mnd_alb_ukr_bam_afr_swa_lit_est_igb_ven_fin_urd_mlt_geo_glc_dut_mcd_bos_chh_owc_pan_hun_fbf_mly_eng_tag_jpn_knd_kor_krd_spa_dyu_cze_bat_rom_tig_ind_cnt_ctl_ewe_slo_sod_ita_svk_ger_nor_qcu_bul_rus_ben_tsw_gam_arw_amh_por_jav_grk_cic_lat_akn_sun_tha_amr_tml_tsn_dgb_azi_pol_swe_uzb_zul_vie_hau_bem_xho_swt	-0.646654052032614	-1.54702811190109	0.12525278007809
215	amr_eng_dgb_urd_owc_chh_sod_prs_azi_tur_ewe_jav_cic_pan_swe_bsq_ukr_wly_ses_cnt_spa_cze_zul_ctl_bam_mcd_est_moo_xho_fin_grk_sid_geo_bos_afr_svk_fre_amh_tig_lat_hun_swa_tag_glc_bat_jpn_tml_kor_mol_ita_tsn_rom_mao_bul_hau_mly_mnd_nor_tsw_ger_anl_pol_dut_por_scr_qcu_arw_hin_rus_bem_gam_krd_mlt_slo_ind_lit_swt_guj_akn_sun_tha_heb_knd_yor_lda_uzb_alb_ben_aze_igb_vie_aeg_ven_dyu_fbf	-0.754875229800013	-1.81770634686089	0.0723289261725665
216	aeg_afr_zul_urd_heb_amr_chh_rus_azi_tur_tsn_jav_yor_alb_spa_bsq_bos_sod_tsw_mnd_eng_lat_dyu_krd_cic_nor_fin_swa_xho_est_hin_owc_geo_mol_pol_fre_arw_mlt_wly_prs_hun_ses_mao_svk_ind_jpn_tml_kor_mcd_guj_akn_swe_sun_ben_tig_bat_cnt_lit_ewe_rom_hau_ger_por_cze_scr_qcu_ukr_glc_ctl_fbf_gam_ita_amh_slo_tag_grk_igb_pan_bem_mly_tha_sid_knd_lda_dgb_uzb_bul_dut_aze_moo_vie_anl_swt_bam_ven	-0.400448596987966	-0.949425646259208	0.344864911842705
217	aeg_afr_bem_arw_wly_mlt_amr_mol_aze_azi_ven_sun_swa_swe_bos_bsq_grk_tig_ewe_mnd_eng_slo_cic_ita_swt_ctl_fin_xho_tsn_hun_mcd_sod_geo_pan_pol_spa_bul_gam_owc_glc_est_dyu_ind_por_tag_jpn_tml_kor_dut_rus_ses_scr_bat_ger_sid_mao_cnt_ben_fbf_lat_anl_alb_rom_fre_urd_qcu_ukr_nor_svk_igb_heb_prs_amh_hin_jav_cze_tsw_guj_zul_mly_tha_chh_knd_dgb_bam_uzb_krd_lit_tur_yor_vie_hau_akn_lda_moo	-0.194052785639905	-0.458019106459874	0.648007106755362
218	wly_grk_swt_pan_amh_hau_heb_por_aze_azi_akn_sun_yor_lit_bos_bsq_ctl_mlt_tsw_mnd_ger_alb_swa_mcd_ses_glc_fin_dgb_xho_est_arw_gam_geo_urd_guj_ita_fre_chh_anl_afr_hun_ven_mly_ukr_bat_jpn_knd_kor_nor_hin_dyu_prs_ind_ben_sod_jav_cnt_rom_lda_krd_owc_rus_pol_bul_dut_qcu_svk_eng_spa_fbf_tig_scr_amr_lat_mao_mol_bam_slo_cic_tag_tha_aeg_tml_ewe_bem_uzb_cze_swe_tur_tsn_vie_sid_moo_igb_zul	-0.320403874842135	-0.757359534800891	0.450749152558832
219	amr_svk_bam_ita_gam_chh_sid_dut_azi_tur_xho_mao_dyu_prs_alb_bsq_lit_sod_lda_mnd_swe_lat_igb_fre_fbf_grk_fin_ewe_ses_hun_pan_mlt_geo_ctl_bos_por_urd_heb_tig_nor_est_swt_mly_arw_tag_jpn_tml_kor_hin_ger_tsw_rom_ind_afr_anl_bat_cnt_ben_yor_cze_aeg_eng_spa_scr_rus_qcu_ukr_bul_mol_ven_hau_pol_owc_glc_sun_guj_cic_mcd_swa_jav_tha_amh_knd_akn_moo_aze_slo_krd_uzb_tsn_vie_wly_dgb_bem_zul	0.0180583573464644	0.042545197502376	0.966155292981198
220	heb_bos_xho_svk_tig_owc_sod_scr_azi_uzb_bem_sun_dyu_por_slo_bsq_ita_chh_swa_mnd_nor_cze_tsn_dut_swt_ben_fin_ven_dgb_est_lat_amr_geo_afr_swe_prs_ger_gam_mlt_ukr_hun_fbf_bat_mcd_tag_jpn_tml_kor_krd_grk_lda_spa_ind_rom_sid_mly_cnt_fre_yor_mol_amh_urd_guj_hin_pan_qcu_ctl_pol_lit_igb_anl_bul_wly_eng_mao_rus_akn_arw_cic_jav_tha_hau_knd_moo_ewe_tur_alb_glc_aze_zul_vie_aeg_ses_bam_tsw	-0.111363564126443	-0.262619874530021	0.793424465900289
221	tig_rus_igb_por_gam_aeg_owc_hin_tur_azi_ven_mly_fbf_ben_svk_bsq_bos_anl_dgb_mnd_mcd_guj_swt_urd_cic_ukr_est_xho_ses_fin_glc_chh_geo_slo_scr_nor_eng_mlt_wly_ger_hun_bem_sun_prs_mao_jpn_tml_kor_alb_lit_dyu_afr_bat_ita_hau_ind_cnt_spa_moo_mol_amh_grk_ctl_fre_pol_qcu_rom_pan_swe_tsw_amr_dut_sod_krd_tag_lat_ewe_bul_akn_jav_tha_sid_knd_yor_lda_uzb_cze_arw_aze_zul_vie_heb_swa_bam_tsn	-0.224299281757706	-0.529539365122608	0.597693186487626
222	owc_fre_yor_bos_hau_anl_mlt_ita_aze_tur_zul_sun_swa_scr_ctl_bsq_ger_gam_xho_cnt_spa_guj_ewe_nor_ven_por_est_lda_tsw_hun_svk_amr_geo_arw_alb_grk_rom_amh_chh_ukr_fin_akn_tag_pol_ind_jpn_tml_kor_hin_swe_bem_afr_bat_mol_sod_mly_mnd_bul_moo_krd_aeg_mcd_prs_urd_ben_qcu_dut_glc_lat_ses_sid_lit_wly_pan_mao_rus_fbf_slo_igb_jav_tha_tig_knd_tsn_dgb_azi_eng_cze_uzb_cic_vie_heb_swt_dyu_bam	0.00116555915321768	0.00274716087159141	0.997813969758541
223	anl_rom_dyu_arw_amh_heb_sod_cze_uzb_azi_tsw_mly_tsn_scr_alb_bsq_prs_chh_swa_mnd_urd_eng_swt_mcd_zul_dut_hun_moo_akn_est_rus_wly_geo_krd_ukr_lit_fre_tig_sid_ctl_fin_bam_ind_lat_mao_jpn_knd_kor_ita_pan_fbf_nor_bat_grk_aeg_sun_cnt_bul_ven_glc_mlt_pol_por_spa_guj_qcu_swe_bos_svk_ewe_owc_hin_hau_mol_tag_ben_yor_slo_bem_jav_tha_gam_tml_igb_cic_aze_afr_ger_tur_xho_vie_amr_ses_lda_dgb	-0.0968401807133141	-0.228427043301171	0.819815788842349
224	sid_ctl_tsn_glc_amr_gam_mlt_rus_tur_azi_bem_jav_zul_grk_ger_bsq_mcd_wly_yor_cnt_arw_lit_ven_nor_ses_alb_fin_bam_swa_hun_mol_amh_geo_slo_hin_fre_svk_tig_heb_pan_est_igb_mao_pol_tag_jpn_knd_kor_guj_bos_fbf_ukr_ind_bul_anl_mly_mnd_ben_tsw_ita_chh_por_scr_prs_dut_qcu_cze_urd_krd_ewe_hau_lat_aeg_eng_sun_spa_lda_afr_swt_bat_tha_owc_tml_akn_dyu_aze_rom_swe_uzb_cic_vie_sod_xho_dgb_moo	0.31169170726614	0.732971003675217	0.465419617099051
225	sid_prs_yor_scr_aeg_heb_amr_bos_uzb_azi_akn_jav_igb_ita_glc_bsq_urd_owc_swt_cnt_afr_spa_moo_slo_dgb_lit_fin_xho_zul_hun_guj_sod_geo_arw_ger_rom_rus_hau_wly_grk_est_lda_tag_ukr_ind_jpn_tml_kor_mol_ben_bam_por_mao_pol_tig_bat_mnd_eng_fbf_swe_mlt_mcd_krd_bul_hin_qcu_dut_lat_cze_tsw_amh_pan_anl_alb_mly_svk_cic_nor_dyu_sun_tha_gam_knd_ses_ven_tur_fre_ctl_aze_bem_vie_chh_swa_tsn_ewe	-0.0581255140975985	-0.136921908689499	0.891388503913373
226	sod_eng_yor_alb_aeg_hau_tig_pan_uzb_azi_swt_mly_tsw_ger_lat_bsq_urd_heb_tsn_cnt_rom_afr_ven_glc_zul_krd_est_lda_bem_hun_swe_sid_geo_slo_ben_rus_arw_amh_amr_hin_fin_ewe_ind_mcd_mao_jpn_knd_kor_fre_mol_cic_bos_sun_grk_wly_bat_mnd_dut_akn_pol_owc_scr_ctl_svk_lit_qcu_prs_ita_guj_dgb_gam_ukr_mlt_spa_jav_bul_moo_cze_dyu_tag_tha_anl_tml_fbf_xho_tur_nor_por_aze_igb_vie_chh_ses_bam_swa	-0.511052723640823	-1.21485093880888	0.227498393196408
227	tig_urd_fbf_ben_mlt_anl_sid_eng_uzb_tur_akn_ind_swa_dut_rom_bsq_svk_sod_dyu_cnt_guj_swe_ven_nor_lda_fre_hun_bam_tsw_fin_alb_amh_geo_grk_bos_pan_ger_amr_hau_slo_est_bem_mly_prs_mao_jpn_tml_kor_spa_lat_moo_por_bat_lit_heb_jav_mnd_ctl_dgb_ukr_owc_afr_rus_hin_mol_qcu_cze_ita_mcd_cic_wly_scr_aeg_bul_tag_pol_swt_glc_xho_sun_tha_chh_knd_tsn_ewe_azi_krd_arw_aze_ses_vie_gam_yor_zul_igb	-0.067789512019545	-0.159654448617465	0.873499521121988
228	sod_bul_ewe_pol_hau_tig_chh_svk_uzb_azi_swt_jav_fbf_glc_rom_bsq_alb_amh_dyu_mnd_guj_bos_bam_lit_dgb_ukr_fin_ven_lda_est_rus_heb_geo_fre_ben_slo_ctl_owc_wly_grk_hun_cic_mao_ger_bat_jpn_knd_kor_dut_prs_tsw_por_mly_nor_amr_tag_cnt_arw_bem_eng_sid_pan_afr_scr_mcd_qcu_cze_hin_lat_ses_gam_urd_aeg_krd_sun_ita_zul_swe_swa_ind_tha_mlt_tml_yor_xho_aze_spa_mol_tur_tsn_vie_anl_moo_igb_akn	0.0824000380490355	0.19392523474147	0.846657375642176
229	heb_ben_ven_spa_anl_sid_tig_lit_tur_aze_igb_jav_dgb_rom_afr_bsq_pan_gam_fbf_cnt_ita_fre_swt_urd_xho_ukr_est_ses_akn_fin_cze_chh_geo_eng_hin_svk_mcd_amh_wly_swe_hun_lda_mly_glc_mao_jpn_knd_kor_bul_pol_yor_bos_sun_prs_aeg_ind_mnd_dut_bam_ctl_owc_rus_grk_alb_por_qcu_krd_slo_ger_swa_hau_scr_mlt_nor_tag_mol_cic_guj_zul_bat_tha_sod_tml_tsn_moo_uzb_arw_lat_azi_ewe_vie_amr_dyu_bem_tsw	0.545812361181016	1.28776336090548	0.201023580395376
230	mlt_eng_zul_afr_aeg_owc_wly_spa_tur_aze_tsn_mao_moo_krd_mol_bsq_glc_heb_lda_cnt_nor_urd_fbf_bul_swt_slo_fin_xho_bam_est_bos_chh_geo_rom_fre_prs_lit_sod_hau_alb_hun_dyu_tag_guj_mly_jpn_knd_kor_scr_hin_swa_ben_bat_mcd_amr_jav_mnd_pan_igb_ita_tig_cze_ukr_ger_rus_qcu_dut_pol_lat_ses_anl_swe_amh_arw_ind_ctl_yor_por_ewe_sun_tha_sid_tml_ven_cic_uzb_svk_grk_azi_dgb_vie_gam_bem_tsw_akn	0.619887268978808	1.46486956182141	0.146329005980346
231	wly_krd_cic_ger_sid_sod_amr_hin_tur_aze_xho_mao_bem_eng_lat_bsq_slo_hau_swa_cnt_mol_alb_yor_pan_akn_fre_fin_tsw_zul_est_arw_heb_geo_svk_spa_por_ukr_tig_gam_lit_hun_fbf_jav_scr_mly_jpn_knd_kor_cze_afr_moo_grk_ind_urd_anl_tag_mnd_swe_bam_bos_chh_dut_mcd_rom_pol_qcu_glc_ita_guj_ewe_mlt_rus_amh_prs_sun_nor_igb_ben_ven_bat_tha_owc_tml_swt_dyu_uzb_ctl_bul_azi_lda_vie_aeg_dgb_tsn_ses	0.0537520995566082	0.126671751114099	0.899473673670677
232	aeg_urd_cic_pol_sod_sid_amh_cze_tur_aze_dgb_ind_swa_hin_prs_bsq_alb_tig_ewe_cnt_ctl_glc_fbf_dut_lda_por_hun_ven_yor_est_slo_hau_geo_afr_eng_arw_lat_gam_anl_ger_fin_moo_jav_fre_tag_jpn_knd_kor_bul_bos_ses_krd_bat_svk_mlt_mao_mnd_grk_zul_lit_heb_rus_mol_ukr_rom_qcu_ita_ben_nor_tsn_chh_swe_owc_guj_mly_pan_xho_mcd_tsw_sun_tha_wly_tml_bam_igb_azi_spa_scr_uzb_dyu_vie_amr_bem_akn_swt	-0.383434233015615	-0.908647641466672	0.365884861760531
233	amr_grk_cic_swe_mlt_heb_sid_rus_tur_azi_tsw_jav_xho_alb_ger_bsq_krd_chh_moo_cnt_lit_nor_bam_ben_swt_mol_hun_ewe_akn_fin_arw_owc_geo_glc_eng_hin_fre_amh_wly_cze_est_yor_mly_urd_sun_jpn_knd_kor_ita_dut_dgb_afr_mao_pol_aeg_bat_mnd_prs_bem_slo_hau_svk_por_bul_scr_qcu_rom_guj_mcd_lda_tig_lat_anl_pan_tag_ukr_igb_spa_ses_ind_tha_gam_tml_swa_zul_uzb_bos_ctl_aze_ven_vie_sod_tsn_fbf_dyu	0.373728664378073	0.879814218183035	0.381227769180995
234	mlt_afr_bam_eng_sod_amh_anl_scr_tur_aze_ven_ind_dyu_swe_rus_bsq_ctl_chh_swa_cnt_slo_lit_swt_lat_yor_svk_hun_ewe_akn_est_nor_amr_geo_ger_fre_glc_por_gam_owc_cze_fin_tsw_tag_ukr_mly_jpn_knd_kor_mcd_hin_dgb_guj_mao_krd_tig_bat_mnd_alb_fbf_ben_wly_prs_arw_mol_dut_qcu_urd_rom_spa_bem_hau_bul_heb_ita_sun_bos_igb_pol_zul_jav_tha_aeg_tml_lda_ses_uzb_grk_pan_azi_xho_vie_sid_tsn_cic_moo	-0.300925258873144	-0.711856222794411	0.478335734048434
235	sod_nor_swa_grk_tig_amh_wly_dut_tur_azi_fbf_mao_akn_lit_krd_bsq_alb_heb_bem_mnd_spa_ben_dyu_lat_dgb_mcd_est_yor_tsw_fin_cze_chh_geo_urd_por_pan_ita_gam_anl_hin_hun_bam_sun_swe_jav_jpn_knd_kor_slo_guj_cic_pol_ind_rom_amr_bat_cnt_ctl_zul_eng_sid_bul_arw_fre_bos_qcu_afr_mol_glc_ewe_aeg_rus_hau_ukr_tag_svk_lda_ger_swt_mly_tha_mlt_tml_xho_moo_aze_prs_scr_uzb_tsn_vie_owc_ses_ven_igb	0.0834295932519231	0.196127890768166	0.844937991781106
236	wly_svk_akn_bos_owc_tig_heb_rom_aze_uzb_fbf_mly_yor_rus_ukr_bsq_fre_amh_bam_cnt_slo_krd_dgb_spa_ven_bul_est_moo_xho_fin_ita_anl_geo_swe_ben_pol_glc_gam_sod_grk_hun_cic_mao_prs_tag_jpn_knd_kor_hin_eng_tsw_nor_sun_scr_amr_bat_mnd_cze_zul_lat_sid_urd_lit_guj_ctl_qcu_alb_dut_arw_ewe_hau_mcd_mlt_pan_jav_mol_lda_ger_bem_ind_tha_chh_tml_igb_swa_azi_afr_por_tur_swt_vie_aeg_dyu_ses_tsn	0.0414099283330918	0.0976163583873153	0.922447009067475
237	heb_cze_ses_swe_mlt_amr_owc_nor_tur_uzb_tsw_mao_bem_scr_grk_bsq_glc_amh_cic_cnt_pol_afr_ewe_bul_lda_urd_fin_ven_akn_hun_alb_gam_geo_rus_mcd_dut_lat_aeg_chh_mol_est_yor_bat_spa_sun_jpn_tml_kor_fre_guj_fbf_ctl_mly_lit_tig_jav_mnd_rom_swt_eng_sod_ukr_pan_hin_slo_qcu_ger_krd_ben_swa_wly_svk_anl_por_ind_bos_dgb_ita_tsn_tag_tha_sid_knd_xho_moo_azi_arw_prs_aze_bam_vie_hau_igb_dyu_zul	-0.426117508560103	-1.01161144970284	0.314348597173643
238	amh_por_igb_pol_wly_chh_mlt_mcd_uzb_aze_swt_jav_tsw_swe_lit_bsq_ben_aeg_xho_mnd_fre_guj_ewe_rom_akn_grk_hun_moo_fbf_est_nor_amr_geo_ita_lat_urd_krd_owc_gam_prs_fin_cic_mly_bos_tag_jpn_knd_kor_dut_afr_bem_rus_ind_ukr_sid_bat_cnt_ctl_ses_eng_heb_pan_spa_svk_arw_qcu_mol_slo_alb_bam_anl_bul_tig_hin_mao_glc_swa_scr_yor_sun_tha_sod_tml_zul_tsn_azi_ger_cze_tur_lda_vie_hau_ven_dgb_dyu	-0.265163872285668	-0.627602897127831	0.531802095128298
239	sod_mcd_dyu_swe_tig_amr_chh_alb_uzb_tur_xho_mly_ses_hin_bul_bsq_bos_heb_moo_cnt_svk_lat_tsn_krd_bem_prs_fin_igb_akn_est_eng_anl_geo_grk_arw_fre_nor_sid_mlt_afr_hun_swa_bat_por_jav_jpn_tml_kor_cze_mol_swt_ukr_sun_dut_amh_mao_mnd_ctl_fbf_rom_gam_scr_slo_pan_ben_qcu_ita_urd_ger_ven_owc_spa_hau_lit_ind_glc_tsw_pol_yor_tag_tha_aeg_knd_zul_cic_azi_rus_guj_aze_lda_vie_wly_bam_ewe_dgb	-0.681873166772825	-1.632340338635	0.105989383465433
240	aeg_bul_ewe_afr_hau_amh_tig_lit_tur_azi_dyu_mly_bam_dut_por_bsq_arw_anl_swt_cnt_mol_svk_bem_rus_ven_rom_est_zul_lda_hun_ita_owc_geo_glc_mcd_prs_nor_sid_gam_hin_fin_cic_tag_eng_bat_jpn_tml_kor_krd_ctl_tsw_ger_jav_slo_amr_mao_mnd_pan_swa_scr_wly_ukr_fre_ben_lat_qcu_alb_cze_bos_moo_chh_pol_heb_spa_sun_grk_tsn_urd_dgb_ind_tha_sod_knd_ses_igb_aze_swe_guj_uzb_fbf_vie_mlt_yor_akn_xho	-0.058305641779445	-0.137314338366938	0.891079183689374
241	owc_urd_moo_bul_chh_sid_mlt_glc_tur_uzb_lda_tag_dyu_spa_dut_bsq_svk_amh_bem_mnd_prs_pan_yor_guj_swt_slo_est_bam_ewe_hun_pol_gam_geo_krd_ukr_hin_cze_amr_hau_ita_fin_dgb_mao_mol_mly_jpn_knd_kor_bos_lit_fbf_ger_jav_swe_anl_ind_cnt_eng_ses_por_tig_ctl_ben_mcd_rom_qcu_afr_scr_lat_igb_aeg_grk_wly_fre_bat_nor_xho_alb_ven_sun_tha_sod_tml_swa_tsw_aze_arw_rus_azi_tsn_vie_heb_cic_zul_akn	-0.184563170123664	-0.436252418436008	0.663664665826539
242	gam_alb_tsw_rus_anl_wly_sod_dut_uzb_aze_zul_mly_yor_lat_hin_bsq_bul_amh_dgb_cnt_nor_bos_bam_por_igb_prs_est_dyu_swt_fin_mcd_hau_geo_afr_ukr_arw_pol_owc_heb_slo_hun_bem_bat_swe_mao_jpn_knd_kor_spa_ita_akn_krd_sun_pan_sid_tag_mnd_lit_lda_ctl_amr_svk_grk_mol_ben_qcu_rom_fre_glc_ewe_aeg_urd_chh_ger_jav_cze_cic_scr_xho_ind_tha_mlt_tml_fbf_moo_azi_guj_eng_tur_ven_vie_tig_swa_ses_tsn	0.481559521429382	1.13526502904276	0.259181674689813
243	aeg_lat_bem_cze_owc_sod_chh_guj_aze_azi_xho_tag_yor_pan_dut_bsq_alb_wly_akn_cnt_svk_bul_swa_glc_dgb_por_fin_tsn_dyu_est_krd_tig_geo_arw_hin_swe_prs_gam_mlt_eng_hun_ven_mly_rom_mao_jpn_tml_kor_pol_ctl_zul_spa_sun_fre_heb_bat_mnd_bos_bam_slo_hau_rus_mcd_scr_nor_qcu_ger_mol_ukr_cic_anl_grk_amr_ben_jav_afr_fbf_ita_lda_ind_tha_sid_knd_tsw_ewe_uzb_lit_urd_tur_ses_vie_amh_swt_igb_moo	0.307914316492294	0.724681436115345	0.470466804256966
244	gam_dut_cic_cze_owc_anl_aeg_ita_tur_azi_akn_ind_ses_rus_fre_bsq_bul_hau_tsn_mnd_ben_eng_bem_prs_fbf_spa_est_dyu_moo_fin_guj_amr_geo_alb_por_hin_glc_sod_amh_slo_hun_swa_mao_pol_bat_jpn_tml_kor_rom_afr_lda_swe_jav_grk_chh_tag_cnt_bos_igb_urd_sid_ger_krd_arw_pan_qcu_nor_ukr_lat_yor_mlt_svk_tig_lit_sun_mol_swt_mcd_ven_mly_tha_heb_knd_xho_zul_aze_scr_ctl_uzb_dgb_vie_wly_bam_ewe_tsw	-1.07406663837459	-2.6281604425514	0.0100430470283267
245	amh_ita_bem_bul_amr_anl_hau_pol_azi_tur_fbf_sun_igb_prs_hin_bsq_cze_mlt_swa_mnd_mol_ger_ven_krd_yor_mcd_est_bam_zul_fin_svk_gam_geo_alb_nor_glc_bos_aeg_owc_dut_hun_akn_mao_urd_jav_jpn_knd_kor_pan_ukr_ses_guj_ind_ctl_sid_bat_cnt_lat_swt_scr_chh_spa_por_afr_slo_qcu_arw_fre_lit_ewe_tig_rom_wly_ben_mly_eng_moo_grk_cic_tag_tha_heb_tml_xho_dyu_uzb_rus_swe_aze_tsn_vie_sod_tsw_lda_dgb	-0.931534412331455	-2.2593567637027	0.0261966148612613
246	sid_pol_cic_urd_gam_wly_mlt_eng_aze_azi_tsw_ind_swa_ukr_glc_bsq_ben_owc_dgb_cnt_hin_pan_swt_spa_lda_dut_fin_ses_igb_hun_slo_heb_geo_ger_svk_mol_prs_amr_amh_arw_est_fbf_mao_rom_sun_jpn_knd_kor_bos_lit_ven_bul_mly_rus_aeg_jav_mnd_mcd_ewe_ctl_hau_afr_grk_guj_cze_qcu_krd_nor_fre_moo_sod_por_tig_ita_bat_alb_tsn_scr_dyu_tag_tha_anl_tml_yor_akn_uzb_lat_swe_tur_xho_vie_chh_bam_zul_bem	-0.653003356198676	-1.56215844939409	0.121647273169043
247	anl_grk_dyu_spa_hau_gam_amr_lit_tur_azi_yor_ind_bem_dut_mol_bsq_scr_chh_lda_cnt_urd_ben_swa_svk_dgb_slo_hun_ses_igb_est_alb_sid_geo_ita_bos_arw_rom_wly_heb_eng_fin_swt_mao_cze_jav_jpn_knd_kor_guj_mcd_akn_glc_mly_rus_sod_bat_mnd_swe_bam_pol_tig_hin_nor_ger_afr_qcu_krd_por_ukr_tsn_aeg_bul_amh_ctl_sun_prs_zul_pan_ewe_tag_tha_owc_tml_ven_xho_aze_fre_lat_uzb_tsw_vie_mlt_cic_fbf_moo	-0.249038136298702	-0.588315860196398	0.557746364110452
248	wly_swe_tsn_krd_sod_chh_heb_dut_tur_azi_ewe_ind_moo_mcd_urd_bsq_rus_aeg_igb_cnt_bos_fre_xho_eng_swt_slo_hun_ses_fbf_fin_cze_amr_geo_spa_ctl_ukr_glc_anl_hau_nor_est_yor_sun_hin_tag_jpn_tml_kor_rom_bul_bam_prs_jav_por_mlt_mao_mnd_lit_bem_svk_gam_alb_scr_arw_afr_qcu_ger_guj_pan_dyu_owc_lat_tig_pol_mly_ita_tsw_grk_ven_bat_tha_sid_knd_swa_lda_aze_ben_mol_uzb_zul_vie_amh_akn_cic_dgb	-0.552620282655342	-1.31732506065348	0.190966055040792
249	mlt_ukr_moo_por_wly_sod_owc_arw_tur_uzb_yor_jav_ses_eng_mol_bsq_nor_aeg_dgb_cnt_svk_swe_igb_guj_dyu_scr_fin_ewe_ven_hun_bul_gam_geo_rus_ben_bos_ctl_amr_sid_pan_est_fbf_ind_mcd_tag_jpn_knd_kor_fre_hin_tsw_spa_bat_urd_heb_mao_mnd_glc_bam_cze_chh_ita_alb_krd_slo_qcu_pol_ger_prs_zul_tig_lit_hau_dut_mly_afr_lda_grk_bem_sun_tha_amh_tml_akn_cic_azi_rom_lat_aze_swa_vie_anl_tsn_swt_xho	-0.26531819304297	-0.627103062770588	0.532128231335986
250	hau_pan_yor_swe_tig_wly_anl_prs_aze_tur_ses_sun_swa_ger_svk_bsq_alb_amr_dyu_mnd_lit_mol_igb_slo_akn_scr_fin_bam_zul_hun_ben_aeg_geo_guj_pol_lat_bul_sid_sod_cze_est_ewe_jav_hin_mly_jpn_tml_kor_por_dut_tsw_arw_mao_ita_mlt_tag_cnt_ctl_dgb_bos_owc_glc_urd_afr_eng_qcu_nor_grk_krd_xho_amh_mcd_heb_fre_bat_rus_lda_spa_bem_ind_tha_chh_knd_moo_fbf_uzb_rom_ukr_azi_ven_vie_gam_tsn_swt_cic	-0.392632454157131	-0.930661820114891	0.354438100095761
251	aeg_spa_ven_arw_owc_wly_mlt_ben_aze_tur_igb_mao_bam_guj_fre_bsq_nor_anl_swa_mnd_mol_bul_moo_svk_tsn_prs_hun_dgb_fbf_est_bos_sid_geo_afr_urd_grk_hin_gam_heb_ukr_fin_xho_tag_slo_sun_jpn_tml_kor_alb_ctl_cic_krd_jav_swe_hau_bat_cnt_dut_akn_rus_chh_ita_pol_eng_scr_qcu_lat_ger_lit_zul_amr_glc_tig_mcd_mly_pan_swt_rom_bem_ind_tha_sod_knd_yor_ses_uzb_cze_por_azi_ewe_vie_amh_tsw_lda_dyu	-0.385896201477023	-0.913880058764904	0.363143127052415
252	heb_bos_lda_afr_tig_sid_chh_dut_aze_tur_akn_sun_bem_ctl_svk_bsq_grk_hau_tsn_cnt_bul_hin_swa_arw_dyu_rom_fin_swt_cic_est_por_mlt_geo_pan_alb_pol_lat_gam_amr_urd_hun_zul_bat_mol_mly_jpn_tml_kor_rus_ita_ewe_glc_mao_krd_wly_tag_mnd_swe_tsw_scr_owc_eng_guj_mcd_spa_qcu_slo_nor_cze_yor_sod_ger_anl_fre_ind_prs_bam_lit_moo_jav_tha_aeg_knd_ses_ven_uzb_ben_ukr_azi_xho_vie_amh_fbf_igb_dgb	-0.0424627497899312	-0.100006942609085	0.920554082719637
253	amh_fre_zul_slo_sid_sod_aeg_pan_aze_uzb_tsw_jav_fbf_hin_nor_bsq_bul_gam_igb_cnt_alb_bos_bem_spa_ven_pol_fin_swa_dyu_hun_guj_owc_geo_ben_mcd_arw_por_heb_amr_ita_est_bam_sun_krd_mao_jpn_knd_kor_urd_swe_moo_scr_tag_glc_mlt_mly_mnd_mol_swt_dut_wly_rus_ger_cze_ctl_qcu_prs_rom_eng_dgb_anl_lat_chh_lit_ind_ukr_cic_grk_akn_bat_tha_hau_tml_ewe_tsn_tur_svk_afr_azi_xho_vie_tig_yor_lda_ses	-0.0515903981936315	-0.121513904687801	0.903546172999191
254	heb_krd_swt_urd_anl_hau_amh_glc_tur_azi_moo_sun_cic_dut_fre_bsq_ger_gam_xho_mnd_ben_slo_yor_ctl_tsn_por_hun_dgb_swa_fin_cze_aeg_geo_eng_lat_spa_bul_tig_wly_afr_est_ewe_tag_ita_ind_jpn_tml_kor_prs_ukr_dyu_swe_mao_pol_chh_jav_cnt_pan_ven_bos_sid_mol_rom_svk_mcd_qcu_grk_guj_rus_igb_sod_alb_owc_arw_mly_scr_fbf_nor_zul_bat_tha_amr_knd_bem_ses_aze_hin_lit_uzb_lda_vie_mlt_akn_tsw_bam	-0.563267699763519	-1.3449950183418	0.181897642597465
255	amh_glc_bem_lat_sod_hau_amr_ita_azi_tur_moo_mao_igb_mcd_fre_bsq_pol_gam_tsn_cnt_ben_ukr_ses_ctl_akn_svk_fin_bam_xho_est_rus_aeg_geo_swe_afr_guj_dut_mlt_sid_arw_hun_ewe_ind_ger_tag_jpn_knd_kor_eng_cze_ven_prs_mly_pan_owc_sun_mnd_nor_tsw_krd_heb_lit_hin_bos_rom_qcu_mol_alb_scr_dyu_wly_urd_anl_slo_bat_spa_swa_por_cic_jav_tha_chh_tml_lda_swt_aze_grk_bul_uzb_fbf_vie_tig_yor_zul_dgb	-0.136566377352753	-0.322720295260166	0.747631507149579
256	chh_pol_dgb_krd_gam_hau_aeg_rom_azi_tur_ses_tag_ewe_arw_dut_bsq_nor_wly_xho_cnt_ukr_glc_fbf_bul_cic_ita_est_akn_ven_hun_slo_anl_geo_scr_bos_svk_grk_heb_sod_guj_fin_tsn_mao_ger_sun_jpn_knd_kor_prs_alb_bam_urd_jav_ctl_tig_ind_mnd_afr_dyu_lit_mlt_swe_por_spa_eng_qcu_pan_ben_rus_swt_amr_hin_sid_mol_mly_fre_tsw_cze_zul_bat_tha_amh_tml_swa_lda_aze_lat_mcd_uzb_moo_vie_owc_yor_igb_bem	-0.191920949308672	-0.453341737491581	0.65135869338213
257	mlt_pol_swa_ben_chh_amr_gam_scr_aze_azi_ewe_tag_fbf_rom_pan_bsq_nor_tig_bem_cnt_cze_ita_dgb_bos_ses_krd_est_ven_akn_fin_lit_owc_geo_afr_alb_ger_lat_sod_anl_guj_hun_yor_mly_fre_jav_jpn_knd_kor_dut_slo_moo_ukr_ind_svk_hau_mao_mnd_ctl_tsn_grk_wly_bul_eng_prs_mcd_qcu_rus_urd_glc_lda_sid_arw_heb_mol_sun_spa_igb_por_zul_bat_tha_aeg_tml_xho_cic_uzb_swe_hin_tur_dyu_vie_amh_swt_bam_tsw	-0.469034057585109	-1.1136529559738	0.268298131241933
258	chh_ctl_dgb_eng_gam_tig_heb_slo_aze_azi_ven_bat_swa_por_glc_bsq_arw_anl_dyu_cnt_guj_hin_zul_svk_igb_lit_fin_fbf_bam_est_rus_aeg_geo_ukr_pol_spa_afr_sod_owc_pan_hun_tsn_sun_urd_tag_jpn_knd_kor_ben_ger_moo_dut_jav_mol_mlt_mao_mnd_rom_lda_prs_wly_bos_nor_cze_swe_qcu_grk_mcd_bul_cic_hau_lat_amh_scr_ind_alb_swt_ita_akn_mly_tha_amr_tml_yor_ewe_tur_fre_krd_uzb_ses_vie_sid_xho_bem_tsw	-0.594517556425773	-1.41998015541242	0.158957078342608
259	wly_pan_bam_rom_sid_tig_mlt_glc_uzb_tur_yor_jav_dyu_por_bos_bsq_urd_amh_fbf_mnd_ita_rus_ses_guj_swt_prs_fin_ven_cic_hun_swe_gam_geo_ctl_grk_mcd_lit_owc_sod_fre_est_swa_tag_eng_ind_jpn_tml_kor_alb_nor_bem_scr_mly_arw_aeg_mao_cnt_slo_tsw_pol_anl_lat_afr_bul_ukr_qcu_ben_dut_spa_xho_amr_hin_heb_svk_sun_cze_akn_ger_ewe_bat_tha_chh_knd_zul_tsn_azi_mol_krd_aze_moo_vie_hau_lda_igb_dgb	0.47702125547057	1.12629246185867	0.26293968862138
260	owc_alb_ewe_mcd_heb_hau_amr_pan_aze_tur_cic_tag_tsn_rom_scr_bsq_cze_wly_moo_cnt_fre_urd_bem_svk_igb_dut_fin_fbf_dyu_est_guj_tig_geo_ger_afr_por_ben_chh_amh_grk_hun_akn_sun_rus_mly_jpn_knd_kor_mol_hin_zul_ctl_mao_bul_sid_bat_mnd_krd_ven_pol_aeg_prs_slo_arw_swe_qcu_lat_eng_ukr_tsw_gam_lit_mlt_spa_jav_ita_bam_nor_swa_ind_tha_anl_tml_yor_swt_uzb_glc_bos_azi_xho_vie_sod_lda_ses_dgb	-0.0132482157700457	-0.0312007295622596	0.975176320302138
261	chh_pol_swa_urd_gam_owc_sod_guj_aze_uzb_zul_jav_tsn_rus_ben_bsq_ger_heb_yor_cnt_ctl_slo_moo_dut_swt_alb_hun_dgb_ven_est_por_hau_geo_glc_spa_bos_ita_sid_tig_svk_fin_fbf_mly_lat_ind_jpn_tml_kor_mcd_fre_lda_scr_bat_afr_wly_sun_mnd_arw_xho_pan_amh_nor_rom_krd_swe_qcu_bul_prs_grk_bem_aeg_lit_anl_eng_tag_ukr_cic_cze_dyu_mao_tha_mlt_knd_bam_tsw_tur_mol_hin_azi_ewe_vie_amr_akn_igb_ses	0.263985213801754	0.62161920765985	0.535713131429777
262	heb_svk_fbf_fre_wly_owc_gam_prs_aze_uzb_dgb_bat_bam_ita_arw_bsq_guj_chh_zul_mnd_cze_scr_ses_krd_ven_pan_hun_igb_ewe_fin_ben_sod_geo_dut_lat_swe_rom_tig_anl_ctl_est_cic_sun_por_ind_jpn_knd_kor_ukr_urd_bem_bos_jav_afr_mlt_tag_cnt_hin_tsw_pol_sid_rus_alb_mcd_lit_qcu_slo_bul_nor_tsn_hau_glc_aeg_ger_mly_spa_xho_eng_yor_mao_tha_amh_tml_akn_swt_tur_grk_mol_azi_dyu_vie_amr_swa_lda_moo	0.0385161724970313	0.0906924301599022	0.92793203501984
263	owc_mol_ses_dut_sid_amr_aeg_ben_tur_uzb_xho_sun_ewe_eng_swe_bsq_lit_amh_yor_mnd_svk_spa_bam_lat_dgb_bul_est_fbf_lda_fin_bos_sod_geo_hin_ger_pan_rom_gam_chh_krd_hun_cic_tag_alb_mao_jpn_tml_kor_pol_nor_swa_guj_jav_cze_wly_ind_cnt_slo_moo_grk_mlt_por_mcd_scr_glc_qcu_urd_arw_fre_akn_hau_rus_heb_ita_bat_prs_igb_afr_dyu_mly_tha_tig_knd_ven_zul_aze_ctl_ukr_azi_tsn_vie_anl_swt_tsw_bem	-0.0488123881345872	-0.114984145344234	0.908705585852828
264	anl_svk_yor_spa_tig_gam_aeg_grk_azi_aze_bam_tag_xho_prs_cze_bsq_dut_chh_swt_cnt_fre_ctl_lda_mcd_ven_ben_hun_akn_swa_est_krd_heb_geo_urd_arw_glc_pan_hau_sid_slo_fin_igb_sun_por_mly_jpn_tml_kor_nor_mol_bem_pol_bat_rom_owc_jav_mnd_eng_ses_lit_amr_ukr_bul_ger_rus_qcu_guj_lat_alb_tsn_amh_hin_sod_bos_mao_swe_zul_afr_dyu_ind_tha_mlt_knd_dgb_moo_uzb_ita_scr_tur_tsw_vie_wly_ewe_cic_fbf	-0.300684233077045	-0.711403005139427	0.478615137354633
265	owc_cze_ewe_por_aeg_heb_amh_fre_azi_aze_bam_bat_tsn_eng_mol_bsq_glc_anl_dgb_cnt_bos_scr_bem_slo_tsw_alb_est_swa_fbf_hun_mcd_gam_geo_ctl_arw_rus_urd_sid_sod_pan_fin_ses_mao_ukr_ind_jpn_tml_kor_krd_pol_moo_lat_tag_rom_tig_jav_mnd_bul_swt_grk_chh_dut_ger_hin_ben_qcu_ita_spa_afr_dyu_wly_svk_hau_lit_mly_nor_ven_prs_xho_sun_tha_amr_knd_igb_lda_uzb_guj_swe_tur_zul_vie_mlt_akn_cic_yor	-0.47273607666195	-1.12451292776069	0.263689537587075
266	tig_slo_yor_krd_sod_amh_hau_fre_tur_azi_swt_tag_igb_prs_ben_bsq_cze_chh_tsw_mnd_guj_swe_ewe_pan_akn_bul_est_dyu_ven_fin_dut_heb_geo_bos_urd_scr_spa_aeg_mlt_afr_hun_cic_mao_mol_sun_jpn_knd_kor_hin_svk_moo_por_ind_grk_sid_mly_cnt_rus_swa_mcd_owc_alb_rom_pol_ger_qcu_lat_ita_arw_ses_amr_glc_anl_ctl_bat_ukr_lda_eng_fbf_jav_tha_wly_tml_xho_bem_aze_lit_nor_uzb_dgb_vie_gam_tsn_zul_bam	0.351910068612532	0.830168525405802	0.408569533699613
267	amr_dut_ses_eng_wly_chh_gam_spa_azi_aze_dgb_mly_dyu_bul_krd_bsq_hin_mlt_xho_cnt_grk_ukr_bem_bos_igb_glc_fin_ven_zul_hun_urd_hau_geo_pan_ctl_ben_nor_amh_sid_por_est_swa_tag_lat_sun_jpn_tml_kor_lit_prs_moo_arw_ind_scr_anl_mao_mnd_mol_yor_ger_tig_alb_ita_afr_svk_qcu_fre_slo_rus_swt_owc_guj_heb_pol_bat_rom_cic_swe_fbf_jav_tha_sod_knd_akn_lda_uzb_mcd_cze_tur_bam_vie_aeg_tsw_tsn_ewe	-0.155633135776252	-0.367044837855241	0.714419432942908
268	aeg_bul_cic_prs_wly_sod_gam_pan_azi_aze_ewe_ind_yor_urd_nor_bsq_dut_amh_tsn_mnd_mcd_krd_igb_afr_swt_ita_hun_bam_ses_fin_fre_tig_geo_ctl_lit_svk_bos_mlt_heb_arw_est_fbf_jav_rom_sun_jpn_knd_kor_pol_lat_moo_alb_tag_mol_sid_mly_cnt_eng_xho_ukr_chh_ger_swe_rus_hin_qcu_slo_cze_guj_ven_amr_grk_anl_scr_mao_spa_dyu_por_tsw_bat_tha_owc_tml_akn_lda_uzb_glc_ben_tur_bem_vie_hau_swa_dgb_zul	-0.306148130043706	-0.724135283263629	0.470800409960794
269	amh_guj_dgb_arw_mlt_hau_anl_nor_aze_tur_cic_bat_akn_grk_swe_bsq_pol_sod_fbf_mnd_bos_afr_ven_lat_dyu_alb_hun_bam_lda_fin_ukr_aeg_geo_por_scr_krd_bul_amr_gam_pan_est_zul_jav_fre_tag_jpn_knd_kor_slo_mcd_ses_ctl_mao_hin_tig_mly_cnt_lit_tsw_ger_sid_ben_rus_cze_ita_qcu_eng_rom_prs_yor_heb_urd_wly_spa_sun_svk_tsn_glc_xho_ind_tha_chh_tml_ewe_igb_azi_mol_dut_uzb_swt_vie_owc_swa_moo_bem	-0.774786777779373	-1.87127091129467	0.0644512831878004
270	sod_fre_ses_spa_chh_wly_owc_urd_azi_uzb_lda_ind_fbf_ctl_lat_bsq_rom_aeg_tsn_mnd_guj_svk_bam_grk_swt_pan_est_dgb_igb_hun_ukr_amr_geo_bul_afr_hin_dut_gam_heb_glc_fin_tsw_sun_krd_mao_jpn_knd_kor_bos_rus_yor_lit_mly_ben_tig_jav_cnt_cze_cic_nor_anl_mcd_arw_scr_mol_qcu_prs_por_slo_xho_amh_alb_mlt_eng_tag_pol_swa_swe_moo_bat_tha_hau_tml_dyu_akn_tur_ita_ger_aze_bem_vie_sid_ewe_zul_ven	-0.347381926629111	-0.822115825824268	0.413113779402754
271	chh_por_akn_hin_hau_mlt_heb_rus_tur_aze_bem_bat_tsw_glc_rom_bsq_swe_anl_tsn_mnd_ctl_bos_dyu_alb_zul_grk_fin_yor_bam_hun_krd_aeg_geo_afr_pan_eng_scr_wly_sod_arw_est_swa_jav_prs_sun_jpn_tml_kor_lat_guj_fbf_ger_mly_pol_tig_ind_cnt_spa_dgb_ita_gam_cze_nor_lit_slo_qcu_ukr_dut_urd_swt_owc_bul_amr_svk_mao_mol_moo_mcd_igb_tag_tha_amh_knd_cic_ewe_azi_ben_fre_uzb_ven_vie_sid_ses_xho_lda	-0.73175419437091	-1.76089619741442	0.0815430636978839
272	aeg_spa_zul_alb_sid_owc_anl_fre_uzb_azi_tsn_bat_swa_eng_afr_bsq_bos_tig_swt_mnd_prs_mol_akn_pan_igb_ita_fin_cic_dyu_hun_dut_gam_geo_ger_por_ben_grk_heb_sod_rus_est_tsw_jav_rom_ind_jpn_tml_kor_mcd_glc_ses_svk_mao_nor_amh_mly_cnt_lat_dgb_pol_mlt_cze_krd_scr_swe_qcu_bul_slo_lit_moo_hau_ukr_chh_guj_sun_arw_xho_ctl_bem_tag_tha_amr_knd_fbf_lda_aze_hin_urd_tur_ewe_vie_wly_ven_yor_bam	-0.76260524669452	-1.83609266033093	0.0695390548457114
273	aeg_slo_swa_urd_owc_sod_amh_guj_azi_uzb_igb_mao_ses_glc_pan_bsq_dut_chh_tsn_cnt_nor_spa_xho_krd_lda_rus_fin_swt_cic_est_ukr_heb_geo_lit_bos_svk_lat_mlt_hau_bul_hun_zul_bat_cze_mly_jpn_tml_kor_ita_arw_dgb_ctl_tag_rom_anl_ind_mnd_swe_tsw_mol_amr_por_eng_fre_hin_qcu_scr_pol_mcd_bam_tig_ben_wly_alb_sun_prs_bem_grk_akn_jav_tha_sid_knd_dyu_yor_aze_afr_ger_tur_fbf_vie_gam_ewe_ven_moo	0.238349494043331	0.561750895942161	0.575637065892116
274	anl_bos_tsw_ben_owc_aeg_tig_spa_aze_uzb_tsn_ind_zul_guj_afr_bsq_ger_amh_swa_cnt_swe_pol_igb_dut_lda_ita_hun_swt_bem_fin_lit_mlt_geo_rom_lat_ukr_hin_sid_hau_mol_est_dgb_jav_fre_bat_jpn_knd_kor_urd_pan_cic_ctl_mao_svk_gam_sun_mnd_arw_bam_por_heb_cze_slo_eng_bul_qcu_krd_nor_scr_dyu_wly_prs_sod_mcd_tag_glc_yor_grk_xho_mly_tha_chh_tml_ven_ewe_azi_alb_rus_tur_akn_vie_amr_ses_fbf_moo	-0.727527061328464	-1.74777793472111	0.083802978461236
275	aeg_ben_ewe_cze_mlt_amr_anl_por_tur_aze_tsw_sun_cic_guj_rom_bsq_rus_wly_fbf_cnt_pol_eng_moo_prs_dgb_fre_est_zul_bam_hun_arw_chh_geo_lat_mol_bos_afr_gam_amh_dut_fin_bem_bat_mcd_mly_jpn_knd_kor_ita_grk_lda_svk_ind_glc_tig_tag_mnd_pan_swa_ger_hau_krd_scr_ukr_bul_qcu_spa_hin_swe_yor_sod_lit_heb_urd_mao_slo_ven_nor_akn_jav_tha_owc_tml_igb_ses_azi_alb_ctl_uzb_xho_vie_sid_swt_dyu_tsn	-0.19729448853768	-0.466228035332989	0.642142489410446
276	wly_cze_bem_mcd_heb_amr_mlt_eng_aze_tur_ewe_bat_yor_pol_glc_bsq_spa_anl_zul_cnt_krd_rom_moo_ita_xho_rus_hun_igb_tsw_fin_guj_sod_geo_nor_lat_afr_ger_amh_sid_dut_est_swt_tag_ukr_mao_jpn_tml_kor_prs_fre_dyu_pan_sun_arw_gam_jav_mnd_ben_cic_lit_chh_grk_scr_por_bul_qcu_urd_mol_slo_ven_aeg_alb_hau_hin_mly_bos_ses_svk_fbf_ind_tha_owc_knd_akn_dgb_uzb_ctl_swe_azi_bam_vie_tig_tsn_swa_lda	-0.149991815923239	-0.353722297213932	0.724347649085903
277	hau_glc_bam_afr_anl_gam_wly_fre_azi_uzb_akn_jav_swa_arw_dut_bsq_grk_amh_swt_cnt_urd_spa_lda_pol_ewe_mcd_fin_cic_xho_hun_pan_mlt_geo_ben_bul_ukr_ita_owc_amr_hin_est_moo_mly_svk_tag_jpn_knd_kor_nor_rus_tsw_krd_mao_scr_chh_ind_mnd_swe_ses_guj_sod_alb_prs_eng_mol_qcu_cze_por_slo_dgb_aeg_rom_tig_ger_bat_bos_zul_ctl_ven_sun_tha_sid_tml_tsn_igb_tur_lit_lat_aze_yor_vie_heb_fbf_dyu_bem	-0.357117106468278	-0.847653185960175	0.398807404900358
278	sod_afr_bam_bul_amh_heb_tig_fre_uzb_aze_ewe_sun_cic_svk_scr_bsq_glc_owc_akn_cnt_eng_slo_ses_urd_yor_ger_fin_moo_igb_est_ctl_mlt_geo_pol_arw_pan_mol_hau_gam_alb_hun_lda_jav_bos_tag_jpn_knd_kor_guj_hin_dgb_cze_mly_ben_sid_bat_mnd_rus_ven_mcd_chh_spa_lit_swe_krd_qcu_rom_dut_nor_tsn_anl_grk_amr_ukr_mao_lat_dyu_ita_tsw_ind_tha_aeg_tml_xho_zul_azi_prs_por_tur_swt_vie_wly_swa_fbf_bem	-0.179407273734353	-0.423278674224025	0.673069208066877
279	wly_pol_igb_ukr_amr_amh_owc_urd_uzb_aze_swa_tag_ewe_krd_fre_bsq_prs_gam_swt_cnt_dut_rus_akn_slo_tsn_lit_hun_cic_dyu_est_cze_mlt_geo_mol_glc_ben_lat_sod_heb_grk_fin_yor_jav_swe_mao_jpn_knd_kor_scr_pan_dgb_alb_bat_hin_anl_sun_mnd_svk_lda_bos_hau_ctl_arw_guj_eng_qcu_afr_por_ger_ven_chh_mcd_aeg_nor_ind_rom_moo_spa_fbf_mly_tha_sid_tml_tsw_ses_tur_ita_bul_azi_zul_vie_tig_bam_xho_bem	0.268321922679335	0.631009291940783	0.529582205651678
280	anl_mol_swt_spa_sod_mlt_amr_bul_aze_tur_swa_sun_tsw_krd_rom_bsq_lat_heb_lda_cnt_eng_fre_cic_nor_dyu_cze_hun_igb_bem_est_urd_sid_geo_bos_afr_svk_dut_tig_chh_arw_fin_ven_jav_lit_mly_jpn_tml_kor_ctl_alb_yor_guj_tag_ita_hau_bat_mnd_mcd_moo_ukr_aeg_rus_glc_scr_ben_qcu_hin_por_swe_tsn_gam_ger_wly_prs_ind_pol_ses_slo_fbf_mao_tha_amh_knd_zul_akn_azi_grk_pan_uzb_dgb_vie_owc_bam_ewe_xho	-0.646172047955892	-1.5457390592681	0.12556382947328
281	chh_hin_akn_ita_amh_sid_anl_krd_aze_uzb_ewe_sun_zul_lat_grk_bsq_eng_heb_cic_mnd_alb_urd_bem_svk_yor_arw_hun_lda_swa_est_ctl_tig_geo_mcd_ben_pol_spa_wly_hau_cze_fin_dyu_bat_ger_mao_jpn_tml_kor_bul_ukr_tsn_prs_ind_mol_gam_tag_cnt_dut_bam_swe_amr_nor_scr_rom_por_qcu_lit_fre_guj_xho_mlt_slo_owc_glc_jav_pan_tsw_afr_ses_mly_tha_sod_knd_swt_ven_azi_bos_rus_tur_dgb_vie_aeg_fbf_moo_igb	-0.922536874380344	-2.23830490294017	0.0275873607617146
282	sod_ukr_ven_rus_amh_sid_heb_ger_azi_tur_swa_tag_fbf_guj_urd_bsq_rom_anl_ewe_cnt_slo_ita_igb_ben_bam_glc_hun_cic_zul_est_pol_gam_geo_mcd_swe_eng_cze_wly_owc_prs_fin_swt_mly_por_ind_jpn_tml_kor_spa_krd_dgb_lat_jav_pan_hau_sun_mnd_lit_dyu_bos_tig_scr_mol_afr_svk_qcu_alb_grk_arw_ses_amr_dut_chh_bul_mao_hin_tsn_ctl_bem_bat_tha_aeg_knd_lda_tsw_aze_nor_fre_uzb_moo_vie_mlt_akn_xho_yor	-0.62038636458276	-1.48208500528036	0.141698281182481
283	amh_ukr_swt_hin_wly_heb_anl_mcd_azi_aze_tsn_tag_dyu_prs_swe_bsq_afr_gam_dgb_mnd_grk_ben_ses_slo_cic_eng_hun_akn_zul_fin_lat_aeg_geo_rus_glc_svk_urd_mlt_chh_rom_est_swa_jav_guj_bat_jpn_tml_kor_scr_alb_bem_pan_mao_bos_hau_sun_cnt_spa_ven_cze_owc_arw_ita_krd_ger_qcu_dut_lit_nor_fbf_tig_pol_amr_por_ind_bul_igb_mol_bam_mly_tha_sid_knd_tsw_xho_uzb_fre_ctl_tur_ewe_vie_sod_moo_yor_lda	-0.562326402382407	-1.34017419376623	0.183453807259033
284	heb_lit_ven_rus_wly_owc_hau_ben_azi_uzb_akn_ind_dgb_eng_arw_bsq_ger_sod_bam_cnt_afr_prs_ewe_bul_igb_fre_est_tsw_moo_fin_ctl_anl_geo_bos_grk_swe_cze_tig_amr_rom_hun_tsn_tag_urd_mly_jpn_knd_kor_lat_pan_fbf_guj_sun_por_mlt_mao_mnd_mol_xho_glc_chh_svk_mcd_ukr_krd_qcu_slo_alb_spa_swa_amh_nor_aeg_ita_jav_hin_bem_pol_lda_bat_tha_gam_tml_zul_yor_aze_dut_scr_tur_cic_vie_sid_swt_ses_dyu	-0.167682969382199	-0.395523661988018	0.693362302173307
285	amr_arw_dgb_rom_chh_anl_owc_eng_tur_aze_tsn_sun_dyu_krd_bul_bsq_urd_sid_bam_mnd_swe_hin_swa_fre_lda_alb_fin_ven_ewe_est_mcd_tig_geo_lit_svk_ben_nor_aeg_mlt_bos_hun_igb_ind_grk_mly_jpn_tml_kor_rus_ger_moo_cze_mao_lat_sod_jav_cnt_ita_fbf_mol_wly_pol_ctl_spa_afr_qcu_guj_por_slo_ses_hau_prs_amh_glc_tag_scr_bem_dut_swt_bat_tha_heb_knd_tsw_cic_uzb_ukr_pan_azi_yor_vie_gam_akn_xho_zul	-0.309366704803386	-0.732031872415064	0.465989876361164
286	mlt_rus_bem_glc_tig_sid_heb_nor_uzb_tur_dyu_ind_bam_prs_urd_bsq_cze_anl_cic_mnd_ben_hin_ven_krd_tsn_lat_fin_swt_yor_est_swe_sod_geo_bos_fre_ita_bul_hau_aeg_lit_hun_tsw_sun_arw_mly_jpn_tml_kor_dut_spa_ewe_por_mao_ger_wly_jav_cnt_alb_zul_guj_amh_ctl_grk_rom_eng_qcu_mol_ukr_slo_xho_chh_afr_owc_pol_bat_svk_fbf_mcd_dgb_tag_tha_gam_knd_moo_swa_aze_scr_pan_azi_lda_vie_amr_ses_akn_igb	-1.12381086657227	-2.75456188387344	0.00706998976455921
287	tig_cze_fbf_arw_sod_hau_mlt_svk_uzb_aze_lda_mao_xho_lit_nor_bsq_swe_sid_tsw_mnd_bos_mol_swa_por_akn_urd_fin_swt_yor_hun_alb_anl_geo_lat_eng_afr_ctl_heb_chh_krd_est_ses_sun_ben_tag_jpn_tml_kor_ger_grk_bam_ita_bat_prs_wly_ind_cnt_guj_ven_dut_aeg_ukr_spa_mcd_fre_qcu_bul_rus_pol_cic_amh_glc_owc_slo_mly_rom_ewe_pan_igb_jav_tha_amr_knd_tsn_bem_azi_scr_hin_tur_moo_vie_gam_dyu_dgb_zul	-0.222846130531231	-0.52653817060008	0.599767914206887
288	sod_afr_yor_ctl_hau_sid_chh_pan_tur_azi_xho_tag_tsn_grk_dut_bsq_fre_wly_dyu_cnt_guj_ita_moo_swe_igb_spa_est_tsw_zul_fin_nor_heb_geo_urd_alb_ukr_mol_amh_gam_krd_hun_cic_mly_pol_sun_jpn_tml_kor_prs_ger_ses_glc_mao_eng_tig_jav_mnd_cze_ven_scr_mlt_svk_rus_bul_bos_qcu_mcd_por_lat_ewe_amr_slo_anl_ben_ind_arw_bam_lit_swt_bat_tha_owc_knd_lda_bem_aze_hin_rom_uzb_akn_vie_aeg_fbf_swa_dgb	0.843608626768826	2.00963258687345	0.0473679891018775
289	amh_ctl_tsw_dut_amr_sod_aeg_glc_aze_uzb_fbf_mly_dyu_svk_fre_bsq_ben_anl_swt_cnt_ita_alb_moo_nor_igb_mcd_est_swa_lda_hun_cze_hau_geo_lat_rus_ger_grk_mlt_chh_rom_fin_ewe_jav_urd_ind_jpn_tml_kor_mol_eng_yor_afr_mao_por_heb_tag_mnd_lit_bem_scr_tig_slo_guj_swe_bos_qcu_ukr_arw_spa_xho_wly_pan_sid_pol_bat_krd_ven_bul_cic_sun_tha_owc_knd_bam_zul_tur_hin_prs_azi_akn_vie_gam_tsn_dgb_ses	-0.178724814106563	-0.421811018519299	0.674136411206705
290	hau_dut_dgb_scr_wly_aeg_sod_hin_tur_azi_tsw_sun_swt_lit_spa_bsq_bos_heb_tsn_mnd_eng_grk_ven_arw_zul_pan_est_ewe_xho_fin_cze_anl_geo_guj_lat_fre_ctl_tig_gam_urd_hun_cic_mao_por_ind_jpn_tml_kor_slo_ita_swa_mcd_mly_rus_sid_bat_cnt_krd_bam_nor_chh_rom_afr_pol_mol_qcu_prs_ger_ukr_igb_amh_ben_mlt_alb_tag_swe_dyu_bul_akn_jav_tha_amr_knd_fbf_ses_uzb_svk_glc_aze_lda_vie_owc_yor_moo_bem	-0.546589527515755	-1.30013226300607	0.19676862269827
291	wly_bos_dgb_ukr_hau_sod_mlt_por_tur_uzb_lda_mao_tsw_nor_eng_bsq_glc_owc_cic_mnd_krd_spa_yor_hin_swa_swe_fin_ven_akn_est_cze_chh_geo_afr_ctl_grk_urd_amh_tig_ben_hun_tsn_ind_arw_sun_jpn_tml_kor_mol_fre_moo_svk_jav_dut_aeg_mly_cnt_guj_ewe_prs_anl_bul_ger_pol_alb_qcu_mcd_lat_lit_bem_sid_rom_heb_scr_tag_slo_xho_ita_ses_bat_tha_amr_knd_igb_zul_azi_pan_rus_aze_bam_vie_gam_swt_fbf_dyu	0.269630725252654	0.633894883991012	0.527705466904607
292	wly_svk_ses_cze_aeg_tig_sod_mol_uzb_azi_zul_tag_ewe_urd_por_bsq_bul_sid_igb_mnd_afr_fre_fbf_ukr_cic_prs_est_tsw_dgb_hun_spa_owc_geo_lit_scr_dut_ger_anl_amh_rom_fin_xho_jav_krd_sun_jpn_knd_kor_arw_nor_swt_ita_ind_guj_heb_bat_cnt_pol_ven_rus_mlt_lat_grk_bos_slo_qcu_mcd_hin_ben_swa_gam_eng_hau_glc_mao_pan_yor_alb_tsn_mly_tha_chh_tml_akn_lda_aze_swe_ctl_tur_dyu_vie_amr_moo_bem_bam	0.0173045418721023	0.0407352300087105	0.967594299571379
293	amh_rus_cic_svk_mlt_hau_anl_lat_azi_aze_tsn_mao_lda_slo_spa_bsq_urd_amr_xho_mnd_rom_ita_akn_arw_bam_swe_hun_moo_ven_fin_scr_sid_geo_pan_lit_dut_bos_wly_sod_ger_est_fbf_bat_pol_sun_jpn_knd_kor_fre_nor_yor_bul_ind_cze_heb_jav_cnt_grk_igb_mol_aeg_eng_ukr_por_ben_qcu_alb_hin_afr_ewe_chh_krd_owc_prs_mly_glc_swa_ctl_dgb_tag_tha_gam_tml_zul_bem_tur_guj_mcd_uzb_swt_vie_tig_ses_tsw_dyu	0.138307600098272	0.325346771459025	0.745649460582888
294	mlt_mcd_zul_krd_gam_sod_chh_fre_uzb_azi_yor_ind_tsn_svk_arw_bsq_swe_amr_bam_cnt_ukr_scr_igb_lat_ven_urd_fin_ses_ewe_hun_prs_tig_geo_alb_ben_rus_rom_heb_owc_bul_est_dyu_bat_ger_mao_jpn_tml_kor_bos_guj_bem_pan_jav_hin_sid_tag_mnd_glc_moo_cze_wly_afr_ctl_ita_pol_qcu_lit_por_dut_tsw_hau_nor_amh_grk_sun_spa_fbf_mol_xho_mly_tha_anl_knd_cic_dgb_tur_slo_eng_aze_swa_vie_aeg_lda_swt_akn	-0.808051522518866	-1.94406696539865	0.0549097892261967
295	sid_cze_bem_bos_chh_aeg_owc_dut_uzb_azi_yor_bat_fbf_hin_guj_bsq_spa_anl_tsw_mnd_urd_prs_swa_afr_bam_bul_hun_akn_ewe_est_mcd_gam_geo_pol_lat_rom_ctl_mlt_heb_por_fin_dyu_sun_pan_mly_jpn_knd_kor_scr_alb_lda_nor_tag_ita_amh_mao_cnt_krd_cic_eng_sod_lit_mol_ben_svk_qcu_swe_ger_glc_moo_amr_grk_tig_rus_jav_ukr_ven_fre_zul_ind_tha_hau_tml_dgb_tsn_aze_slo_arw_tur_xho_vie_wly_igb_swt_ses	-0.566581000610785	-1.35178682674866	0.179722157331245
296	sid_pan_swt_lat_wly_amr_heb_bul_tur_aze_ses_tag_swa_glc_urd_bsq_spa_aeg_dyu_cnt_krd_nor_fbf_fre_yor_svk_hun_ven_tsn_est_eng_amh_geo_lit_ita_mcd_mol_hau_sod_pol_fin_bem_sun_rom_jav_jpn_tml_kor_alb_dut_akn_rus_bat_afr_chh_ind_mnd_ctl_moo_arw_tig_scr_hin_bos_ger_qcu_swe_ben_por_bam_gam_ukr_owc_cze_mly_guj_lda_prs_tsw_mao_tha_anl_knd_dgb_igb_uzb_slo_grk_azi_zul_vie_mlt_ewe_cic_xho	-1.0522029900543	-2.55712573665003	0.0121725473524362
297	owc_rus_swt_cze_sod_heb_anl_bul_azi_tur_fbf_bat_igb_lat_mcd_bsq_spa_amr_xho_cnt_scr_pan_lda_ger_dgb_mol_hun_cic_akn_est_eng_chh_geo_ctl_prs_grk_arw_mlt_tig_hin_fin_bam_mly_krd_tag_jpn_tml_kor_lit_slo_tsn_nor_sun_rom_gam_jav_mnd_guj_bem_ita_sid_ukr_afr_svk_dut_qcu_por_bos_fre_moo_hau_urd_aeg_pol_ind_ben_ewe_alb_zul_mao_tha_wly_knd_yor_swa_aze_glc_swe_uzb_tsw_vie_amh_dyu_ven_ses	-0.895567620033405	-2.17345033476186	0.0322864404170012
298	chh_mcd_igb_mol_amh_anl_heb_ger_aze_tur_lda_tag_xho_grk_pol_bsq_swe_tig_tsn_mnd_ukr_glc_moo_dut_bam_urd_hun_akn_cic_fin_ben_aeg_geo_rom_bul_spa_nor_wly_mlt_slo_est_dyu_bat_alb_mao_jpn_tml_kor_lat_pan_zul_krd_sun_bos_sod_mly_cnt_fre_ewe_ita_amr_prs_ctl_eng_hin_qcu_guj_scr_afr_ven_sid_lit_hau_cze_ind_svk_ses_por_yor_jav_tha_owc_knd_swt_swa_uzb_arw_rus_azi_dgb_vie_gam_bem_fbf_tsw	-0.589338873277008	-1.40717876755702	0.162707733006943
299	tig_guj_tsw_pol_owc_hau_heb_slo_tur_uzb_zul_mao_tsn_mol_svk_bsq_alb_amr_moo_cnt_rom_afr_swa_arw_yor_dut_hun_igb_dgb_est_glc_mlt_geo_spa_grk_cze_ben_aeg_chh_lit_fin_fbf_mly_eng_sun_jpn_tml_kor_por_nor_cic_mcd_tag_pan_amh_ind_mnd_rus_xho_fre_gam_hin_ukr_swe_ctl_qcu_bul_urd_krd_bem_wly_lat_sid_scr_bat_ita_lda_ger_ses_jav_tha_anl_knd_ewe_akn_aze_prs_bos_azi_swt_vie_sod_dyu_bam_ven	-1.13337889143679	-2.78496005786979	0.00648682058577299
300	amr_spa_dgb_scr_hau_chh_anl_swe_aze_uzb_swt_tag_fbf_urd_glc_bsq_krd_wly_lda_cnt_pol_lat_moo_ger_igb_fre_hun_akn_dyu_est_slo_gam_geo_hin_mol_prs_ukr_owc_heb_bos_fin_ses_mao_rus_sun_jpn_tml_kor_por_afr_ven_guj_ind_nor_sod_jav_mnd_rom_xho_mcd_tig_alb_bul_svk_cze_qcu_ita_eng_dut_tsn_aeg_arw_amh_ben_bat_ctl_tsw_pan_bem_mly_tha_mlt_knd_ewe_zul_tur_grk_lit_azi_cic_vie_sid_yor_swa_bam	-0.244496055512526	-0.577477361259722	0.565012493893442
301	gam_fre_lda_hin_mlt_sod_aeg_afr_aze_uzb_fbf_mly_swa_dut_rus_bsq_eng_sid_tsn_mnd_grk_pan_cic_swe_ewe_por_est_dyu_bam_hun_svk_heb_geo_mol_slo_bul_prs_chh_wly_ita_fin_swt_bat_pol_sun_jpn_knd_kor_lat_nor_ven_guj_ind_alb_amr_tag_cnt_ctl_tsw_lit_hau_mcd_rom_glc_cze_qcu_spa_ger_scr_akn_amh_urd_anl_bos_jav_krd_igb_arw_yor_mao_tha_tig_tml_ses_bem_azi_ukr_ben_tur_dgb_vie_owc_moo_zul_xho	0.277914025165187	0.653900380895015	0.514789652088952
302	gam_ctl_dyu_swe_anl_mlt_heb_mol_azi_aze_lda_mly_swa_rus_bos_bsq_hin_chh_zul_cnt_mcd_por_bem_ger_bam_lat_hun_ses_tsn_fin_scr_amh_geo_slo_ukr_dut_ben_hau_owc_urd_est_cic_sun_rom_ind_jpn_knd_kor_krd_lit_swt_glc_jav_pan_amr_mao_mnd_svk_igb_afr_wly_arw_spa_bul_nor_qcu_guj_fre_prs_xho_sid_cze_sod_eng_bat_alb_tsw_pol_ven_tag_tha_aeg_tml_fbf_moo_tur_ita_grk_uzb_akn_vie_tig_dgb_ewe_yor	-0.806506666878042	-1.94843701477229	0.0543772286720453
303	mlt_grk_xho_cze_amr_gam_sid_mcd_azi_aze_tsn_ind_tsw_krd_ita_bsq_alb_chh_igb_mnd_slo_nor_fbf_swe_dgb_urd_est_yor_moo_fin_spa_anl_geo_lit_rom_dut_scr_tig_owc_lat_hun_akn_bat_svk_mly_jpn_tml_kor_bul_afr_ven_rus_mao_pan_sod_tag_cnt_ctl_dyu_fre_wly_arw_ben_pol_hin_qcu_glc_prs_por_bam_hau_eng_amh_mol_jav_ukr_ewe_ger_swa_sun_tha_heb_knd_ses_swt_tur_guj_bos_uzb_zul_vie_aeg_cic_bem_lda	-0.555308570203635	-1.3248305780341	0.188473450477715
304	hau_guj_ven_urd_heb_amr_aeg_prs_tur_uzb_dgb_sun_bem_scr_glc_bsq_bul_wly_fbf_mnd_alb_eng_swt_por_igb_ita_est_ewe_moo_fin_spa_mlt_geo_dut_krd_mcd_fre_amh_gam_mol_hun_xho_jav_hin_ind_jpn_tml_kor_rus_pan_cic_ger_bat_arw_anl_tag_cnt_lit_zul_svk_owc_bos_rom_ctl_lat_qcu_grk_swe_pol_ses_sid_nor_tig_ukr_mly_slo_yor_ben_lda_mao_tha_sod_knd_bam_swa_aze_afr_cze_azi_dyu_vie_chh_tsw_akn_tsn	-0.10442351817096	-0.245915794820643	0.80628933466583
305	aeg_ger_igb_eng_amh_sid_hau_ben_uzb_aze_swa_jav_dgb_lit_por_bsq_lat_anl_yor_mnd_ita_mol_lda_rom_fbf_scr_hun_bem_xho_est_nor_tig_geo_ctl_svk_pan_arw_gam_mlt_glc_fin_swt_ind_alb_mly_jpn_tml_kor_prs_swe_akn_grk_bat_fre_owc_tag_cnt_spa_cic_guj_chh_bul_afr_rus_bos_qcu_ukr_cze_slo_zul_sod_pol_amr_hin_sun_dut_ewe_mcd_dyu_mao_tha_heb_knd_bam_moo_tur_urd_krd_azi_ven_vie_wly_tsn_ses_tsw	-0.679323966082557	-1.62785425530961	0.106939124589282
306	heb_grk_zul_cze_mlt_aeg_gam_ger_tur_aze_ven_jav_tsw_ita_scr_bsq_por_amr_bem_cnt_pol_swe_dgb_ukr_bam_dut_est_ses_yor_fin_mol_wly_geo_pan_ctl_glc_urd_owc_hau_lat_hun_cic_mao_spa_bat_jpn_knd_kor_prs_krd_swa_arw_ind_nor_tig_mly_mnd_hin_xho_lit_sid_fre_mcd_guj_slo_qcu_eng_alb_bul_swt_anl_ben_amh_bos_tag_afr_dyu_rus_moo_sun_tha_sod_tml_fbf_akn_uzb_svk_rom_azi_igb_vie_chh_tsn_lda_ewe	0.111251789742969	0.262145097191224	0.793789352604837
307	owc_lat_tsn_urd_sid_anl_wly_rus_azi_aze_fbf_ind_lda_ger_eng_bsq_lit_heb_bem_cnt_scr_fre_ven_glc_dgb_swe_fin_yor_bam_est_mcd_amr_geo_guj_krd_svk_dut_aeg_hau_pol_hun_swa_jav_slo_sun_jpn_tml_kor_grk_ita_xho_spa_mly_por_amh_bat_mnd_cze_akn_nor_tig_ctl_hin_afr_bul_qcu_prs_mol_pan_ewe_gam_rom_sod_ukr_mao_bos_dyu_ben_swt_tag_tha_mlt_knd_tsw_cic_uzb_arw_alb_tur_igb_vie_chh_moo_ses_zul	-1.27626056276149	-3.17519166349145	0.00203130710967986
308	hau_rom_lda_scr_anl_tig_aeg_bul_aze_uzb_xho_mao_cic_svk_urd_bsq_dut_wly_bam_cnt_glc_mol_akn_ita_ewe_spa_fin_yor_ven_hun_grk_amh_geo_pol_prs_hin_guj_chh_mlt_afr_est_tsn_bat_swe_jav_jpn_tml_kor_fre_lit_moo_slo_tag_pan_sod_sun_mnd_bos_swt_krd_heb_ukr_cze_ctl_eng_qcu_por_ger_mcd_bem_amr_rus_gam_ben_mly_arw_dgb_alb_fbf_ind_tha_owc_knd_ses_tsw_azi_nor_lat_tur_dyu_vie_sid_swa_zul_igb	0.223269796365876	0.526013894676619	0.600130686139879
309	anl_ita_yor_dut_tig_amh_aeg_por_aze_tur_ses_bat_zul_lit_ben_bsq_scr_owc_igb_mnd_ger_mcd_tsw_hin_lda_eng_fin_cic_dyu_est_arw_sod_geo_rus_slo_spa_ctl_amr_hau_mol_hun_swt_ind_alb_mao_jpn_tml_kor_nor_pol_xho_krd_tag_fre_sid_mly_cnt_pan_ven_glc_wly_swe_urd_svk_guj_qcu_ukr_cze_lat_bam_gam_prs_chh_afr_jav_bul_moo_rom_fbf_sun_tha_mlt_knd_akn_ewe_uzb_grk_bos_azi_dgb_vie_heb_tsn_swa_bem	-1.02613842604725	-2.50804006778351	0.013873178431002
310	owc_grk_swt_svk_mlt_chh_hau_ukr_aze_azi_dyu_tag_bem_slo_ger_bsq_rus_wly_tsn_mnd_glc_arw_bam_pol_igb_ita_hun_akn_dgb_est_hin_sod_geo_rom_pan_spa_por_amr_amh_lat_fin_ses_ind_nor_jav_jpn_knd_kor_scr_mcd_lda_bul_bat_ctl_anl_sun_cnt_bos_ewe_alb_heb_dut_cze_swe_krd_qcu_guj_fre_lit_zul_aeg_afr_sid_eng_mly_mol_yor_prs_tsw_mao_tha_tig_tml_moo_ven_tur_ben_urd_uzb_swa_vie_gam_cic_xho_fbf	0.377936708114853	0.890699091360343	0.375389117019125
311	amr_scr_ewe_rus_chh_heb_hau_lit_azi_uzb_igb_mao_fbf_cze_svk_bsq_glc_mlt_xho_mnd_mcd_swe_dyu_nor_zul_bul_fin_swt_bam_est_alb_aeg_geo_ita_fre_hin_eng_amh_anl_urd_hun_lda_tag_pol_sun_jpn_tml_kor_spa_guj_yor_pan_jav_ukr_wly_mly_cnt_mol_bem_prs_gam_krd_rom_ger_dut_qcu_grk_ctl_arw_ven_sid_ben_owc_bos_ind_lat_akn_slo_cic_bat_tha_sod_knd_swa_tsw_aze_por_afr_tur_moo_vie_tig_tsn_ses_dgb	-0.979022122340942	-2.38408963241454	0.0191526293160462
312	gam_hin_ses_rom_amh_amr_hau_pan_uzb_azi_tsw_jav_ven_urd_fre_bsq_nor_anl_igb_cnt_krd_dut_cic_afr_lda_ger_est_akn_dgb_hun_guj_mlt_geo_lat_mcd_bul_slo_wly_sod_glc_fin_dyu_mao_grk_sun_jpn_tml_kor_eng_rus_yor_svk_ind_scr_heb_tag_mnd_ctl_ewe_prs_aeg_bos_cze_pol_ukr_qcu_spa_swe_mol_moo_owc_lit_tig_ita_bat_ben_xho_arw_swa_mly_tha_sid_knd_tsn_zul_aze_por_alb_tur_swt_vie_chh_bam_bem_fbf	-0.266529712913727	-0.629654227975031	0.53046470402261
313	mlt_fre_ses_ctl_tig_amh_sid_ger_tur_azi_fbf_sun_tsn_cze_swe_bsq_alb_anl_moo_mnd_por_ita_ven_grk_swa_ben_hun_xho_igb_fin_eng_sod_geo_lit_ukr_bos_pan_chh_owc_bul_est_bem_jav_nor_ind_jpn_tml_kor_spa_mcd_tsw_arw_bat_scr_amr_mly_cnt_slo_zul_afr_hau_prs_mol_rom_urd_qcu_dut_hin_lat_bam_heb_guj_aeg_pol_mao_krd_cic_svk_lda_tag_tha_wly_knd_akn_dgb_uzb_glc_rus_aze_dyu_vie_gam_yor_swt_ewe	0.538634796003074	1.27394345844253	0.205857949536042
314	sod_krd_lda_ita_amr_sid_anl_cze_tur_azi_ewe_tag_ses_dut_mol_bsq_afr_aeg_bem_mnd_spa_ukr_akn_mcd_ven_bos_fin_swt_tsn_hun_prs_heb_geo_pol_pan_grk_lit_tig_mlt_ctl_est_igb_bat_nor_ind_jpn_knd_kor_slo_arw_xho_por_sun_alb_hau_mao_cnt_lat_bam_urd_gam_hin_svk_rus_fre_qcu_rom_eng_ben_zul_owc_swe_wly_ger_mly_glc_fbf_guj_yor_jav_tha_chh_tml_tsw_cic_uzb_scr_bul_aze_dgb_vie_amh_swa_moo_dyu	-0.362863341832941	-0.858980369406328	0.392559987295239
315	hau_arw_swt_alb_heb_chh_mlt_slo_tur_aze_lda_sun_ewe_pan_guj_bsq_rus_owc_igb_cnt_rom_ctl_bem_ger_moo_fre_hun_xho_yor_est_spa_anl_geo_cze_dut_pol_bul_amh_amr_lat_fin_swa_ind_urd_tag_jpn_tml_kor_nor_bos_cic_ukr_jav_mcd_sod_mao_mnd_ben_tsw_svk_aeg_glc_scr_lit_krd_qcu_prs_eng_hin_zul_tig_swe_wly_grk_mly_por_tsn_afr_ven_bat_tha_sid_knd_bam_akn_uzb_mol_ita_azi_dyu_vie_gam_fbf_ses_dgb	-0.179043555793916	-0.422619592570363	0.673548375480492
316	hau_slo_xho_bul_aeg_tig_anl_hin_tur_aze_tsw_bat_ses_svk_afr_bsq_rus_wly_bam_mnd_nor_grk_yor_ita_ven_mol_hun_moo_dgb_est_krd_owc_geo_ctl_lit_swe_scr_sid_amh_spa_fin_igb_ind_por_sun_jpn_tml_kor_ben_pol_swa_rom_jav_alb_sod_mao_cnt_arw_bem_fre_gam_ukr_lat_urd_mcd_qcu_cze_guj_pan_zul_amr_dut_chh_prs_tag_glc_ewe_bos_swt_mly_tha_mlt_knd_fbf_lda_azi_ger_eng_uzb_tsn_vie_heb_dyu_akn_cic	-0.585885082574194	-1.39918589865019	0.165083722019236
317	aeg_pol_bem_swe_gam_owc_amh_guj_uzb_tur_ven_sun_tsn_arw_rom_bsq_urd_sod_xho_mnd_scr_grk_fbf_rus_moo_ger_est_yor_zul_fin_prs_hau_geo_krd_por_eng_bul_heb_mlt_lit_hun_dgb_mao_alb_tag_jpn_knd_kor_dut_ita_swa_mol_jav_afr_wly_ind_cnt_ctl_akn_bos_chh_cze_glc_ukr_mcd_qcu_spa_svk_hin_lda_amr_pan_sid_fre_bat_slo_bam_lat_swt_mly_tha_tig_tml_ses_ewe_azi_nor_ben_aze_igb_vie_anl_tsw_cic_dyu	-0.584287888014253	-1.39572310293213	0.16612128823513
318	tig_pol_moo_rom_anl_owc_amr_bul_azi_uzb_swa_jav_ven_pan_ukr_bsq_arw_aeg_ewe_mnd_mol_slo_tsn_hin_akn_fre_est_lda_zul_hun_swe_sid_geo_cze_ben_guj_ita_gam_wly_bos_fin_dyu_mly_nor_bat_jpn_tml_kor_por_spa_tsw_scr_mao_lit_chh_ind_cnt_dut_yor_prs_amh_eng_urd_alb_ger_qcu_ctl_grk_rus_bem_heb_lat_hau_mcd_tag_svk_fbf_afr_igb_sun_tha_sod_knd_ses_xho_aze_glc_krd_tur_dgb_vie_mlt_swt_cic_bam	-0.192783964642223	-0.455134263967599	0.650073400527951
319	sod_pol_bem_afr_wly_heb_owc_svk_azi_uzb_swa_mly_ses_dut_eng_bsq_por_chh_dyu_cnt_hin_krd_bam_spa_swt_alb_hun_ewe_fbf_est_swe_anl_geo_glc_nor_pan_rom_aeg_tig_slo_fin_cic_sun_mol_mao_jpn_tml_kor_lit_cze_lda_scr_jav_ben_hau_bat_mnd_grk_tsn_mcd_amr_arw_bos_prs_lat_qcu_rus_bul_ukr_tsw_mlt_fre_sid_ita_tag_urd_zul_ctl_xho_ind_tha_gam_knd_moo_igb_aze_guj_ger_tur_yor_vie_amh_ven_dgb_akn	-0.39386123402973	-0.937119575095796	0.351124314982311
320	hau_bul_lda_lat_mlt_amr_chh_dut_azi_uzb_swt_mao_bam_cze_eng_bsq_mol_gam_bem_mnd_swe_hin_tsn_arw_zul_por_hun_igb_moo_est_guj_tig_geo_slo_ben_bos_rom_sod_wly_scr_fin_akn_jav_fre_bat_jpn_knd_kor_lit_rus_fbf_ukr_tag_ita_aeg_sun_cnt_pan_cic_krd_anl_glc_alb_ctl_nor_qcu_mcd_urd_prs_swa_heb_grk_sid_spa_mly_ger_tsw_afr_dgb_ind_tha_owc_tml_yor_dyu_tur_pol_svk_aze_ses_vie_amh_ven_xho_ewe	1.1014567534289	2.64445180755773	0.00960487936093174
321	amh_arw_igb_ctl_sod_hau_wly_alb_azi_uzb_tsw_tag_swa_ger_krd_bsq_afr_aeg_cic_cnt_dut_swe_yor_guj_swt_nor_est_akn_xho_hun_hin_anl_geo_pol_ita_lat_bos_mlt_amr_pan_fin_dgb_ind_spa_sun_jpn_tml_kor_slo_grk_zul_cze_bat_mol_heb_mao_mnd_fre_tsn_prs_gam_eng_urd_ben_rom_qcu_por_glc_scr_moo_sid_lit_tig_bul_jav_svk_bem_mcd_ven_mly_tha_chh_knd_bam_dyu_tur_ukr_rus_aze_lda_vie_owc_ewe_fbf_ses	-0.595358949091739	-1.42164403029242	0.158474504856313
322	owc_spa_swa_alb_sid_hau_amh_nor_azi_aze_bam_mao_tsw_ukr_lit_bsq_svk_mlt_ewe_mnd_fre_slo_tsn_ben_zul_rus_est_akn_cic_fin_ger_heb_geo_ctl_hin_guj_afr_wly_tig_rom_hun_igb_bat_bul_sun_jpn_tml_kor_arw_pol_xho_krd_ind_glc_chh_mly_cnt_lat_swt_pan_aeg_por_mol_bos_cze_qcu_swe_scr_dut_dyu_gam_mcd_sod_ita_tag_prs_yor_urd_ses_jav_tha_amr_knd_moo_ven_uzb_eng_grk_tur_bem_vie_anl_fbf_lda_dgb	-0.414558301533061	-0.983869742201774	0.327732281085202
323	owc_hin_bam_pol_sid_tig_sod_glc_tur_uzb_ewe_mly_swa_mol_ita_bsq_cze_anl_ven_mnd_nor_rus_moo_alb_igb_spa_est_swt_tsw_hun_dut_hau_geo_guj_slo_afr_prs_heb_aeg_ukr_fin_cic_jav_bos_tag_jpn_tml_kor_ctl_eng_dgb_bul_bat_lit_amh_ind_cnt_urd_ses_arw_mlt_ger_grk_scr_fre_qcu_ben_swe_svk_bem_wly_pan_amr_rom_sun_por_akn_mcd_zul_mao_tha_gam_knd_fbf_dyu_aze_lat_krd_azi_xho_vie_chh_lda_yor_tsn	-0.732829525456716	-1.7614828992734	0.0814431765620828
324	amh_mcd_tsw_slo_sod_tig_heb_hin_aze_tur_ses_ind_tsn_spa_arw_bsq_alb_owc_akn_mnd_rus_ita_dgb_prs_swa_krd_hun_swt_yor_est_lit_chh_geo_guj_lat_bul_bos_aeg_anl_swe_fin_dyu_jav_glc_bat_jpn_knd_kor_ukr_pol_xho_nor_tag_urd_amr_mly_cnt_svk_bem_por_mlt_ben_dut_fre_eng_qcu_ctl_pan_mol_zul_hau_afr_sid_ger_mao_scr_cic_cze_lda_sun_tha_gam_tml_fbf_igb_azi_grk_rom_uzb_ewe_vie_wly_ven_bam_moo	-0.19295180159662	-0.455691942127434	0.649673744745146
325	owc_grk_tsn_pol_anl_wly_gam_ben_azi_tur_ven_sun_bam_ger_afr_bsq_rom_sod_igb_cnt_glc_alb_swa_eng_swt_pan_fin_dgb_bem_hun_scr_mlt_geo_lit_ctl_ukr_bos_amr_amh_krd_est_xho_ind_nor_jav_jpn_tml_kor_bul_arw_tsw_mol_mao_rus_aeg_mly_mnd_spa_akn_dut_chh_fre_hin_prs_mcd_qcu_swe_ita_cze_cic_sid_slo_heb_lat_bat_svk_dyu_urd_moo_tag_tha_tig_knd_lda_ses_aze_guj_por_uzb_zul_vie_hau_ewe_fbf_yor	0.730040615513143	1.73726244239188	0.0856514969596163
326	heb_prs_swa_pan_mlt_sod_owc_ita_aze_azi_bam_mao_bem_dut_ukr_bsq_nor_anl_akn_mnd_hin_urd_yor_mol_ven_spa_est_lda_dyu_fin_lit_sid_geo_scr_afr_rom_ger_gam_amr_mcd_hun_ses_ind_krd_jav_jpn_tml_kor_ben_slo_xho_ctl_tag_por_wly_bat_cnt_arw_dgb_bul_aeg_rus_glc_bos_guj_qcu_swe_svk_alb_cic_hau_cze_chh_lat_sun_eng_fbf_fre_moo_mly_tha_tig_knd_ewe_zul_tur_grk_pol_uzb_igb_vie_amh_swt_tsn_tsw	-0.0710956169950305	-0.167505426215947	0.867336081836441
327	gam_glc_yor_pol_owc_aeg_hau_bos_tur_aze_lda_tag_zul_rus_ben_bsq_eng_anl_swt_cnt_lit_por_moo_urd_ewe_slo_fin_akn_swa_hun_ger_sid_geo_pan_ukr_swe_ita_amh_mlt_guj_est_ven_sun_krd_mly_jpn_tml_kor_bul_scr_igb_rom_mao_grk_amr_bat_mnd_spa_fbf_ctl_tig_svk_mcd_nor_mol_qcu_fre_arw_afr_dyu_sod_hin_heb_prs_ind_lat_ses_dut_tsw_jav_tha_wly_knd_bam_tsn_azi_cze_alb_uzb_bem_vie_chh_dgb_cic_xho	-0.048637263455056	-0.114582758021982	0.909022867351747
328	heb_ukr_cic_guj_tig_hau_anl_hin_azi_uzb_bem_ind_tsw_swe_bos_bsq_dut_sid_ewe_mnd_krd_ctl_dyu_eng_swt_ita_est_akn_ven_fin_mcd_aeg_geo_pol_ger_alb_rom_owc_amr_por_hun_lda_jav_grk_tag_jpn_knd_kor_prs_ben_xho_cze_bat_mol_chh_sun_cnt_nor_yor_svk_amh_lit_bul_spa_arw_qcu_glc_urd_fre_ses_mlt_rus_wly_lat_mly_slo_igb_pan_zul_mao_tha_sod_tml_tsn_swa_aze_scr_afr_tur_moo_vie_gam_fbf_dgb_bam	-0.492901542941534	-1.17210968801385	0.244146897142171
329	gam_ita_moo_rus_tig_anl_wly_cze_uzb_tur_ven_bat_yor_rom_eng_bsq_bos_sod_igb_mnd_krd_mcd_zul_bul_lda_scr_est_tsw_xho_hun_por_chh_geo_dut_glc_ctl_slo_sid_hau_ben_fin_swa_ind_urd_mly_jpn_tml_kor_spa_guj_dyu_svk_sun_afr_mlt_jav_cnt_swe_cic_lit_aeg_alb_ger_fre_arw_qcu_hin_lat_mol_ses_amh_nor_owc_grk_mao_pol_akn_ukr_fbf_tag_tha_amr_knd_dgb_bem_aze_prs_pan_azi_ewe_vie_heb_tsn_bam_swt	-0.107217860921729	-0.252651198733566	0.801095346788842
330	amh_bul_ewe_ger_gam_owc_hau_glc_azi_tur_swt_jav_tsn_prs_eng_bsq_grk_anl_ven_mnd_cze_afr_swa_fre_lda_lit_fin_akn_cic_est_ita_wly_geo_pol_swe_ukr_slo_mlt_heb_pan_hun_dyu_ind_rus_mao_jpn_tml_kor_rom_scr_fbf_dut_sun_guj_sid_bat_cnt_spa_tsw_mcd_chh_ben_hin_alb_ctl_qcu_svk_nor_por_moo_amr_urd_aeg_mol_tag_krd_zul_bos_igb_mly_tha_tig_knd_yor_xho_aze_lat_arw_uzb_bam_vie_sod_bem_ses_dgb	-0.449944949183067	-1.06820625433156	0.288192421726284
331	amr_bos_ses_prs_gam_sid_amh_scr_uzb_azi_dgb_sun_akn_svk_pan_bsq_por_heb_lda_mnd_ctl_lat_dyu_grk_tsn_ger_fin_swa_bam_hun_swe_hau_geo_ukr_arw_rus_mol_owc_tig_alb_est_moo_mao_hin_ind_jpn_knd_kor_urd_glc_xho_nor_jav_slo_sod_tag_cnt_lit_ewe_ben_wly_rom_pol_krd_spa_qcu_cze_afr_ita_swt_anl_eng_chh_dut_bat_bul_igb_mcd_fbf_mly_tha_aeg_tml_zul_cic_tur_guj_fre_aze_bem_vie_mlt_yor_tsw_ven	-0.437989753465685	-1.03966553547661	0.301190745738106
332	amh_ita_tsn_cze_wly_sid_aeg_nor_uzb_aze_cic_tag_dgb_scr_alb_bsq_eng_chh_fbf_mnd_spa_rus_dyu_pol_zul_krd_hun_swt_tsw_fin_hin_amr_geo_dut_lit_slo_svk_heb_anl_grk_est_yor_jav_rom_mao_jpn_tml_kor_glc_urd_lda_lat_bat_prs_mlt_ind_cnt_bos_swa_swe_sod_ctl_fre_ben_guj_qcu_por_arw_pan_bam_gam_afr_tig_mcd_sun_ukr_xho_bul_ses_mly_tha_owc_knd_bem_igb_tur_ger_mol_azi_akn_vie_hau_ewe_moo_ven	-0.668537237218192	-1.60077519570432	0.112818366542873
333	chh_bul_tsn_fre_mlt_tig_owc_ukr_aze_azi_cic_ind_tsw_bos_spa_bsq_mcd_heb_zul_mnd_arw_nor_bam_ger_ven_cze_est_dgb_lda_hun_ita_aeg_geo_afr_prs_pol_hin_sid_amh_svk_fin_dyu_jav_guj_mly_jpn_tml_kor_pan_lat_akn_rus_sun_swe_hau_bat_cnt_por_yor_lit_sod_dut_alb_eng_scr_qcu_mol_urd_krd_xho_gam_glc_amr_ctl_tag_slo_swa_rom_igb_mao_tha_wly_knd_bem_moo_uzb_ben_grk_tur_fbf_vie_anl_ewe_swt_ses	-0.193339856346026	-0.457087463025373	0.648674104390232
334	sod_krd_igb_mol_gam_owc_heb_rom_azi_tur_akn_mao_bam_fre_pan_bsq_glc_sid_ewe_mnd_eng_bos_tsw_dut_fbf_lat_fin_ven_lda_est_prs_mlt_geo_lit_pol_afr_ctl_aeg_hau_ben_hun_ses_jav_hin_tag_jpn_knd_kor_svk_nor_dgb_bul_ind_urd_amh_mly_cnt_guj_bem_ger_chh_mcd_cze_rus_grk_qcu_alb_ukr_swe_tsn_wly_slo_anl_spa_bat_por_swt_ita_xho_sun_tha_amr_tml_moo_swa_uzb_scr_arw_aze_dyu_vie_tig_zul_yor_cic	-0.707384577290555	-1.69556225365304	0.0933143593137981
335	hau_mol_ewe_por_aeg_gam_chh_ger_aze_azi_swa_mly_xho_dut_nor_bsq_alb_sod_swt_mnd_bos_slo_bem_ctl_yor_pol_fin_fbf_cic_est_spa_wly_geo_guj_rus_glc_krd_amr_anl_urd_hun_moo_bat_lit_tag_jpn_knd_kor_pan_rom_tsn_lat_jav_swe_heb_sun_cnt_scr_zul_arw_owc_eng_bul_fre_ita_qcu_hin_ben_cze_ses_sid_afr_mlt_grk_mao_mcd_tsw_ukr_bam_ind_tha_tig_tml_akn_lda_tur_prs_svk_uzb_dgb_vie_amh_igb_dyu_ven	0.233729706993568	0.550740398294866	0.58313222716366
336	owc_bos_yor_guj_amh_gam_wly_alb_aze_azi_tsw_tag_zul_grk_nor_bsq_rus_aeg_swt_cnt_mcd_fre_bem_ger_swa_prs_fin_dyu_fbf_hun_krd_sid_geo_ben_swe_ctl_scr_hau_sod_mol_est_cic_ind_lat_mao_jpn_knd_kor_bul_svk_lda_hin_sun_pan_amr_jav_mnd_pol_akn_ukr_tig_arw_dut_por_afr_qcu_urd_lit_eng_ven_chh_ita_heb_rom_mly_glc_igb_slo_ewe_bat_tha_mlt_tml_dgb_bam_tur_spa_cze_uzb_moo_vie_anl_xho_ses_tsn	-0.123817418146074	-0.292184557899914	0.770796342043549
337	hau_urd_moo_slo_anl_amr_amh_scr_azi_tur_zul_mly_ewe_grk_bul_bsq_hin_mlt_akn_cnt_ger_dut_dyu_ukr_swt_glc_est_bem_bam_hun_alb_tig_geo_cze_mcd_afr_rom_sid_gam_ita_fin_fbf_bat_pan_ind_jpn_knd_kor_guj_arw_ses_krd_sun_lit_owc_mao_mnd_spa_yor_por_heb_pol_swe_ben_bos_qcu_fre_lat_ctl_tsn_wly_nor_sod_prs_jav_svk_cic_rus_igb_tag_tha_chh_tml_dgb_ven_uzb_eng_mol_aze_lda_vie_aeg_tsw_xho_swa	0.355041965507473	0.836227215153726	0.405170555250645
338	tig_pol_swa_ukr_sid_aeg_amr_krd_uzb_aze_cic_ind_akn_svk_dut_bsq_pan_heb_lda_cnt_rus_rom_igb_fre_dyu_alb_est_moo_bam_hun_lit_chh_geo_urd_ger_hin_eng_anl_hau_bos_fin_xho_jav_cze_mly_jpn_tml_kor_por_scr_zul_nor_mao_mcd_wly_bat_mnd_ben_bem_ita_gam_ctl_guj_spa_lat_qcu_prs_swe_glc_yor_sod_slo_owc_afr_sun_bul_ven_grk_tsw_tag_tha_mlt_knd_fbf_ewe_azi_mol_arw_tur_ses_vie_amh_tsn_dgb_swt	-1.20223531712637	-2.97244059934678	0.00376128155075938
339	gam_nor_xho_cze_mlt_wly_aeg_eng_tur_azi_bem_jav_swa_bul_svk_bsq_arw_amr_akn_cnt_ger_por_lda_dut_fbf_mol_hun_ses_igb_fin_lat_sod_geo_fre_rom_ben_ita_hau_anl_ctl_est_swt_tag_alb_mao_jpn_tml_kor_hin_glc_bam_spa_sun_mcd_heb_mly_mnd_swe_moo_grk_owc_pol_slo_ukr_urd_qcu_krd_bos_afr_tsn_chh_prs_amh_rus_ind_guj_ven_lit_yor_bat_tha_tig_knd_dgb_zul_aze_scr_pan_uzb_tsw_vie_sid_dyu_cic_ewe	-0.273044452872978	-0.64502559972043	0.520498661075818
340	heb_mol_ewe_hin_wly_hau_amh_arw_aze_azi_ven_mao_cic_ger_ctl_bsq_pan_mlt_swt_cnt_fre_alb_tsn_krd_swa_svk_hun_moo_lda_est_slo_gam_geo_rom_guj_eng_nor_sid_anl_mcd_fin_bem_ind_scr_sun_jpn_knd_kor_ukr_bul_dgb_lat_bat_prs_aeg_mly_mnd_swe_dyu_urd_owc_rus_grk_glc_afr_qcu_lit_dut_cze_akn_chh_pol_tig_spa_jav_ben_yor_ita_zul_tag_tha_amr_tml_xho_tsw_uzb_por_bos_tur_igb_vie_sod_bam_ses_fbf	-0.201598639552883	-0.475476541139449	0.635562256043386
341	aeg_scr_dyu_por_chh_amh_heb_prs_uzb_azi_fbf_mly_yor_mcd_hin_bsq_fre_sod_bam_cnt_grk_afr_akn_arw_igb_eng_fin_cic_bem_est_ger_sid_geo_ukr_ben_glc_rus_owc_mlt_dut_hun_moo_jav_cze_ind_jpn_tml_kor_spa_svk_ven_ita_mao_pol_tig_bat_mnd_alb_swa_slo_hau_lit_pan_guj_bul_qcu_krd_nor_ctl_tsw_wly_bos_gam_urd_tag_rom_tsn_lat_ewe_sun_tha_amr_knd_xho_dgb_tur_swe_mol_aze_zul_vie_anl_swt_ses_lda	-0.335605366665995	-0.794782915334556	0.428763418521666
342	amr_krd_swa_nor_chh_tig_owc_scr_aze_azi_igb_mao_zul_eng_slo_bsq_fre_sid_ven_cnt_ita_swe_fbf_bul_tsn_grk_fin_dgb_bam_est_ukr_hau_geo_svk_lat_ctl_spa_heb_sod_alb_hun_lda_tag_ger_jav_jpn_knd_kor_mol_ben_ewe_rom_bat_guj_wly_ind_mnd_urd_cic_lit_amh_hin_mcd_prs_arw_qcu_pol_rus_bos_bem_mlt_pan_anl_por_mly_dut_swt_afr_dyu_sun_tha_aeg_tml_moo_yor_tur_cze_glc_uzb_xho_vie_gam_ses_akn_tsw	-0.0944941693139029	-0.222853356324745	0.82413836959388
343	amr_lit_xho_svk_sod_wly_heb_guj_uzb_aze_bam_ind_moo_fre_bul_bsq_cze_chh_swt_mnd_urd_por_dgb_dut_tsw_arw_fin_ven_ses_hun_rom_tig_geo_spa_afr_slo_hin_owc_mlt_grk_est_zul_sun_lat_jav_jpn_knd_kor_swe_ben_cic_ger_mly_ukr_aeg_tag_cnt_mol_fbf_eng_amh_alb_prs_rus_pol_qcu_ctl_ita_krd_dyu_anl_mcd_sid_pan_bat_bos_yor_glc_tsn_mao_tha_gam_tml_akn_igb_azi_scr_nor_tur_swa_vie_hau_ewe_lda_bem	-0.159556059235953	-0.376641172242208	0.70729825389644
344	gam_bul_xho_scr_chh_anl_owc_grk_uzb_tur_yor_bat_moo_arw_svk_bsq_prs_sid_bam_mnd_bos_lat_tsw_por_igb_pol_fin_ses_dyu_est_urd_heb_geo_fre_slo_ita_rom_sod_hau_cze_hun_fbf_mao_eng_sun_jpn_tml_kor_afr_ctl_swt_dut_mly_hin_amh_tag_cnt_spa_lda_nor_aeg_lit_ben_ger_krd_qcu_mcd_guj_pan_akn_amr_swe_wly_glc_jav_mol_dgb_alb_zul_ind_tha_tig_knd_ven_swa_aze_ukr_rus_azi_ewe_vie_mlt_tsn_bem_cic	-0.551158145792042	-1.31672351010975	0.191166894045655
345	heb_arw_bem_ita_sod_mlt_anl_grk_azi_aze_fbf_mly_dyu_cze_rom_bsq_bos_gam_yor_cnt_fre_scr_dgb_ukr_ewe_pan_est_cic_lda_hun_bul_aeg_geo_hin_svk_swe_afr_tig_amh_lat_fin_ses_sun_mol_mao_jpn_tml_kor_nor_rus_akn_guj_bat_glc_hau_ind_mnd_prs_zul_slo_owc_lit_por_dut_krd_qcu_urd_alb_spa_ven_sid_ger_wly_eng_tag_ben_swa_pol_tsw_jav_tha_amr_knd_moo_xho_uzb_mcd_ctl_tur_tsn_vie_chh_bam_igb_swt	-0.656185578731683	-1.5713034539446	0.119508350935806
346	anl_prs_lda_mcd_sod_amr_wly_pan_uzb_azi_dgb_sun_ses_fre_arw_bsq_alb_amh_xho_mnd_bos_svk_swt_swe_cic_nor_fin_tsn_tsw_est_glc_mlt_geo_ger_ctl_bul_grk_sid_hau_mol_hun_bem_tag_guj_bat_jpn_knd_kor_krd_eng_akn_rus_mly_ita_chh_ind_cnt_cze_swa_hin_owc_scr_pol_ukr_spa_qcu_rom_lit_urd_ven_heb_por_aeg_slo_mao_ben_igb_afr_zul_jav_tha_gam_tml_dyu_yor_tur_dut_lat_aze_moo_vie_tig_fbf_bam_ewe	-0.429054642144313	-1.01935704558585	0.310677961187206
347	mlt_hin_swa_eng_sid_aeg_hau_spa_uzb_tur_cic_tag_ses_prs_afr_bsq_mol_tig_zul_mnd_alb_slo_yor_krd_tsn_ukr_est_swt_ewe_fin_bos_amr_geo_pan_ben_rus_glc_gam_heb_nor_hun_moo_mao_ita_jav_jpn_tml_kor_svk_dut_xho_lat_sun_por_owc_ind_cnt_scr_ven_grk_wly_urd_rom_pol_arw_qcu_guj_cze_lit_tsw_sod_ger_anl_mcd_bat_bul_igb_ctl_dgb_mly_tha_chh_knd_bam_lda_azi_swe_fre_aze_bem_vie_amh_dyu_akn_fbf	-0.459840018492736	-1.09164881175168	0.27780754072608
348	amh_nor_bam_dut_sid_mlt_heb_slo_tur_azi_ewe_bat_ses_ger_mcd_bsq_ben_chh_bem_mnd_alb_svk_dyu_ctl_swa_arw_est_akn_cic_fin_cze_anl_geo_lat_lit_eng_por_amr_wly_grk_hun_tsw_jav_rom_mao_jpn_knd_kor_ita_hin_zul_bos_sun_mol_hau_ind_cnt_fre_ven_guj_aeg_swe_afr_pan_bul_qcu_spa_krd_urd_tsn_owc_glc_sod_prs_tag_ukr_dgb_rus_lda_mly_tha_tig_tml_moo_igb_aze_scr_pol_uzb_swt_vie_gam_xho_fbf_yor	-0.35202108262226	-0.834780386322145	0.405980674143487
349	tig_nor_swt_mol_sod_chh_sid_lit_uzb_aze_moo_jav_akn_krd_eng_bsq_arw_heb_lda_cnt_pan_prs_tsn_cze_dyu_glc_fin_fbf_swa_hun_scr_amr_geo_bos_ukr_swe_guj_amh_owc_fre_est_tsw_tag_dut_sun_jpn_tml_kor_hin_afr_bam_por_mao_spa_mlt_bat_mnd_grk_ewe_ger_hau_urd_rus_bul_ben_qcu_alb_lat_mcd_bem_wly_pol_aeg_svk_mly_rom_ven_ctl_dgb_ind_tha_gam_knd_zul_igb_azi_ita_slo_tur_ses_vie_anl_xho_yor_cic	-0.275011862682505	-0.651816210062243	0.516127390071797
350	amh_eng_lda_alb_mlt_amr_gam_svk_azi_tur_zul_mao_fbf_lat_swe_bsq_scr_tig_xho_mnd_cze_ben_yor_nor_swt_slo_est_dgb_ven_hun_ctl_heb_geo_bos_pol_rus_grk_hau_anl_rom_fin_ewe_mly_guj_tag_jpn_tml_kor_dut_ukr_cic_fre_jav_bul_wly_ind_cnt_spa_igb_prs_sod_krd_ita_lit_mol_qcu_pan_arw_glc_bem_owc_por_chh_afr_bat_mcd_tsw_ger_swa_sun_tha_sid_knd_tsn_ses_aze_urd_hin_uzb_dyu_vie_aeg_bam_moo_akn	-0.732900872404868	-1.76600329009361	0.0806769501703484
351	mlt_grk_swt_mol_gam_hau_sod_spa_azi_uzb_swa_mao_dyu_mcd_dut_bsq_ctl_amr_dgb_mnd_nor_ger_lda_afr_tsn_slo_hun_zul_bem_est_bul_sid_geo_glc_fre_guj_ita_wly_tig_alb_fin_fbf_mly_arw_jav_jpn_tml_kor_rus_hin_cic_ben_ind_rom_anl_bat_cnt_svk_yor_eng_chh_pan_pol_por_krd_qcu_lat_urd_prs_ses_amh_scr_heb_swe_tag_cze_akn_bos_ven_sun_tha_owc_knd_bam_igb_tur_lit_ukr_aze_moo_vie_aeg_ewe_tsw_xho	-0.333771612600331	-0.790213492803604	0.431413447757596
352	heb_alb_zul_prs_aeg_hau_chh_swe_azi_uzb_swa_mly_tsn_guj_dut_bsq_ger_owc_akn_cnt_nor_krd_ses_spa_yor_bul_est_dgb_xho_fin_urd_amh_geo_ukr_fre_svk_pan_wly_mlt_eng_hun_lda_bat_por_jav_jpn_knd_kor_arw_ctl_swt_ita_sun_mcd_tig_mao_mnd_pol_fbf_grk_gam_afr_scr_ben_slo_qcu_glc_cze_hin_bam_amr_lit_sod_bos_tag_rom_igb_lat_bem_ind_tha_sid_tml_ewe_tsw_aze_rus_mol_tur_dyu_vie_anl_cic_moo_ven	0.26716814349567	0.628932350401594	0.530935143286209
353	owc_scr_yor_svk_amh_mlt_sod_ita_uzb_aze_dyu_mao_tsw_por_fre_bsq_pol_hau_swt_mnd_ger_afr_ewe_bul_moo_hin_hun_akn_xho_est_rus_chh_geo_grk_pan_ben_glc_sid_gam_swe_fin_ven_sun_ctl_tag_jpn_knd_kor_arw_rom_bam_bos_ind_cze_tig_mly_cnt_mcd_cic_alb_wly_slo_spa_urd_prs_qcu_lit_krd_lat_igb_anl_guj_heb_nor_bat_dut_bem_eng_swa_jav_tha_amr_tml_fbf_zul_tur_mol_ukr_azi_ses_vie_aeg_dgb_lda_tsn	-0.573148126032987	-1.36823295193126	0.174535774563103
354	gam_alb_yor_svk_heb_chh_anl_arw_tur_azi_bam_ind_igb_rus_afr_bsq_prs_owc_akn_cnt_dut_ctl_moo_cze_tsw_slo_est_ewe_lda_hun_rom_wly_geo_spa_glc_eng_bul_hau_aeg_mol_fin_xho_bat_ger_mao_jpn_tml_kor_ita_pan_dyu_lit_mly_swe_amr_sun_mnd_guj_swa_fre_sid_por_grk_pol_bos_qcu_urd_lat_nor_ven_mlt_ukr_sod_ben_jav_hin_dgb_scr_bem_tag_tha_amh_knd_ses_swt_uzb_mcd_krd_aze_zul_vie_tig_cic_tsn_fbf	-0.0862928422879756	-0.203305675402812	0.839340292246583
355	owc_guj_ses_swe_tig_aeg_heb_spa_azi_aze_tsw_bat_bem_cze_scr_bsq_prs_amr_cic_mnd_dut_ger_yor_ctl_igb_hin_fin_dgb_ewe_est_pan_mlt_geo_arw_grk_ukr_alb_hau_chh_eng_hun_tsn_mao_ben_jav_jpn_knd_kor_por_ita_akn_lat_ind_nor_sod_sun_cnt_rus_fbf_afr_wly_mcd_bos_pol_slo_qcu_svk_mol_krd_moo_anl_bul_gam_rom_mly_urd_xho_fre_swt_tag_tha_sid_tml_dyu_bam_uzb_lit_glc_tur_ven_vie_amh_lda_zul_swa	-0.368970313510473	-0.87524695027099	0.383694436149965
356	sid_pol_yor_prs_anl_hau_aeg_guj_tur_uzb_fbf_mao_ven_eng_grk_bsq_dut_sod_cic_cnt_lit_ger_bem_pan_xho_bos_est_tsn_ewe_fin_bul_mlt_geo_scr_krd_svk_ben_heb_owc_slo_hun_bam_jav_rom_bat_jpn_tml_kor_swe_hin_akn_por_sun_spa_amh_mly_mnd_ita_lda_mol_chh_urd_mcd_afr_nor_qcu_glc_ukr_lat_dgb_gam_alb_wly_arw_tag_ctl_swa_cze_tsw_ind_tha_tig_knd_ses_zul_aze_rus_fre_azi_igb_vie_amr_dyu_moo_swt	-0.135219084385648	-0.318916072214435	0.750505335360324
357	tig_urd_moo_guj_hau_owc_anl_afr_aze_azi_igb_sun_cic_bos_scr_bsq_pan_amh_bem_cnt_por_grk_lda_cze_tsn_pol_fin_dgb_tsw_est_swe_sid_geo_arw_dut_eng_alb_mlt_aeg_glc_hun_ewe_mao_hin_mly_jpn_knd_kor_ukr_bul_swa_nor_ind_lit_gam_jav_mnd_fre_ses_ger_wly_mol_spa_svk_lat_qcu_krd_ben_ita_xho_chh_prs_amr_rom_bat_mcd_yor_rus_swt_tag_tha_sod_tml_fbf_bam_uzb_slo_ctl_tur_akn_vie_heb_ven_zul_dyu	-0.405455243212781	-0.961188080628923	0.338950055570652
358	sid_krd_ven_scr_mlt_amr_tig_ctl_uzb_azi_bem_mly_fbf_nor_ger_bsq_eng_gam_zul_mnd_swe_bos_ses_pol_lda_lit_est_ewe_swa_fin_fre_sod_geo_prs_hin_spa_mcd_heb_owc_dut_hun_tsn_sun_slo_mao_jpn_knd_kor_afr_ita_cic_pan_tag_rus_wly_jav_cnt_arw_akn_glc_chh_alb_lat_bul_cze_qcu_rom_por_urd_tsw_anl_svk_hau_ukr_bat_ben_swt_guj_bam_ind_tha_aeg_tml_moo_xho_aze_grk_mol_tur_yor_vie_amh_dyu_dgb_igb	-0.539772743572464	-1.28629795378574	0.201532172937331
359	sod_fre_bem_bul_tig_mlt_heb_glc_tur_uzb_tsw_ind_ses_grk_mcd_bsq_spa_wly_zul_cnt_cze_rom_bam_ctl_fbf_lat_fin_lda_moo_hun_ben_sid_geo_lit_dut_eng_alb_anl_chh_mol_est_akn_bat_pan_jav_jpn_tml_kor_swe_krd_ewe_por_sun_ger_aeg_tag_mnd_scr_xho_guj_gam_rus_afr_ukr_arw_qcu_svk_ita_hin_dgb_amr_slo_owc_bos_mly_urd_swa_nor_cic_mao_tha_amh_knd_swt_yor_aze_pol_prs_azi_igb_vie_hau_ven_dyu_tsn	-0.513331670411949	-1.22416504415626	0.223982115441869
360	gam_scr_akn_por_heb_chh_wly_ger_uzb_azi_dgb_jav_ewe_ctl_lat_bsq_grk_tig_igb_mnd_rom_slo_dyu_eng_moo_swe_fin_swt_xho_hun_mol_aeg_geo_alb_bos_pol_arw_sod_owc_ben_est_fbf_tag_rus_mao_jpn_tml_kor_dut_fre_bem_bul_ind_hin_hau_bat_cnt_mcd_ven_afr_anl_krd_ita_pan_nor_qcu_ukr_guj_prs_tsw_mlt_svk_amr_spa_sun_lit_yor_glc_zul_mly_tha_sid_knd_ses_tsn_aze_cze_urd_tur_bam_vie_amh_swa_lda_cic	-0.320932886466991	-0.761272374757073	0.448420469120554
361	owc_ben_moo_bos_wly_aeg_hau_krd_tur_aze_lda_mao_dgb_nor_urd_bsq_spa_chh_ewe_mnd_ita_ctl_ses_scr_ven_alb_hun_cic_akn_est_mcd_tig_geo_svk_ukr_eng_bul_amr_gam_prs_fin_dyu_sun_pan_mly_jpn_knd_kor_glc_rom_tsw_hin_tag_fre_amh_bat_cnt_por_tsn_mol_sid_swe_dut_rus_ger_qcu_lit_grk_guj_zul_mlt_afr_sod_arw_jav_pol_swt_slo_igb_ind_tha_heb_tml_yor_bam_azi_cze_lat_uzb_swa_vie_anl_fbf_bem_xho	-0.632184550996194	-1.51566068793884	0.132996831216788
362	aeg_pol_moo_por_sid_wly_heb_ger_uzb_azi_igb_jav_cic_lat_pan_bsq_nor_hau_dgb_cnt_hin_dut_zul_bos_tsn_slo_fin_fbf_yor_hun_svk_tig_geo_scr_ukr_fre_mol_owc_mlt_urd_est_bam_mao_rom_ind_jpn_knd_kor_glc_cze_ewe_arw_tag_ben_amr_sun_mnd_grk_swa_krd_sod_afr_ita_alb_bul_qcu_lit_mcd_rus_ven_gam_ctl_amh_guj_bat_eng_lda_swe_tsw_mly_tha_chh_tml_swt_xho_aze_prs_spa_tur_akn_vie_anl_dyu_bem_ses	-0.784156455774339	-1.88799111750818	0.0621447496496224
363	chh_glc_lda_ita_aeg_owc_wly_slo_uzb_tur_ewe_bat_zul_rus_scr_bsq_hin_hau_tsw_cnt_afr_fre_fbf_arw_xho_pol_est_swa_bam_hun_por_sod_geo_cze_pan_grk_prs_heb_amr_ukr_fin_igb_jav_dut_mao_jpn_tml_kor_rom_bul_akn_ctl_sun_ben_mlt_mly_mnd_guj_bem_lit_gam_urd_spa_swe_ger_qcu_svk_eng_alb_dyu_amh_lat_anl_mol_ind_krd_yor_mcd_cic_tag_tha_sid_knd_tsn_ses_aze_nor_bos_azi_ven_vie_tig_dgb_moo_swt	0.145735709871007	0.342922018089915	0.732431042083516
364	tig_por_tsw_ukr_gam_mlt_anl_ctl_tur_aze_swt_bat_moo_mcd_afr_bsq_nor_hau_igb_cnt_hin_grk_akn_spa_bem_scr_est_cic_dyu_fin_cze_sod_geo_mol_fre_prs_svk_chh_aeg_lit_hun_xho_jav_dut_mao_jpn_knd_kor_pol_alb_swa_swe_sun_ben_sid_mly_mnd_guj_ven_eng_wly_bos_rom_slo_ger_qcu_lat_urd_pan_lda_owc_ita_heb_krd_ind_glc_ses_arw_yor_tag_tha_amr_tml_dgb_fbf_azi_rus_bul_uzb_tsn_vie_amh_bam_zul_ewe	-0.493430502102738	-1.17251232258574	0.243986109191024
365	tig_rus_ewe_alb_anl_hau_owc_prs_tur_azi_akn_tag_cic_swe_guj_bsq_svk_chh_bam_cnt_pan_rom_tsw_fre_lda_arw_fin_yor_dyu_hun_ctl_aeg_geo_cze_mol_dut_ben_amh_gam_nor_est_xho_mly_krd_ind_jpn_tml_kor_afr_slo_bem_bos_mao_mcd_mlt_jav_mnd_urd_tsn_pol_amr_ger_grk_hin_ukr_qcu_lit_glc_spa_swt_sid_lat_heb_ita_bat_bul_moo_por_fbf_sun_tha_wly_knd_ven_igb_uzb_scr_eng_aze_dgb_vie_sod_ses_swa_zul	0.0810659907326804	0.190833414753142	0.849072087318949
366	tig_afr_dyu_grk_aeg_chh_amh_lit_tur_azi_bem_mly_tsw_rus_alb_bsq_rom_heb_akn_cnt_ukr_ger_swt_nor_zul_svk_est_dgb_bam_fin_cze_sid_geo_ben_por_prs_eng_mlt_owc_dut_hun_tsn_jav_guj_bat_jpn_tml_kor_ctl_mol_fbf_fre_tag_bos_anl_sun_mnd_hin_swa_arw_amr_bul_pan_pol_slo_qcu_scr_urd_spa_cic_gam_ita_hau_swe_ind_glc_ewe_krd_lda_mao_tha_sod_knd_ses_ven_aze_mcd_lat_uzb_igb_vie_wly_xho_yor_moo	0.436725319362593	1.02937205121459	0.305974626004308
367	tig_swe_zul_afr_heb_sid_anl_bul_tur_azi_dgb_bat_bam_ben_ger_bsq_fre_amr_dyu_cnt_mol_svk_swt_glc_igb_nor_est_cic_yor_hun_urd_wly_geo_krd_por_ctl_pan_aeg_chh_alb_fin_swa_tag_rom_mao_jpn_tml_kor_dut_eng_fbf_mcd_jav_lit_amh_sun_mnd_ukr_xho_slo_gam_scr_prs_lat_rus_qcu_ita_guj_cze_ewe_sod_arw_mlt_pol_mly_grk_tsw_bos_ven_ind_tha_hau_knd_ses_tsn_aze_spa_hin_uzb_moo_vie_owc_akn_bem_lda	-0.606303793767325	-1.44937447279788	0.150596824807201
368	sid_krd_bem_cze_wly_anl_heb_rus_tur_aze_lda_mao_cic_afr_ctl_bsq_dut_owc_akn_cnt_ukr_lit_bam_pol_yor_eng_hun_fbf_igb_est_grk_tig_geo_bos_hin_ita_por_amr_mlt_mol_fin_dyu_bat_slo_tag_jpn_knd_kor_arw_guj_tsn_alb_ind_svk_gam_mly_mnd_ben_tsw_nor_sod_mcd_fre_ger_swe_qcu_prs_lat_urd_ven_hau_glc_amh_bul_sun_spa_zul_rom_ewe_jav_tha_chh_tml_swa_dgb_azi_pan_scr_uzb_moo_vie_aeg_swt_xho_ses	-0.876107103469327	-2.12211598724231	0.0364858413389307
369	tig_svk_dyu_grk_amh_anl_owc_urd_azi_tur_bam_bat_bem_pan_bul_bsq_eng_mlt_yor_cnt_nor_hin_ven_slo_zul_cze_est_ses_xho_hun_pol_heb_geo_ben_glc_prs_swe_gam_chh_mol_fin_moo_mao_rom_mly_jpn_tml_kor_spa_lat_fbf_rus_tag_ita_sod_ind_mnd_afr_tsn_por_amr_mcd_ctl_scr_lit_qcu_krd_arw_ukr_swa_aeg_ger_hau_fre_jav_bos_lda_alb_swt_sun_tha_sid_knd_tsw_cic_uzb_guj_dut_aze_akn_vie_wly_igb_dgb_ewe	-0.309897248029988	-0.733436819255949	0.465136910867326
370	wly_lit_igb_ctl_chh_gam_sod_grk_aze_azi_bem_mao_moo_urd_mcd_bsq_bul_amr_swa_cnt_cze_swe_swt_guj_ven_arw_est_dgb_yor_fin_ger_amh_geo_krd_glc_spa_ukr_sid_tig_fre_hun_cic_tag_dut_ind_jpn_tml_kor_eng_pan_tsw_afr_jav_slo_anl_bat_mnd_mol_akn_nor_mlt_alb_pol_ita_scr_qcu_hin_ben_rus_bam_hau_rom_owc_bos_sun_lat_dyu_svk_xho_mly_tha_aeg_knd_zul_ses_uzb_prs_por_tur_lda_vie_heb_ewe_tsn_fbf	-0.249079828480381	-0.588185284566445	0.557833626354118
371	anl_spa_ses_bul_owc_mlt_hau_slo_tur_aze_xho_jav_igb_grk_ita_bsq_scr_heb_tsn_mnd_rus_mol_moo_swe_ewe_cze_hun_fbf_lda_est_prs_chh_geo_svk_por_lat_fre_gam_tig_hin_fin_swt_mao_ukr_tag_jpn_knd_kor_dut_urd_bam_pan_sun_mcd_wly_mly_cnt_ger_tsw_ben_amr_bos_alb_eng_krd_qcu_pol_afr_lit_ven_aeg_guj_sid_glc_bat_nor_cic_rom_zul_ind_tha_amh_tml_dyu_bem_uzb_ctl_arw_azi_swa_vie_sod_dgb_yor_akn	-0.17808888111146	-0.420173977194688	0.675327569276561
372	tig_rus_igb_lat_aeg_chh_anl_lit_aze_tur_dyu_bat_moo_glc_grk_bsq_rom_amh_ven_cnt_dut_ukr_cic_eng_zul_pan_est_bam_dgb_hun_arw_amr_geo_nor_krd_afr_ben_hau_heb_ger_fin_ses_ind_pol_tag_jpn_tml_kor_fre_urd_bem_ctl_sun_hin_mlt_mao_mnd_spa_fbf_guj_gam_por_svk_bul_scr_qcu_swe_cze_mcd_tsn_wly_alb_sod_ita_jav_slo_swa_mol_swt_mly_tha_sid_knd_xho_akn_azi_bos_prs_uzb_tsw_vie_owc_yor_ewe_lda	-0.671917892991358	-1.6089361111406	0.111019870040604
373	heb_rus_dgb_pol_gam_wly_mlt_alb_tur_aze_zul_jav_swt_lat_scr_bsq_bos_aeg_xho_cnt_grk_guj_swa_rom_ven_hin_fin_igb_ses_hun_ger_sid_geo_nor_slo_arw_ukr_anl_amr_mol_est_bem_bat_bul_sun_jpn_knd_kor_ctl_cze_tsw_ita_ind_glc_tig_tag_mnd_mcd_cic_urd_hau_prs_fre_ben_pan_qcu_swe_eng_krd_moo_chh_afr_sod_dut_mly_lit_dyu_por_tsn_mao_tha_owc_tml_fbf_ewe_azi_spa_svk_uzb_akn_vie_amh_yor_lda_bam	-0.766855144009472	-1.84263285383443	0.0685685698194246
374	amh_ukr_xho_ita_chh_gam_sod_lat_azi_tur_bem_tag_igb_fre_swe_bsq_dut_wly_tsw_cnt_urd_pan_dgb_cze_ewe_arw_hun_ven_cic_est_rus_hau_geo_svk_afr_bul_mcd_mlt_anl_mol_fin_tsn_mly_ctl_bat_jpn_tml_kor_prs_hin_lda_lit_jav_alb_amr_sun_mnd_scr_swt_por_owc_bos_ger_pol_ben_qcu_spa_eng_krd_zul_heb_grk_aeg_glc_ind_nor_swa_slo_moo_mao_tha_tig_knd_akn_fbf_aze_guj_rom_uzb_bam_vie_sid_dyu_ses_yor	-0.129095865517786	-0.304245553370247	0.76162054799857
375	sod_nor_xho_ita_heb_amr_mlt_spa_tur_aze_cic_ind_swt_bul_mcd_bsq_cze_anl_dyu_cnt_mol_por_ewe_lit_ven_arw_hun_zul_moo_est_afr_aeg_geo_rom_glc_bos_pol_hau_amh_ukr_fin_yor_sun_swe_tag_jpn_knd_kor_pan_krd_bem_eng_bat_fre_sid_jav_mnd_slo_swa_lat_tig_grk_guj_scr_urd_qcu_ger_prs_alb_dgb_owc_svk_chh_dut_mly_ben_ses_rus_igb_mao_tha_wly_tml_bam_tsn_uzb_ctl_hin_azi_tsw_vie_gam_fbf_akn_lda	-0.429151162128937	-1.01893269762406	0.310878312333961
376	sid_rom_tsw_lat_aeg_anl_tig_scr_aze_azi_tsn_jav_ewe_glc_fre_bsq_spa_heb_lda_mnd_bul_cze_ven_grk_cic_prs_est_xho_bem_fin_mol_sod_geo_ita_dut_urd_afr_hau_gam_alb_hun_igb_sun_slo_mao_jpn_tml_kor_arw_lit_dyu_mcd_bat_pan_amh_mly_cnt_eng_bam_rus_chh_pol_hin_ukr_ben_qcu_swe_krd_svk_ses_owc_guj_mlt_ger_ind_nor_swa_ctl_zul_tag_tha_wly_knd_akn_yor_uzb_por_bos_tur_fbf_vie_amr_dgb_swt_moo	-0.401760817674909	-0.952208423137763	0.343459557876943
377	aeg_slo_ses_swe_chh_gam_sid_eng_uzb_azi_xho_jav_tsw_scr_ita_bsq_arw_heb_ewe_cnt_spa_ukr_cic_prs_fbf_cze_hun_ven_swa_fin_pol_wly_geo_guj_mcd_krd_ctl_amr_mlt_nor_est_zul_mly_grk_bat_jpn_tml_kor_ben_ger_dyu_por_mao_lit_sod_sun_mnd_dut_akn_urd_hau_rus_rom_afr_alb_qcu_bos_mol_lat_tsn_amh_glc_owc_bul_tag_pan_dgb_svk_swt_ind_tha_tig_knd_moo_igb_aze_fre_hin_tur_lda_vie_anl_yor_bam_bem	-0.446127391982341	-1.05982726459514	0.29196798769962
378	wly_mol_igb_scr_amh_owc_chh_krd_uzb_tur_cic_ind_tsn_urd_grk_bsq_afr_sod_bem_mnd_prs_lit_dyu_ita_lda_pol_est_yor_fbf_hun_rom_sid_geo_lat_bul_rus_eng_heb_gam_dut_fin_akn_bat_hin_jav_jpn_knd_kor_bos_pan_zul_svk_mao_fre_anl_tag_cnt_swe_tsw_nor_aeg_cze_mcd_ukr_ctl_qcu_alb_por_slo_bam_amr_ben_mlt_spa_sun_guj_moo_arw_ewe_mly_tha_tig_tml_ven_xho_aze_glc_ger_azi_ses_vie_hau_dgb_swt_swa	0.0523860482412331	0.123428637469001	0.902034043665372
379	owc_svk_bam_krd_aeg_mlt_amr_afr_uzb_azi_akn_mao_bem_dut_pol_bsq_hin_sod_igb_cnt_guj_grk_lda_glc_cic_alb_est_tsw_swa_hun_mol_tig_geo_slo_swe_rom_prs_chh_amh_rus_fin_moo_tag_spa_mly_jpn_tml_kor_lit_bos_zul_nor_bat_fre_heb_jav_mnd_lat_tsn_pan_wly_urd_arw_por_bul_qcu_ben_ita_ukr_ses_gam_scr_anl_cze_sun_eng_fbf_ger_ewe_ind_tha_sid_knd_dgb_yor_aze_ctl_mcd_tur_dyu_vie_hau_swt_ven_xho	0.0792427218783838	0.186469602066348	0.852482670520467
380	chh_ukr_moo_swe_amh_sod_sid_ctl_azi_tur_xho_jav_ses_svk_scr_bsq_lat_owc_lda_mnd_rus_slo_igb_afr_swa_bul_est_ven_tsn_fin_mcd_hau_geo_lit_rom_mol_bos_gam_mlt_nor_hun_bam_sun_prs_tag_jpn_tml_kor_guj_pan_fbf_pol_ind_alb_amr_mao_cnt_eng_swt_grk_tig_arw_cze_urd_hin_qcu_ger_glc_ita_cic_aeg_fre_heb_spa_bat_dut_bem_krd_zul_mly_tha_anl_knd_akn_ewe_uzb_ben_por_aze_dyu_vie_wly_tsw_yor_dgb	0.338287451926019	0.797424412706154	0.427235884203713
381	sid_ukr_igb_por_mlt_tig_amr_ctl_uzb_tur_tsw_mly_moo_fre_lat_bsq_arw_hau_dgb_cnt_dut_bul_ewe_alb_bam_nor_hun_tsn_yor_est_afr_gam_geo_spa_mol_pol_bos_chh_amh_guj_fin_lda_sun_eng_mao_jpn_knd_kor_urd_slo_fbf_pan_jav_rom_wly_ind_mnd_mcd_ses_glc_sod_svk_rus_prs_ben_qcu_cze_scr_grk_swt_anl_lit_aeg_ger_bat_swe_ven_hin_dyu_tag_tha_owc_tml_bem_swa_aze_ita_krd_azi_xho_vie_heb_zul_akn_cic	-0.349486517624349	-0.828955524773489	0.409252104974484
382	anl_urd_swa_bul_chh_gam_mlt_pan_azi_aze_fbf_mao_ses_spa_mol_bsq_guj_heb_dgb_cnt_fre_eng_ven_nor_swt_mcd_est_yor_tsn_fin_hin_amr_geo_rom_arw_glc_ita_sid_amh_scr_hun_igb_bat_grk_mly_jpn_tml_kor_rus_por_tsw_svk_sun_bos_wly_ind_mnd_lat_lda_lit_sod_ctl_prs_cze_slo_qcu_pol_ukr_krd_xho_aeg_dut_tig_swe_jav_ger_zul_ben_akn_tag_tha_hau_knd_moo_dyu_uzb_afr_alb_tur_ewe_vie_owc_cic_bam_bem	-0.573420745248801	-1.36758775497941	0.174737078182657
383	sid_pan_tsn_mol_sod_anl_wly_krd_aze_azi_bem_jav_dyu_lat_pol_bsq_bul_aeg_ven_mnd_ita_spa_ses_dut_tsw_urd_est_lda_fbf_fin_ctl_heb_geo_cze_slo_scr_eng_owc_amr_mcd_hun_swt_tag_rom_mly_jpn_knd_kor_hin_ben_bam_rus_mao_swe_chh_ind_cnt_afr_igb_bos_gam_nor_lit_por_fre_qcu_grk_arw_prs_zul_mlt_glc_hau_alb_sun_ger_ewe_ukr_dgb_bat_tha_amh_tml_xho_akn_tur_guj_svk_uzb_moo_vie_tig_cic_swa_yor	-0.0778169490698231	-0.183506552491566	0.854800075636628
384	owc_mol_tsn_bos_aeg_wly_chh_dut_uzb_tur_swt_ind_bam_guj_nor_bsq_lat_sid_akn_mnd_cze_urd_ewe_ctl_igb_grk_est_yor_lda_fin_ger_amr_geo_pan_bul_glc_mcd_hau_tig_ukr_hun_tsw_mao_scr_tag_jpn_knd_kor_hin_lit_dyu_por_mly_arw_sod_jav_cnt_alb_bem_afr_anl_slo_ita_pol_swe_qcu_fre_krd_rom_zul_amh_ben_heb_rus_bat_prs_moo_spa_cic_sun_tha_gam_tml_xho_ven_aze_eng_svk_azi_dgb_vie_mlt_ses_swa_fbf	0.693019274887138	1.64314153227802	0.103730554792548
385	chh_nor_ses_ben_amr_sid_mlt_ger_tur_azi_igb_sun_dyu_ukr_rom_bsq_lit_wly_tsw_cnt_rus_bul_fbf_arw_bam_glc_hun_tsn_moo_fin_mol_anl_geo_spa_hin_dut_slo_hau_tig_alb_est_bem_jav_mcd_mly_jpn_knd_kor_guj_prs_swa_svk_tag_eng_owc_mao_mnd_por_lda_fre_sod_bos_scr_swe_afr_qcu_ita_cze_pol_ewe_aeg_urd_gam_lat_bat_grk_cic_krd_yor_ind_tha_amh_tml_akn_ven_uzb_pan_ctl_aze_dgb_vie_heb_zul_xho_swt	0.308868221823673	0.729736161362387	0.467385536777374
386	tig_lit_akn_scr_sod_wly_hau_por_aze_tur_fbf_tag_bam_swe_rom_bsq_ger_chh_ven_mnd_pan_bos_tsn_fre_swt_dut_est_xho_ses_hun_cze_amh_geo_pol_rus_mcd_glc_amr_sid_ukr_fin_bem_bat_krd_jav_jpn_knd_kor_hin_ita_tsw_ben_mao_mol_mlt_ind_cnt_afr_dgb_guj_gam_urd_nor_lat_bul_qcu_grk_spa_svk_swa_anl_slo_owc_eng_sun_ctl_dyu_alb_igb_mly_tha_heb_tml_lda_yor_azi_arw_prs_uzb_ewe_vie_aeg_moo_zul_cic	-0.556546368247635	-1.32899933010502	0.187099571179434
387	sid_pol_lda_arw_owc_amr_hau_alb_uzb_aze_ewe_jav_bem_bos_scr_bsq_nor_gam_yor_mnd_urd_ben_akn_slo_moo_cze_fin_tsn_dyu_est_lit_chh_geo_eng_grk_ctl_por_tig_anl_ger_hun_dgb_bat_svk_sun_jpn_knd_kor_mcd_mol_bam_pan_mao_hin_mlt_tag_cnt_dut_igb_guj_wly_swe_rom_ukr_spa_qcu_bul_afr_fre_ses_amh_glc_aeg_prs_mly_krd_swa_lat_fbf_ind_tha_heb_tml_tsw_xho_azi_ita_rus_tur_zul_vie_sod_cic_swt_ven	-0.133077028966063	-0.314239530964451	0.754042962432684
388	chh_pol_dgb_hin_heb_aeg_amr_svk_tur_aze_ewe_bat_ses_cze_arw_bsq_mcd_hau_moo_mnd_fre_ctl_yor_lit_igb_rom_fin_bam_akn_hun_lat_amh_geo_bul_krd_guj_eng_tig_anl_ukr_est_cic_ind_ita_mao_jpn_knd_kor_prs_nor_tsn_alb_jav_dut_wly_mly_cnt_ger_xho_spa_sod_ben_por_rus_mol_qcu_bos_pan_scr_swa_sid_glc_mlt_swe_sun_afr_dyu_grk_ven_tag_tha_owc_tml_swt_zul_azi_urd_slo_uzb_lda_vie_gam_bem_fbf_tsw	-0.353125869896925	-0.835776345682118	0.405422903976455
389	heb_ger_dyu_bos_gam_aeg_mlt_prs_azi_aze_bem_ind_lda_guj_afr_bsq_hin_owc_ven_mnd_slo_fre_cic_eng_swa_lat_fin_bam_xho_hun_por_tig_geo_pol_arw_dut_urd_hau_wly_mol_est_tsw_bat_scr_sun_jpn_knd_kor_cze_ukr_fbf_rus_jav_ita_sod_mly_cnt_swe_dgb_ben_chh_grk_glc_ctl_svk_qcu_bul_pan_spa_tsn_amr_alb_sid_rom_tag_mcd_zul_nor_ses_mao_tha_amh_tml_akn_swt_tur_krd_lit_uzb_yor_vie_anl_moo_ewe_igb	-1.00746318500453	-2.45765594989821	0.0158375853223729
390	amr_lat_akn_mol_tig_mlt_sid_mcd_azi_tur_ses_sun_zul_dut_rus_bsq_afr_hau_xho_mnd_por_swe_bem_ger_ven_glc_est_bam_swt_hun_ukr_amh_geo_fre_ben_alb_scr_heb_anl_bul_fin_ewe_tag_hin_bat_jpn_knd_kor_eng_arw_moo_lit_mao_pan_gam_ind_cnt_ctl_yor_slo_sod_spa_nor_guj_cze_qcu_bos_grk_pol_tsw_aeg_svk_chh_urd_mly_krd_tsn_prs_fbf_jav_tha_owc_tml_cic_dyu_uzb_rom_ita_aze_swa_vie_wly_dgb_lda_igb	-0.69124853278255	-1.659128095856	0.100458836889841
391	heb_rus_cic_arw_hau_tig_amr_fre_aze_tur_moo_bat_dgb_spa_lat_bsq_ukr_owc_yor_mnd_pan_hin_ewe_prs_xho_swe_fin_dyu_swt_hun_dut_sod_geo_ctl_pol_cze_ita_anl_chh_nor_est_akn_sun_slo_mly_jpn_knd_kor_grk_svk_fbf_rom_ind_ben_mlt_jav_cnt_eng_tsn_bul_aeg_bos_mcd_krd_guj_qcu_glc_mol_lit_swa_gam_ger_sid_urd_mao_por_bem_afr_bam_tag_tha_wly_tml_tsw_igb_uzb_alb_scr_azi_ven_vie_amh_zul_lda_ses	-0.530633746425197	-1.26486460604971	0.209080227157062
392	aeg_guj_cic_spa_mlt_owc_chh_rus_azi_uzb_yor_ind_lda_ben_swe_bsq_mcd_hau_ewe_cnt_krd_slo_akn_svk_tsw_dut_fin_swt_moo_est_fre_gam_geo_cze_bos_grk_lit_anl_amr_scr_hun_igb_bat_urd_mao_jpn_knd_kor_arw_mol_zul_afr_jav_ctl_tig_sun_mnd_hin_ses_lat_amh_nor_glc_eng_rom_qcu_ukr_pan_prs_dgb_sid_alb_sod_pol_mly_ita_swa_bul_dyu_tag_tha_heb_tml_fbf_xho_tur_por_ger_aze_bam_vie_wly_ven_tsn_bem	-0.266599649744342	-0.630087110969947	0.530182702371591
393	heb_rus_cic_spa_amr_sid_hau_glc_tur_aze_swt_jav_moo_afr_swe_bsq_urd_mlt_igb_mnd_nor_bul_xho_alb_ses_ita_est_zul_bam_fin_ger_amh_geo_slo_mol_hin_svk_chh_wly_lit_hun_lda_mao_pol_sun_jpn_knd_kor_dut_bos_ewe_pan_tag_por_aeg_ind_cnt_lat_fbf_krd_anl_rom_grk_scr_ben_qcu_eng_guj_ukr_akn_gam_fre_owc_arw_mly_ctl_yor_cze_tsn_bat_tha_tig_tml_dyu_dgb_uzb_prs_mcd_azi_swa_vie_sod_bem_ven_tsw	0.576147371956082	1.35961109568315	0.177240390169992
394	aeg_ita_tsw_afr_tig_sod_hau_ctl_azi_aze_lda_mly_swt_urd_cze_bsq_grk_anl_zul_mnd_alb_scr_igb_rom_bem_spa_hun_yor_dgb_fin_hin_owc_geo_slo_mol_ger_pol_chh_mlt_bul_est_swa_sun_pan_mao_jpn_knd_kor_fre_prs_ven_eng_jav_swe_gam_tag_cnt_mcd_xho_ben_wly_guj_glc_lat_dut_qcu_rus_lit_por_tsn_heb_nor_sid_ukr_ind_arw_fbf_krd_moo_bat_tha_amr_tml_ses_cic_tur_bos_svk_uzb_bam_vie_amh_ewe_dyu_akn	-0.977945012357069	-2.38015247503403	0.0193462818235851
395	sid_ben_tsw_bul_sod_amh_mlt_mol_tur_uzb_xho_mly_moo_swe_rom_bsq_afr_tig_akn_mnd_ukr_cze_lda_rus_igb_prs_est_ven_bem_fin_hin_amr_geo_scr_dut_fre_svk_hau_chh_mcd_hun_zul_bat_lit_ind_jpn_knd_kor_bos_ita_dgb_arw_sun_grk_aeg_jav_cnt_guj_tsn_alb_wly_ger_glc_ctl_por_qcu_slo_spa_krd_ses_heb_lat_anl_urd_tag_eng_yor_pan_ewe_mao_tha_gam_tml_swt_fbf_azi_pol_nor_aze_cic_vie_owc_dyu_swa_bam	0.753912991790718	1.78896380595163	0.0768763621808128
396	gam_dut_akn_krd_amh_wly_hau_mcd_uzb_azi_fbf_sun_ses_ukr_prs_bsq_rus_mlt_dgb_mnd_hin_rom_yor_glc_swa_arw_est_zul_xho_fin_por_heb_geo_pol_pan_urd_lat_aeg_tig_bos_hun_bam_bat_lit_mao_jpn_tml_kor_spa_grk_igb_mol_ind_slo_sid_tag_cnt_ita_moo_fre_amr_nor_ben_ctl_ger_qcu_cze_scr_alb_lda_chh_svk_owc_eng_mly_swe_ven_afr_ewe_jav_tha_sod_knd_cic_tsw_tur_guj_bul_aze_tsn_vie_anl_bem_dyu_swt	-0.891007216435146	-2.15340109166482	0.0338736816853157
397	amh_cze_swt_rom_anl_tig_heb_por_azi_aze_tsw_mly_ewe_svk_rus_bsq_pan_aeg_dgb_cnt_pol_mcd_cic_prs_bam_afr_est_lda_xho_hun_fre_amr_geo_lat_krd_nor_urd_sid_chh_spa_fin_zul_sun_mol_jav_jpn_tml_kor_ger_hin_tsn_bul_bat_guj_sod_ind_mnd_slo_dyu_lit_hau_ctl_ukr_scr_ita_qcu_arw_glc_eng_swa_owc_alb_wly_grk_tag_bos_ses_dut_fbf_mao_tha_mlt_knd_moo_bem_tur_swe_ben_uzb_akn_vie_gam_igb_ven_yor	0.199371266367973	0.46930657401819	0.639948929779826
398	hau_fre_swt_krd_wly_owc_heb_ben_aze_uzb_igb_tag_xho_rus_prs_bsq_ctl_tig_yor_cnt_slo_ger_bam_cze_dyu_lit_fin_tsw_dgb_hun_urd_sid_geo_pol_arw_bul_scr_amr_anl_glc_est_ses_sun_grk_ind_jpn_tml_kor_bos_eng_bem_guj_mao_mol_sod_jav_mnd_pan_moo_ukr_chh_rom_swe_ita_alb_qcu_afr_mcd_spa_fbf_gam_hin_mlt_svk_mly_dut_swa_lat_ewe_bat_tha_aeg_knd_cic_lda_tur_nor_por_azi_ven_vie_amh_zul_akn_tsn	-0.445153545987605	-1.05670304204185	0.293384365993009
399	sid_guj_ven_mcd_hau_heb_wly_rom_azi_tur_igb_mly_akn_eng_swe_bsq_afr_gam_tsw_cnt_nor_bos_zul_ukr_yor_mol_fin_dyu_swt_hun_scr_anl_geo_krd_lit_urd_glc_owc_tig_por_est_moo_bat_spa_jav_jpn_tml_kor_hin_ita_dgb_rus_mao_fre_sod_tag_mnd_slo_bem_cze_aeg_lat_alb_ger_prs_qcu_ben_ctl_arw_xho_mlt_pan_chh_grk_sun_svk_swa_bul_fbf_ind_tha_amh_knd_ewe_tsn_uzb_pol_dut_aze_lda_vie_amr_cic_ses_bam	0.604183843100989	1.43406101790789	0.154908729411087
400	mlt_grk_ven_rom_owc_heb_aeg_glc_azi_aze_cic_ind_igb_fre_ukr_bsq_ger_anl_tsw_mnd_bos_swe_swt_prs_tsn_rus_est_ewe_yor_fin_pan_tig_geo_eng_ben_hin_dut_wly_hau_lat_hun_bem_bat_krd_mly_jpn_tml_kor_urd_cze_lda_svk_mao_nor_chh_jav_cnt_ita_ses_mcd_gam_bul_ctl_mol_spa_qcu_guj_pol_afr_xho_amr_por_sid_alb_sun_arw_akn_slo_dyu_tag_tha_sod_knd_swa_dgb_tur_lit_scr_uzb_bam_vie_amh_moo_zul_fbf	-0.881582021410757	-2.1287956921018	0.0359139180205482
401	wly_ukr_tsw_ctl_amh_hau_chh_hin_azi_uzb_igb_bat_lda_por_spa_bsq_krd_gam_fbf_cnt_dut_glc_bam_cze_ven_nor_hun_dgb_cic_est_svk_amr_geo_ben_eng_slo_guj_aeg_owc_rus_fin_tsn_mly_pol_ind_jpn_knd_kor_fre_grk_swa_mol_tag_arw_tig_jav_mnd_bos_yor_scr_heb_prs_pan_swe_ger_qcu_alb_lat_bul_ewe_sid_mcd_anl_afr_sun_rom_zul_lit_dyu_mao_tha_sod_tml_ses_swt_aze_ita_urd_tur_xho_vie_mlt_moo_bem_akn	-0.100723411839611	-0.237677430795156	0.812654128099253
402	wly_krd_tsw_nor_sid_anl_sod_bul_tur_uzb_bem_ind_ses_glc_rus_bsq_ger_mlt_xho_cnt_mol_mcd_ewe_ben_akn_urd_est_cic_swt_fin_grk_hau_geo_arw_rom_guj_afr_owc_chh_spa_hun_tsn_mao_cze_bat_jpn_knd_kor_pol_fre_bam_dut_tag_prs_amr_sun_mnd_swe_fbf_por_gam_slo_ukr_lit_lat_qcu_hin_pan_bos_dyu_aeg_eng_tig_alb_mly_ctl_dgb_scr_swa_jav_tha_amh_tml_igb_yor_aze_svk_ita_azi_zul_vie_heb_ven_moo_lda	-0.382234299114769	-0.905821280383963	0.367371293001336
403	anl_ben_lda_krd_wly_mlt_sod_ctl_uzb_azi_yor_tag_dgb_grk_eng_bsq_ukr_amr_igb_cnt_lit_pol_fbf_ger_tsn_rus_fin_swa_tsw_hun_arw_gam_geo_lat_cze_mol_bul_aeg_sid_guj_est_moo_sun_slo_bat_jpn_knd_kor_dut_ita_ses_afr_mly_por_hau_jav_mnd_fre_akn_rom_amh_swe_urd_glc_bos_qcu_nor_spa_svk_cic_chh_mcd_heb_pan_ind_hin_ven_alb_ewe_mao_tha_owc_tml_bam_dyu_tur_prs_scr_aze_swt_vie_tig_bem_zul_xho	-0.574936152318811	-1.37273150446337	0.173137098418632
404	owc_lit_bem_scr_chh_sid_amh_pol_uzb_aze_bam_mao_dyu_ger_swe_bsq_ctl_mlt_lda_mnd_glc_slo_tsn_ben_akn_urd_hun_cic_xho_fin_ukr_wly_geo_mol_cze_svk_por_anl_hau_ita_est_dgb_sun_fre_bat_jpn_knd_kor_alb_krd_yor_hin_tag_mcd_sod_ind_cnt_prs_tsw_lat_amr_grk_bos_arw_eng_qcu_dut_nor_spa_swa_gam_rus_tig_guj_jav_pan_zul_rom_ven_mly_tha_heb_tml_swt_fbf_tur_afr_bul_azi_moo_vie_aeg_igb_ses_ewe	-0.754979445769765	-1.81255234557648	0.0731274831118785
405	sid_lit_dgb_cze_amr_hau_aeg_lat_tur_aze_tsw_mly_bam_fre_swe_bsq_svk_heb_ses_cnt_eng_grk_yor_pol_bem_nor_fin_tsn_fbf_est_mol_owc_geo_bul_dut_krd_spa_sod_tig_arw_hun_ewe_mao_alb_tag_jpn_knd_kor_pan_rom_igb_rus_jav_ita_chh_ind_mnd_urd_akn_hin_mlt_prs_scr_ben_guj_qcu_afr_ctl_bos_xho_wly_glc_anl_ger_bat_slo_dyu_ukr_lda_sun_tha_gam_tml_moo_swt_azi_mcd_por_uzb_ven_vie_amh_cic_swa_zul	0.352671256793855	0.830536162212278	0.408362795771674
406	tig_slo_zul_spa_wly_owc_mlt_nor_azi_tur_yor_bat_igb_lat_ukr_bsq_ita_hau_xho_mnd_dut_lit_bam_guj_akn_bul_hun_swa_dgb_est_prs_amr_geo_glc_krd_grk_hin_amh_anl_por_fin_lda_tag_cze_mao_jpn_tml_kor_swe_arw_ven_scr_mly_svk_gam_ind_cnt_afr_tsw_fre_chh_pol_ctl_pan_bos_qcu_mcd_ger_urd_moo_heb_rom_aeg_alb_jav_ben_ses_eng_bem_sun_tha_sod_knd_fbf_cic_aze_rus_mol_uzb_swt_vie_sid_dyu_ewe_tsn	-0.70853218773346	-1.70156504422726	0.0921779918887534
407	chh_prs_moo_swe_amh_hau_owc_arw_aze_tur_zul_tag_lda_dut_ukr_bsq_eng_mlt_swa_cnt_afr_por_swt_cze_yor_spa_fin_fbf_cic_hun_mcd_tig_geo_hin_pol_mol_urd_amr_aeg_rom_est_ses_jav_scr_bat_jpn_knd_kor_glc_ger_bem_nor_sun_lit_wly_mao_mnd_bos_bam_slo_sid_alb_ctl_grk_fre_qcu_krd_lat_svk_dgb_sod_pan_anl_ben_ind_guj_akn_ita_tsn_mly_tha_gam_tml_dyu_ven_azi_bul_rus_uzb_igb_vie_heb_xho_tsw_ewe	-0.573336239210513	-1.36920630595962	0.174232417839991
408	sod_eng_yor_arw_hau_gam_wly_alb_aze_tur_cic_bat_lda_krd_svk_bsq_hin_aeg_ewe_cnt_nor_scr_bam_glc_ses_swe_est_dyu_fbf_fin_fre_heb_geo_mol_pol_urd_dut_anl_owc_lat_hun_moo_sun_bul_jav_jpn_tml_kor_pan_rom_tsn_ukr_mao_por_sid_ind_mnd_rus_tsw_ben_amr_afr_prs_grk_slo_qcu_ctl_bos_ita_bem_tig_ger_mlt_lit_mly_mcd_ven_cze_igb_tag_tha_amh_knd_zul_akn_uzb_spa_guj_azi_xho_vie_chh_swt_dgb_swa	-0.382706863899504	-0.908252348803802	0.366092523175033
409	hau_guj_fbf_spa_heb_tig_amr_ger_tur_aze_igb_ind_akn_rom_grk_bsq_afr_sid_tsn_cnt_krd_mcd_ewe_bul_zul_glc_hun_moo_cic_est_mol_anl_geo_eng_bos_nor_pol_aeg_amh_lit_fin_bem_sun_ben_mly_jpn_knd_kor_ctl_slo_ven_ita_jav_lat_owc_tag_mnd_hin_dyu_cze_mlt_arw_alb_por_fre_qcu_svk_swe_dut_ses_wly_pan_sod_ukr_mao_scr_bam_prs_yor_bat_tha_gam_tml_dgb_tsw_azi_rus_urd_uzb_xho_vie_chh_lda_swa_swt	0.10499757329978	0.24736148897474	0.805173751007935
410	mlt_krd_ewe_dut_owc_gam_wly_prs_azi_tur_cic_jav_moo_svk_ukr_bsq_grk_amr_tsw_mnd_nor_por_fbf_urd_swa_pan_est_ven_ses_hun_spa_hau_geo_ger_rom_ben_scr_amh_sid_fre_fin_bem_sun_rus_mao_jpn_knd_kor_slo_mol_xho_swe_bat_ctl_tig_mly_cnt_cze_yor_bos_aeg_arw_afr_ita_alb_qcu_bul_pol_guj_tsn_chh_hin_heb_mcd_tag_eng_igb_glc_bam_ind_tha_anl_tml_lda_swt_aze_lat_lit_uzb_akn_vie_sod_dgb_dyu_zul	-0.517899365818268	-1.23144806207332	0.221260252572158
411	anl_mcd_ven_bos_tig_sid_chh_pol_uzb_aze_tsn_mao_bam_rus_swe_bsq_svk_owc_akn_cnt_por_eng_yor_dut_igb_arw_hun_ewe_lda_est_rom_wly_geo_pan_krd_lit_spa_hau_amh_nor_fin_fbf_ind_afr_mly_jpn_knd_kor_glc_grk_xho_ctl_sun_mol_mlt_jav_mnd_ita_tsw_ben_gam_fre_prs_slo_lat_qcu_guj_urd_scr_ses_aeg_hin_sod_bul_bat_alb_cic_ger_dyu_tag_tha_amr_tml_swt_swa_tur_ukr_cze_azi_moo_vie_heb_bem_dgb_zul	-0.245491514828312	-0.579988673856653	0.563324799513437
412	amh_afr_yor_lit_chh_hau_aeg_svk_azi_tur_xho_mly_lda_eng_grk_bsq_rom_gam_swa_cnt_scr_prs_zul_guj_tsw_ctl_est_dyu_igb_hun_nor_mlt_geo_ben_hin_pan_bos_heb_anl_pol_fin_ses_sun_ita_bat_jpn_tml_kor_glc_krd_ven_alb_ind_fre_sod_mao_mnd_swe_swt_ukr_wly_ger_arw_bul_mol_qcu_spa_cze_urd_ewe_amr_rus_tig_slo_tag_mcd_tsn_dut_bam_jav_tha_sid_knd_cic_akn_aze_lat_por_uzb_moo_vie_owc_bem_fbf_dgb	-0.0205237625707874	-0.0484101515757424	0.961493181207745
413	wly_pan_tsw_dut_gam_chh_tig_krd_uzb_azi_bam_mao_cic_fre_lit_bsq_swe_hau_yor_cnt_svk_lat_dyu_bos_moo_hin_est_lda_bem_fin_urd_amh_geo_cze_ger_glc_slo_amr_anl_prs_hun_dgb_jav_por_bat_jpn_tml_kor_pol_scr_xho_eng_tag_ctl_aeg_ind_mnd_alb_igb_bul_sid_ben_spa_ita_rom_qcu_arw_guj_mcd_swt_mlt_grk_owc_ukr_sun_afr_fbf_nor_tsn_mly_tha_heb_knd_zul_akn_aze_rus_mol_tur_ven_vie_sod_ewe_swa_ses	-0.647265586547	-1.54851772001932	0.12489409697573
414	amh_ben_ses_ger_tig_heb_chh_lit_azi_tur_dyu_mao_moo_bos_nor_bsq_pan_owc_ven_cnt_svk_eng_bem_slo_ewe_arw_hun_bam_tsw_est_ita_sod_geo_rom_mcd_pol_krd_aeg_sid_urd_fin_lda_bat_afr_tag_jpn_tml_kor_hin_swe_cic_guj_sun_scr_wly_ind_mnd_lat_swt_grk_anl_glc_spa_prs_alb_qcu_fre_por_ukr_tsn_mlt_bul_amr_rus_jav_mol_zul_ctl_akn_mly_tha_gam_knd_xho_dgb_aze_dut_cze_uzb_igb_vie_hau_fbf_yor_swa	-0.576289630128743	-1.37808117659987	0.171484896955195
415	gam_svk_tsn_scr_chh_owc_aeg_pan_aze_azi_igb_sun_yor_spa_glc_bsq_ger_amh_lda_cnt_cze_lit_ewe_mol_cic_krd_est_swa_xho_fin_lat_amr_geo_rom_mcd_dut_bos_hau_wly_hin_hun_zul_mly_ukr_bat_jpn_tml_kor_rus_nor_tsw_alb_jav_grk_heb_tag_mnd_guj_bam_ben_mlt_por_ita_fre_slo_qcu_prs_afr_urd_bem_sod_eng_sid_swe_ind_bul_ses_arw_swt_mao_tha_anl_knd_akn_fbf_uzb_ctl_pol_tur_dyu_vie_tig_dgb_ven_moo	-0.161037535982325	-0.379736133056969	0.7050070700094
416	heb_alb_tsn_mcd_tig_wly_amh_ger_azi_tur_igb_mly_ewe_ita_scr_bsq_por_sid_dyu_cnt_ctl_grk_yor_lat_tsw_arw_fin_akn_zul_hun_urd_sod_geo_spa_ukr_nor_slo_aeg_hau_lit_est_bam_jav_cze_sun_jpn_knd_kor_bos_glc_bem_pol_tag_ben_owc_mao_mnd_svk_swa_swe_gam_fre_rom_eng_rus_qcu_mol_guj_pan_ses_amr_bul_chh_dut_ind_prs_dgb_hin_xho_bat_tha_anl_tml_lda_moo_uzb_afr_krd_aze_cic_vie_mlt_swt_fbf_ven	-0.49175948490575	-1.17158834190312	0.244355203637481
417	hau_scr_lda_pan_anl_wly_amh_lat_aze_uzb_ses_ind_xho_arw_bul_bsq_lit_gam_swt_mnd_afr_ger_ven_hin_zul_dut_est_dyu_swa_fin_slo_amr_geo_swe_mcd_cze_urd_chh_owc_grk_hun_tsw_bat_mol_tag_jpn_knd_kor_bos_svk_cic_por_mly_nor_tig_sun_cnt_pol_yor_prs_sod_eng_spa_ctl_glc_qcu_ukr_krd_rus_tsn_sid_guj_heb_rom_jav_ben_dgb_ita_akn_mao_tha_aeg_tml_fbf_bam_tur_alb_fre_azi_moo_vie_mlt_ewe_bem_igb	-0.16754844152224	-0.395221429909668	0.693584547508433
418	sid_cze_cic_mcd_amr_gam_mlt_pol_aze_uzb_yor_bat_swt_arw_ger_bsq_urd_owc_tsn_cnt_hin_pan_zul_swe_xho_eng_fin_dyu_bem_est_slo_tig_geo_bos_bul_scr_afr_chh_wly_alb_hun_dgb_tag_ukr_mly_jpn_tml_kor_rom_fre_tsw_lit_ind_nor_aeg_jav_mnd_grk_bam_mol_sod_guj_svk_ben_spa_qcu_rus_ita_prs_ses_hau_ctl_amh_krd_mao_glc_fbf_lat_ven_sun_tha_heb_knd_moo_swa_azi_por_dut_tur_ewe_vie_anl_lda_igb_akn	0.476999241463196	1.1256378061175	0.263215369258814
419	mlt_rom_ewe_guj_heb_hau_amr_ita_uzb_aze_xho_jav_zul_prs_ctl_bsq_slo_gam_bam_cnt_lat_rus_swa_bul_igb_fre_fin_tsn_cic_est_eng_tig_geo_grk_pan_mol_cze_amh_sid_svk_hun_dgb_sun_lit_mly_jpn_knd_kor_dut_ukr_fbf_swe_bat_arw_owc_mao_mnd_pol_ven_krd_anl_mcd_afr_alb_hin_qcu_urd_ben_nor_swt_wly_bos_chh_ger_ind_spa_bem_por_tsw_tag_tha_aeg_tml_lda_ses_tur_glc_scr_azi_yor_vie_sod_akn_moo_dyu	-0.0515530504761432	-0.121446180076477	0.903599663962327
420	aeg_guj_dyu_ctl_heb_sod_chh_alb_uzb_aze_bam_mly_yor_slo_pan_bsq_lat_gam_dgb_cnt_cze_ukr_moo_scr_zul_swe_est_ses_bem_hun_afr_amh_geo_arw_krd_pol_fre_hau_sid_dut_fin_tsn_sun_svk_tag_jpn_knd_kor_eng_mcd_ven_rus_jav_mol_mlt_bat_mnd_bos_akn_bul_wly_ita_rom_ben_ger_qcu_por_glc_spa_lda_tig_lit_amr_hin_ind_grk_cic_urd_swt_mao_tha_owc_tml_swa_xho_tur_prs_nor_azi_ewe_vie_anl_tsw_fbf_igb	0.241741685423491	0.569225061549645	0.570575676185155
421	sod_pol_tsn_svk_hau_aeg_tig_cze_uzb_aze_ses_tag_dgb_fre_rom_bsq_urd_amr_cic_cnt_slo_krd_zul_bos_xho_ukr_fin_ewe_akn_est_guj_gam_geo_ger_mcd_pan_arw_chh_anl_por_hun_swa_mly_rus_bat_jpn_tml_kor_afr_prs_ven_grk_mao_glc_owc_ind_mnd_hin_lda_ctl_wly_spa_alb_scr_lit_qcu_eng_lat_ita_fbf_amh_bul_heb_nor_jav_dut_dyu_ben_bem_sun_tha_mlt_knd_igb_bam_azi_swe_mol_tur_swt_vie_sid_moo_yor_tsw	-0.482338467428561	-1.14574260391577	0.254841362700895
422	wly_rom_tsn_prs_tig_amh_hau_pol_tur_aze_ven_sun_tsw_mol_alb_bsq_bos_amr_swa_mnd_spa_ukr_ewe_cze_akn_lat_est_fbf_yor_fin_ger_heb_geo_swe_afr_glc_bul_gam_mlt_lit_hun_moo_jav_ctl_ind_jpn_knd_kor_por_ita_xho_rus_bat_guj_anl_mao_cnt_grk_lda_scr_sod_ben_dut_fre_krd_qcu_svk_arw_hin_bam_chh_pan_aeg_eng_mly_nor_ses_urd_swt_tag_tha_sid_tml_bem_zul_azi_mcd_slo_uzb_dyu_vie_owc_cic_dgb_igb	0.154301985873938	0.363089513524663	0.717361984933119
423	hau_rus_ewe_afr_sid_heb_mlt_bul_uzb_azi_swt_mly_dyu_pol_grk_bsq_rom_wly_fbf_mnd_fre_svk_xho_arw_swa_bos_hun_cic_zul_est_mol_sod_geo_mcd_ukr_nor_prs_amh_aeg_krd_fin_ses_mao_pan_ind_jpn_knd_kor_urd_ctl_igb_slo_jav_por_chh_tag_cnt_cze_dgb_ita_gam_lit_alb_glc_dut_qcu_lat_spa_hin_tsn_anl_guj_amr_eng_bat_ben_bem_ger_bam_sun_tha_owc_tml_yor_tsw_tur_swe_scr_aze_lda_vie_tig_ven_moo_akn	-0.452678058884553	-1.07556780160872	0.284903037110768
424	amr_ctl_ven_ben_mlt_tig_sid_arw_aze_azi_dgb_jav_akn_por_grk_bsq_mcd_chh_moo_mnd_prs_guj_bam_bul_yor_afr_est_bem_fbf_hun_cze_sod_geo_pan_dut_swe_krd_hau_amh_nor_fin_swa_ind_alb_mly_jpn_knd_kor_mol_urd_ewe_bos_sun_rus_gam_tag_cnt_ger_dyu_spa_aeg_scr_ukr_lit_glc_qcu_ita_pol_lat_tsn_heb_hin_wly_rom_mao_fre_tsw_eng_cic_bat_tha_anl_tml_xho_swt_tur_svk_slo_uzb_ses_vie_owc_zul_igb_lda	0.219850984335858	0.518169100945512	0.605570881638431
425	aeg_hin_bem_prs_tig_chh_mlt_pol_tur_aze_igb_tag_xho_ben_afr_bsq_svk_gam_akn_cnt_urd_mol_dyu_guj_yor_scr_fin_ewe_swt_est_ukr_heb_geo_alb_slo_ger_grk_hau_amh_cze_hun_tsw_jav_spa_ind_jpn_knd_kor_fre_pan_bam_swe_bat_bul_wly_mao_mnd_lit_tsn_bos_anl_eng_por_dut_arw_qcu_lat_ctl_rus_dgb_sid_glc_amr_mcd_mly_krd_moo_ita_ses_sun_tha_sod_tml_zul_fbf_azi_rom_nor_uzb_lda_vie_owc_swa_cic_ven	-0.514042587285646	-1.22557194372003	0.223454431459759
426	gam_svk_ses_pol_chh_tig_amh_arw_aze_azi_igb_mly_swa_eng_slo_bsq_fre_mlt_ewe_mnd_lat_ita_moo_krd_akn_guj_fin_lda_xho_hun_bul_hau_geo_dut_bos_ben_lit_heb_wly_ukr_est_tsw_mao_rus_tag_jpn_tml_kor_urd_glc_ven_afr_jav_scr_owc_bat_cnt_hin_tsn_grk_sod_mcd_pan_rom_por_qcu_prs_swe_ger_zul_aeg_nor_anl_cze_ind_mol_bem_alb_swt_sun_tha_amr_knd_dgb_cic_uzb_spa_ctl_tur_yor_vie_sid_dyu_bam_fbf	0.115840715807906	0.273008494922386	0.785452002955608
427	amh_fre_zul_lat_mlt_anl_sid_hin_aze_tur_tsw_mly_cic_ctl_nor_bsq_ben_gam_dyu_mnd_prs_dut_fbf_urd_xho_arw_fin_dgb_ewe_hun_ukr_aeg_geo_bos_scr_mol_rus_heb_amr_glc_est_ses_jav_pan_mao_jpn_knd_kor_krd_por_ven_rom_tag_guj_wly_bat_cnt_alb_lda_ita_hau_grk_bul_svk_lit_qcu_eng_slo_afr_moo_owc_mcd_sod_swe_sun_pol_akn_cze_tsn_ind_tha_chh_tml_bam_igb_azi_spa_ger_uzb_bem_vie_tig_yor_swt_swa	0.0551278285280464	0.129813896620535	0.896994029251167
428	amh_guj_ewe_afr_owc_chh_hau_hin_azi_uzb_cic_tag_igb_lit_cze_bsq_ger_sid_ses_cnt_fre_mol_bam_pol_akn_ctl_est_yor_tsw_fin_scr_aeg_geo_nor_rom_eng_glc_anl_wly_slo_hun_bem_sun_lat_ind_jpn_knd_kor_ukr_por_fbf_spa_bat_pan_sod_mao_mnd_ben_swa_swe_gam_krd_mcd_bos_bul_qcu_svk_arw_alb_lda_mlt_dut_heb_prs_jav_rus_moo_grk_xho_mly_tha_amr_tml_zul_swt_aze_urd_ita_tur_tsn_vie_tig_ven_dgb_dyu	-0.746803780725357	-1.79969561175728	0.0751514866986031
429	mlt_rom_ewe_pol_aeg_tig_amh_bos_azi_uzb_tsw_jav_akn_scr_spa_bsq_pan_hau_lda_cnt_arw_cze_yor_grk_xho_fre_hun_tsn_moo_est_afr_wly_geo_mol_rus_nor_urd_amr_anl_por_fin_swa_ind_bul_mly_jpn_knd_kor_swe_mcd_dyu_glc_tag_ger_chh_mao_mnd_ben_bam_alb_sid_ctl_lat_slo_eng_qcu_lit_krd_ita_bem_owc_guj_heb_ukr_bat_hin_igb_prs_zul_sun_tha_sod_tml_swt_ses_aze_dut_svk_tur_fbf_vie_gam_ven_dgb_cic	0.0326051438363703	0.0767193934717635	0.939011584384901
430	hau_alb_yor_ger_anl_sod_chh_ben_aze_azi_swa_sun_dgb_lit_arw_bsq_rus_gam_lda_mnd_spa_prs_ewe_lat_tsn_por_est_swt_dyu_hun_dut_mlt_geo_ukr_nor_afr_svk_tig_owc_swe_fin_igb_mly_fre_tag_jpn_knd_kor_hin_grk_fbf_cze_jav_rom_aeg_ind_cnt_glc_tsw_slo_heb_bul_ctl_eng_guj_qcu_scr_ita_mcd_bam_sid_urd_wly_mol_bat_bos_ses_pol_akn_mao_tha_amh_tml_xho_cic_uzb_pan_krd_tur_zul_vie_amr_moo_ven_bem	0.651190377215626	1.53931116984492	0.127124023345533
431	sid_krd_ewe_prs_amr_anl_amh_glc_aze_tur_swa_tag_fbf_ita_rus_bsq_fre_hau_cic_cnt_cze_svk_zul_nor_dgb_spa_fin_bam_swt_est_bul_gam_geo_ctl_alb_bos_dut_owc_wly_por_hun_bem_ind_eng_mly_jpn_tml_kor_mol_rom_ven_arw_sun_urd_mlt_jav_mnd_ger_dyu_lat_sod_swe_grk_guj_lit_qcu_slo_hin_ben_xho_heb_pan_aeg_ukr_bat_scr_akn_mcd_igb_mao_tha_chh_knd_lda_tsw_azi_pol_afr_uzb_yor_vie_tig_moo_ses_tsn	0.493662069826127	1.16476050589451	0.247095010499689
432	amh_rom_xho_eng_gam_mlt_amr_cze_azi_uzb_ven_mao_moo_lit_svk_bsq_guj_tig_lda_mnd_bos_fre_cic_urd_fbf_nor_est_bem_dgb_fin_pan_sid_geo_ita_slo_krd_por_aeg_anl_prs_hun_dyu_sun_bul_tag_jpn_knd_kor_ukr_mol_swa_mcd_jav_scr_sod_mly_cnt_afr_yor_ctl_chh_ben_rus_ger_grk_qcu_pol_dut_spa_igb_heb_lat_wly_swe_ind_hin_akn_arw_zul_bat_tha_hau_tml_ses_bam_aze_glc_alb_tur_tsn_vie_owc_swt_ewe_tsw	-0.470146282018257	-1.11768550735745	0.266580336273447
433	wly_slo_tsw_pol_amr_hau_owc_spa_uzb_aze_bam_sun_yor_dut_mol_bsq_bul_tig_swt_mnd_glc_afr_tsn_ita_zul_ctl_fin_ewe_xho_hun_lat_chh_geo_hin_fre_ger_ukr_mlt_heb_grk_est_akn_bat_krd_mly_jpn_tml_kor_arw_pan_igb_scr_jav_mcd_sod_ind_cnt_prs_fbf_alb_gam_bos_por_urd_lit_qcu_nor_ben_rom_dgb_amh_cze_aeg_svk_tag_eng_bem_swe_moo_mao_tha_sid_knd_cic_lda_tur_guj_rus_azi_dyu_vie_anl_ven_ses_swa	-0.393773855706268	-0.937023699245605	0.351173367131025
434	anl_mcd_tsw_hin_chh_amh_heb_alb_aze_uzb_swt_bat_xho_glc_ben_bsq_slo_gam_moo_mnd_ger_swe_tsn_bul_fbf_lat_hun_ven_cic_est_ctl_amr_geo_ukr_pan_rus_lit_sod_hau_cze_fin_igb_ind_rom_mly_jpn_tml_kor_scr_por_ewe_grk_sun_fre_sid_mao_cnt_prs_bam_bos_tig_eng_arw_svk_krd_qcu_urd_afr_dut_dyu_aeg_nor_mlt_guj_jav_ita_yor_spa_dgb_tag_tha_owc_knd_swa_bem_azi_pol_mol_tur_lda_vie_wly_zul_ses_akn	-0.125468866029404	-0.295865247600796	0.767992612964067
435	sod_guj_fbf_mol_owc_amh_mlt_spa_azi_tur_moo_bat_bam_eng_arw_bsq_hin_aeg_swt_mnd_krd_slo_xho_ctl_cic_rus_hun_ses_akn_fin_mcd_gam_geo_nor_lit_swe_afr_tig_sid_por_est_tsn_mao_prs_jav_jpn_knd_kor_scr_grk_dgb_pol_tag_ger_wly_sun_cnt_lat_bem_bos_amr_rom_ita_svk_pan_qcu_ben_ukr_glc_ven_heb_fre_hau_alb_ind_urd_lda_dut_yor_mly_tha_chh_tml_swa_zul_uzb_bul_cze_aze_igb_vie_anl_dyu_tsw_ewe	-0.478844127483709	-1.13795461610464	0.258062585784568
436	mlt_cze_moo_slo_amr_aeg_anl_alb_tur_azi_dgb_mao_akn_ger_dut_bsq_guj_tig_swt_mnd_bul_nor_zul_pol_ewe_por_fin_ven_tsw_hun_ukr_sid_geo_glc_fre_spa_rus_heb_wly_prs_est_bem_jav_ita_tag_jpn_tml_kor_rom_pan_dyu_lit_ind_mol_chh_mly_cnt_arw_cic_ctl_hau_eng_scr_krd_bos_qcu_svk_lat_urd_lda_sod_grk_owc_mcd_sun_ben_swa_hin_tsn_bat_tha_gam_knd_igb_bam_aze_afr_swe_uzb_yor_vie_amh_ses_xho_fbf	-0.597957504627081	-1.42958350641387	0.156187327087168
437	owc_alb_ewe_spa_sod_chh_amr_guj_uzb_tur_zul_mao_ven_ita_dut_bsq_pol_hau_dyu_cnt_lit_afr_ses_rus_bam_urd_est_swa_lda_hun_ger_mlt_geo_pan_slo_rom_bul_sid_anl_nor_fin_tsn_bat_ukr_tag_jpn_tml_kor_arw_krd_cic_swe_ind_ben_amh_jav_mnd_ctl_moo_glc_aeg_svk_lat_bos_eng_qcu_mcd_hin_prs_igb_heb_por_tig_grk_mly_fre_akn_mol_xho_sun_tha_gam_knd_swt_bem_aze_cze_scr_azi_yor_vie_wly_tsw_fbf_dgb	0.207687063954295	0.489054655616192	0.625954409133989
438	hau_scr_swa_ben_mlt_amh_amr_slo_aze_uzb_dyu_ind_xho_grk_mol_bsq_urd_tig_lda_mnd_arw_nor_bem_lat_dgb_prs_est_ewe_akn_hun_hin_aeg_geo_svk_spa_lit_mcd_gam_wly_ger_fin_moo_jav_por_bat_jpn_tml_kor_cze_ukr_ses_rus_sun_eng_sid_mao_cnt_pol_igb_pan_heb_glc_dut_krd_fre_qcu_bos_bul_guj_ven_owc_alb_anl_ctl_tag_ita_tsn_rom_yor_mly_tha_sod_knd_fbf_zul_azi_afr_swe_tur_bam_vie_chh_cic_tsw_swt	0.153085806140025	0.360319494665341	0.719425276133244
439	mlt_glc_akn_guj_heb_wly_chh_svk_azi_tur_yor_jav_bam_ukr_spa_bsq_alb_tig_tsn_mnd_ger_bos_igb_lat_swa_grk_fin_dyu_dgb_hun_pol_hau_geo_nor_swe_slo_afr_amh_owc_ctl_est_lda_ind_hin_tag_jpn_tml_kor_cze_lit_zul_dut_mly_eng_anl_sun_cnt_fre_swt_bul_sod_ben_urd_rom_por_qcu_krd_rus_arw_tsw_gam_mol_aeg_pan_bat_scr_ses_prs_fbf_mao_tha_amr_knd_cic_moo_aze_mcd_ita_uzb_bem_vie_sid_ven_xho_ewe	0.539847043979739	1.27273279694505	0.206285508237181
440	wly_por_lda_pol_anl_mlt_sid_rus_uzb_aze_dgb_tag_ven_krd_swe_bsq_glc_sod_ses_cnt_scr_bos_dyu_svk_swt_ctl_est_swa_cic_hun_ukr_owc_geo_prs_mcd_eng_mol_amr_tig_grk_fin_xho_sun_arw_ind_jpn_knd_kor_pan_slo_bam_alb_mao_hin_amh_bat_mnd_ben_ewe_afr_hau_guj_bul_ger_spa_qcu_rom_cze_fre_igb_heb_lat_aeg_lit_jav_nor_tsw_dut_moo_mly_tha_chh_tml_bem_tsn_azi_ita_urd_tur_zul_vie_gam_yor_fbf_akn	0.671181130730274	1.58882167935556	0.115494711900827
441	tig_krd_bam_slo_gam_amr_sid_prs_tur_uzb_ven_ind_tsn_mol_lat_bsq_guj_mlt_swa_mnd_spa_pan_bem_eng_akn_cze_hun_zul_dgb_fin_alb_sod_geo_glc_rom_scr_bul_owc_anl_mcd_est_yor_mao_swe_mly_jpn_tml_kor_por_urd_xho_svk_tag_pol_wly_bat_cnt_arw_cic_nor_aeg_fre_ukr_ctl_bos_qcu_rus_ger_grk_swt_chh_ita_heb_afr_sun_lit_moo_dut_lda_jav_tha_hau_knd_dyu_ses_azi_ben_hin_aze_tsw_vie_amh_fbf_igb_ewe	-0.285073623242327	-0.673907005759111	0.502041998360878
442	hau_pol_bem_bul_mlt_heb_wly_svk_aze_azi_swa_tag_moo_arw_ita_bsq_rom_gam_cic_mnd_dut_nor_ven_spa_bam_mol_hun_akn_lda_fin_bos_sid_geo_guj_ger_cze_por_amh_chh_alb_est_igb_ind_krd_mly_jpn_knd_kor_grk_fre_yor_slo_jav_ben_aeg_mao_cnt_swe_dyu_ctl_sod_urd_glc_pan_prs_qcu_rus_hin_lit_tsw_owc_ukr_amr_mcd_bat_afr_ewe_scr_tsn_sun_tha_anl_tml_swt_fbf_uzb_eng_lat_tur_dgb_vie_tig_ses_xho_zul	0.0991271657662912	0.23317531182346	0.816137725374683
443	sid_pan_bam_pol_sod_heb_hau_bos_azi_tur_lda_bat_tsw_mcd_por_bsq_grk_amh_swt_cnt_nor_mol_tsn_afr_moo_cze_fin_cic_yor_hun_spa_aeg_geo_lit_slo_ita_eng_anl_chh_ben_est_dyu_jav_rus_mao_jpn_tml_kor_hin_fre_akn_alb_tag_ger_gam_mly_mnd_bul_xho_svk_tig_rom_arw_lat_dut_qcu_scr_swe_prs_igb_owc_glc_mlt_urd_ind_guj_bem_ctl_ewe_sun_tha_wly_knd_dgb_zul_uzb_ukr_krd_aze_swa_vie_amr_fbf_ven_ses	-0.772999343169739	-1.86175312778823	0.0657960283192294
444	amh_pan_fbf_scr_gam_chh_hau_pol_tur_uzb_xho_mly_igb_mcd_slo_bsq_ita_aeg_moo_cnt_ukr_ben_cic_guj_ewe_arw_est_lda_dgb_hun_dut_wly_geo_rus_bul_fre_mol_sod_anl_krd_fin_tsn_jav_bos_bat_jpn_knd_kor_urd_spa_swa_prs_sun_rom_heb_tag_mnd_lit_tsw_lat_mlt_cze_por_afr_grk_qcu_alb_hin_ctl_yor_sid_nor_amr_swe_ind_eng_bem_ger_bam_mao_tha_tig_tml_akn_ses_aze_glc_svk_azi_swt_vie_owc_dyu_zul_ven	-0.147059484218331	-0.347331349120261	0.729127204466559
445	hau_hin_bem_nor_anl_gam_wly_eng_azi_uzb_dyu_mao_ses_rus_bul_bsq_pol_mlt_swa_mnd_dut_pan_zul_lit_bam_mcd_fin_tsn_moo_hun_bos_tig_geo_svk_krd_grk_rom_owc_aeg_urd_est_tsw_sun_cze_tag_jpn_tml_kor_ger_prs_dgb_ukr_ind_slo_amh_bat_cnt_ctl_ven_alb_sid_mol_lat_fre_glc_qcu_swe_por_ben_ewe_chh_afr_amr_guj_mly_scr_cic_arw_fbf_jav_tha_heb_knd_xho_yor_aze_ita_spa_tur_swt_vie_sod_lda_akn_igb	-0.467380459294467	-1.10969428552957	0.26999195552681
446	tig_pan_bem_eng_amh_sid_mlt_urd_azi_tur_ses_jav_yor_ben_bos_bsq_afr_hau_lda_cnt_rus_guj_ewe_lit_tsn_spa_fin_swa_zul_est_ita_chh_geo_mol_bul_lat_glc_heb_sod_alb_hun_bam_mao_ctl_ind_jpn_knd_kor_por_rom_fbf_pol_tag_ukr_amr_sun_mnd_krd_igb_svk_owc_scr_nor_slo_swe_qcu_hin_dut_mcd_dyu_wly_arw_aeg_fre_bat_prs_tsw_grk_xho_mly_tha_gam_tml_ven_moo_aze_ger_cze_uzb_dgb_vie_anl_cic_swt_akn	0.190838542136787	0.449452124967986	0.654151276838518
447	owc_urd_tsw_slo_aeg_chh_mlt_bos_azi_uzb_ven_mly_xho_alb_por_bsq_pol_tig_bam_cnt_swe_spa_fbf_guj_tsn_ita_fin_ses_swt_est_hin_heb_geo_eng_scr_mol_bul_hau_amr_ben_hun_akn_ind_fre_jav_jpn_knd_kor_ctl_lat_yor_dut_mao_pan_gam_sun_mnd_arw_bem_mcd_wly_rom_prs_lit_ger_qcu_rus_cze_svk_ewe_sod_afr_amh_grk_bat_nor_cic_glc_swa_tag_tha_sid_tml_dyu_igb_tur_ukr_krd_aze_moo_vie_anl_dgb_lda_zul	-0.712587532094289	-1.71197114095911	0.0902348289841833
448	mlt_arw_fbf_krd_amr_wly_gam_svk_uzb_aze_tsn_sun_igb_rus_cze_bsq_prs_chh_ses_mnd_glc_afr_swa_ben_dgb_fre_fin_ven_swt_hun_swe_aeg_geo_pan_hin_urd_lat_sid_sod_ita_est_ewe_ind_ukr_jav_jpn_tml_kor_alb_rom_lda_lit_mao_eng_hau_mly_cnt_ctl_bam_grk_anl_pol_nor_mcd_ger_qcu_slo_guj_bos_akn_tig_bul_heb_por_tag_scr_yor_dut_zul_bat_tha_owc_knd_dyu_tsw_azi_mol_spa_tur_xho_vie_amh_moo_cic_bem	0.686916191279981	1.63140619322097	0.106186587449994
449	sod_prs_cic_glc_aeg_tig_heb_grk_aze_azi_bam_bat_fbf_swe_bos_bsq_mcd_anl_swt_cnt_alb_lit_ewe_fre_xho_guj_est_moo_yor_fin_cze_amr_geo_rom_spa_bul_ger_hau_amh_slo_hun_akn_jav_rus_tag_jpn_knd_kor_por_ben_lda_mol_sun_ukr_mlt_mly_mnd_eng_bem_hin_wly_pol_scr_ctl_ita_qcu_pan_lat_dut_swa_owc_svk_gam_arw_mao_urd_tsn_krd_ven_ind_tha_sid_tml_ses_dgb_tur_nor_afr_uzb_zul_vie_chh_dyu_igb_tsw	-0.06623616700294	-0.156289482513772	0.876143613621057
450	tig_afr_ses_svk_sod_chh_aeg_lat_azi_aze_moo_mao_cic_arw_dut_bsq_mcd_anl_ven_cnt_ukr_swe_swt_glc_lda_krd_fin_swa_xho_est_nor_amh_geo_hin_spa_bos_grk_gam_owc_rom_hun_ewe_jav_ben_sun_jpn_knd_kor_cze_por_dgb_slo_ind_ctl_hau_mly_mnd_pol_tsw_ger_amr_mol_rus_urd_fre_qcu_guj_eng_alb_igb_heb_bul_wly_pan_tag_scr_fbf_prs_akn_bat_tha_sid_tml_yor_bem_tur_lit_ita_uzb_tsn_vie_mlt_dyu_bam_zul	-0.626062001065278	-1.49615441092279	0.137999422450214
451	anl_afr_akn_arw_aeg_sod_heb_lat_uzb_azi_ewe_bat_ven_ukr_svk_bsq_rom_hau_bem_mnd_alb_lit_yor_scr_cic_pol_hun_xho_swt_est_nor_mlt_geo_bul_pan_ben_ita_sid_owc_grk_fin_fbf_jav_urd_tag_jpn_knd_kor_cze_por_swa_dut_sun_eng_chh_mly_cnt_fre_lda_ger_amr_spa_prs_slo_mol_qcu_bos_guj_mcd_tsw_tig_krd_gam_swe_mao_ctl_tsn_rus_dyu_ind_tha_amh_tml_ses_dgb_aze_hin_glc_tur_igb_vie_wly_bam_zul_moo	-0.282621901311187	-0.667631528765684	0.506022200943677
452	hau_afr_ses_bul_gam_heb_mlt_slo_azi_uzb_dgb_sun_dyu_grk_ben_bsq_spa_anl_bam_mnd_dut_eng_igb_cze_lda_krd_hun_yor_moo_fin_ger_amr_geo_alb_lit_ctl_lat_sod_wly_svk_est_zul_mao_guj_bat_jpn_knd_kor_mcd_pan_fbf_prs_tag_por_owc_jav_cnt_swe_ewe_ukr_chh_pol_urd_glc_nor_qcu_scr_rus_rom_tsn_amh_bos_sid_fre_mly_arw_akn_hin_swa_ind_tha_tig_tml_tsw_xho_aze_mol_ita_tur_bem_vie_aeg_ven_cic_swt	-1.30488779544539	-3.24526478076896	0.00163145355803772
453	anl_nor_zul_bul_sod_aeg_gam_ger_uzb_aze_bam_tag_igb_spa_cze_bsq_rus_mlt_dgb_mnd_lat_afr_swt_hin_ses_glc_est_swa_xho_hun_ctl_owc_geo_scr_krd_rom_arw_sid_hau_dut_fin_ven_jav_bos_mao_jpn_knd_kor_mol_ben_yor_svk_ind_ukr_tig_sun_cnt_lit_bem_fre_chh_eng_prs_grk_pan_qcu_mcd_slo_ita_fbf_wly_swe_amr_alb_mly_por_lda_guj_akn_bat_tha_heb_tml_moo_tsw_tur_urd_pol_azi_ewe_vie_amh_cic_dyu_tsn	-0.659216607807929	-1.57910500826044	0.117707409761733
454	gam_rus_yor_urd_sid_mlt_wly_scr_aze_tur_tsn_mly_lda_bul_hin_bsq_glc_chh_dgb_mnd_por_nor_ses_bos_ewe_slo_est_moo_bem_hun_spa_amr_geo_afr_dut_ben_mcd_amh_anl_lit_fin_fbf_tag_swe_sun_jpn_knd_kor_fre_guj_swt_rom_jav_cze_hau_mao_cnt_grk_bam_pol_owc_lat_ctl_ita_pan_qcu_ger_svk_alb_akn_aeg_krd_tig_eng_ind_ukr_zul_mol_cic_bat_tha_sod_tml_xho_swa_azi_prs_arw_uzb_ven_vie_heb_tsw_igb_dyu	-0.153342707455107	-0.362151309015808	0.718060587248312
455	hau_hin_cic_lat_amr_aeg_anl_afr_uzb_tur_dgb_bat_yor_prs_eng_bsq_ukr_chh_zul_mnd_swe_mcd_ewe_cze_swt_bos_est_fbf_dyu_hun_glc_gam_geo_ita_rus_fre_nor_sod_owc_arw_fin_lda_tag_pol_ind_jpn_knd_kor_guj_alb_xho_urd_mly_rom_sid_mao_cnt_bul_swa_por_heb_mol_svk_ger_spa_qcu_grk_scr_slo_tsn_amh_lit_tig_ctl_jav_pan_tsw_dut_moo_sun_tha_wly_tml_igb_bam_aze_ben_krd_azi_ses_vie_mlt_akn_ven_bem	-0.0397507145221317	-0.0936590080096896	0.925581517454994
456	aeg_dut_swa_alb_chh_gam_hau_rom_azi_aze_ewe_mao_xho_ukr_ctl_bsq_por_owc_fbf_cnt_nor_scr_akn_urd_cic_mcd_fin_dyu_swt_est_arw_heb_geo_ita_svk_pol_afr_anl_tig_mol_hun_zul_ind_krd_tag_jpn_tml_kor_prs_ben_tsw_ger_bat_cze_amr_mly_mnd_slo_ven_hin_sid_grk_bul_pan_lit_qcu_bos_swe_lat_dgb_wly_guj_mlt_glc_sun_spa_ses_fre_igb_jav_tha_sod_knd_bem_moo_uzb_rus_eng_tur_bam_vie_amh_tsn_yor_lda	-0.612951030382252	-1.46468904358002	0.14637817908211
457	aeg_spa_zul_slo_amr_tig_amh_rom_tur_aze_tsw_ind_moo_svk_pol_bsq_ger_wly_igb_mnd_arw_urd_dgb_glc_ven_ita_hun_swt_tsn_est_fre_sod_geo_mol_por_nor_ctl_gam_mlt_grk_fin_lda_bat_mcd_jav_jpn_knd_kor_krd_afr_swa_lit_sun_ben_sid_mly_cnt_scr_bem_rus_anl_alb_lat_prs_bos_qcu_dut_hin_ukr_bam_hau_cze_heb_pan_mao_bul_xho_eng_dyu_tag_tha_owc_tml_yor_ses_azi_guj_swe_uzb_fbf_vie_chh_akn_ewe_cic	0.309407843172783	0.728615502660891	0.468067687302022
458	amr_pol_bem_rus_aeg_owc_mlt_ukr_uzb_azi_moo_mly_akn_glc_fre_bsq_arw_hau_zul_mnd_pan_ita_ewe_ger_dyu_por_fin_lda_swa_est_cze_heb_geo_nor_lat_grk_mol_wly_amh_svk_hun_ses_jav_bos_sun_jpn_tml_kor_guj_slo_bam_hin_tag_dut_gam_ind_cnt_prs_yor_mcd_chh_scr_urd_krd_ben_qcu_afr_rom_eng_igb_sod_swe_tig_bul_mao_lit_fbf_alb_tsn_bat_tha_anl_knd_xho_swt_aze_ctl_spa_tur_ven_vie_sid_dgb_cic_tsw	-0.958957751552948	-2.33783305252024	0.0215401529408948
459	sod_nor_fbf_prs_hau_mlt_wly_rom_azi_aze_igb_jav_xho_krd_afr_bsq_cze_aeg_lda_cnt_ctl_glc_cic_ben_bam_guj_fin_ewe_akn_hun_scr_heb_geo_por_grk_ger_pol_chh_owc_rus_est_ses_ind_pan_tag_jpn_knd_kor_lat_svk_swa_bos_mao_mol_tig_mly_mnd_swe_moo_ita_gam_fre_ukr_hin_mcd_qcu_urd_alb_arw_yor_amh_spa_sid_dut_bat_slo_dyu_bul_ven_sun_tha_amr_tml_tsw_swt_tur_eng_lit_uzb_tsn_vie_anl_dgb_zul_bem	-0.836534783806582	-2.02368348755241	0.0458723070393217
460	tig_pan_yor_por_chh_owc_amh_dut_aze_azi_lda_jav_ses_bul_eng_bsq_grk_amr_cic_cnt_slo_arw_tsw_rus_swa_pol_est_bem_dgb_hun_glc_sid_geo_scr_lit_ctl_ger_wly_mlt_krd_fin_zul_tag_fre_mao_jpn_tml_kor_swe_rom_swt_guj_bat_urd_hau_sun_mnd_ita_akn_mcd_anl_mol_bos_prs_afr_qcu_svk_alb_lat_ven_aeg_cze_sod_ben_mly_ukr_xho_spa_dyu_ind_tha_heb_knd_moo_ewe_uzb_hin_nor_tur_igb_vie_gam_bam_fbf_tsn	0.148931348075026	0.351043561894728	0.726349660623122
461	sod_swe_cic_guj_heb_amr_tig_prs_uzb_aze_bem_mao_bam_mcd_scr_bsq_rom_mlt_tsw_mnd_lit_hin_akn_por_swt_pol_hun_zul_fbf_est_pan_gam_geo_glc_slo_urd_ben_chh_aeg_ukr_fin_ven_tag_alb_sun_jpn_knd_kor_bul_eng_ses_bos_jav_ctl_anl_bat_cnt_dut_lda_afr_owc_cze_lat_rus_spa_qcu_nor_arw_fre_yor_hau_krd_amh_ita_mly_mol_dyu_grk_igb_ind_tha_sid_tml_tsn_moo_tur_svk_ger_azi_dgb_vie_wly_xho_ewe_swa	-0.183438347297454	-0.432756976361128	0.666193262550645
462	wly_nor_zul_afr_anl_gam_chh_pol_tur_uzb_tsn_ind_moo_svk_lit_bsq_eng_mlt_tsw_cnt_hin_spa_bem_fre_ewe_guj_est_akn_xho_fin_ctl_heb_geo_mol_ben_cze_rus_amr_owc_pan_hun_lda_mao_glc_bat_jpn_tml_kor_rom_por_dyu_alb_tag_dut_hau_mly_mnd_arw_dgb_lat_sid_slo_bos_grk_mcd_qcu_swe_scr_krd_bam_amh_urd_aeg_ita_jav_bul_yor_ukr_ven_sun_tha_tig_knd_cic_igb_azi_prs_ger_aze_swa_vie_sod_fbf_ses_swt	0.806997661313648	1.91756141561068	0.058235453687843
463	hau_rus_igb_fre_wly_sid_owc_hin_azi_uzb_zul_mao_ven_mcd_nor_bsq_por_gam_bem_cnt_glc_scr_tsw_swe_cic_pol_hun_lda_yor_est_ita_sod_geo_ben_rom_spa_slo_tig_mlt_prs_fin_dgb_ind_eng_tag_jpn_knd_kor_ukr_bos_moo_arw_jav_afr_amr_mly_mnd_mol_tsn_lat_anl_bul_alb_cze_lit_qcu_pan_krd_dut_swa_aeg_ger_amh_ctl_bat_svk_dyu_grk_akn_sun_tha_heb_tml_ewe_fbf_aze_urd_guj_tur_xho_vie_chh_bam_ses_swt	0.493199118510162	1.16516933534339	0.246930346545276
464	hau_scr_swa_ctl_gam_amr_sod_guj_azi_tur_swt_sun_cic_ukr_spa_bsq_eng_anl_ses_cnt_por_krd_bam_prs_ven_hin_fin_lda_zul_est_ita_tig_geo_ben_swe_mol_ger_sid_owc_nor_hun_tsn_mao_afr_mly_jpn_tml_kor_slo_lat_yor_alb_ind_fre_heb_bat_mnd_lit_dgb_arw_chh_dut_mcd_bos_pol_qcu_rom_grk_svk_tsw_mlt_cze_wly_pan_tag_rus_dyu_bul_ewe_jav_tha_amh_knd_moo_igb_uzb_glc_urd_aze_fbf_vie_aeg_akn_bem_xho	-0.175851591036483	-0.414834670437881	0.679218334057756
465	wly_ctl_akn_ben_owc_sid_amr_bul_tur_uzb_cic_mly_moo_ger_lat_bsq_grk_hau_bam_cnt_afr_cze_fbf_hin_tsn_eng_fin_dgb_yor_est_krd_chh_geo_dut_slo_spa_glc_gam_aeg_svk_hun_igb_jav_arw_tag_jpn_knd_kor_mol_bos_ses_nor_ind_alb_anl_sun_mnd_por_ven_mcd_tig_lit_urd_fre_ita_qcu_guj_rom_ukr_dyu_sod_rus_amh_pol_mao_pan_tsw_prs_swa_bat_tha_mlt_tml_bem_swt_azi_swe_scr_aze_lda_vie_heb_xho_zul_ewe	0.0459768677189536	0.108256502430927	0.914025447948998
466	aeg_por_ewe_arw_amh_owc_wly_grk_uzb_azi_zul_tag_swt_bos_lit_bsq_swe_sid_igb_mnd_guj_ita_ven_ctl_swa_glc_fin_fbf_cic_hun_urd_tig_geo_rus_ukr_pol_pan_hau_heb_krd_est_tsw_mly_mcd_mao_jpn_tml_kor_alb_bul_akn_hin_sun_slo_gam_bat_cnt_svk_bam_lat_chh_spa_ben_dut_scr_qcu_fre_cze_ger_dgb_sod_prs_anl_rom_jav_afr_xho_nor_dyu_ind_tha_mlt_knd_ses_tsn_tur_mol_eng_aze_bem_vie_amr_moo_yor_lda	-0.372863129485267	-0.884476372913539	0.378720083244103
467	gam_hin_cic_pol_sid_amh_anl_eng_tur_aze_lda_mly_bam_krd_nor_bsq_svk_mlt_ses_mnd_rus_ger_swa_cze_fbf_glc_fin_swt_bem_hun_urd_wly_geo_lit_swe_ben_mcd_amr_heb_grk_est_tsn_mao_bos_sun_jpn_tml_kor_lat_afr_ewe_prs_jav_alb_aeg_tag_cnt_bul_moo_por_sod_ukr_mol_guj_slo_qcu_arw_ctl_dut_ven_tig_rom_hau_ita_ind_fre_akn_scr_yor_bat_tha_owc_knd_dgb_tsw_uzb_pan_spa_azi_igb_vie_chh_zul_dyu_xho	-0.26681014191701	-0.631082048467988	0.529534843732472
468	anl_bul_tsw_lat_wly_heb_hau_guj_azi_tur_ewe_ind_bem_alb_svk_bsq_bos_amh_swt_cnt_ben_slo_dgb_hin_dyu_nor_est_ven_zul_fin_scr_chh_geo_prs_grk_mol_pol_mlt_aeg_urd_hun_lda_mly_eng_bat_jpn_tml_kor_fre_ctl_moo_pan_jav_rus_owc_sun_mnd_ger_yor_por_tig_lit_dut_swe_ita_qcu_arw_mcd_krd_igb_amr_cze_sid_rom_tag_afr_fbf_spa_akn_mao_tha_sod_knd_bam_xho_uzb_glc_ukr_aze_cic_vie_gam_tsn_ses_swa	-0.830499643954971	-2.00237269851887	0.0481569815791339
469	wly_urd_bem_rus_anl_owc_chh_mcd_uzb_aze_ewe_mao_ven_ctl_eng_bsq_spa_heb_xho_cnt_prs_pol_swt_afr_lda_ukr_fin_moo_igb_est_grk_aeg_geo_svk_ben_nor_ger_amh_mlt_rom_hun_akn_ind_mol_tag_jpn_tml_kor_scr_guj_bam_bul_sun_glc_hau_bat_mnd_bos_dyu_fre_gam_alb_cze_krd_arw_qcu_por_slo_lit_yor_amr_lat_sid_ita_mly_dut_dgb_hin_fbf_jav_tha_tig_knd_tsw_cic_tur_pan_swe_azi_tsn_vie_sod_swa_zul_ses	-0.238417794672814	-0.563668656392603	0.57433633442152
470	gam_prs_tsw_mcd_mlt_sod_wly_ctl_aze_uzb_lda_mao_bam_glc_bos_bsq_mol_hau_fbf_cnt_afr_swe_dgb_por_ewe_arw_hun_ses_xho_fin_dut_amr_geo_guj_rom_grk_fre_heb_owc_ukr_est_igb_mly_slo_ind_jpn_knd_kor_pan_ita_cic_bul_bat_krd_amh_tag_mnd_scr_bem_nor_tig_cze_ben_alb_pol_qcu_urd_lit_ger_zul_sid_lat_aeg_hin_sun_spa_swt_eng_ven_jav_tha_anl_tml_akn_dyu_tur_rus_svk_azi_yor_vie_chh_swa_moo_tsn	-0.764860790985085	-1.84019795753607	0.0689285488294903
471	tig_mcd_zul_cze_amr_mlt_amh_alb_azi_tur_swt_tag_ven_nor_urd_bsq_spa_aeg_yor_cnt_bul_glc_swa_pol_lda_slo_fin_igb_ses_est_krd_wly_geo_ctl_rom_swe_guj_sid_anl_rus_hun_tsw_sun_mol_mao_jpn_tml_kor_fre_hin_cic_ukr_ind_pan_hau_bat_mnd_por_dgb_lat_owc_prs_lit_eng_ita_qcu_bos_afr_svk_bem_gam_scr_chh_ger_mly_ben_akn_arw_moo_jav_tha_sod_knd_dyu_tsn_uzb_grk_dut_aze_bam_vie_heb_ewe_fbf_xho	-0.441357829750729	-1.04737594980981	0.297640675488711
472	sid_fre_swt_guj_amr_wly_heb_lat_aze_uzb_xho_bat_yor_prs_eng_bsq_swe_mlt_bem_cnt_bul_mol_igb_krd_ses_rom_est_dyu_moo_hun_pan_tig_geo_ukr_hin_ita_slo_owc_chh_ctl_fin_bam_sun_ben_ind_jpn_knd_kor_cze_spa_dgb_scr_jav_mcd_hau_mao_mnd_svk_akn_bos_gam_ger_grk_afr_nor_qcu_urd_glc_por_cic_anl_pol_amh_rus_mly_lit_zul_dut_ven_tag_tha_aeg_tml_swa_tsn_azi_arw_alb_tur_ewe_vie_sod_tsw_lda_fbf	0.170816811396707	0.402595363987791	0.688169838085287
473	wly_urd_bam_ukr_amr_aeg_chh_eng_azi_uzb_ven_jav_fbf_ctl_dut_bsq_afr_tig_xho_cnt_lit_rus_tsn_por_yor_mol_est_ewe_cic_fin_cze_owc_geo_spa_grk_ita_ger_anl_mlt_hin_hun_ses_ind_bos_sun_jpn_knd_kor_pan_scr_swa_krd_mly_lat_hau_mao_mnd_glc_lda_arw_sod_alb_slo_mcd_bul_qcu_swe_prs_rom_igb_heb_ben_amh_fre_bat_pol_dyu_svk_bem_tag_tha_sid_tml_akn_dgb_aze_nor_guj_tur_zul_vie_gam_swt_moo_tsw	0.000995772103306282	0.0023466875829799	0.998132642380144
474	wly_ita_yor_ben_tig_amh_hau_rus_tur_azi_igb_bat_ses_lit_hin_bsq_slo_heb_tsn_mnd_mol_krd_swa_svk_dgb_spa_fin_moo_xho_est_eng_chh_geo_cze_prs_fre_rom_sid_gam_swe_hun_ven_tag_grk_mao_jpn_knd_kor_urd_pol_cic_ukr_ind_afr_amr_mly_cnt_dut_lda_ctl_anl_ger_guj_arw_alb_qcu_por_nor_lat_bem_aeg_glc_owc_pan_jav_bos_fbf_scr_bam_sun_tha_sod_tml_tsw_swt_aze_mcd_bul_uzb_akn_vie_mlt_dyu_zul_ewe	0.587352873369197	1.39242251366839	0.167114884226425
475	wly_bul_tsw_pol_hau_heb_anl_ger_azi_aze_ewe_sun_lda_scr_lat_bsq_alb_amh_bam_cnt_guj_bos_ven_ctl_bem_pan_fin_dgb_dyu_est_hin_tig_geo_dut_arw_mol_glc_amr_sid_afr_hun_swa_tag_urd_mly_jpn_knd_kor_rom_nor_swt_spa_ind_rus_chh_jav_mnd_swe_zul_svk_owc_eng_ita_ukr_prs_qcu_lit_ben_slo_cic_gam_fre_aeg_mcd_mao_grk_moo_cze_xho_bat_tha_mlt_tml_igb_ses_tur_por_krd_uzb_fbf_vie_sod_tsn_akn_yor	-0.383980049840191	-0.909497903481649	0.365438441822539
476	sid_afr_lda_guj_anl_amh_amr_ita_azi_aze_ven_tag_xho_eng_arw_bsq_scr_aeg_igb_mnd_pan_mol_dgb_lit_ses_krd_fin_tsn_swt_hun_spa_wly_geo_glc_ger_dut_nor_mlt_tig_grk_est_moo_bat_lat_mly_jpn_tml_kor_svk_ben_akn_por_sun_swe_owc_ind_cnt_rus_bem_mcd_hau_cze_bos_pol_ukr_qcu_slo_prs_rom_ewe_sod_ctl_heb_urd_jav_alb_fbf_hin_dyu_mao_tha_gam_knd_swa_tsw_tur_fre_bul_uzb_bam_vie_chh_zul_yor_cic	0.170917329409608	0.40233187844088	0.688363039050491
477	sid_arw_cic_grk_sod_heb_anl_ben_azi_aze_yor_sun_fbf_ctl_lit_bsq_ita_amr_lda_mnd_nor_prs_ses_ger_tsw_por_hun_tsn_moo_est_slo_aeg_geo_afr_dut_krd_lat_hau_mlt_mol_fin_dgb_tag_rom_ind_jpn_knd_kor_guj_glc_xho_bos_mao_scr_owc_bat_cnt_pan_zul_pol_chh_rus_svk_fre_swe_qcu_cze_ukr_bul_ven_wly_urd_amh_spa_mly_mcd_ewe_alb_swt_jav_tha_tig_tml_akn_igb_uzb_hin_eng_tur_swa_vie_gam_bam_bem_dyu	-1.11454034268493	-2.73889117373944	0.00738895498551146
478	gam_rus_lda_lit_hau_chh_aeg_prs_azi_aze_tsw_ind_swt_slo_alb_bsq_pol_owc_ewe_cnt_krd_ger_fbf_eng_bam_mol_fin_moo_dgb_est_cze_anl_geo_spa_lat_ukr_grk_wly_sod_mcd_hun_ven_mao_bos_jav_jpn_knd_kor_por_urd_swa_scr_sun_pan_heb_bat_mnd_ita_cic_svk_mlt_ctl_ben_hin_guj_qcu_dut_fre_rom_xho_amr_afr_tig_arw_mly_bul_bem_nor_tsn_tag_tha_amh_tml_yor_zul_tur_swe_glc_uzb_akn_vie_sid_igb_dyu_ses	-0.163728851730588	-0.386553025404427	0.699970164381557
479	tig_eng_swa_spa_aeg_wly_sod_lat_uzb_azi_igb_tag_ewe_bos_ctl_bsq_slo_amh_zul_mnd_lit_prs_fbf_urd_tsn_mcd_est_lda_tsw_hun_glc_owc_geo_ita_scr_rus_krd_gam_chh_mol_fin_bam_mly_alb_bat_jpn_tml_kor_cze_fre_akn_svk_jav_ukr_anl_sun_cnt_afr_xho_guj_mlt_grk_bul_ben_nor_qcu_por_ger_pol_ven_hau_swe_heb_pan_mao_arw_cic_hin_moo_ind_tha_sid_knd_yor_dyu_tur_dut_rom_aze_bem_vie_amr_dgb_ses_swt	0.877722054842104	2.08689577886874	0.0396335895030018
480	sod_afr_akn_ben_owc_sid_gam_ita_uzb_tur_dgb_ind_bem_por_fre_bsq_arw_heb_ewe_mnd_hin_pan_zul_alb_swt_ctl_fin_moo_fbf_est_swe_amh_geo_ger_slo_urd_spa_chh_wly_eng_hun_swa_mly_svk_mao_jpn_knd_kor_pol_krd_yor_nor_tag_lit_amr_bat_cnt_prs_ven_dut_hau_glc_bos_ukr_scr_qcu_mol_cze_grk_ses_aeg_guj_mlt_bul_jav_rom_dyu_lat_xho_sun_tha_anl_tml_cic_tsn_aze_rus_mcd_azi_igb_vie_tig_tsw_lda_bam	0.241333374768663	0.568138320782301	0.571310260106191
481	anl_dut_bam_ger_aeg_wly_heb_ben_azi_tur_ewe_mly_cic_alb_rus_bsq_eng_gam_fbf_cnt_mcd_scr_igb_bos_swa_swe_hun_lda_swt_fin_grk_amh_geo_krd_mol_rom_por_tig_chh_pol_est_dgb_ind_slo_mao_jpn_knd_kor_nor_lit_yor_ita_sun_arw_sod_tag_mnd_pan_tsn_ukr_hau_bul_fre_ctl_prs_qcu_spa_guj_svk_bem_sid_cze_mlt_glc_bat_lat_moo_hin_ven_jav_tha_owc_tml_akn_ses_aze_urd_afr_uzb_xho_vie_amr_dyu_tsw_zul	0.324897800674349	0.765378198684164	0.445984414108464
482	wly_pol_swa_arw_heb_sid_aeg_fre_tur_azi_yor_mly_dyu_svk_hin_bsq_ita_amh_bem_cnt_pan_ger_dgb_mol_igb_rom_fin_tsn_lda_hun_cze_tig_geo_ukr_slo_grk_lat_mlt_gam_bul_est_xho_mao_eng_ind_jpn_tml_kor_glc_afr_moo_nor_sun_bos_anl_tag_mnd_urd_cic_ctl_amr_lit_rus_ben_dut_qcu_krd_prs_por_fbf_chh_mcd_hau_swe_bat_scr_ses_alb_swt_jav_tha_owc_knd_ven_zul_uzb_spa_guj_aze_ewe_vie_sod_tsw_akn_bam	0.114985188064741	0.270471103557563	0.787397180691759
483	gam_lit_lda_rus_wly_hau_mlt_krd_uzb_azi_tsw_ind_cic_svk_ben_bsq_cze_heb_zul_mnd_pol_hin_akn_por_dyu_rom_fin_dgb_bam_hun_mol_owc_geo_alb_grk_mcd_fre_anl_aeg_pan_est_tsn_sun_swe_bat_jpn_knd_kor_afr_dut_ewe_eng_mly_arw_amr_jav_cnt_ctl_moo_bul_sod_glc_scr_spa_ger_qcu_ita_prs_ukr_fbf_sid_urd_tig_guj_tag_bos_xho_lat_bem_mao_tha_amh_tml_ses_igb_tur_nor_slo_aze_swa_vie_chh_swt_yor_ven	-0.625597390400498	-1.49546504711653	0.138178877523578
484	gam_swe_dyu_grk_sod_amh_aeg_krd_uzb_tur_ses_jav_dgb_bul_ben_bsq_urd_owc_ewe_cnt_fre_mcd_bam_ctl_tsn_prs_fin_ven_swa_hun_nor_sid_geo_rom_dut_slo_cze_mlt_amr_hin_est_akn_bat_scr_mao_jpn_knd_kor_por_lat_fbf_pol_mly_guj_heb_sun_mnd_pan_zul_ger_anl_bos_rus_ita_eng_qcu_spa_glc_arw_swt_hau_ukr_tig_alb_tag_mol_tsw_lit_xho_ind_tha_wly_tml_yor_moo_aze_afr_svk_azi_cic_vie_chh_igb_lda_bem	-0.0590161859940221	-0.139114139896439	0.889660763812808
485	amr_ben_cic_urd_heb_hau_amh_mol_azi_uzb_tsw_jav_ewe_swe_mcd_bsq_lit_chh_xho_mnd_bul_alb_fbf_hin_zul_krd_hun_akn_moo_fin_por_wly_geo_svk_glc_prs_rus_aeg_mlt_pol_est_bam_ind_ger_mly_jpn_tml_kor_lat_nor_igb_ctl_mao_rom_sid_bat_cnt_grk_lda_ukr_anl_spa_dut_slo_arw_qcu_cze_guj_scr_swa_gam_pan_tig_eng_tag_ita_ses_bos_dgb_sun_tha_sod_knd_yor_swt_tur_fre_afr_aze_tsn_vie_owc_dyu_ven_bem	0.315329600426162	0.743170547599961	0.459251696380061
486	hau_ukr_dgb_glc_aeg_wly_chh_spa_azi_aze_tsn_mly_yor_arw_lat_bsq_cze_amh_ses_mnd_fre_pol_swt_slo_zul_dut_fin_dyu_igb_est_alb_mlt_geo_lit_afr_swe_rus_anl_sod_prs_hun_cic_ind_bul_bat_jpn_knd_kor_por_pan_tsw_scr_jav_ger_heb_tag_cnt_ita_akn_mol_sid_grk_svk_hin_krd_qcu_guj_nor_ben_bem_amr_ctl_gam_eng_sun_urd_lda_rom_xho_mao_tha_owc_tml_ven_bam_uzb_bos_mcd_tur_swa_vie_tig_fbf_ewe_moo	0.145107475922577	0.341853224035827	0.733232633583622
487	mlt_glc_lda_grk_wly_sod_hau_pol_uzb_aze_ses_jav_yor_lit_scr_bsq_mol_owc_akn_cnt_svk_slo_cic_dut_ven_hin_hun_bam_dgb_fin_urd_sid_geo_rus_prs_cze_fre_amr_anl_rom_est_dyu_sun_ben_bat_jpn_tml_kor_nor_afr_xho_ukr_tag_alb_chh_mly_mnd_por_fbf_swe_aeg_ctl_krd_pan_ita_qcu_spa_arw_mcd_tsn_heb_eng_amh_ger_ind_guj_moo_bul_zul_mao_tha_gam_knd_tsw_swt_tur_lat_bos_azi_bem_vie_tig_swa_ewe_igb	0.242973205465017	0.572366512851994	0.568454782985298
488	mlt_rom_zul_svk_gam_amr_tig_rus_tur_aze_bam_tag_tsn_urd_eng_bsq_glc_owc_lda_cnt_mol_swe_yor_ctl_xho_lit_est_dyu_akn_fin_afr_anl_geo_prs_hin_arw_cze_sod_chh_bos_hun_dgb_mly_ukr_ind_jpn_knd_kor_scr_pan_bem_bul_bat_dut_hau_sun_mnd_slo_moo_alb_wly_ben_nor_fre_ita_qcu_spa_krd_por_ses_heb_mcd_aeg_grk_jav_lat_swt_guj_igb_mao_tha_amh_tml_cic_swa_uzb_ger_pol_azi_fbf_vie_sid_tsw_ewe_ven	-0.507265597567902	-1.20813823932119	0.230057259612865
489	owc_slo_swt_alb_amr_hau_wly_bul_aze_azi_bem_tag_dyu_glc_guj_bsq_rom_sid_ven_mnd_lat_ben_igb_rus_xho_fre_est_yor_tsn_hun_ita_anl_geo_por_swe_cze_lit_heb_chh_grk_fin_ses_jav_mol_mao_jpn_knd_kor_svk_afr_lda_urd_sun_bos_mlt_bat_cnt_scr_ewe_eng_tig_arw_pol_spa_nor_qcu_prs_ctl_ukr_swa_gam_ger_sod_mcd_ind_dut_tsw_pan_zul_mly_tha_amh_tml_akn_bam_tur_hin_krd_uzb_fbf_vie_aeg_moo_cic_dgb	-0.376216360441946	-0.892918986345803	0.374205290874149
490	owc_pan_dyu_ctl_mlt_aeg_heb_krd_tur_uzb_dgb_jav_cic_lit_eng_bsq_svk_wly_xho_cnt_guj_scr_lda_rom_bam_bos_hun_igb_bem_fin_lat_sid_geo_por_swe_rus_cze_anl_gam_bul_est_tsw_sun_pol_bat_jpn_knd_kor_alb_mcd_akn_ger_mly_slo_amr_ind_mnd_arw_swa_fre_chh_afr_glc_dut_mol_qcu_prs_grk_ita_ven_hau_ukr_tig_urd_mao_hin_swt_spa_zul_tag_tha_amh_tml_fbf_tsn_azi_nor_ben_aze_ewe_vie_sod_yor_ses_moo	-0.539286308798745	-1.285928053839	0.201660703119967
491	aeg_prs_lda_ukr_heb_mlt_hau_krd_tur_azi_igb_bat_zul_alb_arw_bsq_swe_amr_swa_mnd_svk_por_ewe_bul_cic_slo_hun_bem_swt_est_urd_amh_geo_ben_fre_bos_lat_owc_wly_afr_fin_ven_sun_mol_jav_jpn_tml_kor_dut_rom_ses_grk_mao_glc_anl_tag_cnt_ger_bam_ita_sid_guj_mcd_spa_cze_qcu_nor_pol_eng_tsw_gam_pan_sod_ctl_ind_scr_fbf_hin_moo_mly_tha_tig_knd_xho_yor_uzb_rus_lit_aze_akn_vie_chh_tsn_dyu_dgb	-0.658718365601916	-1.57759003817596	0.11805542792617
492	heb_scr_ses_mol_amr_owc_hau_mcd_uzb_azi_tsn_bat_tsw_rus_krd_bsq_rom_mlt_cic_mnd_pan_glc_yor_lat_ewe_prs_fin_bam_moo_est_swe_gam_geo_grk_bul_alb_arw_sod_wly_ger_hun_zul_mao_bos_sun_jpn_knd_kor_fre_nor_dyu_por_tag_afr_sid_jav_cnt_lit_fbf_urd_aeg_spa_dut_guj_hin_qcu_ben_eng_svk_lda_amh_cze_chh_slo_ind_pol_swt_ukr_bem_mly_tha_tig_tml_dgb_igb_aze_ctl_ita_tur_xho_vie_anl_swa_ven_akn	0.200302823212995	0.471999098340111	0.638033035338677
493	gam_afr_tsn_spa_tig_owc_sid_alb_tur_aze_igb_mao_swt_hin_cze_bsq_arw_sod_ses_mnd_nor_slo_swa_urd_bam_ita_est_akn_bem_fin_por_chh_geo_swe_mol_pan_svk_hau_wly_ukr_hun_zul_sun_glc_ind_jpn_tml_kor_ben_krd_moo_guj_tag_rom_mlt_bat_cnt_mcd_tsw_rus_anl_eng_ctl_pol_grk_qcu_ger_lit_bul_dyu_aeg_lat_amh_dut_mly_scr_dgb_bos_fbf_jav_tha_amr_knd_yor_ewe_azi_fre_prs_uzb_lda_vie_heb_xho_cic_ven	0.37787875447036	0.892003059949696	0.374693451700478
494	tig_dut_swa_urd_sod_gam_hau_afr_uzb_aze_lda_jav_igb_ita_krd_bsq_grk_heb_yor_cnt_bul_eng_tsn_bos_swt_arw_hun_bam_ven_fin_ctl_anl_geo_rus_ukr_prs_spa_chh_wly_alb_est_akn_mly_ger_mao_jpn_knd_kor_slo_cze_moo_ben_tag_lit_amh_ind_mnd_lat_zul_fre_owc_svk_por_mcd_scr_qcu_hin_swe_rom_fbf_amr_guj_aeg_nor_bat_mol_bem_pol_dgb_sun_tha_sid_tml_ses_cic_azi_pan_glc_tur_xho_vie_mlt_dyu_tsw_ewe	0.0874996020174757	0.206186451160889	0.837095980891693
495	wly_pol_tsw_ben_sod_amh_mlt_ger_aze_azi_tsn_jav_lda_krd_ctl_bsq_bul_sid_akn_mnd_afr_grk_xho_glc_moo_rus_fin_ven_ses_hun_urd_gam_geo_mcd_pan_svk_ukr_tig_anl_por_est_cic_bat_slo_mly_jpn_knd_kor_arw_fre_igb_ita_tag_cze_heb_mao_cnt_mol_yor_scr_amr_alb_lit_nor_hin_qcu_spa_guj_lat_fbf_aeg_rom_owc_eng_sun_bos_swa_prs_swt_ind_tha_hau_tml_dgb_bam_uzb_swe_dut_tur_dyu_vie_chh_ewe_bem_zul	0.105029838669547	0.247173951739166	0.805318443206013
496	tig_afr_akn_urd_heb_chh_mlt_rus_uzb_azi_ven_jav_swa_scr_glc_bsq_slo_amr_moo_mnd_svk_rom_dyu_ita_igb_guj_hun_cic_tsw_est_swe_hau_geo_mcd_krd_bos_por_gam_sod_lit_fin_swt_ind_ger_sun_jpn_knd_kor_eng_ctl_yor_alb_tag_cze_aeg_mao_cnt_ukr_fbf_mol_owc_bul_pol_grk_dut_qcu_arw_pan_spa_bem_amh_hin_anl_nor_bat_prs_tsn_ben_ses_mly_tha_sid_tml_lda_xho_aze_lat_fre_tur_dgb_vie_wly_bam_ewe_zul	0.112689906255021	0.264867522370764	0.791697677298504
497	mlt_mol_ven_prs_chh_tig_heb_ukr_aze_azi_zul_tag_tsw_mcd_ita_bsq_guj_sod_igb_cnt_lit_eng_ses_arw_swt_fre_hun_lda_xho_est_dut_aeg_geo_hin_nor_slo_por_wly_owc_swe_fin_bam_jav_ger_mly_jpn_knd_kor_pan_glc_fbf_ben_ind_lat_hau_sun_mnd_ctl_yor_rus_sid_bos_rom_scr_svk_qcu_alb_spa_bul_dgb_amh_grk_gam_cze_mao_urd_moo_pol_akn_bat_tha_anl_tml_tsn_cic_uzb_krd_afr_tur_bem_vie_amr_ewe_dyu_swa	-0.532595080822703	-1.26845348864645	0.207802046022555
498	tig_swe_xho_bul_amh_chh_sod_guj_uzb_tur_tsn_sun_cic_pan_mol_bsq_por_sid_fbf_cnt_rus_rom_ses_svk_zul_pol_hun_swt_dyu_est_ben_heb_geo_fre_lat_glc_lit_gam_aeg_afr_fin_yor_tag_hin_ind_jpn_tml_kor_krd_ukr_bem_nor_mao_cze_hau_mly_mnd_bos_ewe_mcd_wly_spa_slo_arw_scr_qcu_grk_urd_dut_tsw_amr_ctl_anl_eng_bat_alb_bam_ger_lda_jav_tha_owc_knd_moo_igb_azi_prs_ita_aze_ven_vie_mlt_swa_dgb_akn	-0.0498309065439044	-0.117347896764448	0.906837431608829
499	hau_grk_cic_ger_amh_sid_amr_scr_tur_aze_bam_tag_ses_lit_pan_bsq_alb_heb_swa_cnt_ita_svk_lda_por_dyu_hin_est_yor_bem_hun_guj_mlt_geo_krd_spa_pol_fre_owc_wly_afr_fin_moo_sun_nor_bat_jpn_knd_kor_cze_mol_xho_swe_ind_ctl_sod_mly_mnd_lat_tsw_rus_tig_ukr_glc_urd_bos_qcu_mcd_eng_prs_ewe_aeg_bul_anl_ben_mao_dut_ven_arw_swt_jav_tha_chh_tml_tsn_fbf_azi_slo_rom_uzb_akn_vie_gam_dgb_igb_zul	0.161384382707152	0.379879392388113	0.704901081469575
500	amr_swe_tsn_rom_amh_tig_sid_afr_aze_uzb_igb_sun_bam_glc_prs_bsq_slo_heb_swa_cnt_bul_nor_fbf_fre_swt_lat_hun_yor_bem_fin_guj_wly_geo_hin_eng_pol_rus_mlt_sod_bos_est_ven_bat_arw_tag_jpn_knd_kor_pan_urd_zul_mcd_mao_por_chh_jav_mnd_lit_cic_ita_aeg_spa_ger_dut_scr_qcu_svk_cze_ukr_akn_gam_alb_anl_krd_ind_mol_ses_grk_moo_mly_tha_hau_tml_dgb_xho_tur_ctl_ben_azi_tsw_vie_owc_lda_ewe_dyu	-0.484931155162571	-1.15373694101009	0.25156445412674
501	tig_ben_igb_por_chh_aeg_amr_rus_azi_aze_fbf_mly_dyu_alb_rom_bsq_nor_mlt_lda_mnd_pol_mol_ses_fre_tsn_ctl_fin_ewe_tsw_est_ger_amh_geo_urd_lit_pan_swe_sid_sod_mcd_hun_akn_sun_ukr_mao_jpn_tml_kor_grk_prs_swt_scr_ind_afr_anl_tag_cnt_bul_swa_spa_heb_arw_glc_svk_dut_qcu_cze_krd_eng_cic_owc_bos_wly_lat_bat_guj_bam_hin_dgb_jav_tha_hau_knd_ven_bem_uzb_ita_slo_tur_moo_vie_gam_zul_yor_xho	-0.0363723035109459	-0.0856134349570564	0.931957763212296
502	amr_krd_moo_ita_mlt_heb_sid_lit_azi_tur_zul_mly_akn_bos_nor_bsq_spa_hau_ses_cnt_rus_prs_cic_dut_ewe_grk_hun_tsn_igb_est_glc_tig_geo_afr_ger_por_fre_anl_gam_hin_fin_dyu_ind_urd_jav_jpn_tml_kor_mcd_mol_lda_ukr_bat_arw_aeg_sun_mnd_cze_swa_eng_owc_scr_swe_alb_lat_qcu_rom_guj_pol_yor_sod_bul_wly_slo_mao_pan_dgb_svk_swt_tag_tha_chh_knd_xho_fbf_aze_ctl_ben_uzb_tsw_vie_amh_ven_bem_bam	-0.128450105866308	-0.302846896264528	0.762682905543755
503	aeg_slo_ven_pol_chh_gam_sid_afr_uzb_aze_moo_bat_tsn_ger_rom_bsq_pan_hau_ewe_cnt_lat_nor_swt_spa_dgb_ukr_est_bam_xho_hun_ben_amh_geo_lit_por_cze_glc_sod_tig_rus_fin_cic_mly_urd_tag_jpn_knd_kor_bul_eng_lda_mcd_ind_svk_amr_sun_mnd_ita_dyu_ctl_heb_scr_swe_prs_grk_qcu_alb_mol_arw_yor_anl_bos_wly_guj_mao_hin_fbf_dut_ses_jav_tha_mlt_tml_bem_zul_tur_fre_krd_azi_akn_vie_owc_igb_swa_tsw	0.00742685401405507	0.0174844127756883	0.986087623842035
504	hau_guj_zul_por_sid_amh_wly_alb_uzb_azi_ewe_jav_swt_arw_scr_bsq_swe_sod_igb_cnt_lat_cze_yor_ger_cic_lit_est_lda_fbf_hun_mol_anl_geo_urd_rom_ukr_pan_owc_chh_mcd_fin_bam_tag_pol_ind_jpn_tml_kor_fre_eng_tsw_grk_sun_svk_gam_mly_mnd_ctl_tsn_glc_tig_bul_slo_dut_rus_qcu_ita_krd_nor_akn_heb_spa_aeg_prs_bat_bos_dgb_ben_bem_mao_tha_amr_knd_moo_swa_aze_hin_afr_tur_xho_vie_mlt_ses_ven_dyu	-0.544211816704061	-1.29833176562612	0.197383800384494
505	hau_rom_bem_ctl_sid_aeg_amh_spa_aze_uzb_lda_jav_moo_svk_urd_bsq_ita_tig_igb_mnd_krd_por_tsw_swe_dyu_cze_hun_ewe_dgb_est_arw_owc_geo_hin_ukr_nor_bul_sod_wly_fre_fin_ven_bat_prs_tag_jpn_tml_kor_guj_pol_swt_eng_mao_glc_amr_mly_cnt_mol_xho_scr_anl_lat_alb_rus_afr_qcu_grk_dut_mcd_fbf_chh_ben_heb_pan_sun_slo_zul_bos_bam_ind_tha_mlt_knd_yor_ses_tur_ger_lit_azi_cic_vie_gam_akn_tsn_swa	-0.272154012619624	-0.644589200478237	0.520780242792811
506	amh_cze_lda_pan_gam_anl_hau_bos_tur_uzb_swt_mao_moo_rom_ukr_bsq_pol_aeg_dyu_cnt_glc_nor_bam_prs_swa_lit_fin_tsw_cic_est_arw_tig_geo_spa_slo_eng_hin_heb_sid_guj_hun_ewe_ind_bul_tag_jpn_knd_kor_urd_swe_igb_mcd_mly_grk_amr_sun_mnd_mol_yor_afr_mlt_svk_ger_dut_ita_qcu_scr_alb_ben_tsn_wly_rus_chh_krd_jav_por_dgb_lat_xho_bat_tha_sod_tml_fbf_bem_aze_ctl_fre_azi_ses_vie_owc_zul_akn_ven	-0.299187056772699	-0.708159581981284	0.480617311080002
507	hau_fre_yor_mol_amr_owc_gam_slo_tur_azi_moo_mly_tsw_bos_rom_bsq_lit_wly_bem_mnd_pol_hin_swa_urd_zul_cze_est_bam_igb_hun_krd_sid_geo_swe_arw_glc_prs_amh_heb_bul_fin_dyu_mao_pan_bat_jpn_knd_kor_svk_rus_lda_por_tag_mcd_tig_jav_cnt_nor_ewe_alb_mlt_ger_ctl_guj_grk_qcu_eng_spa_afr_swt_chh_scr_aeg_ben_sun_ita_ses_dut_dgb_ind_tha_sod_tml_cic_fbf_aze_lat_ukr_uzb_tsn_vie_anl_akn_xho_ven	0.331489676651117	0.780157589125104	0.437279220872319
508	aeg_guj_dgb_fre_hau_tig_anl_hin_azi_aze_swt_sun_akn_mol_ger_bsq_glc_mlt_ven_mnd_arw_dut_ses_eng_fbf_por_fin_cic_bam_hun_bos_chh_geo_ben_grk_pan_alb_heb_wly_ctl_est_ewe_mao_prs_tag_jpn_knd_kor_lit_pol_moo_scr_jav_mcd_sid_mly_cnt_rus_yor_ukr_amh_nor_bul_swe_rom_qcu_urd_svk_afr_xho_owc_cze_sod_slo_ind_spa_tsw_ita_bem_bat_tha_gam_tml_tsn_zul_uzb_lat_krd_tur_lda_vie_amr_swa_igb_dyu	-0.465314722416859	-1.1059255258928	0.271611433322449
509	sid_rom_dyu_arw_heb_mlt_chh_prs_aze_tur_ven_bat_bam_scr_ben_bsq_alb_amr_dgb_mnd_hin_urd_fbf_swe_xho_ukr_hun_moo_akn_est_lat_aeg_geo_krd_eng_ctl_mol_hau_tig_mcd_fin_tsn_sun_bos_mly_jpn_tml_kor_grk_afr_bem_guj_ind_bul_sod_tag_cnt_spa_ses_pol_anl_rus_pan_lit_ger_qcu_por_nor_cze_lda_owc_svk_amh_dut_jav_ita_ewe_slo_cic_mao_tha_wly_knd_swt_tsw_azi_glc_fre_uzb_zul_vie_gam_yor_swa_igb	0.0205316891974619	0.0483514591106014	0.96153983008981
510	tig_glc_swa_guj_anl_chh_gam_ger_aze_uzb_xho_sun_akn_scr_lat_bsq_mol_amh_yor_cnt_urd_hin_ewe_rus_tsw_pol_fin_ses_cic_hun_svk_wly_geo_grk_rom_ben_bos_mlt_sid_alb_est_ven_ind_arw_mly_jpn_tml_kor_bul_mcd_moo_pan_jav_slo_heb_tag_mnd_fre_lda_ctl_amr_por_nor_ita_dut_qcu_spa_afr_eng_bem_owc_swe_hau_ukr_bat_krd_fbf_prs_zul_mao_tha_sod_knd_dgb_igb_azi_lit_cze_tur_swt_vie_aeg_tsn_dyu_bam	0.449437744772655	1.05928882440767	0.292211758079311
511	amh_bos_bam_mcd_sid_tig_mlt_swe_azi_aze_akn_jav_swa_pan_arw_bsq_spa_chh_ewe_mnd_ukr_guj_lda_ger_bem_grk_fin_swt_tsw_hun_scr_sod_geo_slo_svk_urd_krd_aeg_anl_ben_est_xho_tag_bul_mao_jpn_knd_kor_prs_lat_moo_pol_bat_lit_wly_mly_cnt_rom_yor_nor_amr_por_ita_fre_cze_qcu_dut_afr_eng_dgb_hau_alb_owc_mol_sun_rus_fbf_ctl_tsn_ind_tha_gam_tml_cic_ses_tur_hin_glc_uzb_igb_vie_heb_zul_dyu_ven	-1.14297555389602	-2.82311089149788	0.00581722302532194
512	sod_scr_bam_guj_amr_amh_wly_glc_uzb_aze_ewe_mly_xho_afr_eng_bsq_por_mlt_tsw_cnt_hin_ger_bem_lit_cic_ita_hun_moo_ven_est_svk_chh_geo_arw_ukr_pan_swe_aeg_tig_prs_fin_igb_sun_krd_tag_jpn_tml_kor_mol_fre_zul_dut_bat_rom_owc_mao_mnd_slo_tsn_pol_heb_ctl_spa_bos_lat_qcu_mcd_nor_ben_ses_sid_bul_anl_cze_jav_grk_dyu_rus_akn_ind_tha_gam_knd_dgb_fbf_azi_alb_urd_tur_yor_vie_hau_lda_swt_swa	0.420637957698864	0.992755961905038	0.323404893850803
513	sod_rom_lda_lat_amr_hau_chh_svk_uzb_azi_cic_ind_ses_eng_pol_bsq_slo_tig_igb_cnt_glc_cze_ven_arw_swa_mol_est_tsn_xho_fin_alb_gam_geo_bos_rus_dut_hin_aeg_anl_lit_hun_yor_mao_pan_mly_jpn_tml_kor_por_urd_bam_scr_bat_nor_sid_tag_mnd_mcd_bem_ben_amh_guj_spa_bul_grk_qcu_fre_ctl_swe_fbf_mlt_afr_heb_krd_sun_ita_moo_ger_tsw_jav_tha_owc_knd_dyu_ewe_aze_prs_ukr_tur_swt_vie_wly_zul_akn_dgb	-0.295850620109516	-0.69981231641821	0.485791359759977
514	tig_cze_ewe_dut_amr_mlt_chh_fre_azi_uzb_ven_sun_igb_eng_slo_bsq_ben_wly_zul_cnt_prs_scr_swt_bul_moo_nor_hun_dgb_swa_fin_mol_heb_geo_ger_ita_guj_grk_aeg_amh_afr_est_yor_mly_swe_tag_jpn_knd_kor_por_lat_lda_arw_ind_rus_owc_bat_mnd_lit_bam_urd_hau_glc_krd_spa_bos_qcu_pol_hin_mcd_dyu_sid_svk_anl_ukr_mao_alb_tsn_rom_cic_jav_tha_sod_tml_bem_fbf_tur_pan_ctl_aze_tsw_vie_gam_ses_xho_akn	0.3253322169385	0.766167308475681	0.445517100898236
515	chh_spa_dgb_mol_gam_anl_hau_krd_azi_tur_tsw_ind_ven_fre_svk_bsq_swe_owc_zul_cnt_prs_ctl_dyu_nor_yor_mcd_hun_akn_igb_fin_grk_heb_geo_dut_arw_ger_glc_tig_aeg_ben_est_bam_mao_slo_jav_jpn_knd_kor_ita_pol_xho_pan_mly_scr_sod_sun_mnd_rom_tsn_bos_amr_bul_hin_alb_cze_qcu_por_rus_guj_swa_mlt_lat_wly_urd_bat_ukr_ses_lit_moo_tag_tha_amh_tml_swt_fbf_uzb_afr_eng_aze_ewe_vie_sid_cic_lda_bem	-0.538291905197335	-1.28249696255466	0.202855809891767
516	amh_ctl_dyu_ukr_heb_amr_aeg_spa_aze_uzb_fbf_jav_zul_dut_bul_bsq_hin_anl_yor_cnt_glc_scr_swt_pol_xho_pan_hun_swa_tsn_fin_nor_wly_geo_ita_ger_krd_cze_chh_mlt_svk_est_bam_ind_eng_tag_jpn_knd_kor_mol_lit_ewe_por_mly_afr_owc_mao_mnd_mcd_akn_ben_sod_swe_rom_guj_alb_qcu_arw_grk_bos_dgb_tig_urd_gam_rus_sun_prs_igb_slo_moo_bat_tha_hau_tml_tsw_bem_tur_lat_fre_azi_ven_vie_sid_ses_cic_lda	-0.678382144007218	-1.62467437840701	0.107616471997538
517	amr_ita_xho_scr_sod_tig_hau_guj_tur_azi_tsw_mao_akn_spa_eng_bsq_por_gam_tsn_cnt_lit_slo_cic_afr_bam_fre_est_lda_bem_fin_ukr_sid_geo_glc_rom_prs_nor_mlt_heb_bos_hun_yor_jav_ben_ind_jpn_tml_kor_rus_pan_swt_arw_bat_ger_amh_tag_mnd_krd_moo_grk_anl_mcd_pol_cze_bul_qcu_svk_dut_hin_fbf_wly_mol_chh_urd_sun_alb_dgb_ctl_swa_mly_tha_aeg_knd_ewe_ses_aze_swe_lat_uzb_igb_vie_owc_dyu_zul_ven	-0.657231745792539	-1.57615096495604	0.118386770268737
518	anl_eng_tsw_por_owc_hau_heb_lat_azi_uzb_ses_mly_dgb_cze_nor_bsq_swe_sid_swa_mnd_ben_afr_moo_bos_bam_mol_fin_lda_fbf_est_grk_chh_geo_ita_urd_lit_ctl_sod_gam_krd_hun_swt_bat_bul_ind_jpn_knd_kor_arw_hin_ven_rom_jav_slo_wly_sun_cnt_prs_igb_alb_amh_fre_svk_guj_ger_qcu_glc_ukr_scr_dyu_tig_rus_aeg_spa_tag_mcd_akn_pan_bem_mao_tha_amr_tml_tsn_cic_aze_pol_dut_tur_zul_vie_mlt_ewe_xho_yor	-0.442444180308193	-1.04999162999946	0.296442830930857
519	chh_ben_dgb_alb_gam_owc_sod_swe_aze_tur_ses_ind_swt_pan_ita_bsq_afr_heb_xho_mnd_ctl_dut_ewe_mcd_tsn_slo_est_lda_fbf_fin_ukr_sid_geo_cze_bos_glc_lat_mlt_hau_guj_hun_bam_jav_grk_tag_jpn_knd_kor_arw_hin_ven_krd_sun_pol_aeg_mly_cnt_scr_yor_urd_tig_svk_lit_eng_ger_qcu_bul_prs_fre_bem_amr_mol_anl_por_bat_spa_moo_rom_dyu_mao_tha_wly_tml_cic_swa_azi_rus_nor_uzb_akn_vie_amh_tsw_zul_igb	0.791806585744327	1.87999114821797	0.0632395309733937
520	amr_ger_tsw_cze_hau_anl_sod_por_azi_aze_ewe_jav_xho_svk_arw_bsq_krd_tig_moo_cnt_rus_mol_swa_ita_akn_urd_est_cic_tsn_hun_pan_aeg_geo_bos_dut_eng_glc_heb_mlt_scr_fin_bem_mly_ben_bat_jpn_knd_kor_nor_mcd_ven_bul_mao_ctl_wly_sun_mnd_grk_bam_pol_gam_guj_afr_fre_spa_qcu_prs_lit_hin_igb_owc_lat_chh_ukr_tag_alb_lda_swe_dyu_ind_tha_sid_tml_zul_yor_tur_rom_slo_uzb_dgb_vie_amh_fbf_ses_swt	-1.04692347157221	-2.56398439581736	0.0119504955006656
521	anl_glc_ven_bos_sid_sod_mlt_eng_tur_uzb_ewe_ind_zul_rom_ben_bsq_mol_tig_akn_cnt_rus_afr_bem_spa_dgb_guj_est_ses_dyu_fin_urd_chh_geo_pan_ger_cze_ukr_heb_owc_ctl_hun_fbf_bat_prs_sun_jpn_knd_kor_por_pol_moo_svk_tag_swe_amr_mly_mnd_ita_cic_nor_wly_arw_fre_lat_slo_qcu_grk_scr_bul_swt_amh_lit_hau_hin_mao_mcd_tsw_alb_swa_jav_tha_aeg_tml_bam_xho_aze_dut_krd_azi_tsn_vie_gam_yor_lda_igb	-0.77359481074422	-1.86437783452891	0.0654228633501276
522	sod_cze_tsw_ita_owc_anl_mlt_ukr_azi_tur_cic_ind_bam_ger_eng_bsq_lat_gam_igb_cnt_rom_svk_yor_spa_dyu_guj_fin_dgb_ewe_hun_alb_tig_geo_nor_scr_arw_mol_heb_sid_por_est_bem_bat_lit_jav_jpn_knd_kor_hin_ben_xho_glc_mao_krd_wly_sun_mnd_mcd_zul_pol_aeg_prs_bul_bos_rus_qcu_fre_urd_ctl_fbf_hau_swe_chh_slo_tag_grk_akn_afr_ses_mly_tha_amr_tml_tsn_swt_aze_pan_dut_uzb_swa_vie_amh_moo_ven_lda	-0.664204926549103	-1.591137952747	0.114972181804699
523	chh_grk_dyu_por_tig_aeg_amh_ger_uzb_azi_ses_bat_tsn_hin_rom_bsq_afr_gam_swt_cnt_slo_dut_xho_lat_ewe_svk_est_zul_igb_hun_mol_heb_geo_urd_guj_nor_ben_sid_mlt_rus_fin_bem_mao_swe_mly_jpn_knd_kor_ita_scr_akn_lit_sun_bul_wly_jav_mnd_mcd_dgb_krd_anl_bos_alb_ukr_glc_qcu_pol_pan_spa_fbf_owc_fre_hau_prs_ind_ctl_tsw_eng_moo_tag_tha_amr_tml_yor_ven_tur_cze_arw_aze_cic_vie_sod_swa_lda_bam	-0.2753765398713	-0.650988436241256	0.516659209699309
524	hau_mcd_dyu_ctl_wly_sid_gam_bul_aze_uzb_cic_sun_akn_rom_glc_bsq_eng_heb_tsn_mnd_ukr_svk_lda_bos_yor_arw_est_zul_bem_hun_urd_amh_geo_cze_swe_mol_alb_amr_chh_ger_fin_swt_mly_hin_bat_jpn_knd_kor_slo_prs_tsw_fre_jav_ita_owc_tag_cnt_lit_bam_guj_anl_dut_pan_lat_krd_qcu_grk_scr_afr_dgb_aeg_nor_tig_spa_mao_ben_xho_pol_igb_ind_tha_mlt_tml_ses_fbf_azi_rus_por_tur_swa_vie_sod_ven_moo_ewe	-0.124909919531837	-0.294802739889809	0.768801652899304
525	tig_fre_dyu_ctl_amh_gam_sid_grk_azi_uzb_akn_mly_dgb_afr_ben_bsq_spa_mlt_ewe_cnt_lit_guj_tsw_cze_ven_rus_est_fbf_moo_fin_slo_amr_geo_krd_scr_svk_alb_hau_wly_lat_hun_swa_bat_pan_tag_jpn_tml_kor_ger_ukr_lda_glc_sun_arw_aeg_jav_mnd_urd_ses_swe_heb_nor_rom_hin_prs_qcu_ita_por_eng_bam_sod_pol_anl_bos_mao_mcd_bem_bul_xho_ind_tha_chh_knd_yor_igb_aze_mol_dut_tur_cic_vie_owc_tsn_zul_swt	0.881717520838027	2.10183782292547	0.0382706413744344
526	heb_grk_igb_ger_wly_aeg_mlt_bul_azi_tur_tsn_mly_dyu_swe_por_bsq_pol_amr_fbf_cnt_arw_bos_swt_prs_dgb_lit_fin_bam_yor_hun_spa_amh_geo_mcd_mol_fre_rus_chh_sid_urd_est_tsw_mao_scr_sun_jpn_knd_kor_hin_slo_swa_rom_bat_eng_anl_tag_mnd_krd_xho_cze_gam_afr_ctl_svk_dut_qcu_ita_pan_lat_moo_owc_guj_sod_nor_ind_ukr_ven_alb_ses_jav_tha_tig_tml_lda_bem_aze_glc_ben_uzb_cic_vie_hau_akn_ewe_zul	-0.640588643871672	-1.53159414789258	0.129017323867478
527	heb_ctl_bem_cze_mlt_sod_tig_ukr_aze_uzb_swa_jav_cic_mcd_svk_bsq_afr_anl_lda_cnt_hin_rom_moo_eng_ven_bul_est_swt_ewe_hun_slo_chh_geo_glc_nor_pan_ger_hau_gam_scr_fin_tsn_bat_por_ind_jpn_knd_kor_swe_urd_fbf_krd_tag_bos_amh_mao_mnd_ben_akn_fre_owc_guj_lat_prs_ita_qcu_arw_lit_pol_bam_wly_rus_aeg_grk_mly_spa_igb_mol_dyu_sun_tha_sid_tml_ses_tsw_azi_alb_dut_tur_dgb_vie_amr_xho_zul_yor	-0.0974206609077294	-0.229439341685979	0.819031309985846
528	amr_scr_dgb_bos_sod_mlt_heb_ger_uzb_azi_xho_jav_fbf_bul_guj_bsq_pan_anl_dyu_cnt_lat_afr_swt_ita_bam_swe_hun_yor_lda_est_spa_wly_geo_dut_krd_lit_slo_tig_hau_hin_fin_cic_mao_mol_sun_jpn_tml_kor_glc_rom_akn_urd_tag_rus_sid_mly_mnd_ukr_tsw_alb_chh_grk_arw_mcd_nor_qcu_pol_por_fre_zul_amh_eng_aeg_svk_ind_cze_ewe_prs_igb_bat_tha_owc_knd_ses_moo_aze_ctl_ben_tur_bem_vie_gam_swa_ven_tsn	-0.272020119081033	-0.642980282178679	0.521819067756237
529	amh_ben_ven_spa_chh_mlt_aeg_afr_tur_azi_swt_mao_dgb_urd_grk_bsq_scr_owc_ewe_mnd_ukr_bul_ses_swe_tsn_ctl_fin_swa_bem_hun_bos_sid_geo_eng_slo_ita_glc_wly_amr_fre_est_zul_ind_krd_bat_jpn_knd_kor_rus_mol_moo_alb_tag_ger_gam_mly_cnt_pol_dyu_mcd_hau_guj_pan_rom_prs_qcu_cze_hin_lit_tsw_tig_por_anl_lat_jav_nor_cic_arw_lda_sun_tha_sod_tml_fbf_akn_uzb_svk_dut_aze_bam_vie_heb_igb_yor_xho	-0.236068910077	-0.557573887944963	0.578475027966646
530	amh_grk_dgb_ger_wly_mlt_gam_swe_aze_azi_ewe_mao_swt_mcd_pan_bsq_ukr_owc_tsn_cnt_fre_ben_akn_arw_yor_lat_fin_cic_igb_hun_afr_hau_geo_alb_glc_bul_pol_heb_amr_bos_est_tsw_sun_lit_jav_jpn_knd_kor_prs_hin_bem_spa_bat_guj_sid_tag_mnd_ctl_ses_nor_tig_urd_scr_rus_por_qcu_eng_mol_slo_lda_chh_krd_anl_svk_ind_rom_moo_dut_bam_mly_tha_sod_tml_swa_fbf_tur_cze_ita_uzb_xho_vie_aeg_dyu_zul_ven	-0.744152786049472	-1.78882765995638	0.0768984532279808
531	aeg_urd_swt_pan_chh_hau_owc_pol_uzb_aze_dyu_ind_zul_arw_rus_bsq_cze_gam_fbf_mnd_spa_glc_swa_dut_akn_bul_hun_bam_ewe_est_bos_anl_geo_grk_ukr_por_ben_amr_heb_swe_fin_lda_mao_prs_bat_jpn_knd_kor_mol_lit_yor_afr_tag_hin_amh_jav_cnt_rom_ven_lat_sod_krd_ita_alb_svk_qcu_guj_eng_fre_ses_tig_ctl_wly_scr_mly_mcd_moo_slo_xho_sun_tha_mlt_tml_bem_tsn_azi_ger_nor_tur_cic_vie_sid_igb_tsw_dgb	-0.644645469652284	-1.540539209503	0.126824771577515
532	mlt_rus_yor_slo_heb_owc_tig_guj_uzb_tur_ewe_jav_swt_nor_mcd_bsq_afr_chh_xho_cnt_cze_ger_tsn_spa_tsw_por_est_bem_fbf_hun_swe_amr_geo_glc_ukr_grk_rom_sid_gam_ita_fin_moo_bat_lit_mao_jpn_knd_kor_lat_krd_cic_pan_sun_fre_sod_ind_mnd_ctl_zul_dut_amh_alb_arw_pol_hin_qcu_scr_eng_ben_dyu_hau_prs_aeg_mol_mly_bul_igb_bos_lda_tag_tha_wly_tml_bam_akn_aze_urd_svk_azi_ven_vie_anl_ses_swa_dgb	0.00470392551933624	0.0110789303185036	0.991184205121274
533	sid_urd_bam_glc_mlt_amh_tig_cze_aze_azi_dgb_ind_tsw_arw_fre_bsq_pol_hau_tsn_mnd_bul_lit_ven_swe_zul_ctl_hun_fbf_dyu_est_bos_amr_geo_grk_guj_afr_prs_heb_owc_scr_fin_swt_jav_dut_tag_jpn_knd_kor_slo_rom_moo_spa_sun_ukr_anl_bat_cnt_mol_akn_hin_wly_ger_ben_mcd_svk_qcu_alb_pan_rus_yor_aeg_lat_chh_nor_mao_ita_ses_eng_igb_mly_tha_gam_tml_bem_lda_tur_krd_por_uzb_ewe_vie_sod_cic_swa_xho	-0.0575069538703044	-0.135727538585364	0.892330031351768
534	sid_svk_xho_lat_tig_heb_owc_pol_aze_tur_igb_mao_fbf_alb_ctl_bsq_afr_anl_yor_mnd_krd_ita_akn_urd_swt_rom_fin_tsn_ven_hun_slo_mlt_geo_bos_ukr_nor_ger_wly_aeg_scr_est_ewe_mly_spa_bat_jpn_knd_kor_bul_eng_moo_lit_tag_grk_gam_jav_cnt_hin_cic_ben_hau_arw_mol_dut_fre_qcu_cze_swe_por_dgb_amr_prs_sod_rus_sun_glc_tsw_guj_swa_ind_tha_chh_tml_bem_zul_azi_pan_mcd_uzb_lda_vie_amh_dyu_ses_bam	-0.120827209962907	-0.284909116002537	0.776347267146082
535	anl_krd_tsn_slo_hau_mlt_tig_afr_aze_azi_ewe_sun_fbf_scr_pan_bsq_ben_sod_igb_cnt_ita_rus_bam_glc_dyu_lat_hun_swa_dgb_est_rom_amr_geo_svk_por_ctl_spa_aeg_amh_bos_fin_xho_ind_dut_mao_jpn_knd_kor_mol_guj_yor_prs_tag_alb_chh_mly_mnd_lit_ven_fre_gam_ukr_nor_urd_mcd_qcu_ger_pol_cze_tsw_owc_swe_wly_arw_jav_bul_swt_eng_akn_bat_tha_sid_tml_bem_cic_tur_grk_hin_uzb_lda_vie_heb_moo_ses_zul	-1.0604470300665	-2.59530901072026	0.0109820464388095
536	hau_cze_fbf_fre_anl_gam_owc_hin_aze_azi_igb_mao_bem_pol_swe_bsq_grk_aeg_swa_cnt_ger_lit_tsn_bul_lda_eng_fin_moo_dgb_hun_scr_chh_geo_ukr_glc_dut_por_amr_sod_krd_est_xho_mly_pan_sun_jpn_tml_kor_mol_lat_ses_ben_jav_afr_amh_ind_mnd_prs_tsw_svk_wly_rus_arw_slo_ita_qcu_alb_guj_spa_cic_heb_bos_tig_rom_bat_urd_yor_ctl_ven_tag_tha_mlt_knd_dyu_ewe_uzb_nor_mcd_tur_swt_vie_sid_akn_bam_zul	-0.436985397345969	-1.03681211209329	0.302511770344471
537	heb_scr_xho_mcd_anl_wly_mlt_krd_azi_tur_moo_sun_swa_pol_ben_bsq_swe_gam_bam_cnt_hin_dut_fbf_ita_tsn_nor_est_ses_bem_fin_eng_tig_geo_por_spa_svk_rom_sod_owc_fre_hun_akn_mly_rus_jav_jpn_tml_kor_mol_pan_swt_ctl_ind_glc_aeg_bat_mnd_lat_ven_alb_sid_bos_cze_bul_guj_qcu_grk_urd_prs_zul_amh_lit_amr_afr_mao_ukr_dgb_arw_yor_tag_tha_hau_knd_dyu_ewe_aze_slo_ger_uzb_igb_vie_chh_tsw_lda_cic	-0.269528453506727	-0.637355628819717	0.525459211826864
538	heb_eng_moo_lit_sod_sid_wly_rom_uzb_tur_yor_mao_fbf_urd_mol_bsq_guj_amh_zul_cnt_bos_swe_ewe_glc_dgb_por_fin_ven_swt_hun_pan_hau_geo_cze_afr_ben_fre_chh_gam_spa_est_igb_mly_svk_sun_jpn_knd_kor_prs_ukr_ses_alb_bat_dut_mlt_jav_mnd_bul_tsw_ctl_amr_slo_ita_rus_arw_qcu_scr_pol_ger_akn_aeg_grk_tig_nor_ind_lat_lda_krd_tsn_tag_tha_anl_tml_bem_bam_aze_hin_mcd_azi_swa_vie_owc_cic_dyu_xho	-0.286536149576414	-0.677845810144396	0.499552447998075
539	hau_arw_moo_afr_mlt_wly_chh_prs_uzb_azi_bem_jav_akn_rus_grk_bsq_glc_aeg_swt_cnt_scr_eng_ven_cze_fbf_alb_hun_yor_igb_est_spa_owc_geo_mol_lit_por_hin_sid_heb_ctl_fin_dyu_tag_ger_bat_jpn_tml_kor_urd_nor_ses_bos_sun_ukr_amh_ind_mnd_lat_dgb_svk_tig_ita_ben_rom_fre_qcu_dut_guj_slo_swa_sod_pan_anl_swe_mao_krd_lda_bul_xho_mly_tha_amr_knd_tsw_cic_aze_mcd_pol_tur_tsn_vie_gam_ewe_bam_zul	-0.338261986856811	-0.799981438135253	0.42576027213638
540	amr_hin_bem_mol_hau_owc_aeg_lat_tur_uzb_lda_jav_bam_glc_slo_bsq_ger_sod_fbf_mnd_afr_swe_dgb_alb_igb_prs_est_cic_tsn_hun_svk_sid_geo_nor_bul_cze_pol_heb_mlt_bos_fin_moo_mly_fre_tag_jpn_knd_kor_dut_guj_akn_lit_sun_ita_tig_ind_cnt_ctl_swt_krd_wly_rom_eng_pan_scr_qcu_spa_por_mcd_tsw_anl_rus_chh_grk_bat_ukr_xho_arw_dyu_mao_tha_amh_tml_swa_ses_azi_ben_urd_aze_yor_vie_gam_ewe_zul_ven	-0.586750833632995	-1.40016279523836	0.164791910376571
541	anl_urd_bam_lat_sid_tig_wly_ita_tur_uzb_xho_mly_tsn_eng_mcd_bsq_grk_owc_yor_mnd_svk_fre_lda_prs_cic_cze_fin_bem_dyu_est_dut_gam_geo_hin_bos_mol_afr_mlt_amh_ukr_hun_ewe_tag_bul_jav_jpn_tml_kor_glc_pan_swt_ger_bat_spa_heb_sun_cnt_swe_ses_ben_chh_pol_ctl_scr_lit_qcu_krd_rom_rus_akn_amr_nor_hau_guj_mao_slo_dgb_arw_igb_ind_tha_aeg_knd_zul_swa_azi_alb_por_aze_tsw_vie_sod_fbf_ven_moo	0.0871546553294901	0.205106067362971	0.837937513197703
542	gam_por_lda_hin_sod_hau_anl_pol_aze_tur_akn_tag_cic_mol_fre_bsq_spa_owc_swa_cnt_arw_slo_dyu_swe_igb_ger_hun_ewe_dgb_est_ctl_mlt_geo_cze_rom_guj_eng_chh_wly_grk_fin_zul_mly_glc_bat_jpn_knd_kor_scr_dut_ven_urd_sun_krd_amr_ind_mnd_mcd_tsn_lat_heb_nor_bul_bos_lit_qcu_afr_alb_ita_yor_aeg_rus_amh_ukr_jav_svk_moo_prs_fbf_mao_tha_tig_tml_bem_swt_uzb_pan_ben_azi_ses_vie_sid_bam_xho_tsw	0.410622774466565	0.967161949792558	0.335971515925814
543	chh_krd_tsn_hin_amh_tig_mlt_ukr_aze_azi_ses_ind_moo_glc_scr_bsq_urd_anl_dgb_mnd_svk_ctl_swa_pan_bam_nor_fin_lda_akn_hun_ben_gam_geo_ger_pol_dut_lit_wly_aeg_fre_est_ewe_bat_spa_tag_jpn_tml_kor_bos_lat_ven_mcd_sun_ita_sid_mao_cnt_eng_swt_rus_hau_por_mol_swe_grk_qcu_rom_prs_bul_xho_owc_guj_sod_afr_jav_cze_dyu_arw_fbf_mly_tha_heb_knd_zul_igb_tur_alb_slo_uzb_bem_vie_amr_tsw_yor_cic	-0.631841685267078	-1.5080227801907	0.134938392600682
544	hau_eng_moo_krd_mlt_gam_tig_cze_aze_azi_zul_mao_bam_grk_lat_bsq_swe_amr_lda_cnt_prs_ben_cic_nor_ewe_svk_fin_dyu_bem_est_urd_amh_geo_ger_scr_bul_alb_chh_sid_rus_hun_swa_bat_bos_jav_jpn_tml_kor_mcd_afr_dgb_pol_mly_slo_owc_tag_mnd_pan_swt_ukr_aeg_glc_dut_guj_arw_qcu_mol_por_spa_ses_sod_hin_anl_ctl_sun_lit_fbf_rom_xho_ind_tha_wly_knd_tsw_igb_uzb_fre_ita_tur_akn_vie_heb_yor_tsn_ven	0.390065944240696	0.918990346147988	0.360478033997563
545	gam_glc_dgb_arw_mlt_wly_tig_mcd_azi_tur_bam_bat_lda_bos_urd_bsq_lat_amr_igb_mnd_hin_rus_zul_fre_moo_pan_est_ewe_ses_fin_slo_sod_geo_eng_scr_por_ctl_sid_hau_pol_hun_swa_tag_swe_jav_jpn_tml_kor_dut_afr_yor_spa_mly_guj_chh_sun_cnt_svk_bem_grk_heb_cze_ita_nor_ukr_qcu_prs_ger_ben_dyu_amh_alb_aeg_rom_ind_lit_cic_bul_swt_mao_tha_anl_knd_tsw_fbf_uzb_krd_mol_aze_tsn_vie_owc_ven_akn_xho	-0.145100271313547	-0.342087253343564	0.733057087173144
546	chh_arw_yor_ita_aeg_hau_mlt_guj_tur_aze_xho_mao_moo_swe_fre_bsq_grk_heb_ses_mnd_svk_spa_bem_nor_dgb_scr_hun_ewe_cic_fin_rus_tig_geo_cze_glc_krd_bul_amh_anl_slo_est_ven_sun_dut_mly_jpn_tml_kor_pol_ben_dyu_afr_jav_eng_sod_ind_cnt_urd_igb_ger_gam_ctl_lit_por_ukr_qcu_lat_rom_mol_tsw_owc_alb_amr_prs_bat_hin_swa_mcd_lda_tag_tha_sid_knd_akn_zul_uzb_pan_bos_azi_tsn_vie_wly_bam_swt_fbf	-0.263339134195522	-0.622341109137481	0.535240505063815
547	hau_swe_moo_cze_sod_owc_tig_pan_tur_aze_dgb_sun_lda_spa_glc_bsq_eng_amr_akn_cnt_rus_bos_igb_fre_yor_mcd_hun_swt_ewe_est_grk_anl_geo_urd_lat_alb_bul_wly_chh_ger_fin_ven_ind_guj_mao_jpn_tml_kor_svk_krd_tsn_pol_mly_arw_amh_tag_mnd_ita_zul_prs_sid_nor_lit_ctl_mol_qcu_por_slo_dut_tsw_heb_hin_mlt_ben_bat_scr_swa_ukr_bam_jav_tha_aeg_knd_fbf_bem_azi_afr_rom_uzb_cic_vie_gam_xho_dyu_ses	-0.230600657434151	-0.544367509982651	0.587491460818836
548	gam_ctl_tsn_grk_amr_chh_owc_rom_azi_tur_moo_ind_cic_scr_lit_bsq_dut_amh_swt_mnd_pol_rus_ses_hin_bam_mcd_est_ewe_bem_hun_fre_aeg_geo_alb_ita_ben_bos_sid_hau_ukr_fin_ven_mao_spa_mly_jpn_tml_kor_eng_slo_xho_glc_bat_mol_sod_tag_cnt_por_yor_ger_wly_lat_pan_afr_urd_qcu_arw_bul_svk_dyu_anl_swe_heb_guj_jav_cze_akn_prs_zul_sun_tha_mlt_knd_swa_lda_uzb_krd_nor_aze_dgb_vie_tig_tsw_igb_fbf	-0.19128567582145	-0.453383657179709	0.651328623717792
549	amh_rom_akn_mcd_anl_sod_hau_mol_azi_aze_dyu_mly_yor_arw_cze_bsq_rus_aeg_cic_mnd_afr_lat_bam_lit_bem_ger_est_ses_tsn_hun_alb_heb_geo_swe_svk_urd_glc_tig_owc_dut_fin_ewe_ind_grk_jav_jpn_knd_kor_ben_eng_ven_scr_bat_ita_amr_sun_cnt_pol_lda_nor_gam_bos_ukr_hin_bul_qcu_slo_fre_krd_zul_sid_pan_chh_ctl_tag_spa_fbf_prs_moo_mao_tha_mlt_tml_swt_tsw_uzb_por_guj_tur_swa_vie_wly_dgb_igb_xho	-0.702382050740423	-1.68732098940728	0.0948930635633056
550	gam_ctl_zul_pan_amr_hau_amh_urd_azi_tur_bem_sun_tsn_alb_glc_bsq_arw_sid_dgb_cnt_afr_bos_tsw_scr_ses_lat_est_cic_swa_hun_mol_anl_geo_krd_ukr_spa_slo_mlt_wly_cze_fin_swt_mao_rus_mly_jpn_knd_kor_svk_ger_dyu_ben_ind_fre_heb_tag_mnd_ita_fbf_mcd_owc_grk_por_nor_swe_qcu_lit_rom_bul_igb_aeg_hin_chh_prs_bat_pol_lda_guj_ven_jav_tha_sod_tml_bam_yor_uzb_eng_dut_aze_moo_vie_tig_xho_ewe_akn	0.185082678982725	0.435670413910549	0.664085417890123
551	sod_swe_lda_svk_hau_owc_anl_ben_uzb_azi_moo_ind_zul_lit_spa_bsq_por_amh_tsw_mnd_bos_eng_fbf_lat_yor_krd_fin_swt_cic_hun_urd_tig_geo_alb_pol_bul_prs_heb_aeg_mol_est_ses_mao_fre_bat_jpn_knd_kor_guj_mcd_bam_ctl_tag_slo_chh_sun_cnt_cze_dgb_grk_amr_ukr_pan_afr_hin_qcu_dut_scr_ger_dyu_wly_rom_gam_nor_jav_glc_tsn_ita_igb_mly_tha_mlt_tml_xho_ewe_tur_rus_arw_aze_bem_vie_sid_akn_swa_ven	-0.95809435573363	-2.32865849485216	0.0220438394815611
552	heb_rom_ven_arw_tig_anl_owc_hin_azi_aze_igb_tag_swa_ita_nor_bsq_rus_amh_zul_mnd_ger_bos_lda_ctl_moo_svk_est_ewe_ses_hun_dut_gam_geo_alb_cze_lit_pol_sid_mlt_ben_fin_dyu_sun_bul_mly_jpn_knd_kor_grk_swe_cic_guj_jav_mcd_sod_ind_cnt_scr_xho_spa_aeg_ukr_pan_glc_slo_qcu_lat_fre_mol_bem_amr_por_hau_prs_bat_krd_tsn_afr_tsw_mao_tha_chh_tml_bam_fbf_tur_eng_urd_uzb_swt_vie_wly_akn_dgb_yor	-0.389235155857002	-0.923555414701674	0.358107857539198
553	sid_slo_moo_cze_amh_amr_heb_nor_azi_tur_xho_bat_zul_mol_afr_bsq_fre_tig_dyu_cnt_glc_hin_igb_ben_fbf_mcd_fin_ewe_swa_hun_bul_gam_geo_eng_swe_guj_prs_hau_sod_svk_est_akn_mly_lit_tag_jpn_tml_kor_scr_pan_ses_rom_sun_dut_aeg_mao_mnd_urd_bem_ukr_mlt_bos_rus_ger_pol_qcu_lat_spa_grk_tsn_wly_arw_anl_ita_ind_krd_lda_alb_swt_jav_tha_owc_knd_yor_ven_uzb_por_ctl_aze_tsw_vie_chh_dgb_cic_bam	0.211018859508778	0.496136089598768	0.620968950490534
554	owc_cze_fbf_slo_hau_gam_anl_nor_uzb_aze_ven_tag_dyu_krd_rom_bsq_lit_mlt_tsw_cnt_pan_bos_dgb_bul_lda_scr_est_akn_xho_fin_rus_tig_geo_ukr_prs_spa_swe_heb_sod_alb_hun_cic_ind_ger_bat_jpn_knd_kor_fre_hin_zul_svk_jav_mol_aeg_mly_mnd_eng_igb_dut_amr_glc_urd_arw_afr_qcu_ben_pol_mcd_ewe_amh_ctl_sid_lat_mao_por_ses_ita_swt_sun_tha_chh_tml_yor_tsn_azi_grk_guj_tur_moo_vie_wly_bem_bam_swa	0.266361731591079	0.627603116901976	0.53180195175082
555	amh_scr_tsn_prs_heb_gam_sid_cze_uzb_aze_cic_sun_dgb_ben_spa_bsq_guj_anl_igb_cnt_svk_ger_ven_hin_bem_fre_hun_bam_moo_fin_slo_mlt_geo_bos_rom_dut_arw_amr_hau_rus_est_tsw_ind_eng_jav_jpn_knd_kor_afr_pan_ewe_mol_bat_ukr_tig_tag_mnd_grk_swt_krd_aeg_ctl_lat_nor_urd_qcu_ita_pol_bul_zul_wly_alb_sod_lit_mao_glc_swa_mcd_ses_mly_tha_owc_tml_lda_fbf_azi_swe_por_tur_dyu_vie_chh_xho_yor_akn	-0.342651995164292	-0.811025829260212	0.419421572299897
556	mlt_swe_bem_krd_chh_tig_hau_nor_aze_tur_igb_bat_ven_lat_ita_bsq_ben_aeg_yor_cnt_mcd_slo_tsw_dut_fbf_eng_est_akn_swa_hun_prs_amh_geo_arw_lit_svk_scr_anl_owc_rus_fin_xho_mly_hin_mao_jpn_knd_kor_cze_fre_bam_grk_sun_bos_gam_jav_mnd_guj_dgb_ctl_wly_afr_por_pol_ger_qcu_pan_spa_mol_zul_amr_rom_heb_alb_tag_ukr_swt_glc_dyu_ind_tha_sod_tml_cic_moo_azi_urd_bul_uzb_ewe_vie_sid_ses_lda_tsn	-0.63022636965477	-1.50640613498276	0.135352185445628
557	gam_swe_dgb_mol_hau_anl_amh_eng_azi_uzb_bam_mao_cic_guj_alb_bsq_por_amr_dyu_cnt_grk_ctl_lda_urd_akn_rus_fin_moo_fbf_est_scr_aeg_geo_arw_rom_ger_pan_wly_owc_slo_hun_ewe_ind_bos_tag_jpn_knd_kor_dut_bul_bem_spa_jav_afr_sid_bat_mnd_ita_swt_hin_tig_svk_ukr_mcd_pol_qcu_nor_ben_cze_ven_sod_fre_mlt_lit_sun_krd_tsn_glc_swa_mly_tha_heb_tml_yor_igb_tur_lat_prs_aze_zul_vie_chh_ses_xho_tsw	-0.538451741618794	-1.28331148541231	0.202571624414697
558	sid_nor_swt_mcd_anl_amr_tig_lat_azi_aze_lda_bat_cic_rus_cze_bsq_swe_wly_tsw_cnt_fre_alb_yor_arw_swa_ben_est_bam_akn_fin_urd_mlt_geo_grk_ita_slo_glc_amh_chh_ukr_hun_ses_ind_prs_mly_jpn_knd_kor_eng_dut_fbf_ger_tag_bul_sod_mao_mnd_krd_moo_lit_gam_guj_hin_rom_ctl_qcu_mol_bos_pan_xho_hau_por_heb_spa_jav_scr_dyu_pol_dgb_sun_tha_aeg_tml_zul_ven_tur_afr_svk_uzb_bem_vie_owc_igb_tsn_ewe	0.26968973876774	0.634497448636745	0.527314004700922
559	mlt_mol_cic_bos_aeg_gam_chh_alb_tur_uzb_akn_mly_xho_grk_arw_bsq_svk_tig_tsw_cnt_dut_krd_dgb_swe_swa_nor_hun_fbf_bam_fin_lat_amr_geo_mcd_ger_fre_prs_amh_hau_spa_est_yor_bat_cze_tag_jpn_knd_kor_por_eng_zul_rom_jav_pol_owc_sun_mnd_pan_igb_hin_sid_ben_ita_ukr_afr_qcu_bul_slo_ctl_lda_wly_rus_sod_guj_ind_glc_ewe_lit_bem_mao_tha_anl_tml_dyu_swt_aze_scr_urd_azi_tsn_vie_heb_moo_ven_ses	-0.337119871434258	-0.799468805282809	0.42605586058501
560	owc_ger_swa_lat_tig_gam_sid_ben_uzb_tur_lda_mao_yor_ukr_cze_bsq_bos_chh_moo_cnt_guj_slo_tsw_rus_bam_hin_hun_cic_swt_est_por_amh_geo_ita_grk_pol_fre_anl_sod_nor_fin_fbf_mly_glc_bat_jpn_tml_kor_alb_scr_akn_mol_sun_bul_wly_jav_mnd_lit_dgb_spa_mlt_swe_svk_arw_krd_qcu_prs_urd_dut_ven_aeg_mcd_amr_ctl_tag_eng_igb_pan_bem_ind_tha_hau_knd_dyu_ewe_azi_rom_afr_aze_ses_vie_heb_zul_tsn_xho	0.0536146439435171	0.126477356684704	0.899627114308082
561	owc_ben_xho_mcd_chh_anl_amr_scr_tur_azi_bam_bat_dgb_hin_prs_bsq_eng_aeg_zul_cnt_glc_guj_moo_lat_cic_arw_fin_lda_igb_est_alb_wly_geo_nor_bul_cze_rom_mlt_sod_spa_hun_swa_tag_pan_mly_jpn_knd_kor_dut_pol_dyu_fre_mao_krd_amh_ind_mnd_slo_ses_por_gam_ita_swe_afr_bos_qcu_ukr_mol_urd_ven_heb_ger_hau_rus_sun_lit_fbf_svk_yor_jav_tha_tig_tml_tsn_ewe_uzb_grk_ctl_aze_tsw_vie_sid_swt_akn_bem	-0.719404420479693	-1.72517742581627	0.0878171431957965
562	heb_arw_ses_por_sod_hau_mlt_cze_tur_azi_yor_ind_tsn_fre_ctl_bsq_afr_amh_akn_cnt_rom_ben_cic_nor_xho_swe_est_ewe_moo_hun_eng_chh_geo_guj_krd_svk_bul_anl_owc_hin_fin_zul_tag_rus_sun_jpn_knd_kor_urd_pol_bem_ita_mao_alb_aeg_jav_mnd_ukr_dgb_grk_tig_mol_mcd_slo_prs_qcu_pan_ger_bos_igb_amr_scr_gam_glc_bat_lat_ven_lit_bam_mly_tha_wly_tml_swa_dyu_uzb_spa_dut_aze_lda_vie_sid_fbf_tsw_swt	-0.157177297389819	-0.371036970213998	0.711453866649074
563	gam_por_cic_lit_anl_amr_sod_ben_aze_tur_yor_mao_xho_mol_bos_bsq_swe_owc_swa_mnd_dut_scr_ewe_cze_moo_arw_est_zul_dgb_fin_slo_amh_geo_eng_nor_krd_rus_sid_mlt_mcd_hun_akn_tag_svk_mly_jpn_knd_kor_hin_pan_tsw_spa_jav_ctl_chh_bat_cnt_glc_ven_alb_hau_fre_urd_ukr_grk_qcu_lat_ita_prs_dyu_heb_afr_tig_rom_sun_pol_swt_ger_lda_ind_tha_aeg_tml_fbf_tsn_azi_guj_bul_uzb_bem_vie_wly_ses_bam_igb	-0.395985100463145	-0.939277635453306	0.350021372452325
564	owc_grk_ewe_swe_amr_amh_wly_arw_aze_azi_fbf_mly_moo_guj_rom_bsq_ger_sid_akn_cnt_scr_lit_bem_alb_yor_afr_hun_tsw_igb_fin_ctl_anl_geo_hin_bul_urd_svk_heb_tig_mcd_est_tsn_ind_rus_mao_jpn_knd_kor_eng_krd_swt_prs_bat_dut_chh_sun_mnd_slo_dyu_ukr_mlt_cze_pol_ita_bos_qcu_nor_spa_pan_swa_aeg_lat_sod_ben_tag_mol_ses_fre_zul_jav_tha_gam_tml_bam_ven_tur_glc_por_uzb_lda_vie_hau_cic_xho_dgb	0.180311085136526	0.425418136152916	0.671514700510818
565	amr_spa_ewe_ger_gam_sod_hau_ben_aze_azi_tsn_mao_yor_cze_urd_bsq_scr_wly_ven_cnt_fre_guj_lda_prs_akn_rus_fin_dgb_dyu_est_hin_mlt_geo_mol_dut_afr_pol_tig_chh_lat_hun_swt_bat_bos_tag_jpn_knd_kor_bul_ita_xho_eng_mly_ctl_amh_sun_mnd_rom_igb_slo_heb_glc_ukr_nor_mcd_qcu_swe_svk_arw_moo_anl_por_owc_lit_ind_krd_tsw_pan_swa_jav_tha_aeg_tml_bem_bam_uzb_alb_grk_tur_cic_vie_sid_zul_ses_fbf	0.039767918883767	0.0937378072438712	0.925519091126477
566	anl_pol_xho_arw_mlt_wly_chh_fre_uzb_tur_akn_sun_tsw_guj_ger_bsq_ctl_owc_dyu_mnd_dut_lit_ven_alb_fbf_svk_est_ses_ewe_hun_rom_tig_geo_grk_ben_ita_lat_amh_heb_bul_fin_igb_tag_nor_jav_jpn_knd_kor_afr_slo_bam_ukr_mly_krd_gam_mao_cnt_urd_dgb_scr_aeg_eng_hin_prs_glc_qcu_spa_por_rus_zul_amr_swe_sod_mcd_ind_pan_cic_bos_swa_bat_tha_sid_tml_moo_tsn_aze_mol_cze_azi_lda_vie_hau_bem_swt_yor	-0.0545778530583705	-0.128581498243546	0.897966463931312
567	gam_rus_akn_bul_sid_mlt_tig_mol_uzb_tur_tsn_mao_swt_ita_arw_bsq_ben_heb_cic_mnd_scr_glc_tsw_swe_ven_krd_fin_bem_zul_est_eng_amh_geo_hin_dut_fre_mcd_wly_owc_bos_hun_yor_tag_prs_mly_jpn_tml_kor_cze_pan_xho_slo_bat_spa_anl_sun_cnt_rom_fbf_lat_sod_urd_pol_guj_por_qcu_grk_nor_ctl_ewe_chh_afr_aeg_alb_ind_svk_swa_ukr_lda_jav_tha_hau_knd_dgb_moo_azi_lit_ger_aze_ses_vie_amr_dyu_bam_igb	0.330695778551856	0.77901476545741	0.437948788605029
568	owc_lat_ses_nor_wly_hau_heb_rom_uzb_azi_cic_tag_yor_swe_guj_bsq_cze_anl_tsn_cnt_spa_svk_tsw_grk_swa_scr_hun_bem_ven_est_urd_mlt_geo_ctl_ita_alb_bul_sid_amr_eng_fin_swt_mly_fre_jav_jpn_knd_kor_ger_lit_fbf_hin_bat_krd_amh_mao_mnd_ben_akn_bos_aeg_pol_por_arw_mol_qcu_prs_dut_glc_bam_sod_slo_tig_rus_sun_ukr_ewe_afr_moo_ind_tha_gam_tml_lda_igb_tur_pan_mcd_aze_dyu_vie_chh_zul_xho_dgb	-0.411301019331695	-0.975019352574174	0.332080002743449
569	heb_lit_lda_eng_sod_tig_wly_swe_aze_tur_cic_bat_ses_ukr_ita_bsq_pan_chh_swt_mnd_cze_rus_ewe_nor_bam_ctl_est_fbf_moo_fin_afr_anl_geo_scr_bos_fre_hin_sid_amh_mol_hun_yor_sun_guj_mly_jpn_tml_kor_por_mcd_tsw_ben_ind_bul_amr_mao_cnt_urd_bem_arw_mlt_pol_spa_svk_ger_qcu_rom_prs_slo_dyu_owc_grk_hau_krd_jav_alb_swa_lat_dgb_tag_tha_aeg_knd_akn_igb_uzb_dut_glc_azi_ven_vie_gam_tsn_xho_zul	-0.0835788047358594	-0.197111141039135	0.844170712564658
570	tig_pol_ven_fre_mlt_chh_aeg_scr_azi_tur_tsn_mly_ses_arw_pan_bsq_lat_anl_igb_mnd_mcd_ger_swt_glc_akn_ctl_fin_yor_dgb_hun_spa_amr_geo_swe_afr_slo_prs_gam_amh_hin_est_bam_jav_krd_tag_jpn_tml_kor_ita_rom_xho_por_sun_ukr_sod_ind_cnt_grk_lda_alb_owc_guj_ben_svk_eng_qcu_rus_dut_mol_swa_hau_nor_wly_lit_mao_bul_tsw_urd_moo_bat_tha_heb_knd_dyu_zul_uzb_bos_cze_aze_fbf_vie_sid_bem_cic_ewe	-0.708366400897894	-1.70239421108399	0.0920219167775917
571	anl_grk_tsn_urd_mlt_owc_sid_ger_uzb_tur_bam_tag_xho_lat_scr_bsq_cze_chh_ses_cnt_glc_svk_ven_por_yor_krd_est_swa_swt_fin_slo_sod_geo_arw_mcd_ukr_rus_hau_amh_spa_hun_akn_sun_fre_mao_jpn_tml_kor_eng_dut_bem_bul_jav_pan_tig_bat_mnd_prs_dyu_hin_wly_ctl_bos_lit_rom_qcu_mol_guj_ita_ewe_amr_pol_heb_swe_ind_alb_lda_nor_igb_mly_tha_aeg_knd_fbf_moo_aze_ben_afr_azi_cic_vie_gam_dgb_tsw_zul	-0.375661333138466	-0.889638451988371	0.375955564113254
572	heb_bos_ewe_scr_hau_aeg_wly_nor_tur_azi_swt_sun_moo_hin_spa_bsq_rus_chh_yor_mnd_ita_krd_dyu_ger_dgb_swe_est_zul_bem_fin_glc_mlt_geo_lat_svk_cze_slo_anl_sod_fre_hun_fbf_ind_mcd_bat_jpn_knd_kor_lit_rom_lda_ctl_mao_prs_gam_mly_cnt_alb_akn_eng_owc_pan_ben_grk_guj_qcu_arw_pol_por_ven_amr_dut_sid_urd_jav_bul_cic_afr_ses_tag_tha_amh_tml_bam_tsw_aze_ukr_mol_uzb_tsn_vie_tig_xho_swa_igb	-0.55921384258401	-1.33540425867527	0.185003388393098
573	amh_bos_zul_lat_owc_wly_chh_spa_tur_azi_cic_bat_dyu_alb_cze_bsq_slo_mlt_ven_cnt_ben_hin_fbf_scr_bem_svk_hun_bam_ewe_fin_krd_tig_geo_dut_rom_swe_nor_sod_sid_bul_est_dgb_tag_lit_sun_jpn_tml_kor_ita_arw_xho_rus_mly_mol_anl_jav_mnd_mcd_lda_por_hau_guj_prs_fre_glc_qcu_grk_ctl_afr_swa_gam_urd_aeg_eng_ind_ukr_yor_pol_tsn_mao_tha_heb_knd_moo_swt_aze_pan_ger_uzb_akn_vie_amr_tsw_ses_igb	0.204802030297703	0.482743412738893	0.630412340361802
574	anl_fre_swa_prs_wly_gam_heb_bos_uzb_tur_akn_bat_ewe_ger_svk_bsq_ita_chh_zul_cnt_dut_por_dyu_ukr_xho_urd_fin_tsn_igb_hun_ben_owc_geo_guj_glc_mol_ctl_sid_hau_nor_est_yor_ind_pan_mly_jpn_tml_kor_pol_grk_ven_rus_sun_krd_tig_jav_mnd_lat_lda_scr_mlt_rom_swe_eng_mcd_qcu_hin_arw_bul_ses_aeg_lit_amr_cze_mao_spa_swt_slo_moo_tag_tha_sod_knd_fbf_bam_aze_alb_afr_azi_tsw_vie_amh_cic_bem_dgb	-0.0911951303042355	-0.215031166824671	0.830213863254582
575	sid_pol_lda_mcd_sod_tig_chh_ger_uzb_azi_tsn_bat_akn_mol_rus_bsq_eng_amr_tsw_mnd_lit_bul_igb_hin_ven_pan_est_dgb_bam_fin_ukr_aeg_geo_svk_bos_ben_ctl_wly_owc_cze_hun_swa_jav_prs_tag_jpn_knd_kor_krd_guj_yor_dut_sun_scr_hau_ind_cnt_grk_ewe_lat_mlt_swe_por_afr_glc_qcu_nor_rom_slo_xho_heb_arw_amh_ita_mly_urd_dyu_fre_fbf_mao_tha_gam_tml_zul_moo_tur_alb_spa_aze_bem_vie_anl_swt_cic_ses	0.0872349924737308	0.205709958049515	0.837467107513657
576	chh_dut_bem_prs_gam_sid_amr_spa_azi_uzb_tsn_mao_moo_ben_cze_bsq_urd_owc_igb_cnt_fre_alb_fbf_lit_dgb_grk_fin_akn_ven_est_pan_aeg_geo_lat_glc_guj_bul_amh_wly_svk_hun_dyu_mly_hin_bat_jpn_knd_kor_arw_swe_ewe_bos_jav_afr_sod_ind_mnd_pol_lda_eng_heb_rus_ger_slo_krd_qcu_nor_ctl_rom_swt_mlt_ukr_anl_por_sun_mol_bam_scr_ses_tag_tha_tig_tml_xho_yor_tur_ita_mcd_aze_swa_vie_hau_tsw_cic_zul	0.104814474808922	0.247258596419471	0.805253135736907
577	sod_lit_ven_cze_tig_mlt_owc_ben_tur_azi_swa_ind_fbf_glc_afr_bsq_ukr_wly_tsw_mnd_rus_bul_lda_ita_bem_grk_est_igb_yor_hun_scr_gam_geo_eng_urd_prs_pan_sid_heb_rom_fin_zul_mao_fre_jav_jpn_knd_kor_mcd_ctl_swt_nor_mly_krd_aeg_bat_cnt_mol_tsn_arw_chh_svk_spa_guj_slo_qcu_por_bos_hin_dyu_hau_dut_amr_pol_tag_alb_dgb_lat_ses_sun_tha_anl_tml_cic_akn_aze_ger_swe_uzb_bam_vie_amh_ewe_moo_xho	-0.00489977338540698	-0.0115327592365369	0.990823097434669
578	tig_bos_xho_pan_hau_amh_sod_arw_aze_uzb_tsw_ind_ewe_urd_glc_bsq_ben_chh_yor_mnd_rom_krd_moo_dut_lda_swe_est_igb_fbf_fin_alb_wly_geo_svk_fre_ukr_bul_mlt_heb_scr_hun_tsn_mao_guj_mly_jpn_tml_kor_spa_hin_dgb_mcd_tag_lit_anl_sun_cnt_mol_swt_slo_amr_nor_ctl_ita_pol_qcu_afr_por_grk_zul_aeg_lat_owc_prs_bat_cze_ses_ger_bem_jav_tha_sid_knd_ven_cic_tur_eng_rus_azi_bam_vie_gam_akn_dyu_swa	0.436291830729105	1.02902570730889	0.306136474119322
579	mlt_pol_yor_ctl_wly_chh_hau_ben_azi_aze_cic_mly_xho_eng_mcd_bsq_arw_heb_ses_cnt_nor_lat_swa_grk_moo_pan_hun_tsn_zul_fin_fre_gam_geo_bos_afr_glc_svk_amh_amr_cze_est_igb_tag_lit_bat_jpn_tml_kor_ita_swe_bam_rus_mao_slo_aeg_ind_mnd_por_bem_rom_sid_bul_ger_alb_scr_qcu_krd_hin_ukr_tsw_sod_urd_owc_mol_jav_prs_dgb_spa_fbf_sun_tha_anl_knd_akn_ewe_tur_dut_guj_uzb_dyu_vie_tig_swt_ven_lda	-0.275249882145237	-0.650499046018476	0.516973763787945
580	gam_afr_ses_arw_hau_chh_wly_krd_uzb_azi_swa_tag_zul_ukr_ita_bsq_rom_anl_akn_mnd_urd_mcd_ewe_spa_tsw_ger_fin_lda_dgb_hun_glc_sid_geo_fre_bos_ben_lat_mlt_owc_rus_est_dyu_sun_prs_bat_jpn_knd_kor_nor_pan_xho_mol_jav_slo_amr_ind_cnt_pol_igb_alb_amh_lit_eng_dut_swe_qcu_guj_svk_ctl_bam_heb_por_aeg_bul_mao_hin_bem_scr_cic_mly_tha_sod_tml_moo_yor_tur_cze_grk_aze_tsn_vie_tig_swt_fbf_ven	0.137582611939177	0.323700122096016	0.746891890567493
581	wly_mcd_dgb_mol_owc_amr_mlt_krd_aze_azi_lda_tag_ewe_scr_glc_bsq_prs_tig_bam_mnd_guj_ben_akn_dut_xho_ger_est_igb_yor_hun_eng_amh_geo_lit_arw_pol_hin_sod_aeg_cze_fin_fbf_mly_grk_bat_jpn_tml_kor_pan_nor_dyu_bul_mao_ukr_gam_ind_cnt_bos_swt_swe_anl_lat_por_svk_fre_qcu_rom_alb_ita_ven_sid_urd_chh_afr_sun_slo_swa_rus_cic_jav_tha_hau_knd_tsn_bem_tur_ctl_spa_uzb_moo_vie_heb_tsw_ses_zul	-0.303328760677384	-0.717740960220919	0.474716099030273
582	tig_rus_xho_ger_anl_sod_hau_mcd_azi_aze_cic_ind_zul_ctl_urd_bsq_dut_amr_ven_cnt_prs_ben_ewe_por_moo_lat_hun_swt_dyu_est_afr_sid_geo_bul_alb_swe_guj_gam_heb_krd_fin_akn_bat_ita_sun_jpn_tml_kor_scr_hin_dgb_mol_mao_pan_mlt_mly_mnd_rom_tsn_ukr_wly_grk_slo_arw_glc_qcu_nor_svk_eng_igb_chh_lit_owc_bos_tag_pol_swa_cze_bem_jav_tha_amh_knd_lda_ses_uzb_spa_fre_tur_tsw_vie_aeg_yor_fbf_bam	-0.278695682166262	-0.659115944131372	0.511450050706042
583	chh_por_cic_pol_wly_anl_heb_grk_uzb_tur_xho_mao_dgb_mcd_mol_bsq_arw_hau_swt_mnd_nor_guj_lda_rus_tsn_slo_est_moo_ses_hun_eng_amr_geo_svk_hin_alb_rom_amh_gam_spa_fin_akn_sun_ger_bat_jpn_knd_kor_fre_bul_igb_dut_ind_ita_tig_mly_cnt_ctl_tsw_prs_mlt_bos_glc_lit_afr_qcu_urd_lat_pan_ven_sid_cze_owc_ben_jav_ukr_bem_krd_yor_tag_tha_aeg_tml_dyu_bam_azi_swe_scr_aze_zul_vie_sod_ewe_swa_fbf	-0.444899330244844	-1.05619672457842	0.293614347394789
584	amh_guj_ses_urd_hau_sod_sid_por_aze_uzb_ewe_bat_ven_krd_alb_bsq_nor_chh_tsn_mnd_bos_svk_xho_spa_lda_ita_fin_igb_dyu_est_ctl_tig_geo_mcd_afr_ben_fre_wly_anl_glc_hun_swa_ind_dut_sun_jpn_tml_kor_slo_hin_cic_rom_jav_rus_mlt_mly_cnt_scr_moo_lat_heb_lit_arw_grk_mol_qcu_pol_prs_pan_bem_aeg_ger_amr_swe_tag_cze_zul_bul_yor_mao_tha_gam_knd_tsw_akn_azi_ukr_eng_tur_dgb_vie_owc_bam_swt_fbf	0.613357983857438	1.45082660339438	0.150192813547789
585	tig_por_moo_cze_sid_sod_gam_alb_aze_uzb_akn_mao_zul_eng_rom_bsq_prs_owc_swt_mnd_pol_scr_ses_hin_xho_glc_fin_swa_tsw_est_slo_aeg_geo_ita_nor_bul_spa_mlt_anl_ukr_hun_yor_sun_urd_mly_jpn_knd_kor_krd_arw_dyu_bos_tag_pan_wly_ind_cnt_swe_tsn_fre_amr_afr_ben_lat_ger_qcu_svk_ctl_grk_ewe_heb_mol_hau_lit_bat_guj_lda_dut_ven_jav_tha_chh_tml_fbf_igb_tur_rus_mcd_azi_bem_vie_amh_bam_cic_dgb	-0.0532380182369603	-0.125615308716136	0.900307597309736
586	mlt_ukr_zul_eng_hau_sod_amh_svk_uzb_tur_ewe_tag_swa_afr_pan_bsq_por_anl_xho_mnd_ita_nor_dyu_fre_dgb_bul_hun_fbf_bem_est_ben_gam_geo_scr_mcd_grk_rom_tig_amr_slo_fin_ven_mly_arw_ind_jpn_tml_kor_swe_pol_yor_lit_bat_alb_aeg_mao_cnt_dut_tsw_guj_heb_lat_bos_glc_hin_qcu_urd_krd_ctl_tsn_wly_ger_sid_cze_jav_mol_cic_rus_lda_sun_tha_chh_knd_swt_igb_azi_prs_spa_aze_moo_vie_owc_akn_ses_bam	0.020980021723483	0.049370146756576	0.960730194359477
587	amr_spa_moo_rom_heb_sod_anl_nor_azi_aze_zul_mly_dyu_alb_cze_bsq_afr_wly_bem_cnt_pan_ger_ven_arw_ewe_mol_est_dgb_cic_fin_rus_sid_geo_ita_glc_swe_dut_owc_mlt_svk_hun_swt_sun_pol_ind_jpn_tml_kor_krd_ctl_fbf_grk_mao_eng_amh_tag_mnd_bul_swa_guj_aeg_lit_ben_urd_bos_qcu_mcd_hin_ukr_yor_chh_por_gam_fre_jav_scr_igb_prs_tsw_bat_tha_tig_knd_lda_tsn_tur_lat_slo_uzb_akn_vie_hau_ses_xho_bam	-0.0663949331156698	-0.15640641151544	0.876051710470262
588	mlt_ger_zul_mcd_hau_sod_amh_eng_azi_aze_dgb_mao_moo_ben_bul_bsq_hin_sid_dyu_mnd_arw_spa_bam_glc_swt_prs_est_bem_xho_hun_rom_aeg_geo_swe_grk_ukr_svk_amr_anl_ctl_fin_igb_mly_dut_jav_jpn_knd_kor_afr_lit_ewe_pol_sun_mol_tig_ind_cnt_pan_swa_nor_wly_lat_guj_bos_cze_qcu_ita_slo_fre_tsn_owc_por_chh_scr_bat_rus_yor_krd_cic_tag_tha_gam_tml_tsw_akn_uzb_urd_alb_tur_ses_vie_heb_lda_fbf_ven	-1.07428680586643	-2.63941282139114	0.00973852018595012
589	gam_pan_swa_bul_owc_aeg_hau_dut_tur_aze_zul_jav_xho_eng_spa_bsq_ukr_wly_cic_cnt_nor_mol_fbf_scr_lda_rom_hun_akn_moo_est_lit_chh_geo_swe_ben_ctl_fre_anl_sid_hin_fin_tsw_tag_por_ind_jpn_tml_kor_lat_urd_ewe_alb_sun_rus_sod_mly_mnd_pol_yor_afr_mlt_bos_grk_mcd_ita_qcu_guj_ger_prs_bem_amh_arw_tig_glc_bat_svk_bam_krd_swt_mao_tha_amr_knd_tsn_igb_azi_cze_slo_uzb_ses_vie_heb_dgb_dyu_ven	-0.815210575681902	-1.96447781208161	0.0524597857533935
590	tig_mol_tsn_cze_wly_anl_amr_arw_aze_uzb_xho_bat_tsw_bos_mcd_bsq_guj_mlt_lda_cnt_por_spa_dyu_prs_ewe_nor_hun_swt_fbf_fin_swe_hau_geo_ctl_rus_rom_scr_sod_heb_slo_est_igb_mly_svk_jav_jpn_knd_kor_urd_fre_akn_ben_sun_grk_amh_tag_mnd_afr_swa_pan_aeg_ger_hin_lat_krd_qcu_pol_eng_ukr_ven_owc_bul_gam_glc_ind_dut_zul_lit_dgb_mao_tha_chh_tml_cic_bam_tur_alb_ita_azi_ses_vie_sid_moo_bem_yor	-0.576245840240785	-1.37371039376579	0.172833876134919
591	aeg_ctl_dgb_lat_mlt_anl_hau_grk_tur_uzb_bem_ind_dyu_ukr_rus_bsq_mcd_sid_ses_cnt_nor_rom_moo_prs_ewe_bul_fin_ven_swt_est_hin_owc_geo_svk_pol_spa_pan_chh_wly_scr_hun_igb_sun_ger_tag_jpn_tml_kor_mol_eng_lda_cze_mao_krd_tig_mly_mnd_glc_akn_ben_amr_dut_arw_alb_afr_qcu_por_fre_urd_zul_amh_slo_sod_ita_jav_bos_yor_swe_cic_bat_tha_heb_knd_bam_xho_aze_guj_lit_azi_tsw_vie_gam_tsn_swa_fbf	-0.327071740018316	-0.776400985432424	0.439482424020216
592	tig_ger_fbf_lit_owc_wly_chh_slo_azi_aze_dyu_tag_swt_fre_urd_bsq_dut_hau_akn_cnt_eng_scr_ses_svk_bem_mcd_est_xho_ewe_hun_ctl_amr_geo_grk_alb_ita_ukr_mlt_anl_spa_fin_moo_mao_nor_mly_jpn_tml_kor_bul_guj_dgb_pan_bat_cze_sod_ind_mnd_mol_tsw_rus_heb_afr_prs_ben_lat_qcu_krd_rom_hin_ven_gam_pol_aeg_glc_jav_bos_bam_arw_tsn_sun_tha_amh_knd_swa_lda_uzb_por_swe_tur_igb_vie_sid_yor_zul_cic	0.208872273535516	0.491873420358609	0.623967847751761
593	sid_cze_lda_arw_tig_sod_amh_glc_azi_aze_ven_sun_akn_ita_swe_bsq_pol_gam_tsw_cnt_afr_ger_fbf_rom_dgb_bos_hun_bam_ewe_fin_svk_heb_geo_slo_spa_rus_dut_hau_owc_fre_est_yor_ind_mcd_mao_jpn_knd_kor_nor_ben_zul_por_tag_alb_aeg_bat_mnd_prs_xho_eng_wly_pan_bul_ukr_hin_qcu_mol_scr_krd_igb_amr_lat_mlt_guj_mly_lit_moo_ctl_ses_jav_tha_chh_tml_dyu_swt_tur_grk_urd_uzb_swa_vie_anl_tsn_cic_bem	-0.0521039042573245	-0.122935879534549	0.902423157010379
594	sid_krd_lda_pan_gam_anl_hau_prs_uzb_tur_bem_sun_yor_por_urd_bsq_mcd_owc_dyu_mnd_arw_afr_bam_scr_xho_bos_hun_swa_igb_fin_grk_sod_geo_pol_nor_dut_bul_amh_tig_ukr_est_ses_bat_slo_ind_jpn_tml_kor_mol_ben_zul_svk_tag_alb_aeg_mly_cnt_guj_cic_swe_chh_fre_ger_cze_ita_qcu_spa_lit_rom_moo_heb_hin_wly_glc_mao_eng_dgb_ctl_tsw_jav_tha_mlt_knd_ewe_fbf_aze_rus_lat_azi_akn_vie_amr_ven_swt_tsn	-0.240690138638814	-0.568526678073411	0.571047696955617
595	mlt_rom_swt_lit_heb_anl_tig_ben_uzb_azi_bam_ind_akn_glc_mcd_bsq_fre_amh_fbf_mnd_urd_slo_zul_rus_ven_alb_est_ewe_tsn_fin_pol_sod_geo_dut_ukr_svk_grk_owc_amr_guj_hun_tsw_tag_eng_mly_jpn_tml_kor_spa_ctl_cic_krd_bat_lat_chh_jav_cnt_pan_igb_bos_hau_ger_nor_por_bul_qcu_hin_mol_prs_yor_sid_ita_gam_afr_mao_arw_dyu_scr_xho_sun_tha_aeg_knd_lda_bem_aze_cze_swe_tur_dgb_vie_wly_swa_ses_moo	-0.0242384895364598	-0.0570534614398179	0.954625010933316
596	mlt_guj_ewe_bul_aeg_heb_anl_glc_uzb_tur_bam_sun_zul_svk_hin_bsq_pan_wly_bem_mnd_nor_pol_fbf_mcd_ses_slo_hun_tsn_dgb_fin_swe_sid_geo_arw_scr_ben_fre_tig_sod_krd_est_tsw_ind_lat_jav_jpn_tml_kor_ita_alb_akn_lit_bat_por_hau_tag_cnt_ger_dyu_mol_amr_rom_cze_spa_ukr_qcu_rus_ctl_bos_igb_owc_grk_amh_eng_mao_dut_swt_urd_swa_mly_tha_chh_knd_ven_moo_aze_afr_prs_azi_cic_vie_gam_xho_lda_yor	0.0345863778680939	0.0813822290548944	0.935312869730821
597	amr_lat_tsn_nor_hau_owc_sod_cze_azi_aze_xho_jav_swt_mcd_glc_bsq_bul_amh_lda_mnd_afr_bos_bam_lit_igb_ita_est_dgb_zul_hun_prs_anl_geo_ger_ctl_mol_krd_tig_aeg_alb_fin_akn_sun_guj_mly_jpn_knd_kor_spa_eng_yor_pol_bat_urd_wly_ind_cnt_dut_tsw_swe_sid_rom_grk_ukr_ben_qcu_scr_por_fre_ven_chh_slo_gam_rus_tag_pan_bem_arw_moo_mao_tha_mlt_tml_ses_fbf_uzb_svk_hin_tur_cic_vie_heb_swa_dyu_ewe	-1.0070424927381	-2.45474482403953	0.0159583367724631
598	mlt_ukr_akn_prs_heb_hau_sid_fre_azi_aze_swt_sun_bem_urd_hin_bsq_svk_wly_ewe_cnt_cze_grk_ses_lit_dgb_bos_hun_moo_tsw_est_swe_chh_geo_glc_eng_nor_guj_sod_amh_por_fin_swa_bat_ita_jav_jpn_tml_kor_afr_ben_bam_dut_tag_ger_aeg_ind_mnd_slo_fbf_spa_tig_pol_mol_ctl_rus_qcu_mcd_lat_scr_lda_anl_arw_owc_pan_mly_rom_ven_krd_zul_mao_tha_gam_knd_igb_yor_tur_alb_bul_uzb_xho_vie_amr_cic_dyu_tsn	0.133509042641552	0.314158212349743	0.754104523565994
599	aeg_arw_yor_bos_wly_sid_amh_slo_tur_azi_akn_jav_ses_eng_fre_bsq_pol_sod_tsw_cnt_hin_nor_lda_ben_ewe_mcd_est_swa_cic_fin_lit_owc_geo_bul_spa_guj_swe_tig_gam_urd_hun_ven_mao_afr_mly_jpn_knd_kor_cze_alb_swt_grk_bat_pan_chh_ind_mnd_rom_bam_mol_heb_rus_svk_lat_ita_qcu_glc_por_prs_fbf_mlt_ctl_amr_ger_sun_krd_dgb_scr_tsn_tag_tha_hau_tml_zul_dyu_aze_ukr_dut_uzb_moo_vie_anl_bem_xho_igb	-0.176274665327893	-0.416353787292996	0.678110460265587
600	heb_pan_akn_mcd_mlt_wly_owc_bul_azi_aze_fbf_jav_tsn_spa_glc_bsq_ita_hau_xho_cnt_ben_lit_dyu_nor_zul_scr_est_yor_tsw_hun_ger_tig_geo_eng_afr_ukr_pol_aeg_gam_alb_fin_dgb_ind_bos_mao_jpn_knd_kor_guj_prs_ses_ctl_bat_svk_sid_mly_mnd_slo_cic_rus_chh_cze_krd_fre_swe_qcu_mol_lat_por_swa_sod_urd_amr_grk_tag_hin_ven_dut_lda_sun_tha_amh_tml_bam_igb_uzb_arw_rom_tur_ewe_vie_anl_moo_swt_bem	-0.0237337301646614	-0.0559478079225632	0.955503408268527
601	amr_scr_dgb_lat_chh_heb_anl_cze_tur_uzb_akn_mao_bem_fre_swe_bsq_glc_sid_cic_cnt_spa_rom_xho_mcd_tsn_ben_fin_tsw_fbf_hun_hin_sod_geo_krd_alb_ukr_por_gam_mlt_arw_est_ewe_sun_eng_jav_jpn_knd_kor_pan_nor_ven_afr_bat_ctl_owc_mly_mnd_pol_yor_slo_aeg_ita_lit_bos_bul_qcu_dut_grk_urd_moo_amh_rus_wly_prs_ind_guj_igb_svk_dyu_tag_tha_tig_tml_lda_bam_azi_mol_ger_aze_zul_vie_hau_swt_swa_ses	-0.584967209004069	-1.39481433354345	0.166394408996273
602	sod_hin_akn_ger_hau_tig_mlt_prs_azi_tur_moo_mly_swa_afr_por_bsq_nor_chh_igb_mnd_cze_fre_bem_eng_yor_lat_hun_ven_ewe_fin_ita_amh_geo_glc_guj_spa_dut_sid_amr_ukr_est_fbf_ind_rom_bat_jpn_tml_kor_mol_lit_lda_arw_sun_bul_aeg_mao_cnt_mcd_swt_bos_wly_svk_krd_alb_swe_qcu_scr_rus_urd_ses_heb_slo_gam_pol_jav_pan_zul_ben_cic_tag_tha_anl_knd_dgb_dyu_aze_ctl_grk_uzb_bam_vie_owc_tsw_tsn_xho	-0.468820949461472	-1.11493162293774	0.267752607286321
603	owc_arw_fbf_ger_aeg_sod_amh_lit_aze_azi_dgb_sun_ewe_cze_spa_bsq_ita_tig_lda_mnd_eng_grk_ses_alb_yor_glc_hun_zul_bam_fin_urd_chh_geo_svk_nor_prs_bul_gam_heb_swe_est_swa_tag_por_jav_jpn_tml_kor_lat_ukr_bem_hin_ind_fre_anl_mao_cnt_dut_tsn_krd_hau_slo_mcd_pol_ctl_qcu_mol_ben_guj_akn_wly_pan_amr_rus_mly_scr_igb_afr_cic_bat_tha_sid_knd_swt_xho_uzb_rom_bos_tur_tsw_vie_mlt_dyu_moo_ven	0.399275386164881	0.939294874310566	0.350012571011099
604	sid_fre_dgb_urd_owc_chh_wly_prs_tur_uzb_xho_mao_bem_dut_hin_bsq_eng_anl_yor_mnd_ukr_svk_swt_glc_ewe_swe_fin_igb_tsn_est_scr_tig_geo_rus_mol_bos_ger_hau_amr_rom_hun_tsw_sun_cze_mly_jpn_knd_kor_mcd_guj_akn_spa_ind_lat_mlt_jav_cnt_ita_zul_grk_amh_krd_ctl_lit_pan_qcu_arw_bul_por_dyu_sod_pol_gam_alb_bat_ben_ven_slo_lda_tag_tha_aeg_tml_swa_cic_azi_afr_nor_aze_moo_vie_heb_bam_ses_fbf	-0.712121057298929	-1.70851081436777	0.0908772353949925
605	owc_mol_ven_slo_mlt_aeg_sid_pan_azi_aze_swa_ind_ses_prs_alb_bsq_lit_hau_akn_mnd_svk_lat_lda_dut_xho_ukr_fin_ewe_dgb_hun_mcd_wly_geo_ctl_ben_scr_bul_chh_tig_swe_est_zul_bat_cze_tag_jpn_knd_kor_grk_krd_swt_pol_jav_urd_heb_mly_cnt_ita_moo_nor_anl_spa_ger_eng_por_qcu_glc_guj_afr_bam_amh_fre_sod_arw_mao_rus_tsw_hin_bem_sun_tha_amr_tml_tsn_dyu_tur_rom_bos_uzb_yor_vie_gam_igb_cic_fbf	0.0561554614112822	0.13209193966562	0.89519693448582
606	amh_rus_swt_dut_owc_mlt_hau_ctl_uzb_tur_ewe_tag_yor_grk_hin_bsq_slo_sid_xho_cnt_ben_scr_zul_lat_tsw_ger_fin_akn_tsn_hun_krd_wly_geo_guj_swe_bos_prs_sod_amr_eng_est_dgb_mao_pol_mly_jpn_knd_kor_afr_alb_igb_svk_sun_cze_chh_ind_mnd_mcd_bam_rom_gam_fre_arw_lit_urd_qcu_spa_por_bul_dyu_heb_pan_aeg_ita_bat_nor_moo_ukr_lda_jav_tha_anl_tml_bem_ses_aze_mol_glc_azi_fbf_vie_tig_swa_ven_cic	0.206045338361644	0.484889763467196	0.628894724882611
607	sid_hin_bam_bos_owc_heb_amh_ukr_tur_uzb_ses_mly_akn_afr_rom_bsq_dut_wly_dyu_mnd_arw_mcd_ven_ger_igb_bul_est_ewe_bem_fin_eng_chh_geo_cze_ita_ctl_slo_sod_amr_lat_hun_dgb_jav_prs_ind_jpn_tml_kor_svk_urd_zul_lit_tag_nor_mlt_mao_cnt_grk_swa_krd_tig_alb_rus_scr_por_qcu_glc_pol_pan_moo_hau_spa_gam_swe_bat_guj_tsw_ben_fbf_sun_tha_aeg_knd_lda_xho_azi_fre_mol_aze_swt_vie_anl_yor_tsn_cic	-0.379649278921912	-0.899979733879545	0.370455558469913
608	tig_mcd_xho_pan_anl_wly_amr_krd_uzb_aze_ven_bat_bem_alb_mol_bsq_pol_mlt_fbf_mnd_ben_ita_akn_arw_zul_spa_hun_bam_yor_fin_eng_amh_geo_urd_guj_fre_rom_owc_chh_bos_est_cic_jav_ger_sun_jpn_tml_kor_ukr_lit_tsn_bul_ind_lat_sod_tag_cnt_nor_moo_dut_gam_ctl_glc_cze_rus_qcu_slo_svk_hin_tsw_aeg_afr_hau_prs_mly_scr_dyu_grk_ewe_mao_tha_heb_knd_lda_swt_tur_swe_por_azi_swa_vie_sid_igb_ses_dgb	1.0084459671035	2.42653979243948	0.0171715338524012
609	wly_scr_dgb_dut_chh_hau_amh_slo_tur_uzb_xho_sun_swt_ctl_alb_bsq_rom_amr_ewe_mnd_pan_spa_tsn_mol_lda_prs_fin_bam_yor_est_grk_gam_geo_cze_fre_ita_mcd_aeg_owc_urd_hun_ven_bat_eng_ind_jpn_knd_kor_lit_pol_swa_ger_mao_ukr_heb_tag_cnt_bul_tsw_hin_tig_guj_lat_glc_rus_qcu_bos_arw_nor_akn_anl_krd_sid_por_jav_afr_bem_ben_igb_mly_tha_mlt_tml_dyu_zul_azi_swe_svk_aze_fbf_vie_sod_moo_cic_ses	-0.474108390500024	-1.1268034643057	0.262724642310442
610	wly_eng_xho_hin_amh_tig_aeg_ger_uzb_aze_bam_bat_dgb_afr_scr_bsq_guj_sod_moo_mnd_dut_mol_swa_bos_swt_mcd_hun_lda_tsw_fin_lat_amr_geo_ctl_slo_alb_ukr_mlt_sid_urd_est_dyu_tag_bul_jav_jpn_tml_kor_nor_swe_tsn_rom_mly_por_hau_mao_cnt_svk_cic_pol_chh_fre_ben_cze_grk_qcu_lit_rus_krd_akn_anl_ita_heb_arw_sun_pan_bem_glc_zul_ind_tha_gam_knd_ses_yor_azi_spa_prs_tur_ven_vie_owc_fbf_ewe_igb	-0.354277962604063	-0.840468278352047	0.40280153229271
611	heb_svk_akn_scr_sid_chh_anl_prs_aze_tur_ven_ind_xho_swe_ctl_bsq_hin_amr_swa_cnt_grk_bul_tsn_fre_fbf_spa_fin_lda_tsw_est_bos_wly_geo_rus_glc_ben_slo_gam_owc_urd_hun_ewe_tag_afr_sun_jpn_knd_kor_nor_krd_swt_lat_jav_pol_amh_mly_mnd_eng_dgb_lit_aeg_rom_dut_cze_mol_qcu_ita_guj_por_igb_hau_ukr_sod_ger_mao_pan_moo_arw_bam_bat_tha_mlt_tml_dyu_ses_uzb_alb_mcd_azi_yor_vie_tig_bem_cic_zul	0.180094054966522	0.423948560963129	0.672582323278643
612	heb_pan_dyu_alb_hau_sid_sod_lat_uzb_aze_swa_mao_ewe_krd_pol_bsq_rus_wly_lda_mnd_prs_dut_xho_ukr_ven_slo_hun_moo_fbf_fin_rom_chh_geo_nor_svk_hin_spa_amh_gam_ger_est_zul_bat_ita_mly_jpn_tml_kor_glc_lit_akn_afr_sun_mol_tig_jav_cnt_fre_dgb_bos_mlt_por_arw_mcd_bul_qcu_swe_ctl_scr_bem_aeg_cze_anl_urd_ind_ben_yor_grk_tsw_tag_tha_amr_knd_bam_igb_tur_guj_eng_azi_ses_vie_owc_cic_tsn_swt	0.511851911137419	1.20896452678464	0.229741162700525
613	hau_bul_ven_pan_anl_chh_tig_hin_aze_tur_ewe_mly_yor_prs_rus_bsq_afr_aeg_igb_cnt_rom_ita_tsn_por_moo_urd_fin_swt_swa_hun_ger_heb_geo_dut_pol_guj_eng_sid_amr_mol_est_lda_tag_fre_jav_jpn_knd_kor_grk_mcd_dyu_ctl_bat_lat_wly_sun_mnd_alb_xho_spa_owc_swe_slo_cze_glc_qcu_scr_krd_ukr_dgb_gam_lit_amh_ben_mao_svk_akn_nor_zul_ind_tha_sod_tml_cic_tsw_uzb_arw_bos_azi_fbf_vie_mlt_bam_ses_bem	-0.619285877414891	-1.47845772555072	0.142664336848727
614	chh_prs_xho_grk_wly_hau_sod_swe_azi_aze_akn_mly_cic_afr_urd_bsq_ita_tig_ewe_cnt_scr_glc_tsn_dut_yor_rus_hun_zul_lda_est_krd_amr_geo_ctl_slo_svk_ukr_sid_gam_ben_fin_ven_ind_pol_mao_jpn_tml_kor_cze_alb_fbf_nor_jav_bul_aeg_tag_mnd_lat_igb_pan_heb_por_mol_rom_eng_qcu_mcd_arw_hin_dgb_owc_spa_anl_bos_sun_fre_dyu_ger_ses_bat_tha_mlt_knd_tsw_moo_uzb_guj_lit_tur_swa_vie_amh_bam_bem_swt	0.202745092355326	0.476832196760571	0.634600154552176
615	chh_arw_fbf_bul_owc_sod_amh_rom_aze_tur_cic_bat_tsw_afr_ukr_bsq_pol_anl_dgb_mnd_grk_lat_ven_cze_zul_guj_hun_akn_bam_est_urd_sid_geo_prs_eng_bos_krd_gam_tig_svk_fin_swa_tag_mol_sun_jpn_knd_kor_alb_por_bem_pan_mly_rus_hau_jav_cnt_fre_tsn_swe_amr_lit_slo_ger_nor_qcu_mcd_spa_ben_ses_wly_glc_mlt_ita_mao_ctl_lda_hin_dyu_ind_tha_aeg_tml_swt_yor_uzb_dut_scr_azi_igb_vie_heb_moo_xho_ewe	-0.151860267979312	-0.357936740447277	0.721201771665771
616	owc_urd_dgb_bos_heb_wly_amr_por_uzb_azi_bem_sun_moo_grk_ukr_bsq_ben_chh_akn_cnt_pol_rom_cic_guj_ewe_mol_hun_dyu_lda_est_glc_mlt_geo_scr_afr_ctl_fre_aeg_sid_hin_fin_tsn_jav_pan_tag_jpn_tml_kor_rus_cze_swa_lit_mao_arw_tig_ind_mnd_bul_fbf_swe_sod_krd_ger_mcd_ita_qcu_slo_svk_spa_tsw_hau_alb_amh_prs_mly_lat_ses_dut_bam_bat_tha_anl_knd_swt_igb_aze_eng_nor_tur_ven_vie_gam_xho_zul_yor	-0.243672806826254	-0.575962901497857	0.566031459348993
617	sod_alb_tsw_mol_hau_sid_mlt_urd_azi_tur_dyu_mao_igb_por_rus_bsq_arw_heb_cic_mnd_rom_cze_moo_lat_yor_bul_hun_akn_lda_fin_afr_aeg_geo_fre_svk_ben_eng_owc_tig_krd_est_ses_jav_ukr_tag_jpn_tml_kor_pan_ger_ewe_dut_ind_guj_amh_sun_cnt_swe_xho_spa_chh_bos_nor_mcd_ita_qcu_prs_pol_grk_bem_amr_glc_wly_slo_mly_ctl_ven_scr_bam_bat_tha_gam_knd_tsn_dgb_aze_hin_lit_uzb_swt_vie_anl_fbf_swa_zul	-0.428038704060473	-1.01694739665209	0.311816800519991
618	anl_bul_tsw_ukr_sod_gam_hau_swe_azi_tur_bem_jav_dgb_mol_bos_bsq_ben_amh_dyu_cnt_lat_krd_bam_mcd_tsn_ctl_hun_fbf_zul_est_prs_heb_geo_pol_grk_dut_scr_owc_tig_fre_fin_yor_tag_slo_sun_jpn_tml_kor_cze_svk_moo_spa_ind_ger_wly_bat_mnd_urd_swt_guj_mlt_arw_hin_eng_lit_qcu_ita_pan_glc_ven_aeg_alb_sid_rom_mly_rus_igb_por_xho_mao_tha_amr_knd_lda_cic_aze_afr_nor_uzb_swa_vie_chh_ewe_akn_ses	-0.460743869981853	-1.09456095690836	0.276535790969996
619	tig_mcd_bem_rom_wly_aeg_chh_arw_azi_aze_ven_sun_swa_bos_grk_bsq_fre_hau_xho_cnt_pol_bul_igb_ger_tsw_ctl_hun_tsn_dyu_fin_lat_gam_geo_glc_spa_urd_scr_mlt_amr_svk_est_zul_bat_ben_mao_jpn_knd_kor_prs_nor_cic_pan_ind_cze_amh_mly_mnd_krd_swt_slo_sid_rus_swe_ita_alb_qcu_dut_hin_lit_yor_owc_afr_anl_ukr_jav_eng_moo_mol_lda_tag_tha_heb_tml_fbf_bam_uzb_guj_por_tur_dgb_vie_sod_akn_ewe_ses	-0.807392918345304	-1.94773012390892	0.0544630766211207
620	gam_bul_swt_nor_aeg_tig_sid_rom_tur_uzb_tsw_mly_igb_guj_cze_bsq_swe_mlt_ses_cnt_bos_dut_yor_afr_tsn_hin_hun_moo_ewe_est_ben_hau_geo_mol_ita_pan_lat_sod_chh_grk_fin_cic_ind_krd_mao_jpn_tml_kor_rus_prs_bam_ger_jav_scr_owc_bat_mnd_glc_xho_ctl_wly_pol_svk_spa_eng_qcu_arw_por_lit_ven_amr_slo_heb_urd_tag_fre_akn_mcd_lda_sun_tha_anl_knd_dgb_zul_azi_ukr_alb_aze_fbf_vie_amh_swa_bem_dyu	0.214148579198245	0.503822346920844	0.615577639633625
621	heb_mcd_akn_arw_sod_wly_aeg_slo_azi_aze_tsn_sun_swt_ben_ukr_bsq_alb_gam_fbf_cnt_mol_pol_ven_bos_bam_por_est_xho_dyu_fin_prs_amr_geo_nor_rom_pan_ctl_sid_owc_krd_hun_tsw_tag_swe_bat_jpn_knd_kor_ita_lat_yor_svk_mao_ger_hau_mly_mnd_dut_ewe_guj_mlt_afr_spa_cze_urd_qcu_grk_eng_bul_cic_chh_rus_tig_glc_ind_hin_zul_fre_swa_jav_tha_anl_tml_moo_ses_tur_lit_scr_uzb_dgb_vie_amh_bem_igb_lda	-0.627091267176624	-1.49880774375316	0.137310410215407
622	amh_bul_cic_pol_wly_tig_owc_ukr_azi_tur_bem_mao_akn_grk_por_bsq_guj_sod_ses_cnt_glc_pan_tsn_lat_zul_rom_est_fbf_ewe_hun_afr_amr_geo_bos_swe_alb_mcd_chh_heb_scr_fin_bam_mly_cze_tag_jpn_knd_kor_nor_spa_tsw_fre_bat_rus_aeg_ind_mnd_krd_igb_lit_anl_ita_arw_prs_svk_qcu_dut_slo_mol_swa_mlt_eng_gam_ctl_sun_hin_ven_urd_dgb_jav_tha_hau_tml_yor_dyu_aze_ben_ger_uzb_xho_vie_sid_swt_moo_lda	0.391315637352564	0.923408727448019	0.358183862061113
623	sid_afr_igb_mcd_mlt_amh_wly_cze_tur_aze_akn_bat_fbf_bul_arw_bsq_por_aeg_tsn_mnd_alb_grk_swt_ben_bem_fre_est_cic_dyu_hun_eng_gam_geo_lat_ger_prs_hin_hau_heb_bos_fin_lda_jav_lit_sun_jpn_knd_kor_glc_pan_ven_nor_mao_urd_anl_ind_cnt_ukr_moo_ita_chh_krd_rus_guj_slo_qcu_swe_mol_ctl_bam_owc_dut_tig_pol_tag_scr_dgb_rom_xho_mly_tha_sod_tml_ewe_yor_uzb_spa_svk_azi_tsw_vie_amr_zul_swa_ses	-0.660707245170234	-1.5839795226511	0.116593186994203
624	owc_afr_zul_lit_heb_sid_wly_spa_uzb_azi_igb_mly_bam_krd_eng_bsq_pol_hau_xho_cnt_svk_alb_yor_ukr_moo_bul_fin_bem_ven_est_fre_mlt_geo_grk_guj_ita_lat_sod_gam_urd_hun_dyu_sun_hin_jav_jpn_knd_kor_slo_ger_lda_nor_mao_ben_anl_bat_mnd_ctl_swt_rom_amh_rus_scr_pan_prs_qcu_por_arw_bos_tsw_tig_swe_chh_cze_ind_mcd_dgb_glc_swa_tag_tha_amr_tml_fbf_ses_tur_dut_mol_aze_ewe_vie_aeg_akn_tsn_cic	-0.169193205102515	-0.399399361404304	0.690514701664755
625	sod_scr_ewe_pan_hau_mlt_wly_alb_uzb_azi_moo_ind_swt_arw_nor_bsq_cze_amh_ses_mnd_pol_ukr_tsn_lat_swa_por_hun_bam_xho_est_glc_aeg_geo_prs_bos_svk_afr_chh_heb_mol_fin_cic_jav_krd_sun_jpn_knd_kor_guj_ger_dyu_rom_mao_slo_sid_mly_cnt_lit_zul_rus_anl_urd_dut_hin_bul_qcu_eng_swe_grk_akn_owc_spa_tig_ctl_tag_mcd_ven_fre_dgb_bat_tha_amr_tml_igb_fbf_tur_ita_ben_aze_lda_vie_gam_yor_bem_tsw	-0.226505690768999	-0.534856146602683	0.59402585105905
626	hau_eng_igb_svk_chh_gam_owc_slo_uzb_tur_swa_mly_dyu_nor_grk_bsq_rus_amh_bam_cnt_lat_dut_swt_rom_lda_ukr_est_ses_xho_fin_urd_heb_geo_fre_lit_hin_pan_tig_aeg_alb_hun_fbf_ind_ben_mao_jpn_tml_kor_mcd_mol_cic_krd_jav_ita_amr_bat_mnd_arw_tsn_bos_sid_swe_spa_scr_bul_qcu_guj_afr_ger_dgb_sod_ctl_anl_prs_sun_pol_ewe_cze_akn_tag_tha_mlt_knd_tsw_zul_aze_glc_por_azi_ven_vie_wly_moo_bem_yor	-0.48215230555104	-1.14565951508755	0.254875578794329
627	amh_prs_xho_cze_amr_gam_sod_krd_uzb_azi_dyu_mly_tsw_eng_spa_bsq_alb_sid_akn_cnt_dut_grk_moo_arw_swt_bos_hun_swa_yor_fin_ita_anl_geo_guj_rus_glc_por_aeg_hau_slo_est_ses_ind_ger_sun_jpn_knd_kor_pan_mcd_tsn_nor_jav_ctl_owc_tag_mnd_mol_fbf_fre_heb_rom_lit_ukr_scr_qcu_hin_lat_afr_ewe_wly_urd_mlt_svk_mao_swe_zul_pol_bem_bat_tha_chh_tml_lda_bam_aze_ben_bul_tur_cic_vie_tig_dgb_ven_igb	0.17338802491597	0.408334911361878	0.683966461254573
628	anl_urd_swt_grk_mlt_gam_amr_lit_tur_azi_bem_bat_swa_cze_krd_bsq_fre_aeg_ses_mnd_hin_pol_tsw_bos_ven_rom_fin_dyu_tsn_hun_mcd_sid_geo_scr_spa_ukr_arw_amh_chh_swe_est_ewe_mly_ger_mao_jpn_tml_kor_svk_afr_lda_por_jav_bul_sod_sun_cnt_pan_bam_lat_hau_eng_ita_alb_guj_qcu_slo_ben_glc_cic_tig_dut_owc_prs_ind_mol_akn_nor_yor_tag_tha_wly_knd_moo_dgb_uzb_ctl_rus_aze_zul_vie_heb_igb_xho_fbf	-0.384343254062971	-0.910005315136733	0.365172196098035
629	sod_ctl_cic_afr_gam_sid_owc_dut_azi_aze_moo_mly_igb_rom_eng_bsq_urd_wly_xho_mnd_alb_mol_yor_ger_bem_pol_est_dyu_swt_fin_krd_chh_geo_ben_lat_svk_por_amh_mlt_spa_hun_ewe_sun_lit_jav_jpn_tml_kor_ukr_fre_tsn_mcd_mao_cze_heb_bat_cnt_scr_fbf_bos_aeg_hin_ita_prs_arw_qcu_guj_swe_glc_dgb_tig_slo_anl_rus_ind_bul_zul_grk_bam_tag_tha_hau_knd_akn_lda_uzb_pan_nor_tur_tsw_vie_amr_ses_swa_ven	-0.116822278588381	-0.27568935701942	0.783398317990043
630	heb_mcd_dgb_fre_owc_aeg_wly_cze_uzb_azi_swa_sun_bam_slo_ctl_bsq_scr_tig_zul_cnt_por_pan_xho_rom_akn_nor_est_swt_tsw_fin_prs_amh_geo_eng_spa_ben_svk_anl_sod_grk_hun_ewe_ind_afr_bat_jpn_tml_kor_dut_alb_dyu_glc_tag_swe_mlt_jav_mnd_guj_ses_bos_hau_lat_krd_mol_hin_qcu_arw_ukr_urd_tsn_gam_pol_chh_ger_mao_rus_yor_lit_lda_mly_tha_sid_knd_igb_moo_tur_ita_bul_aze_ven_vie_amr_fbf_bem_cic	-0.857473222366059	-2.07428764040582	0.0408160154514934
631	owc_ctl_ses_krd_mlt_hau_wly_alb_tur_aze_bam_jav_moo_pol_ukr_bsq_mol_aeg_akn_cnt_rom_glc_dgb_scr_fbf_svk_est_swa_igb_fin_rus_amh_geo_swe_ger_guj_eng_chh_gam_hin_hun_xho_ind_por_tag_jpn_knd_kor_mcd_grk_ewe_spa_sun_cze_tig_mao_mnd_lat_dyu_bul_amr_slo_ita_ben_lit_qcu_fre_afr_nor_ven_heb_dut_anl_prs_bat_bos_lda_urd_tsw_mly_tha_sod_tml_tsn_cic_azi_arw_pan_uzb_zul_vie_sid_bem_yor_swt	0.292253970306829	0.687892146039618	0.493232865867003
632	heb_lat_dyu_svk_aeg_wly_sid_bos_uzb_tur_moo_mly_zul_ctl_lit_bsq_eng_chh_fbf_cnt_rus_pol_ven_grk_bem_glc_fin_xho_tsn_hun_bul_hau_geo_hin_prs_guj_mol_sod_amh_dut_est_lda_jav_slo_bat_jpn_tml_kor_ben_pan_tsw_arw_ind_ukr_gam_sun_mnd_spa_bam_alb_anl_urd_rom_cze_scr_qcu_swe_ger_mcd_swa_mlt_ita_owc_por_tag_nor_cic_fre_akn_mao_tha_tig_knd_ses_igb_azi_krd_afr_aze_yor_vie_amr_ewe_swt_dgb	-0.217577586652482	-0.514326568071094	0.608243759328517
633	gam_urd_xho_lit_sid_mlt_amr_svk_azi_aze_lda_bat_tsn_bul_grk_bsq_nor_chh_akn_cnt_por_swe_yor_rus_igb_pol_est_zul_ven_fin_rom_sod_geo_scr_ctl_glc_lat_tig_owc_fre_hun_tsw_tag_slo_sun_jpn_knd_kor_cze_ger_dgb_afr_mly_prs_aeg_mao_mnd_krd_moo_dut_anl_hin_spa_ita_ben_qcu_mol_alb_guj_bam_amh_eng_hau_bos_jav_arw_bem_mcd_ses_ind_tha_heb_tml_ewe_cic_tur_ukr_pan_uzb_swt_vie_wly_swa_fbf_dyu	0.394514481331734	0.931253240432187	0.354133781473515
634	sid_arw_swa_nor_tig_heb_anl_prs_aze_azi_bem_mao_swt_alb_guj_bsq_krd_amh_ewe_mnd_mcd_svk_bam_hin_xho_urd_hun_fbf_moo_est_glc_owc_geo_rus_lit_scr_pan_amr_gam_pol_fin_akn_sun_slo_mly_jpn_tml_kor_lat_grk_igb_por_tag_rom_aeg_jav_cnt_bos_ven_ita_hau_afr_cze_swe_mol_qcu_spa_bul_fre_dgb_mlt_ben_sod_ukr_ind_ger_ses_eng_dyu_bat_tha_chh_knd_tsn_tsw_uzb_dut_ctl_tur_zul_vie_wly_yor_cic_lda	-0.0085622284770351	-0.0201676097539302	0.983952872664443
635	anl_pol_swt_arw_wly_amr_owc_cze_tur_azi_bem_jav_tsn_pan_ukr_bsq_prs_chh_tsw_cnt_slo_fre_ven_rus_moo_urd_fin_lda_igb_hun_bul_sod_geo_ger_scr_ctl_swe_sid_aeg_spa_est_yor_ind_ben_bat_jpn_tml_kor_guj_eng_zul_hin_mao_lit_mlt_sun_mnd_alb_swa_por_hau_rom_mcd_glc_afr_qcu_svk_dut_mol_dgb_gam_bos_amh_nor_tag_lat_akn_ita_fbf_mly_tha_tig_knd_bam_ses_aze_krd_grk_uzb_cic_vie_heb_xho_ewe_dyu	-1.28893822403089	-3.20888043719933	0.00182885308004898
636	mlt_por_igb_mol_aeg_chh_anl_ita_aze_tur_swa_jav_tsw_swe_pol_bsq_slo_heb_bam_mnd_lat_rom_zul_urd_tsn_eng_hun_xho_dyu_fin_scr_owc_geo_fre_nor_dut_bul_sod_hau_alb_est_cic_sun_afr_tag_jpn_knd_kor_ctl_prs_lda_krd_bat_guj_tig_mly_cnt_glc_moo_ben_gam_grk_svk_bos_rus_qcu_mcd_cze_lit_yor_sid_hin_amr_ger_mao_arw_ewe_pan_swt_ind_tha_wly_tml_bem_dgb_azi_ukr_spa_uzb_ven_vie_amh_ses_fbf_akn	0.135393717312658	0.318376099562472	0.750913533808249
637	amr_afr_bem_urd_gam_chh_sod_rom_uzb_aze_ewe_jav_tsn_alb_ita_bsq_lat_aeg_zul_mnd_guj_lit_ses_prs_dgb_mcd_est_moo_swt_hun_rus_sid_geo_nor_ger_scr_mol_anl_wly_bul_fin_lda_mly_hin_ind_jpn_knd_kor_grk_ben_yor_fre_mao_dut_owc_tag_cnt_pan_tsw_cze_tig_slo_swe_glc_arw_qcu_svk_ukr_krd_akn_amh_eng_heb_bos_bat_spa_swa_ctl_ven_sun_tha_mlt_tml_dyu_xho_tur_por_pol_azi_cic_vie_hau_bam_fbf_igb	-1.02301298401097	-2.49640124053083	0.0143064633221042
638	aeg_ctl_zul_glc_amr_hau_anl_mol_tur_azi_bem_mly_tsw_bos_pol_bsq_ukr_sod_bam_cnt_arw_fre_swt_pan_swa_nor_hun_xho_cic_fin_bul_chh_geo_spa_ben_ger_swe_wly_sid_ita_est_ven_ind_por_bat_jpn_tml_kor_dut_prs_ses_alb_tag_slo_owc_mao_mnd_lit_lda_rom_heb_afr_krd_scr_mcd_qcu_urd_lat_rus_akn_gam_guj_mlt_hin_sun_grk_tsn_svk_fbf_jav_tha_amh_knd_igb_ewe_aze_eng_cze_uzb_dyu_vie_tig_yor_moo_dgb	0.0202878689922306	0.0477572278449855	0.962012133728602
639	wly_rom_ven_lit_amr_gam_sid_urd_azi_aze_dgb_sun_xho_scr_bos_bsq_ger_aeg_yor_cnt_lat_hin_fbf_mcd_lda_ita_est_swt_zul_fin_swe_sod_geo_svk_fre_bul_krd_mlt_owc_dut_hun_ses_bat_grk_mao_jpn_knd_kor_cze_afr_bam_pol_ind_glc_amh_mly_mnd_eng_moo_por_hau_mol_guj_ben_spa_qcu_rus_prs_slo_igb_tig_pan_heb_alb_tag_ctl_dyu_nor_ewe_jav_tha_chh_tml_akn_cic_tur_ukr_arw_uzb_tsn_vie_anl_tsw_bem_swa	-0.385873596684277	-0.915613861054821	0.362237521351782
640	wly_urd_tsn_spa_heb_sod_chh_rom_azi_tur_ven_mly_cic_bos_alb_bsq_krd_amr_yor_mnd_slo_glc_ses_nor_lda_cze_fin_akn_tsw_est_bul_anl_geo_pan_lat_fre_mol_gam_mlt_ctl_hun_ewe_tag_guj_mao_jpn_tml_kor_mcd_ita_dyu_afr_bat_por_amh_sun_cnt_ger_bam_rus_hau_grk_ben_arw_pol_qcu_ukr_lit_prs_moo_sid_scr_owc_swe_ind_hin_xho_svk_swt_jav_tha_tig_knd_bem_dgb_aze_dut_eng_uzb_fbf_vie_aeg_zul_igb_swa	-0.112046795369288	-0.264280128121554	0.792148851740457
641	mlt_eng_igb_lit_tig_gam_amr_cze_azi_tur_dgb_ind_lda_afr_fre_bsq_lat_aeg_fbf_cnt_alb_pan_swt_rom_bem_mcd_fin_zul_ven_est_svk_sod_geo_hin_urd_ita_prs_sid_wly_ukr_hun_ses_tag_slo_sun_jpn_knd_kor_ger_guj_ewe_grk_bat_nor_heb_jav_mnd_pol_swa_ctl_amh_bos_bul_glc_spa_qcu_swe_krd_ben_cic_owc_rus_hau_dut_mly_arw_xho_scr_tsw_mao_tha_anl_tml_bam_tsn_uzb_por_mol_aze_dyu_vie_chh_moo_akn_yor	-0.737674671890122	-1.76936113929768	0.0801116386262742
642	heb_lit_dgb_scr_tig_mlt_amh_rom_aze_azi_moo_sun_bem_swe_pol_bsq_bul_gam_zul_cnt_lat_por_swt_fre_bam_cze_hun_yor_tsn_fin_ben_amr_geo_nor_afr_ukr_ctl_sid_anl_mcd_est_ses_mly_alb_ind_jpn_tml_kor_rus_glc_ewe_spa_tag_urd_owc_jav_mnd_hin_tsw_bos_hau_dut_krd_ger_pan_qcu_slo_arw_svk_ven_aeg_eng_chh_mol_bat_grk_igb_guj_lda_mao_tha_wly_knd_fbf_dyu_uzb_ita_prs_tur_akn_vie_sod_xho_cic_swa	-0.818011912625221	-1.97362944668549	0.0513917992926911
643	mlt_pol_bam_mol_wly_amr_sid_spa_uzb_tur_moo_ind_dgb_lit_guj_bsq_prs_heb_swt_cnt_por_glc_ven_hin_lda_pan_est_bem_ewe_fin_nor_anl_geo_rom_ben_eng_cze_aeg_sod_lat_hun_zul_jav_ita_mly_jpn_tml_kor_urd_bul_cic_dut_sun_scr_gam_mao_mnd_mcd_ses_ctl_hau_grk_rus_svk_ukr_qcu_bos_arw_swe_akn_owc_slo_amh_ger_bat_alb_tsn_krd_igb_tag_tha_tig_knd_fbf_xho_azi_afr_fre_aze_dyu_vie_chh_yor_tsw_swa	-1.13945553352256	-2.79462034238112	0.00631091351867269
644	sid_por_ven_afr_amr_mlt_heb_spa_tur_uzb_fbf_ind_moo_rus_lit_bsq_mcd_sod_tsn_mnd_bul_swe_bam_hin_swa_cze_hun_ewe_dyu_est_ita_wly_geo_svk_grk_ben_pol_owc_gam_alb_fin_igb_mly_lat_bat_jpn_tml_kor_rom_ger_xho_krd_sun_urd_hau_tag_cnt_glc_cic_bos_aeg_ctl_guj_slo_dut_qcu_prs_eng_scr_yor_anl_mol_tig_fre_jav_pan_tsw_arw_lda_mao_tha_chh_knd_bem_dgb_azi_ukr_nor_aze_akn_vie_amh_zul_swt_ses	0.607705103290153	1.43910514262179	0.153478022268495
645	mlt_spa_tsw_arw_sid_owc_aeg_swe_uzb_tur_bam_bat_xho_mol_nor_bsq_guj_gam_swt_mnd_afr_rom_cic_krd_yor_ita_hun_ses_akn_fin_urd_sod_geo_scr_ctl_fre_cze_hau_chh_grk_est_swa_ind_svk_mao_jpn_tml_kor_prs_ger_ewe_bul_tag_por_heb_mly_cnt_hin_moo_rus_anl_eng_ukr_glc_ben_qcu_pol_mcd_slo_zul_amr_lit_tig_dut_sun_pan_fbf_alb_igb_jav_tha_wly_knd_bem_lda_azi_lat_bos_aze_dyu_vie_amh_dgb_ven_tsn	0.305435842457288	0.71925025090174	0.473790220031186
646	hau_rom_dyu_ukr_aeg_amr_wly_ctl_tur_uzb_ses_ind_lda_alb_swe_bsq_grk_sid_xho_mnd_cze_glc_yor_fre_ven_scr_est_akn_cic_fin_pol_amh_geo_eng_ger_rus_urd_chh_owc_dut_hun_bem_tag_prs_mao_jpn_knd_kor_ben_afr_ewe_lat_jav_hin_sod_sun_cnt_arw_bam_por_tig_bos_nor_mcd_krd_qcu_bul_ita_svk_tsn_mlt_slo_gam_pan_bat_lit_tsw_spa_swa_mly_tha_anl_tml_moo_dgb_azi_mol_guj_aze_fbf_vie_heb_zul_swt_igb	-0.161015919554928	-0.379834431708175	0.704934344413102
647	sid_ukr_bam_mcd_hau_amr_owc_bos_azi_uzb_tsw_ind_fbf_pol_ger_bsq_mol_chh_igb_cnt_alb_svk_lda_lit_moo_dut_fin_xho_cic_hun_guj_anl_geo_krd_prs_glc_arw_gam_wly_pan_est_yor_mly_grk_sun_jpn_tml_kor_urd_lat_ses_scr_tag_por_aeg_bat_mnd_ita_tsn_hin_mlt_spa_rom_slo_bul_qcu_ctl_nor_swe_ewe_amh_cze_sod_afr_mao_fre_zul_eng_akn_jav_tha_tig_knd_ven_swa_tur_ben_rus_aze_swt_vie_heb_dyu_dgb_bem	0.248766066493033	0.58769067731249	0.558164228083905
648	anl_ger_tsn_prs_heb_wly_tig_fre_tur_aze_ven_mao_swa_lat_bul_bsq_dut_amr_bem_cnt_nor_bos_dgb_swe_igb_por_hun_cic_bam_fin_mol_mlt_geo_guj_cze_rom_spa_chh_owc_alb_est_akn_tag_mcd_bat_jpn_knd_kor_rus_pol_xho_afr_ind_ctl_hau_mly_mnd_pan_ewe_ben_gam_ukr_scr_krd_arw_qcu_ita_svk_lit_fbf_sid_grk_amh_urd_jav_hin_yor_glc_dyu_sun_tha_sod_tml_zul_ses_uzb_slo_eng_azi_swt_vie_aeg_lda_moo_tsw	-0.655636177931591	-1.57357602016444	0.118981492713088
649	sid_pol_ven_slo_amh_amr_owc_glc_aze_azi_moo_sun_tsn_por_lat_bsq_ukr_mlt_lda_cnt_grk_mol_dyu_bul_bem_mcd_est_fbf_bam_hun_urd_sod_geo_swe_krd_spa_dut_chh_gam_pan_fin_cic_jav_cze_ind_jpn_knd_kor_fre_hin_swt_ita_mao_rom_heb_mly_mnd_ctl_tsw_bos_anl_nor_lit_afr_ben_qcu_eng_alb_scr_xho_wly_guj_aeg_prs_bat_svk_ewe_rus_igb_tag_tha_hau_tml_dgb_zul_tur_arw_ger_uzb_akn_vie_tig_swa_yor_ses	0.0200845050735601	0.0472831722127685	0.962388929751789
650	sod_swe_bem_spa_mlt_wly_chh_lat_tur_azi_swt_tag_ven_bul_pol_bsq_urd_amr_akn_mnd_hin_scr_bam_afr_tsw_nor_hun_ses_cic_fin_dut_gam_geo_bos_rom_ita_krd_heb_hau_ctl_est_zul_ind_eng_jav_jpn_knd_kor_slo_alb_dgb_prs_sun_lit_sid_mao_cnt_mcd_swa_arw_owc_cze_ukr_glc_rus_qcu_ben_grk_guj_igb_amh_por_aeg_ger_mly_svk_dyu_fre_tsn_bat_tha_tig_tml_lda_yor_uzb_mol_pan_aze_ewe_vie_anl_xho_moo_fbf	0.0662931487453552	0.15608970438436	0.876300637955301
651	gam_ita_igb_spa_anl_amr_tig_swe_uzb_aze_dyu_mao_akn_mcd_por_bsq_guj_amh_zul_cnt_rus_krd_cic_fre_moo_ger_fin_ven_bam_est_lat_mlt_geo_bos_dut_eng_afr_heb_chh_cze_hun_dgb_jav_rom_bat_jpn_knd_kor_grk_pol_yor_lit_tag_ctl_owc_ind_mnd_hin_bem_nor_sid_ben_alb_bul_scr_qcu_pan_arw_slo_swa_hau_urd_sod_svk_sun_glc_swt_mol_ses_mly_tha_wly_tml_xho_ewe_azi_ukr_prs_tur_lda_vie_aeg_fbf_tsw_tsn	-0.412480373958123	-0.983007149293976	0.328154368350609
652	sod_rus_ven_nor_tig_mlt_owc_alb_uzb_tur_tsn_tag_yor_urd_por_bsq_grk_sid_igb_mnd_ita_ctl_ewe_eng_swa_ben_fin_dyu_moo_hun_prs_amh_geo_pan_ukr_svk_scr_wly_heb_krd_est_ses_mao_mcd_mly_jpn_tml_kor_ger_mol_cic_fre_ind_bul_gam_sun_cnt_guj_akn_pol_anl_dut_afr_hin_rom_qcu_lat_cze_lit_zul_amr_spa_aeg_slo_bat_bos_swt_swe_fbf_jav_tha_hau_knd_dgb_tsw_aze_glc_arw_azi_bam_vie_chh_xho_bem_lda	0.34301111570754	0.808617877851762	0.420798739078362
653	owc_spa_yor_prs_mlt_amr_sod_slo_uzb_aze_ven_jav_swt_lat_grk_bsq_pan_anl_xho_cnt_pol_ctl_igb_urd_zul_alb_hun_ewe_tsn_fin_guj_sid_geo_rom_ben_fre_krd_tig_amh_dut_est_moo_mly_afr_sun_jpn_knd_kor_scr_nor_lda_swe_ind_svk_chh_tag_mnd_mcd_swa_glc_aeg_ger_arw_rus_mol_qcu_por_ita_ukr_dgb_wly_eng_hau_bul_mao_cze_bam_lit_ses_bat_tha_heb_tml_akn_tsw_tur_bos_hin_azi_cic_vie_gam_bem_dyu_fbf	0.228652504081766	0.537925285316692	0.591913635713577
654	gam_lit_tsw_urd_owc_hau_aeg_lat_azi_uzb_dgb_ind_bem_spa_svk_bsq_ukr_sid_yor_mnd_scr_mcd_bam_rus_swt_krd_est_ses_igb_fin_mol_chh_geo_ita_ctl_guj_swe_amh_amr_prs_hun_fbf_mao_rom_jav_jpn_knd_kor_nor_alb_ven_eng_bat_glc_anl_sun_cnt_dut_akn_pol_sod_hin_pan_cze_slo_qcu_ger_afr_fre_swa_mlt_arw_tig_grk_tag_bul_xho_por_ewe_mly_tha_heb_tml_tsn_cic_aze_bos_ben_tur_zul_vie_wly_dyu_moo_lda	-0.34971113870515	-0.827673874556036	0.409974054833282
655	owc_ukr_bam_rom_wly_tig_aeg_prs_azi_uzb_swa_sun_moo_mol_rus_bsq_lat_sod_bem_mnd_glc_krd_zul_bul_dyu_pan_hun_tsn_igb_est_nor_amh_geo_afr_pol_grk_ita_gam_hau_slo_fin_swt_mly_eng_tag_jpn_knd_kor_ctl_alb_cic_arw_jav_ben_chh_ind_cnt_mcd_yor_bos_mlt_cze_spa_por_svk_qcu_urd_ger_swe_akn_heb_guj_sid_dut_mao_lit_xho_hin_dgb_bat_tha_amr_tml_lda_ses_aze_scr_fre_tur_tsw_vie_anl_ewe_fbf_ven	-0.599202255221453	-1.42822989639011	0.156575461033083
656	anl_spa_zul_bos_tig_sod_hau_lit_aze_azi_swt_sun_tsn_grk_nor_bsq_prs_amh_swa_mnd_bul_fre_bam_ctl_akn_alb_hun_fbf_dgb_fin_cze_sid_geo_urd_rom_ben_scr_wly_chh_ger_est_ewe_tag_mol_jav_jpn_tml_kor_guj_arw_ven_mcd_ind_krd_owc_mly_cnt_svk_bem_hin_heb_pan_afr_lat_eng_qcu_ita_por_ukr_tsw_aeg_pol_amr_glc_mao_slo_yor_dut_xho_bat_tha_mlt_knd_moo_ses_uzb_rus_swe_tur_dyu_vie_gam_lda_igb_cic	0.502537301336279	1.18565815946508	0.23877791635317
657	heb_ita_dyu_rus_wly_amh_sod_pan_azi_tur_ses_bat_swa_fre_grk_bsq_swe_chh_zul_cnt_ukr_arw_ven_spa_lda_ctl_est_yor_fbf_hun_alb_tig_geo_urd_bul_mcd_por_mlt_owc_krd_fin_bam_tag_guj_ind_jpn_knd_kor_cze_nor_dgb_rom_jav_ben_gam_sun_mnd_dut_ewe_afr_anl_lat_eng_svk_bos_qcu_scr_hin_mol_bem_amr_pol_hau_ger_mao_lit_swt_glc_moo_mly_tha_sid_tml_tsn_akn_aze_prs_slo_uzb_xho_vie_aeg_igb_cic_tsw	-0.501735359063784	-1.19664335058765	0.23448727003831
658	amh_dut_bam_svk_sid_anl_heb_urd_uzb_azi_swt_jav_tsw_hin_cze_bsq_arw_aeg_dyu_mnd_mol_scr_ven_alb_tsn_bos_hun_igb_zul_fin_ukr_sod_geo_slo_swe_lit_rus_chh_mlt_guj_est_dgb_bat_por_tag_jpn_tml_kor_mcd_glc_xho_lat_mly_rom_owc_ind_cnt_afr_lda_ctl_gam_ben_prs_pol_ger_qcu_ita_bul_pan_fbf_amr_spa_tig_nor_mao_eng_akn_grk_ses_sun_tha_hau_knd_cic_ewe_tur_krd_fre_aze_yor_vie_wly_swa_moo_bem	-0.965651769953641	-2.34698366295122	0.0210479498171438
659	amr_lat_tsn_grk_sid_aeg_hau_mol_uzb_tur_bam_mao_yor_bos_nor_bsq_slo_chh_ewe_cnt_ger_rom_ses_pol_tsw_afr_est_swt_swa_fin_dut_sod_geo_cze_por_bul_svk_tig_heb_mcd_hun_cic_ind_krd_bat_jpn_knd_kor_hin_glc_dyu_prs_mly_urd_owc_tag_mnd_arw_dgb_ukr_wly_guj_swe_rus_spa_qcu_ita_alb_eng_akn_amh_lit_gam_ben_jav_scr_bem_ctl_moo_sun_tha_mlt_tml_zul_igb_aze_fre_pan_azi_lda_vie_anl_ven_xho_fbf	-0.677901937724855	-1.62151890662918	0.108292029343601
660	chh_krd_yor_fre_gam_amr_sod_ita_tur_azi_ewe_ind_cic_afr_pol_bsq_mcd_hau_igb_cnt_guj_nor_moo_prs_dgb_cze_hun_akn_ses_fin_ben_mlt_geo_por_slo_ukr_scr_heb_owc_eng_est_ven_bat_rom_mao_jpn_knd_kor_rus_spa_tsw_bul_mly_pan_aeg_sun_mnd_glc_bem_arw_wly_svk_hin_urd_swe_qcu_lat_mol_alb_tsn_amh_ctl_anl_lit_tag_dut_swa_grk_zul_jav_tha_sid_tml_dyu_bam_aze_bos_ger_uzb_swt_vie_tig_xho_fbf_lda	-0.158469547536676	-0.373859641514336	0.709359708753711
661	gam_glc_dgb_urd_anl_sid_wly_lat_uzb_aze_yor_ind_xho_rom_hin_bsq_lit_aeg_zul_cnt_ukr_nor_moo_ita_bem_alb_hun_igb_ses_fin_slo_chh_geo_ben_pol_ctl_pan_amr_hau_cze_est_tsn_tag_spa_sun_jpn_knd_kor_svk_por_lda_guj_bat_afr_amh_mao_mnd_dut_ven_grk_tig_ger_mol_eng_mcd_qcu_fre_krd_bul_fbf_sod_prs_mlt_rus_mly_arw_cic_bos_swa_jav_tha_heb_tml_tsw_bam_azi_swe_scr_tur_swt_vie_owc_akn_dyu_ewe	-0.372243486659657	-0.882307798507796	0.379885232952433
662	wly_ben_dyu_fre_sid_gam_amr_guj_uzb_aze_zul_mly_fbf_grk_bul_bsq_krd_anl_cic_cnt_slo_bos_ewe_cze_moo_svk_hun_swa_tsn_fin_rom_chh_geo_dut_ita_hin_arw_amh_heb_prs_est_akn_tag_ctl_bat_jpn_tml_kor_ukr_por_ven_scr_sun_rus_sod_jav_mnd_ger_swt_lat_mlt_nor_swe_alb_eng_qcu_spa_pol_afr_bam_owc_mcd_tig_urd_ind_glc_ses_lit_dgb_mao_tha_hau_knd_xho_lda_azi_pan_mol_tur_yor_vie_aeg_bem_tsw_igb	-0.0603302112258485	-0.142239349444249	0.887198647786103
663	mlt_ukr_bam_afr_gam_chh_amh_cze_aze_azi_zul_ind_fbf_scr_rus_bsq_pan_wly_cic_mnd_slo_hin_ses_bul_xho_nor_fin_ewe_bem_est_guj_hau_geo_pol_ger_swe_grk_owc_heb_eng_hun_yor_mly_lit_sun_jpn_knd_kor_fre_urd_tsn_bos_mao_arw_sod_bat_cnt_krd_swt_svk_amr_mcd_prs_mol_ita_qcu_ben_ctl_por_swa_anl_alb_tig_dut_tag_lat_dyu_spa_moo_jav_tha_aeg_tml_ven_lda_uzb_glc_rom_tur_akn_vie_sid_igb_dgb_tsw	0.243632293811203	0.573585704685881	0.567632700888775
664	wly_rom_ses_nor_heb_aeg_tig_grk_uzb_azi_ewe_sun_akn_ita_lat_bsq_bos_sid_xho_cnt_bul_mcd_swa_ukr_ven_glc_fin_zul_yor_hun_ger_owc_geo_mol_scr_afr_pan_sod_amr_pol_est_cic_jav_spa_mly_jpn_tml_kor_hin_eng_swt_lit_ind_ctl_anl_mao_mnd_rus_moo_ben_chh_dut_arw_por_alb_qcu_cze_slo_svk_lda_hau_swe_mlt_prs_bat_krd_bam_fre_fbf_tag_tha_amh_knd_tsn_dyu_tur_urd_guj_aze_bem_vie_gam_dgb_igb_tsw	0.253975112086654	0.597174194470335	0.551842249865107
665	owc_ita_fbf_bos_mlt_wly_heb_afr_aze_uzb_xho_mly_swt_scr_prs_bsq_ger_aeg_moo_cnt_swe_eng_ses_urd_bem_dut_fin_lda_akn_hun_glc_sod_geo_fre_grk_lat_lit_amh_chh_hin_est_ven_mao_cze_sun_jpn_tml_kor_mol_por_tsw_svk_bat_mcd_hau_jav_mnd_arw_yor_pol_amr_ben_krd_ctl_ukr_qcu_pan_spa_guj_swa_anl_nor_tig_bul_ind_slo_zul_rom_igb_tag_tha_sid_knd_dgb_cic_tur_rus_alb_azi_tsn_vie_gam_dyu_ewe_bam	0.163835894900319	0.385679992690208	0.700614493300066
666	wly_ger_swt_mcd_amh_aeg_gam_bul_azi_aze_ven_mly_cic_nor_pol_bsq_ctl_owc_tsw_mnd_ben_bos_fbf_por_moo_cze_est_dyu_akn_fin_scr_mlt_geo_grk_prs_rom_lat_chh_sid_afr_hun_lda_mao_pan_ind_jpn_tml_kor_dut_arw_bem_fre_sun_guj_amr_bat_cnt_ita_swa_svk_tig_lit_alb_krd_swe_qcu_glc_hin_urd_igb_heb_ukr_hau_mol_tag_eng_ewe_spa_bam_jav_tha_sod_knd_tsn_xho_tur_rus_slo_uzb_ses_vie_anl_yor_dgb_zul	0.0703247131437435	0.165483073108982	0.868922970023468
667	hau_ukr_yor_slo_tig_heb_chh_pan_tur_azi_moo_jav_zul_bos_ger_bsq_fre_sid_tsw_mnd_lit_lat_tsn_afr_dyu_dut_est_bam_dgb_hun_ben_aeg_geo_rus_arw_pol_grk_amr_sod_glc_fin_swt_mly_mol_bat_jpn_tml_kor_nor_bul_swa_mcd_sun_scr_wly_tag_cnt_alb_cic_urd_owc_hin_guj_ita_rom_qcu_swe_eng_cze_fbf_anl_krd_gam_prs_ind_por_ses_svk_akn_mao_tha_amh_knd_ven_igb_uzb_spa_ctl_aze_ewe_vie_mlt_lda_xho_bem	-0.496726278485196	-1.17993792692408	0.241034311792994
668	sod_scr_ses_lat_hau_sid_amr_nor_aze_uzb_swt_mly_tsw_mcd_ita_bsq_arw_chh_moo_mnd_guj_ger_bem_rom_dyu_svk_hun_tsn_cic_fin_pan_amh_geo_urd_grk_glc_pol_owc_tig_fre_est_ewe_sun_swe_tag_jpn_knd_kor_mol_por_dgb_ben_bat_alb_gam_jav_cnt_spa_bam_slo_aeg_lit_dut_eng_ctl_qcu_rus_hin_ukr_yor_wly_afr_heb_bos_mao_bul_lda_cze_xho_ind_tha_mlt_tml_fbf_swa_tur_krd_prs_azi_akn_vie_anl_igb_ven_zul	0.265879128108604	0.626044603218846	0.532819203733641
669	mlt_rom_lda_lat_sid_amh_chh_scr_uzb_azi_ses_tag_swa_afr_bos_bsq_ger_wly_ewe_mnd_ben_cze_bam_lit_cic_glc_hun_bem_yor_fin_por_aeg_geo_ctl_pan_alb_prs_owc_sod_dut_est_zul_bat_swe_jav_jpn_tml_kor_spa_nor_akn_krd_mly_eng_hau_ind_cnt_arw_fbf_bul_amr_pol_ita_guj_svk_qcu_mol_slo_urd_xho_tig_hin_anl_grk_mao_mcd_swt_fre_dyu_sun_tha_heb_knd_moo_dgb_tur_rus_ukr_aze_igb_vie_gam_ven_tsw_tsn	0.159950790713771	0.376397570507353	0.707478705772691
670	heb_urd_dgb_hin_wly_sod_tig_rom_aze_azi_xho_bat_ven_grk_dut_bsq_scr_sid_swa_cnt_mcd_arw_dyu_lit_lda_ctl_est_akn_cic_fin_alb_hau_geo_svk_eng_guj_krd_gam_aeg_glc_hun_fbf_ind_mol_sun_jpn_tml_kor_ger_ukr_ses_nor_tag_por_amh_jav_mnd_swe_bam_pan_amr_prs_cze_slo_ita_qcu_lat_fre_bul_swt_chh_pol_owc_spa_mao_ben_tsn_rus_yor_mly_tha_mlt_knd_bem_ewe_tur_bos_afr_uzb_igb_vie_anl_zul_moo_tsw	-0.489005497857515	-1.16450035353063	0.247199832565086
671	anl_swe_moo_arw_sid_heb_aeg_lat_azi_aze_cic_mao_fbf_slo_grk_bsq_urd_amr_tsw_mnd_ctl_ita_swt_ger_bem_alb_est_yor_bam_hun_svk_wly_geo_pol_pan_bul_cze_tig_mlt_bos_fin_tsn_sun_spa_ind_jpn_tml_kor_mol_scr_ses_ukr_mly_glc_gam_bat_cnt_rom_igb_afr_hau_ben_rus_lit_dut_qcu_krd_guj_mcd_xho_chh_eng_owc_fre_jav_prs_dgb_por_swa_tag_tha_amh_knd_ven_dyu_tur_hin_nor_uzb_zul_vie_sod_ewe_lda_akn	-1.52122899450429	-3.87487605642513	0.000198484162957941
672	amr_spa_tsw_grk_chh_sid_wly_ger_tur_uzb_tsn_jav_moo_lat_afr_bsq_svk_hau_dgb_mnd_arw_fre_fbf_hin_akn_dut_hun_igb_bem_fin_eng_aeg_geo_rom_bul_pol_lit_owc_mlt_pan_est_cic_tag_ukr_sun_jpn_knd_kor_bos_cze_ewe_mol_mly_glc_heb_bat_cnt_por_swt_ben_amh_slo_krd_rus_urd_qcu_ctl_guj_ita_bam_anl_prs_sod_alb_mao_scr_lda_nor_yor_ind_tha_tig_tml_zul_dyu_aze_mcd_swe_azi_xho_vie_gam_ven_swa_ses	-0.320819682753814	-0.759172471234455	0.449669339428222
673	amr_alb_xho_glc_aeg_sid_anl_afr_aze_tur_tsn_mly_bem_ctl_ukr_bsq_prs_mlt_ses_mnd_mol_scr_dgb_hin_zul_lat_est_bam_swt_fin_grk_hau_geo_krd_dut_spa_nor_heb_amh_eng_hun_yor_sun_pol_bat_jpn_knd_kor_urd_ita_swa_mcd_ind_slo_sod_jav_cnt_svk_moo_bul_chh_bos_guj_pan_por_qcu_arw_swe_lit_ewe_gam_ger_tig_ben_mao_rus_akn_cze_fbf_tag_tha_wly_tml_lda_dyu_uzb_rom_fre_azi_tsw_vie_owc_cic_ven_igb	-0.0166859423927568	-0.0393189283828453	0.968720398897849
674	owc_nor_igb_ger_hau_tig_gam_svk_tur_aze_ven_tag_yor_hin_arw_bsq_mol_sod_dyu_mnd_ita_pol_zul_grk_bem_ben_hun_dgb_tsn_est_guj_amr_geo_swe_dut_scr_spa_chh_aeg_alb_fin_xho_jav_lit_bat_jpn_tml_kor_lat_afr_fbf_glc_ind_ctl_anl_sun_cnt_rom_moo_mcd_wly_bos_krd_urd_slo_qcu_prs_rus_pan_swa_mlt_bul_sid_por_mly_fre_ewe_ukr_cic_mao_tha_amh_knd_swt_bam_uzb_cze_eng_azi_ses_vie_heb_akn_lda_tsw	-0.160187291401135	-0.378157658044008	0.706175268939736
675	mlt_ukr_swa_fre_heb_gam_tig_rom_tur_uzb_dyu_mly_ses_pol_alb_bsq_swe_owc_swt_cnt_spa_por_akn_eng_tsn_slo_hun_bem_tsw_fin_krd_wly_geo_arw_mol_cze_rus_sid_amh_lit_est_lda_ind_scr_mao_jpn_knd_kor_dut_nor_bam_bul_tag_grk_aeg_sun_mnd_pan_yor_ctl_hau_afr_guj_ita_bos_qcu_ben_lat_prs_zul_sod_urd_amr_mcd_jav_glc_ewe_svk_moo_bat_tha_anl_tml_fbf_cic_aze_ger_hin_azi_ven_vie_chh_xho_igb_dgb	0.55193644965787	1.30321678176423	0.19571804986105
676	amh_ukr_dgb_pan_gam_tig_anl_hin_tur_uzb_ven_bat_ses_rom_rus_bsq_alb_chh_xho_cnt_swe_bul_tsw_lit_dyu_krd_hun_tsn_fbf_fin_eng_sid_geo_slo_arw_mcd_prs_owc_mlt_cze_est_bam_sun_nor_mao_jpn_tml_kor_afr_grk_yor_bos_mly_svk_hau_jav_mnd_scr_zul_ctl_sod_guj_fre_por_pol_qcu_glc_ita_lat_ewe_wly_ger_aeg_ben_ind_mol_igb_urd_lda_tag_tha_amr_knd_swa_bem_aze_spa_dut_azi_moo_vie_heb_cic_akn_swt	-0.530021776266044	-1.26128714562954	0.21036009117648
677	tig_dut_cic_glc_chh_sid_wly_rom_aze_azi_igb_ind_bam_ben_prs_bsq_lat_owc_akn_cnt_alb_mcd_tsn_bul_lda_afr_fin_xho_ewe_est_fre_amr_geo_ukr_pol_grk_rus_gam_mlt_nor_hun_yor_mly_krd_tag_jpn_tml_kor_ctl_eng_tsw_guj_sun_mol_anl_jav_mnd_scr_ses_pan_amh_slo_urd_svk_lit_qcu_arw_bos_cze_bem_aeg_ger_heb_swe_bat_por_ven_ita_dyu_mao_tha_hau_knd_zul_swt_tur_hin_spa_uzb_fbf_vie_sod_moo_dgb_swa	0.313250099134044	0.738491286765011	0.462075570026685
678	tig_mcd_tsn_glc_hau_wly_gam_cze_azi_tur_bam_mly_lda_fre_ita_bsq_urd_amr_cic_cnt_ben_svk_akn_pan_swt_guj_hun_yor_fbf_est_afr_chh_geo_bos_prs_ger_lit_heb_sod_mol_fin_dgb_tag_grk_bat_jpn_tml_kor_hin_lat_igb_dut_ind_pol_anl_sun_mnd_nor_swa_alb_mlt_krd_arw_eng_slo_qcu_rom_scr_bul_ewe_aeg_rus_sid_swe_mao_por_dyu_ctl_zul_jav_tha_amh_knd_tsw_bem_uzb_spa_ukr_aze_moo_vie_owc_ses_ven_xho	0.37782613820636	0.889849849100221	0.375842622199261
679	amh_mol_dyu_scr_tig_aeg_amr_guj_aze_uzb_zul_mao_ses_rus_nor_bsq_ctl_hau_ven_mnd_ben_fre_akn_krd_tsn_spa_hun_lda_swt_est_pan_owc_geo_slo_bul_ger_eng_gam_sod_dut_fin_yor_mly_alb_bat_jpn_tml_kor_mcd_ukr_dgb_lat_ind_hin_heb_sun_cnt_bos_igb_urd_mlt_cze_lit_swe_ita_qcu_rom_por_svk_cic_chh_afr_wly_arw_jav_prs_swa_pol_tsw_tag_tha_anl_knd_moo_xho_tur_glc_grk_azi_fbf_vie_sid_ewe_bam_bem	-0.352380620152699	-0.834010891914736	0.406411935172995
680	sid_ben_moo_fre_chh_amr_aeg_lat_azi_tur_ewe_mao_yor_spa_bos_bsq_ger_tig_bam_mnd_grk_swe_dyu_prs_swt_por_hun_tsn_akn_fin_urd_amh_geo_eng_glc_hin_ita_heb_anl_mcd_est_bem_jav_pan_ind_jpn_knd_kor_pol_cze_ses_slo_sun_ukr_wly_tag_cnt_lit_tsw_rom_hau_svk_rus_scr_afr_qcu_dut_bul_guj_fbf_owc_nor_sod_ctl_mly_krd_cic_alb_ven_bat_tha_mlt_tml_swa_dgb_aze_mol_arw_uzb_igb_vie_gam_lda_zul_xho	-0.618778766402156	-1.47961718214535	0.142354980983766
681	hau_glc_dgb_slo_heb_anl_gam_ukr_azi_aze_dyu_tag_yor_fre_scr_bsq_ita_aeg_bam_mnd_swe_mcd_swa_spa_fbf_urd_hun_igb_xho_fin_guj_mlt_geo_por_svk_ctl_lat_amh_owc_hin_est_swt_ind_rom_bat_jpn_knd_kor_ben_krd_cic_bos_mly_lit_sid_mao_cnt_nor_ven_rus_chh_cze_bul_pan_dut_qcu_grk_afr_prs_akn_tig_alb_sod_ger_sun_arw_tsw_mol_moo_jav_tha_wly_tml_bem_tsn_tur_pol_eng_uzb_lda_vie_amr_zul_ewe_ses	-0.617933968183877	-1.47538963316056	0.143485467699326
682	tig_ita_cic_rus_wly_sid_heb_lit_uzb_tur_xho_bat_akn_svk_mcd_bsq_hin_anl_swt_mnd_alb_rom_zul_ben_ven_lat_est_ewe_swa_fin_guj_aeg_geo_urd_spa_prs_krd_amh_sod_pan_hun_dyu_mly_grk_tag_jpn_tml_kor_bul_glc_ses_scr_ind_por_mlt_mao_cnt_afr_yor_eng_gam_fre_swe_nor_dut_qcu_ctl_cze_mol_fbf_hau_slo_owc_ukr_sun_arw_lda_pol_moo_jav_tha_chh_knd_dgb_bam_aze_ger_bos_azi_igb_vie_amr_tsw_bem_tsn	-0.187420040481204	-0.442639707716404	0.659054168903253
683	amh_scr_moo_prs_heb_aeg_gam_ben_uzb_azi_swa_mly_bam_rom_svk_bsq_arw_amr_bem_mnd_urd_hin_ven_spa_tsw_dut_fin_fbf_tsn_hun_lit_sod_geo_grk_krd_por_ita_mlt_anl_glc_est_xho_tag_alb_sun_jpn_knd_kor_mol_afr_zul_lat_ind_pan_wly_mao_cnt_eng_dyu_cze_tig_bos_nor_guj_rus_qcu_bul_swe_ger_cic_chh_ukr_owc_mcd_bat_slo_ewe_pol_igb_jav_tha_sid_tml_dgb_akn_aze_fre_ctl_tur_yor_vie_hau_ses_swt_lda	-0.23273036451923	-0.549258998160872	0.584144178067343
684	heb_ben_swt_dut_chh_amr_anl_svk_aze_tur_tsn_tag_zul_urd_pan_bsq_spa_owc_ven_cnt_hin_mol_dgb_bos_tsw_lat_hun_ewe_xho_est_prs_amh_geo_arw_guj_ita_lit_gam_mlt_krd_fin_ses_mao_ger_bat_jpn_knd_kor_grk_pol_moo_ctl_ind_fre_wly_sun_mnd_scr_bam_swe_hau_bul_rom_slo_alb_qcu_glc_nor_mcd_lda_sod_por_aeg_rus_jav_cze_akn_afr_igb_mly_tha_tig_tml_cic_fbf_azi_ukr_eng_uzb_swa_vie_sid_yor_bem_dyu	-0.38670172713954	-0.916217845078868	0.361922384227049
685	anl_ger_swt_glc_mlt_hau_tig_nor_azi_aze_dgb_bat_akn_rus_ben_bsq_swe_chh_ewe_mnd_mcd_ukr_igb_alb_ven_rom_hun_xho_dyu_fin_bos_sod_geo_urd_krd_spa_lat_wly_owc_prs_est_cic_sun_ctl_mao_jpn_knd_kor_bul_eng_tsn_arw_tag_por_amr_ind_cnt_dut_moo_mol_heb_pan_pol_scr_afr_qcu_lit_grk_hin_swa_gam_guj_amh_svk_jav_slo_bem_cze_lda_mly_tha_aeg_tml_bam_zul_uzb_fre_ita_tur_fbf_vie_sid_tsw_ses_yor	-0.0968949675916237	-0.228325184340422	0.81989473442613
686	aeg_hin_lda_ita_amr_amh_sod_eng_azi_tur_cic_jav_swt_lit_swe_bsq_bos_anl_ses_mnd_nor_ger_ewe_urd_dyu_grk_est_igb_yor_fin_mol_owc_geo_dut_slo_scr_prs_hau_tig_pan_hun_zul_mly_fre_mao_jpn_tml_kor_lat_arw_ven_por_bat_mcd_mlt_tag_cnt_glc_akn_guj_chh_ukr_krd_spa_ben_qcu_rom_alb_bul_bam_sid_svk_gam_pol_sun_rus_tsn_cze_xho_ind_tha_wly_knd_swa_tsw_aze_afr_ctl_uzb_dgb_vie_heb_bem_moo_fbf	-0.354949202113523	-0.840861417013146	0.402582356336538
687	gam_glc_swa_spa_amh_chh_mlt_ita_azi_aze_moo_tag_ewe_bul_mol_bsq_swe_amr_bam_cnt_arw_prs_igb_svk_lda_pan_est_swt_fbf_fin_krd_sod_geo_dut_eng_scr_nor_aeg_sid_lit_hun_bem_ind_por_jav_jpn_knd_kor_fre_lat_dyu_bos_mao_guj_hau_bat_mnd_cze_ven_grk_tig_hin_ctl_urd_ger_qcu_ukr_afr_alb_yor_anl_pol_wly_rom_sun_slo_ses_ben_xho_mly_tha_heb_tml_akn_dgb_uzb_mcd_rus_tur_zul_vie_owc_tsw_cic_tsn	-0.501297776671936	-1.19380790795603	0.235589400390303
688	mlt_ita_bam_prs_aeg_hau_wly_swe_uzb_azi_fbf_tag_dgb_cze_scr_bsq_bul_anl_lda_mnd_alb_dut_xho_arw_cic_glc_hun_yor_tsw_est_rom_chh_geo_lat_nor_mcd_krd_sod_tig_svk_fin_akn_jav_por_mly_jpn_knd_kor_ctl_slo_igb_grk_sun_pan_amr_mao_cnt_hin_ven_guj_owc_ukr_ger_eng_ben_qcu_fre_urd_mol_swa_amh_pol_sid_rus_bat_afr_tsn_lit_bem_ind_tha_gam_tml_swt_moo_aze_spa_bos_tur_ses_vie_heb_dyu_ewe_zul	-0.0414645431569165	-0.0976882983794048	0.92239003855295
689	aeg_lit_ses_spa_tig_anl_amh_rus_uzb_tur_bam_tag_lda_por_ita_bsq_urd_amr_fbf_cnt_swe_prs_swa_fre_akn_ctl_est_cic_dyu_fin_bos_hau_geo_slo_eng_nor_glc_sod_heb_dut_hun_yor_ind_hin_bat_jpn_knd_kor_cze_krd_tsw_bul_jav_alb_owc_sun_mnd_rom_ewe_ger_mlt_lat_guj_pol_svk_qcu_scr_afr_arw_bem_wly_pan_gam_grk_mao_ben_tsn_ukr_zul_mly_tha_sid_tml_dgb_moo_azi_mcd_mol_aze_xho_vie_chh_igb_swt_ven	-1.10339437131601	-2.71119546899859	0.00798492078124715
690	mlt_urd_moo_svk_heb_gam_amh_arw_uzb_aze_ewe_sun_akn_krd_eng_bsq_pan_hau_swt_cnt_dut_glc_igb_lit_cic_prs_est_bam_zul_fin_guj_aeg_geo_afr_ukr_ger_ita_sid_sod_cze_hun_bem_tag_spa_bat_jpn_tml_kor_lat_rom_tsn_alb_ind_scr_chh_jav_mnd_bul_dgb_grk_wly_ctl_bos_slo_por_qcu_ben_mol_rus_swa_anl_pol_owc_swe_mly_mcd_dyu_nor_fbf_mao_tha_tig_knd_lda_ven_azi_hin_fre_tur_tsw_vie_amr_ses_xho_yor	-0.269950573424333	-0.638571331062034	0.524671320977143
691	gam_spa_lda_pan_hau_heb_amr_krd_tur_aze_xho_mly_yor_scr_mol_bsq_dut_chh_cic_cnt_arw_eng_akn_urd_bam_alb_hun_ses_ewe_est_fre_mlt_geo_afr_ukr_grk_lat_amh_wly_mcd_fin_igb_jav_nor_ind_jpn_tml_kor_bul_rom_ven_bos_tag_pol_aeg_sun_mnd_ben_dyu_prs_owc_slo_guj_glc_svk_qcu_lit_rus_ita_swt_anl_ger_sod_ctl_mao_por_zul_cze_fbf_bat_tha_sid_knd_tsw_bem_azi_hin_swe_uzb_moo_vie_tig_tsn_swa_dgb	0.6116543536706	1.44437377612519	0.151994560205698
692	owc_pan_bem_grk_amh_tig_mlt_urd_tur_aze_swt_jav_dgb_mcd_swe_bsq_nor_hau_akn_cnt_rom_mol_dyu_fre_tsn_lit_fin_bam_zul_est_ger_gam_geo_dut_spa_ben_guj_sod_amr_scr_hun_ewe_ind_lat_mly_jpn_tml_kor_svk_por_igb_ita_tag_rus_heb_bat_mnd_prs_cic_ukr_chh_hin_cze_krd_bul_qcu_bos_ctl_glc_fbf_anl_alb_aeg_eng_mao_afr_ses_slo_lda_sun_tha_sid_knd_moo_xho_azi_pol_arw_uzb_ven_vie_wly_yor_tsw_swa	0.80921380582961	1.93012154541626	0.0566389043533854
693	amr_grk_xho_hin_tig_mlt_hau_lit_aze_uzb_lda_ind_yor_lat_ger_bsq_prs_amh_bem_cnt_afr_cze_tsn_mcd_ses_glc_fin_ewe_dyu_hun_por_owc_geo_ita_ben_spa_fre_sod_aeg_slo_est_swt_mao_krd_tag_jpn_tml_kor_alb_rom_akn_bul_jav_pol_wly_bat_mnd_nor_ven_eng_chh_rus_dut_ctl_urd_qcu_guj_swe_bos_bam_anl_pan_sid_scr_mly_ukr_zul_arw_igb_sun_tha_gam_knd_cic_moo_azi_mol_svk_tur_tsw_vie_heb_dgb_fbf_swa	-0.569273916001969	-1.35853287711208	0.177580839429065
694	sid_prs_zul_slo_tig_wly_hau_bos_uzb_tur_tsn_bat_cic_fre_ben_bsq_alb_aeg_moo_mnd_mol_ctl_ewe_hin_ven_grk_est_bam_yor_hun_guj_sod_geo_rom_krd_bul_mcd_chh_mlt_rus_fin_xho_sun_pol_mly_jpn_knd_kor_urd_lit_dgb_svk_ind_glc_amh_mao_cnt_ger_bem_afr_heb_eng_swe_cze_pan_qcu_arw_ita_dut_swt_amr_scr_anl_spa_jav_nor_ses_por_tsw_tag_tha_gam_tml_lda_dyu_azi_ukr_lat_aze_fbf_vie_owc_akn_igb_swa	0.0488701647350265	0.115143455851232	0.90857966102125
695	amr_bos_lda_bul_sod_mlt_aeg_lit_aze_uzb_moo_ind_swt_svk_swe_bsq_urd_hau_ses_mnd_por_mol_zul_nor_yor_lat_est_tsw_akn_hun_ctl_heb_geo_eng_mcd_pan_krd_owc_gam_hin_fin_cic_tag_scr_jav_jpn_knd_kor_afr_prs_xho_ukr_mao_ben_anl_bat_cnt_pol_ven_fre_sid_cze_rus_guj_slo_qcu_arw_alb_grk_dgb_wly_dut_tig_ger_sun_ita_ewe_glc_swa_mly_tha_amh_tml_fbf_igb_azi_rom_spa_tur_bem_vie_chh_dyu_bam_tsn	-1.11955182169913	-2.7506533560856	0.00714834696093916
696	heb_ger_ewe_ita_aeg_owc_sid_ctl_uzb_tur_ven_mao_bam_bos_spa_bsq_mol_wly_zul_mnd_alb_por_xho_lat_swa_hin_est_lda_bem_fin_glc_anl_geo_dut_pan_slo_prs_hau_tig_mcd_hun_tsn_ind_swe_mly_jpn_knd_kor_scr_eng_dgb_bul_jav_arw_amr_tag_cnt_ukr_cic_krd_amh_urd_svk_guj_ben_qcu_afr_cze_pol_swt_chh_rus_mlt_lit_bat_fre_tsw_rom_akn_sun_tha_sod_tml_yor_moo_aze_nor_grk_azi_igb_vie_gam_ses_dyu_fbf	0.703266065138477	1.66461415993884	0.0993555421202516
697	amh_fre_cic_svk_amr_hau_owc_por_tur_azi_ven_jav_ses_bul_lat_bsq_mcd_sid_bam_mnd_eng_afr_tsn_dut_bem_alb_est_dgb_zul_hun_slo_gam_geo_scr_krd_pan_hin_sod_aeg_bos_fin_moo_mly_glc_tag_jpn_knd_kor_grk_mol_xho_urd_bat_rom_heb_sun_cnt_nor_yor_pol_mlt_prs_swe_ctl_spa_qcu_ita_cze_guj_dyu_wly_ben_tig_lit_mao_rus_swa_ukr_ewe_ind_tha_chh_tml_lda_akn_uzb_arw_ger_aze_igb_vie_anl_tsw_swt_fbf	0.558143075743492	1.31847477757658	0.190582639460516
698	wly_ben_tsw_hin_owc_sod_amh_grk_uzb_azi_tsn_mly_igb_spa_nor_bsq_eng_mlt_moo_cnt_swe_mol_bam_dut_lda_ctl_hun_xho_ses_est_rom_heb_geo_pan_por_urd_ger_hau_amr_bos_fin_akn_jav_mcd_ind_jpn_knd_kor_bul_rus_dyu_krd_sun_scr_anl_tag_mnd_prs_zul_lat_gam_afr_guj_ita_cze_qcu_lit_pol_svk_cic_tig_fre_aeg_glc_mao_ukr_yor_arw_ven_bat_tha_chh_tml_swt_ewe_tur_slo_alb_aze_swa_vie_sid_dgb_bem_fbf	0.352484005755108	0.82993698228577	0.408699772813276
699	owc_pol_swa_rom_tig_hau_amr_prs_uzb_azi_ses_bat_zul_glc_mol_bsq_guj_wly_cic_cnt_ctl_ukr_bem_bul_ewe_ger_hun_tsw_dyu_est_grk_sid_geo_spa_svk_lit_afr_gam_amh_cze_fin_yor_jav_dut_mly_jpn_tml_kor_krd_urd_ven_rus_ind_nor_anl_sun_mnd_eng_igb_hin_chh_por_bos_lat_ben_qcu_ita_swe_arw_tsn_heb_scr_aeg_fre_mao_pan_xho_mcd_fbf_tag_tha_mlt_knd_moo_bam_tur_slo_alb_aze_lda_vie_sod_dgb_swt_akn	0.272413979712073	0.640706078134995	0.52328929077398
700	amh_lat_bam_pol_mlt_sid_heb_fre_azi_uzb_igb_tag_akn_dut_hin_bsq_ctl_anl_lda_mnd_rus_alb_dgb_swe_moo_ukr_est_tsn_bem_hun_bos_wly_geo_scr_mcd_guj_arw_owc_hau_por_fin_ven_ind_bul_mly_jpn_knd_kor_slo_cze_dyu_afr_bat_svk_gam_mao_cnt_lit_xho_mol_tig_glc_ita_grk_prs_qcu_urd_pan_eng_zul_sod_rom_chh_ben_jav_krd_tsw_spa_ewe_sun_tha_aeg_tml_swa_yor_aze_ger_nor_tur_ses_vie_amr_swt_cic_fbf	-0.859564502590178	-2.07257116520205	0.0409793177248656
701	chh_ben_dgb_mcd_wly_sid_amr_scr_aze_tur_lda_mao_swa_lit_ctl_bsq_ger_anl_fbf_mnd_grk_arw_dyu_slo_bam_glc_est_akn_moo_fin_swe_heb_geo_bos_eng_por_dut_tig_owc_ukr_hun_tsn_tag_krd_ind_jpn_knd_kor_rom_nor_ses_bul_sun_rus_gam_bat_cnt_fre_igb_spa_sod_pol_cze_pan_afr_qcu_urd_ita_prs_xho_mlt_hin_hau_mol_mly_guj_swt_svk_ewe_jav_tha_amh_tml_tsw_bem_azi_alb_lat_uzb_ven_vie_aeg_yor_cic_zul	-0.776335272495275	-1.87888554577804	0.0633920970395135
702	sod_hin_bam_krd_sid_mlt_heb_mol_aze_uzb_ses_jav_dgb_ukr_rom_bsq_spa_amh_yor_mnd_prs_ben_ewe_slo_lda_pol_fin_cic_bem_hun_ctl_owc_geo_scr_arw_alb_glc_tig_anl_bos_est_akn_mao_dut_tag_jpn_knd_kor_swe_afr_dyu_cze_ind_pan_chh_mly_cnt_por_swt_rus_aeg_guj_mcd_svk_lat_qcu_grk_ger_bul_swa_wly_fre_amr_eng_sun_urd_moo_ita_igb_bat_tha_hau_tml_ven_tsw_azi_nor_lit_tur_xho_vie_gam_tsn_fbf_zul	-0.308532600488797	-0.729701799339007	0.467406444785575
703	anl_bul_tsn_rom_chh_heb_owc_svk_azi_aze_yor_jav_ewe_dut_krd_bsq_ben_aeg_swa_cnt_arw_eng_lda_lat_igb_mcd_fin_xho_cic_hun_rus_amh_geo_grk_alb_mol_pol_tig_hau_lit_est_zul_ind_pan_bat_jpn_tml_kor_spa_bos_tsw_swe_tag_scr_sid_mao_mnd_fre_dgb_cze_wly_ukr_nor_urd_guj_qcu_por_slo_ctl_swt_amr_prs_gam_afr_mly_ita_ses_hin_dyu_sun_tha_mlt_knd_moo_bam_uzb_glc_ger_tur_akn_vie_sod_ven_fbf_bem	-0.564502281372016	-1.34445645865025	0.182070994614816
704	gam_pol_swt_lit_amr_chh_tig_glc_aze_uzb_bem_tag_tsn_eng_ukr_bsq_por_hau_yor_mnd_mol_ben_akn_swe_tsw_pan_hun_fbf_ven_fin_slo_owc_geo_ita_bos_hin_scr_sid_aeg_urd_est_ewe_jav_nor_bat_jpn_knd_kor_arw_grk_xho_spa_ind_alb_anl_sun_cnt_bul_igb_rom_heb_dut_ger_mcd_rus_qcu_prs_afr_guj_moo_amh_cze_sod_krd_mao_lat_ses_ctl_lda_mly_tha_wly_tml_dyu_dgb_azi_svk_fre_tur_bam_vie_mlt_cic_zul_swa	-0.15112169419415	-0.356522416478408	0.72225696472077
705	sid_lat_igb_krd_amr_wly_owc_cze_aze_tur_tsw_mao_cic_dut_ctl_bsq_mol_aeg_fbf_cnt_eng_guj_swa_glc_xho_grk_fin_ses_yor_est_scr_gam_geo_fre_pol_hin_nor_heb_hau_rom_hun_tsn_mly_prs_jav_jpn_tml_kor_por_ita_ewe_urd_sun_afr_anl_ind_mnd_mcd_dyu_ger_sod_ukr_swe_pan_svk_qcu_arw_slo_rus_bem_tig_lit_mlt_spa_bat_bos_lda_bul_zul_tag_tha_amh_knd_moo_akn_uzb_alb_ben_azi_bam_vie_chh_ven_swt_dgb	0.103264438515071	0.242908264925172	0.808611405022177
706	owc_afr_igb_svk_aeg_gam_sod_rom_azi_tur_swt_mly_lda_ita_ger_bsq_prs_amh_xho_cnt_bos_fre_moo_hin_zul_slo_est_bem_dgb_fin_arw_tig_geo_urd_lit_mcd_ukr_wly_sid_glc_hun_swa_sun_krd_ind_jpn_knd_kor_spa_bul_ven_ctl_tag_swe_anl_mao_mnd_mol_tsw_pan_heb_dut_cze_ben_eng_qcu_scr_lat_pol_fbf_chh_grk_mlt_por_jav_alb_dyu_guj_cic_bat_tha_hau_tml_tsn_ewe_uzb_nor_rus_aze_bam_vie_amr_yor_ses_akn	1.33045430210018	3.23466844426612	0.00168678380693623
707	tig_bos_yor_afr_aeg_hau_gam_lit_uzb_tur_igb_jav_akn_dut_eng_bsq_alb_chh_swa_mnd_cze_mol_bam_grk_bem_svk_fin_xho_tsn_est_ger_amh_geo_hin_slo_rom_krd_anl_heb_pan_hun_lda_sun_rus_bat_jpn_knd_kor_por_ctl_fbf_spa_tag_scr_owc_mao_cnt_lat_zul_guj_sid_urd_glc_ita_mcd_qcu_arw_pol_ukr_cic_mlt_prs_sod_swe_ind_ben_dyu_fre_swt_mly_tha_wly_tml_ses_dgb_azi_nor_bul_aze_ven_vie_amr_ewe_tsw_moo	-0.264864216324123	-0.626731148487111	0.532370967932055
708	amr_mol_tsw_dut_gam_chh_heb_urd_tur_uzb_cic_mao_zul_nor_hin_bsq_slo_aeg_swt_mnd_afr_por_igb_rus_bem_pan_est_moo_swa_fin_lit_sid_geo_spa_krd_rom_ctl_hau_mlt_scr_hun_ven_tag_ukr_sun_jpn_tml_kor_guj_arw_akn_glc_mly_alb_tig_ind_cnt_fre_dgb_grk_owc_bul_svk_prs_bos_qcu_lat_ita_ger_bam_wly_cze_sod_eng_bat_mcd_ewe_pol_fbf_jav_tha_anl_knd_yor_lda_aze_ben_swe_azi_tsn_vie_amh_dyu_ses_xho	-0.680447603336052	-1.62531883315947	0.107478918085675
709	sod_slo_yor_prs_sid_hau_mlt_pol_azi_uzb_dgb_tag_swa_afr_krd_bsq_ger_amr_dyu_cnt_swe_mcd_ses_ben_igb_bul_fin_moo_lda_est_rus_aeg_geo_nor_mol_cze_lat_gam_owc_pan_hun_ewe_mao_urd_mly_jpn_knd_kor_alb_dut_zul_ita_jav_eng_tig_ind_mnd_spa_ven_lit_amh_grk_bos_guj_glc_qcu_por_svk_ukr_xho_anl_hin_chh_scr_sun_ctl_bem_rom_cic_bat_tha_heb_tml_akn_fbf_tur_arw_fre_aze_swt_vie_wly_tsw_bam_tsn	-0.593180204426205	-1.41642444930316	0.159992126459035
710	sid_lat_tsn_bul_sod_aeg_chh_prs_uzb_tur_ewe_ind_ven_guj_spa_bsq_pol_tig_fbf_cnt_bos_eng_igb_dut_swa_ctl_fin_bam_ses_est_por_heb_geo_alb_cze_urd_svk_mlt_amh_rus_hun_dgb_mly_arw_tag_jpn_tml_kor_scr_mol_swt_ger_sun_ita_amr_bat_mnd_ben_tsw_rom_owc_fre_slo_glc_swe_qcu_krd_afr_ukr_dyu_hau_lit_gam_grk_jav_hin_cic_mcd_moo_mao_tha_wly_knd_lda_xho_azi_nor_pan_aze_zul_vie_anl_yor_bem_akn	-0.533231392030511	-1.27088484721487	0.206939395479454
711	aeg_rus_ses_swe_hau_owc_wly_dut_azi_tur_fbf_mly_tsn_bul_pol_bsq_ger_mlt_yor_mnd_fre_mcd_moo_grk_bam_svk_est_lda_cic_hun_ukr_amr_geo_krd_pan_ctl_prs_sid_tig_cze_fin_akn_sun_por_ind_jpn_knd_kor_scr_slo_ewe_bos_bat_lat_sod_jav_cnt_ben_zul_rom_heb_afr_lit_hin_alb_qcu_spa_nor_arw_dgb_amh_eng_chh_guj_tag_ita_ven_glc_bem_mao_tha_gam_tml_tsw_swa_aze_urd_mol_uzb_xho_vie_anl_igb_dyu_swt	-0.65057072415989	-1.55733477468542	0.122787673875812
712	heb_afr_tsn_alb_chh_mlt_amr_mol_uzb_aze_swt_ind_cic_svk_pan_bsq_urd_owc_yor_cnt_ita_mcd_ses_bos_xho_por_hun_ewe_bam_fin_fre_wly_geo_cze_lit_krd_eng_amh_tig_rom_est_igb_bat_pol_jav_jpn_knd_kor_arw_slo_zul_grk_mao_prs_hau_tag_mnd_ukr_bem_ger_gam_ben_swe_lat_ctl_qcu_glc_spa_scr_tsw_sid_bul_sod_guj_sun_rus_ven_nor_akn_mly_tha_anl_tml_lda_moo_azi_dut_hin_tur_fbf_vie_aeg_dyu_dgb_swa	-1.00106309790467	-2.44595315680553	0.016328017381037
713	amh_urd_ses_nor_hau_gam_heb_eng_tur_uzb_bem_bat_swa_bos_alb_bsq_lat_sod_tsw_cnt_cze_scr_lda_swe_dyu_ita_hun_ven_swt_est_ukr_mlt_geo_guj_krd_mol_bul_owc_amr_rom_fin_fbf_mly_dut_mao_jpn_knd_kor_afr_lit_zul_rus_sun_mcd_anl_jav_mnd_ger_yor_glc_tig_spa_pan_hin_arw_qcu_grk_por_svk_dgb_wly_prs_sid_slo_ind_ben_ewe_pol_xho_tag_tha_chh_tml_tsn_bam_azi_ctl_fre_aze_moo_vie_aeg_akn_igb_cic	-0.867129997520475	-2.09894129927974	0.0385316406853523
714	hau_spa_dyu_nor_aeg_gam_heb_mol_uzb_tur_bem_mao_lda_cze_grk_bsq_urd_sid_moo_cnt_krd_hin_dgb_guj_zul_prs_est_yor_akn_fin_lit_anl_geo_slo_scr_ukr_glc_owc_chh_lat_hun_swt_tag_ger_ind_jpn_knd_kor_fre_bul_ses_alb_bat_bos_sod_mly_mnd_afr_bam_pol_tig_svk_ben_ita_dut_qcu_rus_rom_mcd_swa_amr_eng_mlt_arw_jav_ctl_igb_por_xho_sun_tha_amh_tml_tsw_ewe_aze_pan_swe_azi_ven_vie_wly_tsn_cic_fbf	0.0965297387376148	0.227112732355397	0.820834585129933
715	heb_arw_igb_bos_amr_tig_wly_ctl_aze_tur_bam_sun_cic_grk_bul_bsq_scr_sid_tsw_cnt_lit_slo_zul_ger_bem_spa_hun_moo_lda_fin_urd_sod_geo_hin_ben_pan_dut_amh_aeg_swe_est_fbf_tag_glc_jav_jpn_tml_kor_afr_guj_tsn_pol_bat_ita_anl_mly_mnd_alb_ses_eng_gam_lat_mcd_por_rus_qcu_svk_prs_cze_ewe_chh_fre_mlt_mol_mao_rom_swa_krd_ven_ind_tha_hau_knd_dgb_dyu_azi_nor_ukr_uzb_yor_vie_owc_xho_swt_akn	-0.206742772823075	-0.488166737981992	0.626580753503005
716	owc_spa_bem_cze_mlt_sid_heb_urd_azi_uzb_tsn_mao_swt_guj_ben_bsq_eng_amr_lda_cnt_swe_slo_moo_mcd_ses_prs_est_fbf_tsw_hun_ita_hau_geo_ctl_bul_hin_pan_anl_wly_nor_fin_dyu_tag_pol_jav_jpn_tml_kor_mol_rus_bam_scr_ind_ger_sod_sun_mnd_ukr_igb_lit_aeg_afr_por_bos_rom_qcu_svk_dut_glc_yor_gam_lat_tig_grk_bat_alb_ven_fre_akn_mly_tha_amh_knd_zul_ewe_tur_arw_krd_aze_dgb_vie_chh_swa_xho_cic	-0.322975382928599	-0.764500148597266	0.446504731347159
717	wly_svk_tsn_urd_amr_amh_owc_ben_azi_tur_bem_jav_tsw_ger_prs_bsq_mcd_mlt_xho_cnt_pol_eng_swa_dut_cic_fre_est_dgb_zul_hun_slo_chh_geo_pan_guj_rus_ctl_sod_aeg_mol_fin_yor_ind_scr_bat_jpn_tml_kor_ukr_bul_fbf_arw_sun_bos_sid_mao_mnd_nor_dyu_alb_heb_lat_krd_grk_afr_qcu_spa_por_swe_bam_anl_cze_gam_ita_mly_glc_lda_hin_ven_tag_tha_hau_knd_moo_swt_uzb_rom_lit_aze_akn_vie_tig_ses_ewe_igb	-0.311393444376044	-0.736287617016273	0.46340886023418
718	anl_dut_ses_hin_mlt_owc_tig_fre_tur_azi_swt_mly_bam_guj_eng_bsq_prs_aeg_akn_mnd_bos_krd_ven_ita_swa_nor_est_moo_lda_hun_ctl_sid_geo_swe_rus_pol_arw_amr_gam_ger_fin_tsw_jav_ukr_bat_jpn_tml_kor_bul_svk_dgb_scr_ind_afr_wly_mao_cnt_alb_bem_lat_hau_grk_spa_slo_glc_qcu_por_ben_rom_tsn_amh_pan_sod_mcd_sun_urd_zul_cze_xho_tag_tha_heb_knd_fbf_cic_aze_mol_lit_uzb_igb_vie_chh_dyu_ewe_yor	-0.610030472193497	-1.45642732488569	0.148642445802466
719	anl_afr_fbf_dut_chh_hau_owc_glc_aze_azi_swt_jav_cic_ita_pan_bsq_alb_amr_ven_mnd_ctl_ukr_zul_lat_igb_fre_est_lda_moo_hun_rus_amh_geo_urd_grk_guj_mcd_sid_tig_mol_fin_yor_ind_bul_tag_jpn_tml_kor_slo_eng_ewe_por_bat_pol_mlt_mao_cnt_rom_xho_prs_sod_lit_spa_arw_ger_qcu_hin_scr_svk_bem_wly_ben_aeg_swe_mly_krd_dyu_nor_dgb_sun_tha_heb_knd_tsw_tsn_uzb_bos_cze_tur_bam_vie_gam_akn_swa_ses	0.151189602967564	0.355476047323968	0.723037981388657
720	anl_ger_swt_rus_amh_mlt_aeg_bos_tur_uzb_tsw_sun_igb_por_ukr_bsq_mol_chh_lda_mnd_glc_ben_akn_swe_yor_eng_est_fbf_tsn_hun_lat_owc_geo_pan_rom_lit_spa_gam_hau_ctl_fin_ewe_jav_pol_mao_jpn_tml_kor_grk_slo_bem_guj_bat_prs_sod_ind_cnt_scr_cic_alb_amr_svk_dut_afr_arw_qcu_bul_nor_fre_dyu_tig_ita_heb_krd_tag_urd_swa_cze_bam_mly_tha_wly_knd_dgb_xho_azi_hin_mcd_aze_ven_vie_sid_ses_zul_moo	-0.197596182339376	-0.466183098773377	0.642174531746811
721	gam_arw_lda_rus_mlt_amr_wly_hin_aze_uzb_bam_tag_bem_ctl_por_bsq_lat_owc_swa_mnd_lit_krd_moo_alb_cic_prs_est_dgb_ven_hun_swe_sid_geo_mcd_dut_ita_mol_chh_anl_bos_fin_dyu_sun_scr_mao_jpn_knd_kor_ger_spa_ewe_grk_ind_urd_aeg_bat_cnt_ukr_swt_nor_sod_slo_fre_ben_cze_qcu_afr_bul_guj_igb_amh_rom_hau_glc_mly_pol_akn_eng_fbf_jav_tha_tig_tml_xho_tsw_azi_svk_pan_tur_tsn_vie_heb_zul_yor_ses	-0.432672181682792	-1.02779672795463	0.306711247169333
722	owc_ita_swa_lat_chh_tig_wly_slo_tur_uzb_lda_sun_swt_cze_nor_bsq_ukr_amh_ewe_cnt_pan_eng_tsn_rus_bem_swe_est_ses_dgb_hun_lit_gam_geo_scr_urd_mol_bos_heb_mlt_alb_fin_moo_bat_dut_ind_jpn_knd_kor_prs_ctl_xho_mcd_jav_pol_anl_mly_mnd_hin_fbf_ben_sid_bul_fre_glc_krd_qcu_arw_grk_por_yor_amr_spa_sod_rom_tag_afr_ven_svk_tsw_mao_tha_aeg_tml_igb_zul_aze_ger_guj_azi_bam_vie_hau_dyu_akn_cic	-0.443702467015313	-1.05422294951431	0.294512056014833
723	aeg_dut_bam_ctl_wly_amh_mlt_mcd_tur_azi_yor_jav_lda_alb_ita_bsq_pol_sod_zul_cnt_nor_mol_ses_ben_swt_eng_hun_tsn_dyu_est_pan_heb_geo_rus_cze_fre_bul_amr_owc_hin_fin_cic_mao_por_bat_jpn_tml_kor_arw_grk_tsw_svk_sun_scr_gam_mly_mnd_urd_fbf_glc_tig_prs_ger_spa_bos_qcu_ukr_swe_slo_igb_hau_guj_anl_afr_ind_krd_xho_lat_ewe_tag_tha_sid_knd_ven_bem_aze_rom_lit_uzb_dgb_vie_chh_akn_moo_swa	-0.553401038451133	-1.31848220162998	0.19058016550857
724	mlt_por_tsw_krd_sid_tig_aeg_lat_uzb_tur_fbf_bat_ven_eng_scr_bsq_hin_heb_igb_cnt_bos_swe_akn_nor_ewe_mol_hun_zul_dyu_est_spa_anl_geo_pan_slo_urd_afr_amh_owc_grk_fin_bem_tag_pol_ind_jpn_tml_kor_arw_ben_dgb_ita_mly_rom_chh_sun_mnd_ukr_swt_ctl_hau_ger_svk_rus_prs_qcu_mcd_dut_glc_cic_wly_guj_gam_lit_mao_cze_swa_bul_yor_jav_tha_amr_knd_xho_moo_aze_alb_fre_azi_ses_vie_sod_bam_tsn_lda	-0.994000480007236	-2.41789207462833	0.0175596289644843
725	amh_nor_cic_lit_tig_owc_sod_svk_aze_azi_swt_tag_lda_krd_urd_bsq_por_mlt_ses_cnt_guj_ctl_tsw_ben_bam_bul_hun_moo_swa_fin_swe_heb_geo_bos_grk_fre_pan_hau_gam_prs_est_zul_jav_afr_bat_jpn_tml_kor_glc_hin_ewe_mol_ind_arw_wly_mao_mnd_cze_ven_eng_sid_lat_ita_ger_rus_qcu_mcd_dut_scr_yor_amr_pol_anl_slo_mly_spa_fbf_alb_xho_sun_tha_chh_knd_dyu_dgb_uzb_ukr_rom_tur_bem_vie_aeg_akn_tsn_igb	-0.33593370024123	-0.796950580277861	0.427509656292609
726	amh_afr_bem_cze_tig_amr_gam_grk_tur_uzb_swt_ind_xho_pol_ger_bsq_glc_sid_tsw_cnt_mol_ben_akn_bul_tsn_urd_est_fbf_cic_fin_fre_mlt_geo_pan_swe_bos_ukr_heb_owc_slo_hun_ewe_mao_mcd_mly_jpn_tml_kor_arw_rom_ses_hin_sun_svk_chh_bat_mnd_eng_zul_lat_sod_krd_ctl_scr_por_qcu_lit_nor_dut_dyu_anl_ita_wly_rus_tag_guj_bam_spa_ven_jav_tha_hau_knd_dgb_yor_aze_prs_alb_azi_moo_vie_aeg_igb_swa_lda	0.193114299917132	0.456713892075345	0.648941638007809
727	wly_lit_ven_afr_hau_aeg_gam_mol_azi_tur_ses_tag_tsn_ctl_rus_bsq_guj_amr_moo_cnt_dut_urd_igb_hin_akn_pan_fin_yor_swa_est_ger_owc_geo_ukr_ben_nor_rom_heb_amh_glc_hun_bem_jav_krd_bat_jpn_knd_kor_svk_slo_fbf_prs_ind_bos_sid_sun_mnd_swe_zul_bul_tig_fre_ita_spa_mcd_qcu_grk_arw_lat_xho_chh_scr_mlt_cze_mly_alb_tsw_eng_dyu_mao_tha_anl_tml_swt_lda_uzb_por_pol_aze_cic_vie_sod_dgb_bam_ewe	-0.505615598055378	-1.20121883953252	0.232716622436652
728	gam_lat_dyu_prs_hau_chh_heb_ita_tur_aze_lda_bat_xho_spa_ger_bsq_glc_wly_dgb_mnd_bos_ctl_moo_pan_cic_por_est_ses_ewe_hun_krd_amr_geo_alb_arw_lit_swe_mlt_aeg_mcd_fin_ven_sun_ukr_ind_jpn_knd_kor_pol_dut_swa_mol_mao_eng_sid_mly_cnt_nor_tsw_rom_owc_scr_svk_hin_slo_qcu_bul_ben_urd_tsn_amh_grk_anl_fre_tag_rus_yor_cze_igb_jav_tha_sod_tml_fbf_swt_azi_afr_guj_uzb_akn_vie_tig_bem_bam_zul	-0.606039469594906	-1.44676910152366	0.151323799837755
729	sid_bul_cic_grk_tig_amr_owc_glc_azi_uzb_fbf_mao_ewe_nor_slo_bsq_ita_amh_bam_mnd_urd_guj_bem_ukr_zul_mcd_fin_ven_igb_hun_ger_aeg_geo_lat_ctl_pol_scr_hau_anl_por_est_moo_tag_cze_mly_jpn_tml_kor_lit_eng_dyu_fre_sun_swe_sod_jav_cnt_svk_akn_ben_wly_hin_rom_rus_mol_qcu_afr_bos_alb_swt_chh_arw_gam_spa_ind_dut_yor_krd_lda_bat_tha_mlt_knd_swa_tsn_aze_pan_prs_tur_xho_vie_heb_tsw_ses_dgb	-0.294521943806256	-0.696586276551882	0.487799194869112
730	amh_grk_swa_mol_heb_owc_gam_guj_aze_tur_dgb_sun_cic_eng_por_bsq_pol_anl_ewe_mnd_spa_ger_fbf_ctl_xho_ukr_est_bem_lda_hun_urd_aeg_geo_lat_alb_arw_cze_sod_tig_mcd_fin_zul_bat_scr_tag_jpn_knd_kor_fre_krd_bam_bos_mly_pan_chh_mao_cnt_nor_moo_glc_mlt_hin_rus_slo_afr_qcu_svk_prs_dut_swt_wly_bul_hau_swe_jav_ita_dyu_lit_igb_ind_tha_sid_tml_akn_tsn_azi_ben_rom_uzb_ses_vie_amr_yor_tsw_ven	-0.14155078522307	-0.334103127067768	0.739053972667671
731	amh_ben_bem_bul_chh_gam_sid_pol_aze_uzb_cic_mao_xho_rom_cze_bsq_spa_anl_dgb_mnd_lit_grk_tsw_fre_akn_prs_hun_ven_yor_fin_bos_aeg_geo_glc_nor_ctl_por_sod_tig_scr_est_tsn_tag_hin_bat_jpn_tml_kor_arw_mcd_igb_alb_mly_guj_hau_ind_cnt_mol_fbf_slo_wly_afr_eng_svk_ukr_qcu_pan_swe_rus_lda_owc_ita_amr_dut_sun_krd_moo_lat_ewe_jav_tha_mlt_knd_dyu_zul_tur_ger_urd_azi_swa_vie_heb_bam_ses_swt	-0.610740192359611	-1.46159919147488	0.14722184701689
732	heb_glc_dgb_grk_mlt_sid_gam_hin_tur_azi_dyu_jav_cic_bos_alb_bsq_nor_amr_swt_cnt_krd_pol_zul_eng_ven_afr_est_fbf_akn_hun_slo_tig_geo_lat_prs_fre_bul_amh_chh_ita_fin_bam_mly_pan_ind_jpn_knd_kor_ger_dut_yor_arw_mao_svk_sod_tag_mnd_rom_igb_rus_wly_scr_ukr_swe_mcd_qcu_ben_lit_spa_ses_aeg_cze_hau_ctl_sun_guj_tsw_por_xho_bat_tha_owc_tml_lda_tsn_aze_urd_mol_uzb_moo_vie_anl_bem_ewe_swa	0.179009726387081	0.421277466025119	0.674524548264668
733	chh_por_swt_dut_heb_owc_gam_lit_tur_azi_lda_tag_moo_bul_ger_bsq_bos_aeg_xho_mnd_fre_pan_ewe_prs_ven_mcd_fin_dyu_cic_est_rom_wly_geo_ukr_krd_lat_pol_amh_hau_guj_hun_swa_mao_cze_bat_jpn_tml_kor_arw_svk_yor_rus_jav_glc_sod_sun_cnt_scr_akn_mol_sid_ita_spa_urd_eng_qcu_afr_alb_swe_bam_tig_ben_anl_ctl_ind_nor_ses_hin_bem_mly_tha_amr_knd_tsw_fbf_uzb_grk_slo_aze_zul_vie_mlt_dgb_tsn_igb	0.0165151487537071	0.0388551102522867	0.969089193895706
734	sod_mol_fbf_lat_chh_tig_owc_pan_tur_aze_cic_mao_swt_arw_glc_bsq_spa_amr_zul_cnt_rom_ukr_bam_slo_bem_krd_fin_akn_ven_est_bos_mlt_geo_hin_fre_ctl_eng_aeg_hau_ben_hun_igb_jav_alb_ind_jpn_knd_kor_nor_ita_swa_dut_mly_swe_sid_sun_mnd_afr_xho_ger_heb_scr_lit_grk_svk_qcu_prs_por_bul_lda_gam_cze_amh_guj_tag_rus_tsw_urd_tsn_bat_tha_anl_tml_ses_ewe_uzb_pol_mcd_azi_moo_vie_wly_yor_dyu_dgb	-1.04308574270743	-2.54474281043637	0.012582877169987
735	chh_bul_zul_prs_sid_sod_amr_svk_azi_aze_dgb_ind_lda_ben_grk_bsq_guj_owc_dyu_cnt_krd_mol_tsw_swe_swa_lat_est_xho_ewe_fin_ukr_gam_geo_hin_por_arw_eng_anl_mlt_nor_hun_igb_mly_alb_mao_jpn_knd_kor_spa_cze_yor_ita_tag_urd_heb_bat_mnd_dut_tsn_glc_amh_bos_slo_mcd_lit_qcu_afr_pol_fre_bam_aeg_scr_wly_rom_jav_pan_swt_ger_ses_sun_tha_hau_tml_moo_fbf_uzb_ctl_rus_tur_akn_vie_tig_cic_bem_ven	-0.60009013299922	-1.43302354244031	0.15520426944552
736	amr_rom_ewe_bul_wly_tig_anl_lat_azi_tur_cic_bat_lda_ita_nor_bsq_ger_mlt_bem_cnt_hin_swe_bam_ben_yor_rus_hun_xho_dyu_est_fre_chh_geo_mol_urd_scr_spa_heb_gam_lit_fin_dgb_mly_prs_tag_jpn_knd_kor_afr_por_swt_glc_sun_arw_sid_mao_mnd_ukr_fbf_krd_sod_svk_cze_pol_alb_qcu_mcd_grk_dut_ven_hau_bos_amh_slo_jav_pan_moo_eng_zul_ind_tha_aeg_tml_tsn_akn_aze_guj_ctl_uzb_tsw_vie_owc_ses_swa_igb	-0.61734596527048	-1.4740602515165	0.143842399522258
737	owc_prs_igb_svk_amr_sid_sod_grk_tur_uzb_akn_bat_fbf_alb_krd_bsq_ukr_amh_lda_cnt_afr_cze_ven_nor_swt_por_fin_bem_moo_est_rom_tig_geo_bos_glc_slo_eng_wly_heb_lit_hun_yor_sun_fre_ind_jpn_tml_kor_mol_spa_bam_arw_mly_ger_anl_jav_mnd_scr_cic_dut_gam_pan_guj_urd_mcd_qcu_ita_ben_ctl_swa_hau_lat_mlt_hin_tag_swe_zul_rus_tsw_mao_tha_aeg_knd_ewe_dyu_azi_bul_pol_aze_ses_vie_chh_tsn_xho_dgb	0.410729499476405	0.966869727872826	0.336116816836097
738	aeg_guj_moo_afr_mlt_tig_sod_ben_uzb_tur_tsw_sun_ven_arw_alb_bsq_spa_wly_xho_mnd_grk_por_swt_eng_bam_ita_fin_fbf_dyu_hun_ukr_hau_geo_svk_rus_ger_nor_chh_amr_fre_est_swa_bat_prs_mly_jpn_knd_kor_krd_mcd_zul_pol_jav_bos_amh_ind_cnt_hin_lda_mol_anl_lat_cze_slo_bul_qcu_rom_urd_pan_yor_gam_dut_sid_lit_mao_swe_bem_glc_ses_tag_tha_owc_tml_dgb_igb_azi_scr_ctl_aze_ewe_vie_heb_akn_cic_tsn	-0.606355263853796	-1.45050792140585	0.150281405125708
739	sod_glc_akn_grk_heb_owc_anl_ger_uzb_azi_swa_ind_ses_alb_bos_bsq_por_tig_moo_mnd_afr_hin_dgb_mcd_ewe_krd_fin_dyu_tsw_est_bul_chh_geo_lat_pan_ben_swe_wly_aeg_fre_hun_ven_mao_urd_bat_jpn_knd_kor_prs_arw_tsn_ita_mly_ukr_amh_jav_cnt_pol_igb_guj_hau_dut_eng_rus_rom_qcu_ctl_slo_svk_xho_sid_scr_gam_nor_sun_mol_zul_cze_yor_tag_tha_mlt_tml_bem_swt_tur_spa_lit_aze_lda_vie_amr_fbf_cic_bam	-0.610764129416778	-1.45821472743051	0.148150287322729
740	owc_hin_yor_nor_aeg_anl_sid_spa_aze_azi_akn_tag_igb_swe_scr_bsq_bos_wly_tsw_cnt_guj_ctl_swa_lit_xho_lat_hun_ewe_fbf_fin_krd_chh_geo_urd_afr_slo_eng_heb_amr_rus_est_ven_ind_rom_bat_jpn_tml_kor_svk_cze_ses_ben_mao_fre_hau_jav_mnd_dut_bem_mol_gam_pol_alb_pan_ukr_qcu_ger_mcd_por_dyu_mlt_ita_sod_bul_mly_glc_cic_prs_moo_sun_tha_amh_knd_tsn_lda_tur_grk_arw_uzb_zul_vie_tig_dgb_bam_swt	0.252313646249278	0.595037739443635	0.553263346619699
741	tig_pan_zul_glc_mlt_sid_gam_krd_uzb_tur_moo_tag_xho_bos_por_bsq_slo_amr_yor_mnd_cze_lat_bam_rus_akn_urd_hun_cic_dgb_fin_prs_aeg_geo_hin_dut_lit_scr_owc_sod_eng_est_ewe_mly_ctl_ind_jpn_knd_kor_mcd_afr_igb_bul_bat_pol_anl_jav_cnt_fre_swt_ben_heb_ita_spa_arw_guj_qcu_alb_rom_ukr_ses_amh_nor_hau_grk_sun_mol_lda_swe_swa_mao_tha_wly_tml_ven_fbf_aze_ger_svk_azi_tsn_vie_chh_dyu_bem_tsw	-0.198127140849213	-0.467539684658927	0.641207506906308
742	hau_prs_dgb_grk_aeg_sod_gam_mcd_uzb_tur_bem_sun_akn_nor_scr_bsq_pol_owc_swa_mnd_ctl_ita_swt_slo_tsn_cze_est_ven_fbf_fin_rus_chh_geo_eng_ben_glc_hin_mlt_amr_afr_hun_dyu_mly_ukr_tag_jpn_knd_kor_dut_lit_tsw_por_jav_swe_wly_bat_cnt_lat_lda_svk_sid_bos_guj_spa_arw_qcu_bul_mol_ger_bam_tig_urd_heb_rom_ind_krd_yor_pan_igb_mao_tha_anl_tml_moo_ewe_aze_alb_fre_azi_cic_vie_amh_xho_zul_ses	0.091292765738988	0.214795228898685	0.830397278540187
743	sod_nor_bem_ben_mlt_amr_amh_guj_azi_uzb_ven_tag_bam_glc_mcd_bsq_alb_tig_akn_mnd_urd_pol_yor_cze_ses_prs_fin_ewe_xho_hun_afr_aeg_geo_krd_svk_mol_eng_gam_anl_fre_est_swa_ind_lit_bat_jpn_tml_kor_ukr_ita_dgb_bos_mao_grk_hau_jav_cnt_ctl_tsw_dut_wly_spa_slo_scr_pan_qcu_ger_arw_por_fbf_heb_lat_owc_hin_mly_swe_dyu_bul_lda_sun_tha_chh_knd_swt_zul_aze_rom_rus_tur_igb_vie_sid_tsn_moo_cic	0.446687589011617	1.05329547327624	0.294934533972963
744	gam_spa_bam_dut_chh_mlt_wly_por_aze_azi_moo_tag_ses_lat_swe_bsq_mol_sid_dgb_mnd_ukr_lit_bem_ben_fbf_krd_fin_tsw_yor_hun_eng_aeg_geo_scr_grk_alb_ger_amr_heb_pan_est_igb_mao_ita_sun_jpn_knd_kor_bos_bul_ewe_fre_ind_arw_sod_bat_cnt_hin_cic_afr_amh_slo_ctl_nor_pol_qcu_urd_svk_rus_xho_owc_guj_hau_mcd_mly_cze_akn_rom_ven_jav_tha_tig_tml_swt_lda_uzb_glc_prs_tur_swa_vie_anl_zul_dyu_tsn	-0.773940597482596	-1.86602306149237	0.0651898602881301
745	wly_bul_swa_ita_anl_gam_aeg_dut_azi_aze_moo_tag_cic_rus_fre_bsq_afr_tig_tsn_cnt_scr_krd_xho_arw_bam_lat_fin_akn_igb_hun_urd_sod_geo_pan_bos_ctl_rom_chh_heb_ben_est_dgb_mly_alb_ind_jpn_knd_kor_mcd_lit_lda_swe_bat_por_hau_jav_mnd_pol_bem_glc_sid_svk_ger_slo_ukr_qcu_guj_spa_hin_swt_amh_mol_mlt_grk_mao_nor_ewe_prs_yor_sun_tha_owc_tml_zul_fbf_uzb_cze_eng_tur_tsw_vie_amr_ses_dyu_ven	-0.230830808252521	-0.545036814372919	0.587032918421481
746	sod_guj_dgb_nor_amh_aeg_owc_ita_azi_aze_tsw_mao_tsn_mol_lit_bsq_eng_anl_dyu_mnd_ukr_urd_igb_svk_fbf_ctl_fin_yor_lda_hun_por_mlt_geo_slo_afr_swe_hin_amr_gam_cze_est_ewe_mly_rus_ind_jpn_knd_kor_pan_arw_cic_bul_jav_glc_wly_sun_cnt_scr_ven_krd_heb_alb_pol_dut_fre_qcu_ger_mcd_lat_ses_chh_bos_hau_grk_tag_prs_xho_rom_zul_bat_tha_tig_tml_bem_moo_tur_ben_spa_uzb_swt_vie_sid_akn_bam_swa	-0.29140807589755	-0.689542833893091	0.492198689080016
747	chh_ukr_swt_bul_amh_heb_anl_ctl_azi_uzb_ven_mao_fbf_dut_krd_bsq_guj_amr_tsn_mnd_scr_alb_yor_fre_xho_eng_hun_akn_ewe_est_pan_mlt_geo_grk_ita_rom_cze_aeg_sid_urd_fin_moo_jav_prs_ind_jpn_knd_kor_afr_hin_ses_pol_tag_mol_gam_bat_cnt_glc_bam_lit_tig_swe_mcd_bos_ger_qcu_rus_ben_svk_dgb_owc_lat_sod_arw_sun_slo_bem_spa_zul_mly_tha_hau_tml_tsw_cic_aze_nor_por_tur_igb_vie_wly_swa_dyu_lda	-0.922124969121242	-2.23414593595241	0.0278696443542417
748	tig_cze_yor_krd_aeg_chh_mlt_urd_tur_aze_fbf_ind_bam_afr_glc_bsq_swe_hau_tsn_mnd_ita_eng_dgb_ctl_tsw_guj_hun_akn_ewe_fin_alb_sid_geo_fre_pan_scr_bos_sod_heb_arw_est_swt_jav_hin_sun_jpn_knd_kor_spa_rom_bem_svk_mly_nor_amh_mao_cnt_pol_ses_prs_owc_bul_mol_lit_rus_qcu_ger_lat_dut_lda_wly_mcd_amr_ukr_tag_ben_cic_por_swa_bat_tha_gam_tml_moo_xho_uzb_slo_grk_azi_ven_vie_anl_dyu_zul_igb	-0.125475089369328	-0.295769685004276	0.768065368016593
749	amh_ben_bem_prs_owc_heb_hau_bul_uzb_tur_ven_mly_dgb_arw_rom_bsq_scr_tig_akn_cnt_afr_hin_xho_mcd_yor_grk_est_cic_fbf_fin_mol_amr_geo_svk_lit_pol_guj_mlt_aeg_cze_hun_lda_tag_rus_sun_jpn_tml_kor_fre_urd_ses_glc_mao_eng_sod_bat_mnd_slo_bam_swe_chh_ger_alb_dut_ctl_qcu_por_ukr_spa_zul_wly_ita_anl_krd_ind_bos_swt_lat_ewe_jav_tha_gam_knd_moo_swa_azi_pan_nor_aze_igb_vie_sid_tsw_dyu_tsn	-0.14579103265393	-0.343987085418696	0.731632540586156
750	sod_ita_fbf_pan_amr_aeg_mlt_alb_tur_azi_bem_mly_ven_por_mol_bsq_mcd_wly_swt_mnd_lat_urd_tsn_krd_xho_afr_est_yor_moo_hun_fre_amh_geo_bul_ukr_slo_prs_gam_tig_lit_fin_igb_mao_dut_tag_jpn_tml_kor_bos_guj_lda_nor_bat_hin_owc_jav_cnt_arw_akn_eng_heb_ger_scr_grk_cze_qcu_rus_pol_rom_tsw_anl_spa_sid_swe_sun_glc_ewe_ben_ses_ind_tha_chh_knd_zul_bam_uzb_svk_ctl_aze_dgb_vie_hau_dyu_swa_cic	0.399921745125218	0.94309086974975	0.348077969753858
751	mlt_ben_ewe_por_heb_owc_aeg_slo_tur_azi_yor_mly_ven_svk_prs_bsq_guj_sid_swt_mnd_scr_mcd_igb_ger_dyu_hin_hun_bem_cic_est_swe_amr_geo_alb_dut_grk_afr_anl_wly_rus_fin_xho_sun_eng_jav_jpn_tml_kor_bul_bos_moo_glc_ind_rom_chh_bat_cnt_nor_swa_spa_amh_mol_cze_pol_ukr_qcu_fre_krd_urd_zul_tig_lit_hau_lat_mao_ita_tsw_arw_akn_tag_tha_gam_knd_lda_ses_uzb_ctl_pan_aze_bam_vie_sod_dgb_tsn_fbf	-0.928928532124667	-2.26369170320645	0.025918004616041
752	mlt_fre_dyu_lat_sid_tig_hau_alb_tur_aze_yor_tag_bam_pan_ukr_bsq_bos_heb_dgb_cnt_krd_prs_ewe_mcd_xho_ben_est_swt_tsn_hun_glc_owc_geo_mol_arw_spa_swe_anl_amr_ita_fin_zul_mly_ctl_jav_jpn_knd_kor_afr_rus_bem_grk_sun_guj_chh_ind_mnd_lit_ven_scr_gam_urd_hin_rom_slo_qcu_cze_bul_por_igb_amh_dut_wly_eng_mao_svk_lda_nor_moo_bat_tha_sod_tml_swa_cic_uzb_pol_ger_azi_ses_vie_aeg_tsw_akn_fbf	-0.993608559541317	-2.42111159266136	0.0174142386305274
753	sid_rus_ses_scr_hau_anl_amh_lit_aze_tur_xho_bat_ven_ben_grk_bsq_ukr_amr_moo_mnd_ger_ita_bem_prs_tsw_slo_fin_ewe_fbf_est_fre_tig_geo_glc_alb_ctl_nor_heb_aeg_urd_hun_swt_mao_spa_sun_jpn_knd_kor_bul_guj_lda_swe_jav_bos_mlt_mly_cnt_krd_dgb_svk_wly_arw_rom_eng_pan_qcu_cze_mcd_lat_dyu_gam_hin_chh_mol_tag_pol_yor_por_cic_ind_tha_owc_tml_bam_zul_uzb_dut_afr_azi_swa_vie_sod_akn_igb_tsn	-0.435086280002095	-1.03331020776049	0.304138361700606
754	sod_por_ses_ita_amh_wly_mlt_urd_tur_aze_igb_mao_swa_dut_ben_bsq_ctl_amr_dgb_cnt_lat_arw_tsw_krd_xho_bos_hun_akn_dyu_fin_rus_owc_geo_spa_pan_swe_nor_heb_chh_prs_est_tsn_bat_mol_jav_jpn_knd_kor_alb_scr_cic_grk_mly_hin_hau_tag_mnd_mcd_yor_eng_gam_slo_rom_afr_ukr_qcu_ger_lit_cze_fbf_aeg_glc_anl_guj_ind_svk_zul_pol_ewe_sun_tha_sid_tml_bem_moo_azi_bul_fre_uzb_bam_vie_tig_lda_swt_ven	0.475955842169361	1.12301276965427	0.26432282836392
755	heb_ita_fbf_hin_sod_tig_chh_pol_aze_azi_yor_sun_dyu_eng_mol_bsq_rus_owc_akn_mnd_prs_arw_bem_alb_ewe_scr_hun_zul_xho_est_urd_anl_geo_mcd_lit_ger_bul_wly_hau_afr_fin_tsw_bat_krd_mao_jpn_tml_kor_swe_glc_lda_por_tag_bos_sid_mly_cnt_svk_dgb_spa_mlt_guj_pan_ukr_nor_qcu_ctl_slo_rom_moo_amr_grk_aeg_fre_jav_cze_ven_ben_igb_ind_tha_gam_knd_swt_bam_uzb_lat_dut_tur_ses_vie_amh_swa_tsn_cic	-0.123986271230202	-0.292783923655326	0.770339572509655
756	amr_ben_lda_svk_anl_chh_sod_spa_azi_aze_ses_jav_fbf_slo_krd_bsq_bul_tig_moo_cnt_lat_afr_swt_alb_zul_grk_est_swa_dyu_hun_ita_sid_geo_arw_cze_eng_glc_amh_hau_nor_fin_tsw_ind_hin_tag_jpn_tml_kor_mcd_rus_yor_guj_mao_rom_gam_sun_mnd_ctl_ewe_urd_owc_ger_pan_prs_mol_qcu_por_dut_swe_bem_mlt_scr_heb_lit_bat_bos_tsn_fre_dgb_mly_tha_aeg_knd_akn_xho_tur_pol_ukr_uzb_cic_vie_wly_ven_bam_igb	-0.129268965119848	-0.304873645656395	0.761143625492857
757	aeg_cze_bem_bul_amh_owc_hau_hin_aze_azi_cic_ind_swa_ger_lat_bsq_dut_anl_dyu_mnd_slo_bos_yor_rom_akn_ita_est_ven_ses_hun_por_gam_geo_grk_nor_afr_svk_heb_tig_eng_fin_tsn_mao_pol_tag_jpn_tml_kor_lit_arw_dgb_spa_jav_mcd_wly_sun_cnt_ben_igb_ctl_sod_prs_guj_scr_pan_qcu_glc_krd_alb_zul_chh_urd_sid_mol_mly_swe_ewe_fre_fbf_bat_tha_mlt_knd_bam_moo_tur_ukr_rus_uzb_swt_vie_amr_tsw_lda_xho	-1.25761400223235	-3.12271018160168	0.00238872636951786
758	amr_krd_ven_lat_sod_wly_heb_urd_azi_uzb_yor_mly_dgb_spa_mol_bsq_lit_aeg_igb_mnd_fre_ctl_tsw_ita_bam_mcd_hun_akn_fbf_est_ukr_chh_geo_ben_swe_glc_guj_mlt_hau_ger_fin_swt_mao_afr_tag_jpn_tml_kor_svk_eng_bem_slo_ind_pan_tig_jav_cnt_grk_dyu_por_gam_hin_pol_prs_cze_qcu_bos_rom_alb_swa_amh_dut_anl_scr_sun_bul_lda_nor_cic_bat_tha_sid_knd_ses_xho_aze_arw_rus_tur_ewe_vie_owc_moo_tsn_zul	-0.865147517990688	-2.0912764735	0.0392297291157528
759	heb_arw_yor_mcd_anl_sid_gam_glc_azi_tur_dgb_mly_bam_slo_alb_bsq_afr_sod_ven_cnt_ger_ben_xho_rom_moo_scr_est_zul_ewe_hun_grk_wly_geo_fre_bos_krd_urd_tig_owc_spa_fin_tsn_sun_bul_jav_jpn_tml_kor_mol_por_swa_guj_bat_swe_aeg_mao_mnd_rus_fbf_pan_amr_ctl_prs_svk_dut_qcu_ukr_eng_pol_cic_mlt_ita_hau_hin_ind_lat_tsw_lit_ses_tag_tha_chh_knd_swt_bem_aze_cze_nor_uzb_dyu_vie_amh_lda_akn_igb	0.507247041807651	1.19790221180602	0.233999144861087
760	wly_krd_dgb_spa_anl_sod_sid_bul_tur_azi_cic_sun_moo_hin_rus_bsq_prs_mlt_dyu_cnt_rom_fre_ses_afr_ven_ger_est_bem_bam_fin_por_tig_geo_bos_arw_alb_grk_hau_chh_ukr_hun_lda_jav_pan_mly_jpn_tml_kor_mol_lit_tsw_cze_bat_scr_gam_ind_mnd_ita_akn_mcd_aeg_svk_urd_ctl_nor_qcu_ben_dut_glc_yor_amh_eng_amr_pol_tag_lat_xho_guj_ewe_mao_tha_heb_knd_fbf_igb_uzb_slo_swe_aze_swt_vie_owc_tsn_zul_swa	0.320356490416412	0.754412338924909	0.452507728422696
761	amr_cze_swa_hin_heb_gam_sod_fre_tur_azi_bam_jav_tsw_krd_scr_bsq_mol_chh_ven_mnd_pol_urd_lda_lit_xho_swe_fin_akn_ewe_hun_rus_aeg_geo_eng_nor_ukr_svk_tig_mlt_guj_est_bem_sun_ger_ind_jpn_knd_kor_afr_grk_cic_ita_mao_por_wly_bat_cnt_alb_dgb_ctl_anl_mcd_arw_rom_bul_qcu_ben_glc_prs_zul_owc_spa_sid_dut_mly_slo_dyu_pan_yor_tag_tha_amh_tml_swt_ses_uzb_bos_lat_aze_moo_vie_hau_igb_fbf_tsn	-0.223945817600219	-0.529428835744693	0.597769536715925
762	mlt_prs_cic_scr_owc_hau_sid_alb_aze_tur_tsn_tag_dyu_rus_spa_bsq_pol_aeg_zul_mnd_ben_urd_moo_ger_swa_cze_est_bam_igb_hun_lat_gam_geo_rom_afr_lit_ctl_anl_chh_eng_fin_lda_jav_ukr_sun_jpn_tml_kor_guj_bul_ven_krd_ind_pan_sod_mao_cnt_swe_dgb_fre_amr_ita_mol_arw_svk_qcu_grk_slo_dut_tsw_amh_bos_tig_nor_mly_por_akn_hin_swt_bat_tha_heb_knd_ses_xho_uzb_glc_mcd_azi_fbf_vie_wly_bem_yor_ewe	-0.662007129557284	-1.58518899170982	0.116318032635568
763	amr_nor_swt_urd_tig_anl_chh_slo_azi_aze_yor_tag_lda_bul_spa_bsq_eng_hau_tsn_mnd_arw_mol_tsw_ger_dgb_prs_est_bem_cic_fin_bos_owc_geo_pol_mcd_pan_grk_gam_aeg_dut_hun_fbf_bat_ita_ind_jpn_tml_kor_krd_rom_ven_alb_jav_fre_sid_mao_cnt_por_swa_rus_amh_ctl_ben_afr_guj_qcu_lat_hin_scr_xho_wly_lit_sod_cze_sun_glc_zul_ukr_ewe_mly_tha_mlt_knd_bam_moo_tur_swe_svk_uzb_dyu_vie_heb_ses_akn_igb	-0.916717978887873	-2.2219992384335	0.0287086199171143
764	aeg_scr_tsw_glc_heb_wly_sod_mcd_azi_tur_dgb_sun_ewe_ita_rom_bsq_svk_hau_moo_mnd_fre_pol_swa_slo_yor_mol_hun_cic_bam_est_krd_amh_geo_prs_ctl_pan_nor_gam_amr_spa_fin_akn_jav_bos_bat_jpn_knd_kor_rus_guj_bem_ukr_mly_lit_chh_mao_cnt_urd_zul_arw_anl_bul_ger_eng_grk_qcu_cze_ben_hin_igb_mlt_por_sid_afr_tag_swe_tsn_dut_lda_ind_tha_owc_tml_fbf_ven_uzb_alb_lat_aze_dyu_vie_tig_ses_xho_swt	0.187012749845124	0.440136232748259	0.660859680435599
765	owc_prs_moo_guj_heb_hau_mlt_alb_uzb_azi_tsw_mao_ses_pol_lit_bsq_pan_amh_akn_cnt_scr_cze_yor_swe_swa_spa_fin_zul_ven_est_ctl_amr_geo_svk_slo_hin_mcd_tig_chh_glc_hun_bem_sun_ita_bat_jpn_knd_kor_rom_bos_cic_urd_mly_lat_gam_ind_mnd_ger_dyu_eng_sod_dut_ben_nor_grk_qcu_arw_afr_bul_lda_anl_mol_aeg_krd_tag_por_tsn_rus_swt_jav_tha_sid_tml_xho_igb_aze_fre_ukr_tur_bam_vie_wly_fbf_ewe_dgb	0.588256993100817	1.39252327117837	0.167084485591408
766	tig_bos_fbf_spa_gam_mlt_amr_urd_tur_aze_akn_bat_zul_dut_prs_bsq_eng_sod_dgb_cnt_nor_cze_dyu_grk_bam_lit_fin_moo_ewe_hun_arw_hau_geo_bul_swe_mol_mcd_amh_heb_ger_est_tsn_ind_ctl_tag_jpn_tml_kor_krd_guj_lda_lat_sun_svk_sid_jav_mnd_scr_swt_rus_anl_pol_ita_afr_ukr_qcu_pan_hin_fre_swa_aeg_glc_wly_rom_mly_slo_tsw_por_xho_mao_tha_chh_knd_cic_ven_uzb_ben_alb_azi_yor_vie_owc_ses_bem_igb	-0.287326444550375	-0.679720360398279	0.498369968210178
767	mlt_pan_dgb_rus_wly_anl_amh_arw_aze_uzb_swa_mao_tsn_pol_ctl_bsq_svk_sid_dyu_cnt_rom_bos_igb_por_lda_guj_hun_swt_bem_est_ita_tig_geo_spa_cze_eng_prs_heb_owc_nor_fin_ewe_sun_mol_bat_jpn_knd_kor_slo_fre_fbf_bul_ind_mcd_gam_mly_mnd_ger_bam_urd_hau_scr_alb_krd_hin_qcu_dut_lit_swe_ses_sod_afr_aeg_glc_jav_lat_cic_ukr_yor_tag_tha_chh_tml_akn_ven_tur_ben_grk_azi_zul_vie_amr_tsw_moo_xho	-0.474084979871157	-1.12682201342943	0.262716838562628
768	mlt_por_ven_pol_sid_tig_heb_ita_tur_azi_dgb_tag_tsn_ukr_afr_bsq_eng_sod_swt_cnt_dut_lat_bam_rom_dyu_prs_est_lda_tsw_fin_grk_owc_geo_spa_glc_ger_bul_anl_chh_mcd_hun_swa_bat_lit_mly_jpn_tml_kor_svk_scr_fbf_urd_sun_rus_wly_mao_mnd_alb_ses_bos_aeg_ben_cze_fre_arw_qcu_krd_ctl_swe_cic_gam_guj_hau_slo_jav_mol_moo_hin_bem_ind_tha_amr_knd_xho_igb_uzb_pan_nor_aze_ewe_vie_amh_zul_yor_akn	-0.497674350068148	-1.184430213468	0.239261009162025
769	heb_mol_igb_ita_hau_amh_sid_dut_aze_azi_swt_mao_bem_afr_urd_bsq_pol_aeg_bam_cnt_lit_cze_dgb_swe_zul_bul_est_akn_ses_hun_spa_owc_geo_fre_eng_ukr_mcd_chh_tig_hin_fin_moo_tag_ben_jav_jpn_tml_kor_glc_pan_cic_rus_mly_bos_amr_bat_mnd_lat_yor_guj_anl_grk_alb_prs_ctl_qcu_scr_arw_nor_fbf_gam_ger_mlt_svk_ind_rom_ewe_por_lda_sun_tha_wly_knd_ven_tsw_uzb_krd_slo_tur_tsn_vie_sod_xho_dyu_swa	-0.0592077418582848	-0.139362749418966	0.889464863264598
770	anl_alb_xho_lat_aeg_heb_chh_scr_tur_azi_akn_mly_bem_por_nor_bsq_cze_amh_fbf_cnt_urd_lit_igb_hin_dgb_ita_est_zul_swt_fin_pan_mlt_geo_swe_fre_svk_krd_owc_amr_grk_hun_ses_mao_guj_bat_jpn_tml_kor_dut_rus_tsw_ctl_jav_ukr_gam_ind_mnd_ben_ven_bos_sid_eng_ger_arw_prs_qcu_mcd_slo_rom_cic_hau_glc_tig_bul_tag_spa_tsn_afr_ewe_sun_tha_wly_knd_moo_bam_uzb_mol_pol_aze_dyu_vie_sod_yor_lda_swa	-0.66719885761693	-1.59950596430897	0.113100164171417
771	sid_rus_ses_scr_amr_tig_hau_cze_uzb_tur_ven_mao_cic_bos_urd_bsq_alb_gam_tsn_mnd_pol_slo_ewe_ita_igb_lat_est_yor_akn_hun_pan_amh_geo_bul_lit_guj_eng_wly_mlt_afr_fin_dgb_bat_svk_tag_jpn_tml_kor_nor_arw_swa_glc_mly_rom_sod_sun_cnt_swe_bam_ben_owc_mcd_grk_ctl_hin_qcu_spa_prs_dut_bem_heb_por_aeg_ger_ind_fre_fbf_ukr_xho_jav_tha_anl_knd_dyu_swt_azi_mol_krd_aze_lda_vie_chh_moo_tsw_zul	0.629064569835785	1.48925346550934	0.139804127812352
772	amr_bos_tsn_krd_wly_mlt_sid_afr_tur_azi_cic_jav_igb_cze_guj_bsq_scr_sod_dgb_cnt_ben_ctl_ses_prs_swa_slo_hun_moo_xho_fin_rom_amh_geo_alb_swe_svk_lat_heb_aeg_urd_est_yor_mly_por_mao_jpn_tml_kor_ger_eng_fbf_dut_tag_grk_anl_bat_mnd_rus_zul_pol_chh_lit_glc_bul_nor_qcu_arw_spa_mcd_lda_hau_fre_owc_pan_sun_ukr_bam_hin_ven_ind_tha_tig_knd_dyu_akn_aze_ita_mol_uzb_ewe_vie_gam_bem_swt_tsw	-0.420611678626456	-0.998613163747921	0.320573355168553
773	hau_swe_tsw_pan_gam_heb_owc_lit_uzb_azi_yor_tag_akn_cze_hin_bsq_ctl_aeg_tsn_cnt_svk_bul_ewe_bos_swa_grk_est_xho_bam_fin_afr_amh_geo_alb_fre_guj_glc_sid_mlt_eng_hun_dgb_jav_arw_mao_jpn_knd_kor_mcd_ger_dyu_slo_bat_ben_sod_sun_mnd_urd_cic_por_wly_ukr_krd_spa_rom_qcu_pol_lat_scr_moo_amr_mol_anl_prs_ind_rus_fbf_dut_bem_mly_tha_tig_tml_ses_swt_aze_nor_ita_tur_igb_vie_chh_zul_ven_lda	-0.305918038789586	-0.723288124825076	0.471318140854625
774	wly_swe_dgb_nor_hau_chh_tig_guj_uzb_tur_lda_bat_swa_hin_cze_bsq_spa_gam_cic_cnt_alb_mol_tsn_lat_bem_ger_est_fbf_ewe_hun_dut_owc_geo_afr_prs_arw_pan_sod_amr_rom_fin_swt_sun_fre_jav_jpn_tml_kor_ita_krd_ses_ben_mly_bul_mlt_tag_mnd_lit_xho_grk_aeg_scr_pol_ctl_por_qcu_glc_rus_slo_tsw_amh_eng_heb_svk_mao_ukr_ven_bos_bam_ind_tha_sid_knd_dyu_zul_azi_urd_mcd_aze_igb_vie_anl_akn_moo_yor	0.14644066577864	0.344933673124004	0.730923113340988
775	tig_mol_yor_arw_aeg_owc_sid_ita_aze_tur_dyu_sun_akn_por_nor_bsq_ben_gam_tsn_cnt_krd_mcd_fbf_cze_cic_svk_fin_dgb_zul_est_slo_mlt_geo_eng_rus_fre_bos_chh_amh_lit_hun_lda_jav_rom_mao_jpn_knd_kor_bul_lat_ses_spa_tag_scr_wly_bat_mnd_dut_tsw_ukr_heb_glc_guj_pan_ctl_qcu_prs_swe_hin_swa_hau_grk_anl_afr_mly_urd_moo_ger_ven_ind_tha_sod_tml_swt_xho_uzb_pol_alb_azi_igb_vie_amr_ewe_bem_bam	0.401322616329217	0.947774069949186	0.345700748521208
776	amh_bos_dgb_ben_tig_amr_sid_prs_aze_tur_bem_sun_cic_eng_ctl_bsq_fre_owc_tsw_mnd_grk_nor_tsn_alb_ses_bul_est_lda_bam_hun_slo_anl_geo_krd_rom_lat_ukr_heb_wly_rus_fin_yor_mao_svk_jav_jpn_knd_kor_spa_mcd_dyu_dut_tag_scr_chh_mly_cnt_swe_akn_por_hau_glc_lit_afr_ita_qcu_urd_mol_ger_fbf_sod_pan_aeg_hin_bat_cze_ven_pol_igb_ind_tha_gam_tml_zul_swa_uzb_guj_arw_azi_ewe_vie_mlt_xho_swt_moo	-0.137563442597888	-0.324714991211646	0.746126072189274
777	gam_alb_moo_lat_sid_aeg_anl_mol_aze_tur_akn_tag_cic_guj_cze_bsq_afr_chh_bem_cnt_hin_mcd_tsw_ukr_ses_ben_hun_igb_ven_fin_dut_tig_geo_eng_rom_glc_urd_heb_hau_rus_est_bam_sun_pan_ind_jpn_knd_kor_scr_spa_dgb_por_bat_svk_owc_jav_mnd_swe_swa_pol_sod_nor_arw_fre_grk_qcu_prs_slo_krd_dyu_wly_bos_mlt_ctl_mao_lit_swt_ita_fbf_mly_tha_amh_tml_ewe_zul_uzb_bul_ger_azi_lda_vie_amr_xho_tsn_yor	-0.656601451209271	-1.57281129937897	0.119158574118324
778	chh_rom_ven_urd_anl_mlt_owc_lit_azi_uzb_igb_sun_yor_lat_por_bsq_rus_gam_dyu_mnd_eng_afr_fbf_ger_ewe_ita_est_zul_moo_fin_grk_amh_geo_bul_spa_glc_hin_sid_hau_alb_hun_bam_mao_krd_mly_jpn_tml_kor_cze_pan_xho_ctl_bat_fre_tig_ind_cnt_ukr_ses_slo_aeg_nor_arw_mol_svk_qcu_swe_bos_prs_swt_wly_guj_heb_scr_jav_mcd_cic_pol_akn_tag_tha_amr_knd_dgb_tsn_tur_dut_ben_aze_tsw_vie_sod_bem_lda_swa	-0.153744216558584	-0.362685701949663	0.717662640183573
779	chh_pan_yor_eng_gam_tig_mlt_afr_azi_tur_dgb_mly_dyu_slo_ita_bsq_arw_anl_igb_cnt_rus_cze_xho_fre_ses_ben_est_fbf_zul_hun_scr_sod_geo_rom_prs_por_mol_amr_amh_hin_fin_bem_sun_ctl_bat_jpn_knd_kor_pol_ukr_lda_svk_jav_swe_hau_ind_mnd_mcd_ven_dut_sid_grk_lit_bul_spa_qcu_alb_nor_urd_cic_owc_lat_heb_bos_mao_krd_swa_guj_bam_tag_tha_wly_tml_tsw_tsn_aze_glc_ger_uzb_moo_vie_aeg_ewe_akn_swt	-0.606498857105159	-1.44730556739509	0.151173888432388
780	tig_bos_ewe_bul_hau_sid_wly_nor_aze_tur_igb_jav_yor_rus_cze_bsq_arw_gam_lda_mnd_ctl_guj_ven_svk_tsw_spa_est_moo_swt_fin_grk_amh_geo_prs_ger_scr_slo_chh_anl_rom_hun_bem_bat_lat_ind_jpn_knd_kor_por_hin_cic_krd_sun_mcd_heb_mly_cnt_pol_xho_ben_amr_swe_afr_pan_mol_qcu_ita_fre_lit_dyu_sod_eng_mlt_urd_mao_glc_bam_alb_dgb_tag_tha_aeg_tml_swa_zul_azi_ukr_dut_uzb_tsn_vie_owc_fbf_akn_ses	-0.0160067093346604	-0.0376629467295457	0.970037147678383
781	gam_ben_zul_afr_mlt_tig_hau_lit_azi_aze_akn_jav_swt_alb_spa_bsq_mcd_sod_xho_mnd_pol_cze_bem_eng_bam_dut_hun_dgb_tsn_est_svk_owc_geo_ita_pan_bul_krd_amh_chh_slo_fin_moo_mly_rom_mao_jpn_knd_kor_mol_prs_yor_rus_sun_urd_heb_ind_cnt_fre_ewe_glc_sid_arw_ctl_guj_swe_qcu_scr_ukr_bos_swa_wly_ger_aeg_nor_tag_lat_cic_grk_fbf_bat_tha_anl_tml_dyu_tsw_uzb_hin_por_tur_igb_vie_amr_lda_ven_ses	-0.178615687377473	-0.421293871300593	0.674512612802839
782	mlt_fre_ven_mcd_sod_tig_amr_prs_aze_azi_akn_mao_bam_slo_arw_bsq_bul_owc_yor_mnd_svk_scr_moo_pan_zul_por_hun_ewe_bem_fin_swe_wly_geo_dut_urd_afr_glc_heb_gam_rom_est_tsn_ind_ukr_mly_jpn_tml_kor_ben_alb_igb_lit_tag_hin_chh_bat_cnt_ger_fbf_grk_hau_ita_bos_nor_ctl_qcu_pol_guj_cze_dgb_aeg_mol_sid_krd_jav_spa_tsw_lat_dyu_sun_tha_amh_knd_lda_swa_uzb_eng_rus_tur_cic_vie_anl_swt_ses_xho	0.61830438440995	1.46897593550239	0.145213897130536
783	sid_prs_ses_mcd_anl_hau_amh_cze_tur_uzb_dgb_sun_fbf_grk_lat_bsq_por_sod_dyu_mnd_hin_ben_moo_ita_xho_afr_fin_zul_cic_est_spa_owc_geo_arw_guj_slo_eng_heb_aeg_pol_hun_swa_bat_svk_tag_jpn_tml_kor_fre_glc_akn_lit_ind_urd_gam_mly_cnt_swe_bam_rus_mlt_pan_nor_ger_bos_qcu_scr_bul_ctl_ven_amr_krd_tig_mol_jav_dut_tsn_alb_tsw_mao_tha_chh_knd_lda_bem_aze_rom_ukr_azi_swt_vie_wly_yor_igb_ewe	-0.0552235399372452	-0.130174268550067	0.896709704279465
784	sod_guj_moo_bul_aeg_mlt_anl_swe_azi_uzb_akn_mao_lda_lat_ita_bsq_fre_sid_zul_cnt_eng_svk_swt_glc_cic_rus_hun_tsn_swa_est_rom_gam_geo_slo_mcd_pol_nor_heb_amh_ger_fin_yor_tag_pan_jav_jpn_tml_kor_spa_ctl_igb_krd_mly_afr_tig_bat_mnd_bos_bam_prs_wly_lit_arw_cze_scr_qcu_por_alb_ben_dgb_hau_urd_owc_ukr_ind_grk_ven_mol_bem_sun_tha_chh_knd_dyu_fbf_tur_hin_dut_aze_ses_vie_amr_ewe_tsw_xho	-0.463974417175792	-1.10315596705946	0.272805844663364
785	sod_eng_bam_cze_owc_tig_mlt_ger_aze_tur_xho_sun_lda_glc_alb_bsq_bul_wly_swa_mnd_slo_afr_ewe_ctl_zul_grk_est_dgb_moo_hun_swe_gam_geo_ita_rom_pol_mol_aeg_chh_urd_fin_akn_mly_fre_jav_jpn_knd_kor_ben_rus_cic_arw_mao_ukr_amh_bat_cnt_dut_tsn_spa_heb_svk_prs_por_lat_qcu_bos_guj_krd_ven_anl_lit_sid_pan_tag_hin_ses_nor_dyu_ind_tha_amr_tml_bem_igb_uzb_scr_mcd_azi_yor_vie_hau_swt_tsw_fbf	-0.188960804375445	-0.446595643570401	0.656205254607845
786	gam_afr_ven_mol_anl_hau_chh_grk_aze_uzb_akn_mao_bam_ukr_ben_bsq_ita_mlt_dgb_cnt_cze_bul_cic_ctl_bem_lat_fin_tsw_igb_est_nor_owc_geo_hin_rom_svk_urd_sid_amr_swe_hun_lda_bat_pol_ind_jpn_tml_kor_bos_pan_moo_prs_jav_lit_amh_tag_mnd_dut_swa_scr_aeg_slo_eng_alb_ger_qcu_por_spa_rus_tsn_sod_guj_wly_arw_mly_glc_yor_krd_fbf_sun_tha_heb_knd_ses_zul_azi_fre_mcd_tur_ewe_vie_tig_dyu_xho_swt	0.0285357148401199	0.0671272756692751	0.946624484181597
787	owc_slo_lda_bul_wly_aeg_anl_grk_uzb_tur_yor_tag_swt_ben_por_bsq_arw_amh_tsw_cnt_nor_dut_dyu_lit_tsn_fre_est_moo_ses_hun_mol_chh_geo_glc_urd_alb_cze_gam_sid_ukr_fin_swa_jav_hin_ind_jpn_tml_kor_rom_scr_akn_bos_sun_krd_sod_bat_mnd_rus_bam_lat_mlt_spa_afr_pan_ctl_qcu_svk_eng_ita_fbf_hau_swe_amr_pol_mao_mcd_dgb_ger_cic_mly_tha_heb_knd_ven_bem_azi_prs_guj_aze_ewe_vie_tig_xho_zul_igb	-0.347727967271733	-0.823943860404093	0.412079534414391
788	mlt_ctl_swa_afr_hau_sod_wly_cze_uzb_azi_lda_ind_dyu_scr_urd_bsq_ita_amh_cic_mnd_mcd_rom_akn_ger_moo_ben_est_dgb_tsw_hun_bos_anl_geo_krd_alb_eng_glc_amr_gam_bul_fin_ven_mly_dut_bat_jpn_knd_kor_arw_guj_ewe_pol_mao_por_aeg_tag_cnt_prs_swt_fre_owc_lat_nor_lit_slo_qcu_hin_pan_svk_tsn_heb_grk_tig_rus_jav_ukr_igb_spa_zul_sun_tha_chh_tml_fbf_ses_tur_mol_swe_aze_bem_vie_sid_xho_yor_bam	-0.275726853148029	-0.652573106678575	0.515641359519832
789	heb_guj_akn_nor_anl_tig_sid_ctl_uzb_aze_ewe_sun_swa_slo_pol_bsq_rus_sod_bam_cnt_bul_svk_bem_lat_xho_mcd_fin_zul_ses_hun_mol_gam_geo_fre_por_bos_ita_amh_aeg_dut_est_moo_bat_rom_mly_jpn_tml_kor_krd_swe_fbf_ukr_tag_ger_owc_mao_mnd_hin_swt_alb_amr_cze_afr_pan_ben_qcu_lit_grk_eng_dgb_mlt_urd_hau_spa_ind_glc_ven_arw_dyu_jav_tha_chh_knd_igb_tsn_azi_scr_prs_tur_lda_vie_wly_cic_tsw_yor	0.404015489272143	0.952253886249039	0.343436629065686
790	amr_bul_zul_urd_aeg_amh_gam_slo_aze_uzb_ses_mao_ewe_cze_glc_bsq_svk_sid_moo_cnt_ukr_ita_swa_pan_akn_eng_fin_ven_yor_hun_rus_anl_geo_swe_guj_lat_arw_tig_mlt_grk_est_dgb_sun_rom_tag_jpn_tml_kor_ctl_hin_tsw_dut_bat_krd_heb_jav_mnd_lit_bam_mcd_owc_afr_fre_por_ben_qcu_spa_bos_alb_bem_sod_prs_wly_nor_mly_pol_lda_scr_xho_ind_tha_chh_knd_swt_cic_azi_ger_mol_tur_tsn_vie_hau_dyu_fbf_igb	0.22064516616607	0.519252290615132	0.604818378459519
791	tig_bos_tsn_grk_chh_sid_heb_lit_aze_uzb_tsw_sun_swa_pan_pol_bsq_hin_amh_fbf_mnd_por_ctl_ses_guj_dgb_rus_est_akn_cic_hun_krd_mlt_geo_eng_swe_spa_nor_hau_anl_alb_fin_yor_ind_mcd_mao_jpn_tml_kor_arw_glc_ewe_fre_mly_slo_owc_bat_cnt_urd_ven_rom_gam_dut_mol_bul_prs_qcu_cze_ita_afr_xho_wly_scr_amr_ben_tag_lat_bem_ukr_lda_jav_tha_sod_knd_bam_moo_tur_ger_svk_azi_swt_vie_aeg_dyu_zul_igb	-0.420720458944895	-0.998573253563985	0.320592593010793
792	heb_lat_zul_cze_amr_chh_wly_lit_azi_aze_dgb_mly_ses_ctl_svk_bsq_afr_owc_ven_cnt_mol_eng_bem_rom_tsw_scr_est_cic_igb_fin_glc_anl_geo_por_ita_mcd_bos_sid_tig_slo_hun_dyu_bat_guj_mao_jpn_tml_kor_alb_grk_swa_fre_jav_ger_sod_ind_mnd_ukr_ewe_dut_mlt_ben_swe_prs_hin_qcu_pan_arw_urd_swt_gam_rus_aeg_spa_tag_bul_fbf_nor_bam_sun_tha_amh_knd_tsn_yor_tur_krd_pol_uzb_moo_vie_hau_lda_akn_xho	0.207576080192804	0.488874829327739	0.626081237944019
793	hau_lit_zul_rom_mlt_anl_wly_mcd_tur_aze_igb_sun_moo_bos_alb_bsq_hin_tig_tsw_mnd_krd_por_cic_prs_bem_grk_est_ses_fbf_fin_scr_amr_geo_bul_glc_afr_spa_owc_chh_ita_hun_bam_tag_pol_mao_jpn_knd_kor_ctl_ger_xho_urd_jav_svk_sid_ind_cnt_eng_akn_lat_amh_rus_mol_arw_fre_qcu_slo_ukr_dut_lda_gam_guj_aeg_ben_bat_nor_tsn_pan_ven_mly_tha_sod_tml_dyu_ewe_azi_swe_cze_uzb_swa_vie_heb_dgb_swt_yor	-0.0651884693694725	-0.153611570260532	0.87824884496371
794	aeg_lit_yor_fre_chh_amh_sod_pan_aze_uzb_dgb_ind_lda_bos_pol_bsq_guj_tig_igb_mnd_urd_dut_bam_glc_ewe_afr_fin_cic_swt_est_scr_amr_geo_rus_krd_spa_svk_heb_anl_ben_hun_fbf_jav_grk_tag_jpn_knd_kor_ctl_nor_ven_mol_bat_prs_gam_sun_cnt_por_bem_ita_sid_ger_alb_cze_ukr_qcu_arw_mcd_hin_xho_owc_bul_mlt_slo_mly_eng_tsn_lat_dyu_mao_tha_wly_tml_swa_tsw_azi_swe_rom_tur_akn_vie_hau_moo_ses_zul	-0.893369607683204	-2.16365226381519	0.0330538497400092
795	heb_urd_bem_pan_chh_aeg_owc_bul_azi_tur_fbf_sun_akn_glc_ger_bsq_rom_sid_dyu_mnd_mol_slo_xho_cze_bam_pol_fin_yor_ewe_est_ctl_gam_geo_ita_svk_bos_hin_anl_wly_lat_hun_ven_mao_fre_bat_jpn_tml_kor_eng_por_swt_lit_mly_spa_mlt_ind_cnt_guj_cic_krd_hau_afr_dut_nor_prs_qcu_swe_ben_ukr_tsn_tig_alb_amh_mcd_jav_grk_zul_rus_lda_tag_tha_amr_knd_dgb_swa_aze_arw_scr_uzb_ses_vie_sod_igb_tsw_moo	-0.515010848554345	-1.22459758929085	0.223819785002261
796	amr_arw_tsw_hin_hau_gam_anl_krd_azi_uzb_ses_sun_ven_ita_scr_bsq_dut_wly_bem_cnt_pol_afr_moo_lat_xho_svk_est_bam_swa_hun_guj_heb_geo_por_mcd_prs_grk_amh_mlt_lit_fin_lda_ind_rom_jav_jpn_knd_kor_glc_bul_akn_nor_mly_alb_tig_bat_mnd_slo_cic_mol_owc_rus_cze_ben_urd_qcu_swe_ukr_eng_zul_aeg_ctl_sid_pan_tag_bos_yor_ger_dyu_mao_tha_chh_tml_ewe_tsn_aze_fre_spa_tur_dgb_vie_sod_igb_swt_fbf	-0.0739106595926967	-0.17413386509862	0.86213875820993
797	sod_mcd_yor_pol_owc_tig_hau_hin_tur_aze_xho_bat_lda_bul_urd_bsq_scr_amh_moo_mnd_rus_afr_ven_cze_tsn_eng_est_akn_igb_hun_lat_gam_geo_guj_spa_dut_glc_sid_heb_por_fin_zul_tag_grk_ind_jpn_knd_kor_lit_mol_swa_bos_mao_ger_anl_mly_cnt_slo_bam_ita_amr_swe_prs_ben_alb_qcu_ctl_arw_rom_tsw_chh_pan_mlt_krd_sun_svk_cic_fre_ses_jav_tha_aeg_tml_dgb_dyu_uzb_nor_ukr_azi_swt_vie_wly_bem_fbf_ewe	-0.0502810252838136	-0.118335460282328	0.906057080594304
798	aeg_grk_swa_arw_sid_anl_gam_dut_azi_tur_ewe_tag_tsn_ctl_glc_bsq_prs_amh_dgb_cnt_afr_nor_xho_cze_ven_lit_est_moo_zul_fin_mcd_amr_geo_lat_ben_rom_bos_chh_mlt_alb_hun_swt_ind_ger_mao_jpn_tml_kor_slo_spa_lda_por_jav_urd_sod_mly_mnd_scr_dyu_ukr_tig_pol_swe_guj_krd_qcu_pan_svk_bul_bam_heb_mol_owc_rus_bat_ita_yor_eng_igb_sun_tha_hau_knd_bem_ses_uzb_fre_hin_aze_akn_vie_wly_tsw_fbf_cic	-0.0442645401587781	-0.104236654993057	0.917206014349161
799	anl_spa_cic_afr_mlt_amh_sod_dut_tur_azi_fbf_tag_ewe_mcd_ita_bsq_pan_sid_lda_mnd_rus_hin_swt_mol_yor_krd_fin_dgb_ses_est_lat_heb_geo_rom_alb_bul_urd_chh_owc_slo_hun_bem_mly_guj_jav_jpn_knd_kor_prs_scr_dyu_cze_sun_ctl_gam_mao_cnt_grk_zul_eng_tig_bos_ben_lit_glc_qcu_swe_nor_pol_swa_hau_svk_wly_ger_ind_fre_xho_por_tsn_bat_tha_aeg_tml_bam_igb_aze_arw_ukr_uzb_akn_vie_amr_moo_ven_tsw	-0.398239383136949	-0.943448813889557	0.347895903213074
800	sid_cze_akn_lit_chh_aeg_anl_hin_uzb_tur_ven_tag_fbf_swe_fre_bsq_krd_sod_bem_mnd_dut_lat_bam_por_dgb_alb_fin_ses_xho_hun_pol_hau_geo_eng_nor_ita_guj_heb_owc_bos_est_swt_ind_ger_mao_jpn_knd_kor_scr_prs_tsw_bul_jav_glc_mlt_mly_cnt_pan_swa_rus_amh_ukr_ctl_spa_afr_qcu_arw_mol_ben_zul_wly_svk_amr_rom_bat_mcd_tsn_grk_moo_sun_tha_gam_tml_lda_yor_aze_slo_urd_azi_ewe_vie_tig_dyu_igb_cic	-0.20194096290994	-0.476679254277661	0.634708665661868
801	sod_rus_swt_glc_gam_amr_sid_guj_aze_azi_yor_tag_bam_arw_mol_bsq_alb_anl_moo_mnd_grk_ben_lda_slo_tsw_rom_fin_akn_bem_est_ctl_hau_geo_ita_dut_lit_scr_amh_wly_por_hun_fbf_mao_nor_bat_jpn_knd_kor_mcd_eng_zul_krd_mly_prs_tig_ind_cnt_bos_dgb_hin_mlt_pan_cze_svk_urd_qcu_fre_pol_bul_ewe_aeg_ukr_owc_swe_jav_spa_xho_afr_ses_sun_tha_chh_tml_igb_swa_uzb_ger_lat_tur_dyu_vie_heb_tsn_ven_cic	-0.23266842317463	-0.550348833748619	0.583399625840046
802	heb_prs_zul_ger_hau_owc_aeg_dut_uzb_tur_lda_sun_dyu_fre_por_bsq_glc_tig_dgb_mnd_hin_ctl_swt_bul_akn_mcd_est_cic_swa_fin_cze_amh_geo_urd_pan_lit_guj_chh_mlt_arw_hun_bam_ind_nor_jav_jpn_tml_kor_afr_pol_tsw_svk_tag_scr_sod_mly_cnt_lat_fbf_mol_anl_krd_ita_bos_swe_qcu_ukr_eng_slo_xho_gam_spa_wly_ben_mao_alb_tsn_rus_moo_bat_tha_sid_knd_yor_bem_aze_rom_grk_azi_igb_vie_amr_ven_ewe_ses	-0.107965769436327	-0.254984138088228	0.799298375705081
803	sid_eng_ses_prs_amh_anl_gam_ukr_uzb_aze_bam_bat_xho_rom_urd_bsq_bos_hau_cic_cnt_pan_fre_dyu_krd_swa_slo_est_zul_ven_fin_pol_mlt_geo_scr_guj_rus_arw_chh_sod_bul_hun_lda_mly_mol_mao_jpn_knd_kor_dut_swe_akn_glc_ind_mcd_tig_tag_mnd_ger_tsn_hin_heb_lit_afr_alb_svk_qcu_nor_cze_ita_moo_amr_por_owc_ben_jav_grk_dgb_ctl_fbf_sun_tha_wly_tml_igb_yor_azi_spa_lat_tur_tsw_vie_aeg_bem_swt_ewe	-0.172511571991477	-0.407696100320029	0.684433807806995
804	owc_ctl_dyu_cze_tig_heb_hau_ukr_tur_uzb_bem_jav_ses_spa_mcd_bsq_dut_chh_dgb_mnd_pol_ben_xho_grk_ven_urd_hun_swa_tsn_est_scr_sid_geo_fre_bul_nor_swe_amh_anl_slo_fin_moo_bat_arw_ind_jpn_knd_kor_glc_mol_fbf_lat_mao_afr_mlt_sun_cnt_ger_swt_hin_sod_rom_por_svk_pan_qcu_prs_eng_guj_cic_wly_bos_amr_krd_tag_rus_lda_alb_ewe_mly_tha_aeg_tml_akn_tsw_azi_lit_ita_aze_zul_vie_gam_igb_bam_yor	-0.780840928597578	-1.87844929599456	0.0634523816928469
805	sod_eng_ses_swe_chh_aeg_anl_spa_tur_aze_bam_mao_tsw_dut_ukr_bsq_lit_sid_zul_mnd_mol_rom_bem_ben_tsn_hin_fin_swt_dgb_hun_krd_amh_geo_rus_urd_cze_slo_amr_mlt_nor_est_yor_mly_svk_jav_jpn_knd_kor_glc_bul_lda_fre_ind_ctl_gam_tag_cnt_bos_cic_prs_tig_ger_alb_pan_guj_qcu_por_lat_grk_akn_hau_arw_heb_mcd_bat_scr_ven_ita_swa_sun_tha_owc_tml_ewe_fbf_uzb_pol_afr_azi_igb_vie_wly_dyu_moo_xho	-0.662390388145802	-1.58757631405719	0.115776438287742
806	hau_pan_bem_rus_amr_wly_heb_bul_azi_uzb_swt_jav_swa_slo_guj_bsq_dut_gam_tsw_mnd_alb_bos_ewe_grk_moo_ben_fin_dyu_tsn_hun_urd_mlt_geo_prs_ita_por_spa_owc_anl_glc_est_xho_tag_rom_ind_jpn_tml_kor_scr_lit_yor_mol_sun_krd_amh_mly_cnt_ctl_ses_eng_chh_cze_svk_ukr_arw_qcu_lat_hin_swe_bam_sid_ger_sod_mcd_mao_nor_lda_pol_cic_bat_tha_aeg_knd_fbf_dgb_tur_fre_afr_aze_ven_vie_tig_akn_zul_igb	-0.293043121562744	-0.692063861814871	0.490621516892063
807	amh_dut_xho_nor_hau_gam_mlt_glc_aze_tur_swa_tag_tsw_mol_swe_bsq_ger_wly_igb_cnt_cze_fre_tsn_scr_ven_alb_hun_dgb_akn_est_ben_sid_geo_bos_prs_afr_mcd_owc_amr_rom_fin_lda_sun_ukr_mly_jpn_tml_kor_spa_pan_bem_lat_ind_pol_tig_jav_mnd_urd_bam_lit_anl_ctl_ita_slo_krd_qcu_rus_guj_arw_yor_aeg_bul_heb_eng_bat_svk_dyu_por_moo_mao_tha_chh_knd_ewe_swt_uzb_hin_grk_azi_ses_vie_sod_cic_fbf_zul	0.600943858674714	1.42143366835203	0.158535453797147
808	heb_bul_ven_svk_hau_amr_mlt_cze_aze_azi_yor_jav_ses_grk_ben_bsq_afr_sod_swa_cnt_lat_scr_moo_prs_zul_bos_est_dgb_swt_fin_pan_gam_geo_alb_dut_fre_ukr_sid_amh_ger_hun_xho_mly_rus_bat_jpn_tml_kor_slo_urd_akn_rom_sun_lit_wly_tag_mnd_glc_cic_por_chh_mcd_ctl_ita_nor_qcu_hin_krd_pol_tsw_anl_spa_tig_swe_mao_mol_igb_arw_fbf_ind_tha_owc_knd_bem_dyu_tur_guj_eng_uzb_tsn_vie_aeg_ewe_lda_bam	-0.491727347671445	-1.1689333216522	0.245417997662082
809	amr_krd_igb_scr_chh_gam_mlt_rom_tur_aze_akn_mly_swt_ukr_fre_bsq_slo_aeg_fbf_mnd_lat_mol_swa_lit_ven_ben_est_tsw_dyu_hun_ger_heb_geo_rus_arw_dut_prs_sod_sid_afr_fin_ewe_bat_grk_ind_jpn_tml_kor_ctl_eng_yor_urd_mao_pol_anl_jav_cnt_guj_dgb_swe_hau_ita_alb_pan_mcd_qcu_bul_nor_spa_zul_wly_glc_owc_bos_tag_hin_tsn_cze_bem_sun_tha_amh_knd_moo_lda_azi_svk_por_uzb_cic_vie_tig_bam_xho_ses	-0.0422063577089261	-0.0994450374839627	0.920998973002343
810	amr_por_akn_ctl_anl_wly_heb_rus_uzb_tur_zul_tag_swa_eng_rom_bsq_pan_mlt_tsw_mnd_bul_dut_ses_slo_dyu_ita_hun_xho_bem_fin_svk_aeg_geo_hin_spa_krd_mcd_sid_hau_urd_est_cic_ind_glc_mao_jpn_tml_kor_alb_guj_igb_bos_bat_ben_sod_sun_cnt_cze_dgb_ger_tig_scr_afr_lat_fre_qcu_arw_prs_nor_tsn_chh_mol_owc_lit_jav_swe_moo_grk_ven_mly_tha_amh_knd_ewe_lda_azi_pol_ukr_aze_fbf_vie_gam_bam_swt_yor	-0.67265544390258	-1.61436166084327	0.109836971732988
811	tig_alb_swt_eng_amr_aeg_amh_pol_uzb_azi_tsn_mao_dyu_mcd_ben_bsq_svk_sod_zul_mnd_urd_swe_yor_guj_ewe_hin_hun_swa_xho_fin_ukr_gam_geo_por_nor_afr_rom_anl_mlt_ger_est_ven_sun_lat_bat_jpn_tml_kor_arw_grk_moo_bul_ind_scr_sid_tag_cnt_spa_dgb_bos_heb_slo_glc_prs_ita_qcu_rus_fre_ctl_tsw_wly_lit_chh_cze_jav_pan_cic_dut_ses_mly_tha_owc_knd_bam_lda_aze_mol_krd_tur_bem_vie_hau_fbf_akn_igb	-0.650301397925219	-1.55697416485806	0.122873268125445
812	mlt_bos_bem_ukr_amr_amh_chh_pan_tur_uzb_yor_ind_bam_ctl_lat_bsq_mol_wly_tsw_cnt_arw_nor_igb_grk_akn_svk_fin_ven_zul_hun_urd_heb_geo_ita_ger_hin_ben_sod_tig_mcd_est_swa_bat_guj_jav_jpn_knd_kor_spa_lit_dgb_swe_tag_cze_anl_mao_mnd_fre_tsn_slo_aeg_rus_pol_rom_eng_qcu_scr_prs_afr_swt_sid_por_hau_dut_sun_glc_moo_alb_lda_mly_tha_owc_tml_cic_ses_aze_krd_bul_azi_dyu_vie_gam_ewe_xho_fbf	-0.0979274806749693	-0.230844972368939	0.81794232431243
813	hau_por_bem_nor_amh_amr_owc_pan_tur_uzb_tsn_mly_lda_lat_glc_bsq_swe_tig_ses_mnd_mcd_spa_ewe_svk_fbf_krd_hun_dyu_zul_est_bul_chh_geo_ukr_eng_lit_grk_mlt_aeg_dut_fin_akn_bat_bos_mao_jpn_tml_kor_ita_urd_cic_mol_tag_pol_wly_ind_cnt_cze_igb_ctl_sod_prs_rom_arw_slo_qcu_hin_afr_ger_swt_heb_guj_anl_scr_jav_fre_moo_ben_ven_sun_tha_gam_knd_tsw_xho_aze_rus_alb_azi_dgb_vie_sid_yor_swa_bam	-0.0462491477797779	-0.108930744138352	0.913492112887135
814	anl_pol_bem_dut_chh_amh_amr_ctl_aze_azi_swt_tag_cic_cze_scr_bsq_lat_gam_akn_cnt_arw_alb_bam_swe_tsw_ben_hun_fbf_zul_est_grk_heb_geo_bos_urd_glc_ita_hau_wly_hin_fin_moo_ind_spa_mao_jpn_tml_kor_afr_nor_yor_bul_sun_prs_tig_bat_mnd_fre_dyu_lit_sid_slo_mol_krd_ger_qcu_ukr_rom_guj_igb_mlt_svk_sod_pan_mly_por_tsn_eng_dgb_jav_tha_aeg_knd_ewe_lda_tur_mcd_rus_uzb_xho_vie_owc_ven_ses_swa	-0.324899474514367	-0.770060632168266	0.443215617787781
815	anl_scr_cic_lat_aeg_hau_tig_spa_aze_tur_ses_ind_bem_fre_pan_bsq_ger_chh_ven_cnt_guj_por_swa_slo_akn_grk_est_bam_moo_hun_ukr_amr_geo_svk_dut_arw_alb_wly_owc_swe_fin_ewe_mao_ben_bat_jpn_knd_kor_cze_pol_tsw_eng_tag_krd_mlt_jav_mnd_glc_swt_prs_sod_lit_mcd_rus_bos_qcu_hin_ita_urd_dyu_heb_rom_sid_nor_sun_mol_dgb_bul_yor_mly_tha_gam_tml_lda_fbf_uzb_afr_ctl_azi_xho_vie_amh_tsn_zul_igb	0.0930168545661611	0.218945932487996	0.827171951297212
816	wly_ctl_swt_arw_sod_anl_hau_ger_uzb_aze_zul_tag_xho_guj_bos_bsq_glc_amh_bem_mnd_krd_ukr_swa_alb_igb_pol_est_tsn_yor_fin_eng_sid_geo_lat_lit_mcd_rom_chh_mlt_fre_hun_akn_sun_dut_jav_jpn_tml_kor_svk_por_tsw_ita_mly_afr_gam_mao_cnt_cze_lda_pan_amr_slo_swe_bul_nor_qcu_urd_ben_hin_ses_tig_mol_owc_spa_bat_grk_dgb_prs_ven_ind_tha_heb_knd_dyu_cic_tur_scr_rus_azi_moo_vie_aeg_bam_fbf_ewe	-0.186310738504569	-0.440070521898073	0.660907098323463
817	sod_krd_tsw_slo_heb_aeg_amh_rus_tur_aze_yor_mao_ven_ctl_scr_bsq_prs_anl_cic_mnd_guj_arw_dgb_pol_akn_spa_hun_ses_fbf_est_por_chh_geo_lat_hin_ita_bul_hau_wly_afr_fin_dyu_tag_dut_ind_jpn_knd_kor_cze_alb_bem_glc_mly_pan_owc_bat_cnt_swe_bam_grk_sid_lit_bos_mcd_fre_qcu_urd_rom_ben_zul_mlt_svk_tig_eng_sun_ger_lda_ukr_ewe_jav_tha_amr_tml_moo_tsn_azi_mol_nor_uzb_xho_vie_gam_igb_swt_swa	0.0241552668095273	0.0568671061030891	0.954773058872925
818	sod_bul_ewe_glc_aeg_tig_owc_ukr_uzb_azi_cic_ind_moo_grk_svk_bsq_bos_chh_igb_mnd_ctl_mol_ses_dut_zul_pan_fin_swt_tsn_est_swe_amr_geo_fre_pol_guj_afr_heb_hau_nor_hun_lda_bat_mcd_tag_jpn_knd_kor_ita_urd_akn_ben_mly_arw_gam_jav_cnt_slo_dgb_spa_amh_lit_cze_eng_scr_qcu_alb_krd_ger_ven_mlt_por_sid_prs_sun_lat_yor_rom_bem_mao_tha_wly_tml_xho_tsw_aze_rus_hin_tur_bam_vie_anl_fbf_dyu_swa	-0.288884718043318	-0.68417373263448	0.495566825394875
819	chh_fre_xho_rom_heb_amh_sid_mol_azi_tur_tsw_bat_bem_pol_mcd_bsq_afr_aeg_moo_mnd_scr_ukr_fbf_rus_cic_dut_hun_swt_igb_fin_prs_sod_geo_glc_ben_grk_spa_gam_hau_hin_est_dgb_mao_ita_sun_jpn_tml_kor_pan_lat_ses_alb_jav_bos_anl_ind_cnt_ger_ven_arw_owc_por_cze_guj_urd_qcu_slo_swe_bul_lda_wly_lit_tig_eng_mly_nor_swa_krd_bam_tag_tha_amr_knd_dyu_ewe_aze_svk_ctl_uzb_tsn_vie_mlt_yor_akn_zul	-0.190839572155703	-0.450058546340659	0.65371556585107
820	hau_prs_swt_urd_tig_sid_amr_mcd_aze_tur_igb_tag_fbf_rus_spa_bsq_ukr_heb_yor_mnd_ctl_krd_tsw_slo_dyu_alb_hun_bam_bem_fin_pol_aeg_geo_dut_glc_bul_grk_chh_amh_mol_est_ses_jav_svk_mao_jpn_knd_kor_bos_fre_xho_eng_sun_nor_sod_mly_cnt_ben_lda_swe_wly_rom_scr_ger_pan_qcu_por_ita_lat_tsn_anl_cze_gam_lit_bat_hin_dgb_guj_moo_ind_tha_mlt_tml_cic_ewe_azi_arw_afr_uzb_ven_vie_owc_swa_zul_akn	-0.392318791568506	-0.931388097535683	0.354064413491575
821	hau_slo_cic_svk_tig_anl_aeg_hin_azi_aze_ses_jav_ewe_guj_rom_bsq_cze_heb_fbf_cnt_eng_krd_bam_grk_swa_pan_hun_dgb_moo_est_arw_sid_geo_alb_ukr_ita_dut_owc_amr_bos_fin_xho_bat_rus_sun_jpn_knd_kor_pol_scr_yor_glc_mly_lit_sod_tag_mnd_swe_zul_nor_amh_ctl_lat_spa_mcd_qcu_ger_bul_ben_dyu_gam_fre_wly_mol_mao_afr_tsn_urd_akn_ind_tha_chh_tml_igb_swt_uzb_prs_por_tur_bem_vie_mlt_lda_tsw_ven	-0.700758125184669	-1.6792168694879	0.0964666343851186
822	sid_ctl_ewe_spa_heb_aeg_hau_hin_aze_uzb_dgb_mly_cic_slo_swe_bsq_cze_wly_ven_cnt_mcd_dut_swt_pol_yor_afr_est_bem_igb_hun_pan_amh_geo_alb_rus_guj_lat_mlt_chh_urd_fin_akn_ind_ben_bat_jpn_tml_kor_svk_bul_fbf_eng_tag_glc_gam_mao_mnd_prs_moo_mol_amr_ger_rom_scr_por_qcu_ukr_nor_grk_swa_anl_arw_sod_krd_sun_lit_tsw_fre_tsn_jav_tha_owc_knd_xho_lda_tur_bos_ita_azi_bam_vie_tig_dyu_zul_ses	0.113916957930501	0.268386251173417	0.788996449511916
823	anl_cze_fbf_mcd_gam_amr_owc_spa_uzb_aze_xho_mao_bam_nor_lat_bsq_scr_mlt_ven_cnt_arw_bos_lda_urd_tsn_svk_hun_igb_moo_est_mol_aeg_geo_krd_slo_glc_grk_chh_hau_ita_fin_cic_sun_ctl_bat_jpn_tml_kor_pan_alb_zul_ben_jav_eng_tig_tag_mnd_guj_ewe_ger_sod_hin_lit_por_afr_qcu_ukr_dut_swe_akn_sid_fre_wly_rom_mly_rus_ses_prs_dgb_ind_tha_amh_knd_bem_yor_tur_pol_bul_azi_swa_vie_heb_swt_tsw_dyu	-0.494308987358279	-1.1764286628938	0.242426100933877
824	amr_prs_dgb_pol_mlt_aeg_gam_lit_uzb_tur_swa_bat_zul_glc_pan_bsq_por_wly_bam_cnt_arw_spa_moo_bul_igb_lat_est_ewe_ven_hun_ben_hau_geo_mcd_svk_scr_bos_tig_sod_slo_fin_dyu_sun_alb_mly_jpn_tml_kor_guj_dut_fbf_hin_mao_eng_heb_tag_mnd_rom_akn_ukr_owc_cze_krd_grk_nor_qcu_swe_afr_urd_swt_chh_rus_sid_mol_ind_ita_xho_fre_lda_jav_tha_amh_knd_ses_bem_azi_ctl_ger_aze_yor_vie_anl_cic_tsw_tsn	-0.0509588656227787	-0.120108363070262	0.904656403454062
825	aeg_ctl_igb_spa_sod_amr_mlt_scr_uzb_aze_moo_ind_zul_hin_glc_bsq_ben_amh_akn_cnt_svk_bos_tsw_fre_fbf_swe_fin_tsn_yor_hun_nor_sid_geo_grk_prs_lat_pan_chh_heb_rom_est_ven_sun_lit_mly_jpn_tml_kor_ukr_por_xho_slo_jav_mcd_owc_bat_mnd_pol_bam_cze_anl_krd_eng_bul_arw_qcu_guj_rus_urd_dgb_wly_dut_hau_afr_mao_mol_bem_alb_ewe_tag_tha_gam_knd_ses_dyu_azi_ita_ger_tur_swt_vie_tig_lda_swa_cic	-0.501725944199496	-1.19455813077584	0.235297428648402
826	sid_scr_fbf_ger_chh_mlt_wly_ukr_tur_aze_lda_mao_cic_rus_arw_bsq_spa_hau_dyu_mnd_prs_dut_tsn_svk_yor_cze_est_ses_dgb_fin_hin_tig_geo_alb_grk_krd_guj_amr_gam_por_hun_swa_mly_mol_bat_jpn_tml_kor_eng_ita_igb_lit_ind_fre_owc_jav_cnt_pol_tsw_urd_amh_afr_swe_mcd_glc_qcu_ctl_ben_bul_ven_sod_bos_anl_lat_sun_pan_swt_nor_zul_tag_tha_aeg_knd_moo_bem_azi_rom_slo_uzb_bam_vie_heb_ewe_akn_xho	-0.868868434849455	-2.10107654508016	0.0383390900478164
827	sod_eng_dyu_guj_amh_sid_anl_nor_uzb_azi_igb_mao_yor_mcd_cze_bsq_mol_aeg_swa_cnt_ben_urd_moo_ukr_ewe_spa_est_akn_zul_hun_swe_gam_geo_dut_ita_rom_alb_hau_heb_rus_fin_swt_tag_bul_bat_jpn_knd_kor_prs_por_ven_pol_mly_hin_tig_jav_mnd_scr_cic_ger_chh_lit_ctl_lat_fre_qcu_slo_grk_glc_dgb_amr_bos_wly_arw_ind_krd_xho_pan_bem_sun_tha_mlt_tml_bam_ses_tur_svk_afr_aze_fbf_vie_owc_tsn_tsw_lda	-0.25384710192749	-0.599463155378217	0.550321735930841
828	amh_grk_xho_ita_heb_sid_chh_scr_uzb_tur_ven_sun_akn_hin_krd_bsq_pan_wly_yor_cnt_fre_ctl_fbf_swe_cic_alb_hun_zul_moo_fin_bul_tig_geo_afr_cze_nor_rom_gam_anl_lit_est_igb_mly_prs_mao_jpn_knd_kor_urd_por_tsn_slo_bat_bos_sod_tag_mnd_ger_tsw_lat_owc_ukr_spa_rus_pol_qcu_dut_svk_ben_lda_mlt_arw_aeg_mol_ind_guj_swt_eng_dgb_jav_tha_hau_tml_bem_dyu_aze_mcd_glc_azi_ses_vie_amr_swa_bam_ewe	0.270401933999286	0.636068316538716	0.526294182763985
829	amr_mol_fbf_arw_sid_tig_aeg_spa_tur_azi_akn_mao_tsn_prs_grk_bsq_glc_amh_ven_mnd_ger_por_igb_krd_bam_nor_hun_ewe_xho_fin_hin_heb_geo_slo_mcd_ben_ukr_anl_wly_ita_est_tsw_bat_dut_tag_jpn_knd_kor_lit_cze_dyu_rom_ind_svk_mlt_sun_cnt_swe_ses_afr_hau_alb_pan_scr_bul_qcu_rus_bos_guj_yor_gam_eng_chh_fre_jav_urd_swt_ctl_dgb_mly_tha_sod_tml_lda_moo_uzb_pol_lat_aze_swa_vie_owc_bem_cic_zul	-1.25553930186877	-3.12119205723432	0.00239988761050146
830	heb_por_cic_afr_sod_chh_amh_mol_tur_azi_tsn_mly_ewe_mcd_hin_bsq_nor_sid_fbf_mnd_ukr_ger_zul_slo_moo_dut_est_xho_dgb_fin_cze_wly_geo_rus_prs_pol_glc_mlt_amr_pan_hun_tsw_tag_arw_ind_jpn_knd_kor_ita_lat_bem_rom_sun_alb_hau_mao_cnt_guj_igb_scr_anl_krd_grk_bos_lit_qcu_urd_fre_svk_akn_gam_swe_aeg_eng_jav_ctl_dyu_ben_ses_bat_tha_owc_tml_yor_ven_uzb_spa_bul_aze_lda_vie_tig_swt_bam_swa	0.137079691047296	0.3227718215719	0.747592606924573
831	sod_ukr_tsn_urd_wly_tig_sid_ben_azi_tur_igb_jav_swa_ctl_ger_bsq_prs_mlt_fbf_mnd_dut_cze_ewe_lat_ven_grk_fin_cic_yor_est_ita_gam_geo_spa_svk_alb_swe_heb_amr_fre_hun_bam_sun_guj_mly_jpn_tml_kor_rom_krd_tsw_pan_mao_bul_chh_bat_cnt_mol_zul_arw_amh_lit_bos_eng_scr_qcu_slo_glc_afr_bem_owc_hin_aeg_rus_tag_pol_ses_por_dyu_ind_tha_hau_knd_akn_lda_aze_mcd_nor_uzb_swt_vie_anl_dgb_moo_xho	-0.14900783552034	-0.35160398507761	0.725930658383895
832	tig_hin_cic_krd_anl_mlt_sid_grk_uzb_azi_xho_mao_igb_urd_pol_bsq_eng_amh_zul_cnt_fre_rus_dyu_ukr_bam_prs_est_swa_ewe_hun_dut_wly_geo_rom_afr_lit_lat_owc_gam_alb_fin_lda_bat_cze_mly_jpn_knd_kor_ben_por_moo_mcd_tag_nor_aeg_ind_mnd_ctl_bem_svk_amr_slo_bos_mol_glc_qcu_spa_pan_ger_fbf_chh_scr_sod_guj_sun_swe_akn_arw_tsn_jav_tha_hau_tml_swt_tsw_aze_bul_ita_tur_ven_vie_heb_yor_dgb_ses	0.744518200869144	1.7659537751454	0.0806853108386443
833	wly_slo_bem_lat_gam_amh_hau_krd_uzb_azi_moo_mao_akn_scr_fre_bsq_ctl_chh_dyu_mnd_prs_rus_dgb_mcd_fbf_eng_hun_lda_xho_fin_pol_amr_geo_rom_spa_guj_mol_anl_aeg_ita_est_ses_mly_alb_tag_jpn_knd_kor_svk_urd_tsw_lit_ind_por_owc_sun_cnt_bos_swt_hin_tig_ben_bul_swe_cze_qcu_glc_afr_pan_cic_sod_ger_mlt_grk_jav_ukr_zul_dut_swa_bat_tha_heb_tml_yor_igb_aze_arw_nor_tur_tsn_vie_sid_ven_bam_ewe	-0.592245753485355	-1.41349943187341	0.160847459904991
834	wly_glc_yor_urd_tig_amh_owc_afr_azi_tur_zul_bat_dgb_ctl_pan_bsq_por_aeg_cic_cnt_slo_prs_ses_ukr_swa_mcd_hun_igb_moo_fin_hin_hau_geo_cze_fre_bos_eng_sod_mlt_arw_est_akn_sun_pol_mly_jpn_knd_kor_bul_dut_fbf_ben_jav_ger_amr_mao_mnd_mol_lda_scr_heb_ita_rus_nor_spa_qcu_lit_grk_rom_bem_anl_lat_chh_svk_ind_alb_ven_swe_dyu_tag_tha_gam_tml_tsw_bam_aze_guj_krd_uzb_swt_vie_sid_ewe_tsn_xho	0.268193811197124	0.631591481625694	0.529203282131837
835	sid_fre_bem_bul_chh_tig_mlt_cze_aze_azi_ewe_jav_moo_nor_scr_bsq_afr_amh_ses_mnd_ben_ctl_cic_rom_tsw_ukr_hun_xho_swa_fin_rus_gam_geo_prs_alb_krd_swe_hau_anl_mol_est_akn_ind_lit_sun_jpn_tml_kor_pol_eng_lda_hin_mly_spa_amr_tag_cnt_svk_fbf_ita_heb_arw_grk_slo_por_qcu_dut_ger_lat_dgb_owc_urd_sod_glc_bat_guj_igb_mcd_tsn_mao_tha_aeg_knd_bam_dyu_uzb_pan_bos_tur_ven_vie_wly_swt_zul_yor	-0.242228278438072	-0.571963584816655	0.568726598211848
836	heb_lit_ewe_prs_sid_owc_wly_svk_aze_tur_bam_bat_bem_ctl_scr_bsq_mol_tig_akn_mnd_mcd_rom_dgb_pol_lda_rus_est_cic_dyu_fin_swe_aeg_geo_spa_slo_guj_ukr_anl_chh_nor_hun_swa_jav_krd_sun_jpn_tml_kor_bos_afr_ses_por_mly_bul_sod_mao_cnt_alb_moo_ben_gam_hin_cze_urd_pan_qcu_ger_lat_arw_swt_amr_glc_hau_dut_tag_ita_igb_grk_zul_ind_tha_mlt_knd_tsw_yor_uzb_eng_fre_azi_tsn_vie_amh_fbf_ven_xho	-0.44269935794499	-1.05256985555072	0.295265350212096
837	amr_dut_moo_guj_sod_gam_aeg_fre_azi_tur_ven_sun_ewe_hin_pol_bsq_lat_sid_swt_cnt_bul_ben_bem_ger_dyu_slo_fin_swa_zul_est_pan_owc_geo_rom_spa_swe_ukr_hau_wly_lit_hun_igb_mao_mcd_jav_jpn_knd_kor_urd_ita_ses_prs_bat_eng_tig_mly_mnd_grk_tsw_por_heb_svk_afr_arw_cze_qcu_rus_alb_glc_bam_mlt_nor_amh_krd_ind_ctl_cic_mol_tsn_tag_tha_anl_tml_xho_fbf_uzb_scr_bos_aze_lda_vie_chh_akn_yor_dgb	-0.498210639950026	-1.18591593301406	0.238676593164739
838	gam_afr_tsn_glc_sid_owc_heb_rus_azi_aze_dgb_bat_swt_eng_pan_bsq_guj_wly_xho_mnd_bos_mcd_dyu_swe_zul_slo_est_tsw_ven_fin_por_aeg_geo_bul_ger_krd_lit_sod_tig_pol_hun_fbf_mly_arw_sun_jpn_tml_kor_mol_hin_akn_lat_mao_urd_anl_jav_cnt_nor_cic_ukr_chh_fre_ben_dut_prs_qcu_alb_rom_ita_swa_mlt_svk_amr_cze_tag_spa_ses_grk_moo_ind_tha_amh_knd_yor_igb_tur_ctl_scr_uzb_lda_vie_hau_ewe_bam_bem	0.289706722895393	0.682229344570375	0.496789653247813
839	anl_urd_fbf_nor_aeg_sod_gam_bos_aze_uzb_dgb_mly_bam_ukr_afr_bsq_pan_amh_yor_mnd_por_rus_moo_hin_cic_slo_hun_tsw_akn_est_grk_hau_geo_prs_ita_lit_lat_amr_heb_mcd_fin_xho_bat_rom_tag_jpn_knd_kor_dut_swe_bem_spa_sun_scr_sid_jav_cnt_mol_tsn_ctl_tig_arw_svk_fre_cze_qcu_pol_alb_ger_zul_wly_guj_owc_ben_ind_glc_ses_eng_ewe_mao_tha_mlt_tml_dyu_lda_tur_bul_krd_azi_ven_vie_chh_igb_swt_swa	-0.719037011351729	-1.72921240748829	0.0870891332820066
840	hau_afr_igb_ben_wly_gam_sod_bul_aze_tur_xho_ind_ses_slo_guj_bsq_ita_owc_tsn_cnt_scr_nor_swa_pan_dyu_lit_hun_ewe_ven_fin_ger_tig_geo_prs_alb_dut_pol_aeg_amh_swe_est_moo_bat_rom_sun_jpn_knd_kor_fre_spa_yor_urd_mly_hin_anl_tag_mnd_mcd_lda_por_mlt_rus_mol_glc_krd_qcu_lat_arw_cze_akn_sid_svk_amr_bos_jav_grk_swt_eng_bem_mao_tha_chh_tml_zul_fbf_azi_ukr_ctl_uzb_tsw_vie_heb_dgb_bam_cic	-0.0681894337497324	-0.160779506511386	0.872615801986684
841	tig_ben_cic_fre_amr_gam_sid_ger_aze_uzb_moo_mly_fbf_cze_urd_bsq_bos_mlt_bem_mnd_afr_ctl_swt_guj_igb_glc_hun_ewe_swa_fin_rus_aeg_geo_pol_lat_alb_arw_hau_sod_rom_est_xho_tag_mol_bat_jpn_tml_kor_svk_nor_yor_spa_ind_dut_chh_sun_cnt_hin_bam_eng_heb_pan_swe_grk_slo_qcu_ukr_por_krd_dyu_owc_ita_anl_bul_jav_lit_tsw_prs_akn_mao_tha_wly_knd_dgb_zul_azi_scr_mcd_tur_lda_vie_amh_tsn_ses_ven	0.175640967740911	0.413655370781911	0.680078869131179
842	amh_pol_yor_alb_aeg_amr_heb_ben_aze_azi_dyu_ind_tsn_krd_rus_bsq_spa_wly_lda_mnd_afr_scr_akn_ukr_swa_svk_hun_igb_bem_fin_slo_sod_geo_ita_nor_bul_guj_sid_owc_lat_est_bam_bat_fre_sun_jpn_tml_kor_dut_glc_zul_swe_mao_ctl_mlt_tag_cnt_por_ven_mol_tig_rom_mcd_prs_arw_qcu_lit_eng_cze_ewe_hau_ger_chh_hin_mly_urd_moo_grk_xho_jav_tha_gam_knd_swt_fbf_uzb_bos_pan_tur_tsw_vie_anl_dgb_ses_cic	0.188793376376012	0.444740421380441	0.657540685584796
843	anl_eng_swa_slo_heb_gam_wly_grk_uzb_tur_dgb_mao_cic_guj_pan_bsq_ger_sod_tsw_mnd_lit_rom_dyu_mcd_swt_afr_est_moo_bam_hun_bos_sid_geo_dut_ctl_spa_cze_mlt_aeg_alb_fin_tsn_mly_lat_jav_jpn_knd_kor_swe_bul_ses_scr_bat_urd_chh_ind_cnt_pol_lda_por_amr_rus_krd_ben_ita_qcu_svk_glc_mol_fbf_amh_fre_hau_ukr_tag_nor_ewe_arw_xho_sun_tha_tig_tml_igb_zul_aze_hin_prs_azi_akn_vie_owc_yor_ven_bem	0.247868502972872	0.583292084445707	0.561108554602932
844	chh_rom_bam_por_tig_amh_hau_grk_aze_azi_swa_bat_tsw_ctl_prs_bsq_swe_anl_dgb_mnd_svk_cze_ses_pol_zul_ukr_hun_fbf_swt_fin_afr_sod_geo_pan_mcd_glc_scr_mlt_amr_ita_est_yor_ind_ben_mao_jpn_tml_kor_rus_dut_moo_ger_jav_mol_gam_sun_cnt_nor_cic_krd_sid_fre_bos_lat_alb_qcu_arw_slo_lit_bem_aeg_guj_owc_bul_mly_urd_xho_hin_ewe_tag_tha_heb_knd_igb_akn_uzb_eng_spa_tur_ven_vie_wly_lda_dyu_tsn	-0.404803779330415	-0.959294584904183	0.339897725602888
845	anl_ita_lda_grk_sod_sid_chh_slo_aze_uzb_bem_mly_swa_afr_ukr_bsq_pan_heb_cic_mnd_lat_bul_tsw_rom_yor_ger_est_ewe_swt_fin_bos_hau_geo_pol_eng_scr_por_amr_amh_rus_hun_ses_bat_krd_sun_jpn_tml_kor_guj_svk_xho_hin_ind_prs_gam_mao_cnt_dut_moo_lit_mlt_arw_fre_nor_glc_qcu_urd_alb_mcd_akn_owc_swe_aeg_mol_tag_spa_dgb_cze_ven_jav_tha_tig_knd_fbf_tsn_azi_ben_ctl_tur_bam_vie_wly_zul_igb_dyu	0.0247905114549917	0.0583749678272138	0.953575200719654
846	heb_grk_akn_dut_sod_amh_gam_ukr_azi_uzb_lda_bat_bem_mol_cze_bsq_bos_amr_ses_mnd_scr_lit_fbf_pol_bam_fre_hun_igb_ewe_est_arw_hau_geo_glc_hin_svk_mcd_sid_mlt_lat_fin_zul_mly_alb_mao_jpn_knd_kor_ctl_swe_tsn_slo_ind_por_aeg_tag_cnt_ben_swt_pan_chh_prs_ita_urd_spa_qcu_rom_guj_ger_xho_owc_afr_anl_krd_jav_nor_dyu_rus_dgb_sun_tha_tig_tml_yor_tsw_tur_eng_bul_aze_ven_vie_wly_cic_swa_moo	-0.0234093381781968	-0.0550936451041374	0.956182043998481
847	heb_urd_dgb_swe_hau_anl_aeg_por_azi_tur_akn_mly_bem_prs_pol_bsq_bos_sod_moo_mnd_dut_ita_ewe_alb_yor_grk_fin_xho_tsn_est_lat_sid_geo_ger_hin_ben_rus_tig_wly_scr_hun_igb_sun_guj_bat_jpn_tml_kor_nor_cze_tsw_afr_tag_eng_amr_jav_cnt_ukr_ses_arw_owc_slo_rom_bul_lit_qcu_mol_krd_glc_fbf_gam_fre_amh_ctl_mao_pan_swt_mcd_bam_ind_tha_chh_knd_swa_zul_aze_spa_svk_uzb_dyu_vie_mlt_cic_ven_lda	-0.596728298982227	-1.42438446221184	0.157682155647478
848	gam_fre_swa_rom_chh_amr_hau_spa_uzb_aze_akn_bat_xho_bul_pol_bsq_cze_wly_tsw_mnd_svk_ita_ewe_alb_yor_hin_hun_swt_igb_fin_arw_anl_geo_ben_scr_glc_krd_amh_tig_dut_est_cic_mao_guj_mly_jpn_knd_kor_urd_eng_lda_pan_jav_ger_aeg_sun_cnt_por_bem_slo_mlt_bos_mcd_ukr_grk_qcu_rus_nor_ctl_fbf_owc_swe_heb_lat_tag_lit_dyu_mol_ses_ind_tha_sid_tml_zul_dgb_azi_prs_afr_tur_moo_vie_sod_ven_bam_tsn	-0.282002548213652	-0.668766671092682	0.505300992465788
849	amh_arw_zul_eng_wly_sod_aeg_ita_aze_uzb_ven_sun_cic_slo_spa_bsq_hin_amr_dyu_cnt_scr_mcd_swa_bos_yor_prs_fin_lda_igb_est_ukr_chh_geo_glc_ger_cze_lit_heb_sid_bul_hun_akn_jav_rus_ind_jpn_tml_kor_rom_por_bem_ctl_mly_swe_gam_tag_mnd_guj_dgb_urd_tig_lat_alb_ben_dut_qcu_fre_pan_pol_ewe_anl_afr_mlt_nor_bat_mol_bam_grk_ses_mao_tha_owc_knd_xho_tsn_azi_krd_svk_tur_fbf_vie_hau_moo_tsw_swt	-0.127695526205617	-0.301132388864628	0.763985788704533
850	mlt_bos_bem_afr_heb_amh_wly_pan_uzb_tur_swt_sun_tsw_hin_cze_bsq_ger_hau_fbf_mnd_pol_prs_dyu_grk_bam_slo_fin_akn_ses_est_por_chh_geo_eng_dut_ctl_bul_sid_anl_krd_hun_ven_mao_lit_bat_jpn_knd_kor_glc_rus_zul_guj_ind_scr_aeg_mly_cnt_svk_yor_arw_gam_ita_lat_rom_urd_qcu_spa_alb_ukr_moo_amr_ben_tig_nor_jav_mol_swa_fre_dgb_tag_tha_sod_tml_ewe_igb_azi_swe_mcd_aze_lda_vie_owc_xho_cic_tsn	0.0628664184683262	0.14783195927882	0.88279542937369
851	wly_dut_lda_urd_amh_amr_chh_ger_aze_uzb_ven_ind_ses_prs_pol_bsq_ukr_owc_ewe_mnd_rus_guj_tsw_krd_yor_mcd_hun_bem_xho_fin_svk_heb_geo_slo_alb_ctl_lat_mlt_aeg_afr_est_cic_bat_ita_mly_jpn_tml_kor_por_glc_zul_eng_jav_lit_hau_tag_cnt_mol_bam_fre_sid_bul_arw_swe_bos_qcu_scr_grk_cze_dgb_gam_ben_anl_hin_sun_rom_dyu_nor_swt_mao_tha_sod_knd_swa_akn_tur_spa_pan_azi_moo_vie_tig_tsn_igb_fbf	-0.514352343843834	-1.22487675897878	0.223715060442802
852	sid_lit_dgb_dut_tig_gam_wly_eng_azi_uzb_tsn_ind_dyu_mol_rus_bsq_rom_sod_bem_cnt_ctl_krd_swa_ita_lda_ben_est_ses_ven_hun_urd_mlt_geo_cze_nor_prs_arw_anl_owc_pol_fin_swt_mao_lat_sun_jpn_tml_kor_hin_bul_ewe_swe_bat_grk_heb_mly_mnd_afr_zul_fre_hau_ger_spa_ukr_por_qcu_pan_guj_glc_xho_chh_bos_aeg_svk_tag_scr_cic_alb_tsw_jav_tha_amh_knd_igb_fbf_aze_slo_mcd_tur_bam_vie_amr_moo_akn_yor	-0.487985034527148	-1.16142087638271	0.248443037684766
853	chh_pan_dgb_arw_mlt_tig_sid_bul_aze_azi_igb_mly_tsw_pol_grk_bsq_slo_amr_zul_mnd_urd_swe_moo_glc_tsn_por_fin_swt_bam_est_mcd_hau_geo_nor_spa_dut_alb_sod_amh_prs_hun_yor_bat_bos_tag_jpn_tml_kor_svk_ukr_lda_cze_ind_mol_anl_mao_cnt_scr_ses_lit_owc_krd_ben_rus_rom_qcu_ita_ger_hin_akn_aeg_lat_wly_ctl_sun_afr_cic_guj_fbf_jav_tha_gam_knd_xho_ewe_uzb_fre_eng_tur_dyu_vie_heb_bem_swa_ven	0.0822816562748652	0.193687057926417	0.846843340054577
854	mlt_hin_dgb_prs_owc_amr_chh_lit_aze_uzb_fbf_ind_bem_lat_glc_bsq_afr_amh_ses_mnd_krd_rus_tsw_ukr_dyu_ita_hun_tsn_ven_fin_pan_tig_geo_por_arw_scr_grk_gam_heb_svk_est_swa_tag_mcd_mao_jpn_tml_kor_slo_guj_swt_swe_jav_ger_wly_sun_cnt_bos_moo_urd_anl_bul_rom_nor_ben_qcu_spa_ctl_pol_bam_hau_mol_sid_eng_mly_cze_ewe_fre_akn_bat_tha_aeg_knd_yor_igb_azi_dut_alb_tur_xho_vie_sod_cic_zul_lda	-0.083317635324089	-0.196256307527661	0.844837773276658
855	anl_guj_ewe_lit_mlt_owc_sod_mol_tur_azi_akn_mly_dyu_prs_bos_bsq_alb_heb_swa_mnd_ctl_bul_tsw_svk_ses_dut_est_bam_yor_hun_scr_aeg_geo_grk_urd_nor_mcd_amr_gam_ben_fin_xho_sun_cze_bat_jpn_knd_kor_arw_ger_fbf_spa_mao_pan_chh_ind_cnt_glc_ven_eng_wly_pol_ita_krd_rus_qcu_slo_swe_afr_zul_hau_lat_amh_rom_jav_fre_bem_por_dgb_tag_tha_sid_tml_moo_tsn_aze_ukr_hin_uzb_cic_vie_tig_lda_igb_swt	-0.674082986325681	-1.61404257606065	0.109906258512979
856	wly_dut_moo_rom_hau_owc_heb_ukr_tur_azi_dyu_bat_tsw_guj_lat_bsq_eng_anl_cic_mnd_slo_arw_bem_glc_igb_fre_est_ses_yor_hun_grk_sid_geo_cze_ben_urd_afr_aeg_sod_pol_fin_ven_sun_nor_mao_jpn_knd_kor_prs_ctl_swt_por_mly_ita_chh_ind_cnt_krd_akn_mcd_mlt_swe_pan_ger_scr_qcu_lit_alb_bul_xho_amh_svk_amr_hin_jav_rus_ewe_mol_bam_tag_tha_tig_tml_fbf_tsn_aze_spa_bos_uzb_zul_vie_gam_dgb_lda_swa	-0.753686166915203	-1.80988727576197	0.0735432736464765
857	amr_alb_ven_hin_sod_heb_hau_ita_aze_uzb_bam_sun_yor_prs_pol_bsq_nor_tig_igb_cnt_rom_dut_swt_cze_cic_mcd_est_swa_ses_hun_krd_mlt_geo_scr_bul_rus_por_sid_chh_fre_fin_xho_ind_lat_tag_jpn_tml_kor_swe_ukr_dyu_slo_jav_pan_aeg_mao_mnd_grk_akn_lit_anl_ben_svk_afr_ctl_qcu_mol_arw_eng_ewe_gam_glc_wly_spa_bat_guj_bem_bos_zul_mly_tha_owc_knd_lda_tsw_tur_urd_ger_azi_fbf_vie_amh_tsn_moo_dgb	-0.342777367435537	-0.81252794730097	0.418563839602598
858	amh_pan_dgb_swe_chh_tig_anl_mol_tur_aze_cic_jav_yor_pol_krd_bsq_afr_hau_swa_cnt_ukr_mcd_lda_lat_moo_ctl_hun_fbf_igb_fin_alb_gam_geo_guj_slo_nor_bos_wly_heb_grk_est_dyu_mly_hin_sun_jpn_tml_kor_rus_arw_ewe_fre_tag_ita_aeg_bat_mnd_dut_akn_bul_sid_prs_ben_glc_rom_qcu_cze_ger_urd_tsw_sod_eng_amr_spa_mao_scr_xho_svk_tsn_ind_tha_owc_knd_zul_bam_azi_lit_por_uzb_swt_vie_mlt_bem_ses_ven	0.172479349027887	0.40577327406938	0.68584126519052
859	chh_fre_ses_afr_wly_heb_hau_cze_tur_uzb_igb_mly_yor_svk_eng_bsq_mol_anl_xho_mnd_ita_bul_bem_bos_zul_ben_fin_bam_cic_hun_pol_amh_geo_dut_arw_nor_pan_sid_amr_ukr_est_swa_bat_ctl_tag_jpn_knd_kor_mcd_urd_dyu_slo_jav_spa_tig_ind_cnt_swe_dgb_krd_owc_hin_rom_rus_alb_qcu_scr_prs_ger_tsw_mlt_grk_gam_lat_mao_por_tsn_lit_lda_sun_tha_sod_tml_fbf_moo_azi_guj_glc_aze_swt_vie_aeg_ven_ewe_akn	-0.361780534737432	-0.856821326097356	0.393746117272544
860	sod_por_ewe_lat_chh_heb_mlt_cze_azi_uzb_swa_mao_ven_ukr_guj_bsq_rom_aeg_ses_cnt_slo_lit_xho_afr_moo_bos_est_igb_tsw_hun_ben_amh_geo_dut_spa_urd_fre_owc_gam_krd_fin_tsn_jav_svk_bat_jpn_tml_kor_rus_glc_bam_grk_tag_prs_amr_sun_mnd_mol_dgb_bul_hau_pan_alb_mcd_ita_qcu_pol_ctl_eng_cic_wly_hin_sid_scr_ind_arw_yor_ger_lda_mly_tha_tig_knd_zul_bem_aze_nor_swe_tur_akn_vie_anl_fbf_swt_dyu	-0.618243512600684	-1.4767063583224	0.143132614988264
861	mlt_swe_dgb_scr_anl_heb_owc_cze_azi_aze_ses_sun_akn_guj_ita_bsq_rus_amr_ven_cnt_mcd_krd_tsw_slo_swa_urd_hun_tsn_bam_fin_hin_sod_geo_bul_dut_prs_pol_aeg_wly_fre_est_zul_mao_spa_tag_jpn_tml_kor_lit_lat_dyu_nor_mly_ger_hau_bat_mnd_arw_yor_rom_sid_pan_ukr_bos_ben_qcu_mol_ctl_svk_fbf_chh_grk_amh_afr_ind_por_ewe_glc_igb_jav_tha_gam_knd_xho_swt_tur_alb_eng_uzb_cic_vie_tig_moo_lda_bem	-0.560459763560376	-1.33634853218773	0.184695849060688
862	mlt_ita_bam_nor_heb_gam_wly_bos_uzb_tur_ses_mao_dyu_spa_mcd_bsq_hin_chh_cic_cnt_eng_prs_lda_glc_swt_pol_hun_swa_zul_est_pan_sid_geo_rom_mol_krd_rus_amr_sod_dut_fin_fbf_jav_cze_mly_jpn_knd_kor_lit_arw_yor_grk_tag_fre_amh_sun_mnd_ctl_moo_lat_hau_ger_alb_afr_scr_qcu_ben_guj_por_tsw_aeg_swe_anl_urd_ind_slo_ven_svk_ewe_bat_tha_owc_tml_akn_tsn_aze_bul_ukr_azi_igb_vie_tig_bem_dgb_xho	0.877679865417441	2.09425606447979	0.0389570711394248
863	heb_bos_ewe_spa_gam_tig_sod_ukr_uzb_azi_bem_mao_cic_hin_ben_bsq_mol_amh_ses_mnd_ita_urd_tsn_bul_bam_lit_hun_tsw_lda_fin_eng_wly_geo_swe_mcd_prs_krd_anl_hau_scr_est_moo_mly_pol_jav_jpn_knd_kor_guj_alb_swt_glc_tag_ger_aeg_bat_cnt_rom_dyu_grk_mlt_rus_pan_arw_ctl_qcu_svk_dut_slo_fbf_owc_por_amr_cze_sun_afr_zul_lat_swa_ind_tha_chh_tml_akn_ven_aze_fre_nor_tur_dgb_vie_sid_yor_xho_igb	0.219521050411587	0.516640002754002	0.606633886773784
864	sod_bos_ewe_alb_gam_chh_tig_ctl_uzb_tur_dyu_bat_swa_hin_arw_bsq_glc_heb_swt_mnd_afr_dut_bam_ben_bem_fre_hun_zul_tsw_est_ukr_amr_geo_lat_eng_nor_grk_hau_owc_spa_fin_lda_sun_rom_tag_jpn_tml_kor_krd_mcd_moo_por_mao_ita_aeg_jav_cnt_svk_fbf_rus_wly_pol_prs_ger_pan_qcu_bul_slo_lit_igb_amh_guj_sid_scr_ind_urd_xho_mol_dgb_mly_tha_anl_knd_yor_cic_azi_swe_cze_aze_akn_vie_mlt_tsn_ses_ven	-0.587047758616985	-1.40210240420503	0.164213694062849
865	sid_guj_yor_lat_mlt_anl_sod_hin_tur_azi_dgb_jav_bem_glc_eng_bsq_lit_aeg_ewe_mnd_mcd_nor_xho_rus_igb_rom_est_swa_lda_fin_urd_tig_geo_ctl_grk_svk_afr_chh_gam_ita_hun_moo_ind_fre_mao_jpn_tml_kor_arw_dut_cic_ukr_tag_bul_hau_sun_cnt_pan_swt_spa_amr_prs_ben_por_pol_qcu_swe_scr_slo_bam_owc_krd_wly_bos_mly_cze_fbf_alb_zul_bat_tha_amh_knd_dyu_ses_uzb_mol_ger_aze_ven_vie_heb_tsn_akn_tsw	-0.441859535155178	-1.04947759210057	0.296677974245629
866	gam_grk_tsw_spa_heb_sod_wly_fre_tur_uzb_tsn_mao_moo_ctl_svk_bsq_dut_mlt_bam_mnd_ben_eng_zul_alb_ven_nor_hun_swa_dgb_fin_ita_tig_geo_ukr_bul_cze_por_aeg_hau_ger_est_igb_ind_arw_sun_jpn_tml_kor_urd_mcd_dyu_rom_bat_glc_sid_jav_cnt_lat_ewe_hin_owc_scr_mol_rus_swe_qcu_pan_pol_prs_yor_amh_bos_anl_guj_mly_afr_bem_krd_fbf_tag_tha_chh_knd_swt_ses_aze_lit_slo_azi_akn_vie_amr_cic_lda_xho	-0.298599370957233	-0.706648143717006	0.481551907581178
867	anl_spa_bam_ger_aeg_sid_gam_ctl_tur_uzb_dyu_mao_ven_rus_mcd_bsq_grk_amh_swa_mnd_glc_eng_fbf_urd_bem_guj_hun_ewe_tsw_fin_bos_heb_geo_fre_por_lit_ben_hau_mlt_mol_est_akn_mly_pan_sun_jpn_knd_kor_prs_lat_swt_swe_tag_nor_wly_ind_cnt_arw_igb_scr_tig_slo_svk_ukr_rom_qcu_afr_alb_hin_dgb_owc_bul_sod_krd_bat_pol_tsn_cze_zul_jav_tha_chh_tml_xho_cic_azi_ita_dut_aze_moo_vie_amr_yor_lda_ses	-0.407762376636665	-0.968446410370145	0.335333333436806
868	amr_mcd_swt_bos_amh_chh_gam_cze_azi_uzb_lda_mao_zul_mol_ben_bsq_spa_heb_xho_mnd_arw_ukr_ven_por_ses_lat_fin_akn_fbf_hun_guj_wly_geo_urd_rus_dut_ctl_sod_sid_lit_est_tsn_mly_bul_jav_jpn_knd_kor_fre_afr_swa_ita_sun_nor_aeg_ind_cnt_prs_ewe_rom_anl_slo_eng_hin_scr_qcu_glc_svk_pol_bem_owc_ger_tig_swe_bat_alb_tsw_krd_bam_tag_tha_hau_tml_dyu_yor_aze_grk_pan_tur_cic_vie_mlt_moo_dgb_igb	-0.0758741940102628	-0.178770472040291	0.858506806945386
869	sod_bos_cic_urd_aeg_mlt_amh_por_tur_azi_moo_jav_tsn_arw_hin_bsq_grk_tig_ses_cnt_fre_alb_ven_bul_dgb_eng_hun_akn_tsw_est_glc_anl_geo_mol_ger_slo_rus_gam_hau_lit_fin_xho_mly_guj_mao_jpn_knd_kor_rom_afr_zul_spa_tag_ben_owc_bat_mnd_ita_lda_prs_sid_svk_pan_dut_ctl_qcu_pol_mcd_krd_bem_amr_ukr_chh_nor_ind_cze_ewe_scr_swa_sun_tha_wly_tml_bam_dyu_aze_swe_lat_uzb_yor_vie_heb_swt_fbf_igb	-0.12738099207444	-0.300741022562389	0.76428328994641
870	anl_hin_swa_nor_sid_hau_gam_pan_azi_uzb_bem_tag_fbf_bos_rom_bsq_grk_amr_bam_mnd_spa_ita_ses_lat_cic_alb_est_zul_ven_fin_afr_wly_geo_cze_ukr_bul_mcd_owc_mlt_guj_hun_xho_bat_ctl_mly_jpn_tml_kor_lit_krd_igb_ben_ind_glc_aeg_mao_cnt_por_tsw_scr_sod_rus_dut_mol_arw_qcu_svk_eng_slo_swt_amh_pol_heb_fre_jav_prs_yor_urd_dgb_sun_tha_tig_knd_tsn_dyu_aze_swe_ger_tur_akn_vie_chh_lda_ewe_moo	0.227975814813099	0.536064014700739	0.593194164756329
871	sod_rus_tsw_bul_amh_wly_anl_arw_tur_azi_ewe_sun_bem_dut_mcd_bsq_scr_tig_akn_mnd_cze_urd_yor_afr_fbf_nor_hun_dgb_cic_fin_mol_gam_geo_ukr_eng_alb_krd_aeg_hau_ben_est_swt_mao_grk_bat_jpn_tml_kor_spa_por_lda_slo_tag_fre_sid_mly_cnt_ctl_moo_pan_amr_prs_rom_bos_guj_qcu_svk_ita_ger_xho_owc_pol_mlt_lit_jav_hin_zul_lat_ven_ind_tha_chh_knd_ses_tsn_uzb_swe_glc_aze_swa_vie_heb_dyu_igb_bam	0.00276605419290979	0.00651641998130401	0.994814643910109
872	chh_nor_tsw_por_mlt_amh_amr_bul_uzb_aze_zul_tag_dgb_cze_afr_bsq_glc_sid_akn_cnt_alb_spa_moo_lit_lda_eng_fin_ewe_ses_est_mol_tig_geo_scr_mcd_hin_grk_hau_gam_svk_hun_fbf_bat_rus_mao_jpn_knd_kor_guj_pol_swa_fre_ind_ben_heb_mly_mnd_bos_ven_swe_anl_pan_arw_ctl_krd_qcu_urd_slo_dut_swt_owc_ita_aeg_prs_jav_ukr_bam_lat_igb_sun_tha_wly_tml_yor_tsn_tur_rom_ger_azi_cic_vie_sod_dyu_xho_bem	0.873393713530437	2.07973343775902	0.0403016167724244
873	chh_ita_bam_ctl_heb_amr_sid_fre_tur_aze_ven_sun_moo_slo_pol_bsq_rom_gam_tsn_cnt_lit_afr_cic_bos_akn_mcd_hun_fbf_ewe_est_mol_wly_geo_alb_scr_nor_bul_hau_aeg_ben_fin_dyu_bat_pan_mao_jpn_knd_kor_rus_por_ses_spa_tag_cze_mlt_ind_mnd_arw_bem_lat_anl_dut_urd_ger_hin_qcu_swe_grk_svk_dgb_sod_glc_amh_ukr_mly_prs_lda_guj_xho_jav_tha_tig_tml_igb_swt_azi_krd_eng_uzb_tsw_vie_owc_yor_zul_swa	0.242284192912317	0.570344975942947	0.569819147239013
874	owc_spa_bem_prs_tig_wly_aeg_scr_uzb_azi_lda_jav_ewe_eng_arw_bsq_mcd_heb_yor_cnt_ger_bos_zul_slo_ses_swe_est_swa_bam_hun_hin_amr_geo_krd_alb_nor_urd_hau_gam_grk_fin_tsn_sun_rom_ind_jpn_tml_kor_pan_rus_xho_ita_mao_ctl_sid_mly_mnd_mol_dgb_por_chh_afr_svk_dut_lit_qcu_guj_pol_cze_cic_anl_fre_amh_glc_tag_bul_akn_ukr_igb_bat_tha_sod_knd_ven_fbf_aze_ben_lat_tur_tsw_vie_mlt_dyu_moo_swt	-0.544630452382686	-1.29881739079838	0.19721773565401
875	amr_bul_dyu_lat_amh_owc_gam_scr_tur_aze_tsn_mly_bam_alb_krd_bsq_pol_aeg_ses_mnd_slo_swe_bem_ctl_fbf_pan_fin_swt_ven_est_fre_wly_geo_arw_guj_eng_mcd_anl_chh_ben_hun_yor_tag_urd_bat_jpn_knd_kor_afr_dut_swa_bos_sun_nor_hau_ind_cnt_por_igb_ukr_sod_hin_lit_glc_cze_qcu_svk_rom_grk_moo_tig_rus_heb_spa_mao_ger_xho_mol_dgb_jav_tha_sid_tml_zul_tsw_azi_ita_prs_uzb_akn_vie_mlt_lda_cic_ewe	-0.137359866136402	-0.323926239857191	0.746721240498094
876	chh_ukr_zul_lat_anl_mlt_aeg_mcd_azi_tur_swt_jav_fbf_bos_afr_bsq_krd_gam_dgb_cnt_ben_slo_dyu_fre_akn_lit_fin_swa_bem_est_ctl_hau_geo_por_pan_cze_ger_wly_amr_rom_hun_cic_tag_svk_bat_jpn_knd_kor_glc_arw_moo_nor_mly_mol_sod_sun_mnd_prs_bam_scr_tig_pol_rus_hin_dut_qcu_ita_urd_grk_ses_owc_spa_heb_eng_mao_guj_igb_alb_xho_ind_tha_amh_tml_tsw_ven_uzb_bul_swe_aze_tsn_vie_sid_lda_yor_ewe	-0.20289650945262	-0.478793859294348	0.633209083421938
877	amr_bul_ven_grk_sid_chh_heb_dut_aze_tur_dyu_ind_fbf_pan_cze_bsq_swe_hau_bem_cnt_eng_prs_akn_rus_lda_rom_fin_dgb_cic_est_afr_owc_geo_fre_arw_ger_spa_aeg_mlt_ukr_hun_tsw_tag_ctl_jav_jpn_knd_kor_lat_bos_yor_pol_sun_guj_wly_bat_mnd_nor_swt_svk_amh_mol_slo_scr_glc_qcu_mcd_ita_ben_xho_sod_urd_tig_por_mao_hin_moo_lit_zul_mly_tha_gam_tml_bam_ses_azi_alb_krd_uzb_ewe_vie_anl_tsn_igb_swa	-1.02827899250387	-2.50694371251441	0.0139134848640397
878	anl_guj_yor_pan_sod_gam_amr_hin_tur_uzb_ewe_ind_swa_eng_urd_bsq_krd_aeg_swt_mnd_ukr_mcd_lda_scr_dyu_ita_fin_ses_bem_est_lat_wly_geo_rom_rus_svk_bos_mlt_hau_afr_hun_xho_bat_arw_mly_jpn_knd_kor_dut_mol_igb_nor_sun_pol_tig_jav_cnt_ben_ven_grk_heb_fre_ctl_spa_ger_qcu_alb_slo_cze_dgb_sid_prs_chh_swe_mao_glc_cic_bul_tsn_tag_tha_amh_tml_moo_fbf_aze_lit_por_azi_zul_vie_owc_akn_tsw_bam	-0.493039803237037	-1.17204432120686	0.244173007832925
879	heb_nor_bem_fre_chh_amr_gam_bos_aze_uzb_dyu_sun_swa_pol_rus_bsq_svk_mlt_cic_cnt_ger_glc_ven_rom_bam_afr_hun_ses_zul_est_spa_wly_geo_dut_arw_urd_eng_sod_hau_swe_fin_akn_ind_guj_jav_jpn_knd_kor_slo_lat_dgb_por_tag_scr_amh_mly_mnd_prs_igb_ita_aeg_mcd_lit_pan_ctl_qcu_hin_alb_ukr_tsw_tig_krd_owc_cze_bat_bul_ewe_ben_fbf_mao_tha_sid_tml_tsn_lda_azi_mol_grk_tur_xho_vie_anl_moo_yor_swt	-0.735285188019729	-1.76662990556955	0.0805712070291635
880	amr_ctl_dgb_hin_wly_chh_heb_scr_tur_aze_swt_jav_tsw_arw_lit_bsq_ukr_owc_ses_mnd_slo_swe_ven_dut_lda_ger_fin_bem_bam_est_guj_hau_geo_afr_alb_krd_ita_sod_sid_bos_hun_xho_sun_eng_mao_jpn_knd_kor_lat_spa_dyu_urd_tag_ben_tig_mly_cnt_mcd_yor_nor_amh_prs_glc_bul_pan_qcu_cze_pol_svk_tsn_anl_mol_gam_grk_bat_rom_moo_fre_ewe_ind_tha_aeg_tml_igb_swa_uzb_rus_por_azi_fbf_vie_mlt_akn_zul_cic	-0.401411195856217	-0.952848287079452	0.343136941080286
881	anl_fre_xho_cze_tig_wly_amh_scr_aze_tur_fbf_mao_tsn_por_alb_bsq_pan_hau_swa_mnd_guj_nor_swt_mcd_dgb_ben_fin_ewe_yor_est_lit_mlt_geo_glc_ita_hin_urd_aeg_amr_dut_hun_bem_sun_pol_jav_jpn_tml_kor_ukr_mol_moo_svk_ind_afr_heb_mly_cnt_swe_bam_rus_owc_bos_grk_bul_arw_qcu_prs_krd_eng_lda_chh_rom_sod_slo_tag_ctl_igb_spa_dyu_bat_tha_sid_knd_tsw_cic_azi_ger_lat_uzb_ven_vie_gam_zul_ses_akn	-0.334358580445867	-0.792392440601142	0.430148568772507
882	amh_ita_swt_afr_amr_hau_anl_krd_tur_aze_xho_jav_tsn_pan_scr_bsq_grk_sod_dgb_cnt_glc_nor_bam_urd_akn_cze_est_ewe_ses_fin_eng_mlt_geo_lit_alb_fre_bos_wly_heb_rom_hun_bem_tag_por_mly_jpn_knd_kor_swe_arw_zul_ben_bat_svk_owc_sun_mnd_ctl_cic_mcd_gam_hin_bul_spa_dut_qcu_prs_ukr_guj_swa_aeg_slo_sid_mol_ind_pol_fbf_lat_moo_mao_tha_chh_tml_ven_igb_uzb_rus_ger_azi_dyu_vie_tig_yor_lda_tsw	-0.0355517813666921	-0.083773976193751	0.933416202418304
883	sid_mol_tsn_grk_sod_tig_gam_cze_uzb_azi_swa_sun_tsw_bul_lit_bsq_nor_aeg_akn_cnt_rom_hin_lda_glc_bem_dut_fin_swt_dyu_est_rus_anl_geo_spa_ben_pol_ita_owc_heb_por_hun_moo_mly_svk_tag_jpn_knd_kor_arw_fre_zul_ukr_mao_slo_chh_bat_mnd_bos_dgb_swe_amr_krd_urd_scr_eng_qcu_mcd_afr_ctl_ses_wly_guj_hau_lat_ind_pan_bam_alb_yor_jav_tha_mlt_tml_igb_ewe_tur_prs_ger_aze_ven_vie_amh_cic_fbf_xho	-0.820310503991709	-1.9790757689961	0.0507650395921127
884	sod_svk_akn_nor_owc_mlt_tig_pol_tur_aze_ewe_sun_ses_mol_ben_bsq_ukr_sid_lda_cnt_urd_grk_tsw_lit_cic_bos_hun_xho_swt_fin_swe_anl_geo_prs_krd_afr_alb_amr_gam_glc_est_zul_bat_eng_ind_jpn_knd_kor_fre_pan_moo_por_mly_ger_hau_jav_mnd_slo_ven_dut_wly_ita_guj_ctl_arw_qcu_hin_scr_mcd_igb_heb_cze_aeg_rus_mao_rom_swa_spa_dyu_tag_tha_chh_tml_bem_bam_azi_bul_lat_uzb_fbf_vie_amh_tsn_dgb_yor	-0.100321797889767	-0.23654602743108	0.813529220833642
885	amr_urd_fbf_hin_tig_aeg_amh_bul_azi_tur_xho_ind_bem_krd_bos_bsq_grk_heb_tsw_mnd_ctl_arw_yor_por_tsn_lat_fin_moo_akn_hun_mol_sid_geo_pan_rus_dut_ger_sod_wly_afr_est_dyu_tag_pol_bat_jpn_tml_kor_mcd_ita_igb_eng_mly_rom_anl_mao_cnt_lit_ven_scr_gam_alb_slo_swe_cze_qcu_spa_ukr_svk_ses_mlt_prs_chh_ben_jav_guj_zul_nor_dgb_sun_tha_hau_knd_lda_swa_aze_glc_fre_uzb_cic_vie_owc_bam_ewe_swt	-0.310796969005128	-0.734755765560583	0.464336961056922
886	sid_cze_dgb_por_chh_hau_gam_ben_uzb_aze_zul_mly_tsw_pol_mcd_bsq_fre_mlt_fbf_cnt_urd_bos_swa_afr_ses_lit_hun_ewe_dyu_fin_alb_tig_geo_dut_slo_ukr_mol_sod_amh_rus_est_ven_ind_hin_sun_jpn_knd_kor_arw_spa_bem_rom_mao_swe_amr_tag_mnd_ita_bam_prs_heb_svk_glc_scr_nor_qcu_krd_ctl_ger_swt_owc_eng_wly_pan_jav_guj_yor_grk_moo_bat_tha_anl_tml_xho_lda_azi_bul_lat_tur_tsn_vie_aeg_igb_cic_akn	0.109146186820011	0.257237354344687	0.797563836744964
887	tig_cze_ewe_lit_amh_aeg_gam_guj_aze_azi_lda_mao_zul_ukr_krd_bsq_bul_heb_igb_cnt_pol_lat_dgb_ger_tsw_nor_fin_akn_bem_hun_svk_wly_geo_glc_ctl_arw_eng_sid_owc_urd_est_ven_ind_dut_jav_jpn_knd_kor_hin_rus_bam_rom_bat_afr_amr_sun_mnd_bos_dyu_ben_sod_pan_prs_spa_slo_qcu_alb_mcd_mol_swa_hau_swe_mlt_scr_tag_por_fbf_fre_moo_mly_tha_chh_tml_ses_xho_uzb_ita_grk_tur_tsn_vie_anl_swt_yor_cic	-0.81066902194951	-1.95835417281474	0.0531848898876648
888	owc_lat_zul_ukr_tig_amh_gam_glc_aze_azi_moo_tag_bam_cze_bos_bsq_fre_heb_akn_mnd_krd_ben_igb_alb_fbf_arw_est_lda_ven_hun_rus_mlt_geo_pan_bul_afr_urd_aeg_sod_ctl_fin_yor_sun_guj_mly_jpn_tml_kor_mcd_mol_dgb_pol_bat_svk_wly_jav_cnt_por_cic_grk_amr_dut_hin_scr_spa_qcu_lit_swe_ger_bem_sid_ita_anl_prs_ind_slo_tsw_rom_xho_mao_tha_hau_knd_ses_swt_tur_eng_nor_uzb_dyu_vie_chh_ewe_swa_tsn	-0.319606685366746	-0.756668985568395	0.451160846468466
889	aeg_scr_moo_krd_mlt_tig_amr_bos_uzb_aze_zul_bat_xho_hin_afr_bsq_eng_chh_dgb_mnd_por_swe_ses_ukr_akn_cze_est_ewe_ven_fin_guj_owc_geo_rus_svk_glc_dut_anl_wly_pol_hun_igb_mao_lat_mly_jpn_knd_kor_slo_ben_lda_ita_ind_ger_hau_tag_cnt_lit_tsw_prs_gam_arw_fre_rom_spa_qcu_bul_pan_alb_fbf_sod_mcd_amh_ctl_sun_mol_dyu_grk_bem_jav_tha_sid_tml_yor_tsn_tur_urd_nor_azi_bam_vie_heb_swt_cic_swa	-0.149582007764834	-0.352753273857947	0.725071649643341
890	sid_ben_ven_slo_sod_owc_mlt_eng_uzb_tur_bam_jav_ewe_afr_glc_bsq_pan_tig_dgb_mnd_mcd_alb_bem_ita_tsn_bul_est_swt_tsw_fin_arw_heb_geo_fre_krd_dut_scr_aeg_gam_hin_hun_yor_bat_swe_sun_jpn_knd_kor_rom_prs_xho_ger_mly_ctl_hau_mao_cnt_urd_igb_por_chh_lit_bos_nor_cze_qcu_ukr_lat_spa_dyu_wly_guj_amr_svk_tag_pol_moo_grk_lda_ind_tha_anl_tml_fbf_zul_azi_mol_rus_aze_swa_vie_amh_akn_cic_ses	-0.570621928860622	-1.3616896592418	0.176585474889285
891	amr_mcd_ven_scr_amh_heb_gam_bul_tur_azi_yor_mao_bam_slo_arw_bsq_rom_mlt_ewe_mnd_swe_nor_dyu_spa_swt_glc_est_ses_lda_fin_ben_sod_geo_hin_cze_prs_afr_wly_chh_por_hun_dgb_bat_pan_tag_jpn_tml_kor_ukr_alb_tsn_ita_ind_urd_owc_sun_cnt_grk_swa_rus_hau_eng_pol_krd_mol_qcu_ctl_guj_dut_cic_anl_fre_tig_svk_jav_ger_zul_lit_xho_mly_tha_aeg_knd_igb_moo_aze_lat_bos_uzb_fbf_vie_sid_akn_tsw_bem	-0.124344348379292	-0.293223622394015	0.770004534773788
892	tig_bul_swa_nor_sod_anl_owc_glc_aze_uzb_dgb_jav_zul_bos_pan_bsq_slo_chh_cic_cnt_pol_grk_tsw_lit_dyu_ben_hun_bem_tsn_fin_ita_hau_geo_cze_por_dut_hin_aeg_gam_ukr_est_ven_mly_ger_ind_jpn_knd_kor_prs_scr_fbf_mol_tag_swe_sid_sun_mnd_urd_xho_lat_wly_fre_guj_rus_svk_qcu_rom_alb_ctl_ses_amr_mcd_mlt_krd_mao_spa_yor_arw_bam_bat_tha_amh_tml_moo_igb_azi_eng_afr_tur_ewe_vie_heb_swt_lda_akn	-0.255684622437323	-0.604621432889297	0.546902892150459
893	mlt_dut_xho_spa_sod_heb_wly_lit_aze_tur_fbf_jav_ewe_prs_pol_bsq_lat_gam_dgb_cnt_glc_rus_lda_fre_cic_eng_fin_swa_ven_hun_mol_owc_geo_ger_ukr_grk_afr_sid_anl_alb_est_akn_mao_cze_ind_jpn_knd_kor_slo_urd_dyu_pan_mly_mcd_chh_sun_mnd_ita_bam_swe_aeg_svk_nor_por_scr_qcu_guj_bul_rom_tsw_amh_bos_amr_ben_bat_hin_bem_krd_tsn_tag_tha_hau_tml_ses_igb_azi_arw_ctl_uzb_swt_vie_tig_moo_yor_zul	-0.544779598491448	-1.29737014064681	0.197712945179106
894	chh_nor_bam_pan_wly_sod_owc_bul_aze_tur_cic_jav_ven_urd_ger_bsq_ukr_aeg_tsw_cnt_ctl_lit_bem_glc_swt_arw_est_ses_swa_fin_guj_gam_geo_scr_ita_fre_afr_anl_heb_eng_hun_dyu_mao_alb_ind_jpn_tml_kor_hin_dut_moo_krd_mly_pol_amh_sun_mnd_ben_lda_mol_mlt_spa_mcd_prs_svk_qcu_rom_bos_grk_fbf_amr_lat_sid_rus_tag_por_yor_slo_xho_bat_tha_tig_knd_akn_dgb_azi_cze_swe_uzb_ewe_vie_hau_tsn_igb_zul	-0.405124605790044	-0.962123990516396	0.338482281687212
895	aeg_eng_zul_hin_amh_mlt_gam_ctl_tur_azi_tsn_ind_bam_bos_guj_bsq_spa_heb_tsw_cnt_dut_ben_lda_mol_fbf_lit_fin_xho_dgb_hun_pol_amr_geo_ita_glc_rom_afr_owc_sid_urd_est_yor_mly_arw_sun_jpn_tml_kor_mcd_bul_moo_grk_tag_slo_chh_bat_mnd_svk_ewe_lat_tig_fre_rus_krd_ukr_qcu_nor_scr_swe_ven_sod_por_anl_alb_mao_cze_igb_pan_swt_jav_tha_hau_knd_dyu_bem_uzb_ger_prs_aze_cic_vie_wly_swa_akn_ses	-0.189275436761999	-0.446656059802585	0.656161784369452
896	amr_swe_zul_krd_amh_gam_hau_por_tur_uzb_lda_mly_moo_mcd_dut_bsq_svk_sod_ven_mnd_spa_slo_ewe_ger_bem_fre_est_tsw_igb_hun_grk_tig_geo_guj_eng_arw_cze_wly_mlt_mol_fin_tsn_bat_urd_ind_jpn_tml_kor_ukr_ben_yor_lit_mao_pan_owc_jav_cnt_bul_fbf_prs_chh_rom_bos_ctl_nor_qcu_glc_rus_afr_ses_aeg_alb_heb_ita_tag_hin_swa_lat_dgb_sun_tha_sid_knd_xho_akn_azi_pol_scr_aze_cic_vie_anl_dyu_bam_swt	-0.590259642842752	-1.40981692928401	0.161929284071834
897	amh_bul_igb_krd_amr_tig_sid_alb_azi_uzb_bem_sun_xho_ger_slo_bsq_ita_sod_tsw_mnd_grk_spa_swt_lit_akn_ctl_est_moo_yor_fin_bos_aeg_geo_dut_rom_mol_arw_wly_owc_rus_hun_fbf_bat_pol_mao_jpn_knd_kor_afr_scr_ven_nor_jav_swe_chh_ind_cnt_por_ewe_lat_mlt_hin_ben_pan_svk_qcu_ukr_mcd_cze_swa_heb_fre_gam_prs_mly_eng_lda_urd_tsn_tag_tha_anl_tml_dgb_ses_aze_glc_guj_tur_zul_vie_hau_bam_dyu_cic	-0.0390560366075785	-0.0922179181146677	0.926723259407349
898	hau_rom_swa_hin_aeg_amh_wly_lat_tur_uzb_xho_sun_zul_glc_pol_bsq_ger_mlt_ses_cnt_urd_mcd_fbf_prs_yor_alb_hun_igb_moo_est_guj_tig_geo_eng_bos_slo_dut_owc_gam_pan_fin_lda_tag_ita_mly_jpn_tml_kor_mol_bul_ewe_arw_ind_ctl_amr_jav_mnd_cze_ven_grk_sid_fre_swe_svk_ukr_qcu_krd_ben_scr_cic_heb_spa_anl_lit_mao_rus_dgb_nor_dyu_bat_tha_chh_knd_akn_bam_aze_afr_por_azi_bem_vie_sod_tsn_tsw_swt	0.941536246406969	2.24148748053917	0.0273730437158548
899	owc_afr_swt_grk_gam_tig_amh_scr_tur_aze_fbf_ind_zul_prs_arw_bsq_bos_chh_cic_cnt_lat_por_moo_slo_ven_hin_fin_dyu_ses_est_dut_amr_geo_ctl_alb_svk_ben_heb_wly_fre_hun_tsn_mly_rom_jav_jpn_knd_kor_eng_mcd_xho_spa_mao_pan_hau_tag_mnd_rus_swa_ita_sid_ukr_pol_ger_glc_qcu_krd_guj_cze_bem_mlt_swe_anl_lit_bat_bul_ewe_urd_lda_sun_tha_sod_tml_igb_bam_azi_mol_nor_uzb_akn_vie_aeg_yor_dgb_tsw	-0.215821076890943	-0.510597440322144	0.610842848135821
900	sod_ita_swt_eng_owc_wly_mlt_bos_azi_tur_xho_ind_ewe_hin_spa_bsq_bul_hau_bem_mnd_ger_ben_ven_glc_fbf_ctl_fin_dyu_zul_hun_urd_amh_geo_rom_fre_grk_alb_gam_heb_krd_est_tsw_mly_ukr_mao_jpn_knd_kor_lit_por_lda_lat_tag_rus_amr_sun_cnt_mcd_igb_swe_tig_slo_afr_cze_arw_qcu_guj_svk_scr_ses_sid_pol_anl_nor_bat_pan_dgb_prs_swa_jav_tha_aeg_tml_moo_bam_aze_dut_mol_uzb_yor_vie_chh_cic_tsn_akn	-0.107552282641535	-0.253639820251678	0.80033371946974
901	wly_ben_ses_scr_anl_aeg_sid_ger_uzb_aze_lda_mly_fbf_svk_alb_bsq_ctl_tig_xho_cnt_por_guj_dyu_arw_moo_pol_fin_dgb_igb_est_bul_amh_geo_prs_rom_ukr_mcd_hau_chh_urd_hun_tsn_jav_lit_mao_jpn_tml_kor_cze_grk_zul_dut_ind_bos_amr_sun_mnd_glc_tsw_nor_heb_krd_swe_fre_ita_qcu_lat_spa_afr_ven_owc_rus_sod_pan_tag_slo_ewe_mol_swa_bat_tha_mlt_knd_bam_swt_tur_eng_hin_azi_akn_vie_gam_yor_bem_cic	0.0975514834078448	0.229643614760806	0.818873031215825
[truncated: 99 more rows]
