# Supplementary material for: Future Tense and Economic Decisions: Controlling for Cultural Evolution
Source: PLoS One. 2015 Jul 17;10(7):e0132145. doi: 10.1371/journal.pone.0132145 (PMC4506144; doi:10.1371/journal.pone.0132145)
Supplement: S8 Appendix — See README files within the various sub-folders. (ZIP) [file pone.0132145.s008.zip › S3_Code/Residuals_new/PGLS/PermuteResults/permute_B_SavingsWITHINFAM_35000.csv]

	ftr	r	t	p
1	sod_spa_igb_prs_heb_chh_anl_urd_aze_azi_moo_tag_swt_guj_rus_bsq_pan_amh_cic_mnd_ger_glc_lda_mol_yor_cze_hun_ses_xho_fin_afr_aeg_geo_lat_bos_slo_fre_sid_owc_ben_est_fbf_mly_ita_mao_jpn_knd_kor_svk_krd_ven_grk_bat_eng_amr_ind_cnt_pol_dyu_rom_gam_bul_dut_hin_por_qcu_ukr_nor_mcd_dgb_mlt_lit_hau_arw_jav_alb_bam_ctl_ewe_sun_tha_tig_tml_tsw_akn_tur_swe_scr_uzb_swa_vie_wly_tsn_bem_zul	-0.067238333209521	-0.15833857611307	0.874533326235805
2	sid_prs_fbf_fre_wly_chh_aeg_glc_azi_aze_ven_mly_bem_bos_ger_bsq_rom_sod_tsn_cnt_lit_nor_swa_ben_swt_mol_hun_cic_dgb_fin_rus_anl_geo_ukr_por_afr_mcd_gam_hau_krd_est_yor_mao_alb_sun_jpn_tml_kor_ita_guj_bam_hin_jav_ctl_amr_ind_mnd_swe_zul_grk_amh_lat_eng_svk_dut_qcu_arw_bul_cze_ses_owc_pol_heb_urd_tag_scr_igb_slo_lda_bat_tha_tig_knd_dyu_xho_tur_spa_pan_uzb_moo_vie_mlt_ewe_tsw_akn	0.234406163811397	0.551692288675944	0.582482425359109
3	mlt_mol_bam_alb_chh_gam_owc_swe_tur_aze_bem_mao_moo_pol_slo_bsq_rom_amr_ewe_cnt_grk_spa_ses_svk_tsn_bul_fin_swt_dgb_est_lat_hau_geo_nor_glc_rus_hin_sod_sid_ger_hun_xho_tag_ukr_mly_jpn_tml_kor_bos_dut_ven_por_jav_arw_heb_bat_mnd_pan_tsw_ita_wly_lit_cze_scr_guj_qcu_prs_afr_mcd_akn_amh_urd_aeg_ben_ind_ctl_yor_fre_cic_sun_tha_anl_knd_zul_igb_azi_eng_krd_uzb_swa_vie_tig_dyu_lda_fbf	-0.530734089603564	-1.26360771013029	0.209529236564039
4	wly_arw_xho_hin_sod_amh_gam_mcd_uzb_tur_yor_mao_lda_rus_ctl_bsq_fre_anl_ewe_mnd_spa_glc_akn_svk_moo_grk_hun_cic_tsw_est_ukr_chh_geo_alb_por_pan_bos_hau_tig_cze_fin_swa_jav_bul_ind_jpn_knd_kor_lat_ita_bam_slo_tag_krd_aeg_mly_cnt_mol_bem_swe_sid_ger_urd_rom_afr_qcu_pol_scr_guj_swt_amr_nor_mlt_lit_bat_prs_zul_dut_igb_sun_tha_owc_tml_tsn_fbf_azi_ben_eng_aze_dgb_vie_heb_ses_ven_dyu	0.15000883583467	0.353003382791537	0.72488475816117
5	aeg_cze_lda_urd_sid_mlt_sod_ger_aze_uzb_igb_jav_tsw_mol_hin_bsq_ctl_hau_dyu_cnt_bos_spa_moo_slo_cic_ita_hun_ses_bem_fin_mcd_amr_geo_guj_pol_nor_alb_tig_heb_glc_est_bam_mly_fre_mao_jpn_tml_kor_swe_krd_akn_scr_sun_prs_anl_ind_mnd_afr_swa_pan_wly_lat_grk_bul_svk_qcu_eng_arw_ben_xho_amh_ukr_owc_lit_bat_por_fbf_rus_ewe_tag_tha_gam_knd_tsn_swt_tur_rom_dut_azi_ven_vie_chh_yor_dgb_zul	-0.553148134512843	-1.3185579486492	0.190554925349216
6	hau_lat_swa_spa_tig_sod_wly_arw_azi_uzb_swt_jav_zul_swe_fre_bsq_dut_amr_ewe_mnd_ben_pan_tsw_mol_yor_eng_fin_xho_igb_hun_urd_owc_geo_grk_glc_alb_afr_anl_mlt_lit_est_cic_sun_ctl_ind_jpn_tml_kor_bul_prs_ses_svk_bat_ukr_amh_mao_cnt_rus_fbf_mcd_aeg_ita_por_scr_pol_qcu_nor_krd_ger_dyu_heb_cze_gam_hin_mly_guj_ven_rom_bem_tag_tha_chh_knd_moo_lda_tur_slo_bos_aze_tsn_vie_sid_akn_dgb_bam	-0.166547825716136	-0.393078295338371	0.695161261744672
7	hau_pan_akn_arw_aeg_gam_tig_lat_uzb_tur_tsw_mao_bam_hin_svk_bsq_swe_owc_zul_mnd_spa_ukr_fbf_grk_ewe_eng_hun_cic_dyu_est_krd_amh_geo_bul_pol_cze_fre_amr_wly_bos_fin_dgb_tag_slo_sun_jpn_tml_kor_lit_rus_ven_ben_bat_ita_chh_ind_cnt_ctl_bem_afr_mlt_dut_scr_mcd_glc_qcu_alb_nor_guj_yor_anl_rom_sod_por_jav_mol_ses_urd_swt_mly_tha_sid_knd_tsn_lda_azi_prs_ger_aze_xho_vie_heb_moo_igb_swa	0.363370732395582	0.858614445191996	0.392760862782182
8	sod_krd_fbf_pol_mlt_aeg_gam_urd_azi_aze_ses_tag_tsw_guj_ukr_bsq_fre_amr_xho_mnd_eng_ctl_cic_mcd_akn_scr_fin_dyu_yor_hun_mol_chh_geo_hin_lit_bul_swe_owc_hau_rom_est_moo_jav_svk_mao_jpn_knd_kor_ben_pan_lda_lat_mly_rus_anl_bat_cnt_prs_ewe_alb_sid_dut_arw_ger_slo_qcu_ita_grk_glc_zul_amh_nor_wly_por_sun_afr_igb_bos_bem_ind_tha_tig_tml_ven_swa_uzb_spa_cze_tur_bam_vie_heb_dgb_swt_tsn	-0.363839735792069	-0.861815821461601	0.391005601438427
9	aeg_ben_dyu_prs_amh_sod_hau_eng_azi_uzb_ewe_mly_zul_arw_lat_bsq_spa_sid_swt_mnd_pan_rom_bem_nor_swa_por_fin_cic_xho_est_bos_mlt_geo_ger_glc_dut_swe_heb_amr_ctl_hun_fbf_jav_urd_mao_jpn_knd_kor_scr_slo_moo_hin_bat_lit_anl_ind_cnt_bul_tsn_cze_tig_alb_krd_fre_mol_qcu_mcd_rus_grk_tsw_wly_svk_gam_afr_tag_ukr_lda_guj_igb_sun_tha_chh_tml_ses_bam_aze_ita_pol_tur_yor_vie_owc_ven_akn_dgb	-0.813100759828705	-1.96864512033826	0.0519711490792979
10	sid_pan_ven_ger_aeg_chh_gam_svk_uzb_aze_dyu_mao_tsw_afr_eng_bsq_glc_heb_akn_cnt_swe_ctl_zul_hin_fbf_alb_fin_swa_dgb_hun_krd_owc_geo_urd_arw_prs_dut_amr_mlt_pol_est_igb_bat_ben_sun_jpn_tml_kor_guj_ukr_bam_bos_mly_mcd_hau_ind_mnd_mol_ses_rom_anl_cze_por_lat_spa_qcu_rus_scr_lit_tsn_tig_bul_wly_nor_tag_fre_yor_slo_lda_jav_tha_sod_knd_xho_cic_azi_grk_ita_tur_ewe_vie_amh_swt_bem_moo	0.0309810132290579	0.0729440498613809	0.942007294839681
11	sid_rus_swt_nor_chh_owc_mlt_ben_aze_uzb_yor_sun_fbf_ita_arw_bsq_urd_amr_zul_mnd_prs_slo_bem_grk_lda_swe_est_ewe_moo_fin_rom_wly_geo_guj_fre_mol_mcd_sod_gam_svk_hun_tsn_jav_eng_ind_jpn_knd_kor_alb_lat_ven_hin_bat_por_anl_tag_cnt_cze_akn_glc_heb_ger_spa_pol_dut_qcu_bos_pan_lit_cic_amh_bul_tig_krd_mao_afr_bam_ukr_igb_mly_tha_aeg_tml_dgb_dyu_tur_scr_ctl_azi_xho_vie_hau_tsw_ses_swa	-0.420659110452875	-0.998770587536081	0.320497479908099
12	sid_ben_cic_rus_tig_aeg_anl_krd_aze_azi_igb_jav_swt_bos_arw_bsq_mol_heb_dgb_mnd_nor_hin_zul_cze_dyu_grk_est_yor_xho_fin_ctl_chh_geo_ger_glc_pan_urd_sod_hau_alb_hun_akn_sun_fre_ind_jpn_knd_kor_eng_mcd_ses_slo_bat_dut_wly_tag_cnt_prs_ewe_lat_amh_swe_por_scr_svk_qcu_afr_bul_ita_bam_mlt_rom_owc_spa_mly_lit_moo_guj_bem_mao_tha_amr_tml_ven_tsn_tur_ukr_pol_uzb_swa_vie_gam_tsw_lda_fbf	-0.983815795604235	-2.38889445771626	0.0189186339279258
13	owc_glc_tsn_spa_aeg_mlt_anl_por_aze_uzb_cic_bat_lda_cze_bul_bsq_grk_hau_yor_cnt_dut_mol_ewe_hin_fbf_lat_hun_xho_igb_est_rus_gam_geo_alb_eng_rom_slo_tig_sod_svk_fin_ven_mao_nor_mly_jpn_knd_kor_arw_ctl_dgb_pol_jav_prs_heb_ind_mnd_lit_moo_urd_amh_afr_swe_mcd_ger_qcu_fre_guj_krd_akn_amr_ita_sid_pan_sun_scr_swt_bos_zul_tag_tha_chh_tml_bam_bem_tur_ukr_ben_azi_ses_vie_wly_dyu_swa_tsw	-0.195619185123917	-0.46176196104472	0.645330357064333
14	anl_por_bam_alb_sid_chh_amr_fre_tur_azi_fbf_mao_yor_ita_guj_bsq_lit_gam_swa_mnd_swe_ukr_swt_cze_moo_rus_hun_xho_ses_est_urd_hau_geo_hin_glc_pan_bos_owc_amh_svk_fin_cic_tag_krd_ind_jpn_tml_kor_nor_dut_akn_ben_mly_mcd_sod_jav_cnt_eng_tsw_bul_mlt_slo_arw_afr_grk_qcu_prs_mol_pol_dgb_tig_spa_aeg_lat_bat_ctl_ven_rom_lda_sun_tha_heb_knd_zul_dyu_aze_scr_ger_uzb_ewe_vie_wly_igb_tsn_bem	-0.0959561042287623	-0.226129194101757	0.821597181998456
15	owc_mcd_swa_bos_sod_amh_anl_arw_tur_aze_bam_mao_akn_nor_ben_bsq_ukr_hau_ses_mnd_guj_scr_xho_ita_fbf_bul_fin_dyu_dgb_est_alb_tig_geo_ger_pol_grk_glc_chh_heb_prs_hun_bem_sun_pan_jav_jpn_knd_kor_dut_rom_ewe_cze_tag_lat_aeg_ind_cnt_urd_swt_rus_amr_krd_ctl_slo_afr_qcu_fre_svk_eng_moo_mlt_spa_sid_swe_bat_hin_ven_mol_lda_mly_tha_wly_tml_zul_cic_uzb_por_lit_azi_tsn_vie_gam_igb_tsw_yor	-0.0951298725167399	-0.224098279494673	0.823172414725783
16	anl_mol_zul_ita_amh_hau_tig_pan_aze_tur_ven_tag_fbf_svk_bos_bsq_ben_sid_dgb_cnt_spa_rom_cic_ger_swa_guj_hun_swt_xho_fin_bul_amr_geo_por_dut_nor_arw_gam_owc_hin_est_yor_mly_grk_mao_jpn_knd_kor_afr_alb_tsn_eng_sun_lit_wly_jav_mnd_fre_bam_rus_chh_slo_pol_prs_swe_qcu_urd_glc_scr_ewe_sod_ctl_aeg_ukr_bat_krd_akn_mcd_dyu_ind_tha_heb_tml_lda_bem_azi_lat_cze_uzb_tsw_vie_mlt_moo_ses_igb	-0.169905015456603	-0.400932076016698	0.689389791444977
17	tig_dut_bam_ita_wly_mlt_owc_krd_aze_tur_fbf_sun_ven_nor_slo_bsq_rom_gam_ewe_mnd_hin_mcd_tsn_eng_moo_arw_est_cic_ses_fin_afr_amr_geo_ukr_bos_scr_rus_sod_aeg_ctl_hun_bem_jav_ger_bat_jpn_knd_kor_grk_pan_dgb_glc_ind_bul_amh_tag_cnt_urd_lda_lat_heb_guj_spa_por_ben_qcu_prs_svk_mol_dyu_hau_pol_chh_fre_mly_lit_zul_cze_yor_mao_tha_sid_tml_akn_igb_uzb_alb_swe_azi_swt_vie_anl_tsw_xho_swa	-0.125514764652669	-0.296472304382466	0.767530488538742
18	owc_grk_dgb_bos_sod_gam_hau_hin_azi_aze_fbf_sun_zul_prs_ukr_bsq_slo_sid_ven_cnt_bul_ctl_bam_urd_swt_scr_hun_bem_lda_fin_mcd_aeg_geo_krd_svk_por_nor_tig_amr_eng_est_tsw_ind_arw_tag_jpn_knd_kor_ben_ger_dyu_rom_mao_mol_amh_mly_mnd_glc_xho_rus_heb_guj_lat_pan_spa_qcu_pol_fre_lit_moo_wly_ita_mlt_cze_bat_swe_yor_alb_igb_jav_tha_chh_tml_ewe_swa_tur_afr_dut_uzb_ses_vie_anl_cic_akn_tsn	-0.0451353839283071	-0.106508715534402	0.915408155556332
19	sod_bul_fbf_alb_heb_sid_mlt_slo_azi_tur_akn_ind_moo_por_arw_bsq_ita_amr_yor_cnt_ger_lit_igb_lat_dgb_eng_fin_ven_tsn_est_pol_gam_geo_ukr_scr_hin_prs_aeg_owc_mol_hun_xho_mly_swe_bat_jpn_tml_kor_rus_dut_dyu_grk_sun_mcd_tig_tag_mnd_urd_swt_svk_chh_nor_ben_fre_guj_qcu_krd_pan_bos_ewe_amh_cze_hau_spa_mao_ctl_tsw_rom_ses_jav_tha_anl_knd_bem_cic_uzb_glc_afr_aze_lda_vie_wly_swa_bam_zul	-0.202185398709756	-0.476423283586659	0.63489029206554
20	amr_rus_zul_hin_anl_owc_hau_rom_tur_uzb_moo_tag_yor_ben_ita_bsq_lat_sid_lda_mnd_scr_pan_swa_bos_tsw_slo_est_xho_bam_hun_cze_aeg_geo_eng_ctl_arw_lit_gam_mlt_alb_fin_fbf_ind_pol_bat_jpn_knd_kor_nor_afr_dyu_urd_mly_swe_heb_mao_cnt_fre_cic_krd_chh_glc_ukr_mcd_guj_qcu_mol_bul_por_tsn_tig_ger_wly_svk_sun_prs_ewe_dut_ses_jav_tha_sod_tml_bem_igb_aze_spa_grk_azi_akn_vie_amh_dgb_ven_swt	0.282141938014999	0.663692912234018	0.508528848195599
21	gam_mol_fbf_spa_amh_wly_amr_grk_tur_azi_bem_sun_bam_glc_rom_bsq_ukr_anl_swa_cnt_svk_hin_dgb_eng_tsw_scr_hun_xho_dyu_fin_bul_chh_geo_ger_pan_alb_ben_sod_sid_cze_est_igb_jav_afr_bat_jpn_knd_kor_krd_slo_cic_bos_tag_fre_hau_mao_mnd_swe_akn_guj_mlt_ctl_ita_lit_prs_qcu_mcd_urd_nor_lda_aeg_lat_tig_arw_mly_pol_zul_por_ses_ind_tha_owc_tml_ven_yor_aze_rus_dut_uzb_swt_vie_heb_ewe_moo_tsn	-0.310025039235648	-0.734323882340717	0.464598815425672
22	hau_lit_tsn_cze_aeg_amh_tig_svk_uzb_tur_dgb_jav_tsw_fre_guj_bsq_grk_amr_bam_cnt_slo_swe_fbf_alb_ses_urd_fin_swa_ven_est_eng_sid_geo_mol_rus_dut_lat_anl_mlt_arw_hun_igb_mao_por_ind_jpn_tml_kor_pan_ctl_cic_ukr_sun_rom_owc_mly_mnd_pol_akn_krd_wly_scr_ben_afr_bos_qcu_spa_nor_mcd_swt_chh_hin_heb_bul_bat_ita_bem_ger_ewe_tag_tha_gam_knd_moo_yor_aze_prs_glc_azi_zul_vie_sod_xho_lda_dyu	-0.5432152989647	-1.29307099737723	0.199189446546664
23	amh_mol_fbf_lit_sod_hau_chh_fre_aze_azi_tsn_jav_bam_guj_spa_bsq_pol_anl_cic_cnt_ita_por_ses_urd_ven_bos_fin_swa_moo_hun_prs_owc_geo_bul_lat_rus_nor_aeg_tig_ger_est_bem_bat_pan_ind_jpn_knd_kor_ctl_glc_swt_afr_tag_krd_mlt_mao_mnd_arw_ewe_swe_heb_eng_ukr_hin_cze_qcu_slo_svk_grk_xho_wly_dut_sid_alb_sun_rom_zul_ben_yor_mly_tha_gam_tml_lda_tsw_tur_scr_mcd_uzb_dyu_vie_amr_dgb_akn_igb	-0.326307794074053	-0.773566468418205	0.441149112881891
24	amh_ita_bam_ukr_amr_wly_tig_scr_uzb_aze_tsn_mly_akn_pol_lat_bsq_svk_chh_ses_cnt_nor_mcd_xho_slo_dyu_cze_hun_fbf_ewe_fin_alb_aeg_geo_urd_glc_krd_mol_heb_mlt_bul_est_ven_jav_pan_tag_jpn_knd_kor_por_fre_lda_lit_sun_bos_sod_mao_mnd_ben_tsw_dut_gam_ctl_hin_spa_afr_qcu_rus_rom_prs_cic_hau_ger_sid_arw_ind_guj_swa_eng_dgb_bat_tha_anl_tml_zul_igb_azi_swe_grk_tur_bem_vie_owc_moo_yor_swt	-0.25127535594576	-0.593663666791335	0.554178294807356
25	aeg_ukr_igb_ita_anl_wly_amh_guj_aze_tur_ven_mao_zul_lit_prs_bsq_slo_sid_bam_cnt_ger_scr_bem_spa_fbf_rom_est_cic_xho_hun_hin_tig_geo_mol_grk_pol_krd_sod_owc_eng_fin_ewe_sun_bul_ind_jpn_tml_kor_bos_alb_lda_ctl_bat_afr_chh_tag_mnd_pan_yor_svk_mlt_fre_ben_glc_lat_qcu_mcd_dut_swe_swa_hau_urd_gam_por_jav_cze_ses_rus_akn_mly_tha_heb_knd_moo_swt_azi_arw_nor_uzb_dyu_vie_amr_tsn_tsw_dgb	-0.0812106108910643	-0.191407687835293	0.848623470434523
26	amr_guj_igb_dut_tig_sod_owc_urd_uzb_azi_cic_mao_bam_rus_spa_bsq_glc_gam_tsn_mnd_ben_pan_lda_lit_moo_ger_fin_dyu_bem_hun_grk_heb_geo_mol_lat_arw_eng_mlt_anl_alb_est_yor_sun_swe_jav_jpn_tml_kor_bul_ctl_ven_prs_ind_krd_amh_tag_cnt_scr_akn_nor_sid_hin_por_svk_mcd_qcu_ita_cze_ukr_swa_chh_bos_wly_pol_bat_afr_xho_rom_fbf_mly_tha_aeg_knd_zul_tsw_aze_fre_slo_tur_ses_vie_hau_swt_ewe_dgb	-1.29365458893798	-3.2271053046504	0.00172734323147515
27	heb_spa_dgb_grk_wly_chh_owc_bos_azi_tur_akn_mao_cic_hin_urd_bsq_nor_aeg_igb_mnd_ctl_scr_zul_dut_bam_swe_est_ewe_fbf_hun_slo_amr_geo_guj_alb_pol_ukr_tig_hau_fre_fin_swa_mly_arw_sun_jpn_knd_kor_mol_por_tsn_cze_jav_lat_anl_bat_cnt_svk_bem_bul_amh_krd_ger_pan_prs_qcu_ita_lit_rom_yor_mlt_mcd_sid_ben_tag_afr_lda_eng_dyu_ind_tha_sod_tml_ven_ses_uzb_glc_rus_aze_swt_vie_gam_xho_moo_tsw	-0.356001499126869	-0.842822664121726	0.401490041022062
28	chh_ukr_tsw_pol_aeg_amr_wly_bos_tur_aze_fbf_tag_dyu_dut_krd_bsq_ben_tig_swa_mnd_glc_svk_bam_swe_ses_urd_est_bem_tsn_hun_hin_gam_geo_prs_slo_ctl_rom_anl_sod_bul_fin_cic_mly_pan_ind_jpn_knd_kor_cze_guj_dgb_mol_bat_ger_owc_mao_cnt_grk_lda_ita_mlt_afr_por_lit_nor_qcu_spa_arw_lat_moo_hau_rus_amh_mcd_jav_scr_igb_eng_ven_sun_tha_sid_tml_xho_akn_azi_alb_fre_uzb_ewe_vie_heb_zul_yor_swt	-0.218656788597163	-0.516494542347056	0.606735052704901
29	heb_eng_swa_krd_sod_mlt_amh_bul_uzb_aze_yor_jav_swt_lit_lat_bsq_guj_anl_lda_mnd_ben_ctl_zul_grk_ses_svk_hun_fbf_dgb_est_alb_hau_geo_urd_pan_ita_prs_amr_aeg_bos_fin_bam_sun_afr_ind_jpn_knd_kor_rus_swe_cic_fre_mao_mcd_gam_bat_cnt_spa_ven_nor_wly_hin_rom_arw_dut_qcu_pol_ger_slo_dyu_tig_por_owc_scr_tag_mol_bem_cze_ewe_mly_tha_chh_tml_igb_moo_tur_glc_ukr_azi_xho_vie_sid_akn_tsw_tsn	-0.754044619997038	-1.81002223944581	0.0735221701772292
30	gam_glc_ewe_arw_heb_amr_tig_hin_azi_uzb_ses_bat_dgb_rom_lit_bsq_dut_sod_ven_mnd_spa_pan_zul_svk_igb_alb_hun_fbf_bem_est_mcd_hau_geo_ger_swe_ben_por_amh_sid_pol_fin_yor_mao_urd_ind_jpn_knd_kor_cze_ctl_dyu_krd_jav_afr_owc_sun_cnt_prs_tsn_guj_aeg_grk_lat_slo_bos_qcu_scr_eng_mol_akn_wly_nor_chh_fre_tag_bul_cic_rus_swa_mly_tha_mlt_tml_tsw_lda_tur_ukr_ita_aze_bam_vie_anl_xho_swt_moo	-0.136545519524887	-0.32264863219285	0.747685610874369
31	heb_ben_lda_lat_gam_owc_anl_dut_uzb_azi_moo_tag_ven_krd_afr_bsq_ukr_wly_dyu_mnd_mol_glc_cic_bos_yor_scr_est_swt_zul_hun_mcd_sod_geo_arw_prs_cze_fre_amr_tig_grk_fin_dgb_ind_urd_mly_jpn_knd_kor_rom_pol_ewe_lit_jav_svk_mlt_bat_cnt_hin_tsw_ctl_amh_pan_alb_guj_swe_qcu_ita_ger_spa_bem_chh_bul_aeg_slo_sun_eng_ses_por_swa_mao_tha_sid_tml_tsn_akn_aze_rus_nor_tur_igb_vie_hau_bam_fbf_xho	-0.724660277589855	-1.74041246701756	0.0850942731265008
32	owc_ben_cic_nor_sid_amh_aeg_lat_aze_tur_ewe_sun_dgb_ctl_ger_bsq_cze_anl_zul_cnt_swe_bul_bem_guj_xho_krd_est_fbf_swt_fin_glc_amr_geo_scr_urd_pan_mol_hau_heb_afr_hun_yor_mao_hin_mly_jpn_tml_kor_spa_ita_akn_lit_jav_mcd_tig_bat_mnd_svk_swa_fre_sod_rus_arw_slo_bos_qcu_por_rom_alb_tsn_chh_pol_mlt_grk_ind_eng_ses_dut_lda_tag_tha_gam_knd_moo_bam_uzb_ukr_prs_azi_igb_vie_wly_dyu_ven_tsw	-0.461592511412846	-1.09601588591661	0.275901928599124
33	tig_eng_swt_lat_amr_heb_sid_rus_uzb_tur_moo_mly_dyu_fre_bos_bsq_lit_aeg_tsw_mnd_dut_svk_igb_pol_xho_ger_est_ewe_lda_hun_afr_anl_geo_hin_rom_prs_grk_chh_hau_slo_fin_yor_jav_scr_tag_jpn_tml_kor_por_ctl_swa_mcd_mao_arw_mlt_sun_cnt_pan_bam_ita_owc_bul_spa_krd_swe_qcu_mol_urd_glc_dgb_sod_ben_amh_cze_ind_alb_cic_nor_ven_bat_tha_wly_knd_tsn_akn_aze_ukr_guj_azi_zul_vie_gam_ses_bem_fbf	-0.472703231164698	-1.12645240206064	0.262872367354
34	heb_por_ven_mcd_anl_sid_mlt_pan_azi_tur_ewe_mao_bem_svk_rus_bsq_spa_owc_dyu_mnd_bul_afr_cic_mol_swa_alb_est_yor_moo_hun_eng_gam_geo_ukr_dut_swe_slo_hau_chh_glc_fin_tsn_bat_hin_mly_jpn_tml_kor_pol_ctl_swt_lat_tag_rom_sod_jav_cnt_scr_lda_ger_amh_arw_ben_bos_ita_qcu_lit_grk_prs_tsw_aeg_fre_tig_nor_sun_guj_zul_krd_fbf_ind_tha_amr_knd_bam_dgb_uzb_urd_cze_aze_xho_vie_wly_akn_ses_igb	0.368304759195095	0.867281976470283	0.388019810641544
35	anl_rus_dyu_dut_tig_gam_amh_arw_aze_tur_akn_bat_yor_slo_por_bsq_ben_mlt_tsn_mnd_bul_fre_moo_swe_swa_urd_fin_swt_ven_hun_mcd_sid_geo_guj_prs_ita_krd_owc_amr_cze_est_ewe_ind_pan_mao_jpn_knd_kor_alb_lit_bem_nor_tag_hin_wly_mly_cnt_grk_dgb_eng_chh_spa_pol_mol_bos_qcu_ukr_glc_ctl_igb_sod_scr_hau_lat_sun_afr_tsw_svk_lda_jav_tha_aeg_tml_xho_bam_uzb_ger_rom_azi_fbf_vie_heb_cic_ses_zul	-0.679608876318642	-1.62730043119639	0.107056847495773
36	owc_cze_fbf_afr_amh_hau_heb_ben_azi_aze_bam_tag_moo_ger_glc_bsq_alb_chh_dgb_cnt_fre_pol_swa_bos_lda_guj_fin_zul_ewe_est_bul_tig_geo_slo_svk_arw_ctl_sid_sod_nor_hun_yor_ind_mol_mao_jpn_tml_kor_eng_rom_cic_lat_sun_ukr_gam_mly_mnd_lit_ses_ita_amr_grk_dut_urd_pan_qcu_swe_krd_hin_ven_mlt_rus_wly_por_bat_prs_bem_scr_xho_jav_tha_anl_knd_igb_tsw_uzb_mcd_spa_tur_dyu_vie_aeg_tsn_akn_swt	-0.979366362358239	-2.38497070472365	0.0191095294986129
37	sid_bul_cic_fre_mlt_amr_gam_lit_tur_uzb_lda_jav_akn_bos_ita_bsq_swe_chh_moo_cnt_hin_spa_ewe_afr_zul_ben_hun_swt_swa_fin_alb_tig_geo_eng_rus_prs_dut_wly_amh_ctl_est_ses_mao_urd_sun_jpn_knd_kor_ger_krd_igb_cze_bat_glc_aeg_tag_mnd_mol_tsw_guj_anl_pol_rom_scr_por_qcu_grk_arw_mcd_xho_hau_nor_heb_ukr_mly_lat_bem_slo_bam_ind_tha_sod_tml_tsn_yor_aze_svk_pan_azi_dgb_vie_owc_fbf_ven_dyu	0.671874436997165	1.59005981044996	0.115215165282557
38	amr_pol_tsw_rom_heb_chh_hau_nor_uzb_tur_zul_jav_lda_spa_glc_bsq_ben_aeg_ewe_cnt_lit_bul_bam_hin_cic_lat_est_dgb_ven_hun_swe_amh_geo_rus_grk_cze_krd_sid_sod_por_fin_dyu_sun_ger_tag_jpn_knd_kor_bos_ctl_ses_slo_ind_guj_wly_mly_mnd_arw_yor_eng_owc_svk_mcd_dut_alb_qcu_urd_pan_fre_swt_mlt_mol_tig_scr_bat_ita_igb_prs_fbf_mao_tha_gam_tml_moo_bem_azi_ukr_afr_aze_tsn_vie_anl_xho_swa_akn	-0.390628502867033	-0.925682311808331	0.357006986092026
39	sod_swe_cic_glc_hau_anl_owc_krd_aze_uzb_ses_bat_lda_ben_ita_bsq_eng_aeg_tsw_cnt_pan_dut_bam_mol_dyu_mcd_fin_swt_tsn_est_lat_sid_geo_rom_lit_slo_ukr_amr_gam_arw_hun_fbf_mly_bos_sun_jpn_tml_kor_svk_hin_dgb_ger_ind_scr_chh_jav_mnd_fre_ewe_prs_tig_rus_afr_nor_por_qcu_cze_pol_ctl_bem_wly_guj_amh_urd_tag_spa_ven_alb_swa_mao_tha_mlt_knd_zul_akn_tur_bul_grk_azi_moo_vie_heb_yor_xho_igb	-0.729719923333418	-1.7531024973986	0.0828795650607275
40	sod_grk_swa_prs_gam_aeg_wly_dut_tur_uzb_tsn_ind_dyu_por_ben_bsq_ctl_amr_akn_cnt_glc_pan_lda_scr_cic_krd_hun_ven_swt_fin_mcd_chh_geo_nor_urd_spa_bul_heb_sid_swe_est_ses_mao_svk_tag_jpn_tml_kor_guj_bos_tsw_eng_sun_lat_anl_bat_mnd_mol_ewe_alb_tig_afr_ukr_ita_cze_qcu_ger_pol_hin_zul_amh_slo_hau_fre_jav_arw_fbf_rom_yor_mly_tha_mlt_knd_bam_igb_azi_rus_lit_aze_bem_vie_owc_xho_dgb_moo	-0.932772593773452	-2.26270172385891	0.0259814010236012
41	sid_krd_lda_grk_tig_gam_owc_prs_azi_tur_moo_sun_igb_por_cze_bsq_ita_anl_yor_mnd_pan_glc_ewe_mol_swt_lat_est_ven_dyu_fin_scr_mlt_geo_mcd_bos_guj_ger_wly_amh_nor_hun_xho_ind_fre_jav_jpn_tml_kor_ctl_alb_tsn_spa_mly_ukr_hau_mao_cnt_rom_akn_bul_aeg_dut_rus_svk_pol_qcu_eng_lit_arw_fbf_sod_ben_amr_hin_bat_urd_dgb_afr_zul_tag_tha_heb_knd_cic_bam_aze_swe_slo_uzb_bem_vie_chh_swa_tsw_ses	0.371413602286909	0.876978643562101	0.382758025603835
42	hau_por_igb_lit_tig_anl_owc_slo_aze_tur_zul_tag_yor_glc_ita_bsq_rus_mlt_swt_cnt_ger_mcd_ven_krd_moo_pan_est_swa_akn_hun_urd_chh_geo_hin_lat_eng_nor_amh_wly_spa_fin_fbf_ind_bul_mao_jpn_tml_kor_dut_cze_xho_swe_sun_afr_aeg_jav_mnd_svk_dgb_guj_amr_scr_arw_ctl_bos_qcu_fre_prs_ben_tsn_gam_rom_sid_mol_bat_ukr_cic_grk_tsw_mly_tha_sod_knd_bem_lda_azi_pol_alb_uzb_dyu_vie_heb_ewe_bam_ses	-0.440078639345351	-1.04513930821142	0.298667543821289
43	amr_prs_moo_scr_tig_anl_mlt_bos_aze_uzb_swt_sun_xho_mcd_ita_bsq_hin_gam_tsn_mnd_arw_swe_ses_lat_igb_afr_fin_ven_tsw_est_cze_heb_geo_alb_ctl_urd_fre_aeg_sod_rom_hun_ewe_ind_lit_mly_jpn_knd_kor_svk_glc_yor_krd_tag_pan_wly_bat_cnt_nor_dgb_mol_amh_eng_pol_ger_grk_qcu_rus_ben_ukr_dyu_owc_bul_hau_slo_jav_guj_cic_dut_swa_mao_tha_sid_tml_bam_zul_tur_por_spa_azi_fbf_vie_chh_lda_akn_bem	-0.469637956295739	-1.11608227729099	0.267262360619731
44	amh_prs_dgb_svk_amr_owc_mlt_guj_azi_tur_swa_mao_igb_nor_spa_bsq_slo_sid_bam_cnt_ita_ctl_tsw_afr_moo_lit_hun_lda_ven_est_scr_tig_geo_por_fre_eng_bos_chh_gam_krd_fin_yor_bat_lat_tag_jpn_tml_kor_pol_mol_tsn_pan_sun_swe_hau_jav_mnd_bul_cic_dut_wly_cze_grk_rom_ukr_qcu_rus_urd_alb_akn_sod_arw_aeg_ben_ind_ger_dyu_mcd_zul_mly_tha_heb_knd_swt_ses_aze_glc_hin_uzb_fbf_vie_anl_ewe_bem_xho	-0.110928999641591	-0.261554442543688	0.794243360002782
45	tig_grk_ses_afr_sod_amr_heb_pol_aze_uzb_xho_ind_tsw_lat_arw_bsq_svk_owc_cic_mnd_fre_ukr_akn_prs_ewe_rom_hun_swa_yor_fin_mol_hau_geo_nor_dut_ben_cze_amh_mlt_ctl_est_moo_mao_bos_tag_jpn_tml_kor_urd_hin_ven_spa_bat_bul_chh_jav_cnt_glc_bem_por_aeg_pan_alb_guj_slo_qcu_swe_eng_ita_bam_gam_lit_anl_ger_sun_scr_tsn_krd_igb_mly_tha_wly_knd_zul_dyu_azi_mcd_rus_tur_fbf_vie_sid_swt_lda_dgb	-0.514720263210815	-1.22518155726878	0.223600762528394
46	wly_prs_swa_pan_sid_mlt_sod_ukr_aze_uzb_yor_mly_ewe_ger_krd_bsq_slo_heb_bem_mnd_dut_grk_dgb_scr_cic_ita_fin_lda_bam_est_mcd_owc_geo_svk_glc_hin_rom_aeg_chh_guj_hun_igb_sun_ctl_ind_jpn_knd_kor_ben_arw_zul_pol_mao_fre_gam_tag_cnt_urd_dyu_eng_hau_afr_bul_lat_rus_qcu_lit_nor_alb_moo_amh_por_anl_swe_jav_mol_xho_bos_ses_bat_tha_tig_tml_tsn_akn_azi_cze_spa_tur_ven_vie_amr_swt_fbf_tsw	-0.311770800236141	-0.738671680547711	0.461966522486343
47	hau_ita_bem_por_anl_sid_owc_grk_azi_tur_zul_mly_ven_alb_nor_bsq_urd_aeg_tsw_mnd_rus_fre_yor_lat_tsn_scr_est_cic_dyu_fin_hin_mlt_geo_eng_pan_rom_mol_chh_gam_ukr_hun_swa_jav_ctl_tag_jpn_knd_kor_slo_dut_ewe_lit_ind_ger_tig_sun_cnt_krd_xho_ben_wly_bos_spa_bul_afr_qcu_guj_mcd_swe_moo_amr_glc_amh_prs_bat_pol_igb_arw_lda_mao_tha_heb_tml_dgb_fbf_uzb_cze_svk_aze_swt_vie_sod_bam_ses_akn	0.25983805144534	0.611822640907971	0.542147957712692
48	sod_spa_fbf_ger_tig_anl_amr_cze_azi_tur_bem_mly_zul_mol_prs_bsq_glc_owc_moo_mnd_bul_ctl_yor_eng_dyu_lit_fin_tsn_ven_hun_pan_sid_geo_hin_por_bos_guj_mlt_amh_pol_est_bam_tag_ita_bat_jpn_knd_kor_grk_arw_swt_dut_ind_slo_chh_mao_cnt_alb_swa_svk_heb_swe_ben_rom_afr_qcu_krd_fre_urd_ses_gam_ukr_wly_nor_jav_scr_lda_rus_xho_sun_tha_hau_tml_cic_igb_aze_lat_mcd_uzb_dgb_vie_aeg_ewe_tsw_akn	-0.62673576538465	-1.49737403639509	0.137682376958706
49	amr_fre_bam_afr_sid_tig_anl_dut_azi_uzb_moo_mly_swt_por_bos_bsq_grk_owc_cic_cnt_eng_mol_yor_ita_igb_ukr_est_ses_ven_hun_bul_heb_geo_slo_prs_lat_hin_wly_hau_pol_fin_tsn_ind_swe_jav_jpn_knd_kor_urd_ctl_ewe_rus_bat_scr_amh_tag_mnd_svk_tsw_glc_gam_cze_nor_rom_guj_qcu_ger_alb_lit_zul_aeg_mcd_sod_arw_mao_pan_fbf_spa_dgb_sun_tha_mlt_tml_dyu_lda_aze_krd_ben_tur_xho_vie_chh_akn_bem_swa	-0.960694742184957	-2.33526481686403	0.0216801136875558
50	sid_ukr_xho_cze_amr_chh_owc_grk_uzb_aze_fbf_jav_ewe_fre_pan_bsq_prs_hau_dyu_cnt_glc_nor_ses_alb_swt_mol_hun_lda_tsn_est_mcd_anl_geo_ita_scr_eng_rus_wly_heb_ben_fin_akn_tag_spa_mao_jpn_knd_kor_swe_pol_dgb_por_ind_rom_gam_mly_mnd_krd_tsw_urd_mlt_lat_arw_afr_ger_qcu_slo_hin_bul_igb_sod_dut_amh_lit_bat_svk_bem_guj_swa_sun_tha_tig_tml_zul_yor_tur_ctl_bos_azi_bam_vie_aeg_ven_cic_moo	-0.61354144625292	-1.46529545998165	0.146213042378553
51	sid_mcd_akn_rus_amh_tig_anl_krd_uzb_azi_yor_tag_tsn_ctl_lit_bsq_eng_chh_igb_cnt_ger_bul_zul_rom_lda_bos_hun_cic_moo_fin_svk_mlt_geo_nor_ita_slo_glc_heb_gam_alb_est_swt_mly_mol_ind_jpn_knd_kor_scr_pan_swa_prs_mao_afr_aeg_bat_mnd_pol_tsw_lat_owc_hin_spa_fre_ukr_qcu_urd_guj_swe_bam_hau_dut_amr_grk_sun_arw_xho_ben_ses_jav_tha_sod_tml_ven_bem_tur_por_cze_aze_dyu_vie_wly_dgb_fbf_ewe	-0.159806879595099	-0.376999961584322	0.70703250538986
52	aeg_rus_tsn_ben_wly_amh_anl_dut_uzb_aze_cic_bat_dyu_prs_svk_bsq_fre_gam_ven_cnt_rom_spa_fbf_afr_igb_eng_fin_bam_lda_hun_mol_mlt_geo_ukr_nor_scr_grk_tig_owc_swe_est_moo_mly_guj_mao_jpn_knd_kor_lat_alb_bem_urd_jav_pol_sod_ind_mnd_bul_xho_slo_hau_mcd_bos_lit_pan_qcu_krd_glc_arw_tsw_amr_por_chh_cze_tag_hin_akn_ita_zul_sun_tha_heb_tml_dgb_swt_azi_ctl_ger_tur_swa_vie_sid_ewe_yor_ses	-0.488831125453538	-1.1621988634084	0.2481285404344
53	tig_hin_bam_prs_sid_heb_sod_krd_tur_aze_tsw_mly_ven_lat_ita_bsq_rom_owc_dyu_cnt_mcd_slo_swt_pan_swa_grk_est_yor_igb_hun_dut_wly_geo_ukr_lit_por_swe_amr_aeg_ger_fin_ewe_sun_fre_bat_jpn_tml_kor_glc_urd_tsn_bos_jav_eng_chh_ind_mnd_nor_ses_mol_anl_guj_spa_scr_alb_qcu_svk_rus_ctl_akn_hau_ben_gam_arw_mao_afr_xho_pol_cic_tag_tha_mlt_knd_lda_dgb_uzb_bul_cze_azi_fbf_vie_amh_moo_zul_bem	0.0414306111742168	0.0976795453383496	0.922396970214785
54	owc_prs_xho_scr_hau_sod_heb_rom_tur_aze_dgb_jav_bem_mcd_guj_bsq_bos_amh_ven_cnt_grk_glc_yor_pol_bam_ita_est_ses_moo_fin_hin_mlt_geo_mol_pan_afr_lat_anl_chh_arw_hun_cic_mao_por_mly_jpn_knd_kor_rus_eng_akn_ctl_tag_ben_sid_ind_mnd_svk_tsw_lit_amr_alb_bul_fre_slo_qcu_spa_ukr_urd_fbf_aeg_cze_tig_ger_sun_krd_ewe_nor_swt_bat_tha_wly_tml_igb_zul_uzb_dut_swe_azi_tsn_vie_gam_dyu_lda_swa	-0.0740067531180358	-0.174676369369256	0.861713648668425
55	tig_bos_yor_svk_heb_wly_mlt_grk_uzb_tur_ewe_jav_swa_glc_dut_bsq_ger_amh_xho_mnd_afr_mol_cic_slo_ses_ukr_est_dgb_bam_hun_krd_aeg_geo_ben_hin_alb_cze_hau_sid_ita_fin_zul_mly_pol_ind_jpn_knd_kor_pan_swe_moo_urd_sun_rus_amr_mao_cnt_arw_igb_por_owc_spa_ctl_guj_scr_qcu_prs_lat_lit_lda_gam_mcd_chh_bul_tag_rom_fbf_nor_ven_bat_tha_anl_tml_dyu_tsn_azi_eng_fre_aze_akn_vie_sod_tsw_bem_swt	-0.776434517451941	-1.87072018661679	0.0645284605568468
56	anl_ben_zul_lit_wly_sod_amr_eng_azi_uzb_xho_jav_yor_arw_cze_bsq_krd_tig_tsn_cnt_svk_ukr_dyu_pan_cic_rom_est_bam_dgb_hun_pol_mlt_geo_urd_fre_grk_scr_sid_chh_slo_fin_igb_mao_ger_bat_jpn_knd_kor_rus_mol_ewe_afr_mly_prs_owc_sun_mnd_dut_akn_guj_amh_bul_bos_por_spa_qcu_ita_swe_nor_swt_heb_hin_aeg_glc_tag_ctl_tsw_alb_fbf_ind_tha_hau_tml_bem_lda_aze_lat_mcd_tur_ses_vie_gam_ven_swa_moo	0.0529203972013167	0.124515027060215	0.901176245220652
57	gam_urd_akn_spa_sid_chh_heb_pan_aze_azi_bam_sun_ven_bul_prs_bsq_afr_amh_xho_mnd_rus_scr_dyu_lit_tsw_lat_fin_igb_lda_hun_bos_mlt_geo_dut_krd_mol_slo_sod_aeg_eng_est_zul_mly_ger_ind_jpn_tml_kor_arw_ben_dgb_mcd_bat_glc_tig_mao_cnt_por_swt_fre_anl_svk_cze_guj_pol_qcu_swe_ctl_ita_swa_wly_grk_amr_alb_jav_rom_cic_nor_bem_tag_tha_hau_knd_tsn_fbf_uzb_hin_ukr_tur_ewe_vie_owc_yor_moo_ses	-0.354357663622519	-0.838950548870543	0.403648352545542
58	owc_ctl_xho_por_amh_wly_aeg_hin_aze_tur_ses_sun_dgb_glc_cze_bsq_ita_heb_lda_mnd_slo_arw_dyu_mol_zul_guj_fin_ewe_bam_est_swe_sid_geo_afr_grk_alb_pan_gam_chh_fre_hun_moo_mao_bul_bat_jpn_tml_kor_lit_spa_tsw_urd_jav_scr_hau_mly_cnt_prs_igb_dut_sod_ben_pol_krd_ger_qcu_nor_rom_ukr_tsn_anl_svk_tig_eng_tag_rus_cic_mcd_swt_ind_tha_amr_knd_yor_swa_azi_bos_lat_uzb_ven_vie_mlt_bem_akn_fbf	0.355957759248062	0.838342926994963	0.403987679837888
59	sod_urd_dgb_cze_heb_hau_amr_nor_aze_azi_ewe_mao_tsw_svk_glc_bsq_ita_owc_ven_cnt_afr_bul_lda_guj_bam_lit_est_bem_tsn_hun_ctl_sid_geo_bos_prs_dut_rom_wly_anl_grk_fin_igb_ind_alb_bat_jpn_tml_kor_eng_ben_akn_hin_sun_pan_mlt_mly_mnd_spa_swa_arw_amh_krd_swe_scr_mcd_qcu_lat_ukr_mol_yor_tig_slo_gam_por_jav_rus_fbf_ger_cic_tag_tha_aeg_knd_zul_xho_tur_pol_fre_uzb_ses_vie_chh_dyu_swt_moo	-0.878140717779686	-2.12117984244969	0.0365666218091727
60	chh_ger_dyu_pan_owc_gam_hau_cze_tur_azi_fbf_sun_ses_rom_arw_bsq_urd_amr_akn_cnt_slo_ctl_tsn_bul_zul_eng_est_bam_cic_fin_fre_aeg_geo_dut_prs_spa_mol_anl_sod_ukr_hun_moo_jav_alb_ind_jpn_tml_kor_lat_hin_yor_scr_mly_rus_sid_bat_mnd_glc_xho_nor_heb_bos_swe_ben_grk_qcu_afr_por_mcd_swt_wly_guj_mlt_svk_mao_pol_bem_lit_ven_tag_tha_tig_knd_dgb_swa_uzb_ita_krd_aze_lda_vie_amh_igb_tsw_ewe	-0.0208816803616374	-0.0492734073795737	0.960807079426654
61	tig_rus_moo_scr_owc_amr_anl_pan_uzb_aze_zul_ind_ven_ukr_urd_bsq_ctl_gam_swa_cnt_fre_afr_bem_arw_dyu_cze_est_swt_igb_hun_krd_chh_geo_dut_slo_prs_ben_mlt_sod_bos_fin_akn_mao_alb_mly_jpn_knd_kor_swe_ita_cic_grk_tag_bul_sid_jav_mnd_spa_tsn_lit_aeg_glc_mcd_svk_guj_qcu_eng_mol_ger_ewe_amh_hin_hau_por_bat_rom_xho_pol_tsw_sun_tha_wly_tml_lda_dgb_tur_lat_nor_azi_bam_vie_heb_yor_fbf_ses	0.0864740233375136	0.203862576608046	0.838906325913903
62	chh_lat_dgb_krd_amr_heb_aeg_svk_uzb_aze_bam_mao_igb_ita_rom_bsq_pol_anl_swt_cnt_guj_ger_tsw_mol_ewe_por_hun_swa_yor_est_bul_amh_geo_mcd_prs_alb_ben_wly_hau_pan_fin_fbf_bat_hin_sun_jpn_tml_kor_swe_urd_dyu_glc_ind_grk_mlt_mly_mnd_lit_bem_fre_tig_spa_rus_cze_afr_qcu_ctl_slo_dut_moo_gam_bos_sid_nor_jav_ukr_tsn_scr_ven_tag_tha_sod_knd_lda_xho_azi_eng_arw_tur_cic_vie_owc_akn_zul_ses	-0.674358799643812	-1.61358547568504	0.110005575454137
63	chh_mol_ses_dut_sid_gam_sod_prs_tur_aze_yor_tag_bam_pol_nor_bsq_swe_anl_igb_mnd_ukr_spa_bem_hin_ven_grk_hun_xho_cic_fin_krd_hau_geo_ben_bul_fre_ita_wly_amh_ger_est_fbf_bat_lit_jav_jpn_knd_kor_slo_alb_swt_ctl_sun_rus_owc_mao_cnt_por_tsn_eng_amr_rom_guj_pan_cze_qcu_svk_bos_glc_lda_tig_arw_heb_scr_mly_mcd_tsw_afr_swa_ind_tha_aeg_tml_ewe_moo_azi_urd_lat_uzb_dgb_vie_mlt_akn_zul_dyu	-0.100034502913578	-0.235929315841423	0.814006320914949
64	sid_lat_cic_ben_aeg_sod_wly_alb_azi_aze_xho_mao_tsw_arw_mol_bsq_ukr_hau_ses_cnt_nor_svk_swt_ctl_lda_eng_fin_ven_dyu_hun_pol_heb_geo_mcd_bul_slo_glc_amh_chh_guj_est_igb_bat_pan_sun_jpn_knd_kor_bos_krd_bam_prs_jav_afr_tig_ind_mnd_swe_fbf_lit_owc_rom_por_ger_hin_qcu_urd_dut_rus_swa_gam_cze_amr_spa_tag_fre_dgb_grk_zul_mly_tha_mlt_tml_bem_ewe_uzb_ita_scr_tur_akn_vie_anl_yor_tsn_moo	-0.419007606106052	-0.994748151577075	0.322439959153225
65	gam_nor_tsn_lat_sod_mlt_amh_ita_aze_uzb_lda_tag_cic_fre_cze_bsq_pol_owc_zul_cnt_mol_dut_fbf_pan_ewe_mcd_est_igb_dgb_fin_ben_tig_geo_hin_svk_slo_rus_amr_wly_por_hun_swa_bat_ukr_sun_jpn_tml_kor_swe_afr_ven_scr_jav_krd_hau_mly_mnd_spa_dyu_arw_anl_ger_urd_ctl_guj_qcu_prs_lit_bul_bam_sid_bos_chh_glc_ind_grk_xho_alb_tsw_mao_tha_heb_knd_swt_moo_tur_rom_eng_azi_ses_vie_aeg_akn_yor_bem	-0.470238750429585	-1.12111322377782	0.265126248299447
66	amr_prs_tsw_ukr_gam_aeg_heb_bul_azi_aze_yor_mly_ven_nor_ben_bsq_alb_tig_moo_cnt_eng_slo_xho_scr_zul_urd_est_ses_cic_fin_glc_owc_geo_rus_afr_grk_cze_chh_wly_lat_hun_igb_ind_pol_tag_jpn_knd_kor_ita_krd_swt_ctl_jav_mol_sod_bat_mnd_arw_akn_lit_anl_por_spa_rom_pan_qcu_hin_fre_svk_tsn_mlt_ger_amh_swe_mao_guj_bam_mcd_dyu_sun_tha_hau_tml_fbf_ewe_tur_dut_bos_uzb_lda_vie_sid_swa_dgb_bem	0.0587198819740514	0.138251218226596	0.890340786103428
67	amh_por_igb_glc_chh_wly_mlt_urd_azi_aze_moo_jav_tsn_ctl_slo_bsq_prs_sod_swa_cnt_eng_scr_lda_mcd_swt_ger_fin_fbf_ses_est_nor_hau_geo_grk_guj_svk_bos_tig_sid_krd_hun_ewe_tag_ben_sun_jpn_tml_kor_mol_lat_xho_pan_mao_fre_heb_bat_mnd_ita_yor_bul_anl_dut_rom_lit_swe_qcu_rus_arw_cze_bam_aeg_ukr_owc_spa_ind_alb_tsw_pol_cic_mly_tha_gam_knd_zul_akn_tur_afr_hin_uzb_bem_vie_amr_dgb_dyu_ven	0.341052695416907	0.804202355224846	0.423331082897656
68	mlt_ctl_bem_arw_heb_anl_chh_pan_tur_azi_ven_mly_ses_ukr_fre_bsq_bul_owc_yor_cnt_prs_pol_lda_ben_fbf_mcd_est_bam_zul_hun_eng_amh_geo_hin_spa_slo_mol_sid_amr_bos_fin_tsn_tag_alb_jav_jpn_tml_kor_ger_guj_cic_swe_ind_urd_aeg_bat_mnd_krd_moo_lat_wly_lit_glc_ita_rus_qcu_rom_dut_afr_ewe_tig_grk_hau_nor_mao_cze_dyu_svk_swa_sun_tha_sod_knd_dgb_igb_uzb_por_scr_aze_swt_vie_gam_tsw_akn_xho	0.355979073129198	0.836814991834051	0.404841723744208
69	owc_rus_yor_ctl_amh_sid_heb_pol_tur_aze_swt_bat_dyu_fre_rom_bsq_alb_amr_fbf_cnt_slo_urd_lda_bul_xho_arw_hun_cic_akn_fin_prs_chh_geo_guj_eng_ita_grk_sod_gam_glc_est_zul_mao_ukr_tag_jpn_knd_kor_por_cze_ses_mol_sun_nor_anl_mly_mnd_pan_tsw_ger_hau_afr_lat_svk_mcd_qcu_lit_bos_ben_bam_wly_spa_aeg_hin_ind_dut_dgb_krd_tsn_jav_tha_tig_tml_moo_swa_azi_swe_scr_uzb_bem_vie_mlt_igb_ewe_ven	0.270289103698663	0.636020797669133	0.526325017426364
70	sid_bul_ses_guj_chh_heb_hau_pan_azi_aze_zul_jav_ewe_lat_rus_bsq_pol_mlt_tsw_cnt_grk_por_igb_prs_bam_ger_est_akn_cic_hun_krd_anl_geo_fre_swe_spa_cze_amh_amr_hin_fin_dyu_bat_ctl_ind_jpn_knd_kor_ben_ita_bem_nor_mao_afr_wly_mly_mnd_scr_swt_glc_gam_svk_arw_mol_alb_qcu_bos_eng_slo_dgb_sod_dut_owc_lit_sun_ukr_yor_rom_ven_tag_tha_tig_tml_tsn_swa_tur_urd_mcd_uzb_moo_vie_aeg_xho_fbf_lda	-1.2436951025163	-3.09215840025057	0.00262290035296754
71	amr_bul_ses_ben_chh_heb_sod_svk_azi_aze_fbf_mly_akn_pan_glc_bsq_por_owc_ewe_cnt_scr_fre_zul_alb_lda_arw_hun_bem_dyu_fin_eng_tig_geo_nor_ctl_urd_spa_hau_wly_swe_est_ven_ind_mcd_mao_jpn_knd_kor_bos_rus_igb_lat_sun_ita_mlt_tag_mnd_lit_swt_afr_gam_hin_prs_cze_pol_qcu_krd_grk_rom_moo_anl_mol_aeg_ukr_jav_dut_cic_ger_tsn_bat_tha_amh_tml_xho_bam_tur_slo_guj_uzb_yor_vie_sid_dgb_tsw_swa	-0.462750091126081	-1.0994053430256	0.274429167280337
72	mlt_lat_tsw_bul_chh_heb_amh_por_azi_uzb_swt_ind_zul_lit_nor_bsq_ger_owc_cic_cnt_bos_arw_ewe_krd_tsn_dut_fin_swa_moo_hun_alb_aeg_geo_hin_fre_ukr_ita_gam_amr_slo_est_xho_tag_glc_mly_jpn_tml_kor_afr_svk_ses_mol_jav_ben_wly_mao_mnd_eng_bam_swe_sod_rom_pol_ctl_pan_qcu_rus_scr_cze_igb_hau_mcd_sid_grk_sun_prs_ven_urd_bem_bat_tha_tig_knd_lda_dyu_aze_guj_spa_tur_akn_vie_anl_dgb_fbf_yor	-0.397447683389054	-0.941254861554554	0.349012813762405
73	aeg_ita_swa_pan_heb_chh_gam_hin_azi_aze_cic_mao_igb_pol_swe_bsq_ctl_hau_yor_mnd_lat_urd_xho_ger_dyu_ben_est_bam_dgb_fin_ukr_anl_geo_alb_bul_mol_cze_sod_mlt_rus_hun_tsn_jav_scr_bat_jpn_knd_kor_por_afr_tsw_grk_sun_mcd_tig_ind_cnt_spa_ven_eng_amr_guj_rom_slo_bos_qcu_lit_krd_arw_swt_sid_nor_amh_fre_tag_glc_moo_dut_bem_mly_tha_wly_tml_akn_zul_tur_prs_svk_uzb_fbf_vie_owc_ewe_lda_ses	-0.945661569516123	-2.299799579556	0.0236967263862781
74	owc_scr_bam_lit_chh_amh_amr_alb_uzb_aze_igb_mly_ven_bul_swe_bsq_guj_tig_lda_mnd_dut_nor_dgb_ukr_akn_slo_hun_xho_dyu_fin_urd_heb_geo_hin_por_krd_ger_wly_aeg_ben_est_bem_jav_prs_mao_jpn_knd_kor_pan_svk_cic_fre_bat_afr_gam_sun_cnt_rom_ses_grk_sod_eng_bos_ctl_spa_qcu_arw_mol_mcd_swt_sid_ita_anl_cze_ind_rus_tsn_pol_swa_tag_tha_mlt_tml_zul_moo_azi_glc_lat_tur_fbf_vie_hau_tsw_yor_ewe	-0.523244138048823	-1.24598244841841	0.21590052523535
75	heb_glc_lda_alb_amh_mlt_owc_ita_uzb_azi_ses_bat_bem_por_nor_bsq_lit_tig_moo_cnt_pol_mcd_xho_swe_dgb_mol_fin_cic_ven_hun_bul_hau_geo_cze_fre_pan_krd_anl_chh_rus_est_tsw_mly_prs_ind_jpn_knd_kor_svk_grk_tsn_hin_tag_ukr_gam_jav_mnd_ctl_igb_ger_amr_slo_lat_urd_bos_qcu_arw_ben_afr_dyu_wly_guj_aeg_dut_mao_spa_ewe_rom_swa_sun_tha_sid_tml_swt_zul_tur_scr_eng_aze_bam_vie_sod_akn_yor_fbf	-0.310112930649335	-0.73429287261175	0.464617620092803
76	gam_ben_igb_swe_wly_amr_chh_scr_tur_aze_dyu_jav_lda_mcd_krd_bsq_pan_hau_moo_cnt_por_lit_fbf_rus_tsn_ctl_est_bem_swa_fin_nor_tig_geo_hin_alb_prs_bul_anl_owc_dut_hun_dgb_tag_slo_bat_jpn_knd_kor_pol_svk_xho_urd_mao_guj_amh_sun_mnd_glc_bam_fre_mlt_ger_eng_arw_ita_qcu_afr_cze_mol_yor_sod_grk_sid_bos_mly_rom_cic_lat_akn_ind_tha_aeg_tml_ven_swt_uzb_spa_ukr_azi_ses_vie_heb_zul_ewe_tsw	-0.498021541535433	-1.18684546079207	0.238311479238486
77	hau_dut_xho_rus_anl_gam_mlt_swe_tur_aze_dgb_tag_igb_mol_prs_bsq_spa_wly_ewe_cnt_ita_lit_bem_por_akn_hin_fin_dyu_cic_est_afr_owc_geo_guj_scr_svk_nor_sid_aeg_pol_hun_swa_ind_ctl_jav_jpn_tml_kor_pan_ukr_lda_cze_bat_arw_chh_sun_mnd_mcd_tsw_lat_amr_glc_ger_urd_rom_qcu_eng_alb_ben_moo_heb_bul_tig_krd_mao_bos_ses_fre_bam_mly_tha_amh_knd_tsn_yor_uzb_slo_grk_azi_swt_vie_sod_zul_fbf_ven	-0.240863286554664	-0.568860789214554	0.570821855619905
78	hau_fre_xho_pan_sid_mlt_aeg_arw_tur_uzb_tsw_mao_zul_scr_eng_bsq_ukr_chh_lda_cnt_hin_cze_moo_krd_akn_guj_fin_ewe_swt_est_mcd_gam_geo_por_lit_bos_prs_anl_tig_bul_hun_tsn_sun_ger_bat_jpn_tml_kor_ita_lat_cic_dut_tag_pol_owc_mly_mnd_rom_yor_glc_amr_mol_ben_svk_urd_qcu_grk_slo_alb_dyu_sod_nor_amh_ctl_jav_swe_bam_afr_ses_ind_tha_wly_knd_igb_fbf_azi_spa_rus_aze_ven_vie_heb_bem_dgb_swa	-0.520116596661471	-1.23889682078794	0.218501448549216
79	owc_slo_ses_ben_aeg_heb_wly_bos_azi_uzb_ewe_jav_igb_mcd_mol_bsq_ukr_chh_dyu_mnd_bul_arw_zul_lit_tsn_pol_hun_dgb_cic_fin_alb_sod_geo_afr_svk_glc_ger_gam_mlt_prs_est_ven_bat_nor_ind_jpn_tml_kor_rom_por_bam_urd_mly_cze_hau_tag_cnt_rus_bem_pan_anl_fre_krd_grk_guj_qcu_scr_dut_spa_swa_amh_hin_tig_swe_sun_ita_akn_ctl_xho_mao_tha_amr_knd_tsw_yor_tur_eng_lat_aze_moo_vie_sid_swt_fbf_lda	0.0945776637587899	0.222498428706188	0.824413813008828
80	amr_afr_fbf_lit_anl_wly_gam_ukr_aze_tur_bem_tag_xho_arw_urd_bsq_por_sid_igb_cnt_slo_ita_zul_swe_ven_pan_hun_lda_bam_fin_hin_amh_geo_krd_prs_dut_svk_sod_hau_alb_est_cic_bat_mcd_mao_jpn_tml_kor_grk_glc_moo_ger_jav_rom_aeg_sun_mnd_spa_swt_lat_heb_guj_ctl_bos_rus_qcu_eng_pol_bul_swa_owc_ben_mlt_nor_ind_mol_yor_fre_dgb_mly_tha_tig_knd_akn_tsw_azi_scr_cze_uzb_ewe_vie_chh_dyu_ses_tsn	0.63423972007281	1.50113320067799	0.136708759623674
81	wly_alb_ewe_ita_chh_aeg_amh_lat_azi_uzb_bam_ind_dgb_urd_grk_bsq_mcd_anl_igb_mnd_por_pol_dyu_guj_zul_svk_est_ses_fbf_fin_nor_tig_geo_swe_ukr_fre_eng_mlt_heb_arw_hun_ven_mao_glc_jav_jpn_knd_kor_spa_scr_swt_pan_tag_rus_sod_sun_cnt_ctl_tsn_afr_sid_mol_bul_hin_ger_qcu_rom_lit_ben_swa_amr_cze_gam_slo_mly_krd_akn_prs_tsw_bat_tha_hau_tml_xho_lda_aze_bos_dut_tur_bem_vie_owc_cic_yor_moo	-0.660219472190404	-1.58145437665775	0.117169332610047
82	hau_glc_bam_lat_wly_sod_aeg_mol_tur_azi_ven_tag_zul_afr_bul_bsq_hin_owc_dgb_cnt_mcd_prs_igb_spa_swt_ben_fin_akn_dyu_est_ukr_tig_geo_alb_swe_slo_rus_amh_anl_fre_hun_ses_ind_rom_bat_jpn_knd_kor_urd_ctl_tsn_svk_mao_guj_gam_mly_mnd_scr_xho_dut_amr_nor_grk_arw_pol_qcu_ita_ger_cze_tsw_chh_bos_sid_lit_sun_pan_yor_por_moo_jav_tha_mlt_tml_bem_ewe_aze_eng_krd_uzb_lda_vie_heb_fbf_cic_swa	-0.591974093981742	-1.41407128762616	0.160679962358801
83	amr_guj_cic_krd_anl_hau_mlt_ger_aze_azi_bam_tag_bem_bos_eng_bsq_por_aeg_swa_mnd_lit_lat_zul_swe_tsw_prs_est_ewe_dgb_fin_mol_tig_geo_grk_rom_pan_rus_chh_sod_ctl_hun_ven_bat_fre_mly_jpn_knd_kor_slo_mcd_yor_ita_ind_afr_owc_sun_cnt_cze_ses_nor_amh_spa_urd_dut_scr_qcu_alb_glc_pol_dyu_heb_bul_gam_ben_mao_arw_swt_hin_lda_jav_tha_wly_tml_igb_moo_uzb_ukr_svk_tur_tsn_vie_sid_fbf_xho_akn	-0.180478620147422	-0.425890404797963	0.671171747751357
84	mlt_svk_cic_scr_wly_aeg_tig_bos_azi_aze_swt_tag_igb_krd_bul_bsq_pan_anl_lda_cnt_cze_nor_bam_lit_fbf_por_hun_ven_dyu_fin_hin_hau_geo_ger_fre_arw_mol_amr_heb_afr_est_bem_bat_ben_mao_jpn_tml_kor_rom_ukr_moo_alb_mly_eng_owc_jav_mnd_glc_dgb_dut_chh_pol_mcd_ctl_ita_qcu_spa_guj_slo_ewe_gam_urd_sid_grk_ind_rus_yor_swe_ses_sun_tha_amh_knd_zul_swa_uzb_lat_prs_tur_tsw_vie_sod_xho_akn_tsn	-0.970254015473914	-2.36198954532246	0.0202623299798585
85	sid_spa_igb_ukr_heb_amh_aeg_guj_aze_azi_ses_jav_bam_krd_svk_bsq_pan_tig_swa_cnt_pol_ita_dyu_swe_bem_lat_hun_fbf_tsn_fin_mcd_gam_geo_bul_ctl_arw_bos_owc_chh_afr_est_yor_mly_rus_bat_jpn_knd_kor_rom_cze_ven_alb_tag_hin_anl_ind_mnd_lit_dgb_mol_hau_ben_ger_eng_nor_qcu_glc_por_scr_swt_mlt_grk_sod_dut_mao_slo_moo_fre_xho_sun_tha_wly_tml_ewe_zul_uzb_urd_prs_tur_lda_vie_amr_tsw_akn_cic	0.306805387855015	0.721943763416287	0.472140386086767
86	tig_mol_dgb_ger_gam_anl_aeg_cze_azi_aze_tsn_tag_igb_lat_guj_bsq_grk_amr_moo_cnt_ctl_ita_swt_svk_bem_slo_fin_ses_yor_est_nor_heb_geo_ben_eng_pan_hin_wly_sid_scr_hun_ewe_mly_fre_jav_jpn_knd_kor_spa_afr_dyu_swe_bat_arw_owc_mao_mnd_bul_fbf_ukr_chh_glc_por_mcd_alb_qcu_urd_krd_rus_zul_mlt_bos_sod_pol_ind_rom_lda_dut_bam_sun_tha_hau_tml_ven_akn_tur_lit_prs_uzb_xho_vie_amh_swa_tsw_cic	-0.22297139459937	-0.5260750503438	0.600088364371996
87	chh_urd_dyu_afr_wly_amr_heb_guj_uzb_aze_bam_sun_dgb_swe_scr_bsq_glc_sid_fbf_cnt_ita_lat_ses_ctl_tsw_spa_fin_moo_ewe_hun_pan_amh_geo_arw_grk_mol_ukr_gam_anl_nor_est_tsn_tag_cze_jav_jpn_knd_kor_ben_ger_swa_slo_mly_rom_tig_ind_mnd_fre_swt_bul_sod_eng_krd_prs_dut_qcu_lit_alb_svk_xho_owc_por_hau_mcd_bat_hin_akn_bos_zul_mao_tha_aeg_tml_ven_igb_azi_rus_pol_tur_bem_vie_mlt_yor_cic_lda	-0.735236723672889	-1.76351889326301	0.0810973269390341
88	amh_lat_lda_swe_owc_anl_tig_bos_azi_aze_zul_bat_fbf_eng_alb_bsq_hin_mlt_bam_mnd_ctl_rom_xho_ita_akn_pol_hun_bem_igb_fin_fre_heb_geo_lit_glc_cze_krd_gam_sod_nor_est_ven_mly_ger_sun_jpn_tml_kor_scr_slo_ses_ukr_mao_urd_sid_tag_cnt_mcd_tsn_pan_amr_grk_prs_dut_ben_qcu_spa_afr_por_tsw_chh_rus_wly_svk_jav_mol_yor_bul_ewe_ind_tha_aeg_knd_swt_swa_uzb_arw_guj_tur_moo_vie_hau_cic_dgb_dyu	-0.468095946268559	-1.11069430180513	0.269563369539884
89	sod_eng_bam_nor_heb_gam_amh_ben_azi_aze_ven_mly_tsn_cze_pol_bsq_ukr_aeg_xho_cnt_prs_pan_zul_lat_ewe_afr_est_ses_yor_hun_svk_chh_geo_ctl_krd_swe_rom_tig_wly_slo_fin_cic_sun_dut_tag_jpn_tml_kor_por_scr_fbf_fre_mao_urd_anl_bat_mnd_mol_moo_grk_owc_spa_ger_mcd_rus_qcu_glc_guj_hin_akn_mlt_bos_amr_bul_jav_arw_tsw_ita_swa_ind_tha_hau_knd_lda_swt_uzb_lit_alb_tur_dgb_vie_sid_bem_dyu_igb	0.296880369533603	0.698855639339851	0.486386305750135
90	aeg_ukr_bem_bos_tig_sod_amh_mcd_aze_uzb_lda_bat_ven_nor_swe_bsq_fre_wly_dyu_mnd_por_arw_cic_scr_zul_grk_fin_moo_swa_est_ger_mlt_geo_pan_ctl_rom_pol_amr_gam_lat_hun_bam_mly_spa_sun_jpn_knd_kor_glc_slo_tsn_krd_ind_ben_chh_mao_cnt_bul_fbf_rus_heb_cze_svk_dut_hin_qcu_guj_eng_mol_xho_owc_afr_sid_prs_jav_urd_dgb_ita_igb_tag_tha_hau_tml_tsw_yor_azi_alb_lit_tur_ewe_vie_anl_swt_ses_akn	-0.465600878272069	-1.10637653233908	0.271417275518957
91	gam_hin_zul_slo_sid_mlt_sod_afr_uzb_azi_yor_jav_tsw_pan_swe_bsq_spa_amh_ven_cnt_ben_ger_bem_urd_xho_rom_fin_ses_dyu_est_bul_heb_geo_lat_krd_ukr_ita_hau_tig_por_hun_moo_bat_guj_tag_jpn_knd_kor_svk_lit_bam_mcd_ind_scr_owc_mly_mnd_bos_cic_grk_anl_arw_dut_rus_cze_qcu_fre_pol_nor_akn_aeg_mol_wly_glc_sun_prs_ewe_eng_igb_mao_tha_amr_tml_fbf_lda_aze_alb_ctl_tur_dgb_vie_chh_swa_swt_tsn	0.534643267331732	1.26680511360913	0.208388398197503
92	chh_grk_ewe_glc_sid_aeg_hau_bos_uzb_azi_moo_mao_swa_pan_pol_bsq_rom_tig_tsw_mnd_ben_krd_akn_rus_swt_guj_fin_ven_tsn_est_swe_amr_geo_bul_lit_afr_nor_amh_gam_urd_hun_xho_ind_svk_mly_jpn_knd_kor_dut_por_bem_eng_bat_mcd_wly_tag_cnt_ita_cic_slo_mlt_mol_hin_spa_fre_qcu_prs_alb_scr_fbf_anl_ukr_sod_cze_jav_arw_lda_ger_dyu_sun_tha_owc_tml_bam_yor_aze_lat_ctl_tur_igb_vie_heb_zul_dgb_ses	-0.16358452342658	-0.386467954597102	0.700032939995431
93	amr_rus_moo_eng_hau_amh_mlt_krd_azi_aze_lda_mao_zul_urd_ukr_bsq_svk_chh_tsn_cnt_fre_afr_fbf_scr_swa_slo_hun_cic_swt_fin_mcd_tig_geo_bos_ben_por_spa_sod_owc_arw_est_akn_tag_grk_mly_jpn_tml_kor_rom_ger_ven_swe_ind_hin_sid_sun_mnd_dut_dyu_prs_anl_guj_pol_cze_bul_qcu_ita_pan_nor_ses_wly_ctl_gam_alb_bat_mol_bem_glc_igb_jav_tha_heb_knd_ewe_xho_tur_lat_lit_uzb_tsw_vie_aeg_bam_dgb_yor	-0.735771121244443	-1.77064287300382	0.0798967163093587
94	chh_por_zul_swe_owc_tig_anl_guj_tur_uzb_igb_bat_bam_ita_pol_bsq_pan_gam_dyu_cnt_nor_ger_bem_slo_swt_lit_hun_cic_dgb_fin_krd_mlt_geo_ben_grk_glc_ctl_sod_hau_rom_est_yor_mly_eng_sun_jpn_tml_kor_hin_ukr_xho_mcd_jav_bul_sid_ind_mnd_rus_tsn_prs_amr_svk_afr_urd_bos_qcu_spa_scr_alb_akn_amh_cze_heb_arw_tag_dut_ewe_lat_tsw_mao_tha_wly_knd_ven_swa_azi_mol_fre_aze_moo_vie_aeg_fbf_ses_lda	-0.145210064535372	-0.342801170508176	0.732521662459757
95	mlt_ger_ven_ctl_heb_aeg_amh_por_uzb_azi_tsw_ind_swt_glc_scr_bsq_mol_sid_bam_mnd_pol_guj_ses_eng_yor_krd_hun_dgb_moo_est_mcd_owc_geo_bos_svk_nor_fre_wly_amr_grk_fin_swa_jav_pan_mly_jpn_tml_kor_urd_rom_dyu_slo_bat_ben_tig_mao_cnt_ukr_igb_rus_sod_dut_lat_ita_swe_qcu_afr_hin_prs_lda_gam_spa_hau_lit_tag_bul_bem_alb_xho_sun_tha_anl_knd_zul_ewe_aze_cze_arw_tur_tsn_vie_chh_fbf_cic_akn	-0.439533087340723	-1.04347179142295	0.299434682476468
96	wly_svk_bam_pol_anl_amr_aeg_fre_aze_tur_bem_bat_ven_prs_rus_bsq_spa_mlt_fbf_mnd_krd_ukr_akn_por_lda_ctl_hun_cic_xho_fin_mcd_gam_geo_cze_lat_hin_rom_sod_tig_guj_est_ses_jav_arw_mao_jpn_knd_kor_swe_bul_tsw_nor_mly_mol_owc_sun_cnt_grk_zul_bos_amh_ger_dut_urd_slo_qcu_afr_scr_glc_dyu_chh_eng_heb_alb_tag_ben_tsn_lit_swt_ind_tha_hau_tml_igb_swa_azi_ita_pan_uzb_ewe_vie_sid_yor_dgb_moo	-0.406025889923941	-0.963389475900448	0.33785045386697
97	mlt_rom_fbf_krd_aeg_gam_hau_bul_uzb_tur_ven_mly_tsw_glc_nor_bsq_spa_tig_tsn_mnd_scr_afr_akn_urd_cic_dut_fin_xho_bam_est_ben_wly_geo_por_svk_rus_ita_sid_amh_slo_hun_dgb_ind_alb_mao_jpn_tml_kor_fre_lit_swt_pol_bat_mol_owc_jav_cnt_ger_dyu_guj_heb_ctl_hin_swe_ukr_qcu_bos_pan_eng_igb_chh_lat_amr_grk_tag_arw_zul_cze_moo_sun_tha_anl_knd_swa_yor_aze_mcd_prs_azi_ewe_vie_sod_lda_ses_bem	0.525506587991888	1.24304642869136	0.216975488873768
98	amh_pan_cic_urd_heb_aeg_mlt_glc_aze_azi_lda_tag_bam_grk_arw_bsq_prs_sid_swa_cnt_rus_krd_ewe_eng_xho_ctl_est_ses_fbf_hun_dut_chh_geo_ben_spa_fre_ukr_anl_tig_alb_fin_tsw_mao_hin_bat_jpn_knd_kor_mol_guj_bem_afr_mly_scr_hau_ind_mnd_bos_moo_lat_sod_rom_mcd_swe_cze_qcu_ita_bul_lit_yor_amr_slo_wly_pol_sun_por_igb_nor_swt_jav_tha_owc_tml_tsn_ven_uzb_svk_ger_tur_dgb_vie_gam_zul_dyu_akn	-0.234550493663193	-0.554128175256792	0.580821149227123
99	wly_fre_ses_krd_tig_mlt_amh_alb_azi_aze_zul_ind_tsw_pol_svk_bsq_lat_owc_yor_cnt_glc_rom_moo_pan_xho_ukr_est_bam_lda_hun_eng_chh_geo_mcd_ctl_hin_lit_gam_aeg_grk_fin_dyu_jav_ita_sun_jpn_knd_kor_spa_prs_fbf_por_bat_urd_sod_mao_mnd_arw_swt_swe_heb_mol_ger_nor_dut_qcu_afr_slo_rus_ven_amr_guj_sid_scr_tag_cze_ewe_bos_tsn_mly_tha_anl_tml_swa_cic_tur_bul_ben_uzb_igb_vie_hau_bem_dgb_akn	-0.139906281849002	-0.330042644742771	0.742110029990664
100	sod_dut_akn_swe_tig_amr_owc_bos_tur_azi_fbf_jav_ven_ita_lit_bsq_ger_gam_zul_cnt_eng_hin_dyu_ukr_cic_svk_est_swt_lda_fin_rus_hau_geo_krd_bul_pan_afr_anl_chh_prs_hun_bem_mao_grk_mly_jpn_tml_kor_alb_rom_moo_pol_bat_fre_wly_sun_mnd_ctl_igb_mol_heb_cze_spa_urd_glc_qcu_guj_lat_nor_ses_aeg_mcd_mlt_slo_tag_scr_swa_arw_xho_ind_tha_amh_knd_yor_tsw_aze_ben_por_uzb_ewe_vie_sid_bam_dgb_tsn	0.53647652331092	1.27853523339949	0.204242258773492
101	wly_por_ven_krd_mlt_anl_tig_dut_aze_uzb_zul_mao_ses_afr_pol_bsq_swe_sod_cic_cnt_prs_alb_bam_eng_dyu_ger_est_yor_lda_fin_scr_sid_geo_pan_grk_cze_ctl_amh_hau_rom_hun_ewe_ind_ben_bat_jpn_tml_kor_mcd_lat_dgb_bul_jav_ita_chh_sun_mnd_nor_igb_mol_aeg_guj_rus_ukr_hin_qcu_bos_svk_slo_akn_owc_lit_amr_glc_mly_fre_fbf_arw_bem_tag_tha_heb_knd_xho_swt_azi_spa_urd_tur_tsw_vie_gam_swa_tsn_moo	0.33624955789373	0.791427633534248	0.430708369057234
102	sod_hin_lda_svk_owc_heb_chh_ben_azi_tur_cic_tag_ewe_ger_lit_bsq_por_tig_tsw_mnd_spa_bul_dgb_ita_fbf_ctl_est_swa_ses_hun_rom_aeg_geo_ukr_prs_slo_cze_amr_sid_pol_fin_zul_sun_rus_ind_jpn_tml_kor_alb_guj_moo_swe_jav_afr_hau_bat_cnt_krd_swt_eng_amh_mol_grk_scr_dut_qcu_pan_bos_fre_igb_anl_arw_wly_lat_mly_urd_akn_glc_bam_mao_tha_mlt_knd_dyu_tsn_uzb_nor_mcd_aze_xho_vie_gam_bem_yor_ven	-0.626027555047214	-1.4998448165564	0.137041839132817
103	aeg_urd_swt_mcd_tig_chh_heb_lat_uzb_azi_bem_bat_tsn_afr_por_bsq_arw_amh_fbf_mnd_nor_ctl_akn_scr_ven_slo_est_ses_igb_hun_prs_wly_geo_bos_svk_bul_cze_mlt_amr_mol_fin_swa_mly_guj_ind_jpn_tml_kor_fre_krd_yor_rus_tag_lit_sod_sun_cnt_rom_zul_eng_hau_swe_dut_grk_ger_qcu_alb_ukr_hin_dgb_sid_glc_owc_pol_mao_spa_xho_ita_dyu_jav_tha_anl_knd_tsw_bam_tur_ben_pan_aze_ewe_vie_gam_moo_cic_lda	-0.767898349769773	-1.84310178977107	0.0684994221975127
104	tig_cze_bem_dut_sod_amr_aeg_mol_tur_aze_akn_tag_fbf_ger_afr_bsq_scr_heb_tsn_cnt_pol_svk_yor_pan_lda_spa_est_xho_bam_hun_ctl_owc_geo_grk_slo_bul_prs_chh_sid_rus_fin_dyu_mao_krd_mly_jpn_tml_kor_glc_hin_ewe_nor_bat_ben_amh_jav_mnd_fre_ses_urd_gam_lat_arw_ukr_swe_qcu_por_ita_eng_cic_hau_mcd_wly_bos_ind_lit_ven_guj_tsw_sun_tha_anl_knd_swt_moo_uzb_rom_alb_azi_zul_vie_mlt_igb_dgb_swa	-0.683174746556423	-1.63471922307825	0.105488518620611
105	aeg_ger_lda_ctl_sod_heb_amr_ukr_uzb_azi_swa_mao_cic_cze_pan_bsq_prs_amh_swt_mnd_bos_guj_ewe_alb_moo_fre_hun_yor_dgb_est_spa_anl_geo_glc_lit_ben_urd_sid_hau_eng_fin_dyu_mly_arw_jav_jpn_tml_kor_por_scr_ses_nor_tag_mcd_chh_bat_cnt_slo_bem_swe_wly_rom_lat_afr_hin_qcu_krd_rus_dut_bam_tig_ita_mlt_svk_ind_mol_igb_bul_fbf_sun_tha_owc_knd_xho_zul_aze_grk_pol_tur_ven_vie_gam_akn_tsw_tsn	-0.826709389202312	-2.00317307377289	0.0480694513853014
106	anl_ita_swa_spa_amh_amr_gam_ben_uzb_azi_yor_mao_dyu_slo_ctl_bsq_ukr_wly_tsw_mnd_por_rom_bam_svk_moo_dut_fin_tsn_zul_hun_afr_owc_geo_prs_krd_bul_alb_sod_aeg_glc_est_lda_bat_nor_mly_jpn_knd_kor_eng_urd_akn_fre_sun_pol_tig_ind_cnt_mcd_fbf_swe_chh_rus_arw_ger_lit_qcu_hin_bos_lat_ven_hau_scr_heb_pan_tag_grk_igb_mol_xho_jav_tha_mlt_tml_ewe_swt_aze_cze_guj_tur_ses_vie_sid_cic_bem_dgb	-0.512944314651376	-1.22088656941299	0.225215280458159
107	hau_fre_tsw_hin_mlt_sod_aeg_scr_tur_azi_moo_mly_swt_urd_ita_bsq_cze_gam_ewe_cnt_ger_bul_ven_mol_bam_pan_fin_swa_xho_est_bos_tig_geo_glc_mcd_dut_krd_heb_owc_svk_hun_yor_mao_prs_tag_jpn_knd_kor_swe_guj_akn_afr_ind_alb_sid_jav_mnd_slo_zul_lat_wly_rom_ctl_rus_arw_qcu_por_pol_lit_dgb_amr_nor_anl_spa_sun_ukr_lda_grk_igb_bat_tha_amh_tml_cic_tsn_aze_eng_ben_uzb_ses_vie_chh_bem_dyu_fbf	-0.0701494204797962	-0.165250860348845	0.86910521584395
108	sod_ger_tsn_spa_owc_mlt_heb_lit_tur_aze_yor_mly_ses_pan_swe_bsq_ukr_wly_moo_mnd_nor_slo_dgb_krd_tsw_rom_hun_swa_ewe_est_rus_sid_geo_mol_urd_arw_por_amr_amh_prs_fin_ven_jav_afr_mao_jpn_knd_kor_bos_grk_bem_alb_ind_svk_chh_tag_cnt_pol_zul_eng_gam_fre_cze_mcd_hin_qcu_ctl_guj_ben_lda_anl_lat_tig_bul_sun_glc_cic_dut_fbf_bat_tha_hau_tml_bam_igb_azi_ita_scr_uzb_swt_vie_aeg_akn_xho_dyu	-0.000303777331407446	-0.000715630883775455	0.999430542046612
109	heb_slo_swt_prs_tig_aeg_wly_ger_uzb_tur_akn_sun_ewe_krd_lit_bsq_nor_hau_fbf_mnd_grk_dut_igb_por_tsw_ita_est_tsn_yor_fin_alb_chh_geo_pan_swe_eng_lat_owc_anl_scr_hun_zul_jav_svk_mao_jpn_knd_kor_afr_rus_ses_mol_tag_guj_mlt_mly_cnt_bos_lda_ctl_amh_rom_ukr_mcd_bul_qcu_spa_hin_pol_swa_gam_urd_sid_arw_ind_ben_bem_cze_xho_bat_tha_sod_tml_bam_ven_azi_fre_glc_aze_moo_vie_amr_dyu_cic_dgb	-0.646052198620791	-1.54628136465101	0.125432896310488
110	owc_swe_bam_pol_amh_wly_gam_prs_aze_azi_lda_tag_tsn_slo_nor_bsq_dut_anl_ewe_mnd_grk_alb_tsw_pan_fbf_svk_est_ses_swa_fin_krd_sod_geo_ger_arw_mcd_ben_sid_amr_ukr_hun_ven_jav_mol_bat_jpn_knd_kor_lit_scr_zul_ita_mao_eng_tig_mly_cnt_bul_akn_cze_mlt_ctl_lat_urd_bos_qcu_por_afr_glc_swt_heb_hin_aeg_rus_ind_spa_xho_fre_yor_sun_tha_hau_tml_cic_moo_uzb_guj_rom_tur_igb_vie_chh_dyu_dgb_bem	-0.0106428092796695	-0.0250809864978591	0.980044104551939
111	mlt_por_tsw_rom_tig_aeg_sid_afr_tur_aze_bem_ind_xho_pan_hin_bsq_rus_wly_zul_mnd_eng_grk_cic_swe_swa_urd_est_moo_swt_hun_mcd_anl_geo_ger_alb_guj_glc_amr_gam_mol_fin_dgb_mly_fre_jav_jpn_tml_kor_prs_nor_fbf_spa_tag_cze_heb_bat_cnt_svk_tsn_pol_hau_slo_scr_arw_bos_qcu_lat_ben_ita_igb_chh_ukr_amh_dut_mao_bul_lda_krd_bam_sun_tha_sod_knd_dyu_ses_uzb_ctl_lit_azi_akn_vie_owc_ven_ewe_yor	-0.687075360781929	-1.64734769631561	0.102861513938189
112	anl_por_yor_hin_wly_gam_hau_swe_aze_uzb_xho_mao_bem_dut_ita_bsq_rus_heb_igb_cnt_eng_prs_lda_rom_ewe_fre_fin_ses_ven_est_svk_mlt_geo_arw_slo_scr_cze_sod_owc_nor_hun_bam_tag_spa_bat_jpn_knd_kor_pol_ukr_dyu_krd_sun_ctl_sid_ind_mnd_lit_swt_urd_amh_afr_mol_guj_glc_qcu_ger_lat_bul_tsn_tig_mcd_amr_bos_mly_alb_swa_grk_cic_jav_tha_chh_tml_tsw_akn_tur_pan_ben_azi_dgb_vie_aeg_fbf_moo_zul	-0.203269122041496	-0.479718727183787	0.632553689580454
113	sod_mol_fbf_prs_anl_hau_heb_por_tur_uzb_tsw_bat_akn_ukr_mcd_bsq_pan_wly_lda_cnt_lat_spa_cic_swe_ewe_dut_est_ses_ven_fin_guj_owc_geo_slo_ita_hin_cze_mlt_aeg_urd_hun_swt_sun_rus_jav_jpn_knd_kor_pol_glc_xho_nor_mly_bos_tig_mao_mnd_grk_moo_lit_amr_krd_fre_scr_bul_qcu_rom_ben_ger_bem_gam_afr_amh_ctl_tag_alb_igb_arw_swa_ind_tha_sid_tml_zul_yor_azi_eng_svk_aze_bam_vie_chh_dyu_dgb_tsn	-0.21007040162089	-0.496068111134309	0.621016725081015
114	sod_ctl_fbf_spa_aeg_heb_mlt_mol_azi_aze_xho_ind_yor_lit_bul_bsq_bos_gam_bam_mnd_eng_rus_tsw_dut_ven_pol_fin_cic_tsn_hun_urd_chh_geo_slo_scr_swe_nor_tig_amh_arw_est_dyu_bat_cze_mao_jpn_knd_kor_fre_guj_dgb_hin_sun_ger_hau_tag_cnt_afr_swa_ben_amr_mcd_por_alb_prs_qcu_rom_lat_ita_lda_wly_krd_anl_pan_mly_ukr_igb_grk_moo_jav_tha_owc_tml_bem_ses_uzb_svk_glc_tur_zul_vie_sid_ewe_akn_swt	0.832316887552781	1.97727189694842	0.0509719037103136
115	chh_glc_tsn_cze_tig_amr_gam_svk_uzb_tur_swt_mly_ven_por_lit_bsq_pol_amh_zul_mnd_mcd_pan_dgb_lat_akn_mol_fin_bem_xho_est_rom_sod_geo_eng_ben_ita_grk_owc_sid_ctl_hun_dyu_sun_scr_bat_jpn_knd_kor_urd_ukr_fbf_arw_jav_fre_hau_ind_cnt_ger_cic_dut_aeg_afr_guj_swe_spa_qcu_nor_rus_bos_lda_anl_alb_wly_slo_tag_hin_swa_krd_igb_mao_tha_mlt_tml_moo_bam_aze_bul_prs_azi_ses_vie_heb_yor_tsw_ewe	0.827142377102389	1.97671917251542	0.051035432347844
116	tig_scr_lda_nor_heb_gam_amh_mcd_azi_uzb_tsw_mly_swt_arw_fre_bsq_pan_sod_ven_mnd_swe_eng_yor_bul_ewe_urd_est_xho_swa_hun_spa_sid_geo_hin_rus_ita_grk_owc_chh_pol_fin_bem_ind_ger_jav_jpn_knd_kor_ctl_dut_igb_ben_mao_glc_mlt_tag_cnt_krd_cic_rom_anl_mol_alb_lat_prs_qcu_afr_slo_lit_tsn_hau_ukr_wly_guj_bat_svk_moo_por_akn_sun_tha_amr_tml_zul_ses_tur_bos_cze_aze_dyu_vie_aeg_fbf_bam_dgb	0.0984393746400187	0.231846817602608	0.817166381462027
117	owc_rom_swa_ukr_chh_wly_amh_bul_tur_azi_moo_sun_cic_lat_svk_bsq_alb_hau_tsn_cnt_eng_grk_ses_cze_bem_arw_hun_xho_igb_fin_swe_gam_geo_por_bos_mcd_fre_sid_mlt_mol_est_zul_ind_guj_bat_jpn_tml_kor_pol_ctl_lda_ger_mly_ita_sod_tag_mnd_urd_fbf_rus_anl_nor_hin_ben_pan_qcu_slo_dut_lit_bam_amr_scr_heb_prs_mao_afr_ewe_glc_dyu_jav_tha_aeg_knd_tsw_akn_uzb_krd_spa_aze_dgb_vie_tig_yor_swt_ven	0.0814179161321973	0.191579560490203	0.848489214766938
118	mlt_pan_moo_ita_sid_amh_owc_rus_tur_azi_bem_mly_ses_glc_lit_bsq_eng_anl_igb_cnt_ukr_spa_xho_hin_bam_slo_hun_ewe_swt_est_scr_hau_geo_por_fre_rom_cze_amr_heb_bos_fin_fbf_jav_guj_bat_jpn_tml_kor_pol_mol_dgb_krd_sun_dut_chh_tag_mnd_lat_zul_ger_sod_arw_svk_alb_urd_qcu_ben_nor_prs_tsw_wly_bul_gam_afr_ind_swe_tsn_ctl_yor_mao_tha_tig_knd_akn_swa_uzb_mcd_grk_aze_cic_vie_aeg_lda_dyu_ven	-1.7408106685172	-4.53474516838936	1.7166828498468e-05
119	anl_spa_ven_fre_owc_wly_gam_rom_aze_azi_swt_tag_bam_ukr_ctl_bsq_glc_sod_dyu_mnd_cze_pol_yor_lat_tsw_bul_est_moo_bem_fin_dut_aeg_geo_lit_prs_mcd_swe_heb_mlt_eng_hun_fbf_mly_hin_bat_jpn_tml_kor_ger_pan_igb_ita_jav_guj_sid_mao_cnt_nor_xho_ben_chh_bos_urd_afr_arw_qcu_alb_mol_rus_lda_tig_por_amh_scr_sun_slo_dgb_svk_ewe_ind_tha_amr_knd_akn_swa_tur_krd_grk_uzb_tsn_vie_hau_cic_zul_ses	-0.292517791876123	-0.691661621997304	0.490872975623163
120	tig_por_lda_krd_owc_amr_chh_hin_tur_uzb_akn_ind_cic_ita_swe_bsq_glc_anl_zul_mnd_ctl_ukr_dgb_guj_ewe_spa_hun_ses_xho_fin_mol_gam_geo_ger_cze_afr_grk_aeg_wly_urd_est_tsw_mly_eng_jav_jpn_tml_kor_bos_ben_igb_arw_tag_rom_mlt_bat_cnt_scr_fbf_pan_sid_mcd_rus_alb_dut_qcu_pol_lit_nor_tsn_amh_lat_sod_slo_sun_svk_moo_bul_ven_mao_tha_hau_knd_bem_yor_azi_prs_fre_aze_bam_vie_heb_dyu_swa_swt	-0.788165082976152	-1.89804093834488	0.0607920733255043
121	sod_lat_igb_ita_amh_sid_aeg_prs_azi_aze_bem_mly_fbf_rom_scr_bsq_ben_amr_ewe_cnt_arw_glc_bam_ger_ses_slo_fin_dgb_yor_est_spa_gam_geo_svk_rus_grk_afr_owc_chh_ctl_hun_cic_tag_lit_sun_jpn_tml_kor_fre_guj_xho_urd_mao_pol_mlt_ind_mnd_mcd_tsn_dut_wly_swe_eng_por_pan_qcu_krd_bul_nor_ven_heb_bos_tig_cze_jav_ukr_swa_mol_dyu_bat_tha_anl_knd_zul_lda_tur_hin_alb_uzb_tsw_vie_hau_swt_moo_akn	-0.148538165306474	-0.350267740323229	0.726929843491214
122	amh_ben_fbf_afr_heb_sod_amr_ctl_tur_azi_bem_mly_bam_guj_nor_bsq_alb_mlt_akn_cnt_krd_pan_ewe_slo_tsw_mcd_fin_moo_igb_est_rus_wly_geo_svk_urd_pol_eng_hau_sid_scr_hun_swt_bat_arw_tag_jpn_knd_kor_ger_dut_tsn_hin_sun_prs_owc_ind_mnd_rom_yor_swe_tig_grk_lit_fre_por_qcu_bos_ukr_cze_lda_anl_mol_gam_bul_mao_ita_ses_glc_dyu_jav_tha_chh_tml_xho_dgb_uzb_spa_lat_aze_cic_vie_aeg_zul_ven_swa	-0.212028885390178	-0.501377005291597	0.617290589456893
123	sod_grk_moo_arw_gam_tig_mlt_bos_uzb_aze_tsw_mao_tsn_scr_fre_bsq_krd_heb_akn_cnt_ger_ben_xho_spa_cic_mol_fin_ven_ewe_hun_cze_hau_geo_hin_rom_slo_ctl_amr_sid_swe_est_dyu_ind_eng_tag_jpn_knd_kor_por_dut_yor_guj_mly_prs_aeg_sun_mnd_mcd_swt_pan_anl_rus_ita_ukr_alb_qcu_pol_urd_nor_ses_wly_lat_owc_glc_bat_afr_lda_svk_bem_jav_tha_amh_tml_swa_zul_azi_lit_bul_tur_fbf_vie_chh_dgb_igb_bam	0.156915654186511	0.369459720244221	0.712625003943346
124	mlt_ctl_yor_prs_chh_anl_aeg_glc_uzb_azi_igb_sun_swa_hin_dut_bsq_mol_sod_tsn_mnd_afr_arw_dgb_bul_cic_krd_est_bem_akn_hun_scr_owc_geo_rom_por_svk_alb_amr_sid_pan_fin_fbf_ind_swe_bat_jpn_knd_kor_cze_ita_lda_pol_mao_urd_hau_mly_cnt_fre_tsw_nor_amh_grk_slo_lit_ger_qcu_spa_guj_ukr_zul_heb_eng_tig_ben_jav_bos_dyu_rus_swt_tag_tha_wly_tml_moo_ewe_tur_lat_mcd_aze_ses_vie_gam_ven_xho_bam	-0.426150266468259	-1.01233165359231	0.31400607560722
125	sod_spa_akn_arw_tig_sid_gam_ukr_tur_uzb_bam_jav_ven_cze_fre_bsq_guj_owc_yor_cnt_lat_ita_tsw_eng_zul_pan_hun_bem_cic_est_swe_chh_geo_ctl_lit_hin_slo_anl_heb_ger_fin_lda_bat_bos_mly_jpn_knd_kor_krd_grk_swa_bul_tag_por_mlt_sun_mnd_mol_dgb_dut_hau_rom_alb_ben_pol_qcu_svk_rus_nor_dyu_aeg_urd_amr_glc_mao_afr_fbf_scr_igb_ind_tha_amh_tml_tsn_ses_aze_mcd_prs_azi_moo_vie_wly_ewe_swt_xho	0.443304392708587	1.04692381095584	0.297848064144444
126	chh_glc_dyu_cze_aeg_amr_amh_ukr_aze_uzb_zul_tag_ven_mol_swe_bsq_mcd_sod_ses_cnt_guj_lit_bam_scr_igb_slo_fin_dgb_xho_est_eng_heb_geo_spa_ctl_prs_por_gam_hau_hin_hun_lda_bat_rom_mly_jpn_tml_kor_grk_ben_tsw_dut_ind_urd_anl_jav_mnd_bos_bem_svk_tig_lat_pan_krd_pol_qcu_ita_afr_alb_swa_owc_fre_mlt_bul_mao_rus_moo_nor_ewe_sun_tha_sid_knd_swt_cic_azi_arw_ger_tur_fbf_vie_wly_tsn_yor_akn	0.544156426014728	1.28127833610519	0.203281537217282
127	sid_bos_bam_cze_hau_amh_chh_krd_uzb_aze_tsn_jav_lda_prs_ger_bsq_pan_tig_tsw_mnd_ukr_ben_xho_urd_swt_grk_fin_cic_ewe_hun_swe_wly_geo_lat_rus_pol_afr_owc_gam_lit_est_dyu_mao_svk_sun_jpn_knd_kor_slo_nor_igb_mcd_bat_alb_amr_tag_cnt_por_swa_glc_sod_hin_arw_mol_spa_qcu_fre_ita_rom_ven_heb_bul_aeg_scr_mly_eng_yor_ctl_moo_ind_tha_anl_tml_ses_dgb_azi_dut_guj_tur_fbf_vie_mlt_akn_zul_bem	0.791529800337726	1.87993421931721	0.0632473792607831
128	tig_pan_ses_ctl_sid_wly_chh_swe_azi_uzb_ven_mao_dgb_slo_mcd_bsq_rus_owc_dyu_cnt_cze_lit_zul_afr_xho_prs_est_tsn_moo_fin_bos_amr_geo_glc_por_ukr_spa_hau_anl_dut_hun_ewe_mly_urd_bat_jpn_tml_kor_lat_fre_yor_pol_tag_mol_heb_jav_mnd_bul_lda_arw_gam_nor_ger_hin_ita_qcu_scr_guj_krd_cic_aeg_ben_mlt_alb_ind_svk_tsw_eng_swt_sun_tha_amh_knd_igb_bem_aze_grk_rom_tur_akn_vie_sod_fbf_swa_bam	0.244361893474348	0.575220930925132	0.566531002200165
129	heb_urd_bem_scr_hau_amh_gam_fre_uzb_tur_dgb_mao_xho_ukr_ctl_bsq_bos_sod_zul_mnd_pol_rom_ven_swe_lda_lat_fin_tsn_igb_est_eng_aeg_geo_afr_prs_ben_guj_owc_anl_cze_hun_akn_sun_por_tag_jpn_tml_kor_hin_mol_ewe_alb_mly_krd_amr_jav_cnt_ita_moo_lit_tig_grk_ger_pan_mcd_qcu_rus_dut_slo_ses_wly_nor_sid_glc_bat_arw_fbf_svk_tsw_ind_tha_chh_knd_swt_cic_aze_spa_bul_azi_swa_vie_mlt_bam_dyu_yor	-0.612778981597216	-1.46461068650108	0.146399527519553
130	mlt_por_lda_rom_heb_sid_chh_dut_aze_tur_tsw_ind_ewe_prs_guj_bsq_afr_tig_zul_mnd_bos_urd_cic_hin_ses_ita_fin_igb_swa_est_cze_amr_geo_scr_spa_pol_slo_wly_aeg_arw_hun_fbf_bat_mol_mao_jpn_tml_kor_swe_rus_xho_bul_tag_grk_anl_jav_cnt_svk_akn_lit_sod_krd_fre_mcd_ben_qcu_lat_ukr_pan_moo_owc_ctl_gam_ger_mly_eng_swt_nor_yor_sun_tha_amh_knd_bem_dgb_uzb_alb_glc_azi_ven_vie_hau_dyu_bam_tsn	0.0650399836101693	0.153059316954638	0.878683106320922
131	aeg_mcd_yor_rom_sod_wly_owc_fre_tur_azi_tsn_tag_akn_cze_pan_bsq_krd_chh_moo_mnd_scr_lit_zul_arw_bam_lat_fin_dgb_bem_hun_rus_hau_geo_alb_swe_nor_guj_mlt_tig_hin_est_ven_bat_ita_ind_jpn_knd_kor_svk_por_fbf_mol_mao_dut_amr_jav_cnt_ger_ewe_ben_heb_eng_bos_ctl_urd_qcu_ukr_slo_bul_swa_anl_pol_sid_grk_mly_glc_igb_afr_ses_sun_tha_gam_tml_cic_lda_uzb_spa_prs_aze_swt_vie_amh_dyu_xho_tsw	0.190880982419137	0.449569689686853	0.654066797760329
132	anl_guj_swt_nor_amr_sid_aeg_dut_aze_uzb_dgb_sun_igb_ita_ukr_bsq_lit_gam_zul_cnt_swe_mol_tsw_por_dyu_krd_fin_ses_moo_hun_afr_wly_geo_eng_fre_arw_rus_heb_hau_svk_est_yor_mly_mcd_jav_jpn_knd_kor_ger_pol_tsn_glc_bat_urd_sod_mao_mnd_scr_xho_grk_chh_pan_alb_prs_lat_qcu_ben_slo_spa_akn_mlt_ctl_tig_rom_ind_hin_ven_bos_ewe_tag_tha_amh_tml_cic_lda_tur_cze_bul_azi_swa_vie_owc_bem_fbf_bam	-0.683213130845604	-1.63601423826276	0.105216661445008
133	anl_afr_dgb_ctl_chh_wly_aeg_krd_aze_uzb_igb_bat_dyu_por_svk_bsq_bos_sod_tsn_mnd_guj_spa_ses_urd_ewe_hin_hun_moo_fbf_est_mol_amr_geo_mcd_prs_nor_lit_owc_sid_grk_fin_xho_tag_swe_sun_jpn_tml_kor_pan_dut_zul_eng_ind_ukr_gam_mao_cnt_pol_tsw_lat_amh_rus_ben_bul_cze_qcu_ger_glc_rom_swa_tig_scr_heb_ita_mly_arw_lda_fre_swt_jav_tha_hau_knd_bam_yor_azi_slo_alb_tur_akn_vie_mlt_bem_ven_cic	-0.388230916024612	-0.919456682455066	0.360235455088549
134	sod_por_tsw_afr_chh_mlt_owc_pan_tur_aze_ven_jav_moo_svk_grk_bsq_fre_tig_swt_cnt_prs_rus_ses_ger_yor_hin_est_bam_akn_fin_ukr_anl_geo_glc_scr_ben_alb_heb_wly_urd_hun_ewe_bat_spa_tag_jpn_knd_kor_mol_rom_igb_krd_sun_arw_sid_mly_mnd_ctl_zul_ita_gam_mcd_lat_lit_nor_qcu_bos_cze_bul_cic_amh_slo_hau_dut_mao_eng_fbf_guj_dgb_ind_tha_amr_tml_swa_lda_uzb_swe_pol_azi_xho_vie_aeg_tsn_bem_dyu	-1.1434817379935	-2.82857110717115	0.00572674665689199
135	anl_mol_tsn_ctl_tig_hau_gam_hin_uzb_azi_xho_mao_fbf_cze_spa_bsq_bul_heb_lda_mnd_bos_pol_bam_dut_tsw_arw_fin_dyu_yor_est_pan_amh_geo_ger_glc_afr_svk_aeg_chh_swe_hun_ven_sun_alb_mly_jpn_tml_kor_ita_lat_ses_lit_bat_grk_wly_ind_cnt_ukr_swt_slo_sod_rom_fre_eng_rus_qcu_ben_mcd_por_swa_mlt_prs_sid_krd_tag_scr_akn_guj_bem_jav_tha_amr_knd_cic_zul_aze_urd_nor_tur_ewe_vie_owc_igb_dgb_moo	-0.457176108352566	-1.08538699144227	0.280555801790874
136	amr_lit_cic_ben_owc_heb_gam_prs_uzb_tur_moo_bat_bem_mcd_slo_bsq_ita_aeg_akn_cnt_arw_svk_tsw_por_bam_rus_hun_igb_dgb_fin_ger_amh_geo_scr_swe_dut_grk_wly_sod_ctl_est_swt_jav_bos_ind_jpn_knd_kor_krd_ukr_yor_hin_sun_alb_tig_tag_mnd_glc_xho_pol_sid_guj_urd_fre_pan_qcu_bul_eng_mol_tsn_hau_afr_mlt_lat_mly_rom_ven_spa_fbf_mao_tha_anl_tml_ewe_dyu_azi_cze_nor_aze_swa_vie_chh_lda_ses_zul	-0.697292187462291	-1.66647598916859	0.0989833526129006
137	gam_alb_tsw_glc_owc_heb_hau_scr_azi_uzb_dgb_tag_zul_bul_lit_bsq_nor_anl_bem_cnt_guj_prs_ewe_pan_lda_afr_hun_dyu_ses_fin_rus_mlt_geo_spa_pol_eng_ita_sod_amh_bos_est_ven_mao_slo_mly_jpn_knd_kor_por_urd_bam_krd_bat_rom_chh_sun_mnd_ukr_akn_hin_sid_ger_svk_mol_lat_qcu_swe_grk_ben_yor_wly_cze_tig_fre_ind_arw_fbf_mcd_xho_jav_tha_amr_tml_tsn_moo_tur_dut_ctl_aze_cic_vie_aeg_swa_igb_swt	-0.915697056402702	-2.22213178352015	0.0286993470180246
138	chh_pan_swa_krd_aeg_sod_amr_rus_azi_uzb_bam_jav_cic_ita_slo_bsq_arw_gam_fbf_cnt_bos_afr_yor_hin_lda_glc_fin_dyu_igb_hun_eng_owc_geo_grk_scr_swe_lit_anl_tig_ukr_est_zul_mao_cze_tag_jpn_knd_kor_svk_rom_akn_mcd_bat_dut_hau_mly_mnd_por_ven_alb_wly_guj_ben_nor_prs_qcu_bul_mol_ctl_xho_sid_urd_heb_lat_sun_fre_moo_ger_bem_ind_tha_amh_tml_ses_ewe_tur_spa_pol_aze_tsn_vie_mlt_swt_dgb_tsw	-0.540192589872214	-1.28802272775292	0.200933662261601
139	aeg_lat_swt_por_mlt_anl_amh_svk_aze_uzb_tsw_ind_bam_ita_arw_bsq_nor_sid_swa_mnd_urd_krd_xho_bul_igb_spa_est_dyu_ewe_fin_pol_wly_geo_cze_ger_glc_fre_sod_tig_guj_hun_ven_mly_grk_sun_jpn_tml_kor_prs_afr_fbf_scr_tag_lit_chh_jav_cnt_ctl_dgb_mcd_gam_hin_ben_mol_dut_qcu_swe_bos_rus_tsn_amr_rom_hau_alb_bat_slo_bem_eng_akn_mao_tha_owc_knd_lda_moo_tur_ukr_pan_azi_ses_vie_heb_zul_cic_yor	-0.19674741439269	-0.464290554840497	0.643524637719284
140	wly_svk_moo_bul_anl_heb_amh_guj_aze_uzb_fbf_mao_igb_urd_ben_bsq_hin_gam_lda_cnt_eng_rus_tsw_prs_zul_rom_est_dyu_ven_hun_mcd_sid_geo_por_spa_glc_nor_tig_hau_ukr_fin_dgb_ind_krd_tag_jpn_knd_kor_ger_dut_swa_afr_sun_ctl_amr_jav_mnd_arw_cic_alb_mlt_fre_grk_cze_mol_qcu_swe_lit_slo_ses_chh_bos_owc_pol_mly_lat_swt_ita_xho_bat_tha_sod_tml_akn_yor_tur_pan_scr_azi_ewe_vie_aeg_bam_bem_tsn	-0.347137815117738	-0.822542446725512	0.412872270924951
141	hau_spa_akn_pol_wly_heb_sid_lit_aze_tur_ven_ind_cic_por_swe_bsq_ita_gam_bem_mnd_mol_cze_bam_nor_ses_afr_fin_fbf_xho_est_scr_sod_geo_lat_krd_prs_hin_chh_anl_ctl_hun_swa_mly_ben_jav_jpn_knd_kor_ukr_grk_yor_rus_tag_rom_tig_bat_cnt_glc_ewe_guj_owc_slo_bul_eng_fre_qcu_ger_alb_pan_dgb_aeg_mcd_mlt_arw_mao_dut_igb_bos_lda_sun_tha_amr_tml_moo_swt_uzb_svk_urd_azi_tsn_vie_amh_zul_tsw_dyu	0.185405765060007	0.436102054012246	0.663773359374275
142	sod_cze_ewe_pan_aeg_amh_heb_grk_aze_azi_xho_mao_zul_bul_lat_bsq_urd_hau_dyu_mnd_rom_slo_cic_pol_akn_dut_hun_ses_lda_fin_eng_gam_geo_alb_afr_svk_ctl_wly_amr_ben_est_tsw_sun_ger_ind_jpn_tml_kor_prs_spa_tsn_mol_tag_swe_chh_mly_cnt_scr_ven_nor_owc_guj_glc_rus_ita_qcu_arw_bos_hin_swa_anl_mcd_sid_krd_bat_ukr_bam_lit_yor_jav_tha_tig_knd_bem_swt_uzb_por_fre_tur_fbf_vie_mlt_dgb_igb_moo	-0.213753569955986	-0.504344624152484	0.615212062254316
143	hau_krd_lda_svk_tig_mlt_amr_ger_uzb_tur_igb_ind_yor_afr_por_bsq_slo_anl_moo_mnd_ita_dut_swt_cze_cic_swe_hun_swa_dgb_fin_fre_chh_geo_spa_grk_eng_rom_owc_sod_pol_est_fbf_mao_hin_tag_jpn_knd_kor_mcd_rus_dyu_bul_sun_urd_amh_bat_cnt_ben_bam_lit_aeg_mol_alb_nor_bos_qcu_guj_lat_pan_bem_wly_glc_sid_arw_jav_ctl_tsw_ukr_ewe_mly_tha_gam_tml_akn_zul_azi_prs_scr_aze_ven_vie_heb_xho_ses_tsn	-0.367005597868057	-0.869161313671696	0.386996525546134
144	hau_ukr_akn_ita_aeg_gam_chh_lit_aze_azi_dyu_tag_bem_cze_rom_bsq_svk_sod_yor_mnd_krd_alb_cic_ger_igb_mol_fin_tsn_ven_est_spa_owc_geo_hin_arw_pan_bos_heb_mlt_pol_hun_lda_sun_swe_bat_jpn_knd_kor_prs_grk_xho_scr_ind_afr_amr_mao_cnt_eng_moo_nor_amh_ben_guj_rus_urd_qcu_dut_fre_mcd_fbf_anl_ctl_wly_slo_mly_lat_swa_glc_dgb_jav_tha_sid_tml_bam_ses_tur_por_bul_uzb_zul_vie_tig_ewe_tsw_swt	-0.0852794617745321	-0.201050466522307	0.841098174306983
145	wly_lat_yor_scr_sid_hau_tig_afr_tur_azi_ewe_jav_akn_grk_mcd_bsq_rus_amr_igb_cnt_lit_rom_bam_eng_swt_dut_est_cic_swa_hun_alb_amh_geo_hin_swe_cze_glc_chh_owc_fre_fin_xho_tag_arw_sun_jpn_tml_kor_krd_ukr_ses_svk_mao_bos_heb_mly_mnd_prs_dyu_guj_aeg_urd_por_ita_pan_qcu_ctl_spa_slo_fbf_gam_bul_mlt_ben_bat_ger_zul_nor_tsn_ind_tha_sod_knd_dgb_tsw_aze_pol_mol_uzb_ven_vie_anl_lda_bem_moo	-0.346630323036328	-0.82081115879589	0.413852873932447
146	wly_bul_xho_mol_anl_amr_aeg_afr_uzb_aze_moo_sun_tsw_alb_nor_bsq_fre_chh_bem_cnt_pan_krd_tsn_pol_zul_lat_est_igb_ses_fin_swe_hau_geo_ukr_ben_rom_slo_mlt_amh_arw_hun_fbf_tag_lit_jav_jpn_tml_kor_guj_mcd_dgb_ita_bat_rus_owc_ind_mnd_eng_swt_urd_sid_dut_spa_prs_scr_qcu_grk_por_ger_swa_sod_svk_gam_hin_mao_glc_dyu_ctl_yor_mly_tha_tig_knd_ven_cic_tur_bos_cze_azi_lda_vie_heb_akn_ewe_bam	-0.498801301242523	-1.18529486002006	0.238920771023715
147	sid_prs_zul_ctl_chh_mlt_sod_ger_tur_uzb_dyu_tag_igb_eng_arw_bsq_ukr_amh_swa_mnd_ben_afr_ven_cze_bam_swe_est_tsw_lda_fin_lat_tig_geo_krd_guj_hin_bos_aeg_gam_glc_hun_swt_jav_svk_mly_jpn_knd_kor_rus_pan_dgb_scr_sun_alb_hau_mao_cnt_lit_fbf_slo_anl_rom_dut_bul_nor_qcu_grk_pol_ita_ewe_owc_urd_heb_fre_bat_spa_cic_mol_moo_ind_tha_amr_tml_bem_akn_aze_por_mcd_azi_tsn_vie_wly_ses_xho_yor	0.153851950886624	0.362251438776511	0.717986017570693
148	amr_arw_bam_ben_anl_owc_mlt_krd_aze_azi_akn_sun_cic_grk_ukr_bsq_bos_wly_ven_cnt_nor_ger_yor_mol_bem_lit_est_igb_moo_fin_ctl_chh_geo_guj_scr_fre_eng_aeg_amh_bul_hun_xho_ind_dut_jav_jpn_knd_kor_cze_pol_swt_swe_tag_mcd_gam_mao_mnd_por_fbf_glc_heb_pan_hin_rus_alb_qcu_ita_slo_afr_zul_sod_urd_hau_svk_bat_lat_tsw_rom_tsn_mly_tha_sid_tml_lda_ses_uzb_prs_spa_tur_dyu_vie_tig_dgb_swa_ewe	-0.407378267572431	-0.966749032069244	0.336176842154643
149	owc_fre_swt_prs_hau_gam_tig_slo_azi_aze_dyu_bat_xho_arw_lat_bsq_ita_amh_lda_cnt_krd_rus_ewe_afr_dgb_urd_hun_igb_tsn_fin_mol_chh_geo_hin_bos_ukr_lit_sid_wly_dut_est_bem_tag_glc_mly_jpn_tml_kor_nor_eng_zul_ger_jav_cze_mlt_ind_mnd_spa_moo_bul_sod_por_ben_alb_swe_qcu_pan_rom_scr_fbf_heb_ctl_amr_mcd_sun_svk_bam_pol_yor_mao_tha_aeg_knd_akn_ven_tur_guj_grk_uzb_cic_vie_anl_tsw_swa_ses	0.0144744871432469	0.0340837982091929	0.972883375519962
150	tig_ben_swa_hin_gam_wly_hau_rom_aze_uzb_ewe_sun_dgb_ukr_arw_bsq_pan_owc_tsw_mnd_dut_pol_lda_scr_bam_mcd_est_fbf_ven_fin_prs_chh_geo_lit_krd_fre_glc_anl_mlt_bos_hun_ses_mao_alb_tag_jpn_tml_kor_eng_urd_tsn_ger_mly_spa_sid_bat_cnt_por_igb_rus_heb_nor_guj_lat_afr_qcu_slo_swe_ctl_xho_sod_ita_amr_mol_jav_bul_cic_cze_dyu_ind_tha_aeg_knd_akn_zul_azi_grk_svk_tur_yor_vie_amh_swt_bem_moo	-0.225498469997246	-0.532647384447442	0.595548110280432
151	sod_ger_dyu_afr_mlt_anl_chh_por_uzb_aze_tsw_sun_fbf_ukr_glc_bsq_cze_amh_bem_cnt_prs_mol_bam_guj_zul_bos_hun_akn_ewe_fin_hin_aeg_geo_eng_urd_pol_pan_tig_amr_rus_est_yor_tag_ctl_jav_jpn_knd_kor_mcd_fre_swt_ita_bat_alb_wly_mly_mnd_ben_dgb_swe_owc_bul_slo_krd_rom_qcu_arw_spa_svk_xho_gam_scr_hau_dut_ind_lit_igb_lat_cic_mao_tha_sid_tml_swa_lda_tur_grk_nor_azi_ven_vie_heb_tsn_ses_moo	-0.261116244571109	-0.617997771810468	0.538087292165532
152	owc_glc_xho_slo_sid_gam_aeg_bos_tur_uzb_igb_sun_fbf_bul_por_bsq_guj_hau_moo_mnd_fre_cze_yor_arw_dyu_dut_hun_ewe_akn_fin_nor_amh_geo_afr_ctl_krd_mcd_heb_sod_pol_est_bem_mao_lat_ind_jpn_knd_kor_svk_eng_dgb_rom_bat_ukr_chh_tag_cnt_ger_ven_ben_wly_mol_hin_urd_prs_qcu_alb_pan_lit_swa_anl_scr_tig_spa_jav_rus_ses_ita_tsw_mly_tha_amr_tml_tsn_zul_azi_grk_swe_aze_cic_vie_mlt_swt_bam_lda	-0.981322095079703	-2.38826401182068	0.0189491912022247
153	aeg_svk_xho_prs_chh_sid_amh_pol_aze_azi_dgb_mly_lda_guj_lat_bsq_krd_owc_yor_mnd_ger_eng_akn_pan_igb_lit_est_dyu_bam_fin_ita_wly_geo_rom_afr_dut_hin_mlt_sod_grk_hun_cic_jav_ctl_tag_jpn_knd_kor_bos_glc_bem_rus_ind_scr_hau_mao_cnt_urd_fbf_mcd_heb_spa_bul_arw_swe_qcu_ben_alb_slo_ses_amr_por_tig_cze_bat_mol_ewe_nor_swt_sun_tha_gam_tml_tsn_moo_tur_fre_ukr_uzb_swa_vie_anl_tsw_ven_zul	0.228419765098677	0.538211323982488	0.591716959360409
154	tig_arw_bam_eng_sod_chh_aeg_glc_aze_uzb_moo_sun_akn_bos_guj_bsq_mcd_wly_dyu_mnd_cze_scr_ses_rus_xho_swe_fin_dgb_swt_est_krd_amh_geo_rom_ctl_svk_nor_sid_heb_mol_hun_igb_tag_lit_mao_jpn_knd_kor_prs_spa_ewe_bul_ind_urd_owc_jav_cnt_alb_swa_slo_mlt_pan_ger_ukr_grk_qcu_lat_ita_ben_ven_hau_dut_anl_por_mly_pol_fbf_hin_bem_bat_tha_amr_tml_lda_tsn_tur_afr_fre_azi_tsw_vie_gam_zul_yor_cic	0.147357393784435	0.346453401746057	0.729784630554413
155	chh_eng_ewe_spa_sod_tig_hau_krd_uzb_aze_dyu_jav_akn_urd_grk_bsq_slo_heb_zul_mnd_bul_pol_ses_dut_bem_svk_fin_igb_swt_est_prs_anl_geo_arw_rus_lit_alb_sid_gam_ben_hun_ven_ind_rom_mly_jpn_knd_kor_ita_hin_bam_pan_tag_mol_amr_sun_cnt_mcd_swa_guj_wly_fre_glc_nor_por_qcu_swe_bos_ger_xho_aeg_ukr_owc_scr_mao_lat_tsn_cze_moo_bat_tha_amh_tml_tsw_lda_azi_afr_ctl_tur_dgb_vie_mlt_cic_yor_fbf	0.165299455804805	0.389573747653197	0.697742460341861
156	wly_swe_ewe_svk_mlt_sod_chh_lit_aze_uzb_bem_jav_cic_ger_ita_bsq_fre_amr_yor_mnd_rom_dut_dyu_krd_ven_mcd_fin_ses_moo_hun_guj_tig_geo_prs_lat_cze_ctl_sid_hau_pol_est_fbf_ind_ben_mly_jpn_tml_kor_nor_urd_lda_glc_bat_bul_owc_mao_cnt_mol_dgb_pan_amh_arw_afr_rus_hin_qcu_por_bos_eng_swt_aeg_spa_heb_grk_tag_alb_tsw_ukr_tsn_sun_tha_anl_knd_bam_swa_azi_scr_slo_tur_igb_vie_gam_zul_akn_xho	0.589698276878054	1.39754689641717	0.165574200863311
157	tig_nor_ewe_alb_aeg_sod_mlt_arw_aze_uzb_cic_bat_lda_swe_bul_bsq_spa_chh_yor_cnt_ukr_fre_akn_guj_zul_lat_fin_bem_igb_est_urd_wly_geo_afr_prs_ben_por_heb_amr_pol_hun_xho_ind_mol_sun_jpn_knd_kor_rus_krd_tsw_hin_mly_glc_gam_jav_mnd_grk_dyu_mcd_owc_ctl_pan_rom_bos_qcu_ger_eng_cze_bam_hau_ita_anl_slo_mao_lit_swt_scr_dgb_tag_tha_amh_tml_fbf_moo_azi_dut_svk_tur_tsn_vie_sid_ses_ven_swa	0.170719473721452	0.401650296335424	0.688862905461789
158	amr_ita_akn_dut_sid_mlt_tig_prs_tur_uzb_ses_ind_cic_afr_ben_bsq_pan_wly_bam_cnt_svk_scr_ewe_ukr_bem_guj_hun_xho_swt_fin_grk_sod_geo_mol_por_swe_bul_amh_aeg_urd_est_yor_mly_fre_jav_jpn_tml_kor_spa_lit_dgb_eng_tag_arw_heb_sun_mnd_pol_zul_bos_hau_hin_ctl_mcd_lat_qcu_cze_ger_rom_dyu_owc_glc_anl_krd_mao_nor_lda_alb_igb_bat_tha_chh_knd_tsw_fbf_azi_slo_rus_aze_tsn_vie_gam_ven_moo_swa	0.111739177774262	0.262772241021653	0.793307375465812
159	sid_hin_akn_prs_sod_mlt_gam_dut_tur_azi_moo_bat_cic_pan_grk_bsq_ctl_anl_bem_cnt_eng_nor_zul_cze_lda_krd_fin_ewe_tsw_hun_lit_hau_geo_rom_urd_swe_scr_heb_owc_bul_est_yor_jav_fre_mao_jpn_tml_kor_ben_glc_swa_ita_tag_slo_amh_ind_mnd_guj_tsn_arw_tig_bos_por_mol_svk_qcu_alb_ukr_afr_dyu_aeg_mcd_chh_ger_mly_rus_bam_spa_ven_sun_tha_wly_knd_fbf_dgb_aze_pol_lat_uzb_ses_vie_amr_igb_xho_swt	-0.302073702986838	-0.715312110432405	0.476208201798534
160	sid_grk_lda_urd_mlt_heb_owc_ctl_tur_azi_dyu_jav_xho_cze_glc_bsq_krd_tig_cic_mnd_alb_ben_ses_lat_fbf_pol_hun_akn_igb_fin_mol_wly_geo_scr_guj_afr_rus_anl_gam_por_est_ewe_sun_ger_mly_jpn_tml_kor_swe_arw_zul_svk_tag_mcd_amr_ind_cnt_hin_moo_pan_hau_nor_rom_bos_fre_qcu_spa_slo_lit_bam_amh_prs_aeg_dut_mao_ukr_swa_ita_yor_bat_tha_sod_knd_tsw_dgb_uzb_eng_bul_aze_tsn_vie_chh_ven_bem_swt	0.348901946693953	0.822367320759105	0.412971398784893
161	wly_dut_ses_prs_heb_anl_aeg_spa_azi_tur_swa_bat_zul_fre_cze_bsq_alb_sid_swt_mnd_pol_swe_dgb_urd_moo_svk_hun_akn_lda_fin_nor_owc_geo_ita_ukr_mcd_ctl_chh_amr_scr_est_igb_mao_afr_ind_jpn_knd_kor_por_guj_tsn_ben_sun_lat_tig_jav_cnt_glc_ven_arw_mlt_lit_ger_krd_hin_qcu_mol_bos_rus_yor_gam_rom_amh_bul_mly_grk_tsw_eng_bem_tag_tha_hau_tml_dyu_cic_uzb_pan_slo_aze_fbf_vie_sod_xho_ewe_bam	-0.64398549114976	-1.53847460781104	0.127328198410764
162	aeg_ukr_igb_fre_amh_tig_mlt_bul_tur_aze_akn_tag_yor_eng_urd_bsq_dut_wly_ven_mnd_rus_krd_tsn_cze_lda_glc_est_bam_ses_hun_alb_heb_geo_por_lit_afr_lat_chh_anl_hin_fin_dgb_ind_arw_mao_jpn_knd_kor_prs_rom_swt_scr_sun_slo_sid_mly_cnt_ger_xho_swe_owc_ita_nor_pol_mol_qcu_guj_pan_ben_zul_amr_mcd_hau_spa_bat_grk_ewe_ctl_moo_jav_tha_gam_tml_swa_cic_uzb_bos_svk_azi_fbf_vie_sod_dyu_tsw_bem	-0.815707252289146	-1.96909301544742	0.0519188622436305
163	heb_bos_ven_ctl_anl_hau_owc_glc_azi_aze_akn_jav_dgb_por_svk_bsq_ukr_amr_bam_mnd_swe_krd_moo_slo_ewe_bul_est_bem_fbf_fin_ben_tig_geo_grk_pol_spa_cze_sod_mlt_fre_hun_yor_bat_alb_ind_jpn_knd_kor_pan_dut_cic_rus_mao_ger_amh_tag_cnt_mol_swt_prs_gam_guj_lit_mcd_ita_qcu_hin_nor_eng_zul_aeg_lat_wly_afr_sun_scr_tsw_arw_igb_mly_tha_sid_tml_ses_swa_uzb_rom_urd_tur_xho_vie_chh_dyu_lda_tsn	-0.575848381295318	-1.37287094871359	0.173093879283677
164	owc_mol_ewe_bul_amh_gam_chh_spa_tur_uzb_yor_mao_tsn_slo_prs_bsq_ita_mlt_fbf_cnt_alb_swe_bem_glc_ses_eng_est_igb_bam_hun_pan_aeg_geo_por_ctl_scr_afr_amr_wly_mcd_fin_ven_bat_rom_mly_jpn_tml_kor_cze_ben_lda_lat_sun_fre_sid_tag_mnd_dut_akn_ger_tig_grk_urd_ukr_pol_qcu_bos_nor_krd_cic_anl_arw_sod_svk_ind_guj_swa_rus_tsw_jav_tha_heb_knd_xho_moo_aze_lit_hin_azi_dgb_vie_hau_swt_dyu_zul	-0.658049429663574	-1.57803097214496	0.117954052274725
165	gam_bul_dgb_rus_sid_wly_mlt_ukr_uzb_azi_tsn_tag_bem_scr_hin_bsq_spa_anl_ven_mnd_prs_arw_moo_ctl_bam_urd_hun_igb_akn_fin_krd_tig_geo_lit_grk_swe_slo_aeg_heb_dut_est_tsw_sun_ger_bat_jpn_knd_kor_ita_guj_swa_ben_mly_pan_amh_mao_cnt_lat_cic_svk_sod_nor_afr_alb_glc_qcu_mcd_fre_eng_yor_hau_mol_owc_cze_jav_pol_zul_por_swt_ind_tha_chh_tml_xho_ses_tur_rom_bos_aze_ewe_vie_amr_dyu_lda_fbf	-0.950589129161683	-2.30813276414008	0.0232085724799595
166	tig_spa_akn_grk_wly_mlt_owc_dut_aze_uzb_bem_mao_zul_ctl_alb_bsq_rus_chh_ses_cnt_glc_eng_moo_por_fbf_arw_est_ewe_yor_fin_prs_sod_geo_guj_bos_rom_pol_gam_anl_krd_hun_cic_bat_hin_tag_jpn_tml_kor_mcd_lit_dyu_ukr_mly_pan_sid_ind_mnd_swe_dgb_ben_amr_ger_nor_slo_svk_qcu_scr_fre_bul_xho_amh_lat_heb_ita_jav_afr_igb_cze_swa_sun_tha_hau_knd_ven_bam_tur_urd_mol_azi_tsw_vie_aeg_tsn_lda_swt	-0.578584667406954	-1.38325489601445	0.169898472019198
167	mlt_spa_tsn_fre_aeg_amr_anl_rom_aze_azi_akn_ind_zul_bos_mol_bsq_cze_owc_tsw_cnt_rus_eng_moo_swe_ses_por_est_swt_igb_fin_ben_hau_geo_ukr_hin_pan_lit_gam_sid_bul_hun_dyu_sun_pol_mao_jpn_knd_kor_grk_glc_fbf_krd_tag_guj_sod_jav_mnd_urd_ven_arw_amh_prs_nor_ger_ctl_qcu_svk_ita_alb_xho_heb_scr_chh_mcd_bat_afr_ewe_slo_swa_mly_tha_tig_tml_dgb_yor_uzb_lat_dut_tur_lda_vie_wly_bam_bem_cic	-0.184589808136745	-0.435450653144072	0.664244318873342
168	sid_glc_zul_slo_mlt_sod_tig_afr_aze_uzb_yor_ind_moo_scr_ctl_bsq_mcd_gam_lda_cnt_por_hin_igb_prs_bam_alb_fin_ven_xho_hun_eng_hau_geo_ben_fre_grk_arw_heb_aeg_rom_est_swt_jav_cze_mao_jpn_knd_kor_ukr_spa_cic_mol_tag_dut_anl_mly_mnd_rus_tsw_pol_amr_svk_bul_lat_swe_qcu_guj_ger_nor_akn_chh_urd_wly_bos_sun_krd_fbf_lit_swa_bat_tha_amh_tml_ses_tsn_tur_ita_pan_azi_dgb_vie_owc_bem_dyu_ewe	-0.10434750204152	-0.246158557276772	0.806101976652524
169	mlt_spa_dyu_glc_owc_tig_aeg_alb_uzb_azi_lda_mly_tsw_hin_bul_bsq_ita_amr_swa_cnt_por_swe_ses_mol_ven_eng_hun_dgb_yor_est_krd_hau_geo_prs_lat_rus_bos_sid_anl_dut_fin_xho_jav_fre_sun_jpn_knd_kor_grk_pol_cic_slo_mao_guj_gam_tag_mnd_scr_fbf_arw_heb_afr_ger_lit_pan_qcu_mcd_urd_cze_ewe_amh_ukr_sod_svk_bat_rom_moo_nor_zul_ind_tha_wly_tml_bam_akn_aze_ben_ctl_tur_bem_vie_chh_swt_igb_tsn	-0.540410676451272	-1.28717510932755	0.201227627898965
170	amr_grk_tsw_nor_owc_sid_mlt_dut_azi_tur_ewe_jav_swt_krd_cze_bsq_pan_chh_zul_cnt_urd_rom_swa_ukr_ven_fre_est_lda_yor_fin_pol_wly_geo_svk_hin_ben_ctl_aeg_hau_afr_hun_dyu_sun_slo_mly_jpn_tml_kor_guj_alb_akn_eng_tag_por_tig_ind_mnd_bul_igb_lat_sod_rus_bos_spa_ita_qcu_arw_lit_mcd_fbf_amh_glc_gam_swe_mao_scr_cic_ger_moo_bat_tha_heb_knd_tsn_bam_aze_mol_prs_uzb_dgb_vie_anl_ses_bem_xho	-0.577888843794371	-1.37973620529016	0.170976191959529
171	heb_ben_cic_svk_hau_sid_anl_spa_tur_uzb_akn_mao_ewe_por_cze_bsq_rom_wly_swt_cnt_alb_afr_swa_ctl_tsn_rus_fin_tsw_bam_hun_nor_tig_geo_ger_dut_mol_krd_chh_mlt_grk_est_moo_tag_mcd_bat_jpn_tml_kor_lat_glc_lda_lit_mly_ukr_aeg_ind_mnd_scr_zul_urd_amr_pan_ita_prs_fre_qcu_pol_guj_bul_dyu_gam_eng_sod_arw_jav_slo_ven_hin_ses_sun_tha_amh_knd_bem_fbf_aze_bos_swe_azi_yor_vie_owc_xho_dgb_igb	-0.185516912992941	-0.437754000583579	0.662579615800852
172	tig_alb_ven_mol_sid_amr_wly_dut_aze_azi_bem_ind_swt_swe_nor_bsq_urd_chh_lda_cnt_ger_arw_ewe_prs_cic_rom_est_igb_xho_hun_fre_gam_geo_hin_bos_lit_pol_mlt_sod_cze_fin_fbf_mao_scr_jav_jpn_knd_kor_ben_ita_akn_spa_mly_eng_aeg_bat_mnd_krd_dgb_guj_hau_mcd_pan_afr_por_qcu_ukr_slo_glc_yor_anl_svk_owc_lat_sun_ctl_swa_grk_tsn_tag_tha_amh_tml_zul_tsw_uzb_bul_rus_tur_moo_vie_heb_dyu_bam_ses	-0.293944058532293	-0.695605915889278	0.48841025585729
173	owc_ger_swt_bul_aeg_sid_tig_rus_uzb_azi_xho_jav_akn_mcd_nor_bsq_ukr_mlt_bam_mnd_ctl_urd_dyu_prs_igb_guj_hun_ewe_cic_est_rom_amr_geo_cze_afr_fre_pan_gam_hau_eng_fin_swa_mao_alb_ind_jpn_knd_kor_lit_pol_tsn_ben_mly_spa_amh_tag_cnt_lat_dgb_scr_sod_glc_arw_hin_por_qcu_swe_grk_krd_moo_wly_bos_chh_ita_sun_slo_yor_svk_lda_bat_tha_anl_tml_bem_zul_aze_dut_mol_tur_ven_vie_heb_ses_tsw_fbf	0.105188578694627	0.247619155575436	0.804974962362129
174	mlt_lit_tsn_svk_anl_hau_chh_afr_tur_azi_ses_bat_moo_ukr_mol_bsq_ben_heb_igb_mnd_urd_swe_cic_mcd_lda_rus_fin_fbf_xho_est_cze_sod_geo_pan_arw_hin_pol_sid_amh_prs_hun_ewe_mly_glc_ind_jpn_tml_kor_krd_slo_dgb_scr_sun_fre_owc_jav_cnt_nor_ven_dut_amr_bos_ger_spa_ita_qcu_lat_eng_alb_tsw_aeg_grk_tig_guj_mao_bul_swt_por_bam_tag_tha_wly_knd_swa_bem_aze_ctl_rom_uzb_yor_vie_gam_zul_dyu_akn	0.320041732165975	0.75542387043903	0.451903709487402
175	gam_krd_ses_nor_tig_heb_aeg_eng_tur_azi_akn_mly_igb_cze_ger_bsq_ctl_wly_tsw_cnt_alb_ukr_bem_spa_moo_bul_hun_ewe_cic_fin_rus_anl_geo_pan_svk_guj_hin_amh_hau_grk_est_dgb_sun_glc_ind_jpn_tml_kor_arw_pol_dyu_fre_bat_dut_sid_jav_mnd_scr_swa_lit_sod_swe_ita_prs_lat_qcu_mol_mcd_slo_tsn_owc_bos_amr_ben_tag_urd_ven_por_swt_mao_tha_mlt_knd_yor_zul_aze_rom_afr_uzb_fbf_vie_chh_xho_bam_lda	-0.66671566434668	-1.59560974444093	0.113968733570213
176	sid_urd_tsw_rus_sod_mlt_chh_ben_azi_aze_dyu_sun_xho_bos_por_bsq_ukr_owc_swa_cnt_ger_nor_swt_svk_cic_afr_fin_ewe_yor_hun_prs_heb_geo_pol_swe_scr_eng_tig_hau_alb_est_fbf_bat_dut_mao_jpn_tml_kor_bul_fre_bem_lit_tag_grk_amr_jav_mnd_slo_moo_arw_anl_cze_lat_spa_rom_qcu_ita_krd_ctl_bam_aeg_mol_amh_mcd_ind_guj_dgb_glc_lda_mly_tha_gam_knd_ses_tsn_uzb_pan_hin_tur_akn_vie_wly_zul_ven_igb	0.162035758402806	0.38202105487293	0.703317295524353
177	amh_scr_swa_bos_gam_heb_wly_urd_azi_uzb_moo_bat_ses_nor_spa_bsq_bul_tig_dgb_mnd_lat_swe_fbf_glc_bam_rus_fin_dyu_xho_est_fre_sod_geo_ctl_alb_krd_ita_chh_sid_prs_hun_swt_tag_grk_mly_jpn_knd_kor_por_pan_yor_lit_ind_pol_amr_mao_cnt_cze_igb_dut_aeg_guj_ger_hin_arw_qcu_ukr_mol_ben_cic_hau_slo_mlt_afr_sun_eng_tsw_rom_zul_jav_tha_owc_tml_bem_ven_tur_svk_mcd_aze_tsn_vie_anl_ewe_akn_lda	-0.13306203222293	-0.313875945525026	0.75431822208419
178	mlt_krd_akn_afr_gam_hau_heb_cze_aze_uzb_cic_tag_tsn_rus_swe_bsq_urd_anl_dgb_mnd_ita_fre_ses_dut_lda_prs_hun_fbf_ven_fin_ben_amh_geo_lit_scr_lat_bul_sid_sod_glc_est_bem_bat_pol_mly_jpn_knd_kor_nor_mol_xho_hin_mao_slo_wly_sun_cnt_pan_swa_ctl_aeg_bos_grk_por_guj_qcu_arw_rom_spa_bam_chh_ukr_tig_alb_jav_ger_ewe_eng_tsw_ind_tha_amr_tml_zul_swt_tur_mcd_svk_azi_moo_vie_owc_dyu_yor_igb	-0.735644799757287	-1.76316812728689	0.0811568242238581
179	anl_lat_fbf_cze_hau_amh_sod_ukr_uzb_aze_igb_mao_cic_pan_swe_bsq_guj_sid_ven_mnd_prs_scr_ses_ita_swa_krd_fin_tsw_moo_est_arw_wly_geo_glc_lit_alb_afr_heb_owc_rom_hun_akn_jav_por_ind_jpn_knd_kor_svk_mol_dgb_slo_tag_mcd_chh_mly_cnt_eng_bem_ger_amr_ben_nor_spa_bos_qcu_urd_grk_dut_zul_gam_fre_tig_pol_bat_hin_dyu_ctl_tsn_sun_tha_aeg_tml_bam_ewe_azi_rus_bul_tur_swt_vie_mlt_xho_yor_lda	-1.01148797572358	-2.46927632361337	0.0153636752576282
180	sod_dut_xho_ger_tig_amh_aeg_urd_tur_uzb_cic_jav_ses_ukr_afr_bsq_ben_gam_bem_cnt_por_guj_dyu_mcd_zul_alb_hun_swt_bam_fin_mol_mlt_geo_lit_arw_slo_nor_amr_anl_lat_est_tsw_mly_eng_mao_jpn_knd_kor_svk_krd_tsn_hin_bat_prs_sid_ind_mnd_bul_dgb_spa_hau_ita_glc_ctl_swe_qcu_fre_cze_grk_ewe_owc_pan_chh_pol_tag_rom_ven_bos_fbf_sun_tha_heb_tml_yor_lda_aze_scr_rus_azi_akn_vie_wly_swa_igb_moo	-0.617023076561645	-1.47376091735835	0.143922864487665
181	sid_por_dyu_eng_mlt_sod_tig_pan_aze_uzb_xho_bat_ses_mcd_glc_bsq_ctl_owc_bem_mnd_cze_rom_fbf_bul_zul_swe_est_cic_swa_hun_prs_amh_geo_rus_mol_krd_ukr_wly_chh_ben_fin_tsn_sun_alb_tag_jpn_knd_kor_bos_lat_igb_nor_mao_hin_heb_mly_cnt_ita_lda_arw_hau_lit_slo_grk_scr_qcu_urd_ger_afr_moo_aeg_dut_anl_svk_ind_fre_ven_spa_yor_jav_tha_gam_tml_bam_tsw_azi_guj_pol_tur_dgb_vie_amr_ewe_akn_swt	1.25027672147428	3.03197681879818	0.00314775460445249
182	mlt_lit_xho_slo_gam_sid_hau_pol_aze_tur_ven_bat_tsw_prs_dut_bsq_krd_amh_ses_cnt_guj_lat_fbf_ben_igb_nor_fin_lda_zul_est_spa_owc_geo_bos_cze_mol_mcd_wly_sod_fre_hun_dgb_mao_ita_sun_jpn_tml_kor_afr_rom_cic_ger_mly_swe_amr_jav_mnd_scr_ewe_ctl_heb_grk_ukr_pan_por_qcu_glc_eng_urd_moo_chh_arw_tig_hin_tag_rus_swt_alb_tsn_ind_tha_aeg_knd_bam_yor_azi_bul_svk_uzb_bem_vie_anl_akn_dyu_swa	-0.600402996198568	-1.43957965578603	0.153343959289104
183	aeg_swe_lda_bos_sid_chh_mlt_dut_azi_aze_swt_tag_tsw_lit_lat_bsq_slo_sod_bem_cnt_por_fre_ven_scr_yor_krd_fin_fbf_igb_est_hin_owc_geo_mol_glc_cze_ita_amh_heb_guj_hun_xho_mao_pol_bat_jpn_knd_kor_spa_ben_akn_svk_ind_urd_hau_sun_mnd_rom_bam_alb_anl_ger_pan_ctl_eng_qcu_prs_nor_rus_ses_wly_bul_tig_arw_mly_grk_moo_afr_ewe_jav_tha_amr_tml_cic_dyu_uzb_mcd_ukr_tur_tsn_vie_gam_dgb_swa_zul	-0.213681543206691	-0.504411376711111	0.615165344588872
184	owc_ger_ewe_bos_hau_sid_mlt_cze_azi_tur_moo_mly_yor_ukr_fre_bsq_slo_tig_ses_mnd_rus_guj_xho_pol_igb_ita_fin_tsw_ven_est_prs_aeg_geo_nor_ctl_por_bul_heb_wly_grk_hun_cic_sun_pan_tag_jpn_knd_kor_ben_glc_zul_spa_mao_swe_gam_jav_cnt_hin_fbf_alb_sod_afr_lat_dut_lit_qcu_arw_svk_mol_swa_chh_eng_anl_rom_ind_urd_tsn_scr_lda_bat_tha_amr_tml_akn_bem_aze_mcd_krd_uzb_swt_vie_amh_bam_dyu_dgb	-0.516053493141994	-1.23284906805154	0.220739432677335
185	sid_lit_moo_ctl_anl_wly_amr_urd_tur_uzb_akn_ind_dgb_mol_grk_bsq_glc_sod_ses_mnd_bul_ger_cic_nor_tsn_por_est_swa_tsw_hun_afr_hau_geo_bos_arw_mcd_pol_chh_owc_eng_fin_igb_mly_cze_bat_jpn_knd_kor_spa_pan_zul_krd_mao_swe_tig_jav_cnt_fre_lda_guj_amh_rus_ben_lat_alb_qcu_dut_ita_svk_xho_gam_scr_mlt_ukr_sun_prs_yor_hin_ven_tag_tha_heb_tml_ewe_fbf_aze_rom_slo_azi_bem_vie_aeg_bam_swt_dyu	-0.693237840961964	-1.66525858074907	0.099226590795078
186	amh_slo_yor_mol_gam_anl_tig_alb_aze_tur_akn_tag_bem_lit_ger_bsq_pol_wly_xho_mnd_swe_eng_bam_bul_dyu_fre_hun_cic_tsw_est_nor_sod_geo_rom_ctl_arw_urd_chh_sid_spa_fin_fbf_bat_svk_sun_jpn_tml_kor_bos_pan_ses_afr_mao_prs_heb_jav_cnt_mcd_ewe_dut_aeg_hin_grk_krd_scr_qcu_guj_por_ita_ven_hau_rus_owc_lat_mly_glc_moo_cze_dgb_ind_tha_amr_knd_lda_tsn_uzb_ukr_ben_azi_igb_vie_mlt_zul_swa_swt	0.174672198944306	0.41136184081666	0.681753670365284
187	hau_nor_ewe_scr_sid_wly_aeg_fre_azi_uzb_igb_mly_dgb_lit_glc_bsq_svk_tig_moo_mnd_ukr_lat_swa_ben_akn_prs_fin_tsw_bem_hun_slo_anl_geo_swe_rus_eng_cze_chh_owc_krd_est_bam_jav_afr_sun_jpn_tml_kor_mcd_bos_tsn_ger_tag_pol_sod_ind_cnt_hin_dyu_mol_amr_arw_pan_dut_spa_qcu_bul_ctl_grk_xho_gam_alb_heb_por_bat_rom_swt_ita_ven_mao_tha_mlt_knd_lda_zul_aze_urd_guj_tur_fbf_vie_amh_cic_yor_ses	-0.573840241507244	-1.3714641781604	0.173530267429142
188	tig_hin_igb_krd_anl_aeg_heb_mol_aze_tur_ven_tag_akn_glc_guj_bsq_slo_owc_yor_cnt_nor_swe_ewe_por_cic_ger_hun_bem_dgb_est_grk_gam_geo_cze_lit_arw_mcd_hau_amh_urd_fin_swa_sun_rom_bat_jpn_tml_kor_prs_ita_moo_fre_mao_bos_wly_jav_mnd_bul_swt_ctl_amr_ukr_scr_alb_afr_qcu_lat_rus_ben_dyu_sod_dut_chh_eng_mly_spa_tsn_svk_fbf_ind_tha_sid_knd_xho_lda_uzb_pan_pol_azi_tsw_vie_mlt_bam_ses_zul	-0.0572150222936839	-0.134771205039298	0.893084024744976
189	sod_krd_swt_cze_tig_anl_amh_afr_tur_azi_dgb_mao_zul_svk_nor_bsq_fre_mlt_ven_mnd_por_arw_dyu_glc_cic_hin_hun_tsn_tsw_fin_bul_amr_geo_eng_pan_alb_scr_hau_sid_ger_est_fbf_ind_ita_mly_jpn_knd_kor_pol_lit_bem_prs_tag_lat_wly_sun_cnt_ben_igb_slo_gam_ukr_rus_bos_rom_qcu_dut_urd_swe_moo_owc_mcd_aeg_spa_bat_guj_lda_grk_xho_jav_tha_chh_tml_akn_yor_aze_ctl_mol_uzb_ses_vie_heb_bam_ewe_swa	-0.847401783968578	-2.04957244092006	0.0432222132823548
190	anl_ita_yor_eng_amh_aeg_sid_scr_tur_uzb_moo_bat_ven_por_mcd_bsq_bul_owc_swt_mnd_rom_afr_dgb_swe_zul_bos_hun_ewe_swa_est_nor_amr_geo_krd_arw_mol_pol_wly_chh_urd_fin_bem_jav_ctl_ind_jpn_tml_kor_prs_cze_ses_fre_sun_glc_sod_mao_cnt_spa_xho_svk_hau_slo_grk_hin_ben_qcu_lit_rus_pan_tsw_heb_dut_tig_lat_tag_ger_tsn_guj_lda_mly_tha_gam_knd_igb_dyu_azi_alb_ukr_aze_bam_vie_mlt_fbf_cic_akn	-0.510335565940285	-1.21524557065978	0.227348604509022
191	mlt_prs_cic_ben_heb_amh_anl_mol_aze_tur_bem_sun_moo_rom_mcd_bsq_grk_aeg_swa_mnd_krd_bos_swt_bul_dgb_hin_hun_tsw_ewe_fin_alb_wly_geo_spa_ger_ukr_scr_hau_owc_lat_est_yor_mly_lit_mao_jpn_tml_kor_cze_swe_igb_por_bat_pol_gam_tag_cnt_glc_akn_arw_sod_rus_slo_fre_nor_qcu_afr_ctl_urd_fbf_tig_pan_sid_guj_ind_eng_bam_svk_tsn_jav_tha_amr_knd_ven_lda_uzb_ita_dut_azi_ses_vie_chh_dyu_zul_xho	-0.327745748111656	-0.775407333935845	0.440066270020931
192	gam_pol_dyu_rus_chh_sid_tig_spa_uzb_aze_yor_mly_cic_cze_grk_bsq_svk_mlt_fbf_mnd_urd_arw_zul_mol_xho_ita_hun_bem_moo_fin_slo_sod_geo_nor_lit_krd_glc_hau_owc_alb_est_igb_bat_swe_sun_jpn_tml_kor_eng_rom_bam_prs_ind_fre_anl_jav_cnt_ukr_tsn_por_amr_guj_dut_ben_bul_qcu_ctl_lat_bos_akn_wly_hin_heb_scr_mao_mcd_ven_afr_tsw_tag_tha_amh_knd_ewe_dgb_tur_ger_pan_azi_ses_vie_aeg_swa_swt_lda	0.026926659125251	0.0634127994382821	0.949573892810437
193	amr_afr_yor_ukr_aeg_mlt_sod_urd_uzb_tur_zul_bat_dyu_svk_fre_bsq_lat_sid_bem_cnt_grk_ger_cic_rom_swa_por_fin_fbf_igb_est_mol_hau_geo_pan_scr_alb_eng_chh_tig_krd_hun_akn_mao_guj_tag_jpn_tml_kor_pol_ctl_swt_arw_jav_nor_heb_sun_mnd_bos_moo_spa_amh_hin_prs_rus_glc_qcu_dut_ben_swe_bam_owc_cze_wly_ita_mly_bul_ewe_mcd_tsn_ind_tha_anl_knd_tsw_ses_aze_slo_lit_azi_xho_vie_gam_dgb_ven_lda	0.517673598593564	1.22104394048069	0.225155974564813
194	mlt_afr_yor_scr_anl_owc_tig_urd_aze_azi_xho_mao_ewe_ita_por_bsq_slo_sod_ven_cnt_svk_pan_cic_lit_bem_fre_fin_dyu_fbf_hun_hin_amr_geo_mcd_spa_lat_rus_gam_wly_swe_est_bam_ind_alb_bat_jpn_tml_kor_arw_ctl_lda_prs_sun_dut_chh_mly_mnd_mol_tsw_guj_aeg_ger_rom_eng_bul_qcu_krd_pol_ben_akn_heb_glc_amh_grk_jav_bos_igb_nor_moo_tag_tha_sid_knd_zul_dgb_tur_cze_ukr_uzb_tsn_vie_hau_ses_swa_swt	0.0928849483640408	0.218681216952049	0.827377562176045
195	gam_mcd_swa_ctl_wly_hau_amh_alb_uzb_azi_moo_bat_akn_guj_cze_bsq_spa_tig_ven_cnt_scr_nor_fbf_eng_dyu_pol_fin_lda_tsw_hun_pan_heb_geo_lat_svk_lit_arw_owc_amr_glc_est_xho_jav_hin_mao_jpn_tml_kor_por_ben_bam_grk_sun_rom_sod_ind_mnd_prs_ewe_bul_sid_krd_fre_bos_afr_qcu_ita_rus_ukr_zul_anl_dut_mlt_urd_tag_mol_igb_swe_dgb_mly_tha_chh_knd_yor_ses_tur_ger_slo_aze_bem_vie_aeg_swt_tsn_cic	-0.416722641738921	-0.989889120247425	0.324796826950216
196	sod_pan_yor_lit_aeg_wly_tig_scr_tur_azi_swt_sun_swa_ctl_mol_bsq_por_mlt_tsw_cnt_swe_urd_cic_alb_akn_dut_hun_ven_igb_est_bul_owc_geo_mcd_guj_lat_prs_amr_hau_cze_fin_bem_bat_svk_ind_jpn_knd_kor_rus_afr_ewe_ukr_mly_pol_heb_mao_mnd_glc_moo_eng_chh_nor_ita_ger_spa_qcu_bos_arw_ben_lda_amh_hin_gam_fre_jav_rom_bam_grk_ses_tag_tha_anl_tml_fbf_zul_aze_slo_krd_uzb_dyu_vie_sid_tsn_xho_dgb	-0.464472451487074	-1.10216097642972	0.273235838616259
197	sod_lit_dgb_nor_owc_hau_mlt_fre_aze_azi_dyu_mly_moo_ita_spa_bsq_bul_tig_bem_cnt_arw_afr_swa_urd_ewe_ben_hun_igb_zul_fin_ger_anl_geo_krd_por_ukr_rus_aeg_amr_ctl_est_ses_bat_scr_mao_jpn_tml_kor_bos_dut_ven_mcd_sun_grk_amh_ind_mnd_slo_lda_alb_gam_pol_glc_hin_cze_qcu_swe_lat_rom_tsw_heb_prs_chh_mol_tag_svk_xho_pan_cic_jav_tha_sid_knd_tsn_yor_tur_eng_guj_uzb_fbf_vie_wly_akn_swt_bam	-0.520397510661997	-1.23938414127495	0.218321838329345
198	aeg_grk_ewe_ukr_owc_chh_heb_mcd_azi_aze_bam_bat_zul_lit_mol_bsq_dut_amh_swt_mnd_urd_slo_xho_pol_dyu_rom_fin_cic_bem_est_bos_sod_geo_arw_glc_rus_alb_gam_amr_swe_hun_ses_ind_ben_tag_jpn_knd_kor_ger_svk_tsw_spa_sun_eng_tig_jav_cnt_lat_dgb_guj_sid_fre_nor_bul_por_qcu_krd_afr_prs_lda_wly_ita_anl_hin_mao_ctl_akn_scr_tsn_mly_tha_mlt_tml_fbf_yor_uzb_pan_cze_tur_ven_vie_hau_swa_igb_moo	-0.665054238040592	-1.59079205619397	0.115050092660562
199	mlt_lit_ewe_arw_sid_wly_sod_ger_uzb_azi_xho_ind_bam_mol_lat_bsq_svk_gam_zul_mnd_dut_afr_tsw_ben_bem_ukr_fin_dgb_fbf_hun_spa_amr_geo_cze_hin_pol_swe_tig_anl_ita_est_ven_sun_nor_tag_jpn_tml_kor_eng_slo_akn_krd_mao_guj_aeg_mly_cnt_por_swa_alb_owc_bul_fre_mcd_scr_qcu_prs_bos_rom_igb_heb_urd_amh_rus_jav_pan_dyu_grk_swt_bat_tha_hau_knd_moo_lda_tur_ctl_glc_aze_tsn_vie_chh_cic_ses_yor	-0.0330232225930877	-0.077763199789911	0.938183483801088
200	anl_krd_tsn_swe_amh_sod_chh_hin_tur_uzb_cic_mly_dyu_glc_afr_bsq_eng_tig_bam_mnd_grk_urd_zul_alb_ses_ukr_fin_lda_swt_est_guj_heb_geo_pan_lit_fre_arw_owc_mlt_ita_hun_xho_ind_rus_sun_jpn_tml_kor_lat_pol_igb_bul_tag_cze_aeg_jav_cnt_svk_ven_slo_hau_nor_mol_dut_ben_qcu_spa_rom_por_tsw_amr_prs_gam_ctl_mao_ger_ewe_bos_moo_bat_tha_sid_knd_yor_dgb_aze_mcd_scr_azi_fbf_vie_wly_swa_akn_bem	-0.136796611404737	-0.322586003090943	0.747732895227914
201	amh_guj_dyu_lit_heb_hau_chh_fre_aze_azi_ewe_jav_swt_spa_bul_bsq_afr_wly_akn_mnd_glc_mol_zul_ctl_tsn_ita_hun_dgb_tsw_est_urd_anl_geo_prs_dut_nor_por_sod_sid_swe_fin_swa_tag_pan_sun_jpn_knd_kor_cze_eng_cic_rus_ind_ben_owc_mao_cnt_pol_bem_krd_gam_lat_ukr_mcd_arw_qcu_bos_grk_hin_moo_tig_alb_mlt_scr_bat_rom_lda_svk_yor_mly_tha_aeg_tml_xho_ses_tur_ger_slo_uzb_igb_vie_amr_ven_fbf_bam	-0.731524339019063	-1.75805289743356	0.0820285729971476
202	anl_scr_xho_alb_amh_owc_amr_krd_tur_uzb_akn_tag_dyu_glc_ben_bsq_cze_gam_zul_cnt_guj_nor_igb_urd_tsn_afr_est_cic_ewe_fin_hin_sid_geo_rus_ita_lat_por_heb_mlt_pol_hun_ses_mly_ukr_bat_jpn_knd_kor_ger_dut_dgb_mcd_jav_rom_chh_ind_mnd_mol_moo_pan_tig_bul_bos_eng_prs_qcu_lit_slo_fre_ven_sod_ctl_wly_swe_mao_grk_tsw_arw_yor_sun_tha_aeg_tml_swa_fbf_azi_spa_svk_aze_swt_vie_hau_bam_bem_lda	-0.339347362134888	-0.802971237850321	0.424038753060703
203	amh_mcd_akn_lat_hau_mlt_wly_rus_tur_aze_xho_bat_dyu_bul_grk_bsq_rom_sid_zul_cnt_nor_ger_igb_prs_swt_mol_hun_bam_yor_fin_cze_chh_geo_svk_glc_lit_arw_tig_sod_krd_est_cic_mly_urd_tag_jpn_tml_kor_scr_bos_moo_hin_jav_ctl_heb_ind_mnd_guj_bem_alb_amr_fre_eng_pan_por_qcu_spa_ben_slo_ven_anl_ukr_gam_ita_sun_dut_dgb_swe_tsw_mao_tha_aeg_knd_tsn_ewe_azi_pol_afr_uzb_swa_vie_owc_fbf_lda_ses	-0.0435566128421073	-0.102609325816238	0.918493968709109
204	aeg_prs_tsw_rom_chh_amh_mlt_rus_tur_aze_dgb_jav_swt_por_glc_bsq_pan_amr_yor_mnd_ita_ben_akn_ger_swa_lat_hun_cic_ven_est_slo_heb_geo_krd_lit_fre_bos_hau_owc_grk_fin_igb_ind_ctl_bat_jpn_tml_kor_mol_arw_xho_nor_sun_cze_wly_mao_cnt_bul_moo_swe_sid_urd_ukr_alb_guj_qcu_svk_afr_dut_fbf_tig_scr_sod_hin_tag_spa_lda_pol_bem_mly_tha_anl_knd_dyu_zul_azi_mcd_eng_uzb_bam_vie_gam_tsn_ewe_ses	-1.29964594033025	-3.22885278160504	0.00171789174994105
205	gam_glc_igb_mcd_chh_hau_sid_pol_tur_uzb_moo_tag_ses_ctl_mol_bsq_pan_amr_bam_cnt_rus_grk_dyu_fre_tsn_svk_hun_ven_yor_est_ben_amh_geo_urd_bul_por_eng_heb_tig_alb_fin_akn_mao_swe_bat_jpn_tml_kor_bos_nor_dgb_prs_mly_slo_sod_sun_mnd_dut_cic_krd_wly_lat_arw_ger_rom_qcu_ita_cze_lit_swt_owc_scr_aeg_ukr_ind_spa_tsw_afr_ewe_jav_tha_anl_knd_zul_lda_aze_hin_guj_azi_swa_vie_mlt_fbf_xho_bem	-0.0587940545286193	-0.138573493719235	0.890086808451949
206	sod_glc_akn_rus_owc_amh_hau_bos_azi_uzb_moo_jav_lda_krd_grk_bsq_dut_tig_swt_mnd_lit_mcd_bem_mol_cic_cze_est_yor_igb_hun_lat_anl_geo_ita_pol_ben_bul_heb_wly_svk_fin_fbf_mao_arw_tag_jpn_knd_kor_ukr_spa_dgb_slo_ind_rom_sid_sun_cnt_hin_tsn_urd_gam_ger_ctl_por_swe_qcu_prs_fre_alb_xho_aeg_scr_chh_afr_bat_nor_ven_eng_swa_mly_tha_amr_tml_ses_ewe_tur_pan_guj_aze_bam_vie_mlt_dyu_zul_tsw	-0.720987093278716	-1.7325708338466	0.086486971742298
207	amr_rus_xho_lat_owc_heb_wly_mol_azi_aze_yor_bat_dgb_pan_ben_bsq_ger_sod_lda_mnd_mcd_lit_moo_cze_ewe_rom_est_ses_akn_hun_grk_sid_geo_hin_urd_alb_por_chh_amh_ita_fin_swt_sun_spa_mly_jpn_tml_kor_glc_guj_cic_ukr_ind_swe_hau_tag_cnt_slo_tsn_afr_anl_eng_nor_ctl_krd_qcu_fre_dut_arw_swa_gam_prs_aeg_svk_jav_scr_fbf_bos_bam_mao_tha_mlt_knd_zul_igb_tur_pol_bul_uzb_bem_vie_tig_ven_tsw_dyu	-0.0856842824868495	-0.201706175225969	0.840586981426583
208	aeg_fre_tsn_prs_gam_wly_sod_mol_uzb_tur_bam_sun_swt_nor_urd_bsq_ukr_sid_cic_cnt_dut_por_fbf_grk_tsw_glc_est_dgb_moo_fin_krd_owc_geo_bul_ctl_alb_bos_tig_mlt_ita_hun_akn_tag_ger_ind_jpn_tml_kor_mcd_lat_yor_svk_mao_scr_amr_jav_mnd_guj_zul_hin_chh_slo_arw_rus_rom_qcu_pan_lit_pol_swa_amh_cze_hau_ben_bat_spa_igb_swe_dyu_mly_tha_anl_knd_xho_ewe_aze_eng_afr_azi_lda_vie_heb_ses_ven_bem	-0.515559149869756	-1.22838408958477	0.222402393140703
209	gam_swe_dyu_bul_sid_mlt_tig_svk_uzb_aze_ewe_tag_moo_glc_arw_bsq_ben_amh_swt_cnt_rus_hin_tsn_guj_bem_afr_est_swa_tsw_hun_ita_aeg_geo_lit_pol_scr_ukr_sod_anl_urd_fin_zul_bat_mol_jav_jpn_knd_kor_spa_fre_fbf_krd_mao_bos_wly_ind_mnd_prs_cic_grk_chh_ger_lat_eng_dut_qcu_rom_ctl_alb_bam_heb_pan_owc_mcd_mly_por_lda_nor_igb_sun_tha_hau_tml_ses_xho_azi_cze_slo_tur_ven_vie_amr_yor_dgb_akn	-0.873800597822579	-2.11499418603393	0.037104287372337
210	chh_svk_lda_ctl_wly_aeg_mlt_alb_azi_aze_cic_ind_swa_por_mol_bsq_nor_tig_tsw_mnd_fre_grk_bam_urd_fbf_lat_fin_zul_dgb_est_glc_anl_geo_bul_arw_scr_hin_sid_sod_rus_hun_ewe_sun_ger_tag_jpn_knd_kor_pol_krd_bem_pan_bat_lit_hau_mly_cnt_spa_igb_bos_gam_swe_eng_ita_prs_qcu_guj_rom_dut_swt_amr_cze_heb_ben_jav_ukr_tsn_mcd_moo_mao_tha_owc_tml_yor_ven_uzb_slo_afr_tur_dyu_vie_amh_akn_xho_ses	0.0184707958947272	0.0435280159958501	0.965373954132537
211	amh_fre_yor_ben_sod_sid_anl_rom_azi_aze_ses_jav_dgb_dut_slo_bsq_krd_aeg_dyu_mnd_alb_arw_tsw_lat_ewe_bos_fin_xho_igb_hun_eng_mlt_geo_scr_pol_hin_ger_gam_tig_swe_est_fbf_bat_pan_ind_jpn_knd_kor_lit_spa_lda_urd_tag_grk_hau_mly_cnt_glc_swt_ita_owc_por_prs_cze_ctl_qcu_ukr_afr_guj_tsn_amr_nor_heb_rus_mao_mol_ven_mcd_akn_sun_tha_wly_tml_bem_swa_uzb_svk_bul_tur_bam_vie_chh_moo_zul_cic	0.235037197521892	0.552843749138282	0.581696847707209
212	owc_rus_swa_prs_amh_hau_anl_nor_tur_uzb_swt_jav_bam_ita_svk_bsq_ger_amr_lda_cnt_cze_ukr_igb_mcd_dgb_guj_est_ven_yor_fin_alb_sid_geo_por_pol_mol_lat_chh_gam_urd_hun_xho_tag_grk_bat_jpn_knd_kor_glc_slo_bem_rom_mly_dut_tig_ind_mnd_arw_cic_ctl_heb_spa_swe_fre_lit_qcu_afr_scr_hin_tsn_mlt_bul_wly_pan_mao_ben_dyu_bos_ses_sun_tha_aeg_tml_ewe_tsw_azi_krd_eng_aze_akn_vie_sod_fbf_moo_zul	-0.531147945604393	-1.26395047403765	0.209406718390506
213	heb_por_tsw_rus_owc_wly_tig_svk_azi_aze_igb_mao_bem_krd_afr_bsq_bul_anl_yor_cnt_grk_nor_ewe_lit_fbf_ger_hun_akn_lda_est_swe_gam_geo_alb_spa_ctl_urd_hau_mlt_mol_fin_swa_mly_cze_jav_jpn_knd_kor_scr_pan_moo_ukr_bat_bos_amh_tag_mnd_lat_dgb_prs_amr_slo_ben_ita_pol_qcu_guj_glc_arw_bam_chh_eng_sid_fre_sun_mcd_ven_hin_dyu_ind_tha_sod_tml_xho_zul_uzb_rom_dut_tur_cic_vie_aeg_ses_swt_tsn	-0.697307381483218	-1.67390229913428	0.0975100306298409
214	mlt_pan_moo_lit_anl_sid_amh_bos_tur_azi_ses_jav_dgb_scr_alb_bsq_slo_hau_bam_mnd_mcd_urd_dyu_hin_tsn_guj_hun_igb_swa_est_cze_owc_geo_por_ger_grk_spa_sod_gam_ita_fin_tsw_mly_nor_ind_jpn_tml_kor_rom_ben_bem_krd_tag_rus_tig_sun_cnt_arw_ewe_bul_wly_prs_fre_ctl_pol_qcu_lat_mol_dut_ven_chh_swe_aeg_afr_mao_svk_swt_ukr_fbf_bat_tha_heb_knd_akn_yor_uzb_eng_glc_aze_xho_vie_amr_lda_zul_cic	0.377132951451944	0.888288625506607	0.376677230052796
215	gam_por_igb_hin_amh_amr_aeg_swe_tur_uzb_swt_sun_ewe_mcd_pan_bsq_cze_owc_cic_mnd_ger_dut_xho_prs_akn_grk_hun_swa_tsw_fin_bul_wly_geo_guj_lit_fre_mol_hau_mlt_ita_est_tsn_jav_rom_mly_jpn_tml_kor_bos_krd_dyu_scr_ind_eng_sod_bat_cnt_afr_ses_nor_anl_alb_lat_ben_pol_qcu_glc_spa_slo_lda_tig_ukr_sid_ctl_mao_arw_bam_svk_fbf_tag_tha_chh_knd_bem_yor_aze_rus_urd_azi_zul_vie_heb_ven_moo_dgb	-0.672473120225866	-1.61317079035081	0.110095738956162
216	chh_rom_yor_arw_tig_amr_owc_por_tur_aze_swt_sun_moo_prs_pan_bsq_nor_aeg_swa_cnt_eng_svk_tsw_ukr_ven_glc_hun_dgb_akn_est_afr_amh_geo_fre_rus_slo_ctl_wly_sod_grk_fin_fbf_ind_mol_mly_jpn_tml_kor_krd_spa_ses_lat_jav_ita_gam_mao_mnd_hin_bem_scr_sid_bul_alb_lit_guj_qcu_bos_cze_swe_xho_hau_ben_anl_ger_bat_pol_cic_mcd_igb_tag_tha_mlt_knd_ewe_bam_azi_dut_urd_uzb_tsn_vie_heb_zul_dyu_lda	-0.298255397544101	-0.705290099586313	0.482392509387263
217	aeg_alb_cic_swe_heb_wly_tig_ben_uzb_aze_bam_jav_tsw_mol_arw_bsq_rom_anl_ses_cnt_ukr_slo_swa_mcd_dyu_urd_est_igb_dgb_fin_cze_amr_geo_ctl_fre_rus_guj_gam_chh_grk_hun_yor_sun_prs_bat_jpn_knd_kor_por_ita_lda_hin_mly_lit_amh_tag_mnd_pol_akn_ger_sod_dut_svk_lat_nor_qcu_glc_scr_krd_ewe_sid_pan_hau_eng_mao_bul_ven_bos_xho_ind_tha_mlt_tml_moo_tsn_tur_spa_afr_azi_swt_vie_owc_bem_fbf_zul	-0.705377980621231	-1.6953626789605	0.0933523354360742
218	sod_alb_akn_lit_amr_owc_aeg_afr_azi_uzb_ven_sun_fbf_scr_svk_bsq_grk_mlt_ses_mnd_bos_ben_dyu_rom_bem_hin_hun_swa_swt_fin_dut_anl_geo_prs_ukr_krd_mol_hau_wly_swe_est_tsw_tag_rus_mly_jpn_knd_kor_nor_slo_lda_pol_bat_ger_chh_jav_cnt_lat_yor_glc_heb_guj_pan_ita_cze_qcu_mcd_ctl_por_ewe_gam_spa_amh_fre_ind_urd_xho_bul_dgb_mao_tha_tig_tml_bam_moo_aze_eng_arw_tur_tsn_vie_sid_igb_zul_cic	-0.399186434529855	-0.947363193330843	0.345908890305969
219	sid_arw_xho_ukr_gam_anl_mlt_spa_azi_aze_bam_jav_ewe_svk_lit_bsq_pan_owc_moo_cnt_ger_grk_fbf_nor_ven_glc_hun_swa_zul_fin_mcd_sod_geo_por_hin_afr_lat_amh_amr_scr_est_cic_ind_prs_mly_jpn_tml_kor_eng_pol_yor_slo_mao_fre_tig_tag_mnd_ita_igb_mol_heb_swe_guj_bos_dut_qcu_ben_cze_krd_swt_wly_ctl_chh_rom_sun_rus_tsn_bul_bem_bat_tha_hau_knd_akn_lda_tur_urd_alb_uzb_dyu_vie_aeg_ses_tsw_dgb	-0.526518236731025	-1.25481318988411	0.212690828076837
220	hau_rom_xho_slo_tig_chh_heb_bos_uzb_azi_tsn_mly_tsw_afr_lit_bsq_pan_owc_bam_mnd_mol_lat_ewe_mcd_ven_bul_est_igb_moo_hun_swe_amr_geo_scr_glc_nor_cze_amh_sid_urd_fin_yor_jav_grk_ind_jpn_knd_kor_spa_ctl_dyu_alb_sun_krd_aeg_mao_cnt_ben_fbf_ukr_anl_hin_ger_svk_pol_qcu_arw_dut_fre_lda_sod_por_wly_ita_bat_eng_swa_prs_ses_tag_tha_gam_tml_bem_dgb_aze_guj_rus_tur_swt_vie_mlt_akn_zul_cic	0.477933037833044	1.12790330204317	0.262262213831435
221	sod_arw_ven_ukr_owc_amr_anl_eng_azi_aze_bem_jav_bam_pol_lit_bsq_nor_chh_yor_mnd_mol_krd_igb_lat_dyu_spa_hun_cic_ewe_est_rom_aeg_geo_glc_guj_ben_bos_heb_gam_bul_fin_swt_mao_rus_bat_jpn_knd_kor_por_alb_tsw_cze_sun_swe_amh_mly_cnt_urd_ses_afr_hau_svk_grk_slo_scr_qcu_ita_ger_hin_fbf_mlt_prs_wly_mcd_ind_pan_lda_ctl_zul_tag_tha_sid_tml_xho_dgb_uzb_dut_fre_tur_tsn_vie_tig_moo_akn_swa	-1.14783976004734	-2.82574367447044	0.00577343528746202
222	sid_glc_swa_ben_hau_mlt_wly_ukr_uzb_aze_yor_sun_bam_svk_scr_bsq_alb_aeg_zul_mnd_mcd_ctl_igb_pan_akn_grk_fin_xho_moo_hun_bos_gam_geo_prs_rom_eng_por_sod_amr_slo_est_swt_mao_bul_bat_jpn_knd_kor_cze_mol_tsn_pol_ind_arw_anl_tag_cnt_ita_ewe_fre_tig_guj_lit_ger_hin_qcu_afr_urd_spa_ven_chh_krd_owc_lat_jav_swe_cic_rus_dgb_mly_tha_heb_tml_dyu_lda_azi_dut_nor_tur_ses_vie_amh_fbf_tsw_bem	-0.255947593406721	-0.604264211553321	0.547139309345144
223	mlt_bul_swt_ctl_tig_sid_amh_scr_azi_aze_tsn_jav_ewe_svk_glc_bsq_urd_amr_tsw_cnt_mcd_hin_cic_eng_dyu_lat_hun_bem_ven_est_alb_aeg_geo_prs_ita_krd_por_chh_heb_pol_fin_akn_tag_ger_sun_jpn_tml_kor_rom_spa_xho_afr_mly_bos_wly_mao_mnd_fre_lda_nor_hau_slo_ben_ukr_arw_qcu_rus_guj_pan_moo_gam_mol_anl_lit_ind_swe_bam_cze_igb_bat_tha_owc_knd_swa_yor_tur_dut_grk_uzb_zul_vie_sod_ses_fbf_dgb	-0.553506763101062	-1.31916121066999	0.190353997739796
224	chh_prs_dgb_lat_sod_sid_tig_lit_uzb_tur_bam_bat_bem_nor_spa_bsq_eng_owc_swa_mnd_glc_mcd_moo_bul_ven_slo_fin_yor_swt_hun_ger_amh_geo_mol_pol_afr_guj_heb_anl_urd_est_lda_jav_dut_tag_jpn_knd_kor_alb_fre_xho_svk_sun_arw_mlt_mly_cnt_cze_ewe_bos_gam_scr_grk_ukr_krd_qcu_rus_ita_swe_akn_aeg_ctl_wly_pan_mao_ben_tsw_hin_zul_ind_tha_amr_tml_tsn_fbf_aze_rom_por_azi_igb_vie_hau_dyu_ses_cic	0.0281783824848722	0.0663675424622195	0.947227676646085
225	aeg_ukr_dgb_bos_sid_hau_tig_slo_aze_azi_swa_bat_zul_arw_lit_bsq_prs_chh_tsn_cnt_krd_por_lda_ben_ses_bul_fin_swt_xho_est_svk_amh_geo_cze_ger_urd_glc_heb_anl_afr_hun_cic_jav_dut_tag_jpn_tml_kor_nor_ctl_akn_fre_ind_pol_mlt_mao_mnd_pan_ven_mol_gam_rus_alb_eng_guj_qcu_spa_grk_hin_bam_sod_scr_amr_rom_mly_swe_bem_mcd_igb_sun_tha_owc_knd_moo_dyu_tur_lat_ita_uzb_ewe_vie_wly_fbf_yor_tsw	-0.125537730464704	-0.295925479389941	0.767946757523114
226	mlt_por_moo_ita_owc_amr_aeg_lat_aze_azi_swa_bat_akn_swe_fre_bsq_rus_heb_xho_mnd_rom_lit_tsw_dut_ewe_eng_hun_ven_swt_est_grk_sod_geo_mol_pol_mcd_slo_sid_hau_nor_fin_yor_sun_svk_tag_jpn_tml_kor_ctl_cze_dgb_bos_ind_ger_tig_mly_cnt_ben_ses_spa_chh_glc_guj_ukr_arw_qcu_bul_krd_urd_lda_gam_afr_wly_prs_mao_scr_igb_alb_cic_jav_tha_anl_knd_bem_bam_uzb_pan_hin_tur_fbf_vie_amh_dyu_zul_tsn	-0.927078647020823	-2.24456384566378	0.0271672679556623
227	chh_bul_ven_rus_amh_mlt_sod_dut_azi_uzb_lda_jav_igb_fre_pan_bsq_swe_anl_akn_mnd_prs_afr_zul_cze_xho_scr_est_moo_fbf_hun_slo_aeg_geo_lat_alb_pol_ger_tig_wly_ita_fin_bem_tag_ben_mao_jpn_tml_kor_nor_ukr_swt_eng_mly_spa_heb_ind_cnt_ctl_dgb_urd_sid_glc_arw_grk_por_qcu_mcd_krd_rom_cic_owc_lit_amr_mol_bat_svk_bam_hin_yor_sun_tha_hau_knd_dyu_tsn_aze_bos_guj_tur_ses_vie_gam_tsw_swa_ewe	-0.0455269960015716	-0.107392624122341	0.914708845804227
228	heb_ben_xho_svk_wly_amr_amh_prs_aze_uzb_dyu_ind_dgb_glc_lit_bsq_hin_tig_tsn_mnd_ctl_ger_igb_eng_tsw_ukr_hun_swa_ewe_est_ita_mlt_geo_mcd_krd_bos_slo_sod_chh_cze_fin_yor_jav_afr_tag_jpn_knd_kor_alb_pol_ven_spa_mao_rom_anl_mly_cnt_pan_akn_urd_owc_lat_grk_arw_por_qcu_fre_mol_nor_moo_sid_bul_hau_scr_sun_dut_swt_rus_cic_bat_tha_aeg_tml_zul_lda_tur_guj_swe_azi_fbf_vie_gam_bem_ses_bam	0.104868229744246	0.246834264243527	0.805580542434185
229	amr_swe_ewe_hin_owc_tig_amh_prs_tur_aze_tsw_tag_akn_ger_por_bsq_glc_sid_moo_cnt_mol_grk_dgb_urd_ses_lat_hun_ven_bem_est_scr_gam_geo_cze_svk_guj_lit_wly_hau_rus_fin_xho_mao_pan_mly_jpn_knd_kor_ben_fre_swt_krd_jav_pol_chh_sun_mnd_ita_yor_nor_aeg_eng_arw_dut_ukr_qcu_rom_mcd_slo_bam_heb_bos_sod_alb_bat_afr_swa_bul_igb_ind_tha_anl_tml_lda_dyu_uzb_ctl_spa_azi_zul_vie_mlt_fbf_cic_tsn	0.273717796539827	0.64505303371906	0.520480962259718
230	anl_krd_yor_swe_sid_aeg_chh_rus_aze_uzb_swt_mly_dgb_bos_arw_bsq_glc_mlt_tsn_mnd_hin_scr_akn_ger_tsw_ctl_fin_swa_ewe_est_mol_amh_geo_afr_por_bul_urd_amr_tig_mcd_hun_ses_sun_pan_tag_jpn_tml_kor_nor_spa_moo_lat_bat_lit_heb_mao_cnt_grk_dyu_ita_gam_ukr_rom_guj_cze_qcu_alb_svk_pol_ven_hau_dut_owc_slo_ind_ben_zul_fre_bem_jav_tha_wly_knd_fbf_bam_tur_prs_eng_azi_lda_vie_sod_igb_xho_cic	-0.364668627033782	-0.864859344636594	0.389341384819661
231	heb_mcd_tsn_alb_mlt_amh_amr_spa_aze_tur_ven_ind_yor_ita_prs_bsq_ctl_chh_akn_cnt_rom_lit_igb_rus_lda_arw_fin_ses_dyu_est_ger_sod_geo_ukr_krd_bos_bul_owc_gam_glc_hun_ewe_jav_fre_bat_jpn_knd_kor_lat_slo_swa_dut_mao_svk_sid_mly_mnd_mol_cic_afr_wly_nor_grk_pan_ben_qcu_hin_scr_eng_dgb_aeg_swe_anl_pol_sun_por_tsw_cze_zul_tag_tha_tig_tml_swt_fbf_uzb_urd_guj_azi_moo_vie_hau_bem_bam_xho	0.214994589834825	0.506335868766498	0.613819145664814
232	gam_prs_cic_lat_sod_heb_wly_rom_uzb_azi_lda_ind_bam_hin_dut_bsq_lit_amh_swa_mnd_eng_pan_dyu_afr_yor_ben_est_tsw_ven_fin_urd_chh_geo_cze_bos_grk_alb_amr_owc_ukr_hun_swt_mly_scr_sun_jpn_knd_kor_por_mol_bem_spa_jav_ger_anl_mao_cnt_swe_dgb_mcd_tig_krd_glc_nor_arw_qcu_rus_svk_ita_fbf_hau_ctl_mlt_bul_bat_fre_xho_guj_moo_tag_tha_sid_tml_akn_ewe_aze_slo_pol_tur_igb_vie_aeg_tsn_ses_zul	-0.153274251019558	-0.36153587244462	0.718518981495221
233	amr_svk_tsw_bul_sod_anl_amh_krd_uzb_aze_swt_sun_igb_rom_bos_bsq_mcd_hau_lda_mnd_ctl_scr_ses_urd_ewe_mol_fin_fbf_moo_est_ita_wly_geo_ben_eng_ukr_cze_owc_mlt_pan_hun_ven_tag_dut_ind_jpn_knd_kor_guj_grk_dyu_ger_mao_pol_tig_jav_cnt_lat_dgb_rus_gam_prs_arw_swe_alb_qcu_por_spa_glc_bem_heb_afr_aeg_fre_mly_hin_yor_slo_swa_bat_tha_chh_tml_cic_xho_tur_lit_nor_azi_bam_vie_sid_zul_tsn_akn	0.153501578227322	0.360920234507321	0.718977628733118
234	sod_mcd_zul_krd_tig_chh_wly_swe_uzb_azi_dyu_mly_ses_pol_lit_bsq_lat_aeg_lda_cnt_por_glc_akn_scr_yor_pan_hun_bem_tsn_est_afr_hau_geo_cze_prs_ben_dut_gam_owc_ctl_fin_bam_tag_ukr_jav_jpn_tml_kor_spa_ger_cic_svk_sun_ita_amh_ind_mnd_arw_swt_rus_sid_nor_bul_fre_alb_qcu_rom_urd_bos_xho_mlt_mol_anl_guj_mao_grk_ven_eng_moo_bat_tha_heb_knd_dgb_swa_aze_slo_hin_tur_fbf_vie_amr_tsw_ewe_igb	-0.305769881908419	-0.722932397040873	0.471535634790361
235	chh_ger_ses_mol_gam_wly_amr_arw_uzb_aze_cic_sun_moo_cze_ben_bsq_dut_sid_lda_cnt_glc_pan_xho_scr_zul_swe_fin_ewe_dyu_est_ukr_hau_geo_spa_rus_prs_ita_anl_tig_afr_hun_bam_tag_alb_mly_jpn_knd_kor_bul_rom_swa_krd_ind_hin_aeg_mao_mnd_lat_tsn_lit_amh_por_svk_grk_bos_qcu_nor_urd_pol_ven_owc_fre_heb_ctl_bat_eng_fbf_slo_akn_jav_tha_sod_tml_yor_dgb_tur_guj_mcd_azi_bem_vie_mlt_igb_tsw_swt	0.0811186708118244	0.190921636007145	0.849003166448329
236	tig_pan_lda_swe_hau_chh_owc_scr_aze_uzb_moo_jav_ven_slo_spa_bsq_grk_anl_ses_cnt_lit_krd_yor_fre_ewe_hin_fin_swt_fbf_hun_dut_heb_geo_guj_ben_rom_pol_sod_aeg_lat_est_dgb_mao_alb_ind_jpn_knd_kor_prs_arw_xho_svk_tag_bul_wly_sun_mnd_ctl_zul_glc_gam_mol_ger_por_cze_qcu_ita_mcd_rus_akn_amr_nor_amh_eng_mly_afr_bem_urd_tsw_bat_tha_sid_tml_bam_dyu_azi_ukr_bos_tur_cic_vie_mlt_swa_igb_tsn	-0.71269780707645	-1.71004762450666	0.0905914681228317
237	amr_fre_tsw_prs_chh_sid_hau_alb_azi_aze_bem_mly_akn_glc_bul_bsq_rus_mlt_bam_mnd_hin_lit_ven_lat_lda_slo_hun_igb_yor_fin_arw_amh_geo_ger_urd_bos_pan_heb_tig_ben_est_moo_tag_cze_bat_jpn_knd_kor_mcd_ita_swa_scr_jav_ukr_aeg_sun_cnt_mol_zul_rom_sod_ctl_spa_swe_grk_qcu_pol_eng_svk_dgb_gam_nor_owc_dut_ind_afr_ses_guj_fbf_mao_tha_wly_tml_dyu_ewe_uzb_krd_por_tur_cic_vie_anl_swt_xho_tsn	-0.665584725451895	-1.59705148379191	0.113646712127736
238	anl_fre_zul_mcd_tig_sod_amr_alb_aze_uzb_tsw_tag_swt_bul_bos_bsq_ita_gam_ses_mnd_scr_dut_igb_lit_bam_ctl_fin_ewe_fbf_est_pan_mlt_geo_ben_cze_eng_urd_heb_hau_hin_hun_tsn_mly_afr_mao_jpn_knd_kor_slo_prs_cic_swe_bat_mol_chh_ind_cnt_arw_akn_ger_owc_ukr_spa_rus_nor_qcu_krd_lat_grk_moo_sid_svk_amh_rom_jav_por_lda_pol_yor_sun_tha_wly_tml_ven_swa_azi_glc_guj_tur_bem_vie_aeg_xho_dyu_dgb	-0.952988194709573	-2.32447640016387	0.0222768725925599
239	tig_guj_tsn_slo_sod_wly_amh_cze_aze_uzb_ses_bat_bam_por_bul_bsq_fre_gam_cic_mnd_swe_nor_moo_prs_akn_bos_fin_zul_ven_est_grk_aeg_geo_urd_glc_pol_ger_amr_heb_afr_hun_lda_mao_dut_jav_jpn_knd_kor_svk_spa_bem_ctl_ind_pan_hau_mly_cnt_ben_yor_ukr_anl_lat_rom_hin_rus_qcu_alb_krd_scr_xho_owc_mol_chh_lit_sun_ita_ewe_mcd_igb_tag_tha_sid_tml_swa_dgb_tur_eng_arw_azi_fbf_vie_mlt_tsw_dyu_swt	-0.0290094897062285	-0.0684189509982547	0.945599026221775
240	chh_eng_ewe_scr_sid_aeg_hau_hin_aze_azi_igb_sun_tsw_dut_nor_bsq_ger_tig_akn_mnd_krd_grk_cic_glc_xho_bul_fin_lda_fbf_est_prs_wly_geo_rus_guj_lat_swe_mlt_anl_lit_hun_bam_jav_svk_ind_jpn_knd_kor_slo_mcd_zul_pan_mly_bos_owc_bat_cnt_ukr_swa_arw_sod_spa_pol_ctl_alb_qcu_fre_rom_por_swt_amh_ben_amr_ita_mao_urd_ven_cze_tsn_tag_tha_gam_tml_ses_dyu_uzb_afr_mol_tur_yor_vie_heb_moo_bem_dgb	-0.422284327356743	-1.0020708609254	0.318909557582786
241	heb_ita_swa_mol_wly_chh_sod_fre_uzb_aze_ewe_sun_lda_ukr_por_bsq_dut_anl_fbf_cnt_rus_urd_cic_pol_tsn_ben_est_dyu_swt_hun_nor_amr_geo_grk_lat_alb_spa_mlt_amh_ctl_fin_akn_bat_slo_jav_jpn_tml_kor_scr_swe_bem_svk_ind_krd_gam_tag_mnd_cze_dgb_bos_aeg_pan_prs_hin_mcd_qcu_guj_rom_ger_bam_hau_arw_owc_lit_mao_afr_igb_eng_ven_mly_tha_tig_knd_zul_yor_azi_bul_glc_tur_xho_vie_sid_tsw_ses_moo	-0.469804763564385	-1.11727387424053	0.266755331423661
242	owc_guj_dyu_grk_hau_wly_sod_krd_uzb_tur_akn_mly_lda_mcd_afr_bsq_bos_amr_dgb_cnt_spa_rom_xho_ita_bam_rus_est_yor_swa_hun_por_sid_geo_bul_hin_cze_eng_chh_amh_nor_fin_igb_jav_lat_tag_jpn_tml_kor_lit_ukr_fbf_ger_sun_prs_gam_ind_mnd_glc_bem_arw_heb_pol_mol_pan_scr_qcu_swe_alb_ctl_swt_anl_urd_aeg_dut_bat_fre_cic_slo_tsw_mao_tha_mlt_knd_ewe_zul_aze_svk_ben_azi_ses_vie_tig_ven_moo_tsn	0.00966314983863804	0.0227496703965235	0.981898695597751
243	amr_ukr_yor_ita_hau_anl_aeg_mol_aze_tur_tsn_ind_dyu_cze_arw_bsq_scr_sod_swa_mnd_eng_pan_igb_fre_akn_guj_fin_bam_xho_est_swe_sid_geo_rom_rus_bul_grk_tig_chh_mcd_hun_zul_bat_ger_tag_jpn_knd_kor_dut_por_dgb_prs_sun_hin_wly_mly_cnt_ctl_swt_pol_amh_afr_spa_lit_alb_qcu_ben_krd_bos_moo_owc_svk_heb_lat_mao_slo_ses_urd_bem_jav_tha_mlt_tml_fbf_lda_uzb_glc_nor_azi_ven_vie_gam_cic_ewe_tsw	-0.29534625167779	-0.697674639722448	0.48712130699956
244	aeg_hin_zul_arw_wly_hau_owc_fre_uzb_tur_ven_jav_moo_ukr_krd_bsq_nor_sid_ses_cnt_cze_glc_yor_guj_igb_afr_hun_tsn_bem_est_mol_amr_geo_lit_rus_eng_lat_gam_heb_scr_fin_dyu_bat_urd_tag_jpn_knd_kor_ita_ctl_akn_grk_mly_pan_mlt_ind_mnd_por_ewe_slo_chh_ger_alb_bos_rom_qcu_mcd_spa_dut_xho_amh_svk_tig_ben_mao_prs_lda_bul_tsw_sun_tha_anl_tml_cic_swa_aze_swe_pol_azi_fbf_vie_sod_swt_dgb_bam	-0.611032379016688	-1.46010730862357	0.147630547911957
245	mlt_ukr_yor_afr_owc_heb_sod_eng_aze_tur_ses_tag_dgb_fre_svk_bsq_ger_wly_tsw_mnd_mol_lat_swt_cze_cic_swe_est_igb_bam_hun_prs_gam_geo_arw_spa_hin_grk_tig_hau_rom_fin_akn_sun_bul_bat_jpn_knd_kor_rus_nor_xho_ita_mly_alb_anl_ind_cnt_ctl_tsn_pan_chh_urd_bos_glc_ben_qcu_lit_pol_krd_bem_aeg_guj_amh_por_mao_scr_ewe_dut_lda_jav_tha_amr_tml_fbf_zul_azi_mcd_slo_uzb_dyu_vie_sid_ven_moo_swa	0.450086483585519	1.06338562084932	0.290360488831738
246	mlt_eng_moo_ctl_chh_heb_owc_svk_uzb_tur_fbf_mao_cic_afr_dut_bsq_krd_hau_swt_cnt_grk_mcd_ven_ita_tsn_hin_est_bem_tsw_hun_nor_tig_geo_fre_alb_bul_lit_aeg_wly_prs_fin_zul_jav_rus_bat_jpn_tml_kor_glc_mol_ses_por_sun_lat_anl_mly_mnd_urd_lda_ukr_amr_rom_arw_pan_ger_qcu_guj_pol_ben_swa_gam_cze_sid_scr_tag_swe_dyu_slo_bam_ind_tha_amh_knd_akn_igb_azi_bos_spa_aze_xho_vie_sod_ewe_dgb_yor	-0.459194391978959	-1.09216088865835	0.277583621176729
247	aeg_eng_akn_alb_mlt_wly_sod_afr_uzb_tur_swt_ind_moo_urd_spa_bsq_bul_owc_ven_cnt_slo_hin_zul_lit_dyu_mcd_hun_bam_bem_est_svk_amh_geo_krd_arw_ita_swe_amr_heb_ben_fin_tsw_tag_mol_sun_jpn_knd_kor_scr_dut_xho_rus_mly_cze_anl_bat_mnd_ukr_lda_rom_hau_pan_nor_prs_pol_qcu_lat_por_bos_swa_sid_grk_gam_fre_mao_guj_yor_glc_cic_jav_tha_chh_tml_dgb_ses_azi_ger_ctl_aze_ewe_vie_tig_fbf_tsn_igb	-0.132426470923546	-0.312381790401075	0.755449734846786
248	amh_cze_swt_fre_aeg_sod_amr_swe_aze_uzb_lda_bat_fbf_arw_pol_bsq_scr_owc_cic_cnt_lit_mol_akn_ben_ses_grk_est_tsw_yor_fin_eng_tig_geo_slo_ctl_spa_prs_sid_heb_dut_hun_xho_ind_por_jav_jpn_knd_kor_guj_rom_moo_rus_tag_urd_wly_sun_mnd_svk_igb_afr_mlt_lat_bos_bul_glc_qcu_alb_ger_ita_swa_chh_krd_anl_pan_mao_nor_zul_ukr_bem_mly_tha_hau_tml_ven_dyu_tur_mcd_hin_azi_dgb_vie_gam_tsn_ewe_bam	-0.199369048529692	-0.470216062990565	0.639301499440855
249	aeg_krd_bem_ger_amr_owc_gam_por_aze_tur_zul_sun_dyu_nor_fre_bsq_lit_heb_yor_mnd_rus_urd_bam_prs_moo_hin_est_dgb_igb_hun_cze_wly_geo_ita_bos_lat_glc_chh_tig_ukr_fin_ewe_ind_alb_tag_jpn_knd_kor_svk_ben_fbf_arw_jav_spa_sod_mly_cnt_swe_swt_ctl_mlt_mcd_slo_rom_scr_qcu_bul_pol_pan_tsw_amh_eng_sid_grk_mao_mol_cic_dut_tsn_bat_tha_hau_tml_ven_xho_azi_guj_afr_uzb_akn_vie_anl_lda_ses_swa	-0.251993943074278	-0.59519394958147	0.553159379252511
250	sid_bul_fbf_ctl_tig_wly_anl_mcd_tur_azi_cic_mly_zul_dut_pol_bsq_alb_sod_dgb_mnd_svk_lit_ewe_slo_lda_ben_fin_swa_bam_est_ukr_owc_geo_nor_ger_grk_rom_amh_heb_afr_hun_yor_tag_arw_mao_jpn_knd_kor_bos_krd_xho_guj_sun_lat_amr_bat_cnt_rus_dyu_eng_chh_cze_prs_spa_pan_qcu_scr_hin_glc_igb_mlt_swe_gam_por_jav_urd_akn_ita_tsw_ind_tha_hau_tml_tsn_swt_aze_mol_fre_uzb_ses_vie_aeg_ven_moo_bem	-1.03275445760081	-2.53066814062339	0.0130643426102206
251	sod_nor_dgb_mcd_gam_anl_amr_dut_aze_azi_ses_mao_dyu_pol_svk_bsq_prs_chh_ven_cnt_ukr_cze_cic_alb_bem_ben_fin_tsn_tsw_est_pan_amh_geo_lit_lat_mol_fre_sid_heb_ita_hun_fbf_tag_bos_bat_jpn_knd_kor_arw_rom_moo_urd_sun_spa_wly_ind_mnd_grk_xho_ctl_mlt_ger_slo_scr_afr_qcu_swe_glc_eng_swt_owc_guj_hau_krd_jav_bul_yor_rus_ewe_mly_tha_tig_tml_akn_bam_uzb_hin_por_tur_zul_vie_aeg_swa_igb_lda	-0.826525265509745	-1.9971989371599	0.0487260804871536
252	mlt_pan_ewe_fre_sid_amr_aeg_eng_azi_tur_yor_mao_igb_krd_lit_bsq_ben_owc_dgb_mnd_rom_ger_swt_glc_xho_hin_fin_ses_ven_hun_mcd_chh_geo_alb_urd_ctl_bul_wly_gam_pol_est_moo_tag_spa_sun_jpn_knd_kor_dut_ukr_zul_bos_bat_svk_hau_ind_cnt_nor_cic_ita_tig_swe_arw_scr_guj_qcu_cze_afr_rus_lda_sod_lat_amh_grk_jav_prs_swa_slo_fbf_mly_tha_anl_tml_tsw_akn_uzb_mol_por_aze_bam_vie_heb_tsn_bem_dyu	-1.3407493451397	-3.3538420472252	0.00115439707457569
253	hau_urd_igb_mcd_wly_amh_aeg_hin_aze_tur_ewe_sun_tsn_cze_rom_bsq_guj_gam_fbf_mnd_grk_pan_bem_bos_yor_svk_est_zul_akn_hun_mol_sod_geo_krd_nor_prs_por_sid_owc_ukr_fin_tsw_jav_ctl_mly_jpn_knd_kor_arw_slo_moo_ger_bat_rus_anl_mao_cnt_lat_lda_ben_chh_alb_dut_lit_eng_qcu_pol_glc_spa_swa_amr_fre_mlt_swe_ind_bul_bam_afr_dgb_tag_tha_tig_tml_ven_ses_uzb_ita_scr_azi_xho_vie_heb_dyu_cic_swt	-0.398111894589885	-0.944085988111557	0.347571959944119
254	heb_swe_bem_eng_aeg_tig_amh_svk_azi_tur_moo_mly_dgb_scr_rus_bsq_ger_owc_igb_mnd_spa_grk_zul_lit_tsn_ita_hun_swt_cic_fin_pan_chh_geo_hin_mcd_bul_lat_sid_wly_urd_est_xho_bat_afr_jav_jpn_tml_kor_dut_pol_ven_fre_sun_nor_mlt_mao_cnt_bos_dyu_por_amr_glc_prs_ukr_arw_qcu_slo_cze_rom_ewe_sod_ben_hau_guj_tag_mol_swa_ctl_yor_ind_tha_anl_knd_bam_lda_aze_krd_alb_uzb_tsw_vie_gam_fbf_akn_ses	0.130876014208506	0.307808107148663	0.758916657171642
255	hau_lat_moo_alb_sod_tig_heb_grk_uzb_tur_xho_ind_cic_arw_krd_bsq_svk_amr_tsn_cnt_rus_fre_zul_bul_dgb_mcd_hun_yor_igb_fin_guj_owc_geo_ben_bos_rom_mol_gam_aeg_ctl_est_bem_mao_dut_tag_jpn_tml_kor_hin_cze_ses_ita_sun_eng_wly_jav_mnd_scr_swa_ger_chh_ukr_nor_pan_urd_qcu_por_slo_lit_dyu_mlt_spa_anl_pol_mly_afr_ven_swe_fbf_bat_tha_sid_knd_bam_ewe_azi_prs_glc_aze_akn_vie_amh_swt_tsw_lda	-0.183650687698039	-0.433178464903693	0.665888153245045
256	gam_svk_dgb_mcd_owc_amr_mlt_eng_aze_uzb_ewe_mao_tsn_bos_mol_bsq_por_chh_moo_mnd_krd_spa_yor_urd_akn_bul_hun_cic_lda_fin_ctl_sod_geo_lat_pan_rus_grk_aeg_hau_hin_est_tsw_jav_ita_mly_jpn_tml_kor_dut_afr_swa_scr_bat_slo_amh_ind_cnt_pol_igb_ukr_tig_swe_cze_fre_rom_qcu_alb_ben_nor_bam_anl_prs_heb_lit_tag_glc_bem_ger_xho_sun_tha_wly_knd_ses_dyu_azi_arw_guj_tur_zul_vie_sid_ven_swt_fbf	0.101299979629404	0.23867970265568	0.811879111629112
257	mlt_rom_fbf_cze_wly_anl_sid_ctl_azi_tur_igb_mao_swa_por_fre_bsq_nor_amh_yor_mnd_ita_dut_dgb_slo_akn_afr_hun_ses_tsn_fin_eng_gam_geo_scr_mcd_lat_prs_amr_aeg_spa_est_moo_sun_bul_ind_jpn_tml_kor_krd_hin_tsw_bos_bat_swe_owc_jav_cnt_glc_lda_rus_chh_ger_guj_grk_urd_qcu_ben_arw_alb_bem_sod_pan_tig_svk_tag_mol_dyu_pol_xho_mly_tha_heb_knd_cic_ewe_aze_ukr_lit_uzb_swt_vie_hau_zul_bam_ven	-1.0659494315116	-2.60854366613598	0.0105946127431068
258	aeg_prs_ses_spa_sod_hau_heb_svk_azi_uzb_swa_ind_bam_ita_scr_bsq_bul_amh_moo_mnd_ben_cze_dyu_swe_tsn_ukr_hun_lda_ven_est_krd_gam_geo_nor_eng_por_ctl_owc_sid_urd_fin_dgb_bat_guj_tag_jpn_knd_kor_pol_dut_bem_rom_jav_afr_mlt_mly_cnt_mol_akn_pan_tig_lit_hin_arw_ger_qcu_fre_mcd_glc_igb_anl_bos_amr_alb_mao_lat_swt_rus_ewe_sun_tha_chh_tml_tsw_yor_aze_grk_slo_tur_xho_vie_wly_fbf_cic_zul	0.17774997488895	0.418123468544811	0.67682074416778
259	anl_ctl_yor_eng_amr_sod_mlt_afr_uzb_aze_xho_tag_dgb_grk_spa_bsq_scr_aeg_cic_mnd_rom_ukr_ewe_por_igb_mol_hun_swt_ses_fin_mcd_heb_geo_arw_rus_alb_swe_gam_sid_cze_est_fbf_ind_slo_jav_jpn_tml_kor_prs_glc_bam_pol_mao_ben_amh_bat_cnt_krd_swa_guj_owc_pan_dut_bul_lit_qcu_lat_svk_bos_ven_tig_urd_wly_ita_sun_ger_lda_fre_tsn_mly_tha_chh_knd_tsw_akn_azi_hin_nor_tur_bem_vie_hau_moo_dyu_zul	-0.786745406653788	-1.89499826741955	0.0611989667587879
260	aeg_urd_bam_slo_wly_tig_sod_nor_uzb_aze_dgb_sun_igb_rus_krd_bsq_alb_mlt_swa_cnt_lat_arw_xho_ukr_dyu_scr_est_lda_tsw_fin_dut_sid_geo_ita_glc_lit_eng_anl_gam_mol_hun_moo_ind_swe_mao_jpn_knd_kor_pol_svk_bem_prs_jav_ger_amh_tag_mnd_mcd_ven_hin_heb_cze_fre_pan_ctl_qcu_rom_guj_bos_akn_hau_bul_chh_afr_bat_por_tsn_ben_yor_mly_tha_owc_tml_fbf_swt_tur_spa_grk_azi_zul_vie_amr_cic_ses_ewe	-0.729042089618892	-1.74978097909695	0.0834546116642354
261	heb_scr_tsn_dut_amr_amh_mlt_glc_azi_aze_bem_tag_lda_svk_guj_bsq_ger_tig_ven_mnd_afr_rom_moo_urd_dyu_pol_fin_tsw_xho_hun_fre_chh_geo_eng_por_krd_lat_sid_aeg_ctl_est_swa_bat_arw_sun_jpn_knd_kor_mol_spa_igb_cze_ind_ben_owc_jav_cnt_grk_bam_slo_sod_ukr_alb_bos_nor_qcu_prs_lit_bul_ses_gam_pan_anl_hin_mao_swe_yor_ita_swt_mly_tha_wly_tml_akn_fbf_uzb_mcd_rus_tur_dgb_vie_hau_zul_cic_ewe	-0.690273719534867	-1.65384737901415	0.101530187438427
262	aeg_pan_fbf_ukr_sid_gam_chh_por_uzb_azi_igb_jav_dyu_bos_guj_bsq_slo_tig_bam_mnd_arw_afr_ven_lat_moo_glc_hun_bem_zul_est_pol_heb_geo_svk_dut_swe_ita_owc_mlt_scr_fin_cic_bat_ben_tag_jpn_knd_kor_ctl_alb_lda_ger_mao_krd_anl_mly_cnt_rus_yor_prs_amr_lit_rom_bul_urd_qcu_nor_cze_grk_xho_sod_eng_wly_hin_ind_spa_ses_mol_dgb_sun_tha_amh_tml_akn_ewe_aze_fre_mcd_tur_swa_vie_hau_tsw_swt_tsn	0.244580312909165	0.575856704805031	0.566102944692815
263	mlt_nor_moo_urd_amr_heb_anl_ctl_tur_aze_yor_jav_igb_bul_cze_bsq_afr_sod_bem_cnt_pol_mol_lda_krd_swt_eng_fin_dgb_akn_hun_hin_wly_geo_dut_glc_spa_arw_hau_amh_rom_est_tsn_mly_scr_tag_jpn_tml_kor_svk_alb_tsw_por_mao_swe_sid_bat_mnd_rus_fbf_ukr_chh_ita_slo_guj_mcd_qcu_grk_lat_bos_cic_aeg_pan_gam_prs_sun_fre_ses_ben_ven_ind_tha_owc_knd_xho_zul_uzb_lit_ger_azi_swa_vie_tig_bam_dyu_ewe	0.12722990877945	0.299508485983992	0.765220446526346
264	aeg_urd_moo_dut_chh_mlt_tig_pan_uzb_aze_bam_mly_tsn_ger_hin_bsq_afr_amh_yor_cnt_ita_bos_tsw_scr_igb_nor_hun_dgb_cic_fin_rus_sod_geo_alb_ben_glc_grk_anl_gam_mcd_est_ven_sun_ctl_jav_jpn_knd_kor_bul_por_ewe_prs_bat_krd_owc_mao_mnd_arw_swt_guj_sid_svk_slo_swe_rom_qcu_mol_lat_ukr_ses_heb_pol_amr_spa_tag_fre_swa_lit_xho_ind_tha_wly_tml_fbf_dyu_azi_cze_eng_tur_bem_vie_hau_lda_zul_akn	-0.393138840242933	-0.932487332067253	0.353499313131155
265	anl_mol_ven_lat_aeg_sod_gam_pan_uzb_aze_dyu_mly_moo_alb_nor_bsq_prs_chh_fbf_mnd_pol_arw_xho_eng_ewe_svk_fin_zul_swt_est_bul_sid_geo_hin_guj_rus_ctl_owc_tig_ben_hun_bam_sun_swe_bat_jpn_knd_kor_afr_fre_yor_scr_tag_grk_mlt_ind_cnt_spa_dgb_slo_wly_por_urd_krd_mcd_qcu_glc_ukr_ger_swa_amh_ita_heb_cze_jav_dut_cic_bos_akn_mao_tha_hau_tml_ses_igb_azi_rom_lit_tur_tsn_vie_amr_bem_lda_tsw	-0.491626413885569	-1.16875063095629	0.245491248992354
266	owc_rus_swt_svk_heb_gam_aeg_arw_azi_tur_bam_ind_cic_glc_slo_bsq_lat_tig_dyu_mnd_prs_mol_ses_bos_akn_afr_est_igb_yor_fin_ger_amh_geo_por_mcd_pol_scr_hau_mlt_rom_hun_lda_mly_hin_bat_jpn_tml_kor_dut_lit_ven_urd_jav_alb_wly_sun_cnt_grk_tsw_fre_amr_ukr_ctl_nor_ben_qcu_guj_pan_krd_bem_anl_swe_chh_cze_mao_eng_moo_spa_fbf_tag_tha_sod_knd_swa_ewe_uzb_bul_ita_aze_dgb_vie_sid_zul_xho_tsn	-0.271136777634987	-0.640570767399628	0.523376834237198
267	heb_ben_swt_afr_wly_aeg_mlt_ita_uzb_aze_ven_ind_igb_ukr_pan_bsq_cze_chh_lda_mnd_rus_swe_dyu_bos_akn_rom_est_ses_yor_fin_bul_amh_geo_eng_slo_svk_hin_sod_hau_mol_hun_fbf_sun_krd_bat_jpn_knd_kor_lat_ctl_ewe_glc_tag_urd_tig_mao_cnt_fre_tsn_alb_anl_prs_arw_guj_spa_qcu_ger_nor_grk_bem_amr_pol_owc_por_jav_mcd_cic_scr_zul_mly_tha_gam_tml_moo_tsw_tur_lit_dut_azi_bam_vie_sid_swa_xho_dgb	-0.264679001477578	-0.62608682206284	0.53279163404293
268	anl_mcd_tsw_alb_chh_wly_amh_grk_aze_tur_lda_mly_moo_slo_eng_bsq_bul_heb_swa_mnd_guj_bos_akn_hin_ses_ctl_est_dgb_tsn_fin_spa_aeg_geo_krd_lat_afr_ukr_sod_gam_ben_hun_yor_jav_por_tag_jpn_tml_kor_nor_lit_cic_scr_ind_urd_hau_sun_cnt_prs_ven_rom_amr_pol_swe_arw_ger_qcu_pan_svk_mol_bem_mlt_fre_sid_ita_bat_dut_bam_rus_igb_mao_tha_owc_knd_fbf_xho_azi_glc_cze_uzb_zul_vie_tig_ewe_dyu_swt	-0.279257795304512	-0.660727827256203	0.510420268337243
269	sid_ger_fbf_afr_tig_anl_amh_swe_tur_uzb_xho_mao_cic_eng_mcd_bsq_cze_hau_dgb_mnd_ukr_rom_tsw_fre_lda_mol_fin_moo_swt_est_pol_chh_geo_grk_arw_dut_bul_gam_wly_urd_hun_dyu_mly_krd_sun_jpn_knd_kor_ita_spa_ewe_prs_ind_bos_amr_tag_cnt_pan_ven_scr_sod_lat_ben_hin_lit_qcu_slo_por_guj_bem_aeg_svk_mlt_glc_jav_rus_tsn_alb_akn_bat_tha_heb_tml_yor_igb_aze_nor_ctl_azi_bam_vie_owc_swa_zul_ses	0.238855914333962	0.561738188469517	0.575645689518432
270	gam_guj_cic_ukr_hau_sid_chh_cze_tur_uzb_bem_tag_moo_dut_ctl_bsq_rom_owc_tsw_mnd_mcd_alb_yor_scr_ven_krd_est_lda_fbf_hun_spa_tig_geo_pan_rus_afr_lat_wly_mlt_grk_fin_xho_ind_svk_mly_jpn_tml_kor_nor_ger_bam_glc_bat_eng_sod_mao_cnt_bos_zul_ita_aeg_bul_prs_swe_slo_qcu_mol_fre_pol_ses_amr_lit_amh_por_sun_hin_dyu_arw_swa_jav_tha_anl_knd_tsn_ewe_azi_ben_urd_aze_akn_vie_heb_igb_dgb_swt	0.3753874100517	0.886362504855952	0.377708506171184
271	aeg_lit_tsw_glc_gam_mlt_chh_dut_uzb_tur_cic_sun_lda_scr_afr_bsq_lat_sid_ven_cnt_eng_ger_bam_arw_swa_ben_hun_tsn_moo_fin_ita_tig_geo_por_spa_slo_ukr_owc_amr_grk_est_fbf_mao_swe_mly_jpn_tml_kor_svk_prs_yor_mol_bat_bul_heb_jav_mnd_nor_xho_rus_wly_urd_bos_alb_mcd_qcu_krd_ctl_pol_ewe_hau_hin_anl_cze_ind_pan_ses_rom_igb_tag_tha_amh_knd_dyu_dgb_azi_guj_fre_aze_akn_vie_sod_zul_bem_swt	-0.195406386416701	-0.461314166763877	0.645650357900629
272	amh_arw_xho_guj_aeg_sod_owc_mcd_uzb_aze_bam_tag_cic_ita_afr_bsq_rus_gam_bem_mnd_dut_bul_lda_hin_zul_bos_hun_swa_ven_est_eng_wly_geo_rom_lat_svk_pan_tig_amr_nor_fin_igb_mao_ukr_mly_jpn_tml_kor_spa_krd_swt_ben_bat_por_sid_sun_cnt_fre_ewe_alb_anl_grk_scr_mol_pol_qcu_ger_lit_glc_dgb_heb_swe_chh_urd_ind_prs_yor_ctl_fbf_jav_tha_mlt_knd_tsn_tsw_azi_cze_slo_tur_ses_vie_hau_akn_dyu_moo	-0.198274074514287	-0.468450462679961	0.640558617291647
273	heb_svk_yor_slo_amr_sid_aeg_cze_aze_tur_ven_mly_igb_nor_eng_bsq_bos_wly_fbf_cnt_rus_ukr_tsn_afr_swt_dut_hun_swa_cic_est_mol_chh_geo_swe_ita_ger_ben_tig_gam_glc_fin_ewe_ind_arw_sun_jpn_tml_kor_prs_lat_ses_scr_bat_alb_hau_mao_mnd_krd_dgb_pan_sod_spa_mcd_guj_por_qcu_fre_bul_hin_akn_amh_lit_anl_grk_jav_pol_tsw_ctl_dyu_tag_tha_owc_knd_zul_bam_azi_rom_urd_uzb_xho_vie_mlt_lda_bem_moo	-0.0140606116340295	-0.0331015939427686	0.973664511688115
274	sid_pol_ewe_cze_heb_aeg_amh_ukr_uzb_tur_yor_tag_swa_ger_bos_bsq_ita_owc_fbf_mnd_grk_mcd_tsn_ben_dgb_lit_fin_cic_zul_hun_urd_mlt_geo_krd_mol_rom_guj_anl_tig_slo_est_bem_mao_bul_mly_jpn_knd_kor_fre_afr_moo_arw_sun_eng_chh_ind_cnt_ctl_ven_alb_amr_prs_lat_hin_por_qcu_pan_rus_scr_swt_hau_svk_sod_swe_bat_nor_dyu_glc_ses_jav_tha_gam_tml_lda_igb_aze_dut_spa_azi_xho_vie_wly_tsw_bam_akn	-0.453199375504397	-1.07846926379396	0.283613684376648
275	hau_alb_zul_ctl_owc_chh_anl_hin_azi_aze_moo_bat_tsw_ben_cze_bsq_ger_mlt_fbf_mnd_rom_lat_dyu_glc_xho_pan_est_ses_dgb_hun_mol_sid_geo_fre_eng_ita_scr_heb_wly_spa_fin_akn_mao_swe_jav_jpn_tml_kor_mcd_urd_cic_rus_sun_lit_sod_ind_cnt_prs_lda_grk_amr_bos_pol_bul_ukr_qcu_por_arw_guj_swt_aeg_svk_amh_dut_mly_afr_tsn_nor_ven_tag_tha_gam_knd_ewe_yor_tur_krd_slo_uzb_swa_vie_tig_bam_bem_igb	-0.474970890338175	-1.13067564105029	0.261099115734155
276	heb_glc_ven_pol_aeg_amr_tig_arw_uzb_aze_bam_bat_yor_guj_ger_bsq_prs_sod_ses_cnt_slo_spa_swt_bos_bem_urd_hun_dgb_tsn_est_dut_anl_geo_alb_lat_afr_mcd_owc_wly_svk_fin_moo_tag_ukr_mly_jpn_knd_kor_pan_hin_lda_scr_ind_krd_amh_mao_mnd_bul_cic_rom_chh_fre_cze_swe_nor_qcu_lit_ben_ctl_fbf_mlt_grk_hau_ita_jav_eng_ewe_por_tsw_sun_tha_sid_tml_xho_igb_azi_mol_rus_tur_swa_vie_gam_zul_dyu_akn	-0.643023060262505	-1.53834138386715	0.127360737560035
277	hau_scr_bam_grk_anl_heb_tig_svk_aze_azi_igb_mly_dyu_afr_ita_bsq_ctl_sid_tsn_mnd_spa_nor_fbf_bul_lda_slo_est_dgb_ewe_fin_guj_sod_geo_swe_lit_pol_por_aeg_mlt_mcd_hun_xho_bat_hin_tag_jpn_tml_kor_krd_fre_moo_bos_jav_eng_chh_mao_cnt_rom_tsw_prs_wly_pan_cze_dut_ben_qcu_glc_mol_urd_zul_owc_alb_gam_rus_ind_ger_ses_arw_yor_sun_tha_amh_knd_swa_ven_tur_ukr_lat_uzb_swt_vie_amr_bem_cic_akn	-0.630564715912281	-1.50907287559873	0.134670145226875
278	aeg_prs_akn_glc_tig_anl_wly_rom_aze_tur_zul_mao_dgb_slo_krd_bsq_por_mlt_lda_cnt_dut_afr_tsw_ukr_yor_pan_est_fbf_ses_fin_lat_amr_geo_nor_rus_pol_urd_chh_heb_svk_hun_igb_mly_ger_jav_jpn_knd_kor_eng_guj_tsn_bos_ind_mcd_sid_bat_mnd_spa_cic_arw_owc_ctl_alb_cze_ita_qcu_bul_hin_ben_ewe_amh_grk_gam_swe_tag_scr_dyu_mol_xho_sun_tha_sod_tml_ven_swa_azi_fre_lit_uzb_bam_vie_hau_swt_bem_moo	-0.675529095036487	-1.61456544497205	0.109792739951701
279	owc_lit_swt_eng_aeg_heb_amr_rus_tur_azi_bam_mao_moo_cze_hin_bsq_arw_mlt_swa_mnd_por_svk_ven_ukr_fbf_dut_fin_tsn_akn_est_alb_gam_geo_bos_guj_nor_scr_anl_sod_afr_hun_cic_tag_mcd_bat_jpn_tml_kor_ita_glc_dgb_fre_jav_slo_sid_ind_cnt_bul_lda_mol_chh_prs_pol_pan_ger_qcu_lat_spa_krd_dyu_wly_urd_amh_grk_sun_ctl_bem_rom_xho_mly_tha_hau_knd_igb_yor_uzb_ben_swe_aze_ses_vie_tig_zul_ewe_tsw	-0.634480504723796	-1.51507123806075	0.133145882934527
280	owc_alb_akn_bos_tig_aeg_wly_lit_uzb_aze_lda_bat_ewe_pol_scr_bsq_grk_amr_swt_mnd_arw_ger_fbf_ben_cic_lat_est_tsw_xho_fin_svk_sod_geo_ukr_krd_cze_pan_anl_heb_ctl_hun_igb_jav_rom_tag_jpn_knd_kor_spa_ita_zul_mcd_sun_bul_chh_mly_cnt_fre_dyu_urd_gam_rus_prs_glc_slo_qcu_por_swe_afr_tsn_mlt_hin_sid_mol_ind_guj_moo_nor_dgb_mao_tha_amh_tml_yor_bem_tur_eng_dut_azi_ven_vie_hau_bam_swa_ses	-0.93749743766943	-2.27529077646092	0.0251852866719892
281	amr_pan_dyu_slo_owc_tig_sid_por_aze_tur_igb_ind_ven_alb_svk_bsq_ukr_amh_ses_mnd_swe_prs_tsw_hin_zul_scr_hun_swt_lda_fin_cze_hau_geo_lat_mol_ita_eng_chh_gam_nor_est_bam_bat_ben_tag_jpn_knd_kor_krd_pol_ewe_mcd_jav_bul_sod_mly_cnt_ger_dgb_grk_anl_glc_urd_guj_afr_qcu_spa_fre_bos_xho_aeg_ctl_heb_rom_mao_dut_yor_arw_moo_sun_tha_wly_tml_bem_swa_azi_lit_rus_uzb_tsn_vie_mlt_akn_fbf_cic	0.916525857614524	2.20269031025076	0.0300877988681976
282	sod_lit_cic_lat_aeg_owc_tig_swe_uzb_azi_lda_ind_zul_ukr_ger_bsq_eng_heb_xho_cnt_arw_bos_ven_grk_tsn_nor_hun_ewe_fbf_fin_urd_anl_geo_glc_afr_ita_dut_amr_wly_spa_est_yor_bat_rom_mao_jpn_tml_kor_bul_svk_tsw_pan_tag_por_amh_jav_mnd_mcd_swt_krd_gam_slo_guj_rus_cze_qcu_alb_mol_fre_dyu_mlt_ben_hau_ctl_sun_pol_dgb_prs_bam_mly_tha_chh_knd_bem_igb_aze_scr_hin_tur_akn_vie_sid_ses_swa_moo	-0.49133535594252	-1.16948663627213	0.24519623668641
283	hau_ctl_ven_afr_heb_gam_owc_spa_aze_tur_ewe_mly_zul_bul_fre_bsq_krd_mlt_yor_mnd_svk_eng_ses_rom_lda_mcd_est_igb_tsw_fin_rus_sid_geo_por_ukr_lat_ita_aeg_amh_ben_hun_swt_tag_slo_ind_jpn_knd_kor_scr_bos_dyu_alb_sun_glc_wly_bat_cnt_ger_dgb_mol_sod_pol_pan_urd_swe_qcu_lit_nor_grk_tsn_amr_arw_tig_guj_mao_prs_akn_hin_cic_jav_tha_chh_tml_xho_fbf_azi_dut_cze_uzb_moo_vie_anl_swa_bam_bem	-0.449847307688828	-1.06992647441925	0.287421449546467
284	heb_lat_swa_ger_wly_hau_aeg_prs_azi_tur_ven_tag_bam_ukr_slo_bsq_guj_tig_fbf_mnd_svk_ctl_igb_krd_yor_scr_fin_tsw_cic_hun_dut_sid_geo_afr_urd_por_arw_amh_sod_grk_est_zul_mao_cze_mly_jpn_tml_kor_swe_glc_lda_spa_sun_eng_chh_bat_cnt_ita_moo_rus_owc_ben_mol_hin_alb_qcu_pol_bul_lit_swt_amr_pan_gam_mcd_jav_rom_dyu_nor_dgb_ind_tha_mlt_knd_xho_bem_aze_fre_bos_uzb_tsn_vie_anl_ewe_akn_ses	-0.59313486419994	-1.41502987595251	0.160399490640626
285	wly_hin_yor_guj_chh_aeg_amr_fre_aze_uzb_dgb_tag_zul_mol_svk_bsq_rus_anl_moo_mnd_bul_cze_ven_glc_bam_dut_est_fbf_akn_hun_eng_sid_geo_afr_arw_pol_lit_gam_tig_slo_fin_ewe_sun_ctl_jav_jpn_knd_kor_por_ger_cic_rom_bat_nor_sod_ind_cnt_krd_xho_grk_mlt_prs_bos_urd_ukr_qcu_alb_pan_mcd_swa_owc_lat_heb_swe_mly_spa_swt_ita_igb_mao_tha_hau_tml_dyu_bem_tur_ben_scr_azi_tsw_vie_amh_ses_lda_tsn	-0.948097365479584	-2.30284529561075	0.0235172699993283
286	sid_pol_swt_ger_gam_anl_mlt_scr_aze_tur_tsn_ind_yor_afr_glc_bsq_rom_aeg_fbf_cnt_eng_slo_akn_arw_ses_urd_est_dgb_bam_hun_krd_hau_geo_mcd_por_spa_rus_chh_wly_nor_fin_xho_mao_alb_bat_jpn_knd_kor_cze_dut_tsw_bos_tag_grk_owc_mly_mnd_ukr_dyu_prs_amh_mol_fre_ben_bul_qcu_swe_ita_pan_moo_tig_ctl_sod_hin_jav_guj_zul_lit_cic_sun_tha_heb_tml_lda_bem_azi_svk_lat_uzb_ven_vie_amr_igb_ewe_swa	-0.674667051504933	-1.61356294575569	0.110010472529958
287	hau_prs_bam_spa_chh_amh_sid_bul_azi_aze_ewe_jav_dyu_ger_glc_bsq_svk_aeg_dgb_cnt_alb_afr_akn_eng_yor_rus_fin_zul_swa_est_ben_sod_geo_pan_ita_hin_nor_wly_amr_lat_hun_moo_bat_cze_mly_jpn_knd_kor_fre_guj_fbf_bos_tag_grk_gam_sun_mnd_scr_tsw_krd_mlt_pol_mcd_por_rom_qcu_urd_dut_mol_swt_tig_swe_anl_ctl_ind_ukr_bem_arw_igb_mao_tha_owc_tml_tsn_lda_tur_lit_slo_uzb_xho_vie_heb_cic_ses_ven	-0.0405929263350625	-0.0957140825665818	0.923953599736983
288	gam_guj_cic_svk_amh_owc_mlt_swe_tur_uzb_tsw_mly_fbf_ben_por_bsq_lat_wly_swa_mnd_scr_krd_bam_ita_ses_spa_fin_ven_akn_est_glc_hau_geo_mcd_pol_fre_alb_amr_chh_urd_hun_bem_sun_dut_tag_jpn_knd_kor_hin_rus_yor_ctl_bat_lit_tig_jav_cnt_bul_ewe_slo_sod_bos_prs_pan_nor_qcu_eng_cze_mol_igb_aeg_ger_sid_ukr_mao_rom_tsn_arw_swt_ind_tha_anl_tml_dgb_moo_aze_afr_grk_azi_dyu_vie_heb_zul_xho_lda	0.0942473591591698	0.222271569858022	0.824589879505633
289	gam_alb_ewe_mol_aeg_hau_wly_prs_uzb_aze_ses_tag_yor_slo_lat_bsq_eng_anl_swa_cnt_svk_urd_akn_arw_fbf_dut_est_swt_igb_hun_grk_mlt_geo_nor_ukr_guj_hin_heb_sod_pol_fin_moo_ind_bul_bat_jpn_tml_kor_ben_ita_tsn_ctl_mly_cze_chh_sun_mnd_mcd_ven_rom_tig_lit_bos_krd_pan_qcu_scr_rus_glc_zul_sid_ger_owc_fre_mao_spa_dyu_swe_lda_jav_tha_amh_knd_tsw_dgb_tur_por_afr_azi_cic_vie_amr_bem_bam_xho	-0.518677194465351	-1.2359154059495	0.219602648816189
290	owc_ukr_ses_swe_tig_sod_aeg_grk_uzb_azi_ewe_bat_swt_slo_dut_bsq_svk_chh_akn_mnd_eng_pol_yor_ger_zul_krd_est_ven_tsw_hun_ctl_amh_geo_mcd_lat_rus_hin_hau_anl_afr_fin_moo_tag_cze_jav_jpn_knd_kor_prs_ita_bem_bos_mao_ben_mlt_sun_cnt_guj_xho_scr_heb_spa_urd_alb_rom_qcu_lit_glc_arw_fbf_wly_pan_gam_bul_mly_fre_lda_mol_dgb_ind_tha_sid_tml_igb_bam_tur_nor_por_aze_cic_vie_amr_swa_tsn_dyu	-0.470785652179337	-1.11768767409887	0.266579415351901
291	anl_guj_ewe_swe_wly_gam_amh_scr_uzb_tur_fbf_bat_ven_slo_lat_bsq_svk_amr_ses_cnt_prs_lit_yor_mol_swt_dut_fin_cic_moo_est_cze_sod_geo_hin_mcd_glc_spa_tig_chh_krd_hun_tsn_mao_pol_sun_jpn_knd_kor_rom_alb_dgb_ben_ind_bul_heb_mly_mnd_ctl_xho_urd_sid_bos_nor_eng_rus_qcu_afr_por_arw_bem_mlt_grk_aeg_pan_jav_fre_dyu_ita_tsw_tag_tha_hau_tml_lda_swa_azi_ukr_ger_aze_zul_vie_owc_bam_akn_igb	0.0458337423745272	0.107875468610588	0.914326868694755
292	gam_scr_moo_eng_owc_chh_amh_ger_azi_aze_cic_jav_tsn_spa_cze_bsq_grk_amr_bem_cnt_afr_hin_dyu_prs_dgb_urd_fin_ven_igb_est_bul_sod_geo_mcd_krd_swe_mol_mlt_wly_lit_hun_swa_sun_bos_mly_jpn_tml_kor_lat_alb_yor_fre_bat_rus_heb_mao_mnd_ita_tsw_guj_sid_por_rom_svk_dut_qcu_glc_slo_ben_zul_hau_pol_aeg_pan_tag_ctl_fbf_nor_bam_ind_tha_anl_knd_swt_lda_tur_ukr_arw_uzb_xho_vie_tig_akn_ses_ewe	0.0166895211318993	0.039297889270494	0.968737127548364
293	mlt_arw_tsw_pan_aeg_heb_hau_mcd_aze_azi_tsn_mao_swa_afr_hin_bsq_ukr_chh_ewe_cnt_bos_alb_xho_scr_ses_ita_est_dgb_bam_fin_slo_sid_geo_ger_fre_guj_swe_wly_amh_glc_hun_dyu_mly_lit_sun_jpn_knd_kor_ctl_rus_akn_eng_jav_spa_sod_tag_mnd_dut_moo_rom_owc_svk_urd_grk_krd_qcu_nor_cze_bul_igb_amr_prs_gam_ben_bat_pol_zul_mol_ven_ind_tha_tig_tml_cic_fbf_uzb_lat_por_tur_bem_vie_anl_lda_yor_swt	0.0690700553194008	0.162507110255419	0.871259105307173
294	amh_scr_swt_ger_aeg_sid_wly_nor_tur_aze_swa_jav_bem_afr_urd_bsq_alb_anl_zul_mnd_dut_lit_moo_rus_yor_bos_est_bam_tsn_hun_ita_hau_geo_svk_prs_arw_mcd_heb_amr_grk_fin_xho_sun_lat_tag_jpn_knd_kor_pan_cze_cic_guj_ind_swe_gam_bat_cnt_slo_ewe_ben_owc_mol_spa_fre_eng_qcu_hin_bul_rom_dgb_chh_ctl_sod_krd_mly_pol_tsw_ukr_fbf_mao_tha_mlt_tml_dyu_ven_uzb_glc_por_azi_ses_vie_tig_lda_akn_igb	-0.393643522609135	-0.933056489659711	0.353206945353479
295	anl_svk_tsw_pan_sid_amr_wly_slo_azi_tur_yor_ind_xho_por_grk_bsq_prs_sod_ses_mnd_ita_scr_ven_mol_tsn_hin_fin_igb_bem_est_arw_aeg_geo_mcd_bos_alb_ben_amh_chh_lit_hun_swa_mly_guj_sun_jpn_knd_kor_rus_urd_lda_afr_tag_rom_owc_bat_cnt_lat_dgb_nor_gam_ukr_ger_pol_spa_qcu_glc_eng_cze_fbf_mlt_krd_heb_bul_jav_dut_akn_swe_cic_mao_tha_tig_tml_dyu_ewe_aze_ctl_fre_uzb_bam_vie_hau_swt_moo_zul	-0.648599840228753	-1.55227308630542	0.123993453152476
296	tig_svk_cic_hin_chh_aeg_anl_slo_uzb_tur_dyu_jav_lda_pan_ita_bsq_dut_hau_bem_cnt_krd_prs_ewe_scr_igb_grk_est_swa_xho_fin_spa_owc_geo_ukr_fre_afr_nor_sod_heb_lit_hun_moo_mly_cze_bat_jpn_tml_kor_mol_por_tsw_eng_tag_swe_gam_ind_mnd_bul_bam_guj_sid_arw_glc_pol_rus_qcu_rom_ben_mcd_tsn_mlt_lat_amh_alb_sun_ctl_zul_bos_ses_mao_tha_amr_knd_dgb_akn_azi_urd_ger_aze_yor_vie_wly_swt_ven_fbf	-0.72000094243635	-1.72559770516221	0.0877410825059996
297	wly_dut_yor_por_anl_sod_gam_mcd_uzb_tur_swt_bat_swa_pan_bul_bsq_pol_mlt_ses_cnt_ukr_swe_cic_ger_dyu_guj_hun_ewe_tsn_fin_arw_chh_geo_fre_glc_krd_prs_owc_heb_nor_est_xho_ind_rom_mly_jpn_knd_kor_afr_grk_bem_cze_jav_rus_aeg_sun_mnd_scr_dgb_slo_amh_ctl_bos_lit_lat_qcu_mol_hin_eng_bam_amr_svk_sid_alb_mao_urd_zul_ben_igb_tag_tha_tig_tml_akn_tsw_azi_ita_spa_aze_fbf_vie_hau_lda_moo_ven	-0.343330242632674	-0.812958834932968	0.418317989857483
298	aeg_lat_ses_ben_sod_mlt_sid_ita_aze_uzb_fbf_jav_bam_rom_por_bsq_nor_tig_tsn_mnd_grk_scr_akn_guj_dyu_swe_hun_zul_tsw_fin_krd_anl_geo_fre_slo_alb_spa_hau_amr_hin_est_swa_bat_rus_mao_jpn_tml_kor_ctl_cze_lda_ger_sun_arw_amh_tag_cnt_dut_ven_afr_chh_ukr_svk_lit_pan_qcu_mol_bos_eng_yor_heb_bul_owc_urd_ind_mcd_bem_prs_igb_mly_tha_gam_knd_moo_swt_tur_glc_pol_azi_xho_vie_wly_dgb_cic_ewe	-1.02458136114888	-2.5017361301385	0.014106374698154
299	gam_ita_tsn_ukr_mlt_chh_tig_ben_aze_tur_bem_mao_ewe_pan_scr_bsq_ger_anl_swt_mnd_arw_guj_igb_swe_yor_lit_est_tsw_cic_fin_alb_aeg_geo_fre_rom_svk_spa_heb_sid_cze_hun_fbf_bat_grk_sun_jpn_knd_kor_por_dut_moo_hin_mly_prs_amh_tag_cnt_nor_xho_glc_amr_mcd_slo_eng_rus_qcu_pol_krd_bul_ven_sod_ctl_wly_mol_ind_bos_lda_urd_bam_jav_tha_hau_tml_dyu_ses_azi_afr_lat_uzb_zul_vie_owc_akn_swa_dgb	-0.418111133647933	-0.993247804744776	0.32316648779899
300	amr_ben_lda_mcd_amh_sid_aeg_lit_tur_uzb_cic_sun_yor_dut_slo_bsq_rom_wly_zul_cnt_ita_prs_ses_pan_swt_ger_hun_xho_bam_fin_pol_tig_geo_arw_ukr_bos_ctl_owc_gam_cze_est_moo_ind_rus_jav_jpn_tml_kor_krd_eng_swa_hin_bat_nor_mlt_tag_mnd_scr_tsn_alb_anl_por_glc_grk_lat_qcu_mol_fre_spa_ven_hau_urd_sod_svk_mly_bul_fbf_guj_dgb_mao_tha_heb_knd_akn_dyu_azi_afr_swe_aze_bem_vie_chh_tsw_igb_ewe	0.0361914325987749	0.0851944792059117	0.932289917585602
301	amh_prs_fbf_bul_wly_sod_heb_ctl_tur_aze_ven_tag_ses_pan_ben_bsq_krd_tig_igb_mnd_nor_ukr_ewe_eng_zul_rus_hun_tsn_swa_est_spa_anl_geo_swe_pol_grk_svk_hau_owc_alb_fin_lda_mao_dut_jav_jpn_knd_kor_arw_por_moo_urd_ind_lit_mlt_sun_cnt_guj_xho_hin_chh_glc_afr_lat_bos_qcu_ger_fre_ita_tsw_sid_scr_gam_rom_bat_cze_dyu_mcd_bam_mly_tha_amr_tml_cic_akn_uzb_mol_slo_azi_swt_vie_aeg_yor_bem_dgb	-1.00674024822592	-2.4570917453983	0.0158609241403813
302	heb_mcd_tsw_slo_aeg_chh_gam_lit_aze_uzb_ven_mly_ses_rus_pol_bsq_bul_tig_zul_cnt_spa_urd_dgb_scr_ewe_bos_hun_bam_akn_fin_hin_mlt_geo_swe_arw_ben_rom_amh_wly_eng_est_bem_mao_glc_tag_jpn_knd_kor_alb_mol_dyu_svk_jav_ita_hau_bat_mnd_fre_xho_cze_amr_prs_dut_pan_nor_qcu_ger_grk_ctl_cic_sod_por_anl_lat_sun_afr_tsn_guj_fbf_ind_tha_sid_tml_igb_swt_azi_ukr_krd_tur_swa_vie_owc_moo_yor_lda	0.646954093569679	1.52992040986306	0.129430883279113
303	aeg_rus_ewe_mol_hau_amh_owc_pan_tur_uzb_swa_ind_igb_urd_arw_bsq_eng_sod_ses_mnd_alb_spa_cic_fre_dyu_scr_hun_bam_moo_est_ita_anl_geo_lit_prs_cze_swe_chh_sid_mcd_fin_lda_sun_por_jav_jpn_knd_kor_krd_pol_bem_ukr_mly_lat_tig_tag_cnt_ger_zul_grk_amr_glc_nor_afr_hin_qcu_rom_dut_ctl_ven_heb_guj_mlt_ben_bat_svk_akn_slo_xho_mao_tha_gam_tml_fbf_dgb_aze_bos_bul_azi_tsw_vie_wly_yor_swt_tsn	-0.018614066498741	-0.0438959010346962	0.965081494869345
304	owc_pan_ses_svk_amh_amr_gam_bos_uzb_tur_tsn_bat_swa_nor_afr_bsq_glc_aeg_dgb_cnt_pol_rom_tsw_alb_akn_lit_est_bem_yor_fin_grk_mlt_geo_slo_cze_bul_guj_wly_anl_prs_hun_xho_sun_ger_ind_jpn_tml_kor_ben_fre_ven_urd_mao_rus_heb_jav_mnd_swe_bam_krd_sod_scr_hin_lat_ukr_qcu_spa_ctl_mol_cic_tig_por_hau_mcd_mly_dut_igb_ita_fbf_tag_tha_sid_knd_ewe_zul_azi_arw_eng_aze_lda_vie_chh_moo_dyu_swt	-0.861826875037446	-2.08016524146827	0.040261069580261
305	wly_bul_cic_rus_chh_gam_sod_fre_tur_aze_igb_mao_moo_ger_nor_bsq_grk_tig_zul_cnt_slo_cze_ewe_glc_akn_lat_fin_swa_swt_est_afr_mlt_geo_dut_ctl_krd_por_anl_amr_prs_hun_bam_sun_svk_jav_jpn_tml_kor_ita_spa_bem_rom_tag_bos_amh_mly_mnd_eng_yor_ukr_owc_lit_scr_arw_pan_qcu_ben_swe_pol_ven_hau_mol_aeg_hin_ind_mcd_ses_alb_dgb_bat_tha_sid_knd_tsn_xho_azi_guj_urd_uzb_tsw_vie_heb_lda_dyu_fbf	-0.35211558926707	-0.834476189331338	0.406151127309811
306	anl_guj_ven_mcd_amr_mlt_tig_ita_uzb_aze_swa_ind_tsn_spa_slo_bsq_alb_heb_bem_mnd_lat_ukr_akn_bul_dyu_ben_fin_tsw_ewe_hun_hin_amh_geo_swe_rom_pol_svk_gam_owc_pan_est_ses_mao_por_sun_jpn_tml_kor_dut_ger_zul_arw_jav_nor_sod_tag_cnt_glc_bam_afr_wly_lit_ctl_grk_rus_qcu_urd_bos_cze_cic_hau_mol_sid_scr_mly_eng_igb_fre_xho_bat_tha_chh_knd_dgb_lda_tur_prs_krd_azi_fbf_vie_aeg_moo_yor_swt	-0.430105475519886	-1.02205561685497	0.309405887518733
307	sod_svk_dgb_ukr_wly_amr_tig_lit_azi_uzb_tsw_tag_ses_lat_rus_bsq_dut_aeg_moo_cnt_rom_bos_yor_ctl_fbf_cze_fin_dyu_lda_hun_arw_gam_geo_nor_fre_krd_scr_hau_sid_grk_est_ven_ind_urd_jav_jpn_knd_kor_por_prs_bem_hin_mly_alb_heb_bat_mnd_glc_zul_ger_owc_slo_bul_mol_ben_qcu_spa_pan_pol_igb_chh_eng_amh_guj_sun_mcd_swa_ita_ewe_mao_tha_anl_tml_swt_cic_tur_afr_swe_aze_tsn_vie_mlt_xho_bam_akn	-1.21656538664515	-3.0146247216352	0.0033162494695639
308	mlt_rus_moo_rom_anl_amh_sod_ger_aze_azi_dyu_jav_tsw_ukr_grk_bsq_alb_sid_dgb_mnd_slo_pan_yor_glc_igb_arw_fin_ewe_zul_est_guj_gam_geo_lat_ben_afr_urd_tig_aeg_scr_hun_bem_tag_pol_sun_jpn_tml_kor_eng_prs_cic_dut_bat_lit_heb_mly_cnt_bos_tsn_ctl_amr_fre_cze_mcd_mol_qcu_spa_nor_ita_swa_hau_bul_owc_swe_mao_hin_xho_por_ses_ind_tha_chh_knd_akn_swt_tur_krd_svk_uzb_fbf_vie_wly_ven_bam_lda	0.00810463626893917	0.0190805090814723	0.984817756629286
309	amh_spa_xho_prs_anl_aeg_mlt_fre_azi_aze_cic_ind_ewe_grk_lit_bsq_scr_amr_swt_cnt_bul_ger_ven_hin_akn_por_hun_fbf_tsw_est_cze_heb_geo_swe_ita_arw_pol_chh_owc_bos_fin_dgb_mao_krd_sun_jpn_tml_kor_mol_guj_dyu_ctl_bat_mcd_wly_mly_mnd_afr_yor_rom_gam_ben_svk_ukr_eng_qcu_urd_pan_glc_bam_sid_slo_sod_alb_jav_nor_swa_lat_lda_tag_tha_tig_knd_ses_igb_uzb_dut_rus_tur_bem_vie_hau_moo_tsn_zul	-0.759854635547747	-1.82559641248097	0.0711205107984926
310	aeg_pan_swt_mcd_gam_amr_tig_krd_aze_tur_zul_jav_bam_arw_slo_bsq_pol_owc_fbf_cnt_por_bul_igb_ctl_cic_lit_est_dgb_moo_hun_grk_mlt_geo_glc_cze_bos_scr_sid_amh_dut_fin_tsn_mao_ita_mly_jpn_knd_kor_ger_rom_yor_eng_sun_swe_chh_bat_mnd_ben_swa_rus_heb_prs_spa_guj_nor_qcu_svk_mol_afr_xho_anl_hin_wly_lat_tag_urd_dyu_fre_tsw_ind_tha_hau_tml_ven_ses_azi_alb_ukr_uzb_ewe_vie_sod_bem_lda_akn	-0.723181616817984	-1.73377309008953	0.0862722409574092
311	sod_pan_xho_fre_heb_aeg_wly_ita_aze_azi_akn_sun_tsn_lit_grk_bsq_rom_sid_moo_mnd_rus_glc_zul_arw_cic_ger_hun_igb_ses_fin_eng_gam_geo_spa_urd_dut_prs_anl_tig_swe_est_lda_ind_scr_tag_jpn_tml_kor_krd_slo_swa_bos_bat_svk_mlt_mly_cnt_por_fbf_hin_chh_ctl_bul_ukr_mol_qcu_mcd_pol_ben_swt_owc_afr_amr_guj_mao_lat_ven_cze_dyu_jav_tha_amh_knd_ewe_bam_tur_nor_alb_uzb_bem_vie_hau_dgb_tsw_yor	-0.034456361224347	-0.0811508732217811	0.935496356018632
312	gam_glc_zul_grk_wly_chh_aeg_mcd_aze_tur_swt_mao_ewe_slo_swe_bsq_afr_owc_dgb_cnt_dut_guj_akn_scr_lda_arw_fin_cic_ses_hun_krd_sod_geo_ctl_prs_nor_mol_heb_sid_por_est_swa_ind_pan_tag_jpn_tml_kor_lit_ukr_fbf_lat_jav_hin_tig_sun_mnd_ger_bem_rom_amh_svk_rus_fre_pol_qcu_bos_ita_spa_tsn_anl_bul_hau_urd_mly_cze_igb_ben_bam_bat_tha_mlt_knd_dyu_xho_uzb_eng_alb_azi_moo_vie_amr_ven_yor_tsw	-0.47517772141687	-1.13090574966922	0.261002739874881
313	owc_mol_igb_hin_amh_heb_sod_lit_tur_aze_swa_tag_moo_afr_lat_bsq_bos_gam_lda_cnt_nor_krd_bem_ita_ewe_grk_est_dyu_zul_hun_arw_hau_geo_eng_pol_ukr_guj_wly_anl_fre_fin_swt_jav_swe_ind_jpn_tml_kor_dut_scr_xho_ben_mao_rom_sid_sun_mnd_rus_ven_bul_amr_spa_glc_cze_svk_qcu_por_slo_alb_yor_aeg_mcd_mlt_pan_mly_prs_tsw_ger_tsn_bat_tha_tig_knd_cic_dgb_azi_ctl_urd_uzb_fbf_vie_chh_bam_akn_ses	-0.329520275359703	-0.780233356116115	0.437234851007459
314	wly_ukr_xho_afr_sod_aeg_gam_glc_tur_aze_moo_bat_ewe_lit_scr_bsq_ita_owc_swa_mnd_mol_nor_ses_pan_tsw_rus_fin_tsn_fbf_est_eng_sid_geo_slo_prs_alb_cze_amr_anl_ctl_hun_ven_mao_ben_jav_jpn_knd_kor_por_guj_cic_bos_tag_swe_hau_ind_cnt_dut_lda_krd_heb_hin_fre_spa_grk_qcu_ger_arw_rom_bam_amh_svk_chh_urd_mly_mcd_yor_bul_swt_sun_tha_mlt_tml_bem_dyu_azi_lat_pol_uzb_zul_vie_tig_akn_dgb_igb	-0.0224013369944829	-0.0527674051202438	0.958030413053329
315	anl_ita_dgb_pol_heb_aeg_amr_rus_uzb_aze_ven_tag_moo_pan_lat_bsq_ctl_mlt_dyu_cnt_guj_arw_ses_por_igb_lit_est_yor_fbf_fin_rom_gam_geo_slo_urd_swe_scr_amh_wly_krd_hun_lda_mly_prs_mao_jpn_knd_kor_cze_hin_tsn_ger_bat_afr_chh_jav_mnd_glc_xho_mol_sid_grk_eng_spa_ben_qcu_dut_ukr_fre_bem_owc_mcd_hau_alb_ind_bul_bam_bos_swa_sun_tha_sod_tml_tsw_zul_tur_nor_svk_azi_swt_vie_tig_akn_ewe_cic	-0.374143324542451	-0.886342173550371	0.377719401301893
316	wly_lat_igb_por_owc_hau_mlt_hin_azi_tur_yor_tag_ewe_bos_pan_bsq_prs_sod_swt_cnt_grk_rom_zul_swe_lda_krd_fin_ses_bam_hun_ger_amr_geo_slo_glc_alb_afr_tig_heb_rus_est_fbf_bat_cze_jav_jpn_knd_kor_spa_svk_xho_ita_ind_arw_aeg_mao_mnd_eng_dgb_dut_chh_guj_mcd_ben_scr_qcu_ctl_ukr_fre_dyu_gam_urd_amh_pol_sun_bul_bem_nor_akn_mly_tha_anl_tml_tsw_ven_aze_mol_lit_uzb_cic_vie_sid_tsn_moo_swa	-1.13347663491833	-2.78670190030813	0.00645477531932992
317	amh_lat_bam_alb_heb_chh_owc_ita_aze_uzb_ven_tag_dgb_krd_pan_bsq_prs_amr_bem_cnt_por_slo_lda_grk_tsn_arw_est_moo_swt_fin_mcd_hau_geo_hin_spa_lit_fre_mlt_sid_ctl_hun_xho_ind_glc_mly_jpn_knd_kor_dut_bos_akn_scr_bat_afr_wly_mao_mnd_pol_yor_mol_anl_urd_swe_eng_ben_qcu_bul_rom_svk_fbf_gam_nor_aeg_ukr_sun_ger_ewe_guj_swa_jav_tha_tig_tml_ses_zul_azi_rus_cze_tur_cic_vie_sod_dyu_tsw_igb	0.643239618258387	1.52466102470137	0.130737221560573
318	anl_mol_yor_ger_owc_sid_chh_swe_azi_tur_ewe_tag_swa_bos_ctl_bsq_lat_amh_cic_cnt_lit_eng_zul_guj_ven_rus_hun_xho_fbf_est_spa_tig_geo_scr_bul_svk_rom_amr_gam_dut_fin_ses_mly_slo_bat_jpn_knd_kor_pol_urd_dgb_afr_sun_nor_sod_ind_mnd_hin_moo_prs_heb_cze_por_krd_alb_qcu_ukr_ita_ben_swt_hau_arw_wly_grk_mao_pan_lda_mcd_tsn_jav_tha_mlt_tml_bem_dyu_aze_fre_glc_uzb_tsw_vie_aeg_bam_akn_igb	-0.371459445473604	-0.880620907371071	0.380793126608921
319	sid_prs_zul_bul_tig_mlt_aeg_mcd_tur_azi_moo_mly_ses_eng_pol_bsq_ctl_anl_ven_mnd_grk_afr_bam_bos_cic_swe_fin_akn_igb_est_ita_gam_geo_arw_urd_rus_slo_sod_amh_pan_hun_dgb_tag_ukr_ind_jpn_tml_kor_rom_ger_xho_nor_jav_hin_amr_bat_cnt_guj_swa_glc_hau_dut_cze_fre_spa_qcu_ben_alb_svk_bem_chh_por_wly_krd_mao_lit_lda_lat_ewe_sun_tha_heb_knd_tsw_yor_uzb_mol_scr_aze_swt_vie_owc_dyu_fbf_tsn	-0.463125141453738	-1.10004359205931	0.274152451761473
320	sid_slo_fbf_rom_wly_tig_chh_eng_aze_tur_dyu_mao_ven_hin_pol_bsq_por_aeg_lda_cnt_lit_ita_ewe_ctl_moo_guj_hun_yor_tsn_fin_arw_amh_geo_krd_pan_rus_ben_anl_owc_urd_est_tsw_tag_mol_bat_jpn_tml_kor_lat_ukr_swa_fre_mly_mcd_gam_sun_mnd_grk_zul_alb_sod_scr_glc_spa_swe_qcu_dut_ger_afr_swt_hau_nor_mlt_bul_jav_cze_cic_svk_akn_ind_tha_heb_knd_ses_bam_uzb_bos_prs_azi_bem_vie_amr_igb_xho_dgb	-0.658834866276579	-1.58112477488683	0.117244702935384
321	hau_swe_xho_scr_chh_owc_mlt_ben_azi_uzb_bam_jav_dgb_fre_ita_bsq_nor_wly_igb_cnt_svk_mol_tsw_krd_ven_cze_hun_zul_akn_est_rus_anl_geo_alb_grk_dut_ukr_sid_gam_slo_fin_ses_mao_pan_ind_jpn_knd_kor_bul_spa_tsn_afr_mly_por_amr_sun_mnd_guj_swt_bos_amh_lat_eng_hin_ger_qcu_rom_lit_ctl_dyu_heb_pol_sod_arw_bat_prs_lda_glc_moo_tag_tha_tig_tml_swa_bem_aze_urd_mcd_tur_fbf_vie_aeg_cic_yor_ewe	-0.629982482951201	-1.50901279028332	0.134685482742821
322	hau_glc_ses_hin_tig_sid_sod_guj_tur_azi_tsn_sun_ewe_arw_nor_bsq_dut_chh_swt_cnt_mol_eng_bam_alb_zul_grk_fin_tsw_akn_hun_pan_amh_geo_scr_lat_ben_slo_gam_mlt_spa_est_lda_bat_prs_jav_jpn_knd_kor_krd_ukr_xho_lit_mly_cze_owc_tag_mnd_swe_dyu_bos_wly_bul_afr_svk_ger_qcu_mcd_fre_ita_ven_anl_ctl_aeg_por_mao_rom_igb_rus_fbf_ind_tha_heb_tml_dgb_moo_aze_pol_urd_uzb_cic_vie_amr_yor_swa_bem	0.161984964675923	0.381141750935219	0.703967393871716
323	chh_lit_ewe_afr_sod_gam_hau_ger_aze_azi_lda_tag_swa_rom_mol_bsq_hin_tig_bem_cnt_glc_cze_akn_spa_cic_ukr_hun_ses_dgb_fin_por_aeg_geo_pan_ctl_krd_svk_owc_anl_pol_est_igb_jav_swe_bat_jpn_knd_kor_mcd_slo_fbf_dut_mao_bul_sid_ind_mnd_prs_swt_fre_wly_ben_arw_urd_grk_qcu_ita_alb_eng_dyu_amh_lat_mlt_guj_sun_bos_zul_nor_tsn_mly_tha_heb_tml_xho_yor_uzb_rus_scr_tur_bam_vie_amr_ven_moo_tsw	-1.14929236764306	-2.82749121809691	0.00574453758350365
324	anl_lit_ewe_eng_aeg_sod_owc_glc_uzb_aze_yor_sun_xho_mcd_mol_bsq_fre_chh_dyu_mnd_nor_spa_bam_alb_tsw_swe_hun_bem_swt_est_hin_amr_geo_bul_urd_ben_bos_gam_sid_rom_fin_dgb_bat_ger_ind_jpn_tml_kor_svk_dut_cic_cze_mao_arw_heb_tag_cnt_afr_ven_slo_mlt_krd_lat_ctl_prs_qcu_grk_por_ukr_fbf_amh_guj_hau_rus_mly_scr_ses_ita_swa_jav_tha_tig_knd_zul_akn_azi_pol_pan_tur_igb_vie_wly_moo_lda_tsn	-0.133536852467494	-0.314969519627962	0.75349040577437
325	heb_prs_cic_rus_tig_amr_mlt_swe_uzb_tur_dyu_bat_swa_slo_scr_bsq_mol_hau_tsn_cnt_cze_mcd_ses_pan_yor_eng_hun_bem_dgb_est_por_gam_geo_ctl_bos_svk_krd_owc_chh_nor_fin_fbf_sun_spa_tag_jpn_knd_kor_glc_dut_bam_ben_jav_arw_amh_ind_mnd_urd_xho_afr_sod_bul_lit_lat_grk_qcu_hin_fre_ita_igb_wly_pol_aeg_rom_mly_ger_zul_guj_akn_mao_tha_sid_tml_ven_lda_azi_alb_ukr_aze_swt_vie_anl_moo_tsw_ewe	-0.478861784059703	-1.13780258107492	0.258125753898186
326	chh_alb_moo_afr_owc_sod_amr_guj_aze_uzb_bem_bat_xho_bul_ger_bsq_pol_anl_swa_mnd_arw_pan_dyu_scr_tsw_ben_hun_fbf_igb_fin_bos_wly_geo_glc_eng_mcd_spa_hau_heb_nor_est_akn_mly_ita_tag_jpn_tml_kor_ukr_ctl_yor_lit_sun_lat_mlt_jav_cnt_urd_bam_krd_sid_cze_svk_por_swe_qcu_dut_mol_slo_swt_tig_fre_amh_rom_mao_prs_tsn_grk_lda_ind_tha_gam_knd_ses_ewe_azi_hin_rus_tur_ven_vie_aeg_cic_dgb_zul	-0.561752325799951	-1.34080167272172	0.183250691177599
327	sid_afr_fbf_scr_chh_amr_anl_slo_uzb_aze_tsw_jav_akn_svk_prs_bsq_ger_owc_lda_cnt_rus_guj_yor_bos_xho_lit_fin_bem_tsn_est_spa_gam_geo_por_glc_ctl_eng_hau_mlt_mcd_hun_swt_mao_bul_sun_jpn_knd_kor_grk_arw_moo_pol_bat_dut_sod_mly_mnd_nor_ven_lat_wly_fre_mol_alb_krd_qcu_pan_rom_ita_swa_aeg_cze_heb_urd_tag_hin_zul_ben_dgb_ind_tha_amh_tml_ewe_igb_tur_ukr_swe_azi_cic_vie_tig_dyu_bam_ses	0.168201718156618	0.395591760660378	0.693312229745058
328	mlt_spa_tsw_rom_wly_tig_heb_dut_tur_uzb_igb_mao_xho_mcd_nor_bsq_mol_amh_cic_mnd_ger_alb_swa_krd_fbf_scr_hun_zul_ven_est_cze_gam_geo_eng_bos_svk_lit_amr_owc_ita_fin_dgb_mly_hin_jav_jpn_knd_kor_prs_bul_yor_ctl_bat_guj_sod_sun_cnt_rus_akn_pol_sid_lat_swe_urd_ukr_qcu_fre_afr_ben_bam_aeg_arw_hau_grk_ind_pan_dyu_por_ses_tag_tha_anl_tml_lda_moo_aze_slo_glc_azi_swt_vie_chh_bem_tsn_ewe	-0.288698959411312	-0.68214508455459	0.496842681388898
329	tig_bul_bam_ben_anl_heb_hau_rus_tur_uzb_swa_mly_tsn_ita_eng_bsq_fre_amh_lda_mnd_ukr_dut_fbf_spa_ewe_nor_hun_dgb_tsw_fin_por_owc_geo_grk_slo_swe_rom_sid_aeg_mcd_est_swt_mao_glc_sun_jpn_knd_kor_hin_urd_xho_svk_tag_mol_wly_bat_cnt_ctl_akn_cze_chh_krd_lit_pol_arw_qcu_afr_alb_guj_yor_mlt_scr_sod_lat_jav_pan_igb_bos_moo_ind_tha_amr_tml_cic_zul_aze_ger_prs_azi_ses_vie_gam_ven_dyu_bem	-0.287383607066265	-0.679155489825877	0.498726133318287
330	wly_mcd_akn_hin_sid_tig_chh_svk_tur_azi_dgb_mly_swt_mol_spa_bsq_cze_mlt_cic_mnd_alb_urd_lda_grk_ses_swe_est_zul_xho_fin_fre_aeg_geo_ukr_bos_glc_ita_owc_anl_rom_hun_bam_sun_lit_bat_jpn_tml_kor_pol_eng_ven_nor_jav_por_heb_ind_cnt_arw_tsw_ctl_gam_pan_guj_scr_rus_qcu_lat_bul_ben_ewe_sod_slo_amh_dut_mao_afr_yor_ger_dyu_tag_tha_hau_knd_bem_swa_aze_krd_prs_uzb_moo_vie_amr_fbf_tsn_igb	-0.639500623472768	-1.5316237344098	0.129010022808674
331	aeg_mcd_moo_spa_mlt_sid_tig_ctl_tur_azi_bam_mao_igb_afr_pan_bsq_por_sod_zul_mnd_cze_pol_cic_rus_xho_ita_fin_dgb_ewe_hun_scr_anl_geo_bos_glc_prs_dut_hau_wly_eng_est_akn_tag_hin_mly_jpn_knd_kor_svk_krd_swa_slo_jav_ukr_owc_ind_cnt_nor_tsw_urd_amh_rom_lat_bul_ger_qcu_lit_guj_mol_ses_chh_ben_amr_arw_sun_alb_bem_grk_fbf_bat_tha_gam_tml_ven_swt_uzb_fre_swe_aze_yor_vie_heb_tsn_dyu_lda	-0.132462393364132	-0.312520795911617	0.755344444451149
332	wly_guj_swa_pan_sod_heb_tig_cze_uzb_tur_moo_ind_tsn_alb_ctl_bsq_afr_gam_fbf_cnt_grk_scr_ven_rom_tsw_lat_fin_dyu_akn_hun_bul_amh_geo_rus_glc_bos_swe_amr_sid_prs_est_cic_bat_lit_jav_jpn_tml_kor_ger_arw_yor_urd_tag_svk_hau_mao_mnd_nor_swt_krd_owc_por_ita_fre_pol_qcu_slo_spa_eng_ewe_anl_hin_aeg_mcd_mly_mol_lda_ukr_ses_sun_tha_mlt_knd_igb_bem_aze_dut_ben_azi_zul_vie_chh_bam_dgb_xho	0.747361953250816	1.77940471010765	0.0784402443706945
333	mlt_pan_tsn_ukr_gam_chh_sid_glc_uzb_tur_fbf_mly_lda_nor_urd_bsq_alb_aeg_swt_cnt_swe_guj_zul_ita_ewe_prs_est_tsw_bam_fin_ctl_anl_geo_ben_spa_svk_mol_sod_tig_por_hun_ven_sun_afr_ind_jpn_knd_kor_eng_rus_swa_ger_jav_grk_hau_mao_mnd_mcd_xho_slo_heb_bos_arw_krd_rom_qcu_lat_pol_hin_yor_owc_lit_wly_fre_tag_cze_bem_scr_akn_bat_tha_amh_tml_cic_moo_aze_dut_bul_azi_dgb_vie_amr_dyu_igb_ses	-0.699043717964514	-1.67648575989121	0.0970016869787657
334	aeg_dut_bam_pan_heb_hau_sod_bos_tur_aze_lda_bat_swa_alb_ita_bsq_bul_chh_cic_cnt_por_ctl_tsn_mcd_ven_hin_fin_dgb_xho_hun_grk_anl_geo_guj_lit_ukr_mol_wly_mlt_afr_est_fbf_tag_lat_mao_jpn_tml_kor_fre_urd_moo_arw_jav_nor_owc_ind_mnd_slo_ses_rus_sid_scr_spa_swe_krd_qcu_ben_eng_ger_swt_amh_prs_gam_cze_sun_glc_ewe_rom_zul_mly_tha_tig_knd_dyu_yor_azi_pol_svk_uzb_bem_vie_amr_akn_igb_tsw	-0.81844822711116	-1.97090364964625	0.051707946141633
335	heb_rus_fbf_mcd_mlt_tig_amh_urd_uzb_azi_moo_mao_xho_lit_nor_bsq_svk_owc_swa_cnt_guj_afr_tsw_scr_bam_lat_fin_bem_swt_hun_fre_sod_geo_bos_bul_ukr_krd_aeg_anl_spa_est_ewe_tag_glc_ind_jpn_tml_kor_mol_alb_yor_pan_sun_eng_gam_jav_mnd_dut_zul_rom_chh_ben_slo_prs_ita_qcu_pol_arw_ger_igb_sid_hin_hau_por_mly_ctl_ven_cze_akn_bat_tha_wly_knd_tsn_ses_tur_grk_swe_aze_dyu_vie_amr_lda_dgb_cic	-0.769069970084082	-1.84598926778976	0.0680749273272913
336	hau_spa_ven_afr_heb_anl_owc_pan_tur_azi_yor_mly_tsw_ukr_ita_bsq_bul_amr_ses_mnd_alb_ctl_tsn_ger_swt_rus_est_xho_dgb_hun_rom_sod_geo_glc_pol_nor_swe_sid_wly_mol_fin_ewe_jav_ben_ind_jpn_tml_kor_slo_svk_dyu_mcd_sun_arw_mlt_mao_cnt_por_cic_scr_tig_krd_grk_prs_hin_qcu_dut_cze_eng_swa_chh_guj_aeg_lit_tag_bos_bam_urd_fbf_bat_tha_amh_knd_bem_lda_uzb_lat_fre_aze_zul_vie_gam_igb_akn_moo	-0.0186696643158298	-0.0439140212138593	0.965067089910107
337	sod_mol_tsn_dut_amr_aeg_amh_grk_azi_tur_dyu_bat_swt_mcd_prs_bsq_cze_tig_lda_mnd_pol_spa_bam_ita_tsw_urd_hun_igb_swa_est_swe_anl_geo_arw_pan_svk_rus_owc_heb_guj_fin_ewe_mao_ctl_mly_jpn_knd_kor_alb_afr_bem_lit_tag_eng_sid_jav_cnt_fre_dgb_scr_hau_nor_slo_krd_glc_qcu_lat_bul_bos_ses_gam_ben_mlt_por_sun_ukr_yor_hin_cic_ind_tha_chh_tml_fbf_akn_aze_ger_rom_uzb_moo_vie_wly_ven_zul_xho	-0.246806469164324	-0.582925246815582	0.561354452724213
338	anl_dut_ses_guj_heb_sid_hau_ukr_azi_uzb_zul_ind_tsn_mcd_arw_bsq_glc_amh_dyu_mnd_pan_pol_ewe_rom_tsw_alb_est_cic_dgb_hun_bul_aeg_geo_fre_svk_slo_ctl_chh_tig_swe_fin_swt_mly_afr_sun_jpn_tml_kor_krd_nor_fbf_ita_tag_ger_sod_mao_cnt_rus_xho_ben_owc_hin_prs_scr_lat_qcu_urd_por_lit_ven_mlt_cze_gam_bos_jav_spa_bem_eng_bam_bat_tha_amr_knd_akn_yor_tur_mol_grk_aze_lda_vie_wly_igb_swa_moo	-0.165033604808905	-0.389419794426246	0.697855933047312
339	heb_grk_yor_ger_owc_amr_aeg_lit_uzb_tur_lda_mly_xho_mcd_pol_bsq_ukr_sod_ven_mnd_glc_swe_swt_rus_swa_slo_hun_fbf_bem_fin_lat_anl_geo_por_nor_fre_dut_tig_hau_prs_est_zul_mao_ita_bat_jpn_knd_kor_cze_spa_ewe_bos_jav_bul_sid_tag_cnt_guj_dyu_arw_amh_krd_afr_hin_ctl_qcu_eng_scr_mol_igb_mlt_pan_wly_urd_ind_ben_moo_svk_tsw_sun_tha_gam_tml_bam_tsn_azi_rom_alb_aze_ses_vie_chh_cic_akn_dgb	-0.705435597898645	-1.69279266234411	0.0938424985692475
340	mlt_lat_zul_arw_aeg_tig_hau_ita_aze_azi_yor_mly_tsn_slo_spa_bsq_ben_amr_dyu_mnd_rom_scr_bem_por_igb_svk_hun_dgb_ven_est_cze_gam_geo_glc_grk_prs_pan_sod_heb_afr_fin_tsw_mao_guj_jav_jpn_knd_kor_eng_fre_fbf_ger_bat_dut_chh_tag_cnt_mcd_ses_hin_owc_ukr_bul_bos_urd_qcu_mol_nor_krd_xho_wly_ctl_anl_rus_ind_alb_akn_swe_moo_sun_tha_amh_tml_swt_lda_uzb_pol_lit_tur_cic_vie_sid_swa_ewe_bam	-0.471063089996341	-1.11896873355509	0.266035321099824
341	aeg_svk_zul_mcd_sod_heb_owc_rus_aze_tur_lda_bat_tsw_fre_cze_bsq_krd_amh_dyu_cnt_bos_afr_fbf_ctl_ven_urd_est_tsn_xho_hun_mol_mlt_geo_spa_glc_arw_nor_sid_anl_pol_fin_bam_sun_dut_jav_jpn_tml_kor_slo_scr_dgb_guj_mao_eng_amr_ind_mnd_por_swt_lit_wly_pan_grk_ita_hin_qcu_ger_ben_alb_yor_chh_lat_tig_rom_tag_prs_moo_swe_swa_mly_tha_gam_knd_akn_ses_uzb_bul_ukr_azi_bem_vie_hau_igb_cic_ewe	-1.09826745539813	-2.6892206623191	0.00848854648154504
342	hau_ita_dgb_fre_sid_owc_sod_prs_uzb_aze_moo_mly_bam_rom_slo_bsq_bos_heb_fbf_mnd_krd_por_igb_mcd_cic_cze_fin_tsn_lda_hun_pan_tig_geo_nor_alb_afr_hin_wly_mlt_arw_est_ses_jav_rus_mao_jpn_tml_kor_scr_ben_bem_dut_sun_bul_anl_bat_cnt_lat_ven_grk_amr_ger_swe_urd_mol_qcu_pol_glc_guj_swa_aeg_svk_chh_ukr_tag_spa_akn_ctl_yor_ind_tha_gam_knd_xho_ewe_tur_lit_eng_azi_tsw_vie_amh_zul_dyu_swt	-0.0985240078449715	-0.232620599454055	0.816567201383839
343	amr_dut_ewe_ben_gam_sid_amh_ita_tur_uzb_ses_ind_bam_urd_pol_bsq_por_heb_ven_cnt_grk_guj_dgb_ctl_bem_bul_est_fbf_xho_hun_slo_chh_geo_alb_pan_hin_svk_owc_hau_lat_fin_yor_mao_prs_bat_jpn_knd_kor_scr_bos_akn_rom_sun_spa_anl_jav_mnd_fre_tsw_cze_tig_afr_glc_ger_krd_qcu_eng_nor_mol_swa_wly_ukr_sod_rus_tag_swe_tsn_arw_zul_mly_tha_mlt_tml_lda_moo_aze_mcd_lit_azi_cic_vie_aeg_dyu_swt_igb	-0.770008978723422	-1.85150539320485	0.0672700989627784
344	amr_fre_swt_rom_mlt_gam_anl_swe_tur_aze_fbf_mao_lda_rus_pan_bsq_arw_tig_yor_cnt_ukr_cze_dgb_hin_bem_urd_hun_dyu_bam_fin_mol_sid_geo_afr_alb_pol_bul_owc_hau_scr_est_xho_jav_krd_ind_jpn_knd_kor_ger_ita_akn_guj_mly_lat_heb_tag_mnd_spa_moo_mcd_sod_glc_nor_bos_lit_qcu_ctl_por_dut_igb_amh_slo_wly_prs_sun_svk_tsn_grk_ven_bat_tha_chh_tml_ewe_ses_azi_ben_eng_uzb_tsw_vie_aeg_cic_zul_swa	-0.160999310153587	-0.379891360809294	0.704892227053355
345	hau_krd_moo_pol_owc_heb_anl_lit_uzb_tur_dyu_sun_bam_scr_hin_bsq_pan_gam_tsw_cnt_rus_afr_igb_glc_tsn_por_fin_swt_ven_est_prs_tig_geo_dut_cze_urd_rom_aeg_sid_spa_hun_ses_jav_eng_ind_jpn_tml_kor_ctl_alb_akn_mol_bat_bul_amr_mao_mnd_nor_fbf_mcd_chh_ger_svk_lat_slo_qcu_arw_guj_grk_dgb_mlt_fre_wly_ukr_mly_ben_swa_ita_xho_tag_tha_amh_knd_lda_zul_azi_bos_swe_aze_yor_vie_sod_ewe_cic_bem	-0.738931898309401	-1.77547827572719	0.0790901940419887
346	sid_ctl_swt_spa_gam_hau_sod_afr_aze_tur_ses_tag_zul_swe_ger_bsq_pan_tig_moo_mnd_ben_alb_dyu_por_yor_eng_est_igb_bam_fin_arw_aeg_geo_pol_mol_grk_rus_owc_mlt_dut_hun_cic_sun_krd_mao_jpn_knd_kor_svk_bos_tsw_mcd_ind_prs_chh_bat_cnt_slo_lda_lit_wly_fre_guj_ita_urd_qcu_ukr_lat_scr_akn_anl_glc_amh_cze_jav_bul_swa_hin_tsn_mly_tha_amr_tml_bem_ewe_azi_rom_nor_uzb_dgb_vie_heb_fbf_xho_ven	-0.538548521247916	-1.28597003252439	0.201646113612509
347	chh_fre_cic_cze_gam_hau_wly_bul_aze_tur_dyu_mly_xho_pan_pol_bsq_lat_mlt_fbf_mnd_urd_afr_bem_grk_tsw_lit_est_yor_ses_fin_ukr_anl_geo_mcd_scr_dut_bos_aeg_sid_mol_hun_akn_tag_rus_ind_jpn_tml_kor_ben_por_swt_krd_jav_alb_sod_bat_cnt_prs_tsn_spa_amh_slo_arw_swe_nor_qcu_eng_ger_rom_zul_amr_guj_tig_ctl_mao_svk_dgb_glc_swa_sun_tha_owc_knd_moo_lda_uzb_hin_ita_azi_ewe_vie_heb_bam_ven_igb	-0.409154917562795	-0.972385844150756	0.333380982553299
348	owc_krd_igb_fre_gam_chh_anl_ctl_aze_uzb_zul_tag_swa_ita_guj_bsq_ger_mlt_cic_mnd_scr_spa_moo_arw_ewe_swe_hun_yor_dgb_est_prs_sod_geo_cze_slo_rus_por_amr_amh_lat_fin_bem_sun_ukr_ind_jpn_knd_kor_rom_mcd_dyu_bul_bat_urd_sid_jav_cnt_eng_lda_nor_hau_pan_pol_bos_mol_qcu_afr_svk_hin_fbf_aeg_grk_tig_dut_mao_ben_ses_alb_bam_mly_tha_wly_tml_ven_swt_tur_lit_glc_azi_akn_vie_heb_tsw_tsn_xho	-0.676328852809882	-1.62220277364102	0.108145330996174
349	amr_slo_swa_arw_chh_aeg_sod_dut_uzb_tur_fbf_mao_yor_ctl_eng_bsq_lat_owc_tsw_cnt_fre_urd_zul_nor_swt_mol_fin_akn_tsn_est_grk_tig_geo_scr_krd_pan_mcd_sid_gam_bul_hun_dyu_bat_afr_ind_jpn_tml_kor_alb_bos_ewe_rus_tag_rom_hau_jav_mnd_hin_ses_ukr_amh_svk_pol_ger_glc_qcu_swe_prs_ben_xho_mlt_cze_anl_spa_sun_ita_lda_lit_moo_mly_tha_heb_knd_igb_cic_azi_guj_por_aze_dgb_vie_wly_ven_bam_bem	-0.195108321807547	-0.460144813383565	0.646486310454155
350	chh_lit_dgb_rom_sod_amr_wly_grk_uzb_tur_yor_tag_ses_mcd_por_bsq_urd_owc_bam_mnd_svk_ben_dyu_mol_cic_ger_hun_moo_xho_est_afr_tig_geo_hin_bul_scr_eng_gam_heb_prs_fin_lda_bat_pol_mao_jpn_knd_kor_spa_guj_tsw_rus_jav_krd_aeg_sun_cnt_ctl_ven_fre_hau_swe_slo_ita_lat_qcu_alb_bos_dut_zul_amh_arw_anl_ukr_mly_cze_ewe_nor_tsn_ind_tha_sid_tml_igb_akn_aze_glc_pan_azi_swa_vie_mlt_fbf_bem_swt	0.00149314609576405	0.00351454488649846	0.997203332623416
351	sod_urd_akn_slo_heb_aeg_anl_rom_aze_uzb_bam_tag_zul_lat_mcd_bsq_glc_wly_tsn_cnt_prs_arw_xho_por_dyu_dut_hun_swa_tsw_est_bul_owc_geo_alb_ita_svk_afr_hau_sid_krd_fin_igb_ind_hin_jav_jpn_knd_kor_mol_scr_ewe_ukr_bat_pan_mlt_sun_mnd_lit_dgb_bos_amh_grk_ger_pol_ctl_qcu_eng_rus_spa_bem_amr_cze_tig_nor_mao_fre_lda_guj_cic_mly_tha_chh_tml_ven_fbf_tur_swe_ben_azi_yor_vie_gam_swt_moo_ses	-0.942381788729406	-2.28516153819213	0.0245761608008633
352	chh_scr_dgb_cze_wly_tig_sid_spa_tur_uzb_yor_sun_ven_hin_krd_bsq_urd_gam_moo_cnt_bul_mcd_tsw_glc_dyu_prs_hun_ses_bem_fin_fre_aeg_geo_mol_pol_rus_lit_mlt_owc_lat_est_tsn_mly_svk_mao_jpn_tml_kor_pan_arw_zul_slo_tag_dut_hau_ind_mnd_ukr_ewe_afr_amr_ita_ger_eng_bos_qcu_ben_nor_swe_xho_amh_grk_anl_guj_jav_ctl_igb_alb_swt_bat_tha_sod_knd_lda_bam_aze_rom_por_azi_cic_vie_heb_fbf_akn_swa	-0.415457417435388	-0.988226431298633	0.325605922465661
353	sod_ukr_swa_fre_aeg_amr_mlt_hin_uzb_azi_moo_jav_bam_mcd_scr_bsq_afr_anl_xho_mnd_krd_bul_yor_nor_cic_pan_fin_bem_dgb_hun_slo_owc_geo_ctl_alb_guj_urd_amh_hau_cze_est_tsw_mao_prs_tag_jpn_knd_kor_lit_ita_ewe_spa_ind_por_sid_sun_cnt_dut_ses_pol_gam_grk_bos_lat_ger_qcu_ben_rom_svk_akn_heb_rus_chh_arw_bat_swe_ven_mol_zul_mly_tha_wly_tml_fbf_lda_tur_glc_eng_aze_tsn_vie_tig_dyu_swt_igb	-0.713584960241491	-1.70962369579619	0.0906702234931585
354	hau_swe_zul_fre_wly_mlt_aeg_hin_aze_tur_bam_jav_akn_slo_ctl_bsq_cze_sid_dyu_mnd_ger_grk_xho_arw_swa_eng_fin_ewe_yor_est_prs_sod_geo_mol_alb_glc_pol_amh_anl_rus_hun_dgb_mly_rom_sun_jpn_knd_kor_dut_krd_igb_nor_mao_ben_tig_ind_cnt_bos_tsn_por_gam_mcd_scr_ukr_spa_qcu_afr_lat_ita_fbf_chh_pan_owc_guj_bat_urd_bem_lit_tsw_tag_tha_heb_tml_moo_cic_uzb_svk_bul_azi_ven_vie_amr_ses_lda_swt	-1.15536261153824	-2.84626201994925	0.00544239149179885
355	chh_scr_bem_rom_sid_mlt_hau_ben_uzb_tur_zul_mly_ven_hin_lit_bsq_ctl_owc_yor_cnt_pol_guj_bam_por_tsw_rus_est_igb_ses_hun_svk_wly_geo_urd_ukr_bul_pan_amh_gam_krd_fin_tsn_jav_lat_ind_jpn_tml_kor_nor_swe_lda_ita_tag_ger_tig_mao_mnd_mcd_moo_grk_heb_spa_fre_prs_afr_qcu_alb_glc_slo_akn_anl_cze_amr_dut_sun_mol_dgb_arw_dyu_bat_tha_sod_knd_ewe_xho_azi_bos_eng_aze_swt_vie_aeg_swa_fbf_cic	0.672593118080719	1.60106929514511	0.112753150232305
356	anl_bos_ses_urd_owc_amh_sid_rus_azi_tur_fbf_sun_cic_fre_pan_bsq_scr_wly_yor_mnd_hin_spa_bam_mcd_dyu_alb_fin_akn_swa_est_por_hau_geo_ukr_eng_krd_ger_aeg_mlt_prs_hun_dgb_mao_arw_ind_jpn_tml_kor_lit_guj_tsn_nor_mly_dut_sod_jav_cnt_ctl_swt_bul_chh_cze_afr_lat_grk_qcu_glc_rom_svk_moo_tig_pol_gam_swe_tag_mol_xho_slo_ven_bat_tha_heb_knd_zul_igb_aze_ben_ita_uzb_ewe_vie_amr_bem_tsw_lda	-0.600316720838898	-1.43532142269638	0.154550269246752
357	hau_arw_bam_mol_chh_anl_sod_scr_tur_azi_swt_sun_bem_guj_grk_bsq_dut_amh_yor_mnd_krd_glc_ses_urd_lda_alb_hun_xho_swa_fin_bul_gam_geo_por_ctl_rom_prs_heb_sid_cze_est_moo_bat_pan_tag_jpn_knd_kor_lit_pol_ven_rus_ind_spa_amr_jav_cnt_afr_igb_ukr_owc_fre_bos_ben_swe_qcu_nor_hin_slo_fbf_wly_svk_aeg_lat_mly_ger_ewe_eng_tsw_mao_tha_mlt_tml_dyu_tsn_uzb_ita_mcd_aze_akn_vie_tig_zul_cic_dgb	-0.168922750145555	-0.398337642527294	0.691294340080198
358	anl_rus_zul_hin_hau_mlt_wly_lit_aze_azi_swa_mao_cic_bos_mol_bsq_ita_amh_tsn_cnt_urd_dut_tsw_svk_moo_pan_est_ewe_ses_fin_lat_sid_geo_ctl_eng_bul_alb_aeg_gam_swe_hun_lda_tag_rom_ind_jpn_knd_kor_ger_scr_bam_ukr_mly_spa_chh_sun_mnd_mcd_swt_glc_heb_cze_fre_pol_nor_qcu_por_afr_prs_yor_tig_krd_owc_grk_jav_arw_dgb_slo_fbf_bat_tha_sod_tml_xho_dyu_uzb_guj_ben_tur_bem_vie_amr_igb_akn_ven	-0.795822206699464	-1.91749382569946	0.0582441469516381
359	chh_rom_tsn_eng_amh_mlt_wly_afr_aze_azi_swt_bat_xho_guj_pol_bsq_ben_heb_lda_cnt_swe_fre_swa_ita_tsw_slo_est_yor_dgb_fin_mol_hau_geo_nor_bos_urd_arw_anl_sod_mcd_hun_ses_sun_cze_tag_jpn_knd_kor_spa_svk_zul_dut_mly_bul_gam_ind_mnd_grk_bam_krd_aeg_ctl_alb_prs_ger_qcu_scr_glc_por_moo_sid_rus_tig_lit_jav_lat_cic_hin_bem_mao_tha_amr_tml_ewe_ven_tur_pan_ukr_uzb_akn_vie_owc_fbf_dyu_igb	-0.60337507561184	-1.44150845275212	0.152799952646828
360	mlt_ita_ses_hin_wly_chh_anl_mcd_tur_aze_akn_tag_ewe_cze_swe_bsq_grk_gam_dgb_mnd_ben_lit_moo_urd_tsn_por_est_cic_xho_fin_lat_tig_geo_eng_ger_pan_glc_sod_hau_krd_hun_igb_mly_fre_ind_jpn_knd_kor_dut_afr_zul_pol_bat_arw_aeg_mao_cnt_ukr_swa_spa_owc_slo_ctl_bul_prs_qcu_rus_rom_nor_tsw_heb_mol_amr_guj_jav_scr_fbf_svk_swt_sun_tha_sid_tml_bem_dyu_azi_alb_bos_uzb_yor_vie_amh_lda_bam_ven	0.359593762465455	0.846078102554441	0.399680922139062
361	heb_pol_swt_dut_chh_sid_aeg_prs_azi_tur_ven_ind_yor_nor_rus_bsq_ukr_amr_zul_mnd_lit_svk_swa_rom_fbf_glc_hun_moo_ses_fin_spa_hau_geo_bul_grk_slo_fre_owc_anl_ita_est_dgb_mly_ger_jav_jpn_knd_kor_guj_ben_ewe_pan_mao_eng_amh_tag_cnt_mol_bam_swe_mlt_por_ctl_mcd_hin_qcu_krd_urd_alb_cic_wly_afr_sod_lat_bat_cze_tsn_scr_tsw_sun_tha_tig_tml_lda_igb_aze_arw_bos_uzb_dyu_vie_gam_akn_bem_xho	-0.5232936780688	-1.24558377577639	0.216046261990637
362	sid_spa_xho_bos_tig_gam_chh_eng_tur_uzb_ses_tag_swa_pan_rus_bsq_nor_aeg_dgb_cnt_swe_ita_tsn_grk_bam_prs_est_ewe_igb_hun_cze_hau_geo_glc_ukr_rom_bul_heb_anl_hin_fin_dyu_sun_mcd_bat_jpn_tml_kor_arw_alb_zul_fre_mao_lat_wly_mly_mnd_dut_moo_ger_owc_lit_scr_ctl_pol_qcu_afr_svk_ben_yor_amh_guj_amr_krd_ind_mol_akn_por_swt_jav_tha_sod_knd_fbf_ven_aze_urd_slo_azi_cic_vie_mlt_lda_tsw_bem	-0.754002375963753	-1.8155017417949	0.0726696135621722
363	sid_bul_swa_por_hau_chh_anl_svk_tur_aze_tsn_mly_ewe_scr_glc_bsq_nor_owc_dyu_cnt_pol_prs_lda_bos_cic_rus_hun_bem_xho_est_mol_gam_geo_mcd_pan_grk_urd_wly_heb_krd_fin_igb_mao_dut_jav_jpn_tml_kor_ctl_afr_bam_swe_ind_guj_tig_bat_mnd_lat_moo_lit_sod_spa_fre_eng_ita_qcu_slo_arw_rom_dgb_amr_hin_aeg_ger_sun_ben_akn_cze_swt_tag_tha_mlt_knd_zul_yor_azi_alb_ukr_uzb_ven_vie_amh_fbf_ses_tsw	0.149027059682776	0.350880635162743	0.726471488949215
364	owc_por_cic_urd_wly_amr_amh_ita_azi_aze_dyu_jav_yor_swe_alb_bsq_rom_aeg_bam_cnt_ukr_lit_ses_ger_zul_dut_hun_tsw_dgb_fin_krd_mlt_geo_grk_mol_spa_pan_tig_anl_svk_est_moo_sun_slo_ind_jpn_knd_kor_guj_bul_ewe_pol_mao_mcd_sod_tag_mnd_bos_fbf_lat_hau_rus_fre_nor_afr_qcu_glc_prs_eng_akn_gam_ctl_heb_cze_mly_scr_bem_hin_swa_bat_tha_chh_tml_swt_igb_tur_arw_ben_uzb_lda_vie_sid_tsn_xho_ven	-0.243922677229036	-0.575578812756311	0.566290026047889
365	amr_hin_cic_mol_gam_sid_heb_ukr_aze_tur_ses_bat_tsw_ctl_pan_bsq_grk_sod_lda_cnt_slo_eng_akn_rus_igb_dut_hun_bem_bam_est_arw_anl_geo_afr_alb_guj_bos_amh_mlt_glc_fin_fbf_mly_prs_ind_jpn_tml_kor_mcd_lat_yor_cze_mao_bul_chh_tag_mnd_pol_zul_ben_wly_krd_lit_ger_por_qcu_scr_nor_rom_tsn_aeg_urd_tig_fre_sun_svk_swt_ita_ven_jav_tha_owc_knd_ewe_xho_azi_swe_spa_uzb_moo_vie_hau_swa_dgb_dyu	-0.53567607523735	-1.2764266285781	0.204983037894718
366	hau_ukr_yor_swe_mlt_sod_gam_ita_tur_azi_lda_bat_bam_dut_lit_bsq_ctl_aeg_tsn_mnd_urd_guj_ven_mcd_tsw_krd_hun_igb_dyu_fin_fre_tig_geo_mol_ger_pol_bul_heb_amr_svk_est_moo_sun_nor_tag_jpn_knd_kor_glc_scr_ses_eng_ind_bos_wly_mao_cnt_arw_cic_hin_chh_por_grk_afr_pan_qcu_rom_slo_prs_akn_owc_spa_amh_rus_mly_cze_bem_lat_fbf_jav_tha_sid_tml_zul_dgb_aze_alb_ben_uzb_xho_vie_anl_swt_ewe_swa	-0.707581811151627	-1.69550789317912	0.093324702062262
367	anl_spa_ven_scr_sod_aeg_gam_guj_tur_uzb_tsw_tag_fbf_pan_bos_bsq_mol_mlt_yor_cnt_fre_urd_cic_nor_moo_arw_fin_bem_ses_hun_ita_sid_geo_por_ben_pol_prs_tig_hau_ctl_est_akn_sun_svk_mly_jpn_knd_kor_ger_afr_dgb_glc_bat_dut_heb_mao_mnd_grk_dyu_rus_wly_ukr_eng_swe_rom_qcu_mcd_hin_slo_swa_amr_bul_chh_lat_jav_alb_bam_lit_xho_ind_tha_owc_tml_lda_zul_azi_cze_krd_aze_ewe_vie_amh_igb_tsn_swt	-0.134399079442734	-0.316755709798101	0.752138910758746
368	aeg_lit_zul_ger_anl_sid_amr_arw_aze_uzb_fbf_jav_cic_svk_dut_bsq_nor_owc_xho_cnt_krd_mol_tsw_pol_swt_slo_fin_igb_akn_hun_por_heb_geo_glc_urd_grk_ukr_mlt_amh_bul_est_ven_mao_guj_sun_jpn_knd_kor_swe_cze_bam_scr_ind_eng_hau_tag_mnd_bos_ses_pan_wly_ita_ben_hin_lat_qcu_ctl_rom_alb_lda_gam_mcd_sod_prs_mly_spa_bem_rus_swa_bat_tha_tig_tml_ewe_yor_azi_fre_afr_tur_dyu_vie_chh_dgb_moo_tsn	-0.052880305271659	-0.124473610242095	0.901208945233409
369	sod_eng_dgb_krd_amh_heb_aeg_fre_azi_aze_moo_ind_swt_lat_hin_bsq_pan_owc_tsn_cnt_alb_rom_fbf_prs_dyu_guj_hun_lda_akn_est_bos_amr_geo_nor_slo_bul_pol_anl_wly_mcd_fin_igb_tag_ger_jav_jpn_tml_kor_mol_afr_tsw_cze_mao_ben_hau_bat_mnd_scr_ewe_ukr_gam_por_rus_arw_grk_qcu_dut_lit_ctl_bam_chh_urd_mlt_svk_sun_glc_yor_spa_zul_mly_tha_tig_knd_ven_xho_uzb_swe_ita_tur_cic_vie_sid_bem_ses_swa	-0.943212591783782	-2.29270839199338	0.0241192304946563
370	heb_swe_bem_prs_wly_anl_sid_pan_tur_uzb_ven_bat_swa_mol_cze_bsq_afr_mlt_tsw_cnt_lit_grk_tsn_urd_swt_dut_hun_cic_moo_fin_ben_chh_geo_ukr_rus_glc_mcd_gam_amr_ger_est_lda_mly_rom_mao_jpn_tml_kor_svk_ita_dyu_slo_sun_guj_amh_ind_mnd_bos_zul_lat_aeg_hin_bul_scr_arw_qcu_ctl_por_alb_dgb_hau_nor_owc_krd_tag_eng_ses_spa_ewe_jav_tha_sod_knd_yor_bam_azi_fre_pol_aze_fbf_vie_tig_igb_akn_xho	0.330778969549333	0.780158308644018	0.437278799502867
371	sod_ita_moo_dut_sid_anl_wly_ctl_azi_uzb_tsn_jav_cic_ukr_pan_bsq_prs_chh_bem_cnt_spa_ben_ses_glc_lda_arw_hun_zul_yor_est_hin_amh_geo_guj_ger_bul_fre_heb_owc_svk_fin_tsw_mao_nor_tag_jpn_knd_kor_lit_urd_akn_grk_bat_lat_mlt_mly_mnd_krd_ewe_mcd_amr_scr_por_mol_swe_qcu_eng_bos_slo_swt_aeg_alb_tig_cze_sun_rom_dyu_rus_swa_ind_tha_hau_tml_bam_dgb_aze_pol_afr_tur_xho_vie_gam_fbf_ven_igb	-0.0161435127907895	-0.0380110351281139	0.969760359233349
372	amh_krd_ewe_ben_tig_sid_mlt_afr_uzb_tur_bem_jav_dgb_glc_alb_bsq_arw_sod_swt_mnd_mcd_ita_xho_slo_bam_urd_est_ven_tsw_hun_scr_wly_geo_pan_svk_ukr_dut_owc_heb_spa_fin_akn_bat_rus_mly_jpn_tml_kor_hin_ctl_ses_ger_tag_cze_chh_mao_cnt_grk_cic_nor_gam_guj_swe_lit_prs_qcu_fre_bul_por_igb_anl_rom_hau_pol_ind_lat_yor_mol_fbf_sun_tha_aeg_knd_dyu_tsn_aze_bos_eng_azi_lda_vie_amr_moo_zul_swa	-0.494643723807628	-1.17562413537102	0.242745987749428
373	hau_lat_zul_eng_anl_amr_wly_arw_azi_tur_tsw_bat_dyu_hin_pol_bsq_urd_aeg_xho_mnd_por_nor_ven_afr_lda_dut_est_moo_bem_hun_bos_mlt_geo_mol_grk_pan_lit_gam_heb_spa_fin_cic_sun_alb_mao_jpn_tml_kor_ben_ukr_ewe_guj_mly_svk_owc_ind_cnt_cze_akn_glc_tig_rus_ctl_ger_fre_qcu_slo_rom_scr_ses_sid_krd_amh_ita_tag_swe_yor_mcd_igb_jav_tha_chh_knd_fbf_bam_uzb_prs_bul_aze_tsn_vie_sod_swt_dgb_swa	-0.674655379889063	-1.61349625832566	0.110024968647941
374	sod_ita_ewe_fre_chh_anl_gam_nor_azi_uzb_yor_mly_swt_afr_lit_bsq_bos_hau_ven_mnd_alb_pan_bem_grk_zul_arw_fin_moo_akn_est_eng_heb_geo_spa_ger_ukr_ben_amh_amr_cze_hun_cic_jav_rom_tag_jpn_knd_kor_urd_dut_tsn_svk_mao_mol_wly_sun_cnt_lat_igb_bul_tig_guj_pol_slo_swe_qcu_rus_scr_por_bam_sid_mcd_aeg_krd_ind_prs_lda_hin_dgb_bat_tha_owc_tml_ses_fbf_aze_glc_ctl_tur_dyu_vie_mlt_swa_xho_tsw	-0.0433019095227981	-0.10197190224211	0.918998518866181
375	amh_svk_zul_lit_sod_anl_owc_mcd_tur_uzb_ses_ind_moo_prs_cze_bsq_dut_aeg_cic_cnt_slo_bul_swt_mol_igb_pan_hun_dgb_ven_est_grk_gam_geo_fre_rus_swe_lat_sid_heb_guj_fin_xho_mly_ukr_sun_jpn_knd_kor_krd_hin_akn_arw_tag_ben_tig_jav_mnd_afr_bem_alb_hau_nor_scr_rom_urd_qcu_por_spa_glc_yor_mlt_ctl_wly_pol_mao_eng_lda_bos_tsn_bat_tha_amr_tml_tsw_dyu_azi_ita_ger_aze_swa_vie_chh_fbf_bam_ewe	-0.58292288434212	-1.38705582779507	0.168740128452904
376	gam_svk_ses_lat_tig_sod_wly_nor_tur_aze_akn_ind_dyu_guj_mcd_bsq_spa_aeg_igb_mnd_hin_ben_ewe_bul_moo_arw_fin_dgb_swa_est_grk_amh_geo_por_glc_swe_eng_anl_hau_afr_hun_bem_bat_lit_tag_jpn_tml_kor_pol_scr_tsw_krd_jav_ger_amr_mly_cnt_alb_yor_rus_owc_bos_pan_mol_cze_qcu_rom_ita_dut_xho_sid_slo_chh_ctl_mao_ukr_swt_urd_lda_sun_tha_heb_knd_tsn_ven_uzb_prs_fre_azi_zul_vie_mlt_cic_fbf_bam	-0.464854819945321	-1.10371707999999	0.272563562316078
377	gam_hin_tsw_mcd_amr_wly_mlt_slo_azi_tur_ven_tag_fbf_afr_eng_bsq_rus_owc_igb_cnt_bos_urd_bam_ger_swt_krd_est_swa_xho_fin_rom_aeg_geo_ctl_fre_cze_ukr_chh_anl_dut_hun_lda_bat_bul_ind_jpn_knd_kor_lat_mol_dgb_spa_mao_svk_heb_sun_mnd_guj_ewe_lit_sid_arw_grk_swe_por_qcu_scr_pan_nor_dyu_sod_pol_hau_prs_jav_ben_zul_glc_moo_mly_tha_tig_tml_tsn_bem_uzb_ita_alb_aze_ses_vie_amh_akn_cic_yor	-0.404743560256324	-0.961108635719316	0.338989782056872
378	gam_slo_zul_mcd_tig_heb_owc_svk_uzb_tur_ven_ind_dyu_ita_krd_bsq_cze_sid_cic_mnd_scr_ger_bam_grk_xho_arw_hun_moo_tsn_fin_dut_sod_geo_nor_ben_lat_urd_amr_amh_glc_est_igb_mly_swe_bat_jpn_knd_kor_guj_pol_ses_fre_tag_hin_chh_mao_cnt_por_lda_alb_hau_prs_bos_lit_ukr_qcu_mol_eng_bul_swa_anl_rom_mlt_pan_jav_afr_swt_ctl_bem_sun_tha_aeg_tml_akn_fbf_aze_spa_rus_azi_tsw_vie_wly_yor_dgb_ewe	-0.273081452475109	-0.646160446306135	0.519766787450822
379	hau_fre_dyu_cze_wly_sid_amh_ger_aze_azi_ewe_ind_moo_bul_ctl_bsq_ben_gam_ven_mnd_pol_rus_zul_eng_swt_svk_hun_fbf_tsw_est_alb_heb_geo_lit_swe_lat_slo_chh_mlt_scr_fin_igb_tag_ukr_mly_jpn_tml_kor_glc_guj_dgb_hin_mao_por_amr_sun_cnt_grk_yor_pan_aeg_afr_nor_krd_dut_qcu_spa_arw_rom_swa_tig_bos_anl_mcd_bat_mol_cic_urd_xho_jav_tha_owc_knd_tsn_lda_uzb_prs_ita_tur_bam_vie_sod_akn_ses_bem	0.822547074240343	1.96049094014145	0.0529309132499204
380	hau_spa_moo_hin_sid_mlt_gam_swe_uzb_azi_bem_tag_dgb_rus_pol_bsq_urd_tig_xho_mnd_scr_prs_ses_ger_dyu_glc_hun_lda_ven_fin_mcd_amh_geo_ctl_arw_bul_ita_heb_wly_lit_est_cic_mly_afr_sun_jpn_knd_kor_fre_cze_ewe_rom_bat_ben_amr_ind_cnt_nor_swt_krd_aeg_slo_alb_grk_pan_qcu_guj_ukr_svk_tsn_owc_por_anl_lat_mao_bos_akn_mol_tsw_jav_tha_sod_tml_igb_zul_tur_eng_dut_aze_yor_vie_chh_swa_bam_fbf	-0.0807760906586482	-0.190391790803067	0.849417113710578
381	anl_cze_swa_glc_owc_gam_sid_rus_azi_uzb_bam_tag_fbf_ben_ukr_bsq_swe_mlt_xho_cnt_guj_prs_lda_spa_akn_fre_hun_dyu_tsn_fin_grk_wly_geo_hin_dut_pol_ger_amh_aeg_krd_est_yor_sun_nor_jav_jpn_tml_kor_pan_arw_zul_alb_mly_scr_amr_mao_mnd_mcd_moo_slo_tig_afr_lit_bul_svk_qcu_ita_ctl_rom_swt_heb_bos_hau_mol_ind_urd_ewe_lat_igb_bat_tha_chh_knd_ven_ses_aze_por_eng_tur_tsw_vie_sod_bem_cic_dgb	-0.299542922555977	-0.708743651173211	0.480256421614821
382	anl_slo_moo_grk_tig_amr_owc_svk_azi_uzb_tsw_ind_igb_guj_ukr_bsq_glc_heb_cic_cnt_prs_mcd_bem_fre_ven_afr_est_lda_xho_hun_scr_gam_geo_eng_ben_mol_rom_chh_amh_cze_fin_bam_jav_urd_mao_jpn_tml_kor_dut_pol_fbf_ger_tag_bul_hau_bat_mnd_swe_dgb_lit_sid_lat_spa_rus_ctl_qcu_nor_pan_bos_swa_sod_hin_wly_por_mly_alb_swt_arw_dyu_sun_tha_mlt_knd_ses_akn_aze_krd_ita_tur_zul_vie_aeg_ewe_yor_tsn	-0.295042794826794	-0.697401377100672	0.487291460215611
383	tig_cze_swt_mcd_chh_sid_anl_swe_tur_aze_moo_tag_zul_hin_ben_bsq_ger_amh_lda_cnt_slo_pol_ses_guj_cic_arw_est_fbf_yor_hun_svk_owc_geo_scr_pan_ita_urd_hau_aeg_alb_fin_xho_sun_eng_bat_jpn_tml_kor_lat_por_dgb_bul_mao_fre_gam_ind_mnd_spa_tsw_mol_wly_grk_nor_dut_krd_qcu_ukr_rus_afr_swa_heb_prs_amr_rom_jav_lit_ewe_glc_bem_mly_tha_mlt_knd_akn_ven_azi_ctl_bos_uzb_bam_vie_sod_dyu_igb_tsn	-0.915107405581514	-2.21656905210999	0.0290907782475601
384	anl_krd_bem_fre_amh_sid_tig_por_aze_azi_moo_bat_zul_ger_lit_bsq_eng_owc_yor_mnd_prs_rom_lda_slo_tsn_svk_hun_bam_fbf_est_hin_aeg_geo_swe_lat_ctl_nor_hau_chh_bul_fin_xho_tag_urd_ind_jpn_knd_kor_spa_grk_akn_guj_mao_pol_wly_jav_cnt_scr_ewe_ukr_mlt_rus_arw_afr_mcd_qcu_bos_ben_ita_cic_amr_pan_gam_mol_mly_dut_dgb_glc_ses_sun_tha_heb_tml_swt_swa_uzb_cze_alb_tur_igb_vie_sod_dyu_tsw_ven	-0.611630100534444	-1.46339019852973	0.146732362851404
385	owc_hin_swt_prs_amh_anl_hau_pol_tur_aze_moo_mao_tsw_bul_ben_bsq_alb_wly_akn_cnt_ita_mcd_zul_slo_fbf_svk_hun_tsn_xho_est_nor_mlt_geo_rus_bos_guj_glc_chh_amr_lat_fin_lda_bat_rom_tag_jpn_knd_kor_pan_ukr_ewe_ger_sun_ctl_heb_jav_mnd_por_yor_scr_gam_arw_fre_afr_grk_qcu_lit_krd_dut_cic_sod_cze_tig_swe_mly_urd_bam_mol_dyu_ind_tha_aeg_tml_swa_ven_uzb_eng_spa_azi_dgb_vie_sid_bem_ses_igb	-0.422765285309385	-1.00258294297186	0.318663639804206
386	gam_alb_bam_fre_mlt_owc_hau_grk_tur_aze_moo_ind_cic_glc_slo_bsq_ben_heb_dgb_cnt_afr_lit_yor_ita_dyu_urd_est_ewe_lda_fin_prs_anl_geo_krd_lat_rus_hin_chh_amr_pan_hun_tsw_bat_mol_mly_jpn_tml_kor_bul_cze_swt_ukr_jav_swe_sod_tag_mnd_ger_zul_rom_wly_arw_mcd_spa_scr_qcu_guj_svk_nor_tsn_amh_dut_aeg_por_sun_eng_xho_pol_igb_mao_tha_tig_knd_ven_bem_uzb_bos_ctl_azi_akn_vie_sid_fbf_ses_swa	-0.152825015545993	-0.360336366007361	0.719412702945639
387	aeg_urd_fbf_fre_chh_sod_wly_svk_azi_tur_tsw_bat_moo_bul_rom_bsq_alb_sid_bem_mnd_glc_por_ven_bos_akn_eng_est_ewe_swa_hun_krd_amh_geo_arw_ita_ben_mcd_tig_amr_dut_fin_zul_tag_rus_mly_jpn_tml_kor_hin_afr_lda_mol_mao_ger_gam_jav_cnt_slo_tsn_pan_heb_grk_swe_guj_spa_qcu_ukr_lat_ctl_xho_hau_cze_mlt_scr_ind_prs_dyu_lit_yor_sun_tha_owc_knd_cic_ses_uzb_nor_pol_aze_bam_vie_anl_swt_dgb_igb	-0.0683408199559021	-0.16117837592645	0.872302533692231
388	wly_rom_ven_glc_owc_tig_sid_svk_tur_azi_bem_mao_akn_cze_guj_bsq_ger_anl_swt_cnt_afr_ita_ses_bul_lda_krd_fin_tsn_fbf_est_hin_amr_geo_lat_pan_spa_swe_chh_amh_slo_hun_tsw_sun_pol_bat_jpn_tml_kor_por_ukr_zul_mol_jav_mcd_gam_mly_mnd_rus_yor_ctl_mlt_ben_lit_bos_scr_qcu_eng_grk_alb_bam_aeg_fre_sod_dut_ind_urd_dgb_nor_ewe_tag_tha_heb_knd_swa_cic_uzb_prs_arw_aze_igb_vie_hau_xho_moo_dyu	-0.723045990184804	-1.73262132644701	0.0864779446202634
389	gam_bul_zul_svk_tig_chh_hau_glc_uzb_aze_fbf_mly_tsn_urd_prs_bsq_pol_aeg_igb_cnt_dut_swe_swt_rus_ven_scr_est_swa_cic_hun_slo_owc_geo_bos_rom_lat_mcd_sod_anl_arw_fin_lda_tag_ita_sun_jpn_tml_kor_cze_eng_xho_ctl_mao_lit_sid_ind_mnd_hin_dgb_grk_amh_ben_guj_ger_spa_qcu_nor_mol_fre_bem_amr_afr_wly_krd_jav_ukr_moo_por_yor_bat_tha_heb_knd_akn_ses_azi_alb_pan_tur_tsw_vie_mlt_dyu_bam_ewe	-0.523529147833021	-1.24563287097895	0.216028311111406
390	aeg_ger_ewe_lit_sid_wly_owc_cze_azi_uzb_moo_jav_swa_dut_arw_bsq_bos_mlt_dyu_cnt_pan_ita_bem_mcd_ses_pol_fin_igb_tsn_hun_slo_hau_geo_eng_fre_scr_nor_heb_amr_swe_est_akn_ind_bul_bat_jpn_tml_kor_guj_ukr_dgb_prs_mao_hin_chh_mly_mnd_afr_fbf_grk_anl_mol_svk_rom_ben_qcu_krd_rus_alb_zul_gam_spa_tig_ctl_sun_lat_tsw_por_swt_tag_tha_sod_knd_xho_cic_aze_urd_glc_tur_lda_vie_amh_ven_bam_yor	-0.804011173665499	-1.93745148414373	0.0557243967549002
391	sod_grk_ewe_dut_gam_anl_mlt_por_aze_uzb_swt_mly_bem_rom_rus_bsq_ben_amh_yor_mnd_mcd_lat_tsw_spa_moo_scr_hun_dgb_akn_fin_cze_heb_geo_afr_hin_ukr_pan_hau_wly_arw_est_ven_jav_glc_bat_jpn_tml_kor_prs_ctl_igb_ger_mao_ita_aeg_tag_cnt_urd_fbf_eng_sid_lit_guj_mol_swe_qcu_pol_bos_alb_ses_amr_slo_owc_fre_sun_krd_dyu_nor_tsn_ind_tha_chh_knd_lda_xho_azi_bul_svk_tur_zul_vie_tig_swa_bam_cic	-0.390845073923966	-0.92730556814701	0.356168255710859
392	anl_lit_tsw_alb_wly_heb_amr_scr_azi_tur_fbf_jav_lda_urd_rom_bsq_mol_amh_swa_cnt_pol_guj_akn_mcd_xho_glc_est_yor_swt_hun_ita_owc_geo_prs_pan_arw_bos_gam_sid_rus_fin_dgb_mao_por_ind_jpn_knd_kor_ctl_nor_bam_dut_tag_spa_sod_bat_mnd_hin_dyu_svk_aeg_bul_afr_grk_cze_qcu_fre_krd_slo_igb_chh_swe_tig_ger_mly_ben_moo_ukr_ses_sun_tha_mlt_tml_bem_tsn_uzb_lat_eng_aze_cic_vie_hau_ven_zul_ewe	0.0859620796050108	0.202163926806089	0.840230157108969
393	tig_dut_yor_ger_sod_anl_mlt_ita_aze_azi_lda_jav_bem_rom_glc_bsq_pol_amh_moo_mnd_ukr_guj_bam_scr_zul_nor_est_ses_dyu_fin_eng_gam_geo_afr_mcd_alb_mol_amr_owc_bul_hun_swa_bat_cze_ind_jpn_knd_kor_lit_urd_swt_pan_sun_ctl_chh_tag_cnt_prs_tsw_svk_heb_slo_hin_arw_ben_qcu_fre_grk_krd_tsn_sid_lat_aeg_spa_mly_por_cic_swe_akn_mao_tha_hau_tml_ven_xho_tur_bos_rus_uzb_ewe_vie_wly_dgb_igb_fbf	-0.123003311644491	-0.289914023346335	0.772527420900763
394	sod_cze_igb_fre_tig_mlt_anl_ukr_azi_aze_ewe_jav_tsn_afr_bul_bsq_scr_owc_lda_cnt_grk_alb_dgb_pan_bem_rus_fin_swt_cic_est_mol_aeg_geo_spa_prs_glc_rom_amr_gam_arw_hun_swa_mao_mcd_bat_jpn_knd_kor_krd_lat_akn_pol_sun_bos_hau_mly_mnd_nor_tsw_lit_chh_eng_guj_por_ctl_qcu_urd_dut_svk_moo_amh_ita_wly_swe_tag_slo_zul_ben_dyu_ind_tha_heb_tml_xho_fbf_tur_hin_ger_uzb_yor_vie_sid_ses_ven_bam	-0.543705323093342	-1.29374466231632	0.198957543021244
395	chh_lit_tsw_lat_amh_owc_sod_ger_uzb_aze_fbf_mao_dgb_krd_bul_bsq_hin_sid_ewe_cnt_ctl_pan_moo_grk_bam_dut_hun_xho_dyu_fin_ukr_heb_geo_slo_mcd_swe_scr_gam_tig_fre_est_swa_sun_spa_bat_jpn_knd_kor_ita_por_ses_prs_mly_rus_amr_ind_mnd_cze_lda_alb_wly_mol_ben_rom_glc_qcu_svk_eng_urd_cic_mlt_nor_aeg_bos_jav_arw_tsn_afr_bem_tag_tha_anl_tml_swt_yor_tur_pol_guj_azi_akn_vie_hau_ven_zul_igb	-0.334739739940346	-0.792877777911332	0.429867128755766
396	amr_rom_dgb_dut_amh_aeg_chh_rus_tur_azi_ses_ind_moo_urd_slo_bsq_hin_heb_xho_cnt_fre_por_cic_ctl_lda_ger_hun_dyu_bem_fin_ita_mlt_geo_alb_ukr_scr_mol_gam_sod_nor_est_akn_tag_swe_bat_jpn_knd_kor_mcd_guj_ewe_lit_sun_pan_wly_jav_mnd_glc_yor_pol_tig_cze_ben_prs_svk_qcu_bos_spa_eng_zul_sid_arw_hau_grk_mly_krd_igb_lat_tsw_mao_tha_anl_tml_fbf_ven_aze_afr_bul_uzb_swa_vie_owc_swt_tsn_bam	-0.979694462429428	-2.38574662126192	0.019071645003055
397	hau_slo_xho_rom_gam_wly_sid_arw_uzb_aze_bam_jav_dgb_glc_fre_bsq_guj_mlt_akn_cnt_urd_por_ewe_rus_tsw_ukr_fin_lda_yor_est_krd_sod_geo_pan_afr_bul_prs_chh_amr_dut_hun_cic_tag_eng_mly_jpn_knd_kor_bos_grk_swt_ben_mao_svk_amh_ind_mnd_cze_zul_ita_aeg_ctl_scr_hin_mol_qcu_lat_pol_ger_dyu_tig_nor_owc_swe_bat_mcd_fbf_lit_moo_sun_tha_heb_tml_bem_ven_azi_alb_spa_tur_igb_vie_anl_ses_tsn_swa	-0.147923548763257	-0.349109901488644	0.727796006372988
398	heb_mol_xho_arw_anl_gam_sod_hin_azi_uzb_akn_sun_swa_lit_afr_bsq_scr_owc_lda_cnt_glc_bul_ewe_swe_zul_svk_hun_dgb_tsn_fin_alb_wly_geo_pol_bos_eng_lat_mlt_sid_fre_est_yor_mao_por_bat_jpn_knd_kor_slo_dut_moo_ukr_jav_ita_aeg_mly_mnd_rom_cic_nor_chh_guj_ger_urd_rus_qcu_ben_pan_grk_fbf_hau_krd_tig_prs_ind_mcd_bam_ctl_swt_tag_tha_amr_tml_dyu_ses_aze_spa_cze_tur_tsw_vie_amh_igb_bem_ven	-0.352107903529278	-0.83368899089822	0.406592426119235
399	anl_dut_swa_spa_wly_amr_tig_ukr_uzb_azi_cic_ind_lda_alb_nor_bsq_ctl_amh_tsw_mnd_urd_guj_akn_krd_bem_lat_est_moo_ven_hun_cze_heb_geo_glc_arw_fre_scr_sod_owc_ita_fin_dgb_sun_svk_mly_jpn_tml_kor_pol_slo_igb_mol_tag_hin_chh_bat_cnt_rom_xho_ger_aeg_pan_swe_prs_mcd_qcu_por_afr_bos_zul_gam_lit_mlt_grk_mao_eng_ewe_rus_bam_jav_tha_hau_knd_yor_swt_aze_ben_bul_tur_ses_vie_sid_fbf_dyu_tsn	-0.775860905459734	-1.86536436769431	0.0652830632976054
400	tig_prs_cic_nor_aeg_mlt_sid_bos_aze_uzb_xho_bat_tsn_guj_krd_bsq_mol_amr_akn_cnt_glc_alb_dyu_rom_igb_pan_fin_yor_swa_hun_ita_heb_geo_scr_arw_svk_por_sod_amh_dut_est_bem_mao_urd_ind_jpn_tml_kor_rus_ukr_moo_grk_mly_fre_anl_jav_mnd_lit_dgb_swe_chh_ger_mcd_bul_eng_qcu_pol_cze_spa_ven_hau_slo_wly_hin_sun_ctl_lda_ben_ses_tag_tha_owc_knd_ewe_zul_azi_afr_lat_tur_fbf_vie_gam_bam_swt_tsw	0.133523992384278	0.314026061808543	0.75420456969362
401	owc_mol_fbf_spa_amr_tig_aeg_pan_tur_azi_swa_sun_bem_swe_rom_bsq_ben_heb_dgb_mnd_afr_guj_moo_pol_tsw_urd_fin_dyu_lda_est_hin_amh_geo_alb_dut_bos_arw_sid_gam_scr_hun_akn_tag_glc_mly_jpn_knd_kor_svk_mcd_igb_eng_ind_bul_hau_bat_cnt_por_ses_prs_anl_ctl_grk_cze_ger_qcu_ita_slo_lit_bam_mlt_fre_wly_nor_mao_ukr_zul_lat_ven_jav_tha_sod_tml_swt_yor_aze_rus_krd_uzb_cic_vie_chh_xho_tsn_ewe	0.384705712166188	0.907078277308306	0.36670974549783
402	sid_arw_zul_afr_amr_tig_anl_ben_azi_tur_fbf_mao_lda_rus_krd_bsq_mol_heb_cic_mnd_slo_scr_ven_ctl_tsn_prs_fin_igb_bem_est_hin_sod_geo_rom_lat_ger_guj_hau_mlt_dut_hun_yor_tag_fre_mly_jpn_knd_kor_por_bul_swt_spa_ind_svk_amh_bat_cnt_eng_akn_urd_gam_pan_mcd_swe_alb_qcu_glc_lit_ita_ewe_aeg_ukr_chh_cze_jav_nor_dgb_pol_moo_sun_tha_owc_tml_dyu_swa_aze_grk_bos_uzb_ses_vie_wly_xho_bam_tsw	-0.231121761075488	-0.545892288809718	0.586447075726707
403	sid_spa_bem_eng_aeg_wly_gam_nor_tur_azi_zul_tag_yor_svk_afr_bsq_mol_anl_tsn_cnt_arw_ukr_akn_lat_igb_mcd_est_moo_swa_hun_pan_hau_geo_por_pol_ger_dut_sod_owc_glc_fin_ewe_mly_ctl_jav_jpn_knd_kor_slo_ben_ses_rom_bat_scr_heb_sun_mnd_hin_bam_cze_amh_urd_fre_krd_prs_qcu_lit_bos_bul_dgb_mlt_swe_chh_grk_ind_ita_ven_alb_dyu_mao_tha_tig_tml_lda_tsw_uzb_rus_guj_aze_xho_vie_amr_cic_fbf_swt	0.00354549488492483	0.0083516881498783	0.993354283783583
404	mlt_grk_ven_ukr_sid_aeg_amh_alb_uzb_azi_zul_bat_xho_arw_fre_bsq_urd_sod_igb_mnd_rom_pan_bam_lit_tsn_eng_hun_dgb_lda_fin_mol_chh_geo_swe_ger_pol_scr_anl_owc_mcd_est_swt_ind_dut_tag_jpn_tml_kor_spa_afr_swa_nor_mly_ctl_hau_mao_cnt_slo_ewe_por_wly_guj_svk_bul_prs_qcu_cze_bos_lat_cic_amr_ita_heb_hin_jav_ben_yor_rus_bem_sun_tha_tig_knd_akn_tsw_tur_krd_glc_aze_fbf_vie_gam_moo_dyu_ses	-0.0388624653671624	-0.0915497542437147	0.927252682257473
405	amr_guj_ven_mol_mlt_chh_tig_alb_aze_uzb_tsw_ind_fbf_pan_arw_bsq_bul_aeg_swa_mnd_grk_svk_dgb_bos_ses_pol_fin_bem_bam_hun_nor_sod_geo_lat_scr_krd_hin_anl_sid_ben_est_yor_mly_rom_sun_jpn_knd_kor_spa_lit_ewe_cze_bat_mcd_owc_mao_cnt_rus_zul_eng_gam_prs_dut_swe_urd_qcu_afr_ger_ita_igb_heb_ukr_amh_por_jav_ctl_moo_slo_swt_tag_tha_hau_tml_tsn_dyu_azi_glc_fre_tur_cic_vie_wly_lda_akn_xho	-0.496703698839901	-1.18056242584181	0.240787233339926
406	sid_grk_ven_guj_anl_tig_mlt_por_azi_tur_igb_bat_ses_svk_ita_bsq_swe_sod_zul_mnd_mcd_mol_tsn_hin_lda_ben_est_xho_ewe_fin_ctl_aeg_geo_ukr_afr_lat_alb_chh_wly_scr_hun_bam_jav_fre_mly_jpn_tml_kor_spa_krd_cic_eng_tag_slo_amh_mao_cnt_bos_bem_prs_heb_rom_bul_nor_dut_qcu_glc_lit_cze_akn_owc_rus_hau_ger_sun_arw_dyu_urd_swt_ind_tha_gam_knd_swa_tsw_aze_pol_pan_uzb_yor_vie_amr_fbf_moo_dgb	0.222528863060383	0.525087378897949	0.600772033842943
407	mlt_bos_ses_ctl_chh_hau_anl_afr_aze_uzb_dyu_tag_cic_prs_rom_bsq_hin_wly_ven_cnt_spa_svk_yor_krd_akn_guj_est_moo_ewe_fin_ukr_aeg_geo_alb_ita_mcd_rus_amr_sod_arw_hun_bem_jav_lat_sun_jpn_tml_kor_fre_dut_zul_swe_ind_pan_amh_mao_mnd_por_xho_urd_gam_pol_bul_scr_ben_qcu_grk_mol_cze_tsn_tig_glc_sid_lit_bat_ger_tsw_slo_swt_mly_tha_owc_knd_igb_fbf_tur_eng_nor_azi_bam_vie_heb_lda_dgb_swa	-1.37785378278749	-3.46320146994578	0.000808698130677451
408	hau_svk_cic_rus_anl_amr_mlt_pan_tur_azi_tsw_bat_yor_hin_scr_bsq_alb_sod_xho_mnd_swe_ctl_moo_grk_lda_glc_hun_ewe_swa_fin_cze_wly_geo_ita_krd_lat_nor_amh_sid_bos_est_zul_mly_urd_jav_jpn_tml_kor_por_spa_bem_pol_ind_mol_owc_tag_cnt_rom_swt_ukr_chh_lit_guj_eng_mcd_qcu_slo_prs_fre_dgb_aeg_arw_tig_dut_mao_bul_bam_afr_akn_sun_tha_gam_knd_ses_dyu_aze_ger_ben_uzb_igb_vie_heb_ven_tsn_fbf	0.0656917867449786	0.154593773519052	0.877476586880758
409	gam_ctl_zul_mcd_owc_heb_anl_alb_azi_tur_swt_tag_igb_mol_glc_bsq_fre_amr_fbf_mnd_ben_por_ewe_cze_akn_rus_est_lda_bam_fin_afr_tig_geo_lit_arw_bul_urd_sid_sod_ukr_hun_yor_mly_grk_jav_jpn_tml_kor_swe_krd_tsw_scr_sun_nor_mlt_mao_cnt_hin_bem_ita_chh_pan_prs_slo_svk_qcu_rom_ger_dut_tsn_wly_guj_aeg_spa_ind_lat_ses_eng_ven_bat_tha_hau_knd_dyu_cic_uzb_pol_bos_aze_dgb_vie_amh_swa_moo_xho	-0.127311827869355	-0.300382473470396	0.764555875876023
410	anl_spa_igb_ctl_aeg_sod_tig_krd_uzb_aze_swa_jav_fbf_ben_rus_bsq_guj_owc_moo_cnt_bos_alb_ses_ger_ewe_ukr_fin_tsw_zul_est_urd_amh_geo_nor_por_lat_dut_hau_amr_grk_hun_swt_mao_slo_ind_jpn_knd_kor_mol_glc_akn_afr_bat_swe_gam_sun_mnd_svk_bam_rom_chh_pol_hin_scr_fre_qcu_arw_pan_prs_tsn_sid_eng_wly_bul_tag_mcd_lda_ita_cic_mly_tha_heb_tml_xho_yor_azi_cze_lit_tur_dgb_vie_mlt_bem_dyu_ven	-1.27886781965277	-3.17539998069298	0.00202999338809621
411	amr_arw_swa_fre_heb_anl_sod_pol_azi_tur_ses_bat_bem_afr_por_bsq_swe_gam_dyu_mnd_krd_ctl_ven_grk_tsw_bos_fin_moo_akn_est_ita_wly_geo_mol_glc_lat_lit_mlt_hau_eng_hun_fbf_sun_urd_ind_jpn_knd_kor_hin_dut_yor_alb_mly_rus_tig_tag_cnt_mcd_cic_ger_sid_scr_guj_spa_nor_qcu_slo_cze_pan_bam_aeg_svk_chh_ukr_mao_ben_swt_rom_igb_jav_tha_amh_tml_dgb_tsn_uzb_prs_bul_aze_zul_vie_owc_ewe_xho_lda	0.280645447418948	0.660581285934467	0.510513843515898
412	owc_alb_cic_ctl_anl_heb_chh_pan_uzb_azi_ven_mao_yor_rom_bos_bsq_grk_mlt_swa_cnt_lit_svk_ewe_scr_tsn_cze_est_fbf_dyu_fin_nor_aeg_geo_mcd_krd_fre_ukr_tig_gam_mol_hun_dgb_mly_urd_bat_jpn_tml_kor_swe_guj_igb_eng_sun_ita_hau_tag_mnd_afr_swt_hin_sid_dut_prs_ger_ben_qcu_glc_por_arw_akn_amh_rus_sod_slo_ind_spa_bam_lat_zul_jav_tha_wly_knd_bem_moo_aze_bul_pol_tur_lda_vie_amr_ses_xho_tsw	0.390572950423376	0.91929101285951	0.360321621201659
413	aeg_krd_fbf_mcd_amh_amr_mlt_dut_aze_azi_yor_bat_akn_prs_swe_bsq_svk_owc_zul_cnt_grk_pan_ven_glc_cic_spa_fin_tsn_ewe_est_rus_tig_geo_cze_slo_ukr_nor_wly_anl_guj_hun_tsw_mao_eng_mly_jpn_knd_kor_alb_urd_moo_ger_sun_ctl_gam_ind_mnd_ben_ses_bos_chh_ita_pol_fre_afr_qcu_lat_por_rom_xho_sid_mol_hau_bul_jav_scr_bam_hin_lda_tag_tha_heb_tml_igb_dyu_tur_lit_arw_uzb_dgb_vie_sod_swa_bem_swt	-1.30446227323337	-3.24177209352782	0.00164950080978039
414	sod_prs_lda_glc_sid_owc_amr_pan_aze_azi_ven_jav_cic_rus_bul_bsq_ukr_tig_akn_mnd_alb_ita_fbf_ger_xho_urd_hun_ewe_dyu_est_slo_anl_geo_mcd_mol_nor_afr_amh_aeg_rom_fin_yor_sun_swe_tag_jpn_knd_kor_eng_lit_ses_arw_mao_grk_chh_bat_cnt_ben_swa_fre_gam_pol_por_bos_lat_qcu_krd_spa_svk_zul_wly_hin_heb_guj_mly_cze_bem_scr_bam_ind_tha_mlt_tml_moo_igb_tur_ctl_dut_uzb_swt_vie_hau_tsw_dgb_tsn	-0.653560106137707	-1.56533586940001	0.120900684725858
415	sod_ger_lda_ita_chh_hau_gam_mcd_tur_uzb_zul_mly_ses_mol_por_bsq_svk_mlt_ven_mnd_eng_lit_ewe_grk_moo_dut_hun_dyu_bem_fin_ukr_owc_geo_rus_prs_lat_cze_wly_amh_guj_est_dgb_jav_alb_mao_jpn_knd_kor_afr_glc_fbf_krd_sun_slo_tig_ind_cnt_bul_xho_swe_anl_spa_ben_ctl_rom_qcu_scr_urd_nor_yor_heb_hin_amr_arw_tag_pan_swt_fre_akn_bat_tha_sid_tml_bam_igb_azi_pol_bos_aze_tsw_vie_aeg_tsn_swa_cic	0.310942415220515	0.73294791846706	0.465433630171875
416	chh_grk_akn_urd_owc_anl_mlt_por_aze_tur_yor_sun_igb_pan_guj_bsq_hin_amr_dgb_cnt_ita_lat_lda_ukr_tsn_mol_est_swa_tsw_hun_mcd_sod_geo_eng_svk_krd_ger_aeg_tig_spa_fin_dyu_jav_bos_mao_jpn_knd_kor_rom_nor_bem_scr_mly_ben_sid_bat_mnd_swe_swt_pol_hau_ctl_glc_slo_fre_qcu_bul_prs_afr_ses_gam_rus_heb_cze_ind_lit_ven_dut_fbf_tag_tha_wly_tml_xho_cic_uzb_alb_arw_azi_zul_vie_amh_bam_moo_ewe	-0.411429985038241	-0.975508637600487	0.331838658682233
417	chh_cze_bem_pan_hau_gam_amh_glc_aze_uzb_swt_jav_tsw_arw_spa_bsq_scr_mlt_dyu_mnd_mol_mcd_ven_urd_dgb_rus_fin_ses_bam_hun_grk_anl_geo_alb_eng_lat_ben_tig_owc_ger_est_lda_ind_bul_mly_jpn_tml_kor_lit_bos_swa_afr_tag_hin_heb_mao_cnt_prs_cic_ctl_sod_por_ukr_slo_svk_qcu_guj_fre_pol_akn_sid_rom_wly_nor_bat_krd_xho_swe_tsn_sun_tha_aeg_knd_moo_ewe_azi_ita_dut_tur_yor_vie_amr_igb_fbf_zul	-0.49225322489411	-1.17170894223875	0.244307005888859
418	chh_slo_tsw_spa_owc_mlt_tig_krd_uzb_azi_swa_tag_swt_ita_rom_bsq_mol_amr_moo_cnt_pan_fre_akn_ger_ven_bos_est_yor_igb_fin_rus_gam_geo_lit_glc_ben_alb_heb_aeg_hin_hun_bem_sun_cze_ind_jpn_knd_kor_swe_dut_bam_prs_jav_mcd_hau_mly_mnd_urd_fbf_nor_anl_guj_svk_ukr_por_qcu_arw_afr_eng_zul_amh_pol_sod_bul_bat_ctl_lda_grk_ses_mao_tha_sid_tml_cic_dgb_aze_lat_scr_tur_xho_vie_wly_tsn_ewe_dyu	-0.25735631067947	-0.609242168014446	0.543849424339667
419	gam_mcd_ven_guj_sod_chh_sid_pan_tur_aze_ses_mly_lda_ctl_bos_bsq_nor_amh_cic_cnt_cze_prs_dgb_svk_tsw_alb_hun_igb_tsn_fin_arw_aeg_geo_glc_scr_fre_mol_amr_heb_rus_est_moo_sun_rom_mao_jpn_knd_kor_swe_grk_swt_lit_tag_urd_wly_ind_mnd_krd_yor_bul_tig_ben_eng_ger_ukr_qcu_ita_hin_pol_zul_hau_dut_owc_afr_jav_slo_xho_lat_bem_bat_tha_mlt_tml_bam_ewe_azi_por_spa_uzb_swa_vie_anl_dyu_akn_fbf	-0.205903062944262	-0.486877241654661	0.627490862161883
420	sid_pol_swa_eng_gam_wly_amh_rom_uzb_aze_fbf_jav_xho_spa_pan_bsq_urd_heb_dgb_cnt_arw_glc_bam_cze_ses_ger_hun_ven_akn_fin_rus_aeg_geo_scr_swe_fre_ben_amr_owc_hin_est_yor_mao_mol_mly_jpn_tml_kor_bos_ukr_bem_svk_sun_lit_sod_ind_mnd_bul_ewe_prs_anl_dut_nor_mcd_ita_qcu_slo_ctl_afr_moo_hau_krd_chh_grk_bat_guj_tsn_lat_igb_tag_tha_tig_knd_lda_swt_azi_por_alb_tur_cic_vie_mlt_dyu_tsw_zul	-0.0273117040772969	-0.0644588704445133	0.94874320738011
421	sod_pol_cic_mol_mlt_wly_owc_pan_tur_uzb_tsw_mao_tsn_eng_guj_bsq_ctl_hau_ven_cnt_nor_dut_swt_spa_dyu_ita_hun_yor_ewe_fin_mcd_chh_geo_rus_krd_por_ben_heb_aeg_svk_est_swa_sun_ukr_ind_jpn_knd_kor_prs_glc_xho_bul_tag_slo_gam_mly_mnd_fre_bam_lat_amh_afr_ger_rom_grk_qcu_bos_scr_hin_bem_amr_alb_sid_swe_jav_lit_dgb_cze_igb_bat_tha_tig_tml_fbf_akn_aze_arw_urd_azi_lda_vie_anl_ses_zul_moo	-0.0672672177916701	-0.158585954349333	0.874338958759042
422	chh_fre_dgb_rom_tig_sod_amr_bul_azi_aze_swt_mly_ses_ctl_bos_bsq_grk_amh_dyu_mnd_cze_dut_swa_hin_tsw_ukr_fin_fbf_bam_est_eng_mlt_geo_scr_svk_nor_lat_wly_heb_krd_hun_tsn_ind_pol_sun_jpn_tml_kor_guj_arw_lda_ger_bat_slo_sid_mao_cnt_por_akn_spa_anl_pan_afr_alb_ben_qcu_prs_rus_mol_zul_owc_mcd_aeg_ita_jav_swe_bem_glc_cic_tag_tha_gam_knd_ven_xho_tur_lit_urd_uzb_igb_vie_hau_moo_yor_ewe	-0.0720160738522474	-0.169734430617112	0.865587669141189
423	hau_guj_akn_ctl_gam_chh_sod_mcd_tur_azi_moo_tag_ven_grk_lit_bsq_spa_amr_xho_mnd_pol_dut_igb_alb_ses_ita_fin_tsw_tsn_est_mol_sid_geo_bos_slo_rus_rom_mlt_aeg_swe_hun_yor_mly_fre_jav_jpn_tml_kor_scr_ger_zul_lat_mao_bul_tig_ind_cnt_glc_swa_svk_wly_arw_krd_cze_pan_qcu_prs_por_ukr_dgb_heb_eng_owc_hin_sun_afr_bam_nor_bem_bat_tha_amh_knd_lda_swt_aze_ben_urd_uzb_ewe_vie_anl_cic_fbf_dyu	-0.734785364798262	-1.76965905918944	0.0800616406019247
424	sod_pan_yor_swe_wly_gam_heb_nor_tur_aze_zul_mly_dyu_glc_por_bsq_spa_sid_swa_mnd_prs_pol_cic_ctl_lda_ukr_fin_ewe_tsw_hun_grk_hau_geo_mcd_lit_arw_afr_chh_tig_bos_est_bem_mao_urd_sun_jpn_knd_kor_ger_svk_ses_rom_jav_rus_amr_tag_cnt_ita_moo_mol_anl_fre_krd_slo_guj_qcu_cze_scr_bul_xho_owc_eng_aeg_lat_ind_ben_ven_hin_swt_bat_tha_amh_tml_fbf_bam_uzb_dut_alb_azi_dgb_vie_mlt_akn_igb_tsn	0.216113651722079	0.509400641436148	0.611678040219819
425	mlt_pol_dyu_mol_anl_amh_wly_bos_azi_aze_cic_tag_bem_mcd_scr_bsq_rus_aeg_moo_mnd_pan_lit_yor_ukr_zul_svk_est_ven_swt_hun_swe_owc_geo_slo_prs_guj_bul_gam_amr_eng_fin_tsn_ind_dut_mao_jpn_knd_kor_nor_glc_ewe_por_bat_afr_chh_jav_cnt_ita_lda_urd_hau_lat_arw_alb_ger_qcu_cze_krd_ben_tsw_sid_grk_heb_hin_sun_fre_igb_rom_akn_mly_tha_sod_tml_xho_bam_uzb_ctl_spa_tur_ses_vie_tig_dgb_fbf_swa	-0.0266892046633467	-0.0628074938982751	0.950054591693579
426	hau_alb_bem_slo_anl_tig_chh_cze_tur_aze_ewe_tag_akn_rom_lit_bsq_mcd_heb_dgb_cnt_dut_mol_swa_krd_yor_pan_fin_zul_fbf_est_svk_amr_geo_ben_arw_swe_eng_sid_owc_bul_hun_swt_mly_afr_sun_jpn_tml_kor_hin_lat_moo_grk_ind_nor_mlt_jav_mnd_ukr_xho_scr_sod_guj_glc_spa_ger_qcu_pol_ctl_prs_dyu_wly_fre_gam_ita_mao_rus_tsw_urd_igb_bat_tha_amh_knd_ses_ven_uzb_bos_por_azi_bam_vie_aeg_tsn_lda_cic	-0.199532395467649	-0.471174325106787	0.638619651363973
427	anl_afr_lda_ukr_hau_gam_sod_dut_azi_uzb_swt_mly_cic_hin_rom_bsq_guj_sid_bem_mnd_ben_por_tsn_mcd_dgb_mol_est_igb_dyu_fin_krd_aeg_geo_glc_eng_ger_slo_amh_chh_alb_hun_moo_sun_urd_jav_jpn_tml_kor_prs_spa_swa_svk_ind_nor_wly_bat_cnt_pol_yor_fre_owc_bos_bul_grk_arw_qcu_rus_lit_scr_ses_amr_pan_heb_swe_tag_ita_fbf_ctl_tsw_mao_tha_tig_knd_xho_zul_aze_cze_lat_tur_ewe_vie_mlt_bam_akn_ven	-0.45906485128988	-1.09205244070238	0.277631032565318
428	aeg_alb_igb_svk_amr_gam_owc_bos_uzb_aze_cic_jav_akn_swe_guj_bsq_dut_hau_dgb_mnd_ctl_urd_swa_ukr_dyu_glc_est_ses_tsw_hun_spa_heb_geo_eng_slo_arw_lat_tig_sid_hin_fin_swt_mao_krd_mly_jpn_knd_kor_prs_grk_xho_mol_sun_mcd_mlt_tag_cnt_ita_bam_lit_amh_rom_scr_fre_pol_qcu_pan_cze_rus_ven_anl_ben_chh_bul_ind_por_yor_nor_bem_bat_tha_wly_tml_lda_tsn_azi_ger_afr_tur_zul_vie_sod_moo_fbf_ewe	-0.121573237154573	-0.286660198101785	0.775010175388517
429	hau_lat_cic_eng_amh_sod_owc_lit_aze_azi_swt_ind_dyu_swe_ctl_bsq_hin_sid_akn_mnd_por_urd_fbf_arw_ewe_mcd_fin_tsw_bam_hun_ben_mlt_geo_fre_mol_guj_svk_anl_wly_ita_est_zul_sun_dut_mao_jpn_knd_kor_ukr_krd_yor_nor_jav_bul_amr_bat_cnt_rom_bem_pan_chh_grk_pol_alb_ger_qcu_slo_rus_cze_moo_heb_glc_gam_afr_mly_spa_igb_bos_ses_tag_tha_aeg_tml_ven_lda_tur_prs_scr_uzb_swa_vie_tig_xho_tsn_dgb	-0.372250704987568	-0.881870734225987	0.380120333354821
430	wly_afr_ewe_mol_mlt_amr_sod_bul_azi_uzb_dyu_jav_fbf_bos_pan_bsq_swe_heb_dgb_cnt_krd_glc_zul_guj_swt_por_fin_lda_tsw_est_urd_hau_geo_slo_ctl_hin_scr_aeg_sid_mcd_hun_xho_mao_eng_mly_jpn_tml_kor_lat_prs_cic_dut_bat_lit_owc_sun_mnd_cze_moo_ben_amh_rus_ukr_arw_alb_qcu_svk_grk_rom_tsn_anl_ger_chh_ita_tag_nor_bam_pol_ven_ind_tha_tig_knd_akn_igb_tur_spa_fre_aze_swa_vie_gam_ses_yor_bem	-0.406702747430099	-0.965020078433807	0.337037467339006
431	amh_spa_fbf_pol_chh_tig_amr_swe_uzb_tur_lda_sun_yor_bos_alb_bsq_ctl_wly_igb_mnd_lit_scr_bem_rom_ewe_krd_fin_bam_dyu_est_ben_gam_geo_por_guj_dut_pan_sod_owc_urd_hun_ven_jav_prs_tag_jpn_tml_kor_lat_mcd_xho_mol_mly_cze_anl_ind_cnt_eng_cic_afr_heb_bul_grk_svk_glc_qcu_rus_fre_ger_swt_aeg_ukr_sid_slo_bat_arw_swa_nor_akn_mao_tha_hau_knd_ses_zul_azi_ita_hin_aze_tsn_vie_mlt_dgb_moo_tsw	-0.256761985267887	-0.607640803261656	0.54490665957772
432	anl_cze_dyu_glc_tig_aeg_chh_eng_azi_uzb_ewe_mly_zul_pan_lit_bsq_lat_hau_cic_mnd_ukr_ita_moo_rus_igb_alb_hun_tsn_xho_est_dut_sod_geo_urd_slo_nor_bos_owc_mlt_guj_fin_dgb_bat_svk_sun_jpn_knd_kor_ctl_scr_fbf_ben_ind_swe_amr_jav_cnt_spa_bem_arw_heb_bul_fre_por_pol_qcu_hin_ger_krd_swa_amh_afr_sid_grk_mao_mol_ses_prs_ven_tag_tha_gam_tml_swt_lda_aze_rom_mcd_tur_yor_vie_wly_bam_akn_tsw	-0.232059268122204	-0.548153180788867	0.584900107792665
433	mlt_dut_bem_eng_heb_amr_amh_ita_aze_azi_moo_ind_cic_svk_ctl_bsq_glc_sid_dgb_cnt_bul_rus_dyu_lit_tsw_slo_est_akn_ewe_hun_alb_gam_geo_por_rom_lat_arw_wly_anl_swe_fin_fbf_mly_guj_jav_jpn_tml_kor_ukr_mcd_xho_cze_mao_spa_tig_sun_mnd_ben_lda_nor_hau_fre_urd_grk_pol_qcu_mol_scr_bos_yor_aeg_afr_sod_hin_tag_ger_ven_pan_zul_bat_tha_chh_knd_ses_igb_tur_krd_prs_uzb_bam_vie_owc_swa_swt_tsn	0.43571564259538	1.02739432077238	0.306899604046935
434	amr_bul_tsn_urd_heb_sod_amh_cze_uzb_tur_fbf_ind_igb_grk_eng_bsq_mol_mlt_dyu_cnt_mcd_prs_ewe_rus_cic_hin_est_bam_swa_hun_scr_gam_geo_slo_ctl_ger_pol_hau_chh_lit_fin_lda_mly_por_sun_jpn_tml_kor_glc_ukr_ses_arw_jav_rom_sid_mao_mnd_guj_xho_alb_wly_pan_fre_krd_ita_qcu_lat_dut_ben_dgb_anl_bos_aeg_swe_tag_afr_yor_svk_zul_bat_tha_tig_knd_moo_swt_aze_nor_spa_azi_tsw_vie_owc_akn_ven_bem	0.231762335379077	0.545059003931255	0.587017719175122
435	anl_swe_fbf_arw_sod_chh_aeg_dut_tur_uzb_dgb_jav_tsw_guj_pol_bsq_hin_amr_ven_cnt_por_cze_cic_ctl_bam_rom_est_ewe_akn_fin_krd_sid_geo_afr_lit_ger_lat_wly_gam_eng_hun_dyu_tag_prs_mly_jpn_knd_kor_ben_slo_tsn_pan_mao_rus_mlt_sun_mnd_nor_lda_glc_owc_ita_fre_urd_alb_qcu_grk_svk_ukr_moo_tig_scr_amh_mcd_ind_spa_ses_bos_swt_bat_tha_hau_tml_bem_igb_azi_mol_bul_aze_xho_vie_heb_swa_zul_yor	-0.750946052068269	-1.81039021386631	0.0734646577682529
436	sid_eng_bam_urd_amh_wly_sod_lat_uzb_aze_tsw_mly_ven_krd_guj_bsq_ukr_tig_lda_mnd_spa_svk_moo_afr_tsn_por_hun_zul_xho_est_bul_chh_geo_scr_ita_glc_mcd_aeg_anl_nor_fin_dyu_tag_dut_sun_jpn_knd_kor_ger_bos_akn_ben_ind_pan_gam_bat_cnt_lit_igb_ctl_hau_slo_fre_mol_arw_qcu_pol_cze_alb_yor_mlt_swe_heb_rus_mao_rom_swt_grk_fbf_jav_tha_owc_tml_ses_dgb_tur_prs_hin_azi_bem_vie_amr_cic_swa_ewe	-0.210193682190999	-0.496717612801269	0.62056032814897
437	chh_ben_lda_svk_tig_mlt_wly_mcd_tur_azi_xho_bat_akn_arw_afr_bsq_urd_amr_bam_cnt_cze_mol_yor_ukr_bem_prs_est_tsw_ven_hun_lit_heb_geo_swe_ger_glc_por_hau_amh_krd_fin_dyu_ind_bul_tag_jpn_tml_kor_fre_eng_swa_pan_sun_slo_owc_jav_mnd_spa_cic_dut_sod_rus_lat_ctl_nor_qcu_pol_scr_alb_zul_aeg_rom_anl_guj_mly_hin_tsn_bos_igb_mao_tha_gam_knd_fbf_ewe_uzb_grk_ita_aze_swt_vie_sid_moo_ses_dgb	0.402238128976496	0.948766030813955	0.345198575572132
438	sod_dut_ewe_urd_chh_owc_heb_arw_tur_aze_bam_mao_ven_nor_swe_bsq_grk_wly_swa_cnt_glc_rus_moo_lit_zul_hin_fin_tsw_igb_hun_mol_anl_geo_ita_krd_guj_pan_aeg_hau_svk_est_dyu_ind_por_mly_jpn_tml_kor_fre_prs_xho_spa_tag_eng_amh_sun_mnd_bul_swt_lat_gam_bos_afr_scr_ben_qcu_ukr_ctl_pol_dgb_tig_slo_mlt_rom_jav_mcd_akn_alb_lda_bat_tha_amr_knd_fbf_yor_azi_cze_ger_uzb_cic_vie_sid_bem_tsn_ses	-0.825112337501194	-1.9909895563871	0.0494166609096638
439	sid_nor_ven_pan_aeg_anl_owc_cze_aze_tur_moo_jav_xho_prs_afr_bsq_spa_chh_igb_mnd_arw_mol_swa_krd_ewe_svk_est_akn_yor_hun_hin_mlt_geo_lit_ctl_fre_glc_tig_heb_dut_fin_fbf_mly_bos_sun_jpn_tml_kor_pol_urd_bam_ger_bat_ita_wly_ind_cnt_eng_cic_ben_hau_ukr_guj_alb_bul_qcu_por_scr_rom_bem_amh_grk_amr_swe_mao_lat_dgb_slo_zul_tag_tha_gam_knd_swt_dyu_azi_mcd_rus_uzb_lda_vie_sod_tsw_ses_tsn	-0.19471017955212	-0.45966588545393	0.6468288196087
440	aeg_mol_yor_ger_gam_hau_amh_pan_tur_aze_bem_mao_tsw_slo_dut_bsq_nor_chh_dgb_mnd_pol_lat_ven_ita_cic_arw_est_tsn_lda_hun_swe_sid_geo_rom_ben_ukr_mcd_wly_tig_afr_fin_moo_sun_eng_ind_jpn_tml_kor_grk_bul_swt_ctl_mly_krd_mlt_bat_cnt_urd_zul_hin_amr_scr_por_bos_spa_qcu_svk_fre_guj_xho_sod_rus_heb_prs_jav_alb_fbf_cze_igb_tag_tha_anl_knd_dyu_ewe_uzb_lit_glc_azi_swa_vie_owc_akn_bam_ses	-0.608770830520778	-1.45373024565005	0.149387482596213
441	gam_cze_yor_swe_mlt_sid_tig_bos_azi_tur_ewe_mly_ven_guj_alb_bsq_rom_chh_swt_cnt_mcd_nor_cic_hin_ses_scr_est_zul_bem_fin_bul_owc_geo_svk_lat_ctl_slo_heb_amr_lit_hun_lda_ind_prs_bat_jpn_knd_kor_pol_fre_xho_afr_jav_grk_anl_mao_mnd_glc_bam_ger_sod_pan_mol_por_spa_qcu_arw_urd_ukr_dyu_aeg_ben_hau_krd_sun_eng_moo_rus_igb_tag_tha_wly_tml_dgb_akn_uzb_ita_dut_aze_tsw_vie_amh_swa_tsn_fbf	0.448715704682931	1.05827777716799	0.292669869196653
442	heb_dut_ses_grk_amh_aeg_sid_arw_tur_aze_swt_mly_akn_swe_slo_bsq_ger_mlt_dgb_mnd_alb_mol_dyu_eng_fbf_por_est_bam_swa_fin_spa_chh_geo_ukr_urd_bul_guj_hau_amr_bos_hun_ven_tag_prs_ind_jpn_tml_kor_hin_rom_yor_scr_jav_afr_gam_bat_cnt_pan_cic_ita_tig_mcd_ben_glc_nor_qcu_fre_pol_svk_bem_owc_ctl_sod_rus_mao_lit_moo_krd_ewe_sun_tha_wly_knd_lda_igb_uzb_cze_lat_azi_tsw_vie_anl_tsn_xho_zul	-0.453867921010444	-1.07701324705131	0.284260206803096
443	anl_krd_yor_lit_sod_gam_heb_swe_aze_uzb_akn_bat_ven_eng_bul_bsq_por_wly_cic_cnt_ukr_guj_bem_cze_dyu_grk_fin_ses_moo_est_prs_hau_geo_mcd_slo_mol_ctl_owc_sid_svk_hun_bam_jav_alb_mao_jpn_knd_kor_scr_pol_dgb_ita_sun_spa_amh_tag_mnd_lat_igb_rus_tig_pan_glc_ger_arw_qcu_nor_bos_rom_xho_amr_fre_mlt_urd_ind_hin_fbf_afr_lda_mly_tha_chh_tml_zul_tsw_azi_ben_dut_tur_swa_vie_aeg_tsn_ewe_swt	-0.558388445600295	-1.33126751621181	0.186355217987785
444	wly_bul_xho_ger_sod_aeg_heb_afr_azi_tur_tsw_bat_dgb_arw_urd_bsq_lit_tig_moo_mnd_grk_nor_cic_fre_ses_rom_est_bem_tsn_fin_cze_hau_geo_alb_mcd_scr_ukr_sid_gam_ben_hun_swa_jav_pol_mly_jpn_tml_kor_bos_krd_ewe_por_sun_slo_amh_ind_cnt_spa_swt_ita_amr_guj_hin_pan_prs_qcu_svk_eng_lat_lda_owc_swe_chh_dut_tag_rus_zul_glc_fbf_mao_tha_anl_knd_igb_akn_aze_ctl_mol_uzb_ven_vie_mlt_dyu_bam_yor	-0.919992985103258	-2.23393365811702	0.0278841200262143
445	amr_scr_tsw_pol_tig_sod_mlt_mcd_azi_tur_tsn_mly_ven_por_ukr_bsq_bul_amh_bam_mnd_mol_urd_swa_ita_fbf_rom_est_dgb_yor_fin_svk_wly_geo_eng_arw_alb_lat_aeg_anl_hin_hun_swt_ind_afr_tag_jpn_knd_kor_slo_lit_zul_glc_bat_fre_sid_jav_cnt_rus_akn_bos_gam_guj_ger_nor_cze_qcu_dut_pan_swe_ses_hau_prs_heb_ctl_mao_grk_igb_ben_ewe_sun_tha_owc_tml_bem_cic_aze_spa_krd_uzb_lda_vie_chh_dyu_moo_xho	-0.636813359327866	-1.52434879664539	0.130815099120728
446	tig_swe_ses_prs_gam_owc_anl_urd_tur_azi_dgb_bat_ven_slo_ita_bsq_mol_hau_swt_mnd_arw_por_bem_guj_moo_fre_est_igb_tsw_fin_lit_sod_geo_ukr_rom_hin_cze_sid_heb_pan_hun_fbf_jav_rus_sun_jpn_tml_kor_nor_scr_zul_glc_ind_afr_aeg_tag_cnt_svk_swa_ctl_wly_spa_ben_dut_mcd_qcu_lat_alb_bul_lda_amr_eng_chh_bos_mao_grk_ewe_krd_dyu_mly_tha_amh_knd_bam_xho_uzb_ger_pol_aze_tsn_vie_mlt_akn_cic_yor	-0.531318207293223	-1.2665316648242	0.208485785850333
447	sid_nor_dgb_pan_amr_gam_anl_urd_aze_azi_tsn_jav_moo_ita_guj_bsq_dut_chh_bam_cnt_ukr_lit_ven_alb_zul_fre_est_dyu_swt_fin_mol_mlt_geo_ben_pol_ctl_swe_tig_aeg_scr_hun_xho_tag_svk_bat_jpn_knd_kor_afr_bos_swa_hin_mly_lat_sod_mao_mnd_slo_cic_eng_amh_prs_cze_por_rus_qcu_grk_glc_bul_yor_wly_arw_heb_spa_sun_mcd_ewe_ger_fbf_ind_tha_owc_tml_akn_bem_uzb_krd_rom_tur_lda_vie_hau_tsw_igb_ses	-0.244075850327619	-0.577425521533851	0.565047358105255
448	sod_scr_dyu_dut_amh_anl_heb_slo_tur_azi_yor_tag_ewe_pan_por_bsq_mcd_mlt_swt_cnt_pol_rom_dgb_lat_ses_ukr_fin_xho_tsn_est_rus_gam_geo_svk_prs_arw_guj_owc_sid_hin_hun_lda_bat_bos_mly_jpn_tml_kor_glc_fre_bam_urd_mao_mol_wly_jav_mnd_ctl_fbf_krd_hau_eng_ita_bul_afr_qcu_swe_ben_grk_akn_amr_lit_tig_nor_sun_spa_cic_cze_igb_ind_tha_chh_knd_tsw_ven_uzb_ger_alb_aze_bem_vie_aeg_moo_swa_zul	0.103777372880952	0.244480991504993	0.807396910480876
449	heb_pan_dgb_por_owc_hau_tig_urd_aze_azi_zul_sun_ses_guj_dut_bsq_swe_mlt_yor_mnd_nor_prs_dyu_mcd_ewe_grk_hun_igb_moo_fin_bul_amr_geo_arw_eng_hin_bos_aeg_anl_ben_est_bam_jav_glc_tag_jpn_tml_kor_lat_ita_lda_alb_mly_afr_amh_ind_cnt_slo_fbf_lit_gam_spa_krd_fre_ctl_qcu_ukr_svk_mol_akn_chh_cze_wly_rom_mao_ger_tsn_rus_cic_bat_tha_sid_knd_xho_ven_uzb_scr_pol_tur_bem_vie_sod_swa_swt_tsw	-0.571399370778484	-1.36153093099027	0.176635422376362
450	gam_cze_swa_grk_wly_anl_aeg_krd_uzb_tur_igb_sun_akn_mol_urd_bsq_spa_heb_moo_mnd_nor_dut_dyu_alb_cic_guj_fin_yor_tsw_hun_svk_tig_geo_swe_hin_scr_lat_owc_chh_ben_est_ewe_tag_ukr_ind_jpn_knd_kor_bos_bul_lda_fre_mly_ger_amr_jav_cnt_rus_swt_ita_amh_afr_arw_pan_lit_qcu_rom_pol_por_ven_hau_prs_sid_slo_mao_eng_dgb_glc_zul_bat_tha_mlt_tml_ses_bem_azi_mcd_ctl_aze_bam_vie_sod_xho_tsn_fbf	-0.923326145296868	-2.24211342292801	0.0273310645078877
451	aeg_afr_tsn_arw_amr_gam_tig_hin_azi_tur_lda_mly_cic_bul_pol_bsq_pan_anl_zul_cnt_rom_rus_tsw_nor_dgb_ukr_est_akn_moo_hun_bos_amh_geo_krd_ctl_prs_scr_mlt_chh_ben_fin_yor_jav_svk_bat_jpn_tml_kor_eng_slo_dyu_swe_ind_mol_sid_tag_mnd_alb_ewe_ita_sod_mcd_lit_dut_urd_qcu_guj_grk_ger_xho_wly_cze_heb_lat_mao_fre_bem_spa_swa_sun_tha_hau_knd_bam_ven_aze_por_glc_uzb_igb_vie_owc_ses_swt_fbf	-0.486183734691386	-1.1559731742632	0.250653182971152
452	wly_bul_cic_scr_chh_owc_gam_pan_azi_aze_xho_sun_tsw_ben_svk_bsq_rus_amh_tsn_cnt_ger_cze_akn_dut_ewe_mol_est_zul_moo_hun_slo_tig_geo_eng_pol_lat_alb_sod_amr_spa_fin_bem_ind_ukr_mly_jpn_knd_kor_afr_swe_dgb_rom_tag_prs_aeg_mao_mnd_guj_swa_ita_sid_mcd_por_arw_glc_qcu_hin_bos_lit_bam_mlt_grk_anl_ctl_jav_urd_dyu_fre_swt_bat_tha_heb_tml_ven_yor_uzb_krd_nor_tur_igb_vie_hau_ses_lda_fbf	0.026817798900737	0.0631938208659345	0.949747790867989
453	hau_lit_cic_ben_aeg_amh_owc_fre_uzb_azi_swt_sun_zul_arw_afr_bsq_swe_chh_dgb_mnd_krd_slo_bem_scr_xho_prs_est_swa_bam_hun_pol_gam_geo_por_lat_bos_rom_heb_sid_svk_fin_fbf_bat_grk_ind_jpn_tml_kor_ukr_rus_ses_pan_jav_ita_anl_mly_cnt_cze_tsw_eng_mlt_ctl_urd_ger_spa_qcu_guj_mcd_bul_igb_sod_alb_amr_mol_mao_glc_dyu_hin_lda_tag_tha_wly_knd_moo_ven_aze_nor_dut_tur_yor_vie_tig_tsn_akn_ewe	0.489214255462054	1.154409772499	0.25129002680553
454	amh_mol_swa_krd_heb_amr_hau_lit_tur_azi_tsw_tag_ses_ctl_ger_bsq_glc_mlt_lda_cnt_nor_grk_fbf_ita_bem_eng_fin_zul_xho_est_rus_anl_geo_urd_pan_hin_guj_tig_wly_ben_hun_bam_mao_bul_bat_jpn_tml_kor_cze_prs_igb_por_jav_scr_owc_mly_mnd_dut_akn_bos_sod_mcd_lat_fre_svk_qcu_arw_afr_ukr_dgb_chh_slo_sid_swe_sun_spa_swt_alb_yor_ind_tha_gam_knd_ewe_cic_aze_pol_rom_uzb_tsn_vie_aeg_moo_dyu_ven	-0.619353367330001	-1.4815424756099	0.141842447793243
455	chh_ukr_dyu_spa_heb_wly_gam_mcd_uzb_azi_lda_mly_tsn_rom_grk_bsq_arw_mlt_igb_cnt_svk_pol_bam_ctl_akn_bul_est_bem_tsw_hun_hin_anl_geo_mol_prs_lat_urd_owc_aeg_alb_fin_xho_ind_glc_tag_jpn_tml_kor_pan_slo_yor_rus_sun_lit_sod_jav_mnd_guj_swt_ben_amh_bos_eng_ita_ger_qcu_afr_krd_nor_fbf_amr_scr_tig_cze_mao_por_swa_dut_ewe_bat_tha_hau_knd_dgb_cic_aze_swe_fre_tur_moo_vie_sid_ven_zul_ses	-0.284099077529219	-0.671592962309851	0.503507711656983
456	sid_alb_fbf_urd_aeg_wly_amr_ita_uzb_tur_cic_sun_tsw_pan_bul_bsq_por_mlt_dgb_cnt_dut_guj_ewe_arw_ses_scr_fin_lda_ven_est_rus_amh_geo_svk_slo_lit_swe_chh_owc_krd_hun_xho_jav_ben_mly_jpn_knd_kor_afr_ctl_yor_glc_bat_bos_heb_mao_mnd_ger_tsn_mol_hau_lat_pol_rom_ukr_qcu_grk_nor_hin_zul_tig_prs_gam_fre_tag_mcd_akn_eng_moo_ind_tha_anl_tml_swt_igb_azi_spa_cze_aze_bam_vie_sod_dyu_bem_swa	0.317838347596835	0.748396063768524	0.456109807550783
457	wly_mcd_fbf_rus_amh_sod_sid_svk_aze_tur_swt_jav_yor_ukr_grk_bsq_alb_anl_bem_cnt_hin_glc_akn_mol_dgb_por_fin_lda_cic_hun_cze_heb_geo_guj_krd_ben_ctl_owc_hau_bos_est_swa_mao_slo_sun_jpn_tml_kor_rom_urd_ses_nor_mly_prs_amr_ind_mnd_ger_tsn_lat_mlt_pol_eng_dut_ita_qcu_spa_afr_lit_zul_gam_pan_aeg_swe_tag_bul_bam_arw_igb_bat_tha_chh_knd_dyu_ewe_azi_fre_scr_uzb_xho_vie_tig_ven_tsw_moo	0.494020515630036	1.16515443468971	0.246936346699409
458	anl_ben_yor_ukr_heb_gam_chh_bul_uzb_tur_tsn_jav_tsw_pan_rom_bsq_ger_sid_dyu_mnd_dut_ctl_swa_ita_xho_grk_est_fbf_lda_fin_cze_hau_geo_spa_por_svk_afr_aeg_sod_eng_hun_zul_bat_krd_sun_jpn_knd_kor_guj_scr_dgb_urd_mao_mol_mlt_ind_cnt_hin_cic_glc_amr_rus_mcd_bos_nor_qcu_lit_prs_arw_swt_amh_pol_tig_lat_tag_fre_bem_swe_igb_mly_tha_owc_tml_moo_ewe_azi_slo_alb_aze_bam_vie_wly_ven_ses_akn	-0.321788160291134	-0.76243468298722	0.44773007385388
459	hau_ctl_xho_eng_anl_tig_wly_svk_tur_azi_yor_mly_swt_lit_mol_bsq_ukr_gam_tsn_mnd_afr_dut_moo_slo_zul_rus_fin_swa_bam_hun_hin_sod_geo_cze_alb_scr_arw_mlt_owc_krd_est_cic_ind_rom_mao_jpn_tml_kor_fre_ben_dgb_ita_sun_lat_aeg_bat_cnt_por_fbf_guj_amh_grk_pan_bul_ger_qcu_pol_urd_glc_akn_heb_bos_amr_mcd_jav_swe_bem_spa_ses_tag_tha_chh_knd_lda_dyu_aze_prs_nor_uzb_igb_vie_sid_ewe_ven_tsw	0.691408921395476	1.6352595518387	0.105375020867291
460	sid_cze_fbf_lit_anl_wly_sod_svk_uzb_tur_ses_ind_ven_bos_pol_bsq_ita_heb_akn_cnt_mol_ctl_cic_dut_ewe_lat_est_igb_bem_hun_mcd_mlt_geo_nor_eng_slo_ger_hau_tig_scr_fin_yor_jav_por_mao_jpn_tml_kor_alb_rom_tsn_afr_sun_pan_aeg_bat_mnd_ben_dgb_urd_chh_arw_swe_glc_krd_qcu_fre_guj_rus_moo_amr_spa_amh_hin_tag_prs_swa_grk_tsw_mly_tha_owc_knd_zul_dyu_aze_bul_ukr_azi_xho_vie_gam_lda_bam_swt	0.158102998791137	0.372197179683463	0.71059283092372
461	gam_scr_cic_eng_heb_tig_chh_fre_aze_tur_dgb_bat_ses_urd_slo_bsq_grk_mlt_ven_cnt_lat_nor_akn_dut_ewe_ukr_est_lda_igb_hun_prs_hau_geo_rom_por_arw_ctl_aeg_amr_bos_fin_bam_mly_pan_jav_jpn_knd_kor_ben_pol_dyu_guj_mao_ger_owc_tag_mnd_cze_bem_lit_sod_svk_swe_krd_mcd_qcu_alb_glc_afr_tsn_wly_bul_amh_hin_ind_rus_fbf_mol_zul_sun_tha_anl_tml_moo_xho_uzb_ita_spa_azi_swt_vie_sid_swa_yor_tsw	-0.304106410662496	-0.720213941023178	0.473199569494473
462	amh_dut_bam_prs_hau_wly_sid_nor_uzb_azi_dyu_jav_igb_spa_urd_bsq_rus_sod_tsn_mnd_ger_pan_moo_cze_tsw_por_hun_fbf_xho_fin_ita_tig_geo_bul_eng_rom_ctl_mlt_heb_arw_est_ses_bat_scr_mao_jpn_knd_kor_guj_svk_yor_krd_mly_mcd_amr_tag_cnt_lat_akn_afr_aeg_fre_ukr_slo_hin_qcu_alb_grk_ben_bem_owc_bos_gam_pol_ind_lit_swt_mol_ven_sun_tha_chh_tml_dgb_cic_aze_glc_swe_tur_ewe_vie_anl_swa_zul_lda	0.317277989082418	0.749227754008795	0.455610881859645
463	sid_fre_swa_bos_aeg_sod_wly_nor_tur_aze_bam_ind_cic_ita_lit_bsq_eng_anl_lda_mnd_slo_krd_fbf_grk_dyu_scr_fin_yor_zul_est_ukr_hau_geo_por_mol_arw_svk_gam_heb_swe_hun_moo_mly_cze_bat_jpn_knd_kor_urd_pan_tsw_afr_jav_prs_mlt_mao_cnt_spa_bem_rom_owc_guj_mcd_lat_ger_qcu_ben_dut_rus_xho_amh_pol_amr_ctl_sun_glc_ewe_bul_ven_tag_tha_chh_tml_akn_swt_azi_alb_hin_uzb_tsn_vie_tig_igb_ses_dgb	0.00303355854239595	0.00713641359599354	0.99432130018637
464	heb_lit_fbf_cze_sid_sod_hau_ben_tur_aze_akn_bat_bem_por_glc_bsq_ctl_mlt_swa_mnd_scr_spa_swt_ita_moo_rus_hun_lda_bam_fin_bos_anl_geo_guj_lat_pol_rom_gam_amh_krd_est_tsw_tag_ukr_mly_jpn_knd_kor_alb_arw_ses_afr_jav_swe_owc_ind_cnt_dut_ewe_slo_aeg_pan_urd_hin_grk_qcu_eng_bul_mol_igb_tig_ger_wly_prs_sun_nor_xho_mcd_dyu_mao_tha_amr_tml_zul_cic_uzb_svk_fre_azi_yor_vie_chh_ven_tsn_dgb	-0.873346027506491	-2.11228501484982	0.0373419177851582
465	heb_hin_tsw_urd_amr_aeg_amh_scr_tur_uzb_cic_mly_dgb_por_pan_bsq_ben_sod_moo_cnt_afr_ger_ewe_grk_fbf_krd_hun_igb_akn_est_bos_owc_geo_lat_cze_ctl_slo_chh_gam_bul_fin_swa_tag_glc_bat_jpn_tml_kor_guj_dut_yor_lit_ind_arw_wly_sun_mnd_swe_bam_spa_tig_ita_ukr_rus_eng_qcu_pol_mcd_nor_lda_hau_rom_mlt_mol_mao_svk_dyu_prs_xho_jav_tha_sid_knd_bem_swt_azi_fre_alb_aze_zul_vie_anl_ven_tsn_ses	-0.119916548345296	-0.282661638083405	0.778064383864379
466	aeg_rom_ven_eng_amh_amr_sid_swe_uzb_tur_swt_sun_tsn_grk_ger_bsq_ben_chh_bam_cnt_ukr_glc_yor_slo_bem_bos_fin_moo_dgb_est_cze_tig_geo_guj_nor_scr_hin_anl_mlt_lat_hun_igb_ind_afr_tag_jpn_knd_kor_alb_bul_dyu_lit_jav_por_sod_bat_mnd_spa_swa_pan_owc_fre_ita_krd_prs_qcu_dut_urd_mcd_cic_heb_mol_hau_ctl_mly_arw_lda_pol_zul_mao_tha_gam_tml_fbf_tsw_azi_svk_rus_aze_ewe_vie_wly_akn_xho_ses	-0.10396862788714	-0.245007938449617	0.806990095633633
467	mlt_scr_moo_bos_aeg_anl_chh_ben_azi_tur_cic_mly_fbf_ctl_grk_bsq_rus_tig_ven_mnd_rom_hin_ewe_fre_akn_swe_est_ses_bem_hun_spa_hau_geo_svk_ita_lit_dut_sod_owc_krd_fin_igb_sun_pol_bat_jpn_tml_kor_slo_arw_zul_glc_mao_ger_heb_jav_cnt_ukr_tsn_mol_sid_nor_lat_cze_prs_qcu_bul_mcd_guj_swa_gam_afr_amr_pan_ind_urd_dgb_eng_xho_tag_tha_wly_knd_swt_yor_uzb_alb_por_aze_bam_vie_amh_dyu_lda_tsw	-0.345599248243031	-0.81895107130691	0.414907988474862
468	amr_dut_cic_prs_gam_wly_aeg_eng_aze_uzb_yor_tag_ses_ukr_scr_bsq_mol_anl_igb_mnd_krd_por_bem_pan_lda_ben_est_dyu_ven_fin_ita_amh_geo_swe_urd_grk_lit_heb_sod_cze_hun_moo_jav_nor_ind_jpn_knd_kor_guj_pol_swt_lat_sun_afr_sid_mly_cnt_rom_akn_rus_owc_alb_fre_ger_slo_qcu_mcd_arw_spa_fbf_chh_glc_hau_bul_bat_bos_zul_ctl_tsn_mao_tha_mlt_tml_swa_bam_azi_hin_svk_tur_ewe_vie_tig_xho_tsw_dgb	-0.899061065973574	-2.17441087813149	0.0322120498567535
469	sod_alb_dyu_ctl_wly_owc_gam_glc_tur_azi_swt_mly_moo_rus_afr_bsq_pol_tig_ewe_mnd_lit_pan_swa_por_igb_prs_fin_tsn_cic_est_spa_amr_geo_krd_grk_bul_mcd_amh_heb_slo_hun_tsw_tag_ita_ind_jpn_knd_kor_svk_rom_dgb_cze_mao_scr_anl_sun_cnt_nor_bem_bos_sid_arw_urd_dut_hin_qcu_mol_guj_eng_ven_aeg_lat_hau_ukr_jav_ben_zul_swe_ses_bat_tha_chh_tml_lda_akn_aze_fre_ger_uzb_fbf_vie_mlt_yor_bam_xho	0.368403936454978	0.867484713520946	0.387909341278816
470	anl_urd_swa_rus_mlt_amr_tig_scr_uzb_aze_bam_bat_cic_pol_ben_bsq_spa_sid_lda_mnd_guj_lit_swt_por_tsw_ctl_est_xho_dyu_fin_pan_gam_geo_lat_grk_bul_slo_hau_chh_svk_hun_ewe_sun_ger_mly_jpn_knd_kor_glc_krd_akn_arw_tag_mcd_aeg_mao_cnt_prs_fbf_bos_heb_mol_alb_cze_rom_qcu_eng_fre_ita_ven_wly_nor_sod_swe_ind_ukr_igb_dut_bem_jav_tha_owc_tml_tsn_yor_azi_hin_afr_tur_zul_vie_amh_ses_dgb_moo	0.527098593653041	1.24431484960608	0.216510603350144
471	aeg_grk_moo_cze_sid_heb_anl_pan_tur_aze_swt_mao_zul_nor_arw_bsq_ita_tig_ewe_mnd_bul_rom_ses_rus_dyu_ben_hun_cic_yor_est_fre_amr_geo_svk_krd_mol_spa_wly_sod_ctl_fin_akn_tag_pol_mly_jpn_knd_kor_swe_hin_ven_lit_bat_ukr_mlt_ind_cnt_slo_bam_lat_gam_ger_scr_urd_bos_qcu_dut_alb_guj_xho_owc_glc_amh_por_sun_mcd_dgb_afr_lda_jav_tha_chh_tml_tsn_bem_uzb_eng_prs_azi_swa_vie_hau_fbf_tsw_igb	-0.344457290436754	-0.815924688307277	0.416628120642625
472	amh_grk_swa_pan_sod_heb_owc_bos_tur_aze_swt_sun_ses_glc_nor_bsq_ger_gam_xho_mnd_ctl_pol_tsw_por_ven_cze_est_dyu_bam_fin_alb_chh_geo_ukr_lit_ita_swe_mlt_anl_mol_hun_yor_mao_urd_ind_jpn_knd_kor_bul_lat_igb_scr_jav_dut_wly_bat_cnt_svk_zul_krd_aeg_slo_fre_hin_rom_qcu_ben_rus_mcd_lda_sid_eng_amr_prs_tag_guj_cic_spa_tsn_mly_tha_tig_tml_ewe_dgb_azi_arw_afr_uzb_moo_vie_hau_fbf_bem_akn	0.0785247036491176	0.184865818910396	0.853736832213987
473	wly_svk_yor_rus_chh_hau_aeg_ben_azi_tur_ven_bat_moo_lit_urd_bsq_ctl_amr_bem_cnt_arw_nor_tsn_prs_dyu_krd_hun_fbf_bam_fin_afr_sid_geo_grk_ukr_mcd_swe_gam_heb_eng_est_xho_jav_hin_ind_jpn_tml_kor_scr_slo_cic_guj_mly_cze_amh_tag_mnd_alb_lda_bul_tig_rom_ger_fre_glc_qcu_dut_ita_pol_tsw_anl_spa_owc_por_sun_pan_swt_bos_ewe_mao_tha_mlt_knd_dgb_swa_uzb_lat_mol_aze_akn_vie_sod_zul_ses_igb	-0.375997885876095	-0.890081396191898	0.375718939303625
474	wly_rus_ewe_lit_amr_mlt_sid_rom_uzb_tur_bem_mly_cic_glc_bul_bsq_mcd_chh_akn_cnt_nor_prs_ven_ger_xho_urd_fin_dyu_zul_hun_spa_tig_geo_ben_hin_afr_ukr_anl_owc_por_est_tsw_ind_krd_jav_jpn_knd_kor_mol_pan_ses_eng_tag_ita_heb_bat_mnd_alb_lda_slo_amh_guj_svk_bos_arw_qcu_cze_dut_swe_tsn_hau_lat_gam_grk_mao_scr_bam_pol_fbf_sun_tha_sod_tml_yor_moo_aze_ctl_fre_azi_swt_vie_aeg_igb_dgb_swa	-0.466665474750745	-1.10973849575267	0.26997299792463
475	hau_urd_swa_ita_aeg_mlt_amr_lat_tur_uzb_bam_ind_bem_ben_grk_bsq_pol_chh_ven_mnd_cze_scr_dgb_slo_tsn_swe_fin_xho_cic_hun_prs_sod_geo_afr_lit_nor_alb_tig_owc_bul_est_akn_tag_krd_mly_jpn_tml_kor_spa_mcd_swt_rom_sun_por_sid_bat_cnt_glc_igb_bos_amh_svk_ukr_arw_ctl_qcu_ger_guj_dut_ewe_gam_fre_anl_eng_mao_mol_fbf_rus_moo_jav_tha_wly_knd_lda_tsw_aze_pan_hin_azi_zul_vie_heb_yor_dyu_ses	-0.272758545975884	-0.645331215859389	0.520301513166657
476	owc_mcd_cic_urd_chh_gam_heb_eng_tur_uzb_swa_mao_ewe_slo_krd_bsq_ben_anl_ven_cnt_bul_spa_bem_bos_yor_mol_fin_lda_akn_hun_glc_sid_geo_lat_svk_afr_nor_wly_aeg_lit_est_tsw_sun_arw_mly_jpn_knd_kor_cze_guj_swt_grk_bat_pol_sod_jav_mnd_fre_dyu_dut_mlt_scr_ger_hin_por_qcu_rus_prs_ctl_ses_amh_swe_hau_ukr_ind_alb_igb_ita_tsn_tag_tha_amr_tml_bam_moo_azi_pan_rom_aze_dgb_vie_tig_zul_xho_fbf	-0.333870920225987	-0.790287908091502	0.431370213582746
477	mlt_ben_ven_hin_hau_chh_anl_svk_uzb_azi_zul_mly_akn_mcd_slo_bsq_lit_amr_ses_mnd_guj_rus_moo_prs_dgb_afr_fin_dyu_tsw_hun_bul_owc_geo_bos_mol_spa_rom_aeg_heb_fre_est_bam_tag_ukr_mao_jpn_tml_kor_ger_cze_ewe_por_sun_glc_sod_jav_cnt_alb_swa_pan_amh_urd_swe_ctl_krd_qcu_ita_arw_dut_xho_sid_eng_wly_pol_ind_scr_lda_grk_swt_bat_tha_tig_knd_igb_tsn_aze_lat_nor_tur_bem_vie_gam_cic_yor_fbf	-0.302460683481401	-0.715088407689297	0.476345759187049
478	aeg_afr_lda_dut_heb_tig_anl_arw_uzb_aze_cic_tag_tsw_prs_glc_bsq_svk_mlt_dyu_cnt_rus_hin_dgb_por_fbf_cze_hun_swa_swt_fin_krd_chh_geo_slo_mol_fre_ctl_gam_wly_nor_est_bem_mao_spa_ind_jpn_tml_kor_alb_pan_bam_guj_jav_eng_owc_bat_mnd_urd_moo_rom_sid_ben_mcd_swe_pol_qcu_grk_scr_ita_yor_sod_ukr_amr_lat_mly_lit_xho_bos_ses_sun_tha_hau_knd_zul_ewe_tur_ger_bul_azi_ven_vie_amh_akn_igb_tsn	-0.348857729800072	-0.826406404691016	0.410688773049083
479	sod_arw_tsw_pan_amr_tig_chh_ukr_uzb_tur_swa_bat_swt_krd_ger_bsq_grk_owc_akn_mnd_ctl_pol_dgb_guj_bam_por_est_zul_moo_hun_mol_gam_geo_svk_ben_rus_afr_anl_aeg_prs_fin_xho_tag_lat_mao_jpn_tml_kor_dut_urd_igb_ita_mly_cze_sid_ind_cnt_nor_yor_spa_amh_rom_eng_bul_alb_qcu_glc_fre_slo_ewe_heb_scr_hau_lit_sun_hin_ven_mcd_bem_jav_tha_mlt_knd_lda_tsn_azi_bos_swe_aze_fbf_vie_wly_dyu_ses_cic	-0.140486402711859	-0.33118809477094	0.741247504362943
480	aeg_ctl_xho_guj_amh_amr_sod_bul_uzb_azi_ses_sun_tsw_cze_arw_bsq_swe_hau_yor_mnd_ukr_lit_dgb_nor_bam_fre_hun_tsn_bem_fin_grk_wly_geo_spa_prs_scr_mcd_mlt_tig_ben_est_cic_tag_krd_bat_jpn_knd_kor_pol_pan_igb_dut_jav_slo_chh_mao_cnt_mol_swt_urd_owc_afr_hin_svk_por_qcu_ger_bos_eng_swa_gam_ita_sid_alb_ind_lat_zul_rom_ven_mly_tha_anl_tml_dyu_lda_tur_glc_rus_aze_moo_vie_heb_ewe_fbf_akn	-1.19281073631188	-2.944189989459	0.00408949119905273
481	owc_pan_dgb_por_aeg_sod_hau_ben_tur_uzb_cic_tag_moo_rus_ukr_bsq_rom_tig_bam_cnt_lat_alb_swa_fre_yor_krd_hun_xho_zul_fin_hin_amr_geo_swe_glc_dut_ita_sid_chh_svk_est_ses_bat_scr_ind_jpn_knd_kor_grk_pol_akn_mcd_mao_mol_amh_sun_mnd_spa_dyu_ger_gam_slo_lit_guj_cze_qcu_nor_bul_arw_tsw_mlt_urd_wly_prs_jav_eng_swt_ctl_ewe_mly_tha_heb_tml_ven_bem_aze_afr_bos_azi_lda_vie_anl_fbf_igb_tsn	-1.04350161282818	-2.55031655920433	0.0123966654034258
482	heb_glc_lda_urd_gam_sod_wly_prs_aze_azi_bam_mly_akn_bos_slo_bsq_cze_tig_ses_cnt_spa_eng_fbf_dut_swt_ben_fin_swa_tsw_hun_swe_mlt_geo_alb_pan_rom_guj_owc_sid_por_est_bem_jav_ctl_mao_jpn_tml_kor_afr_fre_ewe_ita_ind_rus_hau_bat_mnd_nor_dyu_ukr_aeg_svk_pol_scr_lat_qcu_hin_lit_krd_moo_amr_arw_amh_mcd_sun_bul_tsn_ger_cic_tag_tha_chh_knd_ven_dgb_uzb_grk_mol_tur_xho_vie_anl_yor_igb_zul	-0.0776596297863937	-0.183450698786581	0.854843771186899
483	amh_nor_swt_ita_hau_gam_tig_ben_tur_aze_yor_jav_dgb_svk_pan_bsq_ukr_sid_zul_cnt_ctl_scr_igb_ger_bem_dut_hun_tsw_tsn_est_lit_mlt_geo_cze_mcd_pol_mol_owc_sod_arw_fin_ven_tag_spa_mao_jpn_knd_kor_alb_grk_bam_bos_bat_rom_aeg_mly_mnd_lat_moo_krd_wly_rus_bul_guj_eng_qcu_slo_fre_urd_akn_anl_por_amr_afr_sun_swe_ewe_hin_lda_ind_tha_heb_tml_fbf_swa_uzb_prs_glc_azi_cic_vie_chh_ses_xho_dyu	0.438523333045729	1.03418998440418	0.303729162166178
484	anl_afr_ewe_ukr_sod_chh_tig_swe_azi_uzb_bam_mly_ven_hin_svk_bsq_rom_amh_dgb_cnt_ita_grk_cic_bul_akn_nor_fin_dyu_ses_hun_cze_owc_geo_ctl_fre_scr_prs_sid_heb_lat_est_swa_ind_lit_tag_jpn_knd_kor_ger_dut_xho_krd_bat_eng_aeg_sun_mnd_bos_swt_pol_amr_slo_guj_mol_arw_qcu_por_ben_alb_igb_mlt_mcd_gam_spa_jav_urd_tsw_glc_yor_mao_tha_hau_tml_moo_lda_aze_rus_pan_tur_bem_vie_wly_zul_tsn_fbf	-0.310354491321377	-0.734957462362295	0.464214699216459
485	sod_rus_tsn_pol_chh_owc_amh_afr_aze_uzb_lda_bat_xho_spa_cze_bsq_guj_mlt_akn_mnd_dut_lat_ses_lit_ewe_fre_fin_swa_tsw_est_swe_hau_geo_prs_mcd_eng_bos_wly_heb_ctl_hun_fbf_jav_urd_tag_jpn_tml_kor_slo_grk_yor_alb_sun_arw_gam_mly_cnt_ger_swt_pan_amr_mol_nor_por_hin_qcu_svk_rom_ben_zul_anl_scr_sid_ita_ind_krd_dgb_glc_moo_mao_tha_tig_knd_dyu_bem_azi_ukr_bul_tur_cic_vie_aeg_igb_bam_ven	-0.661394725279428	-1.58322672553304	0.11676471059064
486	amr_ben_ewe_nor_aeg_sid_chh_glc_tur_aze_akn_sun_ses_dut_spa_bsq_rom_anl_fbf_mnd_lit_pan_swt_pol_tsw_mol_est_igb_bam_hun_ctl_amh_geo_arw_slo_lat_por_mlt_owc_alb_fin_ven_tag_fre_mao_jpn_knd_kor_mcd_scr_cic_grk_ind_urd_sod_mly_cnt_eng_tsn_guj_wly_cze_ukr_afr_bos_qcu_bul_krd_prs_moo_heb_ger_hau_hin_jav_ita_dyu_svk_bem_bat_tha_gam_tml_zul_lda_azi_rus_swe_uzb_yor_vie_tig_swa_dgb_xho	0.334854987901253	0.7888663929746	0.43219653397489
487	sid_ita_bem_glc_wly_hau_amh_pan_tur_uzb_zul_bat_ven_cze_alb_bsq_arw_sod_bam_mnd_urd_mol_dgb_lit_moo_guj_est_lda_tsw_fin_pol_chh_geo_krd_spa_ben_prs_gam_tig_hin_hun_akn_jav_afr_sun_jpn_knd_kor_rom_por_dyu_bul_tag_rus_heb_ind_cnt_lat_swa_scr_anl_slo_mcd_eng_fre_qcu_grk_svk_nor_cic_mlt_swe_amr_ctl_mly_bos_ewe_dut_igb_mao_tha_owc_tml_swt_ses_azi_ukr_ger_aze_xho_vie_aeg_fbf_tsn_yor	0.836885959131979	1.99334556064079	0.049153660170622
488	heb_rom_bam_mcd_owc_gam_amh_alb_azi_uzb_akn_bat_bem_ger_rus_bsq_pan_tig_swa_cnt_slo_ita_dgb_ben_igb_spa_fin_xho_moo_est_bul_mlt_geo_swe_cze_svk_grk_anl_sod_ukr_hun_tsw_ind_prs_tag_jpn_knd_kor_hin_eng_dyu_por_jav_urd_sid_sun_mnd_ctl_ven_krd_wly_arw_lit_pol_mol_qcu_dut_lat_afr_ses_aeg_fre_hau_scr_mly_glc_cic_nor_yor_mao_tha_chh_tml_tsn_swt_tur_guj_bos_aze_zul_vie_amr_lda_ewe_fbf	-0.546166330914509	-1.30332590715338	0.195680958922343
489	hau_ben_cic_glc_wly_owc_amr_arw_uzb_azi_ses_mly_dyu_spa_grk_bsq_bul_tig_moo_mnd_guj_bos_ewe_ukr_zul_nor_hun_fbf_xho_fin_rus_sod_geo_krd_alb_fre_lit_amh_mlt_hin_est_ven_mao_rom_tag_jpn_knd_kor_ctl_pol_akn_slo_jav_prs_sid_sun_cnt_urd_bam_dut_gam_pan_lat_mol_afr_qcu_eng_mcd_ita_igb_anl_ger_heb_svk_ind_swe_tsn_por_swa_bat_tha_aeg_tml_bem_tsw_aze_scr_cze_tur_lda_vie_chh_dgb_yor_swt	0.365862601117554	0.861474266415504	0.391192639374697
490	owc_svk_dyu_dut_anl_amh_heb_krd_azi_uzb_akn_sun_xho_cze_grk_bsq_glc_tig_lda_cnt_fre_pol_swt_nor_zul_spa_fin_bam_ewe_est_ita_gam_geo_ukr_hin_lit_slo_aeg_wly_rom_hun_ven_tag_arw_jav_jpn_tml_kor_ger_lat_bem_eng_bat_bos_chh_ind_mnd_ben_swa_mcd_sid_urd_ctl_swe_afr_qcu_por_scr_pan_tsn_amr_guj_mlt_bul_mly_prs_ses_alb_moo_mao_tha_sod_knd_cic_yor_tur_rus_mol_aze_igb_vie_hau_dgb_tsw_fbf	-0.0492037823263885	-0.115868400715445	0.908006667704748
491	amh_lit_fbf_grk_chh_wly_gam_afr_aze_tur_lda_jav_ven_ctl_bul_bsq_mol_amr_zul_mnd_bos_arw_bam_alb_cic_ita_hun_moo_ewe_est_scr_aeg_geo_mcd_spa_ger_fre_hau_mlt_rom_fin_tsw_tag_hin_mao_jpn_tml_kor_ben_pan_ses_ukr_ind_rus_tig_sun_cnt_eng_bem_glc_sod_pol_urd_cze_dut_qcu_guj_lat_prs_dgb_sid_svk_anl_krd_bat_por_dyu_swe_tsn_mly_tha_heb_knd_akn_igb_uzb_slo_nor_azi_swt_vie_owc_swa_yor_xho	-1.27006916246797	-3.17156032045496	0.00205433535857731
492	amh_glc_ewe_hin_owc_mlt_gam_prs_azi_uzb_dgb_mly_bem_bos_afr_bsq_ukr_hau_tsw_mnd_lat_grk_xho_rom_akn_alb_est_swa_dyu_hun_ita_sod_geo_cze_arw_urd_mol_aeg_heb_lit_fin_zul_bat_scr_ind_jpn_tml_kor_rus_dut_ven_pol_jav_spa_anl_sun_cnt_fre_igb_mcd_tig_por_bul_swe_ger_qcu_krd_slo_ctl_moo_amr_ben_chh_guj_mao_nor_fbf_eng_yor_tag_tha_wly_knd_ses_cic_aze_pan_svk_tur_swt_vie_sid_lda_tsn_bam	-0.359951672022065	-0.853466145552574	0.395593748549227
493	heb_scr_akn_prs_hau_aeg_mlt_eng_aze_azi_zul_mly_ses_ctl_svk_bsq_swe_sod_dgb_cnt_dut_krd_moo_pan_bem_rom_hun_yor_fbf_est_bul_tig_geo_glc_mol_urd_ukr_wly_owc_por_fin_dyu_bat_fre_tag_jpn_tml_kor_slo_hin_ewe_mcd_ind_bos_gam_sun_mnd_lit_swa_arw_amr_pol_grk_cze_nor_qcu_ita_guj_ben_swt_sid_spa_amh_rus_mao_ger_cic_lat_igb_jav_tha_chh_knd_xho_bam_uzb_alb_afr_tur_lda_vie_anl_tsn_tsw_ven	-0.134709342351786	-0.317771354293974	0.751370781963165
494	anl_hin_dyu_ctl_owc_wly_amr_lat_uzb_tur_yor_tag_tsw_rom_ukr_bsq_guj_heb_swt_cnt_bos_mol_cic_urd_akn_pol_est_ewe_lda_fin_spa_amh_geo_grk_svk_slo_fre_aeg_gam_dut_hun_swa_bat_afr_sun_jpn_knd_kor_cze_arw_tsn_ita_jav_scr_mlt_ind_mnd_bul_bem_prs_hau_alb_ben_nor_swe_qcu_krd_lit_por_fbf_sod_eng_tig_rus_mao_pan_ven_glc_zul_mly_tha_chh_tml_xho_igb_aze_mcd_ger_azi_ses_vie_sid_dgb_bam_moo	-0.637894308505277	-1.52801777899183	0.129902268941185
495	chh_nor_ses_pan_amh_gam_heb_slo_aze_uzb_ven_jav_swa_krd_ita_bsq_svk_wly_moo_mnd_rom_urd_ewe_prs_bam_swe_fin_akn_dyu_est_alb_owc_geo_bos_cze_spa_lit_anl_mlt_por_hun_zul_mly_scr_sun_jpn_tml_kor_rus_ben_bem_mol_ind_afr_tig_mao_cnt_ukr_cic_dut_sid_grk_ctl_eng_arw_qcu_guj_ger_pol_swt_aeg_glc_sod_fre_tag_hin_igb_mcd_xho_bat_tha_amr_knd_yor_dgb_tur_bul_lat_azi_tsw_vie_hau_fbf_lda_tsn	-0.147244867124287	-0.347760563760973	0.728805872820648
496	aeg_urd_bam_bos_amh_sod_anl_rus_uzb_azi_moo_tag_cic_scr_slo_bsq_guj_hau_dgb_cnt_spa_dut_dyu_ukr_swa_ita_est_bem_tsn_hun_mcd_owc_geo_eng_glc_lat_lit_mlt_heb_rom_fin_ven_jav_pol_mao_jpn_tml_kor_bul_ctl_igb_swe_sun_afr_amr_mly_mnd_mol_ses_cze_sid_arw_pan_prs_nor_qcu_ger_grk_alb_tsw_tig_krd_gam_svk_bat_ben_fbf_fre_ewe_ind_tha_wly_knd_akn_zul_tur_hin_por_aze_lda_vie_chh_swt_yor_xho	-0.601706180642939	-1.43525205702865	0.154569980234984
497	tig_eng_yor_ger_amh_hau_aeg_mcd_uzb_azi_fbf_bat_akn_rom_bos_bsq_swe_amr_tsw_cnt_fre_ita_dyu_bul_cic_arw_hun_igb_bem_est_pan_wly_geo_nor_spa_ben_krd_anl_heb_glc_fin_dgb_jav_lat_ind_jpn_tml_kor_urd_por_lda_ukr_mao_lit_sid_tag_mnd_svk_moo_prs_mlt_slo_hin_afr_scr_qcu_grk_ctl_pol_ses_sod_rus_gam_alb_mly_guj_bam_dut_swa_sun_tha_owc_knd_xho_tsn_aze_mol_cze_tur_ven_vie_chh_swt_ewe_zul	-0.774270982022191	-1.86114532453239	0.065882695876101
498	wly_urd_swa_svk_owc_tig_heb_lat_aze_tur_fbf_sun_akn_bul_krd_bsq_slo_hau_tsn_cnt_glc_por_swt_pol_zul_afr_hun_igb_ewe_fin_prs_mlt_geo_fre_ger_hin_alb_amh_sod_lit_est_bem_tag_ctl_bat_jpn_tml_kor_grk_arw_bam_cze_mly_nor_chh_ind_mnd_rus_ses_spa_amr_scr_eng_mol_mcd_qcu_guj_rom_swe_yor_aeg_ben_sid_ukr_mao_pan_dyu_ita_dgb_jav_tha_gam_knd_cic_xho_uzb_dut_bos_azi_moo_vie_anl_lda_ven_tsw	-0.0850686604708005	-0.200639361746568	0.841418707820319
499	aeg_afr_zul_rus_sod_tig_heb_ita_azi_tur_ven_bat_xho_bul_dut_bsq_nor_sid_dgb_mnd_pan_alb_tsn_bos_moo_ctl_hun_dyu_fbf_fin_pol_anl_geo_glc_eng_arw_rom_gam_amh_por_est_bam_ind_slo_tag_jpn_tml_kor_svk_prs_tsw_lat_mly_hin_owc_sun_cnt_lit_ewe_mcd_amr_krd_grk_spa_ben_qcu_urd_guj_swe_swt_hau_fre_mlt_ger_mao_mol_yor_cze_igb_jav_tha_chh_knd_akn_bem_uzb_ukr_scr_aze_swa_vie_wly_ses_cic_lda	-0.18146621268813	-0.428495943602867	0.669280906189107
500	sid_alb_dyu_svk_sod_owc_gam_por_azi_tur_ven_bat_bem_nor_ger_bsq_dut_chh_akn_cnt_ita_eng_swa_fre_yor_mcd_fin_igb_xho_hun_ctl_aeg_geo_ukr_mol_guj_ben_heb_tig_grk_est_swt_jav_prs_mao_jpn_knd_kor_glc_cze_tsn_lit_ind_pan_wly_tag_mnd_slo_tsw_rus_hau_spa_pol_bos_scr_qcu_swe_urd_rom_zul_amh_bul_amr_arw_sun_afr_lda_hin_moo_mly_tha_mlt_tml_fbf_bam_uzb_krd_lat_aze_dgb_vie_anl_cic_ses_ewe	-0.06410057547468	-0.151390619212099	0.879995502479747
501	sod_ukr_igb_ger_heb_tig_owc_por_azi_tur_tsw_mao_lda_hin_afr_bsq_glc_anl_tsn_mnd_guj_grk_xho_cze_zul_fre_fin_yor_dyu_est_mcd_hau_geo_mol_swe_ben_ctl_amh_amr_scr_hun_ses_bat_nor_sun_jpn_tml_kor_rom_rus_swt_prs_ind_lit_sid_mly_cnt_pol_dgb_bul_aeg_lat_urd_svk_ita_qcu_slo_spa_pan_ven_mlt_dut_gam_arw_jav_alb_bem_krd_fbf_tag_tha_chh_knd_cic_ewe_uzb_bos_eng_aze_swa_vie_wly_akn_bam_moo	0.295695501314839	0.696967310802386	0.487561808549459
502	amh_bos_yor_mol_aeg_sid_anl_nor_uzb_aze_swa_mao_ven_rom_arw_bsq_alb_tig_dgb_mnd_ben_grk_igb_cze_moo_pan_fin_fbf_ses_hun_lat_chh_geo_pol_ger_urd_scr_owc_hau_afr_est_cic_sun_swe_jav_jpn_tml_kor_ita_dut_dyu_guj_ind_rus_gam_mly_cnt_fre_tsw_bul_sod_por_lit_svk_krd_qcu_spa_eng_prs_bam_wly_slo_amr_glc_bat_ukr_xho_mcd_tsn_tag_tha_heb_knd_bem_akn_tur_hin_ctl_azi_zul_vie_mlt_ewe_lda_swt	-0.36705886575956	-0.868792313268193	0.387197311429808
503	owc_urd_lda_ctl_hau_sod_gam_bos_uzb_aze_fbf_jav_yor_slo_alb_bsq_eng_anl_tsn_cnt_glc_mol_moo_afr_swa_spa_hun_dyu_akn_est_pan_tig_geo_prs_cze_por_fre_aeg_amh_krd_fin_ven_sun_grk_ind_jpn_tml_kor_guj_swe_ses_lat_mly_svk_wly_bat_mnd_ger_ewe_mcd_sid_ita_ukr_dut_ben_qcu_bul_hin_lit_bam_amr_pol_chh_nor_mao_rus_tsw_scr_bem_tag_tha_heb_knd_xho_cic_tur_rom_arw_azi_zul_vie_mlt_swt_igb_dgb	-0.635497231236463	-1.52031284859915	0.131825060661059
504	aeg_krd_ewe_alb_anl_gam_mlt_grk_uzb_tur_yor_tag_igb_pol_hin_bsq_eng_sid_bam_mnd_slo_urd_swa_svk_tsn_ita_hun_dyu_lda_est_arw_chh_geo_por_ger_bos_rom_amh_amr_cze_fin_dgb_sun_ukr_jav_jpn_tml_kor_prs_spa_zul_dut_mao_ben_tig_mly_cnt_fre_tsw_scr_heb_glc_guj_nor_swe_qcu_lat_lit_ctl_moo_sod_afr_hau_mcd_bat_rus_ses_bul_bem_ind_tha_wly_knd_fbf_xho_azi_mol_pan_aze_swt_vie_owc_ven_akn_cic	0.163433384616511	0.384341482800772	0.701602785859562
505	amh_hin_fbf_nor_sod_chh_wly_bos_tur_azi_xho_ind_igb_ukr_ctl_bsq_glc_aeg_bam_cnt_pan_ita_swa_fre_ewe_spa_fin_tsn_ven_est_ger_amr_geo_afr_cze_por_ben_gam_sid_grk_hun_cic_bat_guj_sun_jpn_knd_kor_mcd_prs_tsw_dut_mly_swe_mlt_mao_mnd_slo_zul_mol_owc_bul_eng_scr_urd_qcu_lit_rus_svk_dyu_hau_alb_tig_pol_tag_rom_bem_krd_ses_jav_tha_anl_tml_yor_akn_uzb_arw_lat_aze_lda_vie_heb_moo_dgb_swt	-0.170807220328173	-0.403233944144395	0.687701684536964
506	tig_bos_swa_por_chh_sod_amr_hin_tur_aze_cic_sun_yor_rus_lat_bsq_mcd_wly_akn_mnd_swe_nor_zul_arw_swt_fre_fin_bam_ewe_hun_rom_aeg_geo_lit_scr_urd_guj_amh_heb_pol_est_fbf_bat_krd_tag_jpn_knd_kor_eng_ita_ven_ctl_mao_mol_sid_ind_cnt_alb_igb_grk_gam_ger_afr_dut_pan_qcu_ben_bul_cze_ses_owc_spa_hau_glc_jav_svk_bem_ukr_lda_mly_tha_anl_tml_xho_dyu_uzb_prs_slo_azi_moo_vie_mlt_tsw_tsn_dgb	-0.622730181317768	-1.4879928880001	0.140135773360775
507	sod_glc_dyu_krd_chh_amr_tig_eng_aze_tur_tsn_ind_swa_pan_grk_bsq_por_owc_xho_mnd_ctl_urd_zul_bul_akn_hin_est_swt_fbf_fin_alb_sid_geo_arw_svk_cze_mcd_anl_heb_rom_hun_lda_bat_fre_mly_jpn_tml_kor_swe_ben_ven_spa_mao_slo_wly_sun_cnt_scr_ewe_mol_gam_ita_dut_afr_pol_qcu_ukr_ger_lat_yor_aeg_nor_amh_prs_jav_lit_bam_guj_ses_tag_tha_mlt_knd_moo_cic_uzb_rus_bos_azi_tsw_vie_hau_bem_igb_dgb	-0.487595268164208	-1.16080059077049	0.248693987890161
508	wly_prs_cic_nor_amh_sid_heb_bos_aze_tur_tsw_mao_tsn_slo_grk_bsq_rom_tig_xho_cnt_ukr_mol_igb_mcd_yor_alb_hun_ven_ewe_est_arw_chh_geo_scr_spa_ger_por_owc_mlt_pol_fin_akn_mly_dut_sun_jpn_knd_kor_guj_hin_lda_krd_ind_svk_amr_bat_mnd_ita_dyu_cze_hau_pan_afr_urd_swe_qcu_rus_fre_ben_zul_gam_glc_sod_lit_jav_ctl_bam_lat_bem_tag_tha_anl_tml_fbf_moo_uzb_bul_eng_azi_swa_vie_aeg_swt_dgb_ses	-0.284149285220459	-0.672462559156547	0.502956640531627
509	mlt_ben_yor_ukr_sid_amh_anl_por_tur_azi_fbf_tag_ven_bos_slo_bsq_urd_sod_swt_cnt_cze_dut_igb_nor_akn_alb_fin_ses_tsn_hun_pan_heb_geo_fre_lat_afr_ita_amr_hau_mcd_est_dyu_jav_rom_bat_jpn_knd_kor_rus_spa_xho_bul_sun_grk_chh_mao_mnd_guj_ewe_lit_aeg_ger_ctl_svk_mol_qcu_eng_hin_swe_bam_tig_scr_gam_arw_mly_pol_tsw_krd_lda_ind_tha_owc_tml_swa_cic_aze_glc_prs_uzb_dgb_vie_wly_moo_bem_zul	-0.667193498122259	-1.60066044913761	0.112843819691995
510	sod_pan_igb_dut_mlt_anl_amr_swe_aze_uzb_bam_sun_cic_glc_ger_bsq_por_amh_dgb_mnd_ctl_lit_tsw_fre_bem_urd_fin_fbf_dyu_est_eng_heb_geo_scr_arw_pol_krd_owc_sid_nor_hun_yor_jav_spa_tag_jpn_tml_kor_afr_mcd_ven_prs_bat_rom_tig_ind_cnt_slo_ewe_lat_chh_grk_alb_svk_cze_qcu_ukr_ben_bul_tsn_aeg_guj_gam_mol_mly_bos_xho_ita_ses_mao_tha_wly_knd_swa_swt_tur_hin_rus_azi_akn_vie_hau_zul_moo_lda	-0.638945591728059	-1.52689394556744	0.130181339467935
511	tig_afr_ven_cze_heb_aeg_amr_bul_uzb_aze_swa_mao_bem_pan_fre_bsq_guj_mlt_bam_mnd_pol_swe_swt_ita_igb_ctl_est_akn_yor_fin_krd_gam_geo_svk_lit_lat_nor_wly_chh_urd_hun_fbf_bat_alb_ind_jpn_tml_kor_mcd_mol_xho_eng_tag_glc_amh_jav_cnt_por_cic_ger_sod_grk_dut_slo_hin_qcu_rus_ben_prs_moo_anl_ukr_hau_spa_mly_rom_zul_arw_dgb_sun_tha_owc_knd_dyu_lda_azi_bos_scr_tur_ewe_vie_sid_tsw_tsn_ses	0.184800408615511	0.434576505928211	0.664876534590674
512	amh_pol_yor_pan_chh_sod_wly_urd_tur_uzb_swt_bat_dgb_svk_ukr_bsq_hin_aeg_cic_mnd_grk_ben_ven_scr_bem_arw_fin_bam_zul_hun_lat_tig_geo_rus_slo_spa_bos_gam_amr_ita_est_fbf_jav_glc_sun_jpn_tml_kor_rom_afr_akn_guj_mly_por_hau_tag_cnt_ger_moo_nor_sid_mol_krd_lit_prs_qcu_alb_cze_ctl_dyu_owc_swe_mlt_bul_mao_dut_ses_mcd_igb_ind_tha_anl_knd_xho_tsn_azi_fre_eng_aze_ewe_vie_heb_tsw_lda_swa	-0.667495361099196	-1.59451160621953	0.114214499031803
513	hau_bul_swt_prs_owc_sod_chh_bos_aze_uzb_bem_tag_swa_rus_ben_bsq_dut_sid_bam_cnt_hin_lit_yor_glc_fbf_afr_fin_ewe_tsn_est_eng_wly_geo_rom_mol_krd_svk_heb_amr_guj_hun_ses_jav_ukr_sun_jpn_tml_kor_scr_fre_ven_cze_mao_swe_aeg_ind_mnd_ctl_zul_pol_mlt_ita_por_pan_mcd_qcu_spa_alb_ger_cic_gam_urd_tig_nor_mly_arw_lda_slo_akn_bat_tha_anl_knd_xho_moo_azi_lat_grk_tur_tsw_vie_amh_dgb_igb_dyu	-0.439932101531675	-1.04416244110261	0.299116788191544
514	amh_svk_tsw_rom_sid_anl_sod_ger_aze_uzb_bam_sun_moo_por_prs_bsq_glc_gam_igb_cnt_pan_grk_tsn_ukr_ven_pol_est_cic_bem_hun_arw_amr_geo_krd_spa_alb_ben_owc_heb_lit_fin_yor_mly_dut_ind_jpn_tml_kor_scr_fre_lda_cze_jav_lat_hau_tag_mnd_guj_dyu_ita_wly_rus_mol_urd_nor_qcu_bos_ctl_mcd_akn_mlt_eng_aeg_slo_bat_afr_swt_bul_xho_mao_tha_chh_knd_zul_dgb_azi_swe_hin_tur_ses_vie_tig_ewe_fbf_swa	0.0357682032776012	0.08418348972007	0.933091494372107
515	mlt_urd_cic_alb_wly_gam_owc_rom_tur_uzb_akn_ind_tsw_ben_bos_bsq_svk_sod_bam_mnd_fre_ukr_igb_afr_fbf_pol_hun_swa_yor_est_dut_tig_geo_rus_arw_krd_glc_chh_amh_cze_fin_bem_mao_swe_sun_jpn_knd_kor_nor_hin_dyu_pan_bat_lat_hau_jav_cnt_spa_tsn_prs_heb_guj_eng_mcd_scr_qcu_ita_lit_ger_zul_amr_grk_anl_mol_tag_ctl_moo_slo_dgb_mly_tha_sid_tml_lda_ven_aze_por_bul_azi_ses_vie_aeg_ewe_xho_swt	0.0358387847737085	0.0843986948652251	0.932920860236579
516	amr_bos_bam_ita_amh_tig_hau_glc_aze_azi_yor_mly_swa_bul_ctl_bsq_fre_owc_xho_cnt_swe_pan_dgb_arw_ven_spa_hun_bem_swt_est_rus_mlt_geo_rom_guj_lit_mol_aeg_heb_prs_fin_igb_sun_afr_bat_jpn_tml_kor_scr_eng_fbf_alb_ind_dut_sod_jav_mnd_slo_zul_cze_chh_por_hin_ukr_ben_qcu_krd_svk_ger_dyu_wly_grk_anl_pol_tag_lat_akn_nor_tsw_mao_tha_gam_knd_cic_moo_uzb_mcd_urd_tur_lda_vie_sid_ses_tsn_ewe	-0.329218834914571	-0.779669349016994	0.437565202051272
517	sod_ben_swt_grk_anl_heb_hau_ita_aze_uzb_ewe_tag_tsw_spa_pan_bsq_urd_amr_xho_cnt_ctl_dut_yor_por_igb_guj_hun_dgb_zul_fin_scr_wly_geo_nor_lat_ger_mol_aeg_gam_mcd_est_moo_mao_bul_ind_jpn_tml_kor_ukr_slo_akn_svk_jav_swe_owc_sun_mnd_pol_bem_glc_chh_afr_cze_bos_alb_qcu_krd_rus_eng_lda_mlt_rom_sid_lit_bat_arw_bam_fre_ven_mly_tha_tig_knd_cic_tsn_azi_prs_hin_tur_ses_vie_amh_dyu_fbf_swa	-0.949430551940729	-2.31551659720157	0.0227834671710593
518	anl_pan_fbf_ger_chh_sod_amh_ukr_uzb_aze_tsn_mly_bam_mcd_hin_bsq_krd_mlt_dgb_mnd_por_glc_dyu_lat_akn_spa_fin_swa_yor_hun_urd_amr_geo_cze_dut_rom_afr_tig_owc_prs_est_ewe_bat_alb_jav_jpn_knd_kor_ben_svk_igb_guj_mao_ctl_aeg_ind_cnt_scr_tsw_eng_heb_bos_rus_lit_slo_qcu_pol_arw_fre_swt_wly_swe_sid_mol_tag_grk_lda_bul_bem_sun_tha_hau_tml_cic_ven_azi_ita_nor_tur_moo_vie_gam_zul_xho_ses	0.16006527517535	0.376727212246383	0.70723452238138
519	wly_ger_moo_eng_mlt_heb_sid_dut_aze_azi_ses_tag_tsw_alb_slo_bsq_bos_tig_bem_mnd_glc_urd_yor_rom_akn_grk_fin_dgb_fbf_est_lat_amr_geo_bul_ctl_swe_pan_owc_aeg_prs_hun_tsn_bat_guj_mao_jpn_knd_kor_ita_svk_lda_fre_sun_arw_chh_ind_cnt_ukr_ven_mol_hau_cze_afr_hin_lit_qcu_rus_spa_pol_swa_amh_nor_anl_scr_jav_mcd_bam_por_zul_mly_tha_gam_tml_dyu_igb_tur_ben_krd_uzb_xho_vie_sod_cic_swt_ewe	-0.0707686484848114	-0.166666075323023	0.86799463321595
520	tig_ita_zul_ben_anl_sod_wly_prs_aze_azi_igb_sun_tsn_afr_spa_bsq_arw_hau_bam_mnd_grk_nor_dyu_svk_ewe_pol_hun_dgb_ven_fin_cze_aeg_geo_bos_fre_rom_hin_gam_sid_rus_est_lda_bat_slo_mly_jpn_tml_kor_lit_scr_yor_dut_ind_swe_chh_mao_cnt_ctl_swa_eng_amr_ukr_por_pan_glc_qcu_guj_mcd_ger_xho_heb_alb_owc_lat_tag_urd_bem_mol_akn_jav_tha_amh_knd_moo_ses_tur_bul_krd_uzb_swt_vie_mlt_cic_tsw_fbf	0.322846519846054	0.761034712622921	0.44856171280259
521	aeg_spa_moo_scr_amh_tig_chh_prs_aze_azi_bem_tag_xho_krd_ita_bsq_ukr_mlt_dgb_cnt_hin_nor_igb_svk_cic_urd_hun_swa_dyu_fin_grk_anl_geo_swe_fre_por_cze_owc_gam_eng_est_ven_bat_rom_jav_jpn_knd_kor_lat_rus_yor_dut_mao_mcd_heb_ind_mnd_ctl_lda_alb_amr_guj_glc_pan_bos_qcu_lit_ger_slo_tsn_hau_ben_wly_pol_sun_arw_bam_mol_swt_mly_tha_sid_tml_fbf_ewe_tur_afr_bul_uzb_ses_vie_sod_tsw_akn_zul	-0.671015050479708	-1.61054092123206	0.11066892380585
522	owc_svk_bam_ger_aeg_mlt_wly_rus_tur_aze_xho_jav_igb_afr_ukr_bsq_rom_amr_tsn_mnd_bos_guj_lda_arw_ewe_dut_est_yor_ses_hun_lit_sid_geo_bul_alb_mcd_pan_anl_sod_ctl_fin_moo_ind_nor_tag_jpn_tml_kor_slo_lat_dgb_glc_bat_pol_gam_mao_cnt_fre_bem_urd_amh_spa_eng_ita_por_qcu_swe_prs_grk_akn_heb_scr_hau_mol_mly_hin_dyu_ben_swa_sun_tha_chh_knd_cic_zul_azi_cze_krd_uzb_fbf_vie_tig_ven_tsw_swt	0.376991583346885	0.890498882074238	0.375496000134173
523	amr_ctl_ven_mcd_gam_mlt_chh_alb_aze_uzb_swa_mly_moo_svk_ukr_bsq_urd_sid_fbf_cnt_scr_glc_akn_nor_ses_prs_hun_tsw_lda_est_cze_anl_geo_bul_lit_fre_pan_wly_amh_bos_fin_ewe_jav_spa_mao_jpn_tml_kor_ger_rom_bem_hin_tag_arw_tig_ind_mnd_swe_zul_ita_aeg_por_grk_pol_krd_qcu_slo_guj_mol_yor_sod_afr_owc_rus_bat_eng_dgb_lat_swt_sun_tha_hau_knd_tsn_cic_azi_dut_ben_tur_dyu_vie_heb_xho_igb_bam	-0.201591698692984	-0.476942882535443	0.634521629116264
524	gam_prs_zul_spa_aeg_tig_amh_bos_uzb_aze_akn_jav_ven_afr_rus_bsq_ita_sod_igb_mnd_hin_eng_ses_fre_dyu_swe_fin_tsw_yor_est_slo_amr_geo_ger_ctl_pol_ben_hau_anl_ukr_hun_swa_mly_krd_mao_jpn_tml_kor_arw_scr_moo_grk_sun_mcd_chh_bat_cnt_guj_xho_lat_owc_glc_rom_bul_cze_qcu_por_mol_alb_ewe_sid_urd_mlt_dut_tag_svk_bem_lit_fbf_ind_tha_heb_knd_tsn_dgb_tur_pan_nor_azi_bam_vie_wly_lda_cic_swt	-0.444224807393819	-1.05459232293783	0.294343916256293
525	amr_slo_fbf_prs_tig_chh_mlt_fre_aze_uzb_yor_bat_dyu_lat_swe_bsq_glc_hau_swa_cnt_ukr_ita_swt_nor_tsn_afr_est_moo_igb_fin_cze_aeg_geo_bul_grk_ger_hin_sid_amh_pan_hun_cic_ind_pol_mly_jpn_knd_kor_scr_rom_bam_guj_tag_arw_heb_sun_mnd_eng_akn_por_sod_spa_rus_dut_krd_qcu_ctl_lit_bos_zul_anl_ben_gam_urd_jav_alb_ewe_svk_dgb_mao_tha_owc_tml_ses_xho_azi_mol_mcd_tur_tsw_vie_wly_bem_lda_ven	-0.335685247209647	-0.796348563520639	0.427857640767747
526	gam_dut_swt_mcd_wly_tig_sod_bos_aze_azi_moo_ind_cic_eng_scr_bsq_ctl_aeg_dgb_cnt_swe_krd_igb_svk_bam_ita_fin_fbf_tsn_est_lat_amr_geo_fre_nor_ben_alb_amh_chh_pol_hun_lda_tag_slo_bat_jpn_knd_kor_glc_bul_bem_por_sun_prs_owc_jav_mnd_arw_dyu_guj_heb_mol_pan_hin_lit_qcu_ger_spa_rus_xho_anl_afr_sid_urd_mly_cze_akn_rom_yor_mao_tha_mlt_tml_swa_zul_uzb_ukr_grk_tur_tsw_vie_hau_ewe_ses_ven	-0.262943175348228	-0.621851488238939	0.535561034842327
527	sod_spa_bam_bul_heb_gam_wly_prs_aze_azi_ses_ind_bem_rus_ita_bsq_arw_mlt_moo_cnt_urd_eng_lda_swe_swt_lit_hun_swa_akn_fin_rom_hau_geo_ctl_dut_cze_pol_anl_sid_pan_est_tsn_mao_scr_mly_jpn_knd_kor_guj_ben_zul_afr_tag_por_tig_bat_mnd_nor_ewe_bos_amh_ger_alb_svk_fre_qcu_mol_hin_lat_dyu_aeg_glc_owc_slo_jav_ukr_fbf_mcd_tsw_sun_tha_amr_tml_xho_ven_tur_krd_grk_uzb_igb_vie_chh_cic_yor_dgb	-0.0860568580608215	-0.203014957530565	0.839566854436361
528	owc_arw_lda_ukr_aeg_chh_anl_mol_azi_aze_akn_mly_fbf_glc_slo_bsq_krd_amh_dgb_cnt_afr_rom_zul_pol_yor_prs_hun_xho_igb_fin_bos_tig_geo_ger_por_scr_nor_heb_amr_mcd_est_bam_jav_dut_ind_jpn_knd_kor_spa_bul_tsw_guj_mao_ctl_sod_bat_mnd_grk_swa_ita_mlt_ben_lat_pan_svk_qcu_eng_alb_lit_ses_sid_fre_hau_hin_tag_cze_ewe_rus_tsn_sun_tha_gam_tml_bem_swt_uzb_swe_urd_tur_dyu_vie_wly_cic_moo_ven	-0.239675868104249	-0.566065778511996	0.572712464219191
529	hau_mcd_yor_pan_wly_owc_aeg_afr_azi_uzb_swa_sun_ses_svk_fre_bsq_bos_sod_ewe_mnd_hin_spa_swt_alb_dyu_eng_hun_zul_ven_est_rom_chh_geo_krd_scr_prs_slo_anl_sid_swe_fin_igb_tag_bul_mao_jpn_tml_kor_pol_cze_cic_arw_ind_ukr_heb_jav_cnt_urd_dgb_dut_amr_mol_ben_rus_grk_qcu_glc_ger_lit_moo_gam_guj_tig_ita_mly_ctl_akn_lat_tsw_bat_tha_amh_knd_tsn_fbf_tur_por_nor_aze_lda_vie_mlt_bam_xho_bem	-0.109399604911563	-0.257809035225135	0.797123914609845
530	heb_cze_dgb_rus_sid_mlt_owc_bos_azi_uzb_akn_tag_yor_urd_afr_bsq_ctl_tig_igb_mnd_fre_krd_ewe_prs_zul_ukr_est_moo_cic_fin_hin_wly_geo_mol_ger_lat_guj_amh_anl_spa_hun_bem_sun_pan_mao_jpn_tml_kor_eng_ben_fbf_nor_mly_scr_gam_jav_cnt_slo_swa_glc_hau_lit_rom_grk_ita_qcu_arw_swe_pol_dyu_amr_mcd_sod_alb_bat_bul_ven_por_swt_ind_tha_chh_knd_ses_bam_aze_svk_dut_tur_tsw_vie_aeg_xho_lda_tsn	-0.633633077821724	-1.51643596812045	0.132800989264128
531	owc_ben_ewe_rus_heb_amr_tig_mcd_aze_uzb_tsw_mly_yor_nor_svk_bsq_guj_hau_dyu_mnd_lat_ctl_moo_fre_xho_hin_fin_lda_fbf_hun_ukr_sid_geo_pol_urd_grk_ita_mlt_aeg_lit_est_tsn_sun_alb_mao_jpn_knd_kor_dut_glc_igb_eng_bat_cze_amh_jav_cnt_por_akn_swe_gam_ger_krd_prs_slo_qcu_bul_scr_rom_ven_chh_pan_sod_spa_tag_mol_swa_afr_ses_ind_tha_wly_tml_dgb_bem_azi_arw_bos_tur_bam_vie_anl_zul_cic_swt	-0.448792959780494	-1.06774067845769	0.288401328032131
532	sid_prs_yor_scr_amr_anl_gam_alb_uzb_aze_igb_mao_cic_spa_svk_bsq_pan_chh_akn_cnt_lit_rus_fbf_glc_dgb_rom_fin_swt_ewe_hun_afr_wly_geo_arw_eng_ben_fre_sod_tig_mol_est_tsn_jav_hin_bat_jpn_tml_kor_swe_guj_lda_por_tag_pol_hau_ind_mnd_nor_zul_krd_mlt_ctl_mcd_slo_ukr_qcu_ger_lat_urd_moo_owc_cze_aeg_ita_sun_bul_bam_bos_dyu_mly_tha_heb_knd_tsw_swa_tur_dut_grk_azi_ven_vie_amh_bem_ses_xho	0.292943311427303	0.692307389204378	0.490469310849628
533	anl_ctl_akn_afr_sod_chh_amr_ita_uzb_aze_bem_sun_swt_glc_prs_bsq_swe_mlt_tsn_mnd_pol_dut_moo_ukr_zul_mol_hun_lda_dyu_est_ger_sid_geo_lat_lit_bos_arw_tig_wly_spa_fin_xho_jav_grk_mao_jpn_tml_kor_eng_krd_ven_bul_mly_rom_heb_bat_cnt_pan_swa_nor_amh_fre_ben_por_urd_qcu_scr_guj_hin_ses_aeg_alb_gam_cze_tag_mcd_igb_slo_tsw_ind_tha_owc_knd_ewe_fbf_azi_svk_rus_tur_yor_vie_hau_dgb_bam_cic	-0.0798460264424196	-0.188228309564652	0.851107793361568
534	amh_slo_ses_ita_tig_owc_aeg_mcd_tur_aze_swa_sun_zul_pol_mol_bsq_dut_gam_swt_mnd_guj_prs_cic_spa_akn_swe_est_tsw_lda_hun_grk_heb_geo_bul_bos_urd_glc_amr_mlt_lit_fin_ven_ind_hin_mao_jpn_tml_kor_eng_por_dyu_arw_mly_pan_anl_jav_cnt_afr_moo_rom_sid_alb_rus_fre_cze_qcu_ben_nor_lat_bem_sod_ger_chh_scr_tag_ctl_igb_krd_yor_bat_tha_hau_knd_tsn_dgb_azi_ukr_svk_uzb_fbf_vie_wly_xho_bam_ewe	-0.350552082966301	-0.831111205069875	0.40803955152596
535	hau_cze_bem_scr_amr_amh_tig_arw_aze_tur_cic_bat_igb_fre_hin_bsq_alb_gam_bam_cnt_pol_bos_tsw_dut_swt_swe_est_tsn_ewe_fin_slo_sod_geo_ger_mcd_urd_lit_anl_owc_por_hun_yor_sun_ctl_mly_jpn_tml_kor_lat_guj_fbf_glc_jav_rom_wly_ind_mnd_rus_ven_afr_heb_prs_ita_grk_svk_qcu_ukr_ben_mol_ses_mlt_bul_aeg_eng_tag_pan_xho_krd_akn_mao_tha_sid_knd_lda_dgb_uzb_nor_spa_azi_dyu_vie_chh_swa_moo_zul	0.460807188228356	1.08763388855271	0.279567506492432
536	chh_mcd_xho_prs_anl_heb_aeg_por_aze_azi_bem_bat_ewe_ger_spa_bsq_rus_hau_tsn_cnt_krd_cze_zul_pan_swa_bul_est_moo_dyu_hun_glc_mlt_geo_pol_lat_scr_lit_sod_gam_mol_fin_akn_jav_hin_sun_jpn_tml_kor_rom_eng_yor_slo_mly_guj_wly_tag_mnd_grk_cic_svk_amh_nor_bos_arw_dut_qcu_ukr_alb_afr_bam_tig_ctl_owc_swe_ind_urd_dgb_ben_ses_mao_tha_sid_knd_igb_tsw_tur_fre_ita_uzb_ven_vie_amr_fbf_lda_swt	-0.593490474771393	-1.41634924959502	0.160014072500336
537	hau_fre_tsw_ctl_aeg_wly_sid_nor_uzb_azi_akn_jav_moo_dut_guj_bsq_alb_owc_bam_cnt_prs_hin_tsn_slo_igb_bul_est_ses_xho_fin_afr_mlt_geo_urd_glc_bos_grk_heb_gam_pol_hun_dgb_mly_pan_bat_jpn_knd_kor_lit_ukr_lda_cze_tag_lat_tig_sun_mnd_mol_zul_mcd_amr_eng_scr_ita_arw_qcu_rom_por_svk_yor_amh_rus_chh_ger_ind_ben_ven_swe_dyu_mao_tha_anl_tml_swa_cic_tur_krd_spa_aze_ewe_vie_sod_fbf_bem_swt	-0.325360114744773	-0.770095404128649	0.443195093992153
538	hau_grk_cic_cze_owc_wly_gam_mol_azi_aze_swa_tag_zul_krd_dut_bsq_rom_amh_ven_cnt_eng_lat_fbf_mcd_swt_pol_fin_dyu_bam_hun_urd_aeg_geo_swe_glc_ukr_nor_amr_mlt_guj_est_tsw_ind_svk_bat_jpn_knd_kor_afr_bul_yor_ita_mao_arw_tig_jav_mnd_spa_xho_prs_anl_hin_pan_rus_fre_qcu_ctl_por_alb_akn_heb_ger_sod_scr_sun_ben_moo_bos_lda_mly_tha_chh_tml_dgb_bem_tur_lit_slo_uzb_tsn_vie_sid_ses_ewe_igb	-0.289430592280079	-0.685735304816564	0.494585934523254
539	hau_urd_ewe_guj_tig_chh_wly_glc_tur_azi_moo_mao_zul_grk_rus_bsq_lat_sod_akn_cnt_bul_krd_bam_prs_tsn_mcd_fin_dyu_igb_hun_arw_heb_geo_fre_ben_spa_swe_mlt_owc_ita_est_cic_sun_nor_ind_jpn_tml_kor_scr_lit_lda_svk_mly_afr_aeg_bat_mnd_por_xho_pan_anl_pol_hin_bos_ger_qcu_ukr_cze_alb_swa_sid_rom_gam_mol_jav_dut_bem_slo_yor_tag_tha_amr_knd_tsw_swt_aze_ctl_eng_uzb_fbf_vie_amh_dgb_ven_ses	-0.149755793598597	-0.353372726267399	0.724608800280538
540	amh_cze_akn_slo_wly_anl_sod_rom_tur_aze_moo_sun_zul_mcd_svk_bsq_mol_tig_igb_cnt_ukr_prs_bam_pan_bem_lat_fin_tsn_dyu_est_urd_mlt_geo_ger_alb_lit_rus_aeg_hau_afr_hun_lda_mao_dut_jav_jpn_knd_kor_spa_krd_swa_hin_mly_pol_amr_bat_mnd_bos_ses_swe_heb_eng_glc_nor_fre_qcu_por_ctl_scr_xho_sid_bul_gam_ita_tag_grk_cic_arw_ven_ind_tha_chh_tml_fbf_tsw_azi_guj_ben_uzb_dgb_vie_owc_ewe_swt_yor	-0.294492816086747	-0.696980580372127	0.487553542680453
541	gam_ukr_ses_swe_wly_amh_amr_cze_aze_tur_xho_jav_swa_fre_ctl_bsq_alb_aeg_cic_mnd_ben_pol_tsw_bos_igb_ger_fin_swt_zul_est_pan_mlt_geo_guj_rus_dut_arw_heb_owc_hin_hun_tsn_mao_scr_tag_jpn_knd_kor_lat_ita_ven_krd_mly_prs_hau_ind_cnt_urd_ewe_lit_anl_grk_bul_nor_svk_qcu_mol_mcd_afr_bam_chh_rom_sod_eng_bat_glc_dyu_por_yor_sun_tha_sid_tml_moo_bem_uzb_slo_spa_azi_fbf_vie_tig_akn_lda_dgb	-0.285834097084118	-0.67645428085974	0.500431212715286
542	owc_fre_tsn_slo_wly_anl_mlt_prs_uzb_tur_lda_bat_moo_ctl_por_bsq_rus_amr_yor_cnt_scr_grk_ewe_mol_akn_rom_est_dgb_xho_fin_hin_hau_geo_eng_bul_mcd_guj_sid_tig_svk_hun_ses_tag_alb_ind_jpn_knd_kor_dut_lat_cic_nor_mao_arw_heb_jav_mnd_cze_tsw_urd_aeg_ukr_afr_krd_ger_qcu_lit_swe_spa_swt_gam_pol_amh_ita_mly_bos_zul_pan_ven_sun_tha_chh_tml_bem_bam_aze_glc_ben_azi_fbf_vie_sod_dyu_swa_igb	-0.000923625411207807	-0.0021743424400119	0.998269784403373
543	aeg_scr_igb_por_amh_amr_gam_krd_azi_aze_yor_sun_xho_bul_mcd_bsq_ger_mlt_akn_cnt_ukr_urd_cic_hin_swa_guj_fin_dgb_bam_hun_glc_tig_geo_slo_rom_alb_ctl_sid_anl_prs_est_ven_jav_mol_bat_jpn_knd_kor_arw_spa_lda_dut_mly_ita_heb_tag_mnd_pan_swt_grk_chh_cze_nor_svk_pol_qcu_fre_lat_ben_tsw_wly_lit_sod_bos_ind_swe_ewe_eng_tsn_mao_tha_owc_tml_bem_dyu_tur_rus_afr_uzb_zul_vie_hau_fbf_moo_ses	-0.734559380512824	-1.76505440897358	0.0808372945521776
544	owc_prs_zul_bos_sid_gam_wly_pan_uzb_azi_akn_bat_bem_guj_dut_bsq_grk_tig_fbf_cnt_ukr_lat_tsw_ita_bam_ger_est_cic_yor_hun_eng_mlt_geo_arw_bul_swe_ben_amr_sod_krd_fin_tsn_tag_ctl_mao_jpn_knd_kor_rus_pol_ses_spa_sun_slo_amh_mly_mnd_urd_xho_cze_heb_por_nor_mol_fre_qcu_mcd_svk_afr_ven_chh_lit_aeg_rom_jav_scr_swa_alb_lda_ind_tha_anl_tml_dgb_moo_tur_glc_hin_aze_ewe_vie_hau_igb_swt_dyu	-0.383666080019639	-0.910336769437313	0.364998344053475
545	anl_glc_swa_rus_sid_mlt_tig_ukr_azi_aze_fbf_tag_akn_bos_bul_bsq_prs_owc_tsn_mnd_lat_afr_yor_guj_bam_pan_fin_xho_tsw_est_dut_sod_geo_slo_hin_nor_scr_chh_hau_eng_hun_moo_sun_mol_ind_jpn_knd_kor_spa_arw_swt_fre_mly_ben_aeg_jav_cnt_svk_cic_ita_wly_swe_mcd_por_lit_qcu_urd_krd_cze_lda_amh_pol_heb_grk_bat_ctl_ewe_ger_igb_mao_tha_gam_tml_zul_ses_uzb_alb_rom_tur_bem_vie_amr_ven_dyu_dgb	-0.748394994960181	-1.8027281950233	0.0746699329029379
546	mlt_hin_dgb_cze_gam_hau_heb_mcd_tur_azi_bem_tag_tsw_ger_afr_bsq_guj_tig_xho_mnd_ukr_ben_ewe_urd_bam_fre_hun_yor_ses_fin_ctl_sid_geo_bos_pol_scr_glc_aeg_wly_grk_est_fbf_mao_lit_bat_jpn_tml_kor_spa_swe_tsn_lat_sun_arw_amh_mly_cnt_ita_igb_slo_anl_alb_prs_rom_rus_qcu_eng_mol_bul_zul_chh_svk_sod_krd_jav_pan_cic_nor_swa_ind_tha_amr_knd_swt_dyu_uzb_por_dut_aze_lda_vie_owc_ven_akn_moo	-0.812126424893326	-1.9592947015631	0.0530729712499467
547	owc_guj_akn_eng_gam_chh_wly_pan_azi_aze_ven_tag_lda_nor_por_bsq_dut_heb_dgb_mnd_hin_ita_tsw_svk_fbf_spa_fin_ewe_igb_est_ctl_mlt_geo_afr_prs_cze_rom_sid_amr_fre_hun_zul_jav_ukr_ind_jpn_knd_kor_pol_scr_tsn_swe_sun_mcd_anl_mly_cnt_krd_bam_slo_amh_ben_mol_grk_arw_qcu_glc_ger_urd_swt_aeg_lit_tig_lat_bat_bul_bem_bos_yor_mao_tha_hau_tml_xho_dyu_uzb_rus_alb_tur_ses_vie_sod_cic_moo_swa	-0.145388174506133	-0.342853917118302	0.732482108718438
548	heb_eng_swa_grk_anl_mlt_tig_por_uzb_aze_ven_tag_akn_nor_urd_bsq_arw_sid_yor_mnd_dut_hin_ewe_scr_tsw_guj_hun_bem_igb_est_spa_aeg_geo_prs_glc_svk_bos_amh_owc_ita_fin_ses_bat_pan_sun_jpn_knd_kor_ger_mol_cic_fre_ind_afr_gam_mly_cnt_lit_dyu_ctl_wly_cze_ukr_ben_bul_qcu_rom_krd_mcd_tsn_amr_swe_hau_slo_mao_rus_zul_lat_moo_jav_tha_sod_tml_fbf_lda_azi_pol_alb_tur_swt_vie_chh_dgb_xho_bam	0.29053856199426	0.684247942177853	0.495520187303124
549	heb_eng_tsw_afr_sod_gam_mlt_rus_azi_uzb_ewe_mao_igb_cze_lit_bsq_por_sid_tsn_mnd_ger_alb_lda_prs_akn_krd_est_bam_bem_hun_ben_hau_geo_arw_spa_grk_urd_chh_owc_bul_fin_swt_sun_fre_mly_jpn_tml_kor_pan_mol_dgb_dut_jav_ita_amh_ind_cnt_ctl_moo_slo_tig_rom_scr_lat_hin_qcu_svk_nor_mcd_fbf_wly_ukr_amr_swe_tag_guj_dyu_glc_cic_bat_tha_aeg_knd_xho_yor_tur_pol_bos_aze_zul_vie_anl_ven_ses_swa	-0.68569043942512	-1.64396780281508	0.103559371597183
550	sod_svk_ven_slo_amr_owc_wly_ita_tur_uzb_zul_ind_ses_ben_mol_bsq_fre_amh_moo_cnt_alb_ctl_igb_swe_cic_spa_hun_yor_xho_fin_arw_hau_geo_rom_bul_pan_bos_gam_chh_hin_est_tsn_jav_pol_sun_jpn_knd_kor_dut_rus_bam_ukr_mao_krd_aeg_mly_mnd_por_lda_lit_anl_eng_scr_glc_prs_qcu_lat_mcd_ger_akn_mlt_urd_sid_guj_bat_nor_swt_afr_ewe_tag_tha_tig_tml_fbf_bem_aze_grk_cze_azi_dgb_vie_heb_swa_dyu_tsw	0.255957244509704	0.602551173498056	0.548273750545939
551	sod_arw_swt_svk_tig_anl_chh_mcd_tur_uzb_zul_ind_swa_pan_krd_bsq_eng_heb_igb_cnt_fre_mol_moo_swe_dyu_nor_fin_akn_bem_est_slo_mlt_geo_glc_ita_dut_urd_amh_gam_lat_hun_xho_mao_ben_mly_jpn_knd_kor_bos_rom_fbf_ukr_bat_scr_amr_tag_mnd_alb_cic_bul_hau_grk_pol_afr_cze_qcu_rus_guj_lit_ven_wly_ger_sid_spa_jav_ctl_ewe_prs_yor_sun_tha_owc_tml_tsw_dgb_aze_por_hin_azi_lda_vie_aeg_ses_bam_tsn	-0.562947548547292	-1.34379528753505	0.182283983133548
552	amr_ukr_lda_alb_hau_mlt_tig_scr_aze_tur_xho_bat_ven_eng_pol_bsq_mcd_sid_swt_cnt_dut_ger_tsw_swe_swa_rus_hun_dgb_igb_fin_ctl_wly_geo_cze_guj_grk_bul_owc_heb_svk_est_moo_mly_prs_mao_jpn_tml_kor_krd_nor_tsn_lat_sun_por_aeg_jav_mnd_hin_zul_ben_anl_urd_lit_bos_slo_qcu_afr_arw_rom_ewe_chh_spa_gam_ita_ind_pan_fbf_glc_bam_tag_tha_amh_knd_ses_akn_azi_mol_fre_uzb_yor_vie_sod_cic_bem_dyu	-0.319092498974502	-0.755105833774593	0.452093569760271
553	heb_glc_swa_slo_owc_sod_amh_ita_azi_uzb_fbf_bat_akn_nor_urd_bsq_mcd_anl_ses_cnt_hin_swe_dgb_fre_cic_rus_hun_yor_moo_fin_grk_aeg_geo_pan_bos_svk_krd_chh_amr_ger_est_tsn_sun_dut_mao_jpn_knd_kor_prs_cze_zul_pol_jav_alb_hau_mly_mnd_guj_bam_por_tig_mol_afr_ukr_ben_qcu_bul_scr_spa_bem_gam_rom_wly_lit_ind_ctl_tsw_arw_ewe_tag_tha_sid_tml_swt_ven_tur_eng_lat_aze_igb_vie_mlt_dyu_xho_lda	-0.728478952354773	-1.74896967823759	0.0835955681517173
554	sid_slo_ewe_cze_chh_tig_hau_spa_tur_aze_cic_bat_tsn_lit_pan_bsq_ukr_gam_moo_mnd_hin_swe_ses_guj_ven_krd_fin_bam_igb_est_arw_amh_geo_prs_glc_grk_fre_heb_amr_afr_hun_fbf_jav_por_ind_jpn_tml_kor_ben_svk_yor_alb_mao_ger_aeg_tag_cnt_ita_bem_pol_wly_lat_scr_eng_bul_qcu_mcd_nor_bos_dgb_anl_mol_sod_ctl_sun_urd_akn_dut_zul_mly_tha_owc_knd_lda_tsw_uzb_rus_rom_azi_swa_vie_mlt_xho_swt_dyu	0.234880340417817	0.553323397439331	0.581369758808654
555	chh_bul_lda_ger_tig_hau_sid_pan_tur_uzb_tsw_tag_dyu_lat_rus_bsq_grk_wly_moo_cnt_dut_nor_ven_prs_ses_pol_est_zul_ewe_fin_spa_anl_geo_slo_arw_mcd_swe_owc_heb_glc_hun_bem_sun_guj_jav_jpn_tml_kor_svk_fre_cic_scr_mly_hin_mlt_bat_mnd_mol_dgb_cze_gam_por_rom_krd_afr_qcu_alb_lit_eng_akn_amr_ben_sod_urd_ind_bos_xho_ukr_swa_mao_tha_amh_knd_igb_yor_aze_ita_ctl_azi_bam_vie_aeg_tsn_swt_fbf	0.0942802400830175	0.222133105571841	0.824697346867196
556	amh_ctl_tsn_grk_heb_wly_sid_urd_uzb_tur_xho_sun_swt_arw_svk_bsq_spa_chh_bam_mnd_mcd_swe_fbf_fre_yor_rom_fin_ven_dyu_hun_alb_gam_geo_mol_krd_ger_por_mlt_owc_lit_est_lda_mao_pan_jav_jpn_knd_kor_rus_cze_swa_lat_bat_hin_tig_mly_cnt_glc_tsw_ita_hau_nor_afr_eng_bos_qcu_slo_pol_ukr_bem_aeg_ben_sod_guj_tag_dut_moo_scr_dgb_ind_tha_anl_tml_ses_igb_azi_prs_bul_aze_zul_vie_amr_cic_akn_ewe	0.216870113027417	0.510566386893762	0.610864512431189
557	aeg_bul_yor_ctl_hau_amr_wly_grk_tur_uzb_lda_sun_fbf_svk_rus_bsq_fre_mlt_ven_mnd_eng_krd_moo_spa_igb_ukr_hun_swt_ses_est_arw_sid_geo_urd_ben_pol_rom_heb_owc_ita_fin_bem_ind_swe_bat_jpn_knd_kor_dut_slo_cic_ger_mao_lat_gam_jav_cnt_por_zul_pan_chh_mol_afr_alb_bos_qcu_guj_nor_lit_akn_sod_cze_tig_glc_tag_scr_dgb_prs_swa_mly_tha_anl_tml_xho_tsw_azi_mcd_hin_aze_tsn_vie_amh_ewe_bam_dyu	-0.996830519023303	-2.4130630414359	0.0177797309342016
558	mlt_scr_dgb_nor_wly_tig_sid_hin_uzb_tur_igb_bat_xho_mcd_urd_bsq_bos_aeg_fbf_mnd_bul_pol_ewe_spa_yor_svk_hun_cic_swa_est_ukr_amr_geo_alb_grk_glc_prs_chh_anl_dut_fin_ses_jav_pan_mao_jpn_knd_kor_swe_lat_zul_cze_tag_ger_hau_ind_cnt_ita_swt_rom_gam_ben_slo_fre_mol_qcu_arw_eng_ctl_akn_sod_por_owc_afr_mly_lit_bem_guj_bam_sun_tha_amh_tml_tsw_lda_aze_krd_rus_azi_dyu_vie_heb_ven_moo_tsn	-0.988493792032046	-2.4088939112504	0.0179717276614342
559	gam_dut_tsn_afr_amh_hau_chh_hin_aze_tur_swt_ind_cic_rom_lit_bsq_pol_mlt_moo_cnt_arw_rus_lda_mcd_swa_por_est_ewe_yor_hun_prs_tig_geo_bos_lat_mol_glc_sod_heb_ger_fin_dyu_mao_swe_jav_jpn_tml_kor_guj_krd_akn_fre_mly_ben_sid_tag_mnd_ctl_dgb_grk_amr_alb_slo_nor_scr_qcu_urd_ita_ukr_igb_anl_eng_owc_svk_bat_pan_ven_cze_tsw_sun_tha_aeg_knd_xho_fbf_azi_spa_bul_uzb_zul_vie_wly_bam_ses_bem	0.106461156861669	0.250801773423875	0.802520646983332
560	amr_dut_moo_afr_chh_hau_sod_bul_aze_tur_fbf_ind_cic_rom_pan_bsq_pol_sid_bem_mnd_guj_eng_xho_spa_ses_ukr_fin_swt_zul_hun_bos_gam_geo_ger_nor_glc_prs_aeg_tig_arw_est_yor_mao_alb_sun_jpn_knd_kor_mcd_krd_bam_ita_tag_svk_owc_mly_cnt_slo_dyu_scr_mlt_ctl_ben_lit_hin_qcu_fre_mol_rus_igb_anl_grk_heb_swe_bat_cze_tsn_urd_lda_jav_tha_amh_tml_ewe_dgb_azi_por_lat_uzb_akn_vie_wly_tsw_ven_swa	0.233909311873709	0.552126372301501	0.582186215062442
561	aeg_dut_moo_lat_hau_chh_amh_mcd_tur_azi_zul_jav_bam_ben_svk_bsq_rus_gam_bem_cnt_afr_guj_lda_fre_igb_bul_fin_xho_ewe_est_krd_owc_geo_ctl_lit_por_eng_anl_heb_grk_hun_tsn_mly_ita_ind_jpn_knd_kor_alb_ger_yor_urd_mao_ukr_wly_bat_mnd_prs_ses_swe_sod_cze_mol_scr_arw_qcu_pol_spa_glc_dgb_mlt_pan_sid_slo_tag_bos_tsw_rom_cic_sun_tha_amr_tml_fbf_ven_uzb_hin_nor_aze_dyu_vie_tig_swt_swa_akn	-0.467070127946992	-1.10940642987326	0.270115412402824
562	owc_afr_ewe_pol_anl_mlt_aeg_por_aze_tur_ven_mly_dyu_rom_ben_bsq_ger_gam_swt_cnt_arw_alb_zul_ita_swa_grk_hun_bem_lda_est_svk_heb_geo_ctl_eng_dut_scr_tig_sod_glc_fin_akn_jav_krd_mao_jpn_knd_kor_fre_rus_fbf_swe_ind_prs_amr_tag_mnd_pan_cic_bos_wly_nor_urd_mol_slo_qcu_spa_bul_guj_igb_hau_ukr_amh_mcd_sun_hin_bam_lit_moo_bat_tha_sid_tml_yor_tsn_azi_lat_cze_uzb_xho_vie_chh_ses_tsw_dgb	0.0669329286971395	0.157531417156222	0.875167572289071
563	amr_mol_dyu_rus_chh_sid_amh_pan_tur_uzb_xho_jav_tsw_urd_ita_bsq_swe_gam_dgb_mnd_alb_mcd_ven_glc_fbf_eng_hun_swa_zul_est_fre_heb_geo_arw_slo_svk_rom_tig_mlt_lit_fin_bem_tag_guj_mly_jpn_tml_kor_ukr_afr_akn_grk_ind_nor_anl_mao_cnt_ger_ses_hin_owc_por_bul_scr_krd_qcu_ctl_dut_pol_ewe_hau_prs_wly_cze_sun_ben_lda_spa_bam_bat_tha_sod_knd_moo_swt_azi_bos_lat_aze_igb_vie_aeg_tsn_cic_yor	-0.365510079404338	-0.86730536953504	0.388007063003767
564	amh_mol_ewe_rom_sid_sod_tig_glc_azi_aze_dyu_bat_yor_arw_slo_bsq_hin_amr_xho_cnt_mcd_bul_igb_afr_lda_krd_hun_moo_tsw_est_ctl_mlt_geo_prs_lat_urd_swe_chh_hau_alb_fin_cic_sun_ger_tag_jpn_tml_kor_rus_pan_ses_scr_mly_fre_wly_mao_mnd_dut_bem_eng_heb_pol_bos_guj_nor_qcu_svk_cze_grk_fbf_aeg_por_gam_ben_ind_lit_dgb_spa_zul_jav_tha_owc_knd_ven_swt_uzb_ita_ukr_tur_akn_vie_anl_tsn_bam_swa	-0.693556888528336	-1.66112787207332	0.100055520747669
565	aeg_ukr_swa_swe_amh_sid_anl_lit_azi_tur_dgb_tag_yor_grk_pan_bsq_afr_gam_ewe_mnd_bul_ctl_akn_prs_bam_urd_fin_igb_xho_hun_cze_owc_geo_pol_mcd_fre_ita_sod_hau_arw_est_tsn_sun_svk_bat_jpn_tml_kor_ger_rom_swt_lat_ind_hin_wly_mly_cnt_nor_fbf_spa_heb_mol_scr_guj_rus_qcu_slo_por_dut_zul_tig_alb_chh_ben_jav_bos_dyu_eng_cic_mao_tha_amr_knd_bem_moo_uzb_krd_glc_aze_ven_vie_mlt_ses_lda_tsw	-1.03715087284491	-2.5272162496387	0.0131849248595019
566	anl_bos_cic_svk_aeg_amr_mlt_nor_azi_tur_moo_bat_zul_slo_arw_bsq_mol_sid_xho_cnt_rom_grk_ses_prs_ewe_krd_fin_lda_igb_est_por_chh_geo_pan_lit_ger_ukr_sod_gam_hin_hun_dgb_mly_cze_jav_jpn_tml_kor_dut_glc_swt_scr_sun_lat_heb_ind_mnd_ben_yor_ita_wly_eng_bul_guj_spa_qcu_urd_swe_fre_tsn_amh_pol_tig_rus_tag_alb_tsw_mcd_swa_mao_tha_hau_knd_fbf_ven_uzb_afr_ctl_aze_bem_vie_owc_akn_bam_dyu	-0.274685186315255	-0.649273327059369	0.517762033119812
567	hau_fre_akn_nor_sod_amh_wly_bos_azi_tur_yor_jav_fbf_ben_slo_bsq_dut_anl_ewe_mnd_afr_bul_bam_krd_lda_mol_est_ven_zul_fin_pan_aeg_geo_ger_alb_urd_mcd_chh_owc_ukr_hun_bem_sun_rus_mao_jpn_knd_kor_spa_svk_moo_eng_bat_hin_sid_ind_cnt_scr_dyu_glc_mlt_pol_swe_prs_grk_qcu_ctl_guj_ita_igb_heb_lit_tig_por_tag_arw_swa_rom_swt_mly_tha_gam_tml_cic_dgb_uzb_cze_lat_aze_tsn_vie_amr_tsw_ses_xho	-0.67087572675968	-1.60918709844216	0.110964924319505
568	wly_swe_dgb_spa_chh_owc_sid_slo_aze_tur_ewe_sun_ses_dut_svk_bsq_hin_mlt_tsw_mnd_rus_urd_cic_ben_fbf_lat_hun_lda_xho_est_glc_tig_geo_eng_por_afr_grk_heb_amr_prs_fin_igb_jav_ctl_mao_jpn_knd_kor_fre_mol_swa_mcd_ind_alb_amh_bat_cnt_bos_bem_lit_aeg_krd_ita_scr_nor_qcu_arw_ger_guj_zul_hau_rom_anl_bul_mly_ukr_ven_pan_moo_tag_tha_sod_tml_tsn_bam_uzb_cze_pol_azi_swt_vie_gam_dyu_yor_akn	-0.0439411094873353	-0.103593972891398	0.917714640758865
569	heb_mcd_moo_mol_anl_sod_hau_ctl_azi_aze_tsw_tag_bam_rom_por_bsq_afr_aeg_akn_mnd_scr_cze_swt_ger_ewe_swe_hun_zul_dgb_est_nor_amh_geo_prs_fre_krd_ukr_mlt_chh_dut_fin_bem_bat_svk_ind_jpn_tml_kor_grk_pan_yor_alb_sun_glc_amr_jav_cnt_lit_fbf_lat_sid_ita_spa_bos_arw_qcu_rus_slo_bul_igb_owc_guj_tig_hin_mao_ben_tsn_urd_lda_mly_tha_wly_knd_ven_cic_tur_pol_eng_uzb_dyu_vie_gam_swa_ses_xho	-0.132765018380482	-0.312930750866953	0.755033948990738
570	chh_spa_tsw_mcd_aeg_hau_wly_ger_azi_aze_zul_mao_fbf_bul_ctl_bsq_ben_tig_cic_mnd_hin_ukr_yor_eng_ven_scr_hun_bam_dgb_est_por_anl_geo_rus_alb_slo_svk_gam_mlt_afr_fin_xho_sun_fre_jav_jpn_tml_kor_grk_rom_akn_lit_tag_cze_amh_mly_cnt_dut_ses_pol_sid_prs_arw_lat_ita_qcu_guj_glc_krd_swa_heb_pan_amr_nor_bat_urd_lda_bos_bem_ind_tha_owc_knd_moo_igb_tur_swe_mol_uzb_tsn_vie_sod_dyu_ewe_swt	0.467188498128725	1.10188689362962	0.273354368598845
571	tig_ita_bem_spa_sod_chh_wly_bos_uzb_azi_zul_sun_igb_urd_por_bsq_eng_sid_swa_mnd_alb_cze_fbf_rus_ven_fre_fin_xho_ewe_est_lat_anl_geo_hin_swe_mol_ukr_gam_aeg_ger_hun_akn_mao_glc_jav_jpn_knd_kor_lit_grk_yor_ben_ind_guj_owc_bat_cnt_ctl_lda_slo_amr_mcd_nor_scr_krd_qcu_rom_prs_arw_swt_mlt_svk_heb_pan_tag_dut_moo_afr_ses_mly_tha_amh_tml_bam_tsw_tur_pol_bul_aze_tsn_vie_hau_dgb_cic_dyu	0.040800749863181	0.0960947794624865	0.92365206778693
572	hau_mcd_lda_afr_tig_sid_chh_krd_azi_uzb_fbf_tag_igb_spa_ita_bsq_alb_mlt_tsn_mnd_svk_arw_tsw_guj_dgb_bos_fin_ewe_bam_hun_lit_sod_geo_mol_fre_rom_por_aeg_wly_pan_est_ses_mly_dut_bat_jpn_tml_kor_rus_prs_swt_urd_jav_bul_owc_mao_cnt_eng_xho_ukr_anl_grk_glc_hin_ger_qcu_ben_slo_scr_akn_heb_swe_gam_nor_ind_lat_bem_cze_moo_sun_tha_amr_knd_cic_ven_tur_pol_ctl_aze_dyu_vie_amh_yor_zul_swa	0.0727981289219001	0.171547034438957	0.864166369911573
573	gam_rus_tsn_slo_sod_owc_sid_pan_uzb_aze_ewe_sun_xho_dut_mcd_bsq_hin_aeg_ven_cnt_urd_nor_ses_krd_bam_lat_est_igb_cic_hun_fre_wly_geo_glc_ukr_alb_ctl_chh_amr_bos_fin_akn_ind_eng_bat_jpn_tml_kor_ita_scr_dgb_afr_jav_prs_mlt_mly_mnd_swe_fbf_rom_tig_cze_bul_grk_arw_qcu_lit_ben_mol_swt_amh_ger_hau_pol_mao_spa_swa_svk_moo_tag_tha_anl_knd_bem_lda_azi_por_guj_tur_yor_vie_heb_tsw_zul_dyu	-0.649881400415359	-1.55277379361053	0.123873759355375
574	aeg_bos_dyu_ita_mlt_tig_anl_nor_tur_azi_tsw_tag_bam_lit_lat_bsq_svk_gam_swt_mnd_rom_bul_xho_ben_ewe_swe_fin_dgb_zul_hun_pan_hau_geo_afr_slo_grk_rus_owc_heb_prs_est_igb_sun_krd_ind_jpn_knd_kor_glc_por_cic_fre_mao_guj_amh_mly_cnt_scr_fbf_alb_sod_ctl_urd_eng_hin_qcu_dut_mcd_ger_tsn_amr_spa_wly_arw_jav_pol_swa_ukr_lda_bat_tha_sid_tml_akn_moo_aze_cze_mol_uzb_ses_vie_chh_bem_ven_yor	-0.154598371340298	-0.364901165713577	0.71601367936412
575	sod_dut_swa_svk_chh_sid_heb_grk_uzb_aze_fbf_tag_ewe_krd_lat_bsq_eng_gam_ses_cnt_alb_glc_moo_mol_cic_hin_fin_yor_akn_est_rom_hau_geo_ben_ukr_bos_afr_aeg_owc_prs_hun_swt_ind_lit_sun_jpn_tml_kor_pol_rus_xho_ita_mly_nor_amr_mao_mnd_guj_dyu_bul_amh_swe_arw_scr_urd_qcu_fre_spa_pan_ven_anl_por_wly_ger_jav_mcd_zul_slo_tsw_bat_tha_tig_knd_tsn_bam_azi_ctl_cze_tur_dgb_vie_mlt_lda_bem_igb	-0.291931427809558	-0.691586406108846	0.49092000436614
576	aeg_nor_igb_afr_heb_sod_tig_urd_uzb_azi_dyu_sun_ses_alb_svk_bsq_mol_hau_lda_cnt_eng_swe_akn_bos_ewe_pan_hun_moo_cic_est_lat_amr_geo_rom_spa_rus_lit_owc_mlt_slo_fin_bem_jav_glc_mly_jpn_knd_kor_scr_krd_tsn_grk_tag_cze_amh_ind_mnd_fre_swa_ctl_gam_arw_bul_prs_ita_qcu_ukr_mcd_por_yor_anl_pol_chh_guj_mao_dut_bam_hin_tsw_bat_tha_sid_tml_ven_xho_tur_ger_ben_aze_zul_vie_wly_swt_dgb_fbf	-0.716567651362707	-1.71999945469071	0.0887586760010587
577	hau_bul_lda_bos_wly_anl_sid_nor_aze_azi_fbf_ind_yor_cze_afr_bsq_urd_tig_igb_cnt_fre_arw_bam_scr_xho_ger_fin_cic_ven_hun_hin_heb_geo_mol_dut_swe_pan_amr_gam_svk_est_tsn_sun_rom_tag_jpn_tml_kor_prs_spa_tsw_eng_mao_pol_mlt_bat_mnd_ben_moo_mcd_owc_grk_slo_alb_krd_qcu_lit_ukr_glc_dgb_chh_rus_sod_ctl_jav_por_ses_guj_zul_mly_tha_aeg_knd_bem_ewe_uzb_ita_lat_tur_swt_vie_amh_swa_dyu_akn	-0.738467360419585	-1.77703756613542	0.0788315510346107
578	heb_lat_bem_hin_wly_aeg_sid_ben_uzb_tur_swt_jav_dyu_rus_pan_bsq_fre_owc_xho_cnt_mcd_urd_igb_dut_ses_mol_est_akn_ven_hun_por_amh_geo_alb_rom_slo_ger_mlt_sod_spa_fin_swa_sun_glc_tag_jpn_knd_kor_guj_nor_moo_afr_mao_bos_chh_bat_mnd_grk_dgb_cze_amr_krd_bul_swe_ita_qcu_lit_ctl_svk_bam_hau_arw_anl_scr_ind_pol_fbf_prs_ewe_mly_tha_tig_tml_tsw_yor_azi_eng_ukr_aze_lda_vie_gam_cic_zul_tsn	0.032932037283226	0.0775695992280176	0.938337071116644
579	owc_urd_ven_bos_sod_amr_aeg_hin_aze_tur_ses_ind_bem_pol_nor_bsq_svk_mlt_xho_cnt_mcd_rus_lda_lat_dyu_krd_hun_zul_fbf_est_ita_gam_geo_alb_ctl_guj_ben_heb_chh_ukr_fin_moo_bat_rom_sun_jpn_knd_kor_dut_lit_ewe_swe_mao_ger_tig_jav_mnd_scr_swa_arw_sid_bul_glc_grk_afr_qcu_cze_mol_pan_swt_amh_slo_wly_prs_mly_eng_akn_fre_cic_tag_tha_hau_tml_bam_tsn_azi_spa_por_uzb_dgb_vie_anl_tsw_yor_igb	-1.01519366142301	-2.47247008304782	0.0152356668434678
580	tig_pan_ven_lit_hau_sid_anl_ctl_uzb_tur_bam_jav_cic_rom_afr_bsq_rus_wly_xho_cnt_alb_bos_swt_ben_dyu_arw_fin_bem_tsw_est_pol_mlt_geo_ger_mol_hin_swe_sod_chh_glc_hun_ewe_ind_ukr_bat_jpn_tml_kor_krd_por_fbf_svk_mly_ita_amr_tag_mnd_cze_moo_grk_aeg_scr_prs_urd_mcd_qcu_spa_slo_eng_dgb_gam_dut_heb_guj_mao_lat_tsn_nor_lda_sun_tha_owc_knd_yor_swa_aze_fre_bul_azi_zul_vie_amh_igb_akn_ses	-0.234784975793792	-0.554520556131669	0.580553756165106
581	owc_por_lda_hin_amr_chh_hau_eng_tur_aze_fbf_mly_akn_lit_swe_bsq_spa_mlt_moo_cnt_pol_slo_zul_prs_swt_ger_est_ven_dyu_fin_ita_aeg_geo_afr_mol_alb_rus_sid_heb_arw_hun_bam_bat_cze_tag_jpn_knd_kor_dut_grk_cic_scr_mao_pan_sod_jav_mnd_ben_igb_krd_wly_svk_ukr_nor_bul_qcu_rom_mcd_lat_swa_tig_ctl_amh_fre_sun_bos_dgb_urd_yor_ind_tha_gam_tml_bem_xho_azi_glc_guj_uzb_tsn_vie_anl_tsw_ewe_ses	-0.0518803896381883	-0.122354807922859	0.902882039114127
582	hau_mol_ewe_guj_owc_amr_anl_arw_aze_uzb_swa_sun_bem_rus_ger_bsq_hin_gam_swt_cnt_pol_fre_bam_prs_dyu_ben_est_ses_zul_hun_scr_wly_geo_nor_lat_grk_glc_sid_amh_dut_fin_yor_ind_pan_mao_jpn_tml_kor_ctl_ukr_fbf_rom_jav_eng_aeg_mly_mnd_mcd_moo_ita_tig_svk_krd_urd_afr_qcu_spa_swe_slo_cic_heb_alb_sod_bul_tag_por_lda_bos_ven_bat_tha_chh_knd_tsn_tsw_tur_lit_cze_azi_xho_vie_mlt_akn_igb_dgb	-0.220088946762106	-0.52046155015924	0.603978797025559
583	amr_urd_lda_ctl_sid_hau_tig_ger_tur_uzb_dyu_tag_swt_hin_nor_bsq_prs_owc_fbf_cnt_lit_svk_yor_scr_bam_por_fin_tsn_xho_hun_dut_chh_geo_guj_slo_ben_rus_aeg_mlt_eng_est_akn_mly_alb_sun_jpn_tml_kor_pol_ita_ven_afr_jav_mol_sod_bat_mnd_mcd_ses_rom_wly_bos_spa_lat_cze_qcu_pan_krd_arw_cic_amh_swe_anl_grk_ind_bul_tsw_glc_igb_mao_tha_heb_knd_ewe_dgb_azi_fre_ukr_aze_swa_vie_gam_moo_zul_bem	-0.693902071573387	-1.66470739734251	0.0993368765190755
584	chh_pol_yor_urd_heb_amh_aeg_lit_uzb_azi_igb_tag_cic_ger_ukr_bsq_bos_anl_zul_mnd_ctl_lat_ven_rus_akn_pan_fin_moo_xho_hun_nor_owc_geo_glc_scr_guj_ita_amr_hau_grk_est_fbf_sun_prs_bat_jpn_knd_kor_swe_mol_bem_por_mly_afr_mlt_jav_cnt_alb_lda_mcd_sid_cze_rom_bul_ben_qcu_dut_eng_spa_bam_gam_slo_sod_arw_ind_hin_dgb_svk_ses_mao_tha_tig_tml_dyu_ewe_aze_fre_krd_tur_tsw_vie_wly_swt_tsn_swa	-0.467143817347075	-1.10930702112764	0.270158056426727
585	amh_dut_ses_swe_wly_anl_aeg_arw_tur_azi_akn_bat_lda_glc_pan_bsq_nor_heb_bem_cnt_lit_afr_moo_rus_tsn_bos_est_fbf_ewe_fin_rom_amr_geo_bul_mol_mcd_fre_mlt_sod_ita_hun_tsw_tag_por_sun_jpn_knd_kor_alb_scr_swa_ger_mao_guj_gam_jav_mnd_slo_yor_prs_hau_urd_ukr_cze_lat_qcu_eng_grk_svk_cic_owc_spa_sid_hin_mly_ben_dyu_pol_xho_ind_tha_tig_tml_dgb_bam_uzb_krd_ctl_aze_zul_vie_chh_igb_swt_ven	-0.48354047041651	-1.14873627535624	0.253610729682822
586	heb_glc_bam_ukr_gam_wly_aeg_pan_aze_tur_moo_ind_xho_hin_eng_bsq_krd_sid_fbf_mnd_bos_prs_swa_fre_yor_rus_fin_zul_tsn_hun_ben_mlt_geo_rom_cze_por_lat_sod_tig_urd_est_cic_bat_mol_jav_jpn_tml_kor_slo_scr_dyu_guj_sun_mcd_hau_tag_cnt_afr_akn_dut_owc_pol_svk_swe_grk_qcu_spa_nor_arw_tsw_anl_alb_amr_bul_mao_ger_igb_ita_ses_mly_tha_chh_knd_lda_dgb_uzb_lit_ctl_azi_ven_vie_amh_swt_bem_ewe	-0.419308986599716	-0.995231139295572	0.322206307526116
587	anl_lit_tsn_lat_aeg_owc_hau_svk_uzb_aze_fbf_tag_igb_arw_ben_bsq_rus_gam_bem_cnt_ger_afr_ses_bul_tsw_ukr_est_yor_zul_fin_bos_heb_geo_glc_scr_guj_dut_amr_mlt_cze_hun_bam_sun_rom_ind_jpn_tml_kor_swe_krd_swt_grk_jav_pol_sod_bat_mnd_prs_moo_ita_chh_slo_nor_fre_pan_qcu_mcd_ctl_urd_cic_sid_por_tig_alb_mly_eng_ewe_spa_akn_mao_tha_wly_knd_lda_xho_azi_hin_mol_tur_ven_vie_amh_dyu_dgb_swa	-0.551890240352404	-1.31522381748571	0.191668282420587
588	aeg_afr_bem_lit_sod_gam_amr_slo_tur_aze_swt_jav_tsn_ita_ben_bsq_pan_tig_akn_cnt_grk_bul_dgb_alb_ewe_ger_est_bam_fbf_fin_dut_chh_geo_prs_arw_urd_svk_mlt_wly_swe_hun_zul_tag_guj_bat_jpn_tml_kor_ukr_por_dyu_mol_sun_bos_sid_ind_mnd_hin_swa_fre_anl_krd_pol_cze_lat_qcu_scr_mcd_rus_lda_owc_spa_heb_eng_mly_nor_xho_ctl_cic_mao_tha_amh_knd_tsw_moo_uzb_rom_glc_azi_ses_vie_hau_ven_yor_igb	-0.451446726588113	-1.07402305918053	0.285591131339301
589	sod_ita_ewe_spa_aeg_chh_hau_rom_tur_uzb_tsn_tag_yor_bos_pol_bsq_afr_owc_akn_cnt_dut_pan_fbf_glc_lda_lat_fin_dyu_swt_hun_arw_heb_geo_ctl_urd_hin_mol_wly_sid_mcd_est_bem_ind_scr_mao_jpn_knd_kor_ben_rus_ses_bul_mly_guj_anl_sun_mnd_lit_swa_alb_tig_grk_ger_cze_por_qcu_krd_fre_svk_moo_gam_slo_amr_ukr_bat_swe_xho_prs_cic_jav_tha_mlt_tml_zul_ven_azi_eng_nor_aze_igb_vie_amh_bam_dgb_tsw	-0.350269282120459	-0.832734512240388	0.40712789109258
590	anl_glc_lda_slo_mlt_hau_amh_bul_azi_uzb_akn_ind_bam_prs_por_bsq_bos_wly_moo_cnt_lat_ita_swa_lit_tsw_arw_hun_cic_igb_est_ctl_sid_geo_scr_rom_fre_hin_amr_aeg_ger_fin_ses_jav_alb_bat_jpn_tml_kor_krd_urd_zul_grk_sun_guj_owc_tag_mnd_ukr_dyu_svk_tig_pol_mol_rus_nor_qcu_mcd_pan_eng_xho_sod_afr_heb_swe_mao_cze_yor_spa_tsn_mly_tha_chh_knd_swt_ven_tur_dut_ben_aze_ewe_vie_gam_dgb_bem_fbf	-0.405003407811452	-0.960046586063842	0.339521152343527
591	sod_arw_igb_ben_aeg_sid_owc_slo_azi_tur_bem_mao_cic_scr_lit_bsq_rom_chh_moo_cnt_alb_svk_akn_mol_dgb_swe_hun_tsw_yor_est_pol_amr_geo_ukr_ita_lat_ger_mlt_amh_ctl_fin_dyu_ind_cze_sun_jpn_knd_kor_hin_dut_lda_eng_bat_afr_gam_tag_mnd_nor_ses_grk_hau_prs_krd_rus_pan_qcu_bul_fre_guj_ewe_heb_por_tig_spa_mly_mcd_fbf_glc_ven_jav_tha_anl_tml_zul_bam_uzb_bos_urd_aze_tsn_vie_wly_swt_xho_swa	0.100419578266685	0.236343112461602	0.813686192049268
592	owc_prs_ven_rom_amh_heb_amr_hin_uzb_azi_fbf_tag_lda_grk_bos_bsq_krd_hau_xho_cnt_mol_eng_moo_afr_akn_bul_est_zul_bem_hun_arw_mlt_geo_lat_ger_ben_swe_sid_tig_glc_fin_swt_ind_ita_jav_jpn_knd_kor_rus_cze_ewe_slo_mly_alb_sod_mao_mnd_fre_swa_dut_gam_svk_ukr_ctl_mcd_qcu_pol_lit_nor_dgb_wly_guj_chh_pan_sun_spa_bam_urd_tsw_bat_tha_aeg_tml_igb_dyu_tur_por_scr_aze_cic_vie_anl_yor_ses_tsn	-0.460897491761882	-1.09377988946867	0.276876490952486
593	chh_lat_tsn_por_owc_mlt_gam_prs_tur_uzb_dyu_tag_fbf_eng_mcd_bsq_bos_hau_lda_cnt_guj_grk_xho_pol_tsw_spa_fin_swt_igb_hun_alb_sid_geo_afr_ukr_urd_bul_wly_amr_krd_est_zul_bat_ger_jav_jpn_knd_kor_mol_glc_swa_ita_sun_svk_heb_mao_mnd_hin_bam_swe_anl_rom_dut_cze_ctl_qcu_arw_slo_lit_cic_tig_ben_sod_nor_ind_rus_ewe_pan_dgb_mly_tha_aeg_tml_yor_ses_azi_fre_scr_aze_ven_vie_amh_akn_bem_moo	-0.187741315646586	-0.442761101732966	0.658966670474789
594	hau_ben_akn_lit_heb_amh_aeg_prs_aze_uzb_yor_bat_moo_ctl_rus_bsq_glc_wly_tsn_mnd_fre_arw_ven_bos_dyu_grk_est_fbf_ses_fin_svk_sid_geo_ger_pol_ukr_slo_amr_chh_afr_hun_xho_mao_por_tag_jpn_knd_kor_pan_hin_swt_krd_ind_ita_owc_sun_cnt_urd_dgb_rom_sod_mol_cze_lat_mcd_qcu_bul_eng_guj_cic_tig_dut_gam_nor_mly_scr_tsw_swe_igb_jav_tha_anl_tml_bam_swa_tur_spa_alb_azi_lda_vie_mlt_ewe_bem_zul	-0.883790812539593	-2.13846871304761	0.0350994804173088
595	wly_prs_xho_swe_heb_gam_anl_glc_azi_tur_akn_mao_bam_arw_fre_bsq_dut_hau_tsw_cnt_eng_grk_swt_hin_fbf_lit_hun_bem_yor_est_por_amh_geo_ben_pan_nor_ita_aeg_amr_mol_fin_zul_mly_krd_jav_jpn_knd_kor_afr_cze_ven_spa_tag_bos_sid_sun_mnd_guj_swa_rom_chh_ger_rus_pol_bul_qcu_svk_ukr_lat_igb_sod_alb_mlt_slo_bat_ctl_lda_urd_dgb_ind_tha_owc_tml_ses_cic_aze_scr_mcd_uzb_tsn_vie_tig_moo_dyu_ewe	-0.454655285866116	-1.0798636450038	0.282995479556486
596	owc_mol_igb_mcd_heb_sod_chh_grk_uzb_aze_dgb_mly_swt_lat_spa_bsq_glc_gam_yor_cnt_ger_pan_zul_fre_xho_dut_fin_ewe_moo_hun_eng_sid_geo_urd_guj_swe_ukr_anl_aeg_rom_est_fbf_ind_svk_mao_jpn_knd_kor_ita_ben_bem_bul_bat_slo_mlt_jav_mnd_rus_bam_krd_amh_ctl_arw_lit_nor_qcu_prs_afr_cze_tsw_amr_hin_wly_alb_tag_scr_ven_bos_dyu_sun_tha_tig_tml_swa_akn_tur_pol_por_azi_tsn_vie_hau_ses_lda_cic	0.000259795459998354	0.000612123275984976	0.999512907444415
597	amr_lat_tsw_lit_anl_gam_owc_bul_aze_uzb_moo_jav_fbf_cze_afr_bsq_ctl_aeg_yor_mnd_por_grk_dyu_nor_zul_fre_hun_xho_dgb_est_slo_heb_geo_mol_urd_arw_rus_amh_hau_ita_fin_ewe_mao_ger_ind_jpn_knd_kor_hin_spa_igb_krd_bat_swe_sod_mly_cnt_rom_bem_guj_mlt_ben_pol_svk_eng_qcu_glc_dut_pan_cic_chh_mcd_sid_scr_sun_bos_tsn_prs_akn_tag_tha_tig_tml_ven_swt_azi_ukr_alb_tur_swa_vie_wly_lda_ses_bam	-0.393650616769333	-0.932757141296993	0.353360696772073
598	sod_alb_xho_ger_mlt_anl_amh_nor_aze_uzb_yor_jav_akn_ctl_bos_bsq_ukr_heb_ven_mnd_dut_mol_tsn_svk_zul_lat_est_bem_cic_fin_swe_hau_geo_bul_grk_eng_arw_wly_tig_spa_hun_igb_sun_pol_tag_jpn_knd_kor_rom_lit_ses_guj_bat_slo_amr_ind_cnt_glc_dgb_fre_sid_hin_mcd_pan_ita_qcu_scr_por_rus_fbf_aeg_prs_chh_krd_mly_afr_bam_ben_ewe_mao_tha_gam_tml_moo_swa_azi_urd_cze_tur_swt_vie_owc_tsw_lda_dyu	-0.0578718037045577	-0.136373572968869	0.891820740242698
599	anl_mol_ven_cze_wly_aeg_amr_fre_uzb_aze_bem_sun_swt_bos_hin_bsq_krd_heb_tsn_mnd_slo_nor_zul_alb_ses_lat_est_bam_dyu_hun_afr_amh_geo_arw_ben_scr_eng_sid_mlt_pol_fin_tsw_mly_bul_ind_jpn_tml_kor_lit_glc_xho_spa_tag_por_gam_bat_cnt_urd_akn_rom_hau_ger_prs_pan_rus_qcu_ita_mcd_swe_lda_sod_svk_chh_grk_jav_ukr_cic_dut_ewe_mao_tha_owc_knd_swa_dgb_tur_ctl_guj_azi_moo_vie_tig_fbf_yor_igb	-0.781313251520009	-1.87541487169491	0.0638730370374175
600	aeg_arw_tsn_por_owc_hau_amr_dut_uzb_azi_fbf_tag_ewe_ita_lit_bsq_hin_sid_lda_cnt_ger_ben_zul_lat_swt_nor_hun_dyu_cic_fin_mcd_anl_geo_ctl_krd_spa_slo_sod_chh_pan_est_bam_mly_guj_sun_jpn_tml_kor_alb_mol_dgb_bos_bat_swe_amh_jav_mnd_fre_tsw_scr_mlt_rus_pol_afr_eng_qcu_bul_svk_glc_bem_heb_rom_gam_cze_ind_urd_igb_ukr_moo_mao_tha_tig_knd_ses_swa_tur_prs_grk_aze_xho_vie_wly_akn_yor_ven	-0.333839216426038	-0.789997103075989	0.431539181472191
601	sid_eng_cic_por_amh_heb_gam_nor_tur_uzb_tsn_tag_moo_swe_scr_bsq_glc_anl_yor_cnt_prs_alb_bam_hin_lda_fre_hun_swa_dyu_est_krd_tig_geo_lat_ita_bos_slo_sod_owc_svk_fin_ven_jav_urd_ind_jpn_knd_kor_ben_mcd_akn_arw_mao_cze_wly_sun_mnd_spa_tsw_guj_mlt_ger_grk_dut_rus_qcu_afr_pol_ukr_bem_hau_bul_chh_lit_bat_rom_ewe_pan_ses_mly_tha_amr_tml_xho_igb_aze_mol_ctl_azi_zul_vie_aeg_fbf_dgb_swt	-0.790518532423023	-1.90406232135	0.0599935516308509
602	hau_rom_akn_bul_aeg_sod_amr_spa_azi_aze_igb_sun_yor_prs_ger_bsq_hin_anl_swa_cnt_guj_scr_cic_mol_fbf_lit_fin_tsn_moo_est_slo_gam_geo_ctl_alb_pol_svk_wly_chh_rus_hun_ewe_mao_por_ind_jpn_tml_kor_bos_dut_dgb_afr_tag_glc_sid_mly_mnd_mcd_xho_ita_amh_cze_arw_grk_ukr_qcu_ben_swe_eng_lda_heb_lat_tig_pan_bat_nor_ses_urd_tsw_jav_tha_mlt_knd_swt_zul_tur_krd_fre_uzb_ven_vie_owc_dyu_bem_bam	-0.152538214235174	-0.359541761030953	0.720004957522216
603	mlt_alb_swa_bos_heb_amh_amr_dut_tur_aze_xho_tag_bam_por_pan_bsq_guj_anl_dyu_mnd_svk_eng_lda_scr_swt_hin_est_tsn_ven_hun_rus_aeg_geo_cze_prs_krd_slo_owc_gam_glc_fin_akn_mly_mol_mao_jpn_tml_kor_pol_spa_moo_mcd_bat_rom_chh_jav_cnt_afr_ses_fre_sid_ita_ben_swe_grk_qcu_ukr_bul_ctl_dgb_wly_lit_hau_arw_ind_nor_tsw_urd_cic_sun_tha_sod_knd_yor_zul_uzb_lat_ger_azi_igb_vie_tig_bem_fbf_ewe	-0.0345461112772549	-0.0813790925589865	0.935315357234969
604	amr_krd_swt_afr_sid_sod_wly_svk_azi_aze_ewe_jav_bem_guj_rus_bsq_alb_amh_tsn_mnd_por_swe_lda_lit_xho_prs_hun_zul_akn_fin_lat_hau_geo_mol_bos_ben_ita_mlt_anl_scr_est_ses_mly_bul_mao_jpn_knd_kor_fre_cze_tsw_grk_sun_slo_chh_bat_cnt_nor_fbf_pan_owc_mcd_pol_ger_urd_qcu_dut_glc_ctl_cic_aeg_ukr_tig_eng_tag_hin_dgb_rom_dyu_ind_tha_gam_tml_igb_moo_uzb_spa_arw_tur_swa_vie_heb_bam_yor_ven	-0.0857500795143706	-0.202300782199962	0.840123482722785
605	heb_mcd_lda_cze_chh_wly_anl_por_tur_azi_moo_sun_tsn_dut_mol_bsq_arw_mlt_cic_cnt_afr_prs_tsw_urd_dyu_spa_hun_fbf_ven_fin_ben_owc_geo_hin_bul_eng_grk_amr_hau_slo_est_zul_tag_glc_bat_jpn_knd_kor_lit_lat_ewe_swe_mao_ctl_gam_ind_mnd_pol_akn_scr_tig_guj_ita_pan_bos_qcu_svk_nor_ukr_igb_sid_rus_amh_alb_mly_ger_xho_rom_yor_jav_tha_aeg_tml_swa_ses_uzb_fre_krd_aze_swt_vie_sod_bam_dgb_bem	-1.05412191935799	-2.57095361656478	0.0117286086195716
606	tig_svk_zul_ukr_owc_wly_mlt_ger_aze_azi_fbf_mly_ewe_hin_lit_bsq_swe_anl_swa_cnt_eng_por_yor_ita_ven_rom_fin_dgb_bam_est_mol_aeg_geo_lat_glc_bos_pan_amh_heb_bul_hun_lda_jav_fre_ind_jpn_tml_kor_alb_rus_tsw_spa_bat_slo_sid_sun_mnd_afr_xho_arw_sod_krd_ben_guj_urd_qcu_cze_mcd_nor_ses_hau_ctl_chh_scr_mao_grk_cic_dut_tsn_tag_tha_gam_knd_dyu_akn_uzb_pol_prs_tur_bem_vie_amr_swt_moo_igb	-0.403701619456658	-0.957863955082485	0.340614880892669
607	anl_svk_igb_ukr_tig_aeg_amr_arw_azi_aze_akn_sun_dyu_ben_bul_bsq_por_chh_cic_mnd_alb_mol_xho_rus_zul_fre_hun_dgb_yor_est_ctl_amh_geo_lit_prs_eng_nor_heb_sid_lat_fin_lda_mao_ita_ind_jpn_knd_kor_glc_rom_ven_mcd_mly_slo_wly_jav_cnt_swe_swa_pol_sod_bos_grk_krd_afr_qcu_cze_hin_scr_swt_mlt_dut_gam_guj_tag_spa_moo_pan_tsn_bat_tha_hau_tml_bem_fbf_tur_ger_urd_uzb_ses_vie_owc_tsw_bam_ewe	-0.332155622487932	-0.78589148273997	0.433928847865231
608	tig_alb_yor_ita_heb_mlt_owc_glc_aze_uzb_tsn_bat_xho_dut_grk_bsq_lat_anl_dgb_cnt_slo_pol_ewe_nor_ven_guj_est_swt_lda_fin_scr_chh_geo_ukr_mcd_pan_urd_sod_amh_ben_hun_akn_ind_fre_mao_jpn_knd_kor_lit_cze_igb_mol_jav_krd_wly_mly_mnd_eng_moo_arw_gam_prs_svk_bul_hin_qcu_rom_swe_spa_bem_aeg_por_hau_afr_sun_ctl_bam_bos_swa_tag_tha_sid_tml_ses_zul_tur_ger_rus_azi_fbf_vie_amr_cic_tsw_dyu	0.295678384741614	0.696103444974459	0.488100092467367
609	sid_dut_igb_mcd_amr_aeg_chh_ukr_uzb_azi_fbf_bat_bam_scr_glc_bsq_alb_mlt_cic_mnd_rus_fre_swt_slo_dgb_ctl_est_moo_xho_fin_krd_heb_geo_bos_guj_nor_afr_owc_wly_ger_hun_lda_jav_cze_mly_jpn_knd_kor_mol_eng_akn_hin_sun_pan_amh_ind_cnt_ben_tsn_spa_anl_arw_rom_pol_lat_qcu_por_swe_lit_yor_gam_bul_tig_grk_tag_prs_ses_svk_ven_mao_tha_hau_tml_tsw_ewe_aze_urd_ita_tur_bem_vie_sod_dyu_zul_swa	-0.34640826891566	-0.820012032517466	0.414305971839158
610	mlt_arw_dyu_spa_wly_hau_anl_glc_tur_aze_zul_jav_dgb_por_bul_bsq_fre_gam_lda_mnd_nor_cze_yor_hin_ses_ctl_est_ven_moo_fin_rom_aeg_geo_ita_lat_rus_svk_amr_heb_ben_hun_xho_ind_pol_bat_jpn_knd_kor_mcd_ger_cic_grk_sun_eng_chh_tag_cnt_pan_akn_dut_sid_krd_lit_urd_alb_qcu_slo_prs_afr_swa_owc_guj_tig_mol_mao_ukr_igb_bos_bam_mly_tha_amh_tml_tsn_bem_uzb_scr_swe_azi_tsw_vie_sod_swt_fbf_ewe	-0.829311748682315	-2.00323357246622	0.0480628406861554
611	sod_prs_bam_krd_gam_tig_aeg_spa_uzb_tur_cic_jav_igb_ger_alb_bsq_ita_mlt_swa_cnt_pol_fre_xho_lat_moo_nor_hun_dyu_akn_fin_rom_chh_geo_bul_rus_cze_glc_hau_amh_mol_est_ewe_bat_ben_ind_jpn_tml_kor_grk_lit_lda_urd_mao_scr_anl_sun_mnd_eng_yor_ukr_owc_arw_hin_dut_bos_qcu_svk_guj_afr_tsw_heb_pan_wly_slo_mly_mcd_swt_swe_ven_tag_tha_sid_knd_zul_dgb_azi_por_ctl_aze_tsn_vie_amr_bem_fbf_ses	-0.262960012380243	-0.62183254660162	0.535573436938454
612	hau_arw_ses_dut_sid_amr_amh_glc_tur_aze_dgb_ind_swt_bul_ben_bsq_prs_heb_igb_cnt_rus_lat_bam_nor_ewe_ita_hun_zul_xho_fin_rom_gam_geo_guj_ctl_por_urd_tig_wly_afr_est_ven_mly_scr_mao_jpn_tml_kor_fre_slo_lda_spa_jav_ger_sod_bat_mnd_alb_yor_pan_aeg_ukr_hin_mol_svk_qcu_cze_pol_grk_tsn_mlt_eng_anl_mcd_sun_swe_fbf_bos_tsw_tag_tha_owc_knd_moo_bem_uzb_krd_lit_azi_swa_vie_chh_cic_dyu_akn	-0.132210261905846	-0.311685864202237	0.755976936882288
613	chh_svk_fbf_lit_sid_aeg_sod_ger_azi_uzb_bem_tag_swa_guj_scr_bsq_bul_anl_xho_mnd_hin_mol_dyu_ukr_ewe_prs_est_zul_ven_hun_nor_wly_geo_ctl_slo_glc_arw_mlt_amh_ben_fin_bam_sun_rus_ind_jpn_knd_kor_afr_alb_moo_bos_jav_rom_tig_mly_cnt_ita_akn_fre_gam_mcd_eng_urd_dut_qcu_grk_pan_lat_dgb_hau_krd_amr_spa_bat_por_swt_cze_ses_mao_tha_heb_tml_tsw_yor_tur_pol_swe_aze_tsn_vie_owc_lda_igb_cic	-0.756583122044955	-1.8184915169074	0.0722079117428792
614	wly_hin_moo_lat_chh_aeg_gam_rus_aze_azi_ewe_bat_tsw_ctl_dut_bsq_krd_amh_akn_mnd_ita_glc_swt_swe_dgb_ger_fin_zul_igb_hun_arw_heb_geo_pan_ben_scr_grk_owc_sid_slo_est_fbf_sun_mcd_ind_jpn_knd_kor_lit_bul_yor_afr_mao_por_hau_tag_cnt_fre_bam_mol_amr_spa_pol_rom_alb_qcu_prs_eng_ukr_tsn_sod_urd_anl_guj_jav_svk_swa_bos_ses_mly_tha_mlt_tml_lda_cic_uzb_nor_cze_tur_bem_vie_tig_dyu_xho_ven	-0.0139386479984626	-0.0328245262541407	0.973884865225203
615	wly_afr_fbf_lat_owc_tig_mlt_ita_uzb_aze_ewe_mao_xho_mcd_slo_bsq_bos_gam_akn_mnd_pol_dut_tsn_spa_dyu_prs_hun_ses_moo_fin_grk_sid_geo_urd_eng_ukr_arw_amr_hau_fre_est_lda_ind_ben_mly_jpn_knd_kor_scr_alb_yor_hin_bat_cze_sod_sun_cnt_mol_dgb_glc_anl_lit_svk_rus_krd_qcu_por_ctl_nor_bem_heb_rom_aeg_swe_tag_ger_ven_pan_igb_jav_tha_chh_tml_tsw_bam_azi_bul_guj_tur_zul_vie_amh_swt_cic_swa	0.389426786339081	0.918558916566901	0.360702547870626
616	owc_eng_zul_ukr_sod_anl_gam_guj_azi_tur_dgb_jav_bam_bos_scr_bsq_afr_amh_cic_cnt_glc_krd_dyu_fre_swa_lit_hun_akn_swt_fin_arw_wly_geo_ita_ger_lat_pan_chh_sid_pol_est_tsw_sun_hin_bat_jpn_tml_kor_alb_cze_yor_rus_mao_por_heb_ind_mnd_prs_igb_mcd_tig_grk_urd_dut_slo_qcu_spa_nor_svk_ewe_amr_swe_aeg_rom_mly_mol_fbf_ctl_tsn_tag_tha_mlt_knd_moo_bem_aze_ben_bul_uzb_xho_vie_hau_ven_ses_lda	-0.0779389689238886	-0.183502658253081	0.854803122168169
617	amh_hin_akn_urd_sid_owc_mlt_rom_azi_uzb_swa_jav_ewe_lat_arw_bsq_ger_aeg_dgb_mnd_spa_fre_swt_grk_zul_lit_est_dyu_ven_hun_dut_sod_geo_ben_afr_ita_bul_amr_gam_glc_fin_cic_mly_por_sun_jpn_knd_kor_pan_krd_bam_bos_tag_guj_hau_bat_cnt_cze_xho_ctl_wly_swe_prs_mcd_scr_qcu_mol_nor_svk_tsw_heb_pol_tig_ukr_ind_alb_lda_rus_ses_mao_tha_chh_tml_moo_bem_tur_slo_eng_aze_igb_vie_anl_tsn_yor_fbf	-0.437000342950946	-1.03820005632012	0.30186871744536
618	chh_ukr_swt_ger_sid_mlt_wly_slo_uzb_aze_xho_mao_lda_urd_arw_bsq_eng_aeg_zul_cnt_rom_rus_dyu_afr_yor_cze_est_ven_igb_hun_pan_anl_geo_mcd_scr_lat_krd_gam_hau_pol_fin_ses_bat_grk_tag_jpn_knd_kor_ctl_swe_dgb_svk_mly_glc_tig_jav_mnd_alb_bem_prs_heb_mol_hin_guj_bos_qcu_fre_por_lit_fbf_sod_ben_owc_ita_sun_bul_moo_dut_cic_ind_tha_amh_tml_akn_tsw_azi_spa_nor_tur_tsn_vie_amr_bam_swa_ewe	-0.187251621637191	-0.442017444397265	0.659502758546524
619	sod_svk_xho_pol_hau_gam_amr_ben_tur_azi_lda_sun_dyu_pan_urd_bsq_ger_anl_swa_cnt_mcd_ita_fbf_ukr_bem_nor_est_bam_zul_hun_guj_tig_geo_fre_lit_scr_prs_mlt_sid_mol_fin_dgb_bat_rus_jav_jpn_knd_kor_lat_arw_akn_bul_mly_dut_heb_mao_mnd_alb_tsn_spa_chh_krd_afr_bos_cze_qcu_slo_por_grk_cic_amh_rom_wly_eng_tag_ctl_ven_glc_tsw_ind_tha_owc_tml_yor_ses_aze_swe_hin_uzb_moo_vie_aeg_igb_swt_ewe	-0.675860496742104	-1.61988627462703	0.108642897202271
620	sid_fre_ses_dut_heb_chh_hau_lit_tur_aze_akn_bat_zul_ukr_alb_bsq_grk_anl_swt_cnt_eng_swe_xho_rus_swa_nor_est_igb_dgb_fin_slo_owc_geo_svk_mcd_spa_lat_amh_tig_scr_hun_ven_jav_bul_sun_jpn_knd_kor_afr_pan_bam_bos_tag_ita_mlt_ind_mnd_mol_dyu_hin_sod_cze_guj_por_ger_qcu_prs_ben_arw_cic_wly_pol_aeg_glc_mly_krd_ewe_urd_tsn_mao_tha_gam_tml_moo_fbf_uzb_rom_ctl_azi_tsw_vie_amr_yor_lda_bem	0.214115778466	0.503591272193051	0.615739415511685
621	hau_eng_moo_ukr_heb_gam_aeg_cze_tur_azi_ewe_jav_dyu_nor_rom_bsq_dut_tig_akn_cnt_afr_ita_yor_ger_swa_por_hun_ven_swt_est_grk_anl_geo_ctl_swe_svk_bos_owc_chh_lit_fin_tsw_mao_mcd_ind_jpn_knd_kor_alb_krd_tsn_urd_bat_guj_amh_sun_mnd_spa_fbf_ben_sid_pol_mol_scr_arw_qcu_fre_slo_rus_xho_sod_bul_mlt_prs_mly_hin_bem_pan_ses_tag_tha_amr_tml_lda_bam_aze_lat_glc_uzb_zul_vie_wly_cic_dgb_igb	-0.771315272115022	-1.85611047923343	0.0666043044726566
622	chh_cze_swt_glc_sid_heb_wly_swe_tur_aze_igb_bat_lda_guj_rom_bsq_slo_hau_dgb_mnd_pol_afr_cic_mol_moo_por_hun_zul_fbf_est_nor_owc_geo_mcd_rus_arw_fre_amr_sod_spa_fin_ses_mao_prs_mly_jpn_tml_kor_krd_alb_tsw_dut_ind_ukr_amh_sun_cnt_urd_yor_lat_gam_scr_ger_grk_eng_qcu_bos_pan_ctl_bem_anl_ben_mlt_lit_tag_ita_bam_svk_xho_jav_tha_aeg_knd_dyu_ven_azi_hin_bul_uzb_swa_vie_tig_tsn_akn_ewe	-0.269395720322182	-0.636542926264053	0.525986263302071
623	sod_mol_moo_por_tig_amh_sid_glc_tur_azi_dgb_mly_ven_ita_swe_bsq_lat_anl_swt_mnd_nor_cze_yor_bul_dyu_eng_fin_tsn_akn_hun_ukr_owc_geo_pan_rom_ger_urd_aeg_mlt_prs_est_bam_jav_alb_sun_jpn_knd_kor_scr_spa_fbf_krd_ind_svk_heb_mao_cnt_lit_zul_pol_chh_rus_grk_ctl_afr_qcu_guj_arw_mcd_cic_hau_slo_amr_dut_bat_ben_bem_hin_ewe_tag_tha_gam_tml_ses_xho_aze_fre_bos_uzb_swa_vie_wly_tsw_lda_igb	-0.362546677136595	-0.85911071396112	0.392488449447862
624	hau_scr_igb_ger_heb_amr_wly_eng_tur_azi_dgb_tag_ewe_slo_cze_bsq_spa_chh_yor_cnt_lit_arw_ses_mol_tsw_nor_hun_xho_moo_est_por_tig_geo_bos_glc_pol_bul_aeg_sid_afr_fin_dyu_ind_alb_mao_jpn_tml_kor_krd_pan_zul_dut_mly_hin_sod_jav_mnd_prs_fbf_ukr_mlt_ita_fre_urd_grk_qcu_svk_mcd_rom_akn_owc_lat_anl_rus_bat_ben_swt_guj_lda_sun_tha_gam_knd_tsn_bem_uzb_ctl_swe_aze_swa_vie_amh_bam_ven_cic	0.579766346308463	1.36975993575847	0.174060051500653
625	chh_ctl_moo_lat_gam_wly_anl_bos_uzb_tur_fbf_bat_igb_bul_krd_bsq_scr_sid_xho_mnd_ben_spa_swa_ita_bem_glc_fin_ewe_dgb_est_nor_amh_geo_alb_ukr_fre_rus_aeg_heb_guj_hun_bam_mao_lit_ind_jpn_knd_kor_arw_svk_ses_eng_tag_mcd_tig_jav_cnt_pol_zul_afr_hau_rom_urd_grk_slo_qcu_mol_dut_por_yor_owc_swe_amr_pan_sun_cze_swt_hin_tsn_mly_tha_mlt_tml_dyu_akn_aze_ger_prs_azi_lda_vie_sod_ven_cic_tsw	-1.08779354631342	-2.68147389196152	0.00867285948089811
626	hau_krd_fbf_bos_chh_sod_mlt_ita_azi_aze_cic_bat_swa_fre_hin_bsq_svk_sid_zul_mnd_ctl_rus_tsn_lit_ewe_cze_hun_yor_bem_fin_rom_wly_geo_dut_slo_grk_prs_anl_aeg_glc_est_moo_mao_scr_jav_jpn_tml_kor_bul_afr_ven_lat_mly_pan_amh_tag_cnt_ger_igb_mol_heb_arw_pol_swe_nor_qcu_urd_por_ukr_tsw_amr_ben_owc_mcd_ind_guj_xho_spa_akn_sun_tha_tig_knd_ses_lda_tur_eng_alb_uzb_dyu_vie_gam_swt_bam_dgb	-0.287405697335485	-0.680138244320081	0.4981065703738
627	hau_dut_swa_slo_chh_heb_sid_bos_uzb_azi_tsw_bat_bam_ita_glc_bsq_rus_anl_igb_mnd_ukr_arw_lda_nor_swt_lit_fin_ses_yor_est_fre_mlt_geo_urd_bul_scr_krd_wly_sod_svk_hun_akn_mly_hin_tag_jpn_tml_kor_alb_spa_ven_ctl_jav_swe_aeg_sun_cnt_guj_dyu_lat_owc_eng_prs_por_pan_qcu_afr_ger_grk_bem_gam_mol_amr_ben_mao_mcd_cic_pol_dgb_ind_tha_amh_knd_moo_tsn_tur_rom_cze_aze_fbf_vie_tig_ewe_zul_xho	0.395917541712563	0.932973820230189	0.353249401759479
628	mlt_scr_swt_svk_hau_amh_heb_alb_aze_azi_ven_mly_tsn_cze_swe_bsq_lat_sid_igb_cnt_krd_ger_akn_pol_yor_bos_hun_dyu_ses_fin_glc_owc_geo_ukr_ctl_dut_spa_tig_gam_eng_est_cic_tag_urd_jav_jpn_tml_kor_fre_por_dgb_prs_sun_mol_amr_mao_mnd_arw_moo_slo_aeg_afr_grk_lit_bul_qcu_pan_ita_rom_bem_wly_rus_chh_nor_bat_guj_zul_ben_swa_ind_tha_sod_knd_ewe_fbf_tur_hin_mcd_uzb_xho_vie_anl_lda_tsw_bam	0.314242528111804	0.73986539562037	0.461245293086467
629	aeg_afr_swt_grk_sod_anl_chh_por_tur_uzb_zul_tag_ses_ctl_rus_bsq_ger_mlt_ven_cnt_glc_guj_xho_fre_tsn_cze_est_bam_moo_hun_alb_hau_geo_mcd_urd_lat_hin_heb_amh_dut_fin_igb_mao_rom_ind_jpn_tml_kor_prs_swe_bem_eng_bat_pol_amr_jav_mnd_svk_swa_ben_sid_nor_pan_mol_ukr_qcu_bul_krd_arw_akn_tig_spa_owc_bos_mly_scr_dgb_slo_ewe_sun_tha_gam_knd_tsw_cic_azi_lit_ita_aze_dyu_vie_wly_lda_fbf_yor	-0.531901630900065	-1.2672288715116	0.208237544783534
630	aeg_svk_tsn_prs_chh_sid_amr_spa_tur_aze_zul_sun_yor_hin_glc_bsq_bul_amh_ses_cnt_swe_pan_tsw_ita_swt_rus_fin_cic_dyu_hun_arw_wly_geo_lat_ukr_scr_dut_owc_mlt_slo_est_swa_tag_eng_mao_jpn_tml_kor_afr_mol_akn_bos_ind_ctl_hau_jav_mnd_ger_xho_grk_gam_cze_por_pol_rom_qcu_lit_guj_mcd_moo_tig_alb_anl_nor_bat_krd_ven_ben_dgb_mly_tha_sod_knd_lda_fbf_azi_urd_fre_uzb_bam_vie_heb_igb_bem_ewe	-0.472999948144081	-1.12326731291642	0.264215298089937
631	hau_lit_dyu_ctl_tig_aeg_amh_ben_aze_tur_akn_jav_bem_dut_fre_bsq_urd_sid_ven_mnd_lat_por_moo_eng_cic_rus_hun_ses_lda_fin_pol_sod_geo_afr_ger_slo_krd_chh_mlt_mol_est_swa_mao_mcd_mly_jpn_knd_kor_nor_cze_swt_spa_sun_hin_owc_ind_cnt_svk_ewe_glc_amr_pan_alb_swe_scr_qcu_arw_bul_rom_bam_wly_grk_heb_ukr_tag_prs_tsw_bos_tsn_bat_tha_anl_tml_xho_fbf_azi_guj_ita_uzb_yor_vie_gam_dgb_igb_zul	-0.52911035006487	-1.26045758043689	0.210657695673304
632	sod_svk_dyu_hin_owc_chh_hau_lat_azi_tur_akn_tag_yor_krd_ctl_bsq_swe_anl_dgb_cnt_grk_glc_tsn_mcd_ven_por_hun_ses_bem_fin_spa_mlt_geo_alb_pol_rus_guj_gam_sid_dut_est_ewe_bat_mol_ind_jpn_tml_kor_bos_bul_moo_eng_sun_rom_tig_mly_mnd_nor_swa_slo_amr_ben_scr_urd_ger_qcu_fre_pan_cze_cic_aeg_ita_amh_lit_jav_prs_bam_afr_swt_mao_tha_wly_knd_zul_tsw_aze_arw_ukr_uzb_igb_vie_heb_lda_fbf_xho	-0.436066418604104	-1.03594038884841	0.302916124313448
633	gam_afr_akn_pol_owc_chh_sid_arw_aze_uzb_cic_tag_tsn_bul_bos_bsq_mol_aeg_dyu_mnd_eng_guj_zul_nor_xho_rus_hun_dgb_ewe_fin_hin_anl_geo_rom_dut_cze_glc_heb_sod_grk_est_bam_ind_scr_mao_jpn_knd_kor_ben_prs_ses_swe_sun_lit_hau_bat_cnt_urd_ven_mcd_mlt_ita_krd_alb_ctl_qcu_slo_ger_lat_swt_amr_fre_tig_svk_mly_spa_igb_por_swa_jav_tha_amh_tml_fbf_moo_azi_ukr_pan_tur_lda_vie_wly_yor_bem_tsw	-0.35455636735848	-0.840481210008264	0.402794321700709
634	gam_spa_ewe_rom_tig_mlt_amh_afr_uzb_azi_zul_mao_bem_svk_rus_bsq_lit_aeg_akn_cnt_dut_ukr_moo_swe_tsw_bos_est_cic_ven_hun_por_sid_geo_ita_prs_guj_fre_sod_chh_nor_fin_ses_ind_krd_mly_jpn_tml_kor_pan_glc_swt_arw_jav_scr_hau_bat_mnd_urd_dyu_eng_anl_pol_ctl_mol_hin_qcu_grk_ben_ger_swa_owc_mcd_amr_lat_tag_bul_lda_alb_xho_sun_tha_heb_knd_igb_yor_tur_cze_slo_aze_dgb_vie_wly_tsn_bam_fbf	-0.182018159200904	-0.430002529761375	0.66818854588652
635	amh_pol_tsn_swe_gam_chh_hau_por_tur_uzb_igb_mly_akn_mcd_eng_bsq_bos_anl_yor_cnt_ukr_cze_xho_ben_swa_bul_fin_fbf_tsw_hun_ita_heb_geo_nor_urd_ctl_rus_sod_mlt_grk_est_dgb_tag_lit_jav_jpn_tml_kor_krd_alb_cic_mol_bat_dut_aeg_ind_mnd_fre_lda_pan_wly_hin_slo_guj_scr_qcu_lat_rom_arw_zul_amr_glc_tig_svk_sun_prs_bam_ger_ven_mao_tha_sid_knd_dyu_moo_aze_afr_spa_azi_bem_vie_owc_ses_ewe_swt	-0.487861685441211	-1.16083419500194	0.248680387944608
636	tig_lit_swt_rom_gam_amr_sid_arw_uzb_azi_bem_sun_moo_guj_bos_bsq_scr_wly_igb_cnt_fre_swe_fbf_mol_tsw_ger_hun_ses_ewe_fin_mcd_aeg_geo_glc_lat_pan_svk_owc_mlt_bul_est_xho_mly_ben_jav_jpn_tml_kor_prs_slo_tsn_alb_bat_urd_heb_tag_mnd_hin_lda_afr_chh_ita_por_ctl_ukr_qcu_cze_nor_krd_zul_amh_spa_anl_dut_mao_eng_ven_pol_cic_ind_tha_sod_knd_akn_bam_aze_grk_rus_tur_swa_vie_hau_yor_dyu_dgb	-0.350513589026753	-0.830465360894231	0.408402605463302
637	sid_scr_swa_eng_anl_amr_mlt_fre_uzb_tur_akn_jav_cic_krd_ctl_bsq_guj_gam_dyu_cnt_pan_swe_bam_svk_moo_hin_hun_swt_igb_fin_lit_owc_geo_nor_bos_cze_por_tig_heb_bul_est_bem_mao_spa_tag_jpn_knd_kor_dut_pol_ewe_arw_bat_alb_chh_ind_mnd_ger_tsw_rus_amh_ita_mcd_ukr_afr_qcu_slo_glc_prs_zul_hau_rom_wly_urd_sun_ben_tsn_lat_ven_mly_tha_sod_tml_dgb_fbf_azi_mol_grk_aze_xho_vie_aeg_yor_ses_lda	-0.429249467627405	-1.01902886630926	0.310832899774205
638	mlt_rus_tsn_dut_tig_anl_amr_hin_azi_tur_ewe_mly_ses_arw_lit_bsq_lat_aeg_tsw_cnt_spa_mol_swt_urd_igb_krd_hun_ven_dyu_est_ukr_owc_geo_mcd_guj_grk_prs_wly_amh_pol_fin_yor_bat_slo_jav_jpn_knd_kor_bul_glc_bam_ger_tag_ctl_hau_sun_mnd_swe_bem_por_heb_ben_eng_afr_rom_qcu_scr_fre_cze_lda_chh_nor_sid_ita_mao_bos_xho_pan_akn_ind_tha_gam_tml_zul_swa_uzb_alb_svk_aze_dgb_vie_sod_cic_moo_fbf	-0.303696555027468	-0.71796609786286	0.474577923616036
639	sid_grk_tsn_rom_hau_aeg_heb_bul_tur_azi_lda_jav_swa_svk_por_bsq_alb_anl_fbf_cnt_arw_lit_zul_spa_dgb_ben_hun_tsw_cic_est_ita_amh_geo_pan_glc_afr_cze_gam_wly_urd_fin_moo_tag_pol_mao_jpn_tml_kor_fre_ukr_ven_bos_mly_eng_sod_bat_mnd_slo_swt_lat_tig_ger_prs_dut_guj_qcu_mol_hin_ctl_bam_mlt_swe_chh_rus_sun_krd_dyu_nor_igb_ind_tha_owc_knd_yor_xho_aze_scr_mcd_uzb_ewe_vie_amr_bem_akn_ses	-0.59012345151459	-1.40668697637137	0.162853163746713
640	tig_lit_ses_rus_sid_amh_amr_nor_azi_uzb_akn_jav_ewe_ukr_lat_bsq_mol_mlt_fbf_mnd_pol_por_zul_svk_tsw_cze_hun_swt_cic_est_prs_heb_geo_guj_urd_bul_fre_gam_sod_arw_fin_igb_mao_ctl_tag_jpn_tml_kor_glc_rom_dyu_alb_bat_hin_anl_ind_cnt_slo_moo_ben_aeg_swe_ger_spa_grk_qcu_scr_mcd_pan_bam_chh_eng_owc_ita_sun_bos_swa_dut_lda_mly_tha_hau_knd_xho_dgb_tur_krd_afr_aze_yor_vie_wly_bem_tsn_ven	-0.132404601348538	-0.312070910874321	0.755685228751003
641	tig_hin_tsw_glc_amr_anl_mlt_cze_azi_aze_ses_ind_cic_pol_scr_bsq_fre_gam_dgb_mnd_eng_nor_bem_ctl_igb_swe_est_akn_dyu_fin_mol_wly_geo_urd_arw_prs_bos_aeg_chh_afr_hun_tsn_bat_ben_tag_jpn_knd_kor_rus_rom_lda_svk_sun_slo_owc_jav_cnt_krd_zul_ita_heb_spa_alb_lat_ukr_qcu_pan_lit_mcd_xho_hau_ger_sod_dut_mao_bul_bam_grk_swa_mly_tha_sid_tml_yor_swt_uzb_por_guj_tur_fbf_vie_amh_ewe_moo_ven	-0.0498689398418446	-0.117747702644813	0.906521502724322
642	wly_fre_zul_guj_owc_aeg_sod_spa_aze_tur_swt_ind_tsn_cze_hin_bsq_ger_chh_tsw_mnd_prs_urd_bam_swe_dyu_svk_est_xho_igb_fin_krd_sid_geo_slo_nor_rus_lit_tig_mlt_mcd_hun_ses_jav_por_mly_jpn_tml_kor_bos_scr_ven_dut_tag_pan_gam_sun_cnt_alb_ewe_lat_anl_arw_afr_ukr_rom_qcu_glc_ben_ita_moo_hau_grk_amr_pol_mao_mol_lda_ctl_yor_bat_tha_amh_knd_fbf_cic_azi_bul_eng_uzb_bem_vie_heb_akn_swa_dgb	-0.167205197397795	-0.3947680816953	0.693917965806293
643	chh_dut_dgb_glc_anl_amr_amh_alb_aze_uzb_yor_mly_ven_lat_krd_bsq_afr_gam_cic_cnt_por_bul_tsw_urd_bem_scr_fin_ses_lda_hun_bos_heb_geo_pan_cze_svk_spa_sod_owc_ben_est_akn_bat_prs_mao_jpn_knd_kor_slo_ger_ewe_arw_tag_rom_sid_ind_mnd_eng_swa_guj_mlt_grk_ita_rus_ctl_qcu_lit_mcd_swe_swt_aeg_ukr_tig_nor_jav_fre_fbf_pol_zul_sun_tha_hau_tml_dyu_moo_azi_hin_mol_tur_tsn_vie_wly_xho_igb_bam	0.524569988311967	1.24202215362334	0.217351425412694
644	aeg_slo_cic_pol_chh_tig_owc_svk_aze_azi_bem_mly_dgb_krd_ben_bsq_afr_gam_akn_cnt_pan_por_yor_swe_ven_ukr_est_tsn_tsw_hun_spa_amh_geo_mcd_lit_rus_dut_anl_heb_scr_fin_ewe_ind_nor_sun_jpn_tml_kor_guj_grk_swa_mol_bat_rom_amr_tag_mnd_alb_zul_lat_hau_arw_ctl_eng_fre_qcu_urd_hin_ita_swt_mlt_glc_sod_bos_jav_bul_ses_ger_lda_mao_tha_wly_knd_igb_dyu_tur_prs_cze_uzb_moo_vie_sid_fbf_xho_bam	-0.181344308901491	-0.428226518470002	0.6694763297371
645	hau_svk_moo_pol_wly_owc_amh_krd_uzb_tur_igb_ind_lda_hin_glc_bsq_swe_heb_ewe_cnt_urd_fre_bam_afr_tsw_rus_hun_dgb_dyu_fin_guj_tig_geo_prs_mcd_mol_cze_aeg_sod_alb_est_fbf_mao_ctl_mly_jpn_knd_kor_spa_eng_ses_lit_tag_rom_mlt_jav_mnd_nor_akn_lat_anl_grk_dut_pan_arw_qcu_por_ben_ita_zul_chh_bos_amr_slo_sun_scr_swa_ukr_xho_bat_tha_gam_tml_cic_yor_aze_ger_bul_azi_bem_vie_sid_ven_swt_tsn	0.565181468383743	1.33873724645887	0.183919588141592
646	mlt_fre_swt_ger_gam_hau_tig_svk_aze_tur_ewe_sun_lda_guj_lit_bsq_lat_aeg_zul_cnt_krd_bul_igb_cze_moo_bos_fin_dgb_ven_hun_nor_sod_geo_mcd_ita_rus_pol_amh_wly_dut_est_ses_mao_spa_bat_jpn_tml_kor_urd_alb_dyu_eng_ind_mol_amr_mly_mnd_ben_bam_slo_anl_prs_arw_por_hin_qcu_ukr_afr_glc_xho_sid_rom_chh_scr_jav_grk_fbf_pan_akn_tag_tha_heb_knd_swa_tsn_azi_ctl_swe_uzb_tsw_vie_owc_cic_yor_bem	-0.535543661296206	-1.27418762651174	0.205771798175716
647	sod_rus_fbf_swe_amr_sid_heb_guj_uzb_aze_zul_jav_tsn_scr_pol_bsq_slo_owc_ses_cnt_afr_hin_cic_ger_bam_svk_est_ven_swt_fin_lat_amh_geo_krd_mcd_rom_ukr_tig_aeg_dut_hun_xho_mly_nor_ind_jpn_knd_kor_lit_por_lda_arw_sun_ita_gam_tag_mnd_pan_bem_cze_chh_glc_fre_ctl_prs_qcu_spa_alb_ben_moo_anl_bos_mlt_mol_bat_eng_tsw_urd_swa_mao_tha_wly_tml_akn_ewe_tur_grk_bul_azi_yor_vie_hau_dgb_dyu_igb	-0.114523198123449	-0.269975096596488	0.787777580228589
648	sid_pol_akn_rus_sod_owc_hau_cze_aze_uzb_zul_bat_yor_grk_ukr_bsq_mol_chh_dyu_mnd_ben_spa_fbf_alb_bam_swe_est_ewe_swt_fin_ita_aeg_geo_eng_svk_mcd_lat_gam_amr_afr_hun_bem_jav_ctl_tag_jpn_knd_kor_nor_glc_tsw_lit_sun_prs_wly_mao_cnt_hin_xho_ger_amh_guj_rom_krd_arw_qcu_bul_fre_bos_swa_heb_slo_tig_por_mly_pan_ven_scr_lda_ind_tha_anl_tml_moo_igb_tur_urd_dut_azi_ses_vie_mlt_tsn_dgb_cic	-0.688430899154732	-1.65251045929665	0.101802882986998
649	wly_cze_igb_hin_tig_anl_hau_lat_azi_uzb_bem_tag_swt_krd_bos_bsq_pan_amr_zul_cnt_alb_mol_dgb_bul_ses_urd_est_lda_xho_fin_svk_sod_geo_prs_rus_eng_por_mlt_aeg_dut_hun_yor_mly_grk_jav_jpn_tml_kor_mcd_nor_swa_rom_ind_pol_gam_bat_mnd_ctl_ven_scr_owc_slo_glc_arw_lit_qcu_ger_guj_ben_cic_sid_ukr_heb_ita_mao_swe_bam_fre_ewe_sun_tha_chh_knd_dyu_moo_tur_afr_spa_aze_fbf_vie_amh_akn_tsw_tsn	-0.388230625100521	-0.919431964706912	0.360248310157388
650	gam_prs_igb_arw_anl_mlt_owc_cze_tur_azi_ses_ind_cic_pol_fre_bsq_glc_wly_bem_mnd_lat_svk_yor_swe_tsw_alb_est_moo_ven_fin_bul_sid_geo_urd_por_ger_ukr_chh_aeg_slo_hun_swa_mao_bos_mly_jpn_knd_kor_krd_rom_xho_ctl_sun_ben_tig_jav_cnt_nor_ewe_ita_hau_lit_guj_eng_dut_qcu_grk_scr_spa_swt_heb_hin_amh_mcd_bat_pan_dgb_afr_zul_tag_tha_sod_tml_akn_tsn_aze_mol_rus_uzb_fbf_vie_amr_bam_dyu_lda	0.0538824183926953	0.126885494760681	0.8993049645946
651	sod_guj_igb_pan_amh_sid_anl_hin_tur_azi_swa_bat_yor_svk_grk_bsq_prs_wly_zul_mnd_pol_ctl_tsw_mcd_bem_afr_est_cic_bam_fin_ben_heb_geo_eng_nor_ukr_arw_owc_gam_cze_hun_dyu_mao_lat_sun_jpn_tml_kor_dut_por_lda_swe_jav_lit_hau_mly_cnt_fre_ven_scr_aeg_mol_alb_krd_bul_qcu_ger_bos_spa_swt_amr_rus_tig_ita_ind_urd_ses_slo_dgb_tag_tha_chh_knd_fbf_ewe_aze_rom_glc_uzb_tsn_vie_mlt_xho_moo_akn	-0.187792288497288	-0.443799255960395	0.658218583093246
652	tig_bos_swt_ita_gam_wly_amr_grk_azi_aze_bem_mly_yor_bul_krd_bsq_urd_amh_swa_mnd_glc_scr_moo_nor_zul_cze_fin_tsn_dgb_hun_lat_aeg_geo_dut_alb_eng_rus_anl_owc_hin_est_ewe_tag_spa_jav_jpn_tml_kor_guj_fre_akn_ger_sun_rom_mlt_ind_cnt_arw_xho_mcd_chh_prs_ctl_por_ben_qcu_slo_afr_pan_ses_heb_svk_sid_lit_bat_swe_tsw_ukr_cic_mao_tha_hau_knd_bam_fbf_tur_mol_pol_uzb_dyu_vie_sod_lda_igb_ven	-0.282867522179372	-0.669860839977457	0.504606337388594
653	sod_nor_moo_lat_heb_owc_aeg_arw_uzb_azi_yor_tag_swt_hin_scr_bsq_rus_chh_cic_mnd_spa_glc_dgb_svk_bem_bos_hun_tsn_ven_est_urd_amr_geo_krd_afr_pol_ukr_mlt_anl_fre_fin_tsw_mly_dut_jav_jpn_tml_kor_por_alb_ewe_ita_mao_pan_wly_bat_cnt_eng_zul_mol_tig_rom_mcd_ctl_grk_qcu_cze_lit_ben_bam_sid_swe_amh_guj_ind_bul_ses_prs_akn_sun_tha_hau_knd_swa_igb_tur_slo_ger_aze_xho_vie_gam_lda_fbf_dyu	-0.478265700908676	-1.1362866293054	0.258756203456993
654	sod_ukr_moo_fre_chh_anl_gam_ctl_uzb_azi_fbf_ind_ven_urd_bul_bsq_alb_aeg_tsn_mnd_bos_pol_bem_por_tsw_swe_fin_yor_ses_hun_mcd_mlt_geo_krd_nor_spa_svk_wly_amr_grk_est_akn_sun_arw_mao_jpn_tml_kor_rom_dut_igb_lit_jav_cze_heb_mly_cnt_ger_lda_ita_amh_afr_hin_scr_mol_qcu_prs_ben_slo_xho_owc_guj_sid_lat_tag_eng_dgb_glc_bam_bat_tha_hau_knd_swa_ewe_aze_pan_rus_tur_swt_vie_tig_dyu_cic_zul	-0.767968092076629	-1.8479152128135	0.0677930134871497
655	tig_nor_dyu_afr_gam_sod_hau_bul_uzb_tur_ses_tag_bam_hin_rom_bsq_urd_amh_lda_mnd_dut_arw_xho_svk_dgb_eng_fin_swt_moo_hun_ita_amr_geo_ukr_mol_ctl_pan_anl_wly_lat_est_swa_mao_slo_jav_jpn_knd_kor_glc_cze_akn_krd_bat_pol_heb_mly_cnt_ger_ven_por_mlt_mcd_prs_swe_scr_qcu_guj_alb_fre_igb_owc_spa_aeg_ben_ind_rus_fbf_lit_ewe_sun_tha_chh_tml_cic_bem_aze_bos_grk_azi_zul_vie_sid_yor_tsw_tsn	0.485700527332718	1.145268392139	0.255036687371558
656	chh_pol_bam_lit_owc_amh_hau_rus_azi_aze_igb_jav_yor_bos_mcd_bsq_scr_tig_swa_mnd_hin_prs_bem_slo_ven_pan_hun_dyu_ewe_fin_lat_heb_geo_ben_guj_eng_dut_mlt_anl_cze_est_cic_mao_alb_ind_jpn_knd_kor_ukr_ita_xho_glc_bat_por_amr_sun_cnt_urd_tsw_afr_aeg_grk_bul_swe_svk_qcu_krd_fre_ger_swt_sid_nor_gam_rom_mly_mol_lda_ctl_fbf_tag_tha_wly_tml_akn_tsn_uzb_arw_spa_tur_zul_vie_sod_moo_dgb_ses	-0.572631748120462	-1.36754928481773	0.174749086563911
657	anl_urd_swt_por_sod_owc_amr_bos_aze_azi_akn_jav_xho_mol_rom_bsq_ukr_chh_dyu_mnd_prs_eng_lda_scr_tsw_guj_hun_zul_fbf_fin_bul_aeg_geo_ita_lit_rus_arw_mlt_amh_krd_est_bem_bat_pol_mly_jpn_tml_kor_svk_mcd_ses_pan_sun_nor_tig_tag_cnt_ger_dgb_cze_gam_swe_lat_hin_spa_qcu_grk_ctl_ben_bam_sid_dut_heb_fre_mao_afr_moo_slo_ewe_ind_tha_wly_knd_swa_ven_uzb_glc_alb_tur_tsn_vie_hau_igb_yor_cic	-0.630956761827185	-1.50862266928117	0.134785099305985
658	tig_fre_fbf_prs_amr_sid_gam_slo_uzb_aze_swa_jav_cic_arw_guj_bsq_krd_owc_ses_mnd_mol_pol_swt_rus_tsn_scr_fin_xho_dyu_hun_ukr_sod_geo_ben_afr_nor_spa_anl_heb_lit_est_yor_bat_rom_mao_jpn_tml_kor_eng_ctl_ven_cze_tag_pan_mlt_mly_cnt_dut_zul_bul_wly_hin_ita_swe_bos_qcu_alb_lat_mcd_tsw_chh_grk_hau_glc_ind_svk_igb_urd_dgb_sun_tha_aeg_knd_moo_bam_azi_por_ger_tur_ewe_vie_amh_lda_bem_akn	0.0123117158813761	0.0289969862171325	0.976929129783683
659	anl_nor_zul_cze_chh_gam_hau_spa_uzb_azi_akn_jav_cic_por_swe_bsq_hin_sid_swt_cnt_rus_alb_ewe_afr_dgb_mol_hun_xho_bem_est_krd_heb_geo_mcd_lat_svk_bos_mlt_amh_ukr_fin_igb_ind_rom_mly_jpn_knd_kor_urd_bul_yor_guj_sun_lit_aeg_tag_mnd_ita_ses_ctl_tig_prs_ben_eng_pan_qcu_arw_grk_glc_dyu_owc_ger_amr_slo_bat_scr_swa_dut_tsn_mao_tha_sod_tml_moo_bam_tur_fre_pol_aze_ven_vie_wly_lda_tsw_fbf	-0.204309459195511	-0.48273826100014	0.63041598490073
660	mlt_ukr_tsn_lit_heb_anl_hau_ben_uzb_azi_ses_tag_yor_rus_glc_bsq_grk_owc_dgb_mnd_spa_svk_dyu_bul_cic_scr_hun_igb_lda_est_fre_aeg_geo_krd_swe_ger_pol_wly_gam_ctl_fin_swa_sun_mol_bat_jpn_knd_kor_bos_lat_moo_pan_mly_urd_sod_mao_cnt_ita_bem_afr_amr_prs_rom_dut_por_qcu_guj_nor_slo_zul_amh_arw_sid_eng_jav_cze_swt_alb_xho_ind_tha_tig_tml_fbf_akn_tur_mcd_hin_aze_ewe_vie_chh_bam_tsw_ven	-0.0739440460467091	-0.174220848668769	0.86207059463727
661	owc_bos_yor_alb_aeg_sid_mlt_eng_azi_tur_swt_jav_lda_rus_hin_bsq_ctl_chh_bam_mnd_fre_arw_igb_pan_moo_krd_hun_ewe_cic_est_mcd_amh_geo_nor_ger_mol_ukr_gam_heb_grk_fin_swa_bat_spa_tag_jpn_knd_kor_urd_glc_dyu_pol_mly_slo_sod_mao_cnt_dut_ses_svk_hau_swe_ita_rom_lat_qcu_lit_afr_prs_zul_wly_por_anl_cze_sun_guj_tsw_scr_ven_ind_tha_amr_tml_dgb_bem_uzb_bul_ben_aze_xho_vie_tig_akn_fbf_tsn	0.536859057125451	1.26808854240156	0.207931758060401
662	mlt_cze_swa_dut_hau_heb_sid_pan_tur_uzb_tsw_mao_bem_svk_pol_bsq_ger_anl_yor_mnd_rus_guj_lda_mcd_ven_hin_hun_bam_dyu_fin_glc_chh_geo_swe_por_prs_lat_aeg_wly_lit_est_akn_jav_bos_tag_jpn_knd_kor_nor_spa_igb_bul_ind_rom_owc_mly_cnt_urd_ewe_afr_amr_grk_eng_mol_krd_qcu_ita_ctl_arw_xho_gam_fre_amh_ukr_sun_slo_tsn_scr_swt_bat_tha_sod_tml_dgb_cic_azi_ben_alb_aze_ses_vie_tig_fbf_zul_moo	-0.126584072671803	-0.298488889781026	0.765995958470142
663	chh_mcd_bem_urd_sid_mlt_amr_bul_tur_azi_zul_mao_fbf_ger_krd_bsq_slo_hau_ses_cnt_spa_ben_bam_glc_dgb_ukr_fin_moo_lda_est_cze_sod_geo_pan_scr_por_alb_aeg_heb_fre_hun_ven_jav_ita_bat_jpn_tml_kor_prs_grk_dyu_rus_tag_lit_amh_sun_mnd_arw_akn_bos_tig_pol_nor_svk_mol_qcu_ctl_swe_guj_tsw_wly_lat_owc_eng_ind_dut_swa_hin_igb_mly_tha_gam_knd_ewe_xho_uzb_rom_afr_aze_swt_vie_anl_yor_cic_tsn	-1.05575507481917	-2.58356417067541	0.0113365314246305
664	aeg_svk_ses_grk_amr_mlt_sod_pol_uzb_azi_fbf_mly_yor_bul_ben_bsq_slo_anl_swa_mnd_urd_dut_xho_afr_tsn_mol_fin_igb_dyu_hun_lat_gam_geo_mcd_hin_por_scr_sid_tig_ctl_est_dgb_jav_ukr_tag_jpn_tml_kor_alb_glc_ven_spa_sun_eng_amh_ind_cnt_fre_ewe_ger_hau_lit_krd_pan_prs_qcu_cze_swe_rom_bam_wly_arw_heb_ita_mao_guj_bem_bos_moo_bat_tha_chh_knd_cic_akn_aze_nor_rus_tur_swt_vie_owc_lda_tsw_zul	-0.103876868350376	-0.244768213724575	0.807175161921425
665	anl_pan_akn_urd_aeg_hau_heb_pol_azi_tur_ses_sun_dyu_slo_spa_bsq_prs_wly_bam_mnd_hin_cze_zul_ukr_xho_bul_hun_moo_ven_fin_swe_chh_geo_eng_fre_lat_bos_tig_amr_mcd_est_yor_mly_por_ind_jpn_knd_kor_grk_ben_tsn_glc_jav_dut_mlt_mao_cnt_ctl_tsw_guj_gam_rom_rus_ita_afr_qcu_lit_ger_svk_dgb_owc_krd_sid_nor_bat_arw_bem_alb_igb_tag_tha_sod_tml_swt_lda_uzb_scr_mol_aze_cic_vie_amh_swa_fbf_ewe	-0.342965258496874	-0.81121145575034	0.419315519854645
666	anl_lit_ses_spa_owc_mlt_chh_rus_uzb_aze_dyu_mao_fbf_swe_grk_bsq_nor_tig_lda_cnt_rom_ben_swt_por_tsn_svk_fin_akn_cic_hun_fre_heb_geo_ger_afr_lat_krd_wly_hau_guj_est_dgb_ind_slo_mly_jpn_tml_kor_mol_bul_bem_arw_jav_glc_amr_bat_mnd_pan_bam_urd_amh_pol_mcd_dut_scr_qcu_cze_ukr_hin_swa_aeg_prs_gam_bos_tag_eng_ven_ctl_tsw_sun_tha_sod_knd_yor_ewe_azi_alb_ita_tur_moo_vie_sid_xho_zul_igb	-0.379505402371447	-0.899720287223143	0.370592921111793
667	hau_alb_xho_bul_amh_aeg_sod_fre_aze_tur_akn_jav_ewe_pol_dut_bsq_por_tig_yor_mnd_lat_ger_bam_svk_swa_ita_hun_fbf_ven_fin_eng_heb_geo_krd_spa_guj_glc_anl_chh_lit_est_ses_mly_scr_mao_jpn_tml_kor_mol_grk_cic_arw_sun_mcd_owc_tag_cnt_nor_dgb_afr_sid_rus_slo_hin_urd_qcu_bos_rom_ben_tsn_mlt_prs_amr_ukr_ind_pan_dyu_cze_igb_bat_tha_wly_knd_zul_lda_uzb_swe_ctl_azi_bem_vie_gam_swt_moo_tsw	-0.272482242466167	-0.644133759045384	0.521074196278062
668	sid_prs_zul_glc_wly_heb_amh_ger_aze_azi_tsw_mly_lda_urd_mol_bsq_ctl_tig_dyu_cnt_eng_ben_akn_cze_swa_swe_hun_xho_bem_est_alb_hau_geo_pol_krd_mcd_afr_anl_gam_hin_fin_moo_jav_svk_bat_jpn_knd_kor_fre_guj_ven_ita_mao_lat_aeg_sun_mnd_por_dgb_scr_mlt_rom_ukr_bos_lit_qcu_dut_bul_grk_tsn_amr_spa_chh_nor_ind_arw_swt_rus_ewe_tag_tha_sod_tml_cic_igb_tur_pan_slo_uzb_ses_vie_owc_fbf_yor_bam	0.237930799998616	0.560607215693045	0.576413445733626
669	sid_lat_xho_mcd_hau_amr_mlt_afr_uzb_azi_bem_mly_zul_spa_ita_bsq_swe_wly_tsn_mnd_glc_prs_swa_fre_dyu_pol_fin_lda_ewe_est_ukr_aeg_geo_scr_urd_slo_grk_chh_anl_krd_hun_ses_mao_lit_bat_jpn_tml_kor_rus_ctl_ven_dut_jav_hin_gam_sun_cnt_ben_akn_guj_tig_arw_mol_bul_bos_qcu_alb_por_rom_tsw_sod_pan_owc_nor_tag_eng_dgb_cze_igb_ind_tha_amh_knd_fbf_swt_aze_ger_svk_tur_cic_vie_heb_bam_yor_moo	-0.778731179682899	-1.87489801495031	0.0639449204762573
670	sid_prs_yor_ita_amh_anl_amr_por_uzb_aze_xho_jav_dyu_ben_bul_bsq_cze_heb_tsw_mnd_krd_slo_swa_guj_lda_mcd_fin_cic_akn_est_bos_wly_geo_swe_mol_eng_rom_aeg_sod_lit_hun_igb_tag_scr_mao_jpn_tml_kor_ger_svk_swt_arw_bat_grk_gam_sun_cnt_alb_bem_ctl_owc_rus_pan_urd_lat_qcu_ukr_hin_dut_bam_chh_nor_hau_afr_mly_fre_zul_glc_ven_ind_tha_mlt_knd_dgb_moo_azi_spa_pol_tur_tsn_vie_tig_fbf_ses_ewe	-1.09669194963705	-2.69511299394744	0.00835074572427321
671	sid_lit_dgb_swe_mlt_wly_gam_slo_aze_azi_fbf_tag_swa_guj_ukr_bsq_ita_owc_tsn_cnt_eng_pol_ven_grk_xho_svk_hun_akn_cic_fin_arw_anl_geo_mcd_mol_nor_por_aeg_amr_prs_est_ses_bat_pan_mao_jpn_tml_kor_cze_ger_bam_rom_sun_ben_tig_mly_mnd_hin_zul_rus_sod_alb_urd_lat_bos_qcu_scr_dut_krd_moo_amh_spa_chh_fre_ind_glc_ewe_ctl_bem_jav_tha_heb_knd_swt_igb_uzb_bul_afr_tur_tsw_vie_hau_yor_lda_dyu	-0.616428588865748	-1.47443550130083	0.143741576958957
672	gam_krd_dgb_fre_aeg_amh_wly_urd_tur_uzb_dyu_jav_tsn_pan_por_bsq_glc_hau_bem_mnd_eng_swe_ven_rom_igb_mol_est_bam_lda_fin_svk_tig_geo_hin_lit_alb_ben_anl_heb_grk_hun_swa_mao_dut_mly_jpn_knd_kor_rus_scr_moo_guj_sun_ctl_mlt_bat_cnt_afr_tsw_ger_owc_bul_slo_nor_cze_qcu_ukr_lat_mcd_ses_sid_arw_amr_ita_ind_bos_fbf_pol_ewe_tag_tha_sod_tml_zul_cic_azi_spa_prs_aze_yor_vie_chh_swt_akn_xho	-0.302544502362721	-0.716120951555986	0.475711020736027
673	heb_bul_bam_slo_sod_amr_wly_arw_azi_aze_bem_jav_ewe_ita_eng_bsq_prs_amh_yor_mnd_afr_ctl_xho_cze_swt_lat_fin_ses_akn_hun_dut_gam_geo_mol_mcd_rus_rom_mlt_chh_pan_est_lda_mly_grk_sun_jpn_tml_kor_glc_hin_ven_alb_bat_ben_sid_tag_cnt_bos_dyu_scr_owc_urd_ger_por_krd_qcu_pol_ukr_swe_swa_aeg_fre_tig_nor_ind_guj_tsn_lit_tsw_mao_tha_hau_knd_cic_dgb_uzb_spa_svk_tur_igb_vie_anl_zul_fbf_moo	-0.196277619284887	-0.463646390520931	0.643984445878159
674	owc_dut_fbf_bul_wly_heb_hau_glc_uzb_aze_igb_jav_bem_grk_scr_bsq_ctl_sod_yor_mnd_arw_urd_ven_guj_moo_mcd_est_swt_ses_fin_ger_gam_geo_ukr_lit_lat_fre_tig_chh_slo_hun_tsn_mao_pol_sun_jpn_tml_kor_krd_rom_dgb_nor_mly_pan_mlt_tag_cnt_bos_ewe_swe_sid_afr_svk_ben_spa_qcu_por_hin_eng_xho_aeg_prs_anl_mol_bat_cze_dyu_ita_swa_ind_tha_amh_knd_akn_bam_tur_rus_alb_azi_cic_vie_amr_zul_tsw_lda	0.246010420693264	0.579093995508334	0.563925772940996
675	hau_lat_zul_pol_mlt_amh_gam_mcd_aze_azi_igb_sun_swa_rus_arw_bsq_ita_tig_tsw_cnt_eng_lit_dgb_ben_ses_krd_fin_xho_ven_hun_swe_owc_geo_spa_ger_bul_prs_heb_sid_pan_est_tsn_mao_bos_jav_jpn_tml_kor_urd_dut_bam_por_mly_scr_anl_bat_mnd_nor_akn_afr_aeg_alb_ctl_slo_guj_qcu_cze_ukr_glc_fbf_chh_fre_amr_grk_ind_mol_lda_hin_ewe_tag_tha_wly_knd_yor_moo_uzb_svk_rom_tur_swt_vie_sod_cic_dyu_bem	0.154053563168275	0.362671547418353	0.717673179653239
676	gam_pol_yor_urd_owc_chh_hau_pan_tur_uzb_swt_sun_tsw_bos_bul_bsq_ita_amr_cic_cnt_nor_lat_lda_grk_zul_por_fin_igb_tsn_est_dut_sod_geo_ukr_glc_swe_rom_sid_wly_ctl_hun_bam_mao_fre_ind_jpn_knd_kor_afr_ben_ven_krd_tag_cze_tig_jav_mnd_svk_dyu_ger_anl_mcd_eng_prs_alb_qcu_spa_rus_arw_fbf_mlt_guj_amh_lit_bat_scr_moo_hin_dgb_mly_tha_aeg_tml_swa_ewe_aze_mol_slo_azi_ses_vie_heb_xho_bem_akn	-0.239917628739418	-0.567362189502294	0.57183516687586
677	sid_ben_ewe_lit_amh_hau_gam_hin_aze_uzb_swt_mao_fbf_mcd_arw_bsq_afr_sod_swa_cnt_pol_scr_zul_svk_moo_pan_hun_ses_tsw_est_bul_anl_geo_nor_krd_por_dut_owc_tig_rus_fin_yor_tag_glc_bat_jpn_knd_kor_fre_ctl_igb_ukr_jav_slo_amr_ind_mnd_grk_ven_guj_wly_eng_urd_lat_alb_qcu_bos_mol_rom_xho_aeg_prs_chh_swe_sun_cze_tsn_spa_bem_mly_tha_mlt_tml_bam_dgb_azi_ita_ger_tur_lda_vie_heb_dyu_akn_cic	-0.641134884308165	-1.53381532139862	0.128470111679593
678	sod_alb_tsw_mcd_anl_amh_gam_guj_azi_uzb_cic_mly_lda_rus_bos_bsq_svk_chh_swa_mnd_rom_arw_ses_por_zul_nor_hun_xho_igb_fin_scr_sid_geo_grk_swe_prs_ben_hau_amr_bul_est_bem_mao_pol_tag_jpn_knd_kor_urd_slo_akn_pan_ind_ger_mlt_bat_cnt_dut_ven_lat_wly_cze_afr_hin_fre_qcu_lit_mol_spa_yor_aeg_krd_heb_ctl_jav_ita_fbf_eng_ewe_sun_tha_tig_tml_swt_dgb_aze_ukr_glc_tur_moo_vie_owc_dyu_bam_tsn	0.689352704513073	1.6312770067746	0.106213882778011
679	amh_mol_ewe_bos_mlt_owc_heb_ukr_azi_tur_moo_mao_lda_urd_slo_bsq_scr_wly_ses_cnt_grk_glc_xho_ctl_swt_lat_est_dgb_dyu_hun_nor_gam_geo_afr_prs_hin_pol_amr_chh_ger_fin_fbf_jav_krd_ind_jpn_tml_kor_eng_spa_igb_swe_sun_por_aeg_tag_mnd_fre_ven_guj_hau_cze_rom_svk_mcd_qcu_alb_arw_bul_yor_sod_pan_tig_dut_mly_ita_akn_rus_cic_bat_tha_anl_knd_zul_tsn_aze_ben_lit_uzb_tsw_vie_sid_bem_bam_swa	-0.104244001227067	-0.245550729898808	0.806571103941015
680	owc_bul_swa_grk_sod_anl_gam_mol_azi_uzb_tsw_jav_cic_por_eng_bsq_swe_aeg_bam_mnd_dut_scr_bem_pol_moo_lit_est_zul_fbf_hun_ben_heb_geo_ger_slo_krd_afr_amh_chh_prs_fin_ven_ind_ctl_tag_jpn_tml_kor_guj_mcd_tsn_spa_mly_cze_hau_mao_cnt_hin_ewe_nor_sid_ita_pan_ukr_glc_qcu_fre_rus_bos_xho_wly_svk_mlt_rom_sun_arw_ses_urd_akn_bat_tha_tig_knd_yor_dyu_tur_alb_lat_aze_lda_vie_amr_dgb_igb_swt	-0.423871724515282	-1.00564095552552	0.317197714074775
681	wly_lat_cic_scr_owc_heb_sid_spa_azi_aze_ven_bat_bem_mol_ben_bsq_guj_anl_akn_mnd_por_mcd_yor_svk_dyu_afr_est_dgb_xho_hun_bos_hau_geo_krd_swe_nor_ukr_amr_tig_lit_fin_ses_tag_pan_mao_jpn_knd_kor_pol_slo_ewe_glc_jav_prs_aeg_sun_cnt_ger_igb_urd_mlt_rom_eng_bul_arw_qcu_hin_ctl_dut_tsn_amh_alb_sod_fre_mly_rus_swa_ita_moo_ind_tha_chh_tml_swt_zul_tur_cze_grk_uzb_bam_vie_gam_tsw_fbf_lda	0.0780081958949862	0.183680475874102	0.854664014546541
682	chh_mcd_xho_spa_amr_sid_amh_krd_uzb_tur_akn_mly_lda_afr_prs_bsq_ger_anl_zul_cnt_ita_cze_igb_arw_dgb_ukr_hun_ewe_swt_fin_ben_sod_geo_pan_pol_dut_lit_gam_heb_glc_est_bam_sun_bos_ind_jpn_knd_kor_rus_rom_moo_fre_tag_eng_wly_mao_mnd_scr_cic_alb_mlt_bul_urd_nor_slo_qcu_swe_guj_lat_tsn_owc_ctl_hau_grk_bat_por_ses_svk_yor_jav_tha_aeg_tml_tsw_fbf_aze_mol_hin_azi_bem_vie_tig_dyu_ven_swa	-0.0597864000668933	-0.140743351413156	0.88837709488351
683	sod_eng_xho_guj_aeg_owc_amh_ger_azi_aze_igb_jav_ven_krd_pol_bsq_ukr_hau_zul_mnd_alb_grk_swa_dut_ewe_ben_est_ses_bam_fin_mcd_chh_geo_nor_arw_prs_hin_mlt_anl_swe_hun_akn_bat_ita_mao_jpn_knd_kor_lat_slo_dyu_bos_tag_spa_wly_mly_cnt_svk_swt_ctl_tig_glc_por_rus_pan_qcu_scr_afr_fre_bem_amr_rom_heb_bul_sun_lit_cic_urd_lda_ind_tha_sid_tml_moo_dgb_tur_cze_mol_uzb_tsw_vie_gam_yor_tsn_fbf	0.370632368661273	0.872997837130516	0.384912766254836
684	aeg_fre_dgb_eng_tig_amh_mlt_pan_uzb_tur_yor_bat_swt_pol_glc_bsq_rom_anl_tsn_cnt_dut_mol_dyu_lat_ewe_guj_est_zul_fbf_hun_ger_sid_geo_nor_grk_por_mcd_wly_amr_urd_fin_xho_sun_ukr_mao_jpn_knd_kor_rus_krd_bem_swe_tag_prs_sod_jav_mnd_arw_cic_lit_gam_hin_alb_svk_ita_qcu_ctl_bos_slo_bam_owc_cze_chh_ben_mly_spa_swa_scr_akn_ind_tha_hau_tml_ven_ses_azi_afr_bul_aze_moo_vie_heb_igb_lda_tsw	-1.06604878899051	-2.60625940812158	0.0106605877526569
685	sod_cze_yor_guj_aeg_anl_amh_nor_tur_azi_cic_sun_swt_scr_mol_bsq_mcd_gam_moo_mnd_prs_spa_akn_lit_bam_ctl_hun_dgb_zul_fin_dut_tig_geo_eng_grk_bos_ita_sid_heb_rom_est_ewe_bat_alb_tag_jpn_knd_kor_ben_afr_dyu_por_jav_swe_owc_ind_cnt_ukr_tsw_svk_amr_pan_krd_glc_urd_qcu_slo_rus_hin_fbf_wly_arw_hau_pol_mly_lat_bem_fre_lda_mao_tha_mlt_tml_igb_ses_aze_bul_ger_uzb_tsn_vie_chh_xho_ven_swa	-0.00811228885220027	-0.0190968985443071	0.984804717236403
686	amh_spa_bam_dut_owc_chh_wly_pol_uzb_tur_tsn_mly_tsw_alb_ita_bsq_swe_amr_ses_mnd_arw_bos_lda_scr_zul_bul_fin_swa_bem_est_afr_hau_geo_slo_svk_eng_prs_tig_sid_rus_hun_fbf_jav_ben_bat_jpn_knd_kor_rom_por_akn_ctl_tag_mcd_mlt_ind_cnt_glc_ven_cze_sod_mol_lat_fre_urd_qcu_guj_lit_nor_moo_gam_ukr_anl_grk_sun_ger_dyu_pan_yor_mao_tha_aeg_tml_dgb_cic_aze_krd_hin_azi_ewe_vie_heb_swt_xho_igb	0.191299201554608	0.45008487747934	0.65369664976371
687	owc_hin_swa_pol_chh_sid_mlt_por_aze_azi_igb_mao_yor_ukr_eng_bsq_svk_wly_xho_mnd_mcd_spa_moo_fre_tsw_nor_est_bem_lda_fin_pan_gam_geo_afr_bos_prs_scr_amr_tig_lat_hun_ses_jav_cze_ind_jpn_knd_kor_glc_ben_fbf_bul_tag_dut_aeg_sun_cnt_guj_dyu_swe_anl_ger_krd_grk_ita_qcu_arw_mol_alb_zul_amh_lit_heb_rus_bat_ctl_ewe_urd_tsn_mly_tha_sod_tml_dgb_bam_tur_rom_slo_uzb_akn_vie_hau_ven_swt_cic	0.472337450656772	1.11379862938079	0.268235942749852
688	aeg_rus_moo_lit_tig_amh_sid_afr_azi_aze_dgb_jav_bam_eng_grk_bsq_pol_gam_tsn_mnd_slo_ger_swa_fre_cic_glc_fin_ses_akn_est_dut_chh_geo_cze_bos_mcd_ita_hau_heb_krd_hun_igb_mly_ben_ind_jpn_tml_kor_lat_swe_ven_bul_tag_scr_mlt_sun_cnt_rom_fbf_spa_owc_hin_ukr_svk_guj_qcu_pan_urd_alb_zul_wly_nor_anl_ctl_mao_arw_xho_prs_yor_bat_tha_sod_knd_lda_tsw_tur_mol_por_uzb_dyu_vie_amr_swt_ewe_bem	-0.356466653242558	-0.844491939491011	0.40056176474002
689	chh_urd_swt_slo_owc_sid_anl_spa_uzb_tur_bam_tag_ven_ita_hin_bsq_ger_gam_ses_cnt_mcd_guj_ewe_scr_akn_swe_fin_bem_cic_hun_dut_sod_geo_eng_alb_afr_cze_heb_hau_prs_est_tsw_mly_por_sun_jpn_tml_kor_lit_krd_swa_ctl_ind_svk_aeg_mao_mnd_glc_igb_lat_amr_arw_ukr_bos_rom_qcu_nor_rus_grk_yor_mlt_ben_wly_mol_bat_bul_lda_fre_dgb_jav_tha_amh_knd_moo_fbf_azi_pan_pol_aze_zul_vie_tig_xho_dyu_tsn	-0.0499940443337262	-0.117887061322433	0.906411384233266
690	chh_guj_ses_krd_gam_hau_amr_rus_azi_uzb_ewe_mly_zul_por_dut_bsq_svk_amh_cic_mnd_slo_spa_bam_rom_dyu_urd_fin_yor_tsn_hun_ctl_wly_geo_glc_mcd_ben_bul_mlt_owc_mol_est_igb_sun_ukr_tag_jpn_tml_kor_fre_lit_ven_arw_bat_prs_sod_jav_cnt_swe_akn_lat_heb_pol_nor_scr_ger_qcu_ita_bos_afr_dgb_tig_cze_anl_eng_ind_alb_swa_hin_swt_mao_tha_aeg_knd_lda_fbf_aze_pan_grk_tur_xho_vie_sid_bem_moo_tsw	-0.522411539805383	-1.24373926701231	0.216721468211561
691	mlt_grk_igb_hin_sid_gam_owc_prs_azi_aze_ewe_mly_lda_swe_krd_bsq_bos_amr_akn_mnd_dut_lat_moo_bul_ven_ctl_hun_swa_yor_est_cze_tig_geo_glc_lit_por_slo_heb_wly_pan_fin_tsw_jav_scr_bat_jpn_knd_kor_ita_mol_ses_eng_mao_svk_amh_tag_cnt_spa_tsn_nor_anl_alb_fre_ger_guj_qcu_ukr_afr_arw_zul_hau_pol_aeg_rus_ind_urd_dyu_rom_cic_sun_tha_chh_tml_bam_fbf_uzb_mcd_ben_tur_xho_vie_sod_dgb_bem_swt	-0.0140267796361537	-0.0330972686680308	0.973667951588508
692	chh_por_swa_svk_tig_amr_owc_rus_azi_aze_ven_ind_moo_hin_ben_bsq_nor_sod_fbf_cnt_lat_ger_bam_pol_xho_ctl_hun_ses_cic_est_guj_sid_geo_pan_mcd_mol_slo_mlt_hau_rom_fin_tsw_mao_eng_jav_jpn_knd_kor_grk_arw_bem_scr_mly_ita_amh_bat_mnd_spa_igb_krd_wly_ukr_cze_glc_alb_qcu_afr_bul_fre_zul_aeg_prs_gam_urd_tag_lit_tsn_swe_yor_sun_tha_heb_tml_swt_dgb_uzb_bos_dut_tur_akn_vie_anl_ewe_dyu_lda	-0.140068448509448	-0.33040424978623	0.741837705225617
693	chh_bos_bam_hin_tig_mlt_heb_arw_azi_uzb_bem_mly_swt_ben_slo_bsq_krd_anl_dgb_mnd_grk_swe_igb_fre_tsw_guj_fin_fbf_yor_est_ger_sod_geo_nor_afr_ctl_por_sid_hau_lit_hun_ses_tag_scr_sun_jpn_knd_kor_cze_dut_ewe_pol_jav_ita_owc_bat_cnt_rom_zul_eng_gam_prs_alb_lat_urd_qcu_rus_mcd_bul_tsn_amr_mol_amh_glc_mao_ukr_akn_svk_lda_ind_tha_wly_tml_swa_ven_tur_pan_spa_aze_xho_vie_aeg_cic_moo_dyu	-0.704365788709385	-1.68910597935624	0.0945492968787637
694	sod_nor_igb_scr_mlt_heb_chh_por_tur_uzb_ewe_sun_bem_svk_ita_bsq_ctl_gam_bam_mnd_glc_arw_tsn_lit_yor_rom_fin_ven_fbf_hun_mcd_tig_geo_prs_alb_mol_ukr_anl_sid_bul_est_xho_tag_afr_bat_jpn_tml_kor_pol_dut_dyu_cze_mao_ger_owc_jav_cnt_urd_swt_guj_amr_eng_fre_pan_krd_qcu_hin_spa_grk_dgb_hau_swe_aeg_lat_mly_bos_akn_ben_tsw_ind_tha_wly_knd_zul_moo_aze_slo_rus_azi_cic_vie_amh_swa_ses_lda	0.294937310193562	0.695380212722412	0.488550996513636
695	tig_arw_ven_alb_mlt_heb_owc_lat_aze_uzb_ewe_sun_xho_hin_mcd_bsq_ukr_amh_dyu_cnt_dut_urd_bam_afr_swa_eng_est_moo_bem_fin_bul_wly_geo_swe_prs_guj_spa_hau_amr_pol_hun_lda_mly_ben_mao_jpn_knd_kor_fre_mol_yor_slo_tag_scr_aeg_bat_mnd_krd_fbf_cze_anl_bos_rom_glc_por_qcu_pan_ita_grk_igb_gam_lit_sod_nor_ind_ctl_dgb_svk_cic_jav_tha_chh_tml_akn_tsw_tur_ger_rus_azi_swt_vie_sid_zul_tsn_ses	0.300282747023025	0.706798309698591	0.481459007639653
696	hau_slo_xho_mcd_gam_sid_anl_ukr_azi_uzb_bam_sun_akn_arw_afr_bsq_mol_owc_moo_mnd_rom_ctl_igb_lat_dgb_krd_est_ven_bem_hun_hin_amr_geo_glc_bos_pol_fre_wly_sod_guj_fin_ewe_tag_spa_bat_jpn_tml_kor_ita_pan_zul_rus_jav_por_amh_ind_cnt_grk_cic_alb_heb_urd_cze_eng_svk_qcu_bul_scr_lit_swa_tig_nor_chh_ger_mao_dut_dyu_swe_ses_mly_tha_aeg_knd_tsw_tsn_aze_prs_ben_tur_fbf_vie_mlt_swt_yor_lda	-1.38512604990454	-3.47147218903671	0.000786982640879732
697	hau_slo_ven_eng_sid_wly_owc_fre_azi_uzb_tsn_sun_bem_ben_guj_bsq_krd_chh_swa_mnd_hin_nor_fbf_scr_zul_mol_fin_ses_tsw_est_cze_amr_geo_arw_glc_alb_ukr_amh_aeg_svk_hun_yor_tag_urd_mao_jpn_knd_kor_afr_ita_cic_lit_ind_swe_sod_mly_cnt_prs_ewe_ger_anl_spa_dut_pol_grk_qcu_rom_bul_pan_dgb_gam_rus_mlt_por_bat_ctl_moo_lat_dyu_jav_tha_heb_tml_swt_akn_aze_bos_mcd_tur_igb_vie_tig_bam_lda_xho	-0.144050429568546	-0.339559604229533	0.734953836926054
698	sod_hin_xho_bul_heb_owc_amh_bos_uzb_tur_swt_ind_ses_ben_rom_bsq_rus_wly_moo_mnd_dut_glc_lda_ukr_tsw_afr_hun_tsn_yor_est_por_gam_geo_slo_krd_ctl_arw_chh_sid_alb_fin_dgb_bat_swe_mao_jpn_tml_kor_svk_mol_zul_pan_jav_fre_hau_mly_cnt_scr_dyu_mcd_mlt_urd_eng_lit_nor_qcu_guj_cze_pol_cic_amr_lat_tig_ger_tag_prs_akn_ita_igb_sun_tha_anl_knd_ven_fbf_aze_spa_grk_azi_bem_vie_aeg_ewe_swa_bam	0.296973240551665	0.699099800074324	0.486234427085777
699	aeg_slo_ven_scr_sod_wly_owc_ukr_tur_uzb_akn_mao_lda_grk_ger_bsq_afr_chh_swa_cnt_guj_spa_zul_cze_bem_pol_hun_fbf_yor_fin_swe_amr_geo_urd_rus_svk_alb_tig_anl_hin_est_tsw_jav_dut_bat_jpn_tml_kor_prs_fre_cic_lat_sun_ben_amh_tag_mnd_ita_bam_ctl_gam_arw_nor_por_mcd_qcu_bos_bul_eng_igb_heb_glc_sid_mol_mly_pan_tsn_lit_moo_ind_tha_hau_knd_ewe_xho_aze_krd_rom_azi_dgb_vie_mlt_swt_dyu_ses	-0.699443829826909	-1.67560401998651	0.0971749430022397
700	hau_svk_dgb_rus_amh_sod_anl_urd_tur_aze_fbf_bat_ven_eng_alb_bsq_hin_sid_dyu_mnd_spa_fre_ewe_afr_xho_cze_hun_tsn_zul_fin_prs_aeg_geo_pol_krd_lat_slo_wly_chh_nor_est_cic_tag_mcd_mly_jpn_knd_kor_bos_glc_ses_bul_ind_mol_owc_jav_cnt_grk_tsw_ukr_mlt_swe_ben_ctl_guj_qcu_rom_pan_ger_igb_gam_ita_tig_lit_sun_por_yor_arw_bem_mao_tha_heb_tml_akn_bam_azi_dut_scr_uzb_swa_vie_amr_lda_moo_swt	-0.546838518501057	-1.3014597613952	0.196315969614397
701	sid_urd_swa_mcd_sod_heb_amr_prs_tur_azi_yor_jav_ven_spa_fre_bsq_rus_owc_moo_cnt_krd_arw_bam_grk_xho_ctl_est_dyu_tsn_fin_lat_gam_geo_ukr_bul_por_slo_aeg_tig_guj_hun_ses_sun_cze_bat_jpn_tml_kor_lit_swe_fbf_glc_mly_bos_anl_ind_mnd_pan_bem_afr_chh_nor_scr_rom_svk_qcu_ben_ger_ita_ewe_wly_mol_mlt_hin_tag_pol_cic_dut_tsw_mao_tha_amh_knd_akn_swt_aze_eng_alb_uzb_lda_vie_hau_dgb_igb_zul	0.352679294046808	0.831524207850229	0.407807489184958
702	chh_eng_dgb_krd_anl_wly_sid_hin_aze_tur_lda_sun_ewe_spa_arw_bsq_pan_gam_cic_cnt_prs_dut_tsw_ger_swa_fre_hun_igb_ses_est_nor_mlt_geo_grk_mol_slo_lit_aeg_amh_lat_fin_xho_ind_ctl_mao_jpn_knd_kor_alb_scr_swt_swe_jav_guj_hau_tag_mnd_rus_zul_svk_owc_bos_por_urd_glc_qcu_ben_ukr_bul_dyu_tig_pol_heb_mcd_bat_ita_bem_cze_bam_mly_tha_amr_tml_moo_fbf_azi_afr_rom_uzb_akn_vie_sod_tsn_yor_ven	-0.357685322609497	-0.848024141178758	0.398601848846578
703	chh_eng_tsw_prs_gam_sod_sid_urd_aze_uzb_tsn_mao_ven_lit_pan_bsq_arw_amr_zul_mnd_svk_ita_lda_krd_dyu_lat_hun_ses_bam_est_grk_heb_geo_pol_fre_dut_ctl_hau_owc_afr_fin_igb_tag_mol_sun_jpn_tml_kor_glc_ger_xho_hin_jav_rus_aeg_mly_cnt_guj_swa_spa_wly_rom_ukr_cze_bul_qcu_ben_slo_mcd_bem_tig_por_mlt_alb_ind_nor_swt_swe_cic_bat_tha_anl_knd_fbf_dgb_tur_bos_scr_azi_moo_vie_amh_yor_akn_ewe	-0.421516707231506	-0.999827277486145	0.319988484304476
704	sid_alb_lda_slo_heb_gam_amh_eng_azi_tur_ewe_tag_ven_ctl_por_bsq_lat_hau_tsn_cnt_spa_ita_cic_mol_bem_hin_fin_tsw_xho_hun_glc_anl_geo_bos_guj_krd_svk_owc_wly_fre_est_bam_bat_afr_mly_jpn_tml_kor_dut_mcd_yor_swe_sun_rus_sod_jav_mnd_pan_akn_lit_mlt_ukr_prs_ben_rom_qcu_cze_bul_ger_igb_aeg_arw_amr_pol_ind_grk_zul_urd_fbf_mao_tha_chh_knd_dyu_swa_uzb_scr_nor_aze_swt_vie_tig_moo_dgb_ses	0.577216664348305	1.36481952278755	0.175602775182697
705	hau_krd_ewe_ger_amr_gam_heb_alb_uzb_aze_igb_sun_lda_pol_cze_bsq_bos_aeg_dyu_mnd_nor_mcd_ses_afr_swt_guj_fin_bem_fbf_est_svk_mlt_geo_scr_mol_lit_rom_sod_wly_ukr_hun_tsn_tag_grk_mao_jpn_knd_kor_glc_bul_xho_hin_mly_fre_owc_bat_cnt_eng_yor_slo_sid_arw_urd_lat_pan_qcu_ctl_ben_dut_dgb_chh_por_anl_ita_jav_spa_akn_rus_swa_ind_tha_tig_tml_moo_tsw_azi_swe_prs_tur_cic_vie_amh_bam_zul_ven	0.179032757631274	0.421075256302013	0.674671670362099
706	sid_krd_lda_pan_chh_aeg_anl_svk_azi_aze_yor_mao_swt_afr_mol_bsq_arw_amr_fbf_cnt_glc_ita_ven_pol_bam_por_est_tsw_dgb_hun_rom_gam_geo_lit_urd_swe_alb_mlt_wly_slo_fin_akn_jav_spa_mly_jpn_knd_kor_hin_scr_xho_grk_sun_dut_heb_tag_mnd_nor_igb_ukr_sod_cze_eng_prs_bul_qcu_bos_fre_rus_swa_amh_ctl_tig_mcd_ind_lat_ewe_ger_tsn_bat_tha_owc_tml_dyu_ses_tur_ben_guj_uzb_moo_vie_hau_bem_zul_cic	-0.401087416396625	-0.95084261974694	0.344148848812483
707	tig_cze_igb_afr_mlt_amr_gam_ger_uzb_azi_dyu_sun_ewe_svk_eng_bsq_dut_heb_zul_mnd_swe_spa_xho_arw_bem_alb_fin_tsn_akn_est_scr_aeg_geo_lit_rus_guj_nor_sod_wly_mol_hun_yor_jav_mcd_mao_jpn_tml_kor_krd_prs_ven_hin_mly_bos_anl_bat_cnt_fre_fbf_ctl_sid_ita_slo_grk_por_qcu_glc_bul_ukr_cic_hau_pol_chh_lat_tag_pan_ses_ben_swa_ind_tha_amh_knd_swt_tsw_tur_rom_urd_aze_moo_vie_owc_lda_bam_dgb	-0.350259420704108	-0.830704928856505	0.408267912263092
708	wly_ita_zul_ger_heb_owc_tig_krd_aze_tur_swt_jav_swa_rom_afr_bsq_pan_mlt_igb_mnd_grk_spa_bam_mcd_cic_rus_fin_dgb_yor_hun_nor_gam_geo_urd_ctl_cze_svk_aeg_amh_pol_est_ewe_mao_scr_bat_jpn_knd_kor_fre_alb_tsn_lat_ind_eng_anl_mly_cnt_ben_akn_guj_amr_lit_swe_slo_ukr_qcu_arw_mol_bul_fbf_sod_bos_hau_por_sun_glc_ven_hin_tsw_tag_tha_chh_tml_dyu_lda_uzb_dut_prs_azi_xho_vie_sid_bem_ses_moo	0.54371687141973	1.28421856809336	0.202255492023763
709	aeg_rom_tsn_por_gam_amh_amr_urd_tur_aze_xho_bat_ses_hin_ben_bsq_glc_owc_igb_mnd_lit_lat_fbf_nor_yor_spa_est_moo_swa_hun_grk_sod_geo_swe_ukr_cze_dut_wly_heb_ita_fin_bam_ind_prs_jav_jpn_tml_kor_fre_scr_bem_bul_mly_mcd_hau_sun_cnt_bos_akn_ctl_anl_rus_krd_ger_svk_qcu_slo_alb_eng_dgb_sid_arw_tig_pan_tag_pol_lda_guj_tsw_mao_tha_chh_knd_ewe_ven_azi_mol_afr_uzb_dyu_vie_mlt_zul_cic_swt	-0.846244188705777	-2.04728112788621	0.04345133723876
710	amr_svk_akn_pan_aeg_owc_wly_prs_uzb_tur_swa_mly_tsw_ctl_rus_bsq_swe_mlt_ven_mnd_slo_guj_moo_pol_dyu_glc_est_zul_xho_fin_mol_chh_geo_arw_lat_alb_lit_tig_heb_cze_hun_bam_bat_dut_mao_jpn_knd_kor_nor_urd_igb_afr_sun_krd_amh_ind_cnt_ita_swt_spa_gam_hin_rom_bul_mcd_qcu_ukr_por_eng_ewe_anl_grk_hau_ben_tag_ger_bem_scr_tsn_jav_tha_sid_tml_fbf_lda_aze_fre_bos_azi_cic_vie_sod_dgb_ses_yor	0.331342418997567	0.78015230682185	0.437282314337159
711	aeg_prs_cic_svk_sid_mlt_hau_lat_azi_tur_bam_bat_tsn_hin_grk_bsq_ukr_gam_yor_cnt_pan_lit_tsw_ger_moo_dut_fin_akn_igb_est_swe_tig_geo_por_mol_urd_rom_heb_owc_ita_hun_bem_ind_bul_mao_jpn_tml_kor_fre_cze_lda_mcd_mly_ben_sod_jav_mnd_scr_dgb_guj_amr_pol_afr_alb_nor_qcu_arw_bos_spa_swt_anl_rus_chh_ctl_sun_slo_ses_eng_ven_tag_tha_amh_knd_zul_fbf_uzb_glc_krd_aze_dyu_vie_wly_xho_swa_ewe	-0.676497087026353	-1.62028098622075	0.10855798633717
712	owc_bul_moo_glc_tig_wly_hau_alb_aze_uzb_bem_bat_bam_ita_ctl_bsq_ben_anl_zul_mnd_bos_dut_swt_pol_dyu_slo_fin_cic_lda_hun_swe_mlt_geo_rom_spa_fre_svk_heb_sod_arw_est_ven_mao_lat_ind_jpn_tml_kor_ukr_eng_tsn_hin_jav_guj_chh_mly_cnt_prs_ses_mol_aeg_lit_krd_por_afr_qcu_pan_nor_grk_swa_amr_urd_amh_cze_tag_mcd_igb_scr_yor_sun_tha_sid_knd_tsw_akn_azi_rus_ger_tur_fbf_vie_gam_ewe_dgb_xho	-0.197628470694304	-0.466830267347479	0.641713128898343
713	heb_arw_ven_pol_amr_sid_mlt_krd_uzb_aze_tsw_mly_tsn_bul_bos_bsq_cze_wly_swa_cnt_glc_pan_yor_spa_zul_ger_hun_moo_dyu_fin_eng_owc_geo_afr_lit_dut_hin_sod_aeg_nor_est_swt_bat_ukr_tag_jpn_knd_kor_guj_prs_ewe_ben_ind_alb_amh_jav_mnd_por_igb_fre_anl_rom_ctl_scr_mcd_qcu_urd_ita_lat_fbf_gam_mol_hau_slo_mao_swe_lda_svk_bem_sun_tha_chh_tml_cic_akn_tur_rus_grk_azi_bam_vie_tig_xho_ses_dgb	0.247297811391107	0.581489275147555	0.562317520585303
714	tig_ben_xho_bos_hau_sid_amr_prs_uzb_aze_dgb_jav_lda_hin_urd_bsq_guj_heb_bam_mnd_nor_bul_dyu_spa_swt_por_est_swa_tsw_fin_fre_owc_geo_pan_slo_eng_ukr_sod_wly_swe_hun_moo_bat_rus_tag_jpn_knd_kor_krd_svk_igb_pol_ind_grk_chh_sun_cnt_mol_ses_ger_aeg_dut_glc_mcd_arw_qcu_scr_ita_ctl_ewe_mlt_cze_anl_rom_mao_lat_akn_alb_fbf_mly_tha_gam_tml_cic_ven_azi_afr_lit_tur_tsn_vie_amh_bem_yor_zul	0.0450515391794889	0.106082003644462	0.915745775158249
715	mlt_svk_tsw_hin_tig_wly_sid_por_azi_aze_swt_sun_ven_swe_eng_bsq_ctl_aeg_dgb_mnd_lat_ita_ewe_lit_fbf_glc_est_tsn_cic_fin_rom_hau_geo_arw_pan_bul_slo_sod_anl_ger_hun_ses_mao_afr_jav_jpn_knd_kor_spa_mcd_dyu_guj_ind_rus_heb_tag_cnt_krd_yor_cze_amr_ben_pol_nor_urd_qcu_ukr_bos_grk_bam_owc_fre_chh_prs_mly_dut_akn_scr_igb_bat_tha_gam_tml_lda_swa_uzb_mol_alb_tur_xho_vie_amh_moo_bem_zul	0.075339994687214	0.177365556769246	0.859606988912071
716	amr_ger_bem_krd_amh_hau_mlt_urd_aze_tur_swa_mao_xho_guj_pol_bsq_grk_heb_akn_mnd_ctl_bos_swt_fre_ven_mol_hun_zul_moo_est_eng_anl_geo_pan_nor_alb_swe_sod_owc_rus_fin_lda_tag_afr_jav_jpn_knd_kor_bul_mcd_fbf_ita_mly_glc_tig_bat_cnt_cze_ewe_spa_chh_por_arw_rom_hin_qcu_scr_dut_svk_dyu_gam_lat_wly_slo_ind_ukr_tsn_ben_ses_sun_tha_sid_tml_cic_yor_uzb_lit_prs_azi_bam_vie_aeg_dgb_tsw_igb	-0.65209032227285	-1.56357169477293	0.121314756194322
717	amr_ukr_xho_glc_amh_gam_tig_guj_tur_azi_dgb_mao_ewe_slo_alb_bsq_scr_sod_moo_cnt_mol_mcd_akn_rus_tsw_arw_hun_bam_tsn_est_prs_aeg_geo_bos_nor_rom_ger_heb_chh_lit_fin_fbf_ind_krd_bat_jpn_knd_kor_por_ita_swa_bul_jav_svk_wly_sun_mnd_lat_dyu_swe_anl_spa_grk_fre_ben_qcu_pol_pan_ctl_ven_owc_dut_hau_urd_mly_eng_zul_cze_lda_tag_tha_mlt_tml_igb_cic_aze_afr_hin_uzb_bem_vie_sid_swt_yor_ses	-0.394200449405402	-0.935546334168852	0.351929776750593
718	gam_bos_akn_glc_wly_amr_sid_prs_azi_uzb_ewe_mao_dyu_lit_por_bsq_rom_tig_swt_cnt_bul_ger_bam_nor_bem_guj_fin_tsn_swa_hun_alb_heb_geo_arw_pan_urd_swe_sod_anl_mcd_est_ses_ind_scr_mly_jpn_tml_kor_cze_mol_lda_dut_bat_lat_owc_tag_mnd_ben_dgb_eng_amh_pol_ctl_afr_krd_qcu_fre_ita_rus_fbf_hau_svk_aeg_grk_sun_slo_ven_spa_xho_jav_tha_mlt_knd_zul_yor_tur_hin_ukr_aze_cic_vie_chh_igb_moo_tsw	-0.492542050067724	-1.17206945257271	0.244162968903938
719	wly_bos_zul_arw_amh_hau_aeg_scr_uzb_tur_igb_tag_bam_cze_alb_bsq_rom_amr_yor_cnt_ger_rus_ewe_swe_akn_urd_est_swa_fbf_hun_hin_chh_geo_ita_nor_pol_lat_sid_anl_mcd_fin_ven_sun_fre_mao_jpn_knd_kor_prs_glc_tsw_slo_ind_ctl_gam_jav_mnd_spa_bem_dut_tig_lit_krd_ben_mol_qcu_bul_pan_por_lda_heb_grk_sod_guj_mly_svk_moo_afr_cic_bat_tha_mlt_tml_dyu_tsn_aze_eng_ukr_azi_xho_vie_owc_ses_swt_dgb	-0.527823010889197	-1.25573020249183	0.212359540249064
720	hau_pol_ses_bos_amh_sod_mlt_guj_tur_azi_fbf_sun_swt_cze_glc_bsq_mol_owc_swa_mnd_swe_dut_akn_fre_dgb_ger_est_ewe_bem_fin_bul_tig_geo_mcd_svk_krd_prs_aeg_heb_ben_hun_zul_tag_slo_ind_jpn_knd_kor_por_scr_cic_ctl_bat_arw_gam_mly_cnt_ita_yor_grk_wly_pan_urd_lat_alb_qcu_afr_spa_rus_tsn_amr_hin_anl_nor_mao_ukr_xho_rom_lda_jav_tha_chh_tml_moo_dyu_uzb_eng_lit_aze_bam_vie_sid_igb_ven_tsw	-0.0470669643448083	-0.110940054438345	0.911902954735672
721	sid_scr_moo_eng_chh_heb_amh_lat_uzb_aze_tsn_jav_zul_grk_svk_bsq_nor_tig_bem_mnd_pol_bul_cic_arw_lda_ctl_hun_xho_tsw_fin_bos_aeg_geo_slo_krd_pan_dut_owc_sod_alb_est_ewe_mly_ukr_sun_jpn_tml_kor_guj_prs_ses_rus_tag_mcd_mlt_ind_cnt_cze_dyu_urd_wly_mol_ben_ita_rom_qcu_spa_ger_fre_dgb_anl_swe_hau_hin_bat_afr_fbf_glc_ven_mao_tha_amr_knd_yor_akn_tur_por_lit_azi_bam_vie_gam_swt_igb_swa	-0.361831051051561	-0.857469669255283	0.393389700626703
722	amr_grk_bem_spa_hau_sod_gam_alb_azi_aze_dgb_mao_igb_bos_prs_bsq_pol_amh_tsn_mnd_swe_slo_ewe_lit_swt_por_fin_akn_tsw_hun_cze_wly_geo_arw_glc_lat_ger_anl_tig_eng_est_ses_tag_rus_bat_jpn_knd_kor_ukr_pan_ven_urd_mly_rom_sid_jav_cnt_ita_cic_ben_owc_afr_ctl_nor_mcd_qcu_fre_svk_guj_xho_mlt_hin_heb_krd_sun_mol_lda_bul_dyu_ind_tha_aeg_tml_yor_zul_uzb_scr_dut_tur_fbf_vie_chh_bam_moo_swa	0.00427713804968346	0.0100694809156051	0.991987421621401
723	hau_lit_igb_dut_chh_amh_gam_guj_tur_azi_swt_ind_lda_rus_pol_bsq_urd_anl_akn_cnt_grk_glc_ven_alb_ses_hin_est_zul_cic_fin_ukr_aeg_geo_svk_ben_eng_slo_heb_tig_ctl_hun_xho_tag_pan_jav_jpn_knd_kor_rom_swe_tsn_ita_bat_por_mlt_mly_mnd_lat_fbf_fre_wly_spa_krd_afr_arw_qcu_prs_nor_bul_yor_owc_mol_amr_mcd_mao_scr_ewe_bos_moo_sun_tha_sid_tml_bem_dgb_aze_cze_ger_uzb_bam_vie_sod_tsw_swa_dyu	-0.297057844140977	-0.703168217168756	0.48370753255571
724	mlt_rus_moo_afr_chh_wly_heb_ben_tur_aze_bam_sun_tsn_lit_prs_bsq_rom_tig_cic_mnd_ukr_hin_yor_ger_akn_grk_fin_swt_fbf_hun_pan_amr_geo_dut_ctl_svk_por_sid_aeg_ita_est_xho_mly_swe_bat_jpn_knd_kor_fre_spa_dgb_alb_ind_glc_amh_tag_cnt_pol_dyu_krd_owc_urd_bos_lat_cze_qcu_slo_arw_bul_swa_hau_mol_anl_scr_mao_mcd_lda_guj_igb_jav_tha_gam_tml_bem_ewe_azi_eng_nor_uzb_tsw_vie_sod_zul_ven_ses	-0.290506355058914	-0.686818241645096	0.493906315042581
725	anl_lat_igb_rom_sod_chh_amr_ctl_uzb_aze_cic_jav_yor_grk_prs_bsq_lit_heb_swt_cnt_guj_ben_ewe_slo_moo_dut_hun_akn_ses_fin_bos_owc_geo_rus_cze_scr_mcd_mlt_aeg_pol_est_dgb_tag_arw_ind_jpn_knd_kor_svk_por_tsw_pan_bat_bul_wly_mly_mnd_krd_zul_swe_sid_ukr_eng_nor_spa_qcu_afr_alb_hin_bam_amh_mol_tig_glc_sun_fre_dyu_ger_lda_mao_tha_hau_tml_bem_ven_tur_urd_ita_azi_xho_vie_gam_fbf_swa_tsn	-1.26083516349013	-3.11615417285171	0.00243727462726803
726	mlt_spa_yor_pan_gam_amh_aeg_swe_aze_uzb_ses_jav_bam_bul_hin_bsq_grk_tig_dgb_mnd_afr_rom_bem_prs_tsn_por_est_dyu_cic_fin_slo_sod_geo_ctl_pol_nor_mcd_chh_sid_ger_hun_igb_ind_mol_sun_jpn_knd_kor_glc_urd_ewe_ben_mly_krd_heb_tag_cnt_lat_tsw_ukr_amr_alb_scr_rus_fre_qcu_arw_ita_svk_swt_owc_eng_hau_bos_mao_cze_zul_guj_moo_bat_tha_anl_tml_swa_ven_tur_dut_lit_azi_akn_vie_wly_xho_fbf_lda	0.0125244342914681	0.0294887197275022	0.97653800553804
727	anl_svk_tsw_grk_sid_tig_mlt_swe_aze_uzb_lda_mao_cic_pan_ita_bsq_ben_heb_igb_mnd_cze_hin_swa_lit_akn_urd_est_ewe_swt_fin_krd_amh_geo_mcd_fre_guj_mol_aeg_owc_bul_hun_moo_jav_por_tag_jpn_knd_kor_scr_eng_bam_pol_bat_ctl_gam_ind_cnt_ger_ses_bos_sod_spa_nor_alb_dut_qcu_prs_slo_rom_fbf_chh_ukr_amr_lat_mly_afr_yor_arw_dyu_sun_tha_hau_tml_dgb_ven_tur_rus_glc_azi_xho_vie_wly_bem_zul_tsn	-0.590147462384598	-1.40629909542951	0.162967936777798
728	owc_alb_akn_mol_chh_amr_heb_lat_aze_azi_ewe_mly_xho_swe_ita_bsq_eng_sid_swt_mnd_pan_mcd_bem_rus_igb_fre_fin_fbf_yor_est_grk_wly_geo_prs_urd_slo_cze_gam_tig_arw_hun_dyu_ind_ukr_mao_jpn_tml_kor_ctl_lit_swa_dut_bat_ben_anl_sun_cnt_ger_dgb_scr_mlt_hin_afr_bos_svk_qcu_por_spa_guj_ses_sod_pol_amh_nor_jav_rom_tsn_krd_ven_tag_tha_hau_knd_lda_zul_uzb_glc_bul_tur_cic_vie_aeg_moo_tsw_bam	0.0426784599891934	0.100480505081423	0.920179157644838
729	anl_spa_ses_krd_hau_mlt_amh_bul_aze_tur_bam_mao_moo_hin_cze_bsq_lit_tig_bem_cnt_scr_bos_akn_afr_tsn_arw_est_ewe_dgb_hun_mcd_sid_geo_ben_rus_rom_lat_owc_chh_pol_fin_swa_sun_ctl_jav_jpn_knd_kor_eng_glc_xho_swe_mly_urd_heb_tag_mnd_alb_ven_mol_gam_pan_ukr_prs_grk_qcu_dut_fre_ita_swt_aeg_nor_amr_ger_bat_guj_zul_svk_tsw_ind_tha_sod_tml_fbf_dyu_uzb_por_slo_azi_igb_vie_wly_yor_lda_cic	0.0774669622064847	0.182284680230596	0.855756075587064
730	owc_bos_bam_spa_tig_gam_amr_alb_uzb_azi_dgb_mao_swa_lat_ctl_bsq_mol_aeg_dyu_mnd_prs_nor_swt_mcd_bem_fre_fin_fbf_cic_est_bul_mlt_geo_krd_cze_rus_slo_chh_wly_ben_hun_tsn_bat_ger_tag_jpn_knd_kor_ukr_grk_akn_eng_ind_glc_heb_mly_cnt_swe_lda_guj_sid_hin_afr_por_pol_qcu_ita_rom_arw_ses_hau_pan_amh_scr_jav_svk_moo_lit_ewe_sun_tha_sod_tml_tsw_ven_aze_dut_urd_tur_igb_vie_anl_xho_yor_zul	-0.296666621199721	-0.70194822551791	0.484464508662881
731	amh_svk_akn_por_sod_hau_wly_fre_uzb_azi_ses_jav_cic_eng_spa_bsq_ben_mlt_dgb_mnd_afr_ctl_dyu_mcd_fbf_krd_fin_swa_xho_est_hin_chh_geo_pan_ita_slo_arw_amr_owc_ukr_hun_yor_bat_urd_tag_jpn_knd_kor_rus_bul_ven_scr_ind_cze_aeg_mao_cnt_glc_swt_rom_heb_prs_guj_nor_grk_qcu_ger_mol_dut_zul_sid_bos_gam_pol_sun_lat_lda_swe_igb_mly_tha_tig_tml_bem_bam_tur_lit_alb_aze_tsn_vie_anl_ewe_moo_tsw	-0.0992870439451017	-0.234204478223586	0.815341060642863
732	chh_rus_akn_ben_amh_aeg_amr_lat_azi_aze_cic_tag_ewe_krd_rom_bsq_scr_owc_swa_cnt_pan_prs_igb_cze_zul_mol_est_tsn_swt_hun_bul_mlt_geo_swe_dut_alb_arw_heb_hau_spa_fin_dyu_jav_eng_mao_jpn_tml_kor_ita_por_bem_slo_bat_fre_anl_sun_mnd_svk_xho_grk_wly_glc_afr_ctl_pol_qcu_mcd_ukr_hin_bam_gam_ger_sod_guj_ind_bos_yor_lit_moo_mly_tha_sid_knd_ven_dgb_tur_nor_urd_uzb_ses_vie_tig_tsw_fbf_lda	-0.594647219067609	-1.41912866688124	0.159204472229893
733	wly_bos_fbf_rus_anl_amh_gam_pan_tur_aze_dgb_jav_tsn_grk_ben_bsq_cze_sid_xho_mnd_ger_spa_ses_arw_akn_ita_est_ewe_yor_fin_guj_owc_geo_ctl_fre_hin_scr_mlt_amr_alb_hun_moo_mly_lit_bat_jpn_tml_kor_mcd_eng_bem_nor_ind_afr_hau_tag_cnt_mol_swt_urd_heb_pol_bul_ukr_dut_qcu_lat_slo_swe_dyu_sod_prs_chh_rom_sun_krd_swa_svk_cic_mao_tha_aeg_knd_zul_tsw_azi_glc_por_uzb_ven_vie_tig_lda_bam_igb	-0.00865339716791179	-0.0203722528866642	0.983790063209652
734	aeg_cze_yor_scr_heb_sid_chh_slo_tur_azi_akn_mao_dgb_pan_alb_bsq_lat_amr_fbf_cnt_krd_ukr_bam_ben_ven_arw_est_igb_dyu_hun_ita_anl_geo_urd_glc_spa_ger_gam_tig_nor_fin_ewe_sun_rus_jav_jpn_knd_kor_lit_ctl_swt_guj_ind_afr_hau_mly_mnd_prs_cic_eng_amh_bos_hin_bul_mol_qcu_fre_svk_mcd_xho_wly_pol_mlt_grk_bat_rom_swa_swe_tsw_tag_tha_owc_tml_lda_tsn_aze_por_dut_uzb_zul_vie_sod_moo_bem_ses	-0.393293019385319	-0.933033866637032	0.353218563496955
735	aeg_pan_igb_grk_mlt_chh_amh_rom_azi_uzb_akn_jav_swa_ger_guj_bsq_ita_wly_dgb_cnt_swe_scr_ewe_bul_bam_rus_est_dyu_xho_hun_fre_owc_geo_spa_urd_eng_nor_hau_tig_hin_fin_ses_mly_prs_tag_jpn_knd_kor_ben_por_moo_alb_mao_afr_anl_ind_mnd_krd_zul_mcd_sod_ctl_bos_dut_arw_qcu_slo_glc_lit_yor_sid_ukr_amr_pol_sun_mol_tsw_lat_tsn_bat_tha_heb_tml_swt_ven_aze_cze_svk_tur_bem_vie_gam_fbf_lda_cic	-0.0685877530136721	-0.161597546196522	0.871973343227622
736	chh_alb_tsn_rus_gam_amr_heb_ben_uzb_tur_bam_sun_dyu_glc_krd_bsq_ukr_aeg_fbf_mnd_afr_mol_yor_guj_ven_ctl_hun_swa_tsw_est_lat_sod_geo_swe_slo_bos_ita_tig_mlt_pan_fin_igb_mao_spa_tag_jpn_knd_kor_urd_rom_cic_lit_ind_bul_wly_mly_cnt_prs_swt_ger_amh_cze_por_eng_grk_qcu_arw_fre_mcd_dgb_hau_svk_sid_scr_bat_nor_ses_hin_zul_jav_tha_anl_tml_ewe_moo_aze_pol_dut_azi_lda_vie_owc_xho_bem_akn	-1.17392215892974	-2.90117660464689	0.00464021007342149
737	amr_pol_ses_dut_owc_sod_heb_cze_azi_uzb_lda_jav_tsn_lat_rus_bsq_por_mlt_ewe_mnd_alb_mcd_moo_glc_cic_spa_est_ven_xho_hun_ben_tig_geo_ukr_nor_scr_swe_aeg_gam_krd_fin_tsw_ind_arw_tag_jpn_tml_kor_rom_fre_dyu_ctl_mao_ger_hau_sun_cnt_prs_igb_mol_sid_lit_svk_pan_bul_qcu_urd_slo_guj_akn_chh_hin_amh_bos_mly_grk_fbf_eng_swt_bat_tha_anl_knd_zul_swa_tur_afr_ita_aze_bem_vie_wly_dgb_yor_bam	-0.978898580145399	-2.3762302466842	0.0195409268109684
738	wly_bos_lda_swe_gam_chh_mlt_scr_azi_uzb_xho_mao_bem_prs_spa_bsq_pan_anl_igb_mnd_por_glc_dyu_mcd_cic_mol_hun_swa_ewe_est_lat_aeg_geo_nor_ben_rus_urd_heb_tig_svk_fin_ven_jav_alb_ind_jpn_tml_kor_pol_rom_bam_eng_mly_hin_amh_tag_cnt_dut_dgb_ukr_amr_lit_guj_slo_fre_qcu_bul_ita_arw_yor_owc_cze_sod_afr_bat_grk_tsn_ger_moo_sun_tha_hau_knd_tsw_ses_tur_krd_ctl_aze_akn_vie_sid_zul_swt_fbf	-0.570958985779953	-1.3621257104178	0.176448316435
739	hau_ger_lda_scr_tig_sod_anl_glc_aze_tur_dgb_jav_yor_guj_pan_bsq_ctl_mlt_tsn_mnd_bul_dut_ses_svk_swa_urd_hun_cic_bem_fin_slo_sid_geo_mcd_spa_arw_eng_wly_aeg_fre_est_fbf_ind_hin_mly_jpn_knd_kor_ben_nor_igb_mol_tag_pol_heb_sun_cnt_rus_xho_lit_owc_por_alb_rom_bos_qcu_grk_prs_cze_tsw_chh_afr_gam_swe_mao_ita_bam_lat_zul_bat_tha_amr_tml_ewe_ven_azi_ukr_krd_uzb_swt_vie_amh_akn_dyu_moo	-0.464452496777298	-1.10290369776019	0.272914820521045
740	sid_ita_yor_urd_chh_wly_heb_spa_aze_uzb_ewe_mly_fbf_mcd_mol_bsq_afr_gam_lda_mnd_alb_krd_igb_rom_cic_pan_fin_tsn_xho_est_prs_aeg_geo_pol_swe_arw_por_anl_mlt_guj_hun_ven_ind_svk_bat_jpn_knd_kor_scr_glc_swt_nor_sun_fre_tig_jav_cnt_ben_akn_ger_owc_grk_eng_lat_dut_qcu_ukr_rus_slo_zul_amh_lit_amr_bul_tag_cze_tsw_ctl_dgb_mao_tha_sod_tml_ses_swa_azi_hin_bos_tur_bam_vie_hau_bem_dyu_moo	-1.12537459064263	-2.76974515883669	0.00677297848576993
741	gam_prs_ven_rom_sid_chh_amr_cze_aze_uzb_dgb_mao_dyu_arw_ben_bsq_fre_amh_tsw_cnt_dut_svk_bam_spa_xho_pan_est_yor_moo_hun_mol_hau_geo_rus_slo_bul_glc_wly_owc_pol_fin_fbf_mly_mcd_ind_jpn_knd_kor_krd_afr_zul_guj_bat_scr_sod_tag_mnd_ukr_swa_ger_heb_urd_por_lit_hin_qcu_swe_bos_ita_ses_mlt_ctl_tig_alb_sun_nor_igb_eng_lda_jav_tha_anl_tml_bem_tsn_azi_lat_grk_tur_ewe_vie_aeg_cic_akn_swt	-0.390506567606688	-0.926199904580987	0.356739410687976
742	owc_ben_xho_hin_sid_aeg_amr_urd_azi_aze_tsw_bat_akn_ukr_guj_bsq_prs_chh_dyu_mnd_por_afr_tsn_ger_ven_fre_hun_lda_zul_fin_lat_tig_geo_slo_krd_dut_bul_gam_anl_rom_est_bem_mly_rus_mao_jpn_knd_kor_grk_eng_moo_ita_tag_ctl_heb_sun_cnt_svk_swa_alb_amh_spa_mol_pan_mcd_qcu_arw_cze_bos_yor_wly_scr_hau_pol_jav_lit_cic_nor_ewe_ind_tha_mlt_tml_igb_bam_tur_swe_glc_uzb_ses_vie_sod_dgb_swt_fbf	-0.43369738608556	-1.03302514369856	0.304271029763158
743	heb_krd_yor_por_anl_sid_mlt_slo_uzb_azi_swt_tag_tsw_mcd_lit_bsq_rom_aeg_bem_mnd_grk_afr_ses_prs_lda_lat_hun_xho_ven_est_pol_sod_geo_dut_arw_glc_cze_tig_wly_guj_fin_ewe_jav_ukr_sun_jpn_tml_kor_spa_ben_moo_hin_mly_rus_owc_ind_cnt_fre_cic_svk_amh_bul_alb_ita_scr_qcu_eng_swe_urd_tsn_amr_pan_gam_bos_bat_mol_fbf_ger_igb_mao_tha_hau_knd_akn_zul_tur_ctl_nor_aze_bam_vie_chh_swa_dyu_dgb	-0.539516962084097	-1.28355287146566	0.202487461926667
744	sid_ita_ses_ukr_sod_hau_amh_bul_azi_tur_swt_bat_bem_nor_svk_bsq_eng_tig_tsw_cnt_lit_por_ven_dut_bam_hin_est_swa_zul_hun_ger_chh_geo_prs_urd_spa_cze_anl_wly_glc_fin_xho_jav_mcd_mao_jpn_knd_kor_guj_fre_moo_alb_tag_ben_gam_mly_mnd_bos_tsn_swe_aeg_grk_pol_rus_pan_qcu_mol_afr_rom_dgb_amr_arw_mlt_krd_sun_lat_fbf_scr_igb_ind_tha_heb_tml_akn_yor_uzb_slo_ctl_aze_cic_vie_owc_dyu_ewe_lda	0.140204659217231	0.330451124557693	0.741802406238513
745	aeg_ctl_moo_hin_sid_amr_sod_swe_aze_tur_ven_mao_tsw_bul_por_bsq_krd_heb_swa_cnt_bos_lat_lda_ita_ewe_urd_est_fbf_cic_fin_alb_owc_geo_pol_mcd_spa_dut_mlt_hau_ger_hun_dgb_mly_rom_ind_jpn_knd_kor_eng_prs_bem_rus_sun_mol_tig_tag_mnd_grk_swt_guj_anl_cze_lit_arw_slo_qcu_nor_scr_glc_dyu_gam_ben_amh_svk_bat_fre_yor_ukr_ses_jav_tha_chh_tml_igb_tsn_azi_afr_pan_uzb_akn_vie_wly_bam_xho_zul	-0.310349744252874	-0.733977140548336	0.464809108250922
746	gam_ukr_yor_scr_sod_tig_aeg_lit_aze_tur_swt_mly_zul_alb_ger_bsq_fre_owc_fbf_mnd_afr_rus_ewe_slo_ven_ben_est_moo_akn_fin_lat_chh_geo_arw_nor_mcd_swe_anl_heb_ctl_hun_tsn_bat_prs_tag_jpn_tml_kor_svk_krd_ses_bos_sun_spa_hau_mao_cnt_hin_tsw_mol_amr_por_rom_grk_ita_qcu_guj_pol_glc_igb_amh_urd_sid_cze_ind_eng_bem_dut_dyu_jav_tha_mlt_knd_lda_cic_azi_pan_bul_uzb_dgb_vie_wly_bam_xho_swa	0.353877012629907	0.834610012842021	0.406076135548282
747	amr_prs_cic_fre_amh_mlt_chh_ukr_azi_tur_bem_mly_fbf_lit_slo_bsq_mcd_hau_dyu_mnd_spa_grk_yor_mol_tsn_alb_est_swt_zul_fin_svk_heb_geo_scr_krd_nor_ger_owc_anl_por_hun_akn_mao_rus_bat_jpn_knd_kor_urd_eng_bam_rom_tag_afr_gam_sun_cnt_bul_lda_hin_sid_ben_arw_cze_glc_qcu_pol_bos_guj_dgb_wly_dut_aeg_ita_ind_swe_ven_lat_moo_jav_tha_tig_tml_tsw_igb_aze_pan_ctl_uzb_ewe_vie_sod_swa_xho_ses	-0.166555335293934	-0.39302662199575	0.695199294646627
748	aeg_pan_swt_svk_sid_wly_anl_ben_tur_azi_moo_mao_tsn_ukr_por_bsq_alb_hau_swa_cnt_dut_guj_ewe_ita_yor_hin_est_fbf_dyu_hun_afr_chh_geo_arw_spa_swe_krd_amh_owc_ctl_fin_igb_jav_mol_ind_jpn_knd_kor_pol_rus_xho_grk_sun_mcd_mlt_mly_mnd_ger_cic_lit_heb_slo_glc_scr_eng_qcu_prs_bul_lat_bam_tig_bos_amr_fre_bat_rom_ven_urd_tsw_tag_tha_sod_tml_zul_lda_uzb_cze_nor_aze_dgb_vie_gam_bem_akn_ses	-0.25950561012383	-0.612847559064059	0.541472914645351
749	owc_bos_xho_hin_anl_chh_sod_krd_tur_azi_moo_mly_swa_rom_urd_bsq_ukr_wly_igb_cnt_dut_pol_fbf_eng_ses_prs_fin_yor_bam_hun_ger_gam_geo_cze_arw_glc_lit_hau_mlt_mol_est_akn_jav_guj_ind_jpn_knd_kor_ben_por_tsn_scr_tag_spa_amr_bat_mnd_alb_bem_mcd_sid_slo_rus_lat_afr_qcu_ctl_pan_nor_ven_amh_ita_heb_fre_sun_grk_lda_svk_cic_mao_tha_tig_tml_dyu_zul_uzb_swe_bul_aze_dgb_vie_aeg_ewe_tsw_swt	0.377448179009754	0.888581667812749	0.376520485308576
750	chh_bos_cic_slo_sid_hau_heb_svk_azi_aze_bem_ind_tsn_ben_urd_bsq_swe_gam_moo_cnt_fre_ita_ewe_prs_ses_alb_est_lda_akn_hun_mol_amr_geo_cze_dut_bul_scr_aeg_wly_guj_fin_ven_bat_hin_sun_jpn_tml_kor_mcd_grk_swt_eng_mly_krd_owc_mao_mnd_glc_bam_arw_mlt_lat_pan_nor_ctl_qcu_rom_lit_spa_dyu_amh_afr_anl_por_tag_ukr_dgb_pol_yor_jav_tha_tig_knd_tsw_swa_uzb_rus_ger_tur_xho_vie_sod_zul_igb_fbf	0.00447866167175062	0.01055995627767	0.991597150455075
751	hau_mol_igb_scr_amh_owc_wly_hin_aze_uzb_bem_ind_ven_krd_svk_bsq_rom_anl_swa_mnd_grk_ctl_moo_ita_xho_ukr_fin_tsn_ewe_hun_cze_sod_geo_bos_afr_urd_ger_aeg_gam_lit_est_bam_bat_guj_sun_jpn_knd_kor_lat_por_lda_nor_tag_fre_chh_mly_cnt_swe_fbf_arw_tig_dut_pan_prs_spa_qcu_slo_glc_pol_akn_amr_ben_heb_rus_jav_eng_cic_bul_ses_mao_tha_sid_tml_dgb_zul_tur_alb_mcd_azi_yor_vie_mlt_swt_tsw_dyu	-0.23069119846096	-0.54511647509686	0.586978353844624
752	sod_mol_akn_krd_owc_heb_tig_pan_azi_tur_moo_jav_bem_mcd_eng_bsq_bos_anl_cic_mnd_spa_prs_swt_lat_ewe_cze_est_bam_ses_hun_swe_amh_geo_ctl_scr_fre_arw_wly_sid_ita_fin_xho_tag_svk_mly_jpn_tml_kor_rom_bul_dgb_hin_sun_grk_mlt_bat_cnt_guj_ven_pol_amr_ben_ger_slo_ukr_qcu_lit_por_rus_yor_hau_glc_chh_nor_ind_dut_fbf_urd_dyu_mao_tha_aeg_knd_tsw_tsn_uzb_afr_alb_aze_igb_vie_gam_swa_lda_zul	-0.592533801831623	-1.41027421058381	0.161794643917392
753	owc_urd_ewe_mcd_amh_aeg_mlt_pol_azi_uzb_zul_mao_tsw_svk_lat_bsq_slo_hau_igb_cnt_rus_mol_swa_dut_swt_lit_hun_cic_dyu_est_nor_sid_geo_fre_rom_ctl_alb_wly_heb_bos_fin_yor_bat_afr_sun_jpn_tml_kor_ita_glc_akn_grk_tag_bul_amr_mly_mnd_ukr_bam_ger_chh_scr_spa_eng_cze_qcu_ben_pan_guj_xho_tig_por_sod_krd_ind_hin_lda_prs_ven_jav_tha_anl_knd_fbf_tsn_tur_swe_arw_aze_dgb_vie_gam_bem_ses_moo	-0.238479089808098	-0.562855404117834	0.574887754528687
754	chh_rus_swa_cze_owc_anl_mlt_arw_azi_tur_swt_bat_bem_scr_svk_bsq_mol_aeg_tsw_cnt_dut_ger_ewe_fre_igb_bul_fin_yor_dyu_hun_mcd_amh_geo_glc_lit_prs_ita_tig_sid_rom_est_fbf_sun_urd_mao_jpn_knd_kor_krd_swe_ses_pan_mly_ben_sod_tag_mnd_hin_ven_grk_hau_bos_slo_por_pol_qcu_ukr_afr_eng_bam_wly_nor_heb_ctl_ind_spa_xho_guj_moo_jav_tha_gam_tml_tsn_akn_aze_lat_alb_uzb_zul_vie_amr_dgb_lda_cic	-0.530276128441821	-1.26233704121379	0.209983887081031
755	owc_lit_cic_rom_hau_amr_tig_ger_tur_uzb_lda_tag_dyu_nor_ctl_bsq_fre_heb_swt_mnd_svk_afr_zul_scr_dgb_arw_fin_tsn_yor_hun_ukr_chh_geo_hin_prs_mol_krd_wly_sod_spa_est_ven_bat_glc_jav_jpn_tml_kor_grk_pol_bem_rus_ind_guj_amh_sun_cnt_mcd_ewe_cze_anl_swe_por_dut_pan_qcu_eng_ben_alb_xho_aeg_lat_sid_bos_mao_ita_akn_slo_ses_mly_tha_gam_knd_bam_fbf_azi_bul_urd_aze_swa_vie_mlt_moo_igb_tsw	-0.33007898238579	-0.781892075353124	0.436264149539496
756	owc_lat_fbf_ita_gam_aeg_sid_fre_uzb_azi_igb_mly_yor_afr_spa_bsq_rom_mlt_swt_cnt_svk_dut_xho_cze_tsn_ben_est_dgb_ses_fin_guj_amr_geo_arw_pan_pol_glc_tig_wly_ctl_hun_dyu_bat_mcd_ind_jpn_knd_kor_por_eng_bem_swe_jav_lit_hau_sun_mnd_scr_bam_slo_heb_rus_ukr_bul_hin_qcu_ger_nor_bos_tsw_chh_urd_sod_alb_tag_grk_moo_prs_cic_mao_tha_amh_tml_ven_lda_tur_krd_mol_aze_zul_vie_anl_ewe_akn_swa	-0.422652136916197	-1.00421266563688	0.317881836153245
757	anl_rom_dgb_bul_sid_aeg_chh_krd_tur_azi_bam_jav_cic_por_grk_bsq_swe_amh_moo_cnt_pan_bos_ses_lat_dyu_dut_hun_akn_tsw_est_svk_sod_geo_afr_urd_ger_ben_hau_owc_mol_fin_lda_mao_hin_mly_jpn_knd_kor_ukr_glc_tsn_ita_sun_guj_amr_tag_mnd_pol_xho_lit_heb_rus_ctl_cze_mcd_qcu_nor_alb_scr_ewe_gam_slo_wly_arw_ind_eng_bem_fre_swa_bat_tha_tig_tml_fbf_igb_uzb_spa_prs_aze_ven_vie_mlt_yor_swt_zul	-0.349467658905718	-0.828114107916228	0.409725985951354
758	chh_krd_bam_hin_owc_mlt_hau_mol_aze_tur_dgb_tag_tsn_mcd_afr_bsq_spa_aeg_swt_mnd_cze_guj_lda_swe_igb_urd_fin_fbf_bem_est_por_wly_geo_rom_lit_ben_slo_tig_gam_ukr_hun_ses_jav_fre_mao_jpn_tml_kor_alb_ger_zul_eng_sun_nor_anl_bat_cnt_pol_swa_grk_amh_glc_rus_bos_pan_qcu_prs_lat_scr_ven_heb_bul_amr_arw_mly_ita_ewe_dut_xho_ind_tha_sod_knd_tsw_akn_uzb_ctl_svk_azi_cic_vie_sid_moo_dyu_yor	0.303294532896385	0.714586244763988	0.476654625502047
759	owc_svk_tsw_ben_amr_wly_anl_afr_aze_uzb_xho_bat_lda_urd_scr_bsq_rom_sod_ses_mnd_dut_glc_yor_lat_cic_mol_est_moo_dgb_hun_rus_chh_geo_spa_arw_eng_cze_aeg_mlt_pan_fin_bem_ind_prs_sun_jpn_tml_kor_bos_nor_swa_lit_tag_slo_sid_jav_cnt_por_bam_swe_gam_bul_guj_ger_hin_qcu_pol_alb_grk_zul_heb_ukr_tig_mcd_mao_fre_swt_krd_tsn_mly_tha_amh_knd_fbf_igb_tur_ita_ctl_azi_dyu_vie_hau_ewe_ven_akn	-0.333911849689267	-0.79074210581811	0.431106386804592
760	chh_arw_swt_por_tig_hau_gam_ben_azi_tur_bam_ind_ewe_afr_ukr_bsq_slo_sod_yor_mnd_svk_grk_tsw_urd_fbf_alb_hun_dgb_lda_fin_swe_aeg_geo_fre_ita_mcd_pan_amh_sid_nor_est_ven_sun_lit_tag_jpn_tml_kor_scr_cze_bem_guj_bat_mol_amr_mao_cnt_rom_tsn_bul_heb_prs_dut_eng_lat_qcu_spa_ctl_rus_dyu_wly_pol_owc_bos_jav_hin_zul_glc_swa_mly_tha_anl_knd_ses_akn_aze_ger_krd_uzb_cic_vie_mlt_moo_xho_igb	-0.435809816208645	-1.03540634466569	0.303164024172726
761	amr_rom_moo_ctl_owc_heb_aeg_lat_azi_tur_ven_bat_cic_lit_urd_bsq_spa_gam_tsn_cnt_arw_afr_xho_pol_lda_scr_hun_swa_tsw_est_prs_chh_geo_alb_eng_pan_nor_wly_amh_swe_fin_yor_ind_krd_jav_jpn_knd_kor_slo_cze_bem_fre_tag_mcd_anl_sun_mnd_guj_dgb_glc_sod_dut_grk_ita_ukr_qcu_rus_bul_hin_ses_tig_mol_mlt_svk_mly_bos_dyu_ger_fbf_mao_tha_sid_tml_ewe_igb_aze_por_ben_uzb_zul_vie_hau_akn_bam_swt	-0.834905877910051	-2.01830716243952	0.046439759428112
762	sid_fre_akn_krd_aeg_amr_tig_spa_azi_tur_zul_tag_swt_dut_ben_bsq_ctl_heb_swa_mnd_ukr_slo_ses_lit_fbf_guj_fin_yor_dgb_est_bos_mlt_geo_afr_pol_prs_rus_hau_wly_scr_hun_moo_ind_ita_mly_jpn_tml_kor_arw_svk_ewe_lat_jav_nor_gam_sun_cnt_cze_bam_swe_chh_urd_mol_eng_ger_qcu_rom_pan_bul_tsn_amh_por_anl_grk_mao_mcd_bem_glc_ven_bat_tha_sod_knd_dyu_cic_aze_hin_alb_uzb_tsw_vie_owc_lda_xho_igb	0.0846000246058047	0.199041420385524	0.84266485695769
763	amr_swe_tsw_slo_sid_aeg_mlt_ctl_uzb_aze_lda_jav_moo_mcd_urd_bsq_eng_wly_tsn_mnd_cze_grk_fbf_svk_bam_bul_hun_bem_ses_est_afr_sod_geo_ukr_scr_krd_arw_chh_owc_hin_fin_dgb_mao_fre_mly_jpn_tml_kor_pol_lat_akn_ben_tag_ita_anl_ind_cnt_dut_yor_pan_tig_mol_spa_glc_ger_qcu_rus_por_lit_swa_amh_prs_heb_alb_bat_bos_igb_nor_ven_sun_tha_gam_knd_cic_xho_azi_rom_guj_tur_ewe_vie_hau_swt_dyu_zul	-0.241019289494435	-0.569293116540778	0.570529689538124
764	amh_ger_yor_swe_owc_wly_tig_afr_tur_aze_zul_sun_lda_spa_ita_bsq_arw_gam_dyu_mnd_bos_mol_cic_nor_dgb_mcd_fin_tsn_fbf_est_lit_hau_geo_glc_por_scr_lat_sod_amr_prs_hun_moo_mao_guj_mly_jpn_tml_kor_alb_krd_ven_ctl_ind_slo_sid_jav_cnt_rus_swa_ukr_anl_urd_bul_dut_svk_qcu_grk_cze_eng_bam_aeg_pan_heb_fre_tag_rom_igb_ben_ewe_bat_tha_chh_knd_akn_swt_uzb_hin_pol_azi_tsw_vie_mlt_xho_ses_bem	0.592118291909837	1.40076081513013	0.164613468954356
765	amr_prs_zul_rus_aeg_mlt_gam_lat_tur_azi_dyu_mly_ven_slo_cze_bsq_spa_wly_swt_mnd_svk_lit_yor_mcd_bam_hin_hun_moo_lda_est_mol_heb_geo_bul_guj_scr_bos_anl_tig_fre_fin_ewe_ind_swe_sun_jpn_knd_kor_ctl_arw_swa_por_bat_pol_chh_jav_cnt_urd_cic_afr_sod_ger_grk_glc_alb_qcu_eng_pan_nor_igb_amh_ben_sid_rom_tag_dut_bem_krd_akn_mao_tha_owc_tml_tsw_tsn_aze_ita_ukr_uzb_dgb_vie_hau_fbf_ses_xho	-0.383250569648633	-0.909823380923498	0.365267645268772
766	tig_rus_swt_pan_aeg_sid_amr_mol_aze_uzb_yor_mao_ses_bul_afr_bsq_slo_owc_cic_cnt_arw_pol_bam_spa_xho_glc_fin_akn_fbf_hun_dut_chh_geo_hin_swe_eng_krd_sod_wly_urd_est_tsn_mly_ben_sun_jpn_knd_kor_fre_rom_moo_scr_jav_ukr_heb_bat_mnd_nor_ewe_bos_hau_por_prs_guj_mcd_qcu_cze_grk_svk_bem_anl_alb_mlt_lit_ind_ger_dyu_lat_ven_tag_tha_amh_tml_lda_tsw_tur_ita_ctl_azi_igb_vie_gam_dgb_swa_zul	0.739339526446909	1.75251652629183	0.082980775156961
767	hau_guj_akn_eng_aeg_heb_anl_ukr_aze_tur_tsw_mao_fbf_nor_scr_bsq_fre_gam_ses_cnt_ita_mcd_yor_rom_lda_slo_est_bem_igb_hun_glc_amh_geo_pan_dut_krd_ben_tig_amr_afr_fin_bam_tag_cze_mly_jpn_knd_kor_mol_pol_tsn_spa_jav_swe_chh_bat_mnd_arw_moo_svk_sid_urd_grk_alb_ger_qcu_lit_prs_por_dgb_owc_bul_mlt_bos_ind_rus_dyu_lat_cic_sun_tha_wly_tml_ewe_xho_azi_hin_ctl_uzb_ven_vie_sod_swt_swa_zul	0.115052091053024	0.270644963198695	0.787263855791382
768	amr_bul_tsw_pan_owc_wly_chh_swe_uzb_azi_ses_sun_igb_cze_svk_bsq_mol_sod_cic_mnd_hin_lat_ewe_nor_swa_eng_est_swt_moo_hun_slo_hau_geo_ctl_glc_ukr_pol_aeg_mlt_spa_fin_akn_ind_krd_bat_jpn_knd_kor_dut_arw_dyu_rus_mly_por_anl_mao_cnt_bos_fbf_alb_heb_ben_afr_grk_mcd_qcu_prs_lit_guj_lda_sid_urd_amh_scr_jav_ger_dgb_ita_xho_tag_tha_gam_tml_ven_zul_tur_rom_fre_aze_tsn_vie_tig_bem_bam_yor	-0.885439690288435	-2.14750082289848	0.0343535180747244
769	owc_ukr_bam_rus_tig_wly_amh_ben_tur_aze_tsn_mly_fbf_slo_bos_bsq_ita_mlt_lda_mnd_fre_grk_akn_arw_cic_alb_hun_swa_ven_fin_spa_gam_geo_ger_guj_svk_por_chh_anl_urd_est_xho_jav_swe_ind_jpn_knd_kor_mcd_krd_dyu_bul_mao_scr_sid_sun_cnt_cze_ses_prs_sod_lit_nor_ctl_glc_qcu_hin_eng_mol_zul_hau_dut_aeg_pol_bat_afr_tsw_pan_yor_tag_tha_heb_tml_swt_bem_uzb_lat_rom_azi_dgb_vie_amr_ewe_igb_moo	-0.205460934701879	-0.484772385356254	0.628977678073977
770	gam_swe_lda_eng_owc_heb_anl_krd_aze_tur_dyu_tag_bem_mcd_fre_bsq_prs_amh_swt_mnd_ctl_por_swa_ita_yor_nor_hun_dgb_tsn_fin_dut_hau_geo_bos_guj_bul_arw_mlt_aeg_rom_est_cic_mao_alb_sun_jpn_knd_kor_grk_cze_fbf_lat_ind_slo_tig_bat_cnt_afr_moo_scr_wly_urd_rus_ger_glc_qcu_pan_hin_ben_zul_chh_svk_sid_pol_jav_spa_ewe_mol_bam_mly_tha_amr_tml_ses_xho_uzb_ukr_lit_azi_akn_vie_sod_ven_tsw_igb	-1.12991502545695	-2.78120224585695	0.00655645014932984
771	anl_eng_lda_svk_heb_hau_mlt_afr_tur_uzb_dgb_sun_zul_rom_ben_bsq_nor_sod_tsw_cnt_scr_lit_ewe_mcd_bam_spa_est_ven_moo_fin_bul_wly_geo_bos_ger_guj_pan_aeg_owc_arw_hun_igb_bat_swe_jav_jpn_knd_kor_ukr_hin_yor_grk_mao_prs_sid_mly_mnd_urd_bem_glc_amr_ctl_slo_cze_mol_qcu_alb_dut_pol_xho_chh_por_gam_rus_tag_fre_dyu_lat_swa_ind_tha_tig_tml_swt_fbf_aze_ita_krd_azi_tsn_vie_amh_ses_cic_akn	-0.563356996561807	-1.34458450758846	0.18202976684222
772	gam_svk_akn_slo_mlt_wly_chh_scr_azi_uzb_lda_mly_ewe_ita_por_bsq_pol_owc_cic_mnd_mol_hin_bem_lat_swt_grk_fin_moo_tsn_hun_spa_sod_geo_ukr_fre_guj_lit_tig_aeg_bul_est_bam_ind_urd_bat_jpn_tml_kor_rus_ger_fbf_prs_jav_bos_amr_tag_cnt_krd_ven_rom_hau_afr_pan_ctl_swe_qcu_ben_dut_eng_tsw_sid_nor_anl_arw_mao_alb_swa_mcd_dyu_sun_tha_heb_knd_xho_igb_aze_cze_glc_tur_dgb_vie_amh_ses_yor_zul	0.453964254543599	1.07055821571636	0.287138669674853
773	aeg_prs_xho_swe_mlt_owc_sid_spa_uzb_azi_swt_sun_cic_fre_pol_bsq_cze_chh_ven_cnt_ukr_glc_tsn_rus_bam_guj_hun_lda_ses_est_dut_heb_geo_afr_bos_slo_eng_gam_wly_rom_fin_fbf_bat_por_mly_jpn_tml_kor_scr_ctl_swa_ben_jav_bul_amh_ind_mnd_mol_dyu_mcd_anl_lat_alb_arw_urd_qcu_grk_lit_ger_akn_hau_pan_tig_svk_mao_ita_tsw_hin_moo_tag_tha_amr_knd_dgb_igb_tur_krd_nor_aze_yor_vie_sod_ewe_bem_zul	-0.272714575851909	-0.645369684677636	0.520276700341038
774	amh_svk_xho_prs_wly_gam_sod_mol_azi_uzb_fbf_ind_dyu_ctl_pan_bsq_slo_owc_swa_cnt_ger_afr_cic_arw_tsw_dut_fin_ses_bem_hun_cze_tig_geo_glc_eng_bos_rom_aeg_sid_fre_est_igb_tag_swe_mao_jpn_tml_kor_scr_bul_moo_ita_mly_hin_mlt_sun_mnd_nor_yor_lit_heb_ben_alb_grk_spa_qcu_krd_mcd_pol_dgb_anl_rus_chh_lat_bat_urd_zul_ukr_ven_jav_tha_amr_knd_akn_bam_aze_guj_por_tur_swt_vie_hau_lda_ewe_tsn	0.163117135163361	0.384820997057361	0.701248676079693
775	owc_pol_moo_ben_amr_tig_amh_glc_aze_azi_dgb_bat_swa_lit_urd_bsq_prs_mlt_bam_cnt_pan_grk_ven_mcd_akn_fre_hun_swt_yor_fin_rom_sid_geo_bul_ita_ger_afr_aeg_sod_krd_est_ewe_ind_por_mao_jpn_tml_kor_scr_swe_fbf_cze_tag_ukr_gam_sun_mnd_dut_cic_eng_chh_slo_svk_spa_rus_qcu_bos_hin_ctl_igb_hau_nor_heb_alb_mly_guj_dyu_mol_zul_jav_tha_anl_knd_xho_bem_uzb_lat_arw_tur_ses_vie_wly_tsn_tsw_lda	-0.0563229872434338	-0.132693238176563	0.894722674950755
776	gam_nor_akn_ctl_anl_chh_amh_svk_tur_aze_swt_jav_lda_por_dut_bsq_arw_mlt_ses_mnd_ger_urd_swa_rus_ewe_krd_fin_bem_bam_est_hin_wly_geo_eng_mcd_cze_slo_sod_sid_bos_hun_cic_ind_fre_tag_jpn_knd_kor_glc_pan_igb_guj_bat_grk_hau_mly_cnt_lit_xho_pol_owc_afr_ita_bul_swe_qcu_spa_ukr_scr_tsn_heb_rom_aeg_ben_sun_mol_fbf_lat_tsw_mao_tha_amr_tml_ven_moo_azi_prs_alb_uzb_dgb_vie_tig_dyu_yor_zul	0.95796136989444	2.30468788287418	0.0234092858542521
777	amh_ger_igb_scr_amr_hau_chh_mol_aze_uzb_tsn_sun_tsw_por_dut_bsq_krd_tig_ven_mnd_mcd_arw_cic_rom_xho_nor_est_bem_akn_hun_ita_heb_geo_pan_lit_bul_glc_mlt_sod_ben_fin_dgb_mly_guj_bat_jpn_tml_kor_swe_rus_ses_slo_mao_alb_owc_tag_cnt_ctl_bam_lat_wly_eng_grk_hin_spa_qcu_fre_pol_bos_swa_sid_svk_gam_afr_ind_urd_moo_cze_dyu_jav_tha_anl_knd_yor_fbf_tur_prs_ukr_azi_swt_vie_aeg_ewe_zul_lda	0.0178819682426785	0.0421602266160862	0.966461353152567
778	sid_krd_akn_bos_anl_sod_wly_mol_tur_uzb_igb_mao_swt_scr_cze_bsq_dut_owc_tsw_mnd_prs_ita_tsn_rom_ewe_fre_fin_bam_lda_hun_ukr_heb_geo_rus_grk_ger_urd_gam_hau_lat_est_cic_tag_arw_ind_jpn_tml_kor_spa_ben_swa_swe_mly_pol_mlt_bat_cnt_eng_bem_slo_amh_nor_guj_afr_mcd_qcu_pan_lit_alb_fbf_tig_hin_aeg_por_sun_ctl_xho_bul_zul_jav_tha_chh_knd_ses_yor_aze_glc_svk_azi_moo_vie_amr_dyu_dgb_ven	0.348048211200173	0.819936856501831	0.414348611349711
779	aeg_bos_swa_ita_amr_gam_wly_spa_uzb_aze_bem_ind_tsn_dut_mcd_bsq_alb_tig_dgb_mnd_hin_guj_yor_cze_zul_grk_fin_xho_ven_est_scr_amh_geo_lat_afr_prs_ukr_owc_sid_ben_hun_bam_jav_rom_sun_jpn_knd_kor_por_pol_dyu_pan_mly_eng_mlt_tag_cnt_rus_tsw_swe_heb_svk_ger_urd_glc_qcu_bul_lit_fre_fbf_chh_ctl_anl_arw_mao_slo_akn_krd_igb_bat_tha_hau_tml_ses_ewe_tur_mol_nor_azi_cic_vie_sod_moo_swt_lda	0.816078645260728	1.94776495440942	0.0544588439618296
780	chh_scr_dyu_alb_anl_sod_mlt_fre_tur_aze_dgb_jav_ven_ukr_eng_bsq_ita_tig_ewe_mnd_urd_arw_akn_glc_xho_ger_fin_bem_swt_hun_grk_gam_geo_afr_guj_lit_lat_hau_wly_mcd_est_yor_bat_ctl_tag_jpn_knd_kor_rom_rus_lda_hin_mao_dut_owc_sun_cnt_krd_ses_swe_sid_svk_nor_bos_cze_qcu_por_ben_pol_cic_amh_mol_aeg_pan_mly_spa_tsn_prs_swa_ind_tha_heb_tml_tsw_igb_azi_bul_slo_uzb_moo_vie_amr_zul_bam_fbf	-0.182203813172132	-0.430291040177697	0.667979440845
781	owc_glc_fbf_mcd_hau_wly_sod_bos_uzb_aze_zul_bat_ven_lat_cze_bsq_ctl_amh_lda_mnd_rus_arw_bem_ita_xho_alb_hun_igb_tsn_fin_urd_anl_geo_slo_por_spa_eng_amr_sid_krd_est_moo_ind_ger_sun_jpn_tml_kor_lit_grk_swt_dut_jav_svk_tig_tag_cnt_scr_dgb_prs_chh_guj_fre_pan_rom_qcu_mol_pol_swe_cic_heb_nor_aeg_hin_mao_afr_akn_ben_ses_mly_tha_mlt_knd_ewe_bam_tur_ukr_bul_azi_swa_vie_gam_yor_dyu_tsw	-0.224624006975105	-0.531578861871254	0.596285174935699
782	tig_slo_cic_guj_heb_hau_owc_pan_uzb_azi_igb_mao_bam_por_ger_bsq_nor_amr_swa_mnd_ctl_mcd_lda_urd_tsn_swe_fin_yor_dyu_hun_glc_aeg_geo_fre_arw_hin_afr_sid_gam_rom_est_xho_jav_svk_sun_jpn_knd_kor_alb_lat_swt_krd_tag_grk_wly_bat_cnt_spa_zul_scr_sod_cze_ben_prs_mol_qcu_lit_dut_bos_akn_chh_ukr_anl_eng_ind_pol_ses_ita_dgb_mly_tha_amh_tml_fbf_ewe_tur_bul_rus_aze_ven_vie_mlt_bem_moo_tsw	-0.248844571272456	-0.588388949492775	0.557697522291818
783	sid_slo_cic_grk_sod_amh_heb_mcd_tur_uzb_bam_tag_dyu_ctl_por_bsq_spa_anl_moo_mnd_prs_cze_ses_nor_tsw_scr_fin_ven_swa_est_ger_owc_geo_pan_ukr_rom_ita_hau_aeg_lat_hun_akn_ind_mol_mao_jpn_tml_kor_svk_pol_xho_krd_mly_rus_mlt_bat_cnt_bos_igb_guj_chh_ben_dut_urd_fre_qcu_glc_swe_hin_ewe_wly_alb_gam_afr_jav_eng_zul_lit_swt_sun_tha_tig_knd_tsn_lda_aze_bul_arw_azi_dgb_vie_amr_fbf_bem_yor	-0.618124315093167	-1.47660949303775	0.143158549628193
784	gam_pan_cic_grk_mlt_wly_chh_fre_tur_azi_dgb_mao_tsn_scr_bos_bsq_glc_hau_swt_mnd_mol_prs_bam_ger_yor_eng_est_fbf_moo_hun_slo_aeg_geo_nor_ctl_dut_spa_tig_sid_bul_fin_ses_mly_ita_jav_jpn_tml_kor_guj_krd_lda_alb_bat_swe_amr_ind_cnt_cze_bem_ukr_heb_rom_arw_svk_mcd_qcu_ben_lit_rus_tsw_sod_urd_anl_afr_tag_por_xho_pol_igb_sun_tha_amh_knd_dyu_ewe_uzb_lat_hin_aze_akn_vie_owc_zul_ven_swa	0.438992412941975	1.03528130839539	0.303222084995681
785	aeg_ben_moo_arw_mlt_sod_heb_slo_aze_azi_ses_tag_cic_pol_alb_bsq_swe_amh_bem_mnd_eng_dut_ewe_rus_dgb_guj_hun_igb_tsn_fin_fre_sid_geo_pan_ukr_prs_cze_amr_chh_lat_est_bam_bat_grk_sun_jpn_knd_kor_bul_ita_zul_glc_mao_lit_wly_jav_cnt_bos_lda_nor_anl_hin_krd_scr_spa_qcu_mcd_ger_svk_fbf_owc_ctl_gam_mol_mly_afr_dyu_por_ven_ind_tha_hau_tml_xho_yor_tur_urd_rom_uzb_swt_vie_tig_akn_tsw_swa	-0.0110154134428193	-0.0259448399756171	0.979356925620621
786	mlt_urd_moo_glc_sod_amh_chh_prs_tur_aze_akn_ind_dgb_lit_bos_bsq_cze_heb_igb_cnt_guj_pan_fbf_afr_zul_svk_hun_ewe_tsn_fin_mol_aeg_geo_fre_eng_scr_ctl_anl_gam_nor_est_ven_mly_slo_tag_jpn_knd_kor_bul_dut_swt_rom_jav_lat_owc_bat_mnd_arw_ses_rus_tig_hin_mcd_ger_por_qcu_ita_pol_spa_bem_wly_ukr_sid_swe_sun_alb_cic_grk_dyu_mao_tha_amr_tml_lda_xho_uzb_krd_ben_azi_yor_vie_hau_tsw_bam_swa	-0.825342284480022	-1.98878720138845	0.0496635936800179
787	amh_mcd_swt_lat_heb_gam_sod_eng_azi_uzb_tsn_bat_ewe_glc_pan_bsq_ita_aeg_dyu_cnt_ben_arw_zul_afr_bem_hin_hun_cic_dgb_fin_pol_tig_geo_fre_rus_urd_por_hau_mlt_nor_est_swa_ind_ctl_mly_jpn_knd_kor_mol_cze_moo_lit_tag_krd_anl_mao_mnd_slo_yor_bul_wly_scr_alb_ukr_grk_qcu_bos_spa_swe_fbf_owc_ger_chh_guj_jav_rom_akn_svk_ses_sun_tha_amr_tml_bam_igb_tur_prs_dut_aze_tsw_vie_sid_lda_ven_xho	-0.0186917649503139	-0.0439753864831754	0.965018306582118
788	tig_guj_yor_ukr_owc_sod_heb_mcd_azi_aze_cic_mly_zul_slo_dut_bsq_afr_amr_dgb_mnd_rus_arw_fbf_lit_bam_spa_est_lda_tsn_hun_pol_mlt_geo_hin_urd_krd_prs_anl_aeg_glc_fin_igb_bat_fre_mao_jpn_tml_kor_ctl_rom_ses_eng_ind_pan_amh_sun_cnt_ger_dyu_ita_chh_por_mol_swe_alb_qcu_nor_lat_svk_swt_hau_grk_wly_cze_jav_bul_moo_bos_ven_tag_tha_gam_knd_bem_swa_tur_ben_scr_uzb_ewe_vie_sid_tsw_akn_xho	-1.259792748857	-3.14878634571989	0.00220439656155479
789	amh_ben_dgb_ita_gam_tig_aeg_nor_uzb_tur_igb_tag_ven_swe_ukr_bsq_bos_amr_fbf_mnd_pol_rom_yor_ctl_akn_urd_est_swa_lda_fin_lit_mlt_geo_prs_cze_por_slo_chh_sid_fre_hun_bem_bat_guj_ind_jpn_knd_kor_bul_alb_cic_mcd_sun_hin_sod_mao_cnt_eng_bam_mol_heb_dut_krd_scr_glc_qcu_afr_rus_arw_tsw_wly_ger_owc_grk_mly_pan_xho_spa_ewe_jav_tha_hau_tml_swt_moo_aze_lat_svk_azi_tsn_vie_anl_ses_zul_dyu	-0.503784281201976	-1.2004945183273	0.232996280207768
790	chh_por_swa_nor_hau_wly_heb_fre_azi_tur_igb_tag_moo_svk_eng_bsq_glc_sid_zul_cnt_rus_pan_fbf_mol_swt_scr_fin_ses_cic_est_lit_aeg_geo_grk_guj_prs_slo_sod_mlt_ita_hun_bam_ind_urd_mao_jpn_knd_kor_pol_swe_ewe_dut_sun_arw_anl_bat_mnd_alb_tsw_mcd_amh_ukr_bos_lat_ben_qcu_ctl_ger_rom_bem_amr_bul_owc_hin_mly_cze_lda_spa_akn_jav_tha_gam_tml_dyu_yor_uzb_afr_krd_aze_tsn_vie_tig_ven_xho_dgb	0.510886860653093	1.2050352633481	0.231247111529132
791	amh_mol_dyu_prs_mlt_amr_heb_ctl_aze_uzb_ses_ind_akn_urd_krd_bsq_ben_sod_zul_mnd_grk_arw_ven_scr_cic_fre_fin_tsw_bem_est_rus_chh_geo_slo_bos_ita_dut_tig_hau_guj_hun_xho_bat_rom_jav_jpn_knd_kor_ukr_swe_moo_pan_sun_spa_sid_tag_cnt_pol_ewe_lat_owc_por_eng_svk_ger_qcu_glc_hin_bul_yor_anl_alb_wly_mcd_mao_cze_lda_nor_bam_mly_tha_gam_tml_swa_fbf_azi_afr_lit_tur_tsn_vie_aeg_swt_dgb_igb	-0.508902718655332	-1.2109432661064	0.228985470835787
792	mlt_pan_igb_ctl_heb_sod_amr_dut_aze_uzb_tsn_sun_dgb_cze_hin_bsq_eng_aeg_tsw_mnd_mcd_nor_ven_pol_zul_fre_est_moo_yor_hun_por_tig_geo_ger_urd_arw_spa_chh_gam_lat_fin_xho_tag_mol_bat_jpn_knd_kor_ben_scr_swa_ita_ind_afr_owc_mly_cnt_bul_cic_bos_hau_krd_ukr_prs_swe_qcu_grk_svk_rus_fbf_amh_lit_sid_slo_mao_glc_akn_guj_dyu_jav_tha_wly_tml_swt_bam_tur_alb_rom_azi_bem_vie_anl_ses_lda_ewe	-0.677328163865038	-1.62068532491764	0.10847105980976
793	hau_scr_moo_mcd_aeg_tig_anl_alb_aze_azi_bem_sun_ven_eng_prs_bsq_swe_mlt_bam_cnt_rom_hin_akn_arw_dyu_pan_fin_igb_fbf_est_krd_heb_geo_lit_bul_ger_svk_wly_sod_fre_hun_tsn_mly_urd_mao_jpn_knd_kor_mol_ukr_lda_guj_tag_ctl_owc_bat_mnd_spa_swa_cze_chh_bos_dut_pol_por_qcu_grk_ita_rus_ewe_gam_lat_sid_slo_jav_nor_cic_glc_ses_ind_tha_amh_tml_zul_tsw_uzb_ben_afr_tur_yor_vie_amr_xho_swt_dgb	-0.488054071273639	-1.16010221458081	0.248976746886333
794	amr_lat_ven_por_sod_gam_heb_lit_tur_uzb_xho_mao_yor_ben_ctl_bsq_ger_aeg_zul_mnd_rus_spa_moo_pan_swa_guj_est_tsn_ses_hun_glc_anl_geo_svk_alb_eng_grk_wly_chh_arw_fin_igb_ind_mol_bat_jpn_tml_kor_nor_bul_fbf_pol_sun_dut_owc_mly_cnt_slo_dgb_urd_amh_mcd_prs_cze_rom_qcu_swe_ita_scr_bam_hau_bos_tig_afr_jav_hin_ewe_fre_tsw_tag_tha_mlt_knd_cic_swt_azi_ukr_krd_aze_lda_vie_sid_dyu_akn_bem	-0.424225845077657	-1.00532865334136	0.317347216658121
795	gam_ctl_swt_ben_sod_heb_chh_glc_azi_uzb_dyu_mly_lda_rus_spa_bsq_cze_wly_zul_mnd_ita_ukr_igb_dut_tsn_mcd_est_ewe_fbf_hun_bos_sid_geo_arw_swe_grk_bul_anl_tig_nor_fin_swa_ind_mol_sun_jpn_knd_kor_slo_krd_moo_fre_bat_svk_amh_jav_cnt_prs_ses_lit_aeg_hin_afr_pol_ger_qcu_rom_guj_pan_tsw_amr_por_mlt_eng_mao_urd_dgb_scr_bam_tag_tha_hau_tml_cic_xho_aze_alb_lat_tur_akn_vie_owc_bem_ven_yor	0.437408628036971	1.0329312530137	0.304314734788281
796	mlt_alb_yor_slo_tig_sid_gam_ben_azi_uzb_dgb_sun_ven_glc_mol_bsq_grk_hau_tsw_mnd_por_eng_akn_afr_swt_fre_hun_ewe_tsn_est_rus_amh_geo_nor_swe_ita_scr_amr_sod_lat_fin_dyu_tag_mcd_mao_jpn_knd_kor_pol_urd_lda_ukr_mly_ctl_aeg_ind_cnt_bos_fbf_prs_chh_lit_dut_spa_svk_qcu_arw_krd_ger_ses_anl_rom_wly_cze_jav_bul_moo_hin_cic_bat_tha_owc_tml_igb_bam_aze_guj_pan_tur_bem_vie_heb_xho_zul_swa	0.0570534839896181	0.134407108113894	0.893371112235663
797	amr_glc_lda_prs_sid_heb_wly_mol_uzb_azi_bem_mao_xho_krd_alb_bsq_fre_amh_akn_cnt_grk_guj_cic_nor_tsw_rom_fin_ven_tsn_hun_hin_mlt_geo_ukr_ita_bul_urd_owc_gam_mcd_est_bam_mly_cze_ind_jpn_knd_kor_dut_lit_fbf_pan_sun_bos_aeg_tag_mnd_scr_zul_ben_sod_svk_slo_spa_ger_qcu_swe_por_arw_yor_tig_eng_anl_lat_jav_rus_dyu_ctl_ses_bat_tha_chh_tml_dgb_swt_tur_pol_afr_aze_igb_vie_hau_moo_swa_ewe	0.0909023951797662	0.213755689889699	0.831205515277597
798	hau_cze_tsn_mcd_aeg_amh_gam_ctl_uzb_aze_igb_mly_dgb_arw_mol_bsq_ita_chh_ewe_cnt_glc_nor_akn_prs_cic_spa_est_bem_dyu_fin_pol_sod_geo_ukr_swe_eng_bos_mlt_tig_ger_hun_bam_mao_dut_jav_jpn_knd_kor_ben_grk_ses_krd_tag_bul_amr_sun_mnd_afr_lda_rus_heb_slo_pan_guj_fre_qcu_por_svk_rom_swt_owc_scr_anl_alb_ind_urd_yor_hin_moo_bat_tha_wly_tml_ven_xho_azi_lit_lat_tur_fbf_vie_sid_tsw_swa_zul	1.08885525470044	2.61506571690114	0.0104082658098631
799	aeg_fre_fbf_slo_mlt_amh_owc_eng_aze_azi_igb_sun_akn_spa_swe_bsq_alb_wly_yor_mnd_lit_ctl_bem_urd_swa_rus_est_ewe_moo_hun_hin_sid_geo_ita_ger_mcd_glc_anl_sod_bos_fin_zul_ind_arw_jav_jpn_tml_kor_pan_ben_lda_por_mao_prs_chh_tag_cnt_dut_swt_afr_heb_scr_svk_grk_lat_qcu_cze_rom_bul_bam_amr_nor_tig_mol_mly_pol_ven_guj_tsn_bat_tha_hau_knd_dgb_xho_uzb_ukr_krd_tur_cic_vie_gam_tsw_ses_dyu	0.0321833083038459	0.0757975299097617	0.939742997819382
800	anl_svk_ven_scr_heb_hau_sid_cze_uzb_aze_dgb_jav_cic_ukr_bul_bsq_swe_chh_xho_cnt_urd_lit_dyu_eng_lda_ger_est_swa_zul_hun_fre_sod_geo_rom_prs_alb_slo_amr_amh_dut_fin_yor_tag_lat_bat_jpn_tml_kor_mcd_spa_bem_grk_ind_glc_gam_sun_mnd_por_ewe_krd_aeg_nor_pan_pol_mol_qcu_bos_guj_ctl_moo_tig_ben_owc_rus_mao_arw_tsn_hin_fbf_mly_tha_mlt_knd_ses_akn_tur_afr_ita_azi_igb_vie_wly_bam_swt_tsw	-0.482628169199716	-1.1474884741816	0.254123161562359
801	anl_mcd_dgb_pol_heb_tig_aeg_swe_uzb_aze_fbf_sun_ven_bos_svk_bsq_ben_wly_lda_cnt_bul_spa_moo_alb_dyu_ita_est_tsw_cic_fin_hin_amr_geo_urd_cze_prs_rom_owc_sod_fre_hun_tsn_mao_mol_bat_jpn_tml_kor_por_slo_ewe_ger_ind_rus_hau_jav_mnd_arw_ses_eng_chh_pan_lit_scr_glc_qcu_lat_dut_ctl_akn_amh_krd_gam_grk_mly_afr_xho_nor_yor_tag_tha_sid_knd_igb_swa_azi_ukr_guj_tur_zul_vie_mlt_bem_bam_swt	-0.958792780825869	-2.33625167094865	0.0216262383752717
802	wly_slo_yor_afr_anl_heb_amr_spa_tur_azi_ses_bat_bem_lit_pan_bsq_por_hau_tsn_mnd_arw_fre_moo_urd_bam_cze_hun_lda_ewe_fin_dut_sod_geo_svk_mol_ben_alb_owc_amh_bos_est_igb_tag_ita_mao_jpn_tml_kor_mcd_nor_dyu_eng_ind_ger_aeg_jav_cnt_ukr_tsw_prs_sid_scr_guj_rus_krd_qcu_hin_lat_rom_swt_tig_ctl_gam_glc_sun_pol_xho_swe_zul_mly_tha_mlt_knd_dgb_cic_aze_bul_grk_uzb_ven_vie_chh_akn_fbf_swa	-0.151995731033085	-0.358461110553081	0.720810688633991
803	mlt_lit_akn_svk_amr_aeg_owc_guj_azi_uzb_yor_sun_xho_glc_lat_bsq_mcd_wly_dgb_cnt_ctl_cze_tsw_alb_cic_ukr_est_ewe_zul_hun_bos_gam_geo_scr_ita_slo_fre_tig_sid_eng_fin_tsn_tag_grk_ind_jpn_knd_kor_pan_rus_bem_spa_jav_arw_amh_bat_mnd_bul_ses_rom_anl_por_urd_dut_mol_qcu_pol_swe_nor_ven_sod_ben_heb_krd_mao_afr_moo_hin_bam_mly_tha_chh_tml_swt_lda_aze_prs_ger_tur_fbf_vie_hau_dyu_igb_swa	-0.310934020597133	-0.73515164538425	0.464097009184045
804	sod_cze_lda_glc_sid_mlt_amh_lat_tur_azi_moo_tag_bam_nor_ukr_bsq_bul_gam_ses_mnd_ita_urd_tsw_mol_ven_lit_hun_bem_zul_est_alb_aeg_geo_ben_scr_ger_slo_amr_hau_swe_fin_dyu_jav_eng_ind_jpn_knd_kor_dut_pan_swt_por_mly_pol_wly_sun_cnt_grk_igb_prs_chh_ctl_mcd_bos_arw_qcu_rom_fre_krd_tsn_tig_spa_anl_guj_mao_hin_akn_rus_xho_bat_tha_owc_tml_fbf_ewe_aze_svk_afr_uzb_swa_vie_heb_cic_dgb_yor	-0.31656475301911	-0.750480291898949	0.454860081620415
805	gam_nor_bam_ita_mlt_heb_hau_rus_uzb_tur_xho_bat_ewe_spa_bos_bsq_eng_chh_dyu_mnd_ukr_guj_tsw_afr_ven_arw_est_akn_bem_fin_svk_anl_geo_alb_ger_por_pan_sod_owc_rom_hun_cic_mly_mcd_mao_jpn_tml_kor_glc_ctl_igb_fre_tag_dut_sid_ind_cnt_slo_tsn_hin_wly_urd_lit_swe_krd_qcu_scr_mol_cze_zul_amh_prs_amr_pol_jav_bul_moo_grk_fbf_sun_tha_aeg_knd_lda_swt_aze_ben_lat_azi_dgb_vie_tig_ses_swa_yor	-0.22162173839196	-0.523690077523381	0.601739860897963
806	gam_hin_akn_pan_mlt_chh_aeg_lat_azi_aze_dyu_jav_ven_ctl_eng_bsq_scr_anl_dgb_cnt_pol_rom_ses_ukr_cic_bos_hun_lda_yor_est_cze_sod_geo_ger_krd_afr_rus_amr_heb_alb_fin_zul_mly_spa_tag_jpn_knd_kor_mol_arw_fbf_fre_bat_grk_sid_ind_mnd_svk_ewe_urd_wly_por_glc_slo_lit_qcu_swe_mcd_ben_swa_owc_ita_tig_prs_mao_nor_tsn_guj_moo_sun_tha_amh_tml_bam_xho_uzb_dut_bul_tur_tsw_vie_hau_igb_bem_swt	-0.833323191061424	-2.01040149650573	0.0472850758275563
807	wly_ger_yor_lit_hau_gam_sod_spa_tur_uzb_dyu_jav_lda_prs_bul_bsq_fre_anl_ven_cnt_swe_slo_swt_por_swa_cze_hun_dgb_akn_fin_eng_mlt_geo_mcd_ita_arw_ukr_heb_owc_rom_est_zul_mao_dut_ind_jpn_knd_kor_pol_krd_ses_ben_mly_hin_chh_sun_mnd_alb_tsn_afr_sid_svk_ctl_nor_mol_qcu_rus_urd_bos_bam_tig_guj_aeg_lat_tag_glc_bem_pan_fbf_bat_tha_amr_tml_moo_cic_aze_grk_scr_azi_tsw_vie_amh_igb_ewe_xho	-0.249584669835274	-0.589717939378726	0.556809795737385
808	owc_hin_dgb_ukr_amh_heb_anl_nor_azi_aze_lda_mly_bem_cze_rom_bsq_glc_wly_zul_cnt_fre_mol_igb_mcd_ses_swe_est_ewe_akn_fin_eng_amr_geo_urd_lit_dut_bos_aeg_gam_slo_hun_ven_mao_alb_bat_jpn_knd_kor_svk_afr_dyu_por_tag_pol_hau_jav_mnd_grk_tsn_scr_chh_arw_krd_spa_rus_qcu_ben_bul_ctl_xho_sod_lat_sid_ita_ind_ger_moo_guj_swa_sun_tha_tig_tml_swt_yor_uzb_pan_prs_tur_tsw_vie_mlt_cic_bam_fbf	-0.556186551620353	-1.32746980442549	0.187602775500276
809	sod_ctl_yor_fre_tig_anl_amh_pol_aze_uzb_bam_ind_zul_svk_prs_bsq_grk_sid_lda_mnd_mcd_rom_tsn_ukr_igb_lat_hun_xho_cic_est_alb_mlt_geo_guj_bul_eng_mol_wly_gam_glc_fin_ewe_mly_afr_sun_jpn_tml_kor_spa_swe_tsw_ita_mao_pan_amr_bat_cnt_scr_moo_krd_hau_rus_bos_dut_hin_qcu_ger_slo_lit_bem_owc_ben_aeg_arw_tag_nor_akn_cze_ven_jav_tha_chh_knd_dgb_fbf_azi_urd_por_tur_swt_vie_heb_swa_ses_dyu	0.392945294125631	0.92548810826533	0.357107414931445
810	amr_ita_ewe_scr_heb_hau_owc_dut_azi_tur_xho_mao_dgb_lat_afr_bsq_eng_gam_bem_cnt_krd_ben_fbf_pan_tsw_bos_est_igb_dyu_fin_cze_chh_geo_guj_ctl_rom_pol_wly_tig_nor_hun_moo_tag_por_bat_jpn_knd_kor_swe_prs_bam_alb_mly_rus_aeg_ind_mnd_slo_zul_urd_amh_ukr_arw_spa_grk_qcu_mol_glc_ger_lda_mlt_bul_anl_fre_jav_lit_swt_svk_tsn_sun_tha_sod_tml_swa_ses_uzb_mcd_hin_aze_ven_vie_sid_cic_yor_akn	1.38111158735833	3.36245970879577	0.00112277601114391
811	tig_prs_tsn_pan_owc_anl_chh_rus_uzb_aze_igb_bat_dgb_swe_mcd_bsq_bos_gam_swt_cnt_lit_ita_bem_por_swa_rom_hun_zul_ses_fin_ukr_aeg_geo_pol_hin_arw_nor_amr_heb_spa_est_lda_mao_ben_ind_jpn_tml_kor_svk_bul_tsw_cze_jav_alb_mlt_mly_mnd_lat_yor_glc_wly_afr_scr_dut_eng_qcu_fre_mol_urd_ewe_amh_grk_sod_krd_tag_guj_akn_ger_fbf_sun_tha_hau_knd_cic_ven_azi_slo_ctl_tur_bam_vie_sid_moo_xho_dyu	-0.722173692120224	-1.73545268624657	0.0859729870555927
812	anl_ita_dgb_mcd_heb_owc_amh_por_aze_azi_swt_jav_igb_fre_mol_bsq_krd_amr_tsn_mnd_nor_svk_cic_lat_tsw_pol_fin_yor_moo_est_scr_tig_geo_rom_ger_urd_eng_mlt_aeg_ukr_hun_ven_mly_dut_mao_jpn_knd_kor_afr_guj_bem_lit_tag_cze_chh_sun_cnt_rus_bam_hin_gam_prs_bos_slo_ben_qcu_glc_arw_ctl_ses_hau_alb_sod_pan_ind_swe_xho_bul_swa_bat_tha_wly_tml_fbf_akn_tur_spa_grk_uzb_ewe_vie_sid_dyu_zul_lda	0.200643889696101	0.471967654269492	0.638055395564508
813	owc_prs_yor_ben_amh_tig_wly_alb_aze_azi_moo_sun_swa_mol_hin_bsq_slo_aeg_tsw_cnt_dut_bul_tsn_mcd_swt_ger_est_ses_ven_fin_glc_sod_geo_arw_eng_por_ita_gam_sid_lat_hun_fbf_mao_fre_bat_jpn_knd_kor_nor_urd_igb_ukr_jav_ctl_anl_mly_mnd_cze_cic_afr_hau_rus_guj_pol_grk_qcu_svk_krd_scr_dgb_chh_spa_mlt_lit_ind_pan_dyu_rom_lda_tag_tha_amr_tml_zul_ewe_tur_bos_swe_uzb_akn_vie_heb_xho_bem_bam	-0.149445804514373	-0.352304182123254	0.725407270868217
814	mlt_urd_bam_hin_aeg_wly_heb_ita_azi_uzb_ven_sun_igb_ben_guj_bsq_rus_amh_dyu_cnt_eng_lit_swa_krd_moo_afr_fin_bem_swt_hun_pol_anl_geo_scr_mcd_slo_ukr_sid_chh_fre_est_akn_ind_por_tag_jpn_knd_kor_lat_ctl_tsn_pan_jav_bul_hau_mly_mnd_arw_ses_glc_gam_mol_swe_ger_svk_qcu_prs_rom_spa_yor_amr_cze_owc_grk_bat_nor_fbf_dut_tsw_mao_tha_tig_tml_dgb_xho_tur_bos_alb_aze_lda_vie_sod_ewe_zul_cic	0.193113814356556	0.45443226061216	0.650576631305774
815	heb_hin_dyu_lit_sod_sid_tig_cze_tur_uzb_dgb_bat_fbf_por_eng_bsq_nor_mlt_xho_mnd_fre_pol_bem_glc_bam_ukr_hun_tsn_igb_est_krd_amh_geo_ben_arw_swe_scr_aeg_anl_mol_fin_tsw_mly_pan_ind_jpn_knd_kor_slo_spa_akn_mcd_sun_urd_gam_jav_cnt_svk_swt_ger_owc_alb_bul_rom_prs_qcu_lat_guj_grk_lda_amr_ctl_chh_afr_mao_bos_ewe_rus_moo_tag_tha_wly_tml_swa_ses_azi_ita_dut_aze_zul_vie_hau_ven_cic_yor	-1.29098101940519	-3.21067845474854	0.00181859608571569
816	chh_swe_swa_ctl_mlt_owc_wly_ukr_tur_azi_ven_mao_dyu_prs_svk_bsq_slo_heb_tsw_cnt_scr_pan_ewe_dut_dgb_nor_fin_fbf_akn_est_rus_hau_geo_ita_lit_hin_pol_aeg_sod_krd_hun_xho_bat_alb_sun_jpn_knd_kor_bul_ger_cic_guj_jav_glc_amh_mly_mnd_arw_igb_fre_gam_rom_cze_por_lat_qcu_afr_spa_grk_bem_amr_mol_sid_eng_tag_mcd_bam_bos_yor_ind_tha_anl_tml_zul_moo_aze_ben_urd_uzb_ses_vie_tig_lda_swt_tsn	-0.19377723281015	-0.457804875786572	0.648160456945376
817	amh_ctl_cic_afr_aeg_chh_anl_mcd_uzb_azi_lda_tag_moo_ger_slo_bsq_swe_heb_swa_mnd_por_cze_tsw_grk_yor_arw_hun_ewe_bam_est_scr_gam_geo_krd_guj_svk_rus_owc_amr_pan_fin_fbf_bat_eng_mao_jpn_tml_kor_pol_bos_zul_dut_jav_ben_sid_ind_cnt_mol_dgb_ukr_tig_alb_fre_hin_ita_qcu_urd_spa_prs_xho_hau_bul_wly_rom_sun_lit_dyu_lat_tsn_mly_tha_sod_knd_swt_igb_aze_glc_nor_tur_ses_vie_mlt_ven_akn_bem	-0.318414985529631	-0.753355388525758	0.453139363373402
818	wly_bul_ses_ukr_chh_mlt_hau_afr_tur_uzb_swt_ind_ven_lit_krd_bsq_scr_gam_tsn_cnt_mol_slo_dyu_bos_cic_rom_hun_bam_yor_est_glc_sod_geo_eng_spa_svk_arw_sid_owc_pol_fin_xho_jav_fre_tag_jpn_knd_kor_ger_nor_lda_alb_bat_por_amh_mly_mnd_prs_fbf_ctl_anl_swe_pan_cze_guj_qcu_hin_dut_ben_tsw_heb_rus_amr_lat_mao_ita_zul_urd_swa_sun_tha_tig_tml_igb_akn_aze_grk_mcd_azi_ewe_vie_aeg_dgb_bem_moo	0.00354254774693061	0.00835206086178291	0.993353987211286
819	wly_prs_lda_glc_aeg_sod_anl_krd_azi_tur_cic_ind_zul_swe_slo_bsq_rus_sid_tsw_mnd_bul_ukr_dgb_afr_moo_arw_fin_akn_ses_est_grk_tig_geo_lat_nor_cze_alb_gam_heb_fre_hun_xho_mao_scr_sun_jpn_knd_kor_ger_eng_fbf_bos_tag_hin_mlt_jav_cnt_rom_swa_mol_hau_mcd_spa_urd_lit_qcu_guj_dut_ctl_tsn_owc_pan_chh_ita_bat_pol_dyu_por_yor_mly_tha_amh_tml_swt_igb_aze_svk_ben_uzb_ven_vie_amr_ewe_bem_bam	-0.326607532396339	-0.773295006099558	0.44130892491528
820	gam_slo_igb_nor_wly_chh_heb_alb_uzb_aze_fbf_mao_swt_rus_svk_bsq_afr_tig_tsw_cnt_spa_ger_ses_mcd_xho_pan_hun_swa_yor_est_bul_owc_geo_pol_hin_ukr_por_amr_amh_swe_fin_cic_tag_lat_mly_jpn_knd_kor_grk_mol_ewe_ita_ind_prs_hau_bat_mnd_guj_akn_krd_aeg_arw_dut_glc_urd_qcu_eng_cze_bos_lda_sid_ctl_sod_lit_sun_fre_moo_ben_dgb_jav_tha_anl_tml_bam_tsn_tur_rom_scr_azi_ven_vie_mlt_dyu_zul_bem	0.13399125706964	0.315557630226301	0.75304533539001
821	wly_cze_swa_rus_amh_chh_amr_dut_tur_azi_bam_ind_ses_ctl_ger_bsq_arw_mlt_cic_cnt_slo_mol_akn_ita_moo_prs_hun_swt_tsw_fin_nor_gam_geo_spa_bos_bul_mcd_sid_hau_alb_est_ven_bat_svk_sun_jpn_knd_kor_lit_lat_igb_pol_tag_ukr_sod_mly_mnd_scr_lda_hin_aeg_grk_por_fre_pan_qcu_glc_krd_urd_xho_owc_rom_anl_ben_jav_afr_dyu_eng_tsn_mao_tha_heb_tml_yor_dgb_uzb_swe_guj_aze_zul_vie_tig_ewe_bem_fbf	-0.430679227138054	-1.02180082984712	0.309525841292657
822	amr_scr_lda_guj_mlt_sid_anl_lit_aze_tur_yor_jav_fbf_glc_bos_bsq_eng_wly_akn_cnt_slo_mol_cic_ctl_xho_ita_hun_tsn_dyu_est_bul_hau_geo_pol_grk_fre_mcd_heb_aeg_swe_fin_ven_tag_rom_bat_jpn_knd_kor_por_pan_zul_afr_sun_urd_amh_mao_mnd_spa_swa_rus_owc_ger_cze_ben_nor_qcu_hin_lat_krd_tsw_tig_arw_sod_alb_mly_prs_moo_svk_bem_ind_tha_gam_tml_ewe_swt_uzb_ukr_dut_azi_igb_vie_chh_dgb_bam_ses	-0.454683919436017	-1.0819493672494	0.282072498873574
823	tig_swe_swa_ukr_hau_owc_anl_krd_azi_tur_yor_mao_tsn_eng_pol_bsq_guj_sod_cic_cnt_por_dut_tsw_cze_bam_ben_hun_ewe_lda_fin_arw_mlt_geo_rom_rus_glc_mcd_sid_wly_nor_est_igb_tag_urd_mly_jpn_knd_kor_pan_grk_ses_fre_jav_slo_aeg_bat_mnd_afr_fbf_scr_heb_bos_lat_prs_alb_qcu_svk_ita_bul_zul_amr_ger_amh_hin_ind_mol_moo_lit_bem_sun_tha_gam_tml_dgb_dyu_aze_ctl_spa_uzb_akn_vie_chh_swt_xho_ven	0.649221348151502	1.53547260669777	0.128063015371993
824	wly_pol_swt_rom_mlt_chh_aeg_scr_tur_aze_tsw_jav_ven_bos_lit_bsq_slo_anl_xho_cnt_mol_fre_swa_hin_yor_urd_hun_igb_bem_est_ctl_tig_geo_dut_ger_cze_grk_amh_sid_bul_fin_cic_mao_ukr_ind_jpn_knd_kor_svk_afr_tsn_nor_bat_rus_hau_tag_mnd_guj_ses_prs_owc_lat_mcd_krd_eng_qcu_alb_ben_spa_bam_sod_pan_heb_glc_sun_arw_fbf_por_akn_mly_tha_gam_tml_dyu_moo_uzb_ita_swe_azi_lda_vie_amr_ewe_zul_dgb	-0.0839710123325011	-0.197859131335939	0.843587119009789
825	sid_ctl_akn_nor_anl_gam_aeg_prs_tur_azi_swt_ind_ses_pan_glc_bsq_bul_wly_ven_cnt_afr_arw_dgb_slo_cic_rom_est_moo_tsw_fin_bos_mlt_geo_mcd_dut_spa_lat_amh_amr_svk_hun_ewe_tag_mol_sun_jpn_tml_kor_lit_cze_lda_pol_bat_alb_owc_jav_mnd_guj_swa_grk_chh_ukr_por_ben_urd_qcu_fre_eng_swe_yor_heb_rus_hau_ger_mly_ita_zul_scr_xho_mao_tha_tig_knd_fbf_dyu_aze_hin_krd_uzb_bem_vie_sod_igb_bam_tsn	-0.0334631481904171	-0.0789597329754191	0.937234301442491
826	amh_lit_moo_glc_tig_wly_hau_cze_aze_uzb_akn_jav_swa_ctl_bul_bsq_swe_heb_yor_mnd_ger_scr_tsw_lat_ewe_pol_est_dgb_bem_fin_mol_chh_geo_fre_slo_urd_por_gam_aeg_eng_hun_fbf_mly_grk_sun_jpn_knd_kor_afr_guj_bam_svk_tag_ukr_sid_mao_cnt_pan_ven_arw_sod_ben_hin_ita_rus_qcu_nor_rom_dut_igb_amr_mcd_anl_prs_bat_spa_lda_alb_tsn_ind_tha_owc_tml_xho_swt_azi_krd_bos_tur_dyu_vie_mlt_zul_ses_cic	-0.0529251669330976	-0.124628302973454	0.901086810833413
827	amr_arw_tsw_lat_anl_chh_owc_ita_uzb_aze_dgb_sun_ven_scr_slo_bsq_grk_mlt_igb_cnt_rom_por_ewe_alb_cic_spa_hun_swa_moo_est_nor_sid_geo_mcd_hin_fre_bul_heb_sod_mol_fin_swt_tag_eng_bat_jpn_knd_kor_guj_pol_ses_prs_mao_ger_aeg_ind_mnd_ctl_akn_swe_wly_svk_pan_glc_urd_qcu_bos_dut_cze_bam_hau_afr_tig_krd_mly_ukr_yor_lit_tsn_jav_tha_gam_tml_xho_dyu_tur_ben_rus_azi_bem_vie_amh_fbf_lda_zul	-0.296360701902364	-0.701545910521907	0.484714278644188
828	chh_svk_tsn_por_anl_heb_amh_bos_tur_azi_lda_ind_yor_krd_cze_bsq_grk_gam_igb_cnt_pan_ukr_bem_spa_xho_glc_hun_ses_akn_est_fre_owc_geo_ger_ben_pol_prs_sid_wly_guj_fin_cic_bat_mcd_jav_jpn_tml_kor_eng_swe_dyu_arw_mao_ita_aeg_mly_mnd_alb_ven_rom_sod_dut_scr_hin_lit_qcu_nor_rus_lat_zul_hau_mol_amr_slo_sun_bul_swt_ctl_moo_tag_tha_tig_knd_swa_fbf_aze_urd_afr_uzb_tsw_vie_mlt_bam_ewe_dgb	-0.0242850172470427	-0.057278163866998	0.954446500687264
829	mlt_hin_ewe_grk_heb_hau_owc_afr_aze_uzb_yor_mao_moo_krd_dut_bsq_glc_anl_xho_mnd_lit_pol_lda_ita_cic_mol_hun_zul_ses_est_bos_amr_geo_nor_alb_lat_por_sod_aeg_rom_fin_bem_mly_bul_bat_jpn_tml_kor_swe_slo_swa_cze_ind_eng_wly_sun_cnt_ger_ven_svk_chh_mcd_fre_urd_pan_qcu_ukr_ben_arw_igb_gam_prs_tig_spa_jav_rus_fbf_scr_tsw_tag_tha_amh_knd_swt_tsn_tur_ctl_guj_azi_dgb_vie_sid_akn_dyu_bam	-1.22018942533069	-3.01736422119345	0.00328910454178199
830	gam_ben_moo_urd_hau_sod_wly_lit_tur_azi_fbf_sun_ven_krd_por_bsq_ctl_chh_lda_mnd_spa_bos_swt_bul_bem_scr_fin_igb_cic_hun_ita_heb_geo_prs_mol_afr_ger_aeg_mlt_alb_est_yor_ind_pol_bat_jpn_knd_kor_grk_lat_ewe_arw_mao_dut_tig_jav_cnt_rus_dyu_nor_amr_swe_glc_svk_slo_qcu_eng_mcd_rom_akn_amh_hin_anl_guj_tag_pan_zul_fre_xho_mly_tha_owc_tml_tsn_dgb_aze_ukr_cze_uzb_bam_vie_sid_swa_ses_tsw	-0.290194501342968	-0.686875024404074	0.49387069386103
831	sod_scr_lda_ger_heb_hau_aeg_pol_azi_uzb_tsn_bat_zul_rom_dut_bsq_bul_anl_bem_mnd_arw_bos_tsw_alb_fbf_krd_hun_xho_moo_fin_ita_amr_geo_urd_mol_ctl_por_tig_gam_grk_est_swa_tag_guj_jav_jpn_tml_kor_mcd_slo_yor_nor_mly_glc_wly_mao_cnt_prs_ses_spa_owc_rus_ukr_hin_pan_qcu_afr_svk_fre_dgb_amh_ben_mlt_lit_sun_eng_swt_cze_igb_ind_tha_sid_knd_ewe_ven_aze_lat_swe_tur_akn_vie_chh_cic_bam_dyu	-0.438092946019417	-1.03951866567187	0.301258645322653
832	chh_cze_bam_ctl_aeg_heb_anl_lat_aze_tur_xho_jav_moo_ger_pan_bsq_arw_owc_ewe_cnt_fre_swe_fbf_eng_ses_lit_fin_ven_cic_est_ukr_wly_geo_hin_glc_grk_ben_hau_tig_alb_hun_igb_tag_scr_mao_jpn_tml_kor_mol_afr_dgb_spa_bat_rom_mlt_ind_mnd_pol_swt_svk_sod_krd_nor_guj_bul_qcu_dut_por_ita_tsw_gam_rus_amr_prs_sun_mcd_bem_bos_lda_mly_tha_amh_knd_tsn_akn_uzb_slo_urd_azi_swa_vie_sid_zul_yor_dyu	0.112147856583373	0.263656685665141	0.792627792007903
833	anl_eng_akn_prs_aeg_gam_wly_fre_azi_aze_xho_ind_tsn_ukr_guj_bsq_pol_amh_swt_cnt_ita_scr_bem_ctl_dyu_spa_est_yor_ven_fin_lit_chh_geo_lat_grk_bul_cze_heb_owc_pan_hun_swa_sun_arw_mao_jpn_knd_kor_rus_afr_igb_hin_bat_urd_amr_tag_mnd_ben_ewe_krd_hau_swe_alb_ger_por_qcu_mol_rom_svk_lda_mlt_nor_sid_bos_jav_dut_cic_mcd_fbf_mly_tha_sod_tml_tsw_ses_uzb_slo_glc_tur_bam_vie_tig_dgb_zul_moo	0.309756760236576	0.729425062201023	0.467574848208327
834	wly_lit_swt_mcd_hau_anl_amh_por_uzb_azi_xho_ind_bam_arw_swe_bsq_glc_mlt_dyu_mnd_cze_alb_fbf_pol_igb_pan_est_ses_dgb_hun_dut_tig_geo_eng_ben_ctl_slo_chh_sid_grk_fin_swa_sun_hin_tag_jpn_tml_kor_spa_bul_tsn_prs_mao_nor_gam_mly_cnt_bos_cic_guj_amr_ukr_scr_lat_rom_qcu_fre_urd_mol_yor_heb_ita_aeg_rus_bat_ger_moo_afr_ven_jav_tha_sod_knd_lda_zul_tur_krd_svk_aze_ewe_vie_owc_akn_tsw_bem	0.48358799472134	1.14326271656096	0.255863981543442
835	wly_rus_yor_ben_tig_amh_gam_eng_tur_uzb_ven_ind_swt_hin_mol_bsq_nor_owc_moo_mnd_cze_lat_ewe_afr_dgb_bul_fin_swa_fbf_est_svk_hau_geo_lit_grk_arw_ctl_anl_amr_mcd_hun_akn_sun_urd_bat_jpn_tml_kor_slo_ger_tsw_rom_jav_swe_mlt_tag_cnt_ukr_tsn_scr_aeg_krd_alb_pol_spa_qcu_prs_pan_por_xho_heb_glc_sid_fre_mly_guj_dyu_bos_cic_mao_tha_sod_knd_zul_ses_aze_dut_ita_azi_bem_vie_chh_lda_igb_bam	0.263886993055567	0.623073819580615	0.534761020611015
836	amr_urd_cic_ukr_amh_hau_aeg_scr_azi_tur_tsn_mly_tsw_bos_bul_bsq_ita_gam_akn_cnt_ger_guj_moo_krd_fbf_rom_est_zul_xho_fin_lit_tig_geo_ctl_eng_ben_rus_heb_sid_fre_hun_ewe_tag_hin_jav_jpn_tml_kor_dut_pol_bam_pan_sun_lat_sod_ind_mnd_glc_igb_mcd_anl_swe_grk_mol_prs_qcu_nor_arw_spa_lda_chh_alb_wly_svk_mao_cze_dyu_por_ses_bat_tha_mlt_knd_dgb_swa_aze_afr_slo_uzb_ven_vie_owc_swt_bem_yor	-0.499157392631435	-1.18656052056611	0.238423359744138
837	gam_scr_akn_grk_mlt_aeg_tig_spa_aze_tur_tsw_jav_ses_ger_glc_bsq_lit_amr_ewe_cnt_nor_prs_ven_mol_bam_lat_fin_igb_dgb_hun_urd_chh_geo_cze_ita_pan_slo_amh_wly_alb_est_zul_mao_rom_bat_jpn_knd_kor_eng_ukr_fbf_bul_tag_guj_sod_sun_mnd_arw_bem_krd_owc_ctl_pol_hin_svk_qcu_swe_dut_afr_cic_hau_fre_sid_bos_mly_mcd_swa_por_yor_ind_tha_heb_tml_lda_dyu_uzb_rus_ben_azi_moo_vie_anl_xho_tsn_swt	-0.193771558552285	-0.457273276580697	0.648541050777103
838	heb_swe_igb_nor_owc_hau_chh_glc_tur_uzb_bem_sun_ses_dut_por_bsq_krd_mlt_cic_cnt_bul_rus_zul_mol_dgb_fre_fin_bam_ven_est_pol_sid_geo_ctl_grk_ukr_lit_amh_amr_ger_hun_xho_mly_alb_jav_jpn_tml_kor_scr_urd_tsw_afr_tag_ben_wly_bat_mnd_slo_dyu_spa_aeg_eng_hin_pan_arw_qcu_ita_cze_bos_swa_gam_mcd_sod_prs_mao_rom_moo_lat_lda_ind_tha_tig_knd_yor_ewe_azi_guj_svk_aze_tsn_vie_anl_swt_fbf_akn	-0.428169668089406	-1.0161932326334	0.312173804590003
839	amr_pan_akn_urd_amh_owc_sid_swe_aze_azi_zul_mly_cic_arw_cze_bsq_hin_heb_tsw_cnt_krd_lat_xho_ita_dgb_glc_fin_swa_bam_hun_mol_wly_geo_lit_eng_bul_svk_aeg_chh_ben_est_moo_tag_ukr_ind_jpn_tml_kor_rus_rom_fbf_pol_mao_prs_gam_jav_mnd_dut_tsn_spa_anl_scr_afr_bos_fre_qcu_guj_grk_mcd_ven_tig_slo_mlt_alb_sun_nor_swt_ctl_bem_bat_tha_sod_knd_dyu_yor_uzb_ger_por_tur_ses_vie_hau_lda_igb_ewe	-0.438002177044059	-1.04070134734333	0.300712172229337
840	heb_slo_ven_grk_wly_amh_sod_ben_tur_uzb_dgb_sun_cic_lit_lat_bsq_ukr_aeg_igb_cnt_ita_pan_ewe_mol_swa_rus_fin_moo_xho_hun_afr_hau_geo_arw_spa_alb_pol_gam_owc_swe_est_swt_tag_guj_jav_jpn_knd_kor_krd_fre_bem_rom_bat_glc_chh_mly_mnd_bos_bam_dut_tig_eng_urd_scr_hin_qcu_por_mcd_svk_fbf_mlt_ger_sid_cze_mao_bul_dyu_ctl_akn_ind_tha_amr_tml_tsn_zul_aze_nor_prs_azi_lda_vie_anl_ses_yor_tsw	-0.562312241841542	-1.33904905630569	0.183818440662588
841	heb_nor_yor_rom_mlt_sod_amr_grk_azi_aze_cic_mly_dgb_pol_ctl_bsq_krd_amh_igb_cnt_afr_rus_tsw_guj_fbf_hin_est_tsn_moo_hun_mcd_gam_geo_prs_scr_pan_bos_chh_owc_ita_fin_bem_bat_mol_ind_jpn_knd_kor_ben_glc_akn_ukr_jav_swe_anl_tag_mnd_por_xho_slo_tig_dut_spa_alb_cze_qcu_bul_urd_fre_lda_hau_ger_aeg_svk_sun_arw_bam_eng_ses_mao_tha_sid_tml_ewe_zul_tur_lit_lat_uzb_ven_vie_wly_swa_dyu_swt	-0.0309651963786818	-0.0728665924464867	0.942068765668524
842	owc_hin_bam_afr_aeg_amr_heb_mcd_uzb_azi_dyu_bat_swt_ger_spa_bsq_alb_tig_xho_mnd_dut_fre_ses_urd_ven_pol_hun_fbf_cic_est_eng_wly_geo_arw_prs_swe_mol_anl_mlt_krd_fin_swa_jav_grk_mao_jpn_knd_kor_pan_guj_moo_ctl_tag_ukr_chh_sun_cnt_lat_ewe_scr_gam_bul_slo_lit_svk_qcu_ben_bos_cze_zul_amh_rom_sod_por_mly_rus_akn_ita_dgb_ind_tha_hau_tml_lda_tsw_aze_nor_glc_tur_igb_vie_sid_bem_yor_tsn	-0.274177683316302	-0.648262454851572	0.518412608012733
843	anl_grk_igb_bul_aeg_amr_hau_pan_azi_tur_ses_bat_swt_dut_lat_bsq_alb_owc_yor_cnt_swe_ukr_dgb_krd_moo_mcd_fin_xho_lda_hun_slo_tig_geo_arw_hin_nor_rom_heb_wly_urd_est_ven_jav_ger_ind_jpn_knd_kor_eng_ben_cic_rus_mly_cze_sid_tag_mnd_scr_swa_mol_gam_guj_bos_lit_por_qcu_spa_ita_afr_bam_chh_fre_amh_glc_sun_ctl_akn_pol_tsn_mao_tha_mlt_tml_zul_fbf_aze_svk_prs_uzb_dyu_vie_sod_tsw_bem_ewe	-0.39838047609029	-0.944131671128713	0.347548741911717
844	sid_pan_swt_mol_hau_amr_heb_ctl_azi_aze_lda_mao_bam_eng_fre_bsq_ukr_owc_dyu_cnt_mcd_por_ven_pol_dgb_guj_est_ses_tsw_hun_ger_anl_geo_swe_arw_ben_glc_sod_gam_slo_fin_bem_bat_bos_jav_jpn_knd_kor_lit_prs_tsn_bul_sun_cze_aeg_ind_mnd_dut_swa_krd_amh_grk_alb_spa_rus_qcu_hin_urd_ita_moo_mlt_nor_chh_rom_mly_lat_fbf_afr_cic_tag_tha_wly_tml_akn_xho_uzb_scr_svk_tur_ewe_vie_tig_zul_yor_igb	-0.497438725182159	-1.18246033260967	0.240037453122693
845	anl_guj_cic_urd_wly_owc_mlt_pan_uzb_tur_akn_tag_swt_dut_fre_bsq_bul_amr_lda_mnd_ita_lat_igb_ukr_tsn_ben_fin_fbf_bem_est_cze_aeg_geo_spa_prs_lit_hin_amh_hau_svk_hun_ewe_sun_rom_mly_jpn_knd_kor_arw_swe_ses_grk_mao_scr_gam_ind_cnt_pol_dgb_afr_chh_krd_ger_mol_ctl_qcu_eng_mcd_por_ven_sid_slo_heb_glc_jav_bos_dyu_rus_zul_bat_tha_sod_tml_moo_swa_aze_alb_nor_azi_yor_vie_tig_xho_bam_tsw	-0.506305369389747	-1.20533755222149	0.231131002383677
846	gam_rom_swa_grk_amh_chh_sid_prs_uzb_tur_moo_mao_ven_spa_lat_bsq_swe_amr_yor_cnt_fre_svk_dyu_ukr_tsw_bos_hun_bem_ses_est_pan_anl_geo_slo_dut_lit_afr_heb_aeg_mcd_fin_lda_jav_alb_tag_jpn_knd_kor_urd_krd_bam_cze_mly_pol_tig_sun_mnd_rus_swt_mol_sod_ger_hin_ita_ctl_qcu_bul_scr_arw_akn_hau_guj_mlt_glc_ind_por_zul_ben_xho_bat_tha_owc_tml_dgb_tsn_azi_eng_nor_aze_igb_vie_wly_cic_fbf_ewe	-0.287661135830388	-0.680632192185507	0.497795325500223
847	aeg_pol_bam_eng_tig_amr_sod_mol_aze_uzb_dyu_jav_lda_lit_ita_bsq_cze_owc_fbf_cnt_svk_mcd_ewe_alb_moo_dut_est_zul_ses_hun_spa_anl_geo_lat_arw_rus_nor_gam_chh_pan_fin_yor_ind_swe_bat_jpn_tml_kor_bos_ctl_dgb_hin_tag_guj_hau_mly_mnd_grk_swa_scr_heb_ukr_slo_krd_urd_qcu_prs_por_afr_tsw_sid_ben_mlt_fre_mao_ger_xho_bul_ven_sun_tha_amh_knd_cic_bem_tur_glc_rom_azi_akn_vie_wly_tsn_igb_swt	-0.29937340610159	-0.708721050546575	0.480270383483116
848	gam_spa_tsw_hin_sod_mlt_owc_scr_azi_uzb_igb_mao_dgb_bos_ctl_bsq_pan_chh_bem_cnt_arw_cze_ses_guj_swa_glc_hun_swt_ven_est_lit_amh_geo_ger_slo_por_rus_amr_wly_prs_fin_bam_ind_ben_jav_jpn_knd_kor_lat_alb_tsn_grk_tag_krd_sid_sun_mnd_svk_fbf_ukr_heb_mcd_nor_ita_eng_qcu_dut_mol_pol_akn_anl_bul_hau_rom_bat_urd_moo_afr_lda_mly_tha_aeg_tml_yor_xho_aze_fre_swe_tur_ewe_vie_tig_dyu_zul_cic	0.00320224534829119	0.00755271231108469	0.99399004258446
849	heb_urd_bam_cze_anl_amh_tig_ben_azi_aze_tsn_mao_yor_guj_ger_bsq_eng_mlt_ewe_mnd_krd_spa_moo_ctl_fbf_grk_fin_dgb_lda_hun_svk_chh_geo_ita_pan_lat_swe_amr_owc_bul_est_dyu_bat_ukr_jav_jpn_tml_kor_por_nor_swt_mcd_ind_slo_wly_mly_cnt_alb_tsw_pol_sod_rom_mol_hin_lit_qcu_scr_arw_dut_akn_sid_glc_hau_bos_sun_prs_cic_fre_bem_tag_tha_gam_knd_igb_ven_tur_rus_afr_uzb_ses_vie_aeg_swa_zul_xho	-0.53183058554348	-1.26708894237081	0.208287349205543
850	owc_arw_swa_svk_amr_wly_anl_lat_uzb_azi_bam_jav_moo_ben_alb_bsq_lit_hau_cic_mnd_por_krd_ewe_prs_dgb_fre_hun_bem_tsn_fin_mol_chh_geo_bos_guj_urd_ger_amh_heb_scr_est_swt_ind_grk_sun_jpn_knd_kor_pol_afr_zul_rus_bat_ctl_gam_mly_cnt_swe_yor_spa_mlt_dut_ukr_glc_hin_qcu_mcd_cze_rom_lda_sid_eng_sod_nor_mao_bul_ses_ita_dyu_tag_tha_tig_tml_akn_xho_tur_pan_slo_aze_igb_vie_aeg_ven_fbf_tsw	-0.896705280076721	-2.17056392523165	0.0325108830408455
851	wly_por_igb_ukr_gam_hau_amh_prs_azi_uzb_swa_bat_dgb_fre_mol_bsq_spa_anl_ewe_cnt_arw_alb_ses_grk_cic_hin_est_bam_fbf_hun_bos_amr_geo_swe_pan_guj_cze_heb_chh_lat_fin_akn_ind_rus_mao_jpn_tml_kor_dut_ita_moo_mcd_mly_afr_aeg_tag_mnd_eng_tsn_rom_mlt_ctl_scr_nor_svk_qcu_krd_lit_glc_lda_sod_bul_tig_urd_jav_ger_xho_ben_ven_sun_tha_sid_knd_yor_tsw_aze_pol_slo_tur_zul_vie_owc_dyu_swt_bem	-0.193598333219522	-0.45736447116175	0.648475754176123
852	tig_hin_akn_cze_heb_aeg_owc_mol_uzb_aze_yor_mao_swt_lit_pol_bsq_rom_sod_bem_cnt_por_bul_ses_ukr_dgb_svk_hun_lda_tsw_est_guj_chh_geo_mcd_ger_spa_ctl_amh_hau_ben_fin_igb_tag_dut_jav_jpn_tml_kor_fre_bos_moo_eng_ind_alb_sid_bat_mnd_prs_cic_nor_wly_arw_krd_swe_scr_qcu_glc_rus_pan_swa_anl_lat_mlt_ita_sun_urd_bam_afr_ven_mly_tha_gam_knd_xho_fbf_tur_grk_slo_azi_zul_vie_amr_tsn_ewe_dyu	-0.330990061879201	-0.784372139181335	0.434815144706823
853	anl_prs_cic_grk_sid_wly_hau_slo_tur_aze_tsn_bat_dyu_bul_por_bsq_svk_amr_dgb_mnd_arw_hin_zul_guj_akn_swe_hun_xho_tsw_est_fre_sod_geo_alb_ctl_mol_ger_amh_aeg_lat_fin_yor_tag_glc_jav_jpn_knd_kor_spa_dut_lda_nor_mao_cze_gam_sun_cnt_ukr_swa_pan_owc_lit_rus_ben_mcd_qcu_ita_scr_afr_ses_chh_krd_tig_bos_ind_urd_ewe_pol_fbf_mly_tha_mlt_tml_swt_ven_uzb_rom_eng_azi_moo_vie_heb_bam_bem_igb	-1.39428339990792	-3.49237148854561	0.000734534675413832
854	tig_nor_zul_mol_sod_hau_chh_ukr_tur_azi_moo_sun_tsn_cze_mcd_bsq_krd_aeg_dyu_cnt_ctl_glc_akn_swe_swa_bos_hun_yor_igb_est_spa_anl_geo_grk_svk_pan_ita_sid_owc_lat_fin_xho_ind_rus_tag_jpn_tml_kor_dut_ger_ewe_pol_mly_rom_amh_jav_mnd_slo_bam_lit_heb_fre_scr_arw_afr_qcu_alb_eng_prs_swt_amr_ben_wly_bul_mao_hin_ses_por_lda_bat_tha_mlt_knd_cic_ven_uzb_guj_urd_aze_tsw_vie_gam_fbf_bem_dgb	-0.336506221670625	-0.796880889994283	0.4275499308764
855	hau_pol_ses_ita_chh_heb_sod_ger_uzb_tur_akn_tag_lda_guj_alb_bsq_bul_sid_yor_mnd_mcd_hin_moo_por_ven_rom_est_ewe_xho_fin_lit_anl_geo_glc_rus_ben_dut_gam_wly_scr_hun_fbf_jav_lat_bat_jpn_tml_kor_pan_swe_bam_spa_mao_ukr_mlt_mly_cnt_fre_dyu_mol_tig_eng_bos_krd_prs_qcu_slo_arw_urd_cic_amr_nor_owc_svk_sun_cze_igb_ctl_bem_ind_tha_amh_knd_swt_tsn_aze_grk_afr_azi_dgb_vie_aeg_zul_tsw_swa	-0.384495318690484	-0.913147189870067	0.363526354286981
856	amr_lit_igb_ita_hau_anl_gam_guj_tur_azi_cic_mao_dgb_krd_fre_bsq_mcd_chh_zul_mnd_ben_scr_ewe_ctl_swa_ger_est_yor_swt_hun_rus_owc_geo_pan_alb_glc_dut_wly_amh_pol_fin_akn_jav_svk_sun_jpn_tml_kor_hin_eng_ses_spa_bat_rom_sod_tag_cnt_arw_bam_nor_aeg_slo_bos_mol_bul_qcu_por_afr_ukr_bem_tig_cze_sid_grk_mly_swe_moo_urd_tsn_ind_tha_heb_knd_xho_ven_uzb_prs_lat_aze_dyu_vie_mlt_fbf_tsw_lda	-0.00712671768975355	-0.0167829580067464	0.9866457184892
857	chh_guj_yor_bul_sid_aeg_gam_rom_tur_aze_swt_ind_akn_scr_bos_bsq_glc_sod_swa_cnt_urd_ctl_dyu_ita_fbf_slo_hun_bem_ewe_fin_afr_mlt_geo_lat_pan_lit_eng_tig_amh_krd_est_tsn_jav_mcd_tag_jpn_tml_kor_rus_spa_igb_ger_bat_cze_owc_mly_mnd_alb_bam_prs_wly_grk_dut_hin_por_qcu_ben_arw_nor_lda_heb_pol_amr_svk_sun_ukr_moo_mol_cic_mao_tha_anl_knd_ven_xho_uzb_swe_fre_azi_dgb_vie_hau_zul_tsw_ses	-0.0955801839134958	-0.225232919351748	0.822292267422329
858	amh_eng_fbf_ita_wly_chh_heb_rom_tur_azi_cic_jav_yor_slo_cze_bsq_afr_tig_zul_cnt_ukr_ger_lda_urd_bem_dut_hun_swt_swa_fin_rus_hau_geo_grk_krd_prs_swe_amr_aeg_lit_est_moo_ind_spa_bat_jpn_knd_kor_mcd_pan_ewe_por_sun_ben_gam_tag_mnd_nor_ses_hin_mlt_bul_pol_bos_arw_qcu_scr_svk_mol_tsw_sid_glc_anl_alb_mly_fre_ven_lat_igb_mao_tha_owc_tml_akn_dyu_aze_guj_ctl_uzb_tsn_vie_sod_dgb_xho_bam	-0.223076685691993	-0.526816824077551	0.599575141418012
859	gam_dut_bem_pan_heb_amr_owc_grk_aze_azi_lda_ind_ewe_prs_ben_bsq_por_sid_xho_cnt_urd_eng_akn_bul_tsw_cze_est_moo_ven_hun_afr_tig_geo_hin_alb_lit_krd_anl_amh_rom_fin_fbf_mly_fre_mao_jpn_knd_kor_mcd_bos_cic_pol_bat_ger_wly_sun_mnd_spa_dyu_nor_aeg_glc_svk_rus_lat_qcu_guj_ukr_scr_zul_mlt_slo_sod_swe_tag_ita_dgb_arw_tsn_jav_tha_chh_tml_yor_swt_uzb_ctl_mol_tur_ses_vie_hau_swa_bam_igb	0.00823427111915035	0.0194193207372692	0.984548200237035
860	owc_scr_dyu_urd_aeg_amr_anl_ctl_azi_tur_ven_jav_fbf_pan_prs_bsq_fre_sod_moo_mnd_ita_arw_bem_lat_xho_por_est_lda_swt_hun_ukr_amh_geo_guj_svk_rus_alb_sid_mlt_cze_fin_akn_tag_nor_bat_jpn_tml_kor_krd_bos_dgb_bul_mly_lit_tig_mao_cnt_ben_zul_swe_wly_ger_mcd_grk_rom_qcu_pol_slo_dut_ses_heb_afr_gam_glc_sun_hin_igb_eng_tsn_ind_tha_hau_knd_swa_tsw_aze_spa_mol_uzb_cic_vie_chh_ewe_bam_yor	-0.0452282421869595	-0.106442481278458	0.915460559884586
861	tig_glc_tsn_spa_hau_mlt_owc_por_aze_tur_xho_sun_ewe_scr_rus_bsq_krd_aeg_dgb_mnd_bos_guj_ses_eng_dyu_arw_fin_swt_ven_est_ben_heb_geo_rom_lit_swe_urd_anl_amh_alb_hun_tsw_mao_ita_mly_jpn_knd_kor_ukr_ger_swa_hin_tag_slo_amr_bat_cnt_afr_bem_fre_sid_cze_lat_grk_pol_qcu_mol_ctl_pan_cic_sod_mcd_chh_svk_jav_prs_lda_bul_akn_ind_tha_wly_tml_moo_fbf_azi_nor_dut_uzb_bam_vie_gam_igb_yor_zul	-0.235268936242518	-0.556000681171318	0.579545633389729
862	mlt_prs_igb_rom_gam_aeg_chh_fre_azi_tur_yor_jav_swt_afr_mcd_bsq_hin_tig_bem_cnt_scr_pol_tsn_slo_zul_svk_est_xho_tsw_fin_lat_wly_geo_nor_bul_ben_alb_hau_owc_lit_hun_swa_bat_cze_mly_jpn_tml_kor_swe_krd_lda_arw_mao_ger_amr_ind_mnd_pan_akn_urd_sid_dut_rus_spa_bos_qcu_por_ctl_ita_bam_sod_eng_amh_guj_sun_glc_cic_mol_fbf_tag_tha_heb_knd_moo_dyu_uzb_grk_ukr_aze_dgb_vie_anl_ses_ven_ewe	-0.477391243222725	-1.13483970749074	0.259358955708395
863	owc_bos_ses_svk_tig_chh_anl_arw_tur_azi_swt_sun_akn_lat_guj_bsq_rom_gam_swa_cnt_hin_lit_moo_slo_fbf_prs_hun_tsw_xho_est_eng_aeg_geo_spa_ctl_cze_fre_amr_amh_afr_fin_yor_mly_dut_bat_jpn_tml_kor_ita_swe_ewe_mcd_tag_por_wly_mao_mnd_urd_lda_bul_heb_glc_ukr_rus_ger_qcu_krd_scr_ben_zul_mlt_mol_sod_pan_ind_pol_tsn_alb_cic_jav_tha_sid_knd_ven_bem_uzb_grk_nor_aze_dgb_vie_hau_igb_dyu_bam	-0.48795069225297	-1.16405942387406	0.247377566703316
864	gam_rus_bam_guj_mlt_amh_aeg_por_aze_tur_swt_mly_bem_arw_mol_bsq_pan_owc_fbf_mnd_dut_ita_igb_ctl_yor_spa_fin_swa_dgb_hun_ben_sid_geo_mcd_scr_afr_svk_sod_hau_hin_est_ses_jav_rom_bat_jpn_tml_kor_slo_grk_akn_lit_tag_bos_heb_sun_cnt_nor_dyu_swe_tig_glc_fre_ger_prs_qcu_eng_krd_alb_ewe_amr_ukr_chh_urd_ind_bul_tsn_cze_zul_mao_tha_anl_knd_moo_ven_azi_pol_lat_uzb_cic_vie_wly_xho_lda_tsw	-0.449092151920295	-1.06670295092063	0.288867335003091
865	hau_nor_yor_lit_sid_anl_chh_arw_tur_azi_swt_ind_lda_pol_grk_bsq_mol_sod_zul_mnd_rus_afr_bem_slo_bam_glc_fin_ven_fbf_est_ctl_gam_geo_eng_bul_por_alb_amh_heb_prs_hun_akn_tag_swe_jav_jpn_knd_kor_ger_pan_ses_rom_sun_ben_wly_mao_cnt_ita_dyu_urd_aeg_mcd_svk_hin_lat_qcu_bos_krd_spa_swa_owc_guj_amr_fre_bat_ukr_tsn_scr_dgb_mly_tha_mlt_tml_tsw_ewe_uzb_cze_dut_aze_cic_vie_tig_moo_xho_igb	-0.075954763146241	-0.178932960113679	0.858379581335808
866	heb_arw_swt_bul_owc_wly_sid_glc_uzb_tur_bam_ind_ses_ger_mcd_bsq_prs_amh_yor_mnd_afr_ben_ewe_mol_fbf_cze_est_cic_lda_fin_guj_aeg_geo_svk_scr_ctl_rus_chh_mlt_ita_hun_bem_mly_pan_bat_jpn_tml_kor_fre_swe_dgb_eng_mao_urd_hau_jav_cnt_krd_tsn_spa_amr_por_alb_bos_rom_qcu_lit_dut_nor_ven_gam_hin_anl_pol_sun_ukr_akn_slo_zul_tag_tha_sod_knd_xho_swa_aze_grk_lat_azi_dyu_vie_tig_igb_moo_tsw	-0.363005939548057	-0.860500116985678	0.391726393604972
867	chh_ben_swt_cze_aeg_heb_owc_ctl_tur_aze_zul_bat_dyu_glc_mcd_bsq_guj_anl_ses_mnd_por_grk_ewe_dut_fbf_lat_hun_bam_igb_fin_scr_tig_geo_afr_bos_lit_ita_wly_amh_slo_est_dgb_tag_urd_ind_jpn_knd_kor_fre_svk_bem_rom_mao_ukr_sod_jav_cnt_rus_moo_arw_hau_prs_pan_krd_alb_qcu_nor_spa_bul_cic_amr_swe_mlt_pol_mly_hin_lda_mol_akn_sun_tha_gam_tml_swa_xho_uzb_ger_eng_azi_ven_vie_sid_tsw_tsn_yor	0.902619337187023	2.16298972733601	0.0331063092548394
868	anl_grk_yor_swe_heb_amr_sod_ger_uzb_aze_ven_mao_swa_rus_pol_bsq_rom_mlt_zul_mnd_ben_alb_xho_slo_tsw_prs_est_bem_akn_fin_fre_owc_geo_cze_spa_por_bul_tig_gam_lit_hun_bam_bat_urd_sun_jpn_tml_kor_afr_eng_ses_lat_tag_ctl_aeg_jav_cnt_ukr_dyu_arw_hau_hin_ita_pan_dut_qcu_mcd_guj_scr_dgb_chh_glc_wly_svk_ind_krd_moo_bos_fbf_mly_tha_sid_knd_igb_tsn_tur_nor_mol_azi_lda_vie_amh_cic_swt_ewe	0.348971145588019	0.823264167754537	0.412463900977093
869	sod_ger_ewe_alb_wly_amh_heb_lat_tur_aze_moo_tag_bem_bul_prs_bsq_glc_hau_lda_mnd_grk_afr_cic_svk_swt_hin_fin_ven_dyu_hun_mcd_owc_geo_guj_ctl_arw_lit_gam_aeg_krd_est_swa_bat_eng_ind_jpn_tml_kor_ben_ita_tsw_slo_jav_mol_anl_mly_cnt_rom_zul_por_mlt_dut_pan_bos_urd_qcu_rus_scr_spa_fbf_sid_swe_chh_ukr_mao_fre_dgb_nor_ses_sun_tha_tig_knd_yor_tsn_uzb_cze_pol_azi_bam_vie_amr_igb_xho_akn	-0.256830856675894	-0.607502926095228	0.544997735781464
870	tig_afr_yor_eng_amh_owc_mlt_nor_tur_azi_xho_mly_tsn_fre_mol_bsq_bos_sod_ses_cnt_scr_urd_dyu_svk_ven_por_fin_moo_swa_hun_ita_amr_geo_dut_krd_ukr_mcd_anl_hau_cze_est_ewe_jav_guj_sun_jpn_knd_kor_prs_glc_bem_ger_tag_ben_chh_bat_mnd_swe_fbf_rus_wly_ctl_lit_pan_alb_qcu_hin_arw_spa_tsw_aeg_grk_gam_lat_ind_pol_dgb_bul_swt_mao_tha_sid_tml_akn_lda_uzb_rom_slo_aze_igb_vie_heb_bam_zul_cic	0.268282710874062	0.633653742177583	0.527862169291211
871	chh_svk_xho_arw_amh_anl_mlt_lat_azi_tur_dgb_sun_ses_prs_lit_bsq_alb_sid_bam_cnt_afr_mcd_bem_ger_swt_bul_fin_tsn_yor_est_ctl_owc_geo_ben_swe_urd_rom_heb_aeg_pan_hun_ven_tag_rus_mly_jpn_knd_kor_hin_dut_akn_ita_ind_spa_wly_jav_mnd_nor_zul_scr_gam_glc_krd_grk_por_qcu_cze_mol_guj_ewe_amr_slo_hau_eng_mao_bos_swa_pol_igb_bat_tha_sod_tml_tsw_dyu_uzb_ukr_fre_aze_cic_vie_tig_fbf_lda_moo	-0.708554930036511	-1.69686300446997	0.0930671540973464
872	hau_rus_cic_svk_mlt_heb_amh_alb_azi_aze_ewe_sun_yor_swe_slo_bsq_mcd_anl_bem_cnt_urd_rom_akn_glc_dgb_spa_fin_igb_lda_hun_guj_wly_geo_ita_ctl_afr_mol_aeg_gam_scr_est_swa_mly_cze_mao_jpn_tml_kor_dut_arw_dyu_krd_ind_bul_sod_tag_mnd_ben_xho_bos_tig_nor_hin_pan_por_qcu_pol_ukr_ger_tsw_sid_fre_owc_grk_jav_eng_zul_lat_bam_bat_tha_chh_knd_swt_ven_uzb_prs_lit_tur_fbf_vie_amr_tsn_moo_ses	-0.864738306557795	-2.09113318460279	0.0392428826670013
873	amr_cze_dgb_rus_sid_heb_aeg_eng_tur_uzb_dyu_jav_swt_lit_ger_bsq_mol_chh_ewe_cnt_fre_prs_bem_bos_cic_swe_fin_yor_igb_hun_rom_anl_geo_bul_ukr_arw_pol_gam_sod_krd_est_lda_bat_nor_mao_jpn_tml_kor_svk_dut_tsw_hin_ind_ben_hau_sun_mnd_scr_xho_spa_owc_guj_alb_grk_slo_qcu_mcd_ctl_pan_ses_wly_glc_tig_ita_tag_por_fbf_lat_bam_mly_tha_amh_knd_moo_tsn_aze_afr_urd_azi_zul_vie_mlt_swa_ven_akn	-0.77799176633386	-1.87282353895137	0.0642341179958531
874	aeg_dut_yor_nor_heb_chh_amh_afr_tur_azi_tsn_mao_bem_mcd_bos_bsq_lit_mlt_moo_mnd_rom_hin_xho_spa_akn_fre_hun_bam_cic_est_eng_wly_geo_ukr_alb_slo_rus_tig_gam_krd_fin_igb_jav_guj_bat_jpn_tml_kor_por_grk_zul_pan_tag_lat_anl_sun_cnt_cze_dgb_swe_owc_urd_bul_scr_pol_qcu_glc_ger_arw_tsw_amr_prs_sod_svk_ind_ctl_ses_ben_dyu_mly_tha_sid_knd_swt_swa_aze_ita_mol_uzb_ven_vie_hau_lda_ewe_fbf	-0.152143962102234	-0.358933644141648	0.720458329598417
875	gam_lat_cic_ben_heb_aeg_wly_eng_uzb_tur_ses_jav_ewe_swe_cze_bsq_scr_amh_lda_mnd_ger_grk_fbf_ctl_ven_ita_hun_igb_bam_fin_pan_chh_geo_bul_hin_por_arw_tig_anl_fre_est_zul_tag_rom_bat_jpn_tml_kor_dut_alb_swa_urd_ind_ukr_sid_sun_cnt_lit_tsn_rus_sod_glc_afr_mol_nor_qcu_bos_pol_slo_akn_amr_mcd_hau_guj_mly_prs_xho_spa_swt_mao_tha_mlt_knd_bem_dgb_azi_svk_krd_aze_moo_vie_owc_yor_tsw_dyu	0.246650542688341	0.580152906004502	0.563214515577859
876	hau_prs_akn_ita_amr_gam_heb_ctl_azi_uzb_bem_ind_ses_mol_alb_bsq_slo_anl_bam_mnd_fre_por_ven_svk_dyu_cze_fin_tsw_igb_hun_lat_owc_geo_arw_mcd_ukr_rom_wly_mlt_urd_est_dgb_tag_guj_mly_jpn_knd_kor_nor_lit_lda_swe_sun_bos_amh_bat_cnt_afr_cic_glc_aeg_krd_pol_scr_hin_qcu_ger_ben_dut_tsn_sod_pan_tig_spa_mao_grk_moo_rus_yor_jav_tha_sid_tml_swa_xho_aze_bul_eng_tur_swt_vie_chh_ewe_fbf_zul	-0.11106613346856	-0.261662017098539	0.794160667412232
877	aeg_krd_fbf_lat_owc_amr_sid_mol_uzb_aze_tsn_mao_tsw_ita_prs_bsq_lit_hau_dyu_mnd_spa_bul_bem_ctl_ewe_mcd_fin_zul_cic_est_rom_mlt_geo_alb_svk_afr_swe_anl_tig_fre_hun_lda_mly_bos_sun_jpn_tml_kor_guj_dut_swt_por_bat_eng_gam_ind_cnt_pol_igb_urd_wly_nor_rus_glc_ger_qcu_slo_hin_ben_swa_heb_cze_amh_ukr_jav_scr_yor_arw_ses_tag_tha_chh_knd_bam_ven_tur_grk_pan_azi_dgb_vie_sod_moo_xho_akn	-0.798099983993085	-1.92242924936202	0.0576122378192182
878	hau_pol_cic_swe_tig_aeg_sid_krd_azi_tur_bem_mao_zul_bos_bul_bsq_mol_amr_dyu_mnd_rus_slo_akn_eng_moo_scr_fin_xho_lda_hun_ben_mlt_geo_grk_fre_pan_spa_amh_chh_prs_est_swt_sun_ita_tag_jpn_tml_kor_ukr_urd_bam_rom_bat_alb_wly_jav_cnt_dut_tsn_glc_sod_mcd_cze_ctl_svk_qcu_nor_lit_guj_dgb_owc_lat_gam_por_ind_afr_igb_ger_swa_mly_tha_heb_knd_ven_ses_aze_arw_hin_uzb_fbf_vie_anl_ewe_tsw_yor	-1.33675838724059	-3.33755227515291	0.00121646682189443
879	chh_afr_akn_hin_tig_amh_owc_nor_tur_azi_cic_jav_swt_rom_svk_bsq_fre_wly_dyu_cnt_cze_glc_igb_krd_xho_ita_hun_tsw_dgb_est_bul_hau_geo_bos_eng_grk_scr_sid_heb_lit_fin_swa_mao_ukr_ind_jpn_knd_kor_lat_ger_moo_mol_mly_swe_aeg_sun_mnd_rus_tsn_pol_amr_mcd_spa_arw_dut_qcu_alb_guj_slo_yor_sod_prs_gam_pan_tag_ben_ewe_por_bem_bat_tha_anl_tml_bam_ses_uzb_urd_ctl_aze_lda_vie_mlt_ven_zul_fbf	0.155736078833594	0.366649642908743	0.714713243995021
880	mlt_bos_cic_grk_chh_hau_wly_rus_azi_aze_dyu_bat_ses_por_mcd_bsq_krd_owc_yor_mnd_urd_ukr_moo_bul_lda_prs_hun_ven_igb_fin_afr_sod_geo_mol_alb_lat_dut_heb_sid_slo_est_tsw_ind_scr_mao_jpn_tml_kor_arw_ger_zul_ctl_sun_guj_amr_jav_cnt_glc_dgb_fre_tig_nor_svk_ita_cze_qcu_pan_rom_spa_swa_gam_eng_amh_lit_mly_hin_bem_swe_fbf_tag_tha_aeg_knd_ewe_swt_tur_pol_ben_uzb_xho_vie_anl_tsn_akn_bam	-1.2016080796735	-2.97121760125178	0.00377497089929921
881	heb_prs_fbf_svk_amh_tig_chh_hin_aze_uzb_igb_tag_swa_dut_grk_bsq_bul_aeg_akn_cnt_cze_eng_bem_urd_dyu_fre_hun_ewe_cic_fin_spa_owc_geo_ukr_swe_ita_mol_sid_anl_guj_est_swt_mly_glc_bat_jpn_knd_kor_rus_lat_ses_krd_sun_mcd_amr_ind_mnd_slo_lda_nor_gam_ctl_pol_scr_ger_qcu_ben_rom_lit_tsn_mlt_alb_hau_pan_mao_arw_dgb_por_bam_jav_tha_wly_tml_moo_tsw_azi_afr_bos_tur_ven_vie_sod_yor_xho_zul	-0.123940436525924	-0.292031133401746	0.770913278026374
882	sid_swe_zul_svk_hau_aeg_mlt_nor_tur_azi_tsn_bat_dgb_dut_prs_bsq_spa_gam_bem_cnt_rus_pol_igb_arw_swt_por_fin_ven_ses_est_hin_amr_geo_bul_slo_bos_alb_owc_amh_ita_hun_moo_tag_ben_ind_jpn_knd_kor_glc_lat_xho_rom_mao_krd_wly_sun_mnd_fre_lda_ukr_sod_ger_eng_mcd_afr_qcu_ctl_grk_lit_yor_anl_scr_tig_pan_mly_urd_fbf_mol_ewe_jav_tha_heb_tml_dyu_tsw_uzb_guj_cze_aze_bam_vie_chh_swa_cic_akn	0.350078752770642	0.825631610530103	0.411126044713343
883	amh_grk_yor_rus_owc_amr_heb_bul_tur_azi_swa_tag_fbf_svk_ctl_bsq_fre_hau_ven_cnt_urd_mcd_dyu_ukr_swt_lit_fin_bam_dgb_est_hin_sod_geo_guj_pol_pan_por_tig_chh_eng_hun_ewe_bat_swe_sun_jpn_knd_kor_dut_afr_cic_mol_ind_scr_aeg_mly_mnd_krd_bem_bos_mlt_alb_rom_prs_ben_qcu_spa_lat_nor_moo_gam_ger_sid_cze_mao_slo_ses_glc_tsw_jav_tha_anl_tml_tsn_zul_uzb_arw_ita_aze_xho_vie_wly_igb_lda_akn	-0.381790914280018	-0.904497444447289	0.368068833758528
884	owc_bos_swa_rus_amh_amr_sid_guj_tur_aze_bem_mly_bam_urd_ger_bsq_eng_heb_swt_cnt_por_krd_lda_prs_akn_fre_fin_zul_xho_est_lit_anl_geo_svk_bul_pol_scr_chh_sod_spa_hun_cic_sun_cze_bat_jpn_tml_kor_mcd_ctl_igb_dut_ind_grk_mlt_tag_mnd_pan_fbf_lat_hau_glc_nor_slo_ita_qcu_rom_ben_ukr_yor_aeg_hin_wly_mol_jav_alb_tsn_afr_dgb_mao_tha_gam_knd_moo_tsw_azi_arw_swe_uzb_dyu_vie_tig_ses_ven_ewe	0.0586156416563554	0.13804483713486	0.890503436141797
885	aeg_ctl_fbf_rom_tig_amr_sod_ita_aze_uzb_dyu_sun_ewe_grk_alb_bsq_urd_amh_ses_mnd_rus_mcd_moo_lit_bem_svk_est_zul_swt_fin_swe_anl_geo_krd_scr_fre_ukr_mlt_gam_prs_hun_akn_jav_spa_ind_jpn_tml_kor_pol_eng_yor_por_tag_arw_owc_mly_cnt_slo_bam_afr_chh_cze_ben_bos_bul_qcu_lat_glc_pan_igb_sid_hin_wly_ger_bat_nor_cic_dut_lda_mao_tha_hau_knd_swa_dgb_tur_mol_guj_azi_tsn_vie_heb_tsw_xho_ven	-0.641148433139652	-1.53415141926217	0.128387469929738
886	hau_prs_dgb_alb_mlt_owc_gam_hin_uzb_azi_xho_tag_lda_arw_pol_bsq_bul_heb_cic_mnd_guj_bos_igb_nor_swt_lat_fin_swa_dyu_est_rus_tig_geo_svk_ctl_grk_ben_wly_sod_pan_hun_zul_bat_cze_sun_jpn_tml_kor_lit_mcd_ewe_ita_mly_fre_amh_ind_cnt_rom_ven_por_aeg_swe_dut_scr_ukr_qcu_krd_eng_ger_akn_chh_spa_anl_glc_mao_mol_yor_slo_fbf_jav_tha_sid_knd_bem_tsw_aze_afr_urd_tur_tsn_vie_amr_bam_moo_ses	0.171618043575505	0.403950673259763	0.68717638356926
887	amr_grk_ses_por_gam_tig_mlt_pan_uzb_azi_xho_jav_akn_pol_ukr_bsq_urd_anl_cic_mnd_guj_cze_dyu_mol_fbf_fre_fin_bam_tsw_est_ctl_aeg_geo_svk_mcd_dut_nor_wly_hau_rom_hun_dgb_sun_spa_mao_jpn_tml_kor_rus_lat_ven_slo_tag_bos_chh_mly_cnt_eng_ewe_arw_owc_scr_afr_ben_krd_qcu_prs_swe_lit_tsn_sid_alb_amh_ita_bat_ger_moo_glc_zul_ind_tha_sod_knd_lda_swt_aze_bul_hin_tur_swa_vie_heb_yor_bem_igb	-0.835158145152081	-2.01409569426818	0.0468884493969883
888	sid_bos_lda_alb_aeg_anl_tig_urd_uzb_azi_fbf_tag_cic_guj_spa_bsq_mol_hau_ses_mnd_ita_eng_igb_ukr_moo_slo_est_bam_tsw_hun_pol_amh_geo_arw_scr_grk_ben_wly_sod_glc_fin_yor_sun_bul_mao_jpn_knd_kor_por_nor_ven_afr_ind_ctl_owc_bat_cnt_swe_bem_krd_chh_lat_fre_rom_svk_qcu_prs_rus_lit_zul_heb_hin_mlt_cze_mly_dut_dyu_ger_dgb_jav_tha_gam_tml_swt_tsn_aze_mcd_pan_tur_akn_vie_amr_xho_swa_ewe	0.180648465427275	0.424865536597679	0.671916076345753
889	mlt_svk_zul_rus_amh_sid_tig_ukr_tur_uzb_lda_bat_ses_scr_afr_bsq_alb_owc_dgb_cnt_ger_lat_swt_bos_bem_spa_fin_ven_moo_est_ben_hau_geo_pol_pan_glc_eng_aeg_chh_dut_hun_yor_tag_slo_sun_jpn_tml_kor_ita_nor_swa_swe_ind_ctl_amr_mly_mnd_lit_dyu_guj_sod_cze_mcd_grk_hin_qcu_rom_fre_mol_igb_wly_bul_gam_arw_mao_krd_ewe_urd_tsn_jav_tha_heb_knd_xho_fbf_azi_prs_por_aze_bam_vie_anl_cic_akn_tsw	-0.727781051908922	-1.7471254536219	0.0839167151153202
890	hau_rus_lda_urd_amr_heb_wly_mol_uzb_tur_swt_sun_dgb_arw_guj_bsq_scr_sid_igb_cnt_nor_eng_cic_spa_bam_alb_fin_ewe_xho_hun_afr_chh_geo_swe_cze_pol_ctl_tig_aeg_slo_est_akn_jav_rom_bat_jpn_tml_kor_glc_fre_fbf_svk_mly_mcd_owc_mao_mnd_grk_bem_ukr_mlt_pan_krd_hin_ita_qcu_por_lit_prs_swa_gam_dut_sod_lat_tag_ger_tsn_ben_dyu_ind_tha_anl_knd_tsw_moo_aze_bos_bul_azi_ses_vie_amh_ven_yor_zul	-0.342689856383175	-0.811218954590826	0.419311235941004
891	gam_glc_dgb_arw_hau_amh_mlt_grk_tur_azi_ses_sun_ven_mcd_pan_bsq_urd_heb_dyu_cnt_ger_fre_tsw_dut_swa_rom_fin_akn_tsn_est_rus_amr_geo_eng_afr_ita_por_sod_anl_bos_hun_bem_jav_nor_bat_jpn_knd_kor_ukr_lat_igb_slo_mly_scr_owc_ind_mnd_alb_swt_spa_wly_svk_bul_hin_krd_qcu_lit_cze_prs_zul_tig_ben_sid_swe_tag_mol_ewe_pol_bam_mao_tha_aeg_tml_xho_cic_uzb_ctl_guj_aze_yor_vie_chh_fbf_lda_moo	-0.591722163319822	-1.41169045692097	0.161378194625033
892	mlt_ger_cic_lat_amr_anl_hau_glc_uzb_aze_yor_mao_tsn_scr_afr_bsq_bul_gam_bem_cnt_alb_svk_swa_mol_tsw_krd_est_ses_ven_fin_guj_heb_geo_nor_prs_hin_eng_sod_sid_spa_hun_dgb_ind_grk_jav_jpn_knd_kor_slo_rom_swt_ben_sun_rus_owc_tag_mnd_ukr_fbf_por_wly_lit_ctl_fre_cze_qcu_urd_arw_swe_zul_amh_pol_aeg_dut_mly_bos_igb_pan_ewe_bat_tha_tig_tml_dyu_xho_azi_ita_mcd_tur_moo_vie_chh_lda_akn_bam	0.0703920864459006	0.165560653035364	0.868862085120994
893	gam_lat_swa_mcd_anl_amr_hau_krd_aze_uzb_ven_mao_swt_fre_rom_bsq_dut_owc_lda_cnt_slo_ben_dyu_swe_moo_ita_hun_tsw_zul_est_pol_aeg_geo_lit_nor_svk_guj_sod_tig_bul_fin_bem_mly_ger_jav_jpn_knd_kor_mol_spa_tsn_glc_ind_hin_heb_sun_mnd_cze_bam_urd_sid_grk_arw_por_rus_qcu_alb_scr_ctl_fbf_mlt_afr_wly_ukr_bat_pan_cic_prs_igb_tag_tha_amh_tml_ses_ewe_tur_bos_eng_azi_xho_vie_chh_yor_akn_dgb	-0.0623191760841181	-0.146815818587401	0.883595196029319
894	sod_ger_akn_ita_tig_sid_hau_krd_azi_uzb_ewe_jav_lda_pan_pol_bsq_grk_amh_dyu_mnd_eng_ctl_swa_ben_dgb_dut_est_igb_bem_hun_lit_aeg_geo_svk_swe_rus_rom_amr_owc_urd_fin_swt_mao_guj_bat_jpn_knd_kor_mol_prs_fbf_cze_sun_bul_gam_mly_cnt_por_tsn_nor_chh_fre_glc_mcd_scr_qcu_arw_ukr_afr_ses_anl_hin_mlt_alb_tag_bos_ven_lat_bam_ind_tha_heb_tml_moo_yor_tur_spa_slo_aze_zul_vie_wly_tsw_cic_xho	-0.574606066705974	-1.37119625054752	0.173613474709733
895	sod_ger_yor_guj_aeg_heb_sid_arw_uzb_tur_ewe_ind_lda_nor_alb_bsq_urd_hau_akn_mnd_bos_ctl_bem_grk_xho_mol_hun_moo_dgb_est_ben_anl_geo_swe_hin_scr_lat_tig_mlt_spa_fin_ses_mao_ita_sun_jpn_tml_kor_eng_rus_cic_rom_tag_krd_owc_mly_cnt_mcd_igb_svk_chh_afr_cze_ukr_slo_qcu_por_dut_bul_tsw_gam_lit_amh_prs_jav_fre_bam_pan_ven_bat_tha_wly_knd_zul_swt_aze_pol_glc_azi_swa_vie_amr_dyu_fbf_tsn	-0.26924499737723	-0.63628917592586	0.526150880961975
896	hau_grk_yor_nor_wly_sid_tig_guj_aze_tur_swt_sun_fbf_eng_urd_bsq_scr_amh_tsn_mnd_bul_ukr_bam_hin_lda_rus_fin_dyu_akn_hun_alb_aeg_geo_fre_ctl_lat_bos_heb_sod_pol_est_xho_jav_glc_mao_jpn_tml_kor_por_arw_bem_dut_bat_ben_amr_mly_cnt_svk_ewe_ger_mlt_mol_swe_afr_slo_qcu_mcd_ita_lit_zul_anl_cze_owc_prs_ind_spa_moo_rom_dgb_tag_tha_chh_knd_swa_igb_uzb_krd_pan_azi_cic_vie_gam_ses_tsw_ven	-0.304837456283633	-0.722496190076832	0.471802410885005
897	amh_krd_akn_svk_tig_heb_owc_urd_tur_uzb_swa_tag_yor_rus_ita_bsq_fre_anl_tsw_cnt_mcd_arw_tsn_ben_moo_hin_est_zul_swt_hun_ger_aeg_geo_spa_nor_pol_guj_gam_mlt_ukr_fin_dyu_jav_eng_mao_jpn_tml_kor_bul_alb_lda_scr_mly_slo_sod_bat_mnd_swe_ewe_lat_amr_lit_por_grk_bos_qcu_rom_ctl_mol_ses_hau_dut_sid_pan_ind_cze_fbf_glc_bem_sun_tha_chh_knd_bam_xho_azi_afr_prs_aze_ven_vie_wly_dgb_igb_cic	-0.465525212869062	-1.1062433345318	0.271474606980643
898	amh_urd_lda_hin_chh_mlt_gam_guj_tur_uzb_igb_tag_bam_afr_krd_bsq_spa_sod_bem_mnd_rom_nor_ven_arw_zul_por_hun_yor_xho_est_mcd_sid_geo_eng_scr_slo_ben_aeg_wly_alb_fin_ses_bat_ukr_mao_jpn_knd_kor_lat_svk_akn_ctl_mly_mol_anl_sun_cnt_lit_ewe_pan_amr_pol_bul_ger_cze_qcu_fre_dut_grk_fbf_tig_glc_hau_prs_ind_ita_tsw_rus_moo_jav_tha_heb_tml_cic_dyu_aze_bos_swe_azi_swt_vie_owc_tsn_swa_dgb	0.507624044020953	1.20001667184014	0.233180907552957
899	aeg_rom_ses_alb_sod_sid_gam_rus_azi_tur_yor_mao_bam_glc_krd_bsq_bul_hau_igb_cnt_ita_svk_tsn_por_xho_ctl_hun_dyu_ewe_est_hin_wly_geo_afr_mol_arw_swe_amr_mlt_lat_fin_lda_mly_fre_jav_jpn_knd_kor_lit_nor_swa_bos_sun_spa_chh_bat_mnd_prs_tsw_ger_anl_cze_dut_mcd_guj_qcu_ben_slo_urd_bem_owc_eng_tig_grk_ind_pol_dgb_pan_fbf_tag_tha_heb_tml_moo_swt_aze_scr_ukr_uzb_zul_vie_amh_ven_cic_akn	-0.596093193940417	-1.42409368942978	0.157766082730053
900	amr_spa_akn_nor_amh_heb_gam_ger_uzb_aze_tsw_sun_igb_lat_pol_bsq_slo_wly_dgb_mnd_rus_alb_yor_mol_lda_hin_est_swa_cic_fin_fre_chh_geo_eng_grk_bul_svk_mlt_tig_glc_hun_zul_ind_ukr_jav_jpn_tml_kor_lit_swe_moo_mcd_mly_dut_aeg_tag_cnt_guj_swt_urd_owc_arw_bos_afr_ctl_qcu_prs_krd_pan_dyu_hau_ben_sod_ita_bat_por_ven_cze_bem_mao_tha_sid_knd_fbf_bam_tur_rom_scr_azi_ses_vie_anl_xho_ewe_tsn	-0.0237289928829081	-0.0558976018268129	0.955543296307906
901	chh_ukr_dyu_fre_sid_tig_mlt_lit_azi_tur_swa_bat_tsn_ben_bul_bsq_rus_hau_ses_mnd_svk_bos_bam_krd_dgb_spa_hun_lda_bem_est_eng_aeg_geo_afr_por_lat_arw_amh_heb_swe_fin_ewe_mao_alb_jav_jpn_knd_kor_ger_slo_xho_rom_mly_ita_amr_tag_cnt_cze_zul_prs_sod_glc_ctl_pol_scr_qcu_dut_hin_grk_cic_owc_mcd_wly_guj_ind_nor_akn_pan_moo_sun_tha_gam_tml_yor_swt_uzb_mol_urd_aze_ven_vie_anl_fbf_tsw_igb	-0.127144430683063	-0.300006480192428	0.764841755543137
[truncated: 99 more rows]
