# Supplementary material for: Future Tense and Economic Decisions: Controlling for Cultural Evolution
Source: PLoS One. 2015 Jul 17;10(7):e0132145. doi: 10.1371/journal.pone.0132145 (PMC4506144; doi:10.1371/journal.pone.0132145)
Supplement: S8 Appendix — See README files within the various sub-folders. (ZIP) [file pone.0132145.s008.zip › S3_Code/Residuals_new/PGLS/PermuteResults/permute_B_SavingsWITHINFAM_36000.csv]

	ftr	r	t	p
1	amr_lit_yor_bos_wly_chh_owc_nor_aze_uzb_zul_tag_swa_arw_por_bsq_ctl_sid_dyu_mnd_urd_alb_akn_krd_fbf_ger_est_bem_igb_fin_spa_hau_geo_ita_glc_slo_ben_heb_mlt_svk_hun_ses_bat_lat_mao_jpn_knd_kor_hin_afr_bam_prs_jav_rus_anl_ind_cnt_eng_moo_cze_tig_bul_pol_ukr_rom_qcu_mol_mcd_swe_tsn_amh_dut_aeg_scr_mly_fre_cic_pan_tsw_sun_tha_gam_tml_xho_swt_azi_guj_grk_tur_ven_vie_sod_lda_ewe_dgb	0.380811904557727	0.896674022475471	0.37220815282982
2	heb_por_igb_svk_wly_sod_sid_rus_aze_azi_zul_mly_moo_dut_slo_bsq_pol_gam_cic_cnt_fre_glc_bam_ben_tsw_grk_est_bem_ewe_hun_pan_amh_geo_hin_lit_alb_ita_hau_aeg_eng_fin_tsn_tag_krd_jav_jpn_knd_kor_guj_rom_ses_cze_sun_afr_amr_ind_mnd_swe_akn_nor_mlt_arw_mol_ukr_urd_qcu_mcd_bos_ger_dyu_tig_prs_chh_bul_mao_scr_dgb_ctl_xho_bat_tha_owc_tml_swt_swa_tur_lat_spa_uzb_yor_vie_anl_lda_fbf_ven	-0.513681720080821	-1.22526282801195	0.223570293553183
3	amh_mol_tsw_bos_mlt_heb_tig_ger_azi_aze_cic_sun_lda_mcd_ctl_bsq_glc_sod_ven_mnd_ben_scr_swa_dut_ewe_ita_est_dgb_fbf_fin_eng_hau_geo_svk_swe_cze_pan_anl_owc_rom_hun_xho_tag_bul_jav_jpn_tml_kor_por_lit_akn_arw_bat_alb_gam_mly_cnt_spa_zul_ukr_wly_urd_afr_prs_hin_qcu_pol_slo_krd_dyu_sid_fre_amr_nor_ind_guj_igb_grk_bem_mao_tha_chh_knd_yor_bam_tur_rus_lat_uzb_ses_vie_aeg_swt_tsn_moo	-0.19133589784955	-0.452120252895236	0.652235136754453
4	hau_rom_dyu_cze_aeg_amr_heb_scr_aze_azi_ses_jav_fbf_swe_slo_bsq_rus_gam_bam_cnt_mcd_ctl_yor_lat_bem_spa_est_dgb_tsn_hun_por_tig_geo_alb_dut_afr_grk_wly_sid_pol_fin_zul_bat_pan_mly_jpn_knd_kor_ita_bul_swt_ukr_ind_arw_chh_mao_mnd_fre_moo_eng_amh_lit_glc_prs_urd_qcu_hin_bos_mol_igb_sod_nor_mlt_guj_sun_svk_akn_krd_ewe_tag_tha_owc_tml_lda_swa_tur_ger_ben_uzb_ven_vie_anl_cic_tsw_xho	-0.172044149341067	-0.405857830385023	0.685779348897526
5	amr_rom_bem_hin_amh_aeg_tig_ita_aze_azi_dyu_jav_ven_ben_por_bsq_pan_wly_swa_cnt_nor_ger_tsw_cze_xho_slo_fin_moo_ewe_est_urd_anl_geo_mol_bul_svk_glc_heb_gam_prs_hun_yor_mao_dut_mly_jpn_tml_kor_ukr_afr_tsn_arw_tag_fre_mlt_bat_mnd_grk_ses_guj_hau_spa_swe_scr_lit_qcu_bos_rus_lat_zul_chh_eng_sid_pol_sun_mcd_cic_alb_bam_ind_tha_owc_knd_dgb_fbf_tur_ctl_krd_uzb_swt_vie_sod_igb_akn_lda	-0.623644381136317	-1.49352227409696	0.138685603169178
6	sid_spa_yor_urd_tig_heb_wly_ita_tur_azi_lda_bat_zul_guj_pol_bsq_ctl_owc_swt_mnd_nor_slo_dyu_mol_ewe_krd_hun_tsw_tsn_fin_eng_hau_geo_rom_por_mcd_arw_mlt_gam_lat_est_dgb_jav_prs_tag_jpn_tml_kor_ger_glc_cic_alb_sun_scr_anl_mao_cnt_ukr_igb_bul_amr_lit_rus_bos_grk_qcu_hin_afr_svk_ses_sod_fre_amh_ben_ind_swe_bam_pan_bem_mly_tha_aeg_knd_xho_moo_aze_dut_cze_uzb_ven_vie_chh_swa_akn_fbf	-0.303426347131851	-0.717920123056587	0.474606138254919
7	mlt_prs_xho_lat_sod_hau_anl_swe_aze_azi_bam_ind_dgb_arw_svk_bsq_ukr_amh_cic_mnd_mcd_alb_yor_eng_tsw_rus_hun_moo_lda_est_pol_owc_geo_lit_urd_krd_ctl_tig_aeg_mol_fin_dyu_sun_grk_mao_jpn_tml_kor_dut_scr_ven_fre_mly_guj_amr_tag_cnt_slo_akn_rom_heb_por_ben_spa_pan_qcu_glc_nor_ger_swt_gam_bos_wly_ita_jav_hin_bem_cze_tsn_bat_tha_sid_knd_zul_ewe_uzb_afr_bul_tur_igb_vie_chh_fbf_ses_swa	0.0406349475147255	0.0956583585596343	0.923997737011908
8	amr_glc_tsw_scr_amh_chh_heb_alb_aze_azi_dgb_mly_ewe_urd_nor_bsq_rus_tig_dyu_mnd_arw_ger_fbf_guj_akn_dut_hun_bam_yor_fin_por_wly_geo_mol_pol_mcd_krd_hau_gam_ctl_est_xho_ind_svk_jav_jpn_knd_kor_bos_cze_lda_grk_mao_rom_mlt_sun_cnt_afr_ven_lit_sod_hin_lat_prs_pan_qcu_ben_swe_eng_tsn_anl_ukr_sid_bul_bat_ita_igb_slo_zul_tag_tha_aeg_tml_moo_bem_tur_spa_fre_uzb_swa_vie_owc_ses_swt_cic	-0.405295287559639	-0.961108366583173	0.338989916643761
9	mlt_lit_ven_spa_wly_sod_chh_grk_aze_tur_yor_jav_ses_glc_bos_bsq_bul_hau_swa_cnt_swe_krd_akn_guj_bem_lat_fin_xho_moo_est_afr_tig_geo_ben_eng_pan_hin_anl_owc_nor_hun_igb_sun_rus_tag_jpn_knd_kor_por_rom_bam_ctl_mly_mol_sid_mao_mnd_ger_zul_cze_aeg_scr_ukr_mcd_alb_qcu_urd_prs_ita_dyu_heb_slo_gam_dut_bat_svk_tsn_fre_dgb_ind_tha_amh_tml_cic_fbf_uzb_pol_arw_azi_ewe_vie_amr_swt_tsw_lda	-0.201721378402072	-0.477080106945286	0.634424281789618
10	gam_rom_xho_hin_heb_amh_amr_swe_uzb_aze_ewe_sun_bam_ukr_pol_bsq_alb_mlt_dgb_cnt_urd_grk_ses_fre_igb_mol_est_swt_tsw_fin_por_tig_geo_eng_glc_dut_lit_chh_anl_lat_hun_tsn_bat_rus_mao_jpn_knd_kor_krd_bos_ven_ita_ind_ben_hau_tag_mnd_pan_fbf_cze_wly_mcd_arw_nor_prs_qcu_spa_scr_svk_lda_sid_slo_sod_ctl_mly_bul_dyu_ger_akn_jav_tha_aeg_tml_swa_yor_tur_afr_guj_azi_cic_vie_owc_bem_zul_moo	-0.329405416769892	-0.778819868033947	0.438063036631178
11	wly_arw_bem_guj_sod_amr_amh_bos_azi_tur_xho_bat_zul_ger_glc_bsq_dut_sid_dyu_mnd_svk_lit_ses_mcd_tsw_prs_hun_igb_akn_est_hin_owc_geo_por_eng_nor_spa_anl_heb_krd_fin_swt_sun_ctl_ind_jpn_knd_kor_alb_slo_lda_ukr_tag_rus_aeg_mao_cnt_pan_yor_pol_chh_afr_cze_grk_lat_qcu_ita_urd_swe_tsn_mlt_ben_hau_scr_jav_bul_fbf_mol_moo_mly_tha_tig_tml_dgb_ewe_aze_rom_fre_uzb_swa_vie_gam_cic_ven_bam	0.205808091294468	0.484352142455848	0.62927471019416
12	owc_spa_moo_mol_amh_hau_aeg_rus_aze_azi_yor_jav_fbf_bos_pol_bsq_mcd_heb_dyu_cnt_scr_lit_ven_krd_zul_slo_est_lda_ses_fin_nor_sod_geo_afr_ctl_guj_svk_gam_chh_alb_hun_akn_mly_eng_mao_jpn_tml_kor_cze_lat_ewe_ger_ind_prs_wly_bat_mnd_urd_swa_glc_sid_dut_ukr_arw_pan_qcu_rom_ben_fre_cic_anl_swe_mlt_ita_sun_hin_tsw_grk_dgb_tag_tha_amr_knd_swt_xho_tur_por_bul_uzb_bem_vie_tig_igb_bam_tsn	-0.406429459496638	-0.963283831326372	0.337903170306754
13	chh_ben_cic_mol_heb_hau_aeg_scr_uzb_tur_ses_mly_zul_glc_urd_bsq_ctl_mlt_lda_cnt_eng_arw_fbf_fre_yor_alb_hun_bam_bem_est_slo_sid_geo_svk_lat_spa_hin_amr_sod_afr_fin_ewe_mao_dut_sun_jpn_knd_kor_pol_rom_xho_guj_bat_ger_gam_tag_mnd_rus_igb_pan_wly_ukr_grk_cze_bos_qcu_ita_por_swe_tsw_anl_nor_tig_krd_ind_mcd_tsn_lit_swa_jav_tha_owc_tml_swt_ven_azi_prs_bul_aze_dyu_vie_amh_dgb_akn_moo	0.0195946807961313	0.0461283377913912	0.963306868161619
14	owc_por_zul_ita_mlt_heb_gam_hin_aze_azi_swa_mao_tsw_guj_cze_bsq_slo_hau_ewe_mnd_afr_alb_fbf_grk_yor_pol_fin_ses_bem_est_ctl_tig_geo_spa_urd_ukr_rom_wly_amr_svk_hun_lda_jav_mol_sun_jpn_knd_kor_eng_fre_igb_krd_bat_rus_chh_tag_cnt_scr_dgb_mcd_amh_pan_dut_glc_bos_qcu_bul_swe_ben_bam_aeg_arw_anl_ger_ind_prs_swt_nor_moo_mly_tha_sid_tml_tsn_xho_uzb_lat_lit_tur_dyu_vie_sod_akn_cic_ven	-0.165739142927512	-0.39092732830089	0.69674508659537
15	wly_prs_swt_rom_owc_anl_sid_eng_aze_azi_dyu_tag_bam_slo_swe_bsq_urd_gam_xho_cnt_scr_ger_bem_glc_igb_ita_est_swa_fbf_fin_ctl_amh_geo_bul_hin_lit_mol_mlt_hau_rus_hun_tsn_ind_svk_mly_jpn_tml_kor_alb_mcd_tsw_ben_jav_dut_chh_bat_mnd_ukr_dgb_spa_tig_fre_por_guj_arw_qcu_nor_cze_grk_moo_amr_afr_sod_pan_sun_lat_ven_krd_zul_mao_tha_aeg_knd_yor_ses_tur_pol_bos_uzb_lda_vie_heb_akn_ewe_cic	-0.692795265080888	-1.66217053527705	0.0998457567099598
16	anl_guj_igb_arw_mlt_amr_sid_bul_tur_azi_swt_bat_ven_swe_slo_bsq_spa_amh_lda_mnd_scr_cze_moo_grk_akn_svk_fin_fbf_zul_hun_pan_heb_geo_mcd_afr_lit_prs_hau_owc_krd_est_ses_sun_hin_jav_jpn_knd_kor_pol_rom_cic_ben_mao_alb_aeg_tag_cnt_ger_tsw_por_tig_lat_ctl_fre_urd_qcu_eng_rus_nor_swa_chh_mol_gam_dut_ind_ukr_dyu_glc_tsn_mly_tha_sod_tml_dgb_bem_uzb_ita_bos_aze_xho_vie_wly_yor_ewe_bam	-0.756802196965022	-1.8196513258459	0.072029464335153
17	sid_mcd_bam_nor_hau_chh_aeg_bul_tur_uzb_xho_bat_ven_mol_cze_bsq_lit_wly_igb_cnt_spa_eng_dyu_prs_fbf_fre_fin_zul_lda_est_alb_amh_geo_hin_glc_rus_pan_amr_heb_svk_hun_yor_ind_scr_jav_jpn_tml_kor_krd_ita_moo_ger_sun_ukr_owc_mly_mnd_bos_bem_pol_tig_arw_dut_ctl_urd_qcu_slo_rom_grk_cic_anl_lat_mlt_swe_mao_ben_tsn_por_swa_tag_tha_gam_knd_ewe_tsw_azi_afr_guj_aze_ses_vie_sod_swt_dgb_akn	-0.094014823329424	-0.22250706961967	0.824407106922087
18	amh_cze_bem_mol_hau_chh_owc_ukr_uzb_aze_zul_ind_ven_hin_krd_bsq_afr_amr_moo_cnt_spa_fre_tsw_guj_ewe_bos_hun_tsn_swt_est_glc_heb_geo_mcd_dut_por_scr_mlt_anl_urd_fin_yor_sun_prs_mao_jpn_knd_kor_ita_slo_igb_lat_tag_rus_tig_jav_mnd_pan_fbf_eng_wly_ben_ctl_swe_svk_qcu_nor_lit_rom_dgb_sod_arw_aeg_bul_bat_alb_ses_pol_lda_mly_tha_gam_tml_bam_cic_tur_ger_grk_azi_xho_vie_sid_akn_swa_dyu	-0.359484925642433	-0.851447350540653	0.396708019693374
19	amr_arw_lda_afr_amh_wly_aeg_ger_azi_uzb_akn_tag_swa_lat_pan_bsq_lit_mlt_dgb_cnt_ukr_slo_tsn_ctl_tsw_cze_est_moo_ewe_hun_urd_anl_geo_hin_rus_nor_guj_sid_tig_rom_fin_xho_ind_svk_mao_jpn_tml_kor_prs_mcd_bam_eng_sun_glc_chh_jav_mnd_alb_swt_ben_sod_bos_grk_swe_bul_qcu_krd_dut_ita_yor_owc_mol_gam_spa_mly_pol_bem_por_fbf_bat_tha_hau_knd_cic_ven_tur_fre_scr_aze_igb_vie_heb_ses_dyu_zul	-1.25702222096457	-3.12393909755157	0.00237972677060642
20	mlt_mol_tsn_scr_wly_amr_amh_urd_uzb_aze_lda_tag_dgb_rom_alb_bsq_ctl_sod_cic_mnd_lat_guj_bem_krd_bam_spa_hun_igb_ewe_fin_bos_gam_geo_glc_ukr_mcd_arw_heb_tig_afr_est_yor_jav_prs_ind_jpn_knd_kor_swe_fre_fbf_pan_mly_ger_chh_mao_cnt_grk_tsw_nor_anl_slo_svk_ben_lit_qcu_dut_pol_por_ven_aeg_bul_sid_rus_bat_hin_moo_cze_xho_sun_tha_hau_tml_akn_swt_tur_eng_ita_azi_swa_vie_owc_zul_ses_dyu	-0.303130387448043	-0.718340053859883	0.47434846240907
21	chh_guj_tsn_ita_tig_owc_mlt_nor_tur_aze_zul_sun_moo_spa_svk_bsq_glc_hau_cic_mnd_por_krd_swa_arw_igb_bul_fin_yor_ses_hun_ctl_gam_geo_swe_rus_afr_bos_amr_wly_pol_est_xho_tag_urd_mly_jpn_knd_kor_hin_ger_bem_lat_bat_grk_anl_ind_cnt_rom_tsw_ben_heb_pan_ukr_alb_dut_qcu_mcd_lit_eng_ewe_aeg_prs_sod_scr_mao_slo_akn_mol_lda_jav_tha_sid_tml_bam_dgb_azi_cze_fre_uzb_fbf_vie_amh_swt_dyu_ven	0.582910206890242	1.37965058661854	0.17100248030962
22	sod_lit_xho_scr_sid_anl_aeg_ctl_aze_azi_moo_jav_tsw_glc_bos_bsq_prs_mlt_dyu_cnt_grk_ita_ses_rus_igb_slo_hun_bam_akn_est_pol_wly_geo_ben_cze_urd_svk_amr_gam_mcd_fin_lda_sun_ger_tag_jpn_tml_kor_eng_afr_zul_dut_bat_arw_hau_ind_mnd_krd_swa_por_heb_fre_spa_bul_rom_qcu_lat_pan_guj_ven_owc_ukr_amh_alb_mao_nor_cic_swe_bem_mly_tha_chh_knd_yor_ewe_tur_mol_hin_uzb_fbf_vie_tig_tsn_dgb_swt	-0.807380251524276	-1.94703486467247	0.0545476240175141
23	hau_arw_zul_por_tig_mlt_aeg_glc_aze_azi_tsn_ind_yor_hin_lat_bsq_dut_amr_swa_mnd_nor_lit_ven_mol_akn_cze_hun_bam_dyu_fin_pol_wly_geo_alb_spa_fre_pan_sid_chh_afr_est_fbf_sun_ben_mao_jpn_knd_kor_slo_urd_bem_ctl_mly_krd_sod_tag_cnt_ger_cic_svk_anl_scr_bos_mcd_eng_qcu_rom_rus_prs_moo_gam_guj_amh_swe_jav_bul_dgb_grk_igb_bat_tha_owc_tml_ewe_tsw_uzb_ukr_ita_tur_swt_vie_heb_lda_ses_xho	-0.344185243332012	-0.815687666787596	0.416763018952303
24	owc_pol_ses_hin_sod_heb_tig_mol_azi_aze_bem_sun_akn_ben_bos_bsq_bul_sid_ewe_cnt_svk_prs_tsw_nor_zul_lat_hun_moo_yor_fin_scr_amr_geo_cze_mcd_por_grk_aeg_hau_urd_est_swt_bat_lit_ind_jpn_knd_kor_spa_afr_dgb_ctl_jav_guj_mlt_mly_mnd_rom_tsn_dut_anl_ger_alb_eng_arw_qcu_ita_pan_ukr_swa_amh_slo_chh_swe_tag_rus_lda_fre_bam_mao_tha_wly_tml_igb_cic_tur_krd_glc_uzb_dyu_vie_gam_fbf_xho_ven	-0.100669003147459	-0.237339616595668	0.812915388280356
25	heb_lit_igb_hin_owc_mlt_wly_scr_azi_tur_ven_bat_yor_nor_guj_bsq_lat_aeg_swa_cnt_ukr_ger_bem_pol_fbf_mcd_est_xho_swt_hun_bul_sod_geo_arw_afr_ita_rus_gam_amr_spa_fin_ewe_jav_fre_mly_jpn_tml_kor_swe_slo_tsn_krd_sun_grk_hau_tag_mnd_ctl_akn_cze_tig_prs_rom_pan_alb_qcu_urd_svk_bos_tsw_amh_dut_sid_mol_mao_por_ses_eng_moo_ind_tha_anl_knd_dyu_bam_uzb_glc_ben_aze_cic_vie_chh_zul_lda_dgb	-0.596703853832085	-1.42254874881099	0.158212582893726
26	mlt_spa_xho_pol_gam_heb_chh_grk_uzb_aze_tsn_ind_cic_svk_rus_bsq_ger_amr_fbf_mnd_eng_ukr_akn_hin_ven_slo_est_tsw_bam_hun_rom_owc_geo_lat_arw_ctl_guj_hau_amh_bul_fin_swa_mao_dut_jav_jpn_knd_kor_scr_prs_lda_mcd_sun_cze_wly_mly_cnt_glc_dyu_ita_anl_bos_urd_por_lit_qcu_fre_pan_swe_swt_sid_nor_tig_ben_bat_mol_bem_krd_zul_tag_tha_aeg_tml_igb_moo_azi_afr_alb_tur_dgb_vie_sod_ses_yor_ewe	-0.557786779522915	-1.32882414690681	0.187157153934372
27	heb_por_bam_dut_sod_amh_amr_guj_aze_azi_tsw_tag_swt_lit_bos_bsq_glc_wly_fbf_cnt_ita_prs_igb_rus_bem_cze_fin_zul_dyu_est_nor_sid_geo_eng_bul_pol_mcd_aeg_tig_scr_hun_ewe_sun_ctl_mly_jpn_knd_kor_rom_spa_moo_arw_mao_svk_mlt_ind_mnd_swe_akn_ben_anl_ger_lat_grk_alb_qcu_ukr_hin_krd_swa_hau_fre_owc_afr_bat_pan_ses_mol_cic_jav_tha_chh_tml_lda_tsn_tur_slo_urd_uzb_dgb_vie_gam_xho_ven_yor	0.456846782877521	1.0780278949711	0.283809560620662
28	heb_eng_dyu_mol_gam_aeg_mlt_fre_aze_tur_lda_mao_ewe_nor_spa_bsq_swe_wly_ses_mnd_rom_lit_dgb_bos_bam_hin_hun_moo_zul_fin_prs_sod_geo_pol_rus_scr_ben_chh_sid_urd_est_igb_mly_lat_tag_jpn_tml_kor_por_arw_tsw_ita_sun_mcd_amh_bat_cnt_svk_swt_dut_tig_afr_ukr_ger_krd_qcu_grk_bul_pan_swa_amr_alb_hau_ctl_ind_cze_bem_glc_akn_jav_tha_owc_knd_yor_xho_azi_slo_guj_uzb_tsn_vie_anl_fbf_cic_ven	-0.783316717749079	-1.88630685666525	0.0623739040396504
29	wly_bos_ewe_grk_tig_mlt_amh_lit_uzb_tur_swa_bat_xho_prs_afr_bsq_alb_aeg_tsn_cnt_guj_ben_ven_cze_lda_ukr_est_tsw_dgb_hun_ita_gam_geo_swe_por_nor_hin_hau_sid_scr_fin_swt_sun_pan_tag_jpn_knd_kor_rus_ctl_yor_slo_ind_rom_chh_mao_mnd_svk_moo_dut_anl_pol_glc_krd_bul_qcu_lat_urd_eng_cic_owc_ger_heb_arw_jav_mol_bem_fre_fbf_mly_tha_amr_tml_akn_dyu_azi_mcd_spa_aze_ses_vie_sod_zul_bam_igb	-0.60261133885826	-1.43754386133095	0.153919766310476
30	heb_cze_zul_scr_mlt_aeg_amh_nor_aze_uzb_tsw_mao_ses_por_eng_bsq_arw_owc_lda_mnd_ben_pan_swt_urd_yor_mol_fin_xho_bam_est_grk_chh_geo_mcd_ukr_svk_prs_tig_anl_pol_hun_ven_tag_hin_mly_jpn_tml_kor_krd_fre_tsn_rom_sun_ita_gam_bat_cnt_ger_akn_alb_amr_dut_lit_bul_swe_qcu_lat_glc_ctl_fbf_sid_rus_wly_slo_ind_spa_ewe_afr_bem_jav_tha_sod_knd_igb_moo_azi_bos_guj_tur_swa_vie_hau_cic_dyu_dgb	-0.476347767989779	-1.13108057880998	0.260929533305737
31	sid_hin_moo_eng_sod_amr_mlt_ita_azi_aze_swt_tag_dgb_spa_slo_bsq_prs_chh_xho_mnd_mcd_svk_ses_lat_ewe_nor_est_yor_bem_hun_pan_gam_geo_mol_rus_bos_ukr_aeg_anl_dut_fin_igb_mao_afr_ind_jpn_tml_kor_scr_por_bam_bul_sun_ger_wly_jav_cnt_alb_cic_fre_owc_pol_krd_cze_swe_qcu_urd_glc_ctl_zul_tig_arw_hau_rom_mly_guj_fbf_ben_swa_bat_tha_heb_knd_ven_akn_tur_grk_lit_uzb_tsw_vie_amh_lda_tsn_dyu	-0.398628615980352	-0.945936466579542	0.346632271123521
32	mlt_ita_akn_bul_wly_sid_gam_mol_uzb_tur_bem_jav_ven_ukr_afr_bsq_ben_amr_ewe_mnd_svk_arw_tsw_lat_moo_pol_hun_yor_igb_fin_lit_tig_geo_ger_guj_prs_slo_chh_aeg_cze_est_tsn_mao_mcd_tag_jpn_knd_kor_nor_krd_zul_ctl_mly_fre_owc_sun_cnt_rus_xho_por_heb_swe_grk_pan_bos_qcu_glc_urd_scr_cic_hau_rom_amh_alb_ind_spa_swa_hin_dyu_bat_tha_anl_tml_lda_bam_aze_eng_dut_azi_ses_vie_sod_fbf_dgb_swt	-0.672916068921688	-1.61166041862281	0.110424635215331
33	aeg_arw_bam_bos_mlt_heb_wly_mol_tur_azi_akn_ind_ven_glc_lat_bsq_prs_sod_ewe_cnt_cze_dut_dgb_urd_fbf_ger_fin_swa_dyu_est_ctl_tig_geo_bul_eng_alb_spa_owc_anl_nor_hun_moo_tag_lit_sun_jpn_knd_kor_svk_mcd_xho_afr_mao_por_chh_bat_mnd_guj_tsw_hin_amr_rom_pol_scr_ben_qcu_grk_slo_swe_cic_gam_krd_amh_ukr_mly_pan_igb_ita_yor_jav_tha_sid_tml_ses_lda_uzb_rus_fre_aze_swt_vie_hau_bem_tsn_zul	-0.446307167057098	-1.06060153884619	0.291617690587036
34	tig_prs_swa_ctl_anl_owc_sod_bul_uzb_tur_ses_sun_bem_pol_ben_bsq_rus_amh_igb_mnd_grk_krd_ewe_ita_dyu_spa_est_dgb_swt_hun_mcd_wly_geo_scr_mol_alb_svk_hau_aeg_fre_fin_lda_ind_lit_jav_jpn_tml_kor_hin_dut_zul_urd_mao_glc_mlt_bat_cnt_cze_fbf_lat_sid_eng_por_guj_pan_qcu_afr_swe_ger_yor_gam_ukr_chh_nor_mly_bos_tsw_rom_tsn_tag_tha_amr_knd_cic_xho_aze_slo_arw_azi_bam_vie_heb_akn_moo_ven	-0.594085890855139	-1.41853855433592	0.159376098800541
35	gam_bos_moo_swe_owc_anl_aeg_pol_azi_uzb_cic_ind_ven_urd_arw_bsq_nor_mlt_ses_cnt_svk_lat_swt_mol_tsn_glc_fin_bam_xho_hun_bul_tig_geo_grk_hin_slo_ita_heb_chh_rom_est_igb_mly_ukr_bat_jpn_knd_kor_cze_afr_lda_alb_jav_ctl_amh_sun_mnd_ger_tsw_lit_sod_pan_ben_spa_guj_qcu_dut_mcd_eng_swa_hau_por_amr_rus_mao_scr_yor_krd_zul_tag_tha_sid_tml_fbf_akn_tur_fre_prs_aze_ewe_vie_wly_dgb_bem_dyu	-0.304579191169005	-0.720381225391239	0.473097082011811
36	sod_ger_tsn_ukr_tig_hau_anl_nor_uzb_tur_dgb_mly_yor_bos_urd_bsq_glc_sid_zul_cnt_arw_ita_swa_dut_bam_rom_fin_xho_bem_hun_lit_gam_geo_grk_eng_por_bul_wly_mlt_pol_est_ses_jav_pan_mao_jpn_tml_kor_alb_spa_igb_mol_bat_krd_heb_tag_mnd_rus_lda_afr_amh_svk_scr_ctl_mcd_qcu_swe_prs_hin_ven_owc_fre_amr_slo_ind_cze_swt_ben_ewe_sun_tha_chh_knd_akn_dyu_azi_guj_lat_aze_moo_vie_aeg_fbf_cic_tsw	-0.222822827553477	-0.52627184850552	0.599952182772298
37	mlt_slo_bam_dut_tig_sid_hau_mcd_azi_uzb_lda_sun_bem_fre_eng_bsq_por_heb_xho_mnd_lat_arw_yor_scr_cic_guj_fin_dyu_tsw_hun_afr_wly_geo_ctl_prs_swe_ukr_sod_gam_ben_est_tsn_bat_pol_tag_jpn_knd_kor_ger_ita_swt_lit_mly_rom_anl_jav_cnt_hin_ewe_krd_amr_nor_bos_pan_cze_qcu_mol_urd_alb_moo_amh_svk_chh_glc_ind_rus_akn_grk_fbf_mao_tha_aeg_tml_igb_zul_aze_bul_spa_tur_dgb_vie_owc_ses_swa_ven	-0.480324354084626	-1.14232286522453	0.256252299481507
38	chh_arw_fbf_fre_sod_amh_heb_svk_tur_uzb_igb_ind_bam_pol_ger_bsq_ben_tig_swt_mnd_afr_glc_ewe_mol_ses_eng_fin_lda_swa_hun_rom_gam_geo_krd_por_mcd_rus_wly_aeg_ukr_est_ven_tag_prs_mly_jpn_knd_kor_spa_urd_cic_guj_bat_lit_anl_jav_cnt_slo_xho_ita_hau_lat_pan_cze_hin_qcu_alb_ctl_grk_moo_sid_dut_owc_nor_sun_bul_tsn_bos_tsw_mao_tha_mlt_tml_akn_yor_aze_scr_swe_azi_dyu_vie_amr_bem_dgb_zul	-0.155310707614551	-0.366261707480662	0.715001699691183
39	chh_krd_swa_guj_tig_owc_hau_glc_uzb_aze_akn_jav_cic_bul_arw_bsq_spa_wly_fbf_cnt_pan_scr_dgb_rom_igb_eng_est_ven_swt_hun_slo_amr_geo_hin_prs_ger_fre_amh_sid_nor_fin_ewe_ind_urd_bat_jpn_tml_kor_ben_mol_tsn_alb_mly_ctl_heb_mao_mnd_pol_zul_mcd_gam_swe_dut_grk_bos_qcu_por_rus_lit_dyu_mlt_ukr_sod_ita_sun_svk_tsw_cze_xho_tag_tha_anl_knd_lda_moo_azi_afr_lat_tur_bam_vie_aeg_yor_bem_ses	-0.600693492117607	-1.43559415346501	0.154472788726624
40	gam_hin_swa_krd_sid_tig_chh_prs_uzb_tur_dyu_bat_lda_bos_ger_bsq_lit_wly_yor_mnd_slo_pol_akn_urd_ses_alb_fin_tsw_ewe_est_glc_aeg_geo_svk_dut_fre_ita_owc_anl_scr_hun_bem_tag_swe_mly_jpn_knd_kor_nor_mcd_fbf_grk_mao_mol_amr_ind_cnt_ctl_dgb_spa_amh_arw_ukr_bul_afr_qcu_ben_guj_pan_tsn_hau_cze_sod_rom_sun_por_moo_rus_ven_jav_tha_mlt_tml_igb_swt_azi_eng_lat_aze_xho_vie_heb_bam_cic_zul	0.0354601030304663	0.083522123808097	0.933615904703948
41	heb_ger_swa_grk_aeg_anl_amr_prs_azi_tur_cic_sun_xho_eng_swe_bsq_urd_amh_dyu_mnd_scr_hin_igb_arw_lda_ita_hun_moo_tsn_fin_ukr_wly_geo_ctl_bos_cze_bul_hau_sid_rus_est_zul_ind_dut_tag_jpn_knd_kor_por_alb_tsw_lat_jav_spa_chh_mly_cnt_ben_fbf_afr_tig_guj_fre_mol_pol_qcu_svk_slo_glc_swt_owc_pan_mlt_nor_bat_lit_ven_mcd_akn_mao_tha_gam_tml_bam_ewe_aze_rom_krd_uzb_ses_vie_sod_dgb_bem_yor	-0.649534198479643	-1.55641480901406	0.123006130373907
42	amh_ukr_cic_urd_chh_hau_sid_mcd_tur_aze_bam_mly_dyu_ita_bul_bsq_prs_wly_lda_mnd_swe_dut_akn_scr_swt_ctl_hun_ewe_ses_fin_afr_tig_geo_guj_lit_cze_rom_heb_aeg_ger_est_xho_mao_ben_tag_jpn_knd_kor_pan_bos_igb_por_bat_spa_gam_sun_cnt_fre_tsw_grk_owc_glc_nor_mol_pol_qcu_rus_eng_arw_fbf_sod_alb_amr_svk_jav_hin_zul_slo_tsn_ind_tha_mlt_tml_ven_moo_uzb_krd_lat_azi_dgb_vie_anl_yor_bem_swa	-0.716289190277594	-1.71891312969752	0.0889572525275714
43	amr_swe_dyu_mol_owc_wly_sod_ger_aze_uzb_xho_ind_ewe_slo_ben_bsq_por_amh_tsw_cnt_krd_nor_cic_ukr_akn_scr_fin_yor_swt_est_grk_sid_geo_rus_afr_bos_ita_mlt_heb_spa_hun_ven_mly_hin_sun_jpn_knd_kor_glc_urd_igb_ctl_tag_eng_tig_bat_mnd_guj_ses_alb_chh_svk_fre_bul_prs_qcu_arw_pol_dut_lda_gam_rom_hau_pan_mao_lit_bam_cze_bem_jav_tha_anl_tml_swa_fbf_tur_lat_mcd_azi_zul_vie_aeg_moo_tsn_dgb	-0.530919509864031	-1.26454250758003	0.209195225006919
44	sod_lit_fbf_grk_anl_sid_heb_fre_azi_tur_dyu_sun_ewe_lat_dut_bsq_por_mlt_ven_cnt_pol_krd_cic_cze_ses_mol_est_xho_bem_hun_mcd_chh_geo_svk_bos_hin_bul_wly_tig_arw_fin_igb_jav_glc_mao_jpn_knd_kor_swe_prs_moo_rom_mly_guj_amh_ind_mnd_spa_lda_eng_hau_slo_ctl_scr_ger_qcu_urd_alb_ukr_zul_aeg_ita_amr_ben_bat_afr_bam_rus_tsw_tag_tha_owc_tml_swa_swt_uzb_nor_pan_aze_tsn_vie_gam_yor_akn_dgb	0.399052690123029	0.94140059277487	0.348938552348069
45	anl_nor_ses_krd_aeg_amr_heb_eng_aze_tur_akn_tag_swt_grk_dut_bsq_prs_amh_ven_mnd_arw_mol_igb_mcd_tsn_bos_fin_swa_dgb_hun_ben_mlt_geo_afr_ukr_ger_lit_sod_tig_ita_est_dyu_bat_glc_sun_jpn_knd_kor_fre_hin_ewe_guj_mly_ctl_hau_ind_cnt_rus_cic_svk_sid_slo_pol_pan_bul_qcu_lat_urd_scr_fbf_gam_rom_chh_cze_jav_spa_bam_por_zul_mao_tha_wly_tml_yor_moo_uzb_swe_alb_azi_xho_vie_owc_bem_lda_tsw	-0.637640674515463	-1.5289880373353	0.129661713978291
46	owc_lat_tsw_rom_aeg_sid_sod_afr_uzb_tur_lda_jav_zul_nor_ita_bsq_bul_hau_swt_cnt_mol_swe_fbf_alb_igb_rus_hun_akn_yor_est_mcd_mlt_geo_urd_fre_cze_bos_amh_chh_prs_fin_xho_sun_krd_ind_jpn_knd_kor_arw_guj_bem_pan_mly_spa_amr_tag_mnd_svk_ven_slo_tig_hin_ctl_lit_por_qcu_ger_dut_grk_swa_gam_ben_heb_scr_bat_glc_dyu_eng_ewe_mao_tha_anl_tml_tsn_moo_azi_ukr_pol_aze_bam_vie_wly_ses_dgb_cic	-0.35757584405414	-0.846101332726625	0.399668030549376
47	chh_ben_igb_mol_sid_hau_heb_prs_tur_uzb_ewe_tag_tsn_pan_afr_bsq_svk_gam_fbf_cnt_guj_krd_ven_pol_swa_nor_est_ses_zul_fin_glc_tig_geo_lat_ger_urd_bul_aeg_mlt_bos_hun_bam_mao_rom_bat_jpn_tml_kor_slo_dut_yor_ukr_jav_scr_sod_ind_mnd_mcd_lda_hin_owc_spa_por_ctl_cze_qcu_rus_fre_alb_tsw_anl_eng_amh_ita_mly_lit_dgb_grk_bem_sun_tha_amr_knd_swt_xho_azi_swe_arw_aze_dyu_vie_wly_akn_cic_moo	-0.244065456562801	-0.576702922561568	0.565533443148132
48	tig_hin_tsw_pan_hau_heb_gam_ctl_aze_tur_moo_ind_fbf_guj_rom_bsq_pol_wly_ewe_mnd_dut_spa_ven_eng_swt_bul_fin_tsn_swa_est_ita_sod_geo_cze_ger_afr_swe_aeg_mlt_lit_hun_dyu_jav_lat_sun_jpn_knd_kor_mcd_glc_bem_prs_mao_grk_chh_bat_cnt_svk_lda_ben_amh_mol_slo_arw_nor_qcu_rus_urd_ukr_akn_anl_scr_amr_alb_mly_fre_yor_bos_zul_tag_tha_owc_tml_dgb_xho_azi_krd_por_uzb_bam_vie_sid_igb_ses_cic	-0.0444198969659978	-0.104702043938876	0.916837721377082
49	tig_ctl_tsn_por_hau_wly_sod_nor_aze_azi_bem_jav_dgb_swe_rus_bsq_rom_owc_yor_mnd_svk_eng_xho_ger_bam_ukr_est_cic_akn_hun_cze_aeg_geo_fre_scr_afr_spa_chh_sid_krd_fin_swa_bat_ben_mly_jpn_tml_kor_guj_ita_ven_glc_tag_hin_heb_sun_cnt_bos_lda_slo_amh_lat_mol_urd_dut_qcu_pan_pol_prs_igb_amr_alb_anl_arw_mao_lit_ses_grk_tsw_ind_tha_gam_knd_zul_dyu_tur_mcd_bul_uzb_fbf_vie_mlt_swt_ewe_moo	-0.118712395699806	-0.280554066369176	0.779675610896471
50	heb_eng_cic_prs_sid_owc_mlt_ger_tur_azi_ses_ind_tsw_ben_bos_bsq_nor_amr_akn_mnd_lat_lit_dyu_ctl_ven_swe_hun_fbf_tsn_fin_alb_wly_geo_slo_por_cze_rom_hau_anl_krd_est_bem_bat_ita_tag_jpn_knd_kor_scr_afr_dgb_svk_mao_mol_chh_sun_cnt_guj_zul_mcd_amh_pol_bul_urd_ukr_qcu_arw_dut_glc_swa_gam_fre_sod_rus_jav_pan_swt_hin_xho_mly_tha_tig_tml_bam_ewe_uzb_grk_spa_aze_igb_vie_aeg_moo_yor_lda	-1.17392186036726	-2.90171412125339	0.00463292592753851
51	mlt_ben_dyu_svk_amr_amh_sid_slo_aze_azi_igb_mao_swa_cze_grk_bsq_bul_tig_swt_mnd_pol_dut_akn_glc_ven_prs_fin_fbf_ses_est_por_chh_geo_fre_mol_alb_rus_heb_wly_urd_hun_bam_bat_afr_jav_jpn_knd_kor_ukr_eng_tsw_mcd_tag_hin_owc_sun_cnt_ita_lda_ger_gam_nor_lit_lat_ctl_qcu_krd_arw_rom_yor_hau_swe_anl_pan_ind_spa_xho_scr_tsn_mly_tha_sod_tml_cic_dgb_uzb_bos_guj_tur_ewe_vie_aeg_zul_bem_moo	-0.433984690545993	-1.03331905965537	0.304134242677125
52	aeg_urd_tsw_slo_tig_mlt_chh_cze_aze_tur_yor_mao_cic_por_guj_bsq_swe_gam_igb_cnt_prs_ita_ven_mcd_xho_lit_fin_fbf_tsn_hun_scr_sod_geo_bul_fre_alb_ukr_amh_anl_ben_est_ewe_sun_ger_bat_jpn_tml_kor_lat_pan_dyu_rom_mly_spa_wly_ind_mnd_glc_dgb_pol_hau_ctl_hin_bos_arw_qcu_nor_krd_afr_lda_heb_svk_sid_grk_tag_dut_akn_mol_bam_jav_tha_owc_knd_swa_bem_azi_eng_rus_uzb_moo_vie_amr_zul_ses_swt	0.0208190433530882	0.0490563374411933	0.960979600354739
53	chh_fre_dgb_arw_anl_gam_sod_alb_tur_aze_igb_bat_swt_ger_dut_bsq_rom_amh_xho_mnd_rus_ben_tsn_prs_ewe_glc_est_zul_swa_fin_nor_aeg_geo_spa_bos_eng_swe_mlt_owc_cze_hun_lda_jav_lit_sun_jpn_knd_kor_ctl_mcd_fbf_ita_tag_lat_hau_ind_cnt_por_yor_bul_wly_pan_pol_mol_afr_qcu_grk_guj_slo_dyu_tig_svk_sid_urd_mao_ukr_moo_hin_bem_mly_tha_heb_tml_cic_ses_azi_scr_krd_uzb_akn_vie_amr_bam_ven_tsw	-0.323696210633745	-0.767788300631016	0.444558034499207
54	amh_mol_bam_por_chh_gam_mlt_swe_uzb_aze_akn_sun_igb_ita_nor_bsq_mcd_wly_ewe_cnt_svk_grk_swt_rom_lda_krd_hun_dgb_tsn_fin_lat_heb_geo_fre_glc_alb_ben_amr_owc_afr_est_zul_mao_pan_ind_jpn_tml_kor_rus_ukr_bem_scr_mly_dut_sid_tag_mnd_spa_moo_arw_hau_bos_ctl_cze_lit_qcu_guj_slo_eng_cic_tig_ger_aeg_hin_jav_urd_tsw_prs_ven_bat_tha_sod_knd_swa_dyu_tur_bul_pol_azi_ses_vie_anl_fbf_yor_xho	-0.430477688592856	-1.02300686445388	0.308958315805318
55	anl_krd_bam_ben_amh_gam_mlt_bul_uzb_aze_dyu_tag_igb_por_lat_bsq_hin_chh_yor_mnd_bos_fre_moo_pol_lda_cze_fin_fbf_swt_hun_slo_sod_geo_rom_prs_rus_spa_tig_sid_scr_est_cic_mao_glc_ind_jpn_tml_kor_mcd_alb_dgb_ita_jav_dut_heb_mly_cnt_swe_ven_nor_aeg_svk_eng_mol_ctl_qcu_guj_urd_afr_zul_amr_ger_wly_arw_bat_pan_tsw_lit_ewe_sun_tha_owc_knd_ses_swa_azi_ukr_grk_tur_tsn_vie_hau_bem_xho_akn	0.0517046922156442	0.121861305902386	0.903271791925794
56	aeg_hin_ewe_slo_heb_amh_owc_pan_azi_uzb_akn_mly_dgb_ben_arw_bsq_swe_anl_bem_cnt_spa_prs_igb_afr_zul_eng_fin_xho_bam_hun_rus_sod_geo_nor_mcd_alb_fre_wly_chh_guj_est_swa_ind_svk_jav_jpn_tml_kor_cze_glc_tsw_mol_sun_ger_tig_mao_mnd_por_ven_urd_mlt_krd_lit_pol_ukr_qcu_dut_rom_bul_swt_hau_ita_amr_lat_tag_bos_cic_scr_fbf_bat_tha_sid_knd_lda_yor_tur_grk_ctl_aze_dyu_vie_gam_moo_ses_tsn	0.406509552503687	0.957459385816545	0.340817864503784
57	anl_alb_bem_ctl_tig_mlt_hau_ben_azi_uzb_bam_ind_fbf_bos_scr_bsq_svk_sod_dgb_cnt_bul_guj_ven_por_xho_pol_fin_tsn_ewe_hun_krd_gam_geo_ukr_arw_grk_pan_sid_chh_prs_est_yor_sun_afr_tag_jpn_knd_kor_spa_fre_dyu_cze_mly_dut_amh_jav_mnd_mcd_swa_ger_amr_ita_hin_swe_urd_qcu_nor_eng_glc_tsw_owc_mol_wly_rom_bat_lit_lda_rus_zul_mao_tha_aeg_tml_cic_igb_tur_lat_slo_aze_ses_vie_heb_moo_swt_akn	-0.501138649026638	-1.19219298397143	0.236218780343583
58	tig_rus_igb_ben_mlt_chh_amr_ita_aze_tur_lda_mly_tsn_pan_ukr_bsq_cze_sod_ewe_mnd_ctl_pol_tsw_prs_xho_nor_est_swt_akn_fin_glc_gam_geo_eng_scr_rom_ger_amh_hau_por_hun_swa_mao_lat_jav_jpn_knd_kor_krd_dut_zul_lit_tag_arw_owc_sun_cnt_grk_dgb_svk_aeg_fre_slo_mcd_guj_qcu_swe_afr_urd_dyu_wly_bul_anl_mol_ind_alb_bam_hin_bem_bat_tha_sid_tml_cic_ses_uzb_spa_bos_azi_moo_vie_heb_yor_fbf_ven	0.236661738782261	0.556902409382941	0.578931869872329
59	amr_guj_moo_cze_wly_hau_sid_slo_aze_tur_xho_tag_lda_rus_dut_bsq_prs_chh_yor_mnd_krd_mol_ven_fre_bam_ukr_hun_ewe_swt_fin_scr_heb_geo_nor_bos_mcd_pan_sod_tig_grk_est_fbf_mly_eng_sun_jpn_knd_kor_arw_lat_dgb_afr_jav_ger_amh_ind_cnt_bul_igb_pol_gam_swe_svk_rom_ctl_qcu_lit_ita_alb_tsn_anl_spa_mlt_urd_mao_ben_akn_glc_swa_bat_tha_owc_tml_cic_bem_azi_hin_por_uzb_ses_vie_aeg_dyu_zul_tsw	-0.452396369343996	-1.07622329949352	0.28461139501716
60	tig_bul_cic_ger_gam_amh_chh_scr_azi_uzb_ses_bat_fbf_pan_mcd_bsq_ctl_amr_igb_mnd_lat_prs_yor_por_tsw_urd_hun_xho_swa_est_krd_heb_geo_rom_nor_arw_mol_mlt_owc_ben_fin_akn_sun_dut_ind_jpn_tml_kor_guj_rus_bam_alb_mao_lit_anl_tag_cnt_slo_moo_bos_sid_svk_ukr_glc_hin_qcu_afr_spa_eng_bem_hau_swe_wly_cze_mly_pol_ven_fre_dyu_jav_tha_sod_knd_ewe_tsn_aze_grk_ita_tur_zul_vie_aeg_lda_swt_dgb	-0.223960980151968	-0.529154694568639	0.597958924274739
61	amh_rus_igb_nor_aeg_tig_mlt_swe_azi_aze_dyu_mly_tsw_mol_pan_bsq_bos_hau_swa_mnd_slo_rom_moo_arw_zul_eng_fin_ven_tsn_est_guj_anl_geo_por_prs_ukr_alb_heb_owc_scr_hun_ses_ind_urd_jav_jpn_knd_kor_ben_krd_bem_dut_sun_mcd_sod_mao_cnt_lat_ewe_lit_gam_fre_ger_ctl_ita_qcu_cze_bul_glc_cic_wly_afr_amr_grk_bat_spa_lda_svk_dgb_tag_tha_chh_tml_swt_yor_uzb_pol_hin_tur_xho_vie_sid_fbf_bam_akn	-0.151318738840423	-0.356843275556584	0.722017532311824
62	sid_lat_dyu_bos_gam_amh_sod_grk_tur_azi_fbf_mao_dgb_glc_hin_bsq_krd_chh_igb_cnt_bul_scr_xho_ger_moo_mol_est_zul_ewe_fin_afr_hau_geo_ben_ctl_spa_guj_aeg_anl_arw_hun_swa_mly_rus_bat_jpn_tml_kor_ukr_cze_swt_prs_sun_svk_mlt_jav_mnd_pan_ven_pol_wly_mcd_eng_alb_ita_qcu_dut_fre_rom_tsw_amr_urd_owc_nor_ind_lit_tsn_slo_lda_tag_tha_heb_knd_bem_ses_uzb_por_swe_aze_bam_vie_tig_akn_yor_cic	-0.973802420484728	-2.36835416927654	0.0199370432470416
63	owc_afr_dgb_swe_mlt_gam_wly_scr_aze_azi_xho_mao_swt_spa_ger_bsq_pol_anl_ses_cnt_krd_prs_bem_grk_bam_lit_fin_ven_zul_est_ita_amr_geo_cze_bos_ctl_urd_sid_heb_hin_hun_fbf_sun_lat_tag_jpn_tml_kor_bul_eng_lda_dut_bat_glc_tig_ind_mnd_mol_swa_mcd_amh_slo_pan_guj_alb_qcu_nor_ben_rus_tsw_aeg_fre_hau_ukr_jav_svk_dyu_por_ewe_mly_tha_sod_knd_yor_moo_uzb_rom_arw_tur_akn_vie_chh_cic_tsn_igb	-0.0928139302053209	-0.218697773011631	0.827364702336515
64	sid_pol_moo_lit_amr_heb_hau_spa_azi_uzb_bem_mao_ven_afr_pan_bsq_slo_anl_fbf_mnd_glc_rus_akn_fre_yor_guj_est_swa_ses_hun_mol_chh_geo_prs_grk_ukr_ctl_sod_owc_ben_fin_swt_mly_por_sun_jpn_knd_kor_bos_mcd_zul_eng_jav_ger_wly_tag_cnt_alb_xho_rom_aeg_krd_lat_scr_nor_qcu_bul_swe_hin_tsn_mlt_urd_tig_svk_bat_dut_igb_arw_ewe_ind_tha_amh_tml_lda_bam_tur_ita_cze_aze_dgb_vie_gam_cic_tsw_dyu	0.158971429009407	0.37412143414076	0.709165595868968
65	mlt_ukr_moo_slo_anl_hau_heb_mol_aze_azi_bam_jav_cic_rom_por_bsq_scr_owc_zul_cnt_lit_rus_igb_svk_akn_ben_fin_tsw_ses_hun_glc_wly_geo_urd_cze_dut_pol_sod_sid_bul_est_ven_bat_swe_tag_jpn_knd_kor_ger_lat_dyu_guj_sun_nor_amh_mly_mnd_eng_swa_afr_tig_grk_spa_mcd_ctl_qcu_arw_pan_hin_fbf_chh_ita_gam_alb_mao_krd_tsn_fre_lda_ind_tha_amr_tml_dgb_xho_tur_prs_bos_uzb_ewe_vie_aeg_yor_swt_bem	-0.510149001121664	-1.21244190555079	0.228414329593382
66	hau_lit_ven_pol_mlt_wly_heb_mcd_azi_uzb_moo_mao_swt_guj_arw_bsq_cze_gam_bem_mnd_ctl_ben_bam_lat_tsn_ger_fin_yor_fbf_est_hin_aeg_geo_nor_alb_dut_svk_sod_amr_rom_hun_dyu_mly_mol_jav_jpn_knd_kor_glc_pan_ewe_afr_ind_bul_amh_tag_cnt_grk_swa_ita_chh_urd_scr_por_ukr_qcu_eng_spa_rus_lda_tig_swe_owc_fre_sun_krd_ses_bos_akn_bat_tha_anl_tml_cic_igb_aze_slo_prs_tur_dgb_vie_sid_xho_tsw_zul	-0.619178889671378	-1.48009583293707	0.142227424384
67	chh_lat_swa_eng_gam_sid_amr_nor_aze_uzb_dgb_sun_xho_scr_afr_bsq_grk_tig_lda_mnd_bos_glc_ven_dut_zul_lit_fin_tsn_yor_hun_krd_hau_geo_por_rus_ben_mol_wly_mlt_mcd_est_cic_jav_pan_bat_jpn_knd_kor_rom_guj_akn_slo_mly_ukr_heb_tag_cnt_alb_tsw_svk_amh_bul_prs_cze_hin_qcu_urd_fre_swe_moo_anl_ger_owc_spa_ind_ctl_dyu_pol_ses_mao_tha_aeg_tml_fbf_bam_tur_ita_arw_azi_igb_vie_sod_ewe_bem_swt	-0.144946920796183	-0.342022937998112	0.733105328982645
68	heb_afr_dyu_bul_amh_anl_owc_pan_aze_azi_ses_mly_dgb_scr_ita_bsq_mol_hau_igb_cnt_ukr_eng_ven_nor_bam_ctl_est_swt_zul_fin_arw_gam_geo_guj_mcd_prs_rom_sod_amr_hin_hun_bem_tag_urd_mao_jpn_tml_kor_cze_slo_fbf_svk_jav_krd_tig_sun_mnd_alb_lda_grk_aeg_por_swe_fre_dut_qcu_spa_ger_lit_cic_sid_rus_chh_pol_bat_lat_akn_glc_tsn_ind_tha_wly_knd_xho_swa_uzb_ben_bos_tur_ewe_vie_mlt_moo_yor_tsw	-0.617817658104198	-1.47725124843907	0.142986794767472
69	wly_spa_moo_swe_anl_gam_owc_scr_aze_tur_fbf_mao_bem_prs_krd_bsq_ben_chh_tsw_cnt_slo_bos_cic_pol_xho_eng_hun_akn_dgb_fin_afr_amh_geo_hin_cze_guj_arw_sid_mlt_mol_est_bam_jav_rom_tag_jpn_knd_kor_urd_mcd_lda_grk_ind_ita_aeg_bat_mnd_nor_tsn_ukr_amr_bul_rus_dut_lat_qcu_lit_glc_ctl_ses_sod_ger_tig_alb_sun_pan_ewe_fre_yor_mly_tha_heb_tml_zul_ven_azi_por_svk_uzb_igb_vie_hau_swa_swt_dyu	0.577471723954865	1.36487034237624	0.175586853357783
70	sod_alb_moo_ben_owc_amh_gam_urd_uzb_aze_akn_bat_bem_fre_prs_bsq_ctl_sid_ewe_cnt_svk_scr_lda_ger_ven_ita_hun_tsw_dgb_fin_slo_hau_geo_ukr_spa_pol_guj_wly_aeg_mcd_est_ses_jav_krd_ind_jpn_knd_kor_dut_cze_dyu_swe_tag_eng_anl_sun_mnd_grk_xho_arw_amr_nor_por_mol_glc_qcu_lat_bul_rom_tsn_tig_bos_chh_pan_mly_hin_swt_rus_yor_mao_tha_heb_tml_bam_fbf_azi_afr_lit_tur_cic_vie_mlt_zul_swa_igb	0.0126976760712493	0.0298950545682862	0.976214811613365
71	anl_svk_xho_arw_owc_wly_chh_afr_aze_azi_bam_sun_akn_ger_eng_bsq_bos_amr_moo_cnt_por_nor_tsw_bul_ven_grk_fin_ewe_ses_est_ben_mlt_geo_alb_swe_pan_scr_sod_tig_spa_hun_lda_bat_mcd_ind_jpn_tml_kor_fre_lat_dgb_krd_jav_rom_aeg_mao_mnd_ctl_zul_dut_amh_hin_ita_rus_pol_qcu_urd_slo_mol_swt_heb_guj_gam_ukr_mly_lit_bem_glc_swa_tag_tha_sid_knd_cic_tsn_tur_cze_prs_uzb_yor_vie_hau_fbf_igb_dyu	-0.354414420544139	-0.838726322648052	0.403773551800309
72	owc_lit_tsw_pan_amh_anl_mlt_dut_azi_tur_yor_tag_ses_slo_hin_bsq_ukr_hau_bem_cnt_rus_afr_zul_swe_fbf_glc_est_xho_lda_fin_ctl_sod_geo_ger_urd_scr_por_sid_chh_mcd_hun_ewe_mao_arw_ind_jpn_knd_kor_bos_fre_bam_mol_mly_pol_aeg_bat_mnd_lat_cic_ita_wly_krd_eng_nor_spa_qcu_cze_alb_rom_dyu_tig_ben_amr_guj_jav_bul_tsn_svk_moo_sun_tha_gam_tml_swt_dgb_uzb_grk_prs_aze_akn_vie_heb_swa_igb_ven	-0.294091145892899	-0.695841098842387	0.488263627571392
73	tig_pan_igb_mol_sod_anl_aeg_eng_tur_azi_bam_sun_fbf_rus_cze_bsq_glc_sid_ven_mnd_swe_fre_dyu_guj_tsn_mcd_hun_moo_swa_fin_alb_amr_geo_bul_prs_nor_krd_wly_hau_urd_est_tsw_tag_ger_bat_jpn_tml_kor_bos_ita_bem_por_mly_dut_chh_mao_cnt_svk_swt_spa_heb_scr_lit_ukr_pol_qcu_rom_slo_ben_lda_owc_grk_mlt_lat_jav_arw_ses_hin_ewe_ind_tha_amh_knd_cic_akn_aze_afr_ctl_uzb_xho_vie_gam_zul_yor_dgb	-0.431670227781265	-1.02424537887959	0.308376234173662
74	sod_hin_xho_mcd_gam_amr_hau_lat_azi_tur_zul_sun_ven_ger_svk_bsq_krd_chh_tsw_mnd_slo_por_yor_rus_moo_lit_est_dgb_swt_hun_bos_heb_geo_ita_rom_dut_alb_amh_tig_fre_fin_ses_mly_mol_ind_jpn_tml_kor_cze_pol_igb_ukr_jav_scr_sid_tag_cnt_ctl_lda_arw_owc_pan_swe_grk_urd_qcu_guj_eng_spa_tsn_anl_bul_mlt_afr_mao_prs_bam_nor_dyu_bat_tha_aeg_knd_swa_bem_aze_glc_ben_uzb_cic_vie_wly_fbf_akn_ewe	-0.445863779168076	-1.05769525566483	0.292934035317022
75	owc_pan_cic_hin_amh_sid_gam_slo_azi_aze_swa_jav_bem_por_prs_bsq_pol_tig_moo_cnt_ita_bos_tsn_guj_ewe_mcd_hun_dyu_ses_fin_arw_amr_geo_eng_ben_swe_spa_anl_heb_alb_est_fbf_tag_lat_bat_jpn_tml_kor_dut_cze_bam_nor_mly_ukr_aeg_mao_mnd_urd_yor_mol_mlt_rus_krd_ger_scr_qcu_bul_fre_grk_igb_hau_svk_chh_rom_sun_ctl_dgb_lit_ven_ind_tha_sod_knd_swt_zul_tur_glc_afr_uzb_lda_vie_wly_xho_akn_tsw	-0.165996891066271	-0.39183483951981	0.696076693150565
76	sid_eng_akn_cze_amr_gam_owc_afr_azi_uzb_dgb_ind_ewe_mol_grk_bsq_krd_sod_bam_mnd_slo_bos_zul_ukr_swt_prs_fin_xho_tsw_hun_ben_anl_geo_por_arw_lat_rom_wly_hau_swe_est_fbf_sun_ctl_mao_jpn_knd_kor_rus_dut_yor_nor_mly_pol_heb_jav_cnt_fre_ven_scr_chh_svk_hin_glc_ita_qcu_ger_alb_mcd_lda_mlt_spa_tig_pan_tag_urd_igb_guj_cic_bat_tha_amh_tml_tsn_bem_aze_lit_bul_tur_ses_vie_aeg_dyu_swa_moo	0.12329604314825	0.290404165267594	0.772153633961695
77	heb_nor_lda_lat_hau_sid_sod_ita_tur_azi_bam_mao_tsw_prs_slo_bsq_fre_wly_zul_cnt_ctl_dut_xho_urd_moo_spa_fin_cic_fbf_hun_glc_owc_geo_scr_mol_bul_alb_mlt_tig_krd_est_dyu_bat_lit_mly_jpn_tml_kor_rom_ukr_bem_por_tag_eng_chh_ind_mnd_grk_ses_hin_aeg_swe_bos_pol_cze_qcu_ger_afr_rus_tsn_gam_svk_anl_guj_sun_mcd_dgb_arw_akn_jav_tha_amh_knd_ven_swa_uzb_ben_pan_aze_swt_vie_amr_ewe_yor_igb	0.12833457568508	0.30216255785887	0.763202864172295
78	amh_rom_xho_lat_gam_chh_aeg_urd_azi_uzb_swa_ind_ses_ctl_fre_bsq_arw_owc_dyu_cnt_bos_afr_tsn_scr_igb_por_est_ewe_swt_fin_guj_hau_geo_prs_cze_svk_dut_amr_sid_ger_hun_tsw_mly_alb_jav_jpn_tml_kor_nor_spa_yor_ukr_tag_grk_heb_sun_mnd_mcd_bam_pan_mlt_slo_rus_krd_eng_qcu_ben_hin_mol_dgb_tig_lit_wly_swe_mao_ita_cic_pol_moo_bat_tha_anl_knd_bem_fbf_tur_bul_glc_aze_ven_vie_sod_akn_zul_lda	0.0550511090937785	0.129648269556926	0.897124709617503
79	amh_rom_xho_glc_gam_chh_heb_lat_azi_uzb_tsw_ind_igb_swe_cze_bsq_dut_owc_bem_mnd_svk_arw_ewe_scr_moo_rus_fin_tsn_zul_est_fre_aeg_geo_ben_grk_bul_slo_tig_anl_mcd_hun_swt_sun_afr_tag_jpn_tml_kor_ctl_hin_ven_bos_bat_krd_hau_mly_cnt_urd_ses_pol_sod_prs_ita_lit_alb_qcu_nor_por_ger_lda_sid_guj_amr_mol_jav_eng_fbf_spa_yor_mao_tha_wly_knd_dyu_swa_aze_ukr_pan_tur_akn_vie_mlt_cic_bam_dgb	-0.509744861618409	-1.21288211866624	0.228246757570942
80	chh_mcd_akn_glc_hau_sid_amh_dut_tur_azi_cic_mao_yor_nor_urd_bsq_pan_mlt_bem_mnd_ita_swe_lda_lat_dyu_slo_fin_moo_igb_hun_ger_gam_geo_guj_bul_alb_bos_wly_tig_eng_est_ewe_bat_prs_jav_jpn_knd_kor_por_spa_ven_lit_tag_svk_heb_ind_cnt_hin_tsn_ukr_sod_cze_krd_grk_ben_qcu_fre_scr_afr_dgb_amr_ctl_owc_pol_mly_rus_tsw_mol_swa_sun_tha_anl_tml_ses_xho_uzb_rom_arw_aze_fbf_vie_aeg_zul_swt_bam	0.288320817059009	0.679354076708278	0.498600903622232
81	gam_nor_yor_ita_chh_sid_heb_pan_azi_uzb_tsn_bat_dgb_ben_bos_bsq_afr_mlt_akn_mnd_dut_ger_cic_krd_lda_pol_est_zul_ses_hun_lit_amh_geo_arw_swe_guj_cze_tig_wly_svk_fin_bem_ind_urd_mao_jpn_tml_kor_prs_lat_ewe_bul_sun_rus_owc_tag_cnt_ukr_igb_ctl_hau_spa_eng_por_grk_qcu_fre_hin_slo_fbf_anl_mol_amr_rom_mly_mcd_swt_scr_swa_jav_tha_sod_knd_tsw_ven_aze_glc_alb_tur_xho_vie_aeg_moo_dyu_bam	-0.239378635800675	-0.565690107366622	0.57296680680359
82	anl_rom_zul_pan_hau_gam_amh_ita_azi_uzb_ses_ind_dyu_lit_slo_bsq_guj_sid_bam_cnt_grk_swe_igb_scr_dgb_cze_fin_bem_swa_est_bul_aeg_geo_arw_ukr_spa_svk_amr_sod_afr_hun_yor_sun_mcd_jav_jpn_knd_kor_rus_prs_xho_dut_bat_urd_tig_tag_mnd_hin_cic_mol_heb_fre_eng_alb_ben_qcu_lat_pol_nor_fbf_owc_krd_wly_ctl_mao_bos_tsn_por_ewe_mly_tha_mlt_tml_akn_lda_aze_ger_glc_tur_tsw_vie_chh_moo_swt_ven	-0.254046228120132	-0.60026171996195	0.549791758091593
83	sod_glc_dyu_guj_hau_gam_amh_pol_tur_aze_ven_jav_igb_cze_mol_bsq_ukr_mlt_fbf_cnt_spa_scr_cic_svk_lda_slo_fin_bam_moo_est_fre_chh_geo_ctl_lit_dut_lat_owc_wly_por_hun_yor_ind_rus_bat_jpn_tml_kor_krd_pan_swt_bul_tag_hin_sid_sun_mnd_bos_swa_arw_tig_alb_ger_swe_nor_qcu_ben_grk_prs_tsn_amr_eng_anl_rom_mao_afr_akn_mcd_ewe_mly_tha_aeg_knd_dgb_zul_uzb_urd_ita_azi_tsw_vie_heb_ses_xho_bem	0.000709654020165589	0.00167128121592197	0.998670090913319
84	aeg_mcd_dgb_guj_gam_anl_amr_glc_aze_tur_yor_jav_akn_afr_fre_bsq_lit_mlt_bem_mnd_alb_ukr_tsw_mol_fbf_nor_est_ses_swt_hun_urd_sod_geo_pol_arw_rus_bul_hau_amh_krd_fin_dyu_bat_ctl_mao_jpn_knd_kor_svk_dut_moo_ita_ind_grk_tig_mly_cnt_bos_ewe_cze_heb_eng_slo_scr_pan_qcu_rom_lat_ger_bam_sid_prs_chh_swe_tag_por_lda_spa_tsn_sun_tha_wly_tml_igb_xho_uzb_hin_ben_azi_zul_vie_owc_swa_ven_cic	-0.497294399233289	-1.18192252352821	0.240249748054802
85	mlt_svk_tsw_ukr_sid_sod_aeg_fre_azi_tur_swt_mao_ewe_spa_ctl_bsq_guj_amh_bam_cnt_bos_por_akn_prs_tsn_swe_est_bem_swa_fin_slo_chh_geo_nor_urd_mol_rom_amr_anl_rus_hun_ven_bat_bul_jav_jpn_tml_kor_cze_lit_ses_krd_tag_mcd_gam_ind_mnd_eng_zul_pan_wly_glc_ben_ita_arw_qcu_lat_hin_afr_moo_hau_scr_tig_pol_sun_alb_xho_ger_igb_mly_tha_heb_knd_cic_dgb_aze_grk_dut_uzb_dyu_vie_owc_fbf_lda_yor	-1.11483153269611	-2.73380590849562	0.00749524698141568
86	hau_rus_xho_ger_wly_owc_anl_lat_aze_azi_fbf_mao_swa_mol_bos_bsq_ita_mlt_ses_cnt_afr_ukr_ven_ben_tsn_cze_fin_cic_dyu_hun_prs_amr_geo_guj_pan_grk_hin_aeg_tig_krd_est_bam_mly_swe_tag_jpn_tml_kor_scr_nor_zul_spa_bat_dut_gam_sun_mnd_pol_lda_svk_heb_fre_alb_eng_arw_qcu_ctl_urd_bul_igb_chh_lit_sod_mcd_jav_por_swt_glc_yor_ind_tha_amh_knd_tsw_akn_tur_slo_rom_uzb_ewe_vie_sid_dgb_bem_moo	-0.850005042925833	-2.05460900566822	0.0427222170870206
87	amr_hin_yor_mcd_owc_anl_hau_afr_aze_uzb_ses_tag_dgb_nor_swe_bsq_cze_chh_xho_cnt_rom_fre_moo_pol_igb_slo_est_swa_dyu_hun_spa_amh_geo_lat_prs_scr_bul_tig_aeg_krd_fin_cic_mao_arw_mly_jpn_knd_kor_ukr_dut_akn_ger_sun_glc_sod_ind_mnd_pan_ewe_ctl_wly_ben_bos_urd_guj_qcu_alb_lit_rus_lda_gam_eng_heb_svk_bat_ita_ven_por_bam_jav_tha_sid_tml_swt_tsn_tur_grk_mol_azi_bem_vie_mlt_fbf_zul_tsw	-0.305811976100451	-0.723915158300223	0.470934906057142
88	gam_bos_tsw_bul_sod_chh_amh_alb_azi_tur_yor_bat_cic_guj_eng_bsq_grk_anl_swt_mnd_spa_ita_moo_glc_ses_rom_fin_lda_fbf_hun_svk_amr_geo_arw_slo_ger_krd_heb_mlt_afr_est_tsn_tag_lit_mly_jpn_knd_kor_ctl_ben_bam_cze_jav_dut_owc_ind_cnt_pan_bem_por_tig_prs_ukr_scr_nor_qcu_mol_rus_mcd_ewe_wly_pol_aeg_lat_sun_hin_akn_urd_swa_mao_tha_sid_tml_ven_igb_aze_swe_fre_uzb_dgb_vie_hau_xho_dyu_zul	-0.322328533777143	-0.76376099626256	0.446943012256158
89	mlt_cze_fbf_swe_chh_tig_anl_eng_azi_uzb_xho_mly_yor_dut_nor_bsq_grk_aeg_bam_mnd_glc_guj_moo_bul_dyu_ita_fin_swt_ewe_est_hin_amh_geo_mol_pol_ben_pan_sid_amr_lit_hun_tsn_mao_afr_tag_jpn_knd_kor_rus_prs_igb_scr_ind_arw_owc_jav_cnt_urd_akn_svk_wly_alb_bos_spa_por_qcu_ger_slo_lat_bem_hau_rom_gam_ukr_bat_fre_lda_ctl_dgb_sun_tha_sod_tml_swa_zul_tur_krd_mcd_aze_cic_vie_heb_ses_ven_tsw	-0.566386740485885	-1.34997351030473	0.180301048961305
90	sid_pan_ven_ctl_aeg_wly_chh_pol_uzb_aze_ses_sun_igb_ukr_scr_bsq_nor_amh_swa_mnd_alb_dut_bam_grk_xho_arw_est_fbf_ewe_hun_bos_sod_geo_slo_mcd_swe_rom_gam_hau_krd_fin_lda_mly_spa_bat_jpn_tml_kor_hin_urd_dgb_ita_jav_ger_heb_tag_cnt_guj_tsw_fre_anl_glc_lit_por_ben_qcu_cze_mol_lat_yor_tig_bul_amr_svk_ind_eng_dyu_afr_swt_mao_tha_owc_knd_akn_moo_tur_rus_prs_azi_zul_vie_mlt_tsn_cic_bem	0.572953170747718	1.353939369991	0.179036792938816
91	tig_grk_dgb_urd_owc_amh_anl_mol_aze_tur_dyu_bat_fbf_por_bos_bsq_prs_wly_ses_mnd_rom_spa_igb_cze_tsw_ctl_fin_swa_bem_est_slo_sod_geo_eng_ita_mcd_swe_sid_heb_afr_hun_zul_mao_pol_tag_jpn_tml_kor_lat_alb_swt_guj_sun_nor_gam_jav_cnt_ben_akn_arw_hau_dut_ger_ukr_svk_qcu_scr_pan_glc_ewe_amr_bul_chh_hin_ind_rus_tsn_fre_cic_mly_tha_aeg_knd_moo_bam_azi_krd_lit_uzb_xho_vie_mlt_lda_ven_yor	-0.476641999544419	-1.13286770518206	0.26018203382535
92	sid_ctl_dgb_ita_wly_sod_amr_lat_azi_uzb_yor_tag_ewe_pan_pol_bsq_mcd_heb_swt_cnt_hin_swe_lda_krd_tsw_ger_est_dyu_cic_fin_prs_chh_geo_ben_nor_scr_eng_mlt_aeg_dut_hun_ven_ind_rus_mly_jpn_tml_kor_bul_fre_moo_lit_sun_bos_owc_mao_mnd_grk_bam_por_gam_alb_ukr_glc_slo_qcu_mol_guj_cze_swa_tig_svk_anl_arw_jav_urd_igb_afr_akn_bat_tha_hau_knd_ses_zul_tur_spa_rom_aze_tsn_vie_amh_fbf_bem_xho	-0.3578496654793	-0.848426649512781	0.398378881736499
93	mlt_svk_moo_ctl_anl_hau_aeg_pol_uzb_aze_ven_mao_bem_pan_ukr_bsq_bul_heb_akn_cnt_bos_lit_bam_urd_tsw_cze_fin_swt_cic_hun_prs_tig_geo_nor_spa_rus_swe_owc_amh_scr_est_xho_ind_eng_mly_jpn_knd_kor_alb_rom_fbf_fre_jav_ben_wly_sun_mnd_hin_ewe_krd_chh_guj_glc_ita_grk_qcu_por_mcd_mol_dgb_amr_arw_sod_dut_bat_lat_tsn_afr_lda_tag_tha_sid_tml_swa_yor_azi_slo_ger_tur_zul_vie_gam_dyu_igb_ses	0.114651548992072	0.269729798258398	0.787965724378278
94	aeg_por_bem_svk_amr_hau_anl_bul_azi_aze_akn_jav_lda_glc_ctl_bsq_fre_sid_swt_cnt_ita_cze_igb_mcd_dgb_nor_est_ewe_fbf_fin_lit_mlt_geo_afr_pan_rom_scr_sod_amh_dut_hun_xho_mly_lat_bat_jpn_knd_kor_swe_krd_bam_hin_ind_grk_heb_mao_mnd_spa_dyu_ger_chh_ben_bos_urd_prs_qcu_eng_mol_ukr_tsn_gam_arw_tig_alb_tag_rus_moo_guj_yor_sun_tha_wly_tml_cic_ses_uzb_slo_pol_tur_tsw_vie_owc_ven_zul_swa	-0.438146920041662	-1.04137830048475	0.300399679660812
95	aeg_scr_ewe_cze_hau_owc_mlt_grk_aze_tur_yor_mao_cic_svk_ukr_bsq_rus_wly_tsn_mnd_urd_bos_fbf_ctl_swa_afr_est_moo_swt_fin_lat_anl_geo_ben_nor_ger_bul_chh_heb_fre_hun_ses_tag_por_bat_jpn_knd_kor_guj_ita_dyu_arw_jav_hin_amh_mly_cnt_mcd_akn_prs_tig_spa_krd_glc_eng_qcu_slo_pol_alb_igb_sod_swe_amr_rom_sun_pan_zul_lit_dgb_ind_tha_sid_tml_lda_bem_azi_mol_dut_uzb_ven_vie_gam_xho_bam_tsw	-0.444692944269307	-1.05663581714039	0.293414894064317
96	sid_prs_swa_bos_amh_sod_gam_alb_azi_aze_zul_ind_bem_krd_cze_bsq_lit_mlt_dgb_mnd_guj_mcd_ven_nor_lda_pol_fin_dyu_moo_hun_urd_aeg_geo_fre_grk_ukr_dut_tig_wly_ita_est_xho_jav_ger_mao_jpn_knd_kor_pan_swe_igb_mol_sun_bul_hau_bat_cnt_slo_tsn_ben_owc_eng_spa_afr_hin_qcu_ctl_rus_scr_ses_anl_svk_heb_rom_tag_por_yor_lat_swt_mly_tha_amr_tml_cic_fbf_tur_arw_glc_uzb_bam_vie_chh_ewe_tsw_akn	-0.22937282696889	-0.542020588797327	0.589100672662691
97	amh_nor_ewe_guj_sid_wly_sod_ger_tur_uzb_tsw_jav_lda_dut_arw_bsq_ita_mlt_ses_mnd_lit_bos_akn_mol_dyu_prs_fin_swa_dgb_hun_svk_chh_geo_por_slo_rus_ukr_owc_heb_rom_est_cic_ind_pol_sun_jpn_tml_kor_swe_ben_igb_krd_mao_eng_hau_bat_cnt_lat_fbf_cze_aeg_bul_urd_grk_alb_qcu_mcd_glc_spa_bam_tig_afr_amr_fre_mly_ctl_ven_hin_moo_tag_tha_anl_knd_tsn_yor_azi_pan_scr_aze_xho_vie_gam_swt_bem_zul	-0.143262880386262	-0.337876268680966	0.73621792589567
98	heb_ukr_yor_krd_tig_chh_amr_alb_uzb_azi_fbf_sun_ses_ben_ctl_bsq_dut_amh_zul_cnt_spa_urd_swa_pol_cic_ger_est_xho_dgb_fin_bos_aeg_geo_nor_por_grk_ita_gam_sid_glc_hun_akn_mly_hin_tag_jpn_knd_kor_cze_arw_dyu_fre_bat_swe_anl_ind_mnd_lat_ven_rus_sod_lit_eng_bul_slo_qcu_mol_guj_scr_swt_wly_mcd_hau_prs_mao_pan_igb_svk_bam_jav_tha_owc_tml_tsw_lda_tur_afr_rom_aze_moo_vie_mlt_bem_ewe_tsn	-0.167287895303936	-0.394751180768335	0.693930396882712
99	anl_dut_swt_alb_mlt_tig_wly_krd_aze_uzb_ven_bat_swa_hin_pan_bsq_eng_chh_ewe_mnd_prs_cze_lda_grk_fbf_nor_fin_bem_dyu_est_scr_gam_geo_slo_arw_lat_ben_amh_aeg_bos_hun_tsn_mao_swe_mly_jpn_tml_kor_mcd_bul_xho_ukr_jav_spa_owc_tag_cnt_mol_yor_lit_amr_glc_fre_ctl_guj_qcu_afr_svk_por_zul_sod_ita_hau_urd_sun_ger_dgb_rus_ses_ind_tha_heb_knd_cic_moo_tur_pol_rom_azi_bam_vie_sid_akn_tsw_igb	0.355204202858969	0.836605877965754	0.404958693853655
100	tig_spa_dgb_mcd_mlt_amr_anl_lat_uzb_aze_akn_mly_dyu_nor_krd_bsq_eng_gam_cic_mnd_rus_urd_tsw_bos_lda_pol_fin_ewe_moo_hun_lit_amh_geo_swe_bul_prs_cze_wly_sid_slo_est_fbf_tag_ctl_mao_jpn_knd_kor_afr_grk_tsn_glc_sun_ita_chh_bat_cnt_fre_bem_rom_sod_ukr_ben_ger_pan_qcu_arw_alb_por_yor_aeg_hin_hau_svk_ind_scr_zul_guj_ven_jav_tha_heb_tml_swa_ses_azi_mol_dut_tur_bam_vie_owc_xho_swt_igb	-0.255330304753599	-0.603408288173143	0.547705987907716
101	tig_bos_ven_ger_sid_aeg_owc_por_azi_aze_ewe_tag_dgb_guj_cze_bsq_ukr_amh_yor_mnd_glc_lat_bam_mol_swt_krd_hun_lda_igb_est_arw_hau_geo_ctl_ita_ben_pol_wly_chh_mcd_fin_zul_mly_fre_ind_jpn_tml_kor_hin_scr_bem_svk_jav_grk_anl_bat_cnt_spa_moo_swe_sod_rom_lit_prs_bul_qcu_urd_nor_rus_ses_gam_afr_mlt_eng_mao_slo_xho_pan_tsn_sun_tha_amr_knd_tsw_akn_tur_alb_dut_uzb_dyu_vie_heb_swa_cic_fbf	-0.327233276130646	-0.774487046803375	0.440607411985659
102	sid_bul_yor_swe_heb_amr_hau_guj_aze_tur_swa_jav_zul_cze_alb_bsq_rus_chh_akn_cnt_spa_fre_ven_bos_ses_lit_est_tsw_bem_hun_nor_tig_geo_svk_glc_lat_eng_amh_anl_por_fin_moo_ind_ita_bat_jpn_knd_kor_pol_pan_cic_ctl_mao_mcd_sod_tag_mnd_mol_dyu_ukr_owc_ben_rom_slo_grk_qcu_dut_hin_arw_ewe_gam_urd_aeg_scr_sun_afr_xho_krd_dgb_mly_tha_mlt_tml_bam_igb_azi_prs_ger_uzb_swt_vie_wly_fbf_lda_tsn	-0.105176698885357	-0.247771773867539	0.804857224063425
103	mlt_lit_ven_fre_gam_tig_sod_eng_azi_tur_igb_sun_fbf_ben_bos_bsq_pol_heb_cic_cnt_scr_alb_tsn_svk_dgb_por_hun_lda_moo_fin_swe_owc_geo_ger_bul_hin_mcd_anl_amh_nor_est_swa_tag_prs_ind_jpn_tml_kor_ukr_guj_bem_slo_jav_krd_sid_mao_mnd_afr_dyu_cze_chh_glc_spa_lat_arw_qcu_pan_urd_grk_ses_amr_rus_aeg_ctl_mly_ita_ewe_dut_yor_bat_tha_hau_knd_xho_swt_uzb_rom_mol_aze_zul_vie_wly_tsw_akn_bam	-0.192865710878108	-0.455090283136401	0.650104923407846
104	tig_ctl_ewe_ger_chh_hau_amr_pan_aze_uzb_moo_tag_bam_spa_lat_bsq_prs_owc_igb_mnd_cze_bos_cic_urd_akn_hin_fin_swt_xho_est_svk_aeg_geo_pol_swe_fre_rus_sod_sid_nor_hun_yor_sun_ben_bat_jpn_tml_kor_slo_afr_tsn_eng_ind_arw_heb_mao_cnt_ita_dgb_mol_amh_scr_rom_krd_alb_qcu_guj_glc_por_tsw_wly_ukr_anl_dut_mly_grk_swa_mcd_ses_jav_tha_mlt_knd_zul_lda_tur_bul_lit_azi_dyu_vie_gam_fbf_bem_ven	-0.0349187702869475	-0.0822366285887854	0.934635283266707
105	gam_lat_xho_svk_mlt_heb_amr_afr_aze_uzb_lda_sun_swa_hin_ben_bsq_bul_hau_dgb_mnd_pan_rus_fbf_scr_swt_bos_est_bam_tsn_hun_ctl_aeg_geo_ita_glc_grk_fre_sod_anl_cze_fin_ven_mao_eng_jav_jpn_tml_kor_mol_pol_ses_nor_bat_guj_chh_tag_cnt_krd_moo_ger_amh_swe_slo_por_arw_qcu_rom_ukr_urd_igb_owc_mcd_sid_spa_ind_dut_yor_alb_dyu_mly_tha_tig_knd_cic_akn_azi_lit_prs_tur_ewe_vie_wly_bem_zul_tsw	-1.36598618852205	-3.42566231774664	0.000914554671208371
106	aeg_arw_ven_pol_chh_sod_gam_mol_tur_uzb_swt_sun_akn_rom_dut_bsq_lit_hau_lda_mnd_nor_pan_xho_prs_dyu_ita_est_fbf_ewe_fin_cze_sid_geo_urd_swe_por_ctl_amh_wly_eng_hun_yor_bat_scr_jav_jpn_knd_kor_svk_alb_ses_guj_mao_afr_heb_ind_cnt_ger_tsw_rus_anl_bos_fre_lat_grk_qcu_bul_mcd_glc_dgb_amr_ukr_mlt_slo_mly_krd_swa_spa_igb_tag_tha_owc_tml_bem_moo_azi_ben_hin_aze_bam_vie_tig_tsn_zul_cic	0.563118157095008	1.33231057674678	0.186013663011766
107	amr_mol_ses_ctl_sod_wly_mlt_cze_uzb_azi_ewe_jav_lda_ger_nor_bsq_lat_sid_akn_cnt_alb_hin_tsw_bos_swa_rom_hun_zul_moo_fin_fre_gam_geo_bul_scr_lit_guj_hau_chh_mcd_est_dgb_tag_ben_mao_jpn_knd_kor_svk_arw_yor_prs_bat_pol_anl_ind_mnd_pan_bam_rus_owc_por_glc_krd_grk_qcu_ukr_ita_eng_igb_aeg_urd_amh_spa_sun_afr_tsn_slo_xho_mly_tha_heb_tml_cic_bem_aze_swe_dut_tur_dyu_vie_tig_swt_fbf_ven	-0.178654724667972	-0.421342331029406	0.674477356993109
108	wly_alb_dyu_prs_tig_hau_heb_pan_azi_uzb_ven_mly_swa_fre_scr_bsq_ita_mlt_yor_mnd_slo_ukr_moo_mol_xho_pol_hun_lda_cic_est_cze_gam_geo_rom_ben_bul_lat_sod_owc_spa_fin_dgb_bat_hin_jav_jpn_tml_kor_urd_dut_bem_por_sun_guj_amr_tag_cnt_krd_igb_nor_anl_bos_ger_lit_eng_qcu_glc_rus_svk_swt_aeg_swe_sid_ctl_ind_mcd_tsn_arw_ses_mao_tha_chh_knd_bam_akn_aze_afr_grk_tur_fbf_vie_amh_tsw_zul_ewe	0.7729088431011	1.83331851551945	0.0699541521386058
109	tig_urd_akn_ctl_chh_mlt_owc_swe_uzb_azi_swa_ind_swt_alb_glc_bsq_afr_sid_tsn_mnd_hin_rom_tsw_arw_zul_mcd_fin_ewe_igb_hun_ita_gam_geo_lit_krd_por_ukr_anl_wly_bul_est_cic_bat_ger_mly_jpn_knd_kor_dut_mol_bam_pan_tag_grk_hau_jav_cnt_scr_dyu_spa_amr_bos_rus_fre_eng_qcu_prs_slo_cze_lda_sod_svk_amh_lat_sun_nor_dgb_guj_ses_mao_tha_heb_tml_fbf_yor_tur_pol_ben_aze_moo_vie_aeg_xho_ven_bem	-0.13609463698284	-0.321226662769195	0.748759421115038
110	amh_mcd_akn_slo_tig_chh_aeg_pol_uzb_tur_swt_tag_tsw_bos_prs_bsq_urd_anl_dgb_cnt_glc_cze_igb_lit_xho_eng_est_moo_bem_hun_ctl_hau_geo_pan_krd_nor_dut_gam_heb_guj_fin_swa_mao_ukr_jav_jpn_knd_kor_grk_ben_lda_swe_bat_afr_amr_sun_mnd_spa_yor_hin_mlt_scr_ita_svk_rom_qcu_por_fre_rus_bam_sid_mol_wly_bul_ind_arw_ses_ger_tsn_mly_tha_sod_tml_dyu_ewe_azi_lat_alb_aze_ven_vie_owc_cic_zul_fbf	-0.269639758355685	-0.637255858344961	0.525523899896527
111	gam_por_swt_pan_tig_amh_chh_ger_aze_uzb_fbf_mao_cic_grk_krd_bsq_fre_owc_akn_cnt_dut_lat_bem_nor_moo_lit_fin_dyu_tsn_est_urd_anl_geo_mol_eng_spa_swe_wly_sid_hin_hun_xho_mly_ctl_sun_jpn_tml_kor_guj_bos_ewe_arw_jav_glc_aeg_bat_mnd_rus_yor_ukr_amr_scr_mcd_ben_svk_qcu_pol_afr_cze_ses_mlt_prs_heb_bul_tag_rom_lda_ita_tsw_ind_tha_sod_knd_swa_dgb_azi_slo_alb_tur_bam_vie_hau_ven_igb_zul	0.524085097636522	1.23687215531259	0.219248828507759
112	amr_krd_bem_hin_mlt_heb_owc_swe_azi_tur_yor_bat_tsw_pol_scr_bsq_rom_gam_tsn_cnt_ita_mcd_swt_guj_lda_lit_fin_bam_akn_hun_alb_amh_geo_pan_lat_slo_rus_wly_aeg_dut_est_cic_mly_bul_tag_jpn_knd_kor_por_ger_zul_spa_jav_afr_hau_mao_mnd_glc_ven_cze_sod_ukr_prs_bos_urd_qcu_mol_ctl_arw_dyu_anl_ben_chh_nor_ind_svk_xho_fre_ewe_sun_tha_sid_tml_dgb_igb_aze_grk_eng_uzb_moo_vie_tig_fbf_swa_ses	-0.0423221072745811	-0.0997942465291674	0.920722482595855
113	aeg_spa_akn_pol_sid_gam_amh_bul_azi_uzb_yor_mao_dgb_glc_afr_bsq_ger_anl_ses_cnt_svk_urd_ven_prs_fbf_cze_hun_tsw_bam_est_krd_mlt_geo_alb_por_ben_rus_wly_amr_slo_fin_zul_jav_mol_bat_jpn_tml_kor_guj_lat_swt_ctl_sun_swe_owc_mly_mnd_bos_cic_mcd_chh_ukr_lit_dut_eng_qcu_nor_hin_ita_bem_heb_scr_sod_rom_ind_fre_dyu_grk_xho_tag_tha_hau_knd_tsn_swa_aze_arw_pan_tur_lda_vie_tig_ewe_moo_igb	-0.935280024550767	-2.26758801042382	0.0256698107098453
114	amr_ger_dgb_mcd_anl_gam_sid_rom_azi_aze_swa_tag_swt_cze_ben_bsq_ukr_sod_ses_cnt_grk_por_cic_krd_lda_pan_fin_bem_fbf_est_scr_wly_geo_urd_bos_swe_hin_hau_tig_slo_hun_moo_sun_afr_jav_jpn_tml_kor_lit_nor_bam_fre_mao_ctl_aeg_mly_mnd_arw_xho_bul_heb_prs_rus_guj_alb_qcu_ita_lat_glc_ven_mlt_eng_chh_mol_ind_pol_yor_spa_tsn_bat_tha_amh_knd_zul_igb_tur_svk_dut_uzb_akn_vie_owc_dyu_ewe_tsw	0.658392049469265	1.55995652337748	0.12216679849525
115	aeg_svk_moo_arw_sod_sid_hau_lat_uzb_tur_dgb_jav_fbf_grk_prs_bsq_dut_owc_swt_cnt_lit_guj_igb_mol_ses_slo_est_lda_ewe_fin_hin_anl_geo_ger_krd_fre_glc_amh_heb_rus_hun_bem_bat_eng_sun_jpn_knd_kor_nor_bos_xho_bul_tag_pan_mlt_ind_mnd_ben_cic_rom_chh_cze_afr_alb_scr_qcu_por_pol_swe_tsw_tig_ita_wly_mcd_mly_ukr_dyu_ctl_tsn_mao_tha_gam_tml_akn_swa_aze_urd_spa_azi_yor_vie_amr_bam_zul_ven	-0.603836607264508	-1.44569197436575	0.151625142504827
116	sod_pan_fbf_afr_mlt_amr_gam_hin_uzb_aze_dgb_mao_ven_ger_spa_bsq_nor_heb_bem_cnt_ben_glc_cic_urd_tsw_mcd_hun_xho_akn_est_slo_sid_geo_ukr_ita_por_rus_anl_chh_swe_fin_dyu_mly_mol_jav_jpn_tml_kor_lit_ctl_igb_pol_ind_bos_aeg_sun_mnd_prs_ses_dut_tig_cze_grk_bul_lat_qcu_fre_guj_arw_bam_wly_alb_amh_eng_tag_rom_yor_scr_zul_bat_tha_hau_knd_swt_lda_azi_krd_svk_tur_moo_vie_owc_swa_tsn_ewe	0.428569276488878	1.01270299763083	0.313829565715333
117	tig_urd_dyu_pol_chh_owc_sid_nor_aze_uzb_bam_bat_fbf_ben_rus_bsq_ctl_heb_swa_mnd_spa_svk_ven_afr_akn_cze_est_ses_tsw_fin_grk_hau_geo_krd_hin_ukr_bul_anl_gam_bos_hun_bem_tag_mcd_ind_jpn_knd_kor_scr_swe_cic_ita_mly_ger_sod_jav_cnt_rom_igb_lit_amh_dut_glc_fre_eng_qcu_mol_prs_arw_xho_wly_por_aeg_guj_sun_slo_tsn_lat_dgb_mao_tha_mlt_tml_yor_lda_azi_alb_pan_tur_zul_vie_amr_swt_ewe_moo	-0.395773545681711	-0.938884204908673	0.35022228046182
118	aeg_glc_moo_hin_hau_tig_owc_spa_tur_aze_ven_ind_tsw_alb_scr_bsq_ctl_amh_bem_cnt_eng_ukr_swt_bos_yor_svk_fin_akn_fbf_est_prs_wly_geo_lit_dut_urd_lat_gam_chh_afr_hun_zul_mao_nor_sun_jpn_tml_kor_krd_pol_ewe_bul_tag_ita_sod_jav_mnd_guj_bam_rus_heb_mcd_rom_slo_ger_qcu_fre_mol_grk_swa_mlt_swe_anl_ben_bat_por_xho_arw_igb_mly_tha_amr_knd_dgb_tsn_azi_cze_pan_uzb_dyu_vie_sid_ses_cic_lda	0.449811319877156	1.06068114619903	0.291581690913738
119	sid_rom_fbf_cze_heb_mlt_chh_mol_uzb_azi_lda_ind_tsn_mcd_bos_bsq_eng_amh_swt_mnd_hin_prs_moo_slo_dgb_arw_hun_bam_dyu_fin_lit_sod_geo_bul_ben_grk_ita_wly_hau_pol_est_igb_bat_dut_sun_jpn_knd_kor_guj_urd_xho_pan_mly_alb_aeg_tag_cnt_krd_bem_nor_gam_fre_ger_por_afr_qcu_glc_ukr_spa_ewe_amr_svk_anl_rus_mao_lat_akn_scr_ses_jav_tha_tig_tml_cic_ven_tur_swe_ctl_aze_yor_vie_owc_zul_swa_tsw	0.243650058003764	0.573208517039594	0.567886970855777
120	sod_ctl_igb_afr_amr_amh_tig_mol_azi_tur_tsw_mao_bem_ger_prs_bsq_spa_mlt_zul_cnt_grk_ben_swt_bos_lda_slo_est_xho_ewe_fin_bul_hau_geo_ukr_lat_krd_mcd_sid_anl_fre_hun_yor_bat_ita_sun_jpn_knd_kor_alb_rus_ses_urd_jav_nor_chh_ind_mnd_glc_swa_arw_heb_por_lit_pol_eng_qcu_scr_dut_rom_ven_aeg_svk_wly_hin_tag_cze_moo_pan_fbf_mly_tha_gam_tml_tsn_dgb_uzb_swe_guj_aze_bam_vie_owc_akn_cic_dyu	0.28396921850626	0.66928420755642	0.504972360275282
121	owc_slo_swt_alb_anl_amr_tig_lit_aze_azi_cic_tag_tsw_mcd_rus_bsq_nor_wly_ewe_mnd_hin_bul_bem_por_tsn_lat_hun_dyu_dgb_est_krd_amh_geo_eng_spa_ita_mol_mlt_hau_bos_fin_lda_jav_glc_sun_jpn_knd_kor_svk_dut_yor_guj_mly_swe_chh_ind_cnt_ukr_ven_afr_sod_scr_ger_urd_cze_qcu_pol_ben_ctl_igb_gam_arw_sid_pan_bat_fre_zul_prs_ses_mao_tha_heb_tml_xho_moo_uzb_rom_grk_tur_swa_vie_aeg_akn_fbf_bam	-0.785127960546555	-1.89295316445549	0.0614737424562634
122	heb_rus_lda_ben_aeg_sid_tig_krd_aze_azi_igb_tag_bem_grk_nor_bsq_urd_mlt_akn_cnt_bul_afr_tsn_pol_fbf_prs_hun_ven_moo_fin_rom_amh_geo_glc_bos_mcd_arw_wly_gam_swe_est_dgb_mao_pan_sun_jpn_tml_kor_mol_ger_xho_por_bat_fre_amr_ind_mnd_ukr_tsw_alb_hau_lat_scr_svk_lit_qcu_slo_spa_dut_dyu_sod_hin_chh_cze_jav_eng_ses_ctl_swa_mly_tha_anl_knd_bam_swt_tur_guj_ita_uzb_zul_vie_owc_ewe_yor_cic	-0.565282426104808	-1.34905367115774	0.180595240314909
123	sid_slo_xho_bos_chh_amr_anl_ctl_uzb_tur_dyu_mao_akn_ger_scr_bsq_afr_wly_swa_mnd_ukr_svk_tsn_por_bam_lit_hun_tsw_ven_est_alb_mlt_geo_prs_ita_pol_fre_gam_heb_rus_fin_ewe_sun_arw_jav_jpn_knd_kor_eng_mcd_bem_spa_ind_glc_sod_tag_cnt_swe_moo_guj_amh_krd_mol_lat_cze_qcu_dut_grk_urd_ses_owc_bul_aeg_pan_mly_rom_zul_hin_igb_bat_tha_hau_tml_dgb_lda_aze_nor_ben_azi_yor_vie_tig_swt_fbf_cic	-0.708715553282779	-1.70102565856744	0.092279637069768
124	owc_rus_cic_mol_tig_sid_aeg_arw_azi_tur_dgb_mao_ven_ukr_hin_bsq_ita_sod_moo_mnd_alb_grk_zul_mcd_xho_guj_est_ses_swa_fin_cze_hau_geo_lit_lat_ger_afr_mlt_amh_ctl_hun_bem_sun_scr_bat_jpn_tml_kor_rom_prs_dyu_ben_mly_pan_amr_jav_cnt_swe_fbf_por_gam_nor_bul_slo_pol_qcu_dut_bos_svk_lda_chh_glc_heb_spa_ind_eng_akn_fre_tsn_tag_tha_anl_knd_tsw_igb_aze_krd_urd_uzb_yor_vie_wly_ewe_swt_bam	-0.352777554553981	-0.835281428478409	0.405700015785702
125	gam_hin_ven_glc_mlt_chh_tig_arw_azi_tur_tsw_mly_tsn_urd_lat_bsq_prs_amh_zul_mnd_alb_scr_dgb_pan_bam_por_fin_cic_akn_est_rus_anl_geo_grk_spa_fre_bos_heb_aeg_rom_hun_lda_jav_svk_tag_jpn_tml_kor_bul_lit_dyu_mcd_sun_guj_amr_ind_cnt_ger_igb_eng_sod_nor_krd_swe_ctl_qcu_afr_ita_slo_swt_owc_dut_wly_mol_mao_ben_bem_ukr_xho_bat_tha_sid_knd_swa_ses_aze_cze_pol_uzb_yor_vie_hau_moo_fbf_ewe	0.277478452190837	0.653625609791817	0.514965910796403
126	amr_grk_ses_mol_tig_amh_hau_lit_aze_azi_tsn_ind_ewe_ita_nor_bsq_eng_gam_fbf_cnt_swe_spa_bam_ben_tsw_cze_hun_swa_dyu_fin_ctl_sid_geo_guj_slo_scr_prs_heb_wly_por_est_moo_jav_ukr_sun_jpn_knd_kor_bul_dut_xho_lat_mly_glc_aeg_tag_mnd_ger_igb_krd_owc_svk_urd_pol_bos_qcu_hin_arw_rus_lda_sod_rom_mlt_mcd_bat_pan_yor_alb_swt_mao_tha_anl_tml_ven_zul_tur_afr_fre_uzb_akn_vie_chh_bem_cic_dgb	-0.28428998785471	-0.672084549065364	0.503196149030292
127	mlt_bos_yor_swe_sod_amh_tig_prs_aze_uzb_bam_sun_dgb_bul_urd_bsq_fre_heb_igb_cnt_cze_nor_ewe_grk_tsn_dut_hun_fbf_moo_fin_pan_sid_geo_mcd_scr_rus_alb_aeg_wly_guj_est_xho_mly_ukr_bat_jpn_tml_kor_svk_spa_ses_lat_jav_rom_chh_ind_mnd_por_lda_ctl_gam_lit_ger_krd_mol_qcu_ben_slo_hin_tsw_owc_afr_amr_eng_tag_ita_cic_arw_ven_mao_tha_hau_knd_bem_zul_azi_pol_glc_tur_swt_vie_anl_dyu_akn_swa	-0.821760273688607	-1.98175092084675	0.050459574947641
128	sod_ukr_fbf_prs_owc_amr_chh_lat_azi_tur_swa_mly_dgb_swe_bul_bsq_grk_tig_tsn_cnt_urd_fre_cic_hin_ses_glc_hun_tsw_ven_est_ben_mlt_geo_ita_svk_ger_spa_sid_wly_afr_fin_bam_jav_ctl_bat_jpn_tml_kor_bos_alb_bem_arw_tag_pol_hau_ind_mnd_rom_zul_dut_aeg_pan_rus_lit_guj_qcu_mcd_por_eng_ewe_anl_cze_gam_slo_sun_nor_igb_scr_dyu_mao_tha_amh_knd_akn_yor_uzb_mol_krd_aze_swt_vie_heb_xho_moo_lda	0.117273090166626	0.276342865454141	0.782897927051915
129	wly_lat_ses_prs_amr_owc_sod_urd_tur_azi_ewe_bat_dyu_rus_ger_bsq_krd_hau_swt_mnd_ita_dut_yor_svk_tsw_glc_fin_tsn_igb_est_pan_chh_geo_alb_por_ctl_afr_amh_aeg_lit_hun_cic_mly_spa_sun_jpn_knd_kor_hin_pol_zul_swe_tag_fre_mlt_jav_cnt_cze_fbf_mcd_tig_arw_guj_scr_mol_qcu_bul_nor_rom_dgb_sid_slo_anl_ben_mao_eng_bem_ukr_swa_ind_tha_gam_tml_moo_akn_uzb_bos_grk_aze_xho_vie_heb_lda_ven_bam	0.367332238230825	0.864659392963413	0.389450584999667
130	mlt_nor_bam_glc_anl_amh_chh_lat_uzb_azi_cic_sun_igb_bos_ita_bsq_spa_gam_xho_mnd_slo_mcd_ewe_pol_tsn_mol_hun_zul_swt_fin_ger_heb_geo_arw_ukr_krd_lit_amr_tig_guj_est_akn_ind_ctl_mao_jpn_knd_kor_cze_hin_fbf_rus_mly_ben_sod_tag_cnt_svk_ses_prs_aeg_swe_eng_urd_bul_qcu_dut_fre_alb_dyu_wly_grk_sid_afr_bat_rom_tsw_scr_yor_jav_tha_hau_tml_moo_ven_aze_pan_por_tur_lda_vie_owc_swa_bem_dgb	0.131400070343682	0.309471620127879	0.757655114576699
131	mlt_guj_igb_por_amh_heb_owc_swe_aze_uzb_fbf_tag_lda_eng_arw_bsq_prs_sod_ewe_cnt_lat_bul_yor_fre_dgb_grk_est_swa_swt_hun_urd_chh_geo_spa_ukr_ben_slo_anl_tig_pol_fin_bam_ind_pan_sun_jpn_tml_kor_nor_lit_xho_svk_jav_ita_amr_bat_mnd_dut_dyu_mol_sid_cze_glc_mcd_hin_qcu_ger_alb_rom_tsn_gam_bos_hau_krd_mly_scr_moo_ctl_cic_mao_tha_wly_knd_ses_zul_tur_afr_rus_azi_akn_vie_aeg_tsw_ven_bem	-0.702788518680358	-1.68944697638598	0.0944837406510739
132	hau_arw_ses_ita_tig_mlt_chh_slo_uzb_aze_ven_bat_bam_pan_urd_bsq_spa_heb_swa_mnd_lat_scr_dgb_eng_yor_fre_hun_tsn_dyu_est_por_amh_geo_cze_glc_ger_ukr_anl_owc_ctl_fin_fbf_sun_grk_jav_jpn_tml_kor_mol_afr_zul_rom_mly_rus_gam_tag_cnt_mcd_tsw_pol_aeg_nor_prs_ben_hin_qcu_lit_svk_alb_bem_sid_krd_amr_dut_ind_bul_swt_guj_lda_mao_tha_wly_knd_igb_akn_azi_bos_swe_tur_moo_vie_sod_cic_xho_ewe	-0.0967127274518961	-0.228127442356466	0.82004799924998
133	aeg_dut_fbf_lit_hau_amh_mlt_rom_azi_tur_swa_mao_ven_mcd_hin_bsq_spa_sid_zul_cnt_ben_scr_ewe_eng_tsn_bul_hun_dyu_dgb_fin_bos_tig_geo_prs_svk_por_arw_chh_anl_urd_est_xho_tag_slo_mly_jpn_tml_kor_ukr_swe_lda_ita_jav_afr_heb_bat_mnd_ger_cic_lat_amr_guj_rus_fre_glc_qcu_pan_cze_krd_ses_gam_nor_owc_pol_ind_mol_igb_ctl_bem_sun_tha_wly_knd_bam_moo_aze_grk_alb_uzb_yor_vie_sod_akn_tsw_swt	-0.0351944127753132	-0.0828800252901467	0.934125065544583
134	mlt_hin_swa_slo_heb_amh_chh_lit_aze_tur_yor_jav_igb_prs_ger_bsq_krd_wly_ewe_cnt_glc_ita_fbf_lat_akn_bos_fin_lda_ses_est_rus_tig_geo_arw_spa_ctl_bul_sod_gam_svk_hun_bam_mao_pol_tag_jpn_tml_kor_swe_urd_tsw_fre_bat_alb_hau_mly_mnd_eng_bem_ukr_anl_mol_ben_grk_scr_qcu_por_nor_cze_dgb_owc_rom_amr_guj_sun_pan_xho_mcd_zul_ind_tha_aeg_knd_dyu_cic_azi_afr_dut_uzb_moo_vie_sid_tsn_ven_swt	0.957755724790544	2.29509181808078	0.0239764875126451
135	owc_dut_yor_mol_sod_heb_sid_lat_azi_tur_dgb_mly_akn_lit_por_bsq_scr_gam_swa_mnd_eng_urd_xho_grk_ses_ita_est_moo_lda_fin_prs_wly_geo_bul_ger_mcd_cze_mlt_anl_bos_hun_fbf_mao_ben_sun_jpn_tml_kor_pan_rom_zul_nor_jav_svk_chh_ind_cnt_swe_swt_arw_amh_spa_hin_ctl_afr_qcu_krd_rus_guj_tsw_hau_alb_aeg_glc_tag_ukr_bam_fre_dyu_bat_tha_tig_knd_cic_ewe_uzb_pol_slo_aze_ven_vie_amr_igb_bem_tsn	0.109949684081058	0.258831921659739	0.796336942482645
136	amh_pol_fbf_dut_tig_heb_wly_krd_uzb_tur_lda_ind_ven_swe_scr_bsq_hin_sod_dyu_mnd_svk_afr_yor_mcd_ses_nor_fin_akn_bem_hun_prs_aeg_geo_rom_alb_rus_ita_mlt_chh_grk_est_igb_bat_eng_mao_jpn_tml_kor_ben_glc_cic_pan_tag_fre_anl_mly_cnt_ukr_bam_arw_gam_bul_guj_cze_lit_qcu_slo_spa_ctl_tsn_sid_lat_owc_mol_jav_urd_xho_bos_ewe_sun_tha_hau_knd_zul_moo_aze_por_ger_azi_tsw_vie_amr_swa_dgb_swt	-0.479226823231649	-1.14032156332278	0.257080561893315
137	anl_ben_yor_krd_gam_heb_chh_lat_aze_tur_zul_tag_tsn_rus_bos_bsq_ger_amr_tsw_cnt_arw_scr_bam_fre_ewe_swe_est_xho_moo_hun_mcd_tig_geo_mol_ukr_pol_prs_sod_sid_lit_fin_dyu_mao_hin_bat_jpn_tml_kor_grk_guj_akn_ita_ind_ctl_owc_mly_mnd_urd_swa_eng_wly_alb_bul_slo_pan_qcu_afr_glc_por_lda_aeg_nor_mlt_cze_jav_dut_bem_spa_igb_sun_tha_hau_knd_swt_dgb_azi_svk_rom_uzb_fbf_vie_amh_cic_ven_ses	-0.180807651401961	-0.426652039540953	0.670618809294954
138	mlt_eng_bam_ctl_heb_tig_owc_mcd_uzb_aze_zul_ind_bem_grk_dut_bsq_guj_wly_dgb_mnd_glc_swe_fbf_prs_ven_svk_fin_swa_ewe_est_lat_chh_geo_ukr_por_rus_ita_sod_aeg_bos_hun_moo_tag_spa_mao_jpn_knd_kor_cze_bul_yor_mol_mly_nor_sid_bat_cnt_ger_akn_hin_hau_urd_lit_arw_pan_qcu_fre_pol_ben_xho_gam_scr_amh_krd_sun_afr_igb_rom_dyu_jav_tha_amr_tml_cic_tsw_azi_alb_slo_tur_lda_vie_anl_ses_swt_tsn	0.0315284098216923	0.0741968228137282	0.941013133137554
139	hau_nor_tsn_arw_gam_sid_mlt_ctl_aze_tur_yor_bat_ven_prs_spa_bsq_swe_chh_dgb_cnt_afr_scr_ewe_bos_cic_hin_hun_moo_ses_est_krd_tig_geo_por_pol_urd_ger_aeg_anl_mcd_fin_bam_tag_alb_jav_jpn_tml_kor_grk_slo_dyu_lit_mly_cze_amh_mao_mnd_ukr_zul_eng_amr_mol_glc_pan_ita_qcu_ben_bul_svk_swt_owc_dut_wly_rom_sun_guj_fbf_lat_akn_ind_tha_heb_knd_tsw_swa_uzb_fre_rus_azi_xho_vie_sod_lda_igb_bem	-0.720688714285748	-1.73020919085088	0.0869100535196473
140	sid_bul_swa_bos_sod_amr_owc_glc_azi_uzb_swt_tag_zul_ger_hin_bsq_grk_anl_yor_mnd_prs_krd_ewe_nor_akn_mcd_fin_bem_lda_est_svk_mlt_geo_pol_alb_urd_lat_heb_wly_swe_hun_ses_sun_fre_ind_jpn_knd_kor_cze_eng_fbf_lit_mao_slo_aeg_jav_cnt_scr_cic_rom_tig_pan_mol_por_dut_qcu_ita_spa_ben_xho_hau_afr_amh_rus_bat_guj_tsn_arw_tsw_mly_tha_gam_tml_moo_dyu_tur_ukr_ctl_aze_dgb_vie_chh_igb_ven_bam	-0.0883963698064736	-0.208379832396077	0.835388096354069
141	amr_guj_fbf_krd_tig_amh_mlt_bos_tur_aze_tsn_tag_igb_bul_ctl_bsq_scr_sid_cic_mnd_rom_eng_swa_dut_dyu_spa_fin_ses_bem_hun_lit_anl_geo_ger_ita_urd_rus_owc_heb_alb_est_tsw_jav_svk_bat_jpn_knd_kor_afr_fre_lda_hin_mao_pan_gam_sun_cnt_slo_swt_mol_sod_cze_ben_lat_mcd_qcu_prs_por_arw_yor_chh_swe_wly_glc_ind_grk_ewe_nor_zul_mly_tha_aeg_tml_dgb_xho_azi_ukr_pol_uzb_bam_vie_hau_akn_moo_ven	-1.26870224071004	-3.15060309046792	0.00219206092319592
142	amh_urd_tsn_pan_gam_hau_mlt_mol_aze_uzb_moo_bat_cic_ita_bos_bsq_eng_aeg_akn_cnt_dut_glc_swa_scr_ewe_hin_fin_lda_igb_est_por_heb_geo_ben_nor_fre_svk_amr_sid_cze_hun_tsw_jav_pol_ind_jpn_tml_kor_mcd_swe_zul_ger_mly_prs_tig_sun_mnd_rus_bem_ctl_wly_slo_guj_grk_bul_qcu_arw_lat_krd_dyu_owc_lit_sod_rom_tag_spa_ven_alb_ses_mao_tha_chh_knd_swt_xho_azi_afr_ukr_tur_dgb_vie_anl_yor_bam_fbf	-1.46331558285783	-3.70005002949376	0.000364849552092407
143	sod_scr_dgb_alb_sid_chh_anl_guj_uzb_azi_bam_mao_swa_fre_spa_bsq_slo_hau_lda_mnd_afr_mol_igb_ger_ses_arw_est_zul_yor_fin_dut_aeg_geo_prs_eng_krd_grk_amh_owc_glc_hun_fbf_bat_bos_mly_jpn_knd_kor_hin_pol_akn_cze_ind_lit_mlt_jav_cnt_rom_tsn_bul_gam_svk_por_pan_nor_qcu_ben_swe_rus_bem_amr_urd_wly_ita_sun_ukr_ven_ctl_cic_tag_tha_heb_tml_ewe_xho_aze_lat_mcd_tur_dyu_vie_tig_moo_swt_tsw	-0.745329544265218	-1.79147746290257	0.0764694398234374
144	mlt_swe_zul_bos_gam_sod_heb_slo_tur_uzb_dyu_sun_ses_eng_spa_bsq_pol_amr_lda_mnd_rom_urd_ven_pan_xho_cze_hun_cic_swa_est_mcd_hau_geo_dut_ita_lat_mol_aeg_sid_hin_fin_swt_tag_krd_bat_jpn_tml_kor_ben_lit_yor_alb_ind_arw_anl_jav_cnt_ukr_bam_bul_tig_ger_glc_fre_nor_qcu_rus_por_ctl_akn_amh_guj_wly_prs_mao_grk_ewe_svk_bem_mly_tha_chh_knd_tsn_dgb_azi_scr_afr_aze_tsw_vie_owc_moo_igb_fbf	-0.277126038511915	-0.654941419542791	0.514122141235769
145	hau_urd_ewe_mol_gam_sod_chh_dut_tur_aze_yor_sun_lda_alb_ctl_bsq_ita_sid_akn_cnt_grk_pan_bem_arw_ven_glc_fin_dyu_zul_hun_svk_amr_geo_ben_eng_bul_ukr_anl_mlt_krd_est_cic_ind_ger_tag_jpn_tml_kor_cze_swe_bam_mcd_jav_prs_amh_mly_mnd_guj_swa_fre_heb_bos_por_lat_rus_qcu_rom_spa_lit_tsn_aeg_scr_wly_afr_mao_pol_igb_hin_fbf_bat_tha_tig_knd_dgb_tsw_azi_nor_slo_uzb_xho_vie_owc_swt_moo_ses	-0.125606886077867	-0.296511203442379	0.767500879333707
146	wly_prs_fbf_nor_mlt_chh_heb_ger_aze_tur_swt_mao_xho_grk_ukr_bsq_urd_sod_swa_cnt_pan_pol_dgb_lit_zul_bul_est_lda_bem_hun_rus_hau_geo_swe_krd_afr_ita_owc_gam_por_fin_moo_ind_dut_sun_jpn_tml_kor_cze_hin_dyu_rom_bat_slo_amh_tag_mnd_spa_yor_alb_amr_scr_ben_guj_ctl_qcu_svk_mcd_bos_tsn_aeg_glc_sid_arw_mly_fre_tsw_mol_ses_jav_tha_anl_knd_ewe_igb_azi_lat_eng_uzb_akn_vie_tig_bam_cic_ven	0.0818573169171502	0.192984432642243	0.847391988406786
147	amr_rom_lda_guj_anl_owc_tig_pol_tur_uzb_cic_sun_fbf_nor_ger_bsq_ben_chh_bam_cnt_cze_urd_ewe_scr_moo_afr_fin_dyu_swa_hun_spa_sod_geo_ctl_eng_ukr_alb_heb_aeg_lat_est_xho_ind_swe_bat_jpn_knd_kor_ita_slo_zul_bos_jav_lit_hau_mly_mnd_arw_ven_dut_gam_mol_por_rus_bul_qcu_fre_prs_svk_dgb_wly_mcd_sid_glc_tag_hin_yor_krd_tsn_mao_tha_amh_tml_ses_igb_azi_pan_grk_aze_akn_vie_mlt_swt_bem_tsw	-0.539875303306758	-1.28584707852668	0.201688847943107
148	aeg_ukr_swt_grk_sod_anl_heb_ger_aze_tur_akn_ind_lda_bul_nor_bsq_alb_owc_bem_cnt_eng_cze_yor_pan_fbf_krd_fin_dyu_ses_est_rom_chh_geo_ben_mol_bos_lit_sid_amh_rus_hun_dgb_tag_hin_sun_jpn_tml_kor_por_glc_tsn_urd_jav_dut_mlt_mao_mnd_lat_tsw_mcd_tig_spa_ita_arw_guj_qcu_scr_ctl_pol_igb_wly_slo_hau_afr_bat_fre_zul_svk_swa_mly_tha_gam_knd_xho_bam_uzb_swe_prs_azi_ven_vie_amr_moo_ewe_cic	-0.546639144377203	-1.30092460257292	0.196498355802499
149	wly_prs_dyu_rom_mlt_heb_aeg_ita_azi_tur_bem_ind_yor_mcd_guj_bsq_nor_chh_akn_mnd_afr_lit_ses_eng_tsw_bul_fin_zul_xho_hun_rus_sod_geo_swe_svk_ger_grk_owc_tig_cze_est_lda_mly_por_jav_jpn_knd_kor_alb_pol_igb_mol_mao_urd_anl_bat_cnt_fre_cic_slo_gam_pan_glc_arw_hin_qcu_ukr_krd_dut_swt_amh_ctl_amr_ben_sun_lat_moo_spa_fbf_tag_tha_sid_tml_bam_swa_aze_bos_scr_uzb_tsn_vie_hau_ewe_dgb_ven	-0.426938090831051	-1.01358698962551	0.313409647309737
150	gam_glc_lda_mcd_wly_chh_mlt_swe_tur_azi_fbf_bat_yor_cze_bos_bsq_urd_sod_dgb_cnt_rom_pan_bem_ukr_tsw_pol_fin_moo_xho_hun_krd_hau_geo_bul_ger_mol_ben_heb_owc_spa_est_bam_mao_rus_jav_jpn_knd_kor_fre_lat_dyu_dut_sun_hin_sid_mly_mnd_prs_ven_nor_amh_ctl_slo_svk_alb_qcu_por_afr_guj_igb_amr_arw_aeg_lit_ind_ita_ewe_grk_swt_tag_tha_anl_tml_ses_akn_aze_scr_eng_uzb_zul_vie_tig_swa_tsn_cic	-0.00935538339219847	-0.0220329220157456	0.982468898331706
151	mlt_lit_akn_hin_heb_hau_sod_swe_tur_uzb_moo_ind_bam_ben_bul_bsq_ukr_owc_ses_mnd_por_nor_dyu_pan_ven_pol_est_tsn_igb_hun_guj_amh_geo_svk_rus_mol_mcd_sid_tig_afr_fin_swa_sun_arw_tag_jpn_tml_kor_ctl_glc_cic_eng_bat_slo_wly_mao_cnt_ger_bem_krd_amr_dut_ita_fre_prs_qcu_grk_spa_alb_swt_chh_scr_gam_urd_mly_rom_dgb_bos_xho_jav_tha_aeg_knd_tsw_fbf_azi_cze_lat_aze_lda_vie_anl_zul_yor_ewe	-0.108435339912405	-0.255558738473396	0.798855949019655
152	sid_mcd_ven_cze_wly_gam_chh_lit_uzb_aze_lda_bat_swa_prs_afr_bsq_nor_heb_tsn_cnt_ctl_rus_fbf_ita_igb_glc_fin_tsw_cic_hun_swe_amr_geo_dut_alb_ben_spa_anl_sod_pol_est_dgb_jav_eng_mao_jpn_tml_kor_rom_bos_swt_ger_tag_arw_amh_ind_mnd_guj_bem_lat_owc_mol_urd_fre_slo_qcu_bul_ukr_svk_ses_aeg_grk_hau_hin_sun_por_ewe_scr_yor_mly_tha_mlt_knd_moo_bam_tur_pan_krd_azi_xho_vie_tig_akn_dyu_zul	-0.448127792328848	-1.06742891120161	0.28854127759722
153	aeg_hin_tsw_svk_wly_amr_hau_ukr_tur_aze_moo_mao_akn_ita_urd_bsq_bul_gam_cic_cnt_scr_por_xho_rom_bam_pol_fin_igb_dyu_est_guj_mlt_geo_nor_krd_ger_grk_sod_heb_ben_hun_ewe_ind_swe_tag_jpn_tml_kor_mcd_fre_tsn_spa_jav_lit_owc_bat_mnd_cze_lda_mol_amh_lat_slo_prs_dut_qcu_afr_rus_glc_swt_anl_ctl_tig_eng_sun_bos_yor_arw_swa_mly_tha_sid_knd_zul_dgb_uzb_alb_pan_azi_fbf_vie_chh_bem_ven_ses	-0.547649098860222	-1.30563185904882	0.194898406214054
154	sid_bos_lda_ger_amh_mlt_chh_afr_aze_tur_tsw_jav_ven_ukr_mol_bsq_urd_gam_cic_cnt_scr_krd_bem_dut_fbf_cze_hun_ewe_swa_est_guj_heb_geo_por_pol_svk_glc_amr_tig_spa_fin_igb_sun_rom_mly_jpn_tml_kor_pan_eng_moo_mcd_bat_fre_owc_mao_mnd_rus_yor_grk_aeg_hin_ctl_ben_ita_qcu_slo_alb_swe_dgb_hau_arw_sod_lat_ind_prs_zul_lit_ses_tag_tha_anl_knd_bam_dyu_azi_bul_nor_uzb_akn_vie_wly_swt_tsn_xho	0.0377662772871532	0.0890550635980439	0.929229649699429
155	sid_prs_lda_fre_amh_amr_owc_nor_azi_uzb_ses_mly_moo_pan_mol_bsq_alb_hau_ewe_mnd_scr_bos_tsn_ctl_cic_guj_fin_zul_fbf_est_dut_aeg_geo_rom_ger_glc_grk_sod_wly_slo_hun_bam_sun_swe_tag_jpn_tml_kor_arw_hin_xho_lat_mao_por_chh_jav_cnt_ukr_swa_pol_tig_eng_krd_svk_spa_qcu_cze_urd_rus_tsw_mlt_mcd_gam_ita_ind_bul_akn_afr_igb_bat_tha_heb_knd_dgb_bem_aze_lit_ben_tur_yor_vie_anl_ven_dyu_swt	-0.808386678339395	-1.95417122089014	0.0536850720491111
156	sid_fre_ven_svk_amr_gam_sod_rom_tur_uzb_xho_mly_yor_scr_pan_bsq_ctl_amh_igb_cnt_slo_lit_dgb_bul_dyu_spa_hun_ewe_bam_est_pol_mlt_geo_guj_krd_lat_ukr_hau_aeg_alb_fin_fbf_bat_mol_mao_jpn_tml_kor_dut_afr_zul_mcd_ind_hin_anl_sun_mnd_eng_tsw_arw_tig_swe_glc_ben_ita_qcu_nor_grk_prs_bem_owc_urd_chh_cze_jav_ger_swa_bos_akn_tag_tha_wly_knd_ses_lda_aze_rus_por_azi_cic_vie_heb_swt_moo_tsn	-0.327119656269294	-0.774577671023895	0.44055410644816
157	amr_ben_akn_spa_amh_tig_owc_fre_azi_aze_dyu_mao_ewe_pan_lat_bsq_guj_heb_ses_mnd_ukr_svk_swt_pol_ven_mcd_hun_igb_fbf_est_slo_wly_geo_ger_eng_dut_hin_gam_sid_arw_fin_lda_jav_cze_mly_jpn_knd_kor_bos_nor_dgb_afr_ind_alb_hau_bat_cnt_rus_yor_mol_sod_krd_scr_ctl_bul_qcu_urd_por_rom_xho_chh_glc_mlt_lit_tag_swe_bam_prs_moo_sun_tha_aeg_tml_tsn_bem_uzb_ita_grk_tur_tsw_vie_anl_zul_swa_cic	-0.47555883500537	-1.1311220844795	0.260912155670413
158	sod_bul_bem_arw_sid_anl_aeg_spa_tur_azi_cic_mao_dyu_lat_glc_bsq_rus_wly_moo_mnd_dut_por_lda_slo_ewe_ita_est_ven_tsw_hun_pol_owc_geo_alb_scr_afr_svk_gam_amr_eng_fin_igb_jav_grk_ind_jpn_knd_kor_fre_guj_akn_ben_bat_mcd_amh_tag_cnt_urd_swa_swe_hau_lit_prs_ctl_pan_qcu_krd_cze_rom_tsn_chh_ukr_heb_ger_sun_hin_swt_nor_bam_mly_tha_mlt_tml_fbf_zul_aze_bos_mol_uzb_dgb_vie_tig_xho_yor_ses	-1.33227367808012	-3.33581265816374	0.00122327738854593
159	heb_lit_xho_nor_mlt_amr_hau_fre_azi_uzb_moo_sun_igb_ben_swe_bsq_alb_owc_zul_mnd_eng_ita_cic_krd_dgb_pan_hun_ewe_bam_fin_ukr_amh_geo_afr_bos_pol_grk_gam_aeg_lat_est_bem_mao_ctl_ind_jpn_tml_kor_rom_slo_tsw_glc_bat_arw_anl_jav_cnt_bul_lda_spa_sod_guj_mcd_dut_urd_qcu_svk_ger_prs_swa_sid_scr_tig_por_mly_hin_dyu_mol_ses_tag_tha_chh_knd_akn_fbf_aze_cze_rus_tur_yor_vie_wly_swt_ven_tsn	-0.057819661885321	-0.136237643858355	0.891927894073175
160	aeg_pol_tsn_ukr_chh_amr_gam_bul_azi_aze_cic_mly_igb_scr_ita_bsq_lat_anl_dgb_cnt_svk_ger_tsw_alb_swa_bos_est_lda_akn_fin_glc_sod_geo_urd_lit_afr_mol_hau_owc_dut_hun_swt_jav_pan_sun_jpn_knd_kor_eng_grk_ses_por_tag_rom_mlt_mao_mnd_slo_ewe_spa_sid_fre_ctl_mcd_swe_qcu_hin_guj_arw_ven_heb_krd_amh_ben_bat_prs_dyu_nor_bam_ind_tha_wly_tml_zul_bem_uzb_rus_cze_tur_fbf_vie_tig_yor_moo_xho	-0.644776344690167	-1.54252531422022	0.126341972216832
161	mlt_eng_cic_slo_tig_anl_gam_grk_uzb_aze_tsn_bat_moo_lat_pan_bsq_dut_wly_dgb_mnd_svk_alb_tsw_urd_swa_prs_est_zul_akn_fin_mol_chh_geo_krd_rus_scr_ben_hau_amh_ita_hun_ewe_jav_por_mao_jpn_tml_kor_glc_hin_swt_mcd_tag_fre_owc_mly_cnt_nor_bem_rom_heb_spa_ger_bul_afr_qcu_swe_pol_ctl_lda_amr_lit_sod_guj_sun_ukr_fbf_bos_ses_ind_tha_sid_knd_ven_igb_azi_cze_arw_tur_xho_vie_aeg_dyu_yor_bam	0.226424151527447	0.533535856268126	0.594935566019415
162	sod_rom_ses_ctl_mlt_wly_aeg_fre_tur_aze_yor_ind_ewe_ita_por_bsq_eng_chh_lda_cnt_cze_hin_dgb_spa_fbf_pan_fin_igb_bem_est_slo_amh_geo_mcd_guj_glc_alb_gam_sid_lat_hun_zul_mao_pol_jav_jpn_knd_kor_grk_krd_bam_svk_mly_dut_hau_bat_mnd_ben_akn_rus_heb_ukr_urd_mol_nor_qcu_lit_ger_scr_ven_tig_afr_owc_prs_sun_arw_tsw_bos_cic_tag_tha_amr_tml_swt_moo_azi_bul_swe_uzb_dyu_vie_anl_tsn_swa_xho	-0.23590317750029	-0.557114491241229	0.578787560912795
163	wly_rus_ses_ctl_amr_tig_amh_rom_uzb_aze_cic_mao_zul_afr_guj_bsq_lit_hau_dyu_cnt_nor_bos_akn_swe_dgb_svk_est_ven_moo_fin_prs_owc_geo_por_scr_ger_fre_sod_anl_grk_hun_lda_bat_lat_tag_jpn_knd_kor_ben_dut_igb_slo_ind_cze_gam_mly_mnd_glc_tsw_arw_chh_mcd_eng_ita_spa_qcu_alb_mol_pan_swt_heb_krd_aeg_pol_sun_bul_tsn_ukr_xho_jav_tha_mlt_tml_bam_yor_azi_hin_urd_tur_swa_vie_sid_fbf_ewe_bem	0.0416898963068082	0.0981918527570932	0.921991276543358
164	owc_swe_swt_eng_sod_heb_anl_slo_uzb_azi_dyu_tag_zul_hin_rom_bsq_ben_mlt_tsn_mnd_grk_bos_igb_lat_cic_guj_fin_akn_xho_hun_rus_amh_geo_ukr_ita_cze_prs_hau_chh_scr_est_lda_mao_dut_ind_jpn_knd_kor_bul_spa_ses_pan_jav_nor_sid_bat_cnt_fre_ven_pol_tig_alb_glc_ctl_mol_qcu_arw_mcd_lit_yor_amr_ger_aeg_afr_sun_krd_dgb_svk_bem_mly_tha_gam_tml_moo_bam_aze_por_urd_tur_swa_vie_wly_fbf_ewe_tsw	-0.124369727936512	-0.29318496975931	0.770033985216992
165	chh_spa_swa_svk_tig_amh_heb_swe_azi_tur_lda_sun_xho_nor_hin_bsq_guj_aeg_tsn_cnt_grk_arw_tsw_afr_dgb_bos_hun_moo_bem_fin_bul_amr_geo_rus_mol_ger_pol_sod_sid_krd_est_dyu_bat_urd_tag_jpn_knd_kor_slo_rom_fbf_ben_ind_por_wly_jav_mnd_dut_ses_ctl_owc_lit_fre_cze_scr_qcu_glc_ita_alb_cic_hau_prs_gam_eng_mly_lat_igb_ukr_swt_mao_tha_mlt_tml_yor_bam_aze_mcd_pan_uzb_zul_vie_anl_ewe_ven_akn	-0.843340981094115	-2.03804033576852	0.0443859983986902
166	hau_spa_tsn_bul_amh_tig_amr_cze_uzb_aze_dyu_sun_zul_lat_mcd_bsq_pol_anl_ven_cnt_grk_fre_akn_ukr_ses_arw_fin_swa_ewe_hun_bos_mlt_geo_urd_ctl_mol_pan_owc_sid_scr_est_lda_bat_ita_mao_jpn_tml_kor_rom_slo_moo_dut_ind_prs_wly_mly_mnd_rus_xho_eng_gam_hin_por_krd_swe_qcu_nor_ger_afr_yor_aeg_ben_heb_guj_tag_lit_cic_glc_bam_jav_tha_chh_knd_igb_fbf_azi_alb_svk_tur_swt_vie_sod_tsw_bem_dgb	-0.145047700008863	-0.342068518957813	0.733071139395825
167	amh_eng_swa_krd_sod_hau_sid_pan_uzb_azi_fbf_jav_bem_slo_mol_bsq_arw_gam_ven_cnt_lat_afr_dyu_cze_zul_ctl_fin_akn_ewe_hun_mcd_aeg_geo_pol_spa_bul_ita_owc_wly_glc_est_moo_bat_grk_mao_jpn_tml_kor_rus_alb_igb_nor_ind_prs_heb_sun_mnd_por_bam_hin_amr_ger_ben_bos_urd_qcu_ukr_svk_guj_tsw_chh_dut_mlt_rom_tag_lit_lda_scr_tsn_mly_tha_tig_knd_ses_xho_tur_fre_swe_aze_dgb_vie_anl_swt_cic_yor	-0.014893393682959	-0.0351186263987368	0.972060416736401
168	sid_afr_dyu_krd_amr_amh_tig_por_tur_aze_moo_bat_zul_ger_alb_bsq_glc_gam_bam_cnt_prs_mcd_ses_svk_igb_bul_est_swt_xho_hun_pan_mlt_geo_scr_ctl_cze_fre_heb_wly_pol_fin_ven_sun_urd_jav_jpn_knd_kor_guj_nor_swa_dut_mao_bos_chh_ind_mnd_lit_bem_ben_owc_arw_grk_swe_eng_qcu_ita_mol_spa_akn_hau_hin_sod_lat_tag_rus_ewe_ukr_tsw_mly_tha_anl_tml_cic_dgb_uzb_rom_slo_azi_yor_vie_aeg_tsn_fbf_lda	-0.486109511061679	-1.15589311628187	0.2506857663473
169	mlt_bul_swa_rom_sod_wly_gam_nor_tur_uzb_ven_tag_bam_mcd_scr_bsq_prs_hau_dyu_mnd_krd_dut_tsn_svk_fbf_fre_hun_ses_cic_est_rus_anl_geo_slo_spa_pol_mol_sid_owc_ukr_fin_tsw_sun_ger_mao_jpn_tml_kor_glc_cze_lda_eng_mly_pan_tig_bat_cnt_swe_dgb_por_aeg_ben_lat_arw_guj_qcu_lit_alb_ctl_swt_chh_urd_heb_afr_jav_grk_zul_ita_bem_ind_tha_amr_knd_ewe_yor_azi_bos_hin_aze_xho_vie_amh_moo_igb_akn	-0.102060586403515	-0.240685286596523	0.810328837327405
170	mlt_alb_bam_hin_sid_amr_aeg_ctl_aze_tur_igb_sun_dgb_bul_afr_bsq_prs_gam_akn_cnt_scr_bos_zul_guj_cic_ger_hun_lda_moo_fin_cze_anl_geo_spa_glc_rus_svk_owc_sod_ben_est_tsw_mao_por_ind_jpn_knd_kor_fre_nor_dyu_mol_mly_urd_wly_tag_mnd_arw_ses_swe_heb_slo_lit_rom_ita_qcu_pan_pol_mcd_tsn_chh_grk_tig_lat_bat_krd_swt_eng_ewe_jav_tha_amh_tml_bem_yor_uzb_ukr_dut_azi_ven_vie_hau_swa_fbf_xho	-0.717576403675228	-1.72948641355691	0.0870398758580908
171	chh_spa_fbf_lat_amh_heb_gam_svk_azi_aze_bam_ind_swt_fre_rom_bsq_mcd_sod_dyu_cnt_urd_slo_ses_prs_igb_ben_est_yor_ven_hun_mol_amr_geo_rus_arw_krd_bul_sid_hau_ctl_fin_lda_sun_glc_bat_jpn_tml_kor_pol_scr_xho_ita_mao_afr_mlt_tag_mnd_hin_bem_alb_tig_ukr_ger_grk_swe_qcu_guj_nor_dut_ewe_owc_pan_aeg_lit_jav_eng_cic_cze_zul_mly_tha_wly_knd_dgb_tsn_tur_bos_por_uzb_tsw_vie_anl_akn_swa_moo	-0.524752329497914	-1.2500335279363	0.21442371105504
172	sod_alb_dyu_svk_hau_aeg_gam_bul_aze_azi_dgb_bat_ewe_glc_eng_bsq_lat_mlt_tsn_cnt_grk_swe_tsw_krd_swa_ctl_hun_zul_bem_est_dut_heb_geo_cze_bos_arw_afr_tig_sid_lit_fin_swt_tag_pol_ind_jpn_tml_kor_rus_urd_yor_spa_sun_nor_wly_mly_mnd_rom_ses_prs_owc_scr_ita_ger_hin_qcu_ukr_mol_fre_lda_anl_ben_amh_por_mao_guj_ven_pan_akn_jav_tha_amr_knd_fbf_bam_tur_slo_mcd_uzb_xho_vie_chh_moo_igb_cic	0.0131774440140408	0.0310168582633174	0.975322562991457
173	chh_swe_bem_mcd_owc_heb_aeg_ita_azi_uzb_dgb_tag_dyu_por_scr_bsq_mol_gam_ses_cnt_pan_ben_tsn_prs_tsw_bul_est_zul_fbf_hun_lat_mlt_geo_dut_fre_ctl_guj_hau_sod_grk_fin_yor_mao_cze_ind_jpn_tml_kor_spa_rom_ewe_rus_mly_krd_sid_bat_mnd_lit_cic_eng_wly_hin_alb_nor_arw_qcu_pol_ukr_slo_bam_amh_glc_anl_ger_sun_urd_xho_svk_ven_jav_tha_tig_knd_lda_igb_tur_afr_bos_aze_akn_vie_amr_moo_swa_swt	-0.177645869686219	-0.419180441565454	0.676050897568519
174	amr_bul_ewe_lit_owc_aeg_heb_krd_azi_uzb_yor_ind_moo_cze_dut_bsq_fre_gam_ses_cnt_pol_pan_dgb_ukr_cic_guj_hun_lda_swa_est_arw_anl_geo_prs_hin_bos_slo_amh_mlt_rus_fin_zul_sun_eng_mly_jpn_tml_kor_ger_svk_bem_scr_jav_alb_sid_mao_mnd_spa_fbf_urd_sod_por_grk_rom_ita_qcu_swe_mol_ctl_dyu_chh_glc_tig_mcd_bat_nor_ven_afr_akn_tag_tha_wly_knd_tsw_tsn_tur_lat_ben_aze_bam_vie_hau_xho_swt_igb	-0.695018669478534	-1.66469335516488	0.0993396875017886
175	mlt_mcd_ses_hin_tig_owc_aeg_glc_tur_azi_fbf_ind_igb_scr_dut_bsq_ben_gam_swt_cnt_afr_grk_tsw_rom_yor_nor_hun_swa_bam_est_bul_hau_geo_ctl_lat_svk_bos_amr_sid_slo_fin_ewe_bat_ger_tag_jpn_tml_kor_rus_urd_ven_pan_sun_spa_anl_mao_mnd_ita_dyu_fre_wly_alb_prs_arw_lit_qcu_krd_swe_guj_xho_heb_mol_sod_pol_mly_ukr_dgb_por_moo_jav_tha_chh_knd_lda_tsn_uzb_cze_eng_aze_zul_vie_amh_cic_akn_bem	-0.366773104072466	-0.870521006759973	0.386257226733431
176	gam_spa_yor_mol_hau_tig_heb_alb_aze_uzb_bem_tag_igb_swe_mcd_bsq_slo_chh_swa_cnt_por_ctl_ewe_arw_moo_eng_hun_zul_ses_est_urd_wly_geo_rom_grk_ita_afr_owc_aeg_lat_fin_lda_mly_dut_ind_jpn_tml_kor_krd_svk_dgb_hin_mao_cze_amr_bat_mnd_ger_fbf_lit_amh_pan_nor_bul_prs_qcu_rus_ben_ukr_akn_sod_guj_mlt_bos_jav_scr_tsw_pol_ven_sun_tha_sid_knd_cic_bam_tur_fre_glc_azi_xho_vie_anl_swt_tsn_dyu	-0.00860660214252991	-0.020270897122931	0.983870699480964
177	sod_guj_bem_lit_anl_tig_aeg_rom_tur_aze_ses_mao_bam_swe_ben_bsq_arw_gam_zul_mnd_bos_svk_akn_mol_igb_slo_fin_yor_swa_est_nor_heb_geo_dut_ctl_ukr_por_sid_amr_pol_hun_cic_mly_hin_bat_jpn_tml_kor_afr_krd_lda_cze_sun_prs_chh_tag_cnt_mcd_ven_bul_amh_eng_glc_rus_spa_qcu_alb_fre_urd_dgb_hau_lat_wly_ita_jav_ger_swt_scr_ewe_ind_tha_owc_knd_moo_xho_uzb_pan_grk_azi_dyu_vie_mlt_tsn_tsw_fbf	0.398985212415846	0.940514294697279	0.349390347901119
178	hau_rus_moo_ctl_mlt_anl_wly_rom_aze_azi_bam_tag_dgb_bos_svk_bsq_dut_tig_lda_cnt_ben_mol_swt_cze_akn_fre_est_xho_ses_fin_krd_chh_geo_ukr_glc_ita_lat_heb_aeg_lit_hun_dyu_bat_afr_ind_jpn_knd_kor_hin_prs_tsw_urd_sun_guj_sod_mly_mnd_swe_zul_scr_amh_pol_ger_pan_por_qcu_bul_grk_alb_yor_amr_eng_owc_slo_jav_nor_igb_mcd_fbf_mao_tha_sid_tml_tsn_bem_tur_arw_spa_uzb_swa_vie_gam_ven_ewe_cic	-0.340688224308432	-0.806005136796416	0.422296077483439
179	mlt_fre_igb_afr_hau_amr_sid_alb_tur_uzb_swa_sun_bem_krd_arw_bsq_rom_chh_cic_cnt_dut_lat_xho_grk_moo_guj_fin_akn_dyu_hun_mol_gam_geo_scr_cze_svk_prs_heb_amh_bul_est_dgb_mao_ben_mly_jpn_tml_kor_hin_bos_bam_slo_bat_rus_aeg_jav_mnd_ger_tsn_ctl_anl_lit_ita_swe_spa_qcu_mcd_por_pan_fbf_wly_ukr_owc_pol_ind_nor_ses_glc_ewe_tag_tha_tig_knd_lda_swt_aze_urd_eng_azi_zul_vie_sod_yor_ven_tsw	-0.0526571591184754	-0.124187740743145	0.901434653749636
180	amh_pan_ewe_rus_sid_mlt_heb_swe_tur_aze_dyu_bat_tsw_ita_nor_bsq_glc_amr_xho_cnt_alb_bos_bem_dut_ven_ben_fin_cic_dgb_hun_cze_chh_geo_arw_svk_spa_hin_anl_hau_afr_est_akn_mly_lat_jav_jpn_tml_kor_prs_fre_moo_por_tag_ukr_owc_mao_mnd_ger_lda_rom_wly_mcd_mol_scr_ctl_qcu_slo_krd_eng_igb_aeg_bul_sod_pol_sun_lit_bam_guj_ses_ind_tha_gam_knd_yor_zul_azi_grk_urd_uzb_tsn_vie_tig_swa_fbf_swt	-0.0293483509789839	-0.0691987512658308	0.944979988879239
181	sod_hin_ewe_slo_chh_owc_mlt_guj_tur_aze_tsn_jav_ses_alb_dut_bsq_svk_hau_bem_mnd_krd_lat_swa_ben_bam_ger_hun_ven_lda_est_pol_aeg_geo_eng_arw_cze_rom_wly_amh_por_fin_cic_bat_swe_mao_jpn_knd_kor_fre_lit_igb_grk_sun_ctl_tig_tag_cnt_ita_dgb_bos_amr_spa_glc_ukr_scr_qcu_mcd_mol_nor_zul_anl_afr_heb_rus_ind_pan_swt_bul_moo_mly_tha_sid_tml_yor_tsw_azi_prs_urd_uzb_dyu_vie_gam_xho_akn_fbf	-0.284364800922109	-0.673471014780112	0.502317979191588
182	gam_swe_dgb_grk_sid_owc_mlt_afr_aze_azi_cic_tag_zul_urd_rom_bsq_spa_sod_akn_cnt_ben_krd_ven_bul_bam_ita_est_yor_tsn_hun_ukr_amh_geo_guj_prs_pol_lit_wly_chh_dut_fin_ewe_jav_mcd_sun_jpn_knd_kor_glc_alb_bem_arw_mly_lat_heb_bat_mnd_mol_fbf_nor_amr_scr_slo_eng_pan_qcu_ctl_rus_cze_igb_anl_por_tig_bos_mao_hin_tsw_svk_dyu_ind_tha_hau_tml_swa_swt_uzb_fre_ger_tur_lda_vie_aeg_xho_moo_ses	-0.105510135695288	-0.249011652838938	0.803900878877067
183	amh_ger_ven_ctl_mlt_gam_anl_rom_azi_uzb_akn_ind_yor_dut_pan_bsq_fre_wly_bam_cnt_ita_spa_tsw_lat_swa_por_hun_xho_lda_fin_bul_heb_geo_scr_bos_grk_prs_chh_sod_rus_est_dgb_jav_eng_mly_jpn_knd_kor_ukr_nor_swt_slo_tag_arw_tig_bat_mnd_pol_bem_mcd_aeg_alb_hin_urd_guj_qcu_swe_ben_mol_igb_sid_krd_owc_lit_sun_cze_ewe_svk_moo_mao_tha_hau_tml_cic_dyu_tur_afr_glc_aze_tsn_vie_amr_zul_ses_fbf	0.0396583359184977	0.0934272202870438	0.925765147020117
184	sod_bos_lda_lit_hau_aeg_sid_pan_azi_uzb_zul_mao_akn_arw_nor_bsq_rom_heb_ses_mnd_ita_ben_swa_krd_tsw_swe_hun_dgb_ewe_fin_guj_mlt_geo_ctl_urd_scr_svk_anl_gam_pol_est_bam_tag_glc_sun_jpn_knd_kor_spa_alb_fbf_rus_jav_mol_amh_bat_cnt_grk_dyu_mcd_owc_ger_slo_hin_bul_qcu_prs_dut_por_cic_tig_cze_chh_lat_ind_eng_yor_fre_swt_mly_tha_wly_tml_bem_moo_tur_ukr_afr_aze_tsn_vie_amr_igb_xho_ven	-0.636140408807406	-1.52302649938867	0.13114531883145
185	chh_bos_cic_lit_wly_sod_tig_ger_uzb_tur_ses_bat_xho_bul_hin_bsq_ctl_hau_tsw_mnd_swe_krd_moo_spa_tsn_grk_hun_bam_ven_est_svk_amr_geo_rus_scr_alb_eng_anl_amh_ukr_fin_ewe_jav_cze_tag_jpn_tml_kor_lat_urd_bem_guj_mly_ben_heb_sun_cnt_mol_fbf_ita_sid_por_mcd_fre_pan_qcu_prs_glc_afr_igb_gam_slo_aeg_nor_mao_pol_yor_dut_zul_ind_tha_mlt_knd_dyu_akn_aze_rom_arw_azi_swa_vie_owc_dgb_swt_lda	0.2297656953421	0.541280667754047	0.589608442024634
186	amh_pan_dyu_bos_aeg_chh_tig_lat_tur_azi_tsw_mly_ven_slo_mol_bsq_dut_amr_swa_cnt_svk_grk_swt_bul_ewe_eng_hun_cic_bam_est_ctl_hau_geo_hin_spa_alb_arw_gam_sod_prs_fin_yor_ind_nor_tag_jpn_tml_kor_krd_afr_fbf_rom_bat_pol_heb_jav_mnd_guj_lda_scr_anl_mcd_por_lit_swe_qcu_rus_glc_ita_zul_sid_fre_wly_ukr_sun_urd_bem_ger_tsn_mao_tha_owc_knd_dgb_xho_aze_cze_ben_uzb_ses_vie_mlt_igb_akn_moo	0.0174297447407017	0.041044925132384	0.967348070106864
187	owc_slo_lda_krd_gam_amr_tig_swe_aze_azi_zul_sun_bam_pan_dut_bsq_mcd_wly_fbf_mnd_por_rom_swt_prs_akn_mol_hun_dyu_cic_est_glc_mlt_geo_svk_arw_hin_bul_sid_amh_eng_fin_dgb_mly_lat_ind_jpn_knd_kor_guj_afr_bem_ita_bat_urd_anl_tag_cnt_pol_swa_alb_aeg_spa_scr_rus_fre_qcu_lit_grk_nor_tsw_hau_bos_chh_ctl_mao_cze_xho_ger_ven_jav_tha_sod_tml_ewe_ses_uzb_ukr_ben_tur_yor_vie_heb_igb_tsn_moo	-0.137751012201887	-0.325447501831688	0.745573479270397
188	owc_ukr_fbf_eng_anl_amr_amh_hin_aze_azi_akn_mly_swa_bul_cze_bsq_spa_tig_lda_mnd_mol_fre_ses_grk_ewe_mcd_hun_bam_ven_fin_arw_gam_geo_scr_prs_urd_lat_chh_wly_ita_est_dgb_sun_bos_bat_jpn_tml_kor_swe_lit_tsw_rus_jav_krd_aeg_tag_cnt_ben_xho_pan_heb_glc_svk_por_slo_qcu_dut_ger_guj_bem_sid_pol_hau_ctl_mao_nor_tsn_afr_swt_ind_tha_sod_knd_dyu_zul_tur_alb_rom_uzb_cic_vie_mlt_moo_igb_yor	0.638144377292131	1.51172701024401	0.1339940125346
189	wly_bos_swa_mcd_owc_amh_anl_prs_tur_azi_ses_jav_lda_glc_cze_bsq_rus_sid_ven_mnd_spa_eng_bem_lit_tsw_nor_hun_igb_fbf_est_ita_hau_geo_grk_pol_scr_dut_tig_gam_rom_fin_zul_mao_alb_sun_jpn_knd_kor_bul_guj_bam_por_mly_krd_mlt_ind_cnt_svk_xho_urd_heb_swe_ben_mol_arw_qcu_hin_ger_pan_swt_aeg_fre_sod_slo_tag_afr_dgb_ctl_ewe_bat_tha_chh_tml_akn_dyu_aze_lat_ukr_uzb_tsn_vie_amr_cic_moo_yor	0.635837981515252	1.50692928399143	0.13521817252878
190	anl_alb_ven_pan_amr_mlt_gam_slo_azi_tur_swa_sun_igb_urd_mol_bsq_pol_tig_yor_cnt_afr_por_cic_prs_zul_ger_fin_akn_moo_est_bul_hau_geo_lat_mcd_guj_krd_sid_sod_scr_hun_bem_jav_dut_mly_jpn_tml_kor_ukr_svk_swt_grk_ind_fre_chh_bat_mnd_ctl_fbf_lit_wly_ben_hin_spa_arw_qcu_ita_nor_bos_dyu_aeg_swe_amh_cze_tag_rus_dgb_eng_tsw_mao_tha_heb_knd_bam_tsn_aze_glc_rom_uzb_ses_vie_owc_lda_ewe_xho	0.0412813471562461	0.0972240874538858	0.922757662258325
191	wly_slo_lda_ben_amr_owc_amh_mcd_uzb_aze_tsw_mly_ven_ita_lat_bsq_nor_aeg_swa_cnt_glc_cze_moo_svk_xho_dut_est_fbf_swt_hun_scr_tig_geo_arw_ger_swe_ctl_hau_gam_bos_fin_ses_mao_rus_tag_jpn_tml_kor_lit_mol_tsn_bul_sun_krd_chh_ind_mnd_ukr_bem_grk_mlt_por_fre_guj_pan_qcu_prs_urd_hin_ewe_sod_pol_anl_spa_jav_afr_akn_eng_zul_bat_tha_heb_knd_cic_yor_azi_alb_rom_tur_dgb_vie_sid_igb_dyu_bam	0.486422879251635	1.14841149773342	0.253744034993982
192	sid_bul_tsn_glc_hau_amr_amh_lit_tur_aze_akn_ind_fbf_por_fre_bsq_scr_sod_moo_cnt_lat_cze_bem_rom_swa_ita_fin_lda_tsw_hun_pol_aeg_geo_ctl_nor_ben_bos_mlt_tig_ger_est_ewe_bat_slo_sun_jpn_tml_kor_swe_krd_igb_alb_tag_pan_chh_mao_mnd_eng_swt_mol_anl_svk_ukr_prs_afr_qcu_guj_dut_spa_cic_gam_grk_wly_urd_jav_arw_xho_hin_dgb_mly_tha_heb_knd_yor_zul_uzb_mcd_rus_azi_dyu_vie_owc_ven_bam_ses	-0.905749949365318	-2.19937060685616	0.0303306567665208
193	heb_hin_ven_spa_aeg_mlt_tig_prs_aze_azi_dgb_mao_tsw_alb_ben_bsq_nor_amr_ewe_mnd_grk_afr_bem_lat_zul_eng_fin_swt_cic_hun_rus_chh_geo_mol_guj_lit_urd_sid_owc_krd_est_bam_sun_svk_ind_jpn_tml_kor_bos_swe_ses_scr_tag_pol_hau_jav_cnt_bul_tsn_ctl_gam_glc_ger_por_pan_qcu_rom_slo_ita_moo_amh_dut_sod_arw_mly_ukr_igb_cze_dyu_bat_tha_wly_knd_fbf_lda_uzb_mcd_fre_tur_xho_vie_anl_akn_swa_yor	0.0164824039925636	0.0387835963800237	0.96914605721088
194	hau_lit_tsw_ita_amr_tig_aeg_rus_uzb_aze_xho_tag_cic_ben_mol_bsq_prs_anl_akn_cnt_spa_glc_tsn_swe_swt_rom_hun_dgb_moo_fin_pol_owc_geo_eng_dut_slo_ukr_heb_sid_cze_est_swa_mly_guj_mao_jpn_knd_kor_arw_svk_dyu_bul_bat_urd_wly_jav_mnd_pan_yor_lat_chh_por_fre_grk_ctl_qcu_krd_alb_afr_fbf_amh_nor_sod_ger_ind_mcd_zul_scr_ewe_sun_tha_mlt_tml_ven_lda_tur_hin_bos_azi_bam_vie_gam_ses_igb_bem	-0.204812907278542	-0.483217416983634	0.630077050566412
195	owc_scr_igb_ger_wly_mlt_tig_pol_tur_aze_zul_ind_dgb_por_guj_bsq_ita_aeg_tsn_cnt_ben_arw_ses_alb_tsw_hin_hun_swa_ven_est_krd_gam_geo_nor_svk_afr_mcd_amh_heb_ctl_fin_dyu_mao_dut_bat_jpn_tml_kor_spa_rus_bem_urd_sun_cze_hau_mly_mnd_lit_moo_ukr_amr_prs_eng_bul_fre_qcu_pan_mol_swe_ewe_sod_bos_chh_glc_jav_lat_bam_rom_akn_tag_tha_sid_knd_lda_cic_azi_grk_slo_uzb_yor_vie_anl_fbf_swt_xho	-0.362741798539014	-0.859383245326417	0.392338900247426
196	sid_eng_yor_lat_heb_chh_aeg_rus_aze_tur_tsn_sun_ven_svk_swe_bsq_ukr_hau_tsw_mnd_fre_nor_swt_guj_ses_por_hun_lda_moo_fin_bos_owc_geo_pol_urd_ben_spa_wly_amr_pan_est_xho_mao_scr_ind_jpn_knd_kor_afr_arw_ewe_lit_mly_slo_amh_tag_cnt_ger_dgb_ita_tig_glc_grk_rom_cze_qcu_bul_alb_mcd_dyu_gam_ctl_sod_prs_bat_hin_bem_dut_igb_jav_tha_mlt_tml_swa_cic_azi_krd_mol_uzb_bam_vie_anl_zul_akn_fbf	-0.413266919661024	-0.980162800633821	0.329548713730783
197	gam_prs_yor_lit_mlt_amr_owc_alb_tur_azi_swt_ind_xho_mcd_pol_bsq_svk_aeg_swa_mnd_por_swe_ses_krd_dyu_rom_est_ven_dgb_hun_mol_tig_geo_cze_lat_hin_arw_heb_sod_fre_fin_moo_mly_ben_sun_jpn_tml_kor_ctl_ita_akn_spa_bat_guj_hau_mao_cnt_bos_ewe_nor_chh_scr_afr_eng_grk_qcu_pan_urd_slo_cic_wly_bul_sid_rus_jav_ukr_bam_ger_tsw_tag_tha_anl_knd_igb_fbf_uzb_dut_glc_aze_zul_vie_amh_tsn_bem_lda	-0.960747212612353	-2.3352377102655	0.0216815951913592
198	amr_cze_xho_por_wly_sid_tig_bul_tur_azi_bam_mly_fbf_ukr_lit_bsq_ger_gam_swt_cnt_hin_bos_yor_urd_cic_mol_hun_ewe_moo_fin_nor_sod_geo_ita_eng_dut_alb_mlt_chh_scr_est_ven_mao_rus_ind_jpn_knd_kor_glc_grk_igb_ben_sun_rom_aeg_bat_mnd_pol_ses_guj_anl_krd_prs_ctl_slo_qcu_mcd_fre_spa_dgb_amh_arw_hau_pan_tag_afr_tsn_lat_dyu_jav_tha_owc_tml_tsw_akn_uzb_swe_svk_aze_bem_vie_heb_zul_swa_lda	0.130602142212633	0.307459710891076	0.759180949877653
199	tig_bos_xho_rus_amr_hau_amh_slo_azi_tur_lda_ind_bem_fre_bul_bsq_ukr_sid_cic_cnt_guj_urd_yor_pan_dgb_scr_fin_igb_tsn_hun_ita_owc_geo_por_eng_glc_arw_heb_wly_dut_est_moo_jav_prs_mly_jpn_knd_kor_lat_lit_bam_ger_tag_cze_mlt_bat_mnd_ben_swt_alb_gam_grk_svk_nor_ctl_qcu_mol_hin_swe_ses_anl_spa_aeg_afr_mao_rom_zul_mcd_fbf_sun_tha_sod_tml_tsw_ven_aze_krd_pol_uzb_akn_vie_chh_dyu_swa_ewe	0.189299076736488	0.445881926654033	0.656718872398133
200	sod_prs_dyu_ger_chh_amr_tig_svk_tur_aze_akn_mly_cic_guj_hin_bsq_eng_sid_zul_cnt_bos_nor_fbf_afr_moo_cze_fin_swa_tsn_est_fre_amh_geo_ctl_por_mcd_spa_owc_heb_slo_hun_bem_sun_lit_bat_jpn_knd_kor_rom_rus_ses_bul_mao_glc_anl_jav_mnd_krd_swt_scr_hau_pan_ukr_mol_alb_qcu_ben_urd_lat_dgb_wly_grk_aeg_pol_ind_ita_ewe_swe_ven_tag_tha_mlt_tml_lda_tsw_uzb_dut_arw_azi_yor_vie_gam_xho_bam_igb	-0.389218294073688	-0.923335858950136	0.358221621972405
201	wly_ita_xho_rus_aeg_sod_gam_ger_uzb_azi_igb_tag_ven_dut_alb_bsq_glc_amh_yor_mnd_spa_pol_dyu_urd_zul_hin_hun_akn_swa_est_mol_anl_geo_krd_afr_mcd_pan_amr_tig_fre_fin_bam_ind_grk_mao_jpn_knd_kor_guj_eng_fbf_bul_sun_por_chh_jav_cnt_prs_ses_rom_owc_cze_scr_lat_arw_qcu_ctl_nor_slo_tsn_heb_ukr_mlt_lit_mly_svk_tsw_bos_swt_bat_tha_sid_tml_bem_cic_tur_ben_swe_aze_dgb_vie_hau_moo_ewe_lda	0.485788558903323	1.14759959505424	0.254077498109764
202	gam_mcd_lda_bul_sid_sod_wly_guj_aze_tur_swt_mao_ven_prs_afr_bsq_hin_tig_bam_mnd_krd_urd_zul_pan_yor_ben_est_moo_tsw_fin_ger_aeg_geo_ctl_bos_slo_eng_heb_hau_spa_hun_tsn_bat_lat_tag_jpn_tml_kor_fre_rom_akn_cze_mly_mol_amr_ind_cnt_svk_igb_pol_chh_glc_lit_dut_por_qcu_grk_ukr_swe_ses_mlt_nor_owc_ita_sun_scr_dgb_alb_xho_jav_tha_amh_knd_fbf_dyu_azi_rus_arw_uzb_bem_vie_anl_cic_ewe_swa	-0.402009303562468	-0.956298762023185	0.341400618418172
203	owc_afr_yor_alb_sid_chh_wly_fre_uzb_tur_dgb_bat_zul_ctl_mcd_bsq_pan_heb_ses_cnt_bul_ukr_tsw_bos_fbf_slo_hun_lda_igb_est_lat_gam_geo_guj_nor_krd_rus_amh_tig_lit_fin_moo_mly_eng_jav_jpn_tml_kor_ger_cze_swt_urd_ind_dut_sod_mao_mnd_arw_akn_spa_anl_ita_ben_pol_grk_qcu_glc_hin_swe_xho_hau_prs_mlt_svk_sun_por_ewe_rom_cic_tag_tha_aeg_knd_dyu_swa_aze_mol_scr_azi_bam_vie_amr_ven_tsn_bem	-0.305205481672738	-0.722512653331225	0.471792340728829
204	wly_por_fbf_nor_owc_gam_sod_bul_aze_azi_tsn_mao_tsw_guj_hin_bsq_ctl_heb_ewe_cnt_lat_mol_lda_urd_swt_glc_fin_zul_igb_est_alb_mlt_geo_mcd_bos_slo_prs_tig_aeg_rom_hun_moo_jav_ita_bat_jpn_knd_kor_pan_arw_bem_pol_mly_eng_amh_tag_mnd_ben_cic_fre_amr_rus_afr_lit_ukr_qcu_scr_ger_swe_dyu_anl_krd_chh_grk_sun_svk_ses_cze_yor_ind_tha_hau_tml_xho_bam_tur_dut_spa_uzb_akn_vie_sid_dgb_swa_ven	0.216481512661961	0.509795315630546	0.611402558083435
205	sod_pol_moo_ita_mlt_chh_gam_eng_aze_tur_dyu_tag_cic_alb_urd_bsq_pan_heb_bem_mnd_nor_ukr_tsn_prs_ven_guj_hun_xho_yor_fin_arw_anl_geo_lit_rus_spa_fre_tig_wly_ben_est_dgb_bat_bos_sun_jpn_tml_kor_krd_svk_ses_lat_mly_mcd_owc_mao_cnt_ctl_fbf_rom_hau_swe_afr_ger_slo_qcu_glc_bul_mol_zul_aeg_dut_amr_scr_jav_grk_swt_por_igb_ind_tha_sid_knd_bam_lda_azi_hin_cze_uzb_akn_vie_amh_swa_ewe_tsw	0.376882830979307	0.892395506076957	0.374484240922776
206	amh_ita_dyu_hin_aeg_anl_wly_eng_azi_tur_bam_mly_xho_cze_arw_bsq_slo_heb_tsn_cnt_rom_lat_ewe_glc_tsw_nor_hun_igb_moo_fin_pol_sod_geo_mol_dut_guj_bos_owc_gam_ben_est_fbf_jav_rus_sun_jpn_tml_kor_ukr_afr_swa_prs_ind_krd_sid_mao_mnd_grk_dgb_mcd_mlt_por_ger_lit_swe_qcu_bul_urd_spa_akn_tig_scr_amr_svk_tag_fre_swt_pan_zul_bat_tha_hau_knd_ven_yor_aze_ctl_alb_uzb_cic_vie_chh_lda_bem_ses	0.284100303537904	0.668798268132589	0.505280925276405
207	hau_rus_bam_pol_chh_owc_heb_guj_tur_uzb_moo_jav_bem_hin_ger_bsq_lat_gam_fbf_mnd_swe_cze_ewe_fre_swt_ita_fin_tsn_igb_est_grk_amr_geo_ctl_ben_spa_rom_wly_sod_urd_hun_swa_bat_krd_tag_jpn_knd_kor_por_alb_xho_dut_mly_mcd_mlt_ind_cnt_prs_dyu_mol_anl_bul_glc_eng_scr_qcu_arw_svk_ukr_akn_aeg_afr_tig_nor_mao_slo_tsw_pan_dgb_sun_tha_amh_tml_zul_ses_aze_lit_bos_azi_yor_vie_sid_ven_cic_lda	0.318376577935816	0.750638173738181	0.454765493873577
208	wly_ben_lda_rom_heb_amr_chh_mol_aze_azi_zul_mly_yor_hin_bos_bsq_scr_mlt_cic_cnt_swe_krd_swt_pol_bem_glc_fin_ewe_tsn_hun_nor_amh_geo_lat_guj_fre_prs_anl_tig_urd_est_igb_sun_pan_bat_jpn_tml_kor_grk_ger_fbf_ita_ind_arw_owc_tag_mnd_mcd_bam_dut_sod_cze_alb_eng_rus_qcu_spa_svk_ukr_tsw_aeg_afr_sid_bul_jav_por_moo_ctl_dyu_mao_tha_gam_knd_dgb_akn_tur_lit_slo_uzb_xho_vie_hau_swa_ven_ses	0.354646055128178	0.83578950720104	0.405415536207403
209	owc_prs_tsn_rom_amr_hau_aeg_mol_tur_azi_akn_mly_yor_arw_glc_bsq_dut_wly_lda_mnd_lat_eng_swt_svk_moo_ctl_est_fbf_cic_fin_ben_chh_geo_pol_alb_lit_bos_amh_tig_ita_hun_ven_ind_hin_sun_jpn_knd_kor_grk_cze_ses_krd_bat_mcd_sod_tag_cnt_guj_dgb_ukr_heb_urd_ger_slo_pan_qcu_bul_rus_swe_tsw_mlt_afr_gam_nor_jav_por_igb_scr_xho_mao_tha_sid_tml_bem_ewe_uzb_spa_fre_aze_swa_vie_anl_zul_bam_dyu	-0.0380743180169083	-0.0897222483537885	0.928700881811718
210	sod_eng_ewe_prs_gam_amr_owc_arw_aze_tur_ven_mly_lda_cze_urd_bsq_spa_tig_tsw_mnd_ger_lit_dyu_ben_tsn_fre_est_fbf_akn_fin_ukr_hau_geo_pan_alb_ita_pol_sid_wly_dut_hun_ses_bat_mcd_mao_jpn_knd_kor_mol_hin_swt_nor_jav_afr_chh_tag_cnt_bul_dgb_ctl_mlt_bos_glc_slo_swe_qcu_svk_grk_krd_moo_aeg_scr_heb_guj_ind_lat_swa_rus_bem_sun_tha_amh_tml_cic_zul_uzb_rom_por_azi_yor_vie_anl_igb_bam_xho	0.246135984184427	0.580175143322163	0.563199583755078
211	mlt_prs_tsw_ukr_aeg_heb_sid_eng_tur_aze_xho_bat_dyu_por_rus_bsq_bos_amh_tsn_mnd_pol_rom_dgb_lat_bem_bul_est_ewe_fbf_fin_slo_amr_geo_grk_mol_lit_ita_owc_chh_svk_hun_ven_sun_spa_mly_jpn_knd_kor_pan_scr_cic_ger_tag_nor_gam_mao_cnt_glc_swa_krd_sod_fre_cze_mcd_swe_qcu_ben_urd_alb_zul_anl_afr_hau_ctl_ind_arw_moo_guj_akn_jav_tha_tig_tml_swt_ses_uzb_dut_hin_azi_lda_vie_wly_bam_igb_yor	0.594607384960697	1.40948687871085	0.162026516287049
212	anl_bos_dgb_por_aeg_chh_sid_urd_tur_uzb_tsn_sun_dyu_prs_krd_bsq_ctl_sod_bam_mnd_guj_rus_yor_ben_ewe_arw_est_tsw_igb_fin_glc_mlt_geo_rom_afr_ger_cze_wly_tig_mcd_hun_zul_ind_bul_jav_jpn_tml_kor_spa_nor_swa_swe_mly_hin_owc_tag_cnt_ita_bem_scr_hau_pan_grk_pol_alb_qcu_svk_slo_dut_akn_heb_lit_amh_mol_mao_fre_ses_lat_lda_bat_tha_amr_knd_fbf_xho_aze_eng_ukr_azi_swt_vie_gam_cic_moo_ven	0.173245738478967	0.407756682894316	0.684389481042801
213	tig_hin_cic_pan_chh_gam_anl_afr_tur_uzb_bam_sun_lda_bos_alb_bsq_ger_sid_zul_cnt_eng_scr_ses_spa_fbf_dut_est_igb_xho_hun_rus_sod_geo_cze_glc_lit_rom_wly_owc_por_fin_dyu_mly_guj_ind_jpn_knd_kor_fre_ctl_tsw_svk_mao_prs_amh_tag_mnd_ben_moo_slo_mlt_pol_lat_krd_ita_qcu_nor_mcd_arw_dgb_amr_grk_hau_mol_bat_bul_akn_swe_tsn_jav_tha_aeg_tml_ewe_swa_azi_urd_ukr_aze_swt_vie_heb_ven_yor_bem	-0.600972067048114	-1.43430590058419	0.154839034400533
214	owc_cze_bam_lat_mlt_heb_amh_urd_tur_azi_bem_ind_moo_rom_grk_bsq_alb_tig_swt_mnd_bul_krd_fbf_por_tsw_ger_hun_ven_zul_est_hin_sod_geo_swe_ctl_scr_eng_wly_anl_dut_fin_xho_tag_spa_jav_jpn_tml_kor_afr_glc_igb_bos_mao_ben_sid_mly_cnt_pol_dgb_fre_gam_guj_rus_ukr_lit_qcu_pan_prs_arw_ses_amr_nor_hau_svk_bat_mcd_swa_ita_cic_sun_tha_aeg_knd_lda_dyu_uzb_mol_slo_aze_ewe_vie_chh_akn_tsn_yor	-0.570113045036652	-1.35981337450418	0.177176575375753
215	tig_eng_ewe_nor_aeg_mlt_chh_guj_uzb_azi_dyu_sun_tsw_ukr_slo_bsq_ben_anl_yor_mnd_afr_alb_lda_dut_cic_hin_fin_bem_moo_hun_spa_amh_geo_ger_pol_prs_fre_gam_heb_scr_est_tsn_bat_lit_tag_jpn_tml_kor_ctl_mol_zul_ita_mly_bul_hau_ind_cnt_bos_fbf_svk_sid_krd_mcd_por_pan_qcu_rus_lat_cze_xho_owc_glc_wly_urd_mao_swe_bam_arw_ses_jav_tha_sod_knd_ven_akn_tur_grk_rom_aze_igb_vie_amr_dgb_swa_swt	-0.163568771481906	-0.386184931979353	0.700241803579
216	mlt_grk_ven_ctl_tig_gam_sod_pan_tur_uzb_cic_ind_swt_urd_krd_bsq_bos_anl_moo_mnd_hin_ukr_ewe_por_ses_eng_est_tsn_yor_hun_ger_amr_geo_mcd_prs_guj_ben_hau_wly_pol_fin_xho_bat_cze_mao_jpn_knd_kor_arw_rom_bem_nor_jav_afr_chh_mly_cnt_svk_swa_rus_aeg_dut_swe_alb_mol_qcu_slo_lat_bul_tsw_amh_ita_sid_spa_sun_scr_lda_fre_dgb_tag_tha_heb_tml_bam_igb_aze_glc_lit_azi_akn_vie_owc_dyu_zul_fbf	-0.522280817981322	-1.24329284782672	0.21688511739376
217	tig_lat_zul_rus_gam_owc_sid_slo_tur_azi_ewe_mly_akn_glc_ben_bsq_svk_anl_yor_cnt_bul_urd_ses_fre_lda_bos_hun_swa_ven_est_por_mlt_geo_ger_eng_pol_spa_sod_heb_grk_fin_cic_ind_dut_tag_jpn_tml_kor_pan_mol_dgb_scr_bat_mcd_wly_mao_mnd_lit_tsw_nor_hau_prs_arw_krd_guj_qcu_rom_afr_hin_tsn_chh_swe_amr_ctl_sun_alb_igb_cze_fbf_jav_tha_amh_knd_moo_bem_aze_ita_ukr_uzb_bam_vie_aeg_swt_dyu_xho	-1.21876283745073	-3.01660660343655	0.00329659091599566
218	gam_scr_cic_arw_sod_sid_heb_swe_uzb_aze_ewe_ind_swt_afr_por_bsq_mcd_tig_ses_mnd_fre_pan_tsn_pol_xho_rus_hun_igb_dyu_fin_mol_amr_geo_urd_ita_hin_rom_hau_anl_ctl_est_lda_bat_grk_jav_jpn_tml_kor_krd_nor_bam_spa_mao_svk_chh_mly_cnt_eng_tsw_cze_wly_guj_alb_slo_ger_qcu_ben_glc_lit_fbf_mlt_bos_owc_ukr_sun_dut_dgb_prs_yor_tag_tha_aeg_knd_moo_zul_azi_bul_lat_tur_bem_vie_amh_swa_akn_ven	-0.616831268148779	-1.47232124528616	0.144310357379239
219	gam_eng_swt_lit_mlt_aeg_chh_ita_tur_aze_moo_sun_yor_afr_pan_bsq_urd_owc_bam_mnd_mcd_hin_igb_fre_bem_grk_hun_zul_xho_est_mol_sod_geo_cze_ctl_scr_krd_amh_tig_slo_fin_swa_mly_swe_bat_jpn_knd_kor_bul_spa_dgb_ben_ind_ger_sid_tag_cnt_prs_akn_dut_amr_bos_arw_rom_rus_qcu_nor_alb_guj_fbf_heb_svk_anl_por_jav_lat_ses_ukr_ewe_mao_tha_wly_tml_dyu_lda_azi_glc_pol_uzb_tsn_vie_hau_cic_tsw_ven	0.508636750279046	1.20262470615529	0.232174513316683
220	chh_fre_bem_grk_sod_heb_anl_ger_tur_uzb_igb_ind_swa_dut_alb_bsq_lat_owc_swt_mnd_bos_swe_cic_arw_akn_por_est_ven_tsw_hun_mol_tig_geo_glc_prs_svk_krd_amh_wly_slo_fin_dyu_mly_rus_tag_jpn_knd_kor_guj_ukr_xho_eng_sun_ctl_aeg_mao_cnt_afr_moo_cze_mlt_rom_urd_scr_bul_qcu_hin_ita_spa_zul_hau_nor_sid_mcd_jav_pan_dgb_lit_yor_bat_tha_amr_tml_tsn_ses_aze_pol_ben_azi_lda_vie_gam_fbf_ewe_bam	-0.0190642086517571	-0.0448711107573641	0.964306251110777
221	wly_dut_ewe_urd_aeg_sid_sod_lit_azi_tur_lda_sun_bam_bul_grk_bsq_pan_hau_zul_mnd_arw_spa_swa_eng_bem_glc_est_moo_cic_hun_prs_owc_geo_krd_por_ctl_mcd_gam_mlt_svk_fin_xho_ind_rom_mao_jpn_knd_kor_afr_ita_swt_bos_tag_ukr_tig_jav_cnt_ger_tsn_guj_amh_alb_mol_ben_fre_qcu_pol_cze_nor_yor_heb_swe_amr_lat_bat_rus_akn_hin_igb_mly_tha_anl_tml_fbf_tsw_uzb_scr_slo_aze_ven_vie_chh_ses_dgb_dyu	-0.326122169286815	-0.771979667027172	0.442083752621435
222	owc_slo_tsw_ger_wly_mlt_anl_cze_azi_tur_fbf_mao_igb_rom_scr_bsq_fre_amr_ses_cnt_krd_lat_ven_ctl_yor_mol_est_swa_dgb_fin_spa_aeg_geo_pol_prs_ben_pan_amh_gam_mcd_hun_zul_mly_afr_tag_jpn_knd_kor_svk_eng_bem_por_bat_bul_sod_sun_mnd_urd_bam_dut_tig_guj_ukr_swe_lit_qcu_glc_ita_bos_swt_heb_grk_chh_nor_ind_rus_xho_alb_tsn_jav_tha_hau_tml_lda_ewe_aze_arw_hin_uzb_moo_vie_sid_cic_dyu_akn	-0.665820948136249	-1.5956499003816	0.113959754618084
223	amr_guj_tsn_cze_owc_chh_sod_pol_uzb_azi_swa_ind_swt_swe_mcd_bsq_bos_amh_dyu_cnt_urd_bul_lda_eng_ses_rom_hun_igb_zul_fin_scr_mlt_geo_svk_glc_ben_ita_hau_tig_krd_est_moo_tag_spa_sun_jpn_knd_kor_nor_afr_bem_pan_bat_slo_aeg_mao_mnd_prs_cic_dut_heb_ctl_lat_arw_grk_qcu_alb_ger_mol_yor_gam_lit_wly_fre_mly_hin_fbf_rus_akn_jav_tha_sid_tml_bam_ven_tur_por_ukr_aze_xho_vie_anl_ewe_dgb_tsw	0.275741168103053	0.649255014736473	0.51777381470534
224	sid_urd_dgb_ben_gam_hau_chh_cze_aze_uzb_zul_tag_lda_krd_rus_bsq_scr_mlt_bem_cnt_rom_spa_yor_ita_dyu_prs_est_akn_swa_fin_lit_anl_geo_ger_fre_slo_lat_aeg_owc_arw_hun_tsn_sun_pol_ind_jpn_tml_kor_glc_hin_fbf_mol_mly_ukr_heb_bat_mnd_nor_cic_svk_amr_pan_dut_por_afr_qcu_bul_eng_bos_ewe_sod_guj_wly_grk_mao_mcd_igb_ctl_tsw_jav_tha_tig_knd_ven_ses_tur_swe_alb_azi_xho_vie_amh_bam_swt_moo	-0.43967772304516	-1.04572411898037	0.298398818571594
225	sod_slo_moo_swe_amr_anl_tig_svk_uzb_aze_akn_jav_tsn_cze_bos_bsq_por_owc_dyu_cnt_rom_ger_swt_urd_swa_ita_est_fbf_ewe_fin_ukr_hau_geo_alb_ctl_mcd_lat_mlt_chh_pan_hun_ven_sun_ben_tag_jpn_knd_kor_lit_fre_bam_scr_mao_nor_aeg_bat_mnd_pol_ses_eng_gam_spa_guj_arw_mol_qcu_prs_grk_bul_yor_sid_dut_heb_afr_ind_hin_lda_rus_igb_mly_tha_amh_tml_cic_dgb_azi_glc_krd_tur_zul_vie_wly_bem_xho_tsw	0.147377883920585	0.346700687927075	0.729599436840594
226	wly_swe_bem_por_owc_amh_hau_grk_tur_uzb_ses_mao_tsn_mol_prs_bsq_bul_sod_moo_mnd_rom_ger_xho_scr_dyu_svk_hun_ewe_bam_est_cze_anl_geo_nor_krd_ukr_ben_amr_gam_glc_fin_swt_ind_slo_mly_jpn_knd_kor_rus_arw_dgb_eng_jav_alb_heb_sun_cnt_fre_igb_guj_chh_lat_bos_pol_spa_qcu_hin_ita_afr_akn_tig_ctl_aeg_lit_tag_urd_lda_mcd_tsw_bat_tha_sid_tml_swa_cic_azi_dut_pan_aze_ven_vie_mlt_fbf_yor_zul	-0.202642159109217	-0.478718084237174	0.63326279326474
227	owc_ukr_xho_prs_anl_chh_wly_spa_tur_aze_akn_bat_swt_pol_lit_bsq_afr_sod_ses_cnt_krd_bul_ven_glc_dgb_swe_hun_dyu_lda_est_por_heb_geo_ben_dut_bos_urd_sid_amh_scr_fin_fbf_sun_grk_ind_jpn_tml_kor_lat_mol_ewe_slo_mao_arw_amr_jav_mnd_guj_bem_ita_gam_eng_alb_rom_hin_qcu_mcd_rus_cze_igb_tig_ger_hau_fre_mly_nor_tsw_ctl_zul_tag_tha_aeg_knd_swa_moo_uzb_svk_pan_azi_cic_vie_mlt_tsn_bam_yor	-0.921920413585045	-2.24345494207341	0.027241284789542
228	sod_svk_akn_fre_chh_hau_anl_mol_azi_uzb_cic_jav_tsn_pan_glc_bsq_bos_sid_xho_mnd_afr_grk_yor_ger_swt_hin_hun_bam_lda_est_rus_owc_geo_cze_ctl_dut_lat_wly_heb_lit_fin_dgb_ind_alb_mao_jpn_tml_kor_eng_ben_moo_rom_tag_urd_tig_mly_cnt_guj_tsw_prs_amh_por_ukr_bul_ita_qcu_scr_slo_spa_dyu_gam_arw_mlt_nor_bat_mcd_ses_pol_swa_sun_tha_amr_knd_fbf_zul_aze_swe_krd_tur_ven_vie_aeg_bem_ewe_igb	-0.943565873218179	-2.29273027464034	0.0241179165485222
229	heb_alb_zul_slo_chh_anl_sid_ita_tur_aze_cic_mao_lda_por_scr_bsq_rus_hau_dyu_mnd_mcd_ctl_bem_guj_dgb_lit_hun_fbf_xho_fin_lat_mlt_geo_dut_arw_eng_grk_aeg_amr_glc_est_swt_jav_mol_tag_jpn_tml_kor_krd_svk_tsn_afr_mly_urd_tig_ind_cnt_bul_moo_pol_gam_spa_cze_hin_ben_qcu_nor_pan_rom_igb_wly_fre_amh_ukr_bat_swe_bam_bos_tsw_sun_tha_sod_knd_ses_ewe_azi_prs_ger_uzb_yor_vie_owc_swa_ven_akn	-0.793037257025919	-1.9114702257389	0.0590233004719576
230	amr_alb_lda_arw_sid_amh_owc_por_aze_uzb_ewe_mly_swt_krd_eng_bsq_ctl_chh_tsw_mnd_hin_prs_ven_ben_bem_swe_hun_tsn_zul_fin_slo_wly_geo_rus_ger_nor_bos_tig_anl_svk_est_akn_ind_rom_sun_jpn_knd_kor_guj_bul_dgb_ita_mao_fre_sod_tag_cnt_pan_yor_lat_aeg_mol_pol_scr_afr_qcu_spa_urd_lit_moo_gam_glc_hau_ukr_jav_grk_dyu_cze_ses_bat_tha_mlt_tml_bam_swa_azi_mcd_dut_tur_xho_vie_heb_cic_fbf_igb	-0.124879181327252	-0.294487018464305	0.769042106392645
231	heb_ben_tsn_afr_amh_hau_wly_glc_uzb_azi_bem_mly_swt_grk_por_bsq_fre_sod_akn_cnt_bos_pan_swa_guj_cic_rus_fin_dgb_tsw_est_pol_mlt_geo_prs_spa_hin_ctl_chh_owc_bul_hun_bam_mao_slo_sun_jpn_knd_kor_arw_krd_moo_urd_tag_mol_amr_bat_mnd_nor_fbf_swe_anl_ukr_ger_rom_alb_qcu_mcd_cze_svk_ses_gam_lat_aeg_scr_jav_ita_ven_lit_igb_ind_tha_sid_tml_lda_ewe_aze_dut_eng_tur_dyu_vie_tig_zul_xho_yor	0.194871327387577	0.458386293643447	0.64774430282443
232	heb_pol_fbf_bul_owc_aeg_amr_lit_aze_uzb_yor_mly_akn_ita_alb_bsq_rus_anl_ewe_mnd_nor_spa_dyu_krd_xho_dut_est_ses_cic_fin_eng_hau_geo_ctl_guj_grk_slo_chh_wly_ger_hun_bem_jav_svk_mao_jpn_tml_kor_swe_arw_tsn_pan_tag_ben_sod_bat_cnt_mol_swa_rom_tig_prs_urd_cze_lat_qcu_afr_bos_glc_swt_sid_ukr_amh_fre_sun_scr_lda_hin_bam_ind_tha_mlt_knd_ven_dgb_tur_mcd_por_azi_igb_vie_gam_zul_tsw_moo	-0.531078351602728	-1.26265749783942	0.209869158021992
233	anl_dut_moo_ita_gam_hau_amh_prs_uzb_aze_bem_bat_cic_afr_mol_bsq_cze_heb_ses_mnd_urd_ctl_ven_ukr_fbf_krd_est_bam_tsn_hun_scr_sid_geo_glc_pol_pan_ben_mlt_chh_hin_fin_yor_sun_fre_mly_jpn_knd_kor_eng_swe_igb_alb_tag_arw_sod_jav_cnt_nor_zul_rom_aeg_spa_svk_grk_bul_qcu_bos_guj_slo_swt_amr_ger_owc_lat_mao_mcd_xho_por_dgb_ind_tha_wly_tml_lda_tsw_azi_rus_lit_tur_swa_vie_tig_akn_dyu_ewe	-0.403968969154252	-0.957742302899315	0.340675908888021
234	wly_rus_dgb_afr_sod_heb_owc_lat_uzb_azi_ses_mly_xho_eng_por_bsq_swe_amr_bem_mnd_svk_arw_lda_mcd_cic_ctl_hun_swa_moo_est_glc_sid_geo_hin_krd_fre_lit_gam_aeg_rom_fin_swt_ind_spa_mao_jpn_tml_kor_prs_ger_bam_cze_sun_pan_anl_jav_cnt_urd_zul_pol_mlt_alb_scr_dut_ukr_qcu_ita_slo_mol_ewe_hau_grk_amh_bul_bat_ben_dyu_bos_igb_tag_tha_chh_knd_ven_tsw_tur_guj_nor_aze_akn_vie_tig_yor_tsn_fbf	-0.128690961702068	-0.303292201685454	0.762344622005567
235	sod_eng_bam_ita_mlt_heb_chh_dut_aze_tur_zul_sun_tsw_prs_ctl_bsq_hin_owc_cic_mnd_pol_cze_moo_glc_ven_ben_est_swt_ewe_fin_rus_gam_geo_arw_urd_bos_spa_wly_sid_nor_hun_swa_bat_mol_mly_jpn_tml_kor_scr_lat_yor_ukr_mao_lit_amr_ind_cnt_afr_igb_bul_amh_por_fre_guj_pan_qcu_svk_krd_alb_bem_aeg_mcd_anl_swe_jav_rom_dgb_ger_xho_tag_tha_tig_knd_fbf_dyu_azi_slo_grk_uzb_lda_vie_hau_tsn_akn_ses	0.461129896528726	1.08680633810269	0.279931223552326
236	hau_lat_dyu_krd_anl_sod_wly_rus_tur_azi_igb_ind_tsn_ukr_spa_bsq_ctl_sid_xho_cnt_nor_pol_yor_scr_tsw_guj_fin_fbf_ven_est_bos_amh_geo_rom_glc_slo_alb_gam_amr_ger_hun_cic_jav_eng_mao_jpn_knd_kor_mol_swe_bam_mcd_bat_fre_mlt_mly_mnd_ita_lda_hin_tig_lit_por_prs_afr_qcu_arw_grk_pan_swa_heb_urd_aeg_ben_tag_cze_swt_svk_moo_sun_tha_chh_tml_zul_dgb_uzb_bul_dut_aze_ewe_vie_owc_ses_bem_akn	0.82826232804267	1.97084818912554	0.0517143957619152
237	amh_hin_igb_arw_sod_chh_gam_ger_uzb_aze_cic_mly_swt_afr_pan_bsq_swe_owc_dyu_cnt_alb_ben_bam_rom_akn_por_fin_tsw_xho_est_ukr_mlt_geo_glc_eng_bos_mol_tig_amr_guj_hun_ses_sun_fre_bat_jpn_knd_kor_ita_grk_zul_prs_ind_mcd_aeg_mao_mnd_slo_fbf_bul_hau_spa_svk_nor_rus_qcu_lat_urd_krd_dgb_wly_cze_anl_lit_jav_pol_ewe_dut_swa_tag_tha_sid_tml_ven_moo_azi_ctl_scr_tur_lda_vie_heb_bem_tsn_yor	0.195951745521945	0.461003866581637	0.645872142400391
238	amr_afr_ven_rus_sod_amh_mlt_alb_uzb_tur_yor_tag_tsn_por_nor_bsq_ctl_tig_swa_mnd_ger_urd_dgb_lit_ses_pan_est_ewe_tsw_hun_cze_hau_geo_hin_ita_dut_guj_aeg_anl_ukr_fin_fbf_mly_svk_bat_jpn_tml_kor_rom_bos_cic_spa_mao_pol_owc_sun_cnt_ben_bam_mcd_gam_eng_bul_fre_swe_qcu_scr_lat_prs_akn_chh_glc_sid_arw_ind_mol_igb_grk_moo_jav_tha_wly_knd_dyu_lda_aze_krd_slo_azi_bem_vie_heb_swt_zul_xho	-0.629334910498775	-1.50383190769529	0.136013133996018
239	owc_ben_tsn_lat_wly_mlt_sid_afr_tur_aze_bam_bat_akn_svk_rus_bsq_grk_heb_swt_cnt_slo_cze_zul_bul_bem_ita_est_moo_swa_hun_rom_tig_geo_urd_ctl_swe_spa_hau_sod_guj_fin_ven_sun_eng_mly_jpn_knd_kor_hin_ukr_lda_mol_tag_por_aeg_mao_mnd_lit_yor_krd_amh_prs_ger_mcd_alb_qcu_pol_fre_dut_igb_gam_glc_chh_bos_ind_pan_fbf_scr_xho_jav_tha_anl_tml_tsw_ewe_azi_nor_arw_uzb_dgb_vie_amr_ses_cic_dyu	-0.465557219340645	-1.10570343664321	0.271707078021574
240	amr_pan_swa_glc_mlt_amh_wly_eng_uzb_aze_bem_mao_lda_hin_pol_bsq_fre_owc_zul_mnd_urd_afr_fbf_scr_igb_mcd_est_ven_tsw_fin_lat_sid_geo_spa_krd_ukr_guj_anl_heb_grk_hun_cic_jav_ger_bat_jpn_tml_kor_prs_rom_ewe_ben_tag_svk_aeg_mly_cnt_arw_ses_swe_hau_dut_slo_mol_bul_qcu_bos_nor_rus_moo_chh_cze_sod_ctl_sun_lit_swt_por_yor_ind_tha_gam_knd_bam_xho_tur_ita_alb_azi_dyu_vie_tig_tsn_akn_dgb	-0.168921046263879	-0.398449646696641	0.691212077780041
241	amh_fre_bem_alb_heb_tig_anl_dut_azi_tur_tsw_tag_fbf_cze_rus_bsq_arw_aeg_swt_mnd_rom_pan_igb_pol_dyu_eng_fin_yor_xho_hun_ukr_chh_geo_guj_por_scr_ita_sid_mlt_bos_est_zul_mly_spa_bat_jpn_knd_kor_krd_bul_cic_glc_mao_mcd_sod_ind_cnt_mol_ewe_hin_hau_svk_slo_afr_swe_qcu_lit_nor_ctl_swa_gam_urd_owc_ben_jav_ger_dgb_prs_ven_sun_tha_amr_tml_akn_moo_aze_grk_lat_uzb_bam_vie_wly_ses_lda_tsn	-0.566825004854756	-1.35116432810604	0.179920728268649
242	wly_bos_fbf_fre_tig_sod_mlt_nor_azi_aze_bam_sun_dyu_rom_svk_bsq_lat_amr_tsw_mnd_ben_prs_swa_eng_ses_por_est_tsn_igb_fin_ukr_anl_geo_bul_arw_ctl_pol_aeg_sid_urd_hun_ewe_mly_scr_mao_jpn_tml_kor_rus_alb_lda_afr_tag_cze_hau_bat_cnt_dut_moo_grk_amh_swe_glc_spa_krd_qcu_ita_lit_guj_yor_chh_slo_owc_pan_ind_hin_cic_ger_zul_jav_tha_heb_knd_xho_ven_tur_mol_mcd_uzb_dgb_vie_gam_akn_swt_bem	-0.532299951387658	-1.26942360669255	0.207457529092304
243	chh_cze_igb_rus_hau_amr_wly_ukr_uzb_azi_akn_tag_xho_ita_lit_bsq_ger_aeg_swa_mnd_bul_slo_lda_mcd_tsn_nor_hun_fbf_bem_est_ctl_anl_geo_alb_pol_scr_pan_owc_sod_arw_fin_zul_bat_por_ind_jpn_knd_kor_urd_lat_ses_mol_mly_prs_mlt_mao_cnt_spa_ewe_hin_amh_swe_fre_rom_ben_qcu_bos_eng_guj_tsw_gam_glc_sid_afr_jav_dut_dgb_grk_cic_sun_tha_tig_tml_bam_yor_tur_svk_krd_aze_dyu_vie_heb_swt_moo_ven	-0.864251894361386	-2.09344346970531	0.0390312677886006
244	heb_nor_xho_grk_mlt_sid_tig_lit_tur_aze_bem_tag_bam_ger_bul_bsq_fre_anl_lda_cnt_urd_ctl_dgb_scr_akn_eng_est_moo_fbf_fin_ukr_owc_geo_cze_swe_svk_guj_aeg_gam_arw_hun_igb_mao_ita_ind_jpn_knd_kor_slo_pan_dyu_glc_mly_hin_sod_sun_mnd_spa_ses_dut_wly_pol_rus_rom_mcd_qcu_lat_alb_ben_tsw_hau_krd_chh_por_jav_prs_ewe_mol_ven_bat_tha_amh_tml_tsn_swa_uzb_afr_bos_azi_yor_vie_amr_cic_zul_swt	-0.0474032509277226	-0.111682986651363	0.91131546193835
245	sod_nor_ven_ger_hau_chh_owc_ukr_azi_aze_dgb_mly_ewe_arw_glc_bsq_prs_aeg_xho_cnt_cze_mol_swt_eng_dyu_bos_est_swa_tsn_fin_afr_heb_geo_pan_grk_rus_ben_tig_amh_svk_hun_fbf_tag_ita_sun_jpn_knd_kor_alb_swe_moo_bul_mao_urd_anl_jav_mnd_fre_zul_lat_gam_guj_scr_hin_slo_qcu_ctl_lit_pol_cic_sid_spa_mlt_mcd_ind_dut_igb_rom_bem_bat_tha_amr_tml_bam_yor_tur_krd_por_uzb_tsw_vie_wly_akn_ses_lda	0.268907034711924	0.633092672844445	0.528226865032486
246	tig_arw_ses_mcd_amh_owc_gam_mol_uzb_azi_ewe_bat_akn_grk_prs_bsq_krd_wly_cic_mnd_rom_pan_tsn_cze_ven_afr_hun_dyu_fbf_fin_nor_sid_geo_swe_lit_alb_bos_chh_amr_eng_est_tsw_sun_svk_jav_jpn_tml_kor_glc_ger_yor_por_ind_spa_aeg_mly_cnt_scr_zul_bul_heb_guj_slo_hin_lat_qcu_fre_ben_rus_dgb_sod_pol_anl_ctl_tag_ita_moo_ukr_xho_mao_tha_hau_knd_bem_swa_tur_urd_dut_aze_swt_vie_mlt_bam_lda_igb	0.374238983227984	0.881662121191207	0.380232580019036
247	sod_arw_xho_fre_mlt_heb_amh_glc_tur_aze_tsn_mly_lda_alb_rom_bsq_ben_anl_dyu_mnd_svk_lat_ven_slo_yor_scr_est_tsw_ses_hun_por_gam_geo_urd_grk_afr_mcd_tig_owc_ita_fin_swa_bat_guj_sun_jpn_tml_kor_hin_ukr_moo_dut_mao_bul_amr_jav_cnt_lit_bam_pan_wly_spa_cze_prs_swe_qcu_pol_bos_rus_dgb_chh_krd_sid_nor_ind_eng_cic_ger_swt_tag_tha_aeg_knd_ewe_akn_azi_ctl_mol_uzb_bem_vie_hau_zul_fbf_igb	-0.59103518429338	-1.40783113641705	0.162514970448657
248	chh_lit_xho_pol_mlt_heb_tig_mol_tur_aze_ven_jav_cic_prs_ukr_bsq_ben_anl_igb_mnd_nor_urd_dyu_svk_tsw_arw_hun_ses_yor_est_spa_wly_geo_pan_dut_rom_afr_sid_owc_cze_fin_bam_bat_swe_sun_jpn_tml_kor_alb_rus_akn_slo_mao_por_aeg_mly_cnt_scr_ewe_bos_gam_ctl_grk_lat_mcd_qcu_fre_eng_ita_zul_amh_glc_amr_hin_tag_guj_swt_krd_swa_ind_tha_sod_knd_fbf_tsn_uzb_ger_bul_azi_dgb_vie_hau_moo_bem_lda	0.478177046410016	1.12874518953927	0.261908627195533
249	hau_urd_bem_hin_wly_gam_amh_ctl_uzb_aze_zul_bat_ewe_prs_dut_bsq_lat_tig_ven_cnt_grk_spa_yor_cze_tsn_ben_hun_lda_swa_est_ukr_heb_geo_swe_fre_krd_por_sid_sod_afr_fin_tsw_mly_scr_mao_jpn_knd_kor_rus_bos_akn_guj_tag_arw_chh_sun_mnd_eng_dgb_mol_amr_slo_bul_alb_lit_qcu_ger_ita_svk_ses_anl_mcd_mlt_pol_ind_pan_xho_glc_cic_jav_tha_aeg_tml_dyu_igb_azi_nor_rom_tur_bam_vie_owc_swt_fbf_moo	-0.034129827174763	-0.0804779446627772	0.936030069529206
250	hau_prs_igb_dut_amh_sid_tig_ger_aze_uzb_lda_tag_tsn_slo_lat_bsq_mcd_aeg_xho_mnd_spa_por_bam_rus_zul_ctl_hun_yor_ses_fin_fre_wly_geo_bul_bos_krd_eng_sod_amr_afr_est_bem_mao_scr_mly_jpn_tml_kor_mol_rom_ven_lit_sun_ita_gam_ind_cnt_grk_swa_cze_chh_ukr_ben_arw_nor_qcu_urd_pan_guj_ewe_heb_alb_mlt_pol_jav_hin_tsw_svk_akn_bat_tha_anl_knd_dyu_fbf_azi_swe_glc_tur_moo_vie_owc_swt_cic_dgb	-0.321694219562256	-0.761074637006473	0.448537983767158
251	sod_spa_ses_eng_amr_gam_tig_ita_aze_tur_tsw_tag_fbf_grk_glc_bsq_cze_amh_moo_cnt_rom_por_ven_fre_cic_guj_est_zul_swt_fin_pol_sid_geo_urd_lat_ben_pan_heb_chh_lit_hun_swa_sun_mcd_jav_jpn_knd_kor_alb_ukr_tsn_prs_bat_slo_mlt_mly_mnd_mol_bam_rus_anl_ger_scr_afr_svk_qcu_bos_hin_arw_dyu_hau_ctl_wly_bul_ind_krd_xho_dut_dgb_mao_tha_aeg_tml_bem_yor_azi_nor_swe_uzb_akn_vie_owc_lda_igb_ewe	0.67021957532327	1.59417500231143	0.114289916469205
252	amr_ger_dyu_grk_chh_mlt_gam_arw_uzb_aze_lda_mao_swt_spa_scr_bsq_dut_sod_ewe_mnd_ctl_por_akn_afr_yor_urd_hun_tsw_zul_est_prs_amh_geo_fre_guj_swe_mcd_anl_wly_svk_fin_swa_tag_mol_sun_jpn_knd_kor_cze_ben_tsn_bos_jav_krd_hau_ind_cnt_alb_igb_eng_aeg_bul_ita_lit_glc_qcu_ukr_hin_rom_xho_owc_slo_heb_lat_bat_pan_moo_nor_bam_mly_tha_sid_tml_ven_bem_azi_pol_rus_tur_ses_vie_tig_dgb_cic_fbf	-0.680117436474251	-1.63041665640848	0.106395807254216
253	gam_nor_yor_svk_tig_wly_mlt_ctl_aze_azi_ewe_ind_tsn_bos_dut_bsq_spa_anl_bem_cnt_lit_scr_dyu_pan_bam_afr_est_lda_swt_hun_slo_amr_geo_fre_guj_hin_grk_hau_owc_prs_fin_ses_tag_alb_jav_jpn_tml_kor_ben_arw_ven_bul_sun_lat_sod_bat_mnd_urd_cic_mol_aeg_eng_cze_pol_ita_qcu_glc_krd_swe_akn_sid_ger_amh_ukr_mao_mcd_tsw_rus_xho_mly_tha_heb_knd_swa_dgb_uzb_rom_por_tur_fbf_vie_chh_zul_moo_igb	-0.519704530828145	-1.23743358258427	0.219041397998389
254	sod_dut_lda_rom_tig_amr_anl_cze_uzb_tur_tsw_ind_ewe_slo_rus_bsq_ita_gam_xho_mnd_fre_eng_swt_ben_yor_glc_hun_dyu_zul_est_krd_chh_geo_lat_ctl_pol_nor_mlt_hau_swe_fin_bam_jav_alb_mly_jpn_knd_kor_afr_mol_moo_guj_bat_pan_wly_sun_cnt_arw_bem_bos_amh_prs_ukr_ger_scr_qcu_spa_mcd_lit_swa_sid_hin_aeg_grk_tag_urd_dgb_por_igb_mao_tha_heb_tml_ven_tsn_azi_svk_bul_aze_fbf_vie_owc_ses_akn_cic	-0.529491266374478	-1.26125908149565	0.210370154061065
255	hau_bul_moo_ger_chh_aeg_amh_glc_azi_tur_cic_ind_tsw_krd_bos_bsq_ctl_amr_bam_mnd_svk_hin_fbf_fre_swa_ben_est_ses_bem_hun_guj_tig_geo_lat_eng_prs_lit_sid_wly_pan_fin_akn_tag_cze_mly_jpn_knd_kor_grk_ita_dyu_scr_sun_swe_gam_bat_cnt_ukr_xho_arw_anl_rus_mcd_slo_pol_qcu_alb_spa_dut_yor_mlt_nor_owc_mol_jav_afr_igb_por_ven_mao_tha_sod_tml_ewe_dgb_uzb_urd_rom_aze_tsn_vie_heb_lda_swt_zul	-0.38129307052015	-0.904212611797161	0.368219024048855
256	amh_lat_zul_por_amr_sid_owc_spa_uzb_azi_akn_tag_ven_guj_alb_bsq_urd_chh_ses_mnd_lit_svk_ewe_arw_lda_krd_hun_swa_igb_fin_cze_sod_geo_ukr_eng_prs_slo_heb_hau_fre_est_bam_mao_rom_ind_jpn_tml_kor_grk_mol_cic_nor_mly_pan_aeg_bat_cnt_afr_moo_dut_tig_ctl_ita_mcd_ger_qcu_swe_scr_hin_dyu_mlt_pol_anl_glc_jav_bul_tsw_rus_bem_sun_tha_wly_knd_xho_swt_aze_ben_bos_tur_fbf_vie_gam_yor_tsn_dgb	0.916468302910967	2.20035943267781	0.0302581393869416
257	owc_scr_tsw_swe_amh_sod_heb_por_uzb_tur_ven_mly_cic_eng_afr_bsq_ita_anl_swa_cnt_nor_svk_dgb_ukr_bem_urd_hun_tsn_yor_fin_pol_aeg_geo_bos_prs_grk_mcd_tig_gam_glc_est_akn_tag_alb_mao_jpn_tml_kor_ctl_ben_bam_slo_bat_hin_wly_jav_mnd_ger_zul_fre_sid_dut_pan_krd_guj_qcu_rus_spa_lat_fbf_chh_rom_mlt_mol_sun_bul_xho_cze_ses_ind_tha_amr_knd_ewe_dyu_azi_lit_arw_aze_lda_vie_hau_igb_swt_moo	-0.446920338562556	-1.06075759249269	0.291547123577336
258	wly_scr_bam_hin_anl_aeg_gam_afr_tur_uzb_tsn_mao_zul_swe_arw_bsq_lat_owc_xho_cnt_fre_dut_dyu_urd_dgb_ben_fin_ewe_ses_hun_mol_amr_geo_glc_prs_eng_slo_mlt_sid_rus_est_tsw_tag_nor_bat_jpn_tml_kor_bos_cze_igb_bul_jav_ger_heb_sun_mnd_ukr_yor_pol_tig_lit_ctl_spa_svk_qcu_mcd_pan_guj_lda_chh_por_hau_ita_mly_grk_fbf_rom_akn_ind_tha_amh_knd_swa_moo_aze_krd_alb_azi_bem_vie_sod_swt_cic_ven	0.0218414451072387	0.0514136692561963	0.959106162143554
259	hau_spa_tsn_bos_owc_mlt_amr_prs_uzb_azi_yor_bat_dgb_guj_rom_bsq_lat_sid_bem_cnt_urd_grk_bam_ger_moo_swe_fin_akn_xho_est_bul_heb_geo_alb_ben_svk_hin_tig_aeg_fre_hun_swt_jav_pol_ind_jpn_knd_kor_krd_slo_cic_nor_mly_dut_anl_sun_mnd_glc_ses_arw_sod_scr_mcd_pan_por_qcu_rus_ukr_eng_lda_chh_ita_wly_mol_tag_afr_tsw_cze_ewe_mao_tha_gam_tml_zul_swa_aze_ctl_lit_tur_dyu_vie_amh_ven_igb_fbf	-0.617467367957366	-1.47759788037841	0.14289409151492
260	chh_mol_bam_swe_heb_hau_aeg_arw_aze_azi_dyu_sun_akn_ctl_bos_bsq_por_tig_swa_cnt_nor_dut_zul_prs_ven_scr_hun_xho_swt_fin_lit_anl_geo_rom_cze_svk_pan_sid_mlt_krd_est_ewe_jav_lat_bat_jpn_knd_kor_spa_ben_igb_bul_tag_hin_gam_ind_mnd_urd_yor_ger_owc_slo_glc_pol_grk_qcu_ita_fre_guj_lda_wly_afr_amr_mcd_mao_ukr_bem_eng_moo_mly_tha_amh_tml_tsn_cic_tur_alb_rus_uzb_dgb_vie_sod_tsw_ses_fbf	-0.613586632706923	-1.46540947802493	0.146182009661724
261	chh_pol_moo_rus_hau_sid_tig_bos_aze_tur_swt_tag_ewe_guj_afr_bsq_dut_gam_dgb_cnt_ctl_glc_bem_mol_yor_nor_est_xho_zul_fin_ita_amh_geo_spa_fre_svk_prs_wly_mlt_scr_hun_lda_sun_pan_bat_jpn_tml_kor_ger_lat_tsw_arw_mly_hin_anl_mao_mnd_mcd_cic_alb_amr_cze_rom_ukr_ben_qcu_lit_krd_slo_akn_owc_eng_sod_urd_jav_grk_dyu_swe_igb_ind_tha_aeg_knd_swa_tsn_azi_por_bul_uzb_fbf_vie_heb_bam_ses_ven	0.209463776556496	0.492624029011355	0.62343931380398
262	chh_rus_swa_lat_anl_sod_mlt_alb_uzb_azi_ses_tag_igb_mcd_ita_bsq_urd_hau_ewe_mnd_rom_prs_moo_mol_bem_afr_fin_dgb_ven_hun_hin_tig_geo_spa_glc_fre_ukr_amr_sid_eng_est_yor_mly_pan_bat_jpn_knd_kor_ger_bos_fbf_guj_ind_scr_wly_mao_cnt_por_dyu_cze_heb_lit_krd_ben_ctl_qcu_pol_svk_nor_tsw_gam_grk_aeg_slo_jav_bul_tsn_dut_bam_sun_tha_amh_tml_lda_xho_tur_arw_swe_aze_akn_vie_owc_zul_swt_cic	0.683976750486519	1.62235576411558	0.108112534442596
263	chh_slo_akn_grk_anl_amh_hau_hin_uzb_azi_dyu_ind_tsw_ctl_pan_bsq_mcd_aeg_zul_cnt_scr_ita_yor_lat_ewe_rus_est_swa_lda_hun_fre_sid_geo_guj_ukr_krd_alb_gam_wly_bul_fin_swt_tag_eng_bat_jpn_knd_kor_ger_glc_bam_nor_jav_svk_sod_mao_mnd_arw_ses_por_tig_rom_urd_pol_afr_qcu_prs_swe_spa_fbf_heb_mol_owc_dut_mly_bos_moo_lit_igb_sun_tha_amr_tml_bem_xho_aze_cze_ben_tur_tsn_vie_mlt_ven_cic_dgb	-0.202747049550313	-0.478840032952762	0.633176356202314
264	sod_pol_zul_dut_anl_owc_sid_prs_tur_azi_lda_mao_bem_glc_mol_bsq_por_gam_akn_cnt_ctl_fre_tsw_svk_xho_scr_fin_igb_ven_est_ukr_hau_geo_guj_lit_nor_cze_wly_chh_alb_hun_fbf_tag_lat_jav_jpn_knd_kor_bos_spa_tsn_pan_mly_ita_amr_ind_mnd_hin_yor_eng_mlt_urd_grk_ger_rom_qcu_slo_ben_krd_dyu_tig_arw_heb_mcd_sun_bul_ses_afr_swt_bat_tha_amh_tml_bam_swa_uzb_rus_swe_aze_ewe_vie_aeg_moo_dgb_cic	0.379305834467061	0.893714551534197	0.373781603456505
265	heb_ctl_igb_krd_hau_tig_chh_lit_aze_uzb_yor_sun_ven_swe_dut_bsq_eng_anl_tsw_cnt_ben_ger_zul_prs_ewe_urd_fin_dyu_swa_hun_arw_aeg_geo_hin_grk_fre_ukr_gam_amh_spa_est_moo_ind_ita_bat_jpn_tml_kor_rom_cze_fbf_glc_jav_pan_sod_mao_mnd_pol_ses_slo_sid_nor_svk_rus_guj_qcu_bul_mol_por_tsn_wly_bos_mlt_scr_tag_lat_bam_afr_cic_mly_tha_owc_knd_lda_akn_azi_mcd_alb_tur_dgb_vie_amr_bem_xho_swt	-0.771532104180246	-1.85808368989396	0.0663207138564728
266	owc_fre_swa_eng_amh_chh_anl_ben_uzb_azi_ses_sun_tsn_bul_lat_bsq_cze_hau_swt_cnt_bos_dut_akn_arw_bam_glc_fin_tsw_xho_hun_pol_sod_geo_afr_ukr_hin_ger_amr_tig_pan_est_zul_tag_scr_jav_jpn_tml_kor_slo_spa_fbf_urd_bat_lit_wly_mao_mnd_alb_dgb_rom_mlt_rus_svk_guj_ita_qcu_krd_mcd_grk_igb_sid_nor_aeg_por_ind_ctl_ewe_prs_ven_mly_tha_heb_knd_cic_moo_tur_mol_swe_aze_dyu_vie_gam_lda_bem_yor	-0.422981729492556	-1.00351399346234	0.318216843662258
267	anl_mcd_bam_swe_sod_sid_amh_lit_uzb_aze_dyu_tag_lda_arw_guj_bsq_lat_chh_ewe_mnd_ger_pan_moo_alb_fbf_bul_est_tsn_ven_fin_rus_owc_geo_ita_dut_por_rom_mlt_amr_urd_hun_igb_ind_nor_mly_jpn_knd_kor_scr_krd_swt_ctl_mao_pol_gam_bat_cnt_spa_ses_ukr_hau_slo_ben_mol_afr_qcu_cze_grk_fre_cic_aeg_svk_wly_prs_jav_eng_tsw_hin_akn_sun_tha_tig_tml_yor_dgb_azi_glc_bos_tur_bem_vie_heb_zul_xho_swa	-0.357730709602709	-0.84824842567502	0.398477598357776
268	amr_dut_cic_grk_owc_hau_mlt_ctl_uzb_tur_bem_tag_dyu_ger_eng_bsq_prs_anl_lda_mnd_cze_hin_moo_por_bam_bul_fin_yor_ven_hun_mcd_aeg_geo_lat_ben_bos_ukr_tig_gam_swe_est_tsw_mao_slo_mly_jpn_tml_kor_urd_alb_ses_spa_sun_pan_amh_ind_cnt_lit_fbf_ita_heb_arw_pol_rus_afr_qcu_nor_mol_krd_xho_sod_scr_sid_rom_jav_svk_zul_guj_swa_bat_tha_chh_knd_dgb_tsn_azi_glc_fre_aze_ewe_vie_wly_igb_swt_akn	-0.626243709943836	-1.49630474977094	0.13796031052134
269	chh_lat_ewe_ita_amr_sid_sod_pol_azi_aze_ses_sun_yor_bos_mol_bsq_svk_amh_dgb_mnd_slo_lit_xho_spa_lda_ctl_fin_fbf_swt_hun_afr_aeg_geo_scr_ger_swe_mcd_wly_hau_urd_est_zul_mao_fre_jav_jpn_knd_kor_guj_glc_tsw_ben_mly_cze_owc_bat_cnt_pan_ven_bul_mlt_krd_prs_nor_rom_qcu_arw_rus_por_moo_heb_ukr_anl_eng_ind_hin_igb_dut_dyu_tag_tha_tig_tml_akn_bem_tur_grk_alb_uzb_tsn_vie_gam_cic_bam_swa	0.283955559122428	0.669371710099345	0.504916808059409
270	aeg_ita_fbf_arw_amr_anl_sid_hin_uzb_tur_dyu_mao_dgb_prs_ger_bsq_lat_amh_lda_mnd_guj_ben_ven_grk_ewe_por_fin_ses_swa_hun_fre_tig_geo_alb_ctl_bos_krd_hau_owc_svk_est_yor_ind_nor_bat_jpn_knd_kor_urd_rus_zul_swe_mly_pan_chh_jav_cnt_cze_tsw_rom_heb_bul_mcd_lit_afr_qcu_spa_slo_eng_cic_gam_glc_wly_ukr_sun_pol_swt_scr_igb_tag_tha_mlt_tml_moo_bem_azi_dut_mol_aze_tsn_vie_sod_xho_bam_akn	-0.916495489884504	-2.22404729820982	0.0285656293034154
271	anl_urd_ven_scr_gam_hau_chh_cze_tur_uzb_tsw_mly_cic_krd_swe_bsq_rus_tig_bem_cnt_hin_pan_igb_ger_dyu_afr_est_zul_ses_hun_eng_aeg_geo_spa_lit_ukr_por_wly_sid_ctl_fin_lda_jav_rom_mao_jpn_tml_kor_svk_alb_fbf_mol_sun_bul_owc_bat_mnd_guj_tsn_slo_mlt_fre_pol_grk_ita_qcu_dut_ben_glc_akn_sod_prs_amr_nor_ind_mcd_bam_arw_swa_tag_tha_heb_knd_xho_moo_aze_lat_bos_azi_yor_vie_amh_ewe_dgb_swt	-0.801331700877153	-1.92961481555859	0.0567025920418583
272	amr_ben_ven_arw_wly_chh_amh_glc_tur_uzb_bam_mao_cic_mol_ger_bsq_lat_sid_moo_mnd_afr_guj_swt_fre_ses_lit_est_ewe_bem_hun_urd_mlt_geo_svk_pol_prs_scr_aeg_anl_ukr_fin_zul_jav_spa_bat_jpn_tml_kor_alb_krd_yor_bul_tag_dut_heb_sun_cnt_rus_akn_nor_gam_grk_bos_ita_swe_qcu_rom_mcd_cze_igb_tig_ctl_owc_slo_mly_hin_tsn_por_dyu_ind_tha_hau_knd_dgb_fbf_azi_pan_eng_aze_lda_vie_sod_xho_tsw_swa	-0.665825661981682	-1.59523350037023	0.114052890029364
273	sid_bul_ses_mol_tig_gam_anl_mcd_uzb_tur_igb_bat_ven_ger_krd_bsq_eng_owc_cic_mnd_cze_por_moo_glc_swt_bos_fin_ewe_bem_est_rus_sod_geo_nor_swe_lit_fre_mlt_wly_afr_hun_akn_mly_grk_ind_jpn_knd_kor_pol_spa_zul_urd_sun_svk_amr_tag_cnt_ukr_xho_lat_heb_alb_hin_arw_ctl_qcu_guj_pan_slo_dgb_aeg_rom_chh_prs_jav_ben_dyu_scr_bam_mao_tha_amh_tml_tsw_fbf_azi_ita_dut_aze_lda_vie_hau_swa_tsn_yor	0.203775324534915	0.480273673026697	0.63216057616028
274	anl_dut_swt_bul_hau_wly_aeg_ukr_azi_tur_bam_mao_xho_rus_krd_bsq_grk_sid_dgb_mnd_cze_guj_swa_eng_akn_arw_hun_ewe_ven_fin_svk_sod_geo_ita_prs_mol_lit_amh_amr_ger_est_fbf_ind_nor_mly_jpn_tml_kor_fre_urd_igb_lat_jav_ctl_chh_bat_cnt_spa_cic_mcd_gam_pan_rom_pol_hin_qcu_scr_slo_glc_tsw_tig_bos_owc_swe_sun_ben_zul_por_lda_tag_tha_mlt_knd_dyu_yor_aze_afr_alb_uzb_moo_vie_heb_bem_tsn_ses	-1.31812028631386	-3.27635405426835	0.00147875431971574
275	sod_bos_ewe_swe_chh_owc_heb_pol_uzb_aze_moo_mao_igb_pan_lat_bsq_lit_hau_cic_cnt_krd_ita_dgb_urd_swa_eng_fin_xho_ven_est_rus_gam_geo_rom_hin_por_afr_anl_tig_scr_hun_yor_sun_mol_bat_jpn_tml_kor_svk_nor_dyu_slo_mly_glc_sid_jav_mnd_spa_lda_fre_aeg_ben_grk_arw_ctl_qcu_mcd_guj_prs_swt_amh_dut_mlt_cze_ind_ukr_tsn_alb_bem_tag_tha_wly_knd_tsw_akn_azi_bul_ger_tur_fbf_vie_amr_bam_zul_ses	-0.3574528659003	-0.847890251342925	0.39867603325146
276	wly_lat_ses_hin_owc_chh_anl_svk_aze_uzb_ewe_mao_bem_afr_ctl_bsq_eng_sid_tsn_cnt_dut_ita_yor_bul_cic_scr_hun_igb_xho_est_mol_amr_geo_krd_slo_cze_rus_gam_mlt_glc_fin_zul_sun_bos_bat_jpn_tml_kor_pan_lit_moo_guj_ind_spa_sod_mly_mnd_mcd_bam_nor_tig_rom_urd_pol_ukr_qcu_alb_prs_swe_dyu_heb_grk_amh_ben_tag_fre_akn_arw_tsw_jav_tha_hau_knd_dgb_ven_azi_ger_por_tur_swa_vie_aeg_lda_swt_fbf	-0.39826311868176	-0.943900183011454	0.347666404248834
277	sod_ben_akn_ita_wly_heb_owc_ger_azi_uzb_cic_bat_fbf_por_lit_bsq_bos_aeg_ven_cnt_grk_fre_swt_krd_xho_scr_hun_dyu_tsn_fin_ukr_amr_geo_afr_dut_cze_mol_mlt_tig_mcd_est_ses_tag_hin_sun_jpn_knd_kor_svk_glc_tsw_nor_ind_eng_sid_jav_mnd_rom_igb_bul_amh_pol_swe_spa_lat_qcu_prs_arw_urd_bam_chh_alb_anl_guj_mly_rus_dgb_pan_moo_mao_tha_gam_tml_zul_swa_aze_ctl_slo_tur_yor_vie_hau_bem_ewe_lda	-0.324969483398334	-0.768942139411375	0.443876091122657
278	hau_scr_bam_grk_heb_sid_owc_pan_azi_tur_akn_ind_dgb_ctl_prs_bsq_ukr_gam_cic_mnd_spa_cze_igb_svk_bem_krd_est_xho_ven_fin_lat_anl_geo_guj_rom_nor_mcd_wly_chh_eng_hun_dyu_jav_ben_bat_jpn_tml_kor_glc_ger_lda_mol_sun_lit_aeg_mao_cnt_pol_tsw_bos_amh_hin_por_urd_swe_qcu_bul_arw_rus_zul_tig_dut_sod_ita_tag_fre_fbf_alb_swa_mly_tha_mlt_knd_yor_ses_aze_slo_afr_uzb_tsn_vie_amr_ewe_moo_swt	-0.546733746432907	-1.30410969032796	0.195414710470511
279	amh_cze_tsn_urd_heb_sid_amr_bos_uzb_aze_igb_sun_swa_ger_rus_bsq_krd_owc_fbf_cnt_grk_spa_zul_mcd_akn_guj_fin_bam_dyu_hun_scr_mlt_geo_ita_afr_svk_dut_gam_aeg_bul_est_tsw_jav_hin_mao_jpn_tml_kor_ben_pol_bem_slo_mly_arw_hau_bat_mnd_ukr_lda_pan_sod_swe_fre_alb_mol_qcu_rom_por_eng_ven_anl_ctl_chh_nor_tag_glc_yor_lat_ses_ind_tha_wly_knd_xho_moo_tur_prs_lit_azi_cic_vie_tig_dgb_ewe_swt	0.191309983517539	0.450223962374698	0.653596735996947
280	amh_arw_tsw_svk_chh_tig_gam_pan_tur_aze_bem_sun_ses_guj_ita_bsq_ctl_aeg_ven_cnt_cze_krd_moo_ben_ewe_slo_hun_lda_tsn_est_afr_sid_geo_bul_swe_spa_eng_mlt_hau_hin_fin_swa_ind_grk_bat_jpn_knd_kor_rom_por_dyu_mcd_jav_ukr_sod_tag_mnd_lat_xho_scr_amr_lit_mol_nor_glc_qcu_urd_prs_dut_yor_owc_fre_anl_pol_mly_rus_igb_alb_bam_mao_tha_wly_tml_zul_akn_azi_ger_bos_uzb_cic_vie_heb_swt_fbf_dgb	-0.569396351759334	-1.35815256031753	0.177701043052848
281	anl_dut_ewe_nor_tig_sid_amr_glc_aze_azi_swa_mly_cic_ukr_bul_bsq_krd_owc_fbf_cnt_arw_cze_lda_lit_yor_pan_hun_tsw_xho_est_eng_aeg_geo_spa_ger_hin_alb_hau_sod_fre_fin_tsn_bat_bos_mao_jpn_knd_kor_rom_guj_dyu_slo_jav_svk_heb_sun_mnd_prs_moo_rus_gam_lat_scr_mcd_por_qcu_urd_ctl_grk_ses_mlt_mol_wly_ben_tag_afr_ven_ita_dgb_ind_tha_chh_tml_akn_bem_uzb_pol_swe_tur_swt_vie_amh_igb_bam_zul	-0.531247343414304	-1.26585754336447	0.208726014598565
282	amr_por_swa_svk_sod_heb_mlt_bul_aze_tur_moo_tag_tsw_ben_alb_bsq_rom_owc_bem_mnd_krd_grk_igb_eng_dyu_fre_est_akn_xho_hun_ger_gam_geo_pol_swe_ctl_rus_amh_wly_arw_fin_zul_bat_lat_mly_jpn_knd_kor_bos_scr_ven_ukr_jav_glc_aeg_mao_cnt_nor_swt_prs_anl_cze_urd_dut_pan_qcu_hin_ita_mcd_ewe_chh_mol_tig_afr_sun_spa_lda_guj_ses_ind_tha_hau_tml_fbf_dgb_azi_slo_lit_uzb_cic_vie_sid_yor_bam_tsn	-0.183720213112212	-0.433571192656462	0.665603914014804
283	sid_svk_bem_mcd_aeg_amh_amr_glc_aze_uzb_dyu_ind_tsn_dut_rom_bsq_slo_heb_cic_cnt_ger_hin_lda_urd_igb_nor_est_xho_zul_hun_bos_tig_geo_ben_cze_lat_lit_wly_anl_krd_fin_dgb_bat_ctl_sun_jpn_knd_kor_mol_ita_yor_alb_mly_scr_mlt_jav_mnd_pan_moo_swe_hau_rus_fre_eng_ukr_qcu_por_afr_guj_ven_gam_spa_sod_pol_tag_arw_swt_prs_ewe_mao_tha_owc_tml_fbf_tsw_tur_grk_bul_azi_swa_vie_chh_ses_akn_bam	-0.239410576613125	-0.566037143120726	0.57273184946908
284	owc_arw_tsw_fre_anl_sid_heb_ita_tur_azi_akn_bat_bam_krd_mol_bsq_pol_chh_moo_mnd_spa_svk_zul_eng_ewe_lat_est_cic_fbf_fin_por_wly_geo_pan_rus_slo_grk_mlt_amr_swe_hun_swt_sun_urd_mao_jpn_tml_kor_ukr_cze_yor_afr_ind_guj_hau_mly_cnt_ben_tsn_prs_tig_alb_bul_rom_lit_qcu_bos_scr_hin_xho_amh_mcd_gam_nor_jav_glc_igb_dut_ven_tag_tha_sod_knd_swa_dgb_aze_ctl_ger_uzb_lda_vie_aeg_bem_ses_dyu	-0.219872465056034	-0.51911000030895	0.604917204705858
285	sod_afr_bem_nor_tig_owc_amh_ger_uzb_aze_bam_tag_tsn_slo_ben_bsq_scr_gam_akn_mnd_eng_arw_lda_glc_fbf_grk_fin_swa_igb_hun_por_heb_geo_fre_dut_ukr_hin_wly_anl_mol_est_yor_bat_svk_mly_jpn_knd_kor_lat_guj_ven_urd_ind_pol_hau_sun_cnt_cze_zul_rus_amr_alb_prs_rom_lit_qcu_bos_bul_ita_ses_chh_spa_sid_pan_mao_ctl_moo_krd_xho_jav_tha_mlt_tml_dyu_dgb_azi_mcd_swe_tur_cic_vie_aeg_ewe_swt_tsw	-0.411645173371489	-0.978014714087403	0.330604321368679
286	amh_scr_yor_lat_mlt_tig_heb_ger_azi_uzb_ses_mly_moo_por_rus_bsq_arw_hau_bem_cnt_alb_ita_tsn_ben_dgb_dut_hun_cic_bam_fin_mol_sod_geo_pan_grk_svk_bul_aeg_owc_rom_est_xho_bat_slo_mao_jpn_knd_kor_lit_hin_ven_fre_sun_cze_wly_tag_mnd_spa_zul_ctl_anl_swe_nor_urd_prs_qcu_krd_ukr_eng_swt_gam_mcd_amr_guj_jav_afr_fbf_pol_igb_ind_tha_sid_tml_ewe_swa_aze_glc_bos_tur_lda_vie_chh_dyu_akn_tsw	-0.0722599755460786	-0.170250284102854	0.865183132828469
287	amh_ben_ven_cze_aeg_tig_wly_ita_uzb_aze_lda_bat_swa_nor_lat_bsq_arw_hau_tsn_cnt_grk_hin_swt_lit_igb_bos_hun_xho_ses_est_svk_sod_geo_dut_bul_spa_alb_amr_mlt_ctl_fin_cic_ind_rus_tag_jpn_tml_kor_guj_swe_akn_prs_mly_mol_chh_mao_mnd_por_moo_ger_sid_fre_eng_scr_glc_qcu_krd_pan_rom_dyu_anl_mcd_owc_pol_sun_afr_yor_urd_bem_jav_tha_heb_knd_bam_dgb_azi_slo_ukr_tur_fbf_vie_gam_tsw_ewe_zul	-0.054516465114124	-0.128620595332241	0.897935611633018
288	anl_rom_moo_hin_aeg_mlt_sid_mol_aze_uzb_bem_mly_cic_ben_ita_bsq_spa_heb_xho_cnt_swe_alb_tsw_guj_zul_ukr_est_lda_dgb_hun_fre_amr_geo_lat_ctl_arw_krd_sod_chh_cze_fin_yor_bat_mcd_tag_jpn_knd_kor_rus_scr_ewe_slo_jav_afr_wly_mao_mnd_por_dyu_grk_gam_eng_ger_dut_lit_qcu_prs_glc_pol_bam_amh_nor_tig_urd_ind_bul_tsn_bos_ven_sun_tha_hau_tml_fbf_igb_tur_svk_pan_azi_akn_vie_owc_swa_ses_swt	-0.239664289483439	-0.56655779793073	0.572379432158301
289	wly_spa_ses_swe_aeg_owc_sid_urd_aze_uzb_swa_mao_dyu_hin_rom_bsq_cze_sod_ven_cnt_alb_glc_bam_arw_lda_krd_fin_fbf_tsw_est_mcd_hau_geo_afr_pan_prs_grk_anl_heb_lat_hun_yor_jav_eng_sun_jpn_knd_kor_slo_nor_xho_dut_bat_ben_tig_mly_mnd_ger_swt_ctl_chh_fre_pol_lit_rus_qcu_mol_guj_bos_igb_gam_por_amr_scr_ind_ukr_tsn_svk_zul_tag_tha_mlt_tml_ewe_akn_tur_bul_ita_azi_cic_vie_amh_bem_dgb_moo	-0.560856977718471	-1.33661532825567	0.184609026259192
290	sid_fre_dgb_pan_owc_wly_tig_scr_aze_azi_zul_tag_cic_glc_bul_bsq_eng_heb_fbf_cnt_dut_afr_bem_guj_akn_spa_est_ses_dyu_hun_nor_aeg_geo_mcd_mol_pol_ger_anl_hau_swe_fin_moo_bat_bos_sun_jpn_knd_kor_rom_ben_igb_lat_mao_lit_mlt_ind_mnd_urd_swt_por_chh_prs_hin_ita_rus_qcu_cze_alb_grk_ewe_amr_ukr_sod_svk_jav_arw_lda_krd_ven_mly_tha_gam_tml_yor_xho_tur_slo_ctl_uzb_tsn_vie_amh_bam_swa_tsw	-0.507793735609214	-1.20993128899685	0.229371725751712
291	chh_pan_ewe_lit_aeg_sod_gam_svk_azi_tur_zul_bat_dyu_cze_fre_bsq_bul_amr_moo_cnt_urd_krd_bem_hin_fbf_ita_fin_igb_tsn_est_eng_tig_geo_swe_dut_arw_lat_sid_wly_bos_hun_swa_ind_rom_jav_jpn_tml_kor_scr_mol_xho_pol_mly_alb_amh_sun_mnd_grk_swt_glc_heb_prs_slo_nor_spa_qcu_mcd_afr_ctl_bam_owc_guj_anl_ben_mao_ukr_ven_rus_akn_tag_tha_mlt_knd_tsw_dgb_aze_por_ger_uzb_yor_vie_hau_lda_cic_ses	0.0885377831388685	0.208383265870193	0.835385423482555
292	aeg_arw_akn_lit_anl_mlt_sod_urd_aze_azi_bem_bat_ewe_rus_scr_bsq_spa_owc_tsn_mnd_rom_svk_bam_swe_yor_ben_est_tsw_dyu_hun_ger_wly_geo_ctl_prs_hin_glc_hau_heb_lat_fin_fbf_sun_cze_mao_jpn_knd_kor_krd_pol_swt_pan_tag_guj_tig_mly_cnt_bos_igb_grk_sid_alb_afr_ita_nor_qcu_por_dut_slo_xho_amr_ukr_chh_fre_jav_mcd_ven_bul_cic_ind_tha_amh_tml_swa_zul_uzb_eng_mol_tur_dgb_vie_gam_ses_lda_moo	-0.588083304790077	-1.40330034229868	0.163857353663948
293	sod_eng_tsn_bos_tig_heb_amh_ger_azi_uzb_xho_jav_moo_por_hin_bsq_pol_wly_dyu_cnt_mcd_ctl_ses_guj_bem_lit_fin_swt_cic_hun_svk_anl_geo_dut_krd_ita_arw_mlt_sid_grk_est_lda_ind_glc_mao_jpn_knd_kor_ben_lat_ven_rom_sun_bul_hau_bat_mnd_fre_dgb_scr_chh_ukr_alb_rus_mol_qcu_pan_nor_urd_ewe_owc_prs_aeg_swe_tag_slo_igb_spa_akn_mly_tha_gam_tml_bam_tsw_tur_cze_afr_aze_zul_vie_amr_fbf_yor_swa	-0.291940606650133	-0.690891081691847	0.491354872508829
294	tig_swe_yor_cze_sod_sid_wly_slo_azi_tur_ven_mly_swt_rus_urd_bsq_por_anl_xho_mnd_ger_ben_dgb_pol_bem_guj_hun_tsn_tsw_est_grk_heb_geo_hin_fre_lit_lat_amh_aeg_pan_fin_akn_ind_scr_bat_jpn_tml_kor_afr_svk_moo_alb_jav_glc_amr_sun_cnt_ita_swa_spa_hau_dut_mol_nor_mcd_qcu_bul_ctl_prs_zul_mlt_arw_chh_ukr_mao_eng_igb_krd_fbf_tag_tha_gam_knd_lda_ses_aze_rom_bos_uzb_bam_vie_owc_dyu_ewe_cic	-0.315389680118147	-0.746839235016744	0.457044578028108
295	hau_por_zul_guj_anl_amh_sod_ita_uzb_azi_tsw_mao_lda_krd_mcd_bsq_dut_aeg_tsn_cnt_eng_svk_ven_rus_moo_nor_est_cic_swt_fin_swe_gam_geo_glc_alb_urd_bos_owc_mlt_afr_hun_ses_tag_scr_bat_jpn_knd_kor_lat_ben_bem_pan_ind_cze_tig_sun_mnd_fre_igb_prs_amr_grk_ger_arw_rom_qcu_lit_bul_spa_fbf_wly_hin_chh_slo_mly_mol_akn_ukr_dgb_jav_tha_heb_tml_ewe_yor_aze_pol_ctl_tur_xho_vie_sid_dyu_bam_swa	-0.0649751860974915	-0.152926510474573	0.878787543505618
296	gam_lat_tsw_glc_mlt_amr_aeg_dut_aze_uzb_ven_jav_yor_arw_eng_bsq_hin_hau_cic_mnd_grk_krd_dyu_bos_xho_slo_est_tsn_bem_fin_rus_chh_geo_cze_ita_lit_ctl_heb_sid_nor_hun_ses_sun_rom_mly_jpn_knd_kor_guj_scr_dgb_pol_ind_mol_tig_mao_cnt_afr_swt_por_owc_urd_alb_svk_fre_qcu_pan_ben_prs_moo_amh_ukr_anl_mcd_bat_bul_akn_swe_zul_tag_tha_wly_tml_lda_igb_azi_ger_spa_tur_fbf_vie_sod_swa_ewe_bam	-0.299909661600667	-0.709136329977869	0.480013874420997
297	heb_svk_dgb_lat_amr_gam_amh_ita_tur_aze_xho_bat_fbf_glc_guj_bsq_nor_sid_ses_mnd_cze_prs_dyu_fre_bem_eng_fin_swa_moo_hun_krd_anl_geo_slo_pan_bul_lit_owc_sod_dut_est_lda_sun_ger_tag_jpn_knd_kor_rus_pol_swt_mcd_mao_ukr_mlt_ind_cnt_bos_ewe_hin_chh_urd_rom_alb_ctl_qcu_por_mol_scr_tsw_aeg_grk_hau_afr_mly_swe_cic_arw_igb_jav_tha_wly_tml_zul_tsn_azi_spa_ben_uzb_akn_vie_tig_bam_yor_ven	0.160239243788373	0.37715467472643	0.706917923471833
298	amh_por_zul_ukr_aeg_amr_sod_swe_azi_aze_fbf_tag_cic_rus_fre_bsq_ctl_hau_swt_mnd_ita_grk_xho_dut_bem_bos_est_lda_moo_fin_lit_heb_geo_mol_pan_slo_bul_tig_chh_svk_hun_igb_bat_afr_mly_jpn_tml_kor_ben_hin_ses_glc_jav_arw_mlt_ind_cnt_eng_ewe_rom_gam_pol_urd_krd_cze_qcu_ger_prs_alb_akn_anl_lat_wly_spa_sun_scr_tsn_nor_dgb_mao_tha_owc_knd_tsw_ven_tur_mcd_guj_uzb_swa_vie_sid_yor_dyu_bam	0.0386783539533077	0.0910649153111969	0.927636867218739
299	gam_rus_xho_por_amr_owc_anl_ben_aze_uzb_lda_jav_dyu_swe_lat_bsq_ctl_aeg_akn_mnd_grk_urd_swt_hin_ses_pol_hun_bem_dgb_est_eng_hau_geo_fre_glc_mcd_alb_wly_sod_pan_fin_fbf_tag_scr_bat_jpn_knd_kor_svk_ukr_moo_afr_mao_krd_chh_sun_cnt_ita_cic_rom_heb_slo_mol_ger_dut_qcu_spa_nor_cze_ven_tig_bul_amh_lit_mly_arw_swa_bos_yor_ind_tha_sid_tml_igb_bam_tur_guj_prs_azi_ewe_vie_mlt_zul_tsw_tsn	-0.38400895391436	-0.909962337745673	0.365194742140651
300	owc_lit_dgb_urd_amr_anl_amh_afr_tur_azi_yor_tag_moo_glc_ben_bsq_ger_heb_xho_mnd_por_scr_ewe_swe_tsw_rus_est_bam_bem_fin_spa_sod_geo_ctl_svk_krd_lat_mlt_gam_guj_hun_akn_ind_pan_mly_jpn_tml_kor_eng_rom_cic_alb_jav_bos_sid_sun_cnt_bul_tsn_ita_tig_mcd_prs_dut_arw_qcu_mol_fre_hin_dyu_hau_nor_aeg_cze_bat_ukr_fbf_pol_ven_mao_tha_wly_knd_zul_igb_uzb_grk_slo_aze_lda_vie_chh_swa_ses_swt	-0.0379255796876365	-0.0893644743324154	0.928984426614143
301	amh_svk_dgb_slo_tig_hau_aeg_urd_aze_azi_bam_mao_dyu_lat_por_bsq_grk_gam_ses_cnt_rom_ctl_swt_swe_fbf_cze_hun_moo_tsn_fin_fre_sid_geo_mol_ukr_scr_spa_heb_owc_lit_est_tsw_sun_dut_mly_jpn_tml_kor_krd_pol_cic_mcd_ind_bul_amr_jav_mnd_glc_ewe_eng_anl_bos_afr_rus_pan_qcu_alb_guj_ita_akn_mlt_prs_sod_ben_tag_hin_zul_arw_swa_bat_tha_chh_knd_igb_bem_uzb_nor_ger_tur_lda_vie_wly_xho_ven_yor	0.312711983359279	0.737172908217089	0.462872969315621
302	sod_lat_moo_ctl_gam_amr_heb_grk_tur_aze_dgb_jav_ven_fre_svk_bsq_slo_amh_ewe_cnt_scr_guj_dyu_pol_bem_glc_fin_fbf_akn_est_ita_wly_geo_urd_eng_dut_lit_sid_tig_krd_hun_swa_mly_ukr_bat_jpn_tml_kor_bos_arw_igb_mcd_ind_ben_aeg_mao_mnd_afr_bam_swe_chh_rus_prs_alb_mol_qcu_spa_rom_hin_cic_anl_por_hau_bul_sun_pan_swt_nor_xho_tag_tha_mlt_knd_tsw_lda_uzb_cze_ger_azi_yor_vie_owc_tsn_ses_zul	-0.0475162967647851	-0.111890812544661	0.911151127059949
303	owc_dut_akn_alb_mlt_aeg_amh_mcd_aze_uzb_ses_tag_swa_rus_arw_bsq_prs_gam_cic_cnt_eng_scr_igb_pol_ewe_por_fin_bam_swt_hun_krd_sid_geo_mol_hin_lit_cze_chh_amr_ben_est_tsw_mly_bos_ind_jpn_knd_kor_grk_ger_bem_ukr_mao_guj_heb_sun_mnd_ctl_dyu_svk_hau_slo_lat_ita_fre_qcu_glc_spa_nor_fbf_tig_swe_wly_rom_bat_afr_moo_bul_yor_jav_tha_sod_tml_dgb_xho_azi_urd_pan_tur_tsn_vie_anl_lda_zul_ven	0.217148451589394	0.511063674733888	0.610517623264916
304	owc_guj_zul_ita_amr_sod_sid_ctl_aze_tur_fbf_jav_moo_lat_por_bsq_ukr_amh_bam_mnd_swe_mol_igb_ger_ven_eng_est_xho_cic_hun_slo_heb_geo_bos_fre_lit_prs_mlt_wly_glc_fin_dgb_mly_hin_bat_jpn_knd_kor_svk_ben_akn_spa_sun_krd_aeg_tag_cnt_grk_ses_rus_anl_mcd_bul_nor_pol_qcu_cze_alb_urd_tsn_tig_arw_gam_dut_mao_scr_ewe_rom_bem_ind_tha_hau_tml_lda_dyu_uzb_afr_pan_azi_tsw_vie_chh_swa_swt_yor	0.428058792125763	1.00886752516297	0.315655866367956
305	aeg_ger_dyu_glc_anl_sid_chh_ukr_azi_tur_akn_bat_tsw_svk_guj_bsq_rom_amh_ses_cnt_eng_afr_bam_hin_lda_ben_fin_bem_fbf_hun_scr_hau_geo_rus_nor_slo_lit_amr_mlt_ctl_est_xho_mao_bos_ind_jpn_tml_kor_mol_krd_swt_prs_mly_arw_heb_sun_mnd_alb_cic_mcd_gam_dut_urd_spa_pan_qcu_cze_lat_fre_zul_owc_por_sod_pol_tag_swe_igb_bul_yor_jav_tha_tig_knd_tsn_ewe_uzb_ita_grk_aze_swa_vie_wly_moo_dgb_ven	-0.185055150359695	-0.43736884602565	0.662857861722752
306	wly_krd_tsw_ukr_owc_sid_sod_spa_uzb_aze_dyu_jav_yor_urd_lit_bsq_ger_heb_igb_mnd_ben_pol_ses_lat_swa_ctl_fin_lda_zul_hun_arw_tig_geo_rus_prs_hin_swe_chh_hau_ita_est_swt_tag_bul_mao_jpn_knd_kor_bos_slo_moo_dut_ind_por_amh_bat_cnt_scr_tsn_cze_gam_afr_pan_mcd_alb_qcu_fre_rom_svk_bam_amr_glc_mlt_nor_mly_eng_dgb_mol_cic_sun_tha_aeg_tml_ven_akn_tur_guj_grk_azi_bem_vie_anl_fbf_ewe_xho	-0.320641667924523	-0.757923950493309	0.450412817952823
307	heb_pol_cic_mol_amh_chh_hau_scr_aze_azi_fbf_sun_xho_krd_dut_bsq_por_amr_igb_cnt_urd_alb_moo_glc_lda_rom_hun_bam_swa_fin_grk_tig_geo_prs_ger_bos_svk_anl_wly_ctl_est_bem_ind_mcd_jav_jpn_knd_kor_eng_fre_tsn_cze_bat_arw_sod_tag_mnd_ita_zul_lit_owc_nor_bul_afr_pan_qcu_swe_guj_hin_tsw_sid_spa_aeg_slo_mly_ben_dgb_ukr_akn_mao_tha_gam_tml_ven_dyu_tur_rus_lat_uzb_swt_vie_mlt_ewe_ses_yor	-0.46427184062433	-1.10307985831454	0.272838719102816
308	chh_mcd_tsn_spa_anl_owc_tig_por_uzb_tur_dgb_sun_zul_lat_bul_bsq_afr_gam_akn_mnd_rom_pol_ven_dut_dyu_bos_hun_ses_bem_est_guj_sod_geo_lit_krd_swe_ben_wly_sid_prs_fin_igb_mao_ukr_jav_jpn_tml_kor_alb_mol_moo_svk_bat_slo_amh_ind_cnt_nor_xho_urd_aeg_ctl_grk_eng_scr_qcu_hin_arw_rus_bam_hau_cze_heb_pan_mly_ita_fbf_fre_cic_tag_tha_mlt_knd_tsw_yor_aze_glc_ger_azi_swa_vie_amr_swt_ewe_lda	0.406154728967457	0.959347180531009	0.339871378889408
309	tig_prs_swt_ita_sid_aeg_sod_bos_aze_azi_ven_mao_dgb_ger_pol_bsq_scr_owc_zul_cnt_mcd_mol_akn_ctl_bam_pan_fin_ses_cic_est_lit_gam_geo_rom_ukr_grk_lat_anl_wly_eng_hun_moo_bat_fre_tag_jpn_tml_kor_swe_ben_xho_urd_mly_por_chh_ind_mnd_hin_igb_dut_heb_rus_cze_svk_krd_qcu_afr_spa_slo_lda_amr_guj_mlt_glc_sun_arw_bem_nor_ewe_jav_tha_amh_knd_swa_dyu_tur_bul_alb_uzb_tsw_vie_hau_tsn_yor_fbf	-0.125644417493484	-0.296507072380171	0.767504023801249
310	anl_rus_xho_pan_gam_owc_aeg_nor_azi_aze_bem_ind_cic_urd_lit_bsq_glc_amh_zul_cnt_fre_arw_igb_lat_ewe_rom_est_lda_dyu_fin_alb_heb_geo_hin_afr_guj_spa_chh_hau_swe_hun_swt_mly_grk_sun_jpn_knd_kor_ctl_svk_yor_ger_mao_mcd_wly_bat_mnd_ben_tsw_bos_sod_bul_cze_prs_slo_qcu_ukr_ita_scr_dgb_mlt_dut_amr_krd_tag_mol_tsn_eng_swa_jav_tha_sid_tml_ven_bam_uzb_por_pol_tur_ses_vie_tig_moo_akn_fbf	-0.522501221210897	-1.24312080169789	0.216948210499891
311	tig_ukr_swt_pol_heb_wly_sod_krd_azi_uzb_igb_bat_ewe_ben_mol_bsq_ita_mlt_yor_cnt_scr_pan_tsw_ger_fbf_fre_hun_swa_xho_fin_bul_anl_geo_urd_alb_rom_rus_amh_amr_prs_est_lda_ind_afr_jav_jpn_knd_kor_grk_lat_zul_ctl_mly_arw_sid_sun_mnd_nor_dgb_mcd_gam_cze_spa_svk_por_qcu_dut_hin_lit_tsn_chh_slo_owc_guj_mao_glc_dyu_bos_akn_tag_tha_aeg_tml_ven_ses_tur_eng_swe_aze_bem_vie_hau_moo_bam_cic	-0.977828122676712	-2.37354169634588	0.0196753513938017
312	amr_pol_fbf_mol_anl_hau_gam_rus_uzb_aze_ewe_ind_ven_dut_bul_bsq_bos_owc_moo_mnd_ben_nor_tsn_afr_lda_slo_fin_zul_dgb_est_pan_amh_geo_swe_urd_eng_arw_sid_wly_rom_hun_swt_bat_ger_jav_jpn_knd_kor_ctl_spa_dyu_krd_mao_ita_sod_tag_cnt_lit_bem_glc_mlt_guj_alb_mcd_hin_qcu_scr_prs_lat_swa_heb_grk_chh_por_mly_fre_akn_cze_bam_sun_tha_tig_tml_yor_tsw_azi_ukr_svk_tur_ses_vie_aeg_igb_xho_cic	-0.14897869794196	-0.351449101320274	0.726046449407588
313	tig_arw_dyu_bul_chh_wly_sod_cze_azi_tur_dgb_jav_akn_glc_scr_bsq_ben_heb_ven_mnd_pan_por_swt_slo_zul_spa_hun_yor_tsn_est_rom_owc_geo_swe_ger_alb_ctl_aeg_gam_prs_fin_ewe_bat_grk_mao_jpn_knd_kor_pol_bos_ses_ukr_tag_mol_hau_mly_cnt_guj_swa_lit_amh_svk_afr_lat_eng_qcu_hin_ita_krd_moo_mlt_nor_amr_rus_ind_fre_bam_urd_lda_sun_tha_anl_tml_cic_tsw_uzb_dut_mcd_aze_igb_vie_sid_fbf_xho_bem	-0.0682917210810022	-0.160926686906763	0.872500205519706
314	sod_guj_yor_bul_tig_amr_wly_afr_uzb_azi_akn_tag_bam_scr_eng_bsq_glc_amh_lda_mnd_prs_lit_xho_rus_dyu_lat_fin_swt_bem_hun_spa_hau_geo_dut_bos_slo_pan_sid_aeg_nor_est_cic_mly_mol_mao_jpn_knd_kor_cze_ger_moo_swe_bat_svk_owc_jav_cnt_por_tsn_ben_mlt_ctl_arw_krd_alb_qcu_mcd_pol_grk_ven_gam_ukr_anl_rom_ind_urd_igb_fre_ses_sun_tha_heb_tml_swa_dgb_tur_ita_hin_aze_fbf_vie_chh_tsw_ewe_zul	-0.37999987874668	-0.900448098755642	0.37020766656545
315	sid_grk_dyu_urd_aeg_wly_sod_cze_tur_uzb_cic_tag_ewe_pan_eng_bsq_glc_amh_tsn_cnt_ben_arw_bam_por_ses_mcd_est_swt_fbf_hun_ukr_hau_geo_mol_krd_fre_spa_tig_amr_rus_fin_xho_mly_swe_bat_jpn_tml_kor_ctl_scr_lda_guj_mao_ita_gam_sun_mnd_alb_yor_hin_chh_bul_pol_ger_lit_qcu_nor_afr_bos_akn_anl_rom_owc_prs_ind_svk_zul_slo_swa_jav_tha_heb_knd_ven_dgb_aze_dut_lat_azi_tsw_vie_mlt_moo_bem_igb	-0.348257345372839	-0.824848691260063	0.411568187149262
316	sod_arw_dgb_lit_heb_aeg_gam_pol_uzb_aze_bem_ind_xho_afr_ukr_bsq_bul_amr_yor_cnt_dut_mol_dyu_por_igb_alb_fin_cic_fbf_hun_rom_wly_geo_swe_scr_ita_urd_anl_hau_lat_est_zul_tag_prs_mly_jpn_knd_kor_ctl_ben_lda_glc_jav_rus_amh_mao_mnd_krd_ewe_hin_owc_spa_grk_fre_pan_qcu_svk_ger_bos_swt_chh_cze_tig_eng_bat_mcd_moo_slo_ven_sun_tha_sid_tml_ses_tsw_azi_nor_guj_tur_swa_vie_mlt_tsn_akn_bam	-0.936339899364062	-2.27849892822787	0.0249858702438629
317	amr_pol_ewe_mol_anl_mlt_heb_rom_azi_tur_dyu_tag_moo_scr_grk_bsq_guj_aeg_bam_mnd_eng_bul_swa_ukr_igb_prs_fin_tsn_swt_est_lat_tig_geo_glc_afr_svk_rus_amh_hau_krd_hun_cic_jav_ctl_sun_jpn_knd_kor_alb_swe_ven_dut_mao_bos_wly_mly_cnt_ita_zul_cze_chh_spa_slo_pan_lit_qcu_hin_por_urd_dgb_owc_mcd_sid_fre_bat_arw_lda_ger_tsw_ind_tha_gam_tml_yor_xho_aze_nor_ben_uzb_ses_vie_sod_akn_bem_fbf	-0.685963585831994	-1.64202198092606	0.103962863138692
318	mlt_afr_swa_alb_gam_aeg_sid_scr_azi_uzb_dgb_ind_igb_nor_pan_bsq_ita_owc_ven_cnt_glc_fre_akn_rus_lda_urd_fin_xho_moo_est_cze_sod_geo_lit_mcd_bos_svk_wly_amr_grk_hun_tsn_mao_hin_tag_jpn_knd_kor_spa_dut_fbf_eng_jav_ben_amh_bat_mnd_pol_yor_ger_heb_prs_arw_mol_rom_qcu_ukr_swe_guj_cic_chh_bul_hau_por_sun_krd_dyu_lat_zul_mly_tha_tig_tml_bam_bem_aze_ctl_slo_tur_ewe_vie_anl_ses_swt_tsw	-0.688442649899874	-1.64929672208235	0.102460823063778
319	hau_ita_tsn_scr_amh_owc_aeg_swe_azi_aze_bem_mly_ewe_pan_slo_bsq_eng_heb_fbf_mnd_ben_guj_akn_ger_dgb_rus_est_lda_ven_fin_bos_amr_geo_glc_lat_dut_afr_sid_anl_prs_hun_bam_ind_alb_sun_jpn_knd_kor_urd_por_zul_mol_mao_svk_gam_bat_cnt_ukr_dyu_nor_sod_bul_ctl_hin_krd_qcu_pol_fre_spa_ses_chh_arw_wly_lit_tag_mcd_swa_rom_swt_jav_tha_mlt_tml_moo_xho_uzb_cze_grk_tur_tsw_vie_tig_yor_cic_igb	-1.4036039998323	-3.5377676625132	0.000631756423023597
320	gam_ukr_akn_svk_amh_sid_chh_ben_tur_aze_dgb_bat_yor_rus_nor_bsq_ger_amr_ven_cnt_slo_fre_tsn_lit_swt_afr_hun_bam_ses_est_pol_sod_geo_scr_mol_bos_pan_owc_hau_eng_fin_dyu_ind_por_sun_jpn_knd_kor_urd_ita_moo_swe_mly_ctl_aeg_mao_mnd_lat_zul_rom_tig_alb_grk_spa_hin_qcu_prs_arw_bul_xho_mlt_glc_wly_dut_jav_guj_cic_krd_igb_tag_tha_heb_tml_bem_fbf_uzb_cze_mcd_azi_swa_vie_anl_tsw_lda_ewe	-0.331064347263355	-0.783989235587168	0.435038675889947
321	tig_alb_tsw_ukr_chh_amr_owc_afr_azi_uzb_ven_tag_cic_slo_rom_bsq_spa_gam_dyu_cnt_hin_pan_dgb_lit_moo_nor_hun_bam_igb_fin_krd_hau_geo_prs_ben_swe_pol_sod_mlt_bul_est_swt_mly_arw_sun_jpn_knd_kor_mcd_eng_yor_ctl_bat_grk_amh_mao_mnd_ger_ses_dut_heb_mol_svk_guj_glc_qcu_rus_ita_urd_akn_wly_fre_anl_cze_jav_scr_lda_por_zul_ind_tha_aeg_tml_bem_ewe_tur_lat_bos_aze_tsn_vie_sid_fbf_xho_swa	0.203393005906671	0.478359536392165	0.633516960894491
322	wly_prs_zul_lit_owc_sod_hau_mcd_aze_tur_swt_mly_igb_scr_glc_bsq_grk_amh_ewe_cnt_afr_hin_bem_pol_swa_svk_hun_ven_tsn_est_ita_anl_geo_alb_por_nor_arw_heb_sid_ctl_fin_tsw_sun_eng_jav_jpn_knd_kor_lat_rom_akn_mol_bat_dut_amr_mao_mnd_rus_yor_guj_aeg_fre_slo_bul_pan_qcu_ben_cze_spa_cic_chh_ger_gam_bos_ind_ukr_lda_urd_moo_tag_tha_tig_tml_bam_xho_uzb_krd_swe_azi_dgb_vie_mlt_dyu_fbf_ses	-0.393199069842508	-0.933149087831483	0.353159393752982
323	owc_ukr_yor_rom_heb_amr_aeg_pan_azi_tur_swt_bat_swa_urd_pol_bsq_fre_sod_dyu_cnt_mol_glc_cic_swe_bam_dut_hun_ewe_dgb_fin_slo_amh_geo_scr_lit_bos_lat_wly_tig_afr_est_ses_mao_spa_jav_jpn_knd_kor_grk_eng_bem_guj_tag_krd_chh_mly_mnd_svk_tsn_prs_mlt_cze_hin_por_ger_qcu_alb_rus_nor_xho_sid_ita_gam_ben_ind_arw_moo_mcd_tsw_sun_tha_hau_tml_akn_igb_aze_ctl_bul_uzb_fbf_vie_anl_ven_zul_lda	-0.454224058721657	-1.07789844289122	0.2838670281532
324	amh_fre_akn_prs_hau_owc_wly_ita_tur_uzb_zul_sun_yor_arw_dut_bsq_mcd_amr_igb_mnd_pol_guj_swa_urd_dgb_slo_fin_ses_dyu_est_rus_chh_geo_ben_nor_krd_scr_anl_aeg_swe_hun_cic_tag_rom_mly_jpn_tml_kor_spa_mol_bam_ctl_bat_bos_gam_ind_cnt_afr_lda_bul_tig_alb_grk_eng_lit_qcu_cze_pan_lat_tsw_sod_svk_mlt_hin_jav_ger_ewe_glc_ven_mao_tha_heb_knd_xho_tsn_azi_ukr_por_aze_moo_vie_sid_bem_swt_fbf	-0.277960183561311	-0.657645936877027	0.512390153136369
325	owc_alb_akn_grk_tig_anl_amh_spa_aze_tur_swa_bat_dgb_svk_mol_bsq_prs_chh_tsw_cnt_arw_hin_moo_pan_swt_rus_fin_bam_yor_est_bos_wly_geo_lit_ctl_pol_afr_hau_gam_rom_hun_bem_ind_eng_sun_jpn_knd_kor_ita_swe_igb_glc_tag_por_sid_jav_mnd_scr_lda_krd_heb_guj_urd_lat_bul_qcu_cze_dut_nor_tsn_amr_ben_mlt_slo_mao_ukr_ewe_ger_fbf_mly_tha_aeg_tml_cic_zul_uzb_fre_mcd_azi_ses_vie_sod_dyu_ven_xho	0.202449568871732	0.476756736631693	0.634653691736056
326	owc_prs_moo_swe_wly_sod_sid_nor_tur_uzb_bem_ind_swt_scr_cze_bsq_grk_gam_fbf_mnd_svk_fre_cic_guj_dgb_lit_est_xho_swa_fin_alb_aeg_geo_rus_ger_arw_hin_heb_chh_pol_hun_tsw_bat_pan_tag_jpn_tml_kor_ben_ukr_ses_por_sun_mol_amr_mao_cnt_lat_zul_spa_hau_dut_mcd_rom_krd_qcu_urd_glc_bul_dyu_tig_bos_amh_ctl_mly_slo_ewe_eng_bam_jav_tha_anl_knd_ven_tsn_aze_afr_ita_azi_igb_vie_mlt_lda_akn_yor	-0.509382465598007	-1.21283553577103	0.228264485657531
327	owc_glc_dgb_slo_aeg_anl_hau_ctl_uzb_tur_cic_tag_moo_fre_urd_bsq_pol_gam_xho_cnt_bos_ger_ewe_swe_lda_rom_est_ven_tsw_hun_arw_wly_geo_scr_spa_ita_por_amr_amh_cze_fin_bam_sun_prs_mao_jpn_knd_kor_afr_ben_swt_nor_jav_grk_mlt_bat_mnd_dut_swa_mol_sod_bul_krd_eng_guj_qcu_svk_pan_lat_bem_sid_hin_tig_rus_mly_lit_yor_ukr_tsn_ind_tha_heb_tml_fbf_igb_azi_mcd_alb_aze_ses_vie_chh_dyu_zul_akn	-0.0180378315142807	-0.0425108826014993	0.966182573863714
328	heb_lit_ewe_svk_amh_sod_hau_scr_azi_tur_lda_sun_bam_fre_arw_bsq_prs_owc_ses_mnd_swe_glc_ven_bos_bem_ita_est_akn_xho_fin_bul_gam_geo_hin_alb_mol_afr_tig_aeg_ger_hun_dgb_mao_lat_tag_jpn_knd_kor_eng_slo_igb_ctl_jav_spa_sid_ind_cnt_pan_swa_por_wly_cze_urd_guj_krd_qcu_ben_mcd_nor_swt_amr_pol_chh_rom_mly_grk_tsn_ukr_zul_bat_tha_anl_tml_tsw_moo_aze_rus_dut_uzb_dyu_vie_mlt_cic_yor_fbf	-0.813301628327156	-1.95960517599284	0.0530360701310622
329	mlt_pan_tsn_ita_anl_sid_wly_rus_tur_azi_dgb_mly_tsw_scr_nor_bsq_fre_amr_akn_mnd_mol_bul_dyu_glc_bam_spa_hun_swt_ses_est_arw_sod_geo_guj_alb_lat_swe_hau_aeg_prs_fin_ewe_jav_urd_ind_jpn_tml_kor_rom_bos_cic_lit_sun_grk_owc_tag_cnt_ctl_lda_por_heb_slo_cze_afr_svk_qcu_krd_hin_ger_ven_amh_dut_tig_ben_bat_ukr_bem_eng_xho_mao_tha_gam_knd_swa_yor_aze_pol_mcd_uzb_igb_vie_chh_moo_zul_fbf	-0.575040853958319	-1.37149086319964	0.173521981813595
330	amh_ukr_yor_pan_mlt_tig_anl_afr_uzb_aze_bem_sun_ses_cze_arw_bsq_glc_heb_zul_mnd_nor_hin_tsn_lit_swa_mcd_hun_dyu_ewe_est_bos_hau_geo_grk_prs_ctl_urd_gam_amr_krd_fin_lda_jav_guj_ind_jpn_knd_kor_eng_mol_moo_por_bat_svk_sod_tag_cnt_alb_akn_slo_sid_spa_ger_dut_ben_qcu_scr_rom_pol_igb_chh_swe_wly_rus_mao_ita_ven_lat_swt_mly_tha_owc_tml_tsw_fbf_azi_fre_bul_tur_cic_vie_aeg_dgb_xho_bam	-0.6958855522229	-1.66719905314834	0.0988391135067509
331	mlt_mcd_swt_ger_amr_gam_amh_bul_aze_tur_lda_tag_akn_pan_ctl_bsq_ukr_sod_ven_mnd_pol_por_ewe_slo_igb_urd_est_moo_dyu_fin_lit_aeg_geo_svk_arw_nor_hin_hau_wly_spa_hun_xho_ind_mol_mly_jpn_knd_kor_bos_fre_swa_cze_bat_prs_chh_jav_cnt_grk_dgb_alb_owc_rom_eng_glc_afr_qcu_lat_dut_swe_ses_tig_scr_heb_guj_mao_ita_fbf_krd_tsn_sun_tha_sid_tml_tsw_yor_azi_rus_ben_uzb_cic_vie_anl_bam_zul_bem	-0.326411961463905	-0.773665575714778	0.441090776022862
332	amh_fre_swa_cze_heb_gam_mlt_alb_aze_azi_ses_mao_igb_grk_ger_bsq_swe_hau_dyu_mnd_afr_mol_moo_arw_tsn_slo_hun_dgb_cic_fin_krd_chh_geo_nor_svk_bul_bos_owc_wly_dut_est_yor_mly_rus_tag_jpn_knd_kor_rom_ukr_swt_spa_jav_eng_aeg_bat_cnt_ctl_fbf_lit_amr_lat_guj_urd_pan_qcu_por_hin_glc_bem_anl_scr_sod_ben_ind_mcd_ven_ita_tsw_sun_tha_sid_tml_akn_lda_tur_pol_prs_uzb_ewe_vie_tig_xho_bam_zul	0.958159042459811	2.28492930517956	0.0245903416015893
333	amr_nor_ses_bos_amh_anl_tig_hin_uzb_azi_swt_ind_dyu_por_rus_bsq_fre_sod_ewe_cnt_spa_rom_yor_lit_tsw_dut_est_swa_dgb_fin_mcd_chh_geo_svk_prs_mol_afr_heb_gam_bul_hun_zul_mly_swe_jav_jpn_knd_kor_alb_arw_igb_scr_tag_glc_hau_mao_mnd_grk_bam_guj_mlt_ukr_urd_lat_slo_qcu_pan_ger_eng_moo_owc_krd_aeg_ctl_sun_ben_fbf_pol_ven_bat_tha_wly_tml_lda_akn_aze_cze_ita_tur_xho_vie_sid_bem_tsn_cic	0.431099448552813	1.01596525539923	0.312281777675933
334	owc_urd_bam_lit_hau_amr_mlt_ita_aze_tur_dgb_bat_ses_bos_por_bsq_ger_gam_bem_cnt_guj_pan_dyu_rom_ven_rus_hun_ewe_swt_est_slo_chh_geo_fre_scr_krd_ctl_sod_amh_alb_fin_akn_mly_ben_tag_jpn_knd_kor_mcd_bul_tsw_ukr_ind_grk_tig_mao_mnd_swe_cic_dut_sid_eng_cze_glc_lat_qcu_mol_spa_arw_moo_wly_svk_aeg_pol_jav_hin_yor_prs_xho_sun_tha_anl_tml_igb_lda_azi_nor_afr_uzb_tsn_vie_heb_zul_fbf_swa	-0.0443881487859886	-0.104579187133622	0.916934944312637
335	heb_bul_bam_ita_mlt_sid_tig_alb_uzb_aze_cic_sun_zul_guj_swe_bsq_hin_amh_dgb_mnd_nor_pan_tsn_mcd_ewe_afr_est_tsw_lda_fin_ben_hau_geo_prs_krd_mol_eng_aeg_wly_pol_hun_xho_mly_slo_mao_jpn_knd_kor_cze_bos_bem_ger_ind_scr_sod_tag_cnt_glc_swa_arw_gam_rus_lat_svk_ctl_qcu_rom_urd_grk_swt_amr_spa_owc_por_bat_fre_fbf_lit_dyu_jav_tha_anl_tml_moo_yor_tur_ukr_dut_azi_akn_vie_chh_igb_ven_ses	-0.148372153315656	-0.350286922578404	0.72691549649948
336	wly_hin_yor_prs_owc_amh_hau_slo_aze_tur_lda_tag_cic_ctl_arw_bsq_spa_tig_swa_cnt_swe_ger_tsn_fre_xho_svk_est_ses_igb_hun_guj_sid_geo_pol_alb_krd_scr_chh_amr_ukr_fin_dyu_jav_por_sun_jpn_tml_kor_mol_grk_fbf_bul_mao_ita_aeg_mly_mnd_afr_bam_rom_anl_glc_urd_pan_ben_qcu_dut_mcd_nor_tsw_gam_lit_mlt_eng_ind_cze_ewe_bos_zul_bat_tha_sod_knd_swt_dgb_uzb_lat_rus_azi_moo_vie_heb_akn_ven_bem	0.176857401120853	0.415821505617222	0.678498566618126
337	gam_prs_tsn_svk_sid_owc_amr_urd_aze_azi_swt_bat_fbf_bul_guj_bsq_ctl_wly_ses_cnt_por_alb_ven_bos_zul_lit_hun_akn_bam_est_arw_aeg_geo_grk_nor_cze_afr_heb_anl_pan_fin_bem_jav_mol_mao_jpn_tml_kor_dut_ben_dgb_hin_sun_rus_mlt_mly_mnd_scr_yor_mcd_hau_fre_pol_rom_eng_qcu_ita_slo_swe_moo_tig_ger_chh_spa_ind_ukr_dyu_glc_ewe_tag_tha_sod_knd_cic_xho_tur_lat_krd_uzb_tsw_vie_amh_igb_swa_lda	-0.614959956472219	-1.47018822464778	0.144885960784978
338	aeg_arw_yor_ger_hau_tig_owc_ukr_uzb_tur_lda_mly_dyu_dut_por_bsq_scr_mlt_xho_cnt_prs_ben_akn_bos_tsn_rom_fin_bem_zul_hun_pan_anl_geo_fre_guj_glc_lat_gam_wly_grk_est_ewe_bat_rus_mao_jpn_knd_kor_alb_slo_bam_urd_sun_swe_amr_ind_mnd_krd_cic_spa_sod_ita_nor_afr_pol_qcu_ctl_cze_mcd_igb_chh_mol_sid_hin_tag_lit_tsw_svk_fbf_jav_tha_heb_tml_ven_swa_aze_eng_bul_azi_moo_vie_amh_swt_dgb_ses	-0.584636906787237	-1.39502447545566	0.16633122265277
339	hau_bul_fbf_urd_mlt_sid_gam_spa_tur_aze_cic_ind_yor_ben_ctl_bsq_grk_wly_akn_mnd_ita_alb_tsw_cze_igb_dut_hun_moo_dgb_fin_prs_anl_geo_slo_rom_mcd_glc_owc_tig_fre_est_ven_mly_afr_mao_jpn_tml_kor_eng_nor_zul_krd_jav_ukr_heb_sun_cnt_hin_bam_lat_sod_swe_bos_guj_arw_qcu_ger_por_mol_ses_amr_lit_aeg_svk_tag_scr_dyu_pol_bem_bat_tha_amh_knd_xho_swt_uzb_rus_pan_azi_tsn_vie_chh_lda_swa_ewe	0.611299607035412	1.44801278569519	0.150976437269067
340	amr_svk_tsw_ukr_owc_hau_tig_slo_aze_azi_dgb_jav_ses_swe_grk_bsq_nor_sod_zul_cnt_alb_eng_fbf_ctl_tsn_ben_hun_akn_swa_fin_mol_chh_geo_pol_prs_spa_bos_gam_anl_mcd_est_bam_bat_ita_mly_jpn_tml_kor_lat_pan_lda_dut_ind_ger_wly_tag_mnd_glc_dyu_lit_sid_hin_rom_por_fre_qcu_afr_rus_krd_xho_aeg_arw_mlt_scr_mao_bul_ven_guj_igb_sun_tha_heb_knd_cic_bem_tur_urd_cze_uzb_moo_vie_amh_swt_yor_ewe	-0.331349708593159	-0.784414459933692	0.43479044286487
341	hau_bul_swa_ita_sid_amr_anl_bos_tur_azi_moo_tag_lda_ukr_slo_bsq_rus_heb_dgb_cnt_alb_arw_ewe_mcd_fbf_nor_est_tsw_cic_hun_lat_mlt_geo_urd_afr_mol_guj_aeg_sod_ben_fin_igb_mao_svk_jav_jpn_knd_kor_cze_krd_swt_ger_ind_dut_owc_mly_mnd_grk_bem_ctl_wly_spa_eng_prs_glc_qcu_hin_pan_fre_zul_chh_por_gam_scr_sun_rom_tsn_lit_dyu_bat_tha_amh_tml_xho_bam_uzb_pol_swe_aze_ven_vie_tig_ses_yor_akn	-1.01261441135567	-2.47057055916831	0.0153116857819805
342	anl_hin_dyu_lit_amh_mlt_hau_ukr_azi_tur_yor_mly_fbf_pan_alb_bsq_ctl_heb_tsw_cnt_dut_mol_ses_prs_ven_rom_hun_cic_zul_fin_guj_tig_geo_slo_glc_svk_por_wly_aeg_ben_est_moo_tag_swe_jav_jpn_tml_kor_mcd_bul_swa_lat_bat_ita_owc_sun_mnd_spa_ewe_bos_amr_arw_ger_cze_urd_qcu_fre_scr_afr_igb_sid_krd_gam_pol_ind_rus_tsn_grk_dgb_mao_tha_chh_knd_akn_xho_uzb_eng_nor_aze_swt_vie_sod_lda_bam_bem	-0.8445574222506	-2.03712145856231	0.0444798738800604
343	amr_rus_bam_spa_gam_wly_anl_ita_azi_tur_xho_bat_tsn_eng_guj_bsq_rom_aeg_dgb_cnt_bos_prs_zul_grk_lda_dut_hun_tsw_ven_fin_ukr_hau_geo_bul_ger_cze_urd_amh_tig_scr_est_cic_tag_lat_ind_jpn_tml_kor_nor_mol_dyu_glc_mly_ben_heb_sun_mnd_ctl_fbf_lit_sod_arw_mcd_afr_hin_qcu_pan_swe_slo_ses_owc_por_chh_fre_jav_alb_igb_krd_swt_mao_tha_sid_knd_swa_ewe_uzb_svk_pol_aze_akn_vie_mlt_yor_bem_moo	-0.564506890237563	-1.34380309789703	0.182281466021604
344	owc_ctl_lda_guj_amr_aeg_chh_lit_uzb_aze_ven_jav_yor_svk_slo_bsq_swe_mlt_dyu_mnd_dut_pol_moo_pan_bam_urd_est_akn_tsn_fin_fre_tig_geo_prs_ben_nor_afr_gam_anl_glc_hun_igb_tag_mol_ind_jpn_knd_kor_krd_hin_tsw_cze_sun_bos_sod_bat_cnt_por_swt_mcd_heb_grk_alb_bul_ger_qcu_rom_rus_spa_zul_amh_ita_wly_eng_mao_scr_cic_lat_swa_mly_tha_sid_tml_fbf_bem_azi_ukr_arw_tur_dgb_vie_hau_ses_ewe_xho	-0.0849618813207323	-0.200145423910749	0.841803860610969
345	amh_arw_dyu_rus_anl_sid_mlt_bul_azi_tur_bem_sun_zul_hin_rom_bsq_swe_amr_igb_mnd_slo_lit_fbf_afr_yor_fre_est_ven_lda_fin_cze_hau_geo_ben_scr_ita_pol_heb_gam_eng_hun_xho_ind_dut_tag_jpn_tml_kor_bos_ctl_cic_por_jav_ger_aeg_bat_cnt_lat_tsw_pan_wly_mcd_glc_mol_alb_qcu_nor_ukr_krd_ewe_tig_svk_owc_grk_mao_guj_swa_prs_akn_mly_tha_sod_knd_tsn_swt_uzb_spa_urd_aze_bam_vie_chh_ses_dgb_moo	-0.156496786023685	-0.369150692919814	0.71285454325079
346	mlt_alb_lda_prs_anl_gam_wly_lat_azi_tur_cic_mao_akn_mol_cze_bsq_lit_amr_yor_cnt_ctl_afr_dyu_krd_zul_ben_fin_swa_swt_hun_urd_heb_geo_spa_ukr_rom_nor_sod_aeg_bos_est_tsn_jav_arw_ind_jpn_knd_kor_ita_eng_xho_scr_tag_hin_owc_mly_mnd_bul_bam_rus_amh_mcd_pan_swe_glc_qcu_grk_svk_ger_igb_sid_dut_tig_guj_sun_fre_fbf_slo_ven_bat_tha_hau_tml_dgb_tsw_aze_por_pol_uzb_bem_vie_chh_ewe_ses_moo	-0.143543667624757	-0.33852483504839	0.735730803402879
347	sid_krd_xho_glc_wly_amh_mlt_fre_aze_tur_cic_mao_dyu_swe_urd_bsq_hin_anl_ewe_cnt_rom_guj_moo_ctl_zul_scr_fin_swa_bam_hun_pol_gam_geo_spa_ita_afr_cze_chh_heb_eng_est_swt_tag_ger_bat_jpn_knd_kor_nor_prs_akn_rus_sun_lit_sod_ind_mnd_bos_bem_pan_owc_ukr_dut_svk_bul_qcu_alb_lat_mol_tsw_amr_slo_hau_por_mly_arw_tsn_grk_dgb_jav_tha_aeg_tml_ven_fbf_uzb_ben_mcd_azi_igb_vie_tig_yor_lda_ses	-0.372158633237864	-0.881184979193364	0.380489389608381
348	amh_ger_yor_ben_owc_chh_hau_guj_tur_aze_zul_ind_xho_urd_svk_bsq_eng_tig_dgb_mnd_pol_rom_tsn_bul_swa_alb_hun_cic_ses_est_dut_sod_geo_krd_por_pan_mol_gam_wly_prs_fin_tsw_tag_fre_bat_jpn_knd_kor_rus_cze_moo_arw_sun_bos_mlt_mao_cnt_slo_igb_nor_anl_mcd_ita_spa_scr_qcu_hin_glc_ctl_swt_amr_swe_heb_lat_mly_grk_bem_afr_ewe_jav_tha_aeg_tml_akn_ven_azi_ukr_lit_uzb_fbf_vie_sid_dyu_lda_bam	0.404673202826432	0.95355174388322	0.342782488166697
349	owc_mol_yor_bul_chh_wly_hau_ben_tur_uzb_zul_ind_dgb_cze_guj_bsq_grk_gam_ven_cnt_krd_hin_bam_eng_tsw_glc_est_tsn_xho_fin_ctl_amr_geo_fre_scr_nor_pol_tig_sod_svk_hun_fbf_mao_prs_mly_jpn_knd_kor_lit_spa_cic_afr_bat_ger_mlt_tag_mnd_ita_akn_swe_aeg_alb_mcd_bos_urd_qcu_pan_slo_por_bem_heb_rom_anl_dut_sun_arw_swa_lat_ewe_jav_tha_sid_tml_dyu_swt_azi_rus_ukr_aze_lda_vie_amh_igb_moo_ses	0.823104293414023	1.95952671226748	0.0530453937988362
350	sid_cze_bam_lat_amh_hau_aeg_afr_aze_uzb_zul_sun_swt_arw_fre_bsq_dut_mlt_tsw_cnt_urd_ctl_moo_por_cic_krd_hun_xho_ven_est_svk_sod_geo_ukr_nor_ben_ita_tig_amr_rom_fin_ewe_bat_hin_tag_jpn_tml_kor_pol_prs_lda_slo_ind_mcd_chh_mly_mnd_pan_dgb_bos_heb_lit_alb_glc_bul_qcu_guj_mol_eng_igb_owc_swe_gam_spa_jav_ger_dyu_rus_swa_mao_tha_wly_knd_bem_tsn_tur_grk_scr_azi_ses_vie_anl_yor_fbf_akn	-0.664710886085452	-1.58945042476451	0.115352685410999
351	heb_bul_tsw_bos_anl_sod_tig_arw_aze_tur_tsn_ind_fbf_ben_eng_bsq_spa_amh_cic_cnt_alb_rus_zul_guj_ven_lit_fin_swt_yor_est_ukr_hau_geo_svk_glc_ger_mol_owc_aeg_ita_hun_dyu_mao_rom_mly_jpn_tml_kor_fre_ctl_lda_dut_tag_grk_mlt_jav_mnd_krd_bem_pan_chh_slo_prs_afr_swe_qcu_scr_mcd_pol_dgb_wly_hin_amr_lat_sun_urd_bam_por_akn_bat_tha_sid_knd_ewe_moo_uzb_nor_cze_azi_xho_vie_gam_ses_igb_swa	0.443248435851711	1.04450667580287	0.298958428316918
352	chh_nor_yor_guj_hau_anl_sid_ben_aze_azi_cic_ind_ewe_swe_bul_bsq_pan_gam_swt_mnd_mol_svk_ses_ger_bam_eng_fin_igb_zul_est_scr_mlt_geo_dut_ita_mcd_krd_wly_owc_arw_hun_fbf_mao_slo_bat_jpn_tml_kor_spa_ctl_dgb_rus_mly_prs_amh_tag_cnt_glc_xho_afr_tig_rom_alb_pol_ukr_qcu_lat_grk_bos_bem_sod_hin_heb_fre_jav_por_tsw_lit_tsn_sun_tha_amr_knd_swa_akn_uzb_cze_urd_tur_moo_vie_aeg_dyu_ven_lda	-0.144928368673381	-0.342025484082178	0.7331034191894
353	hau_scr_lda_slo_sid_chh_owc_rom_tur_aze_yor_bat_igb_guj_svk_bsq_glc_wly_ewe_cnt_mol_nor_bem_alb_xho_por_fin_dgb_fbf_est_grk_anl_geo_krd_arw_ukr_pol_amr_gam_spa_hun_ven_mly_lit_mao_jpn_knd_kor_bul_eng_moo_lat_jav_hin_tig_sun_mnd_ita_bam_ger_amh_rus_ben_bos_pan_qcu_fre_dut_urd_swa_aeg_prs_mlt_cze_tag_mcd_tsn_ctl_cic_ind_tha_sod_tml_swt_tsw_azi_afr_swe_uzb_dyu_vie_heb_zul_ses_akn	-0.229486492031313	-0.543400668334835	0.588154144086123
354	sod_fre_bam_lit_anl_sid_heb_hin_aze_tur_fbf_mly_tsn_dut_prs_bsq_ger_mlt_dyu_mnd_svk_ukr_swa_lat_zul_afr_fin_dgb_igb_hun_ben_gam_geo_glc_bos_spa_arw_hau_wly_cze_est_xho_sun_mol_bat_jpn_knd_kor_rus_ctl_ses_ita_mao_urd_amr_tag_cnt_nor_moo_slo_aeg_swe_bul_guj_rom_qcu_scr_alb_krd_bem_chh_grk_owc_eng_jav_pan_ewe_pol_ven_ind_tha_tig_tml_lda_yor_azi_por_mcd_uzb_akn_vie_amh_swt_cic_tsw	0.294715341021946	0.693681473210331	0.489610983966551
355	heb_afr_cic_lat_sid_anl_sod_pan_uzb_aze_akn_jav_fbf_lit_nor_bsq_rom_hau_ewe_cnt_bos_mcd_dyu_spa_lda_cze_fin_yor_igb_est_ger_wly_geo_urd_arw_bul_alb_amh_aeg_swe_hun_tsw_tag_eng_bat_jpn_tml_kor_krd_grk_moo_mol_mao_slo_gam_sun_mnd_svk_bam_por_chh_prs_guj_scr_ita_qcu_rus_ctl_ukr_ses_owc_ben_amr_fre_ind_hin_ven_glc_tsn_mly_tha_tig_knd_dgb_bem_azi_dut_pol_tur_xho_vie_mlt_swt_zul_swa	-1.11119093365991	-2.72559972652778	0.00766971366833338
356	gam_rus_tsw_bul_amr_owc_tig_ita_tur_uzb_zul_tag_lda_eng_arw_bsq_urd_sid_bem_cnt_slo_lat_akn_lit_fbf_scr_fin_yor_xho_est_alb_chh_geo_spa_pol_ger_rom_wly_aeg_cze_hun_ewe_sun_dut_bat_jpn_tml_kor_svk_ctl_moo_nor_mly_afr_amh_mao_mnd_ben_igb_fre_heb_prs_bos_ukr_krd_qcu_mcd_glc_grk_cic_hau_hin_mlt_pan_jav_guj_bam_mol_dyu_ind_tha_sod_knd_dgb_swt_azi_swe_por_aze_ses_vie_anl_swa_tsn_ven	0.372114618055057	0.877010990489715	0.382740547602388
357	owc_spa_moo_arw_anl_wly_sid_ger_azi_uzb_igb_mly_lda_rus_fre_bsq_ita_aeg_yor_mnd_nor_pan_bem_glc_dgb_cze_hun_ses_ven_est_ben_mlt_geo_dut_mol_rom_bul_sod_amh_slo_fin_xho_mao_bos_ind_jpn_tml_kor_ctl_alb_cic_urd_sun_guj_hau_tag_cnt_afr_tsw_eng_chh_prs_ukr_scr_svk_qcu_por_hin_lat_ewe_tig_grk_gam_swe_bat_lit_dyu_krd_tsn_jav_tha_amr_knd_akn_fbf_aze_pol_mcd_tur_swa_vie_heb_zul_swt_bam	-0.221523860161585	-0.522906645585687	0.602282809791533
358	heb_eng_cic_swe_chh_owc_anl_rus_azi_uzb_lda_jav_bem_ctl_alb_bsq_scr_mlt_zul_cnt_glc_arw_moo_prs_tsw_krd_est_akn_ven_fin_ukr_hau_geo_bul_lit_slo_por_tig_sid_pol_hun_fbf_tag_dut_mao_jpn_tml_kor_ita_fre_dgb_svk_bat_ben_aeg_sun_mnd_afr_dyu_hin_amr_nor_cze_grk_spa_qcu_ger_rom_bos_ewe_gam_pan_amh_guj_ind_urd_igb_mcd_ses_mly_tha_wly_knd_swt_swa_aze_lat_mol_tur_xho_vie_sod_yor_bam_tsn	-0.542581460520869	-1.29312580302409	0.199170572663353
359	heb_svk_lda_cze_amh_chh_hau_bos_aze_tur_cic_tag_moo_rus_ctl_bsq_slo_gam_swa_cnt_grk_lat_tsn_prs_ses_swe_hun_dgb_fbf_est_krd_anl_geo_bul_arw_pol_fre_owc_tig_eng_fin_swt_jav_ukr_sun_jpn_tml_kor_afr_lit_xho_mol_ind_alb_sid_bat_mnd_scr_yor_mcd_amr_pan_guj_ben_rom_qcu_ger_nor_ita_igb_sod_glc_aeg_urd_mly_por_dyu_spa_bam_mao_tha_mlt_knd_zul_bem_azi_dut_hin_uzb_akn_vie_wly_ven_ewe_tsw	-0.158320003401199	-0.37393175727557	0.709306234751352
360	amh_ctl_ven_spa_anl_amr_owc_rus_uzb_tur_bam_tag_dgb_rom_scr_bsq_glc_gam_xho_cnt_ger_bos_cic_grk_tsw_eng_fin_dyu_fbf_est_pol_sod_geo_bul_mol_lit_urd_mlt_sid_svk_hun_bem_ind_krd_mao_jpn_knd_kor_slo_alb_moo_por_sun_hin_aeg_jav_mnd_ita_akn_ben_tig_dut_nor_guj_mcd_qcu_swe_lat_fre_igb_heb_prs_hau_pan_mly_afr_tsn_arw_swt_bat_tha_chh_tml_yor_ewe_azi_cze_ukr_aze_lda_vie_wly_zul_swa_ses	1.03716609921938	2.47967299054818	0.0149504652796561
361	tig_guj_bem_fre_hau_owc_wly_mol_tur_aze_akn_tag_zul_pan_urd_bsq_ben_mlt_xho_mnd_bos_rus_swa_arw_bam_dut_fin_lda_yor_hun_prs_aeg_geo_cze_scr_ctl_eng_amr_anl_spa_est_ewe_mly_lit_mao_jpn_knd_kor_lat_pol_dyu_slo_sun_krd_gam_jav_cnt_por_cic_mcd_sod_ger_ita_ukr_bul_qcu_glc_grk_alb_dgb_amh_afr_heb_hin_bat_swe_tsw_svk_tsn_ind_tha_sid_tml_fbf_igb_uzb_rom_nor_azi_ses_vie_chh_ven_moo_swt	-0.359976372198784	-0.853813526857734	0.39540220587577
362	anl_fre_akn_slo_hau_owc_sod_ukr_tur_azi_swt_mly_bem_ben_eng_bsq_mcd_amh_tsn_mnd_glc_ctl_moo_bos_ses_rom_hun_ven_lda_est_pan_aeg_geo_ita_swe_svk_dut_wly_sid_scr_fin_bam_bat_lat_mao_jpn_tml_kor_ger_grk_zul_mol_ind_lit_tig_sun_cnt_bul_igb_pol_mlt_cze_guj_afr_krd_qcu_por_spa_prs_dyu_amr_rus_heb_hin_jav_urd_fbf_alb_tsw_tag_tha_chh_knd_cic_ewe_uzb_nor_arw_aze_swa_vie_gam_xho_yor_dgb	-0.16103306532327	-0.380137222553942	0.704710343864686
363	owc_fre_ven_por_anl_chh_gam_urd_aze_tur_fbf_mly_moo_spa_mcd_bsq_prs_sod_ewe_cnt_lat_bul_dyu_ita_yor_eng_hun_zul_igb_fin_rus_amr_geo_mol_arw_alb_bos_amh_sid_afr_est_tsn_ind_ctl_mao_jpn_knd_kor_guj_pan_tsw_rom_tag_glc_heb_bat_mnd_ben_swa_dut_wly_scr_ukr_krd_slo_qcu_pol_lit_cze_lda_mlt_nor_hau_grk_sun_svk_akn_hin_swt_jav_tha_aeg_tml_xho_cic_uzb_ger_swe_azi_bem_vie_tig_dgb_ses_bam	0.477133070839546	1.12543922323457	0.263299034116889
364	gam_ukr_lda_prs_amh_owc_heb_pol_tur_uzb_akn_ind_cic_rom_guj_bsq_svk_tig_ewe_cnt_afr_bul_ven_nor_bam_dut_hun_bem_swt_fin_ita_aeg_geo_lat_por_pan_cze_sid_wly_glc_est_zul_jav_urd_mao_jpn_tml_kor_swe_ctl_ses_ben_sun_spa_anl_mly_mnd_lit_swa_fre_hau_slo_krd_hin_alb_qcu_bos_rus_scr_xho_sod_grk_chh_ger_bat_arw_dyu_eng_dgb_tag_tha_mlt_knd_fbf_tsn_aze_mol_mcd_azi_yor_vie_amr_tsw_igb_moo	-0.608141865968215	-1.4528778412813	0.149623550665042
365	aeg_lat_zul_spa_anl_hau_sod_lit_aze_uzb_swa_bat_yor_urd_ita_bsq_hin_sid_moo_mnd_cze_slo_cic_fre_ven_rus_hun_dyu_tsn_fin_svk_heb_geo_ger_pan_afr_swe_gam_tig_glc_est_xho_sun_dut_tag_jpn_tml_kor_ctl_scr_igb_ukr_jav_mcd_wly_mly_cnt_eng_dgb_bos_amh_por_alb_prs_grk_qcu_rom_nor_guj_ewe_amr_ben_mlt_bul_mao_krd_bem_arw_ses_ind_tha_chh_knd_swt_fbf_tur_pol_mol_azi_akn_vie_owc_lda_bam_tsw	-0.0740042398529164	-0.17443393315073	0.861903618093989
366	wly_rom_igb_ukr_sod_heb_gam_guj_uzb_azi_yor_ind_swa_lat_glc_bsq_lit_amr_ven_cnt_fre_ben_swt_grk_dgb_afr_hun_cic_tsn_fin_prs_amh_geo_nor_krd_arw_pol_chh_tig_urd_est_akn_mly_ctl_jav_jpn_knd_kor_ita_svk_bem_hin_mao_scr_owc_sun_mnd_spa_lda_mol_aeg_swe_bos_ger_por_qcu_cze_mcd_rus_ses_hau_dut_sid_slo_bat_bul_zul_eng_fbf_tag_tha_mlt_tml_moo_bam_tur_pan_alb_aze_dyu_vie_anl_ewe_xho_tsw	-0.250067255996531	-0.591332398390847	0.555732326338382
367	sid_arw_swt_scr_aeg_mlt_amh_ctl_aze_tur_moo_sun_lda_por_swe_bsq_afr_sod_ses_cnt_rom_eng_fbf_slo_dgb_cze_fin_dyu_cic_est_glc_gam_geo_hin_pan_mol_mcd_wly_amr_ukr_hun_xho_tag_ger_mao_jpn_tml_kor_fre_svk_ewe_prs_jav_ita_hau_bat_mnd_grk_tsn_lit_tig_dut_urd_ben_lat_qcu_pol_bul_alb_igb_heb_rus_chh_bos_mly_guj_bem_spa_tsw_ind_tha_anl_knd_swa_yor_uzb_krd_nor_azi_bam_vie_owc_zul_ven_akn	0.032368298389336	0.076141442158659	0.939470129198589
368	chh_spa_xho_swe_amh_anl_owc_ger_azi_tur_zul_jav_yor_rus_dut_bsq_ukr_sod_dyu_cnt_rom_fre_ewe_arw_swa_mol_hun_swt_akn_fin_mcd_amr_geo_ctl_alb_lit_bul_gam_wly_ben_est_tsw_sun_svk_mly_jpn_knd_kor_slo_prs_igb_pol_ind_krd_sid_bat_mnd_lat_bam_por_aeg_eng_guj_ita_bos_qcu_hin_grk_afr_cic_mlt_cze_tig_glc_mao_pan_tsn_urd_dgb_tag_tha_heb_tml_ses_fbf_aze_nor_scr_uzb_moo_vie_hau_bem_ven_lda	-0.0854809335644824	-0.201750706893948	0.840552266851414
369	amr_fre_bam_urd_owc_gam_amh_slo_azi_uzb_tsn_sun_cic_alb_lit_bsq_prs_wly_ewe_cnt_mol_dut_ses_ben_swt_ita_hun_swa_ven_fin_swe_mlt_geo_eng_ger_arw_ctl_aeg_sid_pol_est_akn_tag_cze_bat_jpn_tml_kor_bos_lat_tsw_scr_ind_svk_heb_jav_mnd_afr_fbf_ukr_sod_guj_krd_pan_grk_qcu_nor_por_rom_zul_anl_hin_hau_rus_mly_mcd_xho_glc_dyu_mao_tha_chh_knd_igb_yor_tur_spa_bul_aze_dgb_vie_tig_bem_lda_moo	-0.0349720820386457	-0.0824406356550166	0.934473501386911
370	chh_bul_fbf_dut_anl_gam_tig_hin_uzb_aze_cic_jav_dyu_glc_arw_bsq_afr_wly_moo_mnd_pol_rom_dgb_ger_ewe_por_hun_akn_lda_fin_pan_hau_geo_eng_grk_scr_rus_owc_sid_guj_est_xho_ind_lit_bat_jpn_tml_kor_krd_urd_zul_svk_sun_nor_mlt_mly_cnt_cze_swa_fre_heb_bos_alb_spa_prs_qcu_mcd_lat_ita_tsn_sod_slo_amr_ctl_tag_ben_bem_mol_yor_mao_tha_amh_knd_ses_bam_azi_swe_ukr_tur_ven_vie_aeg_tsw_igb_swt	0.144516594373806	0.340341427154591	0.734366980302039
371	amh_mol_dyu_alb_gam_sid_mlt_grk_uzb_aze_xho_mao_tsn_rus_eng_bsq_swe_tig_ses_cnt_ukr_urd_igb_ctl_akn_svk_est_swt_lda_hun_dut_hau_geo_arw_spa_lit_guj_anl_chh_pol_fin_ewe_sun_afr_tag_jpn_knd_kor_nor_prs_fbf_ben_jav_ger_owc_mly_mnd_bos_cic_slo_amr_rom_pan_bul_mcd_qcu_ita_scr_lat_bem_sod_hin_wly_glc_ind_krd_ven_fre_moo_bat_tha_heb_tml_dgb_yor_azi_cze_por_tur_zul_vie_aeg_bam_swa_tsw	-0.697974096026168	-1.67747288137438	0.0968080220611471
372	sod_pan_tsw_swe_gam_amh_owc_bul_aze_uzb_ven_sun_lda_hin_afr_bsq_rom_hau_ewe_mnd_lit_mcd_dgb_rus_igb_urd_hun_fbf_zul_est_dut_sid_geo_ctl_lat_krd_nor_aeg_chh_ita_fin_bam_ind_bos_tag_jpn_knd_kor_arw_ger_tsn_prs_mao_guj_amr_mly_cnt_alb_swt_fre_anl_spa_mol_grk_por_qcu_cze_eng_slo_akn_wly_ukr_heb_ben_jav_pol_cic_svk_xho_bat_tha_tig_tml_dyu_ses_tur_scr_glc_azi_yor_vie_mlt_swa_bem_moo	0.0622644341393769	0.146727293664534	0.883664876434868
373	tig_grk_igb_pol_owc_hau_sid_bul_uzb_azi_fbf_jav_lda_ctl_ukr_bsq_glc_sod_tsw_mnd_mol_rom_ses_hin_dyu_alb_hun_swt_tsn_est_dut_mlt_geo_svk_rus_nor_krd_amh_anl_cze_fin_ven_sun_urd_ind_jpn_tml_kor_prs_afr_moo_eng_tag_arw_aeg_mly_cnt_mcd_akn_lat_chh_pan_swe_bos_scr_qcu_guj_slo_ita_cic_wly_fre_gam_lit_mao_por_yor_ben_xho_bat_tha_heb_knd_bam_ewe_tur_ger_spa_aze_swa_vie_amr_dgb_bem_zul	-0.607364618167276	-1.45174618618726	0.149937402218637
374	sod_dut_tsw_fre_wly_amh_tig_ger_azi_tur_tsn_bat_zul_prs_lat_bsq_ukr_sid_swt_cnt_grk_eng_yor_spa_bam_ita_hun_xho_ewe_fin_mcd_owc_geo_cze_arw_ctl_pan_mlt_anl_urd_est_fbf_ind_swe_sun_jpn_tml_kor_mol_ben_dgb_slo_mly_por_amr_mao_mnd_rus_cic_afr_gam_rom_guj_pol_nor_qcu_glc_bul_alb_ven_aeg_krd_chh_hin_tag_bos_akn_lit_bem_jav_tha_hau_knd_swa_moo_aze_svk_scr_uzb_lda_vie_heb_dyu_ses_igb	-0.141524931080906	-0.334006579682926	0.739126589153583
375	gam_urd_swt_krd_amr_aeg_tig_rom_aze_azi_akn_bat_ven_pan_ukr_bsq_ger_sid_tsn_mnd_guj_scr_zul_fre_fbf_svk_hun_xho_yor_fin_bos_hau_geo_eng_alb_spa_pol_amh_mlt_rus_est_dgb_tag_afr_mly_jpn_knd_kor_cze_dut_tsw_hin_sun_prs_wly_mao_cnt_bul_ewe_glc_heb_ben_ita_mol_grk_qcu_lat_ctl_nor_bem_chh_arw_anl_slo_ind_lit_igb_swe_lda_jav_tha_owc_tml_dyu_moo_uzb_mcd_por_tur_cic_vie_sod_swa_ses_bam	-0.204423511272338	-0.48249037229243	0.630591361742193
376	gam_lit_bam_krd_anl_wly_chh_ctl_uzb_aze_xho_mly_lda_rus_svk_bsq_pan_heb_swa_cnt_ita_dut_bem_grk_dyu_glc_est_tsn_yor_hun_prs_owc_geo_swe_nor_lat_scr_sid_mlt_afr_fin_akn_tag_hin_ind_jpn_tml_kor_bos_mcd_tsw_urd_bat_fre_sod_jav_mnd_pol_dgb_bul_hau_ben_cze_por_arw_qcu_ger_ukr_eng_zul_amr_rom_amh_spa_mao_guj_igb_mol_cic_sun_tha_aeg_knd_ven_fbf_tur_slo_alb_azi_swt_vie_tig_moo_ewe_ses	0.183453937103522	0.432001674507775	0.666740154780257
377	heb_slo_dgb_lit_amh_gam_chh_cze_uzb_aze_bem_sun_yor_rus_pol_bsq_dut_hau_swa_mnd_ctl_eng_tsn_ita_ven_svk_fin_bam_lda_est_scr_anl_geo_ben_swe_urd_arw_sid_tig_grk_hun_tsw_tag_nor_mao_jpn_tml_kor_bos_pan_moo_spa_mly_ukr_amr_bat_cnt_mol_cic_ger_owc_prs_mcd_hin_glc_qcu_afr_lat_alb_xho_aeg_krd_wly_rom_ind_fre_igb_por_ewe_jav_tha_sod_knd_dyu_ses_azi_guj_bul_tur_akn_vie_mlt_zul_fbf_swt	-0.366540394032637	-0.870420514316797	0.386311836961038
378	owc_ukr_bem_alb_amh_chh_wly_spa_aze_uzb_yor_sun_moo_mol_dut_bsq_lat_tig_zul_mnd_hin_nor_swa_bos_dyu_pan_fin_swt_xho_hun_grk_hau_geo_mcd_krd_glc_rom_mlt_amr_por_est_lda_mao_guj_bat_jpn_tml_kor_arw_afr_bam_cze_jav_pol_heb_tag_cnt_urd_tsn_ita_gam_bul_swe_scr_ger_qcu_ctl_fre_svk_igb_aeg_prs_sod_rus_mly_eng_tsw_ben_dgb_ind_tha_sid_knd_fbf_ses_azi_slo_lit_tur_ewe_vie_anl_cic_akn_ven	-0.465450523972908	-1.1064823275909	0.271371744765717
379	heb_ctl_akn_spa_anl_aeg_hau_rom_tur_azi_ses_sun_ven_glc_grk_bsq_swe_amh_zul_mnd_mol_lit_swa_rus_igb_pol_fin_lda_bam_hun_alb_wly_geo_fre_urd_mcd_nor_tig_mlt_arw_est_cic_ind_ita_mly_jpn_tml_kor_pan_por_swt_dut_jav_eng_gam_tag_cnt_svk_xho_ben_sod_slo_ukr_hin_cze_qcu_guj_prs_bos_bem_owc_afr_sid_krd_bat_ger_dgb_lat_moo_mao_tha_chh_knd_ewe_tsw_aze_scr_bul_uzb_dyu_vie_amr_tsn_fbf_yor	-0.287403082645186	-0.679493972504568	0.498512694964419
380	aeg_arw_ven_cze_amr_amh_hau_glc_azi_uzb_swa_tag_dyu_ita_scr_bsq_nor_tig_cic_cnt_bos_hin_tsn_prs_lda_afr_est_dgb_yor_hun_bul_heb_geo_slo_grk_ukr_svk_wly_gam_mcd_fin_moo_ind_fre_mly_jpn_knd_kor_por_spa_igb_rom_bat_dut_mlt_mao_mnd_rus_ses_ger_chh_lit_urd_mol_ctl_qcu_ben_pol_alb_tsw_sid_krd_anl_lat_sun_guj_bem_eng_bam_jav_tha_owc_tml_swt_xho_tur_swe_pan_aze_akn_vie_sod_fbf_zul_ewe	-0.372372817367076	-0.882457789064394	0.379804572762044
381	heb_rus_zul_svk_anl_aeg_mlt_por_azi_uzb_akn_sun_bem_alb_grk_bsq_ukr_sod_tsn_cnt_eng_spa_moo_ben_swa_ita_est_bam_ewe_fin_mcd_sid_geo_afr_rom_pol_lit_amh_hau_mol_hun_lda_mly_cze_jav_jpn_tml_kor_ctl_swe_igb_hin_ind_bos_wly_tag_mnd_urd_tsw_dut_tig_bul_slo_fre_prs_qcu_scr_guj_pan_dyu_amr_krd_chh_glc_mao_arw_ses_nor_dgb_bat_tha_gam_knd_swt_xho_aze_lat_ger_tur_fbf_vie_owc_cic_ven_yor	-0.016273851384277	-0.0383247276399747	0.96951092443607
382	anl_slo_dgb_grk_tig_aeg_wly_hin_tur_aze_akn_tag_yor_mcd_eng_bsq_ukr_mlt_ewe_mnd_afr_cze_tsn_glc_zul_por_est_swt_bem_hun_fre_chh_geo_pol_rom_mol_ita_sod_gam_lat_fin_ven_mly_dut_bat_jpn_knd_kor_nor_arw_xho_urd_sun_rus_owc_ind_cnt_pan_swa_krd_amh_lit_svk_swe_prs_qcu_ger_spa_guj_fbf_hau_bul_sid_ben_mao_bos_ses_alb_lda_jav_tha_heb_tml_tsw_igb_azi_ctl_scr_uzb_cic_vie_amr_moo_bam_dyu	-0.960237670082187	-2.33505341167965	0.0216916703548777
383	tig_svk_zul_pan_anl_sod_gam_spa_tur_azi_moo_jav_ven_krd_hin_bsq_ukr_sid_yor_mnd_mcd_prs_akn_scr_swt_rom_est_igb_bam_fin_guj_amr_geo_lat_mol_urd_glc_wly_amh_grk_hun_ses_sun_ctl_mao_jpn_tml_kor_swe_bos_dyu_por_tag_ben_owc_bat_cnt_ger_tsn_rus_aeg_arw_slo_nor_fre_qcu_alb_dut_afr_xho_heb_lit_chh_bul_mly_eng_dgb_ita_tsw_ind_tha_mlt_knd_lda_ewe_aze_cze_pol_uzb_fbf_vie_hau_bem_cic_swa	0.553053741554836	1.31122023477603	0.193011603688455
384	gam_cze_dgb_alb_amr_heb_sid_urd_uzb_tur_cic_mly_yor_afr_scr_bsq_bul_wly_swt_mnd_lat_dut_tsn_spa_igb_bos_hun_xho_ven_est_nor_amh_geo_ukr_swe_arw_grk_mlt_owc_lit_fin_akn_ind_guj_mao_jpn_knd_kor_rus_fre_bem_prs_bat_krd_tig_tag_cnt_hin_dyu_ben_hau_mcd_glc_slo_mol_qcu_eng_por_ita_bam_chh_rom_aeg_pan_sun_ctl_tsw_pol_fbf_jav_tha_sod_tml_ewe_zul_aze_svk_ger_azi_moo_vie_anl_ses_lda_swa	-0.11383044020371	-0.268334701141099	0.789036004491274
385	tig_bul_swa_spa_chh_aeg_sod_ita_aze_tur_bem_sun_dgb_lat_ukr_bsq_rom_heb_tsw_cnt_arw_hin_moo_nor_dyu_cze_hun_swt_bam_est_prs_anl_geo_swe_ben_fre_ger_sid_wly_urd_fin_zul_jav_krd_ind_jpn_knd_kor_lit_rus_tsn_glc_bat_bos_mlt_tag_mnd_slo_xho_pan_gam_alb_svk_dut_mcd_qcu_afr_ctl_grk_ses_hau_scr_owc_por_mao_mol_cic_guj_fbf_mly_tha_amh_tml_ven_igb_azi_eng_pol_uzb_yor_vie_amr_akn_lda_ewe	-1.30459452429177	-3.24762328827487	0.00161937140788297
386	sid_swe_bem_slo_anl_sod_owc_lit_aze_uzb_cic_jav_moo_rus_cze_bsq_rom_amh_swt_mnd_ben_nor_tsn_svk_swa_bul_fin_bam_yor_est_afr_chh_geo_pan_fre_eng_hin_tig_aeg_guj_hun_zul_mly_bos_mao_jpn_tml_kor_ukr_dut_fbf_ita_tag_ger_amr_ind_cnt_pol_igb_krd_gam_mol_prs_arw_glc_qcu_urd_grk_por_akn_mlt_lat_hau_ctl_bat_alb_ewe_mcd_tsw_sun_tha_wly_knd_lda_dgb_azi_scr_spa_tur_ses_vie_heb_xho_dyu_ven	0.425314910276413	1.00273592725395	0.318590196464005
387	hau_swe_ses_glc_tig_amh_chh_afr_uzb_tur_dgb_tag_xho_fre_pan_bsq_alb_anl_ewe_mnd_bos_ukr_ven_mcd_tsn_spa_hun_akn_igb_est_ger_heb_geo_guj_rom_urd_mol_sod_sid_eng_fin_dyu_sun_cze_mao_jpn_knd_kor_krd_scr_swt_dut_mly_ctl_wly_jav_cnt_ben_yor_svk_gam_pol_ita_lit_slo_qcu_por_rus_arw_cic_amr_hin_owc_lat_bat_prs_bem_bul_tsw_ind_tha_mlt_tml_lda_swa_azi_nor_grk_aze_moo_vie_aeg_bam_fbf_zul	-0.585320521394493	-1.39772079783371	0.165522107295759
388	wly_nor_akn_ita_chh_heb_anl_bos_aze_uzb_ses_mao_xho_hin_pol_bsq_urd_amr_zul_cnt_scr_alb_swt_rus_bam_arw_hun_fbf_tsn_est_eng_mlt_geo_afr_rom_por_mol_owc_gam_krd_fin_dgb_sun_ukr_ind_jpn_tml_kor_ctl_lat_yor_dut_tag_mcd_aeg_mly_mnd_grk_swa_swe_tig_spa_pan_prs_lit_qcu_fre_svk_ben_dyu_hau_slo_amh_cze_bat_glc_ewe_bul_moo_jav_tha_sod_knd_cic_bem_azi_ger_guj_tur_igb_vie_sid_tsw_ven_lda	-0.0564213755743951	-0.132857776407738	0.894592906090118
389	chh_afr_xho_svk_tig_wly_sid_lit_aze_azi_moo_tag_bam_prs_urd_bsq_lat_gam_ewe_cnt_ukr_cze_swa_dut_zul_mcd_hun_tsw_cic_fin_arw_amr_geo_pan_rus_bul_grk_amh_sod_krd_est_dyu_sun_ger_jav_jpn_tml_kor_mol_rom_tsn_fre_mly_glc_heb_mao_mnd_bos_yor_hin_mlt_alb_eng_spa_guj_qcu_pol_ctl_ita_igb_anl_nor_aeg_por_ind_ben_bem_swe_ses_bat_tha_owc_knd_akn_swt_uzb_scr_slo_tur_ven_vie_hau_lda_dgb_fbf	0.910041523458379	2.17378459797224	0.0322605360053576
390	sid_lit_bem_rus_heb_owc_hau_fre_tur_aze_igb_sun_yor_pan_eng_bsq_por_gam_dyu_mnd_grk_swe_swa_slo_akn_rom_hun_fbf_lda_est_ita_sod_geo_hin_cze_dut_alb_chh_amr_afr_fin_ven_bat_bul_tag_jpn_knd_kor_glc_ger_swt_pol_mao_arw_amh_ind_cnt_mcd_dgb_nor_mlt_ctl_mol_guj_ukr_qcu_ben_krd_spa_cic_aeg_bos_tig_prs_jav_lat_tsn_urd_tsw_mly_tha_wly_tml_bam_xho_uzb_svk_scr_azi_ses_vie_anl_ewe_moo_zul	-0.367005502279614	-0.870754200324136	0.386130521690789
391	wly_ben_swt_rom_amh_amr_sod_alb_azi_tur_tsn_mao_swa_slo_urd_bsq_nor_mlt_ses_mnd_pol_krd_bam_ctl_zul_svk_fin_moo_dyu_hun_cze_anl_geo_rus_eng_fre_mol_gam_sid_mcd_est_fbf_tag_arw_bat_jpn_knd_kor_ukr_glc_ewe_spa_sun_ger_aeg_mly_cnt_swe_ven_afr_hau_guj_pan_lit_hin_qcu_prs_bul_por_igb_owc_ita_chh_grk_jav_bos_bem_lat_xho_ind_tha_heb_tml_lda_dgb_uzb_scr_dut_aze_cic_vie_tig_akn_tsw_yor	0.108222826037076	0.254530220504318	0.799647926212751
392	aeg_rom_swt_nor_sid_amh_heb_urd_tur_uzb_zul_bat_xho_eng_por_bsq_ger_sod_ewe_cnt_guj_pol_bem_arw_fbf_scr_fin_tsw_tsn_est_bul_tig_geo_mcd_lat_ukr_dut_mlt_owc_ctl_hun_ven_ind_ita_jav_jpn_knd_kor_bos_krd_igb_lit_mao_grk_wly_tag_mnd_swe_dgb_slo_hau_ben_rus_svk_glc_qcu_hin_prs_pan_dyu_anl_afr_chh_fre_mly_mol_swa_spa_lda_sun_tha_amr_tml_cic_bam_azi_alb_cze_aze_akn_vie_gam_yor_ses_moo	-0.10894112959711	-0.256681451015211	0.797991680345317
393	sid_spa_fbf_ctl_amr_hau_sod_afr_tur_aze_bem_bat_yor_glc_slo_bsq_krd_chh_igb_cnt_arw_por_dgb_prs_zul_rom_est_ses_xho_hun_eng_heb_geo_swe_alb_guj_ben_tig_wly_dut_fin_akn_sun_fre_tag_jpn_knd_kor_lat_svk_lda_hin_mao_cze_gam_mly_mnd_ger_tsw_nor_mlt_lit_bul_urd_ita_qcu_bos_grk_mol_swt_amh_rus_owc_mcd_jav_ukr_cic_pol_swa_ind_tha_anl_tml_bam_tsn_azi_scr_pan_uzb_ewe_vie_aeg_ven_moo_dyu	-0.655980303675809	-1.57205793062881	0.119333231980248
394	sid_rom_lda_ctl_chh_mlt_wly_ita_azi_tur_tsn_tag_akn_prs_dut_bsq_grk_amr_cic_mnd_por_alb_moo_lat_fbf_pol_est_bam_ven_fin_pan_gam_geo_ger_spa_bul_swe_sod_aeg_urd_hun_swa_mao_slo_ind_jpn_knd_kor_arw_lit_bem_hin_bat_glc_tig_sun_cnt_mol_dgb_svk_owc_rus_bos_afr_krd_qcu_guj_ukr_nor_swt_amh_fre_heb_eng_jav_mcd_dyu_scr_ewe_mly_tha_hau_tml_tsw_xho_uzb_cze_ben_aze_igb_vie_anl_ses_zul_yor	-0.558491785468693	-1.33055435160929	0.186589017961622
395	anl_dut_zul_ctl_owc_tig_gam_nor_azi_tur_bam_mao_xho_arw_eng_bsq_lat_sid_bem_mnd_afr_bos_fbf_lit_yor_hin_fin_tsw_swt_est_ben_chh_geo_slo_por_fre_mol_sod_amh_krd_hun_dgb_sun_svk_bat_jpn_knd_kor_spa_glc_dyu_pol_jav_ukr_hau_ind_cnt_cze_akn_scr_aeg_prs_swe_pan_urd_qcu_rom_guj_alb_ven_wly_ita_mlt_ger_mly_rus_igb_bul_ewe_tag_tha_amr_tml_moo_lda_aze_grk_mcd_uzb_swa_vie_heb_tsn_cic_ses	-0.287622326325629	-0.680352633331313	0.497971467323817
396	anl_slo_swt_nor_owc_sod_heb_mcd_azi_aze_lda_tag_xho_lit_guj_bsq_ctl_amr_fbf_mnd_ben_mol_swa_por_yor_afr_hun_ven_akn_fin_scr_amh_geo_svk_rus_glc_bul_tig_aeg_bos_est_ewe_mao_ita_mly_jpn_tml_kor_rom_eng_dyu_urd_sun_ger_chh_bat_cnt_dut_dgb_cze_hau_grk_ukr_lat_krd_qcu_fre_prs_alb_bem_wly_arw_mlt_swe_ind_hin_moo_spa_ses_jav_tha_gam_knd_igb_bam_tur_pol_pan_uzb_tsn_vie_sid_cic_tsw_zul	-0.554069911158079	-1.32131943793768	0.189636458279482
397	anl_lat_dyu_arw_owc_amh_chh_rom_aze_tur_yor_mao_lda_slo_ukr_bsq_hin_hau_moo_mnd_guj_alb_fbf_lit_tsw_krd_fin_xho_cic_est_rus_wly_geo_swe_ita_eng_ger_aeg_amr_dut_hun_igb_tag_cze_jav_jpn_knd_kor_svk_grk_dgb_glc_sun_ben_heb_ind_cnt_por_bem_scr_gam_mol_fre_urd_mcd_qcu_bul_spa_pan_swt_sid_prs_mlt_bos_bat_nor_bam_ctl_zul_mly_tha_tig_tml_swa_akn_azi_pol_afr_uzb_ven_vie_sod_ses_ewe_tsn	-0.738805866865438	-1.77464676428325	0.0792284051988368
398	tig_nor_akn_swe_amr_sod_chh_ukr_uzb_tur_swt_sun_lda_grk_prs_bsq_krd_amh_yor_mnd_ger_arw_zul_mcd_moo_ita_fin_ven_tsw_hun_scr_sid_geo_dut_mol_lat_glc_hau_wly_lit_est_ewe_jav_guj_mly_jpn_tml_kor_afr_alb_tsn_cze_tag_rom_gam_mao_cnt_slo_ses_spa_aeg_rus_urd_hin_fre_qcu_pol_bul_bos_dyu_anl_pan_heb_ctl_ind_eng_bam_por_cic_bat_tha_owc_knd_swa_bem_azi_svk_ben_aze_xho_vie_mlt_fbf_igb_dgb	0.95742528768538	2.30291887626592	0.0235129494260786
399	tig_hin_bam_ger_gam_owc_sid_lit_aze_uzb_yor_mly_igb_pan_lat_bsq_krd_anl_xho_cnt_arw_swe_ven_rom_swt_ukr_fin_moo_fbf_hun_slo_chh_geo_mcd_por_grk_rus_sod_hau_afr_est_dgb_jav_cze_mao_jpn_tml_kor_scr_alb_bem_eng_ind_spa_heb_tag_mnd_bul_tsn_urd_wly_guj_prs_ctl_glc_qcu_bos_ita_svk_dyu_mlt_ben_amh_fre_sun_nor_tsw_pol_akn_bat_tha_amr_knd_zul_cic_azi_dut_mol_tur_lda_vie_aeg_ses_ewe_swa	-0.226833164252157	-0.535668008809468	0.593466777746175
400	sod_ben_fbf_arw_tig_aeg_sid_bul_aze_tur_bem_mly_ewe_eng_slo_bsq_ita_amr_bam_mnd_por_alb_igb_glc_akn_mcd_fin_moo_xho_hun_afr_anl_geo_grk_dut_rom_urd_gam_amh_fre_est_yor_jav_svk_bat_jpn_tml_kor_swe_krd_tsw_lat_ind_ukr_mlt_sun_cnt_pan_lda_pol_chh_mol_hin_cze_ger_qcu_ctl_scr_rus_zul_heb_prs_hau_spa_mao_lit_ses_bos_ven_tag_tha_wly_knd_swa_dgb_uzb_guj_nor_azi_tsn_vie_owc_dyu_swt_cic	-0.513404795795645	-1.22200897699349	0.224792544700975
401	anl_svk_swt_urd_heb_sod_mlt_guj_tur_uzb_cic_mao_swa_lit_afr_bsq_ger_tig_tsw_cnt_cze_por_fbf_pol_ses_nor_fin_tsn_dgb_hun_spa_owc_geo_rom_ukr_krd_slo_sid_gam_dut_est_ven_bat_glc_sun_jpn_tml_kor_mol_swe_yor_eng_tag_ben_chh_ind_mnd_bul_akn_mcd_amr_lat_alb_prs_bos_qcu_grk_arw_fre_bam_amh_ctl_wly_rus_jav_hin_igb_scr_lda_mly_tha_hau_knd_dyu_moo_azi_ita_pan_aze_ewe_vie_aeg_zul_bem_xho	-0.467380611177278	-1.11259658814777	0.268749399520453
402	aeg_mcd_dgb_bul_tig_amr_sod_swe_tur_aze_xho_sun_yor_alb_scr_bsq_lit_owc_bam_mnd_slo_rom_bem_afr_tsw_pol_fin_igb_swt_hun_ctl_mlt_geo_spa_hin_arw_urd_heb_hau_ben_est_dyu_ind_bos_jav_jpn_tml_kor_fre_ger_fbf_por_mly_dut_anl_bat_cnt_prs_ven_eng_chh_svk_rus_glc_nor_qcu_ukr_ita_krd_ses_wly_mol_amh_lat_mao_grk_cic_pan_tsn_tag_tha_sid_knd_ewe_lda_uzb_cze_guj_azi_zul_vie_gam_moo_akn_swa	-0.305173012729543	-0.722346983288023	0.471893682392533
403	amh_nor_zul_guj_sod_tig_amr_pol_aze_uzb_bem_ind_tsn_slo_rus_bsq_bos_sid_fbf_mnd_mol_por_swa_fre_lda_scr_hun_moo_dgb_fin_arw_aeg_geo_ben_alb_eng_ctl_owc_gam_glc_est_akn_mly_mcd_mao_jpn_knd_kor_dut_lit_yor_ita_sun_pan_wly_bat_cnt_afr_ses_prs_mlt_rom_ukr_lat_hin_qcu_urd_ger_grk_ven_chh_svk_anl_bul_jav_spa_cic_swe_tsw_tag_tha_hau_tml_igb_dyu_azi_krd_cze_tur_xho_vie_heb_ewe_swt_bam	-0.672454007359569	-1.6144162882088	0.109825113342725
404	amh_fre_akn_hin_anl_wly_mlt_ctl_uzb_aze_bem_ind_tsn_spa_mol_bsq_eng_heb_swt_mnd_prs_glc_yor_krd_tsw_dut_hun_moo_igb_fin_nor_amr_geo_ger_lat_lit_rus_tig_sod_ita_est_ses_sun_rom_mao_jpn_knd_kor_bul_pol_bam_swe_bat_bos_gam_jav_cnt_svk_ewe_grk_hau_cze_por_ukr_scr_qcu_afr_urd_mcd_xho_owc_ben_chh_alb_mly_pan_zul_arw_ven_tag_tha_aeg_tml_swa_fbf_azi_guj_slo_tur_cic_vie_sid_dgb_dyu_lda	-0.561413804783574	-1.33697439845522	0.184492223369912
405	sid_ger_ven_svk_gam_anl_amh_glc_azi_aze_fbf_bat_dgb_afr_grk_bsq_rus_mlt_swt_cnt_slo_spa_tsw_pan_bem_cze_hun_dyu_yor_fin_hin_owc_geo_por_arw_mcd_dut_heb_chh_eng_est_xho_sun_ukr_jav_jpn_knd_kor_ben_bul_lda_ctl_tag_alb_wly_mao_mnd_urd_tsn_krd_tig_lat_swe_bos_mol_qcu_ita_pol_nor_zul_hau_scr_sod_prs_ind_rom_bam_lit_swa_mly_tha_aeg_tml_moo_ewe_tur_guj_fre_uzb_cic_vie_amr_igb_akn_ses	-0.808504186166585	-1.94755048512708	0.0544849110475531
406	heb_hin_igb_fre_chh_sod_sid_lit_aze_tur_moo_mao_lda_lat_pan_bsq_afr_hau_bem_cnt_scr_rus_ven_bul_tsn_urd_est_ewe_yor_fin_bos_amh_geo_ben_krd_pol_nor_mlt_owc_ukr_hun_bam_ind_rom_mly_jpn_knd_kor_spa_mcd_akn_ita_sun_mol_amr_jav_mnd_dut_swa_prs_wly_ger_slo_svk_arw_qcu_cze_swe_ctl_dgb_gam_por_aeg_guj_tag_alb_cic_glc_fbf_bat_tha_tig_tml_zul_tsw_azi_eng_grk_uzb_swt_vie_anl_ses_dyu_xho	-0.43567690751209	-1.03473457179826	0.303476051366201
407	amr_alb_ven_ben_sod_owc_tig_eng_aze_uzb_tsw_jav_fbf_mcd_ukr_bsq_arw_gam_xho_cnt_mol_scr_swt_fre_ewe_slo_est_moo_dyu_fin_ctl_chh_geo_bul_glc_por_nor_aeg_amh_afr_hun_swa_mly_rom_ind_jpn_knd_kor_pol_hin_ses_lat_bat_urd_hau_tag_mnd_guj_lda_cze_mlt_lit_ita_pan_prs_qcu_swe_spa_svk_dgb_sid_ger_anl_bos_sun_rus_tsn_krd_zul_mao_tha_wly_tml_bem_akn_tur_grk_dut_azi_yor_vie_heb_cic_bam_igb	0.135276568115206	0.318483263719821	0.750832516209241
408	amh_fre_dgb_arw_wly_sid_tig_prs_aze_tur_swt_mao_zul_eng_bul_bsq_slo_anl_xho_cnt_svk_mol_akn_lit_lda_guj_fin_moo_ven_est_alb_gam_geo_urd_ger_afr_ita_aeg_sod_cze_hun_fbf_ind_rus_jav_jpn_tml_kor_swe_krd_igb_hin_tag_rom_chh_bat_mnd_pan_bam_scr_owc_glc_dut_lat_spa_qcu_por_pol_grk_ewe_amr_bos_heb_ctl_mly_nor_swa_ben_dyu_sun_tha_hau_knd_yor_tsn_azi_mcd_ukr_uzb_tsw_vie_mlt_cic_bem_ses	-0.197647362796518	-0.466875080870865	0.641681184020238
409	owc_afr_ven_krd_wly_aeg_sid_mcd_aze_tur_bam_sun_swt_urd_slo_bsq_rus_gam_tsw_mnd_pan_svk_zul_scr_ewe_cze_fin_igb_akn_hun_ita_amr_geo_spa_lit_bul_prs_tig_mlt_por_est_swa_mly_rom_ind_jpn_tml_kor_eng_ger_xho_bos_bat_arw_amh_tag_cnt_ben_moo_pol_sod_fre_grk_glc_swe_qcu_mol_ctl_alb_yor_chh_nor_heb_guj_mao_dut_dyu_ukr_cic_jav_tha_hau_knd_bem_dgb_azi_hin_lat_uzb_fbf_vie_anl_lda_ses_tsn	-0.387686730996473	-0.918832003927856	0.3605604241706
410	aeg_cze_bem_rom_heb_gam_sod_fre_tur_uzb_lda_tag_moo_spa_ben_bsq_por_sid_fbf_mnd_alb_krd_igb_hin_tsw_lat_hun_tsn_dyu_fin_mcd_wly_geo_grk_arw_glc_ita_amr_hau_pan_est_dgb_mao_swe_jav_jpn_knd_kor_eng_svk_cic_prs_sun_rus_mlt_mly_cnt_mol_ses_bos_anl_nor_lit_ctl_urd_qcu_pol_scr_bul_zul_tig_dut_owc_slo_ind_guj_ven_ukr_yor_bat_tha_amh_tml_ewe_swa_aze_ger_afr_azi_xho_vie_chh_bam_swt_akn	0.307216253175741	0.723734632547116	0.471045223160625
411	amr_krd_akn_ukr_hau_mlt_owc_pan_uzb_tur_ewe_tag_ven_ger_lit_bsq_nor_chh_cic_mnd_bos_prs_swa_hin_moo_slo_est_swt_fbf_hun_swe_tig_geo_pol_dut_mcd_glc_wly_anl_svk_fin_bam_mly_ben_sun_jpn_tml_kor_afr_fre_yor_ita_bat_cze_sid_mao_cnt_guj_tsw_grk_amh_alb_por_bul_ctl_qcu_eng_rom_rus_lda_sod_lat_aeg_arw_ind_spa_xho_scr_zul_jav_tha_heb_knd_dyu_tsn_aze_mol_urd_azi_igb_vie_gam_bem_dgb_ses	-0.272193781207778	-0.643147970333229	0.521710746565145
412	sid_glc_swa_krd_anl_gam_hau_nor_aze_tur_bem_tag_cic_bul_ctl_bsq_scr_heb_zul_cnt_mol_svk_lda_urd_tsn_ger_est_swt_bam_hun_swe_aeg_geo_bos_slo_mcd_pan_mlt_owc_ita_fin_ses_sun_lat_bat_jpn_tml_kor_arw_rom_tsw_afr_ind_hin_amr_mao_mnd_ukr_yor_fre_amh_cze_grk_prs_guj_qcu_pol_alb_spa_moo_chh_ben_sod_dut_mly_rus_fbf_por_xho_jav_tha_tig_knd_dgb_ewe_uzb_lit_eng_azi_dyu_vie_wly_akn_igb_ven	-0.0768118612706333	-0.181112793273337	0.856673168905744
413	mlt_ctl_ses_rus_sod_amr_gam_nor_uzb_aze_ewe_bat_akn_scr_spa_bsq_mol_anl_tsn_cnt_ukr_grk_igb_prs_swt_krd_hun_yor_zul_fin_hin_heb_geo_cze_pan_guj_swe_hau_sid_eng_est_bam_tag_glc_mly_jpn_knd_kor_urd_bul_xho_svk_ind_lit_tig_mao_mnd_ben_moo_arw_amh_fre_lat_dut_alb_qcu_afr_slo_mcd_dgb_wly_bos_owc_por_jav_ita_dyu_rom_bem_sun_tha_aeg_tml_swa_lda_tur_ger_pol_azi_cic_vie_chh_fbf_tsw_ven	-0.453578719492721	-1.0763786741816	0.284542296294215
414	owc_cze_swa_swe_amh_sod_sid_rom_tur_azi_ven_mao_bem_mol_bul_bsq_mcd_mlt_moo_cnt_bos_alb_cic_slo_lda_svk_est_swt_yor_fin_por_heb_geo_prs_lat_glc_dut_aeg_anl_grk_hun_ewe_mly_ukr_sun_jpn_knd_kor_pan_krd_zul_fre_tag_arw_gam_bat_mnd_ger_fbf_rus_tig_nor_spa_ita_eng_qcu_afr_urd_ctl_bam_wly_lit_chh_hin_jav_pol_akn_scr_ses_ind_tha_hau_tml_dyu_tsw_aze_guj_ben_uzb_tsn_vie_amr_igb_xho_dgb	-0.815996623698776	-1.968060391275	0.0520394771328674
415	chh_mcd_cic_lat_anl_mlt_hau_swe_aze_tur_swa_tag_dgb_alb_ben_bsq_hin_amr_zul_mnd_eng_ita_bam_fre_lda_krd_fin_ven_akn_est_bul_sid_geo_glc_ctl_afr_ukr_tig_gam_slo_hun_xho_jav_rus_sun_jpn_knd_kor_por_mol_fbf_ger_ind_nor_aeg_bat_cnt_cze_dyu_arw_owc_urd_pol_prs_svk_qcu_pan_grk_bos_ewe_sod_lit_wly_spa_mly_guj_yor_rom_bem_mao_tha_amh_tml_swt_tsn_azi_scr_dut_uzb_igb_vie_heb_ses_moo_tsw	-0.237677858628428	-0.561438356723415	0.575849181245028
416	heb_dut_fbf_rom_chh_sid_aeg_ukr_uzb_azi_akn_jav_ewe_nor_pol_bsq_bos_owc_tsw_cnt_bul_krd_xho_grk_lda_ita_fin_ven_dyu_hun_pan_mlt_geo_prs_glc_por_ger_anl_amr_afr_est_swt_ind_alb_mao_jpn_knd_kor_eng_urd_moo_ben_mly_slo_sod_tag_mnd_mol_bem_svk_wly_lat_swe_scr_ctl_qcu_rus_spa_lit_yor_tig_hin_amh_fre_bat_mcd_zul_cze_dgb_sun_tha_gam_tml_igb_bam_tur_guj_arw_aze_swa_vie_hau_tsn_cic_ses	-0.949006873227177	-2.30383231492759	0.0234593715912337
417	owc_pol_igb_swe_anl_chh_sid_urd_azi_uzb_xho_jav_swt_ita_krd_bsq_lat_aeg_tsn_mnd_bos_glc_bem_lit_ewe_slo_fin_bam_tsw_est_hin_amh_geo_mcd_guj_arw_por_amr_wly_afr_hun_ven_mly_bul_bat_jpn_tml_kor_alb_pan_moo_prs_mao_scr_gam_sun_cnt_fre_akn_eng_mlt_grk_ctl_nor_rom_qcu_rus_ger_spa_zul_heb_mol_tig_dut_tag_svk_ses_ukr_yor_ind_tha_hau_knd_swa_fbf_aze_ben_cze_tur_dyu_vie_sod_dgb_cic_lda	0.236772126885168	0.55777091121727	0.57834101543636
418	aeg_hin_yor_grk_amh_chh_anl_slo_aze_tur_moo_bat_dgb_eng_ita_bsq_afr_owc_zul_mnd_mcd_ctl_swa_pan_bem_nor_est_ven_fbf_fin_prs_amr_geo_ger_glc_mol_arw_mlt_gam_scr_hun_bam_mao_alb_mly_jpn_knd_kor_ben_ukr_lda_dut_ind_lit_heb_sun_cnt_swe_cic_rus_hau_por_spa_krd_cze_qcu_fre_guj_bul_xho_wly_urd_sid_lat_tag_bos_dyu_svk_akn_jav_tha_tig_tml_tsw_tsn_azi_pol_rom_uzb_igb_vie_sod_ewe_ses_swt	-0.151742760330304	-0.357909396851118	0.721222166960358
419	sod_spa_ses_pol_owc_chh_heb_alb_uzb_aze_akn_jav_fbf_ctl_fre_bsq_prs_mlt_ven_mnd_ger_eng_zul_bul_yor_slo_est_cic_tsn_hun_scr_amh_geo_cze_swe_arw_mol_wly_sid_rom_fin_bem_bat_svk_mly_jpn_knd_kor_rus_pan_lda_glc_sun_ben_gam_ind_cnt_nor_ewe_krd_anl_dut_bos_lat_ukr_qcu_guj_urd_mcd_moo_tig_hin_amr_afr_tag_ita_tsw_lit_dgb_mao_tha_hau_tml_igb_swt_azi_por_grk_tur_dyu_vie_aeg_swa_bam_xho	-0.29018880341316	-0.68650892133905	0.494100383594509
420	amr_guj_tsn_afr_wly_chh_mlt_rus_aze_azi_igb_mly_lda_fre_arw_bsq_ctl_hau_dgb_mnd_swe_krd_moo_svk_cic_hin_est_tsw_fbf_fin_prs_anl_geo_pol_dut_glc_mol_sod_gam_ita_hun_ven_ind_alb_jav_jpn_tml_kor_rom_urd_dyu_eng_sun_lat_heb_bat_cnt_bul_zul_spa_aeg_ukr_grk_ben_lit_qcu_slo_ger_nor_bem_amh_mcd_owc_scr_tag_cze_swt_pan_bam_mao_tha_sid_knd_ewe_akn_uzb_por_bos_tur_swa_vie_tig_yor_ses_xho	0.197214070892949	0.464146555342013	0.643627413353078
421	chh_dut_swt_lat_wly_gam_sid_alb_tur_aze_zul_mly_dgb_scr_prs_bsq_eng_anl_xho_mnd_bul_pan_fbf_svk_ses_ukr_fin_yor_bam_hun_por_aeg_geo_nor_cze_rus_guj_heb_tig_lit_est_igb_bat_ctl_mao_jpn_tml_kor_ben_mcd_ven_fre_tag_ger_hau_ind_cnt_swe_akn_grk_sod_afr_pol_rom_arw_qcu_ita_hin_slo_dyu_amh_bos_amr_spa_jav_krd_swa_glc_ewe_sun_tha_mlt_knd_lda_bem_azi_urd_mol_uzb_tsn_vie_owc_cic_tsw_moo	-0.118038142076464	-0.27850532668458	0.781242783715832
422	sod_urd_akn_swe_mlt_tig_heb_pol_azi_aze_ven_tag_bem_lit_spa_bsq_dut_amr_dgb_mnd_por_ben_moo_rom_fbf_fre_hun_ewe_dyu_est_guj_anl_geo_bul_ita_alb_cze_amh_gam_bos_fin_lda_mao_prs_ind_jpn_tml_kor_afr_scr_igb_mcd_bat_lat_aeg_jav_cnt_glc_swa_hin_sid_ctl_rus_ukr_krd_qcu_slo_mol_eng_swt_hau_grk_owc_ger_sun_svk_bam_arw_ses_mly_tha_chh_knd_yor_zul_uzb_nor_pan_tur_tsn_vie_wly_xho_cic_tsw	-0.0640303819376493	-0.151042003718192	0.880269723766637
423	sod_lat_swa_pol_hau_mlt_aeg_mcd_azi_uzb_lda_mao_yor_ger_guj_bsq_por_tig_moo_mnd_eng_glc_swt_bos_ses_mol_fin_dyu_cic_est_ita_heb_geo_prs_afr_grk_alb_gam_owc_arw_hun_akn_ind_nor_jav_jpn_knd_kor_scr_krd_ewe_lit_sun_rom_chh_bat_cnt_rus_ven_svk_amh_spa_ukr_pan_cze_qcu_dut_swe_fre_fbf_wly_slo_sid_ctl_mly_hin_zul_ben_bem_tag_tha_anl_tml_xho_dgb_tur_urd_bul_aze_igb_vie_amr_bam_tsn_tsw	-0.958583978326029	-2.32499067253172	0.0222480996030254
424	sid_rus_tsw_bul_hau_mlt_heb_grk_uzb_aze_akn_bat_dgb_afr_svk_bsq_bos_tig_cic_cnt_por_arw_xho_swe_bem_prs_hun_dyu_swt_est_glc_wly_geo_lat_spa_cze_ger_amh_sod_slo_fin_zul_jav_hin_sun_jpn_knd_kor_ita_krd_ven_guj_mly_mcd_aeg_mao_mnd_fre_swa_rom_amr_pan_ctl_eng_ukr_qcu_dut_pol_scr_bam_chh_lit_anl_mol_tag_urd_ses_nor_fbf_ind_tha_gam_tml_moo_yor_azi_ben_alb_tur_igb_vie_owc_lda_tsn_ewe	0.243435877517875	0.572670943803436	0.568249455751988
425	amr_svk_igb_rom_hau_tig_wly_lit_tur_azi_moo_tag_ses_scr_afr_bsq_prs_anl_ven_mnd_eng_lat_bam_swe_ewe_spa_hun_xho_cic_est_por_owc_geo_glc_pan_slo_ukr_heb_aeg_ctl_fin_tsn_mao_guj_mly_jpn_knd_kor_bul_hin_fbf_rus_jav_arw_chh_sun_cnt_mcd_swt_fre_gam_bos_dut_urd_ita_qcu_nor_krd_ben_tsw_amh_cze_mlt_grk_bat_alb_akn_ger_dyu_ind_tha_sod_tml_yor_zul_aze_pol_mol_uzb_swa_vie_sid_bem_dgb_lda	-1.26310818884947	-3.14188841917202	0.00225182436703033
426	gam_guj_yor_nor_mlt_sod_aeg_dut_aze_uzb_ewe_bat_moo_pan_cze_bsq_bos_amh_swt_cnt_eng_scr_igb_lit_cic_ita_hun_fbf_ven_est_alb_anl_geo_glc_hin_ben_pol_hau_amr_svk_fin_bam_mly_rom_mao_jpn_knd_kor_ctl_mol_tsw_slo_sun_krd_chh_ind_mnd_bul_swa_ukr_sid_grk_swe_prs_por_qcu_lat_ger_afr_dgb_wly_urd_heb_mcd_jav_rus_lda_fre_xho_tag_tha_owc_tml_tsn_akn_tur_spa_arw_azi_ses_vie_tig_zul_dyu_bem	-0.862749940801603	-2.08798458183214	0.0395328783086493
427	chh_ita_fbf_lit_sod_gam_heb_glc_azi_tur_swa_jav_zul_ctl_ukr_bsq_ger_tig_moo_cnt_alb_dut_dgb_rom_akn_spa_est_lda_ses_fin_krd_owc_geo_slo_swe_grk_hin_sid_amr_rus_hun_dyu_tag_lat_sun_jpn_knd_kor_nor_urd_yor_mol_mly_bul_anl_ind_mnd_pol_cic_afr_hau_scr_prs_mcd_arw_qcu_fre_por_ben_tsw_wly_pan_mlt_svk_bat_bos_bem_eng_ewe_mao_tha_amh_tml_xho_swt_aze_cze_guj_uzb_igb_vie_aeg_bam_tsn_ven	-0.126395144734929	-0.298159092781108	0.76624685541129
428	mlt_rom_tsn_pan_hau_heb_chh_bos_tur_aze_xho_ind_fbf_ita_guj_bsq_mcd_owc_cic_mnd_afr_ben_igb_scr_bam_krd_fin_yor_lda_hun_ukr_sid_geo_dut_eng_lit_swe_amh_tig_prs_est_zul_jav_glc_mao_jpn_tml_kor_hin_grk_akn_bul_sun_ctl_wly_tag_cnt_ger_swt_svk_gam_lat_mol_fre_rus_qcu_nor_alb_por_tsw_sod_urd_amr_arw_mly_pol_moo_cze_ewe_bat_tha_aeg_knd_dyu_swa_azi_spa_slo_uzb_ses_vie_anl_ven_bem_dgb	-0.116481440841478	-0.274445119814187	0.784351281077622
429	amh_svk_ses_pan_sod_aeg_amr_arw_aze_azi_moo_mly_ewe_ctl_lit_bsq_rus_sid_dgb_mnd_fre_cze_xho_prs_igb_spa_fin_tsw_lda_est_nor_tig_geo_slo_pol_ukr_rom_owc_mlt_swe_hun_yor_bat_por_ind_jpn_knd_kor_bul_ita_zul_hin_mao_mol_chh_tag_cnt_bos_swt_urd_hau_guj_dut_glc_lat_qcu_ger_eng_scr_cic_gam_afr_wly_krd_jav_grk_bem_alb_akn_sun_tha_anl_tml_dyu_tsn_uzb_mcd_ben_tur_bam_vie_heb_ven_swa_fbf	-0.819156829712739	-1.97567873458454	0.0511552002348146
430	sid_arw_cic_afr_gam_owc_sod_rus_uzb_tur_igb_bat_swt_spa_fre_bsq_slo_mlt_lda_cnt_guj_ben_tsw_pol_zul_dut_est_ses_dyu_fin_ger_chh_geo_ukr_krd_mol_alb_anl_aeg_lat_hun_akn_mao_urd_sun_jpn_knd_kor_por_ctl_yor_swe_tag_grk_heb_mly_mnd_bul_swa_rom_amh_mcd_eng_ita_cze_qcu_glc_lit_svk_bem_wly_scr_tig_bos_jav_pan_ewe_hin_tsn_ind_tha_hau_tml_moo_dgb_azi_prs_nor_aze_bam_vie_amr_fbf_ven_xho	-0.138827955970756	-0.327326959267337	0.744156259143048
431	aeg_scr_zul_dut_amr_sod_owc_spa_azi_tur_ewe_mao_tsn_nor_cze_bsq_mol_tig_yor_mnd_lat_glc_swt_ctl_moo_por_fin_bem_cic_est_bul_anl_geo_fre_hin_rus_mcd_wly_sid_lit_hun_igb_mly_prs_sun_jpn_knd_kor_afr_bos_dyu_guj_bat_ben_amh_ind_cnt_ukr_xho_ger_chh_urd_krd_pol_slo_qcu_swe_rom_ita_akn_mlt_arw_hau_pan_tag_svk_tsw_grk_fbf_jav_tha_gam_tml_swa_ven_uzb_alb_eng_aze_bam_vie_heb_lda_dgb_ses	-0.65550564260949	-1.5708651514729	0.11961017770935
432	chh_ita_yor_urd_owc_anl_sod_krd_tur_azi_moo_jav_igb_lit_mcd_bsq_pol_gam_dgb_cnt_fre_slo_bem_cze_bam_por_fin_swa_fbf_hun_grk_mlt_geo_ctl_eng_bos_rom_aeg_tig_rus_est_ewe_sun_arw_mao_jpn_tml_kor_ger_alb_zul_guj_tag_ben_sid_ind_mnd_pan_swt_lat_wly_nor_svk_ukr_glc_qcu_mol_bul_spa_tsn_heb_prs_amr_scr_bat_afr_xho_hin_akn_mly_tha_amh_knd_tsw_ses_uzb_dut_swe_aze_ven_vie_hau_dyu_cic_lda	-0.705092491916565	-1.69604963868513	0.0932216700677899
433	sid_dut_ewe_guj_owc_hau_tig_bos_aze_uzb_bem_ind_swt_urd_rom_bsq_arw_heb_tsn_mnd_ger_mcd_igb_glc_yor_pan_hun_fbf_zul_est_ita_mlt_geo_krd_por_pol_svk_sod_amr_spa_fin_swa_sun_mol_mao_jpn_knd_kor_scr_grk_lda_alb_jav_afr_gam_bat_cnt_lat_moo_eng_wly_hin_ctl_lit_bul_qcu_swe_ukr_prs_cic_anl_ben_amh_rus_mly_slo_dyu_fre_ses_tag_tha_aeg_tml_akn_xho_azi_cze_nor_tur_ven_vie_chh_bam_tsw_dgb	-0.901335817781306	-2.17695520295083	0.0320157220832514
434	amh_afr_fbf_rom_sid_heb_gam_ben_azi_aze_ven_sun_zul_arw_lat_bsq_guj_sod_bam_cnt_scr_lit_ewe_ctl_moo_ita_est_lda_yor_hun_bul_wly_geo_ukr_pol_dut_grk_owc_amr_prs_fin_xho_tag_bos_jav_jpn_tml_kor_ger_glc_tsn_slo_ind_pan_tig_bat_mnd_alb_cic_spa_chh_urd_mol_hin_swe_qcu_svk_por_eng_akn_hau_nor_mlt_cze_mao_mcd_ses_rus_swa_mly_tha_anl_knd_dgb_bem_tur_fre_krd_uzb_tsw_vie_aeg_dyu_igb_swt	-0.616120972468436	-1.472554878868	0.144247418886299
435	chh_bul_ses_ger_sod_aeg_tig_cze_aze_uzb_cic_ind_akn_ita_alb_bsq_arw_amh_lda_mnd_dut_eng_swa_urd_fbf_fre_est_swt_ewe_fin_pan_mlt_geo_scr_lit_slo_nor_sid_gam_afr_hun_dyu_bat_swe_sun_jpn_knd_kor_lat_ctl_dgb_mcd_mao_guj_hau_mly_cnt_prs_tsn_rom_heb_svk_grk_krd_ukr_qcu_spa_rus_pol_bem_wly_hin_owc_mol_tag_glc_ven_bos_yor_jav_tha_anl_tml_igb_xho_tur_por_ben_azi_moo_vie_amr_zul_bam_tsw	-0.206615546793033	-0.487916455294831	0.626757354436255
436	tig_spa_yor_grk_owc_wly_amr_por_azi_aze_xho_sun_dgb_pol_arw_bsq_rom_sid_cic_mnd_lat_mol_dyu_svk_zul_prs_est_ewe_swt_fin_ctl_aeg_geo_bul_ger_ita_bos_gam_heb_ukr_hun_swa_jav_ben_tag_jpn_knd_kor_mcd_glc_moo_krd_mly_lit_amh_ind_cnt_hin_bem_urd_hau_swe_cze_scr_fre_qcu_eng_guj_nor_akn_mlt_rus_anl_afr_mao_slo_ses_pan_bam_bat_tha_sod_tml_tsw_fbf_uzb_dut_alb_tur_igb_vie_chh_lda_tsn_ven	0.793973052214189	1.89207465949764	0.0615920948306895
437	amh_rom_swt_bul_mlt_tig_hau_scr_tur_uzb_cic_jav_tsn_rus_ctl_bsq_pan_sod_xho_cnt_prs_hin_tsw_swe_ewe_grk_hun_bem_igb_fin_fre_gam_geo_nor_mol_lat_bos_wly_sid_ger_est_bam_bat_krd_mao_jpn_knd_kor_ita_svk_dyu_slo_mly_ukr_amr_tag_mnd_spa_dgb_cze_aeg_guj_alb_ben_glc_qcu_arw_eng_lit_fbf_anl_urd_owc_por_sun_dut_ven_pol_lda_ind_tha_chh_tml_zul_swa_aze_afr_mcd_azi_yor_vie_heb_moo_akn_ses	0.197987833888601	0.466681741843998	0.641819008656252
438	gam_spa_xho_pan_sid_amh_owc_rus_uzb_tur_lda_tag_akn_bul_urd_bsq_ita_mlt_zul_cnt_eng_guj_cic_rom_igb_cze_fin_swt_dyu_est_afr_anl_geo_mol_grk_pol_dut_tig_hau_slo_hun_tsn_mly_lat_ind_jpn_knd_kor_prs_arw_dgb_mcd_mao_ben_wly_bat_mnd_krd_fbf_fre_sod_svk_swe_ukr_scr_qcu_glc_ger_por_bem_aeg_nor_heb_ctl_jav_alb_moo_bos_ses_sun_tha_amr_tml_swa_ewe_azi_lit_hin_aze_ven_vie_chh_bam_yor_tsw	-0.0849627564345925	-0.200417856258175	0.841591424097385
439	mlt_ben_akn_cze_wly_amr_amh_lat_azi_tur_tsn_sun_cic_por_mol_bsq_bos_sod_lda_cnt_glc_svk_bem_eng_ewe_ita_hun_swa_dgb_fin_grk_heb_geo_mcd_arw_prs_lit_gam_hau_slo_est_xho_ind_rom_bat_jpn_knd_kor_swe_krd_bam_bul_tag_ctl_tig_mly_mnd_hin_fbf_scr_anl_ger_urd_fre_guj_qcu_nor_alb_dut_moo_aeg_rus_chh_afr_mao_spa_tsw_ukr_yor_jav_tha_owc_tml_igb_ses_uzb_pol_pan_aze_dyu_vie_sid_swt_zul_ven	0.277716539048883	0.654156347995159	0.514625484337475
440	anl_ben_tsw_lit_tig_heb_sid_ukr_aze_tur_ewe_ind_bam_afr_urd_bsq_svk_amh_yor_mnd_eng_bul_akn_krd_cic_bos_hun_fbf_igb_est_ctl_aeg_geo_por_pol_fre_lat_mlt_sod_cze_fin_swt_bat_nor_sun_jpn_tml_kor_ger_dut_zul_prs_mly_pan_gam_tag_cnt_rom_tsn_mcd_amr_arw_slo_rus_mol_qcu_alb_spa_guj_swa_owc_hin_wly_scr_mao_swe_moo_grk_lda_jav_tha_chh_knd_ven_dgb_azi_glc_ita_uzb_ses_vie_hau_dyu_xho_bem	-0.602591474099286	-1.43914145730901	0.15346775917442
441	heb_urd_fbf_ger_anl_gam_sod_krd_aze_tur_dgb_tag_dyu_mcd_grk_bsq_arw_sid_zul_mnd_por_hin_xho_pan_swa_ctl_fin_yor_bam_est_fre_tig_geo_lit_rom_bos_lat_owc_wly_ukr_hun_cic_bat_dut_jav_jpn_knd_kor_nor_pol_moo_scr_mly_bul_chh_ind_cnt_spa_lda_slo_aeg_ben_ita_rus_prs_qcu_swe_eng_mol_tsn_amr_cze_hau_svk_mao_afr_bem_alb_ven_sun_tha_mlt_tml_igb_ses_azi_guj_glc_uzb_ewe_vie_amh_swt_tsw_akn	0.615676471258511	1.45616282839671	0.148715382129827
442	mlt_ger_tsw_swe_gam_hau_heb_lat_aze_azi_yor_bat_cic_fre_spa_bsq_nor_sod_ewe_mnd_ukr_ben_dgb_pan_swa_pol_est_tsn_igb_fin_rom_wly_geo_grk_ita_arw_slo_sid_owc_bos_hun_bam_sun_krd_tag_jpn_knd_kor_guj_scr_zul_hin_mly_mol_chh_mao_cnt_dut_xho_urd_anl_prs_alb_glc_lit_qcu_ctl_bul_por_swt_amh_rus_aeg_afr_ind_cze_fbf_eng_moo_jav_tha_amr_tml_ses_akn_uzb_mcd_svk_tur_ven_vie_tig_dyu_lda_bem	0.116874204253811	0.27495140836734	0.783963474196161
443	mlt_lat_xho_grk_gam_amr_heb_ger_aze_tur_dyu_tag_tsw_ctl_eng_bsq_arw_sid_ewe_cnt_lit_dut_bam_urd_cic_pol_hun_zul_bem_est_svk_amh_geo_pan_mcd_alb_mol_tig_sod_cze_fin_igb_mao_bul_jav_jpn_tml_kor_por_scr_dgb_ita_sun_ukr_owc_ind_mnd_fre_tsn_rom_wly_krd_hin_glc_nor_qcu_prs_ben_spa_lda_hau_afr_chh_rus_bat_guj_yor_slo_fbf_mly_tha_aeg_knd_swa_swt_azi_bos_swe_uzb_moo_vie_anl_ven_akn_ses	-1.10478885060881	-2.70343882681877	0.00815949945557152
444	sid_prs_bam_arw_aeg_wly_gam_fre_uzb_aze_moo_ind_cic_scr_lat_bsq_ita_sod_xho_cnt_ger_bul_akn_bos_ses_guj_fin_bem_swa_est_mol_hau_geo_swe_pan_hin_rus_heb_amr_ctl_hun_yor_tag_ben_sun_jpn_knd_kor_krd_slo_ven_cze_mao_eng_owc_jav_mnd_dut_zul_urd_mlt_por_spa_alb_rom_qcu_glc_grk_pol_tsn_amh_mcd_anl_afr_mly_lit_igb_svk_ewe_bat_tha_chh_tml_tsw_dyu_tur_nor_ukr_azi_dgb_vie_tig_lda_fbf_swt	0.48809600468353	1.15171229675528	0.252391525565
445	tig_eng_zul_ctl_gam_chh_mlt_nor_tur_aze_lda_mao_igb_fre_rus_bsq_mcd_sod_dgb_cnt_ben_urd_swt_spa_tsw_swe_hun_xho_tsn_est_dut_anl_geo_rom_grk_por_bos_amh_wly_svk_fin_akn_jav_slo_bat_jpn_knd_kor_glc_cze_swa_pol_mly_bul_heb_ind_mnd_ger_ses_scr_aeg_hin_alb_mol_ukr_qcu_lat_lit_guj_fbf_owc_ita_hau_krd_sun_arw_yor_afr_ewe_tag_tha_amr_tml_bam_moo_azi_pan_prs_uzb_dyu_vie_sid_cic_ven_bem	-0.111955425322426	-0.264135145957042	0.792260222671798
446	gam_swe_ven_lit_amh_amr_heb_grk_azi_aze_dyu_jav_fbf_scr_ger_bsq_glc_chh_tsn_mnd_urd_slo_moo_eng_bem_mol_hun_yor_tsw_est_svk_wly_geo_bos_rom_ben_spa_aeg_sod_afr_fin_zul_tag_dut_sun_jpn_tml_kor_guj_ukr_bam_hin_ind_alb_sid_mao_cnt_ita_xho_arw_mlt_bul_pan_mcd_krd_qcu_ctl_pol_lat_cic_hau_prs_tig_rus_mly_por_lda_fre_swt_bat_tha_anl_knd_dgb_igb_tur_nor_cze_uzb_ses_vie_owc_ewe_swa_akn	-0.67126385154521	-1.60573395637998	0.111722797670339
447	anl_swe_ses_por_amr_sod_owc_lit_tur_uzb_igb_tag_akn_scr_bos_bsq_grk_hau_dyu_cnt_bul_mcd_cic_slo_xho_ita_hun_moo_swa_est_ukr_chh_geo_cze_prs_fre_krd_sid_gam_svk_fin_zul_mly_pol_mao_jpn_tml_kor_glc_ctl_ven_ben_bat_rus_aeg_ind_mnd_eng_bam_pan_heb_hin_alb_arw_spa_qcu_lat_dut_urd_fbf_wly_ger_tig_guj_sun_afr_bem_rom_yor_jav_tha_mlt_knd_tsn_tsw_azi_mol_nor_aze_swt_vie_amh_lda_ewe_dgb	0.47551556747947	1.12061061469352	0.265339114404351
448	gam_glc_dgb_bos_amh_mlt_hau_lit_uzb_tur_moo_jav_igb_mcd_spa_bsq_slo_aeg_zul_cnt_mol_scr_lda_ukr_tsw_pan_hun_dyu_bem_fin_urd_chh_geo_rus_grk_arw_eng_owc_heb_cze_est_akn_sun_rom_mao_jpn_tml_kor_nor_hin_fbf_guj_ind_dut_wly_bat_mnd_por_swa_afr_anl_svk_pol_lat_krd_qcu_ger_ctl_prs_yor_sid_alb_sod_ita_tag_ben_swt_swe_ewe_mly_tha_tig_knd_bam_ven_azi_fre_bul_aze_xho_vie_amr_tsn_ses_cic	-0.29723077160751	-0.702924253985387	0.483858853784152
449	sid_guj_fbf_krd_amh_hau_amr_nor_aze_uzb_lda_sun_dgb_alb_eng_bsq_por_anl_igb_cnt_pan_slo_tsw_fre_bam_arw_hun_cic_swt_fin_lat_tig_geo_cze_mcd_ger_rus_aeg_mlt_glc_est_xho_bat_ctl_mao_jpn_knd_kor_hin_spa_ses_prs_ind_rom_sod_tag_mnd_afr_zul_ben_gam_svk_urd_ukr_ita_qcu_pol_dut_mol_swa_wly_grk_heb_lit_jav_bul_akn_swe_tsn_mly_tha_chh_tml_moo_dyu_azi_bos_scr_tur_yor_vie_owc_bem_ewe_ven	-1.25763288862352	-3.12156535682472	0.00239713862569655
450	sid_mcd_swa_swe_heb_aeg_owc_por_tur_azi_zul_tag_ven_ukr_urd_bsq_cze_sod_bam_mnd_bos_ger_tsw_krd_fbf_ctl_fin_dyu_swt_hun_prs_chh_geo_spa_alb_rus_ita_amr_hau_ben_est_moo_mly_hin_bat_jpn_knd_kor_dut_grk_yor_glc_mao_afr_wly_jav_cnt_bul_dgb_nor_anl_scr_slo_pan_pol_qcu_eng_svk_lat_tsn_amh_mol_tig_guj_sun_fre_ewe_lit_akn_ind_tha_gam_tml_igb_bem_uzb_arw_rom_aze_xho_vie_mlt_cic_ses_lda	0.123526442851537	0.290710107150035	0.771920346969841
451	wly_bul_xho_ben_heb_owc_gam_grk_aze_azi_tsw_ind_fbf_ukr_scr_bsq_nor_chh_dgb_mnd_guj_urd_ewe_eng_swt_rus_est_akn_swa_hun_dut_sid_geo_alb_por_spa_krd_amr_anl_bos_fin_zul_jav_mcd_tag_jpn_tml_kor_lat_ctl_cic_pol_bat_fre_amh_mly_cnt_svk_igb_rom_tig_slo_hin_prs_afr_qcu_lit_cze_ger_tsn_sod_arw_aeg_swe_sun_mol_ven_pan_bam_mao_tha_hau_knd_yor_lda_tur_ita_glc_uzb_bem_vie_mlt_moo_ses_dyu	0.207720179308103	0.488894355551283	0.626067465844504
452	hau_pol_akn_afr_owc_sid_sod_bos_aze_azi_ses_jav_yor_bul_pan_bsq_mol_aeg_ewe_cnt_urd_por_swa_cze_swt_eng_hun_tsn_xho_fin_ctl_amh_geo_fre_ita_ben_krd_chh_amr_guj_est_tsw_tag_lat_bat_jpn_tml_kor_svk_dut_cic_rom_sun_slo_tig_mao_mnd_rus_dyu_grk_heb_lit_nor_swe_mcd_qcu_glc_spa_ger_igb_anl_prs_wly_arw_ind_hin_ven_ukr_lda_mly_tha_gam_knd_moo_bem_uzb_scr_alb_tur_zul_vie_mlt_fbf_dgb_bam	0.000219061164041762	0.00051575778784598	0.999589589559161
453	tig_scr_cic_ger_chh_gam_sod_svk_aze_uzb_tsn_jav_fbf_pol_ctl_bsq_bul_mlt_yor_cnt_cze_slo_dyu_prs_xho_rus_hun_lda_ses_est_swe_amr_geo_rom_bos_fre_spa_anl_owc_krd_fin_tsw_bat_nor_sun_jpn_tml_kor_mol_ita_moo_ukr_tag_lat_heb_ind_mnd_mcd_swt_dut_wly_por_glc_hin_grk_qcu_urd_lit_afr_ven_amh_alb_aeg_ben_mao_pan_bem_guj_bam_mly_tha_hau_knd_akn_ewe_tur_eng_arw_azi_zul_vie_sid_igb_dgb_swa	-0.168539809987804	-0.397694120307515	0.691767051527912
454	hau_spa_dyu_glc_owc_sid_wly_arw_uzb_azi_akn_mao_ven_svk_scr_bsq_bos_gam_dgb_cnt_ita_krd_cic_prs_swt_ben_est_tsn_tsw_hun_por_aeg_geo_lit_pan_grk_mcd_chh_sod_fre_fin_bam_tag_guj_ind_jpn_tml_kor_urd_eng_fbf_rus_jav_ger_amr_bat_mnd_nor_swa_dut_heb_ukr_cze_ctl_slo_qcu_lat_afr_alb_moo_amh_mol_tig_pol_sun_bul_ses_rom_zul_mly_tha_anl_knd_bem_lda_aze_swe_hin_tur_xho_vie_mlt_ewe_igb_yor	-0.19941348778152	-0.470886936509211	0.638824109161626
455	amh_alb_swa_krd_tig_owc_sid_ger_azi_uzb_dyu_tag_akn_ctl_eng_bsq_guj_sod_xho_mnd_grk_cze_bem_bul_dgb_dut_est_ses_lda_fin_slo_hau_geo_prs_lat_fre_rus_aeg_anl_swe_hun_swt_jav_mcd_mly_jpn_knd_kor_rom_ita_tsn_lit_mao_spa_gam_ind_cnt_svk_cic_pol_wly_por_mol_arw_scr_qcu_urd_pan_ben_ewe_amr_glc_heb_bos_bat_ukr_ven_nor_tsw_sun_tha_chh_tml_yor_moo_tur_hin_afr_aze_fbf_vie_mlt_igb_zul_bam	-0.287927889271174	-0.682161306247157	0.496832472201643
456	amh_ctl_fbf_hin_wly_gam_owc_pan_azi_tur_dgb_jav_bam_glc_eng_bsq_guj_amr_tsw_mnd_por_ben_cic_ger_lda_bul_hun_swt_xho_fin_ukr_heb_geo_arw_svk_pol_bos_chh_hau_lit_est_dyu_mly_mol_bat_jpn_knd_kor_krd_dut_akn_cze_ind_mcd_sod_mao_cnt_afr_ses_nor_mlt_grk_spa_rom_alb_qcu_scr_fre_rus_zul_aeg_lat_tig_prs_sun_ita_swa_slo_igb_tag_tha_sid_tml_bem_ewe_aze_swe_urd_uzb_moo_vie_anl_ven_tsn_yor	-0.702753654311178	-1.68824633574419	0.0947147266432859
457	hau_swe_ses_lit_chh_mlt_wly_krd_tur_uzb_akn_mly_dyu_bos_pol_bsq_spa_aeg_moo_mnd_urd_rus_yor_lat_tsn_ita_est_lda_igb_hun_rom_amh_geo_ger_prs_dut_nor_tig_sod_arw_fin_cic_tag_scr_bat_jpn_tml_kor_alb_glc_zul_mcd_ind_cze_owc_jav_cnt_ben_xho_eng_sid_grk_por_pan_mol_qcu_slo_bul_hin_ven_gam_ctl_anl_guj_sun_svk_ewe_ukr_swt_mao_tha_heb_knd_tsw_bem_aze_fre_afr_azi_dgb_vie_amr_swa_bam_fbf	-0.743273705530365	-1.78501459826861	0.0775192994628623
458	anl_alb_tsn_nor_amr_sid_aeg_arw_aze_azi_ewe_mao_ses_lit_rus_bsq_glc_hau_bam_mnd_svk_ita_fbf_krd_lda_ger_est_dyu_cic_fin_swe_sod_geo_ben_hin_afr_grk_amh_owc_bos_hun_yor_sun_prs_ind_jpn_knd_kor_mol_scr_zul_urd_tag_lat_wly_bat_cnt_spa_igb_guj_heb_slo_por_fre_mcd_qcu_dut_ukr_rom_xho_gam_pol_tig_ctl_mly_pan_ven_eng_dgb_jav_tha_chh_tml_swt_akn_tur_cze_bul_uzb_moo_vie_mlt_swa_tsw_bem	-0.389089884380899	-0.923614997492474	0.358076988261726
459	anl_ita_dgb_scr_tig_sid_sod_ukr_tur_azi_cic_bat_akn_svk_por_bsq_glc_chh_moo_cnt_ger_krd_fbf_grk_ven_nor_est_ewe_igb_hun_prs_aeg_geo_mol_afr_lit_pan_wly_owc_mcd_fin_zul_tag_guj_ind_jpn_tml_kor_pol_slo_swa_bul_sun_lat_mlt_jav_mnd_hin_dyu_swe_hau_cze_rom_rus_ben_qcu_fre_bos_eng_lda_amr_alb_amh_spa_mao_dut_tsn_arw_bem_mly_tha_gam_knd_ses_tsw_aze_urd_ctl_uzb_yor_vie_heb_xho_swt_bam	-0.0972259696091577	-0.229352645607592	0.819098487764695
460	sod_spa_dgb_nor_amr_aeg_sid_pan_uzb_tur_cic_bat_bem_guj_dut_bsq_ger_hau_fbf_cnt_pol_grk_igb_rus_moo_arw_fin_yor_dyu_est_alb_mlt_geo_bul_afr_bos_cze_tig_amh_ctl_hun_tsn_ind_urd_sun_jpn_knd_kor_slo_por_swa_scr_mly_prs_heb_tag_mnd_mcd_bam_hin_anl_rom_svk_mol_eng_qcu_ukr_lit_fre_xho_wly_swe_chh_glc_mao_ita_zul_lat_lda_jav_tha_gam_tml_ses_tsw_aze_ben_krd_azi_ewe_vie_owc_akn_swt_ven	0.383718934385918	0.904509067514159	0.368062705818763
461	sod_guj_bam_grk_chh_amr_gam_urd_aze_azi_tsw_sun_lda_mcd_bos_bsq_fre_amh_cic_cnt_alb_hin_ewe_swe_dgb_arw_hun_dyu_igb_fin_ger_owc_geo_lat_krd_spa_nor_anl_wly_rus_est_ses_jav_cze_mly_jpn_knd_kor_por_scr_tsn_glc_bat_eng_heb_ind_mnd_ukr_moo_pan_tig_prs_ita_svk_ben_qcu_rom_pol_slo_ven_hau_afr_mlt_bul_tag_ctl_zul_mol_swt_mao_tha_sid_tml_bem_swa_uzb_lit_dut_tur_akn_vie_aeg_yor_fbf_xho	0.0894854777364861	0.210870913044083	0.833449363708452
462	sid_alb_fbf_afr_hau_sod_amr_prs_azi_uzb_yor_ind_ewe_ctl_lit_bsq_por_owc_igb_cnt_glc_dut_tsn_mol_xho_lat_fin_lda_tsw_hun_guj_tig_geo_cze_swe_urd_bul_mlt_chh_pol_est_dyu_mao_grk_bat_jpn_knd_kor_svk_spa_moo_slo_sun_hin_amh_mly_mnd_eng_cic_nor_wly_bos_ita_rus_mcd_qcu_krd_scr_rom_swt_aeg_ger_anl_ukr_tag_pan_bem_arw_ses_jav_tha_heb_tml_dgb_ven_tur_fre_ben_aze_zul_vie_gam_bam_akn_swa	0.309308384467153	0.727967406521901	0.46846244225378
463	sod_lat_swt_bul_amh_wly_sid_por_aze_azi_fbf_mly_ven_fre_bos_bsq_grk_heb_dgb_cnt_krd_alb_lda_ben_tsn_scr_est_xho_yor_hun_svk_aeg_geo_glc_pan_ita_ctl_hau_anl_eng_fin_swa_mao_afr_sun_jpn_tml_kor_ukr_prs_ses_spa_tag_mcd_owc_bat_mnd_arw_bem_nor_tig_ger_rom_lit_cze_qcu_dut_slo_guj_zul_mlt_urd_amr_hin_ind_pol_bam_rus_tsw_jav_tha_gam_knd_dyu_igb_uzb_swe_mol_tur_cic_vie_chh_akn_ewe_moo	-0.686798043817872	-1.64786016423455	0.102756035593945
464	sid_arw_swa_nor_amr_sod_hau_mcd_tur_azi_lda_mao_yor_hin_slo_bsq_ctl_heb_moo_cnt_prs_cze_dgb_spa_cic_fre_est_dyu_bam_fin_scr_aeg_geo_ger_pan_lit_por_chh_wly_dut_hun_tsw_sun_eng_tag_jpn_tml_kor_rus_alb_fbf_ben_bat_bos_mlt_ind_mnd_swe_akn_ukr_anl_rom_urd_guj_svk_qcu_grk_ita_glc_zul_tig_lat_gam_bul_jav_krd_igb_pol_bem_mly_tha_amh_knd_ven_ses_aze_afr_mol_uzb_ewe_vie_owc_xho_swt_tsn	-0.354526687670693	-0.840407754108505	0.402835281190208
465	aeg_prs_ven_guj_amh_gam_sid_alb_uzb_tur_tsn_tag_bam_bul_glc_bsq_arw_owc_swa_cnt_bos_ben_tsw_mol_ewe_dut_fin_zul_xho_est_ctl_anl_geo_lit_grk_urd_swe_chh_tig_slo_hun_dgb_mao_pan_ind_jpn_knd_kor_nor_cze_fbf_eng_bat_pol_amr_jav_mnd_afr_lda_spa_mlt_ger_svk_scr_por_qcu_fre_krd_rus_moo_hau_ita_wly_rom_sun_mcd_bem_lat_ses_mly_tha_heb_tml_igb_akn_aze_hin_ukr_azi_yor_vie_sod_swt_cic_dyu	-0.32382183590865	-0.766075194938821	0.44557163619109
466	wly_mcd_dgb_alb_sid_tig_anl_rus_uzb_azi_bem_mly_ven_ukr_krd_bsq_bul_hau_zul_cnt_hin_cze_fbf_por_cic_svk_hun_tsn_swa_fin_glc_chh_geo_rom_ita_bos_lat_amh_sod_fre_est_tsw_mao_urd_bat_jpn_tml_kor_afr_dut_dyu_arw_ind_scr_owc_tag_mnd_nor_ses_prs_heb_pol_eng_ctl_ger_qcu_lit_swe_pan_yor_amr_guj_mlt_slo_sun_spa_igb_grk_ewe_jav_tha_aeg_knd_bam_lda_tur_ben_mol_aze_xho_vie_gam_akn_moo_swt	-0.274596066660852	-0.648861874045206	0.518026783328666
467	wly_pan_dgb_nor_sod_tig_hau_lat_azi_aze_tsw_bat_dyu_scr_ukr_bsq_glc_mlt_igb_cnt_swe_dut_zul_ger_yor_lit_fin_moo_swa_hun_bos_amh_geo_slo_mol_pol_bul_amr_owc_guj_est_bam_mao_fre_jav_jpn_knd_kor_alb_grk_fbf_ben_sun_krd_sid_ind_mnd_cze_xho_spa_anl_afr_eng_prs_svk_qcu_ctl_mcd_rom_tsn_chh_por_gam_ita_tag_hin_ven_rus_lda_mly_tha_heb_tml_cic_swt_tur_urd_arw_uzb_ewe_vie_aeg_bem_akn_ses	-0.930388730395268	-2.25515195243534	0.0264693712514868
468	tig_spa_cic_urd_aeg_chh_anl_rus_tur_aze_ewe_sun_tsn_afr_mol_bsq_eng_amh_dgb_cnt_svk_bul_tsw_nor_ven_cze_fin_lda_dyu_hun_ukr_owc_geo_scr_krd_por_mcd_mlt_hau_pol_est_bem_tag_dut_bat_jpn_knd_kor_lit_glc_zul_ctl_jav_lat_heb_mao_mnd_swe_moo_slo_wly_ben_bos_arw_ger_qcu_prs_hin_rom_yor_sod_fre_sid_ita_mly_grk_bam_alb_swt_ind_tha_gam_tml_igb_swa_uzb_guj_pan_azi_ses_vie_amr_fbf_xho_akn	-0.150752361019415	-0.355872077814519	0.722742347147022
469	chh_urd_yor_bul_amh_sid_wly_arw_tur_azi_fbf_jav_moo_pan_prs_bsq_scr_amr_lda_cnt_rus_guj_igb_grk_bem_bos_hun_zul_swt_fin_cze_heb_geo_ben_ukr_mol_glc_owc_mlt_svk_est_cic_mao_slo_ind_jpn_knd_kor_pol_ger_tsw_por_bat_hin_gam_sun_mnd_ita_xho_mcd_aeg_krd_spa_alb_lit_qcu_afr_eng_lat_akn_anl_swe_sod_fre_mly_dut_dyu_nor_bam_tag_tha_tig_tml_ewe_ses_uzb_rom_ctl_aze_tsn_vie_hau_ven_swa_dgb	-0.36398604415933	-0.861998690347171	0.390905483843426
470	aeg_fre_bam_swe_amr_sod_mlt_arw_azi_aze_ses_mao_zul_alb_lat_bsq_svk_tig_igb_mnd_nor_rom_moo_pan_dyu_grk_hun_cic_dgb_fin_scr_chh_geo_eng_ita_afr_prs_owc_heb_guj_est_tsw_tag_krd_ind_jpn_tml_kor_ger_cze_lda_ctl_bat_glc_hau_mly_cnt_lit_tsn_dut_sid_urd_mol_ukr_ben_qcu_hin_bos_mcd_swa_amh_pol_wly_spa_jav_slo_yor_rus_akn_sun_tha_gam_knd_ven_xho_tur_bul_por_uzb_fbf_vie_anl_swt_ewe_bem	-0.0256997856952139	-0.0605178764041019	0.951873039950295
471	gam_ben_akn_bos_tig_sod_amh_alb_aze_azi_moo_mao_swt_lat_guj_bsq_swe_heb_yor_mnd_rom_prs_ven_glc_fbf_hin_est_lda_ses_hun_spa_chh_geo_fre_cze_ita_pol_aeg_hau_svk_fin_xho_bat_grk_tag_jpn_knd_kor_rus_ctl_bam_afr_jav_ukr_anl_mly_cnt_por_igb_dut_mlt_arw_nor_scr_lit_qcu_ger_krd_pan_dyu_wly_slo_amr_urd_ind_mol_bem_eng_cic_sun_tha_owc_tml_swa_tsn_uzb_bul_mcd_tur_tsw_vie_sid_ewe_dgb_zul	-0.100442947724995	-0.236876612866942	0.813273502441711
472	amh_bul_zul_guj_hau_owc_gam_ben_tur_aze_yor_mly_bam_mol_nor_bsq_svk_amr_xho_mnd_alb_pan_bem_scr_tsw_lit_est_swt_lda_fin_cze_chh_geo_krd_afr_grk_prs_tig_wly_ctl_hun_dgb_ind_arw_mao_jpn_tml_kor_ita_slo_igb_bos_jav_pol_aeg_sun_cnt_lat_swa_rus_sod_mcd_ger_fre_hin_qcu_rom_eng_spa_dyu_anl_ukr_mlt_swe_tag_urd_cic_dut_ewe_bat_tha_heb_knd_fbf_ven_uzb_por_glc_azi_tsn_vie_sid_moo_ses_akn	1.33329669355422	3.27323401704613	0.00149345214373122
473	tig_ctl_swa_pol_heb_mlt_amr_urd_tur_aze_lda_sun_moo_bul_bos_bsq_krd_owc_tsw_cnt_lat_swe_zul_alb_dyu_scr_hun_yor_ewe_est_glc_wly_geo_spa_mcd_ukr_mol_chh_gam_ger_fin_akn_mly_dut_ind_jpn_knd_kor_cze_pan_ven_ben_mao_slo_sod_bat_mnd_rus_fbf_rom_hau_nor_svk_afr_ita_qcu_guj_fre_arw_bam_anl_por_aeg_grk_jav_hin_igb_eng_xho_tag_tha_amh_tml_swt_cic_azi_prs_lit_uzb_dgb_vie_sid_ses_tsn_bem	-0.0351701960328266	-0.0828435026095157	0.934154027531076
474	tig_ukr_yor_grk_hau_aeg_chh_scr_aze_azi_fbf_bat_akn_por_ita_bsq_nor_anl_lda_mnd_swe_mcd_swa_alb_cic_rom_hun_dyu_bem_est_arw_owc_geo_fre_urd_lit_ger_wly_mlt_ben_fin_ses_sun_guj_mao_jpn_knd_kor_svk_dut_bam_ctl_tag_eng_sod_mly_cnt_pan_moo_pol_sid_afr_glc_krd_bul_qcu_prs_spa_hin_igb_amh_mol_heb_rus_ind_bos_ven_cze_dgb_jav_tha_amr_tml_tsn_zul_tur_lat_slo_uzb_xho_vie_gam_ewe_tsw_swt	-0.437485124762351	-1.03782596762936	0.302041946597423
475	chh_mol_dyu_fre_tig_amh_sod_hin_uzb_azi_tsw_jav_fbf_urd_ctl_bsq_rus_sid_swa_cnt_por_slo_cic_prs_tsn_rom_hun_lda_xho_fin_grk_hau_geo_lit_alb_ger_krd_owc_anl_guj_est_bam_mly_pol_mao_jpn_knd_kor_eng_cze_ven_ita_bat_afr_wly_ind_mnd_nor_yor_bul_aeg_lat_svk_arw_scr_qcu_pan_ukr_mcd_igb_amr_bos_mlt_ben_sun_spa_swt_swe_dgb_tag_tha_heb_tml_ses_zul_aze_dut_glc_tur_bem_vie_gam_akn_ewe_moo	0.00672786189071891	0.0158466752608031	0.987390658343465
476	anl_afr_yor_grk_aeg_tig_owc_swe_uzb_tur_swt_mao_bam_fre_krd_bsq_por_amr_bem_mnd_mol_ger_swa_mcd_igb_rus_hun_xho_dyu_fin_ukr_hau_geo_ita_pol_hin_ben_wly_sod_eng_est_fbf_jav_prs_mly_jpn_tml_kor_cze_alb_akn_lit_tag_guj_mlt_sun_cnt_urd_tsw_bos_sid_svk_scr_nor_ctl_qcu_spa_rom_dut_cic_heb_bul_amh_slo_bat_arw_ewe_lat_lda_ind_tha_gam_knd_ses_tsn_azi_glc_pan_aze_moo_vie_chh_ven_dgb_zul	0.196859237574848	0.463028688866172	0.644425494925927
477	anl_urd_ewe_afr_wly_sod_aeg_ben_aze_uzb_bam_jav_dyu_ukr_mol_bsq_prs_hau_swa_cnt_mcd_rom_igb_eng_tsn_spa_fin_fbf_ses_est_pol_gam_geo_bos_ctl_bul_dut_mlt_owc_fre_hun_ven_mly_scr_tag_jpn_tml_kor_lat_lit_akn_krd_ind_hin_amh_bat_mnd_rus_yor_slo_heb_grk_glc_ger_alb_qcu_pan_ita_svk_xho_amr_guj_sid_por_mao_swe_swt_arw_lda_sun_tha_chh_knd_tsw_zul_azi_cze_nor_tur_moo_vie_tig_bem_dgb_cic	-0.409143665244007	-0.969371773153165	0.334874060185285
478	aeg_guj_xho_alb_wly_hau_anl_arw_tur_uzb_yor_mao_igb_ger_krd_bsq_rom_amh_akn_cnt_mcd_swe_dgb_fre_ven_grk_hun_zul_swa_fin_prs_heb_geo_afr_lat_glc_por_gam_sid_scr_est_cic_sun_slo_ind_jpn_knd_kor_ukr_pan_moo_spa_mly_svk_mlt_tag_mnd_rus_bem_ctl_owc_bul_bos_lit_ita_qcu_dut_pol_hin_ses_tig_nor_amr_mol_bat_eng_ewe_ben_swt_jav_tha_sod_tml_lda_tsw_aze_urd_cze_azi_dyu_vie_chh_fbf_bam_tsn	-0.55848236269042	-1.33234643799992	0.18600192844615
479	sid_bul_dgb_fre_amh_heb_sod_krd_uzb_azi_moo_ind_lda_ukr_ctl_bsq_eng_chh_ewe_cnt_nor_prs_xho_lat_tsn_alb_hun_akn_yor_fin_ita_anl_geo_ger_spa_glc_lit_owc_amr_cze_est_tsw_mao_bos_bat_jpn_knd_kor_grk_dut_swt_rom_jav_rus_aeg_tag_mnd_hin_igb_slo_mlt_urd_afr_ben_pan_qcu_svk_por_mcd_dyu_wly_scr_tig_pol_mly_guj_ven_arw_zul_sun_tha_hau_tml_bam_bem_tur_mol_swe_aze_ses_vie_gam_fbf_swa_cic	-0.198839468267921	-0.469567164311024	0.639763397031986
480	mlt_nor_lda_ita_anl_aeg_chh_spa_uzb_aze_fbf_bat_cic_urd_pan_bsq_pol_sod_moo_cnt_ctl_mol_bam_ukr_ses_lat_fin_dgb_bem_hun_prs_amr_geo_lit_ben_krd_hin_owc_wly_eng_est_ewe_tag_por_mao_jpn_knd_kor_bul_ger_xho_svk_sun_swe_sid_jav_mnd_cze_akn_rus_heb_rom_afr_fre_guj_qcu_dut_alb_arw_zul_amh_bos_gam_scr_mly_grk_ven_mcd_yor_ind_tha_tig_tml_igb_swa_azi_glc_slo_tur_dyu_vie_hau_tsn_swt_tsw	0.30285824537532	0.713350028408052	0.477415462219393
481	gam_rus_moo_ger_chh_hau_sod_urd_tur_azi_fbf_tag_ewe_cze_afr_bsq_ctl_mlt_zul_cnt_prs_nor_swt_rom_igb_ita_fin_xho_dyu_hun_grk_wly_geo_ukr_spa_fre_scr_owc_aeg_lit_est_akn_bat_pol_sun_jpn_knd_kor_hin_mcd_bam_lat_mao_ben_tig_mly_mnd_bul_bem_svk_anl_eng_arw_bos_swe_qcu_guj_alb_por_dgb_amh_dut_sid_slo_jav_glc_tsw_krd_lda_ind_tha_amr_tml_cic_swa_uzb_pan_mol_aze_yor_vie_heb_ses_tsn_ven	-0.126793633806403	-0.298901984727305	0.765681726823691
482	sod_svk_bam_fre_owc_hau_mlt_pan_azi_tur_yor_jav_akn_ita_nor_bsq_krd_aeg_tsw_cnt_alb_dut_moo_arw_xho_pol_hun_swt_swa_fin_hin_amr_geo_ukr_scr_grk_bul_amh_chh_prs_est_igb_mao_cze_bat_jpn_knd_kor_swe_por_dyu_glc_tag_urd_wly_ind_mnd_ben_cic_rus_anl_lat_rom_eng_spa_qcu_ctl_ger_mol_ses_heb_afr_tig_guj_mly_bos_tsn_mcd_ven_sun_tha_gam_tml_fbf_bem_uzb_lit_slo_aze_lda_vie_sid_dgb_ewe_zul	0.27079446706582	0.639056939419627	0.524356772442891
483	owc_slo_cic_afr_hau_amh_heb_grk_azi_tur_bem_ind_ven_pan_dut_bsq_urd_anl_xho_mnd_bul_ger_dgb_ita_tsw_lat_est_igb_yor_fin_spa_sid_geo_ukr_arw_pol_fre_sod_aeg_prs_hun_moo_bat_bos_mao_jpn_knd_kor_krd_rus_akn_lit_jav_alb_tig_sun_cnt_guj_tsn_nor_wly_ctl_swe_hin_cze_qcu_mcd_por_glc_dyu_gam_ben_mlt_eng_tag_mol_swt_rom_zul_mly_tha_amr_tml_fbf_ewe_uzb_scr_svk_aze_ses_vie_chh_swa_lda_bam	-0.93064173747803	-2.25572049504606	0.026432346038689
484	amr_hin_cic_alb_owc_gam_wly_spa_tur_uzb_bem_jav_tsn_svk_rom_bsq_pan_sod_ewe_cnt_grk_urd_swt_bul_bam_ukr_hun_yor_ven_est_ben_chh_geo_ger_mcd_slo_prs_tig_anl_ita_fin_zul_tag_bos_ind_jpn_knd_kor_nor_arw_tsw_lat_mly_rus_sid_mao_mnd_glc_lda_cze_hau_pol_por_dut_mol_qcu_eng_ctl_afr_dyu_heb_lit_mlt_guj_bat_swe_swa_krd_ses_sun_tha_amh_tml_dgb_igb_aze_fre_scr_azi_akn_vie_aeg_moo_xho_fbf	-0.224955431185824	-0.531329794412283	0.596457041820924
485	sid_lat_cic_grk_amr_wly_gam_spa_aze_uzb_tsn_tag_swa_cze_fre_bsq_prs_chh_ven_cnt_ben_bul_xho_hin_moo_pol_hun_dyu_lda_est_por_mlt_geo_bos_ita_glc_slo_owc_aeg_scr_fin_swt_mly_krd_bat_jpn_tml_kor_guj_urd_igb_swe_mao_mol_amh_jav_mnd_dut_yor_pan_sod_mcd_svk_ctl_eng_qcu_nor_ger_rom_fbf_anl_alb_tig_lit_ind_rus_akn_arw_ewe_sun_tha_heb_knd_bem_tsw_azi_ukr_afr_tur_bam_vie_hau_zul_dgb_ses	0.0264826123540666	0.0623766575504233	0.950396748430929
486	sod_grk_cic_bos_gam_sid_chh_lit_aze_tur_ses_sun_fbf_scr_cze_bsq_bul_wly_lda_cnt_hin_slo_xho_arw_swa_prs_fin_bem_tsw_est_rus_aeg_geo_alb_pan_swe_ukr_hau_anl_krd_hun_swt_bat_svk_mly_jpn_knd_kor_fre_por_dyu_glc_jav_ben_amh_ind_mnd_afr_bam_dut_tig_pol_nor_ita_ctl_qcu_mol_urd_spa_zul_amr_lat_heb_mcd_tag_ger_yor_guj_dgb_mao_tha_owc_tml_tsn_ewe_uzb_eng_rom_azi_moo_vie_mlt_ven_akn_igb	-0.294954061744799	-0.698172202353717	0.486811572018687
487	gam_arw_fbf_ita_heb_hau_amh_por_tur_aze_yor_tag_tsn_rom_lat_bsq_swe_chh_moo_mnd_cze_ukr_bam_prs_dyu_ctl_hun_ven_cic_est_urd_tig_geo_pol_rus_eng_bos_owc_amr_krd_fin_xho_bat_pan_sun_jpn_tml_kor_scr_fre_tsw_grk_mly_alb_sid_mao_cnt_glc_swa_nor_wly_slo_mcd_spa_lit_qcu_afr_mol_guj_dgb_mlt_bul_aeg_ben_ind_dut_swt_svk_igb_jav_tha_anl_knd_bem_lda_azi_ger_hin_uzb_akn_vie_sod_zul_ewe_ses	-0.150461940250778	-0.35503167545311	0.723369752179171
488	sod_lat_swa_mcd_chh_owc_aeg_pol_aze_tur_moo_bat_cic_fre_slo_bsq_arw_anl_lda_mnd_urd_swe_zul_krd_fbf_bul_hun_xho_tsn_est_lit_amh_geo_glc_nor_rom_eng_mlt_gam_ctl_fin_dgb_jav_por_ind_jpn_knd_kor_cze_hin_ewe_ita_mao_rus_amr_tag_cnt_bos_bam_ger_hau_guj_pan_mol_ben_qcu_dut_afr_svk_yor_sid_grk_tig_spa_mly_prs_swt_alb_akn_sun_tha_wly_tml_tsw_ses_uzb_ukr_scr_azi_bem_vie_heb_ven_dyu_igb	-1.06133553820596	-2.59672597418718	0.0109399629432568
489	anl_fre_yor_guj_tig_owc_aeg_lat_azi_uzb_lda_jav_bem_urd_alb_bsq_arw_gam_ewe_cnt_hin_nor_cic_scr_dyu_mcd_est_fbf_swa_fin_prs_heb_geo_ctl_cze_ukr_pan_mlt_amh_por_hun_moo_mao_grk_bat_jpn_tml_kor_glc_bos_ven_dut_tag_mol_wly_ind_mnd_slo_bam_krd_sid_ita_afr_spa_ger_qcu_rom_lit_eng_ses_chh_swe_sod_ben_sun_rus_zul_svk_xho_mly_tha_amr_knd_swt_dgb_aze_pol_bul_tur_akn_vie_hau_tsw_igb_tsn	-1.1613684550077	-2.86245574428708	0.00519351563647497
490	aeg_pan_ses_ger_sid_amr_heb_svk_tur_azi_igb_bat_bem_bos_spa_bsq_por_chh_ewe_cnt_dut_afr_swt_urd_akn_mol_fin_dgb_lda_est_fre_owc_geo_arw_scr_alb_slo_hau_anl_pol_hun_bam_tag_grk_jav_jpn_tml_kor_ukr_bul_cic_eng_mly_mcd_gam_sun_mnd_krd_zul_ita_tig_cze_lat_ben_prs_qcu_nor_ctl_lit_tsn_amh_rus_wly_swe_mao_rom_tsw_guj_dyu_ind_tha_mlt_knd_fbf_yor_uzb_hin_glc_aze_swa_vie_sod_moo_ven_xho	-0.733302235208342	-1.7573200132819	0.0821541025039127
491	wly_bos_fbf_rus_gam_mlt_anl_afr_tur_aze_igb_tag_ewe_hin_ctl_bsq_krd_sod_dgb_mnd_mol_mcd_zul_pan_cic_nor_est_tsn_akn_fin_ger_amh_geo_prs_swe_guj_ita_sid_hau_lat_hun_swt_jav_arw_sun_jpn_knd_kor_por_eng_ses_spa_mao_cze_owc_bat_cnt_ukr_ven_lit_heb_scr_svk_rom_ben_qcu_fre_pol_slo_dyu_tig_dut_aeg_alb_mly_glc_swa_bul_bem_ind_tha_amr_tml_yor_bam_azi_urd_grk_uzb_tsw_vie_chh_moo_lda_xho	0.00130313008589458	0.00306642295070974	0.99755992039754
492	aeg_urd_zul_bos_hau_wly_sod_scr_uzb_tur_dgb_ind_yor_glc_hin_bsq_prs_amr_moo_cnt_ita_guj_lda_ben_bam_ger_fin_dyu_bem_est_rom_chh_geo_dut_slo_fre_ctl_gam_tig_bul_hun_fbf_mly_mol_tag_jpn_knd_kor_pan_alb_akn_lit_jav_grk_amh_sun_mnd_lat_igb_swe_sid_mcd_arw_rus_eng_qcu_krd_svk_nor_ven_anl_afr_heb_spa_mao_ukr_ses_por_ewe_bat_tha_mlt_tml_cic_xho_aze_pol_cze_azi_tsn_vie_owc_swt_tsw_swa	0.0896060496875477	0.210788447564501	0.833513527696456
493	mlt_slo_fbf_mcd_tig_amh_heb_hin_azi_aze_dgb_sun_akn_bos_swe_bsq_ctl_amr_zul_mnd_arw_krd_lda_bul_yor_alb_fin_bem_ven_est_prs_wly_geo_pan_lat_mol_ger_owc_anl_ukr_hun_igb_mao_spa_mly_jpn_knd_kor_rus_dut_ewe_grk_bat_por_sod_tag_cnt_ben_tsn_eng_gam_urd_fre_glc_pol_qcu_afr_lit_rom_bam_hau_guj_sid_nor_jav_cze_xho_svk_ses_ind_tha_chh_tml_cic_dyu_uzb_scr_ita_tur_swt_vie_aeg_moo_swa_tsw	-0.3211863316336	-0.760101714026041	0.449116446193461
494	mlt_mcd_bem_urd_amr_anl_sod_pol_uzb_tur_zul_tag_akn_prs_krd_bsq_svk_wly_fbf_mnd_ctl_spa_yor_ben_cic_eng_est_moo_tsn_hun_pan_tig_geo_nor_rus_lit_slo_amh_aeg_lat_fin_ven_mao_rom_mly_jpn_knd_kor_cze_bul_xho_ita_ind_por_sid_jav_cnt_grk_igb_hin_hau_mol_alb_bos_ukr_qcu_arw_glc_swe_tsw_heb_guj_owc_fre_sun_ger_lda_dut_dgb_bat_tha_chh_tml_swt_bam_aze_afr_scr_azi_ewe_vie_gam_dyu_ses_swa	0.0474387020301791	0.111700639401098	0.911301503169353
495	anl_spa_yor_rus_wly_chh_amr_por_aze_azi_lda_jav_bem_rom_svk_bsq_grk_sod_swt_mnd_krd_mcd_ewe_slo_moo_pan_hun_cic_akn_est_bul_tig_geo_bos_alb_ukr_fre_owc_aeg_lat_fin_fbf_tag_hin_ind_jpn_knd_kor_cze_urd_ven_pol_sun_ben_hau_mao_cnt_ita_dgb_dut_mlt_mol_guj_arw_glc_qcu_lit_prs_ger_igb_amh_afr_heb_ctl_mly_swe_bam_eng_tsw_bat_tha_sid_tml_xho_zul_tur_scr_nor_uzb_dyu_vie_gam_swa_ses_tsn	-0.291733604350964	-0.689175236482684	0.492428891157719
496	anl_rus_swa_prs_chh_amh_aeg_eng_azi_aze_fbf_bat_ewe_ukr_ben_bsq_afr_hau_tsn_mnd_mol_nor_dyu_fre_lda_cze_est_bem_zul_hun_pan_sod_geo_hin_rom_ger_alb_heb_mlt_urd_fin_swt_ind_lit_sun_jpn_knd_kor_por_guj_ven_dut_mly_arw_amr_tag_cnt_scr_xho_svk_wly_swe_bul_grk_mcd_qcu_ctl_glc_krd_bam_tig_spa_owc_slo_jav_pol_dgb_bos_moo_mao_tha_sid_tml_yor_tsw_uzb_ita_lat_tur_cic_vie_gam_igb_ses_akn	-0.892638969550449	-2.15798698842173	0.0335047680215973
497	sod_alb_akn_cze_heb_mlt_amr_ben_uzb_aze_ven_mly_dgb_grk_fre_bsq_ukr_owc_yor_cnt_prs_bul_cic_glc_swa_rom_est_bam_fbf_fin_ita_anl_geo_por_dut_afr_ger_sid_wly_pan_hun_ewe_tag_ctl_bat_jpn_knd_kor_eng_guj_moo_svk_jav_pol_hau_mao_mnd_hin_dyu_rus_tig_krd_arw_nor_slo_qcu_lat_urd_mcd_xho_aeg_spa_amh_bos_sun_mol_igb_lit_swt_ind_tha_gam_tml_tsn_zul_azi_swe_scr_tur_lda_vie_chh_bem_ses_tsw	0.449656377029142	1.05950237577784	0.292115059414827
498	amh_por_bam_hin_aeg_tig_hau_svk_tur_uzb_tsn_bat_ewe_slo_fre_bsq_glc_sid_moo_cnt_guj_mol_lda_ita_ses_ctl_est_akn_dgb_hun_lat_anl_geo_mcd_eng_urd_scr_mlt_gam_ger_fin_swa_jav_afr_ind_jpn_tml_kor_nor_krd_zul_pan_sun_prs_amr_tag_mnd_rus_xho_arw_owc_ben_dut_rom_cze_qcu_lit_alb_swe_igb_wly_ukr_heb_bul_mly_pol_yor_grk_tsw_mao_tha_chh_knd_ven_swt_aze_spa_bos_azi_dyu_vie_sod_fbf_cic_bem	0.285302229262528	0.671070651059934	0.503838860537468
499	mlt_lat_igb_swe_sod_wly_chh_svk_uzb_azi_ewe_mao_bam_prs_rom_bsq_afr_aeg_tsw_mnd_hin_pol_swa_scr_yor_pan_hun_dgb_ven_est_dut_gam_geo_glc_slo_ita_alb_sid_heb_ben_fin_lda_tag_krd_bat_jpn_knd_kor_ger_arw_zul_mol_mly_por_amh_jav_cnt_guj_dyu_spa_amr_bos_nor_grk_rus_qcu_ukr_eng_mcd_tsn_owc_cze_hau_urd_ind_ctl_fbf_lit_bem_sun_tha_anl_tml_akn_ses_aze_bul_fre_tur_cic_vie_tig_swt_xho_moo	-0.453950971565831	-1.07691993908671	0.284301673340469
500	anl_por_bem_ctl_hau_amr_amh_guj_tur_azi_tsn_tag_akn_rus_alb_bsq_bos_wly_swt_cnt_slo_ben_ven_dut_dyu_lat_est_yor_ewe_hun_afr_gam_geo_bul_arw_pol_prs_heb_tig_rom_fin_fbf_sun_spa_bat_jpn_tml_kor_krd_scr_zul_ger_mly_ita_mlt_ind_mnd_mcd_dgb_nor_aeg_urd_pan_fre_lit_qcu_ukr_mol_swe_cic_sid_cze_chh_glc_mao_eng_lda_grk_swa_jav_tha_owc_knd_xho_moo_uzb_svk_hin_aze_tsw_vie_sod_ses_igb_bam	0.0415150465822436	0.0977838014190705	0.922314408681798
501	hau_mcd_bem_afr_heb_tig_mlt_slo_aze_tur_igb_mly_ses_fre_urd_bsq_swe_wly_tsn_cnt_alb_ita_fbf_rus_bam_cze_hun_dgb_dyu_est_rom_chh_geo_mol_ukr_svk_lat_amr_gam_eng_fin_akn_bat_grk_tag_jpn_tml_kor_bul_prs_yor_krd_sun_pol_sid_jav_mnd_pan_lda_bos_aeg_ctl_ger_lit_dut_qcu_scr_hin_glc_xho_sod_spa_owc_nor_mao_guj_swt_por_cic_ind_tha_amh_knd_swa_ven_uzb_ben_arw_azi_ewe_vie_anl_moo_tsw_zul	0.16476874928664	0.388601120090966	0.698459460096868
502	gam_rus_yor_glc_aeg_wly_chh_prs_aze_azi_dgb_mly_igb_eng_grk_bsq_lit_sid_akn_cnt_guj_svk_xho_alb_bem_mol_fin_ewe_lda_est_nor_amr_geo_afr_rom_ger_ukr_heb_tig_fre_hun_zul_mao_swe_bat_jpn_tml_kor_bul_ben_dyu_arw_tag_slo_owc_jav_mnd_dut_ses_bos_anl_ctl_mcd_cze_urd_qcu_por_spa_pol_swa_hau_hin_sod_lat_ind_krd_ven_ita_bam_sun_tha_amh_knd_cic_moo_uzb_scr_pan_tur_fbf_vie_mlt_tsw_swt_tsn	0.083284880021796	0.196359843231504	0.844756974206227
503	amh_hin_swa_ger_sod_sid_aeg_swe_uzb_azi_tsn_bat_dyu_scr_pol_bsq_urd_tig_xho_cnt_pan_svk_ewe_bos_dgb_guj_hun_yor_bam_est_lat_gam_geo_grk_lit_spa_alb_wly_amr_cze_fin_swt_jav_ukr_sun_jpn_knd_kor_ben_ctl_fbf_afr_ind_nor_chh_tag_mnd_mol_ses_ita_anl_por_arw_krd_slo_qcu_rus_rom_mcd_ven_owc_glc_mlt_bul_mao_prs_cic_dut_bem_mly_tha_heb_tml_lda_akn_aze_fre_eng_tur_zul_vie_hau_igb_tsw_moo	-0.20596568725642	-0.486989572916554	0.627411557382727
504	sid_scr_tsn_spa_aeg_gam_tig_swe_azi_uzb_ses_bat_tsw_hin_lit_bsq_ctl_wly_ewe_mnd_ben_bul_swa_rom_dgb_urd_hun_bam_fbf_est_por_amr_geo_eng_krd_mol_bos_chh_owc_dut_fin_cic_tag_ukr_jav_jpn_knd_kor_glc_ita_yor_nor_mly_lat_heb_ind_cnt_svk_dyu_pan_sod_afr_guj_arw_grk_qcu_cze_fre_ger_swt_hau_rus_amh_pol_sun_alb_moo_mcd_xho_mao_tha_anl_tml_zul_lda_tur_slo_prs_aze_akn_vie_mlt_igb_ven_bem	0.476646833758572	1.12608871439634	0.263025466548103
505	tig_nor_dyu_pan_gam_hau_sid_guj_uzb_tur_bem_bat_dgb_cze_ita_bsq_mol_sod_yor_mnd_scr_ctl_cic_dut_akn_grk_fin_zul_fbf_est_urd_aeg_geo_glc_prs_swe_svk_owc_wly_ukr_hun_swa_tag_mcd_mly_jpn_knd_kor_krd_eng_ven_ben_sun_alb_chh_jav_cnt_ger_moo_afr_mlt_hin_rus_bul_bos_qcu_lit_lat_arw_lda_heb_fre_amh_rom_mao_pol_xho_slo_ses_ind_tha_amr_tml_ewe_bam_aze_por_spa_azi_swt_vie_anl_igb_tsn_tsw	-0.59029426696336	-1.41243740036612	0.161158886402952
506	chh_urd_swa_pol_heb_wly_anl_prs_aze_tur_dgb_mly_tsw_ctl_slo_bsq_rus_aeg_bam_cnt_swe_cze_moo_glc_igb_por_hun_dyu_lda_est_lit_mlt_geo_hin_grk_ben_nor_hau_sod_ukr_fin_yor_tag_svk_ind_jpn_tml_kor_lat_scr_swt_ita_mao_arw_tig_bat_mnd_guj_akn_krd_owc_ger_spa_bos_alb_qcu_afr_mol_dut_fbf_sid_eng_amh_rom_jav_mcd_ewe_pan_zul_sun_tha_amr_knd_tsn_bem_uzb_bul_fre_azi_ses_vie_gam_cic_ven_xho	-0.351445701639934	-0.832964614886499	0.406998763836215
507	amh_fre_bem_spa_sod_wly_owc_bul_aze_azi_lda_sun_ewe_slo_eng_bsq_pol_aeg_ses_mnd_urd_ger_zul_grk_swt_krd_fin_xho_swa_est_prs_hau_geo_svk_ben_hin_ctl_gam_mlt_dut_hun_dyu_ind_por_mly_jpn_tml_kor_scr_afr_tsw_glc_tag_ita_tig_bat_cnt_bos_akn_lit_amr_pan_rus_rom_ukr_qcu_arw_cze_swe_dgb_anl_lat_heb_mol_mao_mcd_bam_guj_cic_jav_tha_chh_knd_yor_fbf_uzb_nor_alb_tur_igb_vie_sid_moo_tsn_ven	0.418723648654997	0.988217263279931	0.325610387484294
508	heb_slo_yor_ger_amr_anl_sod_mcd_tur_uzb_dyu_ind_cic_glc_krd_bsq_spa_amh_xho_mnd_bos_ben_akn_ctl_dgb_pan_fin_ewe_bem_hun_rus_chh_geo_lat_prs_afr_svk_wly_gam_pol_est_zul_jav_dut_mao_jpn_knd_kor_scr_swe_bam_por_tag_eng_hau_sun_cnt_arw_ven_nor_tig_bul_ita_urd_fre_qcu_guj_ukr_grk_moo_mlt_lit_sid_hin_bat_rom_lda_alb_ses_mly_tha_aeg_tml_swa_swt_aze_mol_cze_azi_tsn_vie_owc_igb_fbf_tsw	-0.894623530303789	-2.16876601539096	0.0326513710385518
509	tig_guj_moo_afr_anl_amh_hau_dut_aze_uzb_ses_sun_akn_bos_svk_bsq_lit_owc_igb_cnt_hin_mol_ewe_por_swa_fre_hun_bam_bem_est_bul_gam_geo_arw_urd_ita_pan_sid_chh_nor_fin_yor_tag_swe_bat_jpn_knd_kor_grk_rus_dgb_ger_mao_mcd_sod_ind_mnd_rom_ven_ben_aeg_pol_prs_glc_spa_qcu_scr_cze_ctl_dyu_mlt_slo_wly_alb_mly_eng_tsw_krd_tsn_jav_tha_amr_tml_xho_zul_azi_lat_ukr_tur_swt_vie_heb_fbf_cic_lda	0.426209604157227	1.00506008505787	0.317475820870068
510	gam_ukr_tsn_rom_wly_amr_owc_nor_aze_uzb_igb_ind_zul_scr_ctl_bsq_guj_anl_cic_cnt_spa_ger_akn_mol_yor_fre_fin_xho_bem_est_pol_sid_geo_grk_mcd_cze_por_hau_heb_dut_hun_ven_mao_urd_mly_jpn_tml_kor_afr_arw_moo_lat_jav_glc_tig_bat_mnd_prs_dgb_hin_aeg_slo_eng_pan_rus_qcu_bul_swe_alb_ewe_chh_lit_mlt_ben_tag_krd_ses_ita_swt_sun_tha_amh_knd_bam_fbf_tur_bos_svk_azi_lda_vie_sod_dyu_swa_tsw	-0.190514968037519	-0.450031768008892	0.653734803430379
511	tig_hin_dgb_arw_heb_sid_amr_lit_azi_aze_cic_mao_swt_ger_slo_bsq_mcd_aeg_tsn_cnt_glc_dut_fbf_por_bam_guj_hun_akn_ewe_est_svk_owc_geo_spa_nor_prs_bos_mlt_wly_krd_fin_bem_bat_ita_mly_jpn_knd_kor_scr_bul_dyu_afr_ind_swe_sod_sun_mnd_alb_yor_urd_hau_pan_mol_fre_lat_qcu_grk_pol_rom_ven_gam_ukr_chh_eng_tag_ben_ses_rus_lda_jav_tha_anl_tml_igb_zul_tur_ctl_cze_uzb_swa_vie_amh_xho_moo_tsw	-0.492399301210318	-1.17178309083081	0.244277375879382
512	amr_ita_yor_mol_mlt_aeg_amh_rom_uzb_aze_igb_mao_bem_lat_ukr_bsq_krd_sid_dgb_mnd_lit_por_tsn_cze_swt_dut_est_fbf_moo_fin_afr_sod_geo_bos_bul_guj_mcd_anl_heb_fre_hun_cic_tag_scr_jav_jpn_knd_kor_nor_alb_bam_eng_sun_svk_wly_mly_cnt_slo_xho_pan_tig_swe_glc_prs_urd_qcu_spa_ger_arw_lda_gam_pol_chh_rus_bat_ben_dyu_ctl_ewe_ind_tha_hau_tml_ven_tsw_azi_grk_hin_tur_zul_vie_owc_ses_swa_akn	-0.514669812866882	-1.22386117700419	0.224096205293765
513	anl_bos_zul_rom_sid_wly_amh_alb_azi_tur_swt_mao_cic_dut_ger_bsq_ben_heb_bem_mnd_spa_grk_ven_pol_ewe_krd_fin_tsn_fbf_est_nor_sod_geo_rus_eng_prs_lit_hau_aeg_scr_hun_dyu_mly_hin_ind_jpn_tml_kor_guj_por_xho_mol_bat_ita_tig_jav_cnt_afr_bam_glc_gam_ctl_mcd_lat_pan_qcu_swe_fre_ukr_ses_owc_arw_chh_slo_tag_urd_akn_svk_swa_sun_tha_amr_knd_moo_dgb_uzb_bul_cze_aze_lda_vie_mlt_tsw_yor_igb	-0.878597063387491	-2.1233875218585	0.0363763673917488
514	owc_scr_cic_arw_amh_amr_sid_ukr_uzb_azi_dyu_mly_zul_hin_svk_bsq_afr_gam_lda_cnt_alb_rom_swa_ctl_moo_krd_est_fbf_ven_hun_rus_anl_geo_nor_mcd_urd_ita_aeg_mlt_fre_fin_akn_ind_bos_bat_jpn_knd_kor_ger_lit_yor_glc_tag_bul_chh_jav_mnd_por_tsn_swe_hau_lat_guj_slo_cze_qcu_spa_grk_dut_swt_heb_ben_tig_prs_mao_pol_ses_pan_xho_sun_tha_wly_tml_bem_igb_aze_eng_mol_tur_tsw_vie_sod_dgb_ewe_bam	-0.848047761395985	-2.051349160851	0.0430452618272001
515	hau_alb_igb_glc_owc_gam_chh_dut_tur_aze_tsw_ind_lda_nor_fre_bsq_grk_mlt_swt_cnt_pan_ukr_akn_prs_bam_hin_est_swa_tsn_hun_ben_anl_geo_scr_ger_slo_urd_wly_amh_rom_fin_cic_jav_pol_mly_jpn_tml_kor_cze_lit_zul_rus_bat_spa_heb_sun_mnd_por_yor_mcd_tig_arw_swe_svk_eng_qcu_bul_ctl_afr_ven_sod_krd_amr_bos_tag_ita_ewe_guj_moo_mao_tha_aeg_knd_bem_dgb_uzb_lat_mol_azi_xho_vie_sid_fbf_dyu_ses	-0.320152055733202	-0.758200090918277	0.45024831885899
516	owc_rom_ewe_bul_gam_amh_amr_krd_azi_tur_dyu_mly_yor_rus_ger_bsq_ben_hau_tsn_mnd_cze_spa_fbf_por_swa_ukr_hun_igb_cic_fin_grk_tig_geo_pol_bos_lat_svk_sid_heb_urd_est_akn_mao_ctl_sun_jpn_tml_kor_ita_slo_swt_pan_tag_alb_sod_jav_cnt_guj_xho_mcd_mlt_nor_lit_dut_glc_qcu_hin_fre_prs_ses_wly_swe_anl_scr_bat_afr_tsw_mol_lda_ind_tha_aeg_knd_bam_dgb_aze_eng_arw_uzb_zul_vie_chh_moo_bem_ven	-0.361922237918687	-0.857061400709413	0.393614116801788
517	amh_ita_fbf_krd_heb_sod_gam_bul_aze_uzb_ven_bat_dyu_ukr_hin_bsq_swe_hau_cic_cnt_afr_por_bem_pol_lda_scr_fin_akn_ses_est_nor_sid_geo_ctl_ger_dut_ben_tig_anl_rom_hun_bam_mly_rus_tag_jpn_knd_kor_eng_lit_dgb_glc_sun_urd_mlt_mao_mnd_mcd_tsn_spa_wly_slo_fre_prs_bos_qcu_cze_guj_pan_yor_owc_alb_amr_mol_jav_svk_ewe_grk_xho_ind_tha_aeg_tml_igb_swa_azi_arw_lat_tur_tsw_vie_chh_zul_moo_swt	-0.114664365211686	-0.27007900442966	0.787697886576642
518	sod_eng_akn_dut_tig_aeg_owc_nor_aze_tur_swt_mao_ewe_svk_ger_bsq_swe_anl_zul_cnt_bul_ukr_xho_grk_ses_rom_hun_dyu_ven_fin_afr_mlt_geo_scr_fre_ben_por_wly_amh_urd_est_bem_bat_glc_sun_jpn_knd_kor_slo_pol_lda_mol_mly_prs_sid_tag_mnd_krd_tsw_bos_chh_lit_guj_ita_pan_qcu_arw_rus_ctl_swa_amr_alb_hau_spa_ind_mcd_cic_lat_bam_jav_tha_heb_tml_moo_dgb_azi_hin_cze_uzb_yor_vie_gam_igb_tsn_fbf	-0.0151665873524183	-0.0357066279460906	0.971592815288064
519	amh_glc_tsn_ger_tig_chh_sod_spa_uzb_azi_moo_bat_dgb_nor_guj_bsq_ben_owc_tsw_mnd_rom_bul_swt_ita_ses_cze_hun_lda_bam_fin_fre_gam_geo_rus_arw_slo_mol_mlt_sid_bos_est_xho_ind_lit_mao_jpn_tml_kor_dut_grk_dyu_afr_jav_swe_heb_sun_cnt_krd_ven_mcd_hau_pan_pol_scr_alb_qcu_por_prs_svk_swa_amr_urd_wly_ctl_tag_hin_zul_lat_ewe_mly_tha_anl_knd_igb_akn_tur_ukr_eng_aze_bem_vie_aeg_yor_cic_fbf	-0.202382937370336	-0.478023268243933	0.633755374824301
520	amr_prs_yor_scr_amh_sod_owc_bos_uzb_aze_dyu_bat_zul_pan_guj_bsq_mol_gam_akn_cnt_ben_arw_ven_ctl_cic_cze_fin_lda_ses_hun_rus_sid_geo_bul_ita_lit_hin_tig_anl_nor_est_igb_mao_ger_tag_jpn_knd_kor_spa_glc_fbf_fre_ind_mcd_aeg_sun_mnd_urd_dgb_ukr_hau_lat_alb_slo_rom_qcu_svk_pol_grk_tsw_chh_dut_wly_krd_jav_eng_bam_afr_xho_mly_tha_mlt_tml_ewe_moo_tur_swe_por_azi_tsn_vie_heb_swt_bem_swa	-0.690441750191087	-1.65549477396267	0.101194976558615
521	wly_nor_dgb_glc_mlt_amr_gam_lat_tur_aze_lda_sun_tsw_mol_afr_bsq_rus_heb_bem_cnt_swe_alb_bam_grk_swa_cze_est_zul_xho_fin_pan_tig_geo_svk_dut_ben_ukr_sod_hau_spa_hun_swt_mao_mcd_bat_jpn_knd_kor_scr_pol_dyu_bos_tag_krd_aeg_ind_mnd_ita_akn_por_amh_fre_arw_ger_prs_qcu_eng_rom_hin_fbf_chh_urd_anl_ctl_mly_lit_moo_slo_tsn_jav_tha_owc_tml_ses_yor_azi_guj_bul_uzb_ewe_vie_sid_igb_cic_ven	-0.0188889318430165	-0.0444620600212207	0.964631422192848
522	owc_pan_yor_eng_amr_anl_mlt_dut_azi_uzb_swt_mly_dgb_guj_por_bsq_lat_chh_tsn_mnd_ita_glc_bem_hin_ewe_ukr_est_ses_igb_hun_cze_sid_geo_swe_krd_nor_svk_sod_gam_rus_fin_fbf_jav_pol_tag_jpn_tml_kor_grk_arw_bam_urd_bat_bul_aeg_mao_cnt_mcd_dyu_lit_wly_mol_bos_prs_slo_qcu_spa_rom_ctl_zul_hau_scr_amh_alb_sun_ger_xho_fre_swa_ind_tha_tig_knd_moo_lda_aze_ben_afr_tur_cic_vie_heb_akn_ven_tsw	0.0481719461511824	0.113367071302657	0.909983911493015
523	sod_pol_dgb_scr_mlt_hau_amh_slo_aze_azi_dyu_jav_cic_mol_dut_bsq_prs_chh_ses_cnt_guj_afr_ewe_bos_swt_por_hun_akn_bam_fin_lit_wly_geo_arw_hin_svk_lat_sid_gam_spa_est_yor_sun_nor_tag_jpn_knd_kor_urd_krd_swa_grk_ind_alb_amr_bat_mnd_eng_moo_glc_tig_ukr_ita_rus_bul_qcu_fre_rom_ben_igb_aeg_ger_heb_ctl_mao_pan_xho_swe_ven_mly_tha_owc_tml_tsw_fbf_uzb_mcd_cze_tur_bem_vie_anl_lda_zul_tsn	0.198349695723142	0.467186108591075	0.641459489551888
524	hau_urd_ewe_krd_chh_anl_sod_dut_uzb_azi_yor_jav_dyu_scr_bos_bsq_alb_sid_tsn_mnd_pol_rom_igb_ger_xho_grk_fin_swa_lda_hun_mol_wly_geo_cze_arw_slo_guj_amr_aeg_swe_est_ven_tag_hin_sun_jpn_tml_kor_lit_ita_akn_svk_mao_pan_heb_ind_cnt_ctl_bem_ben_owc_prs_fre_lat_eng_qcu_por_spa_nor_cic_tig_glc_mlt_afr_mly_bul_zul_ukr_dgb_bat_tha_amh_knd_tsw_fbf_tur_rus_mcd_aze_swt_vie_gam_moo_bam_ses	-0.330229634838228	-0.780959986220273	0.436809463329146
525	sid_ben_swa_ger_amh_mlt_sod_urd_aze_tur_fbf_sun_zul_slo_cze_bsq_alb_gam_dgb_mnd_ukr_dut_swt_prs_yor_krd_fin_xho_ewe_hun_lat_anl_geo_guj_pan_fre_rom_owc_tig_bul_est_igb_ind_hin_mly_jpn_tml_kor_scr_ctl_dyu_swe_bat_rus_amr_mao_cnt_mol_tsn_svk_heb_grk_glc_ita_pol_qcu_nor_afr_eng_akn_hau_por_aeg_lit_tag_arw_lda_bos_moo_jav_tha_chh_knd_bam_tsw_azi_mcd_spa_uzb_ven_vie_wly_bem_ses_cic	0.45479434547376	1.07275233948102	0.286158019250153
526	sod_cze_igb_guj_anl_hau_heb_slo_aze_uzb_yor_ind_moo_ben_dut_bsq_por_chh_ven_mnd_afr_rus_ses_bul_bem_ctl_fin_ewe_zul_hun_mcd_aeg_geo_rom_ger_prs_arw_tig_amh_pan_est_cic_sun_swe_jav_jpn_tml_kor_nor_ita_lda_lat_bat_krd_wly_tag_cnt_mol_xho_scr_sid_svk_fre_grk_hin_qcu_bos_glc_urd_fbf_mlt_spa_owc_ukr_mao_pol_dgb_eng_swt_mly_tha_gam_knd_tsn_tsw_azi_lit_alb_tur_akn_vie_amr_bam_dyu_swa	-0.567808337256374	-1.35466034462787	0.178807678539086
527	sid_ita_yor_spa_gam_anl_owc_ukr_azi_tur_bam_ind_zul_glc_slo_bsq_ger_chh_moo_mnd_ben_bul_ewe_swe_lda_pan_hun_cic_swt_est_alb_amh_geo_urd_guj_rus_hin_hau_wly_svk_fin_fbf_mao_scr_sun_jpn_knd_kor_pol_dut_xho_rom_jav_fre_sod_mly_cnt_prs_ses_nor_aeg_lit_lat_krd_afr_qcu_cze_eng_arw_dyu_tig_ctl_mlt_mol_tag_grk_tsn_mcd_bem_bat_tha_heb_tml_igb_dgb_uzb_por_bos_aze_ven_vie_amr_akn_swa_tsw	-0.491894599735225	-1.1692775867121	0.245280004110785
528	chh_pol_cic_rus_amh_amr_heb_ben_tur_azi_tsw_tag_lda_eng_guj_bsq_prs_tig_zul_mnd_ctl_fre_bem_afr_moo_slo_fin_akn_yor_hun_ger_owc_geo_pan_mol_bul_krd_anl_hau_lit_est_ewe_bat_por_sun_jpn_knd_kor_alb_glc_bam_swe_mao_dut_mlt_ind_cnt_bos_ses_cze_sod_arw_hin_scr_ita_qcu_grk_spa_nor_dgb_wly_lat_gam_svk_mly_rom_swa_mcd_dyu_jav_tha_aeg_tml_igb_swt_aze_ukr_urd_uzb_tsn_vie_sid_ven_fbf_xho	-0.381268338964286	-0.903621220401216	0.368530984436606
529	mlt_ctl_swa_krd_sod_gam_chh_ger_aze_azi_akn_mly_moo_ben_prs_bsq_urd_tig_swt_cnt_bul_nor_ses_bos_igb_pan_est_zul_tsn_hun_glc_anl_geo_lit_alb_rus_cze_wly_aeg_mol_fin_ewe_mao_afr_bat_jpn_knd_kor_scr_grk_lda_pol_sun_arw_sid_tag_mnd_fre_xho_dut_amh_ukr_spa_lat_slo_qcu_mcd_guj_eng_dyu_heb_rom_owc_por_jav_swe_fbf_hin_cic_ind_tha_hau_tml_tsw_dgb_uzb_ita_svk_tur_yor_vie_amr_bam_ven_bem	-0.241288313633414	-0.57003906564297	0.570025748685558
530	anl_slo_yor_rom_amr_tig_sid_dut_aze_tur_moo_mly_bem_pan_hin_bsq_swe_chh_ses_cnt_lit_mcd_dgb_ben_zul_arw_hun_tsn_ven_est_prs_amh_geo_urd_svk_lat_bos_gam_owc_pol_fin_swa_mao_ctl_bat_jpn_tml_kor_nor_eng_bam_ger_jav_glc_aeg_ind_mnd_alb_ewe_bul_heb_ita_mol_guj_grk_qcu_fre_scr_ukr_fbf_mlt_krd_hau_por_sun_afr_cic_spa_igb_tag_tha_wly_knd_lda_xho_azi_cze_rus_uzb_tsw_vie_sod_akn_dyu_swt	0.512340202830147	1.20867796908725	0.229850749992643
531	owc_glc_zul_lat_heb_anl_tig_pol_tur_aze_ses_jav_ewe_arw_rus_bsq_prs_gam_bem_cnt_urd_spa_yor_rom_akn_eng_est_tsn_igb_fin_alb_amh_geo_cze_afr_slo_lit_chh_aeg_krd_hun_swt_tag_mcd_mly_jpn_knd_kor_swe_pan_fbf_dut_ind_por_hau_bat_mnd_ita_dyu_ger_sid_guj_hin_grk_scr_qcu_ben_bos_nor_ven_amr_mol_mlt_ukr_mao_svk_swa_ctl_xho_sun_tha_wly_tml_moo_dgb_azi_bul_fre_uzb_cic_vie_sod_tsw_bam_lda	-0.0934863376294097	-0.220255140392492	0.826155235518503
532	mlt_bos_xho_scr_sod_sid_gam_mcd_uzb_aze_fbf_ind_bam_ita_ctl_bsq_cze_heb_igb_cnt_por_guj_dgb_mol_zul_spa_est_bem_dyu_hun_pol_tig_geo_pan_ukr_alb_ger_amr_wly_nor_fin_ewe_mly_swe_sun_jpn_knd_kor_urd_prs_tsw_svk_mao_krd_aeg_bat_mnd_rus_ven_glc_anl_bul_ben_afr_rom_qcu_eng_lat_arw_swt_owc_slo_amh_dut_tag_fre_cic_lit_ses_jav_tha_chh_tml_tsn_lda_tur_hin_grk_azi_moo_vie_hau_akn_swa_yor	0.357954840368196	0.843338032951398	0.401203306884599
533	heb_mol_swa_fre_hau_owc_sod_swe_uzb_azi_lda_bat_bam_rom_mcd_bsq_ben_amr_tsw_cnt_nor_ukr_igb_bul_fbf_rus_est_dyu_zul_fin_urd_wly_geo_slo_lit_spa_pan_anl_sid_pol_hun_ewe_mly_guj_mao_jpn_tml_kor_dut_svk_moo_afr_tag_scr_aeg_jav_mnd_por_dgb_lat_amh_alb_arw_ita_glc_qcu_grk_bos_cze_bem_chh_ctl_gam_ger_ind_krd_cic_hin_xho_sun_tha_mlt_knd_ven_swt_tur_eng_prs_aze_akn_vie_tig_yor_tsn_ses	-0.433833932091676	-1.02935072695242	0.305984589265389
534	sod_ctl_dyu_ben_owc_amr_aeg_hin_aze_azi_tsn_bat_zul_pan_glc_bsq_urd_sid_dgb_cnt_rom_afr_akn_rus_igb_fre_fin_moo_bem_est_pol_anl_geo_cze_alb_por_krd_tig_heb_ger_hun_cic_ind_grk_mly_jpn_tml_kor_nor_dut_lda_swe_mao_slo_hau_sun_mnd_bos_bam_lat_chh_mol_lit_bul_svk_qcu_eng_scr_ita_ewe_wly_prs_mlt_ukr_jav_arw_ven_guj_swt_tag_tha_gam_knd_fbf_xho_uzb_mcd_spa_tur_ses_vie_amh_yor_tsw_swa	-0.166508831349556	-0.392940918439059	0.695262376374984
535	chh_rus_bam_eng_amh_heb_aeg_krd_aze_uzb_fbf_bat_yor_nor_swe_bsq_grk_owc_akn_mnd_por_lat_ewe_pol_dyu_mcd_hun_xho_ses_fin_ukr_amr_geo_ctl_svk_scr_spa_anl_wly_rom_est_tsn_jav_urd_mao_jpn_tml_kor_bul_dut_ven_ger_mly_fre_gam_ind_cnt_guj_swa_slo_tig_afr_arw_bos_alb_qcu_pan_hin_prs_tsw_sid_ben_sod_cze_sun_mol_bem_glc_moo_tag_tha_mlt_knd_cic_lda_azi_lit_ita_tur_swt_vie_hau_dgb_zul_igb	-1.38701168467909	-3.48617268547756	0.000749736406178409
536	heb_slo_lda_fre_sod_mlt_chh_cze_uzb_aze_xho_bat_tsw_glc_pol_bsq_mcd_hau_bem_cnt_prs_spa_bam_ger_ven_lit_fin_swa_dyu_hun_pan_gam_geo_scr_guj_nor_rom_tig_owc_grk_est_fbf_sun_ita_mao_jpn_tml_kor_eng_arw_igb_ukr_ind_por_amr_mly_mnd_swe_yor_rus_aeg_afr_urd_ben_bul_qcu_ctl_krd_alb_tsn_sid_bos_amh_hin_tag_dut_akn_mol_dgb_jav_tha_anl_knd_ses_swt_azi_lat_svk_tur_cic_vie_wly_moo_zul_ewe	0.415838464900248	0.979994795701829	0.329631194254448
537	mlt_guj_lda_pan_aeg_heb_sid_ger_tur_aze_fbf_sun_yor_urd_glc_bsq_eng_gam_akn_mnd_spa_lit_bem_scr_ven_rom_est_xho_cic_fin_pol_anl_geo_por_bul_mcd_alb_owc_wly_cze_hun_igb_jav_ctl_ind_jpn_tml_kor_mol_grk_swt_fre_mao_hin_amh_mly_cnt_swe_ses_rus_tig_svk_bos_ben_ita_qcu_slo_nor_krd_moo_chh_prs_hau_lat_tag_dut_swa_arw_dyu_bat_tha_amr_knd_tsw_dgb_uzb_ukr_afr_azi_zul_vie_sod_tsn_ewe_bam	0.0280926878487005	0.0661031713159497	0.947437582140216
538	owc_afr_xho_swe_amr_aeg_amh_eng_azi_tur_swa_mao_ewe_bos_grk_bsq_ukr_hau_bam_mnd_ctl_dut_bem_svk_moo_glc_fin_dyu_ven_hun_krd_anl_geo_scr_rus_prs_slo_wly_heb_bul_est_igb_bat_ben_tag_jpn_knd_kor_ita_urd_tsn_ger_sun_spa_sid_mly_cnt_hin_zul_alb_tig_por_rom_lat_lit_qcu_arw_mol_mcd_ses_sod_cze_gam_pol_ind_fre_dgb_nor_lda_jav_tha_chh_tml_akn_cic_aze_guj_pan_uzb_fbf_vie_mlt_yor_tsw_swt	-0.675473790077413	-1.62078984403139	0.108448598932716
539	owc_urd_bem_glc_mlt_sid_aeg_lit_aze_tur_lda_mly_dyu_pan_spa_bsq_arw_heb_xho_cnt_ben_nor_tsw_eng_zul_alb_est_ven_ewe_fin_ukr_amr_geo_ita_swe_fre_mol_chh_anl_slo_hun_swt_jav_bul_tag_jpn_knd_kor_ctl_rus_yor_ger_ind_hin_wly_bat_mnd_afr_moo_guj_gam_grk_scr_dut_cze_qcu_krd_pol_rom_ses_hau_svk_amh_por_mao_bos_swa_lat_bam_sun_tha_sod_tml_fbf_dgb_uzb_prs_mcd_azi_igb_vie_tig_cic_akn_tsn	-0.710672082179771	-1.70513047131291	0.0915083971321035
540	wly_pol_igb_ger_amr_anl_sid_hin_uzb_azi_bam_ind_dgb_por_bul_bsq_arw_heb_lda_mnd_scr_spa_ewe_dut_tsn_prs_hun_ven_bem_fin_nor_gam_geo_glc_alb_ctl_svk_owc_aeg_krd_est_tsw_bat_ukr_mly_jpn_tml_kor_rus_slo_zul_lit_mao_cze_chh_sun_cnt_eng_dyu_mol_tig_bos_guj_mcd_afr_qcu_ita_pan_fre_ses_hau_rom_sod_swe_tag_urd_fbf_ben_moo_jav_tha_amh_knd_swa_yor_tur_lat_grk_aze_swt_vie_mlt_akn_cic_xho	-0.405517529749819	-0.962386562476831	0.338351122191603
541	sid_rus_akn_grk_gam_hau_aeg_mcd_azi_uzb_yor_jav_bam_cze_pan_bsq_svk_owc_xho_mnd_arw_prs_ven_krd_swt_ben_est_tsw_fbf_fin_rom_amh_geo_bos_por_swe_afr_tig_sod_nor_hun_ewe_bat_mol_mly_jpn_tml_kor_eng_guj_ses_lit_ind_bul_heb_mao_cnt_fre_bem_ger_anl_scr_ita_slo_ctl_qcu_ukr_hin_pol_tsn_mlt_urd_chh_alb_sun_glc_lda_dut_swa_tag_tha_wly_knd_moo_dgb_tur_lat_spa_aze_igb_vie_amr_dyu_zul_cic	0.120323650462222	0.283341863725166	0.777544561622771
542	amh_mcd_moo_rom_wly_chh_sid_slo_uzb_tur_bam_mao_fbf_ger_grk_bsq_glc_gam_ven_cnt_spa_lit_tsn_swe_cic_lat_hun_bem_ses_est_fre_owc_geo_scr_dut_eng_alb_aeg_mlt_prs_fin_dgb_jav_ctl_mly_jpn_tml_kor_nor_mol_swa_arw_tag_ukr_sod_bat_mnd_hin_igb_pan_anl_bul_bos_por_ita_qcu_svk_krd_ben_yor_hau_pol_amr_cze_ind_afr_tsw_urd_lda_sun_tha_heb_knd_dyu_swt_aze_guj_rus_azi_zul_vie_tig_xho_ewe_akn	0.1035853006123	0.24435698849781	0.8074926512798
543	sod_bos_ewe_alb_heb_hau_gam_rus_aze_uzb_tsw_ind_zul_glc_ita_bsq_arw_owc_tsn_mnd_grk_spa_swa_ukr_fbf_krd_fin_yor_xho_hun_ben_amr_geo_lat_scr_guj_pol_chh_aeg_hin_est_cic_bat_pan_mao_jpn_tml_kor_ctl_dut_ses_prs_jav_mol_amh_tag_cnt_rom_moo_ger_anl_por_cze_eng_urd_qcu_nor_swe_lit_lda_sid_bul_mlt_mcd_sun_fre_dgb_svk_igb_mly_tha_tig_knd_bam_ven_azi_afr_slo_tur_akn_vie_wly_bem_dyu_swt	-0.0395383077884665	-0.0931263620421585	0.926003502429973
544	hau_mol_tsn_svk_sod_gam_aeg_nor_uzb_aze_igb_mao_dyu_bul_pol_bsq_rus_chh_swa_cnt_mcd_lat_cic_scr_xho_eng_fin_ses_ewe_est_ukr_heb_geo_ctl_krd_spa_ben_wly_owc_ger_hun_lda_bat_urd_sun_jpn_knd_kor_afr_lit_dgb_alb_jav_hin_mlt_ind_mnd_slo_swt_arw_sid_bos_ita_prs_por_qcu_glc_pan_fre_yor_amr_cze_anl_rom_tag_grk_akn_swe_moo_mly_tha_tig_tml_bam_tsw_azi_dut_guj_tur_zul_vie_amh_bem_fbf_ven	0.00601403306130152	0.0141630561911326	0.988730233222275
545	amr_mol_xho_hin_heb_tig_mlt_rom_uzb_aze_ewe_ind_ven_scr_ctl_bsq_bul_amh_cic_mnd_arw_alb_dgb_lat_bam_ita_est_swa_igb_hun_por_anl_geo_ben_dut_cze_prs_wly_hau_urd_fin_tsw_bat_krd_sun_jpn_tml_kor_mcd_rus_tsn_eng_mao_glc_chh_jav_cnt_pan_dyu_lit_sid_svk_pol_bos_guj_qcu_spa_nor_swe_zul_owc_slo_sod_ukr_tag_fre_yor_grk_akn_mly_tha_gam_knd_moo_fbf_tur_afr_ger_azi_lda_vie_aeg_ses_bem_swt	-0.787321929409621	-1.90069403463183	0.0604391385708717
546	wly_lat_dyu_mcd_sod_sid_chh_alb_aze_uzb_yor_mly_lda_ger_pan_bsq_afr_amr_akn_mnd_glc_bos_cic_pol_ses_bul_est_swt_tsw_fin_guj_tig_geo_rom_por_prs_scr_anl_heb_spa_hun_xho_mao_rus_sun_jpn_knd_kor_slo_hin_fbf_lit_jav_ita_amh_ind_cnt_mol_ven_grk_hau_ctl_svk_cze_ukr_qcu_fre_arw_ben_moo_aeg_swe_mlt_dut_bat_eng_bam_krd_ewe_tag_tha_owc_tml_dgb_bem_azi_urd_nor_tur_swa_vie_gam_igb_zul_tsn	0.38292840632259	0.904778738247	0.367920547523761
547	sod_cze_ses_swe_wly_amr_amh_mol_tur_uzb_ewe_jav_akn_urd_fre_bsq_ita_aeg_dgb_mnd_glc_spa_moo_krd_xho_dut_est_bem_igb_fin_pol_sid_geo_ger_prs_afr_nor_chh_hau_rus_hun_cic_sun_ctl_ind_jpn_tml_kor_bos_rom_dyu_slo_mao_por_gam_tag_cnt_lat_swa_svk_heb_arw_bul_guj_eng_qcu_mcd_scr_pan_tsn_mlt_grk_tig_hin_mly_ukr_fbf_ben_yor_bat_tha_anl_knd_lda_zul_aze_lit_alb_azi_bam_vie_owc_tsw_ven_swt	-0.279355737905302	-0.659773292908263	0.511029957801427
548	amr_pol_tsw_spa_owc_amh_hau_rus_tur_aze_dgb_ind_ewe_por_mol_bsq_krd_tig_bem_mnd_prs_cze_ses_swe_fbf_hin_hun_dyu_igb_est_lit_sod_geo_urd_scr_nor_fre_sid_heb_ger_fin_moo_tag_eng_mly_jpn_knd_kor_bos_slo_yor_ctl_mao_ben_gam_bat_cnt_rom_lda_svk_anl_afr_guj_alb_mcd_qcu_glc_grk_lat_akn_mlt_bul_aeg_ukr_sun_ita_swa_arw_ven_jav_tha_chh_tml_zul_cic_uzb_pan_dut_azi_tsn_vie_wly_xho_swt_bam	0.389643871049909	0.919018843072	0.360463207474276
549	heb_grk_dgb_afr_sod_anl_tig_fre_azi_aze_ses_jav_akn_svk_krd_bsq_ctl_hau_yor_cnt_bos_pol_bem_lit_cic_ben_fin_lda_igb_est_mol_chh_geo_scr_eng_cze_lat_amh_gam_hin_hun_swa_bat_pan_mao_jpn_tml_kor_rom_dut_tsn_spa_sun_ita_wly_tag_mnd_guj_ven_swe_owc_por_prs_nor_mcd_qcu_alb_slo_ger_tsw_mlt_bul_sid_urd_mly_glc_fbf_ukr_moo_ind_tha_aeg_knd_bam_zul_uzb_arw_rus_tur_xho_vie_amr_dyu_ewe_swt	-0.404942705282685	-0.959614177887217	0.33973765249456
550	sid_krd_zul_pol_gam_hau_wly_glc_aze_tur_dgb_mly_ewe_svk_rom_bsq_guj_heb_dyu_mnd_fre_swe_ven_lat_fbf_afr_fin_swt_ses_est_arw_mlt_geo_urd_scr_spa_eng_amr_anl_dut_hun_tsw_tag_slo_ind_jpn_tml_kor_mcd_lit_lda_bul_jav_prs_tig_mao_cnt_ita_swa_ukr_amh_ben_bos_grk_por_qcu_alb_mol_pan_tsn_aeg_cze_owc_hin_sun_nor_yor_ger_bem_bat_tha_chh_knd_bam_xho_azi_rus_ctl_uzb_igb_vie_sod_cic_moo_akn	-0.25559273187768	-0.603899534929114	0.547380713623278
551	chh_rom_akn_mcd_amh_heb_hau_lit_tur_azi_tsn_ind_dgb_spa_ben_bsq_krd_anl_cic_mnd_scr_swe_lda_mol_dyu_glc_est_xho_igb_hun_urd_owc_geo_afr_bul_ger_svk_sid_sod_pan_fin_tsw_sun_fre_mly_jpn_tml_kor_guj_pol_bam_dut_bat_nor_mlt_mao_cnt_hin_zul_alb_wly_arw_rus_por_cze_qcu_ctl_ita_grk_swt_aeg_slo_tig_bos_jav_prs_fbf_ukr_bem_tag_tha_gam_knd_swa_ewe_aze_eng_lat_uzb_ven_vie_amr_ses_yor_moo	-0.480589180651826	-1.14286847341395	0.256026820183518
552	hau_rom_ewe_afr_amr_gam_anl_prs_tur_aze_bam_ind_yor_ger_fre_bsq_scr_wly_zul_mnd_eng_pan_igb_mol_akn_pol_est_tsw_tsn_fin_krd_sod_geo_ben_ctl_rus_slo_aeg_amh_ukr_hun_ses_bat_swe_mly_jpn_tml_kor_bos_glc_xho_bul_mao_grk_heb_sun_cnt_nor_cic_alb_mlt_arw_lat_dut_ita_qcu_urd_spa_guj_dgb_chh_hin_owc_lit_tag_mcd_lda_svk_swt_jav_tha_sid_knd_fbf_moo_uzb_por_cze_azi_dyu_vie_tig_ven_bem_swa	-0.38934996679585	-0.923752940797283	0.358005527676115
553	tig_rus_yor_mol_hau_wly_sid_lit_aze_uzb_tsn_sun_dyu_fre_por_bsq_ctl_aeg_lda_cnt_nor_rom_bem_scr_akn_slo_fin_swa_zul_est_svk_mlt_geo_prs_hin_swe_mcd_heb_sod_grk_hun_igb_bat_cze_ind_jpn_tml_kor_ger_alb_bam_bos_tag_pan_gam_jav_mnd_arw_xho_glc_owc_urd_bul_krd_lat_qcu_dut_ukr_pol_swt_chh_ben_amh_guj_mao_eng_ewe_spa_tsw_mly_tha_amr_knd_dgb_fbf_azi_ita_afr_tur_ven_vie_anl_moo_cic_ses	-1.26487009487074	-3.13981294525591	0.00226627948869015
554	chh_lat_moo_rus_heb_amh_sod_guj_tur_uzb_lda_tag_swa_scr_eng_bsq_rom_amr_ewe_mnd_ukr_lit_zul_slo_tsw_cze_fin_swt_ses_est_ita_wly_geo_swe_ctl_por_nor_owc_sid_ger_hun_dgb_mly_arw_mao_jpn_tml_kor_krd_mol_tsn_fre_sun_urd_gam_bat_cnt_pol_cic_alb_tig_hin_grk_ben_svk_qcu_bul_prs_mcd_dyu_mlt_pan_hau_dut_ind_bos_bem_glc_bam_jav_tha_aeg_knd_igb_akn_azi_spa_afr_aze_fbf_vie_anl_xho_yor_ven	-0.781800629751828	-1.88322782384946	0.0627946621563804
555	tig_lit_bem_nor_mlt_heb_gam_mol_aze_tur_lda_sun_ses_hin_guj_bsq_ben_owc_moo_cnt_grk_bul_bam_urd_akn_krd_hun_dgb_tsw_fin_ukr_chh_geo_lat_scr_ger_rom_sod_amr_bos_est_igb_mao_slo_bat_jpn_knd_kor_ita_eng_ven_prs_jav_ctl_aeg_mly_mnd_arw_zul_afr_wly_mcd_cze_spa_svk_qcu_glc_fre_pol_ewe_hau_dut_amh_swe_ind_pan_swa_por_cic_tag_tha_sid_tml_xho_yor_azi_rus_alb_uzb_swt_vie_anl_fbf_dyu_tsn	-0.383699435629069	-0.909682016774494	0.365341820866781
556	hau_alb_akn_guj_aeg_amr_sod_glc_aze_azi_lda_jav_fbf_scr_pan_bsq_mcd_mlt_cic_cnt_prs_krd_zul_ukr_bem_rus_hun_tsn_swt_fin_afr_sid_geo_spa_svk_pol_eng_tig_chh_nor_est_dyu_ind_slo_sun_jpn_knd_kor_ger_arw_moo_por_bat_fre_wly_mao_mnd_bul_tsw_lit_anl_dut_ctl_rom_mol_qcu_lat_cze_grk_igb_gam_bos_heb_urd_mly_ita_ewe_hin_ven_tag_tha_owc_tml_swa_dgb_tur_ben_swe_uzb_ses_vie_amh_yor_bam_xho	-0.156208479724446	-0.368322041382479	0.713470179418691
557	owc_ben_bem_dut_amh_hau_gam_ctl_tur_azi_lda_mly_ewe_fre_eng_bsq_mcd_anl_ses_cnt_guj_ukr_tsn_scr_cic_alb_est_swa_fbf_fin_bos_heb_geo_krd_spa_urd_lat_amr_wly_slo_hun_akn_mao_arw_jav_jpn_knd_kor_pol_afr_moo_mol_tag_grk_tig_ind_mnd_rus_igb_ita_sid_nor_ger_lit_hin_qcu_por_svk_swe_xho_sod_rom_chh_bul_sun_pan_dyu_cze_swt_bat_tha_aeg_tml_ven_tsw_aze_prs_glc_uzb_yor_vie_mlt_bam_zul_dgb	-0.744967063795928	-1.79207390122035	0.0763731480785363
558	tig_rom_akn_cze_sod_owc_sid_urd_uzb_tur_dyu_mao_ewe_alb_bos_bsq_scr_heb_igb_cnt_mol_glc_bam_dut_ven_swe_est_moo_fbf_hun_ctl_mlt_geo_svk_ita_ben_krd_amr_chh_bul_fin_tsn_mly_fre_bat_jpn_knd_kor_spa_pan_dgb_afr_sun_lit_aeg_jav_mnd_mcd_zul_slo_hau_pol_ger_guj_por_qcu_rus_nor_grk_xho_anl_hin_gam_prs_tag_lat_cic_arw_swa_ind_tha_wly_tml_swt_bem_aze_eng_ukr_azi_tsw_vie_amh_ses_yor_lda	0.429870767512526	1.01414844426568	0.313143137480106
559	amr_nor_swt_svk_heb_sod_wly_mcd_aze_azi_lda_tag_igb_eng_ben_bsq_cze_hau_tsw_cnt_lat_glc_ewe_swe_ses_spa_est_xho_cic_hun_prs_amh_geo_mol_afr_lit_ctl_anl_mlt_ukr_fin_yor_mao_krd_sun_jpn_knd_kor_bul_rus_tsn_urd_jav_fre_aeg_mly_mnd_por_akn_ger_sid_dut_hin_grk_arw_qcu_ita_slo_scr_dyu_tig_pan_chh_guj_ind_alb_ven_pol_moo_bat_tha_gam_tml_bem_fbf_uzb_rom_bos_tur_bam_vie_owc_swa_zul_dgb	-0.15244443108048	-0.359685341385084	0.719897928018673
560	chh_alb_ven_krd_gam_sid_amr_swe_azi_aze_swa_ind_cic_mol_bul_bsq_afr_sod_zul_mnd_glc_fre_ewe_nor_yor_por_hun_akn_bem_fin_ctl_wly_geo_ger_dut_grk_mcd_heb_mlt_bos_est_igb_tag_rus_bat_jpn_tml_kor_cze_scr_tsn_rom_mly_urd_hau_jav_cnt_pol_swt_pan_amh_ukr_hin_guj_arw_qcu_eng_prs_ita_xho_aeg_lit_tig_svk_mao_spa_bam_lat_lda_sun_tha_owc_knd_moo_tsw_uzb_slo_ben_tur_fbf_vie_anl_ses_dgb_dyu	-0.292341080059935	-0.692185414722651	0.490545542388977
561	wly_lat_igb_rus_amr_amh_tig_pan_uzb_azi_tsn_ind_zul_ita_grk_bsq_ger_sid_dgb_cnt_pol_lit_bem_ctl_yor_cze_hun_moo_xho_fin_spa_owc_geo_prs_krd_mcd_rom_gam_hau_slo_est_lda_tag_mol_jav_jpn_knd_kor_bul_guj_swa_nor_mao_fre_anl_sun_mnd_urd_cic_swe_sod_ben_glc_hin_dut_qcu_por_svk_bos_tsw_chh_alb_mlt_scr_bat_ukr_swt_arw_bam_mly_tha_heb_tml_ven_ewe_tur_eng_afr_aze_dyu_vie_aeg_fbf_ses_akn	-0.172557909603398	-0.406990435346233	0.684950206668285
562	gam_fre_fbf_afr_heb_tig_amr_scr_aze_azi_swt_jav_cic_swe_hin_bsq_por_amh_xho_cnt_mcd_glc_dyu_rus_tsw_lat_fin_swa_ewe_hun_rom_mlt_geo_ger_spa_ben_krd_sod_sid_grk_est_lda_sun_ita_mao_jpn_knd_kor_slo_ukr_moo_alb_bat_arw_owc_tag_mnd_dut_dgb_eng_chh_bul_mol_cze_svk_qcu_lit_pan_ctl_ven_wly_prs_anl_pol_mly_nor_akn_urd_yor_ind_tha_aeg_tml_igb_ses_uzb_guj_bos_tur_bam_vie_hau_zul_tsn_bem	0.206128466037038	0.484917417836173	0.628875181742713
563	wly_por_akn_ger_sid_owc_aeg_lit_uzb_azi_swa_mao_fbf_bos_cze_bsq_alb_chh_dgb_cnt_prs_ita_ven_hin_bam_ctl_est_xho_ewe_fin_eng_anl_geo_pol_mcd_fre_mol_mlt_tig_lat_hun_tsn_bat_afr_tag_jpn_knd_kor_dut_ben_igb_urd_mly_bul_hau_sun_mnd_nor_lda_krd_sod_rus_scr_guj_rom_qcu_slo_spa_glc_tsw_heb_pan_amh_ukr_ind_svk_zul_swe_dyu_jav_tha_gam_tml_ses_bem_aze_grk_arw_tur_moo_vie_amr_swt_yor_cic	-0.211252564136055	-0.500352065796382	0.61800918499361
564	hau_hin_bem_por_anl_gam_sod_ukr_tur_uzb_fbf_jav_ewe_slo_cze_bsq_eng_chh_zul_mnd_afr_krd_swa_ita_moo_grk_fin_yor_bam_est_pol_wly_geo_nor_mol_arw_mcd_owc_sid_guj_hun_akn_mao_swe_mly_jpn_tml_kor_rus_bos_cic_glc_sun_spa_amr_bat_cnt_svk_ses_urd_mlt_scr_alb_lat_lit_qcu_ctl_pan_ger_swt_tig_ben_heb_dut_tag_fre_dgb_prs_tsw_ind_tha_amh_knd_tsn_xho_aze_rom_bul_azi_igb_vie_aeg_dyu_ven_lda	0.453305058638887	1.06816922018082	0.28820903534458
565	amr_mol_dgb_swe_hau_chh_wly_ukr_azi_tur_zul_mly_fbf_ctl_cze_bsq_prs_aeg_xho_cnt_alb_rom_bem_bul_akn_rus_hun_tsw_swt_est_grk_anl_geo_ita_hin_ger_glc_heb_sod_afr_fin_ven_jav_spa_ind_jpn_knd_kor_slo_eng_lda_dut_bat_svk_mlt_sun_mnd_bos_bam_scr_amh_ben_mcd_arw_urd_qcu_fre_lit_guj_ewe_sid_pol_tig_krd_mao_por_yor_lat_ses_tag_tha_gam_tml_dyu_tsn_uzb_pan_nor_aze_igb_vie_owc_cic_swa_moo	-0.55585189266248	-1.32447011328069	0.188592601717443
566	sod_ita_xho_glc_amh_gam_tig_eng_tur_azi_igb_tag_tsn_prs_hin_bsq_ukr_mlt_bem_mnd_mcd_rom_moo_alb_yor_arw_hun_cic_lda_fin_afr_chh_geo_dut_ctl_ger_spa_amr_wly_pan_est_swt_ind_nor_mly_jpn_knd_kor_bos_swe_zul_mol_mao_lat_heb_jav_cnt_cze_ses_scr_sid_fre_grk_ben_por_qcu_rus_lit_slo_dyu_anl_krd_hau_urd_bat_pol_dgb_svk_ewe_sun_tha_owc_tml_bam_ven_aze_bul_guj_uzb_akn_vie_aeg_fbf_tsw_swa	0.281384219035411	0.663345530248694	0.508750248999629
567	owc_por_ewe_pol_gam_chh_sid_ger_aze_uzb_ven_bat_tsw_glc_rus_bsq_nor_aeg_zul_cnt_bul_swe_akn_rom_dyu_bos_fin_swt_moo_hun_svk_mlt_geo_ben_alb_krd_eng_heb_sod_ctl_est_ses_mly_urd_mao_jpn_knd_kor_afr_slo_fbf_ita_ind_cze_tig_jav_mnd_lit_tsn_fre_hau_hin_pan_mcd_grk_qcu_scr_arw_prs_cic_anl_mol_amh_spa_sun_ukr_yor_dut_bam_tag_tha_wly_tml_bem_swa_tur_lat_guj_azi_dgb_vie_amr_lda_xho_igb	-0.257534528974948	-0.610236894610637	0.543193219492172
568	chh_dut_zul_ita_mlt_sid_wly_prs_azi_uzb_xho_jav_fbf_rom_nor_bsq_hin_amh_cic_mnd_pan_pol_igb_scr_akn_grk_fin_swa_ven_hun_svk_amr_geo_afr_lat_mcd_arw_aeg_hau_ben_est_moo_mly_swe_tag_jpn_tml_kor_mol_ukr_dyu_ctl_bat_urd_anl_mao_cnt_glc_dgb_guj_gam_por_spa_slo_fre_qcu_bos_bul_ger_bam_owc_rus_sod_alb_sun_lit_ses_krd_tsw_ind_tha_heb_knd_swt_lda_tur_eng_cze_aze_tsn_vie_tig_bem_yor_ewe	-0.15098194939471	-0.356027092489448	0.722626641127931
569	chh_alb_fbf_ukr_sid_anl_sod_scr_aze_tur_moo_sun_bem_prs_pan_bsq_krd_gam_tsn_cnt_ben_grk_ewe_eng_lda_bul_est_ven_xho_hun_glc_aeg_geo_lat_rom_mcd_dut_mlt_owc_swe_fin_akn_tag_spa_mly_jpn_knd_kor_rus_svk_bam_lit_ind_ger_tig_mao_mnd_afr_swt_por_amh_slo_ita_cze_nor_qcu_urd_guj_mol_swa_hau_fre_wly_hin_jav_pol_igb_bos_dgb_bat_tha_amr_tml_ses_cic_azi_arw_ctl_uzb_tsw_vie_heb_zul_yor_dyu	-0.915988454881173	-2.22278373563592	0.0286537743678646
570	heb_mol_akn_glc_amh_wly_sod_krd_uzb_azi_tsn_jav_bem_prs_hin_bsq_ctl_sid_swt_mnd_por_ita_ses_ben_dyu_ukr_fin_moo_fbf_hun_guj_tig_geo_lat_eng_swe_svk_amr_hau_bos_est_lda_mly_pan_ind_jpn_knd_kor_pol_afr_ven_alb_sun_mcd_owc_mao_cnt_nor_zul_slo_mlt_grk_spa_scr_rom_qcu_urd_fre_bul_swa_chh_arw_anl_rus_bat_lit_tsw_dut_yor_tag_tha_gam_tml_ewe_igb_aze_cze_ger_tur_cic_vie_aeg_bam_xho_dgb	-0.28573364090485	-0.675842824808814	0.500817616644618
571	chh_pan_bem_lat_owc_amr_amh_dut_azi_uzb_swt_sun_tsn_nor_alb_bsq_mcd_sod_ven_cnt_afr_spa_swa_scr_yor_rom_est_akn_dyu_hun_glc_gam_geo_fre_svk_hin_swe_hau_aeg_ger_fin_cic_tag_eng_mao_jpn_knd_kor_mol_por_zul_urd_bat_ita_mlt_jav_mnd_prs_lda_guj_anl_cze_bos_ben_lit_qcu_rus_slo_krd_igb_tig_ctl_sid_bul_ind_arw_tsw_grk_fbf_mly_tha_wly_tml_moo_xho_tur_ukr_pol_aze_dgb_vie_heb_ses_ewe_bam	-0.545116338123617	-1.29862090355055	0.197284914051049
572	chh_slo_ses_pol_sod_amr_sid_glc_azi_uzb_cic_mao_ven_nor_krd_bsq_hin_hau_swa_mnd_arw_scr_lda_ctl_bam_prs_hun_ewe_tsw_est_alb_aeg_geo_urd_ita_bos_fre_anl_gam_eng_fin_fbf_jav_grk_mly_jpn_tml_kor_bul_rom_zul_pan_bat_mcd_mlt_tag_cnt_por_tsn_cze_heb_dut_afr_ben_ukr_qcu_lat_ger_guj_yor_wly_swe_tig_spa_ind_lit_bem_svk_xho_sun_tha_amh_knd_dgb_moo_aze_rus_mol_tur_igb_vie_owc_dyu_akn_swt	-0.383001599838692	-0.909223948310338	0.365582240971929
573	tig_spa_swa_arw_sod_amr_wly_ctl_uzb_azi_ven_tag_tsn_lat_slo_bsq_ger_gam_bem_cnt_dut_lit_igb_pan_ses_pol_est_ewe_dgb_fin_nor_amh_geo_urd_bul_eng_glc_heb_chh_rom_hun_zul_ind_bos_mao_jpn_tml_kor_krd_fre_tsw_alb_mly_prs_hau_sun_mnd_svk_dyu_guj_sid_mcd_afr_scr_swe_qcu_ben_cze_ita_lda_anl_ukr_owc_grk_jav_por_akn_mol_bam_bat_tha_aeg_knd_xho_swt_tur_hin_rus_aze_moo_vie_mlt_fbf_cic_yor	0.46034255679991	1.08807354485026	0.279374405808619
574	aeg_cze_swt_lat_owc_chh_sid_mol_aze_tur_dyu_bat_bam_lit_prs_bsq_ctl_hau_akn_mnd_ukr_svk_fbf_urd_moo_rom_fin_ses_igb_hun_ita_amr_geo_afr_ben_bos_rus_sod_mlt_fre_est_ewe_tag_mcd_ind_jpn_tml_kor_slo_eng_ven_spa_sun_dut_wly_mao_cnt_swe_zul_hin_gam_scr_glc_grk_nor_qcu_pan_ger_krd_yor_heb_pol_tig_por_mly_guj_bem_bul_dgb_jav_tha_anl_knd_cic_tsw_azi_alb_arw_uzb_xho_vie_amh_swa_lda_tsn	-0.823267398462205	-1.98109754399047	0.0505340365685386
575	anl_bul_ven_swe_wly_sid_tig_ukr_azi_tur_tsw_jav_ewe_rom_grk_bsq_fre_amh_bem_mnd_pan_cze_bam_alb_cic_guj_hun_akn_igb_fin_mcd_heb_geo_slo_lit_rus_ita_owc_mlt_afr_est_dgb_sun_spa_mao_jpn_tml_kor_por_mol_lda_ctl_ind_hin_hau_tag_cnt_eng_tsn_ben_gam_pol_urd_nor_glc_qcu_scr_bos_ger_swt_sod_svk_chh_dut_mly_lat_yor_krd_dyu_bat_tha_aeg_knd_ses_zul_uzb_prs_arw_aze_swa_vie_amr_xho_moo_fbf	-0.936776362922556	-2.2746025371426	0.0252282490656694
576	tig_ita_dgb_por_amh_chh_anl_arw_azi_uzb_tsn_jav_akn_rom_hin_bsq_dut_sid_ven_cnt_pan_pol_lda_ukr_moo_alb_fin_ewe_dyu_est_swe_gam_geo_glc_urd_lit_cze_aeg_sod_grk_hun_bam_bat_krd_mly_jpn_knd_kor_guj_nor_tsw_lat_ind_bos_heb_mao_mnd_scr_swt_slo_owc_mcd_afr_ger_mol_qcu_ben_eng_bul_yor_wly_prs_mlt_fre_sun_spa_igb_rus_ses_tag_tha_amr_tml_swa_cic_tur_ctl_svk_aze_zul_vie_hau_bem_xho_fbf	-0.330470117688237	-0.783379683576176	0.435394658744206
577	aeg_scr_xho_lit_amh_tig_anl_pan_azi_aze_ses_ind_swa_afr_por_bsq_ukr_owc_ewe_cnt_alb_pol_dyu_cze_ven_bos_est_tsw_moo_hun_hin_sid_geo_swe_grk_slo_rus_heb_mlt_bul_fin_swt_tag_ben_jav_jpn_knd_kor_krd_lat_dgb_eng_sun_fre_chh_mly_mnd_rom_bam_nor_gam_ctl_guj_prs_glc_qcu_spa_svk_mcd_fbf_amr_mol_hau_arw_mao_ita_lda_ger_zul_bat_tha_sod_tml_akn_igb_uzb_dut_urd_tur_bem_vie_wly_tsn_cic_yor	-0.687043193117548	-1.64587470505085	0.103165178610553
578	gam_pan_tsw_eng_wly_owc_chh_fre_uzb_azi_swa_ind_xho_glc_svk_bsq_slo_mlt_bam_mnd_bos_ukr_fbf_lit_akn_rom_fin_dgb_bem_est_urd_sod_geo_prs_afr_dut_lat_tig_hau_spa_hun_swt_mly_alb_tag_jpn_knd_kor_ger_nor_dyu_ben_bat_hin_heb_mao_cnt_grk_ses_swe_amr_por_scr_ctl_arw_qcu_bul_mol_pol_igb_aeg_cze_amh_krd_sun_guj_cic_mcd_zul_jav_tha_anl_tml_moo_ewe_aze_ita_rus_tur_ven_vie_sid_tsn_yor_lda	0.121988999253823	0.287149231751997	0.774636879821535
579	aeg_afr_cic_urd_sid_amh_sod_bos_uzb_tur_ses_mao_igb_rus_ukr_bsq_swe_anl_xho_mnd_ctl_rom_fbf_cze_akn_mol_est_zul_swa_fin_pol_gam_geo_ben_svk_prs_ita_heb_hau_fre_hun_lda_mly_guj_jav_jpn_knd_kor_hin_scr_dyu_pan_sun_ger_chh_ind_cnt_alb_ewe_grk_tig_mcd_lat_spa_nor_qcu_bul_por_eng_bem_mlt_glc_amr_dut_tag_slo_tsw_arw_tsn_bat_tha_owc_tml_dgb_ven_aze_krd_lit_azi_moo_vie_wly_swt_bam_yor	-0.251616587594481	-0.594052081153352	0.553919586636989
580	heb_ctl_swt_bul_amr_anl_mlt_ita_uzb_tur_zul_jav_ven_mcd_swe_bsq_scr_owc_ewe_cnt_grk_spa_xho_urd_akn_guj_fin_tsw_dyu_est_rus_tig_geo_rom_krd_ben_dut_hau_aeg_por_hun_igb_mao_glc_sun_jpn_knd_kor_nor_fre_yor_lit_bat_ger_gam_ind_mnd_lat_fbf_svk_chh_pol_alb_bos_slo_qcu_prs_eng_afr_ses_sod_ukr_amh_cze_mly_pan_bam_hin_moo_tag_tha_wly_tml_lda_dgb_azi_mol_arw_aze_cic_vie_sid_bem_tsn_swa	-0.46167182185345	-1.0962883047047	0.27578335715782
581	owc_lat_bam_scr_tig_amr_amh_ger_uzb_tur_tsn_jav_swt_cze_ctl_bsq_ita_hau_lda_cnt_arw_glc_ven_svk_bem_krd_fin_yor_dyu_est_urd_mlt_geo_ben_pol_prs_grk_chh_wly_rom_hun_fbf_bat_afr_ind_jpn_knd_kor_eng_pan_zul_hin_sun_dut_sid_mao_mnd_alb_xho_mcd_gam_swe_rus_mol_slo_qcu_ukr_bos_por_cic_anl_nor_aeg_bul_tag_fre_igb_guj_swa_mly_tha_heb_tml_ewe_dgb_azi_spa_lit_aze_ses_vie_sod_moo_akn_tsw	-0.428755590289156	-1.01731782351519	0.311641549075917
582	tig_nor_igb_grk_chh_hau_sid_arw_uzb_azi_lda_jav_ewe_por_rus_bsq_krd_amr_bam_cnt_rom_swe_yor_fre_zul_afr_fin_akn_bem_est_ger_aeg_geo_pan_scr_prs_pol_anl_heb_urd_hun_cic_mao_bul_mly_jpn_tml_kor_mol_alb_tsn_dut_bat_lat_sod_sun_mnd_hin_fbf_lit_gam_cze_spa_bos_svk_qcu_slo_mcd_ukr_dyu_wly_eng_amh_ctl_ind_guj_ses_ben_moo_tag_tha_mlt_knd_xho_swa_aze_ita_glc_tur_tsw_vie_owc_swt_dgb_ven	-0.960809345643082	-2.33784716341833	0.0215393861545688
583	tig_svk_swt_grk_hau_sod_aeg_alb_tur_uzb_igb_tag_tsn_spa_scr_bsq_ctl_wly_akn_cnt_urd_afr_yor_arw_xho_pan_hun_bam_zul_fin_rom_amh_geo_bul_swe_guj_dut_mlt_amr_ukr_est_swa_bat_mcd_sun_jpn_knd_kor_fre_prs_cic_ita_ind_cze_sid_jav_mnd_nor_ewe_ben_owc_pol_slo_lat_hin_qcu_eng_bos_mol_tsw_gam_krd_anl_rus_mao_lit_dgb_por_lda_mly_tha_chh_tml_bem_fbf_aze_ger_glc_azi_ven_vie_heb_moo_ses_dyu	-0.31113031126765	-0.735831510040473	0.463685091298139
584	anl_pan_ses_bul_amr_tig_aeg_glc_uzb_tur_cic_bat_akn_alb_ben_bsq_bos_heb_dyu_cnt_fre_rus_zul_hin_xho_lit_hun_ewe_ven_est_por_wly_geo_svk_guj_cze_ctl_amh_chh_rom_fin_swt_jav_spa_ind_jpn_tml_kor_dut_ger_moo_scr_mao_swe_hau_mly_mnd_urd_swa_krd_sid_grk_ukr_arw_prs_qcu_afr_lat_eng_tsn_sod_mcd_mlt_ita_sun_pol_yor_nor_bem_tag_tha_owc_knd_fbf_dgb_azi_mol_slo_aze_lda_vie_gam_tsw_bam_igb	-0.410443059517185	-0.971906077535579	0.333618351543128
585	amr_eng_tsn_ita_aeg_gam_owc_por_azi_tur_zul_tag_ewe_krd_urd_bsq_fre_hau_dyu_mnd_ukr_mcd_yor_scr_ven_lit_fin_bam_igb_est_bos_tig_geo_nor_guj_pol_grk_chh_wly_lat_hun_tsw_ind_pan_jav_jpn_tml_kor_dut_mol_dgb_ger_bat_alb_sod_mly_cnt_arw_fbf_ctl_amh_slo_glc_bul_svk_qcu_afr_rom_cze_swt_heb_hin_anl_rus_mao_swe_cic_spa_xho_sun_tha_mlt_knd_ses_bem_uzb_ben_prs_aze_akn_vie_sid_swa_lda_moo	0.402821420578709	0.94899940122605	0.345080502216372
586	wly_ger_ses_pan_sod_owc_sid_cze_azi_uzb_swt_sun_xho_bos_nor_bsq_slo_hau_igb_cnt_fre_por_fbf_afr_tsn_eng_est_moo_dyu_hun_dut_heb_geo_ukr_urd_alb_guj_chh_gam_hin_fin_bem_ind_scr_jav_jpn_tml_kor_ctl_rom_zul_ben_mao_glc_amh_tag_mnd_krd_bam_grk_mlt_mol_prs_rus_bul_qcu_mcd_svk_pol_ven_tig_lit_aeg_spa_bat_ita_lda_swe_tsw_mly_tha_amr_knd_yor_akn_tur_lat_arw_aze_ewe_vie_anl_dgb_swa_cic	-0.00250343781022062	-0.005900556651968	0.995304703062114
587	wly_scr_ses_lat_chh_amh_hau_svk_tur_uzb_lda_ind_ewe_ukr_rom_bsq_bul_owc_swa_mnd_alb_cze_igb_slo_dgb_por_fin_tsw_xho_hun_lit_sod_geo_hin_krd_swe_afr_mlt_anl_urd_est_swt_mly_pan_tag_jpn_knd_kor_mol_bos_akn_spa_mao_prs_aeg_sun_cnt_arw_dyu_eng_amr_ben_grk_nor_mcd_qcu_fre_guj_pol_zul_gam_rus_tig_glc_bat_ita_cic_ger_bem_jav_tha_heb_tml_yor_fbf_aze_dut_ctl_azi_bam_vie_sid_moo_tsn_ven	-0.724182857996013	-1.73973812231602	0.0852133101234756
588	anl_cze_dgb_guj_hau_amr_mlt_alb_uzb_tur_lda_tag_fbf_lit_bos_bsq_rom_tig_igb_cnt_pan_por_tsw_ger_moo_spa_est_xho_swt_fin_scr_chh_geo_mol_glc_hin_mcd_aeg_sid_ukr_hun_swa_ind_arw_bat_jpn_knd_kor_ita_urd_akn_lat_mly_ctl_gam_mao_mnd_slo_ses_dut_heb_pol_prs_afr_fre_qcu_bul_swe_nor_tsn_owc_ben_sod_eng_jav_krd_bam_rus_zul_sun_tha_amh_tml_bem_cic_aze_svk_grk_azi_ewe_vie_wly_yor_dyu_ven	-0.449892480636716	-1.06816321501683	0.288211729338914
589	aeg_eng_ven_ger_wly_sid_tig_fre_tur_aze_dyu_sun_igb_lit_dut_bsq_arw_amr_moo_cnt_ctl_nor_cic_ukr_yor_hin_est_bem_tsw_fin_ben_chh_geo_mcd_scr_bul_prs_owc_hau_glc_hun_xho_bat_grk_jav_jpn_tml_kor_alb_guj_ses_swe_mao_slo_heb_ind_mnd_pol_swa_por_amh_ita_pan_bos_krd_qcu_spa_urd_lat_ewe_gam_rom_sod_cze_tag_afr_tsn_svk_bam_mly_tha_anl_knd_swt_zul_azi_rus_mol_uzb_fbf_vie_mlt_dgb_akn_lda	-0.759263876831387	-1.82494022855958	0.071220364347721
590	amr_ger_dgb_por_gam_owc_anl_hin_aze_azi_tsn_tag_xho_guj_afr_bsq_lit_hau_bem_mnd_nor_eng_ven_swe_tsw_fre_est_moo_yor_hun_ben_heb_geo_bul_ukr_rus_prs_mlt_aeg_glc_fin_ses_bat_urd_jav_jpn_tml_kor_pan_krd_dyu_cze_mly_ita_chh_mao_cnt_slo_bam_mcd_sid_pol_bos_scr_dut_qcu_svk_rom_spa_cic_sod_grk_amh_arw_ind_alb_igb_lat_fbf_sun_tha_wly_knd_swa_lda_tur_ctl_mol_uzb_akn_vie_tig_swt_ewe_zul	-0.721747221581204	-1.73352859230015	0.0863158743699892
591	aeg_arw_moo_ita_sid_hau_wly_mol_aze_tur_akn_mao_dyu_prs_scr_bsq_pol_amr_cic_mnd_ger_glc_zul_svk_ven_ben_fin_ses_ewe_est_spa_heb_geo_bos_krd_fre_hin_anl_sod_urd_hun_dgb_jav_guj_mly_jpn_knd_kor_lit_mcd_tsn_swe_bat_grk_chh_ind_cnt_slo_bam_lat_tig_alb_rom_rus_nor_qcu_bul_cze_afr_bem_owc_pan_mlt_dut_sun_ctl_swt_eng_swa_tag_tha_gam_tml_yor_fbf_uzb_por_ukr_azi_xho_vie_amh_tsw_igb_lda	-0.574230065463914	-1.36966810189063	0.174088633973498
592	hau_urd_bem_ben_anl_tig_chh_lit_uzb_aze_zul_jav_swa_spa_dut_bsq_nor_wly_ses_cnt_afr_eng_dyu_krd_swt_swe_fin_akn_bam_est_grk_heb_geo_arw_rom_fre_ita_aeg_mlt_bos_hun_dgb_mly_alb_bat_jpn_knd_kor_prs_pan_moo_ger_ind_svk_sid_mao_mnd_guj_xho_lat_amh_ctl_rus_ukr_glc_qcu_pol_slo_mol_tsw_sod_mcd_gam_bul_tag_cze_lda_scr_igb_sun_tha_amr_tml_fbf_ewe_azi_hin_por_tur_yor_vie_owc_cic_tsn_ven	0.237155247370145	0.559115345930799	0.577426945550027
593	anl_krd_igb_rom_sod_wly_amh_glc_tur_aze_dgb_tag_cic_svk_alb_bsq_dut_mlt_tsw_mnd_prs_ita_xho_scr_ewe_grk_fin_tsn_yor_est_cze_aeg_geo_ger_bos_arw_ukr_tig_owc_bul_hun_swt_sun_slo_jav_jpn_knd_kor_mol_eng_lda_guj_mly_urd_gam_bat_cnt_ben_bem_lit_chh_fre_ctl_pol_afr_qcu_hin_por_nor_akn_hau_spa_heb_pan_mao_rus_ses_swe_bam_ind_tha_sid_tml_fbf_swa_uzb_mcd_lat_azi_zul_vie_amr_moo_ven_dyu	-0.481373677478352	-1.14523147146794	0.255051899187306
594	amh_pan_zul_lit_aeg_amr_chh_hin_tur_azi_igb_bat_yor_bos_rus_bsq_lat_heb_bem_mnd_rom_alb_dgb_eng_fbf_bul_fin_ses_bam_est_glc_mlt_geo_por_urd_afr_spa_anl_owc_grk_hun_dyu_mly_mcd_tag_jpn_knd_kor_ukr_pol_ven_dut_mao_mol_wly_jav_cnt_ita_swa_arw_gam_ben_ctl_cze_nor_qcu_scr_prs_guj_akn_tig_svk_hau_swe_ind_krd_swt_ger_tsn_sun_tha_sod_tml_moo_cic_aze_slo_fre_uzb_ewe_vie_sid_lda_xho_tsw	-0.266451741736578	-0.629562437049197	0.530524511169982
595	mlt_afr_bam_spa_sod_heb_aeg_fre_uzb_azi_lda_sun_yor_krd_rom_bsq_grk_gam_dyu_cnt_por_cze_bem_ger_ewe_prs_hun_igb_tsn_fin_pan_hau_geo_mol_svk_lit_ita_sid_anl_nor_est_swt_bat_rus_jav_jpn_knd_kor_mcd_lat_swa_dut_tag_glc_amh_mly_mnd_bos_dgb_urd_owc_hin_ben_bul_ctl_qcu_pol_swe_slo_xho_amr_arw_wly_eng_mao_ukr_ven_scr_ses_ind_tha_chh_tml_cic_akn_tur_guj_alb_aze_moo_vie_tig_zul_tsw_fbf	-0.47815994617546	-1.13713687040241	0.258402474283701
596	owc_prs_dyu_ben_chh_amh_aeg_slo_uzb_aze_swa_ind_ewe_grk_urd_bsq_glc_gam_ses_cnt_svk_pan_ven_ukr_bem_hin_fin_lda_yor_est_swe_amr_geo_eng_por_rom_ctl_sid_wly_rus_hun_igb_mao_arw_sun_jpn_knd_kor_spa_cze_cic_dut_mly_lit_sod_tag_mnd_afr_tsw_guj_heb_alb_krd_fre_mcd_qcu_scr_bos_bul_tsn_mlt_ger_tig_pol_jav_lat_moo_nor_bam_bat_tha_anl_tml_fbf_swt_tur_mol_ita_azi_zul_vie_hau_xho_dgb_akn	-0.299477336475529	-0.708981435622327	0.480109540414026
597	amh_fre_cic_slo_chh_mlt_hau_prs_aze_uzb_tsn_mao_akn_lit_mcd_bsq_bul_tig_zul_mnd_rom_scr_igb_guj_moo_pan_est_dgb_fbf_hun_swe_aeg_geo_svk_glc_ctl_cze_anl_heb_bos_fin_ven_tag_afr_ind_jpn_knd_kor_mol_spa_lda_por_bat_hin_sod_sun_cnt_nor_swt_ger_amr_grk_alb_pol_lat_qcu_krd_ukr_arw_bam_wly_eng_owc_ben_mly_dut_dyu_ita_ses_jav_tha_sid_tml_ewe_swa_tur_urd_rus_azi_tsw_vie_gam_bem_xho_yor	-0.711502565442194	-1.70992947272026	0.0906134121522023
598	gam_nor_dgb_krd_tig_hau_chh_bos_aze_uzb_igb_ind_tsw_lit_ben_bsq_ukr_anl_dyu_mnd_bul_rus_bem_dut_cic_swe_hun_bam_xho_est_scr_amr_geo_por_grk_ger_prs_sod_mlt_afr_fin_lda_sun_spa_tag_jpn_knd_kor_lat_slo_akn_svk_mly_rom_heb_bat_cnt_pol_ses_fre_owc_ctl_eng_alb_glc_qcu_pan_mcd_ita_fbf_sid_urd_aeg_guj_jav_mol_yor_hin_ven_mao_tha_wly_tml_zul_ewe_tur_arw_cze_azi_swa_vie_amh_moo_tsn_swt	-0.160337342596641	-0.378468885615326	0.705944879619619
599	heb_mcd_ses_mol_hau_sod_gam_pol_tur_uzb_igb_ind_xho_lat_pan_bsq_ita_chh_moo_cnt_ger_hin_ven_nor_bem_krd_hun_swa_zul_fin_fre_aeg_geo_rom_bul_ben_urd_mlt_tig_alb_est_akn_mly_grk_bat_jpn_knd_kor_svk_rus_lda_por_mao_swe_owc_sun_mnd_scr_bam_slo_sid_guj_arw_lit_afr_qcu_prs_cze_spa_yor_wly_ukr_amh_eng_tag_ctl_cic_glc_fbf_jav_tha_anl_tml_dyu_dgb_azi_dut_bos_aze_swt_vie_amr_tsn_ewe_tsw	-1.17104650850858	-2.8894838308229	0.00480129534985263
600	chh_lat_ven_krd_owc_anl_gam_spa_tur_aze_dgb_bat_ses_alb_swe_bsq_ita_heb_moo_mnd_mol_ctl_igb_ben_yor_ukr_est_tsw_dyu_hun_rom_hau_geo_ger_dut_por_grk_wly_mlt_arw_fin_zul_tag_rus_mao_jpn_knd_kor_lit_urd_bam_slo_mly_scr_aeg_ind_cnt_guj_tsn_pol_sid_hin_eng_mcd_glc_qcu_nor_svk_afr_swt_amh_bos_tig_bul_sun_prs_swa_pan_xho_jav_tha_amr_tml_lda_bem_azi_cze_fre_uzb_ewe_vie_sod_fbf_akn_cic	-0.579781088969033	-1.38163094978611	0.170395216625413
601	amh_hin_bam_eng_amr_owc_heb_spa_azi_uzb_tsn_ind_moo_svk_mol_bsq_grk_tig_swa_cnt_ita_afr_xho_pol_fbf_ctl_fin_cic_yor_hun_dut_sod_geo_lat_ukr_bos_krd_aeg_chh_mcd_est_lda_tag_rom_mly_jpn_knd_kor_alb_ger_swt_rus_bat_scr_mlt_mao_mnd_fre_tsw_urd_anl_pan_nor_por_ben_qcu_arw_cze_lit_dyu_hau_glc_gam_bul_sun_prs_ven_guj_ses_jav_tha_sid_tml_akn_igb_aze_slo_swe_tur_dgb_vie_wly_ewe_zul_bem	0.591948406262682	1.40077625739384	0.164608863141202
602	anl_fre_yor_afr_sid_owc_sod_alb_aze_uzb_igb_sun_lda_pol_ita_bsq_cze_tig_xho_cnt_prs_hin_swa_lat_tsn_ctl_hun_moo_bam_fin_rom_aeg_geo_ger_slo_pan_eng_mlt_heb_scr_est_bem_mao_mcd_mly_jpn_tml_kor_lit_ukr_dyu_ben_tag_rus_amr_bat_mnd_nor_dgb_glc_chh_krd_guj_svk_por_qcu_swe_urd_grk_swt_hau_bos_amh_arw_jav_bul_fbf_spa_tsw_ind_tha_gam_knd_cic_zul_tur_mol_dut_azi_ses_vie_wly_ven_akn_ewe	-0.599229969867283	-1.43571180750843	0.154439373461474
603	sod_rom_tsw_pan_wly_tig_mlt_ukr_aze_azi_ven_sun_zul_mol_prs_bsq_afr_hau_swt_cnt_bos_arw_ses_pol_ewe_ita_est_lda_fbf_fin_eng_amr_geo_hin_ben_bul_slo_gam_sid_grk_hun_yor_bat_alb_jav_jpn_tml_kor_mcd_cze_cic_swe_tag_nor_heb_ind_mnd_ctl_moo_lit_owc_rus_scr_lat_ger_qcu_por_fre_svk_akn_chh_guj_aeg_glc_mly_spa_dgb_urd_dyu_mao_tha_anl_knd_igb_xho_uzb_krd_dut_tur_tsn_vie_amh_swa_bem_bam	0.0255546549534151	0.0601370869489652	0.952175493556861
604	hau_lat_ven_ben_chh_heb_aeg_ita_tur_uzb_tsw_mly_xho_mcd_eng_bsq_hin_sod_swt_mnd_afr_arw_cic_dut_fbf_spa_est_dgb_moo_fin_urd_mlt_geo_svk_scr_slo_rus_amh_amr_alb_hun_dyu_bat_ukr_tag_jpn_knd_kor_bul_guj_igb_bos_ind_prs_owc_mao_cnt_fre_zul_swe_sid_mol_pol_lit_grk_qcu_rom_ctl_krd_tsn_gam_pan_tig_nor_sun_ger_akn_glc_bem_jav_tha_anl_tml_swa_lda_aze_cze_por_azi_ewe_vie_wly_ses_bam_yor	-0.887560330445347	-2.14748749139116	0.0343546089014092
605	owc_rom_xho_grk_anl_tig_mlt_lit_azi_aze_tsn_sun_moo_guj_glc_bsq_slo_hau_ewe_cnt_bos_ita_lda_ukr_swa_krd_fin_dgb_fbf_hun_swe_amr_geo_lat_afr_cze_por_heb_sid_pan_est_yor_mly_ger_bat_jpn_knd_kor_bul_fre_dyu_urd_tag_arw_sod_jav_mnd_alb_igb_eng_aeg_scr_ctl_nor_prs_qcu_rus_ben_mol_ses_amh_svk_wly_mcd_mao_hin_swt_pol_bam_ind_tha_gam_tml_bem_ven_uzb_dut_spa_tur_zul_vie_chh_tsw_cic_akn	0.386173619992282	0.911873269284966	0.364193116525617
606	chh_slo_dgb_dut_hau_mlt_wly_pol_uzb_tur_cic_tag_tsw_cze_ukr_bsq_eng_heb_dyu_mnd_svk_swe_fbf_nor_tsn_pan_fin_swt_ses_hun_urd_owc_geo_krd_fre_ben_lit_anl_aeg_lat_est_lda_mly_ger_mao_jpn_knd_kor_por_prs_moo_mcd_ind_ita_amr_bat_cnt_grk_ven_rus_amh_spa_scr_rom_afr_qcu_glc_ctl_guj_zul_sid_bos_tig_alb_jav_bul_swa_arw_xho_sun_tha_gam_tml_bam_bem_azi_hin_mol_aze_yor_vie_sod_ewe_akn_igb	-0.341396170219599	-0.808004716488327	0.421149851633139
607	owc_bul_cic_ger_hau_sid_gam_afr_azi_aze_bem_tag_zul_krd_ben_bsq_arw_chh_ses_cnt_spa_grk_igb_dut_dgb_pan_fin_tsn_lda_hun_lat_amr_geo_swe_slo_nor_urd_wly_aeg_hin_est_fbf_mao_prs_ind_jpn_knd_kor_cze_fre_ven_guj_jav_scr_sod_bat_mnd_eng_akn_mcd_tig_rom_glc_ukr_ita_qcu_pol_bos_rus_yor_mlt_ctl_amh_por_sun_alb_tsw_lit_xho_mly_tha_anl_tml_ewe_swt_uzb_svk_mol_tur_swa_vie_heb_bam_dyu_moo	-0.651976235363578	-1.56062295004886	0.122009375271047
608	wly_bul_bem_pol_amh_amr_sod_ukr_tur_azi_swt_ind_yor_eng_swe_bsq_hin_anl_dyu_mnd_scr_nor_xho_pan_akn_mcd_est_igb_ven_fin_lat_mlt_geo_slo_fre_rus_cze_owc_hau_glc_hun_ses_bat_spa_sun_jpn_knd_kor_mol_arw_moo_lit_mao_grk_heb_mly_cnt_alb_fbf_dut_sid_prs_krd_ger_urd_qcu_guj_bos_afr_cic_gam_por_chh_svk_tag_rom_dgb_ben_lda_jav_tha_aeg_tml_bam_swa_uzb_ita_ctl_aze_ewe_vie_tig_tsn_tsw_zul	-0.332545245714436	-0.785647679218281	0.434070997175904
609	gam_lat_ven_guj_amr_owc_chh_swe_azi_tur_fbf_sun_dyu_ben_urd_bsq_rus_aeg_moo_cnt_nor_por_tsn_hin_igb_rom_hun_swa_tsw_fin_ita_sod_geo_glc_mol_ctl_eng_heb_amh_pol_est_ewe_mly_pan_mao_jpn_knd_kor_cze_prs_bam_slo_tag_arw_wly_jav_mnd_bos_akn_mcd_tig_ger_afr_grk_scr_qcu_dut_alb_bul_lda_mlt_ukr_hau_lit_ind_svk_dgb_fre_xho_bat_tha_sid_tml_yor_cic_uzb_krd_spa_aze_zul_vie_anl_bem_swt_ses	-0.254953721828585	-0.603235575214155	0.547820371192313
610	heb_ben_bem_swe_gam_anl_amr_slo_azi_tur_igb_sun_yor_grk_bos_bsq_alb_sod_swt_cnt_por_cze_ewe_rom_ven_svk_est_zul_xho_hun_pol_hau_geo_hin_eng_spa_pan_owc_tig_lit_fin_tsw_jav_ukr_mly_jpn_tml_kor_rus_dut_bam_afr_mao_ger_aeg_ind_mnd_arw_ses_urd_chh_lat_mol_nor_guj_qcu_bul_mcd_fre_moo_mlt_ita_sid_krd_bat_prs_dgb_glc_dyu_tag_tha_wly_knd_swa_tsn_aze_scr_ctl_uzb_lda_vie_amh_fbf_akn_cic	-0.479941800048333	-1.14113151131227	0.256745128192625
611	wly_eng_tsn_ukr_sod_mlt_tig_scr_aze_azi_xho_mly_moo_mcd_cze_bsq_svk_amh_fbf_cnt_pan_fre_dyu_dut_ven_afr_fin_lda_ses_est_nor_anl_geo_hin_ben_alb_slo_sid_amr_arw_hun_igb_jav_ita_bat_jpn_knd_kor_urd_krd_tsw_bul_ind_pol_gam_tag_mnd_grk_ewe_guj_heb_prs_ger_por_ctl_qcu_bos_glc_lit_bem_aeg_swe_chh_mol_sun_rus_cic_lat_swa_mao_tha_hau_tml_bam_akn_uzb_spa_rom_tur_swt_vie_owc_dgb_yor_zul	0.306914094278093	0.723438132889176	0.471226441951231
612	heb_ita_dgb_bos_hau_chh_sid_hin_aze_tur_yor_mly_moo_slo_ben_bsq_ukr_owc_zul_cnt_guj_nor_ven_ger_swt_afr_fin_bem_ewe_hun_rus_mlt_geo_lat_arw_krd_grk_amh_tig_bul_est_dyu_bat_glc_ind_jpn_tml_kor_rom_pan_igb_mcd_tag_alb_wly_sun_mnd_scr_ses_lit_aeg_eng_por_prs_pol_qcu_svk_dut_urd_bam_gam_cze_sod_swe_mao_mol_swa_spa_xho_jav_tha_anl_knd_akn_fbf_uzb_ctl_fre_azi_cic_vie_amr_tsw_lda_tsn	-0.31012343201951	-0.73410450247333	0.464731859222783
613	chh_nor_bam_eng_tig_sid_sod_mcd_uzb_azi_bem_tag_dgb_afr_prs_bsq_swe_anl_ven_cnt_dut_slo_lda_pol_akn_arw_est_fbf_xho_hun_hin_heb_geo_rus_pan_mol_bos_wly_owc_ukr_fin_swa_sun_spa_mao_jpn_knd_kor_cze_ger_dyu_urd_bat_bul_amr_mly_mnd_ctl_cic_svk_aeg_scr_guj_fre_por_qcu_grk_alb_ita_ses_amh_krd_hau_lit_ind_ben_tsn_lat_ewe_jav_tha_gam_tml_zul_tsw_tur_rom_glc_aze_yor_vie_mlt_swt_moo_igb	0.157638261520013	0.371305043844427	0.711254885701165
614	sod_ita_swa_arw_chh_tig_wly_krd_azi_uzb_tsn_mao_yor_cze_lat_bsq_pol_anl_bem_cnt_urd_por_moo_bos_ewe_spa_fin_akn_igb_hun_mcd_heb_geo_bul_lit_fre_prs_sid_owc_swe_est_bam_mly_ger_sun_jpn_knd_kor_ben_grk_ven_eng_bat_rom_mlt_jav_mnd_hin_dgb_rus_amr_slo_afr_ukr_ctl_qcu_scr_glc_nor_lda_aeg_svk_amh_guj_ind_alb_dyu_pan_cic_tag_tha_hau_tml_fbf_xho_tur_mol_dut_aze_tsw_vie_gam_zul_ses_swt	0.235932864705905	0.555592380031969	0.579823646568766
615	amr_alb_dgb_slo_owc_amh_aeg_grk_tur_azi_ses_bat_fbf_spa_rom_bsq_afr_heb_tsn_cnt_por_svk_swt_urd_moo_prs_hun_tsw_lda_est_lat_anl_geo_ukr_pol_rus_krd_mlt_tig_cze_fin_ewe_sun_mol_jav_jpn_knd_kor_ger_ita_bem_mcd_mao_pan_wly_ind_mnd_lit_xho_arw_sid_guj_bul_scr_bos_qcu_swe_glc_dut_igb_hau_nor_gam_fre_mly_ben_dyu_eng_akn_tag_tha_chh_tml_cic_swa_aze_hin_ctl_uzb_bam_vie_sod_zul_yor_ven	-0.576473230139207	-1.37506395136809	0.172415260943074
616	gam_lit_ewe_nor_aeg_sod_owc_spa_uzb_tur_fbf_tag_ven_dut_eng_bsq_bos_mlt_dgb_mnd_swe_cze_zul_ctl_yor_hin_fin_swa_cic_est_slo_chh_geo_pol_ger_bul_pan_amr_hau_grk_hun_bam_bat_ben_ind_jpn_knd_kor_svk_krd_bem_rus_sun_fre_anl_jav_cnt_ita_tsn_alb_sid_ukr_scr_por_mcd_qcu_arw_afr_rom_tsw_tig_glc_heb_lat_mao_guj_igb_prs_dyu_mly_tha_amh_tml_swt_akn_azi_urd_mol_aze_moo_vie_wly_lda_ses_xho	0.049987873815749	0.117778274830518	0.906497345026958
617	wly_hin_ven_fre_mlt_gam_heb_prs_uzb_aze_igb_sun_akn_rom_lit_bsq_alb_chh_yor_mnd_bos_urd_moo_mcd_swt_grk_hun_fbf_bam_est_rus_amr_geo_arw_swe_pol_ita_hau_aeg_nor_fin_cic_mly_ben_mao_jpn_tml_kor_slo_ctl_tsn_ger_tag_por_amh_ind_cnt_mol_zul_lat_sid_ukr_krd_bul_eng_qcu_glc_pan_guj_lda_anl_spa_sod_scr_jav_afr_bem_cze_tsw_bat_tha_tig_knd_dyu_dgb_tur_dut_svk_azi_xho_vie_owc_ses_ewe_swa	0.173057126276734	0.407531966371247	0.684553906088887
618	hau_ben_igb_alb_aeg_anl_gam_scr_azi_tur_tsw_ind_dgb_pol_mol_bsq_eng_wly_ewe_cnt_ita_dut_zul_slo_cic_hin_fin_bem_ses_hun_ukr_amr_geo_rom_urd_grk_glc_chh_tig_bul_est_xho_tag_afr_sun_jpn_knd_kor_svk_guj_swa_cze_mly_arw_sod_jav_mnd_nor_moo_prs_mlt_pan_lit_rus_fre_qcu_lat_spa_swe_yor_heb_mcd_amh_krd_bat_por_dyu_ctl_fbf_mao_tha_owc_tml_lda_swt_uzb_ger_bos_aze_ven_vie_sid_akn_bam_tsn	-0.170678119846718	-0.402877227059283	0.687963184678594
619	hau_mcd_igb_rus_aeg_chh_amr_slo_azi_aze_bem_tag_swa_lit_afr_bsq_pan_wly_xho_mnd_por_ben_dyu_prs_yor_bos_fin_cic_moo_hun_ukr_anl_geo_ctl_pol_ger_bul_tig_owc_ita_est_ses_jav_eng_sun_jpn_knd_kor_grk_swe_akn_svk_bat_urd_sod_mao_cnt_lat_ven_rom_mlt_mol_fre_guj_spa_qcu_glc_alb_hin_zul_heb_dut_sid_arw_mly_nor_bam_cze_swt_ind_tha_amh_tml_tsw_lda_tur_scr_krd_uzb_ewe_vie_gam_dgb_tsn_fbf	0.0753156328407529	0.177260619177876	0.859689176148866
620	gam_dut_xho_mol_sod_hau_amh_lit_uzb_azi_lda_bat_akn_cze_ben_bsq_grk_sid_swa_cnt_spa_swe_ses_hin_dgb_urd_fin_bam_bem_est_scr_heb_geo_glc_ita_arw_alb_amr_wly_pan_hun_moo_mly_svk_ind_jpn_knd_kor_fre_prs_ewe_afr_sun_ctl_anl_jav_mnd_por_igb_slo_chh_bul_rom_guj_nor_qcu_mcd_lat_ukr_tsn_aeg_rus_mlt_eng_tag_krd_dyu_bos_yor_mao_tha_tig_tml_cic_zul_tur_ger_pol_aze_swt_vie_owc_ven_tsw_fbf	-0.236408890810216	-0.558434433315584	0.577889805924275
621	gam_mol_xho_ita_amr_wly_mlt_swe_uzb_tur_yor_jav_tsw_arw_guj_bsq_lit_amh_cic_mnd_pol_fre_lda_mcd_moo_pan_hun_fbf_bam_fin_ger_tig_geo_rus_scr_ben_nor_chh_owc_dut_est_bem_tag_alb_mao_jpn_tml_kor_cze_hin_swt_lat_bat_bos_sid_sun_cnt_spa_ven_slo_heb_krd_rom_glc_bul_qcu_urd_ukr_grk_tsn_hau_prs_aeg_por_ind_eng_igb_afr_dgb_mly_tha_anl_knd_swa_ses_azi_ctl_svk_aze_dyu_vie_sod_akn_ewe_zul	-0.0505202205769902	-0.119077463626185	0.905470826430546
622	wly_prs_swa_glc_heb_hau_amr_alb_azi_uzb_xho_ind_bem_bul_ger_bsq_por_mlt_dyu_cnt_grk_ita_igb_mcd_tsn_lat_fin_yor_akn_est_fre_anl_geo_swe_hin_rus_svk_gam_tig_arw_hun_zul_bat_mol_tag_jpn_knd_kor_lit_afr_tsw_pan_sun_ukr_sod_mly_mnd_scr_swt_ctl_aeg_eng_nor_guj_spa_qcu_krd_slo_dut_cic_chh_bos_sid_rom_mao_pol_bam_urd_ewe_jav_tha_amh_tml_fbf_dgb_tur_cze_ben_aze_ven_vie_owc_moo_ses_lda	0.214715276193978	0.505350618082724	0.614508172211128
623	hau_krd_swa_alb_sod_sid_amh_mol_aze_uzb_tsw_jav_bam_glc_ukr_bsq_svk_gam_ven_cnt_swe_prs_tsn_mcd_igb_scr_est_ses_akn_fin_ita_mlt_geo_eng_bos_ben_rus_amr_aeg_por_hun_cic_bat_grk_sun_jpn_tml_kor_fre_pan_xho_rom_mly_arw_heb_mao_mnd_hin_dgb_lit_owc_cze_afr_urd_ger_qcu_lat_slo_guj_zul_chh_bul_wly_ctl_ind_dut_dyu_nor_lda_tag_tha_anl_knd_yor_swt_tur_pol_spa_azi_ewe_vie_tig_bem_moo_fbf	-0.567924641053783	-1.35474759900567	0.178779965510663
624	sod_urd_bam_ctl_wly_mlt_heb_alb_tur_aze_swa_tag_cic_ita_pan_bsq_scr_hau_ses_mnd_mcd_swe_moo_ger_swt_rom_fin_yor_lda_hun_ukr_amr_geo_krd_mol_lit_grk_sid_owc_spa_est_tsw_mly_bos_mao_jpn_knd_kor_lat_guj_dyu_arw_jav_eng_chh_bat_cnt_rus_dgb_svk_anl_bul_pol_dut_cze_qcu_hin_nor_prs_tsn_aeg_glc_tig_slo_ind_fre_zul_ben_xho_sun_tha_gam_tml_bem_ewe_uzb_afr_por_azi_ven_vie_amh_igb_akn_fbf	-0.00471447767880689	-0.0111193548066318	0.991152039635336
625	heb_rom_tsw_bos_sid_wly_owc_bul_tur_azi_moo_mao_ewe_ben_arw_bsq_spa_mlt_bam_mnd_ctl_alb_akn_swe_lda_grk_est_swa_xho_hun_urd_tig_geo_cze_hin_krd_mcd_chh_hau_rus_fin_yor_ind_prs_mly_jpn_tml_kor_por_ukr_swt_dut_tag_nor_aeg_sun_cnt_afr_zul_lat_sod_pan_fre_glc_ita_qcu_mol_lit_guj_igb_amh_slo_anl_pol_jav_scr_tsn_eng_dgb_bat_tha_amr_knd_cic_ven_aze_ger_svk_uzb_ses_vie_gam_dyu_bem_fbf	-0.12470283126149	-0.293876053344233	0.769507481633289
626	hau_grk_ses_afr_chh_amh_wly_rus_tur_aze_ven_bat_swt_bos_swe_bsq_ben_sid_cic_mnd_svk_lat_bem_lit_zul_ukr_hun_lda_swa_est_prs_sod_geo_eng_mol_glc_ctl_amr_tig_scr_fin_ewe_jav_rom_ind_jpn_knd_kor_slo_cze_yor_fre_mly_spa_heb_sun_cnt_ger_moo_krd_anl_dut_arw_hin_ita_qcu_guj_pan_nor_igb_mlt_por_aeg_pol_tag_alb_bam_urd_dyu_mao_tha_owc_tml_tsw_dgb_uzb_bul_mcd_azi_akn_vie_gam_fbf_xho_tsn	1.05671339414529	2.54966156369778	0.0124184186139095
627	mlt_por_dyu_grk_sod_wly_heb_spa_azi_tur_lda_tag_xho_nor_ukr_bsq_rom_sid_yor_mnd_rus_urd_fbf_krd_tsw_hin_fin_ses_moo_est_ctl_anl_geo_glc_scr_mol_ben_hau_owc_arw_hun_zul_mly_mcd_ind_jpn_tml_kor_ita_swe_ewe_guj_jav_prs_tig_bat_cnt_alb_bam_cze_chh_bul_bos_svk_fre_qcu_pan_slo_lit_cic_aeg_eng_amh_afr_mao_ger_akn_dut_dgb_sun_tha_amr_knd_tsn_igb_uzb_pol_lat_aze_ven_vie_gam_bem_swa_swt	-0.14226094397733	-0.335477457877924	0.738020549642064
628	heb_por_zul_mcd_anl_hau_owc_nor_uzb_tur_tsw_mly_ewe_mol_rus_bsq_pan_amr_bam_cnt_svk_dut_fbf_ita_dgb_spa_hun_dyu_akn_est_cze_chh_geo_scr_afr_ukr_bos_tig_sid_lat_fin_cic_mao_grk_ind_jpn_knd_kor_ctl_pol_xho_bul_bat_hin_mlt_jav_mnd_prs_moo_urd_sod_glc_fre_ben_ger_qcu_slo_guj_lit_swt_gam_krd_amh_arw_sun_rom_bem_eng_tsn_tag_tha_aeg_tml_igb_lda_aze_swe_alb_azi_ven_vie_wly_ses_swa_yor	-0.237550658760289	-0.561470769318038	0.575827181594196
629	chh_krd_bem_svk_heb_amr_tig_ctl_uzb_aze_bam_jav_dgb_glc_grk_bsq_bos_sid_swt_mnd_pol_por_ewe_swe_dyu_nor_hun_igb_yor_fin_ita_anl_geo_pan_afr_slo_scr_gam_wly_eng_est_tsn_mly_ger_mao_jpn_tml_kor_prs_guj_ven_dut_tag_spa_amh_ind_cnt_mol_akn_hin_hau_lit_rus_fre_ben_qcu_urd_cze_alb_cic_owc_rom_aeg_lat_bat_ukr_moo_mcd_xho_sun_tha_sod_knd_swa_ses_tur_arw_bul_azi_zul_vie_mlt_lda_tsw_fbf	0.128629077571332	0.302712545552092	0.762784976306555
630	owc_afr_moo_eng_sod_sid_hau_ctl_aze_azi_swt_bat_zul_urd_spa_bsq_ita_amh_igb_cnt_ukr_hin_cic_scr_tsn_bul_est_ven_bam_fin_mol_wly_geo_krd_prs_dut_svk_tig_gam_fre_hun_swa_sun_nor_jav_jpn_knd_kor_alb_swe_dyu_grk_mly_lit_anl_mao_mnd_glc_dgb_rom_amr_bos_arw_guj_mcd_qcu_slo_por_lat_yor_aeg_pan_mlt_ben_ind_cze_fbf_rus_lda_tag_tha_heb_tml_ses_ewe_uzb_pol_ger_tur_bem_vie_chh_tsw_xho_akn	1.08279347731505	2.61331136557275	0.0104580972703208
631	aeg_ctl_dyu_bos_heb_mlt_hau_guj_aze_azi_ven_bat_ses_svk_afr_bsq_slo_amh_bam_mnd_grk_spa_tsw_alb_lda_arw_fin_moo_cic_hun_ita_owc_geo_lit_krd_rus_mol_gam_amr_scr_est_ewe_tag_cze_sun_jpn_tml_kor_glc_mcd_swa_bul_jav_eng_chh_ind_cnt_hin_igb_pol_sod_urd_pan_rom_nor_qcu_prs_ger_ukr_fbf_anl_dut_tig_swe_mly_lat_yor_fre_zul_mao_tha_sid_knd_tsn_dgb_uzb_ben_por_tur_swt_vie_wly_xho_akn_bem	-0.42315187702726	-1.0042815448051	0.317848821886574
632	owc_nor_yor_alb_hau_amr_tig_rus_uzb_aze_dyu_sun_zul_ukr_glc_bsq_ben_heb_tsn_cnt_slo_guj_igb_arw_ewe_ita_est_cic_swa_hun_urd_wly_geo_fre_ctl_svk_bos_amh_sid_hin_fin_fbf_ind_lat_mao_jpn_knd_kor_afr_pol_lda_grk_mly_mcd_mlt_bat_mnd_cze_bam_mol_gam_rom_krd_spa_bul_qcu_pan_swe_lit_swt_aeg_por_chh_scr_jav_prs_akn_ger_tsw_tag_tha_anl_tml_moo_bem_tur_dut_eng_azi_ven_vie_sod_dgb_xho_ses	-0.459677376871726	-1.09331829303971	0.277077974954551
633	heb_glc_tsw_urd_hau_gam_sid_cze_tur_uzb_zul_mao_swt_mcd_lat_bsq_slo_sod_swa_mnd_mol_grk_bam_bos_dyu_lit_fin_bem_cic_est_alb_amh_geo_por_fre_pan_svk_chh_mlt_scr_hun_ses_bat_ben_tag_jpn_knd_kor_swe_arw_ven_bul_sun_nor_amr_ind_cnt_krd_lda_hin_aeg_ukr_dut_prs_ger_qcu_rus_ita_pol_fbf_wly_rom_anl_spa_mly_ctl_akn_eng_dgb_jav_tha_owc_tml_yor_xho_azi_afr_guj_aze_igb_vie_tig_ewe_tsn_moo	0.485494461588401	1.143730475225	0.255670872838763
634	anl_rus_ven_guj_gam_hau_amr_svk_azi_tur_igb_ind_dgb_glc_eng_bsq_scr_tig_cic_cnt_arw_mcd_yor_cze_tsn_lat_fin_xho_swt_hun_dut_aeg_geo_bos_prs_nor_pol_sod_heb_rom_est_fbf_bat_por_sun_jpn_knd_kor_krd_ukr_tsw_mol_mao_lit_mlt_mly_mnd_bul_ewe_afr_amh_pan_spa_ger_swe_qcu_hin_fre_ctl_swa_owc_grk_chh_alb_tag_ita_ses_urd_bem_jav_tha_sid_tml_lda_moo_uzb_slo_ben_aze_zul_vie_wly_akn_bam_dyu	-0.686715479577435	-1.64167023614739	0.104035937290596
635	amh_por_ses_alb_heb_sid_sod_ben_azi_tur_zul_bat_yor_afr_lit_bsq_spa_aeg_fbf_mnd_swe_eng_xho_mol_ven_rus_hun_tsw_dyu_fin_krd_wly_geo_glc_bos_ita_hin_hau_tig_urd_est_dgb_sun_pan_tag_jpn_tml_kor_prs_svk_moo_nor_ind_cze_owc_jav_cnt_scr_akn_slo_anl_pol_mcd_guj_fre_qcu_grk_bul_ukr_tsn_mlt_dut_chh_rom_mao_ctl_lda_ger_swa_mly_tha_amr_knd_cic_igb_uzb_lat_arw_aze_ewe_vie_gam_bam_bem_swt	-0.366451947964083	-0.868760604999434	0.387214568007356
636	wly_urd_tsw_por_hau_tig_sid_glc_azi_uzb_lda_jav_xho_grk_lat_bsq_ger_amh_ven_mnd_bos_lit_akn_guj_dgb_mol_est_bem_swt_fin_afr_heb_geo_ben_pan_bul_pol_mlt_anl_arw_hun_fbf_tag_ctl_mly_jpn_knd_kor_fre_rom_igb_spa_sun_prs_amr_mao_cnt_alb_swa_cze_sod_svk_mcd_scr_dut_qcu_swe_ita_eng_dyu_gam_slo_chh_nor_bat_hin_ewe_ukr_yor_ind_tha_aeg_tml_ses_zul_aze_krd_rus_tur_bam_vie_owc_tsn_moo_cic	-0.563801363992249	-1.34368470153813	0.182319625436715
637	anl_eng_swt_por_hau_sid_heb_bul_tur_aze_bem_jav_fbf_swe_mol_bsq_nor_wly_akn_cnt_krd_bos_tsn_grk_zul_urd_hun_ewe_dyu_est_rus_aeg_geo_ger_dut_lit_spa_chh_mlt_pan_fin_xho_tag_prs_mly_jpn_tml_kor_cze_glc_tsw_svk_mao_lat_gam_sun_mnd_guj_yor_ctl_amr_rom_arw_ukr_scr_qcu_afr_pol_ita_ven_owc_mcd_sod_ben_ind_alb_moo_fre_ses_bat_tha_tig_knd_bam_dgb_uzb_slo_hin_azi_cic_vie_amh_swa_igb_lda	-0.617540505855233	-1.47638815095655	0.143217825345329
638	amh_rus_igb_ukr_hau_mlt_amr_hin_tur_uzb_tsw_bat_cic_dut_guj_bsq_mol_gam_dyu_mnd_ctl_lat_zul_svk_ewe_afr_hun_bem_yor_est_scr_tig_geo_swe_por_lit_rom_chh_anl_cze_fin_dgb_mly_prs_sun_jpn_knd_kor_eng_pan_ses_bul_mao_spa_aeg_tag_cnt_slo_swt_mcd_owc_alb_ita_bos_nor_qcu_fre_urd_arw_swa_sod_grk_sid_glc_jav_pol_tsn_ger_lda_ind_tha_wly_tml_moo_bam_azi_krd_ben_aze_xho_vie_heb_fbf_akn_ven	-0.315183560157231	-0.746178649232143	0.457441545386436
639	aeg_hin_yor_krd_chh_sid_gam_rom_aze_tur_lda_jav_igb_dut_lit_bsq_mcd_anl_ewe_cnt_alb_pan_cic_cze_swt_arw_est_ses_bem_hun_bos_mlt_geo_glc_slo_prs_ben_hau_amh_ukr_fin_swa_sun_rus_ind_jpn_tml_kor_por_ita_moo_ger_mao_afr_amr_tag_mnd_pol_zul_ctl_tig_mol_eng_nor_fre_qcu_lat_bul_guj_akn_sod_swe_heb_spa_bat_scr_xho_svk_bam_mly_tha_wly_knd_ven_dgb_azi_urd_grk_uzb_tsn_vie_owc_fbf_dyu_tsw	-0.834199571625686	-2.01446742929692	0.0468486961431636
640	owc_spa_ses_slo_hau_sod_chh_rom_azi_tur_lda_mly_tsn_bos_svk_bsq_mol_sid_ewe_cnt_ukr_arw_igb_ben_xho_guj_est_yor_cic_fin_urd_mlt_geo_dut_rus_nor_alb_gam_amh_lit_hun_tsw_bat_grk_mao_jpn_tml_kor_por_ita_dyu_cze_jav_scr_anl_ind_mnd_pol_zul_fre_amr_ctl_lat_krd_hin_qcu_eng_swe_glc_bem_wly_afr_tig_mcd_sun_pan_ven_bul_moo_tag_tha_aeg_knd_bam_dgb_aze_prs_ger_uzb_swt_vie_heb_akn_swa_fbf	0.105413643550122	0.248593683967543	0.804223233963946
641	gam_rom_moo_arw_mlt_heb_wly_lat_aze_azi_akn_mly_bam_fre_svk_bsq_mol_hau_ses_mnd_pan_por_swa_cze_xho_grk_est_zul_dyu_fin_ben_sid_geo_swe_nor_eng_spa_tig_amh_bos_hun_yor_ind_pol_bat_jpn_tml_kor_scr_urd_tsw_ukr_tag_ita_anl_jav_cnt_afr_bem_dut_chh_mcd_hin_ctl_alb_qcu_guj_prs_lit_cic_amr_slo_owc_rus_sun_krd_lda_bul_igb_mao_tha_sod_knd_ven_tsn_tur_glc_ger_uzb_ewe_vie_aeg_fbf_swt_dgb	0.342202288054532	0.806486217689019	0.42202013626397
642	mlt_eng_fbf_bos_heb_hau_amr_por_tur_azi_tsw_sun_yor_svk_afr_bsq_dut_owc_lda_cnt_swe_pol_zul_ukr_swa_guj_hun_dyu_cic_fin_arw_chh_geo_rom_ctl_nor_spa_sod_wly_ger_est_moo_ind_bul_jav_jpn_tml_kor_alb_grk_tsn_prs_bat_lit_tig_mao_mnd_lat_ses_slo_amh_scr_glc_pan_urd_qcu_hin_cze_fre_ewe_sid_rus_gam_krd_tag_mcd_xho_ben_swt_mly_tha_aeg_knd_bam_igb_aze_ita_mol_uzb_ven_vie_anl_bem_dgb_akn	-0.756793663827357	-1.81931615350901	0.0720809959733101
643	amh_ben_igb_hin_wly_amr_mlt_mcd_aze_azi_tsw_bat_ewe_scr_mol_bsq_nor_heb_akn_cnt_arw_lat_dyu_pan_xho_fre_fin_fbf_moo_hun_alb_tig_geo_guj_spa_afr_bos_chh_hau_svk_est_tsn_ind_swe_mao_jpn_tml_kor_bul_ita_lda_rom_mly_ctl_sod_tag_mnd_slo_swt_lit_gam_ukr_rus_grk_glc_qcu_dut_ger_prs_bem_aeg_krd_anl_eng_sun_cze_dgb_pol_swa_jav_tha_sid_knd_zul_yor_uzb_urd_por_tur_ven_vie_owc_cic_bam_ses	0.398156694548734	0.937703475419322	0.350825674281142
644	wly_prs_dgb_ben_aeg_amh_owc_alb_tur_azi_moo_mao_bam_glc_lit_bsq_guj_sid_tsw_cnt_ita_slo_fbf_rom_ewe_bul_est_ven_swa_fin_pol_hau_geo_pan_ctl_svk_grk_anl_mlt_ger_hun_cic_mly_hin_bat_jpn_tml_kor_mcd_swe_swt_eng_ind_mol_gam_sun_mnd_spa_yor_lat_amr_dut_scr_ukr_cze_qcu_krd_fre_afr_akn_tig_por_sod_urd_jav_rus_igb_arw_xho_tag_tha_chh_knd_ses_lda_aze_nor_bos_uzb_zul_vie_heb_bem_tsn_dyu	0.11928607980187	0.281227128781054	0.779160953452785
645	chh_krd_ven_ger_amr_sod_gam_dut_uzb_tur_dyu_ind_bem_lit_bos_bsq_guj_heb_dgb_cnt_prs_pan_igb_swe_ses_mol_hun_xho_swt_fin_ctl_owc_geo_urd_ukr_mcd_fre_wly_hau_svk_est_yor_mao_lat_bat_jpn_tml_kor_grk_eng_tsw_pol_tag_por_aeg_mly_mnd_arw_lda_ben_sid_hin_rom_rus_nor_qcu_cze_scr_afr_fbf_anl_ita_amh_glc_sun_spa_bam_slo_tsn_jav_tha_mlt_knd_akn_moo_aze_alb_bul_azi_swa_vie_tig_ewe_zul_cic	0.314689350526444	0.740856666678323	0.460646864322264
646	amr_bos_cic_eng_aeg_sid_tig_rom_tur_azi_bem_mao_xho_grk_slo_bsq_pol_hau_fbf_mnd_cze_ben_zul_fre_swt_arw_hun_igb_moo_est_ita_sod_geo_hin_por_scr_ger_anl_heb_krd_fin_tsw_ind_pan_mly_jpn_tml_kor_glc_spa_tsn_lit_bat_ctl_owc_jav_cnt_mcd_ewe_dut_mlt_ukr_alb_nor_rus_qcu_urd_prs_bul_lda_chh_guj_gam_afr_sun_mol_ses_svk_akn_tag_tha_wly_knd_swa_dgb_aze_lat_swe_uzb_dyu_vie_amh_bam_ven_yor	-0.266312093494596	-0.629507978276234	0.530559995884276
647	chh_bul_yor_rus_amh_aeg_mlt_bos_aze_azi_dyu_bat_swt_grk_krd_bsq_ukr_heb_akn_mnd_por_dut_zul_hin_bem_urd_hun_swa_bam_fin_rom_sod_geo_pol_alb_cze_ctl_tig_gam_lit_est_ven_ind_ita_mao_jpn_tml_kor_spa_arw_ses_fre_tag_afr_anl_sun_cnt_mcd_ewe_eng_amr_ben_svk_prs_pan_qcu_nor_glc_swe_tsn_sid_scr_wly_slo_jav_lat_tsw_guj_moo_mly_tha_hau_knd_cic_dgb_tur_ger_mol_uzb_igb_vie_owc_lda_fbf_xho	-0.708626753409501	-1.69905445665741	0.0926518808775592
648	mlt_bul_xho_swe_owc_heb_wly_hin_azi_tur_bam_tag_ven_grk_pan_bsq_rus_amh_tsw_cnt_rom_guj_fbf_fre_swa_arw_fin_ewe_igb_hun_glc_gam_geo_ita_dut_alb_urd_amr_hau_lat_est_dyu_ind_svk_sun_jpn_knd_kor_spa_afr_tsn_ukr_bat_pol_sod_mly_mnd_por_yor_mcd_anl_ctl_nor_eng_prs_qcu_scr_bos_mol_bem_chh_lit_sid_cze_mao_ben_akn_slo_cic_jav_tha_aeg_tml_dgb_zul_aze_ger_krd_uzb_lda_vie_tig_moo_ses_swt	-0.62798495180197	-1.50080893217169	0.136792531305173
649	amr_mcd_ewe_mol_aeg_wly_sod_nor_uzb_azi_fbf_ind_lda_guj_lit_bsq_krd_amh_swt_cnt_arw_bos_tsw_ita_ven_ctl_fin_swa_moo_hun_cze_mlt_geo_scr_dut_urd_ger_owc_heb_pan_est_bam_mao_hin_jav_jpn_tml_kor_por_pol_ses_eng_bat_afr_chh_mly_mnd_rus_dyu_rom_sid_lat_ukr_swe_ben_qcu_svk_alb_glc_cic_tig_spa_anl_bul_sun_prs_igb_grk_akn_tag_tha_gam_knd_tsn_bem_aze_fre_slo_tur_xho_vie_hau_dgb_zul_yor	0.0689825590393926	0.162269596571872	0.871445603376676
650	amh_lit_ses_spa_anl_owc_sod_pol_aze_tur_bem_sun_cic_alb_pan_bsq_mol_mlt_swa_mnd_por_bos_dyu_mcd_lda_ctl_est_fbf_zul_fin_slo_gam_geo_urd_arw_dut_ita_amr_aeg_scr_hun_yor_bat_swe_jav_jpn_tml_kor_prs_nor_swt_cze_ind_afr_heb_tag_cnt_eng_moo_bul_hau_krd_guj_ukr_rus_qcu_ger_grk_hin_dgb_chh_fre_tig_glc_mly_ben_akn_rom_igb_mao_tha_sid_knd_ven_tsw_azi_lat_svk_uzb_bam_vie_wly_xho_tsn_ewe	0.0168146898427065	0.0395719057287555	0.96851925226915
651	amr_lat_swt_krd_gam_amh_mlt_hin_azi_uzb_ven_ind_bam_ben_swe_bsq_arw_sid_ewe_mnd_prs_urd_igb_glc_bem_nor_fin_zul_dyu_hun_lit_sod_geo_guj_mol_ukr_ctl_aeg_anl_fre_est_swa_sun_ger_tag_jpn_tml_kor_spa_pol_xho_scr_mly_por_hau_mao_cnt_afr_dgb_svk_owc_bos_rus_alb_mcd_qcu_grk_cze_ita_moo_heb_dut_chh_pan_jav_bul_tsw_slo_lda_bat_tha_tig_knd_cic_ses_tur_rom_eng_aze_yor_vie_wly_tsn_fbf_akn	-0.667528284697799	-1.60010359964861	0.112967405686727
652	hau_grk_dyu_slo_chh_amh_gam_ita_azi_aze_igb_tag_ven_nor_glc_bsq_krd_amr_ses_mnd_rus_swe_akn_guj_yor_ctl_est_bam_lda_fin_lit_wly_geo_afr_spa_ukr_arw_mlt_heb_lat_hun_bem_bat_bul_ind_jpn_knd_kor_ben_rom_cic_pol_jav_mol_sod_mao_cnt_bos_tsw_por_tig_dut_alb_ger_prs_qcu_scr_hin_cze_xho_sid_urd_owc_mcd_sun_svk_swa_eng_moo_mly_tha_aeg_tml_tsn_dgb_uzb_fre_pan_tur_swt_vie_anl_zul_ewe_fbf	-1.13203778423702	-2.79044453582774	0.00638640976923136
653	chh_prs_tsw_nor_mlt_amr_sid_pol_azi_aze_bam_jav_akn_rom_glc_bsq_svk_sod_bem_mnd_alb_slo_yor_por_dgb_ctl_fin_fbf_zul_est_afr_gam_geo_fre_hin_krd_ben_owc_wly_mcd_hun_swt_sun_bul_tag_jpn_tml_kor_lit_ger_lda_bos_mly_ita_aeg_mao_cnt_dut_dyu_pan_amh_grk_urd_spa_scr_qcu_guj_cze_ukr_ses_hau_rus_anl_mol_bat_lat_ewe_arw_moo_ind_tha_heb_knd_igb_cic_uzb_swe_eng_tur_xho_vie_tig_tsn_ven_swa	0.737207661352921	1.74567225526589	0.0841704844711916
654	aeg_swe_tsn_pol_sid_owc_heb_glc_aze_azi_ses_tag_zul_prs_nor_bsq_scr_gam_cic_cnt_ben_spa_igb_ita_bam_fre_fin_dyu_lda_est_rus_hau_geo_urd_ukr_cze_dut_amr_chh_mol_hun_swa_sun_pan_mly_jpn_knd_kor_bos_hin_ven_bul_mao_lat_sod_ind_mnd_por_bem_arw_amh_eng_rom_krd_afr_qcu_grk_alb_ctl_dgb_tig_slo_wly_mcd_bat_ger_moo_lit_xho_jav_tha_anl_tml_swt_akn_uzb_guj_svk_tur_fbf_vie_mlt_tsw_yor_ewe	-0.45868795597511	-1.09234656467334	0.277502460156376
655	gam_scr_cic_lit_sid_sod_aeg_bul_tur_uzb_dyu_sun_ses_prs_por_bsq_ger_wly_moo_mnd_swe_eng_xho_arw_yor_ita_hun_fbf_swa_fin_bos_hau_geo_afr_cze_rus_urd_chh_tig_hin_est_igb_ind_fre_bat_jpn_knd_kor_mcd_svk_swt_glc_mao_ukr_amr_mly_cnt_lat_tsn_grk_amh_guj_ben_pol_alb_qcu_ctl_rom_mol_ven_heb_nor_owc_pan_jav_krd_zul_spa_dgb_tag_tha_mlt_tml_ewe_akn_aze_dut_slo_azi_bam_vie_anl_tsw_bem_lda	-0.518048271405923	-1.23349660266778	0.220499015643307
656	tig_ukr_yor_bul_amr_hau_anl_ita_uzb_tur_tsw_ind_dyu_grk_svk_bsq_prs_sod_lda_mnd_slo_arw_ses_hin_moo_swe_fin_cic_zul_est_ben_wly_geo_glc_mcd_ctl_spa_chh_sid_alb_hun_akn_jav_afr_sun_jpn_knd_kor_por_fre_tsn_ger_mly_rom_mlt_bat_cnt_urd_ewe_bos_gam_guj_lit_lat_cze_qcu_pan_krd_dut_swa_aeg_mol_owc_rus_mao_scr_bem_pol_igb_tag_tha_amh_tml_ven_dgb_azi_nor_eng_aze_xho_vie_heb_swt_fbf_bam	-0.247125657003518	-0.584394625148617	0.560369819962693
657	wly_dut_bem_pol_mlt_amh_aeg_prs_uzb_aze_ewe_mly_bam_swe_pan_bsq_ctl_sod_dyu_cnt_slo_grk_dgb_bul_zul_por_fin_swt_ven_hun_spa_tig_geo_svk_fre_cze_ger_anl_chh_glc_est_cic_tag_mcd_ind_jpn_tml_kor_ben_rus_moo_eng_bat_krd_owc_mao_mnd_lit_swa_bos_gam_hin_lat_arw_scr_qcu_guj_afr_alb_fbf_heb_ukr_sid_rom_jav_ita_xho_urd_tsn_sun_tha_hau_knd_ses_lda_tur_nor_mol_azi_igb_vie_amr_yor_tsw_akn	-0.0646410653694229	-0.152325175392917	0.879260451919577
658	mlt_pol_moo_swe_aeg_heb_amr_rus_tur_aze_dyu_tag_ses_mcd_arw_bsq_por_sod_ewe_mnd_grk_ben_lda_eng_bam_bos_est_akn_fbf_hun_guj_sid_geo_ger_prs_lat_scr_gam_amh_hin_fin_zul_ind_glc_bat_jpn_tml_kor_mol_rom_swa_bul_jav_pan_wly_sun_cnt_cze_ven_slo_anl_urd_svk_ita_ctl_qcu_fre_ukr_spa_swt_chh_alb_hau_krd_mly_lit_tsw_dut_igb_mao_tha_owc_knd_bem_dgb_azi_afr_nor_uzb_tsn_vie_tig_yor_xho_cic	-0.175203373104334	-0.413231617220659	0.680388185656727
659	amr_urd_akn_por_tig_sid_mlt_svk_uzb_azi_bem_tag_swt_afr_bos_bsq_ita_heb_moo_mnd_mcd_dut_ses_lat_xho_swe_fin_lda_yor_est_krd_hau_geo_cze_bul_ger_fre_wly_amh_prs_hun_dyu_bat_eng_sun_jpn_tml_kor_glc_mol_dgb_pol_jav_ukr_aeg_ind_cnt_rom_cic_grk_sod_rus_ctl_spa_alb_qcu_lit_guj_arw_swa_gam_ben_anl_slo_mly_hin_ewe_nor_fbf_mao_tha_chh_knd_tsw_zul_aze_pan_scr_tur_tsn_vie_owc_bam_ven_igb	0.340503776186144	0.801168784449097	0.425076105459327
660	wly_krd_cic_afr_anl_mlt_tig_glc_azi_tur_ses_mly_yor_hin_por_bsq_spa_heb_moo_cnt_pol_alb_xho_mol_tsw_slo_fin_ewe_fbf_est_rom_chh_geo_eng_prs_arw_swe_hau_sid_lat_hun_ven_sun_bul_ind_jpn_knd_kor_ctl_nor_bem_ita_tag_scr_owc_bat_mnd_svk_dyu_rus_aeg_bos_pan_ukr_fre_qcu_cze_lit_grk_swt_amr_mcd_gam_urd_mao_guj_tsn_ger_igb_jav_tha_sod_tml_lda_swa_aze_ben_dut_uzb_dgb_vie_amh_zul_akn_bam	0.508020771743501	1.20078973595183	0.23288226853157
661	wly_rus_swt_arw_sod_tig_gam_por_uzb_tur_ewe_sun_swa_lit_slo_bsq_scr_hau_yor_cnt_ctl_pol_dgb_mcd_ven_bos_est_xho_cic_hun_grk_chh_geo_afr_alb_svk_spa_mlt_amr_prs_fin_bam_jav_ita_mly_jpn_tml_kor_glc_pan_lda_guj_tag_ger_amh_ind_mnd_bul_ses_urd_sid_eng_lat_fre_nor_qcu_dut_ukr_mol_tsw_heb_cze_aeg_swe_bat_ben_bem_krd_fbf_mao_tha_anl_knd_tsn_akn_azi_rom_hin_aze_dyu_vie_owc_zul_moo_igb	0.0880866384558862	0.20738216369078	0.836164837563787
662	mlt_grk_ewe_krd_wly_anl_hau_eng_aze_tur_akn_bat_cic_swe_pol_bsq_ita_gam_xho_mnd_guj_svk_moo_lat_zul_slo_est_swa_bem_hun_rus_amr_geo_ctl_glc_bul_bos_owc_tig_alb_fin_yor_ind_mol_mly_jpn_knd_kor_lit_ger_igb_fre_tag_cze_heb_jav_cnt_spa_bam_por_sod_urd_dut_nor_scr_qcu_mcd_pan_hin_swt_chh_ukr_aeg_afr_sun_prs_ven_rom_fbf_mao_tha_amh_tml_tsw_lda_azi_ben_arw_uzb_tsn_vie_sid_ses_dgb_dyu	-0.196974777348604	-0.465448045300768	0.642698762958141
663	heb_lat_tsw_krd_amr_anl_wly_ctl_uzb_tur_dyu_jav_ven_scr_rom_bsq_mcd_aeg_xho_mnd_arw_lit_bam_por_zul_cze_hun_swa_cic_fin_svk_tig_geo_hin_ukr_grk_eng_gam_mlt_spa_est_fbf_ind_ben_mly_jpn_tml_kor_rus_glc_ewe_prs_mao_slo_chh_sun_cnt_nor_igb_pol_amh_guj_ita_urd_pan_qcu_bos_ger_afr_tsn_sod_fre_owc_dut_bat_swe_yor_bul_lda_tag_tha_hau_knd_dgb_moo_azi_mol_alb_aze_bem_vie_sid_akn_swt_ses	-0.600835079920295	-1.43282094817061	0.155262032118009
664	amr_ben_igb_krd_wly_anl_chh_afr_uzb_tur_swt_sun_lda_lat_eng_bsq_mol_mlt_akn_cnt_prs_grk_tsn_guj_ewe_slo_est_yor_moo_hun_ger_hau_geo_spa_rom_nor_hin_tig_sod_ctl_fin_bam_jav_ita_mao_jpn_tml_kor_mcd_fre_ven_scr_tag_urd_aeg_bat_mnd_rus_tsw_alb_sid_svk_ukr_por_pol_qcu_pan_bul_lit_ses_heb_glc_gam_dut_mly_swe_dyu_arw_zul_ind_tha_amh_knd_cic_xho_azi_bos_cze_aze_dgb_vie_owc_swa_fbf_bem	-0.362511008234006	-0.859343425940977	0.392360748595826
665	amh_mcd_bam_dut_hau_owc_aeg_scr_aze_uzb_bem_mly_tsn_cze_lat_bsq_urd_heb_yor_cnt_pan_swe_tsw_krd_zul_alb_est_fbf_cic_hun_ben_sod_geo_ukr_pol_afr_fre_anl_tig_hin_fin_swa_sun_prs_tag_jpn_tml_kor_por_glc_dgb_rom_jav_slo_sid_mao_mnd_nor_ses_ger_chh_guj_eng_svk_spa_qcu_arw_ctl_ita_xho_amr_grk_mlt_bul_ind_bos_ven_mol_igb_bat_tha_wly_knd_akn_moo_azi_lit_rus_tur_ewe_vie_gam_swt_lda_dyu	-0.232645268054841	-0.549588518335848	0.583919009572303
666	mlt_dut_tsn_mol_wly_owc_gam_guj_aze_uzb_ewe_bat_swt_hin_lit_bsq_cze_amh_yor_cnt_slo_rus_cic_mcd_swa_arw_fin_lda_bem_est_ctl_aeg_geo_glc_alb_bos_por_sid_sod_scr_hun_ven_sun_afr_mly_jpn_tml_kor_krd_ger_igb_urd_jav_prs_amr_ind_mnd_bul_xho_grk_chh_nor_pol_ukr_fre_qcu_lat_ben_swe_zul_anl_rom_hau_svk_mao_spa_tsw_eng_fbf_tag_tha_heb_knd_dyu_dgb_azi_ita_pan_tur_ses_vie_tig_akn_moo_bam	-0.412236820503183	-0.977991728352644	0.330615628974946
667	heb_urd_igb_krd_wly_chh_anl_alb_aze_tur_tsw_mly_tsn_lat_eng_bsq_swe_owc_akn_cnt_mcd_ita_swt_guj_xho_prs_est_ven_lda_fin_bos_tig_geo_hin_glc_pan_rom_hau_amh_afr_hun_zul_jav_ben_sun_jpn_tml_kor_fre_ctl_ses_ger_bat_grk_amr_ind_mnd_scr_moo_svk_sod_rus_bul_pol_mol_qcu_lit_slo_cze_dyu_mlt_ukr_gam_nor_tag_por_cic_dut_dgb_mao_tha_sid_knd_bam_ewe_uzb_spa_arw_azi_fbf_vie_aeg_yor_bem_swa	-0.0904586898792251	-0.213324414123569	0.831540883482318
668	sod_svk_tsn_pan_amh_hau_anl_bul_aze_azi_swt_mao_cic_dut_glc_bsq_krd_owc_bem_mnd_ger_mcd_ven_nor_moo_eng_est_swa_fbf_fin_ukr_sid_geo_arw_alb_ben_ctl_amr_gam_grk_hun_yor_jav_afr_sun_jpn_tml_kor_bos_rom_dyu_spa_mly_cze_tig_tag_cnt_lit_lda_ita_mlt_fre_prs_slo_pol_qcu_hin_swe_rus_tsw_heb_lat_aeg_mol_bat_por_zul_scr_ses_ind_tha_wly_knd_dgb_akn_tur_guj_urd_uzb_bam_vie_chh_ewe_xho_igb	0.256815897595861	0.604457197008745	0.547011580804252
669	wly_scr_dyu_swe_hau_gam_owc_pan_uzb_tur_xho_mao_swa_ger_rus_bsq_mol_amh_tsn_mnd_eng_arw_moo_afr_dgb_pol_fin_igb_lda_est_por_heb_geo_rom_urd_lat_ctl_sod_anl_ita_hun_bam_jav_ukr_sun_jpn_tml_kor_bos_ben_zul_guj_mly_fre_tig_ind_cnt_hin_swt_slo_mlt_glc_lit_mcd_svk_qcu_krd_cze_bul_ewe_chh_prs_amr_alb_bat_dut_cic_spa_akn_tag_tha_aeg_knd_fbf_yor_aze_nor_grk_azi_tsw_vie_sid_ven_ses_bem	-0.243034453836953	-0.574840299160495	0.56678735162619
670	amh_ben_igb_pan_heb_amr_sod_mol_aze_azi_cic_ind_lda_urd_ctl_bsq_rus_gam_xho_mnd_dut_pol_dyu_grk_bam_por_fin_ewe_yor_hun_nor_tig_geo_ukr_mcd_rom_hin_wly_owc_krd_est_swa_sun_prs_jav_jpn_tml_kor_swe_guj_akn_eng_mao_svk_sid_bat_cnt_bul_ven_alb_mlt_bos_ger_spa_lat_qcu_ita_glc_fre_zul_aeg_cze_chh_slo_mly_scr_fbf_lit_swt_tag_tha_hau_knd_dgb_bem_tur_afr_arw_uzb_tsw_vie_anl_tsn_ses_moo	-0.074914914576391	-0.176688839138024	0.860137022019937
671	mlt_pan_xho_ita_amr_wly_tig_ctl_azi_tur_ses_sun_ven_mol_ben_bsq_guj_sod_swt_cnt_eng_bos_zul_rus_cic_mcd_fin_ewe_dyu_hun_alb_gam_geo_afr_ukr_pol_glc_aeg_owc_por_est_fbf_ind_slo_tag_jpn_tml_kor_krd_bul_tsw_swe_mly_grk_amh_jav_mnd_prs_bem_svk_sid_scr_nor_arw_cze_qcu_fre_hin_urd_moo_chh_lat_heb_ger_bat_rom_akn_dut_lda_mao_tha_hau_knd_bam_tsn_uzb_spa_lit_aze_dgb_vie_anl_yor_swa_igb	-0.0500288431439451	-0.11798291413354	0.90633564428487
672	sid_nor_yor_rom_amh_owc_chh_swe_tur_aze_lda_sun_fbf_ctl_ben_bsq_spa_hau_swa_cnt_ger_hin_dgb_ita_bem_lit_est_tsw_dyu_fin_svk_tig_geo_pol_scr_fre_glc_heb_aeg_alb_hun_cic_tag_krd_mao_jpn_knd_kor_rus_ukr_tsn_mol_mly_pan_amr_ind_mnd_bos_ven_grk_mlt_por_prs_cze_dut_qcu_afr_mcd_arw_bam_wly_eng_sod_guj_bat_lat_moo_slo_igb_jav_tha_anl_tml_xho_akn_uzb_bul_urd_azi_zul_vie_gam_swt_ewe_ses	-0.66334571718976	-1.58945644113305	0.115351327055694
673	anl_bul_swa_eng_owc_wly_hau_prs_azi_uzb_tsw_mly_ven_scr_ita_bsq_pol_tig_swt_cnt_krd_dut_dgb_ctl_dyu_urd_hun_xho_moo_est_fre_amh_geo_guj_lit_slo_ben_chh_sod_swe_fin_ewe_ind_rus_bat_jpn_tml_kor_svk_por_igb_spa_tag_rom_mlt_mao_mnd_cze_akn_bos_sid_lat_grk_ukr_mcd_qcu_arw_afr_mol_cic_gam_pan_heb_alb_sun_hin_yor_glc_tsn_jav_tha_amr_knd_bam_bem_aze_nor_ger_tur_lda_vie_aeg_fbf_ses_zul	-0.726079602540868	-1.74505354027967	0.0842787209343348
674	heb_prs_tsw_ita_anl_tig_amh_mcd_azi_uzb_bam_bat_zul_ger_cze_bsq_arw_sid_akn_mnd_guj_swe_lda_scr_fbf_svk_fin_igb_bem_hun_spa_aeg_geo_krd_slo_ctl_fre_chh_hau_lit_est_moo_tag_mol_ind_jpn_tml_kor_hin_por_dyu_lat_sun_rom_owc_jav_cnt_afr_dgb_rus_gam_urd_pol_glc_grk_qcu_bul_ben_eng_yor_mlt_dut_sod_bos_mly_alb_cic_ukr_ven_mao_tha_amr_knd_ses_ewe_tur_pan_nor_aze_tsn_vie_wly_swa_xho_swt	0.0674434328279681	0.158758522457241	0.874203374886324
675	sid_mol_zul_glc_chh_mlt_tig_alb_azi_uzb_moo_mao_yor_pol_rus_bsq_nor_hau_akn_cnt_guj_ben_ewe_prs_bam_pan_fin_cic_xho_est_scr_amr_geo_arw_hin_lat_cze_anl_amh_slo_hun_igb_mly_eng_sun_jpn_tml_kor_mcd_bos_ses_ctl_ind_por_heb_jav_mnd_fre_bem_afr_aeg_ita_swe_ger_bul_qcu_grk_urd_ukr_tsn_wly_spa_owc_lit_bat_dut_dgb_krd_fbf_tag_tha_gam_knd_tsw_dyu_tur_rom_svk_aze_swa_vie_sod_lda_swt_ven	-0.133624451367502	-0.315460871258736	0.753118554921586
676	sod_rus_bem_svk_gam_tig_amh_rom_aze_tur_swt_bat_xho_arw_grk_bsq_cze_hau_moo_cnt_alb_dut_dgb_krd_dyu_eng_est_swa_akn_fin_swe_owc_geo_pol_afr_nor_ger_anl_heb_ukr_hun_cic_jav_fre_tag_jpn_knd_kor_ben_urd_ewe_bul_mly_ita_amr_sun_mnd_pan_bam_hin_sid_scr_por_bos_mol_qcu_glc_lat_prs_fbf_chh_lit_wly_guj_ind_mcd_tsw_slo_tsn_mao_tha_mlt_tml_yor_zul_azi_spa_ctl_uzb_ses_vie_aeg_lda_ven_igb	-0.644490487416229	-1.54332197063716	0.126148723300041
677	owc_afr_dgb_urd_hau_heb_chh_prs_tur_aze_zul_bat_bam_mcd_nor_bsq_ger_sod_moo_mnd_slo_eng_fbf_ita_ven_spa_fin_yor_cic_est_krd_gam_geo_hin_bos_lat_dut_sid_aeg_pan_hun_swa_jav_rus_ind_jpn_knd_kor_arw_svk_lda_guj_mao_mol_anl_tag_cnt_scr_akn_ctl_tig_rom_ukr_por_cze_qcu_bul_pol_grk_tsw_wly_fre_amh_glc_sun_lit_tsn_swe_igb_mly_tha_amr_tml_ses_swt_azi_ben_alb_uzb_xho_vie_mlt_bem_dyu_ewe	-0.654708547009525	-1.5678064049182	0.120322712164876
678	owc_afr_bam_mol_aeg_chh_mlt_slo_azi_tur_tsn_ind_ses_ita_rom_bsq_lat_amr_fbf_mnd_eng_ukr_dgb_ctl_lda_rus_fin_dyu_tsw_hun_pan_amh_geo_alb_krd_lit_grk_gam_tig_arw_est_swt_sun_swe_mao_jpn_tml_kor_guj_glc_igb_pol_bat_hin_sid_jav_cnt_urd_cic_scr_anl_fre_bos_ger_bul_qcu_cze_svk_mcd_bem_hau_prs_wly_por_tag_nor_ven_dut_xho_mly_tha_heb_knd_moo_ewe_uzb_ben_spa_aze_yor_vie_sod_akn_zul_swa	-0.24866440966992	-0.587467537178732	0.558313409450077
679	heb_guj_ses_slo_hau_anl_aeg_arw_aze_azi_ven_bat_akn_ita_svk_bsq_prs_owc_fbf_cnt_bul_hin_swa_spa_swt_swe_hun_zul_bem_fin_eng_sod_geo_bos_rom_fre_por_wly_sid_nor_est_cic_ind_ctl_mao_jpn_tml_kor_lat_dut_bam_krd_jav_mcd_gam_sun_mnd_lit_tsw_alb_chh_urd_ukr_cze_mol_qcu_ben_pol_glc_dyu_amr_grk_mlt_ger_mly_rus_tsn_afr_igb_tag_tha_amh_knd_ewe_xho_tur_pan_scr_uzb_dgb_vie_tig_yor_moo_lda	-0.585487490425707	-1.39781738790248	0.165493178378178
680	sid_dut_swt_pol_owc_sod_tig_ukr_azi_tur_bem_sun_moo_pan_hin_bsq_glc_mlt_tsw_mnd_arw_fre_fbf_alb_ewe_bos_hun_zul_ses_fin_ita_gam_geo_svk_rom_rus_por_amr_chh_eng_est_bam_mao_guj_bat_jpn_tml_kor_ctl_ben_dyu_prs_jav_nor_aeg_ind_cnt_urd_akn_cze_wly_lat_mol_bul_ger_qcu_afr_mcd_slo_xho_hau_swe_anl_scr_mly_spa_swa_grk_cic_tag_tha_amh_knd_igb_yor_aze_krd_lit_uzb_lda_vie_heb_tsn_ven_dgb	-0.0586026762848049	-0.138024206965068	0.890519695146125
681	sid_slo_ven_mcd_anl_chh_sod_fre_uzb_tur_moo_jav_tsn_guj_ita_bsq_rus_gam_dgb_cnt_lit_krd_lda_bul_fbf_rom_est_cic_swt_hun_ctl_tig_geo_grk_lat_nor_svk_hau_heb_arw_fin_akn_tag_glc_ind_jpn_knd_kor_ger_dut_ewe_mol_mly_por_wly_sun_mnd_alb_swa_pol_aeg_eng_bos_scr_urd_qcu_ben_prs_swe_ses_amr_ukr_owc_spa_mao_hin_tsw_afr_igb_bat_tha_mlt_tml_zul_bam_aze_cze_pan_azi_xho_vie_amh_yor_dyu_bem	0.307669009675886	0.725318728295648	0.470077695800685
682	wly_ita_fbf_rom_sid_aeg_heb_pan_uzb_aze_dgb_tag_igb_lat_hin_bsq_prs_tig_dyu_mnd_swe_afr_ewe_alb_swa_grk_est_tsn_zul_fin_cze_amh_geo_pol_guj_nor_krd_mlt_gam_ukr_hun_ses_bat_bos_mao_jpn_knd_kor_rus_mcd_swt_eng_sun_glc_amr_jav_cnt_fre_xho_ger_sod_urd_ben_spa_svk_qcu_por_ctl_lit_ven_owc_slo_anl_mol_ind_dut_bam_scr_lda_mly_tha_hau_tml_tsw_yor_azi_arw_bul_tur_akn_vie_chh_cic_moo_bem	-0.554812210468732	-1.32500830074486	0.188414725197345
683	chh_ctl_tsn_guj_mlt_gam_aeg_scr_tur_azi_dyu_sun_bem_mol_grk_bsq_hin_heb_xho_cnt_pan_swe_fbf_eng_ses_rom_fin_igb_zul_est_svk_amh_geo_krd_dut_mcd_bul_anl_sid_arw_hun_akn_tag_spa_mly_jpn_knd_kor_bos_cze_yor_ger_ind_ita_amr_mao_mnd_afr_lda_lit_tig_glc_prs_alb_lat_qcu_urd_por_fre_dgb_sod_pol_hau_slo_bat_rus_ewe_ben_swt_jav_tha_wly_tml_ven_tsw_uzb_nor_ukr_aze_bam_vie_owc_moo_swa_cic	0.124408176788509	0.292789465518737	0.770335349498678
684	owc_bos_tsw_alb_hau_sod_mlt_glc_azi_aze_igb_mly_cic_guj_svk_bsq_lat_heb_bam_cnt_spa_krd_swt_pol_swa_pan_fin_tsn_fbf_est_prs_amr_geo_ita_swe_ben_rom_anl_tig_ger_hun_dyu_ind_arw_sun_jpn_knd_kor_dut_por_dgb_lit_bat_slo_aeg_jav_mnd_mcd_bem_hin_sid_ukr_fre_grk_mol_qcu_ctl_eng_rus_ven_chh_bul_amh_nor_tag_scr_yor_cze_ses_mao_tha_wly_tml_akn_lda_tur_urd_afr_uzb_ewe_vie_gam_moo_zul_xho	-0.217289298289676	-0.51340902054637	0.608882797534448
685	anl_spa_swa_ctl_aeg_tig_hau_hin_aze_tur_fbf_ind_yor_slo_dut_bsq_swe_sod_cic_mnd_pan_lat_ses_arw_igb_por_fin_bam_akn_hun_rom_chh_geo_fre_cze_krd_grk_gam_mlt_svk_est_xho_mly_alb_sun_jpn_knd_kor_mol_urd_lda_ita_bat_bos_heb_jav_cnt_afr_moo_ger_owc_prs_mcd_guj_ben_qcu_nor_glc_lit_dgb_amr_bul_sid_rus_mao_scr_zul_ukr_ven_tag_tha_wly_tml_tsw_ewe_uzb_eng_pol_azi_tsn_vie_amh_dyu_bem_swt	0.0251240241428875	0.0590904356811571	0.953006864092363
686	hau_rus_ven_glc_chh_gam_sod_ita_aze_uzb_bem_tag_cic_arw_rom_bsq_bos_aeg_lda_cnt_urd_lit_zul_por_yor_guj_fin_dgb_ewe_est_fre_amr_geo_grk_pol_svk_hin_mlt_owc_alb_hun_bam_ind_afr_mao_jpn_knd_kor_mcd_bul_dyu_lat_mly_ctl_wly_bat_mnd_eng_tsn_mol_anl_spa_prs_scr_ukr_qcu_pan_nor_cze_xho_tig_dut_heb_ger_sun_swe_fbf_ben_swt_jav_tha_sid_tml_moo_swa_tur_krd_slo_azi_tsw_vie_amh_akn_ses_igb	-0.0749843825444218	-0.176739512990976	0.860097329951081
687	tig_nor_yor_bul_anl_owc_chh_afr_azi_uzb_tsn_sun_moo_grk_svk_bsq_prs_heb_lda_mnd_mcd_hin_xho_bos_igb_fre_est_swa_fbf_fin_urd_wly_geo_rom_rus_guj_ben_sod_gam_glc_hun_akn_tag_lit_ind_jpn_knd_kor_por_mol_zul_slo_jav_ukr_sid_bat_cnt_spa_swt_ctl_amr_pol_scr_swe_dut_qcu_eng_alb_ita_cic_amh_krd_hau_arw_mao_pan_bem_lat_ewe_mly_tha_aeg_tml_dyu_bam_aze_ger_cze_tur_tsw_vie_mlt_dgb_ven_ses	0.0280200543622178	0.0659345357171512	0.947571477428945
688	anl_fre_igb_ben_hau_sid_gam_dut_azi_uzb_tsn_sun_swt_lat_mcd_bsq_ger_owc_ses_cnt_lit_glc_ewe_pol_moo_bul_fin_fbf_dgb_hun_spa_aeg_geo_hin_grk_rus_afr_mlt_chh_ita_est_akn_jav_por_ind_jpn_tml_kor_ukr_ctl_zul_prs_mao_alb_amh_tag_mnd_nor_cic_mol_sod_scr_krd_arw_svk_qcu_swe_rom_pan_lda_wly_guj_heb_slo_mly_urd_dyu_cze_ven_bat_tha_amr_knd_tsw_yor_tur_bos_eng_aze_bem_vie_tig_bam_xho_swa	-0.0631665459620452	-0.148832424632511	0.882008118789914
689	anl_grk_xho_ben_sod_tig_hau_glc_uzb_aze_akn_jav_tsw_rom_cze_bsq_dut_aeg_bem_mnd_guj_hin_cic_krd_swt_ukr_hun_swa_tsn_est_alb_mlt_geo_rus_mol_scr_prs_owc_heb_swe_fin_zul_sun_bul_tag_jpn_knd_kor_ctl_por_dyu_ger_mao_pol_sid_mly_cnt_mcd_igb_afr_gam_lat_lit_urd_svk_qcu_nor_fre_spa_dgb_amh_bos_amr_arw_bat_slo_fbf_ita_moo_ind_tha_chh_tml_yor_ses_tur_eng_pan_azi_bam_vie_wly_lda_ven_ewe	-0.401108569737683	-0.950014425229008	0.344567257082822
690	amr_urd_bem_swe_anl_gam_aeg_pan_aze_azi_tsw_mao_akn_prs_spa_bsq_lat_sid_tsn_cnt_hin_svk_igb_bos_zul_eng_est_dgb_ses_fin_por_tig_geo_lit_glc_alb_afr_chh_hau_scr_hun_cic_bat_rom_ind_jpn_knd_kor_mcd_fre_swa_cze_sun_ukr_heb_tag_mnd_krd_bam_pol_sod_slo_ctl_rus_bul_qcu_mol_dut_ita_xho_owc_ger_wly_arw_jav_ben_lda_nor_dyu_mly_tha_amh_tml_ven_yor_uzb_grk_guj_tur_fbf_vie_mlt_swt_ewe_moo	-0.104950239986677	-0.247153442968385	0.805334266923375
691	amh_arw_moo_bos_tig_mlt_hau_por_tur_aze_swt_jav_ewe_grk_cze_bsq_slo_gam_akn_mnd_fre_glc_zul_ben_igb_lit_fin_dgb_bem_est_ita_aeg_geo_lat_mol_spa_alb_amr_anl_mcd_hun_cic_mly_dut_sun_jpn_knd_kor_scr_hin_tsn_krd_tag_swe_owc_bat_cnt_eng_ses_nor_sod_ger_rus_guj_pan_qcu_urd_ukr_bul_tsw_chh_ctl_heb_prs_mao_svk_xho_pol_lda_ind_tha_sid_tml_yor_fbf_azi_afr_rom_uzb_ven_vie_wly_bam_swa_dyu	-0.258093472497934	-0.609947643101966	0.543383992657107
692	sid_ctl_fbf_krd_heb_tig_sod_pan_azi_aze_moo_bat_swa_slo_bul_bsq_por_gam_swt_mnd_lit_bos_yor_alb_zul_scr_hun_ewe_tsw_fin_nor_chh_geo_afr_rus_dut_hin_aeg_amh_guj_est_ven_tag_urd_jav_jpn_tml_kor_spa_arw_bem_swe_ind_mol_anl_mao_cnt_eng_dyu_ben_wly_ita_glc_prs_ger_qcu_cze_grk_ukr_cic_amr_rom_hau_fre_sun_lat_bam_svk_igb_mly_tha_mlt_knd_ses_akn_uzb_pol_mcd_tur_tsn_vie_owc_xho_dgb_lda	-0.0566863118092866	-0.133604882549425	0.894003710677463
693	hau_alb_moo_bul_gam_tig_wly_slo_aze_tur_akn_jav_xho_bos_ger_bsq_dut_heb_swa_cnt_hin_mcd_dgb_prs_tsn_arw_est_tsw_ewe_fin_krd_amr_geo_grk_fre_lat_svk_mlt_amh_ben_hun_dyu_bat_ctl_ind_jpn_knd_kor_pol_cze_zul_pan_mly_scr_anl_sun_mnd_glc_ses_swe_aeg_por_urd_nor_lit_qcu_ita_mol_rom_bem_owc_afr_sod_guj_tag_rus_bam_spa_ven_mao_tha_chh_tml_fbf_lda_azi_ukr_eng_uzb_swt_vie_sid_yor_cic_igb	-0.130412051877886	-0.308262490677983	0.758572005736333
694	aeg_cze_tsn_slo_sod_owc_heb_ben_azi_tur_swa_bat_swt_por_hin_bsq_prs_wly_cic_cnt_lit_dut_akn_urd_igb_swe_fin_bam_dgb_est_svk_amr_geo_afr_bul_pol_rom_mlt_hau_mcd_hun_zul_ind_scr_jav_jpn_tml_kor_ger_grk_fbf_guj_mao_ctl_sid_mly_mnd_fre_lda_eng_gam_mol_bos_rus_alb_qcu_spa_ita_lat_ewe_chh_arw_anl_nor_tag_krd_dyu_pan_moo_sun_tha_amh_knd_bem_yor_aze_glc_ukr_uzb_ses_vie_tig_tsw_xho_ven	0.0761084871574104	0.179072778105882	0.858270109035302
695	amh_rom_xho_dut_hau_amr_anl_urd_azi_uzb_bem_mly_ses_ger_nor_bsq_bul_wly_dyu_mnd_guj_bos_dgb_afr_swt_svk_est_lda_fbf_hun_scr_tig_geo_alb_arw_glc_ukr_chh_owc_swe_fin_zul_tag_pol_sun_jpn_knd_kor_lit_ctl_tsw_spa_mao_krd_sid_bat_cnt_por_moo_lat_aeg_rus_hin_eng_grk_qcu_ita_pan_fre_igb_mlt_mol_gam_slo_jav_mcd_cic_cze_ewe_ind_tha_sod_tml_bam_swa_aze_prs_ben_tur_akn_vie_heb_yor_tsn_ven	-0.130370614201989	-0.30746872859613	0.759174108704068
696	amr_glc_bem_rus_chh_sod_owc_bos_tur_uzb_igb_mly_tsw_svk_por_bsq_scr_sid_yor_cnt_bul_dut_zul_ger_akn_krd_fin_xho_ses_est_pan_aeg_geo_cze_urd_mol_rom_heb_gam_fre_hun_ewe_ind_arw_mao_jpn_knd_kor_prs_hin_moo_ben_tag_afr_tig_sun_mnd_mcd_fbf_ukr_mlt_lit_nor_guj_spa_qcu_ita_alb_lat_dyu_amh_grk_wly_ctl_bat_swe_swa_eng_bam_jav_tha_hau_tml_swt_dgb_azi_slo_pol_aze_cic_vie_anl_lda_ven_tsn	-0.485010605905629	-1.15531385078385	0.250921615322596
697	anl_nor_fbf_eng_mlt_hau_tig_fre_uzb_tur_cic_tag_bam_slo_rus_bsq_mol_chh_ses_mnd_scr_hin_dyu_rom_tsn_spa_fin_dgb_lda_hun_ctl_owc_geo_afr_prs_por_ita_aeg_heb_lit_est_yor_mly_dut_jav_jpn_knd_kor_mcd_krd_swa_guj_bat_urd_sid_sun_cnt_cze_akn_grk_amh_pan_bos_svk_arw_qcu_ger_ben_alb_swt_gam_pol_wly_bul_ind_lat_bem_glc_xho_mao_tha_amr_tml_igb_ven_aze_swe_ukr_azi_tsw_vie_sod_ewe_moo_zul	-1.02405012590478	-2.50643624049394	0.0139321771205838
698	aeg_krd_cic_slo_sid_amh_heb_rom_azi_uzb_tsw_jav_zul_grk_urd_bsq_prs_amr_bam_mnd_rus_guj_akn_pan_ewe_spa_hun_ses_tsn_fin_mcd_gam_geo_scr_dut_mol_eng_wly_hau_ctl_est_fbf_tag_ita_mao_jpn_tml_kor_fre_lat_bem_glc_bat_cze_chh_ind_cnt_swe_swa_ger_owc_arw_por_alb_nor_qcu_afr_bul_bos_igb_tig_hin_anl_lit_sun_svk_swt_ukr_ven_mly_tha_sod_knd_lda_xho_tur_ben_pol_aze_moo_vie_mlt_dyu_dgb_yor	-0.535466879450019	-1.27356221983693	0.205992517601373
699	amh_dut_tsw_ita_anl_mlt_heb_ukr_aze_azi_tsn_mly_dyu_rom_ctl_bsq_ben_hau_bam_mnd_hin_scr_swt_nor_akn_krd_hun_igb_moo_fin_por_chh_geo_alb_fre_svk_mcd_gam_aeg_rus_est_fbf_jav_guj_sun_jpn_knd_kor_slo_lat_xho_lit_tag_afr_sid_bat_cnt_bul_cic_swe_owc_arw_pol_mol_prs_qcu_pan_bos_urd_bem_sod_cze_amr_eng_ind_spa_ewe_grk_ven_mao_tha_wly_tml_zul_dgb_tur_glc_ger_uzb_swa_vie_tig_yor_lda_ses	-0.723342605606836	-1.73422364879696	0.0861918810516415
700	anl_slo_xho_swe_amr_chh_wly_eng_uzb_azi_fbf_mao_yor_grk_ita_bsq_lat_hau_ven_cnt_hin_fre_bam_afr_bem_alb_hun_dyu_ewe_fin_lit_gam_geo_ben_guj_nor_bul_sid_sod_ukr_est_swt_ind_glc_sun_jpn_knd_kor_arw_dut_zul_svk_jav_pol_mlt_bat_mnd_mcd_moo_rom_owc_krd_cze_rus_prs_qcu_scr_ctl_spa_tsn_tig_ger_aeg_pan_tag_bos_dgb_por_ses_mly_tha_heb_tml_akn_cic_aze_urd_mol_tur_igb_vie_amh_lda_swa_tsw	-0.144982540285421	-0.342339894222626	0.732867596065469
701	amr_arw_dgb_spa_anl_aeg_owc_rom_azi_aze_dyu_jav_ses_por_scr_bsq_fre_amh_tsn_cnt_ctl_grk_xho_ukr_swt_glc_hun_fbf_bem_est_bos_tig_geo_nor_slo_dut_svk_mlt_wly_prs_fin_moo_tag_rus_sun_jpn_knd_kor_bul_lit_akn_ben_bat_lat_heb_ind_mnd_urd_ewe_alb_sod_eng_pan_krd_swe_qcu_hin_mcd_mol_igb_chh_cze_hau_ger_mly_pol_ven_ita_zul_mao_tha_sid_tml_swa_lda_tur_afr_guj_uzb_yor_vie_gam_bam_cic_tsw	-0.338534183912299	-0.802598017799128	0.424253425985557
702	hau_rom_tsn_bul_sid_tig_owc_ger_tur_aze_tsw_ind_moo_ben_krd_bsq_slo_amr_swt_cnt_eng_ctl_ewe_ukr_bem_hin_fin_dgb_zul_est_prs_amh_geo_alb_swe_mcd_fre_gam_anl_afr_hun_ses_sun_cze_jav_jpn_knd_kor_glc_scr_lda_pan_tag_bos_heb_mly_mnd_ita_bam_lit_sod_pol_urd_svk_grk_qcu_mol_lat_dut_yor_wly_rus_mlt_nor_bat_guj_swa_spa_akn_mao_tha_aeg_tml_igb_cic_uzb_por_arw_azi_fbf_vie_chh_xho_ven_dyu	-0.133847994254768	-0.315355475393275	0.753198312741871
703	mlt_urd_swa_ger_tig_sod_anl_guj_azi_aze_yor_bat_fbf_glc_krd_bsq_pan_amh_swt_cnt_hin_spa_tsn_nor_ses_lit_est_ewe_xho_hun_ita_hau_geo_prs_mcd_cze_arw_chh_amr_por_fin_moo_mao_fre_sun_jpn_knd_kor_rom_slo_igb_lat_ind_scr_wly_jav_mnd_pol_dyu_alb_aeg_afr_ukr_rus_bul_qcu_mol_ctl_bos_bem_owc_dut_gam_eng_mly_svk_ven_swe_lda_tag_tha_sid_tml_tsw_dgb_uzb_grk_ben_tur_zul_vie_heb_bam_cic_akn	-1.05778147854986	-2.58814679656945	0.0111970074708839
704	tig_krd_ses_hin_heb_aeg_sod_swe_uzb_tur_bam_tag_cic_urd_rus_bsq_rom_chh_tsn_cnt_arw_lit_igb_alb_swa_pol_est_yor_dyu_fin_ita_gam_geo_cze_grk_pan_ukr_wly_sid_ctl_hun_bem_mao_afr_mly_jpn_tml_kor_bul_por_xho_svk_jav_dut_owc_ind_mnd_lat_moo_slo_hau_eng_guj_spa_nor_qcu_bos_ger_mol_swt_amr_glc_anl_mcd_bat_ben_ven_scr_ewe_sun_tha_mlt_knd_tsw_lda_azi_fre_prs_aze_zul_vie_amh_akn_dgb_fbf	0.0753829333515116	0.17736527285592	0.859607211271214
705	hau_nor_yor_ukr_sid_gam_amh_dut_tur_aze_fbf_sun_ses_alb_bos_bsq_hin_amr_ewe_mnd_lat_scr_bam_swe_tsn_mcd_hun_dyu_swa_est_ger_sod_geo_lit_pol_por_rus_wly_owc_fre_fin_swt_jav_ben_tag_jpn_tml_kor_mol_bul_igb_krd_ind_afr_heb_bat_cnt_rom_xho_slo_anl_prs_spa_urd_cze_qcu_eng_ctl_pan_tsw_tig_arw_mlt_guj_mly_ita_dgb_svk_akn_mao_tha_aeg_knd_zul_moo_azi_glc_grk_uzb_bem_vie_chh_cic_ven_lda	-0.00498943569712084	-0.0117427975776196	0.990655972412373
706	tig_ger_lda_pan_mlt_sid_owc_grk_azi_aze_yor_sun_ven_dut_slo_bsq_ita_chh_dgb_cnt_fre_lit_ewe_nor_bam_alb_fin_moo_igb_est_svk_wly_geo_mol_bul_spa_guj_heb_amr_cze_hun_ses_jav_glc_ind_jpn_tml_kor_prs_arw_swt_ukr_tag_ctl_aeg_mao_mnd_scr_dyu_pol_gam_afr_ben_swe_krd_qcu_urd_rom_por_tsn_hau_eng_amh_bos_bat_lat_zul_rus_fbf_mly_tha_sod_knd_xho_bem_uzb_mcd_hin_tur_cic_vie_anl_akn_swa_tsw	-0.253580706608669	-0.599999797340216	0.549965558296221
707	heb_ger_ses_ben_wly_owc_amr_lit_azi_aze_tsn_mao_igb_glc_arw_bsq_prs_tig_fbf_mnd_alb_krd_ewe_guj_ven_bul_est_akn_tsw_hun_ukr_aeg_geo_pan_mcd_spa_grk_chh_sod_slo_fin_cic_sun_scr_mly_jpn_knd_kor_rom_cze_xho_ita_ind_por_gam_tag_cnt_urd_swa_lat_mlt_rus_svk_ctl_pol_qcu_eng_bos_mol_dyu_amh_swe_sid_afr_bat_hin_yor_nor_bem_jav_tha_hau_tml_dgb_zul_tur_fre_dut_uzb_bam_vie_anl_swt_moo_lda	-0.574276087435274	-1.37048952512532	0.173833099856519
708	amr_ukr_akn_krd_hau_wly_sod_pol_azi_tur_yor_sun_bam_arw_nor_bsq_mol_chh_tsw_mnd_scr_eng_cic_rom_ses_prs_hun_ven_fbf_est_afr_mlt_geo_ita_rus_bul_fre_gam_owc_grk_fin_xho_tag_swe_bat_jpn_tml_kor_slo_svk_moo_hin_mao_pan_tig_ind_cnt_mcd_swt_ger_sid_ben_alb_spa_cze_qcu_glc_bos_lit_zul_anl_dut_aeg_ctl_mly_urd_dyu_lat_bem_jav_tha_heb_knd_swa_lda_uzb_por_guj_aze_dgb_vie_amh_igb_ewe_tsn	0.0131220218732132	0.0308743014723473	0.975435946620842
709	tig_lat_dyu_swe_heb_anl_chh_cze_azi_aze_igb_mao_ewe_scr_rus_bsq_alb_wly_swt_cnt_dut_pol_ses_hin_xho_krd_est_akn_tsn_fin_glc_sid_geo_ukr_mcd_svk_bos_sod_mlt_arw_hun_lda_mly_bul_bat_jpn_tml_kor_ger_slo_tsw_ben_tag_rom_hau_ind_mnd_grk_dgb_ctl_aeg_prs_eng_por_spa_qcu_mol_afr_pan_bem_amr_nor_owc_urd_jav_fre_fbf_guj_ven_sun_tha_gam_knd_cic_moo_uzb_lit_ita_tur_zul_vie_amh_yor_swa_bam	0.554847084101891	1.31214367915052	0.192701138614489
710	hau_cze_cic_dut_amr_wly_anl_ukr_tur_azi_swa_jav_igb_rom_mol_bsq_swe_sid_yor_cnt_ita_alb_akn_grk_swt_rus_fin_ewe_moo_hun_nor_owc_geo_guj_glc_ctl_scr_chh_aeg_eng_est_dgb_bat_hin_sun_jpn_tml_kor_pol_bos_tsw_prs_tag_afr_heb_mly_mnd_por_ven_krd_mlt_ben_lit_bul_fre_qcu_slo_svk_pan_xho_amh_spa_sod_lat_mao_arw_lda_ger_zul_ind_tha_tig_knd_dyu_bam_uzb_urd_mcd_aze_ses_vie_gam_bem_fbf_tsn	0.1563265298175	0.367741435993277	0.713901645868806
711	tig_ita_fbf_rus_aeg_mlt_wly_ger_aze_azi_zul_sun_ses_mol_bos_bsq_ctl_anl_dyu_mnd_ukr_lat_yor_lit_igb_swe_hun_akn_bem_fin_prs_chh_geo_bul_nor_rom_cze_owc_amr_guj_est_ven_mly_svk_bat_jpn_knd_kor_scr_mcd_ewe_fre_mao_dut_heb_jav_cnt_urd_dgb_spa_sid_pan_por_ben_hin_qcu_slo_grk_arw_tsw_gam_krd_sod_afr_ind_glc_swa_alb_lda_tag_tha_amh_tml_xho_bam_tur_eng_pol_uzb_tsn_vie_hau_cic_moo_swt	-0.227280237457932	-0.536785483937769	0.592697650618502
712	wly_lat_xho_pan_gam_hau_chh_ctl_aze_tur_ses_mao_zul_rus_prs_bsq_ger_tig_cic_mnd_mcd_lit_moo_hin_lda_scr_fin_ven_ewe_est_bul_mlt_geo_fre_ben_arw_svk_amr_amh_glc_hun_fbf_jav_ukr_sun_jpn_knd_kor_krd_ita_swa_alb_tag_slo_anl_bat_cnt_spa_tsn_guj_sod_bos_eng_urd_rom_qcu_grk_mol_pol_tsw_sid_afr_owc_swe_ind_cze_akn_dut_yor_mly_tha_aeg_tml_bem_bam_uzb_nor_por_azi_dyu_vie_heb_igb_swt_dgb	-0.549396272933829	-1.30980558283292	0.193487938402212
713	mlt_alb_tsw_bos_owc_wly_tig_afr_aze_uzb_yor_sun_swa_glc_arw_bsq_pol_amr_swt_mnd_ctl_slo_fbf_bul_lda_grk_fin_tsn_ven_hun_ben_chh_geo_mol_rus_rom_cze_sod_anl_lat_est_ewe_mao_swe_tag_jpn_tml_kor_por_ger_zul_spa_bat_mcd_sid_jav_cnt_scr_dgb_guj_amh_dut_hin_svk_ita_qcu_lit_prs_urd_moo_gam_fre_aeg_eng_mly_pan_ses_ukr_cic_ind_tha_hau_knd_bem_akn_azi_nor_krd_tur_xho_vie_heb_bam_igb_dyu	-0.407327878706577	-0.965887619011582	0.336605449913775
714	owc_spa_zul_dut_tig_anl_heb_hin_uzb_azi_swt_tag_lda_cze_prs_bsq_ita_mlt_tsw_cnt_urd_pan_moo_ben_ses_scr_est_fbf_ewe_hun_afr_chh_geo_grk_mol_pol_ger_amh_sod_swe_fin_yor_jav_glc_ind_jpn_tml_kor_guj_rom_bam_alb_sun_bos_gam_bat_mnd_rus_dgb_slo_amr_arw_lit_bul_lat_qcu_nor_krd_por_swa_hau_fre_aeg_ukr_mao_svk_tsn_eng_igb_mly_tha_sid_knd_akn_dyu_aze_ctl_mcd_tur_xho_vie_wly_bem_ven_cic	-0.0400573178773639	-0.0942862711187589	0.925084600012485
715	tig_ukr_ewe_afr_heb_wly_chh_grk_tur_aze_dgb_tag_fbf_pan_prs_bsq_krd_anl_dyu_cnt_svk_lat_swa_fre_xho_ben_fin_bem_tsn_hun_bos_owc_geo_ita_ger_spa_rus_gam_mlt_swe_est_tsw_ind_guj_mly_jpn_knd_kor_alb_bul_zul_lit_sun_pol_aeg_bat_mnd_arw_akn_slo_sod_por_nor_dut_urd_qcu_eng_hin_glc_ven_sid_scr_amh_mol_mao_ctl_yor_rom_swt_jav_tha_hau_tml_cic_igb_uzb_cze_mcd_azi_moo_vie_amr_lda_bam_ses	-0.260813299907892	-0.616255865076659	0.539231169310749
716	heb_afr_fbf_mcd_amh_aeg_tig_swe_azi_aze_yor_sun_ven_ita_rom_bsq_nor_mlt_moo_cnt_krd_spa_ses_bul_swt_glc_est_xho_igb_fin_dut_sid_geo_ukr_prs_fre_grk_owc_amr_lit_hun_tsw_bat_alb_jav_jpn_tml_kor_por_arw_bem_ben_mao_bos_anl_ind_mnd_lat_bam_cze_chh_slo_svk_hin_pan_qcu_rus_ger_mol_dgb_gam_scr_hau_eng_tag_ctl_ewe_guj_zul_mly_tha_sod_knd_dyu_lda_uzb_urd_pol_tur_tsn_vie_wly_akn_cic_swa	-0.314388278257201	-0.743432017011869	0.459094193279418
717	sod_pol_bam_rom_sid_tig_wly_nor_aze_tur_zul_ind_cic_mol_guj_bsq_hin_owc_tsw_cnt_rus_prs_yor_ukr_ses_scr_fin_igb_ven_hun_bos_anl_geo_ben_eng_dut_arw_mlt_hau_ctl_est_ewe_mao_por_sun_jpn_tml_kor_fre_ita_dyu_bul_tag_glc_heb_jav_mnd_ger_fbf_lat_chh_svk_lit_pan_spa_qcu_mcd_swe_krd_swt_aeg_grk_amh_urd_mly_afr_xho_alb_moo_bat_tha_gam_knd_tsn_dgb_azi_cze_slo_uzb_lda_vie_amr_swa_akn_bem	0.106966029473392	0.252064923987707	0.801547099699143
718	aeg_arw_lda_afr_anl_amr_tig_ukr_azi_tur_tsn_mao_igb_cze_swe_bsq_rus_sod_swt_cnt_fre_ger_bam_mol_cic_krd_est_zul_moo_fin_prs_chh_geo_bul_urd_lit_ctl_sid_amh_spa_hun_ven_mly_dut_sun_jpn_tml_kor_slo_pan_ses_ita_jav_guj_heb_bat_mnd_bos_akn_mcd_wly_glc_svk_por_pol_qcu_ben_alb_eng_yor_gam_scr_owc_rom_ind_hin_xho_lat_tsw_tag_tha_mlt_knd_bem_swa_uzb_nor_grk_aze_dgb_vie_hau_dyu_ewe_fbf	-0.181528108437583	-0.428420137086981	0.669335889027526
719	amr_eng_yor_bul_owc_sod_anl_fre_aze_azi_ven_sun_swt_ukr_ctl_bsq_slo_tig_fbf_cnt_mol_prs_ewe_ger_igb_scr_fin_tsn_bam_hun_rom_wly_geo_lat_pan_dut_cze_chh_heb_svk_est_moo_mly_ita_mao_jpn_tml_kor_spa_afr_bem_grk_tag_urd_mlt_jav_mnd_hin_dgb_rus_hau_por_glc_nor_alb_qcu_lit_arw_ben_xho_gam_pol_sid_mcd_bat_krd_tsw_bos_akn_ind_tha_amh_knd_ses_dyu_tur_swe_guj_uzb_zul_vie_aeg_cic_lda_swa	-0.525082119531213	-1.25024473533702	0.214346919259402
720	owc_pan_zul_ger_anl_sod_amh_rom_aze_uzb_cic_bat_ses_eng_scr_bsq_ita_sid_igb_mnd_por_prs_akn_urd_tsw_dut_hun_dyu_ven_fin_glc_gam_geo_spa_afr_rus_nor_amr_tig_arw_est_bem_mao_mcd_mly_jpn_tml_kor_slo_swe_bam_bul_jav_krd_aeg_tag_cnt_alb_dgb_lit_mlt_mol_lat_bos_pol_qcu_svk_guj_ben_swt_heb_grk_wly_fre_sun_ctl_xho_cze_fbf_ind_tha_hau_knd_tsn_ewe_tur_hin_ukr_azi_moo_vie_chh_lda_yor_swa	0.804634362077585	1.92334828551591	0.0574952105628566
721	chh_svk_dgb_lit_gam_mlt_tig_bul_uzb_aze_xho_sun_moo_cze_ger_bsq_ctl_aeg_akn_mnd_alb_slo_ven_lat_dyu_ben_fin_lda_swa_est_rom_heb_geo_afr_fre_pol_ita_amh_owc_spa_hun_tsn_jav_por_mao_jpn_tml_kor_dut_hin_zul_eng_bat_glc_wly_mly_cnt_arw_igb_nor_anl_bos_urd_grk_swe_qcu_scr_prs_krd_swt_amr_pan_hau_guj_tag_ukr_bem_rus_tsw_ind_tha_sid_knd_cic_bam_azi_mcd_mol_tur_yor_vie_sod_ewe_fbf_ses	0.0832611009132839	0.196063707405314	0.844988082465684
722	aeg_mol_moo_dut_mlt_owc_tig_spa_aze_uzb_akn_tag_swa_ger_hin_bsq_glc_chh_ven_mnd_fre_krd_tsw_prs_bem_por_est_cic_fbf_hun_urd_anl_geo_arw_lit_lat_ben_hau_amh_scr_fin_zul_sun_rom_jav_jpn_knd_kor_pol_bul_lda_eng_mly_svk_wly_bat_cnt_ctl_xho_slo_gam_mcd_cze_bos_grk_qcu_ukr_alb_nor_yor_sod_ita_heb_rus_mao_swe_tsn_guj_swt_ind_tha_amr_tml_igb_bam_azi_pan_afr_tur_dyu_vie_sid_ses_dgb_ewe	-0.628438043800743	-1.50238760187763	0.136385075753514
723	mlt_rus_tsw_mol_sod_anl_chh_ukr_tur_uzb_swa_mao_bam_bos_hin_bsq_pan_hau_swt_cnt_svk_ita_lda_alb_bem_eng_hun_yor_akn_fin_arw_wly_geo_nor_prs_scr_fre_sid_tig_pol_est_xho_mly_ctl_jav_jpn_tml_kor_slo_rom_dgb_afr_tag_urd_amr_ind_mnd_mcd_igb_cze_amh_spa_glc_lit_bul_qcu_guj_ben_lat_cic_gam_grk_aeg_ger_bat_por_fbf_swe_dyu_sun_tha_owc_knd_tsn_ses_azi_dut_krd_aze_moo_vie_heb_ven_ewe_zul	-0.575978376540823	-1.37433239785969	0.172641412928291
724	anl_afr_tsn_lit_tig_sod_sid_ita_aze_azi_ses_mly_dyu_hin_alb_bsq_mol_amr_igb_cnt_prs_fre_zul_ben_swt_bul_fin_lda_cic_est_svk_hau_geo_rom_rus_lat_guj_aeg_wly_swe_hun_xho_jav_arw_tag_jpn_tml_kor_slo_glc_swa_grk_sun_cze_amh_mao_mnd_pol_moo_ukr_heb_ctl_nor_spa_por_qcu_bos_pan_dut_ewe_owc_scr_chh_ger_bat_eng_akn_krd_yor_ind_tha_mlt_knd_ven_fbf_uzb_mcd_urd_tur_bam_vie_gam_tsw_bem_dgb	-0.151601056713073	-0.357646069681651	0.72141859017732
725	heb_slo_xho_fre_owc_hau_anl_afr_uzb_azi_tsw_tag_dgb_rom_urd_bsq_ukr_sod_moo_mnd_spa_glc_yor_mol_cic_swe_fin_swa_tsn_hun_alb_aeg_geo_dut_por_rus_grk_amh_sid_lit_est_dyu_mao_ctl_mly_jpn_knd_kor_eng_ita_fbf_svk_ind_ger_chh_sun_cnt_nor_bam_prs_amr_bul_arw_cze_mcd_qcu_scr_krd_pan_ven_wly_lat_tig_pol_jav_guj_akn_hin_zul_bat_tha_mlt_tml_igb_swt_tur_ben_bos_aze_ewe_vie_gam_bem_ses_lda	-0.195357704071024	-0.461261457094683	0.645688029445922
726	gam_mcd_fbf_grk_mlt_heb_owc_ita_tur_aze_xho_mao_swt_bul_pan_bsq_ctl_tig_ses_cnt_bos_por_igb_eng_tsn_nor_hun_yor_zul_est_svk_hau_geo_hin_spa_dut_slo_amh_sod_ben_fin_bam_ind_lat_bat_jpn_knd_kor_arw_swe_tsw_krd_jav_cze_aeg_tag_mnd_ukr_cic_guj_wly_prs_scr_glc_afr_qcu_urd_pol_rus_lda_sid_ger_anl_rom_sun_mol_akn_fre_ven_mly_tha_chh_tml_dgb_swa_uzb_alb_lit_azi_ewe_vie_amr_bem_moo_dyu	-0.111632511110067	-0.263157207740314	0.793011557763763
727	wly_afr_ven_svk_chh_mlt_aeg_krd_tur_aze_swt_mly_bam_nor_scr_bsq_ita_amh_bem_mnd_ger_pol_fbf_prs_lda_rus_est_dgb_tsn_hun_mol_sod_geo_grk_fre_mcd_alb_owc_tig_eng_fin_igb_sun_urd_mao_jpn_knd_kor_glc_lit_moo_spa_ind_pan_hau_jav_cnt_cze_cic_swe_anl_hin_lat_ben_slo_qcu_bos_bul_dut_xho_amr_por_sid_rom_tag_ctl_tsw_guj_zul_bat_tha_heb_tml_swa_dyu_uzb_ukr_arw_azi_ewe_vie_gam_akn_ses_yor	-0.0901691782439261	-0.212641486660003	0.832072004552749
728	sid_slo_ses_dut_amr_heb_hau_arw_aze_tur_akn_bat_tsn_ben_prs_bsq_guj_mlt_bam_mnd_spa_svk_swa_afr_bem_krd_hun_yor_zul_est_fre_owc_geo_ctl_bos_por_glc_gam_tig_mcd_fin_igb_ind_scr_tag_jpn_knd_kor_ukr_lat_ven_swe_mao_nor_chh_sun_cnt_ger_dgb_eng_anl_ita_rom_pol_alb_qcu_urd_hin_bul_dyu_sod_cze_aeg_grk_jav_pan_xho_rus_moo_mly_tha_wly_tml_lda_cic_azi_lit_mol_uzb_fbf_vie_amh_tsw_ewe_swt	-0.230167997062586	-0.543566782765586	0.588040262560676
729	amr_alb_swa_pol_amh_sod_wly_dut_uzb_tur_lda_bat_bam_arw_ger_bsq_scr_anl_tsn_mnd_mcd_bos_ses_grk_yor_por_fin_zul_swt_est_guj_aeg_geo_rom_krd_prs_hin_heb_mlt_swe_hun_fbf_jav_nor_mly_jpn_knd_kor_ctl_afr_tsw_fre_mao_bul_gam_sun_cnt_eng_moo_mol_hau_spa_ukr_ben_pan_qcu_svk_urd_cze_ewe_tig_lit_owc_glc_ind_slo_ven_rus_dyu_tag_tha_chh_tml_dgb_igb_azi_ita_lat_aze_cic_vie_sid_akn_bem_xho	-0.877108734982465	-2.12163174639688	0.03652760744644
730	amr_por_igb_swe_gam_heb_chh_cze_aze_tur_yor_tag_tsw_pan_ctl_bsq_nor_mlt_ven_mnd_hin_bos_moo_ger_dyu_pol_fin_lda_bem_hun_ben_owc_geo_fre_krd_mol_slo_wly_tig_lat_est_bam_bat_ukr_mao_jpn_knd_kor_scr_eng_akn_rus_jav_svk_aeg_sun_cnt_grk_swt_glc_hau_rom_spa_guj_arw_qcu_afr_prs_alb_ses_sid_mcd_sod_urd_mly_ita_cic_dut_dgb_ind_tha_amh_tml_xho_tsn_azi_bul_lit_uzb_fbf_vie_anl_zul_ewe_swa	-0.56496189831003	-1.35028831159231	0.180200449476593
731	sid_slo_tsw_swe_hau_mlt_heb_bul_azi_tur_bam_mao_fbf_pan_rus_bsq_prs_gam_cic_mnd_rom_grk_yor_nor_zul_ctl_fin_akn_xho_hun_hin_sod_geo_guj_bos_spa_scr_wly_amr_krd_est_lda_tag_glc_ind_jpn_knd_kor_svk_cze_ven_urd_sun_por_chh_mly_cnt_ben_dyu_ita_anl_dut_pol_lit_lat_qcu_mcd_eng_mol_dgb_amh_alb_tig_arw_bat_fre_moo_afr_swt_jav_tha_aeg_tml_bem_igb_aze_ger_ukr_uzb_swa_vie_owc_ewe_tsn_ses	-0.480285762859515	-1.14511143859232	0.255101358785428
732	amh_glc_igb_ger_sid_mlt_hau_mol_azi_tur_ewe_ind_cic_eng_svk_bsq_afr_anl_fbf_mnd_fre_ukr_yor_pan_lda_lit_hun_swa_moo_est_rom_gam_geo_cze_rus_alb_scr_tig_chh_ben_fin_ses_jav_pol_tag_jpn_knd_kor_guj_krd_dyu_mcd_bat_lat_owc_sun_cnt_por_ven_ctl_heb_slo_grk_prs_ita_qcu_swe_bos_bul_bam_amr_urd_aeg_arw_mao_spa_xho_hin_bem_mly_tha_wly_tml_dgb_tsw_aze_nor_dut_uzb_swt_vie_sod_akn_zul_tsn	-0.178310223268836	-0.420883459167473	0.674811228232055
733	aeg_guj_akn_bos_tig_mlt_amr_ger_aze_uzb_swt_mly_dgb_afr_urd_bsq_lit_owc_swa_mnd_ukr_pan_xho_fre_ven_mol_est_ewe_igb_hun_svk_amh_geo_ita_arw_ben_slo_sod_anl_rom_fin_zul_bat_ctl_sun_jpn_knd_kor_krd_cze_moo_swe_ind_alb_wly_jav_cnt_mcd_cic_bul_sid_spa_rus_lat_grk_qcu_scr_dut_glc_yor_heb_hin_gam_prs_tag_pol_tsw_nor_bam_mao_tha_hau_tml_lda_fbf_tur_por_eng_azi_ses_vie_chh_bem_tsn_dyu	-0.72568326067141	-1.74271815402236	0.0846882994606989
734	tig_prs_dgb_dut_wly_anl_chh_rom_uzb_aze_cic_mly_dyu_scr_spa_bsq_afr_aeg_swa_cnt_fre_urd_lda_lat_bam_guj_hun_tsw_tsn_est_ita_amh_geo_svk_ukr_rus_pan_gam_sod_pol_fin_swt_jav_krd_bat_jpn_knd_kor_glc_ger_ses_cze_ind_ctl_hau_sun_mnd_grk_zul_swe_heb_alb_nor_lit_bul_qcu_por_mcd_eng_ewe_owc_mol_sid_arw_tag_ben_igb_hin_moo_mao_tha_amr_tml_ven_fbf_tur_bos_slo_azi_yor_vie_mlt_akn_bem_xho	-0.716313263092082	-1.71671765064361	0.0893596890471798
735	owc_lit_dgb_pan_sid_gam_mlt_ctl_azi_aze_zul_mao_ven_rus_ben_bsq_guj_hau_xho_cnt_eng_afr_tsn_fre_lda_prs_fin_tsw_akn_hun_glc_chh_geo_mol_slo_bul_alb_amr_wly_grk_est_cic_jav_krd_sun_jpn_tml_kor_lat_arw_swa_dut_ind_ita_amh_bat_mnd_ger_swt_pol_sod_scr_swe_nor_hin_qcu_spa_svk_rom_dyu_aeg_urd_tig_cze_tag_bos_bem_ukr_ses_mly_tha_anl_knd_fbf_bam_uzb_por_mcd_tur_igb_vie_heb_yor_moo_ewe	-0.479741613585556	-1.14009308099939	0.257175241950432
736	gam_nor_ses_pan_owc_amh_heb_ita_aze_azi_moo_mly_xho_cze_afr_bsq_lat_wly_cic_mnd_mol_mcd_dgb_guj_dyu_prs_est_bam_swt_hun_swe_sid_geo_grk_slo_dut_glc_mlt_anl_pol_fin_akn_tag_arw_jav_jpn_knd_kor_svk_ben_tsw_scr_mao_eng_amr_sun_cnt_ctl_tsn_rus_chh_fre_rom_spa_ger_qcu_ukr_krd_alb_lda_tig_lit_sod_urd_bat_hin_zul_bul_bem_ind_tha_aeg_tml_ewe_swa_uzb_bos_por_tur_igb_vie_hau_fbf_yor_ven	-0.494784045383362	-1.17664104112794	0.242341707871339
737	chh_ger_cic_lit_owc_hau_wly_spa_aze_tur_lda_mly_akn_svk_eng_bsq_dut_aeg_dyu_cnt_grk_arw_tsw_mol_bam_alb_hun_zul_moo_est_rus_sod_geo_ben_por_cze_bul_heb_amh_slo_fin_igb_bat_ukr_tag_jpn_knd_kor_pan_ctl_swt_guj_mao_pol_sid_jav_mnd_afr_xho_prs_tig_nor_rom_fre_scr_qcu_swe_urd_lat_bem_mlt_hin_gam_glc_sun_bos_ewe_mcd_swa_ind_tha_amr_tml_yor_dgb_azi_krd_ita_uzb_fbf_vie_anl_ses_ven_tsn	-0.823972486055855	-1.99396753784672	0.0490844283331383
738	sid_alb_fbf_fre_owc_hau_aeg_slo_tur_aze_zul_ind_swt_dut_mol_bsq_spa_anl_tsw_mnd_bos_ukr_xho_por_moo_ben_fin_cic_ewe_hun_ctl_sod_geo_rus_bul_krd_glc_heb_chh_eng_est_akn_sun_grk_mao_jpn_knd_kor_ita_scr_dgb_svk_jav_guj_amh_mly_cnt_prs_bem_rom_wly_afr_nor_arw_lat_qcu_pol_urd_pan_ses_gam_swe_amr_lit_tag_ger_ven_mcd_swa_bat_tha_mlt_tml_igb_yor_uzb_hin_cze_azi_lda_vie_tig_tsn_bam_dyu	-0.57904408505453	-1.38196493421241	0.170292964787223
739	sod_prs_xho_ukr_owc_mlt_sid_urd_tur_azi_dyu_mao_swt_rus_pan_bsq_arw_hau_ses_mnd_cze_nor_cic_slo_ewe_lat_est_fbf_tsw_hun_hin_anl_geo_scr_ben_rom_mcd_amh_aeg_dut_fin_akn_jav_glc_ind_jpn_tml_kor_alb_eng_tsn_por_mly_fre_tig_tag_cnt_ctl_lda_ita_gam_krd_mol_swe_spa_qcu_svk_afr_grk_yor_heb_bul_chh_pol_bat_bos_ven_ger_bam_sun_tha_wly_knd_dgb_swa_uzb_guj_lit_aze_moo_vie_amr_zul_bem_igb	-1.28465805725288	-3.20050172012669	0.00187736667076179
740	hau_mol_bam_rus_heb_tig_mlt_dut_tur_azi_tsw_bat_cic_afr_urd_bsq_pan_sid_ses_cnt_glc_fre_ven_lit_fbf_svk_fin_lda_igb_est_nor_amr_geo_ger_ita_krd_eng_sod_amh_por_hun_swa_tag_ukr_jav_jpn_tml_kor_ctl_pol_akn_grk_mly_bul_gam_sun_mnd_spa_yor_slo_owc_rom_lat_guj_hin_qcu_mcd_scr_swe_ewe_wly_arw_anl_cze_mao_alb_zul_bos_dyu_ind_tha_chh_knd_moo_swt_aze_prs_ben_uzb_bem_vie_aeg_tsn_xho_dgb	-0.124273776019253	-0.293240476072487	0.769991693625296
741	gam_ukr_bem_svk_amr_wly_aeg_bul_aze_uzb_zul_mly_ven_lat_krd_bsq_cze_sod_tsn_cnt_pan_spa_tsw_guj_fbf_scr_fin_akn_cic_est_swe_sid_geo_afr_dut_ctl_hin_amh_mlt_slo_hun_lda_mao_eng_tag_jpn_tml_kor_glc_ger_dgb_mol_bat_urd_chh_ind_mnd_grk_moo_por_owc_pol_rus_bos_alb_qcu_rom_ita_ben_swa_hau_nor_anl_arw_sun_mcd_ses_lit_yor_jav_tha_heb_knd_dyu_ewe_tur_prs_fre_azi_swt_vie_tig_bam_xho_igb	0.235078528376739	0.553457470108968	0.581278345616128
742	tig_pol_moo_arw_anl_heb_owc_mol_uzb_tur_swt_ind_ses_mcd_spa_bsq_fre_chh_dgb_cnt_bos_ben_igb_scr_zul_hin_hun_tsw_dyu_fin_guj_mlt_geo_urd_ctl_eng_svk_amh_aeg_krd_est_tsn_mly_lit_bat_jpn_knd_kor_swe_nor_akn_afr_sun_por_hau_jav_mnd_prs_fbf_rus_sid_pan_grk_ukr_dut_qcu_ger_rom_lat_bam_sod_bul_gam_slo_mao_glc_xho_ita_ven_tag_tha_wly_tml_yor_ewe_aze_alb_cze_azi_swa_vie_amr_bem_cic_lda	-0.128250411844913	-0.302477426078301	0.762963614578315
743	heb_rom_dgb_ctl_wly_owc_amh_krd_azi_aze_dyu_ind_tsw_urd_svk_bsq_scr_sid_bem_cnt_lit_bos_ses_hin_swt_arw_fin_tsn_cic_est_bul_chh_geo_lat_rus_ger_mcd_anl_amr_swe_hun_xho_mly_ben_tag_jpn_tml_kor_ita_grk_zul_prs_bat_cze_sod_jav_mnd_por_ewe_mol_gam_spa_nor_fre_eng_qcu_pol_slo_glc_yor_aeg_pan_mlt_guj_mao_alb_bam_ukr_ven_sun_tha_hau_knd_lda_akn_tur_afr_dut_uzb_igb_vie_tig_moo_fbf_swa	0.139244712246485	0.3279847926281	0.743660422229446
744	owc_pol_swa_rus_sod_mlt_heb_afr_azi_uzb_tsw_mao_yor_bos_guj_bsq_eng_anl_akn_cnt_hin_cze_ses_lit_cic_bul_est_zul_tsn_hun_lat_amh_geo_swe_slo_urd_ctl_hau_amr_fre_fin_swt_bat_mol_tag_jpn_knd_kor_ita_grk_moo_ukr_jav_scr_sid_mly_mnd_spa_dgb_alb_gam_ben_prs_ger_por_qcu_krd_svk_nor_ven_tig_rom_wly_pan_ind_arw_bem_dut_igb_sun_tha_aeg_tml_lda_fbf_tur_glc_mcd_aze_bam_vie_chh_dyu_xho_ewe	-0.772623862792818	-1.85287949374156	0.0670708539825109
745	tig_hin_bem_lit_sid_mlt_sod_alb_uzb_azi_ven_jav_dyu_ctl_ita_bsq_rus_chh_fbf_mnd_cze_swe_lda_krd_bam_mcd_est_cic_swt_fin_spa_amr_geo_prs_svk_nor_slo_owc_gam_ukr_hun_zul_mly_bul_bat_jpn_knd_kor_mol_ben_ses_dut_mao_ger_aeg_sun_cnt_rom_tsn_lat_wly_bos_scr_pan_glc_qcu_guj_grk_urd_yor_anl_fre_amh_eng_ind_arw_tsw_pol_dgb_tag_tha_heb_tml_xho_ewe_aze_por_afr_tur_moo_vie_hau_akn_swa_igb	0.185504217739925	0.436764808475444	0.663294329765344
746	mlt_lat_akn_arw_gam_aeg_wly_bos_uzb_aze_ewe_bat_zul_ben_ger_bsq_spa_sod_ses_mnd_urd_dut_lda_nor_xho_rus_est_cic_swt_fin_afr_tig_geo_ita_lit_glc_mcd_owc_heb_swe_hun_dyu_mly_svk_ind_jpn_tml_kor_pol_scr_igb_eng_sun_guj_amh_tag_cnt_prs_bam_krd_hau_pan_fre_mol_bul_qcu_slo_rom_por_moo_chh_grk_sid_ctl_jav_ukr_dgb_alb_tsn_mao_tha_amr_knd_bem_tsw_azi_cze_hin_tur_ven_vie_anl_fbf_swa_yor	-1.16798373279678	-2.87767148661948	0.00496923497174554
747	wly_ukr_bem_por_owc_aeg_amh_cze_uzb_tur_igb_jav_akn_alb_scr_bsq_ctl_sid_ven_mnd_ita_slo_yor_svk_zul_mcd_est_swt_tsn_hun_pol_anl_geo_ben_bos_krd_pan_chh_hau_rom_fin_xho_mao_guj_ind_jpn_tml_kor_rus_spa_bam_urd_sun_grk_gam_mly_cnt_nor_moo_glc_amr_bul_lat_prs_swe_qcu_arw_dut_fre_fbf_sod_afr_heb_hin_bat_ger_ewe_mol_dyu_tag_tha_mlt_knd_lda_swa_azi_lit_eng_aze_cic_vie_tig_dgb_ses_tsw	-0.32671320332453	-0.772626182462695	0.441702810496766
748	amh_mol_ven_eng_sod_mlt_amr_guj_azi_uzb_zul_tag_xho_grk_pan_bsq_prs_owc_moo_mnd_hin_arw_tsw_ctl_swt_fre_hun_akn_swa_est_spa_gam_geo_alb_nor_por_mcd_chh_tig_lit_fin_ses_jav_rus_sun_jpn_knd_kor_cze_lat_cic_ger_ind_swe_aeg_mly_cnt_ukr_dgb_slo_heb_rom_scr_svk_pol_qcu_bul_afr_bos_dyu_hau_dut_anl_glc_bat_krd_bem_urd_tsn_mao_tha_wly_tml_ewe_lda_tur_ita_ben_aze_bam_vie_sid_fbf_igb_yor	0.51667611186253	1.21767660833732	0.226427441633611
749	hau_bos_akn_ben_wly_tig_aeg_ctl_aze_tur_fbf_bat_ewe_glc_fre_bsq_pan_chh_igb_cnt_lit_lat_tsn_scr_swa_ita_fin_lda_bam_hun_grk_anl_geo_mcd_arw_spa_hin_sid_sod_ukr_est_ven_jav_guj_tag_jpn_tml_kor_ger_swe_tsw_dut_mly_slo_mlt_ind_mnd_rus_bem_cze_heb_eng_krd_rom_afr_qcu_prs_bul_svk_dyu_amh_por_owc_pol_sun_alb_cic_urd_yor_mao_tha_gam_knd_zul_xho_azi_nor_mol_uzb_swt_vie_amr_ses_dgb_moo	-0.192600826098282	-0.455215666795986	0.650015057434582
750	sod_spa_lda_cze_amh_heb_owc_mol_uzb_aze_xho_bat_ven_pol_krd_bsq_eng_tig_fbf_cnt_scr_alb_akn_lat_ses_pan_fin_swa_ewe_est_slo_aeg_geo_svk_bul_hin_glc_chh_hau_lit_hun_tsw_sun_mcd_ind_jpn_tml_kor_grk_swe_dgb_bos_mly_rom_anl_tag_mnd_ita_moo_afr_wly_arw_dut_prs_ben_qcu_guj_rus_nor_cic_gam_ukr_amr_por_jav_fre_tsn_ger_dyu_mao_tha_sid_knd_bam_yor_tur_urd_ctl_azi_igb_vie_mlt_swt_bem_zul	-0.105739770018875	-0.249339338442244	0.803648177720276
751	sod_eng_xho_dut_hau_tig_amh_swe_tur_aze_akn_tag_igb_pan_rom_bsq_alb_amr_ewe_mnd_cze_pol_dyu_glc_zul_hin_fin_ses_swa_hun_ukr_sid_geo_ita_nor_bos_fre_anl_owc_bul_est_swt_bat_arw_sun_jpn_knd_kor_ben_lit_tsw_mcd_mly_spa_wly_mao_cnt_por_ven_grk_mlt_scr_krd_slo_svk_qcu_afr_guj_prs_bem_chh_ctl_gam_ger_jav_mol_bam_rus_lda_ind_tha_aeg_tml_dgb_moo_azi_lat_urd_uzb_cic_vie_heb_fbf_tsn_yor	-0.657068941049954	-1.57283393111989	0.119153330421468
752	mlt_ben_moo_bos_tig_sod_sid_afr_uzb_tur_yor_jav_bam_pan_slo_bsq_rus_hau_akn_cnt_dut_lat_tsw_krd_cic_svk_hun_ses_swt_est_mol_aeg_geo_swe_eng_rom_hin_heb_gam_grk_fin_ven_tag_prs_ind_jpn_tml_kor_por_ita_lda_lit_mly_urd_amr_mao_mnd_fre_dgb_spa_owc_cze_ger_glc_nor_qcu_scr_mcd_arw_igb_wly_ukr_anl_pol_sun_guj_zul_ctl_tsn_bat_tha_chh_knd_swa_ewe_azi_bul_alb_aze_bem_vie_amh_dyu_fbf_xho	-0.393334271536433	-0.933203130631555	0.353131643252827
753	amr_prs_xho_fre_tig_anl_hau_mcd_tur_azi_igb_mao_fbf_arw_ita_bsq_lat_gam_bam_mnd_grk_ctl_akn_swe_swa_krd_est_zul_tsn_fin_ben_aeg_geo_scr_mol_slo_nor_sid_owc_ger_hun_dyu_sun_rus_jav_jpn_tml_kor_guj_lit_ewe_dut_ind_svk_mlt_tag_cnt_eng_cic_glc_amh_urd_pol_bul_por_qcu_hin_ukr_alb_moo_chh_rom_heb_cze_mly_spa_dgb_bos_tsw_bat_tha_wly_knd_bem_yor_uzb_afr_pan_aze_lda_vie_sod_ven_swt_ses	-0.354432417765354	-0.839445422307323	0.4033721179566
754	wly_ctl_igb_cze_sod_owc_amh_pol_azi_uzb_xho_sun_moo_mol_bos_bsq_pan_mlt_tsw_cnt_lat_ita_tsn_svk_fbf_afr_fin_bam_swa_est_urd_chh_geo_ben_rus_glc_eng_heb_gam_arw_hun_akn_bat_ukr_mao_jpn_knd_kor_por_swe_swt_bul_mly_hin_anl_ind_mnd_scr_dyu_slo_aeg_fre_grk_ger_guj_qcu_alb_spa_dut_ses_sid_nor_hau_mcd_jav_krd_dgb_rom_lda_tag_tha_tig_tml_bem_ewe_tur_prs_lit_aze_cic_vie_amr_ven_yor_zul	0.235498465853545	0.554583995076296	0.580510530372143
755	gam_ger_igb_por_hau_wly_sid_nor_azi_aze_tsw_sun_dgb_arw_ctl_bsq_prs_amh_tsn_mnd_pol_ben_moo_afr_yor_eng_hun_ven_bem_est_svk_chh_geo_ita_rus_guj_rom_heb_anl_fre_fin_bam_jav_bul_tag_jpn_tml_kor_cze_lat_fbf_mcd_mly_lit_tig_bat_cnt_slo_zul_urd_sod_spa_grk_swe_ukr_qcu_dut_hin_krd_cic_mlt_pan_amr_mol_mao_scr_lda_glc_xho_ind_tha_owc_knd_ewe_akn_tur_alb_bos_uzb_swt_vie_aeg_dyu_swa_ses	-0.0631383210151688	-0.148938705906382	0.881924488285773
756	amr_pol_tsw_spa_anl_sid_owc_guj_aze_tur_ven_mao_dyu_ben_mol_bsq_scr_wly_cic_mnd_afr_lit_xho_ita_bam_grk_hun_yor_swa_fin_ger_gam_geo_swe_dut_por_ctl_sod_amh_rus_est_akn_bat_krd_jav_jpn_tml_kor_hin_lat_dgb_alb_mly_rom_mlt_tag_cnt_prs_lda_mcd_chh_pan_slo_arw_ukr_qcu_bul_nor_svk_moo_aeg_urd_heb_fre_sun_glc_swt_bos_ewe_ind_tha_tig_knd_bem_ses_uzb_cze_eng_azi_zul_vie_hau_tsn_fbf_igb	0.323118445137435	0.760535760556857	0.448858325766867
757	sod_scr_fbf_ita_hau_aeg_gam_guj_azi_tur_swa_tag_bam_rus_lat_bsq_lit_tig_tsn_mnd_ben_ger_akn_svk_dyu_ctl_est_ses_tsw_fin_por_anl_geo_ukr_hin_fre_bul_owc_chh_nor_hun_bem_mao_urd_bat_jpn_tml_kor_cze_afr_igb_swe_mly_pol_amh_sun_cnt_alb_ewe_krd_sid_glc_mol_mcd_rom_qcu_dut_pan_arw_cic_heb_slo_wly_eng_jav_grk_zul_spa_dgb_ind_tha_mlt_knd_yor_moo_aze_prs_bos_uzb_ven_vie_amr_lda_swt_xho	-0.00504876915800901	-0.0118998669176494	0.990530994469221
758	aeg_scr_yor_krd_hau_chh_amr_mcd_aze_uzb_bem_mao_akn_svk_swe_bsq_alb_mlt_tsn_mnd_bul_ita_swt_hin_tsw_arw_fin_dyu_fbf_est_por_tig_geo_glc_lat_nor_slo_wly_sod_guj_hun_ewe_bat_rus_sun_jpn_tml_kor_ger_prs_ven_urd_tag_cze_sid_mly_cnt_eng_bam_dut_heb_bos_pol_afr_fre_qcu_spa_pan_rom_moo_owc_ben_anl_grk_ind_mol_ses_lit_dgb_jav_tha_gam_knd_cic_xho_tur_ukr_ctl_azi_igb_vie_amh_swa_lda_zul	0.000434735478577514	0.00102375327824647	0.999185356016366
759	anl_afr_moo_ctl_sid_owc_sod_pan_tur_azi_swa_mao_swt_svk_cze_bsq_spa_mlt_dyu_cnt_hin_swe_lda_bos_akn_nor_est_bem_xho_hun_bul_chh_geo_ben_alb_arw_glc_hau_heb_mcd_fin_igb_mly_krd_jav_jpn_tml_kor_scr_pol_yor_lat_sun_ukr_amh_tag_mnd_mol_cic_rus_wly_por_slo_ita_grk_qcu_eng_prs_urd_tsw_gam_dut_amr_rom_bat_guj_bam_lit_zul_ind_tha_aeg_knd_dgb_ven_aze_ger_fre_uzb_tsn_vie_tig_ses_fbf_ewe	-0.693977907555338	-1.6623776728482	0.0998041270280918
760	heb_ukr_moo_urd_owc_mlt_sid_cze_tur_azi_dyu_bat_bem_svk_grk_bsq_mol_sod_fbf_cnt_bul_prs_swt_por_ewe_spa_est_yor_lda_hun_ger_chh_geo_guj_ctl_rus_scr_gam_anl_slo_fin_ven_tag_dut_jav_jpn_knd_kor_pol_krd_tsw_bos_sun_ben_hau_mao_mnd_lit_swa_lat_tig_eng_afr_mcd_alb_qcu_nor_glc_ita_zul_aeg_arw_amh_hin_ind_swe_tsn_rom_igb_mly_tha_wly_tml_cic_akn_aze_fre_pan_uzb_xho_vie_amr_bam_dgb_ses	-0.686738723059653	-1.64415852676939	0.103519890653366
761	amh_svk_swa_urd_chh_wly_aeg_rus_aze_azi_igb_tag_ven_ita_glc_bsq_guj_sid_moo_cnt_pan_prs_bam_por_fbf_cze_est_zul_tsn_hun_bos_anl_geo_rom_arw_scr_lat_owc_heb_eng_fin_swt_jav_ben_mly_jpn_knd_kor_afr_mcd_ewe_mol_ind_fre_tig_sun_mnd_lit_lda_ctl_sod_krd_pol_dut_slo_qcu_grk_ger_alb_yor_amr_nor_hau_ukr_bat_swe_dyu_bul_xho_mao_tha_gam_tml_akn_tsw_uzb_hin_spa_tur_bem_vie_mlt_cic_ses_dgb	-0.431668112611115	-1.02837977077129	0.306438477300579
762	owc_fre_swa_scr_amh_aeg_mlt_pol_uzb_azi_zul_bat_lda_bul_svk_bsq_pan_wly_dgb_mnd_guj_ita_ven_eng_igb_slo_est_tsw_ewe_fin_spa_anl_geo_mcd_grk_glc_lit_heb_sod_urd_hun_dyu_ind_lat_mly_jpn_tml_kor_rom_nor_yor_dut_sun_cze_amr_mao_cnt_bos_swt_afr_sid_prs_ctl_por_alb_qcu_swe_ben_hin_bam_chh_arw_gam_ukr_tag_rus_fbf_mol_tsn_jav_tha_hau_knd_cic_bem_aze_ger_krd_tur_xho_vie_tig_ses_akn_moo	-0.503361387784093	-1.19809110772593	0.233925963388789
763	hau_grk_ven_rus_heb_chh_anl_prs_tur_aze_swt_bat_swa_krd_ita_bsq_spa_amr_tsw_mnd_mcd_scr_igb_slo_zul_fre_est_akn_cic_fin_guj_aeg_geo_ben_bul_bos_cze_mlt_wly_glc_hun_tsn_tag_urd_sun_jpn_tml_kor_ukr_hin_lda_pol_mly_mol_sid_jav_cnt_arw_fbf_dut_amh_lat_pan_ctl_ger_qcu_lit_afr_swe_dgb_tig_rom_gam_eng_mao_nor_xho_svk_moo_ind_tha_owc_knd_ses_yor_azi_por_alb_uzb_bem_vie_sod_dyu_bam_ewe	-0.372387423910042	-0.882362601720455	0.379855760272651
764	heb_ukr_moo_pol_sid_mlt_aeg_fre_uzb_azi_dyu_mao_ses_glc_krd_bsq_lit_hau_swa_mnd_spa_alb_cic_urd_dgb_slo_est_igb_bam_fin_ctl_sod_geo_bos_prs_ita_rom_chh_amh_grk_hun_zul_sun_svk_jav_jpn_knd_kor_afr_pan_fbf_scr_ind_arw_amr_mly_cnt_mol_xho_bul_wly_ger_rus_nor_dut_qcu_swe_cze_eng_yor_gam_hin_tig_ben_bat_guj_bem_lat_swt_tag_tha_anl_tml_lda_tsn_aze_por_mcd_tur_tsw_vie_owc_ven_ewe_akn	-0.673609306836813	-1.61068676456375	0.110637074385311
765	aeg_bul_ven_rom_sod_amr_anl_afr_azi_uzb_moo_jav_bem_rus_cze_bsq_nor_hau_yor_cnt_glc_urd_ses_scr_akn_hin_est_dyu_swa_fin_prs_sid_geo_ger_krd_ukr_dut_chh_wly_pan_hun_dgb_mao_mol_bat_jpn_tml_kor_pol_por_fbf_ctl_ind_lat_heb_sun_mnd_arw_swt_spa_owc_eng_fre_alb_bos_qcu_ita_lit_guj_tsn_amh_swe_gam_grk_tag_slo_tsw_svk_bam_mly_tha_mlt_knd_zul_ewe_aze_mcd_ben_tur_lda_vie_tig_xho_cic_igb	-1.01661336553083	-2.47592227586223	0.0150983741701579
766	gam_afr_bam_krd_wly_mlt_anl_nor_tur_uzb_dgb_ind_bem_eng_bul_bsq_fre_chh_ven_mnd_cze_rom_ses_slo_swa_scr_hun_igb_ewe_fin_bos_amh_geo_rus_ita_grk_guj_sid_amr_svk_est_tsn_mao_hin_mly_jpn_knd_kor_alb_dut_cic_ger_tag_arw_sod_bat_cnt_ctl_xho_ben_hau_ukr_mol_lat_spa_qcu_mcd_glc_pol_moo_owc_swe_aeg_urd_jav_prs_lda_pan_dyu_sun_tha_heb_tml_yor_fbf_azi_por_lit_aze_tsw_vie_tig_akn_zul_swt	0.107046367804771	0.251721764881502	0.801811551604768
767	gam_spa_moo_por_chh_amh_tig_ctl_aze_uzb_ven_sun_bam_fre_bul_bsq_grk_mlt_dgb_mnd_alb_slo_ewe_dut_igb_pan_est_dyu_fbf_hun_mcd_sod_geo_prs_swe_arw_rus_anl_wly_svk_fin_tsw_tag_afr_bat_jpn_tml_kor_cze_rom_ses_scr_mao_glc_sid_jav_cnt_mol_zul_pol_owc_bos_ger_nor_krd_qcu_lit_ben_ita_xho_amr_ukr_heb_eng_mly_urd_swt_lat_swa_ind_tha_aeg_knd_bem_akn_tur_hin_guj_azi_cic_vie_hau_tsn_lda_yor	-0.0292734443133605	-0.0690206773752602	0.945121348255124
768	hau_prs_bam_scr_mlt_owc_aeg_cze_tur_uzb_dyu_bat_yor_eng_pol_bsq_swe_gam_swt_cnt_dut_ben_dgb_bos_cic_krd_est_moo_igb_fin_grk_wly_geo_mcd_ita_ukr_glc_tig_sid_lat_hun_tsn_mao_hin_sun_jpn_knd_kor_ctl_svk_fbf_fre_jav_ger_chh_ind_mnd_mol_lda_slo_amr_urd_guj_pan_arw_qcu_bul_lit_rom_akn_anl_alb_amh_por_tag_nor_ven_rus_bem_mly_tha_heb_tml_tsw_zul_azi_afr_spa_aze_xho_vie_sod_swa_ses_ewe	-0.283167864856847	-0.669798337602728	0.504646004492935
769	anl_mol_yor_eng_gam_sid_amr_hin_tur_aze_swa_ind_akn_ita_mcd_bsq_pan_sod_tsn_cnt_afr_spa_dyu_rus_bam_krd_est_zul_ses_hun_prs_mlt_geo_lit_ukr_arw_fre_amh_aeg_scr_fin_moo_bat_nor_mao_jpn_knd_kor_svk_ger_igb_alb_jav_urd_hau_tag_mnd_ben_swt_por_chh_dut_rom_guj_lat_qcu_swe_glc_pol_tsw_owc_bul_wly_cze_sun_bos_ven_grk_xho_mly_tha_heb_tml_ewe_fbf_azi_slo_ctl_uzb_dgb_vie_tig_lda_cic_bem	-1.10819853775235	-2.71030106708445	0.00800487626906243
770	amh_bos_tsn_afr_sod_amr_mlt_guj_uzb_azi_dgb_sun_yor_dut_hin_bsq_lat_tig_bem_cnt_lit_fre_ewe_ctl_bam_cze_fin_tsw_lda_est_krd_wly_geo_pan_scr_arw_eng_owc_heb_svk_hun_moo_bat_pol_jav_jpn_tml_kor_alb_prs_igb_ben_ind_rus_gam_mao_mnd_swe_dyu_ger_aeg_nor_slo_por_mol_qcu_ukr_grk_rom_fbf_chh_glc_anl_bul_mly_mcd_zul_urd_ven_tag_tha_hau_knd_xho_swt_aze_ita_spa_tur_akn_vie_sid_cic_ses_swa	-0.155890287098425	-0.367529983950832	0.714058805756634
771	owc_lit_ven_ben_sid_amr_wly_ita_tur_aze_dyu_bat_tsw_nor_ctl_bsq_afr_aeg_akn_mnd_spa_fre_ewe_guj_zul_dut_fin_bam_ses_hun_ukr_tig_geo_hin_eng_lat_glc_anl_hau_grk_est_bem_ind_scr_tag_jpn_knd_kor_urd_rus_fbf_ger_mao_mcd_amh_sun_cnt_cze_xho_rom_sod_pan_pol_arw_bul_qcu_slo_por_prs_moo_heb_mol_mlt_svk_jav_bos_swa_krd_lda_mly_tha_gam_tml_swt_dgb_azi_swe_alb_uzb_tsn_vie_chh_igb_cic_yor	-0.58188397680185	-1.38686911889382	0.168796887467643
772	heb_pol_igb_urd_aeg_gam_hau_slo_aze_tur_swt_mly_akn_pan_hin_bsq_ita_wly_bam_cnt_ger_grk_ewe_ben_fbf_mol_est_dgb_zul_hun_glc_sod_geo_ukr_ctl_svk_rus_sid_chh_lat_fin_ven_tag_spa_jav_jpn_tml_kor_fre_rom_tsn_afr_ind_eng_owc_sun_mnd_cze_cic_por_tig_swe_bos_mcd_scr_qcu_nor_bul_guj_ses_amh_prs_mlt_dut_bat_lit_bem_arw_lda_mao_tha_amr_knd_yor_xho_azi_alb_krd_uzb_moo_vie_anl_dyu_swa_tsw	-0.0939360396849068	-0.221404121842905	0.825263193691412
773	gam_lat_ven_ukr_heb_aeg_chh_slo_tur_uzb_tsw_mly_yor_swe_grk_bsq_krd_amh_ewe_cnt_eng_afr_swt_mol_akn_guj_est_tsn_swa_hun_por_sod_geo_glc_ita_dut_rus_hau_tig_alb_fin_bam_sun_urd_bat_jpn_knd_kor_rom_bos_dyu_ctl_ind_bul_amr_mao_mnd_ben_lda_mcd_anl_pol_scr_pan_hin_qcu_svk_spa_cze_fbf_sid_lit_wly_prs_jav_arw_moo_nor_xho_tag_tha_owc_tml_dgb_cic_aze_fre_ger_azi_bem_vie_mlt_igb_ses_zul	-0.108092382254165	-0.254925926366429	0.799343200804357
774	mlt_por_zul_pol_gam_sid_tig_cze_aze_azi_ses_sun_bam_hin_rus_bsq_bul_hau_swt_mnd_eng_prs_dgb_ctl_ven_fre_hun_dyu_bem_est_svk_anl_geo_mol_rom_scr_swe_heb_aeg_nor_fin_fbf_mao_ita_jav_jpn_tml_kor_bos_lit_akn_guj_tag_alb_amr_ind_cnt_ukr_tsw_arw_amh_afr_ger_pan_dut_qcu_krd_ben_grk_tsn_owc_glc_sod_slo_mly_urd_lda_lat_cic_bat_tha_chh_knd_ewe_igb_tur_mcd_spa_uzb_yor_vie_wly_xho_swa_moo	-0.158403067041003	-0.373644937432785	0.709518920936369
775	wly_alb_ewe_afr_sid_mlt_aeg_slo_tur_uzb_swa_tag_bem_urd_ukr_bsq_ben_amr_tsw_mnd_guj_rus_dgb_rom_ven_swe_hun_dyu_lda_est_cze_hau_geo_por_ctl_nor_pan_amh_anl_lat_fin_swt_bat_mol_mao_jpn_knd_kor_hin_ger_igb_mcd_ind_dut_tig_mly_cnt_svk_tsn_ita_gam_bos_scr_grk_krd_qcu_lit_glc_fre_xho_heb_arw_sod_bul_sun_spa_cic_eng_fbf_jav_tha_chh_tml_bam_akn_aze_prs_pol_azi_ses_vie_owc_yor_moo_zul	-0.590918714807985	-1.4147186969987	0.160490496708936
776	sid_ita_cic_prs_chh_aeg_anl_guj_azi_uzb_dyu_tag_xho_alb_pan_bsq_slo_amr_ses_mnd_ukr_rus_tsw_hin_dgb_afr_hun_bem_ven_fin_mol_owc_geo_eng_lat_por_swe_heb_gam_spa_est_zul_mao_glc_jav_jpn_tml_kor_nor_arw_tsn_grk_sun_cze_wly_ind_cnt_bul_lda_ctl_sod_mcd_svk_bos_ben_qcu_rom_krd_urd_bam_mlt_ger_hau_scr_mly_lit_swt_pol_swa_bat_tha_amh_knd_akn_fbf_tur_dut_fre_aze_igb_vie_tig_ewe_yor_moo	-0.705308582184507	-1.69559261870551	0.0933085823961092
777	chh_dut_lda_ukr_hau_owc_sid_eng_azi_tur_bem_jav_xho_hin_ctl_bsq_urd_amh_tsw_mnd_svk_rom_ewe_slo_igb_nor_fin_dgb_tsn_est_ben_heb_geo_lat_prs_ita_krd_aeg_mlt_grk_hun_swa_ind_glc_mly_jpn_tml_kor_alb_spa_akn_ger_sun_scr_amr_tag_cnt_bul_cic_cze_tig_lit_mol_pan_guj_qcu_rus_bos_mcd_moo_wly_arw_sod_swe_bat_pol_ses_fre_zul_mao_tha_anl_knd_fbf_ven_uzb_afr_por_aze_yor_vie_gam_bam_swt_dyu	-0.23229418989091	-0.549041111391928	0.584293087516238
778	amh_swe_dgb_guj_sod_anl_sid_glc_aze_tur_ewe_jav_fbf_spa_grk_bsq_hin_aeg_bem_cnt_ben_afr_swa_lat_cic_pan_est_swt_akn_fin_scr_wly_geo_ita_ctl_nor_ger_amr_gam_ukr_hun_bam_tag_eng_mao_jpn_knd_kor_cze_bul_lda_dut_mly_lit_heb_ind_mnd_prs_xho_pol_owc_slo_arw_fre_rom_qcu_rus_alb_urd_ven_mlt_svk_hau_krd_sun_bos_moo_por_zul_bat_tha_chh_tml_ses_tsw_uzb_mol_mcd_azi_tsn_vie_tig_yor_igb_dyu	-0.125735247527663	-0.296379678203226	0.767600995166196
779	tig_fre_tsw_cze_sod_amh_anl_dut_tur_aze_cic_bat_akn_lit_pol_bsq_grk_owc_bam_mnd_bos_por_zul_glc_lda_pan_est_ses_ven_fin_mcd_wly_geo_mol_swe_krd_afr_sid_amr_arw_hun_dyu_mly_alb_sun_jpn_tml_kor_ita_urd_igb_slo_mao_rus_chh_jav_cnt_rom_dgb_ger_gam_ctl_hin_eng_prs_qcu_svk_nor_spa_moo_hau_lat_heb_bul_tag_guj_swa_ukr_bem_ind_tha_mlt_knd_yor_fbf_azi_scr_ben_uzb_tsn_vie_aeg_ewe_xho_swt	-0.591918276423344	-1.41092814563295	0.161602251029257
780	heb_eng_ewe_svk_chh_anl_wly_glc_azi_aze_akn_mao_tsn_nor_cze_bsq_hin_sid_yor_cnt_pan_alb_ses_guj_cic_lit_hun_swa_zul_fin_lat_gam_geo_ukr_rom_spa_krd_owc_amr_bul_est_ven_bat_fre_tag_jpn_knd_kor_ben_ger_dyu_afr_ind_grk_mlt_jav_mnd_mcd_lda_urd_aeg_slo_mol_bos_scr_qcu_arw_swe_pol_tsw_amh_dut_tig_ita_sun_rus_xho_por_igb_mly_tha_hau_tml_fbf_swt_tur_prs_ctl_uzb_bam_vie_sod_moo_bem_dgb	-0.511958626483785	-1.21802574279314	0.226295370977679
781	anl_nor_tsw_alb_gam_wly_amr_ger_aze_tur_igb_bat_yor_swe_svk_bsq_ita_sid_cic_cnt_mol_hin_swt_dut_lda_lit_est_fbf_zul_fin_rus_chh_geo_prs_guj_rom_grk_aeg_mlt_glc_hun_dyu_sun_fre_jav_jpn_knd_kor_bos_afr_bam_eng_mly_ukr_owc_ind_mnd_lat_akn_arw_amh_pan_cze_por_slo_qcu_mcd_ctl_spa_ses_hau_urd_heb_krd_mao_ben_moo_bul_xho_tag_tha_sod_tml_tsn_swa_azi_scr_pol_uzb_bem_vie_tig_ewe_ven_dgb	-0.260821813165235	-0.616378064259139	0.539150883061669
782	tig_alb_moo_swe_mlt_hau_gam_dut_aze_uzb_tsn_jav_dyu_rom_scr_bsq_pan_chh_swa_cnt_krd_arw_tsw_ita_bam_bul_fin_akn_cic_est_ukr_anl_geo_bos_rus_ben_mol_amr_aeg_lat_hun_lda_bat_lit_ind_jpn_tml_kor_prs_grk_zul_afr_tag_cze_owc_sun_mnd_eng_ewe_fre_amh_slo_svk_ger_mcd_qcu_spa_por_guj_bem_sid_pol_wly_hin_mao_glc_yor_nor_igb_mly_tha_heb_knd_ven_swt_azi_urd_ctl_tur_ses_vie_sod_fbf_dgb_xho	-1.21546330586355	-3.01863028256777	0.00327662911131721
783	mlt_nor_swt_cze_amh_sod_amr_svk_azi_aze_dyu_bat_zul_spa_krd_bsq_alb_hau_fbf_cnt_ctl_prs_moo_dut_dgb_hin_hun_tsn_cic_est_rom_chh_geo_scr_ger_arw_afr_sid_aeg_ben_fin_ewe_mly_bos_sun_jpn_tml_kor_lit_ita_igb_fre_jav_slo_owc_tag_mnd_eng_bam_urd_tig_rus_mcd_por_grk_qcu_swe_bul_guj_ses_wly_pol_gam_glc_ind_lat_xho_ukr_ven_mao_tha_anl_knd_tsw_swa_tur_mol_pan_uzb_bem_vie_heb_akn_yor_lda	-0.720035657161522	-1.72613941721079	0.0876431250119506
784	gam_bul_akn_afr_heb_amh_chh_rus_uzb_tur_ewe_tag_igb_hin_por_bsq_svk_wly_tsw_mnd_grk_alb_dgb_fre_ven_slo_fin_swt_ses_hun_ita_sod_geo_ger_ctl_lat_swe_amr_tig_rom_est_yor_jav_guj_mao_jpn_tml_kor_ben_eng_swa_pol_bat_mol_anl_sun_cnt_mcd_moo_ukr_sid_bos_krd_scr_urd_qcu_spa_prs_arw_lda_aeg_cze_hau_lit_mly_dut_xho_nor_zul_ind_tha_mlt_knd_bem_tsn_azi_glc_pan_aze_bam_vie_owc_cic_dyu_fbf	0.287146682455587	0.675983739113274	0.500728552921118
785	sid_grk_yor_bul_amh_mlt_anl_lat_aze_uzb_ses_mly_akn_cze_pol_bsq_guj_aeg_swa_mnd_ger_svk_fbf_ben_bam_fre_fin_zul_moo_est_ukr_sod_geo_ctl_scr_hin_dut_chh_tig_por_hun_ewe_sun_mcd_bat_jpn_knd_kor_krd_arw_tsn_nor_mao_rom_wly_jav_cnt_alb_ven_urd_amr_spa_pan_slo_glc_qcu_afr_prs_swe_bem_hau_rus_owc_ita_tag_mol_xho_eng_cic_ind_tha_gam_tml_dgb_swt_tur_bos_lit_azi_lda_vie_heb_tsw_igb_dyu	-0.354099320942131	-0.838845960029893	0.403706747971494
786	anl_pan_fbf_mol_amh_sid_amr_dut_uzb_tur_moo_jav_lda_lat_scr_bsq_grk_mlt_bem_cnt_lit_slo_igb_swe_ven_guj_hun_ses_xho_est_rus_gam_geo_krd_ger_afr_alb_heb_chh_arw_fin_tsn_sun_svk_bat_jpn_tml_kor_pol_ukr_dyu_eng_mly_bos_tig_mao_mnd_nor_ewe_urd_hau_hin_bul_cze_ita_qcu_prs_fre_por_swa_sod_ben_wly_glc_tag_mcd_bam_spa_swt_ind_tha_aeg_knd_akn_tsw_aze_ctl_rom_azi_yor_vie_owc_dgb_zul_cic	-0.315879704300466	-0.746183568487263	0.457438588520133
787	amr_nor_lda_dut_sid_tig_aeg_svk_azi_uzb_dyu_sun_zul_alb_pan_bsq_rus_anl_tsn_cnt_urd_guj_moo_slo_tsw_mol_est_swa_ewe_hun_ctl_mlt_geo_hin_ita_ukr_rom_sod_amh_bul_fin_cic_tag_mcd_mly_jpn_tml_kor_grk_glc_bam_eng_jav_prs_heb_ind_mnd_fre_bem_scr_owc_ger_krd_pol_lit_qcu_swe_lat_por_fbf_hau_afr_chh_ben_bat_bos_swt_spa_akn_mao_tha_gam_knd_yor_ven_tur_arw_cze_aze_igb_vie_wly_xho_ses_dgb	-0.562154137615867	-1.34151867662029	0.183018803055678
788	amr_fre_bem_rom_mlt_heb_hau_mol_aze_tur_fbf_tag_igb_ita_prs_bsq_mcd_wly_ewe_cnt_swe_nor_cic_pol_dyu_por_fin_ses_lda_est_grk_sid_geo_pan_glc_ctl_guj_chh_anl_arw_hun_ven_jav_bul_mly_jpn_tml_kor_spa_slo_zul_eng_ind_krd_amh_bat_mnd_cze_swt_lat_tig_urd_lit_afr_bos_qcu_scr_dut_ben_yor_owc_rus_gam_alb_sun_svk_tsw_ger_bam_mao_tha_sod_knd_swa_dgb_azi_hin_ukr_uzb_tsn_vie_aeg_moo_xho_akn	-0.556213126406463	-1.32678450254392	0.187828564555688
789	hau_bos_moo_nor_sid_wly_anl_mcd_tur_azi_xho_ind_ven_ben_eng_bsq_bul_mlt_bam_cnt_ukr_krd_lda_urd_bem_mol_hun_fbf_cic_fin_guj_sod_geo_slo_alb_ita_lit_tig_gam_grk_est_dyu_tag_swe_sun_jpn_knd_kor_rom_prs_ewe_cze_jav_svk_chh_bat_mnd_lat_dgb_pan_owc_afr_dut_rus_scr_qcu_por_ctl_glc_tsn_heb_ger_amr_spa_mly_fre_swt_pol_swa_mao_tha_aeg_tml_igb_ses_uzb_arw_hin_aze_tsw_vie_amh_yor_zul_akn	0.00148673837884557	0.0034991912246821	0.997215550110736
790	chh_alb_fbf_bul_mlt_sod_amr_krd_uzb_azi_dgb_bat_bem_mcd_bos_bsq_urd_hau_cic_mnd_prs_por_igb_pan_yor_grk_fin_swa_tsw_hun_fre_sid_geo_mol_cze_dut_nor_tig_anl_ukr_est_ses_sun_ita_tag_jpn_knd_kor_slo_guj_swt_hin_mly_rom_gam_mao_cnt_lit_moo_ctl_wly_rus_lat_glc_swe_qcu_scr_afr_arw_dyu_aeg_eng_amh_svk_jav_pol_ewe_ben_ven_ind_tha_heb_tml_lda_xho_tur_ger_spa_aze_akn_vie_owc_tsn_bam_zul	-0.417311510169216	-0.989405132756189	0.325032206993087
791	chh_pol_xho_glc_heb_mlt_amh_bos_tur_uzb_bem_mly_cic_swe_pan_bsq_rom_hau_swa_cnt_urd_spa_dyu_nor_lda_mcd_fin_akn_ven_hun_ben_owc_geo_arw_ger_bul_lat_aeg_gam_eng_est_yor_tag_alb_sun_jpn_tml_kor_hin_rus_ses_mol_ind_ita_amr_bat_mnd_dut_bam_slo_wly_cze_guj_ukr_por_qcu_fre_svk_lit_tsn_anl_ctl_tig_afr_mao_scr_zul_grk_igb_jav_tha_sod_knd_moo_ewe_aze_krd_prs_azi_tsw_vie_sid_swt_fbf_dgb	-0.156656726861745	-0.369785623359194	0.712382958291664
792	aeg_guj_ven_bos_amh_amr_mlt_alb_tur_aze_akn_tag_tsn_swe_ben_bsq_dut_heb_dgb_mnd_grk_arw_bem_ita_bam_ger_hun_ewe_zul_est_krd_tig_geo_urd_afr_rus_mcd_gam_anl_slo_fin_tsw_mly_pan_mao_jpn_tml_kor_fre_bul_xho_ctl_bat_lat_owc_ind_cnt_por_ses_lit_wly_cze_hin_scr_ukr_qcu_nor_glc_spa_swt_hau_eng_chh_prs_sun_rom_dyu_svk_fbf_jav_tha_sid_knd_igb_lda_uzb_pol_mol_azi_cic_vie_sod_moo_swa_yor	-0.759236274234536	-1.82470253255766	0.0712565640884162
793	tig_lit_swt_eng_owc_amr_mlt_lat_uzb_aze_zul_mao_yor_bul_slo_bsq_guj_chh_cic_mnd_afr_bos_lda_ben_fbf_glc_fin_dgb_bem_est_arw_sid_geo_por_swe_pol_grk_wly_heb_spa_hun_swa_sun_fre_tag_jpn_knd_kor_ita_pan_xho_cze_ind_hin_gam_mly_cnt_krd_tsw_ukr_sod_mol_mcd_prs_rom_qcu_svk_alb_ctl_tsn_hau_rus_aeg_ger_bat_scr_ven_urd_ewe_jav_tha_anl_tml_igb_dyu_azi_nor_dut_tur_ses_vie_amh_akn_bam_moo	0.0553766846352705	0.130322306934124	0.896592909381912
794	tig_hin_swt_scr_owc_mlt_aeg_krd_aze_azi_ses_mao_xho_fre_ben_bsq_grk_anl_fbf_mnd_nor_urd_bam_glc_tsn_afr_fin_cic_igb_est_ita_heb_geo_spa_ctl_cze_rus_hau_sod_svk_hun_moo_tag_ukr_ind_jpn_tml_kor_arw_mol_swa_bos_sun_eng_chh_bat_cnt_slo_lda_ger_sid_swe_lat_lit_dut_qcu_prs_pol_guj_zul_amh_alb_wly_rom_mly_mcd_ven_por_ewe_jav_tha_amr_knd_tsw_dgb_uzb_pan_bul_tur_yor_vie_gam_bem_akn_dyu	-1.1854296549342	-2.9302869913618	0.00426053232139993
795	owc_spa_bem_lat_tig_anl_wly_ger_tur_azi_ses_bat_moo_grk_glc_bsq_ben_aeg_ewe_cnt_urd_fre_igb_guj_tsn_bos_fin_zul_xho_hun_nor_sid_geo_mol_arw_hin_alb_amh_chh_rom_est_tsw_sun_rus_mly_jpn_knd_kor_pol_prs_akn_por_jav_afr_mlt_ind_mnd_mcd_dyu_pan_hau_ctl_bul_svk_cze_qcu_slo_lit_krd_ven_amr_ita_gam_scr_mao_dut_swt_eng_cic_tag_tha_heb_tml_swa_bam_aze_ukr_swe_uzb_yor_vie_sod_dgb_lda_fbf	-0.333227985756688	-0.78833376646879	0.43250638715874
796	mlt_bos_yor_spa_owc_wly_sid_glc_tur_uzb_bam_bat_ses_cze_arw_bsq_ben_hau_dyu_cnt_lat_rom_swt_ita_xho_ukr_hun_igb_cic_est_mcd_gam_geo_scr_ger_svk_alb_amh_sod_grk_fin_swa_jav_mol_ind_jpn_knd_kor_por_prs_lda_bul_mly_eng_amr_sun_mnd_ctl_moo_swe_aeg_urd_fre_guj_nor_qcu_pan_lit_hin_zul_chh_krd_tig_dut_tag_rus_fbf_pol_tsn_mao_tha_anl_tml_ewe_bem_aze_afr_slo_azi_tsw_vie_heb_akn_ven_dgb	-0.260945545505573	-0.616589937478826	0.539011694379955
797	tig_mcd_zul_urd_owc_amh_amr_prs_tur_azi_moo_jav_ewe_hin_guj_bsq_slo_hau_fbf_mnd_arw_por_bem_alb_yor_cze_est_swa_bam_hun_spa_gam_geo_swe_grk_mol_ger_chh_sod_ukr_fin_cic_tag_fre_ind_jpn_tml_kor_rom_pan_tsn_rus_mly_eng_anl_bat_cnt_krd_akn_bos_heb_glc_ita_scr_lit_qcu_svk_nor_bul_xho_mlt_ctl_wly_lat_sun_afr_igb_ben_tsw_mao_tha_sid_knd_lda_dgb_aze_dut_pol_uzb_ses_vie_aeg_ven_dyu_swt	-0.553129204471764	-1.32197495042299	0.189418923461624
798	wly_mcd_xho_afr_amr_sid_mlt_ben_uzb_azi_zul_jav_swt_guj_rus_bsq_rom_heb_bem_mnd_prs_dut_akn_fre_igb_swe_fin_swa_tsw_hun_por_anl_geo_ctl_urd_ukr_mol_gam_amh_spa_est_fbf_tag_ita_sun_jpn_knd_kor_svk_arw_yor_lit_mao_pan_tig_bat_cnt_cze_ses_scr_sod_nor_lat_pol_ger_qcu_slo_krd_grk_bam_aeg_hin_hau_eng_ind_bos_moo_alb_lda_mly_tha_owc_tml_dyu_ven_aze_bul_glc_tur_tsn_vie_chh_cic_dgb_ewe	-0.251291022946804	-0.59559262911334	0.552894077848199
799	amh_ger_fbf_bul_anl_sid_gam_ctl_aze_azi_swt_mly_tsw_urd_rus_bsq_krd_chh_ven_cnt_scr_ita_ses_glc_yor_pol_est_dyu_zul_fin_alb_mlt_geo_prs_grk_nor_afr_sod_tig_dut_hun_dgb_mao_lat_tag_jpn_tml_kor_slo_por_lda_ben_ind_arw_amr_jav_mnd_mol_xho_ukr_owc_svk_bos_guj_lit_qcu_eng_cze_mcd_cic_hau_spa_wly_fre_sun_swe_ewe_rom_swa_bat_tha_heb_knd_igb_bam_uzb_pan_hin_tur_bem_vie_aeg_moo_akn_tsn	0.200874039347543	0.472889180977376	0.637400226611596
800	gam_ger_akn_dut_sid_amr_owc_arw_tur_uzb_igb_mao_tsn_pan_prs_bsq_fre_aeg_bem_mnd_urd_bos_ewe_nor_zul_ben_est_xho_cic_fin_slo_heb_geo_ukr_glc_guj_swe_anl_sod_rus_hun_bam_ind_scr_mly_jpn_tml_kor_ita_krd_tsw_svk_jav_hin_amh_sun_cnt_alb_swa_mol_hau_ctl_lat_grk_mcd_qcu_afr_lit_rom_dyu_wly_spa_chh_eng_bat_cze_yor_pol_ven_tag_tha_tig_knd_fbf_ses_aze_por_bul_azi_swt_vie_mlt_moo_dgb_lda	-0.614345244443033	-1.46875923949145	0.145272576383006
801	tig_krd_yor_arw_anl_heb_amh_fre_azi_uzb_swt_jav_moo_mcd_scr_bsq_lit_sod_ses_cnt_guj_pol_xho_ita_swa_ctl_est_fbf_akn_fin_ben_owc_geo_rom_bos_svk_eng_gam_wly_grk_hun_bem_bat_swe_ind_jpn_tml_kor_slo_pan_igb_dut_mao_glc_mlt_mly_mnd_bul_tsw_ger_chh_hin_rus_lat_alb_qcu_ukr_cze_spa_dgb_aeg_mol_amr_por_tag_nor_bam_afr_dyu_sun_tha_sid_knd_zul_lda_tur_prs_urd_aze_ewe_vie_hau_ven_tsn_cic	0.45018285621638	1.06011523927554	0.291837668668808
802	amh_bos_igb_prs_owc_amr_tig_mol_tur_aze_akn_mly_tsn_grk_pol_bsq_ita_gam_ewe_mnd_glc_eng_yor_scr_bam_spa_fin_swt_zul_est_bul_wly_geo_ger_mcd_dut_por_sod_chh_ukr_hun_swa_bat_ben_sun_jpn_knd_kor_cze_swe_dgb_lat_mao_arw_anl_jav_cnt_guj_moo_slo_heb_pan_ctl_rom_nor_qcu_afr_lit_krd_fbf_mlt_alb_sid_hin_ind_urd_tsw_svk_ven_tag_tha_aeg_tml_dyu_xho_azi_fre_rus_uzb_bem_vie_hau_lda_ses_cic	-0.291603184643093	-0.690027279959321	0.491895401986706
803	sod_rom_bem_ben_amh_tig_mlt_rus_tur_uzb_fbf_mly_igb_mcd_afr_bsq_arw_chh_akn_cnt_bos_eng_moo_ita_dyu_ctl_hun_ses_cic_est_dut_amr_geo_fre_mol_lat_guj_owc_gam_pol_fin_zul_mao_slo_ind_jpn_knd_kor_ukr_nor_lda_bul_tag_ger_heb_bat_mnd_grk_ven_svk_aeg_lit_glc_por_spa_qcu_krd_scr_alb_bam_sid_urd_anl_swe_sun_hin_swa_pan_dgb_jav_tha_wly_tml_swt_yor_azi_prs_cze_aze_tsn_vie_hau_tsw_ewe_xho	0.165393427694824	0.389174455493596	0.698036776651704
804	anl_urd_ven_bul_aeg_amr_sod_ger_uzb_aze_fbf_ind_ses_pol_afr_bsq_guj_gam_xho_mnd_grk_alb_cic_glc_dgb_lit_hun_bam_dyu_est_hin_hau_geo_ben_rom_lat_fre_chh_sid_mcd_fin_ewe_sun_svk_jav_jpn_tml_kor_eng_swe_tsn_arw_mao_ita_heb_bat_cnt_pan_swa_prs_amh_mol_cze_bos_rus_qcu_scr_spa_nor_swt_mlt_dut_wly_ctl_mly_por_zul_krd_lda_tag_tha_owc_knd_igb_moo_tur_slo_ukr_azi_akn_vie_tig_tsw_bem_yor	-0.369008354563211	-0.874654139607312	0.384015324812138
805	heb_krd_dgb_ger_mlt_gam_wly_afr_tur_aze_tsn_tag_swa_rus_grk_bsq_ita_hau_cic_mnd_eng_hin_bem_por_fbf_ben_hun_ses_ven_fin_lat_amr_geo_lit_ctl_swe_fre_owc_sid_bos_est_swt_bat_pol_ind_jpn_tml_kor_spa_dut_tsw_urd_mao_guj_aeg_mly_cnt_scr_dyu_arw_tig_glc_rom_mcd_alb_qcu_pan_bul_slo_bam_amh_prs_sod_nor_sun_ukr_zul_svk_ewe_jav_tha_anl_knd_igb_xho_uzb_cze_mol_azi_lda_vie_chh_akn_moo_yor	0.00836603388859041	0.0196913200733328	0.98433180059593
806	amr_slo_lda_mcd_anl_sid_owc_urd_uzb_aze_ses_mly_tsn_rus_eng_bsq_pol_amh_xho_mnd_spa_grk_akn_svk_ewe_glc_fin_dyu_zul_est_arw_sod_geo_pan_fre_scr_mol_mlt_hau_bos_hun_dgb_sun_guj_mao_jpn_tml_kor_dut_ita_swt_por_tag_alb_wly_jav_cnt_nor_bem_ctl_gam_bul_ben_lit_hin_qcu_cze_lat_rom_fbf_chh_afr_heb_ukr_ind_ger_ven_swe_cic_bat_tha_tig_knd_yor_tsw_azi_krd_prs_tur_igb_vie_aeg_moo_swa_bam	-0.0503771825764527	-0.118774175868672	0.905710446686055
807	sod_scr_dyu_afr_gam_sid_owc_ctl_azi_uzb_ewe_mao_dgb_ger_grk_bsq_spa_amh_fbf_cnt_por_krd_igb_ben_bam_lit_fin_bem_yor_hun_rus_chh_geo_prs_ukr_guj_dut_wly_heb_pan_est_moo_bat_hin_mly_jpn_tml_kor_urd_lat_cic_nor_tag_eng_hau_jav_mnd_ita_swa_mcd_anl_pol_svk_bos_mol_qcu_glc_arw_cze_xho_aeg_fre_tig_alb_ind_bul_ven_rom_ses_sun_tha_mlt_knd_swt_lda_tur_slo_swe_aze_akn_vie_amr_tsw_tsn_zul	0.0156976012511253	0.0370513675551705	0.970523464183729
808	amh_ctl_akn_lit_heb_hau_tig_lat_tur_aze_moo_tag_swt_dut_pan_bsq_cze_mlt_bem_mnd_hin_spa_igb_urd_xho_arw_est_lda_fbf_hun_grk_gam_geo_por_rom_ben_prs_wly_amr_eng_fin_swa_jav_pol_sun_jpn_knd_kor_fre_rus_cic_bul_bat_mol_chh_mly_cnt_bos_bam_nor_aeg_svk_afr_alb_swe_qcu_scr_ita_krd_zul_sid_mcd_owc_glc_mao_ger_ewe_ukr_ses_ind_tha_sod_tml_dyu_dgb_uzb_guj_slo_azi_tsn_vie_anl_yor_tsw_ven	0.156005485097301	0.367085624368967	0.714389112309467
809	chh_guj_ses_spa_sid_heb_amh_por_aze_uzb_lda_mly_yor_bul_pol_bsq_swe_hau_tsn_mnd_lat_ctl_bam_rus_ewe_hin_est_xho_swa_fin_slo_anl_geo_dut_svk_scr_ben_sod_wly_pan_hun_bem_mao_ger_ind_jpn_knd_kor_alb_rom_akn_glc_bat_mol_mlt_tag_cnt_lit_fbf_urd_owc_nor_arw_krd_ita_qcu_fre_mcd_afr_moo_amr_prs_gam_grk_sun_eng_tsw_ukr_dgb_jav_tha_tig_tml_igb_cic_azi_bos_cze_tur_swt_vie_aeg_ven_dyu_zul	-0.134812057814405	-0.318442740474759	0.75086315202003
810	hau_bul_bem_lat_mlt_tig_wly_dut_uzb_aze_swa_bat_zul_mol_pol_bsq_bos_owc_fbf_cnt_rus_spa_swt_rom_tsw_guj_hun_dgb_dyu_fin_ukr_anl_geo_afr_alb_grk_scr_chh_sid_fre_est_cic_mao_ger_ind_jpn_knd_kor_eng_pan_ses_svk_tag_lit_amr_jav_mnd_glc_tsn_mcd_gam_ctl_cze_swe_por_qcu_slo_arw_ben_moo_amh_nor_sod_krd_mly_hin_ewe_urd_igb_sun_tha_heb_tml_xho_akn_azi_prs_ita_tur_ven_vie_aeg_yor_lda_bam	-0.192993859037485	-0.455383934886466	0.649894463120375
811	sid_urd_tsw_bos_heb_amh_hau_guj_tur_azi_xho_mao_bam_eng_prs_bsq_alb_gam_swt_mnd_mcd_fre_ven_ukr_cic_swe_fin_igb_yor_hun_lat_anl_geo_mol_ita_bul_cze_chh_tig_glc_est_zul_tag_dut_jav_jpn_tml_kor_lit_pan_swa_arw_sun_afr_sod_ind_cnt_rom_dgb_ger_amr_krd_svk_slo_spa_qcu_scr_grk_por_ewe_wly_hin_aeg_ctl_mly_ben_fbf_rus_lda_bat_tha_owc_knd_akn_ses_uzb_pol_nor_aze_dyu_vie_mlt_tsn_bem_moo	0.4871588287357	1.15053038500529	0.252875228395635
812	mlt_ctl_bem_ger_anl_amh_owc_grk_tur_azi_ses_bat_cic_rus_afr_bsq_guj_sid_igb_mnd_eng_alb_xho_fre_bam_bos_fin_ven_yor_est_lat_chh_geo_nor_ita_urd_swe_aeg_tig_glc_hun_zul_mao_hin_ind_jpn_tml_kor_arw_ben_akn_rom_sun_mol_wly_tag_cnt_prs_dgb_slo_sod_mcd_ukr_lit_scr_qcu_krd_pan_pol_tsn_hau_cze_heb_por_jav_dut_dyu_spa_lda_mly_tha_amr_knd_swa_ewe_aze_bul_svk_uzb_moo_vie_gam_tsw_fbf_swt	-0.288630898375724	-0.683366623871343	0.496074218678618
813	sid_bul_ses_ctl_owc_amh_hau_guj_uzb_azi_ven_sun_ewe_scr_arw_bsq_lat_mlt_bam_cnt_ben_swe_dyu_cze_swt_por_hun_dgb_cic_est_slo_amr_geo_mol_lit_ukr_urd_aeg_anl_grk_fin_moo_mly_rom_bat_jpn_tml_kor_prs_glc_tsw_nor_mao_spa_sod_jav_mnd_dut_swa_rus_gam_ger_afr_ita_mcd_qcu_bos_alb_svk_bem_tig_krd_wly_fre_tag_hin_xho_pol_igb_ind_tha_chh_knd_tsn_akn_tur_eng_pan_aze_yor_vie_heb_zul_lda_fbf	-0.510587078215703	-1.21558266075357	0.227220713281801
814	amr_svk_ewe_spa_tig_sid_gam_bul_uzb_azi_tsn_jav_tsw_ger_slo_bsq_swe_owc_dgb_mnd_rom_lat_swa_ctl_swt_alb_hun_ven_zul_est_guj_aeg_geo_mcd_afr_urd_dut_amh_mlt_ben_fin_fbf_ind_arw_mly_jpn_tml_kor_rus_ita_dyu_prs_bat_fre_hau_sun_cnt_hin_lda_por_anl_scr_mol_krd_pol_qcu_cze_ukr_grk_ses_chh_bos_sod_pan_tag_eng_bem_lit_cic_mao_tha_wly_knd_igb_bam_tur_glc_nor_aze_xho_vie_heb_yor_akn_moo	-0.402181494302773	-0.955401489480517	0.341851586561732
815	gam_grk_ses_pol_mlt_anl_aeg_ukr_tur_aze_igb_mly_swa_dut_svk_bsq_afr_amh_fbf_mnd_mcd_arw_dgb_scr_ewe_lit_fin_moo_xho_est_ger_amr_geo_urd_hin_pan_bul_tig_owc_nor_hun_lda_sun_ctl_tag_jpn_knd_kor_fre_bos_dyu_cze_bat_guj_heb_jav_cnt_prs_cic_swe_wly_rom_alb_mol_eng_qcu_spa_ita_krd_bem_chh_rus_hau_por_mao_lat_swt_glc_tsn_ind_tha_sid_tml_tsw_akn_uzb_slo_ben_azi_bam_vie_sod_yor_ven_zul	-0.11188699512714	-0.263636511793906	0.792643291285878
816	wly_ben_igb_krd_amh_tig_gam_svk_uzb_tur_swa_sun_ven_rus_por_bsq_lat_chh_cic_cnt_ita_ger_akn_scr_dyu_prs_fin_moo_ewe_hun_fre_anl_geo_arw_rom_pol_mcd_heb_owc_lit_est_ses_tag_ukr_mly_jpn_tml_kor_glc_cze_yor_alb_ind_ctl_sid_jav_mnd_bos_bam_swe_hau_urd_eng_guj_pan_qcu_mol_dut_bul_fbf_amr_afr_aeg_spa_bat_nor_tsn_slo_swt_mao_tha_sod_knd_xho_zul_azi_hin_grk_aze_tsw_vie_mlt_bem_lda_dgb	-0.338961014050219	-0.804501825547474	0.423159047821018
817	sid_bul_bam_eng_tig_mlt_heb_fre_aze_uzb_zul_bat_fbf_mcd_rom_bsq_krd_chh_akn_mnd_ctl_slo_moo_arw_ewe_pol_fin_ses_dgb_hun_ben_anl_geo_mol_dut_nor_urd_amh_gam_prs_est_cic_mly_grk_tag_jpn_knd_kor_lat_glc_bem_lit_jav_guj_wly_mao_cnt_ger_yor_afr_aeg_rus_cze_ukr_pan_qcu_alb_svk_ita_dyu_amr_hin_sod_spa_sun_scr_xho_bos_swt_ind_tha_hau_tml_swa_ven_azi_por_swe_tur_tsw_vie_owc_lda_igb_tsn	0.221630917838419	0.522572918072997	0.602514164085692
818	amr_mcd_dyu_krd_wly_sid_anl_prs_tur_azi_igb_mly_ses_nor_hin_bsq_glc_hau_fbf_mnd_dut_mol_tsn_rom_bem_ctl_est_xho_swt_hun_swe_heb_geo_svk_ger_grk_guj_tig_owc_ita_fin_ewe_jav_ukr_tag_jpn_knd_kor_scr_bul_tsw_eng_sun_afr_mlt_mao_cnt_spa_cic_lit_gam_ben_cze_alb_lat_qcu_slo_pan_bos_bam_aeg_arw_sod_por_bat_urd_yor_pol_zul_ind_tha_amh_tml_dgb_moo_uzb_rus_fre_aze_swa_vie_chh_lda_ven_akn	0.0502191970389192	0.118239905986857	0.906132581486235
819	amr_slo_lda_scr_tig_heb_sod_rus_tur_azi_swt_mao_moo_arw_svk_bsq_fre_aeg_fbf_cnt_grk_ben_dgb_krd_ses_mcd_hun_bam_cic_est_lat_mlt_geo_ctl_guj_bul_nor_owc_sid_afr_fin_yor_ind_ukr_bat_jpn_knd_kor_rom_hin_igb_eng_jav_pan_amh_mly_mnd_ita_swa_dut_hau_prs_pol_bos_por_qcu_alb_spa_ger_ewe_chh_urd_anl_cze_tag_mol_tsn_lit_zul_sun_tha_gam_tml_bem_akn_aze_glc_swe_uzb_xho_vie_wly_tsw_ven_dyu	0.198560200739212	0.466840718322072	0.641705678963935
820	heb_fre_bem_spa_owc_tig_hau_guj_aze_uzb_igb_tag_ses_afr_ben_bsq_nor_aeg_zul_cnt_ger_cze_swt_krd_ven_hin_fin_cic_moo_hun_urd_sod_geo_por_lit_mcd_prs_wly_chh_eng_est_ewe_mly_svk_bat_jpn_knd_kor_ctl_swe_akn_rom_sun_grk_amr_jav_mnd_scr_yor_pan_amh_alb_slo_ukr_rus_qcu_arw_lat_ita_fbf_gam_bos_sid_dut_ind_glc_tsw_mol_swa_mao_tha_anl_tml_lda_dyu_tur_pol_bul_azi_tsn_vie_mlt_bam_dgb_xho	-0.35089582436551	-0.831472472043732	0.407836554663707
821	wly_cze_lda_ctl_anl_sid_amr_afr_uzb_tur_igb_sun_akn_nor_prs_bsq_pan_chh_tsw_mnd_guj_fre_bem_ben_bam_eng_est_ses_moo_fin_lat_heb_geo_slo_alb_arw_grk_hau_owc_ita_hun_dyu_jav_svk_tag_jpn_knd_kor_dut_swe_zul_pol_ind_glc_aeg_bat_cnt_ger_swt_bos_gam_hin_rom_lit_por_qcu_rus_mol_mcd_swa_sod_ukr_mlt_bul_mly_urd_ven_krd_fbf_mao_tha_tig_tml_dgb_cic_aze_spa_scr_azi_ewe_vie_amh_tsn_xho_yor	0.187473730564504	0.44107440773846	0.660182830901968
822	sid_ukr_moo_ctl_amh_anl_gam_por_aze_tur_yor_jav_bem_pol_rom_bsq_swe_aeg_lda_cnt_grk_pan_cic_mcd_ses_scr_hun_ewe_dyu_fin_ita_amr_geo_mol_alb_fre_glc_owc_chh_cze_est_fbf_tag_ben_mly_jpn_knd_kor_urd_hin_akn_dut_sun_nor_mlt_bat_mnd_guj_swa_rus_wly_arw_slo_krd_svk_qcu_lit_spa_prs_bam_hau_ger_heb_afr_mao_eng_swt_bos_igb_ind_tha_sod_tml_tsw_tsn_azi_bul_lat_uzb_dgb_vie_tig_zul_ven_xho	0.208819302070035	0.491634794143248	0.624135915362756
823	hau_mol_dgb_lat_wly_aeg_heb_rus_aze_tur_lda_sun_bem_slo_bul_bsq_svk_mlt_tsw_mnd_lit_hin_akn_nor_cic_spa_est_swa_xho_fin_alb_amh_geo_cze_ctl_rom_swe_tig_sid_afr_hun_ewe_mly_krd_ind_jpn_tml_kor_eng_grk_bam_mcd_mao_pol_amr_bat_cnt_glc_fbf_scr_owc_ita_arw_dut_prs_qcu_bos_urd_ben_moo_gam_por_chh_ukr_jav_fre_igb_pan_yor_tag_tha_sod_knd_ses_tsn_azi_guj_ger_uzb_swt_vie_anl_dyu_ven_zul	-0.798241633294457	-1.9212011760523	0.0577689309802724
824	aeg_arw_swa_lat_heb_mlt_anl_scr_tur_aze_ven_mao_yor_nor_cze_bsq_prs_wly_dyu_mnd_fre_urd_lda_pan_tsn_ctl_est_dgb_ewe_hun_lit_sid_geo_rom_pol_slo_ukr_gam_chh_glc_fin_fbf_sun_guj_tag_jpn_tml_kor_rus_alb_tsw_mcd_jav_ger_amh_mly_cnt_bos_zul_spa_tig_ben_afr_krd_por_qcu_dut_eng_hin_bam_amr_mol_owc_svk_ind_ita_akn_bul_xho_bat_tha_sod_knd_bem_ses_azi_swe_grk_uzb_igb_vie_hau_swt_moo_cic	0.10215236860739	0.240299497283951	0.810626985849804
825	chh_bul_fbf_rom_sod_amh_sid_ctl_aze_uzb_tsw_mly_tsn_bos_scr_bsq_prs_heb_igb_mnd_rus_arw_ses_eng_zul_ita_est_ven_dgb_hun_grk_mlt_geo_nor_pan_glc_slo_gam_wly_ger_fin_ewe_tag_lit_jav_jpn_tml_kor_mcd_dut_dyu_mol_mao_spa_hau_bat_cnt_afr_akn_ukr_tig_urd_ben_fre_swe_qcu_pol_svk_hin_swa_anl_guj_owc_krd_ind_lat_xho_por_lda_sun_tha_amr_knd_yor_bem_tur_alb_cze_azi_swt_vie_aeg_cic_moo_bam	-0.00849079778517225	-0.0200151284475279	0.984074183790152
826	anl_ukr_tsn_svk_sid_amr_aeg_ben_azi_tur_tsw_ind_bam_lat_krd_bsq_arw_amh_lda_cnt_ger_por_yor_bul_bem_urd_est_akn_ses_fin_glc_tig_geo_pan_rom_spa_nor_mlt_wly_prs_hun_igb_sun_scr_mao_jpn_tml_kor_grk_slo_fbf_bos_jav_ita_sod_bat_mnd_hin_xho_mcd_owc_rus_alb_lit_dut_qcu_eng_mol_cze_dyu_chh_fre_heb_guj_tag_ctl_cic_swe_moo_mly_tha_hau_knd_ven_zul_uzb_pol_afr_aze_swt_vie_gam_dgb_ewe_swa	-0.56051093827898	-1.33207018904568	0.186092337344027
827	wly_prs_lda_rus_sid_sod_amr_alb_azi_aze_swt_mly_bam_rom_ctl_bsq_eng_mlt_igb_cnt_swe_mol_moo_glc_fbf_mcd_est_bem_tsn_fin_bos_tig_geo_svk_spa_lit_guj_hau_amh_krd_hun_cic_mao_ger_ind_jpn_knd_kor_fre_ben_dgb_lat_sun_cze_anl_bat_mnd_grk_xho_urd_heb_arw_dut_ukr_ita_qcu_slo_scr_pan_ewe_gam_pol_owc_afr_jav_nor_zul_bul_ses_tag_tha_aeg_tml_tsw_akn_tur_hin_por_uzb_yor_vie_chh_dyu_ven_swa	-0.0175095777539311	-0.0412173552836206	0.967210977345515
828	anl_arw_xho_grk_sod_chh_hau_fre_azi_aze_fbf_mao_moo_rom_ben_bsq_mol_sid_cic_cnt_dut_pan_swa_rus_bam_guj_est_tsw_ven_fin_swe_mlt_geo_afr_ctl_glc_mcd_aeg_amh_ita_hun_zul_mly_scr_ind_jpn_knd_kor_lat_alb_ses_nor_tag_ukr_gam_jav_mnd_por_igb_spa_tig_lit_ger_eng_urd_qcu_bul_slo_pol_yor_wly_bos_amr_svk_sun_krd_dyu_prs_dgb_bat_tha_heb_tml_akn_swt_uzb_hin_cze_tur_bem_vie_owc_ewe_tsn_lda	-0.490122182620907	-1.16524825564986	0.246898568864332
829	hau_urd_dgb_nor_anl_owc_mlt_guj_uzb_tur_bem_mly_dyu_lat_lit_bsq_pol_sod_igb_cnt_slo_rus_ewe_ctl_zul_dut_est_yor_xho_hun_arw_amh_geo_bul_hin_svk_rom_wly_gam_mol_fin_cic_tag_ita_mao_jpn_tml_kor_eng_scr_ven_por_ind_pan_sid_jav_mnd_prs_bam_krd_heb_bos_ukr_alb_spa_qcu_swe_afr_fre_moo_aeg_grk_chh_glc_bat_cze_swa_mcd_tsn_sun_tha_tig_knd_swt_lda_aze_ben_ger_azi_ses_vie_amr_fbf_tsw_akn	0.454884078221309	1.07777106187359	0.283923584095625
830	gam_grk_akn_lat_amh_aeg_wly_guj_azi_aze_cic_sun_bem_fre_ctl_bsq_pol_amr_tsn_mnd_pan_spa_dgb_ita_ven_krd_fin_ewe_dyu_hun_arw_sid_geo_lit_nor_alb_bos_heb_owc_mol_est_yor_tag_dut_bat_jpn_knd_kor_mcd_ger_moo_hin_jav_urd_chh_mly_cnt_svk_lda_cze_anl_rus_prs_ben_afr_qcu_scr_swe_bul_igb_sod_glc_mlt_eng_mao_por_zul_rom_bam_ind_tha_hau_tml_fbf_swt_tur_ukr_slo_uzb_xho_vie_tig_tsw_ses_swa	-0.0110783401698715	-0.0261032710709413	0.979230898386249
831	gam_eng_bam_ctl_anl_sod_tig_fre_azi_tur_yor_tag_xho_spa_rom_bsq_urd_wly_ven_mnd_ukr_krd_dyu_ita_akn_ger_est_zul_moo_hun_pan_heb_geo_lit_mcd_cze_grk_amr_owc_dut_fin_ses_bat_swe_sun_jpn_knd_kor_hin_pol_swt_svk_jav_slo_chh_mly_cnt_guj_fbf_prs_aeg_glc_por_ben_scr_qcu_bul_lat_alb_cic_amh_afr_sid_bos_ind_mol_dgb_nor_swa_mao_tha_mlt_tml_tsn_igb_aze_arw_rus_uzb_tsw_vie_hau_ewe_bem_lda	-0.515722227537369	-1.23088434499409	0.221470065066584
832	chh_cze_moo_alb_wly_hau_owc_hin_uzb_azi_yor_sun_ven_nor_mol_bsq_ita_amr_bem_mnd_spa_afr_swt_bul_tsn_rom_hun_xho_tsw_fin_arw_heb_geo_guj_dut_bos_pol_tig_gam_fre_est_ewe_tag_scr_mly_jpn_tml_kor_ger_svk_zul_ctl_jav_lat_aeg_ind_cnt_mcd_dyu_lit_sid_prs_glc_ben_pan_qcu_eng_ukr_urd_swa_sod_por_mlt_grk_mao_krd_ses_slo_igb_bat_tha_amh_knd_akn_dgb_aze_rus_swe_tur_bam_vie_anl_cic_lda_fbf	-0.261297849173829	-0.61817688354543	0.537969743089121
833	aeg_svk_akn_cze_amr_anl_wly_grk_uzb_tur_cic_mao_dyu_afr_bos_bsq_mol_chh_ses_mnd_pol_fre_dgb_ger_zul_hin_est_swt_moo_fin_ctl_hau_geo_spa_mcd_prs_scr_tig_sid_lat_hun_igb_sun_pan_mly_jpn_knd_kor_por_lit_bem_ukr_tag_ben_heb_ind_cnt_rom_bam_alb_gam_urd_eng_dut_nor_qcu_rus_glc_slo_yor_amh_arw_sod_ita_bat_krd_tsw_guj_lda_jav_tha_mlt_tml_ewe_xho_azi_bul_swe_aze_fbf_vie_owc_tsn_swa_ven	-0.519806928409653	-1.23907448684594	0.21843595422235
834	amh_arw_akn_mcd_chh_amr_owc_prs_azi_uzb_igb_ind_ewe_bul_rom_bsq_fre_hau_xho_mnd_krd_ben_lda_alb_yor_hin_hun_bam_zul_est_scr_mlt_geo_afr_mol_dut_ukr_wly_sod_guj_fin_tsn_sun_eng_jav_jpn_knd_kor_slo_lat_dyu_por_bat_pol_tig_mly_cnt_svk_fbf_ita_sid_rus_ctl_ger_urd_qcu_cze_swe_pan_cic_aeg_nor_heb_grk_mao_spa_ses_lit_tsw_tag_tha_anl_tml_swa_moo_aze_bos_glc_tur_bem_vie_gam_dgb_swt_ven	-0.506994783008376	-1.2058528189767	0.230933185468816
835	sod_rom_bam_eng_mlt_amr_gam_lit_aze_tur_zul_jav_moo_glc_dut_bsq_pan_hau_swa_mnd_mol_por_yor_slo_fbf_ukr_fin_cic_ewe_hun_mcd_chh_geo_bos_rus_scr_spa_sid_aeg_lat_est_dgb_mly_afr_bat_jpn_tml_kor_guj_arw_ses_svk_tag_ger_heb_ind_cnt_krd_xho_urd_tig_hin_cze_ben_pol_qcu_grk_bul_ita_dyu_amh_swe_wly_prs_sun_alb_tsn_fre_tsw_mao_tha_anl_knd_lda_akn_azi_nor_ctl_uzb_swt_vie_owc_ven_bem_igb	-0.440187095953044	-1.04475860094503	0.298842570075483
836	wly_swe_akn_ger_amr_heb_owc_arw_tur_azi_bam_mao_igb_ben_nor_bsq_por_tig_ven_cnt_krd_ctl_tsn_spa_dyu_urd_fin_lda_dgb_hun_rom_chh_geo_scr_fre_pol_dut_amh_sid_hin_est_swa_bat_lat_jav_jpn_knd_kor_svk_rus_xho_ita_tag_prs_hau_ind_mnd_bos_moo_grk_sod_ukr_cze_guj_eng_qcu_lit_mol_alb_tsw_gam_afr_aeg_slo_mly_bul_yor_glc_zul_sun_tha_anl_tml_fbf_ses_aze_pan_mcd_uzb_swt_vie_mlt_ewe_cic_bem	-0.249123799594664	-0.588995452798205	0.557292308931474
837	hau_rom_bem_dut_heb_gam_amr_scr_uzb_aze_cic_jav_akn_eng_pol_bsq_hin_wly_zul_mnd_krd_rus_tsw_spa_moo_bos_est_lda_xho_fin_prs_mlt_geo_guj_urd_pan_ger_chh_anl_grk_hun_tsn_mly_fre_bat_jpn_knd_kor_ctl_bul_swa_mcd_ind_mol_amh_sun_cnt_swe_ven_arw_sod_nor_lit_afr_svk_qcu_ita_alb_por_ewe_aeg_ukr_tig_lat_mao_cze_swt_glc_dyu_tag_tha_sid_tml_igb_dgb_azi_ben_slo_tur_fbf_vie_owc_yor_bam_ses	-0.47079086157754	-1.11854137916277	0.266216741538913
838	chh_hin_tsn_afr_amh_sid_mlt_alb_tur_aze_tsw_ind_swt_spa_rom_bsq_mol_wly_dyu_mnd_glc_lit_akn_bul_swa_ita_est_ven_cic_fin_ger_hau_geo_mcd_nor_pan_grk_anl_gam_fre_hun_ses_tag_ukr_mly_jpn_tml_kor_urd_arw_ewe_cze_jav_eng_sod_mao_cnt_ben_yor_swe_tig_dut_rus_prs_slo_qcu_ctl_krd_scr_fbf_heb_svk_owc_pol_bat_guj_bem_por_lda_sun_tha_amr_knd_bam_dgb_uzb_bos_lat_azi_xho_vie_aeg_igb_moo_zul	-0.268168031683592	-0.635767644510713	0.526489302547954
839	wly_afr_swt_slo_anl_aeg_owc_eng_uzb_tur_tsw_mao_ses_hin_urd_bsq_por_amr_fbf_cnt_swe_mcd_zul_ukr_cic_spa_hun_yor_akn_fin_pol_tig_geo_lat_prs_nor_ctl_hau_sod_ben_est_ven_tag_mol_bat_jpn_tml_kor_grk_dut_bem_ger_jav_rus_gam_ind_mnd_lit_dyu_pan_heb_guj_krd_alb_cze_qcu_svk_bos_bul_moo_amh_ita_chh_rom_mly_scr_ewe_arw_swa_sun_tha_sid_knd_xho_tsn_aze_glc_fre_azi_lda_vie_mlt_igb_dgb_bam	0.272085862571298	0.641193508687886	0.522973995823462
840	heb_guj_tsn_urd_amh_gam_chh_rom_uzb_tur_cic_mly_ses_ctl_grk_bsq_por_owc_xho_mnd_eng_lat_moo_ita_lda_ukr_fin_dgb_igb_hun_ben_tig_geo_hin_mcd_rus_swe_anl_wly_nor_est_swa_bat_bos_tag_jpn_knd_kor_scr_pol_yor_glc_sun_mol_hau_mao_cnt_krd_ewe_slo_mlt_alb_lit_prs_dut_qcu_fre_cze_svk_bem_amr_afr_sid_bul_jav_arw_akn_pan_tsw_ind_tha_aeg_tml_zul_dyu_aze_ger_spa_azi_bam_vie_sod_ven_swt_fbf	-0.446243211776925	-1.06077711905401	0.291538294543639
841	chh_eng_zul_dut_anl_amh_hau_por_aze_azi_ewe_sun_fbf_arw_scr_bsq_hin_owc_swt_mnd_pan_lit_tsw_swe_swa_ita_hun_bem_igb_fin_pol_heb_geo_slo_glc_krd_ger_gam_wly_afr_est_moo_tag_ben_mao_jpn_tml_kor_svk_grk_yor_rus_jav_urd_sod_bat_cnt_alb_cic_ctl_sid_nor_guj_bul_prs_qcu_bos_fre_rom_lda_tig_cze_mlt_mcd_mly_mol_tsn_lat_akn_ind_tha_amr_knd_bam_ven_uzb_spa_ukr_tur_dgb_vie_aeg_xho_dyu_ses	-0.463267839751369	-1.10173199474629	0.273421372044574
842	hau_urd_xho_cze_wly_sod_sid_glc_azi_aze_akn_ind_yor_prs_eng_bsq_pan_anl_ven_mnd_lat_por_swt_rom_dgb_grk_hun_ses_zul_est_hin_amh_geo_krd_bul_bos_nor_gam_tig_rus_fin_lda_jav_mcd_mao_jpn_knd_kor_pol_slo_tsw_dut_bat_guj_aeg_sun_cnt_ukr_bem_arw_heb_svk_ger_lit_ctl_qcu_ben_afr_ita_swa_mlt_swe_owc_mol_mly_spa_dyu_alb_igb_tag_tha_amr_tml_ewe_tsn_tur_scr_fre_uzb_moo_vie_chh_bam_fbf_cic	-0.243525348380484	-0.574983623364114	0.566690818426632
843	tig_bul_ewe_urd_mlt_anl_hau_hin_uzb_aze_fbf_ind_akn_grk_krd_bsq_ger_chh_zul_cnt_spa_prs_bam_pol_swt_mcd_est_moo_bem_fin_alb_sod_geo_dut_ukr_rom_guj_aeg_owc_svk_hun_ses_jav_glc_mao_jpn_tml_kor_slo_arw_lda_scr_mly_ita_amr_bat_mnd_ctl_cic_cze_sid_por_nor_pan_fre_qcu_swe_ben_eng_dgb_wly_mol_amh_rus_tag_lat_igb_bos_tsn_sun_tha_gam_knd_xho_swa_azi_afr_lit_tur_yor_vie_heb_ven_tsw_dyu	0.142326306161379	0.335036994610677	0.738351702104095
844	hau_grk_dgb_glc_owc_aeg_mlt_ukr_uzb_tur_swt_bat_tsw_mol_krd_bsq_arw_sod_lda_mnd_nor_pan_swa_spa_zul_bul_hun_moo_akn_est_scr_gam_geo_eng_rom_rus_por_sid_amr_ben_fin_bem_mao_hin_sun_jpn_tml_kor_lit_ita_xho_lat_tag_urd_tig_mly_cnt_afr_yor_pol_heb_ger_dut_svk_fre_qcu_prs_guj_cze_ses_chh_swe_anl_ctl_ind_alb_cic_slo_dyu_jav_tha_wly_knd_bam_ven_aze_mcd_bos_azi_ewe_vie_amh_tsn_fbf_igb	-0.0804712137095888	-0.18957820026746	0.850052822160692
845	owc_slo_ses_swe_sod_hau_tig_pol_uzb_tur_swt_sun_tsn_ger_ben_bsq_glc_amr_xho_cnt_guj_rom_bem_bul_dyu_mol_fin_swa_dgb_hun_spa_mlt_geo_lat_pan_urd_hin_heb_wly_grk_est_akn_tag_dut_ind_jpn_knd_kor_svk_ukr_lda_rus_mao_ctl_sid_jav_mnd_por_tsw_prs_chh_bos_mcd_ita_lit_qcu_krd_afr_alb_ven_aeg_nor_gam_scr_bat_eng_yor_arw_moo_mly_tha_anl_tml_ewe_igb_aze_fre_cze_azi_cic_vie_amh_zul_bam_fbf	-0.519772455459325	-1.23709241880782	0.219167430685845
846	mlt_grk_swt_mol_amh_owc_heb_hin_tur_azi_yor_ind_lda_afr_ukr_bsq_slo_sod_akn_cnt_eng_pol_ven_nor_bem_mcd_est_swa_dyu_fin_prs_hau_geo_scr_krd_dut_fre_chh_gam_rom_hun_cic_jav_pan_bat_jpn_knd_kor_urd_bos_fbf_por_mao_lit_aeg_mly_mnd_glc_tsn_rus_amr_svk_ctl_arw_guj_qcu_spa_cze_alb_tsw_sid_ger_wly_ita_sun_swe_ses_lat_xho_tag_tha_anl_tml_igb_moo_aze_bul_ben_uzb_bam_vie_tig_dgb_ewe_zul	-0.309362965374877	-0.731311562142054	0.466427530231829
847	tig_pol_bem_slo_sod_gam_amh_ben_tur_uzb_ses_mao_xho_svk_ita_bsq_guj_hau_tsn_cnt_prs_arw_fbf_krd_dyu_ukr_hun_yor_dgb_est_hin_mlt_geo_eng_por_dut_nor_sid_wly_mol_fin_lda_sun_ctl_jav_jpn_knd_kor_bul_fre_cic_afr_bat_spa_owc_mly_mnd_mcd_ewe_pan_heb_cze_scr_rom_swe_qcu_rus_lit_grk_ven_amr_bos_anl_alb_ind_glc_bam_ger_swt_tag_tha_chh_tml_zul_moo_aze_lat_urd_azi_igb_vie_aeg_swa_akn_tsw	0.143656933038912	0.338792242153878	0.735529991822396
848	wly_grk_swt_lit_anl_aeg_hau_arw_azi_uzb_tsw_mly_ewe_bos_ukr_bsq_ben_mlt_yor_cnt_urd_swe_bem_mol_tsn_glc_est_ses_swa_hun_spa_gam_geo_krd_bul_pan_prs_amh_amr_hin_fin_akn_jav_ctl_sun_jpn_knd_kor_guj_svk_fbf_pol_tag_ita_sod_mao_mnd_nor_xho_fre_heb_dut_scr_rom_por_qcu_ger_slo_afr_cic_chh_mcd_sid_cze_bat_eng_dgb_lat_igb_ind_tha_owc_tml_moo_lda_aze_alb_rus_tur_zul_vie_tig_bam_ven_dyu	0.449334478289238	1.05896843268446	0.292356876337941
849	owc_afr_akn_alb_amr_mlt_chh_ctl_azi_tur_moo_mao_zul_slo_lat_bsq_cze_aeg_lda_cnt_mcd_swe_igb_urd_swt_ukr_est_tsn_dgb_hun_pol_anl_geo_spa_svk_prs_lit_tig_gam_ger_fin_yor_mly_mol_sun_jpn_tml_kor_eng_rus_ven_arw_bat_dut_hau_ind_mnd_grk_cic_guj_sod_glc_rom_bul_por_qcu_krd_fre_pan_ewe_wly_ita_heb_ben_jav_hin_swa_scr_fbf_tag_tha_sid_knd_bam_ses_uzb_nor_bos_aze_tsw_vie_amh_xho_bem_dyu	-0.11993321692396	-0.2828736563322	0.777902350610336
850	owc_ben_cic_svk_wly_mlt_chh_lat_tur_azi_dyu_sun_tsw_mcd_ukr_bsq_mol_sid_ven_cnt_prs_swe_swt_lit_ses_por_hun_lda_yor_fin_ita_gam_geo_rus_spa_krd_urd_amr_aeg_glc_est_swa_ind_cze_jav_jpn_tml_kor_rom_alb_zul_fre_mao_pan_hau_bat_mnd_dut_fbf_arw_tig_bul_afr_slo_scr_qcu_bos_hin_ger_bam_anl_ctl_heb_nor_tag_eng_bem_grk_dgb_mly_tha_amh_knd_moo_akn_uzb_pol_guj_aze_tsn_vie_sod_ewe_igb_xho	0.190540067149061	0.448522537325214	0.65481941382536
851	hau_por_tsn_afr_sid_wly_tig_swe_uzb_aze_bam_jav_ses_ger_glc_bsq_rus_aeg_cic_mnd_ctl_pan_ewe_scr_moo_arw_est_dgb_akn_fin_svk_heb_geo_mcd_ukr_grk_bul_owc_amh_nor_hun_bem_sun_dut_bat_jpn_tml_kor_prs_urd_swt_cze_mly_lat_amr_tag_cnt_ita_ven_guj_gam_slo_eng_rom_hin_qcu_krd_spa_fre_zul_sod_lit_anl_bos_mao_ben_yor_mol_igb_ind_tha_mlt_knd_swa_dyu_tur_alb_pol_azi_xho_vie_chh_tsw_lda_fbf	-0.338960842768934	-0.802888179255652	0.424086522055951
852	wly_fre_fbf_afr_tig_sod_anl_arw_azi_uzb_zul_ind_cic_mol_urd_bsq_grk_hau_dyu_cnt_pan_ukr_igb_eng_bam_pol_hun_lda_moo_est_rom_gam_geo_swe_ctl_ben_cze_mlt_amr_svk_fin_xho_mao_por_jav_jpn_tml_kor_lit_glc_tsw_mcd_tag_rus_aeg_mly_mnd_slo_swt_scr_sid_prs_nor_dut_bul_qcu_guj_alb_lat_swa_heb_bos_owc_hin_sun_ita_dgb_ger_ses_bat_tha_chh_knd_ewe_tsn_tur_krd_spa_aze_yor_vie_amh_ven_bem_akn	-0.312688549380841	-0.74014347175028	0.461077374435479
853	chh_lit_swa_nor_anl_tig_sid_ben_tur_azi_yor_bat_swt_svk_urd_bsq_cze_sod_zul_mnd_por_lat_moo_pan_bem_prs_hun_akn_lda_fin_ger_amh_geo_rus_glc_ukr_ctl_hau_heb_alb_est_bam_ind_scr_sun_jpn_knd_kor_bos_krd_tsw_slo_mly_spa_gam_tag_cnt_arw_igb_bul_owc_mcd_grk_swe_eng_qcu_dut_hin_mol_dgb_aeg_afr_mlt_pol_jav_ita_cic_rom_tsn_mao_tha_amr_tml_fbf_ven_aze_fre_guj_uzb_dyu_vie_wly_ses_xho_ewe	0.457417550064975	1.08132648525955	0.282347921139926
854	wly_bos_yor_dut_tig_hau_sod_pol_tur_aze_ses_ind_moo_svk_fre_bsq_scr_amh_ewe_cnt_slo_mol_xho_mcd_bem_ukr_fin_tsn_zul_hun_nor_aeg_geo_krd_ita_arw_cze_mlt_gam_guj_est_bam_mao_urd_bat_jpn_tml_kor_eng_por_lda_prs_jav_glc_chh_sun_mnd_hin_ven_pan_heb_bul_ben_lat_afr_qcu_alb_rus_grk_dgb_owc_ctl_sid_ger_mly_rom_swa_lit_dyu_tag_tha_anl_knd_swt_igb_azi_spa_swe_uzb_akn_vie_amr_fbf_cic_tsw	-0.488152605827592	-1.15891805200483	0.249456713240503
855	sod_guj_ses_svk_heb_amr_anl_nor_tur_uzb_ven_ind_tsn_cze_pol_bsq_krd_amh_xho_mnd_glc_dut_dyu_mcd_tsw_hin_hun_ewe_akn_est_lat_owc_geo_urd_ctl_ger_rus_hau_tig_ita_fin_igb_jav_ben_tag_jpn_tml_kor_alb_prs_swt_ukr_mao_scr_aeg_bat_cnt_lit_cic_afr_chh_slo_swe_grk_fre_qcu_rom_bul_bos_swa_mlt_eng_sid_spa_mly_pan_dgb_arw_bem_sun_tha_gam_knd_lda_zul_aze_mol_por_azi_bam_vie_wly_fbf_moo_yor	0.604222655995051	1.42877623223158	0.156418715405991
856	owc_mcd_ses_bos_anl_wly_tig_arw_azi_tur_dgb_ind_swt_rus_ita_bsq_mol_sid_tsn_cnt_eng_grk_akn_alb_xho_por_hun_zul_bem_est_dut_aeg_geo_lat_pan_spa_ben_sod_hau_fre_fin_tsw_jav_pol_tag_jpn_knd_kor_afr_krd_ewe_ukr_mao_cze_mlt_mly_mnd_slo_fbf_hin_amh_guj_ger_nor_bul_qcu_swe_glc_scr_bam_amr_ctl_chh_lit_bat_rom_swa_urd_yor_sun_tha_gam_tml_moo_lda_uzb_prs_svk_aze_igb_vie_heb_cic_dyu_ven	0.0201453894744364	0.047471493072943	0.962239244708261
857	wly_ben_xho_bos_tig_heb_amr_swe_uzb_azi_dgb_mly_cic_guj_por_bsq_grk_sod_swa_mnd_ukr_mcd_dyu_pan_tsw_ctl_hun_zul_lda_est_ger_owc_geo_slo_scr_nor_mol_amh_gam_cze_fin_yor_sun_lat_mao_jpn_knd_kor_krd_pol_tsn_eng_ind_svk_sid_jav_cnt_bul_moo_glc_aeg_alb_spa_arw_rus_qcu_ita_fre_afr_ewe_chh_dut_mlt_lit_tag_prs_swt_rom_fbf_bat_tha_hau_tml_ses_igb_aze_hin_urd_tur_bem_vie_anl_akn_ven_bam	-0.0590335602339002	-0.139146684511232	0.88963511875824
858	amr_slo_dyu_afr_heb_anl_hau_grk_uzb_tur_igb_mly_ses_mol_bul_bsq_fre_sod_fbf_mnd_ukr_glc_cic_guj_bam_svk_fin_ewe_zul_hun_rus_tig_geo_prs_scr_mcd_ctl_owc_amh_eng_est_tsn_mao_alb_ind_jpn_knd_kor_ger_swe_tsw_pan_jav_bos_sid_sun_cnt_spa_moo_pol_chh_lat_urd_rom_lit_qcu_arw_cze_dut_xho_aeg_ben_gam_por_bat_ita_lda_hin_dgb_tag_tha_wly_tml_yor_swa_azi_krd_nor_aze_akn_vie_mlt_ven_bem_swt	-0.616237405240046	-1.47295184427149	0.144140529505231
859	heb_bul_swt_mcd_hau_amr_gam_cze_azi_aze_tsn_bat_igb_guj_krd_bsq_hin_sod_ven_cnt_nor_pol_yor_ita_lda_fre_fin_tsw_bam_est_svk_tig_geo_bos_dut_ctl_slo_sid_anl_grk_hun_swa_mly_eng_sun_jpn_knd_kor_ben_afr_cic_pan_mao_urd_owc_ind_mnd_prs_zul_alb_aeg_por_spa_lat_glc_qcu_mol_lit_rom_dgb_wly_rus_amh_ger_tag_ukr_fbf_arw_moo_jav_tha_chh_tml_akn_ewe_tur_swe_scr_uzb_ses_vie_mlt_dyu_xho_bem	-0.419239047697178	-0.995514126571878	0.322069460902531
860	mlt_mcd_tsn_rus_sod_hau_gam_afr_azi_uzb_swa_mao_bem_swe_urd_bsq_guj_chh_ses_mnd_bul_ita_akn_dut_xho_grk_hun_tsw_lda_fin_nor_owc_geo_mol_ger_ben_por_amh_wly_alb_est_igb_tag_scr_sun_jpn_tml_kor_glc_svk_bam_pol_mly_slo_aeg_bat_cnt_ctl_moo_hin_sid_fre_lat_pan_bos_qcu_prs_eng_spa_swt_heb_arw_amr_rom_ind_lit_ewe_ukr_ven_jav_tha_anl_knd_zul_fbf_aze_cze_krd_tur_dgb_vie_tig_yor_dyu_cic	0.726007596343092	1.72427995708376	0.0879797448712594
861	amr_pol_zul_arw_mlt_sid_hau_rom_uzb_aze_lda_bat_bam_pan_alb_bsq_ukr_gam_yor_cnt_bul_lit_ewe_slo_tsw_dut_fin_dyu_dgb_hun_scr_amh_geo_lat_rus_bos_krd_owc_chh_urd_est_fbf_mly_grk_jav_jpn_tml_kor_ctl_spa_bem_ita_ind_afr_heb_sun_mnd_hin_xho_swe_aeg_nor_glc_por_ger_qcu_cze_guj_prs_akn_anl_mcd_sod_svk_mao_ben_moo_fre_swt_tag_tha_tig_knd_ven_tsn_tur_eng_mol_azi_swa_vie_wly_cic_igb_ses	0.328532010001866	0.774127610367659	0.440818870973042
862	hau_urd_lda_bul_sid_heb_owc_hin_uzb_aze_bam_mao_ses_fre_ctl_bsq_pol_gam_zul_cnt_mcd_cze_tsn_scr_cic_nor_fin_bem_swa_hun_lit_amh_geo_ben_svk_rus_guj_wly_amr_glc_est_dyu_mly_spa_jav_jpn_tml_kor_rom_grk_yor_prs_tag_pan_anl_ind_mnd_mol_tsw_ger_chh_arw_slo_por_ukr_qcu_dut_alb_afr_akn_aeg_krd_sod_swe_bat_bos_igb_ita_moo_sun_tha_mlt_knd_ven_ewe_azi_eng_lat_tur_swt_vie_tig_dgb_fbf_xho	-0.406998939238656	-0.965971904181552	0.336563496925963
863	chh_guj_lda_pol_amh_gam_sid_ger_aze_tur_dgb_tag_zul_arw_por_bsq_ita_sod_bam_mnd_bos_fre_fbf_glc_dyu_ctl_hun_igb_akn_est_cze_aeg_geo_urd_lat_bul_grk_tig_hau_ben_fin_tsn_jav_svk_bat_jpn_tml_kor_prs_ukr_ven_mol_mao_eng_mlt_sun_cnt_mcd_cic_swe_owc_lit_dut_pan_hin_qcu_rom_afr_scr_moo_anl_spa_wly_nor_ind_krd_yor_alb_ewe_mly_tha_heb_knd_swa_bem_azi_slo_rus_uzb_tsw_vie_amr_xho_ses_swt	-0.736451954627306	-1.77759008362538	0.0787400716627367
864	heb_nor_zul_bos_wly_anl_amr_glc_uzb_aze_ven_sun_cic_cze_bul_bsq_alb_mlt_akn_cnt_mcd_afr_swa_svk_lda_eng_hun_bem_tsw_est_pol_sod_geo_ita_slo_krd_fre_gam_tig_rom_fin_bam_mly_prs_jav_jpn_tml_kor_grk_ukr_dyu_hin_ind_ben_owc_bat_mnd_swe_dgb_por_amh_urd_mol_pan_ger_qcu_spa_dut_lat_fbf_hau_scr_chh_rus_tag_lit_ewe_ctl_moo_mao_tha_aeg_knd_ses_xho_azi_guj_arw_tur_yor_vie_sid_igb_tsn_swt	-1.156866961726	-2.8485019017419	0.00540732749483045
865	amh_mol_ewe_fre_heb_aeg_sod_ita_tur_aze_ven_mao_igb_urd_scr_bsq_rom_chh_swt_mnd_arw_grk_yor_ben_dyu_mcd_est_swa_ses_fin_bul_anl_geo_rus_eng_slo_krd_hau_amr_alb_hun_zul_mly_pol_jav_jpn_knd_kor_prs_hin_dgb_bos_tag_por_mlt_ind_cnt_glc_fbf_ger_gam_spa_lat_swe_ukr_qcu_afr_ctl_pan_lda_sid_lit_wly_dut_sun_guj_cic_svk_akn_bat_tha_tig_tml_tsn_bam_azi_nor_cze_uzb_moo_vie_owc_tsw_xho_bem	-0.260325374200904	-0.61537664778152	0.539809004437107
866	chh_rom_tsw_fre_wly_sid_aeg_urd_tur_uzb_moo_mao_tsn_hin_pol_bsq_glc_tig_zul_mnd_mcd_pan_cic_arw_swa_bul_est_ses_fbf_hun_svk_amr_geo_eng_spa_alb_ben_owc_anl_grk_fin_ewe_mly_nor_tag_jpn_tml_kor_ctl_dut_igb_ger_sun_bos_mlt_bat_cnt_lit_xho_ita_gam_scr_ukr_krd_cze_qcu_por_afr_mol_lda_amh_rus_hau_guj_jav_lat_dgb_slo_swt_ind_tha_sod_knd_yor_dyu_aze_prs_swe_azi_bem_vie_heb_akn_ven_bam	-0.653491180009774	-1.56495892989922	0.12098906209943
867	amh_eng_ewe_krd_amr_gam_mlt_guj_azi_uzb_lda_jav_akn_mol_svk_bsq_afr_hau_bam_mnd_arw_pol_yor_glc_dyu_scr_est_igb_xho_hun_por_sid_geo_ctl_bul_ger_spa_heb_wly_ukr_fin_zul_ind_ben_sun_jpn_tml_kor_lat_cze_cic_prs_tag_rom_chh_mao_cnt_slo_moo_hin_anl_nor_mcd_swe_urd_qcu_lit_rus_pan_swt_sod_dut_aeg_ita_bat_fre_fbf_bos_bem_mly_tha_tig_knd_ven_ses_aze_alb_grk_tur_dgb_vie_owc_tsn_swa_tsw	-0.536555205188335	-1.2800361522901	0.203716174332927
868	chh_slo_fbf_guj_gam_sod_amh_grk_azi_uzb_yor_sun_dgb_dut_alb_bsq_nor_wly_ses_mnd_rus_eng_lda_ben_tsn_mcd_est_moo_bem_fin_spa_anl_geo_bul_prs_arw_rom_owc_sid_pol_hun_tsw_tag_krd_jav_jpn_tml_kor_ita_ger_ewe_lit_bat_swe_mlt_mly_cnt_pan_xho_cze_tig_hin_svk_mol_scr_qcu_glc_bos_afr_swt_heb_fre_hau_ukr_mao_urd_igb_por_akn_ind_tha_aeg_knd_cic_ven_aze_lat_ctl_tur_dyu_vie_amr_zul_bam_swa	-0.239138765727422	-0.565417107083734	0.573151671765041
869	sid_mol_moo_fre_amr_owc_heb_afr_azi_tur_swa_ind_igb_glc_prs_bsq_alb_mlt_zul_cnt_por_ctl_tsn_swe_ses_hin_est_tsw_swt_hun_spa_hau_geo_cze_dut_eng_pan_anl_gam_grk_fin_dgb_jav_rus_bat_jpn_knd_kor_svk_ukr_cic_arw_mao_rom_amh_mly_mnd_ita_ewe_scr_sod_ben_lat_ger_krd_qcu_pol_bos_lit_fbf_wly_nor_tig_bul_sun_guj_yor_mcd_bem_tag_tha_aeg_tml_xho_akn_uzb_urd_slo_aze_bam_vie_chh_dyu_lda_ven	-0.735981876799893	-1.76547227199858	0.0807666506074088
870	hau_grk_moo_urd_gam_heb_sid_fre_aze_tur_cic_bat_ewe_pol_ukr_bsq_krd_wly_lda_mnd_svk_bos_yor_spa_zul_rus_fin_fbf_ven_est_ctl_aeg_geo_ger_bul_por_mcd_anl_owc_cze_hun_dgb_ind_mol_tag_jpn_knd_kor_ita_lit_xho_scr_jav_slo_amh_mao_cnt_glc_tsn_dut_chh_swe_nor_ben_guj_qcu_lat_prs_afr_akn_tig_arw_amr_rom_sun_hin_tsw_eng_bam_mly_tha_mlt_tml_swt_bem_azi_alb_pan_uzb_igb_vie_sod_dyu_swa_ses	-0.846280146380007	-2.04240643166074	0.0439422619367461
871	tig_afr_bam_fre_wly_sid_chh_glc_aze_tur_zul_bat_yor_urd_arw_bsq_nor_owc_dyu_mnd_pol_pan_fbf_guj_dgb_swe_fin_tsn_lda_hun_alb_aeg_geo_ita_ben_mcd_por_amr_amh_lit_est_ewe_mao_rus_mly_jpn_tml_kor_scr_cze_tsw_bos_ind_ctl_anl_sun_cnt_spa_ses_ukr_mlt_grk_prs_lat_ger_qcu_svk_mol_rom_bem_heb_bul_gam_dut_tag_slo_ven_krd_swt_jav_tha_sod_knd_swa_cic_uzb_hin_eng_azi_akn_vie_hau_xho_igb_moo	0.243495876088245	0.573964573983618	0.56737735305759
872	sid_rus_zul_ctl_amr_gam_owc_por_aze_azi_fbf_mly_akn_bos_spa_bsq_afr_tig_bam_cnt_svk_pol_bem_lat_xho_ita_est_lda_ses_fin_bul_heb_geo_eng_swe_cze_lit_wly_chh_arw_hun_yor_jav_hin_sun_jpn_tml_kor_ger_nor_cic_prs_bat_ukr_sod_tag_mnd_alb_tsw_pan_hau_ben_mcd_scr_rom_qcu_dut_grk_fre_moo_aeg_urd_amh_slo_ind_guj_tsn_krd_ewe_mao_tha_mlt_knd_igb_swa_uzb_mol_glc_tur_ven_vie_anl_dgb_dyu_swt	0.608465762838651	1.44420347427684	0.152042337099574
873	mlt_ita_ewe_ger_wly_sod_owc_mcd_uzb_azi_swa_mly_yor_hin_por_bsq_arw_tig_akn_cnt_urd_fre_dyu_afr_swt_eng_hun_xho_ven_fin_pan_amh_geo_ukr_lat_grk_alb_amr_gam_glc_est_fbf_jav_slo_mao_jpn_tml_kor_krd_spa_moo_ctl_ind_rom_heb_tag_mnd_prs_bem_nor_sid_pol_mol_ben_guj_qcu_cze_scr_swe_ses_hau_svk_aeg_lit_sun_bos_cic_dut_lda_bat_tha_anl_knd_tsn_dgb_tur_rus_bul_aze_bam_vie_chh_igb_zul_tsw	0.613443196627054	1.44995581940202	0.150434981823804
874	amr_bul_ven_pol_aeg_tig_amh_ita_azi_uzb_zul_mao_dgb_lat_slo_bsq_rus_hau_bem_mnd_alb_ctl_tsw_mcd_xho_swe_hun_lda_ses_est_eng_gam_geo_dut_svk_prs_afr_heb_chh_nor_fin_fbf_jav_arw_mly_jpn_knd_kor_rom_ger_cic_mol_tag_lit_anl_ind_cnt_bos_igb_fre_owc_por_ben_ukr_pan_qcu_glc_cze_guj_moo_sid_spa_mlt_grk_sun_krd_dyu_hin_swa_bat_tha_wly_tml_akn_swt_tur_urd_scr_aze_ewe_vie_sod_yor_bam_tsn	0.515492578218362	1.21577481956297	0.22714783198813
875	sod_fre_igb_urd_anl_amh_heb_glc_tur_aze_yor_mly_dyu_ita_bos_bsq_arw_amr_zul_cnt_pol_ger_swt_svk_ewe_pan_est_bem_tsw_fin_nor_sid_geo_slo_rus_afr_ctl_hau_aeg_mol_hun_bam_sun_swe_tag_jpn_knd_kor_rom_dut_fbf_grk_jav_bul_mlt_ind_mnd_cze_ven_alb_tig_lat_lit_ukr_scr_qcu_hin_mcd_krd_cic_gam_spa_wly_eng_bat_por_xho_ben_dgb_mao_tha_chh_tml_akn_swa_azi_prs_guj_uzb_moo_vie_owc_lda_ses_tsn	-0.643293168883579	-1.53847278693223	0.127328643105187
876	amr_eng_tsw_pan_wly_sod_sid_dut_azi_aze_swt_bat_dyu_slo_scr_bsq_urd_gam_swa_cnt_lit_fre_ven_bos_bam_mcd_hun_igb_cic_fin_ben_amh_geo_grk_arw_svk_prs_heb_tig_guj_est_xho_jav_hin_tag_jpn_tml_kor_lat_por_fbf_mol_mao_ita_mlt_mly_mnd_rom_ses_ukr_chh_alb_afr_pol_cze_qcu_ctl_glc_ger_bem_owc_bul_anl_spa_ind_swe_tsn_krd_ewe_sun_tha_hau_knd_zul_moo_tur_rus_nor_uzb_akn_vie_aeg_dgb_yor_lda	-0.0120216732051718	-0.0283199785939926	0.977467630040084
877	aeg_alb_igb_ita_anl_amh_heb_lat_tur_uzb_ven_mly_ewe_mol_bul_bsq_svk_chh_dyu_cnt_hin_pol_bam_ger_ses_spa_est_fbf_bem_fin_scr_gam_geo_krd_slo_mcd_rus_mlt_tig_afr_hun_tsw_ind_cze_sun_jpn_knd_kor_rom_fre_xho_eng_bat_arw_sod_jav_mnd_dut_moo_lit_wly_swe_prs_guj_bos_qcu_pan_glc_ukr_tsn_owc_nor_hau_urd_tag_ben_cic_grk_akn_mao_tha_sid_tml_dgb_zul_aze_ctl_por_azi_swt_vie_amr_lda_yor_swa	0.130588672096986	0.307080634199855	0.75946854917283
878	amr_rom_bam_nor_sod_sid_chh_afr_aze_tur_tsw_tag_swa_bos_ben_bsq_cze_gam_ven_mnd_ukr_dut_bem_urd_xho_fre_hun_swt_lda_fin_ger_wly_geo_bul_por_alb_hin_heb_anl_grk_est_zul_ind_scr_sun_jpn_knd_kor_krd_mol_ses_mcd_mly_ita_hau_jav_cnt_guj_fbf_ctl_aeg_swe_lat_pol_spa_qcu_svk_rus_pan_dyu_tig_arw_owc_slo_bat_lit_moo_prs_cic_mao_tha_mlt_tml_igb_dgb_azi_eng_glc_uzb_akn_vie_amh_yor_ewe_tsn	0.0697091139241474	0.164325939835983	0.869831184392903
879	anl_alb_igb_bul_sid_amh_hau_urd_uzb_aze_swa_jav_bem_pol_fre_bsq_pan_chh_cic_mnd_glc_swe_tsw_prs_akn_mol_fin_swt_yor_hun_cze_wly_geo_rom_ger_ctl_lat_mlt_sod_afr_est_dgb_sun_grk_bat_jpn_knd_kor_hin_dut_ven_ben_tag_arw_heb_mao_cnt_krd_dyu_svk_amr_rus_slo_ita_ukr_qcu_por_eng_scr_fbf_tig_guj_gam_nor_mly_bos_ewe_spa_ses_ind_tha_aeg_tml_tsn_xho_azi_mcd_lit_tur_moo_vie_owc_lda_zul_bam	-0.225369282941393	-0.532255200133613	0.595818589148983
880	tig_lit_ses_por_amh_amr_mlt_rus_azi_uzb_xho_mly_ven_urd_hin_bsq_prs_sid_igb_cnt_scr_swe_dgb_mol_tsn_cze_hun_bam_swa_est_guj_gam_geo_arw_mcd_spa_grk_owc_wly_ukr_fin_bem_tag_bos_ind_jpn_knd_kor_ger_nor_moo_eng_jav_glc_chh_sun_mnd_svk_ewe_bul_aeg_ctl_lat_pol_slo_qcu_fre_alb_ita_cic_sod_ben_hau_krd_mao_afr_akn_pan_lda_bat_tha_anl_tml_swt_yor_aze_rom_dut_tur_fbf_vie_heb_tsw_dyu_zul	0.255651394155869	0.602756804740241	0.548137511106848
881	anl_rus_xho_alb_heb_amh_mlt_rom_azi_aze_dgb_ind_lda_slo_lit_bsq_ita_owc_tsn_cnt_bul_por_bam_pol_moo_eng_hun_cic_swa_fin_swe_hau_geo_spa_prs_bos_grk_wly_aeg_scr_est_ven_mly_ukr_mao_jpn_tml_kor_dut_ctl_yor_cze_bat_svk_chh_jav_mnd_nor_tsw_afr_gam_hin_pan_mcd_ben_qcu_urd_guj_ger_akn_amr_krd_sod_lat_tag_glc_bem_mol_zul_sun_tha_tig_knd_swt_ses_tur_arw_fre_uzb_igb_vie_sid_dyu_fbf_ewe	-0.372127015853569	-0.881030977303982	0.380572300332409
882	gam_dut_ewe_nor_heb_mlt_wly_ctl_uzb_azi_ses_sun_swa_guj_lat_bsq_svk_aeg_swt_mnd_afr_lit_ven_rus_igb_bos_hun_akn_xho_fin_mol_chh_geo_ukr_fre_pan_scr_amr_tig_por_est_lda_bat_spa_ind_jpn_knd_kor_bul_swe_dgb_krd_mly_rom_hau_tag_cnt_urd_tsw_mcd_owc_alb_glc_grk_pol_qcu_ita_prs_ben_zul_anl_cze_amh_hin_jav_slo_tsn_eng_cic_mao_tha_sod_tml_fbf_bem_tur_ger_arw_aze_dyu_vie_sid_bam_yor_moo	0.292034020862212	0.68838656245098	0.492922983720752
883	mlt_ita_ses_ctl_heb_aeg_gam_mol_azi_tur_tsn_mao_dgb_svk_lit_bsq_glc_tig_cic_mnd_rom_grk_lda_fre_bam_alb_est_dyu_swt_fin_prs_anl_geo_arw_pol_lat_afr_sod_chh_krd_hun_akn_tag_bul_bat_jpn_knd_kor_swe_eng_xho_bos_jav_scr_amr_ind_cnt_ger_ewe_dut_amh_spa_pan_mcd_cze_qcu_por_nor_ben_bem_sid_guj_wly_slo_mly_rus_zul_hin_moo_sun_tha_owc_tml_ven_fbf_uzb_urd_ukr_aze_yor_vie_hau_tsw_igb_swa	-0.00875851327058776	-0.0206247819461418	0.983589157739368
884	sod_grk_dgb_pan_gam_sid_amh_por_azi_aze_zul_ind_dyu_cze_svk_bsq_lit_chh_igb_cnt_swe_ctl_lda_scr_akn_fre_hun_swt_moo_fin_lat_mlt_geo_rom_krd_glc_afr_tig_wly_urd_est_ses_mao_nor_bat_jpn_tml_kor_mcd_guj_tsw_spa_sun_hin_heb_jav_mnd_ger_tsn_bos_amr_prs_alb_slo_bul_qcu_dut_mol_pol_bem_hau_eng_anl_ben_tag_ukr_fbf_arw_yor_mly_tha_owc_knd_bam_xho_tur_rus_ita_uzb_ven_vie_aeg_cic_ewe_swa	0.0804424116962778	0.189445900812488	0.850156205258294
885	gam_mcd_fbf_ger_tig_amr_heb_fre_tur_aze_ewe_tag_cic_spa_lit_bsq_cze_hau_xho_cnt_slo_pol_yor_ukr_zul_hin_est_moo_swa_hun_bos_amh_geo_afr_ben_rom_nor_chh_sod_rus_fin_igb_sun_arw_ind_jpn_tml_kor_ctl_ita_akn_guj_mly_urd_aeg_mao_mnd_bul_dgb_alb_anl_prs_grk_scr_lat_qcu_glc_krd_svk_bam_sid_swe_mlt_por_jav_pan_ses_dut_ven_bat_tha_wly_knd_tsn_bem_azi_mol_eng_uzb_dyu_vie_owc_swt_lda_tsw	0.278800004677717	0.656879896388318	0.512880415758574
886	owc_ben_ses_pan_anl_gam_hau_slo_azi_uzb_igb_tag_bam_cze_guj_bsq_nor_amh_swt_mnd_prs_ctl_ven_mol_yor_ukr_hun_zul_fbf_fin_ita_sid_geo_ger_por_lit_bos_amr_sod_eng_est_ewe_mao_rom_bat_jpn_knd_kor_alb_rus_lda_arw_sun_pol_tig_jav_cnt_spa_tsw_hin_heb_lat_krd_urd_mcd_qcu_dut_bul_swe_moo_mlt_fre_aeg_grk_mly_scr_swa_svk_tsn_ind_tha_chh_tml_xho_akn_aze_glc_afr_tur_bem_vie_wly_cic_dyu_dgb	0.403706903542958	0.951806365307429	0.343662374490726
887	heb_ctl_yor_pol_sid_sod_anl_rus_azi_aze_ewe_jav_bem_pan_krd_bsq_glc_owc_swa_mnd_fre_hin_moo_scr_tsn_ben_hun_xho_dgb_fin_bul_gam_geo_svk_ger_alb_urd_amr_amh_eng_est_akn_tag_por_sun_jpn_knd_kor_ukr_cze_swt_spa_mly_grk_tig_bat_cnt_swe_dyu_bos_wly_mcd_dut_guj_arw_qcu_nor_lit_slo_tsw_mlt_prs_hau_ita_mao_lat_bam_rom_fbf_ind_tha_chh_tml_zul_lda_uzb_mol_afr_tur_ses_vie_aeg_igb_cic_ven	-0.447955444597633	-1.06725292286897	0.288620297742091
888	mlt_ger_tsn_scr_wly_amr_chh_hin_uzb_tur_moo_sun_igb_bos_pol_bsq_ukr_tig_lda_mnd_cze_dut_xho_urd_zul_bul_fin_tsw_dgb_hun_svk_owc_geo_ben_swe_rom_por_gam_aeg_nor_est_bem_mly_alb_jav_jpn_tml_kor_mcd_prs_ewe_afr_mao_eng_heb_ind_cnt_fre_swa_arw_amh_lat_glc_guj_pan_qcu_mol_ita_lit_bam_sod_rus_hau_grk_tag_spa_yor_ctl_dyu_bat_tha_sid_knd_ses_akn_aze_slo_krd_azi_ven_vie_anl_fbf_swt_cic	-0.0265782022417936	-0.0625523642263878	0.950257206564645
889	amh_lat_igb_slo_chh_amr_sid_pan_azi_tur_bem_tag_akn_scr_spa_bsq_pol_hau_cic_mnd_glc_nor_swt_fre_yor_krd_est_fbf_ses_hun_rus_wly_geo_por_ger_hin_afr_aeg_gam_dut_fin_tsn_ind_svk_mao_jpn_tml_kor_ben_ctl_dyu_alb_sun_lit_owc_jav_cnt_prs_tsw_bul_heb_swe_urd_ita_eng_qcu_cze_mol_guj_ewe_tig_grk_anl_arw_mly_bos_lda_rom_swa_bat_tha_sod_knd_bam_zul_aze_mcd_ukr_uzb_moo_vie_mlt_ven_dgb_xho	-0.336372954368399	-0.796213914909202	0.427935494793449
890	hau_nor_dyu_ukr_wly_sod_heb_alb_aze_tur_swt_jav_bam_hin_cze_bsq_pan_gam_lda_cnt_svk_urd_moo_rom_ses_afr_hun_bem_ewe_est_lat_anl_geo_slo_dut_ita_bul_sid_aeg_mol_fin_yor_tag_grk_sun_jpn_knd_kor_eng_lit_akn_ger_mao_spa_amh_bat_mnd_ctl_dgb_mcd_mlt_guj_scr_glc_rus_qcu_prs_fre_bos_swa_amr_pol_chh_arw_ind_por_fbf_swe_zul_mly_tha_tig_tml_ven_igb_azi_ben_krd_uzb_tsw_vie_owc_cic_xho_tsn	-0.46484552461411	-1.10624038474275	0.271475876734458
891	owc_pan_bem_svk_sid_sod_chh_swe_aze_azi_bam_ind_tsw_lat_ger_bsq_por_amh_swt_mnd_alb_afr_ven_guj_xho_mcd_est_tsn_lda_hun_cze_aeg_geo_arw_ita_rus_ctl_mlt_anl_lit_fin_yor_bat_mol_mao_jpn_knd_kor_spa_grk_igb_rom_jav_dut_hau_tag_cnt_pol_ses_krd_gam_hin_slo_glc_fre_qcu_scr_eng_urd_ewe_amr_bul_tig_nor_sun_prs_fbf_bos_zul_mly_tha_heb_tml_dgb_akn_tur_ukr_ben_uzb_dyu_vie_wly_moo_cic_swa	-0.710108795989716	-1.70256968576801	0.0919889146329519
892	mlt_scr_fbf_swe_amr_heb_chh_alb_uzb_tur_akn_jav_ewe_urd_glc_bsq_ctl_hau_ses_cnt_ita_spa_igb_prs_tsn_ger_est_ven_bem_hun_hin_sod_geo_grk_por_mcd_afr_amh_tig_pol_fin_swa_tag_slo_bat_jpn_knd_kor_nor_mol_zul_bos_sun_arw_sid_mly_mnd_ben_moo_rus_wly_bul_eng_dut_svk_qcu_cze_fre_rom_cic_aeg_lit_gam_krd_mao_pan_bam_lat_swt_ind_tha_owc_tml_dgb_tsw_azi_ukr_guj_aze_xho_vie_anl_yor_dyu_lda	-0.115886910887221	-0.273224440412363	0.785286520643795
893	chh_pol_tsn_krd_wly_amr_sid_rom_tur_aze_swt_tag_moo_ctl_mcd_bsq_afr_tig_fbf_cnt_svk_mol_ven_rus_bam_bul_est_bem_swa_fin_urd_heb_geo_spa_fre_ger_prs_gam_sod_ukr_hun_zul_mao_glc_ind_jpn_knd_kor_cze_lit_xho_eng_sun_hin_aeg_bat_mnd_arw_tsw_lat_owc_grk_nor_dut_guj_qcu_swe_pan_ben_akn_mlt_bos_amh_por_jav_alb_dyu_scr_lda_mly_tha_hau_tml_cic_yor_uzb_slo_ita_azi_ses_vie_anl_igb_ewe_dgb	-0.222315743842841	-0.525051678312934	0.600796752602869
894	chh_hin_dgb_spa_owc_tig_sod_grk_aze_uzb_bem_tag_bam_pan_ukr_bsq_lit_amr_xho_cnt_guj_arw_tsn_svk_swa_lat_est_igb_ven_fin_fre_heb_geo_dut_slo_ctl_glc_amh_gam_por_hun_moo_jav_krd_sun_jpn_knd_kor_ger_ben_akn_mol_ind_cze_sid_bat_mnd_ita_zul_rom_wly_bul_scr_mcd_alb_qcu_swe_urd_rus_cic_mlt_nor_anl_afr_mao_prs_dyu_eng_yor_mly_tha_aeg_tml_fbf_lda_tur_bos_pol_azi_tsw_vie_hau_ewe_swt_ses	-0.133954228527979	-0.316045626986896	0.752676092461444
895	tig_rom_igb_guj_heb_anl_wly_arw_azi_aze_moo_mao_fbf_dut_mcd_bsq_lat_hau_ven_cnt_krd_hin_dgb_fre_swt_urd_est_akn_ses_fin_ctl_mlt_geo_swe_alb_ita_ben_owc_chh_lit_hun_lda_sun_afr_tag_jpn_tml_kor_eng_svk_yor_por_mly_glc_amh_ind_mnd_grk_xho_scr_gam_slo_nor_prs_pan_qcu_pol_ukr_cze_cic_sod_mol_amr_spa_jav_bul_dyu_bos_zul_bat_tha_sid_knd_ewe_bam_uzb_ger_rus_tur_bem_vie_aeg_swa_tsw_tsn	-0.121533234431123	-0.286641714948528	0.775024285228014
896	amh_bos_dgb_mol_mlt_heb_sod_ukr_uzb_tur_tsw_sun_lda_ita_ctl_bsq_alb_hau_yor_cnt_afr_nor_moo_krd_fbf_prs_hun_swa_ewe_est_rus_tig_geo_pol_bul_dut_cze_aeg_owc_urd_fin_tsn_jav_ger_tag_jpn_knd_kor_pan_spa_bem_svk_ind_slo_sid_bat_mnd_swe_ses_rom_wly_hin_eng_grk_glc_qcu_scr_fre_ben_swt_gam_lat_chh_arw_mao_lit_igb_por_xho_mly_tha_amr_tml_ven_bam_aze_guj_mcd_azi_cic_vie_anl_dyu_zul_akn	-0.781553025800945	-1.88048182390266	0.0631719197252441
897	owc_prs_ses_ita_aeg_amh_heb_pan_azi_uzb_ewe_mly_dyu_glc_alb_bsq_ben_mlt_ven_mnd_lat_mcd_tsn_dut_igb_mol_hun_swa_fbf_est_por_wly_geo_ctl_krd_pol_lit_hau_anl_hin_fin_bam_tag_guj_jav_jpn_tml_kor_ger_fre_moo_grk_sun_eng_tig_bat_cnt_cze_zul_svk_chh_swe_bul_spa_afr_qcu_ukr_urd_bos_swt_gam_scr_sid_arw_ind_nor_xho_rus_cic_mao_tha_sod_knd_akn_yor_aze_slo_rom_tur_dgb_vie_amr_bem_tsw_lda	-0.417056051539414	-0.989182325865326	0.325140603681604
898	owc_krd_bem_ukr_sod_amr_sid_rus_aze_uzb_igb_mao_fbf_hin_prs_bsq_urd_tig_lda_cnt_nor_ita_ewe_ben_xho_slo_fin_tsw_ven_est_guj_hau_geo_pol_cze_scr_afr_chh_heb_alb_hun_dgb_sun_grk_ind_jpn_tml_kor_mol_mcd_bam_bul_tag_spa_wly_mly_mnd_eng_cic_ger_gam_fre_arw_por_pan_qcu_lit_lat_glc_akn_amh_svk_mlt_rom_jav_swe_zul_bos_ses_bat_tha_aeg_knd_yor_tsn_azi_ctl_dut_tur_swt_vie_anl_swa_dyu_moo	-0.72146462277921	-1.73099026593949	0.0867699385831991
899	owc_scr_akn_nor_mlt_tig_anl_por_tur_uzb_tsw_sun_bem_svk_eng_bsq_pol_sid_fbf_mnd_urd_grk_moo_lit_ven_krd_est_ewe_bam_hun_arw_wly_geo_ben_lat_mol_rom_gam_sod_glc_fin_xho_mly_spa_bat_jpn_knd_kor_ukr_ctl_igb_pan_mao_dut_heb_tag_cnt_cze_cic_mcd_hau_bul_ita_rus_alb_qcu_prs_guj_hin_swa_amh_swe_chh_fre_ind_bos_ses_slo_tsn_jav_tha_aeg_tml_yor_lda_aze_ger_afr_azi_zul_vie_amr_dgb_dyu_swt	-0.19318301710652	-0.455986735294365	0.649462524850449
900	sod_por_bam_swe_wly_aeg_anl_scr_uzb_tur_ses_tag_bem_eng_rom_bsq_ukr_amh_akn_mnd_ben_alb_cic_slo_swa_krd_est_moo_tsw_fin_prs_owc_geo_mcd_arw_bos_pol_gam_amr_nor_hun_ven_bat_glc_ind_jpn_tml_kor_pan_hin_xho_lat_sun_urd_chh_mly_cnt_cze_zul_ger_sid_svk_ita_guj_dut_qcu_ctl_bul_afr_tsn_heb_lit_hau_spa_jav_rus_lda_mol_dgb_mao_tha_mlt_knd_swt_fbf_aze_fre_grk_azi_dyu_vie_tig_ewe_yor_igb	-0.552721184877032	-1.31655956485907	0.191221657642874
901	hau_prs_bam_rom_owc_wly_mlt_afr_aze_azi_tsn_mly_bem_fre_slo_bsq_dut_sid_dgb_cnt_ita_glc_dyu_lat_fbf_pol_hun_igb_xho_est_guj_aeg_geo_eng_ukr_ctl_ger_amh_anl_alb_fin_ewe_sun_mcd_ind_jpn_knd_kor_bul_rus_moo_scr_bat_arw_heb_mao_mnd_krd_lda_bos_sod_grk_pan_hin_swe_qcu_svk_cze_por_swa_chh_urd_tig_ben_tag_lit_ven_spa_zul_jav_tha_gam_tml_ses_swt_uzb_mol_nor_tur_cic_vie_amr_akn_yor_tsw	-0.370420111171179	-0.879052254972625	0.38163859756828
[truncated: 99 more rows]
