# Supplementary material for: Future Tense and Economic Decisions: Controlling for Cultural Evolution
Source: PLoS One. 2015 Jul 17;10(7):e0132145. doi: 10.1371/journal.pone.0132145 (PMC4506144; doi:10.1371/journal.pone.0132145)
Supplement: S8 Appendix — See README files within the various sub-folders. (ZIP) [file pone.0132145.s008.zip › S3_Code/Residuals_new/PGLS/PermuteResults/permute_B_SavingsWITHINFAM_37000.csv]

	ftr	r	t	p
1	wly_alb_moo_bul_heb_amr_chh_slo_aze_tur_ewe_mly_swa_rus_scr_bsq_por_sod_swt_mnd_mol_cze_igb_mcd_ven_ger_fin_tsw_akn_hun_krd_aeg_geo_lit_guj_ita_prs_owc_mlt_afr_est_bem_ind_spa_tag_jpn_tml_kor_rom_svk_ses_nor_sun_ukr_amh_jav_cnt_lat_xho_pan_sid_arw_ben_dut_bos_qcu_swe_eng_hin_cic_gam_pol_tig_fre_mao_urd_dgb_ctl_zul_bat_tha_hau_knd_lda_yor_uzb_glc_grk_azi_bam_vie_anl_tsn_fbf_dyu	-0.402565294965908	-0.956799632435301	0.341149049898378
2	hau_afr_fbf_rus_amr_owc_anl_cze_aze_uzb_yor_bat_bam_alb_ctl_bsq_scr_tig_ses_mnd_ben_spa_ven_prs_zul_bul_fin_dgb_lda_hun_swe_mlt_geo_pol_eng_lit_svk_heb_wly_slo_est_bem_ind_ger_mly_jpn_tml_kor_grk_mol_cic_ita_mao_krd_chh_tag_cnt_pan_xho_fre_aeg_glc_urd_guj_nor_qcu_mcd_arw_lat_igb_sod_hin_gam_por_sun_dut_ewe_ukr_swt_jav_tha_amh_knd_moo_swa_azi_bos_rom_tur_dyu_vie_sid_tsw_akn_tsn	0.0121258988483569	0.0285926695755373	0.977250726983615
3	tig_por_tsw_ger_sid_amh_owc_spa_tur_aze_igb_sun_ses_svk_bul_bsq_dut_hau_lda_mnd_ita_alb_akn_bos_bam_mol_hun_bem_xho_fin_urd_aeg_geo_eng_ben_nor_mcd_heb_chh_scr_est_cic_ind_arw_jav_jpn_knd_kor_afr_lit_zul_cze_bat_grk_sod_mly_cnt_prs_dgb_slo_gam_ukr_pol_rom_glc_qcu_swe_hin_guj_swa_anl_ctl_amr_pan_tag_krd_tsn_fre_moo_mao_tha_wly_tml_ewe_yor_uzb_lat_rus_azi_ven_vie_mlt_dyu_swt_fbf	-0.399193127278722	-0.948364240051307	0.345401922235993
4	amr_lat_swa_scr_amh_heb_tig_eng_uzb_azi_moo_ind_tsw_mol_lit_bsq_krd_mlt_igb_cnt_guj_mcd_swt_ukr_dgb_urd_fin_ses_tsn_hun_ctl_wly_geo_rus_rom_alb_afr_owc_hau_cze_est_akn_mly_slo_bat_jpn_tml_kor_bul_ger_ven_spa_sun_swe_sid_tag_mnd_nor_dyu_ben_chh_grk_pol_prs_arw_qcu_dut_pan_svk_lda_sod_ita_anl_hin_jav_bos_bam_por_zul_mao_tha_gam_knd_ewe_bem_aze_fre_glc_tur_cic_vie_aeg_xho_fbf_yor	-0.52814245014335	-1.25652992030145	0.212070936685875
5	gam_bul_moo_swe_anl_chh_mlt_glc_azi_uzb_xho_sun_cic_arw_eng_bsq_nor_heb_lda_mnd_bos_cze_yor_guj_bem_fre_hun_swt_dyu_fin_afr_sod_geo_pol_ukr_krd_prs_amr_tig_ger_est_swa_mao_hin_tag_jpn_knd_kor_grk_pan_ven_dut_bat_scr_amh_ind_cnt_alb_tsw_lat_sid_lit_svk_spa_mcd_qcu_urd_rom_ita_bam_owc_rus_hau_por_mly_mol_fbf_ctl_tsn_jav_tha_wly_tml_igb_ses_aze_slo_ben_tur_ewe_vie_aeg_dgb_akn_zul	-0.340649283879359	-0.806478606811359	0.422024500919758
6	amr_arw_ven_bul_amh_anl_hau_por_tur_uzb_ewe_mly_xho_krd_ukr_bsq_lit_wly_swa_mnd_rus_ger_bam_swe_akn_pan_est_ses_swt_hun_glc_heb_geo_dut_urd_mol_slo_tig_mlt_pol_fin_yor_jav_eng_ind_jpn_knd_kor_ctl_hin_bem_alb_tag_spa_gam_bat_cnt_ben_igb_prs_sid_ita_nor_cze_rom_qcu_svk_fre_grk_tsw_aeg_afr_sod_mcd_sun_bos_dyu_guj_tsn_mao_tha_chh_tml_dgb_zul_aze_scr_lat_azi_lda_vie_owc_cic_fbf_moo	-0.73005828178547	-1.75028190731014	0.0833676774491244
7	heb_grk_tsw_scr_owc_amh_wly_prs_uzb_azi_fbf_ind_bam_por_lat_bsq_rom_mlt_ewe_mnd_swe_bos_akn_eng_swa_bul_hun_yor_zul_fin_glc_hau_geo_pol_svk_ita_slo_sid_sod_mcd_est_dgb_sun_ctl_bat_jpn_knd_kor_ukr_urd_cic_lit_mao_ben_gam_mly_cnt_afr_ven_arw_aeg_pan_nor_cze_dut_qcu_alb_rus_spa_igb_anl_guj_tig_mol_jav_krd_swt_hin_tsn_tag_tha_amr_tml_xho_moo_tur_fre_ger_aze_ses_vie_chh_bem_lda_dyu	-0.385094124462446	-0.911802020467722	0.364230430647608
8	sid_ctl_xho_pol_aeg_anl_amr_afr_uzb_tur_bam_jav_dyu_fre_urd_bsq_ukr_mlt_ses_mnd_nor_guj_cic_ben_tsn_ger_fin_ewe_fbf_hun_pan_amh_geo_krd_rom_alb_svk_wly_hau_mol_est_yor_mao_lit_bat_jpn_tml_kor_dut_por_swt_grk_tag_arw_heb_mly_cnt_lat_akn_glc_sod_hin_swe_bos_prs_qcu_slo_ita_eng_tsw_gam_bul_tig_cze_ind_spa_swa_mcd_dgb_sun_tha_owc_knd_igb_lda_azi_rus_scr_aze_zul_vie_chh_moo_bem_ven	-0.156592627906204	-0.369766330367782	0.712397286223397
9	hau_ukr_akn_spa_mlt_anl_sod_rom_azi_uzb_igb_mao_xho_krd_urd_bsq_hin_amr_dyu_cnt_lat_rus_tsn_ita_zul_alb_fin_swa_ven_hun_fre_chh_geo_afr_swe_por_dut_aeg_owc_lit_est_ses_sun_ben_jav_jpn_tml_kor_prs_grk_dgb_cze_ind_mcd_sid_tag_mnd_nor_bem_scr_gam_bos_mol_pan_pol_qcu_svk_slo_arw_lda_amh_bul_heb_ger_mly_guj_yor_eng_moo_bat_tha_tig_knd_ewe_tsw_tur_glc_ctl_aze_cic_vie_wly_fbf_swt_bam	-0.278778903588929	-0.658862219048765	0.511612248185227
10	gam_swe_moo_bul_sid_mlt_sod_urd_azi_uzb_dgb_mao_akn_glc_ukr_bsq_dut_chh_cic_mnd_fre_pan_tsw_scr_ven_hin_fin_ewe_swt_hun_guj_tig_geo_por_ben_lat_afr_amh_hau_mcd_est_bam_sun_eng_mly_jpn_knd_kor_ger_ita_tsn_krd_tag_pol_aeg_bat_cnt_mol_dyu_grk_amr_cze_bos_slo_rus_qcu_prs_svk_ctl_zul_heb_alb_wly_arw_ind_nor_bem_spa_igb_jav_tha_owc_tml_ses_swa_tur_lit_rom_aze_lda_vie_anl_fbf_xho_yor	0.474451832233303	1.11891243310977	0.266059216811111
11	mlt_cze_xho_urd_amr_owc_gam_rus_aze_azi_bam_jav_tsn_ben_grk_bsq_rom_anl_zul_cnt_hin_lit_bem_alb_ewe_dut_fin_tsw_cic_hun_lat_heb_geo_svk_ukr_scr_prs_aeg_amh_arw_est_lda_mao_mcd_bat_jpn_tml_kor_pan_afr_swa_ita_sun_bul_wly_mly_mnd_slo_ses_ger_tig_krd_fre_bos_guj_qcu_ctl_pol_por_fbf_chh_nor_sid_spa_ind_swe_yor_glc_igb_tag_tha_hau_knd_dyu_dgb_uzb_eng_mol_tur_ven_vie_sod_moo_swt_akn	-1.32767065608133	-3.31245885390671	0.00131824088109456
12	wly_bul_tsn_spa_anl_tig_mlt_slo_aze_tur_bem_ind_zul_scr_dut_bsq_ben_owc_fbf_cnt_rus_guj_igb_arw_cic_pan_fin_lda_bam_hun_krd_chh_geo_alb_lit_pol_mol_gam_heb_lat_est_akn_jav_ctl_mao_jpn_knd_kor_mcd_ukr_ven_svk_mly_rom_amh_tag_mnd_bos_yor_afr_sid_ger_grk_ita_nor_qcu_prs_glc_cze_swt_sod_urd_amr_por_sun_swe_ewe_hin_dyu_bat_tha_aeg_tml_swa_xho_azi_fre_eng_uzb_tsw_vie_hau_moo_dgb_ses	-0.382664808979518	-0.906783150719049	0.3668650004371
13	hau_dut_ewe_spa_sid_sod_tig_rus_aze_azi_ven_mly_bam_ctl_cze_bsq_fre_chh_lda_mnd_rom_pol_xho_krd_zul_afr_fin_swa_swt_hun_por_owc_geo_slo_mcd_ben_ita_mlt_amh_glc_est_cic_tag_eng_sun_jpn_knd_kor_swe_urd_igb_svk_mao_grk_anl_bat_cnt_arw_ses_bos_aeg_alb_hin_ukr_prs_qcu_guj_bul_pan_moo_heb_mol_gam_scr_ind_ger_akn_nor_dyu_jav_tha_amr_tml_yor_dgb_tur_lit_lat_uzb_fbf_vie_wly_tsw_tsn_bem	0.406423142829927	0.959839526409046	0.339624812719948
14	sod_grk_swa_svk_sid_tig_hau_alb_azi_tur_dgb_mly_tsw_ita_nor_bsq_krd_aeg_cic_mnd_mol_spa_lda_fre_tsn_glc_est_igb_ses_fin_slo_heb_geo_ger_por_pol_bos_amh_mlt_rus_hun_yor_jav_afr_ind_jpn_tml_kor_cze_arw_dyu_scr_mao_hin_amr_bat_cnt_ctl_zul_guj_owc_ben_eng_prs_ukr_qcu_mcd_lit_urd_ewe_anl_bul_chh_rom_sun_dut_bam_swe_fbf_tag_tha_gam_knd_swt_bem_aze_lat_pan_uzb_ven_vie_wly_moo_xho_akn	-0.518010628823148	-1.23535303735948	0.21981081542894
15	gam_ita_cic_urd_aeg_sod_sid_cze_tur_aze_tsn_ind_ewe_rus_arw_bsq_alb_anl_bem_cnt_ukr_fre_akn_mol_moo_ben_hun_yor_ven_est_svk_owc_geo_scr_spa_dut_por_chh_tig_grk_fin_dgb_sun_lat_bat_jpn_tml_kor_krd_pol_swt_ctl_mly_pan_wly_mao_mnd_swe_xho_bos_hau_lit_eng_nor_prs_qcu_rom_glc_guj_ses_heb_slo_mlt_hin_jav_mcd_fbf_bul_lda_tag_tha_amr_knd_zul_dyu_uzb_ger_afr_azi_igb_vie_amh_tsw_swa_bam	0.219584014918047	0.516739847302581	0.606564450547941
16	amh_scr_cic_rom_gam_tig_amr_glc_uzb_aze_ven_bat_bam_prs_hin_bsq_alb_heb_akn_cnt_lit_ctl_bem_dut_xho_afr_hun_fbf_swa_est_guj_hau_geo_krd_pol_rus_bul_sid_mlt_grk_fin_tsn_mly_svk_jav_jpn_tml_kor_mol_urd_igb_pan_ind_por_aeg_tag_mnd_ita_tsw_bos_anl_mcd_lat_slo_fre_qcu_ger_eng_swe_swt_wly_ukr_owc_arw_sun_spa_yor_cze_dgb_mao_tha_sod_knd_ewe_moo_azi_nor_ben_tur_ses_vie_chh_lda_zul_dyu	0.459755339064129	1.08509296593122	0.280685306790714
17	amr_ctl_moo_cze_aeg_gam_owc_bul_uzb_tur_ven_ind_tsn_spa_mcd_bsq_bos_wly_swa_cnt_afr_lat_igb_hin_swt_alb_fin_ses_tsw_est_glc_mlt_geo_scr_fre_prs_grk_chh_amh_arw_hun_ewe_mao_ben_mly_jpn_tml_kor_guj_krd_bem_mol_jav_ger_hau_sun_mnd_eng_bam_dut_sid_lit_pol_swe_ita_qcu_nor_svk_urd_zul_tig_rom_anl_pan_bat_slo_dyu_ukr_yor_tag_tha_sod_knd_lda_cic_azi_por_rus_aze_fbf_vie_heb_dgb_akn_xho	0.692568347209302	1.63694230527645	0.105022183942245
18	owc_ukr_fbf_slo_tig_sod_sid_dut_azi_uzb_ewe_mao_yor_cze_rus_bsq_fre_amh_ven_cnt_lat_mcd_tsw_ctl_swa_krd_fin_moo_akn_hun_arw_anl_geo_urd_scr_lit_bul_hau_chh_ben_est_xho_sun_afr_jav_jpn_knd_kor_por_svk_zul_ger_mly_ita_mlt_ind_mnd_mol_dyu_nor_amr_hin_bos_rom_alb_qcu_pan_prs_glc_dgb_gam_guj_wly_eng_tag_pol_igb_spa_lda_bat_tha_heb_tml_ses_bem_aze_grk_swe_tur_swt_vie_aeg_tsn_bam_cic	-0.733070885872968	-1.76281724779796	0.0812163767804907
19	heb_ukr_moo_lit_sid_amr_tig_swe_uzb_azi_ses_bat_yor_urd_ita_bsq_afr_sod_tsw_mnd_bos_spa_dgb_mol_zul_glc_fin_dyu_swt_est_fre_wly_geo_grk_krd_slo_prs_chh_aeg_rus_hun_fbf_tag_bul_jav_jpn_knd_kor_pol_ger_swa_svk_mly_dut_owc_mao_cnt_ben_ven_lat_gam_nor_por_cze_mcd_qcu_rom_guj_hin_igb_mlt_alb_anl_ctl_sun_eng_cic_arw_bam_ind_tha_amh_tml_lda_xho_aze_pan_scr_tur_bem_vie_hau_akn_tsn_ewe	0.356043992688215	0.838879140157203	0.403688221846973
20	amh_afr_yor_glc_chh_mlt_amr_prs_azi_uzb_cic_bat_xho_ben_urd_bsq_ger_hau_ewe_mnd_guj_eng_ses_mcd_swt_lat_est_bem_moo_hun_alb_heb_geo_spa_hin_slo_mol_wly_tig_por_fin_fbf_mao_rom_mly_jpn_knd_kor_pol_ita_tsn_bul_jav_swe_gam_sun_cnt_rus_lda_cze_aeg_fre_bos_krd_nor_qcu_svk_scr_lit_igb_anl_ukr_owc_dut_ind_ctl_ven_arw_zul_tag_tha_sod_tml_dgb_bam_aze_pan_grk_tur_dyu_vie_sid_tsw_akn_swa	-0.247050844272285	-0.584296265439278	0.560435704396775
21	sod_rus_tsw_lit_owc_amh_gam_urd_aze_azi_lda_ind_dgb_swe_mol_bsq_por_amr_ven_mnd_grk_krd_cic_alb_bem_pan_fin_swa_yor_est_nor_anl_geo_scr_hin_slo_eng_aeg_chh_ben_hun_fbf_bat_ukr_mao_jpn_tml_kor_lat_rom_bam_ger_jav_dut_heb_tag_cnt_afr_swt_arw_hau_glc_mcd_prs_svk_qcu_spa_bul_fre_dyu_tig_ctl_sid_bos_mly_guj_akn_ita_zul_sun_tha_mlt_knd_ses_tsn_tur_cze_pol_uzb_igb_vie_wly_ewe_xho_moo	-0.627804448598693	-1.50013282696387	0.136967326087491
22	sid_spa_ven_ctl_amh_mlt_wly_pan_aze_azi_dyu_bat_zul_swe_eng_bsq_krd_anl_swt_mnd_lit_por_yor_fre_akn_cze_fin_bam_dgb_hun_bul_hau_geo_guj_alb_ger_slo_amr_sod_scr_est_lda_tag_svk_mly_jpn_knd_kor_pol_rus_fbf_ben_ind_arw_tig_jav_cnt_afr_swa_mcd_heb_prs_bos_nor_ita_qcu_rom_lat_urd_ses_chh_mol_aeg_hin_sun_ukr_tsn_dut_igb_mao_tha_gam_tml_xho_cic_tur_grk_glc_uzb_moo_vie_owc_tsw_ewe_bem	-0.374231217733494	-0.888547071848114	0.376538988137504
23	chh_svk_moo_bul_tig_owc_sod_lat_uzb_aze_ses_ind_cic_mcd_slo_bsq_fre_anl_bem_mnd_cze_arw_bam_glc_ven_scr_hun_akn_dyu_fin_grk_amh_geo_spa_ben_krd_alb_wly_heb_ctl_est_tsn_jav_bos_mly_jpn_knd_kor_lit_swe_swa_ger_bat_ita_hau_sun_cnt_hin_tsw_pol_amr_afr_por_rom_rus_qcu_ukr_urd_nor_zul_sid_pan_aeg_prs_mao_guj_lda_eng_fbf_tag_tha_mlt_tml_xho_ewe_azi_mol_dut_tur_swt_vie_gam_igb_dgb_yor	-0.0608114560828559	-0.143129637289524	0.886497458717085
24	owc_lit_swt_pol_hau_gam_amh_ben_aze_tur_lda_mao_akn_grk_rus_bsq_nor_amr_xho_cnt_cze_rom_bem_mcd_zul_svk_hun_ewe_moo_fin_lat_wly_geo_dut_spa_ctl_ukr_aeg_heb_bos_est_dyu_sun_eng_bat_jpn_tml_kor_urd_pan_ven_afr_ind_alb_mlt_tag_mnd_bul_swa_ger_anl_mol_krd_swe_por_qcu_prs_guj_glc_fbf_sod_ita_tig_scr_jav_slo_dgb_hin_ses_mly_tha_chh_knd_tsn_igb_azi_fre_arw_uzb_tsw_vie_sid_yor_bam_cic	-0.346004867416278	-0.820696636536059	0.413917788795196
25	amr_grk_igb_bul_chh_gam_sod_pan_aze_azi_lda_bat_akn_glc_ukr_bsq_ita_heb_xho_mnd_prs_bos_bam_dut_zul_eng_est_ses_yor_hun_fre_amh_geo_lit_pol_urd_alb_sid_tig_krd_fin_cic_tag_lat_mly_jpn_tml_kor_ctl_afr_ewe_rom_ind_ben_anl_mao_cnt_cze_dyu_por_aeg_arw_swe_slo_hin_qcu_rus_svk_spa_tsw_wly_scr_hau_mcd_sun_mol_swa_guj_tsn_jav_tha_mlt_knd_swt_ven_tur_nor_ger_uzb_fbf_vie_owc_dgb_bem_moo	0.0698749284448957	0.164443854244055	0.869738627358998
26	tig_rus_xho_eng_amr_sod_heb_ita_azi_uzb_ewe_jav_swa_ben_mcd_bsq_spa_owc_akn_cnt_cze_krd_dgb_scr_cic_lit_fin_yor_tsn_est_dut_wly_geo_ukr_mol_glc_alb_aeg_mlt_hin_hun_tsw_tag_lat_bat_jpn_tml_kor_bos_bul_lda_afr_mly_ctl_gam_ind_mnd_nor_dyu_slo_hau_pol_prs_svk_arw_qcu_urd_por_swe_moo_sid_fre_chh_ger_mao_pan_fbf_grk_swt_sun_tha_anl_knd_zul_igb_tur_guj_rom_aze_ven_vie_amh_ses_bam_bem	-0.620354595028566	-1.48060588788664	0.142091597003964
27	sod_dut_igb_rus_tig_hau_owc_alb_aze_uzb_ses_jav_swt_guj_scr_bsq_bul_wly_bem_cnt_mol_svk_dyu_spa_fbf_hin_fin_bam_ven_hun_glc_anl_geo_swe_bos_pol_afr_chh_amr_ita_est_tsn_mly_cze_bat_jpn_knd_kor_nor_arw_akn_por_tag_pan_sid_sun_mnd_ger_tsw_prs_aeg_krd_urd_mcd_slo_qcu_eng_fre_ctl_cic_heb_lit_gam_ukr_mao_rom_moo_lat_yor_ind_tha_amh_tml_ewe_swa_azi_grk_ben_tur_zul_vie_mlt_lda_xho_dgb	0.0972894793558519	0.229471967581598	0.819006029662482
28	chh_bul_cic_lat_mlt_amr_amh_ukr_azi_aze_bem_mly_ses_pan_svk_bsq_rus_tig_swa_cnt_hin_pol_ven_cze_akn_prs_fin_swt_ewe_est_lit_gam_geo_ger_alb_afr_scr_aeg_sid_glc_hun_bam_sun_dut_ind_jpn_tml_kor_grk_fre_dyu_guj_bat_ctl_heb_mao_mnd_ben_fbf_por_wly_mcd_swe_slo_mol_qcu_rom_arw_krd_lda_owc_spa_sod_eng_jav_ita_zul_urd_tsw_tag_tha_anl_knd_xho_moo_uzb_bos_nor_tur_tsn_vie_hau_igb_yor_dgb	-0.555648806397613	-1.32430415288214	0.18864747872615
29	aeg_fre_akn_alb_chh_amr_hau_rus_azi_uzb_bam_bat_ven_lit_ctl_bsq_scr_anl_bem_mnd_swe_guj_ses_urd_tsw_slo_est_moo_dyu_fin_svk_amh_geo_mcd_bul_pol_pan_sid_owc_krd_hun_swt_mao_rom_sun_jpn_knd_kor_afr_prs_cic_hin_tag_spa_sod_jav_cnt_eng_dgb_lat_gam_nor_ger_arw_dut_qcu_grk_ita_mol_yor_wly_cze_mlt_ukr_mly_ben_fbf_bos_swa_ind_tha_tig_tml_zul_ewe_aze_glc_por_tur_tsn_vie_heb_igb_lda_xho	-0.465022703122107	-1.10551722746987	0.271787288709758
30	anl_bul_fbf_prs_wly_tig_hau_nor_aze_tur_dyu_tag_bam_eng_ukr_bsq_glc_sid_moo_cnt_cze_svk_xho_rom_tsn_por_hun_swt_ewe_est_swe_owc_geo_ger_fre_mcd_slo_amr_aeg_pol_fin_yor_jav_krd_sun_jpn_knd_kor_bos_grk_swa_ita_mly_alb_heb_mao_mnd_rus_akn_dut_sod_hin_arw_ben_spa_qcu_mol_urd_afr_tsw_chh_lit_mlt_scr_ind_pan_dgb_guj_lda_bat_tha_gam_tml_zul_cic_uzb_ctl_lat_azi_ses_vie_amh_ven_bem_igb	-0.430514550181439	-1.02238809276864	0.309249404739812
31	chh_cze_bam_bul_anl_amr_gam_bos_uzb_azi_swa_mly_xho_prs_lat_bsq_ctl_owc_ven_cnt_svk_arw_yor_grk_zul_rus_fin_ewe_moo_hun_ger_heb_geo_alb_guj_nor_hin_amh_hau_pol_est_tsw_tag_dut_bat_jpn_tml_kor_ben_lit_fbf_krd_jav_ukr_sod_mao_mnd_ita_dyu_pan_mlt_swe_eng_urd_glc_qcu_mol_scr_slo_ses_wly_por_tig_spa_ind_rom_bem_afr_dgb_sun_tha_aeg_knd_igb_akn_aze_fre_mcd_tur_cic_vie_sid_tsn_lda_swt	-0.144176160169437	-0.339950242955033	0.734660593655457
32	heb_bul_lda_pan_anl_wly_mlt_krd_azi_tur_moo_mao_zul_bos_hin_bsq_urd_owc_tsw_cnt_rom_glc_yor_alb_dyu_swe_est_dgb_bem_hun_slo_amr_geo_ukr_mol_spa_ita_amh_sid_lat_fin_ses_sun_por_mly_jpn_tml_kor_grk_arw_swt_rus_jav_eng_hau_ind_mnd_fre_xho_lit_sod_nor_svk_ctl_afr_qcu_pol_mcd_prs_cic_aeg_cze_tig_dut_tag_scr_akn_ger_fbf_bat_tha_gam_knd_bam_ewe_uzb_guj_ben_aze_swa_vie_chh_ven_igb_tsn	0.0435921427314195	0.102627287664814	0.918479751559723
33	amh_alb_swa_rus_hau_chh_anl_nor_azi_uzb_dyu_jav_yor_ita_mol_bsq_pol_tig_moo_cnt_urd_ben_bam_swe_zul_ctl_hun_bem_swt_fin_lit_wly_geo_afr_grk_prs_eng_sid_amr_glc_est_xho_ind_guj_bat_jpn_knd_kor_spa_scr_lda_krd_tag_cze_sod_mao_mnd_slo_ses_fre_owc_bos_mcd_lat_bul_qcu_dut_svk_ukr_ewe_mlt_arw_gam_por_sun_ger_akn_pan_tsn_mly_tha_aeg_tml_ven_fbf_tur_hin_rom_aze_dgb_vie_heb_igb_cic_tsw	-0.690947106249061	-1.65700456462965	0.100888552548852
34	wly_pol_ses_mol_sod_gam_tig_urd_uzb_azi_yor_ind_moo_bos_krd_bsq_ger_mlt_igb_mnd_rus_ukr_bam_fre_lda_mcd_fin_dgb_bem_est_alb_hau_geo_pan_glc_scr_guj_aeg_anl_nor_hun_swa_jav_slo_sun_jpn_knd_kor_por_rom_fbf_dut_mly_hin_amh_bat_cnt_spa_ewe_grk_amr_prs_svk_lit_ben_qcu_afr_ctl_cze_tsn_owc_ita_chh_lat_mao_arw_swt_eng_zul_tag_tha_heb_tml_ven_dyu_aze_swe_bul_tur_tsw_vie_sid_akn_cic_xho	-0.724275931730272	-1.73739832986346	0.0856273974363918
35	aeg_pan_igb_mcd_mlt_owc_tig_ita_tur_uzb_moo_ind_tsw_alb_fre_bsq_afr_chh_dgb_mnd_por_ctl_swt_cze_yor_mol_est_tsn_bam_hun_ben_wly_geo_bos_ukr_grk_guj_sod_anl_urd_fin_dyu_mao_rom_tag_jpn_tml_kor_slo_swe_xho_nor_sun_hin_gam_jav_cnt_pol_lda_ger_amh_glc_rus_arw_svk_qcu_spa_lat_eng_zul_sid_lit_amr_bul_mly_krd_ven_scr_ewe_bat_tha_hau_knd_ses_bem_aze_prs_dut_azi_fbf_vie_heb_akn_cic_swa	-0.768578009098878	-1.84853499657241	0.0677024992725921
36	amr_hin_ses_slo_heb_chh_owc_eng_uzb_azi_bam_jav_ewe_pol_ctl_bsq_prs_tig_moo_cnt_rom_mol_swa_por_akn_ger_hun_lda_xho_est_dut_anl_geo_ita_lat_bos_fre_gam_wly_swe_fin_swt_mao_guj_bat_jpn_tml_kor_grk_alb_tsw_scr_sun_rus_amh_mly_mnd_krd_dgb_urd_aeg_glc_ben_spa_cze_qcu_afr_nor_lit_yor_sod_mcd_mlt_ukr_tag_pan_zul_svk_igb_ind_tha_sid_knd_tsn_dyu_aze_arw_bul_tur_bem_vie_hau_cic_fbf_ven	0.0824525834732088	0.194238674012287	0.846412660808742
37	amr_krd_tsw_grk_tig_mlt_gam_hin_aze_azi_yor_sun_cic_ukr_scr_bsq_prs_aeg_bem_cnt_spa_lit_swt_pol_swa_por_hun_zul_dyu_est_pan_sid_geo_rus_alb_guj_fre_hau_owc_nor_fin_ewe_jav_mcd_tag_jpn_tml_kor_svk_swe_lda_ben_mly_ger_chh_bat_mnd_cze_tsn_ita_heb_rom_ctl_eng_bos_qcu_slo_lat_bul_xho_sod_dut_anl_arw_ind_mol_bam_afr_ses_mao_tha_amh_knd_dgb_akn_tur_glc_urd_uzb_igb_vie_wly_fbf_ven_moo	-0.0724658235613334	-0.170695925053869	0.864833686628203
38	wly_prs_moo_ukr_amr_gam_hau_por_aze_tur_igb_jav_xho_hin_afr_bsq_ger_owc_cic_mnd_svk_bos_tsn_swe_zul_ita_hun_ewe_swt_fin_cze_tig_geo_rus_alb_pan_arw_sid_chh_nor_est_fbf_bat_krd_ind_jpn_tml_kor_fre_dut_lda_ben_mly_urd_sod_tag_cnt_rom_tsw_mol_mlt_lit_spa_pol_glc_qcu_slo_lat_eng_dgb_anl_scr_amh_grk_mao_mcd_ses_guj_bem_sun_tha_heb_knd_yor_dyu_azi_bul_ctl_uzb_ven_vie_aeg_swa_akn_bam	0.287541283115886	0.677472144089331	0.499788340064217
39	gam_pol_swt_hin_sod_owc_wly_alb_aze_uzb_ewe_mao_ses_rus_grk_bsq_ben_anl_xho_cnt_ukr_pan_bam_por_swa_bos_fin_lda_igb_hun_guj_mlt_geo_eng_scr_spa_ger_amh_heb_slo_est_dgb_sun_lit_bat_jpn_knd_kor_glc_mcd_moo_svk_mly_arw_aeg_ind_mnd_fre_yor_prs_hau_krd_urd_ctl_mol_qcu_bul_dut_ita_akn_tig_lat_amr_swe_jav_cze_fbf_afr_bem_tag_tha_chh_tml_tsn_zul_azi_nor_rom_tur_tsw_vie_sid_dyu_ven_cic	-0.00776220539946245	-0.0182859980152927	0.985449871418752
40	hau_glc_dgb_bos_sod_gam_amr_pan_azi_uzb_swt_tag_yor_alb_urd_bsq_swe_aeg_dyu_cnt_ctl_ben_bam_guj_ses_ger_est_moo_ewe_fin_dut_owc_geo_scr_afr_eng_grk_heb_tig_krd_hun_zul_mao_ukr_jav_jpn_knd_kor_prs_fre_swa_svk_bat_por_wly_mly_mnd_rus_xho_nor_sid_pol_ita_lat_lit_qcu_bul_cze_rom_ven_amh_mol_chh_slo_ind_hin_lda_arw_igb_sun_tha_mlt_tml_bem_fbf_tur_spa_mcd_aze_akn_vie_anl_tsn_tsw_cic	-0.442007525086711	-1.05025118798791	0.296324145963104
41	chh_glc_cic_ben_gam_anl_hau_afr_uzb_azi_ewe_sun_dgb_swe_bul_bsq_urd_aeg_bem_cnt_spa_ctl_swa_ger_ven_fre_fin_akn_xho_hun_ukr_sod_geo_mol_nor_cze_prs_amh_mlt_lat_est_tsw_ind_eng_bat_jpn_tml_kor_dut_mcd_moo_scr_mao_guj_owc_mly_mnd_rom_swt_hin_heb_rus_alb_svk_pan_qcu_slo_pol_arw_fbf_tig_lit_wly_krd_jav_bos_dyu_por_tsn_tag_tha_amr_knd_ses_igb_aze_grk_ita_tur_yor_vie_sid_bam_zul_lda	-0.837546861317221	-2.02122129791719	0.0461314417152826
42	heb_ben_fbf_rus_amh_owc_mlt_lit_uzb_tur_moo_mao_dyu_mol_nor_bsq_ctl_gam_yor_cnt_arw_scr_akn_ukr_ewe_bul_hun_ven_dgb_fin_slo_sod_geo_swe_alb_por_grk_aeg_chh_cze_est_xho_mly_hin_bat_jpn_knd_kor_dut_fre_swt_svk_sun_pol_wly_jav_mnd_afr_tsn_lat_tig_krd_ita_ger_pan_qcu_spa_eng_bos_lda_anl_rom_sid_guj_ind_mcd_cic_urd_bam_tag_tha_hau_tml_bem_swa_aze_prs_glc_azi_tsw_vie_amr_igb_zul_ses	-0.305645004083372	-0.724287739741965	0.470707271858753
43	sod_pan_swt_ita_mlt_aeg_heb_nor_tur_uzb_yor_tag_tsw_por_rus_bsq_lat_hau_lda_mnd_eng_arw_fbf_mcd_cic_rom_est_igb_tsn_fin_ger_owc_geo_ctl_mol_lit_dut_amh_anl_spa_hun_ses_ind_svk_bat_jpn_knd_kor_pol_afr_zul_krd_mao_ukr_sid_mly_cnt_bos_moo_ben_tig_cze_guj_prs_slo_qcu_urd_scr_bul_ewe_amr_glc_chh_fre_jav_hin_dyu_alb_xho_sun_tha_gam_tml_bem_akn_azi_grk_swe_aze_ven_vie_wly_bam_swa_dgb	-0.800261223630566	-1.92762804179876	0.0569528816327122
44	amr_bul_bem_ukr_heb_tig_owc_ita_tur_azi_xho_sun_fbf_alb_ben_bsq_rom_hau_ven_mnd_spa_swe_swa_eng_ses_glc_fin_tsn_moo_est_hin_gam_geo_prs_slo_ctl_afr_anl_wly_lit_hun_tsw_bat_bos_mly_jpn_tml_kor_grk_mcd_ewe_dut_jav_nor_chh_tag_cnt_svk_cic_guj_amh_pol_por_cze_urd_qcu_scr_rus_lat_dyu_sod_fre_sid_arw_mao_ger_zul_pan_yor_ind_tha_mlt_knd_dgb_akn_uzb_krd_mol_aze_igb_vie_aeg_bam_lda_swt	-0.266215661099488	-0.629463351569592	0.530589075049243
45	anl_pan_ses_arw_heb_sod_hau_rus_tur_uzb_fbf_mly_swa_glc_ctl_bsq_dut_sid_tsw_cnt_urd_ben_bam_svk_akn_mol_est_lda_xho_fin_fre_chh_geo_ita_lat_spa_pol_amh_owc_bul_hun_igb_mao_ger_jav_jpn_tml_kor_scr_mcd_dyu_nor_bat_swe_aeg_sun_mnd_slo_cic_grk_amr_lit_cze_prs_bos_qcu_afr_rom_krd_moo_wly_por_mlt_eng_tag_guj_tsn_hin_swt_ind_tha_gam_knd_yor_dgb_aze_alb_ukr_azi_bem_vie_tig_zul_ewe_ven	0.259498564114488	0.610527414298792	0.543001644031492
46	tig_bos_dgb_ukr_owc_aeg_hau_urd_aze_tur_fbf_jav_xho_arw_lit_bsq_spa_mlt_yor_cnt_ctl_eng_igb_grk_swa_svk_hun_zul_lda_fin_dut_chh_geo_bul_swe_mcd_nor_wly_heb_lat_est_tsn_bat_slo_ind_jpn_tml_kor_guj_cze_swt_alb_sun_mol_gam_tag_mnd_rus_ven_hin_anl_ben_scr_rom_por_qcu_ger_prs_pan_dyu_sid_afr_amh_fre_mly_ita_bem_glc_moo_mao_tha_amr_knd_cic_tsw_uzb_krd_pol_azi_ses_vie_sod_ewe_bam_akn	-0.851773089005055	-2.05441118599888	0.042741761124065
47	gam_arw_bem_rom_chh_anl_tig_pol_uzb_aze_xho_tag_dgb_bul_eng_bsq_bos_sod_bam_mnd_scr_lit_lda_urd_yor_alb_fin_cic_igb_hun_guj_sid_geo_grk_krd_swe_mcd_heb_aeg_spa_est_ven_mly_dut_sun_jpn_tml_kor_ger_afr_swt_svk_mao_slo_hau_jav_cnt_por_moo_rus_amr_glc_ctl_pan_mol_qcu_lat_fre_ben_tsn_wly_nor_owc_ukr_bat_ita_tsw_prs_dyu_ind_tha_mlt_knd_fbf_ewe_azi_hin_cze_tur_akn_vie_amh_ses_swa_zul	0.0524857514994094	0.12380352201781	0.901738026737559
48	amr_swe_ven_mcd_chh_heb_sid_spa_uzb_tur_bem_jav_bam_svk_fre_bsq_krd_wly_dyu_cnt_por_pan_lda_guj_zul_slo_est_yor_igb_hun_ukr_mlt_geo_hin_grk_cze_ita_sod_owc_mol_fin_tsw_ind_ben_bat_jpn_knd_kor_glc_lit_swa_ger_mly_pol_aeg_mao_mnd_rom_ses_alb_gam_eng_bos_arw_bul_qcu_scr_lat_afr_dgb_hau_prs_tig_ctl_sun_rus_fbf_nor_xho_tag_tha_anl_tml_ewe_tsn_azi_dut_urd_aze_swt_vie_amh_akn_moo_cic	-0.926779452544013	-2.25624882700681	0.0263979802318387
49	heb_dut_ses_bul_tig_mlt_hau_prs_aze_uzb_fbf_sun_bem_slo_rom_bsq_arw_wly_swa_cnt_pan_cze_bam_svk_ewe_ita_hun_zul_cic_est_guj_aeg_geo_krd_glc_hin_nor_gam_sod_mcd_fin_akn_bat_fre_ind_jpn_tml_kor_scr_bos_xho_urd_jav_ukr_amr_mao_mnd_alb_tsn_mol_owc_ger_lat_eng_spa_qcu_ben_grk_lit_dgb_amh_swe_chh_pol_mly_afr_lda_ctl_tsw_tag_tha_sid_knd_dyu_yor_azi_rus_por_tur_igb_vie_anl_moo_ven_swt	-0.650199019307995	-1.55757173913793	0.12273145383319
50	sod_ben_lda_por_mlt_sid_amr_eng_uzb_aze_ses_tag_zul_urd_ger_bsq_lat_anl_swt_mnd_pan_spa_moo_pol_tsw_ita_hun_bam_bem_fin_grk_tig_geo_nor_alb_guj_slo_gam_chh_rom_est_cic_sun_fre_jav_jpn_tml_kor_krd_mol_dgb_hin_bat_glc_amh_mao_cnt_rus_dyu_arw_heb_lit_prs_dut_scr_qcu_ctl_bul_cze_yor_aeg_swe_owc_bos_ind_ukr_swa_afr_igb_mly_tha_hau_knd_fbf_xho_azi_mcd_svk_tur_ewe_vie_wly_akn_ven_tsn	0.301409926677192	0.709609232088249	0.479721865550136
51	gam_rus_akn_ger_heb_wly_owc_grk_tur_aze_ses_tag_yor_hin_swe_bsq_urd_chh_cic_mnd_alb_por_tsn_mol_xho_ctl_hun_bam_swt_fin_bul_mlt_geo_krd_lit_eng_bos_anl_sid_fre_est_lda_mly_pan_ind_jpn_knd_kor_ita_prs_ven_scr_bat_dut_amh_sun_cnt_afr_dgb_rom_hau_svk_glc_arw_cze_qcu_ben_guj_spa_moo_aeg_pol_amr_ukr_mao_slo_dyu_mcd_bem_jav_tha_sod_tml_tsw_zul_azi_nor_lat_uzb_swa_vie_tig_igb_fbf_ewe	0.944442808300105	2.26133237987258	0.0260693157540057
52	anl_cze_bam_pol_mlt_chh_heb_scr_aze_uzb_moo_sun_ewe_bos_lit_bsq_grk_amh_fbf_mnd_ctl_eng_ses_prs_xho_rus_hun_tsw_tsn_fin_glc_tig_geo_arw_krd_guj_nor_sod_sid_mcd_est_akn_mao_svk_bat_jpn_knd_kor_alb_pan_swt_mol_jav_lat_gam_tag_cnt_hin_swa_bul_owc_ukr_swe_ger_por_qcu_slo_afr_ita_dyu_aeg_fre_amr_ben_mly_spa_bem_dut_lda_ind_tha_hau_tml_zul_yor_tur_rom_urd_azi_ven_vie_wly_dgb_cic_igb	0.302301460877511	0.712941394375348	0.477667106883229
53	mlt_por_moo_eng_tig_sid_gam_krd_azi_aze_lda_ind_bem_urd_glc_bsq_ita_aeg_tsw_mnd_slo_pol_fbf_bul_zul_mol_hun_cic_igb_est_lit_hau_geo_arw_scr_pan_ger_heb_amh_rus_fin_swt_tag_nor_bat_jpn_tml_kor_grk_bos_bam_cze_jav_ukr_anl_sun_cnt_mcd_swa_ctl_sod_dut_svk_rom_guj_qcu_hin_alb_ben_tsn_chh_afr_wly_fre_mao_lat_dyu_spa_dgb_mly_tha_owc_knd_yor_ven_uzb_swe_prs_tur_xho_vie_amr_ses_akn_ewe	-0.804548262242011	-1.93849658485295	0.055595030212921
54	wly_por_swt_nor_owc_amr_heb_pol_tur_aze_bam_mao_yor_cze_mol_bsq_prs_gam_bem_mnd_svk_ukr_ewe_ger_igb_pan_est_xho_ses_fin_swe_sid_geo_afr_guj_eng_urd_anl_sod_alb_hun_zul_jav_mcd_sun_jpn_tml_kor_dut_bul_moo_grk_bat_krd_amh_ind_cnt_spa_cic_ita_mlt_arw_rus_rom_ben_qcu_glc_bos_ctl_ven_tig_hin_hau_slo_mly_scr_dgb_lit_dyu_tag_tha_aeg_knd_lda_swa_azi_lat_fre_uzb_tsn_vie_chh_tsw_akn_fbf	-0.960976723772569	-2.33531221817186	0.0216775231970924
55	amr_dut_lda_svk_gam_owc_amh_ben_uzb_tur_cic_bat_fbf_nor_eng_bsq_rus_sod_swa_cnt_mol_scr_ses_spa_igb_fre_hun_dgb_bam_fin_rom_aeg_geo_bos_swe_glc_slo_hau_chh_ita_est_ewe_mao_lat_jav_jpn_tml_kor_ukr_mcd_dyu_urd_tag_arw_anl_mly_mnd_afr_moo_pol_sid_grk_ctl_pan_alb_qcu_prs_cze_hin_akn_tig_por_wly_lit_ind_krd_xho_bul_yor_sun_tha_heb_knd_bem_tsn_aze_ger_guj_azi_tsw_vie_mlt_swt_zul_ven	-0.386436468785071	-0.917155037417177	0.36143373673996
56	amh_bul_cic_krd_gam_tig_mlt_por_aze_azi_dyu_tag_lda_lit_hin_bsq_pan_hau_tsn_mnd_rus_ctl_bam_eng_fbf_arw_hun_swt_tsw_fin_bos_wly_geo_ita_ger_alb_glc_aeg_chh_scr_est_zul_mly_cze_jav_jpn_tml_kor_pol_prs_swa_mol_sun_mcd_sod_bat_cnt_nor_ses_slo_owc_dut_grk_ben_spa_qcu_urd_guj_rom_akn_sid_svk_amr_lat_mao_fre_moo_swe_dgb_ind_tha_anl_knd_ven_yor_uzb_ukr_afr_tur_xho_vie_heb_igb_bem_ewe	-1.05452717085909	-2.57796773267477	0.0115090484765093
57	chh_arw_tsn_svk_tig_sod_aeg_ukr_uzb_azi_bam_bat_lda_glc_ger_bsq_prs_owc_ses_cnt_urd_guj_swa_bos_fbf_krd_hun_swt_dyu_est_grk_anl_geo_pol_eng_rom_pan_heb_hau_rus_fin_ven_ind_swe_tag_jpn_knd_kor_afr_hin_zul_cze_jav_ctl_amr_mao_mnd_spa_igb_fre_amh_alb_mol_mcd_lat_qcu_slo_ita_lit_yor_mlt_ben_sid_por_mly_bul_tsw_scr_xho_sun_tha_wly_tml_akn_cic_tur_nor_dut_aze_ewe_vie_gam_dgb_moo_bem	-0.615720496883531	-1.47061719329958	0.144770058670626
58	owc_ctl_moo_glc_chh_mlt_anl_svk_azi_uzb_igb_mly_tsw_slo_fre_bsq_bos_sid_bem_mnd_pan_krd_dyu_spa_dgb_ger_hun_ewe_bam_fin_hin_amh_geo_swe_cze_arw_rom_heb_sod_scr_est_swt_mao_prs_ind_jpn_knd_kor_ita_afr_yor_urd_sun_guj_amr_jav_cnt_nor_zul_lat_aeg_por_dut_alb_lit_qcu_mol_eng_pol_akn_tig_grk_hau_mcd_tag_ben_lda_ukr_ven_bat_tha_gam_tml_cic_fbf_tur_bul_rus_aze_swa_vie_wly_tsn_ses_xho	0.469050147908403	1.10482943001574	0.272083704293496
59	wly_bul_moo_rus_mlt_sod_aeg_slo_tur_uzb_ses_bat_swt_lit_pan_bsq_svk_amr_ven_cnt_mcd_eng_igb_nor_dyu_lat_hun_dgb_swa_est_glc_sid_geo_mol_pol_dut_bos_anl_chh_ben_fin_fbf_mao_grk_sun_jpn_knd_kor_prs_guj_akn_swe_mly_rom_gam_tag_mnd_arw_bem_por_heb_spa_krd_alb_afr_qcu_ukr_ctl_ita_bam_tig_hin_owc_scr_ind_urd_cic_ger_lda_jav_tha_amh_tml_ewe_tsw_azi_cze_fre_aze_yor_vie_hau_tsn_zul_xho	-0.633642362206591	-1.51482456507062	0.133208297082891
60	mlt_swe_swa_ctl_tig_chh_hau_lit_uzb_tur_moo_jav_lda_urd_lat_bsq_guj_amr_tsn_mnd_ita_mcd_igb_svk_ven_ben_est_dyu_bam_fin_rom_amh_geo_hin_alb_ger_glc_wly_gam_nor_hun_tsw_mly_krd_bat_jpn_tml_kor_pol_fre_ses_arw_sun_cze_anl_ind_cnt_slo_yor_spa_sod_pan_eng_rus_scr_qcu_afr_bul_mol_ewe_sid_bos_aeg_prs_tag_por_akn_dut_zul_mao_tha_heb_knd_cic_swt_azi_ukr_grk_aze_xho_vie_owc_fbf_dgb_bem	0.333384598823971	0.784323549134615	0.43484350683553
61	sid_eng_bam_mol_amr_gam_tig_pol_tur_azi_cic_bat_ewe_urd_fre_bsq_grk_wly_lda_mnd_svk_slo_bem_guj_xho_krd_hun_moo_tsw_fin_mcd_anl_geo_lat_dut_lit_nor_sod_owc_swe_est_swt_ind_ben_mly_jpn_tml_kor_bul_por_dgb_bos_mao_alb_aeg_tag_cnt_ita_ses_hin_heb_ukr_glc_prs_ger_qcu_arw_rus_cze_dyu_amh_rom_chh_afr_sun_spa_zul_pan_tsn_jav_tha_hau_knd_ven_yor_uzb_scr_ctl_aze_akn_vie_mlt_swa_igb_fbf	0.459110396515689	1.08431442387826	0.281028418721805
62	anl_nor_xho_krd_tig_sod_owc_lat_aze_azi_fbf_mly_bam_ctl_dut_bsq_scr_sid_cic_mnd_grk_spa_moo_eng_yor_por_hun_zul_ses_est_afr_heb_geo_alb_guj_svk_lit_gam_hau_mcd_fin_swa_ind_ukr_bat_jpn_knd_kor_ben_pol_dgb_rus_jav_mol_wly_sun_cnt_fre_lda_glc_amr_swe_urd_hin_cze_qcu_rom_ita_prs_bem_mlt_bos_amh_arw_tag_slo_ewe_bul_tsn_mao_tha_chh_tml_igb_tsw_uzb_pan_ger_tur_ven_vie_aeg_akn_dyu_swt	-0.875909446930998	-2.12529747615674	0.0362124626824546
63	sod_ger_bem_hin_owc_mlt_gam_ita_aze_azi_dgb_tag_swa_guj_mcd_bsq_ctl_tig_moo_mnd_swe_slo_lda_spa_ses_scr_fin_ewe_fbf_est_pol_heb_geo_eng_cze_glc_afr_aeg_amr_prs_hun_bam_mly_lat_mao_jpn_tml_kor_mol_rom_dyu_lit_jav_bul_amh_sun_cnt_grk_ven_nor_anl_urd_bos_ben_por_qcu_dut_fre_ukr_tsn_hau_svk_wly_krd_ind_pan_igb_alb_akn_bat_tha_chh_knd_yor_cic_tur_arw_rus_uzb_zul_vie_sid_xho_swt_tsw	-0.245303907754193	-0.581772818387957	0.562127291466658
64	aeg_pan_bem_spa_sod_tig_heb_ukr_tur_azi_dgb_mao_dyu_swe_scr_bsq_afr_chh_akn_cnt_slo_lat_lda_urd_bam_ben_hun_moo_tsn_fin_prs_gam_geo_ctl_nor_alb_bul_anl_owc_lit_est_ven_ind_krd_jav_jpn_knd_kor_ita_hin_yor_rom_bat_svk_mlt_mly_mnd_bos_fbf_guj_wly_por_mol_arw_dut_qcu_grk_ger_eng_cic_hau_cze_sid_mcd_sun_glc_tsw_pol_ses_tag_tha_amh_tml_xho_ewe_uzb_fre_rus_aze_swt_vie_amr_zul_swa_igb	-0.71128007507833	-1.70696918350472	0.0911646388040098
65	gam_ita_igb_slo_amr_mlt_hau_ben_aze_uzb_tsn_bat_akn_grk_dut_bsq_hin_aeg_ses_mnd_fre_arw_fbf_ukr_dgb_guj_hun_moo_cic_fin_rus_anl_geo_urd_mcd_eng_scr_amh_owc_bos_est_xho_ind_glc_sun_jpn_knd_kor_pol_por_swt_rom_jav_swe_wly_mao_cnt_nor_ewe_prs_tig_mol_bul_ctl_svk_qcu_lat_cze_afr_yor_chh_lit_sod_ger_mly_alb_dyu_spa_lda_tag_tha_heb_tml_zul_bam_tur_krd_pan_azi_ven_vie_sid_bem_tsw_swa	-0.275434257062951	-0.651273972898724	0.516475728441821
66	sid_rus_ven_hin_aeg_amh_heb_dut_tur_aze_fbf_jav_dgb_cze_ita_bsq_spa_hau_bem_mnd_ukr_por_dyu_krd_yor_slo_fin_swt_zul_est_ger_mlt_geo_nor_fre_bul_prs_chh_gam_ctl_hun_ewe_ind_pol_mao_jpn_knd_kor_scr_lit_igb_eng_sun_swe_sod_bat_cnt_guj_bam_alb_owc_svk_grk_pan_mcd_qcu_glc_lat_ben_swa_wly_mol_amr_bos_mly_afr_cic_urd_tsn_tag_tha_tig_tml_ses_tsw_azi_rom_arw_uzb_moo_vie_anl_lda_akn_xho	-0.282425120731847	-0.66749308450103	0.506110198636963
67	amr_guj_bem_rom_hau_owc_aeg_pol_uzb_tur_cic_tag_ven_ukr_swe_bsq_prs_wly_bam_cnt_spa_ger_yor_bul_swt_mol_hun_lda_ewe_est_grk_amh_geo_bos_glc_rus_mcd_chh_gam_hin_fin_swa_ind_fre_mao_jpn_knd_kor_ita_pan_moo_urd_mly_svk_tig_sun_mnd_afr_ses_nor_heb_scr_lit_ctl_cze_qcu_alb_por_krd_tsw_anl_arw_sid_lat_bat_eng_dyu_slo_igb_jav_tha_sod_tml_tsn_zul_aze_dut_ben_azi_fbf_vie_mlt_dgb_xho_akn	0.00502148539878124	0.0118278237986887	0.99058831817256
68	mlt_prs_swt_urd_aeg_sid_chh_fre_uzb_aze_ses_tag_lda_glc_krd_bsq_ger_owc_ewe_cnt_pan_afr_tsw_mol_yor_scr_hun_fbf_bam_fin_rom_amr_geo_cze_ita_alb_hin_sod_hau_spa_est_swa_bat_eng_jav_jpn_knd_kor_ukr_guj_dgb_grk_sun_bos_gam_mly_mnd_mcd_zul_bul_heb_nor_lit_arw_pol_qcu_rus_svk_ben_ven_tig_ctl_amh_slo_mao_dut_igb_swe_xho_ind_tha_wly_tml_moo_tsn_azi_lat_por_tur_bem_vie_anl_cic_dyu_akn	-0.0388180473294676	-0.0914715809908098	0.927314625352921
69	sod_ctl_dgb_svk_sid_mlt_amr_grk_uzb_aze_igb_tag_ewe_afr_hin_bsq_bos_owc_cic_mnd_mcd_ben_tsn_mol_akn_guj_hun_ses_tsw_fin_scr_heb_geo_spa_por_ita_glc_chh_aeg_arw_est_swt_jav_dut_sun_jpn_tml_kor_rus_rom_ven_pol_mly_ukr_amh_bat_cnt_fre_bem_nor_hau_swe_prs_alb_eng_qcu_ger_slo_urd_dyu_tig_pan_gam_lat_mao_cze_swa_bul_zul_ind_tha_wly_knd_fbf_bam_azi_lit_krd_tur_yor_vie_anl_xho_lda_moo	-0.958488038757932	-2.3342157556069	0.0217375152104476
70	owc_nor_cic_scr_wly_sod_sid_mcd_uzb_tur_fbf_bat_lda_alb_eng_bsq_spa_aeg_dyu_cnt_guj_lat_ewe_slo_ven_rus_fin_tsn_tsw_hun_krd_mlt_geo_bul_fre_pol_lit_anl_gam_urd_est_swa_tag_grk_sun_jpn_tml_kor_por_afr_igb_mol_mly_glc_tig_mao_mnd_svk_moo_ukr_amr_ben_bos_ita_ger_qcu_ctl_pan_rom_dgb_hau_dut_heb_hin_ind_cze_xho_swe_bam_jav_tha_amh_knd_swt_zul_azi_prs_arw_aze_ses_vie_chh_yor_akn_bem	-0.00378936615903423	-0.00892833277548722	0.992895440389036
71	chh_por_moo_arw_sod_mlt_amh_mol_aze_tur_xho_jav_swa_eng_ben_bsq_rom_owc_tsn_cnt_bul_ita_tsw_pan_akn_urd_fin_ses_bam_hun_swe_tig_geo_guj_hin_alb_ger_aeg_wly_bos_est_ewe_sun_mcd_mly_jpn_knd_kor_krd_afr_yor_prs_bat_ctl_sid_ind_mnd_glc_ven_slo_amr_grk_fre_dut_cze_qcu_rus_pol_lat_swt_heb_scr_gam_nor_mao_spa_igb_lit_dyu_tag_tha_anl_tml_bem_dgb_azi_svk_ukr_uzb_cic_vie_hau_lda_zul_fbf	-0.225872965947907	-0.533888981299437	0.594692190205828
72	aeg_mcd_ven_bos_sod_sid_tig_glc_azi_tur_moo_ind_igb_ita_spa_bsq_svk_owc_dyu_mnd_pol_bul_yor_pan_tsn_cze_est_lda_dgb_hun_guj_wly_geo_hin_grk_prs_lit_gam_mlt_por_fin_ses_mly_swe_bat_jpn_tml_kor_ctl_scr_cic_afr_mao_rus_amh_sun_cnt_eng_swa_alb_chh_rom_ukr_arw_lat_qcu_ger_ben_krd_bam_amr_nor_hau_dut_jav_mol_fbf_slo_swt_tag_tha_anl_knd_akn_bem_aze_urd_fre_uzb_zul_vie_heb_ewe_tsw_xho	-0.637380470439469	-1.52449982978313	0.130777423078507
73	owc_ben_lda_ctl_aeg_tig_sid_spa_azi_aze_bam_tag_cic_bos_afr_bsq_hin_wly_fbf_cnt_por_pol_xho_dut_zul_krd_hun_akn_yor_est_nor_mlt_geo_urd_rom_eng_slo_heb_amr_ger_fin_ses_ind_rus_sun_jpn_knd_kor_arw_alb_igb_glc_bat_lat_gam_jav_mnd_bul_ven_mol_hau_swe_lit_ukr_fre_qcu_pan_mcd_prs_tsw_sod_cze_anl_grk_mao_guj_dgb_ita_swa_mly_tha_amh_tml_tsn_bem_uzb_scr_svk_tur_moo_vie_chh_dyu_ewe_swt	0.181624330494743	0.427775380395421	0.669803607013107
74	amh_urd_ses_ukr_aeg_chh_owc_hin_azi_tur_cic_jav_yor_guj_bos_bsq_krd_mlt_tsn_cnt_swe_cze_moo_lat_bem_arw_hun_xho_ven_est_afr_sid_geo_svk_por_bul_fre_gam_amr_rus_fin_bam_mao_alb_ind_jpn_knd_kor_eng_ger_dyu_nor_sun_prs_wly_mly_mnd_rom_akn_pan_hau_ben_ita_scr_mol_qcu_grk_spa_pol_swt_anl_slo_sod_glc_bat_mcd_swa_ctl_igb_tag_tha_heb_tml_tsw_fbf_aze_lit_dut_uzb_zul_vie_tig_dgb_ewe_lda	0.00365582521185782	0.00860850768366352	0.993149928959488
75	aeg_bos_lda_mol_sid_mlt_gam_ita_aze_tur_zul_bat_moo_urd_pol_bsq_pan_wly_dyu_cnt_afr_mcd_xho_rus_bam_spa_est_yor_tsw_hun_glc_anl_geo_ben_grk_slo_rom_chh_heb_por_fin_akn_sun_ctl_jav_jpn_knd_kor_eng_lat_tsn_prs_mly_hin_owc_tag_mnd_nor_dgb_bul_amr_alb_svk_scr_cze_qcu_guj_ukr_lit_swt_tig_swe_hau_dut_ind_ger_ewe_fre_swa_mao_tha_sod_tml_igb_bem_azi_krd_arw_uzb_cic_vie_amh_fbf_ses_ven	-0.31758674980983	-0.751548857613297	0.454220118764507
76	wly_lat_bam_mol_sod_anl_sid_pan_uzb_tur_ven_mao_bem_rom_ukr_bsq_bul_amr_swa_cnt_prs_dut_swt_cze_cic_alb_fin_yor_ses_hun_hin_amh_geo_spa_pol_swe_ger_heb_hau_lit_est_tsn_ind_urd_sun_jpn_tml_kor_ita_rus_zul_glc_bat_afr_mlt_jav_mnd_arw_fbf_scr_chh_krd_ctl_ben_grk_qcu_fre_bos_por_tsw_tig_mcd_gam_nor_tag_eng_dgb_svk_akn_mly_tha_owc_knd_xho_dyu_aze_guj_slo_azi_igb_vie_aeg_lda_moo_ewe	-0.812410906668932	-1.95777566195176	0.0532538295130096
77	owc_alb_yor_lit_gam_sid_heb_mcd_uzb_azi_igb_bat_bem_scr_fre_bsq_hin_anl_cic_cnt_eng_guj_bam_afr_moo_mol_fin_lda_tsw_hun_spa_tig_geo_ctl_pan_lat_ita_mlt_aeg_arw_est_dyu_tag_prs_mao_jpn_knd_kor_por_pol_xho_rom_sun_ben_hau_mly_mnd_bos_ven_glc_chh_urd_slo_rus_grk_qcu_svk_cze_dut_swa_wly_ukr_amh_ger_jav_nor_zul_bul_akn_ind_tha_sod_tml_dgb_ewe_aze_swe_krd_tur_fbf_vie_amr_ses_swt_tsn	-0.985670456229613	-2.40216179228897	0.0182856528651768
78	amr_ben_lda_swe_anl_sid_tig_mol_aze_uzb_ven_mly_bam_pan_svk_bsq_cze_sod_akn_mnd_grk_scr_dgb_krd_dyu_rus_hun_moo_igb_est_mcd_chh_geo_rom_lit_fre_hin_gam_hau_alb_fin_ewe_bat_bul_tag_jpn_tml_kor_nor_ger_zul_prs_mao_slo_aeg_ind_cnt_afr_bem_eng_mlt_ctl_urd_guj_ita_qcu_pol_lat_dut_fbf_heb_arw_owc_bos_jav_por_yor_glc_swt_sun_tha_amh_knd_tsn_swa_tur_ukr_spa_azi_xho_vie_wly_cic_ses_tsw	0.825586107216997	1.96363408085461	0.0525591909408505
79	amh_rus_igb_swe_mlt_tig_owc_dut_azi_uzb_yor_bat_zul_ben_rom_bsq_guj_gam_fbf_cnt_ger_scr_swt_por_dgb_lit_est_bem_akn_fin_lat_chh_geo_pol_hin_bul_eng_heb_sid_alb_hun_ven_jav_afr_tag_jpn_knd_kor_slo_mol_ses_mcd_mly_ukr_aeg_mao_mnd_ctl_xho_prs_sod_grk_arw_nor_svk_qcu_ita_spa_cze_swa_hau_glc_wly_bos_ind_urd_bam_krd_cic_sun_tha_amr_tml_moo_dyu_tur_pan_fre_aze_tsw_vie_anl_tsn_lda_ewe	-0.0330528961601223	-0.077983062148585	0.938009065295208
80	sid_mcd_lda_swe_owc_aeg_mlt_grk_uzb_azi_xho_tag_tsw_svk_ukr_bsq_arw_amh_zul_cnt_krd_urd_swt_eng_igb_alb_est_akn_bem_fin_spa_chh_geo_lit_nor_rus_fre_amr_gam_guj_hun_swa_jav_rom_ind_jpn_tml_kor_ita_pol_tsn_por_mao_lat_tig_mly_mnd_cze_ses_hin_hau_scr_ctl_dut_prs_qcu_bos_afr_bul_ven_anl_pan_sod_mol_bat_ben_yor_slo_ewe_sun_tha_heb_knd_bam_moo_aze_glc_ger_tur_fbf_vie_wly_dgb_cic_dyu	-0.0523883171611118	-0.123555631055926	0.901933765236846
81	heb_mcd_bem_guj_wly_aeg_hau_ukr_tur_aze_igb_tag_bam_dut_alb_bsq_svk_mlt_ven_mnd_pan_bul_zul_nor_lda_slo_hun_moo_swa_fin_fre_sid_geo_hin_spa_rom_mol_amh_anl_eng_est_ewe_jav_urd_bat_jpn_tml_kor_swe_ctl_swt_krd_sun_rus_gam_mly_cnt_grk_tsw_ben_owc_cze_lat_pol_afr_qcu_por_glc_bos_fbf_chh_ita_tig_arw_ind_ger_xho_lit_dgb_mao_tha_sod_knd_akn_ses_uzb_prs_scr_azi_yor_vie_amr_cic_dyu_tsn	-1.45849812477304	-3.68589192594769	0.00038298975452997
82	anl_mol_lda_alb_heb_owc_chh_cze_uzb_azi_ewe_jav_ven_ben_nor_bsq_ita_wly_igb_mnd_arw_lit_dgb_glc_moo_svk_est_akn_cic_fin_krd_tig_geo_swe_scr_slo_mcd_amh_hau_grk_hun_zul_mly_ctl_sun_jpn_tml_kor_rus_ger_tsn_urd_bat_spa_gam_tag_cnt_prs_swa_eng_mlt_bos_lat_bul_pan_qcu_pol_fre_por_fbf_sod_dut_sid_afr_ind_hin_bem_ukr_yor_mao_tha_amr_knd_bam_dyu_aze_guj_rom_tur_tsw_vie_aeg_xho_swt_ses	-0.542598454280959	-1.29364030945719	0.198993452489617
83	chh_urd_tsn_alb_anl_gam_heb_ben_aze_uzb_xho_bat_akn_slo_krd_bsq_prs_aeg_bam_cnt_pan_guj_ven_ukr_bem_svk_est_lda_ewe_hun_spa_amr_geo_ita_mol_mcd_grk_owc_mlt_scr_fin_dyu_jav_rus_mly_jpn_knd_kor_bos_fre_cic_hin_sun_swe_sod_mao_mnd_nor_yor_dut_amh_afr_lat_pol_arw_qcu_ctl_ger_rom_zul_tig_cze_hau_bul_ind_por_swt_eng_moo_tag_tha_sid_tml_tsw_swa_azi_glc_lit_tur_ses_vie_wly_dgb_fbf_igb	-0.15122455912521	-0.356556209020511	0.722231746647239
84	chh_dut_akn_glc_owc_anl_amh_cze_azi_uzb_ses_tag_fbf_rus_afr_bsq_rom_heb_tsn_cnt_nor_grk_swa_lat_moo_ben_est_xho_cic_fin_krd_wly_geo_svk_arw_swe_bul_tig_gam_guj_hun_ven_ind_spa_sun_jpn_knd_kor_fre_bos_lda_slo_bat_ctl_aeg_mly_mnd_prs_igb_pol_sid_mcd_pan_alb_scr_qcu_ita_ger_mol_dyu_mlt_ukr_hau_urd_mao_hin_swt_por_tsw_jav_tha_amr_tml_yor_ewe_aze_eng_lit_tur_zul_vie_sod_dgb_bem_bam	0.150814245039425	0.354683961958628	0.723629394078208
85	chh_por_dyu_rom_amr_aeg_owc_ukr_azi_tur_moo_mao_ven_bul_ben_bsq_mol_heb_dgb_cnt_alb_krd_lda_pol_swt_arw_est_ses_akn_fin_lat_mlt_geo_rus_cze_bos_eng_sod_wly_svk_hun_fbf_ind_ctl_tag_jpn_knd_kor_lit_urd_igb_slo_mly_grk_tig_sun_mnd_swe_zul_ger_anl_fre_pan_ita_prs_qcu_mcd_nor_afr_bam_gam_hin_hau_glc_jav_spa_tsn_guj_tsw_bat_tha_amh_tml_ewe_xho_aze_scr_dut_uzb_swa_vie_sid_yor_cic_bem	-0.0717163036525851	-0.169094311146432	0.866089705556631
86	heb_ctl_moo_mcd_sod_sid_amr_afr_aze_uzb_cic_bat_ewe_eng_swe_bsq_ita_hau_ses_cnt_prs_slo_swt_lit_yor_rus_est_xho_dgb_hun_svk_wly_geo_bos_por_scr_nor_gam_tig_fre_fin_bem_ind_ger_sun_jpn_tml_kor_arw_rom_tsw_bul_mao_pan_anl_mly_mnd_mol_akn_glc_chh_alb_urd_krd_ukr_qcu_cze_pol_grk_lda_mlt_ben_aeg_guj_tag_lat_swa_hin_igb_jav_tha_owc_knd_ven_bam_azi_dut_spa_tur_fbf_vie_amh_tsn_dyu_zul	-0.0962134271733976	-0.226687540354103	0.821164241208165
87	tig_svk_yor_grk_amr_gam_amh_rom_aze_azi_bam_mao_ven_pan_slo_bsq_krd_owc_fbf_mnd_lat_prs_zul_arw_dyu_ctl_fin_lda_dgb_est_guj_chh_geo_nor_pol_rus_scr_mlt_heb_ukr_hun_ewe_bat_fre_ind_jpn_tml_kor_bos_dut_akn_mcd_tag_lit_wly_sun_cnt_eng_igb_mol_aeg_glc_bul_hin_spa_qcu_por_ben_urd_ses_sod_ger_sid_alb_mly_ita_swt_afr_xho_jav_tha_hau_knd_bem_moo_uzb_cze_swe_tur_cic_vie_anl_swa_tsw_tsn	0.0152972742878561	0.0360514786800588	0.971318581325334
88	tig_scr_swt_rus_wly_sid_heb_ben_uzb_aze_cic_ind_moo_arw_cze_bsq_pan_aeg_fbf_mnd_ger_por_ses_rom_zul_mcd_hun_ewe_akn_est_urd_owc_geo_guj_nor_glc_bul_anl_amr_hin_fin_tsn_jav_slo_mao_jpn_knd_kor_bos_dut_igb_lat_bat_alb_amh_tag_cnt_krd_dgb_ita_chh_pol_ukr_lit_afr_qcu_eng_mol_grk_ven_sod_swe_mlt_svk_sun_prs_tsw_ctl_bam_mly_tha_gam_tml_bem_xho_azi_spa_fre_tur_yor_vie_hau_dyu_swa_lda	-1.12871624310582	-2.77406079953485	0.00669066156807012
89	chh_arw_moo_dut_amh_amr_heb_por_aze_tur_ses_jav_ewe_mol_afr_bsq_fre_mlt_bam_cnt_prs_hin_bem_alb_tsn_bul_est_lda_ven_fin_glc_sid_geo_slo_pol_grk_ukr_hau_wly_lit_hun_swt_mao_guj_bat_jpn_tml_kor_cze_ctl_tsw_lat_mly_svk_anl_ind_mnd_urd_xho_scr_owc_nor_ita_spa_ger_qcu_rom_swe_eng_dyu_gam_rus_aeg_bos_sun_mcd_cic_pan_swa_tag_tha_sod_knd_fbf_igb_uzb_krd_ben_azi_dgb_vie_tig_akn_zul_yor	-0.0180058852738101	-0.0423666163531247	0.966297268225608
90	aeg_grk_lda_afr_mlt_anl_hau_mol_tur_uzb_dgb_tag_ven_nor_guj_bsq_lit_chh_moo_mnd_hin_dut_swt_rus_ewe_prs_hun_yor_zul_fin_scr_tig_geo_ita_bos_eng_slo_heb_gam_pol_est_fbf_mly_ger_mao_jpn_knd_kor_por_lat_bem_mcd_sun_ukr_amr_bat_cnt_pan_igb_fre_sod_arw_bul_ben_swe_qcu_urd_ctl_cze_cic_wly_rom_amh_spa_jav_glc_dyu_svk_swa_ind_tha_owc_tml_ses_xho_aze_alb_krd_azi_bam_vie_sid_akn_tsn_tsw	-0.370975062908129	-0.878539829606059	0.381915037597418
91	aeg_urd_xho_cze_hau_gam_tig_guj_tur_azi_ven_mly_tsw_krd_rus_bsq_lit_amh_igb_cnt_ger_prs_moo_alb_swa_pol_hun_ewe_zul_est_lat_sod_geo_glc_arw_ita_nor_amr_anl_eng_fin_lda_tag_spa_sun_jpn_knd_kor_afr_ukr_akn_por_jav_fre_sid_mao_mnd_mol_yor_bos_heb_swe_scr_ctl_slo_qcu_mcd_bul_rom_fbf_owc_pan_mlt_ben_ind_grk_ses_dut_bem_bat_tha_chh_tml_tsn_swt_uzb_svk_hin_aze_cic_vie_wly_dgb_bam_dyu	-0.346013389381811	-0.81977444006228	0.414440742255695
92	amh_glc_moo_bos_mlt_amr_sid_rus_uzb_azi_igb_mao_lda_ita_lit_bsq_cze_gam_bem_mnd_bul_grk_dyu_eng_zul_mcd_est_ses_tsw_hun_por_anl_geo_afr_dut_krd_urd_hau_aeg_prs_fin_tsn_tag_slo_sun_jpn_tml_kor_ctl_pan_ewe_guj_ind_ben_wly_mly_cnt_fre_bam_spa_owc_alb_mol_ukr_arw_qcu_pol_swe_scr_xho_heb_rom_chh_hin_jav_ger_yor_nor_swa_bat_tha_sod_knd_dgb_ven_tur_svk_lat_aze_swt_vie_tig_fbf_akn_cic	-0.48602864267724	-1.15613278399289	0.250588231220364
93	chh_rus_dyu_lit_sod_wly_sid_svk_aze_tur_yor_mao_fbf_swe_prs_bsq_bos_gam_bem_cnt_por_slo_igb_cze_dgb_arw_est_xho_ven_fin_mol_anl_geo_nor_mcd_ita_rom_amr_hau_fre_hun_tsn_ind_ger_bat_jpn_knd_kor_hin_bul_zul_spa_tag_pol_heb_mly_mnd_ctl_cic_grk_mlt_krd_scr_pan_alb_qcu_glc_ukr_dut_swa_owc_lat_tig_urd_jav_afr_lda_ben_ses_sun_tha_amh_tml_moo_tsw_azi_guj_eng_uzb_swt_vie_aeg_ewe_akn_bam	-0.315823182287439	-0.748579335745159	0.455999837041035
94	amr_eng_tsn_rom_hau_owc_sod_ben_aze_uzb_ses_mao_swa_hin_dut_bsq_prs_mlt_zul_cnt_krd_spa_moo_ukr_xho_urd_hun_swt_igb_fin_bul_anl_geo_cze_lit_scr_lat_gam_heb_mcd_est_bam_bat_ger_sun_jpn_tml_kor_pol_nor_akn_ita_jav_fre_aeg_ind_mnd_swe_cic_slo_tig_pan_rus_bos_glc_qcu_svk_guj_arw_ewe_amh_alb_sid_afr_tag_mol_bem_grk_dgb_mly_tha_wly_knd_lda_fbf_tur_por_ctl_azi_yor_vie_chh_dyu_tsw_ven	0.0666922001456725	0.156873152009794	0.875684881526721
95	owc_prs_tsn_arw_gam_heb_sod_svk_aze_azi_zul_sun_akn_cze_alb_bsq_nor_chh_xho_cnt_afr_krd_ven_lat_fbf_slo_hun_bam_moo_est_glc_aeg_geo_ben_por_mcd_urd_amh_anl_lit_fin_swt_mly_pan_ind_jpn_tml_kor_pol_ctl_bem_bul_bat_ger_sid_mao_mnd_rus_cic_eng_mlt_fre_ukr_spa_swe_qcu_mol_ita_hin_dyu_wly_dut_hau_grk_jav_guj_dgb_scr_yor_tag_tha_tig_knd_lda_tsw_uzb_rom_bos_tur_ewe_vie_amr_swa_igb_ses	-0.580331738217468	-1.38482532856602	0.169419146503522
96	hau_lit_fbf_svk_amh_gam_mlt_pol_azi_tur_lda_mao_tsn_prs_cze_bsq_hin_tig_ewe_mnd_bos_mol_zul_ita_xho_afr_est_bem_ses_fin_ctl_wly_geo_nor_rom_rus_fre_chh_anl_mcd_hun_ven_jav_urd_mly_jpn_tml_kor_slo_swe_dgb_ben_tag_pan_owc_bat_cnt_spa_tsw_dut_aeg_glc_grk_ukr_lat_qcu_scr_guj_ger_dyu_heb_bul_sid_por_sun_arw_akn_alb_bam_ind_tha_amr_knd_moo_cic_aze_eng_krd_uzb_igb_vie_sod_swa_yor_swt	-0.346112606201521	-0.819779743889323	0.414437733459462
97	owc_arw_bam_ita_tig_heb_amh_slo_aze_tur_bem_sun_zul_krd_pol_bsq_por_anl_lda_mnd_lat_dut_swt_svk_tsw_bul_est_xho_dgb_fin_mol_amr_geo_bos_swe_urd_ger_sid_aeg_glc_hun_akn_ind_hin_jav_jpn_tml_kor_lit_spa_fbf_nor_bat_ukr_sod_mao_cnt_alb_cic_afr_gam_cze_ctl_prs_ben_qcu_rom_eng_pan_tsn_wly_scr_mlt_rus_tag_mcd_igb_guj_ewe_mly_tha_hau_knd_yor_moo_azi_grk_fre_uzb_ses_vie_chh_dyu_ven_swa	-0.675482221749514	-1.61645605789726	0.10938306004188
98	mlt_bos_swa_prs_tig_owc_sid_svk_uzb_azi_bam_bat_moo_pan_eng_bsq_swe_gam_fbf_cnt_nor_afr_ewe_hin_akn_mcd_est_cic_zul_hun_spa_amr_geo_krd_ukr_rus_ita_anl_heb_scr_fin_dgb_mao_urd_sun_jpn_tml_kor_ben_rom_lda_dut_ind_cze_hau_tag_mnd_guj_bem_mol_amh_glc_alb_lit_ctl_qcu_lat_grk_por_tsn_wly_slo_chh_ger_mly_fre_yor_bul_tsw_jav_tha_aeg_knd_swt_dyu_tur_pol_arw_aze_ven_vie_sod_igb_ses_xho	-0.625288013515191	-1.4939817262952	0.138565634980219
99	gam_bul_bam_cze_wly_sid_amh_mol_tur_uzb_bem_jav_yor_eng_grk_bsq_ctl_anl_swa_cnt_hin_scr_akn_rom_xho_mcd_est_ven_zul_fin_pol_aeg_geo_urd_pan_bos_guj_mlt_owc_por_hun_igb_mao_prs_sun_jpn_tml_kor_spa_lit_cic_krd_ind_fre_hau_bat_mnd_dut_tsn_swe_heb_afr_ita_ger_arw_qcu_lat_svk_alb_fbf_amr_rus_tig_slo_tag_nor_tsw_ben_ewe_mly_tha_chh_knd_ses_lda_azi_glc_ukr_aze_swt_vie_sod_moo_dyu_dgb	-0.275341591097464	-0.651666445086622	0.51622358815548
100	heb_swe_cic_urd_aeg_owc_chh_pol_tur_azi_yor_sun_tsn_prs_lat_bsq_slo_tig_ses_mnd_por_bul_tsw_arw_akn_spa_fin_ewe_dgb_est_ben_hau_geo_krd_nor_afr_eng_anl_amh_fre_hun_swa_tag_pan_mao_jpn_knd_kor_guj_ctl_lda_rus_mly_alb_wly_bat_cnt_grk_swt_glc_sid_scr_svk_ukr_dut_qcu_ita_hin_lit_fbf_mlt_cze_amr_bos_jav_mol_igb_rom_xho_ind_tha_sod_tml_zul_bam_uzb_ger_mcd_aze_ven_vie_gam_moo_dyu_bem	0.0254635421187317	0.0599447106708663	0.952328296931342
101	amh_pan_tsw_glc_owc_aeg_sod_grk_tur_aze_bem_ind_ewe_fre_spa_bsq_urd_wly_swa_mnd_lit_por_yor_guj_bam_ben_hun_dyu_xho_est_bul_sid_geo_dut_mol_eng_alb_chh_hau_mcd_fin_dgb_tag_ger_jav_jpn_knd_kor_ita_rom_igb_ctl_mao_afr_heb_sun_cnt_cze_swt_krd_tig_svk_ukr_bos_pol_qcu_arw_nor_swe_tsn_mlt_lat_gam_prs_mly_slo_moo_scr_ven_bat_tha_amr_tml_ses_lda_azi_hin_rus_uzb_cic_vie_anl_fbf_akn_zul	-0.428218799333523	-1.01567527377939	0.312419153001024
102	wly_alb_yor_lat_gam_amh_anl_pan_aze_uzb_swa_tag_ven_mcd_dut_bsq_bul_sod_zul_cnt_rom_arw_tsn_ger_ses_por_hun_tsw_cic_fin_ita_aeg_geo_mol_afr_eng_ben_heb_hau_krd_est_dyu_sun_fre_bat_jpn_knd_kor_guj_urd_fbf_glc_jav_slo_mlt_mao_mnd_hin_akn_lit_owc_bos_svk_ctl_nor_qcu_swe_grk_prs_lda_tig_scr_chh_cze_mly_spa_swt_ukr_dgb_ind_tha_sid_tml_moo_igb_azi_pol_rus_tur_bem_vie_amr_xho_bam_ewe	-0.54910112425938	-1.3115293551588	0.192907634831454
103	owc_lit_lda_arw_anl_sid_aeg_ita_azi_uzb_xho_mly_fbf_ukr_cze_bsq_bul_wly_ewe_cnt_krd_dut_yor_spa_zul_eng_est_dyu_ven_fin_ger_gam_geo_ben_por_glc_rus_amh_chh_slo_hun_tsw_mao_svk_bat_jpn_knd_kor_mol_urd_swt_pan_sun_guj_heb_tag_mnd_nor_tsn_grk_hau_rom_afr_scr_mcd_qcu_alb_lat_bos_swa_amr_swe_mlt_ctl_jav_prs_dgb_fre_bem_ind_tha_tig_tml_igb_akn_tur_hin_pol_aze_ses_vie_sod_moo_bam_cic	0.795828845079898	1.89029008601981	0.0618331031889793
104	aeg_bos_bam_guj_tig_chh_sod_lit_aze_azi_igb_ind_cic_alb_grk_bsq_ger_amh_moo_mnd_mcd_arw_ven_cze_xho_nor_hun_bem_lda_est_hin_hau_geo_ben_fre_dut_lat_mlt_amr_afr_fin_tsw_mao_prs_mly_jpn_tml_kor_mol_pan_ewe_swe_jav_eng_wly_tag_cnt_svk_fbf_krd_sid_glc_rus_ukr_urd_qcu_spa_rom_slo_swa_heb_scr_anl_ita_bat_ctl_yor_pol_ses_sun_tha_owc_knd_dyu_tsn_uzb_bul_por_tur_dgb_vie_gam_akn_zul_swt	0.247575417999966	0.582173926955589	0.561858241758435
105	anl_krd_zul_slo_sid_gam_chh_bul_uzb_azi_dyu_ind_xho_nor_ger_bsq_ben_wly_akn_cnt_bos_arw_moo_pol_bem_lat_est_tsw_fbf_hun_pan_owc_geo_lit_hin_svk_mol_heb_tig_rus_fin_bam_jav_ita_mao_jpn_knd_kor_eng_fre_dgb_afr_tag_urd_hau_mly_mnd_guj_ewe_swe_amr_ctl_dut_ukr_alb_qcu_scr_cze_rom_lda_amh_prs_sod_mcd_bat_grk_swa_por_yor_sun_tha_aeg_tml_ses_swt_aze_glc_spa_tur_igb_vie_mlt_ven_tsn_cic	-0.586946609392028	-1.40000951771277	0.164837670233014
106	gam_rus_dyu_pol_tig_wly_heb_alb_azi_uzb_yor_mly_cic_por_svk_bsq_ger_chh_xho_mnd_swe_slo_tsw_afr_igb_urd_hun_dgb_ewe_est_lat_owc_geo_lit_hin_dut_pan_aeg_amh_krd_fin_zul_tag_scr_jav_jpn_tml_kor_guj_grk_bem_bul_sun_cze_anl_bat_cnt_glc_fbf_prs_sod_eng_arw_spa_ita_qcu_nor_rom_ukr_ven_sid_fre_mlt_mol_ind_ben_akn_ctl_moo_mao_tha_hau_knd_bam_tsn_tur_bos_mcd_aze_ses_vie_amr_swa_lda_swt	-0.571604488053999	-1.36373296405129	0.175943456940587
107	anl_prs_tsn_ukr_gam_wly_amh_urd_uzb_azi_akn_mao_bam_lit_glc_bsq_rus_sid_swa_cnt_ctl_alb_dyu_arw_swt_por_est_tsw_ven_hun_svk_amr_geo_hin_grk_cze_scr_heb_aeg_krd_fin_zul_mly_bul_sun_jpn_knd_kor_pan_rom_ewe_bos_jav_mol_hau_bat_mnd_swe_ses_ben_chh_ger_slo_lat_pol_qcu_fre_eng_guj_moo_owc_nor_sod_ita_ind_spa_cic_mcd_bem_tag_tha_mlt_tml_yor_igb_aze_dut_afr_tur_fbf_vie_tig_lda_dgb_xho	-0.927572380192583	-2.24787122029954	0.026947554589791
108	mlt_spa_dgb_slo_anl_sod_heb_rus_tur_uzb_ven_mly_yor_bul_nor_bsq_hin_wly_tsw_mnd_glc_guj_lda_mol_zul_dut_est_tsn_cic_hun_krd_chh_geo_arw_ukr_prs_ctl_aeg_tig_por_fin_moo_tag_pol_ind_jpn_knd_kor_ita_mcd_igb_cze_sun_ben_amh_mao_cnt_lit_bam_urd_sid_lat_scr_rom_pan_qcu_swe_afr_svk_bem_gam_eng_amr_fre_jav_bos_swt_grk_dyu_bat_tha_hau_tml_ses_xho_azi_alb_ger_aze_swa_vie_owc_fbf_akn_ewe	0.297657024444718	0.701513654355257	0.484734307371162
109	owc_rom_tsw_mol_mlt_gam_tig_grk_azi_aze_dyu_sun_cic_urd_lit_bsq_hin_anl_akn_mnd_guj_ctl_swt_bul_xho_afr_hun_bam_bem_fin_prs_wly_geo_por_bos_rus_pol_sid_chh_alb_est_ses_jav_ita_mao_jpn_tml_kor_cze_mcd_ewe_spa_tag_dut_heb_ind_cnt_nor_lda_ben_sod_glc_krd_ukr_scr_qcu_fre_svk_ger_swa_amr_eng_amh_lat_mly_swe_ven_slo_tsn_bat_tha_hau_knd_zul_dgb_uzb_pan_arw_tur_fbf_vie_aeg_igb_yor_moo	-0.10725393746241	-0.252792307630398	0.800986625677184
110	sid_mol_ewe_slo_aeg_amr_heb_ben_uzb_azi_cic_bat_dyu_bos_fre_bsq_prs_hau_bem_cnt_grk_ger_dgb_pol_bam_scr_fin_moo_swt_est_nor_gam_geo_krd_spa_eng_lat_amh_owc_cze_hun_fbf_sun_svk_tag_jpn_knd_kor_ukr_guj_ven_rus_ind_rom_sod_mly_mnd_ctl_tsw_bul_chh_por_ita_glc_pan_qcu_hin_mcd_alb_tsn_tig_arw_anl_lit_jav_urd_ses_dut_igb_mao_tha_wly_tml_yor_swa_tur_afr_swe_aze_akn_vie_mlt_lda_zul_xho	0.42001806235595	0.991225036136516	0.324147709539297
111	amh_mol_zul_guj_hau_sid_heb_svk_aze_uzb_bem_tag_fbf_ctl_nor_bsq_rus_wly_lda_cnt_glc_fre_dyu_spa_dgb_arw_est_xho_swa_fin_eng_chh_geo_prs_grk_bos_cze_tig_owc_pol_hun_igb_mao_lit_ind_jpn_tml_kor_afr_swe_akn_hin_mly_ben_anl_jav_mnd_dut_ewe_ger_amr_bul_pan_ukr_slo_qcu_rom_lat_urd_moo_mlt_por_sod_alb_bat_mcd_yor_ita_tsn_sun_tha_aeg_knd_ses_tsw_tur_scr_krd_azi_cic_vie_gam_swt_bam_ven	-0.141136578213566	-0.332754656860304	0.740068415632207
112	sid_rus_ewe_grk_mlt_heb_tig_mol_aze_tur_xho_tag_ses_glc_guj_bsq_ukr_amh_tsw_cnt_arw_ita_igb_spa_moo_prs_est_akn_zul_fin_mcd_owc_geo_lit_pan_svk_fre_hau_aeg_ben_hun_dgb_mly_slo_mao_jpn_knd_kor_urd_bul_swa_krd_ind_alb_gam_sun_mnd_ger_ven_afr_anl_cze_lat_swe_dut_qcu_ctl_por_nor_swt_chh_pol_wly_bos_jav_eng_bam_rom_fbf_bat_tha_amr_tml_dyu_bem_azi_hin_scr_uzb_lda_vie_sod_tsn_cic_yor	-0.313101159148587	-0.740423775219975	0.460908145928475
113	amr_cze_dgb_por_gam_aeg_sid_ben_uzb_tur_ven_tag_lda_urd_mol_bsq_dut_heb_cic_mnd_ita_lat_fbf_svk_zul_ctl_fin_moo_swt_est_lit_chh_geo_guj_rus_afr_grk_tig_anl_fre_hun_tsw_mao_bos_mly_jpn_tml_kor_rom_ukr_igb_swe_bat_krd_amh_jav_cnt_eng_bam_slo_wly_mcd_pan_pol_prs_qcu_arw_spa_glc_tsn_sod_hin_hau_nor_ind_alb_yor_scr_xho_sun_tha_mlt_knd_swa_bem_aze_bul_ger_azi_ses_vie_owc_dyu_akn_ewe	-0.512139809224955	-1.21846526612026	0.226129187430397
114	sid_prs_fbf_bul_amh_gam_heb_ctl_tur_azi_dyu_sun_tsw_fre_cze_bsq_rom_tig_yor_cnt_scr_grk_cic_guj_zul_urd_fin_bam_lda_hun_swe_aeg_geo_alb_mol_svk_slo_sod_amr_ger_est_ses_ind_afr_bat_jpn_knd_kor_ita_ukr_ewe_bos_mao_ben_anl_mly_mnd_pol_tsn_lat_hau_spa_eng_krd_por_qcu_pan_arw_nor_ven_wly_mcd_owc_rus_jav_hin_igb_glc_dgb_tag_tha_mlt_tml_akn_moo_uzb_dut_lit_aze_xho_vie_chh_swa_swt_bem	-0.588385894072356	-1.40633451381346	0.162957453992733
115	tig_spa_swt_mol_heb_aeg_sid_nor_tur_azi_dyu_jav_lda_ger_cze_bsq_bul_hau_ewe_mnd_glc_mcd_bam_lat_ven_alb_est_fbf_igb_hun_dut_anl_geo_fre_ukr_guj_ben_owc_sod_eng_fin_zul_mly_lit_ind_jpn_knd_kor_pol_krd_moo_rom_sun_svk_amh_bat_cnt_ctl_ses_prs_amr_swe_hin_slo_ita_qcu_rus_pan_grk_yor_wly_afr_gam_bos_tag_scr_tsw_arw_swa_mao_tha_mlt_tml_cic_xho_uzb_por_urd_aze_tsn_vie_chh_dgb_akn_bem	-0.402406240048459	-0.953977741377287	0.342567955176753
116	owc_ctl_zul_hin_heb_tig_gam_lat_uzb_aze_xho_bat_cic_rom_ukr_bsq_krd_hau_tsw_mnd_urd_scr_igb_svk_bam_lit_fin_dgb_ewe_est_bul_sod_geo_swe_ita_slo_guj_amr_sid_grk_hun_lda_mly_dut_jav_jpn_knd_kor_prs_bos_akn_arw_mao_cze_amh_ind_cnt_glc_tsn_mol_mlt_eng_pol_mcd_ben_qcu_afr_por_nor_fbf_aeg_alb_anl_spa_sun_pan_swt_fre_dyu_tag_tha_chh_tml_moo_ses_tur_rus_ger_azi_ven_vie_wly_yor_bem_swa	0.417235886450433	0.984265058409471	0.327538963135134
117	heb_alb_fbf_glc_aeg_anl_wly_prs_aze_uzb_ven_jav_dgb_nor_ger_bsq_svk_sid_zul_cnt_lit_hin_igb_pan_ewe_scr_est_swt_bem_fin_eng_hau_geo_ukr_mol_krd_por_owc_chh_bos_hun_ses_sun_arw_mao_jpn_knd_kor_bul_grk_cic_urd_mly_fre_gam_ind_mnd_afr_lda_rus_amh_ctl_mcd_pol_rom_qcu_ita_swe_ben_swa_tig_dut_sod_lat_bat_slo_moo_cze_tsw_tag_tha_mlt_tml_tsn_yor_azi_guj_spa_tur_xho_vie_amr_akn_dyu_bam	-0.041942859524666	-0.0988237058617033	0.921490943660886
118	aeg_por_cic_rus_amh_heb_wly_eng_uzb_azi_yor_bat_tsw_pol_ctl_bsq_guj_gam_lda_mnd_rom_urd_ven_prs_dyu_lit_hun_moo_xho_est_grk_sod_geo_arw_lat_krd_ita_sid_hau_bos_fin_bam_mly_afr_jav_jpn_knd_kor_nor_cze_igb_ger_ind_swe_chh_mao_cnt_scr_swa_mcd_amr_hin_svk_ukr_fre_qcu_dut_pan_spa_akn_owc_mol_anl_ben_sun_bul_dgb_alb_swt_tag_tha_mlt_tml_zul_tsn_aze_slo_glc_tur_ewe_vie_tig_bem_fbf_ses	-0.635705682244178	-1.51982507367073	0.131947536960365
119	aeg_ita_igb_rus_gam_amr_sid_cze_uzb_aze_cic_tag_akn_afr_dut_bsq_eng_wly_lda_cnt_glc_lat_fbf_prs_zul_grk_fin_moo_xho_est_ger_chh_geo_alb_rom_bos_krd_tig_amh_spa_hun_dgb_ind_hin_sun_jpn_knd_kor_bul_fre_bam_lit_jav_mcd_owc_mly_mnd_svk_ewe_scr_sod_ukr_pol_por_pan_qcu_nor_ctl_mol_ven_hau_ben_anl_slo_mao_urd_tsn_arw_ses_bat_tha_mlt_tml_swa_tsw_azi_swe_guj_tur_yor_vie_heb_swt_dyu_bem	-0.268733260620198	-0.635560343444602	0.526623851523039
120	amr_rus_xho_prs_aeg_owc_wly_ctl_azi_uzb_ven_jav_bam_scr_swe_bsq_dut_amh_tsw_cnt_nor_afr_yor_guj_swt_por_est_lda_ses_hun_slo_sod_geo_bos_arw_glc_ger_mlt_tig_ben_fin_akn_sun_pol_ind_jpn_tml_kor_mcd_hin_dyu_grk_mly_krd_chh_mao_mnd_urd_cic_ukr_hau_bul_spa_alb_lat_qcu_ita_eng_cze_ewe_sid_pan_gam_svk_bat_rom_swa_mol_tsn_tag_tha_anl_knd_dgb_igb_tur_lit_fre_aze_bem_vie_heb_zul_moo_fbf	-0.290350537684296	-0.686953748767029	0.493821310498281
121	chh_fre_tsn_swe_amr_mlt_hau_ita_azi_tur_dyu_jav_fbf_scr_glc_bsq_prs_wly_moo_cnt_rom_pol_yor_bos_bem_mcd_est_ven_ewe_hun_hin_tig_geo_slo_grk_svk_mol_aeg_amh_ctl_fin_xho_bat_lit_mly_jpn_tml_kor_ben_krd_cic_pan_tag_dut_gam_ind_mnd_ukr_ses_cze_heb_rus_afr_urd_guj_qcu_bul_eng_por_akn_sod_ger_sid_arw_mao_alb_igb_lat_tsw_sun_tha_owc_knd_dgb_swa_aze_nor_spa_uzb_lda_vie_anl_swt_zul_bam	-0.275239923787938	-0.652427891956456	0.515734588402458
122	gam_fre_swa_swe_heb_amr_chh_ben_aze_azi_tsn_tag_akn_pol_hin_bsq_svk_owc_yor_mnd_alb_bos_moo_scr_ven_krd_fin_ses_xho_est_mol_hau_geo_prs_dut_afr_rus_tig_sod_glc_hun_igb_sun_arw_ind_jpn_tml_kor_rom_grk_ewe_bul_bat_nor_mlt_mao_cnt_mcd_dgb_eng_aeg_ita_spa_ctl_guj_qcu_lit_por_slo_fbf_wly_ukr_amh_ger_jav_cze_bam_lat_swt_mly_tha_sid_knd_cic_zul_uzb_urd_pan_tur_lda_vie_anl_bem_tsw_dyu	0.354357020938714	0.835392829707323	0.405637630486118
123	gam_ukr_yor_nor_amr_wly_anl_bos_aze_azi_dgb_mly_igb_afr_ita_bsq_urd_tig_dyu_mnd_pol_pan_ewe_arw_moo_grk_hun_ses_lda_fin_swe_chh_geo_spa_scr_mcd_prs_mlt_sod_dut_est_tsw_bat_ben_sun_jpn_tml_kor_lat_por_swa_krd_ind_svk_amh_mao_cnt_ctl_zul_mol_aeg_alb_cze_eng_hin_qcu_fre_ger_slo_swt_owc_rus_heb_rom_tag_bul_tsn_glc_fbf_jav_tha_hau_knd_bam_bem_tur_lit_guj_uzb_cic_vie_sid_ven_xho_akn	0.192892451042835	0.454038562457704	0.650858924528665
124	wly_lat_lda_ctl_heb_mlt_chh_krd_uzb_azi_ses_sun_fbf_ben_ukr_bsq_arw_gam_xho_cnt_lit_ger_akn_fre_cic_pan_est_tsn_bam_fin_swe_hau_geo_rom_scr_alb_glc_sod_amr_spa_hun_zul_jav_hin_mao_jpn_knd_kor_ita_nor_igb_por_ind_mcd_amh_bat_mnd_cze_dgb_dut_tig_guj_urd_grk_pol_qcu_bul_mol_slo_moo_anl_bos_sid_prs_tag_eng_bem_svk_swt_mly_tha_aeg_tml_dyu_ewe_tur_afr_rus_aze_tsw_vie_owc_swa_ven_yor	0.0446714152886532	0.105265690321189	0.916391695105623
125	wly_pol_dyu_nor_hau_heb_tig_por_aze_azi_xho_mly_swa_hin_grk_bsq_arw_sod_ewe_cnt_rus_guj_cic_lit_zul_prs_est_igb_dgb_hun_mcd_gam_geo_alb_scr_pan_bos_anl_amh_ukr_fin_moo_tag_ger_mao_jpn_tml_kor_ben_spa_fbf_mol_jav_bul_aeg_ind_mnd_afr_tsw_rom_sid_cze_svk_ctl_eng_qcu_dut_lat_fre_lda_chh_glc_amr_ita_bat_swe_akn_krd_swt_sun_tha_mlt_knd_ses_bam_uzb_slo_urd_tur_ven_vie_owc_yor_tsn_bem	0.281090799310062	0.66095059832641	0.510278033479309
126	sid_por_moo_urd_gam_aeg_owc_rom_azi_uzb_ewe_bat_dyu_nor_mol_bsq_lat_sod_tsn_mnd_bul_slo_xho_bos_ven_spa_fin_zul_cic_hun_mcd_chh_geo_hin_pol_arw_ger_wly_amh_fre_est_lda_tag_glc_jav_jpn_knd_kor_cze_afr_bam_svk_ind_swe_mlt_mao_cnt_ctl_tsw_rus_amr_scr_ben_ita_prs_qcu_dut_lit_alb_swa_tig_krd_anl_ukr_sun_eng_ses_pan_dgb_mly_tha_hau_tml_bem_akn_aze_grk_guj_tur_igb_vie_heb_fbf_yor_swt	-0.0529042171518703	-0.124522898943865	0.901170030115068
127	tig_afr_akn_slo_gam_aeg_hau_svk_uzb_aze_dgb_ind_swt_por_rom_bsq_cze_chh_igb_cnt_grk_bul_bam_urd_moo_ben_hun_tsw_ewe_fin_ita_sid_geo_eng_scr_swe_arw_amh_wly_ctl_est_yor_mly_pol_bat_jpn_tml_kor_guj_krd_zul_prs_jav_spa_owc_sun_mnd_nor_cic_dut_amr_bos_rus_lat_fre_qcu_hin_pan_mol_ven_sod_ger_mlt_ukr_mao_mcd_ses_lit_swa_tag_tha_anl_knd_lda_xho_tur_alb_glc_azi_bem_vie_heb_dyu_fbf_tsn	-0.285111437779755	-0.67434874892413	0.50176245958629
128	owc_svk_ven_lit_sod_heb_amr_slo_tur_uzb_bam_ind_cic_bul_pol_bsq_ben_tig_bem_mnd_lat_ger_akn_arw_swa_rus_est_fbf_zul_fin_grk_hau_geo_pan_prs_eng_rom_gam_amh_alb_hun_swt_tag_dut_sun_jpn_tml_kor_spa_guj_xho_cze_jav_urd_aeg_mao_cnt_ctl_igb_ita_mlt_afr_scr_hin_mol_qcu_krd_bos_swe_lda_chh_por_anl_fre_bat_mcd_tsw_glc_dgb_mly_tha_wly_knd_yor_dyu_azi_nor_ukr_aze_ewe_vie_sid_moo_ses_tsn	0.119269393695855	0.280505439116383	0.779712797549332
129	gam_fre_fbf_scr_sid_hau_chh_ukr_uzb_tur_cic_mly_swa_bul_urd_bsq_swe_amh_xho_cnt_ger_eng_tsw_hin_dyu_nor_hun_tsn_lda_est_arw_mlt_geo_afr_mol_prs_pan_anl_aeg_ita_fin_akn_mao_guj_ind_jpn_tml_kor_dut_lit_ewe_bos_tag_svk_amr_bat_mnd_slo_bam_grk_wly_rus_mcd_ctl_ben_qcu_glc_krd_alb_yor_tig_por_owc_spa_jav_rom_ses_pol_ven_sun_tha_heb_knd_dgb_bem_aze_lat_cze_azi_swt_vie_sod_igb_zul_moo	-0.55209409844763	-1.31904523244408	0.190392614124659
130	gam_bul_fbf_por_owc_mlt_amr_hin_azi_uzb_yor_ind_moo_pan_afr_bsq_dut_chh_igb_cnt_ukr_ita_tsn_pol_ven_swe_fin_lda_ses_est_nor_hau_geo_mol_cze_glc_lat_aeg_sid_lit_hun_zul_jav_slo_bat_jpn_tml_kor_eng_spa_dyu_ctl_tag_ger_amh_sun_mnd_prs_cic_scr_anl_ben_arw_mcd_rom_qcu_grk_svk_bos_akn_heb_rus_tig_alb_mao_krd_xho_urd_bam_mly_tha_wly_knd_swa_swt_aze_fre_guj_tur_tsw_vie_sod_dgb_ewe_bem	0.0501681706832151	0.118343469571734	0.906050752205328
131	anl_rus_tsn_cze_mlt_tig_heb_glc_aze_tur_zul_jav_moo_slo_dut_bsq_bos_wly_dyu_mnd_grk_ben_ses_pol_xho_krd_est_dgb_tsw_fin_scr_owc_geo_ctl_alb_prs_guj_hau_gam_fre_hun_ven_ind_arw_tag_jpn_tml_kor_mcd_por_akn_ukr_bat_hin_sod_mao_cnt_lat_yor_pan_chh_lit_rom_eng_spa_qcu_swe_mol_svk_bam_amr_nor_sid_ger_mly_bul_lda_urd_igb_sun_tha_amh_knd_fbf_ewe_uzb_afr_ita_azi_swt_vie_aeg_cic_swa_bem	0.185565362936396	0.437128916218955	0.663031217315833
132	gam_mol_swa_pan_sod_wly_chh_bul_azi_uzb_dgb_mly_igb_ita_rus_bsq_lat_heb_bem_mnd_krd_ger_ven_alb_lda_rom_hun_swt_tsn_est_ctl_tig_geo_svk_por_prs_spa_hau_anl_eng_fin_cic_tag_pol_jav_jpn_knd_kor_fre_nor_bam_mcd_mao_swe_amr_sun_cnt_ben_fbf_afr_mlt_cze_bos_slo_arw_qcu_guj_urd_dut_zul_amh_grk_owc_glc_ind_ukr_ewe_hin_yor_bat_tha_aeg_tml_dyu_xho_tur_scr_lit_aze_tsw_vie_sid_akn_moo_ses	-0.743593005334163	-1.78697400950414	0.0771997499979934
133	anl_svk_ses_dut_mlt_chh_heb_ben_aze_uzb_bam_mao_yor_pan_prs_bsq_spa_owc_igb_mnd_fre_glc_dgb_afr_dyu_pol_fin_ewe_cic_hun_lit_sod_geo_swe_hin_bul_grk_amh_sid_krd_est_swt_jav_ita_bat_jpn_tml_kor_urd_cze_moo_scr_tag_arw_tig_mly_cnt_ukr_tsw_ctl_gam_nor_ger_rom_por_qcu_mol_bos_guj_fbf_wly_eng_amr_slo_sun_alb_xho_mcd_lda_ind_tha_aeg_knd_swa_zul_tur_lat_rus_azi_akn_vie_hau_ven_bem_tsn	-0.927863271125835	-2.25016514694346	0.0267960829247885
134	aeg_nor_bem_grk_hau_owc_sod_prs_aze_uzb_swa_tag_zul_ita_scr_bsq_pol_amh_xho_mnd_ukr_glc_fbf_bos_dgb_ctl_est_dyu_ewe_hun_hin_amr_geo_mcd_spa_por_eng_mlt_gam_ben_fin_igb_sun_pan_ind_jpn_knd_kor_rom_mol_cic_lat_mly_rus_chh_bat_cnt_bul_tsw_krd_wly_arw_fre_alb_afr_qcu_cze_guj_urd_yor_anl_lit_sid_swe_mao_slo_bam_svk_akn_jav_tha_tig_tml_tsn_ses_azi_ger_dut_tur_swt_vie_heb_moo_ven_lda	-0.0719862040050154	-0.169788172038625	0.865545523028792
135	chh_rus_tsw_rom_anl_owc_hau_slo_uzb_azi_igb_jav_zul_por_fre_bsq_lat_gam_bam_mnd_pol_krd_swa_eng_fbf_ctl_fin_ses_bem_hun_bul_heb_geo_ger_bos_cze_ukr_wly_mlt_glc_est_swt_mly_urd_mao_jpn_knd_kor_spa_arw_xho_scr_ind_afr_amr_tag_cnt_alb_ven_grk_tig_dut_ben_swe_nor_qcu_prs_mol_ita_lda_amh_hin_sod_mcd_bat_svk_cic_guj_dgb_sun_tha_aeg_tml_tsn_ewe_aze_pan_lit_tur_akn_vie_sid_dyu_yor_moo	-0.190943429343681	-0.450525382678083	0.653380227758022
136	amh_lat_yor_scr_aeg_tig_owc_slo_aze_uzb_dyu_mly_lda_eng_swe_bsq_arw_wly_dgb_cnt_bos_ben_tsn_guj_cic_svk_est_tsw_igb_fin_spa_hau_geo_lit_grk_fre_ita_amr_chh_por_hun_xho_ind_cze_sun_jpn_knd_kor_glc_afr_ses_ger_mao_prs_gam_tag_mnd_pol_swt_alb_anl_mol_pan_bul_dut_qcu_krd_nor_ctl_moo_sid_rom_mlt_ukr_bat_mcd_bem_urd_bam_jav_tha_sod_tml_ewe_zul_azi_hin_rus_tur_swa_vie_heb_fbf_ven_akn	0.102105481766495	0.240665738768252	0.810343943751043
137	tig_scr_cic_alb_hau_wly_sod_nor_uzb_azi_ven_ind_dyu_hin_swe_bsq_krd_heb_ses_cnt_ger_eng_tsw_por_fbf_grk_est_xho_yor_hun_fre_gam_geo_arw_spa_mcd_urd_chh_mlt_rom_fin_moo_jav_lat_bat_jpn_knd_kor_ben_svk_swt_lit_tag_ukr_aeg_mao_mnd_glc_igb_slo_sid_bos_dut_bul_cze_qcu_afr_guj_ctl_akn_amr_pan_anl_pol_mly_prs_zul_ita_ewe_sun_tha_owc_tml_swa_lda_tur_mol_rus_aze_bem_vie_amh_dgb_tsn_bam	0.451131658260422	1.0631680100284	0.290458621142639
138	sid_bos_akn_ger_heb_amh_wly_ben_aze_tur_fbf_bat_dgb_dut_mol_bsq_ukr_amr_tsn_mnd_guj_pol_xho_nor_swt_lit_hun_cic_bam_est_lat_tig_geo_pan_krd_hin_rom_hau_mlt_svk_fin_ven_ind_ctl_sun_jpn_knd_kor_fre_scr_bem_prs_mly_eng_anl_tag_cnt_slo_moo_alb_aeg_cze_bul_grk_afr_qcu_por_swe_spa_dyu_chh_rus_owc_urd_jav_arw_ewe_glc_igb_mao_tha_sod_tml_yor_lda_azi_ita_mcd_uzb_ses_vie_gam_tsw_zul_swa	0.102667325403661	0.241622783675154	0.809604430593066
139	owc_dut_bam_ger_aeg_chh_amh_mol_azi_uzb_xho_mly_moo_grk_cze_bsq_krd_gam_swa_mnd_alb_spa_tsw_hin_swt_slo_fin_akn_ewe_hun_ita_sid_geo_ben_bos_scr_ctl_wly_heb_glc_est_ses_jav_pan_tag_jpn_knd_kor_rom_lit_igb_mcd_sun_afr_anl_ind_cnt_fre_yor_urd_amr_bul_arw_eng_por_qcu_guj_svk_ukr_lda_sod_nor_tig_prs_bat_rus_bem_pol_dgb_mao_tha_hau_tml_ven_tsn_tur_swe_lat_aze_dyu_vie_mlt_zul_cic_fbf	0.602544700977433	1.42503664971952	0.157494036787251
140	gam_prs_ses_guj_amr_owc_hau_glc_uzb_aze_dyu_bat_lda_alb_mol_bsq_pol_mlt_swt_mnd_afr_cze_zul_grk_yor_urd_hun_cic_bem_est_ita_amh_geo_fre_swe_ben_lat_sod_wly_scr_fin_dgb_jav_svk_ind_jpn_tml_kor_spa_rom_akn_slo_sun_bul_heb_mao_cnt_mcd_ewe_pan_sid_rus_lit_eng_bos_qcu_ger_por_ctl_xho_tig_hin_aeg_nor_mly_arw_tsw_dut_igb_tag_tha_chh_knd_tsn_swa_azi_ukr_krd_tur_ven_vie_anl_moo_fbf_bam	0.25842644843118	0.608850612143166	0.544107837205999
141	amh_dut_tsw_bos_aeg_heb_chh_arw_aze_uzb_ewe_tag_yor_ctl_swe_bsq_hin_hau_moo_cnt_slo_scr_cic_ukr_swa_grk_hun_bam_igb_est_mcd_sid_geo_ita_rom_ger_glc_wly_anl_alb_fin_dyu_ind_pol_mao_jpn_tml_kor_cze_mol_xho_urd_sun_svk_mlt_bat_mnd_prs_lda_guj_amr_bul_eng_krd_rus_qcu_lat_por_ben_zul_sod_nor_tig_spa_mly_afr_bem_lit_fbf_jav_tha_gam_knd_swt_akn_tur_fre_pan_azi_dgb_vie_owc_tsn_ses_ven	0.24463097742924	0.575846101174462	0.56611008267266
142	gam_grk_moo_swe_aeg_hau_amr_alb_uzb_aze_ses_bat_swt_prs_rom_bsq_afr_amh_yor_mnd_guj_ger_ewe_svk_xho_por_fin_akn_fbf_est_scr_wly_geo_hin_lat_mol_fre_sod_owc_bul_hun_swa_mly_eng_sun_jpn_tml_kor_glc_mcd_bem_cze_mao_urd_tig_ind_cnt_rus_dgb_pan_mlt_slo_bos_nor_lit_qcu_dut_ita_krd_bam_heb_arw_sid_spa_tag_pol_dyu_ctl_zul_jav_tha_chh_knd_cic_lda_tur_ukr_ben_azi_ven_vie_anl_igb_tsw_tsn	0.656651376403778	1.55532083926864	0.123266307525106
143	aeg_ukr_swt_grk_amr_mlt_amh_krd_azi_aze_swa_mao_bam_rus_guj_bsq_pan_sid_yor_mnd_ctl_pol_dyu_nor_fbf_ger_hun_xho_tsw_fin_eng_chh_geo_svk_bul_ita_bos_sod_tig_urd_est_bem_ind_slo_mly_jpn_tml_kor_spa_dut_ses_ben_sun_arw_heb_tag_cnt_swe_igb_mcd_anl_rom_prs_mol_hin_qcu_fre_por_glc_ven_hau_afr_wly_cze_bat_lit_zul_alb_moo_jav_tha_gam_knd_tsn_ewe_tur_lat_scr_uzb_lda_vie_owc_akn_cic_dgb	0.0340019204977763	0.0800559571681885	0.936364771428237
144	amh_glc_yor_afr_hau_anl_tig_ger_tur_azi_cic_jav_ewe_krd_dut_bsq_hin_owc_moo_mnd_ctl_bos_tsn_lat_ven_eng_hun_tsw_bam_est_mcd_mlt_geo_alb_ben_ukr_fre_chh_sod_cze_fin_dgb_mao_mol_tag_jpn_knd_kor_guj_arw_zul_nor_sun_lit_sid_ind_cnt_pol_xho_ita_aeg_slo_bul_rom_rus_qcu_urd_grk_spa_bem_gam_swe_wly_pan_mly_prs_swa_scr_ses_bat_tha_heb_tml_igb_fbf_uzb_svk_por_aze_lda_vie_amr_dyu_akn_swt	-0.501701225491414	-1.19447721492699	0.235328906953474
145	chh_ita_fbf_scr_heb_amr_gam_lit_uzb_aze_swa_jav_ewe_lat_cze_bsq_bul_anl_igb_cnt_por_swe_dgb_ben_cic_pol_est_ven_yor_hun_krd_mlt_geo_spa_ger_alb_slo_sid_owc_rus_fin_tsw_sun_arw_ind_jpn_tml_kor_mcd_svk_swt_hin_mao_dut_tig_tag_mnd_ctl_lda_nor_hau_urd_eng_guj_prs_qcu_fre_grk_afr_akn_amh_bos_aeg_mol_mly_ukr_bam_glc_moo_bat_tha_sod_knd_ses_tsn_tur_rom_pan_azi_dyu_vie_wly_xho_bem_zul	-0.321796818519927	-0.762680732148585	0.447584002771082
146	sid_dut_dgb_krd_owc_anl_wly_bul_tur_azi_fbf_jav_moo_nor_swe_bsq_mol_heb_bam_cnt_hin_ukr_igb_guj_ewe_spa_hun_yor_swa_est_pan_amr_geo_afr_lat_svk_mcd_gam_aeg_ctl_fin_xho_mao_arw_bat_jpn_tml_kor_slo_fre_cic_urd_ind_grk_tig_sun_mnd_ita_zul_scr_chh_pol_lit_bos_por_qcu_ben_prs_rom_tsn_amh_rus_hau_glc_mly_eng_ven_ger_akn_tag_tha_mlt_knd_dyu_ses_aze_alb_cze_uzb_swt_vie_sod_lda_tsw_bem	-1.11763780432257	-2.73783825710378	0.00741084955262609
147	sod_rus_swa_lat_tig_sid_gam_prs_tur_uzb_ses_ind_moo_grk_pol_bsq_cze_amh_ewe_mnd_fre_guj_igb_eng_bam_hin_est_dgb_xho_hun_urd_chh_geo_alb_glc_afr_bul_wly_mlt_svk_fin_zul_sun_krd_bat_jpn_knd_kor_ger_ita_lda_pan_mao_mcd_amr_jav_cnt_swe_tsw_ukr_hau_bos_arw_scr_slo_qcu_lit_nor_por_yor_aeg_dut_owc_mol_mly_rom_akn_ctl_ven_tag_tha_heb_tml_cic_fbf_aze_spa_ben_azi_tsn_vie_anl_bem_swt_dyu	-0.225339113490026	-0.53214985185732	0.595891254689943
148	aeg_alb_akn_bul_tig_mlt_owc_svk_aze_uzb_moo_jav_dyu_urd_ukr_bsq_arw_gam_tsw_mnd_afr_guj_xho_nor_zul_krd_fin_bam_cic_est_pol_sod_geo_por_cze_dut_spa_amh_heb_ben_hun_dgb_bat_mol_mly_jpn_tml_kor_ita_scr_ven_hin_sun_bos_sid_ind_cnt_lit_bem_lat_amr_fre_ctl_grk_rus_qcu_slo_eng_glc_yor_wly_pan_hau_swe_tag_mcd_swa_prs_swt_mao_tha_anl_knd_lda_tsn_azi_rom_ger_tur_igb_vie_chh_ewe_ses_fbf	-0.345045956784651	-0.816852125525225	0.416100531132965
149	gam_glc_swt_spa_tig_chh_amr_mol_uzb_tur_cic_mly_ewe_dut_fre_bsq_alb_owc_dgb_mnd_pol_rom_igb_eng_lda_grk_fin_ven_moo_est_hin_hau_geo_scr_nor_prs_rus_sod_sid_krd_hun_zul_mao_urd_jav_jpn_knd_kor_lit_bos_bem_arw_tag_cze_anl_ind_cnt_guj_ses_ukr_amh_ita_bul_lat_ben_qcu_afr_ctl_slo_tsn_wly_ger_heb_svk_bat_pan_xho_mcd_akn_sun_tha_mlt_tml_dyu_fbf_azi_swe_por_aze_swa_vie_aeg_tsw_bam_yor	-0.190935424864862	-0.450835990181458	0.653157151433463
150	sid_ita_ses_dut_sod_gam_amh_svk_azi_uzb_ven_ind_bem_krd_ctl_bsq_arw_wly_tsn_cnt_mcd_hin_cic_pol_yor_slo_est_igb_dgb_hun_scr_aeg_geo_nor_ger_prs_bul_chh_heb_swe_fin_akn_sun_bos_jav_jpn_tml_kor_cze_alb_lda_guj_bat_glc_tig_tag_mnd_ukr_fbf_rom_owc_spa_grk_ben_urd_qcu_mol_eng_afr_zul_amr_pan_mlt_fre_mly_lit_swa_rus_dyu_mao_tha_hau_knd_tsw_moo_aze_lat_por_tur_bam_vie_anl_swt_ewe_xho	-0.260300415933994	-0.615693069950096	0.539601010647318
151	gam_rus_zul_prs_mlt_amh_heb_dut_uzb_tur_dyu_bat_igb_urd_swe_bsq_mcd_wly_moo_mnd_ctl_cze_bam_krd_dgb_rom_est_xho_akn_fin_ben_tig_geo_guj_ukr_pol_eng_chh_sod_svk_hun_swa_tag_nor_sun_jpn_tml_kor_arw_lat_ven_ita_mly_bos_aeg_mao_cnt_glc_fbf_slo_amr_mol_bul_pan_scr_qcu_alb_lit_por_ewe_hau_spa_anl_hin_jav_grk_ses_ger_bem_ind_tha_sid_knd_tsw_lda_aze_fre_afr_azi_yor_vie_owc_tsn_swt_cic	0.552399739430564	1.30442967698336	0.195306089723594
152	gam_guj_ewe_eng_aeg_wly_hau_dut_aze_tur_xho_mao_cic_ger_krd_bsq_bos_amh_moo_cnt_ita_arw_ses_ukr_bem_scr_hun_dyu_yor_est_fre_anl_geo_ben_ctl_glc_nor_sod_mlt_mcd_fin_igb_jav_bul_mly_jpn_tml_kor_hin_lat_swa_rus_sun_pan_amr_ind_mnd_alb_swt_por_sid_urd_swe_pol_rom_qcu_spa_lit_cze_fbf_heb_afr_owc_grk_tag_mol_zul_slo_tsn_bat_tha_tig_knd_akn_bam_uzb_svk_prs_azi_tsw_vie_chh_dgb_lda_ven	0.0317720042993524	0.0748633265068393	0.940484254470434
153	owc_ger_moo_swe_wly_mlt_amr_svk_aze_tur_swa_tag_tsw_rom_pan_bsq_por_sod_bem_cnt_hin_nor_bam_ben_akn_alb_hun_ses_tsn_fin_bos_sid_geo_ita_pol_cze_mol_anl_gam_arw_est_ewe_mao_lit_ind_jpn_knd_kor_spa_rus_dgb_eng_sun_glc_aeg_jav_mnd_ctl_zul_prs_tig_bul_krd_urd_mcd_qcu_scr_afr_guj_swt_chh_slo_heb_grk_bat_dut_fbf_ukr_dyu_mly_tha_hau_tml_yor_xho_uzb_fre_lat_azi_ven_vie_amh_lda_cic_igb	-0.453045199098532	-1.0776059258622	0.283996914429343
154	sod_bos_xho_fre_mlt_aeg_owc_prs_tur_uzb_ven_bat_ses_ukr_por_bsq_ben_sid_dgb_mnd_hin_cze_fbf_pan_yor_svk_hun_swt_bem_fin_swe_hau_geo_dut_ctl_arw_slo_heb_amh_pol_est_akn_mao_mol_mly_jpn_tml_kor_afr_guj_cic_rus_jav_scr_tig_tag_cnt_ger_zul_bul_anl_mcd_ita_urd_krd_qcu_eng_lit_lat_tsn_amr_grk_wly_rom_sun_glc_bam_nor_dyu_ind_tha_gam_knd_tsw_ewe_azi_spa_alb_aze_moo_vie_chh_swa_igb_lda	0.523259628362924	1.23894951836048	0.21848202076562
155	anl_pan_lda_por_sid_aeg_heb_guj_uzb_azi_ewe_mly_igb_svk_lat_bsq_mcd_mlt_xho_mnd_bul_ita_tsn_urd_moo_prs_est_fbf_yor_fin_ben_amh_geo_nor_slo_ctl_scr_sod_wly_dut_hun_swt_jav_ger_sun_jpn_knd_kor_glc_afr_akn_krd_bat_alb_amr_tag_cnt_lit_bem_pol_chh_rus_rom_mol_cze_qcu_eng_hin_fre_tsw_tig_arw_owc_swe_mao_grk_ven_ukr_dgb_ind_tha_hau_tml_zul_ses_aze_spa_bos_tur_dyu_vie_gam_swa_cic_bam	-0.514796002741276	-1.22329440883343	0.224309116667968
156	owc_ukr_zul_dut_anl_hau_heb_bul_azi_tur_igb_bat_lda_alb_urd_bsq_por_amr_yor_cnt_ita_fre_xho_afr_tsw_cze_hun_akn_ses_fin_swe_aeg_geo_eng_ger_pan_svk_sod_tig_grk_est_cic_ind_rus_mly_jpn_tml_kor_guj_rom_bem_mcd_mao_glc_amh_tag_mnd_pol_ewe_slo_gam_bos_ben_krd_nor_qcu_hin_lit_mol_dyu_chh_spa_mlt_scr_jav_prs_moo_lat_swt_sun_tha_sid_knd_bam_swa_uzb_ctl_arw_aze_fbf_vie_wly_dgb_ven_tsn	-0.126142862753726	-0.297121242301927	0.767036574801009
157	tig_lat_ven_lit_amh_sid_owc_dut_azi_tur_igb_bat_moo_mol_hin_bsq_spa_aeg_xho_cnt_swe_pol_tsn_guj_akn_afr_fin_fbf_ses_est_ita_gam_geo_fre_grk_slo_rus_sod_heb_mcd_hun_lda_jav_scr_mao_jpn_knd_kor_nor_rom_swa_pan_sun_bos_anl_ind_mnd_cze_dgb_prs_wly_svk_bul_ctl_ben_qcu_krd_urd_por_yor_amr_eng_hau_arw_tag_alb_bem_glc_bam_mly_tha_mlt_tml_swt_ewe_aze_ukr_ger_uzb_zul_vie_chh_dyu_cic_tsw	-0.584617014990483	-1.393645850733	0.166746087826885
158	chh_svk_bem_bos_sod_amr_wly_rus_azi_uzb_dyu_mao_tsn_scr_ger_bsq_pan_gam_tsw_cnt_mol_nor_xho_alb_yor_eng_est_swt_igb_fin_swe_sid_geo_ukr_por_urd_arw_anl_hau_pol_hun_moo_mly_glc_jav_jpn_tml_kor_ben_cze_lda_ita_tag_ctl_heb_bat_mnd_slo_swa_lit_tig_rom_lat_mcd_fre_qcu_bul_dut_guj_ven_amh_krd_mlt_grk_ind_hin_zul_afr_ses_sun_tha_owc_knd_cic_akn_aze_prs_spa_tur_dgb_vie_aeg_fbf_ewe_bam	-0.363895687717186	-0.862544765043402	0.390606611444357
159	mlt_prs_moo_dut_sod_amh_sid_ger_uzb_tur_ses_ind_akn_bos_mol_bsq_ukr_hau_dyu_mnd_rus_ctl_tsn_urd_tsw_slo_est_bam_ewe_fin_glc_owc_geo_por_lit_lat_guj_anl_aeg_hin_hun_swa_mao_fre_sun_jpn_knd_kor_krd_nor_swt_rom_mly_afr_amr_tag_cnt_spa_bem_eng_gam_ben_grk_pol_arw_qcu_mcd_pan_alb_cic_chh_ita_wly_cze_jav_svk_fbf_bul_xho_bat_tha_heb_tml_ven_lda_azi_swe_scr_aze_zul_vie_tig_igb_yor_dgb	-0.137758613958124	-0.324718579810903	0.746123364690419
160	chh_krd_ses_pol_owc_anl_gam_prs_aze_uzb_tsw_sun_bem_arw_bos_bsq_por_amr_bam_mnd_glc_slo_lda_lat_moo_ben_hun_xho_fbf_fin_ctl_sid_geo_afr_ukr_scr_urd_sod_tig_alb_est_swt_jav_pan_ind_jpn_knd_kor_mcd_nor_igb_mol_bat_hin_heb_tag_cnt_lit_ven_svk_wly_cze_fre_ita_rus_qcu_rom_dut_ger_akn_mlt_guj_amh_grk_mly_spa_cic_eng_dyu_mao_tha_aeg_tml_swa_yor_azi_bul_swe_tur_dgb_vie_hau_ewe_tsn_zul	-0.246969147859824	-0.58282375358883	0.561422494885616
161	aeg_pan_tsw_swe_hau_wly_amr_guj_azi_uzb_fbf_sun_ses_afr_ben_bsq_dut_owc_akn_cnt_mol_grk_cic_arw_tsn_scr_est_lda_moo_fin_spa_sid_geo_alb_slo_pol_ita_chh_tig_krd_hun_bam_mly_hin_tag_jpn_knd_kor_glc_prs_bem_bos_ind_cze_amh_jav_mnd_rus_zul_eng_sod_svk_por_lit_bul_qcu_ctl_fre_ger_swt_gam_ukr_heb_rom_mao_urd_dyu_lat_swa_bat_tha_mlt_tml_igb_ven_tur_mcd_nor_aze_dgb_vie_anl_ewe_yor_xho	-0.278332135361923	-0.657653141484402	0.512385543397542
162	amh_svk_igb_pan_anl_sod_amr_glc_uzb_aze_fbf_bat_tsw_dut_urd_bsq_arw_tig_zul_mnd_ger_ben_ven_grk_ewe_guj_fin_dgb_moo_hun_bul_hau_geo_fre_ctl_nor_cze_gam_aeg_rom_est_ses_tag_hin_sun_jpn_tml_kor_lit_pol_cic_krd_jav_spa_heb_mao_cnt_por_dyu_bos_owc_mcd_mol_prs_swe_qcu_eng_ukr_slo_akn_wly_lat_mlt_rus_mly_ita_tsn_scr_yor_ind_tha_sid_knd_swt_bem_tur_afr_alb_azi_bam_vie_chh_swa_xho_lda	0.170896978385338	0.401830257279507	0.688730910239335
163	heb_rus_dyu_eng_hau_sid_amr_pan_aze_uzb_swt_sun_zul_ctl_krd_bsq_slo_sod_akn_mnd_cze_ukr_lda_mcd_ewe_mol_est_bem_dgb_hun_swe_gam_geo_arw_fre_ita_ben_owc_tig_bul_fin_xho_tag_afr_jav_jpn_tml_kor_por_dut_ses_glc_bat_prs_aeg_mao_cnt_urd_ven_rom_mlt_guj_svk_lit_scr_qcu_ger_alb_spa_bam_amh_lat_anl_nor_mly_bos_swa_grk_yor_ind_tha_wly_knd_tsn_igb_tur_pol_hin_azi_cic_vie_chh_tsw_fbf_moo	0.600357843929233	1.41999518003714	0.158952715701453
164	mlt_fre_fbf_alb_hau_owc_sod_krd_azi_aze_lda_mao_tsn_rom_arw_bsq_ita_gam_zul_cnt_prs_slo_tsw_glc_ewe_ctl_fin_ses_dyu_hun_guj_chh_geo_scr_swe_eng_svk_amh_tig_ukr_est_bem_jav_nor_ind_jpn_tml_kor_bul_lit_igb_pol_mly_hin_anl_bat_mnd_urd_cic_ger_heb_afr_spa_dut_grk_qcu_pan_rus_bos_bam_wly_cze_aeg_mol_sun_ben_dgb_mcd_moo_tag_tha_amr_knd_swa_swt_uzb_lat_por_tur_akn_vie_sid_xho_ven_yor	0.00424380730978981	0.0099952994347877	0.992046447985646
165	mlt_lat_ven_ukr_sod_gam_heb_rom_azi_tur_ewe_bat_fbf_ctl_alb_bsq_arw_amr_ses_cnt_swe_hin_bem_afr_xho_spa_fin_dyu_bam_est_fre_sid_geo_por_svk_bos_rus_anl_chh_bul_hun_tsn_mly_ben_sun_jpn_knd_kor_pol_krd_tsw_urd_ind_lit_wly_mao_mnd_nor_yor_ita_hau_eng_dut_cze_ger_qcu_slo_prs_grk_cic_tig_guj_amh_mcd_tag_pan_swa_glc_lda_jav_tha_owc_tml_akn_moo_aze_mol_scr_uzb_zul_vie_aeg_dgb_igb_swt	-0.80262966267297	-1.93626271849437	0.0558718563851511
166	amh_ukr_ses_glc_aeg_anl_tig_grk_tur_uzb_swt_mly_dyu_nor_ben_bsq_svk_amr_swa_mnd_guj_spa_akn_bos_bem_afr_hun_ven_cic_est_arw_heb_geo_urd_ger_slo_hin_mlt_gam_swe_fin_lda_jav_fre_mao_jpn_knd_kor_alb_pan_tsw_por_sun_dut_sid_ind_cnt_lat_tsn_prs_chh_mol_scr_lit_rom_qcu_krd_pol_mcd_ewe_wly_cze_owc_eng_tag_ita_yor_rus_zul_bat_tha_sod_tml_bam_dgb_azi_bul_ctl_aze_fbf_vie_hau_moo_igb_xho	-0.162720830751504	-0.38408954294016	0.701788863803495
167	wly_guj_bam_pan_mlt_aeg_tig_dut_aze_tur_yor_bat_ven_bul_fre_bsq_por_anl_igb_cnt_ben_ukr_dyu_krd_zul_swe_est_bem_dgb_fin_glc_amr_geo_urd_ita_prs_bos_sid_owc_ger_hun_lda_ind_lit_mly_jpn_tml_kor_mcd_afr_cic_mol_jav_hin_gam_mao_mnd_lat_ewe_cze_chh_slo_pol_spa_arw_qcu_rus_grk_eng_swa_heb_nor_hau_rom_sun_scr_moo_ctl_ses_tag_tha_sod_knd_tsn_swt_azi_alb_svk_uzb_fbf_vie_amh_xho_tsw_akn	-0.0509755820638944	-0.120039983190639	0.904710421236504
168	mlt_bos_tsw_ctl_amh_aeg_tig_pol_tur_azi_fbf_mao_tsn_pan_dut_bsq_cze_sid_yor_cnt_por_slo_dyu_scr_igb_guj_fin_ses_akn_est_afr_gam_geo_nor_prs_eng_rom_chh_sod_svk_hun_cic_ind_glc_mly_jpn_tml_kor_arw_ger_lda_grk_bat_urd_amr_jav_mnd_lit_swa_lat_anl_ukr_rus_ita_swe_qcu_spa_mol_bul_ven_hau_hin_heb_alb_sun_fre_zul_krd_ewe_tag_tha_owc_knd_xho_dgb_uzb_mcd_ben_aze_bam_vie_wly_moo_swt_bem	0.594760438690611	1.4079882216559	0.162468580920828
169	aeg_ben_yor_arw_amh_owc_anl_urd_azi_aze_swa_mly_fbf_afr_pol_bsq_scr_gam_igb_cnt_bos_glc_cic_dut_dyu_ctl_hun_ven_ses_est_eng_chh_geo_ukr_lat_swe_guj_heb_mlt_bul_fin_bem_bat_ger_tag_jpn_knd_kor_grk_pan_akn_rom_sun_spa_sod_mao_mnd_mcd_tsn_prs_amr_mol_por_fre_cze_qcu_krd_slo_alb_ewe_tig_hin_sid_nor_ind_lit_dgb_rus_xho_jav_tha_wly_tml_tsw_lda_tur_svk_ita_uzb_swt_vie_hau_bam_moo_zul	-0.210511349769451	-0.497140710795057	0.620263102144927
170	gam_pol_ven_rus_hau_mlt_wly_ctl_azi_aze_swt_mly_dgb_eng_afr_bsq_cze_sod_yor_mnd_scr_por_lda_glc_fbf_mcd_fin_cic_zul_hun_dut_sid_geo_spa_lit_grk_fre_chh_owc_ukr_est_igb_sun_guj_tag_jpn_knd_kor_rom_ger_dyu_alb_ind_arw_amr_mao_cnt_lat_moo_bul_anl_swe_hin_bos_ita_qcu_mol_ben_krd_tsn_amh_pan_heb_prs_jav_slo_ewe_svk_tsw_bat_tha_tig_tml_ses_bem_uzb_urd_nor_tur_akn_vie_aeg_xho_swa_bam	0.452658668606494	1.06740498028914	0.288552021894387
171	chh_guj_zul_mol_gam_mlt_sid_bos_aze_azi_ses_mao_igb_lit_swe_bsq_urd_anl_ewe_mnd_bul_por_lda_ctl_fbf_glc_est_swa_ven_hun_ger_hau_geo_prs_nor_spa_grk_owc_wly_ita_fin_moo_tag_ben_jav_jpn_tml_kor_cze_arw_xho_pan_mly_dut_tig_bat_cnt_lat_bam_scr_aeg_hin_rus_eng_alb_qcu_rom_fre_krd_yor_sod_slo_amh_afr_ind_ukr_tsn_mcd_bem_sun_tha_heb_knd_akn_swt_tur_svk_pol_uzb_tsw_vie_amr_dgb_dyu_cic	-0.516699190423201	-1.23168327308739	0.221172751102173
172	gam_krd_xho_pan_wly_amh_heb_mcd_aze_tur_ewe_ind_igb_ben_grk_bsq_prs_chh_tsw_cnt_rus_slo_yor_arw_cic_cze_hun_ses_zul_est_alb_mlt_geo_por_ita_guj_afr_owc_amr_nor_fin_swt_mao_svk_mly_jpn_knd_kor_urd_eng_swa_ctl_sun_hin_aeg_bat_mnd_lit_lda_rom_tig_scr_mol_glc_swe_qcu_pol_ger_fre_dgb_hau_spa_sid_lat_jav_bul_moo_bos_bam_tag_tha_anl_tml_bem_ven_azi_ukr_dut_uzb_dyu_vie_sod_fbf_tsn_akn	-0.572901383744726	-1.36525919985774	0.175465060161891
173	amh_mol_bam_grk_wly_sod_aeg_nor_uzb_aze_ven_ind_cic_glc_afr_bsq_lat_gam_zul_mnd_prs_guj_dgb_cze_dyu_hin_fin_ewe_tsw_hun_spa_anl_geo_pol_urd_ita_bos_owc_mlt_arw_est_yor_bat_mcd_jav_jpn_knd_kor_ukr_slo_moo_ger_mao_svk_amr_sun_cnt_rus_lda_por_chh_scr_eng_dut_swe_qcu_krd_ctl_lit_swt_hau_alb_heb_ben_tag_bul_tsn_pan_fbf_mly_tha_tig_tml_xho_igb_azi_rom_fre_tur_bem_vie_sid_swa_akn_ses	-0.206215717674487	-0.487098129311386	0.627334921778701
174	chh_scr_tsw_prs_anl_amr_sid_ita_tur_azi_swa_ind_akn_por_lat_bsq_glc_owc_moo_cnt_hin_bos_lda_rus_cic_alb_hun_dgb_dyu_est_pol_tig_geo_dut_krd_rom_ukr_hau_mlt_mcd_fin_ven_mly_lit_bat_jpn_tml_kor_svk_bul_igb_eng_sun_cze_wly_tag_mnd_ctl_xho_guj_aeg_fre_ben_ger_mol_qcu_nor_urd_slo_ewe_amh_grk_sod_swe_mao_arw_ses_pan_fbf_jav_tha_heb_knd_swt_bem_uzb_spa_afr_aze_bam_vie_gam_yor_tsn_zul	0.46507156273669	1.0977201288155	0.275160730398881
175	hau_glc_bem_spa_owc_amh_tig_hin_azi_tur_tsn_sun_akn_fre_ben_bsq_bos_wly_ses_mnd_pol_slo_lda_cze_swa_urd_hun_igb_cic_est_lit_chh_geo_ctl_eng_rus_afr_aeg_amr_svk_fin_moo_mao_por_tag_jpn_knd_kor_arw_nor_zul_mol_bat_ger_sod_jav_cnt_swe_ewe_mcd_gam_grk_scr_prs_rom_qcu_alb_ukr_guj_bam_heb_pan_anl_lat_ind_krd_yor_dut_tsw_mly_tha_sid_tml_ven_fbf_aze_bul_ita_uzb_dgb_vie_mlt_dyu_swt_xho	-0.153248499306262	-0.361645145414815	0.718437584431169
176	mlt_cze_bem_nor_gam_chh_hau_mol_tur_azi_swt_jav_lda_ita_dut_bsq_hin_amh_dgb_cnt_grk_urd_ewe_pan_igb_rom_est_ven_fbf_fin_bos_aeg_geo_arw_ctl_ben_ukr_anl_owc_ger_hun_tsn_bat_prs_ind_jpn_knd_kor_por_lat_moo_slo_mao_lit_heb_tag_mnd_svk_zul_rus_amr_pol_guj_bul_glc_qcu_krd_fre_afr_yor_sod_mcd_wly_eng_mly_scr_tsw_spa_swa_sun_tha_sid_tml_ses_xho_uzb_alb_swe_aze_akn_vie_tig_bam_dyu_cic	0.212879921264042	0.502202345932903	0.616712205176574
177	heb_ben_bam_grk_hau_wly_gam_por_azi_aze_tsn_sun_cic_mcd_mol_bsq_krd_sod_dgb_cnt_fre_bos_tsw_pan_igb_nor_est_swt_ses_fin_slo_owc_geo_ukr_pol_prs_hin_chh_amh_ita_hun_ewe_ind_afr_tag_jpn_knd_kor_glc_rus_fbf_lit_mly_dut_mlt_mao_mnd_guj_swa_eng_amr_bul_ger_alb_swe_qcu_arw_spa_lat_xho_sid_ctl_anl_rom_bat_scr_dyu_urd_yor_jav_tha_tig_tml_bem_akn_uzb_svk_cze_tur_moo_vie_aeg_zul_ven_lda	1.03434239564234	2.48400429953762	0.0147812756271614
178	mlt_urd_dyu_alb_wly_tig_amr_cze_uzb_azi_yor_mao_xho_spa_slo_bsq_fre_heb_swa_mnd_pan_dut_tsw_svk_ses_rom_hun_dgb_bam_fin_lat_amh_geo_guj_hin_pol_ukr_sid_anl_grk_est_ven_jav_lit_bat_jpn_knd_kor_glc_bos_cic_ita_sun_nor_hau_ind_cnt_por_moo_swe_chh_rus_arw_ctl_ger_qcu_afr_bul_prs_swt_owc_scr_aeg_eng_mly_mol_igb_mcd_akn_tag_tha_sod_tml_ewe_lda_tur_ben_krd_aze_bem_vie_gam_zul_tsn_fbf	-0.355232453644378	-0.840584779307333	0.402736575092679
179	chh_ukr_lda_fre_sod_heb_gam_hin_azi_aze_tsw_tag_igb_dut_por_bsq_glc_tig_xho_mnd_alb_ita_cic_scr_ses_nor_est_moo_bem_hun_spa_amr_geo_mcd_mol_pol_lit_sid_anl_afr_fin_zul_jav_arw_mly_jpn_knd_kor_bos_rom_ewe_guj_sun_svk_amh_bat_cnt_grk_swt_ben_mlt_ger_cze_slo_urd_qcu_rus_krd_prs_dyu_hau_swe_wly_lat_mao_bul_akn_pan_fbf_ind_tha_aeg_tml_tsn_dgb_uzb_ctl_eng_tur_swa_vie_owc_bam_ven_yor	0.0931553738772085	0.219265427397186	0.826923808005199
180	heb_spa_dyu_eng_gam_sod_amh_ita_aze_azi_ewe_jav_bem_bos_glc_bsq_mcd_chh_zul_mnd_arw_prs_ses_ger_lda_hin_hun_tsn_dgb_fin_rus_amr_geo_fre_rom_afr_pol_wly_mlt_ctl_est_akn_mao_pan_sun_jpn_tml_kor_nor_krd_tsw_swe_ind_grk_sid_bat_cnt_svk_fbf_mol_tig_dut_urd_ukr_guj_qcu_ben_alb_por_cic_owc_cze_anl_slo_mly_scr_igb_lat_ven_tag_tha_hau_knd_yor_moo_tur_lit_bul_uzb_swt_vie_aeg_xho_bam_swa	-1.02819994816534	-2.51651305173968	0.0135651941689107
181	anl_grk_dyu_swe_owc_hau_sid_guj_azi_tur_lda_tag_ewe_ger_spa_bsq_cze_wly_swa_mnd_urd_pan_akn_rom_moo_por_est_tsn_bam_fin_prs_amr_geo_arw_krd_slo_glc_sod_heb_nor_hun_ven_sun_rus_ind_jpn_tml_kor_hin_ben_tsw_scr_jav_pol_amh_bat_cnt_mcd_fbf_bos_chh_mol_ctl_lit_ita_qcu_eng_afr_ukr_zul_mlt_dut_tig_lat_mao_svk_yor_fre_ses_mly_tha_gam_knd_swt_xho_uzb_alb_bul_aze_dgb_vie_aeg_bem_igb_cic	-0.964267410391007	-2.35153791812673	0.0208067122545356
182	sid_ctl_dyu_nor_chh_amr_hau_hin_tur_aze_swa_jav_swt_urd_arw_bsq_ita_tig_moo_mnd_bul_rom_ses_pol_zul_bos_hun_fbf_tsn_fin_cze_anl_geo_scr_eng_alb_mol_mlt_wly_ger_est_tsw_sun_ben_ind_jpn_tml_kor_glc_pan_bam_lit_mao_svk_sod_mly_cnt_krd_bem_ukr_amh_swe_spa_prs_rus_qcu_por_slo_afr_yor_owc_lat_gam_grk_bat_mcd_lda_fre_xho_tag_tha_aeg_knd_ewe_igb_azi_dut_guj_uzb_dgb_vie_heb_ven_akn_cic	-0.821013282171281	-1.9818074860204	0.0504531329349089
183	anl_hin_bam_rom_aeg_hau_heb_mol_uzb_aze_ewe_jav_zul_ukr_bul_bsq_mcd_mlt_fbf_mnd_pol_ita_bem_slo_ses_scr_hun_moo_tsn_fin_nor_sod_geo_spa_alb_urd_bos_sid_amr_guj_est_swt_mly_por_sun_jpn_knd_kor_lit_ctl_akn_swe_tag_pan_owc_bat_cnt_ben_ven_arw_wly_svk_lat_rus_afr_qcu_fre_dut_ger_yor_gam_eng_chh_krd_ind_grk_cic_cze_swa_mao_tha_amh_tml_xho_dgb_azi_prs_glc_tur_igb_vie_tig_dyu_lda_tsw	-0.757989687274777	-1.82129644077982	0.07177697775218
184	gam_ukr_dgb_por_sid_anl_amh_alb_azi_tur_cic_mao_bem_arw_mol_bsq_ctl_sod_swt_mnd_bos_grk_tsw_ben_igb_slo_est_lda_xho_fin_urd_aeg_geo_ger_krd_scr_ita_amr_owc_dut_hun_moo_mly_guj_jav_jpn_knd_kor_pol_bul_dyu_lit_bat_glc_wly_ind_cnt_fre_bam_pan_chh_eng_swe_prs_rus_qcu_lat_afr_nor_akn_mlt_mcd_heb_spa_tag_cze_swa_rom_yor_sun_tha_tig_tml_zul_ewe_uzb_hin_svk_aze_ses_vie_hau_ven_tsn_fbf	-0.357046772022932	-0.846721485457088	0.399323970603233
185	aeg_mol_tsw_lat_sod_gam_hau_rus_azi_uzb_dgb_sun_igb_ita_mcd_bsq_cze_wly_ses_mnd_alb_slo_tsn_bos_ven_grk_hun_lda_swt_fin_urd_sid_geo_lit_ger_hin_bul_chh_tig_pan_est_zul_bat_eng_jav_jpn_tml_kor_dut_fre_moo_ukr_tag_ben_amh_mao_cnt_scr_xho_guj_owc_arw_prs_nor_glc_qcu_ctl_afr_krd_bem_anl_por_mlt_rom_mly_spa_fbf_swe_swa_ind_tha_amr_knd_cic_bam_aze_pol_svk_tur_akn_vie_heb_dyu_yor_ewe	-0.192240027284575	-0.453618483230602	0.651160189885525
186	amh_slo_bem_prs_hau_sod_sid_ger_uzb_azi_ses_jav_swa_bul_ctl_bsq_bos_mlt_akn_cnt_spa_glc_dyu_lit_ewe_swe_est_moo_swt_hun_urd_heb_geo_hin_mcd_grk_ita_chh_tig_cze_fin_cic_bat_arw_mly_jpn_knd_kor_svk_afr_tsw_scr_mao_ukr_owc_sun_mnd_pan_fbf_pol_anl_ben_mol_fre_rom_qcu_krd_por_nor_xho_gam_dut_wly_lat_ind_alb_tsn_guj_dgb_tag_tha_amr_tml_lda_yor_aze_eng_rus_tur_zul_vie_aeg_igb_bam_ven	-0.580150558917719	-1.38934648723597	0.168044958069057
187	aeg_prs_fbf_glc_sid_heb_hau_swe_azi_aze_xho_mly_bem_lat_arw_bsq_dut_amr_swa_mnd_svk_guj_tsw_ita_dgb_bos_est_ses_dyu_hun_mcd_mlt_geo_spa_ben_scr_hin_gam_tig_slo_fin_ewe_sun_urd_ind_jpn_tml_kor_rus_krd_moo_alb_mao_ukr_sod_tag_cnt_lit_zul_ger_amh_pan_nor_rom_eng_qcu_por_mol_pol_lda_owc_afr_anl_cze_jav_bul_swt_grk_ven_bat_tha_chh_knd_akn_tsn_tur_fre_ctl_uzb_igb_vie_wly_cic_bam_yor	-0.582913327092662	-1.39199641199531	0.167243486194974
188	amr_ukr_akn_por_owc_aeg_heb_mcd_uzb_tur_ses_mly_igb_slo_nor_bsq_urd_anl_moo_mnd_swe_arw_bem_dut_lda_krd_est_swt_ewe_hun_lat_sod_geo_prs_afr_rus_bos_chh_hau_eng_fin_dyu_sun_spa_jav_jpn_tml_kor_guj_rom_ven_pan_ind_hin_wly_bat_cnt_cze_xho_pol_sid_scr_lit_fre_grk_qcu_ben_alb_ctl_dgb_amh_ger_tig_bul_mao_ita_cic_mol_swa_tag_tha_mlt_knd_bam_fbf_aze_glc_svk_azi_tsn_vie_gam_tsw_yor_zul	-0.943104669372071	-2.27808582159631	0.0250114704864447
189	amh_scr_tsn_rom_sid_heb_owc_fre_azi_uzb_xho_mly_moo_arw_pol_bsq_rus_chh_ewe_cnt_urd_eng_cic_svk_dyu_hin_hun_tsw_bem_est_prs_hau_geo_afr_bos_ukr_grk_amr_tig_ctl_fin_fbf_jav_cze_mao_jpn_knd_kor_mcd_spa_akn_pan_bat_ger_anl_tag_mnd_swe_dgb_glc_mlt_ita_slo_guj_lit_qcu_dut_por_lat_lda_wly_krd_sod_ben_sun_alb_swt_bul_zul_ind_tha_aeg_tml_bam_swa_aze_mol_nor_tur_ses_vie_gam_ven_yor_igb	-0.232726035289455	-0.549531946298783	0.583957663588307
190	sod_prs_yor_ben_hau_chh_aeg_ita_tur_aze_tsn_sun_lda_bos_spa_bsq_bul_sid_dyu_mnd_rus_lit_ses_hin_zul_lat_est_ven_moo_fin_alb_anl_geo_slo_fre_ctl_ukr_gam_amh_por_hun_swa_tag_svk_bat_jpn_tml_kor_rom_mol_bem_scr_mao_glc_owc_jav_cnt_pol_igb_eng_heb_afr_dut_ger_grk_qcu_swe_krd_cze_cic_amr_pan_tig_mcd_ind_arw_bam_guj_fbf_mly_tha_wly_knd_dgb_ewe_azi_urd_nor_uzb_xho_vie_mlt_tsw_swt_akn	-0.155269126666076	-0.366904947689069	0.714523430563743
191	wly_hin_bam_krd_hau_tig_sid_dut_tur_aze_cic_ind_bem_urd_alb_bsq_ctl_amh_tsw_mnd_glc_nor_dyu_cze_fbf_lat_hun_tsn_akn_est_por_mlt_geo_pol_mol_grk_arw_owc_chh_bos_fin_yor_bat_scr_tag_jpn_tml_kor_ben_rom_ses_lit_mao_rus_heb_mly_cnt_fre_lda_slo_aeg_mcd_prs_spa_swe_qcu_svk_guj_afr_igb_gam_ita_sod_eng_jav_ger_ewe_bul_moo_sun_tha_amr_knd_swt_dgb_uzb_ukr_pan_azi_zul_vie_anl_swa_xho_ven	0.191991402618678	0.45260215866842	0.651889299868711
192	aeg_arw_zul_grk_anl_sid_wly_hin_azi_tur_akn_mao_swt_bos_ita_bsq_cze_heb_moo_mnd_alb_ger_xho_urd_ven_ben_hun_ewe_bem_fin_pol_sod_geo_fre_prs_afr_swe_hau_tig_por_est_cic_ind_mcd_jav_jpn_knd_kor_krd_guj_tsn_lit_sun_rus_gam_tag_cnt_lat_lda_glc_owc_bul_spa_slo_ctl_qcu_nor_mol_dut_tsw_chh_eng_amh_rom_mly_pan_swa_svk_yor_bat_tha_amr_tml_ses_igb_uzb_ukr_scr_aze_fbf_vie_mlt_bam_dgb_dyu	-0.54265949766928	-1.292508464634	0.199383247478837
193	sod_hin_igb_scr_sid_owc_tig_eng_tur_uzb_ven_ind_xho_alb_mcd_bsq_por_hau_tsn_cnt_lat_krd_yor_dut_dgb_rom_fin_lda_swa_hun_ukr_anl_geo_ben_glc_pol_lit_amh_amr_prs_est_bem_jav_rus_mao_jpn_tml_kor_fre_spa_fbf_mol_mly_svk_mlt_sun_mnd_grk_tsw_afr_chh_pan_swe_cze_guj_qcu_bul_ita_nor_moo_heb_bos_aeg_urd_bat_slo_swt_arw_ses_tag_tha_gam_knd_zul_bam_azi_ger_ctl_aze_ewe_vie_wly_dyu_cic_akn	0.127412635124968	0.300266193512633	0.764644283751785
194	chh_pol_ven_svk_aeg_gam_wly_rom_aze_azi_tsw_mao_yor_krd_swe_bsq_por_anl_tsn_mnd_ger_lat_dyu_alb_ses_ita_fin_cic_bem_est_mcd_mlt_geo_bos_cze_bul_ctl_amr_amh_eng_hun_ewe_tag_ukr_sun_jpn_knd_kor_slo_pan_xho_scr_bat_dut_tig_mly_cnt_prs_bam_grk_heb_arw_nor_mol_hin_qcu_guj_glc_urd_igb_owc_fre_sod_spa_ind_afr_akn_lit_swa_jav_tha_hau_tml_lda_moo_tur_rus_ben_uzb_dgb_vie_sid_swt_zul_fbf	0.446153489098971	1.05152921263441	0.295740230212167
195	amr_alb_akn_slo_wly_owc_amh_ita_tur_azi_lda_mly_dgb_afr_swe_bsq_grk_sid_bam_mnd_nor_rus_bem_arw_yor_pan_hun_igb_tsw_est_mcd_chh_geo_prs_ctl_pol_fre_gam_anl_hin_fin_xho_sun_ger_tag_jpn_knd_kor_dut_spa_moo_urd_mao_mol_mlt_jav_cnt_por_ven_svk_sod_guj_rom_scr_lat_qcu_eng_bul_ukr_tsn_tig_glc_hau_ben_bat_krd_fbf_lit_ewe_ind_tha_aeg_tml_ses_swt_uzb_cze_bos_aze_dyu_vie_heb_cic_swa_zul	-0.372506649141007	-0.882731789872676	0.379657251398898
196	wly_afr_lda_dut_mlt_amr_heb_scr_aze_uzb_igb_sun_tsw_mol_eng_bsq_pol_anl_dgb_cnt_arw_rom_akn_fre_tsn_nor_fin_yor_moo_est_slo_gam_geo_mcd_glc_por_hin_chh_tig_ben_hun_bam_jav_ukr_bat_jpn_knd_kor_krd_cze_fbf_bos_mao_grk_sid_tag_mnd_guj_bem_rus_aeg_urd_prs_svk_alb_qcu_spa_ger_swe_swt_hau_ita_sod_lit_ind_lat_dyu_pan_xho_mly_tha_owc_tml_swa_ewe_tur_ctl_bul_azi_cic_vie_amh_ses_zul_ven	0.36333790842749	0.856154110073145	0.394113116352733
197	mlt_guj_akn_lit_amh_aeg_hau_prs_aze_uzb_bem_ind_ewe_pol_rus_bsq_krd_anl_ven_cnt_dut_svk_ses_cze_swt_mcd_est_xho_zul_hun_pan_amr_geo_ben_spa_slo_glc_tig_owc_swe_fin_fbf_tag_bos_mao_jpn_knd_kor_alb_arw_dgb_ukr_bat_lat_wly_jav_mnd_rom_swa_afr_gam_bul_urd_por_ita_qcu_eng_grk_ctl_yor_chh_ger_heb_nor_mly_scr_tsn_fre_igb_sun_tha_sid_tml_tsw_dyu_azi_hin_mol_tur_lda_vie_sod_moo_bam_cic	-0.85992500035512	-2.07641418547778	0.0406144773971795
198	aeg_pol_akn_scr_heb_hau_chh_pan_azi_tur_zul_mly_tsw_svk_bos_bsq_slo_sid_fbf_cnt_ben_cze_lda_ita_dyu_alb_fin_cic_igb_hun_rom_anl_geo_dut_fre_urd_por_wly_amh_mol_est_ven_mao_mcd_jav_jpn_tml_kor_nor_glc_tsn_lat_bat_eng_owc_sun_mnd_hin_bem_arw_gam_afr_lit_ctl_ger_qcu_krd_guj_rus_dgb_sod_grk_tig_spa_ind_bul_ses_prs_swt_tag_tha_mlt_knd_ewe_xho_aze_swe_ukr_uzb_bam_vie_amr_swa_yor_moo	-0.50870964282197	-1.21112885509287	0.228914685674669
199	hau_bos_igb_bul_sod_amh_wly_lat_tur_azi_ven_tag_tsn_cze_ger_bsq_arw_sid_cic_mnd_rom_pol_dyu_guj_akn_alb_est_zul_swt_hun_krd_owc_geo_ctl_slo_rus_dut_anl_gam_mol_fin_moo_mly_ita_bat_jpn_knd_kor_spa_svk_tsw_nor_jav_mcd_mlt_mao_cnt_ukr_yor_hin_tig_pan_prs_por_afr_qcu_eng_lit_glc_ewe_chh_scr_aeg_ben_sun_swe_ses_grk_lda_ind_tha_amr_tml_bem_dgb_uzb_fre_urd_aze_fbf_vie_heb_xho_swa_bam	-0.196973954241104	-0.465619017824095	0.642576811277977
200	anl_ger_igb_urd_mlt_heb_tig_krd_uzb_azi_fbf_ind_dyu_pol_rus_bsq_svk_gam_bem_cnt_ctl_eng_yor_bos_moo_prs_est_zul_tsw_fin_ukr_wly_geo_mcd_ben_glc_alb_amh_hau_arw_hun_dgb_jav_lit_mao_jpn_knd_kor_fre_nor_bam_mol_tag_ita_sid_sun_mnd_swe_akn_rom_sod_slo_spa_scr_guj_qcu_hin_grk_lat_ses_amr_dut_chh_bul_bat_por_ven_afr_lda_mly_tha_aeg_tml_swa_ewe_aze_pan_cze_tur_tsn_vie_owc_swt_cic_xho	-0.63894279421765	-1.52844241622281	0.129796945866314
201	sid_pol_ven_mol_owc_aeg_anl_lat_uzb_aze_swt_bat_bam_por_alb_bsq_bul_mlt_ses_mnd_svk_arw_bem_swe_fbf_spa_est_zul_dgb_hun_eng_amr_geo_slo_lit_mcd_rom_amh_tig_hin_fin_ewe_ind_pan_tag_jpn_tml_kor_dut_guj_igb_cze_sun_glc_sod_jav_cnt_afr_moo_bos_chh_fre_scr_urd_krd_qcu_rus_ita_ger_swa_hau_ukr_wly_ben_mao_grk_dyu_nor_tsw_mly_tha_gam_knd_lda_xho_tur_ctl_prs_azi_cic_vie_heb_akn_yor_tsn	-1.13178640434965	-2.78737236187488	0.00644247923010887
202	wly_spa_lda_ben_aeg_sid_gam_hin_uzb_azi_swa_ind_swt_mcd_swe_bsq_afr_amr_igb_cnt_por_pol_dyu_guj_dgb_bul_hun_bam_fbf_fin_lit_anl_geo_rom_ctl_ita_nor_heb_tig_grk_est_tsn_mly_bos_bat_jpn_knd_kor_urd_krd_akn_alb_jav_mol_amh_sun_mnd_pan_bem_scr_mlt_fre_dut_eng_prs_qcu_glc_lat_arw_cic_owc_rus_sod_svk_tag_ukr_ses_cze_zul_mao_tha_chh_tml_ven_ewe_tur_slo_ger_aze_tsw_vie_hau_yor_xho_moo	0.00349009622645924	0.00823337811987059	0.993448424846401
203	aeg_arw_dyu_rom_sod_chh_hau_cze_uzb_aze_swt_sun_ven_ger_urd_bsq_hin_anl_akn_cnt_fre_ben_ses_ita_xho_pol_fin_zul_cic_hun_ukr_heb_geo_dut_lat_krd_nor_amr_gam_bos_est_igb_jav_swe_mao_jpn_tml_kor_mol_por_swa_guj_mly_glc_wly_bat_mnd_eng_lda_afr_mlt_bul_pan_lit_rus_qcu_mcd_spa_slo_moo_sid_scr_tig_alb_tag_ctl_fbf_prs_bem_ind_tha_owc_knd_bam_ewe_azi_svk_grk_tur_dgb_vie_amh_yor_tsn_tsw	-0.287253256912746	-0.678987600204692	0.498832018448935
204	aeg_pan_dyu_pol_heb_hau_amh_ukr_aze_azi_akn_tag_dgb_afr_mcd_bsq_ger_sod_fbf_mnd_ctl_svk_xho_lit_swt_grk_fin_igb_cic_est_cze_anl_geo_krd_nor_bul_ben_sid_amr_ita_hun_bam_jav_slo_ind_jpn_knd_kor_guj_alb_ven_glc_mao_lat_wly_sun_cnt_hin_bem_dut_mlt_rus_urd_eng_mol_qcu_fre_bos_swe_tsw_chh_por_gam_scr_bat_prs_ses_spa_swa_mly_tha_owc_tml_lda_tsn_uzb_rom_arw_tur_yor_vie_tig_zul_ewe_moo	-0.436103220018582	-1.03532060693027	0.303203835839141
205	heb_ita_tsn_mol_sid_amr_gam_eng_uzb_aze_xho_mao_tsw_dut_guj_bsq_urd_owc_bem_cnt_prs_ukr_swt_svk_bam_lat_fin_igb_zul_est_pol_hau_geo_krd_glc_cze_slo_sod_anl_grk_hun_akn_jav_rom_mly_jpn_tml_kor_alb_lit_ewe_ctl_ind_ben_chh_tag_mnd_pan_fbf_swe_amh_bul_rus_nor_ger_qcu_por_afr_mcd_yor_aeg_bos_wly_fre_bat_scr_swa_spa_dgb_sun_tha_tig_knd_ven_ses_tur_hin_arw_azi_moo_vie_mlt_lda_dyu_cic	-0.436223637232798	-1.0355953015303	0.303076295954909
206	hau_pan_fbf_arw_anl_sid_heb_hin_tur_azi_akn_sun_igb_ctl_eng_bsq_por_gam_xho_mnd_bul_nor_ven_mol_cic_swe_hun_bam_ses_est_bos_owc_geo_pol_ukr_rus_ben_sod_chh_glc_fin_tsw_mly_mcd_jav_jpn_tml_kor_scr_slo_ewe_rom_tag_svk_amh_bat_cnt_dut_tsn_spa_tig_alb_guj_lat_afr_qcu_ita_grk_prs_bem_amr_krd_mlt_fre_ind_ger_zul_lit_dyu_mao_tha_aeg_knd_dgb_swa_aze_cze_urd_uzb_lda_vie_wly_yor_swt_moo	-0.0425394471007937	-0.100234451961391	0.920373958598663
207	mlt_hin_zul_spa_sod_heb_sid_lit_azi_aze_bam_ind_tsw_alb_bul_bsq_fre_amh_moo_mnd_guj_bos_dgb_urd_akn_arw_fin_yor_dyu_hun_svk_owc_geo_krd_lat_scr_ger_aeg_chh_grk_est_igb_bat_eng_mao_jpn_tml_kor_ukr_ben_ven_glc_mly_nor_hau_tag_cnt_mol_bem_swe_amr_prs_mcd_ita_ctl_qcu_pan_pol_cze_cic_tig_por_gam_rus_sun_dut_xho_rom_fbf_jav_tha_wly_knd_swt_tsn_tur_afr_slo_uzb_ses_vie_anl_ewe_swa_lda	-0.308881378194911	-0.732134715577587	0.465927408717666
208	sod_grk_igb_bos_anl_hau_mlt_bul_aze_uzb_swt_jav_zul_arw_pan_bsq_por_heb_dyu_cnt_nor_prs_tsw_rom_akn_spa_hun_bem_ewe_fin_hin_aeg_geo_ukr_mcd_mol_fre_gam_amh_guj_est_ven_ind_slo_mao_jpn_knd_kor_ita_ctl_cic_lit_bat_alb_wly_mly_mnd_urd_ses_ben_chh_cze_eng_swe_ger_qcu_svk_lat_dut_xho_owc_pol_amr_glc_tag_krd_yor_rus_swa_sun_tha_tig_tml_bam_dgb_azi_afr_scr_tur_lda_vie_sid_moo_fbf_tsn	0.0466229774969917	0.109704830715298	0.912879847899358
209	mlt_alb_cic_guj_amh_sid_owc_nor_aze_azi_ewe_sun_yor_ukr_dut_bsq_eng_gam_tsw_mnd_urd_fre_fbf_cze_swt_afr_fin_swa_akn_est_ger_aeg_geo_rom_glc_arw_ita_sod_chh_spa_hun_zul_jav_grk_mao_jpn_tml_kor_bos_svk_bem_bul_mly_mcd_heb_ind_cnt_lat_tsn_rus_hau_pol_prs_ctl_por_qcu_slo_pan_lit_lda_amr_swe_anl_mol_tag_scr_ven_ben_bam_bat_tha_wly_knd_dgb_moo_uzb_hin_krd_tur_ses_vie_tig_xho_igb_dyu	0.678703501656461	1.60732537038262	0.111373010398769
210	anl_bos_ewe_alb_wly_owc_gam_spa_aze_azi_tsn_mao_akn_slo_fre_bsq_ben_amr_xho_cnt_por_rom_swa_dut_ses_prs_fin_zul_bem_est_cze_sod_geo_lit_grk_afr_pol_mlt_amh_arw_hun_tsw_sun_ctl_bat_jpn_tml_kor_glc_svk_igb_lat_tag_bul_tig_mly_mnd_ukr_lda_guj_chh_mol_swe_ger_rus_qcu_ita_krd_pan_dgb_aeg_nor_sid_hin_jav_urd_swt_eng_cic_ind_tha_hau_knd_yor_fbf_tur_mcd_scr_uzb_dyu_vie_heb_ven_moo_bam	-0.126697006167323	-0.298954175757605	0.765642029116309
211	owc_rom_zul_scr_hau_wly_amh_hin_tur_uzb_yor_jav_ewe_fre_glc_bsq_bos_anl_igb_cnt_ukr_spa_akn_lit_fbf_svk_fin_dyu_ses_hun_pol_aeg_geo_ctl_ita_afr_ger_tig_chh_guj_est_dgb_bat_krd_tag_jpn_knd_kor_eng_ben_swt_dut_sun_por_gam_ind_mnd_mol_tsw_nor_amr_prs_swe_pan_rus_qcu_lat_arw_alb_ven_mlt_urd_sid_bul_mly_grk_bem_cze_swa_mao_tha_sod_tml_lda_xho_aze_mcd_slo_azi_moo_vie_heb_bam_cic_tsn	-0.69032255294015	-1.65625401102572	0.101040789332221
212	aeg_bul_zul_afr_amr_chh_heb_lit_uzb_azi_tsn_jav_dgb_urd_arw_bsq_lat_owc_ses_cnt_ita_swe_akn_cze_bam_slo_est_dyu_swa_fin_krd_amh_geo_prs_spa_grk_mol_wly_sid_rus_hun_bem_sun_hin_mao_jpn_tml_kor_guj_fre_xho_ctl_tag_nor_gam_mly_mnd_pol_tsw_ben_mlt_ger_svk_scr_alb_qcu_rom_bos_por_lda_anl_ukr_tig_mcd_bat_glc_igb_pan_yor_ind_tha_sod_knd_cic_moo_tur_dut_eng_aze_ewe_vie_hau_swt_fbf_ven	0.11341797839166	0.266979875425697	0.790075776888716
213	sid_alb_tsn_arw_anl_amh_mlt_lit_tur_aze_igb_ind_xho_rus_hin_bsq_ben_hau_cic_mnd_ger_prs_fbf_por_akn_dut_hun_lda_yor_fin_guj_heb_geo_pan_scr_lat_krd_gam_wly_urd_est_zul_mly_eng_sun_jpn_tml_kor_pol_cze_bam_swe_jav_ctl_owc_tag_cnt_svk_ven_glc_tig_bul_ukr_fre_rom_qcu_mcd_bos_spa_moo_amr_afr_chh_ita_bat_mol_swt_slo_bem_mao_tha_sod_knd_dgb_ses_azi_grk_nor_uzb_tsw_vie_aeg_ewe_dyu_swa	-0.569788376662521	-1.35965686120694	0.17722595056898
214	owc_lit_dyu_guj_aeg_mlt_chh_ukr_tur_uzb_igb_ind_ven_bul_cze_bsq_ita_gam_tsw_cnt_pan_rus_ewe_ctl_swa_mcd_fin_lda_bam_hun_pol_sid_geo_mol_alb_spa_lat_amr_hau_krd_est_cic_jav_grk_mao_jpn_knd_kor_prs_afr_akn_ben_tag_urd_amh_bat_mnd_fre_bem_ger_tig_hin_swe_eng_bos_qcu_dut_slo_scr_swt_anl_svk_wly_nor_sun_rom_yor_por_zul_mly_tha_heb_tml_moo_dgb_azi_arw_glc_aze_ses_vie_sod_tsn_xho_fbf	-0.341523310445188	-0.810162510971324	0.419915015353022
215	hau_svk_swt_slo_heb_gam_owc_mcd_aze_uzb_ewe_sun_dgb_glc_krd_bsq_prs_amr_swa_mnd_lit_swe_lda_ben_igb_urd_fin_zul_dyu_hun_ukr_chh_geo_afr_spa_bos_pol_aeg_sid_alb_est_ven_bat_ger_ind_jpn_knd_kor_guj_cze_ses_dut_mao_nor_anl_mly_cnt_rus_bem_pan_wly_grk_scr_fre_mol_qcu_eng_por_lat_fbf_sod_ita_amh_rom_jav_hin_bam_arw_cic_tag_tha_tig_tml_akn_yor_tur_ctl_bul_azi_tsn_vie_mlt_moo_xho_tsw	0.0321192057861278	0.0756418824615717	0.939866494781254
216	heb_scr_dgb_prs_tig_wly_sid_ctl_azi_aze_zul_sun_fbf_lit_fre_bsq_ben_owc_yor_cnt_spa_bos_bem_alb_bam_hin_est_tsw_ven_fin_ukr_sod_geo_svk_afr_grk_rus_gam_amh_pan_hun_cic_ind_por_bat_jpn_knd_kor_arw_lat_dyu_dut_tag_eng_chh_mao_mnd_bul_moo_mcd_hau_swe_pol_urd_cze_qcu_nor_ger_ita_xho_anl_glc_mlt_mol_jav_krd_ses_guj_akn_mly_tha_amr_tml_swa_swt_tur_rom_slo_uzb_ewe_vie_aeg_igb_lda_tsn	-0.585993177782361	-1.39968234728085	0.164935377035394
217	tig_prs_fbf_slo_wly_amh_chh_bos_aze_uzb_tsn_mao_dgb_ben_guj_bsq_por_mlt_bam_cnt_mol_swe_xho_grk_akn_mcd_hun_cic_moo_est_ctl_heb_geo_ger_pan_cze_scr_sid_amr_glc_fin_bem_ind_svk_sun_jpn_tml_kor_rus_ita_swt_rom_bat_ukr_hau_tag_mnd_lit_yor_bul_anl_pol_eng_fre_nor_qcu_alb_spa_krd_ven_owc_arw_aeg_lat_mly_afr_swa_urd_zul_jav_tha_sod_knd_ewe_igb_azi_dut_hin_tur_lda_vie_gam_ses_tsw_dyu	0.363322951755678	0.855716267169338	0.394354064097815
218	heb_lit_swt_urd_wly_sid_anl_pol_uzb_aze_tsn_ind_xho_bul_bos_bsq_glc_hau_tsw_mnd_lat_nor_ven_hin_yor_grk_fin_ses_moo_hun_ben_amh_geo_fre_ita_cze_afr_mlt_aeg_dut_est_fbf_bat_svk_tag_jpn_knd_kor_alb_swe_dgb_por_mao_spa_amr_sun_cnt_ctl_igb_prs_sod_eng_pan_scr_ger_qcu_rom_rus_guj_bam_tig_mcd_gam_slo_mly_mol_akn_krd_dyu_jav_tha_owc_tml_zul_lda_tur_ukr_arw_azi_cic_vie_chh_bem_ewe_swa	-0.639376873984421	-1.52654361824817	0.130268429412027
219	tig_nor_tsw_spa_sod_chh_hau_lit_azi_uzb_yor_jav_cic_prs_mcd_bsq_svk_gam_ses_mnd_ger_rom_swt_ita_lda_bul_hun_dgb_fbf_est_urd_mlt_geo_grk_swe_ben_mol_amr_heb_glc_fin_ven_mly_bos_ind_jpn_knd_kor_eng_dut_swa_por_bat_ctl_wly_mao_cnt_alb_xho_scr_amh_pol_afr_hin_pan_qcu_lat_slo_fre_ewe_sid_ukr_aeg_arw_tag_krd_akn_guj_bem_sun_tha_owc_tml_zul_tsn_tur_cze_rus_aze_dyu_vie_anl_bam_igb_moo	-0.587236227611847	-1.40205835192856	0.164226809216552
220	sid_por_bam_guj_mlt_heb_sod_slo_aze_azi_xho_sun_bem_pol_nor_bsq_fre_wly_moo_mnd_grk_ita_igb_ctl_tsn_lit_est_dgb_akn_fin_ger_hau_geo_glc_swe_pan_dut_gam_chh_arw_hun_lda_bat_rus_ind_jpn_knd_kor_rom_mol_ven_scr_jav_cze_anl_mly_cnt_ukr_dyu_eng_amh_hin_urd_krd_svk_qcu_ben_prs_mcd_cic_amr_spa_aeg_bul_mao_afr_fbf_alb_swa_tag_tha_tig_tml_swt_tsw_uzb_lat_bos_tur_ewe_vie_owc_yor_zul_ses	0.216555469196014	0.509108648819024	0.611881886666415
221	hau_ita_bem_rus_sid_sod_chh_arw_uzb_aze_akn_mao_ses_pol_nor_bsq_rom_amh_yor_cnt_scr_urd_fbf_afr_dyu_guj_hun_cic_moo_fin_ctl_owc_geo_slo_eng_lat_prs_mlt_wly_krd_est_xho_mly_fre_tag_jpn_tml_kor_lit_hin_igb_swe_ind_bos_amr_bat_mnd_ger_swt_por_heb_dut_ukr_spa_pan_qcu_bul_ben_glc_dgb_anl_mcd_tig_alb_sun_grk_tsw_svk_zul_jav_tha_gam_knd_swa_ven_azi_cze_mol_tur_bam_vie_aeg_tsn_ewe_lda	-0.0973024046658042	-0.230282399054855	0.818378124581827
222	mlt_glc_akn_ita_amh_hau_heb_svk_aze_uzb_tsw_mly_xho_spa_nor_bsq_guj_gam_dyu_mnd_dut_ger_zul_lit_fbf_rus_hun_tsn_bem_est_slo_amr_geo_pan_fre_afr_arw_owc_sid_ukr_fin_swa_bat_krd_jav_jpn_knd_kor_ben_mol_moo_pol_mao_grk_aeg_ind_cnt_alb_ven_por_tig_prs_bos_bul_swe_qcu_hin_eng_ctl_yor_anl_lat_sod_scr_tag_rom_igb_mcd_dgb_sun_tha_chh_tml_ewe_ses_azi_cze_urd_tur_bam_vie_wly_swt_cic_lda	0.354841395427814	0.83563966065281	0.405499424551206
223	owc_mol_tsn_urd_gam_amr_sid_lit_azi_aze_dgb_bat_bem_afr_spa_bsq_swe_wly_cic_mnd_hin_rom_zul_grk_igb_por_hun_fbf_akn_est_glc_chh_geo_ctl_alb_arw_ita_mlt_heb_lat_fin_swt_mly_pan_sun_jpn_knd_kor_rus_ben_dyu_fre_tag_bul_tig_ind_cnt_mcd_bam_cze_aeg_eng_slo_pol_ger_qcu_bos_ukr_svk_moo_anl_dut_sod_prs_jav_guj_xho_nor_swa_mao_tha_amh_tml_ven_ewe_tur_krd_scr_uzb_lda_vie_hau_ses_yor_tsw	-0.277860800090207	-0.657515478465579	0.512473628412701
224	owc_ben_bem_rom_aeg_wly_tig_por_aze_tur_bam_mao_ewe_fre_bul_bsq_guj_anl_yor_mnd_rus_eng_akn_ctl_swa_scr_hun_tsn_lda_fin_ukr_hau_geo_afr_lat_mol_cze_heb_chh_pan_est_igb_bat_spa_tag_jpn_knd_kor_swe_urd_dyu_ger_sun_lit_gam_mly_cnt_dut_xho_arw_sid_nor_alb_slo_prs_qcu_mcd_hin_svk_zul_amr_glc_sod_krd_jav_bos_cic_pol_ven_ind_tha_amh_tml_moo_swt_uzb_grk_ita_azi_tsw_vie_mlt_ses_fbf_dgb	-0.184447780830222	-0.436074706033434	0.663793129110807
225	amr_slo_akn_mcd_amh_chh_aeg_ita_azi_uzb_swa_tag_fbf_por_grk_bsq_mol_heb_cic_mnd_afr_spa_dyu_pol_moo_cze_fin_lda_bam_est_prs_tig_geo_bul_scr_glc_lit_wly_mlt_eng_hun_xho_sun_guj_bat_jpn_knd_kor_svk_arw_swt_bos_mly_ctl_hau_jav_cnt_hin_ses_rus_sod_rom_ukr_urd_lat_qcu_krd_ben_dut_zul_gam_nor_sid_alb_mao_ger_dgb_swe_tsw_ind_tha_anl_tml_bem_yor_tur_pan_fre_aze_ven_vie_owc_igb_ewe_tsn	-0.596903343100083	-1.42538927420611	0.15739239675827
226	gam_pan_swt_ben_aeg_hau_amh_eng_tur_uzb_ven_sun_bam_guj_mol_bsq_dut_owc_fbf_mnd_fre_afr_lda_prs_dgb_ger_hun_swa_xho_fin_svk_amr_geo_grk_bul_cze_scr_chh_tig_bos_est_ewe_mao_lit_jav_jpn_tml_kor_rus_slo_igb_urd_mly_ita_sod_ind_cnt_lat_tsw_nor_wly_mcd_rom_spa_hin_qcu_glc_ctl_swe_dyu_anl_pol_mlt_por_bat_arw_akn_alb_tsn_tag_tha_heb_knd_bem_moo_azi_krd_ukr_aze_cic_vie_sid_ses_zul_yor	0.0905390464789757	0.213019633560017	0.831777905423779
227	sid_pan_zul_nor_aeg_gam_anl_ukr_azi_uzb_bem_jav_cic_lat_alb_bsq_krd_wly_lda_mnd_eng_urd_ses_fre_swa_slo_est_bam_akn_hun_dut_mlt_geo_ger_lit_ctl_rom_amr_hau_mol_fin_moo_sun_swe_ind_jpn_knd_kor_grk_prs_dyu_bos_mly_mcd_chh_tag_cnt_arw_ven_afr_sod_scr_por_svk_ben_qcu_rus_pol_bul_yor_owc_spa_tig_cze_mao_glc_tsw_guj_fbf_bat_tha_heb_tml_tsn_swt_aze_ita_hin_tur_dgb_vie_amh_igb_xho_ewe	-0.526769172561429	-1.25475310177909	0.212712549252977
228	aeg_glc_dyu_hin_mlt_sid_hau_prs_aze_tur_ven_sun_bam_ger_slo_bsq_ukr_sod_tsw_cnt_eng_grk_bem_lat_tsn_fre_hun_igb_ses_est_swe_chh_geo_lit_guj_bos_ita_heb_owc_krd_fin_zul_jav_pol_mao_jpn_tml_kor_rom_arw_cic_bul_mly_spa_anl_tag_mnd_urd_lda_mcd_gam_nor_ben_svk_alb_qcu_afr_scr_pan_akn_amr_por_amh_dut_bat_mol_moo_cze_xho_ind_tha_wly_knd_swt_ewe_azi_rus_ctl_uzb_swa_vie_tig_fbf_dgb_yor	0.380248609392287	0.896512730797216	0.37229379852194
229	hau_rus_dgb_arw_anl_sod_gam_grk_uzb_aze_swt_jav_tsn_por_bos_bsq_alb_wly_akn_cnt_slo_guj_lda_cze_bam_ben_est_tsw_fbf_fin_pan_amr_geo_mol_dut_lat_ukr_heb_mlt_glc_hun_igb_tag_bul_bat_jpn_tml_kor_rom_scr_swa_krd_sun_pol_tig_mly_mnd_mcd_ses_lit_owc_urd_afr_svk_nor_qcu_ita_eng_hin_ewe_amh_ctl_chh_fre_mao_prs_ven_ger_zul_ind_tha_aeg_knd_moo_bem_tur_spa_swe_azi_xho_vie_sid_cic_dyu_yor	-0.48633868242786	-1.15600341664867	0.25064087518609
230	amr_pan_bem_eng_hau_sod_amh_glc_azi_tur_igb_bat_ven_scr_guj_bsq_lat_chh_dyu_mnd_lit_prs_bam_ukr_ewe_ctl_hun_moo_ses_est_ger_anl_geo_krd_rus_swe_spa_gam_mlt_dut_fin_tsn_jav_bul_sun_jpn_tml_kor_ben_grk_yor_afr_tag_cze_aeg_ind_cnt_slo_swa_nor_heb_alb_pol_rom_urd_qcu_hin_por_arw_lda_wly_fre_sid_bos_mly_mcd_swt_mol_xho_mao_tha_owc_knd_zul_dgb_aze_svk_ita_uzb_akn_vie_tig_cic_fbf_tsw	0.0563521378514937	0.132641916082814	0.894763152510294
231	wly_lit_tsw_rom_chh_anl_amr_rus_uzb_azi_lda_jav_igb_fre_dut_bsq_ctl_sid_bem_mnd_pol_grk_ewe_glc_tsn_slo_est_swa_dgb_hun_swe_hau_geo_krd_ita_bul_por_heb_sod_svk_fin_dyu_mly_scr_tag_jpn_knd_kor_arw_mol_akn_cze_ind_lat_amh_mao_cnt_spa_ven_alb_aeg_ukr_guj_bos_ben_qcu_pan_eng_hin_xho_mlt_afr_tig_mcd_bat_prs_fbf_urd_ses_sun_tha_gam_tml_moo_bam_tur_nor_ger_aze_cic_vie_owc_yor_swt_zul	-0.395577347813427	-0.938546196298336	0.350394946233433
232	mlt_bos_swa_ctl_aeg_gam_amr_ukr_uzb_azi_igb_mao_akn_ita_guj_bsq_lat_tig_bem_cnt_ger_mol_yor_pol_moo_dut_hun_cic_tsn_est_eng_heb_geo_rom_krd_svk_slo_sod_sid_nor_fin_xho_jav_hin_sun_jpn_knd_kor_swe_por_ses_rus_ind_prs_anl_tag_mnd_grk_fbf_mcd_hau_afr_ben_scr_pan_qcu_bul_cze_fre_ewe_owc_glc_chh_urd_mly_alb_zul_spa_bam_bat_tha_amh_tml_swt_lda_aze_lit_arw_tur_dgb_vie_wly_ven_dyu_tsw	0.0480351876691712	0.113016868148224	0.910260784599068
233	anl_krd_xho_glc_sid_aeg_mlt_eng_azi_tur_bem_mly_lda_fre_mcd_bsq_svk_owc_fbf_mnd_rom_pol_tsn_hin_dyu_swe_fin_dgb_swt_hun_prs_hau_geo_bul_grk_lat_rus_sod_amh_scr_est_swa_bat_cze_sun_jpn_tml_kor_por_lit_bam_ukr_jav_bos_wly_ind_cnt_slo_cic_spa_amr_mol_ita_urd_nor_qcu_ctl_guj_ger_zul_tig_ben_gam_pan_mao_alb_tsw_dut_ewe_tag_tha_heb_knd_yor_igb_aze_arw_afr_uzb_ven_vie_chh_akn_ses_moo	-0.7480690543111	-1.79492319137472	0.0759145311790739
234	aeg_afr_fbf_hin_owc_gam_anl_eng_azi_tur_akn_sun_moo_ita_ukr_bsq_lat_wly_tsn_cnt_por_alb_xho_mol_tsw_ctl_hun_ses_igb_est_rom_sod_geo_svk_fre_swe_ben_amh_heb_glc_fin_dyu_tag_arw_jav_jpn_tml_kor_urd_ger_dgb_lit_mao_bul_hau_ind_mnd_dut_bam_nor_tig_guj_bos_pol_pan_qcu_spa_rus_mcd_yor_sid_slo_amr_krd_bat_cze_ven_prs_swt_mly_tha_chh_knd_swa_ewe_aze_scr_grk_uzb_zul_vie_mlt_lda_cic_bem	-0.65736923008247	-1.5747323939896	0.118714116963543
235	aeg_eng_tsw_rus_sid_owc_heb_fre_tur_aze_ewe_tag_akn_hin_krd_bsq_alb_sod_bem_mnd_spa_nor_moo_mcd_tsn_grk_est_dgb_lda_hun_por_anl_geo_lat_cze_ctl_dut_chh_hau_guj_fin_dyu_jav_lit_mao_jpn_knd_kor_mol_svk_xho_rom_bat_ger_gam_ind_cnt_pan_swt_bul_amh_pol_glc_ita_slo_qcu_urd_swe_scr_fbf_tig_afr_mlt_arw_sun_ukr_yor_bos_bam_mly_tha_wly_tml_swa_ven_uzb_ben_prs_azi_cic_vie_amr_zul_igb_ses	-0.853010916783179	-2.06112522223527	0.0420827113974384
236	sid_glc_dyu_lit_aeg_owc_heb_spa_aze_tur_moo_jav_lda_pol_grk_bsq_bul_tig_zul_mnd_swe_eng_fbf_urd_swa_svk_est_ses_akn_fin_fre_gam_geo_ita_ukr_ger_arw_sod_chh_rus_hun_bem_sun_cze_bat_jpn_tml_kor_scr_nor_cic_alb_mly_ctl_hau_mao_cnt_slo_dgb_guj_amh_ben_afr_rom_krd_qcu_mol_prs_bos_xho_wly_pan_amr_por_ind_lat_igb_mcd_bam_tag_tha_anl_knd_tsw_swt_uzb_hin_dut_azi_ven_vie_mlt_tsn_yor_ewe	-0.0516636253614021	-0.121742254601908	0.903365818554158
237	tig_prs_tsw_slo_mlt_amr_sod_bul_tur_uzb_dyu_ind_igb_ger_cze_bsq_lat_chh_ewe_cnt_lit_bos_lda_nor_cic_guj_est_yor_ses_hun_ukr_amh_geo_mcd_eng_arw_dut_aeg_heb_ben_fin_dgb_sun_grk_tag_jpn_knd_kor_rom_afr_zul_glc_jav_svk_wly_bat_mnd_alb_bam_krd_gam_urd_mol_rus_pan_qcu_por_spa_scr_xho_anl_pol_hau_swe_mao_ctl_swt_ita_ven_mly_tha_owc_tml_tsn_swa_aze_hin_fre_azi_moo_vie_sid_bem_fbf_akn	-0.748258585133995	-1.80034863105162	0.0750475745143956
238	sod_grk_bam_pol_wly_anl_heb_ita_aze_azi_swa_sun_ven_pan_bos_bsq_ukr_aeg_tsw_mnd_ger_krd_xho_mol_ewe_slo_est_swt_igb_fin_prs_mlt_geo_mcd_lat_afr_cze_gam_owc_guj_hun_yor_mao_bul_mly_jpn_knd_kor_arw_rom_dyu_nor_tag_alb_amr_ind_cnt_ben_fbf_dut_chh_eng_urd_spa_svk_qcu_ctl_lit_rus_tsn_sid_por_tig_fre_bat_scr_lda_swe_zul_jav_tha_hau_tml_akn_moo_uzb_hin_glc_tur_dgb_vie_amh_cic_bem_ses	-0.494284635300816	-1.17511719577257	0.242947705961172
239	aeg_svk_lda_grk_tig_amr_heb_arw_azi_aze_bem_jav_fbf_ger_alb_bsq_spa_gam_xho_mnd_lit_ukr_ewe_lat_tsn_glc_fin_akn_yor_hun_dut_wly_geo_pan_ctl_ben_bul_anl_sid_por_est_dyu_sun_ita_mao_jpn_tml_kor_fre_rus_ses_cze_bat_mcd_amh_ind_cnt_rom_swa_guj_mlt_afr_eng_prs_urd_qcu_pol_slo_bos_tsw_owc_swe_hau_nor_mly_krd_dgb_mol_cic_tag_tha_sod_knd_ven_moo_tur_hin_scr_uzb_swt_vie_chh_igb_bam_zul	-0.43672774336536	-1.03719578673054	0.302333916281843
240	owc_lit_ven_dut_gam_hau_tig_slo_tur_azi_tsn_sun_fbf_pan_eng_bsq_guj_chh_yor_mnd_glc_ukr_swt_bos_xho_nor_est_igb_akn_hun_grk_heb_geo_mcd_alb_arw_urd_sid_wly_prs_fin_zul_bat_mol_mly_jpn_knd_kor_rus_rom_ewe_svk_ind_swe_mlt_jav_cnt_spa_ses_fre_anl_cze_hin_pol_lat_qcu_por_ben_ctl_moo_amr_ger_amh_afr_tag_bul_bem_krd_dyu_mao_tha_sod_tml_swa_bam_aze_ita_scr_uzb_lda_vie_aeg_cic_tsw_dgb	0.288119129872497	0.702637650033061	0.484036656816454
241	heb_cze_dgb_svk_chh_amh_mlt_eng_aze_tur_xho_mly_bem_slo_grk_bsq_lat_aeg_tsn_cnt_guj_pan_igb_ger_cic_bos_fin_bam_moo_est_afr_gam_geo_ctl_swe_rus_arw_amr_owc_ukr_hun_zul_ind_fre_tag_jpn_knd_kor_nor_ben_lda_ita_jav_pol_anl_sun_mnd_dut_akn_glc_sod_bul_lit_rom_mol_qcu_scr_por_prs_tsw_sid_alb_wly_mcd_mao_hin_dyu_krd_ses_bat_tha_tig_tml_swt_ven_uzb_spa_urd_azi_swa_vie_hau_fbf_ewe_yor	-0.701578168107511	-1.68433022125447	0.0954713283692162
242	mlt_pol_ewe_nor_heb_anl_sid_guj_azi_uzb_lda_jav_bem_dut_grk_bsq_cze_owc_xho_mnd_ben_bos_moo_mcd_ven_lat_hun_dgb_swa_fin_krd_amr_geo_por_fre_rus_mol_hau_gam_spa_est_swt_mao_afr_bat_jpn_knd_kor_ctl_scr_ses_hin_tag_slo_wly_sun_cnt_urd_fbf_bul_chh_rom_eng_ukr_arw_qcu_ger_svk_pan_tsn_tig_prs_aeg_alb_mly_glc_akn_lit_igb_ind_tha_sod_tml_yor_zul_aze_swe_ita_tur_bam_vie_amh_dyu_cic_tsw	-0.166832076129755	-0.393413104126587	0.694914852804144
243	anl_cze_ses_prs_sod_chh_amh_ukr_uzb_azi_dyu_mao_dgb_bul_mol_bsq_grk_wly_cic_cnt_lat_ben_swt_lit_zul_ctl_hun_tsw_bem_fin_scr_sid_geo_ita_arw_glc_mcd_aeg_amr_bos_est_tsn_sun_pol_mly_jpn_tml_kor_rom_por_ven_pan_tag_krd_mlt_ind_mnd_afr_akn_swe_gam_spa_fre_hin_dut_qcu_rus_nor_urd_fbf_heb_eng_hau_alb_jav_slo_bam_svk_swa_bat_tha_owc_knd_xho_igb_tur_ger_guj_aze_yor_vie_tig_lda_ewe_moo	-0.267696738516642	-0.633056941885838	0.528250094615786
244	anl_mcd_lda_por_chh_amh_gam_ben_tur_uzb_moo_bat_dgb_guj_bos_bsq_dut_hau_bam_mnd_arw_prs_zul_ger_cic_cze_hun_swt_tsn_fin_pol_mlt_geo_afr_lat_grk_eng_wly_aeg_rus_est_xho_mao_hin_ind_jpn_tml_kor_fre_glc_ses_krd_tag_pan_heb_mly_cnt_svk_akn_ukr_sid_bul_ita_spa_ctl_qcu_lit_swe_scr_ewe_sod_urd_owc_mol_sun_nor_dyu_rom_fbf_jav_tha_tig_knd_igb_tsw_azi_alb_slo_aze_bem_vie_amr_yor_ven_swa	-0.491944992992174	-1.16962374097331	0.245141309078182
245	amr_bos_tsn_nor_gam_chh_wly_krd_tur_uzb_zul_mly_fbf_mol_eng_bsq_ben_hau_xho_cnt_lat_arw_cic_pan_tsw_mcd_est_bem_yor_hun_cze_amh_geo_svk_grk_ukr_hin_mlt_tig_swe_fin_dgb_tag_ctl_sun_jpn_tml_kor_urd_spa_ses_fre_bat_slo_aeg_ind_mnd_rom_ewe_prs_owc_por_bul_rus_lit_qcu_afr_ita_alb_swt_sod_ger_anl_pol_jav_dut_akn_glc_dyu_mao_tha_heb_knd_lda_ven_aze_scr_guj_azi_bam_vie_sid_igb_moo_swa	0.167691403601681	0.394360881283769	0.694217495697456
246	chh_hin_ven_svk_heb_sod_tig_swe_azi_tur_lda_sun_tsw_arw_fre_bsq_bos_gam_zul_cnt_ita_dut_cic_eng_igb_lit_hun_fbf_bam_est_afr_hau_geo_lat_slo_scr_mcd_anl_amh_ger_fin_swt_jav_pol_mly_jpn_knd_kor_krd_grk_moo_ben_ind_ctl_amr_tag_mnd_pan_swa_por_wly_alb_urd_rus_glc_qcu_mol_ukr_nor_ses_aeg_bul_sid_spa_mao_cze_tsn_rom_akn_bat_tha_mlt_tml_yor_dyu_aze_guj_prs_uzb_xho_vie_owc_ewe_dgb_bem	0.0767012654819374	0.180712920279535	0.85698614590905
247	wly_dut_bem_scr_amr_anl_sod_ukr_azi_tur_tsn_jav_bam_bos_mcd_bsq_rus_aeg_ewe_cnt_pan_spa_swa_urd_zul_pol_hun_fbf_akn_est_prs_heb_geo_fre_rom_ben_arw_sid_tig_por_fin_moo_tag_guj_sun_jpn_knd_kor_eng_cze_ven_lit_mly_hin_hau_mao_mnd_krd_lda_slo_chh_ger_ctl_bul_glc_qcu_afr_grk_nor_cic_gam_alb_owc_svk_bat_mol_dyu_lat_yor_ind_tha_mlt_tml_ses_igb_aze_ita_swe_uzb_tsw_vie_amh_xho_dgb_swt	-0.304297989400037	-0.719775023971725	0.473468532904245
248	wly_cze_bam_lit_sid_anl_chh_hin_tur_aze_tsw_tag_igb_svk_ger_bsq_urd_heb_yor_cnt_grk_arw_xho_scr_swa_fre_est_ven_cic_fin_rom_amr_geo_mol_pan_eng_dut_amh_gam_bul_hun_dyu_mao_ben_bat_jpn_knd_kor_alb_pol_fbf_glc_mly_nor_aeg_ind_mnd_prs_dgb_slo_owc_ita_ctl_guj_afr_qcu_mcd_ukr_spa_akn_mlt_rus_hau_swe_jav_por_moo_lat_swt_sun_tha_tig_tml_zul_tsn_uzb_krd_bos_azi_ses_vie_sod_bem_ewe_lda	0.209182767597287	0.492061432651003	0.623835442204593
249	amh_cze_ewe_mcd_sid_gam_tig_slo_uzb_tur_zul_bat_moo_afr_ben_bsq_ger_heb_ven_cnt_spa_ctl_lda_eng_tsn_scr_fin_akn_cic_est_krd_mlt_geo_alb_bul_dut_ukr_chh_hau_fre_hun_tsw_tag_lit_mao_jpn_tml_kor_guj_rom_bem_rus_sun_hin_wly_ind_mnd_lat_dgb_prs_owc_svk_arw_glc_nor_qcu_pol_swe_bos_swa_anl_pan_amr_ita_mly_mol_igb_grk_bam_jav_tha_sod_knd_yor_xho_aze_urd_por_azi_ses_vie_aeg_dyu_fbf_swt	-0.118677822315349	-0.279906002640069	0.78017124584338
250	sod_cze_bam_rom_owc_anl_amr_pol_azi_aze_swt_tag_yor_spa_slo_bsq_svk_hau_zul_mnd_urd_rus_ven_arw_lda_swe_fin_xho_cic_est_prs_aeg_geo_afr_lat_por_guj_sid_mlt_ger_hun_tsn_sun_mcd_mly_jpn_knd_kor_lit_scr_ewe_alb_jav_pan_tig_ind_cnt_nor_akn_bos_heb_grk_eng_hin_ben_qcu_bul_dut_ctl_ses_gam_mol_chh_ita_bat_fre_dyu_ukr_fbf_mao_tha_amh_tml_tsw_dgb_uzb_glc_krd_tur_swa_vie_wly_bem_moo_igb	-0.625938836251256	-1.49582792172858	0.138084391297349
251	heb_fre_swt_guj_amr_hau_sid_pan_uzb_tur_zul_mao_yor_hin_ita_bsq_pol_sod_swa_mnd_svk_grk_akn_ctl_fbf_lit_fin_ewe_igb_hun_mol_mlt_geo_ben_lat_dut_nor_chh_gam_urd_est_tsw_tag_ger_bat_jpn_tml_kor_cze_krd_xho_glc_jav_bos_owc_sun_cnt_afr_bam_alb_amh_ukr_mcd_arw_prs_qcu_slo_scr_bul_cic_tig_swe_anl_eng_mly_rus_moo_por_tsn_ind_tha_aeg_knd_dgb_bem_azi_spa_rom_aze_dyu_vie_wly_ses_ven_lda	-0.314672023404601	-0.744541096647056	0.458426451476337
252	wly_pol_xho_afr_mlt_gam_aeg_fre_aze_uzb_bam_sun_dyu_lit_pan_bsq_rom_chh_ses_mnd_svk_dut_bem_krd_igb_ger_fin_akn_dgb_est_prs_hau_geo_glc_ita_ctl_hin_anl_amr_eng_hun_tsw_ind_slo_bat_jpn_tml_kor_alb_ukr_lda_mol_jav_scr_amh_mly_cnt_bul_moo_grk_heb_ben_rus_spa_guj_qcu_urd_por_arw_yor_tig_lat_sid_nor_mao_mcd_tsn_bos_cic_tag_tha_owc_knd_swt_fbf_tur_swe_cze_azi_ven_vie_sod_ewe_swa_zul	-0.505948929540023	-1.20605203718434	0.230856736056186
253	aeg_scr_akn_pol_amr_amh_chh_eng_aze_azi_swa_ind_lda_rus_mcd_bsq_ben_gam_zul_mnd_ctl_spa_ven_nor_fbf_bos_hun_igb_ses_fin_arw_sid_geo_ita_hin_fre_dut_heb_anl_pan_est_cic_mly_glc_tag_jpn_tml_kor_lit_ukr_bem_bul_jav_guj_wly_mao_cnt_ger_swt_por_tig_mol_rom_slo_afr_qcu_grk_swe_krd_yor_hau_lat_mlt_svk_sun_alb_dyu_prs_tsn_bat_tha_sod_knd_moo_dgb_tur_cze_urd_uzb_tsw_vie_owc_ewe_bam_xho	-0.536763279278496	-1.28063183251089	0.203507661562555
254	owc_mcd_moo_pol_gam_amr_amh_guj_aze_uzb_bem_ind_dgb_fre_ben_bsq_lit_sid_tsw_cnt_cze_swe_dyu_nor_swa_grk_hun_xho_bam_fin_ukr_mlt_geo_por_spa_eng_mol_aeg_anl_krd_est_swt_sun_rom_mao_jpn_tml_kor_prs_urd_ses_arw_tag_svk_sod_mly_mnd_glc_igb_lat_hau_ger_alb_ctl_rus_qcu_bos_afr_bul_zul_chh_slo_heb_dut_jav_ita_yor_pan_akn_bat_tha_wly_knd_cic_lda_azi_scr_hin_tur_ewe_vie_tig_ven_fbf_tsn	-0.341634923004141	-0.80924037583462	0.420442458822807
255	heb_eng_igb_mol_wly_amr_sid_urd_azi_uzb_ses_tag_yor_mcd_swe_bsq_spa_aeg_bem_cnt_ger_bos_moo_pan_bam_svk_est_dgb_ven_fin_ben_hau_geo_rom_prs_lit_ctl_chh_tig_grk_hun_lda_mao_glc_bat_jpn_tml_kor_hin_rus_dyu_bul_jav_slo_owc_ind_mnd_nor_tsn_por_anl_dut_fre_krd_ita_qcu_ukr_afr_lat_fbf_amh_cze_gam_guj_mly_alb_cic_scr_akn_sun_tha_mlt_knd_swt_swa_tur_pol_arw_aze_xho_vie_sod_ewe_zul_tsw	-0.225328524040886	-0.53150241919213	0.59633792111905
256	aeg_por_swa_eng_tig_amr_chh_ben_tur_aze_ven_jav_tsw_krd_arw_bsq_lat_sid_moo_mnd_fre_glc_xho_scr_fbf_mcd_fin_cic_yor_est_svk_amh_geo_slo_ukr_bul_hin_sod_wly_swe_hun_bem_tag_ger_mly_jpn_knd_kor_cze_grk_ewe_ita_ind_afr_hau_sun_cnt_pol_swt_urd_gam_guj_nor_dut_spa_qcu_rus_rom_lit_dgb_owc_ctl_anl_pan_bat_bos_zul_alb_ses_mao_tha_mlt_tml_akn_tsn_azi_prs_mol_uzb_bam_vie_heb_igb_dyu_lda	-0.456027614310043	-1.08403403379729	0.281152060511477
257	anl_ctl_dyu_rom_heb_tig_sid_lit_tur_aze_zul_jav_akn_alb_lat_bsq_hin_amr_xho_mnd_pol_afr_ewe_mcd_bam_ben_fin_ses_igb_est_pan_chh_geo_scr_urd_dut_mol_mlt_hau_nor_hun_swt_mao_krd_bat_jpn_knd_kor_eng_glc_ven_guj_sun_fre_owc_ind_cnt_bul_dgb_spa_gam_rus_slo_prs_bos_qcu_ukr_ger_svk_moo_sod_arw_wly_grk_tag_por_swa_cze_cic_mly_tha_amh_tml_bem_fbf_azi_ita_swe_uzb_yor_vie_aeg_tsw_tsn_lda	-0.551826701598981	-1.31745433687957	0.190922914341265
258	sid_por_moo_hin_chh_amr_hau_guj_uzb_tur_igb_mly_tsw_lit_urd_bsq_nor_wly_tsn_mnd_bul_rom_akn_glc_ewe_afr_hun_zul_swa_fin_cze_heb_geo_grk_bos_mcd_lat_anl_owc_eng_est_cic_bat_mol_sun_jpn_tml_kor_scr_pan_yor_prs_jav_ger_amh_mao_cnt_pol_lda_spa_mlt_dut_swe_svk_fre_qcu_alb_arw_krd_xho_gam_ukr_sod_ben_ind_slo_bam_ctl_dyu_tag_tha_aeg_knd_bem_fbf_azi_rus_ita_aze_ses_vie_tig_swt_ven_dgb	-1.04878048638198	-2.57068705181144	0.0117370267695255
259	chh_arw_igb_swe_tig_amh_hau_lit_aze_tur_dgb_mao_bem_ukr_ctl_bsq_pol_mlt_zul_mnd_bos_por_ven_eng_xho_ita_hun_moo_bam_fin_mcd_amr_geo_nor_urd_ger_rom_sod_owc_svk_est_swa_mly_prs_bat_jpn_tml_kor_alb_cze_fbf_bul_ind_krd_gam_sun_cnt_rus_dyu_ben_wly_afr_dut_scr_fre_qcu_grk_lat_slo_lda_sid_mol_anl_pan_jav_spa_yor_hin_ewe_tag_tha_aeg_knd_tsw_ses_uzb_glc_guj_azi_cic_vie_heb_tsn_swt_akn	-0.734966210517613	-1.76723146311353	0.080469800127307
260	wly_ger_ewe_mcd_sid_amr_mlt_lat_aze_azi_akn_mao_swt_ben_ctl_bsq_pan_amh_xho_cnt_slo_prs_bam_dut_fbf_cze_fin_tsn_bem_est_spa_tig_geo_glc_bul_guj_bos_anl_sod_krd_hun_yor_bat_swe_ind_jpn_tml_kor_alb_rom_moo_fre_tag_por_heb_jav_mnd_ita_cic_ukr_gam_afr_grk_urd_eng_qcu_svk_scr_arw_igb_aeg_mol_chh_rus_sun_hin_ses_pol_ven_mly_tha_hau_knd_dyu_swa_uzb_nor_lit_tur_zul_vie_owc_dgb_tsw_lda	-0.154202210185757	-0.36401978023205	0.716669530350651
261	amr_rus_dyu_ukr_amh_sid_wly_afr_tur_azi_igb_mao_tsn_swe_mcd_bsq_por_sod_swt_mnd_scr_spa_bem_nor_fbf_eng_est_ven_zul_hun_pan_aeg_geo_arw_hin_mol_ben_gam_owc_lit_fin_dgb_mly_cze_bat_jpn_knd_kor_pol_krd_xho_urd_tag_glc_heb_sun_cnt_prs_moo_ger_mlt_svk_slo_guj_alb_qcu_ctl_bul_fre_bam_hau_grk_anl_dut_ind_lat_cic_ita_akn_jav_tha_chh_tml_lda_tsw_uzb_rom_bos_aze_swa_vie_tig_ewe_ses_yor	0.0145996715557181	0.0343660632013516	0.972658898155602
262	anl_bul_tsw_afr_owc_heb_chh_pan_tur_aze_dyu_sun_yor_ukr_ctl_bsq_svk_sod_tsn_cnt_mol_prs_zul_nor_bam_eng_est_dgb_cic_hun_hin_aeg_geo_glc_lit_arw_ita_wly_tig_alb_fin_ven_tag_rus_jav_jpn_knd_kor_ben_guj_igb_por_mao_rom_mlt_mly_mnd_ger_xho_mcd_amh_swe_pol_urd_dut_qcu_krd_slo_cze_ses_gam_scr_sid_lat_ind_fre_fbf_grk_lda_bat_tha_amr_tml_swt_moo_azi_spa_bos_uzb_bem_vie_hau_ewe_swa_akn	-1.14783452429817	-2.82309918809511	0.00581741835056341
263	hau_lit_cic_hin_heb_amr_wly_guj_aze_azi_igb_sun_xho_pol_scr_bsq_rom_aeg_ewe_mnd_swe_slo_bam_alb_akn_eng_est_tsn_dgb_fin_ukr_chh_geo_bos_svk_rus_glc_amh_sod_dut_hun_ses_mly_spa_mao_jpn_tml_kor_cze_por_swt_krd_tag_lat_anl_bat_cnt_ctl_bem_ita_gam_mcd_urd_ben_bul_qcu_pan_grk_arw_zul_tig_mol_sid_fre_jav_nor_ven_prs_dyu_ind_tha_owc_knd_tsw_moo_tur_ger_afr_uzb_fbf_vie_mlt_swa_lda_yor	-0.687469304620954	-1.64916808628123	0.102487229729154
264	anl_afr_zul_spa_tig_gam_hau_rus_uzb_azi_dgb_tag_dyu_prs_scr_bsq_pan_amh_swt_cnt_urd_fre_moo_slo_swa_krd_fin_bam_fbf_est_ukr_heb_geo_por_eng_cze_lit_sid_amr_lat_hun_cic_ind_dut_mly_jpn_knd_kor_hin_glc_lda_rom_sun_alb_owc_mao_mnd_ita_tsn_guj_mlt_mcd_pol_swe_ctl_qcu_ger_nor_mol_tsw_aeg_bos_sod_bul_bat_ben_xho_svk_yor_jav_tha_chh_tml_igb_akn_tur_grk_arw_aze_ewe_vie_wly_ven_bem_ses	-0.261031781223464	-0.617360651518367	0.538505533406068
265	sid_eng_ven_urd_tig_amh_chh_ukr_tur_azi_ewe_ind_zul_swe_afr_bsq_lit_heb_dyu_cnt_dut_spa_tsw_pol_tsn_ita_hun_yor_swa_est_arw_sod_geo_ctl_prs_slo_bul_anl_hau_krd_fin_dgb_jav_mol_bat_jpn_knd_kor_alb_ben_bem_rom_sun_lat_wly_mao_mnd_mcd_akn_ger_owc_por_pan_scr_nor_qcu_rus_cze_bos_cic_aeg_glc_amr_svk_mly_grk_bam_hin_fbf_tag_tha_mlt_tml_lda_ses_uzb_fre_guj_aze_igb_vie_gam_moo_swt_xho	-0.549535624856651	-1.311809931675	0.192813302562578
266	amh_spa_tsw_rom_anl_amr_sod_por_azi_tur_igb_ind_ewe_ger_krd_bsq_ben_heb_dgb_cnt_svk_ctl_bem_bos_yor_eng_fin_tsn_lda_est_guj_sid_geo_afr_dut_hin_scr_hau_gam_mol_hun_dyu_jav_urd_tag_jpn_tml_kor_lat_alb_bam_pol_mao_bul_chh_bat_mnd_glc_xho_swe_owc_prs_fre_grk_rus_qcu_cze_arw_slo_swa_mlt_lit_tig_ukr_mly_pan_ven_mcd_fbf_sun_tha_wly_knd_cic_moo_aze_ita_nor_uzb_ses_vie_aeg_swt_akn_zul	-0.33279859460545	-0.788905837743349	0.432173592347169
267	anl_alb_lda_ben_aeg_amr_owc_dut_aze_tur_yor_mly_zul_bos_nor_bsq_urd_mlt_swa_cnt_glc_mcd_igb_por_tsw_arw_est_swt_ven_hun_grk_tig_geo_bul_fre_cze_guj_chh_sod_mol_fin_fbf_sun_afr_tag_jpn_knd_kor_rus_scr_cic_slo_jav_ctl_sid_ind_mnd_rom_bem_eng_amh_ita_swe_lat_svk_qcu_spa_krd_ger_ses_heb_ukr_wly_pol_bat_lit_dyu_pan_bam_mao_tha_gam_tml_tsn_ewe_uzb_hin_prs_azi_dgb_vie_hau_moo_xho_akn	0.133998123301049	0.315131433737623	0.753367864091223
268	anl_eng_swa_swe_aeg_amr_owc_ger_uzb_aze_dgb_jav_bam_rus_por_bsq_ctl_gam_fbf_cnt_scr_lat_yor_rom_swt_arw_fin_bem_tsn_est_bos_sod_geo_slo_ita_fre_ukr_hau_mlt_bul_hun_lda_mly_pol_sun_jpn_knd_kor_lit_nor_ewe_mol_tag_spa_sid_mao_mnd_ben_akn_krd_chh_alb_guj_urd_prs_qcu_dut_mcd_pan_ses_tig_afr_amh_glc_ind_hin_igb_cze_dyu_bat_tha_wly_tml_tsw_moo_azi_svk_grk_tur_ven_vie_heb_zul_xho_cic	-0.0861766750956236	-0.203046439860737	0.839542318980951
269	gam_ctl_tsn_guj_tig_wly_amr_ukr_azi_aze_bem_bat_igb_glc_rom_bsq_rus_anl_ewe_mnd_nor_mol_ses_arw_moo_slo_est_swa_cic_fin_ita_owc_geo_lit_cze_mcd_swe_heb_sid_dut_hun_akn_sun_prs_mly_jpn_tml_kor_bos_por_tsw_urd_mao_grk_amh_ind_cnt_ben_fbf_afr_sod_spa_krd_pol_lat_qcu_svk_eng_ger_yor_chh_alb_aeg_pan_jav_bul_lda_hin_swt_tag_tha_hau_knd_xho_dgb_tur_scr_fre_uzb_bam_vie_mlt_zul_dyu_ven	-0.557271955940556	-1.3292887502621	0.187004467840172
270	anl_ben_tsw_ger_wly_owc_chh_ita_aze_tur_zul_jav_fbf_urd_arw_bsq_ukr_tig_tsn_cnt_spa_lat_swt_grk_bam_bul_fin_yor_dyu_hun_dut_hau_geo_lit_mcd_rom_svk_sod_heb_cze_est_xho_mao_glc_ind_jpn_knd_kor_fre_swe_bem_pan_bat_alb_sid_mly_mnd_scr_igb_nor_gam_eng_guj_bos_rus_qcu_slo_pol_prs_moo_amr_krd_amh_ctl_sun_mol_ewe_por_dgb_tag_tha_aeg_tml_ses_ven_azi_hin_afr_uzb_swa_vie_mlt_lda_akn_cic	-1.00673789416679	-2.45204817154156	0.0160709252067461
271	amh_lit_swa_swe_chh_sod_hau_mol_tur_azi_zul_ind_igb_mcd_glc_bsq_ctl_anl_dgb_mnd_nor_guj_tsn_rom_tsw_afr_est_swt_fbf_fin_bul_aeg_geo_prs_cze_scr_urd_gam_amr_pol_hun_ewe_bat_ukr_mly_jpn_tml_kor_ger_krd_akn_grk_sun_hin_sid_jav_cnt_slo_cic_ben_owc_bos_spa_eng_pan_qcu_por_svk_ita_bam_mlt_lat_tig_arw_mao_rus_dyu_alb_ven_tag_tha_wly_knd_moo_ses_aze_fre_dut_uzb_lda_vie_heb_bem_yor_xho	-0.800832619683488	-1.93018902143673	0.0566304282826371
272	sid_eng_tsn_slo_mlt_sod_hau_swe_azi_aze_yor_sun_fbf_urd_nor_bsq_cze_anl_xho_cnt_ita_fre_bam_mcd_dgb_alb_est_bem_zul_hun_rom_aeg_geo_lit_ctl_krd_ben_tig_wly_pan_fin_tsw_mly_grk_tag_jpn_knd_kor_afr_svk_cic_arw_mao_guj_chh_jav_mnd_hin_akn_scr_amr_bos_glc_pol_prs_qcu_por_spa_ukr_ses_owc_rus_amh_bul_bat_dut_swt_lat_ven_ind_tha_heb_tml_ewe_dyu_uzb_mol_ger_tur_swa_vie_gam_igb_moo_lda	-0.332316249550148	-0.786682005355306	0.433468122826766
273	amr_ukr_tsw_nor_tig_amh_mlt_afr_uzb_tur_bam_jav_moo_mcd_prs_bsq_dut_heb_xho_mnd_fre_mol_bem_bos_fbf_ger_fin_ses_akn_est_urd_gam_geo_spa_swe_krd_svk_sid_aeg_pan_hun_ewe_sun_ctl_tag_jpn_knd_kor_rom_arw_cic_pol_mao_hin_anl_mly_cnt_lit_lda_rus_wly_slo_lat_cze_por_qcu_ita_grk_glc_igb_hau_ben_owc_eng_bat_bul_swa_scr_dgb_ind_tha_chh_tml_yor_ven_aze_guj_alb_azi_tsn_vie_sod_swt_zul_dyu	-0.0677324919746592	-0.159501384241069	0.873619763727747
274	anl_bos_ewe_ukr_sod_aeg_wly_por_uzb_azi_bem_jav_igb_urd_lit_bsq_scr_mlt_ses_mnd_mol_bul_xho_ita_akn_eng_fin_dgb_ven_hun_alb_amh_geo_pan_spa_swe_prs_gam_tig_guj_est_bam_mao_hin_bat_jpn_knd_kor_lat_krd_yor_glc_tag_dut_sid_ind_cnt_mcd_zul_ger_chh_slo_svk_rus_ben_qcu_cze_grk_nor_dyu_hau_arw_amr_pol_mly_fre_fbf_rom_lda_sun_tha_heb_tml_moo_cic_tur_afr_ctl_aze_swt_vie_owc_tsn_tsw_swa	-0.454808497654819	-1.07968271137117	0.283075644819861
275	tig_hin_moo_arw_aeg_wly_gam_scr_azi_tur_zul_bat_bam_ger_svk_bsq_fre_sid_ven_mnd_bos_bul_tsw_pan_swa_mcd_est_fbf_akn_fin_por_hau_geo_urd_eng_pol_prs_amr_mlt_mol_hun_cic_jav_ben_mly_jpn_tml_kor_nor_swe_ewe_lat_tag_cze_owc_ind_cnt_ctl_ses_ita_amh_slo_krd_spa_rus_qcu_lit_grk_rom_bem_chh_glc_heb_ukr_mao_guj_yor_alb_xho_sun_tha_anl_knd_tsn_swt_uzb_dut_afr_aze_lda_vie_sod_dyu_dgb_igb	0.105665871740179	0.248684570742882	0.804153135398439
276	sod_nor_cic_fre_hau_anl_chh_bul_aze_tur_bam_mly_swt_rus_rom_bsq_prs_mlt_ewe_cnt_hin_urd_tsn_lit_xho_ita_hun_akn_swa_fin_pol_amr_geo_eng_ukr_dut_lat_wly_amh_svk_est_igb_jav_scr_mao_jpn_knd_kor_grk_pan_moo_mcd_bat_swe_sid_ind_mnd_ger_ven_guj_heb_bos_arw_krd_cze_qcu_por_ben_alb_lda_aeg_mol_tig_afr_tag_spa_fbf_glc_dgb_sun_tha_owc_tml_bem_zul_uzb_slo_ctl_azi_yor_vie_gam_tsw_dyu_ses	-0.103917706088506	-0.24508044465142	0.806934123370866
277	aeg_ctl_ven_krd_tig_amh_sod_nor_aze_tur_tsn_ind_swt_glc_mcd_bsq_cze_mlt_akn_mnd_lat_rus_bam_pol_fbf_dut_est_dgb_lda_hun_pan_amr_geo_svk_eng_prs_bos_hau_wly_ukr_fin_cic_sun_slo_bat_jpn_knd_kor_hin_lit_ses_mol_mao_scr_gam_jav_cnt_ita_swa_ben_anl_swe_bul_grk_arw_qcu_alb_ger_urd_dyu_owc_guj_heb_fre_tag_spa_zul_por_ewe_mly_tha_chh_tml_bem_moo_uzb_rom_afr_azi_xho_vie_sid_igb_tsw_yor	-0.384455798425937	-0.911644670849301	0.364312845712224
278	owc_pol_tsn_lat_sod_sid_tig_nor_uzb_tur_zul_bat_yor_rom_mol_bsq_hin_heb_tsw_mnd_ger_swe_ewe_scr_dyu_bul_est_dgb_ven_hun_alb_chh_geo_glc_urd_eng_rus_amh_anl_svk_fin_moo_mao_mcd_sun_jpn_tml_kor_ben_spa_cic_dut_mly_prs_aeg_jav_cnt_ita_bem_fre_hau_cze_krd_slo_grk_qcu_pan_lit_por_swa_gam_guj_amr_arw_tag_bos_akn_ctl_swt_ind_tha_mlt_knd_bam_xho_azi_afr_ukr_aze_lda_vie_wly_ses_fbf_igb	-0.268561636338109	-0.63466803807181	0.527203206901098
279	wly_cze_tsn_bul_gam_mlt_tig_nor_azi_uzb_dyu_mly_swa_arw_slo_bsq_lit_owc_lda_mnd_urd_lat_bem_ukr_dgb_ger_est_cic_bam_fin_hin_sid_geo_mol_rom_ita_svk_anl_sod_afr_hun_ven_ind_pan_tag_jpn_knd_kor_grk_rus_akn_spa_mao_mcd_amh_bat_cnt_ben_yor_glc_amr_alb_bos_fre_guj_qcu_ctl_krd_dut_igb_hau_scr_heb_prs_jav_por_moo_pol_swt_sun_tha_aeg_tml_tsw_ses_tur_swe_eng_aze_ewe_vie_chh_xho_fbf_zul	-0.160405851342935	-0.378609135441761	0.705841067233817
280	heb_ger_xho_bul_wly_aeg_sid_cze_azi_tur_fbf_ind_moo_urd_slo_bsq_afr_hau_tsw_mnd_swe_grk_tsn_rom_zul_ben_est_dyu_bam_hun_scr_sod_geo_pol_ita_arw_bos_chh_tig_pan_fin_swa_tag_alb_bat_jpn_knd_kor_mol_guj_bem_spa_sun_eng_anl_mao_cnt_rus_ven_glc_owc_hin_fre_prs_svk_qcu_ukr_por_lat_ses_amh_lit_gam_krd_jav_dut_swt_ctl_akn_mly_tha_mlt_tml_lda_ewe_aze_nor_mcd_uzb_cic_vie_amr_dgb_yor_igb	-0.936806011957166	-2.27903756735203	0.0249525253746452
281	chh_ita_zul_grk_sid_wly_amr_mol_azi_tur_fbf_bat_xho_arw_krd_bsq_pan_anl_cic_cnt_ger_lit_yor_bul_tsn_ben_hun_ewe_dgb_fin_ukr_sod_geo_ctl_glc_rom_nor_tig_gam_swe_est_lda_sun_hin_ind_jpn_knd_kor_mcd_por_ses_dut_mly_eng_aeg_jav_mnd_afr_bam_prs_mlt_cze_spa_urd_alb_qcu_bos_svk_scr_ven_heb_rus_hau_slo_mao_lat_moo_fre_tsw_tag_tha_amh_tml_bem_akn_aze_guj_pol_uzb_swt_vie_owc_dyu_swa_igb	0.0423188636083052	0.0997387023249599	0.920766459728436
282	amh_scr_xho_slo_sod_owc_wly_fre_aze_tur_ses_mao_tsn_svk_glc_bsq_lit_hau_bem_cnt_cze_urd_tsw_swe_ewe_ben_fin_cic_swa_est_ger_aeg_geo_eng_spa_mol_hin_mlt_sid_lat_hun_lda_bat_pol_mly_jpn_tml_kor_bul_krd_ven_mcd_jav_nor_tig_tag_mnd_ita_dyu_afr_chh_bos_dut_pan_ukr_qcu_ctl_rus_guj_moo_heb_arw_gam_prs_ind_rom_zul_alb_dgb_sun_tha_anl_knd_akn_bam_azi_por_grk_uzb_swt_vie_amr_yor_igb_fbf	-0.689956566660212	-1.65830138373028	0.100625952973373
283	amr_spa_dyu_ger_owc_sid_gam_cze_uzb_aze_swt_mly_swa_arw_bul_bsq_grk_sod_tsn_cnt_ben_slo_tsw_pan_lda_rus_est_cic_xho_fin_eng_wly_geo_urd_lit_fre_krd_mlt_hau_ctl_hun_ses_mao_scr_bat_jpn_knd_kor_mcd_alb_igb_bos_tag_dut_aeg_sun_mnd_hin_moo_por_tig_glc_svk_ukr_nor_qcu_lat_guj_ita_zul_heb_prs_chh_mol_ind_swe_fbf_rom_akn_jav_tha_amh_tml_dgb_ven_tur_pol_afr_azi_bem_vie_anl_ewe_yor_bam	0.17243006583862	0.406265016877562	0.685481216947366
284	wly_swe_akn_guj_sid_amh_gam_cze_aze_azi_zul_bat_tsw_hin_rom_bsq_lat_chh_lda_mnd_svk_glc_bam_mol_tsn_afr_fin_swa_ven_est_slo_owc_geo_nor_mcd_ben_dut_aeg_heb_alb_hun_swt_mao_spa_ind_jpn_tml_kor_grk_ukr_moo_fre_sun_arw_mlt_jav_cnt_prs_igb_lit_amr_ger_krd_bul_pan_qcu_ita_eng_scr_yor_tig_urd_sod_pol_mly_bos_xho_rus_cic_tag_tha_anl_knd_ses_dgb_uzb_ctl_por_tur_bem_vie_hau_dyu_fbf_ewe	-0.154862870015	-0.365365322887921	0.715668379202683
285	hau_urd_swa_bos_wly_aeg_gam_glc_uzb_tur_swt_bat_akn_rom_hin_bsq_nor_amh_bam_mnd_spa_lat_zul_alb_ewe_cze_hun_moo_dyu_fin_guj_sod_geo_pol_lit_arw_mol_anl_amr_ctl_est_tsw_jav_scr_tag_jpn_knd_kor_pan_prs_ven_swe_ind_rus_tig_mao_cnt_mcd_xho_afr_mlt_dut_ukr_krd_svk_qcu_bul_por_grk_yor_heb_ita_chh_eng_sun_fre_dgb_ben_lda_mly_tha_sid_tml_ses_igb_azi_slo_ger_aze_bem_vie_owc_cic_fbf_tsn	-0.86081520630881	-2.07856845058625	0.0404111868720901
286	wly_rom_ewe_mol_tig_gam_amh_dut_azi_aze_dyu_jav_ses_grk_rus_bsq_bos_mlt_fbf_mnd_afr_slo_yor_lit_lda_pan_fin_zul_swt_hun_guj_sid_geo_prs_fre_swe_ukr_chh_amr_por_est_tsw_tag_eng_bat_jpn_knd_kor_ger_mcd_moo_nor_mao_svk_aeg_sun_cnt_arw_ven_cze_heb_ita_scr_lat_urd_qcu_pol_bul_krd_cic_owc_spa_hau_ben_ind_glc_bam_hin_dgb_mly_tha_anl_tml_tsn_swa_uzb_ctl_alb_tur_igb_vie_sod_akn_xho_bem	-0.271557629030883	-0.641151615978313	0.523001090271555
287	aeg_guj_ewe_arw_owc_sod_hau_lat_uzb_tur_fbf_tag_tsn_bul_afr_bsq_hin_amr_zul_cnt_slo_scr_swa_por_yor_eng_est_xho_swt_fin_mol_heb_geo_ukr_swe_ben_ita_amh_wly_bos_hun_lda_mao_alb_jav_jpn_tml_kor_svk_lit_bam_pol_ind_spa_tig_mly_mnd_dut_bem_mcd_sid_grk_urd_rom_rus_qcu_cze_nor_pan_dgb_mlt_prs_anl_krd_sun_fre_ven_ctl_ses_bat_tha_gam_knd_cic_akn_azi_ger_glc_aze_igb_vie_chh_moo_dyu_tsw	-0.328708208536536	-0.777799297324812	0.438661575100684
288	sid_grk_bam_pan_anl_heb_amr_swe_azi_tur_swa_ind_moo_svk_slo_bsq_hin_tig_xho_cnt_guj_lit_akn_mcd_lda_ukr_hun_ses_ewe_fin_arw_wly_geo_pol_urd_rom_krd_mlt_aeg_nor_est_fbf_mao_scr_sun_jpn_tml_kor_alb_por_cic_prs_mly_mol_chh_jav_mnd_ger_bem_cze_gam_spa_ben_glc_bul_qcu_bos_ctl_lat_zul_owc_eng_amh_fre_bat_rus_tsn_dut_swt_tag_tha_hau_knd_yor_igb_uzb_ita_afr_aze_ven_vie_sod_dyu_tsw_dgb	-0.533098033065101	-1.26844618104552	0.207804642761771
289	owc_rom_cic_ben_aeg_gam_wly_dut_tur_uzb_swt_tag_zul_hin_lit_bsq_por_hau_yor_mnd_mol_alb_akn_grk_bem_glc_hun_xho_tsw_est_krd_tig_geo_spa_swe_cze_rus_mlt_sid_ita_fin_bam_jav_prs_ind_jpn_knd_kor_fre_ukr_moo_guj_mly_mcd_sod_mao_cnt_scr_igb_pol_anl_eng_afr_nor_svk_qcu_ger_arw_bos_lda_chh_urd_amh_slo_bat_bul_dyu_ctl_tsn_sun_tha_amr_tml_ven_dgb_azi_pan_lat_aze_swa_vie_heb_ewe_ses_fbf	0.118157236945773	0.278195783250811	0.78147964606634
290	wly_lit_dyu_alb_aeg_mlt_anl_eng_azi_aze_igb_bat_lda_mcd_por_bsq_fre_gam_swa_mnd_svk_mol_zul_grk_swt_arw_fin_bam_yor_hun_ctl_amr_geo_urd_cze_dut_scr_heb_amh_nor_est_tsn_ind_glc_tag_jpn_knd_kor_spa_krd_ewe_pan_sun_bos_sid_mao_cnt_slo_fbf_hin_chh_prs_lat_swe_rus_qcu_afr_ben_rom_tsw_sod_ger_tig_guj_mly_ita_akn_ukr_bem_jav_tha_owc_tml_ses_dgb_uzb_bul_pol_tur_cic_vie_hau_ven_moo_xho	0.0645984557432208	0.15215036709599	0.879397934763651
291	amr_rus_igb_nor_tig_owc_anl_krd_uzb_aze_dgb_jav_bam_cze_pan_bsq_mcd_wly_swa_cnt_lit_eng_fbf_swe_swt_urd_hun_xho_ses_fin_bos_hau_geo_por_ita_fre_slo_chh_sid_pol_est_moo_mao_rom_tag_jpn_knd_kor_ger_spa_ven_svk_sun_arw_amh_mly_mnd_ben_tsw_bul_heb_grk_ctl_dut_prs_qcu_guj_mol_ukr_yor_gam_scr_aeg_lat_bat_alb_ewe_glc_zul_ind_tha_mlt_tml_bem_dyu_azi_afr_hin_tur_lda_vie_sod_akn_cic_tsn	-0.433392902743706	-1.02783671977958	0.306692532234763
292	amr_alb_fbf_glc_sid_tig_hau_prs_tur_uzb_xho_ind_swt_por_eng_bsq_ctl_owc_bem_cnt_fre_swe_tsw_scr_dgb_lat_est_bam_moo_fin_bul_sod_geo_urd_grk_hin_pol_aeg_mlt_ita_hun_akn_tag_nor_bat_jpn_knd_kor_cze_bos_yor_svk_sun_spa_anl_jav_mnd_ger_tsn_ben_heb_rus_krd_ukr_mcd_qcu_dut_slo_arw_lda_amh_lit_gam_rom_mao_pan_dyu_mol_cic_mly_tha_chh_tml_ven_swa_azi_guj_afr_aze_ewe_vie_wly_zul_ses_igb	-0.0163719546585053	-0.0385587056412319	0.969324877162167
293	owc_rom_swa_mcd_gam_anl_chh_guj_uzb_aze_bem_mly_swt_urd_swe_bsq_dut_amr_lda_mnd_ctl_hin_ven_mol_igb_alb_fin_zul_bam_hun_krd_aeg_geo_pol_lat_ben_pan_tig_mlt_prs_est_yor_ind_afr_bat_jpn_knd_kor_slo_scr_ewe_glc_jav_bos_hau_sun_cnt_spa_xho_rus_amh_nor_ita_fre_ger_qcu_por_grk_bul_tsw_sid_svk_sod_ukr_mao_lit_cic_eng_tsn_tag_tha_wly_tml_fbf_dyu_azi_arw_cze_tur_moo_vie_heb_ses_dgb_akn	-0.724594071139059	-1.74051957121717	0.0850753794084881
294	amh_spa_swt_arw_sod_mlt_heb_hin_aze_uzb_igb_jav_moo_guj_afr_bsq_rom_wly_ewe_mnd_pan_lit_fbf_fre_dgb_cze_fin_dyu_ven_hun_ukr_anl_geo_scr_svk_rus_prs_hau_chh_bos_est_xho_mly_krd_tag_jpn_knd_kor_lat_ita_bam_nor_sun_mcd_aeg_ind_cnt_eng_tsn_ctl_sid_ben_swe_dut_bul_qcu_por_urd_alb_cic_gam_glc_tig_mol_bat_ger_swa_slo_ses_mao_tha_amr_tml_yor_akn_azi_pol_grk_tur_bem_vie_owc_tsw_zul_lda	-0.61545616565201	-1.47277067649481	0.144189304214352
295	gam_svk_swa_grk_tig_sid_hau_spa_aze_azi_lda_bat_ven_pol_lat_bsq_bul_wly_xho_cnt_alb_lit_swt_glc_ses_urd_hun_fbf_bem_est_krd_chh_geo_ukr_mol_arw_ben_heb_mlt_scr_fin_dyu_jav_ctl_mly_jpn_knd_kor_ita_afr_ewe_prs_ind_rom_anl_mao_mnd_guj_igb_cze_amr_nor_slo_eng_ger_qcu_swe_bos_hin_moo_sod_mcd_amh_fre_tag_rus_zul_por_dgb_sun_tha_aeg_tml_tsw_tsn_uzb_dut_pan_tur_bam_vie_owc_akn_yor_cic	-0.219304926365988	-0.51807928435805	0.605633297285759
296	amh_ctl_ven_ben_aeg_owc_sod_pan_tur_uzb_swa_mly_ses_pol_nor_bsq_rom_tig_fbf_cnt_glc_ukr_moo_guj_xho_arw_est_dgb_tsw_hun_ger_wly_geo_alb_spa_fre_rus_heb_mlt_mcd_fin_bem_tag_por_mao_jpn_tml_kor_mol_eng_tsn_grk_jav_dut_gam_bat_mnd_svk_lda_slo_sid_afr_krd_lit_scr_qcu_bos_urd_bul_igb_hau_cze_anl_hin_sun_lat_cic_ita_swt_ind_tha_amr_knd_bam_zul_azi_swe_prs_aze_dyu_vie_chh_ewe_yor_akn	-0.17893891031361	-0.423334249467615	0.673028809757354
297	chh_ger_tsn_rom_sid_owc_anl_ukr_azi_uzb_fbf_mly_swt_spa_fre_bsq_lit_aeg_ewe_cnt_urd_nor_bem_dut_bam_svk_hun_akn_lda_est_pol_gam_geo_scr_grk_lat_bul_amh_mlt_rus_fin_ses_mao_ita_bat_jpn_tml_kor_pan_krd_ven_glc_ind_arw_sod_sun_mnd_alb_xho_hin_wly_guj_afr_por_eng_qcu_ben_prs_mol_dyu_tig_slo_heb_cze_tag_ctl_moo_bos_dgb_jav_tha_hau_knd_tsw_yor_aze_swe_mcd_tur_zul_vie_amr_cic_igb_swa	-0.42160432025468	-0.999730019214104	0.320035310056323
298	amr_spa_akn_bos_aeg_sod_amh_swe_aze_uzb_ven_ind_tsn_cze_lat_bsq_ger_wly_lda_cnt_prs_scr_bem_pan_fbf_rom_est_tsw_cic_fin_fre_tig_geo_ctl_nor_lit_mcd_owc_gam_dut_hun_bam_jav_afr_mao_jpn_knd_kor_ukr_arw_igb_rus_bat_urd_sid_sun_mnd_grk_moo_eng_hau_mol_pol_por_ita_qcu_svk_guj_slo_swa_anl_hin_mlt_krd_tag_glc_ses_ben_yor_mly_tha_heb_tml_swt_zul_azi_bul_alb_tur_dyu_vie_chh_ewe_xho_dgb	0.410693103435534	0.967856090934592	0.335626534259847
299	amr_glc_swa_lit_owc_sid_amh_krd_azi_uzb_lda_tag_xho_urd_ita_bsq_alb_wly_tsn_cnt_cze_ctl_fbf_fre_dyu_pan_est_bam_bem_hun_por_mlt_geo_rom_dut_ben_mcd_chh_hau_spa_fin_yor_jav_scr_ind_jpn_knd_kor_eng_svk_ewe_afr_mao_swe_sod_mly_mnd_bul_moo_nor_heb_ukr_grk_hin_guj_qcu_rus_bos_slo_akn_tig_lat_gam_pol_sun_ger_swt_prs_dgb_bat_tha_anl_tml_zul_ven_aze_mol_arw_tur_tsw_vie_aeg_cic_igb_ses	-0.897738252414231	-2.17864690922922	0.0318857625209351
300	hau_hin_zul_scr_heb_wly_sid_spa_aze_azi_cic_ind_bam_mcd_cze_bsq_glc_anl_fbf_cnt_ita_swe_xho_ger_lda_svk_est_tsn_igb_fin_bos_amh_geo_bul_lit_nor_afr_sod_owc_krd_hun_ven_mao_dut_mly_jpn_knd_kor_guj_pan_dgb_urd_jav_grk_gam_sun_mnd_alb_ses_pol_chh_arw_rom_ukr_rus_qcu_prs_fre_eng_ewe_tig_por_mlt_ben_tag_mol_moo_lat_swt_bat_tha_amr_tml_dyu_swa_tur_ctl_slo_uzb_akn_vie_aeg_bem_yor_tsw	-0.578771816523668	-1.37865829017563	0.171307379379986
301	mlt_eng_tsn_lit_aeg_amh_anl_cze_tur_aze_fbf_sun_tsw_ctl_grk_bsq_prs_sod_dyu_cnt_slo_ita_ses_pol_lda_arw_fin_yor_bem_est_ger_amr_geo_bul_glc_rom_alb_sid_tig_guj_hun_cic_tag_nor_ind_jpn_knd_kor_mol_krd_moo_lat_mao_svk_hau_mly_mnd_rus_zul_fre_heb_scr_ukr_afr_spa_qcu_ben_por_swe_xho_wly_mcd_gam_urd_jav_hin_dgb_dut_bam_bat_tha_owc_tml_swt_igb_uzb_pan_bos_azi_swa_vie_chh_ven_ewe_akn	0.0133821340914981	0.0315043571145735	0.974934830910915
302	anl_svk_swt_ita_wly_chh_amh_ger_aze_tur_ewe_bat_lda_por_swe_bsq_pan_mlt_bam_cnt_bul_ben_zul_lit_tsw_afr_hun_dyu_tsn_fin_mol_tig_geo_eng_urd_lat_prs_aeg_sod_fre_est_ven_ind_slo_jav_jpn_tml_kor_cze_scr_akn_guj_mao_pol_heb_sun_mnd_ukr_xho_hin_sid_bos_arw_spa_mcd_qcu_krd_grk_ctl_fbf_hau_rus_gam_glc_mly_alb_moo_rom_yor_tag_tha_amr_knd_dgb_igb_uzb_nor_dut_azi_ses_vie_owc_bem_swa_cic	-0.61428558788144	-1.46620663770419	0.145965186800613
303	owc_eng_tsw_arw_heb_gam_anl_fre_azi_uzb_ses_bat_yor_bul_guj_bsq_por_sid_ven_cnt_pan_swe_akn_ukr_ewe_cze_hun_bam_xho_fin_spa_amh_geo_prs_ctl_grk_krd_amr_sod_bos_est_igb_ind_scr_tag_jpn_tml_kor_dut_ita_bem_ger_mly_pol_hau_mao_mnd_glc_fbf_lit_aeg_rus_lat_mcd_nor_qcu_mol_afr_slo_dgb_tig_alb_wly_hin_sun_svk_swa_ben_dyu_jav_tha_mlt_knd_cic_lda_tur_rom_urd_aze_tsn_vie_chh_zul_moo_swt	0.2246219289276	0.529253361274466	0.597890758225165
304	amr_ukr_ven_por_mlt_heb_chh_scr_tur_uzb_cic_tag_moo_guj_afr_bsq_prs_aeg_tsw_mnd_pol_ita_ses_bos_tsn_grk_hun_bem_swa_fin_lit_sid_geo_mcd_fre_eng_hin_tig_amh_nor_est_bam_jav_swe_mao_jpn_knd_kor_cze_lat_dgb_pan_sun_ben_gam_bat_cnt_alb_lda_urd_wly_dut_spa_glc_mol_qcu_ctl_bul_rom_ewe_anl_krd_hau_svk_mly_ger_xho_slo_igb_ind_tha_sod_tml_swt_fbf_azi_rus_arw_aze_akn_vie_owc_dyu_yor_zul	-0.221501786474936	-0.522776838374708	0.602372792910685
305	amr_lat_ses_arw_heb_wly_chh_svk_azi_aze_fbf_bat_swa_mol_lit_bsq_prs_hau_dyu_cnt_fre_grk_xho_alb_cic_ger_fin_tsn_bam_est_glc_sod_geo_bul_ben_spa_mcd_aeg_amh_por_hun_tsw_tag_afr_mao_jpn_knd_kor_slo_rom_moo_swe_sun_bos_anl_mly_mnd_krd_ven_nor_sid_urd_dut_cze_hin_qcu_guj_ctl_ukr_akn_mlt_pan_owc_pol_ind_scr_yor_ita_lda_jav_tha_tig_tml_igb_ewe_uzb_eng_rus_tur_swt_vie_gam_dgb_zul_bem	-0.168726879100008	-0.398395324654093	0.691251974548047
306	hau_cze_akn_prs_sid_mlt_tig_dut_tur_azi_tsw_jav_dgb_swe_ctl_bsq_por_aeg_moo_mnd_urd_afr_bem_guj_ewe_slo_fin_ses_dyu_hun_arw_sod_geo_ben_mol_ger_lit_chh_wly_fre_est_ven_ind_bul_mly_jpn_knd_kor_rom_nor_yor_rus_mao_svk_owc_bat_cnt_mcd_xho_grk_anl_alb_lat_pan_ukr_qcu_bos_eng_krd_igb_amh_pol_heb_ita_sun_hin_lda_spa_cic_tag_tha_gam_tml_zul_swa_uzb_scr_glc_aze_swt_vie_amr_tsn_fbf_bam	-0.372914530986685	-0.88401987029819	0.378965170846514
307	gam_ger_dgb_ukr_sid_amr_amh_rus_azi_aze_zul_jav_akn_urd_guj_bsq_prs_hau_swt_mnd_mcd_grk_lda_por_swa_bul_fin_tsn_xho_est_alb_sod_geo_lat_afr_eng_dut_anl_mlt_bos_hun_ewe_bat_swe_mao_jpn_tml_kor_ita_pan_bem_slo_tag_krd_wly_mly_cnt_ctl_fbf_scr_chh_ben_svk_spa_cze_qcu_pol_lit_fre_yor_tig_hin_owc_glc_sun_arw_ses_mol_bam_ind_tha_aeg_knd_dyu_moo_uzb_nor_rom_tur_tsw_vie_heb_ven_igb_cic	-0.485910467336561	-1.15596667938187	0.250655826257835
308	amr_ctl_bem_eng_aeg_tig_gam_hin_azi_tur_cic_sun_bam_lit_ben_bsq_rom_sod_dyu_mnd_pol_grk_igb_spa_swt_bos_hun_fbf_tsn_est_ukr_hau_geo_ita_glc_cze_guj_chh_mlt_ger_fin_zul_tag_scr_ind_jpn_knd_kor_swe_mol_ven_alb_mly_prs_amh_mao_cnt_fre_tsw_svk_owc_slo_lat_por_bul_qcu_urd_krd_pan_dgb_anl_rus_heb_mcd_bat_afr_ewe_dut_xho_jav_tha_wly_tml_yor_swa_uzb_nor_arw_aze_moo_vie_sid_lda_ses_akn	0.591406509538152	1.39792489909953	0.165460983107758
309	wly_ita_tsw_grk_mlt_gam_aeg_swe_azi_tur_fbf_bat_igb_scr_dut_bsq_mcd_heb_ven_cnt_eng_glc_tsn_mol_ses_svk_est_bam_dgb_hun_ctl_tig_geo_fre_afr_bos_pan_amr_owc_lat_fin_bem_mao_urd_sun_jpn_knd_kor_nor_ger_ewe_cze_mly_alb_sid_ind_mnd_slo_swt_pol_chh_ukr_bul_prs_ben_qcu_hin_lit_krd_moo_sod_rus_amh_arw_tag_por_akn_guj_yor_jav_tha_hau_tml_lda_cic_aze_spa_rom_uzb_zul_vie_anl_xho_swa_dyu	-0.548442813996074	-1.30762495730423	0.194223905608319
310	wly_ger_tsw_pol_heb_sid_anl_bos_uzb_aze_dyu_bat_moo_urd_grk_bsq_lit_sod_ewe_cnt_prs_arw_zul_lat_igb_alb_hun_ses_swt_est_ctl_chh_geo_afr_bul_glc_rus_tig_mlt_fre_fin_akn_ind_spa_tag_jpn_tml_kor_ukr_swe_bam_pan_sun_por_amh_jav_mnd_hin_tsn_guj_gam_dut_slo_rom_scr_qcu_eng_krd_cze_ven_owc_nor_hau_mol_mly_ben_yor_svk_xho_mao_tha_aeg_knd_bem_dgb_tur_mcd_ita_azi_swa_vie_amr_cic_fbf_lda	-0.537307004994688	-1.28003242254675	0.20371748039533
311	hau_lat_igb_por_sod_wly_mlt_arw_azi_uzb_swt_ind_swa_bul_ctl_bsq_glc_chh_cic_cnt_prs_alb_moo_grk_ses_cze_fin_xho_zul_hun_spa_amh_geo_ita_eng_pol_svk_anl_heb_ukr_est_akn_bat_bos_jav_jpn_knd_kor_ben_afr_fbf_slo_tag_urd_aeg_mly_mnd_dut_bem_rus_sid_lit_mol_pan_swe_qcu_guj_rom_ger_ven_tig_fre_owc_mcd_mao_scr_bam_krd_tsn_sun_tha_amr_tml_yor_lda_aze_hin_nor_tur_ewe_vie_gam_tsw_dgb_dyu	0.0656988353329449	0.154657546506579	0.877426449407552
312	heb_arw_swt_guj_gam_anl_mlt_mol_uzb_aze_ewe_jav_bam_svk_swe_bsq_ukr_owc_xho_cnt_eng_fre_ses_afr_akn_por_fin_bem_igb_hun_urd_amr_geo_dut_glc_lit_spa_sod_sid_bul_est_swa_bat_grk_ind_jpn_knd_kor_rus_nor_dgb_hin_mao_lat_aeg_tag_mnd_bos_ven_pol_hau_pan_ctl_ben_scr_qcu_ger_mcd_rom_lda_chh_krd_amh_ita_mly_slo_cic_prs_tsw_sun_tha_tig_tml_dyu_tsn_tur_cze_alb_azi_yor_vie_wly_fbf_moo_zul	-0.390013264205259	-0.924287911746213	0.35772847590097
313	sid_prs_ven_krd_amh_tig_sod_arw_aze_tur_tsn_tag_dgb_nor_ita_bsq_alb_wly_lda_mnd_guj_ben_cic_mcd_swt_urd_hun_tsw_akn_est_eng_amr_geo_fre_scr_afr_grk_chh_owc_dut_fin_bem_bat_spa_ind_jpn_tml_kor_hin_rom_zul_swe_mao_pan_gam_mly_cnt_lat_xho_por_mlt_mol_ger_bul_bos_qcu_glc_svk_ukr_yor_hau_pol_anl_slo_jav_cze_dyu_lit_ewe_sun_tha_aeg_knd_igb_ses_azi_rus_ctl_uzb_swa_vie_heb_fbf_bam_moo	-0.251707946808328	-0.594609281177117	0.553548561654239
314	gam_ben_yor_bos_mlt_amh_sod_bul_tur_aze_bem_mao_tsn_lit_cze_bsq_slo_anl_tsw_cnt_arw_pan_dgb_rus_fbf_por_est_lda_bam_hun_mol_chh_geo_eng_rom_afr_alb_aeg_sid_grk_fin_ses_tag_krd_mly_jpn_knd_kor_urd_ukr_swt_glc_bat_ita_heb_sun_mnd_pol_akn_spa_wly_swe_nor_lat_svk_qcu_ger_dut_scr_dyu_hau_hin_amr_guj_jav_ctl_igb_mcd_swa_ind_tha_tig_tml_xho_moo_uzb_prs_fre_azi_cic_vie_owc_ewe_ven_zul	0.258030319546899	0.607310754797362	0.54512468935381
315	heb_ita_tsw_prs_sid_amh_mlt_cze_aze_uzb_swt_tag_moo_krd_bos_bsq_glc_sod_tsn_cnt_guj_mol_igb_lat_lda_urd_fin_ven_fbf_est_spa_chh_geo_dut_mcd_pol_por_wly_anl_scr_hun_swa_jav_rom_ind_jpn_knd_kor_ger_pan_cic_grk_mao_ukr_hau_mly_mnd_swe_bam_hin_tig_rus_slo_ctl_alb_qcu_bul_eng_svk_xho_gam_ben_owc_fre_bat_afr_dyu_nor_ewe_sun_tha_amr_tml_akn_ses_azi_arw_lit_tur_bem_vie_aeg_zul_dgb_yor	-0.673152703660194	-1.6100054832564	0.110785916410744
316	tig_svk_swt_lit_amr_anl_sid_pol_azi_tur_xho_mly_tsw_urd_spa_bsq_bul_sod_dgb_mnd_eng_ita_igb_mcd_ewe_glc_fin_moo_bem_est_cze_hau_geo_bos_fre_rus_rom_wly_chh_swe_hun_tsn_sun_arw_bat_jpn_tml_kor_dut_krd_fbf_lat_tag_grk_owc_jav_cnt_alb_dyu_ger_mlt_pan_mol_guj_ukr_qcu_prs_scr_slo_lda_amh_por_gam_nor_ind_ben_ses_afr_ven_mao_tha_heb_knd_zul_bam_uzb_hin_ctl_aze_yor_vie_aeg_cic_swa_akn	-0.617923816260842	-1.47862567015269	0.142619494918384
317	chh_rus_dgb_alb_owc_mlt_anl_mol_aze_tur_bem_mly_cic_afr_ita_bsq_ger_heb_akn_mnd_ctl_nor_yor_pan_tsn_glc_est_ven_fbf_hun_hin_gam_geo_slo_svk_eng_swe_tig_amh_scr_fin_lda_bat_lat_tag_jpn_tml_kor_prs_fre_tsw_guj_jav_cze_aeg_mao_cnt_ben_zul_por_amr_pol_spa_lit_rom_qcu_dut_bul_arw_dyu_hau_krd_sid_ukr_sun_bos_ewe_urd_xho_ind_tha_sod_knd_swt_moo_uzb_grk_mcd_azi_igb_vie_wly_swa_ses_bam	0.292815296623335	0.689108974163263	0.492470393129489
318	sid_lat_swt_cze_sod_mlt_wly_spa_azi_aze_akn_mly_bem_afr_ita_bsq_glc_aeg_moo_cnt_slo_svk_lda_lit_zul_mcd_fin_xho_dgb_est_ger_hau_geo_rus_arw_ben_grk_gam_amr_guj_hun_dyu_sun_nor_bat_jpn_knd_kor_mol_swe_ven_por_jav_ukr_chh_ind_mnd_krd_ewe_pol_tig_rom_dut_hin_bul_qcu_urd_bos_ctl_ses_amh_alb_heb_prs_mao_scr_cic_eng_fbf_tag_tha_owc_tml_tsn_igb_tur_fre_pan_uzb_yor_vie_anl_swa_bam_tsw	-0.454971942669849	-1.08033515503251	0.282786643672595
319	amh_swe_ewe_prs_chh_heb_hau_slo_aze_uzb_ven_mao_yor_mol_bos_bsq_dut_sod_swt_mnd_hin_krd_tsn_ctl_swa_glc_hun_fbf_zul_fin_rom_owc_geo_svk_mcd_por_ita_sid_anl_cze_est_tsw_mly_pan_tag_jpn_tml_kor_pol_eng_ses_urd_bat_lat_aeg_ind_cnt_arw_igb_guj_mlt_ukr_bul_rus_grk_qcu_fre_ger_afr_xho_tig_nor_wly_ben_jav_scr_bam_alb_moo_sun_tha_amr_knd_dyu_bem_tur_lit_spa_azi_dgb_vie_gam_lda_akn_cic	-0.415375041540194	-0.987122090889705	0.326144050671606
320	tig_spa_dgb_swe_amr_chh_amh_mcd_tur_aze_zul_mly_lda_ukr_alb_bsq_slo_hau_xho_mnd_prs_rus_cic_fre_ewe_lit_hun_tsw_akn_fin_ita_mlt_geo_eng_hin_pol_ger_anl_heb_dut_est_tsn_mao_krd_ind_jpn_tml_kor_nor_urd_igb_pan_sun_bos_aeg_tag_cnt_grk_bem_guj_owc_ctl_bul_cze_glc_qcu_afr_mol_arw_yor_gam_scr_sid_svk_jav_ben_ven_lat_ses_bat_tha_wly_knd_swa_dyu_uzb_rom_por_azi_bam_vie_sod_fbf_swt_moo	0.0050558920622715	0.0119026709066324	0.99052876337536
321	wly_spa_dgb_guj_amh_sod_heb_pol_aze_azi_bem_mao_igb_bul_ctl_bsq_hin_aeg_bam_cnt_afr_swe_cic_por_dyu_mcd_est_xho_fbf_hun_urd_owc_geo_krd_alb_ben_grk_amr_hau_eng_fin_tsw_bat_svk_ind_jpn_tml_kor_rus_lit_moo_lat_mly_scr_mlt_tag_mnd_prs_swt_slo_gam_arw_dut_pan_glc_qcu_ger_rom_nor_ses_chh_cze_anl_bos_jav_ukr_yor_fre_akn_sun_tha_tig_knd_zul_ewe_tur_mol_ita_uzb_swa_vie_sid_ven_lda_tsn	-0.886255250910141	-2.14520040180477	0.0345421916051515
322	gam_ita_akn_rus_anl_wly_tig_guj_aze_tur_bem_mly_igb_nor_spa_bsq_rom_hau_xho_mnd_krd_mol_zul_prs_lda_dut_fin_swa_dyu_hun_urd_owc_geo_swe_lit_ctl_ben_heb_sid_fre_est_cic_jav_bos_tag_jpn_knd_kor_ukr_glc_moo_mcd_ind_afr_aeg_sun_cnt_pol_bam_bul_amh_alb_hin_grk_pan_qcu_por_cze_ger_tsw_sod_eng_amr_slo_bat_arw_ven_scr_yor_mao_tha_chh_tml_dgb_ses_azi_svk_lat_uzb_tsn_vie_mlt_ewe_fbf_swt	0.0865742563301226	0.203845144389882	0.838919909249408
323	chh_lat_ewe_slo_gam_sod_amr_afr_azi_uzb_tsw_ind_cic_mcd_glc_bsq_eng_wly_ses_cnt_por_prs_swt_arw_bam_krd_fin_xho_lda_est_rus_sid_geo_urd_pan_dut_fre_heb_tig_ben_hun_swa_bat_guj_tag_jpn_tml_kor_swe_ita_igb_bos_jav_spa_anl_mly_mnd_cze_akn_ukr_owc_svk_bul_hin_mol_qcu_grk_pol_ctl_fbf_hau_alb_aeg_scr_sun_nor_ven_ger_tsn_mao_tha_amh_knd_bem_yor_aze_lit_rom_tur_zul_vie_mlt_dgb_dyu_moo	0.234856339278629	0.553602736238847	0.581179308231127
324	tig_lat_swt_mcd_aeg_sod_chh_cze_tur_uzb_yor_mly_ses_ben_ukr_bsq_rus_amr_zul_mnd_ita_spa_tsn_arw_dgb_grk_est_bem_ewe_fin_nor_hau_geo_glc_bos_por_eng_heb_amh_swe_hun_swa_jav_pan_sun_jpn_tml_kor_scr_mol_akn_lit_mao_krd_sid_ind_cnt_alb_lda_pol_owc_ctl_urd_bul_svk_qcu_ger_guj_rom_xho_gam_prs_mlt_hin_tag_fre_igb_dut_cic_bat_tha_wly_knd_tsw_bam_azi_slo_afr_aze_dyu_vie_anl_moo_ven_fbf	0.0601191694813936	0.141689752717521	0.887631553988506
325	chh_arw_swt_mol_mlt_anl_amh_lat_tur_uzb_zul_bat_ven_svk_urd_bsq_rom_wly_tsw_cnt_ctl_guj_xho_slo_dyu_fre_fin_bam_lda_hun_ukr_heb_geo_pol_bul_scr_por_sod_aeg_alb_est_fbf_jav_eng_sun_jpn_tml_kor_lit_rus_cic_prs_mly_swe_amr_ind_mnd_afr_tsn_pan_owc_hin_grk_bos_mcd_qcu_cze_ger_ita_bem_tig_dut_sid_ben_tag_glc_ewe_nor_dgb_mao_tha_hau_knd_swa_yor_aze_spa_krd_azi_akn_vie_gam_igb_moo_ses	-0.524119512891145	-1.24721206172644	0.215451487144696
326	anl_arw_ses_por_wly_amr_chh_spa_aze_azi_tsw_mly_igb_grk_lit_bsq_ita_mlt_moo_cnt_svk_hin_yor_bul_swa_bos_fin_ewe_bam_hun_urd_heb_geo_slo_scr_prs_lat_sid_hau_nor_est_bem_mao_rus_bat_jpn_tml_kor_swe_pan_ven_mcd_jav_alb_owc_sun_mnd_pol_fbf_guj_tig_dut_ger_mol_cze_qcu_krd_glc_ctl_lda_sod_afr_amh_rom_ind_ukr_akn_eng_xho_tag_tha_gam_knd_swt_zul_uzb_fre_ben_tur_dgb_vie_aeg_cic_tsn_dyu	-0.821643195881035	-1.98597192680546	0.049980778967101
327	hau_rom_swa_arw_tig_aeg_sod_eng_uzb_azi_akn_ind_cic_prs_rus_bsq_svk_owc_dgb_mnd_nor_mol_zul_por_moo_alb_est_swt_lda_fin_cze_chh_geo_mcd_lat_fre_hin_wly_gam_pan_hun_bem_jav_swe_bat_jpn_knd_kor_ukr_scr_xho_afr_mly_pol_sid_mao_cnt_dut_tsw_guj_amh_ctl_ger_spa_grk_qcu_urd_ita_bos_tsn_heb_ben_mlt_glc_sun_krd_dyu_lit_ses_tag_tha_anl_tml_yor_fbf_tur_bul_slo_aze_bam_vie_amr_ewe_ven_igb	-0.529954241016923	-1.26186031374955	0.210154649182637
328	sid_slo_bam_prs_amh_tig_heb_glc_tur_aze_tsw_sun_swa_spa_grk_bsq_ita_chh_ven_cnt_urd_ctl_moo_lit_dgb_pan_est_akn_bem_fin_bos_gam_geo_nor_scr_afr_hin_wly_amr_arw_hun_ses_jav_ben_mao_jpn_knd_kor_krd_rom_zul_lat_tag_eng_hau_ind_mnd_alb_xho_bul_sod_mol_rus_fre_ukr_qcu_guj_por_dut_lda_anl_mcd_aeg_cze_mly_ger_cic_pol_ewe_bat_tha_owc_tml_fbf_igb_azi_svk_swe_uzb_tsn_vie_mlt_dyu_yor_swt	0.493111748678734	1.16411875724527	0.247353644748251
329	mlt_ukr_swa_lit_gam_heb_hau_rom_azi_uzb_bam_jav_moo_mcd_bos_bsq_ger_aeg_yor_cnt_rus_pan_xho_ita_ewe_lat_est_zul_dyu_hun_prs_owc_geo_fre_svk_arw_ctl_wly_amh_urd_fin_bem_bat_spa_sun_jpn_knd_kor_dut_guj_igb_glc_mao_scr_tig_ind_mnd_krd_ven_grk_amr_alb_nor_por_ben_qcu_pol_hin_mol_dgb_sod_afr_sid_swe_mly_bul_akn_eng_tsw_tag_tha_chh_tml_ses_cic_tur_slo_cze_aze_fbf_vie_anl_tsn_lda_swt	-1.27662042231382	-3.16228923611826	0.00211423663445799
330	amh_dut_akn_slo_wly_gam_hau_ita_tur_uzb_cic_ind_bam_fre_krd_bsq_rom_aeg_tsw_cnt_afr_urd_dgb_nor_swa_ctl_hun_ses_lda_est_lat_tig_geo_grk_guj_ger_glc_sid_sod_spa_fin_yor_mly_ben_jav_jpn_knd_kor_cze_mcd_xho_lit_sun_prs_owc_tag_mnd_arw_igb_mol_amr_ukr_svk_bul_pan_qcu_scr_pol_bos_zul_chh_swe_heb_alb_bat_por_moo_eng_dyu_mao_tha_mlt_tml_bem_ven_azi_rus_hin_aze_swt_vie_anl_ewe_fbf_tsn	-0.525869638265542	-1.25217505840953	0.213646016767981
331	wly_alb_lda_grk_heb_mlt_owc_hin_uzb_azi_tsw_ind_yor_cze_ukr_bsq_lit_sid_akn_mnd_slo_pan_ven_lat_dgb_mol_hun_fbf_moo_est_glc_chh_geo_ctl_scr_guj_prs_anl_aeg_svk_fin_cic_mly_bos_jav_jpn_knd_kor_nor_ger_igb_arw_mao_ita_amr_bat_cnt_spa_bam_afr_tig_fre_urd_por_krd_qcu_rom_swe_pol_swt_sod_eng_hau_dut_sun_rus_bem_ben_dyu_tag_tha_gam_tml_ewe_tsn_aze_mcd_bul_tur_swa_vie_amh_zul_ses_xho	-0.0125440706264838	-0.0295500067132426	0.976489258342729
332	heb_spa_bam_swe_sod_gam_hau_alb_azi_aze_igb_jav_yor_bos_arw_bsq_krd_owc_tsn_mnd_afr_mcd_akn_scr_cic_ukr_hun_bem_dyu_fin_slo_wly_geo_eng_dut_prs_svk_sid_aeg_fre_est_zul_tag_lat_sun_jpn_tml_kor_cze_hin_lda_rom_ind_pol_mlt_bat_cnt_ben_moo_lit_amr_ger_glc_bul_ctl_qcu_urd_guj_mol_dgb_tig_por_chh_rus_mly_pan_fbf_grk_tsw_mao_tha_amh_knd_ven_swa_uzb_nor_ita_tur_ses_vie_anl_swt_ewe_xho	-0.369023756890699	-0.875308020366171	0.383661388361873
333	hau_hin_bem_por_chh_heb_sid_scr_tur_aze_yor_tag_ven_guj_eng_bsq_bul_amr_moo_cnt_prs_fre_ses_ita_swt_urd_fin_ewe_cic_hun_cze_sod_geo_pol_afr_swe_krd_owc_gam_svk_est_fbf_ind_grk_bat_jpn_tml_kor_rom_ger_tsw_nor_sun_rus_mlt_jav_mnd_lat_bam_slo_amh_glc_lit_bos_pan_qcu_dut_spa_alb_swa_wly_ctl_aeg_mcd_mly_arw_akn_ukr_xho_mao_tha_anl_knd_dgb_tsn_uzb_mol_ben_azi_zul_vie_tig_dyu_lda_igb	-0.467934419096403	-1.11213538737358	0.268946585225168
334	mlt_svk_moo_ita_chh_hau_sod_mcd_azi_uzb_swt_ind_dyu_alb_nor_bsq_ger_amh_cic_mnd_mol_rus_ewe_spa_fbf_krd_est_yor_lda_hun_dut_sid_geo_scr_guj_hin_lit_wly_amr_afr_fin_swa_tag_urd_bat_jpn_tml_kor_ctl_pol_xho_por_jav_ukr_heb_mly_cnt_swe_dgb_eng_owc_rom_cze_lat_ben_qcu_bos_glc_arw_tsw_anl_fre_tig_slo_sun_grk_igb_prs_akn_mao_tha_aeg_knd_bem_tsn_aze_bul_pan_tur_bam_vie_gam_ses_ven_zul	-0.10543100981275	-0.24838544714709	0.804383847545666
335	chh_swe_tsn_slo_gam_sid_mlt_krd_uzb_azi_dgb_mly_swa_eng_arw_bsq_prs_sod_akn_cnt_mcd_lit_moo_bul_xho_grk_fin_yor_igb_hun_fre_aeg_geo_guj_scr_urd_por_tig_anl_pol_est_dyu_ind_svk_bat_jpn_tml_kor_rom_ben_ses_alb_mao_hin_amr_jav_mnd_rus_tsw_nor_wly_lat_cze_spa_mol_qcu_ita_glc_afr_fbf_hau_ukr_amh_bos_sun_pan_bam_ger_cic_tag_tha_heb_knd_ewe_zul_tur_dut_ctl_aze_bem_vie_owc_lda_swt_ven	-0.744229925753522	-1.7907685094081	0.0765840273698959
336	aeg_por_ewe_mcd_hau_chh_heb_urd_tur_uzb_igb_ind_tsn_ger_mol_bsq_fre_sid_swa_cnt_eng_svk_ven_spa_dyu_alb_est_xho_dgb_hun_lat_sod_geo_ctl_dut_lit_ita_amh_gam_scr_fin_ses_sun_bul_mao_jpn_tml_kor_afr_ben_tsw_guj_mly_slo_tig_tag_mnd_bos_cic_glc_amr_pan_hin_nor_cze_qcu_grk_rom_prs_lda_mlt_rus_wly_swe_jav_ukr_fbf_krd_yor_bat_tha_anl_knd_swt_bem_aze_arw_pol_azi_moo_vie_owc_akn_zul_bam	-0.356354279793008	-0.845022857696916	0.400266798488448
337	heb_hin_yor_pol_sid_tig_gam_ita_uzb_aze_moo_jav_ewe_urd_nor_bsq_glc_mlt_akn_mnd_svk_krd_igb_arw_swa_slo_hun_dgb_ses_fin_bul_sod_geo_cze_scr_alb_swe_wly_amr_ctl_est_swt_tag_bos_sun_jpn_knd_kor_ben_prs_tsn_mcd_bat_guj_hau_mao_cnt_por_dyu_rom_amh_spa_rus_ukr_eng_qcu_lat_mol_lit_bam_owc_afr_chh_fre_mly_ger_lda_pan_zul_ind_tha_anl_tml_bem_tsw_azi_dut_grk_tur_xho_vie_aeg_cic_fbf_ven	-0.431552020541779	-1.0237181965581	0.308623911130153
338	chh_rom_tsw_lat_sod_owc_sid_ctl_uzb_tur_zul_jav_ven_grk_fre_bsq_pol_anl_dyu_cnt_slo_dut_swt_alb_akn_pan_est_dgb_ewe_hun_afr_aeg_geo_glc_arw_mcd_swe_gam_amh_rus_fin_cic_ind_krd_mao_jpn_tml_kor_mol_por_igb_bos_sun_bul_hau_mly_mnd_ger_bem_nor_mlt_guj_prs_eng_spa_qcu_ukr_ita_ben_moo_tig_lit_wly_cze_tag_svk_xho_scr_tsn_bat_tha_heb_knd_bam_swa_aze_urd_hin_azi_lda_vie_amr_fbf_ses_yor	-0.669354311047397	-1.60393895247809	0.112118389658524
339	aeg_rom_moo_ita_amh_anl_wly_cze_uzb_tur_zul_tag_ses_mcd_hin_bsq_lat_tig_tsn_cnt_krd_svk_dgb_scr_akn_pan_hun_bem_bam_est_eng_chh_geo_arw_guj_mol_prs_heb_owc_ben_fin_fbf_mly_slo_bat_jpn_knd_kor_spa_grk_swt_ger_sun_bul_sid_ind_mnd_swe_igb_bos_sod_ukr_ctl_glc_urd_qcu_lit_por_pol_yor_hau_fre_gam_nor_mao_alb_lda_dut_dyu_jav_tha_amr_tml_ewe_ven_aze_afr_rus_azi_cic_vie_mlt_tsw_swa_xho	-0.432638754247526	-1.02674826929018	0.307202167620981
340	wly_mol_akn_fre_aeg_sod_heb_alb_tur_aze_ses_mao_igb_eng_afr_bsq_rus_sid_dyu_cnt_swe_ctl_zul_lat_dgb_glc_hun_tsw_bam_fin_ita_chh_geo_scr_guj_ben_bul_gam_amh_pan_est_ven_bat_slo_sun_jpn_knd_kor_arw_lit_bem_mcd_tag_ukr_anl_jav_mnd_bos_lda_urd_mlt_spa_nor_krd_pol_qcu_grk_rom_ger_xho_owc_por_amr_prs_ind_dut_yor_svk_cic_mly_tha_tig_tml_swt_tsn_uzb_cze_hin_azi_fbf_vie_hau_moo_ewe_swa	0.722375239632548	1.71186786394493	0.0902539483628486
341	sid_ger_lda_pol_mlt_hau_sod_urd_tur_azi_ses_tag_tsn_slo_eng_bsq_dut_amr_yor_cnt_ita_hin_ewe_rus_bam_scr_hun_fbf_dyu_fin_glc_owc_geo_ukr_svk_bos_lat_amh_aeg_cze_est_ven_ind_afr_mly_jpn_tml_kor_fre_nor_igb_alb_sun_bul_heb_mao_mnd_ctl_swt_prs_chh_spa_ben_arw_swe_qcu_grk_mcd_por_xho_anl_mol_tig_guj_bat_lit_dgb_rom_zul_jav_tha_wly_knd_akn_cic_aze_krd_pan_uzb_swa_vie_gam_bem_moo_tsw	0.342695877839933	0.807119472748219	0.421657073883184
342	gam_por_akn_pan_chh_amr_amh_grk_azi_tur_cic_mly_tsw_ukr_krd_bsq_bos_sid_dgb_cnt_lat_mol_moo_alb_xho_hin_fin_lda_ewe_hun_rom_aeg_geo_mcd_fre_scr_cze_owc_mlt_glc_est_swt_sun_svk_ind_jpn_knd_kor_nor_pol_zul_bul_tag_guj_anl_bat_mnd_swe_dyu_slo_wly_ctl_arw_dut_lit_qcu_afr_eng_ita_fbf_tig_urd_hau_rus_jav_ger_ven_ben_yor_mao_tha_heb_tml_bem_ses_aze_spa_prs_uzb_bam_vie_sod_tsn_swa_igb	-0.611465253007791	-1.46490922052334	0.146318204685712
343	sod_guj_lda_scr_anl_amh_sid_bul_azi_tur_cic_jav_ses_rom_krd_bsq_arw_chh_moo_cnt_prs_hin_igb_ben_tsw_fre_est_dgb_fbf_hun_por_wly_geo_grk_rus_eng_slo_amr_heb_alb_fin_swt_sun_svk_mly_jpn_tml_kor_ukr_pol_yor_ctl_tag_glc_gam_bat_mnd_mcd_dyu_lat_tig_pan_swe_lit_mol_qcu_ger_urd_ita_bam_hau_spa_owc_bos_ind_dut_ven_cze_xho_mao_tha_aeg_knd_tsn_zul_uzb_nor_afr_aze_swa_vie_mlt_ewe_akn_bem	-0.323792963603136	-0.766455352104158	0.445346591259686
344	amh_grk_moo_ctl_owc_chh_tig_bos_azi_tur_fbf_jav_akn_mcd_svk_bsq_lat_anl_bam_mnd_hin_afr_swt_guj_ewe_pan_fin_swa_igb_hun_alb_amr_geo_dut_prs_swe_krd_sid_wly_fre_est_dyu_tag_slo_mly_jpn_tml_kor_scr_glc_xho_por_mao_rom_aeg_sun_cnt_cze_lda_spa_gam_lit_arw_rus_ita_qcu_pol_eng_mol_yor_mlt_nor_sod_ukr_ind_bul_tsn_ger_ven_bat_tha_hau_knd_bem_zul_aze_ben_urd_uzb_cic_vie_heb_dgb_tsw_ses	-0.194022633126542	-0.458166553805205	0.647901570094627
345	hau_svk_moo_bul_amr_sod_anl_spa_aze_uzb_fbf_bat_bam_rom_scr_bsq_cze_chh_dgb_mnd_eng_fre_akn_bos_tsw_slo_est_cic_dyu_hun_prs_wly_geo_por_ben_ctl_pan_owc_amh_ita_fin_ses_mly_rus_mao_jpn_tml_kor_alb_swe_swt_guj_tag_lat_gam_jav_cnt_lit_zul_urd_aeg_ger_grk_pol_ukr_qcu_mol_krd_arw_xho_tig_glc_mlt_hin_sun_mcd_tsn_nor_ewe_ind_tha_sid_knd_yor_swa_azi_afr_dut_tur_ven_vie_heb_igb_bem_lda	-0.044018969018571	-0.10370412603037	0.917627461792641
346	heb_glc_bem_guj_amr_gam_tig_urd_tur_aze_akn_tag_ewe_scr_afr_bsq_rus_aeg_zul_mnd_mol_dut_dgb_bos_ses_pan_fin_dyu_xho_hun_bul_amh_geo_rom_ben_hin_ukr_sod_anl_spa_est_lda_mly_swe_jav_jpn_knd_kor_eng_prs_bam_ctl_sun_alb_mlt_mao_cnt_arw_swt_ita_wly_grk_krd_slo_pol_qcu_fre_por_mcd_igb_owc_svk_hau_ger_ind_cze_tsw_nor_ven_bat_tha_chh_tml_swa_fbf_uzb_lat_lit_azi_moo_vie_sid_yor_tsn_cic	-0.314552052620854	-0.744550407834687	0.458420847848145
347	chh_krd_swt_alb_aeg_anl_sod_fre_azi_uzb_dgb_sun_bam_pan_ger_bsq_dut_gam_igb_cnt_eng_por_moo_lit_dyu_scr_fin_ven_cic_est_bul_amr_geo_mcd_ctl_glc_arw_hau_amh_spa_hun_fbf_mly_pol_ind_jpn_knd_kor_guj_swe_yor_rus_tag_slo_heb_bat_mnd_ben_bem_ita_sid_afr_lat_cze_ukr_qcu_rom_hin_prs_akn_mlt_grk_owc_bos_jav_urd_tsn_svk_ses_mao_tha_wly_tml_zul_tsw_aze_mol_nor_tur_swa_vie_tig_ewe_lda_xho	-0.24378033361682	-0.576002179984801	0.566005020506109
348	anl_pan_tsn_nor_heb_aeg_amr_dut_tur_uzb_bem_bat_dgb_mcd_eng_bsq_rus_mlt_zul_cnt_guj_swe_igb_hin_cic_afr_fin_bam_akn_est_por_tig_geo_slo_svk_ben_ctl_sod_sid_ita_hun_ewe_mly_alb_tag_jpn_tml_kor_glc_bos_moo_pol_mao_fre_hau_jav_mnd_scr_swt_lit_wly_ukr_bul_ger_urd_qcu_cze_krd_rom_yor_chh_lat_owc_arw_sun_prs_tsw_grk_fbf_ind_tha_amh_knd_xho_ses_aze_mol_spa_azi_swa_vie_gam_lda_ven_dyu	-0.372710669471367	-0.882683509511812	0.379683207593874
349	anl_rom_zul_swe_hau_amh_sid_cze_aze_uzb_yor_mly_cic_pol_ita_bsq_slo_tig_ses_mnd_mol_spa_tsn_bos_moo_dut_hun_bem_xho_fin_krd_chh_geo_lit_urd_rus_por_aeg_wly_arw_est_ewe_ind_ben_mao_jpn_tml_kor_guj_mcd_igb_glc_sun_fre_amr_bat_cnt_scr_lda_prs_owc_ukr_pan_afr_alb_qcu_ctl_hin_svk_dyu_mlt_eng_sod_grk_jav_nor_swa_bul_dgb_tag_tha_heb_knd_akn_swt_azi_ger_lat_tur_fbf_vie_gam_tsw_ven_bam	-0.140535473758531	-0.331503206939038	0.741010282300494
350	amr_krd_swa_spa_mlt_hau_wly_guj_uzb_azi_cic_sun_ses_slo_arw_bsq_svk_amh_zul_cnt_ctl_bul_lda_nor_ven_ger_est_dyu_ewe_fin_ukr_anl_geo_grk_dut_prs_urd_tig_owc_alb_hun_dgb_tag_mol_jav_jpn_tml_kor_rus_scr_xho_pol_bat_glc_heb_mao_mnd_pan_bam_ben_chh_afr_lit_rom_cze_qcu_lat_eng_bos_swt_sod_fre_aeg_mcd_mly_por_igb_ita_moo_ind_tha_sid_knd_tsn_fbf_tur_hin_swe_aze_yor_vie_gam_tsw_bem_akn	0.0955490044906109	0.224961461491348	0.822502818364431
351	tig_eng_xho_prs_hau_amr_chh_lit_tur_aze_lda_ind_swt_glc_mol_bsq_hin_mlt_swa_cnt_dut_bul_ven_ctl_bam_krd_hun_ses_tsw_est_swe_amh_geo_nor_arw_por_alb_owc_gam_ita_fin_cic_mly_svk_tag_jpn_knd_kor_pol_afr_fbf_rom_sun_slo_wly_jav_mnd_spa_moo_bos_anl_fre_pan_mcd_cze_qcu_rus_grk_ukr_bem_heb_lat_sid_ben_bat_urd_igb_ger_ewe_mao_tha_aeg_tml_dyu_dgb_azi_guj_scr_uzb_zul_vie_sod_akn_tsn_yor	-0.833155409894333	-2.01247716604985	0.047061870730353
352	heb_lit_bam_svk_gam_tig_aeg_por_tur_aze_tsw_mly_igb_guj_afr_bsq_mol_anl_ewe_cnt_pan_ctl_swa_eng_bem_grk_est_akn_lda_fin_ger_sid_geo_slo_ben_fre_krd_wly_hau_bos_hun_tsn_ind_alb_bat_jpn_knd_kor_bul_scr_moo_dut_jav_glc_chh_tag_mnd_rus_xho_prs_sod_hin_pol_urd_ukr_qcu_mcd_swe_nor_yor_mlt_rom_owc_spa_mao_lat_fbf_arw_zul_sun_tha_amh_tml_cic_dyu_azi_ita_cze_uzb_ses_vie_amr_swt_ven_dgb	-0.483315160686365	-1.14866418664048	0.253640314291508
353	hau_grk_zul_krd_owc_amh_amr_ctl_tur_azi_fbf_sun_igb_nor_mol_bsq_rom_heb_swt_cnt_lit_cze_swa_lat_ven_bul_hun_bam_cic_fin_pan_anl_geo_mcd_ita_swe_slo_gam_mlt_ben_est_moo_jav_eng_tag_jpn_knd_kor_fre_pol_akn_rus_ind_alb_aeg_bat_mnd_glc_dgb_guj_chh_por_hin_arw_spa_qcu_scr_ger_dut_ewe_sid_bos_sod_svk_mao_afr_lda_prs_tsn_mly_tha_tig_tml_tsw_dyu_aze_ukr_urd_uzb_xho_vie_wly_yor_ses_bem	-0.264317605425469	-0.624408205444807	0.533888366794715
354	sid_fre_tsn_ger_owc_sod_anl_urd_tur_azi_xho_mao_dgb_slo_pan_bsq_lat_amh_cic_cnt_eng_ctl_akn_arw_ses_ita_est_ven_ewe_hun_rus_gam_geo_svk_bul_afr_scr_heb_aeg_hin_fin_lda_tag_mcd_bat_jpn_knd_kor_guj_pol_moo_nor_mly_rom_hau_ind_mnd_grk_bam_ben_wly_glc_lit_dut_mol_qcu_spa_prs_swe_tsw_tig_bos_chh_krd_jav_alb_dyu_ukr_zul_sun_tha_amr_tml_bem_fbf_uzb_cze_por_aze_swt_vie_mlt_yor_swa_igb	-0.177029645617038	-0.41797722020892	0.676927291238959
355	hau_guj_fbf_pan_wly_owc_heb_slo_aze_azi_tsw_ind_xho_glc_bos_bsq_arw_gam_akn_mnd_prs_por_ven_svk_swa_urd_hun_dyu_zul_est_rom_sid_geo_pol_ger_nor_lit_anl_chh_eng_fin_bam_tag_swe_sun_jpn_tml_kor_fre_cze_lda_mol_mao_scr_tig_jav_cnt_bul_moo_alb_amr_krd_ctl_dut_lat_qcu_ita_ben_grk_dgb_mlt_hin_amh_rus_mly_afr_ewe_mcd_yor_bat_tha_aeg_knd_cic_swt_tur_ukr_spa_uzb_bem_vie_sod_tsn_igb_ses	-0.31488203593469	-0.744836914351521	0.458248442522036
356	mlt_guj_dgb_lat_anl_aeg_sid_ctl_tur_azi_tsn_sun_akn_mcd_svk_bsq_fre_tig_bem_cnt_urd_rom_moo_slo_lda_ger_hun_fbf_tsw_fin_lit_chh_geo_grk_scr_cze_ben_wly_owc_afr_est_cic_ind_rus_tag_jpn_tml_kor_mol_por_bam_krd_bat_ita_sod_mly_mnd_ukr_swa_swe_amr_dut_pol_prs_spa_qcu_arw_pan_glc_swt_hau_bul_gam_nor_mao_hin_xho_eng_yor_jav_tha_amh_knd_ven_ses_uzb_bos_alb_aze_igb_vie_heb_zul_dyu_ewe	-0.330543613731602	-0.783065222584711	0.435578373034628
357	wly_por_fbf_alb_amh_anl_mlt_slo_azi_aze_ses_tag_zul_bos_lit_bsq_lat_owc_tsw_cnt_ctl_glc_swt_dut_dyu_eng_fin_ven_bem_est_ben_hau_geo_spa_afr_guj_swe_sod_aeg_grk_hun_akn_mly_fre_mao_jpn_knd_kor_arw_krd_dgb_prs_jav_mcd_gam_bat_mnd_ger_bam_hin_tig_ukr_ita_svk_rus_qcu_cze_scr_pol_tsn_sid_nor_amr_mol_ind_rom_xho_urd_yor_sun_tha_chh_tml_ewe_cic_tur_bul_pan_uzb_moo_vie_heb_igb_swa_lda	-0.291312406160889	-0.689505124404223	0.492222301352049
358	sid_bul_dgb_por_anl_hau_tig_dut_uzb_aze_ses_ind_xho_hin_prs_bsq_slo_wly_akn_cnt_lit_grk_tsw_urd_bem_bos_hun_ven_yor_est_ctl_aeg_geo_mcd_lat_fre_ger_sod_mlt_ukr_fin_tsn_mao_cze_mly_jpn_knd_kor_nor_svk_moo_mol_jav_guj_amh_tag_mnd_glc_dyu_pol_heb_eng_rus_ita_spa_qcu_alb_scr_arw_cic_chh_pan_owc_krd_bat_afr_lda_rom_zul_sun_tha_amr_tml_ewe_igb_tur_swe_ben_azi_swa_vie_gam_fbf_swt_bam	0.142309460131978	0.334992331542549	0.738385283789599
359	gam_nor_yor_ben_aeg_amh_tig_prs_uzb_tur_fbf_tag_ewe_spa_hin_bsq_urd_amr_xho_mnd_afr_slo_zul_eng_dyu_arw_fin_bem_tsn_est_dut_sid_geo_por_pan_guj_ger_sod_owc_mol_hun_swa_mly_ita_mao_jpn_knd_kor_fre_alb_ven_svk_bat_swe_anl_jav_cnt_rus_swt_scr_hau_pol_krd_lat_lit_qcu_rom_bul_bos_lda_wly_grk_heb_cze_sun_mcd_ses_ukr_akn_ind_tha_mlt_tml_tsw_dgb_aze_ctl_glc_azi_moo_vie_chh_bam_igb_cic	0.726307120675582	1.72380171933698	0.0880664917895232
360	chh_glc_akn_arw_wly_hau_owc_krd_aze_tur_zul_jav_ses_guj_cze_bsq_mcd_sid_xho_cnt_hin_rom_tsw_fre_tsn_por_hun_fbf_swa_fin_svk_aeg_geo_spa_rus_lit_alb_sod_tig_mol_est_bam_ind_scr_bat_jpn_knd_kor_ctl_pan_moo_swe_mao_lat_amh_tag_mnd_dut_yor_grk_anl_pol_prs_nor_eng_qcu_bul_ukr_ben_lda_amr_urd_gam_ger_mly_ita_igb_afr_ven_sun_tha_mlt_tml_cic_bem_azi_slo_bos_uzb_swt_vie_heb_dgb_dyu_ewe	-0.140216235008037	-0.331528661422039	0.740991120803245
361	heb_lat_cic_cze_amr_aeg_hau_spa_tur_uzb_ewe_mao_tsw_pol_swe_bsq_fre_amh_igb_mnd_eng_dut_dyu_ctl_dgb_hin_fin_xho_swt_hun_slo_chh_geo_alb_nor_ukr_bos_owc_gam_rom_est_bam_jav_bul_bat_jpn_knd_kor_urd_prs_swa_krd_mly_mcd_anl_tag_cnt_svk_akn_scr_wly_afr_mol_lit_por_qcu_guj_arw_rus_yor_mlt_glc_tig_pan_ind_grk_moo_ger_fbf_sun_tha_sid_tml_tsn_bem_aze_ben_ita_azi_ses_vie_sod_ven_zul_lda	-0.401165743013186	-0.951991675857496	0.343568885601976
362	heb_afr_ven_lat_amh_anl_amr_scr_tur_azi_swt_bat_moo_bul_urd_bsq_ita_sid_tsw_mnd_dut_ger_dgb_lit_dyu_fre_hun_tsn_xho_fin_grk_chh_geo_rom_rus_guj_mol_gam_wly_krd_est_bam_ind_glc_sun_jpn_tml_kor_bos_eng_swa_pol_mao_pan_owc_mly_cnt_hin_zul_prs_sod_ben_swe_alb_spa_qcu_svk_por_slo_igb_aeg_arw_mlt_mcd_jav_ukr_cic_nor_akn_tag_tha_tig_knd_yor_fbf_aze_cze_ctl_uzb_ewe_vie_hau_ses_lda_bem	-0.519359923032668	-1.23554187705931	0.219740898398318
363	heb_grk_igb_swe_hau_wly_aeg_nor_tur_uzb_ven_jav_xho_lit_mcd_bsq_alb_mlt_cic_cnt_rus_afr_tsw_hin_yor_bul_est_moo_bam_fin_lat_chh_geo_svk_urd_ukr_bos_amh_anl_glc_hun_tsn_mly_dut_sun_jpn_knd_kor_fre_pan_ewe_eng_tag_guj_sod_bat_mnd_ctl_fbf_mol_gam_slo_spa_scr_ger_qcu_cze_ita_rom_swt_amr_por_tig_ben_mao_arw_akn_pol_dyu_ind_tha_owc_tml_ses_zul_azi_prs_krd_aze_lda_vie_sid_dgb_bem_swa	-0.149191705207566	-0.351778353044668	0.72580030859065
364	amh_pan_tsw_ger_mlt_sid_wly_lit_aze_tur_zul_mly_bem_glc_eng_bsq_scr_sod_swa_mnd_fre_slo_dgb_ctl_dyu_mcd_hun_akn_lda_fin_lat_gam_geo_urd_pol_guj_nor_tig_anl_svk_est_cic_mao_alb_tag_jpn_tml_kor_dut_ita_tsn_rom_sun_por_heb_jav_cnt_bos_igb_grk_chh_ukr_spa_cze_hin_qcu_afr_mol_swe_bam_aeg_ben_hau_rus_ind_arw_moo_bul_ewe_bat_tha_amr_knd_swt_ses_azi_krd_prs_uzb_fbf_vie_owc_yor_ven_xho	0.562372320396407	1.32934930064328	0.186984575600927
365	anl_bos_ses_svk_hau_sod_amh_alb_azi_tur_igb_bat_tsn_hin_scr_bsq_lat_chh_swa_cnt_urd_krd_swt_dut_zul_bul_fin_bem_xho_est_nor_wly_geo_eng_slo_por_lit_mlt_amr_rus_hun_lda_mao_grk_jav_jpn_knd_kor_pan_ita_moo_afr_ind_ctl_owc_sun_mnd_guj_tsw_mol_heb_pol_prs_ukr_cze_qcu_mcd_ger_spa_ven_sid_swe_gam_ben_mly_rom_dyu_glc_ewe_tag_tha_aeg_tml_fbf_yor_aze_fre_arw_uzb_akn_vie_tig_bam_cic_dgb	-0.453261327319364	-1.07585294123904	0.284776148434242
366	sod_lat_yor_alb_hau_mlt_wly_urd_tur_azi_dyu_jav_dgb_krd_spa_bsq_swe_amh_tsw_cnt_ukr_rom_xho_scr_cic_slo_fin_swa_bem_est_dut_owc_geo_ctl_fre_hin_grk_aeg_sid_ger_hun_ven_bat_arw_mly_jpn_tml_kor_guj_bul_fbf_nor_tag_pol_heb_mao_mnd_afr_akn_eng_amr_ben_cze_mcd_svk_qcu_pan_ita_prs_lda_anl_por_gam_bos_sun_mol_bam_lit_tsn_ind_tha_chh_knd_moo_igb_aze_rus_glc_uzb_zul_vie_tig_swt_ewe_ses	0.037803104966218	0.0891777219625327	0.929132436149819
367	heb_dut_swt_rom_amh_wly_mlt_ukr_uzb_tur_tsn_bat_dgb_swe_bos_bsq_ger_gam_lda_mnd_ben_glc_dyu_eng_zul_prs_est_akn_ven_fin_por_owc_geo_grk_lit_alb_hin_anl_chh_spa_hun_ewe_mly_afr_jav_jpn_knd_kor_mcd_urd_fbf_cze_sun_arw_aeg_tag_cnt_fre_moo_pol_tig_lat_mol_pan_guj_qcu_krd_scr_ctl_ses_amr_svk_hau_slo_ind_ita_bam_rus_xho_mao_tha_sod_tml_swa_igb_aze_nor_bul_azi_cic_vie_sid_yor_tsw_bem	0.515376827286015	1.21818595541412	0.226234784413466
368	sid_fre_yor_ctl_amr_amh_wly_bul_aze_tur_bem_ind_swa_urd_swe_bsq_ukr_hau_tsn_cnt_pan_arw_fbf_lat_lda_rus_hun_zul_ewe_fin_glc_sod_geo_guj_hin_scr_ita_tig_mlt_svk_est_bam_jav_ger_mly_jpn_knd_kor_mol_pol_dgb_cze_sun_spa_anl_bat_mnd_krd_cic_nor_aeg_alb_ben_grk_por_qcu_prs_rom_bos_igb_owc_slo_chh_afr_mao_dut_tsw_eng_moo_tag_tha_gam_tml_swt_akn_azi_mcd_lit_uzb_ven_vie_heb_xho_ses_dyu	-0.0979361007169325	-0.230979863833469	0.817837838447866
369	gam_scr_bem_ben_tig_sod_wly_bos_uzb_azi_xho_bat_tsn_por_bul_bsq_grk_chh_ven_cnt_ita_rom_cic_krd_tsw_rus_fin_swt_igb_est_pol_owc_geo_glc_swe_mol_svk_mlt_anl_spa_hun_fbf_ind_ukr_sun_jpn_tml_kor_ctl_alb_dyu_slo_mly_lat_sid_mao_mnd_hin_bam_urd_aeg_lit_prs_guj_fre_qcu_arw_mcd_afr_dgb_amr_nor_heb_eng_jav_pan_zul_dut_ewe_tag_tha_amh_knd_swa_moo_aze_cze_ger_tur_ses_vie_hau_yor_lda_akn	0.4648407453303	1.10058219289152	0.273919089896422
370	anl_prs_igb_mcd_aeg_mlt_amr_dut_uzb_tur_lda_tag_cic_ita_krd_bsq_guj_heb_dgb_cnt_nor_glc_zul_swe_fbf_grk_hun_ewe_ven_est_ukr_gam_geo_rus_lat_pan_rom_hau_owc_bul_fin_bam_mly_ger_sun_jpn_tml_kor_bos_ben_tsn_mol_ind_por_chh_bat_mnd_eng_tsw_lit_sod_spa_fre_scr_ctl_qcu_afr_hin_alb_ses_wly_svk_sid_arw_jav_cze_bem_urd_xho_mao_tha_amh_knd_swt_swa_azi_slo_pol_aze_dyu_vie_tig_yor_akn_moo	-0.5667441369542	-1.34860611662453	0.180738512242805
371	amh_fre_ven_pol_heb_anl_tig_spa_aze_uzb_bem_tag_yor_krd_lit_bsq_bul_aeg_ewe_cnt_por_swe_swa_ger_bam_grk_est_cic_lda_fin_hin_sid_geo_urd_guj_rus_svk_chh_hau_afr_hun_dyu_mly_slo_jav_jpn_knd_kor_alb_cze_ses_mcd_ind_glc_gam_mao_mnd_nor_dgb_rom_amr_ben_ctl_scr_bos_qcu_lat_mol_ita_moo_wly_dut_mlt_eng_sun_pan_tsw_prs_akn_bat_tha_sod_tml_igb_fbf_azi_ukr_arw_tur_zul_vie_owc_xho_tsn_swt	-0.200675520359507	-0.47350612074549	0.636961767716761
372	sod_rom_ven_cze_heb_hau_gam_urd_aze_uzb_cic_tag_bam_ger_ctl_bsq_hin_anl_swa_mnd_bul_glc_lda_svk_ses_rus_fin_tsw_tsn_est_pan_aeg_geo_lit_alb_swe_guj_chh_owc_ben_hun_fbf_ind_grk_jav_jpn_knd_kor_por_mol_dgb_afr_sun_mcd_mlt_bat_cnt_slo_bem_fre_amh_nor_prs_krd_ita_qcu_ukr_eng_arw_dyu_wly_pol_tig_scr_mao_bos_swt_dut_xho_mly_tha_amr_tml_yor_moo_azi_spa_lat_tur_igb_vie_sid_ewe_akn_zul	-0.321018319677401	-0.759457259057342	0.449499850919141
373	amr_ita_cic_bos_chh_hau_wly_guj_uzb_azi_fbf_jav_yor_dut_grk_bsq_glc_mlt_tsw_mnd_afr_nor_bam_cze_dgb_swe_hun_lda_swt_est_slo_gam_geo_prs_alb_arw_ukr_sid_tig_urd_fin_igb_tag_lat_mao_jpn_knd_kor_mcd_eng_ewe_rus_bat_ctl_aeg_ind_cnt_por_moo_scr_amh_spa_mol_ger_bul_qcu_ben_pan_krd_ses_anl_lit_owc_fre_sun_svk_tsn_hin_xho_mly_tha_sod_tml_dyu_zul_aze_rom_pol_tur_swa_vie_heb_akn_ven_bem	-0.156915905214173	-0.370593179170927	0.711783319908976
374	tig_swe_yor_grk_amr_mlt_aeg_ben_tur_uzb_ewe_tag_ven_krd_slo_bsq_mcd_sid_akn_cnt_nor_ctl_cic_lit_dyu_urd_est_igb_tsn_fin_mol_sod_geo_arw_alb_por_pan_hau_chh_bul_hun_ses_jav_scr_mao_jpn_tml_kor_guj_eng_swa_rom_ind_fre_amh_sun_mnd_lat_lda_cze_heb_hin_ger_bos_svk_qcu_afr_ita_prs_bem_owc_spa_gam_glc_mly_dut_fbf_rus_xho_bat_tha_wly_knd_swt_dgb_azi_pol_ukr_aze_moo_vie_anl_zul_bam_tsw	-0.225456017340349	-0.533348538868325	0.595064685013167
375	chh_spa_xho_arw_sid_anl_wly_grk_tur_uzb_akn_bat_tsn_pol_rus_bsq_swe_amh_ewe_cnt_pan_afr_bem_prs_zul_slo_fin_ven_swa_hun_dut_sod_geo_mcd_por_scr_nor_gam_owc_ctl_est_bam_sun_urd_ind_jpn_tml_kor_ukr_alb_ses_glc_jav_ita_tig_mao_mnd_fre_tsw_lat_amr_eng_hin_guj_lit_qcu_svk_mol_cze_fbf_heb_krd_hau_rom_tag_ger_dgb_bos_moo_mly_tha_aeg_knd_dyu_lda_azi_bul_ben_aze_yor_vie_mlt_swt_cic_igb	-0.23257826768052	-0.549361392600312	0.584074205261834
376	gam_ita_ses_swe_sid_chh_tig_bul_tur_azi_dyu_sun_ven_por_urd_bsq_spa_anl_lda_cnt_afr_lit_swt_guj_ewe_alb_est_zul_bam_hun_lat_amh_geo_cze_bos_ben_eng_wly_heb_hin_fin_tsw_bat_rom_jav_jpn_knd_kor_krd_ger_igb_grk_mao_glc_sod_ind_mnd_ctl_dgb_fre_owc_nor_arw_prs_mol_qcu_mcd_dut_slo_cic_mlt_ukr_aeg_pan_mly_pol_akn_rus_yor_tag_tha_hau_tml_fbf_tsn_uzb_svk_scr_aze_swa_vie_amr_bem_xho_moo	-0.295429220859127	-0.69904657248557	0.486267534754372
377	mlt_rus_igb_fre_chh_heb_sid_scr_uzb_azi_ses_mao_tsw_mcd_arw_bsq_slo_gam_ewe_mnd_guj_swe_dgb_dut_ven_ger_est_cic_fbf_fin_alb_owc_geo_ctl_svk_prs_pan_tig_hau_hin_hun_swa_bat_nor_jav_jpn_knd_kor_lat_urd_zul_spa_tag_pol_aeg_ind_cnt_lit_bem_bul_amr_grk_ben_ukr_mol_qcu_glc_krd_cze_xho_wly_ita_amh_afr_mly_eng_tsn_rom_dyu_sun_tha_anl_tml_moo_bam_tur_bos_por_aze_swt_vie_sod_akn_yor_lda	0.270591178481086	0.636755397804241	0.525848445376669
378	tig_pan_swt_spa_anl_amh_amr_lit_aze_uzb_lda_ind_akn_hin_glc_bsq_prs_sid_xho_cnt_pol_rus_dgb_ger_tsn_svk_hun_dyu_ven_fin_por_chh_geo_slo_swe_cze_ita_sod_owc_fre_est_swa_bat_scr_mao_jpn_tml_kor_eng_krd_bem_ben_sun_bos_gam_jav_mnd_bul_cic_mol_aeg_grk_dut_urd_rom_qcu_ukr_arw_ctl_bam_wly_afr_hau_alb_mly_guj_zul_nor_igb_tag_tha_mlt_knd_ses_ewe_tur_mcd_lat_azi_fbf_vie_heb_yor_tsw_moo	-0.478055149884904	-1.13601086610289	0.258871003514208
379	gam_spa_tsw_arw_tig_sid_hau_ctl_aze_tur_ewe_sun_yor_pan_por_bsq_mcd_amh_bem_cnt_glc_scr_swt_prs_moo_ita_est_ven_dyu_hun_lat_anl_geo_lit_pol_grk_rus_amr_chh_ben_fin_tsn_mly_mol_bat_jpn_tml_kor_swe_bos_ses_guj_tag_alb_aeg_mao_mnd_krd_bam_eng_sod_fre_afr_ger_nor_qcu_svk_slo_rom_igb_owc_ukr_heb_urd_ind_bul_cic_dut_akn_jav_tha_wly_knd_dgb_xho_azi_hin_cze_uzb_zul_vie_mlt_swa_fbf_lda	0.0953851349410202	0.224546107109815	0.822825004946213
380	mlt_slo_ewe_arw_owc_hau_aeg_urd_uzb_tur_tsw_mao_swa_swe_mcd_bsq_fre_amr_swt_cnt_spa_mol_bam_scr_tsn_bos_est_lda_akn_fin_afr_amh_geo_dut_ukr_nor_cze_sid_sod_lit_hun_xho_tag_bul_jav_jpn_tml_kor_grk_ben_fbf_alb_sun_por_anl_bat_mnd_pan_zul_prs_gam_ger_rus_ita_krd_qcu_hin_lat_glc_bem_tig_pol_chh_rom_ind_svk_moo_ctl_ses_mly_tha_heb_knd_igb_dyu_aze_guj_eng_azi_dgb_vie_wly_yor_cic_ven	-0.555022924031288	-1.32307679870257	0.189053691239476
381	gam_grk_bam_rom_mlt_hau_amr_ita_azi_tur_yor_jav_zul_arw_slo_bsq_lat_sod_fbf_mnd_bos_prs_ewe_urd_lda_pan_fin_tsn_dgb_hun_eng_wly_geo_ukr_guj_mol_dut_tig_aeg_scr_est_ven_mly_glc_ind_jpn_knd_kor_cze_mcd_xho_por_sun_pol_amh_mao_cnt_ger_ses_rus_sid_alb_ctl_bul_spa_qcu_nor_hin_lit_bem_anl_fre_owc_afr_tag_swe_akn_ben_swt_bat_tha_heb_tml_dyu_moo_uzb_krd_svk_aze_igb_vie_chh_tsw_cic_swa	-0.175063701286509	-0.413112611412983	0.680475063106953
382	tig_lat_tsn_rus_amr_chh_mlt_bul_aze_azi_ven_ind_fbf_krd_pan_bsq_urd_amh_igb_cnt_glc_prs_swa_svk_tsw_grk_hun_zul_swt_est_hin_gam_geo_spa_eng_arw_dut_sod_owc_alb_fin_ewe_bat_afr_mly_jpn_knd_kor_cze_rom_bem_fre_mao_ger_anl_tag_mnd_ukr_dgb_mol_wly_lit_ben_pol_nor_qcu_swe_por_mcd_lda_sid_ita_heb_guj_sun_slo_akn_bos_ses_jav_tha_hau_tml_bam_moo_uzb_ctl_scr_tur_yor_vie_aeg_xho_cic_dyu	0.343762736445802	0.809499102102451	0.420294432508293
383	hau_spa_lda_krd_sid_amh_owc_ita_aze_uzb_moo_bat_ven_bos_cze_bsq_nor_anl_zul_mnd_ben_rus_dyu_ctl_fbf_por_est_swt_swa_hun_urd_mlt_geo_ger_arw_hin_grk_amr_gam_fre_fin_ses_tag_bul_mao_jpn_knd_kor_dut_lit_akn_swe_ind_guj_aeg_sun_cnt_alb_tsw_pan_chh_afr_rom_ukr_glc_qcu_mcd_scr_eng_bem_wly_svk_tig_slo_jav_pol_cic_lat_yor_mly_tha_sod_tml_xho_igb_tur_prs_mol_azi_tsn_vie_heb_ewe_dgb_bam	-0.824576668838205	-1.99035613255153	0.0494875742951614
384	owc_dut_tsw_urd_aeg_tig_hau_prs_tur_azi_fbf_mao_bam_bul_glc_bsq_mol_chh_ses_cnt_afr_slo_tsn_nor_moo_grk_hun_zul_dgb_est_svk_sid_geo_ger_scr_rus_lat_anl_gam_alb_fin_yor_tag_spa_mly_jpn_knd_kor_ukr_ctl_xho_eng_sun_ben_sod_jav_mnd_hin_dyu_arw_amh_krd_pol_fre_ita_qcu_rom_cze_guj_lda_heb_bos_wly_mcd_bat_lit_swt_por_cic_ind_tha_mlt_tml_ven_igb_aze_pan_swe_uzb_akn_vie_amr_ewe_bem_swa	-0.457685617721934	-1.08759832742998	0.279583129261173
385	hau_grk_swt_ita_tig_amr_sod_arw_azi_tur_ewe_mao_moo_ukr_mcd_bsq_lat_sid_dyu_cnt_spa_lit_cic_nor_igb_dut_fin_ven_zul_hun_eng_aeg_geo_slo_hin_rom_swe_amh_chh_bul_est_yor_sun_cze_jav_jpn_knd_kor_krd_scr_tsn_svk_bat_mol_anl_ind_mnd_ben_tsw_bos_heb_por_alb_glc_afr_qcu_ctl_rus_prs_bam_wly_ger_gam_urd_mly_pan_akn_pol_fbf_tag_tha_owc_tml_bem_dgb_uzb_fre_guj_aze_lda_vie_mlt_ses_swa_xho	-0.663264055391906	-1.58722646935189	0.115855678801052
386	wly_urd_zul_svk_aeg_amh_sod_ita_aze_azi_swa_jav_moo_scr_afr_bsq_bos_chh_xho_cnt_swe_lit_igb_dut_yor_ger_hun_fbf_cic_est_ukr_gam_geo_slo_hin_nor_fre_anl_amr_bul_fin_ven_tag_eng_bat_jpn_knd_kor_alb_guj_ses_glc_mly_rus_owc_sun_mnd_prs_dyu_lat_tig_spa_por_pan_ctl_qcu_rom_mol_grk_dgb_mlt_krd_hau_ben_ind_arw_tsn_cze_lda_mao_tha_heb_tml_tsw_bam_uzb_pol_mcd_tur_akn_vie_sid_ewe_swt_bem	0.25330653348197	0.597005720821725	0.551954246562503
387	aeg_pol_bam_mol_mlt_amr_tig_scr_uzb_tur_bem_mao_ewe_glc_lat_bsq_svk_anl_zul_mnd_bul_arw_lda_bos_ses_slo_hun_dyu_fbf_est_afr_gam_geo_pan_ctl_grk_ita_owc_chh_ben_fin_moo_sun_prs_mly_jpn_knd_kor_nor_ger_dgb_por_tag_cze_hau_ind_cnt_urd_xho_krd_sid_eng_rus_guj_ukr_qcu_fre_alb_swe_ven_sod_mcd_heb_lit_bat_hin_tsw_dut_akn_jav_tha_amh_tml_tsn_igb_aze_rom_spa_azi_swa_vie_wly_swt_yor_cic	0.408350398923507	0.962864643139694	0.338112397326002
388	chh_cze_fbf_scr_gam_sid_wly_prs_azi_aze_igb_sun_bem_lit_pol_bsq_nor_tig_xho_mnd_rom_swe_akn_rus_zul_ita_est_cic_ses_hun_alb_aeg_geo_svk_ctl_lat_ukr_heb_anl_por_fin_ven_bat_bos_ind_jpn_knd_kor_arw_bul_tsn_urd_mly_pan_amr_mao_cnt_mol_moo_ben_owc_mcd_spa_hin_slo_qcu_ger_guj_fre_swt_amh_krd_mlt_afr_jav_glc_lda_dut_swa_tag_tha_sod_tml_tsw_dgb_tur_eng_grk_uzb_ewe_vie_hau_dyu_bam_yor	-0.318717941880597	-0.754790038241526	0.452282137458482
389	amh_pol_bem_por_aeg_tig_chh_hin_aze_uzb_swt_bat_bam_ita_krd_bsq_slo_heb_tsw_cnt_afr_prs_cic_grk_zul_lat_est_akn_ewe_fin_swe_sid_geo_mol_mcd_pan_scr_amr_anl_eng_hun_yor_sun_urd_mao_jpn_tml_kor_ben_rom_tsn_alb_tag_arw_mlt_mly_mnd_nor_dyu_lit_wly_fre_ctl_bul_spa_qcu_guj_ger_svk_swa_gam_ukr_hau_bos_ind_rus_igb_dut_ven_jav_tha_owc_knd_ses_dgb_tur_cze_glc_azi_xho_vie_sod_lda_fbf_moo	0.564109504685522	1.33523194042517	0.18505955203741
390	owc_afr_moo_svk_tig_hau_heb_hin_azi_aze_swa_mly_cic_ukr_alb_bsq_nor_anl_akn_cnt_glc_mol_bem_pan_ses_prs_hun_tsw_lda_fin_por_gam_geo_dut_mcd_cze_ben_mlt_sid_grk_est_swt_mao_spa_sun_jpn_knd_kor_slo_ctl_xho_guj_bat_pol_wly_tag_mnd_scr_dyu_lit_amh_urd_eng_rom_rus_qcu_arw_ita_swe_tsn_amr_bul_sod_lat_jav_ger_bam_fre_yor_ind_tha_aeg_tml_fbf_dgb_uzb_bos_krd_tur_ewe_vie_chh_ven_zul_igb	0.170183519807879	0.400838662196125	0.689458331023043
391	tig_glc_bam_rom_sid_wly_mlt_mcd_uzb_azi_fbf_tag_lda_dut_pol_bsq_arw_sod_bem_cnt_fre_por_ses_lit_akn_alb_est_tsn_zul_fin_nor_hau_geo_cze_grk_spa_bul_gam_chh_rus_hun_ewe_mly_slo_mao_jpn_knd_kor_guj_krd_dgb_ben_bat_ita_anl_sun_mnd_ctl_moo_afr_amh_prs_swe_mol_urd_qcu_hin_ukr_eng_swt_amr_lat_aeg_ger_jav_bos_igb_pan_tsw_ind_tha_owc_tml_dyu_yor_aze_scr_svk_tur_cic_vie_heb_swa_ven_xho	0.872776029124139	2.07467198838456	0.0407795261855512
392	hau_hin_cic_swe_sod_mlt_anl_spa_azi_tur_lda_sun_igb_bos_ben_bsq_rus_amr_fbf_mnd_rom_svk_ven_pol_tsw_afr_hun_dyu_bam_est_prs_amh_geo_cze_mcd_arw_por_aeg_tig_krd_fin_akn_bat_nor_tag_jpn_tml_kor_scr_ukr_tsn_dut_ind_ita_gam_jav_cnt_fre_ses_lit_heb_eng_mol_pan_grk_qcu_alb_glc_slo_ewe_wly_bul_sid_ctl_mao_lat_bem_urd_yor_mly_tha_owc_knd_moo_dgb_aze_ger_guj_uzb_swt_vie_chh_zul_swa_xho	-0.588318411965399	-1.40312849842553	0.163908434183196
393	amh_pan_tsn_mol_mlt_tig_sid_eng_tur_uzb_ewe_bat_tsw_slo_hin_bsq_krd_hau_dyu_mnd_grk_ukr_xho_prs_ses_alb_est_akn_swt_hun_glc_gam_geo_fre_lat_scr_ctl_aeg_chh_pol_fin_fbf_mly_guj_sun_jpn_tml_kor_lit_dut_igb_bos_mao_ben_heb_jav_cnt_rom_ven_arw_sod_ita_svk_ger_spa_qcu_rus_urd_cze_dgb_anl_bul_wly_mcd_ind_swe_zul_nor_moo_tag_tha_owc_knd_lda_swa_azi_afr_por_aze_bam_vie_amr_cic_bem_yor	-0.192111298274984	-0.453999823071177	0.65088670456575
394	sid_scr_zul_por_chh_amr_heb_ukr_tur_aze_dgb_ind_yor_glc_krd_bsq_ben_anl_xho_mnd_slo_eng_igb_rom_tsw_ctl_fin_ses_akn_est_guj_sod_geo_urd_lit_fre_dut_gam_aeg_arw_hun_lda_jav_rus_bat_jpn_tml_kor_mcd_hin_cic_lat_mao_pan_tig_tag_cnt_nor_bam_prs_mlt_mol_afr_pol_cze_qcu_grk_spa_alb_moo_hau_svk_owc_bos_mly_swe_tsn_bul_swt_sun_tha_wly_knd_swa_fbf_uzb_ger_ita_azi_bem_vie_amh_dyu_ewe_ven	-0.216506797708235	-0.510789326798501	0.610708987012599
395	gam_spa_bem_prs_wly_amh_owc_pan_azi_uzb_yor_tag_xho_swe_dut_bsq_urd_chh_akn_mnd_rom_por_zul_ger_ewe_ctl_est_bam_fbf_hun_scr_mlt_geo_pol_krd_guj_fre_heb_sod_svk_fin_dgb_mly_rus_sun_jpn_knd_kor_afr_nor_moo_grk_jav_cze_aeg_bat_cnt_lat_tsn_alb_sid_eng_mcd_hin_ita_qcu_ben_mol_slo_ven_hau_bos_amr_bul_ind_ukr_ses_arw_cic_mao_tha_tig_tml_dyu_lda_aze_glc_lit_tur_swt_vie_anl_igb_tsw_swa	-0.207709363305667	-0.491558685708124	0.624189523725405
396	amr_guj_swa_rom_sod_anl_mlt_lit_tur_azi_fbf_jav_lda_swe_scr_bsq_hin_wly_cic_mnd_bos_dut_tsw_spa_bem_ben_fin_dyu_igb_est_krd_chh_geo_mcd_afr_ger_por_amh_aeg_glc_hun_moo_bat_ita_tag_jpn_tml_kor_slo_ukr_ewe_cze_sun_svk_gam_ind_cnt_mol_akn_pan_tig_grk_bul_lat_eng_qcu_pol_fre_arw_tsn_sid_ctl_owc_prs_mao_nor_xho_alb_ven_mly_tha_heb_knd_swt_zul_aze_rus_urd_uzb_dgb_vie_hau_bam_yor_ses	-1.10794912138032	-2.71824111495077	0.00782929748076256
397	hau_hin_fbf_por_amr_sod_wly_nor_aze_uzb_yor_mly_tsw_mol_bul_bsq_lit_aeg_bam_mnd_pan_glc_xho_svk_tsn_urd_fin_moo_ewe_hun_alb_mlt_geo_lat_swe_slo_bos_anl_amh_guj_est_dgb_tag_eng_jav_jpn_tml_kor_prs_ben_zul_cze_bat_dut_gam_ind_cnt_fre_akn_ita_tig_scr_mcd_pol_arw_qcu_ger_rom_grk_ven_heb_rus_sid_spa_mao_ctl_cic_ukr_lda_sun_tha_owc_knd_swa_dyu_tur_krd_afr_azi_ses_vie_chh_igb_bem_swt	-0.188414962938045	-0.445043067440485	0.657322758102781
398	amh_por_lda_dut_owc_sod_chh_ger_azi_tur_tsw_tag_ven_scr_ctl_bsq_lit_gam_dyu_cnt_lat_eng_swa_slo_yor_krd_hun_dgb_fbf_est_svk_sid_geo_arw_bul_mcd_swe_hau_anl_rus_fin_bem_sun_hin_mao_jpn_knd_kor_nor_cze_zul_rom_bat_bos_mlt_jav_mnd_fre_moo_ben_aeg_guj_urd_pan_prs_qcu_ukr_afr_mol_swt_wly_grk_tig_glc_mly_pol_ewe_alb_tsn_ind_tha_amr_tml_ses_xho_uzb_spa_ita_aze_cic_vie_heb_igb_bam_akn	-0.423535368325945	-1.00625379795598	0.316904475914783
399	mlt_prs_akn_mcd_amh_aeg_heb_svk_uzb_azi_swa_sun_fbf_lat_ger_bsq_urd_tig_tsn_cnt_slo_krd_igb_swe_yor_nor_fin_dyu_bam_hun_eng_owc_geo_ita_cze_ukr_afr_anl_gam_fre_est_tsw_tag_alb_mly_jpn_knd_kor_glc_rus_xho_mol_ind_rom_chh_jav_mnd_pol_dgb_ben_hau_lit_grk_pan_spa_qcu_ctl_por_hin_moo_sod_dut_wly_bos_bat_guj_lda_bul_bem_mao_tha_sid_tml_ses_ven_aze_arw_scr_tur_swt_vie_amr_zul_ewe_cic	-0.99091116624645	-2.41694789359265	0.0176024718324782
400	tig_ger_xho_lit_sod_chh_wly_scr_uzb_aze_swa_bat_dgb_swe_ctl_bsq_alb_anl_ses_cnt_bos_ita_igb_urd_ven_slo_hun_lda_akn_fin_dut_heb_geo_pan_bul_ben_por_gam_sid_prs_est_cic_ind_ukr_tag_jpn_tml_kor_fre_lat_yor_rus_jav_hin_owc_mly_mnd_nor_ewe_spa_hau_krd_grk_afr_svk_qcu_glc_guj_mol_bam_amr_pol_amh_mcd_sun_arw_dyu_eng_tsw_mao_tha_aeg_knd_tsn_zul_azi_cze_rom_tur_moo_vie_mlt_bem_swt_fbf	0.157657698850358	0.3710759847778	0.711424906367087
401	hau_svk_tsw_guj_owc_anl_amr_alb_aze_uzb_yor_mly_ses_rom_mol_bsq_hin_chh_ven_mnd_prs_glc_fbf_dut_cic_lit_hun_ewe_lda_fin_pan_heb_geo_bos_afr_arw_nor_tig_amh_urd_est_bam_ind_pol_bat_jpn_knd_kor_ben_krd_swt_rus_tag_ita_gam_mao_cnt_scr_dyu_mcd_sid_slo_ger_eng_lat_qcu_ctl_ukr_por_zul_sod_grk_wly_cze_sun_spa_igb_bul_dgb_jav_tha_mlt_tml_akn_moo_azi_swe_fre_tur_tsn_vie_aeg_bem_swa_xho	-0.670429369498306	-1.6071053147712	0.111421325469403
402	amh_krd_zul_nor_heb_hau_aeg_fre_uzb_tur_akn_sun_bem_guj_pan_bsq_urd_chh_lda_cnt_arw_ctl_dyu_spa_dgb_alb_hun_bam_cic_fin_mcd_tig_geo_slo_bul_pol_dut_gam_sod_grk_est_ewe_mly_lit_ind_jpn_tml_kor_ger_ukr_fbf_mol_mao_prs_wly_tag_mnd_swe_tsw_por_mlt_svk_scr_lat_rom_qcu_glc_bos_ben_yor_sid_ita_anl_afr_bat_rus_ses_eng_swt_jav_tha_amr_knd_xho_ven_azi_hin_cze_aze_igb_vie_owc_swa_moo_tsn	-0.321297335051449	-0.760203772568368	0.44905574594063
403	owc_ben_akn_cze_hau_wly_tig_lit_aze_tur_fbf_ind_ses_nor_pol_bsq_afr_amh_zul_cnt_mcd_ger_cic_spa_xho_grk_est_bem_dyu_fin_urd_amr_geo_ctl_por_mol_eng_sod_sid_prs_hun_bam_mly_dut_bat_jpn_knd_kor_svk_fre_moo_pan_tag_ukr_aeg_mao_mnd_rus_dgb_swe_mlt_guj_scr_hin_glc_qcu_alb_ita_bul_tsn_heb_arw_chh_slo_sun_bos_swa_krd_igb_jav_tha_anl_tml_ewe_tsw_uzb_lat_rom_azi_swt_vie_gam_ven_lda_yor	0.10772999797185	0.253679444416355	0.800303197297255
404	amh_nor_bam_ukr_amr_gam_owc_guj_aze_tur_moo_bat_dyu_scr_mol_bsq_alb_wly_ven_mnd_slo_ita_cic_hin_swa_bos_est_dgb_swt_fin_prs_mlt_geo_afr_eng_cze_fre_sod_tig_ctl_hun_ses_jav_krd_ind_jpn_knd_kor_ben_por_igb_rom_mly_grk_hau_sun_cnt_ger_tsw_spa_aeg_urd_bul_rus_pol_qcu_glc_mcd_arw_xho_heb_lat_sid_pan_mao_dut_lda_swe_fbf_tag_tha_chh_tml_yor_akn_azi_svk_lit_uzb_zul_vie_anl_bem_tsn_ewe	0.185861513690993	0.438293365232631	0.662190043930451
405	amr_bos_tsn_ukr_owc_anl_heb_mcd_uzb_tur_ven_tag_lda_rus_prs_bsq_hin_chh_ewe_mnd_rom_ger_swa_ita_igb_arw_fin_dyu_zul_est_pol_wly_geo_dut_ctl_fre_urd_mlt_amh_por_hun_bem_sun_bul_mly_jpn_knd_kor_eng_swe_yor_grk_jav_svk_aeg_mao_cnt_lat_tsw_cze_sod_lit_slo_scr_nor_qcu_guj_ben_alb_akn_tig_afr_sid_pan_ind_mol_bam_spa_xho_bat_tha_gam_tml_moo_fbf_aze_glc_krd_azi_dgb_vie_hau_swt_cic_ses	0.072545461079513	0.170795790927046	0.864755381191383
406	amh_arw_igb_urd_mlt_sid_heb_glc_aze_tur_tsw_mly_lda_ben_hin_bsq_cze_tig_xho_mnd_scr_rus_akn_krd_moo_bul_est_swt_ses_fin_por_wly_geo_ita_nor_dut_ukr_chh_hau_afr_hun_dyu_jav_spa_ind_jpn_tml_kor_eng_pan_cic_rom_tag_mcd_amr_mao_cnt_mol_bam_guj_sod_fre_pol_ger_swe_qcu_lat_prs_grk_zul_aeg_ctl_gam_svk_bat_lit_dgb_slo_fbf_sun_tha_anl_knd_yor_ven_uzb_bos_alb_azi_swa_vie_owc_bem_tsn_ewe	0.0605723645546158	0.142499105993292	0.886994054710093
407	mlt_por_dgb_glc_tig_owc_anl_krd_tur_azi_cic_sun_tsw_lat_lit_bsq_swe_chh_akn_mnd_ben_ita_moo_fre_tsn_alb_est_ses_dyu_hun_arw_sid_geo_scr_grk_svk_ukr_sod_heb_guj_fin_lda_mao_cze_tag_jpn_knd_kor_afr_urd_ewe_mcd_bat_bul_gam_jav_cnt_nor_ven_ctl_amr_bos_dut_hin_pol_qcu_slo_pan_rus_zul_amh_mol_hau_ger_ind_spa_igb_prs_bem_mly_tha_aeg_tml_bam_swa_uzb_rom_eng_aze_yor_vie_wly_swt_fbf_xho	-0.953778418962696	-2.32313293539275	0.0223521932086619
408	wly_nor_dyu_scr_mlt_chh_owc_fre_azi_tur_fbf_ind_igb_svk_arw_bsq_cze_anl_bem_mnd_krd_por_ewe_mcd_tsn_pol_fin_tsw_dgb_est_bul_amh_geo_alb_afr_ger_ukr_gam_tig_dut_hun_zul_jav_ita_sun_jpn_knd_kor_rus_urd_swt_swe_bat_glc_sod_mao_cnt_bos_ven_ben_amr_eng_slo_rom_prs_qcu_lat_ctl_grk_lda_heb_spa_sid_lit_tag_mol_xho_guj_akn_mly_tha_aeg_tml_moo_swa_aze_pan_hin_uzb_cic_vie_hau_ses_bam_yor	-0.499300433058885	-1.18848493241717	0.237668479744497
409	tig_swe_dgb_bos_sod_heb_sid_guj_aze_azi_zul_tag_fbf_glc_ger_bsq_ctl_gam_lda_mnd_ukr_slo_tsn_nor_cic_pan_fin_swa_ewe_hun_lit_hau_geo_hin_svk_lat_mcd_owc_chh_prs_est_igb_mly_spa_ind_jpn_knd_kor_urd_cze_yor_eng_jav_krd_amh_mao_cnt_bul_akn_dut_amr_pol_afr_grk_rom_qcu_arw_ben_fre_moo_mlt_mol_anl_rus_sun_scr_xho_por_ses_bat_tha_aeg_tml_bam_tsw_uzb_alb_ita_tur_dyu_vie_wly_swt_ven_bem	0.298556749696904	0.703641626422616	0.483413968978873
410	chh_grk_cic_spa_amr_sid_amh_ger_uzb_aze_dyu_tag_xho_mcd_afr_bsq_lit_wly_igb_mnd_alb_eng_tsw_por_moo_ctl_hun_bam_swt_fin_krd_tig_geo_bos_slo_ita_mol_sod_hau_cze_est_akn_bat_dut_sun_jpn_tml_kor_bul_arw_dgb_svk_mly_rus_heb_ind_cnt_ukr_zul_prs_gam_scr_guj_pan_nor_qcu_urd_ben_glc_fbf_owc_rom_anl_pol_jav_swe_ewe_fre_ven_mao_tha_aeg_knd_lda_bem_azi_hin_lat_tur_tsn_vie_mlt_swa_ses_yor	-0.150420759968809	-0.355173592084914	0.723263790597634
411	amr_ben_xho_glc_sid_heb_anl_ctl_aze_azi_cic_bat_dyu_guj_ita_bsq_grk_tig_bam_mnd_slo_por_igb_lat_swa_ukr_est_fbf_bem_hun_afr_aeg_geo_lit_spa_dut_pol_sod_wly_scr_fin_ewe_ind_rus_jav_jpn_knd_kor_mcd_hin_dgb_bul_sun_arw_owc_tag_cnt_svk_moo_ger_amh_rom_swe_urd_eng_qcu_fre_mol_cze_ven_hau_krd_mlt_pan_mly_nor_swt_prs_ses_mao_tha_gam_tml_tsn_tsw_tur_bos_alb_uzb_akn_vie_chh_yor_zul_lda	-0.572944038425938	-1.36611208663757	0.175198153660908
412	gam_grk_tsw_lat_amr_wly_sod_fre_aze_tur_ewe_bat_moo_mcd_prs_bsq_guj_sid_yor_cnt_swe_bul_swt_mol_bem_scr_hun_zul_igb_fin_arw_amh_geo_svk_urd_slo_cze_aeg_owc_rom_est_bam_tag_krd_jav_jpn_tml_kor_spa_glc_lda_rus_sun_dut_anl_mly_mnd_lit_dgb_ctl_hau_eng_ben_ger_bos_qcu_pol_por_hin_xho_tig_pan_heb_ukr_ind_nor_fbf_afr_ven_mao_tha_mlt_knd_tsn_ses_uzb_alb_ita_azi_dyu_vie_chh_cic_swa_akn	0.0526351489333198	0.123861610464712	0.90169216008792
413	chh_por_bem_slo_wly_tig_sod_ctl_tur_azi_igb_tag_fbf_swe_dut_bsq_cze_aeg_bam_mnd_ben_mol_moo_krd_ven_alb_fin_tsw_ewe_est_ukr_amh_geo_eng_fre_glc_rus_amr_mlt_scr_hun_cic_sun_rom_mao_jpn_knd_kor_pol_prs_akn_mcd_mly_bos_sid_bat_cnt_lat_xho_nor_heb_svk_afr_guj_grk_qcu_ita_bul_lit_zul_hau_urd_owc_spa_ind_pan_ses_hin_dyu_jav_tha_anl_tml_tsn_yor_aze_ger_arw_uzb_swa_vie_gam_lda_dgb_swt	-0.209881710725899	-0.496416854569463	0.620771648864311
414	anl_bos_ewe_spa_amr_tig_aeg_fre_tur_aze_yor_ind_swa_swe_rus_bsq_ita_amh_cic_mnd_nor_pan_swt_scr_tsw_krd_est_moo_ven_fin_dut_sod_geo_afr_svk_prs_cze_sid_wly_pol_hun_akn_jav_ben_sun_jpn_tml_kor_slo_guj_tsn_ger_tag_ukr_gam_mao_cnt_eng_dyu_lit_hau_mcd_urd_lat_mol_qcu_por_ctl_glc_dgb_chh_hin_mlt_bul_bat_alb_bem_rom_xho_mly_tha_heb_knd_zul_ses_azi_grk_arw_uzb_igb_vie_owc_fbf_bam_lda	-0.430442694361907	-1.0208052530605	0.309994858367202
415	anl_rus_xho_afr_gam_owc_aeg_ita_aze_uzb_zul_tag_dyu_pan_rom_bsq_mol_sod_moo_cnt_lit_pol_lda_spa_bam_fre_hun_swa_fbf_fin_eng_amr_geo_alb_swe_ben_cze_tig_hau_guj_est_yor_mao_nor_mly_jpn_knd_kor_bul_ukr_dgb_ctl_jav_hin_chh_bat_mnd_por_ewe_glc_heb_arw_ger_slo_lat_qcu_svk_bos_scr_igb_amh_dut_sid_krd_sun_urd_ven_prs_tsw_ind_tha_wly_tml_akn_cic_tur_grk_mcd_azi_tsn_vie_mlt_bem_swt_ses	-0.911103683434439	-2.21461512438257	0.0292293736047895
416	aeg_scr_bam_prs_heb_sid_amr_rom_aze_tur_swa_ind_lda_krd_eng_bsq_dut_hau_swt_mnd_svk_bul_ses_swe_ewe_ukr_hun_xho_bem_fin_pan_sod_geo_lat_arw_pol_cze_gam_mlt_glc_est_akn_bat_mol_sun_jpn_tml_kor_hin_afr_dgb_ita_mly_ger_wly_mao_cnt_bos_tsw_fre_anl_mcd_lit_grk_alb_qcu_urd_spa_rus_igb_owc_ctl_tig_guj_tag_por_dyu_ben_yor_jav_tha_amh_knd_fbf_ven_uzb_slo_nor_azi_zul_vie_chh_moo_tsn_cic	-0.220618367975608	-0.52089618927043	0.603677159789963
417	aeg_ukr_cic_cze_amr_owc_tig_krd_aze_azi_akn_jav_tsw_mcd_ctl_bsq_prs_wly_fbf_cnt_pol_pan_bem_rom_ven_svk_est_swa_dyu_hun_afr_mlt_geo_dut_spa_ita_arw_sid_heb_lat_fin_zul_mly_ger_mao_jpn_knd_kor_rus_hin_lda_slo_tag_nor_anl_ind_mnd_fre_swt_urd_gam_scr_eng_alb_ben_qcu_grk_mol_swe_ses_chh_por_amh_glc_sun_guj_bam_lit_ewe_bat_tha_hau_tml_dgb_yor_uzb_bos_bul_tur_moo_vie_sod_igb_xho_tsn	0.338270587602884	0.798548051512201	0.426587080432236
418	heb_fre_tsn_ben_wly_amh_sid_mcd_aze_azi_cic_mly_swt_bul_por_bsq_cze_amr_ses_cnt_guj_mol_moo_ger_ven_bos_est_lda_yor_hun_ukr_aeg_geo_krd_lat_ctl_afr_tig_hau_nor_fin_fbf_tag_scr_sun_jpn_knd_kor_swe_urd_zul_grk_bat_ita_mlt_jav_mnd_lit_tsw_hin_owc_pan_arw_dut_spa_qcu_glc_rom_prs_dyu_gam_pol_anl_eng_mao_slo_igb_rus_dgb_ind_tha_sod_tml_bam_akn_tur_svk_alb_uzb_xho_vie_chh_bem_swa_ewe	-0.266048961975101	-0.629026848896625	0.530873547475841
419	anl_mcd_moo_fre_amh_sid_sod_afr_aze_uzb_bem_mao_ses_bos_mol_bsq_krd_owc_yor_mnd_lit_pan_ewe_scr_swa_pol_fin_xho_cic_est_alb_hau_geo_spa_lat_guj_dut_heb_amr_ben_hun_dgb_bat_swe_mly_jpn_tml_kor_rus_grk_igb_bul_sun_slo_gam_tag_cnt_arw_lda_ukr_mlt_prs_ita_svk_cze_qcu_rom_ger_hin_bam_chh_urd_tig_nor_ind_glc_dyu_ctl_tsn_jav_tha_aeg_knd_swt_tsw_tur_por_eng_azi_akn_vie_wly_ven_fbf_zul	-0.8070645729895	-1.94479107311717	0.0548212408178076
420	owc_mcd_dyu_lit_aeg_heb_gam_rom_aze_uzb_yor_jav_ewe_slo_grk_bsq_mol_wly_lda_cnt_nor_eng_ses_arw_tsn_pol_hun_fbf_moo_est_guj_mlt_geo_ctl_afr_krd_glc_hau_tig_svk_fin_akn_bat_rus_ind_jpn_tml_kor_bos_ger_cic_dut_tag_ukr_sid_mly_mnd_fre_swa_por_sod_cze_prs_spa_alb_qcu_ben_scr_pan_bam_anl_lat_chh_urd_sun_swe_swt_hin_zul_mao_tha_amr_knd_xho_ven_azi_ita_bul_tur_bem_vie_amh_igb_tsw_dgb	-0.131157696025676	-0.309386489501517	0.757719658394603
421	aeg_ukr_bem_por_hau_amh_mlt_mol_tur_uzb_lda_ind_tsn_pan_prs_bsq_krd_sod_moo_cnt_arw_mcd_fbf_lit_zul_afr_est_dyu_bam_hun_ger_owc_geo_scr_ita_fre_alb_anl_tig_bul_fin_igb_bat_swe_mao_jpn_tml_kor_nor_guj_tsw_ben_jav_slo_gam_tag_mnd_bos_ewe_rus_heb_urd_pol_svk_glc_qcu_rom_dut_ctl_ses_chh_lat_sid_eng_sun_hin_dgb_grk_yor_mly_tha_wly_knd_swa_ven_azi_cze_spa_aze_swt_vie_amr_cic_xho_akn	-0.506436114973687	-1.20509796697127	0.231223023609199
422	anl_lat_yor_scr_sod_chh_amr_ita_aze_uzb_dgb_ind_lda_glc_bul_bsq_krd_gam_tsw_cnt_ben_lit_igb_svk_ewe_pan_fin_moo_ven_hun_slo_aeg_geo_rus_afr_hin_bos_hau_sid_urd_est_cic_tag_rom_sun_jpn_knd_kor_dut_ger_bam_mcd_mao_grk_owc_mly_mnd_cze_swt_pol_mlt_prs_arw_eng_ukr_qcu_por_spa_guj_akn_wly_fre_tig_mol_jav_ctl_swa_swe_bem_bat_tha_heb_tml_zul_dyu_azi_nor_alb_tur_tsn_vie_amh_ses_xho_fbf	-0.428948483894251	-1.01720070519502	0.311696951406635
423	mlt_afr_dyu_dut_gam_amh_sod_scr_uzb_tur_xho_jav_cic_arw_prs_bsq_hin_amr_ses_cnt_guj_rus_bam_spa_swt_slo_hun_fbf_moo_est_svk_anl_geo_swe_alb_lat_mol_hau_chh_ukr_fin_akn_mao_eng_ind_jpn_knd_kor_krd_ita_igb_glc_mly_bul_aeg_tag_mnd_ctl_bem_por_sid_urd_grk_mcd_ben_qcu_pol_lit_bos_lda_wly_pan_tig_nor_bat_cze_swa_ger_tsw_sun_tha_heb_tml_tsn_ven_azi_fre_rom_aze_dgb_vie_owc_yor_zul_ewe	-0.446718300482502	-1.0639424031435	0.290109509259867
424	anl_mcd_swa_guj_aeg_chh_amh_ctl_azi_uzb_fbf_tag_zul_arw_rom_bsq_krd_sod_moo_mnd_alb_rus_tsw_mol_dyu_ita_hun_ewe_ses_fin_pol_tig_geo_scr_lat_slo_nor_gam_hau_glc_est_bem_ind_por_mly_jpn_knd_kor_eng_ger_lda_dut_sun_prs_heb_jav_cnt_afr_ven_grk_amr_lit_spa_swe_ukr_qcu_ben_bos_cze_dgb_wly_urd_mlt_pan_bat_hin_bam_fre_yor_mao_tha_sid_tml_tsn_igb_aze_bul_svk_tur_cic_vie_owc_swt_xho_akn	0.472953604065662	1.11449356118291	0.267939412417062
425	sod_krd_tsw_ger_tig_heb_aeg_nor_aze_azi_ses_ind_ewe_scr_ctl_bsq_ukr_amr_zul_mnd_dut_prs_ven_fre_igb_pan_fin_bam_xho_hun_eng_hau_geo_svk_glc_ita_pol_wly_gam_cze_est_moo_tag_bos_bat_jpn_knd_kor_slo_lit_bem_alb_sun_rom_owc_mao_cnt_mcd_yor_spa_amh_ben_hin_swe_grk_qcu_urd_lat_rus_swa_anl_mol_sid_afr_jav_por_tsn_bul_dgb_mly_tha_mlt_tml_akn_cic_uzb_guj_arw_tur_fbf_vie_chh_swt_lda_dyu	-0.704168276404893	-1.68493858891007	0.0953534687769816
426	amh_urd_swa_rom_heb_owc_aeg_glc_azi_tur_igb_sun_zul_svk_nor_bsq_mol_hau_xho_mnd_afr_dut_cic_grk_moo_eng_hun_lda_bem_est_pol_chh_geo_ger_pan_arw_por_sod_anl_fre_fin_ewe_ind_mcd_jav_jpn_knd_kor_ben_lit_bam_ctl_tag_ukr_wly_mly_cnt_spa_ven_ita_amr_hin_scr_krd_cze_qcu_guj_alb_prs_akn_gam_slo_mlt_bul_bat_bos_tsw_rus_dgb_mao_tha_tig_tml_yor_swt_uzb_swe_lat_aze_dyu_vie_sid_tsn_fbf_ses	-0.478727610401172	-1.13778643487413	0.258132463025257
427	sid_krd_ven_fre_wly_gam_amh_spa_aze_tur_swt_sun_swa_swe_cze_bsq_ctl_hau_lda_mnd_nor_grk_dgb_ben_zul_guj_est_ewe_tsn_fin_mcd_sod_geo_ger_lat_por_eng_aeg_anl_afr_hun_igb_jav_lit_mao_jpn_knd_kor_glc_alb_ses_scr_mly_ukr_amr_bat_cnt_rus_fbf_bos_heb_dut_svk_arw_slo_qcu_prs_pan_hin_yor_owc_urd_tig_rom_tag_pol_tsw_ita_bam_ind_tha_mlt_tml_bem_akn_uzb_bul_mol_azi_moo_vie_chh_dyu_xho_cic	-0.128544777495498	-0.303688189634625	0.762043842038425
428	gam_bul_cic_ben_heb_tig_owc_nor_azi_aze_swt_ind_akn_grk_spa_bsq_bos_wly_yor_cnt_mol_prs_dyu_por_dgb_urd_est_bem_tsn_fin_lit_anl_geo_svk_ukr_arw_ger_sod_amh_slo_hun_lda_sun_pol_mly_jpn_tml_kor_eng_mcd_fbf_hin_mao_ctl_sid_jav_mnd_pan_moo_afr_hau_scr_ita_glc_alb_qcu_dut_guj_rus_swa_amr_krd_mlt_cze_tag_rom_ven_fre_tsw_bat_tha_aeg_knd_igb_zul_tur_swe_lat_uzb_xho_vie_chh_ses_bam_ewe	0.115397660669882	0.272177001807508	0.786089280719532
429	sid_ger_dgb_prs_heb_gam_amh_arw_azi_aze_yor_sun_tsw_urd_ben_bsq_mol_hau_ewe_cnt_cze_ctl_ses_pol_ven_svk_hun_dyu_lda_fin_afr_wly_geo_bos_fre_nor_lit_sod_tig_ukr_est_swa_bat_rom_jav_jpn_knd_kor_krd_por_cic_ita_ind_slo_mlt_mly_mnd_dut_akn_spa_chh_rus_pan_scr_glc_qcu_grk_hin_alb_moo_amr_guj_anl_swe_mao_eng_zul_lat_tsn_tag_tha_owc_tml_fbf_bam_tur_bul_mcd_uzb_bem_vie_aeg_xho_igb_swt	0.480641421335803	1.13389563682414	0.259752764805377
430	sod_lat_lda_fre_amr_mlt_tig_afr_uzb_aze_ewe_mao_cic_lit_eng_bsq_guj_owc_swt_cnt_glc_ita_igb_ben_bem_rus_est_tsw_yor_hun_ctl_aeg_geo_alb_hin_prs_mcd_sid_wly_scr_fin_xho_sun_ger_tag_jpn_tml_kor_por_dut_fbf_bos_mly_pan_heb_ind_mnd_krd_zul_swe_amh_ukr_nor_slo_cze_qcu_rom_svk_grk_moo_anl_urd_hau_arw_jav_bul_bam_mol_dgb_bat_tha_gam_knd_swa_ses_tur_pol_spa_azi_akn_vie_chh_tsn_dyu_ven	-0.215027179870152	-0.50805078573706	0.612620659776666
431	sod_bos_tsn_pan_heb_tig_anl_eng_aze_uzb_fbf_tag_yor_afr_ger_bsq_lat_owc_dgb_mnd_urd_lit_bem_ukr_cic_mol_est_moo_ewe_hun_alb_hau_geo_prs_glc_slo_arw_amh_sid_ctl_fin_dyu_mao_guj_bat_jpn_knd_kor_rus_swe_swa_krd_jav_ita_wly_ind_cnt_por_swt_scr_aeg_ben_rom_svk_bul_qcu_dut_nor_hin_igb_chh_grk_amr_fre_mly_mcd_ven_cze_zul_sun_tha_mlt_tml_akn_ses_azi_pol_spa_tur_bam_vie_gam_tsw_xho_lda	0.361602984473637	0.851578740316564	0.396635440781215
432	gam_prs_akn_slo_sid_aeg_tig_krd_tur_uzb_dgb_mly_cic_cze_lat_bsq_afr_wly_bem_cnt_ukr_eng_ven_ita_swt_arw_hun_fbf_ewe_est_guj_owc_geo_ger_glc_dut_lit_anl_sod_bos_fin_ses_sun_pan_bat_jpn_knd_kor_scr_rom_xho_ctl_ind_rus_mlt_tag_mnd_fre_bam_spa_amh_alb_pol_svk_mcd_qcu_por_hin_bul_tsn_hau_mol_chh_swe_mao_urd_lda_grk_yor_jav_tha_heb_tml_swa_tsw_aze_ben_nor_azi_moo_vie_amr_zul_igb_dyu	-0.733994916791731	-1.76414571489465	0.0809910944109693
433	sod_nor_cic_ctl_amr_gam_chh_guj_tur_uzb_akn_sun_ses_bul_krd_bsq_spa_aeg_swt_mnd_pol_por_tsn_rom_bam_eng_fin_dyu_zul_hun_ukr_anl_geo_grk_svk_rus_mol_owc_sid_afr_est_fbf_mao_pan_jav_jpn_tml_kor_mcd_bos_tsw_lat_ind_ger_amh_bat_cnt_cze_ven_fre_hau_hin_ben_urd_ita_qcu_alb_scr_glc_swa_wly_dut_mlt_slo_mly_arw_xho_prs_igb_tag_tha_heb_knd_ewe_yor_azi_lit_swe_aze_bem_vie_tig_moo_lda_dgb	-0.700451653237942	-1.6799252664759	0.0963282446680289
434	gam_urd_moo_eng_owc_heb_amr_ukr_uzb_tur_ven_bat_dyu_mol_grk_bsq_alb_sod_tsw_cnt_ger_glc_akn_ita_cic_dut_hun_bem_zul_est_ben_mlt_geo_nor_pol_fre_mcd_wly_tig_spa_fin_fbf_ind_pan_tag_jpn_tml_kor_hin_arw_bam_lit_sun_ctl_chh_mly_mnd_prs_swt_slo_aeg_cze_bul_rus_lat_qcu_svk_bos_scr_swa_sid_krd_anl_afr_jav_por_dgb_guj_ewe_mao_tha_amh_knd_yor_xho_aze_swe_rom_azi_ses_vie_hau_tsn_igb_lda	-0.523282896442788	-1.24515961992353	0.216201393272682
435	aeg_svk_igb_rus_chh_mlt_heb_swe_tur_uzb_tsw_bat_dyu_eng_lat_bsq_ben_amh_yor_cnt_krd_ger_bem_dut_xho_bos_est_moo_ses_hun_prs_sid_geo_mcd_scr_arw_por_gam_anl_grk_fin_swa_ind_pol_tag_jpn_tml_kor_urd_afr_lda_alb_mao_rom_wly_jav_mnd_fre_dgb_mol_sod_lit_ctl_hin_slo_qcu_ita_guj_cze_cic_tig_bul_hau_nor_mly_glc_bam_ukr_akn_sun_tha_amr_knd_zul_swt_aze_spa_pan_azi_tsn_vie_owc_ewe_fbf_ven	-0.000391163908737864	-0.000920391786812274	0.999267605122224
436	tig_ben_swa_fre_wly_mlt_anl_nor_uzb_azi_lda_mao_ven_ukr_por_bsq_cze_sod_fbf_cnt_rom_glc_dgb_rus_ses_mcd_est_yor_bam_hun_pol_gam_geo_ita_slo_hin_krd_chh_owc_ger_fin_moo_bat_afr_ind_jpn_knd_kor_spa_bul_tsn_ctl_sun_bos_heb_jav_mnd_grk_ewe_prs_aeg_mol_urd_svk_eng_qcu_dut_swe_lat_zul_hau_pan_amh_arw_tag_alb_igb_scr_dyu_mly_tha_amr_tml_cic_swt_tur_guj_lit_aze_xho_vie_sid_bem_akn_tsw	-0.316760564844791	-0.749914348614082	0.455199233403686
437	mlt_eng_dgb_pan_amr_wly_sid_ger_tur_azi_yor_tag_fbf_hin_afr_bsq_cze_aeg_tsn_cnt_ctl_bul_ven_spa_ewe_rus_fin_xho_lda_est_fre_hau_geo_krd_ukr_prs_swe_owc_anl_lat_hun_bem_sun_urd_bat_jpn_tml_kor_nor_por_swt_rom_jav_svk_tig_mly_mnd_pol_igb_lit_chh_alb_guj_scr_grk_qcu_mol_ben_slo_moo_heb_bos_amh_arw_mao_dut_zul_glc_bam_ind_tha_gam_knd_tsw_ses_aze_mcd_ita_uzb_akn_vie_sod_dyu_cic_swa	-0.437009412710763	-1.03733272547972	0.302270454844862
438	amh_swe_ses_ger_aeg_gam_hau_bul_aze_uzb_tsw_bat_bem_hin_alb_bsq_dut_chh_fbf_cnt_lat_ukr_moo_ctl_swt_bos_hun_bam_xho_est_glc_tig_geo_ita_ben_krd_afr_anl_heb_eng_fin_akn_tag_nor_mly_jpn_knd_kor_pol_arw_swa_pan_jav_scr_sid_mao_mnd_fre_dyu_rom_amr_lit_rus_guj_grk_qcu_mol_slo_cze_tsn_mlt_urd_sod_prs_ind_por_zul_spa_igb_sun_tha_owc_tml_dgb_lda_azi_svk_mcd_tur_cic_vie_wly_yor_ven_ewe	0.304981861254681	0.718269293054072	0.474391876829821
439	wly_pol_xho_ben_tig_chh_mlt_ctl_tur_uzb_fbf_sun_dyu_rus_por_bsq_lat_anl_ses_mnd_arw_afr_lda_cze_bam_lit_hun_akn_yor_fin_swe_hau_geo_alb_slo_hin_rom_sod_sid_grk_est_cic_jav_spa_ind_jpn_knd_kor_urd_bos_swa_guj_tag_prs_amr_mao_cnt_pan_zul_ger_heb_svk_bul_eng_ukr_qcu_nor_scr_dut_igb_amh_ita_owc_glc_bat_mol_swt_mcd_ven_mly_tha_gam_tml_moo_ewe_aze_krd_fre_azi_dgb_vie_aeg_tsw_bem_tsn	-0.904975550146418	-2.19996469751091	0.0302870698507028
440	chh_fre_swa_scr_owc_anl_gam_prs_tur_azi_lda_mao_bem_slo_bos_bsq_pan_mlt_swt_mnd_krd_grk_fbf_arw_dyu_spa_fin_moo_zul_hun_nor_wly_geo_mcd_bul_ita_ctl_heb_hau_ukr_est_akn_jav_lit_tag_jpn_knd_kor_rom_alb_ven_guj_ind_rus_sod_sun_cnt_afr_tsn_hin_amh_mol_glc_swe_cze_qcu_ger_dut_urd_cic_aeg_svk_sid_por_bat_lat_yor_eng_igb_mly_tha_tig_tml_ewe_dgb_uzb_ben_pol_aze_tsw_vie_amr_xho_bam_ses	-0.819379976783022	-1.98185229881782	0.0504480298569879
441	heb_eng_bam_grk_chh_tig_owc_urd_aze_tur_fbf_sun_akn_ukr_svk_bsq_pol_wly_bem_mnd_lit_prs_swa_nor_xho_spa_hun_igb_zul_est_alb_sod_geo_scr_hin_pan_rus_amh_aeg_mol_fin_moo_tag_por_mao_jpn_tml_kor_guj_bos_cic_fre_bat_lat_anl_ind_cnt_ben_ses_ita_sid_rom_dut_ctl_slo_qcu_afr_bul_glc_swt_mlt_ger_amr_krd_jav_mcd_ewe_arw_dgb_mly_tha_gam_knd_tsn_yor_azi_swe_cze_uzb_tsw_vie_hau_ven_lda_dyu	-0.464459054255903	-1.10357049934215	0.272626839777547
442	tig_hin_xho_ben_sid_amh_aeg_grk_aze_uzb_igb_jav_cic_mcd_urd_bsq_lit_gam_tsn_cnt_pan_afr_moo_nor_tsw_svk_est_akn_lda_hun_glc_amr_geo_swe_mol_cze_arw_anl_sod_bos_fin_ewe_sun_ukr_mao_jpn_tml_kor_eng_ctl_yor_por_bat_guj_wly_ind_mnd_pol_zul_fre_mlt_spa_rus_lat_ita_qcu_bul_alb_scr_ven_chh_prs_heb_krd_tag_dut_dgb_ger_dyu_mly_tha_hau_knd_swt_bem_tur_slo_rom_azi_fbf_vie_owc_swa_ses_bam	-0.802836603265891	-1.93970056111628	0.0554463127354644
443	owc_pol_akn_urd_amr_anl_sid_bul_aze_azi_bem_bat_tsw_spa_fre_bsq_nor_tig_yor_mnd_bos_svk_swa_ben_zul_mol_hun_ewe_swt_est_ita_hau_geo_rus_guj_arw_swe_heb_amh_lit_fin_lda_tag_ukr_mly_jpn_knd_kor_slo_ctl_ven_por_mao_alb_aeg_ind_cnt_glc_ses_dut_gam_scr_eng_prs_afr_qcu_mcd_hin_cze_xho_sod_ger_wly_lat_sun_krd_tsn_pan_cic_jav_tha_chh_tml_igb_moo_uzb_grk_rom_tur_dyu_vie_mlt_fbf_dgb_bam	0.297134415625378	0.700318245485543	0.485476890374103
444	amh_pan_igb_eng_sid_aeg_mlt_slo_tur_aze_lda_ind_dgb_glc_nor_bsq_krd_wly_swt_mnd_hin_swe_dyu_por_ewe_scr_hun_ses_ven_fin_lit_owc_geo_urd_fre_lat_rus_tig_anl_arw_est_xho_jav_dut_sun_jpn_knd_kor_ita_alb_bam_bul_tag_rom_hau_bat_cnt_ger_zul_ukr_amr_guj_afr_spa_ben_qcu_ctl_cze_svk_akn_sod_mcd_heb_bos_mly_mol_tsw_prs_tsn_mao_tha_chh_tml_swa_yor_azi_grk_pol_uzb_bem_vie_gam_fbf_moo_cic	-0.241727324325248	-0.570674107558226	0.569596903446036
445	hau_swe_bem_urd_sid_tig_sod_fre_azi_aze_ewe_tag_xho_slo_bul_bsq_cze_amr_ses_mnd_eng_pol_igb_guj_yor_lit_hun_cic_tsn_fin_hin_gam_geo_nor_mcd_arw_ita_amh_owc_bos_est_lda_mly_lat_mao_jpn_tml_kor_por_scr_zul_krd_bat_glc_anl_jav_cnt_svk_dyu_pan_aeg_rom_ben_dut_rus_qcu_mol_afr_alb_fbf_heb_prs_wly_ctl_sun_ger_akn_spa_bam_ind_tha_mlt_knd_tsw_swa_uzb_ukr_grk_tur_moo_vie_chh_swt_dgb_ven	0.189679393815867	0.446453100155553	0.656307821074279
446	amh_bos_bem_scr_aeg_anl_chh_dut_uzb_tur_swa_ind_ewe_eng_afr_bsq_pol_gam_bam_cnt_rom_arw_tsw_glc_cic_mcd_fin_xho_zul_hun_swe_sid_geo_lit_ben_por_ita_wly_mlt_mol_est_yor_bat_krd_mly_jpn_tml_kor_spa_svk_ven_grk_mao_fre_tig_sun_mnd_nor_tsn_ukr_sod_ger_alb_prs_cze_qcu_bul_rus_lat_igb_heb_ctl_owc_pan_jav_slo_ses_guj_swt_tag_tha_amr_knd_dyu_fbf_azi_hin_urd_aze_lda_vie_hau_akn_moo_dgb	-0.280992313035383	-0.664013709268182	0.508324436673316
447	mlt_ger_ven_rom_heb_tig_anl_mcd_uzb_azi_bam_mao_fbf_hin_afr_bsq_krd_sid_swa_mnd_eng_bos_lda_glc_tsn_pan_est_igb_akn_hun_urd_sod_geo_ita_lat_spa_swe_hau_gam_slo_fin_zul_ind_prs_tag_jpn_tml_kor_mol_arw_swt_scr_jav_rus_aeg_bat_cnt_fre_yor_guj_owc_pol_cze_alb_por_qcu_ben_nor_dut_dgb_chh_lit_amh_grk_sun_bul_ewe_svk_bem_mly_tha_wly_knd_xho_tsw_aze_ctl_ukr_tur_ses_vie_amr_cic_moo_dyu	-0.771050321852801	-1.85770633381325	0.066374869317745
448	anl_rus_tsn_fre_tig_wly_sod_krd_uzb_tur_yor_tag_dgb_pan_swe_bsq_glc_aeg_moo_cnt_ger_rom_dyu_afr_bem_grk_est_igb_zul_hun_ukr_sid_geo_alb_bul_bos_spa_owc_hau_cze_fin_fbf_bat_urd_jav_jpn_tml_kor_dut_guj_ses_nor_sun_por_chh_mly_mnd_hin_ewe_lit_mlt_mol_slo_prs_ctl_qcu_mcd_arw_ben_xho_amr_scr_heb_pol_ind_ita_ven_lat_akn_mao_tha_gam_knd_bam_swt_azi_svk_eng_aze_tsw_vie_amh_swa_cic_lda	-0.440430453052712	-1.04500999888569	0.298726984654349
449	sid_bul_bem_lat_aeg_hau_anl_eng_aze_tur_tsw_sun_moo_scr_ger_bsq_pol_wly_bam_cnt_lit_fre_ven_ita_ses_guj_est_dgb_swt_hun_afr_heb_geo_slo_svk_krd_arw_sod_amr_swe_fin_yor_mly_bos_jav_jpn_tml_kor_spa_ben_ewe_rom_tag_cze_chh_bat_mnd_por_zul_alb_gam_glc_hin_ukr_mol_qcu_pan_rus_ctl_fbf_owc_nor_mlt_urd_mao_mcd_cic_dut_xho_ind_tha_tig_knd_tsn_swa_uzb_grk_prs_azi_dyu_vie_amh_akn_lda_igb	-0.511100212529301	-1.21636272983808	0.226924956702288
450	tig_alb_swa_mol_hau_heb_owc_svk_tur_azi_xho_bat_igb_fre_ukr_bsq_lit_gam_fbf_mnd_pan_afr_ses_cze_ewe_glc_fin_ven_swt_hun_bul_chh_geo_swe_hin_por_rus_anl_sod_ger_est_cic_tag_scr_mly_jpn_knd_kor_prs_lat_tsw_arw_jav_ctl_amh_mao_cnt_ita_bam_mcd_sid_guj_krd_nor_pol_qcu_eng_grk_ben_bem_mlt_rom_wly_spa_ind_dut_dgb_bos_tsn_sun_tha_aeg_tml_yor_akn_uzb_slo_urd_aze_dyu_vie_amr_moo_lda_zul	-0.664054241623322	-1.591649735471	0.114856983583572
451	aeg_bos_dgb_rom_tig_mlt_hau_ben_aze_tur_lda_tag_fbf_ctl_por_bsq_guj_sod_yor_mnd_ger_svk_zul_arw_ses_dut_fin_swt_tsw_hun_scr_amh_geo_alb_cze_krd_ukr_anl_wly_pan_est_ewe_ind_glc_bat_jpn_tml_kor_urd_lit_igb_grk_mly_prs_heb_sun_cnt_mol_bem_fre_sid_hin_eng_spa_nor_qcu_pol_lat_swe_xho_amr_bul_chh_rus_mao_slo_tsn_mcd_ven_jav_tha_gam_knd_moo_akn_uzb_ita_afr_azi_cic_vie_owc_swa_bam_dyu	-0.5850522620777	-1.39601486655774	0.16603367454439
452	wly_guj_ven_lat_amr_gam_amh_lit_tur_aze_swa_tag_tsn_urd_krd_bsq_bos_heb_yor_mnd_slo_fre_igb_pol_ses_dut_est_swt_zul_fin_pan_owc_geo_mol_ger_ctl_bul_anl_aeg_spa_hun_dyu_bat_cze_mly_jpn_knd_kor_scr_afr_cic_svk_jav_prs_sid_mao_cnt_ukr_fbf_eng_hau_nor_hin_glc_swe_qcu_por_rom_mcd_akn_chh_rus_mlt_alb_ind_arw_xho_ita_bem_sun_tha_tig_tml_moo_tsw_uzb_ben_grk_azi_ewe_vie_sod_dgb_bam_lda	-0.20366806763626	-0.480891662721217	0.631722927946243
453	owc_guj_swa_lit_chh_anl_gam_arw_aze_tur_xho_mao_ewe_svk_pan_bsq_nor_heb_akn_cnt_alb_grk_igb_glc_dyu_ita_hun_lda_ses_est_spa_mlt_geo_ben_rus_dut_cze_wly_aeg_prs_fin_moo_bat_ger_tag_jpn_tml_kor_mol_mcd_yor_bos_jav_slo_amr_sun_mnd_urd_bem_eng_sid_por_hin_scr_ctl_qcu_rom_swe_pol_fbf_hau_bul_tig_afr_mly_fre_ven_lat_tsw_ind_tha_sod_knd_tsn_cic_uzb_ukr_krd_azi_swt_vie_amh_dgb_bam_zul	-0.604599079632512	-1.44436381834049	0.151997353467016
454	amr_ita_ewe_mol_wly_chh_gam_cze_azi_aze_zul_mao_swa_ukr_arw_bsq_prs_heb_moo_mnd_afr_lit_dgb_ben_xho_urd_fin_bem_dyu_hun_alb_aeg_geo_svk_spa_ctl_bos_sod_sid_por_est_swt_tag_pol_jav_jpn_knd_kor_lat_dut_ven_rom_ind_eng_tig_sun_cnt_swe_fbf_krd_hau_ger_glc_nor_fre_qcu_grk_hin_bul_tsw_owc_rus_mlt_scr_mly_guj_cic_mcd_yor_bat_tha_amh_tml_tsn_lda_tur_slo_pan_uzb_akn_vie_anl_ses_bam_igb	-0.127154728777604	-0.300085654154066	0.764781554350024
455	tig_dut_zul_alb_aeg_amh_sid_bos_tur_uzb_swt_bat_bam_slo_pol_bsq_guj_sod_ewe_cnt_ita_mcd_xho_ukr_lda_spa_fin_igb_ven_est_swe_wly_geo_fre_bul_prs_rus_gam_hau_pan_hun_swa_tag_scr_jav_jpn_tml_kor_ctl_rom_ses_grk_mly_lat_chh_sun_mnd_krd_yor_nor_amr_ger_urd_cze_svk_qcu_hin_afr_arw_bem_mlt_eng_heb_ben_ind_lit_tsw_glc_fbf_mao_tha_anl_knd_tsn_cic_azi_mol_por_aze_akn_vie_owc_dyu_dgb_moo	0.0208481494896172	0.0490916790126997	0.960951511765972
456	heb_lit_ses_scr_amh_owc_aeg_arw_aze_uzb_moo_mly_tsw_glc_ita_bsq_svk_gam_bam_mnd_mcd_fre_tsn_pan_cic_urd_fin_dyu_swt_est_nor_sid_geo_ukr_slo_bos_pol_tig_wly_ctl_hun_ewe_ind_ger_jav_jpn_tml_kor_guj_krd_ven_hin_mao_spa_anl_sun_cnt_mol_igb_ben_hau_rus_dut_lat_afr_qcu_grk_por_cze_bem_amr_prs_mlt_swe_tag_alb_swa_eng_akn_bat_tha_sod_knd_yor_dgb_tur_rom_bul_azi_xho_vie_chh_zul_fbf_lda	0.411585249857243	0.971109822149287	0.334012550778881
457	gam_nor_ven_pol_wly_hau_sod_por_aze_azi_yor_jav_lda_cze_ctl_bsq_ben_sid_zul_mnd_rus_svk_dgb_fre_swt_grk_fin_dyu_bam_est_dut_amr_geo_mcd_spa_krd_afr_tig_mlt_ukr_hun_cic_tag_scr_mly_jpn_tml_kor_mol_bul_xho_swe_mao_alb_owc_ind_cnt_eng_tsn_urd_heb_lit_slo_hin_rom_qcu_glc_guj_arw_ses_aeg_pan_amh_prs_bat_ita_ewe_bos_akn_sun_tha_chh_knd_tsw_swa_tur_ger_lat_uzb_bem_vie_anl_igb_moo_fbf	0.211101222078907	0.498741797795627	0.619138910571922
458	sid_svk_bem_slo_anl_amr_sod_spa_tur_uzb_tsw_mly_fbf_arw_por_bsq_urd_heb_tsn_cnt_bul_krd_swt_scr_ewe_afr_fin_dyu_moo_hun_alb_aeg_geo_lat_mol_grk_fre_amh_chh_prs_est_ses_ind_rus_sun_jpn_tml_kor_ita_nor_xho_glc_jav_ukr_tig_mao_mnd_pol_ven_mcd_wly_pan_hin_bos_dut_qcu_eng_ctl_guj_zul_hau_rom_gam_ger_tag_swe_dgb_cze_lda_bat_tha_mlt_knd_akn_igb_aze_lit_ben_azi_cic_vie_owc_bam_swa_yor	-0.0620865210869157	-0.146266966367101	0.884027227463313
459	sod_bul_bam_por_aeg_wly_sid_hin_azi_tur_fbf_bat_swt_lat_urd_bsq_spa_mlt_zul_mnd_guj_krd_moo_svk_yor_glc_fin_lda_swa_hun_nor_chh_geo_pol_ben_swe_alb_heb_gam_mcd_est_xho_jav_rus_tag_jpn_tml_kor_prs_fre_ses_rom_sun_eng_amr_mao_cnt_bos_ewe_arw_amh_scr_cze_ukr_mol_qcu_pan_ctl_lit_bem_anl_dut_hau_afr_ind_ita_dyu_slo_tsn_mly_tha_tig_knd_ven_igb_aze_ger_grk_uzb_dgb_vie_owc_akn_tsw_cic	0.462837300408943	1.09163122811768	0.277815231866998
460	chh_mcd_zul_lat_wly_sid_anl_ukr_tur_azi_bam_sun_lda_guj_fre_bsq_por_heb_tsw_mnd_scr_arw_bem_ger_tsn_rom_fin_igb_ses_hun_alb_amh_geo_slo_prs_swe_hin_aeg_amr_cze_est_swa_mly_urd_tag_jpn_knd_kor_spa_grk_moo_bul_bat_nor_mlt_mao_cnt_bos_ven_svk_tig_mol_rus_pan_dut_qcu_ctl_lit_pol_akn_hau_ita_gam_ben_jav_eng_fbf_afr_swt_ind_tha_owc_tml_ewe_dgb_aze_glc_krd_uzb_yor_vie_sod_dyu_xho_cic	-0.73044414206452	-1.75274632621689	0.0829410715336182
461	amh_fre_igb_scr_heb_owc_aeg_mol_azi_aze_ses_tag_zul_pol_rom_bsq_ukr_wly_ven_cnt_rus_urd_swa_krd_dgb_swe_est_bem_yor_fin_glc_chh_geo_prs_nor_grk_bul_mlt_amr_pan_hun_dyu_mly_ctl_jav_jpn_knd_kor_por_ben_fbf_ger_ind_alb_sod_mao_mnd_eng_tsn_svk_tig_mcd_lat_cze_spa_qcu_hin_guj_dut_ewe_sid_bos_hau_arw_sun_slo_akn_lit_lda_bat_tha_anl_tml_swt_tsw_uzb_afr_ita_tur_cic_vie_gam_moo_xho_bam	0.287308011268884	0.676192351724419	0.50059671670809
462	amh_pan_fbf_grk_gam_aeg_sod_rus_aze_uzb_lda_ind_moo_krd_pol_bsq_rom_anl_swa_cnt_nor_prs_zul_cze_igb_ger_fin_ewe_bem_est_arw_hau_geo_dut_ben_lit_swe_amr_wly_hin_hun_ven_mly_bos_mao_jpn_knd_kor_guj_scr_yor_ukr_sun_svk_chh_bat_mnd_eng_tsw_por_tig_ctl_mcd_ita_fre_qcu_alb_slo_bul_swt_mlt_lat_sid_glc_jav_urd_dgb_afr_tsn_tag_tha_owc_tml_xho_dyu_azi_spa_mol_tur_ses_vie_heb_bam_cic_akn	-0.998060048272213	-2.42825815828843	0.0170953333750421
463	owc_prs_lda_scr_sid_gam_chh_ctl_uzb_aze_tsw_mly_ven_ita_guj_bsq_ukr_sod_zul_mnd_rom_mcd_moo_pan_ewe_cze_hun_bem_tsn_fin_lat_aeg_geo_lit_krd_spa_bul_amr_wly_dut_est_akn_bat_glc_tag_jpn_knd_kor_pol_grk_dgb_urd_mao_ben_amh_jav_cnt_eng_ses_hin_mlt_ger_bos_svk_swe_qcu_arw_alb_rus_swa_tig_slo_hau_fre_ind_mol_igb_afr_swt_sun_tha_heb_tml_dyu_xho_azi_por_nor_tur_bam_vie_anl_yor_fbf_cic	-0.237856287427487	-0.562991713464473	0.574795313167046
464	wly_slo_moo_nor_amr_mlt_tig_swe_tur_uzb_tsw_tag_fbf_bos_afr_bsq_lat_gam_bam_mnd_glc_prs_lda_lit_swa_pol_fin_xho_zul_hun_ita_amh_geo_svk_mol_por_urd_aeg_owc_dut_est_ven_mly_cze_ind_jpn_tml_kor_bul_spa_cic_grk_bat_ben_anl_mao_cnt_ger_bem_mcd_chh_ctl_fre_rom_alb_qcu_pan_scr_guj_igb_hau_arw_sid_hin_jav_eng_ewe_krd_tsn_sun_tha_sod_knd_yor_akn_azi_rus_ukr_aze_swt_vie_heb_dyu_dgb_ses	0.330093736992283	0.777158851147847	0.439037424075154
465	sod_grk_fbf_ita_gam_mlt_aeg_ben_aze_uzb_tsn_ind_xho_lat_bos_bsq_krd_wly_bem_mnd_lit_rus_dyu_glc_dgb_spa_fin_cic_swt_est_ctl_amr_geo_prs_scr_guj_rom_heb_sid_por_hun_bam_sun_eng_mly_jpn_tml_kor_mol_cze_ewe_svk_mao_pol_hau_jav_cnt_fre_zul_mcd_tig_ukr_swe_hin_alb_qcu_bul_afr_dut_moo_owc_urd_anl_nor_tag_slo_akn_ger_tsw_bat_tha_chh_knd_swa_lda_tur_pan_arw_azi_ses_vie_amh_igb_ven_yor	-0.395121913755985	-0.938617958465833	0.350358283201719
466	amr_ita_akn_ukr_heb_owc_hau_prs_aze_azi_swt_bat_yor_arw_svk_bsq_ctl_chh_igb_mnd_ben_ger_ewe_swe_fbf_eng_hun_dyu_moo_fin_bul_gam_geo_lit_pol_mol_hin_aeg_mlt_guj_est_swa_ind_urd_jav_jpn_knd_kor_rom_mcd_bem_fre_mly_grk_sod_sun_cnt_krd_bam_alb_anl_bos_glc_rus_afr_qcu_cze_dut_scr_zul_tig_nor_amh_por_tag_spa_tsn_pan_tsw_mao_tha_sid_tml_dgb_xho_tur_lat_slo_uzb_ses_vie_wly_lda_ven_cic	0.105642254659476	0.248730802489075	0.804117478689643
467	sid_dut_fbf_lat_hau_owc_heb_rom_azi_tur_tsw_jav_lda_pan_bos_bsq_ger_mlt_swa_mnd_grk_ben_moo_spa_dyu_ita_est_cic_dgb_hun_rus_amr_geo_swe_pol_slo_ukr_chh_aeg_glc_fin_ven_sun_eng_ind_jpn_tml_kor_lit_krd_xho_bul_tag_mcd_anl_mao_cnt_scr_bem_por_tig_fre_alb_hin_ctl_qcu_urd_cze_mol_igb_wly_svk_sod_nor_bat_prs_swt_afr_tsn_mly_tha_gam_knd_ewe_zul_uzb_arw_guj_aze_akn_vie_amh_yor_bam_ses	-0.681690981929292	-1.63360369860962	0.105723149826844
468	anl_arw_ewe_ctl_gam_heb_hau_pol_tur_azi_zul_tag_ses_spa_grk_bsq_svk_amh_fbf_cnt_swe_bul_lda_cze_dgb_rom_fin_dyu_swa_hun_alb_owc_geo_eng_bos_krd_rus_sid_mlt_ita_est_tsw_bat_dut_mao_jpn_knd_kor_por_scr_igb_afr_jav_slo_aeg_sun_mnd_mol_cic_lat_tig_pan_mcd_glc_lit_qcu_ukr_hin_ger_tsn_amr_urd_chh_fre_ind_nor_xho_prs_bem_mly_tha_sod_tml_ven_moo_uzb_ben_guj_aze_akn_vie_wly_swt_bam_yor	-0.291809529377978	-0.689777623467229	0.492051686517269
469	aeg_ger_swa_cze_sid_wly_sod_svk_uzb_aze_tsn_ind_cic_por_krd_bsq_pol_chh_zul_mnd_ita_rus_yor_mol_igb_pan_est_bem_ven_hun_lat_anl_geo_slo_guj_swe_scr_hau_gam_glc_fin_dyu_tag_afr_mao_jpn_knd_kor_eng_bul_moo_fre_jav_ukr_amr_mly_cnt_ctl_lda_grk_amh_nor_alb_urd_rom_qcu_prs_mcd_lit_akn_heb_arw_owc_dut_bat_ben_swt_bos_ses_sun_tha_mlt_tml_fbf_dgb_tur_hin_spa_azi_tsw_vie_tig_bam_ewe_xho	-0.322259110406772	-0.763339297202787	0.447193170395902
470	sod_svk_moo_mol_sid_anl_tig_rus_uzb_tur_bam_ind_tsw_krd_cze_bsq_guj_amr_akn_cnt_fre_prs_tsn_ita_dyu_hin_est_xho_swa_fin_grk_mlt_geo_lit_eng_glc_spa_wly_amh_scr_hun_igb_sun_nor_mao_jpn_knd_kor_arw_dut_swt_ger_jav_slo_heb_mly_mnd_ben_ses_rom_owc_pan_bos_alb_bul_qcu_lat_por_urd_fbf_hau_ctl_chh_pol_bat_afr_yor_mcd_ewe_tag_tha_gam_tml_lda_bem_azi_ukr_swe_aze_cic_vie_aeg_dgb_zul_ven	-0.630615794019218	-1.50797427876833	0.134950792443043
471	amr_nor_swt_alb_anl_mlt_sid_ben_uzb_aze_xho_bat_cic_rus_mol_bsq_prs_heb_igb_cnt_urd_glc_dyu_ukr_fbf_pol_fin_tsw_ven_hun_eng_aeg_geo_swe_ctl_afr_cze_wly_amh_bos_est_dgb_sun_fre_mao_jpn_tml_kor_por_lat_yor_dut_jav_bul_chh_ind_mnd_rom_ewe_grk_tig_slo_scr_arw_ita_qcu_ger_hin_mcd_swa_sod_guj_gam_spa_mly_lit_bem_pan_lda_tag_tha_hau_knd_ses_bam_tur_krd_svk_azi_zul_vie_owc_akn_moo_tsn	-0.301439828572433	-0.712500934460349	0.477938433077401
472	chh_rus_ses_por_gam_amh_aeg_ger_aze_azi_tsw_ind_cic_bul_scr_bsq_slo_sid_fbf_cnt_grk_glc_bem_mcd_dyu_urd_fin_moo_xho_est_lit_mlt_geo_pan_guj_nor_prs_owc_heb_rom_hun_ven_jav_ctl_mly_jpn_knd_kor_cze_svk_zul_ukr_mao_ita_wly_sun_mnd_lat_igb_swe_tig_arw_dut_ben_afr_qcu_spa_pol_eng_swt_anl_bos_amr_mol_tag_hin_akn_alb_dgb_bat_tha_sod_tml_lda_swa_tur_fre_krd_uzb_tsn_vie_hau_ewe_yor_bam	-0.246168429174165	-0.581660697671044	0.56220250946268
473	wly_afr_zul_cze_sod_mlt_heb_rus_tur_azi_swa_jav_bem_nor_dut_bsq_arw_hau_lda_cnt_rom_bul_ses_pol_moo_svk_fin_xho_fbf_hun_ben_chh_geo_mol_lat_ctl_guj_amh_gam_por_est_dgb_bat_spa_tag_jpn_knd_kor_slo_mcd_swt_bos_sun_fre_sid_mao_mnd_swe_dyu_ger_anl_ukr_ita_krd_urd_qcu_scr_eng_pan_yor_amr_alb_aeg_glc_mly_prs_cic_grk_igb_ind_tha_tig_tml_tsw_bam_aze_hin_lit_uzb_ewe_vie_owc_tsn_akn_ven	0.273927751835083	0.644756894023197	0.520672030981298
474	sod_krd_dgb_spa_chh_tig_hau_guj_tur_uzb_moo_jav_fbf_mcd_bul_bsq_dut_sid_xho_mnd_rus_slo_lda_ukr_ven_ctl_est_tsn_cic_fin_svk_heb_geo_mol_ita_urd_arw_anl_mlt_fre_hun_dyu_ind_rom_bat_jpn_tml_kor_grk_scr_bam_hin_mly_bos_gam_tag_cnt_pan_igb_glc_aeg_por_eng_ben_nor_qcu_alb_ger_lat_zul_owc_afr_amr_lit_mao_swe_bem_pol_tsw_sun_tha_wly_knd_ewe_ses_aze_prs_cze_azi_akn_vie_amh_swa_swt_yor	0.105691521971357	0.248934405728526	0.803960452530553
475	wly_bos_fbf_rom_amr_sod_amh_lat_aze_uzb_akn_sun_dgb_ctl_mcd_bsq_mol_gam_lda_cnt_krd_urd_bam_rus_moo_svk_hun_yor_ewe_fin_pol_aeg_geo_ben_spa_nor_alb_tig_owc_bul_est_dyu_mao_scr_jav_jpn_tml_kor_ita_ger_swt_lit_bat_cze_heb_mly_mnd_arw_igb_slo_mlt_ukr_fre_dut_eng_qcu_afr_pan_grk_ses_chh_glc_sid_prs_ind_guj_tsw_por_tsn_tag_tha_anl_knd_zul_bem_azi_hin_swe_tur_swa_vie_hau_cic_ven_xho	-0.404544848727915	-0.960793704010743	0.339147293763409
476	tig_prs_tsw_grk_gam_amr_owc_swe_aze_tur_xho_mly_ewe_lit_alb_bsq_nor_sod_moo_cnt_ukr_slo_cic_bul_swt_krd_fin_fbf_ven_hun_bos_wly_geo_fre_scr_pol_por_amh_mlt_guj_est_igb_bat_ita_ind_jpn_tml_kor_urd_mol_zul_cze_mao_ben_aeg_jav_mnd_eng_akn_dut_sid_lat_pan_rom_ger_qcu_ctl_svk_spa_dyu_chh_afr_anl_hin_sun_arw_yor_mcd_ses_tag_tha_heb_knd_tsn_swa_azi_rus_glc_uzb_bem_vie_hau_bam_dgb_lda	0.0979480586577707	0.230408796261853	0.818280205372244
477	owc_mcd_ven_swe_wly_amr_sod_ger_uzb_azi_akn_bat_zul_prs_ita_bsq_ctl_tig_bem_mnd_grk_slo_ses_nor_fbf_spa_hun_tsn_swa_est_dut_amh_geo_guj_mol_fre_afr_gam_mlt_eng_fin_dgb_tag_bul_mly_jpn_knd_kor_ukr_svk_swt_cze_sun_ben_heb_mao_cnt_lit_ewe_pol_aeg_pan_rom_scr_arw_qcu_glc_lat_urd_moo_hau_bos_sid_hin_jav_por_dyu_krd_xho_ind_tha_chh_tml_bam_lda_aze_rus_alb_tur_tsw_vie_anl_igb_yor_cic	-0.0716660565446228	-0.168949940615364	0.866202940865964
478	amr_guj_akn_rom_heb_anl_wly_bos_tur_azi_swt_bat_cic_ger_mcd_bsq_ctl_mlt_tsw_cnt_krd_svk_swa_cze_lda_alb_hun_ven_zul_est_ukr_tig_geo_hin_eng_bul_glc_gam_amh_scr_fin_yor_tag_lat_ind_jpn_knd_kor_rus_dut_moo_afr_mao_arw_owc_sun_mnd_ben_ewe_urd_sod_por_prs_lit_ita_qcu_grk_pan_slo_dgb_sid_spa_aeg_pol_jav_swe_bam_mol_tsn_mly_tha_chh_tml_fbf_xho_uzb_fre_nor_aze_bem_vie_hau_ses_igb_dyu	-0.0449730885621959	-0.105923102295388	0.915871503775218
479	chh_krd_moo_afr_amr_heb_tig_ukr_tur_uzb_bam_jav_ses_grk_ctl_bsq_mcd_sid_akn_mnd_eng_cze_tsn_lat_zul_prs_est_fbf_tsw_hun_arw_gam_geo_ita_nor_ben_rom_owc_anl_svk_fin_swa_ind_guj_mly_jpn_tml_kor_dut_fre_yor_ger_bat_hin_aeg_sun_cnt_spa_ven_swe_mlt_scr_alb_urd_glc_qcu_pol_por_lit_cic_amh_slo_wly_bos_mao_pan_lda_mol_dgb_tag_tha_sod_knd_ewe_dyu_aze_rus_bul_azi_bem_vie_hau_xho_igb_swt	-0.083758343275413	-0.197259953482248	0.844054599865841
480	sid_arw_zul_ctl_hau_amr_sod_alb_azi_uzb_akn_sun_ven_urd_fre_bsq_lit_chh_swt_cnt_hin_pan_tsw_scr_cic_lat_est_dgb_tsn_hun_dut_amh_geo_guj_mcd_rus_cze_anl_wly_swe_fin_lda_mly_pol_tag_jpn_tml_kor_ben_prs_swa_spa_mao_bos_tig_bat_mnd_mol_fbf_por_gam_nor_ger_rom_ita_qcu_slo_grk_bul_xho_mlt_svk_owc_krd_ind_glc_bam_afr_yor_jav_tha_aeg_knd_ewe_ses_aze_eng_ukr_tur_moo_vie_heb_igb_dyu_bem	-0.958813931316957	-2.32960355265867	0.0219914787654075
481	amr_spa_fbf_lat_sid_chh_owc_mcd_azi_tur_swa_tag_tsn_pan_dut_bsq_afr_wly_tsw_cnt_mol_arw_ewe_ger_ven_glc_fin_akn_igb_hun_ben_heb_geo_slo_cze_krd_rus_tig_gam_ctl_est_bem_ind_pol_bat_jpn_knd_kor_guj_rom_xho_swe_jav_urd_anl_sun_mnd_ukr_zul_ita_mlt_prs_grk_eng_nor_qcu_bul_lit_bos_ses_hau_svk_aeg_scr_mly_hin_dyu_alb_cic_mao_tha_sod_tml_yor_dgb_aze_fre_por_uzb_moo_vie_amh_lda_bam_swt	-0.149083649107103	-0.352530972711332	0.725237775997493
482	amr_alb_dyu_slo_tig_sid_chh_bos_uzb_azi_zul_sun_igb_dut_mcd_bsq_pol_mlt_akn_cnt_ger_nor_dgb_urd_bam_por_hun_cic_lda_fin_scr_anl_geo_ukr_krd_fre_ita_hau_amh_hin_est_fbf_bat_ben_mly_jpn_knd_kor_eng_glc_tsw_mol_tag_cze_gam_jav_mnd_pan_bem_rom_aeg_lit_arw_ctl_svk_qcu_swe_spa_guj_yor_heb_bul_wly_rus_mao_grk_ewe_afr_moo_ind_tha_owc_tml_ses_tsn_aze_prs_lat_tur_ven_vie_sod_xho_swa_swt	0.320870624875881	0.757359987240821	0.450748882892584
483	owc_bul_dyu_glc_amr_anl_mlt_prs_uzb_aze_tsw_mly_bam_lit_ger_bsq_pol_chh_ven_cnt_por_rom_ewe_mcd_lda_svk_est_moo_igb_fin_eng_wly_geo_scr_urd_swe_lat_sid_tig_bos_hun_bem_mao_krd_sun_jpn_tml_kor_grk_hin_xho_fre_ind_guj_hau_tag_mnd_cze_fbf_afr_heb_ukr_ben_ctl_rus_qcu_spa_ita_pan_dgb_amh_alb_sod_nor_jav_arw_swt_dut_tsn_bat_tha_gam_knd_akn_swa_tur_mol_slo_azi_cic_vie_aeg_ses_yor_zul	0.272090379609127	0.641021135852298	0.523085484038906
484	mlt_alb_swt_dut_amh_sod_hau_lit_azi_aze_moo_ind_tsw_ben_afr_bsq_ger_wly_cic_cnt_rom_cze_tsn_mcd_fbf_urd_fin_zul_bam_hun_fre_anl_geo_svk_krd_scr_glc_sid_gam_prs_est_swa_mly_slo_sun_jpn_knd_kor_pol_bos_ses_arw_jav_pan_chh_tag_mnd_ita_xho_grk_tig_spa_rus_ukr_bul_qcu_guj_hin_ctl_dgb_owc_mol_amr_nor_bat_eng_bem_swe_igb_mao_tha_aeg_tml_ven_lda_uzb_lat_por_tur_akn_vie_heb_dyu_yor_ewe	-0.74008090836085	-1.77604256467699	0.0789965132981873
485	chh_eng_ven_grk_anl_wly_amr_swe_tur_aze_dyu_tag_yor_hin_dut_bsq_svk_hau_swa_mnd_pan_ukr_ewe_guj_bam_urd_fin_tsn_igb_est_alb_sod_geo_rus_ita_rom_cze_amh_gam_bos_hun_tsw_mao_krd_bat_jpn_tml_kor_ben_mol_bem_pol_mly_mcd_heb_ind_cnt_glc_akn_lit_mlt_lat_afr_nor_ger_qcu_spa_prs_ctl_xho_tig_por_aeg_arw_jav_slo_swt_bul_lda_sun_tha_sid_knd_dgb_cic_azi_fre_scr_uzb_moo_vie_owc_zul_ses_fbf	0.749291064456164	1.77921674893482	0.0784712569385791
486	sid_spa_dyu_eng_wly_hau_tig_ger_tur_azi_cic_ind_ven_hin_krd_bsq_bos_amr_fbf_mnd_arw_prs_yor_rus_swt_bul_fin_swa_igb_hun_alb_heb_geo_ben_slo_por_pan_mlt_aeg_ita_est_moo_bat_swe_sun_jpn_knd_kor_dut_urd_tsn_lit_mao_scr_owc_jav_cnt_mcd_ewe_nor_anl_ctl_guj_grk_glc_qcu_fre_pol_rom_ses_amh_ukr_chh_svk_mly_mol_xho_afr_lda_tag_tha_gam_tml_bam_dgb_aze_lat_cze_uzb_akn_vie_sod_bem_zul_tsw	-0.605051186669755	-1.44657299084387	0.151378630227377
487	anl_glc_akn_mol_owc_sid_wly_arw_azi_aze_dgb_bat_yor_slo_krd_bsq_prs_amh_dyu_cnt_ben_hin_fbf_bul_ven_pan_hun_lda_bam_fin_ita_mlt_geo_lit_alb_ctl_spa_chh_tig_eng_est_xho_ind_scr_sun_jpn_knd_kor_bos_ger_ses_rom_jav_guj_gam_tag_mnd_lat_tsn_nor_sod_por_cze_afr_grk_qcu_rus_swe_pol_zul_hau_dut_amr_ukr_mao_urd_ewe_svk_cic_mly_tha_heb_tml_moo_igb_uzb_mcd_fre_tur_swa_vie_aeg_tsw_swt_bem	-0.364290750861289	-0.863411917130925	0.390132300019917
488	mlt_lat_ses_grk_hau_aeg_amh_pol_aze_uzb_ven_ind_bam_hin_lit_bsq_bul_anl_yor_cnt_eng_por_tsw_prs_akn_guj_fin_lda_igb_est_svk_gam_geo_slo_arw_rus_alb_tig_amr_ger_hun_cic_sun_pan_bat_jpn_knd_kor_mcd_spa_zul_ctl_mao_glc_wly_jav_mnd_urd_tsn_krd_sod_nor_ukr_cze_scr_qcu_mol_swe_bos_bem_owc_ita_sid_rom_tag_fre_moo_afr_fbf_mly_tha_heb_tml_swa_ewe_azi_ben_dut_tur_swt_vie_chh_xho_dgb_dyu	-0.792029107065128	-1.90390770927467	0.0600139443067726
489	sod_bul_dgb_nor_gam_chh_amr_fre_azi_tur_igb_jav_moo_bos_ben_bsq_mcd_anl_tsn_mnd_pan_arw_bem_slo_xho_svk_hun_akn_swa_fin_ctl_wly_geo_grk_lat_lit_rus_heb_aeg_afr_est_swt_ind_ita_mly_jpn_tml_kor_prs_rom_lda_ger_bat_por_amh_mao_cnt_scr_ses_krd_mlt_eng_pol_hin_mol_qcu_cze_alb_glc_cic_sid_guj_tig_dut_sun_spa_bam_ukr_zul_tag_tha_owc_knd_tsw_ven_aze_urd_swe_uzb_yor_vie_hau_fbf_dyu_ewe	-0.701801014382074	-1.68005011371297	0.0963038717302518
490	hau_swe_xho_rus_aeg_amh_gam_dut_azi_aze_dyu_mao_ses_rom_svk_bsq_prs_chh_ven_mnd_pan_guj_bam_krd_zul_grk_hun_cic_dgb_est_cze_owc_geo_scr_bul_lat_mol_mlt_sod_afr_fin_moo_mly_fre_tag_jpn_knd_kor_nor_ita_igb_glc_jav_urd_amr_ind_cnt_ukr_yor_eng_wly_arw_ben_ger_spa_qcu_bos_pol_lit_akn_anl_mcd_heb_slo_sun_hin_ewe_por_tsw_bat_tha_sid_tml_tsn_bem_tur_alb_ctl_uzb_swa_vie_tig_lda_fbf_swt	0.719810599358353	1.70557281617763	0.0914256015324723
491	heb_hin_swt_lit_chh_anl_owc_swe_aze_tur_tsw_sun_bem_alb_nor_bsq_lat_sod_dyu_mnd_fre_rus_lda_spa_fbf_ctl_fin_zul_tsn_hun_ger_wly_geo_scr_krd_urd_rom_sid_amh_arw_est_dgb_bat_grk_mao_jpn_knd_kor_afr_svk_ven_por_tag_mol_mlt_mly_cnt_cze_ses_pol_hau_bos_mcd_prs_bul_qcu_guj_pan_dut_cic_amr_ben_aeg_glc_jav_ita_igb_eng_akn_ind_tha_gam_tml_xho_bam_azi_ukr_slo_uzb_ewe_vie_tig_swa_yor_moo	0.411131533159135	0.969148270580634	0.334984950562193
492	chh_ger_ven_glc_hau_amr_sid_bul_aze_uzb_tsw_mao_dyu_mol_nor_bsq_rus_heb_lda_mnd_mcd_por_ses_ben_akn_krd_est_igb_cic_hun_guj_anl_geo_svk_urd_bos_lat_wly_mlt_rom_fin_bem_mly_eng_bat_jpn_tml_kor_slo_cze_fbf_grk_jav_ita_sod_tag_cnt_pol_xho_prs_gam_alb_scr_afr_hin_qcu_arw_swe_ukr_ewe_amh_pan_owc_dut_ind_lit_zul_spa_swt_sun_tha_tig_knd_bam_yor_tur_fre_ctl_azi_dgb_vie_aeg_moo_swa_tsn	-0.648016926232998	-1.55132482712761	0.124220385259434
493	tig_rom_swt_bos_heb_amr_sod_spa_tur_uzb_moo_sun_bam_lit_arw_bsq_fre_aeg_dyu_mnd_grk_ben_igb_bul_dgb_ctl_fin_tsn_zul_est_mcd_hau_geo_scr_urd_lat_eng_owc_amh_pol_hun_lda_mao_nor_jav_jpn_tml_kor_rus_pan_xho_ger_mly_prs_mlt_ind_cnt_ukr_ses_svk_sid_slo_swe_cze_dut_qcu_ita_hin_mol_yor_gam_guj_chh_glc_tag_krd_ewe_afr_ven_bat_tha_anl_knd_akn_fbf_azi_por_alb_aze_cic_vie_wly_bem_tsw_swa	-0.243848617894725	-0.575463255292288	0.566367830047106
494	amr_bul_dyu_ukr_tig_owc_wly_nor_azi_tur_igb_jav_bam_lat_urd_bsq_svk_hau_lda_mnd_guj_fre_swt_ben_bem_pan_est_dgb_yor_hun_prs_mlt_geo_mcd_arw_ctl_slo_sod_amh_dut_fin_moo_bat_spa_mly_jpn_tml_kor_ita_grk_tsn_pol_ind_afr_aeg_sun_cnt_lit_xho_glc_anl_scr_rom_swe_bos_qcu_ger_krd_rus_akn_chh_eng_sid_cze_tag_por_ewe_hin_zul_mao_tha_gam_knd_fbf_tsw_uzb_mol_alb_aze_ven_vie_heb_ses_swa_cic	-0.440797051586235	-1.04718518675208	0.297728163403661
495	owc_pol_dyu_bos_anl_gam_tig_pan_aze_azi_ven_jav_yor_lit_spa_bsq_lat_sid_moo_mnd_nor_bul_cic_rom_tsw_arw_hun_igb_bam_est_alb_aeg_geo_grk_swe_mcd_mol_wly_chh_urd_fin_swt_bat_eng_tag_jpn_knd_kor_por_rus_xho_ger_ind_cze_sod_sun_cnt_hin_zul_ctl_heb_svk_prs_fre_afr_qcu_dut_guj_ben_ses_mlt_slo_amh_glc_mao_ukr_bem_krd_tsn_mly_tha_hau_tml_dgb_fbf_uzb_scr_ita_tur_swa_vie_amr_akn_lda_ewe	0.0128525392941587	0.0303097448833507	0.975884975935041
496	amr_ben_igb_swe_anl_aeg_sid_glc_azi_aze_dgb_ind_yor_guj_lat_bsq_rom_chh_dyu_cnt_lit_por_tsw_spa_moo_dut_hun_swt_ven_fin_afr_heb_geo_grk_arw_svk_rus_wly_gam_hin_est_ses_jav_ukr_mly_jpn_tml_kor_mcd_alb_lda_slo_mao_fre_sod_bat_mnd_krd_ewe_nor_amh_ita_ger_eng_bul_qcu_prs_cze_bos_cic_tig_pan_owc_urd_tag_pol_fbf_mol_tsn_sun_tha_mlt_knd_swa_zul_uzb_ctl_scr_tur_xho_vie_hau_bem_bam_akn	-0.528405025678768	-1.25807600795744	0.211513798634136
497	sid_hin_ewe_ita_mlt_sod_wly_afr_tur_aze_akn_tag_tsn_lat_rom_bsq_ctl_hau_dgb_cnt_mcd_eng_bam_swe_swt_bos_hun_tsw_moo_est_mol_amr_geo_dut_guj_rus_glc_owc_gam_grk_fin_bem_mao_pan_ind_jpn_tml_kor_bul_urd_zul_spa_jav_fre_chh_mly_mnd_arw_swa_krd_anl_prs_ukr_ben_lit_qcu_slo_ger_por_dyu_amh_pol_aeg_alb_bat_nor_fbf_scr_yor_sun_tha_tig_knd_cic_xho_azi_cze_svk_uzb_ses_vie_heb_ven_lda_igb	0.247823803538766	0.583765773389859	0.560791110429472
498	sid_ctl_ses_alb_chh_amr_heb_glc_tur_azi_lda_sun_akn_mol_bul_bsq_scr_amh_bem_mnd_mcd_ben_swt_ger_moo_guj_est_igb_ewe_fin_ukr_tig_geo_lat_ita_afr_nor_hau_owc_swe_hun_tsn_tag_svk_mly_jpn_tml_kor_bos_hin_dgb_arw_bat_spa_mlt_ind_cnt_lit_zul_rom_aeg_krd_prs_pan_por_qcu_eng_slo_rus_fbf_sod_fre_gam_pol_jav_dut_swa_grk_tsw_mao_tha_anl_knd_xho_yor_aze_cze_urd_uzb_bam_vie_wly_dyu_ven_cic	-0.321687344548041	-0.761717158646554	0.448156201011802
499	sod_guj_fbf_pan_anl_heb_owc_krd_aze_tur_moo_jav_yor_grk_hin_bsq_bos_amr_bem_mnd_ben_lat_ewe_scr_akn_swe_fin_tsn_xho_hun_spa_aeg_geo_slo_svk_glc_rom_gam_amh_prs_est_tsw_mly_ger_mao_jpn_tml_kor_afr_ctl_ven_urd_bat_ukr_sid_ind_cnt_nor_swt_ita_tig_mcd_mol_por_lit_qcu_rus_alb_bul_dgb_hau_fre_chh_cze_sun_eng_bam_arw_igb_tag_tha_mlt_knd_dyu_lda_uzb_dut_pol_azi_ses_vie_wly_zul_cic_swa	-0.783628582791265	-1.88727622790869	0.0622419283210921
500	wly_ita_akn_svk_sod_owc_sid_fre_uzb_tur_swa_jav_bam_afr_lit_bsq_ctl_amh_dgb_cnt_lat_por_yor_bos_igb_rus_est_zul_cic_fin_bul_hau_geo_glc_eng_nor_cze_amr_tig_ger_hun_ses_ind_pol_bat_jpn_tml_kor_prs_krd_fbf_mol_tag_hin_anl_mao_mnd_spa_dyu_rom_heb_mcd_urd_ukr_pan_qcu_slo_grk_scr_xho_chh_swe_gam_dut_sun_ben_tsn_guj_lda_mly_tha_mlt_knd_swt_ewe_azi_arw_alb_aze_bem_vie_aeg_moo_tsw_ven	-0.364646721686977	-0.865516677967799	0.38898252691999
501	tig_bos_ses_fre_sid_owc_gam_dut_azi_aze_bam_mly_tsw_krd_swe_bsq_cze_mlt_fbf_mnd_lat_guj_lda_rus_igb_pan_est_swt_dgb_fin_afr_amr_geo_nor_glc_mcd_pol_chh_hau_ben_hun_bem_mao_ger_ind_jpn_tml_kor_svk_alb_xho_spa_bat_rom_wly_jav_cnt_hin_zul_eng_sod_prs_bul_por_lit_qcu_ita_slo_scr_yor_anl_urd_aeg_ctl_tag_grk_tsn_mol_ewe_sun_tha_amh_knd_cic_moo_uzb_arw_ukr_tur_ven_vie_heb_swa_akn_dyu	0.0910941908658082	0.214852136039189	0.830353038758793
502	heb_dut_yor_urd_anl_aeg_chh_lat_azi_aze_ewe_bat_swa_por_glc_bsq_nor_sid_ses_cnt_ger_svk_dgb_rus_igb_scr_est_xho_tsn_fin_fre_mlt_geo_prs_ukr_slo_mcd_wly_owc_spa_hun_moo_ind_cze_mao_jpn_tml_kor_pol_krd_cic_hin_jav_afr_gam_sun_mnd_ita_bem_arw_amr_lit_grk_mol_ctl_qcu_ben_bos_guj_lda_sod_alb_tig_pan_mly_bul_fbf_rom_swt_tag_tha_hau_knd_zul_tsw_tur_eng_swe_uzb_akn_vie_amh_dyu_ven_bam	-0.00865257191025741	-0.0203793266159128	0.983784435522641
503	wly_grk_swa_guj_chh_gam_heb_cze_uzb_aze_ses_mao_fbf_rom_lit_bsq_rus_amh_ven_cnt_ger_svk_yor_glc_moo_dut_est_dgb_bem_fin_nor_owc_geo_scr_ita_slo_krd_anl_aeg_ukr_hun_lda_jav_pan_ind_jpn_knd_kor_bos_urd_xho_hin_tag_mol_sod_bat_mnd_lat_igb_fre_hau_afr_arw_pol_eng_qcu_prs_alb_bul_bam_tig_swe_mlt_spa_mly_ctl_cic_ben_zul_sun_tha_amr_tml_swt_tsn_tur_por_mcd_azi_tsw_vie_sid_akn_ewe_dyu	-0.633780250909881	-1.51522958250567	0.13310583013777
504	heb_guj_tsn_rom_anl_amh_hau_hin_uzb_tur_dgb_tag_yor_swe_bos_bsq_spa_wly_bam_mnd_ukr_bul_bem_ctl_lda_por_est_xho_akn_hun_fre_mlt_geo_eng_ben_grk_mcd_aeg_owc_scr_fin_tsw_ind_lat_bat_jpn_knd_kor_pan_arw_dyu_pol_mly_mol_gam_jav_cnt_cze_moo_afr_amr_ger_ita_rus_glc_qcu_lit_prs_slo_cic_sid_krd_tig_svk_sun_dut_ven_nor_igb_mao_tha_sod_tml_swa_zul_aze_urd_alb_azi_fbf_vie_chh_swt_ses_ewe	-0.753487178449132	-1.81648261757407	0.0725178700148976
505	aeg_mcd_dyu_afr_anl_sod_mlt_grk_uzb_aze_ven_mly_moo_hin_pan_bsq_bos_heb_zul_mnd_por_fre_yor_ukr_tsw_ger_fin_igb_dgb_hun_glc_gam_geo_ben_rom_scr_rus_hau_sid_alb_est_xho_jav_swe_bat_jpn_knd_kor_ctl_mol_swa_spa_ind_urd_amh_mao_cnt_dut_tsn_eng_wly_lit_pol_cze_arw_qcu_prs_ita_lat_fbf_chh_bul_amr_slo_tag_krd_bem_guj_swt_sun_tha_owc_tml_bam_ewe_azi_nor_svk_tur_cic_vie_tig_ses_akn_lda	0.0487001177597156	0.114546474690913	0.909051548680392
506	amr_ben_moo_spa_sid_anl_aeg_grk_uzb_tur_akn_tag_lda_lat_pan_bsq_bos_wly_xho_mnd_nor_hin_bem_arw_ven_mol_est_ewe_tsn_fin_afr_heb_geo_glc_guj_rus_urd_amh_chh_ger_hun_bam_bat_lit_sun_jpn_knd_kor_ita_pol_swa_ctl_mly_alb_hau_jav_cnt_bul_cic_cze_gam_fre_dut_rom_prs_qcu_svk_ukr_por_swt_owc_scr_tig_slo_mao_krd_fbf_mcd_yor_ind_tha_sod_tml_ses_dgb_aze_eng_swe_azi_igb_vie_mlt_zul_tsw_dyu	-0.465263439311262	-1.10618550753412	0.271499499701151
507	owc_scr_swa_rus_tig_aeg_amh_dut_azi_uzb_bam_mao_tsn_slo_lat_bsq_mol_hau_swt_cnt_afr_urd_igb_glc_bem_bos_fin_yor_xho_est_pan_heb_geo_mcd_grk_fre_swe_amr_gam_prs_hun_dyu_tag_guj_bat_jpn_knd_kor_ger_svk_lda_nor_ind_hin_sod_mly_mnd_ctl_tsw_ukr_anl_alb_pol_rom_ita_qcu_cze_por_bul_ven_chh_arw_wly_eng_sun_lit_moo_ben_ses_jav_tha_sid_tml_fbf_ewe_tur_krd_spa_aze_akn_vie_mlt_zul_dgb_cic	-0.531005483552487	-1.26752291242217	0.208132916562746
508	sid_bul_swa_pan_wly_sod_mlt_eng_tur_uzb_zul_tag_lda_lat_fre_bsq_scr_amr_cic_mnd_por_grk_xho_cze_moo_rom_est_igb_yor_fin_slo_chh_geo_pol_glc_ben_prs_anl_aeg_lit_hun_ses_jav_krd_ind_jpn_tml_kor_hin_mcd_dyu_mol_sun_ukr_hau_bat_cnt_afr_bam_ger_amh_spa_bos_alb_guj_qcu_rus_svk_ctl_ewe_owc_urd_tig_nor_mly_dut_bem_swe_tsw_mao_tha_gam_knd_swt_ven_azi_arw_ita_aze_dgb_vie_heb_tsn_fbf_akn	-0.816360072997079	-1.96863675657364	0.0519721258825473
509	amr_mcd_fbf_fre_anl_sod_gam_spa_aze_azi_moo_bat_ses_eng_bos_bsq_pol_chh_ven_cnt_svk_pan_swt_ben_akn_ukr_fin_igb_zul_hun_hin_mlt_geo_dut_swe_arw_mol_tig_heb_scr_est_yor_mao_nor_ind_jpn_tml_kor_ctl_glc_dgb_ita_sun_por_owc_tag_mnd_bul_bem_prs_wly_urd_rom_krd_guj_qcu_lat_slo_alb_tsn_hau_grk_sid_afr_jav_ger_lda_lit_xho_mly_tha_aeg_knd_dyu_bam_tur_cze_rus_uzb_tsw_vie_amh_ewe_cic_swa	-0.58426992928249	-1.39248759276115	0.167095249320353
510	tig_mcd_xho_svk_heb_aeg_sod_por_tur_aze_moo_sun_ses_cze_lit_bsq_hin_amr_bem_cnt_fre_urd_yor_eng_tsw_ita_est_cic_tsn_hun_ukr_anl_geo_arw_ben_prs_krd_hau_chh_scr_fin_swa_mao_swe_tag_jpn_knd_kor_afr_alb_dyu_grk_jav_pan_owc_ind_mnd_bul_akn_guj_gam_ctl_nor_rus_spa_qcu_bos_mol_dut_ven_sid_ger_amh_pol_mly_slo_ewe_rom_fbf_bat_tha_mlt_tml_lda_bam_uzb_glc_lat_azi_swt_vie_wly_igb_zul_dgb	-0.411132963967913	-0.975343257831302	0.331920220789226
511	mlt_arw_dyu_urd_anl_aeg_owc_ger_tur_aze_lda_sun_bam_scr_lit_bsq_ukr_tig_ven_mnd_slo_hin_moo_rus_akn_ita_fin_bem_ses_est_lat_chh_geo_alb_fre_svk_pan_amh_wly_pol_hun_swa_tag_glc_jav_jpn_tml_kor_krd_mol_yor_rom_mly_grk_sid_ind_cnt_swe_tsn_dut_hau_spa_bos_por_afr_qcu_ben_bul_prs_igb_gam_ctl_sod_nor_bat_eng_dgb_mcd_fbf_mao_tha_heb_knd_ewe_xho_azi_guj_cze_uzb_tsw_vie_amr_swt_cic_zul	-0.521603444431466	-1.24246549174657	0.217188649989997
512	mlt_scr_ewe_lat_chh_sod_anl_ben_aze_uzb_ses_sun_swt_ger_spa_bsq_krd_wly_yor_cnt_prs_grk_ven_alb_cic_hin_est_dyu_dgb_hun_pol_gam_geo_dut_urd_cze_lit_heb_amr_por_fin_moo_tag_glc_jav_jpn_knd_kor_pan_mcd_tsw_ukr_ind_afr_hau_mly_mnd_ita_bem_svk_tig_bul_nor_bos_mol_qcu_swe_eng_fre_bam_sid_slo_owc_arw_mao_rom_akn_guj_xho_bat_tha_amh_tml_igb_tsn_azi_ctl_rus_tur_zul_vie_aeg_fbf_lda_swa	-0.837386566513167	-2.02228174084887	0.0460196815623383
513	sid_ita_bem_krd_aeg_mlt_chh_arw_tur_aze_tsw_sun_igb_cze_prs_bsq_glc_tig_yor_cnt_lit_dut_swa_scr_moo_pan_hun_xho_tsn_fin_ctl_gam_geo_guj_alb_ben_spa_wly_anl_svk_est_bam_jav_bul_mly_jpn_knd_kor_slo_eng_zul_por_bat_ukr_hau_ind_mnd_bos_cic_rus_amr_nor_pol_swe_mcd_qcu_rom_urd_lat_dgb_owc_mol_heb_ger_mao_grk_fbf_afr_ewe_tag_tha_amh_tml_swt_ven_azi_fre_hin_uzb_akn_vie_sod_lda_dyu_ses	0.264397203105518	0.623088114398013	0.534751668297344
514	anl_swe_cic_krd_mlt_amr_amh_glc_aze_azi_igb_tag_bam_por_prs_bsq_lit_tig_dgb_mnd_dut_lat_ses_ben_swa_alb_fin_xho_fbf_est_slo_owc_geo_guj_hin_pan_afr_aeg_sod_grk_hun_lda_sun_cze_mly_jpn_knd_kor_rus_spa_moo_svk_bat_ita_wly_ind_cnt_ctl_swt_pol_gam_mol_eng_bos_ger_qcu_mcd_rom_arw_tsw_chh_nor_hau_urd_jav_bul_akn_fre_tsn_mao_tha_heb_tml_ven_yor_tur_scr_ukr_uzb_zul_vie_sid_dyu_ewe_bem	-0.784019194529419	-1.89027030921992	0.0618357785019892
515	tig_cze_tsn_bul_chh_hau_sid_nor_azi_uzb_swt_sun_bem_swe_ukr_bsq_mol_gam_tsw_cnt_ctl_por_xho_rus_dgb_svk_hun_ven_moo_fin_dut_mlt_geo_slo_pan_ben_bos_amr_owc_scr_est_cic_tag_rom_jav_jpn_knd_kor_pol_mcd_akn_hin_ind_afr_aeg_mao_mnd_urd_ewe_guj_amh_krd_ger_lat_lit_qcu_grk_spa_arw_ses_wly_alb_anl_eng_mly_glc_yor_fre_bam_bat_tha_heb_tml_igb_swa_aze_ita_prs_tur_dyu_vie_sod_zul_lda_fbf	-0.208480493101677	-0.492520031255313	0.623512531084847
516	gam_guj_lda_alb_owc_sid_tig_fre_azi_uzb_yor_tag_xho_glc_hin_bsq_afr_amr_akn_cnt_mcd_pol_tsw_ita_dgb_swe_hun_moo_ewe_est_bul_aeg_geo_eng_rus_scr_bos_chh_sod_ukr_fin_cic_mly_pan_ind_jpn_knd_kor_arw_lat_igb_slo_bat_rom_amh_mao_mnd_krd_bam_nor_anl_dut_ben_por_svk_qcu_mol_ctl_prs_fbf_hau_lit_wly_cze_jav_urd_swa_ger_swt_sun_tha_mlt_tml_tsn_ses_tur_grk_spa_aze_bem_vie_heb_ven_dyu_zul	-0.763909599293598	-1.84833983512497	0.0677309900602569
517	hau_por_zul_lat_mlt_amh_owc_fre_uzb_azi_swa_ind_dyu_grk_urd_bsq_ben_wly_akn_mnd_guj_pol_tsw_dut_yor_nor_est_fbf_bam_hun_hin_sod_geo_prs_mol_krd_eng_tig_amr_scr_fin_igb_mly_glc_tag_jpn_tml_kor_ger_pan_moo_alb_jav_mcd_heb_bat_cnt_bos_ven_lit_gam_bul_ukr_arw_ctl_qcu_ita_spa_afr_xho_anl_svk_chh_cze_mao_rus_swt_swe_ewe_sun_tha_sid_knd_dgb_cic_aze_slo_rom_tur_ses_vie_aeg_bem_tsn_lda	0.093180589109661	0.219303979232742	0.826893866995426
518	wly_eng_ses_guj_sid_aeg_tig_ger_tur_aze_yor_mao_dgb_spa_urd_bsq_mcd_owc_zul_mnd_ita_alb_lda_por_akn_glc_hun_ewe_swt_est_mol_amh_geo_swe_pol_lat_hin_gam_hau_rus_fin_tsw_bat_arw_ind_jpn_tml_kor_pan_grk_ven_svk_jav_prs_heb_sun_cnt_afr_fbf_lit_anl_bul_slo_rom_bos_qcu_nor_ctl_ben_moo_mlt_krd_chh_fre_tag_cze_swa_scr_tsn_mly_tha_amr_knd_bam_xho_azi_ukr_dut_uzb_igb_vie_sod_cic_dyu_bem	-0.513694541919798	-1.2234609725778	0.224246530314571
519	sod_grk_bem_bul_heb_sid_tig_eng_azi_aze_cic_jav_dyu_bos_krd_bsq_dut_amh_ven_mnd_lat_lit_lda_prs_ses_ctl_fin_tsn_xho_hun_rus_hau_geo_swe_ben_ger_guj_anl_amr_rom_est_bam_tag_pan_mao_jpn_tml_kor_alb_ukr_swa_pol_bat_cze_wly_sun_cnt_por_swt_nor_owc_arw_glc_spa_afr_qcu_svk_scr_mol_zul_aeg_hin_gam_ita_mly_slo_akn_mcd_yor_ind_tha_mlt_knd_ewe_fbf_uzb_urd_fre_tur_dgb_vie_chh_igb_tsw_moo	-0.164405264402878	-0.388261951917816	0.698709551802375
520	wly_ukr_igb_por_amr_gam_anl_cze_uzb_azi_akn_jav_xho_lit_afr_bsq_glc_amh_yor_cnt_ger_alb_fbf_bul_dgb_rom_fin_ewe_swt_hun_mcd_tig_geo_fre_ita_krd_grk_sod_aeg_lat_est_moo_ind_svk_mly_jpn_tml_kor_mol_eng_ven_ben_tag_nor_owc_sun_mnd_swe_swa_rus_hau_ctl_dut_hin_pan_qcu_bos_arw_guj_tsn_mlt_urd_sid_prs_mao_spa_zul_slo_lda_bat_tha_chh_knd_bem_tsw_tur_pol_scr_aze_cic_vie_heb_bam_dyu_ses	-0.393697075441009	-0.93384798467723	0.352800624531086
521	gam_urd_cic_mol_amr_heb_amh_arw_tur_aze_moo_mao_xho_mcd_rus_bsq_ger_aeg_igb_cnt_scr_spa_yor_afr_bam_dut_hun_zul_ven_fin_grk_anl_geo_glc_hin_svk_pan_wly_sod_ukr_est_fbf_jav_rom_bat_jpn_knd_kor_prs_ctl_bem_fre_tag_cze_tig_sun_mnd_lit_ses_slo_owc_ita_krd_pol_por_qcu_swe_alb_guj_tsn_chh_ben_mlt_nor_mly_lat_dgb_eng_dyu_ind_tha_sid_tml_swa_ewe_uzb_bul_bos_azi_akn_vie_hau_swt_tsw_lda	-0.720832565939379	-1.72800642754455	0.0873062012707207
522	owc_glc_tsn_bos_hau_mlt_amh_guj_azi_tur_zul_mao_swt_eng_scr_bsq_pan_sod_bam_cnt_ctl_arw_ewe_por_igb_cze_est_bem_ven_fin_nor_amr_geo_rom_lat_ita_mcd_gam_heb_lit_hun_fbf_mly_urd_jav_jpn_tml_kor_bul_hin_swa_prs_ind_swe_sid_sun_mnd_svk_moo_fre_tig_ukr_dut_alb_spa_qcu_grk_krd_mol_cic_anl_ger_chh_pol_bat_ben_yor_rus_tsw_tag_tha_aeg_knd_akn_dgb_aze_afr_slo_uzb_ses_vie_wly_dyu_lda_xho	-0.443286313000318	-1.05285736373026	0.295134242214415
523	owc_por_swa_mol_aeg_heb_wly_svk_aze_azi_tsn_mao_cic_cze_pan_bsq_rom_sod_xho_cnt_guj_alb_dgb_hin_zul_slo_hun_yor_swt_fin_grk_mlt_geo_lat_swe_fre_glc_anl_hau_krd_est_ewe_bat_pol_sun_jpn_knd_kor_nor_lit_akn_spa_ind_bos_amh_tag_mnd_bul_fbf_ben_amr_urd_dut_arw_afr_qcu_prs_ctl_eng_bem_sid_ita_gam_mcd_mly_ukr_ven_scr_moo_jav_tha_tig_tml_ses_lda_uzb_rus_ger_tur_igb_vie_chh_tsw_dyu_bam	-0.118733225458412	-0.279933546502169	0.780150178626818
524	tig_ita_moo_prs_hau_aeg_wly_urd_aze_uzb_swt_ind_ses_lat_ukr_bsq_svk_mlt_ewe_cnt_dut_krd_cic_eng_lda_ger_est_akn_yor_hun_scr_anl_geo_pol_alb_cze_pan_gam_heb_afr_fin_tsn_sun_bos_tag_jpn_knd_kor_swe_nor_dgb_glc_bat_spa_sid_mly_mnd_slo_bam_mol_sod_fre_grk_por_lit_qcu_hin_rus_arw_ven_owc_ctl_chh_ben_jav_bul_dyu_rom_zul_mao_tha_amr_tml_igb_bem_azi_mcd_guj_tur_swa_vie_amh_xho_tsw_fbf	-0.568780426273187	-1.3582330324495	0.177675603749656
525	sod_fre_tsn_ben_sid_anl_hau_por_tur_aze_ven_mly_bam_lit_arw_bsq_pan_gam_swa_mnd_alb_guj_tsw_dut_zul_spa_fin_xho_ewe_hun_ita_aeg_geo_pol_glc_bos_nor_owc_chh_rom_est_ses_tag_lat_jav_jpn_knd_kor_ukr_grk_fbf_swe_sun_ger_heb_ind_cnt_cze_dyu_prs_tig_rus_slo_afr_mol_qcu_ctl_urd_mcd_swt_wly_krd_amr_bul_mao_hin_cic_svk_dgb_bat_tha_mlt_tml_moo_igb_uzb_scr_eng_azi_akn_vie_amh_yor_lda_bem	0.140231846953596	0.329924578224502	0.742198952995366
526	sid_pan_yor_bos_aeg_mlt_amh_fre_azi_tur_swt_mly_tsw_hin_ctl_bsq_ukr_tig_ven_mnd_rus_nor_ses_arw_swa_swe_fin_akn_cic_hun_prs_chh_geo_alb_slo_bul_rom_anl_wly_cze_est_zul_mao_grk_jav_jpn_knd_kor_mol_ger_moo_ita_bat_guj_sod_tag_cnt_afr_bem_lat_amr_por_krd_ben_spa_qcu_urd_eng_svk_bam_gam_glc_heb_scr_ind_lit_fbf_mcd_ewe_sun_tha_hau_tml_igb_dgb_aze_dut_pol_uzb_lda_vie_owc_xho_tsn_dyu	0.446717714336809	1.05354643890274	0.294820175039036
527	aeg_nor_fbf_rus_sod_hau_anl_bul_aze_uzb_igb_sun_tsn_spa_urd_bsq_guj_wly_cic_cnt_dut_eng_lda_bos_swt_cze_est_dyu_zul_fin_ctl_mlt_geo_krd_por_mol_ger_heb_amh_prs_hun_ses_bat_pan_ind_jpn_knd_kor_lat_ben_ewe_arw_mao_svk_amr_mly_mnd_ita_tsw_scr_tig_pol_glc_afr_fre_qcu_lit_grk_rom_dgb_gam_alb_chh_mcd_tag_slo_moo_hin_ven_jav_tha_sid_tml_yor_swa_tur_ukr_swe_azi_bam_vie_owc_akn_xho_bem	-0.192728645769722	-0.454598896592109	0.650457163717135
528	sid_dut_swt_pol_hau_wly_sod_lat_uzb_aze_fbf_mly_moo_mcd_afr_bsq_ctl_tig_lda_mnd_bul_bos_bam_hin_ven_urd_fin_xho_ses_hun_spa_amh_geo_ukr_arw_pan_swe_mlt_owc_ita_est_akn_tag_glc_mao_jpn_tml_kor_slo_guj_igb_eng_jav_grk_amr_sun_cnt_prs_tsn_svk_aeg_mol_rom_por_fre_qcu_ger_ben_lit_ewe_gam_nor_anl_scr_bat_rus_cic_alb_bem_ind_tha_chh_knd_zul_dgb_tur_cze_krd_azi_tsw_vie_heb_yor_swa_dyu	0.469828399033525	1.10933528756561	0.270145930309464
529	aeg_spa_ses_eng_hau_sod_amh_pol_azi_uzb_dgb_ind_moo_svk_krd_bsq_dut_mlt_lda_mnd_mol_lit_yor_ben_cic_lat_fin_ewe_swt_hun_fre_amr_geo_ctl_nor_urd_cze_chh_gam_alb_est_swa_jav_grk_bat_jpn_knd_kor_arw_swe_dyu_afr_tag_ita_tig_mly_cnt_rus_igb_glc_sid_mcd_pan_ukr_prs_qcu_slo_hin_por_ven_wly_guj_heb_rom_sun_bos_xho_bul_akn_mao_tha_anl_tml_fbf_zul_tur_scr_ger_aze_bem_vie_owc_tsn_tsw_bam	-0.768409190825209	-1.84677090150664	0.067960396325041
530	owc_grk_dyu_fre_amh_gam_mlt_mol_uzb_aze_lda_ind_tsw_eng_slo_bsq_dut_anl_moo_mnd_alb_lat_dgb_cze_akn_mcd_fin_cic_ven_hun_swe_amr_geo_arw_nor_guj_bul_sid_tig_svk_est_zul_tag_rom_bat_jpn_knd_kor_ben_por_ewe_pan_mly_prs_aeg_mao_cnt_pol_bem_hin_chh_ukr_urd_ctl_rus_qcu_scr_ita_bos_bam_heb_ger_wly_afr_sun_glc_yor_krd_fbf_jav_tha_sod_tml_igb_ses_tur_lit_spa_azi_swt_vie_hau_tsn_swa_xho	-0.196334317588488	-0.463558603748623	0.64404711930336
531	amh_lit_igb_spa_amr_anl_wly_bul_azi_tur_yor_ind_akn_por_pol_bsq_krd_tig_bam_cnt_ita_guj_swa_hin_cic_nor_fin_ven_xho_est_slo_chh_geo_svk_eng_ben_arw_gam_sid_afr_hun_zul_bat_cze_sun_jpn_tml_kor_prs_mcd_tsw_lat_jav_ger_hau_tag_mnd_urd_bem_grk_owc_fre_ctl_glc_mol_qcu_bos_dut_rom_swt_aeg_scr_heb_ukr_mly_alb_dgb_rus_moo_mao_tha_sod_knd_tsn_lda_uzb_pan_swe_aze_ses_vie_mlt_ewe_fbf_dyu	0.411577242605667	0.969597197781909	0.334762240532812
532	mlt_cze_tsw_ctl_hau_chh_sid_afr_aze_tur_tsn_mao_akn_guj_hin_bsq_mol_sod_fbf_cnt_lat_bos_ewe_grk_zul_dut_est_swt_dyu_fin_swe_anl_geo_ita_spa_svk_bul_amh_tig_eng_hun_lda_bat_urd_jav_jpn_knd_kor_scr_fre_ven_glc_ind_rus_heb_mly_mnd_arw_yor_slo_wly_rom_ger_mcd_lit_qcu_pol_krd_prs_bam_amr_ben_owc_por_tag_pan_ses_alb_moo_sun_tha_gam_tml_igb_xho_uzb_ukr_nor_azi_bem_vie_aeg_cic_dgb_swa	-0.208928717136244	-0.493986840999198	0.622480206352962
533	gam_slo_zul_fre_hau_amr_owc_ukr_uzb_azi_lda_mao_ewe_grk_dut_bsq_lat_chh_bam_cnt_prs_bul_dgb_scr_moo_ger_hun_bem_dyu_fin_rus_wly_geo_afr_arw_guj_krd_heb_sid_hin_est_tsn_sun_eng_bat_jpn_knd_kor_rom_pol_tsw_cze_mly_ben_sod_ind_mnd_svk_ses_alb_tig_mcd_por_ctl_swe_qcu_pan_spa_glc_xho_aeg_bos_amh_urd_jav_ita_igb_nor_fbf_tag_tha_mlt_tml_yor_swt_aze_mol_lit_tur_akn_vie_anl_ven_cic_swa	-0.829355620960128	-2.01013877102742	0.0473133921535766
534	hau_bul_yor_fre_tig_aeg_chh_afr_aze_uzb_tsn_mly_igb_ctl_rus_bsq_scr_owc_xho_cnt_pan_svk_moo_mcd_bam_bos_est_dyu_lda_hun_lat_wly_geo_urd_pol_rom_guj_heb_sod_krd_fin_swa_tag_hin_mao_jpn_knd_kor_ben_mol_fbf_por_jav_nor_anl_bat_mnd_ger_bem_grk_mlt_glc_cze_alb_slo_qcu_ukr_spa_swe_zul_gam_prs_sid_ita_sun_eng_akn_lit_ses_ind_tha_amr_tml_ven_cic_azi_dut_arw_tur_dgb_vie_amh_tsw_swt_ewe	-0.00756897311701332	-0.0178291975266779	0.985813307142406
535	chh_hin_igb_glc_mlt_sod_hau_swe_tur_uzb_moo_mao_dyu_ger_guj_bsq_mol_heb_ewe_mnd_nor_rom_tsn_ukr_xho_cze_est_bem_zul_hun_prs_aeg_geo_ben_lat_ctl_scr_owc_sid_arw_fin_bam_mly_lit_sun_jpn_knd_kor_pol_dut_dgb_ita_tag_spa_gam_jav_cnt_eng_ses_mcd_wly_bos_pan_alb_urd_qcu_por_krd_rus_swa_tig_svk_amh_afr_ind_fre_akn_bul_lda_bat_tha_amr_tml_cic_yor_azi_slo_grk_aze_tsw_vie_anl_fbf_ven_swt	-0.365859716458494	-0.866960164966419	0.388195202461233
536	amh_svk_bem_hin_hau_sid_chh_mcd_aze_tur_ewe_mly_swt_dut_urd_bsq_cze_wly_lda_mnd_pan_ben_swa_arw_fbf_bos_fin_ven_tsn_hun_bul_mlt_geo_guj_lat_lit_afr_sod_heb_ger_est_yor_bat_glc_jav_jpn_tml_kor_spa_alb_igb_ita_tag_rom_anl_ind_cnt_scr_bam_fre_tig_eng_rus_por_grk_qcu_nor_pol_swe_akn_owc_ctl_gam_slo_sun_krd_xho_mol_ses_mao_tha_amr_knd_zul_dgb_uzb_ukr_prs_azi_moo_vie_aeg_tsw_cic_dyu	-0.529035907256378	-1.26133619308994	0.210342505204152
537	wly_guj_moo_ctl_gam_anl_sid_pan_tur_uzb_dyu_mly_swa_krd_lit_bsq_por_mlt_ewe_cnt_mcd_grk_swt_bos_fbf_mol_est_tsw_ses_fin_ukr_chh_geo_pol_svk_scr_glc_sod_amr_hin_hun_cic_jav_ita_ind_jpn_knd_kor_swe_eng_ven_afr_tag_urd_amh_mao_mnd_ben_yor_dut_heb_lat_nor_slo_fre_qcu_bul_rus_prs_xho_tig_ger_aeg_alb_bat_spa_zul_cze_tsn_sun_tha_owc_tml_lda_akn_azi_rom_arw_aze_bam_vie_hau_igb_dgb_bem	-0.0392883179096044	-0.0925147398605202	0.926488081834102
538	sid_krd_tsn_alb_owc_wly_tig_fre_azi_aze_igb_sun_dyu_ukr_bul_bsq_ita_mlt_swt_cnt_arw_ger_tsw_urd_akn_hin_fin_swa_fbf_est_glc_chh_geo_afr_por_grk_cze_amr_anl_rus_hun_dgb_bat_slo_tag_jpn_knd_kor_nor_lit_bem_pol_ind_pan_amh_jav_mnd_guj_moo_bos_sod_svk_prs_ben_spa_qcu_ctl_lat_mcd_bam_hau_eng_heb_mol_mly_rom_zul_scr_cic_mao_tha_gam_tml_yor_lda_tur_dut_swe_uzb_xho_vie_aeg_ven_ewe_ses	-0.300151365444639	-0.710787210210681	0.478994912755754
539	amh_arw_ven_rus_sid_aeg_tig_lat_azi_uzb_xho_sun_yor_swe_slo_bsq_bos_heb_moo_cnt_ctl_dut_cic_cze_ewe_afr_hun_tsn_igb_est_glc_wly_geo_hin_eng_krd_lit_mlt_hau_pol_fin_akn_tag_ger_mly_jpn_knd_kor_ben_prs_fbf_svk_jav_ukr_sod_bat_mnd_rom_ses_grk_anl_alb_nor_fre_scr_qcu_urd_bul_mol_dgb_gam_spa_chh_ita_mao_pan_swa_por_dyu_ind_tha_owc_tml_tsw_swt_tur_guj_mcd_aze_bam_vie_amr_zul_bem_lda	-0.596636673012399	-1.42314811860249	0.158039244930041
540	heb_grk_akn_svk_owc_amh_wly_ger_tur_azi_dgb_mao_ewe_pan_afr_bsq_urd_mlt_dyu_cnt_mol_alb_igb_hin_swa_glc_fin_cic_fbf_est_pol_tig_geo_spa_slo_fre_cze_aeg_anl_prs_hun_bam_ind_por_sun_jpn_tml_kor_bos_ita_yor_lat_mly_guj_chh_jav_mnd_scr_lda_eng_sod_swe_mcd_rom_ukr_qcu_ctl_ben_nor_zul_amr_lit_gam_bul_bat_krd_moo_arw_ven_tag_tha_sid_knd_swt_tsn_aze_dut_rus_uzb_ses_vie_hau_xho_tsw_bem	-0.571969860207546	-1.36665041585608	0.17502984486808
541	gam_lat_fbf_guj_sid_hau_anl_nor_tur_aze_moo_sun_bem_hin_pol_bsq_afr_mlt_igb_mnd_ita_urd_ven_ben_dyu_por_fin_swa_bam_hun_alb_owc_geo_fre_dut_ctl_arw_chh_amh_slo_est_lda_mly_svk_bat_jpn_tml_kor_eng_ger_tsw_cze_ind_rus_tig_mao_cnt_rom_ewe_bos_sod_scr_grk_mcd_glc_qcu_swe_pan_lit_cic_heb_ukr_aeg_krd_tag_bul_xho_mol_akn_jav_tha_wly_knd_dgb_yor_azi_prs_spa_uzb_swt_vie_amr_tsn_zul_ses	-0.0391869927922526	-0.0924596078159832	0.926531763519516
542	wly_ita_swa_pan_sid_chh_anl_urd_aze_tur_zul_sun_bem_hin_bos_bsq_dut_amh_swt_mnd_ger_fre_tsn_prs_lda_pol_hun_dgb_ses_fin_svk_sod_geo_mol_arw_cze_glc_tig_heb_ctl_est_moo_jav_scr_ind_jpn_tml_kor_por_rom_cic_bul_mao_nor_amr_tag_cnt_swe_bam_slo_hau_eng_rus_grk_krd_qcu_guj_ben_mcd_tsw_owc_ukr_gam_lat_mly_lit_akn_alb_ewe_bat_tha_aeg_knd_xho_igb_azi_afr_spa_uzb_yor_vie_mlt_fbf_ven_dyu	-0.617175855356993	-1.47492904478714	0.143609054961033
543	amr_cze_cic_bul_owc_hau_heb_grk_uzb_aze_swt_mao_fbf_glc_nor_bsq_scr_chh_ses_cnt_por_ukr_dgb_spa_bam_hin_hun_bem_swa_est_svk_wly_geo_ger_ctl_swe_mcd_sod_mlt_ita_fin_zul_jav_eng_bat_jpn_tml_kor_slo_bos_tsw_pol_ind_guj_tig_sun_mnd_arw_yor_afr_amh_dut_ben_urd_lat_qcu_rom_mol_lit_moo_anl_fre_sid_alb_mly_pan_ven_rus_xho_tag_tha_gam_knd_dyu_igb_tur_krd_prs_azi_lda_vie_aeg_ewe_akn_tsn	-0.812504900928499	-1.96066142409734	0.0529106939248635
544	chh_eng_dgb_scr_sid_anl_gam_bul_azi_tur_ewe_mly_xho_rom_ger_bsq_arw_hau_bam_cnt_pol_lit_ses_ukr_akn_rus_fin_zul_lda_est_afr_amh_geo_por_swe_krd_grk_heb_sod_nor_hun_cic_bat_cze_tag_jpn_tml_kor_dut_mol_igb_svk_sun_urd_wly_ind_mnd_prs_moo_glc_tig_slo_ben_lat_hin_qcu_spa_guj_alb_tsw_owc_bos_aeg_pan_mao_ita_swt_fre_yor_jav_tha_amr_knd_swa_tsn_aze_ctl_mcd_uzb_dyu_vie_mlt_ven_bem_fbf	-0.679502840919143	-1.6289121895236	0.10671453591191
545	sod_alb_igb_slo_owc_tig_wly_rus_tur_aze_xho_bat_akn_mcd_swe_bsq_bos_mlt_bam_cnt_dut_spa_cic_svk_bem_guj_fin_dyu_lda_est_krd_aeg_geo_ukr_urd_lat_por_amh_sid_ger_hun_ewe_sun_prs_jav_jpn_knd_kor_pol_cze_fbf_ben_ind_ita_hau_tag_mnd_rom_tsw_glc_gam_bul_scr_fre_lit_qcu_arw_nor_eng_moo_heb_grk_amr_mol_mao_hin_tsn_ctl_swt_mly_tha_chh_tml_ses_zul_azi_afr_pan_uzb_ven_vie_anl_swa_yor_dgb	-0.322927653135287	-0.766482308216736	0.445330636316225
546	chh_nor_swa_ger_hau_owc_amh_eng_aze_uzb_dyu_bat_fbf_ctl_dut_bsq_slo_gam_cic_cnt_arw_rom_ven_cze_bem_krd_fin_ses_zul_est_glc_aeg_geo_por_urd_lat_bos_amr_sid_afr_hun_yor_ind_mcd_tag_jpn_tml_kor_hin_ita_bam_pan_mly_svk_heb_sun_mnd_spa_tsn_pol_sod_bul_ukr_prs_rus_qcu_mol_ben_alb_tsw_mlt_lit_wly_grk_jav_swe_dgb_guj_xho_mao_tha_anl_knd_akn_lda_tur_fre_scr_azi_swt_vie_tig_ewe_igb_moo	-0.300260049020374	-0.710834307450576	0.478965860862255
547	heb_hin_lda_svk_tig_anl_chh_afr_azi_tur_igb_tag_tsn_mcd_swe_bsq_por_mlt_bem_cnt_rom_ctl_fbf_lat_ven_fre_fin_cic_ewe_hun_lit_amr_geo_ita_dut_cze_prs_amh_sid_ben_est_yor_jav_scr_mao_jpn_tml_kor_urd_arw_moo_bul_mly_spa_hau_sun_mnd_pan_swt_alb_aeg_glc_slo_eng_mol_qcu_grk_guj_rus_swa_wly_ukr_gam_krd_ind_bos_akn_pol_ses_bat_tha_sod_knd_dyu_dgb_aze_ger_nor_uzb_zul_vie_owc_tsw_xho_bam	-0.0678513159849863	-0.160108153428123	0.873143122211703
548	sid_bos_bam_rus_amh_gam_wly_ita_tur_azi_lda_bat_swt_pan_spa_bsq_ben_tig_ewe_cnt_urd_krd_akn_hin_igb_slo_hun_dgb_ses_est_ger_chh_geo_mol_ctl_fre_rom_owc_aeg_afr_fin_bem_mao_prs_tag_jpn_knd_kor_arw_dut_cic_ukr_ind_svk_sod_sun_mnd_pol_zul_swe_hau_lat_glc_por_bul_qcu_mcd_guj_lit_yor_heb_nor_mlt_alb_jav_eng_dyu_scr_tsn_mly_tha_anl_tml_ven_tsw_aze_grk_cze_uzb_swa_vie_amr_xho_moo_fbf	-0.58449192643092	-1.39564677086444	0.166144215819768
549	tig_swe_ven_bul_wly_chh_sod_rus_uzb_aze_fbf_mly_akn_mol_rom_bsq_guj_hau_swa_cnt_ctl_arw_zul_cze_yor_slo_fin_swt_bem_hun_pol_amh_geo_ukr_ben_grk_alb_anl_amr_lat_est_tsw_bat_lit_sun_jpn_tml_kor_krd_pan_igb_ita_jav_glc_heb_tag_mnd_urd_tsn_eng_sid_fre_nor_afr_mcd_qcu_ger_svk_spa_dgb_gam_bos_aeg_prs_mao_scr_lda_por_xho_ind_tha_owc_knd_ewe_bam_tur_dut_hin_azi_cic_vie_mlt_moo_dyu_ses	-0.180538630846188	-0.425780341650042	0.671251667358805
550	sod_cze_xho_spa_chh_owc_amh_glc_tur_uzb_bem_tag_moo_slo_ben_bsq_krd_hau_fbf_mnd_hin_guj_tsw_prs_zul_rus_est_igb_swa_hun_grk_aeg_geo_arw_dut_ger_rom_wly_sid_lit_fin_ven_mao_afr_ind_jpn_knd_kor_ita_pan_swt_scr_bat_ukr_gam_mly_cnt_lat_dgb_mol_anl_svk_eng_fre_bul_qcu_swe_bos_mcd_dyu_mlt_ctl_tig_alb_sun_nor_cic_pol_ses_jav_tha_heb_tml_lda_akn_aze_por_urd_azi_yor_vie_amr_ewe_tsn_bam	-0.162536443951023	-0.383653440339151	0.702111003757713
551	amr_mcd_ses_alb_mlt_tig_heb_krd_uzb_aze_bem_tag_yor_pan_pol_bsq_spa_anl_ewe_cnt_scr_ukr_swa_fre_akn_bul_fin_ven_dgb_est_rom_chh_geo_ben_por_cze_guj_aeg_amh_grk_hun_cic_bat_dut_mly_jpn_knd_kor_glc_swe_dyu_mol_sun_ger_sod_ind_mnd_rus_bam_urd_hau_svk_bos_nor_ita_qcu_prs_eng_lat_tsw_sid_ctl_owc_lit_jav_slo_zul_arw_swt_mao_tha_gam_tml_igb_fbf_azi_afr_hin_tur_tsn_vie_wly_xho_moo_lda	-0.506016120258282	-1.20352633760266	0.231827319527726
552	heb_ben_yor_nor_chh_owc_mlt_urd_uzb_aze_ses_sun_moo_alb_ctl_bsq_lat_gam_swa_mnd_grk_glc_tsw_eng_zul_prs_est_igb_bem_hun_slo_amh_geo_swe_fre_scr_dut_sid_wly_spa_fin_akn_bat_rom_ind_jpn_tml_kor_pan_ukr_cic_cze_jav_lit_sod_tag_cnt_ger_fbf_svk_tig_hin_guj_pol_por_qcu_bos_rus_bul_bam_hau_mol_aeg_ita_mly_afr_tsn_mcd_ven_mao_tha_amr_knd_swt_dgb_azi_arw_krd_tur_dyu_vie_anl_ewe_xho_lda	0.0515141058398784	0.121198097347058	0.903795611062288
553	wly_alb_zul_rom_amr_anl_sid_rus_uzb_aze_bem_sun_dyu_glc_mcd_bsq_cze_tig_yor_cnt_svk_nor_ses_swe_dgb_ukr_fin_fbf_tsn_hun_dut_gam_geo_por_fre_bul_hin_chh_hau_mol_est_ven_mao_krd_mly_jpn_tml_kor_afr_spa_igb_slo_tag_arw_sod_ind_mnd_urd_bam_ctl_aeg_ita_ben_lat_guj_qcu_grk_prs_scr_moo_amh_pol_heb_ger_bat_pan_akn_bos_lda_jav_tha_mlt_knd_ewe_swt_azi_eng_lit_tur_xho_vie_owc_tsw_swa_cic	-0.0967008827333361	-0.228021291233504	0.820130277189193
554	hau_cze_ven_rom_amh_sid_chh_lat_uzb_tur_cic_sun_igb_bul_ger_bsq_glc_anl_akn_mnd_ben_alb_dyu_urd_xho_nor_fin_dgb_bem_hun_scr_gam_geo_lit_pan_dut_eng_mlt_heb_slo_est_yor_ind_por_jav_jpn_tml_kor_fre_mcd_swt_ctl_bat_ukr_wly_mly_cnt_afr_swa_hin_sod_prs_rus_krd_guj_qcu_svk_ita_arw_zul_owc_mol_tig_grk_mao_bos_fbf_spa_ses_tag_tha_aeg_knd_moo_tsn_azi_pol_swe_aze_bam_vie_amr_lda_tsw_ewe	-0.629032750727937	-1.50192798904804	0.136503603740839
555	wly_grk_yor_urd_sid_amr_chh_alb_uzb_aze_moo_tag_akn_dut_fre_bsq_ben_tig_tsw_cnt_ukr_svk_igb_por_swa_pol_fin_dyu_fbf_hun_cze_gam_geo_ita_ctl_nor_mol_anl_sod_slo_est_lda_bat_scr_jav_jpn_tml_kor_swe_prs_ses_ger_sun_guj_owc_mao_mnd_lat_dgb_lit_heb_krd_glc_bos_rom_qcu_pan_hin_mcd_zul_amh_eng_aeg_spa_ind_afr_xho_arw_bam_mly_tha_hau_knd_ven_bem_azi_bul_rus_tur_tsn_vie_mlt_ewe_swt_cic	-0.30812746788406	-0.72970462451574	0.467404725751142
556	sod_arw_zul_bul_sid_anl_chh_lat_uzb_aze_bem_ind_swa_ita_scr_bsq_ukr_wly_tsn_cnt_hin_prs_fbf_fre_lda_ger_fin_moo_bam_hun_pol_owc_geo_alb_por_dut_bos_hau_amh_ben_est_dgb_mao_cze_tag_jpn_knd_kor_krd_lit_ven_pan_mly_glc_mlt_sun_mnd_afr_swt_slo_gam_spa_ctl_mol_grk_qcu_nor_guj_svk_tsw_tig_urd_heb_rom_jav_mcd_ses_eng_cic_bat_tha_amr_tml_igb_yor_tur_rus_swe_azi_dyu_vie_aeg_ewe_xho_akn	-0.858094774733141	-2.07737902835128	0.0405233198574724
557	anl_mol_tsn_alb_mlt_owc_tig_ita_azi_tur_dyu_jav_ven_arw_bul_bsq_svk_amh_dgb_cnt_nor_afr_swa_ctl_lda_swe_fin_akn_yor_hun_mcd_sod_geo_guj_dut_lit_spa_hau_gam_ger_est_bam_mao_scr_tag_jpn_tml_kor_pol_lat_cic_hin_ind_krd_aeg_bat_mnd_rom_zul_prs_sid_por_ukr_slo_ben_qcu_eng_fre_bos_xho_heb_cze_wly_rus_sun_grk_bem_urd_ses_mly_tha_amr_knd_swt_ewe_aze_pan_glc_uzb_igb_vie_chh_tsw_moo_fbf	-0.510828214445695	-1.21794627313888	0.226325427864317
558	gam_ukr_tsn_dut_sid_tig_sod_ctl_azi_aze_igb_jav_yor_prs_alb_bsq_swe_aeg_ses_mnd_bul_mol_xho_por_lda_ita_fin_ven_tsw_hun_lit_amr_geo_fre_guj_cze_pan_owc_hau_glc_est_dgb_mao_arw_tag_jpn_knd_kor_rom_rus_swa_afr_ind_ger_amh_bat_cnt_slo_dyu_hin_wly_svk_scr_lat_nor_qcu_ben_krd_pol_fbf_anl_bos_chh_grk_sun_spa_cic_eng_akn_mly_tha_mlt_tml_bem_bam_uzb_mcd_urd_tur_swt_vie_heb_zul_ewe_moo	-1.17407177356096	-2.89243591309576	0.0047601478132049
559	amr_cze_ven_mcd_sod_chh_wly_por_aze_tur_ses_ind_dyu_prs_alb_bsq_nor_aeg_akn_mnd_krd_grk_fbf_slo_xho_rom_est_yor_tsw_hun_ita_owc_geo_scr_ben_swe_eng_hau_gam_hin_fin_swa_jav_pan_tag_jpn_knd_kor_ger_bos_swt_dut_bat_bul_anl_mly_cnt_svk_bem_urd_tig_fre_ctl_arw_pol_qcu_mol_guj_lat_cic_heb_spa_sid_rus_sun_lit_dgb_glc_moo_mao_tha_amh_tml_zul_tsn_uzb_ukr_afr_azi_lda_vie_mlt_ewe_igb_bam	0.00029260129458946	0.000689410413847324	0.999451406787142
560	sod_mol_cic_spa_mlt_hau_gam_ukr_azi_aze_xho_mao_tsw_arw_slo_bsq_swe_heb_swt_cnt_scr_rus_swa_fre_zul_bul_hun_yor_ewe_fin_glc_amh_geo_guj_mcd_nor_eng_owc_wly_cze_est_ven_tag_pan_ind_jpn_knd_kor_urd_ita_akn_ger_jav_lit_amr_sun_mnd_rom_moo_por_aeg_pol_ctl_krd_prs_qcu_bos_alb_hin_bem_anl_afr_tig_svk_mly_dut_fbf_grk_ses_bat_tha_sid_tml_bam_dyu_uzb_lat_ben_tur_dgb_vie_chh_igb_tsn_lda	0.796097940159123	1.89440194289289	0.061278980698731
561	sid_cze_tsn_bos_amh_heb_hau_urd_aze_uzb_lda_mly_dgb_glc_lit_bsq_scr_gam_bem_mnd_afr_lat_igb_mcd_dyu_por_fin_fbf_yor_est_pol_owc_geo_pan_rom_grk_nor_chh_amr_spa_hun_swt_bat_arw_mao_jpn_knd_kor_ger_ben_xho_alb_ind_krd_mlt_tag_cnt_rus_ewe_ita_sod_guj_swe_mol_eng_qcu_svk_ukr_slo_bam_aeg_prs_tig_bul_sun_dut_cic_ctl_akn_jav_tha_anl_tml_zul_tsw_tur_hin_fre_azi_ven_vie_wly_swa_moo_ses	-0.399732269196779	-0.949285016516809	0.344936031274501
562	wly_rus_tsn_eng_sod_mlt_heb_ben_azi_uzb_bem_mly_fbf_glc_afr_bsq_hin_tig_swa_mnd_arw_slo_akn_swe_cic_svk_est_ven_ewe_hun_nor_amh_geo_bos_pol_mcd_fre_hau_anl_ger_fin_igb_tag_urd_jav_jpn_knd_kor_cze_mol_ses_scr_bat_grk_gam_ind_cnt_por_xho_ukr_chh_rom_bul_spa_dut_qcu_guj_pan_ita_dgb_aeg_krd_owc_lat_sun_lit_zul_prs_dyu_mao_tha_amr_tml_swt_yor_tur_ctl_alb_aze_lda_vie_sid_bam_tsw_moo	-0.587631740288772	-1.40057655977996	0.164668432606699
563	sod_fre_ven_rom_amr_tig_wly_ger_aze_uzb_yor_tag_swa_cze_eng_bsq_svk_sid_akn_cnt_swe_lit_bem_urd_lda_rus_hun_dyu_ewe_fin_bul_chh_geo_lat_pol_ben_arw_amh_aeg_slo_est_moo_mly_ukr_ind_jpn_tml_kor_ita_mcd_tsn_por_mao_glc_mlt_jav_mnd_grk_igb_krd_anl_afr_alb_mol_scr_qcu_pan_prs_guj_swt_heb_ctl_owc_dut_bat_nor_ses_bos_tsw_sun_tha_hau_knd_xho_cic_azi_spa_hin_tur_zul_vie_gam_fbf_bam_dgb	0.542780702545659	1.28942649736311	0.200447516328652
564	amh_arw_swa_mol_tig_chh_heb_alb_azi_uzb_bem_tag_bam_guj_lat_bsq_afr_sod_moo_cnt_prs_dut_ewe_pol_akn_spa_hun_ven_ses_est_glc_hau_geo_lit_ita_bul_fre_wly_owc_hin_fin_yor_ind_mcd_sun_jpn_tml_kor_por_rus_zul_grk_mly_ctl_anl_jav_mnd_swe_dyu_krd_sid_slo_ben_scr_rom_qcu_eng_nor_cze_igb_amr_pan_gam_bos_mao_ger_fbf_svk_tsw_bat_tha_aeg_knd_cic_xho_tur_urd_ukr_aze_dgb_vie_mlt_swt_lda_tsn	-0.346932061204814	-0.821518578273804	0.413452021791156
565	anl_bos_ewe_swe_sid_hau_amr_grk_azi_aze_swa_mao_moo_bul_dut_bsq_krd_aeg_tsw_cnt_urd_mcd_zul_svk_igb_rus_est_fbf_ses_fin_eng_wly_geo_lat_ctl_slo_prs_gam_tig_lit_hun_swt_sun_glc_jav_jpn_knd_kor_arw_spa_bem_pol_bat_ukr_owc_ind_mnd_mol_yor_ger_chh_cze_fre_nor_ben_qcu_pan_scr_rom_ven_amh_ita_mlt_alb_tag_guj_bam_afr_akn_mly_tha_heb_tml_dyu_dgb_tur_por_hin_uzb_lda_vie_sod_tsn_cic_xho	-0.908738939139047	-2.19699117447973	0.0305057790051335
566	anl_eng_moo_nor_owc_sid_amr_alb_aze_tur_ven_jav_tsw_hin_cze_bsq_dut_aeg_xho_mnd_urd_por_igb_bos_bem_glc_fin_ewe_zul_est_scr_mlt_geo_pan_guj_ger_rom_chh_gam_ben_hun_ses_tag_grk_mao_jpn_knd_kor_svk_pol_dyu_ukr_sun_afr_wly_ind_cnt_prs_bam_lit_tig_rus_ctl_arw_bul_qcu_fre_krd_mcd_swt_heb_slo_hau_ita_bat_lat_yor_spa_tsn_mly_tha_sod_tml_fbf_akn_uzb_mol_swe_azi_cic_vie_amh_dgb_lda_swa	-0.462027937097223	-1.09755846064063	0.275230982713886
567	sod_glc_yor_ben_hau_owc_mlt_fre_uzb_azi_dgb_ind_tsw_cze_bos_bsq_alb_amr_zul_mnd_grk_ctl_xho_urd_ses_ukr_fin_ven_swa_est_dut_gam_geo_ita_swe_hin_arw_amh_aeg_slo_hun_fbf_tag_ger_bat_jpn_knd_kor_mcd_por_cic_rom_mly_svk_chh_mao_cnt_krd_lda_afr_tig_guj_spa_rus_lit_qcu_lat_pan_nor_moo_sid_mol_wly_scr_sun_pol_bam_prs_bem_jav_tha_anl_tml_ewe_swt_tur_eng_bul_aze_tsn_vie_heb_akn_igb_dyu	-0.553512176582928	-1.3182751101894	0.190649184568532
568	tig_slo_bam_mol_mlt_aeg_amr_lit_aze_azi_zul_mly_swt_svk_ben_bsq_mcd_anl_swa_cnt_swe_cze_ven_rom_moo_pol_hun_tsn_bem_est_bos_amh_geo_krd_spa_ita_por_sod_heb_pan_fin_ses_sun_lat_jav_jpn_knd_kor_urd_fre_tsw_bul_mao_scr_chh_ind_mnd_glc_cic_afr_wly_eng_alb_nor_dut_qcu_hin_ctl_grk_dgb_hau_guj_sid_ger_tag_arw_igb_ukr_yor_bat_tha_gam_tml_fbf_ewe_tur_prs_rus_uzb_xho_vie_owc_akn_lda_dyu	-0.409141295151185	-0.970963330838535	0.334085106926187
569	owc_rus_moo_ctl_wly_amr_aeg_por_azi_tur_igb_ind_ewe_ger_hin_bsq_afr_chh_yor_mnd_cze_svk_ses_krd_ven_dut_est_fbf_dgb_hun_arw_anl_geo_prs_fre_mcd_scr_hau_gam_bos_fin_dyu_jav_bul_mao_jpn_tml_kor_slo_urd_cic_pan_tag_ukr_sid_sun_cnt_eng_bam_mol_heb_alb_lat_rom_ita_qcu_spa_glc_pol_swt_tig_grk_mlt_lit_bat_nor_tsn_swe_tsw_mly_tha_amh_knd_zul_xho_aze_ben_guj_uzb_akn_vie_sod_lda_bem_swa	-0.470963490823627	-1.11986561505285	0.265654858322914
570	amr_lit_xho_mol_mlt_sid_wly_arw_aze_tur_swa_mao_cic_scr_ben_bsq_grk_heb_tsw_cnt_hin_afr_zul_bos_igb_ita_hun_moo_dyu_est_alb_chh_geo_slo_mcd_nor_dut_amh_sod_rom_fin_fbf_ind_bul_jav_jpn_knd_kor_prs_ctl_akn_krd_sun_ger_gam_tag_mnd_swe_lda_glc_owc_cze_pan_guj_rus_qcu_spa_eng_fre_ses_aeg_lat_tig_svk_mly_por_bam_urd_tsn_bat_tha_anl_tml_ewe_bem_uzb_pol_ukr_azi_ven_vie_hau_dgb_yor_swt	-0.363101991427326	-0.860779082923827	0.391573497212981
571	hau_mol_ven_rus_gam_sod_tig_ukr_azi_uzb_dyu_jav_akn_glc_arw_bsq_urd_amr_xho_mnd_mcd_alb_moo_nor_tsn_rom_est_lda_ewe_hun_cze_anl_geo_ita_hin_ben_afr_mlt_wly_slo_fin_dgb_ind_fre_sun_jpn_tml_kor_lit_bul_fbf_pol_mao_svk_aeg_mly_cnt_grk_swt_bos_amh_swe_guj_spa_dut_qcu_eng_scr_krd_bam_chh_pan_sid_prs_bat_lat_swa_ger_cic_tag_tha_heb_knd_zul_bem_aze_ctl_por_tur_tsw_vie_owc_yor_ses_igb	-1.14161727018659	-2.81280335278996	0.00599159808524354
572	chh_alb_yor_urd_hau_amh_sid_arw_tur_azi_akn_bat_igb_pan_ita_bsq_eng_anl_ven_mnd_prs_ctl_tsw_nor_ewe_glc_est_fbf_swa_hun_por_gam_geo_spa_hin_ben_ukr_owc_tig_ger_fin_moo_mly_swe_jav_jpn_tml_kor_lit_guj_lda_svk_ind_rom_aeg_sun_cnt_cze_zul_pol_wly_krd_scr_afr_mol_qcu_fre_grk_rus_ses_amr_bul_sod_lat_tag_dut_xho_mcd_swt_mao_tha_mlt_knd_dgb_cic_aze_slo_bos_uzb_bam_vie_heb_tsn_dyu_bem	-0.311091821750061	-0.736583323233862	0.463229822128148
573	hau_cze_bam_pol_mlt_amr_sod_bul_azi_tur_ses_mao_tsw_dut_ita_bsq_hin_anl_cic_mnd_por_krd_fbf_swe_dyu_arw_fin_igb_dgb_est_bos_heb_geo_glc_eng_scr_pan_sid_gam_rus_hun_akn_ind_ger_tag_jpn_knd_kor_guj_slo_lda_spa_sun_lat_amh_bat_cnt_grk_xho_nor_owc_fre_rom_mol_lit_qcu_svk_ctl_alb_ewe_aeg_prs_chh_afr_jav_mcd_tsn_ukr_swa_mly_tha_tig_tml_moo_zul_uzb_urd_ben_aze_swt_vie_wly_ven_yor_bem	-0.647587542879653	-1.54880197283421	0.12482574422695
574	tig_swe_cic_por_aeg_wly_heb_guj_aze_azi_dgb_bat_ewe_ger_svk_bsq_ita_amh_zul_cnt_eng_slo_swt_lit_fbf_hin_fin_ses_tsn_hun_fre_chh_geo_prs_alb_ukr_krd_sod_amr_bos_est_igb_mly_dut_jav_jpn_knd_kor_urd_lat_swa_ctl_mao_mol_anl_ind_mnd_glc_akn_grk_hau_cze_bul_mcd_spa_qcu_rom_nor_pan_xho_sid_pol_gam_ben_tag_rus_bam_arw_yor_sun_tha_owc_tml_ven_tsw_uzb_scr_afr_tur_lda_vie_mlt_moo_dyu_bem	0.144776833730811	0.340503507008526	0.734245338661889
575	sod_arw_tsn_ita_gam_amh_chh_alb_uzb_azi_tsw_tag_igb_eng_pan_bsq_rus_wly_dgb_mnd_prs_urd_bem_dut_swa_swe_hun_swt_zul_est_bul_anl_geo_hin_ctl_slo_glc_amr_mlt_krd_fin_fbf_sun_rom_mly_jpn_tml_kor_nor_grk_moo_bos_bat_scr_heb_ind_cnt_guj_yor_pol_owc_ben_afr_por_mol_qcu_mcd_svk_fre_lda_tig_ukr_aeg_lat_mao_ger_xho_spa_dyu_jav_tha_hau_knd_bam_akn_tur_lit_cze_aze_ses_vie_sid_cic_ewe_ven	0.0298736065426106	0.0703695442310295	0.944050629058
576	wly_mol_akn_ctl_sid_aeg_anl_eng_tur_azi_cic_jav_yor_svk_ukr_bsq_alb_owc_swa_mnd_krd_prs_dgb_urd_fbf_hin_hun_xho_zul_fin_nor_amr_geo_grk_scr_afr_por_mlt_tig_dut_est_moo_sun_pan_ind_jpn_tml_kor_cze_ger_igb_swe_bat_mcd_heb_mao_cnt_bos_bem_fre_chh_slo_guj_spa_lit_qcu_rus_glc_bul_lda_amh_pol_gam_lat_tag_ita_dyu_rom_ses_mly_tha_sod_knd_swt_ewe_uzb_ben_arw_aze_tsn_vie_hau_tsw_ven_bam	-0.688827167779893	-1.65107512999155	0.102096310660077
577	aeg_swe_dyu_bos_sid_owc_tig_pan_azi_uzb_moo_ind_yor_fre_rom_bsq_mcd_wly_cic_mnd_ger_slo_tsn_ukr_tsw_svk_fin_xho_ses_est_bul_hau_geo_cze_por_urd_lat_mlt_amh_krd_hun_akn_jav_ita_bat_jpn_knd_kor_dut_guj_igb_afr_mao_rus_heb_sun_cnt_mol_bem_lit_amr_spa_arw_ben_nor_qcu_glc_alb_grk_fbf_gam_hin_chh_ctl_tag_prs_dgb_scr_ewe_mly_tha_anl_tml_bam_ven_tur_eng_pol_aze_swt_vie_sod_zul_lda_swa	-0.433637652694778	-1.02908367507876	0.306109381493967
578	sod_guj_tsw_rom_gam_chh_owc_urd_uzb_azi_moo_mao_ven_ita_bos_bsq_pan_sid_xho_mnd_mcd_krd_igb_nor_ewe_ctl_est_fbf_dgb_fin_eng_heb_geo_glc_alb_scr_afr_hau_amh_grk_hun_zul_sun_lit_tag_jpn_tml_kor_lat_dut_bam_arw_mly_mol_mlt_ind_cnt_por_cic_swe_amr_bul_rus_cze_ger_qcu_ben_hin_pol_bem_anl_spa_aeg_svk_bat_slo_tsn_fre_swa_jav_tha_wly_knd_yor_lda_tur_prs_ukr_aze_akn_vie_tig_ses_dyu_swt	-0.0668795515035204	-0.158007341260995	0.874793592712936
579	gam_krd_xho_fre_mlt_heb_amr_ben_tur_aze_swa_jav_fbf_urd_ukr_bsq_eng_aeg_ewe_cnt_rus_svk_ses_cze_moo_spa_est_akn_dyu_fin_ctl_wly_geo_rom_mol_swe_grk_owc_sod_slo_hun_bam_ind_pan_mao_jpn_tml_kor_ita_prs_zul_bos_sun_scr_sid_tag_mnd_mcd_igb_nor_hau_afr_lat_pol_hin_qcu_glc_bul_por_tsn_anl_ger_chh_guj_mly_dut_lda_alb_dgb_bat_tha_tig_knd_yor_ven_uzb_arw_lit_azi_tsw_vie_amh_bem_cic_swt	-0.409144315371528	-0.970568911064945	0.334280511685561
580	chh_nor_igb_alb_gam_amr_sid_cze_azi_tur_ses_mao_xho_spa_ctl_bsq_rus_amh_swa_mnd_por_pan_ewe_dut_bem_bul_fin_dgb_yor_est_lit_tig_geo_pol_bos_grk_krd_aeg_hau_scr_hun_moo_mly_hin_bat_jpn_tml_kor_ukr_mol_akn_ita_jav_rom_owc_tag_cnt_fre_swt_afr_mlt_svk_glc_lat_ben_qcu_eng_ger_swe_ven_wly_slo_anl_guj_ind_mcd_cic_urd_tsn_sun_tha_sod_knd_dyu_tsw_uzb_arw_prs_aze_zul_vie_heb_lda_fbf_bam	0.107825394462015	0.253899386673639	0.800133783196552
581	wly_pan_bem_svk_sid_heb_sod_hin_uzb_azi_dgb_sun_bam_mol_pol_bsq_cze_aeg_dyu_cnt_por_krd_tsn_nor_fbf_scr_fin_swa_akn_est_lat_amr_geo_slo_eng_prs_spa_tig_hau_alb_hun_ven_jav_mcd_mao_jpn_tml_kor_lit_bul_ewe_glc_mly_rom_owc_tag_mnd_ukr_lda_ger_mlt_fre_dut_guj_urd_qcu_ctl_ita_rus_tsw_amh_afr_chh_swe_ind_bos_zul_grk_moo_bat_tha_gam_knd_yor_xho_aze_arw_ben_tur_igb_vie_anl_swt_cic_ses	-1.0625923792507	-2.60229801102648	0.0107758833462602
582	heb_por_yor_afr_hau_gam_sid_pol_tur_uzb_xho_mao_zul_lit_bos_bsq_ben_tig_moo_cnt_prs_krd_akn_hin_fbf_grk_fin_swa_tsn_est_rom_wly_geo_slo_nor_ctl_alb_anl_chh_scr_hun_dyu_sun_ita_jav_jpn_tml_kor_fre_rus_igb_dut_tag_arw_aeg_bat_mnd_lat_ses_swe_owc_cze_pan_glc_bul_qcu_mcd_urd_eng_cic_amh_mol_amr_guj_ind_ukr_swt_spa_dgb_mly_tha_sod_knd_bem_ewe_azi_svk_ger_aze_bam_vie_mlt_tsw_ven_lda	-0.0295957892073959	-0.0698383589163433	0.944472267354306
583	gam_rom_swa_scr_tig_mlt_wly_urd_azi_tur_akn_sun_xho_swe_por_bsq_lit_heb_moo_cnt_ctl_ben_swt_nor_tsn_grk_hun_ses_lda_est_guj_sid_geo_dut_arw_fre_prs_sod_aeg_eng_fin_ven_tag_spa_mly_jpn_knd_kor_ukr_krd_tsw_ger_bat_ita_anl_jav_mnd_glc_dyu_slo_owc_svk_hin_lat_rus_qcu_pol_cze_pan_dgb_chh_alb_amr_bul_mao_mol_zul_mcd_bem_ind_tha_amh_tml_igb_yor_aze_afr_bos_uzb_ewe_vie_hau_fbf_bam_cic	-0.37348660778658	-0.884703383776539	0.378598242332261
584	anl_alb_bem_rom_tig_aeg_wly_swe_uzb_azi_dgb_jav_ses_ben_krd_bsq_lat_sid_akn_cnt_cze_eng_ven_dut_tsw_ctl_est_fbf_swa_hun_ita_owc_geo_bos_nor_grk_rus_chh_hau_slo_fin_igb_mao_afr_sun_jpn_knd_kor_pol_mol_yor_spa_ind_lit_amr_mly_mnd_arw_swt_prs_gam_bul_por_guj_urd_qcu_mcd_fre_pan_moo_heb_glc_sod_scr_bat_svk_lda_ukr_xho_tag_tha_amh_tml_dyu_bam_tur_hin_ger_aze_tsn_vie_mlt_zul_cic_ewe	-0.104023538081031	-0.245004939892549	0.806992410436894
585	sid_mcd_akn_spa_anl_mlt_owc_svk_aze_azi_dyu_mly_tsw_bul_ctl_bsq_hin_amh_fbf_mnd_guj_scr_cic_afr_ven_pan_est_bem_dgb_fin_urd_tig_geo_fre_rom_bos_grk_hau_aeg_arw_hun_xho_sun_rus_mao_jpn_tml_kor_cze_swe_igb_slo_ind_nor_amr_jav_cnt_por_bam_mol_wly_ben_krd_ita_ukr_qcu_dut_lat_pol_moo_sod_eng_gam_alb_bat_glc_ewe_ger_swa_tag_tha_chh_knd_tsn_yor_tur_lit_prs_uzb_lda_vie_heb_ses_zul_swt	-0.276443825769136	-0.653908818703257	0.514784239952722
586	wly_afr_dgb_eng_sod_aeg_amr_ctl_tur_aze_swa_ind_ses_ita_pol_bsq_svk_chh_tsw_mnd_lat_slo_bem_glc_cic_nor_fin_fbf_akn_hun_mol_owc_geo_fre_rom_rus_bul_hau_heb_scr_est_xho_jav_urd_mao_jpn_knd_kor_ben_prs_ven_spa_tag_krd_gam_mly_cnt_guj_igb_pan_mlt_arw_alb_mcd_hin_qcu_lit_ger_cze_moo_tig_por_anl_dut_sun_grk_dyu_swe_yor_bat_tha_amh_tml_lda_bam_azi_ukr_bos_uzb_ewe_vie_sid_swt_tsn_zul	-0.281783446191852	-0.667163340888317	0.50631982262014
587	heb_urd_bem_pan_anl_chh_amr_bul_tur_azi_tsn_tag_moo_scr_ben_bsq_lat_hau_dyu_mnd_eng_cze_dgb_ger_igb_alb_est_ven_ses_hun_krd_tig_geo_guj_ukr_mol_rus_wly_amh_prs_fin_lda_mly_por_mao_jpn_knd_kor_fre_mcd_swt_hin_bat_svk_gam_jav_cnt_lit_xho_dut_sid_spa_pol_ita_swe_qcu_grk_nor_rom_zul_aeg_arw_mlt_glc_sun_slo_cic_ctl_tsw_ind_tha_sod_tml_yor_fbf_uzb_afr_bos_aze_swa_vie_owc_bam_akn_ewe	-0.13779743202341	-0.324702000175455	0.746135873593299
588	sod_ger_lda_bul_sid_wly_anl_ben_tur_aze_swt_mao_dyu_urd_cze_bsq_por_tig_tsn_cnt_ukr_bos_moo_scr_igb_glc_fin_cic_swa_hun_svk_hau_geo_slo_grk_pol_lat_chh_amh_nor_est_bem_jav_lit_bat_jpn_tml_kor_eng_swe_ses_prs_sun_mcd_owc_tag_mnd_ctl_yor_ita_amr_rom_hin_rus_alb_qcu_krd_pan_fre_ewe_mlt_afr_heb_spa_mly_arw_dgb_dut_akn_ind_tha_aeg_knd_xho_bam_azi_mol_guj_uzb_zul_vie_gam_fbf_tsw_ven	0.260419745178664	0.612669527327946	0.541590141289532
589	gam_rom_fbf_arw_mlt_owc_aeg_lit_azi_uzb_yor_tag_swt_guj_rus_bsq_afr_amh_dgb_mnd_urd_alb_tsw_dut_swa_hin_est_ses_ewe_fin_swe_chh_geo_ben_slo_ita_bos_amr_sod_cze_hun_lda_jav_lat_ind_jpn_knd_kor_pol_svk_igb_pan_mao_grk_tig_bat_cnt_ukr_cic_nor_wly_prs_eng_scr_bul_qcu_por_fre_spa_zul_anl_mcd_sid_ctl_sun_glc_bam_mol_dyu_mly_tha_hau_tml_bem_tsn_aze_krd_ger_tur_ven_vie_heb_xho_moo_akn	-0.419629319243191	-0.996094853636047	0.321788754382338
590	chh_grk_yor_lat_sid_gam_heb_cze_azi_uzb_swa_tag_cic_rus_spa_bsq_mol_hau_ven_cnt_rom_prs_zul_scr_bem_guj_fin_ses_ewe_est_dut_wly_geo_arw_hin_fre_svk_amr_amh_glc_hun_moo_ind_nor_mao_jpn_tml_kor_eng_krd_lda_ukr_jav_ben_sod_sun_mnd_pan_akn_slo_tig_lit_bul_por_urd_qcu_pol_mcd_ctl_swt_mlt_ger_owc_swe_bat_afr_igb_bos_xho_mly_tha_anl_knd_dgb_dyu_tur_ita_alb_aze_tsw_vie_aeg_fbf_tsn_bam	-0.747987076242395	-1.79801595259712	0.0754193122449747
591	tig_hin_fbf_ukr_gam_aeg_sid_rus_tur_aze_lda_sun_ses_por_grk_bsq_fre_amh_moo_cnt_guj_pan_swa_lit_yor_mol_fin_zul_akn_hun_bos_wly_geo_krd_ita_svk_ctl_hau_anl_alb_est_ven_tag_nor_ind_jpn_tml_kor_slo_spa_igb_urd_jav_bul_heb_bat_mnd_glc_bem_scr_owc_pol_cze_ben_lat_qcu_ger_mcd_rom_ewe_amr_arw_mlt_afr_mly_dut_swt_prs_tsn_mao_tha_sod_knd_cic_xho_azi_eng_swe_uzb_dgb_vie_chh_tsw_dyu_bam	-0.348761211484192	-0.827508871441162	0.410067056479343
592	gam_prs_igb_bul_aeg_sid_sod_nor_aze_tur_dyu_tag_akn_spa_alb_bsq_rus_wly_tsw_cnt_krd_por_dgb_ger_swa_ukr_hun_tsn_xho_fin_bos_tig_geo_rom_afr_cze_glc_amr_mlt_urd_est_fbf_ind_scr_jav_jpn_knd_kor_grk_pol_bam_hin_sun_swe_hau_mly_mnd_fre_moo_ita_anl_guj_pan_mol_ben_qcu_mcd_slo_dut_ewe_chh_arw_owc_ctl_bat_svk_ses_lat_zul_mao_tha_heb_tml_yor_cic_azi_eng_lit_uzb_ven_vie_amh_lda_bem_swt	-0.259740855207711	-0.613826712383441	0.540828412273691
593	aeg_hin_bem_rom_gam_wly_sod_bul_aze_uzb_lda_sun_bam_ben_cze_bsq_fre_sid_ses_mnd_lat_guj_ven_krd_zul_ukr_fin_ewe_yor_hun_afr_tig_geo_slo_grk_urd_mcd_chh_anl_rus_est_cic_mao_ctl_bat_jpn_knd_kor_swe_dut_dyu_bos_jav_scr_mlt_tag_cnt_eng_akn_ger_heb_spa_pol_nor_glc_qcu_pan_ita_svk_moo_owc_mol_amh_por_mly_alb_fbf_lit_tsn_ind_tha_hau_tml_dgb_igb_tur_arw_prs_azi_tsw_vie_amr_swa_swt_xho	-0.500013853086517	-1.1886965893318	0.237585558910687
594	tig_hin_bam_swe_anl_sod_mlt_por_azi_uzb_xho_mly_swt_rom_cze_bsq_mcd_sid_bem_mnd_bos_bul_akn_ita_tsw_alb_est_tsn_swa_fin_pol_amr_geo_urd_svk_ukr_grk_amh_chh_glc_hun_zul_sun_nor_mao_jpn_tml_kor_scr_ben_cic_prs_ind_arw_aeg_tag_cnt_eng_dgb_ctl_owc_mol_lit_ger_rus_qcu_dut_spa_krd_moo_gam_slo_heb_lat_jav_pan_dyu_guj_yor_bat_tha_wly_knd_ewe_igb_aze_fre_afr_tur_fbf_vie_hau_ses_lda_ven	0.406072316838698	0.954506971591594	0.342301555558606
595	sid_prs_dgb_urd_hau_wly_amr_hin_tur_uzb_tsw_tag_swa_krd_lit_bsq_spa_chh_dyu_mnd_scr_fre_cic_pan_moo_grk_fin_lda_swt_hun_eng_heb_geo_swe_lat_mcd_bos_anl_aeg_ita_est_tsn_sun_guj_ind_jpn_tml_kor_dut_slo_bem_bul_bat_afr_tig_mao_cnt_arw_igb_por_owc_glc_alb_svk_ctl_qcu_mol_pol_nor_yor_sod_cze_gam_ukr_mly_rus_ven_rom_zul_jav_tha_mlt_knd_akn_ewe_azi_ger_ben_aze_ses_vie_amh_fbf_bam_xho	-0.613487429018794	-1.46678636105774	0.145807662531402
596	mlt_rom_igb_svk_wly_anl_chh_swe_aze_tur_cic_bat_ven_nor_cze_bsq_krd_sod_ses_cnt_bul_hin_lda_eng_ewe_glc_est_yor_bem_hun_pan_heb_geo_dut_ctl_rus_scr_gam_sid_lat_fin_dgb_tag_guj_sun_jpn_tml_kor_prs_afr_bam_arw_ind_alb_amr_mao_mnd_ger_zul_ukr_owc_urd_ben_spa_fre_qcu_lit_ita_mol_moo_tig_mcd_hau_por_mly_pol_fbf_bos_akn_jav_tha_amh_knd_tsw_tsn_uzb_slo_grk_azi_swa_vie_aeg_dyu_xho_swt	-0.115140301947613	-0.271425486419481	0.786665386834478
597	wly_nor_zul_por_tig_aeg_mlt_dut_uzb_azi_swa_mly_ven_scr_arw_bsq_prs_anl_xho_cnt_glc_bul_ewe_svk_dyu_ben_hun_swt_tsn_est_hin_hau_geo_slo_cze_bos_rom_gam_owc_mol_fin_yor_bat_krd_jav_jpn_tml_kor_ctl_lat_lda_afr_tag_rus_sid_mao_mnd_ukr_bam_grk_sod_mcd_guj_urd_ita_qcu_swe_fre_pan_igb_amh_pol_heb_alb_ind_spa_fbf_ger_moo_sun_tha_chh_knd_bem_cic_tur_lit_eng_aze_dgb_vie_amr_tsw_akn_ses	-0.754471164468429	-1.81645106182395	0.0725227476490924
598	amh_glc_ses_bos_tig_chh_hau_cze_azi_tur_bem_jav_bam_swe_dut_bsq_pol_gam_dyu_cnt_por_guj_fbf_mcd_zul_nor_fin_ven_lda_hun_ita_anl_geo_spa_ben_lit_urd_heb_aeg_pan_est_yor_ind_lat_bat_jpn_knd_kor_grk_hin_tsw_bul_tag_svk_amr_mly_mnd_krd_ewe_prs_sod_eng_alb_arw_ukr_qcu_afr_fre_rom_akn_owc_mol_mlt_slo_mao_ger_xho_scr_swa_sun_tha_wly_tml_cic_igb_uzb_rus_ctl_aze_moo_vie_sid_tsn_swt_dgb	-0.0245625186753153	-0.0578631910571132	0.95398174872125
599	chh_bul_bem_guj_anl_hau_heb_arw_aze_uzb_tsw_mly_ven_ctl_fre_bsq_slo_gam_fbf_cnt_urd_rom_igb_pol_bam_ukr_est_xho_zul_fin_lit_wly_geo_scr_mcd_krd_cze_sid_owc_nor_hun_swa_jav_spa_sun_jpn_knd_kor_swe_grk_ses_eng_bat_lat_sod_ind_mnd_ita_yor_afr_tig_ben_alb_pan_por_qcu_mol_ger_dut_lda_aeg_prs_amh_hin_tag_glc_moo_svk_cic_mao_tha_amr_tml_swt_dyu_tur_bos_rus_azi_tsn_vie_mlt_akn_dgb_ewe	0.149534912095575	0.352229578041215	0.725463030179547
600	heb_swe_zul_lit_wly_amr_hau_afr_uzb_aze_fbf_bat_akn_pan_bos_bsq_glc_owc_dgb_cnt_fre_lat_dyu_scr_ses_alb_fin_cic_moo_hun_ben_gam_geo_nor_urd_cze_rus_amh_mlt_bul_est_swa_mly_ger_jav_jpn_tml_kor_svk_ita_bam_spa_mao_ukr_chh_tag_mnd_guj_xho_rom_tig_dut_ctl_por_pol_qcu_eng_hin_prs_tsw_anl_grk_sid_slo_ind_mol_ven_mcd_igb_sun_tha_sod_knd_bem_lda_azi_arw_krd_tur_swt_vie_aeg_tsn_ewe_yor	-0.470635464793046	-1.12120254356214	0.265088431902631
601	anl_spa_moo_scr_heb_mlt_aeg_ben_tur_aze_swa_mly_bem_krd_prs_bsq_guj_gam_cic_cnt_glc_slo_zul_pol_dgb_ita_est_tsn_bam_hun_mcd_sod_geo_cze_afr_bos_ctl_owc_amr_alb_fin_swt_bat_swe_sun_jpn_knd_kor_ukr_lit_yor_mol_mao_lat_chh_ind_mnd_por_igb_dut_tig_fre_urd_ger_nor_qcu_rom_grk_rus_ses_wly_svk_amh_pan_jav_bul_xho_arw_lda_tag_tha_hau_tml_fbf_akn_azi_hin_eng_uzb_ven_vie_sid_ewe_tsw_dyu	-0.307033734765622	-0.726364670982185	0.469439471303531
602	amh_eng_ses_lit_heb_owc_wly_ctl_azi_uzb_xho_jav_lda_prs_alb_bsq_glc_sid_tsn_mnd_pol_swe_moo_spa_swa_slo_hun_fbf_yor_est_afr_mlt_geo_mcd_dut_pan_guj_anl_tig_fre_fin_dyu_mly_bul_mao_jpn_knd_kor_ita_ger_ewe_svk_sun_urd_amr_tag_cnt_ukr_cic_scr_aeg_arw_ben_bos_grk_qcu_por_mol_rom_ven_hau_hin_sod_krd_bat_nor_swt_cze_igb_ind_tha_gam_tml_zul_bem_tur_lat_rus_aze_bam_vie_chh_tsw_dgb_akn	0.759987009393562	1.80483178952447	0.0743374031164523
603	tig_ita_bem_prs_amr_heb_chh_pol_azi_uzb_zul_mao_yor_spa_guj_bsq_swe_sod_xho_mnd_rom_afr_ven_ukr_tsw_rus_fin_dyu_ses_hun_mcd_hau_geo_dut_arw_alb_por_sid_owc_pan_est_moo_sun_scr_bat_jpn_tml_kor_mol_glc_akn_hin_mly_grk_amh_jav_cnt_bos_cic_svk_mlt_nor_urd_ben_eng_qcu_bul_lat_ctl_tsn_wly_krd_anl_cze_ind_lit_igb_ger_ewe_tag_tha_aeg_knd_swt_dgb_tur_fre_slo_aze_lda_vie_gam_fbf_swa_bam	0.372220190932979	0.877094433940653	0.382695462933419
604	wly_prs_yor_swe_sid_tig_aeg_scr_azi_aze_ewe_mly_cic_ctl_ben_bsq_glc_chh_swt_mnd_pol_lit_fbf_slo_akn_fre_hun_dgb_swa_est_arw_anl_geo_ita_krd_pan_ger_hau_owc_bul_fin_ses_ind_bos_sun_jpn_tml_kor_svk_guj_igb_lat_tag_por_gam_jav_cnt_rus_zul_hin_amh_nor_alb_ukr_afr_qcu_grk_rom_mol_tsn_sod_dut_mlt_eng_bat_urd_dyu_cze_bam_mao_tha_heb_knd_moo_bem_tur_spa_mcd_uzb_tsw_vie_amr_ven_lda_xho	-1.33258233859896	-3.34026128570943	0.00120593191748906
605	sod_slo_dyu_afr_hau_mlt_gam_alb_aze_azi_igb_ind_bem_lat_mcd_bsq_guj_owc_moo_mnd_dut_spa_ven_svk_ses_arw_est_zul_lda_hun_bul_amh_geo_bos_krd_nor_ita_tig_heb_ben_fin_akn_tag_scr_sun_jpn_knd_kor_hin_lit_tsn_fre_bat_prs_anl_jav_cnt_pan_ewe_por_amr_swe_mol_grk_urd_qcu_rus_glc_ger_dgb_chh_ukr_wly_pol_mao_cze_fbf_rom_xho_mly_tha_aeg_tml_tsw_swt_tur_ctl_eng_uzb_swa_vie_sid_bam_cic_yor	-0.22929897732358	-0.541961444835273	0.589141252549571
606	amr_rus_xho_por_chh_tig_owc_pol_uzb_tur_igb_mao_zul_lat_nor_bsq_bul_sod_cic_cnt_ctl_svk_yor_rom_ewe_guj_est_lda_bem_fin_fre_heb_geo_mol_glc_spa_dut_anl_wly_ita_hun_ven_bat_ben_sun_jpn_knd_kor_alb_pan_swt_afr_jav_arw_aeg_ind_mnd_urd_bam_prs_amh_swe_mcd_krd_ukr_qcu_scr_eng_bos_akn_hau_ger_mlt_lit_tag_cze_dgb_slo_tsn_mly_tha_sid_tml_tsw_fbf_azi_grk_hin_aze_dyu_vie_gam_swa_moo_ses	-0.398497721947488	-0.945232569200563	0.346989522369939
607	mlt_prs_cic_afr_amh_anl_aeg_bos_aze_uzb_fbf_bat_ses_ben_eng_bsq_pol_sod_swt_mnd_ita_guj_xho_glc_dgb_dut_fin_yor_ven_hun_rus_wly_geo_mol_lit_urd_ctl_gam_amr_spa_est_moo_tag_fre_sun_jpn_knd_kor_arw_lat_tsn_mcd_ind_hin_tig_jav_cnt_slo_zul_swe_heb_cze_por_bul_nor_qcu_grk_rom_scr_swa_chh_pan_sid_ger_mly_svk_ewe_ukr_bam_mao_tha_hau_tml_bem_tsw_tur_krd_alb_azi_lda_vie_owc_dyu_akn_igb	-0.893549473521258	-2.15449412376485	0.0337854335519223
608	sod_pan_ses_mol_aeg_amh_amr_hin_aze_tur_swt_bat_akn_ben_fre_bsq_bos_mlt_swa_cnt_por_rom_dgb_mcd_yor_slo_est_fbf_tsn_hun_prs_tig_geo_swe_lit_alb_glc_anl_owc_ctl_fin_bam_mao_grk_tag_jpn_knd_kor_arw_guj_dyu_ita_mly_spa_chh_jav_mnd_afr_bem_svk_heb_dut_scr_eng_lat_qcu_krd_ukr_urd_lda_gam_cze_wly_bul_ind_nor_igb_ger_tsw_sun_tha_hau_tml_moo_zul_uzb_rus_pol_azi_cic_vie_sid_ewe_xho_ven	-0.223406041681066	-0.527790092118243	0.598902057301562
609	anl_alb_swt_ctl_heb_aeg_owc_guj_aze_uzb_ses_bat_lda_krd_cze_bsq_bos_chh_swa_mnd_prs_glc_bem_slo_akn_ger_hun_dgb_bam_fin_bul_hau_geo_por_spa_dut_svk_gam_tig_swe_est_fbf_mly_mcd_mao_jpn_knd_kor_nor_pan_yor_ita_sun_fre_amh_ind_cnt_urd_ven_rom_sod_arw_lit_grk_pol_qcu_ben_ukr_eng_tsw_wly_scr_mlt_lat_tag_mol_ewe_afr_dyu_jav_tha_amr_tml_xho_moo_azi_rus_hin_tur_cic_vie_sid_tsn_zul_igb	-0.20104806684863	-0.474711656031414	0.636105366994542
610	mlt_pan_igb_lit_aeg_chh_owc_lat_azi_uzb_dyu_tag_fbf_bos_bul_bsq_fre_sod_lda_cnt_urd_prs_zul_spa_akn_alb_hun_swa_ewe_est_ctl_anl_geo_hin_ben_slo_mol_amh_heb_ukr_fin_moo_jav_afr_sun_jpn_knd_kor_pol_arw_ven_svk_ind_scr_amr_mly_mnd_mcd_swt_swe_gam_rom_por_cze_grk_qcu_ita_dut_eng_ses_hau_ger_sid_rus_mao_guj_xho_nor_yor_bat_tha_wly_tml_bem_dgb_aze_glc_krd_tur_bam_vie_tig_tsw_cic_tsn	-0.555118627596779	-1.32434495268635	0.188633986620067
611	wly_guj_swt_por_tig_heb_owc_slo_aze_uzb_cic_ind_akn_ben_fre_bsq_mcd_amr_bam_mnd_pan_ita_dgb_rom_moo_grk_est_fbf_ewe_fin_lit_anl_geo_spa_svk_pol_krd_aeg_sod_arw_hun_zul_tag_urd_bat_jpn_tml_kor_prs_rus_lda_ger_jav_mol_gam_mao_cnt_lat_tsn_ukr_chh_afr_glc_ctl_scr_qcu_hin_eng_alb_yor_sid_bul_hau_cze_mly_dut_dyu_swe_tsw_sun_tha_amh_knd_ven_swa_tur_nor_bos_azi_bem_vie_mlt_igb_xho_ses	-0.677669430632468	-1.62359201607461	0.107847812638762
612	sid_swe_tsw_bul_amh_gam_amr_glc_aze_tur_ven_jav_yor_svk_grk_bsq_lat_heb_moo_mnd_hin_nor_swa_lit_igb_alb_fin_dyu_lda_est_ita_chh_geo_krd_por_cze_afr_owc_wly_mol_hun_dgb_ind_ger_mly_jpn_tml_kor_scr_pol_cic_dut_mao_guj_tig_bat_cnt_eng_fbf_pan_anl_rom_mcd_ben_slo_qcu_ukr_ctl_arw_tsn_mlt_rus_sod_spa_tag_bos_xho_urd_ewe_sun_tha_aeg_knd_ses_swt_uzb_fre_prs_azi_bam_vie_hau_akn_bem_zul	0.542936956645921	1.28439794802989	0.202193018626846
613	aeg_ben_swa_pan_heb_anl_amh_ita_tur_azi_ewe_jav_tsn_pol_hin_bsq_lat_wly_xho_mnd_mcd_guj_ses_fre_zul_bos_fin_igb_yor_est_ukr_hau_geo_bul_afr_cze_eng_gam_mlt_ctl_hun_bem_sun_scr_bat_jpn_tml_kor_ger_mol_ven_por_mao_glc_sod_tag_cnt_rus_akn_lit_tig_urd_slo_rom_arw_qcu_alb_spa_grk_fbf_owc_svk_amr_dut_mly_swe_bam_nor_swt_ind_tha_sid_knd_moo_dyu_uzb_prs_krd_aze_cic_vie_chh_tsw_dgb_lda	-0.0669282609870068	-0.15760262349892	0.875111616777696
614	mlt_arw_bam_nor_gam_wly_sod_dut_tur_uzb_lda_ind_zul_svk_scr_bsq_ctl_chh_ven_mnd_fre_rus_moo_hin_igb_mol_fin_tsw_xho_hun_ita_anl_geo_bos_por_ger_rom_sid_amh_ukr_est_dgb_jav_guj_sun_jpn_tml_kor_pol_eng_ewe_alb_mao_afr_owc_mly_cnt_spa_ses_prs_amr_lit_cze_bul_grk_qcu_pan_mcd_urd_dyu_tig_ben_aeg_swe_bat_lat_akn_glc_cic_tag_tha_heb_knd_fbf_swt_aze_krd_slo_azi_yor_vie_hau_tsn_swa_bem	-0.732525542158315	-1.75986662075546	0.0817185952882822
615	anl_prs_moo_pol_sod_chh_tig_ben_uzb_aze_ven_jav_igb_svk_spa_bsq_arw_heb_swt_mnd_lat_krd_bem_grk_bam_lit_est_fbf_tsw_fin_ger_sid_geo_bos_fre_swe_rus_amh_owc_mcd_hun_dyu_mly_hin_mao_jpn_knd_kor_alb_cze_xho_urd_tag_pan_aeg_bat_cnt_nor_ewe_ita_mlt_glc_ukr_afr_ctl_qcu_guj_dut_scr_dgb_amr_bul_hau_por_ind_eng_ses_mol_cic_sun_tha_gam_tml_yor_swa_azi_rom_slo_tur_tsn_vie_wly_zul_akn_lda	0.467603586795007	1.10625119869053	0.271471221828082
616	gam_ita_igb_guj_tig_anl_chh_slo_tur_aze_swt_mly_tsw_rom_glc_bsq_mcd_mlt_dgb_cnt_ukr_scr_dyu_ben_akn_alb_fin_yor_tsn_hun_spa_amr_geo_arw_bul_lit_prs_sod_sid_dut_est_moo_mao_pol_jav_jpn_tml_kor_swe_mol_swa_pan_ind_krd_amh_bat_mnd_fre_lda_afr_owc_hin_svk_por_nor_qcu_bos_grk_ger_bem_hau_ctl_wly_lat_sun_rus_zul_eng_ses_tag_tha_aeg_knd_ven_ewe_uzb_urd_cze_azi_fbf_vie_heb_cic_xho_bam	-0.641348392280958	-1.53639894371619	0.127835913988888
617	aeg_nor_dyu_scr_amr_wly_tig_lit_azi_uzb_bem_tag_bam_dut_mol_bsq_por_owc_lda_cnt_lat_bos_fbf_ctl_tsw_pan_est_igb_cic_fin_glc_hau_geo_guj_urd_fre_ita_amh_sod_ukr_hun_ven_mao_pol_ind_jpn_tml_kor_afr_ben_ses_alb_mly_prs_anl_bat_mnd_krd_akn_svk_chh_arw_rus_eng_cze_qcu_slo_mcd_rom_zul_heb_swe_sid_ger_jav_hin_moo_bul_ewe_sun_tha_gam_knd_tsn_xho_aze_spa_grk_tur_yor_vie_mlt_dgb_swa_swt	0.180469971256418	0.424528970698351	0.672160584625462
618	heb_ctl_lda_cze_chh_mlt_gam_glc_uzb_azi_yor_mao_swa_prs_urd_bsq_guj_amr_dyu_mnd_rom_alb_bem_afr_bam_mol_fin_ewe_akn_hun_fre_wly_geo_bos_arw_ita_spa_owc_sid_hin_est_dgb_sun_nor_ind_jpn_tml_kor_ger_scr_cic_bul_mly_svk_sod_jav_cnt_pan_tsw_por_anl_ukr_dut_lit_krd_qcu_rus_swe_eng_ses_tig_lat_aeg_ben_tag_grk_ven_slo_fbf_bat_tha_amh_knd_zul_xho_tur_mcd_pol_aze_swt_vie_hau_tsn_igb_moo	-0.135535923009078	-0.319797434438881	0.749839212094078
619	aeg_cze_dgb_arw_heb_sid_hau_hin_azi_uzb_ven_tag_lda_ukr_slo_bsq_afr_tig_igb_cnt_fre_bul_xho_mol_bem_scr_hun_swt_tsw_fin_rus_anl_geo_svk_ben_spa_rom_gam_wly_ita_est_moo_ind_mcd_jav_jpn_tml_kor_glc_pan_swa_pol_mao_grk_amr_bat_mnd_krd_bam_dut_sod_ger_swe_lit_prs_qcu_por_lat_guj_zul_mlt_nor_owc_urd_sun_ctl_tsn_alb_ewe_mly_tha_chh_knd_cic_dyu_tur_eng_bos_aze_yor_vie_amh_fbf_akn_ses	-0.0908463399077394	-0.214076759976454	0.830955865374004
620	owc_ctl_xho_ben_chh_sod_amr_pol_aze_uzb_akn_bat_lda_lat_arw_bsq_bul_heb_dgb_mnd_mcd_guj_bam_krd_ses_glc_hun_tsn_moo_est_prs_mlt_geo_por_ita_alb_lit_tig_aeg_ger_fin_tsw_mao_rom_sun_jpn_tml_kor_mol_afr_zul_urd_jav_rus_hau_ind_cnt_eng_swa_fre_amh_slo_ukr_swe_dut_qcu_svk_bos_scr_ewe_sid_hin_gam_nor_tag_spa_igb_grk_fbf_mly_tha_anl_knd_swt_cic_tur_pan_cze_azi_yor_vie_wly_bem_ven_dyu	-0.879131009127062	-2.12837545140422	0.0359496691149981
621	gam_grk_cic_ger_tig_heb_owc_slo_azi_uzb_bem_tag_xho_rus_fre_bsq_ctl_wly_dgb_mnd_mol_svk_ses_hin_akn_pan_est_lda_tsw_fin_scr_sod_geo_guj_cze_pol_lat_chh_amh_prs_hun_zul_bat_glc_mly_jpn_tml_kor_swe_eng_igb_krd_sun_nor_sid_jav_cnt_mcd_moo_rom_anl_alb_arw_urd_lit_qcu_ukr_ita_ben_ven_amr_por_aeg_spa_mao_dut_dyu_bos_bam_ind_tha_hau_knd_fbf_swt_tur_afr_bul_aze_ewe_vie_mlt_swa_yor_tsn	0.102547260027083	0.241545229092021	0.809664350966426
622	aeg_lit_bam_urd_owc_chh_amh_ctl_uzb_tur_bem_jav_xho_guj_spa_bsq_pol_mlt_ewe_mnd_svk_eng_dgb_lat_swt_hin_fin_moo_zul_hun_glc_wly_geo_alb_rus_scr_mcd_sid_anl_rom_est_ses_sun_ger_tag_jpn_tml_kor_prs_krd_swa_nor_mao_pan_gam_ind_cnt_bul_cic_ita_heb_bos_slo_mol_arw_qcu_fre_grk_ukr_ven_sod_por_hau_afr_bat_swe_fbf_ben_lda_mly_tha_tig_knd_tsw_akn_azi_cze_dut_aze_tsn_vie_amr_dyu_yor_igb	-0.812445435583565	-1.95917690693475	0.0530869773121471
623	anl_urd_yor_eng_aeg_tig_amh_rom_tur_azi_tsn_tag_cic_spa_ctl_bsq_rus_sod_swt_cnt_por_pol_akn_bul_igb_mcd_hun_ven_zul_est_scr_amr_geo_svk_lat_alb_bos_wly_sid_lit_fin_swa_ind_fre_mly_jpn_knd_kor_ukr_pan_bem_cze_bat_ita_owc_mao_mnd_ger_lda_glc_mlt_ben_arw_dut_swe_qcu_grk_nor_prs_dyu_chh_krd_heb_afr_jav_slo_ewe_hin_ses_sun_tha_hau_tml_xho_tsw_uzb_mol_guj_aze_moo_vie_gam_dgb_fbf_bam	-0.0048856335847475	-0.0114966817061463	0.990851803940025
624	tig_spa_akn_slo_amr_heb_owc_prs_aze_tur_cic_ind_igb_swe_krd_bsq_ita_chh_ven_mnd_urd_cze_ses_pan_xho_eng_fin_swa_yor_hun_bos_sod_geo_bul_svk_guj_mcd_aeg_sid_scr_est_moo_mly_lat_sun_jpn_tml_kor_mol_lit_tsn_alb_jav_ger_hau_bat_cnt_ctl_tsw_afr_gam_fre_arw_hin_por_qcu_grk_ben_nor_ewe_amh_rus_anl_pol_tag_glc_dyu_dut_swt_mao_tha_mlt_knd_zul_bam_uzb_rom_ukr_azi_lda_vie_wly_dgb_bem_fbf	0.220414640499387	0.518891673017749	0.605068855950579
625	heb_eng_ewe_ben_aeg_amh_anl_spa_aze_uzb_tsw_mly_swa_bul_alb_bsq_rus_sid_akn_cnt_afr_krd_cic_guj_moo_svk_hun_swt_dgb_fin_nor_mlt_geo_pol_fre_ger_bos_hau_owc_por_est_zul_bat_cze_jav_jpn_knd_kor_lat_ukr_bem_arw_sun_ctl_sod_ind_mnd_grk_xho_prs_amr_lit_slo_scr_glc_qcu_ita_mcd_pan_ven_gam_dut_chh_rom_tag_swe_bam_mol_igb_mao_tha_tig_tml_fbf_tsn_tur_hin_urd_azi_lda_vie_wly_dyu_yor_ses	-0.184305520995265	-0.434708341949448	0.664781170360191
626	aeg_swe_cic_ger_wly_amh_sid_mcd_tur_aze_tsn_jav_lda_rus_nor_bsq_rom_owc_akn_mnd_scr_bos_dyu_hin_swt_dut_fin_zul_dgb_est_prs_tig_geo_glc_spa_eng_ukr_heb_gam_alb_hun_yor_ind_pan_sun_jpn_tml_kor_ctl_arw_tsw_grk_mly_ita_hau_bat_cnt_lit_swa_mol_mlt_bul_por_afr_slo_qcu_lat_ben_krd_bam_chh_cze_anl_fre_tag_urd_xho_guj_bem_mao_tha_amr_knd_ses_fbf_azi_svk_pol_uzb_ewe_vie_sod_ven_moo_igb	-0.30631272778825	-0.724730061685317	0.470437108806744
627	sid_por_ses_rom_anl_tig_gam_urd_tur_azi_dgb_tag_igb_bul_lit_bsq_swe_amr_xho_mnd_pol_cze_dyu_ctl_swt_ita_fin_yor_fbf_hun_krd_sod_geo_nor_ukr_alb_dut_aeg_hau_spa_est_ewe_jav_slo_bat_jpn_tml_kor_prs_lat_lda_fre_ind_bos_amh_mly_cnt_guj_tsn_arw_chh_hin_svk_glc_rus_qcu_grk_ger_mcd_moo_heb_pan_wly_eng_sun_ben_cic_scr_ven_mao_tha_mlt_knd_tsw_swa_uzb_afr_mol_aze_akn_vie_owc_bam_zul_bem	-0.230501737739945	-0.544828526549745	0.587175598965925
628	hau_lit_yor_alb_aeg_wly_anl_slo_uzb_azi_bam_ind_cic_ita_mol_bsq_lat_amh_lda_mnd_ctl_urd_xho_ben_swa_svk_est_ven_fbf_hun_rom_mlt_geo_glc_ukr_ger_eng_sid_sod_grk_fin_igb_mao_pan_bat_jpn_knd_kor_fre_bos_dyu_rus_sun_dut_tig_tag_cnt_por_moo_bul_chh_arw_nor_hin_guj_qcu_spa_pol_scr_akn_owc_krd_heb_prs_jav_cze_bem_afr_tsw_mly_tha_amr_tml_zul_swt_tur_swe_mcd_aze_ewe_vie_gam_tsn_dgb_ses	-0.629582391528596	-1.50436651003892	0.135875663649706
629	amr_svk_ven_prs_hau_sid_chh_slo_tur_aze_tsw_ind_dgb_por_cze_bsq_ctl_sod_ewe_mnd_pol_ukr_tsn_ger_yor_mol_est_zul_bam_hun_nor_mlt_geo_krd_fre_alb_rus_owc_anl_rom_fin_dyu_bat_glc_sun_jpn_tml_kor_spa_bos_igb_scr_tag_ben_heb_mao_cnt_urd_ses_lit_gam_dut_arw_swe_mcd_qcu_lat_pan_ita_fbf_wly_eng_tig_grk_mly_afr_cic_bul_swt_jav_tha_amh_knd_lda_xho_uzb_hin_guj_azi_bem_vie_aeg_moo_swa_akn	-0.300500606974089	-0.710634013883475	0.479089418545836
630	gam_pol_ven_grk_chh_mlt_hau_ben_tur_aze_igb_mly_akn_krd_alb_bsq_eng_amh_zul_mnd_spa_afr_swt_rus_moo_glc_hun_xho_bam_fin_hin_owc_geo_fre_ctl_ger_svk_sid_tig_pan_est_fbf_tag_ukr_bat_jpn_knd_kor_swe_bul_tsn_arw_sun_rom_aeg_jav_cnt_scr_lda_urd_wly_cze_bos_ita_prs_qcu_por_slo_mcd_dgb_amr_nor_heb_guj_mao_mol_ses_lat_cic_ind_tha_sod_tml_tsw_dyu_azi_lit_dut_uzb_swa_vie_anl_yor_ewe_bem	0.452566988568831	1.06786672649451	0.288344759386225
631	anl_arw_fbf_slo_heb_owc_gam_hin_aze_tur_swt_ind_tsw_scr_eng_bsq_urd_wly_tsn_mnd_pan_ger_dgb_alb_swa_guj_fin_ses_bam_est_svk_sod_geo_grk_swe_ukr_lat_mlt_aeg_ctl_hun_xho_sun_por_mao_jpn_knd_kor_mcd_prs_dyu_ben_bat_rus_amr_mly_cnt_dut_cic_ita_hau_afr_pol_glc_spa_qcu_mol_bul_cze_moo_sid_rom_chh_krd_jav_bos_igb_fre_yor_tag_tha_amh_tml_bem_lda_azi_nor_lit_uzb_ven_vie_tig_ewe_akn_zul	-0.504692129503276	-1.20177636147116	0.232501530131636
632	mlt_urd_tsn_grk_gam_wly_amh_mcd_tur_uzb_ven_ind_dyu_ben_fre_bsq_glc_sid_bem_cnt_rom_prs_tsw_swe_bam_dut_hun_dgb_zul_est_ita_aeg_geo_nor_svk_por_cze_hau_owc_bos_fin_akn_sun_spa_mly_jpn_tml_kor_ger_eng_swt_slo_mao_hin_chh_tag_mnd_lat_lda_pan_anl_ctl_krd_lit_mol_qcu_rus_afr_guj_yor_heb_arw_sod_bul_bat_scr_ewe_alb_ses_jav_tha_amr_knd_xho_moo_aze_pol_ukr_azi_fbf_vie_tig_cic_swa_igb	-0.402910027723119	-0.956137823698113	0.341481477342804
633	owc_swe_dyu_ben_heb_wly_aeg_dut_aze_azi_swa_mly_bam_eng_scr_bsq_slo_sid_cic_cnt_rus_svk_yor_guj_dgb_hin_hun_xho_tsw_est_por_tig_geo_krd_prs_bos_pan_mlt_amh_ita_fin_lda_sun_glc_mao_jpn_knd_kor_lit_cze_igb_ukr_tag_pol_sod_bat_mnd_ctl_swt_lat_amr_grk_fre_arw_spa_qcu_mcd_urd_bul_ses_chh_mol_anl_nor_jav_alb_zul_rom_ewe_ind_tha_hau_tml_tsn_moo_uzb_ger_afr_tur_bem_vie_gam_fbf_akn_ven	0.317782842764983	0.747884832326948	0.456416646941686
634	amh_lat_ewe_nor_aeg_tig_sod_dut_azi_tur_fbf_ind_bem_ger_bos_bsq_afr_mlt_dgb_mnd_krd_ukr_dyu_ben_ven_ctl_fin_moo_igb_hun_prs_sid_geo_arw_guj_svk_mol_wly_gam_spa_est_xho_sun_bul_tag_jpn_knd_kor_pan_rom_bam_glc_jav_hin_amr_bat_cnt_alb_tsw_fre_owc_eng_slo_mcd_urd_qcu_grk_lit_pol_lda_chh_rus_heb_swe_mao_cze_zul_ita_ses_mly_tha_hau_tml_akn_swa_uzb_scr_por_aze_tsn_vie_anl_swt_cic_yor	-0.112845686208324	-0.265962829142413	0.790856567363053
635	wly_spa_igb_mcd_aeg_hau_sod_ita_uzb_aze_ewe_ind_lda_eng_dut_bsq_bul_owc_moo_cnt_prs_urd_zul_por_dgb_fre_fin_ses_swa_est_ukr_gam_geo_glc_rus_ctl_ger_heb_anl_lit_hun_bem_bat_guj_sun_jpn_knd_kor_rom_afr_xho_bos_tag_lat_mlt_jav_mnd_mol_fbf_grk_sid_cze_nor_hin_scr_qcu_swe_pol_pan_akn_amh_alb_chh_ben_mly_svk_swt_arw_tsw_mao_tha_amr_tml_cic_dyu_tur_slo_krd_azi_bam_vie_tig_ven_tsn_yor	-0.445760071951418	-1.05917042195934	0.292265381566821
636	aeg_spa_xho_dut_sod_chh_sid_ita_uzb_tur_tsw_mao_bem_afr_alb_bsq_fre_mlt_ewe_cnt_guj_ukr_ses_nor_moo_bos_fin_ven_bam_hun_rom_hau_geo_krd_mcd_eng_por_amr_anl_swe_est_zul_mly_ger_tag_jpn_knd_kor_cze_svk_yor_mol_sun_bul_gam_bat_mnd_prs_dgb_lit_wly_grk_urd_glc_pol_qcu_ctl_pan_slo_tsn_amh_lat_owc_arw_ind_ben_swa_rus_igb_jav_tha_tig_tml_lda_fbf_aze_hin_scr_azi_swt_vie_heb_dyu_akn_cic	-0.730118972093418	-1.75246833723729	0.0829891029931673
637	sod_ben_zul_lat_sid_amh_aeg_pol_aze_tur_igb_sun_moo_fre_grk_bsq_mcd_anl_fbf_mnd_bul_svk_ewe_dut_cic_rom_est_bem_swa_hun_alb_owc_geo_ukr_scr_pan_ctl_gam_chh_arw_fin_tsn_tag_spa_mly_jpn_tml_kor_afr_glc_dgb_ger_jav_slo_wly_ind_cnt_swe_dyu_rus_hau_hin_prs_guj_cze_qcu_bos_nor_eng_bam_tig_ita_mlt_mol_bat_krd_ven_lit_xho_mao_tha_amr_knd_swt_tsw_uzb_urd_por_azi_yor_vie_heb_ses_lda_akn	-0.379204729949534	-0.897780471617671	0.371620964259809
638	wly_afr_tsw_spa_chh_hau_heb_mcd_azi_uzb_fbf_mao_igb_pol_prs_bsq_dut_mlt_xho_mnd_lit_eng_bem_hin_akn_lat_fin_swa_dgb_hun_grk_aeg_geo_cze_nor_swe_ctl_owc_sod_guj_est_zul_ind_mol_jav_jpn_knd_kor_svk_krd_dyu_arw_tag_ger_tig_bat_cnt_urd_yor_scr_anl_ben_pan_slo_por_qcu_bul_ukr_rus_ven_sid_fre_gam_rom_mly_ita_ewe_bos_swt_sun_tha_amh_tml_ses_tsn_aze_glc_alb_tur_lda_vie_amr_moo_cic_bam	-0.746782018078984	-1.79428928259415	0.0760163660902794
639	gam_ger_yor_bul_sod_tig_heb_fre_tur_aze_tsn_ind_fbf_lit_hin_bsq_por_anl_bem_cnt_ctl_scr_akn_guj_moo_cze_hun_ses_igb_est_glc_amr_geo_mol_ukr_pol_lat_sid_amh_afr_fin_dgb_bat_rom_mly_jpn_tml_kor_arw_prs_tsw_spa_sun_eng_owc_jav_mnd_nor_ven_rus_hau_svk_bos_swe_ben_qcu_pan_urd_dut_dyu_wly_mcd_mlt_ita_mao_slo_swt_grk_ewe_tag_tha_chh_knd_swa_xho_azi_krd_alb_uzb_lda_vie_aeg_zul_cic_bam	-0.517216631191826	-1.23154245561547	0.221225133953131
640	owc_alb_lda_swe_chh_gam_heb_ben_uzb_tur_bam_jav_ses_spa_pan_bsq_nor_mlt_cic_mnd_ita_krd_swa_dut_moo_mcd_hun_fbf_dyu_est_ukr_aeg_geo_lit_cze_prs_slo_sod_wly_fre_fin_akn_mly_hin_tag_jpn_tml_kor_arw_por_xho_ger_mao_rus_sid_ind_cnt_guj_tsn_bul_tig_lat_scr_grk_eng_qcu_bos_ctl_svk_tsw_hau_pol_amr_afr_bat_urd_yor_rom_dgb_sun_tha_anl_knd_ven_bem_azi_mol_glc_aze_igb_vie_amh_ewe_swt_zul	-0.172160309535913	-0.406658375004962	0.685193257036666
641	chh_afr_dgb_glc_mlt_heb_amh_pan_tur_aze_tsw_tag_ewe_krd_por_bsq_mcd_hau_bem_cnt_rom_svk_ven_bul_igb_prs_fin_cic_dyu_hun_ctl_anl_geo_ben_arw_fre_rus_sod_aeg_ger_est_ses_mao_guj_mly_jpn_knd_kor_bos_hin_akn_slo_jav_urd_amr_sun_mnd_pol_zul_grk_gam_spa_lit_mol_lat_qcu_ukr_eng_cze_lda_sid_nor_owc_alb_ind_ita_swa_scr_moo_bat_tha_tig_tml_fbf_swt_azi_swe_dut_uzb_yor_vie_wly_bam_xho_tsn	-0.0268906879377408	-0.06332258438137	0.949645535247233
642	wly_arw_akn_slo_amr_amh_aeg_rom_azi_tur_lda_sun_swt_afr_mcd_bsq_mol_chh_bem_cnt_lit_eng_ses_ctl_zul_krd_est_dyu_ven_hun_swe_sod_geo_ita_dut_alb_cze_gam_owc_scr_fin_tsw_jav_svk_bat_jpn_knd_kor_lat_urd_swa_ben_mao_fre_hau_mly_mnd_bos_ewe_pan_tig_spa_bul_ger_ukr_qcu_rus_nor_glc_yor_mlt_hin_anl_guj_tag_pol_moo_prs_xho_ind_tha_sid_tml_igb_cic_aze_por_grk_uzb_dgb_vie_heb_bam_tsn_fbf	0.0682855930893757	0.16068370803202	0.872691044238388
643	owc_grk_bem_eng_heb_sod_wly_dut_tur_azi_tsw_ind_xho_ger_ctl_bsq_por_mlt_cic_cnt_rom_bul_igb_ukr_swt_alb_est_ewe_bam_hun_slo_anl_geo_svk_pol_nor_fre_gam_amh_spa_fin_fbf_mao_urd_jav_jpn_tml_kor_scr_afr_dyu_cze_tag_guj_aeg_mly_mnd_ben_lda_krd_tig_prs_ita_lit_swe_qcu_pan_lat_mol_ses_chh_rus_hau_hin_bat_glc_tsn_mcd_yor_sun_tha_sid_knd_moo_ven_uzb_bos_arw_aze_swa_vie_amr_akn_zul_dgb	0.862349315682711	2.0490012414264	0.0432792341091712
644	mlt_cze_zul_alb_amr_sid_heb_bul_aze_azi_swt_sun_tsn_dut_prs_bsq_nor_anl_fbf_cnt_slo_swe_cic_bos_akn_krd_hun_lda_xho_est_mcd_aeg_geo_hin_ben_scr_rom_chh_gam_urd_fin_ses_mao_arw_bat_jpn_knd_kor_mol_por_ewe_ukr_jav_guj_sod_ind_mnd_glc_igb_eng_wly_lit_ita_ger_ctl_qcu_lat_pan_fre_dyu_amh_rus_tig_afr_mly_pol_yor_grk_ven_tag_tha_owc_tml_bam_swa_uzb_spa_svk_tur_moo_vie_hau_dgb_tsw_bem	-0.577512647581822	-1.37641017882425	0.171999677609453
645	amh_scr_dgb_urd_tig_heb_wly_cze_tur_aze_bam_ind_swa_krd_mcd_bsq_prs_amr_cic_mnd_pan_lit_moo_pol_zul_arw_est_ses_tsn_hun_mol_aeg_geo_ukr_nor_rom_ctl_sod_sid_swe_fin_ven_sun_grk_jav_jpn_knd_kor_bos_alb_ewe_slo_tag_ita_hau_mly_cnt_bul_lda_spa_mlt_ger_svk_afr_guj_qcu_ben_fre_eng_xho_chh_dut_gam_rus_mao_por_dyu_hin_akn_bat_tha_anl_tml_igb_tsw_uzb_glc_lat_azi_yor_vie_owc_fbf_bem_swt	-0.574208398385543	-1.36843241499555	0.174473577034501
646	mlt_lit_bam_swe_amh_aeg_sid_bul_azi_aze_bem_ind_ven_grk_scr_bsq_pol_heb_fbf_cnt_bos_rom_zul_urd_swa_spa_est_moo_lda_hun_cze_tig_geo_ger_pan_ben_mol_anl_wly_guj_fin_dyu_tag_arw_mly_jpn_knd_kor_lat_svk_ewe_glc_jav_alb_sod_bat_mnd_nor_akn_slo_owc_por_hin_eng_afr_qcu_ctl_rus_fre_ses_amr_ita_chh_mcd_mao_prs_tsw_krd_yor_sun_tha_hau_tml_cic_igb_uzb_dut_ukr_tur_tsn_vie_gam_dgb_xho_swt	-0.489745818000949	-1.16514332160542	0.246940821753101
647	owc_ctl_swa_hin_aeg_mlt_hau_bul_uzb_tur_bam_jav_swt_bos_rom_bsq_pan_wly_tsw_cnt_mcd_scr_cic_prs_yor_pol_fin_akn_ewe_hun_arw_sid_geo_ger_lit_eng_alb_amr_sod_dut_est_dyu_mao_ukr_ind_jpn_tml_kor_glc_lat_lda_slo_bat_nor_tig_mly_mnd_mol_ses_grk_anl_urd_swe_ben_spa_qcu_rus_krd_guj_xho_heb_ita_chh_svk_sun_fre_ven_afr_zul_tag_tha_gam_knd_fbf_tsn_azi_por_cze_aze_bem_vie_amh_igb_dgb_moo	-0.0994935397188421	-0.234843667941083	0.814846369527992
648	anl_por_swt_afr_sid_hau_heb_cze_azi_tur_bam_mao_bem_nor_ukr_bsq_lat_amr_zul_mnd_pan_ita_fbf_ger_dyu_krd_est_ven_cic_hun_urd_aeg_geo_fre_rom_arw_ctl_mlt_chh_bul_fin_tsw_tag_dut_mly_jpn_tml_kor_slo_hin_lda_bos_jav_svk_owc_ind_cnt_pol_moo_guj_wly_lit_mcd_swe_eng_qcu_spa_rus_mol_ewe_amh_prs_gam_grk_bat_alb_xho_scr_ses_sun_tha_sod_knd_akn_dgb_aze_glc_ben_uzb_tsn_vie_tig_yor_igb_swa	-1.3752171993819	-3.45120707732574	0.000841196232522321
649	heb_lit_cic_mol_sod_wly_mlt_afr_tur_uzb_ewe_sun_swt_ger_urd_bsq_dut_tig_xho_cnt_spa_krd_akn_glc_tsn_eng_hun_dyu_swa_fin_guj_amh_geo_ctl_bos_ben_grk_gam_sid_cze_est_igb_bat_arw_ind_jpn_tml_kor_bul_fre_tsw_hin_mly_scr_aeg_mao_mnd_slo_zul_prs_anl_rus_ukr_por_lat_qcu_pan_mcd_alb_bem_amr_pol_owc_nor_tag_rom_fbf_svk_ven_jav_tha_chh_knd_dgb_moo_aze_ita_swe_azi_bam_vie_hau_ses_yor_lda	0.12872252939098	0.303109562627637	0.76248336117314
650	gam_glc_yor_prs_hau_heb_amh_rom_azi_tur_lda_ind_dgb_bul_scr_bsq_swe_chh_xho_cnt_ben_eng_dyu_alb_swa_ctl_fin_ven_bam_est_pol_aeg_geo_svk_por_afr_grk_owc_sid_arw_hun_igb_jav_ita_mao_jpn_knd_kor_slo_ger_fbf_guj_bat_hin_tig_tag_mnd_mcd_moo_dut_sod_krd_fre_urd_mol_qcu_pan_nor_lit_tsn_anl_bos_mlt_rus_sun_cze_cic_ukr_ses_mly_tha_wly_tml_zul_tsw_uzb_spa_lat_aze_bem_vie_amr_ewe_swt_akn	0.106764691482234	0.251665513689162	0.801854903188251
651	chh_pan_yor_alb_owc_gam_amh_bul_aze_azi_ses_ind_dyu_slo_svk_bsq_mol_anl_moo_cnt_ukr_afr_lda_eng_fbf_krd_hun_dgb_swt_est_guj_hau_geo_rus_arw_pol_dut_sid_sod_prs_fin_bam_mly_bos_mao_jpn_tml_kor_lit_lat_tsn_cze_tag_mcd_tig_jav_mnd_swe_tsw_por_aeg_ita_glc_fre_rom_qcu_ctl_urd_nor_zul_wly_spa_amr_ger_sun_grk_ewe_ben_cic_bat_tha_heb_knd_swa_akn_uzb_hin_scr_tur_xho_vie_mlt_bem_igb_ven	-0.0311251698507229	-0.0733123308579366	0.9417150288807
652	wly_mol_ses_glc_sid_tig_mlt_lat_uzb_azi_ven_mly_igb_spa_pol_bsq_rus_amr_xho_cnt_swe_ben_ewe_guj_zul_scr_hun_akn_yor_fin_bul_amh_geo_por_ita_bos_slo_anl_chh_mcd_est_swt_jav_ukr_bat_jpn_tml_kor_cze_prs_dgb_alb_mao_ctl_sod_sun_mnd_pan_tsw_afr_owc_urd_svk_lit_nor_qcu_ger_krd_fre_tsn_gam_rom_heb_dut_ind_hin_bem_arw_fbf_tag_tha_aeg_knd_swa_dyu_aze_eng_grk_tur_bam_vie_hau_moo_cic_lda	-0.577135967904838	-1.37629154019416	0.172036270980366
653	anl_guj_tsw_dut_owc_hau_amh_ukr_azi_uzb_zul_jav_xho_alb_cze_bsq_nor_gam_swt_cnt_swe_grk_akn_prs_ven_ita_fin_ses_igb_est_rus_sid_geo_pol_urd_lit_afr_chh_aeg_glc_hun_tsn_sun_mcd_tag_jpn_knd_kor_svk_arw_dgb_slo_mly_mol_heb_mao_mnd_eng_bam_lat_wly_spa_por_ger_ben_qcu_scr_bul_rom_fbf_mlt_fre_tig_bos_bat_hin_cic_ctl_swa_ind_tha_sod_tml_bem_dyu_aze_krd_pan_tur_lda_vie_amr_moo_ewe_yor	-0.0349245439026314	-0.0822213850712814	0.934647371805841
654	tig_cze_tsn_hin_hau_chh_heb_ben_aze_uzb_igb_mly_bam_lit_nor_bsq_mcd_amh_akn_mnd_urd_spa_lda_ukr_moo_lat_fin_dyu_ven_hun_pol_sod_geo_rus_rom_grk_ctl_aeg_amr_dut_est_ses_ind_svk_bat_jpn_knd_kor_fre_arw_swa_scr_tag_guj_sid_mao_cnt_por_tsw_swe_mlt_afr_eng_mol_bos_qcu_slo_glc_ita_dgb_owc_krd_anl_alb_sun_pan_bem_ger_ewe_jav_tha_gam_tml_cic_zul_azi_prs_bul_tur_yor_vie_wly_xho_swt_fbf	-0.0129182870309829	-0.0304144266971515	0.975801714951947
655	sod_cze_fbf_glc_amh_heb_mlt_ben_tur_aze_zul_mly_swa_pan_scr_bsq_afr_hau_cic_mnd_bul_nor_dyu_grk_lda_ger_est_akn_bam_fin_ita_owc_geo_krd_mcd_eng_guj_sid_gam_ukr_hun_ven_bat_lit_jav_jpn_tml_kor_prs_por_moo_mol_tag_slo_wly_ind_cnt_swe_tsn_fre_amr_ctl_hin_pol_rus_qcu_rom_alb_dut_dgb_aeg_arw_anl_spa_sun_urd_yor_bos_swt_mao_tha_tig_knd_ses_xho_uzb_lat_svk_azi_tsw_vie_chh_igb_bem_ewe	0.247679667387293	0.583063819306805	0.561261558767375
656	gam_mol_ven_ita_chh_amr_tig_rus_tur_azi_dgb_mly_akn_prs_por_bsq_dut_wly_yor_mnd_bul_bos_moo_cze_lda_spa_hun_swt_tsn_fin_eng_hau_geo_scr_ukr_ctl_ger_sod_aeg_pan_est_igb_ind_urd_sun_jpn_knd_kor_guj_ben_dyu_hin_tag_krd_sid_jav_cnt_nor_swa_pol_mlt_glc_lit_arw_slo_qcu_rom_lat_mcd_ewe_owc_svk_anl_afr_mao_alb_bam_grk_fbf_bat_tha_amh_tml_bem_zul_aze_swe_fre_uzb_ses_vie_heb_xho_tsw_cic	-0.172539696299042	-0.407332147696009	0.684700126145262
657	mlt_glc_ses_alb_sod_anl_owc_prs_tur_azi_dyu_sun_yor_pol_dut_bsq_guj_wly_xho_cnt_swe_spa_moo_grk_dgb_rom_est_swa_akn_fin_bul_sid_geo_hin_ben_afr_urd_hau_tig_nor_hun_bam_tag_ukr_bat_jpn_tml_kor_arw_lit_igb_lat_mao_svk_chh_ind_mnd_krd_tsw_fre_aeg_scr_bos_eng_por_qcu_cze_rus_mol_lda_amr_mcd_gam_ger_jav_slo_bem_ctl_ewe_mly_tha_heb_knd_ven_cic_uzb_ita_pan_aze_fbf_vie_amh_swt_tsn_zul	-0.607186990212753	-1.45148541280765	0.150009797012251
658	sod_bul_dyu_fre_tig_amh_gam_hin_uzb_azi_xho_mao_ewe_cze_afr_bsq_grk_hau_tsn_cnt_slo_ger_bem_lat_cic_arw_hun_akn_ses_fin_ukr_wly_geo_rom_pan_nor_ita_anl_mlt_scr_est_tsw_mly_alb_bat_jpn_knd_kor_lit_guj_dgb_rus_tag_svk_owc_jav_mnd_mcd_zul_prs_chh_ctl_por_pol_bos_qcu_mol_swe_ben_igb_sid_dut_heb_glc_ind_urd_ven_spa_swt_sun_tha_amr_tml_bam_moo_tur_eng_krd_aze_fbf_vie_aeg_lda_yor_swa	-0.434276784425768	-1.03073721492421	0.30533724015456
659	chh_glc_swa_ger_amh_mlt_tig_rus_azi_uzb_fbf_tag_igb_lat_ita_bsq_bos_anl_xho_mnd_mol_krd_bem_pol_dgb_cze_est_tsn_swt_fin_swe_heb_geo_mcd_afr_urd_lit_aeg_hau_ben_hun_moo_ind_arw_jav_jpn_tml_kor_scr_fre_zul_alb_bat_bul_gam_sun_cnt_nor_cic_ctl_sid_pan_slo_guj_svk_qcu_hin_spa_grk_ven_owc_prs_wly_por_mly_eng_bam_ukr_dyu_mao_tha_sod_knd_lda_tsw_aze_rom_dut_tur_akn_vie_amr_ses_ewe_yor	-1.07258640316819	-2.6296691433274	0.0100017223254627
660	wly_cze_bem_urd_amr_owc_mlt_afr_uzb_azi_lda_bat_xho_rom_hin_bsq_grk_anl_dgb_cnt_nor_slo_akn_dut_ven_lit_fin_ewe_dyu_est_fre_gam_geo_guj_ukr_rus_lat_sid_tig_ctl_hun_ses_mly_ita_tag_jpn_knd_kor_eng_prs_cic_bos_ind_alb_amh_sun_mnd_svk_swt_krd_hau_scr_ger_pan_mcd_qcu_swe_bul_glc_fbf_heb_spa_sod_pol_mao_ben_tsw_arw_tsn_jav_tha_chh_tml_igb_bam_aze_por_mol_tur_swa_vie_aeg_zul_moo_yor	0.27976055089527	0.660368173018284	0.510649944802957
661	aeg_grk_igb_ger_mlt_sid_amh_alb_azi_uzb_swa_mly_akn_rom_glc_bsq_pan_owc_cic_cnt_ita_ukr_dgb_prs_bam_krd_est_xho_ewe_hun_bul_heb_geo_lat_nor_rus_pol_anl_chh_ben_fin_dyu_ind_ctl_mao_jpn_knd_kor_hin_afr_fbf_por_tag_lit_hau_jav_mnd_eng_yor_dut_amr_arw_swe_slo_spa_qcu_urd_mol_cze_lda_gam_svk_tig_scr_sun_bos_moo_mcd_tsw_bat_tha_wly_tml_tsn_ses_tur_fre_guj_aze_swt_vie_sod_zul_bem_ven	-0.1007935742194	-0.237877071625523	0.812499738984819
662	tig_glc_ewe_grk_aeg_mlt_anl_scr_tur_aze_igb_jav_cic_pol_ukr_bsq_ita_chh_xho_mnd_lat_ger_swt_dut_ven_rom_fin_lda_moo_hun_lit_gam_geo_bul_svk_nor_spa_sod_amr_guj_est_bem_mao_pan_bat_jpn_tml_kor_bos_hin_bam_eng_tag_prs_owc_ind_cnt_alb_zul_por_sid_arw_swe_mcd_cze_qcu_mol_ctl_slo_akn_heb_rus_hau_urd_sun_afr_swa_ben_ses_mly_tha_amh_knd_fbf_dgb_uzb_fre_krd_azi_yor_vie_wly_tsw_dyu_tsn	0.0859445134077572	0.202346110372321	0.840088151525259
663	anl_cze_dgb_scr_chh_sod_mlt_ita_uzb_azi_bam_ind_xho_rom_arw_bsq_urd_tig_ses_cnt_afr_pan_ven_pol_fbf_hin_est_moo_swt_hun_slo_heb_geo_por_swe_krd_svk_wly_amh_nor_fin_dyu_mly_guj_sun_jpn_knd_kor_lat_prs_akn_ctl_mao_ger_sid_bat_mnd_eng_lda_ukr_aeg_mcd_ben_bul_glc_qcu_fre_alb_spa_swa_owc_rus_amr_bos_jav_dut_yor_mol_cic_tag_tha_hau_tml_igb_zul_aze_grk_lit_tur_ewe_vie_gam_bem_tsw_tsn	-0.202934874297969	-0.479049656345705	0.63302778735595
664	tig_ctl_dyu_mcd_hau_sod_amh_glc_tur_aze_fbf_jav_igb_fre_svk_bsq_rom_sid_ven_mnd_guj_ukr_moo_lat_ses_pol_est_bam_cic_fin_urd_owc_geo_afr_scr_pan_por_chh_gam_lit_hun_swt_tag_eng_mao_jpn_tml_kor_dut_swe_ewe_prs_ind_grk_heb_sun_cnt_ben_swa_arw_aeg_ita_ger_mol_cze_qcu_alb_rus_hin_tsn_wly_krd_anl_slo_bat_nor_akn_bul_zul_mly_tha_mlt_knd_xho_dgb_uzb_bos_spa_azi_yor_vie_amr_bem_lda_tsw	0.573416243891988	1.35499795863713	0.178700466336272
665	anl_fre_dyu_pol_wly_gam_sid_arw_tur_azi_ses_tag_igb_grk_ben_bsq_dut_owc_bem_mnd_spa_glc_moo_ctl_lda_ukr_fin_bam_dgb_hun_slo_mlt_geo_ger_urd_swe_nor_heb_tig_bos_est_akn_mly_lat_ind_jpn_knd_kor_afr_ita_xho_lit_jav_mcd_amr_bat_cnt_alb_cic_rom_sod_por_krd_svk_bul_qcu_rus_eng_scr_swt_hau_mol_chh_pan_sun_guj_tsn_cze_swa_mao_tha_amh_tml_tsw_ewe_aze_prs_hin_uzb_fbf_vie_aeg_zul_ven_yor	-0.591694691297541	-1.41622630917136	0.160049956020128
666	owc_rom_swt_ger_aeg_wly_heb_spa_tur_aze_lda_mly_yor_cze_bos_bsq_ctl_anl_igb_mnd_prs_ita_moo_glc_xho_nor_est_ven_akn_fin_guj_amh_geo_bul_mcd_fre_rus_tig_sod_por_hun_tsw_tag_ben_jav_jpn_tml_kor_lat_grk_cic_mol_sun_slo_mlt_ind_cnt_arw_bam_scr_sid_afr_pol_svk_urd_qcu_swe_ukr_krd_bem_chh_hin_hau_pan_bat_eng_ses_lit_swa_mao_tha_amr_knd_dgb_dyu_azi_dut_alb_uzb_zul_vie_gam_fbf_ewe_tsn	-0.207116754599066	-0.48872369776108	0.626187837486943
667	gam_mol_dyu_eng_aeg_wly_chh_bul_tur_uzb_swa_bat_bam_afr_dut_bsq_lat_sod_bem_cnt_grk_ita_zul_ben_tsn_urd_est_swt_cic_hun_fre_sid_geo_alb_scr_prs_por_amh_owc_rom_fin_ses_tag_svk_mao_jpn_knd_kor_ger_lit_akn_ctl_sun_bos_amr_jav_mnd_glc_tsw_ukr_mlt_guj_spa_mcd_swe_qcu_hin_cze_nor_lda_heb_rus_hau_arw_ind_pol_moo_krd_ven_mly_tha_anl_tml_ewe_igb_aze_pan_slo_azi_fbf_vie_tig_yor_xho_dgb	0.486650651250329	1.15036924609568	0.252941226042557
668	hau_scr_ewe_lit_amh_owc_heb_mcd_aze_uzb_lda_tag_ses_pol_rus_bsq_por_amr_dgb_cnt_dut_fre_cic_svk_yor_guj_est_swt_fbf_fin_swe_gam_geo_ita_cze_krd_afr_aeg_mlt_pan_hun_moo_mao_ger_ind_jpn_tml_kor_lat_ctl_swa_nor_jav_ukr_wly_mly_mnd_urd_dyu_bos_tig_mol_eng_hin_slo_qcu_rom_ben_prs_bam_sid_arw_anl_glc_bat_spa_igb_bul_ven_sun_tha_chh_knd_tsn_xho_tur_alb_grk_azi_zul_vie_sod_akn_bem_tsw	-0.650800332818974	-1.55825591604865	0.122569246876011
669	owc_eng_xho_fre_anl_amr_chh_afr_aze_tur_ven_mly_dgb_scr_nor_bsq_lit_sid_tsn_mnd_svk_por_ewe_arw_ses_rus_hun_cic_yor_fin_hin_aeg_geo_ger_glc_guj_alb_sod_mlt_bos_est_moo_bat_slo_sun_jpn_knd_kor_mcd_prs_fbf_ctl_ind_ita_wly_mao_cnt_lat_tsw_urd_tig_ben_cze_mol_bul_qcu_krd_grk_dut_akn_amh_spa_hau_rom_jav_pan_igb_swe_zul_tag_tha_heb_tml_bem_swt_azi_pol_ukr_uzb_swa_vie_gam_bam_dyu_lda	-0.298851483947009	-0.706783570785091	0.481468125405949
670	sid_por_bem_afr_owc_tig_amr_eng_azi_tur_moo_bat_xho_mol_krd_bsq_urd_sod_tsw_cnt_mcd_ctl_yor_ger_swt_ben_est_dgb_zul_hun_glc_anl_geo_scr_spa_lit_bul_aeg_hau_alb_fin_fbf_jav_fre_sun_jpn_tml_kor_hin_pol_ses_rom_mao_bos_wly_ind_mnd_rus_ewe_prs_mlt_slo_cze_arw_dut_qcu_ukr_grk_pan_akn_gam_nor_amh_svk_mly_guj_cic_swe_swa_tag_tha_heb_knd_bam_ven_uzb_ita_lat_aze_igb_vie_chh_tsn_lda_dyu	-1.30524758828312	-3.25849424345952	0.00156475575213842
671	aeg_bul_tsn_cze_tig_mlt_sid_grk_tur_azi_akn_jav_swt_ger_hin_bsq_pan_amh_fbf_mnd_urd_rus_tsw_pol_dyu_arw_fin_lda_dgb_hun_guj_sod_geo_rom_ukr_spa_scr_chh_owc_ben_est_bem_mao_lit_mly_jpn_tml_kor_prs_nor_ses_por_ind_afr_amr_sun_cnt_ctl_cic_fre_anl_dut_mol_ita_bos_qcu_glc_eng_swe_ewe_gam_mcd_hau_slo_tag_svk_igb_lat_zul_bat_tha_heb_knd_moo_ven_aze_alb_krd_uzb_bam_vie_wly_xho_swa_yor	-0.0733391330061395	-0.17279084179956	0.863191333496264
672	mlt_alb_bam_ukr_wly_gam_amh_pan_tur_azi_lda_ind_ewe_urd_krd_bsq_nor_aeg_ven_mnd_fre_glc_tsn_arw_moo_scr_fin_dgb_bem_est_por_hau_geo_lit_rus_spa_ger_tig_anl_afr_hun_dyu_bat_guj_mly_jpn_knd_kor_bul_grk_tsw_cze_tag_eng_sid_mao_cnt_svk_swa_bos_chh_slo_mol_ctl_hin_qcu_prs_mcd_rom_swt_amr_swe_owc_dut_sun_lat_ses_pol_zul_jav_tha_sod_tml_cic_xho_uzb_ita_ben_aze_akn_vie_heb_yor_igb_fbf	-0.600977803420453	-1.43543192542401	0.154518872735677
673	wly_mcd_swt_bos_aeg_hau_sid_krd_tur_uzb_bem_ind_bam_prs_pan_bsq_spa_sod_ses_cnt_slo_ukr_swa_eng_fbf_mol_hun_ewe_lda_est_urd_heb_geo_hin_por_lit_ctl_chh_anl_dut_fin_cic_jav_grk_mly_jpn_tml_kor_ita_bul_yor_pol_sun_cze_mlt_tag_mnd_rom_tsw_fre_owc_glc_swe_guj_rus_qcu_arw_ger_afr_akn_amr_alb_gam_nor_bat_scr_dyu_svk_dgb_mao_tha_tig_knd_igb_ven_aze_ben_lat_azi_tsn_vie_amh_xho_zul_moo	-0.187117267161279	-0.441314168764596	0.660009899790573
674	heb_ger_cic_guj_tig_anl_wly_dut_uzb_aze_fbf_ind_ewe_fre_rom_bsq_pan_mlt_akn_mnd_bul_eng_dgb_ben_lda_prs_est_bam_ven_hun_mcd_aeg_geo_nor_cze_scr_lat_owc_amr_pol_fin_swt_bat_urd_jav_jpn_knd_kor_svk_swe_xho_ukr_tag_ita_chh_sun_cnt_bos_yor_ctl_sod_rus_mol_afr_alb_qcu_por_grk_arw_dyu_hau_spa_gam_glc_mao_slo_igb_krd_tsn_mly_tha_sid_tml_zul_ses_azi_lit_hin_tur_tsw_vie_amh_swa_bem_moo	-1.43616691643205	-3.62510218953786	0.00047106688653708
675	amh_por_ven_pol_amr_owc_tig_ita_azi_uzb_zul_tag_fbf_lit_hin_bsq_bos_sod_akn_cnt_swe_rom_swt_eng_xho_pan_est_tsw_ewe_hun_alb_heb_geo_prs_cze_grk_spa_anl_wly_nor_fin_dyu_sun_afr_ind_jpn_tml_kor_rus_slo_cic_arw_bat_ger_chh_mly_mnd_ukr_dgb_glc_aeg_mcd_ben_krd_mol_qcu_scr_svk_guj_lda_sid_bul_gam_lat_jav_urd_igb_fre_yor_mao_tha_hau_knd_moo_bam_aze_dut_ctl_tur_tsn_vie_mlt_bem_ses_swa	-0.275112713177223	-0.651084912820272	0.516597211564084
676	aeg_cze_igb_rus_mlt_amh_hau_bul_azi_aze_tsn_tag_swt_pol_ukr_bsq_guj_heb_ses_cnt_bos_scr_bam_pan_yor_urd_hun_tsw_fbf_fin_prs_amr_geo_ctl_afr_rom_swe_chh_sid_nor_est_cic_jav_mol_mao_jpn_tml_kor_eng_dut_ven_ben_bat_mcd_anl_ind_mnd_alb_xho_por_sod_grk_ger_arw_glc_qcu_ita_krd_fre_dyu_owc_slo_wly_lit_sun_svk_dgb_spa_zul_mly_tha_tig_knd_lda_akn_tur_lat_hin_uzb_swa_vie_gam_moo_ewe_bem	-0.538038740582069	-1.28083927164448	0.203435086343491
677	wly_cze_bem_alb_heb_aeg_mlt_mcd_tur_uzb_akn_mao_xho_scr_hin_bsq_lat_owc_tsn_mnd_bul_bos_swt_nor_dyu_spa_est_tsw_dgb_hun_pan_amr_geo_eng_pol_lit_fre_anl_chh_krd_fin_ven_ind_guj_bat_jpn_knd_kor_svk_arw_lda_grk_jav_prs_tig_mly_cnt_glc_fbf_ita_sid_slo_por_rom_ukr_qcu_urd_mol_dut_igb_gam_swe_amh_ben_tag_ger_ses_afr_moo_sun_tha_hau_tml_cic_bam_aze_rus_ctl_azi_zul_vie_sod_yor_swa_ewe	-1.08268771424805	-2.65604271201961	0.00930375765626838
678	anl_ukr_ewe_swe_owc_aeg_wly_bul_uzb_azi_lda_mao_igb_slo_mcd_bsq_alb_chh_cic_cnt_lat_rom_yor_fre_dyu_pan_fin_ses_swa_hun_ger_sid_geo_bos_pol_grk_scr_gam_mlt_ctl_est_xho_mly_prs_tag_jpn_tml_kor_afr_mol_tsw_dut_ind_urd_amr_jav_mnd_nor_dgb_rus_heb_hin_svk_cze_spa_qcu_lit_ben_eng_ven_tig_arw_amh_glc_bat_por_zul_ita_akn_sun_tha_hau_knd_fbf_bam_tur_krd_guj_aze_moo_vie_sod_swt_tsn_bem	-0.594773163335746	-1.41790194471434	0.159561407887859
679	heb_rus_bam_pan_owc_aeg_sod_glc_aze_azi_bem_sun_ses_scr_mol_bsq_guj_anl_lda_mnd_por_swe_dyu_prs_cic_ukr_hun_ewe_akn_fin_mcd_chh_geo_ita_arw_alb_fre_hau_mlt_lit_est_xho_jav_spa_bat_jpn_tml_kor_ctl_lat_igb_eng_ind_urd_amh_mao_cnt_rom_swt_cze_gam_svk_nor_pol_dut_qcu_krd_grk_bul_tsn_sid_hin_wly_bos_mly_ben_swa_afr_zul_tag_tha_amr_knd_moo_tsw_uzb_ger_slo_tur_fbf_vie_tig_ven_dgb_yor	-1.44961008780385	-3.63491214464495	0.000455659353408141
680	sid_urd_tsw_lit_amh_sod_anl_hin_azi_tur_zul_bat_lda_swe_mol_bsq_ger_aeg_swa_cnt_alb_lat_cic_dut_xho_pan_hun_fbf_yor_est_spa_mlt_geo_scr_rom_mcd_afr_heb_amr_por_fin_dyu_jav_fre_mly_jpn_tml_kor_ben_ita_akn_bul_ind_nor_owc_tag_mnd_slo_ses_arw_tig_glc_grk_rus_krd_qcu_bos_svk_cze_dgb_chh_prs_hau_ukr_sun_eng_moo_pol_tsn_mao_tha_wly_knd_ven_ewe_aze_ctl_guj_uzb_bam_vie_gam_swt_igb_bem	-0.294395537687348	-0.695525347203584	0.488460493141967
681	chh_rom_zul_bos_hau_sod_amr_urd_tur_aze_tsw_sun_akn_cze_krd_bsq_bul_owc_lda_mnd_guj_ger_bem_mcd_ewe_scr_est_dgb_swa_hun_ita_mlt_geo_glc_spa_alb_ben_tig_gam_rus_fin_dyu_tag_prs_mly_jpn_knd_kor_grk_arw_ven_slo_mao_eng_heb_jav_cnt_lit_igb_dut_amh_lat_por_svk_ctl_qcu_nor_hin_swe_moo_sid_pan_anl_pol_ind_mol_xho_ukr_fbf_bat_tha_aeg_tml_ses_cic_azi_fre_afr_uzb_bam_vie_wly_tsn_yor_swt	0.24017776669745	0.565029383820863	0.573414271978954
682	mlt_slo_dyu_scr_owc_amr_hau_ben_tur_aze_tsw_mly_akn_dut_eng_bsq_rom_aeg_ewe_mnd_bos_afr_bam_arw_ven_rus_hun_igb_moo_est_pol_tig_geo_spa_ukr_ita_lit_heb_anl_mol_fin_swt_bat_fre_tag_jpn_tml_kor_urd_ctl_lda_por_sun_prs_chh_ind_cnt_alb_swa_lat_sid_krd_cze_hin_swe_qcu_nor_bul_svk_bem_sod_ger_wly_mcd_mao_glc_yor_guj_cic_jav_tha_gam_knd_xho_dgb_uzb_grk_pan_azi_fbf_vie_amh_tsn_ses_zul	-0.314809339506268	-0.745160249201392	0.458053920137827
683	owc_bul_tsn_bos_amh_hau_sid_ger_uzb_tur_fbf_bat_dgb_pan_ukr_bsq_afr_anl_swa_cnt_spa_rom_swt_glc_moo_fre_fin_cic_igb_hun_guj_aeg_geo_alb_ctl_arw_dut_gam_mlt_lit_est_tsw_mly_urd_sun_jpn_tml_kor_pol_cze_bem_slo_jav_prs_sod_tag_mnd_nor_yor_swe_wly_rus_scr_grk_mcd_qcu_lat_hin_ben_ses_chh_krd_heb_por_ind_eng_zul_mol_ven_mao_tha_tig_knd_bam_dyu_azi_ita_svk_aze_lda_vie_amr_xho_ewe_akn	-1.09377534957001	-2.68736845390236	0.00853228799208883
684	amr_rus_tsn_krd_tig_mlt_heb_alb_azi_uzb_swa_mly_bem_por_ctl_bsq_swe_chh_moo_mnd_glc_ger_lda_hin_ven_lat_est_bam_tsw_fin_mcd_sod_geo_mol_ita_arw_bos_amh_hau_lit_hun_ewe_tag_cze_ind_jpn_tml_kor_bul_prs_swt_nor_sun_scr_gam_mao_cnt_rom_dyu_ukr_wly_ben_urd_fre_dut_qcu_afr_pol_grk_xho_owc_guj_anl_pan_bat_svk_zul_eng_yor_jav_tha_sid_knd_fbf_ses_tur_slo_spa_aze_igb_vie_aeg_dgb_cic_akn	-0.232701786506403	-0.549448657068914	0.584014574882977
685	anl_ger_fbf_lat_sod_heb_sid_urd_azi_tur_lda_bat_zul_hin_bos_bsq_afr_amr_dgb_cnt_mol_svk_tsw_ctl_yor_lit_est_bem_ewe_hun_prs_wly_geo_slo_pol_guj_por_chh_aeg_scr_fin_cic_mly_dut_sun_jpn_tml_kor_grk_rom_igb_alb_mao_spa_owc_tag_mnd_ukr_swt_eng_mlt_ben_rus_cze_arw_qcu_krd_bul_mcd_xho_gam_swe_hau_nor_jav_pan_swa_glc_dyu_ind_tha_amh_knd_tsn_akn_uzb_fre_ita_aze_moo_vie_tig_ses_ven_bam	-0.933627463610578	-2.27067428216783	0.0254747010211079
686	owc_grk_xho_eng_sod_gam_tig_lat_tur_aze_dgb_jav_ewe_urd_prs_bsq_arw_hau_tsw_cnt_hin_pol_ven_slo_bam_dut_est_moo_swt_fin_pan_amh_geo_ben_fre_mcd_ger_sid_heb_ctl_hun_dyu_ind_svk_tag_jpn_tml_kor_cze_ukr_akn_por_bat_guj_chh_mly_mnd_alb_lda_spa_amr_bul_afr_swe_krd_qcu_rom_ita_rus_cic_wly_scr_aeg_nor_mao_glc_zul_mol_bem_sun_tha_anl_knd_fbf_igb_uzb_bos_lit_azi_tsn_vie_mlt_ses_swa_yor	-0.269722213850523	-0.637055763554884	0.525653647603277
687	amh_pol_zul_ctl_chh_amr_wly_slo_aze_tur_ven_sun_fbf_alb_grk_bsq_afr_mlt_swt_cnt_svk_ger_moo_mcd_bem_scr_est_dgb_ewe_hun_pan_hau_geo_guj_hin_lat_ukr_owc_sod_por_fin_tsw_bat_rom_ind_jpn_knd_kor_bos_eng_cic_lit_jav_cze_anl_tag_mnd_glc_tsn_mol_sid_swe_urd_prs_ita_qcu_dut_krd_spa_swa_heb_bul_gam_rus_mao_arw_lda_nor_akn_mly_tha_aeg_tml_ses_xho_azi_ben_fre_uzb_igb_vie_tig_bam_dyu_yor	-0.708502634159975	-1.69878538093771	0.0927027883129975
688	mlt_cze_swa_dut_hau_wly_aeg_ger_uzb_tur_akn_tag_tsw_alb_mol_bsq_lit_tig_swt_mnd_pan_arw_moo_mcd_igb_nor_hun_yor_zul_est_fre_chh_geo_slo_spa_ctl_glc_amr_sod_por_fin_tsn_mao_hin_ind_jpn_knd_kor_pol_krd_cic_ben_jav_ukr_sid_sun_cnt_urd_ewe_bos_anl_guj_bul_afr_rus_qcu_scr_rom_grk_dgb_gam_eng_amh_svk_bat_lat_lda_prs_fbf_mly_tha_owc_tml_dyu_ven_aze_ita_swe_azi_bem_vie_heb_ses_bam_xho	-0.894013302287783	-2.16994570763427	0.0325591308640067
689	sod_lat_yor_hin_gam_amh_chh_mcd_aze_uzb_ses_tag_bam_bul_scr_bsq_nor_owc_akn_cnt_guj_pol_swt_lit_lda_dut_fin_moo_zul_est_por_anl_geo_ctl_slo_eng_svk_wly_hau_ger_hun_igb_bat_ita_mly_jpn_tml_kor_mol_arw_cic_alb_mao_spa_mlt_sun_mnd_rus_swa_bos_sid_ben_afr_cze_fre_qcu_pan_prs_rom_dyu_aeg_ukr_heb_urd_jav_grk_tsw_glc_xho_ind_tha_amr_knd_tsn_bem_tur_swe_krd_azi_ewe_vie_tig_fbf_ven_dgb	-0.172929389859772	-0.408070227368029	0.684160086000808
690	wly_ben_dyu_ita_anl_mlt_sod_ger_tur_azi_ven_mao_tsw_svk_scr_bsq_rom_amh_cic_mnd_mcd_guj_moo_lat_yor_rus_fin_tsn_ses_est_krd_tig_geo_bos_hin_fre_cze_owc_sid_lit_hun_zul_tag_mol_bat_jpn_knd_kor_glc_ukr_swt_por_jav_prs_aeg_mly_cnt_eng_dgb_pol_amr_nor_urd_swe_slo_qcu_bul_arw_spa_bem_chh_grk_gam_ctl_sun_afr_fbf_dut_ewe_ind_tha_hau_tml_bam_igb_uzb_alb_pan_aze_lda_vie_heb_akn_xho_swa	0.842501611796415	2.00783319901285	0.0475625068514131
691	gam_rus_moo_svk_chh_amr_anl_scr_tur_uzb_yor_sun_ewe_pan_pol_bsq_lat_aeg_ses_cnt_mcd_alb_bem_fre_bam_hin_hun_ven_igb_fin_glc_wly_geo_urd_prs_ukr_dut_tig_mlt_nor_est_dgb_mao_rom_ind_jpn_knd_kor_guj_bul_zul_spa_mly_ita_heb_jav_mnd_arw_tsn_ctl_owc_por_cze_krd_slo_qcu_afr_mol_eng_fbf_sid_ben_hau_swe_tag_bos_xho_ger_swt_bat_tha_amh_tml_cic_akn_azi_grk_lit_aze_swa_vie_sod_tsw_dyu_lda	-0.805679602497624	-1.94106103599955	0.0552786697824955
692	tig_ben_fbf_mol_amr_chh_anl_krd_azi_uzb_igb_tag_zul_alb_pan_bsq_ita_wly_ses_cnt_dut_nor_bem_arw_yor_guj_fin_tsw_dyu_est_scr_mlt_geo_lit_urd_ger_svk_heb_aeg_pol_hun_moo_ind_spa_sun_jpn_knd_kor_rom_slo_swt_grk_mao_afr_sod_bat_mnd_ukr_akn_eng_hau_bul_fre_ctl_rus_qcu_por_glc_lat_ven_sid_bos_amh_mcd_jav_prs_lda_swe_tsn_mly_tha_owc_tml_cic_bam_tur_cze_hin_aze_dgb_vie_gam_ewe_swa_xho	-0.370056686969205	-0.87765523466684	0.382392546960552
693	heb_ita_akn_krd_amr_chh_sod_mcd_aze_tur_ven_mao_xho_prs_scr_bsq_ger_wly_swa_cnt_rom_pan_ses_alb_bem_lit_hun_tsw_yor_fin_pol_owc_geo_bul_fre_swe_svk_aeg_gam_cze_est_fbf_jav_dut_sun_jpn_tml_kor_guj_nor_ewe_eng_mly_ctl_tig_tag_mnd_bos_cic_rus_mlt_grk_hin_lat_urd_qcu_afr_por_mol_dgb_sid_arw_anl_spa_bat_ben_lda_glc_zul_ind_tha_hau_knd_igb_bam_uzb_slo_ukr_azi_swt_vie_amh_dyu_moo_tsn	-0.0786905860382115	-0.18555934199508	0.853194449453675
694	anl_pol_dyu_por_chh_tig_mlt_afr_uzb_aze_swt_tag_tsn_scr_hin_bsq_bos_aeg_cic_cnt_eng_urd_xho_ger_fbf_grk_est_akn_ven_fin_ita_gam_geo_lat_ukr_bul_slo_owc_sod_guj_hun_swa_bat_prs_mao_jpn_knd_kor_spa_nor_ewe_alb_mly_krd_heb_ind_mnd_dut_bem_lit_hau_arw_fre_rom_mol_qcu_cze_svk_ctl_tsw_wly_rus_sid_pan_sun_mcd_moo_glc_igb_jav_tha_amh_tml_dgb_ses_azi_swe_ben_tur_lda_vie_amr_bam_yor_zul	-0.440606639747016	-1.04620017309945	0.298180189057605
695	mlt_spa_tsn_alb_amr_anl_aeg_por_tur_aze_dyu_tag_akn_pan_krd_bsq_guj_chh_ven_cnt_hin_fre_tsw_ita_ses_ukr_hun_dgb_bem_est_bos_wly_geo_arw_mol_mcd_eng_owc_sod_ger_fin_ewe_mao_grk_sun_jpn_knd_kor_nor_rus_fbf_svk_mly_cze_sid_bat_mnd_glc_cic_urd_heb_prs_pol_scr_afr_qcu_rom_lit_ben_xho_amh_swe_hau_lat_jav_dut_zul_ctl_igb_ind_tha_tig_tml_yor_lda_azi_bul_slo_uzb_swa_vie_gam_bam_swt_moo	-0.0237965374767779	-0.0560372166120545	0.955432374598356
696	aeg_bos_igb_scr_tig_gam_mlt_svk_aze_uzb_dyu_ind_akn_pol_fre_bsq_glc_amr_lda_mnd_cze_ger_cic_pan_dgb_afr_est_ven_moo_hun_spa_chh_geo_bul_swe_guj_prs_sod_sid_nor_fin_swa_tag_mol_jav_jpn_knd_kor_ukr_grk_tsw_mcd_bat_lat_wly_sun_cnt_ctl_zul_arw_amh_ita_por_rus_urd_qcu_slo_alb_eng_swt_heb_ben_owc_lit_mly_dut_tsn_hin_ewe_mao_tha_anl_tml_bem_fbf_azi_rom_krd_tur_ses_vie_hau_xho_yor_bam	-0.561522411225328	-1.33662700090861	0.184605228356851
697	sid_swe_xho_rom_owc_gam_anl_pan_aze_uzb_fbf_ind_bam_cze_svk_bsq_ctl_chh_tsw_mnd_nor_dut_tsn_urd_moo_eng_fin_swa_ewe_est_por_aeg_geo_ita_pol_ger_guj_hau_heb_scr_hun_dyu_mao_mcd_mly_jpn_tml_kor_fre_krd_lda_ukr_tag_lat_mlt_sun_cnt_grk_cic_lit_tig_hin_spa_slo_mol_qcu_afr_arw_bul_zul_sod_bos_wly_rus_bat_prs_akn_ben_bem_jav_tha_amh_knd_igb_yor_tur_glc_alb_azi_ven_vie_amr_ses_dgb_swt	-0.491275359352996	-1.17042784060571	0.244819343041487
698	chh_krd_bem_por_owc_amh_sid_ita_tur_uzb_xho_mao_swt_grk_mol_bsq_afr_mlt_ses_mnd_rus_ukr_ewe_fre_tsn_eng_hun_ven_zul_est_svk_heb_geo_prs_pol_ger_alb_hau_amr_rom_fin_swa_ind_lat_bat_jpn_tml_kor_bul_guj_dyu_swe_tag_glc_anl_sun_cnt_pan_akn_spa_aeg_lit_slo_cze_mcd_qcu_bos_hin_nor_lda_wly_ctl_gam_urd_jav_ben_igb_scr_tsw_mly_tha_tig_knd_yor_dgb_azi_dut_arw_aze_bam_vie_sod_fbf_moo_cic	-0.299548553543069	-0.71002117680898	0.479467577080525
699	tig_eng_swt_scr_heb_chh_gam_ukr_azi_aze_moo_bat_tsn_glc_por_bsq_svk_mlt_ewe_cnt_grk_guj_dgb_alb_igb_ita_fin_swa_zul_hun_nor_hau_geo_fre_swe_cze_krd_amr_wly_ctl_est_cic_jav_bos_sun_jpn_knd_kor_hin_slo_bam_prs_mao_urd_anl_ind_mnd_ben_ven_pol_sod_pan_mol_afr_dut_qcu_lat_rom_mcd_bem_owc_bul_sid_spa_tag_rus_akn_arw_xho_mly_tha_amh_tml_fbf_tsw_uzb_ger_lit_tur_dyu_vie_aeg_ses_yor_lda	-0.406478352097221	-0.965021831818761	0.337036593824055
700	aeg_hin_cic_alb_wly_hau_mlt_grk_azi_uzb_ewe_jav_dgb_ctl_guj_bsq_bul_tig_bem_cnt_afr_bos_fbf_cze_tsw_ita_est_bam_tsn_fin_fre_anl_geo_arw_rus_nor_mol_sod_amh_prs_hun_ses_bat_lit_sun_jpn_knd_kor_glc_krd_yor_ben_mly_rom_heb_ind_mnd_pol_dyu_eng_owc_por_spa_svk_pan_qcu_ger_scr_ukr_xho_gam_mcd_sid_slo_tag_swe_zul_dut_moo_mao_tha_amr_tml_lda_akn_aze_lat_urd_tur_ven_vie_chh_swt_igb_swa	-0.266397034555243	-0.629898403116215	0.530305626598686
701	owc_svk_bem_grk_sod_wly_mlt_lit_aze_tur_dgb_mly_tsn_scr_slo_bsq_mol_hau_moo_cnt_ger_rom_ven_lat_ewe_bos_hun_igb_tsw_fin_krd_heb_geo_pol_pan_por_afr_aeg_sid_hin_est_swa_sun_dut_tag_jpn_tml_kor_ctl_swe_cic_glc_jav_mcd_gam_mao_mnd_prs_zul_guj_anl_spa_alb_nor_fre_qcu_arw_ita_ukr_xho_amr_eng_amh_cze_bat_urd_lda_bul_akn_ind_tha_chh_knd_ses_fbf_azi_rus_ben_uzb_bam_vie_tig_swt_dyu_yor	-0.183019800005014	-0.432638928770081	0.66627872551719
702	owc_ger_tsw_slo_mlt_wly_anl_urd_azi_uzb_akn_bat_igb_fre_swe_bsq_arw_amh_ses_mnd_prs_guj_zul_cze_bam_ita_est_fbf_tsn_fin_grk_heb_geo_krd_rom_scr_dut_gam_aeg_pan_hun_moo_mao_lit_mly_jpn_knd_kor_ctl_glc_swt_rus_ind_mol_sid_sun_cnt_svk_xho_ukr_tig_ben_nor_hin_bul_qcu_eng_mcd_alb_cic_amr_spa_chh_afr_jav_por_dyu_lat_yor_tag_tha_sod_tml_dgb_ven_aze_bos_pol_tur_bem_vie_hau_ewe_lda_swa	-0.440587879330077	-1.04591599009951	0.298310688007997
703	heb_cze_tsn_ctl_aeg_sid_owc_afr_aze_azi_igb_jav_bem_bul_mol_bsq_nor_tig_cic_mnd_lit_swe_zul_svk_swt_glc_hun_lda_dyu_est_hin_wly_geo_ita_ukr_alb_urd_gam_amh_por_fin_bam_bat_pan_mly_jpn_tml_kor_ben_grk_yor_mcd_mao_arw_sod_ind_cnt_pol_akn_dut_amr_scr_lat_prs_slo_qcu_bos_spa_eng_ewe_chh_rus_hau_rom_sun_fre_fbf_guj_xho_tag_tha_anl_knd_tsw_dgb_uzb_ger_krd_tur_ven_vie_mlt_ses_moo_swa	0.0944879948538061	0.22232542025524	0.824548085081007
704	wly_urd_tsw_slo_hau_anl_sid_grk_uzb_azi_bem_mly_moo_lit_pan_bsq_guj_heb_swa_cnt_scr_ben_yor_afr_bam_eng_est_dgb_swt_fin_bos_aeg_geo_prs_ctl_rom_cze_sod_tig_bul_hun_dyu_ind_por_bat_jpn_tml_kor_fre_glc_ewe_hin_jav_lat_amr_sun_mnd_spa_akn_mcd_mlt_krd_ukr_arw_alb_qcu_pol_mol_ger_xho_chh_nor_amh_dut_mao_ita_lda_svk_zul_tag_tha_gam_knd_tsn_ses_aze_rus_swe_tur_fbf_vie_owc_ven_igb_cic	-0.459392827087557	-1.0911853133942	0.27801032571832
705	anl_ger_tsw_afr_owc_heb_amr_mol_aze_azi_bem_bat_fbf_krd_arw_bsq_cze_gam_ewe_cnt_hin_svk_ven_alb_dgb_scr_est_tsn_xho_fin_guj_mlt_geo_bos_lit_pan_nor_wly_sid_urd_hun_moo_jav_prs_mly_jpn_knd_kor_fre_slo_ses_grk_mao_eng_amh_ind_mnd_por_swt_bul_hau_swe_mcd_ita_glc_qcu_dut_ctl_rus_bam_aeg_ben_tig_lat_sun_rom_zul_pol_akn_tag_tha_sod_tml_dyu_cic_uzb_ukr_spa_tur_igb_vie_chh_yor_swa_lda	-0.517118565076991	-1.23129192528666	0.221318351351776
706	wly_scr_ses_guj_heb_tig_gam_nor_aze_uzb_ewe_jav_dgb_ctl_ita_bsq_cze_amr_dyu_mnd_por_grk_tsw_ben_ven_lat_est_lda_bam_hun_svk_owc_geo_mol_slo_afr_bos_hau_chh_urd_fin_akn_sun_rus_ind_jpn_knd_kor_ger_alb_moo_rom_mly_arw_amh_tag_cnt_bul_fbf_mcd_mlt_eng_swe_glc_krd_qcu_pan_prs_spa_cic_anl_fre_sid_ukr_mao_hin_zul_lit_swa_bat_tha_sod_tml_bem_xho_tur_pol_dut_azi_tsn_vie_aeg_swt_igb_yor	0.196247163649615	0.462625782445415	0.644713245242278
707	aeg_grk_bam_scr_hau_amr_chh_por_aze_uzb_yor_sun_ven_alb_pol_bsq_fre_sod_dgb_mnd_afr_cze_swt_dut_dyu_rom_hun_ses_swa_fin_nor_tig_geo_swe_ukr_rus_ben_wly_owc_ger_est_bem_ind_svk_jav_jpn_knd_kor_urd_glc_tsw_arw_bat_lat_amh_mly_cnt_bos_fbf_lit_gam_krd_eng_ita_slo_qcu_mol_ctl_hin_cic_anl_guj_sid_prs_tag_spa_tsn_mcd_zul_mao_tha_mlt_tml_lda_igb_tur_pan_bul_azi_xho_vie_heb_moo_akn_ewe	-0.548783838380258	-1.30654386396639	0.194589550840411
708	heb_scr_bem_afr_tig_amh_chh_swe_aze_uzb_ses_jav_xho_glc_ukr_bsq_por_wly_fbf_cnt_urd_hin_tsn_spa_moo_eng_est_cic_akn_fin_arw_sod_geo_dut_lit_pan_ita_hau_amr_pol_hun_ven_bat_ben_mao_jpn_knd_kor_lat_fre_ewe_krd_tag_cze_gam_sun_mnd_prs_igb_bos_owc_slo_svk_bul_rus_qcu_ger_guj_ctl_swt_sid_alb_aeg_grk_mly_nor_bam_mol_dgb_ind_tha_mlt_tml_yor_zul_tur_mcd_rom_azi_swa_vie_anl_dyu_lda_tsw	-0.336405389297463	-0.796496860179871	0.427771905118126
709	anl_por_tsn_rus_sod_owc_chh_glc_tur_uzb_lda_tag_yor_spa_bos_bsq_nor_amr_igb_mnd_cze_ger_ewe_swe_akn_bul_hun_zul_ses_est_scr_aeg_geo_svk_krd_prs_pan_amh_tig_alb_fin_dgb_ind_afr_mao_jpn_knd_kor_ukr_pol_cic_rom_sun_dut_sid_bat_cnt_grk_bam_urd_heb_lit_arw_hin_ita_qcu_eng_fre_ctl_fbf_mlt_slo_hau_guj_jav_mcd_dyu_ben_xho_mly_tha_gam_tml_swt_moo_aze_lat_mol_azi_ven_vie_wly_tsw_swa_bem	-0.527902182996116	-1.2574643996412	0.211734065137844
710	tig_krd_ven_bos_amh_anl_owc_nor_aze_uzb_xho_mao_bam_ben_alb_bsq_ukr_sid_swa_mnd_urd_spa_tsn_svk_swt_hin_fin_zul_dyu_hun_lat_wly_geo_slo_mcd_eng_pan_amr_aeg_ger_est_igb_bat_ita_tag_jpn_knd_kor_rus_mol_akn_dut_jav_pol_heb_sun_cnt_arw_ses_swe_mlt_bul_lit_rom_prs_qcu_glc_scr_afr_ewe_gam_por_chh_guj_ind_cze_fbf_ctl_tsw_mly_tha_sod_tml_dgb_bem_tur_fre_grk_azi_cic_vie_hau_lda_moo_yor	-0.832721964075084	-2.01077800893721	0.0472445208917164
711	tig_urd_ewe_slo_heb_wly_amr_bul_uzb_tur_moo_bat_cic_ben_pol_bsq_scr_gam_yor_mnd_spa_rom_dgb_nor_fbf_cze_est_swa_bem_hun_lat_hau_geo_bos_dut_pan_glc_sod_mlt_svk_fin_dyu_jav_guj_ind_jpn_tml_kor_eng_grk_tsn_ctl_mao_swe_owc_sun_cnt_afr_ses_hin_anl_ukr_prs_rus_mol_qcu_por_krd_fre_akn_sid_arw_aeg_ger_tag_alb_tsw_mcd_swt_mly_tha_amh_knd_ven_zul_azi_lit_ita_aze_xho_vie_chh_lda_bam_igb	-0.334080430375226	-0.790576440711736	0.431202604562086
712	owc_prs_tsw_pol_aeg_chh_mlt_dut_tur_aze_cic_tag_dyu_rus_pan_bsq_krd_hau_ven_cnt_rom_ctl_igb_afr_bam_urd_est_lda_fbf_hun_ukr_wly_geo_cze_bos_swe_lit_gam_amr_por_fin_moo_bat_guj_mao_jpn_knd_kor_scr_bul_ewe_eng_ind_fre_tig_jav_mnd_lat_akn_nor_heb_arw_ita_ben_svk_qcu_slo_hin_mol_tsn_anl_grk_sid_ger_mly_spa_bem_alb_xho_sun_tha_sod_tml_swa_yor_uzb_mcd_glc_azi_swt_vie_amh_dgb_zul_ses	-0.00809594992583213	-0.019061368361179	0.984832984917119
713	heb_bos_tsn_ben_anl_sid_hau_glc_uzb_tur_dgb_tag_bam_prs_nor_bsq_ger_tig_akn_cnt_bul_lat_dyu_pol_yor_ukr_est_ven_tsw_hun_arw_chh_geo_mcd_afr_urd_cze_amr_wly_guj_fin_cic_mao_rus_mly_jpn_knd_kor_eng_ctl_fbf_spa_jav_hin_sod_sun_mnd_scr_xho_lit_owc_svk_por_slo_swe_qcu_mol_alb_grk_igb_aeg_fre_gam_krd_bat_pan_ewe_rom_lda_ind_tha_amh_tml_moo_zul_azi_ita_dut_aze_bem_vie_mlt_swa_ses_swt	0.191098280969164	0.450226447075536	0.653594951131374
714	chh_ger_tsw_por_amh_gam_sod_spa_uzb_azi_igb_mao_dyu_fre_afr_bsq_dut_sid_xho_mnd_mcd_hin_lda_svk_ses_cze_hun_fbf_moo_fin_nor_hau_geo_guj_scr_pan_arw_anl_aeg_ctl_est_swt_jav_pol_tag_jpn_knd_kor_rom_swe_bem_mol_sun_lit_wly_mly_cnt_ukr_ven_grk_amr_krd_urd_bos_ita_qcu_slo_prs_rus_bam_heb_eng_tig_lat_ind_glc_cic_bul_ewe_bat_tha_owc_tml_zul_yor_aze_alb_ben_tur_dgb_vie_mlt_swa_tsn_akn	0.11688584425206	0.275457136505437	0.783576151007766
715	aeg_urd_yor_alb_wly_gam_chh_por_azi_aze_akn_tag_dyu_krd_arw_bsq_spa_hau_xho_mnd_ctl_rom_moo_lat_tsn_ukr_est_swt_fbf_fin_glc_tig_geo_bul_guj_pol_nor_heb_sod_cze_hun_bam_mao_swe_ind_jpn_tml_kor_rus_mcd_igb_mol_sun_scr_mlt_bat_cnt_dut_cic_prs_amr_fre_afr_slo_lit_qcu_grk_ger_ita_bem_anl_eng_amh_pan_jav_svk_lda_bos_swa_mly_tha_owc_knd_tsw_zul_tur_hin_ben_uzb_ses_vie_sid_ewe_ven_dgb	0.0626421214837332	0.14760280328262	0.882975778988166
716	gam_nor_ses_fre_hau_wly_owc_glc_azi_tur_tsw_mly_lda_alb_rus_bsq_pol_aeg_dgb_mnd_cze_hin_bem_ger_swt_mcd_est_dyu_igb_hun_spa_sid_geo_krd_ukr_grk_slo_amr_mlt_bos_fin_akn_jav_dut_sun_jpn_knd_kor_por_pan_moo_ctl_tag_lat_heb_mao_cnt_mol_yor_bul_amh_arw_ita_scr_svk_qcu_eng_ben_guj_cic_tig_urd_sod_lit_ind_afr_bam_rom_fbf_bat_tha_anl_tml_ven_xho_aze_prs_swe_uzb_tsn_vie_chh_ewe_swa_zul	0.0698468003101876	0.164394802308599	0.869777130505146
717	aeg_pol_moo_urd_wly_tig_sod_nor_azi_tur_igb_tag_ven_ukr_fre_bsq_lit_amr_dgb_cnt_afr_spa_cic_por_dyu_mcd_est_lda_ewe_hun_arw_owc_geo_pan_bul_guj_prs_mlt_heb_mol_fin_swa_mao_svk_bat_jpn_tml_kor_alb_scr_tsn_krd_mly_rom_amh_ind_mnd_dut_bem_glc_sid_eng_rus_grk_ita_qcu_hin_lat_ger_ses_gam_ctl_chh_swe_jav_cze_akn_bos_yor_sun_tha_hau_knd_swt_xho_aze_ben_slo_uzb_zul_vie_anl_bam_tsw_fbf	-1.05989615382197	-2.59471897253992	0.0109996135040514
718	sod_ger_igb_ukr_owc_tig_aeg_glc_aze_tur_dyu_tag_tsw_bos_lit_bsq_por_amh_moo_mnd_svk_eng_cic_urd_swa_alb_hun_dgb_bam_fin_swe_chh_geo_arw_ita_mol_bul_hau_amr_afr_est_zul_mao_dut_mly_jpn_knd_kor_cze_spa_yor_fre_bat_pol_anl_jav_cnt_krd_bem_rus_wly_lat_grk_nor_guj_qcu_ctl_mcd_pan_ewe_mlt_ben_gam_scr_sun_rom_ses_hin_fbf_ind_tha_sid_tml_ven_xho_azi_prs_slo_uzb_akn_vie_heb_tsn_lda_swt	-0.21856442235547	-0.516510150331464	0.606724197176025
719	sod_glc_ewe_rus_mlt_aeg_sid_lat_tur_uzb_swt_sun_tsw_eng_cze_bsq_grk_wly_bem_mnd_urd_swe_tsn_ger_dgb_por_fin_igb_moo_hun_prs_owc_geo_mol_ctl_ita_dut_tig_amh_ben_est_lda_mly_bul_tag_jpn_knd_kor_mcd_scr_cic_arw_bat_guj_heb_jav_cnt_slo_swa_pol_chh_lit_ukr_alb_rom_qcu_fre_pan_spa_yor_gam_svk_anl_afr_ind_hin_akn_nor_ven_mao_tha_hau_tml_dyu_fbf_aze_bos_krd_azi_zul_vie_amr_ses_xho_bam	-0.0772599929291939	-0.182122575322252	0.855882923605189
720	aeg_scr_ewe_guj_amr_sid_mlt_mol_uzb_aze_bem_jav_igb_mcd_bul_bsq_fre_chh_lda_mnd_slo_prs_cic_ctl_bam_eng_est_yor_ven_fin_hin_heb_geo_arw_pol_cze_grk_amh_owc_glc_hun_tsn_bat_ukr_sun_jpn_tml_kor_rom_afr_fbf_dut_tag_svk_tig_ind_cnt_krd_swa_lit_sod_por_bos_alb_pan_qcu_urd_ger_swe_akn_hau_ben_anl_lat_mly_spa_zul_rus_dyu_mao_tha_wly_knd_tsw_dgb_azi_ita_nor_tur_swt_vie_gam_moo_ses_xho	0.127485779943501	0.299895995720698	0.764925766598696
721	amr_ctl_akn_ger_amh_aeg_gam_slo_azi_tur_bam_mao_zul_swe_arw_bsq_bos_owc_tsn_mnd_por_prs_swa_hin_swt_urd_hun_xho_moo_est_pan_heb_geo_alb_spa_grk_scr_tig_sid_bul_fin_igb_jav_rom_bat_jpn_knd_kor_cze_afr_ven_ben_sun_dut_wly_tag_cnt_svk_dyu_ita_hau_pol_guj_krd_lit_qcu_nor_rus_mol_tsw_sod_ukr_chh_eng_mly_lat_cic_fre_bem_ind_tha_mlt_tml_ses_yor_aze_mcd_glc_uzb_lda_vie_anl_dgb_ewe_fbf	-1.102228329431	-2.71481339394819	0.00790466035027845
722	sid_bos_bem_ger_anl_hau_amh_pol_tur_aze_swt_bat_moo_prs_mol_bsq_swe_aeg_swa_cnt_fre_hin_yor_alb_zul_urd_hun_dgb_tsw_est_eng_chh_geo_rom_lat_scr_spa_sod_tig_pan_fin_ven_jav_krd_ind_jpn_knd_kor_cze_rus_akn_slo_mao_guj_amr_sun_mnd_grk_tsn_arw_owc_glc_lit_bul_mcd_qcu_por_ben_dut_lda_mlt_ukr_heb_afr_tag_ita_ses_nor_bam_mly_tha_gam_tml_xho_cic_azi_ctl_svk_uzb_ewe_vie_wly_fbf_igb_dyu	0.161513949133598	0.38002145025612	0.70479598756435
723	chh_urd_fbf_afr_wly_hau_heb_ukr_aze_azi_bam_mly_dyu_svk_pol_bsq_rom_anl_ewe_cnt_krd_ben_moo_lit_swt_nor_hun_igb_ven_fin_rus_mlt_geo_fre_pan_eng_ita_amr_sod_ctl_est_tsn_tag_hin_jav_jpn_tml_kor_spa_bul_tsw_grk_ind_mcd_aeg_bat_mnd_alb_akn_slo_amh_glc_guj_arw_scr_qcu_swe_ger_por_xho_owc_lat_gam_mol_sun_prs_lda_cze_cic_mao_tha_sid_knd_zul_dgb_tur_dut_bos_uzb_yor_vie_tig_ses_bem_swa	-0.704958669122562	-1.69059480641744	0.0942633438442153
724	amr_rus_fbf_ita_tig_sod_mlt_spa_uzb_aze_lda_sun_zul_arw_svk_bsq_nor_amh_igb_cnt_krd_swe_tsw_prs_ewe_lit_est_ven_dyu_fin_ukr_owc_geo_ger_rom_mol_urd_chh_anl_bul_hun_bam_tag_fre_bat_jpn_tml_kor_grk_ctl_swt_hin_jav_guj_gam_mly_mnd_afr_xho_mcd_aeg_por_eng_glc_bos_qcu_slo_scr_lat_akn_wly_dut_hau_alb_mao_cze_yor_pan_ses_ind_tha_heb_knd_cic_moo_azi_ben_pol_tur_bem_vie_sid_tsn_swa_dgb	-0.477570398327745	-1.13407242156268	0.259678988924822
725	aeg_scr_bam_pan_gam_amh_mlt_arw_uzb_tur_zul_mao_cic_ita_prs_bsq_afr_chh_swa_mnd_alb_fre_ewe_dut_dyu_cze_est_yor_moo_fin_swe_hau_geo_hin_nor_por_ctl_tig_wly_mcd_hun_xho_mly_bul_jav_jpn_tml_kor_lit_guj_akn_grk_ind_urd_anl_tag_cnt_glc_swt_lat_sid_rom_ukr_ger_pol_qcu_slo_ben_eng_igb_sod_svk_heb_rus_sun_krd_dgb_spa_tsw_bat_tha_owc_knd_lda_ses_azi_mol_bos_aze_bem_vie_amr_ven_tsn_fbf	0.294164752074762	0.693221566870637	0.489898174727921
726	heb_swe_tsw_svk_amr_anl_amh_glc_aze_azi_ven_mao_akn_slo_guj_bsq_mol_chh_bem_cnt_pan_cze_moo_dut_swa_bul_hun_swt_yor_fin_rom_aeg_geo_fre_afr_scr_bos_sid_gam_hin_est_xho_ind_arw_jav_jpn_tml_kor_ger_eng_ses_pol_tag_alb_wly_bat_mnd_ukr_ewe_grk_sod_ctl_krd_nor_por_qcu_mcd_ita_spa_bam_mlt_rus_tig_lat_sun_urd_fbf_ben_lda_mly_tha_owc_knd_zul_dgb_tur_prs_lit_uzb_tsn_vie_hau_dyu_cic_igb	-0.259345862723356	-0.613768825566241	0.540866503937021
727	tig_cze_tsn_guj_owc_gam_hau_prs_uzb_tur_fbf_sun_moo_pan_rom_bsq_por_aeg_swt_cnt_eng_glc_zul_grk_igb_fre_est_ewe_lda_fin_lat_mlt_geo_arw_swe_ben_dut_anl_heb_svk_hun_ven_ind_mol_jav_jpn_tml_kor_slo_ukr_yor_alb_mly_rus_amr_tag_mnd_pol_akn_hin_sid_lit_spa_bos_scr_qcu_urd_bul_ctl_dyu_amh_afr_chh_mcd_bat_nor_bem_ita_tsw_mao_tha_wly_knd_ses_dgb_azi_ger_krd_aze_swa_vie_sod_cic_xho_bam	-0.522454280970851	-1.24534077431726	0.216135127675448
728	gam_urd_zul_fre_sid_mlt_hau_prs_azi_uzb_dyu_ind_akn_spa_afr_bsq_svk_amr_ven_cnt_dut_pan_tsn_cze_tsw_ukr_fin_moo_fbf_est_slo_wly_geo_swe_lat_eng_guj_tig_heb_nor_hun_cic_mao_hin_tag_jpn_tml_kor_lit_por_swa_ger_bat_ben_sod_jav_mnd_pol_igb_scr_amh_bos_arw_alb_rus_qcu_mcd_grk_mol_dgb_owc_ita_chh_ctl_sun_bul_yor_krd_ewe_mly_tha_anl_knd_bam_xho_tur_glc_rom_aze_ses_vie_aeg_lda_bem_swt	-0.968741727676681	-2.34933631117544	0.0209230232534064
729	owc_cze_tsw_fre_anl_tig_chh_ctl_azi_tur_lda_ind_igb_alb_ukr_bsq_arw_sod_dyu_cnt_guj_lat_fbf_mol_moo_swe_est_cic_tsn_hun_nor_amh_geo_rom_spa_mcd_glc_mlt_gam_afr_fin_ven_bat_dut_sun_jpn_tml_kor_urd_por_ewe_svk_tag_ger_wly_mao_mnd_bul_dgb_hin_hau_rus_pol_pan_slo_qcu_eng_scr_krd_swa_heb_prs_amr_bos_mly_grk_bam_lit_bem_jav_tha_aeg_knd_yor_zul_uzb_ben_ita_aze_swt_vie_sid_akn_xho_ses	0.310971751002113	0.732769876398361	0.465541712423424
730	sid_lit_ven_afr_chh_heb_sod_ukr_uzb_tur_igb_sun_swa_slo_svk_bsq_bul_gam_zul_mnd_arw_rus_cic_rom_fbf_krd_est_xho_tsn_hun_scr_amr_geo_fre_prs_pan_ben_amh_aeg_guj_fin_dgb_ind_mcd_tag_jpn_tml_kor_swe_lat_akn_nor_mly_alb_tig_mao_cnt_ctl_dyu_ger_owc_por_bos_hin_ita_qcu_cze_urd_mol_ewe_anl_pol_mlt_spa_jav_dut_moo_eng_swt_bat_tha_hau_knd_tsw_ses_aze_grk_glc_azi_bam_vie_wly_lda_bem_yor	-0.53681182301027	-1.27947864815804	0.203911467003072
731	tig_ctl_dgb_arw_sod_mlt_amr_grk_tur_uzb_lda_sun_ven_ita_lat_bsq_lit_aeg_bam_mnd_nor_fre_yor_ukr_igb_rom_est_cic_xho_hun_mcd_amh_geo_afr_ger_slo_hin_sid_hau_prs_fin_fbf_mly_por_mao_jpn_knd_kor_cze_bul_tsw_swe_tag_urd_owc_bat_cnt_guj_swa_mol_heb_svk_spa_eng_ben_qcu_rus_krd_alb_ewe_wly_scr_anl_glc_ind_pol_tsn_pan_akn_jav_tha_chh_tml_bem_ses_aze_bos_dut_azi_moo_vie_gam_dyu_swt_zul	0.288500283933802	0.67959608990706	0.49844831208522
732	heb_glc_cic_rom_aeg_mlt_amr_mcd_tur_aze_swa_jav_igb_lat_grk_bsq_pan_sid_ses_mnd_alb_bos_bem_spa_zul_mol_hun_dgb_xho_est_hin_wly_geo_ben_por_afr_krd_sod_tig_arw_fin_lda_sun_ctl_mly_jpn_knd_kor_urd_slo_yor_ukr_ind_ger_anl_mao_cnt_eng_ven_nor_gam_guj_swe_ita_lit_qcu_dut_bul_cze_tsw_chh_prs_owc_svk_tag_rus_moo_fre_fbf_bat_tha_amh_tml_akn_ewe_uzb_scr_pol_azi_dyu_vie_hau_tsn_swt_bam	-0.0244991416441762	-0.0577329429265627	0.954085217883174
733	amh_fre_zul_dut_tig_gam_anl_krd_azi_aze_yor_tag_swt_pan_alb_bsq_spa_hau_akn_mnd_rus_scr_fbf_svk_xho_ukr_fin_tsw_ses_hun_ita_mlt_geo_prs_ger_lit_ctl_chh_heb_cze_est_ewe_mly_bos_jav_jpn_tml_kor_urd_mcd_dgb_glc_sun_lat_wly_ind_cnt_bul_igb_mol_amr_hin_swe_rom_afr_qcu_por_nor_pol_swa_sod_arw_owc_ben_mao_guj_lda_eng_cic_bat_tha_aeg_knd_dyu_bam_tur_slo_grk_uzb_bem_vie_sid_ven_tsn_moo	-0.220708222390995	-0.520609365034345	0.603876206567373
734	owc_glc_tsw_alb_anl_amr_sid_urd_tur_aze_moo_mao_igb_ctl_por_bsq_ben_heb_dgb_mnd_pan_lit_akn_rus_swt_ger_fin_xho_ven_est_scr_aeg_geo_prs_lat_eng_grk_wly_hau_afr_hun_ewe_tag_ita_ind_jpn_tml_kor_hin_cze_bem_rom_bat_dut_gam_jav_cnt_ukr_bam_nor_tig_svk_slo_bos_krd_qcu_arw_mol_swe_swa_sod_guj_mlt_pol_mly_spa_cic_mcd_dyu_sun_tha_amh_knd_lda_fbf_uzb_bul_fre_azi_tsn_vie_chh_zul_ses_yor	0.048731481492935	0.114688921394288	0.908938947784178
735	mlt_ctl_fbf_ben_owc_aeg_chh_prs_aze_azi_ses_tag_lda_fre_rom_bsq_grk_heb_tsn_cnt_lat_rus_ven_bos_moo_pan_fin_akn_bam_est_krd_wly_geo_arw_lit_afr_guj_sid_sod_cze_hun_cic_mly_glc_jav_jpn_knd_kor_svk_bul_yor_scr_bat_slo_anl_ind_mnd_por_xho_mcd_gam_ukr_alb_nor_urd_qcu_ita_swe_eng_ewe_amr_pol_tig_ger_mao_spa_bem_mol_dyu_sun_tha_hau_tml_igb_swt_tur_dut_hin_uzb_zul_vie_amh_swa_tsw_dgb	0.173332856979196	0.407646977081446	0.684469750871003
736	aeg_arw_ewe_slo_hau_anl_amr_mol_uzb_azi_fbf_mly_lda_glc_mcd_bsq_nor_wly_tsn_cnt_bul_dut_ses_rus_dgb_cze_est_zul_igb_fin_ger_heb_geo_ben_por_lit_swe_sod_owc_guj_hun_dyu_ind_scr_jav_jpn_knd_kor_alb_pan_cic_svk_tag_prs_tig_bat_mnd_pol_swt_spa_sid_krd_urd_fre_ctl_qcu_eng_rom_afr_xho_mlt_lat_chh_ita_sun_grk_moo_ukr_akn_mao_tha_amh_tml_yor_tsw_aze_hin_bos_tur_swa_vie_gam_ven_bem_bam	-0.52451448752153	-1.24811100431428	0.21512363839936
737	amh_fre_dyu_ctl_sod_wly_mlt_scr_azi_tur_ses_bat_ewe_bos_ita_bsq_urd_tig_yor_mnd_prs_ger_dgb_slo_moo_por_fin_lda_xho_est_cze_sid_geo_spa_alb_glc_pan_gam_hau_grk_hun_akn_mao_hin_jav_jpn_knd_kor_dut_rom_swa_lat_tag_pol_anl_mly_cnt_eng_tsn_bul_amr_ben_mol_lit_nor_qcu_afr_mcd_svk_cic_owc_krd_heb_ukr_ind_guj_fbf_rus_swt_sun_tha_chh_tml_bam_igb_uzb_swe_arw_aze_bem_vie_aeg_tsw_zul_ven	0.643853277175752	1.52131052897339	0.131574830104827
738	anl_rom_tsn_spa_amr_tig_hau_alb_uzb_aze_bem_mly_ewe_guj_prs_bsq_lit_owc_zul_mnd_rus_svk_lda_bos_cic_pan_est_akn_dyu_fin_arw_aeg_geo_urd_slo_bul_ben_sod_gam_fre_hun_bam_ind_grk_jav_jpn_tml_kor_scr_mol_swt_hin_tag_afr_mlt_sun_cnt_ger_xho_cze_wly_krd_pol_ukr_swe_qcu_nor_lat_ctl_fbf_sid_glc_heb_ita_mao_eng_tsw_por_moo_bat_tha_amh_knd_yor_igb_tur_mcd_dut_azi_swa_vie_chh_ses_dgb_ven	-0.0483649581924869	-0.113977102119135	0.909501643337439
739	heb_bos_fbf_cze_owc_amr_aeg_svk_tur_aze_dgb_bat_tsw_spa_ita_bsq_fre_gam_akn_mnd_ctl_swe_cic_lit_igb_krd_est_swt_ven_hun_afr_sod_geo_ukr_arw_rus_urd_wly_mlt_hin_fin_ewe_tag_mol_sun_jpn_knd_kor_guj_ger_yor_glc_jav_alb_chh_mao_cnt_pan_dyu_scr_sid_slo_por_prs_ben_qcu_eng_pol_lat_bem_tig_grk_anl_rom_mly_dut_tsn_mcd_moo_ind_tha_amh_tml_swa_ses_uzb_bul_nor_azi_zul_vie_hau_bam_xho_lda	-0.129424078529542	-0.304967575234338	0.76107231088633
740	hau_ger_swt_urd_gam_owc_chh_slo_uzb_aze_bam_mly_ses_ukr_alb_bsq_afr_amh_dyu_mnd_nor_ben_yor_rus_igb_guj_hun_fbf_dgb_fin_mcd_mlt_geo_hin_scr_swe_por_aeg_heb_mol_est_ewe_mao_bul_tag_jpn_tml_kor_eng_glc_lda_ita_bat_ctl_amr_sun_cnt_rom_swa_arw_anl_lit_prs_spa_pan_qcu_pol_krd_fre_akn_sod_svk_wly_cze_ind_grk_zul_bos_ven_jav_tha_tig_knd_cic_moo_azi_lat_dut_tur_xho_vie_sid_tsw_bem_tsn	-0.0471428041271107	-0.111260826583177	0.911649289871643
741	owc_ita_zul_swe_sid_sod_anl_bul_uzb_tur_bem_tag_dyu_arw_mcd_bsq_pan_tig_ewe_cnt_rus_hin_tsw_pol_xho_fre_fin_yor_moo_hun_dut_mlt_geo_glc_krd_lat_slo_amr_chh_spa_est_bam_mly_bos_mao_jpn_knd_kor_prs_guj_ven_ukr_ind_eng_hau_sun_mnd_rom_dgb_afr_aeg_ctl_por_svk_lit_qcu_nor_cze_alb_ses_amh_grk_gam_ben_jav_ger_fbf_scr_tsn_bat_tha_heb_tml_lda_cic_azi_mol_urd_aze_akn_vie_wly_swt_swa_igb	-0.338085184953163	-0.801010456156312	0.42516729886117
742	anl_glc_cic_ctl_mlt_heb_amh_bos_azi_tur_zul_tag_tsw_rom_svk_bsq_bul_hau_dyu_mnd_eng_lit_swa_fre_bam_ita_hun_xho_moo_est_ukr_wly_geo_mcd_afr_ger_nor_gam_owc_guj_fin_ses_mao_arw_mly_jpn_tml_kor_rus_krd_tsn_lat_ind_swe_tig_sun_cnt_dut_swt_hin_sod_urd_pol_cze_por_qcu_scr_prs_grk_dgb_chh_mol_amr_spa_bat_slo_lda_alb_ewe_jav_tha_sid_knd_igb_bem_aze_pan_ben_uzb_ven_vie_aeg_fbf_yor_akn	-0.515669726552001	-1.23052410109561	0.221604221779632
743	anl_urd_cic_rom_aeg_wly_sod_ukr_uzb_aze_bem_tag_akn_rus_ben_bsq_guj_owc_ewe_cnt_glc_spa_swa_eng_fbf_alb_hun_moo_dyu_fin_por_tig_geo_dut_krd_afr_cze_chh_gam_pan_est_swt_mly_ctl_bat_jpn_tml_kor_grk_bos_ven_mol_mao_hin_sid_jav_mnd_arw_yor_nor_hau_mcd_pol_prs_svk_qcu_lit_swe_fre_igb_amr_bul_mlt_lat_sun_ita_tsn_ger_xho_ind_tha_amh_knd_zul_bam_azi_slo_scr_tur_ses_vie_heb_dgb_tsw_lda	0.218766325600838	0.514966051372702	0.607798562331593
744	hau_dut_akn_eng_gam_amh_heb_svk_tur_uzb_moo_mly_dyu_hin_lit_bsq_urd_wly_dgb_cnt_ger_mol_tsw_bul_swa_krd_hun_swt_igb_fin_slo_mlt_geo_bos_rom_cze_grk_sid_owc_ctl_est_cic_sun_rus_tag_jpn_knd_kor_pol_fre_xho_swe_mao_alb_aeg_ind_mnd_glc_ven_guj_chh_ukr_por_mcd_nor_qcu_afr_ita_ben_lda_sod_spa_tig_prs_jav_scr_fbf_pan_yor_bat_tha_anl_tml_bem_ewe_aze_lat_arw_azi_ses_vie_amr_zul_bam_tsn	-0.377283520706536	-0.893779819426872	0.373746857681464
745	mlt_prs_bam_ita_amr_aeg_sod_bos_azi_aze_tsw_bat_swt_pol_bul_bsq_urd_hau_dyu_mnd_grk_arw_bem_rom_ven_eng_hun_ewe_igb_est_alb_anl_geo_krd_lat_scr_dut_owc_tig_rus_fin_zul_ind_pan_mao_jpn_tml_kor_slo_mcd_tsn_mol_jav_svk_heb_mly_cnt_spa_dgb_ger_gam_ben_swe_lit_fre_qcu_cze_guj_por_swa_sid_ukr_chh_nor_tag_ctl_yor_hin_fbf_sun_tha_amh_knd_xho_ses_uzb_glc_afr_tur_lda_vie_wly_cic_akn_moo	-0.338181745467033	-0.800448001459444	0.425491353519565
746	sid_nor_swt_cze_gam_owc_mlt_eng_uzb_aze_tsw_sun_moo_rus_ben_bsq_ita_wly_bem_mnd_spa_grk_fbf_prs_ewe_scr_hun_zul_lda_est_por_hau_geo_ukr_alb_slo_mol_amr_anl_lit_fin_yor_bat_ger_jav_jpn_knd_kor_arw_glc_swa_ctl_tag_pol_heb_ind_cnt_fre_akn_krd_sod_svk_hin_rom_dut_qcu_bos_lat_bul_bam_aeg_urd_tig_pan_mly_mcd_dgb_swe_cic_mao_tha_chh_tml_tsn_xho_azi_afr_guj_tur_dyu_vie_amh_ven_igb_ses	0.092916400272028	0.218965176349509	0.827157004599603
747	sod_slo_tsn_guj_mlt_heb_owc_ger_aze_tur_tsw_mao_ses_grk_mcd_bsq_cze_amh_yor_cnt_bos_alb_dyu_ukr_zul_prs_hun_cic_akn_fin_eng_chh_geo_rus_pol_lat_mol_anl_gam_afr_est_dgb_bat_krd_tag_jpn_tml_kor_urd_svk_fbf_ben_jav_ctl_wly_sun_mnd_ita_ewe_rom_amr_bul_swe_dut_spa_qcu_glc_pan_nor_xho_tig_arw_aeg_por_mly_hin_lda_lit_ven_ind_tha_sid_knd_bem_swt_uzb_fre_scr_azi_bam_vie_hau_moo_igb_swa	0.82412828957936	1.96136454122266	0.0528273738210957
748	owc_bos_swa_nor_mlt_amh_anl_arw_aze_uzb_tsw_bat_bam_ctl_dut_bsq_ita_wly_dyu_cnt_krd_slo_ewe_pan_igb_svk_est_akn_ven_hun_bul_amr_geo_urd_swe_glc_por_aeg_hau_ukr_fin_xho_mly_mcd_jav_jpn_knd_kor_eng_spa_swt_hin_sun_lit_heb_ind_mnd_alb_bem_scr_tig_pol_ger_grk_rom_qcu_ben_cze_fre_tsn_gam_mol_chh_prs_mao_rus_fbf_guj_zul_tag_tha_sid_tml_ses_yor_azi_afr_lat_tur_lda_vie_sod_moo_cic_dgb	-0.288400941676973	-0.68189111287575	0.497002534296655
749	sod_mcd_moo_nor_owc_tig_gam_hin_tur_aze_swt_tag_bam_rom_cze_bsq_svk_aeg_dyu_mnd_guj_pol_tsw_afr_cic_fre_est_bem_xho_fin_slo_amh_geo_pan_krd_mol_swe_mlt_hau_bos_hun_igb_ind_ger_jav_jpn_tml_kor_ukr_lit_swa_alb_bat_ctl_heb_mly_cnt_urd_fbf_prs_chh_glc_grk_por_eng_qcu_scr_ben_ita_lda_sid_dut_wly_spa_sun_lat_dgb_arw_tsn_mao_tha_anl_knd_yor_ewe_uzb_rus_bul_azi_ven_vie_amr_zul_akn_ses	-0.437730801363976	-1.03869972739188	0.30163743973328
750	gam_afr_tsn_nor_amr_owc_hau_krd_azi_uzb_swa_sun_dyu_glc_hin_bsq_slo_aeg_igb_cnt_bos_arw_bem_spa_akn_ben_fin_dgb_ven_est_cze_chh_geo_guj_rom_ger_eng_tig_amh_ctl_hun_cic_bat_swe_mly_jpn_tml_kor_ita_pol_lda_alb_mao_lat_mlt_jav_mnd_grk_yor_urd_sod_rus_pan_mol_ukr_qcu_por_lit_fre_moo_wly_bul_anl_dut_tag_mcd_fbf_prs_ses_ind_tha_heb_knd_xho_bam_tur_svk_scr_aze_swt_vie_sid_zul_ewe_tsw	0.26680938832806	0.627390480080894	0.531940682247754
751	mlt_swe_xho_rus_wly_amh_gam_ita_azi_aze_tsn_tag_moo_afr_scr_bsq_eng_tig_bem_cnt_mol_bos_ses_fre_bam_por_fin_ewe_dgb_hun_lit_hau_geo_ukr_ben_bul_guj_sid_aeg_dut_est_zul_ind_spa_bat_jpn_tml_kor_svk_hin_ven_urd_mao_alb_amr_mly_mnd_arw_tsw_rom_heb_krd_cze_ctl_pol_qcu_lat_pan_prs_swt_owc_mcd_sod_slo_jav_glc_swa_grk_cic_sun_tha_anl_knd_lda_akn_tur_nor_ger_uzb_dyu_vie_chh_fbf_yor_igb	-0.050151600551336	-0.118056338206313	0.906277627422342
752	hau_grk_swt_ita_tig_sid_anl_nor_aze_azi_ses_tag_swa_ben_fre_bsq_por_amh_yor_mnd_lat_lit_akn_ger_bem_pol_hun_tsn_zul_est_glc_owc_geo_ukr_ctl_bos_eng_amr_aeg_slo_fin_tsw_mao_krd_sun_jpn_tml_kor_arw_swe_dgb_svk_jav_urd_chh_mly_cnt_guj_xho_afr_mlt_spa_pan_hin_scr_qcu_dut_mol_prs_ewe_heb_mcd_wly_rus_ind_alb_moo_rom_bam_bat_tha_sod_knd_dyu_lda_uzb_cze_bul_tur_cic_vie_gam_fbf_igb_ven	-0.341601992633215	-0.808362395868022	0.420945013651393
753	owc_fre_xho_ctl_hau_wly_tig_dut_azi_aze_akn_sun_yor_rus_glc_bsq_prs_amr_igb_mnd_lit_bul_cic_slo_dgb_lat_est_tsw_zul_fin_grk_gam_geo_ger_ita_guj_por_sod_heb_pan_hun_moo_bat_nor_tag_jpn_knd_kor_krd_ben_dyu_scr_mao_pol_amh_mly_cnt_eng_ewe_spa_anl_urd_ukr_rom_mol_qcu_swe_mcd_cze_bam_sid_alb_chh_bos_ind_afr_bem_hin_tsn_jav_tha_mlt_tml_ses_ven_uzb_svk_arw_tur_fbf_vie_aeg_lda_swt_swa	-0.639131470460994	-1.52946227956987	0.129544263628123
754	aeg_svk_lda_mcd_sod_amr_mlt_ita_aze_uzb_ewe_ind_moo_swe_fre_bsq_urd_hau_dyu_cnt_lit_alb_swa_nor_bem_rus_fin_igb_zul_est_ben_chh_geo_grk_afr_mol_eng_anl_heb_pan_hun_dgb_jav_arw_tag_jpn_tml_kor_ctl_guj_swt_bul_sun_slo_tig_mly_mnd_bos_bam_lat_wly_dut_krd_por_cze_qcu_ukr_hin_pol_ses_owc_spa_gam_rom_mao_prs_cic_glc_xho_bat_tha_amh_knd_tsn_ven_tur_scr_ger_azi_fbf_vie_sid_yor_akn_tsw	-1.05796546809337	-2.58400454031891	0.0113230560051669
755	sod_slo_bem_bul_owc_hau_wly_arw_azi_uzb_ven_mly_cic_grk_cze_bsq_afr_gam_dyu_mnd_bos_pol_yor_guj_ses_fre_fin_tsw_moo_est_swe_tig_geo_ctl_mol_ukr_eng_mlt_anl_mcd_hun_swa_bat_spa_tag_jpn_tml_kor_ita_por_fbf_krd_mao_hin_sid_ind_cnt_ger_zul_scr_amh_prs_dut_svk_glc_qcu_urd_ben_alb_xho_chh_pan_heb_nor_jav_lit_ewe_rom_tsn_sun_tha_amr_knd_lda_bam_aze_rus_lat_tur_igb_vie_aeg_akn_swt_dgb	-0.307373256097176	-0.727622928557492	0.468672339774122
756	heb_por_bem_prs_hau_owc_tig_rom_aze_azi_swt_sun_cic_pol_spa_bsq_arw_aeg_moo_cnt_svk_cze_fbf_ita_tsn_guj_fin_ses_ven_hun_urd_amr_geo_fre_nor_grk_mol_sid_anl_alb_est_xho_ind_glc_mao_jpn_knd_kor_scr_slo_swa_ben_mly_lit_amh_jav_mnd_pan_bam_bul_mlt_ukr_rus_mcd_bos_qcu_ctl_ger_krd_dgb_gam_lat_sod_afr_bat_eng_igb_hin_ewe_tag_tha_chh_tml_lda_dyu_tur_swe_dut_uzb_yor_vie_wly_tsw_akn_zul	-0.745097809303177	-1.79148055689285	0.0764689400559646
757	hau_ita_yor_swe_anl_wly_amr_mol_azi_aze_ven_jav_swt_svk_rus_bsq_dut_mlt_ses_cnt_ben_afr_fbf_rom_moo_spa_est_bam_ewe_hun_pan_heb_geo_arw_bul_por_guj_sid_aeg_bos_fin_igb_bat_ctl_sun_jpn_knd_kor_prs_ukr_xho_glc_mao_hin_owc_tag_mnd_scr_cic_urd_chh_lit_eng_cze_mcd_qcu_slo_pol_fre_tsn_gam_grk_sod_lat_mly_alb_dgb_ger_bem_ind_tha_tig_tml_akn_lda_uzb_krd_nor_tur_tsw_vie_amh_swa_zul_dyu	-0.156726113113712	-0.369648120780838	0.712485076774317
758	amr_guj_dyu_cze_anl_aeg_hau_eng_uzb_tur_tsw_mly_swt_ger_prs_bsq_arw_wly_cic_cnt_swe_fre_ses_bul_lda_ita_est_bem_akn_hun_alb_sid_geo_svk_rus_mol_nor_owc_chh_lat_fin_ven_ind_lit_tag_jpn_knd_kor_slo_bos_fbf_pan_sun_krd_sod_bat_mnd_hin_yor_spa_mlt_afr_pol_dut_mcd_qcu_ctl_scr_urd_bam_amh_ukr_heb_ben_jav_por_ewe_grk_xho_mao_tha_gam_tml_dgb_igb_azi_glc_rom_aze_zul_vie_tig_moo_swa_tsn	0.188666243741297	0.443621745229501	0.658346471589925
759	gam_dut_lda_ben_wly_aeg_owc_prs_aze_tur_fbf_bat_dyu_cze_svk_bsq_lit_anl_igb_cnt_krd_rus_swt_bos_yor_grk_hun_zul_tsw_est_ger_heb_geo_fre_rom_urd_lat_sid_mlt_arw_fin_ven_mao_mcd_tag_jpn_tml_kor_nor_hin_moo_pan_ind_mol_tig_mly_mnd_spa_ses_glc_amr_eng_alb_ctl_guj_qcu_bul_scr_afr_cic_hau_pol_sod_ita_sun_swe_akn_ukr_bem_jav_tha_amh_knd_ewe_dgb_azi_por_slo_uzb_xho_vie_chh_tsn_bam_swa	-0.586318661180621	-1.39653114633431	0.165878727451466
760	gam_cze_swt_rus_sod_mlt_amr_alb_aze_tur_xho_tag_tsn_pan_hin_bsq_ger_wly_bem_mnd_mol_slo_ses_dut_bam_lit_fin_yor_swa_est_glc_anl_geo_bos_rom_scr_swe_amh_tig_ctl_hun_dgb_mly_fre_jav_jpn_tml_kor_afr_mcd_dyu_prs_bat_nor_hau_sun_cnt_ukr_lda_ben_heb_guj_lat_eng_spa_qcu_por_krd_svk_zul_sid_pol_chh_grk_mao_urd_ven_arw_tsw_ind_tha_aeg_knd_moo_akn_uzb_bul_ita_azi_fbf_vie_owc_ewe_cic_igb	-0.117896670882141	-0.277909689674244	0.781698582926571
761	amr_spa_yor_afr_heb_mlt_owc_mcd_uzb_azi_cic_mao_xho_ger_hin_bsq_arw_tig_ewe_cnt_krd_glc_tsw_alb_tsn_rom_hun_dgb_ven_fin_rus_anl_geo_urd_pan_prs_ukr_hau_chh_ita_est_lda_ind_slo_bat_jpn_knd_kor_lat_bul_moo_svk_jav_pol_sid_mly_mnd_eng_bam_ctl_gam_ben_swe_dut_guj_qcu_nor_bos_lit_bem_wly_por_aeg_fre_tag_cze_igb_mol_akn_sun_tha_amh_tml_zul_swa_aze_scr_grk_tur_dyu_vie_sod_fbf_ses_swt	-0.234579698476403	-0.554045241476836	0.580877673032378
762	wly_glc_fbf_lit_hau_anl_amr_guj_tur_uzb_bam_jav_xho_ctl_eng_bsq_svk_owc_akn_mnd_rom_por_dgb_fre_swt_rus_fin_yor_tsn_hun_urd_gam_geo_bos_nor_dut_scr_mlt_aeg_slo_est_cic_sun_ger_mao_jpn_knd_kor_spa_alb_ewe_grk_ind_bul_tig_mly_cnt_cze_dyu_arw_sod_pol_ben_afr_pan_qcu_hin_ita_prs_ven_chh_lat_heb_ukr_tag_krd_bem_mol_igb_bat_tha_amh_tml_moo_lda_azi_mcd_swe_aze_ses_vie_sid_swa_zul_tsw	-0.00368798749757036	-0.00867910533236207	0.993093753521948
763	anl_afr_yor_por_owc_tig_sid_ita_aze_tur_ven_ind_igb_fre_bul_bsq_guj_sod_akn_mnd_pan_ger_cic_pol_swt_mol_hun_ses_fbf_est_lat_gam_geo_swe_ukr_grk_alb_heb_amh_rom_fin_tsw_mao_ben_sun_jpn_knd_kor_krd_glc_dyu_lit_mly_scr_amr_bat_cnt_spa_zul_eng_chh_ctl_cze_hin_bos_qcu_dut_urd_prs_tsn_hau_mcd_wly_slo_tag_nor_swa_rus_dgb_jav_tha_aeg_tml_bem_moo_uzb_svk_arw_azi_ewe_vie_mlt_xho_bam_lda	-0.298703045978619	-0.70641206276458	0.481697978719437
764	anl_krd_dyu_swe_amr_wly_tig_ben_uzb_tur_bem_mly_xho_urd_grk_bsq_pol_sid_moo_mnd_por_ctl_tsw_ita_akn_spa_hun_ses_cic_est_lat_owc_geo_slo_ukr_glc_afr_amh_hau_hin_fin_swt_jav_scr_tag_jpn_tml_kor_rus_lit_zul_fre_sun_rom_heb_bat_cnt_mcd_igb_cze_chh_svk_bos_guj_mol_qcu_prs_alb_bul_ven_aeg_pan_gam_nor_ind_ger_bam_arw_fbf_mao_tha_mlt_knd_tsn_dgb_azi_dut_eng_aze_lda_vie_sod_yor_ewe_swa	-0.395272931048936	-0.93741049203461	0.350975502623299
765	mlt_ben_xho_guj_owc_anl_tig_spa_tur_uzb_ses_jav_dgb_lit_bos_bsq_nor_amr_cic_mnd_grk_rom_igb_swe_bam_por_est_dyu_yor_hun_svk_gam_geo_prs_slo_fre_krd_heb_hau_mol_fin_bem_sun_lat_bat_jpn_knd_kor_scr_afr_swa_arw_mao_glc_chh_mly_cnt_ukr_tsw_rus_amh_ita_hin_urd_eng_qcu_cze_bul_pol_swt_wly_alb_sod_dut_ind_ger_akn_mcd_ewe_tag_tha_aeg_tml_fbf_lda_aze_pan_ctl_azi_ven_vie_sid_tsn_zul_moo	-0.828418017666225	-1.99880587352975	0.0485487108952655
766	mlt_ukr_xho_hin_amr_wly_gam_dut_tur_azi_moo_bat_ven_arw_ger_bsq_pol_amh_ewe_mnd_bul_rom_tsw_por_cic_cze_fin_yor_fbf_est_swe_tig_geo_eng_ben_mol_slo_sid_owc_ctl_hun_igb_tag_prs_sun_jpn_knd_kor_fre_afr_bem_guj_mao_rus_aeg_mly_cnt_urd_bam_lat_hau_nor_lit_mcd_pan_qcu_grk_glc_spa_swa_chh_krd_heb_ita_ind_bos_swt_scr_tsn_jav_tha_anl_tml_dyu_zul_aze_alb_svk_uzb_dgb_vie_sod_lda_akn_ses	0.244013990622087	0.574116001917518	0.567275310297518
767	sod_swe_cic_prs_amr_hau_gam_mcd_aze_tur_ses_jav_akn_cze_slo_bsq_pol_heb_tsw_mnd_bul_rom_tsn_glc_fbf_afr_hun_igb_swa_est_guj_chh_geo_eng_spa_arw_ukr_aeg_sid_lat_fin_zul_ind_mol_sun_jpn_knd_kor_lit_nor_bem_ita_bat_fre_tig_mly_cnt_rus_xho_por_owc_urd_ben_grk_svk_qcu_ctl_ger_krd_yor_amh_bos_mlt_scr_mao_alb_moo_hin_dyu_tag_tha_wly_tml_bam_lda_uzb_pan_dut_azi_swt_vie_anl_ven_ewe_dgb	-0.792167083901232	-1.91386051411489	0.0587130703521661
768	tig_grk_ven_hin_aeg_amr_sid_pan_tur_azi_bam_tag_fbf_bos_bul_bsq_mol_heb_swa_cnt_rus_lit_xho_krd_moo_por_est_ewe_tsn_hun_dut_hau_geo_rom_pol_spa_cze_owc_amh_mcd_fin_cic_sun_prs_mly_jpn_tml_kor_ita_swe_tsw_lat_jav_ger_chh_bat_mnd_ukr_lda_ben_mlt_nor_eng_ctl_glc_qcu_guj_fre_afr_ses_anl_svk_sod_scr_mao_alb_swt_urd_zul_ind_tha_wly_knd_dyu_bem_aze_slo_arw_uzb_igb_vie_gam_yor_akn_dgb	0.25895557662536	0.610344803892575	0.543122057601654
769	wly_slo_ven_dut_amh_amr_aeg_pan_azi_tur_moo_mly_igb_prs_lat_bsq_urd_heb_bam_cnt_hin_glc_cic_lit_dgb_arw_hun_lda_swt_fin_por_mlt_geo_ger_cze_nor_krd_gam_sod_afr_est_xho_tag_pol_mao_jpn_tml_kor_bul_alb_ewe_ita_jav_grk_hau_ind_mnd_rus_ses_ukr_anl_spa_mcd_scr_swe_qcu_eng_fre_mol_swa_sid_bos_chh_guj_bat_ctl_bem_rom_yor_sun_tha_tig_knd_tsw_tsn_aze_ben_svk_uzb_dyu_vie_owc_fbf_akn_zul	-0.4594157068164	-1.09044507507109	0.278334399431692
770	wly_alb_ses_pan_sod_hau_anl_arw_aze_azi_xho_jav_fbf_swe_hin_bsq_lit_gam_igb_cnt_por_mol_bem_nor_zul_grk_fin_ewe_cic_hun_urd_heb_geo_ger_fre_ukr_cze_sid_amh_bos_est_lda_bat_lat_ind_jpn_knd_kor_eng_svk_bam_ben_tag_prs_aeg_mly_mnd_guj_dyu_mcd_tig_pol_rus_dut_scr_qcu_spa_afr_krd_akn_owc_slo_chh_ita_sun_bul_tsw_ctl_dgb_mao_tha_amr_tml_tsn_yor_tur_rom_glc_uzb_moo_vie_mlt_swa_ven_swt	-0.39916166522004	-0.948084571175274	0.345543508698733
771	anl_glc_dgb_guj_tig_wly_chh_eng_tur_azi_moo_ind_cic_dut_bul_bsq_pol_aeg_ses_cnt_lit_spa_fbf_por_tsn_pan_hun_swa_akn_est_alb_amh_geo_svk_arw_lat_ukr_sid_sod_rom_fin_xho_jav_fre_sun_jpn_knd_kor_scr_ben_bam_cze_tag_urd_mlt_mly_mnd_hin_zul_rus_amr_prs_mol_ita_afr_qcu_bos_swe_grk_igb_hau_ger_heb_ctl_mao_krd_ven_mcd_lda_bat_tha_owc_tml_yor_ewe_aze_slo_nor_uzb_swt_vie_gam_dyu_bem_tsw	0.116500632347943	0.274172067616159	0.78456045618419
772	amr_lat_ewe_fre_aeg_gam_heb_lit_aze_tur_tsn_ind_igb_bul_glc_bsq_svk_owc_ven_cnt_rom_grk_lda_ger_tsw_swe_est_yor_bam_hun_urd_amh_geo_nor_mcd_rus_dut_wly_hau_guj_fin_fbf_bat_spa_mly_jpn_knd_kor_ctl_hin_swa_arw_jav_pan_tig_sun_mnd_pol_dyu_ben_sod_alb_scr_ukr_mol_qcu_krd_bos_slo_bem_mlt_eng_anl_ita_mao_por_xho_afr_ses_tag_tha_sid_tml_akn_cic_uzb_prs_cze_azi_zul_vie_chh_dgb_swt_moo	0.0663618250943403	0.156193814701409	0.876218807293005
773	tig_lat_swt_ita_aeg_owc_hau_rom_tur_uzb_swa_mao_zul_grk_bos_bsq_spa_chh_tsw_cnt_slo_mol_dgb_eng_moo_swe_est_bam_ses_fin_ben_gam_geo_alb_dut_hin_mcd_anl_amr_ger_hun_bem_ind_arw_jav_jpn_knd_kor_lit_pol_akn_por_bat_svk_sod_mly_mnd_guj_ewe_afr_mlt_urd_ukr_rus_fre_qcu_prs_scr_krd_dyu_sid_bul_heb_glc_tag_pan_igb_nor_cic_sun_tha_amh_tml_yor_lda_azi_cze_ctl_aze_ven_vie_wly_xho_fbf_tsn	-0.0794909151347908	-0.187547411560995	0.85164003398945
774	gam_lit_cic_slo_heb_wly_sod_afr_aze_tur_ewe_jav_akn_rom_krd_bsq_bul_amh_xho_mnd_alb_grk_fbf_ukr_dyu_ita_hun_tsw_bem_est_dut_sid_geo_lat_cze_nor_spa_tig_aeg_mol_fin_swt_sun_urd_ind_jpn_tml_kor_ben_fre_yor_bos_bat_prs_chh_tag_cnt_ger_ven_pol_amr_mcd_hin_svk_scr_qcu_eng_glc_arw_ses_anl_swe_hau_por_mao_ctl_igb_guj_lda_mly_tha_mlt_knd_zul_swa_azi_pan_rus_uzb_tsn_vie_owc_bam_moo_dgb	0.00515851892035597	0.0121471448242902	0.990334239272992
775	sod_afr_ewe_cze_amr_sid_aeg_lit_azi_uzb_tsw_tag_yor_rus_mol_bsq_bul_tig_dgb_mnd_ben_glc_fbf_scr_zul_arw_est_dyu_swt_hun_swe_mlt_geo_spa_pan_dut_prs_anl_gam_por_fin_igb_sun_lat_mao_jpn_knd_kor_slo_guj_bam_urd_ind_krd_owc_bat_cnt_ukr_moo_rom_amh_alb_fre_ita_ger_qcu_pol_nor_bos_tsn_chh_ctl_heb_svk_mly_eng_akn_grk_cic_jav_tha_hau_tml_lda_xho_tur_mcd_hin_aze_bem_vie_wly_swa_ses_ven	0.119435954039804	0.281068502351861	0.779282238363678
776	gam_guj_ven_mol_aeg_sid_amr_cze_uzb_tur_dgb_ind_tsn_scr_urd_bsq_fre_heb_tsw_mnd_alb_dut_fbf_grk_zul_pol_fin_ses_bam_hun_slo_owc_geo_bos_rom_nor_prs_amh_wly_arw_est_lda_mao_ita_mly_jpn_tml_kor_swe_spa_yor_por_sun_ben_anl_jav_cnt_ger_swt_lit_hau_mcd_afr_glc_lat_qcu_svk_ctl_eng_dyu_sod_bul_chh_hin_tag_ukr_moo_rus_ewe_bat_tha_mlt_knd_igb_akn_azi_pan_krd_aze_bem_vie_tig_swa_cic_xho	0.561801131346982	1.3304272228307	0.186630718281012
777	wly_ukr_lda_lat_tig_aeg_amh_ger_azi_tur_dyu_jav_tsw_mcd_urd_bsq_rom_mlt_xho_mnd_pan_swe_fbf_krd_bam_ita_hun_akn_yor_fin_glc_owc_geo_grk_hin_spa_svk_heb_gam_slo_est_dgb_mly_mol_sun_jpn_knd_kor_lit_eng_ven_dut_ind_guj_hau_mao_cnt_prs_tsn_cze_chh_afr_alb_bul_arw_qcu_pol_por_nor_bem_sod_ctl_amr_rus_tag_scr_zul_ben_cic_bat_tha_anl_tml_ses_swa_uzb_fre_bos_aze_moo_vie_sid_igb_ewe_swt	-0.404394546227734	-0.959263153664071	0.339913471080834
778	amh_grk_ven_ukr_heb_wly_sod_pol_azi_aze_dyu_mao_lda_rom_afr_bsq_dut_tig_bem_cnt_mcd_nor_akn_alb_swa_urd_est_fbf_ewe_hun_hin_sid_geo_lat_scr_fre_cze_anl_amr_guj_fin_cic_sun_glc_ind_jpn_knd_kor_krd_rus_bam_por_tag_mol_aeg_mly_mnd_ger_xho_svk_mlt_ben_pan_ita_eng_qcu_lit_bos_swe_igb_hau_prs_gam_spa_bat_slo_zul_ctl_tsn_jav_tha_owc_tml_yor_ses_uzb_arw_bul_tur_dgb_vie_chh_moo_swt_tsw	0.00593995971453257	0.0139861412275924	0.988870997907748
779	sod_scr_tsn_afr_heb_anl_gam_rom_tur_azi_zul_tag_cic_lat_hin_bsq_por_owc_ewe_mnd_mcd_guj_akn_mol_lda_pan_hun_bam_igb_est_bul_sid_geo_grk_svk_alb_eng_chh_mlt_ger_fin_swt_ind_spa_bat_jpn_tml_kor_rus_arw_dyu_ben_sun_slo_amr_mao_cnt_glc_tsw_ukr_hau_prs_swe_urd_cze_qcu_ita_ctl_dut_yor_tig_fre_amh_bos_jav_pol_bem_nor_xho_mly_tha_aeg_knd_moo_swa_uzb_lit_krd_aze_ses_vie_wly_dgb_fbf_ven	-0.279567837261496	-0.660323434223351	0.510678518993954
780	hau_krd_bam_hin_mlt_amh_tig_mcd_uzb_aze_dgb_ind_moo_pan_ita_bsq_urd_aeg_swt_cnt_dut_spa_xho_prs_cic_rus_fin_bem_ven_est_fre_chh_geo_por_bul_alb_ctl_sid_wly_guj_hun_fbf_mly_lit_tag_jpn_knd_kor_swe_ukr_ewe_scr_mao_pol_sod_bat_mnd_nor_swa_slo_amr_bos_ben_svk_glc_qcu_ger_afr_eng_akn_gam_grk_anl_rom_sun_cze_dyu_lat_lda_jav_tha_owc_tml_zul_tsw_azi_mol_arw_tur_igb_vie_heb_tsn_ses_yor	0.0334243887087702	0.0786593265349506	0.937472598520995
781	wly_ita_tsn_pol_amh_chh_amr_ben_uzb_aze_igb_jav_dyu_alb_spa_bsq_mcd_owc_lda_cnt_ukr_lit_akn_dut_bam_prs_fin_cic_ewe_hun_slo_anl_geo_por_ger_urd_svk_heb_mlt_guj_est_ven_bat_krd_mly_jpn_knd_kor_bul_glc_bem_hin_mao_rom_gam_ind_mnd_rus_fbf_cze_sod_scr_swe_afr_eng_qcu_bos_mol_arw_zul_tig_grk_sid_ctl_tag_nor_yor_lat_tsw_sun_tha_aeg_tml_moo_swa_azi_pan_fre_tur_dgb_vie_hau_swt_ses_xho	-0.484235751125721	-1.15226720590967	0.25216465264629
782	owc_afr_xho_ita_gam_amr_aeg_ukr_aze_uzb_yor_mly_bam_svk_mol_bsq_por_sid_moo_mnd_hin_bul_swt_rus_swa_scr_fin_ses_tsn_est_glc_hau_geo_mcd_dut_lit_spa_mlt_sod_krd_hun_igb_sun_grk_jav_jpn_tml_kor_guj_rom_fbf_ger_tag_lat_chh_mao_cnt_swe_zul_bos_wly_ben_urd_slo_ctl_qcu_pol_alb_eng_bem_amh_pan_heb_cze_ind_prs_dyu_arw_tsw_bat_tha_tig_knd_lda_akn_tur_fre_nor_azi_ven_vie_anl_cic_ewe_dgb	-0.495867303209061	-1.17940687637278	0.241244560772845
783	owc_slo_lda_glc_anl_wly_sod_fre_tur_azi_tsn_ind_zul_por_lit_bsq_lat_aeg_yor_mnd_guj_ger_tsw_bos_bem_nor_hun_ses_cic_fin_svk_amr_geo_krd_swe_pan_scr_chh_gam_ben_est_akn_tag_alb_mly_jpn_knd_kor_grk_cze_fbf_hin_jav_afr_mlt_sun_cnt_rom_dyu_rus_hau_mcd_dut_prs_pol_qcu_ctl_mol_spa_xho_sid_urd_heb_ita_mao_ukr_ven_eng_igb_bat_tha_tig_tml_dgb_ewe_aze_bul_arw_uzb_bam_vie_amh_swt_moo_swa	0.497250656580676	1.17431050170796	0.243268947419152
784	amh_cze_ven_bos_owc_chh_hau_glc_aze_tur_ses_bat_bam_arw_krd_bsq_svk_sod_swa_mnd_mol_fre_moo_mcd_zul_dut_est_bem_xho_hun_ben_gam_geo_guj_rom_swe_slo_anl_mlt_bul_fin_yor_jav_rus_sun_jpn_knd_kor_por_ctl_swt_afr_tag_ita_heb_mao_cnt_eng_lda_nor_aeg_lit_scr_prs_pan_qcu_alb_lat_urd_tsn_wly_spa_tig_grk_mly_ger_ewe_pol_dyu_ind_tha_amr_tml_fbf_tsw_azi_ukr_hin_uzb_cic_vie_sid_dgb_igb_akn	0.0444301350917333	0.104633996844435	0.916891570401488
785	gam_svk_xho_nor_owc_aeg_mlt_ben_tur_uzb_tsn_sun_ses_afr_urd_bsq_mol_heb_ewe_mnd_ctl_rus_fbf_cze_swt_eng_hun_bem_igb_est_slo_amh_geo_dut_krd_arw_fre_anl_amr_alb_fin_dgb_mao_ita_bat_jpn_knd_kor_grk_prs_ven_guj_tag_scr_sid_ind_cnt_ger_cic_glc_chh_pan_rom_bos_lit_qcu_lat_spa_por_akn_tig_pol_sod_mcd_jav_ukr_yor_swe_dyu_mly_tha_hau_tml_tsw_zul_aze_hin_bul_azi_lda_vie_wly_moo_swa_bam	-0.927129802941059	-2.24655751718711	0.0270346383533999
786	owc_bul_ses_krd_tig_sod_gam_dut_aze_uzb_dgb_ind_bam_eng_swe_bsq_lat_amh_igb_cnt_rus_hin_ewe_guj_xho_ctl_hun_akn_bem_est_alb_anl_geo_arw_rom_mol_spa_chh_amr_nor_fin_lda_bat_scr_mao_jpn_tml_kor_slo_afr_yor_urd_sun_fre_wly_jav_mnd_mcd_fbf_ita_mlt_bos_svk_prs_lit_qcu_glc_ger_pan_ven_heb_ben_aeg_por_mly_grk_zul_cze_swt_tag_tha_hau_knd_cic_swa_azi_pol_ukr_tur_tsn_vie_sid_moo_dyu_tsw	-0.116883155936358	-0.275646672731717	0.783431004488501
787	tig_nor_igb_ukr_mlt_amr_amh_ben_aze_azi_tsw_jav_fbf_svk_ctl_bsq_spa_heb_akn_cnt_mol_rom_swt_swe_dyu_pan_est_tsn_lda_hun_slo_owc_geo_lit_dut_guj_ita_sod_sid_prs_fin_bam_ind_arw_bat_jpn_knd_kor_fre_alb_yor_hin_tag_afr_aeg_sun_mnd_krd_ewe_lat_anl_rus_scr_pol_grk_qcu_bul_eng_ger_dgb_hau_bos_wly_glc_mly_urd_swa_por_xho_mao_tha_chh_tml_cic_bem_uzb_cze_mcd_tur_zul_vie_gam_moo_ses_ven	0.444617974337552	1.04833812090159	0.297199669889498
788	owc_eng_bem_hin_amr_wly_gam_guj_azi_aze_dgb_jav_akn_dut_arw_bsq_ger_chh_dyu_cnt_prs_ita_igb_mol_moo_alb_hun_tsw_fbf_fin_krd_tig_geo_ukr_lat_pol_rom_aeg_mlt_fre_est_ewe_ind_glc_mly_jpn_tml_kor_nor_mcd_yor_swe_bat_bos_anl_mao_mnd_rus_swa_afr_heb_urd_slo_cze_bul_qcu_ben_spa_grk_cic_sod_svk_hau_lit_sun_scr_zul_pan_ses_tag_tha_amh_knd_swt_bam_uzb_ctl_por_tur_xho_vie_sid_ven_lda_tsn	0.431711248114551	1.01845819437449	0.311102446311456
789	gam_lit_zul_cze_aeg_sod_owc_svk_uzb_tur_moo_sun_igb_ger_ita_bsq_swe_wly_tsn_cnt_prs_bul_lda_guj_fbf_alb_fin_swt_tsw_est_nor_anl_geo_fre_pol_por_krd_sid_amh_urd_hun_ewe_mao_dut_tag_jpn_knd_kor_spa_mol_dyu_arw_ind_eng_amr_jav_mnd_scr_cic_bos_chh_ben_hin_lat_grk_qcu_mcd_ukr_pan_bam_heb_afr_mlt_glc_mly_rus_ven_rom_ses_bat_tha_hau_tml_dgb_yor_aze_slo_ctl_azi_bem_vie_tig_akn_xho_swa	0.43870047919391	1.03342847126288	0.30408333363784
790	anl_bos_swa_scr_amr_amh_chh_rom_aze_tur_ewe_tag_xho_rus_spa_bsq_cze_heb_swt_cnt_swe_lat_bem_glc_moo_prs_est_ven_yor_hun_ita_mlt_geo_ctl_ger_arw_hin_sid_aeg_mol_fin_fbf_bat_slo_sun_jpn_knd_kor_pol_guj_ses_por_mly_bul_tig_mao_mnd_mcd_tsn_krd_sod_pan_dut_grk_afr_qcu_nor_lit_svk_lda_hau_ben_gam_eng_jav_ukr_zul_fre_cic_ind_tha_wly_tml_dyu_bam_uzb_urd_alb_azi_dgb_vie_owc_igb_tsw_akn	-0.645064476127223	-1.54749129668534	0.125141162396965
791	sod_spa_swt_mol_heb_wly_chh_grk_tur_aze_ewe_mao_swa_guj_rom_bsq_krd_mlt_yor_cnt_ben_cze_lda_dut_bem_prs_est_igb_moo_fin_slo_amh_geo_alb_fre_ita_afr_hau_anl_pol_hun_cic_ind_urd_sun_jpn_knd_kor_glc_ctl_tsn_hin_bat_svk_owc_jav_mnd_lat_bam_por_gam_scr_nor_bul_arw_qcu_swe_ger_pan_ven_tig_bos_amr_eng_tag_ukr_fbf_lit_ses_mly_tha_aeg_tml_akn_dgb_uzb_rus_mcd_azi_xho_vie_sid_tsw_dyu_zul	-0.704156235610984	-1.69201025747792	0.0939921375273761
792	hau_bul_swt_pan_anl_amh_sod_pol_aze_uzb_fbf_ind_dgb_ita_prs_bsq_rom_wly_bem_cnt_svk_eng_ses_por_ewe_grk_hun_akn_tsw_fin_hin_aeg_geo_urd_swe_guj_mcd_gam_tig_ben_est_ven_mao_fre_jav_jpn_tml_kor_slo_ger_cic_nor_sun_dut_amr_mly_mnd_bos_moo_arw_mlt_ctl_afr_lit_scr_qcu_alb_ukr_lat_lda_chh_cze_heb_spa_tag_krd_igb_mol_tsn_bat_tha_sid_knd_dyu_yor_tur_rus_glc_azi_xho_vie_owc_swa_zul_bam	0.70356379437305	1.67513522589248	0.097267160240602
793	anl_afr_akn_svk_wly_heb_amh_nor_tur_aze_zul_bat_swa_prs_glc_bsq_urd_sid_ses_mnd_ctl_eng_ewe_ita_igb_bul_est_dgb_dyu_fin_bos_amr_geo_lit_krd_rus_scr_tig_mlt_grk_hun_bem_jav_mcd_mao_jpn_tml_kor_hin_slo_tsn_fre_sun_swe_hau_ind_cnt_dut_bam_por_aeg_ukr_pol_alb_arw_qcu_lat_spa_guj_lda_sod_ger_owc_mol_tag_ben_yor_pan_tsw_mly_tha_chh_knd_xho_ven_azi_cze_rom_uzb_fbf_vie_gam_cic_moo_swt	-0.148320456650411	-0.350035101836006	0.727103848632029
794	heb_scr_ses_ita_owc_amr_hau_ctl_tur_azi_bem_sun_dgb_bul_lit_bsq_pol_tig_moo_cnt_por_nor_zul_eng_tsn_slo_hun_bam_tsw_est_bos_anl_geo_urd_glc_fre_grk_gam_sid_hin_fin_lda_ind_pan_tag_jpn_knd_kor_lat_guj_yor_krd_bat_afr_wly_jav_mnd_ukr_fbf_arw_sod_dut_mol_spa_rom_qcu_alb_swe_svk_swt_chh_ger_mlt_cze_mao_rus_swa_prs_dyu_mly_tha_amh_tml_igb_xho_uzb_mcd_ben_aze_cic_vie_aeg_akn_ven_ewe	-0.534271271365209	-1.27281030688378	0.206258115111569
795	anl_spa_xho_mcd_wly_amh_mlt_ben_azi_uzb_tsn_tag_ewe_guj_bul_bsq_prs_hau_dgb_mnd_swe_slo_bam_lat_ven_bos_fin_fbf_lda_hun_pol_sid_geo_ita_rus_nor_rom_chh_sod_dut_est_zul_ind_hin_mao_jpn_tml_kor_mol_svk_yor_pan_sun_ger_tig_mly_cnt_grk_ses_ctl_aeg_eng_ukr_por_krd_qcu_glc_fre_arw_dyu_owc_scr_gam_urd_jav_afr_cic_alb_moo_bat_tha_amr_knd_bem_igb_aze_cze_lit_tur_swa_vie_heb_swt_tsw_akn	-0.477808737526291	-1.13633168202802	0.258737451442883
796	wly_por_swa_swe_aeg_sod_mlt_hin_azi_aze_lda_sun_tsw_mcd_fre_bsq_ger_anl_swt_mnd_mol_guj_ewe_rom_ses_scr_fin_akn_moo_hun_spa_owc_geo_cze_bul_afr_alb_gam_chh_urd_est_fbf_mly_bos_ind_jpn_tml_kor_ukr_lit_bem_ctl_tag_ben_amr_jav_cnt_rus_tsn_nor_heb_slo_arw_grk_eng_qcu_pol_lat_pan_bam_hau_glc_amh_dut_mao_ita_dyu_krd_igb_bat_tha_tig_knd_cic_xho_tur_svk_prs_uzb_yor_vie_sid_zul_ven_dgb	0.576509346795782	1.36240441298073	0.176360693744983
797	amh_glc_zul_ita_amr_gam_chh_nor_tur_azi_swt_ind_ewe_bul_ukr_bsq_fre_heb_moo_cnt_slo_rus_igb_por_lda_ben_hun_akn_bem_fin_bos_sod_geo_eng_cze_lit_pol_tig_aeg_dut_est_swa_jav_ger_mly_jpn_tml_kor_pan_ctl_xho_rom_tag_hin_hau_mao_mnd_scr_ses_prs_sid_mol_alb_arw_krd_qcu_spa_lat_swe_dgb_wly_mcd_owc_svk_sun_grk_tsw_afr_dyu_bat_tha_anl_knd_tsn_ven_aze_guj_urd_uzb_yor_vie_mlt_cic_bam_fbf	-0.582787568967311	-1.3938161550588	0.166694795937017
798	gam_hin_lda_pol_hau_mlt_amh_afr_aze_azi_bam_tag_bem_swe_prs_bsq_pan_aeg_dyu_mnd_svk_ctl_akn_krd_xho_mol_est_moo_fbf_hun_alb_tig_geo_grk_por_urd_slo_sod_amr_bul_fin_swt_mly_ger_jav_jpn_tml_kor_rom_ben_swa_arw_mao_fre_wly_ind_cnt_lit_ven_rus_owc_mcd_glc_dut_guj_qcu_bos_scr_nor_zul_anl_lat_chh_cze_bat_ukr_cic_spa_dgb_sun_tha_heb_knd_tsn_yor_tur_eng_ita_uzb_ses_vie_sid_tsw_ewe_igb	-0.190846477959637	-0.450185663174363	0.65362424818517
799	hau_swe_swt_rus_heb_wly_tig_ita_uzb_azi_tsn_jav_ses_bos_prs_bsq_hin_aeg_dgb_mnd_ctl_cze_bam_guj_cic_alb_est_akn_dyu_fin_mcd_mlt_geo_arw_scr_mol_ger_sid_chh_pol_hun_yor_tag_nor_sun_jpn_knd_kor_fre_rom_tsw_svk_ind_lit_owc_bat_cnt_pan_moo_ukr_anl_bul_lat_afr_urd_qcu_glc_ben_krd_fbf_sod_por_amh_grk_mly_eng_zul_slo_swa_mao_tha_amr_tml_ven_igb_tur_spa_dut_aze_lda_vie_gam_bem_xho_ewe	0.122275128980999	0.287731394294078	0.774192564910177
800	amh_prs_dyu_grk_hau_heb_chh_pol_tur_uzb_swa_mao_xho_ctl_arw_bsq_rom_anl_ses_mnd_pan_svk_lda_nor_ewe_fre_fin_fbf_tsn_est_ita_mlt_geo_cze_dut_ukr_bos_gam_wly_bul_hun_zul_jav_lit_bat_jpn_tml_kor_por_slo_yor_swe_ind_guj_aeg_mly_cnt_hin_cic_rus_amr_spa_alb_krd_scr_qcu_ger_mcd_ben_akn_sid_mol_sod_urd_tag_lat_tsw_eng_swt_sun_tha_tig_knd_igb_bem_aze_afr_glc_azi_dgb_vie_owc_bam_ven_moo	0.344949479109743	0.812140792311491	0.418784810690716
801	sod_swe_yor_pol_anl_chh_heb_urd_uzb_azi_cic_ind_bam_bul_fre_bsq_lat_gam_igb_cnt_spa_krd_lda_prs_moo_rus_hun_fbf_dgb_est_grk_amr_geo_lit_dut_eng_svk_wly_amh_arw_fin_xho_mao_nor_jav_jpn_tml_kor_afr_ctl_tsn_hin_mly_mcd_mlt_sun_mnd_mol_bem_bos_owc_ukr_ger_glc_rom_qcu_slo_por_pan_tsw_tig_ita_aeg_cze_tag_alb_ewe_ben_akn_bat_tha_hau_knd_ses_swt_tur_guj_scr_aze_ven_vie_sid_zul_dyu_swa	0.0136068688381843	0.0320322595255687	0.974514970660642
802	amr_por_fbf_lat_chh_aeg_owc_pan_uzb_aze_moo_jav_tsn_lit_afr_bsq_bul_tig_tsw_cnt_rom_arw_ses_svk_akn_ukr_est_lda_xho_fin_ger_amh_geo_alb_prs_urd_ctl_gam_hau_cze_hun_ewe_sun_grk_mao_jpn_knd_kor_spa_nor_igb_dut_tag_fre_wly_ind_mnd_pol_yor_ben_mlt_rus_swe_hin_bos_qcu_slo_scr_glc_swt_sod_mcd_heb_mol_bat_guj_bem_eng_swa_mly_tha_sid_tml_dyu_ven_tur_krd_ita_azi_cic_vie_anl_dgb_bam_zul	-0.908015758816956	-2.19986568617184	0.0302943302602867
803	hau_guj_swt_ben_aeg_chh_sod_rom_tur_azi_fbf_mao_dyu_ita_arw_bsq_scr_gam_ven_mnd_pol_swe_lda_glc_tsn_prs_hun_swa_dgb_est_ctl_tig_geo_urd_mcd_spa_ukr_wly_amr_svk_fin_ses_jav_por_sun_jpn_tml_kor_afr_slo_cic_hin_ind_ger_owc_mly_cnt_bos_xho_fre_sid_krd_bul_eng_cze_qcu_lat_dut_lit_akn_mlt_rus_heb_mol_bat_pan_moo_alb_bem_tag_tha_amh_knd_ewe_yor_aze_grk_nor_uzb_zul_vie_anl_tsw_bam_igb	-0.402814662719627	-0.956576841334774	0.341260934659567
804	mlt_rus_akn_eng_amh_aeg_sid_pol_aze_tur_ven_bat_tsn_alb_pan_bsq_ita_owc_bam_mnd_krd_mcd_xho_swe_bem_ben_fin_swa_moo_hun_ctl_anl_geo_glc_cze_ger_dut_chh_hau_lat_est_lda_sun_mol_mly_jpn_tml_kor_guj_lit_yor_nor_jav_por_heb_tag_cnt_rom_fbf_svk_sod_afr_bos_fre_ukr_qcu_arw_slo_scr_tsw_wly_bul_amr_spa_ind_hin_ses_urd_swt_mao_tha_gam_knd_igb_zul_uzb_prs_grk_azi_dyu_vie_tig_cic_dgb_ewe	-0.273178386517105	-0.645825944957076	0.519982454547786
805	sid_bul_swt_lit_hau_tig_sod_bos_azi_tur_swa_sun_igb_nor_ukr_bsq_prs_heb_ven_cnt_urd_ben_tsn_lat_ewe_cze_hun_yor_akn_est_guj_aeg_geo_pan_arw_scr_eng_wly_mlt_ctl_fin_bam_bat_afr_ind_jpn_knd_kor_rom_mcd_cic_por_mao_hin_chh_tag_mnd_swe_tsw_svk_gam_krd_ita_fre_glc_qcu_slo_grk_dut_lda_amr_mol_anl_pol_jav_alb_xho_rus_dyu_mly_tha_owc_tml_ses_moo_uzb_ger_spa_aze_fbf_vie_amh_dgb_zul_bem	0.0945604482720469	0.222805476536897	0.824175525667517
806	amr_ben_tsw_mol_chh_amh_anl_rus_tur_azi_bem_bat_tsn_eng_lit_bsq_hin_hau_cic_mnd_svk_fre_igb_ctl_ewe_urd_fin_dyu_xho_est_scr_owc_geo_dut_mcd_ger_bul_wly_sid_spa_hun_moo_sun_bos_mly_jpn_knd_kor_rom_glc_ven_krd_ind_arw_mlt_jav_cnt_por_swt_slo_heb_pol_pan_prs_cze_qcu_ita_afr_ukr_zul_tig_grk_gam_guj_mao_lat_bam_nor_dgb_tag_tha_aeg_tml_lda_akn_uzb_swe_alb_aze_fbf_vie_sod_ses_swa_yor	-0.933853544903454	-2.26559614158948	0.025796430103187
807	wly_ita_xho_ger_amh_aeg_amr_pan_azi_uzb_igb_mao_yor_fre_mol_bsq_bul_heb_bam_cnt_slo_swe_zul_afr_swa_hin_est_dgb_lda_hun_guj_sod_geo_krd_prs_lit_bos_owc_gam_ctl_fin_cic_bat_cze_sun_jpn_knd_kor_grk_spa_bem_lat_mly_pol_sid_ind_mnd_ben_moo_rom_anl_alb_nor_glc_arw_qcu_ukr_eng_urd_swt_chh_scr_hau_dut_tag_svk_ses_rus_akn_jav_tha_tig_tml_ven_ewe_tur_mcd_por_aze_tsw_vie_mlt_tsn_dyu_fbf	-0.212338518102849	-0.501309003746452	0.617338254514041
808	heb_prs_bam_lit_mlt_wly_sod_bul_azi_aze_ewe_jav_dyu_grk_lat_bsq_bos_anl_yor_cnt_urd_por_ven_mol_zul_fre_est_cic_tsw_fin_krd_tig_geo_svk_ctl_nor_rus_amh_amr_mcd_hun_ses_mly_swe_bat_jpn_knd_kor_arw_rom_dgb_scr_tag_dut_aeg_mao_mnd_ger_swa_pol_sid_ukr_glc_ben_alb_qcu_hin_guj_ita_akn_owc_pan_chh_afr_sun_cze_tsn_spa_moo_ind_tha_hau_tml_swt_lda_uzb_eng_slo_tur_xho_vie_gam_igb_fbf_bem	-0.00525329976440152	-0.012357569645756	0.990166807975194
809	heb_arw_ewe_guj_amh_wly_anl_ben_tur_aze_ven_mao_tsn_nor_scr_bsq_svk_sid_swa_cnt_urd_krd_igb_ctl_moo_mol_fin_lda_dgb_est_dut_tig_geo_rom_pol_ukr_bos_chh_gam_mcd_hun_cic_mly_glc_sun_jpn_tml_kor_grk_ita_bam_fre_jav_lat_amr_tag_mnd_afr_xho_spa_aeg_alb_por_pan_ger_qcu_prs_cze_swe_ses_hau_rus_mlt_hin_bat_slo_swt_eng_yor_ind_tha_owc_knd_bem_dyu_azi_lit_bul_uzb_tsw_vie_sod_akn_zul_fbf	0.403604729495976	0.951520922024291	0.343806412487129
810	amh_ctl_xho_ukr_aeg_gam_heb_krd_aze_uzb_bam_ind_moo_dut_swe_bsq_glc_mlt_tsw_mnd_hin_pol_ven_ita_yor_slo_fin_tsn_igb_hun_rom_anl_geo_spa_nor_rus_fre_sod_sid_eng_est_dgb_mly_guj_tag_jpn_knd_kor_scr_ger_cic_urd_jav_bos_hau_bat_cnt_prs_zul_afr_wly_svk_alb_ben_por_qcu_cze_arw_mol_swa_owc_lit_tig_pan_mao_lat_akn_bul_ewe_sun_tha_amr_tml_bem_dyu_tur_mcd_grk_azi_swt_vie_chh_lda_ses_fbf	-0.25888371778077	-0.611742099439473	0.54220102290684
811	gam_hin_bem_ita_anl_amh_amr_nor_aze_azi_xho_jav_igb_dut_urd_bsq_swe_mlt_akn_cnt_rom_cze_moo_bos_dgb_ukr_hun_zul_ses_est_guj_tig_geo_krd_eng_prs_scr_chh_sod_glc_fin_tsw_sun_svk_ind_jpn_tml_kor_rus_ger_cic_bul_mao_alb_sid_tag_mnd_por_yor_afr_wly_ben_fre_lat_arw_qcu_mcd_mol_pan_swt_owc_pol_heb_slo_bat_ctl_dyu_spa_tsn_mly_tha_aeg_knd_bam_ewe_tur_lit_grk_uzb_swa_vie_hau_lda_ven_fbf	-0.163815102030989	-0.386108860255594	0.700297946529492
812	gam_hin_lda_swe_anl_hau_owc_cze_azi_aze_dgb_bat_yor_krd_guj_bsq_svk_amh_ven_cnt_pan_arw_moo_scr_tsw_glc_fin_xho_swt_hun_rom_sod_geo_ita_bul_por_lit_heb_amr_grk_est_ses_tag_nor_mao_jpn_tml_kor_prs_dut_bam_alb_sun_mcd_aeg_jav_mnd_mol_akn_ben_mlt_bos_ukr_slo_eng_qcu_rus_ger_spa_bem_tig_ctl_chh_afr_mly_lat_fbf_fre_ewe_ind_tha_sid_knd_tsn_zul_tur_pol_urd_uzb_dyu_vie_wly_swa_igb_cic	0.206595100561752	0.486132431441575	0.62801680151835
813	anl_dut_dyu_lat_heb_hau_gam_guj_azi_tur_igb_jav_akn_scr_slo_bsq_urd_sod_tsw_mnd_ger_bul_bam_ctl_cic_rom_hun_swt_lda_est_svk_owc_geo_ukr_pan_pol_cze_amr_wly_por_fin_swa_ind_spa_mly_jpn_tml_kor_rus_glc_ven_afr_mao_lit_aeg_sun_cnt_hin_bem_krd_tig_bos_grk_swe_alb_qcu_arw_ita_mol_fbf_mlt_ben_amh_prs_bat_nor_moo_eng_dgb_tag_tha_sid_knd_ses_tsn_aze_mcd_fre_uzb_yor_vie_chh_xho_zul_ewe	0.0750865090236318	0.176756221859861	0.860084242223473
814	amr_eng_tsw_lit_owc_hau_gam_grk_tur_azi_yor_jav_fbf_arw_hin_bsq_svk_chh_dyu_cnt_mcd_spa_bem_bul_xho_guj_hun_swt_ses_est_ctl_wly_geo_scr_mol_afr_pol_heb_mlt_nor_fin_tsn_mly_rus_mao_jpn_tml_kor_prs_slo_moo_alb_tag_glc_aeg_sun_mnd_urd_ven_krd_tig_rom_ben_fre_por_qcu_lat_bos_ita_ewe_sod_cze_anl_swe_bat_ukr_akn_dut_swa_ind_tha_amh_knd_cic_lda_aze_ger_pan_uzb_dgb_vie_sid_bam_igb_zul	0.721271206942594	1.71153012231692	0.0903164966370652
815	amr_scr_xho_nor_mlt_heb_owc_pan_uzb_azi_lda_mly_ven_por_mol_bsq_alb_sod_tsn_cnt_afr_ctl_zul_bul_dyu_guj_est_cic_ewe_fin_krd_hau_geo_eng_urd_glc_bos_chh_anl_rom_hun_igb_tag_prs_ind_jpn_knd_kor_dut_cze_ses_grk_mao_slo_gam_sun_mnd_lat_bem_lit_sid_svk_swe_spa_fre_qcu_mcd_ita_pol_bam_wly_arw_tig_rus_bat_hin_akn_ger_swt_jav_tha_aeg_tml_yor_dgb_aze_ukr_ben_tur_fbf_vie_amh_swa_moo_tsw	-1.05790735693559	-2.58843786010434	0.0111881982265644
816	wly_eng_akn_mcd_tig_heb_sod_alb_azi_tur_swa_jav_swt_glc_mol_bsq_prs_anl_bam_cnt_cze_lit_ewe_fre_bem_bul_hun_moo_tsw_fin_ita_chh_geo_rus_svk_ger_bos_amr_sid_afr_est_dyu_sun_pan_bat_jpn_tml_kor_slo_scr_cic_krd_ind_rom_gam_tag_mnd_lat_tsn_por_hau_arw_urd_guj_hin_qcu_ben_nor_swe_yor_amh_spa_aeg_ctl_mao_dut_ses_grk_lda_mly_tha_owc_knd_ven_igb_aze_pol_ukr_uzb_dgb_vie_mlt_zul_fbf_xho	-0.583291374189348	-1.3912317453507	0.167474460083559
817	heb_alb_yor_bul_chh_anl_hau_pan_aze_tur_dgb_jav_swa_prs_grk_bsq_fre_aeg_akn_mnd_spa_eng_xho_lit_swt_urd_hun_ewe_zul_est_pol_sid_geo_por_guj_swe_ita_mlt_gam_svk_fin_fbf_tag_ukr_ind_jpn_knd_kor_slo_cze_lda_lat_mly_mcd_wly_mao_cnt_bos_tsn_ger_owc_scr_rom_arw_ben_qcu_afr_hin_glc_dyu_tig_nor_amh_krd_bat_dut_igb_mol_tsw_sun_tha_amr_tml_cic_bem_azi_ctl_rus_uzb_moo_vie_sod_ven_ses_bam	-0.864513411775264	-2.08690938161899	0.0396323299234125
818	anl_mol_swa_svk_gam_amr_owc_rus_azi_aze_tsn_sun_igb_arw_lat_bsq_alb_mlt_bem_cnt_por_urd_dyu_guj_bam_pol_hun_ven_xho_est_pan_sid_geo_fre_dut_swe_hin_heb_sod_lit_fin_dgb_bat_krd_mao_jpn_tml_kor_prs_ukr_akn_bos_jav_bul_aeg_ind_mnd_mcd_ses_ger_wly_ctl_ita_rom_scr_qcu_afr_glc_ben_yor_hau_eng_tig_cze_mly_nor_lda_slo_moo_tag_tha_chh_knd_swt_tsw_tur_grk_spa_uzb_cic_vie_amh_ewe_fbf_zul	-0.9624076792237	-2.33965672992611	0.0214412541814277
819	mlt_grk_moo_pol_sod_hau_sid_por_uzb_aze_ses_mly_ven_alb_rom_bsq_prs_gam_xho_mnd_krd_ger_yor_mcd_fbf_pan_est_ewe_swa_fin_ukr_amh_geo_hin_bos_ben_cze_owc_chh_dut_hun_swt_tag_urd_sun_jpn_knd_kor_bul_rus_bem_ctl_jav_guj_wly_mao_cnt_eng_lda_spa_anl_scr_nor_afr_arw_qcu_mol_slo_glc_igb_tig_ita_amr_svk_ind_swe_akn_fre_tsn_bat_tha_aeg_tml_dgb_cic_tur_lat_lit_azi_zul_vie_heb_dyu_tsw_bam	0.165557373713388	0.390331552142428	0.697184013401351
820	gam_prs_cic_lat_amh_mlt_wly_nor_uzb_aze_zul_tag_swa_fre_lit_bsq_ctl_owc_bem_mnd_ben_bul_igb_rom_yor_ukr_hun_dgb_xho_est_bos_chh_geo_slo_swe_dut_grk_tig_amr_hin_fin_ewe_jav_guj_mly_jpn_tml_kor_eng_ger_fbf_pan_sun_alb_sid_ind_cnt_svk_bam_urd_sod_spa_por_cze_rus_qcu_glc_mol_afr_akn_anl_pol_heb_krd_mao_mcd_tsw_arw_dyu_bat_tha_aeg_knd_ses_lda_azi_scr_ita_tur_tsn_vie_hau_swt_moo_ven	0.115247772502179	0.271252492794632	0.786798019279798
821	heb_alb_fbf_krd_amh_amr_mlt_pol_azi_aze_tsw_tag_cic_rus_bul_bsq_spa_sod_bem_cnt_mol_grk_ses_dut_tsn_ger_fin_zul_lda_hun_glc_tig_geo_hin_prs_slo_scr_gam_chh_ita_est_ven_bat_fre_mao_jpn_tml_kor_lat_ukr_xho_svk_ind_arw_aeg_sun_mnd_cze_moo_rom_wly_ben_guj_urd_bos_qcu_lit_ctl_pan_ewe_anl_nor_owc_afr_jav_por_bam_swe_igb_mly_tha_sid_knd_akn_yor_tur_eng_mcd_uzb_dgb_vie_hau_swa_dyu_swt	-0.0240886198120946	-0.0567076017073192	0.954899776638659
822	anl_dut_xho_grk_sid_sod_amr_mol_aze_tur_swa_jav_ven_glc_lit_bsq_bos_gam_tsn_cnt_por_lat_dyu_ctl_ewe_afr_hun_cic_dgb_fin_krd_hau_geo_fre_urd_pol_eng_mlt_wly_prs_est_igb_mly_hin_sun_jpn_tml_kor_nor_alb_fbf_ita_ind_rus_owc_bat_mnd_ger_bem_bul_chh_ukr_pan_guj_spa_qcu_rom_mcd_ben_akn_tig_scr_aeg_slo_tag_swe_swt_svk_lda_mao_tha_amh_knd_tsw_bam_azi_arw_cze_uzb_moo_vie_heb_ses_yor_zul	-0.693155002122005	-1.66258280443391	0.0997629143659189
823	tig_afr_yor_alb_hau_sid_amr_ctl_azi_aze_swa_bat_moo_mol_rom_bsq_pol_gam_ven_cnt_ita_rus_ses_nor_akn_cze_fin_bem_bam_hun_glc_sod_geo_lit_bos_arw_hin_anl_mlt_pan_est_xho_ind_ben_sun_jpn_tml_kor_eng_swe_igb_lat_mly_fre_aeg_jav_mnd_ger_ewe_dut_chh_mcd_slo_por_ukr_qcu_svk_krd_scr_lda_heb_bul_amh_guj_mao_prs_swt_urd_tsn_tag_tha_wly_knd_dgb_cic_tur_spa_grk_uzb_zul_vie_owc_fbf_tsw_dyu	0.245850389573884	0.579868927895242	0.563405217089507
824	hau_svk_ses_scr_amr_owc_wly_spa_azi_uzb_akn_sun_bem_lit_pan_bsq_dut_aeg_swt_cnt_prs_bos_ewe_ger_fbf_ben_hun_tsn_moo_est_nor_amh_geo_pol_glc_afr_lat_gam_heb_slo_fin_dyu_jav_ctl_mly_jpn_tml_kor_alb_rus_zul_eng_bat_swe_tig_mao_mnd_grk_xho_urd_anl_krd_mcd_fre_por_qcu_ita_rom_arw_bam_chh_guj_sid_ukr_ind_hin_swa_mol_lda_tag_tha_mlt_knd_igb_yor_aze_bul_cze_tur_ven_vie_sod_cic_dgb_tsw	-0.47315803721625	-1.12394479347917	0.263929249859913
825	gam_pan_cic_ctl_amh_amr_sod_svk_tur_uzb_ven_sun_bem_urd_lat_bsq_rom_owc_tsw_cnt_slo_nor_zul_lit_dgb_glc_fin_igb_ewe_est_hin_mlt_geo_pol_scr_fre_mol_anl_chh_arw_hun_swa_jav_prs_mly_jpn_tml_kor_grk_ita_bam_dut_mao_krd_hau_bat_mnd_bul_akn_afr_sid_rus_cze_por_guj_qcu_spa_bos_ger_dyu_wly_ukr_tig_swe_ind_eng_yor_mcd_moo_tag_tha_aeg_knd_ses_fbf_aze_ben_alb_azi_tsn_vie_heb_swt_lda_xho	-0.786704892323161	-1.89534642025552	0.0611522927933052
826	aeg_ben_bem_grk_heb_sod_amh_alb_uzb_aze_yor_mao_xho_eng_pol_bsq_pan_mlt_lda_cnt_slo_ukr_dyu_afr_swt_bos_est_ven_bam_hun_guj_amr_geo_nor_hin_mol_rus_chh_owc_fre_fin_cic_mly_lit_tag_jpn_knd_kor_rom_mcd_swa_ctl_ind_scr_tig_sun_mnd_por_zul_arw_gam_prs_ita_urd_spa_qcu_krd_swe_glc_tsw_hau_lat_wly_bul_jav_ger_dgb_svk_fbf_bat_tha_anl_tml_tsn_ewe_azi_cze_dut_tur_igb_vie_sid_ses_moo_akn	-0.415076078202574	-0.984498606697639	0.327424788455296
827	mlt_ctl_akn_prs_amh_gam_sod_rom_azi_tur_moo_mao_tsw_bos_krd_bsq_scr_aeg_bam_mnd_svk_glc_yor_swe_fbf_pan_hun_ses_cic_est_cze_anl_geo_guj_ita_slo_spa_tig_sid_dut_fin_dgb_bat_rus_sun_jpn_tml_kor_grk_afr_igb_bul_mly_mcd_wly_ind_cnt_eng_swa_lat_chh_urd_nor_fre_ukr_qcu_ben_ger_pol_bem_amr_por_heb_arw_tag_alb_ven_mol_swt_jav_tha_hau_knd_zul_tsn_uzb_lit_hin_aze_ewe_vie_owc_dyu_lda_xho	-0.546782588713756	-1.3033482605332	0.195673361814674
828	sod_mcd_ven_swe_amr_anl_amh_ukr_azi_aze_dyu_sun_xho_alb_ctl_bsq_bos_mlt_bam_cnt_slo_rus_ses_bul_zul_glc_hun_tsw_swa_est_krd_aeg_geo_urd_por_svk_nor_heb_gam_ita_fin_fbf_jav_grk_tag_jpn_tml_kor_lat_pol_akn_arw_bat_spa_hau_mao_mnd_guj_lda_prs_tig_scr_mol_fre_ger_qcu_rom_pan_afr_ewe_wly_hin_sid_dut_ind_eng_cic_lit_igb_mly_tha_owc_knd_swt_yor_tur_cze_ben_uzb_bem_vie_chh_tsn_dgb_moo	-0.421478044642441	-1.00018491848116	0.319816334420338
829	anl_eng_moo_fre_amh_hau_owc_rom_tur_uzb_igb_ind_swa_spa_prs_bsq_arw_wly_zul_cnt_pan_lit_ven_slo_swt_hin_hun_cic_fbf_fin_afr_tig_geo_mol_scr_cze_urd_gam_mlt_mcd_est_lda_mly_bos_mao_jpn_knd_kor_rus_por_tsw_pol_jav_lat_aeg_bat_mnd_ukr_xho_ben_amr_ger_alb_ctl_guj_qcu_glc_bul_krd_bam_heb_dut_sod_ita_sun_grk_dyu_nor_ewe_tag_tha_chh_tml_akn_ses_aze_swe_svk_azi_tsn_vie_sid_dgb_bem_yor	0.0209575734650504	0.0493477255883042	0.960748013885386
830	aeg_bos_swt_spa_amh_hau_amr_rom_aze_uzb_swa_mly_bam_svk_por_bsq_nor_anl_cic_cnt_glc_eng_ven_scr_moo_lat_est_bem_fbf_hun_slo_heb_geo_mcd_dut_krd_ukr_tig_owc_fre_fin_ewe_jav_bul_mao_jpn_knd_kor_prs_cze_dgb_mol_ind_rus_mlt_sun_mnd_alb_akn_pan_wly_arw_guj_grk_urd_qcu_ita_lit_hin_tsn_chh_ctl_gam_ger_bat_afr_ses_ben_yor_tag_tha_sod_tml_dyu_lda_azi_pol_swe_tur_igb_vie_sid_xho_zul_tsw	-0.78414880903481	-1.88589410821706	0.0624301693193144
831	sod_guj_yor_ita_gam_mlt_amh_spa_aze_azi_swt_bat_swa_glc_svk_bsq_dut_hau_tsn_mnd_ben_prs_zul_cze_bem_swe_hun_ven_moo_est_mcd_sid_geo_pol_rus_por_bos_wly_anl_grk_fin_tsw_jav_hin_tag_jpn_tml_kor_nor_scr_ses_ger_sun_arw_amr_mly_cnt_eng_ewe_ctl_tig_pan_fre_bul_rom_qcu_ukr_lit_slo_akn_chh_urd_owc_lat_mao_krd_igb_afr_xho_ind_tha_aeg_knd_lda_cic_uzb_alb_mol_tur_fbf_vie_heb_bam_dyu_dgb	-0.826551605166958	-1.99612747056939	0.0488446532409619
832	owc_grk_ewe_urd_mlt_chh_tig_ita_uzb_aze_akn_mly_ven_dut_por_bsq_swe_gam_moo_cnt_arw_ben_bem_pol_bam_ger_hun_igb_yor_est_ctl_anl_geo_ukr_nor_glc_slo_amh_wly_guj_fin_lda_ind_lat_jav_jpn_tml_kor_bul_prs_xho_alb_bat_lit_heb_mao_mnd_cze_cic_pan_aeg_fre_eng_svk_bos_qcu_mol_spa_hin_ses_hau_rus_amr_scr_tag_afr_tsn_krd_swa_sun_tha_sod_knd_tsw_swt_tur_mcd_rom_azi_dgb_vie_sid_fbf_dyu_zul	0.883524641914931	2.10790310149566	0.0377290563946135
833	owc_lat_lda_guj_amr_chh_sid_arw_aze_uzb_bem_mly_zul_lit_grk_bsq_mcd_sod_ses_mnd_cze_eng_fbf_pan_moo_nor_est_yor_ewe_fin_slo_aeg_geo_scr_bos_ukr_bul_wly_hau_rom_hun_swa_bat_prs_mao_jpn_knd_kor_fre_por_tsn_urd_sun_spa_anl_jav_cnt_rus_igb_glc_tig_ita_dut_pol_hin_qcu_swe_krd_svk_cic_mlt_ger_amh_afr_ind_ben_dyu_alb_ven_tag_tha_heb_tml_bam_dgb_tur_ctl_mol_azi_akn_vie_gam_tsw_xho_swt	-0.199487707854737	-0.471102742598315	0.638670574928977
834	owc_krd_igb_urd_gam_heb_amh_scr_tur_aze_tsn_ind_swt_alb_grk_bsq_arw_chh_fbf_cnt_mcd_ukr_dgb_guj_yor_dut_hun_ses_bem_est_pol_aeg_geo_ita_svk_lat_rom_sid_tig_swe_fin_ven_sun_bul_mly_jpn_tml_kor_lit_ben_bam_cze_bat_rus_amr_mao_mnd_ctl_dyu_glc_wly_ger_pan_prs_slo_qcu_bos_hin_fre_ewe_sod_por_mlt_mol_jav_nor_xho_eng_moo_tag_tha_hau_knd_zul_lda_azi_afr_spa_uzb_tsw_vie_anl_swa_cic_akn	-0.983347068661603	-2.39584990195629	0.0185844036636905
835	wly_por_tsn_dut_hau_sid_mlt_mol_tur_uzb_yor_ind_ven_pan_nor_bsq_krd_chh_dgb_cnt_eng_slo_ewe_fre_zul_urd_est_lda_swt_hun_svk_owc_geo_grk_ctl_alb_pol_amr_heb_cze_fin_moo_mao_ger_sun_jpn_tml_kor_lat_afr_xho_guj_jav_lit_gam_mly_mnd_scr_cic_rus_anl_mcd_ukr_swe_bul_qcu_ben_rom_ita_igb_sod_bos_aeg_hin_bat_arw_akn_spa_fbf_tag_tha_amh_knd_bem_tsw_aze_prs_glc_azi_dyu_vie_tig_ses_bam_swa	0.0715037714905616	0.168415782564813	0.866621925628457
836	amh_ukr_ven_pol_heb_amr_tig_scr_aze_uzb_dyu_bat_xho_alb_slo_bsq_nor_anl_swt_cnt_eng_glc_zul_mol_cic_ctl_est_ewe_dgb_hun_dut_hau_geo_swe_bos_por_bul_sid_sod_krd_fin_fbf_jav_spa_sun_jpn_knd_kor_pan_grk_bem_afr_tag_cze_chh_mao_mnd_arw_ses_ben_mlt_svk_urd_lat_lit_qcu_guj_ita_fre_tsn_wly_prs_gam_rom_ind_hin_igb_mcd_lda_mly_tha_owc_tml_yor_tsw_azi_ger_rus_tur_bam_vie_aeg_moo_swa_akn	-0.982013775356037	-2.39004422918123	0.0188630180355714
837	wly_spa_moo_pan_sod_amh_sid_guj_tur_azi_ven_jav_dgb_eng_bos_bsq_grk_anl_swa_cnt_cze_swe_ewe_afr_bam_nor_fin_tsn_tsw_est_bul_aeg_geo_pol_ger_mcd_por_owc_hau_lit_hun_yor_bat_rus_mly_jpn_tml_kor_svk_ita_igb_fre_sun_glc_chh_tag_mnd_scr_zul_alb_heb_hin_dut_krd_mol_qcu_ben_ukr_arw_ses_tig_slo_mlt_urd_mao_lat_swt_ctl_akn_ind_tha_amr_knd_cic_lda_aze_prs_rom_uzb_dyu_vie_gam_xho_bem_fbf	-0.520822503808827	-1.24179837291332	0.217433622285941
838	sod_cze_fbf_grk_anl_mlt_chh_spa_aze_azi_swa_mao_lda_lit_rom_bsq_prs_amr_bam_mnd_glc_mol_ewe_lat_igb_arw_hun_zul_xho_fin_urd_wly_geo_alb_bul_por_afr_tig_gam_ita_est_dyu_mly_nor_ind_jpn_tml_kor_swe_hin_akn_dut_tag_eng_aeg_sun_cnt_fre_tsn_ger_sid_bos_guj_pol_krd_qcu_slo_rus_ben_ses_amh_mcd_heb_ctl_bat_scr_ven_pan_swt_jav_tha_hau_knd_dgb_cic_tur_ukr_svk_uzb_moo_vie_owc_tsw_yor_bem	0.357735233218027	0.841908080545618	0.401999192644401
839	hau_bos_moo_ita_sod_anl_sid_fre_aze_tur_yor_tag_swa_prs_ben_bsq_krd_aeg_bam_mnd_por_slo_tsw_svk_xho_swe_fin_swt_igb_est_ukr_wly_geo_arw_pol_bul_glc_owc_heb_hin_hun_ven_mao_alb_jav_jpn_knd_kor_spa_dut_ewe_mol_sun_pan_tig_ind_cnt_urd_tsn_lat_amh_eng_lit_scr_afr_qcu_nor_rus_ger_akn_mlt_mcd_gam_cze_mly_ctl_cic_rom_ses_bat_tha_amr_tml_fbf_zul_azi_guj_grk_uzb_lda_vie_chh_dgb_bem_dyu	-0.23568285842372	-0.555954012661525	0.579577406867392
840	gam_pol_bem_alb_owc_chh_tig_slo_azi_tur_ven_ind_bam_bos_ger_bsq_por_sid_swt_cnt_prs_eng_zul_urd_akn_rom_hun_lda_yor_fin_dut_anl_geo_ita_spa_rus_lit_amh_aeg_scr_est_dgb_tag_krd_mly_jpn_knd_kor_glc_hin_swa_afr_bat_cze_amr_jav_mnd_arw_fbf_pan_hau_guj_ctl_bul_svk_qcu_nor_grk_ukr_dyu_sod_mol_heb_fre_mao_mcd_tsw_lat_moo_sun_tha_mlt_tml_ewe_cic_aze_swe_ben_uzb_ses_vie_wly_igb_tsn_xho	0.488396984193855	1.15352302844708	0.251651746987171
841	anl_guj_xho_grk_gam_owc_mlt_fre_uzb_tur_tsn_mly_igb_scr_glc_bsq_mol_amh_yor_mnd_ben_afr_akn_rom_bam_lat_fin_ven_dyu_hun_swe_sid_geo_cze_ita_slo_eng_heb_hau_rus_est_lda_mao_mcd_tag_jpn_knd_kor_alb_urd_dgb_ukr_sun_pol_aeg_jav_cnt_spa_fbf_lit_chh_prs_svk_hin_nor_qcu_pan_krd_arw_swa_tig_ctl_sod_bos_ind_dut_bem_por_moo_bat_tha_amr_tml_tsw_ewe_azi_bul_ger_aze_cic_vie_wly_ses_swt_zul	-0.256546813896838	-0.60627127993053	0.545811653150023
842	hau_afr_cic_lit_sod_mlt_chh_spa_aze_uzb_swt_ind_bam_scr_prs_bsq_alb_aeg_tsw_mnd_mol_mcd_ses_dut_xho_swe_fin_bem_zul_hun_fre_amh_geo_cze_arw_ctl_rus_tig_owc_grk_est_moo_jav_ukr_tag_jpn_tml_kor_rom_lat_tsn_bos_bat_hin_wly_sun_cnt_pol_swa_guj_gam_pan_ben_bul_urd_qcu_krd_nor_ita_dgb_anl_slo_amr_ger_mly_por_igb_svk_ewe_mao_tha_heb_knd_yor_ven_azi_glc_eng_tur_lda_vie_sid_akn_dyu_fbf	0.121245217281495	0.28661972430058	0.7750410727494
843	chh_dut_ewe_ger_hau_sod_anl_svk_aze_azi_igb_jav_fbf_prs_grk_bsq_guj_sid_bem_cnt_spa_bos_xho_swe_yor_pol_hun_bam_ses_est_urd_heb_geo_krd_afr_por_eng_owc_tig_mol_fin_swt_mly_ctl_tag_jpn_tml_kor_ukr_mcd_dyu_glc_bat_fre_gam_sun_mnd_hin_zul_cze_amh_rus_lit_slo_alb_qcu_rom_lat_ben_moo_amr_bul_aeg_pan_ind_nor_akn_ita_swa_mao_tha_mlt_knd_tsw_dgb_tur_scr_arw_uzb_ven_vie_wly_cic_tsn_lda	-0.221735411625117	-0.523314596165397	0.602000056133466
844	mlt_hin_tsn_bos_heb_owc_sod_rus_azi_uzb_bem_mly_ewe_spa_ukr_bsq_bul_sid_moo_cnt_lit_ben_bam_dut_tsw_grk_fin_lda_ses_hun_urd_chh_geo_pol_mcd_arw_glc_amh_amr_krd_est_xho_tag_afr_sun_jpn_tml_kor_slo_pan_fbf_svk_ind_nor_anl_mao_mnd_ctl_zul_mol_tig_fre_ita_eng_scr_qcu_alb_swe_lat_akn_gam_rom_hau_ger_jav_cze_cic_prs_dyu_bat_tha_aeg_knd_igb_yor_tur_guj_por_aze_ven_vie_wly_swa_swt_dgb	0.489556253102948	1.15420734657199	0.251372567798599
845	sod_hin_dgb_krd_chh_amr_sid_ctl_tur_aze_tsw_ind_xho_rom_pan_bsq_lat_mlt_swa_cnt_dut_svk_swt_bul_bem_ukr_hun_dyu_tsn_fin_cze_tig_geo_ben_pol_mcd_urd_aeg_heb_alb_est_fbf_jav_bos_mao_jpn_knd_kor_spa_slo_zul_eng_sun_grk_gam_bat_mnd_prs_ewe_fre_wly_rus_mol_por_afr_qcu_glc_guj_scr_bam_anl_arw_hau_nor_tag_ger_akn_swe_cic_mly_tha_amh_tml_igb_lda_uzb_lit_ita_azi_ven_vie_owc_ses_moo_yor	-0.785380494699035	-1.89198921714945	0.0616036158632368
846	mlt_ita_xho_ctl_aeg_gam_sid_por_uzb_aze_tsn_ind_yor_grk_rus_bsq_pol_heb_fbf_cnt_mcd_arw_swt_lat_cic_mol_hun_ven_dgb_fin_bos_chh_geo_cze_spa_dut_alb_wly_amr_slo_est_bem_jav_fre_mao_jpn_tml_kor_prs_eng_igb_pan_bat_hin_anl_mly_mnd_rom_akn_lit_owc_guj_urd_ukr_krd_qcu_afr_ben_ger_zul_amh_svk_hau_swe_sun_nor_ewe_bul_dyu_tag_tha_tig_knd_swa_tsw_tur_glc_scr_azi_bam_vie_sod_lda_ses_moo	0.423071027581797	0.996850228643824	0.321423871061616
847	mlt_grk_dyu_lat_tig_aeg_sid_guj_uzb_aze_bem_mly_akn_scr_swe_bsq_afr_owc_ses_cnt_bos_svk_bam_slo_ven_krd_fin_tsn_dgb_hun_cze_gam_geo_por_alb_ctl_nor_amr_anl_mcd_est_yor_mao_arw_sun_jpn_knd_kor_hin_dut_zul_urd_bat_glc_hau_jav_mnd_ukr_swt_pan_amh_pol_rom_prs_ger_qcu_spa_mol_fre_xho_wly_ben_heb_eng_tag_rus_fbf_bul_tsw_ind_tha_chh_tml_igb_ewe_tur_ita_lit_azi_lda_vie_sod_cic_swa_moo	-0.203556990404925	-0.480271866434507	0.632161855745616
848	amr_eng_lda_lit_hau_heb_gam_arw_aze_uzb_akn_tag_zul_bul_ctl_bsq_pan_anl_bam_mnd_krd_guj_tsn_por_ses_rus_fin_bem_ewe_est_slo_mlt_geo_fre_mol_ukr_ger_sod_wly_cze_hun_xho_ind_ben_bat_jpn_knd_kor_mcd_glc_igb_afr_jav_scr_aeg_mly_cnt_alb_moo_prs_owc_svk_bos_urd_rom_qcu_hin_lat_spa_dgb_amh_swe_chh_pol_mao_nor_ven_dut_dyu_sun_tha_tig_tml_cic_swa_tur_ita_grk_azi_tsw_vie_sid_yor_fbf_swt	-0.132465593709947	-0.312196851279753	0.755589825034217
849	hau_eng_ewe_bul_gam_mlt_sod_bos_aze_tur_akn_jav_tsn_alb_scr_bsq_krd_anl_cic_mnd_slo_arw_bam_pan_moo_rus_est_igb_xho_fin_glc_chh_geo_rom_ita_mcd_ctl_sid_tig_urd_hun_ses_ind_lit_tag_jpn_tml_kor_guj_swe_zul_ger_sun_grk_aeg_mao_cnt_ben_fbf_cze_amr_lat_spa_fre_afr_qcu_svk_dut_mol_ven_wly_nor_amh_hin_bat_ukr_dyu_pol_yor_mly_tha_heb_knd_bem_lda_uzb_prs_por_azi_tsw_vie_owc_dgb_swt_swa	-0.145267331724386	-0.342867925824351	0.732471603961198
850	anl_ben_xho_ctl_heb_sod_amr_bul_tur_azi_ven_jav_akn_urd_rom_bsq_svk_aeg_ses_cnt_alb_lat_yor_nor_ewe_pan_fin_swt_tsw_est_guj_mlt_geo_rus_bos_slo_grk_owc_gam_afr_hun_fbf_ind_scr_bat_jpn_knd_kor_mcd_ukr_tsn_pol_tag_arw_hau_mao_mnd_krd_moo_prs_wly_hin_eng_dut_ita_qcu_mol_glc_fre_cic_tig_por_chh_swe_mly_lit_igb_ger_lda_sun_tha_amh_tml_bam_bem_aze_cze_spa_uzb_dyu_vie_sid_swa_dgb_zul	-0.535571039161368	-1.27453893571245	0.205647890241327
851	heb_urd_cic_grk_owc_amh_anl_pol_tur_azi_dgb_tag_fbf_bul_slo_bsq_cze_sid_tsn_cnt_prs_eng_zul_mcd_akn_svk_est_tsw_swt_fin_ukr_amr_geo_rom_fre_guj_alb_wly_gam_por_hun_bem_bat_lat_sun_jpn_tml_kor_rus_pan_igb_ben_mao_swe_aeg_jav_mnd_dut_xho_nor_tig_afr_scr_ctl_ger_qcu_ita_hin_krd_lda_sod_arw_hau_spa_ind_glc_ven_bos_ewe_mly_tha_chh_knd_bam_swa_aze_lit_mol_uzb_dyu_vie_mlt_moo_ses_yor	-0.382513223474972	-0.906634731240167	0.366943094046351
852	aeg_rom_lda_prs_owc_sod_tig_ita_tur_aze_tsn_sun_zul_pan_spa_bsq_grk_anl_dgb_cnt_mcd_por_cic_ctl_akn_bul_fin_yor_ewe_est_fre_chh_geo_guj_ben_bos_hin_hau_gam_eng_hun_dyu_mly_lat_bat_jpn_tml_kor_ger_swe_swt_ukr_jav_scr_amh_mao_mnd_svk_ven_lit_mlt_urd_arw_nor_mol_qcu_slo_cze_alb_fbf_sid_dut_heb_glc_tag_rus_bam_afr_moo_ind_tha_amr_knd_igb_swa_uzb_pol_krd_azi_tsw_vie_wly_ses_xho_bem	-0.374855365625641	-0.888293601763975	0.376674567972245
853	mlt_bos_bem_prs_amr_anl_heb_ita_tur_aze_dgb_mly_fbf_krd_pol_bsq_arw_aeg_ven_mnd_hin_svk_xho_afr_zul_rus_fin_ewe_ses_hun_por_hau_geo_swe_rom_dut_lat_owc_sod_fre_est_lda_sun_pan_bat_jpn_knd_kor_alb_nor_cic_ukr_jav_ger_chh_ind_cnt_scr_bam_slo_sid_guj_ctl_lit_mcd_qcu_ben_bul_cze_igb_wly_glc_amh_urd_tag_mol_swt_grk_dyu_mao_tha_gam_tml_moo_yor_azi_eng_spa_uzb_akn_vie_tig_tsn_swa_tsw	-0.781682126915683	-1.88084368853469	0.0631220965303233
854	mlt_guj_cic_lit_sod_aeg_heb_rus_azi_aze_tsw_mao_lda_pan_eng_bsq_krd_wly_swt_cnt_ctl_cze_bam_mcd_fbf_arw_est_tsn_akn_fin_ger_sid_geo_afr_por_hin_mol_owc_gam_ita_hun_xho_bat_ben_sun_jpn_tml_kor_lat_swe_bem_bos_ind_urd_chh_jav_mnd_rom_zul_dut_amh_pol_spa_fre_alb_qcu_svk_nor_glc_ses_hau_bul_tig_prs_mly_ukr_igb_grk_ewe_tag_tha_anl_knd_dgb_yor_uzb_scr_slo_tur_moo_vie_amr_swa_ven_dyu	-0.270715455911424	-0.639521547410748	0.524055918648229
855	anl_spa_swa_hin_sod_wly_tig_mcd_tur_uzb_tsw_jav_swt_por_arw_bsq_slo_heb_moo_mnd_glc_urd_tsn_cze_akn_ukr_est_ven_yor_fin_nor_amr_geo_rus_pan_lat_bul_gam_aeg_svk_hun_xho_ind_lit_sun_jpn_tml_kor_ita_pol_lda_ctl_tag_dut_mlt_mao_cnt_rom_cic_grk_sid_swe_prs_fre_bos_qcu_eng_ben_afr_igb_hau_guj_chh_krd_mly_mol_ses_alb_ewe_bat_tha_owc_knd_zul_bem_azi_ger_scr_aze_dyu_vie_amh_fbf_bam_dgb	-0.399216885195352	-0.945636415107661	0.346784528079359
856	tig_slo_cic_spa_heb_chh_sod_bos_aze_uzb_swa_ind_ven_afr_hin_bsq_krd_mlt_dgb_cnt_nor_bul_dyu_ben_akn_lit_fin_fbf_zul_est_ita_aeg_geo_guj_ukr_grk_urd_owc_gam_ctl_hun_tsw_mly_rom_tag_jpn_tml_kor_mol_rus_yor_arw_sun_glc_anl_jav_mnd_mcd_swt_dut_wly_fre_eng_prs_swe_qcu_ger_svk_pol_igb_amr_por_sid_cze_mao_pan_ses_alb_lda_bat_tha_hau_knd_tsn_ewe_azi_lat_scr_tur_xho_vie_amh_moo_bam_bem	-0.0482279058285711	-0.113612693678872	0.909789727320416
857	tig_ctl_bam_glc_hau_amh_chh_prs_azi_uzb_bem_tag_dgb_lat_ukr_bsq_afr_aeg_dyu_cnt_por_pan_fbf_rom_yor_bos_fin_tsn_swa_hun_ben_heb_geo_guj_swe_dut_mol_anl_mlt_eng_est_ses_mao_arw_bat_jpn_knd_kor_hin_scr_swt_bul_mly_ita_gam_ind_mnd_nor_cic_fre_sid_pol_alb_slo_ger_qcu_cze_svk_spa_lda_owc_rus_amr_krd_sun_mcd_igb_urd_zul_jav_tha_sod_tml_ven_moo_aze_lit_grk_tur_akn_vie_wly_tsw_ewe_xho	-0.565020198529806	-1.34827343917868	0.180845065080738
858	amr_urd_lda_ctl_amh_owc_anl_ger_uzb_aze_tsn_tag_moo_prs_guj_bsq_hin_aeg_bam_mnd_lat_ukr_ses_mol_dgb_pan_hun_akn_swa_est_slo_wly_geo_por_arw_rom_grk_chh_gam_swe_fin_cic_bat_afr_mao_jpn_knd_kor_eng_ita_igb_alb_sun_cze_hau_jav_cnt_lit_ewe_spa_heb_ben_pol_nor_fre_qcu_bul_svk_glc_zul_tig_dut_sod_mcd_mly_krd_ven_bos_xho_ind_tha_mlt_tml_fbf_dyu_tur_scr_rus_azi_yor_vie_sid_tsw_swt_bem	-0.262611977812638	-0.620553847357322	0.536411009127574
859	aeg_glc_akn_ger_sod_sid_gam_bos_uzb_tur_swa_sun_ses_svk_lat_bsq_urd_amr_fbf_cnt_spa_ukr_ven_fre_lda_grk_est_dgb_bem_fin_cze_tig_geo_eng_hin_ben_ita_amh_chh_mcd_hun_bam_tag_swe_ind_jpn_tml_kor_por_pan_dyu_guj_mao_slo_heb_mly_mnd_alb_igb_bul_anl_lit_mol_arw_pol_qcu_dut_afr_rus_yor_hau_prs_mlt_krd_jav_scr_tsw_rom_swt_bat_tha_owc_knd_cic_xho_azi_ctl_nor_aze_ewe_vie_wly_tsn_moo_zul	0.274703252597255	0.646657382735703	0.51944647821794
860	amr_fre_igb_pan_sod_aeg_sid_bul_aze_tur_swt_sun_zul_glc_lat_bsq_urd_wly_xho_cnt_alb_lit_swa_swe_fbf_ger_fin_tsn_ewe_est_svk_mlt_geo_guj_mol_pol_afr_gam_tig_rom_hun_dgb_bat_ben_mao_jpn_knd_kor_dut_prs_lda_nor_mly_slo_anl_ind_mnd_mcd_dyu_spa_amh_eng_ita_scr_grk_qcu_cze_bos_arw_tsw_owc_ukr_chh_rus_tag_ctl_bem_hin_ven_jav_tha_hau_tml_cic_moo_uzb_por_krd_azi_bam_vie_heb_ses_akn_yor	-0.436057470957758	-1.03714582709298	0.302357071287161
861	owc_spa_bam_pan_mlt_gam_aeg_pol_aze_uzb_tsn_tag_swa_fre_urd_bsq_alb_amr_xho_cnt_rom_eng_igb_lat_ewe_svk_hun_ses_bem_fin_arw_tig_geo_dut_bul_glc_ger_amh_sod_bos_est_tsw_mao_afr_sun_jpn_tml_kor_swe_ctl_dyu_hin_jav_ukr_wly_bat_mnd_nor_zul_ben_chh_grk_prs_guj_slo_qcu_por_mol_cze_ven_heb_mcd_anl_rus_mly_ita_lda_krd_dgb_ind_tha_hau_knd_akn_fbf_tur_scr_lit_azi_cic_vie_sid_moo_swt_yor	0.445590141134142	1.05128586202692	0.295851354115249
862	owc_bul_zul_lat_sod_hau_gam_scr_aze_uzb_dyu_bat_xho_slo_krd_bsq_swe_heb_akn_mnd_ukr_svk_dgb_alb_cic_ger_fin_swa_lda_est_dut_amr_geo_por_mol_rus_afr_wly_chh_urd_hun_ewe_tag_bos_mao_jpn_tml_kor_ctl_fre_bem_guj_ind_prs_anl_jav_cnt_cze_moo_ben_mlt_lit_mcd_grk_arw_qcu_rom_pan_glc_fbf_sid_ita_amh_hin_sun_spa_bam_nor_yor_mly_tha_aeg_knd_ven_ses_tur_pol_eng_azi_swt_vie_tig_igb_tsn_tsw	-0.884080055236474	-2.14467707310495	0.034585238808832
863	chh_pol_zul_afr_owc_aeg_sid_spa_azi_aze_lda_mao_dyu_krd_hin_bsq_rom_mlt_akn_mnd_prs_lit_fbf_urd_swt_bul_est_ses_yor_hun_dut_anl_geo_svk_slo_fre_scr_hau_sod_rus_fin_swa_tag_nor_sun_jpn_knd_kor_mcd_ben_xho_guj_ind_eng_amr_jav_cnt_swe_moo_pan_wly_grk_lat_glc_alb_qcu_arw_ctl_ger_bam_gam_ita_heb_bos_mly_por_dgb_ukr_tsw_bat_tha_amh_tml_cic_bem_uzb_cze_mol_tur_igb_vie_tig_ven_ewe_tsn	0.0342571771685861	0.0806941601783889	0.935858581350235
864	gam_eng_tsn_por_anl_amr_tig_ctl_uzb_aze_akn_sun_bem_rom_prs_bsq_ger_aeg_cic_mnd_cze_pol_ewe_afr_tsw_ukr_est_lda_fbf_fin_mol_heb_geo_rus_spa_bos_bul_wly_mlt_ben_hun_moo_tag_svk_mly_jpn_tml_kor_swe_fre_yor_mcd_jav_pan_hau_mao_cnt_grk_xho_arw_chh_krd_glc_slo_alb_qcu_lat_dut_urd_bam_amh_scr_sod_hin_ind_nor_ses_guj_ven_bat_tha_owc_knd_igb_swa_tur_lit_ita_azi_dgb_vie_sid_swt_dyu_zul	-0.0396915319818548	-0.0934777824406041	0.92572508973976
865	sid_arw_akn_slo_gam_sod_wly_urd_uzb_tur_moo_tag_tsn_bos_dut_bsq_krd_owc_swt_mnd_nor_ctl_dyu_ben_bam_rom_hun_tsw_ses_est_glc_amh_geo_pol_spa_lat_afr_aeg_chh_scr_fin_zul_mly_eng_jav_jpn_tml_kor_fre_ger_dgb_mcd_sun_cze_mlt_mao_cnt_swe_ven_svk_hau_grk_mol_bul_ukr_qcu_pan_ita_hin_cic_anl_alb_amr_por_bat_prs_swa_rus_lda_ind_tha_tig_knd_ewe_fbf_aze_guj_lit_azi_xho_vie_heb_yor_bem_igb	-0.00689105461169852	-0.0162493941062929	0.987070239498413
866	sod_prs_ewe_swe_amr_mlt_hau_arw_aze_tur_tsw_ind_fbf_dut_glc_bsq_ben_gam_swt_cnt_pan_rus_moo_eng_akn_slo_est_tsn_cic_hun_lat_wly_geo_mol_ctl_bul_hin_owc_sid_ger_fin_ven_mao_fre_jav_jpn_tml_kor_mcd_grk_yor_afr_bat_lit_chh_sun_mnd_ukr_dyu_krd_heb_pol_nor_cze_urd_qcu_bos_spa_guj_zul_amh_rom_anl_por_tag_scr_dgb_ita_igb_mly_tha_tig_knd_ses_swa_azi_svk_alb_uzb_lda_vie_aeg_xho_bem_bam	-0.170185929259795	-0.401508379109097	0.688967003702757
867	tig_swe_ewe_lat_amh_sod_owc_pol_aze_azi_ses_tag_swt_rus_bos_bsq_lit_hau_igb_mnd_bul_mcd_zul_pan_bam_cze_fin_ven_lda_hun_spa_mlt_geo_krd_svk_prs_ita_wly_amr_eng_est_dgb_sun_urd_mly_jpn_tml_kor_fre_alb_yor_hin_bat_scr_heb_ind_cnt_dut_akn_glc_gam_ben_grk_ger_ctl_qcu_guj_ukr_afr_swa_chh_nor_sid_rom_jav_mol_moo_por_dyu_mao_tha_anl_knd_bem_tsw_uzb_arw_slo_tur_fbf_vie_aeg_cic_tsn_xho	-0.678178010712127	-1.62639049305703	0.10725049383925
868	sod_bos_zul_arw_owc_aeg_heb_ben_uzb_tur_swt_tag_xho_scr_glc_bsq_rus_hau_swa_cnt_eng_nor_ven_por_tsn_dut_est_igb_akn_fin_alb_tig_geo_mcd_ukr_pol_afr_gam_anl_hin_hun_ewe_bat_krd_sun_jpn_knd_kor_cze_ita_yor_mol_jav_spa_sid_mao_mnd_lat_lda_ger_amr_bul_urd_grk_ctl_qcu_lit_guj_swe_dgb_amh_slo_chh_prs_mly_fre_moo_rom_tsw_ind_tha_wly_tml_cic_dyu_aze_svk_pan_azi_fbf_vie_mlt_ses_bem_bam	-0.691710969845058	-1.65716356200572	0.100856326537949
869	heb_por_swa_lat_amh_aeg_tig_rus_tur_azi_swt_sun_yor_pol_fre_bsq_mcd_sod_dgb_cnt_urd_mol_bam_spa_ses_ben_hun_fbf_zul_est_ctl_hau_geo_pan_nor_guj_swe_chh_amr_eng_fin_xho_bat_svk_jav_jpn_tml_kor_ger_bul_moo_bos_ind_cze_anl_mly_mnd_alb_bem_slo_mlt_scr_ukr_hin_glc_qcu_krd_grk_lit_tsw_gam_prs_wly_ita_mao_arw_ewe_afr_igb_tag_tha_sid_knd_akn_ven_aze_dut_rom_uzb_tsn_vie_owc_dyu_lda_cic	-0.45604067372159	-1.08389348483143	0.281214051590631
870	hau_ben_swa_hin_tig_heb_owc_urd_tur_uzb_zul_mao_yor_afr_ctl_bsq_ger_wly_ewe_mnd_nor_dut_dgb_svk_tsn_krd_hun_ven_cic_est_mcd_sod_geo_eng_lat_spa_slo_gam_chh_alb_fin_akn_jav_lit_mly_jpn_knd_kor_ukr_cze_ses_grk_ind_rus_aeg_sun_cnt_fre_dyu_arw_sid_ita_glc_scr_pol_qcu_swe_por_mol_xho_amr_pan_mlt_bos_bat_guj_tsw_prs_bam_tag_tha_amh_tml_swt_lda_aze_rom_bul_azi_fbf_vie_anl_bem_moo_igb	0.111939460157017	0.26338015872451	0.792840250693184
871	amh_grk_tsn_afr_hau_owc_sod_por_uzb_aze_ven_mly_ses_spa_pan_bsq_guj_sid_bem_cnt_lat_rus_tsw_swe_swt_slo_hun_fbf_akn_est_mcd_heb_geo_dut_ukr_fre_nor_aeg_tig_ita_fin_dyu_ind_bos_jav_jpn_knd_kor_eng_hin_moo_rom_bat_krd_amr_tag_mnd_alb_yor_ben_wly_glc_lit_urd_ctl_qcu_scr_arw_pol_cic_gam_svk_chh_prs_mao_cze_bam_mol_zul_sun_tha_anl_tml_swa_lda_tur_bul_ger_azi_igb_vie_mlt_dgb_ewe_xho	-0.206981302660139	-0.490556251573145	0.624895795076094
872	heb_spa_igb_rus_anl_amh_aeg_hin_uzb_azi_yor_bat_fbf_grk_ukr_bsq_ben_wly_ven_cnt_ger_glc_ses_afr_swa_nor_est_bam_swt_fin_dut_sid_geo_ctl_slo_pol_guj_owc_tig_bos_hun_lda_ind_urd_sun_jpn_tml_kor_arw_pan_akn_svk_mao_rom_sod_jav_mnd_scr_xho_krd_amr_lat_cze_swe_alb_qcu_por_bul_eng_cic_mlt_mol_gam_ita_mly_mcd_dyu_fre_dgb_tag_tha_chh_knd_ewe_tsw_tur_lit_prs_aze_bem_vie_hau_zul_tsn_moo	-0.158076914128467	-0.372807178588186	0.710140277875248
873	chh_ctl_zul_eng_anl_hau_owc_swe_tur_aze_fbf_mao_igb_mcd_ukr_bsq_nor_aeg_ses_mnd_por_afr_dyu_bos_moo_spa_hun_akn_tsw_est_krd_sid_geo_hin_fre_pan_ger_wly_gam_lat_fin_ven_mly_dut_sun_jpn_tml_kor_scr_urd_tsn_lit_bat_glc_sod_ind_cnt_mol_lda_ben_amh_svk_grk_pol_guj_qcu_ita_rom_cze_xho_tig_alb_mlt_bul_tag_arw_bam_prs_cic_jav_tha_amr_knd_bem_yor_uzb_rus_slo_azi_swa_vie_heb_dgb_ewe_swt	-0.427838431752963	-1.01577622707184	0.312371322995688
874	heb_urd_cic_nor_owc_hau_tig_pan_tur_aze_bem_jav_xho_fre_mcd_bsq_dut_amh_bam_mnd_krd_eng_dyu_hin_moo_slo_est_ven_tsw_hun_lit_sod_geo_bul_alb_glc_afr_wly_chh_rom_fin_lda_bat_guj_mly_jpn_knd_kor_ben_rus_ses_por_sun_ita_sid_tag_cnt_ger_swa_pol_gam_scr_ukr_swe_cze_qcu_spa_lat_prs_zul_anl_ctl_amr_arw_ind_svk_ewe_mol_dgb_mao_tha_aeg_tml_fbf_tsn_uzb_grk_bos_azi_igb_vie_mlt_akn_swt_yor	-0.335175073787575	-0.793341440970538	0.429598358856807
875	aeg_urd_bem_bos_hau_wly_amr_mcd_uzb_aze_tsn_tag_dgb_ger_rom_bsq_rus_sod_dyu_mnd_fre_lit_swa_arw_ewe_cze_fin_yor_tsw_est_ita_owc_geo_prs_swe_svk_guj_gam_sid_dut_hun_fbf_mly_eng_mao_jpn_knd_kor_scr_nor_ses_ben_jav_krd_tig_sun_cnt_mol_ven_pan_heb_grk_slo_bul_afr_qcu_hin_spa_alb_swt_chh_por_amh_ctl_bat_pol_akn_glc_xho_ind_tha_anl_tml_moo_cic_tur_lat_ukr_azi_bam_vie_mlt_zul_lda_igb	-0.482379875208622	-1.14561718055401	0.254893013461741
876	heb_pan_ewe_dut_owc_aeg_tig_nor_tur_uzb_tsw_ind_zul_bul_swe_bsq_ctl_amh_lda_cnt_rom_mcd_moo_cze_xho_krd_est_bem_dyu_hun_ita_sid_geo_bos_prs_lat_urd_sod_gam_rus_fin_swa_tag_por_jav_jpn_tml_kor_mol_glc_akn_ben_bat_pol_anl_mao_mnd_lit_fbf_scr_wly_spa_afr_slo_hin_qcu_arw_alb_grk_dgb_chh_ukr_hau_svk_mly_fre_cic_ger_igb_sun_tha_mlt_knd_yor_ses_azi_eng_guj_aze_bam_vie_amr_tsn_swt_ven	-0.108512561337898	-0.255560873283373	0.798854305396231
877	owc_eng_tsn_urd_wly_tig_sid_por_azi_tur_bem_ind_xho_pan_rus_bsq_dut_gam_igb_mnd_spa_fre_dgb_slo_yor_mol_est_moo_lda_hun_ctl_mlt_geo_arw_bul_swe_afr_aeg_chh_guj_fin_ewe_jav_grk_mly_jpn_tml_kor_lit_lat_tsw_svk_sun_krd_anl_bat_cnt_ita_ses_hin_sod_glc_pol_cze_scr_qcu_ben_bos_alb_swt_amh_ger_heb_mcd_tag_rom_akn_nor_cic_mao_tha_hau_knd_bam_swa_uzb_prs_ukr_aze_ven_vie_amr_fbf_zul_dyu	-0.311592217605571	-0.738288732100816	0.462198031157333
878	heb_dut_bem_lat_sod_hau_amh_rom_azi_aze_ewe_ind_fbf_bos_afr_bsq_swe_aeg_zul_cnt_ita_arw_moo_nor_igb_krd_fin_lda_bam_hun_fre_amr_geo_ukr_eng_spa_pan_wly_owc_por_est_ven_tag_bul_mly_jpn_knd_kor_slo_lit_swa_ben_bat_cze_gam_sun_mnd_mcd_cic_svk_chh_urd_scr_hin_rus_qcu_mol_alb_guj_ses_mlt_grk_anl_ger_jav_glc_dgb_ctl_xho_mao_tha_tig_tml_tsw_akn_tur_pol_prs_uzb_yor_vie_sid_tsn_dyu_swt	-0.635501661345384	-1.51876717075519	0.132213475619373
879	sid_lat_yor_alb_amr_gam_wly_por_azi_tur_swa_tag_akn_mol_eng_bsq_bos_mlt_cic_mnd_rus_scr_xho_krd_bam_nor_est_igb_fbf_hun_mcd_anl_geo_bul_afr_ita_grk_sod_aeg_pol_fin_ses_mly_ger_ind_jpn_tml_kor_prs_swe_moo_ctl_mao_lit_tig_jav_cnt_ben_bem_slo_owc_ukr_glc_urd_spa_qcu_rom_fre_arw_ewe_hau_hin_chh_pan_sun_guj_zul_dut_tsn_bat_tha_heb_knd_dgb_dyu_uzb_cze_svk_aze_swt_vie_amh_tsw_lda_ven	-0.421385742764766	-1.00034950733475	0.319737130542629
880	amr_eng_ewe_spa_anl_amh_aeg_slo_azi_tur_bam_bat_dgb_pol_bul_bsq_prs_owc_igb_mnd_fre_glc_swa_nor_tsn_urd_fin_zul_swt_est_afr_mlt_geo_lit_mcd_lat_svk_sid_chh_krd_hun_moo_tag_rom_jav_jpn_knd_kor_scr_ben_xho_bos_mly_arw_wly_sun_cnt_swe_yor_ukr_heb_ger_cze_por_mol_qcu_ctl_alb_guj_fbf_gam_rus_sod_grk_ind_dut_akn_pan_cic_mao_tha_hau_tml_ven_tsw_uzb_ita_hin_aze_bem_vie_tig_dyu_ses_lda	0.0993724887698254	0.233936591931055	0.8155484094044
881	wly_swe_cic_ctl_chh_gam_sid_slo_tur_uzb_moo_tag_swa_cze_ben_bsq_urd_amh_ses_mnd_mcd_por_bem_prs_ven_nor_hun_lda_igb_fin_lit_amr_geo_spa_ukr_pan_rus_sod_owc_bos_est_bam_mao_scr_mly_jpn_knd_kor_fre_arw_akn_afr_bat_mol_heb_sun_cnt_lat_ewe_svk_aeg_glc_hin_alb_grk_qcu_ita_krd_eng_fbf_hau_dut_mlt_ger_jav_bul_yor_guj_swt_ind_tha_anl_tml_tsn_dyu_aze_pol_rom_azi_dgb_vie_tig_zul_tsw_xho	0.565247930218739	1.33549724671092	0.184973086149771
882	sid_bos_zul_krd_heb_gam_amh_fre_uzb_azi_bam_mao_akn_spa_scr_bsq_hin_chh_igb_mnd_urd_alb_tsw_arw_dyu_afr_fin_fbf_tsn_hun_guj_anl_geo_nor_ger_eng_slo_aeg_owc_swe_est_swa_bat_rus_tag_jpn_knd_kor_lat_ukr_ven_rom_sun_ben_tig_mly_cnt_glc_xho_pan_sod_svk_dut_prs_pol_qcu_lit_cze_grk_moo_wly_ctl_mlt_por_ind_bul_ses_mcd_dgb_jav_tha_hau_tml_lda_bem_aze_mol_ita_tur_yor_vie_amr_cic_ewe_swt	-0.316557691449443	-0.749787901806645	0.455275028718048
883	amr_bul_bam_alb_aeg_sid_chh_por_aze_azi_swt_mao_ven_glc_spa_bsq_nor_sod_lda_cnt_lit_ukr_zul_eng_cic_slo_est_igb_bem_hun_mol_hau_geo_prs_fre_arw_swe_mlt_anl_guj_fin_yor_jav_scr_bat_jpn_knd_kor_rom_ita_fbf_pan_ind_svk_amh_tag_mnd_ctl_tsw_cze_heb_bos_pol_ben_urd_qcu_rus_ger_krd_tsn_gam_lat_tig_grk_mly_afr_dyu_mcd_xho_sun_tha_owc_tml_swa_moo_uzb_hin_dut_tur_dgb_vie_wly_ses_ewe_akn	-0.220719055461593	-0.520937075067721	0.603648788804292
884	sid_mol_igb_glc_amh_aeg_wly_nor_tur_aze_akn_sun_moo_cze_ctl_bsq_alb_amr_ses_cnt_afr_lit_lda_bos_cic_grk_est_fbf_zul_hun_eng_gam_geo_pan_bul_ukr_mcd_owc_hau_spa_fin_bem_mao_svk_ind_jpn_knd_kor_swe_prs_dgb_ita_bat_rus_anl_jav_mnd_rom_yor_krd_tig_pol_slo_por_urd_qcu_fre_ben_scr_ven_mlt_hin_heb_dut_mly_guj_bam_lat_tsn_tag_tha_sod_tml_tsw_swt_azi_arw_ger_uzb_ewe_vie_chh_xho_dyu_swa	-0.00969086889429127	-0.022818461276152	0.981843970121144
885	amh_ukr_moo_mol_sid_amr_tig_hin_aze_tur_tsn_tag_bem_grk_ben_bsq_glc_sod_swa_mnd_guj_ger_lda_prs_yor_rus_est_igb_fbf_hun_dut_aeg_geo_fre_bul_alb_scr_hau_mlt_swe_fin_tsw_jav_pan_mly_jpn_knd_kor_urd_ita_xho_svk_sun_mcd_heb_bat_cnt_lat_dgb_lit_gam_nor_bos_slo_afr_qcu_krd_por_rom_zul_wly_arw_chh_pol_mao_eng_swt_cze_ewe_ind_tha_anl_tml_bam_cic_azi_ctl_spa_uzb_ses_vie_owc_dyu_akn_ven	-0.739489197244904	-1.77824132157185	0.0786323600251195
886	sid_grk_dyu_mol_owc_hau_amr_pol_aze_uzb_ses_ind_igb_rus_fre_bsq_rom_anl_swt_cnt_ctl_ita_zul_scr_bem_urd_fin_ewe_yor_hun_arw_sod_geo_bos_ger_mcd_lat_tig_gam_lit_est_tsn_mao_ben_jav_jpn_knd_kor_por_swe_lda_guj_sun_slo_mlt_tag_mnd_hin_xho_prs_amh_svk_glc_nor_dut_qcu_pan_afr_alb_dgb_chh_bul_aeg_eng_mly_ukr_tsw_krd_ven_bat_tha_wly_tml_moo_cic_tur_spa_cze_azi_swa_vie_heb_bam_akn_fbf	-0.160704417484105	-0.379160938848232	0.705432678477098
887	aeg_rom_bem_fre_mlt_owc_sid_mol_aze_azi_tsw_tag_xho_afr_prs_bsq_rus_tig_tsn_cnt_ben_svk_dyu_lat_akn_urd_fin_swt_moo_est_alb_heb_geo_glc_lit_swe_nor_gam_chh_ukr_hun_bam_ind_mcd_bat_jpn_tml_kor_scr_pol_ewe_grk_mao_pan_amh_jav_mnd_por_lda_arw_hau_ctl_cze_eng_ita_qcu_bos_krd_spa_cic_anl_slo_sod_dut_mly_ger_yor_hin_dgb_sun_tha_wly_knd_zul_ven_uzb_bul_guj_tur_igb_vie_amr_swa_fbf_ses	0.142024373925422	0.334562839278495	0.73870824033401
888	amh_lit_moo_hin_sod_owc_tig_ctl_azi_uzb_lda_mao_bam_rom_arw_bsq_mol_mlt_bem_mnd_mcd_cze_ses_ger_dyu_rus_est_tsn_dgb_fin_prs_hau_geo_eng_swe_guj_ita_chh_amr_urd_hun_swt_bat_glc_ind_jpn_knd_kor_por_scr_ven_afr_sun_svk_sid_tag_cnt_lat_ewe_ben_heb_pol_pan_fre_krd_qcu_nor_alb_slo_akn_wly_grk_gam_bul_mly_spa_xho_dut_cic_jav_tha_anl_tml_tsw_fbf_aze_ukr_bos_tur_yor_vie_aeg_igb_zul_swa	-0.717949055764729	-1.72218476252275	0.0883603086735296
889	heb_nor_tsn_grk_hau_chh_anl_ben_tur_azi_bam_sun_cic_lat_fre_bsq_mol_owc_akn_mnd_guj_urd_fbf_rus_ewe_scr_hun_swa_xho_est_bos_mlt_geo_lit_svk_slo_dut_amh_sod_eng_fin_tsw_mly_mcd_bat_jpn_knd_kor_rom_alb_bem_ger_tag_glc_amr_mao_cnt_afr_dgb_cze_tig_prs_ukr_pol_arw_qcu_spa_pan_hin_yor_sid_krd_gam_bul_ind_ctl_ven_ita_moo_jav_tha_wly_tml_igb_swt_aze_swe_por_uzb_lda_vie_aeg_dyu_ses_zul	-0.460263892169637	-1.09413101474472	0.27672329489172
890	heb_cze_tsn_eng_gam_sod_mlt_urd_azi_uzb_tsw_mly_akn_lit_bul_bsq_ben_chh_swa_cnt_glc_mcd_zul_swe_ewe_guj_est_moo_lda_fin_ctl_wly_geo_grk_hin_pan_ukr_aeg_anl_alb_hun_bam_tag_slo_bat_jpn_knd_kor_prs_mol_swt_rus_jav_ger_hau_mao_mnd_afr_ven_dut_amr_svk_rom_krd_spa_qcu_fre_arw_bos_igb_owc_ita_sid_scr_sun_nor_xho_lat_bem_ind_tha_tig_tml_yor_ses_tur_pol_por_aze_fbf_vie_amh_cic_dgb_dyu	-0.112995526199865	-0.266302335758055	0.790595903025858
891	amr_fre_ses_bul_wly_amh_aeg_hin_tur_aze_akn_tag_tsw_afr_nor_bsq_por_chh_dgb_cnt_arw_scr_ewe_ita_dyu_swe_est_cic_bam_fin_pan_sod_geo_alb_mol_rom_dut_gam_heb_prs_hun_moo_ind_grk_bat_jpn_knd_kor_mcd_spa_yor_slo_sun_urd_anl_jav_mnd_svk_bem_pol_sid_ukr_krd_eng_glc_qcu_ctl_ben_lit_xho_tig_bos_mlt_lat_mao_cze_zul_ger_lda_mly_tha_hau_tml_ven_tsn_uzb_guj_rus_azi_swa_vie_owc_igb_swt_fbf	-0.828156848140541	-2.00742136231118	0.0476071231408359
892	wly_arw_akn_eng_mlt_tig_chh_swe_tur_aze_tsn_mao_swt_spa_lit_bsq_cze_amr_cic_cnt_nor_svk_dyu_ger_fbf_krd_fin_ses_moo_est_pol_hau_geo_bos_grk_por_pan_anl_amh_ita_hun_ewe_bat_ben_mly_jpn_tml_kor_ukr_ctl_bem_mol_ind_bul_heb_jav_mnd_alb_igb_glc_owc_guj_urd_mcd_lat_qcu_dut_scr_prs_ven_aeg_afr_sid_rom_tag_hin_swa_slo_zul_sun_tha_sod_knd_yor_dgb_uzb_rus_fre_azi_tsw_vie_gam_lda_xho_bam	-0.127101017198167	-0.300109063528842	0.764763754932633
893	gam_lat_ven_cze_sid_mlt_sod_fre_azi_uzb_fbf_mly_yor_urd_eng_bsq_scr_chh_swa_mnd_lit_hin_cic_slo_akn_por_hun_lda_tsw_fin_ben_heb_geo_pan_krd_spa_ctl_amr_amh_arw_est_zul_ind_nor_sun_jpn_knd_kor_svk_rom_ewe_mol_bat_dut_aeg_tag_cnt_ger_igb_alb_tig_prs_bos_rus_swe_qcu_pol_ita_afr_bem_anl_glc_owc_mcd_mao_ukr_ses_guj_swt_jav_tha_wly_tml_tsn_moo_aze_bul_grk_tur_dgb_vie_hau_dyu_bam_xho	-0.3119167726072	-0.738690986764674	0.461954852796713
894	sod_mol_lda_svk_chh_mlt_heb_arw_aze_uzb_xho_jav_swa_alb_afr_bsq_slo_sid_zul_mnd_lat_swe_moo_eng_ven_lit_est_akn_fbf_fin_mcd_hau_geo_ben_dut_ger_pan_wly_aeg_glc_hun_dyu_mly_ukr_sun_jpn_knd_kor_prs_nor_igb_ita_bat_grk_amh_mao_cnt_ctl_tsw_pol_anl_hin_cze_por_rus_qcu_bul_fre_rom_yor_gam_urd_amr_bos_ind_guj_ewe_spa_bam_tag_tha_owc_tml_ses_cic_azi_scr_krd_tur_tsn_vie_tig_bem_swt_dgb	-0.141532129588038	-0.333648932617286	0.739395607951693
895	heb_urd_zul_pan_sid_wly_tig_scr_azi_uzb_lda_sun_cic_pol_glc_bsq_bos_hau_xho_cnt_spa_swe_bem_mol_swa_eng_hun_fbf_tsn_est_bul_amh_geo_arw_ukr_rus_slo_owc_sod_cze_fin_ewe_mly_guj_mao_jpn_knd_kor_fre_ita_yor_por_jav_mcd_aeg_tag_mnd_ger_ven_lit_amr_ctl_afr_krd_grk_qcu_hin_dut_ben_igb_gam_lat_anl_alb_ind_nor_dgb_rom_dyu_bat_tha_mlt_tml_akn_moo_tur_prs_svk_aze_bam_vie_chh_tsw_ses_swt	0.373708837471212	0.880331671223973	0.380948930908924
896	hau_hin_moo_rus_owc_tig_gam_grk_azi_aze_zul_mao_xho_alb_pan_bsq_bos_amr_akn_mnd_prs_bul_fbf_pol_yor_ger_est_dyu_ven_fin_guj_anl_geo_nor_lit_swe_afr_heb_chh_slo_hun_cic_mly_rom_tag_jpn_tml_kor_urd_scr_swt_mcd_bat_ben_sod_sun_cnt_krd_bem_mol_sid_por_spa_cze_svk_qcu_ctl_fre_eng_bam_wly_dut_aeg_arw_ind_ukr_lda_lat_dgb_jav_tha_mlt_knd_tsw_igb_tur_glc_ita_uzb_ses_vie_amh_ewe_swa_tsn	0.0363161851892542	0.0855037315112645	0.932044736580409
897	hau_bul_akn_rom_sod_anl_amh_ita_tur_aze_lda_mly_yor_krd_arw_bsq_ger_gam_tsw_cnt_swe_bos_tsn_grk_bam_pan_hun_ses_fbf_fin_urd_chh_geo_mol_ben_dut_rus_wly_sid_mcd_est_ven_sun_hin_ind_jpn_tml_kor_alb_ctl_dgb_cze_jav_guj_aeg_mao_mnd_por_cic_eng_tig_pol_lit_scr_svk_qcu_prs_spa_afr_swa_mlt_ukr_heb_lat_bat_fre_ewe_nor_zul_tag_tha_amr_knd_bem_igb_uzb_slo_glc_azi_swt_vie_owc_moo_xho_dyu	-0.104565896943242	-0.246315365421282	0.805980962045596
898	hau_swe_fbf_por_owc_heb_gam_cze_tur_aze_ven_bat_yor_prs_lit_bsq_ita_tig_moo_cnt_mcd_urd_swt_fre_bam_eng_est_xho_bem_hun_guj_sid_geo_dut_ger_rus_bul_wly_chh_scr_fin_dyu_ind_lat_jav_jpn_tml_kor_pol_hin_ses_slo_sun_alb_amh_mly_mnd_ctl_zul_nor_aeg_afr_pan_grk_spa_qcu_glc_rom_arw_ewe_amr_mol_sod_svk_mao_bos_akn_krd_tsn_tag_tha_anl_knd_dgb_tsw_uzb_ukr_ben_azi_igb_vie_mlt_lda_cic_swa	-0.15854044615911	-0.37409557661419	0.70918476774419
899	gam_pan_moo_arw_owc_amr_amh_swe_azi_aze_tsn_mly_swa_ita_rus_bsq_bos_heb_xho_cnt_bul_krd_fbf_svk_ses_grk_hun_cic_dgb_fin_ukr_sod_geo_prs_urd_glc_eng_aeg_anl_alb_est_ewe_mao_dut_tag_jpn_knd_kor_ctl_ben_igb_pol_sun_mol_tig_jav_mnd_lat_bam_guj_hau_rom_hin_afr_nor_qcu_cze_spa_por_zul_chh_scr_wly_mcd_bat_slo_swt_lit_dyu_ind_tha_sid_tml_yor_lda_uzb_fre_ger_tur_bem_vie_mlt_tsw_akn_ven	-0.545379770089003	-1.30441265288401	0.195311867488774
900	sid_fre_ven_por_heb_gam_hau_ben_azi_aze_dyu_tag_igb_urd_scr_bsq_krd_chh_tsw_mnd_spa_lat_moo_ger_fbf_eng_hun_akn_xho_est_ukr_tig_geo_swe_mol_ctl_rom_wly_anl_ita_fin_dgb_sun_bul_bat_jpn_tml_kor_lit_slo_ses_bos_mao_pol_aeg_mly_cnt_prs_ewe_nor_owc_pan_hin_grk_dut_qcu_mcd_alb_rus_cic_amr_arw_amh_svk_ind_glc_zul_cze_yor_jav_tha_mlt_knd_swa_bam_uzb_guj_afr_tur_tsn_vie_sod_lda_swt_bem	-0.0933204341858598	-0.220164215087121	0.826225837513421
901	sid_rus_lda_cze_owc_sod_hau_guj_uzb_tur_ewe_bat_tsn_slo_swe_bsq_bul_amr_igb_cnt_ctl_ukr_ven_bos_dyu_por_fin_akn_xho_hun_eng_aeg_geo_fre_spa_krd_grk_mlt_wly_nor_est_tsw_mao_glc_tag_jpn_knd_kor_pol_svk_fbf_ben_sun_hin_chh_jav_mnd_lit_yor_prs_tig_urd_pan_dut_arw_qcu_mcd_afr_alb_ses_anl_ita_amh_mol_ind_rom_swt_lat_dgb_mly_tha_heb_tml_bam_swa_aze_scr_ger_azi_moo_vie_gam_zul_cic_bem	-0.937316236743234	-2.27301480606503	0.0253276069527891
[truncated: 99 more rows]
