# Supplementary material for: Future Tense and Economic Decisions: Controlling for Cultural Evolution
Source: PLoS One. 2015 Jul 17;10(7):e0132145. doi: 10.1371/journal.pone.0132145 (PMC4506144; doi:10.1371/journal.pone.0132145)
Supplement: S8 Appendix — See README files within the various sub-folders. (ZIP) [file pone.0132145.s008.zip › S3_Code/Residuals_new/PGLS/PermuteResults/permute_B_SavingsWITHINFAM_38000.csv]

	ftr	r	t	p
1	owc_eng_bam_hin_tig_sid_wly_afr_uzb_aze_dgb_bat_swt_cze_krd_bsq_mol_chh_ses_mnd_alb_nor_zul_rus_fbf_bul_est_xho_ven_fin_bos_heb_geo_ger_grk_lit_mcd_aeg_amh_ben_hun_yor_mao_rom_jav_jpn_knd_kor_lat_pan_tsn_glc_tag_dut_mlt_mly_cnt_pol_swa_prs_sod_por_arw_urd_ita_qcu_fre_scr_swe_tsw_anl_slo_hau_svk_ind_ctl_akn_guj_dyu_sun_tha_gam_tml_moo_cic_tur_ukr_spa_azi_lda_vie_amr_igb_ewe_bem	-0.119117480981527	-0.281406222575623	0.779024025871957
2	wly_rus_xho_hin_sid_hau_anl_lat_uzb_azi_ses_ind_dyu_svk_krd_bsq_cze_sod_lda_cnt_fre_eng_tsn_urd_yor_guj_est_zul_bem_hun_mol_mlt_geo_ger_nor_swe_afr_amr_gam_arw_fin_akn_jav_glc_bat_jpn_tml_kor_bos_rom_swa_prs_sun_slo_chh_tag_mnd_spa_igb_ctl_owc_ukr_por_ben_pol_qcu_scr_grk_ita_ewe_heb_bul_aeg_dut_mao_pan_moo_mcd_bam_mly_tha_amh_knd_fbf_dgb_aze_lit_alb_tur_cic_vie_tig_tsw_swt_ven	-0.375108005997139	-0.888582297830997	0.376520148363584
3	sid_fre_swt_hin_sod_mlt_tig_ita_tur_uzb_ses_mao_swa_rom_glc_bsq_bul_aeg_dgb_mnd_mol_eng_xho_prs_tsw_lat_est_fbf_ven_fin_rus_gam_geo_guj_slo_ukr_svk_amr_heb_lit_hun_moo_ind_pan_tag_jpn_knd_kor_alb_nor_cic_scr_jav_por_anl_bat_cnt_spa_zul_pol_hau_mcd_swe_ben_ger_qcu_arw_krd_bos_tsn_chh_ctl_wly_cze_mly_afr_dyu_dut_akn_sun_tha_amh_tml_ewe_bam_aze_urd_grk_azi_bem_vie_owc_lda_igb_yor	0.270089285894937	0.636141457619499	0.526246723860677
4	tig_por_akn_cze_mlt_heb_amr_rom_uzb_azi_dgb_ind_tsw_rus_nor_bsq_pan_anl_dyu_cnt_ben_ger_tsn_slo_ses_guj_fin_ewe_bam_hun_ita_sid_geo_dut_mcd_pol_afr_chh_owc_scr_est_lda_mao_lat_jav_jpn_knd_kor_hin_svk_igb_alb_tag_urd_wly_mly_mnd_ctl_bem_glc_aeg_krd_bul_ukr_grk_qcu_fre_arw_spa_cic_sod_swe_gam_bos_bat_lit_yor_mol_fbf_sun_tha_hau_tml_ven_moo_tur_eng_prs_aze_swt_vie_amh_xho_swa_zul	-0.11506327868419	-0.271246216820016	0.786802831123618
5	hau_grk_lda_krd_sod_aeg_amr_afr_uzb_azi_swt_sun_dyu_por_ger_bsq_hin_amh_moo_mnd_swe_lit_bem_spa_ewe_mol_fin_cic_tsn_est_alb_mlt_geo_mcd_cze_pan_fre_gam_sid_ita_hun_swa_ind_pol_jav_jpn_tml_kor_arw_nor_bam_rom_tag_ukr_tig_mao_cnt_bul_fbf_urd_chh_guj_ben_scr_svk_qcu_ctl_prs_dut_zul_wly_lat_heb_slo_bat_bos_akn_glc_tsw_mly_tha_anl_knd_igb_ses_aze_rus_eng_tur_xho_vie_owc_ven_dgb_yor	-0.674541941420116	-1.61459282103682	0.109786799008358
6	mlt_scr_akn_cze_amr_tig_amh_bos_uzb_azi_swt_sun_dyu_ita_rom_bsq_spa_heb_tsn_cnt_grk_urd_bem_mcd_lda_ctl_fin_igb_bam_est_dut_anl_geo_hin_ger_arw_swe_owc_hau_bul_hun_ven_bat_afr_tag_jpn_knd_kor_slo_guj_ewe_prs_mao_ben_sod_jav_mnd_fre_tsw_lat_chh_lit_por_glc_nor_qcu_svk_pan_alb_xho_aeg_mol_gam_krd_mly_rus_fbf_pol_zul_ind_tha_wly_tml_moo_swa_aze_eng_ukr_tur_cic_vie_sid_ses_yor_dgb	-0.0300425675324884	-0.0707554607558205	0.943744310568902
7	tig_bul_swa_krd_mlt_heb_gam_nor_uzb_tur_dgb_mly_swt_mol_spa_bsq_lit_owc_bam_mnd_mcd_pan_lda_grk_ven_fre_est_fbf_moo_fin_urd_hau_geo_hin_eng_arw_ben_sod_aeg_cze_hun_bem_tag_swe_sun_jpn_knd_kor_por_glc_tsw_afr_jav_ukr_amh_mao_cnt_svk_akn_guj_wly_pol_ger_scr_lat_qcu_ctl_rus_bos_igb_amr_prs_chh_alb_ind_slo_cic_dut_tsn_bat_tha_anl_tml_ewe_xho_aze_rom_ita_azi_dyu_vie_sid_ses_zul_yor	0.00459534733956644	0.0108168123907215	0.991392770896553
8	gam_nor_lda_ukr_sod_amh_anl_prs_tur_aze_ewe_mly_akn_bos_lit_bsq_ger_mlt_zul_cnt_arw_alb_cic_cze_dyu_dut_est_xho_tsn_fin_mol_sid_geo_grk_eng_ben_fre_chh_heb_swe_hun_swa_mao_hin_jav_jpn_tml_kor_urd_pol_igb_bul_tag_glc_wly_bat_mnd_mcd_yor_scr_owc_ctl_pan_lat_slo_qcu_guj_afr_spa_tsw_amr_svk_aeg_rom_sun_ita_bem_krd_ven_ind_tha_tig_knd_fbf_bam_uzb_por_rus_azi_ses_vie_hau_swt_moo_dgb	0.0848519959725366	0.199874565113935	0.842015081707771
9	wly_dut_cic_spa_amh_owc_heb_alb_uzb_tur_moo_ind_bem_guj_por_bsq_mcd_amr_fbf_cnt_glc_hin_lda_grk_bam_ita_fin_tsn_ven_hun_pol_chh_geo_ger_ben_lat_ctl_mlt_hau_fre_est_zul_tag_krd_sun_jpn_knd_kor_scr_ukr_swt_slo_mly_rom_sod_mao_mnd_arw_ewe_pan_aeg_mol_svk_urd_rus_qcu_cze_afr_swe_igb_anl_prs_sid_bul_jav_lit_swa_nor_dyu_bat_tha_gam_tml_xho_ses_azi_eng_bos_aze_yor_vie_tig_akn_dgb_tsw	-0.118678118488897	-0.279940727687613	0.780144686047535
10	amr_fre_akn_nor_wly_heb_mlt_glc_azi_tur_ven_mao_igb_lit_bul_bsq_ctl_sid_tsn_mnd_mol_dut_zul_bos_dyu_eng_est_swa_bam_hun_ukr_anl_geo_rus_svk_swe_alb_chh_aeg_spa_fin_ses_sun_guj_bat_jpn_tml_kor_pol_ita_xho_cze_jav_mcd_sod_tag_cnt_hin_tsw_grk_owc_scr_rom_lat_krd_qcu_prs_ben_slo_fbf_hau_afr_amh_urd_ind_arw_dgb_por_moo_mly_tha_tig_knd_lda_bem_uzb_pan_ger_aze_cic_vie_gam_swt_ewe_yor	-0.815546971183667	-1.96788854905488	0.0520595721314996
11	amh_pan_dyu_grk_amr_heb_sod_mol_tur_uzb_dgb_jav_zul_arw_ukr_bsq_scr_gam_bam_mnd_eng_spa_bem_alb_fbf_bos_fin_igb_ses_hun_svk_hau_geo_prs_mcd_lit_ben_aeg_chh_ctl_est_tsn_tag_nor_sun_jpn_knd_kor_lat_guj_cic_fre_mao_pol_anl_mly_cnt_dut_ewe_ita_mlt_rom_glc_slo_cze_qcu_urd_bul_krd_moo_tig_hin_sid_afr_ind_swe_swa_por_tsw_bat_tha_wly_tml_akn_ven_azi_ger_rus_aze_swt_vie_owc_yor_xho_lda	-0.241750634821983	-0.571352504669872	0.569138953248488
12	anl_guj_swa_mol_chh_amr_gam_ita_tur_azi_xho_bat_cic_lit_ukr_bsq_grk_owc_yor_cnt_bul_eng_swt_por_fbf_pol_hun_ven_bem_est_dut_mlt_geo_afr_lat_alb_glc_hau_tig_pan_fin_tsn_ind_cze_tag_jpn_tml_kor_krd_nor_lda_slo_mly_scr_wly_sun_mnd_spa_moo_rom_sid_ger_urd_hin_prs_qcu_rus_mcd_svk_dgb_amh_swe_sod_ctl_jav_bos_ewe_fre_akn_mao_tha_aeg_knd_bam_zul_aze_arw_ben_uzb_ses_vie_heb_dyu_igb_tsw	-0.918369749957229	-2.22967203803165	0.0281761255464084
13	mlt_glc_igb_lat_wly_chh_sod_bul_uzb_tur_dgb_tag_fbf_por_ben_bsq_pol_sid_bam_cnt_guj_mcd_lda_afr_bem_eng_hun_ses_ewe_fin_prs_hau_geo_ctl_alb_fre_ukr_aeg_owc_swe_est_ven_ind_mol_jav_jpn_knd_kor_arw_bos_tsw_slo_sun_svk_amh_bat_mnd_krd_swt_pan_gam_hin_urd_ger_dut_qcu_lit_rom_scr_moo_tig_grk_anl_rus_mly_ita_tsn_nor_dyu_mao_tha_heb_tml_cic_swa_aze_spa_cze_azi_akn_vie_amr_xho_zul_yor	-0.703848696804973	-1.69092308338714	0.0942003878967111
14	sid_spa_akn_scr_mlt_sod_amh_lit_aze_tur_tsn_ind_xho_pan_arw_bsq_glc_tig_bem_mnd_mol_ita_fbf_urd_moo_prs_fin_swt_bam_hun_pol_hau_geo_mcd_rus_rom_eng_gam_anl_svk_est_zul_jav_slo_bat_jpn_knd_kor_grk_ger_yor_fre_tag_hin_amr_sun_cnt_krd_ses_lat_heb_guj_ukr_por_dut_qcu_cze_bos_nor_igb_wly_ben_owc_swe_mao_alb_lda_ctl_tsw_mly_tha_chh_tml_swa_ven_uzb_bul_afr_azi_ewe_vie_aeg_dyu_dgb_cic	-0.200940792655609	-0.474671008865081	0.636134234309801
15	aeg_pol_ses_guj_mlt_heb_amr_bos_uzb_azi_tsw_sun_moo_prs_hin_bsq_rus_tig_tsn_mnd_nor_pan_xho_ukr_swt_arw_est_cic_dgb_hun_swe_sod_geo_svk_ita_lit_krd_amh_hau_cze_fin_akn_mao_alb_mly_jpn_tml_kor_ctl_fre_yor_rom_jav_grk_wly_tag_cnt_por_ven_eng_anl_afr_glc_ben_scr_qcu_ger_slo_mcd_igb_owc_bul_chh_dut_bat_spa_fbf_mol_swa_ind_tha_sid_knd_zul_bem_aze_urd_lat_tur_dyu_vie_gam_ewe_bam_lda	0.0658610481536747	0.155198747557936	0.877000984484831
16	chh_alb_dgb_pol_anl_aeg_sid_por_aze_tur_zul_bat_ses_lat_prs_bsq_glc_gam_xho_mnd_krd_grk_bam_slo_moo_ita_hun_bem_fbf_fin_rus_hau_geo_rom_urd_bos_arw_sod_amr_svk_est_cic_tag_ger_mly_jpn_tml_kor_scr_afr_lda_bul_ind_cze_tig_jav_cnt_nor_yor_ukr_wly_guj_lit_spa_ctl_qcu_pan_mol_eng_swt_owc_ben_amh_hin_mao_mcd_swa_dut_akn_sun_tha_mlt_knd_tsw_igb_azi_swe_fre_uzb_tsn_vie_heb_ven_dyu_ewe	-0.184602382380076	-0.435778938671122	0.664006953259452
17	amh_bos_moo_mol_sod_aeg_owc_ger_aze_azi_bam_jav_dyu_hin_swe_bsq_pan_mlt_lda_mnd_afr_fre_zul_lit_ewe_cze_est_cic_tsn_fin_ben_tig_geo_por_svk_scr_mcd_heb_chh_grk_hun_swa_mly_ukr_tag_jpn_tml_kor_rom_ctl_xho_spa_sun_rus_hau_ind_cnt_prs_dgb_glc_sid_arw_krd_dut_guj_qcu_lat_urd_bul_yor_wly_nor_anl_pol_mao_alb_fbf_ita_tsw_bat_tha_gam_knd_ven_akn_tur_slo_eng_uzb_bem_vie_amr_ses_swt_igb	-0.439277212034015	-1.04433278252157	0.299038418135415
18	chh_pan_dgb_mol_anl_sid_wly_cze_azi_aze_ses_bat_bam_eng_grk_bsq_fre_amh_cic_mnd_hin_ger_xho_mcd_swa_swe_hun_igb_dyu_fin_rus_mlt_geo_ben_prs_svk_lit_aeg_heb_spa_est_yor_mao_ita_mly_jpn_tml_kor_por_glc_bem_bos_tag_dut_amr_ind_cnt_afr_akn_scr_gam_slo_pol_rom_nor_qcu_ctl_arw_lat_zul_sod_krd_tig_bul_sun_urd_fbf_alb_ven_jav_tha_owc_knd_tsn_swt_uzb_guj_ukr_tur_lda_vie_hau_moo_ewe_tsw	-0.264941862670079	-0.62695079892303	0.532227602208232
19	chh_alb_yor_svk_amh_amr_hau_ger_tur_aze_bem_tag_ven_glc_arw_bsq_spa_mlt_tsw_cnt_eng_nor_swa_ukr_ewe_grk_fin_zul_akn_est_mol_gam_geo_rus_prs_swe_ben_aeg_sod_rom_hun_fbf_mao_lit_jav_jpn_tml_kor_hin_bul_dgb_afr_sun_urd_owc_ind_mnd_lat_cic_por_anl_fre_bos_pan_krd_qcu_ita_slo_pol_moo_sid_cze_heb_ctl_bat_guj_dyu_dut_ses_mly_tha_wly_knd_bam_tsn_azi_mcd_scr_uzb_lda_vie_tig_xho_igb_swt	-0.067226665468374	-0.158480722778396	0.874421639282792
20	aeg_por_tsn_mol_sod_anl_tig_ger_aze_tur_xho_tag_ven_alb_slo_bsq_prs_wly_akn_cnt_rus_eng_moo_ben_bem_guj_hun_dgb_bam_est_lit_amr_geo_spa_pol_scr_bos_hau_chh_grk_fin_lda_bat_arw_mao_jpn_tml_kor_cze_urd_dyu_pan_sun_nor_owc_jav_mnd_lat_tsw_glc_amh_ukr_mcd_bul_dut_qcu_ita_krd_hin_swa_mlt_afr_sid_svk_ind_rom_swt_ctl_cic_mly_tha_gam_knd_ses_fbf_azi_swe_fre_uzb_zul_vie_heb_igb_yor_ewe	-1.1341036310857	-2.80358516523385	0.00615158435895177
21	wly_scr_dgb_rom_sid_owc_amr_dut_aze_uzb_igb_mao_xho_lit_guj_bsq_ben_mlt_moo_cnt_spa_alb_dyu_bos_fbf_lat_hun_tsn_ven_est_krd_chh_geo_svk_ger_nor_glc_aeg_gam_hin_fin_bem_ind_pan_tag_jpn_knd_kor_ukr_afr_tsw_bul_bat_fre_amh_jav_mnd_urd_akn_por_tig_mol_grk_ctl_ita_qcu_arw_slo_cze_ses_heb_swe_hau_pol_mly_eng_cic_mcd_ewe_sun_tha_sod_tml_bam_lda_tur_rus_prs_azi_swt_vie_anl_swa_zul_yor	-0.311190116769036	-0.7368569989168	0.463064157529083
22	amh_eng_bem_pol_sid_chh_owc_slo_azi_aze_ven_mao_akn_bul_afr_bsq_ger_aeg_dgb_mnd_rom_spa_xho_ita_cic_svk_est_igb_swa_hun_ctl_gam_geo_pan_alb_swe_ukr_wly_sod_mcd_fin_ewe_bat_bos_mly_jpn_knd_kor_prs_hin_moo_mol_sun_rus_tig_ind_cnt_grk_lda_dut_mlt_lit_arw_nor_scr_qcu_ben_guj_krd_ses_anl_urd_heb_lat_tag_glc_dyu_fre_yor_jav_tha_hau_tml_bam_tsn_tur_cze_por_uzb_zul_vie_amr_tsw_fbf_swt	0.287913870958942	0.678703411575654	0.499011279054892
23	chh_mcd_tsn_nor_owc_amr_sod_prs_aze_uzb_tsw_tag_akn_rus_krd_bsq_swe_tig_swa_cnt_scr_guj_dyu_lit_cic_cze_est_fbf_moo_hun_ben_gam_geo_ctl_fre_bul_lat_sid_anl_hin_fin_zul_jav_mol_mao_jpn_tml_kor_eng_spa_xho_ger_ind_alb_amh_mly_mnd_urd_ewe_grk_heb_ita_pan_por_rom_qcu_dut_arw_glc_dgb_aeg_pol_mlt_slo_sun_ukr_yor_svk_swt_bat_tha_wly_knd_igb_bam_azi_afr_bos_tur_ven_vie_hau_bem_lda_ses	0.0137055135011787	0.0322783518770847	0.97431924678566
24	chh_mcd_tsw_urd_aeg_amh_wly_rus_uzb_azi_moo_mao_swa_mol_swe_bsq_lat_gam_bam_mnd_hin_glc_igb_scr_dgb_prs_est_lda_akn_fin_svk_sod_geo_krd_alb_rom_pan_mlt_anl_lit_hun_swt_bat_ctl_tag_jpn_tml_kor_ita_afr_ses_bos_mly_guj_amr_sun_cnt_bul_zul_arw_hau_ukr_grk_dut_pol_qcu_slo_nor_fre_cic_sid_spa_heb_cze_ind_por_xho_ger_yor_jav_tha_tig_knd_ewe_ven_tur_ben_eng_aze_bem_vie_owc_tsn_dyu_fbf	0.324412585482499	0.764050090164058	0.446771564212805
25	heb_fre_igb_spa_hau_sid_owc_grk_azi_aze_tsn_tag_bem_nor_lat_bsq_alb_gam_ewe_mnd_bos_hin_cic_slo_ses_lit_fin_lda_akn_hun_bul_mlt_geo_mcd_ben_afr_urd_tig_amh_krd_est_moo_ind_rom_bat_jpn_tml_kor_eng_mol_fbf_rus_sun_scr_wly_mly_cnt_ger_dgb_glc_chh_prs_cze_pol_ctl_qcu_guj_svk_por_xho_anl_arw_aeg_ita_jav_pan_dyu_swe_zul_mao_tha_sod_knd_yor_tsw_tur_dut_ukr_uzb_bam_vie_amr_swa_ven_swt	0.0318503541263397	0.0750180947945171	0.940361447786605
26	chh_rus_tsw_pol_anl_tig_amh_glc_aze_uzb_akn_tag_zul_lat_ger_bsq_alb_amr_cic_mnd_ukr_arw_moo_rom_fbf_dut_hun_bam_yor_fin_prs_sid_geo_lit_ben_cze_scr_gam_heb_guj_est_ses_ind_spa_mao_jpn_knd_kor_ita_por_bem_nor_bat_afr_mlt_sun_cnt_mol_igb_hin_wly_slo_fre_pan_ctl_qcu_urd_eng_svk_ven_sod_mcd_owc_swe_jav_bos_tsn_krd_ewe_mly_tha_aeg_tml_lda_dyu_tur_bul_grk_azi_swt_vie_hau_swa_xho_dgb	-0.226442985608348	-0.534593562188555	0.594206727150723
27	heb_mcd_cic_por_wly_amr_gam_svk_azi_tur_bem_ind_igb_ben_lat_bsq_rom_tig_ewe_cnt_slo_swe_dgb_hin_yor_bos_fin_akn_tsw_hun_afr_hau_geo_guj_spa_ctl_ukr_chh_amh_alb_est_moo_mao_cze_mly_jpn_tml_kor_grk_nor_ven_fre_tag_eng_aeg_bat_mnd_pol_bam_glc_owc_arw_ger_urd_rus_qcu_pan_prs_bul_zul_sod_dut_anl_mol_jav_krd_lda_lit_fbf_sun_tha_sid_knd_dyu_xho_uzb_ita_scr_aze_swa_vie_mlt_ses_swt_tsn	0.00214349842405473	0.00504818859359304	0.995982958370403
28	sid_lit_bam_cze_mlt_owc_hau_mol_azi_aze_akn_sun_igb_urd_lat_bsq_ukr_anl_bem_mnd_por_prs_xho_bul_tsn_ben_est_dgb_ven_fin_alb_heb_geo_pan_pol_slo_guj_amr_chh_ctl_hun_tsw_bat_rus_mao_jpn_knd_kor_glc_nor_yor_eng_tag_mcd_tig_mly_cnt_spa_swa_afr_aeg_bos_swe_scr_krd_qcu_ger_grk_svk_ewe_gam_fre_wly_dut_ind_ita_zul_hin_moo_jav_tha_sod_tml_fbf_swt_tur_rom_arw_uzb_dyu_vie_amh_ses_lda_cic	-0.285350114681096	-0.674809321103027	0.501471094829693
29	mlt_nor_zul_lat_heb_gam_hau_por_aze_azi_igb_bat_moo_arw_mol_bsq_bos_owc_ses_cnt_rus_scr_dyu_ger_tsw_swe_hun_swa_fbf_fin_urd_sid_geo_alb_lit_ben_ukr_amh_amr_mcd_est_tsn_mao_bul_ind_jpn_tml_kor_cze_pan_lda_afr_tag_ctl_tig_mly_mnd_fre_yor_rom_chh_guj_pol_spa_dut_qcu_krd_slo_eng_bam_anl_prs_aeg_svk_sun_glc_ven_grk_ewe_jav_tha_wly_knd_akn_xho_tur_hin_ita_uzb_bem_vie_sod_dgb_swt_cic	0.432745363647918	1.02046443346031	0.31015552829541
30	chh_spa_ven_glc_sod_tig_gam_lat_azi_tur_igb_bat_xho_ita_krd_bsq_bul_wly_lda_cnt_ukr_afr_swt_guj_ewe_eng_hun_tsn_yor_est_cze_hau_geo_fre_lit_por_grk_aeg_heb_arw_fin_dyu_mly_rus_jav_jpn_tml_kor_scr_urd_dgb_swe_sun_pol_owc_mao_mnd_pan_bam_mol_anl_dut_prs_slo_hin_qcu_svk_ger_ctl_akn_sid_rom_amh_bos_ind_ben_swa_mcd_ses_tag_tha_mlt_knd_zul_cic_aze_alb_nor_uzb_bem_vie_amr_fbf_tsw_moo	-0.510734946573413	-1.21714812347459	0.226627463299251
31	amh_alb_ewe_bul_aeg_sid_heb_svk_aze_uzb_tsw_sun_swt_por_cze_bsq_fre_tig_yor_mnd_arw_ctl_dyu_slo_ses_ben_est_moo_xho_fin_bos_anl_geo_prs_rus_ukr_krd_chh_mlt_guj_hun_zul_bat_mcd_mao_jpn_knd_kor_mol_hin_fbf_rom_ind_pol_wly_mly_cnt_lat_igb_eng_hau_nor_glc_afr_grk_qcu_ita_ger_scr_lda_sod_swe_owc_urd_jav_lit_akn_spa_bem_tag_tha_gam_tml_cic_bam_tur_dut_pan_azi_swa_vie_amr_ven_dgb_tsn	-0.136994032549548	-0.323374543021858	0.747137625797761
32	chh_swe_moo_pan_gam_hau_tig_pol_aze_uzb_ewe_jav_bem_por_ita_bsq_svk_sod_dgb_mnd_ger_mcd_cic_fre_lda_arw_hun_swa_xho_est_afr_owc_geo_hin_guj_bos_lat_amh_mlt_grk_fin_akn_bat_slo_ind_jpn_knd_kor_lit_glc_tsn_prs_sun_urd_sid_tag_cnt_dut_dyu_ben_anl_spa_eng_krd_bul_qcu_ukr_cze_mol_ses_amr_nor_wly_alb_mao_scr_ven_rom_swt_mly_tha_heb_tml_zul_tsw_tur_ctl_rus_azi_bam_vie_aeg_yor_igb_fbf	-0.914269418893949	-2.21622766161872	0.0291149521299745
33	gam_prs_xho_dut_amh_owc_chh_cze_uzb_aze_ven_bat_ewe_bul_afr_bsq_ctl_mlt_tsw_mnd_mol_svk_bem_fre_yor_arw_fin_ses_swt_est_slo_heb_geo_rus_hin_ita_eng_anl_tig_swe_hun_dyu_sun_bos_jav_jpn_knd_kor_ben_scr_lda_pan_ind_urd_amr_mly_cnt_glc_dgb_rom_hau_grk_spa_nor_por_qcu_lit_ukr_alb_igb_wly_ger_aeg_mcd_mao_krd_tsn_pol_cic_tag_tha_sid_tml_fbf_zul_azi_guj_lat_tur_akn_vie_sod_swa_moo_bam	0.0888659766069454	0.209215676095151	0.83473747056411
34	sid_ukr_akn_afr_gam_chh_amh_guj_aze_azi_swt_bat_ven_arw_svk_bsq_rom_mlt_dgb_cnt_lit_ben_tsw_bul_tsn_pan_est_dyu_swa_hun_urd_anl_geo_hin_alb_krd_nor_tig_wly_ctl_fin_moo_mao_pol_mly_jpn_knd_kor_ita_mcd_igb_slo_jav_swe_sod_sun_mnd_ger_ses_glc_owc_lat_grk_prs_eng_qcu_dut_rus_scr_fbf_amr_bos_heb_mol_ind_spa_cic_por_xho_tag_tha_aeg_tml_yor_bam_tur_fre_cze_uzb_zul_vie_hau_lda_ewe_bem	-0.658518859840349	-1.57516055376979	0.118615239748184
35	amh_urd_ses_ctl_amr_mlt_sid_glc_aze_azi_xho_jav_lda_mol_pan_bsq_swe_owc_yor_mnd_ukr_bos_dgb_ita_bam_bul_hun_fbf_bem_fin_krd_gam_geo_guj_ger_spa_scr_anl_hau_alb_est_swa_sun_lit_mly_jpn_knd_kor_grk_mcd_moo_cze_mao_dut_wly_tag_cnt_pol_tsn_lat_tig_ben_afr_hin_arw_qcu_rus_por_eng_igb_sod_prs_heb_svk_ind_slo_akn_rom_ven_bat_tha_chh_tml_dyu_cic_uzb_fre_nor_tur_swt_vie_aeg_zul_ewe_tsw	-0.17480759739528	-0.41281185001178	0.680694646249011
36	hau_mol_tsn_urd_mlt_aeg_sod_hin_azi_tur_ewe_mly_swt_alb_swe_bsq_cze_heb_zul_cnt_slo_ctl_dgb_krd_fbf_glc_hun_akn_dyu_fin_rom_anl_geo_ita_spa_fre_scr_sid_amr_ben_est_moo_tag_lat_jav_jpn_knd_kor_mcd_afr_ven_nor_mao_ukr_chh_ind_mnd_rus_bam_lit_owc_bul_arw_dut_guj_qcu_bos_por_pol_tsw_amh_grk_wly_svk_sun_eng_ses_ger_xho_bat_tha_tig_tml_cic_lda_uzb_prs_pan_aze_swa_vie_gam_bem_yor_igb	-0.874151517364685	-2.11962291445034	0.0367013129445501
37	owc_arw_igb_guj_aeg_chh_wly_bos_tur_uzb_swa_ind_bem_scr_spa_bsq_ben_gam_tsn_cnt_ita_afr_ewe_urd_ses_eng_hun_swt_lda_est_cze_amh_geo_lat_rom_nor_ctl_sod_heb_pan_fin_moo_mly_lit_sun_jpn_knd_kor_hin_dut_cic_grk_tag_slo_tig_bat_mnd_swe_yor_mol_anl_ukr_ger_pol_mcd_qcu_por_fre_glc_dgb_mlt_bul_amr_svk_mao_rus_akn_prs_tsw_jav_tha_hau_tml_ven_bam_azi_krd_alb_aze_dyu_vie_sid_xho_zul_fbf	1.15466058420697	2.79581092907816	0.00628953840618811
38	chh_ger_akn_alb_anl_amr_tig_grk_tur_uzb_swt_jav_igb_ukr_scr_bsq_slo_owc_dgb_cnt_por_cze_bem_dut_moo_lat_fin_swa_bam_hun_glc_aeg_geo_ben_urd_krd_afr_sid_wly_arw_est_yor_mao_lit_mly_jpn_tml_kor_ita_pol_tsn_ctl_tag_mol_sod_sun_mnd_svk_cic_rus_gam_mcd_guj_swe_prs_qcu_rom_bul_bos_dyu_hau_nor_mlt_fre_bat_pan_xho_spa_ewe_ind_tha_amh_knd_zul_lda_aze_hin_eng_azi_tsw_vie_heb_ven_fbf_ses	0.238163031589907	0.56076024915381	0.576309530888033
39	gam_bos_yor_mol_heb_anl_chh_grk_azi_uzb_zul_ind_moo_lat_guj_bsq_ger_mlt_xho_mnd_alb_nor_igb_slo_tsw_scr_hun_swa_fbf_fin_ukr_tig_geo_pol_ben_ctl_cze_sod_aeg_spa_est_ven_jav_bul_mao_jpn_knd_kor_por_rus_dgb_krd_mly_eng_owc_bat_cnt_fre_ses_arw_wly_prs_glc_hin_swe_qcu_afr_lit_rom_lda_amr_mcd_sid_ita_sun_urd_tsn_svk_cic_tag_tha_hau_tml_dyu_swt_aze_pan_dut_tur_ewe_vie_amh_bem_akn_bam	-0.217748729408002	-0.51396312043048	0.608496850960067
40	aeg_bos_igb_dut_sid_owc_amh_fre_uzb_tur_dgb_tag_fbf_rom_lit_bsq_hin_sod_ewe_mnd_slo_alb_ven_ukr_swt_scr_est_bam_zul_hun_glc_anl_geo_mol_afr_rus_urd_mlt_heb_grk_fin_tsw_ind_ctl_mao_jpn_knd_kor_lat_arw_yor_mcd_mly_pol_gam_bat_cnt_spa_moo_eng_chh_krd_por_pan_ger_qcu_guj_prs_ita_swa_tig_svk_amr_cze_sun_bul_bem_nor_xho_jav_tha_wly_tml_cic_lda_azi_swe_ben_aze_tsn_vie_hau_dyu_akn_ses	-0.66428170644534	-1.59032842985304	0.115154587537594
41	aeg_ukr_xho_spa_owc_hau_heb_ben_uzb_tur_swa_bat_ses_swe_svk_bsq_pol_tig_zul_cnt_bos_ger_tsn_alb_lda_lit_hun_bem_dgb_fin_por_sod_geo_bul_mcd_krd_dut_amr_mlt_slo_est_moo_mly_grk_mao_jpn_knd_kor_pan_fre_akn_arw_ind_mol_chh_jav_mnd_guj_swt_cze_wly_hin_afr_rom_prs_qcu_scr_lat_urd_tsw_sid_ctl_anl_rus_sun_eng_dyu_ita_yor_tag_tha_amh_tml_ewe_cic_aze_nor_glc_azi_igb_vie_gam_ven_bam_fbf	-1.11968533034217	-2.74835333690712	0.00719482659936341
42	mlt_alb_bem_dut_owc_sod_anl_slo_azi_aze_zul_jav_lda_swe_mcd_bsq_rus_wly_ewe_mnd_ukr_nor_moo_scr_bam_lit_fin_dyu_dgb_hun_fre_tig_geo_ger_grk_ctl_pan_sid_hau_guj_est_ven_ind_ben_mly_jpn_knd_kor_ita_por_fbf_eng_sun_lat_heb_tag_cnt_prs_swt_pol_amr_bul_spa_glc_krd_qcu_svk_afr_mol_swa_gam_urd_amh_arw_mao_bos_tsn_cze_igb_bat_tha_aeg_tml_tsw_akn_uzb_rom_hin_tur_ses_vie_chh_yor_xho_cic	-0.18432796306871	-0.434848300107033	0.664679936975359
43	sid_slo_ses_arw_tig_gam_sod_lit_azi_uzb_lda_ind_tsn_bul_urd_bsq_glc_mlt_ven_mnd_rus_rom_dyu_pol_bem_krd_est_bam_xho_hun_ctl_chh_geo_spa_mol_pan_eng_owc_amr_scr_fin_tsw_tag_por_mao_jpn_tml_kor_mcd_dut_cic_grk_mly_afr_heb_sun_cnt_fre_swa_ben_wly_ita_lat_alb_bos_qcu_swe_svk_cze_akn_aeg_ger_amh_prs_jav_nor_zul_hin_ewe_bat_tha_hau_knd_moo_fbf_tur_guj_ukr_aze_swt_vie_anl_igb_yor_dgb	-0.462730443791458	-1.09942413024713	0.274421019234107
44	owc_nor_swt_krd_anl_heb_wly_dut_aze_tur_fbf_bat_igb_pan_grk_bsq_swe_sod_cic_mnd_afr_guj_ewe_por_bam_rom_fin_swa_dyu_est_arw_sid_geo_ger_ita_bos_prs_amr_gam_mcd_hun_dgb_jav_cze_mao_jpn_tml_kor_scr_fre_akn_spa_ind_rus_chh_sun_cnt_svk_xho_slo_tig_urd_eng_ben_mol_qcu_pol_hin_glc_ven_mlt_ukr_hau_ctl_mly_alb_bem_lat_tsw_tag_tha_aeg_knd_tsn_lda_uzb_bul_lit_azi_ses_vie_amh_moo_yor_zul	-0.510373448103323	-1.21589616039508	0.22710181900423
45	amr_krd_ven_glc_hau_chh_owc_prs_azi_uzb_ewe_jav_xho_nor_bos_bsq_ger_sid_yor_cnt_afr_cze_dgb_fre_moo_ita_fin_tsn_lda_hun_rom_gam_geo_mol_bul_ctl_mcd_amh_aeg_scr_est_fbf_bat_por_tag_jpn_tml_kor_slo_hin_swa_pol_mao_lat_wly_ind_mnd_svk_igb_arw_mlt_dut_eng_ben_alb_qcu_spa_swe_urd_swt_anl_ukr_tig_grk_mly_lit_zul_rus_bem_sun_tha_heb_knd_cic_akn_aze_pan_guj_tur_ses_vie_sod_tsw_bam_dyu	-0.0690034074919332	-0.162728355605927	0.871085387835168
46	hau_rus_dgb_ben_wly_aeg_amh_por_azi_uzb_ewe_tag_dyu_mol_lit_bsq_svk_owc_ses_cnt_bos_grk_xho_nor_akn_fre_fin_bam_moo_hun_prs_chh_geo_krd_eng_slo_ctl_mlt_amr_rom_est_cic_sun_urd_bat_jpn_knd_kor_ukr_cze_yor_glc_mly_scr_sod_jav_mnd_ita_swt_ger_gam_pan_pol_hin_guj_qcu_bul_alb_arw_bem_tig_lat_heb_dut_ind_swe_ven_spa_swa_mao_tha_anl_tml_tsw_igb_aze_mcd_afr_tur_lda_vie_sid_fbf_zul_tsn	-0.859488017552474	-2.07881465343633	0.0403880094822013
47	tig_arw_swa_eng_amr_amh_heb_svk_tur_uzb_lda_tag_swt_urd_prs_bsq_swe_wly_dgb_cnt_spa_nor_moo_ger_cic_fre_hun_akn_fbf_fin_pol_sod_geo_mol_krd_rus_afr_aeg_mlt_mcd_est_yor_ind_bul_bat_jpn_tml_kor_ctl_glc_tsn_hin_sun_ben_hau_jav_mnd_pan_bem_ita_gam_slo_grk_rom_cze_qcu_guj_ukr_dut_bam_anl_lit_chh_scr_mly_bos_tsw_lat_ses_mao_tha_owc_knd_ewe_dyu_azi_por_alb_aze_igb_vie_sid_ven_xho_zul	-0.412479161736223	-0.980264163150451	0.329498957278367
48	amh_pol_dgb_lat_sid_anl_aeg_spa_aze_tur_yor_sun_tsw_lit_pan_bsq_rus_gam_bem_mnd_bul_mcd_igb_ben_xho_prs_hun_tsn_swa_fin_swe_owc_geo_cze_svk_guj_ger_tig_chh_afr_est_ven_mly_ctl_mao_jpn_knd_kor_mol_krd_ewe_grk_tag_ita_hau_jav_cnt_ukr_lda_slo_heb_scr_alb_hin_nor_qcu_fre_urd_arw_dyu_mlt_dut_amr_eng_bat_por_swt_glc_bam_ind_tha_wly_tml_akn_moo_uzb_bos_rom_azi_cic_vie_sod_fbf_zul_ses	0.0974262443812605	0.229282791936801	0.819152615928741
49	anl_bos_ewe_mcd_owc_sid_amh_hin_aze_uzb_tsw_mao_dgb_rom_pan_bsq_grk_chh_cic_cnt_cze_arw_swa_svk_lda_fre_hun_xho_fbf_fin_swe_mlt_geo_prs_rus_krd_bul_tig_sod_urd_est_yor_tag_dut_mly_jpn_tml_kor_por_mol_swt_ukr_jav_nor_aeg_ind_mnd_glc_akn_slo_gam_lit_spa_ctl_lat_qcu_ger_ita_guj_bam_amr_ben_heb_alb_sun_eng_ven_pol_ses_bat_tha_wly_knd_tsn_igb_tur_scr_afr_azi_dyu_vie_hau_moo_zul_bem	0.242639169734986	0.570924104914404	0.56942812259445
50	aeg_glc_akn_dut_tig_sid_gam_mcd_tur_aze_moo_tag_tsn_arw_pan_bsq_lit_amr_zul_mnd_swe_afr_yor_ger_ven_bul_fin_lda_dgb_hun_ben_wly_geo_nor_hin_eng_lat_chh_mlt_alb_est_swt_mly_urd_mao_jpn_knd_kor_krd_scr_igb_fre_sun_spa_owc_bat_cnt_rom_ewe_ctl_amh_cze_ita_guj_por_qcu_ukr_bos_pol_swa_heb_slo_sod_grk_ind_svk_tsw_mol_cic_jav_tha_hau_tml_ses_bem_azi_prs_rus_uzb_dyu_vie_anl_fbf_xho_bam	-0.585823898983194	-1.39983345627818	0.164890244051098
51	heb_bul_akn_mol_sid_owc_anl_ctl_tur_aze_dgb_jav_moo_afr_scr_bsq_nor_sod_yor_mnd_urd_pol_bam_fre_dyu_guj_est_lda_igb_fin_ita_amh_geo_ger_prs_hin_spa_wly_amr_arw_hun_xho_tag_bos_bat_jpn_tml_kor_mcd_por_fbf_rus_ind_ben_chh_mao_cnt_svk_bem_cze_mlt_rom_eng_alb_slo_qcu_grk_lat_krd_cic_hau_glc_aeg_lit_sun_pan_ses_dut_tsn_mly_tha_gam_knd_swt_ewe_azi_ukr_swe_uzb_ven_vie_tig_zul_swa_tsw	-0.359315138633688	-0.851249109616286	0.396817542186033
52	amh_guj_swt_svk_mlt_anl_gam_ukr_aze_uzb_yor_sun_akn_hin_lit_bsq_pol_wly_cic_mnd_spa_mol_bam_grk_fbf_ctl_fin_ewe_moo_est_pan_heb_geo_urd_por_scr_rom_hau_tig_afr_hun_ven_ind_bul_mly_jpn_tml_kor_ger_eng_swa_bos_jav_arw_owc_mao_cnt_krd_dgb_alb_sod_nor_ita_glc_prs_qcu_lat_rus_mcd_tsw_sid_slo_chh_dut_bat_ben_zul_cze_lda_tag_tha_aeg_knd_dyu_ses_azi_fre_swe_tur_igb_vie_amr_bem_xho_tsn	-0.529887380222596	-1.26329443294078	0.209641261080648
53	sod_mol_lda_ctl_aeg_wly_sid_dut_uzb_azi_ses_mao_ven_ben_krd_bsq_ita_anl_yor_cnt_svk_scr_bam_pol_akn_por_est_tsw_dyu_fin_afr_amr_geo_ger_grk_arw_prs_gam_tig_pan_hun_moo_sun_glc_bat_jpn_knd_kor_urd_ukr_swa_guj_jav_lat_mlt_mly_mnd_alb_tsn_rom_hau_cze_hin_nor_fre_qcu_rus_bos_slo_bem_amh_lit_chh_spa_ind_swe_dgb_mcd_fbf_tag_tha_owc_tml_xho_zul_tur_bul_eng_aze_ewe_vie_heb_cic_igb_swt	-0.207754103040886	-0.490478118381406	0.624950859033326
54	gam_cze_ses_scr_hau_chh_wly_lat_azi_aze_igb_mao_tsn_nor_mol_bsq_afr_sod_swa_cnt_slo_dut_dgb_grk_bam_glc_hun_lda_fbf_fin_ukr_owc_geo_ita_svk_ger_urd_amh_mlt_ben_est_zul_jav_pan_tag_jpn_tml_kor_ctl_rom_xho_pol_sun_eng_aeg_mly_mnd_fre_moo_spa_heb_por_bul_arw_rus_qcu_prs_alb_swe_tsw_tig_krd_sid_guj_ind_hin_swt_lit_ewe_bat_tha_anl_knd_cic_dyu_uzb_mcd_bos_tur_ven_vie_amr_yor_bem_akn	-0.017451598306018	-0.0411050553353729	0.967300262720814
55	chh_pan_akn_svk_tig_amh_mlt_cze_uzb_azi_ses_sun_ewe_lit_guj_bsq_krd_amr_dyu_mnd_ctl_eng_xho_ben_moo_afr_fin_fbf_cic_hun_rus_aeg_geo_lat_bul_ukr_dut_sod_owc_spa_est_swa_mao_pol_mly_jpn_knd_kor_rom_hin_yor_slo_bat_ita_gam_tag_cnt_grk_lda_prs_heb_urd_ger_mcd_arw_qcu_alb_bos_por_dgb_hau_scr_sid_swe_ind_mol_tsw_nor_bam_jav_tha_wly_tml_igb_zul_tur_fre_glc_aze_ven_vie_anl_swt_bem_tsn	-0.539941433688786	-1.28701704280318	0.201282482777155
56	hau_bos_cic_ita_owc_wly_aeg_prs_tur_azi_moo_ind_tsn_glc_lat_bsq_swe_amr_yor_mnd_por_scr_bam_fre_swa_mol_hun_dyu_swt_est_krd_mlt_geo_rus_guj_bul_arw_heb_sid_slo_fin_fbf_mao_ben_jav_jpn_tml_kor_mcd_ger_xho_alb_sun_ctl_chh_mly_cnt_cze_dgb_ukr_gam_eng_lit_rom_dut_qcu_pol_nor_pan_igb_tig_spa_sod_grk_bat_hin_ewe_afr_ses_tag_tha_amh_knd_akn_zul_aze_urd_svk_uzb_ven_vie_anl_lda_tsw_bem	-0.806807005847595	-1.94428467178514	0.0548831539999967
57	sid_grk_dyu_ukr_amh_owc_heb_hin_uzb_tur_tsw_sun_fbf_ben_eng_bsq_scr_gam_lda_mnd_spa_dut_cic_swe_ses_cze_est_ewe_moo_hun_slo_sod_geo_por_pan_rom_pol_hau_wly_krd_fin_akn_tag_ita_jav_jpn_tml_kor_fre_glc_xho_lit_mly_prs_mlt_bat_cnt_arw_ven_rus_amr_alb_svk_ctl_guj_qcu_ger_urd_bos_swa_tig_lat_anl_afr_mao_mcd_zul_bul_bem_ind_tha_chh_knd_swt_tsn_azi_mol_nor_aze_yor_vie_aeg_igb_bam_dgb	0.229370593681611	0.540760775131216	0.589965339918445
58	owc_mcd_igb_rom_hau_amr_anl_nor_tur_aze_swa_mly_lda_swe_bos_bsq_spa_tig_yor_cnt_afr_ben_ven_ita_swt_guj_fin_ewe_xho_est_hin_aeg_geo_bul_slo_fre_cze_gam_mlt_pan_hun_akn_tag_grk_mao_jpn_knd_kor_lit_por_fbf_lat_ind_alb_sid_jav_mnd_dut_ses_scr_sod_urd_svk_ger_prs_qcu_glc_pol_eng_bem_wly_ctl_heb_rus_sun_ukr_dyu_krd_zul_bat_tha_chh_tml_bam_tsw_azi_arw_mol_uzb_moo_vie_amh_dgb_cic_tsn	-0.063448828339403	-0.149422516492462	0.881543804807226
59	wly_lat_akn_glc_amh_hau_chh_swe_azi_tur_ewe_tag_moo_guj_afr_bsq_pan_heb_bem_mnd_ukr_mol_fbf_svk_tsw_por_hun_swa_swt_est_eng_tig_geo_rus_bul_bos_ita_owc_amr_hin_fin_ven_mao_dut_jav_jpn_knd_kor_ben_pol_cic_krd_mly_slo_sid_ind_cnt_alb_xho_grk_anl_lit_scr_fre_mcd_qcu_urd_ger_prs_yor_aeg_ctl_sod_cze_bat_nor_ses_rom_bam_sun_tha_mlt_tml_igb_tsn_aze_arw_spa_uzb_lda_vie_gam_zul_dgb_dyu	0.291139052519287	0.687022626491813	0.493778106080651
60	aeg_spa_moo_ctl_owc_sod_sid_ben_tur_uzb_ven_bat_igb_grk_hin_bsq_ger_chh_cic_cnt_scr_mcd_yor_swe_tsw_ita_est_bam_dyu_fin_krd_anl_geo_rom_lit_pol_dut_gam_tig_rus_hun_ewe_ind_afr_mao_jpn_tml_kor_prs_urd_zul_pan_mly_ukr_heb_sun_mnd_fre_tsn_nor_hau_glc_mol_cze_svk_qcu_por_bos_alb_dgb_wly_lat_mlt_slo_tag_eng_swa_arw_xho_jav_tha_amr_knd_lda_akn_aze_guj_bul_azi_bem_vie_amh_swt_ses_fbf	0.257883420803282	0.606532920861207	0.545638699909351
61	chh_krd_fbf_guj_mlt_hau_sod_prs_uzb_azi_yor_jav_swa_cze_eng_bsq_hin_sid_lda_mnd_mcd_arw_bem_ctl_moo_ger_fin_tsw_xho_est_rus_tig_geo_scr_spa_svk_bos_owc_gam_alb_hun_ven_ind_ben_mly_jpn_knd_kor_dut_swe_akn_mol_sun_lat_aeg_mao_cnt_fre_zul_ita_amh_bul_ukr_urd_glc_qcu_nor_afr_pan_swt_amr_lit_wly_pol_tag_por_cic_grk_igb_bat_tha_anl_tml_dyu_ses_tur_rom_slo_aze_bam_vie_heb_tsn_dgb_ewe	-0.121804637640544	-0.287231439047241	0.774574133467624
62	tig_afr_dyu_ukr_hau_anl_mlt_glc_azi_aze_bem_bat_bam_urd_spa_bsq_fre_owc_ven_cnt_alb_ctl_dgb_pan_yor_krd_fin_lda_ses_hun_hin_amr_geo_ben_por_nor_svk_wly_heb_prs_est_zul_mao_lat_tag_jpn_tml_kor_mcd_guj_tsn_dut_ind_rom_aeg_sun_mnd_scr_ewe_rus_gam_ita_grk_pol_cze_qcu_ger_swe_eng_igb_sid_bos_amh_arw_jav_lit_akn_bul_moo_mly_tha_sod_knd_swa_cic_uzb_slo_mol_tur_swt_vie_chh_fbf_tsw_xho	-0.211674265677729	-0.499713683221439	0.618456949358515
63	amh_hin_swa_nor_sid_gam_mlt_cze_tur_aze_swt_tag_xho_pol_rus_bsq_mol_amr_zul_cnt_bos_alb_ven_spa_cic_swe_fin_fbf_bem_hun_ukr_owc_geo_rom_krd_ger_ita_sod_wly_afr_est_tsn_bat_slo_ind_jpn_tml_kor_guj_lat_lda_fre_mao_scr_tig_jav_mnd_svk_ewe_lit_chh_glc_eng_urd_mcd_qcu_ctl_pan_ben_dyu_aeg_grk_anl_prs_sun_dut_moo_por_dgb_mly_tha_heb_knd_ses_bam_azi_bul_arw_uzb_akn_vie_hau_igb_tsw_yor	-0.0949074647328048	-0.223883815635321	0.823338801137058
64	mlt_hin_moo_prs_amr_wly_sod_ita_azi_tur_bam_jav_ewe_urd_ger_bsq_glc_gam_lda_mnd_mcd_rus_swa_krd_tsn_grk_est_swt_akn_hun_swe_anl_geo_ctl_scr_lit_bos_owc_chh_mol_fin_ses_tag_ukr_mly_jpn_knd_kor_pol_lat_dyu_svk_sun_dut_amh_bat_cnt_spa_fbf_ben_aeg_afr_guj_rom_slo_qcu_fre_eng_arw_xho_sid_pan_heb_alb_ind_cze_dgb_nor_bem_mao_tha_hau_tml_ven_zul_uzb_bul_por_aze_cic_vie_tig_tsw_igb_yor	-0.221442084718889	-0.523103337420729	0.602146473588989
65	aeg_ger_xho_bos_amh_owc_mlt_mol_azi_aze_swt_tag_ses_lat_scr_bsq_lit_amr_dyu_mnd_ben_mcd_yor_urd_zul_afr_fin_ven_akn_hun_eng_sod_geo_slo_cze_prs_arw_wly_chh_pan_est_igb_mly_pol_sun_jpn_tml_kor_grk_spa_ewe_ita_mao_dut_gam_bat_cnt_ukr_fbf_por_anl_rus_swe_rom_nor_qcu_alb_ctl_hin_moo_tig_bul_sid_guj_ind_fre_swa_krd_tsw_jav_tha_hau_knd_tsn_lda_uzb_svk_glc_tur_dgb_vie_heb_bem_cic_bam	-0.316428613367154	-0.748734486125838	0.455906752459501
66	sod_ger_moo_swe_mlt_tig_hau_hin_aze_tur_swt_mao_ses_dut_mol_bsq_alb_sid_bam_mnd_rom_afr_tsn_rus_ewe_prs_fin_akn_zul_est_glc_heb_geo_bos_pan_ben_bul_gam_aeg_lat_hun_dgb_jav_cze_tag_jpn_tml_kor_arw_pol_fbf_mcd_bat_nor_chh_sun_cnt_grk_lda_ukr_anl_slo_scr_fre_por_qcu_svk_krd_guj_ven_amh_urd_wly_ctl_mly_eng_bem_lit_igb_ind_tha_owc_knd_swa_xho_uzb_spa_ita_azi_cic_vie_amr_yor_dyu_tsw	-0.0122649930179232	-0.0288921675563208	0.977012503153137
67	gam_urd_yor_dut_tig_sid_amr_pan_azi_tur_fbf_ind_ses_bul_pol_bsq_krd_wly_akn_cnt_eng_prs_bam_fre_bem_hin_fin_tsw_dgb_est_ukr_mlt_geo_glc_scr_svk_ctl_owc_heb_swe_hun_zul_jav_lit_tag_jpn_tml_kor_mol_ger_igb_afr_mao_slo_aeg_bat_mnd_rus_tsn_cze_amh_por_mcd_ben_nor_qcu_spa_alb_guj_ven_anl_arw_hau_rom_sun_bos_moo_lat_xho_mly_tha_chh_knd_swa_ewe_aze_ita_grk_uzb_lda_vie_sod_dyu_swt_cic	0.00744180462955027	0.0175246190666579	0.986055634936167
68	owc_swe_moo_rom_heb_tig_mlt_mcd_aze_tur_ven_mly_yor_pan_krd_bsq_mol_aeg_swa_cnt_guj_lat_akn_bul_zul_afr_est_tsn_lda_hun_fre_wly_geo_svk_pol_alb_eng_amh_anl_ben_fin_cic_tag_por_bat_jpn_tml_kor_ita_nor_dgb_arw_mao_bos_sid_sun_mnd_slo_xho_scr_chh_grk_urd_prs_hin_qcu_ger_ukr_cze_dyu_hau_rus_amr_dut_ind_glc_bem_spa_swt_jav_tha_gam_knd_fbf_ses_uzb_ctl_lit_azi_ewe_vie_sod_igb_bam_tsw	0.136728968985687	0.321609202903185	0.748470494450149
69	hau_ger_fbf_mcd_wly_anl_chh_nor_aze_uzb_ses_tag_tsw_urd_pan_bsq_eng_gam_xho_cnt_krd_glc_zul_swe_ewe_arw_est_lda_cic_hun_bos_sod_geo_guj_bul_pol_lat_tig_mlt_svk_fin_swa_ind_ctl_mly_jpn_knd_kor_prs_por_bem_ben_mao_ita_owc_sun_mnd_grk_swt_scr_sid_slo_cze_alb_mol_qcu_rus_lit_afr_dyu_amh_dut_amr_ukr_jav_rom_ven_hin_igb_bat_tha_heb_tml_bam_moo_tur_fre_spa_azi_tsn_vie_aeg_yor_dgb_akn	-0.724539414277614	-1.74234577680266	0.0847537577408858
70	hau_pol_swt_dut_aeg_tig_mlt_ben_uzb_azi_akn_jav_yor_glc_rom_bsq_spa_sod_dgb_cnt_ger_grk_cic_bul_swa_nor_est_ven_bem_fin_lit_sid_geo_mcd_alb_pan_bos_owc_gam_scr_hun_zul_mly_cze_ind_jpn_tml_kor_ctl_krd_bam_slo_sun_svk_anl_mao_mnd_hin_ewe_por_amh_arw_afr_lat_rus_qcu_urd_guj_ukr_xho_wly_mol_chh_fre_bat_swe_tsn_ita_tsw_tag_tha_amr_knd_igb_dyu_aze_prs_eng_tur_ses_vie_heb_fbf_moo_lda	-0.380050815400992	-0.900432718574039	0.37021580518506
71	anl_glc_xho_ger_mlt_wly_owc_prs_azi_aze_lda_mao_tsw_nor_arw_bsq_lat_gam_bem_cnt_rom_ita_ses_cze_fbf_krd_fin_igb_ven_hun_swe_hau_geo_svk_bul_afr_hin_sid_amh_rus_est_moo_sun_grk_ind_jpn_tml_kor_lit_fre_zul_mol_mly_ctl_tig_tag_mnd_mcd_tsn_por_amr_pol_eng_dut_slo_qcu_scr_bos_urd_yor_chh_guj_aeg_alb_bat_pan_cic_ukr_swa_jav_tha_heb_knd_bam_ewe_uzb_ben_spa_tur_swt_vie_sod_dyu_dgb_akn	0.0117835424679601	0.0277335284733955	0.977934108180434
72	hau_rus_tsw_glc_anl_mlt_sod_ben_tur_aze_igb_jav_dgb_swe_pol_bsq_arw_chh_moo_mnd_prs_ger_tsn_lit_dyu_guj_est_cic_swa_fin_svk_amh_geo_por_eng_afr_bul_owc_aeg_spa_hun_bem_bat_ctl_mly_jpn_knd_kor_scr_alb_bam_rom_tag_urd_wly_mao_cnt_krd_ewe_grk_heb_ukr_nor_lat_cze_qcu_mol_pan_bos_ven_amr_slo_tig_mcd_ind_ita_fbf_hin_ses_sun_tha_sid_tml_zul_lda_azi_dut_fre_uzb_yor_vie_gam_xho_swt_akn	0.305471571731125	0.719248144630734	0.473791511426253
73	mlt_svk_dyu_mol_sod_amr_hau_dut_uzb_aze_swt_ind_swa_nor_rom_bsq_ben_amh_tsn_cnt_spa_cze_tsw_lat_dgb_swe_fin_lda_moo_hun_lit_aeg_geo_ita_arw_grk_ger_owc_chh_guj_est_xho_mao_bos_mly_jpn_tml_kor_ctl_slo_ses_hin_sun_pan_anl_tag_mnd_scr_ewe_rus_wly_afr_glc_mcd_alb_qcu_eng_por_krd_bem_heb_pol_sid_bul_jav_urd_yor_prs_fbf_bat_tha_tig_knd_akn_zul_tur_ukr_fre_azi_ven_vie_gam_igb_cic_bam	0.145894791198488	0.343916635218008	0.731685349348512
74	anl_bos_dyu_slo_hau_heb_sid_pan_aze_tur_xho_jav_lda_afr_lit_bsq_bul_tig_swa_cnt_ukr_ben_yor_arw_ses_grk_fin_tsw_tsn_hun_por_aeg_geo_hin_ctl_guj_nor_wly_amh_ita_est_bem_ind_mol_mao_jpn_knd_kor_krd_svk_ewe_spa_mly_dut_owc_sun_mnd_cze_fbf_prs_amr_mcd_urd_pol_scr_qcu_lat_glc_eng_akn_chh_rus_mlt_rom_bat_ger_igb_alb_swt_tag_tha_gam_tml_cic_dgb_uzb_fre_swe_azi_bam_vie_sod_ven_zul_moo	-0.193526687213072	-0.456941811120159	0.648778407829525
75	hau_nor_cic_scr_aeg_sid_wly_rom_uzb_azi_swa_sun_xho_ukr_fre_bsq_bul_mlt_ewe_mnd_mol_alb_ses_eng_igb_hin_fin_akn_moo_hun_afr_heb_geo_swe_por_svk_urd_chh_tig_slo_est_lda_tag_bos_bat_jpn_knd_kor_lat_ger_swt_glc_ind_lit_owc_mly_cnt_prs_dyu_krd_amr_spa_grk_cze_ctl_qcu_mcd_ita_pol_yor_amh_ben_sod_pan_mao_arw_fbf_guj_tsn_jav_tha_gam_tml_tsw_dgb_aze_dut_rus_tur_bem_vie_anl_zul_bam_ven	-0.00286668575139376	-0.00675489026350188	0.994624887163357
76	heb_arw_akn_ben_wly_hau_mlt_swe_azi_aze_moo_ind_tsw_pol_dut_bsq_nor_owc_dyu_cnt_glc_grk_swa_afr_igb_fre_hun_yor_ewe_est_alb_tig_geo_lat_lit_ukr_slo_sid_anl_bos_fin_bem_mao_cze_jav_jpn_tml_kor_guj_urd_bam_hin_tag_scr_amr_mly_mnd_rom_swt_krd_aeg_rus_spa_mcd_bul_qcu_por_ger_pan_ses_gam_eng_sod_prs_bat_ita_ven_ctl_zul_sun_tha_chh_knd_lda_fbf_uzb_svk_mol_tur_tsn_vie_amh_dgb_cic_xho	-0.150550163801038	-0.355077422706183	0.723335594555993
77	heb_ita_swa_ben_chh_gam_amh_bos_azi_tur_ewe_mao_cic_scr_rom_bsq_alb_sod_fbf_mnd_pan_krd_igb_ctl_tsw_nor_hun_akn_dgb_est_pol_sid_geo_bul_grk_prs_swe_aeg_owc_slo_fin_dyu_bat_cze_mly_jpn_knd_kor_lit_glc_bam_eng_ind_ger_mlt_sun_cnt_guj_moo_mcd_anl_dut_hin_svk_arw_qcu_rus_afr_mol_bem_wly_lat_amr_urd_jav_spa_ses_fre_xho_tag_tha_hau_tml_swt_yor_aze_por_ukr_uzb_lda_vie_tig_ven_tsn_zul	-0.199292805503441	-0.471652312706157	0.638279656933657
78	heb_prs_bam_urd_tig_sod_mlt_ukr_tur_azi_tsw_tag_bem_nor_alb_bsq_dut_owc_igb_mnd_grk_arw_ven_mol_dgb_svk_fin_tsn_yor_hun_slo_amr_geo_pan_mcd_eng_hin_hau_sid_cze_est_fbf_ind_krd_bat_jpn_tml_kor_spa_guj_ewe_bul_jav_fre_aeg_mly_cnt_lat_akn_ben_amh_scr_rus_bos_glc_qcu_por_ita_afr_zul_chh_rom_anl_ctl_sun_swe_moo_pol_swa_mao_tha_wly_knd_dyu_swt_uzb_lit_ger_aze_ses_vie_gam_xho_cic_lda	0.143713811234637	0.337969079639621	0.736148211220121
79	anl_prs_tsw_ger_wly_owc_sod_mol_azi_tur_dgb_mly_moo_mcd_krd_bsq_ukr_hau_zul_mnd_lit_alb_fbf_guj_lda_fre_fin_bem_ewe_est_ctl_chh_geo_swe_dut_grk_pan_amh_mlt_cze_hun_igb_bat_slo_tag_jpn_knd_kor_lat_urd_swa_nor_sun_bos_amr_jav_cnt_eng_tsn_bul_sid_svk_ita_afr_glc_qcu_spa_por_pol_ses_tig_ben_gam_scr_ind_arw_dyu_rom_xho_mao_tha_heb_tml_cic_bam_uzb_rus_hin_aze_yor_vie_aeg_ven_akn_swt	-0.998675707602185	-2.43775477172142	0.0166796207474608
80	sod_afr_lda_lit_owc_chh_mlt_por_tur_uzb_ses_sun_tsw_eng_ukr_bsq_krd_anl_xho_cnt_bul_prs_igb_bos_cic_fre_fin_bem_swt_est_urd_sid_geo_slo_alb_mcd_hin_amr_gam_guj_hun_ven_ind_svk_tag_jpn_tml_kor_spa_pan_zul_lat_mao_cze_hau_mly_mnd_grk_dgb_pol_heb_rus_dut_ger_ita_qcu_arw_mol_swe_akn_tig_scr_amh_ctl_jav_glc_tsn_rom_fbf_bat_tha_aeg_knd_ewe_dyu_aze_ben_nor_azi_swa_vie_wly_bam_yor_moo	-0.310754851758455	-0.735432252320793	0.463926969354502
81	anl_rom_zul_fre_sod_chh_mlt_krd_uzb_aze_cic_bat_ewe_mol_lat_bsq_prs_gam_dyu_cnt_nor_rus_tsw_slo_ses_pan_est_dgb_akn_hun_hin_hau_geo_ita_mcd_pol_guj_sid_owc_por_fin_igb_mly_dut_mao_jpn_tml_kor_bos_bul_fbf_lit_sun_ukr_heb_ind_mnd_svk_yor_eng_amh_alb_cze_scr_spa_qcu_ctl_urd_grk_moo_tig_arw_wly_ben_jav_swe_bam_glc_swa_tag_tha_amr_knd_xho_lda_tur_ger_afr_azi_swt_vie_aeg_tsn_ven_bem	-0.86646344332016	-2.09656444483905	0.0387469606511488
82	tig_grk_bam_por_sid_mlt_amh_slo_tur_azi_igb_tag_zul_cze_ukr_bsq_nor_anl_swa_cnt_krd_fre_moo_ben_yor_scr_est_lda_xho_hun_bos_wly_geo_guj_pan_hin_mcd_hau_aeg_alb_fin_dgb_ind_rom_bat_jpn_tml_kor_ctl_afr_bem_lat_mly_arw_heb_jav_mnd_ger_akn_svk_chh_urd_eng_dut_glc_qcu_rus_lit_swe_swt_gam_pol_sod_ita_sun_bul_dyu_spa_ven_mao_tha_owc_knd_tsw_tsn_aze_mol_prs_uzb_ewe_vie_amr_fbf_ses_cic	-0.672286736905008	-1.61112349954602	0.110541743731254
83	heb_swe_lda_bos_hau_gam_tig_ben_tur_uzb_yor_sun_swt_hin_mol_bsq_prs_aeg_bem_mnd_krd_nor_akn_svk_bam_alb_hun_dyu_swa_fin_scr_amh_geo_glc_mcd_ita_lat_owc_anl_eng_est_zul_mao_ctl_tag_jpn_knd_kor_lit_pol_cic_spa_jav_guj_mlt_mly_cnt_afr_tsn_arw_chh_rus_urd_fre_dut_qcu_por_grk_ukr_xho_amr_bul_wly_slo_ind_cze_tsw_ger_ses_bat_tha_sod_tml_dgb_fbf_azi_pan_rom_aze_ewe_vie_sid_igb_moo_ven	-0.48173845191651	-1.1485946529076	0.253668852669808
84	sod_hin_igb_nor_amh_anl_tig_fre_uzb_tur_ses_mly_bem_dut_prs_bsq_cze_heb_fbf_cnt_pol_swe_cic_rus_akn_eng_hun_dyu_moo_est_bos_sid_geo_ben_krd_pan_ger_hau_aeg_ukr_fin_yor_mao_scr_tag_jpn_knd_kor_svk_guj_zul_mcd_ind_por_owc_sun_mnd_rom_tsn_arw_gam_alb_ctl_lit_spa_qcu_grk_urd_glc_lda_amr_ita_chh_lat_jav_afr_xho_slo_dgb_bat_tha_wly_tml_bam_swa_azi_mol_bul_aze_tsw_vie_mlt_ewe_ven_swt	-0.50053165026315	-1.19121866401994	0.236599083392045
85	wly_grk_bem_pol_hau_gam_heb_urd_tur_aze_tsw_jav_ven_ita_krd_bsq_spa_anl_dyu_cnt_fre_ger_xho_prs_cic_scr_fin_akn_tsn_est_afr_amh_geo_eng_slo_bos_lit_sod_tig_ctl_hun_fbf_tag_bul_bat_jpn_tml_kor_lat_rom_yor_cze_mao_pan_chh_sun_mnd_rus_lda_alb_amr_svk_mol_mcd_por_qcu_ben_arw_hin_ewe_aeg_glc_sid_nor_ind_guj_dgb_dut_igb_mly_tha_mlt_knd_zul_swa_azi_swe_ukr_uzb_bam_vie_owc_swt_moo_ses	-0.24876412202485	-0.587560738479671	0.55825109689489
86	hau_ctl_bam_alb_amh_amr_aeg_mol_aze_uzb_xho_mly_zul_lit_ita_bsq_ger_anl_moo_mnd_ukr_cze_fbf_fre_ses_ben_est_igb_cic_fin_prs_chh_geo_pol_urd_svk_arw_wly_owc_rus_hun_ewe_sun_scr_tag_jpn_knd_kor_hin_por_yor_pan_jav_slo_tig_ind_cnt_spa_tsn_dut_mlt_rom_swe_grk_bul_qcu_lat_bos_guj_dgb_heb_krd_sod_eng_bat_nor_swt_glc_dyu_mao_tha_sid_tml_bem_lda_azi_afr_mcd_tur_ven_vie_gam_akn_swa_tsw	0.0584418232252909	0.137710076267527	0.890767272920767
87	tig_mol_dgb_ben_aeg_amh_gam_ita_azi_aze_cic_bat_bem_mcd_prs_bsq_lit_mlt_bam_cnt_swe_urd_swt_glc_fbf_eng_fin_yor_ven_est_rom_sid_geo_pol_arw_svk_ger_wly_owc_bul_hun_tsw_ind_pan_mao_jpn_knd_kor_grk_fre_ewe_nor_mly_hin_anl_tag_mnd_alb_xho_ctl_hau_dut_afr_spa_cze_qcu_ukr_rus_slo_swa_amr_lat_sod_guj_sun_krd_moo_bos_akn_jav_tha_heb_tml_igb_zul_tur_por_scr_uzb_tsn_vie_chh_dyu_ses_lda	0.431986101409364	1.01878447472144	0.310948314530663
88	tig_fre_cic_cze_owc_hau_heb_arw_uzb_azi_ses_bat_zul_spa_krd_bsq_lit_wly_dgb_cnt_por_rus_lda_ukr_dyu_bul_est_akn_ewe_hun_ita_chh_geo_svk_swe_nor_prs_sid_sod_guj_fin_xho_mly_pol_sun_jpn_tml_kor_pan_hin_ven_dut_tag_ben_aeg_mao_mnd_eng_swa_ger_gam_glc_urd_bos_grk_qcu_alb_rom_lat_tsn_amh_ctl_anl_slo_ind_scr_swt_mcd_igb_jav_tha_amr_knd_moo_fbf_aze_mol_afr_tur_bem_vie_mlt_tsw_yor_bam	0.0225981512530748	0.0532349975025092	0.957658857715385
89	sid_pol_ewe_rus_amr_chh_owc_fre_uzb_aze_zul_bat_cic_nor_rom_bsq_ben_gam_bem_mnd_por_krd_moo_hin_ses_ukr_est_xho_swt_hun_afr_heb_geo_glc_dut_swe_guj_hau_anl_bul_fin_akn_ind_arw_tag_jpn_knd_kor_alb_slo_yor_grk_sun_bos_amh_jav_cnt_ger_tsw_lat_sod_pan_mcd_ita_eng_qcu_cze_svk_prs_fbf_aeg_lit_mlt_scr_mao_mol_lda_ctl_bam_mly_tha_tig_tml_ven_tsn_azi_spa_urd_tur_dgb_vie_wly_swa_igb_dyu	-0.0836283377329761	-0.197153249022618	0.844137856954825
90	sod_bos_igb_rus_chh_tig_heb_ukr_tur_azi_ses_sun_cic_prs_dut_bsq_rom_wly_lda_mnd_lit_ben_zul_fre_ewe_glc_est_yor_swa_fin_alb_sid_geo_lat_cze_arw_bul_owc_anl_eng_hun_xho_mly_spa_bat_jpn_knd_kor_grk_urd_fbf_krd_tag_scr_gam_jav_cnt_pan_tsn_por_amh_ita_nor_slo_pol_qcu_hin_ger_mol_swt_aeg_swe_mlt_svk_ind_guj_tsw_mcd_dyu_mao_tha_amr_tml_ven_moo_aze_ctl_afr_uzb_dgb_vie_hau_bam_bem_akn	-0.427522784791971	-1.01374148493897	0.313336296751062
91	sid_rus_dyu_scr_sod_owc_mlt_pan_tur_uzb_ses_tag_bem_lat_pol_bsq_urd_heb_swa_cnt_nor_spa_igb_ger_ven_mol_est_zul_bam_hun_dut_amr_geo_ukr_mcd_lit_ita_amh_tig_alb_fin_tsn_sun_glc_jav_jpn_knd_kor_swe_grk_dgb_hin_ind_eng_aeg_mao_mnd_bos_swt_svk_gam_krd_fre_por_prs_qcu_rom_cze_slo_fbf_hau_guj_wly_arw_mly_ben_tsw_ctl_lda_bat_tha_chh_tml_cic_moo_azi_afr_bul_aze_akn_vie_anl_yor_ewe_xho	-0.197815845859585	-0.466711840544919	0.641797551519884
92	amh_rom_swa_por_hau_amr_sod_cze_aze_uzb_lda_jav_moo_swe_alb_bsq_ukr_heb_yor_mnd_grk_pol_swt_lat_fbf_hin_est_ewe_zul_fin_slo_tig_geo_ita_scr_krd_nor_mlt_anl_glc_hun_akn_ind_bos_mao_jpn_knd_kor_rus_mcd_bam_eng_bat_dut_wly_sun_cnt_arw_igb_urd_owc_guj_bul_svk_ger_qcu_lit_mol_pan_ses_gam_ctl_aeg_spa_tag_ben_bem_afr_xho_mly_tha_sid_tml_dyu_tsn_tur_prs_fre_azi_ven_vie_chh_dgb_cic_tsw	-0.571536381874908	-1.36306614128228	0.176152781720253
93	sid_bos_moo_ukr_gam_anl_heb_dut_uzb_aze_ewe_ind_swt_spa_rom_bsq_grk_mlt_xho_cnt_swe_bul_dyu_nor_dgb_mol_hun_ven_zul_fin_guj_aeg_geo_svk_ctl_urd_ger_chh_wly_glc_est_bam_bat_lit_sun_jpn_tml_kor_pan_hin_fbf_krd_mly_prs_amh_jav_mnd_arw_bem_rus_hau_pol_alb_ben_cze_qcu_afr_slo_fre_tsw_tig_eng_owc_mcd_mao_por_tsn_ita_swa_tag_tha_amr_knd_akn_ses_azi_lat_scr_tur_yor_vie_sod_cic_lda_igb	-1.31671452727785	-3.27726003254066	0.00147451189085874
94	amh_arw_ses_svk_tig_owc_anl_cze_tur_azi_xho_jav_dyu_grk_mcd_bsq_ben_wly_tsw_cnt_guj_swe_fbf_fre_bem_bos_est_tsn_dgb_fin_mol_amr_geo_rus_ctl_ger_glc_mlt_chh_urd_hun_ven_mly_ukr_sun_jpn_tml_kor_krd_rom_bam_ita_tag_slo_hau_mao_mnd_nor_akn_afr_gam_prs_eng_pol_spa_qcu_por_bul_lat_yor_sod_scr_aeg_pan_ind_dut_igb_lit_swt_bat_tha_sid_knd_swa_cic_uzb_alb_hin_aze_ewe_vie_heb_lda_moo_zul	-0.0207721863713282	-0.0489164131356395	0.961090809142998
95	chh_bul_yor_afr_aeg_gam_owc_ukr_aze_uzb_xho_bat_ses_guj_scr_bsq_pol_sid_cic_mnd_cze_urd_fbf_ctl_ven_nor_hun_akn_igb_est_ben_sod_geo_rom_ger_dut_lat_mlt_amr_slo_fin_ewe_mao_arw_sun_jpn_tml_kor_rus_hin_bam_pan_ind_prs_heb_mly_cnt_alb_moo_glc_tig_svk_eng_mol_lit_qcu_grk_bos_fre_dgb_amh_ita_wly_spa_jav_swe_zul_krd_swt_tag_tha_anl_knd_swa_dyu_azi_por_mcd_tur_tsw_vie_hau_bem_tsn_lda	-0.193705899278874	-0.457011992840031	0.648728148809164
96	amh_ukr_moo_rus_hau_aeg_gam_hin_uzb_tur_ven_ind_swa_por_guj_bsq_svk_amr_dyu_mnd_ben_ctl_dgb_nor_swt_lat_hun_fbf_xho_fin_afr_wly_geo_krd_mol_urd_eng_owc_mlt_rom_est_ses_jav_glc_bat_jpn_knd_kor_ita_cze_akn_dut_mao_spa_sid_tag_cnt_ger_cic_bul_chh_bos_alb_slo_arw_qcu_fre_scr_prs_igb_tig_pol_sod_grk_mly_swe_lda_mcd_tsn_sun_tha_anl_tml_bem_yor_azi_pan_lit_aze_ewe_vie_heb_zul_tsw_bam	-0.246028381091758	-0.580201901357716	0.563181616636386
97	heb_lit_lda_mol_owc_amr_wly_por_azi_aze_zul_sun_swt_glc_afr_bsq_pan_gam_tsn_mnd_ukr_krd_ses_cze_tsw_bos_hun_ven_cic_fin_dut_mlt_geo_rus_grk_ben_bul_tig_hau_pol_est_fbf_bat_svk_ind_jpn_knd_kor_mcd_swe_bam_ger_mly_ctl_sod_jav_cnt_eng_yor_prs_amh_scr_lat_spa_arw_qcu_slo_alb_hin_dgb_sid_rom_aeg_urd_mao_nor_akn_fre_swa_tag_tha_anl_tml_dyu_xho_uzb_guj_ita_tur_moo_vie_chh_bem_ewe_igb	-0.221483051129726	-0.522953135935617	0.602250583905528
98	wly_pan_swa_ukr_heb_aeg_chh_pol_tur_uzb_dyu_mao_ses_alb_lit_bsq_por_gam_lda_cnt_ctl_ben_xho_nor_cic_bul_hun_ven_fbf_est_urd_amh_geo_spa_mol_fre_prs_amr_sod_slo_fin_yor_mly_cze_jav_jpn_tml_kor_lat_glc_bam_eng_sun_swe_hau_tag_mnd_arw_bem_rus_owc_grk_dut_svk_mcd_qcu_rom_scr_guj_ewe_sid_ita_tig_ger_ind_krd_igb_bos_akn_bat_tha_anl_knd_tsn_moo_aze_hin_afr_azi_swt_vie_mlt_tsw_dgb_zul	-0.665158268351178	-1.59075993126135	0.115057330725236
99	heb_rom_yor_grk_tig_hau_wly_rus_azi_aze_tsn_mly_lda_dut_lat_bsq_mcd_amr_swt_mnd_hin_ukr_bam_afr_bem_guj_fin_ses_zul_hun_pol_aeg_geo_prs_ctl_bul_por_chh_gam_eng_est_moo_bat_pan_jav_jpn_tml_kor_mol_slo_igb_ben_sun_arw_amh_tag_cnt_cze_akn_urd_sod_svk_nor_ita_ger_qcu_glc_bos_alb_ewe_anl_krd_owc_fre_ind_swe_dgb_spa_fbf_mao_tha_sid_knd_cic_ven_tur_lit_scr_uzb_dyu_vie_mlt_swa_tsw_xho	-0.247647067703941	-0.585375760139108	0.559712833636585
100	amr_rom_xho_urd_anl_owc_aeg_ita_tur_uzb_dgb_mao_fbf_fre_grk_bsq_spa_tig_swt_cnt_mol_ger_cic_krd_tsn_por_est_bam_bem_hun_bos_sod_geo_alb_rus_afr_eng_wly_amh_lat_fin_ses_jav_ben_mly_jpn_tml_kor_bul_ctl_moo_pan_bat_slo_hau_tag_mnd_glc_swa_pol_mlt_prs_ukr_lit_svk_qcu_arw_guj_mcd_igb_heb_nor_sid_cze_sun_swe_yor_hin_ven_ind_tha_gam_knd_akn_tsw_aze_scr_dut_azi_lda_vie_chh_ewe_zul_dyu	0.23972719168827	0.564133837934396	0.574021035713053
101	heb_bul_cic_fre_gam_tig_hau_pol_uzb_tur_fbf_mao_yor_mcd_rom_bsq_guj_anl_dgb_mnd_arw_pan_zul_spa_igb_alb_hun_swt_tsw_fin_swe_aeg_geo_slo_scr_grk_cze_chh_sod_prs_est_moo_bat_krd_ind_jpn_knd_kor_bos_glc_dyu_hin_sun_ukr_mlt_jav_cnt_dut_bam_mol_amh_lit_rus_eng_afr_qcu_lat_nor_urd_ses_owc_ger_sid_ben_mly_svk_swa_por_xho_tag_tha_amr_tml_lda_akn_azi_ita_ctl_aze_ewe_vie_wly_ven_bem_tsn	-1.1020391056266	-2.70706217039764	0.00807752132236539
102	aeg_afr_dyu_swe_gam_chh_owc_scr_azi_uzb_akn_ind_ven_ctl_pol_bsq_rom_hau_fbf_cnt_prs_pan_cic_grk_bem_ger_fin_igb_tsw_est_lit_sod_geo_slo_svk_hin_ukr_amr_heb_arw_hun_yor_mao_guj_mly_jpn_tml_kor_rus_ita_ewe_ben_tag_urd_tig_bat_mnd_eng_swt_mcd_wly_cze_lat_alb_bul_qcu_por_nor_dut_zul_mlt_glc_anl_spa_sun_fre_lda_krd_ses_jav_tha_amh_knd_xho_moo_aze_mol_bos_tur_dgb_vie_sid_bam_swa_tsn	-0.30414968253134	-0.72010242948718	0.473267894408012
103	anl_svk_swt_spa_chh_wly_sod_ita_aze_azi_tsw_ind_igb_pol_krd_bsq_glc_tig_yor_cnt_ger_lat_tsn_lit_swa_pan_est_dgb_zul_hun_hin_sid_geo_ukr_slo_alb_grk_owc_aeg_ben_fin_akn_bat_ctl_sun_jpn_tml_kor_scr_bos_bam_arw_jav_eng_hau_tag_mnd_por_ewe_guj_heb_bul_cze_mol_mcd_qcu_urd_nor_rom_ven_gam_swe_amh_fre_mao_dut_dyu_prs_xho_mly_tha_mlt_knd_bem_cic_tur_rus_afr_uzb_fbf_vie_amr_lda_ses_moo	-0.431544827871936	-1.02343585795742	0.30875661234386
104	chh_grk_cic_swe_anl_hau_heb_alb_azi_tur_igb_bat_ses_ctl_urd_bsq_ukr_sid_ewe_cnt_por_svk_swt_ben_ven_arw_hun_akn_moo_est_spa_amh_geo_glc_prs_dut_lit_mlt_sod_mcd_fin_swa_tag_bos_ind_jpn_knd_kor_slo_rom_tsw_pol_mao_nor_gam_jav_mnd_ita_xho_lat_wly_fre_rus_scr_afr_qcu_mol_hin_krd_dyu_tig_cze_amr_guj_sun_pan_tsn_eng_dgb_mly_tha_owc_tml_lda_zul_uzb_bul_ger_aze_bem_vie_aeg_yor_bam_fbf	-0.534410629782073	-1.27452111623431	0.205654173904408
105	amh_lit_cic_nor_wly_tig_owc_ukr_azi_uzb_igb_mly_ewe_rom_arw_bsq_hin_anl_xho_cnt_ben_scr_bem_por_zul_ctl_est_akn_dgb_fin_ita_sod_geo_bos_pol_spa_guj_amr_gam_krd_hun_tsw_mao_cze_sun_jpn_tml_kor_lat_urd_lda_glc_tag_mol_heb_ind_mnd_swe_ven_alb_chh_slo_rus_fre_mcd_qcu_prs_grk_afr_yor_mlt_eng_aeg_pan_bat_bul_swt_ger_swa_jav_tha_hau_knd_moo_fbf_aze_dut_svk_tur_bam_vie_sid_dyu_ses_tsn	0.0500003656895916	0.117799875157047	0.906480276815475
106	hau_glc_cic_slo_sid_tig_anl_fre_azi_uzb_tsw_bat_dyu_cze_guj_bsq_eng_owc_bem_mnd_ukr_mol_ven_bos_swa_swe_hun_bam_yor_est_alb_wly_geo_arw_ctl_lit_hin_aeg_sod_ben_fin_dgb_mao_nor_jav_jpn_knd_kor_krd_lat_ewe_scr_ind_ita_chh_tag_cnt_grk_ses_por_amr_prs_dut_pol_rus_qcu_urd_bul_afr_xho_amh_rom_heb_spa_mly_ger_lda_pan_moo_sun_tha_mlt_tml_fbf_zul_tur_mcd_svk_aze_tsn_vie_gam_igb_akn_swt	-0.107180318044204	-0.252476338307106	0.8012300780979
107	owc_mol_dgb_pol_tig_hau_anl_ger_azi_aze_igb_ind_yor_cze_urd_bsq_svk_heb_ven_cnt_scr_hin_tsn_por_zul_ita_fin_tsw_bem_est_nor_sod_geo_ukr_pan_grk_lit_aeg_amr_swe_hun_akn_jav_bul_tag_jpn_tml_kor_fre_slo_dyu_ben_bat_eng_sid_mly_mnd_ctl_cic_arw_chh_krd_spa_dut_prs_qcu_rom_rus_bos_bam_gam_glc_amh_alb_sun_afr_swa_mcd_ewe_mao_tha_wly_knd_xho_swt_uzb_lat_guj_tur_lda_vie_mlt_ses_fbf_moo	-0.709374450509134	-1.70076137882085	0.0923294729660871
108	owc_eng_akn_ukr_amh_tig_sid_afr_tur_azi_tsn_jav_bem_scr_ita_bsq_alb_aeg_dyu_mnd_mcd_urd_moo_ctl_bam_ger_est_ven_yor_hun_arw_amr_geo_ben_spa_guj_rus_sod_hau_slo_fin_swa_ind_lit_tag_jpn_knd_kor_nor_lat_xho_grk_mao_por_mlt_bat_cnt_prs_dgb_dut_heb_svk_pan_krd_pol_qcu_cze_bul_bos_igb_anl_fre_chh_glc_sun_swe_tsw_mol_zul_mly_tha_wly_tml_ses_lda_aze_hin_rom_uzb_cic_vie_gam_swt_fbf_ewe	-0.302395229659571	-0.715844566426555	0.475880877494932
109	wly_svk_cic_ukr_sid_chh_owc_fre_aze_azi_tsw_mly_xho_lat_ger_bsq_cze_heb_ses_cnt_mol_ben_moo_slo_zul_pol_hun_swa_fbf_fin_ctl_sod_geo_rom_bos_afr_lit_hau_aeg_urd_est_bem_mao_alb_ind_jpn_tml_kor_prs_ita_lda_swe_sun_scr_tig_tag_mnd_guj_bam_mcd_mlt_krd_arw_pan_bul_qcu_glc_eng_por_ven_anl_spa_amh_nor_bat_rus_dyu_hin_ewe_jav_tha_amr_knd_dgb_yor_tur_dut_grk_uzb_swt_vie_gam_igb_tsn_akn	-0.0767540885511604	-0.181049996629887	0.856722317760379
110	mlt_dut_lda_rom_sid_hau_aeg_rus_uzb_tur_igb_mly_bem_eng_ctl_bsq_pan_sod_akn_cnt_bul_cze_dgb_fre_yor_ita_hun_bam_swt_fin_bos_anl_geo_por_ben_slo_grk_tig_gam_mol_est_xho_tag_mcd_ind_jpn_tml_kor_guj_ger_fbf_lit_bat_svk_chh_sun_mnd_afr_swa_swe_amr_prs_lat_glc_pol_qcu_nor_urd_krd_tsw_heb_ukr_wly_scr_jav_hin_dyu_arw_zul_mao_tha_owc_knd_ewe_cic_azi_alb_spa_aze_tsn_vie_amh_moo_ses_ven	-0.393521313008367	-0.933917312552868	0.352765048784503
111	sod_nor_akn_pan_aeg_hau_wly_svk_azi_uzb_dgb_tag_lda_mcd_arw_bsq_ita_heb_bam_mnd_scr_rus_ewe_krd_yor_prs_fin_xho_bem_hun_lat_gam_geo_fre_lit_guj_swe_anl_chh_bos_est_igb_mao_pol_ind_jpn_knd_kor_slo_mol_swa_rom_mly_eng_amh_jav_cnt_ukr_ven_ben_mlt_por_hin_alb_glc_qcu_afr_bul_ctl_moo_amr_dut_sid_urd_bat_spa_tsw_cze_fbf_sun_tha_tig_tml_zul_tsn_tur_grk_ger_aze_swt_vie_owc_ses_cic_dyu	0.0351512081703148	0.0828329037208032	0.934162432321526
112	amr_lat_swt_ukr_aeg_tig_owc_guj_aze_azi_tsw_ind_cic_cze_bos_bsq_nor_anl_moo_mnd_fre_prs_tsn_swe_bam_mol_fin_igb_swa_est_svk_chh_geo_ita_ben_bul_rus_sid_wly_krd_hun_ewe_sun_alb_mly_jpn_tml_kor_ger_afr_lda_glc_mao_pan_amh_jav_cnt_hin_ses_spa_gam_slo_ctl_rom_mcd_qcu_eng_dut_lit_yor_sod_urd_mlt_scr_bat_arw_dgb_por_fbf_tag_tha_heb_knd_xho_bem_uzb_grk_pol_tur_akn_vie_hau_dyu_ven_zul	-0.446738471961834	-1.05988339710504	0.291942582577425
113	wly_grk_bem_lit_heb_sid_chh_bul_tur_azi_lda_tag_moo_afr_ita_bsq_mcd_owc_dyu_cnt_prs_pan_swa_ukr_swt_slo_fin_ewe_xho_est_hin_amr_geo_ctl_lat_scr_svk_anl_amh_glc_hun_ven_ind_rus_bat_jpn_knd_kor_mol_dut_ses_arw_sun_pol_sod_mly_mnd_cze_dgb_spa_mlt_por_fre_krd_alb_qcu_ben_rom_guj_fbf_gam_bos_tig_nor_mao_swe_cic_urd_zul_jav_tha_aeg_tml_bam_akn_uzb_ger_eng_aze_tsn_vie_hau_yor_tsw_igb	-0.0724549684087967	-0.170780740472855	0.864767182257443
114	amr_rus_igb_prs_tig_sod_wly_pol_azi_aze_swa_mao_bem_ger_scr_bsq_svk_hau_cic_cnt_pan_krd_xho_por_ewe_ukr_est_dyu_moo_fin_ita_gam_geo_arw_dut_rom_spa_aeg_heb_bul_hun_ses_bat_mol_tag_jpn_tml_kor_guj_alb_bam_lit_ind_ben_anl_mly_mnd_eng_dgb_grk_mlt_hin_fre_swe_bos_qcu_urd_slo_afr_tsw_sid_glc_owc_ctl_sun_lat_ven_cze_zul_jav_tha_amh_knd_tsn_yor_tur_nor_mcd_uzb_lda_vie_chh_fbf_swt_akn	-0.014076916306871	-0.0331549380345737	0.973622087056988
115	mlt_bul_ses_glc_sid_heb_chh_grk_aze_uzb_dgb_ind_xho_mol_fre_bsq_pan_sod_dyu_cnt_ben_mcd_zul_arw_akn_afr_fin_yor_moo_hun_rus_amh_geo_prs_alb_por_dut_anl_amr_ctl_est_bam_mly_svk_tag_jpn_knd_kor_scr_guj_tsw_bos_jav_slo_hau_sun_mnd_ita_ven_nor_aeg_swe_urd_krd_rom_qcu_eng_pol_ger_ewe_owc_lat_gam_lit_mao_spa_cic_hin_tsn_bat_tha_wly_tml_lda_fbf_tur_cze_ukr_azi_bem_vie_tig_igb_swa_swt	-0.47365991819962	-1.12631203439293	0.262931449594146
116	mlt_scr_moo_eng_wly_tig_anl_slo_tur_aze_swt_sun_yor_rom_lat_bsq_ben_hau_dgb_mnd_guj_arw_ses_bul_akn_cze_est_bem_ven_hun_ukr_heb_geo_mol_nor_svk_glc_owc_gam_dut_fin_lda_tag_rus_bat_jpn_knd_kor_alb_prs_igb_hin_mao_ger_sod_jav_cnt_pol_tsw_krd_aeg_lit_por_grk_bos_qcu_swe_mcd_ita_cic_amh_urd_sid_afr_mly_ctl_fbf_spa_xho_ind_tha_amr_tml_swa_zul_azi_pan_fre_uzb_tsn_vie_chh_ewe_dyu_bam	-0.260936523379223	-0.616255941420443	0.539231119150117
117	gam_bos_ses_por_amh_tig_amr_lat_uzb_aze_cic_sun_lda_ben_ita_bsq_alb_sod_xho_mnd_bul_fre_zul_glc_swt_ctl_est_dgb_dyu_fin_pol_anl_geo_spa_dut_grk_lit_wly_chh_hin_hun_fbf_mao_slo_bat_jpn_knd_kor_urd_ger_ven_rom_ind_rus_mlt_jav_cnt_guj_bem_svk_aeg_mcd_mol_arw_swe_qcu_pan_scr_afr_tsw_owc_cze_hau_nor_mly_eng_ewe_krd_moo_tag_tha_heb_tml_yor_swa_azi_prs_ukr_tur_igb_vie_sid_akn_tsn_bam	-0.100526708732751	-0.236993795963914	0.813182862428302
118	hau_alb_ses_nor_mlt_amr_sid_dut_tur_aze_cic_mly_moo_pan_rom_bsq_glc_anl_bem_cnt_scr_grk_ven_krd_tsw_rus_est_bam_swt_fin_ben_gam_geo_ukr_mol_bos_lit_chh_wly_por_hun_ewe_tag_afr_sun_jpn_knd_kor_svk_ita_zul_fre_bat_eng_sod_mao_mnd_slo_dyu_prs_tig_guj_cze_ger_lat_qcu_bul_pol_ctl_dgb_heb_mcd_amh_hin_jav_urd_lda_spa_xho_ind_tha_owc_tml_yor_fbf_azi_swe_arw_uzb_swa_vie_aeg_igb_tsn_akn	0.138242370736408	0.325262088161237	0.745713339469503
119	amh_guj_cic_lat_sod_gam_chh_ukr_azi_uzb_yor_jav_swt_por_bos_bsq_alb_tig_fbf_mnd_ger_pol_xho_slo_bem_krd_est_tsw_ewe_hun_rom_aeg_geo_glc_spa_fre_bul_hau_heb_urd_fin_dgb_sun_lit_bat_jpn_knd_kor_swe_grk_zul_eng_mao_hin_amr_tag_cnt_ben_akn_rus_owc_scr_ita_mol_afr_qcu_pan_prs_svk_ven_sid_cze_wly_nor_ind_dut_lda_mcd_tsn_mly_tha_anl_tml_bam_ses_tur_ctl_arw_aze_swa_vie_mlt_igb_moo_dyu	-1.03434606808371	-2.52731588699821	0.013181430336285
120	chh_slo_tsn_rus_gam_heb_hau_mcd_azi_uzb_cic_bat_fbf_cze_grk_bsq_mol_anl_ven_mnd_swe_krd_swa_afr_bem_urd_fin_swt_yor_hun_hin_sid_geo_lit_ger_guj_dut_mlt_owc_eng_est_xho_sun_ctl_jav_jpn_tml_kor_rom_spa_tsw_bos_ind_nor_sod_mly_cnt_scr_lda_bul_wly_prs_ben_pan_lat_qcu_svk_glc_alb_akn_amr_por_amh_pol_tag_fre_dyu_arw_igb_mao_tha_aeg_knd_dgb_moo_tur_ita_ukr_aze_bam_vie_tig_ses_zul_ewe	-0.53955349654881	-1.28397182266388	0.202341450436353
121	chh_ctl_fbf_rom_tig_sid_amr_dut_uzb_azi_akn_mao_swt_krd_cze_bsq_afr_heb_dgb_cnt_por_lit_yor_prs_lda_ukr_fin_igb_ven_hun_hin_sod_geo_arw_nor_scr_swe_wly_hau_bos_est_dyu_bat_glc_mly_jpn_tml_kor_pol_rus_ewe_slo_ind_lat_owc_jav_mnd_grk_cic_pan_amh_svk_bul_mcd_spa_qcu_alb_fre_ben_tsw_mlt_urd_aeg_ita_tag_eng_bem_mol_swa_sun_tha_gam_knd_xho_zul_tur_guj_ger_aze_ses_vie_anl_tsn_moo_bam	-0.148938394459159	-0.351562148197064	0.725961934988665
122	amh_mol_akn_bul_amr_sod_owc_mcd_uzb_tur_zul_sun_tsn_fre_urd_bsq_svk_anl_dyu_cnt_nor_swe_xho_glc_bem_rom_est_tsw_igb_fin_ctl_wly_geo_bos_ita_afr_alb_heb_gam_hin_hun_swa_mly_cze_tag_jpn_tml_kor_pan_rus_cic_por_jav_ukr_hau_bat_mnd_eng_lda_guj_tig_krd_lit_spa_prs_qcu_dut_lat_ben_moo_chh_arw_mlt_scr_ind_grk_ewe_slo_fbf_mao_tha_aeg_knd_ses_dgb_aze_ger_pol_azi_ven_vie_sid_swt_yor_bam	-0.567551996911734	-1.35346422316029	0.179187908372195
123	owc_glc_lda_grk_hau_sid_anl_hin_azi_aze_moo_tag_swt_alb_eng_bsq_scr_amr_ewe_mnd_cze_lit_akn_por_igb_urd_est_tsw_xho_hun_mol_aeg_geo_rus_krd_fre_afr_heb_mlt_svk_fin_dgb_jav_prs_bat_jpn_tml_kor_ben_spa_cic_slo_sun_ukr_gam_mao_cnt_ger_dyu_ctl_wly_guj_rom_lat_pan_qcu_arw_ita_bos_bam_chh_swe_amh_nor_ind_pol_swa_mcd_ven_mly_tha_sod_knd_zul_ses_uzb_bul_dut_tur_fbf_vie_tig_tsn_bem_yor	-1.29448538085961	-3.22460492187878	0.00174095144123587
124	tig_alb_ven_krd_mlt_amh_sid_pan_tur_aze_swa_mao_fbf_dut_bos_bsq_eng_hau_tsw_cnt_urd_prs_ewe_swe_ses_fre_fin_akn_yor_est_ukr_gam_geo_svk_lat_nor_bul_wly_aeg_guj_hun_dyu_jav_mol_tag_jpn_tml_kor_ben_rus_igb_slo_ind_mcd_anl_mly_mnd_hin_bem_cze_sod_ita_afr_ctl_por_qcu_spa_glc_ger_moo_owc_arw_chh_rom_sun_lit_swt_pol_tsn_bat_tha_amr_knd_zul_xho_azi_grk_scr_uzb_lda_vie_heb_dgb_bam_cic	0.0437096044928282	0.102854290304473	0.91830007687875
125	heb_slo_bem_mcd_chh_amr_tig_hin_azi_aze_yor_ind_lda_swe_rom_bsq_bos_amh_dgb_cnt_fre_ctl_moo_alb_ven_cze_est_tsw_bam_fin_mol_mlt_geo_lit_bul_rus_ger_aeg_anl_ita_hun_akn_mly_eng_jav_jpn_tml_kor_pol_ben_cic_prs_tag_afr_hau_mao_mnd_svk_ewe_por_gam_glc_scr_arw_spa_qcu_ukr_grk_lat_swt_owc_nor_sid_dut_bat_urd_tsn_guj_xho_sun_tha_wly_knd_igb_dyu_uzb_krd_pan_tur_fbf_vie_sod_swa_ses_zul	-0.712286164480503	-1.71436013356294	0.0897934852505314
126	mlt_fre_zul_pan_amr_amh_sid_ger_aze_azi_swa_tag_igb_krd_ukr_bsq_dut_heb_akn_cnt_arw_swe_ewe_grk_lda_eng_hun_ven_fbf_est_ben_aeg_geo_lit_slo_scr_spa_chh_wly_guj_fin_bam_sun_glc_mly_jpn_knd_kor_hin_nor_moo_pol_mao_mcd_anl_jav_mnd_por_tsw_bos_gam_afr_alb_ita_rus_qcu_svk_lat_ctl_cic_owc_prs_tig_cze_ind_rom_yor_urd_ses_bat_tha_sod_tml_dgb_tsn_tur_bul_mol_uzb_dyu_vie_hau_bem_xho_swt	0.0106133691761536	0.0249858033518993	0.980119821855197
127	amh_swe_swt_por_anl_aeg_sod_nor_uzb_tur_fbf_sun_bam_rom_pol_bsq_pan_owc_cic_mnd_hin_ben_ven_cze_yor_grk_hun_akn_xho_est_lit_wly_geo_ita_eng_mol_rus_gam_chh_lat_fin_ewe_mao_ctl_mly_jpn_knd_kor_arw_mcd_swa_dut_jav_krd_sid_bat_cnt_ukr_zul_bos_amr_bul_scr_prs_afr_qcu_fre_guj_slo_igb_hau_ger_heb_urd_ind_glc_tsw_spa_dyu_tag_tha_mlt_tml_bem_moo_aze_svk_alb_azi_dgb_vie_tig_tsn_lda_ses	-0.244148282976013	-0.576538732977158	0.565643920282529
128	wly_mol_swt_bul_anl_owc_amh_alb_tur_azi_lda_ind_zul_pol_ger_bsq_afr_gam_ven_mnd_fre_lat_igb_grk_tsw_nor_fin_bam_dyu_est_guj_amr_geo_rus_swe_ita_urd_aeg_tig_slo_hun_akn_jav_eng_sun_jpn_knd_kor_prs_lit_xho_arw_mly_rom_heb_bat_cnt_por_bem_scr_sid_ctl_pan_bos_glc_qcu_hin_krd_svk_fbf_chh_dut_sod_ukr_mao_ben_ewe_spa_swa_tag_tha_hau_tml_moo_ses_aze_cze_mcd_uzb_tsn_vie_mlt_cic_yor_dgb	-0.0485727950625367	-0.114613791979848	0.908998335654978
129	sid_ben_tsn_guj_gam_tig_owc_nor_tur_azi_dyu_ind_dgb_prs_afr_bsq_rus_amh_swt_cnt_grk_ctl_igb_lat_ses_glc_fin_fbf_moo_est_krd_hau_geo_mol_pan_cze_spa_anl_mlt_pol_hun_bem_sun_ukr_mao_jpn_knd_kor_rom_ger_yor_fre_mly_mcd_aeg_bat_mnd_urd_bam_svk_amr_lit_bul_eng_slo_qcu_arw_por_bos_lda_heb_swe_sod_hin_jav_dut_tsw_scr_cic_tag_tha_chh_tml_swa_xho_aze_alb_ita_uzb_zul_vie_wly_ewe_akn_ven	0.456525473102628	1.07919197123326	0.283293153046847
130	hau_krd_tsw_bul_gam_heb_amr_arw_azi_aze_lda_mao_igb_ctl_pan_bsq_lit_sid_zul_cnt_ger_glc_tsn_rus_bem_guj_hun_moo_ewe_fin_ukr_mlt_geo_bos_grk_afr_cze_tig_owc_eng_est_fbf_bat_lat_tag_jpn_knd_kor_mol_fre_dgb_urd_sun_swe_chh_mly_mnd_hin_yor_ben_sod_nor_dut_spa_scr_qcu_ita_prs_alb_akn_wly_pol_aeg_svk_ind_slo_swt_rom_xho_jav_tha_anl_tml_cic_ven_tur_mcd_por_uzb_ses_vie_amh_bam_dyu_swa	-0.749692470369463	-1.80048786844664	0.0750254336872497
131	tig_cze_tsw_slo_chh_hau_wly_prs_aze_azi_ven_tag_zul_pol_lat_bsq_scr_mlt_akn_mnd_svk_nor_moo_mcd_igb_rus_fin_ses_bam_hun_glc_owc_geo_ukr_ctl_urd_lit_heb_sod_bos_est_ewe_mao_spa_ind_jpn_tml_kor_alb_krd_dgb_afr_sun_bul_anl_bat_cnt_ita_cic_rom_aeg_mol_dut_hin_ben_qcu_fre_arw_ger_fbf_amh_eng_gam_por_jav_grk_xho_guj_swt_mly_tha_amr_knd_dyu_lda_uzb_swe_pan_tur_swa_vie_sid_tsn_bem_yor	-0.147061175786377	-0.347096515766048	0.729303032985654
132	owc_ger_cic_svk_sod_heb_mlt_dut_tur_azi_zul_ind_yor_alb_bul_bsq_krd_tig_moo_cnt_pan_swe_akn_lit_xho_grk_hun_tsw_fbf_fin_nor_aeg_geo_rom_arw_ukr_bos_amh_amr_slo_est_dgb_mly_spa_mao_jpn_knd_kor_pol_ben_dyu_ita_jav_lat_wly_tag_mnd_mol_swa_urd_gam_prs_cze_glc_ctl_qcu_scr_guj_por_bem_chh_eng_anl_hin_sun_afr_tsn_rus_ses_bat_tha_sid_tml_ven_igb_uzb_fre_mcd_aze_swt_vie_hau_bam_ewe_lda	0.0664165454461927	0.156248558552007	0.876175779190451
133	wly_hin_fbf_ben_sid_tig_gam_glc_tur_aze_bem_ind_bam_ukr_slo_bsq_ita_mlt_lda_cnt_ger_krd_moo_pan_xho_spa_hun_zul_igb_fin_pol_hau_geo_mcd_swe_nor_fre_amr_amh_bos_est_ewe_mly_dut_tag_jpn_tml_kor_lat_por_ses_rus_bat_svk_sod_sun_mnd_bul_swt_alb_chh_lit_prs_cze_mol_qcu_arw_urd_afr_tsw_owc_grk_heb_guj_mao_scr_yor_eng_ven_jav_tha_aeg_knd_dgb_tsn_azi_rom_ctl_uzb_dyu_vie_anl_akn_cic_swa	-0.486007827176715	-1.15643829548861	0.250463939356473
134	heb_hin_cic_rom_amh_anl_hau_mol_tur_azi_fbf_bat_moo_krd_nor_bsq_dut_aeg_tsn_mnd_slo_lat_zul_guj_yor_glc_hun_bam_dyu_est_eng_amr_geo_fre_lit_rus_ctl_tig_mlt_prs_fin_swt_tag_mcd_mly_jpn_tml_kor_svk_ita_ewe_scr_jav_pol_sid_ind_cnt_bul_dgb_alb_wly_cze_grk_pan_por_qcu_swe_urd_ukr_ven_sod_ger_owc_ben_mao_afr_akn_spa_bem_sun_tha_chh_knd_ses_lda_aze_arw_bos_uzb_xho_vie_gam_swa_igb_tsw	-1.0763179318614	-2.64348377830145	0.0096304231658583
135	tig_bos_ewe_scr_owc_chh_anl_swe_aze_uzb_lda_bat_cic_dut_lat_bsq_glc_wly_ven_cnt_ger_eng_tsw_bul_swt_slo_fin_yor_bem_hun_por_amh_geo_arw_grk_pol_urd_mlt_heb_rus_est_bam_tag_rom_mao_jpn_knd_kor_ctl_mol_fbf_svk_ind_alb_sid_mly_mnd_pan_swa_ben_gam_nor_afr_ukr_prs_qcu_hin_cze_spa_ses_aeg_ita_sod_krd_jav_guj_igb_mcd_zul_sun_tha_hau_tml_dgb_akn_azi_lit_fre_tur_dyu_vie_amr_moo_tsn_xho	-0.304068789553121	-0.719624477791977	0.473560805577961
136	heb_afr_tsn_urd_anl_amh_sid_bos_azi_uzb_yor_mao_moo_bul_grk_bsq_ita_wly_zul_mnd_hin_ctl_igb_arw_xho_swe_fin_cic_dyu_est_mol_owc_geo_rom_lat_prs_por_tig_sod_rus_hun_lda_mly_svk_sun_jpn_tml_kor_mcd_lit_ven_spa_jav_slo_hau_ind_cnt_eng_tsw_fre_amr_pan_ger_alb_scr_qcu_ukr_krd_cze_dgb_mlt_dut_aeg_nor_tag_pol_ewe_guj_swa_bat_tha_chh_knd_swt_ses_aze_ben_glc_tur_bem_vie_gam_akn_bam_fbf	0.904301414964757	2.15329840368122	0.0338819826872821
137	aeg_bul_xho_alb_chh_gam_mlt_ger_tur_uzb_bem_mao_bam_ukr_pol_bsq_dut_sod_ewe_mnd_scr_swe_swa_svk_tsn_urd_fin_tsw_akn_est_ita_heb_geo_spa_cze_bos_grk_owc_amh_prs_hun_ven_sun_krd_jav_jpn_tml_kor_fre_lit_dgb_ctl_bat_lat_wly_tag_cnt_afr_swt_glc_tig_slo_rom_hin_guj_qcu_por_mcd_arw_dyu_sid_mol_amr_rus_mly_ben_igb_nor_lda_ind_tha_hau_knd_zul_ses_aze_pan_eng_azi_cic_vie_anl_fbf_yor_moo	-0.843523085756526	-2.0365642908587	0.044536878807328
138	chh_ger_akn_ctl_anl_tig_wly_guj_azi_tur_ses_mao_moo_glc_nor_bsq_bos_owc_zul_mnd_hin_krd_lda_slo_ewe_fre_est_dgb_swa_fin_alb_mlt_geo_svk_cze_dut_pol_aeg_sid_grk_hun_tsn_sun_mol_bat_jpn_knd_kor_bul_eng_cic_ita_tag_lit_sod_jav_cnt_mcd_yor_urd_amh_scr_swe_ukr_rus_qcu_spa_arw_rom_tsw_hau_afr_amr_lat_mly_por_bem_ben_dyu_ind_tha_heb_tml_swt_ven_uzb_pan_prs_aze_xho_vie_gam_fbf_igb_bam	0.400364101794029	0.942713763971053	0.34826984934251
139	hau_bul_bem_dut_sod_owc_chh_spa_azi_uzb_yor_bat_ses_ben_swe_bsq_krd_heb_swt_mnd_fre_ger_zul_lat_lda_slo_hun_ven_bam_fin_lit_amr_geo_alb_ctl_grk_svk_anl_gam_ukr_est_ewe_ind_arw_mao_jpn_tml_kor_rus_mcd_cic_mol_sun_prs_mlt_mly_cnt_hin_swa_pol_aeg_glc_pan_por_afr_qcu_guj_rom_nor_akn_amh_eng_tig_bos_tag_scr_dyu_ita_fbf_jav_tha_sid_knd_dgb_tsw_aze_urd_cze_tur_moo_vie_wly_xho_tsn_igb	-0.39183219173772	-0.929642473401546	0.354963004435108
140	sid_svk_swt_cze_sod_aeg_amh_fre_uzb_azi_lda_mly_tsn_swe_alb_bsq_ger_anl_yor_mnd_slo_glc_bem_urd_ven_prs_fin_zul_swa_hun_bul_wly_geo_ctl_ita_bos_mol_gam_chh_guj_est_moo_tag_krd_mao_jpn_knd_kor_nor_hin_fbf_lit_bat_ukr_amr_jav_cnt_rom_akn_ben_hau_spa_pan_rus_mcd_qcu_por_arw_pol_xho_heb_dut_owc_afr_sun_lat_cic_grk_ses_ind_tha_tig_tml_igb_dyu_aze_eng_scr_tur_ewe_vie_mlt_bam_tsw_dgb	0.109579338787462	0.257739306550412	0.797177568992029
141	gam_ita_bem_ctl_chh_sod_tig_guj_azi_aze_ven_mao_tsw_swe_eng_bsq_ukr_wly_dyu_cnt_svk_pol_lda_ger_dgb_dut_est_tsn_ewe_fin_ben_amr_geo_mcd_lit_hin_rus_heb_mlt_slo_hun_cic_jav_mol_bat_jpn_knd_kor_glc_por_swt_alb_ind_prs_hau_tag_mnd_spa_swa_arw_aeg_nor_afr_rom_bul_qcu_fre_pan_scr_bam_sid_lat_amh_cze_sun_grk_xho_krd_moo_mly_tha_anl_tml_zul_igb_tur_urd_bos_uzb_akn_vie_owc_yor_ses_fbf	-0.175399360422646	-0.414863229368206	0.679197499865537
142	mlt_eng_tsw_fre_sod_owc_sid_ukr_aze_tur_cic_sun_xho_swe_spa_bsq_mol_heb_akn_cnt_lat_por_ses_dut_lda_ita_fin_fbf_ewe_hun_ben_aeg_geo_ger_mcd_nor_ctl_wly_amr_pol_est_swt_tag_lit_mao_jpn_tml_kor_bul_hin_moo_grk_bat_krd_hau_jav_mnd_scr_dyu_cze_tig_slo_rus_prs_urd_qcu_afr_arw_svk_yor_anl_pan_chh_alb_ind_guj_ven_bos_swa_mly_tha_amh_knd_bem_dgb_uzb_glc_rom_azi_zul_vie_gam_tsn_igb_bam	-0.605750244560169	-1.44732263523652	0.15116912083883
143	amr_prs_zul_rus_amh_sid_owc_spa_azi_aze_ven_sun_cic_arw_bos_bsq_alb_heb_swt_cnt_lit_eng_yor_ita_bam_urd_hun_moo_lda_est_swe_hau_geo_afr_svk_lat_glc_gam_mlt_guj_fin_dyu_mly_krd_jav_jpn_knd_kor_ben_scr_igb_grk_tag_ctl_aeg_bat_mnd_rom_tsw_fre_tig_nor_ger_mol_ukr_qcu_por_dut_bul_swa_wly_cze_chh_mcd_mao_slo_tsn_pol_dgb_ind_tha_anl_tml_ewe_xho_tur_pan_hin_uzb_akn_vie_sod_fbf_bem_ses	-0.6491597261306	-1.55162975295214	0.124147376219101
144	aeg_spa_dgb_alb_hau_owc_sod_dut_aze_azi_lda_jav_fbf_bul_guj_bsq_krd_wly_xho_cnt_arw_scr_moo_grk_ewe_ukr_hun_bam_igb_fin_ger_anl_geo_pol_prs_swe_svk_amh_tig_pan_est_swa_sun_por_mly_jpn_knd_kor_eng_cze_tsw_fre_bat_ita_heb_tag_mnd_ctl_zul_lit_mlt_rom_mol_nor_lat_qcu_rus_hin_glc_yor_sid_ben_gam_mcd_mao_bos_cic_afr_swt_ind_tha_chh_tml_dyu_ven_uzb_urd_slo_tur_ses_vie_amr_akn_bem_tsn	-0.447841063271664	-1.0645106942439	0.289853494945426
145	aeg_ctl_cic_ger_owc_hau_sod_urd_aze_azi_akn_bat_ewe_ben_ukr_bsq_prs_chh_swa_mnd_krd_swe_zul_arw_tsw_eng_hun_igb_bem_est_afr_heb_geo_por_alb_guj_dut_sid_amh_slo_fin_yor_mly_scr_tag_jpn_tml_kor_grk_mcd_moo_cze_jav_pol_gam_mao_cnt_lit_ven_bul_tig_lat_fre_glc_svk_qcu_pan_nor_spa_tsn_amr_hin_wly_mol_ind_rus_swt_bos_ses_sun_tha_anl_knd_dgb_fbf_tur_ita_rom_uzb_xho_vie_mlt_dyu_bam_lda	-0.655546861474149	-1.56880592770829	0.120089502993504
146	mlt_swe_bem_ctl_heb_tig_sod_ukr_tur_uzb_bam_ind_moo_bos_spa_bsq_ger_anl_tsn_cnt_alb_pan_igb_fre_lda_grk_hun_cic_dyu_est_krd_hau_geo_guj_lit_glc_svk_aeg_amh_pol_fin_zul_bat_nor_mao_jpn_knd_kor_lat_prs_swa_scr_tag_mcd_gam_sun_mnd_arw_ses_dut_chh_eng_afr_mol_rus_qcu_ita_hin_rom_akn_amr_por_owc_urd_mly_cze_xho_ben_yor_jav_tha_sid_tml_tsw_ven_aze_slo_bul_azi_fbf_vie_wly_swt_dgb_ewe	-0.709886559056996	-1.70323377257134	0.0918641049469848
147	wly_rom_cic_ger_amh_mlt_tig_bos_uzb_azi_ewe_jav_zul_swe_ita_bsq_glc_heb_fbf_cnt_lat_svk_tsw_urd_swa_bul_hun_ven_bem_est_ukr_amr_geo_lit_cze_guj_eng_chh_gam_por_fin_ses_sun_spa_bat_jpn_tml_kor_krd_nor_xho_ctl_mao_hin_sid_tag_mnd_grk_akn_arw_sod_dut_scr_pol_prs_qcu_mcd_fre_alb_bam_hau_mol_anl_rus_mly_ben_swt_pan_igb_ind_tha_aeg_knd_dgb_tsn_tur_slo_afr_aze_moo_vie_owc_lda_yor_dyu	0.181010664911749	0.427654788217706	0.66989110117894
148	gam_ita_swa_urd_sod_aeg_tig_alb_aze_tur_ses_sun_xho_bul_slo_bsq_spa_amr_cic_cnt_mol_guj_ewe_fre_moo_scr_est_yor_swt_fin_lit_sid_geo_lat_pol_eng_nor_amh_chh_arw_hun_tsw_bat_svk_mly_jpn_knd_kor_rom_mcd_ven_ukr_mao_ger_hau_ind_mnd_bos_akn_afr_mlt_swe_por_krd_hin_qcu_dut_pan_cze_zul_wly_ben_anl_glc_jav_rus_lda_ctl_igb_tag_tha_heb_tml_bem_bam_azi_grk_prs_uzb_tsn_vie_owc_dyu_dgb_fbf	-0.138752120943891	-0.327159170298872	0.744282746069813
149	tig_nor_akn_rom_amr_mlt_hau_glc_aze_uzb_ses_mly_bem_bos_alb_bsq_dut_heb_yor_cnt_afr_mcd_cic_ukr_igb_pol_fin_dyu_bam_hun_swe_owc_geo_hin_rus_eng_slo_amh_sid_ger_est_swt_tag_cze_bat_jpn_tml_kor_grk_arw_zul_prs_sun_bul_chh_ind_mnd_fre_lda_guj_sod_urd_por_svk_pan_qcu_lat_scr_krd_dgb_gam_mol_aeg_ben_jav_lit_moo_ctl_swa_mao_tha_anl_knd_tsn_ven_azi_ita_spa_tur_ewe_vie_wly_tsw_fbf_xho	-0.147112057157308	-0.346784342604624	0.729536791110288
150	sid_pan_xho_mol_aeg_sod_amr_ctl_azi_aze_tsn_bat_bem_slo_urd_bsq_lat_amh_swt_mnd_arw_glc_tsw_lit_lda_krd_fin_ewe_moo_est_bos_mlt_geo_nor_cze_ukr_rom_chh_heb_mcd_hun_yor_mly_pol_jav_jpn_tml_kor_prs_grk_cic_ger_tag_spa_owc_ind_cnt_fre_zul_dut_wly_rus_hin_guj_swe_qcu_ita_scr_svk_dgb_gam_ben_tig_eng_sun_por_fbf_afr_swa_mao_tha_hau_knd_dyu_ses_tur_bul_alb_uzb_igb_vie_anl_bam_akn_ven	-0.656324539017558	-1.56860593360484	0.120136136915255
151	heb_eng_swa_grk_aeg_wly_sid_mcd_aze_azi_tsn_bat_fbf_cze_spa_bsq_glc_amr_lda_mnd_swe_arw_dyu_scr_bam_rus_est_cic_yor_fin_alb_owc_geo_afr_mol_krd_svk_anl_chh_por_hun_bem_mao_urd_mly_jpn_knd_kor_rom_prs_zul_lit_tag_ben_gam_ind_cnt_pol_xho_fre_sod_lat_slo_ctl_pan_qcu_guj_ger_hin_igb_amh_dut_mlt_bos_sun_nor_swt_ukr_moo_jav_tha_hau_tml_ven_dgb_uzb_ita_bul_tur_ewe_vie_tig_ses_akn_tsw	-0.154868382460961	-0.365592878336289	0.715499115602531
152	tig_ctl_lda_grk_sid_anl_amr_urd_aze_azi_xho_tag_igb_prs_pol_bsq_por_hau_akn_cnt_scr_ukr_ewe_slo_dgb_mol_fin_swt_zul_est_ben_owc_geo_bos_krd_hin_fre_heb_sod_lat_hun_ven_jav_dut_bat_jpn_tml_kor_rom_lit_tsn_cze_ind_nor_chh_sun_mnd_afr_bem_ita_aeg_swe_alb_arw_glc_qcu_eng_guj_rus_cic_wly_pan_gam_ger_mly_spa_dyu_svk_fbf_mao_tha_mlt_knd_ses_bam_uzb_mcd_bul_tur_moo_vie_amh_swa_tsw_yor	-0.591422404431128	-1.41136359420321	0.161474235990317
153	sod_cze_lda_ger_aeg_wly_mlt_pan_aze_tur_igb_tag_ven_urd_fre_bsq_pol_anl_swt_mnd_rus_prs_yor_lit_ses_ita_fin_bem_fbf_hun_bos_tig_geo_swe_guj_nor_grk_chh_amh_svk_est_tsn_mly_spa_mao_jpn_knd_kor_por_krd_zul_lat_bat_scr_amr_sun_cnt_arw_dyu_rom_gam_ukr_glc_eng_bul_qcu_slo_dut_hin_xho_owc_mol_sid_ctl_ind_ben_bam_mcd_moo_jav_tha_heb_tml_cic_swa_azi_alb_afr_uzb_tsw_vie_hau_dgb_ewe_akn	-0.0605018721913078	-0.14253517651375	0.886965644948497
154	sod_pol_igb_slo_anl_gam_tig_rus_aze_uzb_tsn_sun_ewe_swe_svk_bsq_bos_amh_swt_cnt_dut_lit_bam_scr_ses_bul_fin_moo_tsw_est_ger_owc_geo_krd_ita_fre_eng_wly_mlt_pan_hun_yor_tag_hin_ind_jpn_tml_kor_afr_mol_fbf_por_jav_alb_sid_bat_mnd_urd_dyu_spa_amr_ben_cze_rom_lat_qcu_ctl_grk_prs_dgb_aeg_ukr_hau_arw_mao_guj_bem_nor_ven_mly_tha_chh_knd_akn_swa_tur_mcd_glc_azi_lda_vie_heb_zul_cic_xho	0.344346061066047	0.81161723692835	0.419083744066714
155	sid_mcd_dyu_svk_sod_owc_tig_glc_uzb_tur_igb_ind_ses_lit_slo_bsq_rom_chh_bem_cnt_scr_fre_cic_dut_tsn_prs_fin_swa_dgb_est_hin_gam_geo_krd_arw_ger_ita_wly_mlt_nor_hun_fbf_mao_ctl_mly_jpn_tml_kor_cze_pan_tsw_guj_tag_eng_hau_sun_mnd_spa_ven_urd_amr_pol_por_ben_lat_qcu_swe_mol_grk_lda_heb_bos_amh_afr_bat_ukr_ewe_bul_yor_jav_tha_aeg_knd_zul_xho_aze_alb_rus_azi_swt_vie_anl_bam_moo_akn	0.580614779061352	1.37724631395732	0.171741944587356
156	hau_pan_bam_scr_aeg_sid_gam_por_azi_aze_ven_jav_bem_bos_pol_bsq_ukr_amh_igb_mnd_cze_mol_moo_fre_ses_nor_est_dgb_zul_fin_bul_amr_geo_swe_eng_ita_arw_sod_chh_lit_hun_akn_bat_rom_mly_jpn_tml_kor_lat_ctl_tsn_hin_mao_ben_owc_sun_cnt_grk_swa_slo_mlt_dut_svk_glc_prs_qcu_spa_mcd_alb_xho_anl_rus_heb_afr_ind_urd_fbf_ger_lda_tag_tha_wly_knd_swt_ewe_uzb_krd_guj_tur_dyu_vie_tig_cic_yor_tsw	0.355639652301444	0.838728854757293	0.403772137836516
157	wly_pol_fbf_krd_anl_amh_hau_mol_uzb_aze_swa_tag_swt_nor_guj_bsq_lat_gam_akn_cnt_bul_ukr_zul_slo_dyu_dut_fin_tsn_tsw_est_rom_amr_geo_urd_por_prs_bos_mlt_sid_afr_hun_ses_ind_ita_jav_jpn_tml_kor_alb_rus_lda_spa_mao_ctl_tig_sun_mnd_arw_xho_lit_heb_mcd_ger_scr_cze_qcu_pan_eng_grk_bem_sod_fre_chh_hin_mly_glc_cic_ben_yor_bat_tha_aeg_knd_ven_ewe_azi_svk_swe_tur_igb_vie_owc_dgb_bam_moo	-0.142427875748351	-0.335867931217501	0.737727022292517
158	chh_spa_swt_svk_owc_aeg_mlt_por_uzb_azi_yor_sun_ewe_swe_rom_bsq_mcd_sod_ses_cnt_guj_lat_lda_pol_bam_pan_hun_tsn_akn_est_rus_hau_geo_bos_fre_grk_prs_amr_heb_scr_fin_dyu_tag_ger_mao_jpn_tml_kor_glc_ctl_cic_afr_bat_slo_gam_mly_mnd_dut_swa_ukr_tig_arw_ita_cze_bul_qcu_urd_alb_krd_zul_sid_nor_wly_ben_ind_mol_dgb_lit_igb_jav_tha_amh_knd_xho_tsw_tur_eng_hin_aze_bem_vie_anl_fbf_ven_moo	-0.755430634417814	-1.81388394111592	0.0729204677016723
159	gam_bul_zul_arw_anl_hau_wly_hin_aze_azi_ses_mly_tsn_svk_urd_bsq_ukr_mlt_bam_cnt_mcd_lat_swa_alb_dgb_eng_fin_ven_dyu_hun_nor_sid_geo_glc_guj_grk_ben_sod_amr_spa_est_akn_tag_krd_bat_jpn_knd_kor_por_bos_xho_afr_mao_rus_chh_ind_mnd_pol_cic_slo_amh_scr_dut_ita_ctl_qcu_ger_fre_lit_moo_aeg_prs_heb_mol_jav_cze_ewe_swe_tsw_sun_tha_tig_tml_fbf_bem_tur_pan_rom_uzb_yor_vie_owc_igb_swt_lda	0.0334215498581112	0.0789439089387885	0.937246853699799
160	hau_pol_ewe_bul_tig_mlt_aeg_arw_uzb_aze_bam_sun_fbf_urd_spa_bsq_ita_amh_dgb_mnd_ukr_eng_tsw_afr_xho_mcd_fin_igb_yor_est_glc_anl_geo_hin_rom_bos_lit_owc_sod_ctl_hun_akn_mly_alb_mao_jpn_tml_kor_slo_mol_zul_prs_ind_ger_wly_bat_cnt_ben_lda_cze_sid_por_fre_dut_scr_qcu_nor_krd_svk_swa_chh_grk_amr_swe_tag_pan_dyu_guj_swt_jav_tha_heb_knd_ven_moo_azi_lat_rus_tur_ses_vie_gam_bem_cic_tsn	-0.656555682122065	-1.57038023344259	0.11972291470896
161	amr_mol_swa_pol_wly_anl_mlt_bos_uzb_aze_ven_tag_dyu_krd_eng_bsq_slo_chh_tsn_cnt_hin_por_swt_lat_cic_pan_fin_akn_xho_est_dut_aeg_geo_urd_rus_alb_guj_owc_amh_arw_hun_bem_mly_rom_jav_jpn_knd_kor_nor_ctl_moo_ukr_ind_afr_tig_sun_mnd_bul_dgb_svk_sid_cze_ger_swe_fre_qcu_prs_grk_glc_zul_sod_ita_heb_spa_mao_scr_fbf_mcd_yor_bat_tha_hau_tml_lda_ewe_tur_lit_ben_azi_tsw_vie_gam_ses_igb_bam	0.0886074887022743	0.208722378202316	0.835121442755579
162	amh_afr_ewe_cze_sod_hau_amr_alb_azi_uzb_fbf_mao_zul_lit_krd_bsq_swe_tig_xho_cnt_por_grk_lda_mcd_tsw_ctl_hun_ses_yor_est_lat_heb_geo_dut_rus_slo_arw_gam_sid_urd_fin_tsn_bat_svk_tag_jpn_knd_kor_bos_glc_bam_nor_ind_bul_aeg_mly_mnd_guj_swt_fre_wly_rom_eng_ben_pan_qcu_spa_prs_pol_swa_owc_hin_anl_ukr_sun_scr_dgb_mol_igb_jav_tha_chh_tml_dyu_bem_tur_ger_ita_aze_akn_vie_mlt_moo_cic_ven	0.461781926957539	1.08717915393217	0.279767326677361
163	amh_pol_swa_ita_chh_gam_tig_spa_azi_aze_ven_ind_cic_glc_bos_bsq_dut_anl_swt_cnt_fre_rom_zul_scr_ewe_afr_fin_igb_dyu_est_ger_wly_geo_eng_swe_ctl_ben_heb_mlt_cze_hun_bam_sun_mcd_bat_jpn_tml_kor_krd_lit_tsn_nor_jav_lat_sid_mly_mnd_alb_bem_guj_hau_grk_prs_svk_ukr_qcu_mol_slo_bul_moo_aeg_hin_owc_arw_mao_por_akn_pan_tsw_tag_tha_sod_knd_lda_yor_tur_urd_rus_uzb_fbf_vie_amr_dgb_xho_ses	-0.0762412268606921	-0.179906968555951	0.857617026485853
164	amh_mcd_lda_urd_gam_amr_sid_ger_aze_uzb_cic_sun_tsw_alb_scr_bsq_swe_anl_ses_mnd_rus_nor_ewe_spa_ven_krd_hun_swa_igb_fin_slo_heb_geo_lit_bos_ita_eng_mlt_sod_guj_est_yor_mly_bul_tag_jpn_tml_kor_prs_rom_bem_pol_mao_por_tig_ind_cnt_pan_bam_ben_chh_afr_glc_arw_hin_qcu_fre_mol_grk_fbf_aeg_dut_hau_svk_jav_cze_dgb_ctl_zul_bat_tha_owc_knd_swt_tsn_tur_lat_ukr_azi_moo_vie_wly_akn_xho_dyu	-0.328142470886446	-0.777126222711822	0.439056577263588
165	chh_lat_tsw_slo_heb_wly_sid_mcd_aze_tur_bem_jav_cic_glc_alb_bsq_nor_anl_moo_cnt_hin_grk_bam_por_ses_bos_est_lda_akn_hun_scr_mlt_geo_swe_guj_pol_urd_tig_owc_dut_fin_fbf_sun_cze_mao_jpn_tml_kor_arw_ita_yor_eng_bat_ctl_sod_ind_mnd_prs_ewe_fre_amh_rus_ger_spa_ukr_qcu_svk_rom_lit_tsn_hau_afr_amr_bul_mly_pan_swa_krd_dgb_tag_tha_gam_knd_dyu_igb_azi_ben_mol_uzb_zul_vie_aeg_xho_swt_ven	-0.104957221263561	-0.247843018078746	0.804802263827964
166	sod_ita_ses_rus_wly_aeg_sid_urd_tur_azi_igb_tag_yor_lit_krd_bsq_glc_anl_zul_cnt_fre_bul_bam_prs_tsn_eng_fin_swa_lda_hun_pan_chh_geo_lat_afr_spa_svk_owc_hau_grk_est_swt_mao_alb_jav_jpn_knd_kor_swe_ben_xho_ctl_ind_pol_amr_sun_mnd_bos_akn_rom_amh_hin_mcd_dut_ukr_qcu_cze_ger_guj_moo_mlt_mol_tig_nor_bat_scr_bem_arw_fbf_mly_tha_heb_tml_ewe_dgb_uzb_slo_por_aze_dyu_vie_gam_ven_cic_tsw	-0.360157932608538	-0.852622259037326	0.396059296618441
167	amr_fre_akn_krd_mlt_gam_wly_rom_tur_aze_ewe_bat_swa_svk_mcd_bsq_grk_sod_ven_mnd_mol_ukr_fbf_lat_tsw_dut_est_zul_bem_fin_ita_anl_geo_eng_arw_cze_nor_heb_amh_ctl_hun_moo_mly_rus_jav_jpn_knd_kor_slo_prs_dgb_swe_mao_scr_chh_ind_cnt_spa_cic_guj_tig_hin_ben_lit_pol_qcu_alb_pan_glc_tsn_hau_urd_owc_por_tag_ger_swt_bul_dyu_sun_tha_aeg_tml_bam_yor_azi_afr_bos_uzb_igb_vie_sid_xho_ses_lda	-0.176839908701129	-0.417513073269426	0.677265482166178
168	chh_eng_tsn_afr_gam_mlt_owc_rom_uzb_tur_swt_jav_ses_urd_ger_bsq_bul_sid_dgb_mnd_svk_arw_xho_guj_yor_bos_fin_moo_bam_hun_ukr_aeg_geo_rus_fre_slo_ctl_tig_anl_prs_est_zul_mly_cze_ind_jpn_tml_kor_ben_lat_fbf_grk_tag_glc_heb_sun_cnt_scr_igb_mol_hau_ita_mcd_lit_krd_qcu_spa_alb_dut_lda_amh_por_amr_pan_mao_hin_tsw_swe_cic_bat_tha_wly_knd_swa_ewe_azi_pol_nor_aze_dyu_vie_sod_ven_bem_akn	-0.0857722449229463	-0.202236952262189	0.840173235739035
169	hau_bul_ses_mcd_tig_heb_amr_krd_uzb_azi_tsw_mao_igb_swe_ctl_bsq_eng_wly_cic_mnd_bos_cze_swa_dut_fbf_prs_hun_ewe_swt_est_rom_chh_geo_por_hin_slo_lit_aeg_owc_guj_fin_akn_ind_lat_jav_jpn_knd_kor_nor_fre_xho_grk_mly_ben_gam_bat_cnt_alb_zul_glc_sid_svk_arw_pol_rus_qcu_afr_ger_urd_moo_anl_ita_sod_scr_sun_spa_ven_pan_dgb_tag_tha_mlt_tml_bam_bem_aze_ukr_mol_tur_tsn_vie_amh_dyu_yor_lda	-0.459415714655055	-1.09083560067227	0.278163396163604
170	anl_slo_akn_ita_tig_hau_sod_mcd_uzb_tur_dgb_bat_yor_pan_svk_bsq_glc_amh_tsw_mnd_grk_bos_ewe_guj_zul_lit_fin_moo_cic_est_ben_sid_geo_por_ger_lat_afr_aeg_wly_swe_hun_swa_sun_ctl_mly_jpn_knd_kor_mol_hin_xho_scr_jav_krd_gam_tag_cnt_arw_fbf_spa_owc_bul_rom_nor_prs_qcu_eng_ukr_cze_dyu_heb_urd_mlt_pol_mao_fre_ven_alb_ses_ind_tha_chh_tml_igb_bem_aze_dut_rus_azi_bam_vie_amr_lda_tsn_swt	-0.519628797519079	-1.24094807969899	0.217746150551413
171	wly_rom_cic_lit_owc_hau_heb_cze_uzb_azi_xho_jav_ewe_spa_lat_bsq_ita_aeg_tsw_mnd_swe_fre_moo_bos_lda_mol_est_ven_akn_fin_afr_mlt_geo_grk_ben_bul_alb_amh_gam_svk_hun_zul_sun_guj_mly_jpn_knd_kor_urd_nor_swa_krd_ind_por_amr_tag_cnt_arw_swt_glc_anl_scr_ctl_ger_hin_qcu_eng_dut_prs_bem_sod_mcd_chh_ukr_bat_pol_dyu_slo_bam_mao_tha_sid_tml_fbf_ses_aze_rus_pan_tur_igb_vie_tig_dgb_yor_tsn	-0.463132643796862	-1.09983162396815	0.274244329914735
172	amr_ctl_moo_slo_chh_owc_tig_por_uzb_aze_dyu_ind_bem_bul_urd_bsq_scr_aeg_yor_mnd_glc_guj_tsn_fre_lda_eng_est_cic_akn_hun_mol_sid_geo_svk_prs_swe_ukr_heb_amh_nor_fin_ven_mly_rus_jav_jpn_tml_kor_rom_alb_xho_hin_bat_lit_hau_mao_cnt_krd_zul_lat_sod_mcd_spa_grk_cze_qcu_bos_pan_arw_bam_gam_ger_wly_ita_sun_ben_igb_dut_tsw_tag_tha_mlt_knd_swa_dgb_azi_pol_afr_tur_ewe_vie_anl_fbf_swt_ses	-0.791457194147758	-1.90611867528479	0.0597228821122926
173	hau_pan_bam_rom_gam_sod_tig_grk_uzb_azi_dgb_mly_yor_mcd_ctl_bsq_mol_owc_swa_cnt_eng_urd_fbf_pol_lda_alb_est_ewe_dyu_hun_dut_mlt_geo_spa_swe_lat_scr_amr_anl_slo_fin_ses_mao_krd_sun_jpn_knd_kor_rus_arw_ven_nor_bat_guj_sid_ind_mnd_lit_bem_glc_aeg_afr_ger_svk_bos_qcu_prs_ben_cze_cic_heb_hin_wly_por_tag_bul_swt_ukr_zul_jav_tha_amh_tml_igb_tsn_tur_fre_ita_aze_tsw_vie_chh_xho_moo_akn	-0.492567798850625	-1.17313481709062	0.243737671215743
174	hau_por_tsw_guj_mlt_chh_sid_ben_azi_aze_ven_bat_zul_hin_bos_bsq_ukr_amh_dgb_mnd_lat_svk_tsn_alb_cic_cze_hun_swa_swt_fin_rus_aeg_geo_bul_grk_ger_urd_owc_sod_mol_est_igb_ind_lit_mly_jpn_knd_kor_prs_fre_bem_ita_jav_eng_amr_sun_cnt_pol_dyu_ctl_wly_nor_pan_dut_rom_qcu_mcd_scr_krd_xho_anl_spa_gam_glc_mao_afr_yor_arw_akn_tag_tha_tig_tml_bam_moo_tur_swe_slo_uzb_fbf_vie_heb_ewe_ses_lda	-0.185374500376419	-0.438506600207774	0.662036054355677
175	mlt_alb_tsw_lit_sod_hau_wly_nor_aze_uzb_ses_sun_fbf_prs_lat_bsq_afr_sid_akn_mnd_rus_hin_yor_arw_tsn_ukr_fin_zul_ven_hun_guj_owc_geo_ben_rom_cze_por_chh_aeg_ctl_est_dyu_ind_ger_jav_jpn_knd_kor_mcd_glc_xho_ita_tag_krd_gam_bat_cnt_spa_dgb_bos_anl_mol_urd_grk_swe_qcu_pol_slo_pan_ewe_amh_scr_tig_svk_mly_eng_bam_fre_igb_mao_tha_amr_tml_swt_bem_tur_dut_bul_azi_cic_vie_heb_swa_moo_lda	-0.489065328415056	-1.16357337013103	0.247573595225888
176	heb_slo_zul_cze_amr_aeg_wly_scr_uzb_azi_yor_bat_moo_eng_prs_bsq_mcd_owc_bam_mnd_dut_nor_cic_urd_swt_ctl_fin_ses_igb_hun_swe_sid_geo_pan_lat_krd_spa_sod_tig_pol_est_xho_tag_ukr_jav_jpn_tml_kor_alb_guj_ewe_ita_ind_rus_amh_mao_cnt_fre_swa_arw_hau_mol_lit_hin_ger_qcu_svk_rom_bul_ven_anl_por_chh_ben_mly_grk_dyu_glc_lda_sun_tha_gam_knd_akn_fbf_aze_bos_afr_tur_dgb_vie_mlt_tsn_bem_tsw	0.280103057575326	0.659379512531856	0.511281589636962
177	sid_ben_fbf_bul_owc_mlt_gam_ita_aze_azi_yor_jav_zul_spa_pan_bsq_rus_tig_swa_cnt_eng_pol_igb_scr_moo_mol_fin_akn_ewe_est_urd_aeg_geo_glc_ger_rom_prs_chh_hau_afr_hun_bam_bat_arw_sun_jpn_knd_kor_grk_nor_tsn_fre_tag_dut_amh_ind_mnd_alb_ses_krd_amr_ctl_svk_hin_por_qcu_slo_bos_guj_bem_sod_mcd_wly_lit_mao_lat_dyu_ukr_dgb_mly_tha_heb_tml_xho_tsw_tur_swe_cze_uzb_swt_vie_anl_lda_cic_ven	-0.653606835107598	-1.56609988685722	0.120721710380424
178	aeg_mol_yor_afr_owc_gam_tig_glc_uzb_tur_ewe_jav_akn_hin_krd_bsq_nor_sod_moo_mnd_arw_swe_dgb_ita_tsn_bos_est_ses_ven_hun_svk_mlt_geo_dut_slo_ukr_prs_amr_hau_spa_fin_lda_mao_bul_tag_jpn_knd_kor_ger_grk_cic_guj_bat_pan_amh_ind_cnt_ben_bem_pol_chh_ctl_rus_eng_cze_qcu_fre_scr_mcd_bam_sid_por_anl_rom_sun_lat_dyu_urd_tsw_mly_tha_heb_tml_swa_swt_azi_alb_lit_aze_igb_vie_wly_fbf_xho_zul	-0.469930246897932	-1.11581469209394	0.267376311701173
179	mlt_ctl_fbf_guj_tig_chh_owc_rus_azi_uzb_zul_sun_dgb_ita_fre_bsq_scr_sid_swa_cnt_slo_svk_ses_hin_bam_ukr_est_ewe_moo_hun_glc_wly_geo_ger_pol_swe_mcd_amh_gam_krd_fin_lda_tag_afr_mao_jpn_knd_kor_urd_bos_tsw_mol_jav_cze_aeg_mly_mnd_bul_dyu_alb_anl_arw_por_prs_pan_qcu_grk_lat_nor_bem_hau_dut_amr_rom_ind_ben_ven_spa_tsn_bat_tha_heb_tml_xho_akn_aze_lit_eng_tur_yor_vie_sod_igb_swt_cic	0.260772878097581	0.613728085010467	0.540893313544027
180	hau_lat_ewe_ger_sid_heb_wly_ctl_azi_tur_bem_mly_swt_ben_dut_bsq_pol_anl_dgb_cnt_arw_slo_bam_pan_tsw_fre_est_yor_igb_fin_spa_chh_geo_scr_mcd_mol_guj_amh_tig_glc_hun_swa_mao_bos_bat_jpn_knd_kor_urd_prs_moo_eng_ind_afr_amr_jav_mnd_nor_dyu_rom_owc_alb_hin_rus_bul_qcu_svk_krd_swe_cic_sod_ukr_gam_lit_sun_grk_zul_por_ses_tag_tha_mlt_tml_tsn_xho_uzb_ita_cze_aze_ven_vie_aeg_lda_fbf_akn	-0.498414670701943	-1.18528257048929	0.2389256045187
181	heb_pan_ven_arw_mlt_anl_chh_nor_uzb_azi_fbf_ind_dyu_dut_lit_bsq_bos_aeg_lda_cnt_krd_prs_bem_slo_ses_ukr_est_dgb_xho_fin_svk_tig_geo_mcd_fre_cze_ger_amh_amr_eng_hun_moo_bat_por_tag_jpn_tml_kor_glc_swe_tsw_ctl_jav_spa_sod_mao_mnd_urd_akn_ben_gam_ita_rus_rom_grk_qcu_mol_scr_lat_igb_owc_bul_sid_guj_sun_hin_bam_alb_swa_mly_tha_wly_knd_tsn_swt_tur_afr_pol_aze_ewe_vie_hau_zul_cic_yor	-1.14743714117621	-2.81739568004793	0.00591332577433967
182	sid_urd_tsn_svk_chh_hau_tig_alb_aze_azi_ses_mao_swa_cze_spa_bsq_afr_amr_swt_mnd_ita_lat_xho_pol_igb_prs_hun_ewe_cic_est_pan_wly_geo_ukr_bos_bul_grk_aeg_mlt_arw_fin_bem_jav_rus_ind_jpn_tml_kor_guj_nor_ven_rom_tag_slo_heb_sun_cnt_por_bam_lit_anl_krd_swe_hin_glc_qcu_ben_ctl_eng_moo_sod_ger_gam_dut_bat_fre_dyu_scr_zul_mly_tha_owc_knd_akn_lda_tur_mcd_mol_uzb_dgb_vie_amh_yor_tsw_fbf	0.0931920444430655	0.219723737378606	0.826567881367052
183	anl_rus_swt_svk_amh_chh_mlt_alb_aze_uzb_tsw_sun_zul_swe_krd_bsq_hin_tig_bem_cnt_glc_guj_swa_nor_dyu_slo_est_igb_ven_fin_lit_hau_geo_mcd_cze_prs_ger_sid_gam_afr_hun_moo_tag_bos_mao_jpn_knd_kor_ita_dut_xho_mol_jav_lat_sod_mly_mnd_eng_bam_por_heb_ctl_bul_pan_spa_qcu_ukr_pol_scr_ewe_aeg_urd_amr_grk_ind_fre_akn_arw_cic_bat_tha_wly_tml_yor_lda_azi_ben_rom_tur_ses_vie_owc_dgb_tsn_fbf	0.428604333160005	1.01208590320873	0.314122923912548
184	heb_urd_bem_ukr_anl_gam_mlt_scr_tur_aze_ewe_mao_zul_swe_hin_bsq_svk_chh_yor_mnd_krd_rom_lda_arw_tsw_slo_hun_swt_dgb_est_bul_amh_geo_afr_guj_alb_mol_tig_wly_lat_fin_cic_mly_nor_tag_jpn_tml_kor_ben_ctl_dyu_rus_sun_eng_hau_jav_cnt_cze_ven_grk_owc_spa_prs_pol_dut_qcu_lit_por_pan_fbf_sid_glc_aeg_fre_ind_mcd_tsn_bos_bam_bat_tha_sod_knd_igb_xho_azi_ger_ita_uzb_swa_vie_amr_akn_moo_ses	0.292763923583165	0.6887559200661	0.492691553059263
185	chh_por_lda_ukr_sod_mlt_tig_guj_azi_tur_akn_tag_swa_mol_slo_bsq_urd_amh_dgb_cnt_rom_mcd_moo_ita_igb_nor_fin_yor_dyu_est_krd_sid_geo_arw_glc_pan_afr_owc_hau_swe_hun_cic_jav_scr_mao_jpn_knd_kor_eng_prs_tsw_dut_mly_alb_amr_sun_mnd_pol_fbf_bul_heb_bos_spa_ger_svk_qcu_hin_rus_grk_ewe_gam_lat_aeg_ben_ind_cze_ven_fre_bem_bat_tha_anl_tml_zul_xho_aze_lit_ctl_uzb_swt_vie_wly_tsn_bam_ses	0.255513316315183	0.601084708251237	0.54924583871667
186	amh_prs_moo_pan_hau_aeg_sod_lat_aze_tur_bem_mao_igb_alb_mcd_bsq_svk_owc_lda_mnd_ukr_cze_fbf_lit_ses_rom_hun_tsn_xho_fin_ger_mlt_geo_eng_urd_ben_glc_sid_anl_bul_est_dyu_tag_ctl_bat_jpn_knd_kor_dut_ita_ven_rus_jav_scr_gam_sun_cnt_afr_swa_nor_chh_krd_spa_grk_por_qcu_fre_mol_bos_akn_wly_slo_tig_guj_mly_swe_ewe_pol_swt_ind_tha_heb_tml_tsw_yor_azi_hin_arw_uzb_dgb_vie_amr_cic_zul_bam	-0.687003685878642	-1.64444268661013	0.103461090500401
187	chh_bul_swt_krd_hau_amh_sid_eng_tur_uzb_xho_jav_ses_lit_svk_bsq_glc_aeg_tsn_cnt_spa_bos_swa_slo_dyu_ger_hun_akn_yor_est_scr_heb_geo_ctl_por_mcd_fre_gam_sod_rus_fin_igb_tag_ben_mao_jpn_knd_kor_arw_cze_fbf_nor_sun_pan_mlt_bat_mnd_swe_zul_urd_wly_afr_ita_mol_ukr_qcu_prs_rom_grk_dgb_anl_dut_amr_guj_ind_alb_ewe_pol_lda_mly_tha_tig_tml_moo_bem_aze_hin_lat_azi_bam_vie_owc_cic_tsw_ven	0.0205920141124607	0.0484886712077925	0.961430773865523
188	amr_rus_zul_pan_amh_aeg_sod_nor_aze_azi_lda_tag_yor_hin_por_bsq_cze_tig_tsn_mnd_glc_slo_bem_swe_dyu_lat_est_tsw_ven_hun_scr_heb_geo_grk_ita_svk_ukr_wly_sid_eng_fin_cic_ind_spa_bat_jpn_knd_kor_lit_urd_akn_prs_mly_alb_hau_jav_cnt_ger_fbf_arw_anl_mol_bos_krd_pol_qcu_ben_bul_guj_swt_owc_fre_gam_afr_mao_ctl_dgb_mcd_bam_sun_tha_chh_tml_moo_swa_tur_rom_dut_uzb_xho_vie_mlt_ewe_ses_igb	-0.482459801608174	-1.14728354230389	0.254207390458201
189	heb_swe_yor_eng_wly_gam_anl_afr_uzb_aze_dgb_jav_dyu_lit_bul_bsq_mol_tig_swa_mnd_alb_ctl_swt_rom_xho_dut_fin_igb_lda_hun_scr_mlt_geo_pol_mcd_ger_fre_amh_aeg_krd_est_bam_bat_hin_mao_jpn_tml_kor_grk_prs_moo_spa_sun_svk_hau_ind_cnt_guj_cic_lat_sod_ukr_slo_rus_bos_qcu_arw_cze_ben_ven_chh_glc_amr_pan_mly_nor_ses_urd_zul_tag_tha_owc_knd_bem_akn_azi_ita_por_tur_tsw_vie_sid_fbf_ewe_tsn	-0.156589772680883	-0.369578096379607	0.712537083525954
190	owc_spa_ses_pan_gam_sid_tig_scr_azi_aze_tsw_jav_tsn_ukr_bul_bsq_pol_amr_akn_mnd_swe_grk_ven_arw_fbf_rus_est_ewe_dgb_hun_alb_sod_geo_lat_hin_nor_ita_heb_aeg_ben_fin_lda_bat_slo_tag_jpn_knd_kor_dut_krd_zul_fre_mly_mol_chh_ind_cnt_bos_bam_svk_hau_urd_mcd_rom_prs_qcu_ctl_glc_afr_swt_wly_guj_amh_eng_mao_lit_bem_cze_igb_sun_tha_mlt_tml_swa_dyu_tur_por_ger_uzb_cic_vie_anl_xho_moo_yor	-0.507543635151613	-1.2081872682826	0.230038494778718
191	amr_lit_tsw_cze_sid_amh_owc_mcd_aze_uzb_cic_jav_tsn_guj_por_bsq_ger_mlt_ses_cnt_ita_nor_moo_urd_dgb_eng_fin_akn_lda_hun_ben_gam_geo_pan_grk_pol_mol_heb_wly_ukr_est_ewe_tag_ctl_ind_jpn_tml_kor_scr_arw_igb_prs_mao_afr_chh_sun_mnd_svk_xho_glc_aeg_hin_bos_swe_rom_qcu_fre_krd_dut_bem_sod_spa_anl_lat_bat_rus_zul_alb_swt_mly_tha_tig_knd_yor_dyu_azi_slo_bul_tur_bam_vie_hau_ven_swa_fbf	-0.298643062576109	-0.706796742026525	0.481459977426241
192	hau_afr_akn_swe_heb_anl_amh_krd_uzb_azi_dgb_mly_bem_guj_nor_bsq_cze_tig_fbf_mnd_bul_fre_moo_rus_swa_arw_est_ven_swt_hun_ben_aeg_geo_ukr_por_ita_dut_chh_gam_spa_fin_ewe_jav_alb_bat_jpn_tml_kor_mol_prs_igb_lit_sun_pan_sod_tag_cnt_grk_yor_urd_mlt_ctl_bos_eng_ger_qcu_rom_pol_slo_cic_sid_mcd_amr_svk_ind_glc_xho_lat_bam_mao_tha_owc_knd_dyu_tsn_aze_hin_scr_tur_tsw_vie_wly_ses_lda_zul	0.226361310664635	0.533166634537199	0.595190085187877
193	amr_ita_fbf_ger_chh_hau_wly_alb_uzb_azi_moo_jav_tsn_bos_mcd_bsq_lit_amh_xho_cnt_pol_prs_dgb_pan_ses_eng_est_ven_swa_fin_swe_sid_geo_afr_scr_ben_urd_aeg_gam_svk_hun_yor_ind_bul_mao_jpn_tml_kor_spa_arw_swt_fre_mly_mol_heb_tag_mnd_hin_igb_rom_owc_lat_krd_ukr_por_qcu_ctl_guj_slo_tsw_mlt_cze_sod_dut_bat_rus_ewe_grk_cic_sun_tha_anl_knd_bam_akn_tur_nor_glc_aze_zul_vie_tig_dyu_bem_lda	0.0342020571750537	0.0805373383369152	0.935982962003064
194	amr_ger_fbf_eng_owc_tig_heb_grk_aze_azi_ses_mly_xho_bos_krd_bsq_prs_mlt_bam_cnt_cze_svk_zul_pol_swt_spa_fin_dyu_cic_est_fre_chh_geo_bul_mcd_ben_guj_anl_hau_swe_hun_swa_bat_glc_mao_jpn_knd_kor_pan_rus_ewe_scr_jav_urd_sid_sun_mnd_arw_yor_dut_amh_nor_afr_lit_slo_qcu_rom_lat_ctl_lda_gam_mol_wly_alb_ind_ita_akn_hin_dgb_tag_tha_sod_tml_tsn_moo_uzb_por_ukr_tur_tsw_vie_aeg_ven_bem_igb	-0.685618343762535	-1.64351128177126	0.103653923446333
195	tig_cze_dyu_ukr_mlt_amr_heb_eng_uzb_tur_moo_ind_bam_arw_guj_bsq_ben_amh_cic_cnt_nor_ita_bem_swe_xho_grk_hun_ven_tsw_est_spa_hau_geo_fre_prs_mcd_ger_anl_wly_ctl_fin_fbf_bat_rom_sun_jpn_tml_kor_hin_slo_ewe_mol_mly_dut_owc_jav_mnd_pan_ses_bul_aeg_krd_scr_lat_glc_qcu_svk_pol_alb_zul_chh_rus_sod_bos_mao_urd_swt_afr_dgb_tag_tha_sid_knd_yor_swa_azi_por_lit_aze_lda_vie_gam_tsn_akn_igb	-0.466395793147922	-1.10798516400339	0.2707255481577
196	sod_bul_fbf_ctl_tig_hau_amr_dut_aze_azi_zul_mao_tsw_fre_pan_bsq_afr_amh_akn_mnd_bos_lat_cic_pol_xho_alb_est_bem_ewe_fin_scr_wly_geo_grk_mol_ben_glc_chh_owc_ger_hun_moo_tag_swe_ind_jpn_tml_kor_por_krd_bam_ita_jav_hin_gam_bat_cnt_rom_ses_urd_heb_lit_cze_ukr_arw_qcu_slo_guj_prs_swt_aeg_svk_sid_nor_mly_mcd_swa_rus_lda_sun_tha_anl_knd_igb_tsn_uzb_eng_spa_tur_dgb_vie_mlt_dyu_yor_ven	0.498608442872532	1.17870508704429	0.241522608412187
197	gam_fre_tsn_swe_aeg_sod_anl_nor_aze_tur_swt_jav_ewe_pan_alb_bsq_cze_amr_lda_mnd_pol_afr_tsw_krd_zul_arw_fin_yor_ses_est_bos_wly_geo_lat_bul_mol_guj_tig_hau_ben_hun_igb_mao_por_tag_jpn_knd_kor_slo_rus_bam_mcd_ind_svk_chh_bat_cnt_hin_fbf_glc_mlt_lit_ita_ctl_urd_qcu_prs_dut_scr_moo_amh_grk_sid_spa_mly_eng_bem_rom_cic_sun_tha_heb_tml_dyu_dgb_uzb_ger_ukr_azi_ven_vie_owc_xho_swa_akn	0.121074168852975	0.284787205807033	0.776440380499917
198	heb_prs_lda_arw_tig_aeg_anl_ukr_azi_tur_tsn_mly_fbf_ita_alb_bsq_fre_sod_yor_cnt_eng_por_akn_urd_tsw_rus_hun_ses_xho_est_krd_gam_geo_bul_mol_hin_slo_hau_wly_cze_fin_dyu_jav_rom_mao_jpn_tml_kor_svk_guj_swa_glc_tag_ctl_chh_bat_mnd_scr_ewe_dut_amr_swe_grk_lat_mcd_qcu_spa_nor_bos_moo_owc_lit_mlt_ger_sun_ben_cic_afr_ven_ind_tha_sid_knd_igb_dgb_uzb_pol_pan_aze_swt_vie_amh_bem_bam_zul	0.043082965635806	0.101497288035557	0.919374219439039
199	heb_glc_zul_spa_owc_sod_hau_por_aze_tur_yor_tag_cic_mol_dut_bsq_lat_sid_ewe_mnd_rus_ita_ses_pol_bem_eng_fin_swt_akn_est_slo_mlt_geo_cze_svk_bos_nor_aeg_amh_afr_hun_dyu_jav_lit_ind_jpn_tml_kor_prs_urd_ven_alb_sun_grk_amr_mao_cnt_ukr_bam_fre_gam_bul_scr_guj_mcd_qcu_ger_rom_arw_moo_wly_krd_tig_hin_mly_swe_fbf_ctl_lda_bat_tha_anl_knd_swa_dgb_azi_pan_ben_uzb_tsn_vie_chh_tsw_xho_igb	-0.581127143204168	-1.38929546960537	0.168060417095482
200	owc_dut_lda_glc_aeg_sid_hau_cze_aze_tur_bam_mly_ses_pan_lat_bsq_ctl_sod_swt_cnt_lit_svk_swa_hin_ewe_ben_est_dyu_ven_hun_rus_amr_geo_prs_afr_spa_nor_heb_tig_ger_fin_cic_mao_guj_tag_jpn_knd_kor_slo_bul_zul_por_ind_ukr_amh_bat_mnd_fre_yor_urd_chh_krd_arw_ita_bos_qcu_scr_alb_mcd_bem_anl_pol_wly_swe_sun_rom_igb_grk_fbf_jav_tha_mlt_tml_akn_dgb_uzb_mol_eng_azi_tsn_vie_gam_tsw_moo_xho	-0.161449832868168	-0.381381951765975	0.703789783640638
201	wly_rus_bem_scr_chh_aeg_tig_glc_uzb_tur_bam_ind_yor_mcd_afr_bsq_ukr_amr_xho_mnd_arw_alb_dyu_pol_ven_lit_fin_moo_swa_hun_ben_owc_geo_eng_prs_ctl_dut_hau_anl_ita_est_dgb_mao_grk_sun_jpn_tml_kor_rom_ger_lda_lat_bat_cze_amh_tag_cnt_svk_tsw_nor_mlt_mol_krd_swe_bul_qcu_por_slo_pan_akn_gam_spa_heb_hin_jav_urd_tsn_guj_fbf_mly_tha_sid_knd_ses_cic_azi_fre_bos_aze_zul_vie_sod_swt_igb_ewe	-0.823356919235571	-1.98503729983596	0.0500864603754329
202	sod_fre_swt_pan_amh_owc_hau_afr_tur_uzb_igb_jav_bem_bul_rus_bsq_prs_amr_ses_mnd_nor_scr_bam_ctl_lda_slo_fin_dgb_swa_est_ger_sid_geo_dut_pol_lat_glc_anl_chh_guj_hun_zul_mly_ita_bat_jpn_tml_kor_hin_spa_xho_grk_ind_ukr_mlt_tag_cnt_bos_tsw_ben_wly_arw_swe_por_rom_qcu_eng_svk_cze_moo_gam_lit_aeg_alb_sun_krd_yor_mcd_akn_mao_tha_tig_knd_dyu_fbf_aze_urd_mol_azi_cic_vie_heb_ewe_ven_tsn	-0.320768981980607	-0.760709336184924	0.448755127111169
203	wly_hin_zul_bos_heb_owc_sod_guj_tur_azi_ewe_jav_bem_slo_prs_bsq_nor_chh_bam_mnd_spa_bul_cic_fre_swa_grk_hun_dyu_igb_est_dut_sid_geo_alb_glc_ita_eng_hau_mlt_pol_fin_ses_bat_lat_ind_jpn_tml_kor_rus_lit_akn_ukr_mly_swe_tig_mao_cnt_mol_tsw_krd_amh_afr_arw_ctl_cze_qcu_rom_ger_urd_swt_anl_pan_aeg_mcd_tag_scr_moo_por_ven_sun_tha_gam_knd_yor_xho_uzb_ben_svk_aze_tsn_vie_amr_dgb_fbf_lda	0.0074091473016128	0.0174429844068148	0.98612058508059
204	owc_rom_dyu_bos_wly_sod_amr_spa_aze_azi_ses_tag_lda_dut_ger_bsq_ben_aeg_tsn_mnd_svk_por_xho_mcd_dgb_lat_hun_fbf_akn_est_afr_heb_geo_cze_urd_bul_grk_tig_chh_glc_fin_igb_ind_ita_sun_jpn_tml_kor_ukr_arw_ewe_mol_mao_hin_anl_bat_cnt_pan_swa_lit_gam_guj_swe_slo_fre_qcu_scr_alb_ctl_yor_amh_prs_sid_pol_jav_krd_moo_rus_bem_mly_tha_mlt_knd_zul_ven_uzb_nor_eng_tur_tsw_vie_hau_swt_bam_cic	-0.644722676588545	-1.5412795698176	0.126644628120044
205	chh_bul_dyu_guj_owc_sid_mlt_swe_uzb_azi_lda_jav_fbf_ukr_bos_bsq_hin_amh_akn_mnd_scr_rus_ses_afr_xho_por_hun_bam_ven_est_nor_hau_geo_slo_ben_fre_mol_tig_wly_cze_fin_dgb_tag_lat_mao_jpn_knd_kor_svk_krd_cic_mcd_sun_eng_anl_bat_cnt_dut_igb_grk_heb_ctl_lit_urd_glc_qcu_prs_ger_pol_bem_aeg_spa_gam_arw_mly_pan_swa_alb_swt_ind_tha_sod_tml_moo_yor_tur_ita_rom_aze_ewe_vie_amr_tsn_tsw_zul	0.111509621397384	0.262686093782495	0.793373577220167
206	tig_bul_ven_ctl_mlt_sod_sid_bos_azi_uzb_lda_jav_tsn_ita_alb_bsq_lit_gam_xho_mnd_rus_mol_cic_hin_dyu_eng_est_swa_dgb_fin_pol_hau_geo_afr_ukr_swe_por_amr_amh_lat_hun_fbf_bat_rom_mao_jpn_knd_kor_ger_arw_bam_guj_sun_fre_heb_tag_cnt_mcd_yor_glc_chh_spa_slo_ben_krd_qcu_urd_grk_scr_akn_aeg_cze_owc_svk_mly_nor_tsw_dut_moo_ind_tha_wly_tml_ewe_zul_tur_pan_prs_aze_ses_vie_anl_swt_igb_bem	-0.0917111896937963	-0.21656979535782	0.829017983058103
207	aeg_ben_tsn_grk_amr_gam_owc_cze_aze_uzb_bem_bat_fbf_krd_rus_bsq_pan_sod_igb_mnd_arw_mcd_cic_ita_ewe_bos_hun_dgb_yor_fin_spa_chh_geo_nor_por_mol_rom_tig_wly_afr_est_akn_tag_prs_mly_jpn_knd_kor_svk_hin_ven_swe_mao_ger_amh_sun_cnt_pol_tsw_scr_sid_guj_ctl_lit_alb_qcu_slo_lat_dut_swt_anl_ukr_hau_glc_jav_eng_moo_urd_ses_ind_tha_heb_tml_xho_zul_tur_bul_fre_azi_bam_vie_mlt_lda_dyu_swa	-0.307064379279584	-0.726870549846958	0.469130963490129
208	gam_urd_zul_glc_anl_wly_mlt_swe_azi_uzb_dyu_bat_lda_eng_ita_bsq_ctl_hau_akn_mnd_pol_ben_tsn_afr_fbf_slo_fin_ewe_dgb_hun_spa_owc_geo_bos_rus_scr_mol_chh_sod_grk_est_yor_tag_ger_mly_jpn_knd_kor_guj_hin_cic_ukr_ind_dut_heb_jav_cnt_lat_bam_alb_amh_bul_cze_rom_por_qcu_mcd_arw_pan_swt_tig_nor_amr_prs_sun_fre_bem_lit_xho_mao_tha_aeg_tml_tsw_swa_tur_krd_svk_aze_moo_vie_sid_ven_ses_igb	-0.0647070062541744	-0.152306852678481	0.879274862154164
209	amr_glc_xho_ita_hau_chh_mlt_ctl_uzb_tur_dyu_bat_moo_eng_lat_bsq_fre_sid_fbf_mnd_lit_dut_akn_arw_zul_bul_fin_tsw_tsn_hun_swe_wly_geo_urd_rus_cze_pol_amh_gam_ger_est_swa_ind_slo_tag_jpn_tml_kor_prs_rom_bem_ukr_mao_alb_aeg_jav_cnt_bos_ewe_svk_tig_grk_afr_krd_ben_qcu_scr_nor_mcd_yor_owc_hin_sod_spa_sun_guj_ven_mol_cic_mly_tha_anl_knd_igb_dgb_azi_por_pan_aze_swt_vie_heb_lda_ses_bam	0.194173171311508	0.456836537981744	0.648853799807806
210	aeg_ctl_akn_prs_wly_chh_hau_guj_aze_uzb_cic_mao_bem_eng_ita_bsq_ben_amh_ven_mnd_spa_lit_ses_bul_swt_lat_hun_lda_bam_est_swe_tig_geo_krd_cze_rom_pol_heb_sid_pan_fin_igb_mly_fre_ind_jpn_knd_kor_bos_ukr_tsw_nor_jav_grk_anl_sun_cnt_alb_moo_mol_gam_afr_mcd_slo_hin_qcu_urd_rus_por_zul_sod_svk_mlt_scr_tag_dut_yor_glc_tsn_bat_tha_amr_tml_dyu_fbf_azi_ger_arw_tur_ewe_vie_owc_swa_dgb_xho	-0.164251798236158	-0.387521960139542	0.699255313274784
211	wly_lit_lda_dut_aeg_hau_owc_por_tur_azi_swa_sun_ses_rus_swe_bsq_scr_amh_akn_cnt_hin_fre_yor_ita_dyu_ukr_est_moo_bem_hun_spa_amr_geo_prs_krd_mcd_bos_sod_gam_pan_fin_cic_mao_slo_mly_jpn_tml_kor_arw_afr_igb_ger_bat_ben_tig_ind_mnd_pol_zul_bul_mlt_urd_guj_rom_glc_qcu_mol_lat_alb_dgb_chh_grk_sid_svk_tag_cze_tsw_eng_swt_jav_tha_anl_knd_ewe_tsn_aze_ctl_nor_uzb_fbf_vie_heb_bam_ven_xho	-0.303547043793724	-0.718599974336262	0.474189010441399
212	aeg_ger_igb_prs_owc_mlt_heb_ctl_azi_aze_dgb_mao_dyu_spa_afr_bsq_pan_tig_tsn_mnd_bul_glc_cic_rus_swa_mol_fin_fbf_bem_est_grk_gam_geo_cze_fre_alb_dut_amh_chh_arw_hun_akn_ind_pol_tag_jpn_knd_kor_lat_bos_xho_por_jav_svk_wly_sun_cnt_mcd_swt_rom_amr_eng_hin_scr_ukr_qcu_ita_ben_nor_lda_anl_lit_sod_slo_mly_krd_tsw_swe_bam_bat_tha_hau_tml_ewe_moo_uzb_urd_guj_tur_yor_vie_sid_ven_ses_zul	0.287394169033406	0.676766714844666	0.50023383501951
213	aeg_lit_ven_fre_amh_amr_gam_ita_uzb_tur_xho_sun_bem_pol_por_bsq_mol_owc_fbf_mnd_rom_dut_tsw_scr_igb_glc_fin_akn_ses_est_bul_tig_geo_ger_cze_urd_ctl_sid_mlt_guj_hun_yor_bat_hin_jav_jpn_knd_kor_lat_svk_dgb_prs_mly_pan_chh_mao_cnt_rus_lda_afr_hau_swe_grk_alb_ukr_qcu_bos_spa_nor_swa_heb_arw_wly_ben_ind_slo_ewe_mcd_swt_tag_tha_sod_tml_dyu_bam_azi_krd_eng_aze_cic_vie_anl_zul_moo_tsn	-0.573076270184433	-1.36796521762664	0.174619287199378
214	amr_rom_bam_urd_chh_wly_owc_cze_uzb_aze_fbf_jav_tsw_ukr_lit_bsq_slo_aeg_yor_mnd_scr_bul_akn_arw_dgb_ben_hun_ewe_lda_est_fre_sod_geo_guj_ita_glc_pol_hau_sid_mol_fin_swa_tag_krd_sun_jpn_tml_kor_ctl_hin_cic_dut_bat_swe_gam_mly_cnt_alb_xho_ger_mlt_spa_prs_nor_por_qcu_eng_svk_mcd_ven_amh_pan_heb_afr_mao_rus_tsn_grk_swt_ind_tha_anl_knd_igb_dyu_azi_lat_bos_tur_zul_vie_tig_bem_moo_ses	-0.67046173553904	-1.60626297009456	0.111606424697463
215	sid_fre_dgb_ctl_wly_hau_amr_slo_aze_azi_ses_sun_cic_pan_lat_bsq_glc_sod_swa_mnd_mcd_arw_igb_rom_bam_alb_fin_akn_moo_est_dut_gam_geo_spa_ukr_pol_ita_tig_chh_rus_hun_fbf_jav_nor_mao_jpn_tml_kor_guj_svk_tsn_urd_bat_mol_mlt_ind_cnt_cze_dyu_afr_anl_lit_ger_krd_eng_qcu_hin_scr_bul_ewe_aeg_por_amh_ben_tag_bos_lda_prs_tsw_mly_tha_heb_knd_bem_zul_uzb_swe_grk_tur_swt_vie_owc_xho_ven_yor	0.231806245734665	0.545617547983887	0.586635192650401
216	heb_dut_moo_krd_owc_anl_amh_glc_tur_azi_cic_mao_dgb_ben_prs_bsq_afr_hau_tsn_mnd_mcd_ukr_ses_rus_fbf_alb_fin_tsw_bem_est_pan_mlt_geo_eng_por_svk_slo_chh_sid_guj_hun_dyu_sun_ger_bat_jpn_knd_kor_urd_rom_akn_cze_ind_ita_gam_jav_cnt_scr_swa_bul_aeg_grk_bos_ctl_nor_qcu_lat_pol_lit_ven_wly_arw_amr_hin_mly_swe_igb_mol_bam_tag_tha_sod_tml_yor_lda_aze_fre_spa_uzb_ewe_vie_tig_swt_zul_xho	-0.0791191659482321	-0.186350907581551	0.852575476904484
217	amh_pol_fbf_guj_aeg_owc_wly_krd_aze_uzb_akn_jav_dyu_arw_slo_bsq_fre_hau_yor_cnt_swe_ben_ven_ctl_xho_dut_fin_cic_tsw_hun_mol_sod_geo_mcd_afr_rom_prs_gam_amr_lit_est_moo_mao_alb_mly_jpn_tml_kor_por_bos_bam_eng_tag_svk_anl_bat_mnd_glc_igb_bul_sid_grk_spa_ukr_ger_qcu_cze_ita_pan_swa_tig_nor_mlt_hin_ind_scr_dgb_rus_lda_sun_tha_chh_knd_ses_bem_tur_lat_urd_azi_swt_vie_heb_zul_tsn_ewe	0.336751180158375	0.792787939634739	0.429919216461787
218	heb_ben_cic_fre_sod_anl_mlt_cze_aze_azi_tsw_mly_moo_scr_mcd_bsq_spa_amh_tsn_mnd_bul_mol_zul_grk_ses_dut_est_swa_bem_hun_prs_hau_geo_guj_rom_ukr_ger_amr_aeg_nor_fin_akn_jav_krd_sun_jpn_knd_kor_ita_eng_fbf_pan_ind_alb_wly_bat_cnt_glc_dgb_urd_tig_swe_hin_bos_rus_qcu_lat_slo_arw_bam_gam_afr_chh_por_tag_lit_ewe_svk_swt_mao_tha_owc_tml_dyu_ven_uzb_ctl_pol_tur_lda_vie_sid_igb_xho_yor	-0.450878249155398	-1.06960094435479	0.287567237757386
219	sod_prs_yor_bos_tig_anl_chh_krd_aze_uzb_fbf_mao_bem_mcd_lit_bsq_urd_hau_tsn_mnd_cze_spa_dyu_pan_ven_guj_hun_swa_xho_est_glc_aeg_geo_eng_rus_svk_dut_heb_amh_slo_fin_swt_ind_hin_bat_jpn_knd_kor_fre_ukr_bam_rom_mly_ben_wly_sun_cnt_ita_ses_alb_sid_pol_swe_bul_grk_qcu_mol_ctl_scr_zul_gam_por_mlt_ger_tag_arw_dgb_afr_tsw_jav_tha_amr_tml_lda_moo_tur_lat_nor_azi_akn_vie_owc_cic_igb_ewe	-0.675660020355343	-1.61811027065005	0.109025614280149
220	amr_nor_tsn_glc_gam_amh_wly_scr_aze_azi_bem_mly_ses_svk_mol_bsq_ben_mlt_akn_mnd_prs_eng_igb_arw_lda_fre_hun_xho_tsw_est_hin_aeg_geo_bul_ita_mcd_ctl_tig_owc_cze_fin_moo_tag_ger_ind_jpn_knd_kor_spa_ukr_ven_bos_mao_lit_anl_bat_cnt_alb_cic_swe_sod_rus_rom_lat_pol_qcu_urd_slo_afr_swt_sid_pan_hau_krd_jav_dut_zul_guj_dyu_sun_tha_heb_tml_swa_fbf_tur_grk_por_uzb_dgb_vie_chh_bam_yor_ewe	-0.530766620551826	-1.26490203862182	0.209066865737248
221	mlt_nor_lda_pol_owc_gam_amh_mcd_tur_uzb_dyu_tag_tsw_lit_swe_bsq_ger_hau_bam_mnd_afr_pan_tsn_arw_cic_svk_est_igb_moo_fin_rom_amr_geo_por_urd_prs_fre_chh_sid_hin_hun_swt_mao_spa_bat_jpn_tml_kor_ukr_dut_fbf_ben_mly_ctl_heb_sun_cnt_bul_dgb_mol_aeg_krd_bos_alb_ita_qcu_eng_guj_rus_ewe_tig_lat_sod_grk_jav_cze_yor_slo_xho_ind_tha_anl_knd_bem_akn_aze_glc_scr_azi_ven_vie_wly_swa_zul_ses	0.0794228869676748	0.186943938952691	0.852111810572161
222	mlt_svk_zul_spa_anl_sod_wly_cze_tur_aze_moo_sun_akn_guj_mol_bsq_urd_hau_ven_mnd_dut_bos_swt_fre_ses_pol_est_fbf_swa_fin_swe_chh_geo_rom_grk_ben_afr_owc_amr_hin_hun_dgb_tag_lit_bat_jpn_tml_kor_rus_mcd_igb_scr_ind_eng_sid_jav_cnt_nor_dyu_por_heb_ger_alb_prs_bul_qcu_krd_ukr_lat_bem_gam_ita_amh_pan_mly_glc_xho_ctl_tsw_mao_tha_tig_knd_yor_lda_azi_slo_arw_uzb_tsn_vie_aeg_ewe_bam_cic	-0.602853304643068	-1.43986781712611	0.15326258998576
223	tig_por_swa_ctl_amr_gam_amh_ger_aze_tur_lda_jav_ses_slo_lat_bsq_scr_owc_fbf_cnt_lit_mcd_akn_bul_yor_dut_est_swt_zul_hun_fre_heb_geo_pol_svk_rus_alb_sid_aeg_swe_fin_ven_sun_eng_mao_jpn_knd_kor_bos_ben_bem_ukr_mly_afr_chh_ind_mnd_krd_ewe_spa_wly_mol_arw_hin_rom_qcu_cze_nor_pan_xho_mlt_prs_anl_ita_tag_grk_tsw_guj_moo_bat_tha_hau_tml_igb_dyu_azi_glc_urd_uzb_bam_vie_sod_tsn_cic_dgb	-0.271392776133249	-0.641634463667118	0.522688849061515
224	amh_dut_igb_fre_wly_owc_heb_guj_azi_uzb_swa_bat_lda_nor_mol_bsq_rus_aeg_zul_mnd_cze_svk_dgb_spa_moo_bos_est_ewe_tsn_hun_ctl_sod_geo_lit_mcd_scr_afr_sid_mlt_slo_fin_bam_tag_pol_ind_jpn_tml_kor_ben_prs_dyu_ger_sun_ukr_tig_mao_cnt_arw_akn_por_gam_lat_grk_krd_ita_qcu_eng_rom_hin_swt_amr_urd_anl_bul_mly_glc_cic_alb_ven_jav_tha_hau_knd_tsw_yor_aze_swe_pan_tur_xho_vie_chh_bem_ses_fbf	-0.449733643644253	-1.06759802615763	0.288465357616481
225	anl_hin_bam_glc_amr_mlt_gam_pol_azi_aze_ewe_tag_bem_nor_alb_bsq_urd_sod_xho_mnd_spa_cze_igb_lit_fbf_slo_hun_dyu_yor_est_fre_chh_geo_grk_afr_krd_bos_hau_wly_lat_fin_tsw_mao_scr_mly_jpn_knd_kor_por_mcd_lda_ger_bat_ctl_sid_sun_cnt_rom_moo_rus_owc_svk_swe_prs_ukr_qcu_ita_arw_dut_dgb_aeg_bul_heb_mol_jav_pan_ses_ben_zul_ind_tha_tig_tml_swa_tsn_uzb_guj_eng_tur_akn_vie_amh_swt_ven_cic	0.418453508458152	0.986090297526591	0.326647358328439
226	owc_guj_xho_afr_wly_sid_heb_nor_uzb_aze_dgb_jav_ses_swe_cze_bsq_rus_aeg_akn_cnt_lat_ctl_cic_ben_swt_ger_est_swa_fbf_fin_mcd_tig_geo_lit_slo_spa_grk_anl_amr_svk_hun_ewe_tag_krd_bat_jpn_tml_kor_ukr_bos_lda_mol_mao_bul_mlt_ind_mnd_ita_tsw_hin_amh_alb_scr_dut_arw_qcu_glc_rom_urd_bem_hau_fre_gam_pol_sun_pan_dyu_por_tsn_mly_tha_chh_knd_yor_zul_azi_prs_eng_tur_ven_vie_sod_moo_igb_bam	-0.77116992915658	-1.85726281067473	0.0664385679214164
227	mlt_fre_tsw_spa_aeg_amh_amr_ita_azi_tur_cic_ind_zul_swe_hin_bsq_prs_sod_xho_cnt_ukr_glc_tsn_rom_igb_ctl_hun_bam_swt_fin_krd_sid_geo_eng_guj_pol_urd_heb_owc_ben_est_ewe_sun_alb_mly_jpn_knd_kor_ger_lat_lda_mol_tag_bos_gam_mao_mnd_slo_dgb_por_chh_svk_lit_cze_pan_qcu_scr_dut_arw_akn_anl_rus_wly_nor_jav_mcd_bem_grk_yor_bat_tha_hau_tml_ven_ses_uzb_afr_bul_aze_swa_vie_tig_fbf_moo_dyu	-0.18998118081263	-0.448544548433868	0.654803590188746
228	aeg_urd_tsw_pan_chh_mlt_heb_arw_aze_uzb_ewe_ind_zul_spa_glc_bsq_alb_sid_yor_mnd_ita_swe_cic_por_xho_pol_est_bem_ses_hun_svk_gam_geo_afr_rom_ger_rus_owc_anl_fre_fin_lda_bat_bos_jav_jpn_knd_kor_eng_lat_igb_grk_mly_ukr_tig_tag_cnt_hin_ven_ctl_sod_cze_lit_scr_dut_qcu_bul_mcd_nor_fbf_hau_prs_wly_mol_mao_slo_bam_krd_tsn_sun_tha_amh_tml_swt_dgb_tur_ben_guj_azi_swa_vie_amr_moo_akn_dyu	-0.850503016513805	-2.05031486999857	0.0431481956342642
229	tig_bos_swt_krd_sid_wly_amr_svk_aze_tur_yor_tag_lda_prs_por_bsq_ctl_owc_igb_mnd_ukr_nor_xho_pan_bem_swe_hun_cic_akn_fin_grk_sod_geo_mol_hin_fre_bul_amh_heb_lat_est_dgb_jav_alb_sun_jpn_tml_kor_ita_lit_fbf_slo_bat_pol_hau_mly_cnt_rom_zul_cze_mlt_spa_eng_guj_ben_qcu_glc_urd_afr_ewe_chh_scr_anl_ger_ind_rus_tsn_mcd_ven_mao_tha_gam_knd_swa_tsw_uzb_arw_dut_azi_bam_vie_aeg_moo_dyu_ses	-0.107354938649496	-0.253026296340044	0.80080635147166
230	sid_rus_yor_nor_hau_gam_wly_mol_uzb_tur_igb_jav_xho_hin_glc_bsq_eng_mlt_swa_cnt_bos_rom_dyu_urd_ses_ger_est_tsw_fbf_hun_guj_amr_geo_scr_lat_dut_alb_owc_anl_arw_fin_zul_mao_bul_tag_jpn_knd_kor_prs_afr_lda_svk_mly_fre_sod_bat_mnd_pol_cic_spa_tig_ben_cze_lit_swe_qcu_mcd_pan_ita_bam_chh_por_amh_ukr_ind_ctl_swt_krd_dgb_sun_tha_aeg_tml_ven_ewe_aze_grk_slo_azi_tsn_vie_heb_bem_moo_akn	-0.302193009675557	-0.715021834984773	0.476386699779731
231	amh_afr_swa_rus_amr_wly_chh_slo_azi_aze_yor_ind_dgb_eng_alb_bsq_ger_sod_tsn_mnd_krd_hin_lda_cze_ven_lit_fin_moo_xho_est_svk_mlt_geo_nor_dut_spa_prs_tig_hau_ctl_hun_fbf_bat_por_mly_jpn_tml_kor_ita_mcd_ses_ben_jav_ukr_aeg_sun_cnt_guj_bam_swe_anl_arw_bos_scr_mol_qcu_glc_pan_rom_tsw_sid_fre_heb_urd_tag_bul_igb_lat_zul_mao_tha_gam_knd_ewe_dyu_uzb_grk_pol_tur_akn_vie_owc_cic_bem_swt	0.64557945012601	1.5271154553502	0.13012629673763
232	sod_pan_zul_eng_anl_tig_mlt_svk_uzb_azi_tsn_sun_dyu_ita_spa_bsq_ukr_heb_ses_cnt_scr_slo_swa_mcd_bem_por_fin_akn_igb_est_swe_gam_geo_prs_bul_fre_arw_aeg_chh_ctl_hun_ven_mly_grk_ind_jpn_tml_kor_cze_rus_lda_ger_jav_lat_amr_mao_mnd_rom_fbf_nor_amh_mol_bos_krd_guj_qcu_lit_pol_dut_dgb_hau_alb_owc_hin_tag_afr_bam_glc_cic_bat_tha_wly_knd_moo_tsw_tur_urd_ben_aze_ewe_vie_sid_yor_swt_xho	-0.100862939123373	-0.237673489921163	0.812657175787034
233	chh_pan_swt_ger_amh_mlt_heb_alb_aze_tur_tsw_bat_xho_guj_svk_bsq_rus_hau_ses_cnt_afr_swe_dgb_pol_ewe_arw_est_zul_ven_hun_slo_gam_geo_eng_ctl_spa_fre_aeg_wly_ita_fin_cic_mly_bos_mao_jpn_tml_kor_cze_mcd_fbf_mol_ind_por_amr_sun_mnd_lat_swa_grk_owc_nor_krd_prs_lit_qcu_ukr_ben_glc_bam_sid_scr_tig_rom_jav_urd_igb_hin_tsn_tag_tha_anl_knd_lda_akn_uzb_dut_bul_azi_dyu_vie_sod_bem_moo_yor	-0.796958230239803	-1.91586196928902	0.058454365454621
234	aeg_fre_akn_scr_wly_gam_amr_mcd_aze_azi_yor_ind_ewe_pan_mol_bsq_spa_amh_lda_cnt_ctl_bos_ses_arw_tsw_prs_est_xho_cic_fin_bul_sod_geo_krd_alb_urd_lat_sid_mlt_afr_hun_fbf_sun_por_jav_jpn_knd_kor_ger_swe_tsn_ukr_tag_slo_hau_bat_mnd_nor_dyu_svk_chh_lit_guj_eng_hin_qcu_glc_pol_rom_moo_tig_ita_owc_grk_mly_dut_dgb_cze_bam_mao_tha_anl_tml_zul_bem_tur_ben_rus_uzb_swt_vie_heb_igb_swa_ven	-0.316138954117799	-0.74781219286084	0.456460254471197
235	amh_prs_lda_mcd_heb_mlt_hau_rus_aze_uzb_tsw_mly_zul_por_fre_bsq_ctl_wly_akn_cnt_scr_lat_igb_bos_cic_guj_hun_moo_dyu_fin_alb_amr_geo_nor_lit_ger_ukr_chh_anl_pan_est_xho_mao_hin_ind_jpn_knd_kor_slo_arw_yor_rom_bat_spa_sod_tag_mnd_krd_bam_eng_tig_afr_bul_ben_pol_qcu_grk_ita_glc_dgb_aeg_dut_sid_cze_sun_swe_bem_mol_swt_jav_tha_gam_tml_tsn_ewe_tur_svk_urd_azi_ven_vie_owc_fbf_swa_ses	0.0365618818706519	0.086074739127477	0.931592048310203
236	mlt_hin_ses_eng_wly_amr_sod_cze_aze_tur_lda_sun_yor_urd_rom_bsq_ctl_sid_akn_mnd_slo_pol_cic_guj_ewe_ita_fin_dyu_moo_est_bos_chh_geo_lit_por_pan_lat_anl_heb_krd_hun_swt_tag_scr_mly_jpn_tml_kor_dut_arw_fbf_nor_mao_mcd_hau_jav_cnt_ger_igb_prs_owc_swe_mol_ben_svk_qcu_spa_afr_fre_xho_amh_ukr_aeg_rus_ind_glc_tsw_alb_dgb_bat_tha_tig_knd_zul_bam_azi_grk_bul_uzb_ven_vie_gam_tsn_swa_bem	-0.499517877699675	-1.19129865876936	0.236567842743332
237	chh_guj_igb_ger_mlt_aeg_sod_urd_uzb_azi_ses_jav_dgb_rus_hin_bsq_lit_tig_swa_cnt_grk_swe_tsn_krd_akn_ita_hun_yor_lda_est_ben_amr_geo_glc_prs_afr_bul_hau_amh_scr_fin_bem_sun_pol_tag_jpn_tml_kor_mcd_svk_fbf_dut_ind_nor_anl_bat_mnd_lat_moo_bos_sid_eng_arw_cze_rom_qcu_alb_spa_pan_cic_heb_ukr_gam_ctl_mly_slo_ewe_mol_swt_mao_tha_wly_knd_xho_dyu_aze_fre_por_tur_ven_vie_owc_bam_tsw_zul	-0.018617470426218	-0.0438404792466655	0.965125553478942
238	tig_nor_ven_svk_amr_wly_hau_lit_azi_aze_lda_ind_tsn_lat_ben_bsq_ger_chh_igb_mnd_bos_krd_fbf_pan_ewe_ctl_fin_zul_swt_hun_hin_gam_geo_bul_prs_pol_swe_sid_anl_dut_est_swa_bat_alb_jav_jpn_knd_kor_arw_glc_tsw_rus_mly_afr_mlt_sun_cnt_grk_ses_cze_heb_ita_urd_eng_mol_qcu_scr_ukr_por_dyu_owc_rom_sod_guj_tag_mcd_yor_slo_xho_mao_tha_amh_tml_moo_cic_uzb_fre_spa_tur_dgb_vie_aeg_bem_akn_bam	-0.196460326505354	-0.463760273639199	0.643903145376837
239	hau_fre_dgb_krd_sid_amr_owc_rus_aze_azi_moo_sun_igb_hin_slo_bsq_svk_chh_ven_cnt_afr_ukr_fbf_scr_xho_pan_hun_ses_ewe_fin_rom_mlt_geo_bul_spa_cze_dut_aeg_tig_lat_est_akn_bat_mol_jav_jpn_knd_kor_guj_mcd_tsn_grk_ind_eng_sod_mao_mnd_prs_swt_ger_gam_glc_swe_ctl_lit_qcu_pol_arw_ita_dyu_amh_bos_anl_ben_tag_nor_lda_por_cic_mly_tha_wly_tml_tsw_swa_tur_urd_alb_uzb_yor_vie_heb_bam_bem_zul	-0.851123410694169	-2.05598908081665	0.0425860829948916
240	anl_ben_ses_spa_chh_sid_gam_arw_azi_aze_dgb_tag_zul_bos_lat_bsq_glc_amr_ewe_cnt_mcd_nor_swa_dut_bam_svk_fin_tsn_cic_hun_ger_sod_geo_slo_por_ita_afr_tig_mlt_alb_est_yor_bat_rom_ind_jpn_tml_kor_cze_guj_tsw_ctl_mly_prs_aeg_mao_mnd_eng_igb_scr_owc_hin_pan_urd_fre_qcu_ukr_mol_krd_bem_hau_pol_heb_rus_jav_bul_lda_lit_swt_sun_tha_amh_knd_xho_ven_tur_swe_grk_uzb_akn_vie_wly_moo_fbf_dyu	0.0873527661601066	0.205534925331433	0.837603444640091
241	amr_ukr_tsn_pan_chh_sid_heb_ctl_aze_uzb_dgb_ind_zul_swe_glc_bsq_scr_anl_fbf_cnt_bos_lit_igb_pol_yor_hin_fin_lda_ven_est_lat_mlt_geo_slo_cze_bul_ita_hau_amh_nor_hun_dyu_mao_prs_tag_jpn_knd_kor_svk_por_swa_krd_bat_grk_wly_mly_mnd_mcd_moo_dut_gam_mol_afr_eng_guj_qcu_alb_rus_ger_bem_tig_fre_aeg_rom_sun_arw_tsw_ben_akn_jav_tha_sod_tml_xho_ses_tur_spa_urd_azi_cic_vie_owc_swt_ewe_bam	-0.561862345883573	-1.33779269274476	0.184226245961529
242	owc_dut_swa_eng_mlt_gam_anl_bul_tur_uzb_ses_mao_ven_grk_svk_bsq_rus_aeg_bem_mnd_ben_slo_fbf_swe_cic_guj_fin_akn_igb_hun_ctl_sod_geo_ita_mol_pan_krd_chh_wly_arw_est_dgb_ind_mcd_mly_jpn_tml_kor_ger_urd_moo_por_tag_lat_amr_jav_cnt_alb_zul_prs_heb_hin_cze_fre_bos_qcu_glc_nor_spa_dyu_sid_pol_hau_rom_bat_lit_xho_ukr_tsn_sun_tha_tig_knd_bam_swt_azi_afr_scr_aze_lda_vie_amh_yor_tsw_ewe	0.21184775957645	0.49871683286826	0.619156432577141
243	mlt_pan_lda_mol_gam_wly_amr_krd_azi_tur_yor_tag_akn_bul_bos_bsq_alb_sid_ses_cnt_scr_pol_ewe_guj_igb_hin_est_tsw_swa_fin_prs_sod_geo_ger_spa_fre_glc_owc_amh_lit_hun_zul_mao_nor_mly_jpn_tml_kor_swe_rus_bem_ita_jav_ben_hau_sun_mnd_arw_dgb_por_heb_mcd_ukr_svk_rom_qcu_dut_lat_afr_swt_tig_ctl_chh_slo_bat_urd_fbf_cze_bam_ind_tha_anl_knd_dyu_xho_aze_grk_eng_uzb_moo_vie_aeg_ven_tsn_cic	-0.615022937678417	-1.46980444398142	0.144989714868282
244	amh_guj_tsw_pol_aeg_mlt_wly_alb_tur_uzb_zul_ind_akn_ukr_urd_bsq_ctl_amr_ewe_cnt_lit_svk_ven_afr_xho_dut_hun_tsn_ses_fin_pan_sod_geo_nor_ger_eng_hin_chh_anl_ita_est_dyu_sun_por_mly_jpn_knd_kor_grk_fre_moo_prs_mao_cze_gam_jav_mnd_slo_fbf_rus_sid_bos_ben_glc_lat_qcu_arw_mcd_bul_lda_hau_krd_owc_mol_tag_scr_cic_spa_dgb_bat_tha_tig_tml_swt_bam_azi_swe_rom_aze_swa_vie_heb_igb_bem_yor	-0.198510952876352	-0.468349974965241	0.640630196714537
245	wly_fre_lda_afr_owc_hau_gam_grk_uzb_tur_dyu_ind_swt_swe_ita_bsq_bul_tig_ven_cnt_prs_glc_ewe_guj_ses_ger_est_fbf_yor_hun_ukr_aeg_geo_scr_ctl_nor_arw_chh_amh_alb_fin_igb_tag_por_mao_jpn_tml_kor_bos_cze_swa_rom_jav_lit_sid_mly_mnd_krd_zul_hin_anl_slo_ben_eng_urd_qcu_rus_pan_mol_bam_mlt_mcd_heb_lat_bat_spa_moo_svk_tsn_sun_tha_amr_knd_xho_akn_aze_pol_dut_azi_bem_vie_sod_tsw_dgb_cic	0.0265476628257245	0.0625564911236255	0.950253929104249
246	amr_hin_xho_ben_chh_anl_aeg_glc_aze_azi_akn_ind_tsn_scr_ctl_bsq_spa_mlt_bam_cnt_rom_rus_ses_urd_moo_eng_fin_cic_tsw_est_afr_owc_geo_bul_arw_prs_krd_gam_sid_slo_hun_swt_tag_pan_jav_jpn_knd_kor_bos_pol_zul_por_bat_svk_tig_mao_mnd_ita_yor_dut_wly_cze_grk_mcd_swe_qcu_alb_ukr_nor_ewe_amh_fre_heb_ger_sun_lit_fbf_guj_igb_mly_tha_sod_tml_bem_ven_tur_mol_lat_uzb_dgb_vie_hau_dyu_swa_lda	-0.546189480990751	-1.29908408036326	0.197126582520112
247	gam_bul_bam_dut_aeg_chh_wly_ita_azi_uzb_yor_jav_swt_cze_grk_bsq_pol_tig_bem_mnd_swe_scr_igb_slo_fbf_ger_fin_ewe_ven_est_urd_hau_geo_arw_rom_guj_lat_anl_amh_mol_hun_cic_tag_afr_ind_jpn_knd_kor_hin_fre_ses_ukr_sun_bos_sod_bat_cnt_eng_dgb_rus_amr_nor_pan_mcd_glc_qcu_prs_spa_krd_akn_mlt_lit_sid_alb_mly_svk_xho_por_moo_mao_tha_heb_tml_dyu_tsw_aze_ctl_ben_tur_tsn_vie_owc_swa_lda_zul	-0.025306307772573	-0.0596596689149661	0.952554707236219
248	mlt_lit_yor_lat_amh_sid_anl_ger_aze_tur_dgb_bat_akn_ukr_scr_bsq_hin_amr_tsn_cnt_ita_rom_bam_prs_swa_pan_hun_moo_tsw_fin_afr_sod_geo_glc_por_cze_eng_hau_aeg_slo_est_swt_mly_mcd_jav_jpn_knd_kor_grk_krd_xho_fre_tag_guj_heb_ind_mnd_pol_ewe_ctl_gam_urd_swe_nor_bos_qcu_rus_mol_alb_bem_wly_spa_chh_ben_mao_svk_zul_dut_fbf_sun_tha_owc_tml_igb_dyu_azi_bul_arw_uzb_ven_vie_tig_ses_lda_cic	-1.04300903626762	-2.54467152935093	0.0125852747895403
249	chh_slo_bam_ben_sid_hau_amh_nor_tur_azi_bem_ind_tsn_por_mcd_bsq_pol_gam_zul_mnd_hin_lat_tsw_dut_dgb_eng_hun_fbf_yor_est_svk_aeg_geo_prs_glc_ger_bos_mlt_sod_urd_fin_xho_mao_rom_jav_jpn_knd_kor_rus_lit_akn_alb_mly_guj_wly_sun_cnt_arw_ewe_swe_owc_ctl_bul_cze_mol_qcu_fre_ukr_pan_ses_amr_grk_heb_spa_bat_krd_swa_scr_swt_tag_tha_tig_tml_cic_moo_aze_afr_ita_uzb_dyu_vie_anl_lda_ven_igb	-0.254581172705625	-0.603755839077905	0.547475850391026
250	sid_swe_swa_afr_amr_tig_mlt_urd_azi_uzb_zul_sun_tsw_dut_bul_bsq_rom_aeg_ven_cnt_prs_svk_yor_bos_bem_ctl_fin_xho_bam_hun_alb_heb_geo_ben_eng_scr_pan_sod_amh_spa_est_igb_mao_cze_mly_jpn_tml_kor_hin_guj_ses_ukr_bat_rus_wly_ind_mnd_ger_cic_por_chh_nor_lat_pol_ita_qcu_grk_glc_mol_swt_anl_arw_hau_krd_jav_mcd_moo_lit_dgb_tag_tha_owc_knd_lda_fbf_tur_fre_slo_aze_tsn_vie_gam_dyu_ewe_akn	-0.329342129333394	-0.780305244906479	0.437192754688568
251	aeg_por_moo_rus_hau_sid_amr_krd_uzb_aze_tsw_tag_bam_arw_swe_bsq_lit_owc_dgb_cnt_cze_eng_bem_ctl_ewe_pan_hun_akn_yor_fin_bul_amh_geo_prs_hin_guj_slo_chh_tig_fre_est_igb_bat_glc_mao_jpn_tml_kor_svk_pol_swt_dut_ind_ita_anl_jav_mnd_spa_lda_lat_sod_afr_urd_ben_nor_qcu_ukr_bos_alb_xho_wly_rom_heb_ger_mly_scr_ses_grk_dyu_sun_tha_mlt_knd_swa_tsn_azi_mcd_mol_tur_cic_vie_gam_fbf_ven_zul	0.398362711427093	0.937460932039921	0.350949705246601
252	sod_por_igb_urd_owc_aeg_chh_arw_azi_aze_ewe_sun_bem_bul_rus_bsq_rom_hau_akn_mnd_slo_krd_bam_pan_fbf_ukr_fin_zul_swt_hun_ger_gam_geo_grk_lat_prs_bos_tig_wly_svk_est_swa_mao_guj_tag_jpn_tml_kor_hin_pol_yor_eng_jav_ita_mlt_ind_cnt_lit_moo_fre_amr_mol_scr_mcd_dut_qcu_ben_ctl_afr_lda_anl_glc_heb_cze_mly_nor_tsw_alb_cic_bat_tha_sid_knd_dgb_tsn_uzb_spa_swe_tur_xho_vie_amh_ven_ses_dyu	0.398804186971089	0.940219297350498	0.349540808174189
253	aeg_alb_tsn_fre_amr_mlt_sid_prs_uzb_aze_akn_tag_dgb_slo_pol_bsq_rus_hau_swt_mnd_mol_ita_ven_grk_igb_spa_hun_tsw_bam_est_guj_sod_geo_nor_hin_dut_svk_anl_chh_bos_fin_swa_ind_ben_bat_jpn_knd_kor_glc_ger_fbf_lit_mao_lat_gam_mly_cnt_bul_moo_ukr_amh_rom_eng_mcd_por_qcu_urd_ctl_krd_zul_heb_cze_owc_swe_sun_pan_dyu_afr_ses_jav_tha_wly_tml_xho_bem_tur_scr_arw_azi_yor_vie_tig_lda_cic_ewe	-0.416721482223601	-0.989290033059593	0.325088200598377
254	hau_fre_swa_lit_sod_amr_wly_arw_tur_azi_cic_tag_dgb_slo_ukr_bsq_rus_heb_fbf_cnt_swe_lat_lda_mol_swt_spa_fin_moo_dyu_est_mcd_aeg_geo_bul_nor_scr_rom_chh_mlt_afr_hun_tsw_mao_pan_bat_jpn_tml_kor_ita_cze_tsn_urd_ind_hin_tig_jav_mnd_glc_yor_guj_amh_por_svk_ger_bos_qcu_ctl_prs_grk_ewe_anl_krd_sid_pol_mly_eng_ses_dut_ven_sun_tha_owc_knd_zul_akn_aze_ben_alb_uzb_bam_vie_gam_igb_xho_bem	0.151958210705345	0.358111227205828	0.721071628612964
255	aeg_ger_bam_lit_gam_wly_sod_mcd_uzb_azi_bem_ind_fbf_pol_ukr_bsq_ita_owc_dgb_mnd_swe_ben_swt_grk_swa_guj_fin_lda_cic_est_afr_heb_geo_svk_bul_rus_prs_amh_hau_rom_hun_tsn_mly_cze_sun_jpn_tml_kor_hin_alb_akn_krd_mao_por_tig_jav_cnt_lat_ven_dut_anl_mol_nor_fre_slo_qcu_urd_glc_arw_ewe_sid_bos_chh_ctl_tag_eng_igb_spa_dyu_bat_tha_mlt_knd_tsw_yor_aze_pan_scr_tur_zul_vie_amr_xho_moo_ses	-0.327240506471785	-0.774658777596856	0.440506402416339
256	hau_nor_swa_slo_heb_wly_gam_lit_azi_uzb_bem_bat_dgb_spa_lat_bsq_mol_amh_ses_cnt_alb_prs_tsw_grk_ewe_ita_hun_akn_igb_est_hin_amr_geo_afr_svk_eng_pol_chh_anl_scr_fin_swt_mly_rom_sun_jpn_knd_kor_rus_krd_moo_guj_mao_ben_tig_tag_mnd_dut_lda_ukr_aeg_cze_pan_arw_urd_qcu_swe_fre_ctl_xho_sod_mcd_sid_por_ind_ger_cic_bul_yor_jav_tha_mlt_tml_bam_zul_aze_bos_glc_tur_tsn_vie_owc_dyu_fbf_ven	0.0844111199192333	0.198637895831794	0.842979607669335
257	amh_dut_ses_slo_amr_owc_heb_rus_tur_azi_tsw_bat_dgb_glc_por_bsq_svk_tig_bam_cnt_urd_alb_fbf_hin_cic_arw_fin_igb_lda_hun_ukr_sod_geo_bos_swe_nor_ben_anl_hau_pol_est_yor_mao_prs_jav_jpn_knd_kor_fre_ita_moo_mol_sun_afr_wly_ind_mnd_guj_akn_grk_sid_pan_rom_spa_ger_qcu_scr_lit_ctl_swa_chh_lat_aeg_eng_mly_krd_dyu_cze_swt_tag_tha_gam_tml_zul_xho_uzb_mcd_bul_aze_ewe_vie_mlt_tsn_bem_ven	-0.351239322209691	-0.83152752841646	0.407805623714266
258	amr_krd_dgb_ger_heb_hau_mlt_arw_aze_azi_tsn_mly_cic_glc_mcd_bsq_por_tig_ses_cnt_rus_dut_zul_nor_dyu_slo_fin_fbf_lda_hun_alb_sod_geo_ctl_bos_ben_prs_owc_chh_grk_est_bam_tag_guj_mao_jpn_tml_kor_swe_pol_xho_eng_sun_svk_amh_bat_mnd_lit_bem_mol_wly_fre_lat_ita_ukr_qcu_cze_rom_urd_ven_sid_pan_gam_hin_ind_spa_tsw_scr_igb_jav_tha_aeg_knd_moo_akn_uzb_bul_afr_tur_ewe_vie_anl_swa_swt_yor	-0.774690820818367	-1.86932381447148	0.0647244925995291
259	anl_bos_fbf_ben_aeg_owc_amr_grk_aze_azi_yor_ind_swt_por_rus_bsq_ita_heb_tsn_cnt_pan_ctl_bem_scr_moo_mcd_est_lda_bam_hun_cze_wly_geo_rom_pol_guj_eng_tig_sid_swe_fin_zul_tag_mol_mly_jpn_knd_kor_krd_ger_dgb_nor_mao_bul_sod_jav_mnd_fre_dyu_ukr_gam_arw_afr_slo_hin_qcu_prs_spa_urd_swa_chh_svk_hau_dut_sun_alb_ses_lit_ven_bat_tha_mlt_tml_akn_tsw_uzb_lat_glc_tur_ewe_vie_amh_cic_xho_igb	0.125003648776725	0.294043882264608	0.76937963707761
260	tig_krd_swa_guj_aeg_sid_heb_lit_tur_aze_swt_tag_dyu_por_pol_bsq_mcd_amr_moo_cnt_glc_eng_cic_ukr_bam_svk_hun_fbf_xho_fin_ita_wly_geo_pan_prs_ctl_arw_chh_anl_mol_est_dgb_mly_spa_bat_jpn_knd_kor_rus_lat_tsn_hin_jav_afr_amh_mao_mnd_ben_igb_swe_gam_dut_ger_nor_grk_qcu_scr_rom_fre_lda_hau_alb_sod_bul_ind_bos_ven_urd_tsw_sun_tha_owc_tml_akn_yor_azi_cze_slo_uzb_bem_vie_mlt_ewe_zul_ses	0.31409202569389	0.74076164464525	0.460704209847264
261	tig_bos_tsn_rom_hau_mlt_sod_scr_tur_azi_dyu_tag_zul_mol_lat_bsq_ukr_heb_fbf_mnd_arw_krd_swt_pol_swa_rus_fin_moo_tsw_est_dut_aeg_geo_guj_urd_glc_swe_gam_owc_prs_hun_akn_ind_slo_mly_jpn_tml_kor_nor_ita_ewe_svk_sun_lit_sid_jav_cnt_alb_ses_ben_chh_hin_fre_mcd_bul_qcu_afr_spa_por_dgb_anl_ctl_amr_eng_mao_grk_bem_ger_bam_bat_tha_amh_knd_xho_cic_uzb_cze_pan_aze_lda_vie_wly_ven_yor_igb	-0.297388711910916	-0.703535503131744	0.483479768044712
262	tig_pol_ewe_krd_hau_wly_sod_grk_aze_azi_lda_tag_zul_glc_svk_bsq_nor_aeg_ven_cnt_bul_swe_yor_slo_fbf_lit_hun_swa_dgb_est_fre_anl_geo_rus_bos_mol_guj_chh_mlt_ukr_fin_tsw_jav_mcd_bat_jpn_knd_kor_spa_ctl_dyu_urd_ind_afr_gam_mly_mnd_alb_akn_lat_amr_dut_hin_arw_pan_qcu_cze_ben_ita_swt_amh_eng_owc_por_mao_ger_ses_scr_moo_sun_tha_heb_tml_xho_tsn_uzb_prs_rom_tur_cic_vie_sid_igb_bem_bam	-0.663595423663883	-1.58657185918706	0.116004065646789
263	gam_eng_cic_nor_amh_aeg_mlt_alb_tur_uzb_dyu_jav_tsw_grk_guj_bsq_afr_sod_zul_cnt_fre_svk_tsn_prs_akn_ger_fin_swa_swt_hun_ukr_tig_geo_cze_por_rus_ben_amr_anl_mol_est_ses_sun_spa_ind_jpn_tml_kor_urd_dut_lda_krd_tag_pol_hau_bat_mnd_rom_moo_glc_wly_lat_ita_arw_lit_qcu_pan_swe_bul_bam_chh_ctl_owc_hin_mao_mcd_dgb_slo_bem_mly_tha_heb_knd_xho_igb_azi_scr_bos_aze_fbf_vie_sid_ewe_ven_yor	-1.19723637166012	-2.96176128130065	0.00388238140309178
264	wly_urd_ewe_bul_anl_gam_sid_alb_tur_aze_akn_mly_cic_rom_lat_bsq_mcd_mlt_dyu_cnt_prs_slo_yor_rus_swt_spa_est_ven_tsw_hun_ger_hau_geo_ukr_bos_hin_glc_tig_amr_grk_fin_dgb_jav_por_bat_jpn_tml_kor_afr_pan_bam_arw_tag_guj_chh_ind_mnd_svk_bem_nor_heb_mol_swe_dut_pol_qcu_ctl_eng_krd_igb_amh_scr_owc_ita_mao_ben_swa_fre_xho_sun_tha_aeg_knd_fbf_tsn_uzb_cze_lit_azi_ses_vie_sod_moo_lda_zul	-0.289673327167161	-0.68476754050202	0.495193704728503
265	hau_svk_yor_ita_sod_mlt_aeg_por_aze_azi_dgb_mly_cic_slo_rom_bsq_ukr_heb_akn_mnd_cze_spa_tsn_afr_swt_lit_est_swa_zul_fin_arw_wly_geo_ger_nor_ben_krd_anl_gam_ctl_hun_fbf_ind_dut_sun_jpn_tml_kor_glc_pan_bem_scr_jav_pol_tig_tag_cnt_grk_lda_bul_amh_lat_prs_mcd_hin_qcu_fre_swe_eng_moo_chh_bos_sid_alb_bat_urd_ses_guj_dyu_mao_tha_owc_knd_xho_ven_tur_rus_mol_uzb_igb_vie_amr_bam_ewe_tsw	-1.02306239646886	-2.49626193141531	0.0143117221183627
266	gam_eng_ewe_hin_tig_sod_heb_guj_azi_uzb_zul_bat_cic_prs_bul_bsq_mcd_chh_dyu_cnt_ita_grk_fbf_fre_dgb_swe_hun_tsw_swa_est_nor_mlt_geo_afr_spa_urd_pan_amh_hau_bos_fin_lda_mao_arw_sun_jpn_tml_kor_alb_krd_moo_ctl_jav_ukr_owc_ind_mnd_rus_ven_por_anl_rom_glc_lit_dut_qcu_lat_ben_ger_yor_wly_svk_aeg_mol_mly_scr_ses_cze_swt_tag_tha_sid_knd_bam_xho_tur_pol_slo_aze_igb_vie_amr_akn_tsn_bem	-0.152421181578306	-0.359468205192675	0.720059790616248
267	sid_prs_swa_svk_heb_mlt_aeg_hin_tur_uzb_dyu_tag_yor_nor_ger_bsq_spa_tig_moo_cnt_swe_por_ewe_dut_tsn_alb_hun_dgb_igb_est_ben_gam_geo_ctl_krd_fre_grk_wly_anl_lat_fin_xho_jav_ukr_bat_jpn_knd_kor_afr_urd_akn_scr_ind_pan_hau_sun_mnd_rom_bem_guj_amh_lit_mcd_cze_bul_qcu_slo_eng_ita_ses_owc_arw_amr_glc_mao_bos_cic_pol_fbf_mly_tha_sod_tml_tsw_zul_aze_rus_mol_azi_bam_vie_chh_swt_lda_ven	-0.5403354989337	-1.28750171789976	0.201114317857867
268	amr_pan_ven_ita_mlt_heb_wly_prs_azi_aze_ewe_jav_dyu_lat_slo_bsq_spa_hau_tsn_mnd_ger_afr_ses_glc_bem_rus_est_swa_zul_fin_swe_sid_geo_mol_fre_guj_krd_owc_sod_svk_hun_tsw_ind_rom_tag_jpn_knd_kor_eng_mcd_yor_bul_mly_alb_tig_mao_cnt_por_cic_lit_anl_arw_ctl_pol_ben_qcu_scr_nor_dut_igb_chh_ukr_gam_grk_bat_bos_lda_urd_bam_sun_tha_aeg_tml_xho_swt_uzb_hin_cze_tur_dgb_vie_amh_fbf_akn_moo	-0.49295344658216	-1.16983630822637	0.245056166609654
269	chh_eng_bem_ctl_amr_amh_sod_scr_azi_aze_igb_bat_lda_bul_alb_bsq_ben_aeg_ewe_mnd_mcd_rus_dyu_arw_yor_dut_fin_cic_moo_est_rom_hau_geo_lat_grk_pol_hin_gam_wly_ita_hun_xho_sun_ger_jav_jpn_knd_kor_lit_bos_tsn_glc_tag_slo_sid_mly_cnt_ukr_ses_krd_owc_pan_guj_por_fre_qcu_urd_spa_mol_tsw_mlt_nor_tig_svk_mao_swe_ven_cze_bam_ind_tha_heb_tml_zul_akn_uzb_afr_prs_tur_swt_vie_anl_swa_fbf_dgb	0.0905862204040058	0.213500127184975	0.831404241911135
270	anl_krd_tsw_glc_sid_tig_heb_arw_tur_aze_cic_bat_xho_hin_fre_bsq_rus_amr_ewe_mnd_ita_por_zul_pol_ven_svk_hun_dgb_tsn_fin_grk_aeg_geo_spa_mcd_ctl_alb_hau_sod_afr_est_fbf_sun_mol_mao_jpn_knd_kor_swe_bos_swt_eng_ind_guj_gam_tag_cnt_prs_bem_nor_owc_urd_rom_scr_lat_qcu_ger_pan_lit_yor_amh_bul_chh_ben_mly_slo_moo_dut_lda_jav_tha_wly_tml_akn_bam_uzb_ukr_cze_azi_igb_vie_mlt_dyu_swa_ses	-0.879005465493607	-2.1241301217388	0.0363125642335346
271	aeg_lat_lda_arw_heb_tig_amh_ger_aze_tur_ewe_mao_tsw_lit_afr_bsq_guj_sid_yor_mnd_rus_svk_akn_swe_dgb_cze_est_xho_igb_fin_spa_hau_geo_eng_dut_ctl_scr_gam_anl_pan_hun_swt_tag_pol_sun_jpn_tml_kor_glc_bos_bam_ukr_ind_ben_amr_mly_cnt_slo_zul_por_chh_prs_mcd_nor_krd_qcu_bul_grk_hin_cic_sod_fre_mlt_alb_bat_rom_tsn_mol_dyu_jav_tha_owc_knd_bem_ses_azi_ita_urd_uzb_swa_vie_wly_fbf_ven_moo	-0.0236175273343264	-0.0555865318539663	0.955790439559618
272	wly_svk_xho_prs_mlt_aeg_sod_pan_tur_azi_igb_mly_cic_afr_krd_bsq_rom_sid_ven_mnd_urd_cze_yor_eng_swt_ben_hun_tsn_dgb_est_glc_hau_geo_swe_grk_spa_dut_chh_gam_mcd_fin_fbf_jav_nor_sun_jpn_tml_kor_bos_ukr_lda_slo_bat_ita_owc_ind_cnt_guj_moo_bul_tig_arw_lit_pol_rus_qcu_scr_fre_ger_bem_amh_mol_anl_lat_tag_alb_tsw_hin_dyu_mao_tha_heb_knd_zul_ses_uzb_por_ctl_aze_akn_vie_amr_swa_ewe_bam	-0.387218978772338	-0.917689001636773	0.361155518472551
273	aeg_swe_zul_scr_sid_hau_amh_por_uzb_azi_xho_tag_moo_slo_ctl_bsq_fre_heb_ven_mnd_bul_rom_lda_nor_tsw_hin_hun_bam_cic_fin_lat_mlt_geo_cze_rus_ben_ukr_tig_amr_afr_est_bem_ind_grk_bat_jpn_tml_kor_svk_spa_fbf_ger_jav_pol_chh_mao_cnt_arw_ewe_alb_owc_dut_krd_eng_bos_qcu_mol_pan_lit_dgb_gam_mcd_wly_glc_sun_ita_ses_guj_akn_mly_tha_sod_knd_dyu_tsn_aze_urd_prs_tur_swt_vie_anl_swa_igb_yor	-1.214150623046	-3.0153268867538	0.00330927222210047
274	anl_eng_bam_lit_mlt_amh_owc_mcd_aze_azi_cic_ind_xho_ctl_rom_bsq_pan_sid_akn_cnt_urd_hin_ewe_grk_tsn_arw_fin_dyu_zul_est_por_tig_geo_pol_nor_krd_bos_heb_gam_ger_hun_lda_jav_scr_mao_jpn_tml_kor_rus_ita_dgb_slo_tag_guj_amr_sun_mnd_fre_moo_dut_hau_ukr_swe_lat_spa_qcu_bul_alb_cze_bem_chh_mol_sod_prs_bat_afr_swt_ben_swa_mly_tha_aeg_knd_yor_igb_tur_svk_glc_uzb_ven_vie_wly_ses_tsw_fbf	-0.00776258422151862	-0.0182870635522431	0.985449023668854
275	mlt_glc_igb_hin_amr_wly_amh_urd_aze_azi_yor_ind_ven_rus_spa_bsq_guj_sid_swt_cnt_prs_krd_xho_slo_akn_bos_fin_zul_lda_hun_alb_chh_geo_scr_lat_fre_por_sod_anl_ger_est_ses_sun_pan_mly_jpn_tml_kor_dut_mcd_bam_bul_jav_afr_heb_tag_mnd_mol_tsn_nor_aeg_ctl_svk_grk_ukr_qcu_swe_pol_ita_ewe_owc_arw_hau_rom_mao_ben_swa_cze_dyu_bat_tha_gam_knd_tsw_bem_uzb_eng_lit_tur_moo_vie_tig_fbf_dgb_cic	0.188117715261873	0.442515996574602	0.65914334234914
276	mlt_bul_ven_lit_chh_hau_owc_slo_uzb_tur_zul_bat_yor_ger_prs_bsq_rom_sid_tsw_cnt_bos_cze_moo_rus_akn_nor_est_fbf_ewe_fin_alb_sod_geo_mcd_afr_ita_dut_gam_aeg_ctl_hun_dgb_ind_ben_sun_jpn_knd_kor_pan_svk_swt_glc_jav_swe_heb_mly_mnd_spa_cic_eng_tig_fre_hin_grk_pol_qcu_lat_guj_krd_igb_amh_arw_amr_urd_tag_ukr_xho_mol_swa_mao_tha_wly_tml_bem_ses_azi_por_scr_aze_dyu_vie_anl_tsn_bam_lda	-0.188876760523586	-0.445738713826155	0.656821953654872
277	wly_eng_tsw_ctl_aeg_hau_sid_urd_aze_tur_ven_sun_swt_pan_slo_bsq_scr_gam_dgb_mnd_ukr_rom_ses_arw_dyu_grk_hun_swa_tsn_est_bos_anl_geo_guj_afr_pol_ita_tig_owc_dut_fin_xho_bat_svk_tag_jpn_knd_kor_lit_krd_igb_glc_jav_mol_mlt_mly_cnt_hin_lda_prs_chh_spa_rus_bul_ben_qcu_cze_nor_por_zul_amh_mcd_heb_swe_ind_alb_fbf_ger_bam_mao_tha_amr_tml_bem_ewe_uzb_lat_fre_azi_yor_vie_sod_moo_akn_cic	-0.2549145526959	-0.602378913861257	0.548387892961029
278	tig_hin_lda_guj_sod_chh_amh_cze_aze_uzb_ses_mao_zul_pan_rus_bsq_rom_mlt_tsn_cnt_ukr_ita_bem_eng_tsw_lit_hun_akn_ven_est_swe_owc_geo_pol_por_glc_spa_wly_anl_ben_fin_xho_sun_svk_mly_jpn_tml_kor_ctl_dut_igb_fre_jav_mol_heb_bat_mnd_bos_fbf_arw_aeg_slo_afr_scr_lat_qcu_nor_ger_grk_yor_gam_krd_sid_urd_ind_alb_bam_bul_ewe_tag_tha_hau_knd_dyu_swt_azi_prs_mcd_tur_moo_vie_amr_dgb_cic_swa	0.0319357414350366	0.0751743158064678	0.940237489845828
279	owc_eng_ewe_swe_chh_wly_aeg_rom_tur_azi_zul_mly_bem_urd_ben_bsq_rus_gam_swa_mnd_ita_svk_bam_afr_swt_grk_hun_ses_tsw_fin_pan_tig_geo_bul_spa_ukr_nor_amr_sod_lat_est_dgb_mao_por_sun_jpn_tml_kor_ctl_mol_igb_glc_tag_slo_amh_ind_cnt_hin_xho_dut_sid_pol_krd_arw_cze_qcu_fre_scr_guj_dyu_anl_alb_hau_prs_jav_lit_lda_mcd_yor_bat_tha_mlt_knd_moo_cic_uzb_ger_bos_aze_tsn_vie_heb_ven_akn_fbf	0.0671800575994911	0.158187453610395	0.874652068436351
280	anl_ctl_cic_svk_mlt_gam_tig_dut_tur_aze_igb_tag_dgb_glc_ita_bsq_swe_hau_lda_mnd_por_nor_dyu_krd_ven_cze_fin_yor_bam_est_slo_amr_geo_ben_pol_alb_prs_sid_owc_hin_hun_zul_mly_fre_bat_jpn_knd_kor_bos_mol_swt_ukr_jav_lit_sod_sun_cnt_eng_fbf_ger_aeg_bul_lat_arw_grk_qcu_pan_urd_mcd_swa_heb_guj_amh_rus_ind_scr_tsw_rom_ewe_mao_tha_chh_tml_ses_bem_uzb_afr_spa_azi_tsn_vie_wly_xho_moo_akn	0.216261752189708	0.509046648682851	0.61192517425256
281	anl_pol_tsn_bos_amr_sod_tig_glc_uzb_azi_bam_tag_dyu_lit_mol_bsq_rus_heb_zul_cnt_por_lat_swt_cze_xho_hin_est_dgb_fbf_fin_ben_aeg_geo_mcd_slo_grk_urd_amh_chh_spa_hun_moo_bat_guj_sun_jpn_tml_kor_scr_fre_cic_afr_mly_bul_owc_jav_mnd_eng_akn_ita_hau_arw_ukr_alb_svk_qcu_nor_swe_ger_ses_wly_ctl_sid_dut_mao_pan_ven_rom_tsw_ind_tha_gam_knd_ewe_lda_tur_prs_krd_aze_bem_vie_mlt_swa_yor_igb	-0.296169134983853	-0.701787044722953	0.48456456632883
282	amh_dut_lda_cze_amr_anl_tig_bul_aze_azi_swt_sun_ven_swe_ctl_bsq_fre_wly_akn_mnd_eng_scr_moo_nor_tsn_mcd_est_bam_bem_hun_alb_gam_geo_arw_mol_urd_ben_owc_heb_spa_fin_igb_bat_grk_mly_jpn_tml_kor_lat_afr_tsw_hin_mao_lit_aeg_tag_cnt_slo_cic_glc_sid_pol_bos_ger_krd_qcu_ita_prs_por_fbf_chh_ukr_mlt_pan_jav_svk_swa_guj_ewe_ind_tha_sod_knd_ses_zul_uzb_rus_rom_tur_xho_vie_hau_yor_dyu_dgb	-0.176093016093416	-0.415390599647808	0.67881281966397
283	chh_krd_dyu_rom_heb_tig_mlt_ita_azi_tur_zul_mao_swt_alb_mcd_bsq_ger_sid_tsw_mnd_lit_glc_swa_guj_cic_fre_est_igb_lda_fin_svk_aeg_geo_por_bul_eng_bos_hau_owc_slo_hun_tsn_ind_ukr_bat_jpn_knd_kor_cze_hin_ven_scr_mly_pan_amh_sun_cnt_swe_moo_ctl_gam_grk_ben_rus_spa_qcu_urd_dut_arw_bem_sod_nor_anl_prs_jav_lat_akn_mol_bam_tag_tha_amr_tml_ewe_xho_aze_pol_afr_uzb_yor_vie_wly_dgb_ses_fbf	-0.261731309611813	-0.619627613497885	0.537018127839318
284	wly_ita_yor_krd_tig_mlt_anl_swe_tur_uzb_lda_tag_dyu_ukr_ger_bsq_grk_owc_ven_mnd_cze_dut_zul_lit_fbf_rus_hun_bem_xho_fin_slo_hau_geo_scr_pol_alb_nor_gam_amh_fre_est_cic_mao_glc_bat_jpn_knd_kor_rom_eng_tsw_lat_jav_ctl_aeg_sun_cnt_arw_igb_mol_heb_ben_urd_pan_bos_qcu_afr_hin_guj_dgb_sod_svk_sid_prs_ind_spa_tsn_mcd_moo_mly_tha_chh_tml_bam_akn_azi_bul_por_aze_swa_vie_amr_ses_swt_ewe	-0.117956187739674	-0.278112847346991	0.781543112043558
285	heb_pol_zul_glc_mlt_sid_anl_rus_tur_aze_bem_mao_bam_grk_dut_bsq_ukr_hau_cic_mnd_lat_bul_swa_guj_fbf_urd_hun_ses_tsn_fin_ctl_amr_geo_scr_mcd_svk_cze_tig_chh_fre_est_akn_ind_ger_bat_jpn_knd_kor_afr_por_tsw_alb_sun_ita_owc_mly_cnt_krd_ewe_eng_sod_prs_hin_rom_arw_qcu_bos_lit_mol_swt_gam_swe_wly_nor_tag_slo_yor_ben_ven_jav_tha_aeg_tml_igb_xho_azi_pan_spa_uzb_lda_vie_amh_moo_dgb_dyu	-0.87994535378298	-2.12568671659263	0.0361791381898236
286	heb_pol_bem_por_gam_wly_tig_glc_uzb_azi_akn_sun_ses_fre_slo_bsq_grk_sod_lda_mnd_pan_lat_zul_rus_ven_ger_est_tsw_ewe_fin_prs_amr_geo_ita_ukr_ben_nor_mlt_sid_afr_hun_tsn_jav_bos_mly_jpn_tml_kor_lit_guj_igb_svk_ind_ctl_chh_tag_cnt_bul_dgb_cze_amh_urd_spa_mol_mcd_qcu_dut_krd_hin_swt_hau_rom_aeg_scr_bat_arw_dyu_alb_xho_mao_tha_owc_knd_yor_moo_aze_swe_eng_tur_bam_vie_anl_cic_swa_fbf	-0.446543730890494	-1.06304554543731	0.290513856921165
287	amh_lit_tsw_grk_gam_sod_tig_glc_uzb_aze_bem_bat_dgb_fre_ben_bsq_swe_chh_yor_cnt_krd_rus_swa_slo_fbf_mol_fin_igb_ewe_hun_pan_amr_geo_ukr_hin_bos_rom_anl_heb_urd_est_swt_sun_eng_jav_jpn_tml_kor_pol_svk_akn_nor_mao_cze_mlt_ind_mnd_ger_dyu_alb_sid_por_ctl_afr_spa_qcu_dut_mcd_arw_cic_hau_prs_owc_guj_mly_scr_zul_lat_moo_tag_tha_aeg_knd_xho_tsn_azi_ita_bul_tur_lda_vie_wly_bam_ven_ses	-0.751325337230694	-1.80485850790727	0.0743331874774138
288	owc_bul_cic_alb_tig_amh_gam_mol_uzb_azi_yor_mao_dyu_rom_eng_bsq_cze_aeg_lda_cnt_arw_glc_moo_bos_akn_svk_est_bam_bem_hun_grk_anl_geo_slo_ita_mcd_pol_amr_sid_swe_fin_ven_ind_afr_bat_jpn_knd_kor_ger_nor_ewe_lat_sun_guj_mlt_tag_mnd_lit_tsw_dut_heb_spa_ctl_fre_por_qcu_urd_prs_rus_igb_hau_krd_sod_hin_mly_pan_xho_ukr_fbf_jav_tha_wly_tml_zul_ses_tur_scr_ben_aze_swa_vie_chh_dgb_swt_tsn	0.100355677943975	0.236398819503259	0.813643097368841
289	wly_mcd_ven_guj_aeg_gam_owc_svk_tur_uzb_bam_ind_dyu_por_nor_bsq_grk_tig_ewe_cnt_hin_slo_bem_cze_swt_bul_est_tsw_tsn_hun_spa_anl_geo_ita_alb_arw_swe_amh_hau_bos_fin_igb_mao_eng_mly_jpn_tml_kor_glc_lit_xho_afr_sun_krd_heb_bat_mnd_ben_dgb_pan_sid_scr_ctl_mol_ukr_qcu_pol_ger_fre_zul_chh_dut_amr_prs_tag_rom_cic_urd_fbf_jav_tha_sod_knd_moo_ses_azi_rus_lat_aze_swa_vie_mlt_yor_lda_akn	0.220366045994134	0.518521839363186	0.605325783791064
290	heb_ger_zul_ukr_mlt_wly_anl_mol_tur_azi_tsw_ind_bam_grk_scr_bsq_bul_chh_fbf_mnd_urd_spa_swt_ctl_dyu_mcd_fin_swa_akn_hun_nor_aeg_geo_prs_ben_swe_slo_sid_owc_cze_est_tsn_jav_rus_bat_jpn_tml_kor_pan_fre_moo_krd_mly_dut_hau_mao_cnt_rom_ses_ita_amh_lat_afr_alb_pol_qcu_glc_guj_bos_ewe_sod_svk_gam_hin_tag_por_yor_eng_bem_sun_tha_amr_knd_xho_ven_aze_arw_lit_uzb_cic_vie_tig_dgb_igb_lda	-0.682802817641686	-1.63879303847766	0.104635226333826
291	anl_spa_swt_por_sid_chh_aeg_pol_uzb_azi_ven_tag_ses_ctl_slo_bsq_glc_wly_cic_cnt_scr_mcd_akn_lit_ewe_prs_fin_dyu_tsn_hun_ita_hau_geo_ger_arw_grk_ukr_heb_sod_krd_est_igb_mly_swe_bat_jpn_tml_kor_ben_mol_moo_alb_mao_afr_owc_sun_mnd_urd_dgb_hin_gam_bul_fre_nor_pan_qcu_cze_bos_rus_bam_mlt_guj_amh_lat_ind_dut_yor_eng_fbf_jav_tha_tig_knd_zul_lda_tur_svk_rom_aze_tsw_vie_amr_xho_bem_swa	-0.93179384559182	-2.26487895200919	0.02584215471451
292	hau_ukr_xho_pol_anl_owc_amr_hin_tur_uzb_dyu_sun_tsw_bul_lat_bsq_cze_gam_bem_mnd_prs_ctl_igb_afr_ses_svk_hun_lda_bam_fin_scr_wly_geo_lit_ita_urd_glc_sid_mlt_rus_est_moo_mao_guj_jav_jpn_tml_kor_fre_grk_ewe_nor_tag_swe_sod_ind_cnt_spa_cic_ger_chh_krd_eng_rom_mol_qcu_dut_arw_alb_yor_aeg_ben_amh_mcd_bat_bos_ven_por_swa_mly_tha_heb_knd_fbf_zul_aze_slo_pan_azi_dgb_vie_tig_akn_tsn_swt	-0.350286187346335	-0.82934712910315	0.409031668786351
293	mlt_grk_xho_swe_sod_gam_tig_glc_azi_tur_akn_mao_tsn_spa_scr_bsq_cze_aeg_moo_cnt_dut_ukr_swt_lit_lda_eng_fin_tsw_ewe_hun_krd_heb_geo_mol_por_pol_svk_owc_amh_mcd_est_yor_bat_arw_ind_jpn_knd_kor_urd_bos_ven_rus_tag_ger_hau_mly_mnd_hin_zul_prs_wly_fre_ben_pan_ita_qcu_alb_guj_ctl_bam_chh_bul_amr_afr_jav_rom_cic_nor_dyu_sun_tha_anl_tml_swa_igb_uzb_slo_lat_aze_fbf_vie_sid_ses_bem_dgb	-0.682624826456011	-1.63393745450083	0.105652906007428
294	wly_pol_swt_nor_anl_owc_mlt_krd_azi_uzb_zul_sun_yor_svk_mcd_bsq_slo_hau_ses_mnd_bos_lat_dgb_cze_fbf_ben_hun_xho_ven_fin_fre_aeg_geo_guj_bul_urd_rus_tig_chh_ctl_est_bam_bat_scr_mly_jpn_tml_kor_afr_prs_swa_mol_mao_grk_amh_jav_cnt_lit_igb_ukr_sod_dut_glc_pan_alb_qcu_eng_swe_arw_tsn_heb_hin_sid_por_tag_ger_cic_rom_lda_ind_tha_amr_knd_ewe_dyu_aze_spa_ita_tur_tsw_vie_gam_bem_moo_akn	0.153678225562179	0.36180004746015	0.718322203987535
295	hau_ben_yor_krd_owc_tig_sod_nor_uzb_azi_ven_sun_tsw_rus_lit_bsq_dut_chh_igb_mnd_afr_mcd_dgb_alb_ewe_ger_hun_tsn_lda_est_arw_heb_geo_fre_scr_glc_lat_mlt_sid_rom_fin_xho_bat_spa_jav_jpn_tml_kor_ctl_slo_dyu_grk_tag_svk_amh_mly_cnt_hin_moo_por_anl_bos_ita_prs_pan_qcu_swe_mol_ukr_fbf_amr_bul_wly_cze_ind_pol_bem_guj_cic_mao_tha_aeg_knd_ses_swt_aze_eng_urd_tur_bam_vie_gam_swa_akn_zul	-0.638127912702732	-1.53196994430816	0.128924612900014
296	amh_scr_akn_eng_aeg_sod_owc_spa_tur_azi_fbf_mly_ven_hin_slo_bsq_grk_heb_ses_cnt_svk_arw_swt_bul_zul_urd_hun_tsn_bem_fin_ctl_hau_geo_bos_cze_glc_prs_tig_gam_lit_est_moo_sun_dut_bat_jpn_knd_kor_krd_lat_lda_alb_ind_guj_sid_tag_mnd_pan_xho_mol_anl_afr_rus_ita_ben_qcu_ukr_pol_mcd_tsw_mlt_rom_wly_fre_mao_nor_cic_ger_ewe_jav_tha_chh_tml_bam_swa_aze_swe_por_uzb_dgb_vie_amr_dyu_igb_yor	0.281993162203418	0.66451071167077	0.508007833776678
297	owc_pan_ses_krd_wly_sod_anl_dut_azi_aze_dgb_mly_lda_ctl_por_bsq_ita_aeg_dyu_mnd_bos_spa_moo_prs_bam_rom_fin_fbf_tsn_hun_mcd_hau_geo_ger_nor_grk_glc_mlt_chh_pol_est_cic_bat_afr_sun_jpn_tml_kor_eng_fre_xho_scr_tag_rus_amh_jav_cnt_ben_akn_guj_amr_cze_arw_alb_mol_qcu_slo_lit_ukr_yor_sid_svk_tig_bul_ind_urd_igb_hin_swt_mao_tha_heb_knd_ewe_tsw_tur_swe_lat_uzb_bem_vie_gam_ven_zul_swa	-0.982698253008375	-2.38973541890279	0.0188779412876178
298	anl_lat_bam_afr_owc_sid_tig_hin_uzb_aze_fbf_ind_zul_pol_scr_bsq_alb_hau_tsw_cnt_ger_eng_ven_lit_swa_ben_hun_dgb_igb_fin_guj_amh_geo_bos_ita_fre_prs_sod_aeg_arw_est_cic_mly_dut_tag_jpn_tml_kor_nor_mcd_moo_ctl_mao_swe_amr_jav_mnd_spa_lda_glc_heb_por_bul_svk_cze_qcu_pan_rus_ukr_akn_chh_rom_gam_urd_sun_grk_ewe_mol_xho_bat_tha_mlt_knd_bem_tsn_azi_slo_krd_tur_swt_vie_wly_yor_ses_dyu	-0.321384489195335	-0.760448015676636	0.448910499322212
299	sid_arw_swa_mol_amh_amr_sod_bos_azi_uzb_cic_bat_tsw_ukr_mcd_bsq_prs_mlt_lda_cnt_dut_eng_moo_glc_xho_lat_est_tsn_bam_fin_scr_chh_geo_ger_ctl_grk_rom_aeg_anl_ita_hun_swt_ind_slo_jav_jpn_knd_kor_rus_pan_ven_svk_sun_por_gam_mly_mnd_swe_yor_krd_owc_cze_bul_afr_pol_qcu_nor_alb_spa_ewe_heb_fre_wly_urd_mao_guj_zul_lit_akn_tag_tha_hau_tml_fbf_ses_tur_ben_hin_aze_igb_vie_tig_dgb_bem_dyu	-0.992955819218077	-2.41087529420227	0.0178802521014415
300	aeg_glc_dgb_ukr_tig_owc_sid_grk_azi_aze_dyu_sun_moo_svk_rus_bsq_alb_wly_xho_cnt_ger_pol_lda_ben_tsn_por_est_fbf_zul_hun_nor_chh_geo_spa_bos_hin_scr_amh_amr_cze_fin_swa_mao_krd_tag_jpn_knd_kor_bul_urd_swt_arw_jav_prs_heb_ind_mnd_afr_ses_slo_sod_dut_swe_pan_guj_qcu_eng_fre_mol_igb_anl_lat_hau_ita_mly_lit_ven_ctl_akn_bat_tha_gam_tml_ewe_yor_uzb_mcd_rom_tur_bem_vie_mlt_bam_cic_tsw	-0.26076100838915	-0.617213652802353	0.538602055069365
301	sid_cze_swt_arw_tig_wly_owc_dut_azi_tur_moo_mly_dgb_swe_krd_bsq_pan_aeg_tsn_mnd_alb_mol_bem_bul_tsw_rom_hun_ven_cic_est_ger_sod_geo_rus_spa_urd_hin_heb_hau_slo_fin_dyu_mao_prs_jav_jpn_tml_kor_scr_ctl_ses_bos_ind_eng_gam_tag_cnt_svk_xho_ukr_amr_por_glc_pol_ben_qcu_nor_guj_fre_lda_mlt_ita_amh_grk_sun_lit_bam_lat_ewe_bat_tha_chh_knd_fbf_igb_aze_afr_mcd_uzb_swa_vie_anl_akn_yor_zul	0.00182581746544846	0.00430775801285524	0.996572144019376
302	wly_lat_swa_hin_hau_amr_anl_por_uzb_tur_igb_ind_swt_urd_pan_bsq_bos_heb_bem_mnd_bul_mol_tsn_ger_dyu_lit_fin_cic_zul_hun_nor_tig_geo_arw_dut_pol_fre_mlt_owc_afr_est_xho_tag_grk_bat_jpn_knd_kor_eng_prs_akn_ita_jav_swe_chh_sun_cnt_scr_ewe_svk_sod_glc_cze_mcd_rom_qcu_slo_ctl_guj_ses_aeg_spa_gam_alb_mly_ben_fbf_krd_ven_mao_tha_sid_tml_tsw_bam_azi_rus_ukr_aze_lda_vie_amh_moo_yor_dgb	-0.413285449888761	-0.979329270617176	0.329958061375693
303	amh_krd_zul_lat_amr_owc_aeg_glc_aze_tur_yor_ind_bem_arw_prs_bsq_urd_sod_swt_cnt_ita_eng_moo_rom_akn_bos_est_ven_dyu_fin_fre_heb_geo_guj_swe_spa_slo_mlt_anl_ger_hun_cic_bat_pol_mao_jpn_tml_kor_ben_nor_ses_por_jav_grk_sid_sun_mnd_mcd_fbf_hin_wly_dut_cze_rus_ukr_qcu_lit_pan_scr_tsn_hau_alb_gam_svk_tag_afr_xho_mol_igb_mly_tha_tig_knd_bam_tsw_azi_bul_ctl_uzb_swa_vie_chh_lda_ewe_dgb	-0.881355416601133	-2.13274331317803	0.0355795837389992
304	gam_afr_moo_eng_anl_amr_wly_cze_azi_aze_fbf_mly_zul_guj_alb_bsq_slo_amh_tsw_cnt_ita_urd_lda_svk_ven_fre_est_ses_akn_hun_pol_sod_geo_dut_krd_ben_ctl_mlt_chh_prs_fin_dgb_ind_arw_bat_jpn_tml_kor_lat_grk_xho_glc_sun_spa_tig_mao_mnd_mol_bam_mcd_aeg_pan_hin_por_rus_qcu_ger_bos_lit_swt_sid_nor_hau_bul_jav_ukr_cic_swe_dyu_tag_tha_heb_knd_swa_bem_tur_scr_rom_uzb_ewe_vie_owc_tsn_yor_igb	0.286090044151592	0.673732583770207	0.502152397111324
305	amr_ita_swt_nor_tig_heb_sid_spa_tur_aze_ven_tag_zul_urd_ger_bsq_afr_hau_lda_cnt_fre_lat_ewe_cze_tsw_pol_est_igb_yor_fin_svk_amh_geo_arw_krd_ben_swe_aeg_chh_mol_hun_xho_sun_rus_jav_jpn_knd_kor_bos_dut_bam_lit_ind_grk_anl_mly_mnd_ctl_cic_hin_owc_eng_glc_prs_pan_qcu_scr_mcd_rom_ses_wly_guj_gam_ukr_mao_bul_moo_por_dgb_bat_tha_sod_tml_dyu_fbf_azi_alb_slo_uzb_swa_vie_mlt_bem_akn_tsn	-0.189795797898531	-0.447988946177259	0.655203057071271
306	anl_ukr_bem_pol_amr_amh_owc_bos_tur_azi_lda_sun_swt_lit_nor_bsq_mcd_heb_zul_mnd_rom_bul_akn_hin_cic_krd_est_swa_ses_hun_cze_gam_geo_prs_ctl_ben_alb_sid_aeg_arw_fin_ven_jav_fre_tag_jpn_tml_kor_mol_lat_dgb_grk_mao_por_sod_mly_cnt_slo_moo_eng_wly_ger_swe_dut_rus_qcu_afr_scr_ita_igb_tig_urd_mlt_spa_bat_guj_fbf_svk_yor_ind_tha_chh_knd_dyu_tsn_uzb_glc_pan_aze_xho_vie_hau_tsw_bam_ewe	-0.654949491099727	-1.56553378230861	0.12085430254815
307	gam_scr_swa_eng_wly_heb_sid_bul_uzb_tur_tsw_sun_dgb_mcd_urd_bsq_grk_sod_akn_cnt_hin_cze_dyu_ukr_bam_guj_est_zul_tsn_fin_svk_amr_geo_ctl_ita_swe_pan_tig_hau_mol_hun_yor_ind_bos_mao_jpn_knd_kor_krd_lat_fbf_dut_tag_ger_amh_mly_mnd_slo_swt_rus_chh_nor_lit_alb_pol_qcu_afr_glc_prs_cic_anl_ben_owc_spa_bat_fre_moo_rom_ewe_jav_tha_mlt_tml_lda_ses_azi_arw_por_aze_xho_vie_aeg_bem_ven_igb	-0.142519893757226	-0.336409915749355	0.737319665076854
308	chh_por_xho_lit_heb_owc_anl_ger_azi_tur_moo_ind_dgb_rus_mcd_bsq_prs_tig_yor_cnt_scr_hin_swt_alb_fbf_mol_hun_swa_zul_fin_spa_sod_geo_dut_ita_cze_eng_amh_mlt_lat_est_dyu_mao_pol_bat_jpn_knd_kor_slo_svk_lda_rom_tag_glc_amr_mly_mnd_bul_ven_arw_wly_fre_pan_grk_bos_qcu_ben_swe_guj_cic_aeg_ctl_sid_urd_jav_nor_ewe_krd_tsn_sun_tha_gam_tml_bem_igb_uzb_afr_ukr_aze_bam_vie_hau_akn_tsw_ses	0.430763376833026	1.01621363346331	0.312164143701224
309	sod_ger_akn_ben_gam_mlt_wly_nor_azi_aze_ven_tag_tsn_pan_ukr_bsq_arw_sid_ses_cnt_lat_prs_fbf_bos_tsw_urd_fin_lda_xho_est_bul_aeg_geo_rom_hin_ita_pol_tig_heb_dut_hun_swt_jav_krd_ind_jpn_knd_kor_por_rus_ewe_guj_mly_mol_hau_bat_mnd_afr_cic_glc_amh_alb_spa_fre_svk_qcu_mcd_eng_lit_bam_owc_scr_anl_ctl_sun_slo_swa_swe_dgb_mao_tha_amr_tml_bem_igb_uzb_grk_cze_tur_moo_vie_chh_yor_dyu_zul	-0.469248380904225	-1.11640924191567	0.267123168894901
310	owc_glc_tsn_lat_amr_chh_amh_ben_aze_azi_dyu_ind_fbf_bul_ita_bsq_cze_mlt_xho_cnt_arw_mcd_yor_swe_bam_slo_est_bem_cic_fin_prs_wly_geo_rus_ctl_dut_rom_hau_sid_lit_hun_akn_mly_fre_sun_jpn_tml_kor_por_alb_ses_nor_jav_eng_gam_mao_mnd_bos_swt_urd_anl_spa_grk_hin_ukr_qcu_afr_mol_scr_tsw_tig_pan_aeg_svk_tag_guj_zul_krd_moo_bat_tha_heb_knd_ewe_lda_tur_pol_ger_uzb_dgb_vie_sod_swa_igb_ven	0.628097941389225	1.48510794254711	0.140897088422483
311	sid_ukr_zul_svk_chh_wly_hau_ben_azi_aze_swa_bat_ven_por_bul_bsq_alb_owc_tsw_mnd_urd_dut_dgb_grk_yor_ger_hun_tsn_fbf_fin_krd_mlt_geo_swe_afr_eng_nor_heb_gam_pan_est_swt_sun_glc_mly_jpn_tml_kor_lat_ctl_bem_bos_ind_pol_amr_tag_cnt_scr_xho_ita_aeg_lit_spa_rom_fre_qcu_mcd_cze_mol_ses_sod_rus_amh_arw_jav_hin_lda_guj_bam_mao_tha_tig_knd_akn_igb_uzb_prs_slo_tur_cic_vie_anl_moo_ewe_dyu	-0.406065504329075	-0.965363104987068	0.336866603864338
312	amr_rus_dyu_ger_amh_anl_gam_spa_azi_uzb_igb_mao_fbf_por_ben_bsq_mol_tig_cic_mnd_eng_dut_yor_nor_swa_lit_fin_dgb_ses_est_pol_chh_geo_bos_slo_arw_cze_mlt_wly_urd_hun_swt_ind_alb_bat_jpn_tml_kor_ita_lat_bem_ctl_mly_scr_aeg_tag_cnt_pan_xho_ukr_sid_hin_fre_bul_glc_qcu_svk_guj_afr_moo_owc_mcd_heb_rom_sun_krd_lda_prs_tsn_jav_tha_hau_knd_bam_tsw_tur_grk_swe_aze_ewe_vie_sod_ven_zul_akn	0.141954163277165	0.333876386820078	0.739224515261178
313	aeg_arw_akn_mol_chh_wly_mlt_ben_aze_azi_fbf_tag_yor_nor_hin_bsq_prs_amh_tsn_mnd_mcd_lit_tsw_grk_swt_glc_hun_cic_dgb_est_pan_sid_geo_urd_ctl_ukr_krd_gam_hau_bos_fin_ven_ind_rom_jav_jpn_knd_kor_cze_ita_zul_alb_mly_lat_owc_sun_cnt_eng_ewe_afr_sod_swe_rus_dut_pol_qcu_guj_ger_fre_lda_heb_slo_anl_por_mao_svk_ses_spa_bam_bat_tha_amr_tml_bem_igb_uzb_bul_scr_tur_moo_vie_tig_swa_xho_dyu	0.331121374614841	0.779644538455848	0.437579737479309
314	sod_por_igb_fre_chh_amr_tig_afr_uzb_azi_dyu_jav_ewe_glc_slo_bsq_svk_aeg_cic_mnd_mol_lat_fbf_rom_ven_grk_fin_akn_zul_est_pol_heb_geo_urd_ctl_ita_krd_amh_hau_guj_hun_dgb_ind_cze_mao_jpn_tml_kor_nor_ger_xho_mcd_sun_ben_sid_mly_cnt_lit_swt_arw_anl_bos_rus_alb_eng_qcu_swe_ukr_bul_bam_wly_scr_owc_spa_tag_dut_tsw_prs_ses_bat_tha_mlt_knd_tsn_lda_aze_pan_hin_tur_bem_vie_gam_swa_moo_yor	-0.186825625411467	-0.44131259422317	0.660011035391182
315	anl_swe_ven_krd_sid_chh_hau_bul_tur_azi_dgb_mly_swa_ctl_fre_bsq_pan_heb_bem_cnt_afr_scr_tsw_alb_ewe_prs_fin_lda_xho_est_nor_mlt_geo_grk_urd_cze_lat_tig_gam_mcd_hun_ses_ind_ger_jav_jpn_tml_kor_slo_hin_cic_rus_bat_ben_sod_mao_mnd_ita_yor_spa_wly_svk_eng_glc_rom_qcu_mol_pol_por_fbf_aeg_dut_amr_bos_sun_arw_akn_ukr_igb_tag_tha_amh_knd_dyu_moo_aze_guj_lit_uzb_tsn_vie_owc_bam_swt_zul	-0.177249547540453	-0.418178020070711	0.676781003140021
316	hau_guj_tsn_alb_heb_tig_aeg_prs_uzb_azi_xho_mly_dyu_lat_ctl_bsq_krd_sid_zul_mnd_ger_lit_lda_mol_ven_eng_est_yor_tsw_hun_rom_amr_geo_urd_ben_fre_mcd_anl_chh_rus_fin_ses_jav_ukr_mao_jpn_tml_kor_dut_pol_igb_nor_ind_bos_sod_bat_cnt_grk_bam_arw_mlt_cze_swe_por_bul_qcu_spa_hin_svk_bem_gam_slo_owc_ita_sun_afr_akn_glc_swa_tag_tha_wly_knd_moo_ewe_aze_pan_scr_tur_dgb_vie_amh_swt_cic_fbf	-0.167493096896658	-0.395547773331849	0.693344573132629
317	mlt_mcd_yor_prs_heb_anl_wly_slo_tur_aze_swt_mao_fbf_eng_urd_bsq_scr_tig_swa_mnd_lit_rus_tsw_ita_tsn_nor_hun_zul_dgb_est_bos_amh_geo_dut_ger_pan_arw_hau_owc_hin_fin_lda_sun_grk_jav_jpn_tml_kor_mol_por_dyu_rom_bat_ben_aeg_tag_cnt_fre_akn_spa_chh_alb_afr_cze_krd_qcu_bul_ukr_svk_ewe_sid_guj_sod_ctl_ind_glc_igb_pol_ses_mly_tha_gam_knd_bem_xho_uzb_lat_swe_azi_bam_vie_amr_ven_cic_moo	-0.153436291411235	-0.361867313197203	0.718272102416805
318	hau_ctl_swt_bos_amr_wly_gam_cze_aze_tur_fbf_mly_akn_grk_pol_bsq_lit_sid_ewe_mnd_spa_guj_yor_svk_ven_afr_hun_tsn_dyu_fin_krd_owc_geo_mcd_prs_ita_eng_anl_tig_ben_est_swa_ind_slo_tag_jpn_tml_kor_rom_rus_dgb_ger_mao_mol_heb_bat_cnt_fre_bem_por_sod_bul_arw_urd_scr_qcu_alb_lat_swe_tsw_mlt_glc_aeg_dut_jav_ukr_cic_nor_xho_sun_tha_amh_knd_ses_bam_azi_hin_pan_uzb_lda_vie_chh_igb_moo_zul	0.593429952378655	1.39992245372446	0.164863666863309
319	sod_svk_dyu_fre_chh_wly_tig_prs_aze_tur_yor_tag_bem_por_ukr_bsq_pol_mlt_akn_mnd_guj_hin_xho_slo_dgb_ben_hun_swa_ses_est_ger_amr_geo_bul_dut_afr_nor_hau_amh_lit_fin_swt_ind_swe_mly_jpn_tml_kor_rus_glc_zul_spa_bat_ctl_owc_mao_cnt_grk_ewe_bos_aeg_cze_mcd_rom_urd_qcu_pan_mol_scr_bam_anl_krd_sid_alb_jav_lat_igb_eng_lda_sun_tha_heb_knd_ven_cic_azi_ita_arw_uzb_tsn_vie_gam_moo_tsw_fbf	-0.0635317153628225	-0.149908207472875	0.881161669722714
320	sod_afr_akn_nor_mlt_owc_gam_lat_tur_uzb_bem_jav_lda_mol_dut_bsq_hin_hau_tsw_mnd_ukr_pan_zul_ben_yor_bul_est_ewe_ses_hun_urd_sid_geo_cze_svk_guj_por_amh_anl_ctl_fin_ven_bat_bos_mly_jpn_knd_kor_ger_scr_swt_arw_mao_lit_tig_sun_cnt_rus_fbf_pol_aeg_mcd_swe_grk_ita_qcu_alb_eng_krd_tsn_heb_fre_amr_spa_tag_prs_xho_rom_bam_ind_tha_chh_tml_dgb_swa_aze_glc_slo_azi_igb_vie_wly_dyu_moo_cic	0.323697059624938	0.763654995308691	0.447005885982188
321	tig_hin_cic_rom_sid_chh_gam_grk_uzb_tur_lda_mao_igb_dut_lit_bsq_alb_amh_swa_mnd_ctl_ben_tsw_swe_bem_slo_fin_ven_swt_hun_mol_mlt_geo_ger_guj_rus_nor_wly_hau_ita_est_akn_bat_krd_jav_jpn_knd_kor_scr_mcd_zul_spa_mly_svk_heb_sun_cnt_urd_ses_cze_sod_fre_glc_afr_bos_qcu_arw_eng_por_bam_owc_lat_anl_pan_ind_pol_moo_prs_dyu_tag_tha_aeg_tml_dgb_fbf_azi_bul_ukr_aze_xho_vie_amr_tsn_yor_ewe	-0.652962293804878	-1.56445816574548	0.12110655088347
322	heb_eng_cic_hin_aeg_sod_hau_rom_uzb_azi_swa_mly_zul_lat_nor_bsq_ger_anl_tsw_cnt_slo_guj_akn_ukr_ven_pol_fin_dgb_dyu_est_svk_mlt_geo_prs_scr_ben_bul_tig_amh_cze_hun_bam_mao_krd_sun_jpn_tml_kor_mcd_por_moo_dut_jav_grk_chh_ind_mnd_bos_ewe_spa_sid_fre_mol_lit_glc_qcu_afr_rus_urd_tsn_amr_swe_owc_ita_tag_alb_xho_pan_swt_bat_tha_wly_knd_bem_igb_tur_arw_ctl_aze_fbf_vie_gam_yor_lda_ses	0.206516352541142	0.486097065510665	0.628041779549975
323	chh_svk_tsw_nor_sid_tig_owc_ger_azi_tur_moo_tag_swt_spa_scr_bsq_pan_amr_xho_cnt_swe_fre_ven_dut_bam_afr_est_igb_dgb_fin_prs_anl_geo_alb_slo_glc_lat_heb_mlt_mol_hun_fbf_ind_lit_jav_jpn_knd_kor_por_rom_bem_ben_mao_pol_wly_bat_mnd_krd_zul_ukr_hau_mcd_guj_hin_arw_qcu_ctl_ita_cze_cic_sod_bul_aeg_urd_mly_grk_ses_rus_lda_sun_tha_gam_tml_tsn_yor_uzb_bos_eng_aze_swa_vie_amh_akn_dyu_ewe	-0.0876470010721455	-0.20675083850667	0.836656443668022
324	chh_cze_zul_fre_amh_amr_sod_slo_uzb_azi_xho_bat_ses_ben_prs_bsq_swe_gam_tsn_cnt_scr_ger_yor_hin_bam_eng_fin_akn_ewe_est_urd_hau_geo_rom_bos_ita_lit_anl_aeg_mcd_hun_dgb_tag_dut_ind_jpn_knd_kor_nor_arw_bem_ctl_jav_afr_owc_mly_mnd_guj_swt_bul_sid_spa_por_alb_krd_qcu_pan_svk_rus_moo_wly_ukr_heb_grk_sun_pol_swa_lat_fbf_mao_tha_mlt_tml_igb_lda_aze_mol_glc_tur_dyu_vie_tig_ven_cic_tsw	-0.473798189420444	-1.12615143611277	0.26299905853908
325	anl_spa_ven_rus_heb_sid_aeg_krd_uzb_tur_ses_mly_dgb_swe_ger_bsq_bos_tig_tsw_cnt_alb_grk_zul_mcd_cic_mol_hun_xho_moo_fin_nor_owc_geo_lit_glc_cze_por_wly_gam_ben_est_yor_sun_ctl_bat_jpn_knd_kor_ita_lat_bam_pol_ind_rom_mlt_jav_mnd_ukr_fbf_scr_amh_dut_bul_prs_hin_qcu_eng_slo_urd_swt_chh_fre_amr_pan_tag_afr_bem_arw_akn_mao_tha_hau_tml_igb_lda_azi_svk_guj_aze_ewe_vie_sod_swa_dyu_tsn	-0.0770783039772606	-0.181422885593865	0.856430478192802
326	chh_ctl_akn_glc_sod_mlt_sid_guj_uzb_aze_xho_tag_ses_nor_eng_bsq_svk_tig_zul_mnd_prs_scr_ewe_bos_yor_swe_fin_swt_swa_est_pol_heb_geo_grk_afr_urd_mcd_anl_wly_lat_hun_ven_jav_ukr_ind_jpn_knd_kor_ben_hin_moo_krd_sun_alb_hau_mly_cnt_rom_bem_slo_gam_ita_arw_bul_spa_qcu_lit_dut_pan_cic_amr_rus_owc_mol_mao_ger_tsw_cze_dyu_bat_tha_amh_tml_tsn_lda_azi_por_fre_tur_igb_vie_aeg_bam_fbf_dgb	-0.107374260012439	-0.253732412764719	0.800262396692379
327	tig_slo_fbf_afr_sid_gam_hau_svk_tur_aze_swt_bat_dyu_pan_cze_bsq_mol_chh_akn_cnt_hin_dut_zul_bos_ses_fre_est_tsw_yor_hun_rom_anl_geo_por_arw_prs_swe_sod_heb_guj_fin_moo_mly_ger_mao_jpn_tml_kor_ctl_rus_xho_eng_jav_ukr_amh_tag_mnd_ita_bem_urd_aeg_nor_alb_lit_lat_qcu_glc_scr_bul_bam_wly_grk_amr_mcd_ind_pol_ven_krd_igb_sun_tha_owc_knd_tsn_lda_azi_ben_spa_uzb_dgb_vie_mlt_cic_swa_ewe	0.259113736575854	0.610742013776153	0.542860154093579
328	anl_guj_ven_spa_amh_amr_chh_fre_aze_tur_akn_mly_yor_mcd_glc_bsq_cze_sid_swa_cnt_scr_ukr_tsn_bos_tsw_ctl_hun_cic_swt_est_afr_mlt_geo_swe_eng_hin_svk_tig_wly_mol_fin_bem_jav_pan_tag_jpn_tml_kor_alb_pol_fbf_nor_sun_lit_heb_mao_mnd_grk_bam_urd_sod_arw_krd_prs_por_qcu_ita_ben_ger_lda_gam_dut_hau_rom_ind_lat_xho_bul_ses_bat_tha_aeg_knd_zul_dyu_azi_slo_rus_uzb_moo_vie_owc_ewe_dgb_igb	-0.232986486033627	-0.550286961164989	0.583441883821286
329	anl_swe_dgb_bos_owc_amr_chh_prs_tur_uzb_dyu_jav_swt_lit_ger_bsq_slo_sid_swa_cnt_scr_spa_yor_alb_zul_arw_est_cic_ewe_fin_por_heb_geo_ctl_dut_ben_grk_aeg_wly_lat_hun_bem_bat_guj_ind_jpn_tml_kor_bul_pol_fbf_rom_sun_cze_hau_mao_mnd_ita_moo_pan_tig_svk_mol_glc_urd_qcu_mcd_eng_ukr_tsn_amh_fre_mlt_hin_mly_nor_ses_krd_bam_tag_tha_sod_knd_igb_xho_aze_rus_afr_azi_ven_vie_gam_akn_lda_tsw	-0.778476861189886	-1.87611268887251	0.0637760935703076
330	sid_pol_swt_fre_amh_amr_chh_bul_aze_uzb_ses_jav_akn_ctl_ita_bsq_glc_gam_tsw_cnt_swe_rus_dyu_krd_bem_bos_fin_tsn_lda_est_ben_owc_geo_rom_slo_lit_alb_tig_heb_pan_hun_zul_bat_ukr_mly_jpn_knd_kor_spa_svk_fbf_mcd_mao_grk_aeg_ind_mnd_cze_moo_eng_hau_ger_prs_urd_guj_qcu_afr_scr_arw_swa_mlt_dut_anl_nor_tag_mol_xho_hin_ven_sun_tha_wly_tml_cic_yor_tur_lat_por_azi_ewe_vie_sod_igb_dgb_bam	0.587062957698643	1.38788309043276	0.168488817867477
331	amr_scr_moo_eng_hau_sid_owc_rom_aze_uzb_bem_tag_swa_grk_ukr_bsq_dut_tig_lda_cnt_cze_lat_dgb_por_akn_rus_hun_ses_yor_fin_ctl_amh_geo_svk_afr_lit_bos_anl_aeg_prs_est_dyu_bat_fre_ind_jpn_tml_kor_krd_ben_swt_ita_mly_arw_gam_mao_mnd_alb_fbf_pan_mlt_glc_mcd_swe_hin_qcu_spa_mol_urd_tsn_sod_slo_chh_bul_sun_ger_tsw_guj_ewe_jav_tha_wly_knd_ven_igb_azi_nor_pol_tur_cic_vie_heb_xho_bam_zul	-0.656707973202399	-1.57286718544384	0.119145625841904
332	sid_lat_cic_scr_wly_anl_owc_swe_tur_aze_swa_sun_bam_cze_lit_bsq_rus_mlt_akn_mnd_nor_dut_tsw_krd_igb_afr_hun_ewe_ven_fin_prs_sod_geo_eng_pol_urd_svk_heb_hau_fre_est_bem_jav_grk_bat_jpn_tml_kor_por_hin_swt_mcd_mao_ita_gam_tag_cnt_slo_xho_ben_tig_mol_alb_guj_arw_qcu_ukr_bos_glc_ses_chh_spa_amh_bul_ind_rom_zul_ctl_moo_mly_tha_amr_knd_dgb_lda_azi_pan_ger_uzb_tsn_vie_aeg_yor_dyu_fbf	-1.40068092225609	-3.51238554260616	0.000687414870415239
333	sod_spa_igb_guj_amr_aeg_hau_arw_uzb_tur_yor_tag_dgb_svk_glc_bsq_pan_gam_xho_mnd_ita_eng_tsw_alb_zul_pol_fin_swt_cic_est_ctl_wly_geo_mol_ukr_ben_grk_chh_amh_fre_hun_fbf_ind_ger_mly_jpn_knd_kor_hin_rus_ven_cze_sun_bul_sid_bat_cnt_urd_ses_dut_mlt_slo_mcd_afr_krd_qcu_por_nor_lit_ewe_heb_lat_owc_swe_jav_bos_lda_rom_moo_mao_tha_tig_tml_bem_bam_azi_scr_prs_aze_dyu_vie_anl_swa_tsn_akn	0.111054209986332	0.261483331177413	0.794298024620261
334	sod_ita_cic_lat_hau_owc_tig_pan_tur_uzb_tsn_bat_xho_slo_arw_bsq_mcd_gam_ewe_mnd_swe_rom_dyu_ctl_igb_afr_est_bem_bam_hun_grk_mlt_geo_nor_alb_bos_prs_amh_sid_pol_fin_zul_tag_urd_sun_jpn_tml_kor_scr_mol_akn_fre_ind_glc_heb_jav_cnt_dut_swa_svk_chh_ger_eng_cze_lit_qcu_ukr_bul_rus_swt_anl_por_amr_krd_mly_hin_fbf_spa_lda_mao_tha_aeg_knd_yor_ses_aze_ben_guj_azi_ven_vie_wly_dgb_tsw_moo	0.115744547149925	0.272286009155886	0.78600572637099
335	chh_grk_ses_spa_amr_wly_sod_glc_aze_tur_dyu_mao_cic_ger_afr_bsq_mcd_sid_bam_mnd_bos_slo_fbf_bul_lda_rom_est_yor_igb_hun_ukr_aeg_geo_mol_cze_alb_pol_tig_gam_lit_fin_ven_bat_arw_sun_jpn_tml_kor_svk_swe_swa_prs_tag_krd_mlt_ind_cnt_lat_xho_ctl_hau_eng_dut_ita_por_qcu_pan_ben_nor_tsw_anl_rus_owc_scr_jav_hin_swt_urd_bem_mly_tha_heb_knd_tsn_zul_azi_fre_guj_uzb_moo_vie_amh_ewe_akn_dgb	-0.276130583273244	-0.65351274461274	0.515038320181306
336	sid_guj_zul_rom_chh_owc_heb_bos_uzb_azi_cic_mly_ses_pan_svk_bsq_ctl_wly_swa_cnt_arw_rus_moo_eng_fbf_hin_fin_bem_dyu_hun_grk_tig_geo_alb_por_lit_ita_hau_gam_bul_est_bam_ind_slo_jav_jpn_tml_kor_nor_ben_yor_ger_mao_swe_sod_tag_mnd_cze_ewe_urd_aeg_krd_pol_ukr_glc_qcu_spa_dut_fre_tsw_amr_scr_mlt_prs_bat_mol_akn_lat_swt_sun_tha_amh_knd_dgb_xho_tur_afr_mcd_aze_ven_vie_anl_igb_tsn_lda	0.257118102829054	0.606001823404118	0.545989801628695
337	aeg_alb_akn_dut_chh_tig_hau_afr_tur_azi_dyu_sun_tsn_krd_pol_bsq_prs_wly_igb_cnt_swe_ukr_lda_guj_cic_lit_fin_ewe_bam_hun_nor_mlt_geo_bul_scr_ger_slo_owc_amr_mol_est_bem_mao_svk_jav_jpn_knd_kor_rus_ctl_swa_bos_mly_urd_sod_ind_mnd_ben_swt_por_heb_rom_glc_pan_hin_qcu_lat_mcd_ita_fbf_anl_eng_gam_arw_tag_grk_dgb_fre_moo_bat_tha_sid_tml_zul_ven_aze_cze_spa_uzb_ses_vie_amh_yor_xho_tsw	-0.231907726462895	-0.548542975106341	0.584633594142423
338	mlt_pan_bem_alb_anl_amh_owc_swe_azi_aze_moo_bat_tsw_guj_svk_bsq_ben_tig_lda_cnt_mol_grk_cic_arw_yor_bul_hun_igb_bam_fin_ger_heb_geo_spa_dut_urd_ctl_amr_wly_hin_est_xho_sun_eng_mao_jpn_knd_kor_cze_rom_dyu_glc_ind_nor_aeg_tag_mnd_ita_tsn_prs_chh_lat_scr_pol_slo_qcu_mcd_afr_bos_fbf_sid_rus_gam_krd_mly_lit_swa_fre_dgb_jav_tha_sod_tml_ewe_swt_uzb_por_ukr_tur_zul_vie_hau_ven_ses_akn	-0.0923491770601004	-0.21763010942708	0.828194101024714
339	mlt_grk_xho_ukr_anl_sod_owc_prs_azi_uzb_fbf_mly_bam_alb_bos_bsq_slo_chh_yor_mnd_svk_ita_swt_glc_cic_arw_hun_akn_swa_est_por_hau_geo_fre_spa_eng_lit_aeg_heb_urd_fin_dgb_ind_mcd_tag_jpn_tml_kor_pol_krd_bem_lat_mao_swe_gam_bat_cnt_ger_zul_ben_amr_mol_hin_dut_rom_qcu_nor_afr_ctl_tsn_tig_guj_amh_rus_jav_cze_tsw_scr_ven_sun_tha_sid_knd_lda_ses_aze_bul_pan_tur_moo_vie_wly_ewe_dyu_igb	-0.706917251915128	-1.69637470320006	0.0931598921360335
340	owc_dut_swt_arw_wly_aeg_amr_mol_tur_uzb_moo_tag_fbf_swe_ita_bsq_pan_mlt_tsw_cnt_ger_afr_dyu_krd_ses_ctl_fin_tsn_akn_hun_nor_amh_geo_urd_mcd_lat_grk_heb_tig_spa_est_bam_mly_cze_bat_jpn_knd_kor_lit_scr_xho_alb_sun_hin_sid_mao_mnd_fre_swa_ben_sod_guj_eng_prs_rus_qcu_pol_ukr_rom_igb_hau_slo_chh_bos_ind_bul_cic_por_bem_jav_tha_anl_tml_ewe_dgb_aze_svk_glc_azi_yor_vie_gam_zul_ven_lda	-0.358845122401821	-0.849387118971226	0.397847143873076
341	gam_lit_swa_bul_aeg_anl_owc_ita_azi_uzb_swt_bat_moo_scr_urd_bsq_mcd_mlt_dgb_cnt_lat_alb_dyu_spa_igb_ukr_fin_tsn_fbf_est_cze_sid_geo_hin_fre_nor_slo_amr_amh_ben_hun_tsw_jav_swe_mly_jpn_knd_kor_grk_eng_lda_glc_mao_pol_heb_sun_mnd_rom_ven_ger_chh_pan_ctl_mol_guj_qcu_prs_bos_dut_zul_hau_arw_sod_por_ind_krd_cic_rus_ses_tag_tha_wly_tml_bem_bam_tur_afr_svk_aze_akn_vie_tig_ewe_yor_xho	0.0173648235520292	0.0408691657843825	0.967487810797225
342	wly_ctl_lda_alb_anl_heb_amh_ger_uzb_azi_swa_mao_bam_swe_fre_bsq_grk_amr_ven_cnt_pan_krd_ses_bos_tsn_dut_hun_dgb_cic_fin_cze_tig_geo_rom_ben_spa_arw_owc_mlt_prs_est_dyu_ind_por_sun_jpn_tml_kor_lat_hin_moo_glc_tag_guj_gam_bat_mnd_ukr_ewe_mol_hau_ita_svk_lit_mcd_qcu_scr_rus_afr_bem_chh_eng_sod_nor_mly_bul_igb_urd_akn_jav_tha_aeg_knd_yor_xho_aze_slo_pol_tur_swt_vie_sid_tsw_zul_fbf	0.100465790524996	0.236359476877744	0.81367353256179
343	sid_cze_dyu_scr_owc_sod_mlt_por_azi_tur_swt_jav_cic_ctl_lit_bsq_mol_heb_tsn_mnd_alb_grk_tsw_pol_bem_nor_est_lda_akn_fin_ger_tig_geo_urd_afr_hin_krd_anl_aeg_slo_hun_fbf_sun_bul_ind_jpn_knd_kor_arw_mcd_moo_dut_mly_eng_amh_tag_cnt_ben_zul_spa_wly_swe_bos_svk_ita_qcu_lat_ukr_prs_swa_chh_rom_amr_guj_bat_rus_ses_glc_ewe_mao_tha_hau_tml_yor_bam_uzb_fre_pan_aze_ven_vie_gam_dgb_xho_igb	-0.491315915832214	-1.16869603335058	0.245513143373453
344	mlt_bul_cic_pan_sod_owc_amr_ben_uzb_aze_tsw_mly_ewe_cze_krd_bsq_grk_aeg_dgb_mnd_rom_eng_xho_arw_moo_rus_est_fbf_tsn_fin_lit_hau_geo_nor_pol_prs_ukr_gam_wly_spa_hun_zul_bat_fre_jav_jpn_knd_kor_urd_svk_swt_scr_tag_glc_amh_sun_cnt_ctl_ses_por_anl_swe_hin_ger_slo_qcu_mcd_alb_dut_yor_sid_afr_chh_mol_mao_ita_bam_lat_akn_ind_tha_tig_tml_swa_ven_azi_guj_bos_tur_lda_vie_heb_bem_dyu_igb	-0.386104343374333	-0.9143970558721	0.362872936762789
345	gam_cze_ewe_fre_owc_heb_chh_rom_aze_tur_akn_tag_moo_ger_glc_bsq_slo_sod_cic_mnd_ctl_dut_tsn_mol_yor_pol_fin_bem_bam_hun_mcd_sid_geo_por_nor_prs_alb_amr_wly_bul_est_ses_jav_arw_ind_jpn_tml_kor_svk_ita_igb_guj_bat_rus_aeg_sun_cnt_hin_lda_eng_tig_lat_ben_scr_lit_qcu_afr_pan_swe_swt_anl_krd_mlt_urd_mao_grk_dyu_spa_xho_mly_tha_hau_knd_zul_dgb_azi_bos_ukr_uzb_ven_vie_amh_fbf_tsw_swa	0.00970360829876983	0.0228523245602425	0.981817030762633
346	heb_spa_bam_cze_owc_chh_amr_svk_tur_azi_tsw_mly_ses_eng_mcd_bsq_scr_hau_fbf_cnt_ctl_alb_yor_guj_dgb_prs_fin_cic_ven_est_lit_amh_geo_bul_rus_slo_dut_sid_tig_fre_hun_ewe_bat_grk_sun_jpn_knd_kor_hin_krd_igb_afr_ind_nor_anl_mao_mnd_rom_xho_pan_mlt_ger_glc_pol_urd_qcu_arw_lat_ben_swt_gam_ukr_sod_por_tag_ita_lda_bos_akn_jav_tha_aeg_tml_dyu_zul_aze_swe_mol_uzb_tsn_vie_wly_bem_moo_swa	0.0321260940603412	0.075573152086478	0.939921028700312
347	tig_rus_cic_svk_chh_gam_mlt_mol_uzb_azi_bam_sun_dgb_grk_arw_bsq_eng_hau_ewe_cnt_pol_fre_zul_nor_igb_mcd_fin_swt_ses_est_ctl_sod_geo_urd_bos_lit_cze_aeg_heb_bul_hun_ven_mly_prs_jav_jpn_tml_kor_guj_ukr_fbf_alb_ind_ben_anl_bat_mnd_afr_tsn_spa_wly_scr_por_dut_slo_qcu_glc_krd_ger_tsw_amr_lat_sid_ita_tag_swe_lda_hin_dyu_mao_tha_owc_knd_moo_xho_aze_rom_pan_tur_yor_vie_amh_bem_akn_swa	-0.479081042000846	-1.13788317629924	0.258092266519821
348	sid_ctl_moo_lat_mlt_wly_amh_bos_aze_tur_swa_mao_dyu_por_bul_bsq_mcd_owc_igb_cnt_rom_afr_xho_swe_zul_spa_est_fbf_swt_hun_ita_heb_geo_krd_eng_guj_glc_sod_chh_grk_fin_ven_sun_urd_mly_jpn_knd_kor_pol_alb_lda_ger_jav_ukr_aeg_tag_mnd_mol_bem_dut_hau_scr_hin_svk_ben_qcu_prs_nor_lit_ses_anl_slo_tig_cze_ind_rus_cic_fre_bam_bat_tha_gam_tml_akn_tsw_azi_pan_arw_uzb_ewe_vie_amr_dgb_yor_tsn	0.872527880493634	2.07807837574788	0.0404573563370723
349	hau_alb_tsn_krd_amr_owc_gam_arw_tur_aze_akn_sun_ven_lit_ukr_bsq_prs_anl_zul_mnd_ita_pan_bem_svk_bam_dut_est_igb_swt_fin_afr_tig_geo_lat_swe_mcd_spa_sid_sod_eng_hun_swa_mly_fre_tag_jpn_tml_kor_bos_rom_cic_ctl_ind_glc_amh_bat_cnt_pol_moo_guj_mlt_bul_cze_hin_nor_qcu_rus_ben_ger_xho_heb_urd_aeg_scr_jav_mol_dyu_por_tsw_mao_tha_wly_knd_ewe_lda_uzb_grk_slo_azi_dgb_vie_chh_ses_fbf_yor	0.2671100982479	0.629006381562885	0.530886888137673
350	amr_scr_xho_hin_wly_gam_sod_svk_aze_uzb_swa_jav_fbf_afr_ctl_bsq_ukr_aeg_cic_mnd_por_pan_igb_swe_ses_guj_fin_lda_bem_est_pol_tig_geo_krd_eng_ger_dut_heb_amh_bos_hun_zul_mao_rus_tag_jpn_knd_kor_fre_ita_ewe_slo_sun_nor_mlt_ind_cnt_alb_yor_mcd_chh_urd_glc_bul_ben_qcu_lit_spa_lat_dyu_sid_grk_owc_mol_mly_cze_tsw_prs_ven_bat_tha_anl_tml_moo_swt_azi_rom_arw_tur_tsn_vie_hau_akn_dgb_bam	-0.502478588722015	-1.19515475974015	0.235065418433642
351	tig_arw_bem_pol_gam_amr_wly_prs_uzb_aze_akn_mao_zul_ger_spa_bsq_swe_aeg_cic_cnt_urd_mcd_tsw_cze_lda_guj_fin_ses_swa_hun_alb_anl_geo_bul_ctl_hin_dut_heb_hau_svk_est_igb_ind_rom_tag_jpn_tml_kor_bos_grk_xho_afr_bat_lit_sid_jav_mnd_ukr_fbf_rus_chh_por_mol_pan_glc_qcu_ben_nor_eng_ven_sod_scr_mlt_slo_mly_krd_tsn_fre_ewe_sun_tha_amh_knd_dyu_dgb_azi_ita_lat_tur_moo_vie_owc_yor_swt_bam	-0.708025261674109	-1.69698797285708	0.093043432240551
352	heb_bos_ewe_ger_tig_sid_owc_spa_tur_azi_cic_tag_dyu_bul_scr_bsq_afr_amr_zul_cnt_krd_swe_bam_svk_yor_nor_est_moo_akn_hun_mcd_hau_geo_pan_pol_slo_eng_sod_aeg_ben_fin_ses_mly_prs_mao_jpn_tml_kor_dut_hin_swt_ukr_bat_cze_amh_sun_mnd_fre_xho_rom_chh_arw_rus_mol_lit_qcu_urd_ita_alb_tsw_gam_lat_wly_ctl_ind_grk_tsn_por_swa_jav_tha_mlt_knd_dgb_igb_aze_guj_glc_uzb_fbf_vie_anl_lda_bem_ven	-0.968243762139634	-2.35672130515987	0.0205351323305388
353	gam_slo_lda_scr_wly_tig_amr_cze_aze_tur_swa_bat_fbf_eng_arw_bsq_prs_owc_dyu_cnt_ger_ben_dgb_pol_moo_rus_fin_tsw_ses_est_nor_sod_geo_svk_hin_glc_grk_chh_aeg_krd_hun_cic_mly_lit_sun_jpn_tml_kor_swe_bos_zul_guj_tag_fre_mlt_jav_mnd_dut_bem_bul_heb_mol_pan_urd_mcd_qcu_spa_ctl_por_ewe_anl_afr_hau_ukr_mao_lat_ven_alb_yor_ind_tha_amh_knd_xho_bam_uzb_ita_rom_azi_swt_vie_sid_tsn_igb_akn	0.285021232045318	0.671147689937802	0.503790010022792
354	wly_svk_cic_lit_sid_hau_tig_ita_aze_azi_fbf_sun_moo_mol_por_bsq_afr_chh_bam_cnt_ukr_scr_igb_hin_lda_dut_hun_tsw_zul_est_lat_amr_geo_swe_slo_grk_bos_owc_amh_fre_fin_tsn_tag_krd_mly_jpn_tml_kor_urd_alb_akn_pan_mao_rus_aeg_jav_mnd_glc_xho_prs_anl_cze_arw_ctl_ger_qcu_bul_mcd_ben_yor_sod_eng_mlt_pol_ind_nor_dyu_guj_ses_bat_tha_gam_knd_ewe_swt_tur_spa_rom_uzb_dgb_vie_heb_ven_swa_bem	-0.0847975212637927	-0.199908783011831	0.841988397270022
355	amr_bul_zul_rus_anl_hau_mlt_glc_uzb_azi_moo_mao_bem_bos_lat_bsq_ben_tig_xho_cnt_lit_pol_cic_alb_swt_prs_hun_tsn_yor_est_ger_gam_geo_por_slo_pan_nor_wly_owc_guj_fin_lda_bat_svk_ind_jpn_tml_kor_grk_krd_ses_dut_tag_hin_heb_mly_mnd_urd_akn_spa_amh_ctl_scr_mol_ita_qcu_rom_mcd_arw_ven_sid_fre_aeg_cze_jav_afr_tsw_ukr_igb_sun_tha_sod_knd_swa_ewe_aze_eng_swe_tur_bam_vie_chh_dyu_dgb_fbf	0.27603760101563	0.648810122137564	0.518060088226552
356	heb_krd_yor_grk_amr_aeg_owc_bos_azi_aze_fbf_mly_tsw_prs_rom_bsq_por_sod_lda_cnt_guj_rus_dyu_spa_zul_mcd_hun_bam_igb_fin_glc_gam_geo_ukr_cze_arw_nor_tig_chh_pan_est_moo_mao_swe_tag_jpn_knd_kor_lit_ger_ses_slo_bat_eng_mlt_ind_mnd_fre_swa_afr_wly_alb_hin_mol_bul_qcu_ctl_svk_urd_xho_anl_pol_sid_scr_jav_ita_bem_lat_cic_sun_tha_hau_tml_swt_dgb_uzb_ben_dut_tur_akn_vie_amh_ven_tsn_ewe	0.411096339336493	0.969429103972108	0.334845619482161
357	wly_cze_bam_urd_amh_gam_hau_rom_azi_aze_fbf_mao_swt_scr_ctl_bsq_slo_sid_tsw_cnt_mol_ukr_moo_mcd_lda_nor_est_akn_ewe_fin_hin_chh_geo_rus_swe_alb_grk_amr_owc_lit_hun_yor_jav_ita_sun_jpn_knd_kor_dut_ger_swa_bul_bat_pol_heb_mly_mnd_bos_xho_lat_tig_por_fre_prs_guj_qcu_glc_arw_ben_dgb_aeg_afr_sod_krd_ind_pan_ses_spa_igb_tag_tha_mlt_tml_zul_cic_tur_svk_eng_uzb_dyu_vie_anl_tsn_bem_ven	-0.104344556454503	-0.246327675221443	0.805971462320319
358	gam_arw_bam_scr_mlt_heb_chh_svk_uzb_aze_moo_bat_fbf_krd_spa_bsq_prs_wly_bem_mnd_swe_bul_xho_rus_ven_guj_hun_akn_lda_fin_mcd_amr_geo_glc_cze_eng_ger_amh_sid_ctl_est_yor_tag_rom_jav_jpn_knd_kor_mol_pol_tsn_pan_sun_hin_owc_mao_cnt_ita_zul_ukr_aeg_por_fre_urd_ben_qcu_lit_lat_grk_swa_hau_afr_anl_bos_ind_dut_ses_slo_dyu_mly_tha_sod_tml_tsw_dgb_tur_alb_nor_azi_igb_vie_tig_ewe_swt_cic	0.329013848024533	0.775325020957463	0.440114655443098
359	wly_ger_akn_ukr_heb_sod_amh_bul_azi_uzb_ven_sun_yor_scr_pan_bsq_krd_gam_zul_cnt_cze_slo_swt_ben_dyu_rus_est_tsn_cic_hun_guj_amr_geo_bos_urd_afr_ctl_aeg_sid_eng_fin_bam_mly_spa_tag_jpn_knd_kor_lit_mol_lda_glc_bat_pol_tig_jav_mnd_rom_fbf_alb_mlt_swe_prs_arw_lat_qcu_hin_ita_grk_bem_owc_por_anl_mcd_mao_nor_ses_svk_dgb_ind_tha_hau_tml_moo_ewe_tur_dut_fre_aze_igb_vie_chh_xho_tsw_swa	0.0581763133072775	0.136981521832347	0.891341514664586
360	tig_bos_ven_bul_amh_heb_anl_cze_azi_uzb_igb_ind_yor_swe_rus_bsq_spa_hau_swt_mnd_arw_guj_ses_prs_fbf_ctl_hun_xho_swa_fin_afr_gam_geo_urd_slo_ukr_alb_amr_sid_pan_est_ewe_mly_nor_tag_jpn_tml_kor_hin_svk_zul_glc_bat_pol_wly_jav_cnt_grk_bam_lat_owc_mol_eng_ita_ben_qcu_lit_scr_mcd_moo_chh_fre_mlt_rom_mao_por_tsw_ger_akn_sun_tha_aeg_knd_tsn_dgb_aze_dut_krd_tur_cic_vie_sod_lda_dyu_bem	-0.675629666747854	-1.61662051977478	0.109347480677577
361	owc_prs_fbf_guj_aeg_heb_wly_glc_tur_aze_bam_mly_swa_pan_mol_bsq_slo_hau_dyu_cnt_ctl_rus_dgb_scr_ses_ukr_fin_ven_xho_hun_arw_sid_geo_spa_dut_swe_grk_anl_mlt_bul_est_bem_ind_svk_sun_jpn_knd_kor_ger_krd_igb_pol_jav_rom_chh_mao_mnd_hin_tsn_fre_amh_mcd_ita_lit_eng_qcu_urd_lat_alb_akn_gam_por_amr_cze_tag_bos_cic_afr_lda_bat_tha_tig_tml_moo_tsw_uzb_ben_nor_azi_yor_vie_sod_swt_ewe_zul	-0.357437957723339	-0.84655763415515	0.399414857489261
362	sid_grk_xho_ctl_aeg_owc_sod_mcd_uzb_tur_moo_mly_zul_lat_swe_bsq_pol_gam_lda_cnt_spa_bos_fbf_rus_bem_ger_hun_tsn_akn_est_svk_mlt_geo_slo_cze_arw_por_tig_heb_ukr_fin_ewe_ind_guj_sun_jpn_knd_kor_afr_mol_dyu_scr_bat_bul_chh_tag_mnd_urd_dgb_krd_wly_glc_prs_pan_dut_qcu_fre_eng_nor_ven_hau_hin_amh_rom_mao_lit_igb_alb_tsw_jav_tha_amr_tml_swt_ses_azi_ita_ben_aze_yor_vie_anl_cic_bam_swa	-0.607614327348174	-1.4528635553866	0.149627509517211
363	aeg_ukr_ven_krd_hau_sod_chh_guj_aze_tur_cic_tag_lda_hin_ger_bsq_alb_amr_ses_mnd_nor_swe_bam_bos_fbf_ben_fin_igb_tsw_hun_prs_wly_geo_afr_por_mol_scr_sid_anl_bul_est_ewe_mly_rom_bat_jpn_knd_kor_eng_glc_dyu_arw_ind_rus_gam_mao_cnt_urd_yor_mcd_owc_grk_cze_fre_lit_qcu_svk_slo_lat_xho_heb_pol_tig_spa_sun_ctl_swt_dut_dgb_jav_tha_amh_tml_moo_swa_azi_pan_ita_uzb_bem_vie_mlt_akn_tsn_zul	-0.374476187561967	-0.886333699556469	0.377723942399961
364	amr_ger_cic_glc_wly_sid_sod_eng_tur_azi_ewe_sun_swa_bos_scr_bsq_lit_hau_swt_cnt_svk_slo_akn_spa_yor_prs_est_ven_moo_fin_afr_gam_geo_pol_krd_grk_ita_aeg_amh_fre_hun_dgb_ind_por_mao_jpn_knd_kor_mcd_ben_xho_ukr_jav_hin_heb_bat_mnd_bul_igb_nor_tig_arw_dut_pan_guj_qcu_ctl_rus_cze_lda_owc_mol_chh_alb_mly_urd_zul_swe_ses_tag_tha_anl_tml_dyu_fbf_uzb_lat_rom_aze_tsn_vie_mlt_tsw_bam_bem	-1.02040836043922	-2.49816295972357	0.014240109272083
365	sod_eng_zul_fre_amh_tig_heb_spa_aze_tur_bam_mao_swt_arw_guj_bsq_por_anl_moo_mnd_alb_glc_akn_rom_cic_ukr_hun_dyu_xho_fin_cze_amr_geo_lat_swe_svk_rus_aeg_owc_prs_est_tsn_sun_hin_bat_jpn_tml_kor_ita_afr_fbf_bul_jav_lit_chh_ind_cnt_nor_tsw_scr_mlt_bos_mol_ctl_grk_qcu_krd_ben_urd_ewe_sid_mcd_gam_pol_mly_ger_ven_pan_ses_tag_tha_wly_knd_bem_dgb_uzb_dut_slo_azi_yor_vie_hau_igb_lda_swa	-1.02288996692074	-2.48809709795155	0.0146229803742802
366	sid_cze_lda_alb_gam_tig_sod_dut_aze_azi_xho_mao_zul_ukr_bul_bsq_nor_owc_ses_mnd_hin_swe_cic_por_ven_arw_fin_dgb_bem_est_rom_mlt_geo_afr_mol_spa_krd_amh_chh_ctl_hun_igb_tag_urd_jav_jpn_knd_kor_glc_eng_tsw_pan_bat_grk_wly_mly_cnt_rus_bam_lat_anl_fre_ita_pol_mcd_qcu_lit_slo_prs_swt_hau_ben_aeg_svk_sun_bos_swa_ger_akn_ind_tha_heb_tml_moo_yor_tur_guj_scr_uzb_dyu_vie_amr_ewe_tsn_fbf	0.382973477874769	0.904094854149896	0.368281128168707
367	sid_ita_tsw_pol_sod_tig_amh_glc_azi_uzb_lda_mao_moo_cze_pan_bsq_urd_heb_bam_mnd_rus_dut_zul_krd_yor_lit_fin_igb_akn_hun_eng_mlt_geo_mcd_hin_afr_alb_anl_wly_ben_est_tsn_sun_bos_mly_jpn_tml_kor_grk_rom_dyu_slo_tag_spa_owc_ind_cnt_ukr_cic_swe_amr_nor_scr_ger_mol_qcu_prs_guj_lat_swt_hau_bul_aeg_por_bat_svk_ven_ctl_dgb_jav_tha_chh_knd_xho_ses_tur_fre_arw_aze_swa_vie_gam_fbf_bem_ewe	-0.139448644019015	-0.329525681607437	0.742499411918616
368	wly_mol_xho_glc_anl_aeg_hau_lat_azi_aze_fbf_ind_swa_fre_hin_bsq_prs_heb_swt_cnt_krd_rom_moo_svk_akn_rus_fin_bam_tsw_hun_swe_tig_geo_mcd_pol_arw_slo_sid_owc_cze_est_ses_mao_ita_sun_jpn_tml_kor_ctl_ben_ewe_urd_tag_pan_amh_bat_mnd_alb_zul_spa_amr_por_dut_afr_ukr_qcu_bul_grk_guj_dyu_sod_scr_gam_bos_jav_ger_dgb_lit_yor_mly_tha_mlt_knd_cic_bem_tur_eng_nor_uzb_ven_vie_chh_lda_tsn_igb	-0.414204880482122	-0.98130075157446	0.328990404543562
369	hau_rus_tsn_mol_amr_amh_heb_svk_uzb_aze_akn_mly_fbf_slo_lit_bsq_fre_wly_ses_mnd_ctl_lat_tsw_eng_yor_mcd_fin_ven_dyu_est_bos_sod_geo_swe_spa_scr_grk_owc_chh_krd_hun_bam_sun_por_bat_jpn_tml_kor_ukr_nor_dgb_ger_tag_hin_sid_jav_cnt_arw_igb_guj_gam_rom_pan_prs_bul_qcu_alb_urd_cze_cic_tig_dut_aeg_glc_mao_afr_zul_ben_bem_ind_tha_anl_knd_moo_swt_azi_pol_ita_tur_xho_vie_mlt_swa_lda_ewe	-0.54115027594252	-1.29173530825733	0.19964983978501
370	sod_mol_lda_arw_tig_anl_owc_cze_tur_azi_bem_jav_dgb_scr_hin_bsq_dut_gam_swt_cnt_ben_eng_igb_svk_ewe_prs_hun_cic_zul_fin_afr_amh_geo_alb_por_slo_guj_heb_hau_lat_est_dyu_bat_ger_mao_jpn_tml_kor_ctl_rus_ses_krd_tag_glc_aeg_ind_mnd_grk_xho_lit_mlt_urd_spa_ita_fre_qcu_ukr_nor_swe_tsn_sid_bul_amr_pan_sun_bos_yor_rom_ven_mly_tha_chh_knd_moo_akn_aze_mcd_pol_uzb_tsw_vie_wly_swa_fbf_bam	-0.35444377137662	-0.840031922097916	0.403044887262628
371	tig_krd_ven_rus_sid_sod_wly_nor_uzb_azi_ses_ind_fbf_cze_fre_bsq_pan_anl_dgb_mnd_ita_por_bam_eng_xho_mol_est_bem_tsn_hun_prs_aeg_geo_svk_glc_pol_urd_amh_hau_bul_fin_dyu_sun_hin_bat_jpn_tml_kor_ctl_dut_moo_ukr_tag_swe_mlt_jav_cnt_mcd_igb_lit_heb_ben_bos_spa_grk_qcu_arw_slo_alb_ewe_chh_ger_owc_guj_mly_afr_akn_scr_cic_mao_tha_gam_knd_tsw_zul_tur_rom_lat_aze_swa_vie_amr_yor_lda_swt	-0.378658547062174	-0.897275625207949	0.371888811970273
372	chh_urd_fbf_ukr_gam_hau_anl_cze_uzb_aze_ewe_bat_igb_nor_spa_bsq_afr_sod_swa_mnd_rus_grk_cic_bul_bem_fre_hun_zul_bam_fin_svk_wly_geo_mcd_eng_rom_lat_heb_aeg_dut_est_xho_mao_ger_tag_jpn_tml_kor_pan_prs_tsw_lit_ind_ita_amr_mly_cnt_arw_dyu_bos_amh_glc_ctl_por_hin_qcu_ben_pol_swe_ven_mlt_slo_owc_mol_sun_scr_ses_krd_lda_jav_tha_tig_knd_tsn_yor_tur_guj_alb_azi_akn_vie_sid_swt_dgb_moo	-0.517248511581993	-1.23030863484945	0.221684490810593
373	mlt_grk_zul_fre_tig_hau_amr_mcd_tur_azi_ewe_sun_yor_eng_por_bsq_ita_owc_bem_cnt_bul_nor_dgb_alb_ven_krd_fin_moo_akn_est_scr_anl_geo_rom_slo_pan_cze_aeg_amh_mol_hun_cic_mly_dut_ind_jpn_knd_kor_glc_arw_xho_ukr_bat_spa_sod_mao_mnd_rus_swt_bos_wly_prs_ger_afr_urd_qcu_swe_lat_guj_ses_gam_hin_sid_pol_tag_ben_igb_lit_swa_jav_tha_heb_tml_fbf_dyu_uzb_svk_ctl_aze_bam_vie_chh_lda_tsn_tsw	-0.860702821047672	-2.07855852637697	0.0404121213714841
374	gam_eng_tsw_prs_amr_heb_hau_fre_azi_tur_dyu_bat_tsn_guj_ita_bsq_ger_wly_yor_mnd_urd_rom_swt_alb_zul_bos_hun_swa_bam_fin_rus_mlt_geo_spa_hin_glc_lit_owc_chh_lat_est_bem_mly_mcd_mao_jpn_tml_kor_pan_nor_ses_slo_tag_por_amh_jav_cnt_bul_xho_scr_sod_ben_krd_ukr_pol_qcu_dut_grk_cze_ven_tig_arw_sid_afr_ind_svk_igb_mol_moo_sun_tha_aeg_knd_dgb_akn_aze_swe_ctl_uzb_cic_vie_anl_lda_ewe_fbf	-0.632339718020682	-1.51408978334168	0.133394350752248
375	heb_eng_ewe_ben_amh_gam_hau_krd_tur_azi_tsn_ind_lda_slo_rus_bsq_svk_sod_xho_mnd_fre_ger_moo_pan_bam_alb_fin_yor_ses_hun_lat_aeg_geo_spa_swe_ita_hin_amr_chh_rom_est_bem_bat_ctl_sun_jpn_tml_kor_bos_cze_swa_ukr_tag_dut_sid_jav_cnt_mcd_akn_afr_wly_por_bul_nor_lit_qcu_urd_scr_glc_igb_mlt_grk_anl_pol_mly_arw_fbf_prs_dyu_mao_tha_tig_knd_ven_cic_uzb_mol_guj_aze_dgb_vie_owc_swt_zul_tsw	-0.175335560462428	-0.414050044599529	0.679790828395241
376	owc_slo_zul_pan_mlt_heb_sid_swe_tur_azi_xho_sun_fbf_grk_por_bsq_arw_aeg_swa_cnt_krd_bul_ven_mol_ses_afr_fin_dgb_tsn_est_dut_wly_geo_ita_glc_guj_scr_chh_amh_svk_hun_tsw_tag_mcd_mly_jpn_knd_kor_eng_lit_swt_ukr_ind_ctl_gam_bat_mnd_rus_bem_ger_amr_alb_urd_hin_prs_qcu_rom_fre_bos_igb_tig_ben_hau_lat_mao_pol_akn_spa_lda_jav_tha_sod_tml_yor_cic_uzb_cze_nor_aze_ewe_vie_anl_bam_dyu_moo	-0.307886796637027	-0.72872111912741	0.468003374125091
377	mlt_ita_akn_pol_gam_amh_amr_spa_aze_uzb_moo_bat_cic_bos_pan_bsq_ctl_owc_igb_mnd_svk_nor_tsw_lat_lda_swe_fin_fbf_swa_est_grk_wly_geo_arw_ben_alb_urd_sod_aeg_mol_hun_swt_ind_glc_sun_jpn_tml_kor_dut_por_dyu_guj_tag_cze_sid_mao_cnt_lit_ses_krd_hau_scr_hin_rom_slo_qcu_rus_fre_ger_ewe_heb_eng_tig_prs_jav_mcd_bem_bul_ven_mly_tha_anl_knd_yor_xho_azi_ukr_afr_tur_tsn_vie_chh_bam_dgb_zul	-0.525451736677051	-1.24998332595171	0.214441966697189
378	sod_dut_zul_svk_anl_wly_aeg_arw_uzb_tur_akn_ind_lda_ctl_afr_bsq_grk_hau_tsn_mnd_rus_nor_igb_cze_dgb_eng_fin_moo_fbf_est_rom_amr_geo_glc_swe_ger_por_amh_chh_mol_hun_swt_mao_fre_mly_jpn_knd_kor_spa_guj_bem_ukr_jav_ita_gam_tag_cnt_ben_cic_hin_tig_lit_urd_mcd_prs_qcu_alb_slo_pan_swa_owc_krd_heb_scr_bat_bul_tsw_bos_ven_sun_tha_sid_tml_ses_bam_aze_pol_lat_azi_dyu_vie_mlt_ewe_yor_xho	-0.457176034320053	-1.08579668534991	0.280375418843497
379	sid_cze_moo_ukr_chh_wly_anl_urd_azi_tur_fbf_mao_dgb_glc_bul_bsq_mcd_tig_bam_cnt_rus_eng_xho_dut_cic_ctl_fin_ven_swt_est_nor_gam_geo_svk_hin_pan_lat_amr_mlt_scr_hun_dyu_sun_ita_mly_jpn_knd_kor_slo_mol_akn_por_tag_lit_sod_bat_mnd_fre_swa_spa_owc_guj_prs_krd_arw_qcu_alb_grk_ben_lda_amh_rom_hau_afr_ind_bos_yor_swe_bem_jav_tha_aeg_tml_ses_igb_uzb_ger_pol_aze_zul_vie_heb_tsw_ewe_tsn	-0.60677591771368	-1.44798641009337	0.150983797594054
380	owc_pan_xho_eng_sod_amh_mlt_spa_uzb_aze_bam_mao_tsw_swe_por_bsq_ita_aeg_ven_mnd_krd_glc_lda_pol_fbf_prs_fin_bem_ewe_est_dut_anl_geo_hin_ger_ctl_lat_hau_wly_svk_hun_swt_bat_mcd_ind_jpn_tml_kor_ukr_bos_dyu_scr_sun_bul_tig_tag_cnt_grk_zul_mol_sid_slo_fre_rus_urd_qcu_rom_ben_arw_ses_amr_afr_chh_alb_mly_nor_igb_guj_akn_jav_tha_heb_knd_tsn_cic_tur_lit_cze_azi_moo_vie_gam_dgb_swa_yor	-0.569144578685761	-1.35680248935336	0.178128246130568
381	aeg_ger_bem_rom_wly_sod_sid_ita_uzb_azi_igb_tag_ewe_prs_afr_bsq_mol_heb_dgb_mnd_pan_swe_tsw_bos_moo_slo_fin_zul_fbf_hun_mcd_mlt_geo_pol_cze_ukr_hin_chh_gam_glc_est_akn_bat_ctl_mly_jpn_knd_kor_dut_lit_tsn_por_mao_spa_tig_jav_cnt_fre_xho_krd_owc_ben_svk_urd_guj_qcu_bul_lat_eng_swa_hau_nor_amr_alb_ind_scr_swt_arw_cic_sun_tha_amh_tml_ses_dyu_tur_grk_rus_aze_yor_vie_anl_lda_bam_ven	-0.269012720584309	-0.635960988851491	0.526363828283229
382	anl_bul_dgb_ben_sid_gam_heb_cze_uzb_aze_bem_bat_akn_eng_hin_bsq_krd_sod_xho_cnt_rus_swe_ven_grk_swa_fre_fin_yor_ses_est_urd_amr_geo_afr_ger_lat_mol_aeg_hau_por_hun_ewe_mly_bos_sun_jpn_knd_kor_ukr_ita_tsn_guj_tag_glc_owc_ind_mnd_scr_swt_svk_amh_slo_pol_mcd_nor_qcu_spa_rom_ctl_dyu_chh_alb_tig_lit_jav_arw_cic_dut_zul_mao_tha_mlt_tml_lda_tsw_azi_pan_prs_tur_bam_vie_wly_fbf_igb_moo	-0.693849180725239	-1.66092925596454	0.100095518997665
383	sid_lat_xho_ger_aeg_gam_mlt_glc_tur_azi_akn_jav_dgb_arw_rom_bsq_eng_hau_ewe_cnt_ukr_urd_zul_mcd_ses_pol_fin_bam_swa_est_cze_wly_geo_ben_mol_spa_rus_sod_owc_swe_hun_swt_tag_fre_bat_jpn_knd_kor_pan_afr_dyu_prs_sun_scr_amh_mao_mnd_grk_cic_por_amr_bul_slo_ctl_lit_qcu_krd_guj_alb_lda_tig_hin_chh_ita_ind_svk_yor_dut_tsw_mly_tha_heb_tml_fbf_bem_uzb_nor_bos_aze_igb_vie_anl_tsn_ven_moo	-0.106782393887385	-0.251745833047698	0.801793002976386
384	sid_mol_lda_spa_sod_aeg_anl_prs_uzb_tur_cic_sun_swa_glc_rom_bsq_dut_chh_swt_cnt_bos_ita_tsw_lat_ven_urd_fin_ewe_xho_hun_scr_wly_geo_arw_guj_nor_ben_gam_owc_cze_est_moo_tag_pan_jav_jpn_knd_kor_fre_bul_bem_ger_mao_svk_heb_ind_mnd_ctl_akn_eng_hau_por_lit_hin_alb_qcu_afr_swe_rus_fbf_mlt_grk_tig_ukr_mly_krd_dgb_mcd_dyu_bat_tha_amr_tml_bam_tsn_azi_slo_pol_aze_yor_vie_amh_ses_zul_igb	0.40894716155895	0.965053251827	0.337020941010753
385	sod_slo_swt_swe_owc_tig_aeg_urd_aze_tur_akn_mly_ewe_lit_krd_bsq_alb_heb_xho_cnt_lat_afr_yor_mol_lda_scr_est_igb_tsn_hun_ben_amr_geo_prs_fre_bul_spa_hau_amh_rus_fin_ven_sun_nor_mao_jpn_tml_kor_rom_pol_fbf_eng_ind_guj_wly_jav_mnd_bos_zul_svk_anl_pan_ukr_arw_glc_qcu_por_mcd_ita_ses_mlt_grk_sid_hin_bat_ctl_swa_cze_cic_tag_tha_chh_knd_dgb_bam_uzb_dut_ger_azi_bem_vie_gam_tsw_dyu_moo	-0.681052398421209	-1.63085111347982	0.10630390824342
386	mlt_eng_akn_urd_heb_wly_sid_ita_aze_tur_lda_bat_xho_guj_dut_bsq_lit_anl_ven_mnd_ukr_cze_tsn_pol_yor_hin_fin_moo_tsw_est_por_sod_geo_prs_pan_mol_svk_tig_aeg_spa_hun_igb_mly_grk_sun_jpn_knd_kor_lat_ger_bam_rus_jav_bul_chh_mao_cnt_afr_cic_ben_owc_krd_nor_slo_fre_qcu_alb_rom_mcd_fbf_gam_bos_amh_ctl_ind_swe_swa_arw_ses_tag_tha_hau_tml_ewe_zul_uzb_scr_glc_azi_dgb_vie_amr_dyu_swt_bem	-0.820295292470793	-1.97677681325758	0.0510288041330246
387	mlt_ctl_ewe_arw_chh_sid_owc_alb_uzb_tur_akn_ind_yor_guj_ita_bsq_scr_tig_tsw_cnt_mcd_ben_xho_glc_tsn_bul_est_bem_bam_fin_pol_aeg_geo_grk_bos_mol_afr_amr_wly_urd_hun_swt_jav_cze_mao_jpn_knd_kor_rom_lit_lda_pan_sun_prs_sod_tag_mnd_svk_igb_slo_hau_dut_swe_spa_krd_qcu_por_eng_fre_moo_anl_hin_amh_ger_bat_nor_dyu_lat_fbf_mly_tha_heb_tml_cic_ses_azi_rus_ukr_aze_zul_vie_gam_dgb_ven_swa	-0.367680064678715	-0.872642716990903	0.38510535202454
388	mlt_urd_xho_krd_hau_amh_sid_prs_tur_uzb_swt_bat_bam_eng_glc_bsq_rom_gam_akn_mnd_arw_scr_lda_bos_fbf_rus_hun_ewe_ven_fin_lat_amr_geo_alb_por_afr_mcd_aeg_chh_slo_est_dgb_mao_ger_mly_jpn_tml_kor_ukr_lit_ses_guj_tag_mol_anl_sun_cnt_nor_tsn_pan_wly_ctl_grk_dut_svk_qcu_ben_pol_swe_bem_tig_hin_owc_ita_jav_cze_dyu_spa_igb_ind_tha_sod_knd_moo_swa_aze_fre_bul_azi_zul_vie_heb_tsw_yor_cic	-0.229207031440344	-0.541686284050704	0.589330063245244
389	anl_pol_dyu_dut_chh_mlt_aeg_afr_aze_azi_yor_jav_xho_guj_ctl_bsq_fre_amr_tsw_mnd_mcd_bos_ewe_ukr_cic_svk_hun_zul_swa_est_prs_heb_geo_rom_mol_lit_lat_tig_wly_krd_fin_akn_bat_alb_tag_jpn_knd_kor_por_scr_bam_hin_mao_ger_owc_sun_cnt_swe_moo_ben_amh_slo_spa_glc_nor_qcu_ita_urd_cze_dgb_gam_grk_hau_pan_ind_arw_fbf_eng_ses_mly_tha_sid_tml_swt_igb_tur_rus_bul_uzb_bem_vie_sod_ven_lda_tsn	-1.24486921455494	-3.0809014881896	0.00271443292498356
390	gam_prs_lda_guj_mlt_chh_owc_cze_uzb_aze_bem_jav_tsn_scr_arw_bsq_lit_sid_xho_cnt_fre_dut_zul_pan_cic_ger_fin_ewe_moo_est_swe_wly_geo_bos_glc_rom_ita_sod_amh_nor_hun_dgb_bat_lat_tag_jpn_knd_kor_mcd_hin_yor_pol_mly_krd_heb_sun_mnd_grk_dyu_slo_hau_eng_svk_bul_ukr_qcu_alb_ben_urd_swa_anl_spa_aeg_rus_ind_afr_bam_mol_tsw_mao_tha_amr_tml_swt_igb_tur_ctl_por_azi_ven_vie_tig_ses_akn_fbf	0.726569140513658	1.72304046326861	0.0882047195910811
391	chh_lat_lda_krd_amh_anl_aeg_eng_uzb_azi_dyu_sun_tsn_cze_urd_bsq_fre_tig_swt_mnd_prs_pan_moo_mcd_swa_guj_fin_ewe_cic_hun_mol_owc_geo_scr_ger_nor_ukr_wly_amr_glc_est_tsw_jav_hin_tag_jpn_tml_kor_lit_afr_ven_grk_mly_bos_heb_ind_cnt_swe_xho_ita_sid_slo_rom_rus_arw_qcu_por_pol_ctl_fbf_gam_dut_mlt_ben_mao_svk_bam_spa_igb_bat_tha_hau_knd_dgb_ses_aze_alb_bul_tur_zul_vie_sod_akn_bem_yor	-0.6620853406549	-1.5856528250034	0.116212648139753
392	hau_hin_dgb_alb_anl_mlt_amh_dut_uzb_aze_ses_bat_tsn_ben_ita_bsq_pol_wly_bam_cnt_mcd_bul_lda_ger_cic_pan_est_dyu_moo_hun_grk_sid_geo_por_rus_spa_ctl_heb_gam_svk_fin_swa_mao_afr_jav_jpn_tml_kor_urd_eng_xho_bos_ind_arw_chh_tag_mnd_krd_fbf_glc_aeg_prs_mol_rom_lat_qcu_cze_scr_swe_zul_sod_slo_amr_lit_sun_fre_yor_nor_tsw_mly_tha_tig_knd_igb_swt_azi_ukr_guj_tur_akn_vie_owc_ven_ewe_bem	-0.452031084697022	-1.07552462988061	0.284922252149944
393	chh_guj_dgb_bul_sid_owc_amh_rus_aze_uzb_lda_mao_moo_lat_rom_bsq_grk_hau_swt_cnt_nor_arw_ven_hin_akn_mol_fin_yor_tsw_hun_swe_wly_geo_glc_ukr_ctl_prs_anl_heb_slo_est_fbf_bat_bos_mly_jpn_tml_kor_scr_spa_swa_ger_jav_afr_aeg_tag_mnd_lit_zul_mcd_tig_urd_pol_fre_ben_qcu_eng_dut_krd_xho_amr_svk_gam_alb_sun_pan_igb_por_cic_ind_tha_sod_knd_ewe_dyu_tur_cze_ita_azi_ses_vie_mlt_tsn_bam_bem	-0.755490802978169	-1.82195921262107	0.0716754662297089
394	aeg_urd_ewe_glc_mlt_amh_sod_scr_aze_tur_akn_mao_igb_ger_bos_bsq_arw_heb_tsn_mnd_ben_svk_lda_grk_tsw_prs_fin_swa_xho_est_ita_wly_geo_afr_hin_lat_pol_anl_chh_slo_hun_fbf_bat_guj_jav_jpn_knd_kor_bul_lit_bam_pan_tag_rus_tig_mly_cnt_alb_bem_nor_sid_fre_mol_krd_ctl_qcu_por_dut_ukr_cic_hau_cze_gam_eng_ind_swe_dyu_mcd_dgb_sun_tha_owc_tml_ses_yor_uzb_rom_spa_azi_ven_vie_amr_swt_moo_zul	-0.578608443069657	-1.38230219219377	0.170189758146577
395	anl_hin_xho_alb_gam_hau_wly_nor_azi_aze_swt_mly_ven_scr_bul_bsq_guj_chh_tsn_mnd_grk_mcd_moo_fre_dyu_lit_hun_bem_swa_fin_urd_owc_geo_afr_slo_bos_prs_aeg_heb_ukr_est_akn_sun_dut_bat_jpn_tml_kor_cze_ben_dgb_rom_jav_glc_amh_tag_cnt_krd_zul_rus_sod_svk_por_ita_pan_qcu_swe_lat_pol_yor_amr_ger_sid_mol_mao_spa_tsw_eng_fbf_ind_tha_mlt_knd_ses_cic_tur_ctl_arw_uzb_lda_vie_tig_bam_igb_ewe	-0.496763120605192	-1.18299126396705	0.239828004933011
396	wly_svk_dgb_dut_sid_hau_amh_hin_azi_tur_moo_bat_swa_cze_arw_bsq_pol_heb_bam_cnt_mcd_ita_tsw_por_bem_ukr_est_yor_akn_fin_guj_chh_geo_pan_slo_bos_lit_aeg_mlt_afr_hun_tsn_mao_rus_tag_jpn_tml_kor_rom_glc_ses_ger_jav_ctl_gam_mly_mnd_nor_swt_ben_amr_lat_scr_krd_prs_qcu_eng_fre_bul_igb_anl_mol_tig_spa_ind_grk_fbf_alb_zul_sun_tha_sod_knd_ven_xho_uzb_urd_swe_aze_dyu_vie_owc_ewe_lda_cic	-0.667295393800073	-1.59475104327133	0.114160876447023
397	hau_swe_ven_alb_chh_gam_anl_por_aze_azi_swt_bat_yor_krd_nor_bsq_scr_amh_ses_mnd_urd_mol_dgb_ita_igb_ctl_fin_akn_tsw_hun_ger_owc_geo_cze_afr_ukr_grk_sod_heb_lit_est_bem_mly_hin_mao_jpn_tml_kor_slo_spa_fbf_pol_tag_bul_sid_jav_cnt_pan_swa_lat_aeg_arw_prs_fre_eng_qcu_ben_dut_bos_zul_mlt_guj_wly_svk_sun_glc_dyu_rom_lda_ind_tha_tig_knd_tsn_cic_uzb_mcd_rus_tur_xho_vie_amr_ewe_moo_bam	-0.0654237954950021	-0.154253832798796	0.877743852168939
398	anl_alb_moo_pol_aeg_amr_heb_ger_uzb_aze_bem_mao_ses_slo_urd_bsq_ctl_sod_dyu_mnd_pan_lit_cic_scr_zul_bos_hun_swt_ewe_fin_guj_amh_geo_arw_eng_lat_ben_gam_wly_svk_est_akn_jav_prs_ind_jpn_tml_kor_dut_por_ven_grk_mly_afr_hau_sun_cnt_mol_tsw_rom_mlt_mcd_rus_krd_glc_qcu_spa_nor_hin_yor_sid_ukr_owc_bul_tag_fre_fbf_cze_bam_bat_tha_chh_knd_dgb_xho_azi_swe_ita_tur_tsn_vie_tig_igb_lda_swa	0.124510477327144	0.292774631538846	0.770346653304153
399	aeg_ben_ses_ger_gam_heb_hau_hin_uzb_aze_tsw_mao_ven_prs_svk_bsq_por_wly_akn_mnd_alb_arw_cic_krd_fbf_cze_hun_dyu_lda_est_ukr_anl_geo_ctl_mol_rus_eng_sid_chh_fre_fin_bam_bat_lit_ind_jpn_knd_kor_afr_nor_tsn_grk_jav_swe_amh_tag_cnt_rom_bem_dut_owc_spa_scr_mcd_guj_qcu_bos_pan_pol_ewe_tig_glc_amr_urd_sun_lat_swa_ita_xho_mly_tha_sod_tml_dgb_swt_azi_slo_bul_tur_zul_vie_mlt_moo_yor_igb	-0.794739350172977	-1.91601625336209	0.0584344629458908
400	chh_lat_fbf_bul_sid_mlt_heb_ita_tur_uzb_lda_mao_moo_glc_ukr_bsq_alb_owc_tsn_mnd_ben_ctl_bam_prs_swa_scr_est_cic_swt_fin_rus_wly_geo_ger_cze_rom_hin_hau_tig_swe_hun_dyu_jav_pan_bat_jpn_knd_kor_fre_arw_ewe_eng_ind_bos_anl_sun_cnt_slo_igb_guj_aeg_grk_pol_mol_lit_qcu_svk_por_mcd_zul_amh_dut_gam_urd_tag_nor_yor_krd_ses_mly_tha_amr_tml_xho_tsw_azi_afr_spa_aze_bem_vie_sod_ven_dgb_akn	-0.607565014080971	-1.45125674901869	0.150073299968487
401	anl_ben_bam_urd_hau_sod_heb_mcd_tur_azi_tsw_jav_tsn_ger_glc_bsq_fre_wly_ven_mnd_guj_rom_igb_slo_swa_prs_est_ewe_akn_fin_dut_tig_geo_scr_lit_hin_por_gam_amh_ctl_hun_yor_mly_lat_bat_jpn_tml_kor_arw_nor_moo_rus_sun_pan_sid_mao_cnt_cze_ses_pol_chh_mol_ukr_bul_ita_qcu_bos_alb_krd_cic_amr_eng_owc_afr_ind_svk_zul_spa_dyu_tag_tha_aeg_knd_dgb_swt_uzb_swe_grk_aze_fbf_vie_mlt_xho_lda_bem	-0.671483849104127	-1.60755014902635	0.111323675694309
402	sid_swe_dgb_guj_mlt_heb_wly_spa_tur_uzb_bam_bat_ewe_svk_scr_bsq_ita_chh_ses_cnt_ukr_dut_swt_alb_dyu_grk_hun_xho_swa_est_lit_tig_geo_pol_arw_urd_eng_aeg_anl_ben_fin_tsn_jav_afr_sun_jpn_tml_kor_rus_rom_igb_mcd_mly_slo_gam_tag_mnd_ger_lda_por_owc_bul_krd_mol_nor_qcu_hin_pan_fre_ven_hau_cze_sod_lat_mao_ctl_cic_glc_moo_ind_tha_amh_knd_zul_fbf_azi_bos_prs_aze_tsw_vie_amr_bem_akn_yor	-1.12323747292807	-2.7663153007262	0.00683905837222641
403	amr_arw_bem_spa_sod_wly_mlt_afr_tur_azi_zul_sun_swa_rus_rom_bsq_urd_sid_tsn_cnt_ukr_slo_dyu_lat_bam_pol_est_fbf_ewe_fin_pan_chh_geo_swe_prs_eng_nor_tig_aeg_ger_hun_cic_jav_lit_bat_jpn_knd_kor_scr_mcd_igb_hin_mly_ita_owc_tag_mnd_grk_tsw_cze_heb_mol_ctl_bos_svk_qcu_fre_alb_bul_swt_amh_krd_gam_dut_mao_guj_ven_ben_dgb_ind_tha_hau_tml_yor_ses_aze_glc_por_uzb_xho_vie_anl_moo_akn_lda	-0.468634180064444	-1.11439487772301	0.267981507115414
404	tig_lit_ses_guj_heb_amr_amh_swe_tur_azi_zul_mly_igb_ita_eng_bsq_glc_hau_tsw_mnd_ctl_lat_yor_hin_dyu_mcd_hun_lda_cic_est_svk_mlt_geo_dut_nor_bul_urd_wly_aeg_pol_fin_fbf_mao_scr_ind_jpn_knd_kor_por_spa_swt_grk_bat_krd_sod_tag_cnt_ben_akn_slo_owc_prs_rom_ger_cze_qcu_arw_pan_mol_dgb_gam_afr_anl_ukr_sun_fre_swa_alb_moo_jav_tha_chh_tml_bem_xho_aze_bos_rus_uzb_ven_vie_sid_ewe_tsn_bam	-0.24585643336253	-0.580832573806374	0.562758222708614
405	mlt_svk_akn_slo_aeg_anl_gam_grk_aze_uzb_ses_bat_yor_ita_bos_bsq_pan_heb_xho_mnd_mcd_mol_swa_por_tsn_krd_fin_swt_zul_hun_ctl_amr_geo_glc_fre_alb_lat_sod_owc_ukr_est_ven_tag_prs_jav_jpn_knd_kor_rom_rus_dgb_scr_mly_ben_chh_mao_cnt_eng_lda_guj_amh_pol_lit_bul_afr_qcu_cze_swe_spa_igb_hau_hin_tig_arw_sun_urd_dyu_dut_cic_ind_tha_sid_tml_bam_bem_tur_nor_ger_azi_moo_vie_wly_fbf_ewe_tsw	-0.317419137506884	-0.750697531685976	0.454729935162776
406	amh_arw_swt_prs_gam_owc_hau_nor_azi_uzb_akn_sun_bam_ctl_ger_bsq_mcd_sod_dgb_cnt_lat_cze_ven_ben_dyu_krd_fin_tsn_igb_hun_ukr_chh_geo_afr_spa_dut_svk_anl_tig_alb_est_tsw_tag_mol_jav_jpn_knd_kor_ita_grk_fbf_hin_mao_lit_amr_bat_mnd_bos_lda_pol_heb_urd_scr_swe_glc_qcu_eng_rus_slo_ewe_mlt_pan_wly_bul_ind_guj_ses_por_swa_mly_tha_aeg_tml_bem_yor_tur_fre_rom_aze_moo_vie_sid_xho_zul_cic	-0.598156179569039	-1.42698074583607	0.156934301355173
407	tig_glc_swt_lat_amh_owc_wly_svk_azi_tur_dyu_sun_moo_lit_swe_bsq_afr_sod_ven_mnd_mol_spa_dgb_arw_yor_pan_est_swa_akn_fin_bos_anl_geo_cze_prs_ger_dut_mlt_sid_ctl_hun_bam_tag_urd_jav_jpn_knd_kor_hin_grk_ewe_nor_mao_ukr_chh_bat_cnt_krd_lda_eng_amr_pol_ben_bul_mcd_qcu_ita_guj_scr_fbf_aeg_fre_gam_rom_mly_alb_xho_slo_bem_ind_tha_heb_tml_tsw_tsn_aze_por_rus_uzb_cic_vie_hau_igb_ses_zul	-0.120507983378318	-0.284797696226642	0.776432367931307
408	mlt_scr_akn_fre_anl_heb_gam_grk_aze_tur_bam_tag_cic_alb_afr_bsq_urd_amh_swt_cnt_guj_mcd_zul_arw_bem_prs_fin_yor_swa_hun_ctl_chh_geo_slo_ben_krd_bos_wly_amr_glc_est_fbf_bat_por_sun_jpn_tml_kor_bul_spa_dgb_svk_ind_ukr_sid_mao_mnd_ger_igb_pol_owc_rus_dut_eng_nor_qcu_lat_ita_hin_xho_hau_pan_aeg_rom_jav_mol_ses_lit_moo_mly_tha_tig_knd_tsn_ewe_azi_cze_swe_uzb_ven_vie_sod_lda_tsw_dyu	0.0294167790780869	0.0693229086226821	0.944881430797669
409	gam_krd_ses_guj_heb_chh_amh_scr_uzb_tur_moo_mly_ewe_spa_ger_bsq_nor_sod_cic_cnt_svk_glc_bem_ctl_tsw_por_fin_zul_swt_hun_ben_mlt_geo_grk_cze_prs_dut_sid_aeg_fre_est_igb_ind_afr_sun_jpn_knd_kor_ukr_swe_swa_hin_jav_pol_tig_tag_mnd_lat_yor_eng_wly_bul_urd_lit_pan_qcu_mol_slo_mcd_fbf_owc_alb_hau_arw_bat_ita_xho_rom_tsn_mao_tha_amr_tml_akn_bam_aze_bos_rus_azi_lda_vie_anl_ven_dgb_dyu	-0.466671618668058	-1.11145151070945	0.26923916143495
410	tig_afr_ses_slo_mlt_anl_wly_rus_aze_tur_yor_mao_tsw_eng_ctl_bsq_svk_sid_xho_cnt_spa_ita_akn_glc_cic_krd_fin_ewe_igb_hun_prs_amh_geo_dut_ben_swe_grk_aeg_chh_mol_est_swt_sun_guj_jav_jpn_knd_kor_fre_hin_swa_ger_mly_nor_owc_ind_mnd_scr_dyu_lat_heb_mcd_pan_arw_urd_qcu_pol_rom_por_lda_hau_bul_gam_alb_bat_lit_tsn_bos_bam_tag_tha_sod_tml_ven_moo_azi_cze_ukr_uzb_dgb_vie_amr_bem_zul_fbf	-0.281085441071056	-0.665643377795416	0.507286690298279
411	aeg_lat_tsn_eng_hau_gam_chh_pol_tur_aze_cic_bat_bem_pan_scr_bsq_svk_wly_xho_mnd_spa_mcd_zul_arw_swt_ben_fin_ses_swa_hun_slo_sod_geo_ukr_swe_ctl_lit_heb_owc_prs_est_dyu_jav_bos_sun_jpn_knd_kor_urd_hin_tsw_glc_mly_afr_sid_ind_cnt_cze_moo_grk_tig_fre_alb_rus_nor_qcu_ita_rom_bul_akn_amr_mol_amh_por_tag_ger_bam_krd_lda_mao_tha_mlt_tml_dgb_fbf_uzb_dut_guj_azi_ewe_vie_anl_yor_igb_ven	-0.0444399379443072	-0.104835887088395	0.916731805818408
412	sid_mol_ses_slo_aeg_amr_owc_mcd_azi_aze_bem_mao_tsn_grk_svk_bsq_urd_sod_tsw_mnd_bul_pan_swt_rus_dgb_pol_est_akn_lda_hun_bos_hau_geo_arw_swe_ctl_spa_mlt_wly_scr_fin_bam_sun_hin_ind_jpn_knd_kor_alb_eng_moo_ben_bat_krd_gam_jav_cnt_glc_zul_prs_heb_rom_afr_ger_lat_qcu_ukr_lit_fre_yor_chh_dut_amh_ita_mly_cze_fbf_por_ewe_tag_tha_anl_tml_ven_dyu_tur_guj_nor_uzb_igb_vie_tig_cic_swa_xho	-0.426536390878938	-1.01328181862068	0.3135545687102
413	chh_mol_tsw_spa_gam_heb_wly_ben_uzb_tur_moo_ind_dyu_swe_ukr_bsq_guj_tig_zul_mnd_nor_mcd_cic_ger_ewe_fre_est_bem_lda_fin_hin_anl_geo_grk_cze_pan_urd_hau_mlt_lit_hun_xho_mly_glc_jav_jpn_tml_kor_ita_bul_tsn_rus_bat_dut_sid_mao_cnt_pol_ven_scr_amr_afr_slo_krd_lat_qcu_arw_eng_por_dgb_aeg_prs_sod_bos_sun_rom_yor_alb_akn_tag_tha_amh_knd_igb_fbf_aze_svk_ctl_azi_swt_vie_owc_bam_ses_swa	-0.526510206116437	-1.25513237944333	0.21257547191838
414	anl_pol_lda_mcd_amh_hau_heb_hin_azi_aze_swt_mly_ven_eng_glc_bsq_arw_gam_tsw_mnd_fre_por_tsn_ukr_dgb_lat_fin_cic_moo_hun_slo_chh_geo_prs_ben_krd_rom_owc_tig_swe_est_yor_bat_lit_mao_jpn_tml_kor_scr_rus_dyu_bul_sun_bos_sid_tag_cnt_ger_ewe_ita_wly_grk_alb_nor_mol_qcu_cze_ctl_dut_akn_aeg_pan_mlt_spa_jav_urd_zul_svk_xho_ind_tha_sod_knd_bam_bem_uzb_afr_guj_tur_swa_vie_amr_igb_fbf_ses	-0.0846345474765397	-0.199569568845154	0.842252937715219
415	wly_svk_yor_spa_amh_gam_chh_bul_uzb_aze_akn_bat_xho_ukr_guj_bsq_krd_amr_swt_mnd_ger_ben_tsw_lit_ewe_arw_fin_tsn_zul_hun_nor_owc_geo_grk_bos_ctl_por_mlt_sid_urd_est_bam_jav_rom_mly_jpn_tml_kor_mol_scr_ven_hin_ind_afr_sod_sun_cnt_alb_lda_eng_anl_lat_dut_slo_prs_qcu_fre_pan_cze_bem_tig_glc_hau_ita_mao_pol_dgb_rus_moo_tag_tha_aeg_knd_swa_igb_tur_mcd_swe_azi_cic_vie_heb_ses_fbf_dyu	-0.336001897988556	-0.79692608400876	0.427523812630571
416	mlt_mcd_xho_fre_wly_anl_aeg_hin_aze_azi_ven_ind_cic_guj_scr_bsq_rus_tig_moo_cnt_por_lit_ses_cze_akn_krd_hun_fbf_dyu_est_bos_owc_geo_ita_nor_prs_eng_gam_sid_spa_fin_yor_bat_pan_tag_jpn_tml_kor_mol_urd_tsw_swe_sun_ctl_amh_jav_mnd_pol_bam_alb_heb_afr_ben_bul_rom_qcu_glc_grk_dut_swa_chh_ukr_amr_slo_mly_lat_zul_svk_igb_mao_tha_sod_knd_lda_ewe_uzb_arw_ger_tur_tsn_vie_hau_dgb_swt_bem	-0.508024751629753	-1.2093748727425	0.229584301254763
417	wly_rus_xho_pan_heb_gam_hau_alb_aze_uzb_bem_ind_ses_lat_krd_bsq_cze_amr_yor_cnt_svk_slo_swt_grk_zul_ita_fin_cic_igb_est_scr_owc_geo_afr_eng_ger_bul_mlt_tig_mol_hun_tsn_bat_urd_mly_jpn_tml_kor_ctl_bos_lda_hin_sun_lit_sid_mao_mnd_glc_tsw_rom_anl_swe_guj_nor_spa_qcu_arw_fre_ukr_bam_amh_pol_chh_por_tag_ben_ven_dut_dyu_jav_tha_aeg_knd_swa_moo_tur_mcd_prs_azi_akn_vie_sod_ewe_fbf_dgb	0.129860665499319	0.305831208544497	0.760416707148145
418	amr_cze_tsw_ukr_heb_gam_sod_dut_tur_azi_akn_mly_dgb_alb_hin_bsq_svk_wly_moo_cnt_krd_mcd_bem_arw_dyu_scr_fin_zul_ses_hun_lit_chh_geo_glc_bul_prs_grk_aeg_anl_urd_est_fbf_mao_afr_tag_jpn_tml_kor_ctl_por_igb_spa_ind_slo_sid_sun_mnd_ita_ewe_bos_tig_ben_guj_mol_pol_qcu_pan_swe_rom_ven_owc_nor_amh_fre_jav_lat_lda_rus_xho_bat_tha_mlt_knd_bam_tsn_aze_ger_eng_uzb_cic_vie_hau_swa_swt_yor	-0.571871820823793	-1.36359758228225	0.175985939871621
419	sod_pol_zul_grk_aeg_wly_hau_mol_uzb_aze_dyu_tag_yor_nor_urd_bsq_svk_heb_ses_cnt_pan_slo_swa_krd_moo_fre_fin_fbf_ewe_est_lat_amh_geo_rom_spa_bul_guj_chh_amr_alb_hun_lda_jav_arw_mao_jpn_knd_kor_ita_bos_igb_prs_mly_hin_sid_ind_mnd_lit_xho_por_gam_mcd_afr_ctl_ger_qcu_ben_glc_rus_bam_tig_cze_anl_swe_bat_scr_swt_dut_tsn_sun_tha_mlt_tml_bem_akn_tur_ukr_eng_azi_dgb_vie_owc_cic_ven_tsw	0.350711310424134	0.826690173887066	0.410528692091761
420	anl_hin_igb_krd_chh_amr_hau_afr_azi_aze_moo_sun_akn_rus_pan_bsq_scr_mlt_ven_cnt_lat_rom_tsw_slo_swa_ben_fin_fbf_lda_est_urd_aeg_geo_mcd_glc_bos_alb_amh_sid_nor_hun_bem_mao_arw_jav_jpn_tml_kor_swe_ger_bam_spa_ind_grk_owc_bat_mnd_mol_yor_lit_sod_eng_ukr_fre_por_qcu_svk_prs_ctl_zul_heb_ita_tig_guj_mly_bul_xho_pol_ewe_tag_tha_gam_knd_cic_dgb_tur_dut_cze_uzb_swt_vie_wly_dyu_ses_tsn	-0.487120181078816	-1.15968139188959	0.249147240092528
421	owc_krd_tsn_afr_gam_sid_amr_lat_aze_tur_dgb_mao_moo_fre_cze_bsq_scr_chh_fbf_cnt_por_swe_xho_pan_ses_ben_est_cic_yor_fin_hin_tig_geo_grk_mol_ita_lit_amh_hau_rom_hun_zul_tag_slo_ind_jpn_tml_kor_svk_urd_tsw_dut_sun_arw_aeg_mly_mnd_ctl_swa_mcd_anl_prs_eng_ukr_nor_qcu_pol_glc_ger_dyu_heb_alb_wly_bul_bat_spa_ven_rus_bam_jav_tha_sod_knd_akn_lda_uzb_bos_guj_azi_ewe_vie_mlt_bem_swt_igb	0.929994990660251	2.23214635886893	0.0280062611467518
422	gam_krd_tsn_afr_chh_heb_sid_bos_aze_azi_tsw_sun_moo_ger_ukr_bsq_prs_amr_fbf_cnt_slo_arw_yor_hin_akn_mcd_hun_xho_ven_fin_ctl_anl_geo_grk_urd_bul_alb_sod_tig_rus_est_ses_tag_guj_bat_jpn_tml_kor_fre_ita_bam_lat_mao_por_aeg_ind_mnd_cze_zul_ben_mlt_scr_dut_pan_spa_qcu_glc_lit_rom_dyu_amh_nor_wly_mol_mly_pol_cic_swe_lda_jav_tha_owc_knd_bem_swa_uzb_eng_svk_tur_igb_vie_hau_swt_ewe_dgb	-0.430496649832099	-1.02165395230937	0.309595005452088
423	chh_ben_lda_ger_sid_owc_amr_mol_aze_uzb_swt_tag_swa_svk_scr_bsq_bul_gam_xho_mnd_ita_guj_bem_arw_dgb_lat_hun_igb_akn_est_ctl_anl_geo_grk_bos_slo_rus_aeg_tig_alb_fin_fbf_mly_glc_sun_jpn_tml_kor_nor_fre_tsn_hin_ind_lit_sod_bat_cnt_urd_tsw_cze_hau_eng_rom_krd_pol_qcu_por_prs_mcd_dyu_amh_afr_heb_ukr_mao_dut_ewe_spa_ven_jav_tha_mlt_knd_ses_bam_azi_swe_pan_tur_zul_vie_wly_yor_cic_moo	-0.154184255043158	-0.363956765857758	0.716716428349611
424	owc_slo_tsw_alb_heb_wly_amh_fre_tur_aze_bem_mly_cic_urd_eng_bsq_pan_hau_swa_mnd_lat_afr_tsn_glc_yor_spa_fin_moo_ewe_est_mol_gam_geo_pol_nor_krd_cze_amr_sid_scr_hun_igb_sun_mcd_jav_jpn_tml_kor_rus_ctl_dyu_ita_ind_ger_mlt_bat_cnt_bos_lda_swe_anl_svk_prs_hin_bul_qcu_lit_dut_ukr_dgb_aeg_por_tig_grk_tag_rom_fbf_guj_akn_mao_tha_sod_knd_ses_swt_azi_ben_arw_uzb_bam_vie_chh_xho_ven_zul	0.605512551509765	1.43109056011883	0.155756067764601
425	sid_pol_cic_ita_sod_mlt_tig_alb_tur_uzb_zul_ind_bem_dut_ger_bsq_glc_chh_dgb_cnt_urd_bos_lda_rus_igb_guj_fin_ewe_xho_hun_arw_hau_geo_lit_nor_swe_fre_wly_amh_por_est_swt_tag_spa_sun_jpn_knd_kor_ben_scr_moo_ctl_mly_pan_gam_bat_mnd_cze_bam_ukr_anl_afr_bul_hin_slo_qcu_svk_krd_prs_tsw_aeg_grk_heb_rom_jav_mol_swa_lat_fbf_mao_tha_amr_tml_tsn_dyu_aze_eng_mcd_azi_akn_vie_owc_yor_ven_ses	1.05839602890103	2.55489669545634	0.0122455093431419
426	wly_mol_bam_ita_amr_gam_chh_rus_uzb_tur_lda_ind_ses_nor_guj_bsq_spa_amh_igb_cnt_slo_grk_xho_scr_swa_rom_hun_bem_fbf_fin_cze_anl_geo_por_mcd_ben_bos_owc_mlt_pan_est_moo_tag_bul_mly_jpn_knd_kor_urd_fre_dyu_prs_bat_pol_aeg_sun_mnd_krd_tsn_ctl_tig_lit_dut_afr_arw_qcu_alb_ger_svk_ewe_sid_hin_heb_ukr_jav_lat_zul_swe_yor_mao_tha_sod_tml_akn_cic_aze_eng_glc_azi_ven_vie_hau_dgb_swt_tsw	-0.199906830212417	-0.472249633995473	0.63785488862379
427	sod_arw_moo_eng_owc_amh_tig_guj_uzb_tur_igb_sun_xho_mol_scr_bsq_lat_sid_akn_mnd_ukr_dut_swt_rom_cic_grk_est_ven_bem_hun_urd_gam_geo_afr_mcd_por_alb_heb_mlt_pan_fin_zul_ind_bos_jav_jpn_knd_kor_prs_ger_bam_spa_mao_ita_wly_tag_cnt_fre_dgb_swe_amr_krd_bul_svk_hin_qcu_cze_nor_ben_lda_chh_slo_anl_glc_mly_ctl_fbf_lit_dyu_bat_tha_aeg_tml_tsw_yor_aze_pol_rus_azi_swa_vie_hau_tsn_ses_ewe	-0.176717882811737	-0.416931426369112	0.677689380319431
428	heb_alb_akn_eng_mlt_chh_hau_fre_azi_uzb_tsw_mly_tsn_prs_bul_bsq_mcd_amh_bem_cnt_guj_ger_fbf_hin_zul_urd_hun_bam_dyu_est_spa_sod_geo_ita_swe_pol_scr_aeg_gam_arw_fin_dgb_jav_pan_sun_jpn_tml_kor_nor_mol_moo_cze_bat_svk_anl_tag_mnd_slo_ses_lat_sid_glc_ctl_dut_krd_qcu_rom_afr_lit_swa_amr_rus_owc_grk_mao_ben_swt_bos_yor_ind_tha_wly_knd_ewe_ven_aze_por_ukr_tur_xho_vie_tig_lda_cic_igb	0.153063908230382	0.360057034643699	0.719620881596876
429	aeg_cze_fbf_ukr_anl_tig_amh_por_aze_uzb_lda_jav_yor_rom_urd_bsq_pan_wly_ven_cnt_ita_prs_ses_afr_bam_ben_fin_cic_ewe_hun_ger_owc_geo_pol_spa_eng_lit_sid_gam_scr_est_moo_ind_rus_mly_jpn_tml_kor_slo_hin_bem_dut_tag_bos_sod_mao_mnd_mcd_zul_alb_chh_bul_guj_mol_lat_qcu_grk_swe_nor_swt_hau_fre_amr_krd_sun_svk_tsw_glc_xho_bat_tha_heb_knd_dyu_dgb_tur_ctl_arw_azi_tsn_vie_mlt_akn_swa_igb	-0.44712360846043	-1.06311357067713	0.290483174291786
430	tig_krd_igb_swe_anl_aeg_sod_bos_azi_aze_fbf_mly_zul_bul_mol_bsq_fre_amr_bem_mnd_slo_por_swa_spa_tsn_ger_hun_ewe_tsw_fin_prs_mlt_geo_eng_cze_ben_pan_amh_gam_lit_est_yor_jav_scr_sun_jpn_knd_kor_alb_ctl_akn_rus_tag_urd_sid_bat_cnt_grk_moo_nor_chh_mcd_rom_hin_ukr_qcu_afr_dut_pol_dgb_heb_lat_wly_ita_mao_svk_cic_arw_ses_ind_tha_owc_tml_ven_lda_tur_glc_guj_uzb_dyu_vie_hau_bam_xho_swt	-0.106256947196672	-0.250517460282915	0.802739818491605
431	tig_ita_tsn_slo_mlt_aeg_chh_alb_tur_aze_ven_sun_moo_ctl_eng_bsq_arw_amh_cic_cnt_pol_spa_yor_swe_bem_lat_fin_zul_ses_est_svk_heb_geo_rus_mol_afr_mcd_sid_sod_bul_hun_swa_mly_por_jav_jpn_tml_kor_scr_pan_igb_hin_bat_fre_wly_mao_mnd_glc_xho_krd_anl_ger_lit_ben_grk_qcu_urd_dut_ukr_lda_owc_guj_gam_bos_tag_rom_fbf_cze_akn_ind_tha_amr_knd_swt_tsw_azi_nor_prs_uzb_dgb_vie_hau_bam_dyu_ewe	-0.149396577409525	-0.352449452658311	0.725298699486148
432	sid_swe_ven_hin_gam_mlt_amr_ctl_tur_aze_tsw_sun_bam_rom_spa_bsq_rus_sod_ses_mnd_nor_svk_dgb_pol_moo_cze_est_lda_yor_fin_bos_owc_geo_urd_ger_krd_ben_wly_chh_pan_hun_dyu_bat_guj_mly_jpn_knd_kor_bul_lat_cic_eng_ind_fre_amh_mao_cnt_mol_fbf_lit_tig_alb_grk_mcd_ita_qcu_afr_arw_ukr_xho_anl_dut_hau_scr_jav_slo_swa_glc_tsn_tag_tha_aeg_tml_bem_igb_azi_por_prs_uzb_akn_vie_heb_zul_swt_ewe	-0.235078065321498	-0.555530652328113	0.57986568263351
433	gam_guj_swa_fre_mlt_amr_sid_ukr_azi_uzb_bem_jav_dgb_mcd_svk_bsq_afr_tig_yor_mnd_pan_rus_bam_prs_cic_pol_fin_akn_ven_hun_arw_wly_geo_grk_glc_ben_cze_aeg_chh_dut_est_xho_sun_slo_tag_jpn_tml_kor_spa_lit_tsn_ger_mao_ita_hau_ind_cnt_swe_tsw_rom_owc_scr_eng_hin_lat_qcu_alb_por_bul_fbf_sod_nor_amh_ctl_mly_mol_moo_bos_ses_bat_tha_heb_knd_lda_dyu_aze_urd_krd_tur_igb_vie_anl_swt_ewe_zul	-0.5067871198726	-1.20792705857982	0.230138097374056
434	owc_arw_akn_swe_sid_heb_hau_fre_tur_uzb_dyu_tag_ewe_glc_ita_bsq_pol_gam_bem_mnd_alb_urd_yor_eng_swt_rus_fin_tsn_ses_hun_ukr_wly_geo_grk_spa_rom_svk_chh_mlt_dut_est_igb_sun_bos_mly_jpn_knd_kor_afr_lit_tsw_ctl_mao_krd_anl_bat_cnt_cze_ven_nor_sod_por_slo_hin_pan_qcu_lat_mol_guj_lda_tig_scr_amh_bul_jav_prs_bam_mcd_fbf_ind_tha_aeg_tml_swa_zul_aze_ger_ben_azi_dgb_vie_amr_cic_xho_moo	-0.276507841588948	-0.653441044199493	0.515084322836016
435	aeg_slo_moo_prs_gam_chh_sid_ger_azi_aze_swt_ind_tsw_guj_ukr_bsq_nor_sod_ewe_mnd_rom_svk_igb_dut_cic_pol_fin_lda_zul_hun_afr_heb_geo_ben_por_krd_cze_hau_amr_mol_est_ven_jav_mcd_mao_jpn_tml_kor_lit_glc_bem_spa_tag_lat_anl_mly_cnt_bul_xho_rus_wly_pan_grk_swe_urd_qcu_eng_ctl_arw_fbf_tig_hin_owc_bos_sun_fre_bam_alb_ses_bat_tha_amh_knd_tsn_dgb_uzb_ita_scr_tur_akn_vie_mlt_dyu_swa_yor	-0.364772427914526	-0.864801103766722	0.389373190118575
436	mlt_ger_igb_slo_tig_heb_chh_urd_uzb_aze_bem_ind_yor_ben_lit_bsq_alb_sid_xho_mnd_prs_ctl_ven_pol_tsw_spa_fin_swa_ewe_est_eng_aeg_geo_rus_arw_dut_bul_wly_amr_ukr_hun_bam_mly_grk_tag_jpn_knd_kor_swe_por_akn_glc_mao_mol_owc_jav_cnt_svk_zul_rom_anl_cze_ita_bos_nor_qcu_lat_afr_scr_ses_sod_fre_amh_krd_sun_hin_fbf_mcd_moo_bat_tha_hau_tml_dyu_cic_azi_guj_pan_tur_swt_vie_gam_tsn_lda_dgb	-0.146708761303106	-0.346381940612712	0.729838151096487
437	aeg_krd_dyu_dut_sod_chh_amh_prs_azi_tur_xho_jav_igb_lat_por_bsq_pan_sid_fbf_cnt_scr_glc_dgb_mcd_ven_ukr_fin_bam_ses_est_mol_gam_geo_arw_rom_ben_slo_mlt_heb_guj_hun_yor_mao_fre_ind_jpn_knd_kor_nor_lit_cic_eng_mly_bos_wly_tag_mnd_spa_lda_swe_amr_bul_ctl_ita_rus_qcu_cze_svk_ger_bem_tig_grk_hau_pol_sun_afr_akn_alb_tsw_bat_tha_owc_tml_swt_moo_uzb_urd_hin_aze_swa_vie_anl_ewe_tsn_zul	-0.0924132510592069	-0.217729122766246	0.8281171757692
438	heb_krd_bem_ctl_gam_chh_mlt_scr_uzb_aze_akn_sun_yor_rus_pol_bsq_glc_aeg_tsn_mnd_alb_hin_cic_eng_igb_nor_est_swa_ses_fin_swe_hau_geo_ben_mcd_prs_bul_sod_anl_lat_hun_dyu_jav_slo_tag_jpn_tml_kor_spa_lit_moo_ger_ind_bos_amr_mly_cnt_ukr_fbf_pan_sid_por_arw_cze_guj_qcu_dut_mol_ita_zul_owc_grk_amh_urd_mao_rom_tsw_fre_lda_bat_tha_wly_knd_swt_ewe_azi_svk_afr_tur_dgb_vie_tig_ven_bam_xho	-0.651209413225802	-1.557733103096	0.122693181776834
439	owc_glc_tsn_slo_sod_tig_sid_swe_aze_tur_yor_mly_lda_arw_svk_bsq_ita_gam_igb_mnd_afr_por_dyu_krd_swa_lit_hun_ewe_swt_est_ben_amh_geo_scr_urd_rus_dut_wly_mlt_ukr_fin_zul_tag_hin_jav_jpn_tml_kor_alb_spa_ven_pan_mao_mol_aeg_sun_cnt_nor_fbf_pol_amr_ctl_rom_lat_prs_qcu_mcd_ger_eng_xho_chh_cze_anl_bos_bat_fre_ses_bul_bam_ind_tha_hau_knd_dgb_bem_azi_grk_guj_uzb_moo_vie_heb_akn_cic_tsw	0.536876784780591	1.26665545974713	0.208441692648862
440	aeg_dut_xho_urd_anl_owc_amh_ita_aze_tur_dgb_jav_zul_lat_nor_bsq_cze_hau_bam_mnd_eng_rom_tsn_ukr_yor_lit_fin_igb_swt_hun_bos_amr_geo_scr_por_ctl_afr_wly_sid_pan_est_ewe_tag_slo_sun_jpn_knd_kor_mcd_prs_dyu_hin_mao_guj_gam_mly_cnt_spa_moo_krd_chh_svk_pol_swe_glc_qcu_ben_mol_fre_akn_mlt_rus_sod_alb_ind_ger_ven_bul_swa_bat_tha_heb_tml_fbf_cic_uzb_grk_arw_azi_tsw_vie_tig_ses_bem_lda	-0.0694061594516322	-0.163652486515291	0.870359846952051
441	anl_rus_akn_cze_gam_chh_tig_guj_uzb_aze_xho_jav_bem_fre_spa_bsq_alb_aeg_tsn_mnd_bos_scr_fbf_eng_dyu_por_fin_zul_ewe_hun_pol_sid_geo_glc_ben_ger_mcd_owc_wly_bul_est_ses_tag_afr_sun_jpn_knd_kor_urd_lit_dgb_mol_mao_grk_mlt_ind_cnt_ita_yor_lat_heb_swe_ukr_rom_prs_qcu_nor_pan_ctl_lda_hau_arw_amh_svk_bat_slo_bam_hin_moo_mly_tha_sod_tml_cic_swt_azi_dut_krd_tur_ven_vie_amr_swa_igb_tsw	-0.571332035539078	-1.36206923907815	0.176466074758242
442	wly_grk_dyu_nor_amr_mlt_sid_slo_aze_uzb_bam_mly_dgb_lit_afr_bsq_ctl_hau_tsn_cnt_hin_mol_moo_urd_fbf_fre_hun_xho_yor_fin_alb_amh_geo_dut_por_bos_scr_owc_aeg_rom_est_swa_mao_swe_jav_jpn_knd_kor_arw_svk_akn_krd_ind_ita_tig_tag_mnd_rus_bem_mcd_sod_glc_eng_prs_ukr_qcu_ben_bul_cze_cic_heb_spa_gam_pan_sun_pol_ewe_ger_swt_bat_tha_chh_tml_zul_igb_tur_lat_guj_azi_ses_vie_anl_ven_lda_tsw	-0.299167129871941	-0.707791955449215	0.480844540151145
443	amh_ukr_ewe_ger_owc_tig_sid_cze_aze_uzb_yor_mly_akn_dut_swe_bsq_pol_heb_bam_mnd_krd_alb_lda_ben_igb_ctl_fin_dgb_dyu_hun_grk_aeg_geo_spa_fre_pan_afr_amr_gam_arw_est_swa_bat_bos_ind_jpn_knd_kor_por_prs_tsn_rus_jav_glc_wly_sun_cnt_guj_ven_rom_hau_mcd_lit_scr_eng_qcu_mol_nor_hin_zul_chh_slo_mlt_svk_mao_urd_bem_bul_ses_tag_tha_sod_tml_cic_fbf_azi_ita_lat_tur_moo_vie_anl_xho_swt_tsw	-0.480244917916116	-1.14529819989554	0.255024406640497
444	tig_hin_moo_guj_amr_chh_gam_pol_aze_uzb_lda_tag_zul_pan_scr_bsq_ukr_anl_swt_mnd_alb_bul_dgb_grk_ven_mcd_hun_igb_ewe_est_bos_heb_geo_arw_rom_dut_mol_wly_amh_rus_fin_ses_mly_spa_jav_jpn_knd_kor_ben_afr_akn_por_mao_eng_mlt_bat_cnt_fre_tsn_swe_owc_glc_ger_urd_slo_qcu_ita_nor_krd_xho_aeg_lat_sod_cze_ind_prs_bam_lit_swa_sun_tha_hau_tml_yor_fbf_azi_svk_ctl_tur_cic_vie_sid_dyu_bem_tsw	0.193027936585712	0.454364508843086	0.650625207701208
445	mlt_lit_lda_ger_sid_chh_owc_arw_azi_aze_ewe_mly_akn_mol_scr_bsq_ukr_aeg_tsn_mnd_grk_rom_ses_eng_bam_ben_est_cic_swt_hun_svk_amh_geo_urd_mcd_bos_bul_heb_anl_dut_fin_tsw_sun_fre_bat_jpn_knd_kor_prs_hin_yor_pol_mao_cze_gam_ind_cnt_glc_xho_ita_wly_por_alb_rus_lat_qcu_pan_nor_ctl_ven_sod_guj_hau_swe_tag_spa_dgb_krd_dyu_jav_tha_tig_tml_swa_moo_uzb_afr_slo_tur_igb_vie_amr_zul_bem_fbf	-0.865238457426281	-2.0905247738502	0.0392987755970075
446	aeg_afr_dgb_eng_chh_amh_gam_krd_aze_uzb_swa_jav_bem_prs_alb_bsq_hin_anl_zul_cnt_arw_swe_igb_lit_ses_pan_hun_xho_dyu_fin_cze_sid_geo_spa_bos_mcd_pol_owc_mlt_nor_est_cic_mao_glc_tag_jpn_tml_kor_svk_ukr_tsn_urd_sun_grk_amr_ind_mnd_rus_ewe_ger_tig_dut_ben_mol_ctl_qcu_bul_guj_lat_yor_sod_rom_hau_fre_bat_ita_lda_slo_ven_mly_tha_wly_knd_swt_akn_azi_por_scr_tur_fbf_vie_heb_bam_tsw_moo	-0.567693866302411	-1.35286679035692	0.179378052322044
447	aeg_krd_akn_lit_amr_amh_owc_ben_aze_uzb_tsw_ind_dgb_ger_arw_bsq_rom_heb_ven_cnt_bul_slo_ses_swe_lda_pol_est_fbf_xho_fin_glc_sod_geo_guj_bos_por_afr_hau_wly_alb_hun_ewe_mly_ctl_sun_jpn_knd_kor_rus_svk_igb_scr_mao_fre_chh_jav_mnd_dut_moo_nor_sid_cze_mcd_eng_urd_qcu_pan_spa_grk_bem_tig_lat_gam_ukr_bat_ita_yor_prs_swa_tag_tha_anl_tml_swt_bam_tur_mol_hin_azi_cic_vie_mlt_dyu_zul_tsn	-1.025830357538	-2.50150938934767	0.0141148274375506
448	sod_mcd_bam_nor_anl_sid_gam_ctl_azi_aze_tsn_bat_ewe_svk_grk_bsq_lit_wly_tsw_cnt_por_glc_fbf_bos_ses_krd_est_igb_swa_fin_hin_aeg_geo_guj_bul_fre_rom_amr_hau_cze_hun_yor_tag_ger_sun_jpn_knd_kor_dut_ita_cic_mol_jav_prs_tig_ind_mnd_eng_dgb_alb_chh_pol_urd_rus_lat_qcu_arw_ben_ukr_ven_mlt_spa_heb_afr_mly_pan_akn_scr_bem_mao_tha_amh_tml_xho_lda_uzb_swe_slo_tur_zul_vie_owc_moo_dyu_swt	-0.18468939162627	-0.43629043850036	0.663637183498567
449	heb_mol_ses_ctl_mlt_aeg_chh_eng_uzb_azi_ewe_mly_dgb_hin_mcd_bsq_ita_hau_moo_mnd_nor_urd_ven_glc_tsn_lat_hun_zul_bam_fin_afr_owc_geo_pan_alb_bos_dut_amr_amh_rus_est_xho_mao_lit_ind_jpn_tml_kor_krd_rom_swa_scr_jav_ger_tig_bat_cnt_ben_akn_por_sid_guj_arw_swe_cze_qcu_fre_svk_spa_igb_anl_bul_wly_grk_tag_slo_swt_prs_cic_sun_tha_sod_knd_dyu_lda_aze_pol_ukr_tur_tsw_vie_gam_yor_fbf_bem	-0.400806608580753	-0.950334882799906	0.344405321112318
450	owc_arw_tsn_urd_chh_mlt_heb_fre_azi_aze_zul_tag_igb_rom_ctl_bsq_por_sod_yor_cnt_eng_hin_swt_rus_akn_pan_hun_lda_dyu_est_ger_wly_geo_ukr_dut_glc_swe_anl_gam_bos_fin_bem_jav_cze_ind_jpn_tml_kor_prs_guj_ven_ben_mao_nor_amr_bat_mnd_spa_swa_bul_tig_mcd_grk_ita_afr_qcu_svk_lit_lat_bam_sid_krd_amh_slo_mly_mol_tsw_pol_fbf_sun_tha_aeg_knd_dgb_xho_uzb_alb_scr_tur_moo_vie_hau_ewe_cic_ses	-0.352585186404535	-0.834808278956998	0.4059650470103
451	anl_pol_swt_slo_chh_heb_gam_pan_aze_azi_bam_mao_zul_rom_guj_bsq_svk_sod_moo_mnd_ita_urd_tsn_arw_dgb_rus_est_tsw_swa_fin_spa_amh_geo_mol_fre_bos_alb_aeg_owc_ukr_hun_dyu_jav_afr_mly_jpn_knd_kor_ger_ctl_ewe_bul_bat_lit_wly_tag_cnt_mcd_akn_swe_tig_dut_grk_scr_lat_qcu_cze_krd_glc_xho_sid_nor_amr_ben_ind_prs_ven_por_ses_sun_tha_mlt_tml_igb_lda_tur_eng_hin_uzb_yor_vie_hau_fbf_cic_bem	-0.742545436332452	-1.78333546096432	0.0777940110679833
452	anl_mcd_akn_rus_wly_tig_amr_spa_aze_tur_swa_mao_cic_glc_ben_bsq_ctl_owc_yor_mnd_ita_fre_ses_eng_swt_bos_fin_zul_xho_est_scr_sod_geo_guj_afr_pan_rom_mlt_amh_lit_hun_fbf_tag_por_sun_jpn_knd_kor_urd_nor_bam_krd_mly_prs_hau_bat_cnt_mol_ewe_pol_gam_hin_bul_swe_svk_qcu_alb_arw_slo_tsw_aeg_lat_sid_cze_jav_grk_dyu_dut_tsn_ind_tha_chh_tml_lda_moo_azi_ger_ukr_uzb_ven_vie_heb_bem_igb_dgb	0.0465366469997978	0.109592182398186	0.912968944003663
453	mlt_guj_ses_ctl_sod_gam_chh_krd_aze_azi_lda_tag_swa_svk_lit_bsq_slo_anl_ven_mnd_fre_lat_zul_pan_yor_bul_fin_ewe_moo_hun_arw_owc_geo_bos_grk_pol_ukr_aeg_sid_ger_est_dgb_mly_urd_jav_jpn_tml_kor_afr_alb_cic_glc_ind_eng_tig_sun_cnt_ben_dyu_por_hau_swe_cze_rus_ita_qcu_hin_prs_mcd_tsw_amh_spa_wly_dut_bat_mol_xho_scr_akn_mao_tha_heb_knd_swt_igb_tur_rom_nor_uzb_bam_vie_amr_bem_tsn_fbf	-0.728981608920511	-1.75111013705623	0.0832241047903436
454	sod_mcd_ven_urd_tig_wly_hau_ctl_azi_tur_dgb_jav_bem_ger_svk_bsq_rom_owc_bam_cnt_ita_cze_zul_alb_fbf_arw_hun_swt_lda_est_grk_heb_geo_scr_por_swe_slo_aeg_sid_fre_fin_moo_mao_glc_mly_jpn_tml_kor_pol_eng_yor_lat_ind_ukr_mlt_sun_mnd_pan_cic_guj_chh_prs_bos_krd_dut_qcu_hin_afr_nor_dyu_amr_spa_amh_bul_bat_ben_swa_rus_tsn_tag_tha_anl_knd_ewe_akn_uzb_mol_lit_aze_tsw_vie_gam_igb_ses_xho	-0.682769631788939	-1.63610731777555	0.105197143432701
455	mlt_pol_ewe_rus_amh_anl_owc_rom_tur_uzb_yor_tag_tsn_hin_por_bsq_eng_wly_xho_mnd_mcd_nor_tsw_glc_dyu_swe_est_lda_cic_fin_ger_hau_geo_bos_grk_afr_ctl_chh_gam_ita_hun_moo_mao_ben_jav_jpn_knd_kor_lat_pan_bem_mol_mly_scr_tig_ind_cnt_bul_ses_ukr_heb_prs_urd_guj_slo_qcu_spa_dut_alb_zul_amr_lit_aeg_arw_bat_cze_igb_krd_bam_sun_tha_sod_tml_swt_ven_aze_fre_svk_azi_fbf_vie_sid_swa_dgb_akn	0.198998189811063	0.468296349272541	0.640668396765585
456	amr_cze_yor_urd_chh_wly_aeg_guj_azi_uzb_ven_sun_cic_ctl_ger_bsq_afr_sod_swa_mnd_bos_dut_dyu_prs_bem_ben_hun_moo_lda_est_mcd_amh_geo_pol_glc_lat_arw_mlt_anl_slo_fin_igb_tag_scr_jav_jpn_knd_kor_por_bul_bam_alb_ind_nor_hau_bat_cnt_krd_zul_svk_heb_pan_mol_eng_spa_qcu_swe_hin_lit_swt_gam_grk_tig_fre_mly_ita_tsw_ukr_akn_mao_tha_sid_tml_dgb_ses_tur_rus_rom_aze_fbf_vie_owc_xho_tsn_ewe	-0.323294724915607	-0.764493262704173	0.446508813194961
457	wly_ben_dyu_slo_aeg_amr_heb_ctl_uzb_tur_dgb_bat_xho_mcd_lit_bsq_cze_anl_igb_cnt_grk_urd_yor_krd_tsw_rus_fin_ewe_ven_est_dut_hau_geo_rom_mol_bul_scr_tig_sod_prs_hun_akn_jav_por_tag_jpn_knd_kor_ger_guj_lda_lat_mao_pan_gam_ind_mnd_eng_bam_nor_mlt_arw_ukr_bos_glc_qcu_fre_spa_svk_tsn_owc_pol_amh_swe_sun_alb_swa_hin_swt_mly_tha_chh_tml_cic_ses_aze_afr_ita_azi_bem_vie_sid_zul_moo_fbf	-0.487078254262676	-1.1586372383128	0.249570629346753
458	amh_krd_yor_mol_sid_heb_mlt_eng_aze_uzb_igb_tag_lda_glc_scr_bsq_alb_hau_dyu_mnd_cze_swe_swa_ita_ses_urd_est_tsw_akn_fin_fre_wly_geo_pol_slo_lat_arw_tig_anl_grk_hun_moo_mao_rom_ind_jpn_tml_kor_rus_ben_swt_svk_jav_lit_owc_bat_cnt_hin_bem_spa_aeg_ctl_bos_mcd_prs_qcu_dut_guj_por_bam_sod_nor_gam_ukr_mly_pan_cic_bul_zul_sun_tha_chh_knd_dgb_ven_azi_afr_ger_tur_tsn_vie_amr_ewe_xho_fbf	-0.142156209152938	-0.335146572972733	0.738269313449327
459	heb_prs_zul_rom_chh_hau_tig_urd_uzb_aze_fbf_ind_swa_lat_grk_bsq_alb_mlt_ewe_mnd_bul_arw_swt_cze_yor_dut_est_lda_bem_hun_pan_owc_geo_svk_bos_swe_afr_aeg_anl_hin_fin_bam_mly_ben_sun_jpn_tml_kor_mol_ukr_ses_pol_jav_eng_wly_mao_cnt_ita_tsw_fre_sod_scr_slo_spa_mcd_qcu_nor_glc_lit_ven_amh_guj_amr_rus_bat_krd_igb_ctl_xho_tag_tha_gam_knd_moo_dgb_tur_ger_por_azi_tsn_vie_sid_dyu_akn_cic	-0.967167557285153	-2.34874326790223	0.0209544520348927
460	hau_cze_ven_swe_sid_sod_amh_urd_aze_azi_moo_jav_akn_afr_fre_bsq_ctl_wly_yor_mnd_grk_nor_xho_lit_ewe_rom_est_dgb_lda_fin_pol_gam_geo_mol_svk_pan_ita_heb_mlt_hin_hun_tsw_mao_guj_sun_jpn_tml_kor_ukr_bul_ses_glc_mly_arw_tig_bat_cnt_krd_zul_bos_amr_rus_slo_mcd_dut_qcu_lat_prs_spa_cic_aeg_ben_owc_ger_tag_eng_bam_alb_fbf_ind_tha_chh_knd_swt_bem_tur_por_scr_uzb_tsn_vie_anl_swa_igb_dyu	-0.214599018505849	-0.507579457043415	0.612949947549195
461	mlt_afr_tsn_slo_amh_gam_amr_alb_tur_uzb_lda_tag_ses_mol_dut_bsq_bos_anl_bem_mnd_krd_scr_swa_nor_dgb_pan_est_cic_igb_hun_ita_aeg_geo_ukr_lit_lat_glc_sod_wly_mcd_fin_bam_jav_fre_bat_jpn_knd_kor_bul_ctl_swt_hin_mao_arw_hau_ind_cnt_ben_akn_urd_owc_rom_swe_pol_ger_qcu_spa_rus_grk_moo_chh_guj_tig_por_mly_prs_ewe_svk_tsw_sun_tha_sid_tml_dyu_zul_aze_eng_cze_azi_ven_vie_heb_fbf_yor_xho	-0.714400470571779	-1.71490633348621	0.0896928284126593
462	amr_rus_bam_lat_sod_mlt_amh_grk_tur_uzb_moo_mly_dyu_por_mcd_bsq_mol_heb_ewe_cnt_lit_krd_swt_spa_igb_ukr_hun_fbf_zul_fin_ctl_owc_geo_ger_ben_alb_urd_gam_aeg_slo_est_lda_ind_swe_tag_jpn_knd_kor_nor_scr_swa_glc_sun_ita_tig_bat_mnd_pan_xho_prs_hau_eng_bul_rom_fre_qcu_cze_guj_dut_akn_chh_hin_wly_pol_jav_bos_tsn_arw_yor_mao_tha_sid_tml_dgb_ven_aze_svk_afr_azi_tsw_vie_anl_cic_ses_bem	-0.75904406713834	-1.8229002931552	0.0715315337450716
463	sod_ger_akn_lit_wly_tig_sid_rus_uzb_tur_bem_ind_moo_svk_grk_bsq_spa_amh_swa_mnd_ben_fre_ewe_swe_fbf_alb_fin_igb_dyu_est_por_chh_geo_ukr_dut_ita_pol_amr_gam_mol_hun_tsw_bat_krd_mly_jpn_knd_kor_eng_urd_swt_glc_tag_slo_aeg_sun_cnt_nor_ses_scr_hau_bul_prs_guj_rom_qcu_afr_mcd_arw_tsn_heb_lat_owc_pan_mao_cze_cic_hin_lda_jav_tha_mlt_tml_zul_bam_azi_ctl_bos_aze_yor_vie_anl_xho_ven_dgb	0.346918384478562	0.817321076712486	0.4158339123498
464	sod_pan_bam_por_aeg_anl_mlt_lat_azi_tur_dgb_mly_ewe_arw_svk_bsq_hin_owc_swt_mnd_afr_dut_fbf_prs_tsw_ger_hun_dyu_tsn_fin_fre_tig_geo_ctl_guj_bul_lit_amh_heb_rus_est_yor_bat_bos_sun_jpn_knd_kor_slo_rom_swa_grk_tag_krd_wly_mao_cnt_ukr_ses_eng_chh_mcd_cze_swe_mol_qcu_ben_urd_alb_bem_sid_glc_amr_spa_jav_nor_zul_pol_xho_ind_tha_hau_tml_lda_cic_uzb_scr_ita_aze_ven_vie_gam_igb_akn_moo	-0.248193193092737	-0.586276571109288	0.559109968265008
465	aeg_glc_dyu_mol_owc_amr_amh_rom_tur_aze_swt_mao_bem_bos_pol_bsq_ita_heb_bam_cnt_prs_rus_xho_grk_zul_pan_hun_lda_ewe_fin_afr_wly_geo_ben_guj_bul_lit_mlt_hau_ctl_est_ven_sun_scr_ind_jpn_knd_kor_dut_ger_akn_slo_jav_nor_tig_bat_mnd_spa_tsw_fre_chh_eng_cze_urd_krd_qcu_por_lat_alb_tsn_sod_hin_anl_arw_mly_svk_fbf_mcd_ses_tag_tha_sid_tml_swa_dgb_uzb_swe_ukr_azi_moo_vie_gam_yor_igb_cic	-0.298679704321019	-0.70594533313518	0.481986831938902
466	heb_ben_bam_nor_amh_tig_anl_afr_tur_azi_fbf_bat_yor_scr_glc_bsq_krd_hau_ven_cnt_urd_rus_tsw_prs_dgb_pol_fin_ewe_akn_est_swe_gam_geo_mcd_ukr_slo_lat_sod_amr_por_hun_dyu_sun_bos_mao_jpn_tml_kor_bul_ita_igb_hin_tag_mol_owc_jav_mnd_arw_tsn_spa_aeg_dut_rom_grk_svk_qcu_ger_ctl_pan_bem_chh_eng_sid_lit_ind_guj_lda_alb_moo_mly_tha_wly_knd_swa_ses_uzb_fre_cze_aze_xho_vie_mlt_cic_zul_swt	-0.747467167030569	-1.79862548120602	0.0753220301135854
467	sid_slo_akn_spa_sod_amh_aeg_pol_uzb_aze_tsw_tag_bam_glc_por_bsq_hin_owc_ven_mnd_nor_arw_xho_alb_bem_mcd_est_ewe_yor_fin_lat_heb_geo_mol_bul_grk_ukr_gam_amr_dut_hun_swt_mly_cze_ind_jpn_tml_kor_afr_urd_swa_swe_sun_ben_tig_bat_cnt_rom_moo_pan_wly_bos_scr_eng_prs_qcu_lit_svk_krd_igb_mlt_ita_hau_ger_jav_rus_tsn_ctl_fbf_mao_tha_anl_knd_dyu_dgb_azi_guj_fre_tur_lda_vie_chh_cic_zul_ses	-0.349489260090844	-0.827244149203589	0.410216290002746
468	amh_hin_bem_grk_aeg_chh_hau_rus_tur_azi_tsw_bat_swt_rom_fre_bsq_scr_owc_moo_cnt_bos_urd_fbf_mcd_dyu_krd_fin_tsn_ses_est_afr_sod_geo_swe_mol_spa_bul_heb_anl_ben_hun_igb_ind_slo_tag_jpn_tml_kor_lat_ita_akn_glc_jav_pol_gam_mly_mnd_arw_dgb_pan_tig_ctl_dut_por_eng_qcu_alb_ukr_ger_ven_wly_svk_sid_prs_sun_nor_zul_cze_yor_mao_tha_amr_knd_bam_lda_aze_guj_lit_uzb_xho_vie_mlt_cic_ewe_swa	-0.434548063035497	-1.03162861218881	0.304921536059426
469	mlt_afr_xho_ben_sod_sid_chh_swe_tur_aze_dgb_ind_tsn_hin_spa_bsq_bos_anl_lda_mnd_lit_scr_igb_nor_fbf_prs_est_swt_cic_hun_ukr_amr_geo_grk_fre_rom_mcd_tig_aeg_glc_fin_zul_tag_urd_mly_jpn_knd_kor_arw_bul_ven_lat_mao_cze_heb_jav_cnt_guj_yor_krd_amh_dut_ita_por_mol_qcu_svk_alb_eng_bem_gam_pan_wly_ctl_bat_rus_moo_slo_ses_sun_tha_owc_tml_swa_akn_uzb_pol_ger_azi_bam_vie_hau_ewe_tsw_dyu	-0.575754839984336	-1.37303193344109	0.173043994119263
470	wly_ger_akn_ukr_sid_sod_aeg_slo_azi_uzb_bam_mao_xho_ita_guj_bsq_dut_owc_lda_mnd_por_lit_dyu_svk_yor_spa_fin_dgb_moo_est_nor_gam_geo_pol_mol_eng_cze_anl_mlt_glc_hun_ewe_tag_rus_jav_jpn_tml_kor_fre_ben_tsw_hin_sun_urd_amr_ind_cnt_prs_tsn_afr_heb_scr_grk_lat_bos_qcu_alb_swe_pan_ven_hau_krd_amh_bul_mly_rom_zul_arw_fbf_bat_tha_chh_knd_ses_swa_tur_mcd_ctl_aze_bem_vie_tig_igb_cic_swt	0.123918931687595	0.292138181231265	0.770831688521906
471	owc_scr_moo_grk_anl_wly_mlt_prs_uzb_tur_lda_bat_xho_glc_bul_bsq_lat_heb_bam_mnd_alb_spa_tsn_dut_bem_hin_hun_swt_yor_fin_ita_sod_geo_urd_rus_krd_pan_gam_chh_arw_est_ewe_sun_mol_tag_jpn_tml_kor_svk_guj_igb_ctl_jav_swe_tig_mao_cnt_por_swa_afr_amh_cze_ben_fre_lit_qcu_rom_ukr_slo_tsw_hau_pol_sid_mcd_mly_nor_ven_ger_dyu_ind_tha_aeg_knd_ses_dgb_aze_bos_eng_azi_fbf_vie_amr_akn_cic_zul	-0.422572505495877	-1.00238350419814	0.31875940152091
472	amh_pan_yor_swe_mlt_owc_sod_mol_tur_uzb_bam_tag_cic_krd_lat_bsq_rom_heb_dgb_cnt_cze_scr_dyu_slo_swa_glc_est_swt_lda_hun_nor_aeg_geo_prs_urd_eng_pol_anl_chh_rus_fin_fbf_bat_mcd_sun_jpn_tml_kor_por_ben_tsw_guj_mao_ita_sid_jav_mnd_hin_xho_arw_wly_alb_bul_ukr_bos_qcu_lit_afr_spa_moo_gam_fre_hau_ger_mly_dut_ewe_ctl_bem_ind_tha_tig_knd_ses_ven_azi_grk_svk_aze_zul_vie_amr_akn_tsn_igb	-0.81019737979782	-1.95678719968868	0.0533717974993446
473	amh_rom_fbf_lit_tig_aeg_heb_grk_azi_tur_akn_ind_xho_nor_por_bsq_pol_amr_swt_cnt_glc_ita_dgb_arw_moo_spa_fin_yor_ses_hun_eng_anl_geo_lat_ctl_alb_prs_chh_wly_mcd_est_tsw_sun_urd_mao_jpn_tml_kor_cze_krd_igb_dut_bat_scr_sod_jav_mnd_bos_swa_rus_mlt_swe_pan_bul_guj_qcu_ger_ukr_ben_dyu_gam_fre_sid_mol_tag_svk_tsn_hin_ewe_mly_tha_hau_knd_lda_ven_aze_slo_afr_uzb_zul_vie_owc_bem_bam_cic	-0.852083649275719	-2.05464392117456	0.0427187683287502
474	wly_mol_yor_arw_sid_owc_hau_lat_tur_uzb_swa_ind_lda_pan_ger_bsq_svk_chh_tsw_mnd_lit_afr_igb_bos_dyu_swe_fin_swt_moo_hun_slo_gam_geo_por_ita_spa_dut_sod_amr_pol_est_ven_mly_bul_jav_jpn_knd_kor_alb_ctl_cic_urd_sun_prs_mlt_bat_cnt_grk_ses_glc_amh_nor_eng_krd_mcd_qcu_fre_ben_guj_ewe_anl_ukr_aeg_cze_mao_scr_tsn_hin_akn_tag_tha_tig_tml_dgb_xho_aze_rom_rus_azi_bam_vie_heb_bem_zul_fbf	-0.269723465655281	-0.637610210264358	0.525294167902408
475	sod_mol_swt_urd_sid_wly_owc_swe_tur_uzb_lda_sun_moo_arw_pan_bsq_fre_amh_zul_mnd_guj_cze_ven_por_igb_dut_est_ses_tsw_hun_lit_tig_geo_alb_ctl_ger_lat_gam_mlt_bos_fin_ewe_bat_ukr_ind_jpn_knd_kor_krd_bul_yor_glc_tag_grk_anl_jav_cnt_afr_cic_ita_chh_hin_spa_rus_scr_qcu_pol_svk_slo_dgb_hau_rom_heb_prs_mly_mcd_akn_ben_fbf_mao_tha_aeg_tml_tsn_xho_aze_eng_nor_azi_dyu_vie_amr_swa_bam_bem	-0.84559135592757	-2.04148959847834	0.0440351248321874
476	amr_alb_moo_grk_sod_anl_hau_urd_azi_aze_xho_tag_igb_krd_ger_bsq_prs_heb_bam_mnd_mol_slo_ses_spa_tsw_ita_fin_swa_fbf_est_afr_tig_geo_guj_arw_mcd_ben_gam_wly_ukr_hun_swt_bat_eng_mao_jpn_tml_kor_swe_cze_ven_rus_sun_nor_owc_jav_cnt_dut_cic_hin_aeg_bos_pan_lat_svk_qcu_rom_glc_ctl_dgb_mlt_por_chh_pol_ind_bul_bem_scr_akn_mly_tha_amh_knd_tsn_dyu_tur_fre_lit_uzb_ewe_vie_sid_zul_lda_yor	-0.26166774989339	-0.619492045752877	0.537107017899564
477	chh_alb_swa_ben_tig_sid_sod_ger_azi_tur_igb_jav_ewe_mol_afr_bsq_dut_hau_moo_mnd_slo_rus_dgb_ita_akn_urd_fin_yor_tsn_est_pol_wly_geo_rom_guj_lat_glc_aeg_owc_grk_hun_tsw_bat_pan_mly_jpn_knd_kor_krd_por_fbf_ctl_ind_svk_mlt_mao_cnt_scr_bem_arw_gam_cze_nor_spa_prs_qcu_ukr_lit_bos_bam_heb_hin_anl_swe_tag_fre_xho_mcd_dyu_sun_tha_amr_tml_cic_swt_aze_bul_eng_uzb_zul_vie_amh_ses_lda_ven	-0.131653222804563	-0.310567137293586	0.756824675430446
478	sod_ita_yor_rom_wly_gam_chh_spa_azi_tur_zul_jav_dgb_bos_ukr_bsq_ger_hau_tsw_cnt_svk_swe_moo_scr_ses_urd_fin_tsn_swa_est_pan_amr_geo_ctl_lat_afr_hin_tig_owc_eng_hun_lda_mly_alb_tag_jpn_knd_kor_por_dut_igb_bul_mao_mcd_sid_sun_mnd_krd_xho_ben_amh_glc_arw_guj_fre_qcu_rus_grk_lit_swt_mlt_nor_aeg_prs_ind_pol_akn_mol_dyu_bat_tha_heb_tml_cic_bam_uzb_slo_cze_aze_ewe_vie_anl_bem_ven_fbf	0.161939561682918	0.381335468374113	0.70382415328978
479	owc_swe_ewe_ctl_wly_sod_amr_bos_uzb_aze_bam_ind_dyu_urd_ger_bsq_scr_mlt_moo_mnd_grk_glc_bem_lat_cic_krd_est_dgb_tsw_fin_ita_hau_geo_slo_ben_lit_arw_chh_anl_svk_hun_xho_tag_mol_mao_jpn_knd_kor_cze_guj_ses_rus_sun_dut_tig_mly_cnt_eng_fbf_bul_heb_prs_alb_spa_por_qcu_pan_pol_nor_tsn_aeg_fre_gam_rom_bat_ukr_akn_afr_yor_jav_tha_sid_tml_swa_zul_tur_hin_mcd_azi_ven_vie_amh_igb_lda_swt	-0.372281997791659	-0.882145038413252	0.379972772303113
480	hau_krd_bam_pol_aeg_wly_amr_slo_azi_uzb_swa_jav_ewe_ita_grk_bsq_arw_anl_igb_mnd_mcd_hin_zul_nor_fbf_ger_hun_dyu_ven_fin_rus_sid_geo_urd_ben_fre_guj_mlt_gam_ukr_est_akn_mao_mol_sun_jpn_tml_kor_cze_ctl_xho_bos_ind_prs_chh_tag_cnt_svk_yor_alb_tig_bul_por_glc_afr_qcu_spa_rom_lit_tsn_amh_lat_sod_scr_mly_eng_lda_swe_dgb_bat_tha_heb_knd_ses_tsw_tur_dut_pan_aze_moo_vie_owc_cic_bem_swt	-0.567027283110977	-1.35212315769945	0.179614939967138
481	amr_pol_moo_svk_mlt_sod_hau_cze_aze_azi_ven_mao_ses_bul_mcd_bsq_krd_gam_ewe_mnd_fre_ctl_bam_ger_dgb_bos_hun_akn_tsw_fin_guj_anl_geo_grk_glc_alb_hin_tig_aeg_nor_est_bem_ind_afr_bat_jpn_knd_kor_ukr_slo_lda_por_tag_arw_heb_jav_cnt_scr_fbf_prs_amh_ita_urd_ben_spa_qcu_mol_dut_pan_igb_chh_swe_wly_eng_sun_lat_cic_rus_yor_mly_tha_sid_tml_swt_xho_uzb_rom_lit_tur_tsn_vie_owc_swa_dyu_zul	-0.592404910400665	-1.41645736952995	0.159982519853611
482	hau_ukr_fbf_spa_owc_chh_heb_glc_uzb_azi_ven_mao_lda_mcd_afr_bsq_por_sid_cic_cnt_alb_urd_tsw_bos_xho_scr_fin_yor_bem_hun_lit_amh_geo_pan_slo_mol_grk_gam_sod_guj_est_ses_ind_krd_jav_jpn_knd_kor_ben_prs_igb_svk_mly_pol_wly_tag_mnd_bul_dyu_arw_tig_rus_fre_eng_ger_qcu_dut_ita_ctl_tsn_anl_nor_aeg_rom_bat_hin_bam_swe_zul_sun_tha_mlt_tml_swa_ewe_tur_lat_cze_aze_dgb_vie_amr_akn_moo_swt	0.392605979121827	0.925495925708487	0.357103371933282
483	anl_bos_xho_dut_heb_amh_chh_guj_uzb_azi_fbf_bat_swt_prs_lit_bsq_pan_sid_ven_mnd_krd_rom_cic_svk_ses_pol_est_yor_tsw_hun_rus_tig_geo_swe_arw_ukr_hin_aeg_sod_alb_fin_swa_jav_lat_tag_jpn_knd_kor_mcd_afr_igb_spa_mly_ger_mlt_ind_cnt_fre_dgb_ben_gam_urd_slo_bul_nor_qcu_glc_scr_ita_ewe_owc_cze_wly_grk_sun_eng_akn_ctl_dyu_mao_tha_amr_tml_lda_zul_tur_por_mol_aze_bem_vie_hau_tsn_bam_moo	-0.795445409582727	-1.91758941856361	0.0582318523313736
484	amr_urd_bam_lat_amh_chh_tig_prs_tur_azi_cic_tag_swa_nor_bos_bsq_ben_aeg_ses_cnt_ctl_rus_akn_por_dgb_svk_fin_bem_tsn_hun_rom_anl_geo_glc_hin_alb_fre_hau_owc_afr_est_lda_jav_bul_ind_jpn_tml_kor_dut_ukr_xho_grk_mao_ita_mlt_bat_mnd_krd_zul_guj_gam_pol_lit_pan_mol_qcu_cze_slo_arw_fbf_sod_eng_wly_spa_mly_ger_yor_swe_dyu_sun_tha_heb_knd_ewe_tsw_aze_scr_mcd_uzb_ven_vie_sid_swt_moo_igb	-1.18895617094162	-2.93693974415034	0.00417788083670342
485	sod_rom_ewe_spa_aeg_anl_chh_ger_aze_uzb_swa_mao_lda_por_arw_bsq_slo_owc_bam_mnd_krd_rus_igb_scr_zul_svk_fin_tsw_fbf_est_ben_gam_geo_eng_nor_urd_glc_amr_mlt_fre_hun_yor_bat_grk_sun_jpn_knd_kor_mol_pan_swt_dut_ind_mcd_hau_tag_cnt_cze_tsn_ukr_wly_hin_bos_prs_lit_qcu_ctl_swe_afr_xho_tig_ita_heb_pol_jav_guj_dgb_lat_cic_mly_tha_sid_tml_dyu_ses_azi_bul_alb_tur_moo_vie_amh_ven_bem_akn	0.324404372316549	0.763786924667989	0.446927633781659
486	sod_glc_dyu_dut_heb_aeg_hau_spa_azi_tur_ewe_bat_ven_nor_rus_bsq_cze_amr_swt_cnt_bul_rom_tsn_afr_akn_pol_fin_moo_cic_est_slo_anl_geo_arw_hin_svk_lit_gam_chh_grk_hun_lda_ind_ukr_mly_jpn_knd_kor_ctl_krd_bem_pan_jav_ita_wly_tag_mnd_alb_yor_por_amh_ben_swe_fre_ger_qcu_urd_lat_bos_bam_sid_eng_mlt_mol_sun_guj_fbf_prs_dgb_mao_tha_owc_tml_igb_ses_aze_scr_mcd_uzb_zul_vie_tig_xho_swa_tsw	-0.53210127225939	-1.26807805906572	0.207935485010708
487	mlt_ger_xho_cze_hau_chh_sid_dut_tur_uzb_cic_mao_ewe_mcd_mol_bsq_guj_tig_lda_mnd_bos_por_zul_alb_bam_prs_hun_ven_dyu_est_hin_owc_geo_glc_lat_afr_fre_heb_sod_krd_fin_yor_ind_pol_bat_jpn_knd_kor_ita_ben_ses_svk_mly_pan_wly_tag_cnt_swe_dgb_ukr_aeg_urd_bul_rus_eng_qcu_arw_lit_ctl_tsn_amh_rom_anl_spa_jav_slo_akn_grk_tsw_sun_tha_amr_tml_igb_swa_azi_scr_nor_aze_fbf_vie_gam_swt_moo_bem	-0.19829866716547	-0.46814994829555	0.640772689850247
488	aeg_swe_dgb_cze_mlt_anl_hau_slo_azi_uzb_ses_tag_bem_guj_por_bsq_ukr_chh_xho_cnt_bos_ctl_moo_pan_swa_ger_fin_swt_igb_hun_mol_owc_geo_grk_prs_pol_fre_tig_amr_scr_est_bam_sun_lit_jav_jpn_knd_kor_glc_nor_lda_rus_bat_dut_gam_mao_mnd_hin_dyu_spa_heb_lat_alb_afr_svk_qcu_ita_arw_krd_ewe_sid_urd_sod_ben_ind_mcd_tsw_rom_tsn_mly_tha_amh_tml_cic_ven_aze_bul_eng_tur_fbf_vie_wly_akn_zul_yor	-0.0732958729882579	-0.172638216301072	0.863310967200483
489	sod_hin_dyu_prs_amr_amh_mlt_nor_aze_tur_swt_mly_ven_ctl_mol_bsq_bul_gam_swa_mnd_rus_guj_fbf_urd_ewe_krd_fin_bam_moo_est_alb_wly_geo_ben_afr_rom_por_heb_hau_mcd_hun_tsw_tag_arw_mao_jpn_tml_kor_svk_fre_yor_swe_bat_scr_anl_jav_cnt_eng_cic_ukr_aeg_pol_cze_pan_ger_qcu_grk_slo_glc_dgb_sid_bos_owc_lit_ind_spa_tsn_dut_bem_sun_tha_tig_knd_ses_lda_azi_ita_lat_uzb_zul_vie_chh_igb_xho_akn	1.05576656929813	2.54099184505901	0.0127096047272206
490	amr_glc_swa_prs_aeg_anl_hau_alb_azi_uzb_ewe_jav_ven_slo_lit_bsq_krd_gam_tsn_cnt_ger_swe_ses_spa_dyu_ben_est_xho_lda_fin_dut_tig_geo_pol_pan_arw_svk_wly_amh_fre_hun_moo_mao_ctl_mly_jpn_knd_kor_rus_guj_igb_scr_bat_ukr_sid_ind_mnd_ita_bem_cze_chh_bul_mol_rom_lat_qcu_afr_urd_hin_swt_heb_bos_mlt_grk_tag_mcd_cic_por_fbf_sun_tha_sod_tml_dgb_tsw_tur_nor_eng_aze_akn_vie_owc_zul_yor_bam	-0.0581879045861525	-0.137069990375045	0.891271781254222
491	sod_guj_lda_por_owc_gam_anl_glc_aze_tur_yor_sun_tsw_rus_urd_bsq_ita_amh_bem_cnt_mcd_pan_fbf_dut_dgb_nor_est_moo_ses_hun_spa_amr_geo_fre_grk_scr_pol_hau_sid_ctl_fin_zul_ind_afr_mly_jpn_knd_kor_svk_ger_igb_cze_mao_bos_wly_bat_mnd_arw_xho_krd_heb_mol_lat_swe_ukr_qcu_bul_lit_alb_akn_tig_rom_chh_hin_tag_slo_swt_eng_ven_jav_tha_mlt_tml_bam_dyu_azi_ben_prs_uzb_tsn_vie_aeg_cic_swa_ewe	-0.393419250037363	-0.934360505094068	0.352537678092828
492	aeg_urd_swt_prs_sod_amh_mlt_bos_azi_tur_bem_sun_yor_ctl_ben_bsq_guj_wly_dyu_cnt_hin_grk_bam_afr_tsn_ukr_est_igb_ven_hun_rom_anl_geo_lit_slo_pan_scr_chh_tig_lat_fin_moo_jav_alb_mao_jpn_knd_kor_krd_nor_zul_swe_mly_cze_owc_ind_mnd_svk_swa_dut_sid_glc_por_mcd_bul_qcu_fre_eng_spa_ewe_gam_arw_hau_rus_tag_ger_fbf_mol_tsw_bat_tha_heb_tml_akn_xho_uzb_pol_ita_aze_ses_vie_amr_lda_cic_dgb	-0.552022122095482	-1.31315231035493	0.192362459749265
493	mlt_rom_xho_grk_sod_chh_sid_mol_tur_azi_swt_bat_yor_prs_mcd_bsq_cze_heb_bem_mnd_afr_bos_moo_fre_tsw_scr_fin_dyu_lda_est_eng_hau_geo_swe_lat_ben_krd_wly_gam_pol_hun_ses_sun_lit_jav_jpn_tml_kor_rus_nor_igb_guj_mao_ger_owc_tag_cnt_ukr_ven_pan_aeg_por_alb_bul_ctl_qcu_glc_slo_arw_zul_anl_urd_amh_dut_mly_spa_dgb_ita_tsn_ind_tha_amr_knd_akn_fbf_aze_svk_hin_uzb_ewe_vie_tig_bam_swa_cic	0.389784378623243	0.920211590964872	0.359842987426405
494	anl_ger_fbf_urd_wly_owc_tig_alb_azi_aze_bem_ind_cic_glc_spa_bsq_ben_chh_igb_mnd_pan_krd_zul_bos_dgb_ctl_fin_tsn_moo_est_grk_mlt_geo_cze_slo_dut_lit_hau_aeg_arw_hun_swt_jav_por_tag_jpn_knd_kor_afr_ukr_bam_bul_mao_swe_amh_mly_cnt_guj_swa_prs_sid_scr_svk_pol_eng_qcu_lat_ita_mol_yor_heb_fre_amr_nor_bat_mcd_akn_rom_ewe_sun_tha_gam_tml_ses_lda_uzb_hin_rus_tur_tsw_vie_sod_dyu_ven_xho	-0.133277633195782	-0.314278087607577	0.754013774213976
495	amh_grk_ewe_fre_gam_sod_wly_lit_aze_tur_yor_ind_swt_pol_swe_bsq_rus_amr_bam_mnd_krd_pan_zul_bul_moo_nor_hun_cic_akn_est_lat_hau_geo_ger_hin_afr_dut_chh_tig_slo_fin_tsw_tag_spa_mly_jpn_tml_kor_por_mcd_swa_ita_bat_ben_anl_jav_cnt_mol_dyu_glc_sid_cze_arw_guj_ctl_qcu_rom_svk_urd_lda_owc_scr_heb_prs_sun_eng_tsn_bos_ven_mao_tha_aeg_knd_bem_ses_uzb_alb_ukr_azi_dgb_vie_mlt_xho_igb_fbf	-0.676351116299216	-1.62217561359027	0.108151154129997
496	sid_slo_lda_por_amr_hau_tig_afr_tur_uzb_fbf_tag_ewe_ctl_swe_bsq_rus_chh_igb_mnd_fre_glc_bam_mol_tsn_eng_fin_swa_dyu_hun_ita_amh_geo_alb_pan_bos_mcd_aeg_anl_dut_est_yor_jav_hin_mly_jpn_tml_kor_urd_pol_swt_krd_sun_ger_mlt_mao_cnt_ukr_dgb_nor_heb_ben_scr_lat_lit_qcu_grk_svk_cze_cic_wly_guj_sod_spa_ind_arw_ses_prs_akn_bat_tha_owc_knd_bem_xho_azi_bul_rom_aze_tsw_vie_gam_zul_moo_ven	-0.172095588677198	-0.406708367011485	0.685156663449799
497	wly_bos_ewe_alb_hau_sod_tig_rus_aze_tur_ven_jav_lda_nor_rom_bsq_afr_anl_dyu_cnt_lit_ita_bam_eng_zul_ben_fin_tsw_fbf_est_pan_amh_geo_guj_arw_slo_lat_owc_gam_ukr_hun_xho_tag_por_ind_jpn_knd_kor_ger_ctl_swt_pol_mly_urd_aeg_bat_mnd_cze_igb_glc_amr_fre_dut_grk_svk_qcu_mcd_hin_prs_yor_sid_swe_chh_spa_sun_krd_dgb_scr_akn_mao_tha_heb_tml_moo_cic_uzb_mol_bul_azi_swa_vie_mlt_tsn_ses_bem	0.171988367316959	0.404678419367109	0.686643165078795
498	mlt_pan_ewe_slo_aeg_sid_owc_alb_tur_aze_swt_ind_swa_scr_nor_bsq_ukr_gam_ses_cnt_guj_bul_zul_prs_bam_krd_hun_ven_dgb_fin_spa_heb_geo_hin_mcd_mol_swe_sod_anl_rom_est_xho_tag_ita_bat_jpn_knd_kor_fre_ben_igb_rus_sun_cze_amr_mly_mnd_ctl_yor_afr_tig_svk_grk_lit_ger_qcu_dut_pol_arw_lda_chh_urd_amh_por_mao_glc_dyu_eng_tsn_jav_tha_hau_tml_moo_cic_uzb_bos_lat_azi_akn_vie_wly_bem_fbf_tsw	-0.248835111160396	-0.587697979819845	0.558159346291775
499	amr_eng_swt_scr_owc_sid_chh_bul_aze_tur_tsn_bat_ses_mol_dut_bsq_pol_tig_ewe_mnd_por_urd_yor_spa_ven_slo_hun_bem_lda_est_bos_wly_geo_ita_ben_fre_mcd_hau_mlt_rus_fin_swa_tag_ger_mly_jpn_knd_kor_lat_ctl_zul_alb_sun_guj_gam_jav_cnt_cze_cic_ukr_sod_prs_glc_lit_grk_qcu_rom_pan_krd_akn_aeg_arw_amh_nor_mao_afr_fbf_hin_igb_ind_tha_anl_tml_dyu_bam_azi_swe_svk_uzb_tsw_vie_heb_xho_moo_dgb	-0.310231962273834	-0.735799880571468	0.463704250438981
500	aeg_prs_swt_afr_amh_wly_heb_lit_azi_uzb_ewe_jav_tsn_cze_eng_bsq_svk_tig_swa_mnd_glc_swe_ven_arw_fbf_nor_fin_bem_dgb_est_ita_mlt_geo_rus_bul_rom_por_sod_sid_grk_hun_dyu_tag_mcd_mly_jpn_tml_kor_hin_fre_zul_ben_ind_lat_chh_sun_cnt_spa_cic_ukr_hau_alb_pan_urd_scr_qcu_bos_mol_krd_igb_owc_ger_gam_dut_bat_guj_lda_slo_moo_mao_tha_amr_knd_ses_bam_tur_ctl_pol_aze_tsw_vie_anl_akn_yor_xho	-0.726834782215923	-1.74510692218213	0.084269377927396
501	amh_krd_tsw_swe_gam_sid_owc_ger_tur_uzb_fbf_tag_ewe_mol_rom_bsq_cze_anl_tsn_mnd_fre_ukr_lda_por_dgb_hin_est_yor_igb_hun_ben_amr_geo_ctl_bul_urd_alb_heb_hau_ita_fin_moo_sun_nor_jav_jpn_knd_kor_prs_lat_zul_scr_mao_eng_sod_mly_cnt_guj_swa_rus_wly_slo_svk_spa_glc_qcu_arw_grk_mcd_bam_aeg_bos_tig_lit_ind_pan_xho_afr_swt_bat_tha_mlt_tml_bem_ven_azi_dut_pol_aze_akn_vie_chh_ses_dyu_cic	-0.668359293787149	-1.60300072185467	0.112325607928258
502	hau_ukr_akn_arw_chh_anl_wly_pan_azi_aze_cic_mly_dgb_eng_ctl_bsq_rom_sod_ses_cnt_grk_cze_yor_pol_swa_scr_hun_tsn_ewe_fin_glc_tig_geo_fre_krd_svk_spa_amh_owc_rus_est_tsw_sun_bos_ind_jpn_tml_kor_por_urd_dyu_alb_mao_afr_aeg_jav_mnd_guj_xho_nor_heb_ben_slo_lit_swe_qcu_ger_ita_lat_ven_amr_mol_mlt_bul_bat_prs_igb_mcd_moo_tag_tha_gam_knd_bam_fbf_tur_dut_hin_uzb_lda_vie_sid_swt_bem_zul	-0.0713188961572309	-0.168000296502525	0.866947852382019
503	amh_krd_tsn_mcd_hau_sid_sod_bul_aze_tur_dgb_bat_akn_arw_ita_bsq_swe_amr_bam_cnt_fre_svk_ewe_prs_fbf_grk_hun_ses_swt_fin_spa_owc_geo_alb_lat_guj_pan_aeg_heb_por_est_lda_mao_scr_tag_jpn_knd_kor_dut_afr_bem_eng_ind_ctl_chh_jav_mnd_glc_zul_mol_wly_nor_bos_urd_slo_qcu_pol_rus_ukr_moo_gam_hin_mlt_lit_sun_cze_dyu_rom_swa_mly_tha_anl_tml_cic_tsw_uzb_ben_ger_azi_ven_vie_tig_xho_igb_yor	-1.01647184114424	-2.47358665750297	0.0151911392869303
504	anl_bos_cic_grk_mlt_tig_wly_pol_uzb_azi_ses_mly_xho_ctl_ger_bsq_rom_amh_ven_mnd_lit_por_swt_arw_moo_prs_hun_swa_tsw_fin_ita_sid_geo_pan_swe_ukr_eng_sod_gam_ben_est_bam_tag_scr_ind_jpn_knd_kor_afr_guj_fbf_cze_sun_dut_amr_mao_cnt_spa_ewe_mcd_hau_glc_alb_hin_rus_qcu_fre_urd_svk_yor_aeg_mol_heb_lat_bat_slo_lda_bul_akn_jav_tha_chh_tml_dgb_bem_tur_krd_nor_aze_dyu_vie_owc_zul_igb_tsn	1.12961367345992	2.72629010687437	0.00765489465542991
505	mlt_dut_dyu_grk_amr_sid_sod_ben_tur_uzb_bam_jav_ses_bos_pan_bsq_alb_owc_swt_mnd_eng_ita_xho_lit_fbf_ukr_est_tsw_dgb_hun_nor_heb_geo_afr_fre_arw_urd_aeg_wly_ctl_fin_cic_mly_ger_bat_jpn_tml_kor_rom_spa_zul_bul_tag_swe_tig_ind_cnt_guj_ven_por_gam_glc_mcd_lat_cze_qcu_hin_svk_mol_yor_hau_pol_amh_prs_sun_slo_lda_scr_akn_mao_tha_chh_knd_moo_swa_aze_krd_rus_azi_ewe_vie_anl_tsn_bem_igb	-0.839008904303679	-2.02335699694365	0.0459065969306204
506	aeg_krd_cic_prs_amh_tig_wly_grk_azi_tur_zul_sun_swa_scr_swe_bsq_nor_sid_tsw_cnt_bul_rom_ven_svk_ewe_spa_fin_akn_igb_hun_eng_gam_geo_fre_slo_pan_ben_hau_owc_arw_est_tsn_mao_alb_tag_jpn_knd_kor_lit_bos_xho_mcd_jav_lat_amr_bat_mnd_afr_yor_mol_chh_ukr_guj_glc_urd_qcu_ctl_pol_hin_fbf_anl_dut_sod_ger_ind_cze_bem_por_dyu_mly_tha_heb_tml_swt_bam_uzb_ita_rus_aze_lda_vie_mlt_dgb_moo_ses	-0.382382462667225	-0.907363497869008	0.366559741307918
507	chh_eng_dgb_bul_anl_wly_amr_krd_uzb_azi_cic_jav_dyu_cze_arw_bsq_bos_amh_yor_mnd_fre_ger_ewe_ukr_lda_dut_est_ses_moo_fin_lit_owc_geo_grk_slo_mcd_ctl_sod_gam_pan_hun_swa_mly_urd_sun_jpn_knd_kor_svk_lat_fbf_afr_bat_ben_heb_mao_cnt_prs_tsn_rus_sid_pol_mol_spa_por_qcu_glc_rom_guj_bem_mlt_nor_aeg_swe_ind_alb_swt_ita_zul_tag_tha_hau_tml_xho_akn_tur_scr_hin_aze_igb_vie_tig_ven_tsw_bam	0.484687041155238	1.14409476053804	0.25552055320576
508	aeg_nor_ewe_lat_mlt_gam_amh_krd_azi_tur_igb_ind_xho_mcd_rom_bsq_pan_hau_swt_cnt_spa_pol_tsw_lit_bam_bul_fin_ses_dgb_hun_por_chh_geo_ukr_ctl_dut_slo_sid_tig_arw_est_akn_tag_hin_mly_jpn_knd_kor_afr_eng_bem_prs_jav_ger_amr_mao_mnd_alb_zul_cze_owc_fre_scr_svk_rus_qcu_bos_glc_ita_tsn_heb_swe_wly_grk_sun_ben_swa_guj_yor_bat_tha_sod_tml_moo_ven_aze_mol_urd_uzb_dyu_vie_anl_cic_lda_fbf	-0.0780183923383574	-0.183823070718526	0.854552465197136
509	wly_prs_moo_rom_amh_amr_sod_slo_tur_aze_igb_ind_dgb_mcd_lat_bsq_guj_aeg_lda_mnd_fre_afr_tsn_ger_ven_bos_fin_swt_ewe_est_pol_chh_geo_lit_ita_ukr_hin_heb_owc_mol_hun_bam_bat_dut_sun_jpn_tml_kor_spa_cze_bem_alb_mao_urd_tig_mly_cnt_ben_zul_rus_sid_bul_arw_svk_grk_qcu_swe_nor_krd_akn_anl_por_mlt_scr_jav_glc_tsw_pan_yor_tag_tha_gam_knd_fbf_dyu_uzb_eng_ctl_azi_xho_vie_hau_cic_ses_swa	0.061981569728006	0.145874511669696	0.884336171399405
510	sid_svk_bem_swe_gam_chh_hau_glc_azi_aze_tsw_bat_swt_lat_mcd_bsq_ben_mlt_ven_mnd_hin_fre_tsn_scr_dyu_rom_est_dgb_ewe_hun_slo_wly_geo_mol_ger_bos_dut_aeg_amr_pan_fin_igb_mly_krd_sun_jpn_tml_kor_spa_arw_ses_ctl_ind_urd_amh_tag_cnt_lit_zul_ukr_tig_afr_alb_guj_eng_qcu_ita_cze_nor_cic_anl_por_owc_prs_jav_bul_moo_pol_bam_mao_tha_sod_knd_akn_xho_uzb_rus_grk_tur_lda_vie_heb_swa_fbf_yor	-0.400547519199946	-0.950585155633447	0.344278885735865
511	hau_lit_cic_mcd_aeg_chh_tig_glc_uzb_aze_akn_bat_igb_bul_krd_bsq_rus_owc_moo_mnd_svk_pan_dgb_guj_ses_afr_hun_zul_ven_fin_ben_anl_geo_bos_ctl_fre_mol_amh_heb_alb_est_ewe_sun_urd_mao_jpn_tml_kor_ukr_ita_swt_eng_ind_pol_wly_jav_cnt_scr_swa_rom_amr_slo_prs_ger_spa_qcu_grk_nor_hin_xho_mlt_por_sod_lat_mly_dut_yor_swe_dyu_tag_tha_gam_knd_bem_tsn_azi_arw_cze_tur_bam_vie_sid_fbf_lda_tsw	-0.277005179819339	-0.655317420998492	0.513881162731617
512	tig_dut_ses_grk_chh_gam_sid_guj_uzb_tur_tsn_ind_bam_por_hin_bsq_rom_heb_fbf_mnd_urd_bul_bem_lat_dgb_fre_est_swa_ven_fin_pan_anl_geo_ger_alb_mol_scr_aeg_amr_nor_hun_dyu_tag_spa_jav_jpn_knd_kor_ctl_krd_ewe_prs_mly_bos_sod_bat_cnt_ben_akn_eng_amh_glc_mcd_svk_cze_qcu_rus_ukr_pol_lda_mlt_lit_hau_arw_sun_slo_igb_swe_swt_mao_tha_wly_tml_moo_yor_azi_ita_afr_aze_zul_vie_owc_xho_tsw_cic	-0.498628395084855	-1.18694377586528	0.238272885004885
513	owc_afr_tsn_svk_chh_gam_sod_arw_uzb_azi_ven_tag_swt_bul_swe_bsq_mcd_sid_akn_cnt_ukr_ben_ewe_urd_tsw_cze_hun_dyu_zul_fin_hin_heb_geo_krd_scr_spa_alb_wly_amh_por_est_moo_ind_bos_sun_jpn_tml_kor_nor_guj_swa_dut_bat_rom_anl_mao_mnd_pol_bam_rus_mlt_lat_grk_prs_mol_qcu_ctl_lit_glc_igb_tig_eng_amr_fre_mly_slo_fbf_pan_cic_jav_tha_hau_knd_lda_dgb_tur_ita_ger_aze_xho_vie_aeg_yor_bem_ses	0.85494448023864	2.04184602794368	0.0439990033283919
514	sid_cze_akn_prs_mlt_amr_aeg_guj_tur_azi_bem_jav_tsw_ita_hin_bsq_dut_hau_xho_mnd_rus_urd_bam_pan_ses_pol_hun_yor_dyu_est_bos_wly_geo_alb_lat_glc_grk_amh_owc_ben_fin_swa_bat_slo_mly_jpn_knd_kor_scr_mol_zul_svk_tag_por_chh_ind_cnt_mcd_moo_spa_heb_krd_ger_bul_afr_qcu_fre_ukr_ctl_fbf_anl_lit_gam_eng_mao_nor_swt_arw_lda_sun_tha_tig_tml_tsn_ewe_aze_rom_swe_uzb_dgb_vie_sod_igb_ven_cic	0.114499555475694	0.269698692128789	0.787989583719309
515	amr_svk_swa_afr_tig_amh_sid_guj_azi_uzb_lda_sun_cic_ctl_alb_bsq_lit_aeg_bam_mnd_urd_lat_igb_cze_bem_ben_hun_xho_ewe_est_mcd_hau_geo_ita_ukr_bul_por_anl_chh_rus_fin_yor_ind_glc_tag_jpn_knd_kor_hin_swe_swt_eng_jav_ger_wly_bat_cnt_mol_tsn_pol_gam_prs_slo_spa_rom_qcu_nor_scr_bos_moo_mlt_pan_sod_krd_mly_grk_ses_dut_dgb_mao_tha_owc_tml_akn_ven_aze_fre_arw_tur_dyu_vie_heb_zul_fbf_tsw	-0.906654149446206	-2.19616241691302	0.0305669810611848
516	anl_ben_swt_eng_owc_amr_mlt_slo_aze_azi_ses_ind_bam_grk_bos_bsq_mol_aeg_akn_mnd_scr_lat_zul_afr_cic_hin_hun_lda_tsw_est_krd_gam_geo_ita_rus_nor_guj_sod_tig_fre_fin_fbf_tag_swe_mao_jpn_knd_kor_por_ctl_dgb_prs_jav_ger_chh_bat_cnt_bul_swa_spa_sid_svk_rom_dut_ukr_qcu_lit_alb_mcd_bem_wly_pan_heb_pol_sun_urd_ven_glc_dyu_mly_tha_hau_tml_xho_ewe_tur_cze_arw_uzb_yor_vie_amh_moo_igb_tsn	-1.08005004095921	-2.64823516167276	0.00950563406540269
517	heb_dut_swa_scr_tig_hau_amr_bul_uzb_aze_bem_sun_zul_ger_krd_bsq_ita_aeg_tsn_mnd_fre_pol_akn_svk_fbf_grk_est_ses_dyu_hun_swe_mlt_geo_eng_bos_ukr_arw_chh_anl_lat_fin_dgb_mly_nor_tag_jpn_knd_kor_rom_ctl_ewe_prs_mao_afr_gam_ind_cnt_alb_yor_mol_sod_lit_guj_rus_pan_qcu_hin_cze_mcd_xho_owc_spa_wly_urd_jav_ben_lda_por_bam_bat_tha_amh_tml_cic_swt_azi_glc_slo_tur_moo_vie_sid_igb_ven_tsw	-0.785345801425562	-1.88610366251777	0.0624015978470525
518	gam_afr_zul_urd_heb_mlt_chh_lat_azi_tur_ewe_sun_igb_ger_scr_bsq_prs_hau_xho_cnt_mol_lit_tsw_eng_swt_fre_est_ses_akn_fin_ben_sod_geo_pan_svk_nor_slo_sid_aeg_spa_hun_dgb_tag_swe_mly_jpn_knd_kor_alb_hin_bem_dut_ind_ctl_owc_mao_mnd_arw_fbf_rus_wly_rom_glc_pol_grk_qcu_ita_ukr_mcd_swa_anl_bul_tig_por_jav_cze_ven_krd_cic_bat_tha_amr_tml_tsn_bam_uzb_bos_guj_aze_lda_vie_amh_yor_moo_dyu	0.29645576251739	0.698647144044891	0.486516019577806
519	amr_nor_ewe_prs_gam_wly_hau_alb_azi_aze_fbf_mly_yor_hin_slo_bsq_glc_chh_igb_mnd_dut_lat_xho_ger_dgb_eng_est_tsn_ses_fin_por_mlt_geo_scr_mcd_krd_lit_sid_heb_ukr_hun_zul_jav_pan_sun_jpn_tml_kor_guj_ita_cic_urd_tag_cze_owc_ind_cnt_bos_ven_spa_amh_ben_grk_rus_mol_qcu_pol_bul_afr_swt_tig_rom_aeg_arw_bat_fre_dyu_swe_tsw_mao_tha_sod_knd_swa_bem_tur_ctl_svk_uzb_bam_vie_anl_moo_akn_lda	-0.836510821616994	-2.02411626581662	0.0458268880107491
520	aeg_mcd_dyu_lit_owc_hau_sid_grk_aze_tur_akn_mao_ewe_ger_guj_bsq_ukr_sod_swa_cnt_por_bos_bam_prs_swt_lat_est_bem_yor_fin_glc_wly_geo_spa_arw_hin_pol_mlt_amh_dut_hun_cic_sun_mol_tag_jpn_knd_kor_urd_ita_tsw_cze_ind_krd_anl_bat_mnd_bul_ses_swe_amr_ben_ctl_nor_pan_qcu_rom_rus_slo_moo_heb_afr_gam_alb_mly_fre_xho_scr_tsn_jav_tha_chh_tml_igb_lda_uzb_svk_eng_azi_ven_vie_tig_zul_fbf_dgb	0.079787041916933	0.187944726462271	0.851329454689711
521	wly_lit_lda_scr_tig_mlt_owc_mol_aze_uzb_ses_mao_dgb_dut_ukr_bsq_hin_amh_swa_cnt_grk_swe_fbf_ctl_tsw_slo_hun_swt_ven_est_cze_chh_geo_bul_prs_rom_ger_hau_gam_afr_fin_zul_ind_ita_sun_jpn_tml_kor_alb_spa_xho_pol_bat_lat_amr_tag_mnd_mcd_cic_guj_sid_nor_fre_krd_svk_qcu_arw_pan_urd_bem_aeg_rus_anl_glc_mly_eng_igb_ben_yor_jav_tha_sod_knd_tsn_dyu_tur_por_bos_azi_akn_vie_heb_ewe_moo_bam	0.289873405576819	0.682814235902296	0.496421642643674
522	sid_cze_tsn_hin_wly_anl_mlt_grk_aze_azi_tsw_bat_yor_ger_prs_bsq_glc_chh_dyu_cnt_arw_svk_ewe_nor_swt_ben_fin_bem_xho_est_bos_amh_geo_rom_afr_lat_eng_heb_aeg_mol_hun_swa_mao_pol_jav_jpn_knd_kor_slo_swe_cic_guj_ind_lit_hau_tag_mnd_spa_fbf_fre_tig_ctl_scr_urd_pan_qcu_krd_ukr_dut_ses_amr_mcd_gam_alb_mly_ita_zul_bul_igb_sun_tha_owc_tml_ven_bam_uzb_rus_por_tur_akn_vie_sod_moo_lda_dgb	-0.437828845817121	-1.03943176307492	0.301298826261408
523	tig_swe_xho_glc_owc_amh_amr_rom_aze_uzb_fbf_bat_bem_ctl_fre_bsq_nor_sid_swt_cnt_spa_guj_moo_cze_yor_arw_hun_swa_ven_est_svk_wly_geo_grk_bos_slo_afr_hau_gam_mcd_fin_lda_tag_pan_sun_jpn_knd_kor_ukr_krd_dgb_pol_jav_scr_chh_mao_mnd_hin_igb_ita_mlt_bul_dut_ben_por_qcu_ger_alb_lat_ewe_sod_eng_heb_mol_ind_urd_zul_lit_tsn_mly_tha_anl_tml_cic_tsw_azi_rus_prs_tur_akn_vie_aeg_dyu_ses_bam	-0.450326290074194	-1.0693811322836	0.287665708975752
524	gam_por_akn_afr_mlt_sid_aeg_ctl_azi_uzb_tsn_mly_lda_mcd_urd_bsq_cze_amh_moo_cnt_bul_bos_ewe_lat_zul_rom_est_dgb_swa_hun_krd_hau_geo_arw_pan_pol_slo_amr_tig_dut_fin_tsw_sun_mol_mao_jpn_tml_kor_prs_ger_ses_svk_jav_alb_heb_bat_mnd_nor_ven_glc_wly_rus_ben_scr_fre_qcu_lit_guj_eng_yor_owc_ita_anl_grk_ind_ukr_dyu_hin_fbf_tag_tha_sod_knd_cic_bem_aze_spa_swe_tur_swt_vie_chh_igb_bam_xho	-0.0213754464875899	-0.0503390493348086	0.959960165133793
525	tig_cze_tsw_krd_sid_hau_owc_por_tur_uzb_yor_ind_dgb_ita_rom_bsq_pol_aeg_ewe_mnd_grk_afr_ses_fre_lda_mcd_fin_cic_bem_hun_alb_sod_geo_bos_glc_guj_lat_heb_anl_ukr_est_ven_mly_prs_sun_jpn_knd_kor_arw_scr_tsn_slo_mao_mol_amr_tag_cnt_pan_swt_hin_gam_rus_ben_spa_swe_qcu_ctl_lit_dut_fbf_mlt_urd_chh_bul_bat_nor_swa_ger_moo_jav_tha_wly_tml_igb_akn_aze_svk_eng_azi_dyu_vie_amh_bam_xho_zul	-0.880530224053097	-2.13100008430275	0.0357268882137577
526	tig_arw_ewe_glc_aeg_hau_owc_rom_aze_tur_akn_bat_dgb_ger_grk_bsq_mol_sod_igb_mnd_guj_rus_zul_nor_yor_krd_fin_tsw_ven_est_dut_sid_geo_por_spa_lit_scr_wly_amh_swe_hun_dyu_tag_mcd_ind_jpn_tml_kor_afr_cze_lda_ben_jav_pan_heb_sun_cnt_alb_ses_prs_amr_fre_ctl_hin_slo_qcu_pol_svk_ita_tsn_chh_bul_anl_eng_mly_ukr_swt_urd_moo_mao_tha_gam_knd_xho_bam_uzb_lat_bos_azi_swa_vie_mlt_cic_bem_fbf	0.319084686637722	0.751849565643674	0.454040118094039
527	hau_lat_ven_rom_anl_chh_heb_fre_aze_tur_ses_mao_cic_pol_dut_bsq_nor_sid_dyu_mnd_eng_guj_swa_cze_yor_prs_fin_lda_ewe_hun_ukr_amr_geo_mcd_krd_pan_hin_sod_tig_swe_est_swt_jav_bos_tag_jpn_tml_kor_lit_mol_xho_alb_sun_bul_aeg_mly_cnt_scr_tsw_ger_wly_ctl_slo_glc_grk_qcu_ben_ita_rus_tsn_owc_spa_gam_por_bat_afr_akn_urd_moo_ind_tha_mlt_knd_fbf_igb_uzb_arw_svk_azi_bam_vie_amh_bem_dgb_zul	0.0482752070458969	0.113549385450211	0.909839777025324
528	amh_guj_dgb_lat_heb_chh_sid_ita_uzb_azi_ewe_tag_bam_alb_mol_bsq_prs_sod_swt_mnd_ctl_pol_yor_afr_dyu_scr_hun_xho_swa_fin_fre_mlt_geo_nor_eng_grk_arw_gam_hau_dut_est_tsn_ind_slo_jav_jpn_tml_kor_bos_ger_ses_svk_mly_spa_anl_bat_cnt_ben_ven_swe_amr_cze_por_lit_rom_qcu_glc_rus_urd_akn_owc_mcd_aeg_bul_sun_pan_zul_krd_lda_mao_tha_tig_knd_cic_igb_tur_hin_ukr_aze_tsw_vie_wly_fbf_moo_bem	0.22846668353643	0.537815640526733	0.591989034087421
529	mlt_spa_xho_pol_wly_aeg_owc_pan_uzb_azi_akn_jav_zul_swe_glc_bsq_slo_chh_igb_cnt_guj_ctl_ses_dut_bam_ger_fin_yor_dgb_hun_fre_anl_geo_por_grk_eng_ita_tig_amh_svk_est_fbf_mly_cze_tag_jpn_tml_kor_urd_alb_tsw_ben_ind_scr_sod_sun_mnd_arw_swa_ukr_gam_mcd_mol_bos_prs_qcu_bul_nor_krd_dyu_hau_rom_amr_lit_mao_hin_ewe_afr_bem_bat_tha_sid_knd_lda_tsn_aze_lat_rus_tur_ven_vie_heb_moo_cic_swt	-0.333708182738981	-0.790451289386001	0.43127530043689
530	owc_eng_swt_dut_chh_mlt_hau_krd_aze_uzb_dyu_sun_igb_rus_mol_bsq_alb_tig_yor_cnt_lit_hin_cic_rom_bem_ita_fin_fbf_swa_hun_ukr_sid_geo_pan_swe_afr_nor_anl_wly_bos_est_dgb_bat_prs_mao_jpn_tml_kor_spa_ben_bam_bul_jav_slo_amh_tag_mnd_lat_lda_ctl_gam_cze_urd_guj_ger_qcu_pol_por_glc_xho_sod_grk_amr_arw_ind_svk_ewe_mcd_ven_mly_tha_aeg_knd_ses_tsw_tur_scr_fre_azi_zul_vie_heb_tsn_moo_akn	-1.00204341460828	-2.44345242118443	0.0164345582845553
531	heb_mol_yor_arw_owc_chh_sod_spa_tur_uzb_xho_ind_cic_ben_swe_bsq_bos_mlt_igb_cnt_afr_bul_lda_slo_ewe_grk_est_bem_dyu_hun_lat_tig_geo_por_rom_urd_lit_anl_hau_scr_fin_swt_jav_cze_bat_jpn_knd_kor_hin_dut_moo_nor_sun_pol_aeg_tag_mnd_pan_ven_ita_gam_mcd_fre_ctl_eng_qcu_guj_alb_prs_tsn_amh_svk_amr_krd_mao_rus_fbf_ukr_swa_mly_tha_wly_tml_tsw_zul_azi_ger_glc_aze_ses_vie_sid_dgb_akn_bam	-0.660355600788923	-1.57989851965461	0.117525451462716
532	chh_glc_cic_scr_sid_amh_gam_ctl_uzb_aze_akn_jav_lda_grk_afr_bsq_ger_wly_yor_mnd_ben_eng_tsn_arw_bem_swe_hun_dgb_fbf_fin_nor_anl_geo_mol_rus_fre_ukr_tig_aeg_bos_est_ewe_sun_spa_ind_jpn_knd_kor_pol_svk_ven_prs_mly_mcd_mlt_mao_cnt_urd_zul_por_heb_cze_guj_alb_krd_qcu_rom_ita_pan_ses_hau_dut_amr_hin_tag_slo_swt_bul_tsw_bat_tha_sod_tml_moo_xho_tur_lat_lit_azi_dyu_vie_owc_bam_swa_igb	0.200793709040948	0.472763402143585	0.637489633423722
533	aeg_spa_swa_mol_wly_chh_anl_hin_azi_uzb_swt_bat_akn_cze_ukr_bsq_eng_hau_lda_mnd_svk_ger_bam_dut_ven_por_fin_yor_fbf_est_nor_mlt_geo_lit_urd_glc_ita_amh_tig_mcd_hun_ewe_mao_arw_sun_jpn_knd_kor_slo_pan_ses_pol_mly_afr_amr_ind_cnt_krd_tsn_scr_sid_rus_ben_lat_bos_qcu_ctl_swe_guj_dyu_owc_bul_heb_grk_jav_rom_tsw_alb_zul_tag_tha_sod_tml_dgb_moo_tur_fre_prs_aze_igb_vie_gam_cic_bem_xho	-0.111259810771514	-0.262157010775452	0.793780195944071
534	hau_slo_ses_ukr_aeg_wly_tig_guj_azi_tur_bam_sun_akn_ben_alb_bsq_ger_chh_tsw_cnt_dut_grk_lda_krd_ven_pan_fin_dgb_bem_est_nor_heb_geo_arw_swe_prs_urd_gam_sid_lat_hun_xho_jav_rus_bat_jpn_knd_kor_spa_afr_swt_rom_ind_mol_anl_mly_mnd_hin_zul_ctl_mlt_svk_bul_glc_fre_qcu_eng_bos_mcd_ewe_amr_cze_sod_ita_tag_por_moo_scr_swa_mao_tha_amh_tml_dyu_fbf_aze_pol_lit_uzb_igb_vie_owc_cic_yor_tsn	0.682577265847239	1.61742955940224	0.109172589965748
535	heb_ger_swt_guj_gam_owc_amr_lit_tur_aze_moo_mao_dyu_rom_lat_bsq_ben_chh_ven_cnt_pol_svk_igb_krd_fbf_glc_fin_yor_lda_hun_ctl_mlt_geo_pan_spa_ita_rus_sid_amh_hin_est_ewe_mly_afr_tag_jpn_knd_kor_nor_alb_dgb_prs_sun_swe_aeg_ind_mnd_bos_ses_arw_hau_ukr_eng_bul_por_qcu_scr_mcd_cze_bem_anl_urd_sod_slo_jav_fre_swa_grk_xho_bat_tha_wly_tml_zul_tsw_uzb_mol_dut_azi_cic_vie_tig_akn_bam_tsn	0.623829167008737	1.47489591699317	0.143617947165384
536	wly_svk_moo_mcd_sid_chh_amh_krd_uzb_tur_ses_bat_dyu_ukr_lat_bsq_ger_owc_akn_mnd_mol_rom_tsw_spa_fbf_hin_fin_xho_bem_est_prs_mlt_geo_arw_dut_grk_por_gam_sod_glc_hun_tsn_tag_cze_mly_jpn_tml_kor_guj_scr_cic_eng_jav_bul_aeg_mao_cnt_rus_zul_alb_hau_lit_ctl_afr_pol_qcu_bos_swe_slo_igb_heb_ben_tig_fre_sun_ita_lda_urd_bam_ind_tha_amr_knd_swa_yor_azi_nor_pan_aze_swt_vie_anl_ven_dgb_ewe	0.299946083378829	0.706964338256014	0.48135630587959
537	wly_eng_zul_mol_gam_owc_sid_krd_uzb_aze_lda_mao_bam_swe_dut_bsq_glc_hau_tsw_mnd_pan_prs_yor_ben_dgb_bos_fin_swa_tsn_est_rus_heb_geo_ukr_ger_arw_scr_amh_aeg_ctl_hun_xho_mly_slo_bat_jpn_knd_kor_por_svk_ewe_nor_jav_guj_amr_ind_cnt_ita_ses_afr_sod_lat_rom_fre_pol_qcu_hin_grk_lit_igb_tig_alb_chh_spa_tag_cze_bem_mcd_akn_sun_tha_mlt_tml_swt_moo_tur_bul_urd_azi_dyu_vie_anl_ven_fbf_cic	-0.656287106736059	-1.56959434791419	0.119905802247925
538	hau_mol_bem_bul_wly_amr_anl_dut_uzb_tur_swa_bat_xho_pan_mcd_bsq_krd_aeg_moo_cnt_ben_lit_ses_fre_zul_ger_fin_tsw_cic_est_ita_gam_geo_nor_svk_glc_guj_amh_sod_cze_hun_ewe_ind_por_mly_jpn_tml_kor_bos_grk_akn_prs_sun_scr_mlt_tag_mnd_urd_fbf_rus_sid_ctl_rom_ukr_spa_qcu_slo_swe_afr_lda_heb_hin_owc_arw_mao_pol_dgb_alb_igb_jav_tha_tig_knd_bam_swt_aze_lat_eng_azi_ven_vie_chh_yor_tsn_dyu	-0.370708870564652	-0.878262347465457	0.382064784006118
539	amr_lat_ven_nor_owc_heb_gam_swe_uzb_tur_lda_sun_bem_pan_por_bsq_bos_mlt_tsw_cnt_lit_urd_cic_eng_ses_bul_est_swa_igb_fin_pol_sid_geo_spa_krd_scr_alb_aeg_tig_ctl_hun_tsn_mly_ger_mao_jpn_tml_kor_fre_svk_yor_arw_tag_dut_anl_bat_mnd_mcd_moo_glc_sod_cze_slo_afr_guj_qcu_rus_mol_rom_zul_wly_ben_amh_hin_ind_grk_xho_ukr_dyu_jav_tha_chh_knd_akn_ewe_azi_ita_prs_aze_dgb_vie_hau_fbf_bam_swt	-0.499666918253331	-1.18890185572693	0.237505161528393
540	hau_rus_akn_guj_owc_sod_anl_pan_tur_uzb_yor_bat_swt_krd_ger_bsq_ben_sid_bam_cnt_mol_cze_swa_bos_dgb_afr_est_ses_ewe_hun_spa_mlt_geo_prs_urd_arw_ctl_gam_aeg_alb_fin_zul_jav_grk_sun_jpn_knd_kor_lit_pol_bem_ukr_ind_glc_chh_mao_mnd_por_fbf_ita_amr_rom_slo_svk_fre_qcu_swe_lat_eng_igb_tig_dut_heb_bul_mly_scr_ven_hin_tsn_tag_tha_wly_tml_tsw_cic_azi_nor_mcd_aze_lda_vie_amh_dyu_moo_xho	-0.821006696685228	-1.97799423581655	0.0508889815056826
541	tig_rus_ven_cze_anl_amh_chh_prs_tur_uzb_ewe_ind_ses_por_nor_bsq_spa_wly_lda_cnt_pan_ger_zul_slo_bem_scr_est_moo_akn_fin_urd_hau_geo_arw_bul_afr_ita_owc_sid_guj_hun_dyu_tag_mol_bat_jpn_tml_kor_ctl_dut_cic_krd_mly_eng_amr_jav_mnd_hin_fbf_glc_sod_ukr_swe_lit_svk_qcu_mcd_ben_fre_yor_gam_pol_aeg_lat_mao_alb_dgb_grk_igb_sun_tha_mlt_knd_swa_bam_aze_bos_rom_azi_xho_vie_heb_swt_tsn_tsw	0.292608695960473	0.690435648734278	0.491639822202068
542	chh_urd_ses_lat_amr_sid_wly_rus_azi_uzb_swt_bat_akn_swe_ctl_bsq_bos_owc_igb_cnt_pan_eng_dgb_rom_cic_nor_fin_yor_moo_est_guj_heb_geo_afr_cze_hin_scr_tig_aeg_ger_hun_zul_mly_prs_sun_jpn_tml_kor_ukr_bul_swa_ben_tag_slo_anl_jav_mnd_krd_tsn_grk_sod_ita_pol_fre_lit_qcu_dut_alb_mol_dyu_hau_por_gam_mcd_ind_glc_fbf_spa_ewe_mao_tha_amh_knd_xho_ven_aze_arw_svk_tur_bem_vie_mlt_lda_tsw_bam	0.203915506443523	0.480643636870672	0.63189855925814
543	mlt_pan_tsw_prs_amr_aeg_tig_ita_azi_tur_ven_bat_zul_grk_eng_bsq_mol_anl_lda_cnt_glc_urd_ses_swe_akn_scr_est_bam_bem_fin_slo_amh_geo_svk_ben_rom_fre_owc_heb_dut_hun_ewe_ind_ctl_tag_jpn_knd_kor_mcd_lit_fbf_ger_mao_bos_sod_mly_mnd_lat_tsn_nor_sid_rus_pol_ukr_alb_qcu_krd_arw_bul_swa_gam_spa_wly_cze_jav_hin_yor_afr_xho_sun_tha_chh_tml_dgb_cic_uzb_por_guj_aze_swt_vie_hau_dyu_igb_moo	-0.595271687176357	-1.41993621543109	0.158969837550505
544	chh_urd_bam_pol_mlt_sid_heb_cze_uzb_aze_moo_ind_fbf_ukr_dut_bsq_prs_amr_igb_cnt_bos_ben_tsn_pan_dgb_lat_fin_ven_cic_hun_svk_sod_geo_por_arw_ger_afr_hau_tig_ctl_est_bem_bat_grk_mly_jpn_tml_kor_glc_eng_lda_fre_mao_ita_owc_tag_mnd_rus_swa_mol_aeg_slo_bul_alb_rom_qcu_scr_guj_nor_ewe_gam_mcd_wly_lit_sun_hin_swt_spa_ses_jav_tha_amh_knd_dyu_xho_azi_swe_krd_tur_tsw_vie_anl_akn_zul_yor	-0.15966058917509	-0.376880801486014	0.707120761008166
545	wly_bul_moo_dut_heb_owc_amh_spa_tur_aze_igb_tag_akn_nor_glc_bsq_eng_mlt_cic_cnt_krd_ger_tsw_cze_lda_alb_est_ses_swa_fin_lit_aeg_geo_scr_ita_svk_swe_hau_chh_guj_hun_fbf_mao_ben_bat_jpn_tml_kor_pol_grk_dyu_urd_ind_mol_sod_jav_mnd_fre_xho_prs_amr_afr_rom_slo_hin_qcu_mcd_lat_pan_bam_sid_rus_tig_bos_sun_ukr_tsn_ctl_zul_mly_tha_gam_knd_bem_dgb_azi_arw_por_uzb_swt_vie_anl_ewe_ven_yor	-0.347386138679525	-0.824525125171215	0.411751000163451
546	mlt_bos_igb_por_heb_tig_gam_afr_tur_azi_lda_sun_akn_ita_pan_bsq_scr_chh_tsn_mnd_ben_slo_bem_ger_zul_rus_hun_bam_dyu_fin_svk_amr_geo_hin_urd_ctl_spa_anl_aeg_swe_est_yor_mao_lat_tag_jpn_tml_kor_arw_guj_ven_mcd_jav_ukr_sod_ind_cnt_grk_ewe_dut_sid_cze_krd_eng_lit_qcu_mol_glc_pol_swt_owc_alb_wly_nor_mly_bul_cic_fre_ses_bat_tha_hau_knd_xho_tsw_aze_rom_prs_uzb_moo_vie_amh_dgb_swa_fbf	-0.533526971843684	-1.2718306287891	0.206604544931405
547	wly_lat_igb_prs_mlt_amh_tig_mcd_aze_azi_dgb_bat_ewe_scr_ukr_bsq_cze_hau_swa_cnt_bos_mol_xho_alb_cic_glc_hun_bam_lda_fin_dut_gam_geo_ita_spa_lit_slo_aeg_chh_eng_est_akn_sun_hin_jav_jpn_knd_kor_afr_rus_zul_grk_mly_bul_anl_tag_mnd_ben_ses_rom_heb_pol_svk_urd_swe_qcu_nor_ctl_guj_moo_sod_por_amr_pan_ind_arw_yor_ger_tsw_mao_tha_owc_tml_ven_fbf_uzb_krd_fre_tur_dyu_vie_sid_tsn_bem_swt	-0.230124861702983	-0.544418799224918	0.587456316450534
548	tig_krd_bem_ita_chh_wly_sod_rom_tur_azi_tsw_sun_cic_bul_pan_bsq_lat_mlt_yor_mnd_fre_hin_bam_guj_dyu_mcd_est_moo_akn_hun_mol_anl_geo_scr_ger_bos_slo_heb_aeg_dut_fin_swa_jav_afr_ind_jpn_knd_kor_ukr_por_igb_ctl_mao_swe_hau_mly_cnt_nor_lda_pol_sid_prs_arw_lit_eng_qcu_cze_spa_urd_dgb_owc_svk_gam_alb_tag_grk_ven_rus_swt_bat_tha_amh_tml_zul_tsn_uzb_glc_ben_aze_xho_vie_amr_ses_ewe_fbf	-0.745592365849873	-1.79476181623867	0.0759404447118175
549	hau_rus_bam_slo_owc_tig_mlt_por_tur_uzb_ven_sun_ewe_bul_pan_bsq_ger_sod_xho_cnt_afr_mol_zul_alb_cic_urd_est_bem_igb_hun_lit_amh_geo_lat_arw_guj_hin_anl_wly_ctl_fin_lda_tag_swe_mao_jpn_knd_kor_dut_fre_akn_pol_mly_eng_chh_bat_mnd_grk_swa_mcd_aeg_cze_ukr_glc_nor_qcu_spa_ita_prs_dyu_sid_svk_heb_krd_ind_scr_tsn_rom_ses_jav_tha_amr_tml_swt_tsw_azi_bos_ben_aze_dgb_vie_gam_fbf_moo_yor	-0.227589100915553	-0.537469358823133	0.59222718769723
550	amr_ita_igb_nor_aeg_sid_wly_rus_azi_tur_bem_bat_ewe_mol_scr_bsq_bul_hau_lda_cnt_eng_ger_moo_dut_swa_svk_hun_tsw_swt_est_alb_anl_geo_cze_bos_pol_ukr_owc_chh_arw_fin_ven_mao_krd_jav_jpn_knd_kor_lat_swe_bam_mcd_ind_guj_mlt_sun_mnd_lit_zul_spa_tig_rom_pan_ctl_por_qcu_urd_ben_slo_tsn_heb_fre_gam_glc_tag_prs_akn_grk_cic_mly_tha_sod_tml_ses_xho_aze_afr_hin_uzb_yor_vie_amh_fbf_dyu_dgb	-0.155689770785059	-0.367110949354827	0.714370285983334
551	tig_slo_ven_pol_heb_sid_amr_krd_aze_azi_ewe_mao_tsn_swe_fre_bsq_eng_sod_igb_cnt_urd_ukr_akn_svk_dyu_glc_fin_fbf_ses_hun_por_hau_geo_nor_bul_bos_rus_chh_gam_hin_est_swt_ind_ita_bat_jpn_knd_kor_ben_dut_cic_mol_mly_pan_amh_tag_mnd_spa_bem_prs_aeg_cze_ctl_guj_arw_qcu_alb_lit_afr_lda_wly_grk_owc_ger_sun_lat_yor_rom_xho_jav_tha_anl_tml_moo_dgb_tur_scr_mcd_uzb_swa_vie_mlt_bam_tsw_zul	-0.170865223395785	-0.403504574979565	0.687503317331862
552	amr_afr_dgb_lit_mlt_aeg_owc_ita_tur_aze_bam_mly_tsw_glc_slo_bsq_guj_amh_igb_cnt_pan_krd_akn_prs_ven_fre_fin_moo_yor_hun_arw_heb_geo_grk_ger_svk_bos_anl_gam_ukr_est_swt_ind_spa_mao_jpn_tml_kor_dut_alb_xho_rus_tag_eng_sid_jav_mnd_mol_ses_rom_sod_por_nor_swe_mcd_qcu_urd_hin_ctl_dyu_hau_pol_tig_scr_bat_bul_bem_lat_fbf_sun_tha_wly_knd_lda_tsn_azi_cze_ben_uzb_cic_vie_chh_zul_swa_ewe	-0.109647998599579	-0.258699767618964	0.796438605240589
553	anl_eng_akn_hin_heb_sid_amh_arw_tur_azi_tsn_bat_lda_mcd_cze_bsq_pan_wly_dgb_mnd_ctl_rus_yor_pol_tsw_svk_fin_zul_bam_est_dut_aeg_geo_alb_lat_glc_bos_sod_gam_grk_hun_ven_mly_krd_jav_jpn_tml_kor_ukr_por_xho_bul_sun_nor_amr_ind_cnt_swe_swa_ben_tig_prs_ita_guj_spa_qcu_fre_rom_slo_igb_owc_mol_chh_scr_tag_urd_fbf_lit_ewe_mao_tha_mlt_knd_ses_dyu_aze_afr_ger_uzb_swt_vie_hau_moo_cic_bem	-0.383429464611589	-0.909156526793947	0.365617636048706
554	anl_grk_tsn_ben_chh_amr_sid_urd_uzb_tur_dyu_ind_cic_spa_pol_bsq_bos_wly_bam_mnd_guj_rom_tsw_por_ven_swe_fin_fbf_akn_est_alb_amh_geo_cze_pan_prs_nor_mlt_aeg_dut_hun_yor_sun_hin_tag_jpn_knd_kor_arw_ctl_swa_ger_mao_ukr_hau_jav_cnt_rus_lda_glc_gam_slo_lit_fre_bul_qcu_afr_scr_lat_dgb_sod_eng_heb_svk_bat_krd_ewe_ita_swt_mly_tha_tig_tml_igb_zul_azi_mcd_mol_aze_moo_vie_owc_bem_xho_ses	-0.68019568372472	-1.6324498013729	0.105966294522785
555	sod_rom_ven_ger_hau_gam_tig_dut_aze_azi_swa_ind_zul_glc_svk_bsq_afr_owc_ewe_mnd_bul_eng_dyu_alb_swt_guj_fin_moo_igb_est_lit_mlt_geo_pol_slo_pan_fre_wly_anl_ben_hun_bam_tag_nor_bat_jpn_tml_kor_urd_por_tsn_spa_mao_mcd_chh_mly_cnt_hin_bem_bos_sid_rus_ctl_grk_lat_qcu_cze_mol_prs_dgb_amr_arw_heb_krd_sun_ukr_tsw_ita_yor_jav_tha_aeg_knd_lda_akn_tur_scr_swe_uzb_ses_vie_amh_xho_cic_fbf	-0.311806311562561	-0.738081890419135	0.462323103138507
556	amh_pol_swt_afr_wly_tig_heb_alb_uzb_azi_ewe_tag_swa_scr_ukr_bsq_guj_amr_ven_mnd_rus_pan_bem_ben_moo_mol_hun_dyu_cic_est_cze_hau_geo_svk_hin_lit_swe_gam_owc_eng_fin_lda_ind_bos_jav_jpn_knd_kor_mcd_por_fbf_grk_mao_arw_chh_bat_cnt_urd_dgb_slo_anl_bul_krd_rom_fre_qcu_ita_glc_ger_tsn_mlt_lat_sod_spa_mly_dut_akn_ctl_xho_sun_tha_aeg_tml_tsw_yor_tur_prs_nor_aze_ses_vie_sid_zul_bam_igb	-0.712991385941729	-1.71272140731083	0.0900960337213064
557	chh_bul_tsw_fre_owc_gam_sod_dut_uzb_azi_cic_mly_yor_rus_krd_bsq_alb_amr_tsn_mnd_scr_pol_swa_guj_bam_mcd_hun_lda_igb_fin_rom_tig_geo_eng_por_slo_glc_mlt_sid_pan_est_zul_jav_mol_mao_jpn_tml_kor_grk_afr_ewe_lat_ind_urd_hau_sun_cnt_hin_fbf_swe_amh_bos_ita_prs_spa_qcu_lit_ctl_nor_ses_aeg_ukr_heb_cze_bat_ger_ven_ben_xho_tag_tha_wly_knd_akn_bem_tur_svk_arw_aze_swt_vie_anl_dyu_dgb_moo	-0.476848878624212	-1.13489622669128	0.259335392660153
558	mlt_guj_bam_swe_sid_amr_heb_lit_tur_uzb_tsw_bat_swa_fre_ukr_bsq_bul_sod_akn_cnt_prs_nor_dgb_grk_ses_por_fin_lda_igb_hun_krd_chh_geo_alb_glc_rus_scr_wly_tig_rom_est_bem_jav_arw_sun_jpn_tml_kor_cze_mol_zul_slo_mly_ita_hau_tag_mnd_pol_fbf_ger_amh_eng_lat_hin_mcd_qcu_dut_pan_bos_moo_owc_ctl_gam_spa_ind_svk_ven_urd_dyu_mao_tha_aeg_knd_ewe_yor_azi_ben_afr_aze_tsn_vie_anl_swt_cic_xho	-0.840408645746729	-2.03090987981867	0.0451189444950998
559	sod_nor_swa_grk_mlt_tig_chh_krd_uzb_tur_swt_ind_ven_ukr_ctl_bsq_prs_gam_bam_mnd_alb_bul_fbf_rom_tsw_fre_hun_tsn_bem_fin_hin_hau_geo_lit_ben_cze_guj_wly_amh_bos_est_moo_mao_arw_jav_jpn_knd_kor_scr_urd_yor_lat_sun_eng_anl_mly_cnt_afr_cic_svk_owc_pan_por_dut_rus_qcu_mol_spa_ger_xho_heb_mcd_aeg_ita_bat_slo_dyu_pol_zul_tag_tha_amr_tml_akn_igb_aze_glc_swe_azi_ses_vie_sid_ewe_lda_dgb	0.681036692445225	1.61229690324462	0.110285939270348
560	sod_por_yor_guj_aeg_amh_tig_bos_azi_aze_zul_mly_dyu_ben_ukr_bsq_glc_owc_bam_mnd_pan_ger_igb_prs_ewe_rom_fin_cic_fbf_est_svk_chh_geo_mol_pol_lit_fre_heb_hau_ctl_hun_lda_mao_urd_ind_jpn_knd_kor_hin_alb_tsw_cze_bat_grk_gam_jav_cnt_nor_ses_swe_wly_bul_afr_scr_ita_qcu_spa_dut_lat_akn_amr_arw_anl_rus_tag_eng_xho_slo_swa_sun_tha_mlt_tml_ven_moo_tur_krd_mcd_uzb_tsn_vie_sid_swt_dgb_bem	0.228259489431725	0.53742116799046	0.592260334256318
561	amh_cze_lda_prs_amr_gam_tig_afr_tur_azi_xho_tag_dgb_spa_bul_bsq_alb_hau_bam_mnd_guj_grk_akn_dut_tsn_swe_est_yor_tsw_hun_hin_aeg_geo_ger_ben_pol_fre_chh_owc_svk_fin_ven_bat_mcd_mly_jpn_tml_kor_por_eng_swt_pan_mao_scr_wly_sun_cnt_ukr_moo_bos_sod_arw_slo_mol_krd_qcu_nor_lat_urd_cic_anl_glc_sid_rus_ind_lit_swa_ctl_zul_jav_tha_mlt_knd_igb_bem_aze_rom_ita_uzb_fbf_vie_heb_ewe_dyu_ses	-0.184834584215721	-0.436847245353826	0.663234755324385
562	sod_arw_ewe_por_anl_aeg_owc_slo_aze_uzb_yor_ind_swt_nor_prs_bsq_ben_gam_xho_mnd_ger_rus_moo_hin_bem_fre_est_dgb_lda_hun_pan_heb_geo_pol_grk_lit_glc_wly_amh_bos_fin_fbf_mly_dut_mao_jpn_knd_kor_lat_krd_dyu_eng_jav_afr_tig_sun_cnt_cze_ven_bul_chh_guj_swe_mcd_scr_qcu_alb_ctl_svk_tsw_sid_ita_hau_spa_tag_mol_bam_rom_akn_bat_tha_amr_tml_igb_cic_azi_ukr_urd_tur_zul_vie_mlt_ses_swa_tsn	-0.301065973967763	-0.712213345439414	0.478115635998542
563	mlt_glc_zul_bos_chh_sod_wly_hin_uzb_azi_cic_sun_fbf_swe_spa_bsq_lit_hau_moo_cnt_eng_prs_lda_slo_bam_cze_fin_ven_yor_est_lat_amr_geo_afr_nor_rom_pol_gam_sid_scr_hun_ses_ind_svk_tag_jpn_tml_kor_arw_krd_xho_grk_mao_rus_aeg_mly_mnd_mcd_akn_mol_amh_urd_dut_fre_bul_qcu_pan_ukr_ger_tsn_heb_ctl_tig_ita_bat_guj_dyu_ben_bem_jav_tha_owc_knd_dgb_ewe_tur_por_alb_aze_swt_vie_anl_swa_tsw_igb	-0.161908719513059	-0.382136878348547	0.703231679830082
564	mlt_ita_bem_nor_aeg_gam_amr_prs_uzb_aze_igb_mly_lda_dut_spa_bsq_bos_hau_akn_mnd_pol_rus_yor_ben_ven_urd_hun_swt_cic_est_scr_tig_geo_ukr_lit_ger_guj_owc_sid_glc_fin_dgb_mao_afr_jav_jpn_tml_kor_bul_grk_tsn_eng_bat_por_chh_tag_cnt_lat_dyu_krd_wly_svk_ctl_mol_mcd_qcu_arw_hin_alb_moo_amh_rom_sod_swe_ind_cze_ses_slo_ewe_sun_tha_heb_knd_tsw_swa_azi_fre_pan_tur_zul_vie_anl_bam_xho_fbf	0.0170311940012211	0.0400951172232701	0.968103244304045
565	owc_prs_bam_bos_mlt_amr_anl_mol_aze_azi_dyu_jav_ven_grk_pan_bsq_por_sid_lda_mnd_dut_rus_swa_swe_xho_krd_hun_tsn_tsw_fin_bul_chh_geo_afr_cze_nor_arw_tig_aeg_scr_est_bem_bat_urd_mao_jpn_knd_kor_ita_ben_cic_pol_ind_alb_heb_sun_cnt_lat_igb_ukr_gam_rom_glc_fre_spa_qcu_guj_ctl_mcd_ses_amh_lit_hau_eng_tag_slo_yor_ger_akn_mly_tha_sod_tml_moo_ewe_uzb_svk_hin_tur_zul_vie_wly_dgb_swt_fbf	-0.453200832255093	-1.07632019860715	0.284568300382918
566	sid_guj_cic_alb_gam_amr_tig_afr_aze_azi_bam_mly_dgb_hin_svk_bsq_nor_amh_ven_mnd_ukr_ben_lda_swe_tsw_dut_fin_ses_xho_est_arw_hau_geo_grk_mol_ita_glc_aeg_mlt_lit_hun_bem_jav_fre_mao_jpn_knd_kor_slo_pol_swt_eng_tag_pan_anl_bat_cnt_scr_igb_por_sod_prs_rus_lat_urd_qcu_krd_bul_bos_moo_heb_mcd_owc_spa_ind_ger_fbf_ctl_zul_sun_tha_wly_tml_dyu_tsn_uzb_cze_rom_tur_yor_vie_chh_ewe_akn_swa	-0.302546101423863	-0.717117937192238	0.475098588617563
567	aeg_scr_igb_rom_anl_sid_amr_lit_tur_aze_fbf_mly_lda_prs_ctl_bsq_mol_owc_akn_mnd_spa_grk_tsn_urd_dyu_guj_hun_ewe_moo_fin_pol_tig_geo_fre_bul_mcd_ben_wly_mlt_afr_est_bem_bat_arw_jav_jpn_tml_kor_slo_ger_ses_hin_mao_ukr_heb_sun_cnt_svk_zul_lat_amh_nor_alb_cze_ita_qcu_krd_bos_rus_swt_sod_pan_hau_dut_ind_swe_tsw_por_yor_tag_tha_chh_knd_xho_bam_azi_glc_eng_uzb_cic_vie_gam_dgb_ven_swa	0.26228772153426	0.617370697284748	0.538498937520099
568	gam_eng_akn_hin_sod_anl_aeg_arw_uzb_tur_fbf_ind_cic_bul_alb_bsq_dut_sid_dyu_mnd_lat_mcd_ses_afr_tsn_lit_est_ewe_lda_hun_krd_amr_geo_ita_por_cze_grk_amh_chh_rus_fin_ven_mao_mol_tag_jpn_knd_kor_ben_ctl_swa_pol_sun_svk_hau_mly_cnt_bos_dgb_nor_tig_urd_guj_rom_prs_qcu_ger_ukr_slo_igb_mlt_swe_heb_pan_jav_glc_tsw_fre_bem_bat_tha_wly_tml_bam_xho_aze_spa_scr_azi_zul_vie_owc_moo_swt_yor	-0.234997074603147	-0.555269121867371	0.580043798861197
569	mlt_ger_dgb_por_sod_wly_owc_afr_aze_azi_moo_ind_xho_lat_slo_bsq_pol_sid_ven_cnt_hin_glc_fbf_mol_swt_urd_fin_zul_ewe_est_prs_amh_geo_ctl_alb_pan_rom_chh_amr_bos_hun_akn_mao_spa_mly_jpn_tml_kor_rus_nor_cic_krd_tag_guj_tig_sun_mnd_cze_bem_eng_gam_dut_lit_fre_ben_qcu_ukr_grk_arw_tsn_hau_swe_aeg_mcd_bat_bul_ses_scr_igb_jav_tha_heb_knd_yor_lda_tur_svk_ita_uzb_tsw_vie_anl_swa_bam_dyu	-0.243056009191817	-0.574487545258827	0.567024976199459
570	sid_eng_lda_krd_heb_mlt_amr_alb_tur_aze_ewe_sun_swt_urd_ger_bsq_guj_hau_swa_cnt_rom_spa_dgb_arw_akn_glc_hun_zul_cic_est_ukr_owc_geo_nor_bos_hin_rus_wly_anl_swe_fin_yor_jav_prs_bat_jpn_tml_kor_grk_lat_tsw_ita_tag_pol_aeg_ind_mnd_lit_bam_ben_amh_svk_dut_slo_cze_qcu_scr_ctl_por_igb_sod_afr_tig_mol_mly_pan_xho_mcd_ses_mao_tha_gam_knd_ven_tsn_azi_fre_bul_uzb_fbf_vie_chh_moo_bem_dyu	-0.33598204614522	-0.79643184417099	0.427809491967386
571	tig_lit_moo_ger_sod_amh_sid_eng_uzb_azi_ewe_mly_xho_bos_alb_bsq_grk_heb_akn_cnt_dut_urd_lda_afr_bem_slo_fin_ven_tsn_est_ctl_wly_geo_mol_scr_ben_guj_gam_hau_rus_hun_tsw_tag_spa_jav_jpn_tml_kor_hin_pol_fbf_lat_mao_por_chh_ind_mnd_krd_ses_ita_mlt_cze_glc_swe_nor_qcu_fre_prs_arw_bam_aeg_mcd_anl_svk_bat_bul_swt_pan_cic_sun_tha_owc_knd_dgb_igb_tur_rom_ukr_aze_swa_vie_amr_dyu_zul_yor	0.433415933508825	1.02242823897158	0.309230513165213
572	aeg_mcd_dgb_scr_sod_gam_amh_eng_tur_aze_moo_sun_bam_ger_slo_bsq_mol_amr_tsw_mnd_prs_arw_bem_bos_zul_pan_est_xho_ewe_fin_cze_hau_geo_rom_bul_urd_grk_chh_anl_rus_hun_igb_mao_glc_ind_jpn_tml_kor_lit_lat_ven_hin_tag_guj_tig_bat_cnt_spa_swt_krd_mlt_pol_dut_ukr_fre_qcu_por_ben_afr_fbf_owc_swe_sid_ctl_mly_svk_cic_nor_tsn_jav_tha_heb_knd_yor_dyu_azi_ita_alb_uzb_swa_vie_wly_akn_lda_ses	-0.65713663674332	-1.5699392666431	0.119825507044048
573	sod_arw_yor_mcd_gam_amh_amr_pol_azi_uzb_swt_mly_xho_hin_mol_bsq_spa_mlt_ses_cnt_swe_slo_bem_ger_igb_guj_fin_moo_zul_hun_fre_owc_geo_pan_bul_scr_rom_hau_aeg_nor_est_bam_mao_urd_sun_jpn_tml_kor_alb_rus_ven_cze_ind_por_tig_bat_mnd_bos_dyu_lat_heb_ukr_prs_dut_ctl_qcu_ita_grk_eng_tsw_sid_krd_anl_ben_tag_glc_cic_svk_ewe_jav_tha_chh_knd_akn_lda_aze_lit_afr_tur_tsn_vie_wly_dgb_fbf_swa	0.0971542642061903	0.228623590869098	0.819663460288338
574	mlt_grk_ven_mcd_sid_heb_tig_prs_aze_tur_fbf_tag_tsn_ger_afr_bsq_cze_aeg_swa_mnd_lit_glc_igb_pan_dgb_por_fin_dyu_xho_hun_alb_gam_geo_ukr_scr_guj_eng_amh_owc_rus_est_moo_jav_nor_bat_jpn_tml_kor_fre_pol_lda_dut_ind_arw_amr_mao_cnt_rom_swt_slo_hau_hin_swe_bos_urd_qcu_krd_mol_bul_ses_sod_ita_wly_spa_mly_svk_ewe_lat_akn_sun_tha_chh_knd_tsw_cic_uzb_ctl_ben_azi_bem_vie_anl_zul_yor_bam	-0.0584931273385165	-0.137700522985891	0.890774802377567
575	mlt_bos_swt_cze_chh_gam_hau_alb_uzb_azi_fbf_mly_ven_mcd_ctl_bsq_mol_anl_ses_cnt_krd_spa_dyu_ben_lda_svk_fin_yor_ewe_est_dut_wly_geo_scr_ita_fre_lit_owc_sid_bul_hun_dgb_sun_por_mao_jpn_tml_kor_slo_rus_akn_grk_tag_prs_aeg_ind_mnd_hin_tsw_pol_sod_pan_eng_nor_ger_qcu_glc_urd_rom_xho_amr_lat_heb_afr_bat_arw_igb_guj_moo_jav_tha_amh_knd_zul_swa_tur_swe_ukr_aze_bem_vie_tig_bam_cic_tsn	0.0335411937093888	0.0789593434087819	0.937234610462103
576	chh_hin_bam_ukr_sid_mlt_gam_scr_aze_uzb_ewe_mly_akn_por_guj_bsq_pan_tig_tsw_mnd_ben_afr_bem_ger_zul_krd_est_igb_dgb_hun_mcd_amh_geo_rus_rom_urd_bul_amr_owc_ctl_fin_fbf_tag_lit_sun_jpn_tml_kor_mol_arw_ses_glc_mao_slo_aeg_ind_cnt_cze_dyu_alb_hau_prs_grk_swe_eng_qcu_pol_lat_dut_swt_anl_nor_wly_svk_jav_fre_moo_ita_tsn_bat_tha_sod_knd_ven_swa_tur_spa_bos_azi_yor_vie_heb_lda_cic_xho	-0.215526959451156	-0.509663345846148	0.61149466662703
577	heb_afr_igb_prs_owc_gam_amh_swe_azi_uzb_fbf_mao_dyu_hin_bul_bsq_mcd_sid_ven_mnd_ukr_pol_lda_pan_ses_rus_fin_zul_yor_hun_bos_wly_geo_eng_krd_slo_urd_hau_sod_ger_est_bam_tag_spa_jav_jpn_tml_kor_guj_ben_swt_grk_mly_mol_chh_sun_cnt_arw_tsw_rom_amr_cze_dut_ctl_por_qcu_glc_lat_lit_dgb_mlt_ita_aeg_alb_bat_fre_cic_svk_ewe_ind_tha_anl_knd_moo_swa_aze_nor_scr_tur_xho_vie_tig_tsn_akn_bem	0.320240666239536	0.754887464183213	0.452223957703162
578	anl_afr_swa_rom_chh_wly_sod_slo_azi_tur_dgb_sun_akn_por_mol_bsq_cze_amr_bem_cnt_pan_ita_fbf_ger_xho_svk_fin_ewe_tsn_est_hin_owc_geo_krd_guj_arw_scr_amh_hau_ben_hun_bam_bat_mcd_mao_jpn_knd_kor_alb_grk_ses_spa_jav_bul_aeg_tag_mnd_lat_zul_prs_mlt_dut_glc_bos_eng_qcu_lit_nor_rus_dyu_sid_swe_gam_ukr_mly_urd_moo_fre_lda_ind_tha_tig_tml_igb_yor_aze_pol_ctl_uzb_cic_vie_heb_swt_ven_tsw	-0.176396143207147	-0.41618359575016	0.678234543813237
579	wly_ukr_akn_swe_owc_anl_aeg_slo_aze_tur_swa_ind_lda_pol_urd_bsq_nor_amr_dyu_mnd_afr_bul_swt_lit_xho_mol_fin_bem_tsn_hun_grk_sid_geo_alb_fre_mcd_bos_heb_chh_rus_est_tsw_jav_ctl_sun_jpn_tml_kor_krd_prs_ses_dut_bat_lat_amh_mly_cnt_spa_ven_hin_mlt_cze_guj_scr_por_qcu_svk_ger_ben_moo_tig_rom_hau_pan_tag_eng_igb_arw_zul_mao_tha_gam_knd_ewe_bam_uzb_ita_glc_azi_fbf_vie_sod_dgb_cic_yor	-0.625347929618477	-1.49238106698157	0.138983937076925
580	wly_prs_ses_eng_owc_amh_mlt_urd_uzb_tur_swa_bat_swt_dut_lit_bsq_svk_gam_dgb_mnd_arw_ita_bem_mcd_xho_guj_est_tsw_igb_fin_rus_chh_geo_por_cze_slo_pol_sod_hau_ger_hun_ven_jav_pan_sun_jpn_knd_kor_spa_afr_moo_swe_tag_alb_heb_mao_cnt_ukr_akn_ctl_sid_scr_hin_ben_mol_qcu_nor_krd_grk_tsn_amr_bos_anl_bul_mly_rom_dyu_lat_fbf_ind_tha_aeg_tml_bam_yor_azi_fre_glc_aze_zul_vie_tig_ewe_cic_lda	0.240213830118531	0.565204390892364	0.57329573465688
581	hau_glc_bem_mcd_tig_amr_owc_bos_uzb_tur_dyu_mao_moo_rom_alb_bsq_guj_sod_bam_mnd_ita_lat_ses_pol_ven_prs_hun_ewe_swt_est_eng_aeg_geo_mol_scr_pan_rus_sid_heb_ger_fin_zul_jav_cze_ind_jpn_knd_kor_urd_arw_tsn_spa_tag_ctl_anl_bat_cnt_hin_akn_slo_amh_bul_por_fre_ben_qcu_nor_grk_lit_cic_chh_dut_mlt_afr_mly_svk_fbf_swe_swa_sun_tha_gam_tml_xho_tsw_aze_ukr_krd_azi_yor_vie_wly_dgb_lda_igb	-0.50454788687238	-1.20118472515617	0.232729788440007
582	hau_guj_tsw_cze_sid_sod_amh_svk_tur_azi_zul_ind_bam_dut_prs_bsq_afr_anl_ses_cnt_mol_pan_xho_por_lda_ita_est_cic_dyu_fin_grk_amr_geo_pol_lit_bul_ctl_aeg_wly_bos_hun_ewe_mly_fre_tag_jpn_knd_kor_urd_lat_swt_mcd_mao_krd_tig_bat_mnd_slo_dgb_arw_owc_eng_glc_swe_alb_qcu_ger_scr_hin_igb_mlt_spa_gam_rus_sun_nor_yor_ben_bem_jav_tha_chh_tml_ven_tsn_aze_rom_ukr_uzb_moo_vie_heb_akn_fbf_swa	-0.725622145731516	-1.7439357404822	0.084474556236887
583	tig_nor_lda_guj_amh_amr_sid_prs_tur_aze_tsw_tag_zul_arw_afr_bsq_spa_chh_yor_cnt_krd_alb_xho_lat_cic_cze_hun_swt_dgb_est_ita_owc_geo_pan_urd_eng_hin_aeg_heb_por_fin_swa_bat_ben_jav_jpn_tml_kor_swe_ctl_bem_slo_sun_glc_sod_mly_mnd_ukr_ven_bos_anl_bul_fre_mcd_svk_qcu_grk_dut_pol_tsn_gam_rom_mlt_rus_mao_mol_akn_lit_ewe_ind_tha_wly_knd_igb_moo_azi_scr_ger_uzb_ses_vie_hau_bam_fbf_dyu	0.116279936545614	0.273898016962696	0.784770412072803
584	sid_eng_lda_bul_chh_gam_hau_scr_aze_azi_igb_jav_yor_guj_krd_bsq_ukr_wly_moo_cnt_svk_pan_swt_alb_bam_ita_est_akn_tsn_hun_por_tig_geo_urd_spa_grk_nor_sod_anl_ben_fin_xho_sun_lat_ind_jpn_tml_kor_rom_hin_ses_ctl_tag_lit_mlt_mly_mnd_arw_tsw_mcd_heb_glc_pol_afr_slo_qcu_dut_ger_cze_ewe_owc_prs_amr_mol_mao_rus_dyu_swe_dgb_bat_tha_amh_knd_zul_bem_tur_fre_bos_uzb_swa_vie_aeg_ven_cic_fbf	-0.279873615768632	-0.663131197751299	0.508886877507781
585	tig_pan_bam_cze_gam_owc_anl_krd_azi_uzb_ven_sun_yor_lit_bos_bsq_fre_sid_tsn_cnt_urd_afr_akn_glc_fbf_scr_est_tsw_dyu_fin_spa_mlt_geo_alb_mcd_swe_hin_wly_aeg_mol_hun_bem_ind_dut_mly_jpn_knd_kor_rom_ben_xho_eng_mao_svk_chh_bat_mnd_guj_swa_pol_amh_lat_arw_por_bul_qcu_grk_rus_slo_ses_sod_prs_heb_ctl_jav_ger_cic_nor_swt_tag_tha_hau_tml_igb_lda_tur_ita_ukr_aze_ewe_vie_amr_zul_moo_dgb	-1.07471133428013	-2.63576190593145	0.00983639712768872
586	amr_mol_dyu_spa_amh_gam_anl_eng_tur_uzb_cic_jav_zul_nor_ctl_bsq_alb_chh_ses_mnd_glc_afr_xho_hin_swt_ita_hun_lda_igb_fin_fre_hau_geo_cze_svk_grk_mcd_aeg_owc_arw_est_moo_mly_swe_ind_jpn_tml_kor_lit_guj_bem_prs_bat_scr_mlt_sun_cnt_rus_swa_ger_sod_krd_pan_urd_por_qcu_bul_slo_bos_tsw_wly_rom_tig_dut_mao_ukr_ven_ben_bam_tag_tha_sid_knd_tsn_dgb_aze_lat_pol_azi_ewe_vie_heb_yor_fbf_akn	-0.896617930246376	-2.17660358871055	0.0320427914848291
587	amr_ita_cic_ctl_mlt_aeg_chh_pol_uzb_azi_lda_tag_dyu_eng_pan_bsq_arw_owc_moo_mnd_mcd_spa_xho_rus_yor_cze_est_ses_ewe_hun_lat_amh_geo_bul_hin_ben_grk_gam_wly_lit_fin_bam_sun_nor_mly_jpn_tml_kor_mol_swe_ven_glc_ind_scr_tig_jav_cnt_fre_zul_krd_sid_rom_dut_ger_svk_qcu_urd_ukr_afr_tsn_heb_por_anl_alb_bat_bos_swt_guj_bem_mao_tha_hau_knd_igb_tsw_tur_prs_slo_aze_dgb_vie_sod_fbf_akn_swa	-0.0999771167029946	-0.235711495935876	0.814174847398113
588	sid_nor_tsw_mol_chh_anl_mlt_swe_tur_uzb_bam_sun_moo_svk_mcd_bsq_ita_owc_bem_cnt_alb_por_igb_grk_fbf_eng_hun_dgb_ewe_fin_cze_aeg_geo_slo_ger_fre_rus_amr_tig_ukr_est_zul_mao_spa_tag_jpn_knd_kor_ctl_ben_akn_guj_ind_scr_amh_bat_mnd_bul_swa_urd_sod_prs_bos_lat_dut_qcu_pan_afr_rom_lda_hau_hin_wly_arw_mly_glc_yor_lit_cic_jav_tha_heb_tml_swt_dyu_aze_pol_krd_azi_xho_vie_gam_ses_tsn_ven	-0.550176919362997	-1.3117074971245	0.192847737957795
589	anl_svk_dgb_ben_hau_amh_heb_slo_azi_tur_fbf_sun_swa_afr_bul_bsq_pol_gam_igb_mnd_scr_swe_akn_nor_swt_prs_est_cic_yor_hun_ctl_tig_geo_arw_pan_hin_ger_chh_wly_rus_fin_ven_mly_eng_mao_jpn_tml_kor_alb_urd_tsn_fre_ind_cze_sid_tag_cnt_mcd_moo_rom_aeg_krd_spa_dut_por_qcu_lat_grk_ukr_ewe_owc_guj_sod_bos_jav_lit_zul_mol_xho_bat_tha_amr_knd_lda_bem_uzb_glc_ita_aze_tsw_vie_mlt_dyu_bam_ses	-0.0765542834936602	-0.180465180423244	0.857180061139032
590	amh_slo_swa_arw_anl_sod_owc_bul_aze_azi_fbf_bat_zul_rom_grk_bsq_hin_wly_akn_cnt_ctl_por_ven_urd_bem_afr_hun_cic_igb_fin_scr_chh_geo_mol_rus_ger_lat_aeg_sid_bos_est_tsw_mao_ita_jav_jpn_knd_kor_dut_guj_tsn_eng_tag_svk_amr_ind_mnd_krd_dyu_cze_gam_mcd_pan_alb_nor_qcu_pol_ukr_ben_ses_mlt_fre_tig_lit_sun_prs_lda_glc_dgb_mly_tha_heb_tml_bam_swt_uzb_swe_spa_tur_moo_vie_hau_ewe_yor_xho	-0.264495074000328	-0.625235352418236	0.53334780129763
591	owc_hin_dgb_urd_heb_hau_wly_bul_aze_azi_swa_sun_bam_pan_scr_bsq_bos_anl_igb_mnd_grk_ctl_fbf_fre_ses_ger_est_ven_xho_fin_rom_sod_geo_afr_pol_swe_lat_aeg_amh_mcd_hun_tsn_mly_svk_mao_jpn_knd_kor_por_mol_moo_rus_ind_ita_gam_jav_cnt_dut_swt_glc_chh_alb_ukr_krd_ben_qcu_prs_cze_nor_cic_sid_eng_tig_guj_bat_lit_lda_arw_yor_tag_tha_mlt_tml_dyu_tsw_uzb_spa_slo_tur_akn_vie_amr_zul_bem_ewe	-0.844175612862574	-2.03907281667484	0.0442807195376492
592	aeg_afr_ewe_pan_gam_chh_mlt_slo_azi_uzb_tsn_sun_bem_ukr_lit_bsq_scr_hau_tsw_cnt_urd_mol_ven_pol_igb_bul_fin_xho_bam_est_swe_anl_geo_ita_krd_arw_alb_owc_amh_cze_hun_dyu_bat_spa_mao_jpn_tml_kor_hin_prs_swa_mcd_mly_por_amr_ind_mnd_rus_akn_bos_wly_svk_ben_dut_grk_qcu_guj_nor_eng_fbf_tig_ger_sod_rom_jav_fre_zul_lat_lda_tag_tha_sid_knd_moo_swt_aze_glc_ctl_tur_ses_vie_heb_dgb_yor_cic	-0.580110199231442	-1.3853812556431	0.169249714313401
593	anl_mol_akn_arw_owc_mlt_tig_ukr_uzb_aze_cic_jav_swa_rus_bos_bsq_lat_hau_moo_mnd_hin_mcd_igb_nor_tsn_ctl_est_zul_ses_hun_swe_gam_geo_urd_por_svk_dut_amr_chh_alb_fin_fbf_sun_ben_mao_jpn_tml_kor_cze_prs_ewe_slo_tag_lit_amh_ind_cnt_bul_ven_pol_sod_eng_glc_guj_rom_qcu_afr_fre_krd_dgb_wly_ita_aeg_ger_mly_spa_yor_grk_bem_bat_tha_sid_knd_dyu_bam_tur_scr_pan_azi_swt_vie_heb_xho_lda_tsw	-0.391807586684573	-0.92891291380601	0.355338991236026
594	aeg_lat_ven_fre_heb_anl_wly_eng_aze_tur_ewe_bat_bam_alb_bos_bsq_rom_amr_swt_cnt_arw_por_tsw_nor_yor_pol_est_xho_dyu_fin_ctl_gam_geo_grk_mol_dut_spa_chh_sod_ukr_hun_ses_ind_pan_sun_jpn_tml_kor_slo_rus_cic_scr_jav_mcd_amh_mly_mnd_svk_akn_cze_owc_afr_guj_urd_bul_qcu_krd_ita_hin_swa_hau_ger_sid_lit_mao_swe_moo_glc_lda_tag_tha_mlt_knd_tsn_zul_uzb_ben_prs_azi_igb_vie_tig_bem_dgb_fbf	-0.844059577470803	-2.03280564479935	0.0449230721107919
595	sod_guj_swa_ita_heb_anl_owc_lit_aze_uzb_tsn_ind_xho_afr_por_bsq_swe_tig_bem_mnd_ben_bos_dyu_rus_cic_svk_fin_fbf_lda_hun_hin_chh_geo_glc_bul_nor_eng_aeg_amr_mol_est_dgb_bat_arw_mly_jpn_tml_kor_alb_grk_moo_pan_jav_mcd_amh_tag_cnt_urd_akn_rom_mlt_fre_ger_ukr_ctl_qcu_spa_pol_krd_swt_wly_cze_hau_lat_mao_slo_ses_dut_igb_sun_tha_sid_knd_tsw_yor_azi_prs_scr_tur_ven_vie_gam_bam_zul_ewe	0.0888310655572139	0.209217478248643	0.834736067880948
596	gam_spa_lda_rom_sod_hau_wly_fre_azi_aze_ven_bat_cic_eng_por_bsq_hin_heb_moo_mnd_bul_nor_bam_scr_ses_afr_hun_dgb_zul_est_urd_amh_geo_ger_lat_ita_arw_anl_owc_glc_fin_xho_sun_cze_mao_jpn_tml_kor_krd_bos_ewe_swe_mly_pol_chh_tag_cnt_alb_akn_svk_mlt_ben_ukr_prs_rus_qcu_slo_grk_ctl_dyu_tig_guj_aeg_pan_jav_mol_fbf_lit_tsn_ind_tha_sid_knd_tsw_swa_uzb_dut_mcd_tur_bem_vie_amr_igb_swt_yor	0.217253529886609	0.511441455506096	0.610254157086019
597	wly_ger_moo_urd_anl_amr_gam_afr_aze_azi_dgb_mao_zul_eng_lit_bsq_svk_tig_swa_mnd_alb_spa_akn_slo_xho_grk_fin_tsn_dyu_est_mol_sid_geo_swe_ita_guj_bul_chh_owc_pol_hun_ven_tag_rom_mly_jpn_knd_kor_pan_krd_yor_nor_sun_ukr_heb_bat_cnt_por_fbf_bos_amh_scr_arw_rus_dut_qcu_glc_mcd_lat_swt_aeg_ctl_sod_cze_ind_ben_bam_hin_igb_jav_tha_mlt_tml_lda_tsw_uzb_prs_fre_tur_ses_vie_hau_bem_cic_ewe	0.323723704282401	0.762159330994305	0.447893573678967
598	mlt_svk_ven_lit_aeg_amr_hau_pan_uzb_tur_tsw_mao_zul_dut_mol_bsq_por_heb_bam_cnt_swe_fre_moo_lat_tsn_scr_est_igb_yor_fin_nor_chh_geo_ctl_ita_guj_alb_owc_wly_arw_hun_xho_tag_eng_sun_jpn_tml_kor_mcd_ben_akn_spa_bat_rus_anl_mly_mnd_bos_dyu_prs_gam_pol_ger_bul_afr_qcu_krd_grk_glc_fbf_amh_rom_tig_urd_ind_slo_dgb_cze_ses_jav_tha_sod_knd_ewe_lda_aze_hin_ukr_azi_swt_vie_sid_cic_bem_swa	0.149343552171201	0.351041957999242	0.726350859900343
599	gam_nor_cic_hin_amr_anl_wly_eng_aze_tur_zul_bat_swt_fre_rus_bsq_ctl_sod_ses_cnt_ben_ukr_fbf_arw_ven_cze_fin_xho_moo_est_spa_owc_geo_ita_swe_slo_lat_aeg_sid_pan_hun_ewe_tag_guj_jav_jpn_knd_kor_bos_svk_dyu_scr_ind_prs_tig_sun_mnd_dut_igb_afr_mlt_por_mcd_mol_krd_qcu_lit_alb_grk_dgb_hau_bul_chh_rom_mly_pol_bem_ger_akn_mao_tha_heb_tml_swa_bam_azi_urd_glc_uzb_tsn_vie_amh_tsw_yor_lda	-0.225170959038076	-0.532083958337139	0.595936707812761
600	sod_lat_tsw_bul_aeg_heb_amr_pan_azi_tur_yor_mao_igb_krd_spa_bsq_afr_owc_swt_mnd_pol_swe_xho_fre_dyu_svk_fin_ewe_moo_est_mcd_mlt_geo_ben_ukr_urd_mol_sid_tig_glc_hun_ses_jav_arw_tag_jpn_knd_kor_ita_eng_lda_ctl_mly_dut_wly_bat_cnt_prs_fbf_bos_chh_lit_slo_rom_ger_qcu_nor_rus_scr_akn_amh_grk_gam_hin_ind_alb_dgb_cze_swa_sun_tha_hau_tml_zul_bam_uzb_guj_por_aze_tsn_vie_anl_ven_cic_bem	-0.754515989042831	-1.81261907996992	0.0731170966866541
601	mlt_mcd_igb_cze_sid_gam_amh_alb_aze_azi_akn_mly_ewe_pan_urd_bsq_spa_tig_xho_mnd_lat_rom_dyu_swe_lda_krd_fin_cic_moo_est_afr_sod_geo_ctl_nor_scr_ger_aeg_amr_rus_hun_ven_sun_dut_mao_jpn_knd_kor_grk_ukr_bem_hin_ind_guj_wly_tag_cnt_pol_zul_fre_heb_ben_bul_por_eng_qcu_slo_svk_glc_tsn_chh_prs_owc_mol_jav_arw_swa_ita_swt_bat_tha_anl_tml_dgb_tsw_tur_bos_lit_uzb_fbf_vie_hau_ses_bam_yor	-1.23301570188856	-3.0598893439876	0.00289326869232552
602	aeg_eng_xho_lat_hau_wly_mlt_nor_uzb_aze_tsw_ind_lda_spa_mcd_bsq_urd_owc_ven_mnd_alb_fre_bem_hin_bam_svk_hun_igb_swa_fin_cze_tig_geo_grk_pol_bos_dut_sod_anl_scr_est_ewe_bat_krd_tag_jpn_tml_kor_slo_afr_fbf_rom_jav_mol_chh_sun_cnt_prs_dgb_ukr_amh_ctl_rus_lit_ben_qcu_ita_bul_ger_zul_heb_guj_sid_glc_mao_pan_akn_swe_swt_mly_tha_gam_knd_tsn_moo_tur_arw_por_azi_cic_vie_amr_yor_dyu_ses	-0.655952400664325	-1.5700886599493	0.119790742379767
603	hau_bos_igb_rom_anl_sod_amr_nor_azi_aze_dgb_mly_ses_glc_fre_bsq_mol_aeg_xho_mnd_lat_scr_dyu_ukr_swa_alb_est_zul_bam_fin_bul_tig_geo_guj_lit_mcd_pol_chh_amh_prs_hun_moo_tag_arw_jav_jpn_knd_kor_afr_pan_fbf_svk_ind_rus_owc_sun_cnt_ger_tsw_grk_heb_por_krd_dut_eng_qcu_urd_ben_slo_bem_sid_spa_mlt_hin_mao_ctl_swt_swe_tsn_bat_tha_wly_tml_akn_lda_tur_cze_ita_uzb_yor_vie_gam_cic_ewe_ven	0.210641578319576	0.495690116064618	0.621282405885237
604	sod_ita_bem_rus_wly_chh_amr_dut_aze_tur_swt_jav_tsw_eng_cze_bsq_scr_sid_cic_mnd_bos_mol_igb_hin_tsn_guj_fin_xho_moo_hun_bul_mlt_geo_mcd_pan_ctl_svk_aeg_anl_lat_est_akn_sun_por_tag_jpn_knd_kor_arw_glc_ewe_nor_mly_afr_amh_bat_cnt_spa_dyu_swe_owc_grk_urd_pol_alb_qcu_slo_rom_ukr_ven_gam_krd_tig_prs_mao_ben_ses_lit_swa_ind_tha_heb_tml_yor_lda_azi_ger_fre_uzb_dgb_vie_hau_bam_fbf_zul	-0.805069388649405	-1.94506403562045	0.0547878926782108
605	gam_urd_tsn_svk_amr_heb_wly_guj_tur_azi_ven_sun_cic_swe_mol_bsq_fre_aeg_ses_cnt_ger_nor_swt_ita_bam_bos_hun_dyu_zul_fin_lat_mlt_geo_glc_lit_afr_dut_chh_amh_bul_est_xho_jav_pol_mly_jpn_knd_kor_krd_spa_lda_grk_bat_rus_hau_tag_mnd_pan_moo_ukr_tig_rom_ctl_scr_por_qcu_ben_cze_prs_ewe_sid_mcd_owc_hin_ind_arw_swa_alb_tsw_mao_tha_sod_tml_akn_dgb_aze_eng_slo_uzb_fbf_vie_anl_yor_igb_bem	-0.736525210898099	-1.76877314014892	0.0802103944857182
606	gam_hin_fbf_nor_amr_amh_sod_arw_tur_aze_zul_sun_yor_dut_mol_bsq_slo_mlt_ses_mnd_spa_eng_tsn_pol_swt_ger_hun_igb_ven_fin_krd_heb_geo_glc_rus_svk_scr_sid_aeg_ctl_est_akn_mao_lit_bat_jpn_knd_kor_grk_prs_cic_cze_mly_ben_anl_ind_cnt_urd_xho_alb_chh_afr_fre_bos_ita_qcu_mcd_pan_swe_tsw_owc_lat_tig_por_jav_rom_moo_bul_bam_tag_tha_wly_tml_lda_dgb_uzb_ukr_guj_azi_bem_vie_hau_dyu_ewe_swa	-0.405141659598953	-0.96221971043216	0.338434463997578
607	mlt_eng_tsw_swe_chh_sod_anl_rus_uzb_tur_bem_mly_igb_prs_pol_bsq_mcd_tig_dyu_cnt_guj_urd_cic_krd_akn_lit_hun_tsn_ewe_est_ita_amr_geo_mol_slo_ctl_hin_heb_aeg_lat_fin_xho_sun_alb_bat_jpn_knd_kor_glc_ukr_swa_ger_tag_spa_owc_mao_mnd_ben_ven_arw_wly_scr_svk_dut_grk_qcu_nor_pan_cze_zul_hau_rom_amh_bul_ind_bos_yor_afr_swt_jav_tha_gam_tml_ses_lda_aze_fre_por_azi_dgb_vie_sid_moo_bam_fbf	-0.751382061837619	-1.80628338034426	0.0741086578526162
608	chh_slo_swt_ukr_aeg_hau_anl_hin_aze_tur_ses_sun_bam_spa_alb_bsq_guj_wly_akn_mnd_ger_arw_swa_krd_moo_nor_fin_igb_yor_est_swe_amh_geo_mol_pan_lit_lat_owc_gam_bul_hun_zul_jav_ben_mao_jpn_knd_kor_ita_afr_cic_grk_ind_glc_sid_mly_cnt_mcd_xho_fre_heb_rus_pol_por_dut_qcu_scr_eng_rom_tsw_tig_urd_mlt_bos_bat_prs_dyu_cze_fbf_tag_tha_sod_tml_ewe_ven_uzb_ctl_svk_azi_tsn_vie_amr_bem_dgb_lda	0.194338616224165	0.457231308747491	0.648571101257862
609	anl_mol_cic_pol_amh_amr_aeg_swe_uzb_aze_moo_jav_swt_nor_arw_bsq_bul_tig_swa_cnt_afr_guj_bem_prs_lda_rom_fin_akn_dyu_hun_slo_heb_geo_glc_ben_spa_ita_gam_wly_ukr_est_xho_sun_hin_mly_jpn_tml_kor_por_grk_ses_lat_ind_mcd_mlt_mao_mnd_ctl_fbf_dut_chh_svk_bos_krd_ger_qcu_alb_lit_rus_dgb_sid_urd_owc_cze_tag_scr_tsn_eng_zul_bat_tha_hau_knd_yor_igb_tur_pan_fre_azi_ewe_vie_sod_bam_ven_tsw	-0.745466121625735	-1.79346186448107	0.076149457853415
610	wly_eng_akn_lat_owc_chh_sid_spa_tur_uzb_tsw_bat_bem_slo_hin_bsq_scr_aeg_moo_mnd_ctl_pol_yor_por_ewe_urd_hun_tsn_bam_fin_guj_anl_geo_cze_ukr_mol_pan_hau_amh_grk_est_dyu_jav_bos_tag_jpn_knd_kor_ita_alb_igb_mcd_mly_arw_amr_mao_cnt_fre_cic_prs_gam_krd_rus_rom_swe_qcu_bul_glc_afr_swa_sod_nor_mlt_ben_ind_dut_swt_ger_ven_sun_tha_tig_tml_fbf_xho_aze_svk_lit_azi_lda_vie_heb_zul_dgb_ses	-0.527746467691873	-1.25824918617515	0.211451460286996
611	gam_swe_ewe_scr_sid_anl_heb_bul_aze_tur_akn_mao_yor_hin_afr_bsq_krd_amh_dgb_mnd_lat_urd_bem_bos_swt_pan_hun_swa_ses_fin_ukr_wly_geo_rom_lit_slo_ita_hau_sod_spa_est_xho_jav_ben_sun_jpn_tml_kor_mcd_guj_ven_ctl_mly_prs_amr_bat_cnt_svk_igb_cze_tig_rus_fre_arw_glc_qcu_por_pol_dut_zul_mlt_mol_aeg_grk_ind_alb_tsn_nor_cic_tag_tha_owc_knd_fbf_tsw_azi_ger_eng_uzb_moo_vie_chh_lda_dyu_bam	-0.22832192564097	-0.539503810092502	0.59082864375323
612	sid_svk_lda_por_sod_gam_wly_slo_uzb_azi_yor_sun_igb_ctl_swe_bsq_mol_anl_zul_cnt_arw_bos_ven_hin_tsn_guj_est_cic_bem_fin_ben_heb_geo_ger_bul_glc_ita_mlt_tig_spa_hun_xho_mao_scr_mly_jpn_tml_kor_pol_lat_ewe_fre_tag_rus_aeg_ind_mnd_mcd_dgb_pan_owc_urd_ukr_krd_afr_qcu_dut_nor_eng_fbf_amh_prs_amr_cze_bat_rom_tsw_grk_moo_jav_tha_chh_knd_bam_dyu_aze_lit_alb_tur_swa_vie_hau_akn_swt_ses	0.288220649504879	0.678937513643658	0.498863609543017
613	sod_grk_swa_bos_tig_amh_chh_lit_uzb_aze_zul_tag_bam_krd_svk_bsq_eng_aeg_igb_mnd_ben_ger_bem_afr_swt_dut_est_fbf_cic_fin_pol_heb_geo_arw_pan_bul_mol_wly_amr_ctl_hun_tsw_mly_slo_ind_jpn_knd_kor_scr_spa_moo_cze_jav_por_sid_sun_cnt_swe_dgb_glc_gam_nor_fre_ita_rom_qcu_guj_ukr_rus_dyu_anl_lat_hau_alb_bat_urd_ven_hin_akn_mao_tha_mlt_tml_ses_ewe_tur_prs_mcd_azi_lda_vie_owc_xho_tsn_yor	-0.319394488162284	-0.755469941839628	0.451876209763695
614	gam_ita_igb_dut_sid_tig_amr_hin_azi_uzb_swt_bat_bam_bos_prs_bsq_cze_hau_akn_cnt_rus_krd_ven_pan_lda_grk_hun_bem_moo_est_nor_mlt_geo_ukr_lit_ben_mcd_heb_amh_svk_fin_xho_ind_spa_mao_jpn_tml_kor_fre_alb_dyu_ctl_jav_pol_wly_tag_mnd_ger_ewe_guj_aeg_por_glc_scr_afr_qcu_arw_bul_mol_zul_anl_rom_chh_eng_mly_lat_yor_slo_tsw_sun_tha_sod_knd_dgb_cic_aze_urd_swe_tur_fbf_vie_owc_ses_tsn_swa	0.108830857324932	0.256643082388674	0.798021212524596
615	mlt_svk_swt_guj_hau_amh_tig_bul_azi_tur_lda_tag_tsw_cze_ukr_bsq_slo_sid_yor_cnt_rom_swe_ewe_alb_xho_lat_fin_moo_zul_est_pol_anl_geo_arw_urd_dut_ita_owc_sod_ctl_hun_tsn_mly_lit_sun_jpn_tml_kor_rus_pan_cic_bos_jav_mol_amr_mao_mnd_fre_ses_prs_gam_ben_scr_nor_krd_qcu_spa_afr_por_bem_aeg_mcd_wly_eng_bat_hin_igb_ger_dgb_ind_tha_heb_knd_bam_akn_uzb_grk_glc_aze_swa_vie_chh_ven_fbf_dyu	-0.328915835004765	-0.778147590337492	0.43845725654418
616	aeg_bul_fbf_rus_amr_heb_gam_hin_azi_aze_dyu_bat_swt_dut_mcd_bsq_ben_owc_moo_mnd_por_glc_cic_spa_xho_swe_fin_dgb_ses_est_guj_sid_geo_bos_alb_svk_scr_sod_wly_lat_hun_ewe_mao_ita_mly_jpn_tml_kor_slo_cze_swa_eng_jav_afr_anl_tag_cnt_lit_ven_rom_mlt_pan_pol_arw_ctl_qcu_urd_mol_ukr_igb_chh_krd_amh_fre_sun_prs_yor_nor_tsn_ind_tha_tig_knd_zul_lda_tur_ger_grk_uzb_tsw_vie_hau_bam_akn_bem	-0.13644869308333	-0.321716355456071	0.74838957021132
617	aeg_spa_fbf_slo_tig_anl_hau_por_uzb_aze_tsn_jav_dgb_ctl_ita_bsq_glc_gam_ses_mnd_urd_scr_bam_bul_swt_swe_hun_swa_bem_fin_dut_sod_geo_pol_mcd_svk_ger_sid_chh_rom_est_lda_ind_fre_mly_jpn_tml_kor_mol_rus_dyu_bos_bat_nor_wly_sun_cnt_hin_cic_alb_heb_cze_krd_afr_lat_qcu_eng_ben_pan_yor_mlt_ukr_amh_lit_tag_guj_ewe_arw_ven_mao_tha_owc_knd_zul_igb_tur_grk_prs_azi_xho_vie_amr_tsw_moo_akn	-0.338945821144449	-0.803264299386945	0.42387023187139
618	amr_slo_xho_svk_amh_heb_owc_urd_uzb_azi_fbf_bat_ewe_ctl_spa_bsq_ukr_hau_swt_cnt_arw_ger_dgb_rom_tsn_ita_fin_akn_dyu_est_fre_mlt_geo_hin_grk_ben_pan_aeg_sid_bos_hun_lda_sun_bul_tag_jpn_knd_kor_eng_afr_ven_glc_jav_dut_chh_mao_mnd_mcd_ses_lit_sod_pol_alb_krd_por_qcu_swe_prs_scr_tsw_anl_mol_tig_nor_mly_cze_igb_guj_moo_ind_tha_wly_tml_cic_yor_aze_rus_lat_tur_bam_vie_gam_zul_bem_swa	-0.350952463234293	-0.832329885801309	0.407355016496162
619	amr_grk_xho_nor_gam_owc_mlt_pol_aze_azi_ses_ind_bem_prs_mcd_bsq_glc_aeg_lda_cnt_hin_ger_tsn_ita_dyu_ben_fin_igb_ven_est_spa_sod_geo_cze_mol_ctl_bos_amh_hau_guj_hun_swa_mly_dut_bat_jpn_tml_kor_pan_rus_zul_ukr_mao_lit_chh_tag_mnd_scr_tsw_fre_anl_lat_rom_slo_svk_qcu_urd_arw_eng_bam_tig_bul_heb_swe_jav_krd_dgb_por_swt_sun_tha_wly_knd_moo_fbf_tur_alb_afr_uzb_akn_vie_sid_ewe_yor_cic	-0.40562459136191	-0.961253719568157	0.338917235060583
620	hau_por_fbf_rom_heb_sod_sid_swe_tur_aze_lda_ind_akn_krd_spa_bsq_rus_gam_bem_cnt_grk_bul_tsn_alb_swa_afr_fin_moo_yor_est_urd_anl_geo_slo_nor_ctl_svk_wly_amr_hin_hun_zul_mly_ukr_tag_jpn_knd_kor_mol_pan_ewe_ger_jav_ben_amh_bat_mnd_eng_dgb_lit_tig_lat_ita_scr_prs_qcu_cze_mcd_arw_ven_owc_fre_chh_guj_sun_dut_xho_glc_bam_mao_tha_aeg_tml_swt_igb_azi_pol_bos_uzb_cic_vie_mlt_ses_dyu_tsw	-1.21946905195026	-3.02877899457605	0.00317819796452892
621	chh_svk_tsn_alb_sod_sid_hau_glc_uzb_azi_moo_bat_dyu_spa_bos_bsq_arw_aeg_akn_cnt_ita_eng_yor_urd_lda_afr_fin_cic_dgb_est_dut_amr_geo_scr_lit_prs_por_anl_owc_rom_hun_tsw_sun_cze_jav_jpn_knd_kor_hin_mol_ewe_pan_tag_swe_mlt_mly_mnd_rus_swa_guj_tig_lat_ukr_fre_nor_qcu_krd_bul_ger_xho_amh_ctl_wly_ben_mao_mcd_swt_slo_igb_ind_tha_heb_tml_fbf_ses_tur_grk_pol_aze_bem_vie_gam_bam_ven_zul	-0.562512015508328	-1.34056669059783	0.183326735477785
622	amh_grk_igb_spa_amr_sod_tig_slo_aze_tur_cic_jav_moo_ctl_afr_bsq_cze_heb_xho_cnt_lit_dut_zul_alb_akn_lat_hun_fbf_ewe_fin_ukr_aeg_geo_nor_bos_ita_scr_sid_gam_arw_est_dgb_bat_hin_sun_jpn_knd_kor_svk_por_tsw_eng_tag_bul_chh_mao_mnd_swe_bem_rus_hau_mol_guj_urd_mcd_qcu_prs_ger_rom_dyu_mlt_glc_anl_pol_ind_ben_bam_krd_swa_mly_tha_wly_tml_lda_yor_uzb_pan_fre_azi_ses_vie_owc_tsn_ven_swt	-0.191044795454119	-0.451229407126212	0.65287464712001
623	sod_lit_fbf_bul_anl_tig_heb_swe_tur_azi_bem_mao_swa_spa_bos_bsq_ger_wly_yor_cnt_mcd_pan_xho_ben_akn_urd_hun_tsw_tsn_est_eng_amr_geo_lat_krd_grk_alb_amh_gam_cze_fin_ewe_sun_rus_tag_jpn_tml_kor_prs_mol_dyu_nor_ind_fre_mlt_jav_mnd_svk_ven_por_aeg_guj_hin_rom_slo_qcu_ctl_afr_arw_lda_chh_scr_owc_dut_mly_ukr_bam_glc_cic_bat_tha_hau_knd_zul_swt_uzb_pol_ita_aze_moo_vie_sid_igb_dgb_ses	-0.195360519528079	-0.461143894305689	0.645772054775255
624	hau_nor_fbf_arw_amh_owc_heb_ita_azi_tur_bem_bat_igb_cze_fre_bsq_rus_tig_tsw_mnd_ctl_pan_cic_lat_dyu_guj_fin_swa_moo_hun_por_anl_geo_slo_urd_dut_spa_chh_aeg_rom_est_akn_sun_ger_ind_jpn_tml_kor_ukr_glc_bam_bos_tag_prs_wly_jav_cnt_eng_xho_swe_sid_afr_mol_mcd_svk_qcu_hin_grk_scr_swt_gam_pol_sod_ben_mao_lit_lda_krd_zul_mly_tha_mlt_knd_ewe_yor_aze_alb_bul_uzb_dgb_vie_amr_tsn_ses_ven	-1.06549301825797	-2.61371715946156	0.0104465517639983
625	wly_spa_ewe_hin_anl_owc_gam_lit_azi_uzb_igb_mly_bam_cze_eng_bsq_afr_aeg_tsw_cnt_dut_prs_swt_bul_ses_scr_hun_dgb_tsn_est_alb_hau_geo_ctl_urd_fre_mol_amh_sid_nor_fin_swa_tag_svk_jav_jpn_tml_kor_ita_grk_ven_krd_sun_rus_sod_ind_mnd_bos_lda_mcd_chh_ben_ukr_ger_por_qcu_guj_slo_pan_bem_mlt_glc_heb_arw_mao_pol_dyu_lat_yor_bat_tha_amr_knd_cic_akn_tur_swe_rom_aze_xho_vie_tig_fbf_moo_zul	0.32535614170471	0.765469588757466	0.445930278108519
626	gam_lit_swa_fre_sod_anl_hau_svk_uzb_azi_igb_sun_ven_arw_dut_bsq_scr_amh_dgb_cnt_cze_guj_akn_pan_dyu_slo_fin_bam_cic_hun_por_owc_geo_ger_prs_spa_ukr_heb_sid_urd_est_yor_mao_ben_tag_jpn_knd_kor_mol_rom_lda_rus_jav_afr_mlt_bat_mnd_bul_fbf_ctl_amr_mcd_bos_hin_grk_qcu_eng_lat_nor_tsw_chh_swe_tig_pol_ind_glc_ses_krd_xho_mly_tha_wly_tml_tsn_ewe_tur_alb_ita_aze_moo_vie_aeg_zul_bem_swt	-0.672576138549379	-1.61473976683749	0.109754914371188
627	hau_swe_dgb_hin_owc_aeg_sid_fre_aze_azi_lda_bat_zul_slo_grk_bsq_rom_chh_akn_cnt_spa_bos_swa_pan_bam_ger_hun_ses_dyu_est_bul_anl_geo_eng_krd_lat_ita_gam_amr_por_fin_cic_jav_nor_tag_jpn_tml_kor_alb_ctl_ven_svk_ind_ukr_amh_sun_mnd_cze_bem_arw_wly_mol_scr_rus_dut_qcu_urd_glc_guj_tsn_mlt_lit_tig_mcd_mao_afr_swt_prs_moo_mly_tha_heb_knd_ewe_tsw_tur_pol_ben_uzb_igb_vie_sod_fbf_xho_yor	-0.781653350265775	-1.88326434438146	0.0627896575871389
628	mlt_afr_akn_eng_sod_wly_anl_ukr_aze_azi_xho_mao_fbf_ctl_mcd_bsq_scr_amr_lda_mnd_lit_ita_bam_prs_bem_ben_est_tsn_moo_fin_guj_tig_geo_lat_mol_spa_pan_heb_aeg_slo_hun_igb_bat_ger_jav_jpn_tml_kor_bul_swe_swa_cze_mly_svk_gam_ind_cnt_arw_tsw_urd_sid_por_nor_pol_glc_qcu_grk_bos_hin_yor_chh_rom_amh_dut_sun_fre_ewe_krd_cic_tag_tha_owc_knd_zul_dgb_uzb_alb_rus_tur_ses_vie_hau_dyu_swt_ven	-0.50488333101653	-1.20055772450682	0.232971866890652
629	anl_svk_moo_ukr_gam_heb_wly_spa_tur_aze_ses_ind_ewe_bos_rom_bsq_alb_mlt_swt_mnd_urd_afr_bam_grk_dgb_ctl_fin_akn_bem_est_mcd_chh_geo_krd_arw_mol_hin_sod_amr_prs_hun_xho_jav_guj_tag_jpn_knd_kor_fre_ben_ven_pan_sun_swe_tig_mao_cnt_glc_lda_eng_owc_scr_nor_cze_bul_qcu_rus_por_slo_zul_aeg_ita_sid_dut_bat_pol_swa_lat_dyu_mly_tha_hau_tml_tsn_tsw_azi_ger_lit_uzb_igb_vie_amh_cic_yor_fbf	-0.302587400177858	-0.716705570611876	0.475351845385668
630	wly_ben_swa_fre_anl_sid_owc_svk_azi_uzb_zul_sun_bam_rom_lat_bsq_eng_mlt_ven_mnd_bos_pol_akn_slo_ses_scr_hun_yor_ewe_fin_prs_aeg_geo_pan_swe_lit_ukr_heb_chh_por_est_tsn_tag_cze_mao_jpn_knd_kor_hin_mol_dyu_nor_bat_ctl_gam_ind_cnt_krd_moo_ita_sod_urd_alb_mcd_afr_qcu_dut_spa_bul_tsw_hau_guj_amr_ger_jav_arw_xho_grk_igb_mly_tha_tig_tml_lda_cic_aze_glc_rus_tur_swt_vie_amh_fbf_dgb_bem	0.0383074823177701	0.0902564961906025	0.928277494260268
631	sid_ger_dyu_hin_sod_mlt_amh_eng_azi_aze_ses_tag_dgb_krd_guj_bsq_por_amr_tsw_mnd_prs_scr_swt_glc_bam_ita_fin_igb_ewe_hun_alb_wly_geo_svk_ctl_bos_urd_aeg_tig_swe_est_ven_bat_nor_ind_jpn_knd_kor_spa_pol_lda_cze_mly_ukr_hau_jav_cnt_arw_moo_mol_heb_rus_rom_pan_ben_qcu_grk_lat_dut_swa_gam_bul_owc_afr_sun_mcd_akn_lit_bem_mao_tha_chh_tml_zul_yor_uzb_fre_slo_tur_cic_vie_anl_xho_fbf_tsn	-0.396436561621547	-0.941911839918424	0.348678112740627
632	amh_krd_bam_afr_wly_sod_tig_rom_aze_tur_zul_tag_xho_swe_bos_bsq_cze_anl_akn_mnd_ukr_ger_swa_por_ses_prs_fin_swt_bem_est_glc_heb_geo_mol_arw_spa_scr_owc_aeg_dut_hun_cic_jav_nor_bat_jpn_knd_kor_slo_ben_tsn_mcd_sun_pol_mlt_mao_cnt_rus_dyu_fre_hau_guj_bul_alb_ita_qcu_pan_urd_hin_fbf_sid_lit_amr_eng_mly_grk_igb_svk_ewe_ind_tha_gam_tml_lda_dgb_uzb_lat_ctl_azi_yor_vie_chh_moo_tsw_ven	0.215893926457358	0.507901339362167	0.6127250599765
633	chh_mol_cic_rom_tig_mlt_sid_lit_azi_aze_zul_mly_ses_urd_bos_bsq_por_owc_swt_mnd_ger_grk_xho_krd_ven_eng_est_swa_tsw_hun_alb_anl_geo_mcd_svk_ukr_nor_hau_gam_fre_fin_moo_sun_slo_jav_jpn_knd_kor_pan_bul_yor_hin_ind_cze_amh_mao_cnt_afr_lda_spa_sod_lat_ctl_glc_ita_qcu_prs_dut_ben_ewe_amr_pol_heb_guj_bat_rus_dyu_scr_fbf_tag_tha_wly_tml_akn_tsn_tur_swe_arw_uzb_bem_vie_aeg_igb_bam_dgb	-0.0154364118609354	-0.0364644605268765	0.97099017232821
634	wly_mol_moo_scr_anl_owc_mlt_fre_aze_azi_ven_mly_bam_spa_slo_bsq_ben_sid_bem_mnd_pol_arw_lda_krd_xho_ita_est_akn_ewe_hun_prs_amh_geo_alb_mcd_svk_rus_tig_sod_bos_fin_dgb_mao_rom_tag_jpn_knd_kor_pan_por_cic_lat_bat_ctl_amr_jav_cnt_swe_fbf_afr_aeg_grk_dut_hin_cze_qcu_glc_ger_lit_tsn_heb_bul_chh_eng_sun_guj_dyu_nor_ses_ind_tha_hau_tml_yor_zul_tur_urd_ukr_uzb_tsw_vie_gam_swt_igb_swa	0.83808321360024	1.98979440736719	0.0495505333906444
635	chh_rom_dgb_prs_anl_gam_aeg_fre_tur_aze_yor_tag_ven_ita_swe_bsq_glc_mlt_zul_cnt_ben_eng_akn_ger_ewe_lat_est_tsw_tsn_fin_guj_sid_geo_por_afr_urd_alb_amr_sod_arw_hun_swt_jav_rus_bat_jpn_tml_kor_dut_bul_moo_slo_mly_hin_amh_sun_mnd_scr_igb_svk_heb_ctl_pol_mol_lit_qcu_cze_bos_pan_swa_wly_nor_hau_krd_mao_spa_xho_ukr_bem_ind_tha_owc_knd_bam_ses_azi_mcd_grk_uzb_lda_vie_tig_fbf_dyu_cic	-0.155727844690844	-0.367381154464172	0.714169429367851
636	hau_nor_zul_rom_wly_gam_mlt_afr_azi_tur_cic_mly_akn_svk_ctl_bsq_lat_heb_fbf_mnd_krd_spa_ven_mcd_tsw_alb_hun_yor_dyu_est_ben_chh_geo_hin_guj_ita_dut_owc_sod_pol_fin_moo_sun_mol_tag_jpn_tml_kor_glc_lit_swa_bul_bat_grk_anl_ind_cnt_eng_igb_rus_tig_urd_swe_por_arw_qcu_prs_bos_scr_swt_sid_fre_amh_ger_mao_pan_ewe_ukr_ses_jav_tha_amr_knd_xho_tsn_uzb_cze_slo_aze_dgb_vie_aeg_lda_bem_bam	-0.26231053247541	-0.619859334051086	0.536866208998528
637	tig_ger_swa_bos_mlt_owc_aeg_guj_tur_azi_tsw_ind_ewe_afr_dut_bsq_eng_sod_igb_mnd_pan_glc_tsn_spa_dgb_ukr_est_akn_dyu_fin_alb_sid_geo_cze_por_mol_ctl_gam_hau_lat_hun_yor_bat_fre_jav_jpn_knd_kor_hin_ita_zul_pol_mao_prs_chh_tag_cnt_nor_ven_bul_anl_slo_grk_mcd_lit_qcu_svk_scr_rus_ses_wly_urd_heb_krd_sun_rom_moo_arw_bam_mly_tha_amr_tml_fbf_bem_aze_swe_ben_uzb_swt_vie_amh_cic_lda_xho	-0.076191944274362	-0.17948275623318	0.857949127345871
638	chh_fre_igb_eng_amr_wly_tig_ctl_azi_aze_lda_jav_ses_lat_ger_bsq_swe_heb_swa_mnd_scr_por_ven_urd_cic_mol_est_xho_zul_hun_ita_mlt_geo_cze_svk_krd_glc_anl_aeg_grk_fin_dgb_ind_mcd_tag_jpn_tml_kor_guj_rom_akn_pan_mly_afr_amh_bat_cnt_nor_bam_ukr_sod_bos_arw_bul_prs_qcu_alb_spa_rus_yor_owc_lit_sid_slo_sun_dut_tsn_pol_swt_mao_tha_hau_knd_fbf_bem_tur_ben_hin_uzb_dyu_vie_gam_moo_ewe_tsw	-0.588529361112985	-1.40323499723772	0.163876776019388
639	hau_prs_akn_guj_owc_aeg_chh_ctl_aze_tur_bem_bat_ven_scr_hin_bsq_ger_gam_swa_cnt_bul_slo_ses_ben_bam_swe_hun_ewe_tsw_fin_bos_amr_geo_lat_cze_glc_nor_tig_mlt_ukr_est_dyu_ind_mol_mly_jpn_knd_kor_rus_pan_fbf_por_sun_urd_heb_tag_mnd_lit_igb_dut_anl_svk_pol_fre_krd_qcu_eng_arw_grk_tsn_sod_afr_amh_ita_jav_alb_cic_spa_zul_mao_tha_sid_tml_yor_swt_uzb_rom_mcd_azi_xho_vie_wly_moo_dgb_lda	-0.091448620752198	-0.215644591029559	0.829737038725716
640	anl_slo_xho_rom_sod_mlt_gam_ben_azi_tur_ses_ind_cic_krd_grk_bsq_rus_amr_swt_mnd_lat_cze_bam_bos_lda_scr_est_tsn_dyu_hun_swe_sid_geo_afr_pol_eng_ger_hau_wly_fre_fin_zul_bat_glc_mly_jpn_knd_kor_mcd_arw_akn_ita_mao_svk_chh_jav_cnt_urd_igb_lit_amh_alb_bul_pan_dut_qcu_nor_por_guj_fbf_owc_spa_heb_mol_sun_prs_swa_ctl_tsw_tag_tha_aeg_tml_dgb_yor_uzb_hin_ukr_aze_moo_vie_tig_bem_ven_ewe	-0.760850107894513	-1.82976722354591	0.0704885485943808
641	anl_afr_bam_eng_heb_chh_tig_rus_uzb_aze_swt_bat_bem_por_prs_bsq_pol_sid_akn_cnt_lit_mol_igb_krd_cic_alb_est_fbf_zul_fin_ctl_gam_geo_ita_swe_arw_ben_owc_hau_fre_hun_xho_sun_urd_ind_jpn_tml_kor_spa_svk_dgb_rom_mao_ukr_amr_jav_mnd_bos_lda_hin_mlt_glc_grk_slo_bul_qcu_cze_guj_pan_yor_wly_mcd_aeg_nor_tag_dut_tsw_lat_tsn_mly_tha_amh_knd_moo_ven_tur_scr_ger_azi_swa_vie_sod_ewe_ses_dyu	0.552372276984742	1.30510164762523	0.195078133050643
642	anl_alb_dgb_krd_amh_gam_sid_por_azi_aze_bam_tag_ses_ita_hin_bsq_scr_sod_xho_mnd_ger_cze_yor_slo_akn_rus_fin_bem_swa_est_ben_hau_geo_glc_guj_pan_rom_heb_owc_nor_hun_zul_ind_dut_bat_jpn_knd_kor_ctl_afr_cic_urd_mao_arw_aeg_sun_cnt_grk_lda_eng_amr_mol_lit_spa_svk_qcu_lat_prs_bos_fbf_chh_pol_wly_fre_mly_swe_swt_bul_ewe_jav_tha_tig_tml_igb_tsw_uzb_mcd_ukr_tur_ven_vie_mlt_tsn_moo_dyu	-0.521349621303682	-1.24300413243841	0.21699100332235
643	gam_prs_yor_rus_chh_aeg_owc_bul_tur_uzb_swa_mao_igb_mol_arw_bsq_urd_sid_ses_mnd_pan_afr_dyu_hin_swt_fre_est_bem_cic_fin_lit_tig_geo_ita_por_spa_nor_mlt_heb_eng_hun_fbf_sun_lat_tag_jpn_tml_kor_rom_ctl_dgb_grk_bat_mcd_anl_mly_cnt_svk_tsn_ukr_amr_swe_pol_ben_guj_qcu_dut_bos_cze_xho_hau_glc_sod_alb_jav_krd_ewe_ger_bam_ind_tha_wly_knd_ven_moo_aze_slo_scr_azi_lda_vie_amh_zul_akn_tsw	0.0507515455708448	0.119482788379686	0.905150602892269
644	sod_spa_zul_ita_tig_amh_owc_rus_uzb_aze_fbf_tag_dgb_afr_alb_bsq_por_heb_swt_mnd_slo_dut_moo_guj_ven_cze_est_lda_ewe_hun_nor_mlt_geo_pol_scr_ukr_ben_chh_anl_hin_fin_tsw_jav_grk_mly_jpn_tml_kor_krd_ger_xho_eng_sun_lit_hau_bat_cnt_fre_ses_arw_aeg_glc_ctl_mol_svk_qcu_prs_rom_swe_dyu_gam_bul_wly_mcd_ind_urd_igb_bos_swa_mao_tha_amr_knd_tsn_bem_tur_pan_lat_azi_yor_vie_sid_cic_bam_akn	-0.394225204303693	-0.934396597548084	0.35251916576266
645	chh_alb_ven_lit_aeg_sod_mlt_ben_aze_uzb_zul_sun_ewe_scr_glc_bsq_nor_owc_swa_cnt_mcd_dut_dgb_eng_dyu_ger_fin_igb_swt_hun_arw_anl_geo_por_cze_rus_pol_amr_sid_pan_est_lda_tag_bos_mly_jpn_knd_kor_guj_rom_bam_mol_ind_urd_amh_mao_mnd_ita_cic_swe_heb_lat_grk_ukr_spa_qcu_prs_fre_slo_xho_tig_ctl_wly_bul_bat_krd_fbf_hin_tsw_jav_tha_gam_tml_akn_ses_azi_svk_afr_tur_moo_vie_hau_yor_bem_tsn	-0.244629254792293	-0.579377604973667	0.563735232792399
646	chh_nor_ven_ctl_aeg_amh_heb_arw_azi_tur_xho_sun_bam_ben_mol_bsq_lat_wly_tsn_cnt_dut_svk_bem_spa_yor_mcd_est_swa_ses_hun_ita_gam_geo_bos_ger_krd_slo_tig_owc_guj_fin_swt_bat_por_jav_jpn_tml_kor_scr_afr_moo_rom_mao_grk_sid_tag_mnd_prs_tsw_fre_anl_rus_swe_urd_pan_qcu_cze_pol_hin_dgb_sod_lit_hau_glc_ind_eng_ewe_bul_igb_mly_tha_amr_knd_dyu_akn_uzb_ukr_alb_aze_lda_vie_mlt_cic_fbf_zul	0.0586472479196716	0.13804458849899	0.890503632095877
647	amr_ita_cic_pol_hau_sid_aeg_spa_aze_tur_bam_sun_zul_ukr_guj_bsq_arw_sod_ses_mnd_nor_ben_swt_glc_dyu_por_hun_akn_bem_est_dut_wly_geo_slo_pan_bos_urd_chh_heb_swe_fin_ven_bat_ctl_jav_jpn_knd_kor_rus_lat_xho_ger_ind_cze_gam_mly_cnt_afr_tsw_bul_amh_svk_grk_fre_hin_qcu_mcd_scr_prs_moo_owc_rom_tig_mol_mao_krd_swa_alb_lda_tag_tha_mlt_tml_yor_dgb_uzb_eng_lit_azi_ewe_vie_anl_fbf_igb_tsn	-1.46535806441782	-3.71785491980006	0.000343194094373515
648	sod_krd_igb_arw_sid_hau_amr_guj_azi_aze_cic_bat_ven_grk_ctl_bsq_bul_heb_zul_cnt_lat_fre_yor_urd_bam_por_fin_bem_tsw_hun_scr_wly_geo_mol_ita_ger_pan_gam_chh_afr_est_swt_tag_rom_jav_jpn_tml_kor_alb_rus_moo_cze_ind_prs_owc_mly_mnd_ben_lda_svk_anl_pol_mcd_dut_slo_qcu_nor_glc_ukr_dgb_aeg_hin_mlt_lit_sun_spa_tsn_eng_swa_mao_tha_amh_knd_dyu_akn_uzb_bos_swe_tur_ewe_vie_tig_xho_fbf_ses	0.182868285696302	0.430710305811775	0.667675614411556
649	gam_pan_yor_afr_heb_chh_sid_pol_tur_aze_zul_sun_bam_mol_bul_bsq_grk_anl_akn_cnt_nor_dut_ewe_eng_ses_slo_fin_cic_moo_est_alb_wly_geo_rom_urd_prs_krd_aeg_sod_ben_hun_swt_ind_guj_tag_jpn_tml_kor_glc_fre_igb_bos_mly_por_amh_bat_mnd_ita_xho_lit_tig_rus_hin_swe_scr_qcu_mcd_ctl_spa_ven_hau_ukr_amr_lat_mao_ger_bem_cze_dyu_jav_tha_mlt_knd_dgb_swa_azi_svk_arw_uzb_fbf_vie_owc_tsn_lda_tsw	0.184992916786107	0.435611614020812	0.664127932439288
650	hau_rus_tsn_swe_sid_sod_amr_pan_tur_uzb_moo_bat_dyu_por_fre_bsq_alb_chh_tsw_cnt_afr_ita_zul_nor_yor_eng_hun_swa_ses_fin_slo_gam_geo_bul_ctl_mol_urd_owc_wly_dut_est_xho_mao_spa_jav_jpn_tml_kor_scr_pol_ven_cze_tag_grk_amh_ind_mnd_lit_ewe_hin_anl_ben_ger_guj_krd_qcu_svk_lat_ukr_igb_aeg_arw_heb_glc_sun_bos_cic_prs_fbf_mly_tha_mlt_knd_dgb_swt_azi_rom_mcd_aze_lda_vie_tig_bam_akn_bem	-0.226461167690857	-0.534771684872216	0.594084028063283
651	chh_lat_swa_hin_hau_anl_sod_urd_uzb_azi_bem_mly_swt_fre_bos_bsq_bul_amh_lda_cnt_pol_ger_fbf_alb_ses_glc_fin_dgb_bam_hun_eng_mlt_geo_swe_rus_prs_por_gam_heb_rom_est_ven_ind_mcd_sun_jpn_knd_kor_ita_nor_akn_scr_bat_dut_wly_jav_mnd_slo_ewe_svk_amr_arw_cze_afr_spa_qcu_lit_guj_ben_cic_aeg_ctl_owc_ukr_mao_pan_dyu_mol_moo_tag_tha_tig_tml_yor_zul_aze_grk_krd_tur_xho_vie_sid_igb_tsw_tsn	-0.0693911108506916	-0.163487614787412	0.870489280655774
652	hau_mol_lda_prs_wly_sod_amh_slo_tur_uzb_swa_mly_tsw_nor_hin_bsq_ben_owc_ewe_cnt_arw_swe_yor_alb_akn_pan_fin_dgb_fbf_hun_svk_aeg_geo_dut_ger_lat_grk_tig_amr_glc_est_xho_bat_lit_ind_jpn_tml_kor_ita_afr_cic_spa_mao_cze_sid_sun_mnd_scr_igb_urd_anl_ukr_rom_pol_mcd_qcu_rus_fre_krd_tsn_mlt_por_heb_ctl_jav_bul_dyu_eng_bem_tag_tha_gam_knd_moo_zul_aze_guj_bos_azi_ven_vie_chh_swt_ses_bam	0.0258770064764026	0.0609704358853419	0.951513589982408
653	tig_eng_akn_lit_heb_sid_hau_urd_tur_aze_dgb_tag_tsn_cze_dut_bsq_ita_anl_yor_mnd_krd_glc_lda_alb_swa_lat_fin_fbf_tsw_hun_swe_aeg_geo_afr_prs_fre_pol_wly_sod_grk_est_bam_sun_mol_jav_jpn_knd_kor_ben_svk_cic_bul_bat_rus_amh_mao_cnt_bos_ses_mcd_owc_ctl_arw_slo_scr_qcu_ukr_nor_ger_bem_gam_guj_amr_hin_ind_pan_ewe_rom_zul_mly_tha_chh_tml_moo_dyu_uzb_por_spa_azi_igb_vie_mlt_ven_swt_xho	-0.655304192140522	-1.56839740034146	0.120184777312251
654	amh_arw_bam_swe_wly_heb_sod_rom_aze_uzb_bem_tag_fbf_scr_ctl_bsq_ukr_aeg_ven_mnd_slo_bos_swt_glc_igb_nor_est_dgb_xho_fin_rus_sid_geo_afr_ita_guj_spa_anl_hau_mcd_hun_ses_jav_grk_mly_jpn_tml_kor_dut_eng_swa_pol_ind_pan_tig_sun_cnt_ben_ewe_mol_amr_svk_lit_bul_hin_qcu_urd_cze_por_moo_gam_ger_mlt_alb_bat_prs_tsn_lat_lda_mao_tha_owc_knd_dyu_akn_azi_fre_krd_tur_cic_vie_chh_yor_zul_tsw	-0.405251552840596	-0.961136455480706	0.338975870419054
655	wly_ita_ven_urd_anl_amh_sid_svk_aze_uzb_bem_sun_igb_glc_scr_bsq_rus_hau_tsw_mnd_ger_pan_zul_spa_ewe_nor_hun_cic_moo_fin_ben_sod_geo_lit_alb_prs_guj_tig_chh_slo_est_yor_mly_fre_bat_jpn_knd_kor_bul_rom_swa_mol_mao_lat_owc_ind_cnt_grk_dgb_dut_aeg_mcd_afr_bos_ctl_qcu_pol_cze_eng_dyu_amr_hin_heb_swe_tag_ukr_lda_arw_tsn_jav_tha_gam_tml_akn_ses_tur_krd_por_azi_fbf_vie_mlt_xho_bam_swt	0.927243625754004	2.22886028630105	0.0282320492572187
656	tig_afr_moo_grk_amh_gam_amr_svk_azi_aze_xho_bat_ses_ctl_lat_bsq_guj_owc_fbf_mnd_rom_ger_cic_ita_igb_krd_est_dgb_bam_fin_glc_hau_geo_arw_swe_nor_spa_sod_heb_bos_hun_ven_mly_cze_jav_jpn_tml_kor_bul_ben_dyu_mcd_ind_ukr_wly_tag_cnt_urd_tsn_pan_aeg_rus_pol_alb_hin_qcu_prs_dut_eng_ewe_sid_mol_mlt_por_mao_slo_yor_fre_bem_sun_tha_anl_knd_swt_akn_tur_scr_lit_uzb_zul_vie_chh_swa_lda_tsw	-0.101031961846127	-0.238108248251239	0.812320971409869
657	sid_bos_ses_slo_amr_anl_gam_nor_uzb_aze_dgb_bat_bem_cze_mcd_bsq_pol_amh_moo_mnd_rus_alb_swt_arw_ewe_ctl_hun_akn_dyu_fin_glc_mlt_geo_prs_fre_mol_ger_wly_hau_guj_est_cic_ind_ukr_jav_jpn_tml_kor_lit_ita_zul_urd_mly_krd_aeg_tag_cnt_por_igb_swe_chh_eng_scr_hin_afr_qcu_ben_dut_lat_fbf_owc_pan_sod_svk_sun_rom_tsn_grk_xho_mao_tha_heb_knd_yor_tsw_tur_bul_spa_azi_ven_vie_tig_swa_lda_bam	-0.32193077185218	-0.762648844717585	0.447602931709933
658	sid_svk_ven_dut_anl_chh_amh_por_tur_aze_dyu_bat_swt_mcd_ben_bsq_lat_tig_ewe_cnt_afr_slo_bam_urd_akn_krd_hun_moo_fbf_est_pol_mlt_geo_bos_swe_spa_cze_amr_owc_ukr_fin_zul_jav_ctl_mly_jpn_knd_kor_rus_nor_ses_grk_tag_ger_heb_ind_mnd_prs_cic_lit_sod_bul_scr_arw_rom_qcu_fre_eng_pan_dgb_aeg_hin_gam_ita_sun_glc_yor_guj_swa_mao_tha_wly_tml_igb_bem_azi_mol_alb_uzb_tsw_vie_hau_tsn_xho_lda	0.271697371101111	0.640968490829465	0.52311953653699
659	mlt_rus_cic_bos_sod_gam_chh_grk_aze_tur_tsn_ind_zul_ita_mcd_bsq_pol_amh_swa_mnd_prs_rom_bam_por_bem_spa_fin_dgb_yor_hun_lit_aeg_geo_guj_svk_eng_arw_amr_tig_ger_est_igb_mly_nor_bat_jpn_tml_kor_mol_ukr_akn_krd_tag_dut_heb_sun_cnt_bul_lda_pan_hau_ctl_scr_cze_glc_qcu_slo_lat_alb_dyu_anl_ben_owc_fre_mao_urd_ven_afr_tsw_jav_tha_sid_knd_swt_moo_uzb_swe_hin_azi_fbf_vie_wly_ewe_xho_ses	0.338023140986242	0.79796749201582	0.426922230174209
660	hau_dut_swa_krd_tig_amh_chh_ukr_uzb_tur_ses_mao_dgb_hin_guj_bsq_pan_gam_zul_mnd_nor_bul_ewe_prs_dyu_swe_est_akn_ven_fin_rus_owc_geo_svk_por_rom_ita_sod_heb_fre_hun_xho_ind_cze_bat_jpn_tml_kor_slo_afr_yor_pol_tag_urd_anl_jav_cnt_scr_bem_eng_mlt_glc_grk_lat_lit_qcu_mol_ger_alb_bam_amr_ctl_aeg_bos_mly_arw_fbf_mcd_lda_sun_tha_wly_knd_moo_igb_azi_ben_spa_aze_tsw_vie_sid_swt_cic_tsn	0.606369802273462	1.43459878441613	0.154755709770343
661	owc_cze_ewe_ben_tig_sid_mlt_nor_azi_tur_ses_tag_dyu_pol_swe_bsq_dut_aeg_igb_cnt_rom_bos_swt_glc_bem_mcd_hun_cic_zul_fin_fre_amr_geo_pan_slo_arw_ger_anl_wly_ctl_est_ven_bat_guj_jav_jpn_knd_kor_lit_urd_tsn_bul_sun_scr_heb_ind_mnd_hin_yor_por_gam_mol_spa_rus_eng_qcu_prs_alb_afr_dgb_hau_ita_chh_grk_mao_ukr_swa_krd_akn_mly_tha_sod_tml_lda_tsw_aze_lat_svk_uzb_moo_vie_amh_bam_xho_fbf	-0.53703541655832	-1.27856909851903	0.204230377704867
662	amr_prs_moo_dut_mlt_wly_hau_ben_uzb_azi_bem_sun_dgb_mol_lit_bsq_cze_owc_xho_mnd_ukr_arw_zul_krd_ven_mcd_hun_yor_ses_est_guj_chh_geo_hin_glc_por_bos_amh_tig_bul_fin_cic_mly_spa_bat_jpn_knd_kor_ctl_alb_akn_fre_tag_ger_gam_ind_cnt_slo_swt_svk_sod_ita_scr_rom_urd_qcu_nor_grk_swe_bam_aeg_rus_sid_lat_jav_pol_ewe_afr_swa_mao_tha_heb_tml_tsn_lda_tur_pan_eng_aze_igb_vie_anl_tsw_dyu_fbf	-0.315322816472454	-0.746152224910829	0.457457428706451
663	sid_nor_swa_glc_aeg_chh_heb_arw_uzb_tur_ses_tag_ven_ukr_lat_bsq_lit_sod_swt_cnt_krd_ita_dgb_ctl_xho_mol_est_lda_tsn_fin_swe_gam_geo_bos_svk_rom_ben_wly_anl_urd_hun_tsw_sun_por_mly_jpn_tml_kor_eng_afr_cic_cze_jav_mcd_tig_ind_mnd_hin_bam_prs_amh_bul_grk_pol_guj_qcu_slo_dut_fre_fbf_amr_ger_owc_alb_bat_rus_moo_pan_ewe_mao_tha_hau_knd_bem_igb_aze_spa_scr_azi_dyu_vie_mlt_yor_akn_zul	0.0331923699041332	0.078135316458224	0.937888282547094
664	hau_cze_yor_mcd_anl_gam_heb_swe_uzb_tur_swa_bat_lda_fre_grk_bsq_ger_tig_ewe_mnd_hin_guj_dyu_krd_ven_lit_hun_zul_tsn_fin_arw_sod_geo_ukr_lat_afr_ita_owc_wly_bul_est_tsw_jav_rom_tag_jpn_knd_kor_svk_prs_bam_pol_sun_nor_amr_ind_cnt_alb_akn_mol_aeg_bos_rus_scr_eng_qcu_spa_ben_ctl_swt_chh_slo_amh_dut_mao_por_dgb_pan_cic_mly_tha_sid_tml_moo_ses_aze_urd_glc_azi_bem_vie_mlt_xho_igb_fbf	0.706148140825111	1.68000584075756	0.096312514215013
665	sid_spa_swa_rus_owc_chh_amr_cze_aze_uzb_bam_mao_tsw_eng_rom_bsq_krd_tig_yor_mnd_prs_mol_dgb_fre_moo_grk_fin_swt_ewe_est_dut_sod_geo_alb_pol_lat_pan_anl_mlt_ctl_hun_fbf_ind_urd_sun_jpn_tml_kor_ita_nor_lda_arw_bat_slo_wly_tag_cnt_bos_bem_ger_heb_por_lit_swe_scr_qcu_mcd_hin_ben_dyu_amh_ukr_gam_svk_jav_afr_cic_glc_ven_mly_tha_hau_knd_igb_xho_azi_guj_bul_tur_akn_vie_aeg_zul_tsn_ses	-1.46585737388031	-3.72015984938403	0.000340481692775727
666	chh_hin_yor_eng_sid_sod_mlt_ger_azi_aze_lda_mly_fbf_alb_lit_bsq_rus_heb_moo_mnd_fre_lat_cic_urd_dyu_scr_fin_zul_ses_hun_ctl_amr_geo_mol_glc_dut_spa_amh_hau_svk_est_tsw_mao_ben_jav_jpn_tml_kor_krd_nor_xho_slo_ind_rom_gam_bat_cnt_bos_bam_arw_tig_grk_pan_por_ukr_qcu_mcd_cze_ita_igb_wly_swe_anl_pol_tag_bul_swa_guj_swt_sun_tha_owc_knd_ewe_tsn_uzb_prs_afr_tur_bem_vie_aeg_dgb_akn_ven	-0.599575606377177	-1.43250266398217	0.15535281322011
667	wly_grk_ses_fre_chh_anl_gam_bos_azi_tur_ewe_mly_zul_dut_krd_bsq_nor_aeg_bem_mnd_por_mol_swa_ben_akn_bul_hun_swt_cic_fin_spa_sod_geo_pol_afr_ctl_glc_sid_owc_ukr_est_xho_sun_scr_ind_jpn_tml_kor_arw_swe_yor_slo_jav_eng_amr_bat_cnt_alb_tsw_hin_heb_lit_mcd_cze_lat_qcu_guj_ger_pan_fbf_tig_prs_mlt_svk_tag_rom_moo_urd_ven_mao_tha_amh_knd_lda_igb_uzb_ita_rus_aze_dyu_vie_hau_dgb_bam_tsn	-0.373459645847828	-0.884933087179413	0.378474981247148
668	chh_dut_zul_grk_amr_gam_heb_hin_uzb_tur_xho_mao_akn_lat_afr_bsq_ctl_owc_cic_cnt_mcd_arw_swt_eng_igb_alb_hun_bem_dyu_est_scr_sod_geo_nor_ita_rus_mol_sid_aeg_ukr_fin_ses_bat_krd_sun_jpn_tml_kor_glc_bos_tsn_svk_tag_spa_wly_ind_mnd_rom_tsw_guj_amh_bul_urd_swe_por_qcu_ben_pan_cze_ewe_tig_fre_hau_lit_mly_prs_yor_ger_swa_jav_tha_mlt_knd_fbf_dgb_aze_slo_pol_azi_lda_vie_anl_moo_bam_ven	-0.703077961737475	-1.68711287324994	0.0949332102823246
669	anl_alb_yor_spa_mlt_owc_sid_bos_azi_tur_igb_sun_bam_nor_mcd_bsq_por_wly_tsn_cnt_urd_grk_ses_ger_bem_dut_hun_zul_ven_est_glc_aeg_geo_rus_guj_arw_swe_gam_amr_eng_fin_fbf_jav_slo_ind_jpn_tml_kor_mol_ben_tsw_krd_tag_svk_amh_bat_mnd_fre_swt_prs_heb_bul_pol_pan_scr_qcu_cze_hin_ctl_ewe_chh_ita_tig_ukr_mao_lit_xho_afr_swa_mly_tha_sod_knd_lda_moo_uzb_lat_rom_aze_akn_vie_hau_cic_dgb_dyu	-0.818281234307754	-1.97290939853602	0.05147515262248
670	tig_dut_cic_lat_owc_sod_amh_por_tur_uzb_akn_bat_ses_alb_mol_bsq_urd_chh_swa_cnt_rus_bul_moo_cze_yor_ukr_fin_tsw_zul_hun_lit_amr_geo_ben_fre_afr_eng_gam_mlt_krd_est_dyu_sun_swe_ind_jpn_tml_kor_guj_ger_fbf_pan_mly_rom_heb_jav_mnd_grk_xho_scr_hau_arw_svk_ctl_prs_qcu_pol_slo_bos_igb_wly_ita_sid_nor_mao_spa_ewe_hin_bam_tag_tha_anl_knd_swt_lda_aze_mcd_glc_azi_tsn_vie_aeg_dgb_bem_ven	-0.777448431616011	-1.86888481342261	0.0647862255748636
671	owc_ukr_swt_alb_chh_sid_amr_rus_azi_aze_igb_sun_swa_slo_cze_bsq_prs_anl_yor_mnd_guj_krd_zul_dut_ewe_hin_est_lda_ses_fin_urd_wly_geo_bos_ger_pol_ctl_aeg_hau_mol_hun_fbf_mly_eng_mao_jpn_tml_kor_rom_ita_tsn_lat_jav_bul_mlt_ind_cnt_por_xho_afr_amh_scr_fre_nor_spa_qcu_svk_arw_pan_ven_heb_mcd_sod_lit_tag_swe_tsw_ben_bam_bat_tha_gam_knd_bem_dgb_tur_grk_glc_uzb_moo_vie_tig_cic_dyu_akn	-0.300544886518327	-0.71110510738402	0.47879883712115
672	chh_ben_ven_alb_gam_mlt_amr_afr_tur_aze_cic_mly_bam_nor_lit_bsq_mcd_hau_swt_cnt_prs_por_dyu_bos_yor_svk_hun_ses_lda_est_arw_sid_geo_rus_urd_cze_dut_amh_aeg_mol_fin_akn_ind_glc_bat_jpn_knd_kor_slo_pol_dgb_hin_jav_grk_wly_tag_mnd_pan_swa_ctl_owc_swe_scr_fre_ita_qcu_eng_spa_guj_moo_heb_bul_tig_rom_mao_lat_bem_ukr_tsw_sun_tha_anl_tml_igb_xho_azi_ger_krd_uzb_ewe_vie_sod_fbf_tsn_zul	-0.64125944672592	-1.53252793047861	0.128787051792526
673	sod_urd_xho_bos_heb_amr_owc_mol_uzb_aze_akn_bat_tsn_lat_ita_bsq_mcd_wly_moo_cnt_eng_krd_swa_nor_cic_arw_hun_fbf_igb_est_dut_mlt_geo_pol_glc_grk_ukr_chh_sid_afr_fin_bam_jav_hin_mly_jpn_tml_kor_rom_cze_bem_svk_sun_ger_aeg_mao_mnd_prs_ses_slo_hau_spa_scr_rus_swe_qcu_pan_alb_fre_ven_tig_guj_gam_bul_ind_ben_yor_por_dyu_tag_tha_anl_knd_tsw_dgb_tur_ctl_lit_azi_ewe_vie_amh_lda_zul_swt	-0.515890193638878	-1.22760504307718	0.222693476932208
674	hau_nor_dyu_mol_mlt_aeg_tig_eng_aze_azi_dgb_jav_swa_swe_rus_bsq_pan_sod_cic_mnd_afr_svk_ses_ger_tsw_cze_hun_ven_yor_fin_glc_wly_geo_urd_bos_por_lat_chh_amr_alb_est_xho_tag_ben_bat_jpn_tml_kor_hin_pol_fbf_scr_mao_mcd_gam_sun_cnt_ukr_moo_prs_owc_arw_fre_dut_rom_qcu_guj_lit_krd_swt_amh_slo_sid_grk_ind_ita_lda_bul_bem_mly_tha_anl_knd_zul_igb_tur_ctl_spa_uzb_tsn_vie_heb_ewe_akn_bam	-0.947257435334827	-2.29736362068849	0.0238411231413301
675	sod_alb_yor_afr_anl_hau_gam_ukr_azi_tur_cic_mly_swa_nor_urd_bsq_hin_tig_bam_mnd_svk_glc_ven_arw_ses_pan_est_fbf_swt_hun_prs_wly_geo_scr_ctl_ita_por_amh_heb_slo_fin_lda_jav_fre_sun_jpn_knd_kor_rom_mol_dyu_grk_mao_cze_mlt_tag_cnt_spa_moo_mcd_chh_dut_pol_krd_ger_qcu_swe_lit_ben_xho_sid_bos_owc_lat_ind_guj_zul_bul_akn_bat_tha_amr_tml_tsn_igb_uzb_eng_rus_aze_tsw_vie_aeg_dgb_ewe_bem	-0.140774026178536	-0.331758212135211	0.740818328151416
676	sod_rom_dgb_slo_hau_owc_amh_mcd_uzb_tur_moo_bat_ewe_ben_eng_bsq_krd_aeg_zul_cnt_pan_nor_swt_cze_dyu_ukr_hun_lda_yor_fin_bos_gam_geo_svk_glc_hin_fre_amr_wly_dut_est_bem_mly_prs_jav_jpn_knd_kor_pol_guj_xho_scr_mao_grk_chh_ind_mnd_arw_cic_afr_heb_alb_mol_ita_lit_qcu_swe_ctl_urd_ven_mlt_bul_tig_rus_sun_lat_tsn_ger_fbf_tag_tha_sid_tml_ses_akn_azi_spa_por_aze_igb_vie_anl_bam_tsw_swa	-0.509995951344152	-1.21437876015703	0.227677709897172
677	chh_eng_bam_ita_heb_sid_amr_pan_azi_aze_ven_mao_swa_arw_grk_bsq_urd_anl_moo_cnt_alb_ukr_ses_mcd_tsw_hin_fin_swt_fbf_est_cze_sod_geo_pol_swe_glc_spa_wly_amh_fre_hun_akn_ind_por_sun_jpn_knd_kor_bos_krd_yor_ger_jav_slo_mlt_bat_mnd_scr_bem_afr_hau_nor_mol_prs_lit_qcu_bul_guj_ctl_dgb_tig_ben_owc_dut_tag_rom_igb_lat_ewe_mly_tha_aeg_tml_cic_xho_tur_svk_rus_uzb_tsn_vie_gam_lda_zul_dyu	0.241539217821808	0.56837371455119	0.571151106571427
678	heb_alb_yor_eng_aeg_tig_amr_prs_azi_tur_bam_jav_tsn_guj_hin_bsq_slo_wly_igb_cnt_urd_nor_swa_pol_bem_swe_hun_zul_fbf_est_ben_gam_geo_ctl_rus_spa_mol_owc_mlt_ita_fin_lda_bat_bul_mao_jpn_knd_kor_ger_arw_dgb_svk_tag_lat_anl_sun_mnd_mcd_akn_rom_chh_cze_glc_pan_afr_qcu_lit_fre_scr_ses_amh_krd_sid_dut_mly_por_xho_ukr_moo_ind_tha_sod_tml_ven_dyu_uzb_grk_bos_aze_tsw_vie_hau_ewe_swt_cic	0.0586747381144022	0.13822926113163	0.89035809038419
679	aeg_arw_ven_cze_sod_anl_tig_ctl_azi_uzb_zul_mao_tsw_por_scr_bsq_krd_chh_lda_mnd_bos_urd_akn_mcd_bam_ger_fin_moo_tsn_est_lit_hau_geo_swe_svk_nor_pan_gam_owc_afr_hun_fbf_ind_rom_jav_jpn_tml_kor_eng_pol_dgb_lat_bat_ben_heb_tag_cnt_mol_bem_glc_wly_slo_ukr_prs_fre_qcu_rus_guj_hin_cic_mlt_spa_amr_dut_mly_ita_dyu_grk_ewe_sun_tha_sid_knd_ses_xho_tur_bul_alb_aze_swa_vie_amh_yor_igb_swt	0.0690345609526575	0.162388314699073	0.871352383832434
680	tig_guj_ewe_swe_heb_chh_anl_arw_uzb_aze_ven_sun_swa_ben_glc_bsq_por_gam_fbf_cnt_lat_pan_bam_svk_ses_mol_hun_lda_cic_est_cze_mlt_geo_fre_scr_ukr_hin_aeg_amh_bos_fin_igb_mly_lit_ind_jpn_tml_kor_bul_dut_akn_spa_tag_ita_wly_mao_mnd_ger_dyu_krd_sod_afr_slo_urd_grk_qcu_prs_eng_mcd_tsw_owc_nor_sid_ctl_bat_rus_tsn_rom_moo_jav_tha_amr_knd_dgb_xho_azi_alb_pol_tur_bem_vie_hau_swt_yor_zul	-0.12040274412836	-0.284036796950067	0.777013604455275
681	heb_ger_zul_urd_gam_amh_amr_eng_aze_uzb_swt_ind_yor_mcd_ukr_bsq_bos_mlt_lda_mnd_slo_pan_dyu_por_tsn_pol_est_dgb_akn_fin_prs_hau_geo_ita_rus_ctl_krd_chh_sod_svk_hun_moo_jav_nor_bat_jpn_knd_kor_arw_dut_ven_lat_sun_ben_aeg_tag_cnt_afr_cic_alb_owc_hin_scr_lit_rom_qcu_cze_bul_mol_swa_sid_guj_anl_spa_mao_swe_xho_glc_igb_mly_tha_wly_tml_tsw_bem_azi_grk_fre_tur_ewe_vie_tig_ses_bam_fbf	-0.676037231848117	-1.62406118999227	0.107747483835358
682	amr_ger_dgb_mol_aeg_wly_chh_guj_aze_azi_bem_mly_yor_rus_arw_bsq_lat_owc_akn_mnd_ita_rom_cic_lit_bam_afr_fin_ses_xho_hun_cze_hau_geo_fre_pol_ben_ukr_tig_mlt_eng_est_ewe_bat_glc_mao_jpn_knd_kor_svk_alb_lda_slo_ind_bul_amh_tag_cnt_dut_swa_krd_sid_bos_grk_swe_scr_qcu_urd_hin_nor_moo_anl_pan_sod_mcd_sun_ctl_tsn_spa_fbf_jav_tha_gam_tml_zul_igb_uzb_prs_por_tur_dyu_vie_heb_tsw_ven_swt	0.185959396518342	0.437578366675877	0.662706492551942
683	amr_svk_ven_slo_gam_amh_mlt_mol_azi_uzb_xho_mly_fbf_grk_afr_bsq_ita_anl_swa_mnd_scr_fre_cic_nor_lda_alb_hun_akn_dyu_fin_eng_sod_geo_dut_swe_spa_pan_wly_heb_por_est_zul_jav_bul_mao_jpn_tml_kor_rom_krd_ses_pol_tag_arw_owc_bat_cnt_hin_tsn_prs_hau_lit_guj_glc_mcd_qcu_cze_ger_bos_yor_tig_lat_sid_ben_sun_ukr_bem_ctl_igb_ind_tha_aeg_knd_ewe_tsw_tur_rus_urd_aze_bam_vie_chh_moo_swt_dgb	-0.794340519072552	-1.91343061331934	0.058768764511199
684	anl_ben_bem_arw_sod_wly_mlt_mol_aze_uzb_tsw_tag_tsn_mcd_swe_bsq_glc_heb_swt_mnd_rom_eng_dyu_krd_lda_afr_fin_fbf_igb_est_fre_tig_geo_bos_prs_guj_ukr_gam_hau_alb_hun_cic_ind_scr_jav_jpn_tml_kor_lat_lit_bam_slo_mao_pan_owc_mly_cnt_dut_moo_rus_sid_bul_pol_nor_ita_qcu_por_ctl_svk_yor_amh_hin_amr_grk_bat_spa_ses_ger_xho_sun_tha_chh_knd_ewe_akn_azi_urd_cze_tur_swa_vie_aeg_ven_zul_dgb	-0.313680671718601	-0.742259261273278	0.45980087445027
685	amh_lit_ses_ctl_wly_owc_amr_dut_tur_aze_igb_mao_dyu_pol_grk_bsq_lat_chh_cic_cnt_ita_mol_ven_rom_swa_bul_hun_moo_ewe_fin_guj_anl_geo_ben_hin_arw_swe_hau_sid_cze_est_zul_jav_urd_mly_jpn_knd_kor_afr_ukr_fbf_eng_sun_ger_tig_tag_mnd_spa_dgb_fre_aeg_slo_bos_alb_rus_qcu_por_nor_prs_yor_gam_glc_sod_scr_bat_pan_xho_krd_bem_ind_tha_heb_tml_swt_tsw_uzb_mcd_svk_azi_bam_vie_mlt_akn_tsn_lda	-0.284746861183823	-0.673686332517198	0.502181673594163
686	aeg_dut_ses_mcd_gam_heb_sod_ctl_aze_tur_ven_mao_igb_ger_lit_bsq_alb_chh_yor_cnt_spa_ita_ewe_ukr_xho_lat_est_dgb_swa_hun_nor_amh_geo_ben_arw_prs_glc_wly_amr_bos_fin_bam_jav_afr_bat_jpn_tml_kor_slo_rom_swt_guj_mly_cze_tig_ind_mnd_mol_fbf_krd_mlt_svk_urd_scr_por_qcu_swe_fre_bul_tsw_anl_rus_hau_pol_sun_eng_moo_hin_lda_tag_tha_owc_knd_bem_cic_uzb_grk_pan_azi_tsn_vie_sid_zul_dyu_akn	-0.0876120736895753	-0.206505217395831	0.836847723703778
687	heb_mol_bem_ita_wly_sid_amh_pol_tur_azi_swt_jav_tsn_krd_rom_bsq_ben_mlt_zul_cnt_slo_lat_akn_alb_dyu_prs_fin_fbf_moo_hun_rus_sod_geo_por_cze_fre_arw_chh_owc_grk_est_ven_mly_guj_mao_jpn_tml_kor_eng_scr_lda_bos_ind_glc_tig_sun_mnd_svk_tsw_spa_hau_lit_ctl_nor_ukr_qcu_dut_ger_mcd_ses_gam_swe_anl_pan_bat_bul_bam_afr_ewe_tag_tha_aeg_knd_dgb_xho_aze_urd_hin_uzb_cic_vie_amr_yor_swa_igb	-0.812284232330213	-1.95914346272792	0.0530909544800033
688	heb_bos_moo_eng_tig_chh_wly_hin_tur_uzb_dyu_mly_lda_mol_svk_bsq_rom_mlt_ewe_mnd_lat_lit_zul_krd_bam_guj_hun_tsn_yor_est_por_amr_geo_cze_fre_urd_grk_amh_sid_mcd_fin_bem_sun_dut_bat_jpn_tml_kor_nor_pan_akn_ger_tag_glc_gam_ind_cnt_ctl_xho_ukr_anl_slo_scr_afr_alb_qcu_swe_ita_rus_dgb_owc_prs_sod_ben_jav_arw_igb_spa_fbf_mao_tha_hau_knd_tsw_cic_azi_bul_pol_aze_ven_vie_aeg_swt_ses_swa	-0.349034158354101	-0.8269695498406	0.410371126272403
689	gam_glc_igb_por_chh_sod_tig_cze_tur_uzb_moo_jav_akn_prs_afr_bsq_krd_hau_zul_cnt_fre_alb_tsn_ctl_swt_grk_hun_bem_dgb_est_swe_heb_geo_hin_nor_lit_pol_owc_mlt_dut_fin_tsw_mao_ger_sun_jpn_tml_kor_rom_ukr_ven_mcd_mly_guj_amh_bat_mnd_scr_fbf_arw_amr_lat_rus_spa_bul_qcu_eng_ita_mol_lda_anl_urd_sid_slo_ind_pan_bam_bos_swa_tag_tha_wly_knd_dyu_ses_azi_ben_svk_aze_yor_vie_aeg_ewe_cic_xho	-0.542589113338288	-1.29723031239602	0.197760839528515
690	amr_afr_dyu_nor_sod_owc_sid_fre_tur_azi_lda_tag_cic_lit_pol_bsq_cze_amh_tsw_cnt_pan_mol_akn_bul_fbf_eng_est_yor_swt_hun_krd_anl_geo_scr_arw_mcd_ita_hau_wly_bos_fin_dgb_bat_dut_mao_jpn_tml_kor_ukr_glc_ven_ben_sun_grk_chh_jav_mnd_alb_ses_prs_tig_urd_slo_ger_swe_qcu_guj_rus_lat_tsn_heb_rom_gam_ctl_mly_hin_bam_svk_moo_ind_tha_mlt_knd_zul_igb_aze_por_spa_uzb_xho_vie_aeg_bem_ewe_swa	-0.696461142715744	-1.67253599090976	0.0977797505204398
691	hau_alb_moo_ukr_amr_sod_sid_krd_azi_aze_cic_sun_akn_afr_pan_bsq_cze_owc_swt_cnt_mol_pol_igb_prs_yor_mcd_est_bam_ses_hun_fre_wly_geo_ben_por_slo_rom_chh_aeg_spa_fin_bem_mly_eng_mao_jpn_knd_kor_lat_urd_lda_arw_jav_bul_heb_tag_mnd_scr_fbf_ctl_tig_ger_svk_nor_guj_qcu_hin_swe_rus_tsw_anl_glc_mlt_bos_bat_dut_swa_grk_xho_ind_tha_gam_tml_zul_ven_uzb_lit_ita_tur_tsn_vie_amh_dyu_dgb_ewe	0.148967899787058	0.350423498093993	0.726813350332981
692	mlt_mol_dgb_pol_owc_wly_gam_lat_azi_aze_dyu_tag_ven_arw_glc_bsq_lit_amh_yor_mnd_nor_guj_lda_rom_ses_ita_est_akn_moo_fin_por_amr_geo_svk_slo_ben_grk_heb_hau_ger_hun_bam_sun_dut_ind_jpn_knd_kor_prs_eng_igb_ukr_mao_urd_sod_bat_cnt_bos_tsn_cze_sid_rus_swe_spa_scr_qcu_alb_krd_bul_xho_aeg_fre_anl_ctl_mly_mcd_fbf_afr_bem_jav_tha_tig_tml_swa_swt_tur_pan_hin_uzb_cic_vie_chh_ewe_tsw_zul	0.484862802313814	1.1451936895224	0.255067466523482
693	mlt_scr_bem_glc_hau_sod_heb_ctl_azi_tur_igb_bat_moo_krd_lat_bsq_swe_chh_ses_cnt_pan_pol_bam_mcd_swt_rus_fin_tsw_dgb_est_hin_gam_geo_ita_lit_guj_prs_aeg_amh_alb_hun_cic_ind_slo_tag_jpn_tml_kor_nor_svk_dyu_ukr_jav_spa_owc_mao_mnd_bul_akn_mol_sid_por_eng_dut_afr_qcu_grk_fre_bos_ewe_tig_ben_amr_rom_sun_arw_lda_ger_fbf_mly_tha_wly_knd_swa_tsn_aze_cze_urd_uzb_zul_vie_anl_xho_yor_ven	-0.616384949991732	-1.47463668337051	0.143687545800571
694	gam_krd_bam_fre_amh_amr_hau_arw_azi_tur_bem_ind_ewe_rom_nor_bsq_dut_owc_moo_mnd_lat_svk_dyu_mcd_akn_guj_fin_zul_tsn_hun_spa_chh_geo_swe_pan_lit_scr_wly_heb_por_est_igb_mly_rus_mao_jpn_tml_kor_urd_ger_yor_mol_bat_ctl_sod_jav_cnt_afr_lda_ben_tig_ita_ukr_hin_alb_qcu_glc_pol_eng_fbf_mlt_cze_sid_slo_tag_prs_ses_bul_swt_sun_tha_anl_knd_tsw_ven_uzb_bos_grk_aze_swa_vie_aeg_cic_dgb_xho	-0.798184266431598	-1.92203798631261	0.0576621210988729
695	heb_ctl_cic_pan_gam_owc_amr_ukr_tur_uzb_tsn_ind_dgb_mcd_afr_bsq_bul_aeg_ven_cnt_grk_krd_akn_cze_yor_alb_est_ewe_swa_hun_lat_hau_geo_ger_por_guj_ben_tig_anl_scr_fin_zul_sun_swe_tag_jpn_knd_kor_rom_fre_dyu_eng_mly_slo_wly_jav_mnd_lit_tsw_bos_chh_pol_ita_arw_svk_qcu_mol_urd_hin_lda_amh_spa_sod_nor_mao_glc_ses_rus_moo_bat_tha_mlt_tml_fbf_xho_azi_prs_dut_aze_igb_vie_sid_bem_bam_swt	-0.995105082266059	-2.42590172376424	0.017199905833463
696	hau_cze_bam_ger_aeg_amh_anl_scr_aze_uzb_swt_bat_lda_ben_urd_bsq_guj_tig_swa_cnt_eng_mcd_dyu_nor_bem_ctl_hun_ewe_dgb_est_lat_amr_geo_rom_alb_glc_arw_sid_wly_bos_fin_ses_mao_ukr_mly_jpn_knd_kor_swe_mol_moo_krd_tag_pol_owc_jav_mnd_ita_zul_bul_mlt_pan_svk_hin_spa_qcu_prs_por_rus_cic_chh_slo_gam_afr_sun_lit_xho_grk_ven_ind_tha_sod_tml_tsw_fbf_tur_dut_fre_azi_yor_vie_heb_tsn_igb_akn	-0.236278216469024	-0.558483177347861	0.577856665556102
697	mlt_ger_ven_lit_wly_owc_chh_krd_tur_aze_dgb_jav_dyu_arw_por_bsq_pan_sod_ses_mnd_ben_cze_xho_alb_moo_bul_hun_ewe_tsn_est_fre_amh_geo_rom_dut_guj_glc_sid_hau_nor_fin_cic_ind_hin_mly_jpn_knd_kor_mol_afr_akn_lat_bat_prs_heb_sun_cnt_mcd_swt_svk_amr_scr_eng_slo_rus_qcu_ita_bos_ctl_zul_aeg_swe_tig_pol_tag_spa_tsw_urd_fbf_mao_tha_gam_tml_yor_bem_azi_ukr_grk_uzb_igb_vie_anl_bam_swa_lda	0.0459357965800286	0.10820088070997	0.914069447304627
698	sod_svk_lda_afr_heb_wly_hau_spa_tur_aze_ses_tag_igb_dut_bos_bsq_lat_mlt_yor_mnd_rus_ger_moo_mol_dgb_nor_fin_zul_swt_est_ctl_owc_geo_urd_lit_pan_bul_anl_chh_guj_hun_tsn_mly_fre_bat_jpn_knd_kor_glc_scr_swa_eng_sun_mcd_tig_mao_cnt_arw_tsw_cze_aeg_hin_alb_rom_krd_qcu_prs_ukr_por_dyu_amh_swe_sid_slo_ind_grk_ven_ita_akn_jav_tha_amr_tml_cic_bam_uzb_pol_ben_azi_ewe_vie_gam_bem_xho_fbf	0.32477633843856	0.765248754609288	0.446061098359082
699	gam_swe_swa_afr_heb_sod_anl_ben_uzb_azi_yor_mly_ewe_slo_arw_bsq_lat_owc_igb_mnd_bul_fre_cic_rom_xho_hin_fin_dgb_lda_est_svk_sid_geo_pol_ukr_mcd_dut_hau_amh_ita_hun_ven_jav_grk_tag_jpn_tml_kor_guj_ctl_zul_nor_sun_alb_amr_ind_cnt_prs_tsn_spa_wly_scr_eng_pan_urd_qcu_bos_lit_krd_dyu_mlt_rus_chh_mol_bat_ger_bem_cze_akn_mao_tha_aeg_knd_tsw_bam_tur_glc_por_aze_swt_vie_tig_ses_moo_fbf	0.0169640047575747	0.0399526907490062	0.968216487406928
700	aeg_ita_bam_svk_mlt_hau_wly_glc_tur_uzb_igb_jav_fbf_ger_pan_bsq_krd_heb_tsw_cnt_lat_dut_swa_bos_xho_afr_hun_ewe_swt_fin_bul_sid_geo_por_pol_prs_spa_amh_chh_ctl_est_ven_bat_eng_ind_jpn_tml_kor_mol_arw_zul_urd_tag_alb_gam_mly_mnd_fre_tsn_lit_anl_hin_grk_ukr_cze_qcu_swe_mcd_guj_akn_sod_rom_amr_scr_sun_ben_bem_nor_yor_mao_tha_tig_knd_cic_dgb_azi_slo_rus_aze_ses_vie_owc_dyu_lda_moo	-0.242525378515403	-0.573019964614239	0.568014098693803
701	sid_glc_swt_rus_anl_aeg_mlt_urd_uzb_azi_yor_mly_bem_slo_por_bsq_mcd_chh_fbf_mnd_scr_ger_bam_afr_akn_hin_hun_tsw_swa_est_krd_wly_geo_nor_arw_ctl_prs_tig_hau_ben_fin_moo_tag_dut_jav_jpn_knd_kor_grk_guj_ven_rom_mao_alb_amr_sun_cnt_bos_ses_lat_heb_svk_spa_swe_ukr_qcu_eng_lit_fre_dgb_sod_bul_owc_cze_bat_pol_ewe_mol_cic_ind_tha_gam_tml_lda_xho_tur_ita_pan_aze_dyu_vie_amh_tsn_zul_igb	0.419036818593522	0.987073338373854	0.326167820558935
702	owc_por_ven_swe_mlt_wly_tig_alb_azi_tur_dgb_sun_yor_glc_hin_bsq_grk_gam_akn_mnd_eng_pan_ewe_ukr_cic_urd_hun_xho_dyu_fin_ctl_hau_geo_mol_nor_guj_ger_amr_aeg_bos_est_lda_ind_rom_mly_jpn_tml_kor_svk_rus_zul_krd_tag_ita_sid_mao_cnt_mcd_igb_fre_amh_bul_pol_lat_arw_qcu_afr_spa_cze_bem_anl_dut_heb_scr_jav_slo_ses_lit_bam_bat_tha_chh_knd_moo_swa_aze_prs_ben_uzb_tsw_vie_sod_swt_tsn_fbf	0.226549810440048	0.533854905667407	0.594715673313485
703	owc_grk_fbf_pol_aeg_chh_heb_mcd_azi_uzb_ven_sun_bam_spa_urd_bsq_krd_gam_moo_mnd_ctl_mol_swa_bos_bem_ben_est_cic_ses_hun_ger_sod_geo_nor_scr_por_prs_wly_amh_fre_fin_igb_mao_eng_jav_jpn_tml_kor_hin_lit_tsn_glc_ind_dut_mlt_mly_cnt_swe_swt_ita_hau_ukr_rus_svk_cze_qcu_bul_arw_afr_akn_anl_rom_amr_alb_bat_pan_ewe_guj_xho_tag_tha_tig_knd_dgb_zul_tur_slo_lat_aze_dyu_vie_sid_yor_tsw_lda	0.425948448907521	1.0063373688772	0.316864502180735
704	sid_fre_ven_ita_chh_gam_wly_ger_tur_aze_dgb_mly_bam_bos_lat_bsq_mcd_heb_akn_mnd_rom_dut_bem_eng_cic_prs_est_fbf_ewe_hun_bul_owc_geo_afr_glc_arw_rus_anl_hau_guj_fin_swt_mao_cze_tag_jpn_tml_kor_nor_ctl_tsw_hin_bat_lit_aeg_ind_cnt_por_dyu_alb_sod_grk_swe_ben_mol_qcu_slo_svk_scr_xho_tig_spa_amr_pol_sun_pan_yor_urd_zul_jav_tha_amh_knd_ses_moo_azi_krd_ukr_uzb_tsn_vie_mlt_swa_lda_igb	-0.349906041767891	-0.830774627863972	0.408228730176713
705	tig_alb_ses_svk_chh_aeg_sid_swe_uzb_tur_lda_ind_igb_mol_por_bsq_pol_hau_akn_cnt_krd_nor_dgb_hin_zul_ger_est_bam_bem_fin_scr_anl_geo_eng_urd_guj_fre_amh_mlt_rom_hun_dyu_tag_glc_jav_jpn_tml_kor_dut_cze_swt_slo_bat_lit_amr_mao_mnd_mcd_yor_ben_heb_arw_prs_grk_spa_qcu_ita_pan_ctl_moo_sod_lat_owc_ukr_sun_bul_tsn_bos_fbf_mly_tha_wly_knd_ven_cic_azi_afr_rus_aze_swa_vie_gam_xho_tsw_ewe	-0.38717579980127	-0.919438762757941	0.360244774635685
706	hau_rom_swt_rus_wly_sod_anl_glc_aze_uzb_swa_tag_bem_nor_scr_bsq_pol_amr_tsw_mnd_afr_lat_dgb_por_bam_alb_hun_yor_xho_est_ben_mlt_geo_mol_slo_grk_lit_tig_heb_swe_fin_zul_bat_hin_sun_jpn_tml_kor_guj_arw_lda_urd_mao_eng_aeg_ind_cnt_bos_dyu_prs_owc_ita_spa_cze_svk_qcu_mcd_pan_krd_ewe_sid_dut_chh_ger_jav_ctl_cic_bul_moo_mly_tha_gam_knd_akn_fbf_azi_fre_ukr_tur_igb_vie_amh_tsn_ven_ses	-0.562908226769433	-1.34285788451461	0.182586278266409
707	amh_mcd_dgb_nor_sid_wly_owc_bos_tur_azi_akn_bat_swt_spa_alb_bsq_ben_aeg_lda_mnd_scr_pol_yor_pan_ses_rus_fin_tsn_cic_hun_krd_gam_geo_grk_afr_ukr_prs_anl_heb_lat_est_dyu_ind_glc_jav_jpn_knd_kor_ita_dut_swa_por_sun_arw_chh_tag_cnt_urd_ven_rom_mlt_cze_bul_fre_svk_qcu_hin_slo_ger_tsw_tig_guj_amr_lit_mao_ctl_zul_eng_fbf_mly_tha_sod_tml_ewe_moo_aze_mol_swe_uzb_igb_vie_hau_bam_xho_bem	-0.275609067060037	-0.651350439538598	0.516426598037607
708	sod_svk_igb_prs_owc_amr_chh_dut_uzb_tur_dyu_bat_swt_por_ger_bsq_ukr_aeg_akn_cnt_afr_guj_dgb_arw_bam_rom_fin_moo_ses_hun_pan_tig_geo_swe_lit_slo_krd_amh_anl_bul_est_zul_mao_rus_sun_jpn_tml_kor_pol_mol_tsw_spa_tag_lat_hau_mly_mnd_hin_bem_nor_heb_eng_ita_bos_ben_qcu_glc_scr_mcd_ewe_mlt_alb_sid_cze_jav_urd_yor_grk_xho_ind_tha_wly_knd_cic_tsn_aze_fre_ctl_azi_swa_vie_gam_lda_fbf_ven	-0.444480850271408	-1.05439985736128	0.294431518933919
709	heb_mcd_moo_spa_wly_amh_hau_lit_uzb_tur_zul_mly_bam_slo_nor_bsq_bul_aeg_cic_mnd_fre_hin_yor_prs_dyu_por_est_igb_akn_fin_ger_sod_geo_rom_pan_svk_dut_amr_mlt_grk_hun_dgb_ind_krd_mao_jpn_knd_kor_ctl_pol_swt_eng_jav_afr_sid_sun_cnt_cze_fbf_alb_chh_mol_scr_arw_glc_qcu_lat_guj_rus_tsn_anl_swe_owc_ukr_tag_ben_lda_urd_ven_bat_tha_gam_tml_swa_ses_aze_bos_ita_azi_ewe_vie_tig_xho_tsw_bem	-0.286696803130487	-0.678225228181723	0.49931298623769
710	aeg_nor_ses_cze_wly_chh_sid_ger_tur_uzb_cic_tag_bem_ctl_slo_bsq_ita_amr_xho_mnd_prs_svk_swa_bul_dgb_lit_fin_tsn_ewe_hun_mcd_amh_geo_swe_rom_pol_ukr_hau_sod_hin_est_swt_mly_fre_bat_jpn_knd_kor_afr_arw_tsw_urd_sun_pan_owc_mao_cnt_alb_dyu_krd_tig_eng_glc_scr_lat_qcu_grk_spa_por_zul_gam_rus_mlt_dut_jav_mol_bam_bos_moo_ind_tha_anl_tml_yor_igb_azi_guj_ben_aze_akn_vie_heb_ven_fbf_lda	-0.775075986256414	-1.86366697340181	0.0655237537767169
711	amr_guj_moo_bos_anl_chh_tig_mol_aze_uzb_zul_jav_igb_cze_ctl_bsq_urd_sod_ewe_cnt_slo_scr_fbf_eng_ses_rus_fin_ven_lda_est_prs_sid_geo_grk_rom_ger_bul_hau_owc_por_hun_tsw_mao_hin_bat_jpn_knd_kor_ukr_glc_dgb_alb_sun_arw_mlt_mly_mnd_krd_yor_svk_aeg_fre_lit_nor_pan_qcu_ita_lat_mcd_dyu_heb_dut_amh_spa_tag_pol_tsn_ben_cic_ind_tha_wly_tml_bam_xho_azi_afr_swe_tur_swa_vie_gam_swt_bem_akn	0.953205661054213	2.28546748362095	0.024557489903401
712	tig_bul_moo_slo_heb_sod_sid_ukr_azi_tur_ven_tag_akn_hin_ger_bsq_lat_aeg_dgb_mnd_scr_ben_fbf_cze_bam_swe_est_ses_xho_fin_svk_chh_geo_pan_eng_fre_bos_owc_anl_afr_hun_tsw_mly_rom_mao_jpn_knd_kor_guj_mol_swa_pol_ind_mcd_hau_jav_cnt_krd_tsn_alb_amr_ctl_lit_arw_urd_qcu_grk_dut_ita_bem_wly_glc_amh_nor_sun_prs_igb_por_yor_bat_tha_mlt_tml_dyu_swt_aze_rus_spa_uzb_cic_vie_gam_zul_ewe_lda	-0.0992067720040869	-0.233635607737099	0.815781392189977
713	anl_rom_bam_alb_hau_chh_heb_prs_aze_azi_ses_ind_ewe_glc_pan_bsq_ukr_sid_dgb_cnt_hin_guj_tsn_dut_lda_grk_fin_yor_swt_est_ger_tig_geo_bos_afr_scr_cze_amr_aeg_mcd_hun_fbf_mly_bul_jav_jpn_tml_kor_ita_fre_bem_swe_mao_spa_mlt_sun_mnd_rus_ven_slo_gam_ctl_por_lit_eng_qcu_nor_arw_krd_zul_owc_urd_sod_pol_bat_mol_swa_ben_moo_tag_tha_wly_knd_akn_dyu_tur_svk_lat_uzb_igb_vie_amh_tsw_xho_cic	-0.495755758982579	-1.18014030275516	0.240954223405152
714	anl_scr_swt_rus_amh_aeg_owc_svk_uzb_tur_xho_jav_ven_pol_eng_bsq_afr_gam_swa_mnd_nor_ita_bem_rom_tsw_bul_hun_cic_yor_fin_krd_sod_geo_arw_ctl_mcd_alb_wly_hau_guj_est_moo_sun_glc_ind_jpn_knd_kor_cze_slo_fbf_ben_tag_mol_tig_mly_cnt_dut_zul_hin_heb_spa_ukr_prs_pan_qcu_fre_urd_ger_igb_mlt_lit_chh_por_bat_bos_bam_grk_dgb_mao_tha_sid_tml_ses_dyu_azi_lat_swe_aze_akn_vie_amr_lda_ewe_tsn	-0.208048865991552	-0.491207596122062	0.624436846243938
715	heb_bos_fbf_afr_chh_amr_mlt_urd_uzb_azi_ewe_mly_zul_bul_scr_bsq_alb_sod_dgb_mnd_glc_fre_dyu_prs_lda_lat_est_swa_cic_hun_ben_tig_geo_ctl_svk_eng_hin_amh_wly_grk_fin_moo_bat_guj_jav_jpn_tml_kor_nor_ger_yor_pol_mao_swe_owc_ind_cnt_mol_ven_mcd_gam_pan_dut_rom_por_qcu_cze_ukr_rus_bem_anl_lit_sid_ita_tag_arw_akn_krd_swt_sun_tha_aeg_knd_igb_tsw_tur_spa_slo_aze_bam_vie_hau_ses_xho_tsn	-0.818832507653732	-1.97313488154744	0.0514490381779032
716	heb_por_swa_afr_sid_wly_anl_ctl_tur_aze_tsw_mao_igb_svk_ben_bsq_ger_tig_lda_cnt_swe_lat_ven_fre_xho_mcd_hun_akn_fbf_fin_rus_hau_geo_grk_prs_hin_urd_owc_mlt_rom_est_bem_mly_spa_ind_jpn_knd_kor_bul_krd_cic_bos_tag_guj_gam_sun_mnd_lit_ses_ukr_amh_cze_pol_eng_dut_qcu_glc_alb_ita_dyu_aeg_arw_sod_mol_jav_nor_moo_scr_bam_bat_tha_chh_tml_zul_ewe_azi_pan_slo_uzb_tsn_vie_amr_swt_dgb_yor	0.0245698479284636	0.0578722908055865	0.953974519907213
717	anl_swe_igb_grk_chh_gam_sod_ctl_azi_tur_ewe_bat_moo_svk_rom_bsq_pol_tig_cic_cnt_slo_urd_akn_cze_swa_scr_hun_tsw_xho_est_glc_owc_geo_mol_bos_pan_lat_aeg_heb_por_fin_fbf_tag_rus_mao_jpn_knd_kor_krd_arw_ses_ita_jav_afr_amr_mly_mnd_fre_dgb_nor_mlt_ben_prs_ukr_dut_qcu_mcd_alb_hin_lda_amh_spa_wly_ger_ind_lit_swt_guj_yor_sun_tha_hau_tml_bam_bem_aze_eng_bul_uzb_dyu_vie_sid_ven_tsn_zul	-0.557560260347172	-1.32945963546092	0.186948332074723
718	wly_por_bam_hin_owc_mlt_aeg_eng_uzb_tur_cic_bat_xho_ben_guj_bsq_lit_heb_tsw_cnt_krd_mol_zul_svk_dyu_pan_est_dgb_fbf_fin_swe_gam_geo_bos_prs_ita_ger_anl_sid_lat_hun_igb_jav_urd_tag_jpn_tml_kor_spa_bul_bem_cze_mao_dut_hau_ind_mnd_glc_lda_arw_amr_afr_alb_scr_ukr_qcu_fre_nor_ctl_ven_chh_mcd_tig_rom_mly_slo_ses_grk_yor_sun_tha_sod_knd_ewe_tsn_aze_rus_pol_azi_swt_vie_amh_swa_akn_moo	-0.418528795277982	-0.99313936527544	0.323219040569141
719	hau_spa_yor_rus_sod_amr_tig_lit_uzb_tur_tsn_tag_lda_arw_prs_bsq_slo_wly_moo_cnt_ben_alb_ven_ita_dgb_por_est_cic_dyu_hun_glc_aeg_geo_afr_bul_cze_bos_anl_chh_grk_fin_xho_ind_ger_mly_jpn_knd_kor_urd_svk_bem_lat_jav_swe_sid_bat_mnd_pan_akn_scr_gam_ukr_krd_rom_mcd_qcu_eng_guj_mol_swt_mlt_nor_amh_pol_mao_fre_swa_hin_tsw_sun_tha_owc_tml_bam_igb_azi_ctl_dut_aze_ewe_vie_heb_fbf_zul_ses	-0.651134517383129	-1.56563715518081	0.120830082068889
720	anl_ben_zul_swe_hau_aeg_mlt_eng_tur_azi_tsw_bat_cic_cze_arw_bsq_hin_wly_bam_mnd_ukr_afr_ven_prs_yor_urd_hun_bem_fbf_est_lit_amr_geo_dut_slo_mol_ger_heb_sod_lat_fin_igb_mly_rus_jav_jpn_tml_kor_krd_ita_dgb_guj_mao_nor_tig_ind_cnt_spa_ewe_fre_gam_bos_pan_alb_mcd_qcu_glc_por_svk_swa_sid_pol_owc_scr_tag_bul_tsn_grk_swt_sun_tha_chh_knd_dyu_moo_uzb_ctl_rom_aze_akn_vie_amh_ses_lda_xho	-0.677869558188772	-1.62243608865289	0.10809531848209
721	anl_spa_lda_eng_gam_amr_tig_urd_azi_uzb_tsn_ind_dgb_ita_swe_bsq_bos_wly_xho_mnd_alb_glc_swa_cze_bem_lat_hun_tsw_ewe_fin_slo_heb_geo_prs_fre_ger_bul_aeg_owc_hin_est_fbf_tag_mcd_mly_jpn_tml_kor_scr_grk_zul_rus_sun_guj_chh_mao_cnt_pan_bam_afr_mlt_ben_por_svk_ukr_qcu_lit_nor_mol_ven_amh_rom_hau_dut_bat_krd_swt_arw_cic_jav_tha_sod_knd_akn_dyu_tur_pol_ctl_aze_yor_vie_sid_moo_igb_ses	-0.525708686141194	-1.25231033425987	0.213596961036907
722	tig_lat_zul_ger_amr_owc_mlt_grk_tur_azi_akn_jav_yor_bul_por_bsq_afr_heb_ven_cnt_hin_rus_ewe_glc_bem_dut_hun_swt_moo_fin_pan_aeg_geo_ben_bos_scr_nor_amh_wly_mol_est_tsw_mao_svk_tag_jpn_knd_kor_lit_urd_swa_mcd_mly_swe_anl_ind_mnd_prs_dgb_eng_chh_krd_cze_ukr_spa_qcu_arw_ita_pol_cic_sod_slo_sid_rom_sun_fre_dyu_ctl_fbf_bat_tha_hau_tml_bam_xho_aze_alb_guj_uzb_ses_vie_gam_tsn_igb_lda	-0.596691663603896	-1.42483306973974	0.157552739426802
723	sid_lat_bem_krd_gam_anl_tig_bos_uzb_tur_yor_jav_lda_slo_nor_bsq_prs_owc_moo_mnd_fre_pan_swt_mcd_zul_hin_fin_tsn_dyu_hun_swe_chh_geo_eng_glc_ukr_ita_hau_amr_spa_est_akn_bat_pol_mao_jpn_knd_kor_arw_dut_ewe_rom_ind_alb_wly_tag_cnt_afr_fbf_scr_heb_bul_mol_cze_grk_qcu_urd_ger_lit_cic_amh_guj_aeg_ben_mly_ctl_ven_por_xho_sun_tha_sod_tml_tsw_swa_azi_svk_rus_aze_dgb_vie_mlt_igb_ses_bam	-0.0425361435030818	-0.100119141635567	0.92046525178273
724	owc_prs_yor_hin_sod_amh_wly_glc_tur_aze_ses_ind_tsw_arw_guj_bsq_rus_anl_igb_cnt_cze_ger_swt_urd_dyu_bul_fin_dgb_ven_hun_bos_chh_geo_scr_dut_mcd_fre_aeg_heb_nor_est_bam_jav_ben_mao_jpn_knd_kor_pan_alb_akn_grk_sun_por_gam_tag_mnd_afr_zul_swe_tig_krd_eng_pol_slo_qcu_spa_lat_ctl_bem_mlt_mol_amr_lit_bat_rom_lda_ita_tsn_mly_tha_sid_tml_fbf_cic_azi_ukr_svk_uzb_xho_vie_hau_moo_ewe_swa	-0.68438423462482	-1.63922319354115	0.104545453010491
725	gam_hin_akn_pan_owc_tig_sid_eng_tur_aze_zul_bat_bam_ben_alb_bsq_spa_amh_swa_cnt_nor_fre_ses_urd_lda_bul_fin_igb_fbf_est_scr_amr_geo_arw_prs_dut_svk_hau_anl_grk_hun_dyu_sun_rom_mly_jpn_knd_kor_ctl_slo_tsw_bos_tag_mcd_chh_mao_mnd_glc_xho_afr_heb_ita_mol_swe_rus_qcu_ger_cze_ukr_bem_mlt_lat_sod_lit_ind_krd_ewe_pol_yor_jav_tha_aeg_tml_tsn_dgb_azi_por_guj_uzb_ven_vie_wly_swt_moo_cic	-0.0817307230157506	-0.192768543869428	0.847560581308242
726	anl_cze_dyu_arw_sod_hau_wly_mol_uzb_azi_dgb_tag_swt_glc_guj_bsq_pan_aeg_swa_mnd_dut_rom_akn_ctl_lda_hin_fin_igb_cic_hun_spa_mlt_geo_ukr_lat_krd_fre_sid_owc_urd_est_zul_ind_grk_sun_jpn_knd_kor_pol_ger_xho_ben_bat_nor_heb_mao_cnt_scr_tsw_rus_chh_alb_slo_bul_eng_qcu_svk_prs_swe_moo_amr_por_gam_mcd_mly_ita_tsn_afr_bam_jav_tha_amh_tml_ven_fbf_aze_bos_lit_tur_ses_vie_tig_yor_ewe_bem	-0.512802297427619	-1.22036613453802	0.225411489087275
727	aeg_swe_swt_eng_heb_hau_anl_mcd_aze_azi_dyu_mao_tsn_cze_scr_bsq_afr_gam_swa_cnt_rom_grk_cic_bos_dgb_glc_est_igb_fbf_fin_dut_tig_geo_ben_hin_lit_arw_sid_amr_ctl_hun_ewe_sun_guj_jav_jpn_knd_kor_lat_spa_zul_ger_ind_krd_sod_mly_mnd_por_bem_rus_owc_ita_bul_mol_alb_qcu_urd_fre_ukr_akn_wly_prs_mlt_svk_bat_pan_yor_nor_bam_tag_tha_amh_tml_ven_moo_tur_slo_pol_uzb_lda_vie_chh_tsw_ses_xho	-0.395257997769648	-0.938664076634994	0.350334722901055
728	gam_mol_ven_pol_amr_sid_aeg_alb_aze_azi_cic_mly_dgb_svk_slo_bsq_ger_heb_akn_cnt_fre_ctl_igb_lat_ewe_por_hun_ses_zul_fin_eng_hau_geo_spa_glc_grk_cze_amh_tig_nor_est_swa_mao_ita_tag_jpn_knd_kor_arw_dut_tsw_mcd_sun_swe_sod_bat_mnd_krd_lda_pan_wly_rus_afr_scr_ben_qcu_bul_bos_rom_swt_anl_lit_owc_urd_ind_ukr_fbf_prs_bam_jav_tha_chh_tml_dyu_xho_tur_guj_hin_uzb_moo_vie_mlt_yor_bem_tsn	-0.0305299316240264	-0.0719100436187924	0.942827919317178
729	amr_fre_ewe_por_mlt_sod_heb_lat_azi_aze_zul_sun_lda_alb_pol_bsq_grk_aeg_swa_mnd_urd_eng_ven_rom_tsw_prs_fin_ses_cic_est_krd_chh_geo_ger_dut_guj_bos_hau_tig_slo_hun_swt_bat_bul_ind_jpn_tml_kor_ita_hin_fbf_ben_mly_svk_wly_jav_cnt_scr_dgb_glc_amh_nor_mol_rus_mcd_qcu_afr_spa_ukr_xho_sid_ctl_anl_cze_tag_pan_tsn_swe_yor_mao_tha_owc_knd_bem_dyu_tur_lit_arw_uzb_moo_vie_gam_bam_akn_igb	-0.414101771791858	-0.985656241039653	0.326859243749197
730	wly_ben_igb_eng_aeg_sod_amh_pol_uzb_aze_akn_sun_swa_slo_pan_bsq_arw_heb_tsw_mnd_krd_afr_ewe_svk_swt_spa_hun_bem_tsn_fin_mol_mlt_geo_alb_bos_lit_swe_hau_owc_rus_est_bam_bat_ita_mly_jpn_tml_kor_fre_glc_dyu_por_tag_prs_chh_ind_cnt_hin_dgb_urd_gam_rom_bul_scr_guj_qcu_ukr_ctl_dut_ven_sid_ger_amr_grk_mao_mcd_moo_lat_lda_jav_tha_anl_knd_fbf_zul_tur_cze_nor_azi_cic_vie_tig_ses_yor_xho	-0.023126798472525	-0.0544674737879424	0.956679560113487
731	chh_afr_ven_fre_wly_aeg_tig_glc_aze_tur_zul_jav_swt_lit_prs_bsq_por_heb_tsw_mnd_lat_swe_fbf_ukr_xho_spa_est_dgb_igb_hun_rom_sid_geo_guj_grk_slo_nor_mlt_amh_krd_fin_bem_mao_svk_sun_jpn_knd_kor_alb_bos_moo_mcd_mly_bul_gam_bat_cnt_pol_akn_ger_sod_hin_eng_scr_ctl_qcu_arw_urd_cze_yor_hau_dut_owc_rus_tag_ita_lda_ben_tsn_ind_tha_anl_tml_dyu_bam_azi_pan_mol_uzb_cic_vie_amr_ewe_swa_ses	-0.542604659569258	-1.29424492566563	0.198785461335405
732	tig_glc_yor_mcd_sod_heb_sid_scr_uzb_aze_ewe_mly_moo_lit_ben_bsq_ctl_anl_ven_cnt_hin_fre_dgb_ukr_igb_krd_est_xho_lda_fin_por_mlt_geo_grk_bul_ger_pan_amr_aeg_ita_hun_swa_sun_mol_ind_jpn_knd_kor_nor_guj_swt_rom_bat_prs_amh_mao_mnd_svk_dyu_arw_gam_alb_dut_urd_lat_qcu_cze_eng_rus_bem_wly_pol_hau_swe_jav_bos_zul_afr_tsn_tag_tha_owc_tml_akn_fbf_tur_spa_slo_azi_cic_vie_chh_bam_tsw_ses	-0.430832745712863	-1.02264982855448	0.309126253833324
733	tig_ukr_tsn_afr_amr_aeg_hau_spa_tur_uzb_moo_mao_cic_scr_lat_bsq_cze_gam_akn_cnt_nor_ita_fbf_dut_lda_prs_fin_igb_tsw_hun_lit_heb_geo_krd_bul_slo_ben_anl_wly_arw_est_ewe_ind_rom_tag_jpn_tml_kor_mcd_por_ven_urd_sun_alb_sid_jav_mnd_ctl_dgb_svk_sod_mol_guj_grk_ger_qcu_fre_bos_pol_yor_owc_glc_mlt_rus_bat_swe_zul_pan_swa_mly_tha_amh_knd_xho_ses_azi_hin_eng_aze_dyu_vie_chh_bam_bem_swt	-0.327589388427703	-0.775761449690135	0.439858148178531
734	amh_pol_fbf_slo_mlt_hau_wly_dut_uzb_azi_dyu_ind_xho_scr_urd_bsq_lit_gam_swa_cnt_por_arw_ewe_rus_ven_guj_fin_zul_swt_hun_eng_owc_geo_lat_ita_glc_fre_anl_aeg_mol_est_cic_jav_nor_sun_jpn_knd_kor_cze_krd_akn_bos_tag_ctl_heb_bat_mnd_grk_tsn_mcd_chh_alb_rom_prs_ukr_qcu_bul_pan_hin_igb_sid_afr_sod_ben_mao_ger_lda_swe_dgb_mly_tha_tig_tml_moo_tsw_tur_spa_svk_aze_bem_vie_amr_ses_yor_bam	-0.344887150173305	-0.816719857710825	0.416175749571389
735	amr_bul_moo_alb_chh_sid_amh_pol_tur_azi_ses_bat_tsn_hin_nor_bsq_glc_heb_akn_cnt_lat_ger_tsw_guj_yor_slo_fin_ewe_xho_est_ctl_sod_geo_fre_prs_svk_urd_gam_mlt_scr_hun_dyu_mao_mcd_ind_jpn_tml_kor_rom_pan_bam_rus_tag_krd_anl_jav_mnd_ben_dgb_arw_owc_afr_dut_ita_spa_qcu_grk_eng_ukr_swa_wly_por_aeg_cze_sun_mol_ven_swe_fbf_mly_tha_hau_knd_cic_swt_aze_lit_bos_uzb_zul_vie_tig_lda_igb_bem	-0.136000489081894	-0.32045474122102	0.74934255067171
736	wly_rus_akn_guj_aeg_sod_heb_svk_uzb_tur_cic_mly_fbf_bos_rom_bsq_spa_chh_ewe_mnd_fre_lit_bam_krd_tsn_grk_fin_igb_dyu_hun_prs_gam_geo_scr_alb_lat_por_hau_mlt_ger_est_dgb_bat_mol_sun_jpn_tml_kor_swe_ctl_xho_mcd_mao_pan_owc_tag_cnt_nor_swt_hin_sid_urd_ita_ben_afr_qcu_eng_cze_slo_ses_anl_arw_tig_dut_ind_pol_lda_bul_zul_jav_tha_amh_knd_bem_yor_aze_glc_ukr_azi_tsw_vie_amr_swa_ven_moo	0.268305045722506	0.631773464265875	0.529084865812457
737	amr_ukr_ven_ben_wly_chh_gam_mcd_aze_tur_ses_tag_moo_hin_pol_bsq_swe_owc_fbf_mnd_glc_ita_swt_arw_bem_svk_fin_cic_xho_est_pan_sid_geo_rus_lat_prs_rom_tig_hau_ctl_hun_ewe_ind_grk_jav_jpn_knd_kor_guj_bul_dyu_spa_mly_scr_mlt_sun_cnt_slo_akn_bos_aeg_cze_krd_nor_urd_qcu_alb_eng_mol_bam_sod_por_amh_lit_mao_afr_tsn_fre_lda_bat_tha_heb_tml_tsw_zul_azi_dut_ger_uzb_swa_vie_anl_dgb_yor_igb	0.0921698353188781	0.217139023018868	0.828575659680697
738	gam_ger_yor_swe_amh_owc_anl_slo_uzb_azi_tsn_mly_dgb_cze_pan_bsq_rus_tig_ewe_mnd_por_hin_fbf_fre_xho_ben_hun_bem_cic_est_nor_heb_geo_ita_ctl_urd_afr_amr_sid_lat_fin_tsw_bat_glc_tag_jpn_knd_kor_spa_bos_ven_rom_ind_pol_sod_mao_cnt_mol_zul_scr_wly_grk_eng_guj_krd_qcu_prs_lit_ukr_bam_mlt_bul_aeg_svk_sun_alb_lda_dut_swa_jav_tha_hau_tml_igb_swt_tur_arw_mcd_aze_moo_vie_chh_akn_ses_dyu	0.247021764936538	0.581916448066707	0.562030942393076
739	sid_fre_bem_mol_wly_aeg_amh_svk_uzb_tur_tsw_mao_ven_rom_por_bsq_ukr_heb_xho_mnd_swe_scr_yor_prs_ewe_bul_fin_moo_swt_hun_glc_anl_geo_krd_spa_lat_arw_chh_owc_ben_est_ses_ind_slo_mly_jpn_tml_kor_urd_guj_cic_lit_tag_alb_tig_sun_cnt_mcd_lda_ctl_amr_bos_cze_pan_grk_qcu_dut_afr_pol_zul_sod_eng_hau_ger_jav_hin_tsn_ita_fbf_bat_tha_gam_knd_bam_igb_aze_rus_nor_azi_akn_vie_mlt_swa_dgb_dyu	-0.432272199238013	-1.02691614854211	0.307123525881776
740	chh_ita_igb_rus_aeg_amh_sid_mcd_aze_uzb_lda_ind_dgb_mol_urd_bsq_hin_tig_fbf_cnt_ger_nor_tsw_bul_swa_cze_hun_ven_zul_fin_pol_wly_geo_krd_spa_arw_lit_heb_sod_lat_est_dyu_jav_eng_bat_jpn_tml_kor_ben_scr_ewe_glc_sun_rom_hau_tag_mnd_slo_akn_alb_mlt_pan_fre_grk_svk_qcu_prs_ukr_bos_cic_anl_afr_owc_swe_mly_guj_moo_por_xho_mao_tha_gam_knd_bam_swt_azi_dut_ctl_tur_tsn_vie_amr_yor_bem_ses	-0.0123218764330569	-0.0290418320047134	0.976893459262874
741	amh_cze_ewe_grk_sid_hau_amr_ben_aze_tur_xho_ind_lda_por_afr_bsq_ger_sod_tsn_mnd_lat_scr_swa_swe_ses_eng_fin_fbf_moo_hun_alb_heb_geo_hin_glc_rus_urd_wly_gam_rom_est_ven_mly_slo_tag_jpn_knd_kor_ita_nor_cic_prs_sun_lit_tig_bat_cnt_pol_yor_krd_mlt_spa_fre_svk_pan_qcu_bul_mcd_mol_swt_aeg_dut_owc_arw_mao_bos_bam_ukr_akn_jav_tha_anl_tml_dgb_dyu_azi_ctl_guj_uzb_tsw_vie_chh_igb_bem_zul	0.091482526029891	0.21534851203599	0.829967177758679
742	amh_alb_fbf_dut_mlt_tig_amr_ctl_uzb_tur_zul_mly_dgb_swe_ita_bsq_mol_owc_swt_mnd_rom_eng_bam_prs_akn_por_fin_tsn_moo_hun_spa_heb_geo_ger_fre_pan_svk_anl_hau_hin_est_dyu_ind_urd_bat_jpn_tml_kor_arw_grk_lda_lat_tag_krd_wly_jav_cnt_nor_ses_bos_chh_pol_slo_afr_ben_qcu_glc_rus_lit_xho_sod_cze_aeg_guj_mao_mcd_ewe_ukr_swa_sun_tha_gam_knd_ven_tsw_azi_bul_scr_aze_yor_vie_sid_bem_igb_cic	-0.056939351027838	-0.134169655908862	0.893558349036641
743	gam_alb_fbf_scr_owc_mlt_sod_grk_tur_azi_yor_bat_xho_afr_swe_bsq_svk_anl_cic_mnd_lat_nor_akn_spa_swt_eng_est_ven_swa_hun_por_hau_geo_bul_cze_mcd_ita_amh_aeg_fre_fin_tsw_mao_lit_sun_jpn_knd_kor_arw_pol_lda_rom_tag_dut_amr_ind_cnt_ger_moo_urd_heb_ctl_ukr_slo_mol_qcu_ben_bos_hin_ses_tig_rus_wly_glc_jav_pan_dyu_krd_bem_mly_tha_sid_tml_dgb_bam_uzb_prs_guj_aze_tsn_vie_chh_zul_igb_ewe	-0.0946562317003431	-0.223031021153551	0.824000500147674
744	amr_mcd_swt_glc_heb_hau_gam_guj_uzb_azi_xho_sun_moo_mol_slo_bsq_ctl_mlt_dgb_mnd_krd_svk_ven_alb_dyu_pol_hun_tsw_bam_est_eng_amh_geo_arw_lit_rus_ger_anl_sid_swe_fin_akn_mly_lat_tag_jpn_knd_kor_por_fre_zul_hin_jav_ben_chh_bat_cnt_scr_fbf_nor_owc_ukr_pan_cze_spa_qcu_ita_bos_dut_bem_sod_prs_aeg_bul_mao_grk_yor_rom_swa_ind_tha_tig_tml_ewe_igb_aze_urd_afr_tur_ses_vie_wly_tsn_cic_lda	-0.266144407650435	-0.629218580962934	0.530748584406873
745	wly_ukr_fbf_ctl_aeg_tig_sod_ger_uzb_azi_yor_bat_swa_lit_arw_bsq_ben_sid_cic_mnd_mol_alb_ewe_afr_swt_ita_est_bem_dyu_fin_pan_gam_geo_krd_guj_eng_swe_amr_owc_nor_hun_igb_tag_glc_mly_jpn_knd_kor_mcd_grk_zul_fre_jav_hin_mlt_mao_cnt_lat_xho_dut_chh_urd_slo_bos_por_qcu_svk_spa_scr_ses_amh_bul_anl_prs_ind_rus_bam_rom_dgb_sun_tha_heb_tml_akn_ven_aze_cze_pol_tur_lda_vie_hau_tsn_moo_tsw	0.615196431184228	1.45484918848736	0.149078036900011
746	owc_rom_cic_lit_sid_gam_hau_glc_tur_uzb_ewe_bat_ven_krd_mcd_bsq_hin_heb_swa_mnd_grk_prs_yor_afr_moo_pan_fin_bem_fbf_hun_por_aeg_geo_bos_svk_ben_rus_tig_sod_bul_est_dgb_ind_eng_mly_jpn_knd_kor_ita_fre_tsn_swe_tag_urd_anl_jav_cnt_spa_zul_arw_wly_slo_lat_scr_nor_qcu_ctl_guj_mol_ses_mlt_alb_amh_dut_sun_cze_bam_ukr_lda_mao_tha_chh_tml_igb_swt_azi_pol_ger_aze_tsw_vie_amr_dyu_xho_akn	-0.202899732128437	-0.479404532050115	0.632776306424666
747	anl_nor_ses_afr_chh_mlt_owc_pan_azi_tur_ven_ind_bam_lit_mcd_bsq_eng_hau_yor_cnt_fre_ita_xho_swe_lda_ben_est_cic_zul_fin_slo_amh_geo_rus_por_glc_bos_wly_gam_ger_hun_swa_mao_mol_sun_jpn_tml_kor_krd_scr_swt_arw_mly_lat_aeg_bat_mnd_dut_dyu_bul_sod_cze_hin_ukr_urd_qcu_pol_svk_prs_tsn_amr_alb_sid_ctl_jav_spa_igb_guj_dgb_tag_tha_heb_knd_bem_fbf_aze_rom_grk_uzb_akn_vie_tig_tsw_moo_ewe	-0.244542532043765	-0.57754789899023	0.564965056241748
748	tig_rus_moo_cze_wly_hau_owc_alb_aze_tur_dgb_mao_akn_ukr_ctl_bsq_slo_sod_ses_cnt_guj_lit_tsn_scr_tsw_ben_est_yor_lda_fin_pol_amh_geo_svk_nor_rom_hin_anl_gam_fre_hun_cic_tag_arw_sun_jpn_tml_kor_lat_grk_bam_dut_mly_ita_amr_jav_mnd_mol_xho_urd_sid_krd_prs_spa_swe_qcu_pan_bos_glc_zul_aeg_mcd_chh_bul_bat_afr_swt_eng_dyu_ind_tha_mlt_knd_fbf_igb_azi_por_ger_uzb_ewe_vie_heb_swa_ven_bem	0.381457974262255	0.901281971743739	0.369766581082629
749	owc_svk_fbf_rus_aeg_hau_amh_nor_tur_aze_ven_mao_bem_bul_cze_bsq_swe_amr_yor_mnd_ben_scr_dgb_eng_ewe_krd_fin_igb_moo_est_guj_anl_geo_lit_pol_dut_prs_tig_mlt_bos_hun_dyu_ind_urd_mly_jpn_knd_kor_arw_ita_swa_spa_sun_alb_sid_jav_cnt_hin_cic_mcd_sod_mol_ctl_ger_slo_qcu_afr_rom_grk_tsn_wly_pan_gam_lat_bat_por_ses_fre_tsw_tag_tha_chh_tml_zul_swt_uzb_glc_ukr_azi_lda_vie_heb_akn_bam_xho	-0.563830436323401	-1.34482889222367	0.181951102127393
750	owc_urd_dgb_pol_wly_amr_anl_bos_aze_azi_moo_jav_tsw_ger_rom_bsq_mol_sid_fbf_cnt_nor_arw_zul_slo_bem_svk_hun_igb_lda_est_prs_heb_geo_eng_ita_alb_spa_gam_mlt_pan_fin_yor_bat_krd_sun_jpn_tml_kor_scr_grk_bam_swe_tag_rus_tig_mao_mnd_ukr_ses_ctl_sod_lit_hin_mcd_afr_qcu_ben_por_dut_xho_hau_guj_chh_glc_ind_lat_dyu_cze_akn_mly_tha_aeg_knd_cic_ewe_uzb_fre_bul_tur_swa_vie_amh_swt_ven_tsn	-1.11277032998246	-2.73049437881369	0.00756521155352907
751	tig_eng_fbf_cze_amh_sod_anl_ger_azi_tur_dgb_tag_lda_por_alb_bsq_grk_gam_swt_cnt_pan_guj_akn_nor_bam_ita_fin_tsn_swa_hun_bos_sid_geo_ctl_hin_swe_glc_owc_hau_krd_est_ewe_sun_slo_mly_jpn_knd_kor_bul_lit_yor_fre_jav_ben_chh_ind_mnd_urd_bem_pol_amr_dut_ukr_rus_spa_qcu_arw_svk_prs_moo_aeg_afr_mlt_mol_mao_rom_ses_lat_tsw_bat_tha_wly_tml_ven_dyu_uzb_mcd_scr_aze_igb_vie_heb_cic_xho_zul	0.0140357602819699	0.0330905558531029	0.973673290305787
752	gam_pan_lda_ita_amh_aeg_chh_hin_aze_uzb_fbf_jav_akn_mcd_por_bsq_rom_hau_xho_mnd_krd_guj_tsw_urd_bam_rus_hun_zul_ven_est_alb_amr_geo_dut_arw_scr_nor_heb_wly_swe_fin_yor_mly_grk_mao_jpn_tml_kor_slo_lit_igb_ctl_sun_ben_sid_bat_cnt_lat_swt_afr_tig_prs_pol_ger_ukr_qcu_bos_eng_bul_cic_owc_mol_sod_spa_tag_glc_moo_cze_dyu_ind_tha_mlt_knd_ses_ewe_azi_svk_fre_tur_tsn_vie_anl_swa_dgb_bem	-0.602737810545009	-1.43645638854029	0.154228032248632
753	hau_svk_igb_por_owc_heb_sod_dut_aze_tur_fbf_bat_ven_urd_guj_bsq_glc_amh_swa_mnd_grk_rom_zul_ben_bam_ita_hun_yor_cic_fin_prs_anl_geo_afr_mcd_swe_nor_sid_amr_ger_est_ses_mly_alb_mao_jpn_knd_kor_lit_hin_ewe_lat_sun_scr_aeg_ind_cnt_pol_dgb_krd_wly_ctl_spa_mol_pan_qcu_ukr_bos_arw_tsw_gam_fre_mlt_cze_jav_slo_dyu_bul_akn_tag_tha_tig_tml_xho_tsn_uzb_eng_rus_azi_lda_vie_chh_moo_swt_bem	-0.349808903768374	-0.828202655076199	0.409676101111619
754	gam_pol_bam_alb_wly_sid_amh_urd_tur_azi_igb_ind_tsn_por_dut_bsq_glc_owc_ven_mnd_hin_grk_fbf_prs_bem_svk_fin_moo_dgb_hun_slo_heb_geo_rom_scr_swe_ita_chh_anl_spa_est_akn_jav_cze_bat_jpn_tml_kor_guj_lat_tsw_ctl_tag_bos_hau_mao_cnt_mol_ewe_arw_mlt_afr_rus_ger_krd_qcu_pan_eng_ukr_xho_aeg_mcd_amr_lit_sun_fre_cic_nor_dyu_mly_tha_tig_knd_yor_swt_aze_bul_ben_uzb_swa_vie_sod_lda_zul_ses	0.106223361879135	0.250284655137989	0.802919295223554
755	anl_rom_moo_ben_hau_heb_mlt_por_uzb_tur_cic_mly_ewe_bul_urd_bsq_pan_owc_ses_mnd_fre_ita_lda_ctl_xho_spa_hun_dgb_yor_est_nor_wly_geo_afr_hin_krd_ukr_gam_sid_svk_fin_zul_ind_eng_tag_jpn_tml_kor_mcd_grk_swa_slo_jav_lat_chh_mao_cnt_lit_fbf_pol_sod_glc_cze_swe_dut_qcu_mol_arw_rus_tsn_aeg_prs_amr_alb_bat_bos_igb_scr_bem_sun_tha_tig_knd_ven_akn_azi_ger_guj_aze_dyu_vie_amh_bam_swt_tsw	0.177427308645738	0.417645221679562	0.677169188264515
756	chh_lit_ewe_krd_gam_mlt_aeg_pan_azi_aze_tsw_mly_xho_eng_por_bsq_bul_amh_ses_cnt_svk_bos_fbf_alb_tsn_spa_est_dgb_yor_hun_ger_sid_geo_lat_hin_nor_cze_heb_owc_guj_fin_moo_jav_rom_mao_jpn_tml_kor_slo_ctl_bem_mcd_ind_afr_anl_bat_mnd_ita_bam_rus_hau_arw_dut_swe_ben_qcu_scr_mol_grk_dyu_tig_fre_wly_urd_sun_glc_lda_pol_igb_tag_tha_amr_knd_ven_swt_tur_ukr_prs_uzb_zul_vie_sod_akn_swa_cic	-0.312859016862184	-0.740328205744902	0.460965840427824
757	sod_scr_zul_cze_gam_hau_heb_arw_tur_azi_swa_jav_bem_eng_rus_bsq_hin_amh_yor_cnt_fre_pol_cic_krd_dyu_ctl_hun_dgb_ven_est_svk_sid_geo_ger_mcd_lit_ben_tig_anl_mol_fin_ses_bat_guj_sun_jpn_knd_kor_prs_swe_fbf_lat_ind_rom_owc_mao_mnd_pan_igb_por_aeg_glc_nor_slo_grk_qcu_bos_afr_dut_bam_mlt_alb_wly_urd_tag_ita_lda_spa_xho_mly_tha_chh_tml_swt_tsw_aze_bul_ukr_uzb_ewe_vie_amr_tsn_moo_akn	-0.871696566648582	-2.10745889351681	0.0377684948425806
758	amr_bos_swa_lit_gam_amh_sid_afr_tur_uzb_lda_jav_ven_mcd_glc_bsq_svk_hau_akn_mnd_hin_ben_moo_cze_igb_pol_fin_tsn_cic_hun_ger_chh_geo_scr_lat_fre_rus_sod_wly_swe_est_tsw_sun_arw_mly_jpn_tml_kor_pan_ctl_dyu_rom_mao_eng_mlt_ind_cnt_dut_zul_prs_heb_slo_ita_por_mol_qcu_spa_bul_guj_fbf_owc_urd_anl_krd_bat_nor_ses_grk_bam_tag_tha_tig_knd_yor_bem_aze_alb_ukr_azi_ewe_vie_aeg_swt_dgb_xho	-0.253556842449477	-0.599668296619499	0.550185566864385
759	owc_glc_zul_dut_wly_chh_sid_pol_uzb_tur_cic_jav_igb_mcd_nor_bsq_lat_amh_bem_cnt_ger_ctl_moo_ita_yor_urd_hun_tsn_swt_est_slo_sod_geo_alb_rus_rom_lit_mlt_hau_ukr_fin_fbf_ind_bos_mly_jpn_knd_kor_krd_bul_ven_ben_bat_spa_aeg_tag_mnd_por_tsw_swe_amr_afr_scr_hin_guj_qcu_mol_eng_prs_ewe_tig_svk_anl_pan_sun_cze_akn_fre_dyu_mao_tha_gam_tml_ses_xho_azi_grk_arw_aze_dgb_vie_heb_swa_lda_bam	-0.513371867046782	-1.22354003763462	0.224216826047036
760	gam_pol_bam_spa_sid_hau_aeg_ukr_aze_azi_tsn_tag_bem_grk_glc_bsq_krd_tig_swa_mnd_fre_prs_ses_ben_lda_swe_fin_akn_dyu_est_guj_mlt_geo_rus_dut_ger_bul_wly_chh_pan_hun_fbf_jav_scr_mly_jpn_tml_kor_cze_eng_zul_bos_mao_rom_heb_sun_cnt_alb_xho_mol_anl_svk_lit_arw_slo_qcu_afr_mcd_hin_ewe_sod_urd_amr_ita_bat_lat_swt_ctl_cic_ind_tha_owc_knd_igb_yor_uzb_por_nor_tur_moo_vie_amh_tsw_ven_dgb	0.305943151148375	0.720236835610635	0.473185542294526
761	sod_bos_dyu_ita_hau_heb_owc_lat_tur_azi_akn_jav_bam_dut_ctl_bsq_spa_anl_tsw_mnd_pan_guj_fbf_scr_xho_rus_fin_swt_ewe_hun_glc_chh_geo_mol_ger_afr_krd_gam_amh_por_est_moo_mao_alb_ind_jpn_tml_kor_ben_urd_lda_nor_bat_svk_amr_tag_cnt_bul_cic_hin_sid_arw_swe_lit_mcd_qcu_prs_rom_grk_dgb_aeg_fre_tig_cze_sun_ukr_zul_eng_ses_mly_tha_mlt_knd_yor_igb_aze_pol_slo_uzb_ven_vie_wly_swa_tsn_bem	-0.0790877625433769	-0.186222075052247	0.852676212501644
762	chh_ctl_ses_scr_hau_amh_gam_hin_tur_uzb_ven_ind_moo_svk_lit_bsq_por_mlt_ewe_mnd_bos_cze_dgb_dut_yor_prs_hun_dyu_swt_est_arw_tig_geo_krd_pan_grk_ukr_heb_sid_slo_fin_akn_tag_fre_mly_jpn_knd_kor_urd_pol_xho_ita_mao_ben_aeg_jav_cnt_rom_tsw_afr_sod_glc_eng_spa_guj_qcu_alb_swe_rus_zul_owc_nor_wly_bul_bat_ger_bem_mol_cic_sun_tha_anl_tml_fbf_bam_aze_lat_mcd_azi_swa_vie_amr_igb_lda_tsn	0.128897423626904	0.303321824447975	0.762322120225795
763	chh_lit_tsw_mol_sod_tig_hau_fre_aze_tur_akn_bat_ven_arw_glc_bsq_grk_anl_cic_cnt_krd_por_fbf_pol_tsn_eng_hun_bam_ewe_est_slo_gam_geo_svk_spa_scr_lat_amh_mlt_cze_fin_lda_ind_ger_mao_jpn_tml_kor_rus_swe_bem_alb_mly_nor_sid_jav_mnd_pan_xho_afr_aeg_hin_guj_ctl_bos_qcu_ben_ukr_ita_zul_heb_rom_owc_bul_sun_mcd_dgb_dut_igb_tag_tha_amr_knd_yor_dyu_uzb_urd_prs_azi_swt_vie_wly_moo_swa_ses	0.0193108832932644	0.0454966008841696	0.96380903522946
764	aeg_svk_swa_slo_sod_chh_heb_rom_tur_aze_cic_mao_igb_guj_dut_bsq_nor_amh_moo_cnt_scr_alb_ven_ukr_tsn_lit_hun_tsw_dyu_est_ita_mlt_geo_ger_swe_eng_urd_hau_tig_bul_fin_bem_jav_glc_ind_jpn_tml_kor_cze_arw_yor_krd_sun_fre_gam_tag_mnd_hin_bam_bos_owc_rus_lat_prs_pol_qcu_mol_grk_ctl_ewe_sid_pan_wly_spa_bat_ben_akn_por_xho_mly_tha_amr_knd_ses_fbf_uzb_afr_mcd_azi_lda_vie_anl_swt_dgb_zul	-1.31359675769984	-3.27360232782449	0.00149171001865701
765	heb_alb_ven_ctl_anl_sid_sod_pol_azi_aze_yor_ind_bem_nor_rom_bsq_ger_tig_tsn_cnt_rus_bul_bam_cze_ses_afr_hun_swt_moo_est_lit_aeg_geo_bos_mol_scr_ben_chh_hau_por_fin_akn_mly_eng_mao_jpn_knd_kor_mcd_arw_cic_glc_sun_dut_owc_jav_mnd_slo_zul_hin_wly_prs_fre_svk_grk_qcu_ita_ukr_lat_tsw_amr_urd_gam_swe_bat_pan_igb_spa_dgb_tag_tha_mlt_tml_lda_dyu_uzb_guj_krd_tur_fbf_vie_amh_swa_xho_ewe	-0.273148308460548	-0.646356532448492	0.519640384266649
766	owc_cze_igb_glc_tig_wly_sod_pan_aze_azi_swa_tag_fbf_arw_ger_bsq_lit_aeg_bem_mnd_mcd_fre_zul_bul_ses_urd_fin_ven_cic_hun_por_chh_geo_krd_afr_ita_hin_amh_heb_grk_est_moo_sun_eng_mao_jpn_tml_kor_swe_ctl_bam_mol_mly_nor_anl_bat_cnt_ben_yor_lat_gam_svk_alb_rom_dut_qcu_ukr_rus_guj_swt_amr_bos_hau_scr_ind_spa_tsn_pol_dgb_jav_tha_sid_knd_ewe_xho_tur_slo_prs_uzb_dyu_vie_mlt_tsw_akn_lda	0.320948749404349	0.757286419781835	0.450792732276951
767	aeg_spa_dyu_grk_anl_gam_owc_guj_azi_aze_tsw_sun_ses_ctl_rus_bsq_cze_tig_xho_cnt_slo_svk_yor_scr_bem_mcd_est_swa_moo_fin_dut_wly_geo_pan_ita_fre_krd_chh_hau_hin_hun_fbf_bat_ukr_tag_jpn_tml_kor_glc_pol_dgb_alb_mly_rom_amh_mao_mnd_mol_swt_por_sid_arw_bul_bos_prs_qcu_lit_swe_eng_cic_amr_nor_heb_lat_ind_afr_akn_ger_bam_jav_tha_sod_knd_igb_ven_uzb_ben_urd_tur_tsn_vie_mlt_lda_ewe_zul	0.144679719594871	0.340410644577435	0.734315031494191
768	sod_rus_bem_hin_wly_gam_anl_ctl_uzb_azi_swt_jav_yor_eng_pol_bsq_swe_owc_igb_cnt_pan_slo_fbf_bul_swa_grk_fin_bam_ewe_hun_ger_tig_geo_dut_guj_rom_afr_amr_sid_prs_est_dgb_bat_por_sun_jpn_tml_kor_nor_glc_tsw_ukr_mao_ita_hau_ind_mnd_arw_dyu_cze_amh_spa_scr_urd_krd_qcu_svk_alb_bos_cic_chh_fre_aeg_lat_tag_ben_zul_mol_moo_mly_tha_mlt_knd_lda_xho_aze_lit_mcd_tur_ses_vie_heb_tsn_ven_akn	0.100432032819784	0.236700292649254	0.813409889245461
769	mlt_arw_tsn_cze_tig_wly_sid_por_aze_azi_fbf_bat_ses_ben_dut_bsq_hin_aeg_zul_mnd_lit_bos_lda_mcd_moo_nor_fin_bam_swa_est_glc_chh_geo_urd_pan_rus_scr_anl_amr_alb_hun_yor_tag_svk_ind_jpn_tml_kor_ctl_pol_igb_ger_sun_ita_gam_mly_cnt_lat_cic_ukr_owc_eng_spa_rom_bul_qcu_prs_guj_mol_akn_sod_krd_hau_swe_mao_grk_ven_fre_xho_jav_tha_heb_knd_tsw_bem_uzb_slo_afr_tur_swt_vie_amh_dyu_dgb_ewe	-0.436517968497578	-1.03571218479148	0.303022038398444
770	mlt_pan_ses_guj_tig_owc_wly_arw_uzb_azi_akn_sun_lda_ger_por_bsq_afr_amh_igb_mnd_ctl_mcd_tsn_swe_yor_lat_hun_ewe_zul_est_dut_gam_geo_bos_nor_rus_rom_heb_chh_glc_fin_cic_jav_prs_tag_jpn_tml_kor_alb_eng_swa_ukr_bat_fre_anl_mly_cnt_hin_xho_ben_amr_lit_cze_mol_scr_qcu_krd_spa_slo_bam_sid_ita_aeg_svk_ind_bul_ven_urd_bem_mao_tha_hau_knd_tsw_dgb_aze_pol_grk_tur_dyu_vie_sod_fbf_moo_swt	-0.0458019275140476	-0.107855450329762	0.914342704709495
771	chh_mol_ven_nor_gam_mlt_amr_slo_tur_uzb_tsn_sun_igb_scr_spa_bsq_afr_amh_dgb_cnt_ben_svk_moo_dut_cic_rom_hun_swt_bem_est_guj_sid_geo_eng_ger_krd_alb_wly_anl_pan_fin_fbf_jav_urd_mao_jpn_tml_kor_rus_swe_swa_ita_mly_bul_hau_bat_mnd_lat_lda_pol_heb_grk_lit_hin_ukr_qcu_arw_por_mcd_dyu_aeg_bos_owc_prs_tag_ctl_yor_fre_tsw_ind_tha_sod_knd_ewe_xho_aze_glc_cze_azi_zul_vie_tig_akn_ses_bam	0.232026845252177	0.54666876784373	0.585915568934392
772	mlt_glc_lda_cze_tig_owc_hau_dut_tur_azi_akn_sun_ven_bul_ger_bsq_arw_amr_fbf_mnd_slo_rom_xho_eng_tsw_swe_fin_bem_igb_hun_ben_amh_geo_prs_grk_ctl_hin_wly_chh_lat_est_dyu_mly_guj_tag_jpn_tml_kor_bos_nor_bam_alb_mao_pan_aeg_ind_cnt_urd_dgb_mcd_gam_rus_pol_ita_por_qcu_mol_afr_spa_yor_sid_krd_anl_scr_bat_ukr_swt_lit_tsn_jav_tha_heb_knd_ewe_swa_aze_svk_fre_uzb_cic_vie_sod_moo_ses_zul	0.285713120496093	0.671740756854615	0.503414030114557
773	mlt_mcd_bam_spa_tig_chh_amr_mol_uzb_aze_igb_mao_zul_bul_cze_bsq_krd_gam_lda_mnd_nor_lit_swt_alb_tsw_pan_est_ven_xho_hun_afr_anl_geo_eng_bos_grk_ukr_owc_amh_svk_fin_fbf_mly_rus_sun_jpn_tml_kor_ita_slo_ewe_urd_tag_swe_hau_ind_cnt_hin_tsn_ctl_sod_ger_prs_dut_scr_qcu_guj_lat_arw_cic_sid_pol_wly_glc_bat_ben_akn_por_dyu_jav_tha_aeg_knd_bem_swa_tur_fre_rom_azi_dgb_vie_heb_ses_yor_moo	-0.908576258414131	-2.2023395154173	0.0301133812976476
774	anl_eng_ven_bul_amr_wly_sid_krd_aze_azi_yor_mly_dgb_guj_ben_bsq_prs_tig_moo_mnd_por_rom_igb_ita_zul_pan_est_ewe_tsw_hun_ger_hau_geo_scr_pol_rus_bos_owc_gam_afr_fin_bem_jav_urd_mao_jpn_tml_kor_arw_svk_xho_glc_bat_lit_mlt_tag_cnt_swe_swa_fre_heb_ukr_lat_hin_ctl_qcu_dut_mcd_cze_tsn_aeg_alb_chh_mol_sun_grk_lda_nor_bam_ind_tha_sod_knd_cic_ses_uzb_spa_slo_tur_akn_vie_amh_fbf_swt_dyu	0.269784864504396	0.635229362536473	0.526838712011981
775	wly_ben_tsw_lit_mlt_heb_aeg_bul_aze_uzb_bam_mao_zul_por_cze_bsq_fre_gam_xho_mnd_guj_ctl_cic_arw_ses_mol_fin_swa_dgb_est_grk_hau_geo_swe_scr_urd_mcd_tig_anl_rom_hun_akn_mly_ger_sun_jpn_knd_kor_rus_ukr_fbf_krd_tag_hin_sid_bat_cnt_prs_moo_slo_amr_pol_alb_nor_afr_qcu_spa_lat_svk_igb_amh_glc_sod_ita_ind_bos_swt_dut_ewe_jav_tha_chh_tml_ven_bem_azi_eng_pan_tur_yor_vie_owc_tsn_dyu_lda	-0.216195248605771	-0.510525471680217	0.610893057288613
776	amr_spa_ses_dut_mlt_amh_owc_bos_azi_tur_yor_sun_bem_arw_urd_bsq_mcd_tig_tsw_cnt_lit_ger_ven_bul_akn_fre_hun_cic_fbf_est_hin_wly_geo_pan_rus_slo_prs_heb_sod_ctl_fin_zul_tag_svk_mly_jpn_tml_kor_grk_swe_igb_pol_bat_krd_anl_jav_mnd_por_lda_rom_chh_glc_ben_cze_afr_qcu_nor_mol_lat_swa_hau_alb_aeg_ukr_mao_eng_moo_ita_dyu_ind_tha_gam_knd_dgb_swt_aze_scr_guj_uzb_tsn_vie_sid_ewe_xho_bam	0.561571675748967	1.32582330798477	0.188145596344316
777	anl_bos_zul_fre_gam_aeg_amr_alb_aze_uzb_lda_tag_bam_afr_mcd_bsq_guj_chh_bem_mnd_hin_spa_fbf_pan_swt_rus_est_dyu_yor_fin_prs_amh_geo_dut_ita_por_pol_heb_sid_bul_hun_ven_mly_slo_mao_jpn_tml_kor_ukr_swe_igb_ctl_ind_ben_mlt_bat_cnt_urd_dgb_lat_tig_cze_glc_krd_ger_qcu_lit_nor_mol_ses_owc_svk_hau_eng_jav_arw_cic_scr_akn_sun_tha_wly_knd_moo_swa_tur_rom_grk_azi_tsn_vie_sod_xho_ewe_tsw	-0.0926096023769477	-0.218323905082508	0.827655113905557
778	sid_por_tsw_urd_owc_chh_heb_prs_aze_uzb_swt_jav_dgb_scr_rus_bsq_cze_amr_ewe_mnd_ctl_nor_akn_arw_tsn_hin_hun_lda_yor_est_bos_anl_geo_ukr_fre_slo_mol_hau_tig_mcd_fin_moo_tag_pol_mao_jpn_knd_kor_rom_spa_swa_lat_ind_grk_amh_sun_cnt_lit_zul_krd_gam_swe_ita_glc_dut_qcu_alb_eng_svk_bam_mlt_bul_wly_afr_bat_pan_ven_guj_dyu_mly_tha_sod_tml_cic_fbf_azi_ben_ger_tur_xho_vie_aeg_bem_ses_igb	-0.476123229226572	-1.13282781587622	0.260198701834641
779	sid_spa_dgb_glc_tig_aeg_hau_ukr_azi_aze_xho_mao_lda_swe_eng_bsq_dut_chh_zul_cnt_nor_rom_swa_slo_moo_pan_hun_tsw_fbf_est_afr_mlt_geo_alb_por_arw_rus_owc_gam_bos_fin_bam_ind_krd_jav_jpn_tml_kor_lat_mcd_dyu_scr_bat_prs_amh_mly_mnd_hin_cic_fre_amr_grk_ger_ita_mol_qcu_bul_ctl_cze_akn_heb_pol_wly_ben_tag_lit_swt_urd_tsn_sun_tha_sod_knd_ven_ewe_uzb_svk_guj_tur_bem_vie_anl_igb_ses_yor	-0.311034833546399	-0.736232109777186	0.463442471980576
780	heb_cze_yor_ukr_amr_hau_anl_mcd_uzb_azi_fbf_sun_swt_bul_nor_bsq_ctl_wly_moo_mnd_guj_rus_igb_pan_tsw_spa_fin_lda_dyu_hun_ita_chh_geo_afr_mol_bos_krd_owc_amh_pol_est_ven_ind_hin_mao_jpn_tml_kor_lit_alb_ewe_fre_jav_eng_mlt_mly_cnt_scr_cic_swe_aeg_por_glc_prs_svk_qcu_lat_rom_slo_akn_sod_urd_gam_dut_tag_arw_tsn_ben_ses_bat_tha_tig_knd_bam_xho_aze_ger_grk_tur_dgb_vie_sid_swa_bem_zul	0.227854820241447	0.536247305038064	0.593068006252522
781	mlt_glc_tsn_guj_sid_wly_anl_fre_azi_aze_ses_sun_dyu_hin_eng_bsq_spa_amh_swa_mnd_mol_cze_tsw_scr_bem_krd_hun_lda_ven_fin_ger_aeg_geo_arw_alb_prs_lit_hau_owc_lat_est_ewe_jav_ben_mly_jpn_knd_kor_bos_afr_moo_slo_tag_ctl_chh_bat_cnt_bul_igb_por_heb_rom_dut_grk_nor_qcu_ita_rus_urd_akn_amr_pol_gam_swe_mao_ukr_swt_mcd_bam_ind_tha_sod_tml_dgb_cic_tur_svk_pan_uzb_fbf_vie_tig_yor_xho_zul	-0.130244714658645	-0.307873039899056	0.758867402479587
782	mlt_afr_xho_spa_wly_amr_gam_prs_azi_uzb_bam_mly_cic_urd_nor_bsq_hin_anl_yor_mnd_pan_alb_igb_scr_dyu_fre_fin_zul_ses_est_bos_owc_geo_grk_krd_por_bul_heb_sod_rom_hun_lda_bat_lat_tag_jpn_tml_kor_mol_svk_dgb_guj_ind_lit_hau_sun_cnt_swe_tsw_ukr_tig_glc_slo_ben_eng_qcu_pol_arw_dut_tsn_aeg_cze_chh_mcd_mao_rus_fbf_ctl_swa_jav_tha_amh_knd_bem_moo_tur_ita_ger_aze_ven_vie_sid_swt_akn_ewe	-0.384530538679445	-0.911518753600613	0.364378805965163
783	wly_swe_bam_ita_hau_tig_amr_urd_aze_azi_ses_mly_moo_afr_rom_bsq_bos_chh_tsn_cnt_arw_por_zul_rus_tsw_lit_est_dyu_akn_hun_nor_anl_geo_glc_eng_cze_ukr_owc_heb_slo_fin_igb_tag_pan_bat_jpn_tml_kor_dut_pol_swa_mcd_mao_hin_sid_sun_mnd_ger_bem_scr_amh_fre_spa_grk_mol_qcu_alb_bul_krd_yor_sod_lat_gam_ctl_ind_guj_fbf_svk_cic_jav_tha_mlt_knd_ven_xho_tur_prs_ben_uzb_ewe_vie_aeg_dgb_swt_lda	-0.337523658497409	-0.799753529398773	0.425891671226744
784	tig_rom_zul_lat_owc_hau_wly_glc_uzb_azi_lda_bat_xho_eng_pan_bsq_ctl_amh_swt_cnt_rus_svk_cic_slo_ses_nor_hun_dyu_igb_est_pol_aeg_geo_ita_cze_ben_swe_chh_sid_hin_fin_fbf_mly_grk_ind_jpn_knd_kor_prs_dut_ewe_bos_tag_afr_sod_jav_mnd_mcd_bam_alb_heb_krd_spa_bul_mol_qcu_scr_guj_ukr_akn_mlt_por_anl_fre_sun_urd_dgb_ger_moo_mao_tha_amr_tml_bem_tsw_aze_lit_arw_tur_tsn_vie_gam_swa_yor_ven	-0.577983899609396	-1.38300666433003	0.169974331448757
785	owc_glc_xho_ger_sid_amh_tig_mcd_uzb_aze_ses_jav_ven_ben_arw_bsq_rus_amr_akn_cnt_spa_scr_moo_grk_ewe_fre_est_cic_igb_fin_lit_hau_geo_svk_swe_krd_alb_anl_mlt_afr_hun_fbf_tag_cze_sun_jpn_tml_kor_dut_por_dgb_bos_bat_prs_chh_mao_mnd_pan_swa_mol_wly_eng_pol_urd_rom_qcu_hin_slo_guj_bem_gam_ukr_sod_ctl_ind_bul_zul_nor_lda_mly_tha_aeg_knd_dyu_tsw_azi_ita_lat_tur_tsn_vie_heb_yor_bam_swt	-1.06729247409677	-2.61363223791193	0.010448966968485
786	heb_dut_cic_mcd_sod_gam_hau_glc_tur_uzb_tsw_jav_akn_urd_spa_bsq_ben_chh_dyu_mnd_rom_rus_yor_bos_xho_grk_fin_swa_swt_est_por_owc_geo_ita_pol_slo_lat_tig_sid_alb_hun_lda_tag_afr_mly_jpn_knd_kor_lit_bul_bam_nor_sun_hin_amr_bat_cnt_guj_bem_scr_mlt_swe_ctl_fre_mol_qcu_krd_ger_svk_fbf_anl_pan_wly_eng_ind_prs_tsn_ukr_dgb_mao_tha_aeg_tml_zul_ven_azi_arw_cze_aze_igb_vie_amh_ewe_moo_ses	0.275758454900047	0.649404428602977	0.517677690534146
787	sod_hin_moo_mcd_anl_tig_mlt_eng_uzb_aze_dyu_mao_ven_mol_ctl_bsq_fre_heb_ses_mnd_dut_grk_bem_cze_fbf_svk_est_lda_tsn_fin_alb_amr_geo_bul_krd_scr_rom_gam_amh_ukr_hun_tsw_bat_urd_ind_jpn_tml_kor_pol_afr_zul_arw_tag_slo_hau_jav_cnt_por_swt_ita_sid_pan_ger_lat_lit_qcu_bos_guj_glc_yor_chh_swe_aeg_rus_mly_ben_dgb_prs_xho_sun_tha_wly_knd_bam_akn_azi_spa_nor_tur_ewe_vie_owc_cic_swa_igb	0.228921474571275	0.539925731942481	0.590538795189525
788	chh_urd_lda_spa_sid_amr_wly_afr_tur_uzb_yor_jav_fbf_pol_grk_bsq_ger_anl_ven_mnd_rom_rus_akn_bul_cic_krd_fin_tsw_dyu_est_eng_amh_geo_ukr_lat_arw_mcd_tig_heb_ben_hun_ses_sun_por_mly_jpn_tml_kor_mol_prs_zul_fre_bat_cze_mlt_mao_cnt_hin_dgb_scr_owc_alb_pan_slo_bos_qcu_nor_glc_svk_ewe_hau_ita_sod_lit_ind_ctl_swa_guj_igb_tag_tha_gam_knd_bem_moo_azi_dut_swe_aze_xho_vie_aeg_swt_tsn_bam	-0.398341287010965	-0.944516222855715	0.34735333627614
789	sod_eng_dyu_por_wly_sid_mlt_prs_tur_aze_bam_sun_lda_lit_arw_bsq_ita_hau_tsn_mnd_svk_scr_akn_bos_igb_rom_hun_fbf_tsw_est_bul_anl_geo_pol_slo_glc_fre_heb_owc_mcd_fin_zul_bat_nor_ind_jpn_tml_kor_pan_ben_dgb_guj_mly_alb_tig_mao_cnt_rus_ses_grk_aeg_hin_swe_dut_cze_qcu_urd_krd_ger_swt_amh_ukr_chh_afr_jav_ctl_cic_lat_swa_tag_tha_gam_knd_bem_xho_uzb_mol_spa_azi_yor_vie_amr_ewe_moo_ven	-0.563854004726202	-1.34595561524967	0.181588753837589
790	sid_por_lda_afr_hau_wly_amh_cze_tur_uzb_tsw_bat_bam_guj_rom_bsq_svk_tig_akn_mnd_pol_spa_xho_alb_bem_mcd_fin_igb_swt_hun_prs_amr_geo_fre_eng_lit_hin_owc_mlt_ctl_est_dyu_mly_dut_tag_jpn_knd_kor_swe_lat_swa_ita_sun_nor_chh_ind_cnt_bos_ven_rus_anl_mol_arw_glc_bul_qcu_slo_scr_ukr_fbf_sod_ben_aeg_pan_mao_urd_tsn_grk_ewe_jav_tha_gam_tml_zul_ses_azi_krd_ger_aze_dgb_vie_heb_moo_yor_cic	0.259331742702136	0.611293687722467	0.542496509573773
791	anl_grk_cic_svk_mlt_tig_gam_pol_azi_aze_ses_ind_fbf_por_bul_bsq_krd_aeg_zul_cnt_swe_ger_ewe_guj_akn_ctl_est_dyu_igb_hun_spa_heb_geo_urd_nor_mol_prs_sid_sod_bos_fin_tsw_sun_afr_mao_jpn_tml_kor_pan_eng_moo_lat_mly_lit_wly_bat_mnd_arw_tsn_ukr_owc_scr_hin_cze_rom_qcu_glc_slo_alb_dgb_amh_rus_hau_mcd_tag_ben_lda_fre_swa_jav_tha_amr_knd_swt_ven_uzb_ita_dut_tur_yor_vie_chh_xho_bam_bem	-0.386817791233316	-0.916246023400944	0.361907686056594
792	hau_nor_ewe_lat_gam_sod_anl_rom_tur_azi_ven_sun_ses_por_ita_bsq_grk_tig_dgb_cnt_urd_krd_fbf_slo_bam_dut_est_bem_dyu_fin_fre_owc_geo_eng_ger_afr_scr_sid_aeg_spa_hun_tsn_mao_ukr_bat_jpn_tml_kor_bos_alb_swt_mol_jav_glc_heb_tag_mnd_svk_igb_hin_amh_ctl_cze_lit_pan_qcu_arw_guj_bul_tsw_mlt_swe_wly_ben_mly_rus_moo_mcd_swa_ind_tha_amr_knd_zul_lda_aze_prs_pol_uzb_cic_vie_chh_xho_akn_yor	-0.54769021536495	-1.3048232180801	0.195172562322726
793	gam_pan_tsn_arw_heb_tig_aeg_swe_aze_uzb_dyu_bat_fbf_rus_hin_bsq_glc_sid_moo_cnt_ctl_nor_ses_spa_tsw_rom_hun_yor_cic_fin_krd_mlt_geo_svk_afr_prs_ben_chh_anl_scr_est_lda_jav_eng_sun_jpn_tml_kor_guj_ita_bam_mol_mly_bos_amr_tag_mnd_alb_xho_ukr_hau_urd_ger_lit_mcd_qcu_dut_fre_pol_zul_amh_bul_owc_cze_mao_grk_bem_slo_igb_ind_tha_wly_knd_akn_swa_tur_lat_por_azi_ewe_vie_sod_dgb_ven_swt	0.149965033693321	0.35273159295828	0.725087851270082
794	wly_svk_cic_bos_tig_amh_aeg_eng_uzb_azi_ses_jav_ven_alb_swe_bsq_nor_gam_akn_mnd_fre_ger_yor_lit_dyu_rom_hun_lda_tsn_fin_dut_chh_geo_guj_scr_spa_prs_heb_sid_mol_est_xho_mly_arw_tag_jpn_tml_kor_mcd_bul_dgb_urd_mao_lat_mlt_ind_cnt_glc_moo_por_owc_pol_ben_ctl_slo_qcu_hin_ukr_cze_ewe_amr_pan_anl_krd_sun_afr_bem_grk_igb_bat_tha_sod_knd_swa_fbf_tur_ita_rus_aze_bam_vie_hau_tsw_zul_swt	0.21867867887156	0.514507350657529	0.60811788670841
795	mlt_afr_dyu_fre_owc_sod_anl_lat_tur_aze_fbf_sun_bam_lit_ben_bsq_hin_chh_lda_mnd_alb_ukr_igb_mol_swt_dut_est_swa_ven_fin_scr_heb_geo_krd_eng_svk_glc_amr_tig_arw_hun_moo_jav_cze_mly_jpn_tml_kor_swe_ita_ses_grk_bat_bul_sid_tag_cnt_por_yor_rus_hau_ger_mcd_nor_urd_qcu_bos_pan_pol_bem_amh_guj_gam_slo_ind_spa_xho_ctl_tsw_mao_tha_wly_knd_zul_akn_uzb_prs_rom_azi_cic_vie_aeg_ewe_tsn_dgb	-0.608546113966726	-1.45346288650392	0.149461494934423
796	hau_eng_ses_nor_sid_chh_heb_ctl_uzb_azi_ewe_bat_bem_ita_por_bsq_rus_wly_ven_cnt_mcd_svk_lda_afr_fbf_cze_est_swa_xho_fin_arw_tig_geo_pol_bul_spa_ger_amh_sod_alb_hun_tsn_jav_slo_tag_jpn_knd_kor_pan_hin_swt_rom_sun_dut_anl_mao_mnd_krd_yor_lit_aeg_bos_swe_glc_prs_qcu_ben_lat_urd_bam_owc_fre_mlt_guj_mly_scr_igb_grk_cic_ind_tha_gam_tml_moo_dyu_tur_ukr_mol_aze_tsw_vie_amr_zul_akn_dgb	0.295524777307512	0.696694270081316	0.487731907903545
797	tig_alb_ewe_mol_sod_sid_hau_dut_uzb_aze_dgb_jav_akn_arw_bos_bsq_cze_chh_swa_mnd_bul_spa_fbf_eng_ven_grk_hun_bem_tsn_est_afr_anl_geo_rom_svk_mcd_hin_wly_gam_lat_fin_tsw_sun_ben_tag_jpn_tml_kor_rus_slo_bam_prs_ind_urd_owc_mly_cnt_glc_ses_ger_amh_pan_fre_swe_lit_qcu_guj_ita_nor_zul_aeg_pol_heb_ctl_bat_scr_moo_krd_swt_mao_tha_mlt_knd_cic_xho_tur_por_ukr_azi_yor_vie_amr_dyu_lda_igb	-0.19904841786139	-0.470906181389831	0.638810416842285
798	tig_dut_bam_arw_hau_owc_heb_grk_uzb_azi_dgb_ind_igb_bul_slo_bsq_guj_amh_tsn_cnt_rus_nor_ewe_por_ses_swe_est_fbf_dyu_fin_svk_mlt_geo_mol_urd_hin_rom_amr_chh_alb_hun_xho_tag_lit_jav_jpn_tml_kor_ukr_scr_ven_mcd_bat_bos_aeg_sun_mnd_eng_lda_ben_anl_krd_pol_lat_ger_qcu_spa_prs_ita_yor_wly_pan_sid_glc_mly_afr_bem_cze_tsw_mao_tha_gam_knd_akn_cic_aze_fre_ctl_tur_swa_vie_sod_zul_swt_moo	0.328942715691944	0.775099744759576	0.440247093722428
799	aeg_dut_tsw_eng_mlt_amh_anl_mol_azi_uzb_dyu_mly_akn_prs_rus_bsq_cze_sid_dgb_cnt_pan_rom_lda_hin_ses_ben_hun_ewe_bem_fin_swe_hau_geo_krd_bul_por_pol_owc_sod_urd_est_swa_mao_ger_bat_jpn_tml_kor_ita_nor_xho_fre_jav_arw_wly_ind_mnd_svk_igb_lat_amr_spa_glc_ctl_ukr_qcu_alb_scr_afr_ven_chh_guj_gam_grk_sun_bos_swt_lit_fbf_tag_tha_tig_knd_cic_zul_aze_mcd_slo_tur_bam_vie_heb_yor_moo_tsn	-0.519076510249984	-1.23539011602349	0.219797085944254
800	wly_fre_yor_krd_chh_anl_aeg_ita_tur_uzb_lda_jav_ven_mol_nor_bsq_alb_owc_cic_mnd_arw_cze_swt_swe_akn_prs_fin_zul_tsn_est_afr_amr_geo_por_pol_ctl_bos_tig_gam_slo_hun_tsw_mao_lit_bat_jpn_knd_kor_rus_ukr_xho_ger_sun_rom_sid_mly_cnt_svk_bem_hin_heb_bul_spa_guj_grk_qcu_pan_ben_eng_bam_sod_lat_hau_mcd_ind_urd_dyu_scr_ewe_tag_tha_amh_tml_dgb_ses_aze_dut_glc_azi_moo_vie_mlt_swa_igb_fbf	-0.827347045941862	-1.99759609961539	0.0486821913382117
801	sid_spa_ses_rus_heb_sod_tig_fre_azi_uzb_bem_mao_swt_slo_cze_bsq_eng_amh_swa_mnd_arw_prs_dyu_bos_tsw_glc_hun_moo_akn_est_por_mlt_geo_ukr_nor_swe_rom_amr_owc_scr_fin_bam_tag_dut_jav_jpn_knd_kor_alb_guj_ewe_ger_mly_ben_anl_ind_cnt_lit_yor_pol_wly_urd_lat_hin_bul_qcu_ctl_krd_pan_zul_chh_afr_gam_ita_sun_svk_igb_mcd_cic_bat_tha_aeg_tml_fbf_ven_aze_grk_mol_tur_xho_vie_hau_lda_dgb_tsn	-0.0511713534864121	-0.12061710861052	0.904254525849896
802	wly_grk_cic_lit_chh_hau_amh_arw_tur_azi_akn_tag_dgb_nor_glc_bsq_guj_heb_ven_cnt_pol_fre_zul_hin_ses_bul_est_bam_bem_hun_prs_sid_geo_krd_rus_rom_alb_amr_sod_ger_fin_ewe_bat_spa_jav_jpn_tml_kor_pan_eng_moo_mcd_sun_bos_anl_mly_mnd_por_tsw_ita_tig_cze_afr_ctl_swe_qcu_lat_slo_urd_tsn_gam_ben_owc_ukr_ind_scr_yor_svk_dyu_mao_tha_aeg_knd_lda_swt_aze_dut_mol_uzb_swa_vie_mlt_igb_fbf_xho	-0.699843326097514	-1.67691245105109	0.0969179351734943
803	tig_rom_lda_dut_heb_amh_gam_lat_aze_azi_tsw_jav_yor_ben_prs_bsq_guj_sid_bam_mnd_lit_mcd_swa_urd_ven_cze_hun_swt_akn_est_bos_owc_geo_afr_hin_ctl_svk_anl_wly_scr_fin_ewe_bat_ger_ind_jpn_knd_kor_rus_swe_bem_pan_mao_glc_amr_sun_cnt_eng_igb_pol_sod_alb_bul_ukr_slo_qcu_krd_fre_spa_xho_mlt_nor_aeg_por_tag_arw_ses_mol_moo_mly_tha_chh_tml_dgb_zul_tur_ita_grk_uzb_cic_vie_hau_tsn_fbf_dyu	0.758947284651552	1.80414094664803	0.0744464735793191
804	mlt_scr_zul_rus_amr_amh_sid_ger_tur_uzb_bem_sun_bam_afr_bos_bsq_slo_gam_lda_mnd_ctl_glc_cic_svk_swt_arw_hun_xho_swa_est_cze_hau_geo_mol_guj_ita_rom_aeg_wly_lit_fin_fbf_ind_por_tag_jpn_tml_kor_ukr_urd_ses_dut_jav_eng_tig_mly_cnt_grk_yor_krd_heb_mcd_spa_hin_pan_qcu_bul_lat_alb_ewe_chh_nor_sod_prs_mao_ben_tsn_pol_ven_bat_tha_anl_knd_dgb_igb_azi_fre_swe_aze_tsw_vie_owc_dyu_moo_akn	0.0269923846525873	0.0636463295363997	0.949388441599061
805	mlt_urd_xho_rus_wly_sod_amr_nor_tur_uzb_bem_tag_fbf_afr_ben_bsq_prs_owc_swt_cnt_bul_lat_yor_fre_igb_ger_fin_cic_dgb_est_hin_anl_geo_swe_arw_svk_guj_chh_tig_scr_hun_tsn_sun_bos_mao_jpn_tml_kor_ukr_dut_dyu_alb_bat_krd_amh_ind_mnd_lit_zul_por_sid_grk_mcd_ita_slo_qcu_mol_glc_eng_tsw_heb_cze_hau_ctl_mly_pan_moo_rom_ven_jav_tha_aeg_knd_lda_bam_aze_pol_spa_azi_ewe_vie_gam_akn_swa_ses	-0.543268589587747	-1.29451145684925	0.198693824509877
806	chh_lit_moo_urd_sid_aeg_heb_grk_uzb_aze_fbf_mao_ewe_lat_scr_bsq_fre_mlt_xho_mnd_alb_slo_ses_pan_akn_afr_est_bem_dgb_fin_krd_sod_geo_bul_dut_nor_bos_gam_anl_arw_hun_ven_bat_ita_ind_jpn_tml_kor_mcd_pol_tsn_por_sun_ger_owc_jav_cnt_eng_bam_prs_hau_rom_glc_spa_ukr_qcu_ben_hin_swe_dyu_amr_cze_wly_svk_tag_rus_igb_mol_swt_mly_tha_tig_knd_tsw_swa_azi_ctl_guj_tur_lda_vie_amh_zul_yor_cic	-0.411115410838834	-0.974588590117078	0.332292575418154
807	owc_swe_dyu_bos_sid_amh_mlt_glc_azi_aze_igb_jav_ses_por_fre_bsq_ctl_gam_cic_mnd_spa_ukr_swa_grk_swt_rom_hun_fbf_zul_est_guj_hau_geo_nor_rus_krd_mol_sod_heb_scr_fin_tsw_mao_lat_bat_jpn_knd_kor_ben_alb_xho_lit_sun_svk_tig_mly_cnt_bul_bem_pol_chh_ita_dut_cze_urd_qcu_prs_hin_arw_moo_anl_slo_aeg_pan_ind_eng_akn_ger_yor_tag_tha_amr_tml_ewe_lda_uzb_mcd_afr_tur_bam_vie_wly_tsn_ven_dgb	-0.152744311430297	-0.360376202604797	0.71938301545266
808	gam_hin_dyu_nor_aeg_heb_sid_guj_azi_uzb_xho_jav_lda_ukr_grk_bsq_alb_hau_fbf_cnt_ita_ben_ses_krd_tsw_urd_fin_zul_dgb_hun_arw_amr_geo_pol_scr_cze_mcd_anl_amh_lit_est_akn_mly_fre_tag_jpn_tml_kor_pan_slo_moo_prs_sun_bos_tig_ind_mnd_rus_tsn_ger_wly_svk_eng_ctl_spa_qcu_afr_mol_bul_swt_sod_dut_chh_lat_bat_swe_cic_glc_swa_mao_tha_owc_knd_bem_yor_tur_por_rom_aze_bam_vie_mlt_ven_igb_ewe	-0.329242260887902	-0.779886830724483	0.437437801068845
809	heb_svk_ven_slo_sid_aeg_anl_ctl_azi_tur_ses_sun_dyu_pol_bul_bsq_swe_gam_yor_mnd_grk_bos_tsw_guj_akn_glc_est_moo_swt_fin_arw_mlt_geo_ger_eng_lat_dut_sod_chh_ita_hun_swa_mao_afr_tag_jpn_tml_kor_rom_pan_tsn_ukr_bat_lit_tig_jav_cnt_nor_fbf_prs_amr_spa_rus_urd_mcd_qcu_ben_mol_alb_igb_wly_hin_owc_cze_mly_scr_zul_fre_bem_ind_tha_amh_knd_dgb_bam_uzb_krd_por_aze_ewe_vie_hau_xho_lda_cic	-0.86953215706788	-2.10478771390765	0.0380064044437409
810	tig_urd_akn_bul_sod_owc_chh_nor_azi_tur_yor_tag_igb_svk_slo_bsq_glc_anl_ven_mnd_prs_alb_zul_pol_dyu_arw_est_ses_dgb_hun_swe_wly_geo_mol_pan_lat_mcd_heb_mlt_eng_fin_xho_mly_dut_bat_jpn_tml_kor_krd_ita_tsn_grk_jav_por_hau_mao_cnt_rus_bam_hin_aeg_ctl_spa_ben_guj_qcu_bos_ukr_ger_swt_sid_rom_amh_lit_sun_scr_moo_cze_bem_ind_tha_amr_knd_cic_swa_uzb_afr_fre_aze_fbf_vie_gam_tsw_lda_ewe	-0.403229390034494	-0.95593565919156	0.341583066849292
811	tig_spa_ewe_krd_hau_mlt_sod_guj_tur_azi_yor_ind_cic_rus_mol_bsq_ita_sid_bem_cnt_afr_bos_lda_pol_bam_scr_est_swa_swt_hun_dut_aeg_geo_cze_arw_nor_grk_anl_wly_eng_fin_zul_sun_fre_tag_jpn_tml_kor_svk_pan_ven_alb_mly_rom_amh_jav_mnd_ctl_xho_bul_chh_hin_por_lit_ben_qcu_urd_lat_glc_moo_gam_swe_amr_mcd_mao_slo_dgb_ger_tsn_bat_tha_heb_knd_tsw_igb_uzb_prs_ukr_aze_akn_vie_owc_fbf_dyu_ses	-0.757361569496517	-1.82247447151745	0.0715966307075109
812	heb_alb_bem_nor_anl_sod_tig_scr_tur_azi_cic_mao_tsw_ctl_guj_bsq_lit_amh_bam_mnd_bos_slo_ses_cze_fbf_rom_fin_zul_swa_hun_bul_hau_geo_ukr_grk_arw_lat_owc_amr_hin_est_dgb_bat_ger_jav_jpn_knd_kor_ita_fre_lda_por_ind_glc_wly_mly_cnt_mol_dyu_prs_mlt_dut_eng_krd_rus_qcu_pol_spa_mcd_swt_aeg_afr_gam_svk_sun_ben_moo_urd_ven_tag_tha_chh_tml_xho_akn_aze_pan_swe_uzb_igb_vie_sid_tsn_yor_ewe	0.18602798346124	0.437837161901875	0.66251954405716
813	amh_bos_dgb_urd_chh_aeg_sid_guj_aze_azi_dyu_tag_tsn_prs_por_bsq_bul_sod_cic_mnd_ita_ukr_akn_ctl_bem_grk_est_ven_zul_hun_dut_heb_geo_alb_glc_rom_pan_owc_mlt_rus_fin_tsw_sun_ger_bat_jpn_tml_kor_nor_eng_swt_fre_mly_hin_gam_jav_cnt_pol_yor_ben_wly_spa_lat_mcd_swe_qcu_arw_lit_svk_moo_tig_krd_anl_afr_ind_mol_fbf_cze_bam_mao_tha_amr_knd_lda_igb_uzb_slo_scr_tur_ewe_vie_hau_ses_swa_xho	-1.19667806428333	-2.96017491045402	0.00390067427703544
814	tig_fre_bem_bos_anl_hau_sod_por_tur_uzb_igb_bat_swa_alb_nor_bsq_arw_sid_ses_cnt_ita_grk_zul_lat_ewe_bul_est_ven_swt_fin_eng_amh_geo_ukr_ctl_pol_ben_gam_aeg_scr_hun_fbf_mao_mcd_tag_jpn_knd_kor_prs_krd_cic_glc_sun_dut_heb_ind_mnd_afr_akn_slo_amr_hin_rus_swe_svk_qcu_cze_mol_rom_xho_wly_spa_owc_ger_jav_pan_yor_guj_tsw_mly_tha_chh_tml_dgb_bam_aze_lit_urd_azi_tsn_vie_mlt_dyu_lda_moo	-0.0996225686182398	-0.235038961904294	0.814695239699825
815	amr_grk_xho_hin_chh_anl_sod_afr_aze_tur_dyu_mao_swt_glc_prs_bsq_guj_aeg_swa_cnt_por_cze_akn_lat_tsw_mcd_fin_lda_igb_hun_eng_wly_geo_urd_lit_pan_rus_mlt_hau_swe_est_ven_tag_arw_jav_jpn_tml_kor_ita_scr_cic_bul_sun_ctl_heb_ind_mnd_bos_moo_dut_tig_spa_mol_fre_svk_qcu_alb_ger_rom_ewe_owc_ukr_amh_pol_mly_ben_tsn_slo_yor_bat_tha_sid_knd_fbf_bem_azi_krd_nor_uzb_zul_vie_gam_bam_dgb_ses	-0.201967037997338	-0.476440762217996	0.634877889228229
816	anl_urd_swt_pan_sid_aeg_amh_dut_uzb_aze_yor_jav_tsw_grk_slo_bsq_scr_sod_lda_mnd_hin_ita_bem_ctl_fbf_spa_fin_zul_moo_est_ben_hau_geo_bul_afr_fre_pol_heb_owc_lat_hun_ewe_ind_bos_tag_jpn_knd_kor_ger_arw_akn_ukr_mao_glc_mlt_bat_cnt_eng_ses_lit_gam_alb_por_svk_mcd_qcu_mol_swe_prs_bam_chh_guj_wly_rom_sun_rus_dgb_krd_igb_mly_tha_tig_tml_swa_cic_tur_cze_nor_azi_ven_vie_amr_xho_dyu_tsn	-1.06182459859152	-2.59213860946185	0.0110767364961072
817	tig_afr_dgb_mol_chh_anl_sod_ben_uzb_azi_akn_jav_swt_spa_krd_bsq_guj_gam_ven_cnt_nor_rus_cic_dut_bem_ita_hun_tsw_ses_fin_lit_owc_geo_urd_scr_pol_por_sid_amh_slo_est_ewe_mly_rom_sun_jpn_knd_kor_ctl_arw_bam_grk_tag_bul_aeg_mao_mnd_bos_tsn_fre_wly_lat_prs_eng_swe_qcu_cze_alb_pan_moo_amr_glc_hau_hin_ind_mcd_fbf_ger_swa_bat_tha_mlt_tml_igb_dyu_tur_ukr_svk_aze_yor_vie_heb_lda_xho_zul	0.154844609947671	0.364214501210048	0.716524617512756
818	amr_lat_ses_guj_hau_sid_owc_bos_tur_uzb_swt_tag_bam_glc_svk_bsq_ita_heb_dgb_cnt_eng_por_bem_pan_ewe_mcd_fin_yor_igb_est_dut_wly_geo_urd_prs_cze_arw_aeg_sod_mol_hun_moo_mao_ger_sun_jpn_knd_kor_ben_swe_xho_ukr_ind_krd_tig_bat_mnd_fre_cic_lit_gam_rom_hin_bul_afr_qcu_scr_alb_ctl_lda_mlt_pol_amh_spa_mly_slo_akn_grk_swa_jav_tha_anl_tml_dyu_fbf_azi_nor_rus_aze_tsw_vie_chh_ven_zul_tsn	0.0571404647735808	0.134675058836	0.893159833869534
819	mlt_eng_swt_urd_anl_wly_aeg_alb_tur_azi_bem_ind_zul_cze_pan_bsq_krd_chh_dgb_mnd_glc_hin_dyu_rus_swa_dut_hun_cic_fbf_est_ctl_amh_geo_ger_guj_nor_slo_owc_tig_spa_fin_lda_mao_bos_tag_jpn_tml_kor_afr_svk_tsn_lit_sun_mol_hau_bat_cnt_scr_igb_por_heb_mcd_arw_ben_prs_qcu_bul_pol_fre_ven_sid_rom_sod_lat_jav_ukr_xho_ita_bam_mly_tha_amr_knd_tsw_moo_uzb_swe_grk_aze_ewe_vie_gam_ses_yor_akn	-0.46838010572366	-1.11353175361301	0.268349880627944
820	amr_pol_lda_nor_owc_hau_mlt_cze_tur_uzb_akn_mao_ewe_grk_dut_bsq_ctl_anl_igb_mnd_alb_lit_dgb_eng_ven_fre_fin_dyu_tsn_hun_ben_aeg_geo_guj_glc_spa_svk_amh_wly_urd_est_bem_ind_slo_tag_jpn_tml_kor_swe_mcd_tsw_arw_sun_ita_chh_bat_cnt_scr_yor_prs_sod_por_rus_rom_lat_qcu_ger_krd_hin_moo_heb_ukr_gam_pan_jav_mol_zul_bos_xho_mly_tha_sid_knd_swt_fbf_aze_afr_bul_azi_ses_vie_tig_bam_cic_swa	-0.911794730343837	-2.21352102789504	0.0293072315772436
821	chh_dut_xho_hin_amr_amh_sod_ger_azi_aze_dgb_bat_cic_ctl_prs_bsq_svk_anl_swa_mnd_cze_bul_moo_krd_akn_urd_est_bam_dyu_hun_ita_aeg_geo_bos_swe_guj_lat_gam_hau_rus_fin_fbf_jav_lit_mly_jpn_knd_kor_grk_mol_lda_rom_ind_afr_sid_sun_cnt_eng_ven_glc_wly_arw_ben_por_ukr_qcu_slo_pol_pan_tsw_tig_alb_owc_nor_tag_spa_yor_mcd_swt_mao_tha_mlt_tml_bem_ses_uzb_scr_fre_tur_ewe_vie_heb_tsn_zul_igb	-0.784640323731053	-1.88608575687559	0.0624040387444815
822	chh_lat_yor_nor_wly_amr_mlt_svk_uzb_azi_cic_sun_igb_urd_cze_bsq_por_gam_bem_cnt_mol_ukr_ses_eng_lda_spa_fin_akn_fbf_est_scr_sid_geo_pol_krd_swe_ita_aeg_owc_bul_hun_xho_bat_ctl_ind_jpn_tml_kor_rus_rom_swt_hin_mly_ben_hau_tag_mnd_afr_ven_guj_anl_ger_prs_pan_mcd_qcu_arw_fre_dut_tsw_heb_lit_sod_alb_jav_slo_moo_grk_ewe_mao_tha_tig_knd_zul_bam_tur_bos_glc_aze_tsn_vie_amh_dgb_swa_dyu	-0.114068819255577	-0.269121563204993	0.788432295684435
823	hau_bos_fbf_afr_aeg_anl_gam_mcd_tur_azi_zul_jav_akn_ctl_swe_bsq_prs_sid_lda_cnt_fre_grk_dyu_spa_tsn_urd_est_bam_ses_hun_pol_chh_geo_pan_ita_alb_svk_wly_mlt_rus_fin_yor_ind_ger_mly_jpn_tml_kor_hin_slo_swa_cze_tag_ukr_owc_sun_mnd_glc_ven_scr_heb_dut_por_nor_eng_qcu_mol_krd_arw_bem_amh_lat_amr_rom_mao_guj_swt_ben_dgb_bat_tha_tig_knd_tsw_ewe_uzb_bul_lit_aze_igb_vie_sod_xho_cic_moo	0.429820395331647	1.01442532785841	0.313011762934256
824	mlt_urd_swt_pan_amr_chh_heb_pol_uzb_azi_ses_mao_ewe_krd_fre_bsq_glc_owc_dgb_mnd_arw_ben_lda_ger_moo_svk_est_xho_tsn_fin_lat_aeg_geo_alb_rom_mol_scr_tig_wly_por_hun_tsw_sun_guj_ind_jpn_tml_kor_hin_lit_fbf_bul_jav_ukr_amh_bat_cnt_bos_cic_spa_hau_ctl_slo_prs_swe_qcu_dut_mcd_eng_bam_sod_rus_gam_cze_tag_grk_ven_nor_igb_mly_tha_sid_knd_yor_bem_tur_afr_ita_aze_akn_vie_anl_zul_dyu_swa	-1.11618909469108	-2.74431773740057	0.00727704606978088
825	chh_glc_igb_dut_gam_sod_wly_spa_tur_uzb_moo_mly_akn_pol_krd_bsq_prs_aeg_swt_mnd_nor_svk_bam_pan_ewe_ctl_fin_tsn_zul_est_lat_sid_geo_rus_bul_cze_hin_owc_hau_rom_hun_yor_bat_lit_tag_jpn_knd_kor_slo_alb_ven_mcd_mao_ben_amh_sun_cnt_fre_bem_ita_amr_swe_guj_grk_eng_qcu_arw_ger_urd_tsw_tig_afr_heb_scr_ind_ukr_lda_mol_fbf_jav_tha_anl_tml_ses_swa_azi_bos_por_aze_xho_vie_mlt_dyu_dgb_cic	-0.205119691322757	-0.484375147129027	0.629258448670605
826	sod_guj_zul_rus_chh_wly_tig_spa_azi_uzb_dyu_bat_fbf_glc_prs_bsq_slo_owc_xho_cnt_pan_dut_moo_rom_swa_bul_hun_lda_dgb_est_nor_anl_geo_ben_pol_lit_fre_gam_amr_cze_fin_ses_ind_eng_mly_jpn_tml_kor_mcd_alb_akn_ukr_tag_ger_sid_sun_mnd_scr_cic_krd_aeg_ita_ctl_grk_por_qcu_swe_afr_urd_tsw_amh_lat_heb_mol_jav_bos_igb_svk_swt_mao_tha_mlt_knd_ven_bem_aze_hin_arw_tur_bam_vie_hau_yor_tsn_ewe	-0.23355566053304	-0.551945617602611	0.58230954989689
827	tig_bos_cic_mol_aeg_sid_chh_pan_aze_uzb_tsw_mao_ewe_afr_pol_bsq_dut_anl_moo_mnd_glc_guj_tsn_svk_akn_swe_est_xho_bam_hun_eng_heb_geo_grk_lat_cze_hin_wly_gam_arw_fin_ses_jav_alb_ind_jpn_tml_kor_ben_bul_lda_mcd_sun_ukr_hau_mly_cnt_urd_fbf_scr_owc_slo_ita_rus_rom_qcu_por_spa_krd_swa_mlt_nor_sod_lit_bat_prs_yor_ctl_dyu_tag_tha_amh_knd_zul_bem_tur_fre_ger_azi_swt_vie_amr_ven_dgb_igb	-0.104391791807979	-0.245995270760986	0.806227995871365
828	chh_arw_ewe_rom_sod_amr_wly_ger_tur_azi_lda_sun_dyu_alb_grk_bsq_slo_owc_bem_cnt_svk_rus_fbf_dut_swa_lat_est_dgb_moo_fin_eng_aeg_geo_swe_lit_scr_guj_amh_hau_spa_hun_tsn_bat_bos_jav_jpn_tml_kor_hin_pan_ses_mol_tag_afr_heb_ind_mnd_ctl_ven_nor_tig_krd_glc_por_ukr_qcu_cze_fre_bul_xho_gam_ita_anl_pol_mly_mcd_swt_ben_igb_mao_tha_mlt_knd_tsw_zul_uzb_prs_urd_aze_yor_vie_sid_cic_akn_bam	-0.478085289059298	-1.13591785120329	0.258909733648761
829	aeg_scr_dyu_hin_mlt_amh_gam_svk_tur_aze_lda_ind_akn_mcd_arw_bsq_prs_owc_tsw_cnt_fre_ben_ewe_pol_tsn_rus_fin_ven_swt_hun_swe_anl_geo_bul_nor_guj_afr_chh_amr_dut_est_dgb_mly_slo_bat_jpn_knd_kor_glc_ita_bam_mol_sun_urd_wly_mao_mnd_bos_swa_lat_heb_cze_grk_krd_por_qcu_ger_eng_rom_cic_sod_pan_sid_lit_jav_alb_yor_ukr_igb_tag_tha_tig_tml_zul_ses_azi_spa_ctl_uzb_fbf_vie_hau_moo_xho_bem	-0.114016261552407	-0.26898873432025	0.788534197722728
830	aeg_swe_dgb_dut_gam_sid_sod_cze_azi_uzb_tsn_bat_cic_slo_arw_bsq_ukr_amh_lda_cnt_lat_spa_bem_bos_ewe_fre_fin_bam_tsw_hun_guj_owc_geo_svk_mcd_rom_grk_chh_hau_mol_est_xho_mly_hin_jav_jpn_knd_kor_prs_pol_zul_bul_tag_rus_tig_sun_mnd_urd_swa_eng_heb_nor_ger_pan_lit_qcu_ben_glc_ctl_moo_wly_ita_mlt_por_mao_krd_yor_scr_ses_ind_tha_anl_tml_swt_fbf_aze_alb_afr_tur_dyu_vie_amr_ven_akn_igb	-0.514321150559316	-1.22326547982716	0.224319988039709
831	sod_ger_swt_bul_sid_aeg_gam_krd_azi_uzb_swa_mly_fbf_fre_urd_bsq_arw_owc_xho_mnd_slo_lit_akn_por_dyu_eng_est_ven_dgb_hun_alb_mlt_geo_cze_guj_pol_afr_wly_amh_lat_fin_yor_sun_prs_ind_jpn_tml_kor_dut_svk_moo_spa_mao_pan_amr_jav_cnt_ukr_tsw_hin_hau_ita_rus_ctl_ben_qcu_nor_bos_grk_ses_tig_scr_anl_mol_bat_glc_bem_swe_cic_tag_tha_heb_knd_ewe_bam_aze_rom_mcd_tur_tsn_vie_chh_lda_igb_zul	-0.352134378393839	-0.834993681473035	0.405861182637418
832	wly_ita_ewe_fre_sid_anl_sod_grk_tur_aze_swa_jav_dyu_swe_slo_bsq_pol_chh_bem_cnt_cze_eng_ven_mcd_tsw_ger_fin_akn_ses_hun_ctl_heb_geo_ukr_bul_urd_prs_gam_mlt_lit_est_igb_ind_scr_mly_jpn_knd_kor_svk_pan_moo_rom_mao_glc_hau_tag_mnd_lat_lda_spa_amh_dut_rus_guj_por_qcu_mol_arw_alb_swt_aeg_nor_tig_bos_bat_hin_dgb_afr_yor_sun_tha_amr_tml_zul_xho_uzb_ben_krd_azi_cic_vie_owc_fbf_bam_tsn	-0.0209469606133517	-0.0493316097644374	0.96076082216609
833	hau_por_swa_alb_amh_anl_mlt_slo_azi_uzb_igb_sun_zul_cze_scr_bsq_eng_wly_ewe_cnt_lat_prs_xho_hin_ses_pol_hun_cic_tsn_fin_swe_amr_geo_ita_ben_pan_urd_aeg_sid_nor_est_akn_mly_guj_bat_jpn_knd_kor_ctl_afr_tsw_ukr_mao_glc_gam_tag_mnd_spa_swt_rom_owc_fre_arw_bos_bul_qcu_rus_dut_svk_bem_sod_mol_tig_mcd_ind_grk_dyu_krd_lda_jav_tha_chh_tml_ven_dgb_aze_ger_lit_tur_fbf_vie_heb_moo_bam_yor	-0.802678708955158	-1.9345058716152	0.0560903879152124
834	tig_bos_yor_dut_chh_sid_sod_pan_aze_uzb_tsn_ind_swa_alb_hin_bsq_ger_heb_bem_mnd_lat_rus_tsw_fre_swt_ita_fin_bam_fbf_hun_rom_aeg_geo_bul_eng_glc_spa_owc_mlt_por_est_akn_jav_ukr_mao_jpn_tml_kor_mol_mcd_lda_afr_tag_slo_wly_mly_cnt_cze_ven_ctl_amh_arw_guj_lit_ben_qcu_urd_prs_nor_dyu_hau_krd_gam_svk_bat_grk_xho_swe_zul_sun_tha_amr_knd_dgb_ses_azi_pol_scr_tur_ewe_vie_anl_cic_igb_moo	-0.840776961743059	-2.03371041940838	0.0448298470323464
835	amr_mcd_dgb_pan_heb_sid_owc_lit_uzb_aze_tsn_tag_xho_rom_mol_bsq_glc_wly_ses_cnt_cze_ukr_fbf_grk_lda_bos_hun_akn_igb_est_por_mlt_geo_spa_krd_dut_pol_hau_tig_guj_fin_moo_jav_nor_bat_jpn_tml_kor_svk_eng_swt_ctl_ind_swe_anl_mly_mnd_arw_swa_slo_aeg_scr_afr_lat_ger_qcu_fre_bul_urd_bam_chh_ita_amh_rus_sun_hin_yor_alb_ven_mao_tha_sod_knd_bem_zul_tur_prs_ben_azi_ewe_vie_gam_dyu_cic_tsw	-0.336716690586061	-0.797712940802022	0.427069228575329
836	heb_mcd_bem_ita_hau_chh_owc_ctl_uzb_tur_dyu_bat_xho_urd_swe_bsq_ben_amr_ven_cnt_alb_spa_tsw_scr_akn_grk_est_ewe_zul_fin_por_gam_geo_rus_fre_ger_svk_anl_tig_mol_hun_bam_mao_arw_jav_jpn_knd_kor_ukr_cze_swt_guj_sun_bos_mlt_tag_mnd_pan_ses_glc_aeg_afr_dut_bul_eng_qcu_nor_lat_lit_dgb_sid_krd_amh_rom_mly_prs_tsn_hin_igb_ind_tha_wly_tml_fbf_yor_aze_slo_pol_azi_lda_vie_sod_swa_moo_cic	-0.292426004199928	-0.692073963735935	0.490615202619431
837	anl_afr_zul_por_mlt_gam_chh_fre_uzb_tur_tsn_sun_ses_spa_urd_bsq_lat_amh_fbf_cnt_eng_bos_yor_bul_bem_grk_est_akn_swt_hun_slo_amr_geo_nor_ger_svk_lit_sid_tig_pan_fin_cic_ind_pol_mao_jpn_knd_kor_ukr_krd_swa_hin_mly_ctl_hau_tag_mnd_scr_dgb_arw_heb_rom_ben_cze_mcd_qcu_guj_glc_ita_tsw_sod_prs_aeg_rus_bat_alb_moo_dut_lda_jav_tha_wly_tml_xho_ewe_azi_mol_swe_aze_igb_vie_owc_dyu_ven_bam	0.678978169745092	1.61090148761995	0.110590196325295
838	heb_grk_ses_svk_tig_mlt_amh_pol_aze_uzb_fbf_mao_cic_urd_spa_bsq_fre_gam_swa_mnd_bos_ben_lda_ger_tsw_rus_est_ven_igb_hun_ukr_aeg_geo_ita_swe_nor_prs_sod_owc_cze_fin_bem_mly_afr_bat_jpn_tml_kor_eng_glc_akn_pan_sun_dut_anl_ind_cnt_arw_zul_alb_hau_scr_lat_slo_guj_qcu_bul_rom_ctl_tsn_wly_lit_amr_mcd_tag_por_yor_krd_swt_jav_tha_chh_knd_bam_dyu_azi_mol_hin_tur_ewe_vie_sid_dgb_moo_xho	-0.336711814402357	-0.797200211497846	0.427365410800627
839	heb_bos_xho_prs_sod_gam_hau_ben_uzb_aze_lda_bat_cic_ita_mol_bsq_lat_anl_igb_cnt_cze_nor_bem_bul_swa_grk_est_dgb_dyu_fin_slo_mlt_geo_pan_ukr_ctl_por_owc_amh_arw_hun_fbf_mly_alb_jav_jpn_knd_kor_rom_swe_ses_pol_mao_fre_amr_sun_mnd_dut_tsw_krd_wly_glc_mcd_scr_svk_qcu_urd_eng_guj_yor_aeg_spa_tig_afr_tag_lit_moo_hin_akn_ind_tha_sid_tml_swt_zul_azi_ger_rus_tur_ven_vie_chh_bam_ewe_tsn	0.11122125084259	0.261772934623555	0.794075407541215
840	gam_ger_yor_bos_heb_sid_anl_afr_uzb_azi_tsw_mly_bem_spa_lat_bsq_guj_tig_swt_mnd_ukr_ita_xho_nor_ven_rus_fin_tsn_lda_est_ctl_amh_geo_mcd_cze_svk_pan_wly_chh_slo_hun_zul_sun_krd_bat_jpn_knd_kor_fre_ben_bam_glc_tag_lit_sod_jav_cnt_bul_ses_arw_mlt_eng_rom_dut_scr_qcu_alb_hin_grk_dyu_hau_por_owc_prs_ind_urd_akn_mol_ewe_mao_tha_aeg_tml_fbf_moo_tur_swe_pol_aze_dgb_vie_amr_swa_igb_cic	0.256702421060933	0.604197990177038	0.54718314180255
841	owc_lat_bam_svk_amh_gam_amr_guj_aze_tur_akn_mly_swa_por_ctl_bsq_hin_wly_zul_mnd_ukr_bos_ewe_glc_ses_ben_fin_ven_moo_est_nor_hau_geo_afr_rus_scr_pol_heb_aeg_fre_hun_lda_jav_pan_sun_jpn_knd_kor_urd_cze_tsw_mol_tag_swe_anl_mao_cnt_alb_yor_lit_sod_slo_grk_krd_ger_qcu_spa_rom_mcd_xho_sid_bul_tig_arw_ind_eng_dyu_prs_tsn_bat_tha_chh_tml_dgb_bem_azi_ita_dut_uzb_swt_vie_mlt_cic_igb_fbf	-0.279139298569086	-0.660840451582478	0.510348357332114
842	sid_ctl_moo_svk_amr_wly_gam_ben_aze_azi_igb_tag_dyu_rus_krd_bsq_ita_aeg_bem_mnd_lit_hin_swt_dut_swa_prs_hun_fbf_ses_est_pol_heb_geo_cze_bul_scr_lat_owc_tig_por_fin_cic_mao_mol_jav_jpn_knd_kor_nor_grk_yor_bos_bat_spa_amh_ind_cnt_fre_ven_alb_mlt_ukr_slo_rom_mcd_qcu_eng_swe_pan_tsn_hau_afr_anl_ger_mly_guj_xho_glc_ewe_sun_tha_sod_tml_bam_dgb_tur_urd_arw_uzb_akn_vie_chh_tsw_lda_zul	-0.0290151542635424	-0.0683267173991756	0.945672247239686
843	aeg_pan_ses_scr_anl_heb_sid_alb_uzb_tur_akn_sun_fbf_mol_nor_bsq_dut_amr_tsw_cnt_fre_arw_xho_ita_moo_urd_hun_cic_tsn_fin_mcd_chh_geo_ctl_por_eng_lat_owc_amh_glc_est_yor_mao_lit_mly_jpn_knd_kor_bos_rom_swt_hin_ind_prs_hau_bat_mnd_slo_igb_svk_wly_cze_afr_bul_grk_qcu_swe_ger_guj_bam_sod_ben_tig_krd_jav_ukr_dgb_rus_lda_tag_tha_gam_tml_swa_ewe_azi_pol_spa_aze_dyu_vie_mlt_bem_zul_ven	-0.504355802361408	-1.19862130720486	0.233720643210796
844	chh_ben_dgb_guj_heb_amh_mlt_slo_tur_uzb_zul_mao_dyu_cze_afr_bsq_prs_sod_akn_cnt_dut_rom_ses_lit_moo_krd_fin_tsn_swt_est_fre_anl_geo_arw_nor_ctl_bos_amr_aeg_por_hun_cic_mly_swe_jav_jpn_tml_kor_mcd_ger_ven_alb_ind_pol_tig_tag_mnd_grk_xho_ita_gam_pan_rus_ukr_mol_qcu_scr_bul_eng_tsw_hau_hin_wly_glc_bat_svk_yor_lat_igb_sun_tha_owc_knd_bem_fbf_azi_spa_urd_aze_swa_vie_sid_ewe_lda_bam	-0.340447377452127	-0.806191802344372	0.42218899600116
845	sod_mcd_akn_afr_amr_chh_amh_urd_azi_tur_tsn_tag_ewe_pan_eng_bsq_krd_anl_ven_cnt_swe_bul_igb_mol_zul_ben_hun_lda_moo_fin_ger_gam_geo_slo_lit_prs_spa_heb_tig_rom_est_bem_ind_ukr_mao_jpn_knd_kor_ctl_svk_bam_guj_sun_hin_hau_bat_mnd_dut_dgb_fre_wly_arw_pol_cze_grk_qcu_glc_rus_bos_ses_sid_lat_mlt_alb_jav_por_swt_nor_cic_mly_tha_owc_tml_yor_fbf_uzb_scr_ita_aze_tsw_vie_aeg_swa_xho_dyu	-0.359868907243558	-0.853550877984844	0.395547022657405
846	sid_lat_cic_ger_hau_wly_amh_slo_tur_aze_fbf_mly_swt_mcd_glc_bsq_pol_gam_ven_cnt_scr_nor_tsw_mol_zul_prs_hun_dyu_tsn_fin_guj_tig_geo_urd_por_ctl_eng_owc_mlt_afr_est_ewe_sun_pan_tag_jpn_tml_kor_rom_dut_akn_fre_mao_swe_anl_bat_mnd_alb_xho_lit_amr_svk_ukr_grk_krd_qcu_arw_cze_hin_moo_heb_bul_sod_ben_ind_ita_bam_rus_dgb_jav_tha_chh_knd_ses_bem_uzb_bos_spa_azi_lda_vie_aeg_yor_swa_igb	1.05059494598287	2.53180344036668	0.0130249011812003
847	hau_urd_zul_pan_amr_wly_sod_lit_aze_azi_bam_mao_dgb_ukr_bos_bsq_ben_gam_cic_cnt_hin_rom_tsn_mol_ven_por_fin_ewe_yor_hun_ctl_tig_geo_eng_lat_swe_bul_heb_mlt_mcd_est_xho_tag_krd_ind_jpn_tml_kor_afr_pol_dyu_ita_sun_scr_amh_mly_mnd_slo_ses_rus_anl_dut_prs_fre_guj_qcu_spa_cze_arw_lda_aeg_svk_sid_nor_jav_alb_fbf_glc_swa_bat_tha_chh_knd_bem_moo_tur_grk_ger_uzb_tsw_vie_owc_akn_swt_igb	0.486260515486035	1.14947756584007	0.253306651868853
848	heb_mcd_ewe_slo_sod_amh_owc_lit_tur_azi_bam_jav_yor_ita_swe_bsq_ben_tig_lda_mnd_pan_bos_tsn_glc_swa_rus_hun_igb_dgb_est_cze_wly_geo_ukr_eng_prs_lat_aeg_hau_pol_fin_moo_tag_urd_mly_jpn_knd_kor_ger_ctl_cic_mol_sun_guj_chh_bat_cnt_hin_akn_arw_mlt_rom_grk_krd_fre_qcu_scr_spa_afr_ses_anl_por_sid_dut_ind_svk_xho_alb_fbf_mao_tha_gam_tml_bem_dyu_aze_bul_nor_uzb_zul_vie_amr_tsw_ven_swt	-0.3478018451113	-0.826308973388356	0.41074374505379
849	gam_ben_akn_urd_owc_wly_sod_krd_tur_uzb_igb_mao_bam_pol_ukr_bsq_bos_heb_ewe_cnt_por_guj_bem_alb_dyu_hin_hun_tsw_cic_fin_lat_amh_geo_ita_rus_mol_dut_sid_tig_eng_est_swt_ind_cze_mly_jpn_knd_kor_arw_pan_lda_slo_jav_rom_hau_bat_mnd_ctl_ven_ger_aeg_bul_grk_prs_swe_qcu_glc_lit_nor_zul_amr_scr_chh_mcd_sun_svk_xho_fre_swa_tag_tha_mlt_tml_fbf_dgb_azi_afr_spa_aze_moo_vie_anl_tsn_ses_yor	-0.574776309238684	-1.37437197528287	0.172629172223779
850	amh_pol_bam_prs_wly_anl_owc_swe_azi_tur_ven_bat_swt_glc_cze_bsq_urd_amr_igb_mnd_ita_fre_yor_lit_xho_alb_est_swa_ewe_fin_afr_hau_geo_spa_nor_guj_arw_sod_gam_ger_hun_bem_jav_mol_mao_jpn_knd_kor_ben_ukr_moo_mcd_tag_lat_sid_mly_cnt_rus_ses_por_chh_scr_bos_eng_pan_qcu_slo_rom_ctl_akn_aeg_bul_heb_grk_ind_hin_cic_dut_lda_sun_tha_tig_tml_dgb_dyu_uzb_svk_krd_aze_tsw_vie_mlt_tsn_fbf_zul	0.302314108659348	0.711881281524074	0.478320288281958
851	gam_lat_tsn_svk_aeg_amr_anl_nor_tur_uzb_yor_mao_igb_ctl_pol_bsq_rom_wly_moo_cnt_lit_mol_fbf_spa_bam_bos_hun_zul_bem_fin_guj_owc_geo_dut_mcd_prs_slo_chh_mlt_ger_est_ewe_tag_ben_jav_jpn_tml_kor_alb_rus_akn_por_bat_swe_hau_mly_mnd_fre_ven_grk_amh_ukr_urd_krd_scr_qcu_ita_cze_afr_xho_tig_pan_sod_bul_ind_eng_dyu_arw_cic_sun_tha_heb_knd_lda_swt_azi_hin_glc_aze_tsw_vie_sid_dgb_swa_ses	0.15223859908155	0.358440861550531	0.720825789265003
852	anl_por_xho_rus_mlt_tig_sod_hin_azi_uzb_tsn_bat_ses_afr_swe_bsq_mcd_amh_swa_mnd_eng_ita_dgb_mol_bam_ctl_est_lda_tsw_hun_glc_hau_geo_arw_alb_svk_nor_heb_aeg_ukr_fin_yor_tag_pol_ind_jpn_knd_kor_ben_krd_ewe_grk_mly_slo_owc_sun_cnt_lat_akn_fre_gam_dut_bul_bos_lit_qcu_cze_ger_rom_swt_wly_guj_sid_urd_mao_prs_igb_scr_bem_jav_tha_chh_tml_fbf_dyu_tur_pan_spa_aze_ven_vie_amr_cic_moo_zul	-0.753010911468381	-1.81178219011059	0.0732474375585828
853	aeg_krd_akn_glc_anl_wly_chh_lit_uzb_azi_ses_bat_dyu_por_hin_bsq_arw_owc_tsn_mnd_eng_ita_swt_cze_zul_svk_hun_ven_ewe_est_afr_amr_geo_fre_ger_grk_lat_sod_gam_bos_fin_dgb_tag_swe_jav_jpn_knd_kor_dut_rom_moo_pol_mao_mol_sid_sun_cnt_ctl_bem_ukr_tig_urd_guj_spa_prs_qcu_pan_alb_scr_lda_hau_rus_heb_nor_ind_ben_xho_mcd_bam_mly_tha_mlt_tml_fbf_tsw_aze_bul_slo_tur_swa_vie_amh_igb_yor_cic	0.130268147818552	0.306676624772208	0.759775101741761
854	heb_dut_fbf_slo_mlt_anl_chh_svk_tur_uzb_igb_ind_tsn_rom_bos_bsq_rus_amr_ewe_cnt_pan_bul_swt_ita_ses_guj_hun_akn_yor_est_pol_amh_geo_spa_hin_nor_scr_gam_tig_fre_fin_xho_mly_mcd_mao_jpn_tml_kor_prs_ukr_zul_mol_sun_lat_sid_tag_mnd_arw_dgb_ctl_hau_afr_urd_eng_por_qcu_cze_alb_krd_tsw_wly_grk_aeg_swe_jav_glc_ven_ger_moo_bat_tha_owc_knd_cic_bem_aze_lit_ben_azi_bam_vie_sod_lda_dyu_swa	-0.462071105574485	-1.09799726791622	0.275040329553591
855	anl_svk_bam_cze_mlt_tig_chh_pol_uzb_tur_bem_mao_dgb_eng_guj_bsq_slo_heb_moo_cnt_bul_afr_ewe_urd_lda_fre_fin_yor_fbf_est_bos_gam_geo_lat_grk_dut_mol_sod_sid_arw_hun_tsw_jav_pan_bat_jpn_tml_kor_lit_mcd_cic_ita_ind_prs_owc_mly_mnd_alb_ven_ben_wly_rus_hin_scr_ukr_qcu_ger_rom_swe_ses_amr_krd_amh_ctl_sun_por_igb_nor_zul_tag_tha_hau_knd_akn_swt_azi_glc_spa_aze_tsn_vie_aeg_dyu_xho_swa	-0.524926643663487	-1.24952030416944	0.21461039540527
856	tig_eng_xho_lat_amr_mlt_gam_ita_azi_tur_zul_bat_fbf_swe_ben_bsq_rus_hau_ses_mnd_lit_guj_dgb_pol_moo_bul_est_akn_bem_hun_spa_amh_geo_scr_por_ctl_cze_sid_sod_dut_fin_ewe_ind_glc_mly_jpn_knd_kor_urd_rom_dyu_nor_sun_krd_aeg_mao_cnt_grk_swt_afr_chh_mol_slo_arw_ger_qcu_fre_ukr_hin_bam_wly_mcd_owc_bos_jav_alb_tsw_pan_lda_tag_tha_heb_tml_yor_igb_aze_prs_svk_uzb_ven_vie_anl_tsn_cic_swa	-0.145154210291305	-0.342292764960334	0.732902943706401
857	sod_spa_igb_eng_aeg_chh_tig_alb_azi_tur_cic_tag_zul_bos_swe_bsq_ben_mlt_xho_mnd_ger_afr_lda_hin_swa_fre_fin_bem_yor_est_rus_hau_geo_ctl_mcd_ita_grk_amh_heb_cze_hun_bam_sun_ukr_jav_jpn_tml_kor_urd_arw_ses_scr_mly_por_anl_bat_cnt_mol_dgb_prs_amr_guj_glc_rom_dut_qcu_krd_lit_pan_ven_sid_lat_gam_nor_mao_pol_tsn_svk_swt_ind_tha_owc_knd_dyu_tsw_uzb_slo_bul_aze_ewe_vie_wly_fbf_moo_akn	0.0646471599779536	0.152237295166829	0.879329567303963
858	aeg_afr_zul_pol_wly_heb_sid_ger_azi_tur_fbf_jav_bem_spa_grk_bsq_dut_chh_dyu_cnt_bul_cze_tsn_krd_cic_lat_est_tsw_ven_hun_alb_mlt_geo_hin_ukr_svk_ita_hau_gam_rus_fin_lda_mao_mcd_tag_jpn_knd_kor_nor_bos_akn_ctl_ind_prs_amh_bat_mnd_arw_yor_mol_amr_swe_rom_eng_scr_qcu_por_lit_slo_moo_tig_ben_owc_guj_sun_fre_swa_pan_ses_mly_tha_sod_tml_bam_xho_uzb_urd_glc_aze_igb_vie_anl_swt_dgb_ewe	-0.669852726342479	-1.60303063512565	0.112318996529607
859	hau_ger_ewe_por_owc_anl_tig_mol_tur_aze_bem_mao_moo_bos_dut_bsq_nor_heb_dgb_cnt_swe_grk_tsw_alb_ven_scr_hun_akn_bam_fin_ctl_amh_geo_hin_slo_svk_prs_mlt_chh_eng_est_lda_jav_glc_sun_jpn_knd_kor_cze_bul_swt_lat_tag_pan_sod_bat_mnd_lit_fbf_fre_sid_spa_ben_ukr_arw_qcu_mcd_afr_pol_swa_aeg_rom_gam_krd_mly_guj_yor_ita_igb_ind_tha_amr_tml_cic_xho_azi_rus_urd_uzb_tsn_vie_wly_ses_zul_dyu	-0.575082191712358	-1.37418586285863	0.172686739752597
860	sid_por_dgb_slo_tig_aeg_anl_nor_uzb_aze_ses_mly_lda_scr_arw_bsq_ger_chh_bam_cnt_mol_ukr_swt_ctl_moo_lit_est_ewe_igb_hun_fre_amh_geo_spa_cze_bos_afr_wly_owc_swe_fin_tsn_tag_mcd_bat_jpn_tml_kor_grk_hin_yor_svk_sun_prs_hau_mao_mnd_alb_dyu_glc_amr_eng_pol_ita_ben_qcu_rom_krd_pan_tsw_heb_lat_sod_bul_ind_guj_akn_urd_zul_jav_tha_gam_knd_bem_ven_tur_rus_dut_azi_swa_vie_mlt_fbf_cic_xho	-0.153203670625684	-0.361736325219404	0.718369667389401
861	amh_scr_fbf_ctl_anl_aeg_wly_lit_aze_azi_akn_sun_ses_alb_afr_bsq_bos_tig_igb_mnd_eng_dut_ven_pol_zul_glc_est_yor_tsw_fin_ben_owc_geo_por_hin_mol_prs_gam_heb_arw_hun_dyu_ind_ita_tag_jpn_tml_kor_swe_rus_xho_urd_jav_mcd_hau_bat_cnt_rom_bam_svk_sod_pan_nor_ukr_bul_qcu_fre_krd_grk_moo_amr_lat_mlt_spa_mao_guj_bem_ger_swa_mly_tha_chh_knd_swt_tsn_tur_cze_slo_uzb_dgb_vie_sid_ewe_lda_cic	-0.113786742605485	-0.268245858972132	0.789104175486556
862	gam_lit_akn_rom_amr_wly_anl_spa_tur_azi_tsw_mao_ewe_guj_eng_bsq_glc_mlt_zul_cnt_urd_scr_bem_fre_fbf_hin_hun_bam_dgb_est_alb_chh_geo_mol_cze_bos_rus_hau_tig_afr_fin_tsn_mly_lat_sun_jpn_tml_kor_slo_ukr_moo_grk_bat_arw_sid_ind_mnd_pan_igb_svk_sod_ita_ctl_ger_bul_qcu_prs_swe_por_yor_aeg_krd_amh_pol_jav_nor_dyu_mcd_swt_tag_tha_owc_knd_ses_swa_uzb_ben_dut_aze_ven_vie_heb_cic_xho_lda	0.0568668801648789	0.133912844175491	0.893760858078643
863	aeg_spa_fbf_dut_amr_sod_anl_por_azi_uzb_zul_jav_tsw_fre_rom_bsq_ger_gam_ses_cnt_ben_scr_xho_swe_bam_ctl_fin_moo_swa_est_bul_sid_geo_mol_rus_guj_glc_wly_tig_urd_hun_ewe_sun_grk_mly_jpn_knd_kor_pan_alb_yor_slo_mao_pol_heb_tag_mnd_cze_swt_krd_hau_nor_arw_hin_svk_qcu_mcd_lit_afr_akn_chh_bos_owc_eng_ind_ita_bem_ukr_dyu_bat_tha_amh_tml_lda_tsn_tur_prs_lat_aze_igb_vie_mlt_ven_dgb_cic	0.278770182594445	0.655717044280985	0.513625110530357
864	owc_swe_ses_grk_sid_wly_gam_glc_uzb_tur_ewe_ind_dgb_arw_alb_bsq_bul_tig_akn_cnt_afr_ita_swa_rom_zul_slo_hun_cic_ven_fin_pan_anl_geo_ctl_mcd_lat_dut_heb_hau_guj_est_lda_mao_scr_tag_jpn_knd_kor_ger_por_moo_ben_sun_prs_mlt_jav_mnd_cze_tsw_svk_amh_spa_mol_eng_bos_qcu_ukr_nor_lit_tsn_aeg_fre_amr_krd_mly_hin_fbf_rus_dyu_bat_tha_chh_tml_swt_bem_azi_pol_urd_aze_bam_vie_sod_yor_xho_igb	0.375372592894552	0.885817984120663	0.378000371632287
865	gam_krd_ewe_pan_aeg_chh_amh_ita_azi_tur_dgb_sun_ven_afr_alb_bsq_ben_owc_tsn_mnd_por_spa_swt_nor_xho_rom_fin_yor_tsw_est_swe_anl_geo_mol_slo_cze_ctl_amr_wly_dut_hun_swa_tag_rus_jav_jpn_tml_kor_guj_ukr_moo_pol_mao_lit_tig_ind_cnt_lat_cic_fre_sid_prs_bos_bul_grk_qcu_hin_arw_urd_lda_mlt_glc_sod_eng_bat_ger_akn_svk_bem_mly_tha_hau_knd_zul_ses_aze_scr_mcd_uzb_igb_vie_heb_dyu_fbf_bam	-0.244073311383121	-0.577079192121223	0.565280304935446
866	owc_glc_yor_hin_amr_mlt_amh_svk_azi_uzb_swa_mao_ses_ben_pol_bsq_arw_wly_ven_cnt_afr_eng_lda_grk_tsn_lit_fin_moo_swt_hun_rus_heb_geo_mol_nor_fre_urd_gam_sod_guj_est_zul_mly_ita_jav_jpn_tml_kor_ukr_krd_igb_dut_bat_bul_aeg_tag_mnd_ctl_tsw_prs_anl_scr_bos_cze_spa_qcu_por_swe_slo_ewe_sid_mcd_tig_rom_ind_ger_cic_pan_dyu_sun_tha_hau_knd_akn_bem_aze_lat_alb_tur_dgb_vie_chh_fbf_xho_bam	0.843574293987269	2.00840659748458	0.0475004472766575
867	tig_nor_dgb_guj_heb_aeg_owc_mol_tur_azi_bem_sun_swa_alb_svk_bsq_slo_wly_dyu_cnt_spa_eng_akn_prs_cic_rom_fin_bam_fbf_est_rus_mlt_geo_afr_bos_hin_pol_gam_sod_fre_hun_tsn_mly_cze_ind_jpn_tml_kor_ger_ben_tsw_lit_bat_ita_amh_jav_mnd_ctl_ses_swe_sid_grk_bul_dut_lat_qcu_mcd_krd_scr_ewe_hau_glc_chh_arw_tag_ukr_igb_pan_lda_mao_tha_amr_knd_xho_zul_uzb_por_urd_aze_moo_vie_anl_swt_ven_yor	-0.415439179310664	-0.985459039224754	0.326955538117904
868	chh_dut_ewe_urd_gam_wly_tig_pol_uzb_azi_dyu_mly_bam_mol_bos_bsq_eng_amh_moo_cnt_ita_scr_tsw_afr_tsn_rus_est_swt_lda_fin_ukr_owc_geo_rom_mcd_arw_lat_anl_mlt_ger_hun_dgb_tag_por_mao_jpn_knd_kor_swe_grk_yor_pan_bat_spa_hau_sun_mnd_alb_ven_guj_sid_ctl_svk_fre_hin_qcu_krd_lit_prs_zul_sod_ben_aeg_nor_jav_bul_fbf_slo_ses_ind_tha_heb_tml_cic_swa_tur_glc_cze_aze_igb_vie_amr_bem_xho_akn	-0.273939801952427	-0.647343331448209	0.519004507885711
869	hau_slo_fbf_swe_gam_mlt_wly_guj_uzb_azi_tsn_mly_xho_ctl_ger_bsq_grk_aeg_yor_cnt_rus_ukr_ewe_glc_tsw_arw_est_dyu_cic_hun_por_amh_geo_pan_spa_alb_bul_owc_amr_ben_fin_dgb_bat_svk_mao_jpn_tml_kor_pol_mcd_bem_krd_jav_urd_tig_tag_mnd_bos_swa_ita_heb_cze_lit_mol_rom_qcu_hin_afr_prs_moo_sid_dut_sod_scr_ind_eng_zul_nor_igb_sun_tha_chh_knd_lda_bam_tur_fre_lat_aze_swt_vie_anl_ven_akn_ses	-0.687301932975934	-1.65007042401289	0.102302111701346
870	sod_glc_ewe_nor_sid_heb_hau_mol_uzb_aze_cic_mao_tsw_cze_fre_bsq_bul_wly_tsn_cnt_slo_grk_bem_rus_igb_swe_est_moo_akn_hun_arw_mlt_geo_afr_ger_krd_dut_tig_gam_ita_fin_swa_jav_ctl_mly_jpn_knd_kor_prs_pan_dgb_alb_tag_eng_owc_bat_mnd_svk_dyu_lit_anl_scr_hin_rom_guj_qcu_ukr_por_mcd_fbf_amr_spa_amh_bos_ind_pol_swt_ben_lda_sun_tha_chh_tml_ses_xho_tur_urd_lat_azi_ven_vie_aeg_bam_zul_yor	0.0793222039932812	0.187017748238563	0.852054105821097
871	sod_ben_akn_dut_aeg_sid_anl_bos_aze_tur_yor_mly_swt_glc_guj_bsq_lit_gam_igb_mnd_alb_ukr_bem_fre_ewe_bul_fin_moo_fbf_hun_pan_amh_geo_hin_scr_nor_slo_amr_chh_mcd_est_zul_sun_ger_ind_jpn_knd_kor_eng_pol_tsw_arw_bat_swe_owc_mao_cnt_cze_tsn_afr_wly_ita_rom_grk_rus_qcu_spa_krd_svk_dyu_tig_ctl_mlt_prs_tag_urd_dgb_mol_swa_jav_tha_hau_tml_lda_cic_uzb_lat_por_azi_ven_vie_heb_xho_ses_bam	-0.178794036235172	-0.42219919177302	0.673854086814397
872	hau_bul_zul_slo_amh_chh_heb_alb_uzb_tur_yor_sun_moo_guj_ukr_bsq_urd_mlt_bam_mnd_rom_hin_xho_spa_tsn_mol_fin_lda_swa_est_ita_owc_geo_eng_bos_swe_lit_aeg_amr_scr_hun_fbf_mao_lat_jav_jpn_knd_kor_arw_cze_bem_grk_ind_nor_tig_mly_cnt_krd_ven_svk_gam_dut_glc_prs_ger_qcu_fre_por_ben_ewe_sod_mcd_wly_afr_tag_rus_igb_pan_akn_bat_tha_anl_tml_tsw_dgb_aze_pol_ctl_azi_dyu_vie_sid_swt_cic_ses	-0.645391730642091	-1.54040625718729	0.126857142808885
873	tig_rus_akn_scr_chh_heb_sid_mol_tur_uzb_xho_mly_ewe_hin_prs_bsq_arw_amh_yor_mnd_urd_por_ses_afr_tsn_dut_fin_lda_cic_est_slo_aeg_geo_ger_ita_glc_rom_mlt_anl_cze_hun_fbf_ind_alb_sun_jpn_knd_kor_lit_ctl_bem_ben_tag_pan_hau_bat_cnt_grk_igb_krd_wly_swe_bos_guj_svk_qcu_fre_spa_nor_swt_amr_mcd_gam_eng_jav_bul_bam_ukr_swa_mao_tha_owc_tml_moo_tsw_azi_pol_lat_aze_dyu_vie_sod_dgb_zul_ven	-0.232102997542275	-0.548695705792593	0.584529183406013
874	hau_bos_akn_krd_heb_mlt_amh_scr_tur_uzb_fbf_ind_ewe_rus_rom_bsq_mcd_sid_zul_cnt_guj_ben_tsw_swe_cic_lat_fin_lda_igb_hun_fre_tig_geo_arw_alb_ita_prs_amr_sod_grk_est_dyu_bat_mol_jav_jpn_tml_kor_cze_urd_swa_bul_mao_eng_wly_mly_mnd_glc_yor_pol_owc_ger_pan_lit_slo_qcu_dut_por_ctl_swt_anl_ukr_aeg_afr_tag_svk_moo_spa_ses_sun_tha_gam_knd_ven_xho_aze_nor_hin_azi_bem_vie_chh_bam_dgb_tsn	0.229789755142456	0.540804841710257	0.589935085000289
875	wly_nor_swa_fre_amh_aeg_sid_slo_aze_uzb_igb_tag_akn_mol_urd_bsq_rom_mlt_cic_mnd_grk_ctl_yor_dut_lda_ben_fin_tsw_dyu_hun_svk_owc_geo_krd_lit_guj_spa_hau_sod_cze_est_dgb_mao_pol_bat_jpn_knd_kor_rus_bul_bem_alb_sun_ger_amr_mly_cnt_scr_moo_ukr_tig_hin_eng_pan_por_qcu_mcd_bos_afr_ven_gam_lat_anl_ita_jav_arw_fbf_glc_xho_ind_tha_chh_tml_ses_bam_tur_swe_prs_azi_swt_vie_heb_tsn_ewe_zul	-0.132812515131764	-0.313254556711981	0.754788730362061
876	anl_ukr_ven_ger_aeg_tig_heb_krd_uzb_aze_yor_bat_cic_pan_por_bsq_hin_amr_dyu_mnd_cze_pol_xho_bul_moo_alb_est_igb_swt_fin_guj_mlt_geo_afr_spa_scr_glc_owc_sod_rus_hun_zul_sun_rom_tag_jpn_knd_kor_arw_fre_tsn_swe_ind_urd_sid_mao_cnt_bos_lda_lat_gam_ctl_mcd_grk_eng_qcu_svk_lit_mol_fbf_chh_ita_wly_nor_mly_dut_akn_prs_dgb_jav_tha_amh_tml_tsw_ewe_azi_slo_ben_tur_bem_vie_hau_swa_bam_ses	-0.49254356303462	-1.1701146868708	0.244944695694906
877	hau_scr_dyu_glc_amh_gam_aeg_mol_aze_azi_tsw_tag_igb_grk_cze_bsq_ger_wly_akn_cnt_spa_ctl_ses_urd_swt_rom_est_moo_cic_fin_swe_chh_geo_fre_arw_alb_guj_sid_heb_rus_hun_bem_mly_afr_ind_jpn_knd_kor_svk_por_swa_lit_mao_krd_tig_jav_mnd_prs_zul_mcd_owc_lat_bul_eng_bos_qcu_slo_pan_ita_bam_sod_ukr_mlt_hin_sun_ben_tsn_nor_yor_bat_tha_amr_tml_xho_dgb_tur_dut_pol_uzb_ven_vie_anl_fbf_ewe_lda	-0.308002463930333	-0.728634325708744	0.468056224993928
878	owc_grk_igb_dut_tig_sod_anl_rom_tur_azi_dyu_jav_xho_fre_glc_bsq_slo_gam_tsn_mnd_ben_bos_fbf_swe_cic_lat_est_bam_tsw_fin_afr_mlt_geo_por_mol_svk_ger_sid_hau_rus_hun_ven_bat_ita_mly_jpn_knd_kor_prs_arw_swa_alb_ind_urd_wly_tag_cnt_bul_akn_pol_heb_nor_lit_ctl_cze_qcu_mcd_krd_spa_zul_chh_guj_aeg_scr_sun_hin_dgb_pan_ses_mao_tha_amh_tml_ewe_bem_uzb_eng_ukr_aze_lda_vie_amr_yor_moo_swt	-0.354535011028722	-0.839497187448506	0.403343229697194
879	mlt_pan_swa_hin_owc_amh_tig_pol_uzb_aze_zul_jav_bem_grk_alb_bsq_dut_sid_lda_mnd_scr_mcd_swt_ita_yor_lit_est_tsw_cic_hun_arw_hau_geo_glc_ger_urd_svk_amr_heb_afr_fin_fbf_mao_ctl_sun_jpn_tml_kor_lat_bul_dgb_bos_bat_rus_sod_tag_cnt_ben_akn_mol_wly_spa_nor_krd_guj_qcu_swe_slo_cze_igb_gam_rom_chh_eng_mly_prs_dyu_fre_xho_ind_tha_anl_knd_ewe_ses_tur_ukr_por_azi_moo_vie_aeg_ven_tsn_bam	-1.0484780873353	-2.55987645417238	0.0120830493303274
880	amh_rom_dgb_slo_wly_gam_owc_ctl_aze_uzb_bam_bat_xho_lit_por_bsq_pol_hau_akn_cnt_krd_ita_yor_glc_zul_bul_fin_tsn_moo_est_grk_sod_geo_guj_svk_ukr_eng_sid_anl_fre_hun_lda_ind_hin_jav_jpn_knd_kor_ben_alb_tsw_mol_mao_spa_chh_mly_mnd_arw_swt_dut_mlt_bos_pan_cze_lat_qcu_afr_ger_nor_bem_amr_swe_aeg_scr_tag_mcd_ewe_prs_igb_sun_tha_heb_tml_ven_fbf_tur_urd_rus_azi_dyu_vie_tig_cic_ses_swa	0.19540018614976	0.459977001618991	0.646606313726201
881	owc_hin_ewe_mcd_hau_sid_heb_dut_aze_uzb_tsn_sun_fbf_glc_lat_bsq_swe_gam_bem_mnd_lit_urd_bam_rom_dyu_ukr_hun_zul_swa_est_bos_sod_geo_rus_fre_spa_prs_anl_amr_ger_fin_xho_mao_svk_tag_jpn_tml_kor_grk_bul_swt_eng_ind_pol_tig_bat_cnt_scr_moo_guj_mlt_ben_krd_alb_arw_qcu_afr_pan_ctl_ses_aeg_mol_wly_por_mly_nor_tsw_ita_dgb_jav_tha_amh_knd_cic_akn_tur_slo_cze_azi_ven_vie_chh_lda_yor_igb	-0.18694914945376	-0.441576112471122	0.659820990195173
882	heb_spa_zul_guj_amr_sod_mlt_ben_tur_uzb_bem_mao_moo_bos_alb_bsq_rus_sid_tsw_mnd_lat_ctl_xho_ger_swt_ita_fin_yor_akn_est_swe_tig_geo_rom_ukr_krd_pol_anl_chh_dut_hun_tsn_tag_cze_mly_jpn_tml_kor_svk_arw_bam_hin_ind_nor_owc_sun_cnt_fre_fbf_por_hau_prs_mol_mcd_slo_qcu_bul_eng_glc_igb_wly_lit_aeg_scr_bat_urd_ses_afr_ven_jav_tha_gam_knd_dgb_swa_azi_grk_pan_aze_ewe_vie_amh_dyu_lda_cic	-0.201031852150789	-0.475005509511062	0.635896691147611
883	amh_prs_dgb_dut_owc_mlt_chh_arw_tur_aze_bem_mly_swt_svk_cze_bsq_mol_sid_akn_mnd_scr_nor_cic_spa_zul_glc_hun_ewe_fbf_est_lat_wly_geo_slo_urd_bos_guj_gam_hau_rus_fin_ven_tag_grk_mao_jpn_tml_kor_por_fre_igb_rom_sun_krd_amr_bat_cnt_ukr_tsw_pan_anl_ger_mcd_swe_ben_qcu_alb_ita_lit_moo_heb_pol_aeg_eng_jav_afr_yor_ctl_ses_ind_tha_sod_knd_swa_tsn_azi_hin_bul_uzb_dyu_vie_tig_lda_xho_bam	0.801949373097412	1.90341842948054	0.0600785167263088
884	tig_mol_akn_swe_aeg_sod_anl_pol_aze_tur_bam_jav_tsn_dut_urd_bsq_ukr_owc_fbf_cnt_scr_pan_cic_ctl_swt_guj_hun_ewe_zul_fin_cze_sid_geo_rus_bul_bos_slo_chh_mlt_krd_est_dyu_bat_lat_tag_jpn_tml_kor_ben_ita_lda_spa_ind_alb_amh_sun_mnd_grk_moo_svk_gam_por_lit_ger_prs_qcu_rom_eng_hin_tsw_hau_fre_wly_mcd_mly_glc_yor_arw_ses_mao_tha_heb_knd_ven_dgb_azi_afr_nor_uzb_xho_vie_amr_bem_igb_swa	-0.29498864879937	-0.697473239436808	0.487246710329495
885	anl_pan_cic_guj_tig_gam_sid_slo_uzb_aze_tsw_mly_dgb_grk_hin_bsq_glc_aeg_ewe_mnd_svk_afr_bam_cze_moo_por_est_swt_igb_hun_bos_amr_geo_ger_dut_mol_arw_mlt_chh_rom_fin_lda_bat_ita_tag_jpn_tml_kor_alb_lat_zul_ukr_jav_fre_wly_sun_cnt_pol_fbf_ben_amh_spa_bul_swe_nor_qcu_prs_ctl_lit_xho_owc_mcd_heb_krd_mao_scr_yor_rus_swa_ind_tha_hau_knd_ses_tsn_azi_urd_eng_tur_akn_vie_sod_ven_dyu_bem	-0.65733580694564	-1.57268519013705	0.119187796562928
886	mlt_ukr_ven_ctl_anl_tig_heb_eng_aze_azi_ewe_ind_dgb_pan_mcd_bsq_spa_hau_ses_cnt_grk_ger_swt_slo_bem_cze_est_igb_dyu_fin_rus_sid_geo_glc_alb_pol_lat_chh_gam_bul_hun_moo_tag_scr_bat_jpn_knd_kor_ita_svk_swa_ben_sun_lit_owc_mly_mnd_nor_xho_mol_amr_bos_fre_hin_afr_qcu_krd_por_arw_akn_wly_dut_sod_swe_jav_guj_tsw_urd_bam_mao_tha_amh_tml_tsn_lda_uzb_prs_rom_tur_yor_vie_aeg_zul_fbf_cic	-0.347466809642025	-0.82240893801009	0.41294784056341
887	mlt_krd_igb_pan_wly_chh_amh_spa_aze_uzb_lda_mao_zul_arw_bos_bsq_lit_gam_tsw_mnd_swe_ger_xho_nor_akn_urd_est_ses_fbf_fin_glc_heb_geo_hin_ita_alb_prs_amr_anl_fre_hun_swa_bat_dut_ind_jpn_tml_kor_ctl_ben_ewe_eng_sun_pol_sod_mly_cnt_rus_yor_scr_aeg_slo_ukr_mol_grk_qcu_rom_lat_cze_bem_owc_svk_tig_afr_tag_guj_tsn_por_moo_jav_tha_hau_knd_ven_dyu_azi_bul_mcd_tur_swt_vie_sid_bam_cic_dgb	-0.767563958707291	-1.84593298155386	0.0680831810425089
888	wly_krd_dyu_bos_sod_hau_heb_spa_aze_tur_ewe_mao_ses_grk_bul_bsq_rus_aeg_swa_cnt_scr_mol_bem_ben_xho_arw_est_igb_tsn_fin_lat_chh_geo_ukr_prs_eng_pan_amh_anl_svk_hun_bam_sun_nor_ind_jpn_knd_kor_ger_ctl_yor_slo_bat_hin_tig_mly_mnd_urd_lda_por_gam_fre_rom_cze_mcd_qcu_swe_glc_pol_fbf_owc_alb_mlt_ita_jav_guj_swt_dut_zul_tag_tha_sid_tml_akn_dgb_azi_lit_afr_uzb_tsw_vie_amr_cic_moo_ven	-0.559871249013083	-1.33407437702986	0.185437168695431
889	heb_hin_igb_ukr_gam_amh_mlt_ita_tur_aze_tsn_ind_cic_grk_alb_bsq_eng_tig_dgb_cnt_glc_fre_akn_urd_ewe_guj_est_bam_yor_hun_swe_aeg_geo_arw_lit_mol_pan_hau_chh_bos_fin_fbf_tag_pol_mao_jpn_knd_kor_afr_ctl_ven_bul_sun_lat_sod_bat_mnd_scr_ses_nor_owc_prs_cze_dut_ben_qcu_rom_krd_spa_lda_sid_ger_amr_mcd_mly_svk_dyu_rus_bem_jav_tha_wly_tml_tsw_moo_azi_por_slo_uzb_swt_vie_anl_swa_xho_zul	-0.272221639593946	-0.643932427712719	0.52120416830595
890	sod_urd_bem_eng_hau_sid_heb_nor_tur_aze_ven_jav_lda_grk_slo_bsq_scr_chh_zul_mnd_swe_spa_moo_cze_igb_ger_est_ewe_ses_hun_guj_wly_geo_afr_lit_ita_svk_amh_mlt_lat_fin_akn_bat_rom_mly_jpn_tml_kor_alb_bos_tsw_pan_ind_prs_amr_sun_cnt_arw_fbf_glc_owc_mcd_ctl_dut_bul_qcu_ukr_rus_fre_xho_aeg_pol_tig_ben_tag_por_dgb_mol_dyu_mao_tha_gam_knd_yor_cic_uzb_krd_hin_azi_bam_vie_anl_swa_swt_tsn	0.196683028076211	0.462963829920619	0.644471812653123
891	anl_ukr_swa_nor_sod_amh_heb_grk_tur_uzb_tsn_sun_igb_arw_fre_bsq_lit_mlt_dgb_cnt_ben_afr_moo_urd_ewe_guj_est_yor_bem_hun_mol_wly_geo_ita_prs_scr_lat_hau_chh_bul_fin_lda_mao_hin_mly_jpn_tml_kor_cze_alb_akn_pan_ind_ctl_aeg_jav_mnd_rom_zul_krd_sid_rus_dut_bos_pol_qcu_svk_eng_swe_dyu_amr_glc_tig_ger_tag_por_bam_spa_fbf_bat_tha_owc_knd_xho_ven_aze_slo_mcd_azi_tsw_vie_gam_ses_swt_cic	0.169524321858132	0.399103987288466	0.690731566499114
892	anl_bos_ewe_slo_tig_sod_chh_hin_uzb_tur_tsn_mao_akn_por_bul_bsq_afr_gam_swa_mnd_mcd_ita_igb_prs_bam_rus_fin_moo_zul_hun_ger_mlt_geo_dut_cze_grk_pan_owc_sid_guj_est_swt_ind_swe_jav_jpn_tml_kor_fre_glc_dgb_pol_bat_rom_aeg_tag_cnt_arw_tsw_mol_heb_ctl_ukr_svk_ben_qcu_lat_spa_eng_yor_amh_krd_wly_urd_sun_lit_xho_alb_ven_mly_tha_amr_knd_bem_lda_azi_scr_nor_aze_ses_vie_hau_cic_fbf_dyu	-0.348573369024933	-0.825710567464778	0.411081470828461
893	amh_guj_igb_alb_amr_aeg_heb_nor_aze_uzb_tsn_jav_dgb_eng_krd_bsq_ger_sod_xho_cnt_spa_ctl_swt_grk_ses_por_fin_akn_swa_hun_ita_owc_geo_swe_svk_fre_rom_hau_chh_dut_est_bem_mao_cze_sun_jpn_knd_kor_ukr_glc_moo_ben_mly_lat_tig_bat_mnd_scr_ven_arw_gam_afr_pan_mcd_hin_qcu_prs_lit_pol_bam_wly_urd_anl_rus_ind_mol_zul_bos_cic_tag_tha_mlt_tml_lda_dyu_azi_slo_bul_tur_yor_vie_sid_tsw_fbf_ewe	-0.175853210289547	-0.415038567144494	0.679069593637867
894	amh_spa_fbf_fre_tig_wly_heb_mol_azi_tur_xho_jav_bem_dut_scr_bsq_pan_gam_bam_mnd_afr_eng_lda_hin_cic_por_est_dgb_ses_hun_slo_sid_geo_rus_svk_ita_glc_owc_hau_swe_fin_igb_mao_cze_tag_jpn_tml_kor_lat_ctl_dyu_alb_sun_mcd_chh_mly_cnt_grk_zul_guj_aeg_arw_krd_prs_nor_qcu_pol_bul_ukr_ven_mlt_bos_amr_lit_bat_ben_akn_urd_yor_ind_tha_sod_knd_tsn_tsw_uzb_ger_rom_aze_ewe_vie_anl_swt_moo_swa	0.219506588009487	0.516928632107072	0.606433171281655
895	owc_prs_swa_guj_amh_tig_wly_lit_azi_uzb_bam_ind_igb_spa_cze_bsq_rus_sod_yor_mnd_krd_por_fbf_bul_lda_hin_fin_ses_bem_est_pan_mlt_geo_bos_ita_ukr_eng_gam_sid_lat_hun_zul_mao_fre_tag_jpn_tml_kor_dut_rom_xho_afr_bat_ger_hau_sun_cnt_arw_akn_mol_chh_pol_swe_svk_ctl_qcu_nor_alb_grk_moo_heb_ben_aeg_urd_jav_scr_dyu_slo_swt_mly_tha_anl_knd_tsw_ewe_tur_glc_mcd_aze_cic_vie_amr_dgb_tsn_ven	-0.365217290856696	-0.865747581489353	0.388856518359916
896	owc_scr_zul_afr_heb_amh_amr_bul_tur_aze_yor_jav_dyu_slo_pan_bsq_mol_wly_akn_cnt_guj_swe_fbf_por_cic_glc_fin_ewe_ses_hun_ctl_anl_geo_arw_rom_dut_prs_sid_sod_ukr_est_igb_mao_alb_bat_jpn_tml_kor_eng_krd_lda_pol_sun_fre_hau_tag_mnd_ger_dgb_cze_mlt_rus_lit_lat_ben_qcu_nor_hin_svk_swt_chh_bos_aeg_mcd_ind_grk_tsn_urd_xho_mly_tha_tig_knd_bem_swa_azi_ita_spa_uzb_tsw_vie_gam_moo_bam_ven	0.0828195485286472	0.194840263238826	0.845943017732434
897	sod_grk_ven_pan_wly_chh_mlt_nor_tur_aze_fbf_tag_cic_slo_afr_bsq_ctl_gam_yor_cnt_rus_ger_xho_eng_swa_mol_hun_lda_igb_fin_glc_aeg_geo_rom_lat_urd_prs_hau_anl_scr_est_zul_ind_mcd_jav_jpn_tml_kor_spa_ben_dyu_guj_sun_lit_owc_mly_mnd_ukr_bem_ita_amr_swe_por_cze_hin_qcu_pol_fre_alb_moo_tig_bul_sid_bos_bat_krd_ses_dut_bam_mao_tha_heb_knd_tsw_akn_azi_arw_svk_uzb_swt_vie_amh_dgb_tsn_ewe	-0.591776702173248	-1.41180904521427	0.161343360922704
898	heb_hin_bam_ita_sid_sod_mlt_slo_azi_aze_dgb_tag_moo_ben_bul_bsq_ukr_gam_tsn_mnd_rom_swe_akn_mcd_lda_dut_fin_xho_zul_hun_mol_hau_geo_alb_nor_spa_fre_chh_tig_scr_est_bem_sun_lat_mao_jpn_tml_kor_ger_eng_cic_glc_jav_grk_amr_bat_cnt_pol_yor_bos_anl_pan_krd_cze_arw_qcu_por_svk_guj_swt_owc_lit_wly_ctl_ind_urd_tsw_afr_igb_mly_tha_amh_knd_fbf_ewe_uzb_prs_rus_tur_dyu_vie_aeg_ven_ses_swa	-0.676452762770419	-1.62437678165092	0.107680039531974
899	sod_fre_bem_scr_aeg_gam_chh_alb_uzb_azi_swa_sun_lda_spa_ukr_bsq_slo_heb_swt_cnt_bos_krd_akn_rus_igb_eng_est_cic_dyu_fin_swe_tig_geo_ita_pol_mol_rom_amh_hau_por_hun_fbf_mao_lit_ind_jpn_tml_kor_cze_glc_dgb_ctl_jav_pan_anl_tag_mnd_arw_tsn_prs_mlt_afr_mcd_nor_hin_qcu_svk_bul_urd_zul_sid_ger_wly_dut_mly_ben_moo_lat_ewe_bat_tha_amr_knd_ses_yor_aze_guj_grk_tur_bam_vie_owc_xho_tsw_ven	0.684523734952823	1.61912221246709	0.10880741494645
900	wly_pan_ses_mcd_mlt_owc_gam_ukr_tur_uzb_cic_tag_dyu_afr_por_bsq_slo_amr_xho_mnd_pol_svk_igb_scr_fbf_ctl_fin_dgb_swt_est_bos_hau_geo_ita_dut_alb_bul_sod_amh_fre_hun_bem_ind_guj_bat_jpn_knd_kor_rom_spa_yor_eng_jav_ger_sid_mao_cnt_lit_lda_cze_anl_krd_prs_lat_nor_qcu_arw_ben_swe_tsw_chh_mol_heb_urd_sun_rus_zul_glc_swa_mly_tha_tig_tml_tsn_ewe_aze_hin_grk_azi_moo_vie_aeg_ven_akn_bam	-0.489328776141638	-1.16660151989893	0.24635412268997
901	aeg_krd_moo_prs_amh_gam_chh_alb_azi_uzb_dyu_tag_bam_grk_mol_bsq_bul_heb_cic_mnd_ita_nor_igb_cze_dgb_dut_fin_ses_lda_est_ben_mlt_geo_slo_guj_rus_swe_sid_owc_glc_hun_tsw_mly_pol_sun_jpn_tml_kor_urd_pan_zul_spa_mao_bos_tig_bat_cnt_afr_swa_rom_sod_ukr_eng_svk_por_qcu_hin_arw_lit_tsn_amr_ctl_hau_lat_jav_fre_ven_ger_xho_ind_tha_anl_knd_akn_swt_tur_mcd_scr_aze_fbf_vie_wly_yor_bem_ewe	-0.649516196003762	-1.55206483905155	0.124043261535545
[truncated: 99 more rows]
