# Supplementary material for: Future Tense and Economic Decisions: Controlling for Cultural Evolution
Source: PLoS One. 2015 Jul 17;10(7):e0132145. doi: 10.1371/journal.pone.0132145 (PMC4506144; doi:10.1371/journal.pone.0132145)
Supplement: S8 Appendix — See README files within the various sub-folders. (ZIP) [file pone.0132145.s008.zip › S3_Code/Residuals_new/PGLS/PermuteResults/permute_B_SavingsWITHINFAM_39000.csv]

	ftr	r	t	p
1	tig_bul_xho_krd_hau_sod_anl_lat_aze_uzb_fbf_sun_ewe_fre_afr_bsq_urd_owc_bem_cnt_hin_scr_akn_pol_igb_bos_est_dyu_ven_fin_cze_amr_geo_prs_ctl_spa_arw_amh_sid_ukr_hun_swa_tag_mcd_jav_jpn_knd_kor_dut_ben_tsw_lit_ind_rus_heb_mao_mnd_swe_swt_eng_chh_ger_glc_por_slo_qcu_nor_ita_svk_zul_aeg_rom_gam_pan_bat_mol_ses_guj_cic_mly_tha_mlt_tml_yor_bam_azi_grk_alb_tur_tsn_vie_wly_lda_moo_dgb	-0.338103117597183	-0.800031970928197	0.425731141086588
2	tig_guj_swa_fre_hau_chh_mlt_ukr_uzb_tur_bam_ind_tsw_ita_ger_bsq_arw_gam_akn_mnd_swe_rus_lda_nor_cic_eng_hun_swt_ses_fin_slo_sod_geo_dut_bul_bos_grk_heb_amh_ben_est_dyu_mao_krd_mly_jpn_tml_kor_glc_afr_zul_pol_sun_rom_anl_jav_cnt_ctl_xho_por_amr_lat_cze_mol_lit_qcu_hin_svk_scr_bem_sid_spa_aeg_urd_tag_alb_igb_prs_ewe_bat_tha_owc_knd_fbf_yor_azi_pan_mcd_aze_dgb_vie_wly_moo_tsn_ven	0.360153546055111	0.847899716136004	0.398670788811591
3	hau_ita_tsn_svk_amh_wly_sod_swe_tur_uzb_cic_jav_lda_arw_pan_bsq_eng_heb_swt_cnt_mcd_spa_bam_afr_bem_bos_est_dyu_fbf_hun_rus_owc_geo_ukr_glc_alb_bul_sid_mlt_dut_fin_ewe_tag_ger_sun_jpn_tml_kor_hin_ben_dgb_slo_bat_ctl_amr_mao_mnd_pol_moo_fre_gam_por_lit_rom_prs_qcu_lat_cze_scr_zul_anl_mol_chh_urd_ind_guj_tsw_nor_swa_mly_tha_tig_knd_akn_igb_aze_grk_krd_azi_ses_vie_aeg_xho_yor_ven	-0.728273573457033	-1.75295741158277	0.0829046150982773
4	amh_ita_xho_spa_mlt_gam_sid_arw_uzb_tur_dgb_bat_zul_lit_prs_bsq_afr_amr_ven_mnd_grk_svk_akn_krd_ewe_urd_hun_tsn_yor_fin_alb_heb_geo_ctl_slo_swe_por_aeg_chh_guj_est_tsw_jav_scr_mly_jpn_tml_kor_bos_nor_swa_ben_ind_ger_tig_sun_cnt_glc_bam_rus_wly_mcd_pan_dut_fre_qcu_mol_eng_cze_cic_owc_rom_anl_pol_mao_ukr_swt_bul_lda_tag_tha_hau_knd_moo_fbf_azi_hin_lat_aze_igb_vie_sod_dyu_bem_ses	-0.464648153085638	-1.1046219719501	0.27217315527121
5	hau_ita_bam_pol_amh_anl_tig_spa_azi_uzb_moo_bat_igb_lit_pan_bsq_alb_owc_ewe_mnd_grk_mcd_lda_ger_tsw_por_est_dyu_zul_hun_eng_sid_geo_guj_dut_afr_mol_gam_sod_bos_fin_tsn_ind_rus_mao_jpn_knd_kor_cze_ben_swt_svk_jav_glc_heb_tag_cnt_hin_cic_fre_wly_ukr_nor_ctl_scr_qcu_bul_lat_prs_yor_aeg_slo_amr_swe_mly_rom_bem_urd_dgb_sun_tha_mlt_tml_xho_ses_tur_krd_arw_aze_akn_vie_chh_swa_fbf_ven	0.147904872753165	0.34782443233837	0.728758061731209
6	wly_krd_lda_mcd_sod_tig_sid_nor_uzb_aze_akn_mao_bam_spa_svk_bsq_eng_amh_dgb_cnt_bos_ben_igb_mol_dyu_ukr_fin_xho_yor_hun_guj_hau_geo_lat_slo_hin_dut_gam_amr_arw_est_tsw_bat_lit_jav_jpn_knd_kor_por_cze_ewe_grk_sun_urd_chh_ind_mnd_pan_moo_fre_owc_swe_ita_rus_afr_qcu_alb_scr_rom_swa_heb_bul_anl_glc_tag_prs_cic_ger_swt_mly_tha_mlt_tml_tsn_ses_azi_ctl_pol_tur_zul_vie_aeg_fbf_bem_ven	-0.584303129497817	-1.39378277104884	0.166704849511382
7	hau_krd_lda_slo_aeg_sod_heb_hin_azi_tur_bem_ind_tsn_mcd_ita_bsq_pol_sid_swt_cnt_mol_ukr_dgb_fre_igb_lit_hun_xho_fbf_fin_ben_chh_geo_por_alb_eng_pan_amh_owc_afr_est_swa_jav_cze_sun_jpn_tml_kor_grk_glc_cic_nor_mly_arw_amr_bat_mnd_dut_akn_scr_tig_urd_bul_rus_spa_qcu_ctl_lat_ger_tsw_mlt_swe_anl_bos_tag_prs_yor_rom_dyu_mao_tha_wly_knd_zul_ewe_aze_svk_guj_uzb_moo_vie_gam_ses_bam_ven	0.267508405002061	0.629460357354245	0.530591026136429
8	owc_lat_dgb_ukr_wly_mlt_anl_alb_uzb_aze_lda_bat_ewe_ger_krd_bsq_mcd_gam_ven_cnt_fre_por_yor_bos_dyu_rom_est_bam_bem_fin_dut_hau_geo_slo_spa_ctl_arw_aeg_heb_ben_hun_swa_jav_rus_mao_jpn_knd_kor_eng_nor_zul_cze_sun_bul_sod_mly_mnd_pol_moo_svk_amh_lit_grk_swe_glc_qcu_guj_scr_hin_igb_chh_afr_amr_mol_ind_prs_swt_pan_ses_tag_tha_sid_tml_cic_tsn_tur_urd_ita_azi_tsw_vie_tig_fbf_akn_xho	-0.859495252061375	-2.08068922289135	0.0402119139424214
9	chh_fre_ewe_por_mlt_owc_sid_rus_uzb_azi_tsn_jav_dgb_dut_pol_bsq_slo_amh_yor_mnd_ctl_lat_moo_swe_dyu_alb_est_swa_lda_hun_mol_hau_geo_krd_glc_ita_ben_sod_tig_scr_fin_cic_sun_bos_bat_jpn_knd_kor_prs_lit_zul_afr_mao_arw_heb_tag_cnt_eng_ses_urd_amr_svk_pan_mcd_spa_qcu_rom_nor_bul_tsw_gam_cze_aeg_hin_mly_grk_akn_guj_ven_ind_tha_anl_tml_igb_bem_aze_ger_ukr_tur_swt_vie_wly_bam_fbf_xho	0.458014578100802	1.07911825375196	0.28332583640351
10	amh_ita_zul_spa_aeg_heb_sid_ger_uzb_tur_lda_mao_ven_pol_ben_bsq_guj_wly_akn_mnd_lit_bul_cic_urd_swt_ctl_hun_fbf_bam_est_svk_sod_geo_nor_eng_cze_rom_amr_tig_glc_fin_dgb_mly_grk_bat_jpn_knd_kor_scr_ukr_dyu_arw_jav_bos_gam_ind_cnt_mcd_tsn_swe_chh_dut_krd_rus_pan_qcu_hin_mol_slo_igb_owc_prs_anl_lat_sun_afr_swa_por_ewe_tag_tha_mlt_tml_xho_yor_azi_alb_fre_aze_bem_vie_hau_ses_moo_tsw	-0.520884986872395	-1.24237966105619	0.217220156512206
11	aeg_afr_swt_arw_chh_amr_heb_fre_uzb_aze_bem_bat_xho_ita_pan_bsq_svk_hau_dyu_mnd_mol_swe_dgb_ukr_fbf_cze_est_tsw_tsn_fin_slo_gam_geo_ger_ben_krd_eng_amh_mlt_rom_hun_ven_sun_lit_tag_jpn_knd_kor_guj_grk_zul_prs_ind_glc_anl_mao_cnt_alb_bam_mcd_sod_por_pol_rus_spa_qcu_bul_hin_urd_ses_owc_dut_sid_scr_jav_nor_moo_lat_yor_mly_tha_wly_tml_lda_swa_tur_bos_ctl_azi_akn_vie_tig_cic_igb_ewe	-0.467747378873044	-1.10963817913155	0.270016015614226
12	chh_prs_akn_nor_mlt_tig_amr_bos_azi_uzb_moo_mao_tsn_glc_mcd_bsq_dut_wly_ses_cnt_grk_svk_zul_urd_dyu_ben_fin_igb_ewe_est_rom_gam_geo_fre_arw_pan_rus_owc_heb_mol_hun_yor_mly_alb_tag_jpn_knd_kor_swe_lat_swa_ger_ind_krd_amh_sun_mnd_ita_cic_ukr_sid_slo_guj_pol_cze_qcu_eng_spa_afr_swt_aeg_ctl_hau_bul_jav_scr_xho_por_ven_bat_tha_sod_tml_bem_dgb_tur_hin_lit_aze_fbf_vie_anl_bam_tsw_lda	0.187148230145877	0.440453615324678	0.660630672114447
13	owc_por_moo_pol_chh_hau_sid_urd_azi_tur_bam_jav_ses_alb_ben_bsq_hin_gam_swt_cnt_lat_krd_xho_ger_fbf_cze_fin_bem_tsw_est_spa_aeg_geo_bos_ukr_svk_glc_amr_anl_bul_hun_lda_bat_grk_mao_jpn_tml_kor_prs_mcd_ewe_eng_mly_pan_tig_ind_mnd_slo_dyu_ita_heb_dut_scr_arw_fre_qcu_guj_afr_swe_igb_amh_nor_wly_rus_tag_rom_zul_ctl_dgb_sun_tha_mlt_knd_ven_tsn_aze_mol_lit_uzb_akn_vie_sod_yor_cic_swa	-1.12110459009465	-2.7643396620525	0.006877387824296
14	sid_afr_moo_krd_anl_tig_heb_pol_uzb_aze_zul_tag_igb_mol_cze_bsq_grk_mlt_bam_mnd_arw_rus_fbf_por_ewe_dut_est_dgb_cic_hun_scr_hau_geo_ukr_slo_spa_ger_aeg_amr_lat_fin_akn_sun_ita_bat_jpn_knd_kor_svk_pan_xho_mcd_ind_rom_owc_mao_cnt_guj_ven_bos_gam_ben_alb_eng_ctl_qcu_prs_hin_lit_lda_wly_glc_chh_swe_jav_nor_dyu_fre_swa_mly_tha_sod_tml_bem_tsw_azi_urd_bul_tur_swt_vie_amh_tsn_yor_ses	-0.844710679152472	-2.03762983643712	0.0444279153285837
15	tig_glc_bam_ukr_wly_amh_heb_mcd_tur_aze_akn_ind_lda_swe_spa_bsq_alb_aeg_swt_cnt_ita_mol_swa_rus_yor_pan_est_fbf_tsw_fin_dut_sid_geo_ger_bul_slo_hin_owc_mlt_bos_hun_igb_mly_guj_mao_jpn_knd_kor_nor_fre_dgb_ctl_jav_cze_hau_sun_mnd_svk_ses_urd_chh_rom_ben_eng_pol_qcu_arw_por_prs_zul_amr_lat_gam_lit_tag_afr_ven_krd_moo_bat_tha_anl_tml_bem_tsn_uzb_scr_grk_azi_cic_vie_sod_dyu_ewe_xho	-0.465715414055436	-1.10522156057044	0.271914682799868
16	mlt_eng_fbf_dut_sid_amr_owc_rom_uzb_aze_swa_bat_dyu_slo_glc_bsq_ctl_hau_zul_mnd_cze_scr_dgb_por_ven_ger_est_bam_xho_fin_svk_tig_geo_bul_mol_krd_lat_amh_gam_nor_hun_lda_sun_ben_mao_jpn_knd_kor_guj_alb_cic_afr_jav_arw_aeg_mly_cnt_ita_tsn_pol_anl_swe_urd_spa_pan_qcu_fre_mcd_rus_bem_wly_bos_sod_hin_tag_prs_moo_grk_akn_ind_tha_chh_tml_ses_swt_azi_lit_ukr_tur_yor_vie_heb_ewe_tsw_igb	0.598760718262288	1.414613240537	0.16052134705048
17	aeg_mol_igb_lit_owc_amh_wly_por_uzb_azi_ven_sun_akn_arw_prs_bsq_lat_amr_yor_cnt_ger_ctl_dyu_ita_tsw_bos_fin_ewe_swa_hun_scr_chh_geo_svk_pan_dut_nor_anl_sid_afr_est_swt_jav_cze_bat_jpn_knd_kor_hin_rus_tsn_fre_ind_mcd_heb_mly_mnd_ben_bem_swe_mlt_krd_guj_rom_grk_qcu_spa_glc_bul_fbf_gam_eng_hau_urd_mao_pol_ses_slo_bam_tag_tha_sod_tml_zul_moo_aze_alb_ukr_tur_dgb_vie_tig_cic_lda_xho	-0.60572333046246	-1.44640424352842	0.151425822430435
18	sod_arw_ven_nor_amh_heb_anl_svk_azi_tur_bem_tag_yor_urd_guj_bsq_swe_wly_ses_cnt_dut_lit_dyu_afr_dgb_lat_fin_xho_tsw_hun_spa_tig_geo_bos_slo_ger_hin_aeg_sid_pol_est_bam_jav_krd_mly_jpn_tml_kor_pan_scr_swa_glc_mao_ctl_gam_sun_mnd_rom_zul_por_chh_grk_bul_ita_rus_qcu_alb_mcd_ukr_tsn_hau_eng_amr_cze_bat_fre_igb_ben_swt_ind_tha_owc_knd_akn_cic_uzb_mol_prs_aze_ewe_vie_mlt_fbf_lda_moo	-0.982670209090322	-2.3925127565316	0.0187441028650221
19	anl_pan_fbf_por_aeg_hau_gam_alb_azi_aze_igb_jav_bam_ita_ger_bsq_hin_mlt_yor_mnd_ukr_lit_swa_guj_cic_dut_fin_dyu_ses_est_arw_heb_geo_mol_spa_prs_pol_wly_owc_lat_hun_ven_ind_cze_tag_jpn_knd_kor_afr_krd_ewe_fre_bat_glc_sid_mly_cnt_scr_lda_eng_sod_nor_bos_slo_mcd_qcu_grk_bul_urd_tsw_tig_rom_amr_svk_mao_swe_xho_ben_dgb_sun_tha_chh_tml_tsn_moo_uzb_rus_ctl_tur_akn_vie_amh_swt_zul_bem	0.0667468110673751	0.15708140383037	0.875521217324364
20	wly_prs_zul_urd_chh_tig_anl_eng_uzb_tur_akn_sun_dyu_lit_guj_bsq_grk_hau_tsw_cnt_ukr_fre_ven_pan_lda_afr_fin_swa_bam_est_rom_aeg_geo_svk_krd_slo_glc_amr_gam_lat_hun_tsn_tag_ctl_jav_jpn_knd_kor_ger_cze_yor_dut_mly_pol_sod_bat_mnd_rus_cic_mcd_owc_hin_arw_spa_alb_qcu_ben_mol_nor_xho_mlt_bos_amh_swe_ind_bul_fbf_ita_bem_mao_tha_sid_tml_ewe_moo_azi_scr_por_aze_dgb_vie_heb_swt_ses_igb	-0.628553432467824	-1.5043159514929	0.135888659859897
21	gam_rus_moo_cze_amr_sid_aeg_hin_uzb_tur_bam_mly_swt_dut_mol_bsq_lit_hau_fbf_cnt_scr_krd_swa_pan_dyu_svk_fin_akn_yor_hun_fre_heb_geo_rom_grk_eng_swe_wly_sod_ita_est_ven_ind_guj_mao_jpn_tml_kor_ger_ben_tsn_por_tag_ukr_owc_jav_mnd_urd_tsw_afr_tig_pol_bul_ctl_alb_qcu_lat_arw_spa_lda_anl_bos_chh_mcd_bat_glc_cic_slo_ses_sun_tha_mlt_knd_xho_bem_azi_nor_prs_aze_ewe_vie_amh_igb_zul_dgb	-0.182335228453381	-0.430375307501384	0.667918370963541
22	sod_por_tsn_bos_amh_anl_chh_urd_tur_azi_ven_ind_swa_afr_fre_bsq_lit_amr_igb_cnt_cze_arw_moo_grk_cic_ben_hun_dyu_xho_est_scr_heb_geo_prs_eng_svk_mol_aeg_sid_ger_fin_zul_mao_guj_tag_jpn_knd_kor_rus_pan_ewe_dut_sun_rom_owc_bat_mnd_alb_dgb_glc_mlt_ita_pol_bul_ukr_qcu_lat_krd_ctl_bem_gam_swe_wly_hin_mly_nor_tsw_mcd_ses_jav_tha_hau_tml_lda_bam_uzb_slo_spa_aze_yor_vie_tig_akn_fbf_swt	-0.833791678464473	-2.01265943413282	0.0470423137956783
23	chh_rom_lda_fre_hau_sod_owc_ben_tur_uzb_swt_mao_akn_ukr_mcd_bsq_rus_tig_yor_cnt_cze_svk_cic_arw_dyu_lit_est_bem_ses_fin_pol_wly_geo_afr_urd_ctl_alb_heb_aeg_ita_hun_igb_ind_scr_tag_jpn_knd_kor_lat_mol_moo_hin_jav_glc_amh_sun_mnd_slo_bam_swe_amr_ger_nor_pan_grk_qcu_eng_krd_bul_ewe_gam_guj_anl_dut_bat_prs_swa_spa_ven_mly_tha_sid_tml_xho_dgb_azi_bos_por_aze_fbf_vie_mlt_zul_tsn_tsw	-0.234343223317645	-0.554137109593728	0.580815060154944
24	owc_rom_moo_dut_chh_sod_gam_mcd_aze_uzb_fbf_jav_cic_ger_afr_bsq_bos_mlt_bam_mnd_urd_ukr_swt_alb_swa_ctl_hun_lda_dgb_fin_ita_hau_geo_lat_ben_glc_guj_sid_wly_slo_est_xho_ind_hin_mly_jpn_knd_kor_eng_arw_igb_pan_bat_grk_amh_tag_cnt_krd_dyu_por_aeg_scr_bul_swe_lit_qcu_nor_pol_prs_ses_amr_fre_anl_mol_sun_spa_tsw_svk_tsn_mao_tha_tig_tml_akn_ewe_azi_cze_rus_tur_ven_vie_heb_yor_bem_zul	0.0904227279387866	0.213097425274929	0.831717406835209
25	gam_hin_dgb_ben_chh_aeg_wly_rus_uzb_tur_moo_jav_swa_rom_ita_bsq_guj_amr_tsw_cnt_glc_alb_lda_krd_xho_cze_est_dyu_fbf_hun_fre_mlt_geo_arw_afr_spa_slo_heb_hau_mcd_fin_tsn_tag_swe_sun_jpn_tml_kor_grk_mol_bam_urd_ind_nor_amh_mly_mnd_bul_yor_lat_anl_svk_lit_bos_pol_qcu_por_dut_ctl_ewe_sod_pan_tig_eng_mao_prs_ven_ukr_cic_bat_tha_owc_knd_zul_igb_azi_scr_ger_aze_ses_vie_sid_akn_bem_swt	0.0576415653815922	0.135838536145125	0.892242524943629
26	aeg_alb_tsn_cze_sid_amr_heb_ita_uzb_aze_akn_tag_swt_nor_scr_bsq_lit_hau_ewe_cnt_urd_rom_cic_mcd_moo_eng_hun_xho_igb_fin_dut_amh_geo_ben_mol_hin_bos_anl_chh_lat_est_lda_mao_prs_bat_jpn_tml_kor_ger_grk_dgb_por_jav_swe_owc_ind_mnd_svk_tsw_pol_gam_ctl_ukr_afr_guj_qcu_bul_krd_glc_fbf_tig_slo_mlt_fre_sun_rus_dyu_pan_yor_mly_tha_sod_knd_bem_zul_azi_arw_spa_tur_bam_vie_wly_ses_ven_swa	-0.764440271468503	-1.83945291581137	0.069039011761766
27	tig_scr_yor_spa_sod_hau_mlt_arw_aze_azi_cic_mly_bam_pan_afr_bsq_lat_owc_swt_cnt_ctl_mcd_zul_rus_tsw_dut_est_moo_tsn_fin_ben_heb_geo_glc_ger_ita_grk_wly_amr_pol_hun_ses_ind_krd_mao_jpn_tml_kor_rom_fre_ven_hin_jav_urd_sid_bat_mnd_guj_dgb_eng_chh_svk_por_mol_cze_qcu_slo_alb_nor_igb_aeg_swe_amh_lit_tag_bos_bem_prs_ewe_sun_tha_gam_knd_dyu_swa_uzb_ukr_bul_tur_akn_vie_anl_lda_fbf_xho	-0.333527115558753	-0.790490314653549	0.431252631296871
28	amr_urd_ewe_afr_aeg_heb_wly_ben_tur_azi_xho_bat_fbf_mol_dut_bsq_swe_hau_bem_mnd_ctl_grk_ven_nor_tsn_hin_fin_igb_yor_hun_por_amh_geo_ger_glc_svk_mcd_sod_tig_fre_est_lda_tag_alb_jav_jpn_tml_kor_lat_guj_cic_cze_mly_spa_anl_sun_cnt_eng_zul_bos_owc_lit_scr_prs_rom_qcu_krd_pan_pol_swt_mlt_rus_chh_slo_mao_arw_tsw_ita_swa_ind_tha_sid_knd_dgb_dyu_uzb_bul_ukr_aze_ses_vie_gam_moo_bam_akn	-0.0854348977292999	-0.201797325078999	0.840515926073512
29	sid_scr_yor_ben_owc_mlt_anl_fre_uzb_aze_bem_mao_akn_bul_ukr_bsq_grk_tig_dgb_cnt_ita_prs_igb_arw_cic_mol_hun_lda_tsn_fin_glc_aeg_geo_slo_guj_spa_svk_sod_wly_por_est_ven_jav_bos_bat_jpn_knd_kor_pol_eng_moo_hin_ind_mcd_amr_tag_mnd_swe_dyu_lat_chh_ctl_cze_nor_alb_qcu_rus_ger_dut_xho_hau_lit_heb_krd_sun_afr_ewe_pan_swa_mly_tha_gam_tml_fbf_tsw_azi_rom_urd_tur_zul_vie_amh_swt_ses_bam	-0.0703228328420619	-0.165771544921075	0.86869658068462
30	amh_fre_xho_por_heb_gam_sid_ger_tur_aze_dyu_jav_swt_ukr_hin_bsq_scr_sod_fbf_cnt_ctl_eng_bam_slo_igb_mcd_est_ven_yor_fin_bul_hau_geo_rus_pol_nor_ita_chh_amr_svk_hun_moo_mly_mol_mao_jpn_tml_kor_grk_rom_zul_spa_ind_dut_wly_sun_mnd_afr_tsn_alb_owc_lat_urd_glc_lit_qcu_prs_bos_krd_dgb_mlt_cze_anl_pan_bat_swe_tsw_ben_lda_tag_tha_tig_knd_ewe_bem_uzb_arw_guj_azi_swa_vie_aeg_cic_akn_ses	-0.393311364381487	-0.934417580828762	0.35250840342858
31	heb_mol_ewe_alb_mlt_sod_owc_por_azi_uzb_ses_sun_swa_bos_slo_bsq_krd_anl_bem_mnd_cze_guj_tsw_svk_igb_hin_hun_swt_ven_fin_fre_aeg_geo_lat_prs_ukr_nor_gam_amh_swe_est_dgb_bat_arw_mao_jpn_knd_kor_ctl_pan_cic_dut_jav_ger_wly_mly_cnt_scr_tsn_bul_sid_rus_pol_rom_eng_qcu_grk_ita_ben_moo_chh_urd_tig_spa_tag_mcd_lda_afr_dyu_ind_tha_hau_tml_xho_fbf_aze_lit_glc_tur_bam_vie_amr_zul_yor_akn	-0.325365495079258	-0.768812783851585	0.443952512798193
32	owc_spa_igb_nor_sid_chh_tig_krd_uzb_aze_ven_mly_bem_dut_afr_bsq_lat_gam_cic_cnt_ita_hin_akn_ben_swt_ger_fin_bam_dgb_hun_bul_sod_geo_scr_eng_svk_alb_amh_hau_mcd_est_yor_sun_glc_mao_jpn_tml_kor_slo_guj_fbf_por_ind_pol_heb_bat_mnd_urd_tsw_lit_anl_rus_ukr_rom_mol_qcu_swe_fre_arw_dyu_amr_grk_mlt_bos_tag_cze_ewe_pan_moo_jav_tha_wly_knd_tsn_ses_tur_prs_ctl_azi_swa_vie_aeg_lda_xho_zul	1.15013174832496	2.77216501252846	0.00672670877787472
33	anl_pan_igb_krd_wly_chh_sid_dut_aze_tur_akn_tag_fbf_nor_hin_bsq_glc_owc_ven_mnd_lat_ctl_ewe_ben_bam_lit_est_swa_dyu_fin_fre_aeg_geo_alb_mol_urd_afr_amh_sod_pol_hun_moo_jav_eng_ind_jpn_knd_kor_por_ita_xho_scr_mly_svk_amr_bat_cnt_guj_bem_ger_hau_arw_cze_bul_spa_qcu_bos_rus_rom_ses_tig_mcd_gam_ukr_mao_slo_dgb_grk_tsn_sun_tha_mlt_tml_yor_zul_uzb_prs_swe_azi_tsw_vie_heb_swt_lda_cic	-1.07585938036841	-2.64044343743845	0.00971105061761911
34	hau_mol_akn_dut_mlt_aeg_heb_eng_uzb_aze_bem_mao_igb_por_lit_bsq_ukr_owc_swt_cnt_bos_rus_xho_swe_cic_ger_fin_ewe_dyu_est_ben_amr_geo_rom_ita_ctl_arw_gam_sod_hin_hun_ven_mly_pan_sun_jpn_knd_kor_alb_krd_fbf_urd_tag_prs_sid_bat_mnd_spa_lda_grk_wly_svk_bul_guj_slo_qcu_scr_pol_afr_bam_tig_nor_amh_lat_jav_glc_yor_cze_ses_ind_tha_anl_tml_tsn_swa_tur_fre_mcd_azi_tsw_vie_chh_zul_dgb_moo	-0.692728730833411	-1.66049388855127	0.100183240668487
35	chh_bul_bam_slo_hau_wly_amr_grk_aze_azi_dyu_bat_zul_ben_afr_bsq_lit_amh_bem_mnd_mol_eng_swt_rus_cic_lat_fin_tsw_swa_est_bos_aeg_geo_ukr_urd_ger_pan_anl_gam_arw_hun_yor_mao_krd_mly_jpn_knd_kor_prs_spa_tsn_por_sun_dut_heb_ind_cnt_scr_igb_alb_mlt_mcd_glc_cze_fre_qcu_ctl_svk_guj_xho_tig_pol_owc_hin_jav_swe_fbf_rom_ven_tag_tha_sod_tml_ses_moo_tur_nor_ita_uzb_akn_vie_sid_lda_ewe_dgb	-0.443638754786336	-1.0540771546127	0.294578440243168
36	sod_nor_tsw_ben_chh_mlt_aeg_arw_aze_azi_fbf_mao_yor_alb_guj_bsq_swe_sid_tsn_cnt_prs_cze_ses_afr_xho_por_fin_zul_swa_hun_fre_tig_geo_bos_pan_slo_krd_hau_wly_pol_est_cic_bat_mol_sun_jpn_knd_kor_lit_rus_bem_urd_jav_hin_heb_tag_mnd_grk_bam_svk_amr_lat_scr_ita_eng_qcu_ctl_spa_bul_dgb_owc_rom_amh_mcd_ind_dut_igb_ukr_lda_mly_tha_anl_tml_dyu_ven_tur_glc_ger_uzb_swt_vie_gam_akn_ewe_moo	-0.348271731472456	-0.824201700031157	0.411933782456013
37	chh_nor_igb_rom_owc_amh_heb_fre_aze_uzb_ses_bat_fbf_ben_bos_bsq_ctl_anl_bem_cnt_krd_pol_dgb_spa_tsn_mol_fin_tsw_ewe_hun_lat_aeg_geo_bul_swe_afr_slo_hau_mlt_dut_est_cic_mao_guj_ind_jpn_tml_kor_arw_hin_swa_mcd_sun_rus_sod_jav_mnd_prs_bam_alb_wly_por_svk_grk_ita_qcu_scr_cze_lit_lda_amr_ger_sid_glc_mly_ukr_moo_eng_xho_tag_tha_tig_knd_yor_dyu_tur_urd_pan_azi_zul_vie_gam_akn_ven_swt	-0.551608408629896	-1.31499879547741	0.191743598180848
38	owc_glc_ven_bos_anl_wly_aeg_nor_aze_tur_fbf_sun_xho_krd_swe_bsq_pol_gam_tsw_mnd_hin_guj_dyu_dut_bem_arw_est_yor_ses_fin_lat_amr_geo_svk_bul_ger_prs_amh_mlt_mcd_hun_bam_jav_ben_mly_jpn_tml_kor_lit_ukr_ewe_rom_bat_rus_heb_ind_cnt_cze_swa_spa_hau_slo_mol_urd_ita_qcu_por_alb_scr_zul_tig_ctl_chh_eng_mao_pan_dgb_grk_cic_tag_tha_sod_knd_swt_lda_azi_fre_afr_uzb_akn_vie_sid_moo_tsn_igb	0.121837269475477	0.286686232190909	0.774990301374225
39	amr_alb_bam_afr_aeg_owc_sid_krd_azi_uzb_fbf_sun_ven_slo_pol_bsq_lat_heb_swt_mnd_grk_pan_dgb_cze_ewe_por_hun_yor_akn_fin_fre_wly_geo_bos_ger_swe_arw_amh_hau_spa_est_ses_tag_svk_ind_jpn_knd_kor_bul_nor_bem_rom_jav_dut_sod_mly_cnt_rus_dyu_guj_chh_ukr_glc_ita_scr_qcu_mcd_urd_ctl_zul_anl_mol_gam_ben_bat_hin_moo_prs_xho_mao_tha_tig_tml_tsn_swa_aze_eng_lit_tur_lda_vie_mlt_cic_igb_tsw	-0.206747026286192	-0.488407421342983	0.626410946427113
40	hau_afr_bam_rom_anl_amh_amr_lat_aze_tur_yor_bat_bem_ukr_swe_bsq_spa_aeg_dyu_cnt_rus_alb_ses_mcd_dgb_urd_fin_ewe_akn_hun_ita_sid_geo_prs_por_cze_mol_sod_chh_fre_est_swt_jav_krd_tag_jpn_tml_kor_grk_arw_zul_pan_ind_nor_heb_mly_mnd_bul_igb_dut_mlt_bos_ger_glc_ctl_qcu_ben_eng_svk_tsn_tig_pol_gam_slo_mao_hin_lda_scr_fbf_sun_tha_owc_knd_swa_moo_uzb_guj_lit_azi_ven_vie_wly_tsw_cic_xho	0.0788694552097388	0.185723712569666	0.853065910685067
41	mlt_mcd_swa_bos_wly_anl_amr_nor_azi_uzb_swt_tag_lda_lat_ger_bsq_pol_gam_ewe_cnt_eng_grk_akn_por_tsw_scr_fin_zul_xho_hun_ben_heb_geo_rus_cze_pan_guj_sod_tig_hin_est_moo_bat_glc_mao_jpn_knd_kor_fre_ukr_cic_arw_ind_prs_chh_jav_mnd_alb_ses_urd_hau_slo_ita_swe_lit_qcu_rom_mol_ctl_bam_sid_afr_owc_svk_sun_spa_bem_bul_ven_mly_tha_amh_tml_yor_fbf_tur_krd_dut_aze_tsn_vie_aeg_igb_dgb_dyu	-0.523463881723478	-1.24458830996881	0.216410473658536
42	aeg_alb_cic_mol_amr_sid_mlt_dut_uzb_azi_swa_bat_tsn_hin_grk_bsq_nor_amh_ven_cnt_swe_bul_moo_krd_akn_ukr_hun_dgb_swt_est_pol_sod_geo_urd_scr_glc_bos_hau_heb_ger_fin_tsw_ind_lat_jav_jpn_tml_kor_fre_guj_fbf_spa_mao_mcd_tig_mly_mnd_slo_ewe_rom_gam_ctl_prs_eng_afr_qcu_por_cze_arw_xho_chh_rus_wly_svk_tag_lit_zul_ben_ses_sun_tha_anl_knd_yor_bam_tur_ita_pan_aze_dyu_vie_owc_lda_bem_igb	-0.637077186699655	-1.5223619154096	0.13131153444041
43	chh_scr_lda_alb_amh_heb_sid_ger_aze_uzb_ewe_jav_bem_hin_bul_bsq_rom_sod_bam_mnd_ita_rus_fbf_lit_tsn_dut_est_yor_dgb_fin_bos_aeg_geo_ukr_urd_grk_afr_anl_tig_slo_hun_moo_sun_eng_ind_jpn_knd_kor_cze_krd_tsw_lat_mao_ben_gam_tag_cnt_swe_igb_spa_amr_prs_svk_fre_ctl_qcu_mcd_por_arw_dyu_wly_pan_owc_mol_bat_nor_cic_guj_swt_mly_tha_mlt_tml_xho_zul_azi_pol_glc_tur_akn_vie_hau_swa_ven_ses	-0.657917109927222	-1.5745542101091	0.118755285260332
44	amr_guj_zul_glc_chh_sid_gam_bos_aze_azi_moo_tag_akn_por_ctl_bsq_eng_heb_bem_mnd_ita_arw_bam_bul_dgb_swe_hun_ven_lda_fin_lat_tig_geo_svk_ben_nor_cze_wly_anl_afr_est_igb_ind_fre_mly_jpn_tml_kor_krd_lit_ewe_pol_jav_grk_owc_sun_cnt_rom_swa_ger_hau_mcd_mol_spa_hin_qcu_rus_alb_urd_tsw_aeg_pan_mlt_scr_mao_dut_dyu_ukr_ses_bat_tha_sod_knd_fbf_yor_tur_prs_slo_uzb_xho_vie_amh_tsn_swt_cic	0.120290460950227	0.283118933841581	0.777714911475875
45	owc_bul_ven_bos_wly_mlt_aeg_lat_aze_tur_moo_bat_swa_svk_afr_bsq_prs_anl_fbf_mnd_alb_scr_dyu_ctl_bam_ben_est_cic_akn_fin_glc_gam_geo_guj_mcd_pan_slo_hau_tig_lit_hun_ses_ind_krd_tag_jpn_knd_kor_spa_urd_bem_arw_jav_hin_chh_mly_cnt_ita_tsn_ger_sod_rus_mol_ukr_grk_qcu_nor_rom_fre_dgb_amh_cze_amr_dut_sun_eng_xho_por_tsw_mao_tha_sid_tml_swt_lda_uzb_pol_swe_azi_zul_vie_heb_igb_ewe_yor	-1.23525062703758	-3.0635737318852	0.00286114068258299
46	heb_ukr_swa_urd_owc_wly_anl_cze_aze_azi_zul_mly_cic_lat_por_bsq_ita_amh_bam_cnt_glc_nor_tsw_pan_yor_ctl_hun_igb_swt_fin_fre_amr_geo_ben_arw_hin_rus_mlt_sid_lit_est_fbf_ind_spa_mao_jpn_knd_kor_bul_eng_dgb_afr_bat_krd_chh_tag_mnd_pol_tsn_prs_tig_scr_guj_mol_mcd_qcu_bos_ger_swe_xho_hau_alb_sod_slo_sun_rom_bem_dut_moo_jav_tha_aeg_tml_dyu_ven_uzb_svk_grk_tur_lda_vie_gam_ses_akn_ewe	-0.296480371473199	-0.701175443582402	0.484944339029952
47	gam_prs_ewe_pol_hau_aeg_mlt_ita_azi_uzb_fbf_mao_swt_bul_scr_bsq_urd_anl_xho_cnt_lit_afr_swa_rus_tsw_guj_est_lda_ven_hun_cze_wly_geo_dut_glc_spa_slo_owc_sod_hin_fin_yor_jav_alb_bat_jpn_knd_kor_swe_fre_bam_arw_tag_lat_tig_sun_mnd_mcd_moo_svk_chh_eng_rom_pan_bos_qcu_grk_por_nor_ses_sid_krd_amr_ger_mly_ukr_dgb_ben_zul_ind_tha_amh_tml_dyu_akn_tur_mol_ctl_aze_bem_vie_heb_igb_tsn_cic	-0.00510656122664591	-0.0120274648476521	0.990429466700904
48	anl_mol_dyu_arw_owc_tig_wly_glc_aze_tur_moo_sun_tsn_pol_nor_bsq_bul_chh_zul_cnt_fre_prs_ses_scr_ewe_afr_est_yor_fbf_fin_hin_sid_geo_spa_lit_urd_por_hau_sod_pan_hun_akn_bat_alb_mao_jpn_knd_kor_mcd_eng_xho_cze_tag_lat_amr_ind_mnd_swe_swt_ben_mlt_guj_ita_rom_slo_qcu_krd_ctl_dut_lda_heb_ger_amh_bos_mly_svk_ven_grk_swa_jav_tha_aeg_tml_igb_dgb_azi_ukr_rus_uzb_tsw_vie_gam_bem_cic_bam	-0.223936896891537	-0.528874589149463	0.598152460765665
49	amh_afr_fbf_bul_wly_tig_gam_prs_uzb_azi_swt_bat_bam_rom_lit_bsq_mol_aeg_bem_cnt_bos_pol_moo_lat_ewe_glc_hun_ven_lda_fin_mcd_anl_geo_scr_spa_ukr_ctl_hau_mlt_grk_est_xho_jav_eng_mly_jpn_tml_kor_krd_cze_tsw_swe_ind_ita_heb_tag_mnd_urd_yor_dut_sid_alb_slo_ger_arw_qcu_guj_fre_pan_dgb_sod_nor_amr_por_mao_hin_zul_rus_swa_sun_tha_owc_knd_dyu_igb_aze_svk_ben_tur_akn_vie_chh_ses_cic_tsn	0.222071452567437	0.522563030833219	0.602521018966739
50	owc_pan_ses_ben_amr_tig_sid_rom_aze_azi_fbf_jav_dgb_spa_nor_bsq_hin_aeg_ewe_mnd_arw_slo_cic_ger_tsw_eng_fin_swt_lda_est_rus_chh_geo_prs_lit_pol_krd_anl_mlt_urd_hun_tsn_ind_scr_bat_jpn_tml_kor_ita_glc_bam_guj_sun_bul_amh_tag_cnt_svk_xho_mol_gam_dut_lat_mcd_grk_qcu_fre_cze_bos_dyu_heb_por_sod_afr_mly_ctl_bem_ukr_swa_mao_tha_wly_knd_akn_zul_uzb_swe_alb_tur_igb_vie_hau_moo_yor_ven	-0.201466728790295	-0.475510647380913	0.635538043351397
51	gam_scr_moo_krd_aeg_heb_amh_grk_aze_tur_dgb_bat_fbf_mol_bul_bsq_svk_amr_igb_cnt_urd_alb_bam_rom_bem_cze_est_dyu_ses_fin_lat_chh_geo_swe_prs_mcd_ukr_anl_owc_pol_hun_ewe_tag_por_jav_jpn_knd_kor_pan_eng_cic_ita_sun_bos_wly_ind_mnd_slo_lda_arw_sid_fre_dut_glc_ctl_qcu_nor_hin_ben_zul_sod_lit_hau_afr_mly_ger_xho_rus_swt_mao_tha_mlt_tml_tsw_swa_uzb_guj_spa_azi_tsn_vie_tig_ven_yor_akn	-0.155363402502675	-0.366537798198635	0.714796403701607
52	tig_alb_cic_bul_owc_anl_amh_ben_aze_tur_akn_mao_ses_dut_glc_bsq_bos_sid_yor_cnt_nor_hin_tsn_svk_zul_swe_hun_igb_bam_est_spa_wly_geo_krd_lit_scr_mcd_amr_gam_lat_fin_dgb_bat_guj_mly_jpn_tml_kor_pol_grk_bem_arw_tag_cze_mlt_jav_mnd_ctl_fbf_afr_chh_rom_urd_slo_ukr_qcu_pan_fre_ita_moo_hau_mol_sod_prs_sun_ger_swa_rus_lda_ind_tha_aeg_knd_tsw_dyu_uzb_por_eng_azi_ven_vie_heb_ewe_xho_swt	0.010617029535246	0.0250203761521136	0.980092319494576
53	aeg_bul_yor_hin_chh_mlt_wly_glc_aze_azi_dyu_mao_ven_ctl_ita_bsq_pol_amh_fbf_cnt_rom_lit_akn_afr_swa_swe_fin_bem_ewe_hun_arw_heb_geo_slo_cze_por_ben_owc_gam_lat_est_lda_sun_grk_bat_jpn_knd_kor_ukr_prs_cic_fre_ind_pan_anl_mly_mnd_scr_dgb_ger_sid_dut_mcd_alb_krd_qcu_guj_rus_eng_moo_amr_urd_sod_bos_jav_mol_igb_svk_zul_tag_tha_tig_tml_bam_tsw_tur_spa_nor_uzb_ses_vie_hau_xho_swt_tsn	-0.442901056041213	-1.05434034910973	0.294458608318022
54	sod_glc_dgb_pan_heb_aeg_amh_grk_aze_tur_zul_bat_ewe_ita_fre_bsq_por_sid_tsn_mnd_urd_eng_bem_pol_yor_rus_fin_moo_fbf_hun_bos_gam_geo_guj_spa_ben_lit_anl_tig_svk_est_ses_tag_arw_mao_jpn_knd_kor_cze_krd_bam_mcd_mly_mol_wly_sun_cnt_bul_dyu_scr_hau_ger_ctl_lat_alb_qcu_dut_slo_prs_swt_owc_hin_mlt_nor_ind_afr_ven_rom_tsw_jav_tha_chh_tml_cic_akn_azi_swe_ukr_uzb_xho_vie_amr_igb_lda_swa	-0.168880058260011	-0.399091504795784	0.690740731762445
55	sid_lat_tsw_urd_mlt_sod_wly_pol_tur_azi_ses_mly_ven_swe_ukr_bsq_ctl_amr_lda_cnt_lit_bul_zul_por_bam_spa_est_dgb_moo_hun_guj_tig_geo_grk_fre_svk_rus_owc_hau_eng_fin_yor_mao_mol_ind_jpn_knd_kor_prs_krd_fbf_cze_sun_pan_gam_jav_mnd_dut_swa_bos_heb_glc_alb_arw_nor_qcu_ben_rom_scr_dyu_amh_mcd_aeg_ger_bat_slo_cic_hin_tsn_tag_tha_chh_tml_akn_ewe_aze_ita_afr_uzb_swt_vie_anl_xho_bem_igb	-0.352755485517521	-0.835231353436583	0.405728059981296
56	owc_hin_ven_nor_anl_amh_aeg_pan_aze_azi_lda_mly_tsw_bul_urd_bsq_ukr_wly_dgb_cnt_svk_eng_yor_cze_dyu_lit_fin_bam_moo_est_guj_heb_geo_glc_slo_scr_dut_sod_amr_bos_hun_cic_ind_afr_bat_jpn_tml_kor_ger_swe_swt_alb_jav_ben_tig_sun_mnd_ita_akn_spa_hau_rus_grk_mcd_krd_qcu_ctl_fre_prs_zul_gam_pol_sid_mol_tag_por_fbf_arw_ses_mao_tha_mlt_knd_tsn_xho_uzb_rom_lat_tur_ewe_vie_chh_swa_bem_igb	-0.766655249292312	-1.84661163103362	0.067983720791039
57	anl_rus_yor_ben_hau_chh_wly_urd_azi_tur_lda_tag_igb_fre_scr_bsq_nor_gam_fbf_mnd_ita_alb_moo_svk_xho_guj_est_tsn_swa_fin_afr_owc_geo_rom_pol_pan_ukr_tig_amh_swe_hun_bem_ind_hin_sun_jpn_tml_kor_grk_bul_swt_lit_jav_krd_amr_mao_cnt_prs_cic_mol_sod_eng_lat_por_ctl_qcu_arw_dut_spa_tsw_heb_cze_mlt_mcd_mly_glc_ven_bos_ses_bat_tha_aeg_knd_dyu_dgb_uzb_slo_ger_aze_ewe_vie_sid_akn_zul_bam	0.49932550445691	1.17820855650697	0.241719471310422
58	gam_lat_swa_ben_amh_mlt_amr_spa_tur_uzb_ses_jav_swt_ukr_hin_bsq_slo_owc_tsw_mnd_swe_fre_igb_prs_lda_nor_hun_tsn_zul_est_glc_sid_geo_eng_rom_rus_guj_hau_chh_bul_fin_moo_sun_svk_ind_jpn_tml_kor_lit_ctl_fbf_pan_tag_urd_sod_mly_cnt_scr_xho_ita_tig_mcd_alb_arw_cze_qcu_ger_pol_dut_cic_anl_mol_aeg_afr_mao_bos_ven_grk_bem_bat_tha_heb_knd_yor_bam_aze_por_krd_azi_dyu_vie_wly_akn_ewe_dgb	-0.122299201009387	-0.288382448016189	0.773695760274467
59	hau_krd_akn_glc_owc_amh_heb_lat_tur_azi_moo_tag_zul_swe_nor_bsq_mcd_amr_ven_cnt_mol_ger_swt_scr_bem_fre_hun_yor_tsw_fin_bos_tig_geo_urd_svk_afr_rus_sod_sid_ctl_est_igb_bat_ita_mao_jpn_tml_kor_pol_dut_ewe_rom_ind_pan_mlt_jav_mnd_ben_cic_slo_chh_prs_bul_por_eng_qcu_ukr_arw_lit_xho_aeg_guj_wly_grk_mly_alb_ses_hin_dyu_sun_tha_gam_knd_dgb_lda_uzb_spa_cze_aze_swa_vie_anl_tsn_fbf_bam	-0.37041894030015	-0.877917922545153	0.382250707742386
60	sid_ben_moo_rom_sod_tig_mlt_lit_aze_tur_swt_mao_dyu_ger_ita_bsq_ukr_heb_bem_cnt_afr_glc_ses_spa_tsn_bul_hun_ewe_igb_est_swe_hau_geo_mcd_pol_scr_grk_owc_gam_prs_fin_tsw_bat_alb_mly_jpn_knd_kor_nor_por_zul_hin_sun_dut_amh_jav_mnd_eng_ven_fre_wly_arw_urd_ctl_mol_qcu_lat_rus_krd_swa_aeg_pan_amr_svk_ind_cze_yor_slo_akn_tag_tha_anl_tml_cic_fbf_uzb_bos_guj_azi_lda_vie_chh_dgb_xho_bam	-0.12919421744971	-0.305000760618141	0.761047115880403
61	heb_spa_akn_pol_gam_sod_anl_rom_uzb_tur_ses_mly_xho_ctl_rus_bsq_ger_chh_fbf_mnd_ben_urd_cic_lit_moo_slo_est_swa_tsn_hun_nor_sid_geo_mol_mcd_alb_cze_mlt_hau_bul_fin_bem_bat_lat_sun_jpn_knd_kor_swe_fre_ewe_arw_mao_scr_aeg_jav_cnt_por_igb_hin_owc_afr_prs_guj_ita_qcu_bos_krd_svk_lda_amh_grk_wly_eng_tag_ukr_yor_glc_dgb_ind_tha_amr_tml_dyu_bam_aze_dut_pan_azi_ven_vie_tig_zul_tsw_swt	-0.331858840307283	-0.787078155537439	0.433237350427777
62	tig_slo_moo_prs_heb_amh_owc_hin_uzb_azi_swa_jav_fbf_grk_swe_bsq_lit_anl_tsn_mnd_arw_pol_ses_ger_xho_dut_est_dyu_tsw_hun_rom_gam_geo_mol_por_alb_scr_aeg_hau_mcd_fin_swt_ind_ben_mao_jpn_knd_kor_bos_ctl_akn_krd_bat_lat_sod_mly_cnt_spa_dgb_rus_wly_ita_pan_glc_bul_qcu_afr_ukr_fre_bam_mlt_nor_amr_eng_tag_guj_lda_cze_igb_sun_tha_sid_tml_ewe_ven_tur_urd_svk_aze_cic_vie_chh_yor_zul_bem	0.345867017070707	0.815016427079017	0.417145190011676
63	wly_cze_tsn_guj_mlt_amh_heb_krd_tur_aze_swt_tag_dgb_slo_fre_bsq_arw_chh_lda_cnt_ben_eng_moo_hin_ewe_mol_est_dyu_zul_hun_afr_sid_geo_ctl_rus_pol_ukr_gam_anl_urd_fin_tsw_mao_alb_sun_jpn_tml_kor_lat_glc_xho_ita_jav_prs_amr_ind_mnd_svk_swa_por_hau_ger_spa_grk_pan_qcu_rom_mcd_swe_yor_sod_scr_aeg_bul_mly_nor_ses_bos_igb_bat_tha_owc_knd_cic_bem_azi_lit_dut_uzb_akn_vie_tig_bam_fbf_ven	0.0974672068467371	0.229269913288735	0.819162595422258
64	sod_alb_ses_mcd_mlt_gam_hau_glc_azi_aze_cic_sun_igb_lat_afr_bsq_slo_owc_xho_mnd_urd_ita_swa_bul_bam_dut_fin_swt_lda_hun_nor_wly_geo_mol_rus_cze_prs_aeg_amh_fre_est_zul_mly_rom_jav_jpn_tml_kor_svk_ukr_tsw_bos_ind_krd_chh_bat_cnt_ben_ewe_arw_amr_guj_swe_hin_spa_qcu_ger_por_pan_moo_anl_pol_tig_lit_mao_ctl_akn_eng_fbf_tag_tha_sid_knd_bem_yor_uzb_grk_scr_tur_dyu_vie_heb_ven_tsn_dgb	-0.0706440323717887	-0.166695861828775	0.867971261245823
65	hau_nor_zul_cze_tig_wly_anl_pol_uzb_tur_akn_mly_fbf_dut_rom_bsq_slo_aeg_tsn_mnd_hin_fre_swa_krd_ewe_lat_fin_bam_ven_hun_pan_amr_geo_bul_mcd_prs_arw_mlt_owc_ita_est_igb_mao_alb_tag_jpn_tml_kor_glc_por_dgb_rus_ind_swe_heb_bat_cnt_ctl_cic_ukr_gam_spa_scr_eng_urd_qcu_bos_lit_mol_bem_sod_ger_amh_afr_jav_ben_moo_grk_swt_sun_tha_sid_knd_ses_lda_azi_guj_svk_aze_xho_vie_chh_dyu_yor_tsw	-0.336188611388754	-0.795568461393719	0.428308813321798
66	aeg_swe_lda_glc_amr_amh_tig_pan_aze_tur_swa_jav_tsw_svk_rus_bsq_mol_gam_igb_cnt_ben_lit_akn_cze_swt_urd_fin_dyu_zul_est_scr_chh_geo_eng_ukr_bos_nor_heb_owc_slo_hun_cic_sun_pol_ind_jpn_tml_kor_grk_por_ses_alb_mly_hin_hau_bat_mnd_arw_bam_bul_wly_rom_afr_ger_ctl_qcu_fre_lat_dut_xho_sod_mcd_anl_ita_tag_guj_dgb_krd_ewe_mao_tha_sid_knd_tsn_moo_uzb_spa_prs_azi_yor_vie_mlt_ven_bem_fbf	0.371841642633292	0.876796657822105	0.382856367144543
67	mlt_lat_fbf_bos_wly_hau_anl_dut_azi_uzb_ewe_jav_bam_ben_hin_bsq_glc_gam_dgb_cnt_ger_eng_yor_mol_tsn_grk_fin_zul_swt_est_pol_chh_geo_afr_ctl_ukr_mcd_owc_tig_alb_hun_bem_mly_krd_mao_jpn_knd_kor_pan_cze_igb_slo_ind_bul_aeg_tag_mnd_spa_swa_rom_heb_swe_arw_nor_urd_qcu_svk_rus_por_ses_amr_scr_sod_guj_sun_ita_xho_prs_cic_bat_tha_amh_tml_dyu_tsw_aze_lit_fre_tur_ven_vie_sid_moo_lda_akn	0.22917300887458	0.539250902209363	0.591002416300924
68	amr_slo_ses_guj_gam_sid_chh_swe_azi_tur_ewe_ind_fbf_bul_scr_bsq_ukr_owc_ven_cnt_svk_bos_cic_pol_swt_ger_hun_dgb_bam_est_dut_tig_geo_fre_prs_spa_lat_aeg_sod_glc_fin_igb_jav_rus_bat_jpn_tml_kor_krd_ita_yor_nor_mly_rom_wly_sun_mnd_alb_xho_arw_anl_mcd_grk_ben_hin_qcu_eng_pan_ctl_bem_mlt_por_heb_urd_mao_afr_tsw_lit_swa_tag_tha_hau_knd_dyu_tsn_aze_cze_mol_uzb_lda_vie_amh_moo_akn_zul	-0.143316404918385	-0.338501278165886	0.735748494518631
69	hau_lit_fbf_guj_amr_sod_gam_alb_tur_azi_dgb_mao_swt_ger_arw_bsq_por_owc_dyu_cnt_bul_ben_zul_bos_bem_svk_hun_ewe_bam_est_nor_chh_geo_hin_rom_afr_swe_amh_anl_rus_fin_tsw_ind_fre_sun_jpn_knd_kor_prs_glc_ses_pan_jav_urd_sid_bat_mnd_scr_yor_mol_heb_ukr_lat_krd_slo_qcu_ita_spa_mcd_xho_tig_dut_wly_grk_mly_eng_ven_ctl_tsn_tag_tha_aeg_tml_moo_swa_aze_cze_pol_uzb_akn_vie_mlt_igb_cic_lda	-0.822569351857621	-1.98453737915872	0.0501430661817432
70	tig_prs_fbf_krd_chh_amh_sod_bos_uzb_tur_ven_jav_dyu_afr_mol_bsq_slo_amr_bem_cnt_rom_spa_yor_urd_cic_pan_fin_lda_igb_hun_arw_heb_geo_fre_scr_guj_svk_hau_mlt_bul_est_swa_ind_ctl_bat_jpn_knd_kor_rus_nor_ses_alb_tag_lit_gam_mao_mnd_por_xho_swe_owc_ben_pol_hin_ukr_qcu_ger_ita_dut_bam_wly_mcd_aeg_glc_sun_cze_akn_lat_ewe_mly_tha_sid_tml_dgb_swt_azi_eng_grk_aze_tsw_vie_anl_tsn_zul_moo	-0.426352474448764	-1.01223200405323	0.314053453026732
71	chh_pan_moo_por_amr_sid_wly_lat_aze_uzb_ses_mao_cic_nor_swe_bsq_ukr_heb_swa_mnd_bos_urd_bem_rom_fbf_alb_fin_ewe_dgb_est_glc_mlt_geo_mcd_spa_ger_bul_sod_anl_prs_hun_swt_bat_eng_mly_jpn_tml_kor_hin_lit_igb_ita_tag_ben_tig_sun_cnt_afr_ven_ctl_amh_fre_cze_dut_pol_qcu_mol_slo_grk_dyu_hau_rus_owc_arw_jav_svk_lda_krd_yor_ind_tha_gam_knd_akn_tsn_tur_scr_guj_azi_tsw_vie_aeg_xho_zul_bam	-0.0649692988069577	-0.153210840375611	0.878563953012069
72	sid_krd_fbf_rus_amh_heb_sod_spa_aze_azi_moo_bat_ses_lat_nor_bsq_slo_mlt_tsw_mnd_svk_ctl_yor_arw_bem_glc_hun_bam_akn_fin_lit_gam_geo_urd_bos_pan_ger_chh_anl_ita_est_ven_tag_dut_jav_jpn_knd_kor_afr_alb_igb_mol_mly_eng_amr_sun_cnt_grk_cic_prs_aeg_ben_pol_cze_guj_qcu_swe_hin_rom_swa_owc_scr_wly_por_mao_fre_lda_ukr_swt_ind_tha_tig_tml_ewe_tsn_uzb_mcd_bul_tur_zul_vie_hau_dyu_dgb_xho	0.145343921219876	0.342306796092627	0.732892420090322
73	amr_alb_igb_bos_owc_chh_hau_cze_aze_uzb_bam_ind_xho_bul_lit_bsq_svk_sid_swa_mnd_rom_glc_ses_mol_tsn_krd_hun_ven_zul_est_mcd_tig_geo_ukr_urd_swe_dut_wly_amh_slo_fin_moo_mao_eng_sun_jpn_tml_kor_por_ctl_tsw_ben_jav_arw_mlt_bat_cnt_scr_dyu_pan_heb_spa_ita_guj_ger_qcu_fre_grk_lat_yor_sod_hin_anl_rus_mly_nor_bem_afr_lda_tag_tha_aeg_knd_dgb_akn_azi_prs_pol_tur_swt_vie_gam_ewe_cic_fbf	0.201142762763661	0.473304443433083	0.637105085517329
74	mlt_guj_swt_pan_heb_wly_aeg_swe_uzb_aze_xho_bat_moo_prs_pol_bsq_cze_tig_akn_mnd_urd_ctl_fbf_lat_ses_mcd_fin_ewe_tsw_hun_por_chh_geo_glc_ita_rom_eng_amh_amr_scr_est_ven_jav_afr_mao_jpn_knd_kor_nor_slo_swa_mol_ind_alb_anl_mly_cnt_ukr_tsn_spa_sid_krd_bos_svk_arw_qcu_hin_ger_ben_lda_gam_grk_owc_rus_sun_lit_dyu_bul_cic_tag_tha_hau_tml_igb_bem_azi_dut_fre_tur_bam_vie_sod_zul_dgb_yor	-0.177215735200429	-0.417759221622598	0.677086123095151
75	amh_swe_zul_hin_heb_anl_wly_ger_azi_aze_lda_tag_dyu_ctl_por_bsq_scr_sod_xho_mnd_grk_mol_tsn_arw_akn_rom_fin_yor_swt_est_prs_sid_geo_mcd_svk_fre_glc_chh_owc_ukr_hun_moo_jav_lat_mly_jpn_tml_kor_dut_bos_cic_pol_ind_pan_gam_bat_cnt_lit_ven_spa_mlt_bul_ita_afr_rus_qcu_eng_cze_slo_ses_tig_ben_amr_guj_mao_nor_igb_urd_tsw_sun_tha_hau_knd_ewe_dgb_uzb_alb_krd_tur_bem_vie_aeg_bam_swa_fbf	-0.0669192763799689	-0.157713171917189	0.875024746654754
76	chh_krd_dgb_eng_hau_amr_sid_glc_azi_aze_yor_mly_bam_svk_slo_bsq_rus_mlt_fbf_mnd_dut_guj_cic_fre_ewe_nor_hun_ses_zul_est_prs_heb_geo_bos_arw_ctl_hin_owc_gam_pan_fin_swa_tag_grk_sun_jpn_knd_kor_ukr_urd_swt_ben_bat_cze_anl_jav_cnt_afr_tsw_mcd_aeg_bul_por_ita_pol_qcu_ger_lit_spa_ven_amh_swe_tig_lat_ind_mol_igb_rom_tsn_mao_tha_sod_tml_akn_lda_uzb_alb_scr_tur_dyu_vie_wly_xho_bem_moo	-0.144836650514083	-0.341765455793299	0.733298472583546
77	amr_ger_tsw_afr_owc_gam_sod_mcd_uzb_aze_bem_mly_ewe_swe_grk_bsq_pan_mlt_bam_mnd_urd_arw_tsn_mol_xho_ben_est_ses_akn_fin_ctl_heb_geo_cze_nor_ita_pol_hau_wly_lat_hun_swa_ind_fre_mao_jpn_knd_kor_guj_slo_ven_krd_bat_bul_anl_tag_cnt_ukr_lda_svk_tig_prs_hin_spa_scr_qcu_lit_dut_bos_zul_chh_glc_amh_rom_jav_por_fbf_eng_swt_sun_tha_sid_tml_dyu_dgb_azi_rus_alb_tur_igb_vie_aeg_cic_yor_moo	-0.139307517059487	-0.328836211823887	0.743018831828945
78	tig_arw_bem_lat_amr_chh_sid_swe_uzb_azi_igb_tag_swt_ita_krd_bsq_cze_anl_ewe_mnd_nor_ctl_cic_bul_moo_mcd_est_dgb_swa_fin_slo_heb_geo_ger_pan_ben_scr_mlt_aeg_spa_hun_dyu_jav_fre_sun_jpn_tml_kor_rus_guj_ses_rom_ind_alb_wly_mly_cnt_grk_zul_prs_sod_afr_eng_bos_svk_qcu_mol_urd_pol_xho_owc_lit_hau_dut_mao_glc_yor_hin_ven_bat_tha_amh_knd_bam_akn_tur_por_ukr_aze_fbf_vie_gam_lda_tsn_tsw	-0.358315908617714	-0.848779766638485	0.398183337471547
79	mlt_cze_lda_glc_sod_sid_amr_hin_tur_aze_ses_jav_igb_ukr_eng_bsq_dut_amh_dgb_cnt_afr_ita_bem_lit_tsn_slo_fin_yor_cic_est_urd_heb_geo_lat_por_pan_ctl_chh_anl_mol_hun_bam_tag_bul_ind_jpn_knd_kor_mcd_prs_ewe_swe_bat_pol_hau_mao_mnd_rus_ven_grk_tig_rom_guj_ger_nor_qcu_alb_fre_scr_swt_owc_ben_gam_krd_mly_svk_akn_arw_swa_sun_tha_aeg_tml_tsw_fbf_azi_bos_spa_uzb_zul_vie_wly_xho_moo_dyu	-0.149688099778083	-0.352804441730089	0.725033413591046
80	wly_cze_fbf_dut_tig_amr_gam_urd_tur_azi_lda_mly_bem_svk_arw_bsq_mcd_sid_xho_mnd_scr_nor_ven_spa_ses_fre_fin_dgb_akn_hun_ctl_owc_geo_swe_ukr_pol_ben_aeg_hau_por_est_tsn_bat_ita_tag_jpn_tml_kor_afr_alb_igb_hin_sun_rus_heb_mao_cnt_pan_zul_bos_chh_lit_bul_eng_rom_qcu_ger_lat_guj_ewe_sod_krd_anl_mol_ind_glc_bam_prs_swt_jav_tha_mlt_knd_cic_tsw_aze_grk_slo_uzb_moo_vie_amh_yor_swa_dyu	-0.230469232151222	-0.54448122061096	0.587413545458627
81	anl_eng_swt_mol_hau_wly_amr_ger_azi_aze_ses_bat_fbf_bul_prs_bsq_nor_sod_akn_mnd_glc_scr_moo_bos_dyu_krd_est_ven_tsn_hun_slo_sid_geo_ita_por_rus_arw_tig_amh_ben_fin_igb_mly_svk_mao_jpn_tml_kor_fre_ukr_yor_pol_ind_cze_heb_sun_cnt_mcd_ewe_urd_gam_swe_lat_hin_alb_qcu_spa_guj_rom_tsw_owc_dut_mlt_afr_tag_lit_swa_ctl_lda_jav_tha_chh_knd_dgb_bam_uzb_grk_pan_tur_cic_vie_aeg_bem_zul_xho	-0.299066517860551	-0.707256163920037	0.481175818056397
82	aeg_swe_igb_guj_mlt_owc_amh_mol_uzb_tur_yor_ind_lda_fre_ukr_bsq_lit_wly_xho_mnd_hin_cze_swa_glc_tsw_nor_est_bem_akn_fin_lat_tig_geo_slo_urd_dut_ger_sod_heb_krd_hun_fbf_tag_afr_sun_jpn_tml_kor_mcd_svk_ven_ita_mly_prs_chh_bat_cnt_rus_dgb_grk_hau_scr_rom_bos_pan_qcu_spa_ben_pol_bam_amr_por_sid_ctl_jav_alb_ses_eng_swt_mao_tha_gam_knd_ewe_tsn_azi_bul_arw_aze_moo_vie_anl_dyu_cic_zul	-0.448562213955164	-1.06716166918341	0.288661277199328
83	hau_eng_cic_cze_chh_gam_aeg_ben_tur_azi_zul_sun_fbf_lit_mcd_bsq_krd_wly_tsw_cnt_pan_swe_bam_slo_lda_mol_hun_bem_ewe_est_rus_anl_geo_grk_urd_scr_glc_heb_owc_por_fin_yor_jav_bos_mly_jpn_tml_kor_ita_ukr_swa_spa_ind_fre_tig_mao_mnd_svk_akn_guj_mlt_bul_dut_ctl_nor_qcu_lat_ger_alb_dgb_amr_prs_sod_afr_bat_pol_tsn_rom_ses_tag_tha_sid_knd_xho_swt_uzb_arw_hin_aze_dyu_vie_amh_ven_moo_igb	-0.68830375443556	-1.65291418917846	0.101720470607075
84	tig_svk_zul_afr_wly_heb_chh_bul_azi_uzb_akn_sun_swa_hin_arw_bsq_por_aeg_tsw_mnd_glc_slo_igb_eng_swt_prs_hun_ven_dgb_est_mol_sod_geo_urd_mcd_guj_ukr_owc_gam_pol_fin_cic_jav_krd_mao_jpn_tml_kor_dut_cze_bem_rus_bat_spa_sid_ind_cnt_fre_yor_swe_amr_scr_ita_ctl_lat_qcu_rom_bos_pan_fbf_mlt_lit_anl_ben_mly_grk_tsn_ger_xho_tag_tha_hau_knd_ses_dyu_aze_nor_alb_tur_bam_vie_amh_moo_lda_ewe	-0.47689671986233	-1.13257555183956	0.260304129416194
85	sod_pan_dgb_bul_mlt_sid_gam_glc_aze_azi_bem_ind_zul_scr_prs_bsq_slo_wly_dyu_cnt_guj_ger_lda_krd_tsn_svk_fin_yor_cic_hun_por_chh_geo_dut_grk_lat_alb_heb_owc_rus_est_swa_jav_swe_sun_jpn_tml_kor_bos_mol_ewe_hin_bat_ben_amh_tag_mnd_eng_moo_arw_anl_cze_rom_urd_afr_qcu_mcd_pol_ctl_xho_aeg_nor_hau_lit_mao_ukr_ses_spa_igb_mly_tha_amr_knd_tsw_swt_tur_ita_fre_uzb_akn_vie_tig_bam_fbf_ven	0.429741643046211	1.0197885937829	0.310474299356231
86	mlt_nor_dgb_prs_sod_tig_sid_mol_tur_azi_bem_sun_xho_ger_pan_bsq_fre_heb_akn_cnt_swe_bul_yor_hin_swa_urd_fin_ven_tsn_est_arw_aeg_geo_alb_slo_mcd_krd_wly_gam_rom_hun_lda_bat_scr_ind_jpn_tml_kor_dut_ukr_zul_bos_mly_guj_anl_mao_mnd_ben_igb_cze_chh_grk_afr_pol_svk_qcu_lit_lat_rus_ewe_amh_ctl_amr_ita_tag_eng_swt_glc_fbf_jav_tha_hau_knd_ses_cic_aze_por_spa_uzb_bam_vie_owc_tsw_moo_dyu	-0.498530798924272	-1.18675456281357	0.238347165831845
87	tig_lit_bam_eng_owc_sod_amr_rom_aze_tur_lda_ind_swa_mcd_pol_bsq_arw_aeg_moo_mnd_swe_spa_tsw_cze_tsn_alb_fin_ven_dgb_hun_dut_anl_geo_slo_urd_ita_bul_wly_mlt_mol_est_ewe_mao_nor_jav_jpn_knd_kor_pan_guj_akn_scr_bat_svk_gam_mly_cnt_ger_dyu_por_hau_bos_lat_grk_afr_qcu_rus_fre_ctl_cic_amh_ukr_chh_ben_tag_glc_igb_prs_ses_sun_tha_heb_tml_bem_yor_uzb_hin_krd_azi_xho_vie_sid_fbf_zul_swt	-0.960042539418699	-2.3350902575118	0.0216896557501271
88	hau_fre_cic_prs_aeg_wly_sod_urd_azi_uzb_dgb_sun_xho_ben_rus_bsq_swe_owc_swt_cnt_grk_spa_ewe_guj_swa_hin_fin_tsw_ses_est_scr_mlt_geo_pan_glc_mol_ita_anl_amr_ctl_hun_tsn_mao_alb_mly_jpn_tml_kor_svk_krd_fbf_bul_tag_nor_tig_ind_mnd_afr_bem_rom_chh_dut_lit_eng_arw_qcu_slo_pol_ger_moo_amh_por_gam_lat_jav_cze_akn_mcd_ven_bat_tha_sid_knd_lda_dyu_tur_ukr_bos_aze_bam_vie_heb_igb_zul_yor	-0.144659808976029	-0.341306476466032	0.733642806573435
89	heb_fre_cic_scr_owc_mlt_tig_bul_tur_azi_bam_bat_tsn_dut_ita_bsq_eng_sod_lda_mnd_spa_pol_zul_cze_tsw_krd_hun_swa_bem_est_svk_aeg_geo_prs_alb_ukr_ctl_sid_hau_glc_fin_moo_jav_lat_mly_jpn_tml_kor_ger_swe_dgb_grk_sun_por_amh_tag_cnt_arw_ven_hin_amr_urd_rus_guj_lit_qcu_nor_slo_afr_dyu_anl_mol_wly_rom_ind_ben_swt_bos_akn_mao_tha_gam_knd_igb_ses_uzb_pan_mcd_aze_fbf_vie_chh_yor_xho_ewe	-0.209797117448091	-0.495384908881529	0.621496963004322
90	amr_hin_bam_rom_wly_gam_mlt_por_uzb_tur_igb_ind_swa_ctl_glc_bsq_bul_hau_ven_mnd_scr_arw_fbf_swe_cic_slo_hun_dyu_akn_est_lit_aeg_geo_guj_ger_rus_dut_heb_chh_krd_fin_zul_bat_pol_mao_jpn_tml_kor_ukr_grk_swt_pan_sun_fre_amh_tag_cnt_svk_xho_cze_anl_bos_afr_mcd_mol_qcu_alb_nor_eng_ewe_sod_prs_tig_lat_mly_ben_tsn_ita_dgb_jav_tha_sid_knd_moo_tsw_aze_spa_urd_azi_yor_vie_owc_lda_bem_ses	-0.656452687651111	-1.57488627219857	0.118678573493775
91	sod_nor_cic_grk_owc_anl_amr_cze_tur_uzb_tsn_bat_yor_ita_svk_bsq_afr_sid_lda_mnd_guj_glc_swa_prs_ses_ukr_hun_ven_akn_fin_eng_amh_geo_rom_swe_lat_mcd_chh_tig_bul_est_moo_sun_rus_tag_jpn_knd_kor_ctl_spa_bem_mol_jav_dut_gam_ind_cnt_hin_tsw_pan_hau_fre_alb_arw_urd_qcu_ger_scr_bos_xho_mlt_lit_aeg_por_mly_krd_igb_pol_zul_mao_tha_heb_tml_dgb_ewe_azi_slo_ben_aze_fbf_vie_wly_bam_dyu_swt	0.0278810104190608	0.0655792859039958	0.947853547799511
92	wly_hin_ses_fre_mlt_heb_owc_slo_azi_uzb_ewe_tag_moo_pan_pol_bsq_lat_sid_dgb_mnd_ctl_glc_dyu_bul_bam_scr_est_akn_xho_fin_alb_amh_geo_ben_cze_spa_krd_anl_tig_bos_hun_lda_ind_guj_sun_jpn_knd_kor_rom_nor_igb_svk_mly_ukr_gam_jav_cnt_eng_bem_afr_sod_ger_ita_dut_rus_qcu_mol_por_grk_swt_amr_lit_hau_urd_mao_swe_zul_prs_swa_bat_tha_aeg_tml_ven_fbf_aze_mcd_arw_tur_tsw_vie_chh_tsn_cic_yor	-0.345561201281836	-0.81897708382378	0.414893222024052
93	sid_bos_bem_glc_wly_sod_aeg_slo_uzb_azi_swa_ind_bam_ita_mcd_bsq_prs_amr_xho_cnt_lat_pan_ven_ukr_moo_hin_hun_cic_ewe_est_urd_anl_geo_arw_krd_rom_ger_amh_chh_grk_fin_fbf_tag_ctl_mao_jpn_knd_kor_scr_rus_yor_swe_bat_afr_tig_jav_mnd_guj_igb_mol_gam_pol_cze_lit_eng_qcu_dut_ben_fre_lda_mlt_por_owc_alb_mly_bul_ses_svk_dyu_sun_tha_heb_tml_akn_tsn_aze_spa_nor_tur_zul_vie_hau_dgb_swt_tsw	-0.346448942885798	-0.82027224412463	0.414158401308487
94	amr_prs_ses_svk_chh_sod_tig_arw_azi_tur_xho_ind_zul_lit_swe_bsq_rus_amh_swt_mnd_grk_guj_tsw_ben_bam_mcd_est_ewe_igb_hun_krd_aeg_geo_pan_afr_ita_por_sid_anl_nor_fin_lda_tag_fre_jav_jpn_knd_kor_spa_ger_akn_glc_mao_eng_gam_mly_cnt_ctl_yor_lat_heb_cze_ukr_pol_scr_qcu_alb_urd_dut_bem_hau_bos_mlt_hin_sun_bul_swa_slo_ven_bat_tha_wly_tml_fbf_dyu_aze_mol_rom_uzb_moo_vie_owc_cic_tsn_dgb	-0.09922529124494	-0.234145359090564	0.815386818775236
95	amh_nor_zul_ctl_sod_chh_sid_rus_aze_tur_yor_ind_ven_fre_prs_bsq_lit_amr_cic_cnt_svk_spa_swt_urd_bam_mol_hun_akn_bem_fin_por_owc_geo_alb_guj_krd_eng_hau_gam_swe_est_dyu_sun_glc_mly_jpn_knd_kor_dut_rom_tsn_mcd_mao_ukr_wly_jav_mnd_cze_dgb_ger_mlt_grk_ita_bos_arw_qcu_pan_slo_pol_moo_anl_ben_tig_bul_tag_scr_ses_hin_swa_bat_tha_aeg_tml_xho_ewe_uzb_lat_afr_azi_tsw_vie_heb_igb_lda_fbf	-0.615943165078929	-1.47380973783956	0.143909738506049
96	sid_bul_ven_spa_gam_tig_wly_ctl_tur_uzb_swt_mly_moo_guj_afr_bsq_dut_mlt_bem_cnt_hin_mol_tsw_mcd_dyu_grk_fin_tsn_xho_est_ukr_anl_geo_eng_alb_scr_ita_owc_amr_urd_hun_dgb_sun_por_bat_jpn_tml_kor_swe_cze_lda_ben_tag_lat_chh_ind_mnd_rom_ewe_slo_amh_svk_pol_nor_fre_qcu_krd_ger_arw_zul_heb_prs_sod_lit_jav_bos_akn_rus_ses_mao_tha_aeg_knd_fbf_swa_aze_pan_glc_azi_bam_vie_hau_yor_igb_cic	-0.610743057960835	-1.45854163377685	0.148060411167752
97	hau_ukr_tsn_spa_mlt_amr_aeg_cze_uzb_aze_cic_mao_bam_ita_fre_bsq_afr_owc_fbf_cnt_pol_slo_dgb_svk_swt_ger_est_igb_ven_fin_dut_sid_geo_lat_hin_urd_guj_sod_wly_grk_hun_moo_jav_arw_mly_jpn_knd_kor_rus_scr_swa_por_ind_eng_tig_bat_mnd_bos_bem_ben_anl_ctl_mol_lit_krd_qcu_glc_bul_pan_yor_gam_mcd_chh_prs_tag_rom_lda_alb_ewe_sun_tha_heb_tml_dyu_ses_azi_swe_nor_tur_zul_vie_amh_tsw_akn_xho	-0.413859616959211	-0.981261646088205	0.329009580399274
98	sod_glc_dyu_rus_gam_owc_amr_grk_azi_tur_cic_ind_zul_mcd_ukr_bsq_arw_sid_swa_mnd_ben_por_ses_eng_bem_ger_hun_lda_dgb_est_bul_amh_geo_fre_dut_slo_hin_heb_aeg_lat_fin_bam_mly_rom_bat_jpn_tml_kor_bos_pol_swt_lit_sun_prs_mlt_tag_cnt_ctl_fbf_swe_wly_alb_pan_afr_krd_qcu_nor_scr_guj_igb_tig_urd_anl_cze_mao_mol_moo_spa_tsn_jav_tha_hau_knd_tsw_ewe_aze_svk_ita_uzb_ven_vie_chh_xho_akn_yor	-0.652992495298213	-1.56899047867722	0.120046482827342
99	amr_nor_zul_hin_sod_aeg_owc_dut_uzb_azi_tsw_mao_bem_swe_afr_bsq_lat_tig_moo_mnd_mol_ger_swt_grk_cic_scr_hun_igb_dyu_fin_ita_gam_geo_ben_slo_bos_arw_amh_hau_ukr_est_xho_ind_por_mly_jpn_tml_kor_ctl_krd_swa_bul_sun_pol_wly_tag_cnt_svk_ewe_rus_sid_eng_prs_fre_mcd_qcu_alb_urd_cze_ses_chh_pan_anl_rom_jav_spa_bam_glc_lda_bat_tha_heb_knd_tsn_yor_aze_guj_lit_tur_ven_vie_mlt_fbf_dgb_akn	-0.385941692387405	-0.91459177102908	0.362771208920666
100	chh_spa_bam_arw_gam_tig_aeg_swe_aze_tur_dyu_ind_akn_nor_guj_bsq_svk_sid_bem_cnt_bos_pol_xho_dut_tsw_cze_hun_yor_dgb_fin_ita_wly_geo_grk_ben_bul_glc_sod_mlt_ukr_est_ewe_jav_por_mao_jpn_knd_kor_prs_mcd_ses_urd_bat_fre_heb_mly_mnd_ctl_cic_hin_hau_ger_lat_lit_krd_qcu_rus_rom_eng_fbf_owc_mol_anl_slo_sun_pan_lda_alb_zul_tag_tha_amh_tml_swt_igb_uzb_afr_scr_azi_tsn_vie_amr_moo_ven_swa	-0.0566125777332155	-0.133353836178016	0.894201688476236
101	amh_afr_yor_cze_sid_gam_mlt_urd_aze_uzb_ses_ind_ven_ben_rom_bsq_ukr_hau_akn_cnt_por_glc_cic_grk_fbf_dut_est_dgb_igb_fin_nor_amr_geo_pol_scr_guj_slo_sod_aeg_fre_hun_ewe_mao_svk_sun_jpn_knd_kor_bul_alb_bem_ctl_tag_rus_tig_mly_mnd_lit_tsw_hin_heb_spa_lat_ger_eng_qcu_arw_prs_mcd_swa_owc_mol_anl_bos_jav_pan_bam_swe_tsn_bat_tha_wly_tml_dyu_swt_azi_ita_krd_tur_moo_vie_chh_lda_xho_zul	0.155817189308275	0.366745142225778	0.714642240274716
102	wly_eng_akn_mol_anl_owc_sod_lat_tur_aze_xho_jav_cic_rus_lit_bsq_glc_sid_swt_cnt_ger_bul_ven_por_bem_spa_est_dgb_moo_fin_mcd_mlt_geo_urd_pol_ctl_ukr_heb_amr_grk_hun_dyu_bat_alb_sun_jpn_tml_kor_hin_svk_tsw_slo_mly_ben_tig_tag_mnd_guj_zul_prs_gam_bos_ita_swe_cze_qcu_fre_afr_dut_igb_amh_krd_chh_arw_mao_nor_yor_pan_tsn_ind_tha_hau_knd_swa_bam_azi_scr_rom_uzb_lda_vie_aeg_ewe_fbf_ses	-0.181082531863085	-0.427736906771398	0.669831520581538
103	amr_fre_ses_lit_mlt_gam_amh_grk_azi_uzb_yor_jav_cic_scr_cze_bsq_svk_sid_akn_cnt_ben_slo_bem_ger_swt_pan_est_swa_tsw_hun_guj_wly_geo_ctl_alb_swe_eng_heb_sod_krd_fin_dyu_bat_rus_sun_jpn_knd_kor_nor_pol_tsn_bul_tag_mcd_owc_mly_mnd_glc_ven_afr_hau_spa_ita_lat_dut_qcu_rom_por_hin_bam_anl_urd_tig_arw_mao_mol_zul_ukr_dgb_ind_tha_chh_tml_fbf_moo_aze_prs_bos_tur_igb_vie_aeg_lda_xho_ewe	-0.0494223509887831	-0.116555309104261	0.907463783128505
104	mlt_urd_igb_ger_sod_wly_gam_arw_tur_aze_lda_ind_zul_alb_glc_bsq_cze_heb_fbf_mnd_swe_rus_tsw_bos_swa_mcd_hun_swt_cic_fin_bul_aeg_geo_ctl_eng_por_prs_tig_owc_pol_est_bem_jav_grk_mao_jpn_tml_kor_guj_pan_dyu_ita_tag_slo_chh_mly_cnt_ukr_dgb_rom_sid_hin_dut_mol_lit_qcu_spa_svk_scr_bam_amh_afr_hau_ben_bat_nor_ses_lat_yor_sun_tha_amr_knd_ven_xho_azi_fre_krd_uzb_ewe_vie_anl_akn_tsn_moo	-0.817370588120486	-1.96782599658092	0.0520668885710471
105	tig_alb_akn_cze_amr_chh_gam_eng_aze_azi_ewe_ind_bam_por_ben_bsq_grk_sod_cic_mnd_afr_fre_swa_nor_fbf_swe_hun_ses_bem_est_pol_aeg_geo_scr_guj_bul_ukr_wly_owc_ctl_fin_dgb_tag_lit_mly_jpn_tml_kor_mol_rus_tsw_krd_mao_pan_amh_bat_cnt_lat_igb_glc_heb_urd_mcd_arw_bos_qcu_ita_rom_dut_xho_anl_svk_hau_spa_jav_prs_lda_slo_swt_sun_tha_mlt_knd_dyu_moo_tur_hin_ger_uzb_yor_vie_sid_ven_zul_tsn	0.171537499700368	0.4043483335767	0.68688499882888
106	aeg_spa_yor_krd_mlt_owc_chh_bul_uzb_azi_bem_mao_xho_hin_por_bsq_ctl_tig_fbf_mnd_guj_rom_swt_pan_lda_glc_fin_dyu_akn_est_afr_anl_geo_arw_mcd_pol_lat_sid_wly_prs_hun_ses_ind_grk_tag_jpn_tml_kor_scr_ukr_bam_mol_jav_cze_sod_bat_cnt_slo_dgb_nor_heb_svk_bos_ben_eng_qcu_alb_rus_ita_moo_amr_dut_hau_urd_mly_swe_swa_ger_tsn_sun_tha_amh_knd_igb_ewe_tur_lit_fre_aze_zul_vie_gam_ven_cic_tsw	-0.00855392937229682	-0.0201525634047815	0.98396484322691
107	sid_dut_ses_ukr_wly_amh_gam_pol_uzb_tur_akn_jav_dgb_grk_lit_bsq_ita_chh_igb_mnd_nor_fre_bem_rus_tsw_slo_hun_tsn_zul_est_scr_mlt_geo_ctl_mcd_pan_ger_heb_amr_urd_fin_xho_bat_ben_ind_jpn_knd_kor_prs_por_yor_glc_sun_lat_sod_mao_cnt_hin_bam_alb_hau_mol_arw_bos_eng_qcu_krd_swe_bul_fbf_owc_rom_aeg_svk_mly_spa_swt_guj_swa_tag_tha_tig_tml_ven_cic_aze_afr_cze_azi_ewe_vie_anl_moo_dyu_lda	-0.679647839038801	-1.62961563084797	0.10656541284332
108	anl_svk_akn_rom_amr_mlt_amh_pol_aze_tur_lda_jav_ses_ukr_ben_bsq_rus_heb_zul_cnt_bos_nor_moo_spa_xho_mol_est_cic_yor_fin_ita_sid_geo_cze_por_eng_guj_chh_owc_hin_hun_tsw_sun_krd_ind_jpn_knd_kor_lat_lit_bem_bul_tag_swe_tig_bat_mnd_alb_ewe_fre_hau_pan_dut_scr_ctl_qcu_arw_glc_urd_igb_wly_afr_aeg_mcd_mao_ger_swt_prs_ven_mly_tha_gam_tml_tsn_swa_uzb_grk_slo_azi_dgb_vie_sod_fbf_dyu_bam	-0.301829439254508	-0.713699684352747	0.477200195925698
109	mlt_slo_fbf_arw_gam_sid_chh_pan_tur_aze_yor_sun_moo_pol_bul_bsq_nor_wly_bam_mnd_urd_ben_swa_ger_xho_afr_est_zul_bem_hun_krd_amh_geo_svk_por_mol_hin_tig_heb_mcd_fin_igb_jav_eng_bat_jpn_knd_kor_guj_prs_tsw_spa_mao_ita_aeg_mly_cnt_dut_tsn_swe_hau_ctl_glc_bos_rom_qcu_grk_ukr_fre_ven_owc_lat_anl_alb_tag_lit_akn_rus_swt_ind_tha_sod_tml_ses_dyu_azi_cze_scr_uzb_dgb_vie_amr_lda_cic_ewe	0.0544107744091389	0.127958951841499	0.898457748893188
110	mlt_ctl_yor_grk_aeg_sod_gam_rus_uzb_azi_bam_tag_cic_mcd_bos_bsq_lit_sid_igb_cnt_hin_bul_bem_krd_ewe_guj_est_tsw_fbf_hun_swe_wly_geo_svk_urd_scr_rom_owc_amh_mol_fin_moo_mly_ukr_jav_jpn_tml_kor_lat_arw_swa_ben_mao_eng_tig_ind_mnd_fre_ven_pan_hau_prs_ita_por_spa_qcu_glc_pol_afr_dgb_amr_cze_anl_slo_bat_alb_xho_dut_dyu_sun_tha_heb_knd_ses_zul_aze_nor_ger_tur_swt_vie_chh_lda_tsn_akn	0.914045652175856	2.18507250303967	0.0313963171860389
111	amh_mol_tsw_hin_wly_hau_sod_ita_azi_aze_fbf_sun_ses_scr_pan_bsq_lit_aeg_tsn_cnt_krd_guj_ven_pol_bem_por_hun_moo_igb_fin_afr_sid_geo_nor_svk_fre_slo_mlt_chh_glc_est_cic_jav_cze_mly_jpn_tml_kor_urd_bos_zul_prs_tag_lat_heb_ind_mnd_arw_bam_ger_anl_rus_spa_eng_swe_qcu_mcd_rom_bul_ewe_gam_alb_tig_grk_mao_ctl_lda_ukr_swa_bat_tha_owc_knd_dyu_swt_uzb_ben_dut_tur_xho_vie_amr_dgb_akn_yor	-0.455783115049263	-1.08339050619753	0.281435974557649
112	mlt_bos_dgb_guj_amh_amr_chh_rom_tur_azi_lda_jav_bem_nor_pol_bsq_grk_heb_ses_cnt_glc_ger_bam_prs_ven_swe_fin_tsw_dyu_hun_fre_sid_geo_cze_urd_ben_dut_hau_aeg_afr_est_ewe_sun_bul_mly_jpn_knd_kor_spa_por_moo_ukr_ind_eng_tig_tag_mnd_arw_akn_pan_wly_krd_scr_slo_mcd_qcu_lat_lit_rus_swt_owc_ita_anl_svk_mao_mol_cic_alb_fbf_bat_tha_sod_tml_yor_zul_aze_ctl_hin_uzb_swa_vie_gam_xho_tsn_igb	-0.358497253965731	-0.849167307832573	0.397968797975597
113	heb_lat_moo_krd_hau_aeg_mlt_grk_uzb_aze_bam_jav_cic_cze_hin_bsq_fre_sod_dgb_mnd_rus_ukr_zul_ger_ses_pan_est_tsw_xho_fin_urd_chh_geo_bul_alb_slo_guj_amh_gam_bos_hun_yor_bat_svk_mao_jpn_tml_kor_pol_scr_fbf_rom_sun_glc_wly_ind_cnt_arw_ewe_afr_anl_spa_nor_mcd_ben_qcu_prs_por_ctl_akn_tig_mol_amr_swe_mly_lit_dyu_dut_tsn_tag_tha_sid_knd_swa_lda_azi_eng_ita_tur_igb_vie_owc_ven_bem_swt	-0.122445245924867	-0.288472595527679	0.773626978129761
114	sod_spa_fbf_eng_aeg_tig_owc_mcd_azi_tur_zul_mly_dyu_rom_bul_bsq_slo_wly_ewe_cnt_afr_ben_yor_hin_bam_nor_hun_lda_igb_fin_pan_mlt_geo_urd_arw_fre_bos_gam_heb_prs_est_xho_ind_pol_mao_jpn_knd_kor_por_guj_tsw_ukr_bat_cze_sid_sun_mnd_scr_moo_lit_hau_grk_svk_ctl_mol_qcu_ger_glc_swe_swa_amr_lat_chh_ita_tag_alb_akn_dut_dgb_jav_tha_anl_tml_tsn_ven_uzb_rus_krd_aze_swt_vie_amh_cic_ses_bem	0.503652599087727	1.18866917803921	0.237596296662631
115	aeg_glc_dgb_fre_owc_chh_mlt_cze_uzb_azi_swt_tag_cic_por_spa_bsq_arw_amh_igb_mnd_ben_rom_ven_lat_bem_afr_hun_dyu_fbf_fin_grk_anl_geo_guj_pol_ita_swe_sid_gam_krd_est_tsw_mao_hin_mly_jpn_tml_kor_rus_ctl_xho_mol_sun_prs_sod_jav_cnt_svk_yor_bul_heb_mcd_ukr_bos_nor_qcu_slo_dut_pan_ewe_hau_alb_tig_lit_bat_scr_zul_urd_moo_ind_tha_wly_knd_ses_swa_aze_ger_eng_tur_akn_vie_amr_tsn_bam_lda	0.0528168993958012	0.124474479133563	0.901208259211743
116	heb_ita_ses_prs_sid_mlt_tig_guj_azi_aze_bem_tag_dgb_por_arw_bsq_eng_sod_lda_cnt_mol_mcd_swt_bul_zul_hin_hun_ewe_fbf_est_pol_amr_geo_lit_glc_afr_ben_aeg_anl_rus_fin_tsn_sun_fre_jav_jpn_knd_kor_bos_grk_tsw_krd_mao_swe_wly_ind_mnd_ctl_yor_svk_hau_slo_pan_nor_cze_qcu_dut_ukr_spa_dyu_gam_scr_amh_lat_mly_rom_moo_urd_ven_bat_tha_chh_tml_cic_swa_tur_ger_alb_uzb_igb_vie_owc_bam_akn_xho	-0.500443450293786	-1.19077983032562	0.236770515485468
117	sod_rus_ven_slo_mlt_wly_amr_ita_tur_uzb_moo_sun_bem_ukr_hin_bsq_eng_heb_igb_mnd_guj_bos_tsw_fre_yor_dut_est_dgb_akn_hun_ger_owc_geo_mcd_bul_ben_lit_aeg_anl_glc_fin_bam_tag_spa_bat_jpn_knd_kor_arw_svk_tsn_pol_ind_swe_gam_jav_cnt_krd_ewe_cze_chh_rom_prs_por_ctl_qcu_mol_pan_grk_lda_tig_nor_amh_lat_mly_afr_ses_urd_zul_mao_tha_hau_tml_dyu_swa_azi_alb_scr_aze_cic_vie_sid_fbf_xho_swt	-0.759575544941349	-1.82168315380646	0.0717177334417477
118	heb_lit_akn_bos_tig_anl_owc_svk_tur_uzb_dgb_ind_swa_eng_por_bsq_scr_wly_swt_mnd_mol_rom_lda_ger_cic_arw_hun_moo_igb_fin_fre_amh_geo_krd_spa_grk_mcd_chh_hau_dut_est_bam_bat_ita_mly_jpn_knd_kor_guj_prs_zul_lat_jav_afr_sid_sun_cnt_bul_xho_ukr_sod_pan_ben_glc_ctl_qcu_slo_cze_urd_yor_amr_swe_mlt_hin_mao_nor_ven_pol_dyu_tag_tha_gam_tml_tsw_bem_azi_rus_alb_aze_fbf_vie_aeg_tsn_ewe_ses	-0.531234342523542	-1.26519005944088	0.208964078784221
119	sid_ita_swa_rom_tig_aeg_heb_grk_aze_tur_igb_sun_yor_ben_hin_bsq_afr_anl_lda_mnd_prs_urd_bam_mcd_moo_lit_est_cic_tsw_hun_por_gam_geo_mol_pan_glc_svk_sod_amr_krd_fin_tsn_mao_rus_tag_jpn_tml_kor_scr_bul_xho_arw_ind_swe_hau_bat_cnt_alb_zul_ger_owc_fre_bos_lat_ukr_qcu_nor_pol_dut_bem_amh_spa_chh_ctl_jav_guj_akn_cze_ewe_mly_tha_mlt_knd_ven_swt_uzb_eng_slo_azi_fbf_vie_wly_ses_dgb_dyu	-1.07316331704694	-2.62225256917003	0.010206360440034
120	hau_urd_bem_guj_tig_aeg_sod_nor_azi_tur_bam_mao_dyu_bos_krd_bsq_mol_sid_dgb_mnd_lit_bul_ven_rom_xho_hin_est_fbf_yor_hun_scr_owc_geo_dut_glc_eng_slo_mlt_amh_pol_fin_ses_mly_grk_tag_jpn_knd_kor_swe_mcd_moo_ctl_bat_ita_amr_ind_cnt_cze_cic_lat_heb_afr_rus_fre_ukr_qcu_por_pan_ger_zul_wly_arw_gam_prs_sun_spa_igb_alb_swa_jav_tha_anl_tml_ewe_akn_aze_svk_ben_uzb_swt_vie_chh_tsn_lda_tsw	-0.382788845559214	-0.907368800411892	0.366556952944319
121	heb_lit_ven_grk_gam_amr_wly_cze_tur_aze_fbf_jav_dgb_afr_lat_bsq_bul_hau_xho_mnd_ctl_prs_tsn_fre_moo_arw_est_tsw_yor_hun_guj_sid_geo_hin_por_ukr_nor_sod_tig_ben_fin_bam_ind_glc_bat_jpn_tml_kor_pol_rom_bem_dut_tag_krd_owc_mly_cnt_scr_cic_mol_anl_ita_urd_spa_eng_qcu_bos_svk_alb_swa_mlt_swe_chh_mcd_sun_ger_zul_rus_dyu_mao_tha_aeg_knd_swt_ses_uzb_slo_pan_azi_akn_vie_amh_igb_ewe_lda	-0.678527673223642	-1.62059287490852	0.108490930185979
122	chh_scr_ses_lat_mlt_anl_amh_mol_azi_tur_akn_mly_igb_ger_slo_bsq_dut_owc_ven_mnd_lit_ukr_cic_pol_fbf_alb_est_moo_dgb_hun_glc_amr_geo_ctl_krd_mcd_bos_sid_aeg_afr_fin_yor_mao_eng_bat_jpn_knd_kor_pan_guj_xho_swe_sun_rom_gam_ind_cnt_cze_swt_spa_hau_ita_hin_por_nor_qcu_ben_prs_fre_ewe_heb_svk_sod_bul_jav_rus_bam_grk_zul_tag_tha_tig_tml_lda_tsw_aze_arw_urd_uzb_dyu_vie_wly_tsn_bem_swa	-0.62121739700667	-1.48627303613284	0.140589241059947
123	amh_hin_akn_ctl_mlt_aeg_sod_guj_tur_aze_fbf_tag_bam_mcd_lat_bsq_bos_sid_yor_mnd_pan_urd_lda_cze_igb_ita_fin_ewe_bem_est_scr_wly_geo_arw_rus_glc_rom_chh_heb_bul_hun_tsn_sun_pol_bat_jpn_tml_kor_dut_fre_swa_krd_ind_ben_owc_jav_cnt_por_dgb_spa_gam_svk_ger_nor_alb_qcu_ukr_grk_lit_ven_anl_afr_hau_prs_mly_mol_xho_slo_cic_mao_tha_tig_knd_swt_moo_azi_eng_swe_uzb_zul_vie_amr_dyu_tsw_ses	-0.00683300836946783	-0.016093153092623	0.987194550703467
124	gam_grk_lda_urd_sid_amh_tig_pol_azi_tur_xho_tag_bam_prs_ctl_bsq_eng_heb_swa_mnd_arw_rom_tsn_mol_fbf_hin_est_tsw_ewe_hun_ukr_wly_geo_ger_krd_alb_pan_amr_mlt_swe_fin_dgb_jav_afr_ind_jpn_knd_kor_svk_ben_ven_scr_sun_nor_anl_mly_cnt_rus_ses_por_owc_bul_guj_mcd_glc_qcu_lat_slo_dut_bem_aeg_spa_sod_cze_bat_bos_cic_fre_moo_mao_tha_hau_tml_igb_swt_aze_ita_lit_uzb_zul_vie_chh_akn_dyu_yor	-0.223243831028248	-0.5278997417729	0.598826248585787
125	owc_scr_igb_fre_chh_gam_amr_pan_aze_tur_moo_sun_dgb_lit_bos_bsq_pol_sid_dyu_cnt_rus_eng_akn_prs_ven_bul_fin_tsw_fbf_hun_svk_hau_geo_hin_ita_ger_spa_aeg_tig_ctl_est_bem_mly_ukr_mao_jpn_tml_kor_rom_alb_ses_guj_ind_glc_heb_tag_mnd_arw_bam_por_anl_ben_cze_slo_grk_qcu_nor_mol_swe_yor_sod_lat_wly_dut_bat_krd_ewe_mcd_swa_jav_tha_amh_knd_swt_cic_azi_urd_afr_uzb_zul_vie_mlt_lda_xho_tsn	0.0426831539319667	0.100610170474945	0.920076503142201
126	heb_bos_igb_rom_chh_mlt_amh_ger_aze_uzb_bam_tag_ses_pol_ctl_bsq_ita_tig_tsn_mnd_slo_svk_bem_eng_zul_fre_hun_dyu_moo_est_pan_amr_geo_alb_cze_lat_urd_sod_sid_mol_fin_tsw_bat_nor_mao_jpn_knd_kor_guj_ben_lda_afr_sun_por_anl_jav_cnt_krd_fbf_dut_owc_arw_spa_hin_prs_qcu_mcd_grk_scr_swt_aeg_bul_gam_rus_mly_ukr_ven_lit_ewe_ind_tha_wly_tml_xho_swa_azi_glc_swe_tur_akn_vie_hau_dgb_cic_yor	-0.116206107251546	-0.274162554849975	0.784567743844806
127	hau_svk_moo_guj_aeg_anl_heb_arw_aze_tur_zul_bat_akn_scr_dut_bsq_glc_owc_swa_cnt_prs_lit_tsn_pol_igb_ukr_hun_swt_bam_est_lat_mlt_geo_pan_spa_krd_cze_tig_amr_ctl_fin_cic_ind_afr_tag_jpn_knd_kor_fre_grk_yor_nor_mly_ben_gam_mao_mnd_bul_xho_por_sod_bos_mol_ger_swe_qcu_alb_rom_mcd_tsw_chh_slo_sid_eng_jav_rus_lda_ita_bem_sun_tha_amh_tml_ven_dgb_azi_urd_hin_uzb_ewe_vie_wly_dyu_ses_fbf	-0.208721972077385	-0.492542482278032	0.623496724627282
128	owc_por_swt_lit_heb_anl_gam_glc_uzb_aze_bem_mly_moo_krd_swe_bsq_alb_hau_zul_cnt_nor_grk_dyu_eng_lda_pan_fin_ses_xho_est_guj_aeg_geo_spa_ctl_rom_ger_amh_chh_hin_hun_cic_sun_mol_jav_jpn_knd_kor_rus_svk_akn_prs_tag_mcd_amr_ind_mnd_cze_ven_lat_sod_fre_dut_bul_arw_qcu_bos_ukr_ita_swa_mlt_ben_wly_urd_bat_afr_bam_slo_tsw_mao_tha_sid_tml_ewe_igb_azi_pol_scr_tur_fbf_vie_tig_dgb_yor_tsn	-0.303750689549272	-0.718469551913771	0.474269016217548
129	aeg_nor_zul_ger_gam_sid_chh_por_uzb_azi_akn_mao_ewe_rom_rus_bsq_bul_wly_bem_cnt_arw_glc_ven_bos_yor_ben_hun_cic_bam_fin_lat_hau_geo_swe_scr_pan_krd_owc_mlt_lit_est_xho_bat_spa_sun_jpn_knd_kor_prs_fre_ses_dut_tag_urd_anl_jav_mnd_alb_dyu_ukr_sod_slo_mol_grk_pol_qcu_cze_ctl_ita_swa_tig_svk_amh_guj_mly_eng_swt_afr_dgb_ind_tha_heb_tml_lda_moo_aze_hin_mcd_tur_fbf_vie_amr_tsn_tsw_igb	-0.32298622874731	-0.764607196894707	0.446441277596597
130	amh_cze_moo_dut_owc_amr_aeg_glc_uzb_tur_akn_bat_zul_scr_alb_bsq_bul_hau_yor_mnd_arw_nor_dgb_guj_ses_pol_hun_igb_bem_fin_slo_gam_geo_por_ger_afr_swe_heb_sod_pan_est_cic_tag_krd_mao_jpn_tml_kor_mol_rom_xho_grk_mly_rus_anl_sun_cnt_bos_swa_lat_sid_ukr_ita_lit_spa_qcu_prs_eng_urd_tsn_wly_svk_chh_fre_ind_mcd_tsw_ctl_bam_jav_tha_mlt_knd_fbf_dyu_aze_hin_ben_azi_lda_vie_tig_swt_ven_ewe	-0.46456559093971	-1.10402930835376	0.27242881038132
131	chh_afr_xho_rom_hau_heb_sid_pol_uzb_azi_moo_sun_ewe_bul_swe_bsq_lit_anl_igb_mnd_cze_krd_yor_svk_fbf_ben_est_zul_ven_hun_bos_wly_geo_arw_rus_eng_guj_amr_sod_ctl_fin_lda_mao_ukr_mly_jpn_tml_kor_ger_grk_bam_scr_ind_hin_tig_jav_cnt_por_swa_alb_gam_nor_prs_mol_ita_qcu_dut_urd_glc_ses_aeg_spa_mlt_slo_tag_mcd_tsn_fre_dyu_bat_tha_owc_knd_akn_tsw_tur_lat_pan_aze_cic_vie_amh_swt_bem_dgb	-0.352921835259853	-0.835881870793424	0.405363833701388
132	aeg_svk_akn_pol_owc_mlt_wly_ctl_uzb_aze_yor_jav_lda_rom_bos_bsq_urd_tig_tsn_mnd_pan_rus_dgb_arw_ewe_mcd_hun_moo_bem_fin_nor_heb_geo_lit_bul_dut_hin_sod_gam_scr_est_ses_tag_glc_sun_jpn_knd_kor_afr_eng_tsw_ben_mly_spa_hau_ind_cnt_mol_igb_ukr_anl_grk_slo_cze_por_qcu_ita_prs_ger_bam_chh_fre_amh_lat_mao_krd_dyu_guj_fbf_bat_tha_amr_tml_xho_cic_azi_alb_swe_tur_swa_vie_sid_swt_zul_ven	-0.0359295811635822	-0.0846262465449993	0.932740440057039
133	amr_ukr_lda_krd_wly_heb_amh_mcd_uzb_aze_dgb_mly_yor_fre_alb_bsq_lit_mlt_cic_mnd_nor_prs_ewe_pol_swa_rom_est_ses_tsn_fin_pan_tig_geo_eng_arw_svk_cze_sod_chh_ctl_hun_dyu_mao_afr_tag_jpn_tml_kor_ita_slo_igb_spa_bat_scr_aeg_sun_cnt_rus_xho_grk_gam_dut_urd_mol_por_qcu_swe_hin_bos_bem_hau_lat_anl_ger_jav_glc_tsw_ben_fbf_ind_tha_sid_knd_akn_ven_azi_bul_guj_tur_swt_vie_owc_bam_moo_zul	0.109635323561652	0.257845534365232	0.797095829869438
134	tig_eng_swa_grk_heb_amh_owc_glc_tur_uzb_ewe_mly_akn_pan_afr_bsq_ita_gam_bem_cnt_hin_bul_cic_krd_dgb_dut_est_xho_dyu_hun_rus_sod_geo_fre_lit_guj_ger_wly_sid_nor_fin_zul_jav_scr_mao_jpn_tml_kor_alb_bos_bam_slo_bat_prs_anl_sun_mnd_spa_tsw_mcd_mlt_svk_swe_cze_ukr_qcu_rom_urd_mol_swt_amr_arw_hau_lat_ind_ben_yor_por_fbf_tag_tha_aeg_knd_igb_moo_aze_pol_ctl_azi_lda_vie_chh_tsn_ses_ven	0.31007009411346	0.730101164403394	0.467163478581219
135	gam_ben_cic_alb_anl_mlt_chh_pol_tur_uzb_akn_tag_swt_nor_glc_bsq_lat_aeg_xho_cnt_lit_bul_yor_scr_ven_svk_fin_swa_bem_hun_spa_hau_geo_cze_bos_swe_rus_tig_amr_eng_est_bam_bat_ger_mao_jpn_knd_kor_ukr_fre_ses_ita_mly_mol_sid_sun_mnd_guj_lda_grk_heb_por_prs_urd_mcd_qcu_pan_hin_krd_zul_amh_ctl_owc_afr_ind_dut_dgb_rom_fbf_jav_tha_wly_tml_igb_dyu_azi_arw_slo_aze_moo_vie_sod_tsn_tsw_ewe	0.223752038316776	0.526873213002262	0.599536134965327
136	wly_cze_bem_mol_mlt_heb_amr_ita_aze_uzb_zul_ind_swt_spa_lat_bsq_ukr_gam_tsw_cnt_hin_guj_swa_ger_ewe_por_fin_tsn_igb_hun_rus_tig_geo_nor_prs_mcd_rom_aeg_amh_bul_est_dyu_tag_svk_sun_jpn_knd_kor_urd_bos_ven_afr_mly_ctl_sid_jav_mnd_dut_dgb_ben_chh_scr_slo_alb_grk_qcu_pan_arw_krd_moo_anl_lit_owc_eng_mao_pol_ses_glc_fbf_bat_tha_hau_tml_cic_xho_tur_fre_swe_azi_akn_vie_sod_bam_yor_lda	-0.712916940469962	-1.71526057060981	0.0896275969381124
137	sod_slo_lda_bos_amr_hau_heb_urd_tur_azi_ses_jav_bam_ita_ukr_bsq_rom_amh_igb_mnd_afr_mcd_swt_dut_akn_alb_est_ewe_fbf_fin_ger_mlt_geo_guj_swe_cze_fre_tig_anl_scr_hun_tsw_mly_ctl_mao_jpn_knd_kor_eng_rus_dyu_svk_sun_lit_wly_bat_cnt_grk_zul_ben_owc_krd_bul_arw_glc_qcu_pol_mol_pan_moo_chh_por_sid_prs_ind_nor_cic_lat_ven_tag_tha_gam_tml_tsn_yor_aze_spa_hin_uzb_dgb_vie_aeg_bem_xho_swa	-0.335917149466597	-0.795634074230074	0.428270855264689
138	anl_ctl_dyu_guj_owc_amr_sid_por_azi_aze_zul_jav_moo_krd_arw_bsq_mcd_wly_igb_cnt_mol_lit_bam_prs_cic_glc_est_fbf_tsn_fin_pol_amh_geo_swe_eng_spa_dut_sod_tig_rom_hun_tsw_mly_svk_sun_jpn_knd_kor_lat_afr_yor_rus_tag_fre_mlt_ind_mnd_hin_swa_cze_aeg_ita_nor_pan_urd_qcu_alb_scr_slo_xho_gam_bos_hau_bul_bat_grk_akn_ben_swt_mao_tha_chh_tml_ven_bem_uzb_ukr_ger_tur_dgb_vie_heb_lda_ses_ewe	-0.0336133763190479	-0.0792011910454177	0.937042769234224
139	heb_swe_ewe_bul_hau_mlt_amr_urd_tur_azi_dyu_sun_ven_krd_cze_bsq_grk_anl_tsn_mnd_nor_slo_moo_mcd_ses_pan_hun_fbf_xho_est_ben_owc_geo_dut_svk_lat_rus_amh_sod_pol_fin_dgb_mao_afr_mly_jpn_tml_kor_glc_scr_bem_hin_tag_prs_tig_ind_cnt_ger_zul_mol_chh_lit_por_alb_bos_qcu_eng_guj_fre_akn_wly_ctl_aeg_spa_bat_ita_lda_rom_bam_jav_tha_sid_knd_igb_tsw_uzb_arw_ukr_aze_cic_vie_gam_swa_yor_swt	0.000618283599064058	0.00145615757631731	0.998841273752486
140	anl_prs_xho_fre_chh_aeg_sid_glc_azi_aze_bam_sun_moo_afr_bos_bsq_alb_sod_ses_mnd_krd_ger_dgb_arw_yor_lit_est_dyu_ven_fin_por_wly_geo_ctl_nor_mol_rom_heb_tig_grk_hun_swa_ind_slo_mly_jpn_tml_kor_ukr_ben_igb_rus_jav_cze_amh_mao_cnt_svk_ewe_spa_owc_guj_pol_pan_dut_qcu_urd_lat_hin_tsn_amr_bul_hau_mcd_tag_scr_lda_swe_cic_bat_tha_gam_knd_tsw_akn_uzb_ita_eng_tur_fbf_vie_mlt_zul_bem_swt	-0.689699309953828	-1.65385850094389	0.101527921346328
141	gam_cze_zul_glc_aeg_tig_hau_guj_uzb_azi_ven_mly_bem_arw_lit_bsq_pol_anl_igb_cnt_ukr_hin_cic_lat_swa_mcd_hun_bam_ewe_est_nor_chh_geo_afr_mol_bos_slo_owc_sod_rom_fin_lda_mao_ctl_tag_jpn_tml_kor_swe_ger_tsw_fre_jav_svk_wly_bat_mnd_krd_fbf_ita_mlt_bul_rus_scr_eng_qcu_por_grk_prs_dyu_sid_pan_amh_alb_ind_urd_xho_ben_ses_sun_tha_heb_knd_akn_moo_aze_spa_dut_tur_dgb_vie_amr_yor_tsn_swt	-0.100815148302323	-0.237846258977371	0.812523566981285
142	aeg_bos_ewe_pol_mlt_heb_chh_dut_uzb_azi_moo_sun_ses_lit_ben_bsq_swe_anl_igb_cnt_bul_rus_fbf_glc_dgb_arw_fin_ven_zul_hun_cze_wly_geo_eng_mcd_ita_prs_amr_sod_rom_est_yor_tag_slo_ind_jpn_knd_kor_fre_lat_lda_ger_mly_krd_gam_mao_mnd_scr_bem_spa_owc_hin_nor_por_urd_qcu_alb_grk_svk_akn_hau_ctl_tig_mol_bat_guj_dyu_afr_bam_jav_tha_amh_tml_xho_swt_tur_pan_ukr_aze_swa_vie_sid_cic_tsn_tsw	-0.848930516073285	-2.04807825857586	0.0433715087300771
143	amh_mol_ven_bul_chh_anl_sid_mcd_aze_tur_swa_sun_igb_scr_afr_bsq_krd_sod_fbf_mnd_por_eng_akn_ben_tsn_urd_fin_lda_tsw_hun_lat_mlt_geo_rom_dut_ctl_ger_amr_heb_swe_est_cic_mly_spa_tag_jpn_tml_kor_bos_alb_moo_pol_mao_rus_hau_bat_cnt_pan_yor_svk_gam_cze_hin_guj_grk_qcu_ita_lit_ukr_zul_owc_nor_aeg_arw_jav_prs_dgb_glc_xho_ind_tha_wly_knd_bam_dyu_uzb_slo_fre_azi_bem_vie_tig_swt_ses_ewe	-0.315097172893426	-0.745725280861611	0.457714102898083
144	aeg_pol_ven_spa_anl_chh_amr_afr_azi_uzb_cic_sun_dgb_fre_slo_bsq_guj_wly_akn_mnd_eng_prs_yor_dut_tsn_grk_hun_ses_swt_est_arw_tig_geo_krd_nor_ben_bul_owc_mlt_swe_fin_swa_ind_ita_jav_jpn_knd_kor_glc_rom_zul_ger_tag_rus_amh_bat_cnt_lit_fbf_svk_gam_alb_lat_urd_pan_qcu_por_scr_hin_tsw_hau_ukr_sod_mol_mly_mcd_igb_cze_xho_mao_tha_heb_tml_bem_dyu_tur_ctl_bos_aze_moo_vie_sid_lda_ewe_bam	-0.185851407212038	-0.438267487291106	0.662208732908967
145	wly_pol_tsn_bul_chh_hau_sid_dut_uzb_tur_lda_tag_fbf_hin_svk_bsq_fre_owc_dgb_mnd_ukr_grk_bam_pan_xho_afr_hun_ven_swa_fin_ger_aeg_geo_eng_alb_urd_ctl_gam_amr_ita_est_yor_bat_spa_sun_jpn_knd_kor_mol_arw_zul_mcd_jav_glc_tig_mly_cnt_swe_akn_bos_anl_scr_slo_krd_lit_qcu_lat_prs_rus_dyu_amh_por_heb_rom_mao_guj_ses_nor_moo_ind_tha_mlt_tml_swt_tsw_azi_cze_ben_aze_igb_vie_sod_bem_ewe_cic	-0.294205503389937	-0.695518445900673	0.488464796468017
146	anl_mcd_ses_hin_amh_hau_wly_urd_uzb_tur_xho_mly_akn_ita_grk_bsq_fre_mlt_ewe_mnd_lat_bos_fbf_dut_igb_scr_est_tsw_bem_fin_nor_sid_geo_pan_afr_lit_eng_sod_gam_svk_hun_yor_tag_pol_sun_jpn_knd_kor_prs_ukr_cic_arw_ind_slo_owc_mao_cnt_ben_swt_bul_aeg_guj_spa_krd_alb_qcu_rus_ctl_ger_swa_heb_swe_tig_por_jav_mol_dgb_glc_tsn_bat_tha_chh_tml_moo_dyu_azi_cze_rom_aze_ven_vie_amr_zul_bam_lda	0.366743752750712	0.865802831649164	0.388826371013268
147	gam_swe_ses_ita_sid_hau_wly_arw_azi_tur_bem_sun_dgb_lit_scr_bsq_rus_aeg_dyu_mnd_ctl_por_lda_eng_moo_nor_hun_ven_tsn_est_hin_tig_geo_bul_ben_pol_spa_heb_amh_urd_fin_cic_bat_fre_mly_jpn_knd_kor_mol_guj_igb_ger_mao_mcd_chh_tag_cnt_alb_akn_bos_amr_krd_prs_rom_slo_qcu_cze_svk_glc_fbf_anl_pan_mlt_grk_ind_dut_yor_lat_swt_jav_tha_owc_tml_xho_swa_uzb_afr_ukr_aze_ewe_vie_sod_zul_tsw_bam	0.139954448884755	0.329973107495398	0.742162402255738
148	sid_scr_ven_pan_mlt_amr_chh_glc_aze_uzb_bam_tag_moo_nor_spa_bsq_ger_hau_akn_cnt_pol_lit_lda_alb_zul_swe_est_fbf_cic_hun_arw_sod_geo_mol_rom_afr_por_amh_owc_ben_fin_tsn_jav_bos_mao_jpn_tml_kor_prs_fre_dgb_slo_sun_ukr_tig_mly_mnd_rus_dyu_hin_anl_dut_ctl_grk_urd_qcu_lat_krd_cze_ses_wly_ita_heb_mcd_bat_guj_ewe_eng_swa_ind_tha_gam_knd_swt_tsw_tur_bul_svk_azi_igb_vie_aeg_xho_yor_bem	-0.0764073165726986	-0.180189054176514	0.857396205778631
149	heb_por_tsn_slo_aeg_owc_hau_dut_uzb_aze_yor_sun_dyu_afr_svk_bsq_guj_amh_bem_mnd_ita_pol_swa_glc_ven_rus_fin_swt_cic_hun_urd_sid_geo_pan_rom_alb_ger_chh_tig_swe_est_moo_bat_ctl_ind_jpn_tml_kor_arw_eng_zul_bul_tag_lat_mlt_jav_cnt_ukr_ewe_krd_wly_prs_ben_grk_hin_qcu_mol_nor_spa_igb_sod_cze_amr_scr_mao_mcd_bam_fre_ses_mly_tha_gam_knd_dgb_fbf_azi_lit_bos_tur_xho_vie_anl_tsw_akn_lda	0.074304175164256	0.174793276590244	0.861622044808015
150	chh_krd_xho_spa_tig_mlt_anl_ctl_uzb_azi_lda_mao_zul_eng_bul_bsq_grk_owc_tsn_mnd_guj_cze_ewe_prs_bem_pol_hun_dgb_ven_est_fre_heb_geo_nor_pan_hin_swe_sod_sid_arw_fin_akn_jav_afr_ind_jpn_knd_kor_lat_urd_swa_alb_sun_scr_amr_mly_cnt_rom_igb_ita_amh_ben_mol_slo_rus_qcu_lit_svk_por_dyu_wly_mcd_gam_ukr_bat_ger_cic_glc_swt_tag_tha_hau_tml_fbf_ses_tur_dut_bos_aze_moo_vie_aeg_yor_bam_tsw	-1.58727891012487	-4.07276568413803	9.75918830478291e-05
151	sod_grk_tsn_rom_heb_owc_chh_afr_uzb_tur_ven_tag_tsw_nor_ukr_bsq_pan_aeg_dyu_cnt_glc_spa_ses_guj_xho_bul_hun_lda_akn_fin_svk_amh_geo_hin_mol_krd_swe_amr_anl_scr_est_ewe_sun_ger_ind_jpn_knd_kor_lit_bos_bem_fre_bat_ben_tig_jav_mnd_urd_fbf_slo_sid_lat_prs_ita_rus_qcu_eng_ctl_alb_swt_gam_arw_hau_mcd_mao_pol_swa_dut_dgb_mly_tha_wly_tml_moo_bam_azi_por_cze_aze_igb_vie_mlt_yor_zul_cic	-0.353325509453907	-0.836367063737677	0.405092302293097
152	sid_rom_ses_krd_tig_anl_chh_afr_aze_azi_zul_jav_ven_spa_ctl_bsq_alb_mlt_dgb_cnt_lit_pol_tsn_swe_lda_lat_fin_swa_xho_hun_ukr_owc_geo_eng_ita_rus_ben_heb_gam_slo_est_fbf_sun_dut_mao_jpn_knd_kor_hin_fre_akn_glc_ind_grk_hau_bat_mnd_por_bem_mcd_aeg_prs_nor_guj_svk_qcu_urd_cze_bul_ewe_sod_mol_amr_arw_tag_ger_bam_scr_igb_mly_tha_amh_tml_tsw_moo_tur_pan_bos_uzb_cic_vie_wly_dyu_yor_swt	-0.200896824946573	-0.474327800641681	0.636378000624579
153	wly_hin_ses_guj_sod_mlt_chh_ben_uzb_azi_dgb_mly_dyu_mcd_krd_bsq_dut_tig_bam_cnt_lat_scr_zul_mol_swt_ita_est_yor_cic_hun_grk_aeg_geo_arw_pan_ukr_ger_heb_amr_pol_fin_ven_mao_rus_ind_jpn_tml_kor_prs_eng_swa_cze_tag_nor_hau_sun_mnd_urd_fbf_ctl_anl_bos_lit_svk_swe_qcu_por_fre_slo_tsw_owc_afr_sid_alb_bat_rom_xho_glc_lda_jav_tha_amh_knd_bem_ewe_aze_spa_bul_tur_tsn_vie_gam_akn_moo_igb	-0.326840097444251	-0.774874395816316	0.440379598005416
154	tig_bos_tsw_eng_aeg_amr_gam_lit_uzb_aze_fbf_mly_ven_lat_arw_bsq_dut_hau_swt_cnt_por_hin_swa_ben_yor_ukr_fin_igb_lda_est_ger_owc_geo_afr_pan_alb_slo_sid_mlt_ctl_hun_dgb_jav_cze_bat_jpn_knd_kor_ita_nor_bam_urd_tag_scr_sod_sun_mnd_swe_tsn_fre_anl_guj_prs_krd_grk_qcu_spa_glc_mol_zul_chh_svk_amh_rus_ind_bul_akn_pol_xho_mao_tha_wly_tml_cic_dyu_tur_mcd_rom_azi_bem_vie_heb_ewe_ses_moo	0.0238967457779184	0.0562728668942425	0.955245156216183
155	tig_alb_tsw_spa_wly_amr_hau_krd_aze_azi_dyu_tag_fbf_pan_rus_bsq_grk_amh_xho_cnt_mcd_dut_ses_ita_igb_fre_fin_zul_yor_hun_eng_chh_geo_nor_svk_slo_por_sid_aeg_ctl_est_ewe_ind_cze_sun_jpn_tml_kor_bos_prs_ven_ben_mao_scr_gam_bat_mnd_lit_bam_rom_owc_hin_bul_lat_mol_qcu_ger_guj_urd_dgb_mlt_arw_sod_afr_mly_pol_swa_swe_tsn_jav_tha_anl_knd_lda_swt_uzb_glc_ukr_tur_bem_vie_heb_akn_cic_moo	-1.03492661467731	-2.53499800390659	0.0129144925241281
156	tig_rom_swt_afr_chh_anl_amr_dut_uzb_azi_dgb_bat_fbf_pol_ukr_bsq_eng_amh_bem_mnd_lat_bos_swa_guj_xho_urd_fin_lda_tsw_est_prs_aeg_geo_por_rus_krd_ctl_gam_sid_ben_hun_moo_tag_spa_sun_jpn_tml_kor_pan_hin_cic_ger_ind_mol_owc_mao_cnt_grk_akn_nor_sod_mcd_scr_swe_cze_qcu_arw_slo_bul_dyu_mlt_glc_wly_alb_jav_svk_ses_ita_tsn_mly_tha_heb_knd_yor_igb_tur_lit_fre_aze_bam_vie_hau_zul_ewe_ven	-1.14061261948818	-2.80443580480876	0.00613665900180301
157	hau_ita_tsw_krd_gam_sod_heb_swe_uzb_aze_swt_ind_tsn_ger_ukr_bsq_dut_mlt_ses_cnt_urd_rus_bem_fre_zul_mcd_fin_bam_cic_est_bul_amr_geo_prs_glc_scr_ben_wly_owc_rom_hun_ewe_bat_spa_sun_jpn_knd_kor_afr_guj_fbf_alb_mao_lat_aeg_tag_mnd_ctl_swa_bos_chh_nor_eng_pan_arw_qcu_mol_pol_svk_ven_sid_cze_tig_slo_jav_por_xho_hin_moo_mly_tha_amh_tml_yor_igb_azi_lit_grk_tur_akn_vie_anl_dgb_dyu_lda	-0.645803407663229	-1.5494617706041	0.124667200450583
158	wly_ctl_tsn_swe_aeg_mlt_anl_mol_tur_aze_swt_mao_ven_glc_urd_bsq_grk_hau_swa_cnt_arw_bul_fbf_dut_ewe_pol_fin_dyu_ses_est_eng_gam_geo_ita_scr_ben_rus_amr_sod_prs_hun_cic_jav_svk_bat_jpn_knd_kor_pan_por_xho_hin_mly_alb_tig_tag_mnd_krd_zul_lit_heb_ger_guj_slo_ukr_qcu_rom_mcd_spa_akn_owc_nor_chh_afr_sun_fre_igb_cze_bem_ind_tha_amh_tml_bam_lda_uzb_bos_lat_azi_dgb_vie_sid_yor_tsw_moo	0.304908508813279	0.718038963249531	0.47453320820387
159	gam_bul_dgb_afr_amh_amr_anl_ctl_azi_tur_akn_jav_moo_prs_lit_bsq_ita_sid_ses_cnt_arw_dut_swa_ben_lda_ukr_hun_igb_bam_fin_mol_chh_geo_fre_krd_rom_eng_aeg_wly_lat_est_ven_mly_pan_tag_jpn_knd_kor_hin_urd_swt_grk_sun_rus_hau_mao_mnd_ger_yor_glc_sod_cze_spa_slo_mcd_qcu_alb_scr_por_bem_owc_guj_heb_pol_ind_swe_tsn_svk_fbf_bat_tha_mlt_tml_dyu_ewe_aze_bos_nor_uzb_zul_vie_tig_xho_cic_tsw	-0.767419806017217	-1.84663780632192	0.0679798870749371
160	sod_afr_ses_swe_heb_amh_anl_svk_tur_uzb_igb_sun_yor_scr_rus_bsq_ukr_tig_dyu_mnd_pol_rom_bam_ita_ven_lit_fin_swt_cic_est_guj_gam_geo_lat_nor_fre_pan_mlt_chh_spa_hun_zul_bat_slo_jav_jpn_tml_kor_alb_krd_akn_dut_mao_grk_wly_mly_cnt_mol_tsn_ben_hau_por_arw_hin_bul_qcu_bos_ctl_cze_fbf_aeg_prs_amr_eng_tag_mcd_dgb_ger_ewe_ind_tha_owc_knd_lda_xho_azi_urd_glc_aze_bem_vie_sid_moo_tsw_swa	0.597318210595447	1.41421891107061	0.160636744952478
161	wly_afr_bam_lit_sod_owc_anl_ita_azi_aze_ven_mao_igb_urd_swe_bsq_ukr_amh_ses_mnd_pol_spa_moo_krd_dyu_rom_hun_xho_bem_est_cze_mlt_geo_svk_scr_arw_pan_hau_tig_fre_fin_ewe_jav_hin_tag_jpn_knd_kor_nor_ger_zul_glc_bat_alb_amr_sun_cnt_rus_tsw_ben_aeg_ctl_prs_grk_mol_qcu_lat_bul_guj_dgb_chh_por_sid_slo_mly_mcd_cic_eng_akn_ind_tha_heb_tml_yor_tsn_tur_dut_bos_uzb_swt_vie_gam_lda_fbf_swa	0.0125858079480016	0.0296372516907092	0.97641986451517
162	amr_alb_ven_eng_sod_heb_aeg_pan_azi_uzb_akn_bat_dgb_ger_nor_bsq_slo_hau_swt_mnd_cze_arw_moo_spa_xho_ita_est_lda_bem_fin_ben_tig_geo_rom_dut_mol_scr_chh_amh_afr_hun_ses_mly_lit_sun_jpn_tml_kor_ctl_grk_bam_bul_jav_swe_owc_mao_cnt_rus_yor_glc_sid_urd_lat_pol_por_qcu_guj_mcd_krd_igb_gam_prs_anl_bos_tag_ukr_tsn_hin_dyu_ind_tha_wly_knd_swa_cic_tur_svk_fre_aze_tsw_vie_mlt_ewe_zul_fbf	-0.319395154514402	-0.756442145730843	0.451296131757114
163	sod_fre_xho_eng_wly_anl_tig_afr_tur_aze_zul_mly_yor_spa_ita_bsq_glc_hau_dgb_mnd_pol_urd_fbf_rom_tsw_grk_hun_bam_swa_est_bos_mlt_geo_lat_pan_por_cze_aeg_sid_ger_fin_ewe_ind_nor_bat_jpn_tml_kor_bul_prs_moo_krd_jav_rus_gam_tag_cnt_ben_tsn_scr_amr_lit_ctl_guj_swe_qcu_mcd_arw_dut_ven_amh_mol_heb_slo_sun_ukr_swt_alb_akn_mao_tha_owc_knd_dyu_lda_uzb_svk_hin_azi_bem_vie_chh_cic_ses_igb	-0.169563615837953	-0.400228825178614	0.689905844184249
164	anl_krd_swa_grk_owc_tig_aeg_pol_aze_azi_moo_tag_tsn_swe_prs_bsq_glc_sid_swt_mnd_eng_ger_ven_rom_bam_nor_fin_zul_ewe_est_lit_wly_geo_alb_mcd_dut_rus_chh_hau_urd_hun_fbf_ind_hin_bat_jpn_knd_kor_spa_mol_igb_slo_mao_scr_heb_sun_cnt_bos_akn_afr_amr_arw_fre_ita_svk_qcu_bul_guj_por_bem_mlt_lat_sod_ukr_jav_ben_yor_pan_lda_mly_tha_amh_tml_dgb_cic_uzb_ctl_cze_tur_ses_vie_gam_dyu_xho_tsw	-0.105072170460043	-0.247729329839358	0.804889967312753
165	amr_arw_bam_swe_wly_tig_heb_glc_aze_uzb_fbf_ind_ven_ukr_spa_bsq_lit_amh_igb_mnd_prs_grk_swt_ita_lda_fre_fin_ewe_tsn_hun_slo_anl_geo_bos_mcd_cze_pol_owc_aeg_mol_est_tsw_mao_ben_jav_jpn_tml_kor_svk_alb_cic_dut_tag_por_gam_mly_cnt_bul_akn_rom_chh_ctl_ger_lat_guj_qcu_urd_rus_krd_dgb_hau_afr_mlt_hin_sun_scr_dyu_pan_yor_bat_tha_sid_knd_ses_zul_tur_nor_eng_azi_moo_vie_sod_xho_bem_swa	-0.810696080495677	-1.95351288548046	0.053764155768489
166	mlt_por_akn_prs_wly_gam_hau_ben_uzb_tur_swa_tag_fbf_pan_ger_bsq_swe_chh_moo_cnt_afr_svk_xho_rom_tsn_bul_est_ewe_ses_hun_dut_heb_geo_hin_ukr_ctl_pol_amh_sid_glc_fin_bam_mly_guj_mao_jpn_knd_kor_mol_alb_dgb_ita_sun_grk_anl_ind_mnd_lit_bem_rus_owc_nor_krd_spa_scr_qcu_fre_urd_cze_yor_tig_mcd_sod_arw_jav_eng_ven_bos_dyu_bat_tha_amr_tml_tsw_lda_azi_lat_slo_aze_zul_vie_aeg_igb_cic_swt	-0.248483901509027	-0.587772764538564	0.558109353246182
167	tig_eng_xho_slo_aeg_wly_owc_fre_aze_tur_lda_jav_zul_ger_rus_bsq_lat_sod_ses_mnd_mol_alb_moo_bos_tsw_rom_est_ewe_dgb_fin_dut_gam_geo_pan_spa_arw_mcd_heb_hau_lit_hun_akn_tag_hin_mao_jpn_tml_kor_grk_afr_igb_por_sun_scr_amh_bat_cnt_ben_dyu_cze_amr_urd_ita_ukr_krd_qcu_bul_nor_prs_bam_mlt_glc_anl_swe_ind_svk_yor_ctl_bem_mly_tha_sid_knd_fbf_tsn_uzb_pol_guj_azi_ven_vie_chh_swt_cic_swa	0.283327457498067	0.667498617959761	0.506106681312969
168	amr_nor_bem_pan_owc_wly_amh_urd_azi_tur_igb_tag_moo_hin_prs_bsq_por_mlt_ewe_cnt_pol_afr_xho_swe_swa_eng_est_zul_lda_hun_fre_chh_geo_arw_lit_mcd_guj_hau_tig_alb_fin_dyu_mao_cze_sun_jpn_tml_kor_ukr_ita_bam_svk_mly_bos_gam_bat_mnd_lat_fbf_ctl_sid_grk_rom_slo_dut_qcu_mol_rus_glc_dgb_sod_bul_heb_ger_jav_krd_yor_spa_tsw_ind_tha_aeg_knd_akn_tsn_uzb_ben_scr_aze_swt_vie_anl_cic_ses_ven	-0.549118091151173	-1.30921492762043	0.193687080362872
169	anl_eng_dyu_bos_amr_sod_wly_urd_uzb_azi_ewe_sun_swa_svk_glc_bsq_afr_gam_xho_cnt_ctl_rus_yor_guj_tsn_alb_hun_bam_dgb_fin_pan_tig_geo_slo_cze_grk_fre_sid_aeg_lit_est_fbf_tag_scr_bat_jpn_tml_kor_krd_arw_swt_pol_ind_spa_chh_mly_mnd_mol_zul_ger_amh_hin_lat_ukr_dut_qcu_por_bul_nor_cic_hau_ben_owc_mcd_mao_swe_igb_prs_bem_jav_tha_heb_knd_ses_tsw_tur_rom_ita_aze_moo_vie_mlt_ven_akn_lda	-0.867680970648887	-2.10089109889933	0.0383557800551758
170	heb_hin_bam_por_gam_tig_hau_cze_uzb_aze_fbf_mly_xho_dut_mcd_bsq_rus_amr_yor_mnd_rom_fre_ses_guj_lda_ben_est_zul_swa_fin_ger_sid_geo_lit_ita_nor_svk_mlt_sod_slo_hun_moo_ind_prs_mao_jpn_tml_kor_glc_ctl_dyu_pol_jav_lat_owc_bat_cnt_ukr_cic_eng_wly_spa_krd_pan_scr_qcu_bos_grk_swe_bem_anl_mol_aeg_afr_sun_alb_tsn_urd_igb_tag_tha_amh_knd_dgb_swt_tur_bul_arw_azi_ven_vie_chh_ewe_akn_tsw	-0.31179234050234	-0.737887997115144	0.462440362984658
171	tig_bul_igb_guj_gam_anl_mlt_krd_azi_uzb_moo_tag_ses_prs_afr_bsq_mol_chh_bem_cnt_fre_urd_xho_ger_fbf_pan_fin_zul_swt_hun_arw_heb_geo_scr_dut_ben_bos_wly_owc_por_est_swa_bat_glc_mly_jpn_tml_kor_lit_eng_ewe_slo_ind_ctl_sid_sun_mnd_rom_tsw_nor_amh_alb_lat_rus_spa_qcu_grk_swe_hin_bam_hau_svk_aeg_cze_jav_mcd_dyu_ita_tsn_mao_tha_amr_knd_cic_ven_tur_ukr_pol_aze_lda_vie_sod_yor_dgb_akn	-0.947057583865361	-2.29933016206446	0.0237244920064867
172	wly_swe_zul_slo_hau_aeg_mlt_mcd_azi_uzb_ven_mly_dyu_bul_eng_bsq_lit_gam_igb_cnt_rom_ukr_dgb_cze_tsn_dut_fin_cic_bam_est_hin_owc_geo_pol_lat_ger_prs_amh_chh_glc_hun_xho_sun_guj_bat_jpn_knd_kor_grk_alb_bem_arw_tag_bos_amr_ind_mnd_spa_ses_rus_tig_svk_urd_scr_ctl_qcu_afr_nor_ben_swt_sod_pan_sid_por_jav_ita_lda_fre_tsw_mao_tha_heb_tml_akn_fbf_tur_mol_krd_aze_ewe_vie_anl_moo_swa_yor	-0.0117483367946287	-0.0276582903110408	0.977993955189273
173	sod_cze_igb_prs_aeg_hau_wly_grk_uzb_azi_fbf_ind_cic_ger_lit_bsq_scr_tig_dgb_mnd_pol_ctl_ewe_ita_moo_bos_hun_ses_swa_fin_por_mlt_geo_mcd_swe_svk_pan_heb_sid_arw_est_lda_bat_ukr_mly_jpn_knd_kor_rus_krd_bam_slo_sun_nor_gam_jav_cnt_afr_bem_lat_amr_glc_urd_dut_spa_qcu_ben_fre_eng_tsn_chh_rom_amh_mol_mao_hin_tsw_alb_akn_tag_tha_anl_tml_yor_ven_tur_bul_guj_aze_xho_vie_owc_swt_zul_dyu	-0.562870886054055	-1.34225094476495	0.182782206452504
174	heb_guj_akn_lit_amh_amr_sid_afr_azi_tur_igb_mao_zul_fre_mol_bsq_ita_sod_tsw_cnt_bul_rom_fbf_cze_ses_arw_fin_moo_lda_est_mcd_aeg_geo_glc_por_grk_ben_wly_gam_ctl_hun_tsn_mly_hin_ind_jpn_tml_kor_ukr_spa_yor_bos_sun_lat_chh_jav_mnd_rus_xho_urd_tig_krd_alb_swe_prs_qcu_pan_eng_nor_ewe_mlt_pol_owc_dut_tag_ger_dyu_slo_bam_bat_tha_anl_knd_cic_swt_aze_scr_svk_uzb_dgb_vie_hau_bem_ven_swa	-0.381265298088989	-0.903931945773431	0.368367055221079
175	sid_mcd_ses_ita_owc_sod_tig_ben_uzb_aze_ewe_bat_swa_afr_bos_bsq_eng_heb_akn_cnt_dut_grk_moo_rom_swt_swe_fin_bam_dyu_hun_krd_chh_geo_nor_pan_pol_glc_mlt_amr_rus_est_bem_ind_prs_mao_jpn_knd_kor_arw_cze_cic_bul_mly_hin_aeg_tag_mnd_ger_tsn_guj_anl_ctl_por_scr_svk_qcu_slo_spa_alb_ven_amh_ukr_gam_urd_sun_lit_igb_mol_dgb_jav_tha_wly_tml_lda_tsw_azi_fre_lat_tur_fbf_vie_hau_zul_xho_yor	-0.00371916032559365	-0.00876012266819718	0.99302928705111
176	gam_prs_tsw_por_sid_sod_mlt_rom_azi_aze_cic_ind_dgb_pol_rus_bsq_glc_amh_moo_mnd_hin_swe_bem_ctl_ses_spa_est_yor_swt_fin_ukr_owc_geo_nor_scr_bul_eng_amr_aeg_urd_hun_xho_bat_krd_jav_jpn_tml_kor_ger_lat_bam_mol_tag_arw_chh_sun_cnt_alb_fbf_slo_tig_ben_grk_fre_cze_qcu_guj_ita_pan_dyu_anl_bos_wly_lit_mao_dut_igb_afr_ewe_mly_tha_heb_knd_lda_akn_tur_svk_mcd_uzb_swa_vie_hau_zul_ven_tsn	-0.876562968014389	-2.12282392800716	0.0364248553774429
177	amh_ben_cic_afr_aeg_chh_tig_bul_tur_aze_bam_sun_zul_ger_rom_bsq_nor_hau_tsn_cnt_slo_bos_swa_ita_swt_dut_fin_dgb_ven_hun_fre_owc_geo_alb_hin_arw_lit_wly_heb_pol_est_dyu_tag_mol_ind_jpn_tml_kor_mcd_rus_ses_glc_jav_urd_anl_bat_mnd_por_fbf_grk_gam_spa_pan_guj_ukr_qcu_ctl_lat_krd_yor_mlt_scr_sid_prs_mao_cze_tsw_swe_bem_mly_tha_amr_knd_moo_igb_azi_svk_eng_uzb_xho_vie_sod_akn_ewe_lda	-0.52390744299262	-1.24854178541799	0.214966659969876
178	heb_arw_cic_urd_amh_sod_anl_spa_azi_aze_lda_jav_swt_cze_ita_bsq_grk_owc_igb_mnd_lit_bul_moo_dut_ses_eng_hun_ven_dgb_est_mol_hau_geo_rom_ben_prs_svk_wly_tig_krd_fin_fbf_tag_ctl_ind_jpn_tml_kor_glc_guj_ewe_bos_bat_fre_chh_sun_cnt_rus_tsn_alb_gam_lat_pol_hin_slo_qcu_scr_ger_nor_tsw_aeg_por_mlt_afr_mly_pan_xho_ukr_zul_mao_tha_sid_knd_bem_swa_uzb_swe_mcd_tur_bam_vie_amr_dyu_akn_yor	-0.492054759304049	-1.16959516104825	0.245152758194636
179	sod_afr_lda_por_amh_gam_chh_rus_uzb_aze_ewe_mao_swa_guj_scr_bsq_ger_amr_tsn_cnt_slo_spa_igb_ctl_ses_eng_est_swt_dyu_hun_pol_owc_geo_ita_swe_ukr_dut_mlt_aeg_mol_fin_ven_mly_urd_bat_jpn_tml_kor_nor_pan_fbf_arw_ind_fre_sid_jav_mnd_bos_tsw_ben_heb_krd_bul_mcd_rom_qcu_lit_alb_cze_bem_tig_grk_anl_svk_tag_prs_xho_hin_bam_sun_tha_hau_knd_yor_dgb_tur_lat_glc_azi_cic_vie_wly_akn_zul_moo	-0.398136120637674	-0.944058859954351	0.347585748090046
180	tig_slo_moo_hin_mlt_owc_sid_nor_uzb_aze_bem_bat_bam_dut_ctl_bsq_mcd_gam_fbf_mnd_bul_ita_yor_lat_ses_glc_est_lda_tsn_hun_arw_amr_geo_rus_afr_swe_ger_sod_hau_ukr_fin_zul_ind_grk_mly_jpn_knd_kor_lit_krd_igb_por_sun_pol_amh_jav_cnt_spa_tsw_guj_heb_ben_pan_mol_svk_qcu_fre_alb_prs_xho_wly_eng_chh_scr_tag_bos_swt_cze_dgb_mao_tha_aeg_tml_cic_dyu_azi_urd_rom_tur_swa_vie_anl_ven_akn_ewe	-0.326903068759198	-0.774832132275006	0.44040445138764
181	anl_afr_fbf_ukr_wly_amr_aeg_rom_azi_tur_moo_bat_dgb_fre_eng_bsq_dut_sod_bam_mnd_urd_ita_dyu_arw_swt_slo_hun_cic_ven_est_lit_sid_geo_bul_mol_krd_svk_mlt_gam_pan_fin_zul_tag_lat_mao_jpn_tml_kor_bos_nor_bem_hin_ind_ctl_chh_sun_cnt_ger_akn_ben_hau_rus_prs_swe_mcd_qcu_spa_glc_scr_swa_tig_guj_owc_cze_mly_pol_tsw_por_ses_jav_tha_amh_knd_igb_yor_uzb_alb_grk_aze_xho_vie_heb_lda_tsn_ewe	-0.624624359241778	-1.49295233522055	0.138834533645922
182	mlt_bul_moo_nor_hau_wly_heb_swe_tur_uzb_tsw_bat_akn_ukr_dut_bsq_ben_chh_dyu_mnd_cze_bos_ses_ger_zul_slo_fin_dgb_tsn_est_svk_tig_geo_eng_por_krd_guj_aeg_amh_ita_hun_yor_mly_pol_mao_jpn_tml_kor_rom_pan_bam_mol_sun_spa_amr_tag_cnt_mcd_igb_ctl_gam_rus_alb_lit_grk_qcu_glc_afr_hin_fbf_sid_fre_owc_urd_ind_scr_ewe_prs_cic_jav_tha_anl_knd_swa_bem_azi_arw_lat_aze_ven_vie_sod_xho_lda_swt	-0.665828352114063	-1.59555478208107	0.113981024186131
183	owc_rom_bam_nor_aeg_amh_mlt_cze_azi_tur_fbf_ind_dgb_urd_bos_bsq_ctl_sod_tsn_cnt_grk_slo_ven_por_swt_glc_est_ewe_ses_hun_ita_wly_geo_mcd_pol_ukr_ben_tig_heb_ger_fin_cic_tag_lit_mly_jpn_tml_kor_prs_hin_tsw_svk_bat_guj_hau_jav_mnd_bul_zul_mol_gam_alb_dut_rus_lat_qcu_krd_eng_swe_lda_anl_afr_chh_arw_sun_pan_xho_scr_yor_mao_tha_amr_knd_bem_igb_aze_fre_spa_uzb_akn_vie_sid_dyu_swa_moo	0.057235129116258	0.134721957235532	0.893122855409557
184	tig_afr_lda_nor_mlt_hau_anl_rom_aze_tur_dgb_bat_bam_mol_eng_bsq_hin_owc_cic_mnd_spa_bos_ewe_urd_akn_lat_est_igb_swt_fin_dut_amr_geo_alb_svk_mcd_fre_amh_chh_pol_hun_ses_jav_ben_ind_jpn_tml_kor_ukr_glc_bem_ctl_tag_ita_heb_mly_cnt_slo_moo_krd_gam_prs_ger_arw_por_qcu_scr_lit_cze_yor_wly_guj_sid_pan_sun_rus_zul_swe_tsn_mao_tha_sod_knd_swa_fbf_uzb_bul_grk_azi_xho_vie_aeg_dyu_ven_tsw	-0.470225904311613	-1.11840884413442	0.266273022869082
185	sid_ben_tsw_slo_mlt_heb_owc_eng_aze_tur_bam_tag_zul_afr_swe_bsq_arw_amh_swt_cnt_lit_lat_moo_bos_tsn_rom_est_igb_ven_hun_guj_chh_geo_rus_ita_pan_spa_hau_aeg_glc_fin_cic_mao_ukr_jav_jpn_knd_kor_alb_urd_lda_fre_bat_nor_anl_mly_mnd_dut_ses_cze_gam_grk_ger_scr_svk_qcu_por_krd_ctl_swa_amr_mol_wly_prs_sun_bul_dgb_mcd_xho_ind_tha_sod_tml_akn_ewe_azi_hin_pol_uzb_bem_vie_tig_dyu_yor_fbf	-0.020323621664404	-0.0478296316244398	0.961954585425171
186	anl_slo_tsn_ger_amr_aeg_sod_urd_azi_tur_igb_jav_lda_bul_scr_bsq_lit_sid_dgb_cnt_ctl_ukr_moo_cze_fbf_glc_fin_cic_dyu_hun_por_mlt_geo_dut_krd_bos_guj_owc_chh_hin_est_tsw_ind_arw_sun_jpn_tml_kor_pol_spa_swa_afr_mly_alb_hau_tag_mnd_pan_swt_ben_heb_lat_grk_rus_nor_qcu_ita_rom_svk_zul_tig_eng_amh_mol_mao_fre_yor_swe_bem_bat_tha_gam_knd_akn_bam_aze_prs_mcd_uzb_xho_vie_wly_ewe_ven_ses	0.270895751513077	0.637066888501945	0.525646433403368
187	anl_bul_tsw_ita_sod_tig_heb_guj_tur_aze_akn_mao_dgb_dut_bos_bsq_alb_owc_swt_cnt_grk_pol_cic_nor_dyu_rus_hun_igb_ewe_est_urd_hau_geo_swe_ctl_hin_pan_amh_wly_mcd_fin_moo_tag_afr_jav_jpn_tml_kor_ben_rom_tsn_krd_ind_mol_sid_bat_mnd_arw_xho_eng_mlt_lat_glc_svk_fre_qcu_scr_ukr_slo_fbf_amr_cze_gam_lit_sun_por_yor_spa_bem_mly_tha_aeg_knd_lda_zul_azi_prs_ger_uzb_bam_vie_chh_ven_ses_swa	-0.979537896755345	-2.38213620049873	0.0192484943046733
188	aeg_ben_fbf_mol_hau_sid_anl_ger_aze_azi_ven_jav_dgb_alb_eng_bsq_fre_heb_swt_mnd_bul_por_moo_guj_xho_rom_est_dyu_tsw_hun_hin_amh_geo_pol_swe_afr_nor_gam_sod_spa_fin_akn_mly_ukr_mao_jpn_knd_kor_lit_arw_bem_rus_sun_mcd_chh_bat_cnt_krd_yor_dut_tig_svk_slo_urd_ctl_qcu_pan_cze_ita_zul_wly_grk_owc_prs_tag_glc_lda_lat_ses_ind_tha_mlt_tml_tsn_ewe_uzb_scr_bos_tur_cic_vie_amr_bam_swa_igb	-0.155810465891724	-0.367461668619273	0.714109583166519
189	amr_fre_dyu_eng_tig_sid_gam_cze_azi_uzb_yor_mao_zul_lit_alb_bsq_rom_owc_bam_cnt_dut_ctl_ven_mcd_tsw_guj_hun_swt_fbf_est_grk_sod_geo_pan_scr_spa_por_mlt_aeg_afr_fin_ewe_tag_hin_ind_jpn_knd_kor_nor_arw_bem_bul_sun_bos_chh_jav_mnd_krd_akn_lat_amh_ger_slo_svk_rus_qcu_ukr_mol_ita_lda_wly_pol_anl_glc_mly_urd_tsn_prs_xho_bat_tha_heb_tml_swa_dgb_aze_swe_ben_tur_moo_vie_hau_cic_ses_igb	0.0499228454702009	0.117503096037284	0.906714790477612
190	anl_mcd_akn_swe_tig_gam_chh_fre_azi_aze_bem_bat_igb_nor_pol_bsq_rus_amr_moo_mnd_ger_spa_ses_glc_tsw_afr_est_cic_bam_fin_prs_sid_geo_krd_urd_eng_slo_aeg_sod_ukr_hun_fbf_sun_lit_mly_jpn_knd_kor_arw_bos_tsn_guj_mao_cze_wly_jav_cnt_grk_ewe_ita_hau_alb_pan_scr_mol_qcu_hin_svk_ben_swa_owc_lat_heb_por_tag_dut_yor_bul_zul_ind_tha_amh_tml_swt_ven_uzb_rom_ctl_tur_dgb_vie_mlt_dyu_lda_xho	-0.480758671503222	-1.14518484070383	0.255071112608866
191	aeg_rom_ses_ita_amr_mlt_owc_prs_uzb_aze_moo_bat_lda_grk_fre_bsq_alb_chh_swa_cnt_ben_mcd_bem_urd_xho_bul_est_akn_tsn_fin_ger_heb_geo_pol_nor_pan_lat_wly_gam_ctl_hun_dgb_tag_guj_mly_jpn_knd_kor_krd_bos_zul_arw_sun_dut_amh_jav_mnd_scr_cic_slo_sod_spa_glc_eng_lit_qcu_ukr_hin_cze_fbf_sid_mol_hau_afr_mao_svk_ewe_rus_swt_ind_tha_tig_tml_igb_ven_tur_por_swe_azi_bam_vie_anl_yor_tsw_dyu	0.138704693146574	0.326465338582766	0.744805862247135
192	amr_grk_xho_urd_hau_wly_sid_alb_azi_uzb_zul_ind_moo_rus_cze_bsq_lit_anl_akn_mnd_lat_guj_igb_ita_swa_ukr_fin_swt_fbf_est_pan_owc_geo_scr_ben_afr_hin_aeg_tig_spa_hun_tsw_mao_krd_jav_jpn_knd_kor_prs_ger_yor_glc_bat_arw_gam_mly_cnt_mol_ewe_rom_chh_eng_bul_dut_mcd_qcu_nor_ctl_slo_dgb_sod_bos_heb_svk_tag_fre_tsn_por_bem_sun_tha_mlt_tml_lda_ven_aze_swe_pol_tur_ses_vie_amh_bam_dyu_cic	-0.465115151993261	-1.10323562004534	0.272771442272153
193	chh_cze_swa_lit_hau_anl_wly_ger_uzb_tur_tsn_sun_igb_mcd_grk_bsq_ctl_amr_dyu_mnd_swe_arw_fbf_guj_xho_alb_fin_tsw_cic_est_dut_heb_geo_pan_eng_slo_svk_mlt_amh_urd_hun_dgb_ind_ukr_mly_jpn_knd_kor_rom_fre_ven_afr_bat_ita_owc_tag_cnt_bul_ewe_glc_aeg_pol_prs_por_spa_qcu_hin_scr_mol_bam_tig_rus_sod_nor_jav_lat_lda_ben_ses_mao_tha_gam_tml_moo_swt_azi_bos_krd_aze_zul_vie_sid_yor_bem_akn	-0.11929893848654	-0.281478437463979	0.778968815377752
194	mlt_slo_swt_nor_anl_owc_heb_ger_uzb_azi_cic_sun_fbf_ita_scr_bsq_afr_sod_zul_cnt_spa_ben_bam_glc_moo_prs_hun_dyu_tsn_fin_grk_sid_geo_svk_pan_lit_mol_amr_wly_hin_est_lda_jav_lat_tag_jpn_tml_kor_arw_rom_ven_alb_bat_krd_gam_mly_mnd_swe_dgb_rus_tig_guj_bos_cze_pol_qcu_ukr_dut_mcd_igb_chh_por_amh_bul_ind_urd_yor_fre_swa_mao_tha_hau_knd_bem_xho_tur_ctl_eng_aze_ses_vie_aeg_tsw_akn_ewe	-0.894584797783921	-2.17211562369937	0.0323900572015432
195	heb_grk_lda_ben_anl_aeg_amh_bul_azi_tur_fbf_tag_ses_por_pol_bsq_krd_amr_bam_mnd_alb_rom_tsn_ger_swt_pan_hun_ewe_xho_est_eng_wly_geo_scr_ctl_nor_arw_sod_chh_prs_fin_dgb_ind_fre_bat_jpn_knd_kor_afr_swe_cic_urd_mly_mol_mlt_sun_cnt_mcd_igb_bos_hau_lat_lit_guj_rus_qcu_ita_svk_ukr_moo_tig_spa_sid_hin_jav_slo_zul_cze_yor_mao_tha_owc_tml_akn_swa_aze_dut_glc_uzb_tsw_vie_gam_dyu_bem_ven	-0.303404850457679	-0.71841317480092	0.474303602286767
196	hau_arw_fbf_ben_wly_heb_mlt_lit_tur_aze_xho_sun_lda_glc_cze_bsq_eng_sod_ven_cnt_rom_bul_dyu_ger_akn_fre_hun_ewe_igb_fin_bos_chh_geo_svk_nor_alb_hin_tig_owc_ctl_est_bam_jav_slo_bat_jpn_tml_kor_ukr_dut_dgb_urd_mao_spa_aeg_tag_mnd_swe_ses_guj_sid_krd_lat_por_mol_qcu_ita_afr_scr_moo_anl_prs_gam_rus_mly_grk_yor_mcd_zul_ind_tha_amr_knd_swa_bem_uzb_pol_pan_azi_swt_vie_amh_tsn_tsw_cic	-0.0286844787165799	-0.0675475336570119	0.946290832421822
197	sid_dut_bem_pan_amh_tig_aeg_bos_uzb_aze_zul_mao_fbf_swe_glc_bsq_alb_chh_swa_cnt_prs_spa_ewe_krd_xho_por_fin_moo_swt_est_bul_sod_geo_ctl_mcd_mol_ger_anl_amr_ukr_hun_dgb_jav_ita_sun_jpn_knd_kor_svk_cze_cic_lat_tag_nor_hau_bat_mnd_slo_igb_grk_heb_eng_rus_urd_pol_qcu_rom_lit_hin_ven_owc_ben_gam_guj_mly_fre_lda_scr_dyu_ind_tha_wly_tml_bam_tsn_tur_arw_afr_azi_yor_vie_mlt_ses_akn_tsw	-0.179395296546457	-0.423460816750519	0.672936810063455
198	chh_por_ses_eng_mlt_hau_amr_krd_azi_aze_tsw_jav_yor_lat_glc_bsq_grk_owc_bam_mnd_ctl_urd_ewe_lit_tsn_arw_est_dyu_xho_fin_svk_wly_geo_nor_dut_slo_ger_tig_gam_rom_hun_lda_bat_guj_mao_jpn_tml_kor_cze_mol_dgb_swe_mly_prs_anl_sun_cnt_rus_zul_bos_aeg_alb_ita_ukr_fre_qcu_hin_pan_ben_swt_sid_mcd_sod_bul_tag_scr_fbf_pol_bem_ind_tha_heb_knd_akn_moo_uzb_afr_spa_tur_cic_vie_amh_ven_swa_igb	0.52111536013297	1.2298167602136	0.221867811355404
199	anl_lat_xho_ben_mlt_hau_wly_rom_uzb_tur_akn_sun_moo_spa_lit_bsq_hin_amr_ewe_mnd_ctl_bul_ven_por_fbf_svk_est_yor_bem_hun_guj_owc_geo_eng_arw_mcd_rus_tig_chh_cze_fin_tsn_mao_alb_tag_jpn_knd_kor_krd_dut_bam_pan_bat_urd_heb_mly_cnt_slo_igb_pol_amh_prs_scr_fre_swe_qcu_glc_mol_ukr_cic_sod_ger_sid_ita_jav_afr_swa_bos_swt_ind_tha_gam_tml_dgb_tsw_azi_nor_grk_aze_lda_vie_aeg_ses_zul_dyu	-0.349799797534047	-0.828513833770759	0.409500821393647
200	chh_ger_zul_bul_heb_sid_sod_lat_azi_tur_tsw_sun_ven_swe_ukr_bsq_dut_hau_cic_cnt_rom_mol_moo_bos_ses_krd_est_ewe_bam_hun_glc_anl_geo_afr_grk_pol_eng_amr_aeg_por_fin_fbf_ind_prs_mly_jpn_tml_kor_mcd_ctl_swa_slo_jav_hin_mlt_mao_mnd_alb_swt_ben_amh_urd_lit_cze_spa_qcu_arw_ita_rus_dgb_tig_scr_owc_svk_tag_guj_dyu_fre_tsn_bat_tha_wly_knd_bem_xho_aze_nor_pan_uzb_yor_vie_gam_igb_akn_lda	-0.304976559115815	-0.721820483136924	0.47221582758518
201	wly_ger_dgb_afr_tig_heb_sod_dut_aze_azi_bam_bat_swa_prs_por_bsq_ben_sid_yor_mnd_cze_ita_moo_mcd_bem_rus_est_tsw_swt_fin_pan_gam_geo_spa_scr_bul_hin_aeg_hau_nor_hun_zul_tag_mol_sun_jpn_tml_kor_krd_pol_ses_arw_jav_alb_amr_mly_cnt_lit_dyu_slo_chh_glc_svk_ukr_bos_qcu_ctl_swe_eng_xho_amh_guj_owc_urd_mao_rom_ewe_lat_fbf_ind_tha_mlt_knd_tsn_igb_uzb_fre_grk_tur_akn_vie_anl_lda_ven_cic	-0.511940820834217	-1.21942698258249	0.225765871645656
202	mlt_scr_fbf_spa_amh_chh_heb_hin_aze_tur_akn_sun_ewe_dut_glc_bsq_fre_wly_yor_cnt_mcd_alb_dgb_krd_bem_pol_hun_igb_swt_est_bos_owc_geo_urd_por_nor_pan_sid_anl_bul_fin_moo_jav_ukr_mao_jpn_knd_kor_eng_slo_ses_mol_tag_svk_sod_mly_mnd_arw_swa_guj_amr_ben_rus_lat_swe_qcu_prs_rom_ctl_tsn_hau_cze_aeg_ger_ind_lit_lda_grk_dyu_bat_tha_tig_tml_zul_xho_uzb_afr_ita_azi_bam_vie_gam_tsw_ven_cic	0.394451813148262	0.930081235254245	0.354737006476403
203	tig_pan_fbf_spa_wly_chh_owc_ger_uzb_tur_ewe_ind_zul_lat_por_bsq_grk_amr_bem_mnd_alb_ctl_tsw_dut_lda_ita_fin_moo_yor_est_nor_mlt_geo_ben_mol_glc_guj_heb_hau_pol_hun_akn_jav_swe_mao_jpn_knd_kor_slo_lit_swa_rus_mly_mcd_gam_tag_cnt_urd_dyu_hin_anl_bos_krd_rom_svk_qcu_arw_afr_cze_igb_amh_bul_sid_eng_sun_prs_tsn_scr_ses_bat_tha_sod_tml_xho_ven_azi_ukr_fre_aze_dgb_vie_aeg_cic_swt_bam	-0.532174039040557	-1.26859026870255	0.207753445956599
204	sid_eng_igb_urd_aeg_wly_tig_glc_tur_aze_cic_tag_ewe_guj_spa_bsq_rus_amr_bam_mnd_pol_ben_swa_arw_ses_hin_hun_fbf_dgb_est_ger_gam_geo_bos_swe_nor_bul_anl_heb_rom_fin_bem_mao_afr_sun_jpn_knd_kor_por_lat_akn_fre_mly_mcd_mlt_bat_cnt_ukr_lda_krd_chh_ita_pan_ctl_lit_qcu_slo_grk_mol_zul_hau_scr_owc_alb_jav_svk_swt_cze_xho_ind_tha_sod_tml_tsn_dyu_azi_dut_prs_uzb_tsw_vie_amh_ven_yor_moo	0.286074967656816	0.674783296087687	0.501487556211152
205	anl_arw_fbf_fre_amh_wly_tig_hin_tur_uzb_lda_bat_xho_scr_ita_bsq_lit_amr_bam_cnt_cze_swe_akn_eng_ewe_prs_est_tsn_swa_fin_urd_aeg_geo_dut_pan_svk_nor_owc_hau_rom_hun_igb_tag_mol_mly_jpn_knd_kor_glc_alb_zul_ctl_mao_ben_gam_sun_mnd_por_ven_bos_sid_grk_lat_slo_rus_qcu_spa_afr_pol_tsw_mlt_ukr_sod_mcd_jav_guj_dyu_krd_dgb_ind_tha_chh_tml_ses_swt_aze_bul_ger_azi_yor_vie_heb_cic_bem_moo	-0.698815576381835	-1.67473092133546	0.0973467487225965
206	anl_ger_swa_nor_gam_sod_sid_cze_tur_uzb_swt_mao_ses_guj_mcd_bsq_krd_wly_moo_mnd_dut_scr_lda_bul_yor_lat_est_bem_xho_hun_pol_aeg_geo_ctl_hin_grk_bos_amh_chh_mol_fin_zul_jav_rus_mly_jpn_knd_kor_pan_arw_akn_por_sun_svk_owc_ind_cnt_slo_fbf_alb_mlt_fre_afr_swe_spa_qcu_ita_urd_rom_tsn_heb_lit_hau_eng_bat_prs_bam_ukr_igb_tag_tha_tig_tml_ewe_dyu_aze_glc_ben_azi_dgb_vie_amr_cic_ven_tsw	-0.351512775049735	-0.833835624770073	0.40651020200321
207	amh_pan_igb_arw_chh_gam_sod_swe_uzb_tur_moo_sun_yor_fre_alb_bsq_rus_aeg_bam_mnd_bos_hin_zul_por_fbf_nor_est_cic_akn_fin_prs_tig_geo_urd_ger_mcd_lit_amr_owc_svk_hun_xho_mao_mol_bat_jpn_knd_kor_afr_spa_ewe_dut_ind_grk_hau_jav_cnt_ukr_swt_ben_mlt_guj_eng_bul_ita_qcu_glc_cze_pol_tsn_sid_lat_heb_slo_mly_scr_swa_rom_bem_tag_tha_anl_tml_dgb_lda_azi_krd_ctl_aze_ven_vie_wly_ses_dyu_tsw	-0.492057026422747	-1.16922386979394	0.245301532099291
208	wly_bul_bam_eng_sid_gam_aeg_glc_aze_azi_dgb_ind_akn_svk_spa_bsq_rom_amr_fbf_cnt_mcd_ctl_zul_hin_dyu_mol_fin_cic_swt_est_guj_heb_geo_alb_nor_urd_arw_amh_tig_cze_hun_lda_jav_lit_bat_jpn_knd_kor_afr_pol_ven_ita_mao_swe_sod_tag_mnd_dut_ses_ben_chh_fre_grk_lat_ukr_qcu_krd_prs_ger_ewe_hau_scr_anl_bos_sun_slo_tsn_rus_moo_mly_tha_mlt_tml_tsw_bem_uzb_por_pan_tur_xho_vie_owc_yor_swa_igb	-0.719778959860044	-1.72754689052272	0.0873890313819903
209	chh_swe_dyu_svk_tig_amh_heb_alb_tur_aze_lda_mly_cic_afr_bul_bsq_arw_sid_zul_mnd_pol_lat_dgb_ben_fbf_slo_fin_bem_tsw_est_hin_aeg_geo_ger_cze_scr_bos_hau_amr_mol_hun_ewe_mao_por_ind_jpn_knd_kor_prs_ita_moo_mcd_bat_ukr_mlt_sun_cnt_grk_swt_guj_sod_glc_fre_lit_krd_qcu_eng_spa_dut_ven_anl_nor_gam_urd_jav_ctl_tsn_rus_akn_tag_tha_owc_tml_swa_igb_azi_pan_rom_uzb_yor_vie_wly_bam_xho_ses	-0.513684231995075	-1.22634816934012	0.223163680644861
210	anl_afr_tsw_dut_owc_heb_hau_fre_aze_tur_zul_tag_swa_alb_ita_bsq_mcd_amr_dgb_cnt_nor_krd_yor_ger_swt_spa_est_lda_bem_hun_mol_gam_geo_grk_pol_ukr_lat_sid_tig_svk_fin_ses_jav_urd_mly_jpn_knd_kor_por_rus_ven_scr_mao_ctl_wly_bat_mnd_hin_fbf_pan_amh_glc_prs_swe_eng_qcu_bul_slo_ben_moo_sod_bos_chh_guj_ind_cze_bam_rom_tsn_sun_tha_aeg_tml_ewe_xho_uzb_arw_lit_azi_cic_vie_mlt_dyu_akn_igb	-0.605577095575745	-1.44413133745505	0.152062578041404
211	anl_cze_bam_ukr_tig_owc_hau_scr_azi_uzb_xho_mao_tsw_mcd_urd_bsq_prs_chh_dyu_cnt_pan_arw_swt_alb_akn_afr_fin_dgb_igb_hun_por_wly_geo_glc_nor_svk_bul_mlt_sid_lit_est_ewe_bat_bos_mly_jpn_knd_kor_ger_spa_moo_ita_jav_dut_aeg_ind_mnd_hin_swa_pol_sod_ben_mol_guj_ctl_qcu_eng_rus_fre_zul_amh_lat_gam_rom_tag_krd_lda_slo_fbf_sun_tha_amr_tml_cic_bem_tur_grk_swe_aze_ses_vie_heb_yor_tsn_ven	-0.64244915026928	-1.542745871996	0.126288446982814
212	aeg_pan_akn_pol_heb_gam_sid_nor_azi_tur_bem_sun_bam_hin_grk_bsq_mol_mlt_yor_cnt_eng_alb_xho_swe_fbf_cze_fin_ven_tsw_est_bul_amh_geo_ita_mcd_lat_dut_tig_hau_svk_hun_dgb_bat_spa_ind_jpn_tml_kor_scr_ger_swa_lit_mly_ctl_owc_jav_mnd_arw_igb_rus_wly_slo_glc_fre_guj_qcu_prs_afr_rom_ses_sod_por_anl_urd_mao_bos_zul_ukr_dyu_tag_tha_amr_knd_cic_ewe_uzb_krd_ben_aze_lda_vie_chh_swt_moo_tsn	-0.261593649743692	-0.617653817503816	0.538313062348395
213	sod_afr_moo_fre_owc_sid_amh_mol_uzb_azi_tsw_jav_ven_por_arw_bsq_lat_heb_zul_cnt_glc_svk_dyu_pan_ewe_ita_fin_xho_yor_hun_lit_mlt_geo_cze_prs_rom_hin_amr_gam_ger_est_igb_sun_eng_mly_jpn_tml_kor_swe_alb_cic_nor_bat_rus_tig_ind_mnd_dut_bem_grk_aeg_krd_pol_bos_urd_qcu_mcd_bul_spa_swt_anl_scr_chh_ben_tag_guj_akn_slo_swa_mao_tha_hau_knd_lda_ses_aze_ctl_ukr_tur_dgb_vie_wly_bam_fbf_tsn	0.149584200947696	0.352699102007561	0.725112131228048
214	wly_krd_zul_swe_amr_hau_mlt_hin_tur_azi_yor_jav_swt_nor_pol_bsq_lit_gam_ses_mnd_spa_ukr_ewe_bul_tsw_alb_hun_tsn_ven_est_grk_heb_geo_rom_lat_mol_por_tig_chh_pan_fin_moo_bat_cze_mao_jpn_tml_kor_scr_glc_fbf_fre_sun_slo_amh_tag_cnt_ita_lda_afr_sod_guj_mcd_urd_svk_qcu_dut_ger_prs_dyu_anl_rus_sid_bos_ind_arw_akn_ben_swa_mly_tha_aeg_knd_dgb_xho_aze_ctl_eng_uzb_igb_vie_owc_cic_bem_bam	-0.30133995683073	-0.713216333743187	0.477497785840635
215	aeg_pol_ewe_scr_owc_sid_gam_cze_azi_tur_zul_bat_igb_afr_spa_bsq_pan_chh_lda_mnd_rom_por_fbf_mcd_swt_lit_est_yor_cic_hun_nor_anl_geo_glc_hin_mol_dut_amh_heb_urd_fin_xho_sun_alb_jav_jpn_tml_kor_ger_ctl_ven_bos_mao_swe_tig_tag_cnt_eng_dyu_bul_hau_ben_rus_ukr_arw_qcu_lat_fre_svk_tsn_mlt_ita_sod_slo_ind_prs_moo_guj_swa_mly_tha_wly_knd_akn_tsw_uzb_grk_krd_aze_ses_vie_amr_dgb_bam_bem	-0.626803785308941	-1.49921763316358	0.137204211764501
216	chh_glc_igb_rus_owc_wly_aeg_afr_azi_tur_tsw_mly_swt_arw_lit_bsq_rom_hau_bem_cnt_ita_spa_xho_scr_dgb_dut_fin_moo_bam_hun_krd_mlt_geo_prs_ben_pan_ukr_amh_sod_hin_est_ewe_ind_ger_bat_jpn_tml_kor_por_bos_tsn_lat_sun_grk_amr_mao_mnd_mcd_zul_nor_tig_mol_bul_eng_pol_qcu_ctl_slo_cze_swa_anl_alb_heb_svk_jav_guj_fbf_swe_lda_tag_tha_gam_knd_ses_cic_uzb_urd_fre_aze_dyu_vie_sid_ven_yor_akn	-0.110541099959582	-0.260482757224908	0.795067292982962
217	amh_cze_moo_ita_wly_sod_tig_por_uzb_azi_akn_jav_dgb_swe_ukr_bsq_rus_amr_dyu_cnt_mol_svk_tsw_bul_cic_ben_est_yor_tsn_fin_ctl_hau_geo_fre_urd_ger_nor_anl_heb_guj_hun_swt_bat_lit_ind_jpn_tml_kor_spa_rom_bam_glc_sun_dut_owc_mly_mnd_arw_ses_pan_mlt_alb_prs_grk_hin_qcu_slo_afr_lat_ven_gam_pol_chh_eng_tag_krd_ewe_bos_bem_mao_tha_aeg_knd_lda_zul_aze_mcd_scr_tur_igb_vie_sid_fbf_xho_swa	-0.69131766098835	-1.65709837692478	0.100869537415266
218	aeg_ctl_dgb_bos_hau_chh_gam_dut_uzb_azi_swt_ind_yor_svk_mol_bsq_alb_owc_akn_mnd_lit_ger_moo_mcd_tsw_cze_fin_cic_zul_est_rom_sid_geo_lat_pan_ita_bul_wly_heb_eng_hun_ewe_mao_guj_bat_jpn_tml_kor_glc_ukr_xho_krd_mly_fre_amr_tag_cnt_afr_ses_urd_tig_ben_arw_spa_grk_qcu_swe_prs_rus_dyu_anl_scr_sod_hin_sun_pol_tsn_por_bam_jav_tha_amh_knd_swa_ven_tur_nor_slo_aze_igb_vie_mlt_lda_bem_fbf	0.616143884494568	1.45788839147467	0.148240048896421
219	anl_svk_yor_ctl_wly_hau_owc_pan_tur_uzb_ewe_mao_swa_swe_scr_bsq_spa_sod_fbf_mnd_nor_afr_ven_pol_xho_por_hun_cic_akn_est_grk_amr_geo_mol_eng_fre_urd_tig_mlt_hin_fin_igb_jav_slo_mly_jpn_knd_kor_alb_cze_bam_lit_ind_mcd_heb_sun_cnt_ukr_ses_guj_sid_glc_ger_arw_ben_qcu_prs_rom_bos_zul_gam_bul_amh_dut_tag_lat_moo_ita_lda_bat_tha_aeg_tml_dyu_dgb_azi_rus_krd_aze_tsn_vie_chh_swt_tsw_bem	-0.569946782730597	-1.35903394223694	0.177422565808268
220	hau_guj_ewe_swe_owc_wly_sod_bul_tur_uzb_zul_jav_swa_glc_scr_bsq_lit_amh_ses_mnd_alb_eng_cic_slo_tsw_arw_hun_akn_bem_fin_grk_sid_geo_nor_cze_krd_ger_chh_aeg_ita_est_moo_tag_mol_sun_jpn_tml_kor_dut_por_bam_afr_ind_spa_gam_mao_cnt_lat_dyu_pan_tig_prs_pol_rom_ben_qcu_urd_svk_hin_tsn_mlt_ctl_anl_fre_mly_mcd_swt_bos_xho_bat_tha_amr_knd_yor_lda_aze_rus_ukr_azi_ven_vie_heb_igb_fbf_dgb	-0.118717465847871	-0.279872712690205	0.780196708235353
221	tig_glc_tsn_grk_amh_mlt_hau_krd_uzb_aze_zul_mao_yor_scr_alb_bsq_rom_chh_dgb_mnd_ukr_swe_ewe_arw_dyu_rus_est_tsw_bem_hun_mcd_sid_geo_slo_spa_svk_dut_heb_owc_ben_fin_ven_jav_afr_ind_jpn_tml_kor_lat_urd_igb_fre_sun_ger_anl_mly_cnt_mol_ses_lit_sod_bos_eng_guj_bul_qcu_prs_pan_ctl_xho_aeg_por_gam_cze_tag_pol_swt_hin_swa_bat_tha_amr_knd_bam_lda_tur_ita_nor_azi_fbf_vie_wly_cic_moo_akn	-0.0238542075860836	-0.0562103014989151	0.955294862647386
222	owc_scr_ewe_fre_amr_wly_tig_lat_uzb_aze_akn_sun_fbf_spa_pol_bsq_guj_chh_igb_cnt_bul_pan_cic_swe_lda_lit_hun_swt_bem_est_nor_aeg_geo_ben_cze_ger_hin_amh_sid_prs_fin_zul_tag_bos_ind_jpn_knd_kor_krd_eng_tsw_urd_jav_mcd_gam_mly_mnd_ita_yor_svk_anl_dut_alb_rus_rom_qcu_afr_mol_grk_ven_heb_glc_hau_arw_mao_slo_moo_ctl_tsn_bat_tha_sod_tml_bam_ses_tur_por_ukr_azi_dyu_vie_mlt_swa_dgb_xho	-0.242927722012432	-0.575033681413194	0.566657104699574
223	amh_pan_tsn_scr_amr_mlt_hau_bos_aze_uzb_ses_bat_swt_arw_rus_bsq_slo_tig_dgb_cnt_por_nor_xho_pol_ewe_spa_fin_yor_bem_hun_lat_anl_geo_dut_bul_ger_ukr_gam_aeg_afr_est_ven_tag_rom_mao_jpn_knd_kor_mcd_swe_zul_svk_ind_ctl_sid_jav_mnd_guj_fbf_ben_wly_glc_urd_lit_fre_qcu_mol_hin_grk_igb_heb_prs_owc_cze_mly_eng_moo_ita_tsw_sun_tha_chh_tml_dyu_akn_azi_krd_alb_tur_cic_vie_sod_lda_bam_swa	-0.309246319838598	-0.73145381490183	0.466341080400526
224	amr_spa_bam_rus_chh_mlt_aeg_glc_uzb_aze_lda_mao_zul_bul_lat_bsq_scr_amh_ses_mnd_pol_svk_tsn_ukr_bem_pan_fin_moo_cic_hun_hin_owc_geo_slo_prs_por_ctl_hau_tig_mol_est_igb_tag_krd_bat_jpn_knd_kor_nor_urd_ven_afr_ind_rom_gam_mly_cnt_cze_dgb_bos_anl_grk_ita_mcd_lit_qcu_alb_ger_ben_akn_sod_fre_sid_dut_sun_guj_xho_swe_tsw_jav_tha_wly_tml_fbf_yor_tur_eng_arw_azi_swt_vie_heb_swa_ewe_dyu	-0.891162120532783	-2.15805260356635	0.0334995150365517
225	aeg_por_ven_svk_sod_sid_mlt_bos_azi_aze_ses_mao_yor_dut_hin_bsq_pan_chh_tsn_cnt_mcd_guj_xho_scr_akn_rus_est_dgb_zul_hun_arw_tig_geo_fre_lit_cze_krd_hau_heb_ger_fin_bem_sun_mol_ind_jpn_knd_kor_pol_ctl_moo_spa_jav_ita_amh_mly_mnd_grk_ewe_slo_gam_glc_ben_lat_urd_qcu_alb_bul_eng_swa_anl_prs_wly_nor_bat_ukr_igb_afr_fbf_tag_tha_owc_tml_dyu_swt_uzb_rom_swe_tur_bam_vie_amr_cic_tsw_lda	-0.665049276558497	-1.59202800288583	0.11477189791776
226	chh_grk_cic_urd_amh_wly_tig_bul_aze_azi_dgb_mao_ses_guj_svk_bsq_ben_sid_fbf_mnd_pol_swe_igb_slo_lda_mol_hun_yor_swt_est_afr_amr_geo_mcd_spa_bos_fre_sod_mlt_arw_fin_moo_ind_glc_jav_jpn_knd_kor_lit_lat_dyu_ukr_mly_rom_hau_bat_cnt_pan_ewe_ger_anl_por_prs_dut_rus_qcu_alb_eng_ita_ven_heb_hin_gam_ctl_sun_cze_bem_krd_tsw_tag_tha_aeg_tml_akn_bam_uzb_nor_scr_tur_zul_vie_owc_tsn_xho_swa	-0.5227998337021	-1.24552628473399	0.216067284062324
227	anl_ben_xho_bos_tig_mlt_gam_afr_tur_aze_ewe_sun_swa_lit_rom_bsq_pol_amh_dgb_mnd_alb_nor_cic_ctl_igb_ukr_hun_dyu_fbf_fin_rus_aeg_geo_mol_ger_eng_hin_sod_sid_slo_est_yor_ind_dut_mly_jpn_tml_kor_swe_spa_lda_pan_bat_svk_owc_tag_cnt_cze_akn_ita_amr_urd_bul_mcd_glc_qcu_por_lat_grk_tsw_chh_guj_heb_krd_jav_scr_zul_prs_bem_mao_tha_hau_knd_tsn_swt_uzb_fre_arw_azi_ven_vie_wly_moo_bam_ses	-0.743072344104615	-1.78626588482281	0.0773151080183965
228	owc_bul_zul_alb_mlt_amr_heb_arw_uzb_aze_fbf_mao_cic_krd_bos_bsq_eng_sid_bem_mnd_fre_glc_tsn_ger_yor_lit_fin_swa_xho_hun_slo_anl_geo_dut_ben_ita_mcd_sod_chh_por_est_bam_ind_rom_jav_jpn_knd_kor_rus_hin_moo_swe_mly_spa_gam_sun_cnt_afr_tsw_scr_hau_lat_pol_guj_urd_qcu_ctl_svk_nor_ven_tig_pan_wly_cze_tag_grk_swt_ukr_ses_bat_tha_amh_tml_ewe_lda_azi_mol_prs_tur_dyu_vie_aeg_dgb_akn_igb	-0.435468680020267	-1.0345937949455	0.303541467322454
229	sod_nor_tsw_bos_chh_owc_amr_grk_uzb_azi_xho_mao_bem_ita_swe_bsq_urd_mlt_yor_mnd_alb_svk_ses_ger_cic_bul_fin_moo_zul_est_afr_sid_geo_hin_eng_mol_rom_amh_heb_cze_hun_ven_tag_rus_sun_jpn_knd_kor_fre_por_dyu_mcd_bat_krd_hau_ind_cnt_ben_swt_spa_aeg_ukr_slo_ctl_dut_qcu_pol_scr_prs_akn_anl_lit_gam_arw_mly_glc_dgb_pan_lda_jav_tha_tig_tml_ewe_tsn_aze_lat_guj_tur_igb_vie_wly_swa_fbf_bam	0.100782772576982	0.237231111670665	0.812999308771528
230	anl_glc_swt_fre_heb_owc_amr_krd_tur_aze_xho_ind_cic_bos_swe_bsq_ita_tig_tsw_cnt_bul_cze_yor_mcd_dgb_ger_fin_bam_moo_hun_ukr_wly_geo_prs_pan_rus_hin_gam_sod_dut_est_akn_tag_lit_jav_jpn_knd_kor_nor_alb_ses_pol_mao_mol_aeg_mly_mnd_por_tsn_guj_sid_urd_slo_grk_afr_qcu_rom_eng_spa_swa_mlt_ctl_chh_svk_bat_arw_dyu_ben_zul_sun_tha_hau_tml_fbf_lda_azi_scr_lat_uzb_bem_vie_amh_ven_igb_ewe	0.281664927508707	0.662387630617367	0.50936102364493
231	sod_ger_swa_dut_mlt_chh_amh_por_aze_uzb_fbf_mly_zul_swe_glc_bsq_alb_anl_xho_cnt_pan_lit_tsw_bos_ven_urd_fin_dgb_bem_est_prs_tig_geo_arw_krd_svk_nor_hau_sid_ben_hun_dyu_jav_ita_sun_jpn_tml_kor_bul_spa_akn_slo_tag_ctl_owc_bat_mnd_afr_igb_cze_heb_hin_rom_rus_mcd_qcu_ukr_eng_pol_ewe_amr_scr_aeg_mol_mao_fre_tsn_guj_ses_ind_tha_gam_knd_yor_bam_azi_lat_grk_tur_cic_vie_wly_moo_lda_swt	0.584756978052429	1.38402234840946	0.169664102223943
232	mlt_arw_dyu_dut_hau_wly_amr_por_uzb_aze_zul_jav_xho_ukr_slo_bsq_swe_tig_yor_mnd_hin_afr_cic_prs_igb_fre_est_tsw_swa_fin_cze_heb_geo_bul_bos_spa_pol_aeg_owc_urd_hun_ven_bat_ben_tag_jpn_knd_kor_lit_lat_akn_glc_mao_scr_anl_sun_cnt_grk_swt_pan_chh_nor_ger_rus_guj_qcu_ctl_svk_rom_fbf_gam_eng_sid_alb_mly_mol_moo_mcd_dgb_ind_tha_amh_tml_lda_tsn_azi_ita_krd_tur_ewe_vie_sod_ses_bam_bem	-0.0112972814766126	-0.0266186185247749	0.97882095844167
233	amh_guj_ven_ger_anl_wly_amr_mol_aze_tur_xho_ind_yor_rus_bos_bsq_rom_heb_swt_cnt_ita_fre_ewe_eng_swa_swe_est_lda_bem_fin_slo_owc_geo_dut_nor_grk_scr_chh_tig_hin_hun_moo_bat_glc_mao_jpn_tml_kor_lat_urd_fbf_lit_sun_krd_sod_jav_mnd_por_zul_bul_mlt_afr_spa_ctl_pan_qcu_ben_cze_pol_dgb_gam_mcd_hau_prs_tag_ukr_akn_alb_bam_mly_tha_aeg_knd_dyu_igb_azi_svk_arw_uzb_cic_vie_sid_tsw_tsn_ses	0.0957402483265231	0.225928264962242	0.82175299565059
234	hau_swe_igb_grk_heb_chh_gam_guj_aze_tur_dyu_ind_ses_alb_urd_bsq_mol_mlt_lda_mnd_pol_por_tsn_ukr_tsw_bos_hun_fbf_swa_est_bul_anl_geo_cze_spa_ctl_pan_tig_aeg_eng_fin_ven_jav_nor_mao_jpn_knd_kor_dut_ben_swt_ita_tag_lit_owc_sun_cnt_rom_bem_prs_sod_rus_lat_ger_svk_qcu_slo_scr_glc_xho_wly_krd_amh_afr_bat_fre_dgb_arw_ewe_mly_tha_sid_tml_akn_moo_uzb_mcd_hin_azi_bam_vie_amr_cic_yor_zul	-0.406485108156306	-0.965022860213385	0.337036081491112
235	tig_urd_akn_mol_anl_wly_sid_ctl_azi_tur_yor_jav_swa_afr_pan_bsq_krd_amh_bam_mnd_mcd_fre_cic_dut_tsw_grk_est_lda_tsn_fin_alb_heb_geo_hin_ben_rom_spa_owc_sod_ukr_hun_bem_ind_eng_bat_jpn_knd_kor_nor_bos_swt_lat_sun_ita_amr_mly_cnt_bul_ven_por_gam_pol_scr_prs_cze_qcu_lit_svk_slo_xho_chh_guj_mlt_arw_tag_rus_zul_swe_dyu_mao_tha_aeg_tml_ewe_fbf_uzb_ger_glc_aze_moo_vie_hau_igb_ses_dgb	0.0607674244040366	0.142942329991637	0.886644974119373
236	anl_ben_xho_scr_sod_heb_chh_afr_azi_aze_tsn_tag_akn_krd_slo_bsq_arw_tig_ven_mnd_dut_bos_ewe_eng_fbf_ita_fin_yor_swt_est_cze_sid_geo_fre_prs_nor_urd_amr_gam_ctl_hun_lda_jav_spa_sun_jpn_knd_kor_por_ukr_moo_rus_bat_pan_aeg_mao_cnt_ger_dgb_rom_amh_glc_pol_hin_guj_qcu_mcd_swe_svk_bem_hau_lat_wly_grk_ind_lit_zul_alb_bam_mly_tha_mlt_tml_dyu_tsw_uzb_bul_mol_tur_swa_vie_owc_ses_igb_cic	-0.441721366880085	-1.05039501459182	0.296258394011203
237	tig_mol_tsn_bul_amh_aeg_sid_guj_azi_uzb_bam_tag_bem_prs_ger_bsq_fre_gam_zul_cnt_urd_krd_swt_ukr_igb_rus_est_ses_dyu_fin_afr_mlt_geo_scr_grk_eng_spa_sod_heb_slo_hun_moo_mao_alb_mly_jpn_knd_kor_lit_dut_yor_ita_jav_cze_wly_sun_mnd_glc_swa_por_owc_arw_swe_rom_ctl_qcu_lat_pol_mcd_dgb_anl_pan_amr_nor_ind_bos_cic_hin_lda_bat_tha_hau_tml_ewe_tsw_aze_ben_svk_tur_xho_vie_chh_fbf_ven_akn	0.0223318201522206	0.0525635749418003	0.958192382221271
238	owc_bos_cic_afr_gam_sid_tig_grk_aze_tur_ewe_jav_dgb_lat_ben_bsq_bul_wly_swa_mnd_hin_arw_xho_guj_fbf_rom_est_tsn_swt_hun_swe_amh_geo_ctl_slo_alb_dut_sod_hau_pol_fin_dyu_mao_nor_bat_jpn_knd_kor_mcd_krd_akn_rus_sun_spa_mlt_tag_cnt_fre_bem_glc_chh_cze_por_urd_ita_qcu_ger_mol_prs_lda_anl_eng_aeg_svk_ind_pan_igb_lit_tsw_mly_tha_amr_tml_ses_yor_azi_scr_ukr_uzb_zul_vie_heb_bam_ven_moo	-0.47787347022998	-1.1372990371994	0.258335046087061
239	amh_hin_moo_afr_tig_hau_wly_bos_azi_tur_ven_ind_lda_lit_slo_bsq_spa_anl_bem_mnd_bul_lat_tsn_pan_ses_prs_est_bam_ewe_hun_alb_heb_geo_swe_mol_ukr_guj_sod_owc_por_fin_zul_mao_svk_sun_jpn_tml_kor_ita_fre_cic_eng_tag_cze_aeg_bat_cnt_rus_fbf_krd_mlt_rom_ben_mcd_dut_qcu_arw_nor_glc_dgb_amr_ctl_gam_grk_jav_pol_xho_ger_tsw_mly_tha_sid_knd_swt_dyu_uzb_urd_scr_aze_akn_vie_chh_yor_igb_swa	0.0492722507233276	0.115977983381407	0.907920058259218
240	heb_ger_swt_slo_aeg_mlt_hau_arw_tur_aze_ven_mly_tsn_ben_por_bsq_grk_owc_moo_mnd_spa_pol_fbf_lat_akn_hin_est_xho_bem_fin_mol_wly_geo_alb_fre_guj_glc_sod_anl_pan_hun_dyu_mao_swe_bat_jpn_knd_kor_dut_cze_tsw_afr_ind_urd_sid_jav_cnt_bos_dgb_nor_amh_svk_bul_rus_prs_qcu_ukr_rom_krd_lda_tig_ita_amr_eng_sun_ctl_swa_mcd_yor_tag_tha_chh_tml_bam_igb_uzb_scr_lit_azi_cic_vie_gam_ewe_zul_ses	-0.141759532613429	-0.334368883790251	0.73885410044924
241	amr_rus_zul_urd_tig_anl_sod_cze_tur_uzb_xho_sun_yor_eng_scr_bsq_fre_wly_cic_mnd_mcd_lat_ses_bos_bem_rom_hun_dgb_tsw_fin_arw_aeg_geo_alb_spa_ben_grk_chh_hau_hin_est_dyu_jav_mol_mly_jpn_tml_kor_lit_ukr_fbf_nor_ind_svk_sid_tag_cnt_ctl_swa_bul_amh_pan_prs_slo_pol_qcu_krd_por_afr_swt_mlt_glc_owc_ita_mao_ger_ewe_dut_bam_bat_tha_heb_knd_moo_akn_azi_swe_guj_aze_tsn_vie_gam_ven_igb_lda	-0.540752014547106	-1.28631723866885	0.201525473629741
242	anl_spa_tsw_por_owc_tig_sod_svk_tur_azi_igb_bat_fbf_alb_swe_bsq_cze_chh_cic_cnt_mcd_slo_bem_glc_xho_grk_fin_lda_zul_est_prs_mlt_geo_scr_bul_guj_lat_aeg_amh_ben_hun_dgb_sun_ger_mao_jpn_tml_kor_afr_hin_ses_eng_jav_bos_gam_ind_mnd_fre_dyu_pol_sid_ita_rom_nor_rus_qcu_ctl_dut_mol_ewe_hau_lit_amr_arw_tag_urd_moo_krd_swa_mly_tha_heb_knd_tsn_akn_uzb_ukr_pan_aze_swt_vie_wly_yor_bam_ven	-0.605075238055155	-1.44580704473493	0.151592927681886
243	amh_por_tsn_guj_sod_wly_sid_eng_azi_uzb_zul_mly_ses_lit_slo_bsq_krd_owc_dgb_mnd_hin_ctl_cic_bul_moo_pan_est_bem_akn_hun_prs_tig_geo_urd_ukr_ben_mcd_mlt_gam_afr_fin_tsw_ind_glc_bat_jpn_knd_kor_rom_bos_igb_fre_jav_alb_anl_mao_cnt_mol_yor_swe_chh_spa_ita_ger_svk_qcu_rus_arw_nor_fbf_aeg_grk_hau_pol_tag_lat_lda_dut_ewe_sun_tha_amr_tml_dyu_bam_aze_cze_scr_tur_ven_vie_heb_swa_swt_xho	0.734061110634638	1.74419390454949	0.0844292934402082
244	chh_hin_ses_ita_tig_amr_heb_nor_tur_azi_dgb_ind_zul_pol_ben_bsq_grk_sid_yor_cnt_ukr_eng_fbf_prs_lda_guj_hun_swt_akn_est_afr_gam_geo_glc_dut_pan_rus_amh_sod_slo_fin_bam_sun_alb_jav_jpn_knd_kor_spa_swe_dyu_mol_bat_scr_owc_tag_mnd_lit_xho_rom_anl_arw_mcd_urd_krd_qcu_por_lat_fre_ven_mlt_bul_aeg_svk_mly_cze_moo_ger_tsn_mao_tha_hau_tml_swa_ewe_aze_ctl_bos_uzb_cic_vie_wly_bem_igb_tsw	-0.364265355892433	-0.863565902638261	0.390048110849231
245	owc_lit_moo_bos_chh_anl_mlt_guj_tur_azi_ewe_mly_swt_arw_prs_bsq_svk_amh_ven_mnd_lat_nor_dgb_hin_tsn_alb_est_yor_tsw_hun_cze_amr_geo_ukr_ctl_ita_ben_gam_tig_eng_fin_fbf_mao_pan_jav_jpn_tml_kor_grk_por_ses_dut_tag_slo_hau_sun_cnt_glc_lda_rom_sod_ger_fre_mol_mcd_qcu_swe_rus_krd_bem_sid_urd_heb_scr_ind_pol_swa_afr_bam_bat_tha_wly_knd_igb_xho_aze_spa_bul_uzb_dyu_vie_aeg_akn_cic_zul	-0.313525754951676	-0.742545974897932	0.459628048934511
246	wly_pol_swa_dut_heb_sod_anl_nor_tur_azi_igb_jav_yor_fre_mol_bsq_por_amh_ven_mnd_cze_arw_tsw_guj_cic_swe_est_akn_ses_hun_ger_tig_geo_ukr_prs_rus_lat_chh_sid_scr_fin_swt_sun_ben_mao_jpn_knd_kor_spa_ita_bem_svk_mly_grk_hau_bat_cnt_hin_xho_bos_owc_glc_alb_eng_pan_qcu_urd_lit_slo_moo_amr_rom_aeg_afr_tag_mcd_lda_bul_bam_ind_tha_mlt_tml_fbf_dgb_uzb_ctl_krd_aze_dyu_vie_gam_ewe_zul_tsn	0.634444835344258	1.50164870758745	0.136575666134433
247	amr_scr_dgb_hin_wly_gam_anl_ita_uzb_azi_swt_bat_ewe_urd_fre_bsq_ctl_sid_zul_cnt_prs_eng_bem_grk_igb_guj_est_lda_fbf_fin_slo_heb_geo_dut_pol_ukr_cze_tig_amh_alb_hun_ven_mao_glc_sun_jpn_knd_kor_por_krd_xho_afr_mly_ben_aeg_ind_mnd_rom_dyu_rus_owc_spa_arw_ger_lat_qcu_mol_nor_svk_bam_mlt_bos_chh_mcd_jav_pan_cic_bul_yor_tag_tha_hau_tml_swa_tsn_tur_swe_lit_aze_akn_vie_sod_moo_ses_tsw	0.33654374570463	0.793009864599505	0.429790552432707
248	wly_por_swt_alb_tig_aeg_mlt_eng_uzb_tur_tsw_jav_moo_ukr_guj_bsq_krd_sid_dgb_mnd_arw_swe_xho_ctl_zul_mcd_hun_fbf_akn_est_svk_anl_geo_afr_ita_lit_rus_chh_owc_cze_fin_lda_tag_ben_ind_jpn_tml_kor_bul_grk_bam_pol_bat_bos_amr_mly_cnt_dut_bem_lat_amh_urd_hin_pan_spa_qcu_slo_rom_glc_cic_heb_nor_sod_ger_mao_mol_ses_prs_ewe_sun_tha_hau_knd_tsn_ven_aze_fre_scr_azi_swa_vie_gam_dyu_yor_igb	0.0263515854794653	0.0620415833005516	0.950662860336544
249	sod_ukr_ewe_lat_sid_tig_amh_dut_aze_uzb_tsw_ind_cic_pan_eng_bsq_nor_anl_yor_mnd_glc_lit_akn_ctl_swt_hin_hun_igb_xho_fin_slo_owc_geo_swe_bos_ger_por_aeg_gam_bul_est_dyu_bat_cze_mly_jpn_tml_kor_ita_prs_tsn_mcd_tag_arw_hau_mao_cnt_ben_ven_rus_heb_grk_scr_mol_afr_qcu_pol_krd_urd_zul_wly_alb_mlt_guj_sun_spa_moo_rom_bem_jav_tha_chh_knd_dgb_swa_tur_fre_svk_azi_fbf_vie_amr_bam_lda_ses	-0.265708590749615	-0.628286498119582	0.53135621999318
250	aeg_slo_fbf_swe_sod_amh_tig_dut_aze_uzb_moo_mao_xho_ben_bos_bsq_mcd_sid_bam_cnt_afr_lit_cic_urd_lda_arw_hun_dgb_tsn_fin_pan_amr_geo_lat_eng_rom_ita_owc_chh_cze_est_swt_sun_mol_jav_jpn_tml_kor_bul_ctl_ewe_spa_ind_pol_heb_mly_mnd_ger_igb_scr_hau_por_alb_hin_glc_qcu_svk_nor_grk_bem_wly_fre_mlt_prs_tag_krd_swa_ukr_ven_bat_tha_anl_knd_tsw_akn_tur_rus_guj_azi_dyu_vie_gam_zul_ses_yor	0.288237794975223	0.678682107794039	0.499024718463326
251	tig_alb_dgb_glc_wly_owc_gam_ukr_uzb_azi_dyu_mly_yor_swe_prs_bsq_ben_hau_bem_cnt_mcd_ger_bam_hin_akn_slo_hun_xho_ses_est_rom_amh_geo_fre_bul_arw_pol_chh_amr_krd_fin_cic_tag_bos_jav_jpn_knd_kor_afr_eng_ven_svk_bat_dut_anl_sun_mnd_guj_swt_ctl_sod_nor_ita_grk_scr_qcu_spa_rus_por_swa_sid_cze_aeg_lat_ind_mol_tsw_urd_ewe_mao_tha_mlt_tml_moo_zul_aze_lit_pan_tur_tsn_vie_heb_fbf_igb_lda	-0.247465524610312	-0.584830198386325	0.560078105120926
252	heb_svk_swa_alb_tig_amh_chh_prs_aze_azi_zul_tag_igb_mol_slo_bsq_pol_hau_swt_mnd_lit_pan_xho_por_yor_scr_hun_ses_dgb_est_bos_aeg_geo_cze_grk_mcd_spa_gam_sod_ger_fin_akn_mao_dut_sun_jpn_knd_kor_lat_afr_fbf_swe_bat_rom_owc_mly_cnt_glc_bam_arw_mlt_eng_fre_nor_ukr_qcu_ita_urd_bul_ewe_sid_hin_anl_guj_jav_ctl_cic_ben_ven_ind_tha_amr_tml_tsn_lda_uzb_krd_rus_tur_tsw_vie_wly_dyu_bem_moo	-0.211514542873014	-0.49923536204699	0.618792540333116
253	amh_svk_dyu_urd_tig_sid_anl_alb_tur_uzb_yor_ind_swt_glc_pol_bsq_afr_sod_lda_mnd_por_bos_bem_mol_ses_bul_est_ewe_ven_hun_slo_chh_geo_ben_prs_lat_dut_mlt_gam_mcd_fin_bam_jav_arw_mly_jpn_tml_kor_ukr_fre_akn_ctl_sun_nor_hau_bat_cnt_guj_tsn_krd_amr_spa_rom_ita_scr_qcu_grk_eng_hin_igb_heb_swe_owc_rus_tag_ger_dgb_pan_cic_mao_tha_wly_knd_moo_fbf_aze_cze_lit_azi_zul_vie_aeg_tsw_swa_xho	0.219990249565626	0.518958107536054	0.605022708363831
254	mlt_grk_yor_rom_anl_tig_aeg_rus_aze_tur_akn_jav_tsn_lat_eng_bsq_glc_heb_bem_cnt_bul_ger_zul_pan_bam_afr_hun_ewe_fbf_fin_svk_amh_geo_ben_swe_scr_pol_amr_gam_nor_est_cic_mao_mcd_sun_jpn_knd_kor_ctl_mol_ven_por_ind_fre_sid_bat_mnd_dut_ses_guj_chh_prs_urd_lit_ita_qcu_slo_spa_ukr_swt_sod_krd_wly_bos_tag_alb_tsw_hin_moo_mly_tha_hau_tml_xho_dgb_azi_cze_arw_uzb_swa_vie_owc_igb_lda_dyu	-0.977181139845147	-2.37417315998908	0.0196437053743704
255	sod_mcd_tsn_bos_anl_hau_mlt_ctl_aze_azi_yor_ind_igb_ita_cze_bsq_mol_wly_fbf_cnt_eng_hin_swt_fre_bem_guj_est_ses_ven_hun_spa_gam_geo_ger_scr_afr_lit_tig_amh_dut_fin_swa_mao_por_tag_jpn_tml_kor_ben_nor_ewe_bul_mly_svk_aeg_jav_mnd_arw_zul_pol_chh_rom_urd_pan_prs_qcu_grk_ukr_alb_dgb_sid_rus_amr_slo_sun_swe_lda_glc_bam_bat_tha_heb_knd_dyu_tsw_uzb_krd_lat_tur_cic_vie_owc_moo_akn_xho	-0.180706042476724	-0.426557088768264	0.670687732630021
256	mlt_prs_ewe_afr_hau_sid_gam_ben_uzb_tur_yor_tag_xho_lat_hin_bsq_arw_amr_igb_cnt_slo_por_akn_lit_bam_grk_fin_cic_zul_hun_ukr_chh_geo_rus_eng_svk_rom_wly_amh_scr_est_swa_mly_spa_ind_jpn_tml_kor_cze_mol_fbf_swe_jav_dut_heb_mao_mnd_nor_dyu_urd_aeg_fre_guj_ctl_bul_qcu_glc_krd_ger_ses_tig_bos_anl_mcd_bat_pan_ven_pol_lda_sun_tha_owc_knd_dgb_tsn_azi_ita_alb_aze_bem_vie_sod_tsw_moo_swt	0.74983839979146	1.78318496963417	0.0778186711640362
257	owc_slo_fbf_rus_gam_anl_amr_mcd_aze_uzb_ses_mao_ven_arw_rom_bsq_spa_sod_cic_cnt_ger_bos_xho_nor_yor_eng_est_dyu_akn_hun_prs_amh_geo_urd_svk_ben_alb_hau_heb_pol_fin_tsw_tag_afr_mly_jpn_knd_kor_dut_scr_tsn_glc_ind_krd_aeg_jav_mnd_por_bam_mol_wly_ita_bul_pan_cze_qcu_lit_guj_lat_swa_mlt_ctl_sid_grk_sun_ukr_moo_fre_bem_bat_tha_chh_tml_ewe_zul_tur_hin_swe_azi_swt_vie_tig_lda_dgb_igb	-0.177089509146929	-0.41784809628639	0.677021368032948
258	amh_mol_swt_ukr_tig_gam_wly_scr_tur_azi_swa_mly_tsn_krd_arw_bsq_ger_amr_yor_mnd_bul_spa_dyu_ctl_ven_mcd_est_zul_ewe_fin_afr_sid_geo_ita_guj_hin_pan_chh_sod_lat_hun_ses_jav_rus_sun_jpn_tml_kor_bos_alb_fbf_eng_bat_cze_anl_tag_cnt_glc_tsw_urd_mlt_rom_swe_ben_nor_qcu_por_grk_pol_moo_heb_dut_hau_prs_ind_lit_bam_fre_xho_mao_tha_owc_knd_cic_lda_uzb_slo_svk_aze_akn_vie_aeg_dgb_bem_igb	0.131495609537723	0.309485319305826	0.757644728378067
259	heb_svk_ewe_pan_tig_hau_mlt_urd_azi_tur_dyu_bat_lda_afr_ctl_bsq_rus_chh_swt_cnt_prs_pol_ven_ukr_moo_dut_est_akn_tsn_fin_lat_gam_geo_grk_krd_alb_mol_wly_owc_glc_hun_bam_mly_ben_sun_jpn_knd_kor_por_rom_xho_bul_mao_mcd_sid_tag_mnd_spa_dgb_hin_sod_ita_ger_cze_fre_qcu_slo_bos_guj_zul_amh_nor_aeg_scr_ind_arw_ses_eng_fbf_jav_tha_amr_tml_bem_tsw_uzb_swe_lit_aze_cic_vie_anl_igb_yor_swa	-0.284740739673435	-0.672933327193323	0.502658445893509
260	heb_hin_ses_grk_owc_gam_hau_ben_tur_uzb_bem_ind_yor_spa_glc_bsq_nor_anl_xho_cnt_dut_bul_zul_slo_ewe_scr_fin_dyu_moo_hun_por_mlt_geo_bos_ctl_svk_guj_amr_sod_prs_est_dgb_tag_rus_mao_jpn_tml_kor_alb_cze_swt_ita_mly_krd_sid_bat_mnd_eng_cic_urd_amh_ger_ukr_lat_mol_qcu_fre_pol_swe_tsn_wly_pan_aeg_mcd_jav_afr_swa_arw_akn_sun_tha_tig_knd_bam_ven_aze_lit_rom_azi_lda_vie_chh_tsw_igb_fbf	-0.415534854646197	-0.986003979233474	0.326689487526823
261	tig_bul_lda_afr_chh_sid_sod_scr_uzb_tur_fbf_tag_dgb_rom_nor_bsq_swe_owc_akn_cnt_ger_lat_xho_slo_tsw_ben_fin_bem_swa_hun_pol_mlt_geo_alb_bos_lit_ita_amr_anl_svk_est_igb_ind_rus_jav_jpn_tml_kor_hin_urd_ven_guj_mao_arw_heb_bat_mnd_fre_tsn_ukr_hau_ctl_spa_prs_pan_qcu_glc_krd_por_cic_aeg_cze_amh_eng_mly_grk_ses_dut_swt_sun_tha_wly_knd_yor_bam_azi_mcd_mol_aze_zul_vie_gam_moo_ewe_dyu	0.111987826712784	0.26371123562959	0.792585882518127
262	amh_spa_ven_fre_amr_owc_aeg_alb_uzb_azi_tsn_mly_igb_prs_pan_bsq_ctl_gam_tsw_cnt_grk_krd_ewe_mol_dgb_glc_fin_akn_zul_hun_eng_heb_geo_rom_slo_por_dut_hau_anl_nor_est_fbf_ind_arw_mao_jpn_tml_kor_bos_hin_xho_guj_sun_ger_wly_bat_mnd_cze_lda_svk_mlt_lit_urd_scr_rus_qcu_swe_ben_bul_moo_chh_afr_sod_ita_tag_lat_cic_ukr_yor_jav_tha_sid_knd_swa_swt_tur_mcd_pol_aze_bem_vie_tig_bam_dyu_ses	-0.109795996075112	-0.258913783603938	0.79627396992295
263	sod_cze_dgb_scr_hau_wly_anl_lat_aze_uzb_swt_tag_lda_bos_pan_bsq_afr_mlt_tsw_mnd_slo_arw_akn_guj_moo_swe_est_tsn_xho_hun_ben_owc_geo_ita_rom_dut_urd_tig_amr_prs_fin_zul_jav_glc_mly_jpn_tml_kor_lit_pol_ses_mol_ind_ukr_chh_bat_cnt_grk_dyu_ger_sid_mcd_spa_rus_ctl_qcu_svk_alb_fre_bam_heb_hin_gam_krd_sun_por_yor_eng_ven_mao_tha_amh_knd_swa_cic_azi_bul_nor_tur_fbf_vie_aeg_bem_igb_ewe	-0.934326270285884	-2.26958242427515	0.025543577168406
264	hau_grk_swa_bul_sid_chh_aeg_guj_azi_uzb_zul_ind_dyu_hin_lat_bsq_urd_anl_igb_mnd_cze_ben_swt_lit_xho_mcd_hun_tsn_bem_est_slo_mlt_geo_prs_afr_arw_glc_wly_owc_ita_fin_ven_tag_pan_mly_jpn_knd_kor_spa_krd_cic_ctl_sun_scr_heb_mao_cnt_rus_lda_svk_sod_ger_fre_alb_dut_qcu_por_nor_pol_dgb_gam_eng_amr_bos_bat_ukr_akn_swe_bam_jav_tha_amh_tml_tsw_ewe_tur_mol_rom_aze_ses_vie_tig_fbf_moo_yor	-0.104456302080666	-0.246051348647921	0.806184716206613
265	aeg_nor_zul_urd_owc_sod_mlt_ukr_uzb_aze_swt_tag_bam_grk_pol_bsq_swe_wly_dyu_mnd_ger_eng_akn_bul_tsn_ctl_hun_igb_swa_fin_rus_hau_geo_fre_bos_mcd_dut_chh_sid_krd_est_moo_bat_scr_jav_jpn_knd_kor_spa_glc_ses_mol_mao_arw_amh_mly_cnt_prs_ven_por_heb_ben_slo_cze_lit_qcu_pan_ita_afr_dgb_amr_hin_anl_alb_sun_lat_cic_guj_yor_ind_tha_gam_tml_tsw_xho_azi_svk_rom_tur_ewe_vie_tig_fbf_lda_bem	0.0620904699516495	0.146120087510142	0.884142849750342
266	aeg_scr_yor_krd_amh_heb_mlt_fre_aze_uzb_ven_mly_fbf_bos_arw_bsq_urd_tig_akn_cnt_grk_rus_swt_prs_tsw_ger_fin_bam_cic_est_lit_gam_geo_rom_por_swe_pol_anl_wly_ben_hun_ses_tag_afr_jav_jpn_knd_kor_spa_ctl_zul_nor_mao_eng_amr_sun_mnd_ukr_dyu_hin_owc_mcd_dut_bul_cze_qcu_lat_glc_slo_bem_sod_svk_sid_mol_ind_guj_lda_pan_moo_bat_tha_hau_tml_dgb_xho_tur_ita_alb_azi_tsn_vie_chh_igb_swa_ewe	0.11491306024443	0.270367684314813	0.787476491119328
267	amr_pol_swt_rus_mlt_heb_gam_swe_tur_azi_zul_tag_ses_ger_eng_bsq_bul_sid_xho_mnd_mcd_spa_dyu_alb_ewe_lit_hun_tsn_bam_fin_ctl_anl_geo_dut_ben_nor_ukr_hau_owc_krd_est_yor_mly_lat_ind_jpn_knd_kor_ita_bos_fbf_grk_sun_glc_tig_mao_cnt_por_igb_afr_sod_slo_fre_pan_arw_qcu_svk_guj_cze_tsw_chh_scr_aeg_rom_jav_mol_dgb_prs_swa_bat_tha_amh_tml_akn_lda_aze_urd_hin_uzb_bem_vie_wly_cic_moo_ven	-0.153024703432192	-0.360953118727927	0.718953127548303
268	sid_pan_ses_ita_gam_amh_heb_ben_azi_tur_bem_ind_akn_svk_ukr_bsq_glc_tig_swa_cnt_hin_bos_tsn_bul_dgb_lit_fin_cic_xho_hun_krd_hau_geo_arw_rom_ctl_spa_aeg_owc_mcd_est_fbf_sun_pol_mly_jpn_knd_kor_alb_dut_dyu_lat_tag_mol_anl_jav_mnd_guj_swt_ger_sod_afr_slo_cze_nor_qcu_fre_swe_por_zul_wly_rus_amr_urd_bat_scr_ewe_prs_moo_mao_tha_chh_tml_yor_igb_aze_grk_eng_uzb_bam_vie_mlt_ven_lda_tsw	-0.558886743978023	-1.33291001978822	0.18581758551639
269	amh_ctl_bem_hin_sid_tig_owc_glc_uzb_tur_yor_jav_dgb_swe_prs_bsq_ben_amr_xho_cnt_rus_dut_ven_bos_lda_cze_est_akn_zul_fin_guj_hau_geo_scr_spa_mol_fre_wly_mlt_bul_hun_swt_mao_arw_sun_jpn_tml_kor_pol_urd_tsw_eng_bat_nor_heb_tag_mnd_krd_cic_lit_anl_ita_ukr_por_afr_qcu_lat_alb_pan_fbf_gam_svk_sod_grk_ind_ger_ewe_rom_tsn_mly_tha_chh_knd_ses_swa_aze_slo_mcd_azi_dyu_vie_aeg_igb_moo_bam	-0.492316533809884	-1.17145298547113	0.244409306717986
270	wly_spa_dyu_guj_amr_chh_tig_grk_azi_aze_ven_bat_ewe_svk_ger_bsq_arw_sid_bem_cnt_pol_slo_igb_lat_tsw_dut_fin_zul_swt_est_nor_mlt_geo_ukr_rom_fre_prs_sod_gam_krd_hun_fbf_ind_ita_mly_jpn_knd_kor_swe_urd_swa_mol_tag_mcd_heb_jav_mnd_pan_lda_rus_owc_scr_lit_bul_hin_qcu_ben_cze_bos_bam_aeg_por_hau_alb_sun_afr_akn_eng_dgb_mao_tha_anl_tml_tsn_xho_tur_glc_ctl_uzb_ses_vie_amh_moo_cic_yor	0.925942254664827	2.22304545738611	0.028635497358497
271	amh_nor_swa_pol_anl_gam_heb_mcd_aze_uzb_igb_bat_dgb_ukr_eng_bsq_scr_amr_ses_mnd_cze_spa_tsw_krd_lda_fre_hun_moo_yor_fin_rom_aeg_geo_hin_glc_dut_mol_hau_sid_slo_est_dyu_mao_lit_mly_jpn_tml_kor_lat_arw_bam_pan_jav_alb_mlt_ind_cnt_grk_akn_ctl_owc_bos_afr_guj_ita_qcu_svk_ger_rus_bem_chh_bul_wly_ben_tag_prs_fbf_swe_xho_sun_tha_sod_knd_ven_cic_tur_urd_por_azi_swt_vie_tig_ewe_zul_tsn	-0.45930359676732	-1.09192602564299	0.277686305903966
272	tig_eng_swa_lit_sod_mlt_hau_grk_azi_uzb_moo_mly_dgb_afr_bos_bsq_ukr_amr_ven_cnt_hin_spa_fbf_glc_igb_swe_fin_yor_xho_hun_ben_aeg_geo_nor_dut_arw_ctl_owc_amh_bul_est_bem_bat_cze_sun_jpn_tml_kor_urd_krd_tsn_scr_jav_rus_wly_tag_mnd_rom_lda_slo_chh_por_lat_fre_alb_qcu_mol_guj_pol_ewe_gam_pan_sid_prs_mao_ita_ses_ger_cic_ind_tha_anl_knd_swt_bam_aze_svk_mcd_tur_tsw_vie_heb_zul_dyu_akn	-1.51428874919237	-3.86749776245513	0.000203721984790933
273	hau_por_swa_spa_aeg_sid_heb_lat_aze_azi_tsw_sun_dgb_rus_grk_bsq_hin_gam_moo_mnd_lit_arw_dyu_ita_igb_dut_est_ses_yor_hun_slo_amh_geo_guj_afr_bos_prs_anl_sod_rom_fin_bem_bat_mol_ind_jpn_tml_kor_pan_alb_lda_ben_tag_nor_mlt_jav_cnt_swe_cic_mcd_owc_urd_krd_ger_bul_qcu_ukr_svk_fre_ven_amr_ctl_tig_scr_mly_glc_fbf_pol_swt_mao_tha_wly_knd_tsn_bam_uzb_eng_cze_tur_xho_vie_chh_zul_ewe_akn	-0.0400622174588893	-0.094423115518803	0.924976195904234
274	aeg_pol_ven_por_sod_wly_mlt_ctl_tur_uzb_fbf_mao_bam_arw_bos_bsq_scr_amh_cic_mnd_rus_mol_xho_lat_tsn_cze_fin_igb_ewe_est_ukr_sid_geo_svk_hin_lit_nor_anl_hau_eng_hun_ses_tag_guj_ind_jpn_tml_kor_ben_slo_dgb_urd_mly_ger_amr_jav_cnt_spa_dyu_prs_owc_grk_krd_pan_fre_qcu_bul_dut_rom_moo_heb_ita_tig_swe_sun_alb_akn_mcd_tsw_bat_tha_gam_knd_zul_lda_azi_afr_glc_aze_swa_vie_chh_swt_bem_yor	0.116640815376511	0.274577013697513	0.784250247761213
275	sid_rom_dyu_mol_sod_amh_aeg_scr_aze_uzb_tsw_mao_bam_urd_ben_bsq_krd_anl_akn_cnt_glc_ctl_swa_rus_swt_prs_fin_ses_bem_est_por_hau_geo_eng_pan_dut_bul_heb_amr_ger_hun_tsn_mly_bos_sun_jpn_knd_kor_mcd_ita_fbf_lit_tag_grk_owc_bat_mnd_swe_zul_svk_chh_pol_ukr_hin_cze_qcu_afr_nor_spa_ven_tig_fre_wly_guj_jav_lat_cic_arw_xho_ind_tha_mlt_tml_ewe_moo_tur_alb_slo_azi_igb_vie_gam_dgb_lda_yor	-0.422332729340275	-1.00098319245176	0.319432308682137
276	sid_grk_swt_alb_tig_amh_aeg_glc_aze_azi_igb_tag_yor_fre_lat_bsq_nor_amr_dyu_cnt_rom_ita_bem_scr_tsn_urd_hun_cic_dgb_est_ger_owc_geo_ben_prs_por_pan_gam_hau_cze_fin_akn_jav_hin_bat_jpn_tml_kor_dut_ukr_tsw_rus_ind_swe_wly_mly_mnd_svk_xho_krd_heb_slo_bos_eng_mol_qcu_ctl_spa_arw_lda_chh_afr_mlt_lit_mao_guj_zul_bul_swa_sun_tha_anl_knd_moo_ven_uzb_pol_mcd_tur_ewe_vie_sod_fbf_ses_bam	-0.13352112487237	-0.314656110104676	0.753727621869742
277	owc_svk_zul_ger_gam_hau_chh_urd_aze_azi_tsn_mly_dyu_ita_pan_bsq_krd_aeg_igb_cnt_mcd_slo_cic_ukr_dgb_rom_est_swa_ewe_fin_grk_sid_geo_scr_bul_lit_glc_amr_mlt_dut_hun_bam_mao_mol_tag_jpn_tml_kor_rus_spa_xho_fre_ind_alb_anl_bat_mnd_nor_bem_lat_tig_pol_swe_cze_prs_qcu_guj_hin_ben_moo_sod_arw_heb_bos_sun_eng_lda_por_ven_jav_tha_amh_knd_akn_yor_tur_ctl_afr_uzb_fbf_vie_wly_tsw_ses_swt	0.328128179826009	0.772742287848798	0.441634418702977
278	amh_prs_tsw_ita_chh_sid_aeg_glc_aze_uzb_lda_tag_bam_dut_alb_bsq_grk_heb_akn_mnd_hin_pan_xho_arw_swa_urd_est_ven_zul_fin_svk_gam_geo_eng_por_guj_pol_amr_hau_bul_hun_bem_ind_slo_jav_jpn_knd_kor_fre_mcd_swt_ben_mao_ger_mlt_mly_cnt_bos_igb_nor_tig_ctl_rom_cze_rus_qcu_mol_afr_ukr_fbf_anl_lit_owc_spa_bat_scr_ewe_swe_dyu_sun_tha_sod_tml_tsn_dgb_tur_lat_krd_azi_moo_vie_wly_cic_yor_ses	-0.513740807223773	-1.22203467491006	0.224782872767608
279	heb_pol_zul_ctl_anl_sid_sod_nor_uzb_aze_igb_ind_ses_ukr_afr_bsq_pan_hau_swt_mnd_spa_fre_swa_por_tsw_urd_est_bem_dgb_fin_lit_tig_geo_glc_dut_krd_scr_gam_chh_ita_hun_lda_mly_alb_bat_jpn_tml_kor_rus_lat_xho_arw_mao_hin_owc_tag_cnt_swe_fbf_ben_mlt_prs_guj_mcd_grk_qcu_bul_svk_slo_tsn_wly_rom_aeg_eng_jav_bos_cic_cze_ewe_sun_tha_amr_knd_moo_yor_tur_mol_ger_azi_bam_vie_amh_ven_akn_dyu	0.152899281019456	0.359448552940192	0.720074440874555
280	chh_ben_fbf_urd_amr_sid_gam_bos_azi_aze_tsn_mly_swt_pan_glc_bsq_ita_owc_ses_cnt_lit_swe_akn_spa_igb_rus_hun_swa_dyu_est_mol_amh_geo_nor_ctl_grk_arw_anl_heb_hin_fin_cic_bat_slo_mao_jpn_knd_kor_scr_ger_bem_dut_sun_eng_sod_jav_mnd_ukr_lda_lat_hau_alb_krd_cze_por_qcu_svk_pol_rom_moo_tig_prs_mlt_mcd_tag_bul_xho_guj_zul_ind_tha_aeg_tml_dgb_ewe_uzb_afr_fre_tur_bam_vie_wly_tsw_ven_yor	0.0389274792541033	0.0916426115792971	0.927179104338249
281	anl_ctl_swt_afr_tig_heb_amh_fre_azi_uzb_dgb_tag_tsw_scr_rom_bsq_ben_chh_ewe_mnd_mcd_alb_ven_krd_lda_rus_hun_yor_akn_est_lat_sod_geo_mol_svk_grk_prs_mlt_wly_ger_fin_fbf_mly_swe_bat_jpn_knd_kor_ukr_bos_xho_lit_mao_spa_owc_jav_cnt_hin_bem_guj_gam_arw_eng_glc_urd_qcu_nor_bul_dut_dyu_aeg_por_amr_pan_ind_ita_swa_pol_bam_sun_tha_sid_tml_zul_igb_tur_cze_slo_aze_moo_vie_hau_tsn_ses_cic	-0.172954104807928	-0.408053892208839	0.684172036379913
282	chh_prs_igb_eng_tig_owc_hau_rom_aze_uzb_swt_tag_cic_swe_dut_bsq_grk_wly_lda_cnt_lit_hin_ses_bos_tsn_svk_hun_ven_bem_fin_scr_amr_geo_pol_ctl_por_afr_gam_sod_glc_est_fbf_mly_mcd_jav_jpn_knd_kor_ukr_ger_yor_rus_sun_krd_aeg_ind_mnd_cze_xho_alb_sid_guj_spa_pan_ben_qcu_arw_nor_slo_swa_heb_bul_mlt_fre_bat_urd_moo_ita_tsw_mao_tha_anl_tml_bam_akn_azi_lat_mol_tur_dgb_vie_amh_zul_dyu_ewe	-0.24452786033926	-0.577705594435543	0.564859010796405
283	amh_eng_lda_pol_sod_hau_aeg_mcd_uzb_azi_ven_ind_bam_bos_rom_bsq_hin_chh_bem_mnd_por_ger_yor_ukr_tsw_krd_hun_fbf_swa_est_scr_wly_geo_swe_ita_afr_arw_tig_heb_nor_fin_dgb_mao_pan_mly_jpn_tml_kor_prs_spa_zul_fre_sun_lat_mlt_tag_cnt_cze_ses_bul_gam_slo_urd_grk_mol_qcu_alb_ben_glc_dyu_amr_svk_owc_rus_jav_guj_moo_dut_igb_bat_tha_sid_knd_akn_ewe_aze_ctl_lit_tur_cic_vie_anl_swt_xho_tsn	0.342039994146782	0.805804013463486	0.422411470834931
284	sod_ben_swt_svk_heb_aeg_owc_ukr_uzb_azi_lda_ind_ses_guj_mol_bsq_krd_wly_yor_mnd_slo_bul_akn_por_dyu_alb_fin_fbf_zul_est_dut_sid_geo_rom_nor_ita_glc_tig_anl_spa_hun_tsn_jav_cze_bat_jpn_tml_kor_pan_ctl_cic_rus_sun_fre_hau_tag_cnt_mcd_igb_lit_amh_ger_swe_grk_hin_qcu_lat_eng_urd_swa_chh_pol_amr_scr_mly_arw_dgb_prs_xho_mao_tha_gam_knd_bem_ewe_tur_bos_afr_aze_moo_vie_mlt_tsw_bam_ven	-0.495584924248682	-1.18029350547383	0.240893607494195
285	sod_ita_akn_pol_aeg_owc_anl_urd_tur_uzb_swt_jav_zul_alb_arw_bsq_ben_tig_ven_mnd_swe_afr_igb_spa_swa_krd_est_lda_fbf_hun_rom_amh_geo_cze_lat_ukr_hin_sid_gam_por_fin_dyu_mao_nor_sun_jpn_knd_kor_prs_bul_bem_mol_bat_fre_hau_tag_cnt_scr_bam_svk_amr_glc_ger_eng_pan_qcu_ctl_grk_rus_moo_wly_mcd_mlt_guj_ind_bos_ses_slo_tsn_mly_tha_heb_tml_xho_tsw_azi_lit_dut_aze_yor_vie_chh_ewe_cic_dgb	0.00486129856461929	0.0114354987469088	0.990900486594294
286	anl_fre_swt_krd_amh_hau_sod_nor_azi_uzb_dgb_mly_ewe_ita_cze_bsq_grk_aeg_moo_cnt_guj_mcd_lda_rom_ses_pan_hun_swa_tsn_est_afr_chh_geo_bos_scr_por_lat_mlt_amr_rus_fin_zul_mao_spa_bat_jpn_tml_kor_dut_hin_akn_lit_sun_arw_tig_tag_mnd_bul_ven_slo_wly_ukr_eng_prs_ben_qcu_alb_urd_svk_fbf_gam_ctl_heb_glc_ind_swe_tsw_ger_igb_jav_tha_owc_knd_xho_yor_aze_mol_pol_tur_bem_vie_sid_cic_bam_dyu	-0.956519678219791	-2.3224628408385	0.0223898457250203
287	aeg_guj_ses_hin_sid_wly_gam_afr_uzb_azi_dyu_mly_swt_spa_arw_bsq_dut_hau_moo_cnt_svk_bul_tsn_rus_dgb_alb_fin_yor_bam_est_lat_heb_geo_lit_ger_glc_slo_anl_mlt_ctl_hun_lda_sun_scr_ind_jpn_knd_kor_mcd_ita_fbf_krd_bat_ben_sod_tag_mnd_prs_bem_eng_chh_swe_pan_fre_ukr_qcu_mol_pol_urd_zul_amh_nor_owc_por_mao_grk_igb_rom_swa_jav_tha_tig_tml_xho_cic_tur_bos_cze_aze_ven_vie_amr_akn_ewe_tsw	-0.731642004871442	-1.76262019306238	0.0812498374364878
288	owc_grk_yor_ger_amr_hau_sod_guj_aze_azi_cic_tag_igb_alb_ukr_bsq_mol_mlt_zul_mnd_por_prs_ven_glc_swt_lit_fin_bem_xho_est_lat_aeg_geo_arw_ben_spa_urd_heb_amh_swe_hun_dgb_mly_dut_sun_jpn_tml_kor_cze_fre_swa_hin_mao_eng_anl_bat_cnt_mcd_moo_krd_tig_svk_ctl_nor_bos_qcu_scr_slo_bul_tsw_wly_rom_gam_rus_ind_pol_dyu_afr_fbf_jav_tha_sid_knd_ewe_lda_tur_ita_pan_uzb_tsn_vie_chh_ses_akn_bam	-0.193352112910784	-0.456573656541853	0.649042079864808
289	aeg_ger_tsn_rom_gam_mlt_owc_swe_uzb_tur_akn_sun_bem_lat_bos_bsq_slo_amh_ses_cnt_ukr_lit_zul_bul_yor_pol_fin_bam_igb_est_ita_chh_geo_mcd_grk_alb_arw_heb_tig_eng_hun_tsw_mao_ctl_ind_jpn_tml_kor_mol_hin_dgb_afr_tag_por_wly_mly_mnd_glc_ven_svk_sod_ben_krd_scr_cze_qcu_fre_rus_urd_dyu_sid_pan_hau_prs_jav_dut_moo_nor_xho_bat_tha_anl_knd_swt_ewe_aze_guj_spa_azi_swa_vie_amr_fbf_cic_lda	-0.738398003660336	-1.77482950844384	0.0791980129520292
290	heb_prs_swt_svk_tig_chh_hau_ita_azi_aze_swa_mly_bem_spa_krd_bsq_eng_amh_cic_cnt_dut_bul_dyu_slo_ewe_mcd_hun_yor_xho_est_mol_owc_geo_guj_lat_alb_ben_aeg_wly_fre_fin_ses_tag_afr_sun_jpn_knd_kor_glc_cze_igb_grk_mao_ukr_sod_bat_mnd_ger_bam_por_gam_bos_nor_urd_ctl_qcu_lit_pol_pan_moo_mlt_rus_amr_arw_jav_rom_lda_scr_fbf_ind_tha_anl_tml_dgb_zul_uzb_swe_hin_tur_tsn_vie_sid_tsw_ven_akn	-0.466785851373163	-1.11129933855103	0.269304293931079
291	aeg_mol_bam_dut_amh_heb_mlt_ctl_azi_tur_dgb_mao_moo_urd_swe_bsq_mcd_anl_akn_mnd_bos_nor_fbf_prs_ses_spa_hun_swt_swa_est_scr_wly_geo_ita_ben_eng_pan_tig_gam_lit_fin_tsn_ind_ukr_mly_jpn_tml_kor_ger_por_yor_alb_tag_guj_sid_bat_cnt_fre_xho_rus_hau_svk_arw_bul_hin_qcu_grk_afr_rom_tsw_chh_krd_sod_lat_jav_cze_dyu_pol_ven_sun_tha_amr_knd_lda_ewe_aze_slo_glc_uzb_cic_vie_owc_zul_igb_bem	-0.561769789111706	-1.33831274399902	0.18405735910789
292	owc_lat_xho_nor_sid_amh_wly_cze_aze_uzb_dyu_bat_tsn_spa_hin_bsq_glc_tig_ewe_cnt_krd_rom_fbf_pan_swt_mcd_hun_lda_moo_fin_guj_anl_geo_ita_dut_alb_ben_sod_amr_slo_est_ven_ind_afr_sun_jpn_knd_kor_por_lit_ses_prs_jav_bos_hau_tag_mnd_urd_igb_pol_chh_ctl_rus_grk_scr_qcu_mol_eng_ger_swa_mlt_swe_gam_bul_mly_fre_akn_svk_zul_mao_tha_aeg_tml_dgb_cic_tur_arw_ukr_azi_yor_vie_heb_bam_bem_tsw	-0.667829956834337	-1.59958945290204	0.113081610543961
293	sod_swe_swt_pol_hau_chh_gam_cze_tur_aze_cic_sun_ewe_ctl_slo_bsq_pan_aeg_ven_mnd_arw_guj_zul_glc_lda_alb_hun_yor_moo_fin_prs_tig_geo_lit_rom_krd_afr_amr_sid_nor_est_fbf_jav_spa_mly_jpn_knd_kor_scr_bos_dyu_ben_mao_fre_owc_tag_cnt_grk_bam_lat_wly_ita_por_eng_svk_qcu_mol_rus_mcd_swa_mlt_hin_anl_ukr_ind_bul_tsn_ger_akn_bat_tha_amh_tml_igb_dgb_azi_urd_dut_uzb_ses_vie_heb_tsw_bem_xho	-0.428504611233418	-1.01956355540074	0.310580491216873
294	sid_arw_igb_spa_amh_amr_mlt_por_uzb_tur_dgb_tag_ses_dut_scr_bsq_prs_hau_ven_mnd_mol_cze_tsn_ctl_bem_afr_est_akn_zul_fin_urd_wly_geo_ukr_pol_lit_rom_chh_anl_grk_hun_xho_ind_bul_mao_jpn_knd_kor_slo_krd_moo_ita_mly_glc_aeg_bat_cnt_pan_lda_fre_tig_mcd_alb_swe_svk_qcu_ben_bos_hin_fbf_heb_rus_sod_guj_jav_ger_yor_eng_swt_sun_tha_owc_tml_swa_bam_aze_lat_nor_azi_ewe_vie_gam_dyu_cic_tsw	-0.126990349152119	-0.299478375010184	0.765243345719145
295	chh_ger_dgb_por_heb_sid_anl_lat_uzb_aze_xho_mao_yor_fre_lit_bsq_glc_tig_bem_mnd_rus_prs_ses_urd_ewe_guj_fin_zul_ven_est_alb_hau_geo_krd_ukr_ctl_bos_amh_aeg_nor_hun_moo_bat_ben_ind_jpn_knd_kor_scr_slo_akn_mol_tag_grk_owc_jav_cnt_spa_bam_pan_sod_ita_dut_svk_rom_qcu_mcd_bul_afr_tsn_gam_swe_amr_eng_mly_arw_swa_cze_dyu_sun_tha_wly_tml_lda_cic_azi_hin_pol_tur_tsw_vie_mlt_igb_fbf_swt	0.378400047503831	0.89096952605928	0.375244773905643
296	sid_svk_akn_pan_anl_mlt_owc_alb_tur_azi_tsw_bat_lda_ben_bos_bsq_nor_heb_bem_mnd_prs_afr_ses_rus_zul_ger_hun_swt_dyu_est_urd_sod_geo_eng_arw_por_slo_amh_hau_fre_fin_swa_mao_mcd_tag_jpn_tml_kor_mol_rom_ewe_swe_jav_grk_gam_sun_cnt_glc_dgb_lat_aeg_spa_lit_ctl_krd_qcu_ita_bul_dut_yor_chh_scr_wly_guj_ind_pol_tsn_cze_cic_mly_tha_tig_knd_igb_fbf_uzb_hin_ukr_aze_ven_vie_amr_xho_bam_moo	0.0106390792839159	0.0250483902040395	0.98007003457857
297	chh_ben_ewe_slo_gam_heb_tig_guj_uzb_azi_tsw_mly_igb_lat_urd_bsq_rom_wly_lda_mnd_nor_mcd_fbf_ita_xho_afr_hun_dgb_swa_fin_bos_aeg_geo_pan_spa_lit_por_mlt_sod_arw_est_bam_jav_swe_mao_jpn_knd_kor_cze_svk_swt_ger_bat_ctl_sid_sun_cnt_ukr_akn_scr_hau_fre_prs_pol_glc_qcu_mol_alb_dut_dyu_amh_eng_owc_bul_tag_rus_yor_grk_ses_ind_tha_amr_tml_zul_bem_tur_krd_hin_aze_moo_vie_anl_ven_tsn_cic	-0.310873841693167	-0.73645045708942	0.463310262335726
298	sid_prs_dyu_bos_chh_aeg_sod_lit_uzb_aze_tsn_mao_tsw_grk_bul_bsq_ben_tig_bem_mnd_scr_guj_swa_afr_ven_hin_est_bam_akn_fin_urd_owc_geo_fre_nor_alb_ctl_amr_gam_lat_hun_ses_sun_mol_mly_jpn_knd_kor_spa_rom_fbf_slo_bat_krd_amh_tag_cnt_swe_xho_dut_anl_rus_svk_por_ger_qcu_cze_ita_pan_cic_mlt_glc_wly_arw_ind_eng_ewe_ukr_yor_jav_tha_hau_tml_lda_dgb_azi_mcd_pol_tur_zul_vie_heb_igb_moo_swt	0.136597343051653	0.321813113148849	0.748316498845948
299	tig_bul_fbf_rom_gam_amh_chh_eng_azi_uzb_swt_jav_dyu_pan_spa_bsq_scr_owc_moo_cnt_glc_lit_xho_ctl_ven_mcd_hun_tsn_zul_est_pol_wly_geo_cze_mol_lat_ita_aeg_mlt_hin_fin_tsw_ind_swe_sun_jpn_knd_kor_grk_prs_cic_ger_mao_arw_sid_tag_mnd_bos_yor_ukr_sod_svk_rus_krd_ben_qcu_afr_por_urd_bam_anl_dut_amr_fre_bat_guj_dgb_alb_akn_mly_tha_heb_tml_lda_bem_aze_nor_slo_tur_igb_vie_hau_ewe_ses_swa	-0.252399510921423	-0.596725401361277	0.552140620449044
300	anl_mol_tsw_ctl_hau_amh_aeg_ger_tur_aze_igb_sun_zul_cze_grk_bsq_arw_tig_tsn_mnd_swe_bul_yor_afr_bem_por_hun_lda_swa_est_urd_wly_geo_mcd_lit_dut_nor_chh_sod_alb_fin_dyu_mly_pan_tag_jpn_knd_kor_ita_fre_ewe_ukr_bat_hin_sid_mao_cnt_scr_ses_rus_owc_spa_krd_lat_eng_qcu_prs_glc_slo_dgb_gam_ben_amr_bos_jav_pol_bam_svk_fbf_ind_tha_mlt_tml_moo_akn_azi_guj_rom_uzb_cic_vie_heb_ven_xho_swt	-0.244688777586836	-0.578070615465052	0.564613582457798
301	amr_dut_moo_mol_sod_amh_hau_svk_aze_tur_yor_tag_tsn_lat_eng_bsq_ben_chh_bem_cnt_slo_krd_tsw_alb_akn_ukr_fin_swt_fbf_est_afr_owc_geo_pan_prs_guj_urd_wly_gam_mcd_hun_lda_ind_spa_sun_jpn_knd_kor_hin_ctl_zul_rom_mly_grk_anl_bat_mnd_ita_cic_glc_heb_nor_por_fre_lit_qcu_pol_ger_swe_ses_sid_arw_tig_scr_jav_bul_ewe_bos_xho_mao_tha_aeg_tml_dyu_igb_azi_cze_rus_uzb_ven_vie_mlt_dgb_swa_bam	-0.3647782579689	-0.864316817435588	0.389637720757798
302	chh_fre_yor_scr_hau_wly_aeg_dut_azi_aze_xho_jav_bam_prs_mol_bsq_ger_mlt_ses_mnd_bul_swe_cic_eng_ewe_arw_fin_igb_tsn_est_por_gam_geo_slo_ukr_nor_ita_amr_sid_krd_hun_tsw_mly_urd_mao_jpn_tml_kor_guj_rom_swt_lit_ind_rus_tig_bat_cnt_ctl_moo_alb_anl_ben_glc_cze_spa_qcu_pan_afr_mcd_fbf_amh_hin_owc_grk_tag_bos_ven_pol_bem_sun_tha_sod_knd_dgb_swa_tur_lat_svk_uzb_dyu_vie_heb_zul_lda_akn	-0.60282954227541	-1.44052391428952	0.153077449614882
303	mlt_swe_yor_mol_hau_anl_sod_slo_azi_aze_bam_bat_tsw_krd_guj_bsq_pan_chh_bem_mnd_alb_bos_dgb_rom_ewe_pol_hun_lda_tsn_fin_rus_tig_geo_eng_dut_bul_glc_heb_amr_prs_est_dyu_tag_nor_ind_jpn_knd_kor_lat_ger_xho_mcd_jav_hin_wly_mly_cnt_lit_cic_svk_sid_ctl_urd_scr_ita_qcu_grk_ukr_arw_swt_amh_por_gam_cze_mao_ben_moo_afr_akn_sun_tha_owc_tml_fbf_ses_uzb_fre_spa_tur_swa_vie_aeg_zul_igb_ven	-0.858169907285995	-2.07724790597202	0.0405356978306962
304	sid_rom_swa_ukr_hau_gam_owc_pan_tur_azi_tsw_bat_dgb_glc_spa_bsq_mcd_wly_bam_cnt_afr_lit_xho_bos_ses_fre_est_lda_tsn_fin_urd_amr_geo_prs_nor_cze_ger_chh_anl_ben_hun_yor_tag_mol_ind_jpn_tml_kor_ctl_lat_dyu_swe_mao_slo_heb_sun_mnd_ita_bem_alb_sod_dut_arw_pol_scr_qcu_guj_svk_eng_ewe_mlt_hin_amh_rus_mly_grk_moo_krd_zul_jav_tha_tig_knd_fbf_igb_aze_bul_por_uzb_ven_vie_aeg_swt_akn_cic	0.0669061963312731	0.157493684711546	0.875197223531717
305	amh_lit_yor_hin_wly_chh_owc_swe_uzb_azi_fbf_ind_lda_ukr_ita_bsq_grk_heb_dgb_mnd_urd_mol_tsw_svk_ses_eng_est_xho_cic_fin_ctl_sod_geo_ben_slo_guj_bul_hau_mlt_krd_hun_swt_mao_pol_mly_jpn_knd_kor_nor_glc_dyu_rom_tag_alb_sid_jav_cnt_cze_akn_lat_anl_mcd_dut_arw_bos_qcu_scr_afr_fre_bam_gam_por_aeg_prs_bat_pan_zul_rus_igb_sun_tha_amr_tml_ven_bem_aze_ger_spa_tur_swa_vie_tig_tsn_ewe_moo	0.205950069485152	0.484928209018824	0.628867555764682
306	heb_rom_tsn_bul_anl_amh_sod_pan_tur_azi_lda_mly_bam_krd_fre_bsq_afr_sid_cic_cnt_guj_urd_xho_swe_ses_nor_fin_ven_dyu_est_ben_amr_geo_ger_spa_glc_mol_owc_wly_svk_hun_zul_sun_prs_bat_jpn_knd_kor_cze_lit_igb_bos_ind_arw_gam_jav_mnd_ctl_akn_hin_tig_scr_mcd_ukr_alb_qcu_pol_ita_dut_ewe_hau_rus_aeg_lat_mao_eng_tsw_slo_fbf_tag_tha_mlt_tml_yor_bem_aze_grk_por_uzb_dgb_vie_chh_swa_swt_moo	-0.306071631337537	-0.724949457143717	0.470303137915647
307	amh_alb_ven_por_mlt_sod_hau_krd_uzb_azi_swt_tag_xho_dut_arw_bsq_swe_aeg_dgb_mnd_rom_cze_igb_glc_fbf_pan_est_zul_moo_hun_afr_gam_geo_scr_slo_guj_pol_sid_wly_rus_fin_lda_bat_lat_mao_jpn_knd_kor_bos_spa_ewe_hin_ind_ben_amr_jav_cnt_mcd_ses_svk_heb_urd_mol_bul_grk_qcu_ctl_lit_ita_tsn_chh_ukr_anl_ger_mly_nor_yor_eng_akn_sun_tha_owc_tml_bam_dyu_aze_fre_prs_tur_tsw_vie_tig_cic_bem_swa	0.249603331701494	0.587094319705793	0.558562969728918
308	aeg_spa_cic_krd_chh_anl_amr_rom_tur_uzb_yor_ind_xho_bul_por_bsq_afr_amh_ses_cnt_ita_fre_zul_hin_moo_slo_fin_igb_swa_est_ger_gam_geo_grk_eng_guj_dut_heb_wly_svk_hun_tsw_tag_swe_mly_jpn_knd_kor_ben_glc_dgb_prs_mao_cze_sod_sun_mnd_arw_lda_mcd_tig_ukr_bos_mol_pol_qcu_urd_rus_lit_swt_sid_scr_mlt_ctl_bat_lat_dyu_nor_ven_jav_tha_hau_tml_bam_tsn_azi_pan_alb_aze_ewe_vie_owc_bem_fbf_akn	-0.676152621699644	-1.62152612993832	0.108290479014243
309	heb_spa_xho_ger_aeg_amh_amr_bul_tur_uzb_cic_mao_bam_hin_scr_bsq_slo_sid_akn_cnt_ita_urd_swt_alb_fbf_mcd_est_moo_lda_hun_rom_owc_geo_svk_pan_afr_rus_tig_sod_swe_fin_swa_ind_arw_mly_jpn_knd_kor_lat_prs_zul_bos_jav_krd_gam_bat_mnd_guj_ses_ukr_mlt_grk_ctl_ben_dut_qcu_eng_cze_fre_dyu_wly_lit_hau_nor_tag_mol_dgb_por_igb_sun_tha_chh_tml_ven_tsw_azi_glc_pol_aze_tsn_vie_anl_yor_bem_ewe	-0.374973566780896	-0.888756953505226	0.376426746685942
310	chh_pol_lda_hin_amr_gam_sid_urd_uzb_tur_yor_mao_bam_slo_afr_bsq_guj_heb_xho_cnt_ctl_ben_swt_por_ses_ita_hun_bem_igb_fin_glc_sod_geo_dut_bos_spa_alb_aeg_wly_swe_est_moo_sun_ger_tag_jpn_tml_kor_arw_scr_zul_svk_mly_pan_tig_bat_mnd_mcd_ewe_prs_owc_mol_nor_eng_grk_qcu_rom_krd_ukr_swa_mlt_lat_anl_rus_ind_cze_ven_bul_tsn_jav_tha_hau_knd_cic_fbf_azi_fre_lit_aze_tsw_vie_amh_akn_dyu_dgb	0.348209871674764	0.820735888966066	0.413895538578588
311	mlt_ctl_fbf_eng_hau_gam_amh_lit_aze_uzb_moo_sun_cic_por_pol_bsq_svk_chh_dgb_cnt_mol_krd_yor_arw_ven_fre_est_tsn_ses_fin_ben_amr_geo_guj_ita_ukr_rom_anl_heb_ger_hun_dyu_mao_cze_mly_jpn_knd_kor_prs_pan_akn_glc_tag_nor_aeg_jav_mnd_spa_zul_alb_sod_dut_afr_swe_rus_qcu_hin_mcd_bul_ewe_owc_lat_tig_bos_bat_slo_tsw_grk_igb_ind_tha_wly_tml_bem_lda_azi_urd_scr_tur_swt_vie_sid_swa_bam_xho	-0.0567517212773989	-0.133798397021885	0.893851107716209
312	mlt_svk_dyu_alb_wly_gam_sod_rom_tur_uzb_zul_sun_swt_nor_por_bsq_rus_tig_ven_cnt_prs_mol_xho_scr_bem_swe_hun_swa_cic_fin_spa_anl_geo_ger_dut_urd_afr_hau_heb_fre_est_akn_jav_cze_bat_jpn_knd_kor_arw_bos_tsw_lit_tag_glc_owc_ind_mnd_pan_dgb_bul_chh_mcd_ben_ita_pol_qcu_guj_ctl_krd_ses_amr_hin_sid_slo_mao_ukr_bam_lat_tsn_mly_tha_aeg_tml_moo_lda_azi_eng_grk_aze_igb_vie_amh_fbf_ewe_yor	-0.834370810629244	-2.01434622384788	0.0468616546571406
313	anl_bul_swt_mcd_owc_wly_sid_eng_azi_uzb_xho_sun_bem_lat_grk_bsq_nor_gam_dgb_cnt_bos_swe_yor_pan_igb_pol_est_zul_ven_hun_hin_hau_geo_urd_glc_prs_ben_amh_sod_por_fin_dyu_mly_ctl_jav_jpn_tml_kor_lit_mol_cic_spa_bat_ger_tig_tag_mnd_arw_fbf_scr_chh_ita_afr_alb_krd_qcu_cze_slo_rus_ses_aeg_fre_amr_rom_ind_svk_lda_dut_bam_mao_tha_heb_knd_swa_ewe_aze_ukr_guj_tur_tsw_vie_mlt_akn_tsn_moo	0.430346143283922	1.0171768337624	0.31170824449732
314	amr_ukr_akn_spa_gam_sod_amh_lit_tur_azi_xho_tag_ses_slo_arw_bsq_dut_wly_tsn_mnd_nor_ben_dgb_scr_igb_prs_est_ewe_lda_fin_rus_anl_geo_pol_mol_guj_hin_tig_aeg_por_hun_tsw_mao_lat_ind_jpn_knd_kor_rom_grk_swt_ctl_sun_cze_owc_mly_cnt_afr_ven_eng_mlt_bul_svk_ger_alb_qcu_mcd_glc_fre_bem_sid_swe_heb_pan_jav_ita_yor_bos_swa_bat_tha_hau_tml_bam_dyu_aze_urd_krd_uzb_cic_vie_chh_zul_moo_fbf	-0.254003477612125	-0.600145416650799	0.549868928401849
315	gam_bul_moo_hin_heb_anl_chh_alb_tur_azi_ewe_mly_swt_arw_scr_bsq_bos_wly_zul_cnt_mol_ben_tsn_pol_ven_swe_est_bem_xho_hun_por_sid_geo_cze_prs_ita_svk_sod_amh_spa_fin_fbf_bat_grk_mao_jpn_tml_kor_pan_lat_lda_mcd_ind_dut_hau_jav_mnd_rom_akn_rus_mlt_ger_guj_afr_nor_qcu_slo_glc_ctl_tsw_aeg_krd_owc_eng_sun_ukr_ses_fre_yor_tag_tha_amr_knd_swa_dgb_aze_urd_lit_uzb_dyu_vie_tig_cic_igb_bam	0.318775519017673	0.7510641027326	0.454510373998229
316	gam_eng_lda_prs_chh_sid_aeg_rom_uzb_tur_ses_ind_dgb_afr_alb_bsq_glc_wly_xho_cnt_bos_mcd_fbf_lat_bam_ctl_hun_cic_dyu_est_swe_heb_geo_pol_fre_cze_ita_amh_tig_ger_fin_ewe_tag_por_mly_jpn_tml_kor_urd_guj_zul_grk_jav_rus_amr_bat_mnd_scr_moo_ukr_anl_arw_pan_mol_hin_qcu_lit_bul_slo_tsn_sod_dut_owc_krd_mao_ben_ven_nor_bem_sun_tha_hau_knd_tsw_igb_aze_spa_svk_azi_yor_vie_mlt_akn_swt_swa	0.225593895243476	0.53118363981852	0.596557905229216
317	anl_nor_lda_slo_heb_hau_mlt_pan_uzb_tur_tsn_ind_bem_cze_ben_bsq_rus_gam_fbf_cnt_svk_pol_bam_lat_swa_swe_est_ses_dyu_hun_dut_amh_geo_ita_afr_bos_hin_wly_amr_ukr_fin_tsw_tag_ctl_mly_jpn_tml_kor_alb_spa_cic_fre_mao_rom_owc_bat_mnd_mol_moo_lit_sid_krd_bul_ger_prs_qcu_glc_por_arw_akn_sod_eng_chh_grk_sun_urd_ewe_scr_zul_jav_tha_aeg_knd_dgb_ven_azi_mcd_guj_aze_swt_vie_tig_igb_xho_yor	-0.235317375681209	-0.555742877927213	0.57972116481211
318	mlt_pan_akn_cze_amr_chh_sod_prs_tur_uzb_moo_jav_lda_grk_ita_bsq_rom_gam_zul_cnt_slo_guj_tsw_bul_ven_ger_hun_dgb_bem_est_ben_amh_geo_fre_por_eng_krd_sid_anl_afr_fin_yor_tag_nor_ind_jpn_tml_kor_rus_spa_swa_alb_mao_lit_hau_mly_mnd_bos_cic_glc_aeg_swe_arw_mol_ctl_qcu_svk_hin_ukr_fbf_heb_mcd_tig_lat_sun_pol_dyu_urd_swt_bat_tha_wly_knd_ewe_bam_aze_scr_dut_azi_ses_vie_owc_tsn_igb_xho	0.591885668699133	1.39921463663294	0.165075131972879
319	gam_krd_zul_guj_hau_sod_amh_lit_uzb_azi_dyu_mly_ven_bos_grk_bsq_bul_tig_tsw_cnt_pan_svk_moo_ita_ses_cze_hun_cic_swt_fin_por_amr_geo_alb_arw_afr_urd_wly_aeg_lat_est_bam_jav_ger_bat_jpn_knd_kor_glc_nor_lda_pol_ind_ben_heb_tag_mnd_spa_tsn_eng_chh_ctl_fre_slo_rus_qcu_ukr_mcd_dut_akn_mlt_swe_anl_scr_mao_mol_bem_prs_fbf_sun_tha_sid_tml_yor_xho_tur_rom_hin_aze_ewe_vie_owc_dgb_swa_igb	-0.112635060824137	-0.265422089299123	0.791271782405235
320	gam_rom_ewe_lat_amh_owc_heb_krd_aze_azi_zul_bat_moo_mcd_urd_bsq_pol_aeg_bem_cnt_scr_ukr_yor_svk_igb_dut_hun_bam_swt_est_nor_chh_geo_arw_lit_ctl_bul_wly_hau_ita_fin_xho_jav_swe_mly_jpn_tml_kor_ger_mol_lda_rus_ind_afr_sod_mao_mnd_prs_dgb_bos_sid_por_eng_hin_guj_qcu_fre_ben_slo_tsw_tig_pan_anl_alb_sun_glc_fbf_grk_cic_tag_tha_mlt_knd_dyu_ses_uzb_cze_spa_tur_tsn_vie_amr_swa_ven_akn	-0.112620737016955	-0.265367325604293	0.791313836872436
321	anl_mcd_ewe_nor_hau_amr_aeg_fre_azi_tur_moo_mly_ven_glc_prs_bsq_alb_heb_dgb_mnd_rus_rom_akn_por_xho_ukr_hun_tsw_dyu_est_ita_chh_geo_pol_bul_afr_swe_mlt_gam_eng_fin_swt_jav_bos_tag_jpn_tml_kor_ger_cze_fbf_arw_bat_mol_owc_sun_cnt_ben_tsn_pan_tig_ctl_lit_scr_krd_qcu_lat_urd_hin_yor_wly_dut_amh_spa_ind_svk_ses_grk_bem_mao_tha_sid_knd_cic_bam_uzb_slo_guj_aze_swa_vie_sod_zul_igb_lda	-0.520386540553567	-1.23823132921839	0.218746900960433
322	amh_dut_xho_rom_anl_aeg_hau_alb_uzb_tur_ven_sun_moo_lit_bul_bsq_mol_chh_akn_mnd_grk_ben_tsw_nor_dyu_ger_est_swt_fbf_hun_rus_wly_geo_prs_por_lat_bos_sid_heb_mcd_fin_bem_mly_glc_ind_jpn_knd_kor_urd_fre_ses_ukr_jav_slo_owc_mao_cnt_ita_dgb_arw_gam_swe_scr_ctl_krd_qcu_svk_afr_pan_lda_sod_cze_tig_hin_bat_eng_bam_pol_ewe_tag_tha_mlt_tml_tsn_zul_azi_spa_guj_aze_swa_vie_amr_igb_yor_cic	-0.619520228792989	-1.47878355672778	0.142577348551766
323	mlt_rus_akn_slo_wly_hau_heb_glc_azi_tur_swt_tag_bam_rom_ita_bsq_alb_amh_fbf_cnt_ben_spa_moo_fre_ses_lat_hun_ewe_xho_fin_afr_amr_geo_grk_nor_urd_mcd_sid_chh_bul_est_cic_ind_hin_bat_jpn_tml_kor_krd_pol_dyu_bos_sun_svk_tig_mly_mnd_lit_zul_pan_gam_ctl_eng_por_scr_qcu_swe_cze_mol_dgb_aeg_arw_sod_ukr_mao_ger_tsn_guj_swa_jav_tha_owc_knd_ven_yor_aze_prs_dut_uzb_bem_vie_anl_tsw_lda_igb	-0.21597674725709	-0.510106255764223	0.611185561565853
324	hau_cze_swt_pol_sod_heb_tig_ukr_tur_aze_bam_mly_lda_ger_por_bsq_afr_amh_yor_cnt_bul_eng_akn_pan_dgb_svk_hun_igb_swa_fin_urd_anl_geo_rus_bos_ben_glc_aeg_sid_nor_est_cic_sun_prs_bat_jpn_knd_kor_slo_arw_zul_guj_tag_rom_wly_mao_mnd_lat_bem_spa_gam_hin_grk_mcd_ctl_qcu_dut_mol_krd_ses_amr_alb_chh_scr_jav_ita_ven_fre_dyu_ind_tha_mlt_tml_tsw_xho_azi_swe_lit_uzb_ewe_vie_owc_moo_fbf_tsn	-0.537536723079018	-1.28262362354071	0.202811598747799
325	sid_pan_igb_hin_heb_hau_tig_bos_tur_uzb_dgb_mly_dyu_ben_por_bsq_lit_gam_cic_cnt_cze_alb_fbf_arw_ven_eng_fin_swt_ewe_hun_scr_sod_geo_mol_grk_swe_prs_chh_owc_fre_est_akn_mao_spa_tag_jpn_tml_kor_pol_glc_moo_rus_bat_slo_amh_ind_mnd_rom_ses_guj_mlt_ita_nor_mcd_ukr_qcu_ctl_lat_svk_tsn_wly_dut_amr_bul_sun_afr_bam_krd_zul_jav_tha_anl_knd_xho_tsw_aze_urd_ger_azi_lda_vie_aeg_swa_bem_yor	0.156925592460375	0.369375779962209	0.712687350488104
326	sod_lat_tsw_rus_tig_wly_sid_pan_aze_azi_bem_sun_swt_ctl_scr_bsq_glc_heb_dyu_mnd_nor_prs_ses_urd_tsn_spa_hun_moo_dgb_est_hin_hau_geo_lit_dut_pol_ita_anl_chh_bul_fin_fbf_mly_arw_mao_jpn_knd_kor_grk_slo_yor_afr_jav_mcd_mlt_bat_cnt_guj_ewe_rom_owc_alb_eng_bos_mol_qcu_ger_svk_cze_swa_aeg_por_amh_fre_ind_ukr_akn_ben_ven_tag_tha_gam_tml_bam_cic_tur_krd_swe_uzb_zul_vie_amr_igb_xho_lda	-0.144822815456874	-0.341966609655508	0.73314758076176
327	sod_lit_igb_cze_amr_hau_gam_eng_aze_uzb_dgb_ind_ven_nor_slo_bsq_urd_heb_dyu_mnd_ben_swe_yor_bul_zul_dut_hun_swa_tsn_est_ctl_chh_geo_glc_guj_bos_alb_anl_sid_prs_fin_ses_mao_hin_sun_jpn_tml_kor_rom_fre_moo_ukr_jav_rus_aeg_mly_cnt_grk_akn_pan_mlt_lat_ger_arw_spa_qcu_pol_por_ita_fbf_wly_scr_owc_svk_bat_mol_tsw_mcd_bam_tag_tha_tig_knd_bem_xho_tur_krd_afr_azi_ewe_vie_amh_lda_cic_swt	-0.0511699435925438	-0.120494991868939	0.904350988276087
328	owc_krd_lda_arw_sod_gam_chh_guj_azi_uzb_ses_bat_dyu_swe_ben_bsq_spa_tig_moo_mnd_rus_scr_zul_pol_cic_pan_hun_dgb_akn_est_svk_anl_geo_urd_mol_nor_slo_sid_heb_fre_fin_swa_jav_alb_ind_jpn_tml_kor_ukr_prs_tsn_glc_mly_dut_wly_mao_cnt_cze_bam_afr_amh_bos_rom_grk_eng_qcu_hin_ita_lat_ven_hau_por_mlt_ger_sun_mcd_igb_lit_bem_tag_tha_amr_knd_swt_tsw_tur_ctl_bul_aze_fbf_vie_aeg_ewe_xho_yor	-0.233045511345186	-0.550588357952133	0.583236048324526
329	owc_mol_igb_glc_anl_chh_wly_ita_tur_aze_bem_mly_yor_lit_ger_bsq_bos_amh_zul_mnd_por_urd_swt_swe_xho_spa_hun_fbf_swa_est_alb_aeg_geo_prs_afr_slo_ctl_amr_hau_scr_fin_tsw_sun_mcd_mao_jpn_knd_kor_hin_eng_ses_pan_tag_cze_tig_ind_cnt_ben_cic_bul_sid_svk_rom_fre_rus_qcu_ukr_pol_lat_bam_mlt_krd_sod_arw_bat_dut_ewe_nor_moo_jav_tha_gam_tml_tsn_akn_azi_grk_guj_uzb_dgb_vie_heb_ven_dyu_lda	-0.308738051826266	-0.732577890777251	0.465658275130279
330	wly_hin_zul_cze_tig_sod_chh_slo_uzb_tur_lda_jav_dgb_scr_swe_bsq_ctl_owc_ewe_cnt_svk_rom_dyu_ger_yor_prs_fin_tsn_bem_est_alb_sid_geo_spa_krd_ita_pol_mlt_hau_urd_hun_swa_sun_ukr_bat_jpn_knd_kor_ben_guj_ven_bul_ind_mol_anl_mly_mnd_afr_igb_glc_amh_dut_arw_nor_grk_qcu_eng_rus_lat_moo_aeg_bos_gam_por_mao_fre_swt_mcd_cic_tag_tha_heb_tml_tsw_xho_aze_lit_pan_azi_ses_vie_amr_akn_fbf_bam	-0.701739419242552	-1.68642460221285	0.0950660799394178
331	amr_dut_yor_nor_sod_hau_wly_rom_uzb_aze_fbf_ind_ses_eng_scr_bsq_spa_mlt_dgb_mnd_mcd_cze_xho_mol_ven_bul_fin_akn_tsn_hun_alb_amh_geo_krd_prs_ita_arw_gam_aeg_hin_est_dyu_mly_pol_sun_jpn_knd_kor_fre_svk_bem_urd_mao_pan_sid_jav_cnt_slo_moo_lat_tig_glc_ukr_rus_bos_qcu_ctl_ger_grk_zul_chh_guj_heb_lit_tag_swe_ewe_por_cic_bat_tha_anl_tml_tsw_swt_tur_afr_ben_azi_bam_vie_owc_lda_igb_swa	-0.103726590741321	-0.244226603003436	0.807593323058607
332	wly_slo_bam_ben_sid_mlt_tig_ctl_uzb_tur_dyu_jav_tsn_svk_eng_bsq_rus_owc_swt_cnt_swe_rom_cic_mcd_ses_fre_hun_lda_tsw_fin_grk_amr_geo_por_afr_ita_mol_chh_hau_lat_est_ewe_mly_alb_sun_jpn_knd_kor_krd_ger_ven_lit_ind_scr_anl_bat_mnd_dut_akn_cze_aeg_guj_spa_hin_pan_qcu_arw_urd_bos_bem_gam_bul_heb_glc_tag_nor_yor_ukr_zul_mao_tha_amh_tml_fbf_xho_aze_pol_prs_azi_igb_vie_sod_dgb_moo_swa	0.279432847687293	0.657895062053201	0.512230767617968
333	sod_nor_bam_ita_owc_aeg_amh_ukr_tur_azi_ewe_bat_swt_slo_ben_bsq_bos_heb_zul_mnd_rom_rus_yor_svk_ses_swe_hun_fbf_tsn_fin_mcd_amr_geo_urd_bul_por_lit_chh_gam_glc_est_cic_mly_pan_ind_jpn_knd_kor_eng_lat_lda_guj_mao_krd_sid_tag_cnt_alb_xho_scr_mlt_hin_cze_dut_fre_qcu_ctl_ger_spa_swa_wly_mol_hau_grk_jav_afr_akn_pol_dgb_sun_tha_tig_tml_bem_igb_aze_arw_prs_uzb_dyu_vie_anl_tsw_ven_moo	-0.0369974706360757	-0.0871581212745306	0.930733217331924
334	tig_spa_ewe_bos_wly_gam_owc_rom_aze_azi_ven_jav_swa_hin_por_bsq_grk_sod_lda_cnt_mol_ben_bem_nor_dyu_ukr_hun_akn_tsw_est_fre_amh_geo_scr_pan_prs_dut_anl_aeg_rus_fin_moo_ind_lat_tag_jpn_tml_kor_swe_eng_swt_ctl_mly_slo_heb_bat_mnd_guj_zul_lit_hau_glc_pol_mcd_alb_qcu_afr_bul_arw_fbf_sid_krd_chh_ita_sun_cze_ses_ger_tsn_mao_tha_amr_knd_dgb_cic_uzb_urd_svk_tur_xho_vie_mlt_igb_bam_yor	-0.837696309362915	-2.0244513140871	0.0457917519506446
335	tig_scr_tsw_por_sid_owc_amh_ukr_uzb_aze_igb_ind_swa_spa_svk_bsq_rus_anl_swt_cnt_ben_ita_lda_bos_bem_alb_est_ses_cic_fin_grk_hau_geo_lat_krd_pan_afr_wly_sod_ger_hun_akn_mao_guj_mly_jpn_knd_kor_fre_mcd_yor_rom_tag_nor_gam_jav_mnd_ctl_fbf_mol_mlt_lit_urd_bul_pol_qcu_eng_prs_arw_ewe_amr_slo_aeg_dut_sun_hin_zul_glc_moo_bat_tha_chh_tml_bam_dgb_tur_cze_swe_azi_tsn_vie_heb_ven_xho_dyu	0.21136573354884	0.497736343723852	0.619844777297563
336	wly_pol_xho_prs_tig_amr_amh_mol_uzb_tur_swa_jav_fbf_bul_krd_bsq_afr_owc_tsn_mnd_guj_dut_ven_rus_ewe_ctl_est_dyu_tsw_fin_alb_heb_geo_ita_scr_ben_rom_hau_mlt_por_hun_swt_bat_slo_tag_jpn_knd_kor_urd_svk_bam_spa_sun_lat_sid_mly_cnt_cze_zul_fre_anl_lit_arw_hin_glc_qcu_pan_grk_ukr_yor_gam_nor_sod_swe_ind_bos_akn_mcd_ses_mao_tha_aeg_tml_igb_dgb_azi_ger_eng_aze_bem_vie_chh_moo_lda_cic	-0.779656585361717	-1.87609853569713	0.0637780585566411
337	hau_alb_cic_ben_tig_heb_chh_guj_aze_tur_akn_bat_yor_mcd_prs_bsq_cze_amh_igb_mnd_ctl_ita_fbf_eng_xho_rus_est_swt_bam_fin_urd_anl_geo_slo_mol_scr_por_sid_owc_bul_hun_dyu_jav_svk_sun_jpn_tml_kor_pan_lit_moo_glc_tag_fre_gam_mly_cnt_pol_ven_nor_sod_afr_spa_arw_hin_qcu_lat_swe_bos_tsw_amr_ger_wly_ukr_mao_rom_bem_krd_swa_ind_tha_aeg_knd_zul_ewe_uzb_dut_grk_azi_lda_vie_mlt_tsn_ses_dgb	-0.438947716070379	-1.04357675603893	0.299386354297182
338	anl_krd_bam_fre_mlt_chh_heb_por_uzb_tur_lda_sun_igb_pan_hin_bsq_ita_gam_ven_mnd_rom_eng_dyu_nor_bem_lit_fin_tsw_zul_hun_slo_amh_geo_afr_arw_mol_ukr_tig_sod_dut_est_yor_mly_grk_mao_jpn_knd_kor_lat_prs_dgb_mcd_tag_ben_hau_ind_cnt_pol_akn_swe_aeg_ctl_bos_cze_rus_qcu_urd_scr_spa_tsn_sid_guj_owc_glc_jav_ger_ses_svk_cic_bat_tha_amr_tml_xho_swa_azi_bul_alb_aze_fbf_vie_wly_ewe_swt_moo	-0.319667987968429	-0.75660686999638	0.451197889331653
339	heb_pan_zul_guj_aeg_anl_amh_dut_aze_uzb_ewe_ind_tsw_svk_ctl_bsq_lit_owc_lda_mnd_ukr_bul_cic_ben_swt_bos_fin_akn_xho_hun_rus_tig_geo_por_arw_lat_mcd_chh_amr_spa_est_bam_mly_ita_jav_jpn_tml_kor_pol_hin_dgb_scr_mao_glc_gam_sun_cnt_rom_moo_slo_mlt_ger_cze_urd_mol_qcu_krd_afr_fre_bem_sod_alb_sid_eng_tag_grk_ven_nor_tsn_bat_tha_hau_knd_swa_fbf_tur_prs_swe_azi_ses_vie_wly_dyu_yor_igb	-0.537424068863003	-1.27968468122219	0.203839277877918
340	sod_ger_igb_ita_owc_tig_wly_hin_uzb_tur_swt_sun_bem_por_dut_bsq_mcd_hau_tsn_cnt_eng_pol_cic_fre_bam_mol_hun_lda_xho_fin_grk_gam_geo_ctl_bos_ukr_svk_aeg_mlt_swe_est_yor_tag_spa_mao_jpn_tml_kor_lit_cze_ewe_prs_bat_bul_chh_jav_mnd_rus_ses_ben_heb_guj_afr_krd_pan_qcu_glc_arw_scr_zul_anl_alb_amr_lat_ind_slo_ven_urd_moo_mly_tha_sid_knd_tsw_dgb_aze_nor_rom_azi_fbf_vie_amh_akn_dyu_swa	-0.306394638130554	-0.725372827474748	0.470044673043343
341	mlt_pan_ewe_svk_aeg_tig_heb_rom_tur_azi_swt_ind_ven_slo_bul_bsq_rus_amr_swa_cnt_pol_krd_ses_lit_tsw_prs_hun_lda_yor_est_ben_wly_geo_dut_ger_cze_swe_chh_gam_mol_fin_bam_mly_eng_bat_jpn_knd_kor_ita_scr_dyu_afr_sun_lat_anl_jav_mnd_hin_bem_alb_owc_mcd_urd_arw_ukr_qcu_guj_spa_fre_fbf_hau_ctl_sid_grk_mao_por_igb_nor_tsn_tag_tha_amh_tml_moo_dgb_aze_glc_bos_uzb_zul_vie_sod_xho_akn_cic	0.0309710306604501	0.072848856061983	0.942082841455592
342	gam_pan_cic_ctl_chh_wly_amh_ger_azi_uzb_tsw_tag_ewe_eng_rus_bsq_grk_sid_xho_cnt_por_ukr_swt_scr_akn_bos_hun_dgb_ven_est_lat_hau_geo_pol_prs_slo_dut_amr_sod_svk_fin_swa_ind_bul_mly_jpn_tml_kor_nor_alb_tsn_mol_sun_rom_anl_mao_mnd_swe_bem_ben_tig_hin_ita_krd_lit_qcu_arw_spa_afr_bam_mlt_urd_heb_mcd_bat_fre_zul_glc_fbf_jav_tha_aeg_knd_yor_moo_tur_guj_cze_aze_lda_vie_owc_igb_dyu_ses	-0.204209659263735	-0.482384876948646	0.630666004233315
343	heb_glc_ewe_spa_gam_hau_tig_arw_aze_uzb_ven_tag_ses_cze_nor_bsq_hin_aeg_bem_mnd_guj_grk_cic_por_dgb_svk_fin_tsn_swa_est_urd_anl_geo_scr_ctl_krd_eng_amr_sid_rom_hun_swt_jav_slo_sun_jpn_knd_kor_alb_rus_bam_pol_mly_ita_owc_bat_cnt_prs_akn_lit_chh_ben_swe_mcd_pan_qcu_afr_ukr_bul_zul_sod_ger_wly_dut_mao_bos_moo_mol_tsw_ind_tha_mlt_tml_xho_yor_tur_fre_lat_azi_igb_vie_amh_lda_fbf_dyu	-0.665260073522358	-1.59219020115477	0.114735429254257
344	heb_slo_dyu_ita_anl_sod_mlt_guj_azi_uzb_tsn_sun_zul_afr_eng_bsq_krd_amr_xho_mnd_por_alb_dgb_glc_igb_bul_fin_fbf_bem_hun_svk_aeg_geo_prs_spa_ger_rom_owc_gam_swe_est_ses_mly_pol_ind_jpn_knd_kor_nor_ukr_swa_mol_bat_arw_hau_jav_cnt_dut_ewe_lit_sid_urd_ctl_mcd_fre_qcu_rus_lat_bos_cic_chh_pan_wly_hin_tag_scr_yor_grk_swt_mao_tha_tig_tml_moo_bam_aze_ben_cze_tur_lda_vie_amh_ven_tsw_akn	-0.288844280752001	-0.683082237588662	0.49625306673472
345	anl_arw_igb_bul_hau_sod_gam_fre_uzb_tur_tsw_jav_ses_ita_alb_bsq_cze_owc_ewe_cnt_ukr_ctl_ven_rom_moo_dut_fin_yor_xho_est_grk_mlt_geo_swe_prs_krd_urd_amr_heb_lat_hun_zul_mao_ger_sun_jpn_tml_kor_svk_bos_dgb_slo_mly_hin_wly_tag_mnd_spa_fbf_rus_aeg_pan_lit_nor_glc_qcu_scr_por_afr_swa_chh_mol_sid_guj_bat_pol_tsn_mcd_bam_ind_tha_amh_knd_dyu_cic_azi_eng_ben_aze_swt_vie_tig_akn_lda_bem	-0.311767939738117	-0.737381586754514	0.462746701662713
346	heb_scr_ven_mol_sid_owc_wly_ctl_azi_aze_bam_mao_ses_fre_grk_bsq_lit_anl_fbf_cnt_ita_swe_moo_krd_xho_svk_hun_yor_akn_est_nor_gam_geo_afr_arw_slo_pol_amr_amh_ben_fin_swt_mly_alb_ind_jpn_tml_kor_pan_por_ewe_hin_bat_guj_hau_sun_mnd_rom_dgb_spa_tig_rus_glc_prs_ukr_qcu_bos_ger_mcd_swa_chh_urd_mlt_lat_tag_dut_cic_cze_zul_jav_tha_aeg_knd_tsw_bem_uzb_bul_eng_tur_dyu_vie_sod_tsn_igb_lda	-0.402195036246518	-0.953035150729689	0.343042762321659
347	wly_guj_ven_dut_chh_heb_amh_bos_uzb_tur_moo_bat_yor_eng_slo_bsq_urd_gam_ses_mnd_mol_ben_bem_arw_cic_ctl_est_fbf_dyu_hun_ita_mlt_geo_ger_por_prs_glc_sod_sid_hin_fin_xho_jav_krd_sun_jpn_knd_kor_lit_scr_dgb_grk_ind_swe_aeg_mly_cnt_pan_zul_nor_anl_cze_spa_rus_lat_qcu_mcd_alb_svk_tsw_amr_afr_owc_bul_mao_fre_swa_ukr_lda_tag_tha_hau_tml_akn_swt_aze_rom_pol_azi_tsn_vie_tig_ewe_bam_igb	-0.184093193328981	-0.434828487479466	0.664694267304813
348	amh_pol_fbf_slo_owc_heb_anl_alb_azi_tur_swa_bat_dgb_lit_por_bsq_urd_sid_ses_mnd_grk_bos_akn_dut_cic_guj_est_bam_zul_hun_cze_tig_geo_arw_krd_lat_pan_aeg_gam_prs_fin_yor_ind_rom_mao_jpn_knd_kor_bul_ukr_lda_ger_sun_swe_chh_tag_cnt_fre_dyu_mol_hau_nor_ctl_afr_spa_qcu_svk_ita_hin_moo_amr_mcd_wly_eng_jav_glc_tsn_rus_tsw_mly_tha_mlt_tml_bem_swt_aze_scr_ben_uzb_xho_vie_sod_ven_igb_ewe	-0.297719012895615	-0.704815818135681	0.482686270841583
349	sod_guj_bam_scr_sid_hau_chh_ctl_aze_azi_igb_mao_dgb_lat_pan_bsq_spa_owc_lda_cnt_nor_ita_zul_swe_dyu_hin_hun_xho_ewe_est_krd_gam_geo_bul_ukr_glc_cze_anl_mlt_fre_fin_fbf_jav_afr_mly_jpn_tml_kor_por_arw_ven_pol_sun_dut_amh_ind_mnd_svk_tsn_bos_amr_rom_slo_rus_ben_qcu_eng_prs_lit_bem_tig_mol_heb_grk_bat_mcd_swt_ger_ses_tag_tha_wly_knd_yor_moo_uzb_alb_urd_tur_akn_vie_aeg_cic_tsw_swa	-0.586291963023354	-1.40230445547349	0.16415355004445
350	aeg_lat_fbf_hin_tig_sid_wly_bos_aze_uzb_igb_mly_xho_arw_scr_bsq_ben_heb_lda_cnt_ita_ger_bem_slo_bam_por_est_swa_yor_fin_swe_hau_geo_ctl_nor_dut_fre_owc_gam_afr_hun_akn_bat_urd_ind_jpn_knd_kor_prs_mol_moo_lit_jav_krd_anl_tag_mnd_svk_ses_pol_amr_pan_guj_rom_rus_qcu_eng_spa_ukr_cic_amh_bul_chh_glc_mao_mcd_zul_alb_swt_sun_tha_sod_tml_ven_dgb_azi_cze_grk_tur_tsw_vie_mlt_dyu_tsn_ewe	-0.561615984118407	-1.33994057941646	0.183529471932055
351	tig_mol_ewe_ger_sod_mlt_gam_arw_tur_azi_swt_tag_zul_dut_ita_bsq_fre_amr_xho_mnd_hin_ctl_lda_afr_bam_svk_est_dgb_akn_hun_lit_heb_geo_mcd_ukr_nor_pol_owc_amh_grk_fin_fbf_mao_bos_sun_jpn_knd_kor_ben_urd_tsn_slo_bat_scr_sid_ind_cnt_krd_tsw_prs_chh_rom_alb_lat_swe_qcu_rus_pan_spa_moo_wly_guj_hau_eng_mly_por_dyu_cze_ven_jav_tha_anl_tml_ses_cic_aze_bul_glc_uzb_igb_vie_aeg_swa_bem_yor	-0.68136312029391	-1.63333201374793	0.105780357678895
352	amh_urd_tsw_ukr_heb_sod_mlt_mcd_uzb_azi_fbf_ind_bam_ita_pan_bsq_bos_hau_lda_mnd_guj_rus_swa_eng_xho_arw_hun_zul_akn_fin_ctl_owc_geo_grk_scr_svk_lit_anl_wly_mol_est_tsn_mao_prs_mly_jpn_knd_kor_rom_alb_ven_cze_bat_hin_chh_jav_cnt_bul_moo_fre_gam_swe_dut_krd_lat_qcu_nor_spa_ben_ewe_sid_por_tig_pol_sun_ger_ses_glc_igb_tag_tha_aeg_tml_dyu_bem_tur_slo_afr_aze_swt_vie_amr_dgb_cic_yor	-0.999272019431552	-2.42997024567947	0.0170197112804164
353	sod_mcd_tsn_grk_anl_gam_tig_svk_aze_azi_cic_jav_ven_ita_ger_bsq_slo_chh_ses_cnt_eng_por_dgb_dut_swa_arw_hun_igb_fbf_est_alb_hau_geo_prs_pan_rom_mol_amh_owc_spa_fin_dyu_tag_ben_ind_jpn_tml_kor_afr_rus_tsw_lit_sun_guj_wly_mao_mnd_nor_bem_pol_amr_ukr_krd_lat_ctl_qcu_bos_swe_bul_zul_mlt_scr_sid_fre_mly_cze_ewe_hin_akn_bat_tha_heb_knd_xho_moo_uzb_glc_urd_tur_bam_vie_aeg_swt_yor_lda	0.0912907667668886	0.215094918171922	0.830164305342276
354	heb_ger_yor_ctl_chh_sod_anl_dut_tur_uzb_fbf_mly_zul_bos_slo_bsq_mcd_hau_bam_mnd_krd_por_ses_svk_dyu_glc_est_igb_tsn_hun_nor_amh_geo_arw_pol_scr_hin_amr_aeg_rom_fin_akn_mao_fre_bat_jpn_knd_kor_urd_grk_tsw_lat_tag_ita_wly_ind_cnt_pan_moo_alb_gam_ben_spa_bul_cze_qcu_rus_mol_guj_dgb_mlt_prs_owc_lit_sun_ukr_lda_afr_swt_jav_tha_sid_tml_ewe_bem_azi_swe_eng_aze_swa_vie_tig_xho_ven_cic	-0.807829042379283	-1.95074599468537	0.0540976148947843
355	amh_lat_cic_pan_anl_owc_chh_svk_uzb_tur_igb_mao_lda_lit_mcd_bsq_spa_amr_moo_mnd_por_ita_swt_urd_xho_arw_est_yor_bem_hun_glc_gam_geo_swe_ctl_guj_mol_heb_aeg_slo_fin_akn_jav_bul_ind_jpn_knd_kor_scr_bos_dgb_hin_sun_pol_sod_mly_cnt_nor_tsw_afr_hau_prs_ben_cze_krd_qcu_rom_ukr_eng_ses_wly_fre_tig_dut_bat_rus_ven_ger_fbf_tag_tha_mlt_tml_swa_dyu_azi_alb_grk_aze_bam_vie_sid_ewe_zul_tsn	-0.22853714488261	-0.539237181386919	0.591011844536149
356	wly_eng_swa_ctl_anl_tig_amh_mcd_aze_tur_swt_sun_dgb_krd_por_bsq_afr_hau_igb_cnt_glc_hin_ses_ger_dyu_lit_est_yor_tsw_hun_spa_chh_geo_grk_pan_urd_dut_sid_aeg_swe_fin_tsn_jav_arw_mly_jpn_tml_kor_bos_nor_ewe_ita_bat_svk_heb_mao_mnd_bul_moo_prs_owc_lat_fre_cze_scr_qcu_guj_ukr_rus_bem_amr_rom_gam_slo_ind_pol_ven_alb_cic_tag_tha_sod_knd_lda_akn_uzb_ben_mol_azi_bam_vie_mlt_xho_fbf_zul	-0.456392588232607	-1.08477785990248	0.280824142598063
357	tig_afr_zul_scr_amr_sid_hau_pan_azi_aze_lda_mao_akn_slo_rom_bsq_mcd_mlt_swt_mnd_nor_por_tsw_ben_ven_dut_hun_moo_ewe_fin_bos_anl_geo_glc_ukr_arw_spa_chh_amh_ctl_est_ses_ind_ita_bat_jpn_tml_kor_mol_grk_xho_krd_mly_bul_wly_jav_cnt_pol_tsn_lit_owc_prs_fre_rus_hin_qcu_swe_svk_ger_dyu_aeg_guj_gam_cze_sun_eng_igb_lat_bam_tag_tha_heb_knd_fbf_swa_tur_urd_alb_uzb_yor_vie_sod_cic_dgb_bem	-0.524927108487311	-1.24892039924909	0.214828760794897
358	mlt_por_tsn_bos_sid_amh_wly_guj_azi_aze_akn_sun_swt_rom_krd_bsq_arw_anl_moo_cnt_lat_glc_fbf_ita_bam_hin_est_xho_igb_hun_rus_chh_geo_lit_cze_dut_alb_heb_hau_mol_fin_ewe_mao_slo_mly_jpn_knd_kor_nor_spa_tsw_urd_ind_pol_gam_jav_mnd_afr_bem_bul_amr_svk_pan_ukr_scr_qcu_swe_eng_mcd_ses_tig_ger_sod_ben_tag_ctl_lda_fre_dgb_bat_tha_aeg_tml_zul_swa_uzb_grk_prs_tur_ven_vie_owc_yor_dyu_cic	-0.887340782615241	-2.14596871841448	0.034479076814843
359	aeg_ita_cic_arw_chh_mlt_amh_svk_aze_azi_bam_bat_lda_lit_afr_bsq_bos_tig_fbf_mnd_scr_nor_dyu_rom_bem_spa_hun_tsw_swa_est_glc_gam_geo_guj_prs_cze_pan_anl_owc_bul_fin_yor_mao_ger_tag_jpn_tml_kor_fre_eng_swt_por_ind_krd_wly_mly_cnt_swe_ven_rus_heb_ben_slo_alb_lat_qcu_pol_urd_hin_igb_amr_ctl_hau_mcd_jav_mol_ses_dut_xho_sun_tha_sod_knd_ewe_akn_uzb_ukr_grk_tur_zul_vie_sid_tsn_moo_dgb	-0.118607281111077	-0.279927903405057	0.780154494796442
360	mlt_afr_moo_eng_gam_hau_sod_svk_azi_aze_lda_ind_ewe_ukr_ben_bsq_rus_heb_swt_mnd_spa_nor_ven_krd_bam_ctl_hun_akn_bem_fin_lit_wly_geo_por_dut_hin_slo_tig_owc_ita_est_igb_mao_guj_bat_jpn_knd_kor_mcd_cze_xho_urd_jav_ger_chh_tag_cnt_bul_tsn_swe_amh_glc_pol_arw_prs_qcu_bos_alb_scr_dyu_sid_grk_aeg_rom_mly_fre_zul_lat_dgb_sun_tha_anl_tml_cic_yor_uzb_mol_pan_tur_fbf_vie_amr_swa_tsw_ses	-0.600352173879267	-1.43317752882753	0.155160376702583
361	amh_prs_bem_nor_heb_mlt_sid_bos_aze_azi_dgb_bat_tsn_rom_slo_bsq_fre_anl_fbf_mnd_krd_eng_swt_bul_bam_ben_hun_ven_dyu_fin_rus_wly_geo_scr_mol_hin_arw_amr_chh_lit_est_yor_mao_glc_sun_jpn_knd_kor_pan_mcd_swa_grk_tag_alb_hau_ind_cnt_ita_ses_afr_sod_por_ger_svk_dut_qcu_swe_ukr_spa_igb_owc_ctl_gam_pol_mly_guj_akn_urd_moo_jav_tha_tig_tml_ewe_tsw_uzb_cze_lat_tur_xho_vie_aeg_zul_lda_cic	-0.411039255586079	-0.976334513396812	0.331431549710324
362	tig_mcd_igb_spa_amh_gam_anl_scr_tur_azi_lda_jav_swa_ger_rom_bsq_bos_heb_akn_cnt_ukr_slo_ven_afr_bem_alb_fin_swt_tsw_hun_ctl_chh_geo_lat_eng_glc_guj_sid_hau_dut_est_ses_tag_svk_bat_jpn_tml_kor_swe_ben_tsn_arw_mly_cze_wly_mao_mnd_ita_moo_rus_amr_lit_hin_prs_por_qcu_pan_bul_mol_ewe_mlt_krd_aeg_urd_ind_fre_dyu_nor_zul_sun_tha_sod_knd_bam_yor_uzb_grk_pol_aze_cic_vie_owc_xho_fbf_dgb	-0.0901192869622581	-0.212282509812467	0.832351216514338
363	amh_krd_lda_eng_mlt_chh_owc_cze_azi_tur_tsn_mly_dyu_nor_por_bsq_hin_sod_bem_mnd_prs_spa_swt_lat_igb_svk_fin_moo_tsw_hun_afr_heb_geo_swe_rom_bul_pan_wly_gam_ctl_est_yor_sun_mol_bat_jpn_knd_kor_ben_dut_cic_guj_tag_urd_aeg_jav_cnt_grk_bam_alb_tig_lit_bos_ger_scr_qcu_fre_ukr_slo_ses_hau_ita_anl_arw_ind_glc_dgb_mcd_xho_mao_tha_amr_tml_ven_akn_uzb_pol_rus_aze_ewe_vie_sid_zul_fbf_swa	0.246068530243838	0.57870409256493	0.564187776737145
364	chh_krd_xho_lat_gam_sid_amr_arw_azi_tur_dgb_sun_tsn_glc_prs_bsq_svk_aeg_igb_mnd_alb_bos_akn_lit_fbf_rom_est_ewe_ses_fin_dut_anl_geo_afr_slo_ctl_scr_amh_tig_spa_hun_moo_jav_mcd_mly_jpn_tml_kor_ben_nor_lda_ita_bat_bul_sod_tag_cnt_urd_ven_hin_hau_pol_ger_cze_pan_qcu_guj_ukr_grk_cic_wly_swe_heb_rus_ind_mol_yor_por_tsw_mao_tha_owc_knd_swt_bam_aze_eng_fre_uzb_swa_vie_mlt_bem_dyu_zul	-0.66063291996164	-1.58077156093102	0.117325515606422
365	aeg_mcd_swt_swe_wly_chh_heb_prs_azi_aze_akn_sun_tsn_lat_pan_bsq_ctl_amh_fbf_cnt_hin_lit_dyu_nor_yor_dut_fin_dgb_bam_est_scr_sod_geo_por_cze_mol_grk_mlt_amr_fre_hun_xho_ind_glc_tag_jpn_tml_kor_rus_slo_tsw_ita_jav_krd_sid_mly_mnd_ben_cic_pol_tig_afr_eng_guj_spa_qcu_urd_svk_ger_lda_anl_rom_owc_alb_bat_bos_igb_ukr_moo_mao_tha_hau_knd_zul_ven_uzb_bul_arw_tur_swa_vie_gam_ses_ewe_bem	-0.693550345761042	-1.66087535238836	0.100106376589309
366	anl_arw_dyu_glc_mlt_heb_aeg_lit_aze_uzb_igb_tag_xho_rus_ita_bsq_hin_chh_bem_cnt_ctl_urd_ven_krd_moo_alb_hun_akn_fbf_fin_guj_amh_geo_pol_afr_scr_swe_owc_sod_ger_est_swa_mao_bul_mly_jpn_knd_kor_grk_nor_tsn_fre_sun_spa_sid_ind_mnd_bos_dgb_por_gam_dut_slo_prs_mcd_qcu_mol_ben_lat_zul_wly_cze_amr_svk_bat_ukr_ewe_eng_lda_jav_tha_hau_tml_tsw_cic_azi_pan_rom_tur_bam_vie_tig_ses_swt_yor	-0.317316652368687	-0.750890899346235	0.454614108223495
367	aeg_afr_ses_alb_anl_amr_owc_lit_azi_tur_zul_sun_bem_bul_slo_bsq_rus_wly_fbf_mnd_glc_pan_tsn_ctl_xho_swe_est_lda_tsw_hun_ukr_chh_geo_ita_fre_bos_rom_heb_hau_eng_fin_akn_ind_grk_jav_jpn_tml_kor_scr_nor_swt_por_bat_prs_amh_mao_cnt_krd_swa_ben_sod_mcd_arw_dut_spa_qcu_lat_ger_cze_cic_gam_mol_mlt_hin_tag_guj_igb_svk_moo_mly_tha_sid_knd_yor_dyu_uzb_pol_urd_aze_dgb_vie_tig_ven_bam_ewe	-0.609436590704968	-1.45753429156758	0.148337494938544
368	hau_grk_lda_rom_owc_sod_tig_lit_azi_aze_dgb_ind_dyu_ukr_krd_bsq_rus_anl_tsw_cnt_nor_ita_moo_bul_akn_eng_est_bem_tsn_fin_lat_mlt_geo_slo_ctl_mcd_mol_heb_amr_prs_hun_cic_tag_ger_mao_jpn_tml_kor_guj_swe_igb_alb_jav_scr_wly_bat_mnd_glc_yor_pol_aeg_urd_cze_fre_spa_qcu_ben_svk_arw_ewe_amh_dut_gam_por_sun_bos_xho_hin_ses_mly_tha_sid_knd_bam_swa_tur_pan_afr_uzb_swt_vie_chh_fbf_zul_ven	-0.691196028853369	-1.6615254944202	0.0999754845982987
369	hau_afr_dgb_rom_tig_mlt_amh_spa_tur_uzb_fbf_sun_tsn_grk_scr_bsq_prs_chh_lda_cnt_urd_glc_ses_por_zul_nor_fin_swa_bem_est_mcd_sod_geo_guj_swe_ukr_arw_gam_aeg_ben_hun_igb_bat_eng_jav_jpn_knd_kor_hin_alb_swt_rus_ind_bos_amr_mly_mnd_pan_bam_fre_wly_ger_pol_dut_lit_qcu_krd_slo_mol_tsw_heb_lat_owc_svk_mao_ctl_cic_ita_ven_tag_tha_sid_tml_xho_akn_azi_bul_cze_aze_moo_vie_anl_yor_dyu_ewe	-0.585286601081082	-1.39970919118207	0.164927358653305
370	hau_lit_zul_lat_tig_wly_gam_rom_aze_uzb_swa_ind_tsn_krd_hin_bsq_mcd_aeg_swt_cnt_eng_svk_bem_scr_ses_por_est_fbf_dyu_fin_alb_mlt_geo_pol_ita_nor_guj_sod_heb_cze_hun_dgb_jav_rus_mly_jpn_tml_kor_ger_pan_cic_ctl_bat_urd_anl_tag_mnd_grk_ewe_prs_amh_fre_spa_bos_afr_qcu_glc_mol_bul_akn_owc_swe_sid_ben_mao_slo_ven_arw_lda_sun_tha_amr_knd_xho_bam_tur_dut_ukr_azi_tsw_vie_chh_moo_igb_yor	-0.0624377631278132	-0.147086254890858	0.883382333835105
371	wly_rus_akn_por_chh_tig_gam_guj_uzb_tur_igb_tag_swt_scr_spa_bsq_fre_sod_yor_mnd_dut_swe_ewe_glc_ses_lit_hun_dyu_fbf_est_ger_amr_geo_grk_alb_slo_bos_mlt_aeg_ita_fin_bem_mly_mcd_ind_jpn_tml_kor_ben_rom_moo_prs_sun_ctl_owc_bat_cnt_nor_swa_eng_amh_cze_pan_pol_mol_qcu_lat_bul_urd_tsw_hau_arw_anl_afr_jav_krd_lda_svk_ven_mao_tha_sid_knd_tsn_bam_azi_hin_ukr_aze_dgb_vie_heb_xho_cic_zul	-0.421411653282524	-1.00112450782928	0.319364358035449
372	sod_afr_swt_urd_gam_amh_sid_glc_aze_azi_lda_mao_bam_pan_nor_bsq_bos_amr_dyu_cnt_bul_ben_zul_mol_dgb_rom_fin_ewe_cic_est_svk_tig_geo_lit_alb_grk_hin_hau_anl_ukr_hun_moo_bat_guj_mly_jpn_tml_kor_eng_arw_xho_por_tag_lat_chh_sun_mnd_ctl_bem_fre_owc_spa_prs_ita_pol_qcu_ger_swe_mcd_ses_aeg_scr_wly_krd_ind_dut_tsn_rus_igb_jav_tha_mlt_knd_tsw_swa_tur_slo_cze_uzb_fbf_vie_heb_akn_yor_ven	-0.528759962835078	-1.25986165160259	0.210871674655308
373	heb_alb_igb_rom_sid_amh_gam_scr_tur_azi_tsn_tag_cic_slo_lat_bsq_arw_anl_zul_mnd_dut_ctl_ven_ukr_tsw_svk_est_dgb_swt_fin_ger_wly_geo_urd_por_hin_guj_aeg_chh_lit_hun_akn_sun_nor_mao_jpn_tml_kor_ita_prs_bam_eng_jav_ben_sod_mly_cnt_pan_moo_pol_owc_bos_krd_spa_swe_qcu_mol_bul_rus_lda_amr_grk_mlt_glc_ind_fre_bem_mcd_ewe_bat_tha_tig_knd_swa_dyu_aze_cze_afr_uzb_xho_vie_hau_yor_fbf_ses	0.32934048056771	0.776515177859966	0.439415356227152
374	amh_krd_dgb_ger_tig_chh_mlt_mol_tur_uzb_bam_ind_cic_guj_lit_bsq_pol_wly_swt_mnd_lat_grk_moo_nor_swa_afr_fin_bem_lda_est_slo_sod_geo_alb_swe_ben_fre_aeg_heb_ukr_hun_akn_jav_svk_bat_jpn_tml_kor_por_arw_yor_dut_tag_eng_gam_mao_cnt_ctl_dyu_spa_hau_bos_pan_mcd_prs_qcu_hin_rom_cze_ewe_anl_bul_amr_scr_sun_ita_ses_glc_igb_mly_tha_owc_knd_ven_tsw_aze_urd_rus_azi_fbf_vie_sid_tsn_zul_xho	-0.65169727617775	-1.56449243663252	0.121098507392098
375	tig_alb_akn_eng_hau_amh_aeg_afr_uzb_tur_swa_tag_tsw_pan_swe_bsq_ita_amr_bem_cnt_nor_glc_tsn_krd_cic_ctl_hun_igb_ewe_est_grk_anl_geo_slo_rus_ben_scr_owc_wly_fre_fin_dyu_mao_pol_mly_jpn_tml_kor_prs_dut_dgb_mcd_bat_arw_gam_ind_mnd_cze_yor_ger_mlt_por_mol_urd_svk_qcu_bos_lat_ukr_xho_chh_hin_sid_bul_sun_spa_lda_rom_ses_jav_tha_sod_knd_fbf_ven_aze_lit_guj_azi_swt_vie_heb_zul_bam_moo	-0.896284873468199	-2.17932992794432	0.0318334223120235
376	wly_mol_ewe_cze_amh_anl_mlt_glc_azi_uzb_fbf_mly_akn_grk_ger_bsq_nor_chh_tsw_mnd_prs_eng_tsn_fre_lda_swe_hun_ven_xho_fin_pan_hau_geo_guj_urd_bos_alb_heb_gam_svk_est_bam_tag_bul_sun_jpn_tml_kor_arw_slo_moo_ben_mao_rom_tig_bat_cnt_mcd_ses_krd_aeg_hin_ukr_pol_dut_qcu_ctl_spa_afr_swa_sid_ita_owc_lat_ind_rus_dgb_por_swt_jav_tha_sod_knd_cic_bem_tur_lit_scr_aze_igb_vie_amr_dyu_zul_yor	-0.511394553061287	-1.21891732862874	0.225958355167363
377	gam_lat_dyu_svk_sod_aeg_amr_grk_azi_aze_akn_jav_dgb_ukr_por_bsq_slo_owc_xho_mnd_nor_ger_tsn_pol_igb_eng_est_fbf_cic_hun_spa_sid_geo_alb_prs_dut_fre_tig_mlt_lit_fin_swt_tag_rus_mao_jpn_knd_kor_mcd_mol_tsw_urd_sun_hin_anl_mly_cnt_krd_bem_ctl_hau_bul_guj_scr_pan_qcu_glc_rom_ita_bam_chh_swe_heb_ben_bat_afr_ewe_bos_ses_ind_tha_amh_tml_lda_yor_uzb_arw_cze_tur_swa_vie_wly_moo_zul_ven	-0.123634038115163	-0.291602887940098	0.771239703065518
378	amr_slo_swa_urd_tig_wly_mlt_pan_azi_aze_igb_mao_ven_spa_mcd_bsq_alb_chh_cic_mnd_bos_mol_dyu_cze_lda_arw_fin_tsw_xho_est_scr_owc_geo_krd_lat_dut_rus_gam_aeg_fre_hun_tsn_tag_ukr_ind_jpn_tml_kor_eng_prs_yor_afr_jav_bul_hau_sun_cnt_grk_bam_ger_sid_guj_rom_hin_nor_qcu_lit_ctl_glc_dgb_heb_ita_amh_pol_bat_ben_akn_por_bem_mly_tha_sod_knd_swt_moo_uzb_svk_swe_tur_fbf_vie_anl_ses_ewe_zul	-0.8532578044625	-2.06111652403361	0.0420835595281208
379	owc_alb_ven_arw_chh_aeg_wly_pan_aze_uzb_zul_tag_cic_mol_slo_bsq_ctl_amh_bem_cnt_pol_nor_dgb_glc_ewe_ger_est_ses_bam_fin_krd_hau_geo_fre_svk_prs_eng_sod_sid_rus_hun_akn_mao_ita_jav_jpn_knd_kor_lit_cze_lda_dut_bat_por_amr_sun_mnd_hin_swt_spa_heb_rom_bul_scr_urd_qcu_guj_grk_afr_swa_anl_mcd_tig_ukr_ind_ben_dyu_swe_yor_mly_tha_mlt_tml_igb_moo_azi_bos_lat_tur_tsw_vie_gam_tsn_xho_fbf	0.000969514659357263	0.00228690279899627	0.998180215552409
380	hau_krd_bem_bos_amr_wly_chh_por_azi_aze_dgb_jav_tsn_hin_urd_bsq_slo_sod_akn_cnt_rom_scr_yor_arw_lda_spa_hun_igb_tsw_est_lat_mlt_geo_ukr_mol_afr_ctl_amh_gam_nor_fin_ewe_mao_mcd_ind_jpn_knd_kor_fre_swe_cic_pol_tag_dut_sid_sun_mnd_guj_ses_ben_heb_grk_cze_bul_ita_qcu_lit_alb_rus_moo_owc_glc_aeg_ger_bat_eng_ven_pan_bam_mly_tha_anl_tml_swa_xho_tur_prs_svk_uzb_swt_vie_tig_fbf_dyu_zul	-0.0266844237283488	-0.0628753713868103	0.950000686369171
381	amr_grk_fbf_nor_owc_heb_chh_eng_azi_uzb_yor_jav_akn_lat_dut_bsq_slo_mlt_ses_mnd_mcd_swe_igb_ukr_zul_guj_fin_bam_dyu_est_bos_hau_geo_mol_glc_ctl_fre_wly_aeg_pol_hun_swt_ind_rus_mao_jpn_tml_kor_arw_por_xho_spa_sun_bul_sod_bat_cnt_ita_cic_prs_amh_cze_lit_ger_alb_qcu_svk_krd_ben_swa_tig_hin_anl_afr_mly_scr_tsw_urd_tsn_tag_tha_gam_knd_lda_ewe_tur_pan_rom_aze_bem_vie_sid_moo_ven_dgb	0.196599590081567	0.462760478310753	0.644617041256148
382	owc_svk_yor_spa_amh_gam_amr_bos_tur_uzb_swa_ind_ewe_lit_pan_bsq_arw_tig_bam_cnt_prs_guj_fbf_dut_akn_alb_fin_dyu_lda_hun_mcd_mlt_geo_hin_mol_afr_ger_heb_sod_fre_est_xho_sun_nor_jav_jpn_knd_kor_ita_swe_zul_grk_tag_por_chh_bat_mnd_scr_ven_ben_wly_krd_cze_lat_slo_qcu_pol_ukr_rus_swt_sid_bul_anl_eng_mao_ctl_igb_rom_bem_mly_tha_aeg_tml_tsw_tsn_azi_glc_urd_aze_cic_vie_hau_ses_moo_dgb	-0.76289393553251	-1.83579086866584	0.0695841122941282
383	mlt_rom_tsn_lat_tig_sid_aeg_spa_uzb_azi_lda_tag_ven_arw_nor_bsq_ben_sod_akn_mnd_guj_mol_swt_por_zul_swe_est_dyu_bam_fin_pol_chh_geo_rus_grk_ukr_urd_owc_amr_svk_hun_xho_jav_ita_mly_jpn_tml_kor_mcd_krd_moo_scr_sun_afr_amh_mao_cnt_fre_igb_ctl_heb_hin_slo_glc_dut_qcu_eng_bul_alb_ewe_gam_prs_hau_ger_ind_cze_tsw_lit_cic_bat_tha_wly_knd_dgb_ses_tur_pan_bos_aze_swa_vie_anl_yor_fbf_bem	-0.494994245986323	-1.17777692148764	0.241890697848526
384	gam_ben_akn_lat_mlt_owc_amh_urd_aze_azi_dyu_mao_ses_hin_ctl_bsq_rus_heb_ven_mnd_scr_rom_zul_lit_fbf_fre_fin_ewe_swa_hun_ita_sod_geo_spa_dut_mol_slo_sid_amr_ger_est_moo_tag_bos_sun_jpn_knd_kor_ukr_krd_cic_pol_mly_eng_hau_bat_cnt_glc_lda_guj_aeg_arw_mcd_bul_alb_qcu_cze_svk_por_igb_tig_pan_anl_prs_ind_afr_bem_swe_bam_jav_tha_chh_tml_tsn_xho_tur_grk_nor_uzb_tsw_vie_wly_yor_dgb_swt	0.198793736731879	0.467807492918891	0.641016676257793
385	gam_ctl_akn_dut_chh_anl_owc_alb_uzb_azi_tsw_mly_bam_pan_mcd_bsq_arw_sid_ses_cnt_eng_bul_moo_krd_zul_por_est_igb_yor_hun_ben_hau_geo_hin_prs_nor_glc_aeg_sod_bos_fin_xho_ind_lat_jav_jpn_tml_kor_fre_svk_cic_spa_mao_lit_heb_bat_mnd_ger_lda_ita_amh_pol_urd_scr_rus_qcu_swe_slo_ukr_dgb_tig_rom_wly_afr_tag_mol_fbf_grk_swa_sun_tha_mlt_knd_dyu_swt_tur_guj_cze_aze_ven_vie_amr_bem_ewe_tsn	-0.394602275452693	-0.937699537046197	0.35082768804673
386	hau_afr_ewe_lit_amr_gam_wly_urd_aze_azi_xho_tag_ses_ger_bul_bsq_bos_heb_dyu_cnt_scr_lat_tsw_alb_swa_prs_est_cic_zul_fin_por_anl_geo_fre_grk_svk_mol_aeg_mlt_glc_hun_akn_mly_guj_ind_jpn_knd_kor_dut_cze_dgb_krd_bat_rus_sod_sun_mnd_ukr_bam_pan_amh_spa_ctl_hin_nor_qcu_mcd_arw_ita_ven_owc_eng_chh_rom_mao_pol_igb_swe_swt_jav_tha_sid_tml_tsn_yor_uzb_slo_ben_tur_bem_vie_tig_fbf_moo_lda	-0.506739458762373	-1.20608483816592	0.230844150526587
387	wly_fre_igb_lit_amh_hau_owc_svk_tur_azi_xho_bat_akn_ben_eng_bsq_guj_mlt_ven_cnt_ita_mcd_ewe_lat_tsw_urd_hun_swt_swa_fin_krd_tig_geo_ukr_swe_ger_glc_sid_amr_por_est_bem_sun_mol_ind_jpn_tml_kor_rus_prs_ses_arw_tag_pol_heb_jav_mnd_pan_bam_ctl_gam_nor_spa_dut_hin_qcu_rom_bos_grk_yor_anl_bul_sod_afr_mao_alb_zul_scr_lda_mly_tha_chh_knd_dgb_fbf_uzb_slo_cze_aze_tsn_vie_aeg_cic_moo_dyu	-0.0459322539254723	-0.108268413717905	0.914016025604509
388	aeg_krd_akn_arw_anl_chh_gam_pan_azi_uzb_lda_jav_cic_spa_bul_bsq_ukr_amr_tsn_mnd_lit_rus_tsw_alb_swt_slo_hun_moo_yor_fin_lat_tig_geo_fre_mcd_ben_mol_wly_amh_bos_est_bem_sun_ctl_mao_jpn_knd_kor_ita_swe_igb_rom_bat_pol_sod_mly_cnt_scr_bam_cze_mlt_dut_por_prs_urd_qcu_grk_hin_afr_zul_hau_glc_sid_eng_ind_ger_xho_nor_ses_tag_tha_owc_tml_dgb_swa_aze_guj_svk_tur_dyu_vie_heb_ven_ewe_fbf	-0.633206277132252	-1.51537191309305	0.13306983609142
389	sod_nor_tsn_slo_mlt_sid_gam_fre_azi_uzb_lda_tag_yor_alb_swe_bsq_eng_wly_zul_cnt_prs_dut_fbf_afr_xho_hin_fin_moo_bem_est_bul_hau_geo_ita_glc_ger_ben_chh_aeg_rom_hun_swa_mly_mol_sun_jpn_tml_kor_rus_pan_igb_por_bat_urd_amr_ind_mnd_arw_bam_spa_anl_mcd_krd_pol_lit_qcu_grk_guj_bos_tsw_heb_ctl_owc_lat_jav_svk_swt_cze_ses_mao_tha_tig_knd_akn_cic_tur_ukr_scr_aze_dgb_vie_amh_dyu_ewe_ven	0.175363900899654	0.412930978090062	0.680607668640215
390	amr_guj_zul_krd_chh_sod_sid_spa_aze_uzb_bam_ind_xho_rus_ben_bsq_mcd_gam_ses_cnt_pan_bos_cic_lit_swt_mol_fin_ven_akn_est_afr_mlt_geo_glc_grk_fre_arw_owc_tig_ita_hun_yor_sun_ukr_mly_jpn_tml_kor_por_ctl_tsw_urd_tag_swe_heb_jav_mnd_scr_moo_bul_wly_rom_prs_slo_cze_qcu_eng_hin_lat_dgb_amh_pol_aeg_alb_mao_dut_bem_nor_lda_bat_tha_hau_knd_tsn_ewe_azi_svk_ger_tur_swa_vie_anl_dyu_fbf_igb	-0.196987050962565	-0.465223987151976	0.642858594493115
391	mlt_ukr_swt_dut_wly_heb_gam_nor_aze_uzb_ewe_jav_zul_grk_afr_bsq_ita_tig_bem_cnt_prs_swe_bam_pan_dyu_bul_hun_akn_igb_est_glc_chh_geo_mol_krd_spa_hin_sod_amr_lit_fin_yor_tag_scr_bat_jpn_tml_kor_cze_lat_tsn_svk_sun_eng_hau_mao_mnd_bos_lda_fre_amh_alb_slo_arw_urd_qcu_mcd_por_guj_cic_aeg_pol_sid_ben_ind_rom_dgb_ctl_tsw_mly_tha_owc_knd_xho_fbf_azi_ger_rus_tur_ven_vie_anl_moo_ses_swa	-0.581649844501392	-1.38751535892858	0.168600494186011
392	aeg_por_bam_fre_anl_chh_tig_ukr_aze_tur_lda_tag_fbf_rus_slo_bsq_mol_owc_ses_mnd_bos_ita_tsn_grk_xho_dut_fin_bem_swa_hun_pan_heb_geo_spa_rom_glc_nor_sod_sid_guj_est_cic_bat_ben_sun_jpn_knd_kor_afr_lat_swt_lit_mao_arw_amh_jav_cnt_hin_yor_urd_wly_cze_mcd_scr_pol_qcu_prs_alb_ger_moo_hau_ctl_gam_swe_ind_bul_dgb_svk_ven_mly_tha_amr_tml_zul_dyu_azi_krd_eng_uzb_igb_vie_mlt_ewe_tsw_akn	-0.317458116538611	-0.751441088096772	0.454284638415332
393	anl_ukr_bam_eng_tig_sid_gam_bul_aze_uzb_swa_ind_fbf_pan_krd_bsq_lit_heb_zul_mnd_pol_mcd_akn_rus_lda_hin_hun_bem_dgb_est_afr_hau_geo_fre_ger_lat_rom_mlt_amr_ita_fin_cic_mao_alb_sun_jpn_knd_kor_dut_cze_ewe_prs_jav_slo_sod_bat_cnt_ben_xho_swe_wly_arw_bos_nor_scr_qcu_urd_por_svk_igb_aeg_ctl_owc_glc_mly_guj_yor_grk_tsw_tag_tha_amh_tml_tsn_moo_tur_mol_spa_azi_ven_vie_chh_ses_swt_dyu	-0.524540599565971	-1.24908292743982	0.21476958446732
394	amh_por_ven_lat_sod_tig_wly_ger_azi_aze_swt_sun_tsw_eng_slo_bsq_svk_sid_bem_mnd_alb_dut_moo_pan_yor_glc_est_dgb_swa_fin_ukr_gam_geo_bos_swe_prs_pol_owc_aeg_rom_hun_xho_mly_bul_jav_jpn_tml_kor_guj_afr_ses_fre_tag_hin_hau_ind_cnt_cze_ewe_urd_heb_grk_mcd_ctl_arw_qcu_spa_ita_ben_bam_mlt_rus_anl_krd_bat_mol_fbf_lit_igb_mao_tha_amr_knd_tsn_akn_tur_scr_nor_uzb_cic_vie_chh_lda_dyu_zul	0.692863878337355	1.64215741226677	0.103934738647428
395	sid_swe_lda_scr_chh_amh_heb_afr_azi_tur_fbf_sun_swa_bos_fre_bsq_grk_hau_akn_cnt_glc_cze_ewe_mcd_bam_pol_hun_tsn_cic_fin_alb_amr_geo_lit_slo_krd_rus_owc_gam_pan_est_zul_mao_svk_ind_jpn_tml_kor_rom_urd_tsw_dut_bat_mol_wly_jav_mnd_por_swt_spa_mlt_prs_hin_ukr_arw_qcu_ctl_guj_ger_yor_aeg_eng_sod_ita_mly_ben_dyu_bul_moo_tag_tha_tig_knd_ses_xho_aze_lat_nor_uzb_bem_vie_anl_ven_igb_dgb	-0.274658627941884	-0.650154177658511	0.517195487415607
396	owc_pan_ses_guj_tig_heb_wly_hin_azi_tur_tsn_jav_akn_glc_urd_bsq_dut_aeg_ewe_mnd_por_eng_igb_slo_bem_cze_hun_swa_ven_fin_ctl_mlt_geo_bul_ita_nor_rom_sid_amh_spa_est_tsw_bat_afr_sun_jpn_knd_kor_pol_lat_fbf_bos_tag_swe_chh_ind_cnt_rus_swt_prs_sod_fre_ukr_svk_mcd_qcu_grk_mol_ger_lda_amr_ben_gam_scr_mly_lit_dgb_krd_dyu_mao_tha_hau_tml_moo_xho_aze_arw_alb_uzb_zul_vie_anl_yor_bam_cic	-0.834690195627459	-2.00878281418723	0.0474597665091351
397	mlt_lat_swa_lit_anl_hau_gam_hin_uzb_aze_cic_mao_tsw_swe_grk_bsq_arw_heb_ewe_mnd_bul_prs_xho_ita_fbf_guj_fin_lda_swt_hun_krd_wly_geo_ben_ger_urd_bos_sod_owc_ukr_est_ven_bat_pol_tag_jpn_knd_kor_rus_cze_dyu_mcd_jav_afr_aeg_mly_cnt_svk_dgb_eng_amh_scr_glc_mol_alb_qcu_por_ctl_spa_bam_sid_dut_amr_pan_ind_slo_igb_nor_ses_sun_tha_chh_tml_moo_akn_azi_fre_rom_tur_bem_vie_tig_yor_zul_tsn	0.049653386926985	0.116774331611614	0.907290692207673
398	hau_eng_tsn_swe_chh_heb_tig_bul_uzb_aze_tsw_mao_cic_dut_pol_bsq_bos_amh_igb_mnd_glc_lat_bem_scr_fbf_grk_fin_bam_swt_hun_alb_aeg_geo_lit_ita_rus_urd_owc_sid_mol_est_xho_jav_hin_ind_jpn_tml_kor_guj_ctl_swa_ben_bat_krd_amr_tag_cnt_arw_zul_rom_wly_mcd_ger_fre_slo_qcu_afr_cze_pan_yor_sod_ukr_gam_nor_mly_por_akn_spa_lda_sun_tha_anl_knd_dgb_moo_azi_svk_prs_tur_dyu_vie_mlt_ses_ven_ewe	-0.275504781228688	-0.652018391444367	0.515997538503477
399	sid_rus_tsw_mol_amh_owc_gam_ger_azi_tur_fbf_mly_swt_grk_bos_bsq_bul_wly_yor_mnd_rom_slo_igb_cze_tsn_alb_est_swa_bem_hun_por_anl_geo_svk_lat_scr_glc_aeg_sod_prs_fin_zul_bat_mcd_sun_jpn_knd_kor_eng_ukr_lda_lit_tag_spa_tig_mao_cnt_urd_ses_ctl_chh_pan_afr_ben_arw_qcu_ita_hin_dut_ven_mlt_krd_hau_fre_ind_nor_dgb_swe_moo_jav_tha_heb_tml_cic_bam_uzb_pol_guj_aze_ewe_vie_amr_xho_dyu_akn	-0.729911886363781	-1.75610775004399	0.0823620882380207
400	sod_arw_igb_guj_mlt_gam_hau_fre_azi_aze_ven_jav_swa_eng_bul_bsq_hin_chh_cic_cnt_scr_spa_lda_ukr_fbf_swe_hun_akn_bem_est_ger_owc_geo_grk_prs_mol_lit_amr_aeg_pan_fin_bam_mao_afr_ind_jpn_tml_kor_por_rus_tsn_svk_tag_krd_anl_bat_mnd_pol_tsw_mcd_amh_alb_ita_nor_slo_qcu_cze_urd_lat_ewe_sid_dut_wly_rom_sun_ben_dgb_ctl_zul_mly_tha_heb_knd_yor_ses_tur_bos_glc_uzb_moo_vie_tig_swt_dyu_xho	-0.441668700423982	-1.04916536381784	0.29682086293115
401	sod_mcd_lda_arw_owc_amr_hau_bul_aze_tur_xho_mao_dyu_ukr_cze_bsq_slo_aeg_moo_mnd_lat_pol_tsn_lit_cic_krd_est_akn_ses_hun_mol_sid_geo_afr_hin_svk_rom_wly_gam_eng_fin_ewe_mly_por_ind_jpn_knd_kor_bos_ctl_yor_dut_jav_spa_amh_tag_cnt_urd_bam_pan_mlt_ben_grk_prs_ger_qcu_fre_rus_scr_swt_anl_swe_heb_ita_bat_guj_bem_nor_tsw_sun_tha_tig_tml_igb_zul_azi_alb_glc_uzb_fbf_vie_chh_dgb_swa_ven	0.171878148456214	0.404401182890736	0.686846277165585
402	sod_krd_tsn_svk_wly_amh_aeg_dut_uzb_azi_ses_mly_swt_scr_cze_bsq_ita_hau_swa_cnt_pan_mcd_xho_lit_tsw_ukr_hun_zul_ewe_est_alb_chh_geo_rus_ctl_nor_ger_heb_anl_arw_fin_lda_ind_fre_jav_jpn_knd_kor_hin_rom_cic_eng_bat_guj_sid_sun_mnd_grk_fbf_bul_mlt_slo_prs_spa_pol_qcu_urd_por_afr_dyu_amr_lat_tig_mol_mao_bos_yor_ben_moo_tag_tha_owc_tml_bam_bem_aze_swe_glc_tur_akn_vie_gam_dgb_igb_ven	-0.190063053981635	-0.44830551192509	0.654975440346835
403	amr_por_tsw_mcd_hau_sid_amh_arw_tur_azi_dyu_ind_yor_fre_ukr_bsq_afr_heb_ewe_mnd_hin_ger_cic_spa_ses_guj_fin_zul_moo_hun_pol_mlt_geo_swe_glc_lat_rom_aeg_owc_krd_est_tsn_mly_scr_tag_jpn_knd_kor_dut_rus_fbf_urd_sun_slo_sod_bat_cnt_prs_bem_mol_wly_ben_lit_grk_pan_qcu_eng_svk_cze_bam_anl_bul_tig_ita_mao_ctl_igb_bos_lda_jav_tha_chh_tml_swt_swa_uzb_alb_nor_aze_ven_vie_gam_xho_akn_dgb	-0.291349765413154	-0.689166162874875	0.492434574103262
404	mlt_pan_moo_prs_owc_sid_amh_grk_uzb_azi_tsw_ind_swt_cze_spa_bsq_swe_wly_yor_cnt_ukr_svk_swa_hin_dgb_slo_est_akn_lda_fin_bos_anl_geo_urd_glc_por_rus_heb_amr_lat_hun_tsn_mao_mcd_tag_jpn_knd_kor_ita_ger_ewe_afr_jav_bul_tig_sun_mnd_dut_fbf_scr_chh_pol_ben_ctl_guj_qcu_rom_lit_eng_xho_sod_nor_hau_arw_mly_fre_bam_krd_ven_bat_tha_aeg_tml_igb_ses_tur_alb_mol_aze_cic_vie_gam_dyu_bem_zul	-0.263614314073656	-0.623182613061052	0.534689845123119
405	gam_ben_bam_svk_heb_sid_wly_afr_uzb_azi_swa_tag_tsw_ctl_urd_bsq_eng_aeg_lda_mnd_rus_hin_fbf_alb_dgb_lit_est_akn_dyu_hun_pan_sod_geo_cze_swe_spa_scr_hau_owc_pol_fin_ewe_sun_bos_ind_jpn_knd_kor_grk_por_xho_arw_mly_dut_anl_mao_cnt_mcd_zul_prs_mlt_lat_rom_bul_mol_qcu_ita_ukr_glc_yor_chh_krd_amh_nor_bat_slo_ses_fre_swt_jav_tha_amr_tml_igb_tsn_tur_guj_ger_aze_cic_vie_tig_ven_bem_moo	-0.306023517482989	-0.724330926714754	0.470680890124712
406	owc_ita_igb_slo_tig_sid_anl_alb_aze_tur_tsw_mly_moo_scr_eng_bsq_ukr_chh_ven_mnd_rus_cze_fbf_urd_cic_mol_est_dyu_swa_hun_swe_sod_geo_ger_pol_spa_svk_amr_wly_arw_fin_bam_mao_lit_ind_jpn_tml_kor_bos_por_tsn_afr_tag_prs_mlt_bat_cnt_ctl_yor_glc_amh_pan_lat_bul_mcd_qcu_fre_hin_dut_zul_gam_krd_aeg_grk_jav_nor_xho_rom_dgb_sun_tha_heb_knd_lda_bem_uzb_guj_ben_azi_ses_vie_hau_ewe_akn_swt	-0.427231662064437	-1.01622327130205	0.312159579736528
407	wly_dut_ewe_fre_sid_owc_hau_urd_azi_aze_swa_mao_bem_ctl_swe_bsq_afr_mlt_fbf_cnt_rom_hin_zul_krd_bam_bul_hun_dyu_xho_est_ukr_anl_geo_slo_ben_mcd_nor_amh_chh_spa_fin_swt_mly_mol_bat_jpn_knd_kor_eng_ita_tsw_pol_jav_scr_amr_tag_mnd_cze_ven_ger_aeg_bos_lit_rus_grk_qcu_por_guj_pan_ses_tig_prs_heb_arw_sun_lat_yor_glc_cic_ind_tha_sod_tml_tsn_moo_uzb_alb_svk_tur_lda_vie_gam_akn_igb_dgb	-0.218545308904873	-0.515987034337829	0.607088078287928
408	amr_lit_ven_arw_mlt_sod_wly_mcd_azi_uzb_swt_bat_tsn_grk_ita_bsq_prs_owc_igb_cnt_rom_lat_akn_ukr_yor_dut_est_dyu_ewe_fin_svk_sid_geo_ger_cze_nor_scr_gam_chh_glc_hun_xho_ind_pan_tag_jpn_tml_kor_slo_urd_tsw_spa_mao_por_hau_sun_mnd_afr_lda_ctl_tig_mol_alb_rus_hin_qcu_krd_bul_eng_ses_heb_swe_amh_guj_mly_fre_dgb_bos_moo_jav_tha_aeg_knd_zul_cic_tur_ben_pol_aze_bam_vie_anl_fbf_swa_bem	-0.218076032301665	-0.515095144704023	0.607708707749166
409	sid_krd_ven_fre_sod_heb_hau_scr_uzb_aze_cic_ind_dyu_cze_arw_bsq_pan_tig_moo_cnt_dut_por_ewe_alb_bem_lat_hun_tsw_swt_est_ukr_aeg_geo_svk_nor_urd_ctl_wly_mlt_afr_fin_xho_bat_pol_mly_jpn_tml_kor_mol_guj_lda_mcd_sun_spa_amh_mao_mnd_eng_yor_bos_amr_ger_ita_lit_bul_qcu_glc_swe_slo_swa_anl_rom_gam_prs_jav_rus_igb_ben_fbf_tag_tha_owc_knd_ses_tsn_tur_hin_grk_azi_zul_vie_chh_bam_dgb_akn	-0.808646792965963	-1.94608634063478	0.0546631492239374
410	wly_nor_zul_krd_aeg_owc_sod_arw_tur_uzb_tsw_sun_igb_cze_guj_bsq_grk_sid_dgb_cnt_ita_urd_lda_dut_moo_fre_fin_bam_swt_hun_ben_chh_geo_svk_ctl_ukr_hin_mlt_amh_spa_est_akn_mao_afr_bat_jpn_knd_kor_rus_lit_bem_pan_tag_mol_tig_jav_mnd_rom_yor_prs_hau_eng_mcd_pol_alb_qcu_por_lat_ger_tsn_anl_slo_gam_bul_mly_glc_swa_scr_dyu_ind_tha_heb_tml_fbf_xho_azi_swe_bos_aze_cic_vie_amr_ewe_ses_ven	0.581496973494205	1.37599411737579	0.17212803527868
411	tig_dut_ewe_swe_sod_mlt_wly_glc_uzb_aze_ven_mly_dgb_por_fre_bsq_pan_anl_ses_cnt_ita_svk_cic_guj_dyu_ger_hun_igb_swt_est_krd_sid_geo_rus_mcd_rom_bul_heb_owc_afr_fin_tsw_ind_hin_jav_jpn_tml_kor_pol_urd_lda_lat_sun_lit_aeg_mao_mnd_eng_fbf_arw_chh_slo_ctl_mol_scr_qcu_ben_spa_bos_tsn_hau_ukr_amr_prs_bat_cze_zul_nor_moo_tag_tha_amh_knd_bam_xho_azi_alb_grk_tur_akn_vie_gam_swa_yor_bem	-0.0450178875736045	-0.105977012015884	0.915828848173148
412	anl_ukr_tsw_pol_owc_chh_hau_bul_tur_aze_swt_mly_swa_ben_pan_bsq_eng_aeg_zul_cnt_fre_ger_tsn_bos_akn_scr_est_dgb_dyu_hun_glc_amr_geo_hin_mol_guj_lat_mlt_gam_arw_fin_bam_mao_svk_bat_jpn_knd_kor_spa_alb_moo_por_jav_prs_sod_tag_mnd_slo_xho_mcd_heb_swe_dut_urd_cze_qcu_afr_ita_nor_ewe_tig_rom_wly_krd_sun_ctl_bem_grk_ven_ind_tha_sid_tml_fbf_igb_uzb_rus_lit_azi_ses_vie_amh_yor_lda_cic	-0.61896242910333	-1.47802588015228	0.142779691922536
413	amh_ita_tsn_eng_tig_heb_sod_cze_aze_azi_ses_mly_swa_ger_alb_bsq_ctl_owc_ven_mnd_urd_hin_fbf_bos_dgb_arw_hun_zul_tsw_fin_grk_chh_geo_fre_scr_krd_rus_gam_wly_por_est_akn_bat_dut_mao_jpn_tml_kor_rom_bul_yor_glc_jav_prs_anl_ind_cnt_svk_moo_afr_mlt_pan_ukr_pol_spa_qcu_swe_ben_lit_igb_hau_nor_aeg_mol_sun_mcd_bam_lat_xho_tag_tha_amr_knd_bem_swt_tur_slo_guj_uzb_ewe_vie_sid_dyu_lda_cic	0.216199781007973	0.50895944578481	0.611986060368044
414	hau_glc_moo_urd_heb_gam_tig_ger_tur_uzb_akn_mly_tsw_cze_nor_bsq_alb_sid_xho_cnt_dut_bos_zul_arw_cic_bul_fin_bem_swa_hun_pan_mlt_geo_afr_ita_rus_ctl_chh_amh_grk_est_ven_tag_svk_ind_jpn_knd_kor_slo_prs_dgb_krd_sun_mcd_aeg_jav_mnd_lat_igb_spa_anl_ukr_lit_fre_mol_qcu_hin_guj_scr_fbf_amr_eng_sod_rom_bat_ben_yor_pol_bam_mao_tha_owc_tml_lda_dyu_azi_por_swe_aze_swt_vie_wly_ewe_ses_tsn	0.786364320975256	1.86797352087344	0.0649145304893239
415	aeg_rus_cic_ukr_wly_heb_chh_por_aze_azi_swa_bat_tsn_ben_glc_bsq_pan_amh_ses_mnd_pol_scr_zul_alb_dgb_spa_fin_bem_tsw_est_krd_sod_geo_prs_swe_dut_ita_hau_owc_fre_hun_yor_mao_lat_mly_jpn_tml_kor_nor_bul_xho_ctl_sun_ger_amr_ind_cnt_urd_bam_slo_mlt_lit_bos_rom_cze_qcu_grk_guj_mol_ewe_anl_mcd_sid_eng_jav_hin_fbf_arw_moo_tag_tha_tig_knd_ven_swt_uzb_svk_afr_tur_akn_vie_gam_igb_dyu_lda	-0.431720007977857	-1.02516257253475	0.307945643421966
416	tig_pan_akn_lit_chh_sod_owc_hin_azi_tur_ven_sun_swa_alb_bul_bsq_mol_amh_dgb_mnd_svk_grk_bam_eng_tsw_urd_est_igb_bem_hun_rus_heb_geo_rom_por_ita_ben_hau_sid_glc_fin_ses_bat_scr_mly_jpn_knd_kor_ger_spa_lda_dut_ind_prs_mlt_mao_cnt_ctl_yor_lat_wly_pol_nor_arw_cze_qcu_afr_bos_swe_dyu_gam_fre_amr_ukr_tag_mcd_moo_guj_xho_jav_tha_anl_tml_tsn_fbf_aze_slo_krd_uzb_zul_vie_aeg_ewe_swt_cic	-0.116253145949295	-0.274215721204579	0.78452701373547
417	amr_grk_ses_pan_mlt_wly_owc_ger_aze_tur_yor_mao_dgb_pol_hin_bsq_lat_heb_cic_mnd_rus_fre_lda_mcd_tsw_scr_est_ven_dyu_fin_swe_amh_geo_urd_prs_cze_ita_sod_gam_ukr_hun_moo_ind_bos_jav_jpn_knd_kor_krd_guj_bam_afr_mly_svk_sid_sun_cnt_eng_akn_rom_hau_nor_lit_alb_ben_qcu_dut_spa_arw_tsn_aeg_glc_chh_slo_tag_ctl_igb_bul_swt_bat_tha_anl_tml_zul_swa_azi_mol_por_uzb_fbf_vie_tig_xho_ewe_bem	0.270179382648823	0.636684480269153	0.525894443369335
418	anl_mcd_dyu_rus_tig_aeg_sid_guj_tur_uzb_bam_mao_tsw_pan_ukr_bsq_rom_mlt_lda_mnd_bos_ger_cic_prs_tsn_eng_est_ewe_xho_fin_por_sod_geo_hin_svk_lat_slo_gam_wly_dut_hun_swt_sun_cze_jav_jpn_tml_kor_grk_bul_ses_swe_ind_lit_amr_tag_cnt_ita_ven_alb_chh_pol_urd_nor_ben_qcu_spa_scr_glc_igb_hau_ctl_owc_krd_bat_afr_zul_arw_dgb_mly_tha_heb_knd_bem_swa_aze_mol_fre_azi_moo_vie_amh_fbf_yor_akn	-0.812957113554443	-1.95837716581464	0.0531821514381643
419	mlt_bos_zul_rom_amh_amr_chh_por_azi_uzb_fbf_mao_akn_ger_ita_bsq_nor_anl_dgb_cnt_afr_cze_xho_swe_yor_glc_fin_swa_tsw_hun_grk_aeg_geo_scr_dut_ben_alb_owc_gam_mcd_est_dyu_jav_fre_sun_jpn_knd_kor_krd_arw_moo_prs_bat_lat_tig_mly_mnd_lit_ewe_urd_hau_pan_ctl_spa_guj_qcu_mol_ukr_bul_lda_sod_hin_sid_svk_tag_eng_swt_pol_bam_ind_tha_wly_tml_ses_igb_tur_rus_slo_aze_tsn_vie_heb_ven_bem_cic	-0.526974505460844	-1.25512269801505	0.212578970143079
420	aeg_hin_xho_ukr_sid_mlt_amr_afr_uzb_aze_igb_jav_ses_mcd_krd_bsq_glc_amh_tsn_cnt_prs_cze_bam_pol_swa_pan_fin_dyu_bem_est_scr_chh_geo_eng_por_lat_guj_wly_gam_bul_hun_zul_bat_rus_ind_jpn_knd_kor_grk_svk_yor_ben_mao_bos_tig_tag_mnd_ita_dgb_mol_anl_urd_spa_alb_nor_qcu_rom_ger_lit_ven_sod_ctl_hau_slo_sun_swe_cic_arw_lda_mly_tha_heb_tml_ewe_akn_azi_fre_dut_tur_tsw_vie_owc_moo_swt_fbf	-0.0373123581902821	-0.0878984591110567	0.93014637540637
421	owc_pol_ses_bos_gam_sod_amh_lat_azi_aze_swt_ind_dgb_dut_nor_bsq_arw_chh_yor_mnd_mcd_urd_dyu_afr_zul_swe_hun_igb_tsw_fin_cze_amr_geo_ctl_rom_prs_eng_wly_mlt_fre_est_tsn_sun_grk_tag_jpn_knd_kor_por_guj_swa_pan_bat_spa_tig_mly_cnt_rus_akn_mol_anl_ben_bul_ukr_ger_qcu_hin_glc_lit_bem_sid_slo_aeg_svk_mao_krd_bam_scr_moo_jav_tha_hau_tml_fbf_ven_tur_alb_ita_uzb_cic_vie_heb_xho_lda_ewe	-0.0881535458954652	-0.207886711388259	0.835771998457338
422	chh_lat_cic_svk_hau_anl_mlt_cze_tur_azi_tsn_ind_dyu_guj_pol_bsq_alb_aeg_xho_cnt_scr_por_lda_ctl_akn_ben_hun_dgb_ses_est_mol_heb_geo_afr_hin_grk_bul_amr_gam_dut_fin_moo_bat_urd_jav_jpn_tml_kor_krd_rus_bem_slo_sun_prs_sid_tag_mnd_swe_bam_spa_wly_lit_ukr_fre_arw_qcu_bos_pan_ita_tsw_owc_mcd_sod_glc_mly_ger_fbf_rom_ewe_mao_tha_amh_knd_swt_zul_aze_nor_eng_uzb_yor_vie_tig_igb_ven_swa	-0.832162638301842	-2.00790180396251	0.0475550780127822
423	chh_hin_swt_urd_sod_heb_mlt_ger_uzb_azi_ewe_jav_bam_mol_por_bsq_fre_anl_swa_mnd_mcd_svk_dyu_nor_lda_bos_est_xho_igb_fin_afr_wly_geo_slo_arw_eng_swe_owc_gam_rom_hun_tsn_tag_lit_sun_jpn_knd_kor_lat_pan_akn_prs_mly_glc_tig_mao_cnt_pol_yor_ukr_sid_bul_spa_ben_cze_qcu_dut_ita_alb_dgb_aeg_ctl_amr_guj_ind_krd_zul_grk_fbf_bat_tha_hau_tml_ses_tsw_aze_scr_rus_tur_moo_vie_amh_ven_cic_bem	-0.248008506576197	-0.586043223376286	0.559266104871961
424	sod_spa_zul_krd_chh_aeg_owc_afr_uzb_aze_yor_jav_ses_por_swe_bsq_ukr_tig_moo_cnt_rom_grk_igb_hin_bam_ger_est_bem_cic_hun_rus_sid_geo_guj_mcd_pan_ita_wly_amr_scr_fin_dyu_mly_prs_mao_jpn_tml_kor_eng_fre_ewe_slo_sun_nor_mlt_bat_mnd_glc_swa_svk_anl_pol_ctl_arw_alb_qcu_bul_urd_dut_tsw_amh_cze_hau_mol_ind_bos_lda_ben_fbf_tag_tha_gam_knd_dgb_xho_azi_lit_lat_tur_tsn_vie_heb_swt_akn_ven	-0.59261378125715	-1.41650235286871	0.159969393771595
425	owc_slo_cic_bos_aeg_anl_chh_bul_aze_tur_bem_tag_igb_lit_grk_bsq_swe_sid_lda_mnd_cze_rom_dyu_fre_fbf_urd_fin_tsw_swt_hun_prs_sod_geo_ger_svk_guj_spa_tig_wly_ukr_est_yor_mao_rus_bat_jpn_knd_kor_nor_afr_ses_krd_mly_scr_gam_sun_cnt_lat_ven_pan_mlt_hin_ctl_pol_glc_qcu_mol_ita_eng_tsn_heb_alb_amr_arw_ind_ben_moo_dut_dgb_jav_tha_amh_tml_akn_zul_azi_mcd_por_uzb_xho_vie_hau_swa_bam_ewe	0.287208008421987	0.677300344529054	0.499896815761595
426	tig_lit_ewe_eng_gam_aeg_hau_pol_tur_aze_ses_sun_cic_mol_mcd_bsq_ukr_anl_bem_cnt_glc_spa_swa_por_tsw_rom_hun_yor_dyu_fin_bos_sid_geo_rus_dut_swe_scr_wly_sod_bul_est_akn_jav_afr_bat_jpn_knd_kor_ctl_guj_swt_urd_ind_ita_chh_mao_mnd_cze_fbf_ben_owc_lat_alb_arw_fre_qcu_pan_hin_nor_bam_heb_ger_amr_krd_mly_prs_tsn_slo_xho_tag_tha_amh_tml_igb_moo_azi_grk_svk_uzb_lda_vie_mlt_ven_dgb_zul	-0.506730930957823	-1.20557324089122	0.231040503579505
427	heb_arw_moo_scr_hau_anl_owc_guj_aze_tur_bam_mao_swa_rom_prs_bsq_svk_amh_tsn_mnd_ger_ukr_fbf_slo_swt_hin_est_akn_ses_hun_rus_amr_geo_swe_urd_mol_nor_sid_sod_lit_fin_dyu_mly_eng_jav_jpn_tml_kor_cze_glc_cic_pan_bat_mcd_aeg_sun_cnt_pol_ewe_ctl_chh_bul_por_krd_ita_qcu_lat_dut_fre_bem_gam_afr_tig_spa_ind_bos_yor_alb_tsw_tag_tha_wly_knd_lda_dgb_azi_grk_ben_uzb_xho_vie_mlt_ven_igb_zul	-0.96036751348167	-2.34566168383949	0.0211184368636522
428	chh_lit_dgb_mcd_sid_wly_tig_fre_azi_aze_moo_tag_tsw_bul_ger_bsq_urd_anl_bam_cnt_rom_pan_swt_spa_xho_scr_hun_igb_akn_est_bos_mlt_geo_lat_nor_grk_rus_gam_aeg_ben_fin_zul_mly_afr_bat_jpn_tml_kor_guj_eng_ven_slo_ind_glc_sod_sun_mnd_pol_bem_ita_hau_alb_dut_ctl_ukr_qcu_svk_cze_prs_ewe_amr_hin_amh_swe_jav_por_cic_krd_swa_mao_tha_owc_knd_lda_yor_uzb_mol_arw_tur_ses_vie_heb_dyu_fbf_tsn	-0.3551277309463	-0.841003240442163	0.402503307194518
429	tig_dut_swt_scr_sid_heb_chh_ctl_aze_tur_swa_tag_lda_rom_mol_bsq_svk_sod_igb_cnt_swe_spa_akn_cze_xho_guj_est_moo_bem_hun_prs_gam_geo_ben_lat_fre_eng_wly_mlt_ukr_fin_zul_jav_bos_sun_jpn_tml_kor_arw_ita_ewe_glc_mao_nor_amh_mly_mnd_bul_dgb_lit_owc_urd_krd_slo_rus_qcu_pan_grk_afr_tsw_hau_por_anl_ger_bat_hin_fbf_pol_yor_ind_tha_aeg_knd_cic_tsn_uzb_mcd_alb_azi_ses_vie_amr_dyu_ven_bam	0.037908808540884	0.0892030520513652	0.929112360784868
430	aeg_swe_cic_urd_chh_owc_hau_hin_uzb_azi_xho_ind_swt_guj_cze_bsq_prs_heb_tsw_cnt_krd_mcd_tsn_scr_moo_pan_hun_dgb_bem_est_bul_anl_geo_slo_pol_ben_mol_gam_sod_eng_fin_ewe_jav_nor_mao_jpn_knd_kor_por_ukr_bam_glc_sun_arw_amr_tag_mnd_ctl_yor_ger_tig_grk_bos_dut_lat_qcu_rus_fre_rom_zul_sid_spa_wly_alb_bat_lit_swa_afr_akn_mly_tha_amh_tml_fbf_ses_tur_svk_ita_aze_ven_vie_mlt_dyu_igb_lda	-1.03521683573045	-2.52968669182366	0.0130985255734326
431	mlt_guj_cic_arw_amh_owc_chh_urd_aze_uzb_dgb_mly_swt_swe_hin_bsq_lat_gam_ven_mnd_grk_krd_swa_mol_tsw_rom_fin_fbf_dyu_hun_bos_tig_geo_mcd_dut_fre_alb_wly_heb_por_est_akn_jav_cze_mao_jpn_tml_kor_glc_pan_yor_ukr_ind_scr_hau_sun_cnt_pol_xho_afr_aeg_bul_ben_ger_svk_qcu_rus_spa_nor_tsn_anl_lit_sod_eng_bat_ita_ses_slo_moo_tag_tha_sid_knd_zul_bam_azi_ctl_prs_tur_bem_vie_amr_ewe_igb_lda	0.307109486605504	0.723738798521026	0.471042677221062
432	owc_lit_dgb_cze_mlt_chh_sid_grk_azi_tur_tsw_tag_lda_swe_ukr_bsq_bos_aeg_tsn_cnt_slo_ben_akn_lat_ses_ctl_hun_swa_cic_est_urd_amr_geo_alb_mol_mcd_spa_amh_gam_dut_fin_bam_jav_hin_mao_jpn_knd_kor_ita_arw_bem_glc_sun_rom_sod_ind_mnd_scr_fbf_krd_wly_bul_pol_ger_pan_qcu_afr_por_rus_zul_heb_prs_anl_guj_bat_fre_igb_svk_dyu_mly_tha_hau_tml_ven_yor_aze_nor_eng_uzb_ewe_vie_tig_moo_swt_xho	0.382223359964986	0.900079739267881	0.370402619733454
433	anl_svk_tsw_rus_amr_aeg_sid_pol_aze_uzb_fbf_ind_dgb_afr_scr_bsq_lat_heb_zul_mnd_mol_fre_bem_lit_cic_krd_est_ven_moo_fin_por_mlt_geo_mcd_cze_dut_swe_chh_sod_alb_hun_ewe_mao_pan_sun_jpn_tml_kor_ukr_slo_swa_arw_mly_eng_gam_jav_cnt_glc_swt_ita_hau_bos_ben_bul_guj_qcu_rom_grk_ctl_igb_owc_prs_tig_ger_bat_spa_bam_urd_akn_tag_tha_amh_knd_yor_lda_azi_hin_nor_tur_dyu_vie_wly_xho_ses_tsn	-0.481616097431239	-1.14320747690015	0.255886793389827
434	mlt_scr_lda_por_anl_gam_amh_ita_aze_tur_bam_ind_ses_krd_bos_bsq_spa_chh_xho_cnt_grk_dut_ewe_ctl_bem_ukr_est_zul_cic_fin_svk_tig_geo_urd_prs_nor_glc_wly_hau_mol_hun_dyu_bat_lit_tag_jpn_tml_kor_bul_fre_moo_alb_sun_ben_amr_mao_mnd_pol_tsw_guj_owc_pan_cze_arw_eng_qcu_ger_hin_rus_swt_sid_afr_aeg_mcd_jav_slo_fbf_rom_akn_mly_tha_heb_knd_igb_swa_azi_lat_swe_uzb_tsn_vie_sod_yor_ven_dgb	0.100643079364319	0.236824911792831	0.813313493539973
435	sod_swe_zul_guj_sid_chh_owc_afr_azi_aze_igb_mao_fbf_krd_lit_bsq_eng_mlt_cic_cnt_bul_slo_tsn_rom_bem_ctl_hun_lda_swa_est_spa_amr_geo_cze_svk_fre_ben_amh_gam_lat_fin_yor_bat_mol_ind_jpn_knd_kor_alb_nor_ven_por_jav_hin_tig_tag_mnd_pan_moo_arw_anl_grk_glc_ger_urd_qcu_ukr_rus_scr_tsw_wly_prs_hau_dut_sun_pol_dgb_mcd_ewe_mly_tha_heb_tml_bam_swt_uzb_bos_ita_tur_dyu_vie_aeg_akn_ses_xho	-0.244180041005862	-0.577798603788797	0.564796469364364
436	chh_rom_swa_nor_owc_mlt_amr_hin_aze_tur_ses_tag_igb_swe_ctl_bsq_mcd_tig_dyu_cnt_guj_lit_cic_eng_yor_bos_hun_tsw_xho_est_alb_heb_geo_cze_ger_mol_por_amh_sid_afr_fin_akn_mly_rus_jav_jpn_tml_kor_scr_dut_swt_ita_mao_urd_anl_bat_mnd_bul_bam_ukr_hau_krd_prs_spa_pan_qcu_grk_lat_slo_zul_wly_ben_gam_arw_ind_glc_ven_svk_tsn_sun_tha_sod_knd_fbf_dgb_uzb_pol_fre_azi_ewe_vie_aeg_lda_moo_bem	-0.0999697536629688	-0.235713946440133	0.814172951403091
437	sod_mcd_ven_glc_gam_mlt_amr_svk_azi_uzb_tsn_jav_ewe_por_lat_bsq_eng_anl_yor_mnd_urd_rus_moo_ben_lda_ukr_hun_dyu_ses_fin_cze_heb_geo_ctl_guj_krd_lit_owc_hau_fre_est_igb_tag_nor_mao_jpn_knd_kor_bul_afr_fbf_mol_ind_ger_aeg_mly_cnt_prs_zul_pol_wly_hin_grk_rom_swe_qcu_ita_scr_pan_swt_chh_alb_sid_spa_bat_slo_tsw_dut_dgb_sun_tha_amh_tml_xho_cic_tur_arw_bos_aze_bem_vie_tig_akn_swa_bam	-0.695970107651366	-1.66569084554114	0.0991401688587764
438	wly_spa_swa_guj_mlt_gam_hau_bos_tur_uzb_moo_jav_yor_cze_glc_bsq_eng_amh_akn_mnd_fre_ben_dyu_mol_xho_afr_est_igb_tsn_hun_rom_owc_geo_por_scr_nor_alb_anl_amr_ger_fin_fbf_tag_pan_ind_jpn_tml_kor_prs_krd_tsw_ctl_mly_ita_chh_mao_cnt_arw_ven_svk_sid_grk_ukr_mcd_pol_qcu_bul_lat_slo_dgb_sod_hin_aeg_rus_sun_dut_bam_lit_lda_bat_tha_heb_knd_cic_swt_azi_urd_swe_aze_bem_vie_tig_zul_ses_ewe	0.150310566831231	0.353876625032299	0.724232366995681
439	anl_bul_zul_krd_amh_heb_hau_swe_aze_azi_dgb_mao_ses_guj_fre_bsq_svk_chh_akn_mnd_cze_lit_bem_pol_bam_scr_fin_tsn_tsw_est_ger_amr_geo_afr_glc_mol_slo_tig_wly_por_hun_ewe_bat_dut_jav_jpn_knd_kor_pan_bos_xho_spa_sun_rus_owc_ind_cnt_prs_swt_rom_sod_nor_ctl_hin_grk_qcu_ukr_urd_arw_moo_gam_ben_mlt_alb_mly_lat_fbf_ita_yor_tag_tha_sid_tml_igb_ven_tur_mcd_eng_uzb_swa_vie_aeg_dyu_lda_cic	-1.13823055854293	-2.79827485685781	0.00624551263105242
440	heb_urd_bam_lat_wly_gam_owc_rus_uzb_tur_moo_sun_xho_krd_svk_bsq_pol_sid_ewe_mnd_nor_grk_igb_ukr_ven_rom_est_tsn_ses_hun_cze_hau_geo_bul_mcd_mol_alb_mlt_amh_ger_fin_akn_mly_dut_tag_jpn_knd_kor_arw_ita_dgb_bos_jav_prs_tig_bat_cnt_lit_tsw_swe_sod_glc_afr_fre_ctl_qcu_ben_eng_hin_swt_anl_pan_amr_scr_mao_slo_yor_por_fbf_ind_tha_chh_tml_cic_zul_azi_spa_guj_aze_swa_vie_aeg_bem_lda_dyu	-0.116270602880227	-0.274519730552426	0.784294127326503
441	heb_lit_ses_alb_aeg_amr_hau_rom_uzb_azi_tsn_ind_cic_mol_por_bsq_ben_amh_tsw_mnd_lat_pol_lda_guj_swa_fre_hun_moo_zul_fin_bos_owc_geo_scr_krd_cze_arw_anl_sod_prs_est_ven_mao_nor_mly_jpn_tml_kor_hin_grk_igb_swe_tag_ger_chh_sun_cnt_rus_xho_ita_gam_spa_dut_bul_glc_qcu_afr_pan_mcd_dgb_sid_svk_tig_ctl_jav_eng_akn_ukr_fbf_bat_tha_wly_knd_swt_bam_tur_urd_slo_aze_bem_vie_mlt_ewe_dyu_yor	-0.539727603784402	-1.28598236158362	0.201641828850793
442	mlt_bul_ses_bos_hau_aeg_gam_swe_azi_tur_xho_bat_igb_pol_dut_bsq_arw_wly_tsn_cnt_fre_ita_moo_por_akn_mol_fin_fbf_ven_hun_ukr_owc_geo_rom_ben_scr_glc_amr_heb_urd_est_lda_ind_ctl_mly_jpn_knd_kor_lit_prs_swa_spa_sun_svk_amh_tag_mnd_ger_bam_hin_sod_mcd_pan_nor_afr_qcu_eng_slo_lat_zul_chh_rus_sid_krd_jav_guj_cic_grk_yor_mao_tha_anl_tml_bem_ewe_aze_alb_cze_uzb_dyu_vie_tig_swt_dgb_tsw	-0.785329473227906	-1.8900258181568	0.0618688601513503
443	amh_rus_xho_alb_amr_gam_tig_ita_azi_aze_akn_ind_tsw_eng_bos_bsq_arw_owc_swa_cnt_svk_guj_lda_lat_bam_urd_hun_ses_dgb_fin_bul_anl_geo_pan_pol_swe_scr_sod_sid_afr_est_ven_mly_rom_bat_jpn_knd_kor_hin_ukr_ewe_prs_sun_cze_chh_tag_mnd_grk_fbf_slo_wly_krd_fre_ger_lit_qcu_ctl_mcd_glc_swt_mlt_ben_hau_nor_jav_dut_zul_mol_igb_mao_tha_aeg_tml_yor_cic_tur_por_spa_uzb_dyu_vie_heb_moo_bem_tsn	-0.351960178268268	-0.833247574060528	0.406840008992723
444	tig_hin_bem_rus_heb_wly_sod_afr_uzb_azi_dgb_ind_xho_bos_nor_bsq_grk_owc_zul_cnt_ita_lit_bam_svk_ewe_bul_hun_tsn_swa_fin_ger_amr_geo_rom_guj_mcd_fre_chh_mlt_arw_est_swt_jav_pan_tag_jpn_knd_kor_por_ctl_moo_alb_mly_cze_gam_mao_mnd_krd_tsw_dut_aeg_ben_scr_eng_glc_qcu_urd_prs_spa_cic_sid_pol_anl_slo_sun_swe_akn_mol_igb_bat_tha_amh_tml_ses_fbf_tur_ukr_lat_aze_yor_vie_hau_ven_dyu_lda	0.365891183283602	0.863051334483632	0.390329486864313
445	gam_swe_ses_mcd_tig_amh_amr_ukr_uzb_aze_fbf_sun_moo_ger_bul_bsq_glc_aeg_bem_mnd_pol_pan_tsn_ctl_akn_hin_est_yor_ewe_hun_svk_hau_geo_mol_spa_por_ita_chh_wly_slo_fin_swt_mao_arw_ind_jpn_tml_kor_prs_rom_cic_bos_bat_krd_sod_jav_cnt_guj_swa_grk_mlt_fre_urd_lit_nor_qcu_ben_eng_alb_dyu_sid_rus_heb_lat_mly_afr_ven_scr_bam_tag_tha_owc_knd_dgb_zul_azi_cze_dut_tur_igb_vie_anl_xho_tsw_lda	-0.417941638946923	-0.991903869297016	0.323818195803028
446	aeg_prs_dgb_cze_wly_anl_amh_spa_aze_tur_cic_jav_ewe_urd_krd_bsq_mol_heb_tsw_cnt_swe_nor_dyu_glc_xho_bul_est_bam_swa_fin_ctl_tig_geo_svk_por_mcd_slo_sid_amr_afr_hun_akn_mly_ben_tag_jpn_knd_kor_ukr_arw_ven_lit_ind_pol_owc_sun_mnd_hin_zul_scr_sod_lat_alb_rom_guj_qcu_ger_bos_dut_tsn_hau_rus_gam_pan_mao_fre_igb_ita_moo_bat_tha_mlt_tml_ses_fbf_uzb_grk_eng_azi_yor_vie_chh_swt_lda_bem	-0.901384622263164	-2.18153819891898	0.0316647128234691
447	amh_swe_akn_urd_wly_anl_chh_pol_aze_azi_cic_sun_bam_fre_ger_bsq_cze_sod_zul_cnt_grk_bos_bem_pan_swa_mol_hun_dyu_ewe_est_arw_tig_geo_alb_glc_lat_ctl_owc_mlt_eng_fin_fbf_jav_ukr_ind_jpn_knd_kor_spa_svk_ven_scr_mly_nor_sid_bat_mnd_rom_swt_por_heb_bul_lit_dut_mcd_qcu_ben_rus_slo_yor_amr_prs_hau_hin_mao_afr_ses_ita_tsw_tag_tha_aeg_tml_moo_xho_uzb_guj_krd_tur_tsn_vie_gam_dgb_igb_lda	-0.555146001304458	-1.32306719473787	0.189056872407219
448	amr_lit_zul_dut_amh_anl_tig_bul_uzb_aze_ven_tag_ses_scr_ben_bsq_mol_owc_xho_cnt_fre_prs_ewe_swe_dgb_rom_est_cic_bem_fin_krd_sid_geo_ctl_ger_pol_pan_chh_aeg_guj_hun_lda_sun_afr_jav_jpn_knd_kor_hin_svk_tsn_mcd_ind_por_hau_mao_mnd_eng_dyu_ita_gam_glc_slo_ukr_lat_qcu_cze_spa_nor_swt_mlt_urd_heb_alb_bat_rus_yor_arw_fbf_mly_tha_wly_tml_igb_swa_tur_bos_grk_azi_moo_vie_sod_tsw_akn_bam	-0.672137463454868	-1.61019538124931	0.1107444125581
449	amr_dut_tsn_rus_chh_heb_owc_mol_azi_uzb_ewe_ind_akn_mcd_alb_bsq_spa_aeg_swt_mnd_lat_scr_xho_urd_tsw_slo_fin_moo_dgb_hun_pan_gam_geo_lit_bos_ctl_ger_sid_mlt_afr_est_bem_tag_ukr_sun_jpn_knd_kor_nor_bul_zul_rom_mao_grk_sod_jav_cnt_prs_bam_por_tig_svk_cze_ben_eng_qcu_glc_ita_swe_lda_amh_arw_wly_guj_bat_fre_swa_pol_cic_mly_tha_anl_tml_dyu_yor_tur_krd_hin_aze_ven_vie_hau_igb_fbf_ses	-0.857763670604801	-2.0680467182108	0.0414124633794125
450	chh_bul_dgb_spa_amh_aeg_tig_grk_uzb_aze_tsn_mly_moo_krd_arw_bsq_rus_mlt_lda_mnd_fre_ger_yor_glc_dyu_afr_est_bam_ewe_hun_ben_hau_geo_ita_scr_ctl_guj_sod_owc_pan_fin_bem_sun_mcd_jav_jpn_knd_kor_cze_bos_xho_svk_bat_eng_amr_tag_cnt_ukr_ses_por_anl_swe_urd_dut_lat_qcu_rom_prs_hin_akn_heb_slo_gam_lit_ind_nor_igb_mol_fbf_mao_tha_wly_tml_swa_cic_tur_pol_alb_azi_zul_vie_sid_ven_swt_tsw	-0.323490409703	-0.766591333693124	0.44526610904973
451	anl_krd_yor_swe_aeg_heb_tig_hin_aze_azi_cic_sun_ewe_scr_ben_bsq_pol_mlt_swt_cnt_grk_dut_zul_lit_igb_cze_fin_moo_dyu_est_slo_amr_geo_rus_glc_bos_rom_gam_amh_ukr_hun_dgb_mao_fre_tag_jpn_knd_kor_ger_mol_xho_guj_jav_lat_wly_ind_mnd_ita_ses_ctl_hau_afr_spa_arw_alb_qcu_nor_mcd_eng_tsn_sid_urd_chh_bul_bat_por_tsw_prs_akn_mly_tha_owc_tml_lda_bem_uzb_pan_svk_tur_bam_vie_sod_swa_ven_fbf	-0.37735979384821	-0.894681755857173	0.373266914112742
452	anl_guj_bem_bul_sid_mlt_owc_ctl_tur_uzb_bam_tag_xho_rom_swe_bsq_rus_tig_fbf_cnt_afr_scr_ses_mol_yor_prs_hun_lda_moo_est_pol_heb_geo_grk_ben_slo_bos_gam_aeg_lat_fin_tsw_sun_fre_bat_jpn_knd_kor_urd_ukr_tsn_svk_mao_cze_wly_mly_mnd_ita_dgb_alb_amh_dut_hin_arw_lit_qcu_glc_eng_mcd_ven_hau_nor_sod_pan_ind_krd_igb_ger_cic_jav_tha_amr_tml_ewe_swa_aze_por_spa_azi_dyu_vie_chh_swt_akn_zul	-1.02093126603574	-2.49592097214933	0.0143246003407377
453	mlt_pan_igb_pol_amr_tig_aeg_lat_uzb_azi_dgb_sun_akn_rom_bos_bsq_ger_amh_ewe_mnd_fre_arw_swt_ben_ven_krd_hun_tsw_bam_est_nor_anl_geo_spa_por_mol_slo_hau_wly_afr_fin_cic_ind_lit_mao_jpn_knd_kor_hin_eng_ses_swe_tag_scr_chh_bat_cnt_alb_bem_grk_gam_ita_bul_ukr_rus_qcu_mcd_svk_cze_tsn_sod_guj_heb_urd_mly_glc_lda_dut_dyu_jav_tha_owc_tml_zul_moo_aze_ctl_prs_tur_xho_vie_sid_fbf_swa_yor	-0.103924802198489	-0.244851301919279	0.807111017008417
454	amr_afr_tsw_glc_anl_tig_gam_nor_azi_uzb_swt_tag_ewe_ben_alb_bsq_lat_hau_dgb_mnd_por_ukr_cic_rom_ses_mol_hun_yor_akn_est_cze_sid_geo_krd_pol_bul_svk_amh_wly_ita_fin_moo_jav_dut_bat_jpn_tml_kor_bos_grk_ven_ger_ind_hin_aeg_mly_cnt_fre_fbf_prs_sod_guj_mcd_swe_scr_qcu_spa_eng_lit_xho_mlt_pan_owc_urd_mao_arw_dyu_rus_zul_sun_tha_chh_knd_bam_lda_aze_slo_ctl_tur_bem_vie_heb_tsn_swa_igb	0.839271059850379	1.99630797646385	0.0488246605173122
455	wly_arw_swa_rom_sid_tig_aeg_rus_azi_tur_ses_bat_akn_prs_swe_bsq_nor_sod_tsw_cnt_urd_pol_ewe_spa_xho_lat_est_dgb_cic_fin_ita_anl_geo_grk_ben_svk_ukr_heb_amr_eng_hun_swt_sun_bul_jav_jpn_tml_kor_dut_krd_bem_fre_mly_afr_owc_mao_mnd_slo_yor_alb_mlt_bos_pan_mcd_glc_qcu_cze_por_guj_fbf_chh_hin_amh_scr_tag_ger_zul_lit_dyu_ind_tha_hau_knd_bam_igb_uzb_mol_ctl_aze_ven_vie_gam_tsn_lda_moo	-0.71054043429752	-1.70296931872672	0.0919137903087364
456	aeg_afr_akn_svk_heb_gam_wly_cze_uzb_azi_bam_bat_ewe_swe_dut_bsq_lat_tig_cic_mnd_eng_guj_dgb_arw_zul_ger_fin_tsw_xho_est_lit_owc_geo_alb_hin_scr_ctl_hau_amh_fre_hun_ven_sun_ben_tag_jpn_tml_kor_urd_nor_bem_glc_mao_pan_sod_jav_cnt_slo_swt_ukr_sid_mol_grk_bul_pol_qcu_mcd_bos_rom_ses_anl_prs_amr_por_ind_spa_dyu_krd_igb_mly_tha_mlt_knd_tsn_fbf_tur_rus_ita_aze_moo_vie_chh_swa_yor_lda	0.275186860949463	0.648245863626886	0.518423289336638
457	mlt_por_akn_bos_tig_sod_wly_scr_tur_azi_swa_jav_ewe_pol_krd_bsq_swe_hau_xho_cnt_cze_ita_ses_spa_moo_svk_est_dgb_lda_hun_slo_amh_geo_rus_lat_ctl_guj_anl_heb_grk_fin_swt_mly_urd_mao_jpn_knd_kor_pan_mcd_cic_afr_sun_arw_chh_bat_mnd_hin_tsn_nor_gam_lit_dut_eng_mol_qcu_ger_ukr_bul_bam_aeg_alb_sid_glc_tag_rom_dyu_prs_bem_ind_tha_owc_tml_tsw_ven_uzb_fre_ben_aze_zul_vie_amr_fbf_yor_igb	-0.673653047677003	-1.61424260196574	0.109862820339145
458	sid_ita_cic_fre_heb_tig_amr_por_aze_tur_tsn_mly_lda_lit_ukr_bsq_urd_hau_ses_mnd_spa_grk_igb_swe_dyu_pol_fin_bem_zul_hun_krd_amh_geo_bos_mcd_lat_hin_gam_mlt_svk_est_tsw_jav_ben_bat_jpn_tml_kor_pan_guj_dgb_rus_ind_rom_sod_sun_cnt_arw_ewe_eng_wly_cze_scr_nor_mol_qcu_bul_ger_glc_xho_chh_afr_aeg_dut_mao_ctl_swa_slo_akn_tag_tha_owc_knd_yor_ven_azi_prs_alb_uzb_swt_vie_anl_moo_bam_fbf	-0.55901755053028	-1.33379370720351	0.185528815082214
459	aeg_ita_lda_alb_sid_tig_amh_krd_uzb_azi_cic_bat_moo_ctl_mcd_bsq_ben_sod_tsw_mnd_eng_hin_ewe_fre_fbf_bul_est_ses_bem_hun_slo_amr_geo_por_pan_prs_mol_anl_chh_dut_fin_swt_ind_guj_jav_jpn_tml_kor_glc_ukr_bam_spa_tag_pol_gam_mly_cnt_arw_dgb_cze_wly_afr_lat_bos_ger_qcu_rom_lit_grk_akn_mlt_swe_owc_svk_sun_urd_yor_rus_zul_mao_tha_hau_knd_ven_tsn_tur_scr_nor_aze_xho_vie_heb_dyu_swa_igb	-0.930253869090583	-2.25997801531318	0.0261565257063693
460	gam_ctl_yor_nor_anl_owc_chh_glc_uzb_azi_tsn_bat_bam_arw_cze_bsq_swe_heb_swt_cnt_ukr_alb_ses_ger_cic_rom_est_ewe_zul_hun_dut_tig_geo_scr_bos_pol_eng_aeg_amr_afr_fin_dyu_jav_bul_mly_jpn_tml_kor_krd_hin_tsw_urd_sun_slo_mlt_tag_mnd_pan_dgb_rus_wly_grk_mol_ben_guj_qcu_lit_por_fre_swa_sid_svk_amh_spa_ind_ita_bem_mcd_akn_mao_tha_sod_knd_xho_ven_aze_lat_prs_tur_moo_vie_hau_igb_lda_fbf	-0.624456082119521	-1.49425766190905	0.138493624112224
461	amr_afr_yor_scr_gam_owc_sod_bul_uzb_tur_ses_bat_cic_lit_dut_bsq_pan_amh_swt_cnt_slo_nor_xho_hin_zul_rom_hun_tsn_lda_fin_arw_hau_geo_mcd_grk_fre_bos_wly_heb_ger_est_fbf_sun_guj_mly_jpn_tml_kor_pol_urd_tsw_ukr_ind_alb_chh_jav_mnd_svk_ewe_rus_tig_cze_ctl_prs_por_qcu_mol_eng_lat_dgb_anl_ben_aeg_glc_tag_ita_igb_spa_bam_mao_tha_mlt_knd_ven_dyu_aze_swe_krd_azi_swa_vie_sid_moo_akn_bem	-0.03393337055613	-0.0798933727127435	0.936493729312103
462	anl_ctl_ven_mcd_heb_wly_aeg_hin_azi_aze_swa_ind_bam_afr_ger_bsq_grk_gam_tsw_mnd_scr_krd_moo_arw_ses_rom_hun_zul_yor_fin_fre_hau_geo_spa_glc_por_ukr_sod_amr_pan_est_fbf_sun_urd_bat_jpn_tml_kor_swe_ben_lda_nor_tag_prs_mlt_mao_cnt_cze_akn_pol_tig_dut_guj_rus_lit_qcu_mol_bos_lat_tsn_sid_eng_owc_alb_jav_svk_ewe_slo_cic_mly_tha_chh_knd_igb_xho_uzb_ita_bul_tur_swt_vie_amh_dyu_dgb_bem	-0.431032531303691	-1.02375295031487	0.308607579258976
463	anl_alb_akn_ctl_heb_gam_amr_eng_tur_uzb_tsw_ind_dgb_slo_guj_bsq_bos_tig_cic_mnd_spa_pol_zul_svk_ewe_ita_hun_swa_bam_est_ger_wly_geo_lat_cze_afr_pan_aeg_mlt_prs_fin_xho_bat_dut_mao_jpn_knd_kor_urd_nor_ven_fre_jav_lit_hau_sun_cnt_swe_bem_scr_sod_grk_rom_por_hin_qcu_ben_mcd_mol_fbf_owc_ukr_amh_krd_mly_glc_igb_rus_moo_tag_tha_chh_tml_swt_dyu_azi_bul_arw_aze_yor_vie_sid_tsn_lda_ses	-0.269524462599315	-0.637444635294871	0.52540150629309
464	wly_lat_igb_alb_owc_aeg_sod_dut_tur_aze_moo_jav_akn_cze_swe_bsq_lit_heb_bam_mnd_krd_bul_ewe_svk_fbf_spa_fin_ven_swt_est_rus_chh_geo_eng_mol_slo_ger_hau_amr_guj_hun_zul_ind_bos_mly_jpn_knd_kor_pol_rom_lda_nor_bat_por_amh_tag_cnt_arw_xho_glc_sid_prs_fre_ben_ita_qcu_pan_afr_hin_swa_mlt_scr_tig_mcd_sun_ctl_dgb_grk_cic_mao_tha_gam_tml_tsn_dyu_azi_ukr_urd_uzb_yor_vie_anl_bem_ses_tsw	-0.726973974744037	-1.74409730117786	0.0844462281588466
465	mlt_lat_tsw_ukr_tig_chh_hau_eng_tur_aze_bem_mao_ewe_bul_mol_bsq_alb_amh_dyu_mnd_glc_scr_moo_swe_bam_fre_est_yor_dgb_hun_prs_gam_geo_rus_arw_ben_ita_amr_anl_urd_fin_tsn_jav_spa_tag_jpn_knd_kor_bos_ger_zul_mcd_bat_grk_heb_ind_cnt_pan_ven_ctl_aeg_rom_nor_hin_dut_qcu_afr_cze_lit_swa_wly_guj_sid_slo_mly_pol_swt_krd_igb_sun_tha_sod_tml_xho_akn_uzb_por_svk_azi_lda_vie_owc_fbf_cic_ses	-0.389255864297323	-0.922830334037368	0.358483651266748
466	amr_scr_tsn_grk_aeg_amh_gam_guj_uzb_tur_xho_jav_ewe_glc_fre_bsq_afr_wly_bam_cnt_lat_hin_zul_alb_igb_mol_est_dgb_dyu_fin_swe_tig_geo_ita_slo_rus_cze_mlt_anl_eng_hun_yor_tag_prs_mly_jpn_knd_kor_urd_rom_cic_spa_sun_mcd_chh_bat_mnd_bos_fbf_bul_hau_ukr_pan_por_ben_qcu_lit_arw_svk_bem_sid_ctl_heb_ger_ind_nor_swa_krd_ven_mao_tha_owc_tml_ses_lda_aze_dut_pol_azi_swt_vie_sod_akn_tsw_moo	0.121623415242688	0.286065096841876	0.775464507151853
467	amr_nor_swa_prs_anl_wly_tig_rom_aze_azi_lda_ind_tsn_svk_ben_bsq_mol_amh_yor_mnd_lit_rus_xho_ger_bam_pol_fin_igb_dyu_hun_fre_sod_geo_glc_bos_cze_por_gam_owc_hin_est_akn_bat_pan_jav_jpn_knd_kor_afr_ukr_moo_arw_mao_spa_mlt_mly_cnt_ita_cic_scr_chh_alb_guj_swe_mcd_qcu_lat_urd_grk_ven_heb_krd_aeg_dut_tag_bul_fbf_eng_bem_sun_tha_sid_tml_dgb_ses_tur_slo_ctl_uzb_swt_vie_hau_zul_ewe_tsw	-0.0967802037464075	-0.228375153138277	0.819856005977494
468	sid_dut_tsw_slo_anl_chh_heb_guj_uzb_azi_ven_jav_yor_pol_krd_bsq_alb_tig_igb_cnt_scr_glc_cic_bos_ses_swe_est_xho_lda_fin_pan_sod_geo_ctl_lat_arw_ben_aeg_wly_rom_hun_tsn_mao_lit_tag_jpn_tml_kor_ger_eng_swa_spa_ind_fre_hau_bat_mnd_hin_ewe_afr_amh_rus_ukr_urd_mol_qcu_cze_svk_nor_dgb_mlt_por_gam_prs_sun_grk_dyu_mcd_bem_mly_tha_amr_knd_akn_swt_tur_ita_bul_aze_zul_vie_owc_fbf_moo_bam	-0.350957610865861	-0.831942392967924	0.407572596392817
469	anl_mol_ewe_nor_heb_amr_hau_spa_tur_azi_dgb_jav_xho_swe_hin_bsq_arw_sid_cic_cnt_por_rom_dyu_pan_yor_bul_est_fbf_bam_hun_lit_amh_geo_bos_pol_glc_lat_aeg_tig_dut_fin_zul_mao_urd_mly_jpn_tml_kor_slo_eng_igb_krd_tag_guj_sod_ind_mnd_ita_tsw_cze_owc_rus_ctl_prs_svk_qcu_grk_afr_ger_akn_gam_ben_chh_alb_bat_ukr_ven_mcd_moo_sun_tha_mlt_knd_bem_lda_uzb_fre_scr_aze_tsn_vie_wly_swt_swa_ses	-0.412989476163069	-0.980106193141002	0.329576503157029
470	owc_lit_igb_arw_aeg_gam_tig_cze_uzb_aze_ven_mao_yor_dut_eng_bsq_fre_heb_lda_mnd_guj_afr_moo_bul_tsw_nor_fin_tsn_swt_hun_ben_sid_geo_pol_ger_slo_urd_anl_chh_alb_est_dgb_bat_swe_sun_jpn_knd_kor_spa_mcd_akn_rus_ind_scr_mlt_jav_cnt_svk_ses_ita_amh_prs_por_bos_mol_qcu_rom_lat_krd_fbf_wly_grk_sod_glc_mly_pan_bam_ukr_ewe_tag_tha_amr_tml_bem_xho_azi_ctl_hin_tur_swa_vie_hau_cic_dyu_zul	0.0318462891253419	0.074954212506974	0.940412137401397
471	sid_pan_dyu_swe_mlt_heb_amr_cze_tur_azi_tsw_tag_akn_por_krd_bsq_glc_hau_lda_mnd_fre_hin_swt_lat_cic_guj_est_dgb_tsn_fin_ukr_aeg_geo_ctl_afr_ger_bos_gam_owc_dut_hun_xho_jav_ita_mao_jpn_tml_kor_lit_scr_swa_rom_bat_bul_sod_ind_cnt_pol_ven_spa_tig_urd_arw_grk_alb_qcu_mcd_slo_prs_bam_wly_mol_amh_rus_mly_eng_zul_svk_ewe_sun_tha_anl_knd_igb_moo_uzb_ben_nor_aze_ses_vie_chh_fbf_yor_bem	-0.467101529066025	-1.10880129598984	0.270375073310853
472	owc_swe_swa_svk_chh_amh_aeg_ger_uzb_tur_cic_tag_ven_ukr_mol_bsq_bul_anl_zul_cnt_arw_lit_igb_dut_dyu_cze_est_fbf_bem_fin_hin_heb_geo_pol_eng_ctl_pan_wly_mlt_fre_hun_dgb_jav_ben_mao_jpn_knd_kor_lat_spa_swt_urd_sun_bos_gam_mly_mnd_scr_lda_krd_hau_guj_grk_nor_glc_qcu_rus_mcd_alb_tsn_tig_ita_amr_rom_ind_slo_moo_prs_xho_bat_tha_sod_tml_ses_yor_azi_por_afr_aze_akn_vie_sid_tsw_ewe_bam	-0.381701480947436	-0.904708051105976	0.367957807248429
473	tig_svk_akn_rus_hau_mlt_sid_mol_aze_tur_igb_tag_fbf_eng_rom_bsq_ctl_anl_cic_cnt_mcd_ben_swt_krd_dgb_hin_hun_bem_tsw_fin_ita_amr_geo_arw_ger_pan_bul_amh_heb_scr_est_dyu_sun_por_jav_jpn_tml_kor_bos_urd_lda_grk_ind_fre_gam_bat_mnd_slo_swa_nor_wly_dut_prs_cze_lat_qcu_alb_swe_glc_bam_sod_guj_chh_ukr_mao_lit_ses_pol_zul_mly_tha_aeg_knd_yor_tsn_azi_afr_spa_uzb_moo_vie_owc_xho_ewe_ven	-0.967471899900022	-2.34541704900887	0.0211315035194631
474	owc_por_tsn_mol_amh_hau_amr_svk_aze_azi_akn_sun_moo_cze_rom_bsq_guj_heb_igb_mnd_ukr_rus_xho_bul_tsw_fre_est_zul_ven_hun_lit_chh_geo_spa_arw_swe_dut_wly_sid_ita_fin_swt_ind_mcd_mly_jpn_tml_kor_scr_lat_bam_hin_mao_urd_aeg_jav_cnt_slo_ses_ger_gam_pan_grk_eng_ctl_qcu_krd_pol_bos_swa_tig_alb_anl_ben_bat_prs_fbf_glc_cic_tag_tha_mlt_knd_bem_dyu_uzb_nor_afr_tur_yor_vie_sod_dgb_lda_ewe	-0.658385613131014	-1.5766703916326	0.11826708844376
475	heb_bos_bam_prs_amh_amr_tig_lit_azi_aze_ewe_jav_xho_por_ita_bsq_hin_wly_moo_cnt_glc_cze_swt_nor_swa_rus_est_tsn_fbf_fin_eng_mlt_geo_mcd_ger_arw_ctl_sod_anl_grk_hun_dgb_bat_pan_ind_jpn_tml_kor_slo_spa_zul_afr_sun_urd_gam_mao_mnd_bul_yor_fre_chh_dut_scr_rom_krd_qcu_svk_alb_mol_tsw_aeg_ukr_hau_ben_tag_pol_ven_lat_ses_mly_tha_owc_knd_akn_cic_uzb_swe_guj_tur_bem_vie_sid_dyu_igb_lda	-0.632587325574735	-1.51143945117167	0.134067138205182
476	gam_por_moo_ger_chh_owc_wly_alb_azi_aze_tsw_bat_dgb_urd_ctl_bsq_guj_sod_yor_cnt_krd_rus_xho_ita_lda_nor_fin_swt_ses_est_slo_hau_geo_scr_ukr_lit_cze_mlt_aeg_pan_hun_swa_jav_mol_sun_jpn_knd_kor_hin_bul_cic_glc_ind_afr_anl_tag_mnd_bos_akn_lat_amr_rom_fre_svk_arw_qcu_spa_mcd_pol_ewe_sid_swe_tig_ben_mly_eng_bem_prs_tsn_mao_tha_heb_tml_fbf_igb_uzb_grk_dut_tur_ven_vie_amh_dyu_bam_zul	-0.332638842332294	-0.788032791417857	0.432681535880802
477	wly_urd_moo_slo_heb_sod_owc_ctl_uzb_tur_ses_bat_fbf_arw_pan_bsq_nor_gam_bam_mnd_hin_lit_lda_glc_bem_ita_fin_zul_akn_est_prs_anl_geo_dut_bos_por_krd_hau_sid_bul_hun_ewe_jav_mol_sun_jpn_tml_kor_grk_lat_swt_afr_mao_rus_mlt_mly_cnt_fre_ven_mcd_chh_ukr_guj_pol_scr_qcu_spa_alb_rom_dgb_amh_cze_aeg_ben_tag_eng_yor_ger_tsw_ind_tha_amr_knd_dyu_igb_aze_svk_swe_azi_cic_vie_tig_xho_tsn_swa	0.134432689941039	0.316335051101147	0.752457126755058
478	amh_grk_zul_rus_gam_tig_owc_por_uzb_aze_bam_mly_swa_lat_ben_bsq_alb_aeg_tsn_mnd_afr_mcd_akn_arw_dyu_rom_est_xho_bem_fin_scr_amr_geo_glc_nor_pol_slo_chh_sid_eng_hun_igb_bat_ger_jav_jpn_tml_kor_pan_bos_dgb_ctl_ind_cze_sod_tag_cnt_spa_yor_svk_hau_ita_urd_hin_krd_qcu_fre_bul_prs_cic_anl_mol_wly_dut_sun_lit_ewe_guj_swt_mao_tha_mlt_knd_moo_ses_tur_swe_ukr_azi_ven_vie_heb_lda_tsw_fbf	-0.457765585683102	-1.0878916280818	0.279454293979231
479	amr_afr_fbf_urd_hau_gam_mlt_prs_azi_tur_akn_ind_ewe_pan_por_bsq_alb_wly_dgb_cnt_grk_guj_swt_eng_igb_swe_fin_bam_tsw_est_ukr_owc_geo_rus_scr_ben_lat_sod_chh_nor_hun_dyu_mao_lit_sun_jpn_tml_kor_spa_bul_bem_ctl_tag_slo_anl_jav_mnd_arw_ses_krd_heb_fre_bos_pol_glc_qcu_cze_hin_ita_swa_sid_dut_aeg_rom_bat_mol_moo_mcd_tsn_mly_tha_amh_knd_cic_xho_uzb_svk_ger_aze_zul_vie_tig_yor_ven_lda	0.673184841026238	1.59491938669585	0.114123187533794
480	owc_pol_tsn_eng_amh_sid_anl_glc_uzb_azi_dgb_sun_igb_grk_rus_bsq_prs_hau_moo_cnt_lat_ctl_swa_ukr_bem_fre_fin_akn_zul_hun_bos_wly_geo_pan_por_urd_nor_heb_aeg_bul_est_cic_tag_spa_jav_jpn_knd_kor_rom_cze_yor_slo_mao_alb_gam_mly_mnd_swe_fbf_mol_amr_ger_ita_dut_lit_qcu_scr_hin_afr_swt_mlt_krd_tig_arw_ind_mcd_tsw_guj_bam_bat_tha_sod_tml_lda_ewe_tur_ben_svk_aze_xho_vie_chh_dyu_ses_ven	-0.0971600224364758	-0.229065107607412	0.819321300626958
481	wly_mcd_bam_swe_gam_owc_mlt_bul_tur_azi_ses_ind_xho_ita_rom_bsq_afr_sid_ven_cnt_ukr_svk_swa_cze_igb_urd_fin_tsw_cic_est_scr_heb_geo_hin_mol_krd_dut_anl_amr_lat_hun_ewe_mao_eng_bat_jpn_knd_kor_guj_ben_dgb_por_sun_prs_sod_mly_mnd_ctl_moo_bos_aeg_glc_pol_pan_nor_qcu_slo_rus_arw_tsn_amh_lit_hau_fre_tag_alb_yor_spa_akn_jav_tha_tig_tml_dyu_bem_uzb_grk_ger_aze_zul_vie_chh_fbf_lda_swt	-0.246671446946968	-0.583431867316888	0.561014869470804
482	owc_urd_tsn_ukr_sod_anl_amr_mol_azi_uzb_bem_mao_lda_ctl_svk_bsq_ger_hau_tsw_cnt_nor_scr_fbf_slo_swa_pol_fin_dyu_yor_hun_bos_amh_geo_bul_ita_grk_swe_sid_chh_por_est_igb_mly_fre_sun_jpn_tml_kor_krd_dut_bam_alb_tag_mcd_aeg_jav_mnd_afr_ses_rus_tig_pan_guj_glc_lat_qcu_eng_spa_hin_akn_wly_cze_heb_ben_ind_prs_ven_rom_cic_bat_tha_gam_knd_xho_ewe_aze_lit_arw_tur_dgb_vie_mlt_zul_moo_swt	0.0414667779361694	0.097587812966466	0.92246961478827
483	heb_fre_ses_urd_wly_anl_amr_nor_uzb_tur_igb_jav_tsw_por_dut_bsq_scr_owc_swa_cnt_afr_cze_bam_guj_moo_ctl_fin_ewe_ven_hun_arw_sid_geo_bos_lit_prs_ger_amh_tig_swe_est_tsn_tag_rus_mly_jpn_tml_kor_ben_bul_dyu_ukr_mao_mcd_gam_bat_mnd_grk_swt_hin_hau_glc_alb_krd_pol_qcu_slo_eng_ita_cic_mlt_pan_chh_lat_ind_svk_bem_rom_dgb_sun_tha_aeg_knd_yor_akn_azi_spa_mol_aze_lda_vie_sod_zul_fbf_xho	-0.762769960384215	-1.83516573003441	0.069677522882854
484	gam_prs_bam_ita_tig_chh_mlt_ukr_uzb_aze_dgb_mao_xho_spa_rom_bsq_dut_owc_swt_mnd_pol_mcd_tsn_hin_bem_fre_fin_ewe_zul_est_rus_aeg_geo_guj_bos_por_bul_sid_sod_scr_hun_ven_ind_svk_sun_jpn_tml_kor_ger_ben_ses_eng_mly_krd_amr_jav_cnt_cze_akn_arw_wly_alb_swe_slo_mol_qcu_lit_nor_ctl_fbf_hau_grk_heb_pan_tag_glc_swa_lat_moo_bat_tha_amh_knd_cic_tsw_tur_urd_afr_azi_yor_vie_anl_igb_lda_dyu	-0.083762854070668	-0.197665243412486	0.843738384990484
485	hau_bos_swt_cze_gam_wly_sid_swe_aze_tur_lda_mao_yor_pol_dut_bsq_guj_anl_akn_mnd_mcd_ger_tsw_arw_swa_ben_hun_ven_zul_est_nor_aeg_geo_ctl_krd_svk_mol_owc_tig_fre_fin_igb_sun_bul_jav_jpn_knd_kor_por_rus_bam_lit_bat_hin_amr_tag_cnt_prs_xho_glc_heb_eng_slo_grk_alb_qcu_afr_scr_spa_moo_amh_rom_chh_ita_ind_lat_ewe_pan_dyu_mly_tha_sod_tml_fbf_dgb_azi_urd_ukr_uzb_ses_vie_mlt_bem_cic_tsn	-0.953095332445324	-2.31431812326626	0.0228519954294805
486	sid_lit_igb_krd_mlt_amr_aeg_grk_aze_azi_xho_bat_zul_ctl_pol_bsq_rus_wly_lda_cnt_afr_bos_cic_lat_ven_cze_fin_dyu_ewe_hun_hin_hau_geo_urd_ukr_prs_arw_owc_chh_alb_est_bem_ind_ben_tag_jpn_tml_kor_spa_ita_dgb_mcd_jav_por_gam_sun_mnd_pan_tsw_bul_heb_dut_glc_scr_slo_qcu_nor_eng_svk_swa_tig_mol_sod_fre_mao_rom_moo_guj_yor_mly_tha_anl_knd_swt_tsn_tur_ger_swe_uzb_bam_vie_amh_fbf_ses_akn	0.0671174303392988	0.157972824166177	0.874820715176317
487	aeg_ukr_tsw_ger_mlt_sid_amh_por_tur_aze_swa_bat_xho_scr_lit_bsq_glc_gam_moo_cnt_alb_hin_yor_fre_bam_rus_fin_bem_igb_hun_bul_chh_geo_mcd_pol_pan_ben_sod_amr_svk_est_zul_mly_lat_sun_jpn_knd_kor_ctl_mol_swt_slo_jav_prs_tig_tag_mnd_guj_akn_bos_wly_nor_eng_grk_arw_qcu_cze_rom_spa_ses_heb_dut_anl_ita_ind_urd_dyu_swe_ven_mao_tha_owc_tml_dgb_ewe_azi_krd_afr_uzb_lda_vie_hau_fbf_cic_tsn	-0.349200522711729	-0.82662784695057	0.410563848971408
488	mlt_bul_moo_arw_anl_aeg_sod_pol_uzb_tur_swa_tag_lda_scr_grk_bsq_cze_heb_ses_mnd_lit_dut_zul_swe_ewe_krd_hun_dgb_tsw_fin_afr_owc_geo_pan_nor_bos_alb_amh_wly_ctl_est_xho_bat_rom_mao_jpn_knd_kor_svk_hin_bem_por_ind_prs_tig_jav_cnt_mol_bam_mcd_hau_lat_ger_glc_urd_qcu_ita_eng_rus_fbf_amr_slo_gam_fre_sun_spa_ven_ukr_yor_mly_tha_sid_tml_akn_dyu_aze_guj_ben_azi_igb_vie_chh_tsn_swt_cic	-0.0351975591183725	-0.0828905668044718	0.934116706284296
489	chh_scr_moo_guj_amh_tig_anl_swe_tur_azi_xho_sun_bam_fre_ctl_bsq_arw_wly_swt_mnd_ita_pol_ses_prs_tsw_bos_hun_swa_igb_fin_lat_aeg_geo_slo_alb_lit_grk_heb_mlt_bul_est_tsn_tag_krd_mly_jpn_knd_kor_por_spa_bem_rom_bat_mcd_amr_jav_cnt_eng_dgb_hin_gam_ukr_ben_urd_pan_qcu_mol_dut_svk_cic_sod_afr_sid_ger_mao_cze_akn_nor_yor_ind_tha_hau_tml_lda_ewe_aze_glc_rus_uzb_zul_vie_owc_ven_dyu_fbf	-0.68008275096078	-1.63200068258817	0.106061052822879
490	gam_cze_fbf_svk_anl_amh_hau_bos_azi_aze_xho_tag_yor_dut_glc_bsq_rom_amr_ewe_mnd_mcd_por_akn_nor_dyu_fre_fin_bem_moo_est_rus_mlt_geo_krd_swe_bul_eng_aeg_chh_guj_hun_cic_bat_ukr_mao_jpn_knd_kor_hin_mol_tsn_prs_sun_ger_sid_mly_cnt_ben_dgb_alb_wly_lat_slo_afr_ctl_qcu_pan_ita_spa_tsw_heb_lit_sod_arw_jav_pol_lda_scr_ven_ind_tha_tig_tml_igb_bam_tur_grk_urd_uzb_swt_vie_owc_swa_zul_ses	0.0636049533372131	0.14997196025896	0.881111511979632
491	sid_grk_dyu_afr_anl_hau_gam_spa_aze_uzb_tsw_mao_bam_por_mcd_bsq_bos_amr_fbf_cnt_ben_urd_moo_rom_cic_dut_fin_xho_igb_est_arw_tig_geo_ger_pol_glc_pan_sod_heb_ita_hun_swa_tag_nor_bat_jpn_knd_kor_bul_alb_akn_ctl_jav_swe_chh_mly_mnd_cze_yor_scr_aeg_prs_fre_guj_hin_qcu_mol_lat_rus_bem_owc_eng_amh_lit_ind_slo_lda_ukr_tsn_sun_tha_wly_tml_ven_ses_tur_svk_krd_azi_swt_vie_mlt_zul_dgb_ewe	0.0661743461725793	0.155768630136647	0.876553010627747
492	sid_lat_ven_rom_anl_aeg_tig_eng_tur_uzb_igb_mly_dgb_ben_nor_bsq_swe_wly_dyu_cnt_slo_cze_swt_afr_tsn_bos_fin_xho_zul_hun_pan_heb_geo_dut_arw_por_hin_amh_mlt_rus_est_tsw_bat_mol_jav_jpn_knd_kor_mcd_ukr_swa_ctl_mao_ita_gam_tag_mnd_scr_akn_spa_chh_lit_fre_ger_alb_qcu_svk_guj_glc_ewe_amr_krd_sod_prs_ind_pol_moo_urd_ses_sun_tha_owc_tml_lda_yor_azi_grk_bul_aze_bam_vie_hau_bem_fbf_cic	0.118230946194311	0.278332453446666	0.781375063617264
493	sid_ger_bem_rus_amr_chh_anl_hin_azi_tur_bam_bat_moo_prs_bul_bsq_bos_aeg_tsw_mnd_afr_ita_ses_grk_swa_alb_hun_dgb_akn_fin_pol_gam_geo_krd_guj_nor_mol_amh_owc_por_est_tsn_mly_mcd_ind_jpn_tml_kor_arw_ukr_ven_scr_tag_svk_wly_sun_cnt_lat_igb_swe_hau_rom_slo_fre_lit_qcu_ctl_ben_spa_xho_heb_eng_sod_pan_jav_urd_ewe_dut_swt_mao_tha_mlt_knd_fbf_dyu_uzb_cze_glc_aze_yor_vie_tig_lda_cic_zul	0.0442233427741585	0.104062122497291	0.917344138085928
494	sod_cze_cic_ctl_sid_amr_gam_pol_uzb_tur_xho_ind_yor_rus_mol_bsq_ben_mlt_bem_mnd_grk_hin_bam_glc_zul_scr_est_lda_ven_fin_dut_anl_geo_ukr_arw_ger_lat_hau_owc_slo_hun_dgb_tag_krd_bat_jpn_knd_kor_prs_pan_tsw_lit_sun_ita_chh_jav_cnt_por_igb_mcd_tig_eng_spa_afr_rom_qcu_bul_urd_alb_ewe_amh_guj_heb_fre_mao_svk_moo_nor_fbf_mly_tha_wly_tml_akn_swt_azi_swe_bos_aze_ses_vie_aeg_tsn_dyu_swa	-0.714183042598362	-1.71524276171964	0.0896308754533735
495	anl_bul_bem_scr_hau_tig_gam_lat_tur_azi_tsw_sun_swt_eng_cze_bsq_prs_aeg_xho_cnt_pan_slo_ewe_dut_zul_grk_est_swa_akn_hun_svk_amh_geo_bos_lit_fre_nor_wly_owc_afr_fin_dgb_mly_urd_tag_jpn_knd_kor_spa_mcd_bam_guj_ind_hin_heb_mao_mnd_ita_igb_pol_mlt_swe_ger_arw_ben_qcu_por_krd_mol_yor_amr_ctl_chh_glc_jav_rom_fbf_rus_ven_bat_tha_sid_tml_moo_ses_uzb_alb_ukr_aze_dyu_vie_sod_tsn_lda_cic	0.396010110202628	0.934504383310243	0.35246388464189
496	sid_mol_tsw_ita_gam_hau_owc_pan_tur_uzb_cic_bat_igb_lit_svk_bsq_rom_anl_akn_mnd_ger_arw_xho_grk_dyu_prs_hun_ewe_fbf_fin_spa_mlt_geo_bul_alb_slo_ukr_heb_amh_scr_est_swa_jav_cze_mly_jpn_tml_kor_fre_krd_ven_ctl_mao_dut_chh_tag_cnt_urd_lda_guj_sod_eng_glc_por_rus_qcu_pol_lat_nor_swt_tig_mcd_amr_ben_ind_hin_dgb_afr_moo_sun_tha_aeg_knd_tsn_bam_aze_swe_bos_azi_yor_vie_wly_bem_zul_ses	-0.584235220076128	-1.39355022395196	0.166774893779265
497	wly_guj_ven_ctl_amr_tig_sod_ger_tur_uzb_fbf_jav_swa_mcd_dut_bsq_nor_owc_dgb_cnt_arw_grk_ewe_afr_swt_fre_hun_bam_tsw_fin_ita_gam_geo_lat_ukr_bul_bos_heb_anl_svk_est_igb_ind_ben_mao_jpn_knd_kor_prs_urd_akn_eng_mly_cze_mlt_sun_mnd_por_yor_slo_sid_pan_spa_hin_rus_qcu_alb_glc_krd_tsn_chh_rom_aeg_lit_tag_swe_dyu_scr_xho_bat_tha_hau_tml_moo_lda_azi_mol_pol_aze_bem_vie_amh_ses_cic_zul	0.215244549055366	0.506158945250436	0.613942850094409
498	mlt_bos_xho_ita_hau_tig_aeg_hin_aze_azi_tsw_ind_bam_afr_ben_bsq_pol_sid_swa_mnd_eng_mcd_akn_pan_ewe_slo_fin_ses_cic_hun_krd_chh_geo_glc_cze_por_spa_owc_gam_urd_est_tsn_mly_ctl_tag_jpn_knd_kor_swe_rus_yor_lat_sun_rom_heb_mao_cnt_alb_zul_nor_wly_ukr_guj_dut_grk_qcu_lit_bul_ger_ven_anl_fre_sod_scr_bat_mol_fbf_arw_bem_jav_tha_amr_tml_igb_swt_uzb_svk_prs_tur_moo_vie_amh_dyu_dgb_lda	0.149998335388907	0.352764072308139	0.725063580261977
499	hau_ben_dgb_dut_mlt_tig_anl_afr_uzb_aze_tsn_mao_xho_grk_bul_bsq_fre_heb_dyu_mnd_krd_por_igb_alb_yor_ukr_est_akn_ewe_hun_lit_aeg_geo_slo_arw_rus_ita_wly_amh_mol_fin_zul_ind_bos_mly_jpn_knd_kor_pan_prs_cic_hin_sun_eng_amr_jav_cnt_ger_swa_pol_sod_spa_glc_cze_swe_qcu_scr_mcd_rom_bam_sid_guj_owc_lat_tag_nor_fbf_ctl_moo_bat_tha_chh_tml_ven_swt_azi_svk_urd_tur_ses_vie_gam_bem_tsw_lda	-0.550897892294012	-1.31353925276776	0.192232650044019
500	anl_pan_yor_fre_amr_sid_owc_prs_azi_tur_dyu_sun_tsn_grk_afr_bsq_ctl_gam_ewe_cnt_krd_eng_ven_bul_bam_svk_est_akn_igb_hun_swe_hau_geo_spa_dut_bos_ita_heb_sod_mcd_fin_dgb_mly_arw_ind_jpn_tml_kor_mol_lat_bem_por_bat_pol_chh_jav_mnd_hin_lda_ben_wly_ukr_cze_rom_ger_qcu_alb_scr_lit_moo_amh_rus_aeg_glc_tag_urd_xho_guj_cic_mao_tha_mlt_knd_swt_ses_aze_slo_nor_uzb_tsw_vie_tig_swa_zul_fbf	-0.477567240501915	-1.13458031451441	0.259467116855184
501	tig_ita_ven_slo_wly_anl_chh_prs_azi_uzb_fbf_mao_yor_eng_scr_bsq_svk_sod_tsw_mnd_pol_krd_ewe_spa_tsn_dut_fin_ses_xho_est_arw_heb_geo_pan_mol_nor_ukr_amh_mlt_afr_hun_swa_jav_guj_mly_jpn_knd_kor_urd_lat_akn_bos_bat_alb_aeg_tag_cnt_fre_lda_bul_owc_ben_grk_hin_por_qcu_cze_rom_swe_zul_amr_glc_hau_mcd_ind_rus_cic_ger_dgb_sun_tha_sid_tml_swt_moo_aze_lit_ctl_tur_bam_vie_gam_bem_dyu_igb	0.100113017364864	0.235476112044538	0.814356972900402
502	mlt_rom_swa_cze_gam_tig_amh_nor_uzb_tur_tsn_mao_dyu_mol_hin_bsq_lat_hau_fbf_mnd_ita_pol_dgb_prs_swt_urd_hun_igb_cic_est_fre_amr_geo_dut_eng_spa_svk_heb_anl_ger_fin_tsw_jav_bos_mly_jpn_knd_kor_ben_rus_moo_slo_ind_lit_wly_sun_cnt_krd_ven_pan_sid_arw_por_alb_ukr_qcu_afr_grk_glc_akn_aeg_scr_chh_mcd_tag_bul_zul_guj_lda_bat_tha_owc_tml_ses_bam_aze_ctl_swe_azi_xho_vie_sod_bem_ewe_yor	-0.26173668866887	-0.618877868419477	0.537509820356976
503	wly_rom_bam_svk_amr_chh_owc_dut_aze_tur_bem_mly_dyu_glc_nor_bsq_swe_tig_igb_mnd_pol_ita_ven_rus_ses_ukr_est_akn_swt_fin_grk_anl_geo_eng_alb_afr_ben_aeg_hau_ctl_hun_zul_sun_guj_bat_jpn_tml_kor_fre_lat_swa_scr_ind_krd_amh_tag_cnt_bos_xho_bul_mlt_cze_urd_lit_slo_qcu_por_ger_spa_tsw_heb_hin_sod_mol_mao_arw_lda_mcd_dgb_jav_tha_gam_knd_yor_tsn_uzb_prs_pan_azi_fbf_vie_sid_cic_ewe_moo	0.215798380807977	0.508907222075757	0.612022524895855
504	hau_rus_bam_arw_aeg_mlt_wly_ita_aze_tur_ewe_bat_akn_ctl_scr_bsq_ukr_amr_zul_cnt_ger_lat_dyu_grk_fbf_afr_hun_bem_ven_fin_fre_anl_geo_bos_pan_svk_slo_sid_amh_mol_est_lda_jav_prs_mly_jpn_knd_kor_rom_krd_xho_pol_tag_alb_gam_ind_mnd_eng_moo_urd_heb_ben_cze_por_spa_qcu_mcd_hin_dut_swa_owc_bul_sod_guj_mao_glc_swt_nor_igb_sun_tha_tig_tml_dgb_tsw_uzb_swe_lit_azi_cic_vie_chh_yor_tsn_ses	-0.0766574137305633	-0.180720908289298	0.856979893541645
505	sid_krd_igb_urd_chh_wly_heb_swe_aze_uzb_akn_sun_ses_eng_ger_bsq_afr_amh_dgb_cnt_rus_prs_bem_bos_yor_bul_hun_swt_cic_fin_rom_gam_geo_ukr_slo_scr_guj_sod_mlt_alb_est_dyu_jav_hin_mao_jpn_knd_kor_dut_lat_ven_ben_tag_mol_aeg_ind_mnd_pan_fbf_arw_amr_glc_spa_ctl_ita_qcu_svk_mcd_grk_lda_owc_lit_anl_pol_bat_cze_ewe_nor_moo_mly_tha_hau_tml_bam_tsw_tur_por_fre_azi_tsn_vie_tig_swa_zul_xho	0.153567967793667	0.361411860052774	0.718611361836313
506	sod_pan_ven_arw_hau_anl_amr_grk_aze_tur_zul_mao_swt_ctl_prs_bsq_krd_heb_bam_cnt_ita_nor_moo_afr_cic_svk_hun_xho_lda_fin_ger_owc_geo_cze_rus_guj_mcd_amh_aeg_por_est_ewe_ind_scr_mly_jpn_knd_kor_eng_rom_ses_swe_sun_bul_tig_tag_mnd_glc_dyu_dut_sid_ukr_spa_bos_mol_qcu_fre_alb_lat_tsn_wly_ben_gam_urd_bat_lit_fbf_pol_dgb_jav_tha_mlt_tml_swa_yor_uzb_slo_hin_azi_akn_vie_chh_tsw_bem_igb	-0.573007814743689	-1.3636985349372	0.175954260093217
507	sod_ben_fbf_svk_mlt_aeg_chh_arw_tur_azi_swt_tag_xho_nor_urd_bsq_spa_amr_ewe_mnd_bos_lit_tsn_prs_igb_bul_est_cic_lda_hun_mol_tig_geo_pan_eng_ctl_ger_wly_gam_alb_fin_bem_mly_afr_ind_jpn_knd_kor_rus_slo_moo_ita_bat_glc_hau_mao_cnt_lat_swa_fre_heb_scr_dut_mcd_por_qcu_guj_pol_cze_dgb_owc_ukr_sid_krd_jav_grk_zul_rom_yor_sun_tha_amh_tml_dyu_ven_aze_swe_hin_uzb_ses_vie_anl_bam_tsw_akn	0.218077856600807	0.513617608794831	0.608737496799846
508	aeg_krd_bam_lat_anl_gam_mlt_pol_aze_tur_akn_jav_swa_bul_ctl_bsq_swe_hau_igb_mnd_grk_hin_xho_alb_dyu_slo_est_cic_zul_fin_svk_tig_geo_por_fre_lit_spa_sod_wly_afr_hun_lda_sun_ben_mao_jpn_knd_kor_ita_glc_moo_cze_bat_mol_amr_ind_cnt_mcd_yor_rom_sid_guj_scr_arw_bos_qcu_ger_eng_dut_dgb_chh_rus_amh_pan_mly_ukr_bem_urd_ewe_tag_tha_owc_tml_tsn_tsw_azi_prs_nor_uzb_ven_vie_heb_ses_swt_fbf	-0.49508527888195	-1.17777480682109	0.241891536935124
509	wly_lat_swt_mcd_mlt_hau_amr_pol_uzb_tur_tsw_sun_igb_nor_afr_bsq_spa_owc_dyu_mnd_urd_hin_bem_glc_zul_mol_est_moo_akn_fin_guj_gam_geo_pan_prs_eng_dut_sod_anl_arw_hun_swa_tag_swe_jav_jpn_knd_kor_rus_scr_ven_krd_mly_bos_heb_mao_cnt_ctl_cic_bul_tig_lit_alb_por_ger_qcu_svk_slo_cze_tsn_amh_ukr_chh_grk_bat_fre_xho_ita_ses_ind_tha_sid_tml_yor_dgb_azi_rom_ben_aze_ewe_vie_aeg_lda_bam_fbf	-0.195443574667807	-0.461169270064516	0.645753917640026
510	sid_bul_dyu_por_tig_sod_wly_krd_aze_tur_swt_tag_swa_urd_ita_bsq_glc_gam_ses_mnd_nor_ukr_fbf_rom_tsn_grk_fin_bem_bam_est_spa_aeg_geo_cze_ben_bos_alb_hau_owc_ctl_hun_yor_jav_hin_ind_jpn_tml_kor_fre_lit_moo_guj_bat_dut_heb_mao_cnt_ger_ewe_svk_mlt_pan_pol_slo_rus_qcu_scr_mcd_prs_zul_amh_afr_anl_eng_mly_lat_ven_arw_tsw_sun_tha_chh_knd_igb_xho_azi_swe_mol_uzb_dgb_vie_amr_lda_cic_akn	0.510423265517297	1.20686118476523	0.230546415870226
511	chh_slo_moo_mcd_sid_gam_sod_ita_aze_tur_tsw_ind_ewe_arw_urd_bsq_grk_mlt_yor_mnd_nor_spa_tsn_krd_fbf_pan_fin_xho_bem_hun_ger_anl_geo_bos_svk_prs_rom_wly_amh_fre_est_zul_tag_rus_mao_jpn_tml_kor_lit_por_ven_glc_bat_afr_tig_jav_cnt_ukr_cic_cze_amr_lat_ben_mol_eng_qcu_alb_hin_bul_dgb_aeg_scr_owc_ctl_sun_dut_ses_pol_swt_mly_tha_heb_knd_lda_igb_azi_swe_guj_uzb_akn_vie_hau_swa_dyu_bam	-0.164743322266353	-0.389263485100337	0.697971149361659
512	heb_scr_zul_por_chh_owc_aeg_hin_aze_azi_bam_mao_fbf_eng_bos_bsq_bul_anl_tsn_cnt_pan_ukr_moo_ben_igb_dut_est_akn_swt_hun_prs_wly_geo_alb_slo_mcd_ita_mlt_amh_lat_fin_cic_bat_ctl_tag_jpn_tml_kor_svk_rus_dyu_glc_jav_swe_amr_sun_mnd_grk_lda_cze_hau_krd_ger_rom_urd_qcu_spa_guj_pol_dgb_sod_arw_tig_fre_ind_afr_bem_mol_ses_mly_tha_sid_knd_ewe_xho_tur_nor_lit_uzb_ven_vie_gam_yor_swa_tsw	-0.77593752428351	-1.8663866898208	0.0651384558658542
513	mlt_ukr_zul_por_owc_sid_anl_svk_aze_tur_moo_jav_swa_glc_fre_bsq_slo_heb_swt_mnd_mcd_swe_ewe_urd_cic_prs_fin_bem_tsn_est_scr_aeg_geo_grk_spa_pol_cze_hau_chh_arw_hun_ven_tag_hin_bat_jpn_knd_kor_rom_afr_igb_ita_ind_rus_amr_mly_cnt_dut_akn_lit_gam_alb_bos_bul_lat_qcu_krd_ger_mol_yor_sod_ctl_wly_ben_mao_pan_fbf_nor_ses_sun_tha_tig_tml_xho_tsw_azi_eng_guj_uzb_dyu_vie_amh_dgb_lda_bam	-0.671779685883325	-1.60719904825288	0.111400743436186
514	sod_urd_akn_spa_amr_aeg_owc_glc_azi_aze_ven_mly_yor_krd_cze_bsq_eng_wly_dyu_cnt_guj_arw_igb_ben_tsw_pan_hun_ewe_xho_fin_mol_anl_geo_rus_ita_prs_ukr_chh_amh_alb_est_dgb_bat_dut_mao_jpn_tml_kor_svk_por_cic_mcd_ind_fre_heb_jav_mnd_lat_zul_nor_gam_ctl_bul_grk_slo_qcu_bos_afr_hin_bam_sid_swe_mlt_rom_sun_pol_moo_lit_lda_tag_tha_tig_knd_fbf_tsn_tur_scr_ger_uzb_swt_vie_hau_ses_bem_swa	-0.173857399143883	-0.410152696905301	0.682637264412674
515	heb_glc_zul_cze_owc_amh_anl_rus_aze_uzb_swt_tag_dgb_guj_por_bsq_prs_aeg_xho_cnt_fre_arw_fbf_bul_cic_ben_fin_ses_ewe_hun_slo_amr_geo_eng_alb_scr_krd_gam_chh_ctl_est_tsn_jav_lat_ind_jpn_tml_kor_rom_svk_ven_pan_sun_spa_tig_mao_mnd_lit_lda_ita_mlt_urd_bos_grk_ger_qcu_mcd_ukr_pol_moo_hau_hin_sid_dut_bat_nor_dyu_swe_igb_mly_tha_wly_knd_tsw_akn_tur_afr_mol_azi_bem_vie_sod_bam_swa_yor	-0.789677802536826	-1.90221738321594	0.0602372723779097
516	anl_swe_swa_alb_chh_tig_mlt_rus_azi_uzb_xho_tag_ven_lit_prs_bsq_bul_sod_swt_mnd_dut_krd_dyu_pol_dgb_mol_hun_yor_fbf_fin_spa_sid_geo_scr_svk_bos_pan_owc_wly_guj_est_zul_bat_grk_sun_jpn_knd_kor_nor_por_ewe_mcd_mao_cze_hau_mly_cnt_ger_tsn_urd_aeg_lat_eng_ctl_arw_qcu_afr_fre_slo_bam_heb_hin_gam_rom_ind_ukr_akn_ita_lda_jav_tha_amr_tml_igb_bem_aze_ben_glc_tur_moo_vie_amh_ses_cic_tsw	0.0586255592763042	0.137994281144673	0.890543280301444
517	gam_nor_moo_ukr_wly_amh_chh_slo_azi_aze_dyu_sun_tsw_rom_prs_bsq_pan_sod_xho_cnt_cze_swe_yor_por_swt_alb_fin_lda_bam_est_bos_owc_geo_mcd_scr_guj_afr_mlt_anl_ctl_hun_ewe_tag_hin_mly_jpn_knd_kor_lit_bul_zul_eng_bat_dut_aeg_ind_mnd_svk_cic_ita_amr_grk_ger_fre_glc_qcu_urd_rus_arw_akn_hau_mol_heb_spa_mao_krd_ses_pol_dgb_jav_tha_sid_tml_igb_bem_tur_lat_ben_uzb_fbf_vie_tig_tsn_ven_swa	0.711758978159143	1.68377697797372	0.0955786115595799
518	sid_ctl_zul_swe_aeg_sod_amr_grk_tur_aze_fbf_sun_tsn_prs_bul_bsq_ben_owc_swt_mnd_mol_ita_swa_urd_akn_svk_est_tsw_bam_fin_arw_mlt_geo_mcd_ukr_hin_eng_hau_anl_rus_hun_ewe_tag_nor_mly_jpn_knd_kor_scr_dut_lda_lit_ind_bos_amh_jav_cnt_alb_cic_afr_chh_slo_rom_fre_ger_qcu_spa_krd_glc_xho_heb_lat_wly_pol_mao_guj_moo_pan_bem_bat_tha_gam_tml_dyu_igb_uzb_por_cze_azi_ses_vie_tig_dgb_ven_yor	0.334921940174322	0.788747110790786	0.432265914517854
519	chh_afr_igb_ger_anl_mlt_amr_por_aze_uzb_tsn_mly_tsw_ctl_scr_bsq_alb_wly_cic_mnd_urd_ita_lda_svk_bam_grk_fin_bem_swt_est_pan_tig_geo_mcd_glc_spa_nor_sid_amh_lat_hun_ven_tag_rom_bat_jpn_knd_kor_prs_dut_dyu_swe_mao_bul_owc_sun_cnt_ukr_swa_pol_aeg_cze_krd_ben_guj_qcu_rus_slo_fre_zul_gam_arw_heb_mol_jav_lit_akn_eng_ses_ind_tha_sod_tml_ewe_xho_tur_hin_bos_azi_dgb_vie_hau_moo_yor_fbf	0.353961600660715	0.83387210905706	0.406489745212065
520	sid_bul_xho_alb_hau_aeg_owc_urd_tur_azi_yor_ind_swt_fre_dut_bsq_spa_sod_tsn_cnt_scr_ita_bem_nor_cic_rom_hun_fbf_moo_est_svk_wly_geo_lat_pol_arw_krd_heb_amh_eng_fin_ven_mao_ctl_jav_jpn_tml_kor_cze_lit_zul_ben_mly_swe_mlt_bat_mnd_grk_tsw_por_anl_slo_guj_mcd_rus_qcu_bos_ukr_ger_bam_chh_hin_amr_afr_tag_prs_ses_pan_swa_sun_tha_gam_knd_akn_igb_uzb_glc_mol_aze_ewe_vie_tig_dyu_lda_dgb	-0.0397882213869231	-0.0937380425440608	0.925518904717661
521	tig_ita_ses_pol_owc_heb_mlt_ukr_azi_tur_cic_jav_ven_grk_mcd_bsq_prs_sod_bam_cnt_scr_pan_lda_spa_akn_svk_fin_tsn_tsw_est_ctl_hau_geo_nor_urd_ger_mol_gam_sid_por_hun_fbf_tag_glc_bat_jpn_tml_kor_ben_guj_yor_slo_ind_alb_anl_mly_mnd_hin_ewe_rus_amh_rom_fre_lat_arw_qcu_bul_swe_afr_xho_amr_eng_aeg_lit_mao_dut_dgb_krd_dyu_sun_tha_chh_knd_zul_bem_aze_cze_bos_uzb_swt_vie_wly_swa_moo_igb	0.25242623794385	0.593523659748595	0.554271562954296
522	mlt_ctl_dgb_svk_gam_chh_hau_ita_uzb_tur_swa_bat_bam_bul_dut_bsq_lat_owc_bem_cnt_cze_eng_xho_rom_fbf_hin_fin_dyu_cic_est_mcd_sid_geo_glc_fre_slo_grk_tig_amh_urd_hun_tsn_mly_afr_tag_jpn_knd_kor_pol_scr_swt_ben_ind_mol_anl_jav_mnd_prs_ven_krd_aeg_bos_nor_por_rus_qcu_ukr_swe_spa_ewe_heb_ger_amr_lit_mao_guj_tsw_alb_yor_sun_tha_sod_tml_ses_lda_azi_arw_pan_aze_igb_vie_wly_zul_moo_akn	0.449271961142909	1.05922366675518	0.292241266609026
523	mlt_ger_swa_arw_owc_sid_heb_hin_uzb_azi_yor_ind_lda_pan_glc_bsq_por_wly_xho_cnt_rom_bul_zul_slo_moo_nor_fin_ven_tsn_est_prs_anl_geo_scr_mol_pol_bos_hau_amr_rus_hun_swt_bat_ben_sun_jpn_tml_kor_fre_ukr_dyu_eng_mly_urd_amh_jav_mnd_ctl_bam_lit_chh_swe_cze_afr_dut_qcu_svk_grk_ita_cic_aeg_spa_tig_krd_mao_lat_dgb_mcd_igb_tag_tha_gam_knd_akn_fbf_aze_alb_guj_tur_ewe_vie_sod_ses_tsw_bem	-0.463929916413688	-1.10362199087513	0.272604610213876
524	amh_krd_bem_svk_mlt_hau_wly_ctl_uzb_azi_tsw_jav_ses_bos_dut_bsq_prs_sod_dyu_cnt_lit_afr_tsn_urd_xho_cze_fin_zul_yor_est_eng_owc_geo_ben_mol_pol_alb_sid_heb_ita_hun_moo_tag_guj_bat_jpn_knd_kor_hin_scr_akn_mcd_ind_ukr_gam_sun_mnd_arw_swa_ger_chh_slo_grk_pan_bul_qcu_rom_spa_rus_cic_tig_swe_amr_fre_mly_nor_fbf_por_ven_mao_tha_anl_tml_ewe_igb_aze_glc_lat_tur_swt_vie_aeg_dgb_lda_bam	-0.609513823463702	-1.45473595707887	0.149109328624885
525	amh_arw_dgb_por_anl_sid_wly_slo_aze_uzb_moo_bat_swa_hin_eng_bsq_pol_owc_ses_cnt_svk_spa_ewe_cze_swt_krd_fin_dyu_yor_est_prs_sod_geo_ger_rom_mcd_dut_aeg_heb_bul_hun_fbf_jav_lit_ind_jpn_knd_kor_fre_grk_xho_ita_mly_ben_amr_mao_mnd_pan_bem_guj_chh_scr_bos_mol_afr_qcu_ctl_lat_nor_ven_hau_swe_mlt_rus_sun_urd_tsw_glc_akn_tag_tha_gam_tml_igb_lda_tur_ukr_alb_azi_zul_vie_tig_bam_tsn_cic	-0.18870944805966	-0.445906262069789	0.656701356992713
526	tig_rus_xho_grk_sid_sod_gam_fre_tur_uzb_tsn_bat_bem_dut_mcd_bsq_pol_wly_igb_mnd_bul_mol_lda_swe_swa_nor_fin_ven_ewe_est_arw_anl_geo_ctl_lat_por_ger_mlt_amr_glc_hun_tsw_sun_ukr_jav_jpn_tml_kor_bos_lit_akn_guj_mao_cze_hau_tag_cnt_eng_dyu_ita_chh_ben_hin_spa_scr_qcu_svk_slo_alb_dgb_owc_prs_amh_urd_ind_afr_cic_krd_zul_mly_tha_heb_knd_fbf_bam_aze_pan_rom_azi_moo_vie_aeg_yor_swt_ses	-0.96443290087788	-2.3526266758214	0.020749405051845
527	sid_lat_zul_ita_hau_gam_amh_swe_aze_azi_ven_tag_moo_bul_ukr_bsq_krd_wly_bem_mnd_pan_grk_swt_hin_yor_arw_est_dgb_lda_fin_urd_amr_geo_afr_mol_mcd_prs_mlt_chh_nor_hun_ses_jav_spa_mao_jpn_knd_kor_glc_ger_xho_scr_bat_dut_heb_ind_cnt_bos_fbf_rom_tig_ben_alb_lit_fre_qcu_slo_por_guj_cic_owc_eng_sod_pol_mly_rus_swa_ctl_tsw_sun_tha_anl_tml_ewe_bam_uzb_cze_svk_tur_igb_vie_aeg_akn_tsn_dyu	-0.190385957809528	-0.449941158675332	0.65379989899685
528	tig_prs_dgb_guj_owc_aeg_mlt_scr_azi_uzb_akn_ind_igb_cze_hin_bsq_ben_sid_ses_cnt_rus_svk_zul_krd_fbf_lat_hun_tsn_swa_est_urd_amh_geo_ita_glc_lit_slo_gam_anl_eng_fin_lda_mao_afr_sun_jpn_knd_kor_dut_pol_swt_fre_tag_swe_sod_bat_mnd_nor_dyu_arw_wly_mcd_ctl_grk_spa_qcu_pan_bul_ger_bem_amr_bos_chh_rom_jav_alb_ewe_por_cic_mly_tha_heb_tml_bam_yor_tur_mol_ukr_aze_moo_vie_hau_tsw_xho_ven	-0.757074415934595	-1.81905177858512	0.0721216643855623
529	heb_mcd_swt_krd_gam_wly_hau_grk_tur_uzb_zul_bat_cic_fre_guj_bsq_lat_sid_akn_cnt_glc_pan_bem_svk_yor_spa_fin_moo_ses_est_swe_amh_geo_cze_urd_ctl_ita_amr_mlt_arw_hun_dyu_sun_por_jav_jpn_knd_kor_bul_lit_ewe_rus_tag_ben_sod_ind_mnd_ukr_ven_eng_owc_nor_alb_mol_hin_qcu_slo_bos_pol_igb_tig_scr_chh_rom_mly_prs_tsw_dut_fbf_mao_tha_aeg_tml_bam_tsn_aze_afr_ger_azi_lda_vie_anl_dgb_swa_xho	-0.534308755946358	-1.27152771028634	0.206711748592173
530	chh_fre_akn_scr_tig_aeg_amr_pol_uzb_azi_tsw_jav_ewe_alb_swe_bsq_prs_amh_bem_cnt_nor_krd_cic_guj_lda_glc_est_swa_bam_hun_slo_sod_geo_por_afr_spa_ben_mlt_heb_arw_fin_swt_mao_cze_mly_jpn_tml_kor_urd_hin_tsn_mol_sun_rus_wly_ind_mnd_ita_ven_ctl_gam_dut_bul_mcd_svk_qcu_pan_ger_lit_igb_hau_ukr_anl_grk_bat_lat_fbf_bos_dgb_tag_tha_owc_knd_zul_dyu_aze_rom_eng_tur_ses_vie_sid_yor_xho_moo	-0.765109683278514	-1.84413773437389	0.068346871939883
531	amr_alb_igb_afr_owc_gam_hau_cze_uzb_azi_zul_ind_swa_por_eng_bsq_bos_anl_dyu_cnt_rus_nor_ven_pol_ses_scr_hun_bam_tsw_fin_prs_wly_geo_fre_ukr_rom_guj_mlt_sod_lit_est_yor_mao_lat_bat_jpn_tml_kor_ctl_ita_dgb_ben_jav_urd_sid_mly_mnd_dut_moo_pan_chh_grk_glc_slo_mcd_qcu_svk_bul_swe_tsn_amh_krd_tig_ger_tag_arw_akn_spa_xho_sun_tha_aeg_knd_cic_bem_tur_mol_hin_aze_ewe_vie_heb_fbf_swt_lda	-0.418033192794742	-0.991117572922941	0.324199893807438
532	aeg_dut_igb_rom_heb_mlt_amr_arw_uzb_aze_akn_bat_moo_pol_mol_bsq_ita_tig_swt_cnt_pan_lat_dgb_ukr_swa_guj_fin_lda_zul_hun_bul_sid_geo_ben_ger_hin_glc_wly_hau_spa_est_ses_mly_afr_jav_jpn_tml_kor_slo_fre_tsn_svk_sun_krd_anl_ind_mnd_ctl_yor_bos_amh_alb_urd_prs_lit_qcu_swe_grk_cze_fbf_owc_por_sod_scr_mao_rus_bem_mcd_ewe_tag_tha_chh_knd_dyu_tsw_tur_eng_nor_azi_ven_vie_gam_cic_xho_bam	-0.00172281388005816	-0.00405733468077202	0.996771414778328
533	sid_hin_cic_swe_anl_tig_owc_por_aze_tur_dyu_bat_bam_guj_rom_bsq_bul_sod_dgb_cnt_lit_bos_moo_scr_ewe_cze_hun_lda_akn_est_fre_amh_geo_ger_pan_mol_eng_wly_chh_dut_fin_xho_sun_prs_ind_jpn_tml_kor_nor_ben_swt_pol_mly_krd_amr_jav_mnd_grk_fbf_arw_heb_spa_ctl_glc_ukr_qcu_alb_ita_lat_zul_mlt_urd_aeg_mcd_tag_afr_igb_svk_tsw_mao_tha_hau_knd_ven_tsn_azi_slo_rus_uzb_yor_vie_gam_swa_ses_bem	0.74665696249857	1.76973711648123	0.0800485449975278
534	amr_slo_dgb_glc_heb_anl_mlt_por_aze_azi_akn_tag_cic_grk_ita_bsq_prs_gam_ewe_mnd_mcd_alb_swa_urd_moo_cze_est_lda_xho_hun_afr_sid_geo_rus_nor_pan_eng_sod_chh_bul_fin_fbf_sun_arw_mly_jpn_tml_kor_mol_bos_igb_krd_mao_guj_owc_jav_cnt_ukr_bem_ger_aeg_rom_scr_ctl_ben_qcu_lit_lat_dut_tsw_wly_svk_tig_hin_bat_swe_ses_fre_swt_ind_tha_hau_knd_tsn_zul_tur_spa_pol_uzb_yor_vie_amh_bam_ven_dyu	-0.0375857831226351	-0.0885174769281172	0.929655729559913
535	wly_krd_xho_hin_chh_anl_gam_eng_azi_aze_dgb_jav_dyu_ita_rus_bsq_afr_sod_ewe_mnd_por_alb_bem_slo_yor_lit_fin_bam_fbf_hun_arw_amh_geo_dut_ukr_rom_mcd_owc_heb_ben_est_moo_sun_prs_bat_jpn_tml_kor_cze_bos_tsw_nor_mao_pan_sid_ind_cnt_lat_ven_guj_tig_svk_fre_urd_glc_qcu_bul_mol_grk_akn_amr_scr_hau_swe_mly_ctl_igb_pol_lda_tag_tha_aeg_knd_zul_cic_uzb_spa_ger_tur_swt_vie_mlt_tsn_ses_swa	-0.528238334733092	-1.25681187959642	0.211969251419968
536	wly_dut_tsn_cze_amr_tig_owc_prs_azi_uzb_lda_sun_fbf_ctl_scr_bsq_mol_sid_moo_mnd_ita_hin_ses_afr_zul_arw_est_igb_bam_fin_urd_aeg_geo_por_lat_ger_glc_amh_hau_bul_hun_tsw_mly_ukr_jav_jpn_tml_kor_pol_guj_xho_mcd_mao_ben_gam_ind_cnt_fre_cic_lit_sod_eng_alb_spa_rom_qcu_rus_bos_pan_swa_anl_grk_mlt_nor_bat_svk_dyu_slo_swt_tag_tha_heb_knd_ven_yor_tur_swe_krd_aze_dgb_vie_chh_bem_ewe_akn	-0.390654781354141	-0.925898761950895	0.356895074132605
537	tig_nor_xho_ita_gam_mlt_wly_glc_aze_tur_igb_jav_dgb_svk_scr_bsq_arw_sid_akn_mnd_afr_ger_cic_cze_ewe_ben_fin_dyu_moo_est_spa_owc_geo_swe_ctl_pan_bul_hau_heb_lat_hun_swt_mao_rom_tag_jpn_tml_kor_urd_rus_bem_lit_bat_mol_amr_mly_cnt_alb_tsw_fre_chh_eng_ukr_krd_grk_qcu_prs_por_slo_lda_sod_pol_anl_hin_ind_bos_ses_mcd_yor_sun_tha_aeg_knd_ven_fbf_azi_guj_dut_uzb_zul_vie_amh_bam_swa_tsn	-0.179742330681726	-0.424454593925522	0.672214622593854
538	sod_mol_bam_grk_owc_amr_anl_lat_tur_azi_dgb_ind_lda_fre_guj_bsq_bos_tig_moo_cnt_urd_mcd_xho_eng_yor_lit_fin_cic_igb_hun_alb_heb_geo_arw_afr_hin_prs_chh_sid_dut_est_tsw_jav_pan_mao_jpn_knd_kor_ita_slo_ses_cze_sun_nor_gam_mly_mnd_rus_tsn_glc_wly_por_pol_scr_ctl_qcu_ger_ukr_spa_ven_hau_swe_aeg_krd_bat_svk_akn_bul_bem_tag_tha_mlt_tml_dyu_zul_aze_ben_rom_uzb_ewe_vie_amh_swt_swa_fbf	-0.564502690892209	-1.34436075481167	0.182101812867727
539	hau_bul_swt_rus_anl_aeg_amh_krd_tur_uzb_tsw_tag_fbf_grk_prs_bsq_guj_tig_yor_mnd_por_mol_xho_lit_moo_bos_fin_swa_akn_est_pol_sod_geo_scr_svk_lat_arw_owc_amr_pan_hun_lda_ind_nor_bat_jpn_tml_kor_hin_slo_dyu_cze_jav_ger_chh_mao_cnt_ctl_bam_spa_heb_eng_fre_mcd_afr_qcu_rom_swe_ben_dgb_wly_ukr_gam_urd_sun_glc_bem_ita_ses_mly_tha_mlt_knd_ven_ewe_azi_dut_alb_aze_tsn_vie_sid_zul_cic_igb	-0.54249251588743	-1.29133556057894	0.199787780638645
540	anl_ger_igb_arw_sod_amh_owc_ctl_tur_aze_akn_bat_ven_dut_swe_bsq_scr_mlt_swt_mnd_glc_eng_xho_urd_ses_guj_fin_ewe_zul_hun_slo_tig_geo_bos_rom_afr_ben_hau_gam_pol_est_tsw_tag_krd_mao_jpn_tml_kor_spa_nor_bam_prs_ind_ukr_heb_mly_cnt_grk_bem_fre_aeg_cze_pan_rus_mcd_qcu_svk_hin_mol_swa_wly_ita_amr_lit_sun_por_dyu_lat_dgb_jav_tha_chh_knd_fbf_yor_uzb_alb_bul_azi_tsn_vie_sid_cic_moo_lda	0.517920265495332	1.22259237554205	0.224573045221679
541	amr_svk_bem_fre_owc_wly_tig_swe_aze_tur_ses_tag_swa_afr_rus_bsq_mcd_amh_akn_mnd_urd_arw_lda_mol_yor_bul_est_cic_zul_hun_nor_aeg_geo_ukr_lit_cze_bos_heb_gam_pan_fin_fbf_mly_lat_bat_jpn_tml_kor_ita_eng_tsn_guj_sun_pol_anl_mao_cnt_prs_moo_dut_mlt_rom_por_krd_grk_qcu_ger_hin_scr_ven_hau_slo_chh_ben_ind_ctl_bam_spa_dgb_jav_tha_sid_knd_dyu_tsw_uzb_alb_glc_azi_igb_vie_sod_ewe_swt_xho	0.468386434836135	1.10720329162694	0.271061607421918
542	amh_arw_bam_dut_mlt_sod_anl_spa_azi_aze_igb_bat_moo_glc_lit_bsq_ctl_amr_ses_mnd_grk_rom_yor_ben_fbf_cze_fin_tsn_tsw_est_guj_wly_geo_ukr_rus_pol_slo_hau_sid_scr_hun_ven_ind_pan_tag_jpn_knd_kor_prs_lat_zul_nor_mao_bos_heb_mly_cnt_eng_swt_swe_chh_fre_afr_mcd_hin_qcu_bul_krd_svk_swa_aeg_mol_gam_urd_sun_ita_lda_ger_ewe_jav_tha_owc_tml_xho_akn_tur_alb_por_uzb_dgb_vie_tig_bem_cic_dyu	-0.182342776638182	-0.430512803355288	0.667818730309034
543	mlt_fre_fbf_ctl_sod_heb_sid_guj_uzb_azi_ven_sun_swa_slo_rus_bsq_eng_anl_cic_mnd_bul_lat_dyu_ukr_igb_pan_est_ewe_swt_hun_scr_hau_geo_hin_mol_svk_dut_aeg_chh_pol_fin_xho_ind_ita_bat_jpn_knd_kor_alb_grk_bem_krd_jav_glc_owc_mao_cnt_mcd_bam_swe_gam_por_lit_ben_nor_qcu_prs_arw_rom_moo_amh_spa_wly_afr_tag_cze_tsn_ger_akn_mly_tha_amr_tml_tsw_ses_aze_urd_bos_tur_lda_vie_tig_dgb_zul_yor	-0.997399855567839	-2.42502233447229	0.0172390767106445
544	hau_bul_yor_cze_gam_aeg_mlt_swe_aze_azi_bam_mly_ewe_slo_mol_bsq_dut_chh_fbf_cnt_afr_spa_dyu_por_zul_mcd_est_swt_xho_fin_guj_tig_geo_rus_pan_lit_ger_wly_amr_grk_hun_dgb_mao_urd_ind_jpn_knd_kor_rom_svk_cic_pol_jav_ctl_anl_sun_mnd_glc_ses_bos_amh_arw_alb_ben_ita_qcu_lat_eng_nor_ven_sid_prs_heb_scr_bat_hin_moo_fre_swa_tag_tha_owc_tml_lda_akn_tur_ukr_krd_uzb_tsn_vie_sod_bem_igb_tsw	-0.315028627673031	-0.745065576649067	0.458110871482597
545	sid_pol_akn_ben_sod_hau_chh_eng_azi_aze_swt_ind_ven_mcd_grk_bsq_lit_gam_ewe_cnt_alb_fre_dgb_glc_yor_guj_hun_xho_cic_fin_bos_anl_geo_rom_por_nor_cze_amr_heb_dut_est_igb_sun_pan_bat_jpn_tml_kor_krd_scr_dyu_arw_mly_bul_wly_mao_mnd_urd_ses_ctl_amh_prs_hin_slo_mol_qcu_svk_ger_ita_bam_tig_lat_mlt_spa_jav_swe_fbf_rus_moo_tag_tha_owc_knd_tsn_swa_tur_afr_ukr_uzb_zul_vie_aeg_bem_tsw_lda	-0.650695294966528	-1.56123383464783	0.121865213781602
546	chh_cze_zul_hin_hau_sid_mlt_pan_azi_tur_akn_mly_swa_ben_ita_bsq_arw_tig_xho_cnt_afr_bos_swt_urd_ewe_guj_fin_fbf_bem_est_ger_anl_geo_spa_mcd_eng_mol_owc_amr_slo_hun_cic_ind_por_bat_jpn_knd_kor_bul_prs_igb_scr_mao_rus_amh_tag_mnd_pol_bam_ukr_heb_nor_dut_grk_alb_qcu_krd_svk_swe_moo_wly_glc_gam_fre_jav_lat_dgb_ctl_dyu_sun_tha_sod_tml_tsw_lda_aze_lit_rom_uzb_ses_vie_aeg_tsn_yor_ven	-0.446911862088276	-1.06296111893396	0.290551940384642
547	wly_rus_tsn_por_sid_amh_aeg_glc_tur_uzb_swa_tag_xho_ukr_spa_bsq_svk_owc_lda_cnt_mcd_guj_dgb_prs_ewe_swe_fin_bem_zul_est_ita_mlt_geo_pan_lit_cze_nor_anl_hau_fre_hun_cic_mao_slo_bat_jpn_knd_kor_eng_ctl_yor_dut_ind_arw_amr_mly_mnd_hin_fbf_mol_chh_grk_pol_bul_afr_qcu_urd_alb_lat_akn_sod_rom_gam_bos_jav_scr_ven_krd_swt_sun_tha_tig_tml_bam_tsw_azi_ger_ben_aze_igb_vie_heb_ses_moo_dyu	-0.341040283888529	-0.80777403983651	0.421281988450216
548	heb_bos_swa_por_gam_aeg_anl_arw_aze_tur_bam_tag_yor_lit_bul_bsq_ger_tig_bem_mnd_cze_ita_moo_swe_dgb_lat_est_zul_igb_hun_scr_mlt_geo_slo_nor_eng_ben_wly_chh_pol_fin_xho_ind_rus_bat_jpn_tml_kor_prs_guj_ses_ctl_jav_alb_sid_sun_cnt_hin_fbf_dut_amh_pan_mcd_grk_fre_qcu_krd_svk_mol_lda_amr_spa_sod_glc_mly_rom_swt_urd_dyu_mao_tha_hau_knd_tsn_ewe_azi_afr_ukr_uzb_tsw_vie_owc_cic_ven_akn	-0.599691177060789	-1.43008073137338	0.156044939283002
549	anl_ben_lda_eng_wly_owc_sid_ita_azi_tur_igb_bat_bem_pol_ukr_bsq_rom_heb_swa_mnd_grk_krd_ewe_hin_tsw_guj_hun_ven_dyu_est_afr_sod_geo_lat_bos_por_alb_chh_mlt_glc_fin_akn_mly_swe_mao_jpn_tml_kor_spa_svk_xho_scr_ind_cze_amh_tag_cnt_mol_ses_fre_aeg_dut_ger_urd_pan_qcu_prs_rus_ctl_swt_hau_bul_gam_slo_jav_arw_dgb_mcd_fbf_sun_tha_amr_knd_moo_tsn_uzb_lit_nor_aze_zul_vie_tig_yor_bam_cic	-0.265631953309411	-0.627837238688832	0.531649225384188
550	wly_por_igb_swe_sid_owc_amh_afr_uzb_aze_akn_mly_xho_pan_mol_bsq_krd_anl_moo_mnd_alb_dut_swa_lat_ven_guj_hun_swt_yor_est_slo_gam_geo_bul_ukr_grk_svk_aeg_chh_spa_fin_fbf_bat_arw_tag_jpn_tml_kor_prs_cze_dgb_urd_mao_rom_mlt_sun_cnt_mcd_dyu_fre_sod_glc_ger_bos_ita_qcu_pol_scr_nor_zul_amr_hin_hau_eng_ind_ctl_ewe_lit_lda_jav_tha_tig_knd_tsw_bem_azi_rus_ben_tur_tsn_vie_heb_bam_ses_cic	0.233303886991857	0.549464360819079	0.584003844354267
551	sod_dut_dyu_bul_amr_heb_tig_mol_uzb_aze_ses_mly_dgb_lat_glc_bsq_svk_gam_xho_cnt_prs_rom_swt_swe_bem_ita_hun_bam_zul_est_grk_anl_geo_ger_afr_mcd_nor_mlt_aeg_eng_fin_igb_mao_ukr_jav_jpn_knd_kor_ctl_hin_yor_krd_bat_bos_amh_ind_mnd_lit_akn_rus_chh_spa_urd_por_arw_qcu_fre_slo_alb_moo_owc_guj_sid_scr_sun_pol_swa_ben_ewe_tag_tha_hau_tml_tsw_lda_azi_pan_cze_tur_tsn_vie_wly_cic_fbf_ven	-0.998579648628004	-2.43370837846923	0.0168556354377581
552	mlt_guj_zul_nor_amh_owc_anl_bul_azi_aze_igb_ind_dgb_swe_eng_bsq_ben_sod_ses_mnd_dut_pol_akn_por_fbf_ger_hun_tsw_cic_fin_grk_hau_geo_pan_svk_slo_urd_amr_tig_lit_est_moo_tag_afr_jav_jpn_knd_kor_mol_prs_tsn_glc_bat_fre_chh_sun_cnt_spa_bem_cze_heb_bos_ukr_lat_arw_qcu_scr_krd_rom_yor_wly_rus_aeg_ita_mly_mcd_swt_ctl_lda_mao_tha_sid_tml_swa_dyu_uzb_alb_hin_tur_xho_vie_gam_ven_ewe_bam	-0.295921705601235	-0.700367102478743	0.485446528353888
553	tig_prs_zul_ukr_amh_wly_anl_hin_uzb_aze_lda_tag_akn_urd_afr_bsq_swe_hau_igb_mnd_spa_alb_bem_mol_ewe_scr_est_yor_swa_fin_mcd_sod_geo_svk_eng_bos_cze_owc_gam_pol_hun_swt_sun_rus_jav_jpn_knd_kor_ctl_fre_ven_ger_bat_grk_mlt_mao_cnt_nor_bam_bul_heb_arw_glc_dut_lit_qcu_rom_lat_slo_fbf_sid_guj_chh_por_mly_krd_cic_ita_moo_ind_tha_aeg_tml_dgb_tsn_azi_ben_pan_tur_xho_vie_amr_ses_tsw_dyu	-0.415419631853743	-0.985647180441671	0.326863667662074
554	heb_arw_akn_rus_gam_anl_sod_afr_tur_azi_ses_bat_ven_glc_alb_bsq_lat_wly_cic_cnt_svk_prs_dgb_ctl_xho_mcd_fin_bem_moo_est_dut_sid_geo_guj_ukr_ben_krd_hau_mlt_spa_hun_tsn_mao_por_tag_jpn_tml_kor_pol_mol_tsw_nor_sun_cze_owc_ind_mnd_grk_swt_bos_chh_eng_bul_slo_fre_qcu_lit_rom_ger_lda_aeg_ita_amr_swe_mly_hin_fbf_pan_swa_jav_tha_tig_knd_bam_ewe_uzb_scr_urd_aze_zul_vie_amh_yor_igb_dyu	0.0231111554470282	0.0544036043236824	0.956730307716476
555	anl_pan_ses_mol_hau_amr_owc_eng_azi_tur_bem_sun_tsw_bos_urd_bsq_ukr_amh_dgb_cnt_swe_glc_yor_ctl_ewe_prs_est_dyu_moo_hun_grk_sod_geo_ita_svk_scr_bul_tig_heb_pol_fin_igb_jav_spa_bat_jpn_knd_kor_fre_hin_zul_lit_mly_guj_aeg_mao_mnd_ger_swt_dut_gam_slo_mcd_lat_rom_qcu_cze_krd_nor_fbf_chh_ben_mlt_por_ind_alb_tsn_afr_akn_tag_tha_sid_tml_xho_swa_uzb_rus_arw_aze_ven_vie_wly_lda_bam_cic	-0.727478672046877	-1.74550457264932	0.084199807152244
556	aeg_dut_swt_pan_gam_owc_amr_slo_tur_aze_akn_jav_cic_alb_krd_bsq_swe_hau_fbf_mnd_spa_hin_dyu_ukr_moo_ctl_hun_ses_ven_fin_lat_mlt_geo_lit_rom_afr_svk_tig_sid_ger_est_bem_tag_prs_mly_jpn_knd_kor_ben_bul_tsn_bos_bat_glc_anl_sun_cnt_guj_lda_scr_chh_ita_nor_mcd_arw_qcu_eng_grk_fre_igb_amh_pol_sod_urd_mao_cze_zul_rus_ewe_ind_tha_wly_tml_swa_tsw_uzb_por_mol_azi_dgb_vie_heb_xho_yor_bam	-0.287075967485473	-0.678749900295413	0.498981952503984
557	mlt_prs_ewe_afr_aeg_sid_hau_lit_tur_uzb_swt_ind_bem_ben_glc_bsq_svk_amh_swa_mnd_slo_alb_yor_rus_zul_guj_hun_cic_ven_fin_eng_anl_geo_krd_rom_dut_ukr_amr_owc_bos_est_bam_bat_mol_mao_jpn_knd_kor_urd_nor_tsn_arw_mly_ctl_wly_jav_cnt_mcd_lda_ita_chh_ger_cze_hin_grk_qcu_pan_lat_bul_ses_gam_fre_heb_spa_tag_pol_igb_por_moo_sun_tha_tig_tml_akn_tsw_azi_swe_scr_aze_xho_vie_sod_fbf_dyu_dgb	-0.0518845425050409	-0.122244337800987	0.902969282977149
558	aeg_scr_lda_guj_hau_chh_heb_bul_uzb_aze_swa_bat_bem_hin_lat_bsq_ctl_anl_swt_mnd_pol_rus_tsn_ben_xho_rom_est_ses_tsw_hun_urd_tig_geo_grk_por_ger_afr_amh_sod_swe_fin_akn_mly_spa_sun_jpn_knd_kor_nor_pan_moo_mol_jav_slo_sid_mao_cnt_cze_dgb_alb_amr_arw_ukr_krd_lit_qcu_glc_eng_svk_yor_mlt_prs_owc_ita_tag_fre_igb_mcd_bam_ind_tha_wly_tml_zul_dyu_azi_dut_bos_tur_ewe_vie_gam_ven_cic_fbf	-0.347011727307771	-0.82098799396398	0.413752650156473
559	anl_lat_fbf_eng_sod_tig_wly_ctl_uzb_tur_ven_mao_ses_guj_alb_bsq_prs_mlt_bem_cnt_ger_krd_igb_slo_swa_mol_fin_xho_tsn_hun_pan_owc_geo_fre_rom_cze_nor_hau_aeg_svk_est_akn_bat_ita_ind_jpn_knd_kor_arw_ben_cic_pol_sun_grk_amh_mly_mnd_scr_bam_bos_chh_lit_afr_por_bul_qcu_urd_swe_glc_tsw_sid_dut_heb_mcd_tag_rus_swt_ukr_ewe_jav_tha_gam_tml_lda_dgb_azi_hin_spa_aze_zul_vie_amr_dyu_moo_yor	-0.474659148068706	-1.12734633339267	0.262496320709304
560	sod_afr_dyu_pol_heb_mlt_sid_urd_azi_uzb_cic_mao_fbf_ben_grk_bsq_cze_anl_bam_cnt_por_ukr_yor_scr_bem_mol_fin_zul_igb_hun_prs_aeg_geo_arw_nor_ger_pan_tig_wly_fre_est_xho_mly_slo_bat_jpn_knd_kor_ita_rus_dgb_bos_ind_rom_chh_sun_mnd_bul_ewe_lit_amr_spa_guj_svk_alb_qcu_dut_ctl_mcd_tsn_owc_swe_amh_krd_jav_hin_lda_glc_ven_tag_tha_gam_tml_akn_moo_aze_lat_eng_tur_ses_vie_hau_swa_tsw_swt	-0.480356465635059	-1.14197816146677	0.256394824776886
561	mlt_eng_akn_ctl_amh_heb_wly_glc_aze_tur_ewe_sun_ses_mol_pan_bsq_svk_anl_swa_cnt_hin_swe_dgb_ita_moo_krd_fin_tsw_cic_hun_grk_sid_geo_por_nor_arw_bul_gam_tig_cze_est_zul_jav_fre_tag_jpn_tml_kor_lit_urd_tsn_afr_mly_rom_chh_bat_mnd_guj_ven_ukr_aeg_alb_prs_ger_lat_qcu_dut_slo_rus_dyu_sod_ben_hau_pol_ind_mcd_lda_scr_igb_mao_tha_owc_knd_bem_fbf_azi_bos_spa_uzb_xho_vie_amr_yor_bam_swt	-0.551157869439105	-1.31312933994969	0.192370167816296
562	tig_hin_swt_arw_chh_amh_hau_svk_azi_tur_tsw_ind_bam_prs_bul_bsq_grk_gam_ven_cnt_pan_ctl_yor_spa_dgb_lit_hun_cic_ewe_fin_scr_sod_geo_lat_guj_ger_mcd_wly_sid_swe_est_ses_sun_slo_tag_jpn_knd_kor_krd_por_igb_pol_mao_glc_anl_bat_mnd_cze_bem_urd_mlt_ukr_bos_alb_ben_qcu_ita_fre_dut_swa_owc_afr_heb_rus_mly_eng_dyu_mol_moo_jav_tha_amr_tml_xho_tsn_uzb_nor_rom_aze_akn_vie_aeg_lda_zul_fbf	0.594670606816176	1.40737264797032	0.162650426747554
563	mlt_nor_ven_bos_owc_aeg_amh_eng_uzb_tur_dgb_mao_bem_lat_hin_bsq_grk_sid_ewe_mnd_ben_rus_swa_swe_swt_urd_est_yor_tsn_fin_pan_heb_geo_mol_mcd_glc_cze_tig_anl_ukr_hun_moo_ind_alb_mly_jpn_knd_kor_pol_guj_ses_spa_bat_bul_chh_tag_cnt_krd_zul_scr_gam_afr_svk_por_fre_qcu_prs_slo_rom_tsw_amr_ita_sod_lit_jav_dut_akn_ger_fbf_sun_tha_hau_tml_dyu_lda_aze_ctl_arw_azi_igb_vie_wly_cic_xho_bam	-0.486428200101342	-1.15679456736244	0.250319051799453
564	mlt_nor_cic_lit_sid_aeg_owc_eng_azi_aze_tsn_sun_ewe_prs_dut_bsq_fre_gam_dyu_mnd_cze_ger_dgb_hin_swt_afr_fin_swa_lda_est_ukr_wly_geo_mol_ben_krd_scr_heb_amh_bul_hun_fbf_ind_glc_mly_jpn_tml_kor_mcd_spa_zul_ctl_mao_ita_chh_tag_cnt_alb_tsw_por_anl_urd_swe_svk_pan_qcu_bos_lat_pol_xho_amr_slo_sod_guj_bat_rom_bam_arw_akn_jav_tha_tig_knd_ven_moo_tur_rus_grk_uzb_yor_vie_hau_ses_bem_igb	0.113359748749856	0.267186213873622	0.789917396141478
565	hau_glc_fbf_eng_owc_chh_sod_slo_tur_aze_bam_sun_dyu_mol_ger_bsq_nor_aeg_swa_mnd_svk_afr_zul_bos_moo_lat_est_tsn_swt_hun_lit_tig_geo_grk_alb_krd_hin_mlt_anl_ita_fin_akn_bat_spa_mao_jpn_tml_kor_ben_rus_igb_ctl_ind_pol_wly_jav_cnt_fre_dgb_pan_gam_prs_scr_ukr_urd_qcu_arw_guj_mcd_bem_heb_cze_amr_por_mly_dut_ewe_swe_ses_tag_tha_sid_knd_yor_cic_azi_rom_bul_uzb_tsw_vie_amh_ven_xho_lda	-0.483787566048603	-1.14916489514336	0.253434878103722
566	tig_ger_cic_spa_owc_chh_sod_prs_tur_aze_akn_sun_lda_alb_ita_bsq_mcd_sid_dyu_mnd_lat_hin_xho_afr_tsw_swe_est_ewe_zul_hun_nor_aeg_geo_ben_eng_ctl_por_heb_gam_slo_fin_bem_mly_grk_mao_jpn_knd_kor_arw_scr_yor_fre_jav_krd_amr_tag_cnt_glc_swa_dut_mlt_ukr_guj_mol_bul_qcu_lit_pol_rus_ven_wly_bos_anl_urd_ind_pan_bam_cze_tsn_bat_tha_amh_tml_igb_swt_azi_rom_svk_uzb_ses_vie_hau_moo_fbf_dgb	0.311873410572006	0.734250815617572	0.464643124640025
567	chh_rom_ses_hin_gam_hau_owc_dut_aze_azi_ven_ind_swa_afr_glc_bsq_pan_aeg_ewe_mnd_bul_urd_igb_ukr_yor_pol_hun_bam_dyu_est_eng_amh_geo_por_arw_nor_ben_amr_tig_svk_fin_dgb_tag_ger_jav_jpn_tml_kor_spa_guj_moo_slo_mly_bos_mlt_bat_cnt_ita_tsw_mcd_sod_swe_grk_lat_alb_qcu_cze_mol_scr_lda_anl_ctl_heb_krd_sun_fre_zul_prs_xho_mao_tha_sid_knd_bem_swt_tur_lit_rus_uzb_cic_vie_wly_akn_tsn_fbf	0.138634266163172	0.326401431597493	0.74485405110127
568	chh_mol_lda_afr_hau_gam_aeg_rom_azi_aze_yor_bat_akn_slo_guj_bsq_rus_amr_bem_cnt_hin_bos_tsn_swe_cic_ita_fin_tsw_ses_hun_spa_owc_geo_eng_grk_krd_pan_tig_mlt_lit_est_igb_ind_fre_mao_jpn_tml_kor_nor_cze_zul_alb_tag_bul_sod_jav_mnd_prs_dyu_urd_anl_ben_ctl_por_lat_qcu_svk_dut_arw_ven_amh_pol_wly_ukr_sun_mcd_swa_scr_moo_mly_tha_sid_knd_ewe_xho_uzb_ger_glc_tur_fbf_vie_heb_swt_bam_dgb	-0.525466817054472	-1.25090298830253	0.214107717782113
569	sid_pan_tsw_svk_heb_hau_owc_slo_azi_uzb_moo_ind_ven_rom_mol_bsq_ger_sod_xho_mnd_fre_grk_dyu_scr_yor_rus_est_swa_cic_fin_swe_wly_geo_bul_nor_por_prs_tig_amr_guj_hun_ewe_mao_urd_jav_jpn_knd_kor_pol_ukr_dgb_ben_tag_afr_amh_bat_cnt_arw_fbf_dut_mlt_cze_glc_mcd_hin_qcu_ctl_spa_alb_zul_aeg_eng_chh_ita_sun_lat_swt_krd_ses_mly_tha_anl_tml_igb_bam_tur_bos_lit_aze_lda_vie_gam_bem_tsn_akn	0.158331858459438	0.373468143281264	0.709650030976062
570	amr_swe_igb_lit_chh_sid_anl_svk_aze_uzb_dyu_mao_ewe_dut_ctl_bsq_eng_amh_cic_mnd_slo_rom_moo_scr_bam_rus_hun_ven_akn_est_bos_gam_geo_prs_alb_guj_mcd_mlt_sod_ger_fin_yor_jav_por_bat_jpn_tml_kor_pol_cze_ses_lat_tag_glc_wly_mly_cnt_fre_xho_hin_owc_pan_ben_urd_mol_qcu_grk_bul_nor_swt_tig_ukr_heb_arw_sun_spa_dgb_ita_swa_ind_tha_aeg_knd_bem_zul_tur_afr_krd_azi_lda_vie_hau_fbf_tsn_tsw	-0.898717601631247	-2.17590636239308	0.0320965271646197
571	sid_hin_lda_ctl_anl_amh_tig_bul_uzb_tur_tsw_mly_akn_nor_ben_bsq_guj_sod_swa_cnt_glc_urd_dyu_arw_swt_spa_fin_cic_ses_hun_fre_amr_geo_lat_krd_eng_scr_heb_aeg_pan_est_dgb_bat_ukr_tag_jpn_tml_kor_cze_rus_fbf_alb_ind_rom_owc_jav_mnd_pol_igb_lit_mlt_svk_mol_ger_afr_qcu_bos_mcd_slo_ewe_hau_por_chh_prs_sun_ita_bem_grk_zul_mao_tha_wly_knd_xho_ven_aze_dut_swe_azi_tsn_vie_gam_bam_yor_moo	0.352891776219881	0.831739558331147	0.407686517503891
572	wly_eng_xho_rus_anl_sod_hau_afr_tur_azi_swt_mly_ses_arw_urd_bsq_fre_chh_cic_mnd_alb_ctl_tsn_spa_fbf_por_est_bem_zul_hun_ita_gam_geo_mcd_krd_cze_scr_sid_mlt_pan_fin_ven_tag_dut_sun_jpn_knd_kor_glc_bul_moo_lat_mao_grk_tig_ind_cnt_ukr_yor_nor_amr_slo_lit_mol_swe_qcu_pol_hin_guj_bam_owc_rom_amh_ben_jav_svk_tsw_prs_dgb_bat_tha_aeg_tml_ewe_igb_uzb_bos_ger_aze_dyu_vie_heb_akn_swa_lda	-0.192486839209188	-0.454233422206565	0.650719197961059
573	sod_ita_moo_cze_heb_mlt_sid_afr_tur_aze_tsw_mly_cic_lat_swe_bsq_mol_amh_ewe_cnt_bos_guj_bam_prs_dyu_pan_fin_swt_ses_est_slo_aeg_geo_urd_grk_hin_scr_tig_hau_pol_hun_yor_ind_mcd_sun_jpn_tml_kor_fre_glc_swa_rus_jav_svk_owc_mao_mnd_nor_lda_lit_anl_ger_rom_dut_ctl_qcu_eng_arw_ben_akn_amr_ukr_wly_spa_bat_alb_tsn_por_dgb_tag_tha_chh_knd_ven_bem_azi_bul_krd_uzb_igb_vie_gam_xho_zul_fbf	0.320340692807744	0.754988181811556	0.452163816773182
574	tig_ben_xho_ita_heb_chh_gam_krd_azi_aze_fbf_jav_cic_slo_scr_bsq_mcd_anl_dgb_cnt_lat_mol_lda_nor_swt_pan_hun_ven_zul_est_bul_amh_geo_grk_ctl_cze_lit_wly_aeg_ger_fin_bem_ind_svk_mly_jpn_knd_kor_rom_ukr_akn_urd_bat_rus_owc_mao_mnd_fre_yor_hin_sod_eng_por_afr_arw_qcu_alb_swe_guj_ewe_amr_bos_hau_dut_tag_pol_dyu_spa_ses_sun_tha_sid_tml_bam_tsw_uzb_prs_glc_tur_tsn_vie_mlt_igb_moo_swa	-0.146178088081057	-0.344464264654836	0.731274885847365
575	amr_krd_ven_afr_tig_sod_owc_svk_uzb_aze_dgb_sun_bam_nor_glc_bsq_hin_anl_ses_mnd_ukr_rom_igb_spa_xho_pol_fin_lda_swa_est_lit_chh_geo_scr_bul_bos_lat_mlt_gam_dut_hun_zul_mly_ita_bat_jpn_knd_kor_cze_swe_ewe_arw_mao_alb_sid_tag_cnt_eng_akn_pan_amh_prs_ben_por_grk_qcu_urd_mol_guj_tsw_hau_slo_heb_ctl_jav_ger_moo_fre_tsn_ind_tha_aeg_tml_swt_dyu_azi_rus_mcd_tur_cic_vie_wly_bem_fbf_yor	-0.12961919958811	-0.305567114405828	0.76061716849499
576	sod_prs_ewe_pan_amh_mlt_owc_eng_aze_tur_bam_jav_bem_ctl_cze_bsq_pol_wly_ses_cnt_scr_rus_fbf_lit_moo_hin_fin_dgb_lda_hun_svk_aeg_geo_glc_grk_urd_bos_sid_anl_nor_est_tsn_tag_mol_sun_jpn_knd_kor_arw_ukr_zul_spa_ind_lat_heb_bat_mnd_bul_ven_dut_chh_rom_ita_por_krd_qcu_alb_swe_fre_xho_tig_afr_amr_ger_mao_guj_swa_ben_tsw_mly_tha_gam_tml_swt_igb_azi_slo_mcd_uzb_cic_vie_hau_akn_yor_dyu	-0.655929527430087	-1.5704926340584	0.119696775531638
577	anl_prs_ses_por_owc_sid_tig_nor_tur_aze_xho_mly_swa_lit_bul_bsq_cze_heb_zul_cnt_hin_mol_ven_ita_lda_ctl_hun_tsw_fbf_est_afr_sod_geo_swe_krd_eng_dut_wly_aeg_lat_fin_yor_jav_pol_tag_jpn_tml_kor_svk_bos_cic_guj_mao_alb_amh_sun_mnd_scr_akn_glc_hau_ben_mcd_rom_ger_qcu_urd_fre_ukr_tsn_chh_slo_amr_spa_bat_pan_moo_rus_igb_ind_tha_gam_knd_dgb_swt_azi_grk_arw_uzb_ewe_vie_mlt_bam_bem_dyu	-0.800477725217375	-1.93256026557327	0.0563332425028086
578	hau_prs_cic_bul_sod_wly_sid_rom_uzb_tur_bam_mao_zul_hin_afr_bsq_por_amr_bem_mnd_scr_ctl_lda_lat_fbf_fre_hun_igb_dgb_est_dut_aeg_geo_ben_urd_bos_ukr_chh_heb_krd_fin_ven_mly_grk_bat_jpn_tml_kor_spa_slo_akn_mol_tag_guj_gam_ind_cnt_svk_ses_arw_mlt_cze_mcd_pan_nor_qcu_rus_swe_glc_xho_owc_lit_tig_eng_sun_alb_swa_ger_moo_jav_tha_anl_knd_dyu_tsn_aze_pol_ita_azi_yor_vie_amh_tsw_ewe_swt	-0.824256400425363	-1.99195887941553	0.0493083104885457
579	anl_scr_tsw_spa_amr_owc_sid_guj_aze_uzb_dgb_mao_xho_bul_glc_bsq_lat_aeg_tsn_mnd_alb_hin_dyu_rus_ven_prs_hun_moo_ewe_fin_pol_wly_geo_bos_grk_mcd_slo_gam_sod_ctl_est_igb_jav_ukr_bat_jpn_knd_kor_dut_urd_swt_afr_ind_rom_amh_sun_cnt_eng_bem_fre_hau_mol_por_swe_ben_qcu_krd_ita_arw_fbf_chh_ger_heb_cze_tag_nor_lda_pan_bam_mly_tha_mlt_tml_zul_akn_tur_lit_svk_azi_yor_vie_tig_ses_cic_swa	-0.143862934661497	-0.339025712178323	0.735354680590118
580	sod_arw_ses_afr_anl_sid_heb_bos_azi_uzb_zul_mao_akn_prs_lit_bsq_spa_wly_fbf_cnt_rus_grk_swa_dut_moo_guj_est_ven_dyu_hun_hin_hau_geo_alb_urd_mcd_ctl_amh_gam_nor_fin_bem_tag_rom_mly_jpn_knd_kor_fre_ita_tsn_pan_ind_swe_owc_jav_mnd_krd_dgb_ukr_tig_pol_bul_slo_ger_qcu_ben_glc_cze_tsw_amr_eng_mlt_svk_bat_lat_bam_scr_cic_sun_tha_chh_tml_lda_xho_aze_por_mol_tur_yor_vie_aeg_swt_igb_ewe	0.316929197400187	0.746674417132896	0.457143604008739
581	anl_por_moo_mol_wly_hau_chh_scr_azi_tur_ewe_tag_cic_svk_ben_bsq_pan_aeg_swt_cnt_dut_eng_tsw_bos_swa_alb_hun_lda_bam_est_glc_sod_geo_lit_rus_grk_prs_sid_amh_urd_fin_ven_mao_bul_jav_jpn_knd_kor_pol_ctl_ses_hin_sun_afr_owc_mly_mnd_ukr_fbf_spa_heb_cze_guj_arw_lat_qcu_krd_slo_rom_igb_tig_fre_gam_ger_bat_ita_yor_mcd_akn_ind_tha_mlt_tml_bem_xho_uzb_swe_nor_aze_dgb_vie_amr_dyu_tsn_zul	-0.650381310134056	-1.55737404087491	0.12277835652204
582	gam_bos_tsw_bul_sid_tig_anl_afr_aze_azi_lda_ind_fbf_rus_nor_bsq_mol_amh_yor_cnt_ctl_glc_igb_pol_swa_por_hun_dgb_tsn_est_dut_chh_geo_alb_guj_eng_ger_heb_owc_swe_fin_bam_tag_mcd_sun_jpn_tml_kor_prs_urd_akn_slo_jav_fre_wly_mly_mnd_lat_ses_lit_hau_spa_arw_grk_pan_qcu_scr_hin_svk_ven_sod_ben_mlt_ita_bat_rom_swt_ukr_dyu_mao_tha_aeg_knd_moo_cic_uzb_cze_krd_tur_xho_vie_amr_zul_bem_ewe	-0.742536322586419	-1.78331128710884	0.07779797185416
583	anl_slo_akn_lit_sid_gam_mlt_ita_uzb_tur_swa_bat_cic_ger_spa_bsq_rom_amh_dyu_mnd_pan_krd_ewe_svk_tsn_guj_est_igb_ven_fin_nor_chh_geo_ukr_mcd_scr_prs_aeg_heb_arw_hun_bam_ind_ben_tag_jpn_tml_kor_lat_pol_bem_por_jav_bul_owc_mly_cnt_ctl_lda_rus_hau_urd_alb_grk_dut_qcu_glc_bos_fre_tsw_tig_afr_wly_hin_sun_swe_zul_mol_dgb_mao_tha_sod_knd_yor_ses_azi_cze_eng_aze_swt_vie_amr_fbf_moo_xho	-0.338862232735828	-0.802864336697077	0.424100235075496
584	wly_afr_bam_fre_hau_anl_chh_rus_azi_tur_ven_tag_moo_scr_por_bsq_rom_tig_swt_mnd_ger_bos_ewe_ita_yor_nor_hun_xho_zul_fin_pol_gam_geo_eng_urd_svk_bul_mlt_sid_slo_est_bem_mao_spa_sun_jpn_tml_kor_prs_mcd_fbf_arw_bat_pan_aeg_ind_cnt_ctl_cic_ben_amr_swe_mol_dut_lat_qcu_lit_krd_alb_dgb_sod_grk_heb_cze_mly_guj_tsw_glc_lda_jav_tha_amh_knd_dyu_swa_uzb_ukr_hin_aze_tsn_vie_owc_akn_igb_ses	0.376342450273178	0.885458578353843	0.378193091995259
585	sid_guj_tsn_prs_heb_aeg_sod_alb_azi_tur_yor_mao_igb_cze_swe_bsq_ukr_chh_xho_mnd_svk_fre_ewe_spa_lda_scr_fin_akn_ses_hun_grk_hau_geo_rom_bul_pan_bos_anl_gam_afr_est_dgb_ind_ctl_jav_jpn_knd_kor_mol_krd_dyu_arw_sun_ger_amr_bat_cnt_slo_moo_ita_amh_por_glc_ben_nor_qcu_pol_dut_urd_ven_tig_lit_wly_mcd_mly_rus_swt_hin_swa_tag_tha_mlt_tml_cic_fbf_uzb_eng_lat_aze_bam_vie_owc_bem_zul_tsw	-0.655194956505983	-1.56968193501115	0.119885408393009
586	anl_urd_akn_prs_sid_owc_amh_hin_aze_azi_ven_mao_cic_afr_cze_bsq_guj_amr_xho_cnt_ger_pol_swa_arw_zul_bul_fin_fbf_tsw_est_mcd_aeg_geo_mol_ita_ctl_glc_gam_sod_por_hun_dyu_jav_nor_bat_jpn_tml_kor_ben_rom_lda_swe_sun_lit_hau_mly_mnd_spa_ewe_fre_wly_bos_ukr_lat_eng_qcu_grk_pan_krd_dgb_tig_slo_heb_scr_tag_rus_bem_alb_moo_ind_tha_mlt_knd_ses_swt_tur_dut_svk_uzb_bam_vie_chh_igb_yor_tsn	-0.124986831859486	-0.294815793468344	0.76879171177793
587	wly_alb_moo_ben_gam_hau_chh_nor_aze_azi_bam_mly_zul_lit_ctl_bsq_lat_aeg_swa_cnt_eng_mol_tsw_spa_ven_hin_est_ses_bem_fin_grk_amr_geo_por_fre_pan_rus_owc_sod_glc_hun_lda_bat_dut_sun_jpn_knd_kor_svk_pol_tsn_arw_mao_scr_amh_jav_mnd_guj_ewe_krd_mlt_bos_afr_mcd_rom_qcu_urd_ukr_cze_dgb_tig_swe_anl_prs_tag_ita_dyu_slo_yor_ind_tha_sid_tml_akn_igb_uzb_ger_bul_tur_xho_vie_heb_fbf_swt_cic	-0.175828158649499	-0.415206147972571	0.67894735476168
588	amr_cze_yor_bos_chh_amh_mlt_swe_aze_tur_bem_sun_tsw_por_bul_bsq_rus_owc_dyu_mnd_ben_guj_cic_slo_ses_ctl_fin_zul_xho_hun_nor_sid_geo_hin_grk_alb_scr_anl_heb_ukr_est_moo_ind_glc_mly_jpn_knd_kor_mol_pol_lda_pan_tag_afr_sod_mao_cnt_fre_igb_urd_tig_lat_mcd_eng_krd_qcu_spa_ger_ita_fbf_gam_prs_aeg_arw_jav_svk_tsn_lit_ven_bat_tha_hau_tml_akn_swt_azi_rom_dut_uzb_swa_vie_wly_dgb_ewe_bam	-0.32975227983817	-0.781127960894238	0.43671116117966
589	owc_slo_moo_hin_aeg_gam_tig_nor_aze_tur_swa_ind_cic_ctl_fre_bsq_rus_hau_ewe_mnd_eng_por_xho_bos_igb_glc_fin_dyu_dgb_hun_scr_sod_geo_ukr_prs_dut_arw_chh_wly_ger_est_tsn_bat_ita_jav_jpn_knd_kor_guj_cze_fbf_ben_tag_krd_heb_mao_cnt_mol_ses_afr_anl_spa_alb_lat_svk_qcu_urd_grk_bul_zul_sid_lit_mlt_pan_mly_mcd_lda_pol_ven_sun_tha_amr_tml_tsw_yor_uzb_rom_swe_azi_bem_vie_amh_bam_swt_akn	1.0153450824896	2.42797267779128	0.0171079720126994
590	wly_por_cic_cze_gam_heb_aeg_glc_tur_uzb_ven_ind_dgb_rom_lit_bsq_prs_tig_tsn_cnt_ita_ukr_yor_nor_ewe_krd_est_swa_xho_hun_dut_anl_geo_grk_fre_arw_bul_hau_chh_slo_fin_ses_mly_spa_jav_jpn_knd_kor_bos_afr_akn_mol_bat_svk_amr_tag_mnd_scr_zul_hin_sod_ger_mcd_rus_pan_qcu_lat_alb_pol_dyu_owc_guj_amh_ben_mao_swe_lda_ctl_tsw_sun_tha_sid_tml_bem_swt_azi_eng_urd_aze_fbf_vie_mlt_moo_igb_bam	-0.763303654533278	-1.83633641113482	0.0695026806622753
591	tig_ukr_fbf_ita_sod_hau_amh_urd_uzb_tur_tsw_ind_bem_lit_hin_bsq_bos_amr_swt_cnt_rus_svk_yor_spa_moo_arw_est_zul_lda_hun_slo_heb_geo_glc_fre_guj_pan_anl_mlt_pol_fin_ven_mly_prs_mao_jpn_knd_kor_alb_lat_bam_dut_tag_rom_aeg_sun_mnd_ctl_cic_swe_gam_ben_mcd_grk_bul_qcu_afr_nor_scr_ses_owc_por_chh_krd_jav_eng_xho_mol_ewe_bat_tha_sid_tml_akn_dyu_azi_cze_ger_aze_swa_vie_wly_tsn_dgb_igb	-0.613514606401547	-1.46562215652136	0.146124137848332
592	amh_mol_moo_hin_sod_aeg_chh_ukr_aze_uzb_ewe_jav_yor_cze_fre_bsq_pan_amr_xho_mnd_slo_swe_swt_urd_ven_ger_est_igb_lda_fin_lit_anl_geo_rom_arw_lat_grk_mlt_wly_svk_hun_zul_ind_krd_tag_jpn_tml_kor_eng_spa_dyu_por_bat_afr_hau_sun_cnt_mcd_tsn_bul_gam_guj_scr_ben_rus_qcu_prs_pol_ctl_fbf_sid_nor_heb_glc_mao_bos_cic_dut_bem_mly_tha_owc_knd_akn_ses_azi_alb_ita_tur_dgb_vie_tig_tsw_swa_bam	-0.0693570319143751	-0.163388901748544	0.87056677770518
593	amr_slo_yor_swe_amh_owc_hau_krd_azi_uzb_igb_jav_lda_cze_ctl_bsq_urd_wly_fbf_cnt_por_grk_xho_ger_ven_rom_est_bam_dgb_fin_dut_aeg_geo_alb_pol_glc_rus_mlt_anl_ben_hun_zul_tag_eng_sun_jpn_knd_kor_pan_ita_ewe_svk_mao_fre_sod_bat_mnd_hin_dyu_guj_heb_mol_bul_scr_ukr_qcu_arw_prs_nor_ses_tig_afr_sid_bos_ind_lit_akn_mcd_swt_mly_tha_chh_tml_tsw_cic_tur_lat_spa_aze_swa_vie_gam_bem_moo_tsn	-0.862976448548899	-2.09175528655528	0.0391858029042992
594	chh_ger_igb_dut_mlt_tig_sid_rom_azi_tur_xho_sun_bem_pan_nor_bsq_bos_hau_moo_mnd_spa_ctl_bam_rus_ses_afr_hun_tsw_dgb_fin_grk_heb_geo_por_lit_krd_ita_amh_wly_swe_est_akn_mly_hin_bat_jpn_tml_kor_cze_urd_ven_glc_ind_svk_aeg_jav_cnt_pol_yor_guj_gam_bul_lat_slo_eng_qcu_mcd_prs_fre_zul_sod_ukr_anl_alb_mao_scr_swa_arw_tsn_tag_tha_amr_knd_fbf_dyu_uzb_ben_mol_aze_ewe_vie_owc_lda_cic_swt	0.333465698669582	0.784080813210237	0.434985208639743
595	mlt_bos_yor_ita_heb_sid_gam_lit_azi_tur_dgb_mly_cic_mol_cze_bsq_mcd_aeg_akn_mnd_urd_arw_bam_svk_zul_krd_fin_tsw_bem_hun_fre_owc_geo_dut_ukr_prs_bul_wly_sod_nor_est_swt_ind_guj_bat_jpn_tml_kor_lat_glc_tsn_afr_jav_rom_amr_mao_cnt_por_swa_ctl_amh_grk_rus_slo_alb_qcu_eng_pol_spa_fbf_anl_swe_tig_scr_sun_pan_lda_hin_ven_tag_tha_hau_knd_dyu_igb_aze_ger_ben_uzb_xho_vie_chh_ses_moo_ewe	0.0474028832088458	0.111525575679531	0.911439934619696
596	hau_ger_moo_arw_mlt_sod_wly_svk_aze_tur_ven_sun_fbf_ita_guj_bsq_dut_chh_ewe_mnd_krd_rom_igb_urd_swt_alb_hun_lda_yor_est_lat_aeg_geo_lit_rus_bos_ctl_amr_sid_grk_fin_bam_tag_ukr_bat_jpn_tml_kor_pol_eng_xho_hin_mao_afr_owc_jav_cnt_prs_swa_por_gam_cze_slo_pan_mcd_qcu_fre_glc_swe_tsw_anl_ben_tig_nor_mly_spa_cic_bul_zul_ind_tha_heb_knd_tsn_akn_uzb_scr_mol_azi_dyu_vie_amh_dgb_ses_bem	0.280500786969303	0.660727647268152	0.510420383264517
597	gam_pol_lda_urd_tig_hau_owc_ger_aze_uzb_xho_sun_ewe_mcd_bos_bsq_ita_heb_swt_cnt_dut_pan_ses_lit_dgb_scr_hun_tsw_dyu_fin_ctl_anl_geo_ukr_mol_eng_krd_wly_amr_arw_est_swa_ind_alb_mly_jpn_tml_kor_fre_grk_tsn_rus_bat_por_mlt_mao_mnd_svk_akn_bul_aeg_slo_ben_nor_cze_qcu_glc_hin_swe_yor_chh_afr_sod_prs_jav_rom_bem_spa_ven_tag_tha_sid_knd_cic_zul_azi_lat_guj_tur_moo_vie_amh_igb_fbf_bam	-0.0136602311031748	-0.0321719098597631	0.97440390279661
598	mlt_nor_cic_mcd_aeg_amr_hau_ger_aze_uzb_tsw_sun_akn_slo_pan_bsq_ukr_wly_fbf_cnt_krd_glc_dgb_eng_xho_cze_hun_ses_dyu_est_afr_heb_geo_scr_prs_urd_rom_tig_anl_por_fin_swt_tag_mol_mly_jpn_knd_kor_svk_bul_ewe_hin_ind_ctl_amh_mao_mnd_ita_lda_alb_sod_dut_arw_lat_rus_qcu_swe_lit_fre_ven_sid_ben_gam_grk_bat_pol_moo_guj_swa_jav_tha_chh_tml_yor_zul_tur_spa_bos_azi_bem_vie_owc_bam_tsn_igb	-0.381156313392507	-0.903607470138467	0.36853823972097
599	hau_afr_tsw_arw_gam_chh_mlt_nor_uzb_azi_bem_ind_ses_slo_grk_bsq_rus_wly_xho_mnd_pan_por_moo_rom_cic_swe_est_yor_lda_fin_lit_amh_geo_eng_fre_dut_bul_aeg_sid_prs_hun_ewe_jav_svk_bat_jpn_tml_kor_ita_mcd_zul_spa_tag_hin_amr_mly_cnt_ukr_igb_guj_sod_ger_mol_ben_bos_qcu_lat_glc_cze_akn_tig_alb_heb_krd_mao_ctl_tsn_scr_fbf_sun_tha_owc_knd_dyu_ven_tur_pol_urd_aze_swt_vie_anl_dgb_bam_swa	-0.370015861384001	-0.878832059112498	0.381757372162239
600	amh_alb_moo_por_tig_gam_amr_ger_uzb_aze_bem_tag_cic_hin_mcd_bsq_scr_sod_ewe_cnt_ben_pol_tsn_lit_yor_mol_hun_akn_zul_est_lat_wly_geo_nor_bul_cze_afr_anl_hau_ctl_fin_lda_sun_eng_ind_jpn_tml_kor_glc_ukr_tsw_swe_bat_pan_chh_jav_mnd_arw_ses_dut_owc_bos_slo_spa_guj_qcu_urd_rom_ita_igb_mlt_rus_sid_fre_mly_krd_dyu_prs_ven_mao_tha_heb_knd_swa_fbf_tur_grk_svk_azi_swt_vie_aeg_xho_dgb_bam	-0.828262460390453	-2.00161906511539	0.0482395243631717
601	amh_guj_cic_nor_heb_amr_chh_svk_uzb_aze_moo_ind_ven_cze_lat_bsq_glc_sid_tsn_mnd_rom_slo_fbf_eng_igb_por_hun_bam_yor_fin_krd_sod_geo_bul_spa_rus_ctl_wly_mlt_fre_est_tsw_mly_grk_tag_jpn_tml_kor_scr_dut_xho_mol_jav_prs_tig_mao_cnt_arw_akn_pan_anl_mcd_hin_ukr_swe_qcu_urd_bos_alb_ewe_aeg_pol_hau_lit_bat_ita_dyu_ger_swa_sun_tha_gam_knd_swt_lda_tur_afr_ben_azi_bem_vie_owc_zul_ses_dgb	0.872954812690813	2.0877474746519	0.039554791231686
602	chh_ukr_tsw_prs_heb_sod_wly_ita_azi_aze_ewe_sun_dgb_pol_urd_bsq_mcd_mlt_swt_mnd_guj_scr_ven_rus_bam_spa_est_ses_tsn_fin_ger_sid_geo_swe_slo_bos_afr_hau_aeg_bul_hun_cic_tag_lat_jav_jpn_knd_kor_mol_krd_igb_glc_ind_grk_gam_bat_cnt_ctl_yor_hin_tig_cze_dut_nor_ben_qcu_fre_por_lit_dyu_anl_rom_amr_arw_mly_svk_moo_alb_bem_mao_tha_amh_tml_fbf_xho_uzb_eng_pan_tur_zul_vie_owc_swa_lda_akn	-0.543558356845459	-1.29542358486775	0.198380460714391
603	tig_fre_tsn_ita_wly_gam_hau_spa_uzb_azi_dyu_tag_ses_ctl_por_bsq_krd_aeg_yor_mnd_arw_mol_fbf_prs_xho_svk_fin_zul_swt_hun_pan_sid_geo_scr_bos_slo_cze_heb_mlt_ger_est_lda_bat_urd_mly_jpn_tml_kor_rus_nor_moo_ukr_sun_grk_sod_mao_cnt_dut_cic_lat_amr_hin_glc_rom_pol_qcu_mcd_ben_afr_ven_owc_alb_chh_lit_jav_swe_swa_eng_bem_ind_tha_anl_knd_dgb_ewe_tur_guj_bul_aze_akn_vie_amh_tsw_igb_bam	-0.307849939256937	-0.728916519194262	0.467884402015017
604	aeg_nor_bam_fre_gam_chh_mlt_spa_tur_uzb_dyu_tag_ven_afr_pan_bsq_rom_tig_akn_mnd_krd_por_bem_lat_dgb_mol_est_xho_igb_fin_slo_anl_geo_prs_svk_pol_eng_heb_hau_arw_hun_moo_jav_scr_mly_jpn_tml_kor_ger_guj_fbf_grk_bat_ben_sod_ind_cnt_bos_swa_hin_owc_ctl_mcd_ita_dut_qcu_rus_alb_lit_tsn_amh_glc_sid_urd_sun_swe_ewe_cze_tsw_mao_tha_amr_knd_zul_cic_aze_bul_ukr_azi_ses_vie_wly_yor_lda_swt	-1.06736377537561	-2.61492825937982	0.0104121624556779
605	heb_grk_yor_spa_sid_amr_hau_glc_aze_uzb_xho_sun_ses_svk_pol_bsq_lat_chh_dyu_cnt_scr_urd_swt_ger_bam_afr_fin_akn_ven_hun_krd_tig_geo_swe_hin_ctl_rom_wly_amh_mol_est_lda_bat_lit_jav_jpn_knd_kor_slo_alb_cic_por_ind_cze_sod_tag_mnd_fre_tsn_rus_mlt_guj_arw_pan_ben_qcu_ukr_mcd_bos_moo_owc_prs_gam_nor_mly_bul_zul_eng_igb_mao_tha_anl_tml_bem_fbf_tur_ita_dut_azi_ewe_vie_aeg_tsw_dgb_swa	-0.900313232304433	-2.18247811421955	0.0315931410463842
606	gam_dut_igb_urd_hau_wly_chh_ben_azi_uzb_fbf_bat_dgb_bos_eng_bsq_mol_aeg_cic_mnd_ger_slo_dyu_svk_lda_swe_hun_ewe_tsw_fin_pol_anl_geo_ita_nor_grk_cze_amh_amr_scr_est_ven_mao_rus_tag_jpn_knd_kor_lit_glc_swt_rom_ind_pan_owc_jav_cnt_fre_zul_mcd_sid_bul_arw_lat_krd_qcu_prs_ctl_spa_bem_tig_por_mlt_guj_mly_hin_yor_afr_tsn_sun_tha_heb_tml_bam_ses_aze_alb_ukr_tur_akn_vie_sod_moo_xho_swa	-0.608043850805435	-1.45039912072865	0.150311660296074
607	owc_alb_lda_ger_chh_wly_sid_bos_azi_aze_fbf_tag_bem_ukr_rom_bsq_fre_gam_ven_mnd_cze_nor_xho_pan_yor_pol_fin_tsw_zul_hun_scr_sod_geo_glc_lit_mcd_ctl_tig_hau_slo_est_igb_mly_grk_ind_jpn_knd_kor_lat_eng_dyu_guj_bat_afr_amr_sun_cnt_rus_ses_mol_heb_ben_arw_por_swe_qcu_hin_svk_ita_bam_mlt_spa_aeg_dut_jav_prs_ewe_urd_dgb_mao_tha_anl_tml_tsn_cic_tur_krd_bul_uzb_akn_vie_amh_moo_swa_swt	0.498926639422815	1.17755183380862	0.241980022925933
608	owc_nor_swt_guj_aeg_hau_amh_scr_tur_aze_dgb_mao_akn_krd_swe_bsq_arw_heb_tsw_cnt_ctl_ita_igb_bos_swa_bul_hun_ewe_lda_est_lit_tig_geo_slo_ukr_alb_dut_sod_sid_hin_fin_bem_mly_mol_sun_jpn_tml_kor_por_rom_cic_mcd_tag_eng_gam_jav_mnd_ben_zul_cze_anl_spa_rus_afr_glc_qcu_urd_lat_prs_moo_chh_ger_mlt_grk_ind_svk_dyu_fre_tsn_bat_tha_amr_knd_ses_bam_uzb_pol_pan_azi_yor_vie_wly_ven_fbf_xho	-0.0700717946251086	-0.165119233172803	0.869208522964249
609	chh_ger_ses_alb_anl_owc_amh_guj_azi_aze_tsw_mao_tsn_nor_slo_bsq_ukr_gam_fbf_mnd_pol_scr_dyu_afr_moo_pan_est_ven_bem_fin_glc_tig_geo_hin_urd_lit_rus_heb_hau_krd_hun_cic_bat_ben_jav_jpn_knd_kor_bos_lat_bam_spa_tag_cze_wly_mly_cnt_mol_igb_fre_sod_grk_prs_por_mcd_qcu_arw_rom_bul_yor_amr_svk_mlt_ctl_ind_swe_dgb_ita_swa_sun_tha_sid_tml_zul_swt_uzb_dut_eng_tur_lda_vie_aeg_ewe_akn_xho	-0.0163774807941509	-0.0386142798751826	0.969280687638271
610	owc_cze_fbf_arw_amr_anl_sid_mol_azi_aze_xho_mly_swa_eng_afr_bsq_ukr_sod_moo_cnt_grk_dut_dyu_krd_ewe_hin_fin_bam_dgb_est_slo_mlt_geo_nor_prs_ita_rom_aeg_tig_bul_hun_ven_tag_svk_jav_jpn_tml_kor_glc_bos_akn_lit_ind_rus_heb_bat_mnd_fre_swt_swe_chh_scr_por_guj_alb_qcu_ctl_spa_urd_yor_gam_pol_wly_ben_mao_ger_lda_lat_cic_sun_tha_amh_knd_igb_tsn_uzb_mcd_pan_tur_bem_vie_hau_zul_tsw_ses	-0.112023619528922	-0.264127573183142	0.79226603996698
611	sid_afr_swa_bul_mlt_amr_owc_ger_azi_tur_tsn_ind_xho_lit_cze_bsq_slo_chh_dyu_cnt_mol_ukr_igb_krd_zul_ben_est_bem_bam_hun_lat_anl_geo_alb_hin_ctl_pol_hau_heb_por_fin_akn_jav_dut_mly_jpn_knd_kor_rom_svk_yor_bos_mao_spa_amh_tag_mnd_urd_dgb_swe_tig_mcd_glc_pan_scr_qcu_rus_ita_grk_lda_wly_fre_gam_eng_bat_guj_fbf_nor_ses_sun_tha_sod_tml_swt_cic_uzb_arw_prs_aze_ven_vie_aeg_ewe_tsw_moo	-0.709946171238808	-1.71118540894104	0.0903803725926957
612	aeg_ukr_tsw_lat_amh_wly_gam_prs_tur_uzb_ses_jav_cic_grk_slo_bsq_por_sid_yor_cnt_ita_ctl_swt_mcd_ven_bul_est_swa_lda_hun_eng_sod_geo_rus_arw_fre_svk_heb_owc_dut_fin_tsn_sun_krd_ind_jpn_knd_kor_urd_ger_dyu_scr_bat_bos_tig_mly_mnd_pan_ewe_nor_hau_mol_alb_ben_pol_qcu_glc_afr_guj_akn_anl_spa_chh_swe_tag_cze_bam_lit_zul_mao_tha_amr_tml_bem_fbf_aze_hin_rom_azi_dgb_vie_mlt_xho_igb_moo	-0.141121948334635	-0.333500462605675	0.739507295235844
613	wly_afr_tsw_spa_owc_sod_gam_mcd_azi_tur_fbf_ind_cic_urd_grk_bsq_krd_amh_lda_mnd_cze_rus_ewe_mol_yor_ukr_hun_ven_swa_est_slo_amr_geo_arw_por_ger_rom_heb_anl_eng_fin_dyu_bat_ctl_mao_jpn_tml_kor_bos_lit_bem_hin_mly_lat_tig_tag_cnt_scr_akn_svk_sid_ben_dut_glc_swe_qcu_ita_guj_prs_ses_chh_nor_hau_pan_jav_pol_tsn_bul_swt_sun_tha_mlt_knd_igb_zul_uzb_fre_alb_aze_xho_vie_aeg_bam_dgb_moo	-0.517946401085152	-1.23342853885395	0.220524277437218
614	owc_afr_akn_prs_heb_sid_amr_scr_uzb_tur_ses_tag_igb_krd_cze_bsq_mcd_hau_dgb_mnd_dut_eng_tsw_ukr_fbf_por_hun_swt_lda_fin_hin_aeg_geo_glc_rus_bul_mol_tig_amh_pol_est_tsn_bat_spa_sun_jpn_knd_kor_urd_pan_yor_slo_mao_ctl_mlt_ind_cnt_lit_dyu_swe_sod_arw_fre_alb_grk_qcu_svk_nor_ita_moo_gam_ger_anl_lat_mly_guj_bam_rom_swa_jav_tha_wly_tml_bem_xho_azi_bos_ben_aze_cic_vie_chh_zul_ven_ewe	0.322190552912918	0.758799371967622	0.449891441280795
615	sid_svk_akn_lat_aeg_wly_mlt_por_aze_tur_tsn_tag_dyu_swe_nor_bsq_ctl_tig_xho_mnd_afr_hin_zul_rus_bam_arw_est_swt_lda_hun_dut_anl_geo_bos_ben_fre_prs_sod_heb_krd_fin_cic_mao_lit_ind_jpn_tml_kor_bul_ita_bem_eng_bat_pol_hau_mly_cnt_pan_tsw_grk_gam_spa_cze_scr_mol_qcu_guj_glc_mcd_ven_chh_urd_owc_slo_jav_ger_ses_alb_yor_sun_tha_amr_knd_fbf_swa_azi_ukr_rom_uzb_moo_vie_amh_ewe_dgb_igb	-0.535623419051845	-1.27561765690692	0.205267765974318
616	anl_ben_fbf_cze_mlt_amh_sod_eng_uzb_tur_xho_bat_lda_alb_mol_bsq_ita_aeg_dgb_mnd_urd_nor_swt_por_yor_pol_hun_bem_igb_est_ukr_hau_geo_glc_rus_bos_hin_amr_heb_slo_fin_cic_sun_swe_mao_jpn_tml_kor_ctl_prs_ses_pan_ind_scr_gam_mly_cnt_guj_ewe_ger_owc_rom_bul_afr_lat_qcu_dut_lit_arw_swa_sid_mcd_chh_spa_tag_svk_bam_fre_ven_jav_tha_tig_knd_dyu_moo_azi_grk_krd_aze_tsw_vie_wly_akn_tsn_zul	-1.11630752699694	-2.74641953622505	0.00723411867321198
617	amh_ita_tsn_cze_sid_aeg_owc_por_azi_aze_swt_mao_dyu_afr_hin_bsq_ger_amr_igb_mnd_eng_alb_lda_arw_akn_ben_hun_ses_fbf_est_rus_wly_geo_lit_slo_lat_grk_anl_mlt_guj_fin_moo_jav_mol_mly_jpn_knd_kor_fre_mcd_ewe_bos_bat_spa_gam_ind_cnt_rom_bem_ctl_hau_nor_krd_swe_prs_qcu_pan_bul_urd_dgb_sod_pol_chh_svk_tag_glc_swa_dut_ven_sun_tha_tig_tml_bam_cic_tur_scr_ukr_uzb_zul_vie_heb_tsw_yor_xho	-0.567176857833938	-1.35395735032661	0.179031076374706
618	mlt_dut_fbf_bul_amr_hau_aeg_scr_tur_uzb_cic_mao_zul_mol_lat_bsq_lit_tig_tsw_mnd_hin_nor_ewe_slo_ses_krd_est_dgb_bam_fin_por_gam_geo_bos_afr_fre_pan_anl_amh_prs_hun_dyu_jav_arw_mly_jpn_knd_kor_rom_grk_akn_cze_sun_pol_wly_bat_cnt_swe_bem_ben_owc_guj_ger_alb_ita_qcu_ctl_eng_spa_moo_heb_ukr_sid_glc_ind_svk_ven_urd_igb_tag_tha_sod_tml_yor_swt_aze_mcd_rus_azi_xho_vie_chh_swa_tsn_lda	-0.354536236109893	-0.840337681068091	0.402874356739259
619	anl_ctl_igb_swe_amr_chh_amh_scr_uzb_azi_bam_mly_zul_guj_bos_bsq_prs_wly_dyu_cnt_alb_pan_moo_urd_xho_ben_hun_tsw_ewe_fin_mcd_mlt_geo_lit_arw_eng_rom_hau_tig_bul_est_yor_mao_dut_tag_jpn_knd_kor_ger_hin_ven_mol_bat_pol_sod_jav_mnd_rus_cic_afr_owc_grk_svk_lat_cze_qcu_fre_slo_ukr_bem_sid_nor_aeg_krd_ind_por_fbf_spa_dgb_sun_tha_gam_tml_swa_tsn_tur_glc_ita_aze_ses_vie_heb_lda_akn_swt	0.171669642688851	0.403887341077315	0.68722279445052
620	heb_rus_dgb_lat_hau_mlt_chh_afr_azi_aze_swa_mly_moo_ctl_scr_bsq_glc_owc_tsn_mnd_arw_spa_dyu_svk_ses_grk_est_bam_cic_hun_lit_tig_geo_ukr_bos_guj_eng_anl_sod_por_fin_bem_bat_pan_jav_jpn_tml_kor_slo_mcd_ewe_alb_mao_prs_aeg_ind_cnt_mol_akn_hin_wly_ger_dut_ita_swe_qcu_fre_cze_nor_ven_amh_urd_gam_krd_tag_pol_fbf_ben_zul_sun_tha_amr_knd_swt_yor_uzb_bul_rom_tur_tsw_vie_sid_igb_xho_lda	0.04173633567061	0.0983173610231627	0.921891890319188
621	wly_cze_swt_rom_aeg_heb_amr_glc_tur_azi_bam_bat_ven_lit_mol_bsq_por_anl_lda_mnd_pan_guj_fbf_urd_swa_prs_hun_xho_tsn_est_ukr_amh_geo_pol_ger_alb_arw_owc_sod_rus_fin_zul_tag_krd_mao_jpn_knd_kor_ben_bul_akn_scr_mly_spa_sid_jav_cnt_afr_ses_dut_hau_lat_slo_ita_grk_qcu_svk_bos_ctl_dyu_tig_hin_chh_swe_sun_eng_moo_nor_ewe_ind_tha_gam_tml_igb_tsw_aze_mcd_fre_uzb_bem_vie_mlt_dgb_cic_yor	-0.210271013596447	-0.49634408429578	0.620822783969472
622	sid_bos_bam_glc_aeg_heb_sod_svk_azi_uzb_zul_mly_igb_swe_mcd_bsq_rus_chh_moo_mnd_slo_krd_swa_eng_fbf_ctl_est_akn_tsw_hun_scr_owc_geo_fre_afr_dut_hin_gam_mlt_ita_fin_swt_bat_prs_mao_jpn_knd_kor_cze_rom_lda_spa_jav_pol_wly_ind_cnt_bul_cic_por_tig_nor_pan_ger_ukr_qcu_mol_ben_lat_dgb_amr_grk_anl_alb_sun_lit_dyu_guj_ven_tag_tha_amh_tml_tsn_xho_aze_arw_urd_tur_bem_vie_hau_ewe_yor_ses	0.121353137713041	0.285773081269635	0.775687475856677
623	anl_arw_yor_bos_sod_owc_aeg_glc_aze_azi_ven_ind_lda_bul_hin_bsq_svk_gam_tsn_cnt_mol_grk_akn_ctl_zul_rom_fin_fbf_swa_hun_alb_hau_geo_ita_lit_spa_cze_wly_heb_slo_est_ewe_sun_lat_mly_jpn_knd_kor_pan_nor_tsw_urd_mao_prs_amr_jav_mnd_fre_bem_scr_chh_dut_afr_krd_swe_qcu_por_eng_ger_xho_tig_rus_sid_ben_bat_mcd_dyu_ukr_bam_tag_tha_amh_tml_ses_swt_uzb_pol_guj_tur_moo_vie_mlt_igb_cic_dgb	-0.570611504708171	-1.36101643122695	0.176797395080087
624	amr_por_ven_scr_chh_anl_wly_ben_azi_aze_fbf_mly_dyu_hin_arw_bsq_svk_sod_lda_cnt_ctl_krd_moo_pol_ewe_bul_hun_akn_dgb_est_pan_sid_geo_nor_ita_alb_bos_tig_amh_urd_fin_xho_jav_swe_sun_jpn_tml_kor_rom_slo_bem_afr_bat_guj_aeg_mao_mnd_dut_igb_mol_heb_mcd_ukr_lat_glc_qcu_fre_rus_prs_cic_owc_grk_gam_cze_ind_eng_swa_spa_tsw_tag_tha_hau_knd_yor_ses_uzb_lit_ger_tur_swt_vie_mlt_tsn_bam_zul	-0.641490023942	-1.53575907781219	0.12799274990673
625	heb_spa_ven_rom_chh_sid_owc_scr_aze_tur_bem_mao_igb_ger_lat_bsq_mcd_aeg_swt_mnd_rus_eng_moo_cze_dyu_ukr_hun_bam_cic_est_por_hau_geo_slo_ben_guj_pan_amr_sod_swe_fin_ses_sun_svk_mly_jpn_knd_kor_arw_dut_lda_lit_ind_urd_wly_bat_cnt_ita_xho_fre_amh_hin_mol_afr_glc_qcu_grk_alb_prs_akn_anl_krd_mlt_nor_jav_ctl_zul_pol_swa_tag_tha_gam_tml_yor_tsw_uzb_bul_bos_azi_ewe_vie_tig_tsn_dgb_fbf	-0.826409146359665	-1.9924247370012	0.0492563092775079
626	heb_spa_moo_urd_owc_anl_wly_krd_uzb_aze_bam_sun_bem_glc_dut_bsq_por_hau_ven_cnt_guj_swe_dgb_rom_swt_ukr_fin_akn_ses_hun_pan_chh_geo_mcd_alb_arw_ctl_amr_aeg_lit_est_zul_ind_mol_bat_jpn_knd_kor_bul_rus_xho_eng_mao_prs_tig_jav_mnd_bos_tsw_cze_sid_hin_scr_ben_fre_qcu_svk_pol_nor_swa_sod_slo_mlt_grk_tag_ger_yor_afr_ewe_mly_tha_gam_tml_lda_dyu_azi_ita_lat_tur_fbf_vie_amh_tsn_cic_igb	-0.788874919844716	-1.89537269039793	0.0611487721889181
627	anl_ctl_tsw_eng_heb_amr_gam_dut_azi_tur_tsn_mly_ses_por_ger_bsq_bul_aeg_dyu_cnt_mol_afr_igb_mcd_bam_hin_fin_swa_zul_hun_pol_sod_geo_rom_glc_slo_ukr_tig_hau_cze_est_dgb_tag_prs_bat_jpn_knd_kor_swe_alb_ven_ben_ind_spa_owc_jav_mnd_guj_cic_scr_chh_pan_ita_nor_bos_qcu_lat_svk_lit_moo_sid_grk_amh_fre_sun_rus_xho_krd_bem_mao_tha_wly_tml_ewe_akn_aze_arw_urd_uzb_lda_vie_mlt_yor_fbf_swt	-0.595610511181183	-1.42190047672482	0.158400228071272
628	wly_swe_dgb_prs_sod_owc_chh_rom_aze_azi_dyu_tag_fbf_fre_mol_bsq_krd_anl_yor_mnd_pan_slo_tsn_svk_ewe_alb_hun_bem_ses_est_grk_aeg_geo_hin_dut_ita_glc_sid_mlt_ger_fin_swa_mao_spa_jav_jpn_knd_kor_bul_guj_xho_lit_bat_ben_amh_ind_cnt_mcd_moo_por_amr_ctl_scr_eng_cze_qcu_pol_nor_afr_cic_heb_rus_gam_arw_mly_ukr_tsw_urd_akn_sun_tha_tig_tml_bam_zul_tur_lat_bos_uzb_ven_vie_hau_lda_igb_swt	-0.300972721028674	-0.713986968732334	0.477023369200904
629	amr_lat_swt_cze_owc_wly_tig_glc_tur_aze_dgb_ind_akn_por_mol_bsq_bul_heb_fbf_cnt_ita_pol_igb_pan_tsn_afr_est_yor_dyu_hun_arw_sid_geo_fre_eng_swe_rus_amh_mlt_prs_fin_tsw_sun_urd_bat_jpn_knd_kor_nor_alb_swa_guj_mao_spa_hau_tag_mnd_mcd_cic_slo_sod_bos_ben_ctl_hin_qcu_scr_grk_svk_ewe_chh_lit_aeg_krd_jav_rom_ven_ukr_moo_mly_tha_gam_tml_lda_bam_uzb_ger_dut_azi_xho_vie_anl_ses_zul_bem	-0.146770006665576	-0.346071410241616	0.730070737157124
630	amr_afr_bam_arw_tig_mlt_owc_lat_azi_tur_bem_tag_fbf_cze_spa_bsq_pan_wly_swt_mnd_dut_bos_dgb_slo_tsn_urd_est_ses_lda_fin_eng_aeg_geo_alb_por_fre_ctl_sid_gam_scr_hun_cic_ind_pol_sun_jpn_knd_kor_guj_mol_tsw_krd_mly_ita_amh_mao_cnt_prs_yor_swe_heb_glc_ukr_rom_nor_qcu_ben_bul_rus_xho_anl_ger_chh_hin_jav_grk_ewe_lit_swa_bat_tha_hau_tml_igb_akn_aze_svk_mcd_uzb_dyu_vie_sod_moo_ven_zul	-0.272309998747187	-0.645073191661872	0.520467957731391
631	aeg_pan_ven_spa_gam_heb_mlt_guj_aze_uzb_swa_ind_dyu_por_rom_bsq_hin_amh_igb_cnt_slo_mol_yor_mcd_akn_ita_fin_swt_tsn_est_alb_anl_geo_grk_cze_pol_fre_sid_sod_ben_hun_bam_sun_arw_mao_jpn_tml_kor_ger_bul_xho_lit_jav_eng_wly_bat_mnd_bos_ses_urd_amr_nor_svk_ctl_lat_qcu_krd_glc_prs_tsw_tig_swe_chh_dut_mly_scr_bem_ukr_dgb_tag_tha_owc_knd_lda_moo_azi_afr_rus_tur_zul_vie_hau_cic_fbf_ewe	-0.52921029873045	-1.25876899634526	0.211264427129723
632	wly_glc_tsn_mcd_amr_gam_sod_ben_tur_uzb_dyu_ind_tsw_rus_afr_bsq_eng_mlt_dgb_cnt_alb_mol_fbf_ctl_akn_scr_est_cic_swt_hun_nor_anl_geo_ger_bos_cze_swe_chh_aeg_spa_fin_bam_tag_urd_mao_jpn_tml_kor_pan_ita_ven_rom_mly_svk_amh_sun_mnd_hin_moo_prs_sid_grk_lit_pol_dut_qcu_lat_bul_fre_ewe_owc_slo_heb_arw_jav_por_lda_guj_yor_bat_tha_tig_knd_swa_ses_aze_ukr_krd_azi_igb_vie_hau_xho_bem_zul	-0.840554681911224	-2.03683118439718	0.044509564591952
633	aeg_por_cic_ukr_heb_amr_anl_alb_aze_tur_igb_jav_bam_nor_mol_bsq_ita_chh_ses_cnt_lat_bos_zul_mcd_dgb_arw_hun_fbf_moo_fin_afr_gam_geo_rus_krd_fre_guj_sid_sod_swe_est_xho_tag_hin_mao_jpn_knd_kor_glc_svk_tsw_cze_ind_eng_mlt_mly_mnd_slo_ewe_pol_amh_lit_urd_pan_ben_qcu_ctl_ger_dut_tsn_tig_rom_hau_prs_sun_scr_dyu_bul_yor_bat_tha_wly_tml_ven_swt_uzb_grk_spa_azi_lda_vie_owc_bem_akn_swa	0.0802463365160754	0.188699428924515	0.850739571681047
634	tig_por_ven_mol_aeg_chh_anl_cze_aze_uzb_zul_ind_bam_ita_nor_bsq_mcd_heb_tsn_mnd_svk_arw_swa_scr_swt_bos_fin_xho_ewe_hun_ger_owc_geo_pol_urd_spa_prs_sid_sod_eng_est_moo_mly_grk_mao_jpn_tml_kor_lat_slo_fbf_alb_bat_ukr_amr_tag_cnt_hin_cic_fre_hau_afr_lit_rus_swe_qcu_guj_dut_krd_igb_amh_glc_mlt_ctl_sun_rom_bem_ben_dyu_jav_tha_gam_knd_dgb_yor_tur_bul_pan_azi_ses_vie_wly_lda_akn_tsw	0.436757542085362	1.02828715664278	0.306481794837744
635	heb_rus_cic_mcd_anl_tig_amr_pan_tur_aze_yor_sun_akn_swe_lit_bsq_nor_gam_moo_mnd_rom_spa_tsw_fre_igb_ben_hun_bam_swa_fin_eng_sod_geo_bos_slo_arw_por_wly_mlt_glc_est_xho_jav_urd_tag_jpn_tml_kor_ita_ger_tsn_pol_ind_bul_owc_mly_cnt_ukr_dgb_mol_chh_scr_guj_lat_krd_qcu_hin_alb_dut_swt_sid_cze_aeg_prs_bat_ctl_ses_afr_bem_mao_tha_amh_knd_lda_ven_uzb_svk_grk_azi_zul_vie_hau_ewe_dyu_fbf	-0.242271389634738	-0.572107120773854	0.568629761627323
636	chh_pol_tsn_rom_gam_wly_tig_lat_tur_azi_tsw_jav_akn_lit_guj_bsq_rus_owc_ewe_cnt_ben_arw_lda_prs_swt_mol_est_igb_moo_fin_hin_amr_geo_ctl_spa_mcd_eng_amh_sod_afr_hun_fbf_tag_bul_ind_jpn_tml_kor_alb_dut_bam_ger_mao_grk_mlt_sun_mnd_nor_cic_slo_aeg_swe_ukr_glc_por_qcu_ita_urd_bos_ven_sid_fre_heb_scr_bat_pan_swa_cze_bem_mly_tha_hau_knd_zul_ses_uzb_krd_svk_aze_xho_vie_anl_dyu_yor_dgb	-0.132352447220654	-0.312914813350852	0.755046019142464
637	aeg_scr_xho_svk_hau_anl_chh_por_uzb_aze_bem_ind_lda_lat_rus_bsq_lit_heb_zul_mnd_arw_pol_dgb_slo_bam_prs_fin_swt_ewe_est_eng_amr_geo_hin_nor_ger_krd_gam_wly_rom_hun_swa_sun_mol_mly_jpn_tml_kor_dut_afr_ses_mcd_jav_ben_amh_mao_cnt_cze_moo_fre_sod_swe_alb_spa_bos_qcu_ita_urd_pan_dyu_owc_ctl_mlt_ukr_bat_guj_cic_bul_ven_tag_tha_sid_knd_yor_tsn_azi_glc_grk_tur_akn_vie_tig_igb_tsw_fbf	-0.671887809150592	-1.60898257163309	0.111009697341294
638	mlt_fre_xho_alb_tig_heb_chh_lat_uzb_aze_yor_jav_zul_afr_scr_bsq_mcd_aeg_tsn_mnd_ben_por_bam_bul_cic_swe_est_swt_lda_fin_eng_owc_geo_rom_spa_hin_rus_sid_amr_ukr_hun_swa_tag_ctl_mly_jpn_tml_kor_glc_ita_dyu_grk_bat_urd_gam_sun_cnt_mol_moo_arw_hau_bos_lit_krd_pol_qcu_pan_dut_prs_ewe_wly_slo_sod_ger_ind_svk_ses_guj_ven_mao_tha_anl_knd_akn_dgb_tur_cze_nor_azi_igb_vie_amh_tsw_bem_fbf	-0.721222688823102	-1.73051068371554	0.0868559475561739
639	sod_lit_xho_ukr_mlt_aeg_amr_eng_uzb_azi_bam_ind_lda_ger_arw_bsq_grk_sid_moo_mnd_cze_mcd_tsn_dut_cic_ben_est_zul_ses_hun_prs_gam_geo_scr_bul_pol_pan_wly_owc_krd_fin_fbf_mao_spa_tag_jpn_tml_kor_fre_lat_dgb_afr_mly_hin_amh_sun_cnt_glc_akn_alb_heb_ctl_svk_mol_guj_qcu_ita_nor_por_ven_tig_urd_hau_rus_bat_bos_swt_swe_igb_jav_tha_chh_knd_tsw_dyu_tur_rom_slo_aze_yor_vie_anl_swa_ewe_bem	-0.521620106502608	-1.24130602559371	0.217614546301697
640	aeg_spa_tsn_guj_chh_anl_amh_afr_tur_uzb_bem_bat_swt_ukr_dut_bsq_por_tig_moo_mnd_arw_ger_bam_nor_ven_lit_est_tsw_zul_hun_hin_wly_geo_swe_mcd_ctl_glc_heb_amr_bul_fin_yor_mao_ben_jav_jpn_knd_kor_grk_svk_dgb_rus_mly_mol_sod_ind_cnt_rom_ses_eng_hau_urd_pol_scr_prs_qcu_fre_lat_bos_igb_sid_slo_owc_cze_tag_ita_dyu_pan_swa_sun_tha_gam_tml_fbf_akn_aze_krd_alb_azi_cic_vie_mlt_lda_ewe_xho	-0.722626531950746	-1.73365310256085	0.0862936518343927
641	tig_alb_moo_scr_gam_hau_chh_glc_aze_uzb_ses_tag_xho_ita_prs_bsq_nor_mlt_ven_mnd_bos_spa_dyu_bul_akn_rom_hun_dgb_ewe_fin_cze_amh_geo_ben_rus_dut_grk_aeg_sid_lat_est_fbf_mao_guj_sun_jpn_tml_kor_ger_urd_igb_svk_bat_pan_wly_ind_cnt_arw_cic_swe_heb_mol_krd_slo_mcd_qcu_hin_pol_fre_tsn_anl_lit_sod_por_mly_eng_tsw_ctl_swt_jav_tha_owc_knd_swa_yor_tur_afr_ukr_azi_bam_vie_amr_lda_zul_bem	-0.10471885741643	-0.247402823703377	0.805141860584929
642	wly_urd_ven_scr_aeg_sid_anl_bos_tur_uzb_dgb_mao_bam_grk_cze_bsq_prs_gam_zul_mnd_mcd_lat_akn_bul_dyu_guj_hun_igb_bem_fin_mol_amr_geo_ger_por_pol_fre_owc_hau_rom_est_tsn_ind_slo_tag_jpn_tml_kor_ita_glc_yor_ukr_jav_nor_sod_mly_cnt_ctl_tsw_afr_amh_hin_lit_krd_swe_qcu_rus_arw_pan_cic_tig_svk_heb_spa_bat_eng_ses_dut_ewe_sun_tha_mlt_knd_moo_lda_azi_ben_alb_aze_swa_vie_chh_swt_xho_fbf	0.100089946563435	0.235542427500109	0.814305661068702
643	gam_ger_swa_fre_aeg_heb_anl_rom_aze_tur_swt_jav_tsn_mol_spa_bsq_ita_amr_xho_cnt_glc_swe_dyu_urd_lda_svk_hun_ewe_moo_fin_mcd_chh_geo_arw_guj_alb_lat_amh_sod_bul_est_akn_tag_nor_sun_jpn_tml_kor_bos_eng_zul_pan_mao_scr_sid_mly_mnd_por_fbf_pol_hau_prs_ukr_slo_krd_qcu_dut_ben_lit_bam_owc_hin_mlt_afr_bat_grk_igb_ctl_bem_ind_tha_wly_knd_dgb_cic_azi_rus_cze_uzb_tsw_vie_tig_ven_ses_yor	0.21941813009128	0.516375842662519	0.606817612557699
644	tig_slo_swt_urd_owc_gam_aeg_bul_aze_uzb_fbf_ind_dyu_guj_ben_bsq_dut_amr_bam_cnt_ctl_alb_dgb_por_yor_cze_hun_zul_ven_fin_ger_wly_geo_ita_arw_rus_afr_mlt_hau_hin_est_ewe_mly_krd_bat_jpn_knd_kor_nor_ukr_bem_mcd_mao_spa_heb_tag_mnd_rom_xho_mol_chh_prs_eng_grk_bos_qcu_lat_svk_lit_akn_anl_pol_sid_glc_sun_swe_ses_pan_tsn_jav_tha_amh_tml_moo_lda_azi_scr_fre_tur_cic_vie_sod_swa_tsw_igb	-0.0513707563708938	-0.120913450092372	0.904020445833035
645	owc_glc_xho_prs_aeg_tig_sod_urd_uzb_aze_ses_mao_cic_arw_scr_bsq_por_amh_swa_cnt_rus_slo_fbf_pan_ewe_krd_fin_bam_dyu_hun_mcd_sid_geo_ger_dut_bos_ctl_wly_hau_nor_est_dgb_ind_lat_bat_jpn_tml_kor_lit_ben_bem_bul_tag_swe_chh_sun_mnd_spa_swt_eng_mlt_cze_mol_pol_svk_qcu_afr_grk_ukr_tsw_heb_rom_amr_hin_jav_ita_igb_fre_zul_mly_tha_gam_knd_moo_yor_azi_alb_guj_tur_lda_vie_anl_ven_akn_tsn	0.0525988959001353	0.123873576018739	0.901682712125415
646	sod_grk_ewe_lit_mlt_owc_sid_pol_tur_aze_dgb_sun_cic_ben_ita_bsq_scr_anl_fbf_mnd_spa_fre_lda_prs_ses_bul_hun_swa_bam_fin_alb_hau_geo_bos_ctl_nor_guj_gam_aeg_rom_est_yor_mly_urd_jav_jpn_tml_kor_rus_arw_tsw_ger_ind_dut_amh_mao_cnt_krd_bem_mol_chh_hin_por_glc_eng_qcu_cze_slo_ukr_igb_wly_svk_heb_pan_tag_swe_dyu_afr_ven_bat_tha_tig_knd_moo_akn_azi_mcd_lat_uzb_tsn_vie_amr_zul_xho_swt	-0.13373529933652	-0.315262627364622	0.753268577263899
647	wly_urd_bam_nor_anl_hau_heb_ben_azi_aze_dyu_sun_lda_rom_scr_bsq_arw_mlt_moo_cnt_guj_ukr_dgb_fre_fbf_ctl_est_ewe_ses_fin_rus_sid_geo_glc_ger_krd_pol_sod_chh_alb_hun_yor_ind_spa_mao_jpn_knd_kor_hin_mol_tsw_lit_tag_prs_amh_mly_mnd_swe_ven_bul_owc_por_mcd_ita_bos_qcu_cze_lat_svk_zul_tig_afr_amr_slo_jav_grk_swa_pan_cic_bat_tha_gam_tml_tsn_xho_tur_dut_eng_uzb_igb_vie_aeg_swt_bem_akn	-0.160473504128613	-0.379139507719094	0.705448538010484
648	amh_ukr_tsn_swe_aeg_chh_anl_grk_uzb_azi_yor_ind_cic_dut_arw_bsq_rus_amr_akn_mnd_ctl_glc_ses_spa_bem_eng_fin_swt_fbf_est_afr_hau_geo_ita_ben_alb_cze_sid_tig_pan_hun_moo_sun_urd_tag_jpn_knd_kor_guj_ger_lda_pol_mao_slo_wly_jav_cnt_por_xho_scr_owc_hin_prs_bos_svk_qcu_lat_mol_lit_ewe_gam_rom_heb_krd_bat_bul_dyu_nor_dgb_mly_tha_mlt_tml_swa_igb_aze_fre_mcd_tur_tsw_vie_sod_bam_ven_zul	-0.527217922640995	-1.25472453684923	0.212722875725645
649	heb_grk_yor_rom_tig_mlt_owc_guj_tur_aze_cic_mao_ses_ukr_dut_bsq_mol_sid_tsn_mnd_hin_afr_ewe_pan_igb_ita_fin_dgb_ven_est_urd_hau_geo_bos_lat_por_svk_chh_aeg_ctl_hun_bam_mly_bul_jav_jpn_tml_kor_rus_alb_xho_ben_tag_pol_sod_ind_cnt_krd_akn_nor_wly_swe_glc_lit_fre_qcu_ger_eng_scr_tsw_amr_prs_gam_mcd_sun_cze_swt_slo_bem_bat_tha_amh_knd_dyu_swa_azi_spa_arw_uzb_moo_vie_anl_zul_fbf_lda	-0.546909617964857	-1.30557152490338	0.194918851575875
650	anl_swe_cic_scr_sod_mlt_tig_rus_azi_uzb_yor_mly_ewe_glc_cze_bsq_ger_gam_swt_cnt_grk_pan_dgb_dut_ses_spa_est_akn_xho_hun_por_chh_geo_nor_ctl_eng_arw_amh_amr_mcd_fin_ven_jav_alb_ind_jpn_knd_kor_hin_bul_bem_guj_mao_ben_owc_tag_mnd_svk_igb_fre_hau_pol_ukr_mol_lit_qcu_prs_urd_slo_bam_aeg_ita_heb_rom_bat_bos_swa_afr_fbf_sun_tha_sid_tml_tsw_zul_tur_lat_krd_aze_moo_vie_wly_lda_dyu_tsn	0.180308743462347	0.424173896059851	0.672418577333651
651	aeg_ben_zul_urd_sid_tig_chh_eng_aze_uzb_ewe_mly_bam_scr_pol_bsq_slo_hau_swa_mnd_grk_rus_dgb_mcd_ven_ger_fin_swt_lda_hun_fre_amr_geo_cze_swe_spa_ctl_heb_anl_rom_est_tsn_ind_guj_jav_jpn_knd_kor_lat_pan_tsw_bul_mao_afr_sod_bat_cnt_alb_fbf_prs_gam_mol_ukr_por_bos_qcu_svk_lit_hin_yor_amh_glc_mlt_arw_sun_dut_akn_nor_cic_tag_tha_owc_tml_moo_bem_azi_krd_ita_tur_ses_vie_wly_xho_dyu_igb	-0.921707303543561	-2.2401763235212	0.0274611605228735
652	hau_grk_xho_bos_amh_sid_tig_por_tur_uzb_lda_tag_dyu_svk_eng_bsq_spa_aeg_bam_mnd_afr_glc_ven_swe_tsn_nor_hun_cic_ewe_fin_lit_chh_geo_bul_rus_ben_pan_owc_wly_guj_est_dgb_mly_ukr_mao_jpn_knd_kor_prs_pol_tsw_fre_ind_mcd_sod_jav_cnt_ctl_fbf_ita_mlt_lat_dut_hin_scr_qcu_urd_ger_alb_swa_amr_cze_gam_rom_sun_slo_yor_arw_moo_bat_tha_anl_tml_swt_ses_azi_mol_krd_aze_igb_vie_heb_akn_bem_zul	-0.604135799514997	-1.44295346067646	0.152393374646949
653	chh_afr_xho_prs_owc_anl_heb_glc_uzb_tur_ven_tag_swt_ctl_bos_bsq_krd_wly_swa_cnt_swe_guj_bem_lit_cic_slo_est_fbf_ewe_fin_ger_gam_geo_fre_grk_eng_alb_aeg_amh_urd_hun_tsw_bat_rom_ind_jpn_tml_kor_lat_cze_lda_por_sun_ben_sod_mao_mnd_rus_zul_scr_mlt_mcd_nor_pol_bul_qcu_pan_mol_spa_yor_tig_dut_hau_arw_mly_svk_moo_ukr_igb_jav_tha_amr_knd_dgb_akn_aze_hin_ita_azi_ses_vie_sid_bam_tsn_dyu	-0.00874090866676088	-0.0205778170783067	0.983626521671898
654	gam_dut_xho_slo_owc_anl_mlt_hin_azi_uzb_ses_ind_swt_pol_prs_bsq_ctl_amh_tsn_cnt_eng_afr_bem_fre_moo_spa_fin_ewe_zul_hun_mcd_sod_geo_krd_lat_bul_mol_heb_sid_ita_est_cic_sun_alb_mly_jpn_tml_kor_glc_swe_fbf_urd_mao_guj_tig_tag_mnd_nor_tsw_scr_wly_grk_ben_ukr_svk_qcu_ger_lit_por_ven_amr_rus_hau_pan_jav_rom_swa_bos_bam_bat_tha_chh_knd_igb_yor_aze_cze_arw_tur_dgb_vie_aeg_lda_akn_dyu	-0.342207840229263	-0.810608745133838	0.419659919974496
655	tig_fre_fbf_ita_sod_amr_sid_arw_tur_azi_moo_ind_akn_lat_slo_bsq_hin_anl_xho_cnt_urd_svk_bem_nor_ven_bul_est_dgb_ses_hun_glc_gam_geo_prs_eng_afr_ger_aeg_chh_mol_fin_lda_sun_dut_mao_jpn_tml_kor_ukr_bos_swa_por_bat_rus_wly_mly_mnd_lit_dyu_scr_heb_guj_ctl_spa_swe_qcu_ben_pol_krd_tsn_mlt_pan_hau_mcd_jav_alb_zul_cze_swt_tag_tha_owc_knd_cic_igb_aze_grk_rom_uzb_ewe_vie_amh_yor_tsw_bam	-0.170348136628029	-0.402056585779181	0.688564919667062
656	anl_prs_bam_slo_sod_mlt_amr_svk_uzb_tur_ven_mao_swt_bul_por_bsq_ctl_amh_swa_cnt_mcd_pan_igb_guj_bem_eng_hun_xho_tsn_fin_lat_chh_geo_fre_ger_glc_scr_owc_hau_krd_est_moo_sun_spa_bat_jpn_tml_kor_dut_arw_zul_cze_jav_lit_wly_mly_mnd_hin_yor_swe_sid_alb_grk_bos_urd_qcu_ukr_rom_ita_fbf_tig_ben_heb_pol_tag_nor_akn_mol_dgb_ind_tha_gam_knd_ses_tsw_azi_afr_rus_aze_ewe_vie_aeg_dyu_cic_lda	-0.538068231411195	-1.28217485709877	0.202968273261248
657	hau_eng_moo_nor_owc_aeg_sid_grk_aze_azi_tsn_tag_fbf_svk_pan_bsq_cze_chh_bam_mnd_glc_rus_dgb_guj_lda_afr_hun_ses_ewe_est_ben_amh_geo_mol_urd_ger_alb_anl_gam_bul_fin_swa_jav_mcd_sun_jpn_knd_kor_lat_swe_zul_prs_mly_scr_amr_mao_cnt_bos_igb_ita_tig_rom_dut_lit_krd_qcu_por_ukr_ctl_yor_heb_pol_wly_arw_bat_spa_xho_slo_dyu_ind_tha_mlt_tml_cic_swt_uzb_fre_hin_tur_akn_vie_sod_tsw_bem_ven	-0.651413429252635	-1.56221948248858	0.121632897983502
658	amr_pan_tsn_swe_wly_heb_tig_ben_aze_uzb_cic_tag_ses_spa_afr_bsq_krd_anl_swa_mnd_urd_svk_dyu_ukr_igb_glc_fin_dgb_tsw_est_hin_aeg_geo_alb_dut_lit_rus_sod_owc_guj_hun_xho_mly_ita_sun_jpn_knd_kor_nor_grk_swt_scr_ind_rom_gam_jav_cnt_lat_akn_mcd_sid_mol_ger_arw_bos_qcu_fre_bul_prs_zul_amh_cze_mlt_por_bat_eng_ewe_slo_lda_mao_tha_hau_tml_yor_bam_azi_pol_ctl_tur_ven_vie_chh_fbf_moo_bem	-1.04577938826412	-2.55552836562434	0.0122247933517059
659	aeg_lit_tsn_hin_anl_hau_amh_ben_uzb_azi_ven_mly_cic_scr_afr_bsq_urd_heb_swt_cnt_guj_ita_swa_glc_lda_nor_hun_ewe_xho_est_krd_mlt_geo_grk_swe_mol_slo_gam_tig_mcd_fin_moo_jav_rus_tag_jpn_tml_kor_lat_ger_yor_fre_sun_eng_amr_bat_mnd_alb_dgb_arw_wly_ukr_spa_bul_dut_qcu_cze_rom_svk_tsw_chh_bos_sod_pan_mao_prs_ses_pol_zul_ind_tha_owc_knd_dyu_bam_aze_por_ctl_tur_akn_vie_sid_igb_fbf_bem	-0.111757970675864	-0.263381709104005	0.792839059476011
660	sod_afr_dgb_eng_heb_hau_sid_krd_azi_tur_fbf_mao_bam_glc_pan_bsq_por_amr_ses_cnt_rus_bos_igb_urd_bem_grk_hun_zul_ewe_est_nor_aeg_geo_cze_slo_rom_dut_amh_mlt_ita_fin_lda_ind_ukr_mly_jpn_tml_kor_ctl_ger_cic_fre_tag_guj_owc_jav_mnd_mcd_swa_pol_gam_lit_swe_mol_alb_qcu_spa_arw_scr_tsn_wly_svk_chh_ben_bat_bul_akn_prs_xho_sun_tha_tig_knd_yor_moo_aze_hin_lat_uzb_tsw_vie_anl_dyu_swt_ven	-0.430219674501136	-1.02202833743266	0.309418729183887
661	gam_scr_tsw_lit_anl_sid_hau_svk_azi_aze_dyu_mao_igb_nor_cze_bsq_dut_wly_dgb_cnt_afr_ukr_swa_slo_swt_bul_est_xho_akn_hun_fre_mlt_geo_hin_alb_mol_ger_owc_aeg_lat_fin_moo_ind_ita_bat_jpn_tml_kor_prs_por_lda_ben_mly_glc_heb_sun_mnd_grk_ven_krd_tig_spa_ctl_pan_pol_qcu_eng_bos_mcd_ewe_chh_rom_sod_urd_jav_arw_tsn_swe_ses_tag_tha_amh_knd_bam_cic_tur_guj_rus_uzb_yor_vie_amr_bem_zul_fbf	-0.27503432754619	-0.650085325303674	0.517239760135036
662	hau_urd_ven_ben_sid_amr_heb_scr_azi_aze_xho_ind_moo_guj_ctl_bsq_spa_chh_dyu_cnt_glc_por_tsn_rom_akn_lit_hun_lda_swa_est_ita_aeg_geo_alb_prs_lat_dut_amh_sod_bul_fin_ewe_tag_cze_bat_jpn_tml_kor_pol_ger_cic_slo_sun_bos_owc_jav_mnd_grk_tsw_nor_wly_pan_eng_hin_rus_qcu_svk_afr_swe_dgb_mlt_arw_anl_mol_mao_krd_yor_fre_swt_mly_tha_tig_knd_igb_zul_uzb_ukr_mcd_tur_bam_vie_gam_ses_bem_fbf	-0.905189253076633	-2.19281442062706	0.0308153159104065
663	owc_glc_yor_ita_heb_chh_anl_por_aze_azi_swa_mly_moo_scr_mcd_bsq_pan_mlt_lda_mnd_spa_cze_tsn_krd_ven_eng_est_cic_ewe_hun_ukr_tig_geo_arw_urd_ctl_alb_aeg_gam_dut_fin_bam_mao_afr_bat_jpn_knd_kor_lat_mol_akn_ben_tag_grk_sod_ind_cnt_bul_zul_nor_hau_rus_lit_hin_svk_qcu_slo_bos_rom_tsw_wly_fre_amh_swe_jav_prs_igb_guj_fbf_sun_tha_amr_tml_xho_dgb_tur_pol_ger_uzb_dyu_vie_sid_swt_bem_ses	-0.185441852953174	-0.437881846076672	0.66248726726579
664	wly_rus_moo_guj_sid_owc_hau_lat_aze_uzb_ses_mly_swt_pol_scr_bsq_eng_tig_dyu_mnd_fre_swe_igb_mol_bam_arw_fin_ewe_fbf_est_bul_anl_geo_nor_krd_cze_pan_amr_aeg_lit_hun_tsw_ind_alb_tag_jpn_knd_kor_bos_ctl_akn_ben_bat_urd_mlt_mao_cnt_glc_cic_ukr_gam_ger_por_svk_rom_qcu_spa_prs_slo_xho_chh_ita_amh_mcd_jav_afr_zul_dut_swa_sun_tha_sod_tml_ven_bem_azi_grk_hin_tur_lda_vie_heb_yor_tsn_dgb	-0.425648997443712	-1.01025564637369	0.314994080467246
665	hau_glc_dyu_lat_chh_aeg_wly_mcd_tur_aze_tsn_sun_xho_ben_ger_bsq_mol_gam_moo_mnd_pan_hin_lda_fre_akn_grk_hun_dgb_yor_est_scr_tig_geo_lit_pol_bos_krd_amh_sod_ukr_fin_swa_mao_ita_jav_jpn_knd_kor_rus_afr_ses_guj_bat_slo_owc_mly_cnt_alb_igb_urd_sid_swe_dut_nor_rom_qcu_eng_prs_cze_swt_anl_spa_heb_ctl_ind_svk_tsw_por_ewe_tag_tha_mlt_tml_zul_bam_uzb_bul_arw_azi_cic_vie_amr_fbf_ven_bem	-0.229968285473742	-0.543306349048398	0.588218810292529
666	tig_bos_cic_eng_sod_chh_heb_swe_aze_uzb_dgb_sun_swa_mol_lit_bsq_krd_gam_zul_mnd_urd_pol_ewe_lat_yor_rom_est_igb_tsn_hun_ben_owc_geo_ger_alb_arw_rus_aeg_amh_slo_fin_ses_ind_por_bat_jpn_tml_kor_ukr_svk_fbf_spa_tag_prs_amr_mly_cnt_hin_lda_fre_mlt_cze_grk_glc_pan_qcu_afr_ctl_mcd_moo_wly_bul_sid_guj_jav_scr_swt_nor_akn_mao_tha_anl_knd_bam_tsw_tur_ita_dut_azi_xho_vie_hau_dyu_bem_ven	-0.741077761846991	-1.78462445034562	0.0775830570473143
667	chh_arw_cic_cze_wly_tig_hau_bul_azi_aze_swa_sun_lda_svk_dut_bsq_ctl_aeg_igb_mnd_prs_pan_ewe_rus_bem_nor_est_moo_fbf_fin_lit_anl_geo_mcd_ita_urd_swe_sid_owc_afr_hun_dyu_mao_fre_mly_jpn_knd_kor_slo_krd_swt_ukr_ind_mol_sod_tag_cnt_spa_akn_hin_amr_ben_alb_eng_grk_qcu_por_ger_rom_tsw_heb_bos_mlt_lat_bat_scr_dgb_guj_bam_jav_tha_gam_tml_ses_tsn_uzb_glc_pol_tur_ven_vie_amh_xho_zul_yor	0.197711783272325	0.465441238144594	0.642703618584973
668	aeg_ukr_fbf_bul_sid_hau_chh_hin_uzb_aze_bem_mly_tsw_glc_rus_bsq_krd_amr_yor_cnt_nor_lit_swt_afr_moo_pol_hun_xho_lda_fin_rom_tig_geo_por_urd_ctl_grk_amh_mlt_prs_est_zul_tag_scr_mao_jpn_tml_kor_pan_slo_ewe_lat_bat_mcd_anl_ind_mnd_guj_bam_bos_sod_mol_arw_ben_spa_qcu_fre_cze_ger_igb_owc_svk_heb_alb_jav_ita_ven_swe_ses_sun_tha_gam_knd_cic_swa_tur_eng_dut_azi_dyu_vie_wly_dgb_akn_tsn	-0.424821402634234	-1.0083066745172	0.315923514560231
669	mlt_ben_fbf_spa_amr_tig_wly_prs_aze_azi_ven_sun_swt_mcd_mol_bsq_ger_sod_bem_mnd_alb_lit_cic_guj_swa_fre_hun_tsw_yor_est_dut_hau_geo_cze_urd_krd_bos_anl_owc_afr_fin_ses_bat_pol_mao_jpn_tml_kor_rom_ctl_tsn_slo_mly_hin_gam_jav_cnt_arw_lda_ita_amh_pan_nor_lat_swe_qcu_rus_bul_glc_dgb_sid_ukr_aeg_eng_ind_por_akn_grk_xho_tag_tha_heb_knd_bam_ewe_uzb_svk_scr_tur_zul_vie_chh_igb_dyu_moo	-0.397834932391548	-0.944767539316469	0.347225671028352
670	anl_hin_moo_slo_chh_amr_hau_glc_uzb_tur_fbf_bat_zul_mcd_ger_bsq_arw_gam_xho_cnt_ben_lat_bam_bos_swt_lit_fin_ewe_akn_est_grk_sod_geo_mol_swe_fre_rom_mlt_heb_pan_hun_ses_ind_rus_jav_jpn_knd_kor_pol_alb_dgb_scr_sun_svk_aeg_mly_mnd_prs_igb_ctl_tig_eng_nor_dut_afr_qcu_ukr_urd_guj_swa_wly_ita_owc_bul_mao_por_lda_krd_yor_tag_tha_sid_tml_dyu_cic_aze_cze_spa_azi_bem_vie_amh_tsw_tsn_ven	-0.341155368433147	-0.808403476693761	0.420921491041747
671	amh_grk_fbf_fre_mlt_owc_tig_ben_aze_tur_dgb_mao_bam_dut_pol_bsq_mcd_anl_tsw_mnd_arw_krd_bem_ger_cic_afr_hun_tsn_yor_est_cze_chh_geo_prs_alb_lat_nor_sid_gam_por_fin_ven_sun_bul_mly_jpn_knd_kor_lit_rus_zul_svk_ind_hin_hau_bat_cnt_ukr_swt_spa_wly_urd_slo_swe_ctl_qcu_bos_scr_ita_moo_sod_rom_heb_glc_tag_pan_ses_guj_lda_jav_tha_aeg_tml_ewe_igb_azi_eng_mol_uzb_swa_vie_amr_xho_akn_dyu	-0.548689553585212	-1.30741968869065	0.194293291710681
672	gam_bul_lda_ita_amr_anl_heb_fre_tur_azi_ven_bat_yor_ben_por_bsq_mcd_hau_swa_mnd_dut_svk_igb_scr_swt_swe_est_dyu_akn_hun_ger_wly_geo_guj_rus_pol_glc_aeg_amh_ukr_fin_moo_tag_hin_sun_jpn_tml_kor_eng_alb_xho_afr_ind_rom_tig_jav_cnt_nor_fbf_krd_sod_mol_urd_prs_cze_qcu_ctl_lat_grk_tsn_sid_arw_mlt_spa_mly_bos_bam_lit_bem_mao_tha_chh_knd_ses_cic_uzb_pan_slo_aze_dgb_vie_owc_ewe_zul_tsw	0.109782939590378	0.25850966582168	0.796584851897254
673	wly_bos_ewe_urd_anl_aeg_chh_spa_aze_uzb_dgb_ind_lda_lat_mol_bsq_pan_hau_xho_mnd_krd_ita_bem_lit_cic_scr_fin_tsn_akn_est_ben_sid_geo_ger_cze_arw_svk_amr_heb_dut_hun_dyu_bat_grk_jav_jpn_tml_kor_por_eng_fbf_rus_sun_bul_owc_tag_cnt_prs_swa_afr_amh_rom_pol_swe_ukr_qcu_mcd_glc_fre_tsw_gam_ctl_mlt_nor_mly_alb_ses_slo_yor_mao_tha_sod_knd_moo_zul_tur_hin_guj_azi_igb_vie_tig_bam_swt_ven	-0.586253715162994	-1.40005696828251	0.1648235031822
674	wly_bos_tsw_por_mlt_hau_amr_urd_aze_uzb_ven_jav_yor_slo_spa_bsq_swe_sid_akn_mnd_rom_glc_ses_ctl_igb_mol_est_fbf_lda_hun_ben_gam_geo_dut_bul_cze_prs_tig_chh_rus_fin_bam_bat_eng_mao_jpn_tml_kor_svk_hin_tsn_ger_tag_krd_sod_sun_cnt_pol_ewe_arw_amh_guj_fre_afr_lat_qcu_grk_pan_ukr_zul_owc_scr_aeg_alb_ind_mcd_xho_ita_bem_mly_tha_heb_knd_swt_cic_azi_nor_lit_tur_swa_vie_anl_dyu_dgb_moo	-0.238066846109019	-0.562221593028604	0.575317682123207
675	anl_fre_ses_por_owc_sod_wly_slo_aze_azi_zul_mao_lda_alb_guj_bsq_scr_hau_swa_cnt_dut_svk_ewe_arw_yor_prs_hun_dgb_dyu_fin_bos_mlt_geo_afr_urd_glc_rom_sid_amh_ben_est_fbf_tag_pan_sun_jpn_tml_kor_rus_krd_cic_bul_bat_lat_amr_ind_mnd_swe_tsw_pol_gam_nor_mol_grk_ukr_qcu_cze_ctl_lit_swt_aeg_spa_chh_mcd_mly_ger_ven_ita_bam_jav_tha_tig_knd_bem_akn_tur_eng_hin_uzb_moo_vie_heb_tsn_igb_xho	-0.0631612217955151	-0.148901065823887	0.881954106323886
676	gam_lat_igb_mol_heb_wly_sid_dut_aze_azi_zul_mly_tsw_nor_alb_bsq_afr_owc_akn_mnd_eng_pol_swt_arw_ven_bul_hun_tsn_bam_est_rom_amh_geo_grk_ben_cze_lit_chh_anl_urd_fin_xho_ind_ita_mao_jpn_tml_kor_guj_pan_moo_scr_bat_rus_amr_tag_cnt_prs_yor_spa_hau_svk_ger_slo_ctl_qcu_ukr_glc_swe_lda_sod_por_mlt_bos_jav_hin_cic_fre_dgb_sun_tha_tig_knd_swa_fbf_tur_krd_mcd_uzb_ses_vie_aeg_dyu_bem_ewe	0.440285945753602	1.03892346711346	0.301533918449279
677	sid_prs_dyu_rom_anl_chh_owc_spa_tur_uzb_fbf_ind_ewe_slo_eng_bsq_dut_sod_bem_mnd_pan_glc_akn_ukr_xho_nor_est_swa_ven_hun_ita_heb_geo_urd_scr_alb_bos_wly_hau_pol_fin_tsn_sun_cze_bat_jpn_tml_kor_grk_fre_moo_lat_jav_arw_aeg_mly_cnt_por_swt_krd_mlt_guj_rus_ctl_bul_qcu_afr_mcd_ger_tsw_gam_ben_tig_svk_mao_mol_cic_lit_zul_tag_tha_amh_knd_dgb_bam_aze_hin_swe_azi_ses_vie_amr_lda_yor_igb	0.517709645936418	1.22159021336675	0.22495019748732
678	owc_arw_ses_por_gam_heb_tig_bos_aze_tur_tsn_ind_zul_svk_slo_bsq_rus_mlt_xho_cnt_pol_fre_ven_afr_cic_alb_hun_tsw_ewe_est_bul_amr_geo_lat_swe_grk_rom_aeg_wly_hin_fin_akn_tag_glc_jav_jpn_tml_kor_ben_ita_swa_guj_mao_lit_chh_mly_mnd_eng_fbf_nor_amh_pan_spa_dut_mol_qcu_prs_krd_scr_yor_anl_ger_sod_cze_sun_ukr_bam_ctl_lda_bat_tha_sid_knd_dyu_dgb_azi_mcd_urd_uzb_igb_vie_hau_moo_swt_bem	-0.572973795702126	-1.36935695023499	0.174185503635765
679	tig_ctl_lda_ben_sid_mlt_amr_glc_azi_aze_swt_mao_dgb_ger_urd_bsq_ita_sod_bem_mnd_rus_alb_cic_lit_tsn_fre_est_igb_swa_fin_hin_wly_geo_pan_spa_dut_krd_amh_chh_rom_hun_moo_ind_arw_bat_jpn_tml_kor_prs_cze_ven_afr_mly_swe_hau_tag_cnt_bul_bam_mcd_gam_scr_mol_grk_bos_qcu_por_pol_slo_ses_heb_nor_anl_ukr_jav_guj_fbf_eng_tsw_sun_tha_aeg_knd_yor_zul_uzb_svk_lat_tur_ewe_vie_owc_xho_akn_dyu	0.350115852796403	0.824314107398977	0.411870250383217
680	mlt_krd_ewe_ukr_amr_wly_chh_hin_aze_azi_bem_bat_yor_arw_slo_bsq_dut_gam_ses_cnt_afr_swe_tsn_fre_zul_grk_hun_ven_bam_est_bos_anl_geo_bul_rus_urd_nor_tig_amh_guj_fin_fbf_ind_ben_tag_jpn_tml_kor_pan_prs_akn_alb_jav_rom_hau_mao_mnd_eng_swa_lat_aeg_spa_cze_mcd_lit_qcu_ita_pol_svk_igb_sod_por_sid_mol_mly_scr_moo_glc_dyu_sun_tha_owc_knd_cic_xho_tur_ctl_ger_uzb_dgb_vie_heb_tsw_lda_swt	-0.0128902211258827	-0.0303870710356253	0.975823472853209
681	sod_bul_tsn_slo_gam_sid_mlt_arw_tur_azi_moo_sun_tsw_scr_rus_bsq_ukr_owc_igb_mnd_bos_ita_akn_dut_xho_lat_hun_bam_swt_fin_grk_wly_geo_ben_hin_prs_alb_amr_anl_glc_est_cic_ind_swe_jav_jpn_knd_kor_pol_mol_yor_pan_bat_guj_chh_mly_cnt_afr_dyu_cze_amh_mcd_ger_ctl_krd_qcu_fre_rom_por_fbf_heb_eng_hau_urd_mao_nor_ven_lit_lda_tag_tha_aeg_tml_swa_zul_aze_svk_spa_uzb_bem_vie_tig_ewe_ses_dgb	-0.35231849353217	-0.833523773670327	0.406685082830379
682	amh_prs_lda_afr_aeg_gam_hau_rus_tur_azi_ven_bat_ses_ukr_alb_bsq_por_sid_xho_cnt_eng_spa_bam_ctl_fbf_hin_hun_moo_ewe_fin_grk_chh_geo_ger_dut_ben_lit_heb_tig_ita_est_yor_mao_glc_tag_jpn_tml_kor_slo_rom_zul_bos_jav_fre_anl_ind_mnd_krd_igb_bul_owc_pan_cze_svk_swe_qcu_guj_scr_pol_dyu_sod_lat_wly_urd_sun_nor_bem_mol_tsn_mly_tha_mlt_knd_swa_tsw_uzb_arw_mcd_aze_dgb_vie_amr_cic_swt_akn	-0.0534212726089781	-0.125912051933506	0.90007334586389
683	amr_rom_lda_slo_mlt_sid_hau_arw_azi_aze_xho_tag_yor_prs_svk_bsq_guj_chh_swt_mnd_lit_ita_fbf_grk_bem_urd_fin_akn_dyu_hun_pan_heb_geo_hin_bul_mol_mcd_gam_aeg_ben_est_ses_mly_cze_bat_jpn_knd_kor_rus_lat_tsn_swe_ind_bos_wly_mao_cnt_ctl_ewe_scr_owc_spa_afr_alb_ukr_qcu_eng_ger_nor_swa_anl_krd_sod_por_sun_pol_ven_dut_igb_jav_tha_tig_tml_bam_moo_tur_glc_fre_uzb_zul_vie_amh_cic_dgb_tsw	0.0962904709472924	0.226813975066085	0.821066211616571
684	mlt_mol_zul_eng_aeg_amr_hau_arw_azi_tur_xho_mly_ses_afr_ukr_bsq_rom_sid_bam_cnt_cze_ita_ven_scr_bem_spa_fin_igb_swa_est_pan_amh_geo_slo_dut_rus_nor_owc_sod_pol_hun_tsw_bat_svk_tag_jpn_knd_kor_alb_fre_cic_grk_ind_prs_gam_jav_mnd_bos_tsn_ben_anl_glc_mcd_lit_urd_qcu_bul_ctl_hin_ewe_wly_guj_heb_swe_mao_por_fbf_lat_moo_sun_tha_tig_tml_dyu_lda_aze_ger_krd_uzb_dgb_vie_chh_yor_akn_swt	0.28483085458191	0.670866431299768	0.503968369010037
685	owc_cze_swt_swe_hau_amh_mlt_bos_uzb_azi_bam_mao_yor_glc_ukr_bsq_scr_sod_ven_cnt_prs_urd_moo_mcd_tsw_pol_fin_lda_ewe_hun_ben_gam_geo_alb_svk_spa_rus_anl_chh_slo_est_tsn_mly_guj_ind_jpn_knd_kor_ctl_nor_fbf_afr_sun_grk_aeg_jav_mnd_lit_xho_fre_amr_dut_eng_pan_krd_qcu_ger_lat_bul_cic_sid_arw_tig_hin_tag_por_akn_mol_dgb_bat_tha_wly_tml_dyu_swa_tur_rom_ita_aze_zul_vie_heb_igb_ses_bem	0.118940853199916	0.280150237018805	0.779984446298079
686	anl_pan_swt_pol_wly_chh_heb_urd_uzb_azi_dgb_mao_zul_prs_dut_bsq_arw_aeg_xho_cnt_bul_spa_akn_krd_igb_ctl_hun_bem_yor_est_alb_owc_geo_slo_nor_rus_afr_mlt_gam_guj_fin_moo_tag_hin_ind_jpn_tml_kor_fre_ben_tsn_ukr_jav_ita_tig_mly_mnd_glc_ses_lit_amh_mcd_eng_swe_lat_qcu_cze_scr_svk_ven_hau_rom_sod_mol_sun_bos_tsw_grk_ewe_bat_tha_amr_knd_dyu_bam_tur_por_ger_aze_lda_vie_sid_cic_swa_fbf	-0.491165895758408	-1.16660586048594	0.246352377758831
687	hau_cze_ewe_afr_sod_chh_aeg_alb_azi_aze_bam_bat_dyu_dut_svk_bsq_rom_mlt_ven_cnt_guj_pan_yor_prs_cic_scr_hun_akn_zul_est_slo_wly_geo_bos_grk_lat_ger_owc_sid_swe_fin_xho_mao_por_sun_jpn_tml_kor_glc_hin_swa_pol_tag_urd_heb_mly_mnd_ukr_tsw_ben_anl_mcd_spa_arw_krd_qcu_ctl_nor_fre_dgb_gam_eng_tig_bul_ind_rus_lda_lit_swt_jav_tha_amh_knd_bem_fbf_tur_mol_ita_uzb_ses_vie_amr_moo_tsn_igb	-0.326139317719278	-0.771894523626887	0.442133935352919
688	wly_pol_swt_slo_owc_gam_amh_ger_azi_tur_dyu_bat_ses_mol_ctl_bsq_rus_amr_fbf_cnt_bos_lat_yor_alb_tsn_scr_fin_bam_cic_hun_arw_sid_geo_krd_prs_fre_por_heb_hau_cze_est_tsw_sun_bul_jav_jpn_tml_kor_ita_ben_igb_eng_ind_afr_sod_mly_mnd_glc_bem_mcd_anl_svk_guj_pan_grk_qcu_lit_ukr_rom_ewe_mlt_hin_tig_dut_tag_nor_dgb_urd_zul_mao_tha_chh_knd_swa_moo_uzb_spa_swe_aze_xho_vie_aeg_akn_lda_ven	-0.381337968932783	-0.905317098337429	0.367636852201493
689	aeg_dut_moo_por_owc_tig_heb_eng_aze_azi_dgb_jav_swt_pan_krd_bsq_ukr_anl_xho_mnd_fre_prs_bem_grk_fbf_ita_hun_lda_akn_est_mcd_sid_geo_arw_guj_rom_swe_amh_amr_bos_fin_ewe_mly_urd_tag_jpn_knd_kor_pol_nor_ven_mol_mao_ctl_wly_sun_cnt_lat_tsn_bul_hau_svk_ben_rus_alb_qcu_lit_cze_ger_cic_mlt_slo_sod_afr_ind_hin_igb_glc_ses_bat_tha_chh_tml_bam_zul_tur_spa_scr_uzb_swa_vie_gam_yor_dyu_tsw	-0.474057928990658	-1.12707274165642	0.262611371377571
690	gam_mol_tsn_arw_anl_mlt_tig_krd_uzb_aze_akn_bat_dgb_mcd_glc_bsq_urd_owc_ven_mnd_afr_prs_bam_lat_swa_fre_est_yor_xho_fin_ger_amh_geo_ctl_eng_ben_ita_aeg_amr_lit_hun_cic_tag_dut_sun_jpn_knd_kor_ukr_grk_bem_cze_mly_nor_chh_jav_cnt_guj_ses_pan_wly_rus_pol_bul_scr_qcu_swe_bos_alb_moo_heb_hin_sid_slo_ind_rom_igb_por_swt_mao_tha_hau_tml_lda_ewe_azi_spa_svk_tur_dyu_vie_sod_tsw_zul_fbf	-0.115230830904246	-0.271768156414834	0.7864026838208
691	wly_cze_zul_dut_amh_heb_sid_urd_uzb_azi_akn_tag_cic_lit_nor_bsq_guj_amr_tsw_cnt_bos_eng_bam_rom_ven_svk_fin_fbf_swt_hun_afr_owc_geo_ger_fre_rus_ben_sod_anl_ukr_est_xho_bat_arw_jav_jpn_tml_kor_prs_ctl_yor_swe_ind_pol_chh_mly_mnd_mcd_igb_alb_tig_scr_slo_glc_ita_qcu_mol_por_krd_dyu_mlt_pan_hau_grk_sun_bul_lda_spa_bem_mao_tha_aeg_knd_moo_swa_aze_lat_hin_tur_dgb_vie_gam_ses_ewe_tsn	-1.03158466499585	-2.51363925207623	0.0136689590751848
692	mlt_alb_ewe_cze_heb_aeg_owc_pol_tur_azi_ses_ind_yor_dut_ita_bsq_swe_amh_akn_cnt_krd_bul_igb_ger_fbf_prs_est_ven_dyu_fin_ctl_anl_geo_por_ukr_mol_pan_wly_tig_guj_hun_bam_tag_slo_mao_jpn_knd_kor_mcd_rom_swa_lit_jav_fre_sid_mly_mnd_grk_zul_arw_amr_spa_scr_nor_urd_qcu_hin_bos_rus_tsn_gam_lat_sod_afr_sun_eng_xho_glc_dgb_bat_tha_hau_tml_lda_cic_aze_ben_svk_uzb_tsw_vie_chh_swt_bem_moo	-0.406695307151886	-0.966001257963151	0.336548886868158
693	mlt_lat_ewe_guj_tig_wly_amh_bul_azi_tur_moo_mao_dgb_ctl_prs_bsq_afr_heb_swt_mnd_alb_ben_bam_ita_fbf_bos_est_zul_lda_hun_glc_chh_geo_rom_ger_por_krd_sod_sid_pan_fin_igb_bat_spa_jav_jpn_knd_kor_eng_svk_tsw_dut_mly_mol_anl_sun_cnt_fre_dyu_pol_owc_hin_cze_rus_urd_qcu_slo_scr_mcd_ses_hau_lit_aeg_swe_tag_grk_tsn_nor_swa_ind_tha_gam_tml_bem_xho_aze_arw_ukr_uzb_akn_vie_amr_ven_yor_cic	-0.0268655854351525	-0.0633803021136704	0.949599699846433
694	heb_lat_moo_pol_aeg_gam_sid_grk_aze_uzb_zul_mly_ewe_por_prs_bsq_arw_sod_igb_cnt_ctl_bul_xho_ita_ven_ben_fin_ses_dyu_est_dut_amr_geo_krd_pan_bos_scr_mlt_amh_cze_hun_swt_bat_rus_mao_jpn_knd_kor_urd_nor_akn_afr_ind_spa_hau_tag_mnd_fre_dgb_glc_chh_mol_alb_mcd_svk_qcu_ukr_hin_ger_yor_anl_eng_wly_rom_jav_slo_fbf_lit_bem_sun_tha_tig_tml_bam_lda_azi_guj_swe_tur_cic_vie_owc_tsw_swa_tsn	0.38023077237389	0.896430173415955	0.372337641196813
695	mlt_scr_dyu_cze_aeg_amr_tig_glc_aze_tur_ven_ind_tsw_svk_fre_bsq_dut_anl_akn_mnd_krd_bos_bem_urd_bam_ger_fin_lda_swt_est_spa_hau_geo_ukr_por_lit_ita_amh_wly_slo_hun_ewe_mly_eng_jav_jpn_tml_kor_prs_alb_ses_guj_tag_afr_sid_bat_cnt_grk_zul_swe_heb_mcd_rus_hin_bul_qcu_rom_ctl_ben_dgb_owc_mol_gam_lat_mao_pol_yor_pan_xho_sun_tha_chh_knd_fbf_cic_azi_arw_nor_uzb_igb_vie_sod_moo_tsn_swa	0.378682283779052	0.892753135986301	0.374293654405462
696	hau_pol_dyu_pan_owc_amh_mlt_rus_azi_aze_yor_ind_tsw_scr_lit_bsq_urd_sod_bem_mnd_mcd_bul_dgb_glc_xho_krd_fin_tsn_lda_hun_ben_tig_geo_nor_dut_bos_svk_aeg_amr_rom_est_ven_tag_lat_mao_jpn_knd_kor_alb_mol_akn_spa_sun_ukr_chh_mly_cnt_ctl_zul_grk_anl_fre_hin_ita_afr_qcu_eng_por_prs_fbf_gam_ger_sid_swe_bat_cze_ewe_arw_ses_jav_tha_heb_tml_swt_moo_uzb_slo_guj_tur_igb_vie_wly_swa_bam_cic	-0.722214972373746	-1.7313847354333	0.0866992462359152
697	tig_swe_lda_slo_sid_anl_aeg_spa_tur_uzb_zul_tag_swt_pol_por_bsq_hin_owc_tsn_cnt_dut_prs_dgb_mol_moo_eng_fin_dyu_xho_hun_lat_hau_geo_grk_krd_bul_cze_chh_gam_ger_est_ewe_bat_urd_jav_jpn_tml_kor_guj_glc_fbf_rom_mao_arw_wly_ind_mnd_rus_akn_afr_sod_ben_ita_fre_ctl_qcu_mcd_svk_ukr_swa_heb_lit_amh_bos_sun_nor_ses_alb_bam_mly_tha_mlt_knd_cic_ven_aze_pan_scr_azi_yor_vie_amr_bem_igb_tsw	-0.651602092360082	-1.56274441011008	0.121509316981649
698	tig_rus_igb_pol_sod_amr_owc_arw_aze_azi_swt_mly_bem_guj_pan_bsq_ger_aeg_ven_cnt_glc_mcd_tsw_mol_ewe_afr_est_zul_dyu_hun_slo_wly_geo_ita_grk_nor_krd_amh_anl_ctl_fin_fbf_mao_bul_bat_jpn_tml_kor_ben_eng_moo_hin_tag_lat_hau_ind_mnd_scr_lda_swe_gam_spa_alb_por_dut_qcu_lit_svk_bos_cic_mlt_cze_chh_rom_sun_prs_tsn_ukr_swa_jav_tha_sid_knd_akn_yor_tur_fre_urd_uzb_dgb_vie_heb_ses_xho_bam	-0.422046743130633	-1.00092533596239	0.319460131399325
699	amh_hin_dyu_rom_chh_tig_wly_alb_aze_azi_tsw_bat_bem_bul_arw_bsq_scr_sod_fbf_mnd_swe_ukr_igb_lat_cic_ben_est_lda_swt_hun_ctl_owc_geo_eng_svk_pan_ger_hau_sid_bos_fin_tsn_sun_mcd_mao_jpn_tml_kor_cze_prs_xho_afr_mly_nor_aeg_jav_cnt_dut_zul_urd_gam_pol_por_lit_ita_qcu_fre_slo_grk_swa_heb_guj_amr_rus_tag_spa_yor_mol_ewe_ind_tha_mlt_knd_ses_bam_tur_krd_glc_uzb_dgb_vie_anl_ven_moo_akn	0.38945704856202	0.91818252507102	0.360898492996951
700	tig_dut_fbf_prs_wly_mlt_sod_urd_aze_uzb_ven_tag_bam_alb_grk_bsq_guj_hau_akn_mnd_pol_scr_tsn_ita_swt_rom_est_dgb_igb_fin_krd_chh_geo_glc_rus_ben_swe_amr_heb_svk_hun_bem_bat_nor_mly_jpn_tml_kor_fre_ger_swa_hin_sun_mcd_aeg_ind_cnt_bos_yor_eng_owc_bul_arw_cze_mol_qcu_ukr_por_lat_zul_amh_spa_gam_pan_mao_lit_lda_afr_xho_jav_tha_sid_knd_ewe_moo_azi_slo_ctl_tur_cic_vie_anl_dyu_tsw_ses	-0.343366592980522	-0.813849642861874	0.417809999339829
701	sod_alb_moo_guj_gam_sid_owc_bos_uzb_tur_tsw_ind_tsn_ben_fre_bsq_cze_chh_cic_cnt_svk_scr_swa_krd_bem_spa_hun_akn_swt_est_ctl_hau_geo_por_ita_glc_mcd_aeg_anl_slo_fin_lda_bat_ukr_mly_jpn_tml_kor_hin_pan_igb_eng_jav_prs_mlt_sun_mnd_ger_fbf_afr_amr_grk_pol_arw_lat_qcu_nor_mol_lit_xho_tig_dut_amh_rus_tag_swe_ven_bul_ewe_mao_tha_wly_knd_zul_dgb_aze_urd_rom_azi_dyu_vie_heb_bam_ses_yor	-0.297707039862905	-0.705744316194977	0.482111268333757
702	chh_nor_akn_swe_sid_tig_owc_ger_azi_uzb_lda_ind_moo_eng_lit_bsq_glc_mlt_yor_cnt_prs_krd_zul_ben_ewe_lat_est_bam_dyu_hun_fre_anl_geo_alb_mcd_rus_pan_aeg_wly_afr_fin_fbf_tag_por_mly_jpn_knd_kor_arw_ctl_xho_urd_jav_slo_hau_sun_mnd_rom_ven_scr_heb_ukr_svk_dut_ita_qcu_spa_mol_cze_igb_amr_guj_sod_grk_bat_bul_cic_bos_bem_mao_tha_amh_tml_tsw_swa_tur_pol_hin_aze_ses_vie_gam_swt_dgb_tsn	-0.657564123610676	-1.57747127805696	0.118082744075199
703	wly_bos_cic_guj_hau_sod_amh_dut_tur_aze_swa_mao_lda_grk_bul_bsq_ger_owc_yor_cnt_eng_swe_xho_ita_swt_spa_hun_tsw_bam_fin_prs_amr_geo_mcd_slo_scr_pan_chh_gam_mol_est_ses_jav_hin_tag_jpn_tml_kor_arw_glc_tsn_alb_bat_ctl_heb_ind_mnd_pol_ven_urd_aeg_ben_lit_nor_cze_qcu_rus_fre_por_bem_mlt_krd_sid_ukr_sun_afr_fbf_lat_akn_mly_tha_tig_knd_dgb_dyu_azi_svk_rom_uzb_zul_vie_anl_moo_igb_ewe	0.516676461603165	1.22204841128025	0.224777702929327
704	heb_pol_zul_scr_amh_sid_mlt_hin_uzb_aze_bam_mly_moo_slo_ben_bsq_grk_aeg_tsw_cnt_svk_urd_fbf_dut_igb_alb_est_xho_swt_hun_eng_hau_geo_cze_ukr_pan_lat_sod_wly_guj_fin_yor_sun_bul_jav_jpn_tml_kor_rus_mcd_tsn_krd_ind_swe_owc_mao_mnd_spa_swa_nor_chh_ger_fre_arw_ita_qcu_bos_ctl_prs_bem_gam_por_anl_rom_tag_lit_cic_glc_lda_bat_tha_tig_knd_ses_ewe_tur_afr_mol_azi_dgb_vie_amr_ven_akn_dyu	-0.762899479200059	-1.83477531788199	0.0697359127995195
705	chh_por_ewe_lit_sid_anl_heb_prs_uzb_tur_bem_jav_tsw_swe_krd_bsq_rus_amh_tsn_mnd_bul_spa_moo_mol_zul_lat_est_igb_fbf_fin_nor_amr_geo_afr_eng_ita_mcd_owc_mlt_hin_hun_dyu_mao_rom_mly_jpn_knd_kor_grk_cze_ven_urd_tag_guj_gam_ind_cnt_dut_bam_ben_hau_slo_arw_fre_bos_qcu_svk_alb_pol_swa_wly_ctl_tig_scr_sun_pan_dgb_glc_akn_bat_tha_sod_tml_swt_lda_azi_ukr_ger_aze_cic_vie_aeg_ses_xho_yor	-0.651534027647448	-1.56144489735766	0.121815436961996
706	mlt_arw_ses_fre_chh_wly_heb_krd_aze_tur_swt_ind_bam_lat_urd_bsq_ita_owc_lda_cnt_svk_alb_bem_lit_dgb_nor_hun_dyu_ewe_est_eng_sid_geo_pan_ben_slo_swe_aeg_gam_glc_fin_igb_mly_dut_bat_jpn_tml_kor_hin_ger_fbf_afr_jav_guj_sod_mao_mnd_mol_cic_scr_amr_grk_prs_spa_pol_qcu_bos_rom_rus_swa_hau_ctl_anl_bul_sun_ukr_ven_cze_yor_tag_tha_tig_knd_tsn_tsw_uzb_mcd_por_azi_akn_vie_amh_zul_moo_xho	0.174430045641197	0.410685851088817	0.682247602071945
707	wly_ctl_bam_cze_gam_aeg_sod_slo_azi_tur_dyu_mly_fbf_scr_rus_bsq_glc_amh_igb_mnd_nor_afr_xho_pan_cic_pol_hun_swa_ven_est_svk_sid_geo_ita_dut_guj_rom_hau_amr_krd_fin_yor_ind_fre_sun_jpn_tml_kor_arw_alb_zul_grk_bat_ukr_anl_mao_cnt_por_tsw_lat_owc_bos_ger_ben_prs_qcu_eng_bul_mcd_lda_chh_hin_mlt_lit_tag_swe_bem_spa_tsn_jav_tha_tig_knd_moo_swt_aze_mol_urd_uzb_dgb_vie_heb_ewe_ses_akn	-0.280487910152287	-0.663306087542284	0.508775390701311
708	amh_scr_xho_pan_chh_aeg_mlt_svk_uzb_aze_cic_sun_tsw_guj_pol_bsq_krd_sid_dgb_mnd_ger_fre_lda_dut_moo_por_hun_yor_bem_fin_nor_anl_geo_alb_swe_afr_lat_wly_amr_mcd_est_swt_mly_hin_ind_jpn_knd_kor_lit_bul_igb_grk_mao_prs_tig_tag_cnt_urd_ewe_slo_gam_cze_arw_eng_ita_qcu_bos_rus_spa_dyu_sod_glc_owc_ctl_jav_rom_ven_ukr_bam_bat_tha_heb_tml_swa_zul_azi_ben_mol_tur_ses_vie_hau_akn_fbf_tsn	-0.934282094097738	-2.26659665834259	0.0257327606732885
709	anl_ger_bem_krd_chh_sid_owc_spa_uzb_azi_moo_mly_bam_arw_prs_bsq_pan_amh_swt_cnt_slo_pol_dyu_scr_igb_bul_hun_ses_ven_fin_eng_mlt_geo_por_rus_afr_cze_hau_aeg_svk_est_fbf_jav_ukr_ind_jpn_knd_kor_guj_swe_xho_ctl_mao_mcd_sod_bat_mnd_rom_akn_glc_gam_fre_nor_lit_bos_qcu_hin_grk_ita_dgb_wly_lat_tig_mol_tag_ben_swa_urd_ewe_sun_tha_amr_tml_cic_lda_aze_dut_alb_tur_zul_vie_heb_tsw_yor_tsn	-0.929228044156223	-2.25918458992215	0.0262077347222791
710	hau_rom_dyu_ctl_heb_amr_chh_guj_aze_azi_yor_jav_bem_eng_hin_bsq_ben_amh_tsn_cnt_ukr_prs_ven_grk_xho_pol_est_dgb_akn_hun_arw_anl_geo_spa_bul_fre_mcd_mlt_owc_lit_fin_ses_sun_pan_tag_jpn_tml_kor_mol_bos_swa_krd_mao_lat_aeg_mly_mnd_swe_tsw_ger_wly_dut_por_svk_glc_qcu_urd_slo_cze_zul_sod_scr_tig_rus_ind_ita_bam_afr_swt_bat_tha_sid_knd_cic_fbf_tur_alb_nor_uzb_ewe_vie_gam_moo_igb_lda	0.0770290275665759	0.181514298507327	0.856358937404438
711	chh_pol_ven_glc_hau_heb_aeg_scr_uzb_azi_ses_mly_lda_alb_rom_bsq_ctl_gam_ewe_mnd_bos_afr_zul_eng_igb_ita_fin_tsn_cic_hun_arw_sod_geo_pan_ger_por_mcd_mlt_amr_dut_est_dgb_mao_lit_tag_jpn_knd_kor_bul_ukr_bem_urd_sun_slo_tig_ind_cnt_cze_akn_grk_wly_rus_guj_prs_krd_qcu_fre_ben_mol_dyu_owc_nor_amh_svk_jav_swe_fbf_spa_bam_bat_tha_anl_tml_tsw_swa_tur_lat_hin_aze_moo_vie_sid_yor_swt_xho	-0.175086715513147	-0.412907572035663	0.680624757491851
712	amr_krd_yor_prs_anl_amh_tig_arw_tur_uzb_lda_tag_moo_swe_svk_bsq_ger_mlt_igb_mnd_ben_ukr_tsw_guj_zul_hin_fin_cic_bem_hun_mcd_wly_geo_dut_rus_spa_bos_owc_aeg_pan_est_fbf_jav_grk_mao_jpn_knd_kor_glc_rom_tsn_urd_mly_eng_gam_bat_cnt_lit_dyu_ita_hau_bul_por_pol_lat_qcu_nor_fre_slo_xho_sod_alb_chh_scr_sun_afr_swt_ctl_ven_ind_tha_heb_tml_swa_ses_azi_mol_cze_aze_akn_vie_sid_bam_ewe_dgb	-0.589545412061236	-1.40672790152287	0.162841057707454
713	hau_ctl_tsw_bos_heb_chh_aeg_scr_uzb_aze_tsn_bat_lda_bul_pan_bsq_pol_sid_yor_mnd_ita_ukr_dgb_rom_bem_rus_fin_igb_swt_est_lat_mlt_geo_arw_slo_nor_ger_gam_amr_urd_hun_cic_tag_afr_jav_jpn_tml_kor_alb_svk_moo_grk_mly_fre_owc_ind_cnt_por_dyu_cze_amh_eng_guj_spa_ben_qcu_krd_swe_mcd_zul_anl_lit_tig_prs_mao_glc_swa_hin_bam_sun_tha_sod_knd_fbf_ven_tur_dut_mol_azi_ses_vie_wly_xho_ewe_akn	-0.0605212825365494	-0.142519909255774	0.886977669685153
714	chh_alb_ses_pan_amr_wly_heb_krd_aze_uzb_moo_jav_bam_cze_guj_bsq_por_gam_fbf_cnt_fre_eng_tsw_ger_ven_ita_hun_bem_igb_est_bul_amh_geo_mol_ben_slo_rom_hau_tig_lit_fin_akn_sun_ukr_mao_jpn_knd_kor_prs_hin_xho_scr_ind_spa_aeg_mly_mnd_nor_dgb_glc_owc_swe_grk_arw_urd_qcu_pol_mcd_rus_lda_anl_lat_mlt_afr_tag_bos_yor_svk_zul_bat_tha_sid_tml_cic_dyu_azi_ctl_dut_tur_swa_vie_sod_swt_ewe_tsn	0.412920673545753	0.971843931331339	0.333649107058863
715	aeg_spa_ewe_eng_heb_sod_owc_dut_uzb_azi_bam_jav_ses_slo_guj_bsq_bul_sid_zul_mnd_ger_lit_akn_pol_lda_cze_hun_igb_yor_est_ita_mlt_geo_urd_mcd_lat_arw_tig_anl_bos_fin_xho_sun_ctl_mao_jpn_knd_kor_ben_scr_fbf_mol_mly_prs_amr_bat_cnt_rom_dyu_grk_amh_svk_alb_afr_pan_qcu_ukr_fre_swe_tsw_gam_nor_chh_krd_ind_hin_moo_rus_bem_tag_tha_wly_tml_tsn_dgb_aze_por_glc_tur_ven_vie_hau_cic_swt_swa	-0.406703392187856	-0.964794934817157	0.337149643425386
716	tig_rom_fbf_ctl_wly_chh_amr_swe_tur_uzb_igb_tag_yor_urd_lit_bsq_cze_gam_moo_cnt_lat_krd_xho_grk_lda_mcd_fin_bam_dgb_hun_svk_aeg_geo_scr_guj_alb_ita_mlt_anl_por_est_akn_ind_dut_bat_jpn_tml_kor_spa_afr_swt_slo_jav_ben_sid_mly_mnd_glc_tsw_pol_sod_eng_bos_ger_mol_qcu_prs_bul_ukr_swa_heb_hin_amh_fre_mao_arw_zul_nor_tsn_sun_tha_owc_knd_dyu_bem_aze_pan_rus_azi_ewe_vie_hau_ses_ven_cic	-0.437607089289731	-1.04126872630524	0.300450245957485
717	heb_arw_swa_cze_mlt_amh_hau_rus_azi_aze_lda_mly_yor_slo_krd_bsq_hin_sod_moo_cnt_ukr_afr_akn_rom_swt_svk_fin_cic_zul_hun_nor_amr_geo_lit_swe_mcd_mol_wly_gam_fre_est_bem_bat_alb_tag_jpn_knd_kor_ita_guj_dyu_grk_mao_ger_aeg_sun_mnd_lat_tsw_bos_tig_ctl_spa_urd_dut_qcu_bul_glc_por_igb_owc_scr_sid_eng_ind_prs_fbf_pan_ses_jav_tha_chh_tml_ewe_tsn_tur_ben_pol_uzb_xho_vie_anl_ven_dgb_bam	-0.036323464523584	-0.0856077121375979	0.931962300268008
718	owc_ben_bam_eng_chh_aeg_amr_krd_aze_azi_swa_sun_igb_rom_hin_bsq_scr_hau_akn_cnt_urd_dut_ven_grk_fbf_svk_fin_bem_ses_hun_ctl_wly_geo_pol_nor_por_swe_sid_amh_ita_est_swt_bat_afr_tag_jpn_tml_kor_lit_alb_ewe_pan_jav_ukr_anl_mao_mnd_rus_yor_mcd_heb_guj_ger_bos_fre_qcu_spa_prs_mol_tsn_tig_cze_mlt_slo_ind_arw_lda_glc_xho_mly_tha_sod_knd_dyu_zul_uzb_bul_lat_tur_dgb_vie_gam_moo_cic_tsw	-0.309865310593061	-0.732832855704216	0.465503478574293
719	sod_mol_cic_por_gam_wly_owc_ctl_aze_uzb_swt_mao_bem_prs_grk_bsq_alb_tig_tsw_cnt_swe_rom_ven_bos_xho_svk_fin_akn_moo_est_dut_heb_geo_afr_glc_scr_mcd_aeg_hau_fre_hun_dgb_mly_ukr_jav_jpn_tml_kor_arw_lat_tsn_spa_tag_cze_chh_sun_mnd_ben_igb_pol_mlt_hin_ita_bul_lit_qcu_eng_krd_pan_yor_anl_urd_sid_ger_bat_nor_lda_rus_dyu_ind_tha_amh_knd_zul_swa_azi_guj_slo_tur_fbf_vie_amr_ses_ewe_bam	-0.0608483628440557	-0.143619889939752	0.886111375143922
720	sod_lit_igb_rus_wly_sid_heb_mcd_aze_tur_dgb_mao_bem_guj_arw_bsq_afr_gam_xho_mnd_krd_nor_moo_scr_yor_ben_est_dyu_ven_fin_grk_amh_geo_pol_dut_ger_eng_chh_mlt_por_hun_swt_jav_alb_sun_jpn_knd_kor_bul_pan_tsw_ita_bat_lat_aeg_tag_cnt_urd_fbf_slo_hau_ctl_svk_glc_rom_qcu_cze_bos_fre_akn_anl_ukr_tig_mol_ind_swe_zul_spa_cic_mly_tha_owc_tml_tsn_ses_azi_hin_prs_uzb_bam_vie_amr_ewe_lda_swa	-0.254085810346798	-0.600798200592114	0.549435859290508
721	chh_mol_akn_alb_heb_mlt_wly_glc_uzb_tur_ewe_jav_dyu_eng_guj_bsq_por_owc_fbf_mnd_rom_ita_ven_scr_bam_pol_hun_moo_bem_fin_krd_sid_geo_rus_arw_grk_ben_aeg_tig_ger_est_dgb_mly_slo_ind_jpn_tml_kor_swe_hin_igb_nor_bat_mcd_anl_tag_cnt_bos_ses_svk_amh_afr_pan_lit_dut_qcu_fre_ukr_prs_cic_amr_spa_hau_lat_sun_cze_swa_urd_tsn_mao_tha_gam_knd_swt_zul_azi_ctl_bul_aze_yor_vie_sod_xho_tsw_lda	0.530067252175658	1.25291023645297	0.213379515150893
722	tig_ukr_cic_por_wly_amr_anl_lit_aze_azi_akn_tag_lda_fre_swe_bsq_slo_aeg_igb_mnd_afr_cze_ses_rom_dyu_svk_est_ven_fbf_fin_grk_gam_geo_scr_spa_mol_ben_chh_amh_prs_hun_yor_mao_mcd_sun_jpn_tml_kor_ger_guj_bem_hin_ind_lat_sod_jav_cnt_nor_swa_eng_mlt_glc_alb_ita_bul_qcu_rus_pol_krd_xho_sid_bos_hau_arw_mly_dut_zul_pan_dgb_bat_tha_owc_knd_bam_tsw_uzb_urd_ctl_tur_ewe_vie_heb_moo_tsn_swt	-0.279424031609838	-0.660201819730754	0.510756197164692
723	aeg_cze_cic_swe_wly_amr_sod_pan_uzb_azi_fbf_jav_xho_mcd_guj_bsq_spa_chh_ewe_cnt_ben_alb_ses_bul_bem_ita_fin_dyu_bam_est_lat_anl_geo_ukr_scr_pol_grk_sid_owc_glc_hun_moo_ind_svk_sun_jpn_tml_kor_eng_slo_yor_fre_bat_rom_gam_mao_mnd_lit_igb_rus_tig_hin_bos_prs_afr_qcu_por_arw_krd_dgb_mlt_mol_hau_dut_mly_ctl_swa_urd_zul_tag_tha_amh_knd_akn_swt_aze_ger_nor_tur_ven_vie_heb_tsn_tsw_lda	-0.153492486759484	-0.362322230885741	0.717933298181561
724	heb_krd_fbf_svk_anl_tig_sod_alb_tur_aze_swa_bat_dgb_rus_fre_bsq_pol_owc_swt_mnd_ukr_ger_zul_bul_igb_arw_est_bem_cic_fin_guj_mlt_geo_bos_mol_ita_scr_chh_amh_por_hun_xho_mly_swe_ind_jpn_knd_kor_prs_eng_bam_mcd_jav_grk_wly_tag_cnt_hin_yor_glc_gam_nor_cze_ben_urd_qcu_lat_afr_lit_tsn_sid_spa_aeg_ctl_mao_slo_akn_dut_ewe_sun_tha_hau_tml_dyu_ven_azi_rom_pan_uzb_lda_vie_amr_tsw_moo_ses	0.0205572357246988	0.048371854941951	0.961523619429382
725	amr_bos_bam_por_tig_wly_owc_lat_uzb_tur_ewe_mao_akn_eng_alb_bsq_pol_chh_dyu_cnt_rom_scr_lda_glc_ven_pan_fin_bem_cic_hun_urd_anl_geo_prs_mcd_svk_dut_aeg_amh_hin_est_moo_jav_rus_bat_jpn_tml_kor_ita_swe_swt_mol_tag_guj_sod_mly_mnd_arw_ses_nor_heb_ben_grk_ctl_ukr_qcu_spa_bul_afr_tsn_mlt_krd_hau_slo_sun_ger_fbf_cze_swa_ind_tha_sid_knd_dgb_igb_azi_lit_fre_aze_zul_vie_gam_yor_tsw_xho	-0.102437939193269	-0.241726791154417	0.809524073912001
726	sod_arw_tsw_glc_gam_chh_tig_bul_aze_azi_bem_ind_ven_lat_ger_bsq_fre_heb_xho_mnd_ukr_grk_akn_prs_ses_mcd_est_zul_swt_hun_svk_amh_geo_slo_nor_pan_eng_wly_hau_urd_fin_igb_sun_ita_bat_jpn_knd_kor_afr_ctl_swa_swe_mao_dut_mlt_jav_cnt_pol_yor_bos_owc_mol_ben_guj_por_qcu_krd_hin_cze_tsn_amr_rus_anl_lit_tag_rom_fbf_spa_ewe_mly_tha_aeg_tml_dyu_moo_uzb_alb_scr_tur_dgb_vie_sid_cic_bam_lda	-0.56635231166504	-1.3489011655091	0.180644051055328
727	amr_hin_moo_cze_sid_chh_owc_fre_uzb_tur_dyu_bat_cic_grk_dut_bsq_ita_hau_bem_mnd_bos_rus_xho_ukr_tsn_lat_est_ewe_bam_fin_bul_amh_geo_swe_slo_mcd_krd_tig_aeg_ctl_hun_ven_jav_scr_sun_jpn_knd_kor_eng_guj_lda_nor_tag_arw_gam_mly_cnt_ger_fbf_afr_sod_svk_por_mol_alb_qcu_urd_pol_spa_dgb_anl_pan_mlt_lit_mao_prs_swt_rom_igb_ind_tha_heb_tml_yor_ses_aze_glc_ben_azi_akn_vie_wly_zul_swa_tsw	-0.181431853561256	-0.427932616783856	0.669689532931132
728	sod_hin_bem_grk_aeg_amr_gam_pan_aze_uzb_yor_tag_ven_rom_lat_bsq_ctl_wly_dyu_cnt_alb_pol_xho_mcd_cic_glc_hun_igb_ses_fin_ita_amh_geo_slo_arw_svk_por_sid_tig_mol_est_moo_bat_cze_jav_jpn_tml_kor_ukr_prs_swa_rus_ind_bos_heb_mly_mnd_lit_dgb_eng_mlt_krd_fre_swe_nor_qcu_ger_afr_ben_tsn_hau_guj_chh_spa_mao_urd_akn_scr_ewe_sun_tha_anl_knd_bam_lda_tur_dut_bul_azi_fbf_vie_owc_zul_tsw_swt	0.268254655905667	0.630833429126579	0.529696695145181
729	sid_bul_zul_bos_sod_hau_aeg_dut_azi_aze_bam_ind_fbf_rus_por_bsq_guj_amh_ven_cnt_prs_arw_akn_swe_tsw_glc_est_dyu_swa_fin_rom_chh_geo_afr_lat_ukr_pan_tig_gam_krd_hun_dgb_sun_alb_mly_jpn_knd_kor_ctl_ben_igb_scr_bat_mcd_mlt_tag_mnd_spa_tsn_ita_anl_pol_lit_urd_grk_qcu_ger_mol_slo_cic_heb_eng_wly_hin_jav_svk_lda_nor_moo_mao_tha_amr_tml_xho_ses_uzb_fre_cze_tur_yor_vie_owc_bem_ewe_swt	-0.247036262412241	-0.58393843803276	0.560675420641018
730	amr_hin_ven_urd_sid_heb_wly_rus_azi_tur_fbf_sun_swt_afr_dut_bsq_guj_tig_ses_mnd_lat_ita_zul_ben_akn_bul_est_lda_xho_fin_prs_mlt_geo_mcd_svk_lit_fre_gam_anl_pan_hun_moo_ind_eng_bat_jpn_tml_kor_scr_ctl_yor_cze_tag_arw_owc_jav_cnt_ukr_igb_rom_hau_nor_por_grk_mol_qcu_glc_alb_swe_dyu_sod_krd_aeg_ger_mao_spa_bam_bos_tsn_mly_tha_amh_knd_cic_ewe_uzb_slo_pol_aze_tsw_vie_chh_bem_dgb_swa	-0.48584198419515	-1.1543736398301	0.251304758817304
731	hau_scr_yor_bos_heb_gam_anl_alb_azi_uzb_ven_jav_xho_fre_dut_bsq_glc_sod_dgb_mnd_lat_rus_cic_krd_igb_svk_hun_tsn_ses_fin_mcd_wly_geo_ita_nor_grk_guj_aeg_amr_mol_est_zul_bat_urd_mly_jpn_tml_kor_prs_pan_bem_hin_sun_ben_chh_ind_cnt_afr_swa_arw_owc_por_cze_lit_pol_qcu_slo_rom_ctl_ewe_tig_ger_sid_bul_tag_spa_bam_ukr_dyu_mao_tha_mlt_knd_moo_tsw_aze_eng_swe_tur_swt_vie_amh_fbf_akn_lda	-0.389302686468572	-0.922035165498962	0.35889605967384
732	hau_guj_dyu_por_chh_sid_amh_prs_tur_azi_moo_jav_akn_urd_mcd_bsq_eng_tig_ewe_cnt_lat_grk_swa_fre_bem_scr_fin_zul_lda_est_bos_owc_geo_mol_rus_glc_dut_wly_gam_alb_hun_tsn_sun_krd_mly_jpn_tml_kor_ukr_ben_fbf_spa_ind_svk_heb_mao_mnd_ger_cic_cze_amr_hin_afr_pan_rom_qcu_lit_swe_pol_bam_aeg_slo_sod_ctl_bat_nor_ses_ita_dgb_tag_tha_anl_knd_yor_igb_uzb_arw_bul_aze_swt_vie_mlt_tsw_xho_ven	0.118163822244805	0.278326877389928	0.781379330435816
733	hau_fre_bam_arw_amr_tig_sod_ger_aze_uzb_ven_tag_cic_scr_eng_bsq_hin_anl_tsw_mnd_urd_rom_zul_ctl_xho_prs_fin_tsn_ewe_hun_alb_chh_geo_pol_bul_svk_ukr_gam_mlt_krd_est_lda_mly_mol_mao_jpn_knd_kor_pan_lat_swa_lit_bat_ben_aeg_ind_cnt_por_bem_dut_sid_swe_nor_guj_spa_qcu_bos_rus_slo_akn_heb_cze_wly_ita_jav_afr_fbf_grk_yor_sun_tha_owc_tml_dyu_moo_azi_mcd_glc_tur_igb_vie_amh_ses_swt_dgb	0.748050885260213	1.77277025277486	0.0795410464678496
734	owc_nor_ses_ger_gam_mlt_wly_ben_aze_azi_yor_tag_bam_guj_bos_bsq_grk_sid_dgb_cnt_spa_svk_akn_dut_tsn_eng_fin_cic_xho_est_ctl_heb_geo_rus_krd_pol_glc_amr_anl_mol_hun_moo_mly_swe_jav_jpn_tml_kor_bul_arw_fbf_alb_ind_por_sod_bat_mnd_mcd_igb_urd_amh_prs_pan_lat_fre_qcu_ita_cze_slo_swa_tig_ukr_aeg_afr_mao_scr_ven_rom_lda_sun_tha_hau_knd_tsw_bem_tur_hin_lit_uzb_dyu_vie_chh_swt_zul_ewe	0.300783098592849	0.708345124345649	0.480502650371345
735	gam_spa_ewe_svk_aeg_amr_sod_cze_tur_aze_tsn_mao_bem_bos_mol_bsq_arw_wly_xho_cnt_pan_por_igb_rus_ven_ukr_fin_moo_cic_est_lit_amh_geo_eng_scr_lat_urd_chh_tig_pol_hun_fbf_sun_guj_mly_jpn_tml_kor_dut_ben_dyu_rom_tag_slo_heb_bat_mnd_prs_ses_mcd_anl_ger_nor_bul_ita_qcu_glc_hin_ctl_swa_mlt_fre_sid_afr_ind_alb_dgb_grk_swt_jav_tha_owc_knd_lda_bam_uzb_swe_krd_azi_zul_vie_hau_tsw_akn_yor	0.956081623905565	2.29287489813217	0.0241092341993847
736	hau_ctl_zul_guj_amh_mlt_heb_ben_aze_tur_lda_sun_dgb_arw_lit_bsq_bul_gam_dyu_cnt_cze_prs_ewe_bos_akn_por_est_swt_bem_fin_grk_anl_geo_scr_glc_urd_eng_tig_amr_rom_hun_tsw_bat_hin_tag_jpn_tml_kor_ukr_rus_xho_spa_ind_nor_owc_mao_mnd_krd_yor_alb_sod_afr_slo_svk_pol_qcu_ger_fre_pan_fbf_sid_mol_wly_swe_jav_ita_moo_mcd_cic_mly_tha_chh_knd_tsn_bam_uzb_dut_lat_azi_swa_vie_aeg_ses_igb_ven	-1.26100679296042	-3.14599368087574	0.00222348479071028
737	sid_lit_swt_fre_anl_tig_amh_scr_aze_azi_akn_sun_cic_svk_rom_bsq_slo_aeg_ses_cnt_mol_nor_zul_ita_ven_bos_fin_yor_dyu_hun_por_chh_geo_swe_spa_dut_ctl_mlt_wly_glc_est_moo_bat_pan_mao_jpn_tml_kor_pol_cze_fbf_arw_mly_alb_heb_ind_mnd_prs_bam_ukr_amr_mcd_bul_krd_rus_qcu_ger_grk_guj_ewe_owc_afr_gam_hin_tag_lat_bem_urd_swa_jav_tha_hau_knd_xho_tsw_tur_ben_eng_uzb_lda_vie_sod_tsn_dgb_igb	0.178953499384014	0.421138498118472	0.674625656039808
738	chh_mcd_ven_krd_anl_amh_mlt_fre_aze_tur_tsn_sun_yor_ger_slo_bsq_swe_sid_ses_mnd_ctl_hin_fbf_grk_cic_guj_hun_akn_bem_fin_afr_aeg_geo_mol_ita_rus_svk_amr_hau_spa_est_xho_mly_urd_bat_jpn_knd_kor_por_glc_bam_rom_jav_lat_heb_mao_cnt_scr_dyu_bos_sod_ukr_eng_nor_arw_qcu_pol_dut_lit_dgb_tig_bul_gam_prs_ind_ben_lda_cze_swa_tag_tha_owc_tml_zul_ewe_azi_alb_pan_uzb_moo_vie_wly_tsw_igb_swt	-0.14035290471088	-0.331029921019681	0.741366589808502
739	amh_swe_moo_por_sod_gam_tig_urd_aze_tur_ven_sun_dyu_bos_bul_bsq_rus_chh_fbf_cnt_spa_lat_tsn_krd_tsw_afr_fin_bem_ewe_hun_hin_owc_geo_lit_eng_guj_dut_sid_heb_ben_est_dgb_bat_mcd_mao_jpn_knd_kor_scr_mol_igb_ctl_jav_rom_mlt_mly_mnd_nor_bam_cze_amr_grk_prs_pan_fre_qcu_arw_svk_glc_ses_hau_alb_aeg_ger_tag_ita_lda_ukr_yor_ind_tha_anl_tml_cic_xho_uzb_pol_slo_azi_zul_vie_wly_swt_akn_swa	1.01035002141073	2.42129603816911	0.0174059418269711
740	chh_fre_tsw_mol_amr_owc_aeg_lat_tur_aze_igb_mly_akn_grk_pol_bsq_bos_tig_yor_cnt_hin_swe_ewe_slo_lda_urd_hun_dgb_cic_est_pan_mlt_geo_scr_eng_rom_ben_anl_hau_guj_fin_ven_ind_dut_sun_jpn_knd_kor_rus_mcd_fbf_glc_bat_alb_sod_mao_mnd_ita_swa_krd_wly_ger_ukr_nor_svk_qcu_afr_spa_por_swt_sid_bul_heb_ctl_jav_arw_bam_lit_zul_tag_tha_amh_tml_dyu_xho_azi_prs_cze_uzb_ses_vie_gam_bem_moo_tsn	-0.521620510316688	-1.24149547179883	0.217544917048311
741	hau_alb_swt_eng_amh_sid_tig_mcd_azi_tur_xho_ind_ses_hin_ctl_bsq_fre_amr_ewe_cnt_ita_bul_tsw_por_moo_pan_est_dyu_zul_hun_rus_aeg_geo_ben_ger_afr_krd_owc_mlt_nor_fin_yor_bat_arw_tag_jpn_tml_kor_ukr_swe_lda_grk_mao_lit_sod_sun_mnd_spa_dgb_prs_wly_cze_scr_urd_glc_qcu_mol_svk_bos_tsn_heb_lat_anl_pol_mly_slo_fbf_rom_ven_jav_tha_chh_knd_bam_cic_aze_guj_dut_uzb_akn_vie_gam_bem_swa_igb	-0.138430820972579	-0.326358869330308	0.744886145603267
742	heb_afr_ses_alb_mlt_amr_owc_nor_uzb_aze_fbf_tag_ewe_pan_lit_bsq_bul_amh_ven_mnd_slo_ctl_cic_rus_moo_krd_hun_bam_tsw_est_lat_anl_geo_dut_por_ukr_mcd_sod_hau_ben_fin_dyu_mly_spa_sun_jpn_knd_kor_guj_eng_tsn_arw_jav_ger_tig_bat_cnt_rom_bem_urd_gam_mol_glc_prs_ita_qcu_cze_pol_bos_dgb_aeg_grk_wly_fre_mao_svk_swt_swe_lda_ind_tha_sid_tml_swa_akn_tur_hin_scr_azi_igb_vie_chh_yor_xho_zul	0.0825205203190803	0.194327248525765	0.846343509797246
743	heb_fre_ven_nor_owc_tig_amh_rus_uzb_azi_swt_bat_yor_prs_ger_bsq_pan_gam_bam_mnd_lit_por_dyu_cze_cic_bul_hun_xho_lda_est_guj_sod_geo_ben_alb_urd_mcd_chh_anl_pol_fin_ses_mly_hin_jav_jpn_tml_kor_grk_arw_tsw_bos_ind_lat_amr_sun_cnt_eng_ewe_dut_sid_ukr_mol_swe_scr_qcu_spa_ita_glc_fbf_hau_krd_aeg_svk_mao_afr_akn_slo_tsn_tag_tha_mlt_knd_swa_bem_tur_ctl_rom_aze_moo_vie_wly_dgb_zul_igb	0.073864964856518	0.173689401339617	0.862487072876889
744	wly_por_igb_lat_mlt_aeg_amh_ctl_uzb_tur_lda_mao_dgb_guj_eng_bsq_dut_heb_zul_cnt_glc_mcd_tsn_arw_tsw_bul_est_yor_bem_hun_prs_amr_geo_swe_urd_rom_pan_anl_owc_spa_fin_bam_jav_ben_bat_jpn_tml_kor_hin_afr_swa_alb_sun_ita_sod_mly_mnd_ger_akn_rus_sid_svk_slo_lit_ukr_qcu_krd_fre_nor_dyu_hau_pol_chh_mol_tag_bos_moo_cze_swt_ind_tha_gam_knd_cic_fbf_azi_scr_grk_aze_ven_vie_tig_ses_ewe_xho	-0.422124422831807	-1.00253972472303	0.318684389679301
745	amh_spa_yor_eng_wly_anl_chh_alb_azi_tur_dgb_mly_cic_lit_afr_bsq_arw_amr_ses_cnt_mol_mcd_dyu_hin_akn_cze_est_ewe_fbf_fin_pan_sid_geo_svk_bos_nor_urd_heb_sod_guj_hun_bam_sun_grk_jav_jpn_knd_kor_rus_dut_moo_ben_ind_pol_gam_mao_mnd_ita_igb_lat_owc_por_scr_fre_ctl_qcu_krd_slo_prs_swt_hau_ger_mlt_bul_bat_swe_zul_rom_swa_tag_tha_aeg_tml_xho_tsn_uzb_glc_ukr_aze_bem_vie_tig_ven_tsw_lda	-0.52952989900939	-1.26076412234709	0.210547688472356
746	hau_hin_dgb_fre_anl_sid_wly_por_tur_azi_cic_jav_ses_pol_bul_bsq_grk_heb_tsn_cnt_alb_ctl_swt_rom_fbf_urd_hun_igb_bam_fin_krd_gam_geo_lat_cze_dut_glc_amh_chh_lit_est_swa_tag_mcd_mly_jpn_tml_kor_bos_ita_bem_scr_sun_afr_owc_bat_mnd_prs_ven_pan_sod_ger_spa_svk_guj_qcu_arw_swe_nor_lda_tig_eng_amr_mol_ind_slo_akn_ukr_tsw_mao_tha_mlt_knd_yor_dyu_aze_rus_ben_uzb_zul_vie_aeg_xho_ewe_moo	0.185522891613331	0.437286652898368	0.662917246352289
747	sid_glc_cic_spa_tig_wly_chh_afr_aze_tur_bem_sun_yor_rus_fre_bsq_pol_mlt_swa_mnd_mcd_ger_akn_scr_dgb_lat_fin_ven_swt_est_ukr_heb_geo_dut_nor_hin_prs_anl_hau_guj_hun_igb_jav_por_mao_jpn_knd_kor_mol_swe_xho_slo_bat_krd_aeg_mly_cnt_cze_fbf_pan_amr_eng_ben_bul_arw_qcu_grk_ita_rom_tsw_sod_alb_amh_ctl_ind_svk_tsn_bos_bam_tag_tha_gam_tml_ses_dyu_uzb_lit_urd_azi_ewe_vie_owc_zul_lda_moo	-0.0366452502521345	-0.0864328006523299	0.931308192713644
748	aeg_pan_igb_rom_amh_anl_hau_bos_tur_azi_moo_mly_bem_spa_mcd_bsq_swe_wly_cic_cnt_glc_nor_zul_cze_lda_krd_est_tsn_xho_hun_alb_owc_geo_hin_prs_scr_fre_heb_amr_ben_fin_yor_bat_svk_tag_jpn_tml_kor_slo_ger_ven_ita_ind_afr_chh_jav_mnd_ctl_bam_ukr_sod_pol_dut_lat_arw_qcu_rus_por_bul_swa_mlt_eng_sid_guj_mao_mol_swt_grk_ewe_sun_tha_tig_knd_tsw_dgb_uzb_lit_urd_aze_fbf_vie_gam_ses_akn_dyu	-0.803217897939961	-1.92931020371673	0.0567409059243835
749	owc_por_bam_ctl_chh_aeg_amr_urd_uzb_azi_fbf_ind_igb_glc_hin_bsq_eng_sod_dyu_mnd_ita_pol_moo_ben_ewe_guj_hun_dgb_akn_est_mol_mlt_geo_ger_rus_fre_dut_anl_gam_bos_fin_tsw_bat_mcd_mao_jpn_knd_kor_arw_bul_swt_krd_mly_afr_sid_sun_cnt_swe_bem_alb_wly_slo_scr_grk_lit_qcu_svk_lat_rom_yor_heb_nor_hau_prs_jav_spa_ses_ukr_cic_tag_tha_amh_tml_ven_swa_aze_cze_pan_tur_lda_vie_tig_zul_xho_tsn	-0.858771976980213	-2.07986155593794	0.0402895825611139
750	tig_ita_bam_krd_mlt_sod_anl_ukr_tur_uzb_tsn_tag_lda_guj_prs_bsq_arw_sid_akn_cnt_afr_scr_ses_lat_dgb_lit_hun_ewe_swt_fin_rom_gam_geo_hin_spa_svk_glc_aeg_amh_eng_est_dyu_jav_mcd_sun_jpn_tml_kor_ctl_urd_bem_cze_ind_pan_chh_bat_mnd_ben_xho_rus_owc_fre_slo_mol_bos_qcu_nor_grk_ger_ven_wly_dut_amr_swe_mly_alb_zul_pol_yor_mao_tha_heb_knd_cic_swa_aze_por_bul_azi_moo_vie_hau_igb_fbf_tsw	-0.316448923667946	-0.748362027681172	0.456130232232011
751	wly_rom_cic_arw_aeg_tig_sid_alb_aze_uzb_zul_ind_igb_krd_nor_bsq_hin_owc_bem_mnd_ukr_lat_swa_fre_tsw_dut_fin_ses_bam_est_eng_amh_geo_spa_ben_cze_lit_mlt_sod_svk_hun_tsn_bat_mol_jav_jpn_tml_kor_pol_ctl_dyu_slo_mao_mcd_hau_sun_cnt_ger_xho_glc_amr_urd_bul_bos_prs_qcu_ita_grk_por_yor_gam_afr_chh_guj_mly_scr_swt_pan_fbf_tag_tha_heb_knd_ewe_lda_tur_swe_rus_azi_dgb_vie_anl_akn_ven_moo	0.127550989640053	0.300404090473536	0.764539440770598
752	heb_krd_tsn_swe_sod_aeg_hau_ita_aze_tur_moo_mly_akn_rus_arw_bsq_rom_owc_dyu_cnt_grk_fre_fbf_prs_swa_dut_hun_swt_zul_fin_cze_mlt_geo_lit_pol_slo_alb_gam_wly_mcd_est_ewe_sun_ctl_bat_jpn_tml_kor_nor_lat_tsw_spa_mao_ben_tig_jav_mnd_por_xho_glc_amh_urd_ukr_guj_pan_qcu_afr_bul_mol_bem_amr_eng_chh_hin_ind_svk_dgb_bos_igb_tag_tha_anl_knd_cic_lda_uzb_scr_ger_azi_yor_vie_sid_ses_bam_ven	-0.97702502708242	-2.37372563283599	0.0196661286860715
753	sid_hin_yor_bul_anl_amr_hau_slo_azi_aze_akn_tag_tsn_ger_mol_bsq_svk_aeg_dgb_cnt_swe_prs_xho_rom_cic_bos_hun_swt_ewe_fin_pan_heb_geo_por_dut_pol_arw_owc_amh_lit_est_ses_ind_urd_mao_jpn_tml_kor_krd_afr_swa_cze_bat_nor_chh_mly_mnd_eng_igb_scr_tig_ben_guj_mcd_ukr_qcu_lat_ita_ctl_tsw_wly_fre_sod_grk_jav_rus_fbf_glc_moo_sun_tha_mlt_knd_dyu_zul_tur_alb_spa_uzb_ven_vie_gam_bam_bem_lda	-0.745911208779802	-1.79437055828719	0.0760033031494378
754	amh_guj_moo_slo_owc_sid_amr_ctl_tur_uzb_igb_ind_lda_glc_bos_bsq_urd_wly_dgb_mnd_nor_ben_swa_mol_yor_cze_fin_cic_tsn_hun_mcd_chh_geo_afr_lat_rus_rom_aeg_mlt_scr_est_fbf_mly_pol_tag_jpn_tml_kor_ita_dut_bam_hin_sun_eng_sod_jav_cnt_krd_bem_ukr_tig_pan_bul_ger_arw_qcu_grk_fre_spa_zul_hau_svk_heb_alb_mao_por_ewe_swe_swt_bat_tha_anl_knd_akn_ven_azi_lit_prs_aze_tsw_vie_gam_ses_xho_dyu	0.0688442994031416	0.161974747586665	0.871677131790045
755	amh_guj_zul_scr_chh_gam_tig_ita_aze_uzb_bem_tag_tsw_fre_bul_bsq_pol_sid_yor_cnt_swe_spa_bam_mcd_igb_dut_est_dyu_swa_hun_ctl_mlt_geo_ben_hin_arw_cze_amr_owc_krd_fin_tsn_bat_bos_sun_jpn_tml_kor_ukr_afr_fbf_lat_mly_eng_anl_mao_mnd_ger_ven_por_aeg_lit_nor_alb_svk_qcu_urd_rom_rus_lda_heb_glc_hau_slo_ind_grk_dgb_pan_cic_jav_tha_sod_knd_moo_xho_azi_prs_mol_tur_ses_vie_wly_ewe_swt_akn	0.630736359941282	1.50006382212446	0.13698517588439
756	wly_ukr_cic_ger_amh_tig_anl_eng_azi_aze_ewe_bat_bam_mol_pan_bsq_slo_gam_tsn_cnt_swe_bul_ses_guj_tsw_svk_fin_fbf_bem_est_cze_owc_geo_lat_alb_spa_mcd_sid_amr_prs_hun_dgb_sun_krd_mly_jpn_tml_kor_grk_por_dyu_rus_tag_rom_hau_jav_mnd_ctl_lda_afr_heb_ben_scr_arw_pol_qcu_lit_glc_bos_yor_sod_dut_aeg_urd_mao_fre_akn_nor_zul_ind_tha_mlt_knd_moo_xho_uzb_hin_ita_tur_ven_vie_chh_swt_igb_swa	0.279373493246576	0.657526588684743	0.512466519133829
757	hau_bul_igb_por_heb_wly_owc_mcd_tur_uzb_tsn_tag_dgb_pol_nor_bsq_svk_chh_xho_mnd_slo_urd_moo_guj_dyu_hin_hun_swa_swt_est_alb_aeg_geo_rom_ctl_dut_swe_sod_mlt_cze_fin_ven_jav_mol_mao_jpn_knd_kor_scr_lat_bem_lit_bat_glc_amh_sun_cnt_rus_ewe_bos_sid_ger_grk_ukr_pan_qcu_krd_fre_ita_cic_anl_spa_amr_afr_mly_arw_ses_prs_lda_ind_tha_gam_tml_bam_yor_aze_eng_ben_azi_fbf_vie_tig_zul_tsw_akn	0.089268164277989	0.210104722069129	0.834045557953384
758	gam_dut_swt_glc_amr_mlt_sid_guj_tur_azi_fbf_bat_xho_ita_krd_bsq_swe_wly_swa_cnt_scr_svk_tsn_por_zul_rom_hun_bam_akn_fin_afr_chh_geo_rus_cze_slo_spa_anl_sod_pan_est_ven_jav_ger_ind_jpn_tml_kor_bul_grk_lda_lit_sun_mol_aeg_mao_mnd_ukr_yor_fre_heb_ctl_prs_arw_nor_qcu_lat_alb_ben_ewe_hau_bos_amh_mcd_mly_urd_ses_hin_bem_tag_tha_owc_knd_dyu_dgb_aze_eng_pol_uzb_igb_vie_tig_cic_moo_tsw	0.164065598891431	0.386264490282085	0.700183089221292
759	sid_eng_xho_cze_aeg_anl_hau_arw_uzb_tur_fbf_jav_tsw_slo_scr_bsq_spa_owc_zul_cnt_urd_rus_dgb_bos_igb_prs_fin_swa_tsn_est_guj_gam_geo_mcd_mol_krd_rom_amr_mlt_dut_hun_dyu_mao_hin_tag_jpn_tml_kor_ukr_por_swt_ita_bat_pan_amh_mly_mnd_bul_ses_afr_chh_swe_ctl_ger_grk_qcu_svk_fre_glc_yor_wly_alb_tig_ben_ind_pol_lda_lat_ewe_sun_tha_heb_knd_bem_ven_azi_nor_lit_aze_akn_vie_sod_bam_cic_moo	-0.320392687772943	-0.757813524640499	0.450478609211901
760	heb_afr_swt_cze_hau_wly_owc_scr_azi_uzb_tsn_ind_bem_lat_nor_bsq_krd_aeg_xho_cnt_rom_arw_ewe_ben_cic_mol_fin_bam_dgb_hun_grk_sid_geo_urd_mcd_slo_ukr_amr_tig_hin_est_yor_sun_bul_mao_jpn_knd_kor_bos_ctl_ven_pol_jav_rus_anl_bat_mnd_ger_lda_alb_mlt_lit_por_dut_eng_qcu_svk_swe_prs_moo_amh_fre_chh_ita_tag_spa_tsw_pan_igb_mly_tha_sod_tml_zul_swa_aze_glc_guj_tur_dyu_vie_gam_fbf_ses_akn	-0.214712388068919	-0.50689217456336	0.61343025099122
761	chh_scr_swt_swe_heb_hau_mlt_dut_aze_uzb_ewe_jav_yor_hin_urd_bsq_ita_wly_zul_cnt_pol_mol_igb_pan_dgb_rus_est_ven_bam_hun_ukr_anl_geo_eng_alb_nor_fre_amh_amr_afr_fin_xho_mao_ger_sun_jpn_knd_kor_bos_lit_lda_glc_bat_lat_aeg_mly_mnd_ben_fbf_por_tig_ctl_guj_grk_arw_qcu_cze_rom_spa_tsw_sod_krd_gam_mcd_tag_svk_dyu_bul_tsn_ind_tha_owc_tml_moo_swa_azi_slo_prs_tur_bem_vie_sid_ses_akn_cic	-0.119834792304277	-0.282386939608141	0.778274334564412
762	wly_ger_moo_slo_amh_owc_sid_hin_aze_azi_bem_bat_igb_bul_mcd_bsq_guj_mlt_lda_cnt_bos_krd_yor_fre_akn_lat_hun_cic_swa_fin_ctl_tig_geo_ita_alb_glc_por_chh_gam_ben_est_xho_sun_pan_tag_jpn_tml_kor_prs_dut_bam_nor_mao_afr_sod_ind_mnd_rom_dgb_spa_anl_svk_lit_rus_grk_qcu_ukr_scr_urd_ses_hau_pol_amr_eng_jav_arw_tsn_swe_dyu_mly_tha_heb_knd_swt_zul_tur_cze_mol_uzb_fbf_vie_aeg_tsw_ewe_ven	-0.60382902271626	-1.44521186539122	0.151759609828559
763	tig_ukr_igb_prs_hau_aeg_sod_rom_tur_azi_swa_jav_dyu_ita_hin_bsq_slo_gam_tsn_mnd_swe_spa_dgb_pol_fbf_grk_hun_tsw_bam_est_rus_sid_geo_bos_alb_afr_por_amh_heb_svk_fin_xho_mao_ctl_tag_jpn_knd_kor_krd_ben_ven_glc_ind_dut_amr_bat_cnt_eng_yor_fre_owc_guj_bul_cze_urd_qcu_mol_lat_arw_ewe_mlt_lit_chh_pan_sun_scr_swt_mcd_ses_mly_tha_anl_tml_bem_cic_uzb_ger_nor_aze_zul_vie_wly_akn_moo_lda	-0.617786798051728	-1.47464274137913	0.143685919056049
764	wly_swe_swa_bul_mlt_heb_chh_ukr_aze_tur_yor_bat_fbf_ger_urd_bsq_guj_gam_ses_mnd_lit_rus_xho_arw_dgb_eng_hun_igb_bem_est_ita_sod_geo_svk_mol_alb_hin_hau_amh_scr_fin_ewe_sun_pan_mly_jpn_knd_kor_ben_lat_akn_ctl_ind_cze_owc_jav_cnt_dut_tsn_glc_tig_afr_krd_bos_rom_qcu_spa_nor_slo_bam_sid_fre_amr_por_tag_grk_tsw_pol_swt_mao_tha_aeg_tml_ven_lda_azi_prs_mcd_uzb_moo_vie_anl_cic_zul_dyu	-0.391860070829086	-0.929653255341728	0.354957449754343
765	tig_por_bem_lit_amr_heb_gam_arw_tur_azi_tsn_tag_tsw_bul_rus_bsq_glc_mlt_lda_cnt_cze_nor_xho_pol_ewe_fre_est_fbf_cic_hun_bos_sod_geo_hin_ita_mol_svk_amh_chh_slo_fin_igb_mao_krd_bat_jpn_knd_kor_prs_grk_swt_spa_ind_alb_hau_jav_mnd_eng_akn_ben_sid_mcd_pan_lat_ger_qcu_ctl_rom_ukr_yor_owc_scr_aeg_afr_sun_dut_zul_urd_swa_mly_tha_anl_tml_ses_moo_aze_guj_swe_uzb_dyu_vie_wly_bam_dgb_ven	-0.174822314765921	-0.412264211442018	0.681094542780461
766	gam_fre_dyu_guj_wly_hau_mlt_glc_azi_tur_swa_mao_fbf_mol_nor_bsq_alb_owc_xho_mnd_svk_spa_tsn_ukr_bem_por_fin_tsw_yor_est_ita_sod_geo_rom_lit_rus_prs_anl_tig_scr_hun_akn_ind_pol_bat_jpn_tml_kor_mcd_bul_dgb_bos_tag_swe_sid_mly_cnt_krd_igb_arw_amr_cze_urd_lat_ben_qcu_grk_eng_slo_ses_aeg_afr_heb_ger_jav_pan_cic_ctl_ewe_sun_tha_chh_knd_ven_bam_uzb_hin_dut_aze_zul_vie_amh_moo_lda_swt	0.186618845336578	0.43983127756763	0.661079752132399
767	owc_eng_xho_prs_chh_gam_sid_scr_aze_tur_bem_mao_ses_slo_ita_bsq_ctl_hau_dyu_cnt_rus_fre_ven_cze_dgb_ger_fin_zul_swa_est_lat_wly_geo_lit_pol_mol_alb_aeg_heb_ben_hun_fbf_mly_swe_bat_jpn_tml_kor_afr_arw_yor_dut_jav_bos_anl_ind_mnd_nor_tsn_grk_tig_svk_por_urd_hin_qcu_mcd_bul_guj_tsw_mlt_ukr_amr_glc_tag_pan_moo_rom_akn_sun_tha_amh_knd_igb_lda_uzb_krd_spa_azi_swt_vie_sod_cic_bam_ewe	0.0835970054805114	0.196714488725282	0.844480222107165
768	gam_ita_lda_bos_owc_heb_amr_prs_tur_aze_akn_sun_ses_urd_guj_bsq_pan_hau_tsn_cnt_rus_alb_ewe_glc_zul_arw_hun_bem_tsw_fin_fre_aeg_geo_lit_lat_por_grk_anl_amh_cze_est_dgb_bat_spa_ind_jpn_knd_kor_ukr_mol_fbf_afr_mly_slo_mlt_tag_mnd_eng_swt_svk_tig_swe_ben_mcd_bul_qcu_krd_dut_ger_cic_sid_nor_wly_pol_mao_scr_ven_ctl_yor_jav_tha_chh_tml_moo_bam_azi_hin_rom_uzb_swa_vie_sod_igb_dyu_xho	-0.865430002856631	-2.09888039590353	0.0385371450141363
769	amr_scr_yor_ita_anl_hau_gam_mcd_tur_aze_tsn_ind_lda_hin_nor_bsq_ukr_owc_moo_mnd_ben_afr_ewe_dut_igb_guj_hun_xho_fbf_fin_grk_mlt_geo_slo_krd_bul_lat_aeg_heb_bos_est_ses_mao_pol_jav_jpn_knd_kor_pan_alb_bem_spa_bat_cze_amh_sun_cnt_rom_dyu_eng_sid_swe_por_arw_rus_qcu_mol_prs_urd_swa_sod_ger_tig_glc_tag_svk_tsw_fre_zul_mly_tha_wly_tml_ven_akn_azi_lit_ctl_uzb_bam_vie_chh_cic_dgb_swt	-0.542517693703231	-1.29269753938874	0.199318092788348
770	anl_rom_yor_lit_gam_amh_heb_por_azi_tur_moo_mly_ven_grk_eng_bsq_ger_amr_xho_mnd_spa_scr_dgb_dut_tsw_slo_fin_ses_igb_hun_bos_mlt_geo_krd_hin_mol_bul_aeg_tig_guj_est_swa_mao_fre_bat_jpn_knd_kor_arw_ctl_bem_mcd_jav_pan_sid_ind_cnt_ukr_zul_svk_hau_afr_alb_glc_lat_qcu_prs_swe_ita_lda_chh_urd_sod_cze_sun_rus_cic_nor_fbf_tag_tha_wly_tml_bam_akn_aze_ben_pol_uzb_dyu_vie_owc_ewe_swt_tsn	-0.540555935469544	-1.28766526311472	0.201057597027607
771	amr_cze_moo_swe_heb_aeg_anl_ben_tur_azi_xho_ind_lda_slo_prs_bsq_por_chh_dyu_cnt_mol_ita_bam_bul_cic_glc_est_tsn_zul_hun_scr_hau_geo_hin_alb_spa_krd_wly_tig_grk_fin_ven_jav_mcd_mly_jpn_tml_kor_ger_eng_akn_afr_mao_bos_gam_sun_mnd_svk_ses_dut_mlt_arw_lat_guj_urd_qcu_rom_rus_fre_fbf_sid_lit_owc_pol_bat_pan_dgb_ukr_swa_tag_tha_amh_knd_yor_swt_uzb_nor_ctl_aze_bem_vie_sod_ewe_igb_tsw	-0.235348764943571	-0.555521675229043	0.579871796085987
772	amr_ger_ven_alb_aeg_anl_owc_glc_azi_uzb_ses_tag_swt_ben_slo_bsq_prs_tig_tsw_cnt_svk_bos_tsn_por_swa_pan_fin_xho_lda_hun_hin_hau_geo_ctl_cze_lit_rom_sid_sod_pol_est_bam_jav_swe_ind_jpn_tml_kor_afr_lat_dgb_spa_mao_scr_gam_mly_mnd_eng_moo_krd_mlt_guj_arw_grk_nor_qcu_bul_ukr_fre_zul_chh_mcd_heb_ita_sun_urd_fbf_rus_cic_bat_tha_wly_knd_igb_yor_aze_mol_dut_tur_ewe_vie_amh_dyu_bem_akn	0.0486792952306523	0.114521765341423	0.909071081051167
773	gam_eng_xho_bul_tig_owc_amr_ita_uzb_tur_swa_mao_dgb_scr_lat_bsq_ger_anl_bem_cnt_pan_hin_tsw_rom_lda_pol_est_fbf_ewe_hun_lit_sod_geo_krd_ctl_prs_mol_mlt_sid_guj_fin_dyu_bat_rus_tag_jpn_knd_kor_alb_fre_moo_grk_mly_svk_amh_ind_mnd_spa_ses_urd_aeg_arw_bos_mcd_swe_qcu_ben_ukr_dut_cic_hau_cze_chh_glc_sun_por_swt_afr_ven_jav_tha_heb_tml_igb_yor_azi_slo_nor_aze_akn_vie_wly_bam_zul_tsn	-0.0986138887970275	-0.232540745828954	0.816629031220107
774	heb_bul_tsw_slo_mlt_aeg_amh_fre_tur_azi_lda_bat_zul_krd_afr_bsq_scr_sod_bem_cnt_ger_urd_yor_mcd_swt_ctl_hun_cic_ven_est_swe_hau_geo_guj_cze_spa_lat_tig_owc_glc_fin_akn_mao_eng_jav_jpn_tml_kor_arw_rus_dyu_rom_ind_por_gam_mly_mnd_mol_fbf_nor_wly_pan_ita_bos_prs_qcu_hin_ben_pol_bam_sid_svk_amr_lit_tag_alb_igb_ukr_dgb_sun_tha_anl_knd_ewe_moo_uzb_dut_grk_aze_swa_vie_chh_xho_ses_tsn	-0.486097864614479	-1.15515492034635	0.250986351635658
775	anl_ita_cic_slo_gam_amr_tig_por_azi_tur_bam_mao_bem_scr_arw_bsq_alb_chh_tsn_mnd_ger_rus_akn_swe_ewe_dut_fin_ses_zul_est_spa_heb_geo_nor_bos_svk_ukr_hau_sid_pol_hun_dgb_bat_bul_sun_jpn_tml_kor_ben_rom_igb_lit_ind_mol_amh_jav_cnt_hin_moo_urd_sod_krd_ctl_glc_afr_qcu_mcd_pan_lat_swt_aeg_cze_mlt_prs_mly_guj_yor_eng_dyu_tag_tha_wly_knd_tsw_fbf_uzb_grk_fre_aze_xho_vie_owc_swa_ven_lda	-0.430846929214076	-1.02338329652641	0.308781320834185
776	gam_cze_akn_grk_heb_sid_wly_guj_uzb_azi_moo_mao_dyu_eng_ita_bsq_hin_hau_ewe_cnt_lit_glc_dgb_afr_xho_swe_fin_ven_bem_hun_por_anl_geo_ben_lat_prs_bul_owc_amh_slo_est_yor_ind_ctl_bat_jpn_knd_kor_ger_rom_swa_urd_tag_fre_sod_sun_mnd_pol_igb_arw_tig_pan_svk_dut_mcd_qcu_nor_alb_krd_swt_chh_rus_amr_mol_jav_scr_cic_bos_ses_mly_tha_aeg_tml_tsw_zul_aze_spa_ukr_tur_bam_vie_mlt_tsn_fbf_lda	-0.337917148590247	-0.799951258998556	0.425777670312394
777	aeg_lit_yor_eng_owc_anl_amr_mol_tur_azi_xho_ind_cic_glc_pol_bsq_scr_chh_tsw_mnd_swe_ger_lda_ukr_fbf_fre_fin_bem_dgb_est_guj_sid_geo_bul_urd_afr_spa_tig_heb_grk_hun_zul_bat_ctl_mly_jpn_knd_kor_prs_svk_dyu_rus_mao_ita_wly_sun_cnt_pan_igb_arw_hau_bos_lat_ben_krd_qcu_por_slo_dut_akn_gam_hin_amh_cze_jav_alb_swt_rom_bam_tag_tha_mlt_tml_ewe_moo_uzb_mcd_nor_aze_tsn_vie_sod_swa_ses_ven	-0.338878793489763	-0.801740944042787	0.424746651687566
778	mlt_ger_moo_pan_hau_tig_sod_scr_tur_azi_zul_jav_ewe_mcd_swe_bsq_mol_aeg_yor_mnd_nor_svk_dgb_krd_fbf_urd_fin_bem_ses_hun_ben_gam_geo_lit_ita_hin_ukr_amh_sid_ctl_est_ven_tag_slo_ind_jpn_tml_kor_bos_bul_cic_arw_sun_por_owc_bat_cnt_grk_tsw_guj_amr_eng_afr_alb_spa_qcu_glc_prs_cze_igb_wly_rom_anl_lat_mao_fre_lda_rus_dyu_mly_tha_heb_knd_swt_xho_aze_dut_pol_uzb_tsn_vie_chh_akn_swa_bam	0.106087978324942	0.249642930813762	0.803414075139997
779	chh_cze_dyu_lat_owc_sod_gam_nor_azi_aze_yor_tag_cic_por_ita_bsq_swe_amr_swa_cnt_ben_urd_ewe_bul_bem_hin_fin_tsn_xho_est_alb_aeg_geo_scr_mol_ger_pan_sid_amh_arw_hun_swt_mao_lit_mly_jpn_knd_kor_rus_prs_fbf_slo_bat_svk_wly_sun_mnd_glc_igb_ukr_tig_eng_rom_spa_dut_qcu_pol_afr_ctl_bam_mlt_grk_hau_krd_jav_bos_lda_mcd_tsw_ind_tha_anl_tml_akn_ses_uzb_guj_fre_tur_zul_vie_heb_dgb_moo_ven	-0.250454553619265	-0.592127512302723	0.555202057820274
780	heb_lat_zul_dut_wly_gam_anl_swe_azi_aze_moo_jav_bem_pol_mol_bsq_ctl_chh_yor_cnt_glc_ger_tsw_svk_swa_slo_fin_igb_ven_hun_fre_owc_geo_urd_krd_ukr_mcd_sod_amr_grk_est_tsn_mao_rus_bat_jpn_knd_kor_bos_lit_cic_ita_tag_alb_amh_mly_mnd_por_akn_pan_sid_afr_arw_cze_hin_qcu_ben_spa_nor_fbf_tig_eng_hau_rom_ind_prs_lda_scr_swt_sun_tha_aeg_tml_ses_dyu_tur_guj_bul_uzb_ewe_vie_mlt_xho_dgb_bam	-0.387648471681238	-0.917664759063564	0.361168146934852
781	hau_eng_ewe_grk_mlt_owc_anl_ctl_tur_azi_swa_sun_xho_fre_bul_bsq_krd_gam_bem_cnt_bos_ger_ses_lat_igb_svk_est_lda_ven_fin_afr_heb_geo_prs_hin_spa_cze_wly_amr_pan_hun_tsn_jav_alb_mao_jpn_tml_kor_rus_nor_akn_mol_ind_ukr_sod_tag_mnd_ben_tsw_pol_sid_lit_rom_swe_urd_qcu_dut_ita_guj_fbf_tig_slo_chh_scr_mly_por_swt_glc_yor_bat_tha_amh_knd_bam_moo_uzb_mcd_arw_aze_dyu_vie_aeg_cic_dgb_zul	-0.459300847076971	-1.09210992597632	0.277605900396377
782	aeg_guj_ses_hin_heb_hau_chh_urd_tur_aze_ewe_ind_cic_alb_slo_bsq_cze_sid_bam_cnt_rom_krd_yor_fre_swt_lat_hun_tsn_bem_est_ben_amr_geo_bul_ger_lit_svk_tig_amh_swe_fin_dyu_bat_nor_mao_jpn_knd_kor_grk_ctl_igb_spa_tag_rus_wly_sun_mnd_eng_zul_mol_anl_por_pol_glc_bos_qcu_mcd_afr_ukr_swa_gam_scr_mlt_prs_mly_arw_tsw_pan_ven_jav_tha_owc_tml_dgb_xho_azi_ita_dut_uzb_moo_vie_sod_akn_lda_fbf	0.0152804261125973	0.0360039933048884	0.971356342684169
783	owc_dut_tsw_scr_amr_anl_mlt_afr_tur_uzb_ses_mly_swt_grk_ger_bsq_lit_sod_bem_cnt_ben_prs_zul_cze_ewe_eng_hun_swa_fbf_est_swe_heb_geo_fre_alb_svk_bul_tig_amh_ukr_fin_lda_jav_pol_bat_jpn_knd_kor_hin_ctl_xho_mcd_mao_guj_wly_tag_mnd_nor_akn_pan_aeg_por_spa_lat_ita_qcu_rus_bos_arw_cic_hau_slo_gam_mol_sun_urd_yor_krd_moo_ind_tha_sid_tml_dgb_tsn_aze_glc_rom_azi_bam_vie_chh_igb_ven_dyu	0.347899189288883	0.820837151622601	0.413838141223339
784	gam_scr_akn_pan_sid_amr_wly_ukr_aze_azi_ses_mly_yor_ger_slo_bsq_cze_sod_tsw_cnt_hin_mol_moo_eng_lda_prs_hun_swa_xho_est_glc_tig_geo_por_grk_svk_ita_mlt_amh_lit_fin_fbf_mao_ben_ind_jpn_tml_kor_alb_afr_dgb_nor_sun_lat_owc_tag_mnd_krd_swt_arw_hau_ctl_bul_rus_fre_qcu_mcd_rom_dut_bem_heb_swe_chh_bos_jav_guj_cic_urd_ven_bat_tha_aeg_knd_bam_zul_tur_spa_pol_uzb_ewe_vie_anl_tsn_dyu_igb	-0.441631406217444	-1.04901256289381	0.296890808050573
785	sid_por_xho_pan_owc_amr_aeg_ben_uzb_aze_bem_jav_ses_lat_ger_bsq_ita_gam_swt_mnd_urd_spa_zul_bos_dyu_mcd_hun_tsw_cic_fin_rom_amh_geo_svk_arw_pol_slo_tig_hau_lit_est_ewe_mao_scr_mly_jpn_tml_kor_ctl_krd_bam_dut_sun_hin_chh_ind_cnt_bul_moo_cze_sod_fre_grk_swe_eng_qcu_afr_mol_prs_dgb_heb_ukr_mlt_rus_tag_nor_fbf_guj_lda_bat_tha_wly_knd_swa_akn_azi_glc_alb_tur_tsn_vie_anl_igb_ven_yor	-0.26008698377477	-0.615004240517816	0.54005385114276
786	gam_nor_ewe_rus_heb_owc_anl_pol_aze_tur_bam_jav_swt_swe_cze_bsq_guj_wly_yor_mnd_urd_hin_xho_bul_tsn_fre_hun_dgb_fbf_fin_lit_amr_geo_ita_pan_afr_ctl_hau_aeg_krd_est_cic_mly_mol_tag_jpn_knd_kor_grk_ger_zul_scr_mao_dut_amh_sun_cnt_slo_bem_ukr_sid_mcd_arw_lat_alb_qcu_glc_rom_por_lda_mlt_eng_sod_prs_bat_bos_ses_ben_dyu_ind_tha_tig_tml_ven_moo_uzb_svk_spa_azi_akn_vie_chh_swa_igb_tsw	-0.220805601383737	-0.521789234174565	0.603057607374524
787	anl_glc_ses_ita_heb_owc_tig_hin_tur_uzb_lda_bat_moo_pol_eng_bsq_urd_chh_zul_mnd_fre_ben_igb_scr_yor_arw_fin_dgb_bam_hun_lit_gam_geo_mcd_ukr_pan_nor_sid_sod_prs_est_akn_sun_bul_mao_jpn_knd_kor_cze_slo_bem_svk_tag_alb_hau_jav_cnt_krd_dyu_guj_wly_por_afr_rom_dut_qcu_mol_rus_grk_cic_mlt_bos_aeg_ctl_mly_swe_ewe_spa_xho_ind_tha_amh_tml_tsn_swa_azi_ger_lat_aze_swt_vie_amr_fbf_ven_tsw	0.243247758499348	0.572125458479979	0.568617390664306
788	gam_bul_dgb_swe_amr_hau_sod_scr_uzb_azi_zul_jav_akn_ita_krd_bsq_lat_heb_dyu_cnt_svk_ukr_ven_por_tsw_pol_hun_xho_igb_fin_afr_anl_geo_glc_bos_nor_dut_chh_sid_lit_est_bem_ind_spa_mly_jpn_tml_kor_grk_arw_swt_fre_tag_rom_tig_mao_mnd_mcd_bam_rus_wly_pan_guj_urd_hin_qcu_eng_ger_cze_moo_mlt_prs_aeg_mol_sun_ctl_cic_ben_tsn_bat_tha_owc_knd_swa_fbf_aze_slo_alb_tur_yor_vie_amh_lda_ewe_ses	0.122952997899123	0.289254006372287	0.773030840922048
789	chh_ukr_ses_rus_hau_amh_tig_pol_azi_tur_ven_bat_igb_alb_lat_bsq_ben_anl_fbf_cnt_lit_ger_swa_fre_bam_rom_fin_bem_ewe_est_hin_gam_geo_nor_slo_arw_afr_amr_sid_dut_hun_lda_mly_guj_jav_jpn_tml_kor_cze_krd_swt_scr_mao_swe_sod_ind_mnd_pan_xho_svk_owc_prs_ctl_mcd_bos_qcu_glc_bul_grk_dyu_heb_ita_aeg_mol_tag_por_zul_urd_moo_sun_tha_mlt_knd_tsn_akn_uzb_spa_eng_aze_tsw_vie_wly_yor_dgb_cic	0.302490535884462	0.712731549279691	0.477796362158101
790	sid_prs_moo_rom_gam_owc_mlt_ben_uzb_aze_zul_bat_xho_afr_dut_bsq_cze_amh_ses_cnt_grk_urd_akn_ctl_igb_bos_hun_yor_lda_fin_pan_anl_geo_slo_spa_eng_pol_sod_wly_bul_est_ven_ind_krd_mao_jpn_tml_kor_rus_glc_fbf_hin_sun_mcd_chh_mly_mnd_lit_bem_fre_hau_lat_scr_ger_guj_qcu_ita_svk_alb_cic_amr_ukr_aeg_mol_tag_arw_ewe_por_tsw_jav_tha_heb_knd_swt_tsn_tur_nor_swe_azi_dgb_vie_tig_bam_dyu_swa	-0.369272528698987	-0.876865264005997	0.382819291854791
791	hau_ben_fbf_cze_owc_mlt_aeg_spa_aze_tur_akn_ind_swt_lat_bos_bsq_urd_tig_zul_mnd_por_ita_dyu_arw_ven_krd_hun_bem_tsn_est_lit_wly_geo_scr_pan_mcd_rom_amh_anl_pol_fin_lda_sun_nor_mao_jpn_knd_kor_mol_svk_cic_alb_bat_glc_gam_tag_cnt_bul_tsw_eng_sod_grk_slo_dut_swe_qcu_fre_guj_ukr_xho_heb_hin_amr_rus_jav_ger_bam_prs_swa_mly_tha_sid_tml_igb_dgb_uzb_ctl_afr_azi_ses_vie_chh_ewe_moo_yor	-0.425262345322531	-1.00933497566122	0.315432906092565
792	aeg_glc_dgb_krd_amr_hau_sod_lat_uzb_aze_akn_sun_tsw_bos_cze_bsq_urd_chh_ven_mnd_ctl_arw_zul_scr_fbf_fre_hun_cic_swa_fin_guj_sid_geo_alb_grk_ita_eng_amh_gam_hin_est_ewe_ind_ger_mly_jpn_tml_kor_ben_swe_swt_dut_tag_afr_tig_jav_cnt_slo_bem_bul_heb_ukr_rus_prs_rom_qcu_mol_spa_pan_igb_wly_pol_anl_svk_mao_nor_bam_mcd_dyu_bat_tha_mlt_knd_ses_moo_tur_lit_por_azi_tsn_vie_owc_yor_xho_lda	0.226097050717097	0.532258924794059	0.595816020084168
793	gam_ita_lda_glc_sid_wly_anl_pan_uzb_azi_fbf_tag_tsn_mol_lit_bsq_guj_hau_dyu_mnd_scr_afr_bem_svk_cic_mcd_est_yor_tsw_hun_rom_aeg_geo_ukr_bos_eng_hin_owc_mlt_spa_fin_ewe_ind_alb_mao_jpn_knd_kor_ctl_swe_swt_slo_jav_urd_chh_mly_cnt_cze_akn_grk_sod_ger_dut_por_krd_qcu_lat_bul_prs_xho_amr_fre_heb_ben_sun_nor_moo_rus_ven_bat_tha_amh_tml_dgb_bam_tur_pol_arw_aze_igb_vie_tig_swa_ses_zul	0.216220781235967	0.509278428503902	0.611763356029026
794	amr_bul_xho_eng_sod_aeg_heb_krd_tur_azi_dyu_tag_tsw_spa_glc_bsq_pol_gam_moo_cnt_cze_hin_swa_scr_igb_ben_est_tsn_bam_fin_rus_anl_geo_dut_lit_grk_nor_mlt_chh_arw_hun_bem_ind_urd_mao_jpn_tml_kor_ctl_guj_cic_bos_bat_ger_hau_mly_mnd_alb_fbf_mcd_sid_fre_mol_rom_por_qcu_lat_svk_pan_ewe_owc_slo_wly_prs_jav_ita_swt_swe_ven_sun_tha_tig_knd_ses_zul_uzb_ukr_afr_aze_yor_vie_amh_dgb_akn_lda	-0.511701758072427	-1.2179702288077	0.22631636708449
795	tig_svk_bam_prs_owc_hau_sod_fre_aze_azi_dyu_tag_tsn_krd_mcd_bsq_cze_anl_zul_mnd_nor_guj_lda_dut_ven_ukr_hun_yor_tsw_fin_afr_amr_geo_ger_bul_pol_ita_aeg_mlt_lit_est_bem_sun_rom_jav_jpn_tml_kor_lat_glc_cic_rus_mly_alb_heb_mao_cnt_pan_xho_mol_gam_spa_ctl_swe_ben_qcu_hin_urd_eng_ewe_amh_arw_sid_grk_ind_slo_swa_bos_moo_bat_tha_wly_knd_ses_akn_tur_por_scr_uzb_fbf_vie_chh_igb_swt_dgb	-0.45178632292465	-1.07286496441186	0.286107744329898
796	aeg_scr_swa_alb_sid_amh_heb_lit_aze_uzb_dyu_sun_dgb_por_afr_bsq_eng_wly_xho_cnt_mcd_swe_moo_slo_lda_arw_est_igb_swt_hun_prs_hau_geo_urd_hin_pol_pan_tig_chh_ger_fin_bem_tag_ctl_bat_jpn_tml_kor_glc_mol_tsw_guj_ind_rus_owc_jav_mnd_spa_ewe_ita_amr_krd_ben_svk_rom_qcu_dut_cze_bul_tsn_sod_bos_gam_lat_mly_nor_ses_fre_cic_mao_tha_mlt_knd_yor_akn_azi_grk_ukr_tur_ven_vie_anl_zul_fbf_bam	-1.12021561697047	-2.75159729538507	0.00712935088131705
797	gam_dut_swt_mcd_chh_amr_anl_cze_tur_uzb_akn_bat_igb_krd_pol_bsq_mol_hau_xho_cnt_prs_grk_tsw_nor_tsn_rus_est_yor_dyu_fin_lit_owc_geo_bos_ben_ger_alb_mlt_tig_fre_hun_bam_mao_scr_ind_jpn_knd_kor_bul_swe_zul_afr_jav_urd_amh_tag_mnd_ukr_moo_slo_heb_hin_guj_glc_arw_qcu_por_ita_lat_ven_aeg_spa_wly_ctl_mly_svk_fbf_pan_swa_sun_tha_sid_tml_bem_lda_aze_rom_eng_azi_dgb_vie_sod_ses_ewe_cic	-0.309146603924891	-0.731820945932977	0.466118009342485
798	hau_bul_zul_cze_wly_amr_mlt_spa_tur_aze_yor_sun_xho_rus_nor_bsq_eng_sod_moo_cnt_rom_ukr_dgb_krd_ses_ben_est_tsw_bam_fin_bos_amh_geo_fre_swe_ctl_scr_tig_sid_alb_hun_swa_mly_lit_jav_jpn_tml_kor_mcd_grk_igb_mol_bat_por_aeg_tag_mnd_guj_cic_pan_heb_prs_svk_pol_urd_qcu_hin_afr_lat_lda_chh_dut_owc_arw_mao_ita_fbf_ger_ven_ind_tha_gam_knd_swt_tsn_azi_glc_slo_uzb_akn_vie_anl_dyu_bem_ewe	0.0551083314078288	0.129675365972749	0.897103330250995
799	heb_hin_ven_spa_amr_gam_aeg_scr_aze_tur_dyu_mly_dgb_bos_dut_bsq_eng_chh_bem_mnd_arw_rus_cic_bul_igb_ben_hun_zul_lda_est_ita_sid_geo_krd_slo_cze_afr_sod_anl_nor_fin_swt_tag_lit_mao_jpn_tml_kor_lat_urd_xho_guj_jav_glc_hau_ind_cnt_grk_fbf_por_tig_mol_pan_rom_pol_qcu_ukr_mcd_prs_ses_amh_alb_wly_svk_bat_fre_akn_swe_yor_sun_tha_owc_knd_tsw_bam_azi_ger_ctl_uzb_ewe_vie_mlt_tsn_swa_moo	-0.44056611826209	-1.04608660068	0.298232337709399
800	mlt_bul_cic_cze_owc_chh_amh_ctl_aze_azi_moo_sun_akn_hin_spa_bsq_ger_tig_lda_cnt_por_mcd_swt_urd_swa_pol_fin_zul_ven_hun_rus_hau_geo_mol_lit_afr_ben_sod_sid_bos_est_bem_jav_alb_bat_jpn_knd_kor_dut_nor_igb_ita_mao_glc_amr_tag_mnd_grk_ewe_lat_aeg_rom_slo_krd_guj_qcu_prs_swe_svk_ses_anl_ukr_heb_arw_ind_fre_yor_eng_tsn_mly_tha_gam_tml_bam_dyu_tur_scr_pan_uzb_xho_vie_wly_tsw_fbf_dgb	0.741382755565802	1.76696079146958	0.0805154152585237
801	hau_guj_tsn_krd_gam_owc_amh_cze_uzb_tur_dgb_ind_igb_pol_prs_bsq_scr_sod_ven_cnt_bul_bos_ses_pan_lda_svk_hun_tsw_moo_fin_lit_tig_geo_hin_urd_swe_afr_wly_amr_fre_est_xho_bat_eng_jav_jpn_tml_kor_mcd_rom_bam_nor_tag_por_aeg_sun_mnd_glc_swa_ben_anl_mol_arw_ger_ita_qcu_spa_alb_rus_akn_sid_dut_chh_grk_mly_ukr_dyu_lat_swt_mao_tha_heb_knd_zul_bem_aze_ctl_slo_azi_cic_vie_mlt_fbf_yor_ewe	-0.288221677198971	-0.681208687298704	0.497432199286434
802	amr_bul_ven_lat_chh_amh_hau_eng_uzb_tur_cic_jav_bem_urd_lit_bsq_guj_tig_dyu_cnt_alb_hin_zul_pol_yor_por_hun_tsw_ses_fin_pan_aeg_geo_scr_ger_swe_grk_anl_gam_nor_est_dgb_mao_afr_ind_jpn_knd_kor_krd_dut_ewe_bos_tag_mcd_mlt_bat_mnd_mol_bam_rom_sid_svk_slo_ukr_spa_qcu_arw_glc_ctl_akn_sod_prs_heb_cze_mly_ben_swt_rus_igb_sun_tha_owc_tml_tsn_moo_aze_ita_fre_azi_fbf_vie_wly_lda_swa_xho	-0.186149533228796	-0.439656270493622	0.661206059888978
803	amr_svk_cic_rus_amh_wly_tig_lat_aze_tur_zul_bat_bam_afr_bos_bsq_rom_gam_fbf_cnt_slo_grk_tsn_guj_dgb_ben_fin_swt_ewe_est_ita_owc_geo_lit_eng_prs_hin_hau_aeg_krd_hun_lda_mly_pan_ind_jpn_tml_kor_ger_spa_dyu_bul_mao_scr_heb_sun_mnd_glc_xho_dut_anl_urd_fre_mol_pol_qcu_swe_ukr_arw_swa_chh_mcd_mlt_ctl_jav_nor_bem_alb_ven_tag_tha_sod_knd_moo_ses_azi_por_cze_uzb_yor_vie_sid_akn_tsw_igb	0.0945795848750708	0.222491099936069	0.824419500770477
804	mlt_slo_igb_mol_chh_anl_sod_svk_azi_aze_swa_sun_xho_krd_arw_bsq_mcd_heb_dyu_cnt_dut_lit_yor_urd_tsw_guj_est_ven_fbf_fin_ben_aeg_geo_cze_ita_por_ger_sid_amh_eng_hun_bam_bat_pol_mao_jpn_tml_kor_ukr_lat_moo_spa_tag_alb_tig_mly_mnd_scr_ses_rom_amr_fre_hin_bos_glc_qcu_pan_afr_rus_akn_wly_nor_gam_bul_ind_prs_zul_grk_ewe_jav_tha_hau_knd_dgb_cic_tur_ctl_swe_uzb_tsn_vie_owc_bem_lda_swt	-0.396674898299264	-0.940324773744824	0.349487006256386
805	gam_rom_swa_cze_mlt_heb_amr_swe_uzb_aze_bam_sun_xho_por_svk_bsq_glc_anl_ewe_mnd_prs_nor_zul_lat_bem_slo_est_akn_ses_fin_ben_wly_geo_ctl_dut_lit_guj_amh_sid_krd_hun_tsn_mao_grk_bat_jpn_knd_kor_mol_spa_ven_hin_jav_eng_hau_mly_cnt_fre_fbf_alb_aeg_ukr_rus_scr_pol_qcu_bos_pan_urd_igb_owc_ger_sod_mcd_tag_bul_dyu_ita_swt_ind_tha_chh_tml_lda_tsw_tur_arw_afr_azi_moo_vie_tig_dgb_yor_cic	-0.340987674954134	-0.807546478267104	0.421412365094409
806	wly_fre_swt_svk_mlt_owc_amh_rus_tur_azi_tsn_sun_bam_dut_glc_bsq_afr_amr_ven_mnd_pol_grk_lda_lit_moo_cze_est_ewe_ses_hun_mol_chh_geo_ukr_ita_spa_por_aeg_anl_rom_fin_tsw_mao_bos_ind_jpn_knd_kor_arw_hin_zul_ger_bat_swe_hau_tag_cnt_slo_akn_scr_sid_guj_prs_urd_eng_qcu_nor_ctl_mcd_xho_gam_krd_heb_alb_jav_lat_igb_bul_swa_mly_tha_tig_tml_dyu_yor_aze_pan_ben_uzb_dgb_vie_sod_cic_fbf_bem	-0.307334980953525	-0.726921279887387	0.469100032305059
807	amh_prs_ven_krd_gam_heb_owc_guj_aze_tur_swt_mao_tsw_afr_ukr_bsq_scr_sid_bam_mnd_eng_mol_ewe_grk_yor_bul_fin_xho_dyu_hun_lit_anl_geo_ben_alb_ita_lat_tig_aeg_swe_est_moo_bat_slo_jav_jpn_knd_kor_por_spa_lda_bos_tag_svk_amr_sun_cnt_glc_igb_cze_wly_dut_nor_hin_rus_qcu_fre_ger_arw_bem_sod_urd_mlt_pol_ind_ctl_fbf_pan_dgb_mly_tha_chh_tml_tsn_cic_uzb_rom_mcd_azi_zul_vie_hau_akn_swa_ses	-0.239279196056188	-0.565651846256027	0.572992713977435
808	amr_bul_swt_ita_chh_heb_hau_arw_tur_uzb_igb_tag_tsw_fre_swe_bsq_svk_aeg_zul_mnd_rom_guj_ewe_scr_ven_nor_fin_cic_yor_est_bos_anl_geo_pan_ger_pol_afr_sid_mlt_rus_hun_moo_bat_urd_mly_jpn_tml_kor_slo_spa_dyu_grk_jav_hin_owc_ind_cnt_ben_lda_ctl_gam_mcd_lit_dut_por_qcu_prs_cze_glc_bem_wly_eng_sod_lat_sun_alb_tsn_krd_dgb_mao_tha_tig_knd_bam_xho_azi_ukr_mol_aze_fbf_vie_amh_swa_akn_ses	-0.680003503409627	-1.62886751741081	0.106724011659889
809	amr_pan_bem_swe_sod_heb_gam_hin_aze_tur_ses_sun_zul_urd_ita_bsq_guj_hau_yor_cnt_eng_mol_tsn_ben_ven_ukr_est_bam_igb_fin_krd_amh_geo_prs_fre_spa_lit_sid_anl_por_hun_cic_ind_scr_bat_jpn_tml_kor_rus_dut_akn_slo_mao_cze_tig_jav_mnd_mcd_moo_ctl_owc_alb_bos_bul_arw_qcu_nor_svk_pol_dgb_wly_ger_aeg_lat_mly_grk_ewe_glc_fbf_tag_tha_chh_knd_lda_dyu_azi_afr_rom_uzb_tsw_vie_mlt_swa_swt_xho	-0.427418280109544	-1.01405222427769	0.313188800165432
810	hau_lat_ven_urd_mlt_gam_sid_ben_tur_azi_igb_tag_ewe_spa_bul_bsq_afr_amr_tsw_cnt_grk_cze_yor_krd_moo_swe_hun_swa_ses_fin_pan_wly_geo_bos_nor_scr_slo_anl_heb_pol_est_tsn_mao_ctl_sun_jpn_tml_kor_prs_guj_zul_svk_jav_ger_chh_bat_mnd_por_xho_glc_owc_hin_lit_dut_rom_qcu_ukr_mol_ita_bam_tig_rus_amh_mcd_mly_fre_lda_arw_bem_ind_tha_sod_knd_swt_cic_aze_eng_alb_uzb_akn_vie_aeg_dgb_dyu_fbf	-0.800743933991329	-1.92778421802382	0.0569331731117614
811	amh_pan_tsn_nor_aeg_wly_owc_prs_aze_azi_bem_sun_ewe_ben_ita_bsq_ctl_sid_ven_cnt_bul_pol_igb_por_ses_rom_fin_xho_akn_est_afr_heb_geo_alb_ger_arw_guj_hau_mlt_hin_hun_dyu_ind_ukr_jav_jpn_tml_kor_fre_rus_tsw_cze_tag_mol_chh_mao_mnd_swe_cic_krd_tig_lit_grk_mcd_lat_qcu_glc_slo_scr_moo_anl_dut_gam_urd_mly_bos_zul_svk_lda_bat_tha_amr_knd_dgb_swa_tur_spa_eng_uzb_yor_vie_sod_swt_bam_fbf	-0.19964259835252	-0.47145208557289	0.638422069866496
812	tig_rom_fbf_alb_wly_chh_amh_eng_uzb_aze_cic_bat_dyu_ben_krd_bsq_pol_aeg_bem_mnd_lit_dut_lda_glc_tsn_ger_fin_yor_swt_hun_fre_hau_geo_prs_bos_lat_scr_mlt_gam_mcd_est_zul_mao_ctl_jav_jpn_knd_kor_hin_ita_xho_spa_mly_swe_amr_sun_cnt_mol_ses_cze_sod_bul_nor_ukr_afr_qcu_grk_pan_guj_tsw_anl_arw_owc_slo_ind_por_dgb_rus_ven_tag_tha_heb_tml_bam_moo_tur_urd_svk_azi_akn_vie_sid_swa_igb_ewe	-0.246774286286209	-0.583492669931345	0.560974120806278
813	gam_ita_moo_ukr_anl_sod_mlt_rus_uzb_aze_fbf_mao_lda_afr_eng_bsq_lit_heb_bam_mnd_pan_swe_bem_grk_yor_hin_hun_tsn_xho_fin_cze_owc_geo_bul_bos_alb_prs_amr_amh_guj_est_tsw_sun_ger_bat_jpn_tml_kor_pol_ctl_ven_arw_jav_rom_aeg_tag_cnt_mol_zul_svk_tig_ben_nor_glc_lat_qcu_scr_slo_fre_igb_chh_por_sid_krd_mly_dut_swa_mcd_ses_ind_tha_wly_knd_swt_akn_tur_spa_urd_azi_dgb_vie_hau_dyu_cic_ewe	0.110121675314349	0.258951495436735	0.796244960429738
814	amr_dut_xho_bos_gam_chh_anl_swe_tur_azi_ses_bat_igb_prs_ctl_bsq_afr_owc_ven_mnd_mcd_nor_cic_ben_tsw_scr_est_zul_bam_hun_svk_heb_geo_urd_rus_pol_bul_tig_amh_lat_fin_akn_sun_cze_mao_jpn_tml_kor_fre_guj_moo_alb_tag_lit_mlt_ind_cnt_pan_swt_arw_sid_krd_grk_eng_glc_qcu_hin_ukr_ger_yor_sod_slo_hau_por_jav_ita_fbf_rom_swa_mly_tha_aeg_knd_tsn_lda_uzb_mol_spa_aze_dgb_vie_wly_dyu_ewe_bem	-0.428958862348392	-1.01749561932428	0.31155745612454
815	anl_grk_swt_afr_heb_sid_aeg_scr_azi_uzb_cic_ind_igb_lat_rus_bsq_ben_wly_bem_cnt_pol_dut_bam_rom_tsn_ger_hun_moo_tsw_fin_por_tig_geo_krd_fre_nor_ctl_hau_owc_mcd_est_dgb_tag_glc_sun_jpn_knd_kor_alb_swe_lda_ita_jav_prs_mlt_bat_mnd_ukr_ses_guj_gam_svk_pan_spa_bul_qcu_eng_urd_slo_fbf_amr_mol_amh_lit_mao_cze_zul_hin_dyu_mly_tha_sod_tml_akn_xho_aze_arw_bos_tur_ewe_vie_chh_swa_yor_ven	-0.416098659454862	-0.987698314904646	0.325863192265515
816	sid_afr_tsw_cze_chh_amr_owc_urd_tur_azi_lda_ind_dyu_ukr_lit_bsq_scr_gam_xho_mnd_ita_mol_fbf_prs_yor_spa_fin_ven_moo_est_ben_sod_geo_grk_krd_pol_swe_hau_aeg_slo_hun_dgb_tag_ctl_sun_jpn_tml_kor_pan_rus_tsn_lat_mao_svk_amh_jav_cnt_arw_akn_bos_mlt_dut_bul_alb_por_qcu_mcd_rom_glc_cic_wly_eng_tig_nor_bat_fre_bem_ger_swa_mly_tha_heb_knd_swt_ses_uzb_guj_hin_aze_bam_vie_anl_zul_ewe_igb	-1.27736280234835	-3.17494556338714	0.00203286012489811
817	sod_lit_swt_pol_sid_amr_amh_rom_tur_uzb_zul_jav_lda_cze_svk_bsq_ben_owc_dyu_cnt_hin_nor_ewe_pan_cic_rus_fin_yor_bem_est_grk_mlt_geo_alb_ukr_urd_eng_wly_chh_guj_hun_bam_mly_glc_mao_jpn_knd_kor_ger_mol_swa_slo_sun_bul_aeg_tag_mnd_lat_xho_mcd_tig_ctl_afr_bos_arw_qcu_scr_ita_dut_dgb_heb_fre_hau_krd_ind_swe_akn_por_tsn_bat_tha_anl_tml_fbf_ven_aze_spa_prs_azi_igb_vie_gam_moo_ses_tsw	0.274376243887002	0.645475680679768	0.520208334920269
818	amh_scr_fbf_eng_owc_aeg_chh_swe_azi_uzb_bem_ind_xho_spa_nor_bsq_arw_hau_swt_mnd_ita_rus_tsn_hin_ses_prs_fin_tsw_dgb_hun_ger_sid_geo_dut_rom_cze_ctl_anl_mlt_urd_est_ewe_bat_grk_jav_jpn_tml_kor_svk_slo_bam_ben_mly_lat_tig_mao_cnt_guj_dyu_fre_amr_mol_alb_pan_lit_qcu_krd_bul_por_lda_heb_ukr_gam_mcd_sun_pol_zul_bos_igb_tag_tha_wly_knd_moo_cic_aze_glc_afr_tur_ven_vie_sod_swa_yor_akn	-0.432369018321734	-1.02697147764333	0.307097610360058
819	chh_pol_swt_rom_mlt_tig_gam_alb_azi_tur_dgb_tag_ses_ita_dut_bsq_lit_amh_tsw_mnd_mcd_eng_bem_slo_cic_nor_est_xho_ewe_hun_bos_amr_geo_scr_ctl_cze_arw_owc_anl_afr_fin_igb_sun_swe_mao_jpn_knd_kor_ger_fre_dyu_por_jav_prs_hau_bat_cnt_urd_fbf_glc_sod_krd_lat_ben_ukr_qcu_guj_grk_pan_yor_heb_hin_aeg_spa_mly_bul_ven_mol_moo_ind_tha_wly_tml_bam_tsn_aze_svk_rus_uzb_akn_vie_sid_zul_lda_swa	-0.0298213192555343	-0.0703478871777989	0.94406781943912
820	aeg_svk_cic_urd_amr_anl_gam_eng_azi_aze_moo_mly_swa_arw_pol_bsq_prs_hau_ewe_mnd_swe_mol_swt_ben_bem_fre_fin_yor_lda_hun_ukr_wly_geo_guj_krd_pan_rus_mlt_tig_lit_est_ven_bat_lat_sun_jpn_knd_kor_bul_afr_dyu_ctl_tag_alb_sid_jav_cnt_slo_ses_por_amh_ger_mcd_dut_cze_qcu_rom_ita_glc_dgb_sod_spa_owc_nor_mao_grk_zul_bos_akn_ind_tha_chh_tml_bam_fbf_tur_hin_scr_uzb_xho_vie_heb_igb_tsn_tsw	-0.755872046564681	-1.81920682884592	0.072097810913265
821	amh_pol_xho_afr_amr_sod_wly_eng_aze_azi_swa_mly_tsn_mcd_alb_bsq_ctl_tig_yor_cnt_cze_scr_akn_bul_fbf_ukr_est_ses_cic_hun_svk_heb_geo_glc_dut_hin_fre_gam_mlt_urd_fin_lda_mao_prs_ind_jpn_tml_kor_guj_por_bam_ben_tag_lit_owc_jav_mnd_bos_igb_ita_anl_mol_arw_nor_pan_qcu_spa_lat_krd_tsw_aeg_swe_sid_ger_bat_slo_dyu_rom_dgb_sun_tha_hau_knd_bem_ewe_tur_grk_rus_uzb_zul_vie_chh_ven_swt_moo	0.212398118359454	0.500387626897796	0.617984246516927
822	gam_glc_tsn_afr_tig_heb_chh_ukr_aze_uzb_akn_mao_swt_urd_lit_bsq_prs_amh_zul_cnt_por_eng_bem_grk_yor_arw_fin_igb_xho_hun_svk_amr_geo_mcd_alb_nor_spa_anl_sid_bos_est_ewe_jav_swe_bat_jpn_tml_kor_ita_cze_ven_lat_mly_bul_sod_tag_mnd_rus_fbf_scr_owc_krd_ctl_hin_guj_qcu_fre_ger_ben_lda_wly_dut_aeg_pan_ind_rom_cic_pol_dgb_sun_tha_hau_knd_swa_dyu_tur_slo_mol_azi_ses_vie_mlt_moo_tsw_bam	-0.0775121574529627	-0.18273429161338	0.855404271936874
823	aeg_urd_tsw_pol_hau_tig_sod_guj_uzb_azi_cic_tag_dyu_nor_eng_bsq_dut_anl_tsn_cnt_ita_rom_lda_cze_zul_lat_est_yor_bam_hun_krd_amh_geo_spa_swe_bul_pan_wly_owc_slo_fin_igb_mao_por_ind_jpn_tml_kor_alb_fre_bem_afr_bat_rus_sid_jav_mnd_ctl_swa_glc_chh_grk_ben_mol_lit_qcu_ger_scr_arw_ven_amr_bos_mlt_prs_sun_ukr_fbf_hin_akn_mly_tha_heb_knd_xho_moo_tur_mcd_svk_aze_ses_vie_gam_ewe_swt_dgb	-0.590230412766341	-1.40707928600657	0.162737143302346
824	aeg_mcd_yor_guj_owc_chh_tig_ctl_tur_uzb_dyu_mao_bem_ita_afr_bsq_rus_gam_igb_mnd_rom_arw_tsn_slo_swa_ben_est_moo_fbf_hun_krd_wly_geo_lat_grk_swe_scr_heb_sod_ger_fin_ses_jav_urd_tag_jpn_tml_kor_por_lit_lda_svk_bat_cze_hau_mly_cnt_eng_dgb_nor_mlt_ukr_pan_spa_prs_qcu_alb_fre_mol_akn_sid_bos_amh_dut_ind_glc_ven_pol_xho_sun_tha_anl_knd_cic_bam_azi_hin_bul_aze_ewe_vie_amr_swt_tsw_zul	-0.543573333094366	-1.29627539483219	0.198088151096678
825	anl_urd_swa_lat_sod_tig_amr_por_tur_uzb_fbf_mly_zul_guj_mol_bsq_spa_hau_dyu_cnt_alb_bos_moo_grk_cic_krd_fin_tsw_ven_hun_lit_wly_geo_prs_swe_dut_ukr_mlt_aeg_hin_est_yor_tag_fre_jav_jpn_knd_kor_bul_ita_dgb_cze_bat_mcd_owc_mao_mnd_arw_tsn_eng_heb_ger_slo_ctl_ben_qcu_pan_pol_afr_igb_chh_svk_amh_rom_ind_nor_bem_glc_lda_sun_tha_gam_tml_swt_ses_aze_scr_rus_azi_bam_vie_sid_akn_ewe_xho	-0.80947509859711	-1.94613013919304	0.0546578102285921
826	gam_pol_tsw_bos_aeg_chh_sid_guj_uzb_aze_moo_mao_igb_por_prs_bsq_afr_sod_cic_mnd_alb_urd_ses_ita_dyu_krd_est_yor_tsn_fin_rom_amh_geo_pan_glc_mcd_scr_tig_heb_eng_hun_fbf_mly_ctl_tag_jpn_tml_kor_svk_spa_ven_cze_jav_fre_mlt_bat_cnt_swe_bam_hin_amr_ukr_ben_arw_slo_qcu_dut_lit_nor_swt_anl_rus_hau_mol_sun_grk_dgb_bul_zul_ind_tha_wly_knd_ewe_lda_azi_lat_ger_tur_swa_vie_owc_xho_bem_akn	0.638564020598792	1.51347976020464	0.133548969571172
827	hau_spa_fbf_por_anl_gam_wly_glc_azi_aze_ven_tag_igb_bos_cze_bsq_pol_owc_tsn_mnd_pan_dut_tsw_scr_swa_eng_est_yor_zul_hun_mol_heb_geo_lat_hin_fre_ita_sid_chh_swe_fin_ses_bat_rom_ind_jpn_knd_kor_ctl_svk_swt_alb_jav_mcd_amh_mao_cnt_slo_dyu_ukr_sod_bul_afr_ben_guj_qcu_lit_ger_rus_dgb_aeg_grk_mlt_nor_mly_urd_ewe_prs_xho_sun_tha_amr_tml_lda_akn_uzb_arw_krd_tur_bem_vie_tig_cic_bam_moo	0.696379705247469	1.65426826482572	0.101444460522319
828	anl_afr_dgb_arw_heb_tig_owc_mol_azi_tur_swa_sun_igb_pol_por_bsq_urd_sod_tsw_mnd_dut_rus_moo_glc_tsn_swe_fin_lda_akn_est_lat_chh_geo_bos_ukr_eng_ben_mlt_sid_prs_hun_yor_ind_mcd_bat_jpn_tml_kor_slo_spa_ewe_hin_mly_ita_aeg_tag_cnt_fre_bam_krd_wly_rom_bul_scr_cze_qcu_grk_lit_pan_swt_amr_nor_amh_guj_jav_ctl_xho_alb_fbf_mao_tha_gam_knd_ses_ven_uzb_svk_ger_aze_cic_vie_hau_bem_zul_dyu	0.100488885898765	0.236608185857447	0.813481137762982
829	wly_scr_ewe_mcd_tig_amr_heb_glc_tur_aze_zul_tag_xho_slo_svk_bsq_mol_aeg_bam_mnd_ben_ctl_dgb_spa_cic_ger_fin_bem_akn_hun_afr_gam_geo_ukr_fre_eng_arw_mlt_hau_alb_est_dyu_sun_dut_bat_jpn_tml_kor_pan_lat_tsw_rus_mao_cze_anl_ind_cnt_bos_swa_grk_sid_nor_prs_por_ita_qcu_bul_pol_hin_lda_sod_lit_amh_swe_mly_urd_igb_rom_fbf_jav_tha_owc_knd_moo_ven_azi_guj_krd_uzb_ses_vie_chh_tsn_yor_swt	-0.0694580423370994	-0.163610404712344	0.870392883230673
830	hau_ukr_yor_spa_owc_mlt_amr_pan_azi_tur_bem_mly_cic_rom_dut_bsq_grk_tig_ven_mnd_cze_krd_igb_ben_ewe_mol_hun_fbf_dyu_fin_nor_gam_geo_lat_fre_eng_arw_sod_aeg_ctl_est_lda_tag_swe_bat_jpn_tml_kor_lit_hin_ses_slo_jav_prs_chh_sun_cnt_alb_moo_afr_heb_por_rus_guj_ita_qcu_scr_urd_ger_akn_amh_bul_anl_glc_ind_svk_tsw_mcd_swt_mao_tha_sid_knd_bam_zul_uzb_bos_pol_aze_swa_vie_wly_tsn_dgb_xho	-0.379551598918029	-0.900853555517329	0.369993154673623
831	chh_krd_igb_eng_aeg_sid_hau_lit_aze_azi_dgb_mao_dyu_slo_glc_bsq_fre_owc_swt_cnt_arw_ukr_bem_nor_akn_pan_fin_tsw_yor_est_mol_amr_geo_ben_grk_guj_ita_wly_mlt_pol_hun_lda_bat_svk_tag_jpn_knd_kor_lat_alb_zul_spa_mly_ctl_gam_ind_mnd_swe_moo_dut_anl_prs_urd_scr_hin_qcu_bos_afr_ger_cic_tig_bul_heb_cze_sun_por_ven_mcd_bam_jav_tha_sod_tml_ewe_swa_tur_rom_rus_uzb_xho_vie_amh_tsn_ses_fbf	0.34110100783428	0.804522218446429	0.423147334336757
832	aeg_bos_dyu_rom_amr_gam_heb_mcd_aze_tur_yor_mly_zul_hin_alb_bsq_ctl_owc_swa_cnt_dut_scr_lda_lat_bem_cze_est_bam_fbf_hun_swe_sod_geo_lit_afr_ita_rus_tig_wly_guj_fin_akn_jav_por_bat_jpn_knd_kor_nor_eng_swt_mol_ind_svk_amh_sun_mnd_fre_moo_ger_anl_pol_pan_spa_bul_qcu_ben_slo_ukr_tsn_mlt_arw_hau_krd_mao_glc_ewe_grk_igb_tag_tha_sid_tml_ses_cic_azi_prs_urd_uzb_ven_vie_chh_dgb_tsw_xho	0.131947137194893	0.310620635456267	0.756784129306996
833	heb_slo_zul_glc_owc_wly_gam_lit_uzb_azi_swt_tag_igb_por_grk_bsq_mol_tig_bem_mnd_scr_svk_yor_prs_ven_nor_est_swa_moo_fin_dut_chh_geo_ctl_arw_ita_ger_hau_sid_guj_hun_tsw_sun_hin_jav_jpn_tml_kor_spa_rus_dyu_mcd_mly_lat_amh_bat_cnt_eng_tsn_urd_anl_ukr_afr_fre_bos_qcu_swe_pan_krd_cic_amr_pol_mlt_cze_ind_alb_xho_bul_akn_mao_tha_sod_knd_bam_ses_aze_rom_ben_tur_dgb_vie_aeg_ewe_fbf_lda	0.405312683424483	0.957846740897946	0.340623516122689
834	aeg_glc_moo_urd_wly_chh_anl_ger_tur_aze_bem_tag_igb_ukr_bos_bsq_rom_heb_ven_mnd_ben_guj_xho_mcd_tsw_hin_hun_cic_lda_est_fre_amh_geo_lat_pol_afr_eng_hau_gam_swe_fin_ses_ind_lit_mly_jpn_knd_kor_svk_pan_swt_alb_bat_mol_amr_mao_cnt_prs_ewe_scr_mlt_grk_spa_rus_bul_qcu_arw_cze_dut_zul_sid_krd_tig_slo_jav_nor_swa_ita_fbf_sun_tha_owc_tml_dgb_akn_azi_por_ctl_uzb_bam_vie_sod_dyu_yor_tsn	-0.291621905203569	-0.690007481448711	0.491907794831732
835	wly_lit_igb_fre_gam_mlt_heb_arw_uzb_aze_fbf_mao_lda_spa_por_bsq_bul_sid_moo_mnd_lat_rus_bam_cze_tsn_slo_fin_akn_swt_est_glc_aeg_geo_mol_eng_pol_alb_anl_amh_scr_hun_swa_mly_dut_tag_jpn_knd_kor_grk_ben_ses_rom_sun_bos_hau_jav_cnt_prs_yor_guj_chh_krd_ita_ger_svk_qcu_swe_urd_ukr_dyu_amr_nor_sod_pan_ind_hin_dgb_afr_cic_bat_tha_owc_tml_ven_zul_azi_ctl_mcd_tur_bem_vie_tig_tsw_ewe_xho	-0.362718264189086	-0.859764835988137	0.392129564725513
836	amh_prs_yor_svk_hau_amr_chh_por_aze_uzb_igb_tag_tsn_lat_fre_bsq_arw_anl_tsw_mnd_cze_bul_swt_slo_cic_rom_hun_zul_bam_est_lit_sod_geo_pan_ger_pol_urd_mlt_heb_ben_fin_dyu_bat_ita_ind_jpn_tml_kor_ukr_spa_xho_dut_mly_hin_gam_mao_cnt_nor_lda_rus_tig_glc_mcd_eng_mol_qcu_swe_afr_grk_bem_aeg_bos_owc_ctl_jav_krd_dgb_scr_moo_sun_tha_sid_knd_ven_ses_tur_guj_alb_azi_fbf_vie_wly_ewe_swa_akn	-0.158577061257851	-0.374309066446724	0.7090264828666
837	anl_swe_cic_grk_chh_sod_amh_bos_azi_uzb_moo_mao_swa_por_ben_bsq_mol_tig_tsw_cnt_hin_ctl_ewe_lit_fbf_nor_est_xho_igb_hun_cze_gam_geo_rom_krd_arw_dut_wly_sid_pan_fin_bem_jav_afr_tag_jpn_tml_kor_prs_guj_akn_spa_mly_pol_aeg_sun_mnd_urd_lda_svk_mlt_ger_glc_mcd_slo_qcu_rus_ukr_scr_ven_heb_eng_amr_lat_bat_fre_swt_alb_dyu_ind_tha_owc_knd_tsn_yor_aze_bul_ita_tur_dgb_vie_hau_zul_ses_bam	0.430897805816471	1.01510387421124	0.312689965105173
838	owc_lit_bam_swe_sod_gam_aeg_grk_uzb_aze_ven_sun_tsn_slo_afr_bsq_mol_amr_swt_mnd_ctl_alb_akn_por_bem_lat_est_ses_swa_hun_scr_amh_geo_ita_eng_nor_hin_mlt_heb_krd_fin_cic_ind_fre_tag_jpn_knd_kor_mcd_prs_dyu_ukr_jav_rus_chh_mly_cnt_rom_ewe_spa_sid_svk_glc_ger_pan_qcu_dut_arw_cze_yor_tig_bul_anl_urd_mao_pol_moo_ben_tsw_bat_tha_wly_tml_fbf_zul_tur_guj_bos_azi_igb_vie_hau_dgb_xho_lda	-0.497709280649918	-1.18334801897973	0.239687341484919
839	sid_krd_ewe_bul_amh_sod_aeg_prs_azi_tur_ven_mao_xho_ita_por_bsq_mcd_wly_dyu_mnd_ukr_pan_ses_slo_yor_alb_fin_bem_cic_est_bos_owc_geo_arw_rus_mol_scr_chh_tig_grk_hun_swa_mly_rom_ind_jpn_tml_kor_afr_eng_dgb_hin_bat_ger_hau_sun_cnt_svk_tsn_pol_heb_nor_fre_guj_ctl_qcu_dut_lat_ben_akn_anl_swe_mlt_cze_jav_lit_tsw_spa_lda_tag_tha_amr_knd_fbf_zul_aze_glc_urd_uzb_igb_vie_gam_bam_moo_swt	0.190124535109102	0.447553545199624	0.655516171743403
840	gam_mcd_bem_eng_owc_hau_amh_ctl_azi_uzb_tsn_ind_akn_lat_svk_bsq_prs_sid_cic_mnd_afr_pan_dyu_arw_fbf_bul_est_igb_dgb_fin_scr_sod_geo_swe_slo_ben_ukr_amr_chh_urd_hun_moo_bat_fre_sun_jpn_knd_kor_grk_rus_lda_dut_mly_krd_wly_mao_cnt_alb_bam_hin_heb_ger_lit_mol_ita_qcu_nor_bos_rom_ven_anl_guj_mlt_spa_jav_cze_tsw_pol_swa_tag_tha_tig_tml_swt_ses_tur_por_glc_aze_zul_vie_aeg_yor_xho_ewe	0.188483172266455	0.444870230989475	0.657447209468822
841	owc_lat_yor_por_aeg_anl_mlt_rus_aze_uzb_swa_jav_tsw_guj_mcd_bsq_rom_amr_fbf_mnd_glc_pol_ses_svk_bem_prs_est_lda_dyu_hun_fre_sid_geo_ita_dut_pan_scr_chh_sod_eng_fin_akn_bat_cze_ind_jpn_tml_kor_krd_swe_swt_lit_mly_grk_amh_mao_cnt_ctl_moo_bos_heb_ger_urd_hin_alb_qcu_mol_spa_slo_cic_gam_bul_tig_ben_sun_afr_igb_arw_ewe_tag_tha_wly_knd_bam_ven_azi_ukr_nor_tur_dgb_vie_hau_xho_tsn_zul	-0.414689305711408	-0.983866138333738	0.327734043798599
842	amr_mcd_igb_pol_chh_heb_gam_nor_uzb_azi_dgb_tag_ses_dut_ctl_bsq_bos_anl_xho_cnt_scr_hin_swa_pan_bam_ben_fin_swt_yor_hun_grk_sod_geo_ger_guj_ukr_eng_sid_aeg_prs_est_tsw_sun_svk_ind_jpn_tml_kor_rus_ita_dyu_swe_mly_arw_owc_jav_mnd_krd_lda_spa_hau_por_cze_bul_urd_qcu_alb_lat_lit_zul_tig_glc_amh_mol_bat_fre_fbf_rom_cic_mao_tha_wly_knd_akn_tsn_aze_slo_afr_tur_ven_vie_mlt_moo_bem_ewe	-0.990777292114406	-2.41273595892795	0.0177947274423954
843	aeg_krd_fbf_prs_gam_owc_chh_rom_uzb_aze_cic_mly_ses_afr_ctl_bsq_ben_sid_tsw_cnt_ita_lat_dgb_guj_lda_nor_fin_ven_swt_hun_ger_tig_geo_fre_eng_arw_glc_mlt_wly_svk_est_zul_jav_rus_bat_jpn_tml_kor_hin_slo_bem_swe_ind_spa_heb_sun_mnd_pol_xho_bos_hau_alb_por_cze_urd_qcu_dut_scr_pan_bam_sod_mol_anl_mcd_mao_lit_igb_bul_swa_tag_tha_amh_knd_akn_yor_tur_ukr_grk_azi_tsn_vie_amr_moo_dyu_ewe	-0.542314956042277	-1.29281034479167	0.199279227857116
844	gam_urd_xho_bos_chh_mlt_amr_prs_tur_uzb_yor_tag_dgb_krd_svk_bsq_ita_anl_bem_mnd_swe_scr_akn_mcd_lda_arw_est_fbf_ses_fin_glc_heb_geo_bul_nor_por_grk_wly_owc_ctl_hun_swa_jav_rus_sun_jpn_tml_kor_ger_eng_tsn_lit_ind_hin_hau_mao_cnt_cze_swt_slo_tig_spa_fre_ukr_lat_qcu_rom_afr_dut_moo_aeg_pan_amh_pol_bat_guj_igb_alb_cic_mly_tha_sod_knd_ven_tsw_azi_mol_ben_aze_bam_vie_sid_ewe_zul_dyu	-0.750386345975938	-1.80097208536179	0.0749484781576094
845	anl_pol_swa_fre_amr_amh_wly_arw_azi_tur_igb_bat_swt_pan_scr_bsq_cze_owc_ewe_mnd_guj_rom_bam_urd_ven_ukr_est_dyu_zul_hun_ger_heb_geo_alb_krd_grk_svk_sid_gam_prs_fin_tsn_mly_mol_sun_jpn_knd_kor_ctl_spa_akn_eng_tag_glc_chh_mao_cnt_hin_ses_mcd_tig_lat_swe_lit_slo_qcu_afr_rus_bul_tsw_aeg_ita_sod_dut_ind_por_fbf_nor_bem_jav_tha_hau_tml_xho_cic_aze_bos_ben_uzb_yor_vie_mlt_dgb_lda_moo	-0.257316779026068	-0.607979983413037	0.544682643276557
846	anl_eng_fbf_guj_heb_tig_aeg_nor_uzb_azi_swt_mly_bem_glc_lat_bsq_por_mlt_ven_mnd_rom_grk_moo_spa_dyu_lit_est_swa_tsw_hun_bos_amh_geo_alb_ger_scr_hin_gam_chh_ukr_fin_igb_jav_svk_mao_jpn_knd_kor_ita_pol_zul_rus_bat_bul_hau_ind_cnt_mcd_bam_afr_wly_swe_urd_fre_cze_qcu_krd_slo_ctl_yor_amr_dut_sid_mol_tag_prs_tsn_arw_lda_sun_tha_owc_tml_cic_ses_aze_ben_pan_tur_akn_vie_sod_dgb_xho_ewe	-0.153111721994111	-0.360979061621963	0.718933798374057
847	hau_pan_bem_slo_gam_owc_mlt_rom_aze_uzb_bam_mly_tsw_nor_scr_bsq_lit_sod_igb_cnt_pol_por_swa_krd_swt_hin_hun_dgb_yor_est_rus_aeg_geo_fre_svk_ctl_glc_anl_sid_bul_fin_xho_jav_grk_tag_jpn_tml_kor_ita_mol_dyu_mcd_mao_swe_wly_ind_mnd_urd_fbf_prs_heb_dut_bos_eng_ger_qcu_lat_cze_alb_ewe_tig_ben_amr_guj_sun_spa_ses_afr_ven_bat_tha_chh_knd_tsn_lda_azi_ukr_arw_tur_zul_vie_amh_moo_akn_cic	-0.381041106533956	-0.904753215820079	0.367934000311911
848	gam_dut_xho_svk_aeg_mlt_wly_urd_uzb_tur_zul_bat_ven_mol_lat_bsq_ben_owc_ses_cnt_fre_bul_ewe_scr_yor_ger_hun_swa_dyu_est_ukr_chh_geo_pan_guj_ctl_glc_sid_hau_prs_fin_lda_tag_hin_mly_jpn_knd_kor_rus_ita_cic_por_mao_bos_sod_sun_mnd_krd_fbf_arw_amh_cze_slo_rom_alb_qcu_eng_spa_afr_akn_anl_nor_amr_pol_ind_grk_swt_swe_bem_jav_tha_tig_tml_dgb_moo_azi_mcd_lit_aze_tsn_vie_heb_igb_tsw_bam	0.878861643279684	2.09615021987489	0.0387845915248621
849	amh_bul_bem_por_mlt_tig_heb_svk_azi_tur_cic_ind_moo_ctl_afr_bsq_rom_gam_swa_mnd_prs_hin_tsw_dut_bam_guj_fin_akn_fbf_est_krd_owc_geo_fre_lat_grk_ita_sod_wly_arw_hun_dgb_sun_slo_tag_jpn_tml_kor_cze_ger_swt_ben_mly_rus_aeg_bat_cnt_alb_lda_nor_amr_mol_mcd_swe_urd_qcu_bos_pan_ukr_yor_anl_pol_chh_spa_mao_eng_xho_glc_ses_jav_tha_sid_knd_tsn_dyu_aze_scr_lit_uzb_ven_vie_hau_ewe_zul_igb	0.457693689545113	1.08042113827201	0.282748572394802
850	mlt_mol_cic_spa_gam_amr_tig_afr_aze_tur_bem_sun_ewe_por_ukr_bsq_alb_amh_zul_mnd_lat_svk_akn_glc_dyu_ger_fin_swa_xho_est_ctl_hau_geo_ita_krd_eng_urd_heb_owc_nor_hun_ven_bat_ben_jav_jpn_tml_kor_grk_prs_fbf_rus_ind_guj_sod_mao_cnt_bos_lda_fre_sid_pol_slo_bul_lit_qcu_pan_cze_swe_yor_wly_arw_chh_mcd_mly_hin_ses_scr_swt_tag_tha_anl_knd_tsw_moo_uzb_rom_dut_azi_bam_vie_aeg_igb_tsn_dgb	-1.43148586971788	-3.61768416275922	0.000483044188144662
851	wly_pol_ven_spa_owc_gam_heb_swe_aze_uzb_akn_sun_yor_slo_scr_bsq_mcd_hau_cic_mnd_lat_grk_tsw_ger_tsn_prs_hun_swa_ses_fin_alb_amh_geo_svk_krd_hin_ita_mlt_sid_dut_est_zul_mao_mol_jav_jpn_tml_kor_arw_fre_moo_eng_mly_por_chh_tag_cnt_lit_bam_rom_tig_nor_guj_bos_ctl_qcu_afr_rus_bul_lda_anl_pan_aeg_cze_bat_ukr_dgb_urd_swt_ind_tha_sod_knd_igb_ewe_azi_ben_glc_tur_bem_vie_amr_dyu_xho_fbf	0.160191876721425	0.377483280621398	0.706674577434718
852	amh_pol_zul_svk_chh_hau_amr_mcd_tur_azi_fbf_sun_bam_ctl_spa_bsq_rus_sod_bem_cnt_prs_lit_tsn_fre_cic_grk_est_dyu_ses_hun_hin_sid_geo_swe_afr_bos_alb_tig_anl_ger_fin_tsw_mly_guj_mao_jpn_tml_kor_ben_glc_akn_ita_tag_slo_owc_ind_mnd_bul_lda_arw_gam_krd_lat_eng_ukr_qcu_cze_por_nor_swt_wly_mol_mlt_urd_bat_rom_moo_pan_swa_jav_tha_aeg_knd_ewe_yor_uzb_scr_dut_aze_igb_vie_heb_ven_xho_dgb	-0.654529087023288	-1.56419788796192	0.121167652809302
853	aeg_grk_ewe_ger_owc_amr_sid_slo_aze_azi_cic_mly_dgb_urd_mcd_bsq_por_tig_fbf_mnd_lit_pan_swt_alb_tsn_krd_fin_igb_zul_est_ita_gam_geo_ben_nor_scr_swe_hau_mlt_cze_hun_xho_bat_dut_sun_jpn_tml_kor_ukr_bos_bam_rom_tag_ctl_chh_mao_cnt_hin_moo_prs_sod_eng_afr_glc_guj_qcu_pol_svk_lat_akn_wly_arw_amh_spa_ind_mol_bem_bul_tsw_jav_tha_heb_knd_ses_yor_uzb_fre_rus_tur_ven_vie_anl_swa_lda_dyu	-1.13830622069532	-2.79833477503215	0.00624444552517698
854	hau_guj_ewe_cze_mlt_amh_aeg_bos_azi_aze_dgb_ind_tsn_pol_prs_bsq_swe_anl_ven_cnt_fre_mol_moo_nor_swa_slo_est_fbf_bam_fin_hin_sod_geo_mcd_rom_por_dut_wly_chh_spa_hun_akn_tag_lit_mly_jpn_knd_kor_ger_ita_yor_alb_mao_krd_amr_jav_mnd_ukr_bem_grk_heb_ben_pan_scr_urd_qcu_svk_afr_bul_igb_tig_ctl_sid_eng_bat_lat_xho_rus_zul_sun_tha_owc_tml_cic_dyu_uzb_glc_arw_tur_lda_vie_gam_swt_ses_tsw	0.240188401529239	0.565261921074663	0.57325677038921
855	amh_eng_akn_scr_sod_tig_heb_mol_azi_aze_tsw_bat_yor_pan_pol_bsq_ukr_aeg_fbf_mnd_cze_arw_igb_lat_swa_bos_fin_ven_cic_hun_glc_sid_geo_fre_nor_urd_slo_gam_hau_rus_est_tsn_sun_ger_ind_jpn_tml_kor_svk_dut_ses_lit_mao_bul_chh_tag_cnt_prs_bem_hin_wly_ben_por_ctl_swe_qcu_guj_alb_spa_ewe_anl_ita_amr_krd_mly_mcd_dyu_rom_zul_jav_tha_mlt_knd_moo_dgb_tur_afr_grk_uzb_swt_vie_owc_lda_bam_xho	-0.0141906530868165	-0.0333997095920548	0.973427420867821
856	aeg_pol_igb_hin_hau_tig_amr_lat_aze_azi_yor_bat_fbf_ctl_prs_bsq_lit_sid_ses_mnd_nor_ger_swt_svk_dyu_rom_hun_tsw_bem_fin_por_heb_geo_glc_ukr_scr_ben_mlt_amh_mcd_est_ven_jav_ita_mao_jpn_knd_kor_slo_grk_tsn_urd_ind_eng_chh_sun_cnt_krd_moo_guj_anl_spa_arw_bos_mol_qcu_pan_cze_dut_zul_sod_alb_owc_bul_mly_rus_bam_swe_akn_tag_tha_wly_tml_lda_swa_uzb_fre_afr_tur_cic_vie_gam_dgb_ewe_xho	-0.829051413647659	-2.00051201994153	0.0483609940720007
857	anl_grk_yor_slo_heb_chh_sod_lat_uzb_azi_igb_mao_bam_eng_lit_bsq_ctl_amr_lda_mnd_rus_bos_ven_scr_moo_prs_fin_xho_swa_hun_glc_sid_geo_alb_ita_urd_pan_gam_wly_fre_est_tsw_tag_arw_mly_jpn_knd_kor_guj_rom_dyu_ben_jav_mcd_hau_sun_cnt_afr_ses_dut_owc_nor_mol_krd_hin_qcu_por_cze_swe_dgb_amh_pol_tig_bul_ind_ger_swt_spa_zul_bat_tha_mlt_tml_akn_ewe_tur_svk_ukr_aze_cic_vie_aeg_fbf_bem_tsn	-0.4451914181336	-1.05588296379937	0.29375692664503
858	gam_cze_bam_rom_sid_anl_amr_por_uzb_azi_ven_jav_bem_nor_afr_bsq_arw_tig_igb_cnt_glc_fre_cic_slo_swt_dut_fin_yor_tsw_hun_lit_chh_geo_hin_scr_bul_ger_amh_aeg_ctl_est_ewe_bat_spa_mao_jpn_tml_kor_alb_ben_fbf_grk_sun_lat_heb_mly_mnd_pan_dyu_mol_mlt_mcd_svk_swe_rus_qcu_ukr_prs_pol_swa_wly_guj_sod_urd_ind_ita_ses_eng_dgb_tag_tha_owc_knd_moo_zul_tur_bos_krd_aze_akn_vie_hau_lda_tsn_xho	-0.291550844834789	-0.689207964226177	0.492408393545982
859	tig_hin_xho_mcd_anl_amh_aeg_spa_azi_uzb_zul_jav_ewe_ctl_por_bsq_pan_chh_fbf_cnt_rom_urd_igb_mol_dgb_ger_hun_yor_tsw_fin_ita_mlt_geo_rus_swe_krd_guj_owc_wly_cze_est_tsn_sun_alb_ind_jpn_tml_kor_glc_afr_dyu_bul_bat_lit_hau_mly_mnd_eng_akn_arw_amr_ukr_pol_dut_nor_qcu_bos_ben_fre_swt_gam_lat_sod_prs_mao_svk_cic_grk_lda_tag_tha_heb_knd_swa_moo_tur_scr_slo_aze_ses_vie_sid_ven_bam_bem	0.17873901242799	0.420514075100443	0.675080036183333
860	tig_alb_yor_svk_sid_amh_gam_ctl_uzb_tur_moo_bat_dyu_mol_afr_bsq_spa_wly_akn_mnd_bul_cze_swt_lat_cic_glc_fin_ewe_zul_est_rus_aeg_geo_eng_ukr_krd_scr_anl_hau_mcd_hun_xho_mly_lit_ind_jpn_knd_kor_nor_guj_ven_ben_jav_fre_sod_tag_cnt_por_swa_swe_owc_rom_ita_prs_dut_qcu_arw_grk_bos_igb_heb_pol_amr_urd_mao_hin_fbf_pan_tsn_sun_tha_mlt_tml_bem_bam_aze_ger_slo_azi_tsw_vie_chh_lda_dgb_ses	0.0204150856329533	0.0481390143300809	0.96170868271982
861	heb_nor_tsw_pan_amh_mlt_owc_afr_aze_azi_lda_bat_dgb_alb_ctl_bsq_ger_wly_ses_cnt_svk_pol_ewe_slo_swt_hin_fin_cic_tsn_est_dut_hau_geo_lat_arw_prs_rus_chh_sod_swe_hun_dyu_ind_lit_mao_jpn_tml_kor_por_glc_xho_mol_sun_cze_aeg_jav_mnd_krd_ven_bos_amr_ukr_ita_eng_grk_qcu_urd_spa_scr_fbf_tig_bul_sid_rom_tag_mcd_zul_fre_yor_mly_tha_anl_knd_swa_igb_uzb_ben_guj_tur_moo_vie_gam_bam_bem_akn	-0.455304778911098	-1.08275362770129	0.281717149719457
862	sid_nor_ses_ita_wly_amh_mlt_svk_tur_uzb_yor_tag_fbf_glc_fre_bsq_dut_chh_moo_cnt_prs_swe_igb_grk_zul_guj_fin_swa_lda_est_slo_hau_geo_mol_arw_krd_cze_anl_owc_pan_hun_dyu_mly_bul_jav_jpn_knd_kor_spa_eng_tsw_afr_bat_ben_gam_ind_mnd_ukr_tsn_lat_tig_rus_bos_mcd_scr_qcu_alb_lit_ctl_bem_amr_hin_heb_pol_sun_urd_swt_rom_xho_mao_tha_aeg_tml_ven_bam_azi_ger_por_aze_cic_vie_sod_ewe_dgb_akn	-0.0364334999126767	-0.0858447201978356	0.931774401975572
863	heb_por_fbf_grk_amr_anl_mlt_mcd_azi_tur_tsn_mao_moo_lat_fre_bsq_rus_amh_swa_mnd_spa_bul_akn_krd_ven_rom_fin_xho_zul_est_ben_aeg_geo_ukr_arw_hin_glc_hau_tig_scr_hun_lda_mly_pol_sun_jpn_tml_kor_ita_dut_igb_bos_ind_urd_wly_bat_cnt_mol_ewe_lit_gam_alb_svk_pan_cze_qcu_swe_ctl_ger_ses_sod_guj_chh_afr_tag_nor_bem_eng_cic_jav_tha_sid_knd_yor_bam_aze_prs_slo_uzb_dyu_vie_owc_tsw_dgb_swt	-0.123897374496038	-0.292108352210458	0.770854423287488
864	gam_lat_bam_spa_sid_anl_mlt_urd_aze_azi_dgb_mao_zul_ger_fre_bsq_prs_sod_akn_mnd_bos_afr_tsw_por_fbf_scr_fin_xho_lda_est_bul_tig_geo_ctl_nor_alb_pol_chh_heb_svk_hun_bem_ind_ukr_sun_jpn_knd_kor_mol_lit_yor_cze_bat_rus_owc_mly_cnt_glc_ses_ben_aeg_arw_swe_slo_dut_qcu_guj_ita_pan_moo_amh_mcd_amr_krd_tag_rom_swt_grk_cic_jav_tha_wly_tml_ven_igb_uzb_eng_hin_tur_ewe_vie_hau_swa_dyu_tsn	-0.450935348345949	-1.07040948726174	0.287205226285579
865	owc_grk_dyu_rom_chh_sod_amr_pol_aze_tur_tsn_ind_swt_ctl_alb_bsq_pan_anl_dgb_mnd_prs_fre_ven_ben_zul_spa_est_xho_tsw_hun_eng_sid_geo_lat_ita_scr_urd_hau_amh_dut_fin_swa_sun_hin_mao_jpn_knd_kor_guj_svk_ses_bul_jav_glc_wly_mly_cnt_bos_moo_krd_heb_ger_mcd_cze_nor_qcu_afr_ukr_por_fbf_aeg_slo_tig_lit_tag_swe_ewe_mol_yor_bat_tha_gam_tml_bem_bam_uzb_arw_rus_azi_lda_vie_mlt_igb_cic_akn	0.161014818815373	0.379416649768948	0.705243456491355
866	anl_swe_swt_arw_gam_owc_mlt_dut_uzb_tur_lda_jav_bem_slo_ita_bsq_rom_amr_ses_cnt_lat_alb_tsw_pol_bam_ger_fin_moo_dgb_est_guj_heb_geo_ctl_eng_afr_por_chh_sod_cze_hun_dyu_sun_ukr_mao_jpn_tml_kor_ben_urd_yor_svk_tag_pan_hau_ind_mnd_nor_ewe_grk_tig_lit_prs_rus_mcd_qcu_bos_bul_krd_fbf_sid_hin_aeg_glc_mly_spa_ven_fre_xho_bat_tha_amh_knd_tsn_zul_azi_scr_mol_aze_cic_vie_wly_swa_igb_akn	-0.530947235653324	-1.26500828086521	0.209028946380709
867	amr_prs_bam_bos_tig_aeg_chh_ger_tur_azi_ewe_mao_tsw_pol_lat_bsq_cze_gam_swa_mnd_svk_swe_ses_guj_cic_ukr_hun_igb_xho_fin_nor_mlt_geo_mcd_rom_pan_bul_sod_hau_rus_est_yor_jav_afr_bat_jpn_tml_kor_dut_alb_tsn_grk_sun_por_heb_mly_cnt_fre_moo_scr_owc_slo_arw_ben_ctl_qcu_spa_ita_lit_dyu_anl_eng_wly_mol_tag_urd_akn_glc_lda_ind_tha_amh_knd_zul_swt_aze_hin_krd_uzb_dgb_vie_sid_bem_fbf_ven	-0.44105860527123	-1.04727088924265	0.297688856294822
868	gam_afr_fbf_ita_chh_wly_tig_bul_tur_azi_tsw_mly_moo_ukr_cze_bsq_mcd_amr_igb_cnt_glc_swe_bam_pan_akn_dut_est_xho_swa_hun_urd_amh_geo_mol_arw_fre_alb_hau_sid_rus_fin_tsn_sun_prs_jav_jpn_knd_kor_lit_bos_swt_por_ind_svk_owc_mao_mnd_nor_zul_eng_sod_ben_spa_hin_guj_qcu_grk_krd_pol_ewe_aeg_ger_mlt_ctl_bat_rom_yor_slo_dyu_tag_tha_anl_tml_dgb_ses_aze_scr_lat_uzb_lda_vie_heb_cic_ven_bem	-0.0730534243810228	-0.172311099167974	0.863567384848306
869	owc_mcd_ses_alb_aeg_sid_heb_por_aze_azi_swt_jav_xho_ger_cze_bsq_grk_tig_bam_cnt_rom_dut_igb_scr_ven_nor_fin_moo_akn_est_spa_sod_geo_swe_urd_pan_ita_amh_anl_bos_hun_tsn_bat_ctl_ind_jpn_knd_kor_pol_lat_lda_glc_sun_svk_chh_tag_mnd_lit_bem_rus_hau_guj_fre_eng_slo_qcu_arw_prs_krd_yor_amr_hin_mlt_mol_mao_bul_tsw_ben_cic_mly_tha_wly_tml_dyu_fbf_uzb_ukr_afr_tur_dgb_vie_gam_ewe_zul_swa	0.479181325025277	1.13101290629037	0.260957868248375
870	gam_por_akn_rus_heb_anl_chh_ukr_azi_aze_lda_mao_ses_rom_mcd_bsq_dut_owc_zul_cnt_afr_guj_tsw_scr_bem_urd_est_dyu_igb_hun_cze_wly_geo_pan_fre_swe_glc_sod_sid_pol_fin_moo_mly_svk_ind_jpn_knd_kor_lit_krd_dgb_slo_jav_bos_amr_bat_mnd_eng_ven_arw_hau_alb_mol_spa_nor_qcu_ger_grk_prs_ewe_mlt_ben_aeg_ita_tag_bul_bam_hin_xho_sun_tha_amh_tml_tsn_swt_tur_lat_ctl_uzb_cic_vie_tig_swa_fbf_yor	0.57263431445374	1.35549973627765	0.178541212369221
871	chh_alb_bem_swe_tig_sid_heb_guj_tur_azi_tsn_ind_dyu_bos_scr_bsq_rus_amh_ewe_cnt_rom_slo_xho_afr_ses_ger_est_cic_tsw_fin_eng_amr_geo_fre_lat_krd_prs_mlt_anl_ctl_hun_bam_sun_ukr_mao_jpn_tml_kor_arw_glc_ven_svk_mly_urd_sod_tag_mnd_ben_lda_cze_wly_nor_pol_spa_bul_qcu_hin_mcd_pan_yor_gam_mol_hau_ita_bat_por_moo_lit_swt_jav_tha_owc_knd_zul_fbf_aze_dut_grk_uzb_akn_vie_aeg_igb_dgb_swa	-0.352322806886692	-0.83671277114156	0.404898899431674
872	aeg_mol_igb_por_hau_heb_wly_spa_azi_tur_fbf_sun_moo_pol_glc_bsq_krd_owc_akn_mnd_lat_svk_dgb_ita_ven_mcd_est_swa_dyu_hun_lit_chh_geo_pan_fre_nor_swe_mlt_amr_grk_fin_ewe_tag_bos_mly_jpn_knd_kor_rom_slo_yor_prs_ind_urd_sid_jav_cnt_ger_swt_dut_anl_rus_cze_afr_guj_qcu_ctl_ben_hin_cic_amh_eng_tig_bul_mao_ukr_tsw_scr_bam_bat_tha_gam_tml_ses_xho_uzb_arw_alb_aze_bem_vie_sod_tsn_zul_lda	0.221907417255873	0.522803033992861	0.602354633459029
873	chh_guj_xho_rom_hau_aeg_wly_swe_azi_tur_moo_sun_yor_pan_ben_bsq_glc_anl_lda_mnd_fre_cze_fbf_lat_dyu_dut_fin_igb_zul_hun_alb_amr_geo_lit_ita_afr_scr_sid_mlt_rus_est_bem_mao_pol_bat_jpn_knd_kor_prs_ukr_ses_nor_jav_spa_tig_mly_cnt_eng_akn_por_gam_mol_ctl_mcd_bos_qcu_svk_bul_hin_tsn_amh_urd_heb_krd_ind_arw_ewe_grk_ven_tag_tha_sod_tml_bam_swa_aze_slo_ger_uzb_tsw_vie_owc_cic_swt_dgb	-0.539162404602229	-1.28234640039385	0.202908373044291
874	sid_grk_bem_swe_amr_mlt_amh_ger_aze_tur_tsn_tag_igb_bul_mol_bsq_urd_chh_bam_mnd_krd_ita_ven_rus_swa_ctl_hun_akn_moo_est_guj_aeg_geo_svk_ukr_mcd_cze_heb_owc_arw_fin_lda_sun_por_jav_jpn_tml_kor_lat_nor_zul_slo_mly_bos_tig_mao_cnt_eng_ewe_alb_sod_scr_prs_lit_pan_qcu_ben_hin_rom_yor_anl_spa_wly_fre_ind_pol_ses_glc_cic_bat_tha_hau_knd_xho_fbf_uzb_afr_dut_azi_dyu_vie_gam_tsw_swt_dgb	0.00907471124505533	0.0214250247815841	0.982952512658937
875	aeg_swe_akn_ctl_tig_sid_chh_afr_azi_uzb_ses_mly_fbf_fre_bul_bsq_cze_owc_moo_cnt_grk_spa_lda_dut_xho_por_fin_bam_ewe_hun_urd_wly_geo_rus_eng_lat_lit_gam_sod_krd_est_dgb_sun_scr_ind_jpn_tml_kor_hin_alb_dyu_ben_mao_rom_hau_bat_mnd_mcd_igb_ita_mlt_arw_pan_bos_nor_qcu_pol_slo_prs_tsw_amh_svk_anl_mol_jav_glc_tsn_ukr_ven_tag_tha_amr_knd_zul_cic_aze_guj_ger_tur_yor_vie_heb_swt_bem_swa	0.31619385899048	0.744080664185944	0.458703596102637
876	anl_bul_akn_scr_heb_aeg_wly_lit_azi_uzb_xho_sun_ewe_swe_grk_bsq_arw_amr_bam_cnt_rus_ukr_cic_bos_swt_prs_est_zul_bem_fin_svk_mlt_geo_ctl_alb_pan_afr_hau_chh_pol_hun_yor_tag_guj_jav_jpn_tml_kor_cze_mcd_dgb_eng_ind_slo_tig_mao_mnd_lat_ses_krd_owc_rom_mol_dut_por_qcu_urd_fre_nor_ven_sod_ita_gam_hin_mly_ben_swa_glc_tsw_bat_tha_sid_knd_moo_fbf_tur_spa_ger_aze_dyu_vie_amh_tsn_igb_lda	-0.412413409403674	-0.977712698671562	0.33075291516532
877	aeg_slo_dgb_arw_gam_amr_mlt_fre_aze_tur_swa_sun_ven_mol_pan_bsq_bos_amh_zul_mnd_ben_ita_akn_svk_xho_grk_fin_bam_ewe_est_ukr_tig_geo_alb_ctl_cze_mcd_heb_anl_bul_hun_tsn_mao_scr_bat_jpn_tml_kor_rom_afr_yor_lit_ind_lat_hau_mly_cnt_rus_bem_pol_wly_por_spa_eng_ger_qcu_dut_swe_urd_fbf_sid_prs_sod_krd_tag_nor_tsw_hin_swt_jav_tha_chh_knd_cic_igb_azi_glc_guj_uzb_dyu_vie_owc_ses_moo_lda	-0.647150790724166	-1.54958733118598	0.124637047395374
878	owc_urd_zul_swe_amh_wly_amr_rom_azi_tur_ses_tag_tsw_eng_alb_bsq_glc_heb_bam_cnt_pan_dut_ven_guj_lda_mcd_est_akn_fbf_hun_prs_hau_geo_scr_ctl_krd_por_mlt_sid_bul_fin_dyu_sun_spa_mao_jpn_tml_kor_nor_ger_swa_rus_ind_svk_gam_bat_mnd_hin_ewe_afr_tig_ben_slo_lit_ukr_qcu_cze_fre_grk_moo_sod_ita_aeg_bos_jav_arw_xho_pol_cic_mly_tha_anl_knd_igb_dgb_uzb_lat_mol_aze_yor_vie_chh_bem_swt_tsn	-0.643542339549541	-1.53735166767061	0.127602675678962
879	gam_slo_yor_svk_heb_owc_amr_lit_aze_tur_bam_bat_ven_guj_mcd_bsq_arw_hau_ewe_mnd_dut_bos_tsw_grk_swa_scr_hun_xho_igb_fin_mol_chh_geo_glc_afr_ctl_ger_sod_sid_pan_est_dyu_jav_bul_sun_jpn_knd_kor_rom_ita_bem_swe_mao_hin_tig_ind_cnt_por_akn_urd_amh_krd_eng_ben_pol_qcu_prs_nor_alb_dgb_aeg_lat_wly_cze_mly_rus_tsn_ukr_ses_tag_tha_mlt_tml_swt_zul_azi_fre_spa_uzb_fbf_vie_anl_lda_moo_cic	-0.208111635617617	-0.491428602743124	0.62428115471248
880	sid_mol_zul_mcd_anl_tig_owc_alb_uzb_aze_fbf_sun_moo_bul_fre_bsq_scr_hau_tsn_cnt_ben_slo_dyu_arw_akn_swe_fin_cic_bem_hun_krd_chh_geo_ger_lit_pan_por_aeg_sod_urd_est_ewe_ind_spa_bat_jpn_knd_kor_bos_nor_ses_cze_jav_afr_amr_mly_mnd_glc_igb_pol_heb_eng_svk_dut_ukr_qcu_ctl_rus_guj_bam_amh_ita_gam_lat_tag_rom_swa_prs_tsw_mao_tha_mlt_tml_lda_yor_azi_hin_grk_tur_dgb_vie_wly_xho_ven_swt	-0.0363740293457985	-0.0857036932422156	0.931886206670952
881	amh_pol_dyu_mcd_wly_sod_tig_rom_aze_azi_ses_sun_fbf_ben_ita_bsq_hin_chh_bam_mnd_spa_swe_xho_slo_igb_ctl_fin_tsn_swt_hun_fre_hau_geo_krd_cze_bul_glc_amr_aeg_arw_est_moo_jav_rus_mao_jpn_knd_kor_bos_dut_cic_urd_mly_lat_gam_ind_cnt_afr_zul_nor_anl_pan_prs_alb_ukr_qcu_grk_svk_scr_bem_sid_mol_heb_por_bat_lit_ewe_eng_swa_tag_tha_owc_tml_tsw_akn_uzb_ger_guj_tur_yor_vie_mlt_dgb_ven_lda	-0.277157895464473	-0.655732547956249	0.513615178159315
882	sod_dut_zul_spa_mlt_owc_amh_grk_tur_uzb_dgb_sun_dyu_bul_hin_bsq_guj_hau_swa_mnd_lit_swe_fbf_alb_xho_prs_est_ven_tsw_fin_slo_gam_geo_ita_ger_lat_rom_anl_chh_cze_hun_swt_ind_krd_mly_jpn_knd_kor_rus_bos_bam_ben_tag_ctl_sid_mao_cnt_svk_ewe_scr_aeg_urd_mol_glc_mcd_qcu_nor_fre_por_akn_heb_pan_tig_arw_bat_ukr_ses_pol_cic_jav_tha_wly_tml_bem_moo_azi_afr_eng_aze_igb_vie_amr_tsn_lda_yor	-0.159829712785306	-0.377579493259511	0.706603333825101
883	sod_hin_swa_urd_owc_amr_aeg_eng_uzb_tur_lda_mly_dgb_krd_svk_bsq_ben_hau_tsn_cnt_glc_scr_bam_rus_igb_ukr_hun_yor_cic_est_swe_tig_geo_ger_dut_fre_rom_chh_mlt_lat_fin_zul_tag_bos_ind_jpn_knd_kor_ctl_prs_xho_ita_jav_mcd_heb_sun_mnd_slo_dyu_por_anl_arw_nor_afr_bul_qcu_cze_grk_alb_ewe_wly_pan_gam_guj_mao_lit_ses_mol_akn_bat_tha_sid_tml_tsw_bem_aze_spa_pol_azi_fbf_vie_amh_swt_ven_moo	-0.305560734521654	-0.72271763089766	0.471666971219147
884	sod_krd_moo_lit_tig_gam_anl_eng_tur_uzb_igb_bat_fbf_rus_mol_bsq_lat_wly_dyu_mnd_bul_cze_yor_ita_ses_nor_fin_bem_cic_hun_ben_heb_geo_prs_pan_dut_afr_mlt_amh_svk_est_lda_tag_mcd_mao_jpn_knd_kor_rom_grk_tsn_slo_sun_por_chh_ind_cnt_ukr_akn_ger_amr_glc_urd_spa_swe_qcu_ctl_alb_guj_dgb_aeg_hin_hau_pol_mly_bos_ven_scr_bam_jav_tha_owc_tml_tsw_swt_aze_fre_arw_azi_swa_vie_sid_ewe_zul_xho	0.0778006090987844	0.183288431896576	0.854970718617814
885	anl_grk_tsn_alb_aeg_heb_tig_ger_aze_tur_swa_ind_dyu_svk_afr_bsq_lat_chh_lda_mnd_lit_pan_tsw_slo_yor_prs_est_zul_xho_fin_guj_gam_geo_rus_mol_krd_fre_sid_amh_hin_hun_igb_jav_cze_mao_jpn_tml_kor_urd_mcd_dgb_eng_mly_scr_amr_bat_cnt_por_bam_ben_sod_arw_nor_bul_bos_qcu_ctl_ita_spa_cic_owc_pol_wly_ukr_sun_swe_ses_dut_ewe_tag_tha_mlt_knd_moo_swt_azi_rom_glc_uzb_bem_vie_hau_akn_ven_fbf	0.15175838691169	0.35703829064486	0.721872021094595
886	sod_arw_zul_ger_wly_anl_owc_lat_uzb_aze_lda_tag_dyu_swe_krd_bsq_dut_mlt_ewe_mnd_pol_rom_ven_slo_moo_nor_est_tsn_swa_hun_prs_tig_geo_svk_alb_scr_pan_hau_amr_afr_fin_akn_ind_urd_sun_jpn_knd_kor_guj_spa_fbf_ita_mly_bos_chh_mao_cnt_hin_dgb_fre_amh_grk_ukr_ben_por_qcu_rus_ctl_cze_xho_sid_glc_gam_bul_bat_mcd_swt_lit_tsw_jav_tha_heb_tml_igb_bem_azi_mol_eng_tur_cic_vie_aeg_ses_yor_bam	-1.33169353787258	-3.32648441401419	0.00126041178131389
887	sod_prs_dyu_alb_mlt_heb_amh_grk_aze_uzb_dgb_jav_bam_nor_por_bsq_rus_aeg_ven_mnd_bos_ger_swt_mol_ses_lit_fin_cic_akn_est_hin_tig_geo_swe_urd_afr_guj_hau_amr_pan_hun_yor_bat_ita_mao_jpn_tml_kor_ukr_spa_bem_pol_mly_krd_anl_ind_cnt_slo_zul_scr_owc_arw_cze_svk_bul_qcu_ctl_eng_dut_igb_chh_glc_sid_fre_tag_ben_moo_mcd_tsw_sun_tha_gam_knd_lda_xho_tur_lat_rom_azi_tsn_vie_wly_fbf_swa_ewe	-0.0861026643198871	-0.202885004137098	0.839668134057437
888	sid_ctl_zul_svk_amr_gam_owc_ukr_aze_uzb_ewe_jav_lda_pan_bul_bsq_ita_hau_bam_cnt_grk_lat_moo_dut_cic_glc_fin_tsw_igb_est_mcd_wly_geo_afr_hin_alb_cze_sod_heb_prs_hun_bem_bat_slo_ind_jpn_knd_kor_scr_spa_swt_guj_mly_nor_amh_sun_mnd_urd_xho_eng_chh_lit_por_rus_ben_qcu_swe_bos_ger_dgb_mlt_mol_aeg_pol_mao_krd_tsn_arw_dyu_tag_tha_tig_tml_fbf_akn_azi_rom_fre_tur_swa_vie_anl_yor_ven_ses	0.193424229919868	0.455014945344567	0.650158922596248
889	sid_urd_cic_bos_gam_owc_anl_prs_tur_aze_dgb_bat_moo_swe_mcd_bsq_rom_aeg_akn_mnd_scr_ben_dyu_fre_zul_spa_est_ewe_xho_hun_ctl_hau_geo_bul_por_grk_pol_chh_amh_hin_fin_bam_jav_dut_ind_jpn_tml_kor_afr_alb_bem_pan_mly_ukr_sod_sun_cnt_mol_swt_guj_tig_glc_lat_nor_krd_qcu_lit_slo_arw_tsn_mlt_cze_wly_eng_mao_rus_ses_ita_lda_tag_tha_amr_knd_swa_tsw_uzb_svk_ger_azi_fbf_vie_heb_ven_igb_yor	-0.909165366538896	-2.20209045627564	0.0301315559730848
890	hau_ger_swa_bos_wly_heb_amh_bul_azi_uzb_cic_bat_bem_mcd_eng_bsq_ukr_anl_akn_cnt_mol_afr_tsw_ita_ven_arw_est_xho_swt_hun_alb_gam_geo_fre_spa_lit_ben_tig_owc_pol_fin_fbf_jav_rom_tag_jpn_tml_kor_slo_urd_dyu_ctl_mao_krd_mlt_sun_mnd_swe_zul_dut_sod_nor_guj_por_lat_qcu_glc_grk_svk_moo_aeg_rus_amr_pan_ind_scr_lda_cze_ses_mly_tha_chh_knd_yor_tsn_tur_hin_prs_aze_bam_vie_sid_ewe_dgb_igb	-0.0149353607208018	-0.0351627807641093	0.972025303145677
891	heb_mol_igb_dut_mlt_owc_anl_nor_aze_azi_moo_jav_zul_por_fre_bsq_bul_wly_yor_cnt_lit_ger_ven_urd_tsn_slo_est_ses_fbf_fin_ukr_chh_geo_pol_afr_svk_ita_gam_hau_swe_hun_ewe_mly_ctl_ind_jpn_tml_kor_eng_krd_bem_lat_tag_guj_amr_bat_mnd_glc_dgb_pan_tig_grk_rus_alb_bos_qcu_scr_arw_hin_bam_amh_spa_aeg_prs_mao_rom_swa_cze_cic_sun_tha_sod_knd_akn_swt_tur_ben_mcd_uzb_tsw_vie_sid_dyu_xho_lda	0.791919691573811	1.88428605194634	0.0626497842718279
892	sod_glc_swt_ben_owc_chh_amr_cze_tur_uzb_yor_sun_ven_spa_urd_bsq_hin_anl_akn_mnd_alb_eng_fbf_bos_bam_ukr_fin_xho_igb_hun_dut_hau_geo_svk_afr_fre_swe_heb_wly_ger_est_dgb_bat_pol_mly_jpn_tml_kor_mol_prs_cic_arw_tag_pan_tig_ind_cnt_lit_ses_ita_amh_lat_grk_slo_bul_qcu_ctl_guj_por_zul_gam_krd_mlt_nor_jav_rom_ewe_scr_tsn_mao_tha_sid_knd_swa_lda_azi_rus_mcd_aze_moo_vie_aeg_dyu_bem_tsw	-1.05760797154244	-2.58947783110114	0.0111567738430319
893	wly_fre_xho_urd_sod_owc_gam_bul_tur_uzb_moo_tag_tsn_alb_afr_bsq_bos_amh_ven_cnt_mol_eng_ses_ukr_akn_mcd_est_dgb_igb_fin_krd_heb_geo_svk_scr_ben_dut_tig_amr_rom_hun_dyu_jav_slo_sun_jpn_knd_kor_ita_ger_bem_rus_bat_swe_mlt_mao_mnd_lat_yor_arw_anl_spa_glc_guj_nor_qcu_grk_ctl_cze_swt_hau_por_chh_pol_ind_pan_ewe_lit_bam_mly_tha_aeg_tml_fbf_tsw_azi_hin_prs_aze_lda_vie_sid_swa_zul_cic	0.130802309268647	0.308143063027427	0.758662587291777
894	sid_ger_tsw_mol_mlt_anl_wly_glc_uzb_azi_dyu_ind_swt_alb_hin_bsq_grk_amh_ses_mnd_spa_eng_cic_bos_zul_fre_hun_moo_xho_est_cze_heb_geo_lat_lit_mcd_por_sod_amr_bul_fin_yor_sun_dut_tag_jpn_tml_kor_ctl_pol_igb_slo_mao_urd_owc_mly_cnt_scr_ven_pan_gam_svk_arw_krd_prs_qcu_ben_nor_afr_fbf_chh_rus_tig_ita_jav_rom_ewe_ukr_bam_bat_tha_hau_knd_swa_lda_tur_guj_swe_aze_bem_vie_aeg_dgb_tsn_akn	-0.253154407638558	-0.598596744514214	0.5508970298277
895	hau_glc_tsw_ger_mlt_anl_chh_mcd_tur_azi_bam_mao_moo_swe_rus_bsq_ita_gam_bem_cnt_por_spa_igb_dut_swt_urd_est_dyu_fbf_fin_prs_owc_geo_bul_krd_afr_hin_sod_tig_rom_hun_ven_sun_ctl_jav_jpn_tml_kor_mol_ukr_dgb_pan_tag_alb_aeg_bat_mnd_fre_swa_arw_amh_pol_lat_scr_lit_qcu_bos_grk_svk_ewe_wly_slo_heb_nor_ind_guj_ses_cze_akn_mly_tha_sid_knd_tsn_lda_uzb_ben_eng_aze_xho_vie_amr_zul_cic_yor	0.303717317341395	0.715028471216679	0.476382618570746
896	wly_mcd_tsw_urd_gam_amr_owc_hin_azi_aze_xho_ind_swa_bul_pan_bsq_swe_aeg_fbf_cnt_scr_grk_zul_lat_ewe_ger_fin_ses_moo_est_rus_heb_geo_alb_arw_lit_cze_amh_anl_ukr_hun_cic_jav_por_mao_jpn_tml_kor_mol_nor_bam_dut_mly_eng_sid_sun_mnd_guj_swt_afr_chh_pol_ita_fre_ctl_qcu_svk_slo_rom_dyu_tig_spa_sod_bos_tag_ben_akn_krd_dgb_bat_tha_mlt_knd_igb_tsn_tur_prs_glc_uzb_ven_vie_hau_lda_yor_bem	-0.747760370289101	-1.79529675070973	0.0758545733483949
897	heb_lat_tsn_ben_wly_hau_amh_prs_uzb_azi_fbf_mly_ewe_ukr_pol_bsq_ger_owc_dgb_mnd_svk_afr_moo_spa_swa_swe_fin_xho_akn_hun_pan_sid_geo_eng_bos_dut_mol_tig_aeg_krd_est_bem_bat_urd_ind_jpn_knd_kor_bul_lit_tsw_hin_mao_glc_amr_sun_cnt_nor_ven_mcd_chh_alb_rom_scr_slo_qcu_ita_rus_por_swt_gam_cze_sod_fre_tag_guj_cic_ctl_zul_jav_tha_anl_tml_igb_dyu_tur_grk_arw_aze_yor_vie_mlt_lda_bam_ses	-0.864213907079446	-2.08934306381647	0.0394075321489107
898	wly_pan_yor_nor_owc_anl_amr_prs_tur_azi_igb_sun_lda_lat_spa_bsq_rus_mlt_swt_cnt_ben_ukr_dyu_bos_xho_bul_est_dgb_cic_hun_slo_amh_geo_swe_alb_cze_dut_chh_heb_fre_fin_ewe_mao_rom_tag_jpn_knd_kor_ita_scr_tsn_arw_ind_lit_tig_bat_mnd_por_bem_guj_hau_mol_ger_glc_afr_qcu_mcd_pol_grk_swa_sod_krd_aeg_hin_mly_eng_akn_urd_ses_jav_tha_sid_tml_ven_bam_uzb_ctl_svk_aze_moo_vie_gam_zul_tsw_fbf	0.162060240966545	0.381518093759956	0.70368912428849
899	anl_krd_swt_scr_sid_amr_hau_eng_aze_tur_ewe_mao_swa_grk_alb_bsq_guj_gam_dgb_mnd_afr_nor_cic_por_ses_arw_fin_tsn_dyu_est_glc_aeg_geo_cze_prs_rus_ita_chh_mlt_urd_hun_bem_tag_ger_mly_jpn_tml_kor_slo_fre_bam_rom_jav_lat_owc_sun_cnt_mol_igb_hin_amh_svk_bul_dut_ben_qcu_pol_lit_pan_ven_wly_ukr_heb_ctl_ind_swe_moo_bos_xho_bat_tha_tig_knd_lda_zul_azi_mcd_spa_uzb_akn_vie_sod_fbf_yor_tsw	-0.552317264026921	-1.31639042772741	0.191278167807896
900	wly_nor_zul_eng_sid_aeg_gam_ita_aze_azi_lda_ind_cic_swe_prs_bsq_lat_amr_bam_mnd_dut_svk_bem_ben_ses_scr_est_igb_swt_fin_urd_tig_geo_ctl_grk_glc_bul_mlt_hau_guj_hun_yor_tag_rom_sun_jpn_tml_kor_cze_krd_swa_pan_jav_hin_chh_mly_cnt_mcd_ven_mol_owc_por_arw_rus_ukr_qcu_slo_pol_ger_tsw_heb_afr_amh_lit_bat_bos_fbf_alb_moo_mao_tha_anl_knd_dyu_akn_tur_spa_fre_uzb_tsn_vie_sod_dgb_ewe_xho	-1.1086529537415	-2.72291506987865	0.00772758849139892
901	aeg_ger_bem_guj_wly_tig_amr_lat_uzb_tur_tsn_mly_tsw_spa_scr_bsq_rom_sid_akn_cnt_lit_afr_swt_swe_dyu_ctl_hun_igb_ses_est_grk_gam_geo_por_dut_ita_rus_hau_owc_bos_fin_cic_bat_alb_mao_jpn_tml_kor_ben_hin_ven_svk_ind_nor_heb_tag_mnd_fre_bam_bul_anl_urd_krd_ukr_mcd_qcu_cze_mol_glc_fbf_sod_eng_amh_pol_jav_pan_ewe_prs_dgb_sun_tha_mlt_knd_lda_xho_azi_arw_slo_aze_moo_vie_chh_zul_swa_yor	-0.162803154729559	-0.384352891993886	0.701594359678837
[truncated: 99 more rows]
