# Supplementary material for: Future Tense and Economic Decisions: Controlling for Cultural Evolution
Source: PLoS One. 2015 Jul 17;10(7):e0132145. doi: 10.1371/journal.pone.0132145 (PMC4506144; doi:10.1371/journal.pone.0132145)
Supplement: S8 Appendix — See README files within the various sub-folders. (ZIP) [file pone.0132145.s008.zip › S3_Code/Residuals_new/PGLS/PermuteResults/permute_B_SavingsWITHINFAM_4000.csv]

	ftr	r	t	p
1	sod_ben_tsw_urd_anl_hau_gam_bul_uzb_tur_xho_jav_moo_ger_prs_bsq_krd_heb_bem_cnt_mcd_mol_dyu_arw_zul_lat_fin_swa_bam_est_ita_wly_geo_glc_dut_bos_rom_amr_amh_svk_hun_cic_tag_slo_mly_jpn_tml_kor_alb_fre_swt_afr_ind_scr_chh_bat_mnd_ukr_ewe_nor_mlt_pan_ctl_guj_grk_qcu_eng_lit_spa_igb_owc_pol_sid_por_sun_hin_ses_rus_lda_mao_tha_tig_knd_dgb_ven_azi_swe_cze_aze_fbf_vie_aeg_yor_tsn_akn	-0.165421558816166	-0.390339314027884	0.697178294316599
2	wly_krd_dgb_nor_owc_chh_amr_urd_uzb_tur_bam_tag_tsw_por_ben_bsq_dut_sid_zul_cnt_pol_lat_igb_ctl_ven_bul_est_lda_tsn_hun_scr_sod_geo_swe_eng_grk_afr_aeg_tig_guj_fin_akn_sun_svk_mao_jpn_tml_kor_lit_glc_swa_rus_mly_fre_heb_bat_mnd_cze_yor_bos_mlt_ita_pan_prs_ukr_qcu_rom_mol_mcd_cic_anl_ger_hau_arw_ind_spa_ses_alb_bem_jav_tha_amh_knd_moo_ewe_azi_slo_hin_aze_dyu_vie_gam_swt_xho_fbf	-0.0294809351228542	-0.0695396815202899	0.944709355085178
3	anl_slo_tsw_ukr_mlt_sod_aeg_pol_azi_tur_swa_bat_bam_prs_spa_bsq_nor_heb_dyu_mnd_por_ben_akn_grk_ewe_swe_est_cic_igb_hun_afr_gam_geo_hin_bul_rus_ctl_tig_chh_pan_fin_ses_tag_lit_mao_jpn_knd_kor_svk_ita_dgb_dut_ind_guj_hau_sun_cnt_scr_ven_mol_sid_mcd_eng_arw_glc_qcu_alb_urd_lat_zul_owc_ger_wly_cze_mly_fre_fbf_bos_moo_jav_tha_amh_tml_bem_lda_aze_krd_rom_uzb_swt_vie_amr_tsn_yor_xho	-0.553012551422952	-1.31711086052656	0.191037551696872
4	amr_nor_dyu_arw_owc_mlt_wly_mcd_aze_tur_cic_ind_igb_mol_ctl_bsq_rus_tig_akn_cnt_swe_ita_ses_bos_yor_alb_est_ven_fbf_hun_spa_hau_geo_ben_hin_pol_afr_anl_amh_eng_fin_bam_tag_grk_mao_jpn_tml_kor_svk_lit_tsw_dut_sun_glc_chh_jav_mnd_ukr_lda_scr_heb_ger_slo_bul_cze_qcu_prs_fre_urd_zul_sod_lat_aeg_rom_mly_por_dgb_guj_tsn_bat_tha_sid_knd_swa_xho_uzb_krd_pan_azi_moo_vie_gam_ewe_swt_bem	-0.0745510308532857	-0.175761836765766	0.860863192339574
5	chh_alb_ewe_svk_amr_amh_hau_scr_tur_azi_yor_jav_tsn_mol_arw_bsq_prs_sod_lda_mnd_fre_slo_bam_rom_dyu_dut_fin_akn_zul_est_ita_anl_geo_ger_guj_cze_rus_gam_tig_pan_hun_xho_mly_bos_bat_jpn_knd_kor_grk_nor_fbf_ben_ind_hin_mlt_sun_cnt_glc_ven_spa_aeg_por_bul_ukr_eng_qcu_lit_pol_ctl_igb_heb_mcd_owc_lat_tag_krd_dgb_urd_cic_mao_tha_wly_tml_bem_swa_uzb_swe_afr_aze_ses_vie_sid_moo_swt_tsw	0.363947935851052	0.857845133196184	0.393183385947537
6	tig_ctl_cic_prs_owc_aeg_amh_ukr_uzb_aze_dyu_bat_tsw_arw_fre_bsq_slo_hau_igb_cnt_swe_alb_fbf_bul_swa_krd_hun_swt_akn_est_grk_mlt_geo_rom_por_cze_glc_chh_anl_ben_fin_bam_sun_spa_tag_jpn_knd_kor_lat_nor_xho_bos_jav_guj_amr_mao_mnd_pan_tsn_urd_gam_lit_ita_mcd_rus_qcu_pol_eng_ger_bem_sid_scr_sod_hin_mly_svk_zul_afr_ven_ind_tha_heb_tml_dgb_ewe_azi_mol_dut_tur_ses_vie_wly_yor_moo_lda	-0.481080339371838	-1.14390924488036	0.255597097064495
7	heb_fre_dyu_nor_sod_aeg_sid_ctl_aze_uzb_ses_bat_swt_bul_rom_bsq_afr_anl_akn_cnt_pol_spa_bam_lit_dgb_bos_hun_moo_yor_fin_urd_amh_geo_svk_ukr_eng_ben_hau_chh_alb_est_ewe_ind_grk_mao_jpn_knd_kor_pan_hin_ven_krd_mly_mol_gam_sun_mnd_ita_tsn_scr_wly_glc_arw_dut_prs_qcu_ger_guj_swe_lda_owc_cze_tig_mcd_jav_por_bem_lat_swa_tag_tha_amr_tml_fbf_xho_azi_slo_rus_tur_cic_vie_mlt_igb_zul_tsw	-0.541514335227656	-1.28956899667972	0.20039821555188
8	wly_scr_swa_cze_amr_amh_aeg_urd_azi_aze_swt_jav_bam_rom_afr_bsq_dut_gam_yor_mnd_por_lit_igb_swe_ewe_hin_hun_lda_xho_est_ger_sid_geo_krd_ukr_bul_pan_chh_hau_ctl_fin_akn_mly_lat_sun_jpn_tml_kor_rus_slo_fbf_eng_bat_bos_mlt_tag_cnt_ita_bem_nor_sod_prs_spa_alb_grk_qcu_glc_arw_pol_ven_owc_svk_heb_mol_ind_mcd_ses_guj_dyu_mao_tha_anl_knd_tsw_cic_uzb_fre_ben_tur_tsn_vie_tig_moo_dgb_zul	-0.249530812827939	-0.589415618742961	0.557011675622339
9	hau_ben_bam_swe_gam_amh_wly_rom_uzb_azi_zul_mao_ven_svk_nor_bsq_mcd_tig_xho_cnt_fre_urd_bem_guj_fbf_ger_fin_ewe_dyu_est_cze_sod_geo_pol_arw_hin_scr_owc_mlt_prs_hun_cic_tag_afr_bat_jpn_tml_kor_ctl_grk_lda_bos_sun_eng_amr_mly_mnd_dut_igb_alb_aeg_slo_lit_krd_ukr_qcu_bul_ita_glc_moo_chh_mol_anl_spa_ind_por_swt_rus_dgb_jav_tha_heb_knd_ses_tsw_aze_pan_lat_tur_yor_vie_sid_akn_tsn_swa	0.32622778087384	0.767642448590758	0.444644279396963
10	sid_prs_ewe_rus_mlt_gam_amh_ukr_tur_azi_lda_tag_akn_urd_dut_bsq_nor_wly_ven_mnd_ger_spa_swt_fre_swa_eng_est_cic_zul_hun_grk_hau_geo_arw_mol_mcd_ben_heb_owc_scr_fin_yor_bat_guj_sun_jpn_tml_kor_bos_cze_bem_svk_jav_lit_tig_mly_cnt_hin_dgb_por_anl_bul_pan_pol_lat_qcu_glc_swe_alb_bam_chh_ita_aeg_krd_ind_afr_moo_ctl_dyu_mao_tha_sod_knd_tsw_igb_uzb_rom_slo_aze_xho_vie_amr_ses_fbf_tsn	-0.301156486389993	-0.713001900322571	0.477629841512625
11	tig_ben_swt_glc_anl_wly_heb_afr_aze_tur_fbf_jav_dgb_rom_pan_bsq_eng_sod_igb_mnd_scr_bos_xho_arw_ven_guj_fin_ses_swa_hun_svk_aeg_geo_mcd_por_ukr_swe_owc_sid_urd_est_yor_mly_dut_bat_jpn_tml_kor_ger_fre_ewe_lat_ind_grk_chh_sun_cnt_prs_cic_slo_hau_bul_ita_mol_spa_qcu_pol_lit_cze_akn_mlt_rus_amr_nor_tag_hin_moo_alb_bem_mao_tha_gam_knd_tsn_tsw_azi_krd_ctl_uzb_zul_vie_amh_dyu_bam_lda	-0.0722598487982064	-0.170351529113866	0.865103739914766
12	chh_lit_fbf_rom_heb_anl_sid_bul_uzb_tur_bam_mao_zul_ukr_por_bsq_ben_mlt_swa_cnt_spa_lat_tsn_fre_dgb_arw_est_bem_xho_fin_swe_tig_geo_dut_slo_ctl_mcd_wly_amh_nor_hun_moo_tag_glc_mly_jpn_knd_kor_prs_hin_ewe_urd_bat_cze_gam_ind_mnd_scr_yor_ita_sod_bos_grk_rus_guj_qcu_pol_krd_ger_lda_amr_eng_aeg_pan_sun_mol_swt_alb_akn_jav_tha_hau_tml_tsw_cic_azi_svk_afr_aze_dyu_vie_owc_igb_ses_ven	0.066930936722006	0.157476660978262	0.875210601330323
13	gam_pol_tsn_lit_amr_sod_anl_bos_uzb_aze_xho_ind_akn_lat_hin_bsq_urd_aeg_ses_mnd_spa_nor_igb_rus_zul_krd_est_cic_dyu_fin_arw_owc_geo_guj_scr_alb_mcd_amh_sid_bul_hun_fbf_mao_ctl_tag_jpn_knd_kor_ukr_swe_ewe_glc_jav_por_heb_sun_cnt_prs_dgb_fre_hau_ita_dut_svk_rom_qcu_ger_cze_pan_bem_tig_afr_wly_ben_bat_mol_ven_slo_bam_mly_tha_chh_tml_moo_lda_tur_grk_eng_azi_tsw_vie_mlt_yor_swt_swa	0.00529238549287772	0.0124638261618713	0.990082261716904
14	heb_eng_igb_swe_sid_anl_owc_prs_tur_uzb_dyu_tag_akn_bos_lit_bsq_glc_mlt_yor_mnd_svk_alb_ven_por_lda_krd_est_zul_swa_fin_dut_chh_geo_slo_scr_ita_urd_gam_amh_ger_hun_bam_bat_hin_sun_jpn_knd_kor_bul_fre_swt_mol_ind_guj_aeg_mly_cnt_grk_tsn_ukr_sod_pan_arw_ctl_pol_qcu_afr_ben_cze_xho_wly_rus_tig_spa_jav_rom_ses_nor_ewe_mao_tha_hau_tml_moo_dgb_aze_lat_mcd_azi_bem_vie_amr_cic_fbf_tsw	-0.770922012982682	-1.85451759806902	0.0668339736205349
15	amh_spa_moo_scr_sod_heb_anl_arw_aze_tur_ewe_mly_bam_guj_ben_bsq_mol_amr_akn_mnd_nor_mcd_lda_slo_cic_pan_fin_xho_dyu_hun_ita_chh_geo_bos_rus_prs_swe_aeg_owc_ukr_est_dgb_sun_glc_jav_jpn_knd_kor_lit_cze_yor_dut_bat_ger_tig_tag_cnt_por_tsn_rom_hau_eng_afr_urd_lat_qcu_krd_grk_ctl_fbf_mlt_bul_sid_hin_mao_pol_zul_alb_ven_ind_tha_gam_tml_ses_bem_uzb_fre_svk_azi_swa_vie_wly_igb_swt_tsw	-0.719522323949319	-1.72740584212032	0.0874144678352146
16	amh_swe_lda_guj_aeg_tig_gam_alb_aze_uzb_yor_bat_bam_ben_bos_bsq_lit_hau_swa_mnd_lat_arw_igb_rom_dyu_scr_fin_tsw_cic_est_nor_wly_geo_ctl_mcd_hin_slo_sid_amr_ukr_hun_ven_ind_fre_jav_jpn_knd_kor_spa_grk_ewe_pol_sun_svk_chh_mly_cnt_eng_ses_krd_heb_ita_afr_bul_rus_qcu_dut_prs_cze_swt_sod_pan_owc_mol_tag_glc_dgb_ger_tsn_mao_tha_anl_tml_xho_akn_tur_urd_por_azi_zul_vie_mlt_moo_bem_fbf	-0.430754995830885	-1.02296321081162	0.308978845763919
17	aeg_nor_dyu_krd_chh_sod_gam_glc_uzb_tur_swt_ind_yor_rus_afr_bsq_hin_amh_bam_mnd_por_lit_igb_mol_bem_swe_fin_swa_xho_hun_ita_owc_geo_lat_eng_alb_arw_tig_mlt_svk_est_tsw_bat_guj_mao_jpn_tml_kor_ukr_mcd_tsn_cze_sun_bos_amr_jav_cnt_ben_ven_scr_wly_fre_dut_ctl_urd_qcu_pan_grk_spa_akn_sid_pol_heb_prs_tag_bul_ewe_rom_moo_mly_tha_hau_knd_cic_fbf_azi_ger_slo_aze_zul_vie_anl_lda_ses_dgb	-0.142891306794497	-0.336990281899032	0.736883543249365
18	aeg_mcd_tsn_ben_chh_wly_heb_ita_aze_uzb_swt_sun_zul_ctl_lat_bsq_svk_hau_bam_mnd_nor_slo_dgb_lit_akn_scr_fin_dyu_ven_est_pol_sod_geo_pan_hin_afr_por_mlt_anl_bul_hun_igb_ind_guj_tag_jpn_tml_kor_mol_ukr_yor_spa_jav_rom_sid_mao_cnt_cze_xho_grk_amr_glc_krd_alb_dut_qcu_rus_swe_prs_bem_gam_urd_owc_arw_bat_eng_cic_fre_lda_mly_tha_amh_knd_ses_swa_azi_ger_bos_tur_moo_vie_tig_fbf_tsw_ewe	-0.521010532238467	-1.23865916657212	0.218589079159604
19	owc_cze_ses_ctl_wly_amr_gam_dut_uzb_azi_lda_ind_xho_bul_lat_bsq_pol_amh_cic_mnd_pan_glc_swt_ben_tsw_slo_fin_ven_tsn_hun_grk_sod_geo_afr_arw_urd_fre_tig_sid_alb_est_yor_mao_prs_tag_jpn_tml_kor_mcd_ita_bem_ger_bat_spa_aeg_jav_cnt_lit_moo_rom_chh_swe_eng_scr_rus_qcu_svk_guj_krd_swa_hau_nor_mlt_mol_mly_bos_bam_por_zul_sun_tha_anl_knd_dyu_dgb_aze_hin_ukr_tur_ewe_vie_heb_akn_igb_fbf	-0.18309929462505	-0.432209337954718	0.666589773728223
20	chh_dut_ven_ukr_owc_sid_anl_por_aze_tur_swa_mao_igb_ger_svk_bsq_mol_aeg_zul_cnt_krd_ctl_yor_ben_fbf_prs_est_tsw_bem_fin_afr_sod_geo_nor_grk_bul_arw_wly_amr_mcd_hun_bam_tag_fre_mly_jpn_knd_kor_rus_hin_moo_glc_jav_slo_amh_bat_mnd_cze_xho_pol_mlt_ita_guj_spa_bos_qcu_scr_alb_rom_ewe_hau_lat_tig_lit_ind_swe_dyu_urd_cic_sun_tha_heb_tml_ses_swt_azi_eng_pan_uzb_tsn_vie_gam_lda_dgb_akn	-0.470933791325418	-1.11748490443051	0.266665607379214
21	amh_rom_moo_ctl_sid_chh_heb_dut_aze_azi_zul_ind_ven_pol_mol_bsq_glc_hau_dyu_cnt_eng_lit_tsw_slo_ewe_cze_fin_dgb_cic_est_alb_amr_geo_por_ger_krd_pan_sod_gam_grk_hun_bem_sun_afr_tag_jpn_knd_kor_prs_ita_bam_swe_mly_ukr_aeg_jav_mnd_ben_swt_scr_tig_urd_nor_svk_arw_qcu_lat_mcd_spa_yor_owc_hin_wly_bul_bat_guj_fbf_bos_lda_mao_tha_mlt_tml_igb_swa_uzb_rus_fre_tur_tsn_vie_anl_akn_ses_xho	-0.430175784580382	-1.02224100971744	0.309318624144205
22	sod_afr_swt_fre_hau_sid_aeg_ger_tur_azi_cic_mao_tsw_urd_ita_bsq_arw_gam_fbf_mnd_glc_por_yor_nor_xho_hin_est_bam_ewe_fin_rus_heb_geo_prs_mol_scr_ukr_owc_anl_ctl_hun_lda_ind_lat_mly_jpn_knd_kor_krd_dut_zul_slo_sun_alb_chh_bat_cnt_grk_igb_eng_amr_pol_svk_swe_spa_qcu_mcd_bul_pan_moo_wly_lit_amh_rom_tag_guj_ses_bos_ven_jav_tha_mlt_tml_bem_tsn_aze_cze_ben_uzb_dyu_vie_tig_dgb_swa_akn	-0.485420874604709	-1.15532541086508	0.250916907076556
23	sod_spa_akn_ukr_wly_chh_anl_krd_tur_azi_bem_mly_xho_rus_bos_bsq_nor_owc_fbf_cnt_scr_hin_ewe_lat_swa_mol_est_dgb_ses_hun_pol_hau_geo_guj_grk_ctl_ita_aeg_mlt_alb_fin_tsn_tag_rom_mao_jpn_knd_kor_por_cze_moo_dut_sun_ben_sid_ind_mnd_fre_lda_afr_amh_svk_bul_slo_swe_qcu_lit_ger_urd_cic_tig_mcd_amr_prs_jav_pan_tsw_glc_igb_bat_tha_heb_tml_ven_zul_aze_eng_arw_uzb_bam_vie_gam_swt_dyu_yor	-0.835681404296521	-2.01719364107661	0.0465580354107015
24	owc_alb_yor_hin_chh_amh_sid_nor_aze_tur_fbf_sun_ven_fre_mcd_bsq_arw_amr_dyu_mnd_krd_svk_swt_bos_ewe_grk_est_zul_tsw_hun_ukr_mlt_geo_cze_bul_por_ger_wly_anl_guj_fin_bam_mao_rom_jav_jpn_knd_kor_glc_ctl_xho_ben_mly_spa_gam_bat_cnt_lat_bem_prs_hau_scr_eng_ita_pan_qcu_pol_afr_urd_swa_tig_swe_aeg_dut_ind_mol_lda_rus_ses_tag_tha_sod_tml_igb_akn_uzb_slo_lit_azi_tsn_vie_heb_dgb_cic_moo	-0.590635601736934	-1.41114279253003	0.161539138485225
25	tig_scr_swt_urd_amr_sod_mlt_swe_azi_uzb_tsn_bat_dgb_ita_ben_bsq_por_anl_zul_cnt_bul_spa_cic_ctl_bem_rus_fin_ewe_tsw_est_grk_owc_geo_alb_slo_bos_rom_heb_sid_nor_hun_ven_mly_prs_jav_jpn_knd_kor_fre_lit_akn_ger_sun_hin_hau_tag_mnd_cze_fbf_pan_wly_glc_lat_guj_mcd_qcu_arw_afr_dut_swa_amh_mol_aeg_krd_ind_eng_dyu_svk_igb_mao_tha_chh_tml_moo_xho_tur_pol_ukr_aze_bam_vie_gam_yor_lda_ses	-0.322923756256578	-0.763673132668542	0.446995127571221
26	owc_swe_lda_bul_amh_mlt_wly_arw_aze_azi_ses_mao_cic_ger_ben_bsq_rus_sod_bem_mnd_guj_fre_tsn_krd_igb_cze_fin_swt_moo_est_scr_hau_geo_hin_mol_glc_pol_aeg_chh_dut_hun_ven_bat_slo_jav_jpn_knd_kor_mcd_bos_akn_spa_sun_eng_amr_mly_cnt_svk_zul_prs_anl_lat_ctl_ita_pan_qcu_alb_grk_por_dyu_sid_afr_gam_urd_tag_ukr_fbf_rom_swa_ind_tha_tig_tml_bam_ewe_uzb_nor_lit_tur_yor_vie_heb_xho_dgb_tsw	0.0107392908680328	0.0253176417769397	0.979855848281963
27	aeg_glc_akn_prs_owc_amh_amr_grk_aze_azi_moo_mao_fbf_mcd_lat_bsq_lit_hau_ses_cnt_urd_bos_yor_bul_lda_rom_fin_cic_bem_est_eng_mlt_geo_por_rus_pol_afr_sod_tig_ger_hun_swt_jav_ita_tag_jpn_tml_kor_svk_mol_bam_slo_ind_ctl_wly_sun_mnd_swe_dgb_guj_chh_dut_hin_pan_scr_qcu_ukr_krd_spa_dyu_sid_arw_heb_fre_bat_ben_ewe_alb_swa_mly_tha_gam_knd_zul_tsn_uzb_nor_cze_tur_tsw_vie_anl_xho_igb_ven	-1.16264728853154	-2.87614456806869	0.00499133328244758
28	amh_urd_cic_slo_owc_heb_aeg_arw_aze_uzb_igb_sun_swt_glc_hin_bsq_mol_wly_moo_cnt_cze_krd_lda_rom_ven_prs_hun_xho_yor_fin_fre_amr_geo_mcd_alb_eng_ctl_chh_anl_afr_est_tsw_ind_ukr_bat_jpn_tml_kor_swe_ger_tsn_rus_mly_pol_gam_jav_mnd_svk_akn_pan_tig_grk_lit_spa_por_qcu_dut_scr_ben_ses_sod_bul_sid_lat_tag_ita_bem_bos_dgb_mao_tha_mlt_knd_swa_ewe_azi_nor_guj_tur_fbf_vie_hau_bam_zul_dyu	-0.479908523450667	-1.1401805421931	0.257138996282374
29	heb_spa_cic_lat_wly_anl_gam_nor_tur_azi_lda_sun_igb_hin_bul_bsq_swe_hau_bam_mnd_arw_ben_dyu_mol_xho_guj_fin_zul_tsw_hun_ctl_tig_geo_pan_rom_dut_slo_amr_sid_scr_est_moo_mly_svk_ind_jpn_tml_kor_krd_ita_ewe_mcd_bat_prs_owc_mao_cnt_urd_ven_cze_aeg_bos_rus_pol_alb_qcu_grk_ger_afr_dgb_sod_glc_chh_lit_jav_ukr_swt_por_fbf_tag_tha_mlt_knd_tsn_ses_aze_eng_fre_uzb_akn_vie_amh_bem_yor_swa	-0.386650763954479	-0.916064250324843	0.362002507883239
30	amh_eng_tsw_hin_aeg_sod_hau_dut_uzb_azi_ses_mly_cic_guj_scr_bsq_por_heb_ven_cnt_fre_mcd_lda_mol_bam_grk_hun_xho_akn_est_pol_mlt_geo_spa_rom_ben_rus_tig_chh_slo_fin_swa_sun_prs_mao_jpn_knd_kor_lit_nor_igb_lat_tag_swe_anl_bat_mnd_ita_tsn_urd_owc_alb_bos_bul_ger_qcu_ukr_arw_krd_moo_gam_afr_amr_pan_ind_glc_ewe_svk_fbf_jav_tha_sid_tml_dgb_dyu_aze_ctl_cze_tur_zul_vie_wly_bem_swt_yor	0.659088742612231	1.55973050097549	0.122220226099014
31	sid_bul_lda_ukr_gam_anl_chh_dut_tur_azi_zul_bat_bem_glc_slo_bsq_ita_heb_igb_mnd_svk_pol_ses_lit_tsw_arw_fin_tsn_swa_hun_hin_mlt_geo_afr_grk_bos_urd_aeg_owc_pan_est_cic_mao_alb_jav_jpn_knd_kor_ben_prs_ven_fre_ind_cze_hau_mly_cnt_swe_swt_scr_amr_krd_nor_por_ctl_qcu_ger_rus_rom_bam_tig_mol_sod_guj_sun_eng_dgb_spa_fbf_tag_tha_wly_tml_moo_dyu_aze_lat_mcd_uzb_akn_vie_amh_xho_yor_ewe	-0.317545930454459	-0.751269201658159	0.454387554565219
32	owc_prs_tsn_mcd_amr_hau_wly_spa_uzb_azi_ses_mly_tsw_pol_krd_bsq_rom_anl_swa_mnd_nor_arw_akn_eng_bem_svk_hun_dgb_lda_fin_rus_aeg_geo_pan_afr_dut_ita_amh_sod_ben_est_igb_jav_scr_bat_jpn_knd_kor_lit_fre_cic_lat_mao_bos_mlt_sun_cnt_alb_dyu_guj_sid_bul_urd_grk_hin_qcu_swe_glc_ukr_bam_tig_slo_chh_por_tag_mol_xho_ger_ven_ind_tha_heb_tml_yor_ewe_aze_ctl_cze_tur_moo_vie_gam_fbf_zul_swt	-0.277082323490319	-0.654988814384564	0.514091762696714
33	amh_fre_xho_ctl_sid_wly_gam_lat_azi_aze_moo_jav_swa_hin_pan_bsq_krd_amr_ses_cnt_rom_urd_fbf_spa_ewe_glc_fin_zul_dgb_est_afr_heb_geo_por_mol_ben_bos_hau_tig_svk_hun_dyu_sun_nor_mao_jpn_tml_kor_grk_arw_igb_guj_ind_ukr_mlt_mly_mnd_pol_akn_swe_chh_bul_alb_cze_eng_qcu_ita_slo_mcd_tsn_sod_scr_aeg_prs_tag_rus_swt_dut_yor_bat_tha_owc_knd_cic_tsw_tur_lit_ger_uzb_lda_vie_anl_bem_bam_ven	-0.234131725108475	-0.554088987836429	0.580847857223232
34	tig_mcd_bem_lit_wly_owc_aeg_pol_tur_uzb_swt_ind_dgb_rus_spa_bsq_scr_sid_fbf_mnd_alb_cze_bam_arw_tsw_afr_hun_akn_lda_fin_fre_anl_geo_ukr_ger_bul_hin_amr_gam_lat_est_moo_mao_glc_sun_jpn_knd_kor_nor_prs_ven_slo_mly_ben_mlt_bat_cnt_grk_igb_krd_heb_ctl_por_mol_urd_qcu_ita_rom_guj_dyu_sod_bos_hau_swe_tag_eng_ses_pan_xho_jav_tha_chh_tml_tsn_yor_aze_dut_svk_azi_cic_vie_amh_zul_swa_ewe	0.774218213374928	1.84757206310602	0.0678431711103714
35	amh_afr_ses_pol_sod_heb_owc_ita_tur_aze_bam_bat_akn_ben_lit_bsq_hin_sid_zul_cnt_nor_dut_ewe_alb_bem_grk_est_moo_dyu_hun_urd_gam_geo_cze_mol_por_bos_wly_aeg_scr_fin_cic_mly_arw_jav_jpn_knd_kor_fre_guj_fbf_lat_mao_rom_mlt_tag_mnd_pan_swa_bul_anl_swe_prs_eng_glc_qcu_spa_svk_rus_xho_amr_krd_hau_ctl_ind_slo_tsw_ukr_lda_sun_tha_chh_tml_yor_igb_uzb_ger_mcd_azi_dgb_vie_tig_ven_swt_tsn	0.32947283914772	0.776264664168238	0.439562496398681
36	hau_rom_ven_bul_aeg_amr_sid_swe_uzb_azi_cic_jav_swt_ita_glc_bsq_svk_chh_fbf_mnd_prs_grk_ses_guj_yor_dut_hun_moo_zul_fin_cze_owc_geo_ben_arw_pan_urd_gam_sod_slo_est_ewe_ind_ctl_mly_jpn_knd_kor_rus_mol_tsn_mcd_sun_spa_amh_mao_cnt_pol_swa_krd_mlt_afr_lat_ukr_lit_qcu_alb_bos_por_dgb_tig_nor_anl_fre_bat_scr_igb_ger_xho_tag_tha_wly_tml_bem_akn_tur_eng_hin_aze_lda_vie_heb_dyu_bam_tsw	-0.330965482882375	-0.782825353222698	0.435718539974177
37	tig_pan_moo_afr_aeg_hau_heb_mol_uzb_azi_akn_jav_tsw_scr_fre_bsq_urd_sod_dgb_mnd_krd_eng_dyu_svk_xho_spa_hun_lda_igb_est_arw_gam_geo_mcd_grk_glc_guj_chh_mlt_pol_fin_ses_mly_cze_ind_jpn_knd_kor_ukr_ben_bem_por_sun_hin_owc_bat_cnt_rom_bam_lat_wly_ita_nor_bos_rus_qcu_alb_dut_lit_tsn_amr_ctl_anl_slo_mao_ger_swa_swe_fbf_tag_tha_sid_tml_ven_swt_tur_prs_bul_aze_ewe_vie_amh_cic_zul_yor	0.394032861635532	0.928296994859072	0.355656610761091
38	anl_hin_bam_prs_owc_wly_gam_mol_aze_tur_bem_ind_dgb_alb_bos_bsq_swe_sid_igb_cnt_svk_fre_swt_cze_moo_spa_est_ses_fbf_fin_lat_amh_geo_bul_lit_pan_eng_heb_sod_dut_hun_ven_mao_urd_mly_jpn_tml_kor_ukr_por_yor_ben_bat_rus_amr_jav_mnd_glc_tsw_rom_chh_ger_nor_guj_pol_qcu_ctl_afr_grk_akn_tig_mcd_hau_ita_sun_scr_tsn_slo_lda_tag_tha_aeg_knd_zul_xho_azi_krd_arw_uzb_ewe_vie_mlt_cic_swa_dyu	-0.612821970151805	-1.4634429936466	0.146717953105369
39	gam_svk_bem_ger_amh_mlt_sid_bul_tur_azi_zul_mly_tsw_krd_prs_bsq_lat_amr_swa_cnt_cze_spa_ewe_lit_dyu_urd_est_bam_tsn_hun_por_chh_geo_mcd_swe_hin_glc_owc_anl_ben_fin_ses_mao_bos_ind_jpn_tml_kor_pol_scr_dgb_mol_bat_afr_sod_tag_mnd_alb_cic_rus_wly_ukr_ita_nor_slo_qcu_fre_grk_rom_yor_aeg_pan_heb_dut_jav_guj_xho_arw_moo_sun_tha_tig_knd_igb_akn_aze_eng_ctl_uzb_swt_vie_hau_fbf_ven_lda	0.372324245607843	0.878407954864716	0.381986200746542
40	amh_por_zul_pol_sid_hau_gam_alb_azi_aze_yor_ind_moo_arw_hin_bsq_mcd_anl_akn_mnd_prs_ben_ewe_eng_ses_afr_est_tsw_swa_fin_bul_aeg_geo_krd_ukr_rus_ger_amr_chh_dut_hun_ven_mly_ctl_jav_jpn_knd_kor_slo_fre_bem_nor_tag_urd_sod_bat_cnt_cze_xho_swe_heb_bos_ita_mol_rom_qcu_lit_spa_guj_swt_tig_lat_wly_scr_mao_glc_dyu_svk_lda_sun_tha_mlt_tml_bam_cic_tur_pan_grk_uzb_tsn_vie_owc_fbf_dgb_igb	-0.254853904165979	-0.602474954724245	0.548324253041305
41	anl_mol_swa_alb_owc_tig_chh_ben_aze_tur_ses_tag_xho_mcd_ukr_bsq_fre_amr_dgb_mnd_lat_rom_cic_swe_bam_nor_fin_tsw_dyu_hun_dut_amh_geo_pan_eng_pol_bos_wly_sod_svk_est_swt_mao_afr_jav_jpn_knd_kor_guj_ita_akn_ctl_sun_arw_mlt_ind_cnt_grk_zul_glc_hau_rus_spa_bul_cze_qcu_por_slo_prs_lda_sid_urd_heb_hin_mly_lit_moo_scr_yor_bat_tha_aeg_tml_ewe_bem_uzb_ger_krd_azi_tsn_vie_gam_igb_ven_fbf	0.0204582652347385	0.0481348072081165	0.961712026588078
42	anl_eng_tsn_nor_heb_chh_amr_prs_uzb_aze_dgb_tag_yor_afr_urd_bsq_svk_hau_ses_cnt_ita_alb_ven_hin_cic_guj_fin_igb_akn_hun_rus_amh_geo_ben_pol_lat_rom_sod_sid_dut_est_tsw_sun_krd_mly_jpn_knd_kor_mcd_scr_swt_bul_bat_pan_tig_ind_mnd_grk_zul_spa_gam_fre_glc_lit_ger_qcu_cze_ukr_bos_lda_wly_ctl_owc_arw_jav_mol_fbf_swe_swa_mao_tha_mlt_tml_bam_xho_azi_slo_por_tur_bem_vie_aeg_ewe_moo_dyu	-1.07135369757393	-2.62579583850627	0.0101081266489267
43	hau_lat_ses_krd_gam_amh_amr_svk_aze_uzb_swt_jav_bem_spa_guj_bsq_fre_sod_xho_mnd_mcd_bos_lda_cze_swa_eng_hun_dgb_cic_est_hin_chh_geo_grk_rus_urd_ctl_mlt_sid_mol_fin_moo_bat_dut_tag_jpn_tml_kor_ger_rom_zul_prs_ind_ukr_owc_mly_cnt_afr_tsw_slo_tig_ben_lit_pan_por_qcu_ita_bul_glc_akn_anl_arw_heb_pol_mao_scr_ewe_alb_tsn_sun_tha_aeg_knd_dyu_igb_tur_swe_nor_azi_yor_vie_wly_bam_ven_fbf	-0.186270494024483	-0.439658535141481	0.661204425363346
44	wly_alb_swt_bul_anl_sod_amr_grk_tur_aze_akn_ind_swa_prs_afr_bsq_por_gam_igb_mnd_mol_guj_tsw_eng_bam_mcd_hun_ven_moo_fin_ukr_chh_geo_urd_pan_glc_lit_heb_aeg_rus_est_tsn_mao_spa_sun_jpn_tml_kor_ctl_nor_dyu_swe_jav_slo_amh_bat_cnt_ben_xho_hin_hau_bos_arw_cze_rom_qcu_fre_svk_pol_fbf_sid_ita_owc_krd_mly_dut_cic_lat_ewe_tag_tha_tig_knd_lda_zul_azi_ger_scr_uzb_bem_vie_mlt_dgb_ses_yor	-0.286636465442206	-0.677898297661921	0.499519317906271
45	amr_dut_cic_pan_sod_sid_tig_ger_uzb_azi_dyu_bat_lda_grk_ukr_bsq_bos_wly_dgb_cnt_nor_slo_bam_pol_ses_bul_hun_yor_tsn_fin_por_mlt_geo_ben_prs_afr_rom_anl_chh_ita_est_swt_ind_glc_mly_jpn_tml_kor_mol_svk_akn_krd_mao_urd_owc_tag_mnd_spa_xho_lit_heb_alb_arw_swe_cze_qcu_lat_hin_ctl_zul_hau_mcd_aeg_scr_jav_fre_igb_eng_moo_sun_tha_amh_knd_bem_fbf_aze_rus_guj_tur_tsw_vie_gam_ven_swa_ewe	0.242355384905949	0.57108356351161	0.569320479897378
46	owc_pan_xho_swe_hau_sid_aeg_svk_uzb_aze_dgb_sun_bam_afr_cze_bsq_slo_amr_moo_cnt_lit_rus_igb_mcd_swa_guj_est_tsn_zul_hun_nor_mlt_geo_fre_por_ita_dut_heb_chh_arw_fin_dyu_mao_hin_bat_jpn_knd_kor_ukr_rom_fbf_eng_ind_ctl_anl_jav_mnd_bos_swt_glc_gam_grk_mol_scr_alb_qcu_bul_urd_spa_ven_sod_krd_tig_ger_mly_ben_lda_prs_ses_tag_tha_amh_tml_bem_yor_azi_pol_lat_tur_akn_vie_wly_ewe_tsw_cic	-0.571169741678677	-1.3618682305627	0.176529296111729
47	amr_svk_swt_guj_heb_aeg_sod_dut_azi_aze_ses_mao_yor_bul_swe_bsq_por_tig_lda_mnd_slo_nor_igb_krd_bam_ita_fin_ven_dgb_hun_grk_amh_geo_alb_scr_cze_ger_anl_owc_fre_est_dyu_sun_ben_jav_jpn_knd_kor_ctl_pan_xho_bos_mly_mcd_wly_ind_cnt_lit_tsw_pol_mlt_lat_arw_glc_mol_qcu_prs_eng_hin_moo_sid_ukr_gam_rom_bat_urd_fbf_rus_zul_tag_tha_chh_tml_bem_akn_uzb_afr_spa_tur_cic_vie_hau_tsn_ewe_swa	-0.655573245380822	-1.56849459727185	0.120162104172758
48	anl_por_lda_ita_aeg_sod_gam_nor_uzb_azi_zul_tag_akn_arw_eng_bsq_rus_amr_swt_cnt_mcd_ger_cic_krd_bam_glc_hun_ses_tsn_fin_afr_mlt_geo_prs_pol_ukr_svk_chh_hau_lit_est_ven_jav_spa_bat_jpn_tml_kor_lat_bul_fbf_swe_sun_cze_owc_mao_mnd_mol_igb_slo_wly_fre_ben_ctl_hin_qcu_guj_bos_alb_swa_amh_dut_sid_grk_mly_rom_bem_scr_xho_ind_tha_heb_knd_dgb_dyu_aze_urd_pan_tur_ewe_vie_tig_yor_tsw_moo	-0.194507641927896	-0.458972178560091	0.647325064500679
49	aeg_rus_lda_swe_mlt_heb_gam_rom_azi_tur_tsw_ind_igb_ctl_urd_bsq_guj_sod_dgb_mnd_lat_dut_zul_spa_akn_nor_hun_fbf_moo_est_ita_anl_geo_lit_slo_ukr_hin_wly_chh_bul_fin_bam_tag_pol_jav_jpn_tml_kor_svk_alb_ses_prs_mly_glc_hau_bat_cnt_eng_xho_pan_amh_krd_cze_arw_grk_qcu_ger_mcd_fre_ewe_owc_scr_amr_mol_mao_ben_dyu_afr_yor_sun_tha_sid_knd_swt_swa_aze_bos_por_uzb_tsn_vie_tig_bem_ven_cic	0.147802293817898	0.34762621176274	0.728906450274255
50	sid_mol_bam_mcd_amh_aeg_amr_hin_aze_tur_zul_jav_dyu_pan_dut_bsq_svk_hau_ewe_cnt_spa_ger_ses_prs_tsw_alb_est_swa_igb_fin_krd_gam_geo_ben_bul_slo_por_owc_sod_swe_hun_xho_bat_pol_mao_jpn_knd_kor_arw_rom_ven_eng_ind_cze_heb_mly_mnd_ukr_dgb_bos_tig_nor_lat_afr_guj_qcu_ctl_rus_scr_bem_chh_lit_mlt_ita_sun_fre_lda_grk_fbf_tag_tha_anl_tml_swt_moo_azi_urd_glc_uzb_cic_vie_wly_tsn_akn_yor	-0.312141518602781	-0.738585171933534	0.462018814881313
51	anl_glc_dgb_hin_sod_amr_hau_ctl_uzb_aze_ven_mly_akn_afr_ita_bsq_swe_mlt_bem_cnt_slo_mol_swa_arw_lda_eng_fin_ewe_swt_hun_guj_amh_geo_scr_pol_mcd_prs_aeg_gam_fre_est_xho_tag_cze_sun_jpn_tml_kor_svk_spa_fbf_krd_ind_lit_sid_mao_mnd_bos_bam_pan_wly_lat_dut_bul_ukr_qcu_rus_grk_rom_igb_owc_por_chh_ben_bat_ger_cic_alb_tsw_jav_tha_heb_knd_moo_zul_tur_nor_urd_azi_tsn_vie_tig_ses_dyu_yor	-0.815153273559976	-1.96590669189736	0.0522918048960874
52	amr_bul_ewe_ben_sid_amh_mlt_pol_aze_tur_swt_sun_zul_svk_arw_bsq_mcd_wly_tsw_mnd_ita_pan_bam_rom_bem_guj_fin_ses_ven_hun_lat_hau_geo_grk_por_hin_swe_aeg_owc_slo_est_yor_bat_ukr_mly_jpn_knd_kor_alb_krd_fbf_cze_tag_scr_tig_mao_cnt_ger_akn_eng_gam_spa_fre_afr_bos_qcu_lit_dut_urd_xho_anl_nor_chh_glc_jav_mol_igb_rus_cic_ind_tha_heb_tml_tsn_moo_uzb_prs_ctl_azi_dgb_vie_sod_swa_lda_dyu	-0.532456242729117	-1.2701079089334	0.207214767000984
53	gam_guj_ewe_svk_sid_amr_aeg_prs_uzb_tur_bam_bat_zul_lit_mcd_bsq_rus_hau_dyu_cnt_lat_hin_igb_cze_yor_eng_est_swa_ven_hun_alb_amh_geo_grk_glc_ben_ger_wly_owc_rom_fin_tsn_mao_spa_tag_jpn_tml_kor_dut_arw_bem_krd_sun_ukr_tig_jav_mnd_afr_dgb_pan_anl_slo_bos_scr_urd_qcu_ita_fre_bul_fbf_heb_mol_mlt_swe_ind_nor_swt_ctl_cic_mly_tha_chh_knd_moo_akn_azi_pol_por_aze_lda_vie_sod_xho_tsw_ses	-0.0621736600328432	-0.146517385651362	0.883830104469294
54	wly_prs_ven_cze_aeg_tig_hau_ctl_aze_tur_fbf_mao_igb_swe_lit_bsq_rom_mlt_yor_mnd_glc_hin_swa_ita_akn_pol_est_dgb_bem_fin_mol_sid_geo_nor_bos_por_afr_gam_amh_grk_hun_zul_tag_pan_ind_jpn_tml_kor_scr_ger_ewe_krd_sun_ukr_owc_mly_cnt_fre_tsw_rus_anl_urd_dut_lat_arw_qcu_guj_alb_mcd_tsn_chh_eng_sod_bul_jav_spa_ses_slo_xho_bat_tha_heb_knd_lda_dyu_azi_svk_ben_uzb_swt_vie_amr_cic_moo_bam	-0.208556414713176	-0.492470791424443	0.623547198599066
55	heb_nor_swa_afr_owc_tig_chh_swe_tur_uzb_bem_bat_igb_mcd_bul_bsq_ita_gam_fbf_mnd_glc_scr_lda_guj_zul_svk_fin_tsw_tsn_hun_fre_wly_geo_rus_hin_urd_rom_sod_aeg_lit_est_cic_mao_pol_sun_jpn_tml_kor_krd_prs_dyu_lat_tag_ctl_amr_ind_cnt_bos_swt_ger_sid_grk_cze_spa_por_qcu_slo_mol_dut_dgb_mlt_pan_anl_ukr_jav_alb_ses_arw_moo_mly_tha_amh_knd_ven_xho_aze_ben_eng_azi_ewe_vie_hau_bam_akn_yor	-0.246048371324211	-0.581200331331948	0.56251140544675
56	anl_arw_fbf_eng_aeg_sid_owc_dut_azi_tur_moo_mao_dyu_lit_swe_bsq_ctl_chh_zul_mnd_ger_rom_tsw_ita_lda_glc_fin_ewe_ses_hun_lat_heb_geo_scr_slo_por_hin_gam_amh_spa_est_ven_ind_ukr_bat_jpn_tml_kor_mol_svk_igb_fre_jav_alb_mlt_sun_cnt_mcd_akn_pan_sod_cze_rus_prs_afr_qcu_urd_pol_guj_bem_hau_bos_wly_ben_mly_grk_swt_krd_tsn_tag_tha_tig_knd_cic_dgb_aze_bul_nor_uzb_bam_vie_amr_yor_xho_swa	-0.030065304009182	-0.070801965263362	0.94370739851754
57	hau_alb_zul_pol_sid_amh_tig_por_tur_azi_cic_mao_tsw_pan_krd_bsq_hin_gam_swa_cnt_mol_lat_fbf_afr_ewe_guj_hun_xho_moo_est_grk_chh_geo_ukr_ctl_swe_scr_sod_heb_mcd_fin_bem_ind_slo_tag_jpn_knd_kor_cze_eng_dyu_ben_bat_glc_anl_jav_mnd_rus_bam_lit_mlt_prs_rom_fre_spa_qcu_arw_svk_bos_igb_wly_ita_amr_urd_sun_dut_tsn_ger_lda_mly_tha_owc_tml_dgb_ses_aze_bul_nor_uzb_yor_vie_aeg_akn_swt_ven	-0.241498063873172	-0.571046856369748	0.569345258218171
58	sod_bul_swa_afr_wly_amh_anl_pol_tur_uzb_igb_jav_ewe_spa_krd_bsq_ger_hau_tsw_cnt_dut_guj_bem_arw_zul_mcd_hun_tsn_ses_fin_rom_heb_geo_lit_ukr_ita_scr_owc_aeg_pan_est_yor_ind_grk_bat_jpn_knd_kor_lat_svk_akn_rus_sun_alb_gam_mly_mnd_slo_swt_swe_mlt_nor_bos_prs_urd_qcu_eng_fre_mol_dgb_chh_hin_tig_ben_mao_ctl_ven_cze_fbf_tag_tha_sid_tml_dyu_lda_azi_por_glc_aze_xho_vie_amr_moo_bam_cic	-0.79789537595843	-1.91993896953559	0.0579303542562938
59	sod_cze_ewe_spa_mlt_sid_amh_lit_azi_tur_bam_ind_tsw_ben_pol_bsq_mol_anl_bem_cnt_svk_afr_dgb_ger_moo_pan_fin_igb_xho_hun_ukr_amr_geo_eng_bos_guj_hin_heb_gam_scr_est_ses_tag_nor_sun_jpn_knd_kor_rus_glc_lda_bul_mly_ita_owc_bat_mnd_lat_akn_mcd_tig_alb_fre_slo_krd_qcu_grk_ctl_swe_tsn_hau_dut_aeg_por_jav_prs_dyu_rom_swa_mao_tha_chh_tml_zul_cic_aze_arw_urd_uzb_ven_vie_wly_yor_swt_fbf	-0.311901898624654	-0.737876439989984	0.462447352859627
60	heb_scr_ewe_ita_hau_wly_amh_slo_azi_uzb_swa_mao_akn_svk_ukr_bsq_alb_sid_moo_mnd_eng_dut_ven_mcd_zul_urd_fin_igb_lda_hun_bos_owc_geo_cze_nor_guj_pan_gam_sod_bul_est_swt_mly_arw_sun_jpn_tml_kor_prs_mol_tsw_glc_jav_rom_aeg_ind_cnt_grk_dgb_spa_tig_fre_ctl_ger_hin_qcu_ben_krd_afr_ses_amr_lit_mlt_rus_bat_lat_bam_pol_xho_tag_tha_anl_knd_tsn_fbf_tur_swe_por_aze_bem_vie_chh_yor_dyu_cic	0.209566823708137	0.492868240268013	0.623267397228569
61	chh_guj_moo_hin_anl_gam_wly_rus_tur_azi_zul_ind_fbf_scr_dut_bsq_fre_amr_akn_cnt_svk_pol_ses_ctl_ven_glc_est_ewe_lda_hun_nor_mlt_geo_ukr_slo_grk_mcd_aeg_heb_swe_fin_cic_sun_afr_bat_jpn_knd_kor_eng_urd_swa_prs_tag_ger_sod_mly_mnd_arw_tsn_ita_amh_bos_mol_bul_alb_qcu_lat_por_cze_swt_hau_pan_owc_ben_jav_spa_yor_lit_dyu_mao_tha_tig_tml_bam_igb_uzb_krd_rom_aze_xho_vie_sid_tsw_dgb_bem	-0.127883871670913	-0.301719040437767	0.763539905614005
62	chh_hin_bem_por_anl_amr_wly_fre_tur_uzb_swa_mao_bam_afr_arw_bsq_ger_aeg_swt_cnt_cze_eng_tsw_bul_dyu_rus_fin_ven_ses_hun_spa_tig_geo_guj_rom_ukr_pol_mlt_heb_nor_est_cic_bat_bos_jav_jpn_knd_kor_ben_dut_akn_lit_mly_alb_gam_tag_mnd_grk_yor_krd_sod_ctl_swe_lat_mol_qcu_mcd_ita_pan_tsn_owc_scr_sid_slo_ind_glc_igb_svk_lda_sun_tha_hau_tml_dgb_moo_azi_prs_urd_aze_zul_vie_amh_xho_ewe_fbf	-0.466188933573913	-1.10637902520085	0.2714162026131
63	anl_dut_yor_lat_tig_amh_mlt_ita_uzb_tur_lda_sun_igb_cze_ukr_bsq_afr_heb_swa_cnt_rus_ctl_dyu_rom_bam_prs_hun_ven_ewe_est_eng_amr_geo_nor_spa_slo_guj_wly_aeg_svk_fin_tsn_jav_ger_mao_jpn_tml_kor_pol_lit_fbf_hin_ind_krd_chh_mly_mnd_mcd_zul_bos_gam_glc_ben_alb_arw_qcu_urd_mol_scr_cic_owc_grk_sod_por_bat_swe_swt_pan_akn_tag_tha_hau_knd_tsw_xho_aze_bul_fre_azi_dgb_vie_sid_ses_bem_moo	-1.38936259999496	-3.4703787865847	0.000789821584695058
64	owc_afr_swt_ita_wly_tig_anl_cze_aze_uzb_bam_tag_tsn_glc_nor_bsq_mcd_aeg_xho_mnd_lat_scr_akn_rom_ewe_por_fin_tsw_ven_hun_ukr_heb_geo_fre_mol_prs_pol_mlt_chh_hin_est_bem_mly_arw_mao_jpn_knd_kor_slo_ctl_fbf_guj_sun_alb_hau_bat_cnt_bul_zul_urd_amr_ben_swe_bos_spa_qcu_dut_eng_lit_dyu_amh_rus_sod_pan_jav_krd_swa_svk_cic_ind_tha_gam_tml_ses_yor_azi_ger_grk_tur_igb_vie_sid_moo_lda_dgb	-0.459572349416192	-1.0934686771454	0.277012322070765
65	sod_hin_yor_mol_heb_mlt_owc_ukr_aze_tur_xho_sun_igb_eng_guj_bsq_scr_tig_ven_mnd_bul_grk_cic_rus_tsn_ger_hun_dyu_swt_fin_ben_hau_geo_pol_cze_bos_ctl_amr_sid_glc_est_moo_mao_svk_mly_jpn_tml_kor_dut_swe_lda_rom_ind_prs_chh_jav_cnt_arw_tsw_nor_wly_por_pan_afr_urd_qcu_ita_slo_lat_ewe_aeg_fre_gam_lit_tag_mcd_swa_krd_bem_bat_tha_amh_knd_akn_zul_azi_alb_spa_uzb_dgb_vie_anl_ses_fbf_bam	0.0960077246478543	0.226207955803281	0.821536106952661
66	amh_urd_igb_spa_chh_heb_tig_afr_azi_aze_yor_sun_bem_grk_bos_bsq_nor_aeg_dyu_mnd_glc_ukr_zul_eng_tsn_bul_hun_ses_akn_fin_por_sod_geo_scr_arw_ctl_prs_hau_anl_mcd_est_dgb_bat_ger_mly_jpn_knd_kor_pol_ben_ewe_rom_tag_mol_gam_ind_cnt_swe_cic_slo_owc_rus_fre_krd_pan_qcu_dut_hin_guj_ven_sid_svk_mlt_ita_jav_lat_tsw_lit_lda_mao_tha_wly_tml_swt_xho_uzb_alb_cze_tur_bam_vie_amr_fbf_moo_swa	-1.01167791260136	-2.46225178446255	0.0156486148891046
67	aeg_grk_igb_glc_gam_chh_wly_bos_tur_uzb_ses_mao_lda_por_rus_bsq_arw_tig_cic_mnd_svk_pan_tsn_alb_swt_guj_fin_ven_akn_est_ger_amh_geo_krd_spa_mcd_afr_sid_hau_lit_hun_yor_mly_eng_tag_jpn_knd_kor_cze_nor_fbf_swe_bat_ben_heb_ind_cnt_dut_tsw_mol_anl_ukr_pol_scr_urd_qcu_hin_ctl_slo_dyu_sod_ita_mlt_prs_jav_lat_bem_bul_dgb_sun_tha_owc_tml_swa_moo_aze_fre_rom_azi_ewe_vie_amr_bam_zul_xho	0.571277523289383	1.35034537015018	0.180182220093842
68	owc_rus_dyu_por_wly_mlt_anl_bos_azi_uzb_dgb_ind_yor_lit_ger_bsq_cze_amh_igb_mnd_ben_fre_ewe_dut_tsw_alb_hun_ven_akn_est_slo_sid_geo_guj_scr_mol_prs_hau_chh_krd_fin_moo_sun_arw_tag_jpn_tml_kor_lat_bul_fbf_eng_mao_ctl_heb_mly_cnt_urd_tsn_pan_aeg_ita_swe_rom_pol_qcu_hin_svk_spa_bem_amr_glc_tig_afr_jav_grk_swt_nor_zul_bat_tha_sod_knd_lda_cic_aze_mcd_ukr_tur_bam_vie_gam_xho_ses_swa	0.697238466568791	1.6547187477233	0.101352770118028
69	sid_ger_tsw_ukr_owc_amr_anl_rom_tur_aze_moo_mao_zul_scr_grk_bsq_lit_heb_fbf_cnt_glc_mol_ses_slo_lda_guj_fin_igb_xho_est_svk_sod_geo_urd_dut_lat_krd_chh_mlt_prs_hun_dyu_bat_por_sun_jpn_knd_kor_hin_bul_ewe_bos_ind_cze_amh_jav_mnd_afr_cic_swe_hau_fre_pol_pan_arw_qcu_mcd_rus_ita_swt_gam_nor_wly_alb_tag_ben_swa_ctl_tsn_mly_tha_tig_tml_dgb_akn_uzb_eng_spa_azi_yor_vie_aeg_ven_bem_bam	-1.40545670224029	-3.53832176746098	0.000630590253356595
70	chh_rom_swa_slo_mlt_hau_sod_ita_uzb_aze_dgb_ind_yor_bos_prs_bsq_grk_gam_ewe_cnt_urd_krd_tsn_ger_dyu_bul_est_cic_moo_fin_lit_wly_geo_hin_swe_fre_ukr_anl_sid_guj_hun_xho_mao_alb_bat_jpn_tml_kor_cze_por_lda_lat_tag_pan_amr_sun_mnd_eng_swt_dut_amh_nor_spa_afr_svk_qcu_mol_mcd_ctl_bam_aeg_scr_owc_ben_jav_rus_ses_glc_fbf_mly_tha_heb_knd_akn_tsw_tur_arw_pol_azi_ven_vie_tig_bem_zul_igb	-0.296406922079287	-0.701537000921632	0.484719810810612
71	gam_nor_swa_mcd_aeg_tig_hau_ger_tur_aze_swt_bat_fbf_arw_ita_bsq_pan_heb_dyu_cnt_bos_mol_igb_alb_tsn_bul_hun_cic_bam_est_ctl_sid_geo_scr_eng_glc_svk_amh_chh_urd_fin_tsw_sun_krd_mao_jpn_knd_kor_dut_rus_xho_prs_jav_rom_anl_tag_mnd_slo_akn_pol_owc_ben_grk_fre_hin_qcu_lat_afr_ukr_lda_mlt_guj_sod_spa_mly_por_zul_swe_ses_ind_tha_wly_tml_yor_moo_azi_lit_cze_uzb_dgb_vie_amr_bem_ven_ewe	0.455531488271587	1.07345781859227	0.28584319867593
72	mlt_prs_igb_ger_sod_amh_aeg_mol_aze_tur_ses_sun_fbf_slo_bul_bsq_alb_tig_swa_mnd_dut_hin_dgb_eng_tsn_ita_est_swt_bam_hun_lat_heb_geo_swe_ukr_afr_cze_hau_gam_spa_fin_yor_mao_bos_jav_jpn_tml_kor_urd_por_cic_fre_bat_pan_owc_tag_cnt_rus_xho_nor_wly_grk_pol_svk_mcd_qcu_glc_ctl_ben_zul_sid_rom_chh_arw_mly_krd_akn_scr_tsw_ind_tha_amr_knd_bem_lda_uzb_guj_lit_azi_moo_vie_anl_ven_ewe_dyu	-0.905225628712445	-2.19940871840072	0.0303278589767572
73	tig_slo_tsn_ukr_gam_owc_amh_svk_uzb_tur_swt_jav_swa_scr_arw_bsq_glc_chh_moo_cnt_bos_ben_xho_urd_tsw_spa_fin_zul_fbf_est_cze_anl_geo_krd_guj_hin_rus_amr_heb_eng_hun_ven_tag_afr_mly_jpn_tml_kor_ctl_ger_dyu_ita_mao_grk_sid_sun_mnd_dut_ewe_swe_mlt_lit_bul_rom_pol_qcu_fre_prs_pan_akn_hau_mol_aeg_por_bat_lat_lda_nor_cic_ind_tha_sod_knd_igb_ses_aze_mcd_alb_azi_dgb_vie_wly_bem_yor_bam	0.257080218426545	0.606042834555977	0.545962685627264
74	wly_rom_dgb_bul_gam_mlt_aeg_ctl_tur_aze_xho_mly_ven_afr_cze_bsq_alb_heb_bam_mnd_fre_dut_cic_slo_moo_ben_fin_tsw_zul_est_guj_amr_geo_svk_spa_urd_ger_hau_sid_arw_hun_dyu_jav_pan_tag_jpn_tml_kor_por_krd_swa_lit_sun_prs_tig_bat_cnt_eng_fbf_bos_amh_pol_mcd_scr_rus_qcu_grk_nor_hin_bem_chh_swe_owc_mol_mao_ita_swt_lat_tsn_ind_tha_sod_knd_yor_lda_uzb_ukr_glc_azi_ewe_vie_anl_akn_ses_igb	-0.658625709693696	-1.57669546448235	0.118261313814086
75	amr_nor_zul_ger_aeg_hau_tig_ctl_aze_uzb_tsw_jav_lda_krd_ben_bsq_dut_chh_tsn_mnd_svk_eng_ven_mol_fbf_spa_est_yor_bem_fin_bul_gam_geo_ukr_urd_prs_mcd_anl_sid_cze_hun_swt_ind_glc_tag_jpn_tml_kor_alb_swe_ses_lit_bat_afr_mlt_sun_cnt_pol_dgb_guj_owc_scr_por_pan_hin_qcu_lat_rus_grk_ewe_sod_bos_heb_rom_mly_ita_moo_arw_igb_mao_tha_wly_knd_akn_swa_azi_fre_slo_tur_dyu_vie_amh_bam_cic_xho	0.573208698242522	1.35401807239135	0.17901177177151
76	owc_cze_fbf_glc_amh_gam_chh_afr_aze_uzb_tsw_tag_ses_urd_grk_bsq_pan_wly_ven_cnt_arw_nor_dyu_hin_dgb_krd_est_moo_swt_hun_dut_amr_geo_lit_ctl_mol_guj_sid_mlt_por_fin_xho_ind_ger_mao_jpn_tml_kor_swe_bos_ewe_bul_jav_ita_tig_bat_mnd_pol_swa_slo_sod_spa_svk_alb_fre_qcu_scr_rom_eng_bem_aeg_ben_hau_prs_sun_mcd_tsn_lat_cic_mly_tha_anl_knd_bam_lda_tur_ukr_rus_azi_yor_vie_heb_igb_akn_zul	-0.352464089804586	-0.835438805377107	0.405611885556555
77	heb_swe_bem_fre_amr_tig_amh_glc_tur_azi_dyu_jav_yor_nor_grk_bsq_ben_hau_lda_mnd_ukr_mcd_dgb_svk_akn_eng_fin_igb_bam_est_spa_owc_geo_cze_alb_ctl_afr_sod_aeg_pol_hun_xho_ind_urd_bat_jpn_tml_kor_lit_bos_zul_rom_tag_slo_chh_mly_cnt_prs_ewe_dut_mlt_pan_arw_ger_ita_qcu_scr_bul_mol_tsw_wly_hin_sid_rus_mao_guj_moo_lat_tsn_sun_tha_gam_knd_cic_swt_aze_por_krd_uzb_swa_vie_anl_ses_ven_fbf	0.00822110612374719	0.0193609132708032	0.9845946687178
78	sid_swe_ewe_alb_amr_tig_aeg_dut_tur_aze_dgb_mly_igb_mcd_svk_bsq_ger_anl_ven_cnt_krd_pan_dyu_urd_tsw_eng_fin_swa_lda_est_scr_chh_geo_cze_grk_glc_nor_owc_heb_rus_hun_moo_sun_bul_jav_jpn_tml_kor_rom_afr_tsn_bos_bat_fre_gam_mao_mnd_prs_bam_mol_hau_lat_ctl_slo_por_qcu_hin_spa_ben_fbf_mlt_guj_wly_ita_tag_arw_bem_ukr_xho_ind_tha_amh_knd_zul_ses_uzb_lit_pol_azi_yor_vie_sod_swt_cic_akn	0.222187239199671	0.522966105376911	0.602241593971297
79	hau_urd_bam_swe_sid_sod_anl_afr_aze_azi_ven_mly_swt_pan_ctl_bsq_bos_heb_fbf_cnt_spa_ben_bem_hin_lda_fre_est_tsw_ses_fin_cze_aeg_geo_dut_glc_krd_prs_chh_tig_scr_hun_yor_jav_eng_bat_jpn_tml_kor_svk_lat_igb_lit_tag_mol_wly_mao_mnd_ita_ewe_ukr_gam_pol_rom_nor_arw_qcu_alb_ger_grk_swa_amh_bul_owc_por_sun_slo_tsn_rus_akn_ind_tha_amr_knd_dgb_dyu_uzb_mcd_guj_tur_zul_vie_mlt_moo_cic_xho	-0.629543949954944	-1.50416020229863	0.135928701739688
80	hau_por_ses_fre_mlt_heb_tig_pol_tur_aze_tsn_jav_moo_bul_cze_bsq_alb_wly_xho_mnd_rus_spa_ven_afr_swt_ctl_hun_bam_ewe_est_eng_owc_geo_lat_arw_nor_scr_gam_amh_ger_fin_tsw_mly_ukr_tag_jpn_tml_kor_krd_glc_yor_slo_bat_pan_anl_ind_cnt_rom_zul_prs_sid_dut_guj_mol_lit_qcu_hin_svk_bos_akn_amr_mcd_aeg_ita_sun_ben_dyu_grk_dgb_mao_tha_sod_knd_swa_bem_azi_swe_urd_uzb_igb_vie_chh_lda_fbf_cic	0.789039888385394	1.8719958586651	0.0643498086716817
81	owc_slo_swt_svk_tig_gam_anl_rom_uzb_aze_dyu_mly_tsn_urd_hin_bsq_cze_mlt_zul_cnt_lit_fre_akn_prs_moo_nor_fin_tsw_ven_est_afr_sid_geo_rus_krd_ben_ukr_aeg_amr_glc_hun_igb_ind_mol_mao_jpn_tml_kor_grk_mcd_bam_ctl_tag_dut_amh_jav_mnd_arw_swa_ger_wly_swe_eng_pol_spa_qcu_bul_ita_pan_ewe_heb_lat_hau_guj_sun_scr_fbf_alb_cic_bat_tha_chh_knd_dgb_ses_tur_bos_por_azi_xho_vie_sod_bem_lda_yor	-0.826473026681524	-1.99974156656678	0.0484456854816624
82	aeg_dut_tsn_prs_hau_amh_heb_fre_aze_azi_dyu_tag_bem_nor_arw_bsq_ben_wly_cic_cnt_svk_glc_igb_lat_swa_eng_fin_zul_dgb_hun_rus_owc_geo_hin_guj_slo_krd_gam_anl_mcd_est_xho_bat_ukr_ind_jpn_knd_kor_afr_alb_ses_swe_mly_ita_amr_mao_mnd_ger_tsw_grk_chh_pol_mol_scr_pan_qcu_rom_ctl_bul_yor_tig_lit_sod_cze_sun_bos_lda_urd_ewe_jav_tha_sid_tml_ven_bam_tur_spa_por_uzb_moo_vie_mlt_swt_fbf_akn	-0.0949585882404658	-0.223679731849598	0.823497141922725
83	heb_nor_swa_mol_aeg_sid_hau_alb_aze_azi_dgb_mly_ewe_pol_ger_bsq_cze_amr_swt_cnt_mcd_slo_akn_svk_bam_urd_fin_bem_yor_hun_rom_sod_geo_ita_afr_fre_scr_owc_amh_guj_est_cic_jav_arw_ind_jpn_tml_kor_lat_krd_ses_por_sun_grk_gam_bat_mnd_ben_fbf_bul_mlt_ukr_lit_ctl_prs_qcu_swe_pan_rus_tsn_wly_dut_chh_eng_mao_glc_ven_bos_zul_tag_tha_anl_knd_xho_tsw_tur_hin_spa_uzb_lda_vie_tig_moo_dyu_igb	-0.770849162131961	-1.85404690638727	0.0669019668719321
84	tig_krd_xho_lit_heb_hau_amh_mol_azi_aze_dyu_jav_zul_lat_spa_bsq_cze_owc_swa_mnd_nor_guj_tsn_ben_moo_fre_fin_akn_bam_hun_slo_mlt_geo_afr_rus_alb_por_wly_amr_pan_est_ewe_ind_bos_sun_jpn_tml_kor_ita_ger_cic_grk_mao_ukr_chh_tag_cnt_rom_tsw_eng_sod_bul_pol_svk_hin_qcu_swe_prs_glc_yor_aeg_dut_gam_urd_bat_arw_dgb_ctl_swt_mly_tha_sid_knd_ses_igb_tur_mcd_scr_uzb_fbf_vie_anl_lda_bem_ven	-0.8157910984998	-1.97008520282461	0.0518031944978871
85	amr_afr_ses_mol_amh_gam_hau_prs_aze_tur_fbf_sun_yor_rus_ger_bsq_hin_anl_dyu_cnt_spa_rom_ewe_swe_tsw_bos_fin_swa_zul_est_fre_wly_geo_lit_ita_por_pol_mlt_owc_dut_hun_igb_ind_pan_jav_jpn_tml_kor_ctl_nor_cic_guj_mly_svk_sod_bat_mnd_ben_akn_glc_tig_cze_bul_urd_lat_qcu_scr_krd_arw_swt_heb_slo_chh_grk_tag_ukr_bam_alb_dgb_mao_tha_sid_knd_bem_lda_uzb_mcd_eng_azi_ven_vie_aeg_tsn_moo_xho	-0.819995598754513	-1.98205009105265	0.0504255114258614
86	sid_urd_yor_krd_amr_sod_gam_spa_tur_uzb_moo_ind_lda_nor_rom_bsq_ita_amh_cic_cnt_ukr_fre_akn_eng_zul_hin_hun_ses_bem_est_ctl_wly_geo_cze_alb_swe_ger_aeg_tig_guj_fin_xho_bat_lat_jav_jpn_knd_kor_lit_mcd_dgb_ben_mao_grk_heb_mly_mnd_prs_swa_slo_owc_pan_bos_pol_rus_qcu_por_scr_mol_bam_chh_afr_hau_dut_tag_svk_ven_bul_swt_sun_tha_anl_tml_tsn_ewe_azi_arw_glc_aze_dyu_vie_mlt_tsw_igb_fbf	-0.0662711644959002	-0.156089242080207	0.876301001329154
87	tig_por_bam_ben_sod_amh_chh_pol_azi_uzb_moo_bat_lda_arw_urd_bsq_ukr_amr_ses_mnd_scr_nor_tsn_krd_igb_alb_fin_fbf_swa_est_grk_sid_geo_pan_mcd_lat_prs_owc_aeg_ger_hun_yor_tag_hin_jav_jpn_tml_kor_slo_bul_dgb_glc_mly_swe_heb_ind_cnt_ita_tsw_ctl_gam_afr_dut_eng_spa_qcu_mol_rom_bos_dyu_hau_guj_wly_svk_sun_lit_ven_cze_ewe_mao_tha_mlt_knd_swt_zul_tur_fre_rus_aze_cic_vie_anl_akn_bem_xho	-0.334014796891646	-0.790646548199587	0.431161884815735
88	tig_slo_zul_spa_gam_anl_chh_glc_aze_uzb_swa_jav_dyu_ita_bos_bsq_arw_amh_igb_cnt_rus_svk_xho_por_swt_afr_hun_moo_dgb_fin_rom_heb_geo_swe_dut_pol_alb_sid_mlt_prs_est_ewe_bat_ben_ind_jpn_knd_kor_pan_ctl_bam_ukr_sun_fre_wly_mao_mnd_scr_fbf_ger_amr_urd_cze_bul_mol_qcu_krd_mcd_lit_yor_hau_eng_sod_grk_tag_hin_tsn_guj_ses_mly_tha_aeg_tml_ven_cic_tur_lat_nor_azi_bem_vie_owc_lda_tsw_akn	-0.739748383358712	-1.78009994549358	0.0783256223997906
89	amr_por_zul_pol_aeg_heb_gam_scr_tur_azi_bem_jav_swa_pan_grk_bsq_eng_tig_igb_mnd_glc_ger_xho_lat_ven_prs_fin_yor_fbf_hun_fre_chh_geo_rus_mol_nor_bul_owc_wly_arw_est_moo_mly_guj_mao_jpn_tml_kor_krd_slo_dyu_swe_tag_svk_amh_bat_cnt_mcd_cic_ukr_sid_cze_lit_rom_ita_qcu_dut_bos_urd_lda_mlt_ctl_sod_spa_sun_alb_akn_afr_bam_ind_tha_anl_knd_tsw_ewe_aze_ben_hin_uzb_swt_vie_hau_ses_tsn_dgb	0.368293658669277	0.867977383850889	0.387640971393648
90	aeg_lat_yor_ger_tig_gam_owc_glc_aze_azi_bam_mly_cic_ben_mcd_bsq_ukr_wly_dyu_mnd_grk_guj_tsn_dut_lda_hin_fin_igb_ewe_hun_rus_sid_geo_pan_pol_ita_spa_heb_mlt_svk_est_ses_jav_por_mao_jpn_tml_kor_alb_slo_akn_urd_ind_ctl_amr_sun_cnt_cze_zul_mol_chh_eng_prs_krd_swe_qcu_nor_lit_bos_fbf_sod_scr_hau_arw_tag_afr_dgb_fre_swt_bat_tha_amh_knd_moo_xho_tur_bul_rom_uzb_swa_vie_anl_bem_tsw_ven	-0.0395895420286603	-0.09330728458505	0.92586016545513
91	tig_spa_tsw_ukr_sid_owc_gam_alb_uzb_azi_bam_jav_swt_afr_urd_bsq_cze_chh_ven_mnd_mcd_bos_bem_krd_tsn_fre_est_ses_lda_hun_ita_aeg_geo_ger_eng_glc_bul_hau_mlt_svk_fin_igb_ind_dut_mao_jpn_knd_kor_mol_ben_akn_rus_tag_hin_amr_bat_cnt_scr_moo_nor_heb_por_ctl_slo_rom_qcu_arw_pol_guj_ewe_anl_swe_wly_prs_sun_grk_swa_pan_dyu_mly_tha_amh_tml_yor_dgb_aze_lit_lat_tur_zul_vie_sod_xho_fbf_cic	-0.157347417153258	-0.372028692744959	0.710717848249016
92	sid_lat_dyu_krd_heb_amh_tig_bul_azi_uzb_tsn_tag_ses_fre_ctl_bsq_dut_amr_swa_mnd_rus_scr_dgb_ger_ewe_pol_fin_swt_tsw_hun_por_hau_geo_bos_svk_ukr_nor_anl_owc_arw_est_lda_bat_slo_mao_jpn_knd_kor_eng_hin_moo_ita_sun_cze_aeg_mly_cnt_pan_yor_ben_wly_alb_prs_glc_urd_qcu_swe_mol_afr_bem_mlt_mcd_chh_grk_jav_lit_akn_rom_bam_ind_tha_sod_tml_zul_xho_tur_guj_spa_aze_igb_vie_gam_fbf_ven_cic	-0.0884466733975146	-0.208383575389711	0.835385182529646
93	sod_pan_cic_ben_hau_sid_owc_grk_azi_tur_bam_jav_akn_svk_ger_bsq_hin_heb_dgb_cnt_alb_pol_ses_eng_swt_mcd_hun_moo_tsn_fin_cze_gam_geo_prs_nor_scr_por_chh_amr_guj_est_yor_mao_urd_ind_jpn_tml_kor_krd_swe_bem_spa_sun_slo_mlt_bat_mnd_bul_tsw_afr_wly_rus_ita_mol_fre_qcu_bos_ukr_glc_igb_anl_dut_amh_rom_tag_lat_lda_ctl_zul_mly_tha_tig_knd_fbf_ewe_aze_arw_lit_uzb_ven_vie_aeg_dyu_xho_swa	-0.418892863528114	-0.993203005464647	0.323188198084647
94	mlt_ben_swt_fre_heb_tig_aeg_krd_aze_azi_igb_mao_bem_arw_urd_bsq_swe_hau_lda_cnt_mol_glc_zul_rom_bam_spa_fin_dgb_yor_hun_alb_sod_geo_cze_grk_mcd_hin_amr_owc_rus_est_moo_tag_pol_mly_jpn_knd_kor_bos_pan_ses_eng_jav_ita_wly_bat_mnd_slo_cic_lit_anl_guj_ctl_afr_bul_qcu_scr_por_nor_dyu_chh_dut_sid_prs_ind_ger_fbf_svk_xho_sun_tha_amh_tml_ven_tsw_uzb_lat_ukr_tur_swa_vie_gam_ewe_tsn_akn	-0.0524170989206437	-0.123471082924638	0.90200052712216
95	sid_mcd_tsw_alb_mlt_gam_tig_slo_uzb_aze_tsn_ind_swa_scr_mol_bsq_rom_aeg_moo_mnd_grk_cze_dgb_dut_fbf_spa_est_ses_ewe_fin_krd_hau_geo_ger_afr_urd_rus_heb_amh_svk_hun_bam_tag_pol_mly_jpn_knd_kor_nor_ukr_bem_hin_mao_fre_amr_bat_cnt_swe_swt_ita_chh_prs_bul_lit_bos_qcu_guj_ctl_lat_yor_anl_arw_wly_pan_sun_glc_igb_por_cic_jav_tha_sod_tml_ven_akn_tur_ben_eng_azi_xho_vie_owc_zul_dyu_lda	-0.20942512082487	-0.49471375084343	0.621968894355407
96	gam_hin_fbf_alb_sid_aeg_tig_afr_uzb_tur_igb_jav_dyu_grk_krd_bsq_swe_mlt_swt_mnd_urd_ger_ven_ita_akn_lat_hun_bem_dgb_fin_glc_wly_geo_ukr_pol_prs_arw_owc_amr_bos_est_swa_mao_cze_mly_jpn_knd_kor_spa_fre_tsw_ben_tag_mcd_sod_ind_cnt_nor_ses_lit_amh_rom_svk_por_guj_qcu_rus_ctl_eng_bam_anl_scr_chh_pan_bat_bul_tsn_slo_lda_sun_tha_heb_tml_xho_ewe_aze_dut_mol_azi_yor_vie_hau_moo_cic_zul	-0.562681407803811	-1.3410231970328	0.18317902381152
97	tig_afr_akn_hin_sod_wly_aeg_ctl_aze_uzb_zul_bat_fbf_lat_ger_bsq_rom_hau_swa_cnt_mol_urd_lda_mcd_moo_ukr_hun_ewe_swt_est_prs_amr_geo_alb_guj_por_eng_anl_sid_ita_fin_igb_ind_svk_mao_jpn_tml_kor_krd_pan_yor_nor_tag_bul_mlt_jav_mnd_ben_dyu_slo_amh_lit_spa_cze_grk_qcu_rus_swe_glc_dgb_heb_bos_gam_scr_sun_arw_bem_dut_tsw_mly_tha_owc_knd_xho_tsn_tur_fre_pol_azi_ses_vie_chh_cic_bam_ven	-0.758110706027377	-1.82423189972107	0.0713282839891425
98	heb_eng_bam_scr_amr_owc_wly_glc_azi_tur_cic_bat_igb_ger_spa_bsq_afr_chh_swt_cnt_svk_ita_moo_ben_dgb_mol_est_ses_xho_fin_fre_tig_geo_hin_pol_bos_ukr_amh_sid_krd_hun_fbf_mao_arw_mly_jpn_tml_kor_guj_mcd_bem_grk_jav_por_anl_ind_mnd_lit_tsw_rom_mlt_nor_dut_swe_rus_qcu_ctl_urd_pan_zul_aeg_lat_sod_cze_sun_alb_yor_slo_ven_tag_tha_gam_knd_swa_lda_aze_bul_prs_uzb_ewe_vie_hau_tsn_dyu_akn	0.109347908721312	0.257435552436989	0.797411311156626
99	sod_ukr_akn_glc_amr_sid_owc_scr_aze_azi_moo_ind_yor_afr_spa_bsq_bos_amh_ven_cnt_guj_pan_fbf_ger_bem_urd_fin_bam_swt_hun_lat_anl_geo_krd_rus_por_swe_mlt_aeg_slo_est_xho_tag_bul_mao_jpn_tml_kor_fre_grk_ses_dut_jav_rom_tig_bat_mnd_alb_cic_arw_heb_cze_prs_nor_eng_qcu_mol_lit_hin_lda_hau_ben_gam_svk_sun_ita_igb_pol_dyu_mly_tha_wly_knd_dgb_zul_tur_mcd_ctl_uzb_tsw_vie_chh_tsn_swa_ewe	-0.491919947148415	-1.16976381300443	0.245085201742648
100	hau_swe_igb_ukr_anl_mlt_heb_pan_tur_azi_lda_tag_bam_hin_urd_bsq_rom_chh_moo_mnd_krd_bos_tsw_eng_dyu_alb_hun_ses_swa_est_cze_amh_geo_pol_lit_mol_por_owc_amr_ben_fin_fbf_sun_scr_jav_jpn_knd_kor_spa_slo_ewe_ctl_mly_ger_sid_ind_cnt_prs_xho_nor_wly_afr_grk_guj_lat_qcu_dut_svk_arw_dgb_aeg_ita_sod_mcd_bat_bul_cic_glc_tsn_mao_tha_gam_tml_yor_swt_uzb_fre_rus_aze_bem_vie_tig_akn_zul_ven	-0.405838541778195	-0.963734382228795	0.337678383649835
101	heb_ukr_zul_cze_wly_amh_owc_bul_tur_uzb_akn_mao_ewe_lit_grk_bsq_ctl_aeg_igb_mnd_rus_afr_swa_hin_xho_urd_hun_fbf_swt_fin_ger_sod_geo_mcd_arw_prs_lat_tig_gam_por_est_cic_bat_slo_jav_jpn_knd_kor_mol_ita_lda_eng_tag_krd_anl_sun_cnt_dut_dgb_fre_mlt_pan_ben_nor_guj_qcu_alb_scr_bos_tsn_chh_svk_hau_rom_ind_pol_ses_glc_bam_mly_tha_amr_tml_ven_bem_azi_swe_spa_aze_yor_vie_sid_tsw_dyu_moo	-0.690533042976741	-1.65272023621699	0.101760055005297
102	wly_nor_ses_por_sid_amr_anl_scr_aze_azi_zul_sun_cic_slo_pan_bsq_mcd_tig_ven_mnd_alb_svk_yor_cze_dgb_pol_hun_swa_lda_fin_ukr_heb_geo_glc_lit_ben_spa_aeg_mlt_fre_est_bam_tag_bos_jav_jpn_knd_kor_ita_mol_akn_afr_bat_hin_amh_mly_cnt_lat_tsn_ger_sod_urd_guj_rus_ctl_qcu_eng_krd_dut_tsw_chh_bul_hau_arw_mao_swe_xho_grk_ewe_ind_tha_gam_tml_bem_igb_tur_prs_rom_uzb_moo_vie_owc_dyu_swt_fbf	-0.616106051061509	-1.4752648926501	0.143518930477476
103	mlt_ger_dyu_ita_aeg_chh_gam_swe_tur_uzb_tsw_jav_lda_cze_bos_bsq_grk_anl_igb_mnd_krd_glc_zul_guj_ven_lit_fin_ses_swa_est_prs_heb_geo_alb_rom_ctl_ben_owc_amh_por_hun_dgb_ind_pan_tag_jpn_tml_kor_pol_nor_cic_afr_bat_dut_hau_mao_cnt_hin_bam_rus_wly_mol_eng_lat_urd_qcu_fre_arw_ukr_swt_amr_mcd_sid_spa_sun_scr_xho_slo_akn_mly_tha_tig_knd_yor_ewe_azi_bul_svk_aze_fbf_vie_sod_moo_bem_tsn	-0.137436771104865	-0.324465563706574	0.746314266144076
104	amr_nor_tsn_ukr_amh_chh_hau_krd_uzb_aze_igb_mly_lda_rus_glc_bsq_arw_aeg_tsw_cnt_swe_grk_ven_fre_dgb_bos_fin_zul_swa_hun_scr_mlt_geo_prs_lat_hin_guj_heb_sod_ger_est_cic_mao_dut_bat_jpn_knd_kor_slo_alb_akn_svk_tag_ctl_anl_jav_mnd_por_bem_pan_wly_mol_urd_eng_spa_qcu_afr_bul_ben_moo_gam_mcd_sid_ita_sun_pol_xho_cze_bam_ind_tha_owc_tml_ewe_dyu_azi_lit_rom_tur_yor_vie_tig_swt_ses_fbf	-0.260750630909076	-0.616051054982178	0.539365745514946
105	aeg_scr_dgb_guj_mlt_heb_anl_pan_tur_aze_cic_ind_dyu_ctl_mol_bsq_ben_owc_bem_cnt_lit_dut_ses_pol_tsw_urd_est_lda_moo_fin_spa_sod_geo_slo_afr_por_lat_gam_chh_krd_hun_zul_sun_grk_bat_jpn_tml_kor_mcd_alb_xho_nor_mly_bos_wly_jav_mnd_rom_yor_hin_amr_bul_prs_arw_ger_qcu_ita_eng_swe_ewe_sid_rus_tig_cze_mao_ukr_swt_svk_swa_tag_tha_amh_knd_akn_fbf_azi_glc_fre_uzb_tsn_vie_hau_bam_ven_igb	-0.373678284777427	-0.885215274041311	0.378323591398995
106	amr_rom_ven_ctl_wly_owc_anl_rus_aze_tur_swt_mly_dyu_arw_slo_bsq_spa_tig_dgb_mnd_svk_por_bem_urd_yor_bos_est_bam_tsw_fin_lit_aeg_geo_grk_hin_pol_prs_sid_heb_ita_hun_cic_jav_scr_tag_jpn_tml_kor_lat_ben_moo_krd_sun_bul_amh_bat_cnt_afr_igb_cze_sod_mol_ukr_swe_eng_qcu_ger_pan_nor_ses_gam_guj_chh_mcd_mao_glc_ewe_fre_fbf_ind_tha_mlt_knd_akn_swa_uzb_dut_alb_azi_zul_vie_hau_lda_tsn_xho	-0.493713635262166	-1.17369849136583	0.24351286427591
107	gam_afr_dyu_slo_amh_wly_owc_lit_tur_aze_akn_jav_igb_guj_lat_bsq_por_amr_zul_mnd_ben_bul_bam_grk_bem_ger_fin_fbf_cic_est_svk_heb_geo_ctl_alb_fre_mcd_sid_aeg_scr_hun_lda_mao_krd_mly_jpn_knd_kor_mol_dut_swt_eng_ind_swe_chh_sun_cnt_rus_ewe_nor_tig_glc_bos_cze_pol_qcu_hin_urd_arw_tsn_hau_ukr_sod_spa_bat_prs_dgb_rom_ses_tag_tha_mlt_tml_yor_ven_uzb_ita_pan_azi_xho_vie_anl_tsw_moo_swa	-1.0653917383	-2.61989408772863	0.010272224980737
108	wly_bul_yor_ita_hau_chh_amh_guj_aze_azi_swt_ind_bam_rom_pan_bsq_eng_gam_swa_cnt_mcd_ger_dyu_rus_xho_urd_est_moo_ven_hun_fre_sid_geo_bos_mol_hin_svk_tig_heb_afr_fin_tsw_bat_glc_mao_jpn_tml_kor_spa_por_ses_grk_jav_pol_anl_mly_mnd_scr_fbf_alb_owc_prs_ben_swe_lat_qcu_ctl_nor_lit_akn_amr_ukr_mlt_krd_sun_dut_lda_slo_ewe_tag_tha_aeg_knd_dgb_cic_tur_arw_cze_uzb_igb_vie_sod_zul_tsn_bem	0.0294047734952421	0.0692065309130364	0.944973813246592
109	amh_ukr_dyu_grk_wly_amr_chh_arw_uzb_azi_zul_sun_bam_ita_nor_bsq_ben_anl_xho_mnd_svk_eng_dgb_rus_tsw_slo_fin_ven_bem_est_pan_tig_geo_scr_hin_mcd_bul_sid_owc_alb_hun_yor_jav_bos_mly_jpn_tml_kor_ctl_lit_fbf_rom_tag_urd_aeg_bat_cnt_afr_lda_glc_hau_mol_prs_swe_guj_qcu_spa_cze_lat_moo_gam_dut_mlt_fre_mao_krd_ses_por_ewe_ind_tha_heb_knd_swa_swt_tur_pol_ger_aze_igb_vie_sod_cic_akn_tsn	0.0492946502987578	0.116090254082816	0.90783132545928
110	amh_cze_ewe_ukr_tig_heb_aeg_glc_tur_azi_yor_mao_lda_bul_fre_bsq_afr_gam_swt_mnd_scr_urd_tsn_lat_dyu_rom_hun_cic_xho_est_swe_wly_geo_por_arw_mcd_nor_chh_sod_alb_fin_ses_tag_lit_ind_jpn_knd_kor_hin_prs_dgb_ger_bat_rus_hau_jav_cnt_spa_moo_grk_sid_ita_pan_krd_dut_qcu_ctl_ben_bos_zul_owc_eng_amr_pol_sun_slo_bam_svk_fbf_mly_tha_anl_tml_tsw_ven_aze_guj_mol_uzb_igb_vie_mlt_swa_bem_akn	-0.669624385876237	-1.60127558634481	0.112707423348468
111	heb_svk_igb_spa_hau_amh_chh_lit_uzb_aze_xho_tag_cic_eng_fre_bsq_ben_gam_fbf_mnd_swe_pol_swt_slo_zul_krd_fin_moo_ses_est_alb_sod_geo_prs_scr_ukr_hin_aeg_owc_afr_hun_tsw_mly_urd_bat_jpn_knd_kor_rom_pan_bem_guj_ind_bos_mlt_sun_cnt_arw_yor_rus_tig_mol_mcd_ger_por_qcu_ita_grk_glc_bam_anl_dut_amr_bul_mao_cze_ven_ctl_dgb_jav_tha_wly_tml_lda_swa_tur_lat_nor_azi_tsn_vie_sid_dyu_ewe_akn	0.285796845882904	0.673152184030659	0.50251984959557
112	anl_svk_dyu_arw_sod_tig_aeg_swe_aze_tur_tsn_sun_yor_lat_slo_bsq_bos_hau_cic_cnt_lit_urd_swt_eng_moo_scr_fin_ven_swa_est_spa_chh_geo_mol_glc_hin_prs_mlt_gam_ctl_hun_ses_mao_alb_tag_jpn_knd_kor_mcd_rom_akn_guj_ind_ger_amh_bat_mnd_fre_tsw_ukr_amr_dut_grk_por_pan_qcu_cze_nor_pol_bem_heb_afr_sid_krd_jav_rus_fbf_bul_dgb_mly_tha_wly_tml_lda_xho_uzb_ita_ben_azi_zul_vie_owc_ewe_bam_igb	-0.249088395038171	-0.588307529384908	0.557751931297688
113	aeg_spa_moo_hin_tig_heb_owc_urd_azi_aze_yor_mly_zul_mcd_prs_bsq_bul_hau_cic_mnd_dut_lat_ven_ctl_swa_krd_est_bam_bem_hun_por_sid_geo_ukr_guj_slo_swe_gam_amh_rus_fin_xho_bat_alb_ind_jpn_tml_kor_fre_rom_ses_bos_mao_glc_chh_jav_cnt_eng_igb_svk_amr_mol_ben_grk_afr_qcu_ger_pan_pol_fbf_anl_nor_wly_ita_tag_cze_swt_lit_dyu_sun_tha_mlt_knd_tsn_dgb_uzb_arw_scr_tur_akn_vie_sod_lda_ewe_tsw	-0.230595267504444	-0.5445381409587	0.587374545042351
114	aeg_prs_lda_ukr_anl_owc_hau_por_tur_aze_fbf_jav_yor_nor_guj_bsq_ben_sid_tsn_mnd_rus_swe_ses_scr_dgb_svk_fin_akn_xho_hun_pol_amr_geo_alb_bul_mol_eng_heb_sod_slo_est_tsw_ind_afr_sun_jpn_knd_kor_dut_urd_swt_ger_bat_mcd_mlt_mly_cnt_lat_moo_bos_tig_cze_rom_glc_hin_qcu_grk_arw_spa_ewe_wly_ita_amh_lit_tag_fre_dyu_krd_ven_mao_tha_gam_tml_igb_zul_azi_pan_ctl_uzb_swa_vie_chh_bem_cic_bam	-0.565718907261098	-1.34878552448303	0.180681069593653
115	aeg_pan_zul_scr_owc_amh_wly_por_aze_azi_tsw_tag_cic_hin_lat_bsq_eng_sid_xho_mnd_prs_rom_bam_ita_dyu_svk_fin_fbf_lda_hun_mcd_gam_geo_ben_grk_bos_krd_chh_heb_swe_est_akn_mao_ukr_sun_jpn_knd_kor_slo_afr_tsn_ger_mly_guj_amr_ind_cnt_arw_igb_bul_tig_cze_mol_fre_glc_qcu_ctl_urd_rus_ewe_hau_nor_anl_spa_jav_dut_moo_alb_ses_bat_tha_mlt_tml_swa_ven_uzb_lit_pol_tur_swt_vie_sod_dgb_yor_bem	-0.197468298904577	-0.466269363389883	0.642113020740425
116	hau_prs_lda_ger_chh_sod_tig_rom_azi_uzb_dgb_sun_dyu_dut_rus_bsq_swe_amr_bam_cnt_mcd_grk_swt_glc_tsw_afr_hun_tsn_ven_fin_ben_anl_geo_bul_hin_ita_pol_sid_mlt_slo_est_zul_jav_ctl_mao_jpn_knd_kor_ukr_lat_yor_urd_ind_scr_amh_tag_mnd_guj_xho_mol_wly_bos_eng_svk_lit_qcu_cze_por_nor_akn_gam_krd_aeg_alb_bat_pan_ewe_spa_fbf_mly_tha_owc_tml_bem_igb_tur_arw_fre_aze_swa_vie_heb_ses_cic_moo	-0.806123220868744	-1.9425181039526	0.0550996005534189
117	aeg_eng_yor_ita_gam_anl_owc_guj_tur_uzb_bem_sun_akn_prs_ctl_bsq_cze_wly_dyu_mnd_bul_pol_fbf_nor_dgb_lit_hun_cic_moo_est_arw_sid_geo_ger_mcd_afr_rus_amr_chh_hin_fin_ven_tag_dut_ind_jpn_knd_kor_mol_lat_igb_grk_jav_svk_sod_bat_cnt_krd_swt_fre_tig_por_pan_ukr_scr_qcu_rom_ben_swe_lda_mlt_urd_heb_alb_mao_spa_tsn_slo_ewe_mly_tha_amh_tml_tsw_xho_aze_bos_glc_azi_ses_vie_hau_zul_swa_bam	-1.11220133999961	-2.73501647624172	0.00746981814259224
118	sod_ctl_ven_svk_heb_aeg_amr_glc_azi_tur_akn_jav_zul_afr_ukr_bsq_fre_mlt_bam_mnd_prs_por_bem_pan_lda_grk_hun_moo_swa_fin_rom_wly_geo_scr_pol_mcd_eng_tig_gam_bos_est_dyu_ind_krd_sun_jpn_knd_kor_ger_spa_xho_lit_mao_guj_hau_tag_cnt_urd_dgb_ben_amh_swe_bul_lat_slo_qcu_cze_rus_hin_tsn_sid_arw_anl_mol_bat_nor_tsw_dut_swt_mly_tha_owc_tml_cic_igb_aze_alb_ita_uzb_fbf_vie_chh_ses_ewe_yor	-0.141598608039712	-0.334487009542251	0.738765265343113
119	chh_fre_fbf_pol_amr_hau_wly_ben_uzb_aze_xho_tag_lda_pan_nor_bsq_eng_mlt_bam_mnd_hin_alb_cic_afr_dgb_guj_hun_dyu_tsn_fin_cze_amh_geo_bos_bul_ita_mol_heb_aeg_rus_est_akn_mao_ukr_sun_jpn_tml_kor_rom_grk_yor_glc_bat_scr_sod_ind_cnt_slo_moo_ger_gam_spa_arw_swe_lat_qcu_mcd_prs_ctl_swa_sid_por_tig_svk_jav_urd_bem_lit_swt_mly_tha_anl_knd_igb_ewe_tur_dut_krd_azi_tsw_vie_owc_zul_ven_ses	-0.655188749108395	-1.5708886866701	0.119604708239718
120	mlt_fre_tsw_eng_anl_hau_owc_ger_aze_tur_swa_jav_zul_krd_scr_bsq_swe_amh_moo_cnt_bul_guj_bam_mcd_dyu_svk_fin_fbf_ses_est_ukr_heb_geo_rus_lit_alb_hin_amr_chh_ctl_hun_akn_ind_rom_mly_jpn_knd_kor_dut_por_bem_pan_tag_cze_sid_bat_mnd_mol_cic_bos_aeg_pol_lat_ben_ita_qcu_urd_slo_glc_lda_gam_arw_sod_nor_mao_prs_igb_spa_yor_sun_tha_wly_tml_ewe_swt_azi_grk_afr_uzb_tsn_vie_tig_ven_xho_dgb	0.188281310784675	0.443474959336774	0.658452231895853
121	sod_slo_cic_urd_hau_gam_wly_svk_azi_aze_dyu_mao_akn_lat_mcd_bsq_ctl_mlt_xho_cnt_rom_hin_bem_nor_tsw_rus_est_swa_ven_hun_ita_amh_geo_mol_bos_afr_ukr_anl_heb_pan_fin_lda_tag_glc_mly_jpn_knd_kor_eng_ben_igb_krd_bat_bul_chh_ind_mnd_lit_ses_por_sid_scr_alb_cze_dut_qcu_grk_swe_ger_yor_tig_spa_amr_pol_jav_arw_tsn_prs_dgb_sun_tha_aeg_tml_swt_bam_tur_guj_fre_uzb_moo_vie_owc_zul_fbf_ewe	-0.582714726536878	-1.39148420011612	0.167398177121896
122	chh_lat_zul_fre_gam_sod_tig_bos_azi_uzb_tsn_bat_ses_mcd_ita_bsq_hin_heb_akn_mnd_bul_mol_cic_prs_xho_rus_fin_igb_ewe_hun_nor_mlt_geo_pol_eng_scr_slo_aeg_amh_arw_est_ven_mao_grk_jav_jpn_tml_kor_por_ben_bem_swe_tag_krd_amr_sun_cnt_glc_yor_dut_owc_guj_pan_ctl_urd_qcu_cze_spa_alb_tsw_anl_ukr_hau_ger_ind_svk_moo_lit_dgb_mly_tha_sid_knd_dyu_fbf_tur_rom_afr_aze_swt_vie_wly_bam_swa_lda	0.088026817673914	0.207530746812076	0.83604914693675
123	amh_nor_swa_scr_tig_owc_hau_eng_azi_tur_lda_jav_swt_grk_por_bsq_mcd_sod_bem_cnt_rom_dut_ewe_mol_igb_lit_fin_zul_fbf_hun_spa_anl_geo_prs_arw_guj_swe_heb_wly_svk_est_dgb_bat_ita_sun_jpn_knd_kor_ben_rus_cic_ger_ind_bos_aeg_tag_mnd_cze_yor_slo_mlt_hin_glc_afr_krd_qcu_fre_ctl_pan_xho_gam_lat_chh_urd_mao_pol_moo_alb_ven_mly_tha_amr_tml_tsn_tsw_uzb_ukr_bul_aze_bam_vie_sid_ses_akn_dyu	-0.986719286086982	-2.40715205297249	0.0180524887827613
124	sod_ukr_ven_krd_hau_sid_aeg_pol_aze_azi_dyu_mly_swt_svk_rom_bsq_lat_wly_zul_mnd_cze_urd_xho_slo_tsn_alb_hun_lda_yor_fin_pan_owc_geo_por_mol_prs_ben_gam_amr_eng_est_bam_mao_guj_ind_jpn_tml_kor_lit_fre_cic_ctl_tag_glc_mlt_jav_cnt_ger_igb_hin_amh_swe_mcd_bul_grk_qcu_spa_nor_afr_moo_chh_ita_anl_arw_sun_bos_swa_rus_ses_bat_tha_tig_knd_akn_ewe_tur_dut_scr_uzb_fbf_vie_heb_tsw_dgb_bem	-0.288486340193009	-0.682446300010458	0.496653128768071
125	amr_ukr_cic_grk_sid_mlt_sod_bos_aze_uzb_moo_jav_lda_ben_prs_bsq_pan_tig_dyu_mnd_ger_dut_swa_urd_akn_bul_hun_tsw_fbf_est_scr_anl_geo_slo_lat_cze_svk_amh_aeg_afr_fin_bem_bat_lit_sun_jpn_tml_kor_rom_rus_ewe_hin_tag_spa_wly_ind_cnt_alb_yor_ita_hau_mol_fre_por_pol_qcu_swe_krd_eng_ses_chh_guj_owc_arw_mly_glc_zul_nor_swt_mao_tha_heb_knd_dgb_bam_azi_mcd_ctl_tur_tsn_vie_gam_ven_xho_igb	-1.09160865953033	-2.67323437406246	0.00887287826191613
126	sod_rus_ewe_mcd_tig_amh_mlt_glc_uzb_azi_ses_tag_lda_por_swe_bsq_afr_heb_swt_mnd_pan_ctl_akn_bos_zul_guj_fin_fbf_bem_est_nor_hau_geo_cze_bul_mol_rom_chh_owc_lit_hun_swa_bat_scr_jav_jpn_tml_kor_dut_pol_dyu_arw_sun_alb_aeg_mao_cnt_eng_igb_lat_gam_spa_ukr_grk_ger_qcu_hin_slo_ben_tsw_sid_ita_amr_prs_ind_urd_ven_krd_yor_mly_tha_anl_knd_cic_bam_tur_fre_svk_aze_tsn_vie_wly_xho_dgb_moo	0.132212235822261	0.311017468626322	0.756483391688148
127	amr_ukr_bam_ger_mlt_wly_tig_afr_aze_azi_swt_ind_ven_ctl_alb_bsq_urd_anl_tsw_cnt_mol_lit_lda_rom_dgb_krd_hun_dyu_cic_fin_pol_sid_geo_hin_mcd_spa_rus_gam_owc_pan_est_yor_mly_bul_jav_jpn_tml_kor_eng_glc_xho_slo_sun_nor_amh_mao_mnd_bos_bem_prs_hau_grk_swe_dut_lat_qcu_svk_ita_guj_igb_sod_scr_chh_cze_bat_por_ewe_fre_ses_tag_tha_heb_knd_moo_akn_tur_arw_ben_uzb_tsn_vie_aeg_fbf_swa_zul	-0.623754017305461	-1.49191773019287	0.139105205642188
128	gam_mol_moo_bos_amh_sod_anl_urd_uzb_tur_bem_mao_tsn_scr_grk_bsq_rus_amr_yor_cnt_slo_spa_akn_cze_dgb_alb_est_fbf_bam_fin_mcd_owc_geo_prs_svk_afr_pol_hau_sid_ctl_hun_ewe_jav_ben_tag_jpn_tml_kor_lit_ita_dyu_ukr_bat_pan_mlt_ind_mnd_ger_tsw_nor_chh_lat_guj_krd_glc_qcu_rom_por_swe_swt_wly_bul_heb_hin_sun_dut_zul_arw_lda_mly_tha_tig_knd_ven_igb_azi_eng_fre_aze_cic_vie_aeg_ses_xho_swa	-0.531225055960328	-1.26624465405539	0.208588039601299
129	gam_ger_ven_lat_anl_amh_tig_ita_tur_uzb_swa_mly_lda_krd_prs_bsq_ukr_sod_tsn_cnt_bos_svk_akn_rom_ses_lit_hun_bem_tsw_fin_spa_amr_geo_alb_rus_hin_grk_owc_chh_eng_est_swt_tag_afr_mao_jpn_knd_kor_ctl_arw_moo_swe_jav_por_hau_bat_mnd_mcd_xho_cze_mlt_fre_urd_nor_ben_qcu_glc_pol_dut_zul_aeg_bul_heb_mol_ind_scr_yor_guj_fbf_sun_tha_sid_tml_dyu_bam_aze_slo_pan_azi_ewe_vie_wly_dgb_cic_igb	0.74305045951929	1.76238283268654	0.0812901572414107
130	chh_fre_dgb_mol_sid_sod_heb_bul_tur_azi_tsn_tag_bem_urd_hin_bsq_krd_anl_igb_mnd_svk_afr_fbf_scr_swt_cze_hun_ven_xho_est_ukr_amh_geo_swe_mcd_dut_slo_gam_tig_arw_fin_ewe_jav_prs_ind_jpn_knd_kor_ben_rom_ses_guj_sun_spa_hau_bat_cnt_grk_akn_rus_aeg_lat_nor_glc_bos_qcu_ctl_pan_ger_cic_owc_eng_mlt_pol_mly_por_swa_alb_bam_mao_tha_amr_tml_zul_lda_uzb_ita_lit_aze_dyu_vie_wly_tsw_yor_moo	-0.213437332416912	-0.503551035389599	0.615767587318203
131	tig_rus_dyu_ukr_anl_sod_heb_swe_aze_tur_bem_mly_ses_spa_ger_bsq_ita_amr_lda_mnd_mol_mcd_swt_urd_tsn_svk_hun_xho_bam_fin_fre_owc_geo_afr_alb_guj_pan_wly_mlt_pol_est_moo_sun_eng_bat_jpn_knd_kor_dut_bul_yor_scr_tag_hin_sid_jav_cnt_krd_swa_por_aeg_bos_arw_nor_ben_qcu_lat_rom_lit_cic_chh_ctl_amh_cze_ind_glc_zul_prs_fbf_mao_tha_hau_tml_akn_igb_azi_slo_grk_uzb_ewe_vie_gam_dgb_ven_tsw	-0.0195455525536219	-0.0460476341252585	0.963371018609407
132	sid_glc_swt_cze_wly_aeg_mlt_prs_uzb_tur_dyu_mly_moo_spa_pol_bsq_lat_amr_zul_mnd_arw_alb_swa_grk_lda_por_hun_ewe_akn_est_eng_owc_geo_afr_hin_nor_guj_gam_anl_bos_fin_dgb_jav_lit_ind_jpn_knd_kor_krd_rus_tsn_ger_tag_svk_amh_sun_cnt_ita_ven_rom_heb_fre_mcd_pan_urd_qcu_swe_bul_ukr_igb_sod_scr_tig_ctl_bat_mol_ses_slo_bem_mao_tha_chh_tml_fbf_bam_azi_ben_dut_aze_xho_vie_hau_yor_tsw_cic	-0.73389308623672	-1.76510281409409	0.0808291085700104
133	sid_hin_lda_grk_heb_wly_amr_krd_uzb_tur_swt_mao_xho_swe_ita_bsq_svk_chh_ven_cnt_mcd_rus_tsn_ben_cic_pol_est_dyu_bam_hun_nor_owc_geo_arw_scr_afr_spa_gam_aeg_lat_fin_yor_ind_alb_mly_jpn_tml_kor_por_glc_zul_mol_sun_ukr_tig_tag_mnd_dut_tsw_guj_hau_bos_ger_prs_cze_qcu_lit_ctl_fre_dgb_anl_eng_amh_urd_bat_rom_swa_pan_moo_jav_tha_mlt_knd_fbf_bem_azi_bul_slo_aze_igb_vie_sod_akn_ewe_ses	0.128761919647719	0.303053364910847	0.762526052531481
134	gam_slo_igb_grk_amh_amr_wly_pol_aze_tur_cic_tag_bem_nor_hin_bsq_bul_anl_ses_cnt_lat_krd_swa_spa_ven_ukr_fin_dgb_swt_hun_guj_aeg_geo_rus_por_alb_bos_chh_owc_ita_est_xho_sun_ben_bat_jpn_knd_kor_pan_eng_dyu_fre_ind_glc_sid_mao_mnd_swe_tsw_lit_heb_prs_arw_svk_mol_qcu_cze_rom_scr_ewe_tig_ctl_sod_dut_jav_mcd_lda_afr_yor_mly_tha_hau_tml_zul_fbf_azi_urd_ger_uzb_tsn_vie_mlt_bam_akn_moo	-0.601533090656549	-1.434845807174	0.154685459395712
135	sid_ctl_bam_ita_hau_wly_gam_nor_aze_tur_cic_ind_lda_bul_pol_bsq_mcd_amh_bem_cnt_spa_ben_swt_mol_tsw_urd_hun_tsn_igb_fin_ukr_aeg_geo_arw_bos_glc_slo_amr_owc_lit_est_swa_sun_rom_jav_jpn_tml_kor_lat_guj_dgb_alb_mly_hin_mlt_bat_mnd_grk_xho_dut_anl_swe_eng_ger_svk_qcu_cze_prs_afr_zul_sod_por_chh_scr_mao_krd_ses_rus_yor_tag_tha_heb_knd_fbf_dyu_uzb_pan_fre_azi_akn_vie_tig_moo_ven_ewe	0.475555282920452	1.12529110043317	0.263361451804564
136	mlt_mcd_xho_hin_chh_amh_aeg_dut_azi_tur_swa_tag_moo_ita_slo_bsq_alb_tig_ewe_cnt_glc_lit_zul_pol_yor_nor_hun_ven_dgb_fin_arw_sid_geo_afr_guj_rus_fre_wly_gam_cze_est_bem_ind_urd_bat_jpn_knd_kor_spa_eng_ses_bul_sun_swe_owc_mao_mnd_ger_swt_pan_sod_bos_ben_krd_ukr_qcu_rom_mol_grk_tsw_anl_svk_amr_por_mly_prs_bam_scr_tsn_jav_tha_hau_tml_dyu_igb_uzb_lat_ctl_aze_cic_vie_heb_lda_akn_fbf	0.0375300988090568	0.0882962278970229	0.929831092836696
137	hau_hin_lda_mcd_mlt_heb_sod_alb_uzb_tur_cic_mao_tsw_urd_lat_bsq_afr_sid_akn_cnt_ben_krd_dgb_eng_bem_arw_est_igb_ses_hun_rom_wly_geo_spa_glc_slo_lit_owc_amr_rus_fin_tsn_tag_ger_jav_jpn_tml_kor_mol_scr_zul_ukr_mly_por_chh_bat_mnd_ctl_swt_guj_anl_dut_pan_prs_grk_qcu_ita_swe_cze_yor_tig_bos_amh_bul_sun_pol_xho_nor_bam_ind_tha_gam_knd_swa_moo_aze_fre_svk_azi_ewe_vie_aeg_ven_fbf_dyu	-0.644824796608762	-1.54692020813443	0.125278793912245
138	sod_urd_tsn_ukr_chh_amr_amh_eng_azi_uzb_moo_mao_igb_ctl_mcd_bsq_glc_aeg_bem_mnd_svk_krd_zul_ita_dgb_cze_hun_lda_bam_fin_fre_mlt_geo_hin_nor_arw_mol_heb_wly_scr_est_cic_sun_dut_bat_jpn_tml_kor_pol_rom_dyu_grk_mly_bul_owc_ind_cnt_swe_swt_alb_hau_por_afr_rus_bos_qcu_guj_slo_ben_ses_sid_lit_anl_pan_tag_ger_xho_lat_tsw_jav_tha_tig_knd_fbf_ewe_aze_spa_prs_tur_swa_vie_gam_ven_akn_yor	-0.730043288568358	-1.75251928259264	0.0829802988450827
139	sid_slo_akn_pol_amr_anl_tig_hin_uzb_azi_swa_bat_zul_rom_bos_bsq_spa_heb_cic_mnd_prs_arw_yor_ita_bam_ctl_hun_moo_lda_est_scr_owc_geo_por_ukr_guj_fre_aeg_sod_alb_fin_tsn_mly_mol_sun_jpn_tml_kor_lat_ben_fbf_bul_tag_svk_mlt_jav_cnt_lit_ses_dut_gam_ger_mcd_grk_nor_qcu_glc_krd_afr_xho_wly_rus_chh_swe_ind_pan_ewe_urd_igb_mao_tha_hau_knd_swt_dgb_tur_cze_eng_aze_dyu_vie_amh_tsw_bem_ven	-0.61260332427224	-1.46623044734615	0.145958714563684
140	anl_arw_fbf_eng_chh_aeg_heb_slo_tur_azi_moo_bat_cic_lat_lit_bsq_grk_wly_swt_cnt_urd_afr_dyu_ben_yor_rus_est_zul_ses_fin_prs_hau_geo_svk_mol_bos_scr_tig_amr_cze_hun_bam_mao_bul_tag_jpn_knd_kor_swe_krd_swa_rom_ind_guj_sid_mly_mnd_fre_tsn_pan_gam_pol_ita_dut_ukr_qcu_spa_alb_ctl_ven_sod_hin_amh_ger_sun_nor_akn_mcd_tsw_jav_tha_owc_tml_xho_ewe_aze_glc_por_uzb_dgb_vie_mlt_bem_lda_igb	-0.94676513557301	-2.29147167448459	0.024193591921056
141	owc_prs_xho_alb_amh_tig_mlt_slo_azi_aze_tsn_jav_swt_ita_svk_bsq_cze_anl_dgb_mnd_bul_pan_cic_glc_tsw_hin_hun_dyu_yor_fin_swe_sod_geo_por_rom_urd_pol_chh_aeg_ben_est_bem_tag_guj_ind_jpn_tml_kor_bos_lat_zul_mol_sun_nor_gam_mly_cnt_spa_akn_grk_hau_scr_ukr_dut_eng_qcu_krd_afr_fre_ses_wly_ger_amr_ctl_bat_rus_igb_mcd_lda_mao_tha_sid_knd_swa_bam_uzb_arw_lit_tur_moo_vie_heb_ven_fbf_ewe	-0.623843696284663	-1.49114732228277	0.139307026813969
142	hau_dut_xho_spa_sod_sid_gam_ben_tur_aze_swt_mly_lda_slo_rus_bsq_pol_amr_fbf_mnd_cze_swe_dyu_svk_ven_lit_est_yor_tsw_fin_scr_amh_geo_guj_rom_krd_ukr_aeg_chh_arw_hun_igb_ind_afr_bat_jpn_knd_kor_alb_lat_akn_fre_mao_mol_heb_jav_cnt_nor_dgb_bos_anl_glc_hin_prs_mcd_qcu_por_ita_urd_bam_owc_grk_wly_ctl_sun_bul_cic_eng_swa_tag_tha_mlt_tml_ses_bem_uzb_pan_ger_azi_zul_vie_tig_moo_tsn_ewe	0.0741199647442815	0.174689781750904	0.861703139162254
143	anl_cze_igb_ita_gam_owc_hau_alb_azi_aze_zul_sun_swa_pan_grk_bsq_svk_sid_bem_mnd_prs_nor_lda_swe_dgb_dut_fin_ewe_fbf_hun_bos_heb_geo_ben_lat_pol_fre_amh_sod_hin_est_yor_jav_spa_ind_jpn_knd_kor_glc_rus_cic_eng_bat_guj_mlt_tag_cnt_por_xho_lit_aeg_krd_mcd_slo_rom_qcu_scr_mol_arw_ses_tig_ukr_chh_ctl_mly_ger_swt_urd_bam_mao_tha_amr_tml_ven_moo_tur_afr_bul_uzb_tsn_vie_wly_akn_tsw_dyu	-0.177277036697877	-0.418209468056892	0.676758093558669
144	wly_fre_lda_dut_aeg_mlt_chh_glc_aze_tur_dgb_tag_swt_svk_alb_bsq_grk_sod_bem_cnt_bul_por_yor_ctl_swa_slo_fin_fbf_bam_hun_prs_anl_geo_arw_mcd_ger_pol_heb_sid_eng_est_xho_jav_swe_sun_jpn_tml_kor_spa_nor_dyu_urd_bat_scr_gam_mly_mnd_cze_akn_lat_amr_rom_ben_mol_lit_qcu_afr_rus_bos_tsw_hau_krd_owc_guj_mao_ita_ven_ukr_ewe_ind_tha_amh_knd_moo_ses_uzb_pan_hin_azi_igb_vie_tig_cic_zul_tsn	0.376979379592614	0.888714027444118	0.376449701170166
145	heb_swe_fbf_mol_amr_tig_mlt_afr_uzb_azi_dyu_tag_zul_prs_urd_bsq_ben_sod_tsn_mnd_mcd_nor_xho_krd_akn_guj_est_igb_dgb_hun_cze_chh_geo_slo_ctl_pol_rus_anl_aeg_fre_fin_swa_mao_pan_bat_jpn_knd_kor_lat_grk_swt_por_ind_hin_hau_sun_cnt_spa_cic_scr_owc_lit_bos_ger_svk_qcu_glc_ukr_dut_bem_wly_eng_gam_alb_mly_arw_ven_rom_ses_jav_tha_sid_tml_yor_lda_aze_ita_bul_tur_tsw_vie_amh_moo_bam_ewe	-0.709719223356003	-1.70479651194391	0.0915709463120428
146	sod_pol_moo_rom_gam_tig_wly_nor_tur_azi_swa_mao_xho_glc_lit_bsq_fre_chh_cic_cnt_ctl_lat_ven_por_ses_urd_est_dgb_akn_fin_cze_hau_geo_ita_krd_arw_alb_anl_heb_svk_hun_tsw_ind_swe_sun_jpn_tml_kor_mol_ukr_ewe_eng_jav_slo_aeg_tag_mnd_rus_bem_pan_sid_bos_bul_ger_dut_qcu_afr_guj_ben_yor_amr_hin_amh_spa_mly_mcd_swt_prs_dyu_bat_tha_owc_knd_bam_igb_uzb_grk_scr_aze_fbf_vie_mlt_lda_zul_tsn	0.0989000655554108	0.23286804200053	0.816375616547795
147	gam_eng_igb_spa_anl_hau_sid_alb_aze_tur_moo_sun_dgb_dut_hin_bsq_lit_sod_zul_mnd_glc_fre_fbf_prs_akn_urd_est_yor_xho_fin_krd_heb_geo_por_ctl_arw_ben_tig_mlt_afr_hun_tsw_ind_pan_jav_jpn_knd_kor_rom_ger_bam_nor_mly_scr_aeg_mao_cnt_bul_tsn_slo_amr_bos_mol_cze_grk_qcu_pol_svk_guj_swa_chh_swe_owc_ita_bat_mcd_bem_ukr_cic_tag_tha_wly_tml_swt_ven_uzb_lat_rus_azi_lda_vie_amh_ses_dyu_ewe	-0.134255328843082	-0.316578335959816	0.752273083661006
148	heb_grk_zul_glc_gam_mlt_chh_ukr_uzb_azi_bam_sun_swt_ger_lat_bsq_ita_sod_ses_cnt_krd_pan_tsw_mcd_xho_bul_fin_dgb_cic_hun_rom_anl_geo_ben_prs_hin_lit_amr_amh_svk_est_akn_mly_eng_mao_jpn_tml_kor_scr_dut_bem_urd_jav_guj_hau_tag_mnd_mol_dyu_arw_wly_pol_swe_nor_bos_qcu_slo_spa_alb_tsn_aeg_por_tig_cze_ind_ctl_igb_rus_ven_bat_tha_owc_knd_lda_yor_aze_afr_fre_tur_fbf_vie_sid_moo_ewe_swa	-0.179046978924076	-0.422822836285318	0.673400598289842
149	amr_mcd_cic_scr_aeg_anl_gam_pan_tur_azi_yor_jav_bam_prs_lat_bsq_ger_sod_dgb_cnt_mol_spa_swa_urd_tsn_afr_est_tsw_xho_fin_fre_hau_geo_dut_glc_guj_pol_tig_owc_por_hun_swt_sun_ukr_bat_jpn_tml_kor_ita_slo_bem_hin_tag_bos_sid_ind_mnd_ctl_lda_lit_mlt_rom_alb_bul_grk_qcu_swe_nor_krd_fbf_heb_arw_wly_eng_mao_ben_moo_svk_ses_mly_tha_amh_knd_zul_dyu_aze_cze_rus_uzb_akn_vie_chh_ewe_igb_ven	0.389251624474583	0.918219407003191	0.360879289684823
150	amh_ben_ewe_rom_hau_anl_heb_fre_aze_uzb_ses_ind_tsn_lit_svk_bsq_arw_owc_ven_cnt_slo_pan_igb_hin_bam_afr_hun_lda_swa_est_dut_sid_geo_nor_ger_ukr_rus_tig_gam_guj_fin_zul_sun_grk_bat_jpn_knd_kor_lat_bul_fbf_krd_mly_pol_chh_tag_mnd_por_tsw_bos_mlt_eng_spa_mcd_mol_qcu_swe_prs_ctl_cic_sod_scr_aeg_glc_mao_urd_bem_ita_xho_jav_tha_amr_tml_swt_akn_tur_cze_alb_azi_dgb_vie_wly_yor_moo_dyu	-0.34448973851507	-0.816140228533061	0.416505470913205
151	amh_guj_bem_nor_aeg_sod_wly_ita_aze_tur_tsn_ind_swa_ben_swe_bsq_dut_hau_lda_cnt_mol_rus_tsw_lit_cic_por_hun_fbf_moo_fin_mcd_heb_geo_alb_ger_glc_eng_tig_amr_ukr_est_igb_bat_lat_sun_jpn_tml_kor_ctl_arw_swt_fre_tag_krd_mlt_mly_mnd_hin_xho_rom_sid_bos_prs_cze_spa_qcu_urd_slo_pol_yor_owc_pan_gam_grk_mao_afr_akn_bul_dgb_jav_tha_anl_knd_ewe_zul_uzb_svk_scr_azi_bam_vie_chh_dyu_ven_ses	-0.213331513842547	-0.503888605796993	0.615531255164057
152	gam_scr_zul_hin_owc_chh_wly_pan_aze_uzb_yor_tag_cic_mol_pol_bsq_spa_mlt_akn_mnd_ukr_swe_bam_glc_swa_nor_est_tsw_moo_fin_ben_sod_geo_lit_ita_ger_rus_aeg_hau_fre_hun_ses_mao_por_bat_jpn_knd_kor_ctl_svk_ewe_afr_sun_eng_sid_jav_cnt_mcd_lda_urd_heb_lat_rom_bos_grk_qcu_slo_cze_bul_swt_amr_krd_amh_arw_ind_alb_dgb_dut_fbf_mly_tha_anl_tml_igb_dyu_tur_guj_prs_azi_bem_vie_tig_ven_xho_tsn	-0.084224794742696	-0.198579249037802	0.843025354518068
153	hau_lit_tsn_ger_gam_aeg_anl_afr_uzb_tur_zul_tag_lda_pan_prs_bsq_por_wly_dyu_cnt_pol_scr_moo_alb_cic_spa_est_ses_tsw_fin_guj_owc_geo_bul_lat_nor_swe_sid_amh_dut_hun_igb_sun_svk_jav_jpn_knd_kor_krd_ctl_bem_mcd_mao_eng_mlt_mly_mnd_rus_swa_slo_heb_rom_ita_mol_arw_qcu_hin_fre_cze_ven_sod_bos_amr_ukr_ind_glc_akn_grk_xho_bat_tha_tig_tml_bam_ewe_azi_ben_urd_aze_yor_vie_chh_fbf_swt_dgb	0.13182240095378	0.310508748185392	0.756868929165572
154	gam_lat_swt_fre_wly_sid_heb_alb_aze_azi_akn_sun_igb_pan_krd_bsq_svk_owc_dyu_cnt_eng_por_tsw_lit_ewe_cze_hun_ses_dgb_fin_nor_tig_geo_mol_ben_swe_ger_anl_hau_hin_est_bem_mly_pol_tag_jpn_knd_kor_ctl_afr_bam_scr_jav_bos_aeg_mao_mnd_bul_yor_dut_amr_prs_rom_guj_spa_qcu_urd_mcd_arw_tsn_mlt_ukr_sod_slo_bat_rus_lda_grk_zul_ind_tha_chh_tml_cic_fbf_uzb_glc_ita_tur_moo_vie_amh_ven_swa_xho	0.459979155427743	1.08749634702227	0.279627934799905
155	tig_cze_swt_spa_chh_mlt_gam_ben_uzb_aze_xho_jav_ven_afr_svk_bsq_nor_sid_ewe_cnt_eng_glc_bam_alb_fbf_bul_fin_akn_yor_hun_scr_aeg_geo_grk_mol_lit_ctl_amh_sod_urd_est_bem_bat_slo_sun_jpn_knd_kor_guj_arw_moo_pol_mao_ita_amr_mly_mnd_dut_swa_fre_anl_lat_hin_bos_krd_qcu_rom_ukr_pan_zul_wly_prs_heb_ger_tag_mcd_tsn_rus_dgb_ind_tha_hau_tml_tsw_cic_tur_por_swe_azi_dyu_vie_owc_igb_ses_lda	0.246753554120535	0.580712014356692	0.562839146692155
156	anl_prs_igb_rom_wly_heb_tig_lit_tur_aze_bem_sun_dyu_ctl_nor_bsq_alb_chh_yor_cnt_eng_lat_zul_urd_moo_glc_est_ven_dgb_hun_krd_amr_geo_swe_grk_ben_rus_aeg_sod_ita_fin_akn_bat_hin_jav_jpn_knd_kor_dut_fre_tsw_afr_mly_bos_owc_tag_mnd_guj_swt_svk_sid_por_ukr_ger_mol_qcu_cze_spa_pan_fbf_mlt_bul_gam_slo_mao_arw_cic_pol_bam_ind_tha_amh_tml_xho_lda_uzb_scr_mcd_azi_swa_vie_hau_ewe_tsn_ses	-0.700867261790403	-1.68204066189688	0.095915949638353
157	aeg_afr_akn_pol_owc_chh_amh_ctl_uzb_azi_bam_mao_dyu_rom_svk_bsq_lat_anl_ewe_mnd_ben_rus_tsw_prs_swa_nor_hun_ven_yor_est_ukr_tig_geo_mol_bul_bos_mcd_gam_heb_spa_fin_ses_jav_guj_bat_jpn_tml_kor_ita_por_moo_fre_ind_ger_amr_mly_cnt_hin_fbf_scr_wly_swe_alb_slo_krd_qcu_glc_grk_eng_bem_sod_urd_hau_dut_tag_cze_igb_pan_swt_sun_tha_sid_knd_dgb_cic_aze_arw_lit_tur_zul_vie_mlt_xho_lda_tsn	-0.305318336939927	-0.721784086980772	0.472238101541952
158	hau_fre_igb_ben_heb_anl_chh_spa_tur_azi_bam_ind_dyu_rom_dut_bsq_urd_gam_cic_cnt_ita_bul_bem_guj_ses_prs_hun_akn_fbf_est_krd_amh_geo_grk_lat_lit_arw_wly_sid_eng_fin_yor_jav_afr_sun_jpn_tml_kor_nor_swe_ven_svk_bat_cze_mlt_mao_mnd_por_tsn_rus_owc_glc_mol_slo_ger_qcu_alb_mcd_ctl_xho_amr_hin_sod_pol_mly_ukr_dgb_bos_swa_tag_tha_aeg_knd_tsw_zul_aze_pan_scr_uzb_ewe_vie_tig_moo_lda_swt	-0.220991902057931	-0.522125040188034	0.602824716242603
159	gam_spa_zul_krd_sid_aeg_amr_bul_tur_aze_dyu_mao_moo_mcd_pan_bsq_eng_mlt_bam_mnd_lat_prs_fbf_afr_swa_nor_fin_dgb_akn_hun_cze_anl_geo_pol_hin_slo_ben_amh_owc_rom_est_bem_bat_swe_sun_jpn_tml_kor_glc_arw_tsw_scr_jav_svk_heb_mly_cnt_dut_igb_ukr_tig_grk_bos_alb_por_qcu_ctl_lit_ita_lda_wly_rus_sod_urd_ind_guj_ses_mol_yor_tag_tha_chh_knd_tsn_ven_azi_fre_ger_uzb_ewe_vie_hau_swt_xho_cic	-0.326727236607714	-0.773355683781853	0.441273200555227
160	heb_bos_lda_slo_owc_aeg_mlt_glc_azi_aze_ewe_sun_ses_alb_lat_bsq_ita_gam_ven_mnd_urd_dut_bem_guj_dyu_por_est_tsw_xho_hun_lit_amh_geo_mol_svk_afr_cze_sid_hau_rom_fin_swt_mly_grk_mao_jpn_tml_kor_prs_ger_akn_ctl_bat_arw_chh_tag_cnt_scr_cic_ukr_wly_rus_pan_spa_nor_qcu_hin_swe_eng_moo_sod_mcd_tig_krd_ind_pol_zul_fre_igb_jav_tha_anl_knd_yor_bam_tur_bul_ben_uzb_dgb_vie_amr_tsn_fbf_swa	-0.866794601954657	-2.09765916922091	0.038647660521424
161	amr_eng_dyu_rom_amh_mlt_tig_lit_azi_aze_cic_tag_ven_pan_prs_bsq_glc_sod_fbf_cnt_ctl_nor_tsn_rus_ses_lat_hun_tsw_akn_fin_bos_anl_geo_dut_bul_grk_alb_aeg_chh_urd_est_lda_jav_arw_mao_jpn_knd_kor_mol_hin_dgb_por_sun_ukr_wly_bat_mnd_afr_igb_ben_heb_pol_krd_ger_ita_qcu_svk_spa_guj_ewe_hau_cze_owc_mcd_ind_scr_swa_slo_bam_mly_tha_gam_tml_moo_yor_tur_swe_fre_uzb_xho_vie_sid_swt_bem_zul	-0.516345660939018	-1.23038294509941	0.221656805142732
162	wly_bul_dyu_por_mlt_owc_anl_grk_aze_azi_swt_mly_ven_cze_mol_bsq_glc_heb_ewe_cnt_krd_nor_swa_eng_akn_prs_hun_zul_ses_est_ukr_aeg_geo_ben_mcd_slo_alb_tig_hau_hin_fin_cic_mao_arw_bat_jpn_knd_kor_svk_rom_bam_guj_ind_dut_amr_tag_mnd_rus_yor_urd_sod_lit_swe_ger_lat_qcu_scr_spa_fre_moo_sid_ctl_amh_bos_jav_pan_tsw_pol_bem_sun_tha_chh_tml_lda_tsn_uzb_ita_afr_tur_fbf_vie_gam_igb_xho_dgb	-0.0715261972432144	-0.168453321005104	0.866592479849556
163	gam_ita_bem_swe_amh_anl_sid_fre_azi_aze_lda_jav_ewe_bul_pan_bsq_prs_heb_tsw_mnd_grk_spa_ven_ger_dyu_rus_est_xho_ses_hun_ukr_mlt_geo_mcd_nor_ben_krd_tig_wly_hin_fin_igb_bat_glc_ind_jpn_knd_kor_slo_svk_cic_por_mao_lat_hau_mly_cnt_lit_dgb_cze_chh_ctl_scr_eng_arw_qcu_urd_afr_dut_moo_owc_pol_amr_alb_tag_mol_swt_guj_bam_sun_tha_sod_tml_akn_swa_uzb_rom_bos_tur_tsn_vie_aeg_fbf_yor_zul	-0.891031107782452	-2.16014754876226	0.0333321748489385
164	tig_rus_yor_slo_sid_sod_heb_arw_aze_tur_dyu_ind_ven_guj_cze_bsq_urd_owc_ses_mnd_grk_afr_fbf_bos_xho_lat_est_igb_tsn_fin_mcd_hau_geo_bul_ukr_ctl_pol_amh_gam_krd_hun_zul_jav_nor_mly_jpn_knd_kor_rom_svk_bam_alb_tag_lit_aeg_bat_cnt_prs_ewe_swe_amr_hin_spa_por_mol_qcu_fre_ben_pan_dgb_mlt_eng_wly_scr_mao_ger_swa_dut_cic_sun_tha_chh_tml_lda_moo_uzb_glc_ita_azi_tsw_vie_anl_bem_akn_swt	0.249458098104753	0.588041796545367	0.557929525588678
165	hau_krd_swa_lat_wly_gam_sod_svk_uzb_azi_dyu_ind_swt_fre_pan_bsq_ger_anl_ses_cnt_bul_bos_lda_eng_zul_urd_hun_dgb_bem_fin_mol_mlt_geo_spa_hin_ben_dut_amh_tig_mcd_est_xho_mly_alb_bat_jpn_knd_kor_glc_slo_tsn_lit_tag_ukr_heb_jav_mnd_por_bam_rus_owc_pol_swe_arw_ctl_qcu_ita_nor_grk_igb_chh_prs_aeg_guj_sun_afr_ewe_scr_cic_mao_tha_sid_tml_akn_fbf_tur_cze_rom_aze_ven_vie_amr_tsw_moo_yor	-0.186927001201193	-0.441115913116806	0.660152893226409
166	gam_eng_lda_nor_sod_mlt_sid_slo_azi_tur_yor_mly_tsn_krd_lat_bsq_fre_wly_zul_cnt_mol_prs_fbf_dut_ewe_pol_hun_igb_ses_est_urd_anl_geo_grk_ger_afr_pan_tig_amr_ita_fin_bem_ind_bul_jav_jpn_knd_kor_alb_mcd_akn_rus_tag_lit_hau_mao_mnd_cze_dgb_ctl_chh_hin_svk_swe_guj_qcu_por_rom_glc_dyu_owc_ukr_aeg_spa_sun_arw_ven_ben_swa_bat_tha_amh_tml_swt_tsw_aze_bos_scr_uzb_cic_vie_heb_bam_xho_moo	-0.0701441624674582	-0.16535735830097	0.869021632967176
167	tig_dut_cic_mcd_wly_gam_heb_ita_azi_tur_moo_bat_bam_fre_alb_bsq_por_hau_dyu_mnd_krd_mol_dgb_ben_zul_cze_est_fbf_swt_hun_glc_sid_geo_guj_lit_slo_swe_amr_aeg_urd_fin_akn_tag_svk_mly_jpn_knd_kor_ger_rom_ewe_spa_sun_eng_chh_jav_cnt_afr_ses_rus_mlt_grk_nor_scr_hin_qcu_bul_pan_bos_igb_anl_pol_owc_prs_ind_arw_ven_ctl_yor_mao_tha_sod_tml_tsw_xho_aze_lat_ukr_uzb_swa_vie_amh_tsn_lda_bem	-0.742863700732971	-1.78227630761237	0.0779677055473759
168	owc_cze_akn_ita_hau_anl_sod_grk_uzb_aze_ses_sun_swt_eng_afr_bsq_lit_aeg_dgb_cnt_mcd_ukr_cic_scr_ven_nor_hun_fbf_swa_fin_dut_wly_geo_spa_swe_por_fre_tig_amr_prs_est_dyu_mao_lat_ind_jpn_knd_kor_pol_mol_zul_glc_jav_arw_heb_tag_mnd_alb_tsn_rus_chh_bul_krd_ctl_hin_qcu_bos_slo_urd_bem_mlt_ger_gam_pan_mly_rom_bam_ben_lda_bat_tha_sid_tml_yor_moo_azi_guj_svk_tur_xho_vie_amh_igb_tsw_ewe	0.15432662601379	0.362845664045535	0.717543536139419
169	chh_ctl_ewe_hin_owc_sod_amr_guj_azi_aze_ven_mao_dgb_pan_cze_bsq_glc_wly_lda_mnd_bul_scr_igb_rom_xho_spa_fin_fbf_yor_est_ben_mlt_geo_ukr_fre_urd_lat_amh_heb_afr_hun_bem_ind_krd_tag_jpn_knd_kor_ger_ita_swt_dut_jav_bos_aeg_mly_cnt_por_ses_mcd_sid_mol_lit_eng_grk_qcu_pol_alb_swe_tsn_gam_prs_hau_arw_bat_nor_cic_rus_moo_sun_tha_tig_tml_dyu_swa_uzb_slo_svk_tur_akn_vie_anl_bam_tsw_zul	0.579380031023793	1.36740415541761	0.174794394040776
170	amh_fre_tsn_scr_sid_chh_tig_guj_uzb_tur_swt_bat_tsw_krd_ita_bsq_swe_sod_igb_cnt_afr_por_dgb_rom_bem_nor_est_zul_akn_fin_urd_wly_geo_ukr_prs_grk_ger_hau_amr_ctl_hun_lda_mao_svk_jav_jpn_tml_kor_mol_glc_dyu_bul_mly_ben_aeg_sun_mnd_alb_moo_hin_mlt_rus_arw_lit_pan_qcu_lat_cze_mcd_cic_heb_eng_gam_slo_tag_spa_fbf_dut_swa_ind_tha_anl_knd_ewe_yor_azi_pol_bos_aze_ses_vie_owc_xho_ven_bam	0.583424458767371	1.37935980078939	0.171091786131669
171	sid_guj_akn_krd_aeg_amh_mlt_svk_azi_aze_swt_bat_lda_ukr_spa_bsq_swe_sod_dyu_mnd_rus_rom_dgb_fre_fbf_pol_est_moo_bam_hun_por_owc_geo_afr_hin_pan_cze_gam_tig_ctl_fin_ewe_tag_bul_mly_jpn_tml_kor_ger_scr_tsn_nor_mao_glc_chh_ind_cnt_ben_ven_ita_anl_prs_lat_mcd_bos_qcu_arw_grk_slo_ses_hau_eng_wly_alb_jav_dut_yor_urd_bem_sun_tha_heb_knd_zul_xho_uzb_mol_lit_tur_igb_vie_amr_tsw_swa_cic	0.18510573679539	0.435485016688167	0.66421947083788
172	wly_krd_swt_mcd_anl_heb_sid_mol_uzb_tur_ven_mao_akn_hin_svk_bsq_lit_mlt_xho_mnd_afr_rom_yor_pol_tsn_dut_hun_moo_lda_fin_urd_hau_geo_por_pan_prs_ger_tig_chh_swe_est_dgb_mly_ctl_tag_jpn_tml_kor_cze_ben_ewe_ita_ind_rus_aeg_bat_cnt_lat_bam_slo_amh_bos_alb_grk_fre_qcu_spa_arw_scr_zul_gam_nor_owc_ukr_jav_bul_fbf_eng_ses_sun_tha_sod_knd_swa_cic_aze_guj_glc_azi_tsw_vie_amr_dyu_igb_bem	0.00591800746917664	0.0139419328226805	0.988906172953686
173	sod_spa_yor_prs_hau_wly_aeg_svk_aze_uzb_lda_bat_ven_rus_lit_bsq_scr_anl_bam_mnd_fre_grk_dyu_swe_ewe_ben_fin_akn_xho_est_nor_heb_geo_hin_ctl_ukr_rom_gam_tig_dut_hun_ses_tag_cze_mao_jpn_knd_kor_alb_bos_moo_ita_jav_lat_owc_mly_cnt_krd_swt_por_amr_ger_urd_guj_mcd_qcu_arw_eng_glc_tsn_amh_pol_chh_pan_ind_mol_dgb_afr_bem_sun_tha_mlt_tml_cic_swa_azi_bul_slo_tur_igb_vie_sid_tsw_zul_fbf	-0.722211591280827	-1.73354094511693	0.0863136694349142
174	gam_bos_dgb_hin_chh_aeg_mlt_spa_azi_tur_cic_ind_igb_rom_ben_bsq_prs_heb_bam_mnd_mol_lat_akn_ita_ewe_fre_est_zul_ses_fin_por_anl_geo_pol_grk_dut_eng_sod_hau_lit_hun_dyu_mao_mcd_bat_jpn_tml_kor_guj_alb_lda_arw_mly_swe_owc_tag_cnt_glc_swa_ukr_amh_pan_cze_ctl_urd_qcu_rus_svk_scr_fbf_wly_afr_amr_bul_jav_nor_tsn_krd_swt_sun_tha_sid_knd_bem_tsw_uzb_slo_ger_aze_ven_vie_tig_yor_moo_xho	-0.599016696422549	-1.42949342998209	0.156213132533039
175	tig_lat_dyu_ctl_hau_wly_heb_bos_azi_aze_zul_sun_ses_fre_svk_bsq_urd_amh_ven_mnd_ukr_bul_cic_ger_moo_slo_est_lda_tsw_fin_eng_owc_geo_guj_alb_arw_mcd_mlt_amr_por_hun_yor_tag_prs_mly_jpn_tml_kor_lit_mol_swa_pan_ind_afr_anl_mao_cnt_nor_akn_pol_sod_rom_grk_ben_ita_qcu_swe_dut_glc_swt_chh_scr_gam_krd_bat_rus_ewe_hin_bem_jav_tha_sid_knd_tsn_fbf_uzb_cze_spa_tur_bam_vie_aeg_igb_dgb_xho	-0.407538007232196	-0.968608452781976	0.335252879278431
176	owc_alb_lda_bul_heb_anl_sod_slo_aze_tur_swa_ind_swt_glc_swe_bsq_fre_aeg_bam_mnd_svk_cze_fbf_eng_yor_mcd_fin_bem_tsw_hun_scr_sid_geo_dut_lat_krd_spa_tig_amh_bos_est_akn_mly_mol_jav_jpn_tml_kor_rus_guj_moo_ben_bat_ger_chh_mao_cnt_hin_xho_ukr_mlt_nor_afr_pan_ita_qcu_prs_urd_lit_cic_gam_grk_amr_ctl_tag_arw_dgb_por_ses_sun_tha_hau_knd_zul_tsn_azi_rom_pol_uzb_dyu_vie_wly_ewe_igb_ven	0.1137312415057	0.267460836144982	0.789706615948656
177	amh_urd_akn_ita_owc_hau_heb_mcd_uzb_azi_ses_bat_dyu_bos_guj_bsq_eng_sod_lda_mnd_swe_lat_fbf_ben_tsw_pan_hun_bem_swt_fin_bul_anl_geo_rom_scr_nor_mol_tig_sid_lit_est_yor_ind_fre_sun_jpn_tml_kor_afr_spa_igb_rus_jav_ctl_amr_tag_cnt_glc_xho_ger_chh_por_ukr_grk_krd_qcu_hin_arw_prs_bam_aeg_pol_gam_svk_mly_alb_moo_slo_ven_mao_tha_mlt_knd_tsn_cic_aze_dut_cze_tur_dgb_vie_wly_zul_swa_ewe	-0.429321285291854	-1.01824772159391	0.311201898851906
178	hau_slo_xho_rom_wly_anl_sod_ctl_aze_uzb_igb_sun_tsw_krd_bos_bsq_ita_amr_swa_cnt_glc_pol_zul_alb_tsn_arw_est_cic_ewe_hun_fre_sid_geo_ben_svk_grk_hin_amh_owc_ger_fin_dgb_jav_spa_tag_jpn_tml_kor_ukr_rus_akn_lat_ind_prs_gam_bat_mnd_cze_dyu_pan_chh_mol_swe_afr_guj_qcu_eng_nor_lit_fbf_mlt_dut_tig_urd_mao_por_ven_scr_bam_mly_tha_heb_knd_lda_yor_azi_bul_mcd_tur_bem_vie_aeg_swt_moo_ses	-1.09479448271048	-2.68254377984449	0.00864718995850457
179	tig_spa_bam_mol_amr_hau_heb_afr_uzb_tur_zul_sun_igb_scr_nor_bsq_hin_aeg_lda_mnd_glc_mcd_dgb_ukr_ses_cze_hun_ewe_swa_fin_ben_mlt_geo_krd_eng_prs_alb_gam_owc_lit_est_akn_ind_bos_mly_jpn_knd_kor_rus_lat_ven_svk_jav_por_wly_bat_cnt_fre_dyu_urd_anl_guj_swe_arw_slo_qcu_ctl_grk_bul_xho_chh_rom_amh_ita_mao_pan_tsn_pol_yor_tag_tha_sod_tml_moo_tsw_aze_ger_dut_azi_cic_vie_sid_fbf_swt_bem	0.364541950986158	0.859969338736437	0.392017405598372
180	owc_krd_akn_ben_chh_mlt_gam_dut_uzb_aze_ses_sun_yor_slo_mol_bsq_rus_sod_bam_cnt_afr_bos_dgb_hin_ewe_scr_est_lda_cic_fin_ita_wly_geo_rom_spa_eng_ukr_sid_tig_arw_hun_tsw_mly_urd_tag_jpn_knd_kor_lit_fre_xho_pan_mao_nor_heb_bat_mnd_glc_fbf_svk_amr_swe_cze_grk_por_qcu_prs_lat_mcd_zul_aeg_alb_amh_ger_ind_pol_tsn_guj_moo_jav_tha_anl_tml_dyu_bem_azi_ctl_bul_tur_swt_vie_hau_igb_swa_ven	0.239649927075203	0.56463191681592	0.573683531667904
181	wly_prs_bem_lat_tig_heb_owc_guj_uzb_aze_dgb_jav_fbf_svk_ctl_bsq_dut_aeg_tsw_mnd_krd_urd_ewe_pan_tsn_por_est_igb_swt_hun_lit_amh_geo_hin_mcd_rus_rom_mlt_hau_bul_fin_cic_sun_ger_mao_jpn_tml_kor_glc_slo_moo_afr_bat_fre_gam_tag_cnt_ukr_yor_spa_anl_ita_alb_pol_cze_qcu_bos_nor_ben_xho_chh_scr_amr_eng_mly_swe_lda_mol_akn_ind_tha_sod_knd_ses_swa_tur_arw_grk_azi_dyu_vie_sid_zul_bam_ven	-0.254367982247651	-0.600683659434766	0.549511835678025
182	aeg_afr_dgb_ger_sid_hau_sod_ita_tur_aze_lda_bat_tsw_svk_pan_bsq_slo_owc_ewe_mnd_dut_swe_zul_grk_tsn_ctl_hun_moo_bam_fin_arw_amh_geo_fre_mcd_por_spa_mlt_heb_scr_est_xho_mly_prs_tag_jpn_tml_kor_glc_lit_yor_bul_jav_nor_wly_sun_cnt_eng_akn_bos_chh_pol_cze_rus_rom_qcu_mol_ukr_urd_ses_gam_krd_anl_alb_ind_hin_swa_ben_igb_mao_tha_amr_knd_swt_ven_uzb_guj_lat_azi_bem_vie_tig_fbf_cic_dyu	-0.953205526299595	-2.31916399475307	0.0225760254889804
183	chh_glc_tsn_ctl_aeg_sod_tig_spa_aze_uzb_fbf_ind_yor_svk_bul_bsq_arw_owc_bam_mnd_cze_ita_swa_rus_zul_ger_fin_dgb_swt_est_pan_hau_geo_urd_bos_slo_nor_amr_wly_krd_hun_lda_jav_afr_bat_jpn_tml_kor_guj_lat_xho_ben_mly_por_amh_sun_cnt_swe_moo_mol_heb_hin_prs_lit_pol_qcu_grk_dut_rom_ven_mlt_alb_sid_mcd_mao_scr_ses_fre_ewe_tag_tha_gam_knd_bem_cic_tur_ukr_eng_azi_tsw_vie_anl_dyu_igb_akn	0.517464872753297	1.22257437916825	0.224579813899631
184	amh_arw_ses_por_gam_owc_amr_urd_uzb_tur_cic_tag_xho_ben_glc_bsq_afr_anl_tsw_cnt_nor_lat_ven_alb_igb_pan_hun_fbf_tsn_fin_rus_tig_geo_pol_cze_svk_krd_sid_sod_lit_est_dyu_sun_mcd_jav_jpn_knd_kor_rom_ctl_swa_grk_ind_fre_hau_mao_mnd_bul_lda_dut_heb_hin_ita_eng_bos_qcu_spa_swe_prs_bam_mlt_mol_wly_scr_bat_ukr_ewe_ger_bem_mly_tha_chh_tml_akn_dgb_azi_guj_slo_aze_swt_vie_aeg_moo_yor_zul	-0.737415129446607	-1.76991558060225	0.0800186108709005
185	amr_krd_zul_lit_hau_mlt_sod_ukr_azi_tur_yor_ind_akn_ben_dut_bsq_rom_gam_ses_cnt_prs_bos_tsw_glc_cic_lat_fin_ewe_lda_est_alb_wly_geo_cze_ctl_por_ita_tig_owc_bul_hun_xho_mly_nor_mao_jpn_knd_kor_rus_grk_swa_spa_sun_svk_sid_jav_mnd_swe_igb_arw_amh_urd_hin_pol_mcd_qcu_eng_guj_pan_moo_chh_mol_anl_ger_bat_scr_swt_slo_bam_tag_tha_aeg_tml_bem_fbf_uzb_fre_afr_aze_ven_vie_heb_dgb_tsn_dyu	-0.638368735672572	-1.52647055392581	0.130286598693761
186	anl_bul_swt_grk_sod_chh_amh_krd_azi_uzb_ven_ind_dgb_mcd_pan_bsq_glc_heb_tsn_mnd_bos_rom_akn_dut_cic_ben_hun_dyu_ses_fin_ctl_wly_geo_nor_hin_pol_spa_amr_mlt_swe_est_ewe_mao_lit_tag_jpn_knd_kor_svk_rus_moo_afr_bat_eng_sid_jav_cnt_cze_xho_alb_owc_arw_ukr_por_urd_qcu_scr_slo_lat_igb_gam_ger_aeg_guj_mly_prs_bem_ita_swa_sun_tha_tig_tml_yor_bam_tur_fre_mol_aze_lda_vie_hau_zul_fbf_tsw	-0.587566102281581	-1.40196858247301	0.164253537677206
187	anl_lit_zul_nor_heb_tig_aeg_spa_aze_azi_yor_mao_tsw_glc_hin_bsq_ctl_sod_moo_cnt_por_bos_dgb_bul_tsn_lat_fin_ewe_swt_hun_pan_sid_geo_eng_mol_rom_ger_chh_mlt_slo_est_bam_tag_dut_ind_jpn_tml_kor_ben_krd_ven_pol_jav_ukr_amr_mly_mnd_scr_cic_guj_amh_alb_urd_arw_prs_qcu_cze_rus_mcd_akn_wly_fre_hau_ita_sun_afr_swa_grk_xho_bat_tha_owc_knd_lda_bem_tur_swe_svk_uzb_igb_vie_gam_fbf_dyu_ses	0.00301452879282003	0.00710447454073517	0.994346714803037
188	sod_ukr_lda_prs_tig_wly_hau_afr_aze_azi_ses_sun_tsn_dut_spa_bsq_rus_mlt_dyu_cnt_guj_eng_fbf_hin_cic_svk_est_moo_swt_fin_ben_gam_geo_rom_urd_mcd_por_amr_amh_arw_hun_dgb_jav_lit_bat_jpn_knd_kor_pol_cze_ven_krd_tag_slo_owc_mly_mnd_alb_xho_fre_aeg_ita_nor_glc_bul_qcu_ger_ctl_scr_ewe_chh_grk_anl_pan_mao_swe_tsw_bos_zul_ind_tha_sid_tml_igb_swa_uzb_mol_lat_tur_bem_vie_heb_yor_akn_bam	-0.0935861795632554	-0.220641110594352	0.825855551951644
189	owc_mol_cic_afr_mlt_aeg_sod_fre_uzb_tur_akn_bat_lda_grk_scr_bsq_bos_heb_tsw_mnd_slo_bul_moo_guj_dyu_svk_est_dgb_xho_fin_ukr_amh_geo_lat_ger_arw_ita_wly_amr_eng_hun_ven_jav_spa_mly_jpn_tml_kor_nor_ctl_tsn_glc_ind_pan_sid_tag_cnt_swe_igb_pol_chh_lit_mcd_hin_rom_qcu_ben_alb_dut_swt_tig_urd_anl_por_sun_prs_bem_krd_bam_mao_tha_gam_knd_yor_zul_azi_rus_cze_aze_ses_vie_hau_swa_fbf_ewe	-0.309659532120078	-0.732576597680486	0.465659060280662
190	hau_lat_dyu_eng_wly_aeg_owc_arw_uzb_tur_tsn_ind_moo_fre_cze_bsq_svk_heb_lda_mnd_krd_bul_dgb_swe_bem_dut_est_xho_yor_fin_slo_amr_geo_ben_rus_ger_ctl_anl_gam_nor_hun_bam_bat_lit_mao_jpn_knd_kor_alb_pol_swt_guj_sun_ita_tig_jav_cnt_ukr_zul_prs_sod_por_mcd_afr_scr_qcu_bos_spa_urd_tsw_sid_rom_mlt_pan_tag_mol_fbf_grk_ses_mly_tha_amh_tml_igb_ven_aze_glc_hin_azi_swa_vie_chh_cic_akn_ewe	-0.957055894382895	-2.32301554865767	0.0223587851080214
191	chh_glc_dgb_guj_aeg_tig_sid_pan_tur_aze_dyu_jav_fbf_scr_cze_bsq_bul_hau_tsn_cnt_ukr_nor_bem_lat_bam_ctl_est_igb_lda_hun_por_heb_geo_rom_krd_spa_prs_sod_amr_ger_fin_xho_bat_afr_tag_jpn_tml_kor_alb_eng_akn_ita_ind_urd_anl_sun_mnd_fre_swa_swe_mlt_hin_lit_mol_grk_qcu_pol_dut_mcd_tsw_amh_ben_owc_slo_mao_svk_cic_bos_ewe_mly_tha_gam_knd_ses_ven_uzb_arw_rus_azi_moo_vie_wly_yor_swt_zul	-0.0389373153487888	-0.0917733783272743	0.927075488985668
192	hau_lat_igb_nor_wly_tig_amr_prs_tur_aze_bam_sun_swa_por_guj_bsq_cze_amh_zul_cnt_mcd_scr_tsw_fre_moo_swe_hun_yor_akn_fin_slo_aeg_geo_alb_ben_ita_eng_mlt_owc_bos_est_ewe_bat_rom_mly_jpn_knd_kor_bul_afr_dyu_mol_ind_dut_chh_mao_mnd_ger_ven_rus_heb_spa_krd_grk_ctl_qcu_urd_svk_arw_swt_sod_ukr_gam_glc_tag_pan_bem_pol_tsn_jav_tha_anl_tml_cic_lda_uzb_lit_hin_azi_fbf_vie_sid_xho_ses_dgb	-0.710500749973163	-1.70887130743106	0.0908101362632481
193	wly_bos_zul_glc_amr_mlt_sid_fre_azi_uzb_fbf_sun_ses_hin_arw_bsq_mcd_sod_yor_mnd_dut_pan_akn_eng_ven_ukr_est_tsn_dgb_fin_swe_chh_geo_bul_prs_cze_guj_anl_hau_scr_hun_bam_mly_krd_bat_jpn_tml_kor_svk_pol_dyu_mol_jav_urd_tig_mao_cnt_lat_swa_grk_owc_spa_rom_rus_nor_qcu_lit_afr_ben_lda_heb_ger_amh_alb_tag_ctl_swt_slo_xho_ind_tha_gam_knd_cic_bem_tur_ita_por_aze_tsw_vie_aeg_moo_igb_ewe	-0.00321777375239004	-0.00758287510500753	0.993966041458147
194	gam_lat_ses_urd_wly_mlt_sid_cze_aze_uzb_zul_mly_igb_bul_fre_bsq_guj_heb_ewe_mnd_pol_swe_yor_hin_xho_lit_fin_tsn_akn_hun_krd_owc_geo_prs_mol_glc_ukr_aeg_amh_rom_est_bem_ind_ita_jav_jpn_knd_kor_slo_bos_lda_ger_bat_eng_tig_tag_cnt_afr_fbf_por_sod_pan_dut_alb_rus_qcu_arw_spa_ben_ven_amr_svk_chh_mcd_mao_ctl_swa_grk_tsw_sun_tha_hau_tml_cic_bam_tur_scr_nor_azi_dgb_vie_anl_moo_swt_dyu	-0.230874875868502	-0.545676229975786	0.586595010302282
195	gam_dut_swa_svk_amr_tig_owc_rom_uzb_tur_xho_sun_bam_ger_pol_bsq_eng_mlt_cic_mnd_por_ctl_ven_scr_tsn_ukr_hun_dgb_akn_est_urd_sod_geo_arw_alb_spa_pan_hau_heb_nor_fin_tsw_ind_slo_mao_jpn_knd_kor_lat_guj_dyu_cze_jav_ita_wly_bat_cnt_mol_ewe_prs_chh_grk_fre_hin_glc_qcu_rus_bul_bos_swt_anl_swe_sid_ben_tag_afr_igb_lit_fbf_mly_tha_aeg_tml_moo_zul_azi_mcd_krd_aze_ses_vie_amh_yor_lda_bem	-0.420356874737813	-0.995943906337887	0.321861702287682
196	hau_fre_bem_nor_heb_chh_tig_alb_azi_tur_zul_ind_ses_bos_spa_bsq_ger_owc_ven_cnt_slo_pol_moo_urd_dgb_guj_fin_fbf_tsn_est_lat_amr_geo_rus_ben_hin_grk_anl_wly_pan_hun_yor_jav_afr_mly_jpn_knd_kor_scr_ukr_dyu_eng_mao_prs_sod_sun_mnd_dut_ewe_glc_aeg_svk_lit_ita_mcd_qcu_por_ctl_cze_lda_gam_bul_amh_mol_tag_rom_igb_arw_swa_bat_tha_sid_tml_swt_xho_uzb_krd_swe_aze_akn_vie_mlt_bam_cic_tsw	0.264549756200881	0.623601957883522	0.534415544420637
197	sid_rom_moo_swe_sod_wly_amh_hin_uzb_tur_ses_tag_igb_alb_cze_bsq_dut_heb_swt_cnt_grk_fre_yor_ctl_xho_lat_hun_swa_zul_est_bos_anl_geo_slo_svk_spa_arw_aeg_tig_ukr_fin_dgb_mao_krd_bat_jpn_knd_kor_urd_mcd_ven_lit_sun_eng_mlt_ind_mnd_glc_ewe_ben_hau_nor_pan_scr_mol_qcu_ita_pol_ger_dyu_gam_rus_owc_afr_jav_bul_akn_prs_bam_mly_tha_chh_tml_fbf_lda_azi_guj_por_aze_cic_vie_amr_bem_tsn_tsw	-0.779118154495559	-1.8789904929633	0.0633776017357292
198	tig_bul_lda_hin_wly_sod_owc_krd_aze_uzb_dyu_mly_akn_afr_spa_bsq_bos_amr_fbf_mnd_ukr_urd_moo_guj_bam_swe_fin_igb_bem_hun_svk_sid_geo_ctl_mcd_rus_ita_amh_chh_lat_est_cic_mao_pan_bat_jpn_knd_kor_nor_grk_swt_arw_sun_mol_hau_jav_cnt_alb_dgb_glc_gam_cze_lit_scr_pol_qcu_dut_ger_por_zul_mlt_rom_anl_slo_ind_fre_ses_eng_ewe_tag_tha_heb_tml_xho_tsw_tur_prs_ben_azi_swa_vie_aeg_tsn_yor_ven	-0.904362068219957	-2.1965319801168	0.0305396763462828
199	hau_krd_tsn_scr_anl_heb_wly_dut_azi_uzb_swt_tag_moo_urd_lat_bsq_alb_aeg_ses_cnt_pan_cze_ven_rus_igb_slo_hun_dgb_ewe_est_ctl_amr_geo_pol_spa_nor_ita_chh_amh_mol_fin_bam_mao_eng_ind_jpn_knd_kor_prs_ben_dyu_grk_sun_lit_sod_mly_mnd_mcd_tsw_bos_tig_por_hin_guj_rom_qcu_svk_glc_bul_fbf_owc_afr_gam_swe_bat_ukr_yor_ger_zul_jav_tha_mlt_tml_bem_akn_aze_arw_fre_tur_swa_vie_sid_lda_xho_cic	-0.247606221743575	-0.584434729025381	0.560342958216219
200	anl_glc_igb_grk_sid_mlt_wly_ita_aze_uzb_ven_sun_akn_ger_lit_bsq_arw_owc_swt_mnd_mcd_urd_fbf_krd_bem_cze_hun_swa_tsw_fin_ukr_hau_geo_hin_bos_dut_pol_amr_gam_afr_est_dgb_tag_guj_ind_jpn_tml_kor_swe_rom_xho_pan_mly_scr_aeg_mao_cnt_spa_moo_svk_heb_fre_lat_prs_por_qcu_slo_bul_mol_yor_chh_nor_amh_eng_jav_ctl_ewe_ben_lda_bat_tha_sod_knd_tsn_cic_tur_rus_alb_azi_bam_vie_tig_dyu_zul_ses	0.169674125914224	0.399634269276666	0.69034224981053
201	chh_cze_tsw_prs_hau_amr_sod_mcd_aze_tur_yor_jav_tsn_swe_guj_bsq_scr_gam_ven_cnt_ger_slo_xho_dut_ewe_glc_est_bem_ses_fin_rom_aeg_geo_bos_pol_krd_spa_wly_owc_nor_hun_bam_ind_eng_mao_jpn_tml_kor_fre_lit_lda_afr_mly_mol_sid_tag_mnd_bul_moo_urd_heb_arw_svk_ita_hin_qcu_pan_ukr_grk_igb_mlt_lat_anl_rus_sun_ben_dgb_ctl_zul_bat_tha_amh_knd_akn_fbf_azi_por_alb_uzb_swa_vie_tig_dyu_swt_cic	0.512625455059353	1.21124798828287	0.228869255641607
202	tig_por_tsn_lit_heb_wly_sid_ger_tur_uzb_zul_mly_swt_mol_afr_bsq_nor_mlt_ewe_cnt_prs_mcd_swa_cze_bam_hin_fin_lda_fbf_est_pan_anl_geo_krd_dut_eng_rus_sod_owc_glc_hun_igb_sun_bul_tag_jpn_tml_kor_scr_lat_akn_slo_ind_ita_gam_bat_mnd_swe_dgb_fre_hau_urd_svk_spa_grk_qcu_ctl_ukr_pol_moo_chh_ben_amh_arw_mao_bos_yor_rom_cic_jav_tha_aeg_knd_dyu_xho_aze_guj_alb_azi_ses_vie_amr_ven_bem_tsw	-0.340292612676625	-0.806617328066312	0.421944951829017
203	sid_por_ven_guj_amh_hau_anl_slo_tur_aze_bem_tag_cic_ctl_swe_bsq_afr_amr_swa_cnt_fre_rus_akn_pol_dyu_bos_est_ses_xho_hun_spa_chh_geo_mcd_svk_glc_cze_gam_tig_scr_fin_fbf_mao_ben_mly_jpn_tml_kor_grk_lit_bam_nor_bat_krd_owc_sun_mnd_pan_zul_mol_sod_urd_ita_ukr_rom_qcu_hin_eng_prs_lda_heb_dut_wly_alb_jav_lat_dgb_arw_tsn_ind_tha_aeg_knd_tsw_moo_uzb_bul_ger_azi_ewe_vie_mlt_swt_yor_igb	-0.462417918493491	-1.09786103770345	0.275099509102045
204	tig_krd_swt_guj_amr_mlt_gam_urd_aze_uzb_tsw_mao_xho_scr_svk_bsq_pan_wly_ses_mnd_swe_afr_dyu_mol_akn_fre_fin_zul_bem_hun_rus_sod_geo_bos_glc_lit_lat_sid_anl_prs_est_igb_tag_ben_bat_jpn_tml_kor_ukr_grk_bam_eng_sun_arw_chh_mly_cnt_por_dgb_rom_heb_ctl_dut_pol_alb_qcu_slo_ita_spa_ewe_hau_mcd_amh_nor_jav_hin_cic_ger_yor_ind_tha_aeg_knd_moo_lda_tur_bul_cze_azi_fbf_vie_owc_tsn_ven_swa	-0.0582081162765587	-0.137143153434879	0.891214112704368
205	heb_glc_akn_grk_owc_sid_hau_slo_tur_azi_swt_tag_dgb_rom_urd_bsq_rus_amh_cic_cnt_guj_spa_tsn_ger_yor_cze_fin_tsw_swa_hun_svk_mlt_geo_fre_afr_bul_pol_sod_wly_ita_est_bem_jav_ctl_mly_jpn_tml_kor_eng_mcd_dyu_ukr_sun_hin_tig_mao_mnd_swe_fbf_alb_amr_por_nor_arw_dut_qcu_krd_scr_mol_zul_anl_pan_chh_ben_ind_lit_igb_lat_ewe_bat_tha_gam_knd_ses_bam_uzb_prs_bos_aze_xho_vie_aeg_moo_lda_ven	-0.421610684871255	-1.00372415322765	0.318116049092274
206	sid_ctl_akn_por_anl_tig_mlt_spa_azi_aze_cic_tag_ven_bul_scr_bsq_ben_chh_ses_cnt_pol_cze_fbf_afr_igb_eng_hun_yor_tsw_est_bos_wly_geo_ukr_guj_hin_swe_aeg_amr_arw_fin_swt_mly_rus_mao_jpn_knd_kor_mcd_lat_bam_lit_sun_mol_sod_ind_mnd_fre_tsn_rom_gam_alb_slo_urd_prs_qcu_dut_grk_nor_moo_amh_ger_owc_krd_bat_glc_swa_svk_bem_jav_tha_heb_tml_zul_dgb_tur_pan_ita_uzb_lda_vie_hau_xho_dyu_ewe	-0.37362730125364	-0.885926622942977	0.377942129484372
207	hau_swe_lda_pol_tig_mlt_gam_rom_uzb_tur_igb_sun_yor_lat_ukr_bsq_rus_chh_swt_mnd_spa_mol_dgb_bul_dyu_alb_hun_bem_ses_fin_lit_aeg_geo_pan_slo_glc_guj_wly_sod_eng_est_moo_jav_arw_tag_jpn_tml_kor_bos_scr_tsn_nor_bat_prs_owc_mao_cnt_dut_akn_krd_amr_ctl_ben_grk_hin_qcu_por_fre_mcd_xho_amh_afr_heb_ger_mly_svk_fbf_urd_tsw_ind_tha_anl_knd_ven_cic_aze_ita_cze_azi_zul_vie_sid_swa_ewe_bam	0.158766404349035	0.373791319673418	0.709410370897707
208	aeg_rom_akn_arw_chh_sid_heb_lit_uzb_aze_swa_tag_moo_pan_mcd_bsq_afr_amh_ses_mnd_slo_nor_bem_ger_bam_scr_hun_tsw_yor_est_por_mlt_geo_rus_pol_alb_bul_owc_anl_guj_fin_cic_jav_glc_sun_jpn_knd_kor_cze_eng_igb_fre_bat_krd_gam_mao_cnt_ben_dgb_ukr_sod_bos_dut_grk_lat_qcu_prs_hin_ita_fbf_wly_urd_hau_mol_mly_ctl_lda_swe_ven_ind_tha_tig_tml_xho_dyu_tur_spa_svk_azi_zul_vie_amr_ewe_swt_tsn	-0.703052055821213	-1.68627793331742	0.0950944137002117
209	amh_ukr_moo_bos_heb_sid_mlt_prs_aze_tur_dgb_jav_swa_guj_pan_bsq_glc_hau_igb_cnt_ita_bul_ses_lat_dyu_arw_fin_ven_xho_hun_eng_aeg_geo_hin_pol_mcd_ger_chh_tig_cze_est_bam_bat_rus_mly_jpn_tml_kor_spa_ben_tsn_rom_tag_mol_sod_ind_mnd_krd_swt_urd_amr_fre_svk_afr_grk_qcu_slo_nor_alb_tsw_wly_scr_gam_lit_mao_swe_fbf_por_cic_sun_tha_owc_knd_akn_ewe_uzb_ctl_dut_azi_bem_vie_anl_lda_zul_yor	-0.127939521256438	-0.301993892561191	0.76333103233523
210	chh_guj_bem_mol_hau_amr_sod_eng_aze_tur_xho_bat_fbf_cze_spa_bsq_prs_wly_tsw_mnd_lat_nor_igb_rom_lda_krd_est_ven_swa_fin_afr_mlt_geo_arw_glc_ukr_bos_sid_amh_bul_hun_cic_sun_swe_mao_jpn_tml_kor_lit_grk_dgb_ger_tag_scr_anl_mly_cnt_slo_yor_fre_heb_pol_hin_por_alb_qcu_svk_mcd_rus_ses_aeg_dut_owc_ctl_jav_pan_akn_ben_bam_ind_tha_tig_knd_dyu_zul_uzb_urd_ita_azi_moo_vie_gam_swt_ewe_tsn	0.518398040652781	1.22589447364078	0.223333588014299
211	sod_ben_lda_spa_hau_amh_aeg_lat_aze_uzb_dgb_jav_tsw_urd_pol_bsq_mol_anl_ven_cnt_cze_grk_igb_swe_dyu_mcd_fin_bem_fbf_hun_rus_mlt_geo_afr_guj_dut_bos_chh_wly_ctl_est_cic_tag_eng_bat_jpn_tml_kor_ger_krd_swa_fre_ind_por_gam_sun_mnd_alb_tsn_lit_tig_rom_slo_pan_glc_qcu_prs_ita_bul_ewe_owc_ukr_heb_arw_mao_svk_bam_nor_xho_mly_tha_sid_knd_akn_moo_azi_scr_hin_tur_zul_vie_amr_swt_yor_ses	-0.951065469425176	-2.31392174574172	0.022874700145808
212	mlt_nor_cic_scr_sod_heb_gam_afr_uzb_tur_dgb_ind_ven_swe_rom_bsq_rus_amh_xho_mnd_lat_ben_fbf_krd_tsw_pol_hun_swa_zul_est_bul_amr_geo_ctl_arw_prs_ita_wly_anl_por_fin_moo_mly_glc_sun_jpn_knd_kor_hin_cze_akn_ger_mao_mol_chh_tag_cnt_eng_igb_ukr_sid_urd_grk_pan_guj_qcu_lit_slo_dut_ewe_hau_spa_tig_bos_bat_fre_bem_alb_bam_jav_tha_owc_tml_ses_yor_aze_mcd_svk_azi_tsn_vie_aeg_swt_dyu_lda	-0.739711794910454	-1.77911976723697	0.078487262354859
213	heb_pol_swa_hin_anl_mlt_sod_ctl_tur_azi_cic_jav_ses_afr_lit_bsq_por_owc_akn_cnt_pan_mcd_tsn_bos_igb_svk_est_dyu_bam_hun_glc_amr_geo_urd_arw_spa_swe_chh_wly_nor_fin_fbf_mao_eng_bat_jpn_tml_kor_ita_alb_ewe_ukr_ind_ben_hau_tag_mnd_slo_lda_lat_amh_guj_bul_prs_ger_qcu_krd_cze_rus_tsw_gam_mol_aeg_dut_mly_rom_bem_scr_zul_sun_tha_sid_knd_dgb_ven_aze_fre_grk_uzb_xho_vie_tig_swt_moo_yor	0.359307977758994	0.846714674661449	0.399327748240177
214	tig_guj_fbf_fre_chh_wly_aeg_mol_azi_uzb_tsn_tag_igb_alb_lat_bsq_rus_amh_akn_cnt_grk_cze_bem_prs_dgb_slo_fin_zul_swt_est_nor_heb_geo_pol_rom_svk_lit_owc_amr_arw_hun_lda_bat_spa_sun_jpn_tml_kor_afr_scr_tsw_hin_mly_swe_anl_ind_mnd_ukr_dyu_dut_mlt_ger_bul_glc_urd_qcu_por_krd_eng_swa_hau_ctl_gam_bos_jav_pan_ven_mcd_ewe_mao_tha_sid_knd_bam_xho_tur_ben_ita_aze_yor_vie_sod_ses_cic_moo	-0.0669478934443413	-0.15785009715799	0.874917151465966
215	gam_mcd_swt_bul_amr_hau_anl_urd_azi_tur_bem_sun_akn_spa_ukr_bsq_krd_tig_ewe_mnd_arw_alb_tsw_ger_swa_prs_fin_bam_ses_est_por_owc_geo_lit_mol_rus_ctl_chh_mlt_eng_hun_fbf_mly_nor_bat_jpn_knd_kor_cze_grk_yor_dut_ind_pol_sid_tag_cnt_svk_dyu_glc_aeg_slo_bos_fre_afr_qcu_ita_guj_scr_ven_wly_hin_heb_ben_mao_rom_lda_lat_tsn_jav_tha_amh_tml_moo_xho_aze_swe_pan_uzb_cic_vie_sod_zul_igb_dgb	0.0723453272531916	0.170080259886241	0.865316463179736
216	wly_guj_fbf_urd_gam_aeg_hau_fre_aze_uzb_akn_jav_dgb_cze_hin_bsq_ben_mlt_ven_mnd_svk_glc_tsw_rom_dyu_pan_hun_cic_swa_fin_swe_heb_geo_ger_afr_por_eng_sid_amr_spa_est_ewe_bat_bul_tag_jpn_knd_kor_scr_lat_xho_dut_ind_bos_chh_mly_cnt_lit_tsn_nor_amh_mcd_ctl_pol_mol_qcu_rus_alb_slo_ses_tig_krd_sod_grk_sun_ukr_bam_arw_bem_mao_tha_anl_tml_yor_lda_azi_prs_ita_tur_zul_vie_owc_moo_swt_igb	-1.23769952782465	-3.06169872036145	0.00287744927301095
217	mlt_alb_bam_ctl_gam_wly_tig_fre_aze_uzb_yor_mao_fbf_nor_scr_bsq_ukr_amh_tsn_cnt_eng_bul_swa_dut_xho_slo_est_akn_moo_fin_guj_amr_geo_swe_ita_mol_cze_hau_sid_urd_hun_swt_sun_lit_mly_jpn_knd_kor_pol_grk_ewe_ben_bat_mcd_owc_jav_mnd_prs_bem_svk_aeg_ger_spa_lat_afr_qcu_rom_glc_por_zul_heb_pan_sod_bos_tag_rus_cic_krd_ses_ind_tha_chh_tml_ven_lda_azi_hin_arw_tur_tsw_vie_anl_dyu_igb_dgb	0.654141058569236	1.55033991743277	0.124456436843248
218	hau_arw_dgb_cze_sid_gam_chh_krd_aze_azi_moo_mao_swa_rom_hin_bsq_lat_amh_zul_mnd_dut_glc_fbf_nor_bam_mol_est_cic_ses_hun_eng_amr_geo_ctl_lit_guj_mcd_sod_wly_afr_fin_swt_mly_rus_sun_jpn_tml_kor_spa_svk_tsw_bos_ind_ita_anl_bat_cnt_prs_yor_ger_aeg_alb_urd_fre_pan_qcu_ben_scr_bul_xho_heb_swe_owc_ukr_jav_pol_dyu_slo_ewe_tag_tha_mlt_knd_bem_akn_uzb_por_grk_tur_ven_vie_tig_tsn_lda_igb	-0.749108429238841	-1.80464037039596	0.0743676111232487
219	tig_ita_tsw_slo_sid_mlt_hau_mol_uzb_azi_cic_sun_swt_por_ukr_bsq_scr_owc_xho_mnd_lat_rom_ven_dut_igb_fre_est_bam_bem_fin_cze_amr_geo_afr_eng_spa_pol_sod_aeg_pan_hun_moo_mao_nor_tag_jpn_knd_kor_swe_ben_swa_bul_jav_lit_wly_mly_cnt_alb_dgb_mcd_heb_arw_ctl_glc_svk_qcu_grk_guj_ger_akn_gam_urd_anl_prs_bat_bos_dyu_rus_lda_ind_tha_chh_tml_fbf_ses_tur_krd_hin_aze_tsn_vie_amh_yor_zul_ewe	0.205446268239895	0.483450013485955	0.629912550323481
220	sod_ben_swa_dut_tig_aeg_heb_krd_tur_uzb_yor_tag_tsw_afr_cze_bsq_lit_chh_ewe_mnd_alb_mcd_tsn_fre_dgb_ukr_fin_zul_ven_hun_ger_anl_geo_pan_grk_nor_rus_hau_mlt_glc_est_moo_ind_prs_sun_jpn_knd_kor_slo_spa_lda_mol_mly_ita_amr_mao_cnt_ctl_bem_eng_amh_scr_bul_por_lat_qcu_arw_pol_bos_igb_owc_guj_wly_urd_bat_rom_akn_svk_swt_jav_tha_sid_tml_dyu_xho_aze_swe_hin_azi_fbf_vie_gam_ses_bam_cic	-0.518838572162124	-1.23425328338249	0.220218316647203
221	hau_glc_swt_krd_amr_aeg_heb_afr_azi_aze_cic_ind_xho_mcd_lat_bsq_ita_tig_igb_mnd_swe_eng_zul_bos_tsn_nor_fin_moo_fbf_hun_mol_sod_geo_rus_urd_cze_prs_gam_chh_alb_est_bam_bat_grk_mly_jpn_tml_kor_scr_pol_ses_pan_mao_fre_sid_sun_cnt_slo_dyu_svk_amh_arw_hin_guj_rom_qcu_lit_ben_ctl_akn_owc_dut_wly_ukr_tag_ger_yor_spa_ewe_jav_tha_mlt_knd_swa_tsw_tur_bul_por_uzb_bem_vie_anl_ven_dgb_lda	-0.531091027820069	-1.26532343865042	0.208916491905933
222	wly_alb_lda_lit_sid_amh_chh_pan_aze_azi_yor_bat_dyu_mol_prs_bsq_hin_mlt_bem_mnd_bul_nor_fbf_lat_zul_bos_fin_swa_dgb_hun_dut_tig_geo_ben_svk_swe_grk_gam_aeg_glc_est_xho_mly_por_tag_jpn_knd_kor_cze_fre_bam_krd_ind_guj_heb_sun_cnt_spa_cic_ita_sod_rus_pol_afr_slo_qcu_ctl_arw_rom_tsw_hau_urd_amr_ger_mao_eng_igb_ukr_moo_jav_tha_anl_tml_ewe_ven_uzb_mcd_scr_tur_akn_vie_owc_ses_swt_tsn	0.358108500589608	0.842325081914521	0.401766997837231
223	owc_mol_swa_bul_tig_amh_aeg_swe_tur_azi_moo_tag_zul_ctl_krd_bsq_fre_gam_akn_cnt_ita_svk_cic_prs_ewe_nor_est_tsn_dyu_hun_mcd_chh_geo_spa_arw_scr_lat_sid_sod_ukr_fin_swt_mly_slo_sun_jpn_knd_kor_bos_cze_lda_ben_bat_glc_wly_ind_mnd_rom_yor_dut_mlt_lit_alb_eng_guj_qcu_afr_pol_grk_xho_hau_ger_amr_por_jav_hin_bem_pan_tsw_mao_tha_anl_tml_igb_bam_aze_rus_urd_uzb_fbf_vie_heb_ses_dgb_ven	-0.191982649012075	-0.453191876847521	0.651466195537238
224	heb_glc_bam_mcd_gam_tig_amr_hin_uzb_azi_ses_sun_swt_ger_urd_bsq_arw_wly_ewe_cnt_dut_rom_ven_por_igb_ukr_est_swa_dgb_hun_rus_chh_geo_svk_ita_cze_bos_aeg_mlt_guj_fin_lda_mly_swe_mao_jpn_knd_kor_scr_pan_yor_krd_bat_bul_hau_jav_mnd_lit_cic_lat_sid_fre_slo_spa_alb_qcu_prs_nor_afr_moo_anl_eng_amh_ben_tag_mol_fbf_ctl_bem_ind_tha_sod_tml_tsn_xho_tur_pol_grk_aze_dyu_vie_owc_zul_akn_tsw	-0.378194426524715	-0.896494895610111	0.372303269747472
225	anl_ger_moo_pan_amh_heb_chh_grk_azi_uzb_ven_ind_lda_glc_bos_bsq_mcd_wly_swa_mnd_afr_ben_swt_svk_tsn_por_fin_tsw_fbf_est_guj_sod_geo_alb_lat_cze_arw_hau_sid_mol_hun_bem_bat_krd_tag_jpn_tml_kor_slo_prs_cic_nor_sun_lit_tig_mly_cnt_fre_akn_scr_amr_bul_ctl_ukr_dut_qcu_hin_spa_rom_zul_mlt_swe_owc_urd_jav_ita_bam_eng_xho_mao_tha_gam_knd_dgb_yor_aze_pol_rus_tur_igb_vie_aeg_dyu_ses_ewe	-0.165456431210075	-0.391042356584774	0.696660353560581
226	aeg_fre_zul_lit_chh_mlt_heb_prs_tur_aze_ven_bat_bam_afr_scr_bsq_pan_hau_tsw_mnd_mcd_eng_ewe_ukr_bem_guj_hun_ses_dyu_est_lat_tig_geo_ita_arw_por_svk_amh_anl_krd_fin_moo_mao_alb_mly_jpn_tml_kor_slo_ctl_swa_hin_sun_ben_gam_jav_cnt_urd_tsn_swe_amr_bul_dut_mol_rus_qcu_rom_glc_bos_igb_wly_spa_owc_pol_ind_ger_swt_nor_dgb_tag_tha_sod_knd_yor_akn_azi_cze_grk_uzb_cic_vie_sid_lda_xho_fbf	-0.885195711994297	-2.14359249096492	0.0346746010510806
227	wly_lat_igb_hin_mlt_amh_anl_urd_tur_uzb_dgb_tag_bam_pan_rom_bsq_scr_amr_tsw_mnd_por_eng_cic_nor_yor_slo_est_zul_swt_fin_ben_hau_geo_krd_lit_svk_guj_tig_owc_grk_hun_dyu_jav_afr_bat_jpn_tml_kor_pol_rus_fbf_arw_sun_prs_sod_ind_cnt_ita_bem_mcd_chh_ukr_swe_cze_glc_qcu_ctl_ger_bul_swa_gam_bos_heb_fre_mly_alb_ven_spa_ses_mao_tha_aeg_knd_lda_ewe_azi_dut_mol_aze_xho_vie_sid_moo_akn_tsn	-0.568056587837796	-1.35384534935178	0.179066687564734
228	gam_spa_lda_slo_sid_wly_sod_fre_uzb_azi_moo_sun_ses_alb_grk_bsq_lit_mlt_akn_cnt_ben_mcd_dgb_dut_yor_lat_hun_bam_igb_est_por_heb_geo_ukr_scr_svk_krd_amh_tig_rus_fin_tsn_jav_afr_bat_jpn_tml_kor_cze_bos_swa_pan_tag_rom_amr_mao_mnd_mol_bem_guj_hau_arw_nor_bul_hin_qcu_prs_swe_ctl_cic_owc_urd_anl_ita_ind_pol_zul_ger_xho_mly_tha_chh_knd_fbf_tsw_aze_glc_eng_tur_swt_vie_aeg_ewe_dyu_ven	-0.310001093147278	-0.734130658450306	0.464715995695333
229	anl_slo_igb_grk_sid_sod_owc_afr_azi_uzb_akn_ind_swt_bos_lat_bsq_scr_amh_tsn_cnt_bul_ctl_ses_swe_dyu_krd_hun_tsw_yor_fin_guj_aeg_geo_por_spa_nor_ger_mlt_tig_lit_est_lda_bat_mcd_mly_jpn_tml_kor_rom_rus_swa_prs_mao_mol_heb_tag_mnd_pol_moo_alb_hau_glc_ita_eng_ukr_qcu_hin_dut_pan_dgb_wly_ben_gam_cze_sun_arw_xho_fre_ven_jav_tha_chh_knd_bem_ewe_aze_urd_svk_tur_zul_vie_amr_bam_cic_fbf	-1.05425226840709	-2.59147198289787	0.0110967400975094
230	anl_bos_dyu_ita_gam_hau_tig_ctl_uzb_tur_tsw_mao_igb_cze_swe_bsq_guj_sod_swa_mnd_scr_spa_ewe_hin_swt_pan_est_zul_bem_fin_pol_wly_geo_krd_alb_mcd_glc_owc_mlt_arw_hun_ven_sun_afr_mly_jpn_tml_kor_bul_eng_bam_mol_jav_rus_amh_ind_cnt_dut_ses_rom_heb_svk_nor_ukr_ger_qcu_lit_lat_urd_moo_amr_slo_sid_por_tag_ben_fbf_grk_akn_bat_tha_chh_knd_lda_dgb_aze_fre_prs_azi_yor_vie_aeg_tsn_cic_xho	-0.00724640254135446	-0.0170761351480121	0.986412458729272
231	sid_krd_yor_cze_sod_aeg_heb_pol_tur_azi_xho_sun_moo_swe_por_bsq_dut_amh_ven_mnd_alb_arw_akn_mcd_bam_lat_fin_ewe_cic_est_scr_hau_geo_glc_guj_mol_ukr_anl_owc_nor_hun_igb_bat_ger_jav_jpn_knd_kor_pan_bos_fbf_ctl_tag_urd_wly_ind_cnt_slo_swa_fre_gam_rus_ita_eng_hin_qcu_afr_lit_grk_swt_mlt_svk_chh_spa_mao_prs_tsn_ben_bem_mly_tha_tig_tml_zul_dgb_uzb_rom_bul_aze_tsw_vie_amr_dyu_lda_ses	-1.26184041517042	-3.13711242442739	0.00228521722778863
232	heb_grk_zul_nor_anl_amh_wly_rus_azi_uzb_xho_sun_bam_prs_hin_bsq_dut_hau_akn_cnt_lat_por_dgb_ctl_igb_ita_fin_yor_fbf_hun_alb_gam_geo_slo_fre_urd_afr_chh_sod_swe_est_ewe_mly_scr_tag_jpn_knd_kor_krd_guj_lda_svk_jav_bul_sid_mao_mnd_arw_ses_pol_tig_ger_cze_glc_eng_qcu_lit_ben_mcd_swa_mlt_bos_owc_mol_ind_rom_cic_pan_bem_bat_tha_aeg_tml_moo_dyu_aze_spa_ukr_tur_ven_vie_amr_swt_tsn_tsw	-0.0552844637604017	-0.130099371890451	0.896768794873013
233	amr_pol_zul_afr_wly_sod_heb_scr_aze_uzb_tsw_tag_igb_ger_svk_bsq_spa_owc_swa_cnt_cze_bos_dgb_alb_ewe_krd_est_yor_lda_hun_urd_mlt_geo_pan_lit_ctl_swe_sid_amh_glc_fin_swt_sun_bul_bat_jpn_knd_kor_ukr_dut_cic_ben_jav_mol_anl_mly_mnd_hin_tsn_guj_gam_ita_rus_fre_mcd_qcu_por_prs_rom_ses_hau_lat_aeg_nor_ind_grk_xho_slo_fbf_mao_tha_tig_tml_akn_moo_azi_eng_arw_tur_dyu_vie_chh_bem_bam_ven	-0.266472789795828	-0.629830489284253	0.530349869243024
234	aeg_guj_bem_ctl_tig_sid_owc_afr_uzb_aze_ses_bat_cic_glc_pan_bsq_urd_wly_igb_cnt_pol_hin_yor_prs_akn_alb_est_swa_ewe_hun_ita_hau_geo_mcd_slo_svk_ukr_heb_amh_rom_fin_tsw_sun_bul_tag_jpn_tml_kor_cze_eng_dyu_dut_jav_bos_gam_mly_mnd_lat_swt_rus_anl_grk_spa_scr_lit_qcu_ben_krd_por_bam_sod_fre_chh_arw_ind_ger_tsn_mol_ven_mao_tha_mlt_knd_zul_lda_azi_swe_nor_tur_dgb_vie_amr_moo_fbf_xho	-0.404708809409487	-0.960712085437609	0.339188122717245
235	gam_mol_bam_krd_sid_sod_aeg_alb_azi_tur_ven_jav_tsn_spa_prs_bsq_ctl_heb_igb_cnt_rom_dut_zul_bul_ses_nor_hun_xho_ewe_fin_ger_mlt_geo_urd_swe_ukr_grk_tig_owc_rus_est_bem_tag_fre_mly_jpn_tml_kor_pol_eng_akn_scr_ind_arw_chh_mao_mnd_bos_tsw_glc_amr_cze_guj_mcd_afr_qcu_slo_pan_ita_dgb_anl_lat_amh_svk_sun_lit_swa_ben_moo_bat_tha_wly_knd_swt_cic_aze_hin_por_uzb_dyu_vie_hau_yor_lda_fbf	-0.124703699813723	-0.294239157443328	0.769230893210415
236	amr_arw_yor_krd_aeg_anl_hau_pan_azi_tur_bam_ind_swa_prs_dut_bsq_pol_heb_akn_cnt_guj_lit_ven_por_fbf_alb_hun_dgb_zul_est_bos_owc_geo_swe_nor_spa_grk_mlt_gam_urd_fin_ses_mly_scr_jav_jpn_tml_kor_fre_mcd_swt_rom_sun_bul_wly_bat_mnd_ctl_tsn_ben_chh_hin_ita_ger_glc_qcu_eng_afr_rus_cic_amh_mol_sid_ukr_tag_cze_bem_slo_xho_mao_tha_sod_knd_moo_ewe_aze_svk_lat_uzb_lda_vie_tig_igb_tsw_dyu	-0.882560943359389	-2.13691247443164	0.0352294194292962
237	anl_pol_dgb_grk_amr_owc_mlt_alb_azi_tur_tsn_tag_zul_krd_hin_bsq_lit_heb_cic_mnd_urd_ctl_igb_glc_akn_rom_hun_xho_yor_est_mol_tig_geo_dut_slo_afr_ukr_sid_wly_mcd_fin_dyu_bat_ita_ind_jpn_tml_kor_ger_swe_lda_nor_mly_arw_hau_jav_cnt_por_swt_ben_gam_bul_bos_svk_fre_qcu_guj_eng_rus_tsw_amh_prs_sod_lat_mao_cze_fbf_spa_moo_sun_tha_chh_knd_ewe_ses_aze_scr_pan_uzb_swa_vie_aeg_ven_bem_bam	-0.597354357938288	-1.42666050698203	0.157026397514515
238	chh_eng_swt_swe_gam_heb_wly_mcd_uzb_tur_akn_ind_dyu_cze_pan_bsq_slo_amr_cic_cnt_pol_svk_fbf_scr_igb_arw_fin_ven_bam_hun_ben_sid_geo_grk_nor_alb_prs_sod_owc_hin_est_ses_mly_bul_sun_jpn_knd_kor_guj_bos_yor_lat_mao_glc_amh_jav_mnd_rom_bem_mol_tig_spa_urd_ukr_fre_qcu_krd_ger_ctl_ewe_mlt_por_anl_afr_tag_ita_lda_lit_xho_bat_tha_hau_tml_dgb_moo_azi_dut_rus_aze_zul_vie_aeg_swa_tsn_tsw	-0.126229991212573	-0.297555402021337	0.76670618477102
239	sid_pan_ses_urd_tig_sod_hau_bos_tur_uzb_cic_tag_xho_ger_slo_bsq_grk_gam_swa_cnt_cze_rus_zul_rom_dyu_pol_hun_swt_akn_est_ita_chh_geo_lat_arw_lit_swe_heb_amr_bul_fin_dgb_mly_afr_mao_jpn_tml_kor_ctl_krd_lda_guj_jav_svk_aeg_sun_mnd_glc_tsw_mcd_amh_prs_ben_fre_alb_qcu_nor_ukr_scr_yor_anl_dut_owc_por_ind_spa_ewe_eng_fbf_bat_tha_wly_knd_ven_igb_azi_mol_hin_aze_tsn_vie_mlt_bam_bem_moo	-0.0480810847235923	-0.113470744809104	0.909901948610598
240	gam_bul_dyu_bos_heb_sod_chh_ita_aze_tur_fbf_mly_lda_nor_dut_bsq_lat_aeg_xho_cnt_pan_krd_swt_slo_bem_por_est_ewe_tsw_fin_lit_wly_geo_swe_arw_spa_alb_amh_amr_pol_hun_ses_bat_ctl_mao_jpn_tml_kor_mcd_eng_tsn_hin_jav_scr_owc_sun_mnd_prs_moo_guj_anl_grk_mol_cze_rus_qcu_fre_ukr_afr_zul_sid_glc_tig_ger_ind_svk_swa_ben_akn_tag_tha_hau_knd_yor_ven_uzb_urd_rom_azi_dgb_vie_mlt_cic_bam_igb	-0.679505766531982	-1.63052880912234	0.106372077901722
241	sid_ukr_cic_alb_amh_tig_mlt_glc_uzb_tur_igb_tag_moo_mol_dut_bsq_lit_hau_xho_cnt_ctl_rom_ewe_slo_swa_lat_hun_tsw_lda_fin_afr_sod_geo_ger_ita_eng_cze_chh_wly_scr_est_akn_ind_por_jav_jpn_knd_kor_hin_urd_ses_spa_mao_svk_gam_sun_mnd_swe_ven_nor_owc_pan_bos_fre_bul_qcu_mcd_rus_guj_fbf_amr_prs_heb_ben_mly_pol_yor_arw_bem_bat_tha_aeg_tml_tsn_swt_azi_krd_grk_aze_bam_vie_anl_dgb_zul_dyu	-0.444991347077775	-1.05809797737897	0.292751388774397
242	owc_pan_swt_ita_aeg_amr_amh_mcd_aze_tur_cic_tag_ewe_ctl_nor_bsq_afr_tig_zul_mnd_rus_rom_fbf_bul_akn_svk_est_yor_ses_hun_ukr_wly_geo_lit_spa_alb_guj_heb_mlt_lat_fin_igb_jav_pol_mao_jpn_tml_kor_mol_swe_dyu_glc_sun_grk_hau_mly_cnt_dut_dgb_arw_sod_slo_ben_eng_prs_qcu_krd_fre_ger_tsw_sid_por_anl_cze_ind_bos_moo_hin_lda_bat_tha_gam_knd_tsn_xho_azi_scr_urd_uzb_bem_vie_chh_bam_swa_ven	0.343410418888111	0.810117845883497	0.419940553810198
243	sod_scr_bem_arw_owc_chh_amh_swe_tur_azi_xho_mly_dyu_ukr_eng_bsq_rus_tig_cic_cnt_slo_nor_bam_bos_tsw_ger_hun_ven_fbf_est_ben_gam_geo_mcd_svk_bul_fre_aeg_wly_cze_fin_yor_tag_prs_ind_jpn_knd_kor_mol_afr_tsn_urd_bat_krd_mlt_sun_mnd_alb_ses_hin_amr_ita_lat_por_lit_qcu_rom_grk_spa_swt_heb_dut_sid_ctl_jav_glc_zul_pan_moo_mao_tha_anl_tml_swa_ewe_uzb_guj_pol_aze_akn_vie_hau_dgb_lda_igb	0.00974524607319457	0.0229710037731193	0.981722617704063
244	owc_bul_bem_swe_aeg_amh_tig_rus_azi_aze_swa_mly_moo_slo_svk_bsq_ita_anl_tsw_mnd_lat_mcd_swt_afr_ven_bos_fin_xho_igb_est_hin_gam_geo_lit_alb_eng_scr_mlt_amr_mol_hun_ses_jav_guj_tag_jpn_tml_kor_krd_cze_bam_grk_mao_rom_hau_bat_cnt_glc_dyu_dut_heb_pan_spa_ger_ben_qcu_prs_fre_pol_yor_wly_urd_sid_por_sun_ctl_fbf_nor_lda_ind_tha_sod_knd_akn_cic_uzb_ukr_arw_tur_ewe_vie_chh_tsn_dgb_zul	0.381928406780089	0.90100495893952	0.369913072956888
245	gam_eng_dgb_ger_tig_anl_mlt_lat_uzb_tur_ven_sun_swt_lit_scr_bsq_urd_amh_ses_cnt_guj_dut_akn_hin_swa_krd_fin_fbf_cic_est_mcd_wly_geo_slo_bul_alb_nor_sid_chh_rom_hun_xho_tag_spa_mly_jpn_tml_kor_bos_fre_lda_rus_jav_arw_sod_mao_mnd_cze_igb_por_heb_swe_ctl_afr_ben_qcu_svk_mol_ukr_ewe_hau_grk_amr_glc_bat_ita_tsw_pol_yor_ind_tha_owc_knd_tsn_moo_aze_pan_prs_azi_zul_vie_aeg_dyu_bam_bem	0.00755095947556011	0.0178059345813087	0.985831815490061
246	sid_mol_igb_cze_owc_gam_aeg_fre_azi_uzb_zul_sun_swa_urd_grk_bsq_rom_amh_swt_cnt_bos_hin_lda_mcd_moo_ita_hun_cic_ses_fin_svk_heb_geo_slo_arw_afr_guj_mlt_sod_alb_est_fbf_mao_spa_ind_jpn_tml_kor_lit_bul_bam_por_tag_ctl_tig_mly_mnd_rus_ewe_dut_amr_ben_lat_eng_pan_qcu_ger_krd_swe_yor_chh_prs_hau_ukr_bat_scr_akn_nor_ven_jav_tha_wly_knd_tsw_dgb_aze_pol_glc_tur_dyu_vie_anl_xho_tsn_bem	-0.334205993492947	-0.791967449441921	0.43039510419451
247	amr_rus_swa_fre_heb_wly_chh_nor_tur_aze_moo_sun_tsw_svk_scr_bsq_afr_anl_lda_mnd_pol_glc_bem_pan_xho_bul_fin_tsn_swt_est_bos_amh_geo_por_lit_ger_lat_mlt_owc_urd_hun_igb_mao_eng_ind_jpn_knd_kor_spa_mol_dgb_cze_mly_krd_aeg_jav_cnt_alb_zul_slo_sod_ctl_prs_dut_ben_qcu_ita_mcd_guj_ewe_sid_hin_tig_arw_tag_rom_akn_ukr_ses_bat_tha_gam_tml_cic_dyu_uzb_swe_grk_azi_ven_vie_hau_fbf_yor_bam	0.312068529644549	0.734864474652218	0.464271062986934
248	mlt_nor_cic_slo_amr_aeg_tig_krd_uzb_tur_xho_mly_swa_grk_swe_bsq_ctl_sid_dgb_mnd_glc_bos_ven_lit_ewe_ben_est_akn_ses_fin_hin_wly_geo_dut_rom_prs_spa_anl_chh_ger_hun_dyu_tag_alb_mao_jpn_tml_kor_eng_ukr_igb_por_jav_svk_hau_ind_cnt_ita_moo_arw_heb_cze_fre_pol_urd_qcu_mol_guj_pan_fbf_owc_scr_sod_rus_sun_bul_yor_mcd_bam_bat_tha_gam_knd_zul_bem_azi_afr_lat_aze_tsw_vie_amh_lda_tsn_swt	0.578703772615905	1.36775429193417	0.174685101237342
249	wly_lit_ewe_mcd_owc_anl_tig_guj_aze_uzb_cic_ind_moo_ctl_arw_bsq_eng_chh_dgb_cnt_bul_bos_tsn_ukr_akn_ben_fin_bem_fbf_hun_mol_mlt_geo_pol_fre_krd_afr_aeg_amr_alb_est_xho_mly_nor_mao_jpn_tml_kor_ita_pan_swt_spa_sun_hin_hau_jav_mnd_grk_ven_ger_sid_glc_dut_svk_rom_qcu_lat_por_urd_bam_heb_rus_amh_slo_tag_cze_ses_swe_igb_bat_tha_gam_knd_tsw_zul_tur_prs_scr_azi_lda_vie_sod_yor_dyu_swa	-0.631666205038614	-1.51231318125514	0.133845047559218
250	amr_fre_moo_ben_sod_aeg_mlt_mcd_azi_tur_zul_tag_igb_rus_krd_bsq_glc_heb_ewe_mnd_bos_dut_ses_ger_lda_nor_hun_ven_fbf_est_ita_sid_geo_guj_rom_bul_spa_anl_amh_arw_fin_dyu_mao_pan_bat_jpn_knd_kor_mol_lit_tsw_alb_mly_afr_gam_ind_cnt_slo_dgb_eng_wly_svk_swe_urd_pol_qcu_ctl_cze_prs_bam_chh_scr_hau_ukr_sun_hin_xho_por_yor_jav_tha_owc_tml_swa_swt_uzb_lat_grk_aze_akn_vie_tig_bem_cic_tsn	-1.1427046202929	-2.81909572956215	0.00588458816405724
251	tig_mcd_swa_alb_heb_mlt_sod_pan_tur_azi_igb_bat_zul_ita_bul_bsq_rom_hau_moo_mnd_ctl_grk_ewe_fre_dgb_glc_fin_tsw_akn_hun_dut_amr_geo_ukr_svk_rus_ger_owc_anl_afr_est_ses_jav_urd_mao_jpn_knd_kor_guj_bos_bem_ben_tag_spa_sid_ind_cnt_lat_swt_lit_gam_prs_por_slo_cze_qcu_pol_eng_mol_ven_wly_arw_amh_hin_mly_nor_yor_krd_lda_sun_tha_chh_tml_fbf_bam_uzb_swe_scr_aze_dyu_vie_aeg_cic_xho_tsn	-0.260756875098954	-0.616334673529178	0.539179390566527
252	sid_eng_swa_bos_owc_mlt_anl_afr_uzb_aze_tsn_tag_zul_nor_bul_bsq_ben_chh_moo_cnt_lit_mol_tsw_rus_igb_grk_hun_ven_bam_est_dut_gam_geo_swe_rom_glc_alb_sod_aeg_mcd_fin_cic_mao_ctl_ind_jpn_knd_kor_ger_slo_swt_fre_sun_svk_heb_bat_mnd_spa_ewe_cze_amh_prs_hin_lat_pan_qcu_krd_scr_ita_akn_tig_por_wly_pol_mly_arw_fbf_urd_ses_jav_tha_amr_tml_lda_dyu_tur_guj_ukr_azi_bem_vie_hau_dgb_yor_xho	-0.265497349189968	-0.627422765460922	0.531919617119553
253	gam_urd_dgb_pan_aeg_hau_wly_ita_azi_tur_bem_sun_lda_ben_bos_bsq_cze_anl_moo_cnt_bul_krd_ses_glc_akn_prs_fin_igb_swa_hun_eng_amh_geo_lit_svk_por_ctl_heb_owc_nor_est_tsn_bat_mol_mly_jpn_knd_kor_grk_scr_swt_guj_tag_rom_amr_jav_mnd_mcd_ewe_pol_sod_lat_alb_arw_slo_qcu_afr_swe_ukr_cic_mlt_fre_sid_hin_mao_rus_tsw_ger_fbf_ind_tha_chh_tml_zul_bam_uzb_dut_spa_aze_yor_vie_tig_dyu_xho_ven	-0.0742206646480545	-0.174952762251115	0.861497081221624
254	gam_cze_dyu_bos_chh_amh_tig_ger_tur_azi_bem_jav_ven_pol_pan_bsq_alb_sid_swt_mnd_prs_lit_tsw_por_cic_ukr_hun_igb_ewe_est_glc_heb_geo_hin_swe_fre_rom_aeg_hau_bul_fin_swa_sun_lat_tag_jpn_knd_kor_scr_ben_tsn_urd_mao_guj_sod_ind_cnt_rus_fbf_ita_amr_svk_grk_eng_krd_qcu_slo_spa_dut_akn_anl_ctl_owc_nor_mly_mol_dgb_arw_bam_bat_tha_mlt_tml_xho_zul_uzb_afr_mcd_aze_moo_vie_wly_lda_ses_yor	-0.268961387628277	-0.636861524202613	0.525779614383327
255	owc_ita_fbf_dut_heb_gam_sid_slo_aze_uzb_xho_tag_ven_mcd_por_bsq_rus_tig_ses_mnd_afr_ben_bam_eng_akn_mol_fin_swa_ewe_est_prs_amh_geo_svk_grk_ctl_krd_mlt_aeg_lat_hun_lda_ind_fre_mao_jpn_tml_kor_pol_glc_tsn_arw_bat_spa_wly_sun_cnt_bos_yor_pan_chh_scr_hin_rom_urd_qcu_guj_alb_nor_cic_anl_lit_sod_cze_mly_ukr_zul_swe_tsw_jav_tha_amr_knd_swt_igb_tur_ger_bul_azi_moo_vie_hau_dyu_dgb_bem	0.167504634766089	0.39463466688392	0.694016098186995
256	hau_scr_dgb_svk_amh_chh_mlt_alb_uzb_azi_tsw_bat_ven_ukr_grk_bsq_arw_anl_xho_cnt_dut_hin_yor_ben_tsn_mol_est_zul_bam_fin_por_tig_geo_bos_afr_slo_glc_sod_aeg_rus_hun_lda_jav_swe_mao_jpn_knd_kor_guj_rom_moo_urd_mly_pan_owc_tag_mnd_cze_dyu_lit_heb_prs_ctl_pol_lat_qcu_mcd_ger_krd_igb_gam_ita_amr_spa_ind_eng_akn_fre_ses_sun_tha_wly_tml_bem_cic_aze_bul_nor_tur_swa_vie_sid_swt_fbf_ewe	-0.231159494184965	-0.545849510784431	0.586476364265347
257	sid_swe_moo_bul_wly_amh_gam_ctl_azi_uzb_ses_bat_lda_por_ger_bsq_lit_sod_bem_mnd_afr_prs_tsn_guj_fbf_fre_fin_ven_xho_hun_hin_owc_geo_eng_arw_ukr_dut_amr_aeg_alb_est_swa_mao_mol_mly_jpn_tml_kor_krd_grk_dyu_bos_tag_scr_chh_sun_cnt_urd_igb_pol_mlt_nor_rom_lat_glc_qcu_ita_svk_slo_yor_tig_spa_hau_mcd_ind_cze_akn_rus_tsw_jav_tha_anl_knd_bam_cic_aze_pan_ben_tur_dgb_vie_heb_ewe_swt_zul	-0.238305770912317	-0.56300313451972	0.574787568036562
258	heb_alb_tsw_urd_sod_owc_gam_hin_uzb_aze_ses_bat_swa_guj_arw_bsq_dut_amh_ewe_cnt_pan_nor_akn_svk_xho_grk_fin_igb_fbf_hun_swe_mlt_geo_cze_por_mcd_lat_wly_sid_glc_est_lda_mao_ger_tag_jpn_knd_kor_ctl_slo_dgb_ben_ind_eng_hau_sun_mnd_spa_moo_krd_aeg_afr_pol_scr_rom_qcu_ukr_fre_lit_dyu_amr_bos_anl_rus_mly_prs_bam_bul_zul_jav_tha_tig_tml_bem_ven_tur_ita_mol_azi_swt_vie_chh_yor_cic_tsn	1.15032465436886	2.77578400345178	0.00665804909815674
259	wly_svk_dgb_nor_heb_gam_sod_ita_tur_azi_igb_sun_swt_scr_rom_bsq_bos_tig_akn_mnd_mcd_krd_xho_lat_lda_dut_hun_bam_ses_est_cze_owc_geo_spa_mol_eng_swe_hau_chh_ger_fin_zul_mly_ctl_bat_jpn_tml_kor_grk_ukr_tsw_bul_tag_por_sid_mao_cnt_rus_dyu_urd_mlt_alb_fre_slo_ben_qcu_guj_lit_hin_fbf_aeg_prs_anl_arw_jav_afr_ewe_pan_tsn_ind_tha_amh_knd_ven_swa_aze_glc_pol_uzb_moo_vie_amr_cic_bem_yor	0.716210752235183	1.71127974712638	0.0903628879018028
260	anl_arw_ven_ben_tig_wly_sid_ctl_tur_azi_swa_tag_moo_lat_fre_bsq_glc_sod_dyu_cnt_prs_cze_igb_dut_tsn_bul_fin_xho_tsw_hun_mol_amh_geo_pan_rom_por_rus_mlt_owc_ger_est_swt_ind_mcd_mao_jpn_knd_kor_guj_swe_cic_nor_bat_lit_hau_sun_mnd_eng_akn_alb_amr_hin_krd_slo_pol_qcu_bos_grk_urd_bem_gam_svk_chh_afr_mly_scr_fbf_ita_lda_jav_tha_heb_tml_ewe_ses_uzb_ukr_spa_aze_yor_vie_aeg_bam_dgb_zul	-0.476230716856844	-1.13187850657855	0.260595598590824
261	chh_mol_ven_dut_hau_sod_aeg_alb_azi_aze_fbf_tag_swt_mcd_rom_bsq_slo_amh_tsw_mnd_lit_ben_swa_lat_moo_bos_fin_dgb_zul_est_por_tig_geo_nor_spa_svk_hin_heb_amr_eng_hun_lda_bat_afr_mao_jpn_tml_kor_fre_guj_ewe_ctl_sun_krd_mlt_jav_cnt_arw_ses_rus_sid_ukr_scr_cze_ger_qcu_pol_ita_urd_igb_gam_grk_anl_bul_ind_glc_bem_swe_bam_mly_tha_wly_knd_xho_tsn_tur_pan_prs_uzb_cic_vie_owc_dyu_yor_akn	-0.397160801838416	-0.94180343014579	0.3487333283783
262	owc_arw_zul_ger_heb_sod_aeg_fre_uzb_aze_swt_jav_ven_scr_lit_bsq_pan_amh_igb_cnt_hin_svk_yor_spa_moo_guj_fin_tsn_bam_est_slo_sid_geo_mcd_por_lat_cze_gam_tig_ita_hun_dyu_mao_glc_bat_jpn_knd_kor_nor_swe_swa_mol_tag_alb_chh_sun_mnd_urd_tsw_bos_wly_dut_rus_afr_bul_qcu_ukr_ben_eng_xho_mlt_prs_anl_rom_mly_pol_dgb_grk_ses_ind_tha_amr_tml_bem_fbf_azi_ctl_krd_tur_lda_vie_hau_akn_cic_ewe	0.0769055253142393	0.18087238106099	0.856861334644387
263	sod_ctl_swt_bul_sid_chh_hau_por_tur_uzb_cic_mly_ses_prs_lit_bsq_arw_amr_tsn_mnd_rus_krd_lda_mol_akn_pan_hun_bam_dgb_est_spa_heb_geo_glc_scr_eng_ukr_owc_aeg_urd_fin_ven_sun_cze_jav_jpn_knd_kor_lat_ben_dyu_slo_ind_guj_anl_bat_cnt_hin_moo_afr_amh_ita_dut_fre_alb_qcu_bos_pol_nor_fbf_tig_grk_gam_svk_mao_swe_tsw_rom_yor_tag_tha_mlt_tml_xho_igb_aze_mcd_ger_azi_ewe_vie_wly_zul_bem_swa	-1.03883235056623	-2.54016634131229	0.01273764828232
264	owc_lat_ven_bos_anl_sid_heb_lit_azi_tur_tsw_mao_akn_svk_rom_bsq_spa_gam_ses_cnt_urd_cze_bam_ben_fbf_ger_est_ewe_lda_hun_krd_mlt_geo_pol_alb_ukr_dut_chh_aeg_swe_fin_yor_mly_prs_tag_jpn_tml_kor_grk_ita_swa_rus_sun_afr_wly_jav_mnd_arw_zul_nor_amh_fre_guj_pan_por_qcu_mcd_mol_hin_xho_hau_slo_amr_glc_bat_ctl_swt_bul_moo_ind_tha_sod_knd_igb_bem_aze_scr_eng_uzb_dgb_vie_tig_dyu_cic_tsn	-0.0597156966686092	-0.140614703341817	0.888478446968226
265	hau_cze_lda_scr_amh_wly_amr_ctl_azi_aze_zul_jav_ewe_dut_ita_bsq_grk_gam_ven_cnt_bos_rus_dyu_ger_moo_svk_fin_cic_swt_est_guj_heb_geo_eng_glc_rom_alb_aeg_sid_spa_hun_xho_sun_lit_tag_jpn_tml_kor_fre_por_tsn_prs_mao_pol_chh_bat_mnd_swe_akn_ukr_mlt_krd_nor_ben_pan_qcu_hin_mol_lat_dgb_sod_arw_anl_mcd_mly_slo_yor_bul_ses_ind_tha_owc_knd_swa_bem_tur_afr_urd_uzb_igb_vie_tig_fbf_tsw_bam	0.114207688201748	0.269166660773729	0.788397699120021
266	sod_dut_dgb_afr_chh_wly_owc_mol_azi_aze_bam_mly_ven_urd_guj_bsq_nor_heb_swa_mnd_ukr_ctl_swt_ger_tsw_ben_est_cic_tsn_fin_pol_amr_geo_rom_eng_cze_bul_tig_mlt_fre_hun_lda_sun_krd_bat_jpn_tml_kor_svk_grk_dyu_lat_mao_prs_gam_ind_cnt_pan_zul_slo_aeg_alb_rus_bos_hin_qcu_por_scr_glc_igb_anl_swe_hau_mcd_tag_lit_ewe_arw_akn_jav_tha_sid_knd_ses_bem_uzb_spa_ita_tur_xho_vie_amh_moo_fbf_yor	-0.0251687719361662	-0.0593520070682344	0.952799089175679
267	aeg_rom_dyu_lit_amh_mlt_owc_afr_aze_tur_moo_mao_ven_prs_pol_bsq_swe_sod_yor_mnd_rus_alb_igb_bos_swa_slo_hun_tsn_cic_est_pan_gam_geo_ctl_nor_grk_lat_heb_sid_por_fin_swt_bat_guj_jav_jpn_tml_kor_mol_bul_lda_ger_tag_scr_tig_ind_cnt_arw_ewe_mcd_wly_eng_ukr_fre_ita_qcu_hin_cze_svk_tsw_amr_krd_chh_glc_sun_urd_ses_spa_akn_mly_tha_anl_knd_bam_bem_azi_dut_ben_uzb_zul_vie_hau_fbf_dgb_xho	-1.1305965375024	-2.78548495754523	0.00647714855346347
268	chh_lat_ewe_alb_sid_aeg_sod_lit_azi_aze_zul_mly_xho_grk_eng_bsq_arw_anl_swa_mnd_ben_ger_tsn_bos_lda_svk_hun_yor_moo_est_dut_amr_geo_hin_rus_bul_scr_amh_gam_fre_fin_ven_ind_pan_jav_jpn_tml_kor_krd_mcd_fbf_ita_sun_guj_owc_bat_cnt_slo_dgb_prs_hau_ctl_mol_cze_por_qcu_ukr_pol_swe_bam_heb_urd_tig_nor_tag_rom_tsw_afr_cic_mao_tha_wly_knd_akn_dyu_uzb_glc_spa_tur_ses_vie_mlt_swt_bem_igb	-0.736855766474276	-1.77032381481605	0.0799501717239911
269	aeg_prs_swa_rus_gam_chh_wly_grk_aze_tur_bam_ind_yor_glc_por_bsq_bul_mlt_ven_cnt_eng_dut_cic_guj_ses_pol_hun_tsn_bem_fin_afr_sid_geo_swe_scr_ctl_rom_heb_sod_ger_est_dyu_tag_lat_jav_jpn_tml_kor_slo_nor_zul_ita_mly_alb_tig_sun_mnd_hin_lda_ben_hau_spa_fre_cze_svk_qcu_pan_arw_krd_dgb_amr_urd_anl_mol_mao_mcd_igb_bos_fbf_bat_tha_amh_knd_ewe_xho_azi_ukr_lit_uzb_swt_vie_owc_tsw_moo_akn	-0.247537287590134	-0.586074492503944	0.559245180963214
270	sod_grk_dyu_eng_amr_owc_gam_rus_uzb_aze_ven_bat_fbf_bos_fre_bsq_ctl_heb_cic_mnd_glc_mcd_tsn_scr_moo_hin_hun_swa_bam_est_guj_tig_geo_ger_afr_cze_rom_anl_sid_lat_fin_akn_sun_ita_ind_jpn_tml_kor_por_alb_xho_mol_mly_ben_wly_jav_cnt_pol_igb_slo_chh_nor_spa_svk_urd_qcu_prs_krd_dut_bem_mlt_bul_hau_swe_mao_pan_zul_arw_dgb_tag_tha_aeg_knd_swt_ses_azi_lit_ukr_tur_lda_vie_amh_ewe_yor_tsw	-0.549481430054326	-1.30972527727196	0.193515004790871
271	chh_afr_tsw_arw_wly_tig_amr_ben_azi_uzb_xho_sun_fbf_hin_cze_bsq_krd_anl_igb_mnd_nor_ukr_swa_slo_bem_fre_est_ses_dyu_fin_lit_mlt_geo_scr_por_ita_rus_amh_heb_glc_hun_cic_jav_bul_tag_jpn_tml_kor_ger_swe_tsn_mcd_mao_grk_sid_bat_cnt_prs_dgb_svk_owc_bos_rom_guj_eng_qcu_mol_spa_alb_ven_sod_pan_hau_dut_ind_urd_yor_ctl_swt_mly_tha_gam_knd_lda_ewe_tur_lat_pol_aze_moo_vie_aeg_akn_bam_zul	-0.939146674507823	-2.28657042610526	0.0244902843787745
272	sid_rom_tsn_ita_amr_mlt_anl_nor_azi_tur_ven_jav_swt_guj_pol_bsq_urd_chh_moo_cnt_eng_dut_tsw_ctl_ses_rus_fin_cic_lda_hun_afr_owc_geo_spa_pan_alb_mcd_gam_hau_hin_est_bam_mao_prs_bat_jpn_tml_kor_lat_fre_akn_por_ind_ger_aeg_tag_mnd_ukr_dyu_arw_amh_krd_glc_lit_grk_qcu_bos_slo_svk_zul_heb_bul_tig_mol_sun_cze_yor_scr_ewe_mly_tha_sod_knd_fbf_bem_aze_ben_swe_uzb_swa_vie_wly_igb_dgb_xho	0.176370290028856	0.414772953108433	0.679263358678106
273	gam_alb_lda_lat_chh_mlt_aeg_rus_aze_uzb_ses_jav_akn_por_eng_bsq_prs_hau_dgb_mnd_grk_svk_cic_ctl_ewe_lit_hun_bem_yor_est_pan_wly_geo_mol_ben_spa_scr_sid_anl_afr_fin_fbf_bat_cze_mao_jpn_tml_kor_hin_ita_xho_urd_tag_glc_heb_ind_cnt_pol_moo_dut_tig_swe_fre_guj_krd_qcu_mcd_nor_ger_bam_amr_slo_owc_ukr_mly_arw_ven_bul_igb_sun_tha_amh_knd_swa_swt_tur_bos_rom_azi_tsn_vie_sod_dyu_zul_tsw	0.043643103904222	0.102767270965447	0.918368952986813
274	amh_bos_lda_grk_sod_heb_gam_bul_uzb_azi_zul_mly_moo_mcd_ukr_bsq_urd_wly_bem_cnt_dut_krd_tsw_slo_yor_swe_est_dgb_fbf_fin_pol_aeg_geo_afr_por_ger_arw_mlt_anl_cze_hun_bam_ind_alb_bat_jpn_tml_kor_lit_lat_swa_ben_jav_eng_owc_sun_mnd_glc_igb_pan_tig_rom_guj_nor_rus_qcu_hin_ita_scr_xho_hau_prs_sid_mol_mao_spa_cic_svk_swt_tag_tha_amr_knd_dyu_ses_tur_fre_ctl_aze_tsn_vie_chh_akn_ven_ewe	-0.318816484957883	-0.754627389909618	0.452379275582772
275	sod_rus_zul_guj_gam_sid_chh_arw_aze_tur_ewe_ind_swt_swe_lat_bsq_dut_anl_ven_mnd_slo_krd_dgb_prs_akn_ben_hun_bam_tsw_est_bul_hau_geo_mol_svk_ger_pan_amr_mlt_grk_fin_cic_bat_alb_mao_jpn_knd_kor_glc_pol_tsn_eng_mly_scr_amh_jav_cnt_mcd_lda_cze_owc_ctl_rom_por_spa_qcu_bos_ukr_hin_swa_wly_fre_heb_lit_tag_urd_bem_afr_yor_sun_tha_tig_tml_xho_dyu_azi_ita_nor_uzb_fbf_vie_aeg_ses_moo_igb	-0.793869296826852	-1.91502513557944	0.0585624159669548
276	heb_hin_akn_glc_aeg_amr_gam_mol_azi_tur_tsn_bat_ewe_rom_ger_bsq_spa_anl_xho_mnd_scr_fre_yor_bos_dyu_slo_est_ven_zul_fin_cze_sid_geo_ukr_por_bul_prs_tig_sod_dut_hun_lda_ind_eng_tag_jpn_knd_kor_urd_ben_fbf_mcd_jav_nor_wly_mao_cnt_swe_swa_lit_hau_afr_alb_grk_arw_qcu_rus_lat_ctl_swt_mlt_ita_amh_pol_sun_guj_ses_pan_bem_mly_tha_chh_tml_cic_dgb_uzb_krd_svk_aze_moo_vie_owc_igb_bam_tsw	-0.00155348115749772	-0.00366276379892864	0.997085389283766
277	gam_dut_igb_krd_wly_aeg_amh_lat_aze_azi_bam_ind_ven_bul_guj_bsq_swe_mlt_cic_cnt_ctl_rus_ses_glc_swt_urd_fin_dgb_ewe_est_grk_sod_geo_ben_mol_slo_alb_owc_tig_ita_hun_yor_bat_pan_tag_jpn_knd_kor_eng_rom_dyu_spa_jav_nor_hau_sun_mnd_prs_xho_hin_sid_arw_scr_cze_ukr_qcu_bos_fre_lit_lda_anl_ger_chh_mcd_mly_svk_bem_afr_zul_mao_tha_heb_tml_tsw_swa_tur_por_pol_uzb_moo_vie_amr_akn_fbf_tsn	-0.709119775148211	-1.69861132979204	0.0927357298488884
278	chh_bul_ewe_spa_amr_gam_amh_mol_tur_uzb_fbf_jav_swt_afr_dut_bsq_lit_sod_yor_mnd_hin_nor_tsn_alb_ven_rom_hun_bam_lda_est_svk_wly_geo_eng_krd_por_fre_hau_heb_ben_fin_swa_ind_ctl_tag_jpn_knd_kor_mcd_bos_xho_ukr_mly_ger_aeg_mao_cnt_scr_ses_pol_mlt_urd_glc_pan_rus_qcu_prs_slo_lat_cic_tig_arw_anl_guj_sun_cze_zul_ita_bem_bat_tha_sid_tml_akn_dgb_aze_swe_grk_azi_moo_vie_owc_tsw_dyu_igb	0.294456109234205	0.692831061969914	0.490142099712214
279	amh_ger_fbf_dut_tig_aeg_sid_rom_aze_azi_swt_ind_ses_cze_prs_bsq_ita_chh_bem_mnd_scr_pol_moo_lit_ewe_swe_est_igb_xho_hun_bul_heb_geo_eng_afr_glc_ukr_hau_anl_lat_fin_tsn_tag_fre_bat_jpn_knd_kor_grk_ben_yor_hin_jav_arw_owc_sun_cnt_por_lda_urd_gam_rus_bos_spa_krd_qcu_guj_ctl_slo_dgb_mlt_mcd_wly_svk_mly_nor_ven_mol_tsw_mao_tha_sod_tml_akn_swa_tur_pan_alb_uzb_dyu_vie_amr_bam_zul_cic	-0.45352251914534	-1.07796828870749	0.283836020575314
280	sod_rus_bam_eng_amh_hau_anl_krd_aze_azi_igb_jav_akn_ben_guj_bsq_mol_owc_fbf_cnt_lat_fre_ven_rom_ses_ita_fin_tsn_dgb_hun_bos_aeg_geo_pan_ukr_glc_por_chh_mlt_bul_est_bem_ind_grk_bat_jpn_knd_kor_afr_lit_cic_ctl_mly_mcd_sid_tag_mnd_alb_yor_cze_heb_ger_scr_nor_slo_qcu_urd_pol_prs_xho_gam_arw_amr_spa_sun_dut_moo_svk_ewe_mao_tha_wly_tml_swt_swa_tur_hin_swe_uzb_tsw_vie_tig_dyu_lda_zul	-0.203787432977381	-0.481185386189058	0.631514964691947
281	hau_mol_bam_prs_mlt_chh_sid_mcd_uzb_aze_dgb_tag_moo_spa_svk_bsq_eng_wly_lda_mnd_fre_ita_bem_rus_akn_scr_fin_tsn_tsw_est_dut_gam_geo_glc_swe_grk_lit_amh_owc_ben_hun_fbf_bat_nor_jav_jpn_tml_kor_ger_bul_ewe_rom_ind_cze_tig_sun_cnt_urd_igb_krd_anl_ukr_afr_pol_lat_qcu_ctl_bos_pan_yor_aeg_hin_amr_slo_mao_arw_xho_por_zul_mly_tha_sod_knd_swt_ses_azi_guj_alb_tur_swa_vie_heb_dyu_cic_ven	0.138071673497	0.325116968396039	0.745822811337435
282	amh_scr_bem_ger_amr_heb_mlt_bul_tur_aze_moo_mao_fbf_grk_rus_bsq_ita_hau_tsn_cnt_krd_pol_lda_guj_dyu_por_hun_xho_swa_est_hin_owc_geo_fre_mol_afr_bos_gam_tig_svk_fin_igb_jav_ben_bat_jpn_knd_kor_swe_nor_cic_lit_mly_lat_aeg_tag_mnd_mcd_ses_prs_anl_cze_rom_eng_spa_qcu_glc_slo_arw_tsw_chh_ukr_sid_dut_ind_ctl_yor_alb_swt_sun_tha_wly_tml_bam_zul_uzb_urd_pan_azi_ven_vie_sod_dgb_ewe_akn	-0.306479229136429	-0.725721458716273	0.469831895790883
283	wly_rom_igb_dut_mlt_anl_sod_swe_azi_uzb_swt_ind_ses_slo_prs_bsq_bos_owc_xho_cnt_mol_alb_tsn_arw_dyu_mcd_fin_bem_lda_est_ger_aeg_geo_ukr_nor_ben_eng_heb_tig_ctl_hun_bam_tag_lit_mly_jpn_tml_kor_rus_glc_dgb_grk_sun_scr_sid_jav_mnd_spa_tsw_guj_amh_krd_svk_ita_hin_qcu_afr_por_pol_ven_hau_pan_amr_lat_bat_urd_fbf_bul_zul_mao_tha_gam_knd_ewe_akn_tur_fre_cze_aze_moo_vie_chh_yor_cic_swa	-0.0704684769857059	-0.166158794559298	0.868392688853343
284	amr_rus_igb_lit_heb_chh_aeg_nor_azi_uzb_dgb_mao_zul_ger_prs_bsq_cze_wly_akn_cnt_pan_dut_ven_rom_dyu_spa_fin_cic_moo_est_arw_gam_geo_krd_alb_scr_ben_amh_mlt_swe_hun_ewe_ind_slo_sun_jpn_knd_kor_hin_ctl_tsw_fre_mly_urd_tig_tag_mnd_lat_swt_mcd_anl_svk_pol_ukr_bos_qcu_grk_ita_guj_xho_sod_eng_owc_glc_bat_afr_yor_bul_tsn_jav_tha_sid_tml_lda_ses_tur_mol_por_aze_bam_vie_hau_bem_swa_fbf	0.148355555062599	0.349351065730637	0.727615565629278
285	aeg_spa_swa_prs_chh_sod_heb_ger_azi_uzb_swt_mly_zul_bos_fre_bsq_swe_amh_igb_cnt_guj_nor_ven_ukr_xho_ctl_fin_fbf_ewe_hun_bul_anl_geo_rus_hin_eng_urd_mlt_gam_lat_est_akn_bat_mol_tag_jpn_knd_kor_krd_scr_moo_svk_sun_ben_owc_mao_mnd_por_dgb_lit_wly_glc_grk_alb_mcd_qcu_afr_slo_arw_ses_tig_dut_sid_ita_ind_rom_tsw_pol_bam_jav_tha_hau_tml_dyu_yor_aze_pan_cze_tur_bem_vie_amr_cic_tsn_lda	-0.246771808400374	-0.583677244395936	0.560850431705718
286	gam_swe_fbf_ita_sod_chh_hau_scr_azi_aze_bem_mao_moo_mol_rus_bsq_ben_anl_akn_mnd_guj_por_tsw_alb_yor_ger_est_dgb_zul_fin_lat_heb_geo_glc_grk_slo_fre_aeg_tig_prs_hun_cic_ind_afr_mly_jpn_tml_kor_ctl_bos_swt_pol_tag_spa_mlt_bat_cnt_pan_ven_lit_wly_bul_cze_hin_svk_qcu_dut_eng_ukr_lda_amh_nor_owc_urd_jav_mcd_tsn_arw_ses_sun_tha_amr_knd_dyu_xho_tur_rom_krd_uzb_swa_vie_sid_ewe_bam_igb	-0.819802448130703	-1.98327666106981	0.0502860587920405
287	heb_ben_moo_ctl_gam_amr_sid_alb_aze_azi_bem_mao_xho_pan_eng_bsq_nor_tig_igb_cnt_urd_ukr_swa_slo_ven_lit_est_akn_dyu_hun_bul_amh_geo_lat_prs_ita_scr_owc_anl_arw_fin_ses_sun_cze_ind_jpn_tml_kor_hin_fre_tsn_rom_mly_mol_mlt_bat_mnd_por_swt_bos_aeg_grk_svk_krd_pol_qcu_mcd_glc_afr_zul_chh_rus_hau_swe_jav_ger_yor_dut_fbf_tag_tha_sod_knd_tsw_dgb_tur_guj_spa_uzb_bam_vie_wly_lda_cic_ewe	-0.202251504815993	-0.477582826127572	0.634067706491984
288	aeg_prs_igb_grk_sod_amr_mlt_slo_azi_uzb_cic_mao_ses_fre_krd_bsq_urd_chh_ewe_mnd_ukr_ger_bam_pol_fbf_por_est_dgb_lda_hun_rom_tig_geo_eng_spa_ita_alb_wly_anl_nor_fin_yor_jav_svk_tag_jpn_tml_kor_ben_bul_ven_scr_bat_arw_sid_sun_cnt_bos_zul_cze_heb_pan_guj_afr_ctl_qcu_lit_mcd_hin_tsw_owc_swe_hau_rus_ind_glc_akn_mol_xho_mly_tha_amh_knd_bem_tsn_tur_lat_dut_aze_swa_vie_gam_swt_moo_dyu	-0.520982819358978	-1.24082041128825	0.217793103848594
289	sod_lat_swa_pan_hau_chh_gam_prs_uzb_aze_lda_bat_tsn_hin_guj_bsq_slo_aeg_yor_cnt_scr_grk_igb_dut_cic_krd_hun_ewe_fbf_fin_mcd_wly_geo_eng_ben_swe_spa_sid_heb_cze_est_dyu_sun_bul_tag_jpn_knd_kor_ctl_nor_ses_pol_mly_lit_owc_mao_mnd_alb_swt_mol_amr_afr_bos_por_glc_qcu_arw_urd_rus_bam_amh_ger_anl_ukr_jav_svk_tsw_rom_zul_ind_tha_tig_tml_xho_bem_tur_ita_fre_azi_dgb_vie_mlt_akn_ven_moo	0.149055140713423	0.351157605702996	0.726264388646298
290	mlt_scr_akn_guj_owc_chh_aeg_mol_azi_aze_igb_bat_yor_ben_afr_bsq_spa_heb_tsn_mnd_dut_bos_fbf_lit_zul_ctl_est_ven_moo_hun_pan_gam_geo_arw_rom_ita_mcd_hau_tig_krd_fin_cic_jav_slo_ind_jpn_knd_kor_lat_nor_swa_pol_tag_rus_amh_mao_cnt_fre_dgb_cze_anl_swe_svk_eng_ger_qcu_por_urd_alb_bam_amr_grk_wly_hin_sun_ukr_xho_prs_dyu_mly_tha_sid_tml_ewe_lda_tur_bul_glc_uzb_swt_vie_sod_bem_ses_tsw	0.022597748682791	0.053239829454045	0.957655018228896
291	tig_afr_dyu_dut_anl_amr_mlt_ben_uzb_azi_ewe_sun_akn_spa_nor_bsq_ita_amh_swa_cnt_prs_glc_tsw_pol_igb_hin_est_cic_moo_hun_eng_sid_geo_fre_mcd_por_lat_wly_aeg_krd_fin_swt_mao_cze_tag_jpn_tml_kor_slo_ger_dgb_lit_jav_swe_owc_ind_mnd_ctl_fbf_urd_gam_scr_guj_arw_svk_qcu_alb_pan_grk_ses_sod_bul_heb_rom_mly_rus_bem_mol_zul_bat_tha_chh_knd_ven_xho_aze_ukr_bos_tur_yor_vie_hau_tsn_lda_bam	-0.133673450006481	-0.314950671503732	0.753504671036795
292	hau_krd_yor_ita_aeg_amh_chh_bul_tur_uzb_xho_tag_bem_rus_pan_bsq_ger_mlt_ses_mnd_ben_scr_moo_bos_cic_lat_fin_akn_ewe_est_svk_sod_geo_slo_mcd_grk_alb_heb_sid_arw_hun_zul_sun_cze_mao_jpn_knd_kor_por_nor_fbf_swe_ind_hin_amr_jav_cnt_lit_bam_prs_tig_dut_spa_ukr_fre_qcu_mol_urd_rom_swa_anl_pol_gam_ctl_mly_afr_ven_eng_tsw_bat_tha_owc_tml_lda_dyu_aze_glc_guj_azi_dgb_vie_wly_tsn_swt_igb	0.33255791183388	0.783528877898943	0.435307512381553
293	amh_svk_igb_guj_amr_aeg_anl_ita_tur_azi_bam_ind_bem_krd_scr_bsq_ukr_sid_lda_cnt_urd_cze_ewe_fre_swa_eng_hun_xho_ven_est_afr_chh_geo_pan_spa_mcd_slo_wly_heb_prs_fin_dyu_bat_rus_jav_jpn_tml_kor_glc_lit_zul_grk_mao_ctl_sod_tag_mnd_bos_cic_arw_mlt_hin_dut_bul_pol_qcu_rom_ger_nor_fbf_tig_alb_hau_mol_mly_ben_dgb_swe_ses_sun_tha_owc_knd_tsn_tsw_uzb_lat_por_aze_akn_vie_gam_moo_yor_swt	-0.0512759108788003	-0.120702792739341	0.904186843121247
294	tig_pol_swa_afr_owc_mlt_gam_lit_azi_aze_tsn_mao_lda_bos_mcd_bsq_swe_sid_ses_cnt_cze_mol_xho_ita_ewe_urd_hun_bam_yor_fin_dut_hau_geo_por_hin_arw_alb_sod_aeg_ben_est_tsw_jav_svk_mly_jpn_tml_kor_nor_fre_igb_slo_ind_lat_heb_bat_mnd_grk_dyu_glc_chh_scr_rom_ger_prs_qcu_rus_spa_ukr_akn_amr_guj_wly_krd_sun_eng_bem_ctl_ven_tag_tha_anl_knd_zul_swt_uzb_bul_pan_tur_fbf_vie_amh_moo_dgb_cic	-1.06497098935056	-2.6087212333456	0.0105894996530391
295	sid_fre_fbf_alb_anl_owc_amh_rus_tur_uzb_ven_sun_dgb_ctl_pan_bsq_por_gam_akn_mnd_hin_ita_xho_urd_yor_prs_fin_moo_swt_hun_ben_chh_geo_spa_ger_arw_ukr_heb_hau_grk_est_ewe_bat_afr_mao_jpn_tml_kor_cze_bos_bem_nor_jav_swe_aeg_mly_cnt_eng_igb_scr_wly_pol_mol_lit_bul_qcu_dut_glc_svk_tsw_mlt_krd_sod_rom_tag_guj_dyu_slo_swa_ind_tha_tig_knd_lda_bam_aze_mcd_lat_azi_tsn_vie_amr_zul_ses_cic	0.696368323398306	1.64791779655926	0.10274417893243
296	sod_svk_xho_cze_mlt_gam_aeg_glc_aze_uzb_bam_mly_dgb_eng_ctl_bsq_ger_hau_fbf_mnd_afr_alb_akn_pan_ses_rom_hun_tsw_igb_fin_ben_anl_geo_ukr_nor_mcd_bul_sid_heb_por_est_swt_sun_slo_jav_jpn_knd_kor_lat_fre_tsn_mol_tag_arw_chh_bat_cnt_spa_lda_dut_owc_guj_prs_hin_grk_qcu_pol_swe_krd_dyu_wly_ita_amr_rus_mao_urd_yor_bos_ewe_ind_tha_tig_tml_ven_bem_azi_lit_scr_tur_moo_vie_amh_cic_zul_swa	0.219584875825919	0.517279355780445	0.606189315449891
297	tig_por_ses_spa_anl_chh_sid_prs_azi_tur_swa_mly_moo_hin_mcd_bsq_krd_mlt_ewe_cnt_afr_slo_bam_nor_akn_eng_hun_tsw_dgb_est_scr_hau_geo_fre_rus_arw_pan_sod_amh_ukr_fin_fbf_sun_bul_jav_jpn_knd_kor_ita_ben_igb_rom_tag_svk_heb_ind_mnd_grk_dyu_guj_wly_glc_ctl_cze_lat_qcu_dut_ger_pol_bem_amr_mol_gam_alb_bat_lit_zul_swe_lda_mao_tha_owc_tml_xho_cic_uzb_urd_bos_aze_tsn_vie_aeg_ven_swt_yor	-0.317535803826176	-0.752744418303952	0.453504710545365
298	hau_cze_lda_rom_heb_wly_mlt_ita_azi_aze_akn_sun_dyu_spa_rus_bsq_urd_amr_zul_mnd_por_prs_bam_fre_igb_glc_fin_ses_ewe_est_alb_aeg_geo_slo_pan_mol_krd_sid_owc_ger_hun_yor_ind_arw_jav_jpn_tml_kor_scr_ben_swt_ukr_bat_pol_tig_mao_cnt_mcd_moo_hin_anl_grk_guj_ctl_dut_qcu_bos_bul_lat_dgb_chh_lit_gam_eng_mly_nor_ven_svk_tsw_tag_tha_sod_knd_bem_swa_tur_swe_afr_uzb_fbf_vie_amh_cic_tsn_xho	-0.515512449863681	-1.22862686765505	0.222311737877592
299	hau_alb_ven_ita_amh_gam_owc_ukr_tur_aze_tsw_jav_akn_spa_guj_bsq_afr_amr_fbf_cnt_scr_lat_lda_mcd_ses_arw_hun_bam_swa_est_bul_aeg_geo_svk_lit_glc_por_mlt_tig_krd_fin_moo_sun_cze_mao_jpn_knd_kor_ctl_hin_zul_pan_tag_prs_sod_mly_mnd_swe_igb_nor_anl_rus_slo_rom_dut_qcu_pol_ger_fre_tsn_heb_urd_sid_mol_ind_eng_ewe_grk_yor_bat_tha_wly_tml_bem_swt_uzb_bos_ben_azi_dyu_vie_chh_dgb_xho_cic	0.355564246986243	0.83897670396329	0.403633750091333
300	sod_ukr_tsn_grk_wly_owc_tig_svk_uzb_aze_dgb_mao_swa_pol_krd_bsq_nor_sid_ses_cnt_alb_eng_zul_por_cic_ben_est_akn_bam_hun_ctl_amr_geo_lat_ita_cze_bos_hau_aeg_scr_fin_bem_bat_rus_ind_jpn_tml_kor_hin_ger_ven_spa_tag_urd_amh_mly_mnd_afr_ewe_rom_chh_guj_dut_arw_lit_qcu_swe_slo_pan_yor_anl_bul_gam_glc_sun_fre_tsw_prs_lda_jav_tha_heb_knd_igb_dyu_tur_mcd_mol_azi_fbf_vie_mlt_xho_moo_swt	-0.735341923677082	-1.76824388170397	0.0802993706320125
301	heb_prs_yor_mol_owc_chh_amh_ita_tur_aze_dyu_mao_swa_rom_spa_bsq_nor_gam_ses_mnd_afr_alb_igb_lit_tsw_cze_hun_fbf_ven_est_dut_mlt_geo_grk_ben_slo_svk_anl_hau_arw_fin_xho_bat_pol_ind_jpn_knd_kor_fre_ger_tsn_ukr_tag_ctl_aeg_mly_cnt_mcd_moo_hin_amr_eng_scr_krd_swe_qcu_bul_por_lat_lda_tig_pan_wly_glc_jav_rus_akn_urd_dgb_sun_tha_sid_tml_swt_bam_uzb_bos_guj_azi_zul_vie_sod_ewe_cic_bem	0.0635414680177743	0.149681406627601	0.881340110062144
302	sod_slo_ven_hin_mlt_tig_aeg_swe_aze_azi_zul_bat_yor_afr_pol_bsq_cze_owc_ses_mnd_rus_nor_tsn_krd_lda_svk_hun_swt_igb_fin_spa_heb_geo_bos_mol_ukr_lat_hau_amh_urd_est_dyu_sun_ctl_tag_jpn_tml_kor_por_dut_bam_prs_jav_mcd_amr_ind_cnt_glc_akn_ben_chh_rom_pan_guj_fre_qcu_eng_alb_ita_dgb_wly_lit_sid_scr_mly_grk_ewe_ger_cic_mao_tha_anl_knd_fbf_bem_uzb_arw_bul_tur_xho_vie_gam_swa_moo_tsw	-0.790958894229977	-1.90529831967985	0.0598307385308405
303	tig_lit_dgb_scr_chh_owc_hau_prs_azi_aze_zul_sun_ven_fre_pol_bsq_mol_wly_lda_cnt_por_glc_tsw_ger_xho_dut_fin_bem_ses_hun_ctl_amh_geo_ita_eng_spa_ukr_mlt_amr_cze_est_swt_ind_ben_bat_jpn_knd_kor_arw_bul_fbf_nor_tag_krd_aeg_mao_mnd_hin_cic_mcd_sid_alb_rom_svk_slo_qcu_grk_bos_urd_ewe_sod_lat_heb_swe_mly_afr_igb_rus_dyu_jav_tha_anl_tml_tsn_moo_uzb_pan_guj_tur_swa_vie_gam_yor_bam_akn	-0.0511312392232602	-0.120448951848591	0.904387356569958
304	aeg_bul_swt_lat_chh_amh_anl_mol_azi_aze_fbf_tag_dyu_krd_svk_bsq_grk_gam_ven_cnt_dut_hin_tsw_scr_moo_ben_hun_swa_igb_fin_slo_tig_geo_guj_swe_alb_pol_sod_amr_bos_est_ses_mly_lit_mao_jpn_tml_kor_rus_afr_dgb_urd_jav_spa_heb_ind_mnd_glc_cic_ita_owc_nor_rom_ctl_ger_qcu_mcd_ukr_por_tsn_wly_pan_sid_prs_sun_cze_yor_arw_bam_bat_tha_mlt_knd_bem_ewe_uzb_eng_fre_tur_zul_vie_hau_akn_xho_lda	-0.547632881751011	-1.30488518651838	0.195151542804629
305	aeg_mcd_lda_pol_amh_mlt_wly_hin_uzb_azi_ven_sun_ses_glc_prs_bsq_pan_anl_cic_cnt_eng_nor_tsn_krd_bam_grk_hun_fbf_xho_fin_rus_sod_geo_ben_fre_rom_swe_sid_heb_bos_est_moo_ind_cze_bat_jpn_knd_kor_ukr_por_dgb_alb_jav_svk_hau_tag_mnd_lit_tsw_arw_gam_bul_guj_dut_ita_qcu_urd_ger_spa_ewe_tig_mol_amr_ctl_mly_afr_swt_lat_zul_mao_tha_owc_tml_dyu_swa_aze_scr_slo_tur_akn_vie_chh_bem_yor_igb	-0.293104338131529	-0.692426821115055	0.490394674636705
306	gam_krd_tsw_nor_mlt_aeg_heb_ger_tur_aze_dyu_ind_swt_mol_pan_bsq_scr_wly_swa_mnd_ben_swe_akn_fre_cic_svk_fin_ven_lda_est_glc_chh_geo_bos_lat_ukr_bul_sod_tig_prs_hun_ewe_bat_ita_mly_jpn_knd_kor_mcd_slo_bem_por_jav_hin_owc_mao_cnt_spa_igb_dut_sid_urd_afr_arw_alb_qcu_rus_ctl_guj_ses_amh_rom_hau_pol_sun_grk_xho_cze_tsn_tag_tha_amr_tml_yor_dgb_uzb_lit_eng_azi_bam_vie_anl_zul_fbf_moo	-0.653247343358108	-1.56273649112841	0.121511180565064
307	chh_rom_xho_lat_hau_gam_heb_dut_uzb_tur_dyu_tag_swa_bul_cze_bsq_spa_sod_bem_cnt_eng_alb_fbf_pol_moo_glc_fin_ewe_dgb_est_slo_aeg_geo_swe_krd_ukr_lit_wly_owc_ita_hun_cic_jav_urd_ind_jpn_tml_kor_mol_pan_ses_rus_bat_por_tig_mao_mnd_prs_ven_afr_amh_fre_arw_scr_ctl_qcu_svk_ger_ben_zul_sid_hin_anl_bos_sun_grk_bam_mcd_igb_mly_tha_mlt_knd_akn_yor_aze_nor_guj_azi_swt_vie_amr_lda_tsn_tsw	-0.565621055573826	-1.34991287650221	0.180320430273009
308	sid_fre_yor_mcd_gam_tig_chh_nor_aze_uzb_xho_ind_lda_spa_alb_bsq_slo_anl_ses_cnt_ben_bul_cic_mol_ewe_glc_est_igb_swa_hun_urd_amh_geo_prs_rus_arw_cze_wly_aeg_por_fin_moo_jav_grk_mao_jpn_tml_kor_scr_rom_dgb_lat_mly_eng_sod_bat_mnd_guj_zul_ukr_amr_ctl_krd_ita_lit_qcu_pan_dut_bos_akn_mlt_ger_heb_swe_tag_svk_ven_afr_tsn_sun_tha_hau_knd_tsw_bem_azi_pol_hin_tur_bam_vie_owc_dyu_fbf_swt	0.128966182036951	0.303390023608782	0.762270316161059
309	wly_alb_ses_bos_chh_amh_amr_grk_tur_uzb_zul_ind_igb_ger_por_bsq_scr_sod_fbf_cnt_urd_swe_akn_nor_swt_glc_hun_yor_moo_fin_rom_gam_geo_arw_pan_spa_pol_heb_owc_mol_est_bam_mly_hin_jav_jpn_tml_kor_bul_guj_tsw_krd_tag_afr_mlt_sun_mnd_cze_ven_rus_sid_ben_mcd_prs_ita_qcu_eng_ukr_lat_dgb_aeg_dut_hau_svk_bat_fre_cic_slo_xho_mao_tha_anl_knd_lda_bem_aze_ctl_lit_azi_swa_vie_tig_tsn_ewe_dyu	-0.0332445218470025	-0.0783483248868627	0.93771930623179
310	tig_rus_swt_fre_mlt_gam_sod_hin_azi_uzb_tsn_jav_ses_pol_nor_bsq_spa_aeg_dyu_mnd_afr_slo_dgb_ben_ewe_ukr_fin_bem_tsw_est_lat_wly_geo_arw_grk_mol_eng_amh_anl_dut_hun_moo_sun_urd_mao_jpn_knd_kor_pan_swe_zul_ctl_bat_bul_owc_mly_cnt_prs_xho_scr_amr_ger_guj_cze_rom_qcu_por_bos_glc_lda_hau_mcd_sid_ita_ind_alb_bam_lit_ven_tag_tha_chh_tml_fbf_akn_aze_krd_svk_tur_yor_vie_heb_swa_cic_igb	-0.371780984673942	-0.8805898661216	0.380809845850743
311	amh_slo_akn_krd_owc_tig_gam_afr_tur_uzb_bam_sun_dyu_arw_ctl_bsq_ita_sid_ewe_mnd_pol_eng_swa_hin_tsn_mol_est_zul_ses_fin_bos_chh_geo_rom_por_nor_ukr_aeg_mlt_lit_hun_lda_jav_mcd_ind_jpn_knd_kor_ger_svk_yor_grk_mly_cze_heb_tag_cnt_pan_cic_spa_sod_prs_glc_dut_ben_qcu_alb_swe_fre_fbf_amr_urd_anl_lat_mao_guj_dgb_bul_moo_bat_tha_hau_tml_tsw_ven_aze_scr_rus_azi_xho_vie_wly_igb_swt_bem	0.455224230968009	1.0740549823295	0.28557689986381
312	heb_alb_dgb_pol_chh_sod_mlt_mcd_azi_tur_yor_tag_ses_slo_afr_bsq_glc_sid_dyu_mnd_urd_lit_bem_krd_bam_pan_est_swa_cic_fin_spa_hau_geo_fre_arw_swe_grk_aeg_owc_eng_hun_tsw_sun_svk_mly_jpn_knd_kor_scr_bos_moo_prs_jav_ger_anl_mao_cnt_ita_zul_dut_tig_hin_ben_ctl_nor_qcu_rom_bul_cze_igb_amr_por_wly_ukr_ind_guj_xho_rus_fbf_bat_tha_amh_tml_tsn_ewe_uzb_lat_mol_aze_ven_vie_gam_swt_lda_akn	-0.0198285341724598	-0.0467351366198857	0.962824538272549
313	gam_spa_fbf_slo_hau_amr_sid_alb_uzb_aze_ven_ind_igb_urd_lit_bsq_ger_tig_moo_cnt_ita_pol_akn_arw_bam_mcd_est_swa_swt_hun_eng_amh_geo_rom_scr_bul_grk_anl_wly_ben_fin_ewe_sun_cze_mly_jpn_knd_kor_lat_afr_dgb_guj_mao_rus_mlt_jav_mnd_prs_ses_krd_heb_glc_por_pan_nor_qcu_ctl_hin_fre_tsn_owc_svk_chh_ukr_bat_mol_zul_dut_bem_tag_tha_aeg_tml_tsw_yor_tur_swe_bos_azi_cic_vie_sod_lda_dyu_xho	-0.109552417380887	-0.258364473955467	0.796696553916124
314	hau_hin_yor_mcd_aeg_mlt_sid_krd_tur_uzb_zul_bat_lda_glc_nor_bsq_afr_amr_xho_cnt_arw_ger_tsn_urd_moo_rom_hun_fbf_bem_fin_bos_wly_geo_prs_dut_grk_slo_sod_tig_spa_est_dyu_ind_scr_mao_jpn_knd_kor_ben_pan_bam_ctl_tag_svk_chh_sun_mnd_cze_ewe_eng_owc_ukr_mol_rus_lit_qcu_alb_fre_ita_ses_gam_swe_amh_pol_jav_por_tsw_lat_swt_mly_tha_anl_tml_swa_igb_aze_guj_bul_azi_akn_vie_heb_cic_dgb_ven	-0.475751999897888	-1.13093962371896	0.26098855459642
315	mlt_bos_tsw_rus_heb_hau_tig_pan_tur_uzb_dyu_ind_bem_eng_mcd_bsq_afr_gam_tsn_cnt_lit_lat_xho_cze_dgb_spa_est_yor_fbf_fin_mol_chh_geo_fre_svk_grk_dut_anl_aeg_scr_hun_moo_bat_hin_mao_jpn_tml_kor_rom_prs_zul_pol_jav_ukr_sod_tag_mnd_swe_lda_ita_wly_alb_arw_slo_bul_qcu_glc_guj_ctl_ewe_owc_krd_amh_ger_mly_nor_ven_urd_igb_sun_tha_sid_knd_ses_akn_azi_ben_por_aze_cic_vie_amr_bam_swt_swa	-0.376636138564908	-0.892724738598908	0.374308785584567
316	gam_lit_igb_slo_tig_wly_anl_krd_aze_tur_fbf_ind_tsw_por_ctl_bsq_ben_amr_yor_mnd_fre_bos_cic_swe_ewe_mol_hun_akn_bam_fin_scr_hau_geo_prs_lat_rom_svk_amh_mlt_rus_est_xho_tag_ukr_mly_jpn_tml_kor_ger_arw_moo_nor_jav_alb_aeg_sun_cnt_mcd_bem_bul_owc_eng_pan_spa_hin_qcu_cze_afr_glc_dgb_sid_guj_sod_grk_mao_ita_lda_dut_ses_bat_tha_chh_knd_swt_dyu_uzb_urd_pol_azi_ven_vie_heb_zul_tsn_swa	-0.129425153691945	-0.305362902478178	0.760772187292745
317	amh_cze_akn_svk_hau_anl_amr_lat_azi_aze_ewe_jav_dgb_swe_scr_bsq_por_gam_xho_cnt_ben_lit_lda_ctl_swt_spa_fin_fbf_yor_est_arw_chh_geo_slo_rus_guj_prs_tig_owc_grk_hun_tsw_ind_ukr_sun_jpn_tml_kor_bul_fre_igb_pan_mly_mol_aeg_tag_mnd_mcd_dyu_urd_sod_bos_eng_glc_alb_qcu_hin_dut_ita_swa_heb_ger_sid_nor_mao_afr_bam_krd_ses_bat_tha_wly_knd_tsn_bem_tur_rom_pol_uzb_zul_vie_mlt_cic_ven_moo	0.469287858870715	1.10614296646489	0.27151781332
318	tig_ctl_ven_ger_amh_mlt_sod_slo_azi_uzb_cic_bat_ewe_guj_mol_bsq_rus_hau_ses_cnt_ita_svk_yor_ben_zul_cze_est_dgb_bam_hun_bul_sid_geo_swe_fre_pan_ukr_amr_anl_spa_fin_dyu_sun_prs_mly_jpn_tml_kor_rom_nor_akn_scr_mao_lat_aeg_jav_mnd_glc_tsn_dut_chh_lit_alb_bos_eng_qcu_arw_pol_mcd_moo_wly_krd_gam_urd_ind_por_fbf_afr_igb_tag_tha_owc_knd_tsw_xho_aze_hin_grk_tur_swt_vie_heb_swa_bem_lda	-0.719842257506476	-1.72921504243715	0.0870886594946252
319	sod_cze_bem_swe_heb_gam_anl_mol_tur_aze_bam_mly_igb_por_krd_bsq_scr_hau_yor_mnd_pan_bos_dgb_guj_dyu_grk_hun_lda_xho_est_rom_aeg_geo_nor_ita_fre_eng_mlt_amr_afr_fin_ses_tag_ben_ind_jpn_tml_kor_dut_bul_akn_svk_bat_ger_amh_mao_cnt_spa_moo_pol_wly_hin_lit_rus_lat_qcu_alb_arw_glc_ewe_tig_prs_chh_ukr_jav_mcd_swt_urd_tsn_sun_tha_owc_knd_zul_swa_uzb_ctl_slo_azi_ven_vie_sid_fbf_cic_tsw	-0.869120398986169	-2.10115435665609	0.0383320889370964
320	sod_svk_igb_eng_heb_hau_tig_ger_azi_uzb_ven_sun_fbf_slo_ctl_bsq_rus_sid_ewe_mnd_por_urd_tsn_krd_swt_alb_est_cic_akn_fin_ita_aeg_geo_fre_scr_bos_pan_anl_amr_swe_hun_xho_mao_lat_tag_jpn_tml_kor_hin_pol_zul_spa_ind_cze_amh_bat_cnt_bul_tsw_mcd_mlt_lit_ukr_rom_prs_qcu_grk_mol_dut_dyu_chh_afr_wly_guj_mly_ben_bam_glc_swa_jav_tha_owc_knd_moo_dgb_aze_nor_arw_tur_lda_vie_gam_bem_ses_yor	-0.0567417776806005	-0.133787600796403	0.893859621372148
321	aeg_swe_ses_bos_anl_chh_sid_mol_azi_aze_moo_jav_ven_lit_eng_bsq_spa_owc_zul_cnt_hin_ukr_dyu_dut_yor_por_hun_igb_bam_fin_glc_wly_geo_urd_slo_lat_alb_heb_hau_ita_est_ewe_mly_cze_bat_jpn_tml_kor_pol_krd_bem_svk_tag_afr_sod_sun_mnd_nor_tsn_guj_gam_ctl_bul_rus_arw_qcu_mcd_fre_scr_cic_amr_grk_mlt_ger_ind_pan_lda_prs_swt_mao_tha_tig_knd_akn_xho_tur_ben_rom_uzb_tsw_vie_amh_swa_dgb_fbf	0.12728709814698	0.299637359446662	0.765122441482339
322	aeg_prs_xho_mol_chh_amr_anl_por_tur_aze_swt_mao_tsw_alb_cze_bsq_rus_tig_fbf_mnd_ger_swe_ses_dut_akn_lat_fin_swa_dyu_hun_ben_amh_geo_hin_ukr_lit_krd_hau_heb_afr_est_moo_jav_fre_tag_jpn_knd_kor_rom_pol_ven_mcd_ind_guj_owc_mly_cnt_bul_tsn_bos_wly_urd_ita_spa_ctl_qcu_pan_scr_eng_bem_gam_glc_sod_nor_sun_svk_igb_slo_bam_bat_tha_mlt_tml_ewe_lda_azi_arw_grk_uzb_cic_vie_sid_zul_yor_dgb	-0.849855283554659	-2.04963389449133	0.0432160824347006
323	owc_fre_swa_por_chh_sid_gam_bos_azi_aze_bem_jav_tsn_rom_mcd_bsq_afr_heb_tsw_cnt_grk_rus_swt_nor_bam_swe_hun_zul_ven_fin_urd_amh_geo_lat_guj_ben_krd_sod_wly_ger_est_ewe_bat_prs_mly_jpn_knd_kor_lit_spa_dgb_ukr_sun_dut_anl_mao_mnd_pan_lda_alb_aeg_eng_slo_mol_svk_qcu_hin_ita_pol_dyu_hau_bul_tig_ctl_ind_arw_moo_scr_ses_tag_tha_amr_tml_igb_yor_uzb_glc_cze_tur_fbf_vie_mlt_cic_xho_akn	-0.20612620033717	-0.486980485115386	0.627417973119432
324	chh_por_moo_urd_amr_owc_aeg_afr_azi_tur_dgb_tag_ven_ben_lat_bsq_pol_gam_bam_mnd_arw_pan_tsn_cze_dyu_dut_hun_swt_igb_est_eng_heb_geo_spa_prs_glc_swe_tig_sid_scr_fin_fbf_bat_slo_ind_jpn_knd_kor_mol_rus_yor_bul_mao_ukr_amh_sun_cnt_fre_bem_krd_anl_hin_svk_alb_nor_qcu_ctl_guj_rom_cic_wly_ita_mlt_ger_mly_mcd_xho_bos_akn_jav_tha_hau_tml_ewe_tsw_aze_grk_lit_uzb_zul_vie_sod_lda_ses_swa	0.0595089624749772	0.140295564984789	0.888729879936196
325	chh_mcd_akn_por_sid_anl_tig_rus_tur_uzb_ewe_jav_fbf_cze_dut_bsq_ger_amh_moo_cnt_pol_hin_tsn_arw_tsw_svk_est_ses_igb_hun_ben_gam_geo_swe_eng_fre_nor_wly_amr_bul_fin_bam_tag_afr_mao_jpn_tml_kor_lat_ctl_bem_rom_bat_grk_mlt_sun_mnd_bos_yor_glc_hau_ukr_urd_scr_spa_qcu_slo_lit_pan_zul_aeg_ita_heb_guj_ind_mol_lda_alb_cic_mly_tha_owc_knd_ven_dgb_azi_krd_prs_aze_dyu_vie_sod_xho_swt_swa	-0.181552184379386	-0.428609528757614	0.669198525690494
326	owc_lit_zul_pol_anl_tig_amr_scr_tur_azi_dyu_mao_swa_hin_ukr_bsq_bos_heb_ven_mnd_nor_svk_moo_rom_igb_rus_hun_dgb_lda_fin_urd_chh_geo_lat_ita_prs_fre_amh_mlt_cze_est_bam_ind_ger_sun_jpn_knd_kor_guj_spa_tsw_swe_mly_krd_wly_bat_cnt_dut_cic_ben_aeg_glc_ctl_arw_por_qcu_bul_mcd_grk_akn_gam_afr_sid_pan_tag_eng_swt_mol_xho_jav_tha_sod_tml_ewe_bem_aze_alb_slo_uzb_fbf_vie_hau_ses_yor_tsn	-0.0150618659816076	-0.035509145309072	0.971749859978752
327	gam_prs_swa_lat_sod_wly_hau_grk_aze_azi_ewe_sun_zul_pan_nor_bsq_pol_amr_yor_cnt_ctl_bos_ses_hin_xho_guj_fin_lda_fbf_hun_arw_chh_geo_scr_afr_mol_slo_amh_mlt_fre_est_cic_mao_spa_jav_jpn_knd_kor_por_alb_ven_ita_ind_ukr_sid_bat_mnd_urd_tsn_krd_anl_mcd_cze_glc_bul_qcu_svk_swe_eng_igb_tig_rus_aeg_lit_tag_ger_tsw_dut_bem_mly_tha_owc_tml_moo_swt_tur_rom_ben_uzb_dgb_vie_heb_bam_dyu_akn	0.0731527760262585	0.172184754591547	0.863666426614196
328	chh_scr_igb_bos_sid_mlt_owc_slo_tur_aze_bam_tag_cic_lit_prs_bsq_fre_amr_dgb_mnd_hin_ita_ewe_cze_bem_svk_hun_swa_fbf_fin_urd_wly_geo_alb_grk_ben_mol_heb_amh_ger_est_akn_bat_nor_mao_jpn_tml_kor_pol_arw_zul_rus_mly_ukr_anl_sun_cnt_bul_ven_guj_gam_swe_glc_por_spa_qcu_lat_eng_afr_tsw_hau_mcd_aeg_ctl_jav_dut_dyu_rom_xho_ind_tha_sod_knd_moo_yor_uzb_krd_pan_azi_tsn_vie_tig_lda_swt_ses	-0.123020398806393	-0.290061873314658	0.77241466344047
329	sod_bos_cic_ger_sid_amr_anl_mol_tur_azi_bam_jav_xho_svk_lit_bsq_spa_chh_dgb_cnt_grk_krd_yor_bul_tsw_nor_fin_akn_fbf_hun_mcd_owc_geo_pan_rom_cze_ben_aeg_tig_por_est_zul_sun_scr_mao_jpn_tml_kor_dut_slo_igb_prs_tag_alb_mlt_ind_mnd_swe_tsn_urd_gam_pol_ukr_ita_fre_qcu_eng_glc_guj_dyu_hau_ctl_wly_rus_bat_hin_bem_lat_swa_mly_tha_amh_knd_lda_moo_uzb_afr_arw_aze_ewe_vie_heb_swt_ven_ses	-0.106039685686355	-0.250195036953288	0.802988387487718
330	hau_fre_igb_krd_amr_anl_gam_ger_aze_uzb_swa_ind_ses_lit_prs_bsq_mcd_wly_yor_cnt_rus_urd_tsw_glc_xho_pan_hun_dgb_dyu_est_dut_heb_geo_alb_ben_pol_hin_chh_owc_bos_fin_lda_bat_ctl_jav_jpn_knd_kor_cze_slo_bam_bul_sun_nor_sid_mao_mnd_ita_moo_spa_tig_mol_eng_svk_guj_qcu_swe_lat_grk_bem_aeg_por_mlt_ukr_tag_afr_cic_scr_fbf_mly_tha_amh_tml_ewe_zul_azi_rom_arw_tur_akn_vie_sod_swt_ven_tsn	-0.276192216302042	-0.653038310777692	0.51534275503887
331	aeg_prs_bam_mcd_mlt_hau_gam_lit_uzb_tur_dgb_jav_swa_pol_afr_bsq_dut_tig_dyu_mnd_eng_cze_ses_bos_yor_ctl_hun_igb_moo_fin_nor_anl_geo_mol_hin_grk_urd_sod_wly_alb_est_lda_bat_krd_mao_jpn_tml_kor_swe_ger_cic_spa_tag_rom_sid_sun_cnt_svk_fbf_lat_chh_ukr_rus_arw_fre_qcu_pan_por_scr_ven_amh_glc_owc_guj_ind_ben_tsn_ita_ewe_mly_tha_heb_knd_xho_zul_azi_bul_slo_aze_tsw_vie_amr_bem_akn_swt	-0.993245933520045	-2.42306328400273	0.0173266252218413
332	aeg_ukr_yor_bul_wly_sod_anl_ger_uzb_tur_swa_bat_ewe_eng_prs_bsq_hin_chh_akn_mnd_swe_mol_dyu_rom_dgb_scr_hun_zul_bem_fin_bos_owc_geo_afr_mcd_spa_arw_mlt_amh_ita_est_tsn_ind_guj_sun_jpn_knd_kor_cze_ben_xho_rus_tag_lat_amr_mao_cnt_dut_igb_urd_tig_grk_pan_nor_pol_qcu_por_krd_alb_fbf_sid_svk_gam_fre_mly_glc_moo_slo_swt_jav_tha_hau_tml_bam_ses_aze_lit_ctl_azi_ven_vie_heb_lda_cic_tsw	-0.700231159646119	-1.67796242672438	0.0967120940171733
333	sod_krd_ewe_rom_hau_wly_amr_cze_azi_aze_tsn_bat_swa_svk_grk_bsq_lit_sid_tsw_mnd_glc_swe_cic_mol_bem_ctl_est_yor_igb_fin_lat_aeg_geo_prs_slo_alb_bos_heb_amh_eng_hun_akn_tag_pan_jav_jpn_tml_kor_dut_guj_xho_ben_mly_bul_anl_ind_cnt_afr_swt_pol_tig_por_hin_ukr_fre_qcu_mcd_arw_ita_dyu_chh_ger_mlt_spa_mao_rus_bam_nor_dgb_sun_tha_gam_knd_ses_zul_tur_scr_urd_uzb_fbf_vie_owc_moo_ven_lda	0.0722739263252276	0.170169579596482	0.865246419563556
334	sid_lat_ses_pan_hau_wly_anl_hin_aze_uzb_ewe_sun_dyu_guj_cze_bsq_mcd_gam_akn_cnt_slo_prs_lda_ukr_bam_bul_hun_swt_dgb_fin_ben_amh_geo_bos_swe_spa_rom_owc_amr_scr_est_tsw_mly_lit_mao_jpn_knd_kor_mol_por_ven_rus_bat_svk_chh_tag_mnd_ger_moo_grk_sod_ctl_arw_glc_afr_qcu_alb_ita_dut_cic_mlt_eng_heb_fre_ind_urd_tsn_nor_bem_jav_tha_aeg_tml_swa_fbf_azi_pol_krd_tur_xho_vie_tig_zul_igb_yor	-0.21358449369705	-0.504601816212787	0.61503207168711
335	gam_rom_dyu_alb_tig_heb_amh_slo_tur_azi_xho_jav_ewe_dut_cze_bsq_fre_sod_ses_cnt_bul_rus_igb_mol_yor_ukr_hun_fbf_swa_est_ita_chh_geo_por_urd_mcd_grk_aeg_owc_prs_fin_cic_ind_svk_mao_jpn_tml_kor_ctl_swe_akn_glc_mly_pan_anl_bat_mnd_pol_swt_spa_hau_krd_eng_ger_lit_qcu_arw_ben_lat_bem_amr_afr_mlt_scr_tag_bos_tsw_hin_zul_sun_tha_wly_knd_bam_moo_aze_nor_guj_uzb_dgb_vie_sid_ven_lda_tsn	0.073521658409318	0.173183079548568	0.862883897174143
336	amh_ita_xho_lat_mlt_sod_tig_svk_azi_aze_moo_mao_akn_bul_mcd_bsq_hin_sid_bem_cnt_rus_fre_zul_swe_dyu_pol_hun_cic_fbf_est_spa_aeg_geo_glc_guj_ger_ben_wly_chh_grk_fin_swa_ind_bos_bat_jpn_tml_kor_ukr_lit_dgb_dut_sun_afr_hau_mly_mnd_rom_igb_cze_heb_mol_arw_slo_ctl_qcu_pan_urd_eng_ses_owc_por_gam_krd_tag_scr_lda_prs_tsn_jav_tha_amr_knd_ven_swt_tur_nor_alb_uzb_ewe_vie_anl_tsw_yor_bam	-0.638780330787263	-1.52934769862877	0.129572632933749
337	chh_eng_moo_mol_sid_gam_tig_scr_uzb_azi_yor_jav_ses_lat_por_bsq_slo_anl_ewe_cnt_rus_ben_swt_ger_igb_fre_est_bem_dgb_fin_bos_amh_geo_mcd_rom_afr_pol_hau_heb_krd_hun_tsn_mao_prs_mly_jpn_knd_kor_alb_dut_cic_guj_tag_arw_sod_ind_mnd_lit_swa_spa_mlt_ctl_hin_svk_bul_qcu_ukr_ita_grk_zul_wly_cze_owc_glc_bat_nor_lda_urd_bam_sun_tha_aeg_tml_xho_tsw_aze_pan_swe_tur_ven_vie_amr_akn_fbf_dyu	-0.535234601162123	-1.27414496063559	0.205786850326339
338	mlt_ger_lda_eng_owc_sid_amh_mol_azi_uzb_dgb_sun_bem_glc_spa_bsq_cze_tig_cic_mnd_urd_scr_dyu_afr_ewe_krd_hun_ses_yor_fin_rus_gam_geo_pol_arw_ben_prs_wly_anl_mcd_est_akn_ind_bul_mao_jpn_knd_kor_por_fre_swt_hin_mly_grk_aeg_jav_cnt_swe_igb_slo_chh_nor_svk_lit_rom_qcu_bos_pan_ctl_fbf_heb_ukr_amr_alb_bat_lat_swa_ita_tsw_tag_tha_sod_tml_moo_bam_tur_guj_dut_aze_zul_vie_hau_ven_xho_tsn	-0.145356837866074	-0.343201978581157	0.732221121748746
339	owc_lit_zul_mol_heb_amr_sod_fre_azi_aze_ewe_tag_tsw_glc_ger_bsq_scr_gam_bam_cnt_krd_ukr_yor_ctl_tsn_grk_hun_ven_moo_fin_spa_mlt_geo_swe_rom_eng_pol_wly_tig_arw_est_ses_mly_prs_bat_jpn_tml_kor_nor_slo_swt_ita_ind_lat_sid_mao_mnd_ben_xho_mcd_chh_guj_hin_alb_cze_qcu_urd_dut_afr_dgb_anl_bul_amh_svk_sun_rus_dyu_por_fbf_jav_tha_aeg_knd_lda_bem_uzb_bos_pan_tur_swa_vie_hau_cic_igb_akn	-0.520689500751868	-1.23973300271546	0.218193325766364
340	owc_urd_swa_mcd_mlt_heb_hau_eng_azi_uzb_bam_jav_igb_guj_arw_bsq_grk_anl_tsn_mnd_spa_nor_yor_rom_cic_mol_fin_zul_xho_est_swe_sod_geo_glc_prs_ben_bos_wly_sid_ukr_hun_fbf_sun_slo_mao_jpn_knd_kor_pol_por_bem_ita_bat_hin_tig_tag_cnt_cze_lda_pan_chh_svk_lit_fre_ctl_qcu_krd_afr_ger_dyu_amr_rus_gam_dut_mly_bul_ewe_scr_swt_ind_tha_aeg_tml_tsw_moo_tur_alb_lat_aze_akn_vie_amh_ses_ven_dgb	-0.428837710961939	-1.01611584114412	0.312210455437593
341	tig_hin_dgb_spa_amh_mlt_amr_mol_aze_tur_zul_jav_xho_por_pol_bsq_ukr_anl_akn_cnt_bul_slo_fbf_guj_ewe_swe_est_swa_lda_fin_alb_chh_geo_cze_rom_arw_ctl_owc_aeg_urd_hun_ses_ind_scr_mao_jpn_tml_kor_grk_lat_swt_eng_sun_lit_wly_mly_mnd_rus_igb_bos_gam_pan_prs_mcd_ger_qcu_glc_nor_afr_ven_heb_fre_hau_dut_bat_svk_bam_krd_moo_tag_tha_sod_knd_tsw_yor_azi_ben_ita_uzb_dyu_vie_sid_bem_cic_tsn	-0.572926526880823	-1.36514690195494	0.175500226162193
342	gam_dut_igb_ita_chh_sid_tig_mcd_tur_aze_ewe_mly_fbf_ger_spa_bsq_glc_amr_tsn_cnt_swe_slo_zul_guj_ses_nor_fin_yor_cic_est_arw_mlt_geo_fre_eng_grk_svk_wly_owc_cze_hun_moo_bat_krd_ind_jpn_tml_kor_scr_por_xho_rom_tag_lat_aeg_sun_mnd_alb_akn_ben_amh_afr_ukr_bos_lit_qcu_pan_bul_rus_dyu_heb_hin_sod_prs_mao_pol_bam_ctl_bem_jav_tha_hau_knd_ven_lda_uzb_mol_urd_azi_tsw_vie_anl_swa_swt_dgb	-0.139302826020124	-0.32876380830928	0.743073384743734
343	wly_bos_dyu_nor_tig_gam_aeg_swe_azi_tur_cic_mly_akn_urd_mol_bsq_dut_heb_xho_cnt_lat_ukr_fbf_pol_swa_eng_fin_lda_moo_est_spa_owc_geo_fre_ita_glc_rus_anl_sid_slo_hun_dgb_ind_krd_mao_jpn_knd_kor_lit_guj_bam_ben_tag_arw_chh_jav_mnd_cze_bem_bul_hau_hin_grk_por_ger_qcu_svk_scr_ctl_yor_sod_prs_mlt_mcd_sun_pan_swt_rom_ven_bat_tha_amh_tml_tsw_ses_aze_alb_afr_uzb_ewe_vie_amr_zul_igb_tsn	-0.226412708428993	-0.535701638525375	0.593443624569733
344	mlt_ben_ewe_rus_owc_heb_hau_mcd_uzb_aze_akn_ind_lda_ger_bul_bsq_dut_chh_ven_cnt_pol_ukr_ses_eng_tsn_prs_fin_bem_swa_est_slo_amr_geo_nor_grk_cze_arw_amh_tig_urd_hun_yor_sun_guj_mly_jpn_knd_kor_lit_scr_moo_fre_tag_ita_wly_jav_mnd_krd_zul_rom_sod_por_mol_svk_pan_qcu_lat_ctl_alb_xho_anl_hin_sid_spa_mao_glc_swt_afr_dyu_bat_tha_gam_tml_igb_dgb_tur_bos_swe_azi_tsw_vie_aeg_bam_cic_fbf	-0.466656058501683	-1.11083447383519	0.269503332676354
345	chh_por_bem_krd_wly_hau_amr_nor_azi_uzb_moo_tag_lda_prs_mcd_bsq_pol_gam_bam_mnd_spa_scr_dgb_eng_igb_dut_hun_cic_swt_est_svk_mlt_geo_bos_alb_ben_lit_owc_sid_hin_fin_fbf_ind_pan_mly_jpn_tml_kor_swe_urd_xho_bul_mao_rus_amh_sun_cnt_ukr_tsn_grk_anl_ctl_cze_ita_guj_qcu_mol_ger_lat_dyu_aeg_fre_heb_afr_bat_arw_yor_glc_ven_jav_tha_sod_knd_tsw_ses_aze_slo_rom_tur_ewe_vie_tig_zul_swa_akn	0.152563319254203	0.359289659850184	0.720192895499616
346	tig_ben_ven_svk_sod_aeg_owc_cze_tur_aze_lda_mly_fbf_grk_rus_bsq_rom_heb_ewe_mnd_lit_glc_swt_por_dgb_scr_hun_tsn_moo_est_prs_mlt_geo_swe_alb_bos_arw_chh_amr_dut_fin_tsw_jav_slo_ind_jpn_tml_kor_eng_lat_ses_mol_tag_ger_wly_mao_cnt_krd_yor_nor_anl_spa_bul_afr_hin_qcu_pan_pol_ita_dyu_hau_ctl_gam_ukr_bat_guj_cic_fre_zul_sun_tha_sid_knd_swa_bem_uzb_mcd_urd_azi_xho_vie_amh_igb_bam_akn	-0.926025598398652	-2.24839583001945	0.0269128476728116
347	chh_rom_ses_hin_tig_hau_wly_glc_uzb_azi_fbf_ind_akn_pan_afr_bsq_mcd_amh_swt_cnt_fre_mol_moo_pol_bam_arw_hun_swa_zul_fin_cze_aeg_geo_ukr_spa_ben_grk_gam_sid_krd_est_dgb_mao_scr_jav_jpn_knd_kor_bos_urd_xho_nor_tag_por_heb_bat_mnd_eng_igb_rus_anl_dut_ita_ger_svk_qcu_ctl_swe_alb_tsn_amr_slo_sod_guj_mly_bul_yor_lat_dyu_sun_tha_mlt_tml_ewe_lda_tur_prs_lit_aze_tsw_vie_owc_ven_bem_cic	0.577659190038645	1.37560269225504	0.172248858953575
348	aeg_glc_xho_ben_wly_heb_owc_bos_tur_uzb_tsn_bat_ewe_pol_alb_bsq_hin_sid_bem_cnt_eng_mcd_swa_svk_lda_afr_fin_dgb_bam_est_slo_gam_geo_fre_urd_ita_rom_sod_anl_ctl_hun_igb_jav_por_mao_jpn_tml_kor_grk_ger_akn_scr_mly_pan_mlt_ind_mnd_bul_yor_prs_hau_ukr_lit_arw_spa_qcu_nor_mol_cze_dyu_tig_lat_amr_krd_sun_swe_zul_guj_moo_tag_tha_chh_knd_swt_cic_aze_dut_rus_azi_ven_vie_amh_fbf_ses_tsw	-0.334836403116093	-0.793440376584663	0.429541022051083
349	hau_scr_tsn_afr_chh_aeg_sid_lit_uzb_aze_bem_sun_swt_urd_cze_bsq_nor_heb_dyu_mnd_guj_glc_ven_bul_xho_ukr_hun_moo_dgb_fin_rus_tig_geo_grk_prs_slo_mol_mlt_wly_pol_est_fbf_tag_fre_ind_jpn_knd_kor_ben_hin_tsw_eng_mly_arw_anl_mao_cnt_swe_ewe_mcd_amh_alb_pan_por_ctl_qcu_ger_spa_lat_akn_owc_krd_sod_dut_jav_rom_ses_ita_swa_bat_tha_gam_tml_igb_bam_tur_svk_bos_azi_zul_vie_amr_cic_lda_yor	-0.457998803243875	-1.08810986551808	0.279358457592677
350	amr_pan_zul_mcd_hau_sod_anl_glc_aze_azi_lda_bat_dyu_swe_ita_bsq_svk_heb_swt_mnd_cze_rus_yor_ukr_ses_arw_hun_igb_bem_fin_prs_amh_geo_scr_krd_lat_por_chh_owc_bos_est_cic_jav_guj_mao_jpn_tml_kor_spa_pol_xho_ben_sun_alb_aeg_ind_cnt_bul_tsn_ctl_tig_grk_slo_mol_dut_qcu_eng_rom_urd_moo_gam_afr_mlt_ger_mly_fre_ven_hin_bam_tag_tha_sid_knd_ewe_dgb_uzb_lit_nor_tur_fbf_vie_wly_swa_tsw_akn	-0.245624806871899	-0.579682291926633	0.563530567078462
351	anl_urd_bem_ctl_tig_gam_owc_rus_azi_uzb_dgb_jav_yor_ukr_fre_bsq_lit_mlt_moo_cnt_eng_mol_fbf_por_cic_swe_hun_ses_ven_fin_grk_amr_geo_rom_afr_guj_nor_aeg_wly_dut_est_tsw_mly_krd_mao_jpn_knd_kor_glc_slo_swt_spa_tag_svk_heb_bat_mnd_bos_ewe_ita_amh_pan_arw_prs_lat_qcu_ben_mcd_hin_zul_chh_ger_hau_bul_sun_cze_swa_alb_xho_ind_tha_sid_tml_lda_akn_tur_pol_scr_aze_tsn_vie_sod_bam_igb_dyu	-0.794900823137821	-1.91845096983578	0.0581211432481363
352	anl_ben_igb_grk_sid_mlt_owc_swe_uzb_azi_ses_bat_bam_rus_cze_bsq_svk_tig_akn_mnd_guj_lat_xho_fre_cic_urd_est_ven_ewe_fin_lit_gam_geo_glc_pan_alb_eng_sod_chh_mcd_hun_tsn_ind_arw_tag_jpn_tml_kor_prs_nor_dgb_ukr_sun_slo_aeg_mao_cnt_hin_bem_krd_hau_pol_ita_scr_por_qcu_mol_afr_ctl_yor_wly_dut_amr_bos_mly_bul_zul_rom_tsw_jav_tha_heb_knd_moo_lda_aze_spa_ger_tur_swt_vie_amh_swa_fbf_dyu	0.0623131050224404	0.14656827594617	0.883790045958429
353	amh_nor_tsw_guj_anl_mlt_sid_pan_azi_uzb_dgb_sun_fbf_eng_rom_bsq_spa_tig_bem_mnd_ita_cze_dyu_afr_igb_grk_est_yor_ses_fin_bos_heb_geo_ukr_krd_fre_lit_aeg_amr_arw_hun_swt_bat_glc_mly_jpn_tml_kor_slo_rus_akn_pol_mao_bul_wly_tag_cnt_svk_ewe_dut_chh_scr_mol_ctl_hin_qcu_por_prs_urd_tsn_gam_ben_sod_alb_ind_swe_xho_mcd_bam_jav_tha_hau_knd_swa_zul_aze_lat_ger_tur_ven_vie_owc_moo_lda_cic	-0.258893501177887	-0.612217433577553	0.541887884447507
354	amr_nor_dgb_glc_sod_hau_mlt_pol_azi_aze_igb_mao_tsn_alb_spa_bsq_pan_amh_ven_cnt_lit_krd_yor_bul_lda_ukr_hun_ewe_xho_est_slo_anl_geo_dut_hin_cze_rom_chh_sid_ita_fin_dyu_mly_afr_sun_jpn_knd_kor_ctl_mcd_tsw_arw_jav_ger_aeg_ind_mnd_fre_cic_guj_tig_prs_urd_grk_svk_qcu_eng_rus_bos_moo_wly_lat_owc_ben_bat_mol_akn_scr_fbf_tag_tha_gam_tml_bem_zul_uzb_por_swe_tur_ses_vie_heb_swt_bam_swa	-0.440235859465982	-1.04707172940607	0.297780205588339
355	amr_ctl_igb_slo_hau_aeg_sod_ukr_tur_aze_zul_tag_dgb_arw_fre_bsq_lit_heb_swa_cnt_dut_cze_lda_svk_yor_eng_hun_dyu_tsw_est_pan_mlt_geo_ben_bos_swe_krd_sid_chh_nor_fin_bem_ind_hin_jav_jpn_tml_kor_rus_lat_swt_bul_bat_glc_owc_mly_mnd_guj_bam_prs_amh_spa_por_mcd_grk_qcu_rom_alb_afr_cic_wly_urd_anl_scr_sun_mol_ses_pol_ewe_mao_tha_tig_knd_akn_ven_azi_ger_ita_uzb_tsn_vie_gam_moo_fbf_xho	-0.266496257655132	-0.629848434328542	0.530338178711599
356	gam_dut_tsn_ukr_wly_owc_aeg_scr_azi_uzb_swt_jav_akn_pol_grk_bsq_ben_amh_tsw_mnd_arw_fre_cic_mcd_bam_mol_fin_zul_ewe_hun_urd_sid_geo_ger_lit_ctl_glc_amr_hau_rom_est_bem_ind_bos_mly_jpn_tml_kor_svk_afr_dgb_por_sun_prs_anl_mao_cnt_krd_moo_ita_mlt_swe_guj_alb_spa_qcu_slo_hin_cze_dyu_heb_pan_sod_bul_tag_rus_ven_eng_lda_bat_tha_chh_knd_yor_ses_tur_lat_nor_aze_xho_vie_tig_swa_igb_fbf	-0.0438640294953306	-0.103385512646136	0.917879626086255
357	amr_alb_cic_bos_heb_hau_aeg_ger_tur_azi_bam_bat_ses_ctl_rus_bsq_spa_mlt_bem_cnt_dut_scr_yor_eng_dgb_ita_est_xho_akn_fin_fre_sod_geo_afr_guj_swe_mol_tig_amh_por_hun_lda_mao_hin_ind_jpn_tml_kor_ukr_slo_ven_glc_sun_grk_chh_jav_mnd_nor_igb_svk_gam_krd_lat_prs_urd_qcu_rom_mcd_ben_ewe_anl_bul_sid_pan_tag_pol_swa_arw_fbf_mly_tha_wly_knd_zul_tsw_aze_lit_cze_uzb_moo_vie_owc_dyu_tsn_swt	-0.400062959151018	-0.949567871964946	0.344792994965969
358	sod_glc_ewe_hin_gam_chh_amr_lat_aze_azi_yor_bat_lda_ger_rom_bsq_por_hau_akn_cnt_mcd_swe_igb_ita_ven_dut_fin_fbf_swa_hun_bos_mlt_geo_cze_prs_eng_alb_amh_anl_mol_est_dgb_mao_pan_jav_jpn_knd_kor_pol_ukr_tsn_guj_mly_arw_aeg_ind_mnd_urd_zul_afr_tig_fre_ben_scr_ctl_qcu_nor_krd_svk_dyu_wly_grk_heb_spa_sun_lit_xho_slo_cic_tag_tha_sid_tml_swt_tsw_tur_rus_bul_uzb_bam_vie_owc_ses_bem_moo	-0.46470545374572	-1.10453454832605	0.272210856381631
359	tig_bul_swa_scr_sod_hau_amh_glc_aze_azi_xho_ind_bam_spa_dut_bsq_prs_amr_akn_cnt_mcd_fre_dyu_slo_zul_pan_hun_dgb_moo_fin_lat_aeg_geo_ben_bos_ukr_lit_chh_mlt_guj_est_cic_bat_nor_jav_jpn_tml_kor_ita_cze_ven_eng_sun_svk_owc_mly_mnd_pol_ewe_ctl_gam_swe_ger_por_alb_qcu_mol_arw_grk_yor_sid_hin_heb_rus_mao_krd_tsw_afr_swt_tag_tha_anl_knd_lda_tsn_uzb_urd_rom_tur_fbf_vie_wly_ses_bem_igb	-0.862049560968658	-2.0839823990704	0.0399041577127156
360	sid_dut_tsn_hin_heb_sod_owc_pan_uzb_tur_ewe_jav_lda_guj_fre_bsq_bul_aeg_swa_cnt_slo_scr_dyu_spa_ven_eng_est_fbf_ses_hun_lit_wly_geo_arw_svk_swe_pol_tig_gam_cze_fin_yor_mly_ukr_sun_jpn_knd_kor_mcd_bos_zul_ger_mao_krd_hau_bat_mnd_afr_bam_rus_chh_rom_glc_lat_prs_qcu_ctl_por_ita_bem_anl_ben_mlt_urd_ind_alb_igb_mol_cic_tag_tha_amr_tml_moo_xho_aze_grk_nor_azi_akn_vie_amh_swt_tsw_dgb	0.371803831438241	0.877440035443743	0.382508768947355
361	heb_ben_bem_guj_sid_anl_amr_ger_aze_azi_lda_sun_zul_svk_bos_bsq_bul_sod_ewe_mnd_urd_grk_swt_eng_tsw_spa_est_dgb_igb_hun_lit_gam_geo_pol_pan_krd_arw_amh_aeg_swe_fin_ven_tag_nor_mly_jpn_knd_kor_prs_mol_moo_rom_bat_ctl_owc_ind_cnt_glc_yor_rus_tig_mcd_ukr_dut_por_qcu_slo_afr_alb_xho_wly_scr_chh_cze_mao_ita_ses_lat_cic_jav_tha_hau_tml_dyu_bam_tur_fre_hin_uzb_akn_vie_mlt_swa_fbf_tsn	-0.725854874160598	-1.74007641585597	0.0851535766188951
362	mlt_spa_akn_scr_tig_sod_owc_pol_azi_aze_tsn_jav_dgb_nor_ger_bsq_dut_aeg_ewe_mnd_lit_svk_lda_hin_moo_ctl_fin_cic_fbf_est_lat_amr_geo_swe_ukr_mol_rom_anl_heb_rus_hun_bam_tag_ita_bat_jpn_tml_kor_bos_por_swt_prs_mly_pan_sid_ind_cnt_bul_zul_grk_wly_fre_afr_arw_alb_qcu_krd_mcd_glc_bem_gam_slo_chh_guj_sun_urd_xho_ben_yor_mao_tha_hau_knd_igb_swa_uzb_eng_cze_tur_tsw_vie_amh_dyu_ses_ven	-1.03876442080227	-2.54243939005057	0.0126605635635537
363	tig_ukr_xho_slo_hau_anl_sod_por_aze_tur_tsn_mly_bam_bul_mol_bsq_bos_owc_fbf_cnt_ctl_afr_bem_rom_tsw_ger_est_ewe_yor_fin_ben_mlt_geo_urd_alb_nor_lat_aeg_heb_hin_hun_swt_jav_fre_ind_jpn_knd_kor_spa_prs_ven_svk_bat_dut_sid_tag_mnd_cze_ses_glc_amh_eng_arw_pan_grk_qcu_pol_rus_ita_akn_chh_mcd_gam_swe_mao_scr_cic_guj_zul_sun_tha_amr_tml_dgb_lda_azi_lit_krd_uzb_dyu_vie_wly_moo_swa_igb	-0.631393549634753	-1.51049695004892	0.134307034152529
364	anl_guj_swt_scr_tig_amr_amh_arw_tur_azi_swa_ind_ewe_ger_pol_bsq_urd_heb_bam_mnd_krd_eng_xho_bul_dgb_grk_fin_dyu_moo_est_slo_sod_geo_pan_mol_svk_lit_chh_wly_cze_hun_zul_jav_ukr_tag_jpn_knd_kor_mcd_ctl_fbf_glc_bat_ita_aeg_sun_cnt_rus_ses_bos_hau_por_alb_ben_swe_qcu_nor_lat_fre_tsn_sid_afr_mlt_rom_mao_prs_lda_dut_igb_mly_tha_gam_tml_ven_yor_uzb_hin_spa_aze_cic_vie_owc_tsw_akn_bem	0.109731146474149	0.258116586112883	0.796887273914356
365	wly_por_swt_spa_tig_aeg_gam_alb_aze_uzb_lda_bat_yor_ger_eng_bsq_swe_sid_igb_mnd_nor_ben_tsw_guj_bam_urd_est_dyu_xho_fin_scr_mlt_geo_arw_rom_krd_lat_owc_amr_ctl_hun_moo_ind_ukr_sun_jpn_tml_kor_rus_cze_cic_fre_jav_lit_hau_mao_cnt_glc_ven_pol_amh_mol_bul_prs_mcd_qcu_hin_slo_dut_zul_chh_svk_sod_bos_tag_pan_ewe_ita_bem_mly_tha_anl_knd_ses_dgb_tur_afr_grk_azi_fbf_vie_heb_akn_tsn_swa	-1.06670646092368	-2.60783254467024	0.010615112022557
366	sid_arw_ewe_ger_sod_hau_owc_guj_tur_azi_tsn_ind_swt_pan_scr_bsq_afr_tig_dgb_mnd_svk_bos_ses_lat_fbf_bul_hun_bem_igb_est_dut_gam_geo_ben_mol_spa_urd_heb_mlt_pol_fin_akn_tag_prs_bat_jpn_knd_kor_glc_cze_bam_rus_mao_ita_amr_mly_cnt_hin_ven_lit_anl_slo_ctl_por_rom_qcu_grk_fre_krd_cic_chh_swe_aeg_nor_sun_ukr_zul_mcd_swa_jav_tha_amh_tml_tsw_dyu_uzb_eng_alb_aze_yor_vie_wly_xho_moo_lda	0.409348183208959	0.965252575784798	0.336921652906001
367	aeg_ctl_xho_bos_amr_owc_amh_eng_aze_azi_igb_tag_tsw_spa_prs_bsq_glc_sod_swt_mnd_dut_ita_ses_svk_lda_swe_hun_yor_cic_est_por_tig_geo_urd_krd_nor_mol_sid_mlt_mcd_fin_dyu_bat_grk_sun_jpn_tml_kor_ger_pan_ewe_ukr_mly_pol_wly_jav_cnt_bul_tsn_alb_chh_lit_afr_hin_fre_qcu_scr_slo_ben_akn_gam_rus_heb_arw_ind_guj_bem_cze_swa_mao_tha_anl_knd_zul_moo_tur_rom_lat_uzb_ven_vie_hau_bam_fbf_dgb	-0.578260246995069	-1.38091250008132	0.170615333830219
368	gam_pol_tsw_slo_sid_mlt_sod_afr_aze_azi_cic_bat_swa_ger_alb_bsq_ita_wly_ven_mnd_krd_glc_ses_cze_ewe_ben_hun_dyu_lda_fin_svk_aeg_geo_spa_dut_urd_fre_tig_anl_pan_est_bam_tag_grk_mao_jpn_tml_kor_prs_rus_tsn_ctl_sun_scr_heb_jav_cnt_swe_yor_mcd_chh_mol_por_guj_bos_qcu_nor_lat_ukr_fbf_hau_hin_owc_eng_ind_lit_igb_arw_akn_mly_tha_amr_knd_zul_bem_tur_bul_rom_uzb_xho_vie_amh_swt_dgb_moo	-0.709912130485355	-1.70331685029298	0.0918485009031268
369	amr_spa_swa_lit_chh_aeg_mlt_urd_uzb_azi_tsw_sun_dyu_ctl_alb_bsq_mcd_owc_igb_cnt_guj_por_bam_mol_lda_pol_hun_cic_ses_fin_nor_sid_geo_scr_glc_ben_fre_heb_gam_rus_est_swt_tag_rom_mly_jpn_knd_kor_eng_cze_yor_slo_mao_lat_sod_ind_mnd_prs_dgb_ukr_anl_swe_afr_dut_grk_qcu_bos_ger_hin_akn_amh_bul_wly_pan_bat_ita_zul_svk_moo_jav_tha_tig_tml_bem_tsn_tur_krd_arw_aze_ven_vie_hau_ewe_fbf_xho	-0.189109197733322	-0.446387037933667	0.656355358078558
370	tig_dut_yor_guj_gam_amh_wly_krd_azi_aze_dgb_sun_ven_mcd_ger_bsq_cze_chh_swt_cnt_alb_mol_zul_swe_tsn_scr_est_swa_lda_fin_ukr_owc_geo_bos_afr_fre_svk_sid_anl_pan_hun_moo_bat_hin_mao_jpn_knd_kor_lit_rom_dyu_eng_jav_pol_hau_mly_mnd_glc_bam_nor_mlt_bul_ben_arw_por_qcu_urd_ita_ctl_cic_heb_spa_amr_prs_tag_grk_xho_rus_bem_ind_tha_sod_tml_ewe_igb_uzb_slo_lat_tur_tsw_vie_aeg_akn_ses_fbf	0.0740701844209992	0.17453003283219	0.861828314837002
371	mlt_krd_cic_ita_wly_chh_sid_pan_azi_tur_swt_bat_ses_ctl_ben_bsq_swe_heb_xho_mnd_nor_por_bam_eng_moo_bul_fin_tsw_swa_est_prs_amr_geo_ger_dut_hin_alb_aeg_sod_cze_hun_bem_jav_rus_tag_jpn_tml_kor_mcd_rom_dyu_guj_mao_pol_owc_sun_cnt_ukr_yor_lit_hau_grk_mol_scr_slo_qcu_lat_bos_spa_ven_amh_glc_tig_afr_ind_arw_ewe_fre_fbf_mly_tha_anl_knd_akn_lda_aze_svk_urd_uzb_zul_vie_gam_igb_tsn_dgb	-0.948917189069182	-2.30516844297195	0.0233811948083979
372	gam_rom_bam_por_wly_amr_amh_rus_tur_aze_lda_tag_yor_afr_krd_bsq_prs_owc_tsn_cnt_alb_mol_cic_eng_ewe_bul_est_ven_swa_hun_grk_aeg_geo_slo_dut_glc_pan_anl_sod_lit_fin_tsw_mly_hin_jav_jpn_knd_kor_ukr_spa_dgb_pol_mao_cze_mlt_bat_mnd_guj_akn_ger_heb_arw_urd_lat_scr_qcu_svk_mcd_bos_xho_tig_ctl_hau_swe_sun_nor_ses_ben_fbf_ind_tha_chh_tml_dyu_swt_uzb_ita_fre_azi_bem_vie_sid_zul_igb_moo	-0.726079983214389	-1.74756497283654	0.0838400867697277
373	mlt_glc_xho_eng_heb_amr_gam_ita_tur_uzb_dgb_mao_zul_pol_lit_bsq_krd_wly_dyu_cnt_arw_mcd_moo_dut_yor_pan_fin_ses_tsw_hun_guj_sod_geo_rus_bos_ger_lat_sid_tig_spa_est_tsn_tag_afr_jav_jpn_tml_kor_alb_por_swa_grk_mly_hin_aeg_ind_mnd_urd_akn_svk_anl_ukr_ben_mol_cze_qcu_prs_swe_slo_fbf_chh_scr_amh_fre_bat_rom_bem_nor_swt_sun_tha_owc_knd_ven_igb_azi_bul_ctl_aze_cic_vie_hau_bam_ewe_lda	0.363731590534374	0.856877013392952	0.393715496243707
374	aeg_lat_dgb_pan_chh_heb_owc_swe_tur_uzb_fbf_mao_lda_ben_ctl_bsq_bos_sod_akn_mnd_glc_arw_yor_urd_bem_mol_fin_ewe_moo_est_ger_amh_geo_guj_cze_hin_svk_gam_sid_pol_hun_swa_jav_slo_sun_jpn_tml_kor_ukr_grk_tsw_scr_tag_eng_mlt_ind_cnt_ita_ses_alb_hau_fre_dut_nor_afr_qcu_prs_bul_spa_tsn_tig_rom_wly_por_mly_krd_xho_mcd_bam_bat_tha_anl_knd_zul_igb_azi_lit_rus_aze_ven_vie_amr_swt_dyu_cic	-0.691852435945639	-1.65767647927654	0.100752423909803
375	anl_dut_yor_mcd_sod_amh_aeg_lit_aze_uzb_dgb_mly_ses_prs_scr_bsq_krd_sid_xho_cnt_alb_glc_swa_ukr_fbf_cze_est_tsn_dyu_fin_slo_heb_geo_arw_ger_swe_svk_tig_hau_lat_hun_ewe_sun_hin_jav_jpn_tml_kor_pol_mol_akn_afr_bat_spa_gam_ind_mnd_guj_ven_ita_amr_por_bos_urd_ctl_qcu_rus_bul_fre_lda_wly_ben_mlt_pan_mao_nor_bam_rom_swt_tag_tha_chh_knd_moo_tsw_tur_eng_grk_azi_igb_vie_owc_cic_zul_bem	-0.304234810429988	-0.719328374591857	0.473742322290702
376	heb_slo_dyu_arw_owc_aeg_tig_afr_uzb_tur_akn_bat_swa_prs_rom_bsq_fre_wly_xho_cnt_pol_bul_bam_ita_tsw_spa_fin_cic_ses_est_guj_hau_geo_swe_dut_lit_mol_chh_sod_lat_hun_moo_sun_ben_ind_jpn_tml_kor_nor_svk_zul_eng_mao_scr_gam_jav_mnd_ukr_ven_pan_sid_ger_rus_grk_krd_qcu_alb_ctl_glc_ewe_mlt_bos_amr_por_mly_cze_dgb_hin_igb_tag_tha_amh_knd_fbf_swt_aze_mcd_urd_azi_yor_vie_anl_lda_tsn_bem	-0.572147231828398	-1.36503690258355	0.175534677558663
377	amr_scr_dyu_pol_sid_aeg_anl_pan_tur_azi_ewe_bat_bam_grk_rus_bsq_afr_chh_cic_cnt_bos_ben_swa_rom_akn_fre_hun_ven_fbf_fin_alb_sod_geo_nor_ukr_dut_por_amh_wly_lit_est_swt_sun_lat_jav_jpn_knd_kor_ita_cze_moo_guj_mly_svk_owc_tag_mnd_glc_tsw_bul_gam_urd_ger_slo_mcd_qcu_hin_eng_mol_dgb_hau_krd_mlt_swe_ind_arw_zul_spa_igb_mao_tha_heb_tml_xho_bem_aze_ctl_prs_uzb_yor_vie_tig_ses_tsn_lda	-0.888901273297568	-2.14871053831486	0.0342546603748937
378	chh_swe_lda_urd_owc_mlt_heb_ger_aze_tur_fbf_mly_yor_ben_rus_bsq_bul_hau_moo_cnt_afr_krd_bam_eng_bem_hin_fin_tsw_igb_est_bos_aeg_geo_glc_guj_dut_pan_amr_sid_cze_hun_akn_mao_alb_ind_jpn_knd_kor_por_mcd_dyu_ctl_tag_slo_tig_bat_mnd_arw_swt_pol_gam_fre_nor_ita_svk_qcu_scr_grk_mol_tsn_sod_lat_wly_prs_jav_lit_cic_rom_ven_sun_tha_amh_tml_swa_dgb_uzb_spa_ukr_azi_ewe_vie_anl_ses_zul_xho	-0.763614542037045	-1.8430454076971	0.0685077330155368
379	wly_glc_ses_ukr_amh_hau_gam_ben_azi_uzb_swa_jav_swt_afr_arw_bsq_rom_sod_fbf_mnd_alb_lit_tsw_urd_cic_ger_est_yor_ven_fin_prs_amr_geo_lat_krd_rus_grk_sid_anl_scr_hun_ewe_sun_pol_ind_jpn_knd_kor_bul_mcd_bam_eng_bat_guj_owc_tag_cnt_ita_tsn_fre_aeg_swe_dut_spa_pan_qcu_ctl_por_cze_lda_mlt_slo_chh_mol_mao_hin_akn_bos_bem_mly_tha_heb_tml_igb_dyu_aze_nor_svk_tur_zul_vie_tig_dgb_xho_moo	-0.138680655226077	-0.327079096539002	0.74434311176924
380	sod_fre_cic_ita_owc_tig_heb_prs_uzb_aze_tsw_sun_akn_mol_eng_bsq_rom_sid_bam_mnd_dut_spa_ewe_rus_zul_slo_fin_swt_ven_est_hin_anl_geo_urd_bos_glc_afr_wly_aeg_pol_hun_ses_jav_cze_tag_jpn_knd_kor_arw_lit_yor_swe_mly_ctl_chh_mao_cnt_svk_tsn_scr_amh_por_krd_alb_ben_qcu_ukr_nor_grk_swa_gam_pan_mlt_ger_ind_mcd_xho_lat_dyu_bat_tha_hau_tml_moo_bem_tur_bul_guj_azi_fbf_vie_amr_lda_dgb_igb	-0.0491350812685929	-0.115752752733775	0.908098072121341
381	sod_guj_swt_ctl_heb_owc_chh_urd_tur_azi_ses_bat_igb_slo_ger_bsq_cze_wly_swa_cnt_mol_ita_bem_lit_xho_fre_fin_ven_dgb_hun_nor_hau_geo_alb_pan_prs_krd_aeg_tig_pol_est_akn_sun_afr_jav_jpn_tml_kor_dut_svk_zul_scr_ind_rom_mlt_tag_mnd_bos_ewe_ukr_amh_hin_eng_grk_mcd_qcu_bul_ben_glc_tsw_sid_arw_amr_swe_mly_por_cic_spa_dyu_mao_tha_gam_knd_tsn_bam_aze_rus_lat_uzb_moo_vie_anl_yor_lda_fbf	-0.0912649022310866	-0.215287769475235	0.830014394134358
382	sod_rus_ven_afr_wly_chh_hau_glc_tur_aze_cic_mly_fbf_lit_ben_bsq_ukr_owc_akn_cnt_grk_mcd_ewe_ger_bam_slo_est_igb_xho_fin_swe_anl_geo_pol_spa_alb_svk_amr_heb_cze_hun_dyu_ind_prs_tag_jpn_tml_kor_ctl_bul_swa_eng_mao_mol_amh_jav_mnd_arw_moo_hin_tig_urd_bos_scr_fre_qcu_nor_krd_ita_bem_mlt_lat_gam_pan_bat_dut_tsw_rom_zul_sun_tha_aeg_knd_ses_swt_azi_guj_por_uzb_tsn_vie_sid_dgb_yor_lda	-0.997796162025899	-2.43457676334456	0.0168177224141162
383	amr_ger_yor_eng_heb_aeg_tig_glc_tur_azi_bam_sun_lda_dut_alb_bsq_ctl_gam_swa_cnt_cze_slo_xho_swe_cic_arw_hun_moo_akn_est_guj_wly_geo_ita_prs_urd_mol_sid_hau_spa_fin_dyu_mao_rom_tag_jpn_tml_kor_mcd_ben_zul_rus_ind_nor_owc_bat_mnd_fre_dgb_bul_mlt_hin_bos_krd_afr_qcu_svk_por_grk_tsw_anl_pan_amh_lat_jav_lit_tsn_ukr_swt_mly_tha_sod_knd_fbf_igb_uzb_pol_scr_aze_ven_vie_chh_bem_ses_ewe	-0.223439940503737	-0.527824802975748	0.598878058703621
384	hau_alb_ses_grk_mlt_gam_wly_ger_azi_aze_tsw_mao_ven_rus_slo_bsq_spa_aeg_tsn_cnt_nor_bul_moo_pol_lda_arw_hun_bem_cic_est_ben_sid_geo_guj_glc_bos_mcd_heb_anl_eng_fin_dgb_bat_ita_jav_jpn_knd_kor_ctl_scr_bam_pan_ind_fre_owc_tag_mnd_prs_akn_swe_sod_lit_svk_cze_urd_qcu_mol_por_rom_xho_tig_hin_amh_afr_sun_krd_fbf_ukr_igb_mly_tha_amr_tml_yor_zul_uzb_lat_dut_tur_swt_vie_chh_dyu_swa_ewe	-0.78608030434297	-1.89210687036279	0.06158775199328
385	hau_mol_zul_ukr_tig_amh_heb_svk_uzb_tur_fbf_jav_ses_rus_krd_bsq_por_chh_igb_cnt_glc_arw_swt_lit_yor_pol_hun_akn_lda_est_ben_gam_geo_prs_guj_hin_eng_wly_aeg_scr_fin_tsn_mly_nor_sun_jpn_knd_kor_pan_ctl_bam_rom_bat_bul_amr_ind_mnd_slo_dyu_alb_owc_urd_bos_swe_cze_qcu_ita_afr_ger_ven_sid_fre_sod_grk_tag_spa_dgb_dut_ewe_mao_tha_anl_tml_cic_bem_aze_mcd_lat_azi_xho_vie_mlt_tsw_swa_moo	-0.550271152352515	-1.31255248749815	0.19256381504351
386	tig_arw_swt_mol_aeg_chh_amr_lat_uzb_aze_fbf_sun_tsw_por_fre_bsq_ukr_hau_ewe_mnd_pan_ita_igb_ger_tsn_hin_fin_swa_zul_est_mcd_wly_geo_lit_ctl_prs_slo_anl_owc_krd_hun_dgb_mao_svk_ind_jpn_tml_kor_urd_rom_bem_rus_mly_pol_gam_bat_cnt_cze_ses_bul_heb_dut_eng_scr_guj_qcu_bos_alb_ben_cic_mlt_spa_sid_grk_tag_glc_akn_nor_lda_jav_tha_sod_knd_moo_yor_tur_swe_afr_azi_ven_vie_amh_bam_dyu_xho	-0.199598669481601	-0.471344035031514	0.638498927192958
387	anl_afr_ses_mcd_tig_amh_mlt_ger_tur_aze_xho_bat_igb_arw_rus_bsq_guj_heb_swa_mnd_cze_dut_ewe_pan_moo_urd_est_akn_swt_fin_scr_owc_geo_pol_slo_ukr_eng_wly_chh_hin_hun_dyu_mly_prs_jav_jpn_tml_kor_ben_krd_ven_swe_tag_ctl_sod_ind_cnt_ita_lda_svk_hau_lit_grk_bos_mol_qcu_lat_por_bul_yor_amr_rom_gam_alb_mao_fre_zul_glc_bam_sun_tha_sid_knd_bem_tsn_azi_spa_nor_uzb_cic_vie_aeg_dgb_tsw_fbf	-0.0402338346620275	-0.0948132634777158	0.924667139946232
388	tig_afr_swa_arw_aeg_sid_owc_lat_uzb_azi_tsn_mly_akn_ben_prs_bsq_grk_heb_ses_mnd_por_ctl_dyu_slo_zul_pan_hun_fbf_dgb_est_svk_sod_geo_mol_nor_guj_eng_mlt_amh_scr_fin_ewe_jav_glc_bat_jpn_tml_kor_mcd_rus_moo_alb_ind_cze_gam_mao_cnt_spa_swt_pol_wly_fre_bul_ita_hin_qcu_urd_dut_rom_igb_hau_ukr_chh_ger_sun_krd_ven_swe_cic_tag_tha_anl_knd_bam_bem_aze_bos_lit_tur_xho_vie_amr_lda_tsw_yor	-0.393327796777569	-0.932982573656174	0.353244906121341
389	wly_spa_ewe_bul_aeg_mlt_sid_arw_azi_uzb_swa_mly_moo_ben_urd_bsq_slo_hau_xho_cnt_pol_guj_swt_pan_igb_lit_est_dgb_fbf_hun_mol_chh_geo_ctl_svk_cze_lat_amr_sod_glc_fin_cic_tag_swe_ind_jpn_tml_kor_hin_rom_ven_prs_mao_bos_gam_jav_mnd_ukr_lda_grk_heb_krd_ita_scr_dut_qcu_mcd_ger_por_akn_anl_eng_amh_fre_bat_rus_tsw_afr_zul_sun_tha_tig_knd_ses_bem_tur_alb_nor_aze_dyu_vie_owc_yor_bam_tsn	0.238834713537565	0.56294988047027	0.574823682427521
390	wly_scr_bam_ita_aeg_owc_tig_nor_uzb_azi_zul_ind_dgb_grk_prs_bsq_cze_mlt_moo_mnd_glc_swe_dyu_krd_swt_bos_hun_ses_cic_est_pol_sod_geo_fre_ben_slo_dut_anl_hau_ger_fin_lda_jav_rom_mly_jpn_knd_kor_bul_hin_akn_rus_mao_mcd_heb_tag_cnt_lat_ven_svk_amh_por_pan_afr_ctl_qcu_mol_ukr_guj_igb_chh_lit_sid_alb_bat_eng_bem_spa_yor_sun_tha_gam_tml_ewe_swa_aze_urd_arw_tur_xho_vie_amr_tsw_fbf_tsn	0.159212452284402	0.374752633964448	0.70869765542451
391	chh_hin_ses_lit_amh_heb_owc_slo_aze_azi_moo_mly_ven_rom_grk_bsq_prs_sod_xho_cnt_pol_spa_swt_nor_lda_ctl_hun_dyu_ewe_fin_guj_anl_geo_scr_ita_cze_alb_gam_aeg_afr_est_igb_jav_bos_sun_jpn_knd_kor_glc_mol_dgb_fre_tag_ukr_wly_ind_mnd_svk_tsn_rus_tig_ben_por_mcd_lat_qcu_swe_urd_pan_cic_amr_eng_hau_dut_mao_bul_yor_ger_zul_bat_tha_sid_tml_bem_fbf_uzb_arw_krd_tur_bam_vie_mlt_swa_tsw_akn	-0.580388553266176	-1.38833150812597	0.16835271432737
392	heb_bos_ewe_swe_owc_wly_tig_ukr_tur_azi_dyu_ind_cic_pol_prs_bsq_alb_sod_lda_cnt_slo_bul_xho_ger_bam_pan_fin_zul_akn_est_ita_anl_geo_fre_svk_ctl_grk_amh_chh_spa_hun_bem_mly_krd_sun_jpn_tml_kor_rus_ben_ven_hin_tag_glc_amr_mao_mnd_mcd_yor_mol_gam_scr_por_cze_lit_qcu_arw_urd_nor_ses_hau_eng_sid_guj_jav_dut_dgb_lat_moo_bat_tha_mlt_knd_swa_swt_uzb_afr_rom_aze_tsw_vie_aeg_fbf_tsn_igb	-0.567132856353992	-1.35269469147173	0.179432854220358
393	mlt_bul_bam_dut_anl_heb_amr_guj_aze_tur_moo_tag_bem_ctl_glc_bsq_arw_tig_dyu_cnt_por_fre_xho_urd_dgb_krd_fin_ses_tsw_est_svk_chh_geo_ukr_scr_mol_ben_sid_sod_rom_hun_igb_bat_ger_jav_jpn_knd_kor_mcd_nor_ewe_rus_ind_spa_gam_mly_mnd_pan_cic_grk_amh_prs_cze_hin_swe_qcu_alb_lit_eng_akn_hau_pol_wly_lat_sun_bos_swt_afr_zul_mao_tha_owc_tml_swa_fbf_azi_ita_slo_uzb_yor_vie_aeg_ven_tsn_lda	-0.180150739210373	-0.424893927778501	0.671895452343107
394	amr_pol_bem_ger_wly_owc_sid_fre_azi_uzb_tsn_bat_lda_spa_alb_bsq_rus_gam_yor_mnd_pan_urd_zul_por_swa_ctl_est_ses_ewe_hun_ita_tig_geo_bul_svk_swe_glc_mlt_sod_hin_fin_dyu_sun_mcd_ind_jpn_knd_kor_ukr_dut_ven_prs_mao_mol_aeg_tag_cnt_rom_cic_lat_hau_ben_scr_afr_nor_qcu_eng_bos_grk_moo_chh_guj_heb_krd_mly_cze_tsw_slo_xho_jav_tha_amh_tml_dgb_bam_aze_arw_lit_tur_igb_vie_anl_fbf_akn_swt	0.0456457505280797	0.107473596217983	0.914644787575334
395	chh_ger_swa_prs_sod_heb_amr_ben_tur_azi_ses_sun_dyu_pol_bos_bsq_ukr_gam_tsw_mnd_glc_mcd_yor_arw_bem_grk_est_moo_akn_hun_eng_anl_geo_bul_swe_por_rom_owc_aeg_svk_fin_igb_tag_rus_ind_jpn_knd_kor_hin_urd_lda_guj_jav_ctl_wly_mly_cnt_mol_swt_ita_amh_cze_lit_krd_lat_qcu_nor_alb_pan_ewe_hau_slo_mlt_scr_mao_dut_tsn_afr_bam_bat_tha_tig_tml_xho_fbf_uzb_spa_fre_aze_dgb_vie_sid_ven_zul_cic	-0.210325329017509	-0.496384639545238	0.620794285881505
396	wly_svk_swa_swe_amr_hau_heb_por_uzb_aze_xho_ind_tsn_spa_ukr_bsq_arw_aeg_ven_mnd_dut_grk_zul_nor_tsw_fre_est_dyu_ses_fin_alb_tig_geo_mol_hin_rus_ben_gam_amh_mcd_hun_bam_tag_pol_jav_jpn_tml_kor_lat_ctl_fbf_urd_mao_guj_sid_sun_cnt_bos_akn_glc_mlt_eng_lit_krd_slo_qcu_cze_bul_ger_bem_sod_afr_owc_ita_bat_prs_yor_pan_dgb_mly_tha_anl_knd_lda_igb_azi_scr_rom_tur_swt_vie_chh_ewe_cic_moo	-0.332318003421053	-0.785886180771979	0.433931938879578
397	owc_urd_dyu_ger_heb_anl_hau_hin_aze_tur_fbf_mao_igb_pan_scr_bsq_eng_amr_swa_cnt_lit_guj_dgb_lat_tsw_slo_hun_ven_ewe_fin_swe_mlt_geo_arw_por_alb_nor_sid_gam_krd_est_bam_tag_prs_jav_jpn_knd_kor_glc_ita_ses_spa_ind_bos_chh_mly_mnd_grk_swt_svk_wly_rus_rom_ctl_cze_qcu_mol_dut_ukr_tsn_tig_mcd_aeg_fre_sun_ben_zul_afr_cic_bat_tha_amh_tml_bem_moo_uzb_pol_bul_azi_yor_vie_sod_lda_akn_xho	0.258577484539706	0.608637254383222	0.544248671803751
398	owc_lit_tsn_scr_amh_sid_gam_rus_aze_tur_fbf_mly_bam_ukr_mcd_bsq_cze_amr_igb_cnt_ben_krd_lda_pan_dyu_bul_hun_zul_dgb_est_rom_heb_geo_svk_nor_lat_alb_anl_hau_prs_fin_bem_tag_spa_sun_jpn_tml_kor_dut_mol_cic_swe_bat_por_wly_jav_mnd_fre_swt_ger_sod_arw_afr_ita_grk_qcu_eng_hin_pol_swa_tig_ctl_aeg_bos_ind_glc_tsw_guj_moo_mao_tha_mlt_knd_ewe_ven_azi_slo_urd_uzb_akn_vie_chh_ses_xho_yor	-0.410551365839197	-0.974334086158557	0.332418210011853
399	tig_swe_ses_eng_anl_wly_aeg_afr_azi_tur_bem_tag_tsw_hin_scr_bsq_grk_owc_ewe_mnd_mol_nor_dgb_glc_lda_bul_est_ven_igb_fin_dut_hau_geo_por_pol_slo_cze_sod_heb_krd_hun_swt_mao_lit_jav_jpn_knd_kor_arw_rom_fbf_ger_sun_bos_mlt_ind_cnt_spa_akn_urd_amh_prs_ben_alb_pan_qcu_lat_svk_mcd_swa_sid_fre_amr_ukr_bat_guj_bam_ita_tsn_mly_tha_gam_tml_xho_dyu_aze_rus_ctl_uzb_zul_vie_chh_cic_moo_yor	-0.633868593503597	-1.51712299164421	0.132627631337517
400	anl_ben_akn_swe_chh_amr_tig_fre_azi_aze_ewe_sun_ses_dut_grk_bsq_bul_aeg_yor_mnd_rus_por_bem_urd_tsw_rom_fin_moo_tsn_est_ger_hau_geo_slo_ita_glc_eng_amh_gam_prs_hun_dyu_mly_pol_jav_jpn_tml_kor_svk_lit_fbf_krd_ind_cze_sod_tag_cnt_arw_lda_bos_mlt_afr_spa_mcd_mol_qcu_guj_hin_lat_swa_heb_ukr_sid_scr_bat_ctl_bam_alb_xho_mao_tha_owc_knd_cic_zul_uzb_nor_pan_tur_swt_vie_wly_ven_igb_dgb	-0.430421237218093	-1.02240427325298	0.309241790605779
401	anl_dut_dgb_krd_sod_hau_aeg_nor_tur_aze_igb_bat_yor_rus_hin_bsq_afr_owc_dyu_mnd_ben_guj_akn_svk_swt_lit_hun_tsw_tsn_est_spa_sid_geo_bul_alb_prs_ger_mlt_amh_grk_fin_ven_ind_pan_sun_jpn_knd_kor_bos_ukr_bem_ctl_tag_swe_amr_mao_cnt_mol_bam_glc_heb_rom_urd_eng_ita_qcu_fre_lat_mcd_ses_gam_pol_wly_cze_mly_por_moo_arw_ewe_jav_tha_tig_tml_cic_fbf_uzb_slo_scr_azi_zul_vie_chh_lda_swa_xho	-0.107053904443982	-0.252154574322661	0.801478015429756
402	sid_ita_moo_bos_tig_amh_wly_pol_tur_aze_tsn_bat_akn_rus_urd_bsq_ctl_owc_swa_mnd_svk_grk_yor_por_zul_eng_fin_tsw_bam_est_ben_hau_geo_prs_arw_cze_ukr_sod_gam_swe_hun_igb_sun_krd_tag_jpn_knd_kor_glc_slo_dgb_ger_mao_afr_chh_mly_cnt_nor_lda_fre_aeg_mcd_hin_pan_dut_qcu_mol_scr_bul_swt_heb_alb_amr_lat_jav_spa_dyu_rom_bem_ind_tha_mlt_tml_ven_ses_azi_lit_guj_uzb_ewe_vie_anl_fbf_cic_xho	0.397316488061936	0.938550194549791	0.350392903476189
403	hau_por_akn_ctl_owc_amh_sod_urd_tur_azi_ewe_sun_bam_swe_scr_bsq_krd_mlt_dgb_mnd_rom_pol_ven_spa_xho_ger_est_swt_tsw_fin_lit_wly_geo_pan_cze_eng_bul_sid_heb_lat_hun_cic_jav_mcd_ind_jpn_tml_kor_bos_dut_igb_alb_bat_guj_amr_mao_cnt_ita_swa_afr_anl_mol_glc_hin_svk_qcu_nor_arw_fre_moo_tig_ben_gam_slo_mly_prs_dyu_grk_zul_tag_tha_aeg_knd_yor_lda_uzb_rus_ukr_aze_tsn_vie_chh_fbf_bem_ses	-0.170594605194981	-0.40224324974416	0.688428030751051
404	anl_dut_tsw_ger_amr_owc_mlt_pol_tur_uzb_ven_tag_lda_grk_afr_bsq_spa_tig_igb_cnt_swe_glc_yor_fre_ewe_svk_est_xho_tsn_hun_bul_wly_geo_alb_lit_eng_mcd_hau_sod_nor_fin_bam_bat_prs_mao_jpn_knd_kor_rom_pan_cic_slo_mly_rus_gam_sun_mnd_por_akn_urd_aeg_hin_guj_arw_ita_qcu_cze_ben_ukr_dgb_sid_krd_amh_lat_jav_mol_fbf_bos_bem_ind_tha_heb_tml_swa_swt_aze_scr_ctl_azi_zul_vie_chh_ses_moo_dyu	-0.410494640174246	-0.973350363287739	0.332904112961831
405	heb_svk_zul_ita_amr_aeg_amh_mcd_aze_azi_akn_tag_dyu_arw_mol_bsq_swe_owc_swt_mnd_ger_por_ewe_grk_lda_prs_fin_dgb_yor_est_hin_mlt_geo_afr_spa_pol_nor_anl_wly_glc_hun_fbf_bat_pan_mly_jpn_tml_kor_ukr_lit_moo_krd_sun_ctl_gam_mao_cnt_guj_tsw_eng_tig_urd_slo_rus_bul_qcu_cze_rom_fre_cic_sid_dut_hau_lat_jav_ben_igb_alb_ven_ind_tha_chh_knd_bem_ses_uzb_bos_scr_tur_xho_vie_sod_bam_swa_tsn	-0.789301758395046	-1.90230244400527	0.0602260173299824
406	amh_mcd_lda_guj_sod_sid_anl_eng_aze_azi_ses_bat_tsw_glc_slo_bsq_lat_heb_swt_mnd_nor_arw_bem_lit_igb_ctl_est_ewe_tsn_fin_spa_mlt_geo_hin_mol_scr_svk_gam_hau_prs_hun_yor_mao_bos_ind_jpn_knd_kor_pan_rus_moo_alb_mly_ukr_chh_sun_cnt_ger_xho_krd_aeg_afr_swe_fre_grk_qcu_cze_rom_urd_dgb_owc_bul_wly_dut_tag_por_cic_ita_dyu_jav_tha_tig_tml_zul_akn_tur_ben_pol_uzb_bam_vie_amr_ven_swa_fbf	-0.113877547923591	-0.268602307991569	0.788830672448707
407	sod_pan_akn_arw_amr_owc_amh_rus_tur_uzb_zul_jav_tsn_grk_svk_bsq_por_mlt_swa_cnt_nor_hin_swt_pol_ewe_slo_est_igb_moo_hun_prs_chh_geo_ctl_eng_mol_scr_tig_gam_glc_fin_dyu_mly_guj_ind_jpn_tml_kor_rom_bul_tsw_bos_mao_mcd_heb_bat_mnd_ukr_ven_urd_anl_dut_lat_fre_spa_qcu_afr_ita_ger_yor_hau_alb_aeg_krd_sun_lit_xho_ben_bam_tag_tha_wly_knd_dgb_fbf_azi_swe_cze_aze_cic_vie_sid_lda_bem_ses	0.536389104563884	1.26724481573686	0.208231870375765
408	tig_hin_zul_scr_sid_amr_gam_swe_aze_uzb_moo_mly_igb_krd_bos_bsq_bul_anl_swa_cnt_ita_pol_swt_nor_ewe_afr_fin_cic_tsw_hun_cze_amh_geo_ukr_pan_spa_mcd_heb_wly_alb_est_ses_ind_glc_tag_jpn_tml_kor_ctl_eng_dgb_prs_jav_lat_aeg_sun_mnd_rom_xho_ben_owc_guj_arw_lit_grk_qcu_por_urd_svk_dyu_chh_fre_mlt_ger_bat_rus_lda_dut_akn_mao_tha_hau_knd_bem_ven_azi_mol_slo_tur_bam_vie_sod_yor_fbf_tsn	-0.340113864547761	-0.805900324646758	0.42235621050687
409	tig_swe_xho_slo_chh_sid_hau_ita_tur_aze_cic_bat_fbf_spa_ctl_bsq_cze_amr_lda_cnt_pan_ukr_zul_mcd_tsn_hin_fin_tsw_dyu_est_mol_amh_geo_rus_ben_krd_svk_wly_anl_ger_hun_swt_ind_fre_sun_jpn_tml_kor_alb_arw_ses_dut_jav_grk_mlt_mly_mnd_glc_igb_bul_gam_urd_prs_por_guj_qcu_eng_scr_pol_ewe_heb_lat_sod_afr_tag_rom_moo_nor_bem_mao_tha_owc_knd_dgb_swa_azi_bos_lit_uzb_ven_vie_aeg_akn_bam_yor	-0.501066996285132	-1.19163729024938	0.236435628552152
410	amh_krd_bam_prs_hau_wly_aeg_ben_uzb_aze_zul_sun_tsw_mcd_rom_bsq_lit_mlt_igb_mnd_hin_bos_ven_arw_ewe_swe_hun_lda_cic_fin_ger_chh_geo_afr_alb_scr_mol_amr_heb_grk_est_bem_mly_svk_jav_jpn_tml_kor_por_ita_swa_spa_tag_nor_gam_mao_cnt_slo_tsn_glc_tig_ukr_pan_cze_rus_qcu_pol_bul_urd_moo_owc_eng_sod_fre_bat_guj_dyu_lat_ses_ind_tha_sid_knd_fbf_xho_azi_ctl_dut_tur_yor_vie_anl_swt_dgb_akn	-0.572706456914218	-1.36703652190731	0.174909204227161
411	heb_grk_lda_hin_gam_aeg_mlt_ita_tur_uzb_bam_bat_yor_rus_krd_bsq_nor_sod_swa_cnt_lat_urd_tsn_alb_bem_por_est_xho_ses_hun_ukr_sid_geo_bos_pan_eng_glc_chh_amh_spa_fin_ven_jav_pol_sun_jpn_tml_kor_guj_bul_fbf_swe_mao_arw_wly_ind_mnd_mol_cic_cze_anl_fre_svk_ben_scr_qcu_lit_dut_prs_tsw_tig_ctl_amr_rom_tag_slo_dgb_ger_swt_mly_tha_hau_knd_akn_igb_azi_afr_mcd_aze_dyu_vie_owc_ewe_moo_zul	-1.05539625420916	-2.58384185331038	0.0113280325835452
412	sid_krd_lda_pol_amh_mlt_sod_mcd_azi_tur_tsw_tag_akn_ctl_dut_bsq_svk_tig_yor_mnd_nor_prs_dgb_spa_ses_rom_hun_xho_moo_fin_lit_wly_geo_pan_por_ukr_eng_heb_hau_swe_est_cic_ind_bul_bat_jpn_knd_kor_urd_arw_swa_afr_mao_guj_chh_mly_cnt_scr_swt_hin_aeg_fre_grk_alb_rus_qcu_lat_cze_ita_tsn_gam_slo_amr_ben_sun_bos_fbf_glc_ven_jav_tha_anl_tml_ewe_dyu_aze_ger_mol_uzb_bem_vie_owc_zul_igb_bam	-0.0739047560009017	-0.174055723919158	0.86219999344472
413	wly_grk_cic_lit_sod_gam_hau_ger_tur_uzb_igb_bat_swa_ctl_dut_bsq_pan_chh_lda_mnd_bul_arw_bam_alb_swt_eng_fin_akn_fbf_est_mcd_owc_geo_rom_afr_ita_swe_amh_heb_rus_hun_yor_mly_fre_tag_jpn_tml_kor_ben_slo_dgb_lat_jav_mol_sid_ind_cnt_spa_xho_ukr_anl_urd_por_nor_scr_qcu_krd_svk_cze_tsn_aeg_glc_amr_bos_mao_guj_ses_pol_zul_sun_tha_tig_knd_ewe_dyu_aze_prs_hin_azi_moo_vie_mlt_ven_bem_tsw	0.626745559685716	1.48525395109458	0.140858480411713
414	sod_hin_ven_rus_hau_tig_mlt_dut_uzb_tur_moo_bat_ses_nor_guj_bsq_prs_amr_tsw_mnd_krd_urd_swa_eng_zul_cze_hun_yor_ewe_fin_alb_heb_geo_mcd_lit_pan_swe_anl_wly_arw_est_lda_sun_rom_mly_jpn_knd_kor_afr_grk_dgb_por_ind_scr_owc_jav_cnt_slo_bam_bos_aeg_ben_ita_svk_lat_qcu_pol_bul_spa_swt_sid_ger_chh_glc_tag_ctl_igb_fre_bem_mao_tha_amh_tml_tsn_xho_azi_mol_ukr_aze_fbf_vie_gam_dyu_cic_akn	-0.478810994857399	-1.1384461833214	0.257858422047436
415	aeg_mcd_cic_hin_anl_chh_heb_lat_azi_aze_igb_sun_bem_bos_ger_bsq_rom_mlt_akn_cnt_cze_svk_moo_ben_ven_spa_hun_zul_fbf_fin_dut_tig_geo_afr_ctl_ukr_lit_sod_owc_guj_est_tsn_mao_glc_bat_jpn_knd_kor_fre_prs_ses_bul_ind_swe_sid_mly_mnd_nor_dyu_mol_amr_grk_scr_pan_eng_qcu_pol_alb_por_ewe_gam_krd_hau_arw_tag_rus_yor_slo_swa_jav_tha_wly_tml_tsw_lda_tur_urd_ita_uzb_dgb_vie_amh_bam_swt_xho	0.0612382251994473	0.143983409912416	0.885825113769505
416	owc_rom_bem_bos_gam_sod_aeg_krd_azi_tur_bam_mao_lda_urd_prs_bsq_mcd_tig_yor_mnd_pol_rus_moo_cze_fbf_ctl_fin_swa_ven_hun_mol_chh_geo_ita_lat_por_slo_hau_heb_glc_est_swt_mly_lit_bat_jpn_tml_kor_svk_ukr_tsn_pan_ind_ben_wly_sun_cnt_alb_xho_afr_mlt_guj_spa_arw_eng_qcu_ger_grk_fre_akn_amr_swe_amh_nor_jav_dut_ewe_hin_igb_tag_tha_anl_knd_ses_cic_aze_scr_bul_uzb_tsw_vie_sid_dgb_dyu_zul	-0.995737405292079	-2.42371007839957	0.0172976767455808
417	sid_ctl_fbf_bul_wly_anl_gam_lit_aze_azi_ewe_bat_ses_svk_bos_bsq_slo_amh_bem_mnd_ger_por_xho_mol_tsw_ukr_est_zul_yor_hun_krd_aeg_geo_dut_mcd_afr_scr_sod_heb_fre_fin_lda_jav_grk_mao_jpn_knd_kor_guj_prs_bam_alb_mly_arw_hau_tag_cnt_lat_dyu_eng_owc_hin_cze_pan_urd_qcu_spa_swe_ita_akn_tig_rom_chh_glc_sun_pol_dgb_rus_swa_ind_tha_amr_tml_tsn_moo_uzb_ben_nor_tur_igb_vie_mlt_ven_swt_cic	-0.250079439289667	-0.590954331542468	0.555984550573715
418	amh_ukr_swt_lat_aeg_amr_gam_pol_tur_uzb_bem_bat_igb_afr_arw_bsq_fre_hau_cic_mnd_dut_alb_bam_mol_yor_krd_est_fbf_zul_fin_eng_heb_geo_rom_bul_pan_guj_wly_sid_scr_hun_akn_mly_mcd_ind_jpn_tml_kor_spa_svk_moo_urd_tag_grk_anl_jav_cnt_hin_tsn_ctl_tig_ger_rus_bos_ben_qcu_nor_slo_lit_swa_mlt_prs_sod_por_sun_swe_xho_glc_tsw_mao_tha_owc_knd_lda_dgb_azi_ita_cze_aze_dyu_vie_chh_ses_ven_ewe	0.0842062874167604	0.1980220536775	0.843460016050104
419	amr_ukr_bam_lit_amh_mlt_aeg_ger_tur_uzb_swa_sun_yor_bos_nor_bsq_urd_anl_ven_mnd_mol_grk_tsn_alb_xho_ctl_est_dyu_bem_hun_lat_hau_geo_pan_ita_rus_swe_chh_tig_fre_fin_moo_jav_bul_tag_jpn_tml_kor_slo_guj_lda_scr_bat_rom_sod_ind_cnt_eng_fbf_afr_wly_arw_hin_svk_ben_qcu_cze_spa_krd_dgb_gam_pol_sid_mcd_mly_prs_akn_por_ses_mao_tha_heb_knd_tsw_zul_aze_glc_dut_azi_swt_vie_owc_ewe_cic_igb	-1.03426889274156	-2.52422240482504	0.0132903152510483
420	mlt_ben_bam_urd_tig_hau_wly_scr_uzb_tur_lda_ind_dyu_ita_cze_bsq_slo_chh_moo_mnd_prs_lit_swt_pan_zul_swe_fin_swa_ewe_hun_dut_amh_geo_glc_nor_spa_alb_gam_anl_pol_est_dgb_jav_rom_bat_jpn_knd_kor_por_bul_tsw_ctl_sun_rus_amr_mly_cnt_fre_yor_ger_sod_mcd_grk_hin_lat_qcu_mol_svk_krd_bem_aeg_ukr_sid_eng_mao_afr_cic_guj_xho_tag_tha_heb_tml_akn_ses_azi_bos_arw_aze_ven_vie_owc_igb_fbf_tsn	-0.417889449752263	-0.992221271530834	0.323664201073532
421	sod_slo_tsw_bul_amh_wly_chh_lit_azi_uzb_tsn_bat_ewe_svk_urd_bsq_por_owc_lda_cnt_scr_guj_dyu_pol_bam_mcd_est_igb_ses_hun_lat_mlt_geo_alb_prs_ctl_fre_amr_hau_ukr_fin_zul_ind_dut_sun_jpn_knd_kor_arw_glc_dgb_hin_mao_eng_aeg_mly_mnd_rus_yor_afr_heb_swe_nor_pan_grk_qcu_krd_bos_cze_akn_tig_rom_gam_ben_jav_spa_bem_mol_moo_tag_tha_sid_tml_swt_swa_tur_ger_ita_aze_xho_vie_anl_fbf_cic_ven	-0.566340952643153	-1.35390741028016	0.179046954365302
422	tig_guj_lda_pol_hau_sod_mlt_ukr_aze_uzb_bam_sun_cic_mol_ben_bsq_urd_sid_ses_cnt_grk_lit_igb_glc_tsn_svk_fin_swa_tsw_hun_hin_gam_geo_mcd_ger_krd_spa_owc_heb_eng_est_bem_bat_bul_ind_jpn_tml_kor_arw_scr_dgb_afr_jav_pan_anl_mly_mnd_ctl_xho_nor_chh_bos_ita_prs_fre_qcu_por_dut_rom_yor_aeg_slo_amr_rus_mao_alb_zul_cze_moo_tag_tha_amh_knd_dyu_akn_azi_swe_lat_tur_swt_vie_wly_ven_ewe_fbf	-0.100485750115678	-0.236731184946492	0.813385993092142
423	sod_rus_swt_por_aeg_gam_heb_dut_azi_uzb_cic_tag_bam_mcd_svk_bsq_slo_tig_tsn_cnt_hin_alb_moo_scr_ses_pan_hun_xho_lda_fin_urd_chh_geo_glc_ger_ita_ctl_amr_wly_swe_est_bem_mao_lat_ind_jpn_tml_kor_cze_lit_ewe_ben_mly_fre_anl_sun_mnd_arw_yor_guj_mlt_bul_grk_spa_ukr_qcu_krd_afr_rom_tsw_sid_eng_owc_bos_jav_mol_akn_nor_fbf_bat_tha_amh_knd_dyu_swa_aze_pol_prs_tur_dgb_vie_hau_igb_ven_zul	0.109301716476303	0.257087855598388	0.797678890396687
424	owc_guj_swt_rus_anl_aeg_gam_ben_aze_tur_akn_mao_tsn_ukr_rom_bsq_eng_sid_ewe_cnt_pan_bos_fbf_spa_zul_nor_est_yor_bem_fin_pol_wly_geo_svk_slo_mcd_afr_amr_chh_urd_hun_cic_ind_ita_mly_jpn_tml_kor_cze_glc_swa_alb_sun_prs_mlt_tag_mnd_hin_ses_por_tig_lit_dut_scr_lat_qcu_swe_mol_ctl_igb_amh_krd_sod_bul_jav_grk_xho_ger_bam_bat_tha_heb_knd_moo_tsw_azi_fre_arw_uzb_dgb_vie_hau_lda_ven_dyu	0.0350425852644637	0.0825911539914194	0.934354138953649
425	chh_mol_zul_grk_wly_anl_sid_bos_uzb_azi_igb_tag_ses_rom_alb_bsq_pan_amr_dgb_cnt_mcd_krd_ewe_dut_yor_scr_hun_xho_akn_fin_bul_amh_geo_nor_pol_cze_ben_sod_tig_fre_est_bam_jav_eng_ind_jpn_knd_kor_ger_guj_bem_prs_mly_arw_owc_sun_mnd_lat_tsn_urd_aeg_spa_slo_lit_ukr_qcu_ctl_afr_rus_fbf_gam_glc_heb_hin_mao_ita_ven_por_swa_bat_tha_mlt_tml_cic_moo_aze_swe_svk_tur_swt_vie_hau_tsw_lda_dyu	-0.191510568160936	-0.451888808099352	0.652401258791161
426	amr_nor_dyu_swe_chh_sid_owc_bos_tur_azi_yor_mao_cic_ger_fre_bsq_hin_sod_akn_mnd_eng_alb_xho_ita_lda_cze_fin_dgb_ewe_est_rus_wly_geo_ukr_afr_mol_dut_hau_anl_grk_hun_tsn_tag_ben_ind_jpn_tml_kor_rom_svk_swt_lit_jav_prs_amh_bat_cnt_por_fbf_ctl_mlt_pan_arw_slo_bul_qcu_pol_glc_urd_bem_tig_spa_gam_lat_sun_krd_igb_mcd_zul_mly_tha_heb_knd_moo_bam_aze_guj_scr_uzb_tsw_vie_aeg_ses_ven_swa	-1.10090894576672	-2.7048464170486	0.00812756327027465
427	wly_fre_xho_pol_amh_anl_aeg_alb_uzb_azi_moo_tag_dyu_mcd_ben_bsq_krd_sid_cic_mnd_ita_dut_zul_lat_ven_rom_est_swa_bam_hun_rus_tig_geo_bul_eng_spa_svk_sod_hau_hin_fin_fbf_mao_ctl_jav_jpn_tml_kor_grk_glc_lda_guj_bat_por_mlt_mly_cnt_mol_swt_arw_chh_bos_lit_afr_ukr_qcu_prs_urd_nor_ewe_amr_ger_heb_pan_sun_slo_bem_cze_igb_ind_tha_gam_knd_ses_akn_aze_swe_scr_tur_tsn_vie_owc_yor_tsw_dgb	0.444244228624301	1.04699976489323	0.297813218467733
428	wly_lit_bam_pol_gam_mlt_tig_glc_azi_uzb_fbf_tag_tsn_mol_bul_bsq_dut_sid_swt_cnt_pan_lat_dgb_bos_igb_alb_fin_ewe_lda_est_mcd_amr_geo_urd_swe_rom_rus_amh_hau_cze_hun_bem_mly_eng_jav_jpn_knd_kor_ctl_nor_xho_por_bat_svk_sod_mao_mnd_ukr_tsw_arw_heb_hin_fre_krd_prs_qcu_spa_afr_guj_zul_aeg_ben_anl_grk_ind_slo_ven_ita_yor_sun_tha_owc_tml_ses_cic_tur_scr_ger_aze_moo_vie_chh_dyu_swa_akn	0.656392391294066	1.55452590831334	0.123455638523072
429	amh_ita_moo_glc_wly_chh_heb_rus_tur_azi_tsn_tag_swa_svk_cze_bsq_ger_gam_bam_cnt_urd_ctl_ven_alb_cic_afr_hun_tsw_ewe_fin_ukr_hau_geo_nor_mol_pol_guj_tig_sid_fre_est_ses_sun_slo_mao_jpn_tml_kor_rom_grk_lda_por_bat_ben_mlt_jav_mnd_arw_swt_eng_sod_lit_prs_dut_spa_qcu_hin_bul_mcd_igb_aeg_scr_amr_lat_mly_krd_akn_bos_zul_ind_tha_anl_knd_yor_fbf_uzb_pan_swe_aze_dyu_vie_owc_dgb_bem_xho	-0.212371656353998	-0.502166183494062	0.616737542122042
430	heb_arw_ven_krd_aeg_anl_chh_spa_tur_aze_lda_mly_moo_svk_rom_bsq_pan_mlt_yor_cnt_hin_guj_fbf_fre_dyu_ben_hun_zul_tsw_est_bos_wly_geo_ita_ukr_rus_alb_hau_owc_afr_fin_bam_tag_eng_ind_jpn_tml_kor_mcd_mol_ses_urd_jav_slo_sid_bat_mnd_grk_bem_lat_sod_bul_lit_ctl_ger_qcu_por_nor_dut_swt_amr_prs_amh_scr_sun_cze_cic_glc_swa_mao_tha_tig_knd_ewe_tsn_azi_swe_pol_uzb_dgb_vie_gam_igb_akn_xho	-0.732610326991526	-1.75860179541933	0.0819346604866135
431	mlt_alb_akn_ita_sod_wly_hau_scr_tur_uzb_bem_tag_swt_eng_krd_bsq_cze_heb_swa_cnt_pol_ctl_tsn_bos_ses_pan_est_cic_dgb_hun_nor_sid_geo_prs_slo_hin_urd_aeg_chh_grk_fin_zul_mly_lit_ind_jpn_tml_kor_svk_mol_xho_dut_sun_lat_gam_jav_mnd_ben_dyu_rom_owc_afr_rus_mcd_guj_qcu_spa_swe_ukr_yor_anl_por_amr_arw_mao_glc_lda_ger_ven_bat_tha_tig_knd_ewe_bam_azi_bul_fre_aze_igb_vie_amh_tsw_fbf_moo	-0.28886281892025	-0.683569151827351	0.495946871919756
432	sod_mcd_tsn_eng_gam_wly_owc_lat_azi_aze_xho_mao_igb_nor_ita_bsq_ctl_amh_ewe_cnt_ben_ukr_fbf_cze_ven_glc_hun_tsw_swt_fin_arw_anl_geo_swe_prs_afr_grk_sid_amr_scr_est_moo_tag_pol_ind_jpn_tml_kor_fre_alb_zul_dut_mly_hin_chh_jav_mnd_lit_dyu_svk_heb_krd_bos_pan_guj_qcu_slo_rus_por_akn_aeg_spa_hau_ger_sun_urd_dgb_bul_bam_bat_tha_mlt_knd_ses_bem_tur_rom_mol_uzb_yor_vie_tig_lda_cic_swa	0.291184499988189	0.686391430949964	0.494174108303574
433	chh_ctl_zul_svk_mlt_sod_owc_bul_azi_tur_igb_sun_akn_rus_eng_bsq_prs_aeg_yor_cnt_alb_grk_dyu_swe_swt_bos_hun_moo_ven_est_nor_amh_geo_lit_mcd_mol_scr_gam_heb_dut_fin_swa_jav_krd_bat_jpn_knd_kor_fre_ger_fbf_urd_mao_afr_hau_ind_mnd_rom_bam_guj_tig_lat_glc_por_hin_qcu_ukr_pol_ben_tsn_sid_pan_wly_slo_mly_cze_ses_arw_xho_tag_tha_anl_tml_lda_tsw_aze_spa_ita_uzb_dgb_vie_amr_cic_bem_ewe	-0.616532573235174	-1.47216731903536	0.144351835221073
434	amr_glc_igb_scr_aeg_anl_heb_bos_aze_uzb_fbf_ind_ses_ukr_pan_bsq_grk_sod_bem_mnd_ctl_krd_xho_dut_dgb_swe_est_cic_ewe_hun_lat_amh_geo_svk_fre_slo_pol_owc_mlt_ben_fin_swt_bat_nor_mao_jpn_knd_kor_guj_ger_swa_cze_tag_rus_chh_jav_cnt_arw_bam_mol_gam_urd_eng_ita_alb_qcu_spa_lit_hin_lda_tig_bul_wly_mcd_sun_prs_tsw_por_zul_mly_tha_sid_tml_akn_dyu_azi_afr_rom_tur_moo_vie_hau_tsn_yor_ven	-0.589356526496784	-1.40812238457754	0.162428968721341
435	tig_ukr_bem_ctl_amr_sod_aeg_guj_uzb_tur_dgb_ind_cic_mcd_fre_bsq_dut_sid_lda_cnt_afr_bul_dyu_grk_fbf_svk_est_ewe_akn_fin_ger_mlt_geo_ben_slo_lat_lit_amh_gam_krd_hun_xho_bat_arw_mly_jpn_knd_kor_spa_swe_tsw_mol_sun_scr_anl_tag_mnd_urd_yor_prs_hau_rom_cze_nor_por_qcu_pan_ita_bos_swt_owc_alb_chh_glc_mao_hin_swa_pol_igb_jav_tha_wly_tml_ven_bam_aze_rus_eng_azi_zul_vie_heb_ses_tsn_moo	0.0722882886960545	0.170150558098778	0.865261335940134
436	gam_bul_ses_cze_amr_heb_owc_grk_aze_uzb_swt_bat_zul_eng_mcd_bsq_swe_mlt_bam_mnd_prs_scr_cic_ger_fbf_rom_fin_tsw_lda_hun_ita_sid_geo_lit_dut_ukr_pan_anl_wly_arw_est_xho_mly_ben_ind_jpn_tml_kor_pol_svk_swa_urd_jav_glc_sod_sun_cnt_fre_igb_rus_hau_hin_por_krd_guj_qcu_slo_mol_ctl_dgb_aeg_lat_chh_nor_tag_afr_bem_bos_tsn_mao_tha_tig_knd_ewe_yor_azi_spa_alb_tur_dyu_vie_amh_akn_ven_moo	0.178588615147802	0.420475875887855	0.675107836895351
437	hau_slo_swa_rus_aeg_amr_heb_por_azi_aze_igb_tag_dyu_urd_lat_bsq_swe_chh_cic_mnd_pan_eng_zul_pol_lda_dut_est_akn_bam_fin_mcd_tig_geo_nor_krd_fre_ita_owc_gam_spa_hun_ewe_mao_guj_bat_jpn_tml_kor_arw_glc_ses_alb_ind_scr_sod_mly_cnt_lit_xho_ukr_sid_svk_ctl_hin_cze_qcu_mol_rom_afr_ven_mlt_bul_amh_grk_jav_prs_yor_bos_moo_sun_tha_anl_knd_tsn_tsw_tur_ben_ger_uzb_bem_vie_wly_dgb_swt_fbf	-0.0513446221869272	-0.120887354505837	0.904041058386262
438	gam_ctl_zul_bul_mlt_anl_sod_ita_azi_aze_akn_ind_ven_scr_guj_bsq_rom_amr_moo_mnd_lit_slo_yor_fre_dgb_nor_est_tsw_bam_hun_pol_sid_geo_ben_grk_krd_svk_chh_hau_dut_fin_igb_bat_pan_mly_jpn_tml_kor_ger_hin_bem_mol_jav_afr_owc_mao_cnt_urd_cic_swe_amh_spa_mcd_glc_ukr_qcu_lat_arw_rus_xho_heb_cze_aeg_alb_sun_por_tsn_bos_swt_tag_tha_tig_knd_fbf_ses_uzb_eng_prs_tur_swa_vie_wly_dyu_lda_ewe	-0.558332391954767	-1.33250678042053	0.185949467793357
439	anl_ben_fbf_ger_chh_owc_hau_cze_tur_aze_akn_ind_moo_bos_dut_bsq_bul_wly_lda_cnt_pol_lat_xho_swe_dyu_lit_fin_ses_yor_hun_alb_amh_geo_krd_grk_ctl_ita_mlt_gam_pan_est_igb_jav_spa_sun_jpn_knd_kor_urd_por_swa_guj_tag_eng_heb_mao_mnd_nor_tsw_scr_aeg_arw_mol_afr_rom_qcu_ukr_svk_hin_swt_sid_glc_sod_fre_bat_rus_bam_prs_ven_mly_tha_amr_tml_tsn_zul_uzb_mcd_slo_azi_ewe_vie_tig_dgb_bem_cic	-0.490963823641504	-1.1675881210086	0.245957731947371
440	gam_lit_tsn_prs_heb_tig_aeg_alb_aze_uzb_akn_mao_fbf_lat_swe_bsq_cze_chh_zul_cnt_slo_rom_lda_grk_ven_urd_fin_xho_bam_est_mcd_sod_geo_afr_spa_fre_nor_amh_mlt_svk_hun_yor_tag_krd_mly_jpn_tml_kor_por_bos_dyu_eng_jav_hin_wly_sun_mnd_rus_tsw_bul_hau_ben_mol_guj_ita_qcu_ger_pol_ctl_swa_anl_arw_owc_ukr_ind_pan_swt_scr_dgb_bat_tha_amr_knd_igb_moo_tur_dut_glc_azi_ewe_vie_sid_cic_bem_ses	0.243518393817053	0.573875170413034	0.567437603646569
441	chh_nor_zul_guj_gam_hau_amh_pol_uzb_tur_moo_jav_bem_fre_dut_bsq_bul_aeg_bam_mnd_slo_eng_ses_lat_swt_hin_hun_xho_dyu_est_ctl_mlt_geo_svk_krd_swe_lit_heb_owc_ben_fin_yor_sun_rus_mly_jpn_knd_kor_prs_afr_ven_ita_tag_mol_amr_mao_cnt_urd_swa_glc_sod_pan_grk_arw_rom_qcu_alb_scr_ukr_lda_wly_cze_anl_mcd_bat_bos_fbf_spa_akn_ind_tha_tig_tml_igb_ewe_azi_por_ger_aze_cic_vie_sid_dgb_tsn_tsw	-0.0814646626933371	-0.192093548246004	0.848087747842109
442	chh_por_fbf_mcd_amr_sod_wly_scr_aze_uzb_bam_ind_tsn_krd_ben_bsq_bos_gam_ven_cnt_lit_urd_xho_lat_swt_ger_fin_ses_igb_est_swe_amh_geo_alb_guj_rom_mol_tig_mlt_rus_hun_moo_tag_slo_mao_jpn_knd_kor_pol_cze_dyu_afr_sun_bul_hau_mly_mnd_hin_lda_arw_heb_prs_glc_ita_fre_qcu_spa_ctl_ukr_cic_aeg_nor_owc_pan_bat_svk_yor_dut_tsw_jav_tha_anl_tml_dgb_ewe_azi_grk_eng_tur_akn_vie_sid_swa_bem_zul	0.669754262979732	1.58685592740424	0.115939654513075
443	aeg_fre_akn_spa_heb_amh_sod_guj_uzb_tur_dgb_jav_fbf_lat_cze_bsq_dut_wly_lda_cnt_arw_ita_dyu_bos_igb_glc_hun_moo_swt_est_bul_anl_geo_krd_swe_pol_scr_hau_sid_ger_fin_bem_mly_por_mao_jpn_knd_kor_prs_pan_zul_ukr_sun_rus_amr_tag_mnd_lit_bam_rom_owc_ben_mcd_grk_slo_qcu_hin_nor_mol_cic_gam_urd_mlt_svk_ind_alb_xho_eng_ewe_bat_tha_tig_tml_tsn_swa_aze_ctl_afr_azi_tsw_vie_chh_ses_ven_yor	0.12900878062998	0.303320296623708	0.762323280773103
444	aeg_ita_bem_rom_mlt_heb_amh_grk_tur_azi_swa_sun_swt_ukr_slo_bsq_prs_gam_igb_mnd_swe_pan_ven_scr_ses_arw_est_akn_moo_hun_ben_tig_geo_ctl_alb_hin_urd_hau_owc_mcd_fin_xho_tag_por_mly_jpn_knd_kor_lat_fre_fbf_pol_mao_nor_amr_bat_cnt_spa_yor_krd_sod_eng_mol_dut_glc_qcu_lit_rus_afr_lda_chh_bos_anl_bul_ind_ger_tsn_cze_tsw_jav_tha_wly_tml_bam_dyu_uzb_guj_svk_aze_ewe_vie_sid_zul_dgb_cic	0.203442222091133	0.478488520213462	0.633425521695633
445	amr_hin_tsn_bos_wly_heb_chh_rom_azi_aze_ewe_mly_ven_prs_lit_bsq_mol_tig_moo_cnt_grk_guj_akn_pan_swa_swe_hun_swt_cic_fin_ben_anl_geo_eng_scr_afr_por_sod_sid_ita_est_zul_tag_dut_ind_jpn_tml_kor_svk_arw_bem_lat_sun_urd_owc_jav_mnd_ukr_tsw_alb_aeg_glc_nor_spa_fre_qcu_mcd_pol_rus_xho_hau_ger_mlt_cze_bat_slo_ses_ctl_dyu_mao_tha_amh_knd_dgb_bam_tur_krd_bul_uzb_fbf_vie_gam_yor_lda_igb	-0.523447105227567	-1.24842747770083	0.215008305999099
446	wly_por_dyu_ukr_amh_sod_mlt_dut_azi_uzb_swt_mly_yor_prs_bul_bsq_pol_sid_fbf_cnt_scr_lat_ven_swe_moo_ita_fin_xho_dgb_est_spa_owc_geo_urd_mol_hin_arw_tig_heb_afr_hun_tsn_ind_slo_mao_jpn_tml_kor_grk_rus_swa_fre_jav_krd_amr_bat_mnd_ger_zul_ben_anl_glc_cze_eng_bos_qcu_mcd_guj_pan_ses_gam_svk_aeg_lit_sun_nor_cic_ctl_akn_tag_tha_chh_knd_ewe_igb_aze_alb_rom_tur_bem_vie_hau_tsw_bam_lda	-0.0663790645594366	-0.156364256213725	0.876084843244088
447	heb_ctl_ewe_afr_gam_mlt_amh_swe_tur_aze_xho_ind_fbf_prs_alb_bsq_cze_anl_dgb_cnt_glc_rom_igb_mcd_swt_svk_est_yor_tsw_fin_ukr_chh_geo_grk_ita_lat_nor_tig_hau_ger_hun_bam_mly_por_jav_jpn_knd_kor_pol_bos_bem_lit_bat_urd_sid_sun_mnd_slo_zul_pan_aeg_dut_arw_krd_eng_qcu_ben_bul_mol_akn_wly_hin_owc_guj_mao_rus_tsn_fre_moo_tag_tha_amr_tml_swa_dyu_uzb_spa_scr_azi_ses_vie_sod_cic_lda_ven	-0.389171139233474	-0.921669567589374	0.359085776054112
448	tig_mcd_moo_mol_sod_aeg_mlt_krd_uzb_azi_swa_bat_igb_grk_dut_bsq_bul_amh_bam_cnt_spa_rom_tsn_pol_ewe_nor_hun_cic_zul_fin_eng_hau_geo_ctl_urd_pan_swe_anl_heb_ger_est_tsw_ind_prs_sun_jpn_knd_kor_ben_fre_akn_por_mly_svk_chh_jav_mnd_bos_swt_ita_gam_guj_cze_arw_alb_qcu_ukr_lit_hin_fbf_sid_scr_owc_rus_mao_lat_lda_glc_dyu_tag_tha_wly_tml_yor_xho_tur_slo_afr_aze_ses_vie_amr_bem_ven_dgb	-1.35719282553484	-3.41053508615788	0.000960793785677056
449	heb_ben_xho_lit_wly_owc_gam_slo_uzb_azi_ses_bat_igb_ger_guj_bsq_grk_mlt_lda_cnt_glc_por_tsn_svk_bem_dut_est_dgb_ewe_fin_krd_sid_geo_pol_afr_spa_ukr_sod_aeg_fre_hun_yor_sun_mol_mao_jpn_knd_kor_pan_rus_swt_mcd_mly_swe_amr_jav_mnd_ctl_ven_arw_anl_lat_scr_alb_ita_qcu_nor_bos_urd_tsw_tig_hin_chh_rom_tag_prs_moo_bul_zul_ind_tha_hau_tml_akn_dyu_aze_cze_eng_tur_swa_vie_amh_cic_fbf_bam	0.145788169126971	0.343263136555009	0.732175266907444
450	aeg_ukr_bam_slo_anl_sid_tig_dut_aze_azi_cic_jav_tsn_pan_pol_bsq_krd_hau_moo_cnt_svk_afr_ses_prs_lda_guj_est_ewe_igb_hun_swe_wly_geo_urd_rom_fre_ben_chh_heb_ctl_fin_zul_mao_hin_bat_jpn_knd_kor_arw_por_bem_lat_tag_cze_amh_mly_mnd_alb_akn_grk_mlt_rus_bos_mol_mcd_qcu_ita_nor_eng_swt_sod_lit_amr_glc_ind_ger_yor_spa_dyu_sun_tha_gam_tml_ven_tsw_tur_scr_bul_uzb_xho_vie_owc_swa_dgb_fbf	-0.0190857792188055	-0.0449330357060894	0.964257024972536
451	tig_mol_tsn_rus_amr_sod_heb_pol_tur_aze_ven_tag_dyu_dut_ukr_bsq_ger_hau_xho_mnd_arw_swe_cic_krd_lda_nor_est_akn_tsw_fin_scr_aeg_geo_lit_alb_glc_bos_wly_owc_cze_hun_ses_mly_urd_mao_jpn_knd_kor_fre_afr_bem_bul_jav_pan_mlt_sun_cnt_rom_ewe_por_gam_slo_svk_lat_grk_qcu_ben_spa_hin_igb_amh_mcd_chh_prs_bat_ctl_moo_eng_yor_ind_tha_sid_tml_swa_bam_azi_ita_guj_uzb_zul_vie_anl_fbf_swt_dgb	-0.279874114467457	-0.662033881170254	0.509586679501609
452	amr_ben_ewe_ita_gam_owc_aeg_glc_aze_uzb_tsw_jav_yor_pan_ukr_bsq_nor_amh_bem_cnt_bos_fre_moo_pol_dyu_arw_fin_bam_fbf_est_bul_anl_geo_lat_afr_guj_ctl_sid_wly_rus_hun_xho_bat_alb_mao_jpn_knd_kor_grk_rom_swt_dut_tag_por_mlt_ind_mnd_eng_dgb_hin_heb_swe_cze_mol_lit_qcu_urd_scr_slo_ven_sod_krd_hau_ger_sun_prs_ses_spa_cic_mly_tha_tig_tml_lda_igb_tur_mcd_svk_azi_akn_vie_chh_tsn_zul_swa	-0.106102889694519	-0.25021526510407	0.80297279220426
453	chh_glc_igb_pol_sod_owc_heb_prs_tur_uzb_bam_jav_bem_spa_svk_bsq_eng_tig_tsn_mnd_afr_grk_yor_mcd_dgb_alb_fin_akn_ses_est_dut_wly_geo_urd_scr_mol_hin_aeg_amh_ukr_hun_swa_ind_bul_sun_jpn_tml_kor_ger_lat_lda_ben_tag_ctl_sid_mao_cnt_guj_moo_krd_mlt_por_rom_lit_arw_qcu_slo_ita_swe_dyu_amr_bos_anl_cze_mly_nor_tsw_rus_ven_bat_tha_hau_knd_fbf_ewe_azi_fre_pan_aze_swt_vie_gam_xho_cic_zul	0.490240196905403	1.15771466850963	0.249945143054977
454	wly_scr_yor_slo_gam_mlt_heb_cze_uzb_tur_tsn_sun_ses_ben_svk_bsq_hin_owc_dyu_cnt_ita_dut_bam_por_moo_rus_est_lda_ewe_hun_prs_tig_geo_spa_mol_nor_ger_chh_amh_bos_fin_igb_mao_glc_tag_jpn_tml_kor_lit_fre_tsw_bul_jav_ctl_sid_bat_mnd_urd_zul_eng_aeg_pan_alb_arw_mcd_qcu_rom_krd_pol_bem_anl_guj_amr_grk_mly_ukr_ven_lat_xho_ind_tha_sod_knd_swa_cic_azi_swe_afr_aze_akn_vie_hau_swt_dgb_fbf	0.118388526939756	0.278871319740754	0.780962752772907
455	wly_bul_swt_ukr_hau_sid_owc_rus_azi_uzb_xho_mly_fbf_lat_pan_bsq_por_sod_bam_cnt_ita_svk_ewe_grk_ses_afr_est_igb_tsn_fin_alb_anl_geo_dut_krd_rom_scr_aeg_heb_ben_hun_dgb_sun_mol_jav_jpn_knd_kor_prs_eng_lda_swe_bat_glc_gam_ind_mnd_lit_tsw_urd_amh_mcd_fre_cze_bos_qcu_ger_hin_ctl_yor_tig_pol_chh_arw_tag_nor_akn_spa_ven_mao_tha_mlt_tml_swa_bem_tur_slo_guj_aze_cic_vie_amr_dyu_zul_moo	-0.125386466813925	-0.295818431416853	0.768028255456496
456	tig_bos_xho_arw_mlt_sid_owc_ben_uzb_azi_cic_bat_bem_glc_krd_bsq_afr_chh_lda_mnd_rus_urd_fbf_swe_ewe_ger_est_yor_zul_fin_ukr_heb_geo_cze_ita_nor_rom_hau_gam_spa_hun_tsn_mly_ctl_tag_jpn_tml_kor_eng_pol_igb_por_jav_dut_amr_sun_cnt_grk_swt_pan_aeg_mcd_guj_hin_prs_qcu_mol_bul_lit_swa_sod_fre_wly_lat_mao_alb_ses_svk_dgb_ind_tha_anl_knd_bam_ven_aze_slo_scr_tur_dyu_vie_amh_akn_tsw_moo	0.464724321858041	1.09728069234066	0.275351714961864
457	heb_mol_ewe_nor_hau_tig_mlt_svk_aze_uzb_xho_mly_zul_scr_ben_bsq_prs_sid_tsw_cnt_bos_ita_bem_lat_yor_alb_est_dgb_tsn_fin_afr_wly_geo_ctl_urd_hin_fre_owc_sod_mcd_hun_bam_ind_slo_mao_jpn_knd_kor_por_glc_swt_ukr_bat_rus_chh_tag_mnd_cze_moo_ger_gam_rom_krd_eng_spa_qcu_swe_bul_pan_ven_anl_dut_amr_pol_jav_guj_cic_lit_ses_sun_tha_amh_tml_igb_fbf_azi_arw_grk_tur_akn_vie_aeg_swa_lda_dyu	-0.225385555611116	-0.533042403616196	0.595275733838067
458	wly_rus_ses_nor_heb_hau_anl_por_azi_tur_fbf_mao_bem_pan_fre_bsq_pol_aeg_igb_cnt_mcd_ita_cic_ukr_yor_rom_fin_dyu_xho_est_glc_sid_geo_bos_bul_cze_lit_gam_amh_scr_hun_swt_mly_urd_ind_jpn_tml_kor_slo_ben_zul_grk_jav_prs_tig_bat_mnd_dut_ewe_spa_owc_alb_svk_swe_ger_qcu_mol_arw_ctl_moo_amr_eng_chh_guj_tag_afr_tsn_hin_tsw_sun_tha_mlt_knd_dgb_bam_uzb_lat_krd_aze_swa_vie_sod_akn_lda_ven	-0.396874731870076	-0.940057364099505	0.349623418280103
459	sid_nor_yor_glc_sod_chh_gam_bul_uzb_azi_igb_mao_tsw_afr_lit_bsq_krd_heb_dgb_mnd_eng_swe_fbf_rus_dyu_hin_hun_bam_tsn_fin_scr_wly_geo_ben_mcd_grk_fre_hau_aeg_mol_est_lda_sun_ukr_jav_jpn_tml_kor_svk_ita_swt_prs_ind_urd_owc_tag_cnt_bos_ven_alb_tig_arw_ger_dut_cze_qcu_slo_guj_pol_xho_anl_pan_amh_por_bat_rom_swa_ctl_moo_mly_tha_amr_knd_ses_zul_aze_spa_lat_tur_bem_vie_mlt_akn_ewe_cic	-0.972754544844359	-2.37146075243178	0.019779959070941
460	aeg_por_bam_pan_wly_amr_owc_dut_azi_uzb_igb_jav_zul_ben_prs_bsq_nor_anl_dgb_cnt_mol_pol_cic_fre_swt_mcd_fin_fbf_ewe_hun_krd_hau_geo_guj_arw_urd_eng_heb_mlt_glc_est_bem_bat_swe_mao_jpn_knd_kor_hin_cze_akn_scr_mly_rom_amh_tag_mnd_ger_swa_svk_sid_rus_grk_ita_ukr_qcu_lat_lit_bos_ses_gam_slo_sod_afr_ind_bul_dyu_ctl_moo_sun_tha_chh_tml_ven_xho_aze_alb_spa_tur_lda_vie_tig_tsn_yor_tsw	-0.943540893115866	-2.29081000851077	0.0242334594867271
461	anl_ctl_yor_guj_owc_amr_chh_eng_aze_tur_xho_sun_bem_dut_grk_bsq_pan_hau_tsn_cnt_bul_glc_swt_ita_ven_arw_hun_ewe_akn_est_nor_sod_geo_ukr_prs_pol_ben_amh_mlt_cze_fin_igb_bat_svk_mly_jpn_tml_kor_slo_hin_bam_krd_ind_fre_sid_tag_mnd_bos_dgb_mcd_heb_rom_spa_por_afr_qcu_scr_lit_urd_zul_gam_lat_tig_mol_mao_alb_ses_swe_fbf_jav_tha_wly_knd_swa_lda_azi_ger_rus_uzb_dyu_vie_aeg_tsw_cic_moo	-0.497938812279993	-1.18480230118096	0.239114550224559
462	aeg_grk_igb_ukr_amh_sod_heb_pol_tur_uzb_tsn_mao_dgb_nor_fre_bsq_ger_tig_ven_mnd_cze_dut_xho_afr_fbf_ben_hun_swt_dyu_est_bul_amr_geo_pan_glc_por_eng_mlt_gam_prs_fin_tsw_bat_swe_sun_jpn_knd_kor_spa_hin_swa_lit_jav_ita_chh_tag_cnt_guj_ses_scr_anl_alb_lat_mcd_slo_qcu_krd_svk_rus_cic_hau_rom_sid_mol_mly_bos_moo_arw_lda_ind_tha_wly_tml_yor_bam_azi_ctl_urd_aze_bem_vie_owc_zul_akn_ewe	-0.163877888794824	-0.386676217910304	0.699879261623174
463	aeg_ita_akn_bul_sod_sid_owc_ben_aze_uzb_zul_mly_tsw_nor_ger_bsq_prs_amh_ven_cnt_urd_grk_fbf_mcd_ewe_lit_fin_dyu_igb_est_fre_hau_geo_spa_lat_krd_ctl_mlt_tig_pol_hun_ses_ind_bos_sun_jpn_knd_kor_ukr_glc_swa_slo_jav_afr_gam_mao_mnd_arw_dgb_scr_amr_por_cze_hin_mol_qcu_swe_eng_svk_yor_heb_rus_chh_pan_tag_dut_swt_guj_moo_bat_tha_anl_tml_bam_lda_tur_rom_alb_azi_bem_vie_wly_cic_xho_tsn	-0.0622624968330636	-0.146878938697026	0.883545513011004
464	aeg_lat_fbf_spa_gam_heb_tig_krd_uzb_azi_bem_tag_xho_lit_swe_bsq_bul_chh_cic_cnt_scr_urd_akn_dut_ewe_cze_fin_swa_bam_hun_arw_anl_geo_por_rom_pol_svk_wly_sod_mol_est_swt_ind_slo_mly_jpn_knd_kor_bos_glc_tsn_rus_bat_ger_amr_jav_mnd_fre_moo_ita_owc_prs_guj_pan_eng_qcu_mcd_ukr_ben_ses_mlt_hin_hau_grk_sun_afr_ven_alb_lda_mao_tha_amh_tml_dgb_tsw_aze_nor_ctl_tur_igb_vie_sid_yor_dyu_zul	-0.835584520753229	-2.01872262131364	0.0463956961141375
465	wly_alb_akn_svk_sod_gam_anl_urd_aze_uzb_lda_ind_swa_pol_lat_bsq_rom_hau_bem_mnd_ben_lit_tsw_rus_bam_bos_hun_cic_zul_est_glc_owc_geo_mcd_prs_ger_dut_chh_sid_cze_fin_fbf_jav_afr_mao_jpn_tml_kor_fre_scr_xho_grk_mly_ita_amh_tag_cnt_slo_ses_ukr_tig_krd_por_pan_mol_qcu_nor_eng_guj_dyu_aeg_hin_heb_ctl_sun_bul_ewe_swe_yor_bat_tha_amr_knd_igb_dgb_tur_arw_spa_azi_swt_vie_mlt_ven_tsn_moo	-0.0111092280351451	-0.026168992554268	0.979178619051169
466	owc_svk_tsw_ita_heb_mlt_anl_bul_tur_aze_moo_sun_swa_afr_rus_bsq_ger_gam_dyu_cnt_dut_eng_dgb_alb_akn_guj_hun_ven_lda_fin_hin_aeg_geo_pan_urd_mcd_cze_hau_chh_krd_est_swt_bat_ctl_mao_jpn_knd_kor_fre_scr_bam_arw_ind_pol_sod_tag_mnd_lit_fbf_lat_amh_rom_ukr_swe_mol_qcu_grk_bos_nor_ses_tig_slo_wly_spa_mly_glc_ewe_por_cic_jav_tha_amr_tml_xho_tsn_azi_prs_ben_uzb_bem_vie_sid_zul_igb_yor	-0.500619941075741	-1.19060209233811	0.2368399749054
467	amr_krd_xho_swe_anl_gam_sod_mcd_tur_uzb_lda_jav_tsn_rus_ger_bsq_afr_amh_dyu_cnt_pol_grk_bem_eng_cic_pan_fin_swt_fbf_est_alb_mlt_geo_prs_urd_ben_fre_chh_heb_bos_hun_dgb_ind_rom_bat_jpn_knd_kor_por_dut_akn_arw_sun_nor_wly_tag_mnd_lat_ven_glc_owc_bul_hin_ctl_spa_qcu_svk_ita_guj_yor_aeg_lit_tig_scr_mao_cze_ewe_ukr_ses_mly_tha_sid_tml_bam_swa_azi_slo_mol_aze_igb_vie_hau_tsw_moo_zul	-0.505659454562948	-1.20229819503612	0.232300336338989
468	sod_spa_dgb_lit_amr_hau_anl_por_azi_uzb_swa_sun_dyu_rus_hin_bsq_rom_gam_tsn_mnd_scr_bos_xho_cze_zul_dut_est_tsw_ven_fin_guj_aeg_geo_swe_bul_arw_pol_sid_owc_pan_hun_lda_ind_krd_mly_jpn_tml_kor_ben_afr_yor_grk_mao_glc_amh_jav_cnt_lat_cic_svk_chh_mcd_ctl_ita_mol_qcu_fre_slo_urd_ewe_mlt_prs_wly_nor_tag_eng_bem_ukr_akn_bat_tha_heb_knd_fbf_moo_aze_alb_ger_tur_bam_vie_tig_ses_swt_igb	0.0493755920755398	0.116259845152796	0.907697291900711
469	heb_pol_fbf_nor_amr_mlt_owc_slo_tur_aze_cic_mao_akn_spa_mol_bsq_scr_anl_dyu_mnd_ctl_por_swa_urd_swt_cze_fin_bem_ewe_est_lit_sod_geo_svk_ita_afr_rom_tig_wly_guj_hun_bam_sun_pan_tag_jpn_knd_kor_krd_ben_ven_glc_bat_bul_hau_ind_cnt_grk_yor_eng_aeg_arw_prs_alb_ukr_qcu_rus_mcd_lat_tsn_amh_ger_chh_fre_jav_dut_dgb_bos_zul_mly_tha_gam_tml_tsw_ses_uzb_swe_hin_azi_lda_vie_sid_igb_xho_moo	0.161196867738037	0.379422987740138	0.705238766729427
470	hau_afr_tsw_fre_chh_tig_aeg_urd_aze_azi_ses_tag_ewe_pan_alb_bsq_bul_amr_moo_mnd_prs_ben_igb_scr_dyu_rom_fin_swa_ven_hun_svk_amh_geo_mcd_guj_lat_cze_gam_wly_mol_est_bem_ind_spa_mly_jpn_knd_kor_ger_nor_yor_glc_mao_lit_sod_jav_cnt_pol_bam_por_owc_hin_bos_ita_eng_qcu_krd_dut_arw_tsn_anl_swe_heb_slo_bat_grk_swt_ctl_cic_sun_tha_sid_tml_zul_dgb_uzb_rus_ukr_tur_fbf_vie_mlt_akn_lda_xho	-0.408024868993096	-0.967824525809445	0.335642216800611
471	gam_slo_xho_svk_amh_aeg_mlt_ben_azi_uzb_ewe_tag_swa_ger_mol_bsq_bul_hau_ses_cnt_nor_mcd_lda_lit_akn_krd_hun_swt_bem_est_bos_wly_geo_guj_ukr_grk_ctl_anl_amr_swe_fin_moo_jav_pol_sun_jpn_tml_kor_scr_cze_tsw_ita_ind_lat_sod_bat_mnd_rom_ven_alb_chh_eng_por_fre_afr_qcu_pan_dut_spa_tsn_heb_prs_owc_glc_mly_urd_yor_hin_dyu_mao_tha_sid_knd_igb_cic_aze_arw_rus_tur_fbf_vie_tig_bam_dgb_zul	-1.04214697307947	-2.55124234701501	0.0123659773377105
472	anl_ukr_fbf_dut_hau_heb_owc_mcd_aze_azi_zul_ind_ses_pan_krd_bsq_afr_wly_tsn_cnt_spa_mol_tsw_svk_swt_nor_est_ven_bem_hun_lit_aeg_geo_ger_alb_arw_fre_sid_tig_eng_fin_moo_tag_prs_bat_jpn_tml_kor_rom_rus_igb_pol_mao_bos_gam_mly_mnd_glc_akn_por_amr_hin_guj_lat_slo_qcu_swe_ben_bul_xho_mlt_ctl_sod_grk_sun_ita_swa_scr_dgb_jav_tha_amh_knd_cic_lda_uzb_urd_cze_tur_bam_vie_chh_dyu_yor_ewe	-0.196995347263172	-0.464867459402155	0.643112957649101
473	owc_bos_xho_ita_chh_aeg_amh_glc_uzb_tur_ewe_ind_lda_grk_cze_bsq_mcd_heb_moo_cnt_ctl_ukr_cic_krd_tsn_lit_fin_fbf_akn_hun_hin_gam_geo_dut_swe_afr_spa_tig_hau_rus_est_zul_mly_ger_mao_jpn_tml_kor_mol_pol_bem_guj_jav_slo_amr_sun_mnd_arw_dgb_fre_sod_nor_ben_scr_eng_qcu_svk_pan_bul_ven_wly_urd_anl_prs_tag_rom_dyu_alb_ses_bat_tha_mlt_knd_bam_swt_azi_lat_por_aze_swa_vie_sid_tsw_yor_igb	-0.0493998926167417	-0.11637665922659	0.907604971340365
474	sid_ctl_dgb_bos_aeg_gam_sod_hin_aze_azi_ses_mao_bem_scr_spa_bsq_glc_mlt_cic_cnt_lit_guj_yor_dut_tsn_urd_hun_fbf_moo_fin_lat_amr_geo_swe_prs_bul_pol_hau_wly_eng_est_swt_ind_mol_tag_jpn_tml_kor_pan_ben_bam_arw_mly_por_anl_sun_mnd_rus_akn_rom_heb_alb_fre_afr_krd_qcu_mcd_ger_ita_ewe_chh_nor_tig_svk_bat_grk_xho_ukr_igb_jav_tha_owc_knd_lda_dyu_tur_slo_cze_uzb_zul_vie_amh_swa_ven_tsw	1.03976275006322	2.50303427350643	0.0140580681448659
475	gam_lit_swt_svk_owc_chh_anl_pan_tur_aze_bem_sun_xho_guj_urd_bsq_rom_mlt_swa_mnd_swe_mcd_moo_krd_ses_ger_est_yor_akn_fin_cze_amr_geo_prs_eng_fre_dut_amh_aeg_nor_hun_tsn_tag_bos_mly_jpn_knd_kor_lat_bul_dgb_afr_jav_spa_hau_ind_cnt_alb_ven_arw_tig_grk_hin_scr_slo_qcu_ukr_pol_rus_igb_heb_glc_sid_ben_mao_ita_ewe_mol_dyu_bat_tha_sod_tml_tsw_cic_uzb_ctl_por_azi_fbf_vie_wly_bam_zul_lda	0.136985286049953	0.322323875828741	0.747930809186956
476	sod_swe_lda_pan_heb_sid_hau_pol_uzb_azi_fbf_tag_yor_ukr_mcd_bsq_ctl_amr_zul_mnd_fre_grk_tsw_rus_moo_arw_est_bem_igb_hun_lat_chh_geo_ger_rom_spa_mol_wly_gam_cze_fin_ewe_sun_hin_mao_jpn_tml_kor_eng_slo_tsn_afr_mly_urd_owc_bat_cnt_prs_xho_bul_amh_dut_krd_svk_guj_qcu_ita_alb_glc_ven_mlt_scr_tig_lit_jav_ben_swa_por_swt_ind_tha_anl_knd_dyu_cic_aze_nor_bos_tur_ses_vie_aeg_akn_bam_dgb	-0.569455971035079	-1.35906310890522	0.177413356094912
477	sod_eng_xho_ctl_mlt_wly_gam_por_aze_azi_ewe_sun_lda_swe_mol_bsq_afr_owc_swa_mnd_ben_fre_ses_mcd_igb_hin_hun_bem_ven_fin_dut_heb_geo_scr_nor_svk_lat_amh_sid_ukr_est_cic_ind_ita_mly_jpn_knd_kor_alb_rus_dgb_guj_tag_urd_chh_bat_cnt_prs_tsw_arw_tig_bos_pan_bul_lit_qcu_rom_glc_ger_yor_hau_grk_anl_krd_mao_slo_dyu_pol_swt_jav_tha_aeg_tml_tsn_fbf_tur_cze_spa_uzb_zul_vie_amr_akn_moo_bam	-0.0238773069255096	-0.0562389575172984	0.955272096231995
478	sid_mol_akn_arw_mlt_amr_heb_pol_uzb_azi_moo_bat_bem_grk_prs_bsq_por_aeg_igb_mnd_lat_scr_ewe_afr_ven_pan_fin_dgb_swt_hun_ukr_tig_geo_rus_lit_fre_rom_sod_anl_slo_est_cic_tag_guj_jav_jpn_tml_kor_nor_bos_lda_eng_mly_ger_gam_sun_cnt_mcd_tsn_ben_owc_dut_cze_ctl_bul_qcu_urd_swe_hin_fbf_amh_krd_chh_ita_mao_svk_swa_alb_bam_ind_tha_hau_knd_ses_zul_aze_glc_spa_tur_yor_vie_wly_dyu_xho_tsw	-0.776333406806278	-1.8632899042005	0.0655773229868901
479	hau_cze_fbf_eng_chh_mlt_heb_pan_aze_azi_dyu_sun_zul_slo_por_bsq_alb_sod_moo_cnt_urd_lat_bem_ctl_ven_ger_fin_dgb_igb_est_spa_amh_geo_pol_afr_ita_hin_anl_owc_prs_hun_akn_bat_bul_tag_jpn_tml_kor_rus_svk_swa_ben_mao_glc_sid_jav_mnd_scr_lda_krd_aeg_guj_grk_mcd_swe_qcu_mol_dut_fre_ses_gam_arw_amr_nor_mly_rom_tsw_bos_cic_ind_tha_tig_knd_tsn_yor_tur_ukr_lit_uzb_bam_vie_wly_swt_ewe_xho	-0.263235995455258	-0.622747045017658	0.534974834117764
480	hau_ukr_dgb_eng_amh_tig_anl_alb_azi_aze_lda_mao_swa_arw_cze_bsq_ben_heb_akn_cnt_ita_scr_tsw_mol_bem_ger_est_tsn_ses_fin_fre_chh_geo_lit_urd_glc_krd_amr_wly_guj_hun_fbf_jav_nor_bat_jpn_tml_kor_slo_spa_zul_bos_mly_por_sod_ind_mnd_dut_dyu_bul_gam_swe_rom_ctl_rus_qcu_hin_prs_pan_swt_mlt_afr_owc_grk_sun_svk_ewe_mcd_ven_tag_tha_sid_knd_cic_moo_uzb_lat_pol_tur_igb_vie_aeg_xho_yor_bam	-0.812703394364551	-1.96062000232412	0.0529156059263773
481	wly_scr_zul_ben_chh_owc_tig_ger_tur_uzb_bam_sun_tsw_hin_cze_bsq_nor_sod_ses_cnt_svk_afr_dyu_rus_fbf_ctl_fin_swa_bem_hun_ukr_heb_geo_dut_bos_mol_prs_sid_anl_lat_est_ven_jav_alb_tag_jpn_knd_kor_mcd_krd_yor_swe_mao_por_hau_bat_mnd_lit_swt_glc_aeg_fre_urd_spa_slo_qcu_bul_pol_ita_tsn_mlt_arw_gam_eng_mly_rom_lda_guj_moo_ind_tha_amr_tml_igb_dgb_aze_pan_grk_azi_xho_vie_amh_ewe_cic_akn	-0.259215128491012	-0.612902786247907	0.541436552411411
482	hau_pol_igb_por_anl_heb_chh_ukr_uzb_tur_moo_bat_yor_arw_ben_bsq_nor_sod_fbf_cnt_ita_rom_dgb_alb_tsw_urd_est_swa_tsn_hun_svk_amr_geo_ctl_scr_grk_spa_sid_owc_afr_fin_bem_jav_fre_mao_jpn_tml_kor_bos_pan_zul_swe_sun_mol_amh_ind_mnd_lat_lda_eng_wly_dut_lit_krd_mcd_qcu_guj_slo_rus_ses_mlt_prs_aeg_hin_mly_ger_ewe_bul_dyu_tag_tha_gam_knd_cic_ven_azi_cze_glc_aze_xho_vie_tig_akn_bam_swt	-0.360796611178151	-0.854329462362906	0.395117829192261
483	wly_rom_cic_eng_heb_gam_amr_hin_azi_aze_tsn_sun_lda_ben_grk_bsq_arw_tig_ses_mnd_afr_fre_swt_ctl_zul_urd_fin_ewe_igb_est_krd_hau_geo_cze_pan_por_lat_sod_chh_nor_hun_moo_mly_bul_bat_jpn_tml_kor_svk_ukr_swa_alb_jav_slo_owc_ind_cnt_mcd_akn_ita_anl_dut_lit_guj_bos_qcu_spa_prs_rus_fbf_amh_scr_sid_glc_mao_mol_bam_pol_bem_tag_tha_aeg_knd_dgb_yor_tur_swe_ger_uzb_xho_vie_mlt_dyu_ven_tsw	-0.194572152673057	-0.459250772130278	0.647125752761801
484	amr_ctl_bem_pan_tig_sid_aeg_prs_aze_azi_ven_jav_moo_urd_hin_bsq_bul_amh_xho_mnd_ger_grk_zul_rus_tsw_lit_est_lda_fbf_fin_mol_wly_geo_rom_swe_fre_nor_chh_sod_svk_hun_swt_mao_ita_sun_jpn_tml_kor_scr_glc_yor_eng_mly_dut_mlt_tag_cnt_slo_dyu_alb_heb_krd_lat_afr_mcd_qcu_bos_guj_ben_akn_gam_arw_owc_spa_ind_ukr_dgb_pol_igb_bat_tha_anl_knd_ewe_bam_uzb_por_cze_tur_ses_vie_hau_cic_swa_tsn	-0.0330415009406126	-0.077863318663235	0.938104058351979
485	chh_svk_tsw_ukr_mlt_amr_aeg_cze_aze_uzb_ven_jav_zul_urd_spa_bsq_scr_wly_bem_cnt_lit_eng_dgb_mol_lda_fre_hun_xho_bam_fin_bul_sid_geo_bos_pan_guj_pol_gam_owc_ger_est_moo_sun_rus_mly_jpn_knd_kor_ita_swe_yor_afr_ind_lat_tig_mao_mnd_grk_tsn_hin_sod_rom_ctl_mcd_por_qcu_nor_krd_ben_akn_heb_dut_anl_arw_tag_slo_ewe_prs_cic_bat_tha_amh_tml_swt_igb_azi_alb_glc_tur_ses_vie_hau_dyu_fbf_swa	0.144193086193405	0.339276333035458	0.735166506490255
486	owc_swe_cic_krd_tig_gam_wly_fre_uzb_azi_lda_sun_swt_lat_hin_bsq_bos_aeg_akn_cnt_rus_ben_ses_prs_swa_glc_fin_ewe_igb_hun_ger_chh_geo_pol_lit_por_ukr_heb_amh_dut_est_tsn_mao_mcd_ind_jpn_tml_kor_rom_pan_dgb_cze_mly_guj_anl_jav_mnd_alb_zul_svk_mlt_slo_mol_urd_grk_qcu_ctl_nor_arw_xho_amr_spa_sod_eng_tag_bul_dyu_ita_bam_bat_tha_sid_knd_yor_bem_tur_afr_scr_aze_moo_vie_hau_tsw_ven_fbf	0.178477821174589	0.420188139817164	0.675317260597977
487	aeg_ukr_zul_fre_chh_owc_mlt_hin_uzb_azi_cic_mao_fbf_grk_swe_bsq_ger_hau_tsw_cnt_rus_afr_igb_ben_akn_glc_est_swt_yor_fin_ctl_anl_geo_por_cze_mol_dut_sod_gam_pan_hun_ses_ind_nor_sun_jpn_knd_kor_krd_ita_swa_spa_jav_rom_tig_mly_mnd_pol_dgb_arw_amr_svk_mcd_lat_bos_qcu_urd_slo_eng_tsn_heb_bul_wly_alb_bat_guj_ewe_prs_xho_tag_tha_sid_tml_moo_dyu_aze_lit_scr_tur_bem_vie_amh_lda_ven_bam	-0.463464863126889	-1.10218200616941	0.273226745560168
488	gam_cze_yor_svk_aeg_sid_amr_urd_tur_uzb_tsn_bat_zul_alb_rom_bsq_ben_anl_bam_cnt_rus_mcd_akn_scr_swt_nor_fin_dgb_ses_est_prs_wly_geo_fre_mol_bul_ctl_tig_owc_slo_hun_cic_jav_ukr_sun_jpn_tml_kor_ita_spa_bem_dut_mao_guj_mlt_ind_mnd_por_fbf_krd_hau_arw_lit_ger_eng_qcu_pol_glc_pan_lda_chh_bos_amh_swe_mly_afr_xho_grk_ven_tag_tha_sod_knd_dyu_tsw_aze_lat_hin_azi_swa_vie_heb_igb_moo_ewe	0.0126634993126873	0.0298080770240692	0.976283992190978
489	sod_bos_moo_glc_mlt_heb_chh_bul_uzb_aze_lda_bat_tsw_prs_guj_bsq_rus_sid_tsn_cnt_urd_nor_zul_ita_dgb_eng_est_igb_bem_hun_swe_amh_geo_fre_grk_krd_slo_tig_anl_arw_fin_ses_mao_lit_tag_jpn_tml_kor_scr_ukr_ven_rom_sun_afr_wly_mly_mnd_spa_xho_por_aeg_pol_dut_mol_ctl_qcu_alb_pan_svk_swt_gam_lat_owc_ben_ind_cze_bam_ger_swa_jav_tha_hau_knd_fbf_ewe_tur_hin_mcd_azi_dyu_vie_amr_akn_cic_yor	-0.993036900778338	-2.42301212251517	0.0173289168901191
490	amr_dut_dyu_por_amh_hau_owc_alb_azi_uzb_dgb_bat_ven_arw_nor_bsq_guj_heb_cic_cnt_ita_ctl_ses_pan_bem_lat_est_akn_swt_hun_scr_tig_geo_eng_krd_pol_hin_sod_wly_slo_fin_bam_ind_glc_jav_jpn_tml_kor_cze_swe_igb_urd_mly_fre_chh_sun_mnd_bos_fbf_grk_gam_ben_prs_rus_bul_qcu_afr_ger_mcd_tsn_aeg_svk_mlt_spa_tag_rom_tsw_lit_xho_mao_tha_sid_knd_lda_ewe_aze_mol_ukr_tur_moo_vie_anl_yor_zul_swa	-0.241034804961314	-0.56976651503125	0.570209850700465
491	gam_mcd_bem_pol_heb_hau_owc_nor_uzb_tur_bam_sun_dgb_swe_slo_bsq_guj_tig_xho_cnt_mol_dut_fbf_hin_moo_alb_est_swa_ses_hun_afr_amh_geo_lat_ukr_eng_glc_anl_amr_svk_fin_ven_bat_ctl_tag_jpn_knd_kor_por_bos_tsn_pan_jav_rus_aeg_mao_mnd_ger_igb_ben_chh_scr_grk_spa_lit_qcu_arw_cze_fre_akn_mlt_rom_wly_krd_ind_urd_zul_ita_tsw_mly_tha_sid_tml_cic_swt_azi_prs_bul_aze_dyu_vie_sod_lda_yor_ewe	-0.448783186286873	-1.06716352115425	0.288660445491825
492	hau_ben_akn_svk_wly_sod_aeg_cze_tur_azi_cic_tag_tsw_slo_glc_bsq_swe_tig_yor_mnd_afr_ita_tsn_spa_ses_arw_fin_xho_dgb_hun_guj_owc_geo_mcd_hin_urd_lat_mlt_amh_scr_est_swt_sun_fre_jav_jpn_tml_kor_nor_bul_lda_rom_bat_grk_amr_mly_cnt_bos_zul_ctl_chh_mol_prs_por_lit_qcu_pan_ukr_dut_igb_sid_pol_gam_eng_mao_alb_ewe_rus_bem_ind_tha_anl_knd_moo_ven_uzb_krd_ger_aze_dyu_vie_heb_swa_fbf_bam	-0.759041739795512	-1.82270723254005	0.0715610415409985
493	sid_prs_tsn_fre_tig_chh_mlt_alb_azi_aze_igb_mao_ses_ben_ger_bsq_mcd_owc_ven_mnd_eng_slo_bem_rom_akn_lit_hun_xho_dyu_est_grk_anl_geo_urd_lat_bos_nor_amh_hau_rus_fin_bam_ind_bul_bat_jpn_tml_kor_ctl_svk_swa_mol_sun_swe_sod_tag_cnt_spa_swt_cze_aeg_krd_glc_por_afr_qcu_arw_ita_dut_ewe_heb_pol_amr_guj_mly_hin_fbf_ukr_dgb_jav_tha_gam_knd_moo_cic_uzb_scr_pan_tur_zul_vie_wly_lda_tsw_yor	0.817143052175028	1.95161449543826	0.0539927568781711
494	tig_mcd_igb_spa_amh_sod_mlt_scr_uzb_azi_akn_sun_moo_ger_hin_bsq_fre_heb_dgb_mnd_lit_por_bam_alb_dyu_ctl_fin_ven_cic_est_dut_amr_geo_pol_ukr_svk_pan_hau_gam_slo_hun_swt_tag_ita_jav_jpn_knd_kor_eng_guj_bem_lat_ind_glc_chh_mly_cnt_bos_tsn_rus_sid_grk_swe_arw_afr_qcu_rom_mol_cze_zul_owc_urd_wly_bul_bat_prs_ewe_krd_swa_mao_tha_anl_tml_ses_tsw_aze_nor_ben_tur_lda_vie_aeg_xho_fbf_yor	-1.09158763865052	-2.67428834743493	0.00884706101144592
495	owc_grk_ses_guj_anl_amh_aeg_rus_uzb_tur_ven_jav_tsn_eng_lat_bsq_swe_chh_ewe_mnd_ita_hin_cic_pan_igb_arw_est_fbf_bem_fin_afr_sid_geo_fre_ukr_pol_dut_amr_heb_por_hun_moo_bat_spa_mly_jpn_knd_kor_svk_bos_zul_mol_ind_krd_wly_mao_cnt_cze_dyu_alb_gam_nor_ben_prs_urd_qcu_ctl_lit_scr_tsw_sod_bul_mlt_glc_tag_ger_xho_mcd_yor_sun_tha_tig_tml_bam_dgb_aze_slo_rom_azi_akn_vie_hau_swt_lda_swa	-0.242607505440519	-0.573186819122777	0.567901599553382
496	anl_slo_dyu_glc_aeg_wly_heb_bos_azi_uzb_fbf_ind_ses_pol_arw_bsq_bul_tig_xho_mnd_por_ukr_igb_fre_lda_svk_hun_swa_tsn_est_swe_chh_geo_ger_ben_alb_krd_hau_gam_ita_fin_swt_mly_prs_tag_jpn_tml_kor_grk_spa_cic_rom_mao_afr_sid_bat_cnt_eng_ewe_cze_mlt_ctl_dut_nor_lat_qcu_pan_urd_mol_akn_owc_hin_amh_lit_sun_mcd_bem_scr_moo_jav_tha_sod_knd_ven_tsw_tur_guj_rus_aze_bam_vie_amr_dgb_yor_zul	-0.571598510858347	-1.36524048658514	0.175470919837614
497	hau_mol_swt_urd_wly_chh_aeg_spa_aze_uzb_tsw_ind_moo_ben_krd_bsq_rom_amh_dgb_mnd_mcd_lit_akn_guj_dyu_lat_hun_fbf_swa_est_slo_sod_geo_glc_prs_ita_ukr_owc_heb_ctl_fin_yor_sun_por_mly_jpn_knd_kor_ger_bul_bem_dut_mao_scr_anl_jav_cnt_svk_lda_rus_sid_fre_nor_pol_eng_qcu_afr_alb_cze_tsn_gam_hin_amr_grk_tag_arw_zul_pan_bam_bat_tha_mlt_tml_igb_ewe_azi_swe_bos_tur_ven_vie_tig_ses_xho_cic	-0.0414975962131822	-0.097676358149335	0.922399494198088
498	gam_bos_ses_lit_owc_hau_amh_guj_azi_aze_cic_mly_bam_ita_swe_bsq_mcd_anl_moo_cnt_pol_eng_zul_mol_swa_ger_est_dyu_ewe_fin_arw_mlt_geo_spa_glc_hin_scr_heb_aeg_prs_hun_tsn_mao_afr_ind_jpn_knd_kor_ukr_ben_xho_urd_bat_alb_sid_tag_mnd_nor_dgb_grk_wly_svk_slo_rus_ctl_qcu_dut_por_krd_fbf_amr_rom_chh_bul_jav_lat_tsw_cze_yor_sun_tha_tig_tml_swt_lda_tur_pan_fre_uzb_bem_vie_sod_ven_igb_akn	-0.436376543528851	-1.03612824154418	0.302828956877648
499	amr_ctl_lda_ukr_owc_tig_sod_cze_uzb_aze_dgb_sun_ven_pol_hin_bsq_mcd_amh_swa_cnt_guj_bul_tsw_rom_swt_svk_fin_zul_bem_hun_glc_anl_geo_urd_ger_scr_ita_hau_wly_arw_est_igb_mly_eng_bat_jpn_tml_kor_slo_mol_ses_rus_jav_por_chh_tag_mnd_fre_moo_nor_mlt_grk_prs_pan_krd_qcu_dut_spa_afr_fbf_heb_ben_gam_lat_mao_swe_bam_lit_ewe_ind_tha_sid_knd_dyu_akn_azi_bos_alb_tur_tsn_vie_aeg_cic_xho_yor	-0.106167391075467	-0.250585721086651	0.802687196117527
500	heb_lat_dyu_cze_sid_anl_tig_por_tur_aze_ewe_tag_cic_prs_rus_bsq_grk_aeg_xho_mnd_arw_ukr_lda_nor_swt_ben_hun_zul_moo_est_bos_gam_geo_ctl_guj_swe_ger_sod_owc_scr_fin_tsn_mao_alb_mly_jpn_tml_kor_lit_mol_fbf_svk_ind_spa_chh_bat_cnt_mcd_yor_slo_amh_ita_dut_pan_rom_qcu_krd_fre_eng_igb_amr_bul_mlt_urd_jav_pol_dgb_afr_akn_sun_tha_hau_knd_tsw_ses_azi_glc_hin_uzb_bam_vie_wly_ven_swa_bem	-0.830250031995272	-2.00472093073669	0.0479005608360255
501	hau_svk_akn_arw_aeg_tig_gam_grk_uzb_tur_lda_tag_swa_rom_pol_bsq_mol_wly_yor_cnt_spa_scr_dyu_guj_swt_cze_est_bam_moo_hun_alb_owc_geo_bos_por_ukr_hin_anl_sid_eng_fin_ewe_jav_rus_sun_jpn_tml_kor_slo_krd_tsn_ben_mly_ita_amh_mao_mnd_glc_ven_prs_amr_lat_dut_urd_nor_qcu_lit_swe_ger_xho_mlt_afr_chh_ctl_bat_mcd_fbf_pan_bem_ind_tha_heb_knd_cic_zul_aze_bul_fre_azi_ses_vie_sod_dgb_igb_tsw	0.0598889623660752	0.141105383921632	0.888091886811182
502	anl_lat_xho_ben_owc_chh_wly_ita_aze_azi_tsn_ind_swa_bul_mol_bsq_por_aeg_cic_cnt_glc_scr_ven_eng_tsw_afr_hun_moo_akn_fin_bos_amr_geo_lit_slo_prs_swe_tig_gam_grk_est_lda_jav_hin_mao_jpn_knd_kor_pol_fre_fbf_ger_sun_arw_sid_bat_mnd_guj_ewe_spa_amh_rom_rus_dut_pan_qcu_alb_ctl_svk_dyu_hau_ukr_mlt_urd_tag_mcd_igb_nor_swt_mly_tha_sod_tml_bem_zul_tur_cze_krd_uzb_ses_vie_heb_yor_bam_dgb	-0.779786809643425	-1.87782139384913	0.0635392349693444
503	sod_cze_tsw_afr_anl_wly_gam_guj_azi_tur_moo_mao_akn_lit_slo_bsq_krd_sid_zul_mnd_rus_glc_swa_ctl_xho_pan_est_ven_ewe_hun_ita_hau_geo_prs_dut_alb_mcd_heb_owc_eng_fin_swt_tag_swe_bat_jpn_tml_kor_ukr_ger_dyu_spa_jav_fre_aeg_sun_cnt_mol_dgb_pol_chh_hin_bos_svk_lat_qcu_nor_por_ben_tsn_amr_urd_amh_bul_mly_scr_ses_grk_bem_ind_tha_mlt_knd_cic_lda_aze_rom_arw_uzb_igb_vie_tig_yor_fbf_bam	0.208238607182911	0.490233748573012	0.625123091105424
504	chh_guj_ses_ita_anl_owc_aeg_por_aze_uzb_lda_bat_ven_bul_cze_bsq_ben_wly_xho_mnd_prs_rus_dgb_bos_moo_spa_hun_bem_igb_est_mcd_hau_geo_afr_lit_svk_slo_gam_amr_pol_fin_swt_mly_rom_tag_jpn_tml_kor_ukr_dut_fbf_arw_jav_ctl_sid_sun_cnt_glc_akn_fre_heb_grk_ger_urd_eng_qcu_krd_lat_scr_bam_tig_hin_mlt_swe_ind_alb_dyu_mol_zul_mao_tha_sod_knd_yor_tsw_azi_pan_nor_tur_ewe_vie_amh_cic_tsn_swa	-0.316053136871445	-0.747546302627037	0.456619896211306
505	amr_mol_dgb_pol_hau_mlt_tig_svk_uzb_aze_yor_mao_moo_prs_ger_bsq_arw_aeg_cic_mnd_mcd_alb_bem_scr_ewe_slo_est_dyu_swt_hun_dut_amh_geo_ctl_por_grk_nor_heb_anl_swe_fin_tsn_tag_guj_mly_jpn_knd_kor_bul_bos_akn_pan_sun_ita_sod_jav_cnt_rus_ven_krd_owc_eng_lat_lit_hin_qcu_cze_fre_urd_bam_chh_ben_sid_afr_ind_spa_xho_glc_swa_bat_tha_wly_tml_fbf_zul_azi_rom_ukr_tur_tsw_vie_gam_ses_igb_lda	-0.884964954209321	-2.14091367343334	0.034896176718408
506	sod_glc_dyu_lit_mlt_sid_chh_mol_aze_azi_lda_jav_xho_guj_bul_bsq_hin_wly_swt_cnt_nor_grk_ven_pan_fbf_prs_est_bam_cic_hun_rus_amr_geo_bos_lat_svk_eng_gam_aeg_ger_fin_yor_sun_afr_mly_jpn_tml_kor_dut_por_zul_fre_tag_rom_amh_ind_mnd_urd_tsn_cze_owc_ukr_ctl_ben_swe_qcu_spa_ita_krd_akn_heb_mcd_hau_alb_mao_slo_swa_scr_moo_bat_tha_tig_knd_tsw_dgb_tur_pol_arw_uzb_igb_vie_anl_ewe_bem_ses	-0.189434301565403	-0.447516963064025	0.655542482258472
507	wly_grk_bem_mol_owc_hau_gam_ben_uzb_tur_swt_ind_dyu_guj_cze_bsq_svk_chh_akn_cnt_alb_ctl_tsn_eng_ses_slo_est_ewe_swa_hun_krd_sid_geo_rom_glc_rus_swe_anl_amh_ukr_fin_ven_mly_arw_tag_jpn_knd_kor_mcd_nor_lda_hin_bat_urd_aeg_mao_mnd_fre_tsw_por_sod_ger_scr_lit_spa_qcu_dut_bul_afr_dgb_heb_lat_tig_pol_sun_bos_fbf_prs_xho_jav_tha_mlt_tml_yor_moo_azi_pan_ita_aze_zul_vie_amr_igb_bam_cic	0.108266756043206	0.254993989486705	0.799290789843832
508	gam_dut_zul_rus_chh_sid_aeg_bul_aze_uzb_swt_tag_igb_krd_pan_bsq_slo_hau_moo_cnt_ita_scr_dgb_svk_ewe_urd_est_fbf_xho_hun_afr_amh_geo_glc_hin_mcd_eng_sod_mlt_ger_fin_tsn_ind_ukr_bat_jpn_tml_kor_swe_alb_bem_nor_mao_ctl_heb_sun_mnd_pol_swa_mol_owc_bos_lit_grk_rom_qcu_arw_cze_spa_dyu_wly_por_amr_fre_mly_guj_akn_ben_tsw_jav_tha_tig_knd_lda_bam_tur_prs_lat_azi_ven_vie_anl_yor_cic_ses	-0.502605970696435	-1.19486642629891	0.235177521670642
509	amh_nor_ven_alb_wly_owc_mlt_glc_aze_azi_dyu_mao_tsn_afr_arw_bsq_spa_anl_cic_mnd_ben_slo_ewe_svk_lda_cze_est_moo_ses_fin_scr_gam_geo_mol_bul_hin_mcd_sid_heb_eng_hun_swt_jav_grk_mly_jpn_tml_kor_rom_lat_igb_pol_ind_ukr_chh_sun_cnt_por_fbf_bos_sod_prs_dut_ctl_fre_qcu_urd_krd_rus_xho_amr_pan_hau_guj_tag_ita_zul_lit_bam_bat_tha_aeg_knd_dgb_swa_tur_ger_swe_uzb_bem_vie_tig_akn_yor_tsw	-0.402882262894917	-0.955190586600713	0.341957642296268
510	sod_pol_swa_ita_heb_chh_mlt_ukr_azi_uzb_bem_bat_cic_lit_spa_bsq_afr_sid_bam_cnt_ctl_grk_xho_bos_akn_lat_est_ven_igb_fin_nor_amr_geo_glc_cze_dut_svk_tig_hau_mcd_hun_moo_mly_prs_sun_jpn_tml_kor_bul_arw_swt_ben_jav_rus_amh_mao_mnd_alb_ses_ger_gam_guj_slo_urd_pan_qcu_fre_mol_krd_yor_wly_hin_aeg_por_tag_swe_lda_scr_zul_ind_tha_anl_knd_fbf_dgb_aze_rom_eng_tur_ewe_vie_owc_tsw_dyu_tsn	-0.682540139348206	-1.63351956792386	0.105740862302276
511	mlt_bul_dyu_dut_aeg_sid_tig_afr_tur_azi_moo_bat_igb_pol_lit_bsq_ben_sod_swt_mnd_arw_ctl_bem_grk_akn_lat_fin_bam_tsn_est_bos_gam_geo_scr_fre_pan_ukr_amh_heb_guj_hun_xho_mly_prs_mao_jpn_knd_kor_swe_krd_ven_glc_sun_alb_amr_tag_cnt_spa_cic_svk_chh_mcd_por_slo_cze_qcu_urd_eng_hin_ewe_hau_rom_owc_ita_ind_ger_dgb_nor_swa_jav_tha_wly_tml_yor_tsw_uzb_mol_rus_aze_ses_vie_anl_zul_fbf_lda	-0.0489079064968641	-0.115222088799448	0.908517507533087
512	chh_pol_akn_nor_tig_sid_mlt_por_azi_aze_ewe_mao_ven_svk_arw_bsq_alb_aeg_xho_cnt_lit_swe_zul_mol_cic_rus_fin_tsn_swa_est_prs_heb_geo_cze_guj_urd_eng_gam_wly_rom_hun_lda_ind_ger_bat_jpn_knd_kor_slo_mcd_moo_krd_mly_afr_hau_sun_mnd_ita_tsw_lat_owc_scr_bul_ben_spa_qcu_bos_ukr_glc_igb_amh_dut_sod_grk_jav_hin_dgb_ctl_bem_tag_tha_anl_tml_ses_yor_uzb_fre_pan_tur_bam_vie_amr_fbf_dyu_swt	-0.854102191790694	-2.05997534952797	0.0421949589220014
513	mlt_rus_bam_pan_anl_amh_wly_por_aze_uzb_yor_sun_fbf_glc_grk_bsq_lit_sod_igb_mnd_swe_mcd_swt_mol_moo_bul_est_xho_ven_fin_ukr_heb_geo_bos_cze_ctl_eng_owc_hau_ger_hun_ses_ind_urd_jav_jpn_tml_kor_nor_lat_akn_slo_tag_svk_tig_mao_cnt_hin_swa_guj_chh_prs_afr_spa_alb_qcu_arw_scr_pol_bem_aeg_ben_amr_ita_bat_krd_dgb_rom_dyu_mly_tha_gam_knd_cic_tsn_azi_dut_fre_tur_tsw_vie_sid_lda_zul_ewe	0.157923295323267	0.37251709536515	0.710355475232658
514	hau_dut_bam_ger_owc_tig_anl_bul_uzb_azi_zul_sun_swt_por_scr_bsq_hin_mlt_lda_cnt_prs_mcd_dyu_ben_ven_ukr_fin_dgb_yor_hun_alb_gam_geo_swe_nor_krd_urd_amh_aeg_ctl_est_moo_bat_grk_ind_jpn_tml_kor_lat_rus_tsn_spa_mly_pol_amr_tag_mnd_rom_ewe_glc_chh_ita_lit_cze_afr_qcu_slo_bos_eng_cic_sid_mol_sod_pan_jav_arw_akn_svk_xho_mao_tha_heb_knd_ses_swa_aze_fre_guj_tur_fbf_vie_wly_tsw_bem_igb	-0.679058472242223	-1.62387678549716	0.107786908188083
515	amh_por_swt_glc_aeg_owc_sod_ctl_uzb_aze_moo_jav_lda_rus_krd_bsq_lit_amr_tsw_mnd_arw_lat_ven_urd_ses_bul_est_tsn_bam_hun_scr_hau_geo_prs_bos_fre_hin_chh_tig_pol_fin_dyu_mly_afr_sun_jpn_tml_kor_mcd_mol_akn_spa_ind_cze_mlt_mao_cnt_guj_bem_ger_wly_pan_grk_alb_ita_qcu_rom_eng_slo_ewe_gam_ukr_anl_dut_bat_ben_fbf_swe_swa_tag_tha_heb_knd_yor_dgb_tur_svk_nor_azi_xho_vie_sid_zul_igb_cic	-0.0277756023727011	-0.065362932071209	0.948025337228834
516	gam_eng_tsn_ita_anl_heb_wly_ger_azi_aze_zul_mao_igb_glc_ctl_bsq_alb_tig_akn_mnd_pol_nor_swa_rus_moo_mol_est_yor_fbf_hun_hin_chh_geo_cze_swe_lat_por_mlt_sid_guj_fin_ses_jav_grk_tag_jpn_knd_kor_fre_bul_dyu_dut_bat_svk_aeg_sun_cnt_urd_ewe_bos_amh_scr_ben_arw_lit_qcu_mcd_krd_prs_lda_owc_afr_amr_pan_ind_rom_swt_slo_xho_mly_tha_hau_tml_bam_bem_tur_ukr_spa_uzb_tsw_vie_sod_ven_cic_dgb	0.101221301098181	0.238202389678497	0.812248175225051
517	chh_bos_xho_urd_aeg_amh_sid_lat_azi_tur_bem_jav_bam_pan_arw_bsq_ben_mlt_ses_mnd_grk_bul_swt_ger_swa_ita_est_akn_igb_hun_lit_amr_geo_rus_dut_glc_guj_sod_tig_prs_fin_ven_ind_krd_bat_jpn_knd_kor_spa_svk_tsn_ctl_mly_eng_anl_sun_cnt_por_lda_ukr_heb_mcd_cze_nor_slo_qcu_afr_mol_rom_dyu_hau_fre_gam_swe_mao_scr_fbf_pol_zul_tag_tha_owc_tml_ewe_dgb_uzb_hin_alb_aze_tsw_vie_wly_cic_yor_moo	0.260132922684377	0.612370749838066	0.541786903020762
518	chh_alb_dyu_prs_aeg_anl_sid_hin_aze_azi_ewe_ind_ven_mcd_rom_bsq_urd_sod_dgb_cnt_mol_por_ses_grk_zul_ukr_fin_cic_igb_hun_ben_amh_geo_eng_lat_ita_fre_amr_gam_afr_est_bem_mly_spa_bat_jpn_knd_kor_dut_guj_xho_rus_sun_ctl_mlt_jav_mnd_scr_fbf_lit_tig_slo_bos_pol_swe_qcu_krd_ger_pan_lda_wly_bul_heb_nor_tag_arw_yor_cze_moo_mao_tha_owc_tml_akn_tsw_uzb_glc_svk_tur_swt_vie_hau_swa_tsn_bam	0.257212713339163	0.605078722210125	0.546600322712845
519	gam_dut_ewe_por_hau_wly_heb_eng_aze_tur_igb_bat_ven_ger_ctl_bsq_ben_sid_swa_mnd_lit_rom_tsn_bul_bam_urd_est_lda_ses_fin_swe_mlt_geo_mol_rus_fre_slo_owc_aeg_spa_hun_moo_mly_cze_mao_jpn_tml_kor_mcd_glc_akn_ukr_jav_prs_amh_tag_cnt_grk_tsw_lat_chh_scr_arw_bos_krd_qcu_pan_pol_guj_dgb_sod_afr_amr_ita_ind_svk_bem_alb_swt_sun_tha_anl_knd_zul_yor_uzb_nor_hin_azi_cic_vie_tig_dyu_fbf_xho	-0.32732939352669	-0.774010034846683	0.440888054308574
520	owc_svk_ven_bos_sid_tig_hau_bul_uzb_tur_tsw_jav_igb_hin_afr_bsq_ger_heb_bem_mnd_spa_urd_dyu_por_yor_eng_fin_swt_lda_est_glc_aeg_geo_pol_scr_grk_prs_amh_anl_ctl_hun_akn_mao_mol_sun_jpn_knd_kor_cze_nor_fbf_dut_bat_krd_amr_tag_cnt_ita_tsn_slo_sod_pan_rus_fre_guj_qcu_ukr_ben_arw_swa_mlt_swe_chh_lit_ind_lat_moo_mcd_zul_mly_tha_gam_tml_dgb_bam_azi_alb_rom_aze_xho_vie_wly_ses_ewe_cic	-0.612109255160588	-1.46220083203562	0.147057276694424
521	anl_pan_igb_lat_heb_mlt_wly_eng_tur_uzb_yor_tag_zul_cze_ukr_bsq_lit_hau_dyu_mnd_mol_fre_fbf_rom_bem_ctl_hun_ewe_ven_est_hin_amh_geo_arw_bul_krd_swe_gam_owc_rus_fin_moo_sun_svk_ind_jpn_knd_kor_por_guj_swa_ben_jav_nor_tig_mly_cnt_scr_swt_ger_chh_dut_afr_grk_glc_qcu_pol_spa_bos_tsn_amr_prs_aeg_mcd_bat_slo_bam_urd_tsw_mao_tha_sid_tml_xho_ses_azi_alb_ita_aze_cic_vie_sod_lda_dgb_akn	0.00819484472660312	0.0192800319035851	0.984659017329451
522	amh_ctl_fbf_afr_hau_wly_amr_por_azi_uzb_tsw_tag_dyu_slo_ukr_bsq_mcd_sid_akn_mnd_swe_spa_moo_prs_yor_pan_hun_bam_xho_est_alb_aeg_geo_lit_fre_lat_bul_mlt_heb_svk_fin_ewe_ind_scr_bat_jpn_tml_kor_rom_urd_bem_arw_jav_krd_owc_sun_cnt_glc_swt_guj_chh_bos_pol_ita_mol_qcu_ben_grk_ger_tsn_anl_eng_gam_dut_mao_rus_ven_nor_zul_mly_tha_tig_knd_cic_dgb_aze_cze_hin_tur_lda_vie_sod_swa_ses_igb	-0.575166880437957	-1.37350664826051	0.17289695538758
523	sod_hin_swt_slo_owc_aeg_heb_bos_aze_tur_moo_mao_xho_scr_ita_bsq_krd_tig_tsn_mnd_lat_pan_lda_urd_igb_guj_est_dgb_ses_fin_spa_wly_geo_ben_nor_prs_eng_amh_chh_fre_hun_fbf_ind_rom_jav_jpn_knd_kor_rus_mol_yor_mcd_sun_pol_gam_mly_cnt_grk_bam_swe_sid_alb_ger_cze_por_qcu_svk_bul_ctl_zul_hau_lit_mlt_arw_tag_dut_bem_afr_cic_bat_tha_anl_tml_tsw_ewe_uzb_ukr_glc_azi_akn_vie_amr_dyu_swa_ven	-0.492365002389172	-1.17121618502864	0.244503978357576
524	aeg_swe_zul_alb_wly_mlt_hau_mol_aze_tur_lda_bat_bem_rom_mcd_bsq_fre_heb_tsn_cnt_afr_ita_ewe_slo_swa_arw_est_dgb_yor_fin_krd_owc_geo_ben_por_dut_cze_amr_anl_lat_hun_swt_sun_scr_tag_jpn_knd_kor_hin_prs_tsw_rus_jav_lit_chh_ind_mnd_ger_moo_guj_sid_pol_pan_ukr_spa_qcu_ctl_glc_bul_akn_sod_nor_gam_eng_mao_urd_fbf_grk_cic_mly_tha_amh_tml_igb_bam_uzb_svk_bos_azi_ven_vie_tig_xho_ses_dyu	-1.27790546492317	-3.173757796852	0.00204037110484522
525	mlt_cze_tsw_arw_amr_aeg_gam_scr_uzb_tur_fbf_tag_yor_lit_afr_bsq_ger_hau_igb_cnt_pan_nor_lda_ctl_zul_por_fin_bam_moo_hun_ukr_amh_geo_rom_urd_spa_rus_wly_anl_bos_est_swa_mao_ita_sun_jpn_tml_kor_guj_hin_cic_ben_jav_slo_tig_bat_mnd_krd_swt_alb_sod_pol_eng_glc_swe_qcu_mol_lat_dut_bem_owc_mcd_sid_bul_ind_svk_akn_grk_ven_mly_tha_heb_knd_xho_ses_azi_fre_prs_aze_dgb_vie_chh_tsn_ewe_dyu	-0.910035014412232	-2.20596791094187	0.0298496888541803
526	chh_ctl_tsn_pol_anl_tig_wly_prs_tur_azi_ses_sun_akn_alb_grk_bsq_ger_heb_tsw_mnd_mcd_bul_bem_cze_ven_spa_est_lda_swa_fin_krd_mlt_geo_hin_urd_nor_slo_sid_gam_svk_hun_swt_jav_swe_bat_jpn_tml_kor_ita_pan_fbf_guj_mly_dut_amh_mao_cnt_lit_ewe_arw_amr_eng_ukr_glc_rom_qcu_lat_bos_por_xho_owc_scr_sod_fre_tag_rus_dgb_mol_zul_ind_tha_hau_knd_yor_dyu_aze_ben_afr_uzb_igb_vie_aeg_moo_bam_cic	0.453386864886026	1.06977640382535	0.287488652166543
527	gam_swe_dgb_mcd_hau_aeg_mlt_spa_tur_azi_lda_sun_tsw_lit_hin_bsq_krd_sod_ven_cnt_slo_ben_swt_alb_zul_fre_hun_swa_tsn_est_guj_tig_geo_ctl_rom_ukr_urd_chh_owc_grk_fin_dyu_ind_arw_bat_jpn_tml_kor_afr_svk_fbf_bul_mao_rus_heb_mly_mnd_ger_bem_cze_amr_ita_nor_pol_lat_qcu_glc_eng_por_bam_sid_dut_amh_mol_jav_bos_moo_prs_ses_tag_tha_anl_knd_xho_akn_aze_scr_pan_uzb_igb_vie_wly_yor_cic_ewe	-0.729703845016436	-1.75396621314659	0.0827305677226429
528	owc_mcd_ewe_afr_amh_tig_heb_ukr_uzb_aze_tsn_jav_yor_bos_ger_bsq_por_chh_zul_cnt_svk_ctl_dyu_bul_tsw_ita_fin_ven_swa_est_spa_aeg_geo_arw_swe_rus_krd_sod_hau_pol_hun_fbf_ind_guj_mao_jpn_knd_kor_fre_glc_dgb_cze_bat_prs_mlt_tag_mnd_lat_ses_mol_amr_ben_grk_urd_scr_qcu_rom_pan_dut_bam_anl_nor_wly_hin_sun_lit_akn_eng_igb_mly_tha_sid_tml_moo_lda_tur_slo_alb_azi_bem_vie_gam_cic_swt_xho	0.345055403750315	0.813585277374096	0.41796071737577
529	gam_svk_xho_prs_sod_sid_amh_bul_uzb_tur_zul_jav_bam_scr_por_bsq_afr_chh_swt_cnt_bos_nor_dyu_alb_bem_cze_hun_igb_cic_est_mcd_amr_geo_rus_ctl_spa_urd_wly_mlt_slo_fin_swa_bat_swe_ind_jpn_tml_kor_lat_lit_tsw_arw_mly_ben_heb_tag_mnd_rom_ses_ukr_hau_eng_pol_guj_hin_qcu_ger_krd_mol_tsn_tig_grk_anl_dut_sun_ita_yor_fre_akn_mao_tha_aeg_knd_fbf_moo_azi_glc_pan_aze_lda_vie_owc_ewe_ven_dgb	0.204706255014814	0.481845058941935	0.631048008605347
530	mlt_scr_dgb_guj_amh_amr_chh_grk_azi_aze_swt_mly_fbf_afr_nor_bsq_alb_anl_swa_cnt_hin_ita_ewe_arw_zul_pan_hun_tsn_tsw_est_mcd_sid_geo_ben_ger_svk_urd_sod_tig_cze_fin_bem_tag_ukr_mao_jpn_knd_kor_krd_ctl_cic_rus_sun_bos_aeg_jav_mnd_pol_lda_glc_heb_lat_rom_fre_por_qcu_eng_dut_spa_ses_wly_slo_gam_lit_bat_swe_bam_bul_ven_ind_tha_hau_tml_yor_akn_uzb_prs_mol_tur_igb_vie_owc_dyu_xho_moo	0.0659787914053529	0.155295349637743	0.876925044604872
531	amh_svk_swa_nor_gam_aeg_heb_mol_uzb_azi_xho_bat_tsn_pol_slo_bsq_alb_mlt_fbf_mnd_bul_prs_ses_eng_bem_cze_fin_ewe_dyu_hun_afr_anl_geo_fre_ita_por_hin_sod_sid_ctl_est_igb_mao_urd_mly_jpn_tml_kor_lit_glc_moo_dut_ind_swe_chh_jav_cnt_mcd_ven_ger_wly_arw_lat_rom_rus_qcu_krd_grk_ben_yor_hau_pan_owc_bos_sun_spa_tsw_scr_lda_tag_tha_tig_knd_dgb_zul_tur_ukr_guj_aze_swt_vie_amr_bam_akn_cic	-1.21860782641867	-3.0140930562046	0.00332154155659805
532	amr_bos_igb_svk_anl_gam_heb_rus_azi_uzb_cic_sun_ses_mcd_por_bsq_ita_wly_fbf_cnt_cze_ctl_lda_guj_swa_bul_est_dgb_tsw_fin_lat_chh_geo_nor_pan_ger_fre_hau_aeg_afr_hun_tsn_tag_arw_mly_jpn_knd_kor_ben_pol_zul_scr_bat_ukr_sod_jav_mnd_mol_ven_spa_owc_rom_prs_swe_urd_qcu_lit_krd_glc_xho_mlt_grk_sid_eng_mao_dut_dyu_alb_akn_ind_tha_amh_tml_bam_moo_aze_slo_hin_tur_swt_vie_tig_bem_ewe_yor	-0.591574501007633	-1.41342144623727	0.160870312417208
533	aeg_prs_lda_nor_hau_mlt_anl_ben_uzb_aze_swt_ind_cic_bul_urd_bsq_alb_owc_yor_cnt_afr_ukr_ses_guj_bam_swe_fin_igb_tsw_est_mol_chh_geo_spa_lit_mcd_ger_sod_gam_svk_hun_ewe_sun_rus_mao_jpn_tml_kor_por_krd_dgb_scr_jav_eng_tig_bat_mnd_cze_ven_arw_heb_bos_fre_slo_rom_qcu_ita_dut_grk_tsn_amr_glc_amh_lat_tag_ctl_dyu_pan_fbf_mly_tha_sid_knd_zul_akn_azi_hin_pol_tur_swa_vie_wly_moo_xho_bem	0.0679824566597742	0.159966090380786	0.873254714240873
534	sod_svk_swa_guj_mlt_sid_gam_mcd_azi_aze_yor_mao_zul_hin_pan_bsq_alb_owc_ewe_mnd_ben_eng_ven_fre_swt_scr_hun_bem_akn_est_rus_amr_geo_nor_prs_glc_cze_hau_aeg_spa_fin_fbf_mly_dut_jav_jpn_tml_kor_bos_lat_dgb_bul_ind_mol_tig_bat_cnt_swe_moo_urd_anl_lit_afr_arw_pol_qcu_rom_krd_slo_tsn_heb_grk_wly_ger_sun_ukr_lda_ita_dyu_tag_tha_amh_knd_bam_cic_tur_ctl_por_uzb_ses_vie_chh_igb_tsw_xho	-0.0637493965573505	-0.150283922113498	0.880866081814067
535	amr_eng_fbf_fre_anl_aeg_tig_hin_tur_uzb_swt_sun_zul_lit_urd_bsq_mcd_mlt_yor_cnt_ukr_slo_ven_pan_akn_afr_fin_dyu_xho_hun_bos_gam_geo_spa_nor_lat_guj_owc_heb_bul_est_swa_jav_dut_tag_jpn_knd_kor_pol_rom_moo_mol_bat_krd_sid_mly_mnd_rus_ewe_arw_hau_ctl_prs_swe_grk_qcu_ger_glc_ben_dgb_chh_scr_wly_ita_mao_alb_igb_por_bam_ind_tha_amh_tml_tsw_cic_azi_cze_svk_aze_bem_vie_sod_ses_tsn_lda	-0.112086412485816	-0.263963243286149	0.792392278706695
536	chh_ger_dyu_glc_aeg_sid_tig_krd_aze_azi_lda_ind_xho_por_bos_bsq_urd_amr_bam_cnt_grk_ita_tsw_ukr_tsn_ctl_fin_ven_swa_est_eng_mlt_geo_rus_scr_dut_bul_anl_owc_arw_hun_dgb_bat_rom_mly_jpn_tml_kor_fre_ben_fbf_prs_tag_alb_wly_sun_mnd_lit_cic_pan_heb_nor_guj_swe_afr_qcu_slo_svk_pol_swt_gam_lat_hau_cze_jav_mol_yor_hin_ses_mao_tha_amh_knd_ewe_akn_uzb_spa_mcd_tur_zul_vie_sod_moo_igb_bem	0.283207100800555	0.66703448417769	0.506401751771621
537	anl_pol_lda_svk_amr_amh_wly_mol_uzb_tur_ewe_mly_ses_urd_alb_bsq_pan_owc_fbf_mnd_slo_fre_swt_ukr_dyu_glc_fin_bam_swa_est_bos_sid_geo_cze_ctl_hin_guj_sod_mlt_mcd_hun_moo_sun_dut_bat_jpn_knd_kor_prs_lat_igb_nor_ind_ger_tig_mao_cnt_bul_cic_spa_aeg_ita_grk_krd_arw_qcu_eng_swe_rom_dgb_gam_scr_chh_rus_jav_afr_zul_por_xho_tag_tha_heb_tml_bem_yor_azi_ben_lit_aze_akn_vie_hau_tsw_tsn_ven	-0.388647437439118	-0.922034851374511	0.35889622265208
538	wly_spa_swa_scr_chh_aeg_mlt_cze_uzb_tur_ses_mly_ven_grk_glc_bsq_lit_gam_xho_cnt_ben_swe_swt_pan_bam_ger_fin_tsn_yor_hun_eng_heb_geo_urd_slo_dut_mcd_amh_sod_lat_est_fbf_jav_mol_sun_jpn_tml_kor_guj_alb_moo_ita_bat_nor_anl_mao_mnd_hin_bem_rom_owc_arw_svk_bos_ctl_qcu_krd_fre_por_zul_hau_ukr_sid_prs_ind_pol_cic_bul_dyu_tag_tha_tig_knd_igb_akn_aze_rus_afr_azi_lda_vie_amr_dgb_tsw_ewe	0.145481794901454	0.342281448413978	0.732911431368569
539	gam_spa_ewe_dut_owc_anl_hau_mol_tur_aze_tsw_sun_yor_scr_ita_bsq_ctl_wly_swt_cnt_afr_swe_dyu_alb_moo_guj_hun_bam_xho_est_rus_aeg_geo_ger_urd_lit_lat_chh_heb_hin_fin_swa_jav_nor_ind_jpn_tml_kor_eng_ben_fbf_glc_tag_svk_tig_bat_mnd_slo_lda_por_mlt_fre_arw_krd_cze_qcu_bul_ukr_pol_dgb_sid_prs_amr_bos_mly_rom_zul_grk_ven_mao_tha_amh_knd_bem_tsn_azi_pan_mcd_uzb_ses_vie_sod_cic_igb_akn	-0.731649403976624	-1.7609480971029	0.0815342236040402
540	amh_arw_fbf_pan_mlt_owc_sid_rom_azi_tur_xho_tag_lda_slo_eng_bsq_fre_tig_ses_mnd_cze_nor_zul_bos_dgb_spa_est_igb_dyu_fin_grk_amr_geo_svk_lat_dut_prs_hau_wly_bul_hun_tsw_sun_swe_bat_jpn_tml_kor_ger_por_swt_rus_mly_mol_chh_jav_cnt_pol_swa_ita_sod_mcd_guj_ctl_ukr_qcu_alb_ben_krd_moo_aeg_afr_heb_scr_mao_urd_bem_glc_ewe_ind_tha_anl_knd_tsn_bam_uzb_lit_hin_aze_akn_vie_gam_cic_yor_ven	0.0692801547158024	0.163105439015585	0.87078932397123
541	tig_cze_tsw_swe_chh_sod_amh_rom_aze_tur_lda_mly_fbf_alb_svk_bsq_ukr_amr_bem_cnt_spa_ger_ewe_bul_xho_dut_fin_dyu_dgb_est_ben_wly_geo_arw_eng_nor_glc_hau_heb_mol_hun_moo_sun_bos_ind_jpn_knd_kor_lit_fre_yor_guj_bat_slo_aeg_tag_mnd_ita_swa_pol_gam_urd_krd_ctl_afr_qcu_pan_prs_rus_swt_mlt_por_owc_lat_mao_mcd_bam_hin_igb_jav_tha_anl_tml_cic_akn_azi_grk_scr_uzb_ven_vie_sid_zul_tsn_ses	-0.135849513160307	-0.320340645549787	0.749428753863785
542	hau_ita_swa_ctl_gam_amr_tig_scr_aze_uzb_igb_ind_bam_afr_alb_bsq_rom_owc_ses_mnd_dut_eng_lda_urd_dyu_lit_est_moo_swt_hun_mcd_sid_geo_slo_krd_swe_arw_chh_anl_bul_fin_akn_sun_guj_jav_jpn_knd_kor_prs_ukr_bem_cze_bat_rus_aeg_mao_cnt_fre_fbf_grk_amh_lat_spa_pol_mol_qcu_por_hin_bos_tsn_heb_svk_wly_ben_tag_pan_ven_nor_yor_mly_tha_mlt_tml_zul_dgb_azi_glc_ger_tur_ewe_vie_sod_xho_cic_tsw	-0.596492768077975	-1.42424570399799	0.157722201778935
543	sid_guj_tsw_bos_gam_wly_chh_por_aze_azi_bem_ind_cic_dut_mol_bsq_eng_hau_ven_cnt_spa_afr_lda_glc_zul_svk_est_moo_swa_fin_lit_anl_geo_ctl_slo_fre_grk_amr_heb_ben_hun_igb_tag_krd_sun_jpn_knd_kor_urd_pol_dgb_lat_bat_hin_amh_jav_mnd_bul_ses_scr_tig_ita_ukr_prs_rom_qcu_rus_alb_ger_yor_aeg_swe_sod_cze_mly_pan_tsn_arw_xho_mao_tha_mlt_tml_ewe_akn_tur_nor_mcd_uzb_fbf_vie_owc_bam_dyu_swt	-0.66293673646233	-1.58862142929792	0.115539975452752
544	gam_glc_dgb_bos_mlt_chh_sod_eng_azi_aze_swt_mly_akn_svk_por_bsq_slo_owc_dyu_mnd_swe_grk_tsw_nor_ven_dut_hun_igb_tsn_est_pan_hau_geo_guj_bul_cze_mol_heb_aeg_ger_fin_xho_sun_mcd_tag_jpn_tml_kor_ben_alb_bem_krd_bat_hin_tig_mao_cnt_spa_yor_fre_amh_prs_lit_arw_ita_qcu_ukr_lat_rom_bam_sid_pol_wly_scr_jav_afr_zul_rus_swa_ind_tha_amr_knd_moo_ewe_uzb_ctl_urd_tur_cic_vie_anl_ses_fbf_lda	-0.582671462895802	-1.3914736050132	0.167401378056459
545	hau_scr_moo_por_tig_amr_heb_svk_aze_tur_zul_bat_dgb_ger_alb_bsq_bos_sid_bem_cnt_rom_cze_cic_swe_swa_afr_hun_lda_tsw_fin_ukr_wly_geo_krd_urd_glc_prs_chh_gam_fre_est_yor_mly_ctl_jav_jpn_tml_kor_eng_slo_dyu_spa_tag_hin_sod_mao_mnd_lit_xho_mcd_aeg_grk_dut_bul_arw_qcu_mol_ben_pol_akn_owc_lat_amh_guj_sun_pan_igb_ita_ven_ind_tha_mlt_knd_swt_bam_azi_rus_nor_uzb_fbf_vie_anl_ses_tsn_ewe	-0.159062750366367	-0.375430264237713	0.708195418060373
546	aeg_lit_xho_ben_mlt_heb_owc_ger_aze_tur_yor_bat_bem_slo_ita_bsq_urd_chh_tsn_mnd_eng_bul_igb_mcd_fbf_afr_est_bam_lda_fin_arw_amh_geo_hin_fre_cze_prs_hau_wly_lat_hun_swt_jav_ukr_mly_jpn_tml_kor_grk_alb_swa_mol_mao_glc_gam_tag_cnt_pol_ewe_ctl_sid_swe_pan_spa_nor_qcu_rus_dut_por_dyu_anl_svk_sod_bos_ind_krd_ven_rom_tsw_sun_tha_amr_knd_cic_zul_uzb_guj_scr_azi_akn_vie_tig_dgb_ses_moo	-0.277015587799613	-0.655261584404399	0.513916944505622
547	chh_svk_moo_cze_hau_amr_wly_ger_tur_aze_bam_ind_ewe_hin_spa_bsq_arw_anl_akn_cnt_grk_pan_tsn_rom_ses_ukr_hun_igb_bem_est_glc_sid_geo_urd_lit_por_lat_aeg_amh_scr_fin_yor_jav_bul_mao_jpn_tml_kor_dut_eng_dgb_ben_sun_nor_tig_tag_mnd_prs_swa_rus_owc_mol_slo_pol_alb_qcu_bos_afr_fre_dyu_mlt_ita_sod_ctl_mly_guj_xho_mcd_zul_bat_tha_heb_knd_swt_fbf_uzb_swe_krd_azi_lda_vie_gam_cic_ven_tsw	0.0519215505687674	0.122304306095637	0.902921922822895
548	aeg_ukr_tsw_ger_sod_owc_amr_arw_aze_tur_swt_sun_lda_ben_pol_bsq_rus_chh_ven_cnt_hin_ita_tsn_slo_bem_prs_hun_fbf_igb_fin_mol_mlt_geo_eng_glc_scr_spa_sid_amh_rom_est_xho_tag_pan_bat_jpn_tml_kor_guj_fre_cic_alb_ind_por_tig_mao_mnd_afr_yor_lat_anl_bos_lit_cze_dut_qcu_nor_swe_urd_swa_wly_svk_gam_grk_mly_bul_bam_mcd_zul_jav_tha_heb_knd_akn_dgb_uzb_krd_ctl_azi_dyu_vie_hau_ses_ewe_moo	-0.475363567406008	-1.12904279743852	0.261783714153886
549	wly_hin_tsw_urd_chh_sid_hau_lat_uzb_tur_ewe_tag_akn_prs_grk_bsq_swe_anl_igb_mnd_fre_svk_bam_guj_fbf_dut_fin_ses_swt_est_alb_mlt_geo_glc_mol_eng_arw_sod_gam_lit_hun_ven_jav_rom_ind_jpn_knd_kor_mcd_ukr_xho_ger_sun_spa_amh_mly_cnt_cze_dgb_scr_owc_ben_slo_ctl_afr_qcu_bos_pan_pol_dyu_heb_rus_amr_nor_mao_krd_bem_bul_zul_bat_tha_aeg_tml_cic_swa_azi_ita_por_aze_lda_vie_tig_tsn_yor_moo	-0.482188293468218	-1.14508788603571	0.255111064421783
550	amr_bos_bam_rus_owc_chh_tig_prs_uzb_aze_lda_mao_ven_svk_ben_bsq_hin_anl_akn_cnt_fre_lit_igb_por_dyu_rom_est_moo_xho_fin_arw_heb_geo_ita_ctl_bul_alb_mlt_sid_lat_hun_ses_sun_krd_bat_jpn_knd_kor_mcd_urd_tsw_afr_ind_ukr_sod_mly_mnd_guj_tsn_scr_aeg_ger_slo_glc_nor_qcu_eng_spa_pol_fbf_wly_grk_hau_dut_jav_mol_cic_pan_yor_tag_tha_gam_tml_ewe_swt_azi_cze_swe_tur_zul_vie_amh_bem_swa_dgb	-0.499560034583295	-1.18821586468644	0.237773922400238
551	anl_hin_fbf_arw_heb_tig_amr_grk_azi_tur_zul_ind_dyu_ben_spa_bsq_eng_wly_igb_mnd_ctl_afr_cic_alb_tsn_dut_est_ewe_akn_fin_scr_aeg_geo_ger_lit_rus_nor_sod_gam_rom_hun_yor_mly_bos_bat_jpn_tml_kor_glc_ita_moo_prs_tag_swe_chh_sun_cnt_mol_lda_pan_amh_mcd_lat_pol_ukr_qcu_cze_guj_slo_ven_sid_fre_owc_urd_jav_svk_bem_krd_bam_mao_tha_mlt_knd_dgb_swt_uzb_por_bul_aze_xho_vie_hau_ses_tsw_swa	-0.440686158070671	-1.04643363204623	0.298073011965952
552	owc_fre_fbf_eng_aeg_chh_amh_pan_tur_azi_dgb_mly_igb_swe_scr_bsq_pol_hau_akn_cnt_alb_prs_ewe_bul_lda_por_hun_tsw_tsn_est_spa_amr_geo_glc_ctl_dut_svk_gam_sid_rom_fin_moo_sun_ben_bat_jpn_knd_kor_mcd_ger_dyu_slo_tag_rus_mlt_mao_mnd_lit_swa_guj_wly_urd_lat_arw_grk_qcu_nor_ita_bos_zul_sod_hin_tig_ukr_ind_afr_ses_cze_ven_jav_tha_anl_tml_swt_yor_uzb_mol_krd_aze_cic_vie_heb_bam_bem_xho	-0.447777910861908	-1.06473162404999	0.289754008126624
553	chh_guj_dgb_pol_anl_wly_hau_ctl_tur_uzb_lda_tag_ses_slo_glc_bsq_arw_heb_moo_cnt_ukr_bos_ven_afr_cic_spa_est_bem_swt_hun_ger_amr_geo_cze_svk_rus_nor_tig_owc_prs_fin_bam_jav_rom_sun_jpn_knd_kor_lit_pan_tsn_lat_mly_scr_mlt_ind_mnd_fre_igb_bul_amh_grk_dut_ben_mcd_qcu_mol_swe_urd_ewe_gam_eng_sid_ita_bat_alb_fbf_krd_xho_mao_tha_sod_tml_swa_akn_aze_hin_por_azi_dyu_vie_aeg_tsw_yor_zul	-0.53414324116978	-1.27282510285936	0.206252886306441
554	amh_grk_dgb_alb_chh_gam_sid_svk_uzb_aze_ewe_bat_xho_mcd_ben_bsq_arw_anl_swt_mnd_ctl_scr_ses_por_bam_ger_fin_zul_ven_est_glc_owc_geo_krd_cze_mol_afr_sod_mlt_urd_hun_cic_tag_guj_jav_jpn_tml_kor_fre_prs_igb_rom_ind_dut_tig_mly_cnt_spa_tsn_bul_hau_ita_pan_bos_slo_qcu_hin_eng_lit_akn_wly_swe_amr_rus_mao_pol_dyu_lat_tsw_sun_tha_aeg_knd_bem_yor_tur_nor_ukr_azi_moo_vie_heb_swa_fbf_lda	-0.34288169140827	-0.811507208700855	0.41914658288073
555	sid_eng_igb_prs_amr_wly_tig_mcd_aze_uzb_tsn_jav_moo_dut_ben_bsq_ita_heb_swt_mnd_mol_glc_ven_slo_ses_grk_fin_dyu_bem_hun_rus_mlt_geo_alb_cze_swe_arw_hau_amh_ger_est_lda_mao_svk_mly_jpn_knd_kor_ctl_por_dgb_fre_ind_krd_sod_tag_cnt_lit_zul_hin_anl_lat_bos_scr_ukr_qcu_nor_guj_bul_swa_chh_urd_owc_pan_sun_spa_ewe_afr_cic_bat_tha_gam_tml_yor_akn_tur_rom_pol_azi_xho_vie_aeg_tsw_bam_fbf	-0.324693523841614	-0.770206559081982	0.443129489615005
556	amh_ger_akn_swe_aeg_gam_tig_fre_uzb_aze_tsn_jav_zul_bos_ukr_bsq_eng_chh_yor_cnt_urd_pan_tsw_glc_ven_alb_hun_swt_cic_fin_scr_hau_geo_afr_pol_lat_cze_amr_owc_rus_est_swa_ind_prs_bat_jpn_knd_kor_dut_spa_dyu_mol_mly_ita_sod_tag_mnd_ctl_fbf_bul_anl_svk_lit_arw_hin_qcu_mcd_nor_guj_xho_mlt_rom_sid_por_mao_slo_ewe_krd_bam_sun_tha_wly_tml_bem_ses_tur_ben_grk_azi_dgb_vie_heb_lda_moo_igb	0.582304662512006	1.37675402835858	0.171893652725902
557	heb_cze_ven_guj_anl_owc_sid_arw_aze_tur_ses_tag_bem_krd_afr_bsq_eng_gam_tsn_mnd_ukr_grk_swa_bos_tsw_pol_hun_dgb_bam_fin_bul_aeg_geo_glc_lit_slo_fre_wly_amh_prs_est_akn_sun_lat_mao_jpn_knd_kor_mcd_svk_igb_hin_bat_rus_hau_jav_cnt_swe_ewe_pan_amr_ctl_urd_por_scr_qcu_mol_ben_alb_lda_chh_rom_mlt_ger_mly_spa_swt_nor_fbf_ind_tha_tig_tml_xho_cic_uzb_dut_ita_azi_moo_vie_sod_yor_dyu_zul	0.202118488221488	0.47558209406666	0.635487323226666
558	owc_rom_ven_glc_aeg_wly_heb_ukr_uzb_tur_moo_mly_bem_spa_guj_bsq_ctl_gam_fbf_cnt_eng_grk_dgb_urd_swt_prs_hun_tsn_dyu_est_lat_tig_geo_mcd_ben_lit_rus_chh_mlt_ger_fin_xho_jav_mol_mao_jpn_knd_kor_ita_hin_tsw_bos_sun_svk_hau_tag_mnd_nor_ewe_alb_amr_dut_swe_arw_afr_qcu_bul_fre_scr_ses_anl_pol_sod_slo_ind_cze_swa_pan_yor_bat_tha_sid_tml_akn_bam_azi_por_krd_aze_cic_vie_amh_zul_igb_lda	0.870793380630097	2.07509061569672	0.0407398144725513
559	gam_ctl_lda_ukr_anl_tig_hau_svk_aze_uzb_tsn_bat_bem_lat_hin_bsq_ben_heb_yor_cnt_urd_afr_xho_scr_swa_ger_hun_moo_zul_fin_alb_aeg_geo_ita_por_lit_arw_amh_sid_fre_est_igb_tag_spa_sun_jpn_tml_kor_guj_rus_ewe_pan_ind_glc_sod_jav_mnd_mol_cic_krd_amr_pol_eng_bos_bul_qcu_rom_mcd_nor_dgb_wly_grk_owc_cze_mly_swe_dyu_slo_bam_mao_tha_chh_knd_akn_tsw_tur_dut_prs_azi_ses_vie_mlt_ven_swt_fbf	-0.0471244356313312	-0.111016554463544	0.911842458103244
560	chh_ctl_zul_por_hau_mlt_aeg_rus_aze_tur_tsw_ind_akn_ben_ger_bsq_urd_amr_ven_cnt_pol_ukr_swt_alb_bam_dut_est_lda_igb_fin_eng_owc_geo_svk_scr_spa_prs_heb_sod_hin_hun_xho_bat_swe_sun_jpn_knd_kor_lit_nor_tsn_rom_mao_ita_gam_jav_mnd_guj_moo_slo_anl_glc_fre_mol_grk_qcu_mcd_arw_afr_cic_tig_lat_sid_krd_mly_pan_swa_cze_ewe_tag_tha_amh_tml_bem_ses_uzb_bul_bos_azi_dyu_vie_wly_fbf_yor_dgb	-0.665873242112062	-1.5945017252621	0.114216712332134
561	gam_ger_dgb_spa_heb_amh_tig_svk_azi_aze_bem_sun_dyu_prs_cze_bsq_bul_chh_lda_mnd_slo_alb_zul_krd_akn_dut_fin_ewe_igb_est_eng_wly_geo_mcd_bos_pan_ctl_amr_owc_nor_hun_yor_mly_swe_jav_jpn_knd_kor_ukr_glc_cic_grk_mao_rus_sod_tag_cnt_afr_ven_lat_aeg_urd_ita_arw_guj_qcu_lit_fre_hin_fbf_anl_mol_hau_scr_bat_pol_swt_por_swa_ind_tha_sid_tml_ses_tsw_tur_rom_ben_uzb_moo_vie_mlt_bam_xho_tsn	0.932349006884217	2.23625536527431	0.0277261553301154
562	sid_mcd_bem_ukr_tig_sod_wly_ctl_uzb_azi_tsn_sun_tsw_spa_swe_bsq_alb_aeg_ses_cnt_scr_cze_moo_guj_ven_svk_fin_xho_dyu_hun_rus_chh_geo_dut_bul_grk_mol_hau_mlt_bos_est_dgb_ind_fre_tag_jpn_tml_kor_ita_krd_swt_ger_mao_arw_amr_mly_mnd_nor_ewe_lat_amh_afr_slo_ben_eng_qcu_urd_rom_glc_igb_owc_por_gam_pan_jav_hin_bam_prs_fbf_bat_tha_heb_knd_akn_yor_aze_lit_pol_tur_zul_vie_anl_cic_swa_lda	-0.206114759650509	-0.486716447213288	0.627604389084347
563	amr_eng_ven_por_sod_chh_tig_ctl_aze_uzb_swa_jav_yor_ben_mol_bsq_scr_heb_moo_cnt_fre_mcd_tsw_prs_akn_guj_hun_bam_igb_est_rom_hau_geo_lat_cze_ita_dut_amh_anl_krd_fin_dyu_mao_nor_ind_jpn_knd_kor_swe_pol_dgb_rus_bat_spa_aeg_sun_mnd_pan_cic_lit_gam_slo_arw_bos_alb_qcu_ger_svk_grk_xho_mlt_glc_wly_afr_tag_hin_bem_bul_swt_mly_tha_sid_tml_fbf_lda_azi_ukr_urd_tur_ses_vie_owc_tsn_ewe_zul	-0.360858371602855	-0.854731478832152	0.394896330260806
564	mlt_arw_moo_afr_chh_owc_anl_prs_tur_azi_tsn_tag_ses_hin_nor_bsq_ctl_wly_fbf_cnt_slo_dut_xho_por_igb_krd_hun_lda_ewe_est_urd_sod_geo_guj_alb_mcd_grk_heb_hau_mol_fin_dyu_mly_rus_jav_jpn_tml_kor_spa_swe_bem_fre_ind_scr_gam_bat_mnd_cze_swa_eng_aeg_ita_pol_ger_bos_qcu_ben_bul_svk_yor_tig_rom_sid_ukr_sun_lat_akn_lit_bam_mao_tha_amh_knd_cic_tsw_uzb_glc_pan_aze_swt_vie_amr_dgb_zul_ven	-0.586445128055185	-1.39995211960055	0.164854808510958
565	tig_scr_tsw_ctl_gam_mlt_sid_ukr_uzb_tur_ewe_tag_fbf_fre_lit_bsq_lat_aeg_igb_mnd_ben_rom_bem_rus_tsn_swe_fin_bam_cic_est_dut_owc_geo_glc_svk_krd_alb_amr_heb_afr_hun_swa_mly_bos_jav_jpn_knd_kor_por_ita_xho_grk_mao_guj_sod_ind_cnt_spa_swt_ger_hau_prs_urd_arw_mcd_qcu_cze_mol_pol_akn_anl_eng_amh_slo_bat_nor_dgb_pan_ven_sun_tha_chh_tml_yor_dyu_aze_hin_bul_azi_zul_vie_wly_ses_lda_moo	-0.478979073886388	-1.13949908818291	0.257421499784203
566	owc_glc_moo_mcd_aeg_heb_anl_pol_azi_aze_tsn_bat_fbf_dut_afr_bsq_grk_amr_ses_mnd_ben_slo_cic_guj_igb_mol_est_ven_yor_fin_scr_tig_geo_nor_bul_rus_por_amh_mlt_bos_hun_dyu_ind_rom_tag_jpn_knd_kor_eng_lit_swa_prs_jav_swe_sod_mly_cnt_urd_akn_spa_wly_krd_alb_cze_ita_qcu_hin_svk_ger_bem_sid_arw_chh_pan_mao_ctl_dgb_fre_swt_sun_tha_gam_tml_zul_ewe_uzb_ukr_lat_tur_tsw_vie_hau_xho_bam_lda	-0.54159287338129	-1.29156960528712	0.199707010295787
567	mlt_lat_swa_pan_gam_sod_hau_bos_azi_tur_moo_bat_lda_mcd_pol_bsq_ita_wly_bem_cnt_guj_svk_ses_rom_swt_nor_hun_bam_xho_est_urd_aeg_geo_afr_ger_hin_arw_amh_tig_ukr_fin_akn_sun_dut_mly_jpn_tml_kor_scr_bul_tsw_fre_jav_prs_owc_tag_mnd_spa_ven_ben_chh_mol_swe_por_eng_qcu_krd_cze_lit_dyu_sid_alb_heb_glc_ind_rus_dgb_ctl_ewe_mao_tha_anl_knd_cic_zul_aze_slo_grk_uzb_fbf_vie_amr_tsn_igb_yor	-0.94562945003958	-2.29680009160341	0.023874637806457
568	aeg_glc_zul_afr_sid_gam_chh_swe_tur_aze_ses_mly_bam_rom_cze_bsq_ger_mlt_ven_mnd_urd_krd_xho_ita_tsw_eng_est_yor_lda_hun_slo_sod_geo_mcd_ctl_bos_dut_hau_wly_alb_fin_igb_ind_svk_bat_jpn_knd_kor_bul_grk_ewe_lat_jav_ukr_amr_tag_cnt_hin_cic_pol_amh_scr_ben_nor_arw_qcu_spa_lit_por_bem_owc_rus_heb_pan_mao_guj_tsn_fre_swa_sun_tha_tig_tml_dgb_fbf_azi_mol_prs_uzb_swt_vie_anl_moo_akn_dyu	-0.231865562473159	-0.547925889778606	0.585055539716345
569	amr_glc_xho_lat_anl_sod_sid_afr_azi_aze_cic_mao_akn_rus_hin_bsq_lit_gam_bem_mnd_slo_spa_tsn_cze_bam_bos_est_ses_swt_fin_urd_aeg_geo_pol_pan_swe_ctl_wly_mlt_mol_hun_dgb_sun_svk_mly_jpn_tml_kor_dut_alb_zul_por_bat_rom_owc_tag_cnt_nor_lda_grk_tig_ger_bul_krd_ben_qcu_scr_arw_prs_fbf_heb_ita_amh_fre_ind_eng_swa_ukr_igb_jav_tha_hau_knd_tsw_ewe_uzb_mcd_guj_tur_moo_vie_chh_dyu_ven_yor	0.233718806321775	0.550076910026575	0.583585356189633
570	heb_por_igb_scr_sid_wly_hau_mol_azi_tur_tsn_jav_dgb_fre_bos_bsq_spa_owc_lda_cnt_arw_rom_swa_ita_bam_ctl_est_ven_fbf_fin_guj_aeg_geo_swe_glc_pan_prs_mlt_sod_ger_hun_ewe_mao_hin_sun_jpn_knd_kor_ukr_slo_dyu_nor_tag_bul_tig_mly_mnd_dut_cic_krd_chh_afr_svk_rus_ben_qcu_urd_grk_cze_ses_amr_mcd_anl_alb_ind_lat_zul_lit_moo_bat_tha_amh_tml_tsw_bem_uzb_eng_pol_aze_xho_vie_gam_yor_akn_swt	-0.255758936008823	-0.604795661357727	0.546787602440796
571	aeg_guj_ewe_lat_mlt_owc_wly_ctl_tur_azi_tsn_mly_bem_urd_nor_bsq_alb_gam_igb_mnd_pol_prs_xho_dut_fbf_rus_fin_dyu_ven_hun_glc_sod_geo_cze_lit_ukr_bos_anl_amh_spa_est_tsw_sun_ben_ind_jpn_knd_kor_grk_hin_swa_mol_jav_fre_amr_bat_cnt_slo_swt_arw_hau_rom_bul_krd_afr_qcu_ita_ger_eng_cic_sid_pan_chh_mcd_mao_scr_yor_svk_lda_tag_tha_tig_tml_dgb_akn_uzb_swe_por_aze_ses_vie_heb_bam_moo_zul	-0.101764653109182	-0.240013413446508	0.810848097288344
572	owc_scr_fbf_hin_gam_sod_chh_dut_azi_aze_tsw_bat_xho_cze_lat_bsq_guj_tig_yor_mnd_grk_ger_ewe_bos_swa_urd_fin_bam_tsn_hun_ctl_amh_geo_rus_glc_nor_por_mlt_sid_ukr_est_ses_mly_spa_ind_jpn_tml_kor_mol_fre_dyu_ben_jav_pol_aeg_mao_cnt_bul_cic_pan_wly_slo_prs_afr_eng_qcu_ita_krd_rom_moo_hau_alb_heb_swe_tag_mcd_ven_lit_zul_sun_tha_anl_knd_igb_swt_tur_arw_svk_uzb_lda_vie_amr_akn_dgb_bem	0.395167663727259	0.932753840330533	0.353362392455386
573	chh_nor_swt_prs_wly_sod_hau_ita_tur_uzb_lda_tag_yor_swe_eng_bsq_ukr_amr_bem_cnt_arw_hin_tsn_urd_ses_ger_fin_ven_dgb_hun_cze_owc_geo_pan_lit_slo_mcd_tig_aeg_guj_est_bam_jav_spa_mao_jpn_tml_kor_pol_dut_cic_lat_bat_afr_amh_sun_mnd_krd_igb_ben_heb_ctl_por_fre_scr_qcu_rus_bos_grk_ewe_gam_rom_sid_alb_ind_mol_swa_svk_tsw_mly_tha_anl_knd_zul_fbf_aze_bul_glc_azi_xho_vie_mlt_dyu_akn_moo	-0.699036337106525	-1.67515419038643	0.0972634283252501
574	mlt_svk_cic_fre_hau_amr_owc_bul_azi_aze_lda_mao_dyu_ita_pan_bsq_scr_aeg_moo_mnd_swe_cze_tsw_slo_ven_alb_est_igb_fbf_fin_guj_chh_geo_pol_rom_ger_lit_amh_heb_krd_hun_swt_bat_arw_tag_jpn_knd_kor_ukr_mol_akn_glc_mly_hin_anl_ind_cnt_bos_bam_por_tig_prs_eng_lat_nor_qcu_dut_rus_urd_ewe_sod_ctl_gam_grk_sun_spa_bem_ben_tsn_jav_tha_wly_tml_yor_ses_uzb_mcd_afr_tur_xho_vie_sid_swa_dgb_zul	-0.406411391526459	-0.964852021350802	0.337121198188433
575	amr_bul_xho_spa_chh_owc_sod_lat_uzb_tur_tsw_mly_yor_svk_ger_bsq_eng_gam_fbf_cnt_rus_glc_bem_ita_cic_slo_est_zul_igb_fin_nor_mlt_geo_lit_cze_alb_fre_wly_heb_ben_hun_ses_jav_rom_mao_jpn_knd_kor_mcd_dut_tsn_arw_tag_scr_anl_bat_mnd_urd_moo_bos_aeg_ukr_ctl_por_mol_qcu_pan_hin_prs_ewe_amh_afr_tig_swe_ind_grk_dyu_krd_bam_sun_tha_sid_tml_swt_dgb_aze_pol_guj_azi_swa_vie_hau_lda_ven_akn	0.340716854439388	0.803133054698033	0.423945697484163
576	tig_bul_tsn_afr_owc_hau_sid_fre_uzb_azi_yor_mao_xho_pol_rus_bsq_ctl_chh_dyu_mnd_slo_mol_dgb_alb_fbf_mcd_est_ewe_ses_hun_krd_amr_geo_pan_bos_ger_spa_anl_gam_rom_fin_ven_tag_urd_bat_jpn_knd_kor_glc_por_swt_prs_sun_lat_amh_mly_cnt_svk_igb_guj_aeg_ben_nor_cze_eng_qcu_dut_grk_ukr_cic_mlt_hin_sod_scr_jav_ita_bem_lit_bam_ind_tha_wly_tml_moo_swa_tur_arw_swe_aze_zul_vie_heb_akn_tsw_lda	0.0356215061646708	0.0841133664929183	0.933147095094661
577	hau_bos_bem_pol_wly_sod_amr_ukr_azi_tur_yor_mly_akn_scr_guj_bsq_rom_amh_ven_mnd_arw_pan_dyu_por_ses_afr_fin_lda_ewe_est_nor_chh_geo_alb_spa_glc_grk_mlt_anl_svk_hun_zul_bat_bul_ind_jpn_tml_kor_lat_swe_swt_eng_tag_fre_gam_mao_cnt_mcd_cic_ben_sid_hin_ita_slo_cze_qcu_ctl_urd_dut_dgb_owc_prs_heb_mol_jav_krd_bam_ger_tsw_sun_tha_aeg_knd_fbf_moo_uzb_rus_lit_aze_xho_vie_tig_igb_swa_tsn	-0.877657952189231	-2.13218565678509	0.0356266488503358
578	mlt_pol_bam_slo_hau_amh_sid_scr_tur_uzb_swt_sun_fbf_bos_glc_bsq_ukr_sod_ewe_mnd_fre_lit_yor_mol_xho_hin_hun_dgb_igb_est_eng_heb_geo_lat_mcd_por_dut_aeg_chh_krd_fin_akn_tag_swe_jav_jpn_knd_kor_svk_arw_swa_grk_ind_ctl_gam_mao_cnt_pan_ses_alb_amr_rom_prs_ben_rus_qcu_urd_cze_afr_dyu_anl_guj_tig_ita_bat_nor_tsw_spa_zul_mly_tha_owc_tml_ven_cic_aze_bul_ger_azi_bem_vie_wly_lda_tsn_moo	-0.0904172072234661	-0.213414967958789	0.831470464517368
579	amr_spa_bam_alb_tig_amh_hau_arw_tur_uzb_tsn_tag_ses_lat_pan_bsq_pol_mlt_dgb_mnd_nor_ukr_ven_bul_dyu_scr_hun_cic_lda_est_mol_wly_geo_hin_rom_eng_svk_sod_sid_fre_fin_xho_mao_guj_sun_jpn_tml_kor_swe_mcd_swa_lit_bat_prs_gam_mly_cnt_rus_swt_glc_heb_urd_ita_cze_ctl_qcu_grk_ger_krd_igb_chh_por_anl_afr_ind_slo_fbf_ben_zul_jav_tha_owc_knd_moo_yor_aze_dut_bos_azi_ewe_vie_aeg_bem_tsw_akn	-0.433560593562579	-1.02966947984451	0.305835682240405
580	sid_eng_bam_grk_amr_chh_hau_rus_azi_aze_ses_mao_dyu_mcd_pol_bsq_mol_anl_zul_cnt_ctl_pan_fbf_guj_ven_cze_fin_akn_ewe_est_krd_aeg_geo_dut_scr_spa_nor_mlt_gam_ger_hun_swt_tag_svk_bat_jpn_knd_kor_lat_rom_xho_fre_sun_slo_sod_mly_mnd_ita_swa_ukr_amh_prs_swe_ben_hin_qcu_alb_lit_urd_bem_owc_arw_heb_bos_jav_por_lda_glc_dgb_ind_tha_tig_tml_tsw_moo_tur_afr_bul_uzb_igb_vie_wly_tsn_cic_yor	0.246248259268046	0.579733788298182	0.563495979296015
581	tig_rom_xho_lit_gam_amr_anl_bos_uzb_tur_swa_mly_ses_ita_spa_bsq_afr_aeg_swt_mnd_slo_ben_igb_rus_lda_urd_fin_zul_cic_hun_scr_mlt_geo_arw_nor_grk_krd_amh_heb_ctl_est_akn_jav_hin_mao_jpn_tml_kor_prs_por_dyu_glc_sun_dut_sid_tag_cnt_swe_bem_ger_wly_alb_mcd_guj_ukr_qcu_bul_svk_mol_moo_hau_lat_sod_pol_bat_cze_yor_eng_fbf_ind_tha_owc_knd_ven_bam_aze_fre_pan_azi_dgb_vie_chh_tsw_ewe_tsn	-0.916902405794213	-2.22017021101055	0.0288368472455739
582	amh_grk_ewe_lit_anl_aeg_wly_swe_aze_uzb_fbf_mao_xho_ita_fre_bsq_bul_owc_akn_cnt_krd_glc_dyu_hin_swa_pol_hun_ses_moo_fin_ben_gam_geo_cze_arw_alb_scr_tig_sod_ukr_est_lda_sun_mol_bat_jpn_knd_kor_dut_lat_dgb_ctl_tag_eng_chh_mly_mnd_urd_cic_afr_heb_bos_svk_rom_mcd_qcu_guj_prs_pan_igb_sid_spa_mlt_rus_jav_slo_zul_ger_tsn_ind_tha_hau_tml_ven_yor_tur_por_nor_azi_swt_vie_amr_tsw_bam_bem	-0.23945008900736	-0.566022195344317	0.572741968764415
583	tig_nor_swt_krd_amr_sod_hau_ger_aze_uzb_tsn_bat_ses_guj_urd_bsq_svk_aeg_swa_cnt_prs_grk_bem_hin_dyu_slo_fin_dgb_bam_est_cze_anl_geo_afr_bul_pan_fre_gam_sid_ita_hun_yor_tag_alb_sun_jpn_tml_kor_lat_scr_akn_mol_mly_swe_owc_mao_mnd_arw_xho_dut_wly_lit_ukr_mcd_por_qcu_spa_bos_ben_moo_mlt_ctl_amh_rus_jav_glc_ewe_pol_cic_ind_tha_heb_knd_igb_ven_tur_rom_eng_azi_tsw_vie_chh_fbf_zul_lda	-0.0936886814967449	-0.220677709045463	0.825827136705941
584	wly_urd_bam_ukr_tig_gam_mlt_mol_tur_azi_swa_sun_ewe_arw_scr_bsq_lat_anl_cic_mnd_guj_afr_tsn_por_dgb_krd_est_xho_dyu_hun_eng_sod_geo_nor_pol_mcd_ben_amr_hau_bos_fin_akn_mao_dut_mly_jpn_tml_kor_ger_prs_moo_rus_bat_fre_heb_tag_cnt_ita_ses_alb_amh_lit_svk_cze_rom_qcu_ctl_glc_spa_lda_sid_grk_chh_slo_jav_pan_fbf_hin_swt_ind_tha_aeg_knd_igb_ven_aze_swe_bul_uzb_zul_vie_owc_yor_tsw_bem	-0.964066883636102	-2.34096366651044	0.0213706258333305
585	sod_cze_dgb_hin_gam_owc_tig_pol_aze_uzb_tsn_jav_swa_eng_urd_bsq_krd_hau_xho_cnt_alb_guj_fbf_svk_ven_arw_fin_yor_ewe_est_lit_heb_geo_ger_ukr_swe_dut_amh_mlt_ben_hun_lda_ind_grk_mly_jpn_tml_kor_mcd_rom_ses_fre_mao_afr_anl_bat_mnd_bul_bem_prs_chh_scr_slo_pan_ita_qcu_glc_bos_ctl_akn_aeg_nor_amr_mol_tag_lat_igb_por_tsw_sun_tha_sid_knd_zul_cic_azi_rus_spa_tur_dyu_vie_wly_bam_swt_moo	0.310753182686536	0.731681535681363	0.466202708771735
586	wly_pan_swt_por_amh_tig_amr_prs_aze_azi_lda_jav_ven_bul_rom_bsq_bos_anl_fbf_cnt_arw_scr_akn_lat_ses_grk_fin_moo_bam_est_hin_owc_geo_swe_nor_urd_krd_sod_gam_alb_hun_ewe_mly_slo_sun_jpn_knd_kor_pol_afr_zul_dut_tag_lit_aeg_ind_mnd_rus_xho_ben_hau_guj_ita_fre_mol_qcu_eng_ctl_ukr_yor_chh_ger_mlt_spa_bat_glc_swa_mcd_tsw_mao_tha_heb_tml_bem_igb_tur_svk_cze_uzb_dyu_vie_sid_tsn_cic_dgb	-0.272720008771295	-0.644268461749928	0.520987246686219
587	tig_slo_dyu_spa_anl_sod_mlt_prs_aze_tur_ven_mao_xho_guj_mol_bsq_arw_hau_tsw_cnt_alb_ita_moo_eng_swt_lit_est_tsn_akn_fin_dut_amh_geo_rus_grk_bos_nor_heb_owc_bul_hun_ses_jav_hin_sun_jpn_tml_kor_krd_ctl_cic_mcd_tag_svk_chh_bat_mnd_scr_bam_pol_amr_lat_rom_ger_urd_qcu_fre_por_afr_igb_gam_glc_sid_ukr_ind_cze_lda_ben_ewe_mly_tha_wly_knd_swa_fbf_azi_swe_pan_uzb_bem_vie_aeg_zul_dgb_yor	-0.19976091661337	-0.472091123035695	0.637967597484254
588	owc_lat_ven_spa_chh_tig_sod_krd_azi_uzb_dgb_mao_lda_eng_rus_bsq_pol_mlt_swa_cnt_rom_bos_swt_ita_yor_cze_fin_zul_dyu_hun_pan_amh_geo_ctl_ben_dut_arw_anl_wly_mol_est_tsw_mly_guj_ind_jpn_tml_kor_alb_grk_ses_ukr_tag_nor_gam_sun_mnd_glc_xho_afr_amr_ger_mcd_slo_lit_qcu_prs_svk_por_cic_sid_swe_aeg_hin_bat_scr_bam_urd_bem_jav_tha_hau_knd_akn_igb_aze_bul_fre_tur_ewe_vie_heb_fbf_tsn_moo	-0.451341977734468	-1.0710602247123	0.286914096654645
589	tig_urd_bem_ukr_amh_amr_heb_hin_azi_tur_bam_mly_lda_afr_svk_bsq_mcd_chh_xho_mnd_prs_ger_swa_nor_swt_grk_est_ven_zul_fin_bul_mlt_geo_rus_eng_guj_pan_wly_aeg_por_hun_fbf_bat_mol_ind_jpn_tml_kor_spa_alb_cic_ctl_tag_cze_anl_sun_cnt_ben_ses_lat_hau_slo_ita_pol_dut_qcu_fre_scr_glc_dyu_gam_lit_sid_swe_jav_rom_ewe_bos_yor_mao_tha_owc_knd_dgb_tsn_aze_arw_krd_uzb_tsw_vie_sod_igb_moo_akn	-0.386159151254275	-0.914663100343411	0.362733947861529
590	owc_scr_xho_ukr_anl_chh_gam_cze_azi_uzb_bem_mao_fbf_eng_pan_bsq_ita_tig_ewe_cnt_urd_arw_tsn_prs_dgb_lit_hun_swa_cic_fin_guj_sid_geo_ben_hin_glc_ger_mlt_amr_dut_est_ven_ind_mol_mly_jpn_tml_kor_krd_ctl_dyu_bos_sun_fre_amh_jav_mnd_rom_ses_lat_heb_bul_slo_svk_grk_qcu_spa_afr_pol_bam_wly_mcd_sod_nor_bat_por_moo_rus_swt_tag_tha_hau_knd_igb_zul_aze_swe_alb_tur_tsw_vie_aeg_akn_yor_lda	-0.198179192882708	-0.467859399472633	0.640979692280916
591	sid_fre_ewe_lit_mlt_wly_aeg_rus_aze_tur_moo_jav_fbf_bos_mol_bsq_slo_chh_akn_cnt_bul_guj_bem_spa_cic_rom_fin_zul_yor_est_arw_hau_geo_eng_krd_mcd_cze_sod_amr_svk_hun_dyu_sun_ger_ind_jpn_knd_kor_swe_prs_bam_ben_mly_pol_anl_tag_mnd_nor_ses_por_gam_glc_pan_lat_alb_qcu_dut_ukr_hin_tsw_owc_ita_amh_scr_mao_urd_igb_ctl_ven_bat_tha_tig_tml_xho_swa_azi_afr_grk_uzb_lda_vie_heb_swt_tsn_dgb	-0.568983952892477	-1.3592658557064	0.177349346442296
592	hau_urd_yor_alb_aeg_sod_gam_ukr_uzb_tur_swa_tag_swt_lat_spa_bsq_glc_heb_akn_cnt_ita_scr_igb_hin_moo_eng_hun_dgb_bam_est_svk_sid_geo_guj_swe_slo_dut_amh_amr_afr_fin_tsw_mao_grk_ind_jpn_tml_kor_bul_rom_fbf_nor_bat_ben_owc_mly_mnd_krd_ven_pan_tig_arw_prs_lit_ctl_qcu_ger_fre_bos_xho_wly_mcd_anl_cze_sun_mol_zul_rus_bem_jav_tha_mlt_knd_ewe_dyu_azi_pol_por_aze_ses_vie_chh_cic_lda_tsn	0.000309390459205381	0.000727743094380263	0.999420903846811
593	sid_alb_xho_fre_mlt_heb_anl_afr_azi_tur_dyu_jav_ewe_prs_bos_bsq_cze_chh_ses_mnd_ben_urd_bem_ctl_swa_rom_hun_moo_cic_est_ita_owc_geo_slo_ger_pan_mol_amr_wly_grk_fin_igb_ind_dut_bat_jpn_tml_kor_krd_pol_zul_arw_mao_guj_hau_mly_cnt_svk_dgb_mcd_tig_swe_lit_nor_por_qcu_lat_ukr_rus_akn_amh_hin_sod_bul_sun_glc_fbf_eng_bam_tag_tha_aeg_knd_swt_ven_aze_scr_spa_uzb_yor_vie_gam_tsw_tsn_lda	-0.870578672782608	-2.10779858379504	0.0377383326631968
594	amr_pol_ewe_spa_mlt_sid_wly_eng_uzb_azi_zul_jav_bam_hin_glc_bsq_arw_anl_fbf_cnt_ita_grk_bem_lit_tsn_lat_fin_dyu_swt_est_swe_heb_geo_rom_svk_nor_bos_chh_amh_pan_hun_lda_mly_slo_mao_jpn_knd_kor_mol_dut_swa_urd_sun_mcd_owc_tag_mnd_por_ven_ctl_sod_ger_alb_prs_krd_qcu_guj_ukr_fre_xho_hau_cze_tig_afr_bat_ben_dgb_rus_akn_ind_tha_gam_tml_yor_tsw_tur_bul_scr_aze_igb_vie_aeg_cic_moo_ses	-0.169094313128791	-0.39900731782434	0.690802547202651
595	heb_rus_tsw_ita_wly_amh_aeg_ben_aze_tur_fbf_mly_zul_dut_bul_bsq_alb_tig_bem_mnd_fre_urd_bam_ger_dyu_grk_est_ven_cic_fin_ukr_owc_geo_svk_spa_swe_rom_sid_sod_glc_hun_tsn_sun_slo_jav_jpn_knd_kor_eng_arw_akn_nor_tag_pan_anl_ind_cnt_lat_swt_guj_amr_lit_mcd_ctl_krd_qcu_pol_bos_scr_ses_mlt_mol_gam_afr_mao_por_ewe_hin_yor_bat_tha_hau_tml_lda_igb_uzb_prs_cze_azi_xho_vie_chh_dgb_swa_moo	-0.271540101133558	-0.641910976484521	0.522510081434878
596	mlt_por_fbf_rom_aeg_sid_wly_eng_aze_uzb_ven_mly_dgb_urd_hin_bsq_mcd_gam_igb_mnd_prs_afr_zul_dut_dyu_svk_fin_yor_tsn_est_swe_heb_geo_glc_ita_arw_bul_tig_amh_ukr_hun_swa_jav_grk_sun_jpn_tml_kor_mol_pan_moo_alb_ind_rus_hau_mao_cnt_krd_cic_scr_anl_cze_fre_lit_ben_qcu_guj_slo_spa_ewe_owc_nor_sod_ctl_bat_pol_bem_bos_lda_tag_tha_chh_knd_xho_ses_tur_lat_ger_azi_akn_vie_amr_bam_swt_tsw	0.378666097761729	0.892609380354603	0.374370256679738
597	wly_nor_swt_rom_chh_owc_aeg_spa_uzb_azi_bam_jav_ewe_ger_ita_bsq_grk_tig_bem_mnd_krd_swe_lda_alb_dyu_slo_hun_fbf_dgb_est_fre_heb_geo_dut_hin_glc_guj_amr_mlt_prs_fin_zul_sun_bos_ind_jpn_knd_kor_lit_arw_akn_svk_mly_mol_sod_tag_cnt_pan_igb_bul_amh_mcd_afr_pol_cze_qcu_urd_ben_rus_swa_gam_lat_sid_por_bat_scr_tsn_ukr_xho_mao_tha_anl_tml_ven_tsw_tur_ctl_eng_aze_ses_vie_hau_yor_moo_cic	-1.07417623062251	-2.63156203020771	0.00995009210783179
598	amr_mol_zul_urd_hau_owc_sod_lit_aze_azi_ewe_bat_dyu_por_hin_bsq_bul_tig_bam_mnd_spa_scr_akn_rus_yor_dut_fin_igb_swt_hun_ger_aeg_geo_krd_eng_svk_bos_wly_mlt_prs_est_tsn_tag_ctl_mao_jpn_knd_kor_ben_lat_bem_rom_ind_cze_heb_mly_cnt_guj_ses_swe_amh_pol_nor_glc_fre_qcu_arw_slo_mcd_lda_chh_grk_sid_ita_sun_alb_tsw_afr_ven_jav_tha_anl_tml_swa_xho_uzb_pan_ukr_tur_moo_vie_gam_dgb_fbf_cic	-0.481992722914964	-1.14366305186522	0.255698701435583
599	tig_rom_tsn_arw_aeg_heb_mlt_spa_uzb_tur_bam_bat_ses_mol_lat_bsq_eng_gam_yor_mnd_rus_prs_cic_ger_swa_hin_hun_dgb_igb_fin_urd_anl_geo_scr_svk_guj_dut_chh_amr_slo_est_zul_sun_krd_mao_jpn_knd_kor_mcd_ukr_moo_ita_ind_ben_owc_jav_cnt_swe_ven_bul_hau_bos_pan_grk_cze_qcu_ctl_fre_lit_lda_amh_por_sid_glc_tag_pol_ewe_afr_fbf_mly_tha_sod_tml_tsw_swt_azi_nor_alb_aze_bem_vie_wly_akn_dyu_xho	-0.736846926904964	-1.76898289656483	0.0801751538695699
600	sid_pan_moo_guj_gam_owc_amh_lit_uzb_tur_ewe_mao_akn_ben_cze_bsq_eng_heb_lda_cnt_arw_hin_tsw_bos_swt_slo_est_bam_swa_hun_glc_sod_geo_scr_lat_por_dut_chh_mlt_nor_fin_igb_tag_fre_sun_jpn_tml_kor_urd_bul_zul_rom_jav_pol_wly_ind_mnd_swe_yor_rus_amr_svk_ukr_spa_ger_qcu_prs_grk_mcd_dgb_aeg_krd_hau_ita_mly_alb_cic_ctl_tsn_bat_tha_tig_knd_fbf_dyu_azi_afr_mol_aze_xho_vie_anl_ses_bem_ven	-0.147274639050377	-0.347625759966239	0.728906788502321
601	aeg_svk_ses_slo_chh_mlt_owc_ger_aze_tur_cic_sun_zul_krd_glc_bsq_urd_amr_bam_cnt_ita_por_xho_ben_ewe_bul_hun_fbf_igb_fin_bos_sod_geo_alb_pol_lit_grk_sid_wly_lat_est_akn_bat_ukr_jav_jpn_tml_kor_dut_swe_swt_hin_tag_prs_amh_mao_mnd_guj_lda_spa_hau_afr_eng_nor_pan_qcu_mcd_rus_ctl_yor_heb_rom_anl_mol_mly_scr_bem_arw_tsw_ind_tha_tig_knd_dgb_swa_uzb_fre_cze_azi_tsn_vie_gam_dyu_ven_moo	-0.200190854319018	-0.472794491847828	0.637467533567936
602	hau_arw_yor_hin_owc_amh_anl_grk_azi_aze_moo_tag_bam_mol_cze_bsq_scr_aeg_tsw_mnd_slo_krd_tsn_lit_ses_fre_est_swa_ewe_hun_spa_tig_geo_bos_pan_glc_pol_sod_wly_dut_fin_fbf_mly_ben_jav_jpn_tml_kor_alb_bul_dgb_ctl_sun_por_chh_ind_cnt_ger_bem_rom_gam_svk_swe_ukr_ita_qcu_afr_guj_rus_akn_sid_mcd_amr_eng_bat_prs_xho_urd_lda_mao_tha_heb_knd_zul_cic_tur_lat_nor_uzb_ven_vie_mlt_swt_igb_dyu	-0.576602788261245	-1.3742276432091	0.172673815156906
603	tig_rom_zul_glc_anl_sod_amh_ctl_tur_azi_dgb_sun_swa_scr_arw_bsq_lit_sid_dyu_cnt_por_urd_ven_mcd_tsn_ger_est_tsw_ses_fin_pol_hau_geo_slo_ita_bul_swe_amr_owc_afr_hun_cic_tag_ben_mao_jpn_knd_kor_ukr_dut_bam_hin_mly_alb_gam_ind_mnd_spa_xho_pan_heb_eng_prs_guj_grk_qcu_nor_cze_krd_bem_aeg_bos_mlt_mol_bat_lat_yor_fre_swt_jav_tha_chh_tml_moo_akn_uzb_svk_rus_aze_lda_vie_wly_igb_fbf_ewe	0.637882672015733	1.51453037218237	0.13328276498432
604	gam_krd_ven_guj_hau_mlt_chh_grk_uzb_aze_zul_jav_fbf_dut_spa_bsq_swe_heb_tsn_mnd_ger_alb_ses_urd_dgb_eng_est_tsw_moo_hun_rom_wly_geo_pol_ita_arw_bul_anl_tig_por_fin_dyu_bat_bos_mao_jpn_tml_kor_rus_svk_yor_mcd_ind_cze_sod_sun_cnt_lat_cic_slo_amh_nor_prs_pan_ctl_qcu_mol_fre_ukr_lda_owc_scr_amr_afr_tag_hin_xho_ben_swa_mly_tha_aeg_knd_bam_swt_azi_lit_glc_tur_akn_vie_sid_igb_bem_ewe	-0.546871602383552	-1.30116207890886	0.196417406505058
605	gam_urd_dyu_hin_aeg_amr_owc_scr_uzb_aze_cic_sun_bam_cze_nor_bsq_glc_sid_lda_cnt_grk_krd_moo_ctl_ses_mcd_hun_zul_swt_fin_mol_amh_geo_ger_arw_guj_ukr_tig_chh_pan_est_akn_mly_lat_mao_jpn_tml_kor_pol_bul_igb_svk_tag_prs_heb_jav_mnd_eng_ewe_lit_mlt_ita_dut_bos_por_qcu_fre_swe_slo_bem_anl_ben_sod_afr_ind_rus_fbf_alb_tsn_bat_tha_hau_knd_tsw_dgb_azi_rom_spa_tur_yor_vie_wly_ven_xho_swa	0.410401414573115	0.966736571986093	0.336183039293349
606	gam_eng_fbf_bul_amh_owc_sid_krd_uzb_azi_cic_ind_dgb_mcd_spa_bsq_nor_chh_ewe_mnd_ctl_rus_bam_urd_ven_ita_hun_xho_swa_est_pan_aeg_geo_svk_pol_ukr_scr_heb_tig_prs_fin_moo_mao_fre_mly_jpn_tml_kor_bos_por_swt_arw_sun_grk_sod_tag_cnt_lat_lda_lit_hau_mol_guj_glc_ger_qcu_dut_hin_slo_zul_amr_ben_anl_swe_bat_rom_yor_cze_igb_jav_tha_wly_knd_tsn_tsw_aze_afr_alb_tur_ses_vie_mlt_dyu_bem_akn	0.460517766205639	1.0879451950159	0.279430768591139
607	chh_ctl_ses_swe_mlt_anl_hau_afr_aze_tur_ewe_mao_dyu_lit_glc_bsq_scr_aeg_swt_mnd_nor_mcd_tsn_alb_igb_bos_est_lda_bem_fin_ita_wly_geo_bul_slo_por_svk_heb_gam_guj_hun_cic_ind_grk_tag_jpn_tml_kor_urd_rus_tsw_pol_jav_eng_amr_bat_cnt_spa_swa_prs_owc_ben_cze_fre_krd_qcu_lat_mol_rom_bam_sid_ger_amh_arw_mly_hin_akn_dut_zul_sun_tha_tig_knd_ven_yor_azi_ukr_pan_uzb_xho_vie_sod_dgb_moo_fbf	-0.357370883125046	-0.847076547898119	0.399127063964516
608	mlt_spa_lda_ben_hau_aeg_gam_lat_tur_uzb_ewe_mao_moo_slo_swe_bsq_ukr_sid_yor_cnt_svk_bul_ven_urd_dgb_por_hun_tsn_cic_fin_eng_amh_geo_rom_ctl_bos_prs_chh_wly_rus_est_tsw_mly_fre_ind_jpn_tml_kor_krd_dut_akn_nor_bat_arw_sod_sun_mnd_mol_xho_afr_amr_grk_scr_cze_hin_qcu_pol_lit_ita_bem_tig_ger_anl_guj_jav_alb_zul_pan_bam_tag_tha_owc_knd_igb_dyu_aze_mcd_glc_azi_ses_vie_heb_fbf_swt_swa	0.271321558602461	0.63831313371156	0.524838606014833
609	hau_lat_lda_ctl_aeg_sod_anl_dut_azi_tur_swt_tag_yor_fre_hin_bsq_pol_heb_tsn_cnt_grk_krd_ven_rom_swa_ger_fin_igb_bem_est_urd_amh_geo_bul_bos_mol_mcd_sid_chh_cze_hun_dgb_ind_pan_jav_jpn_knd_kor_lit_spa_ewe_swe_sun_nor_tig_bat_mnd_por_akn_slo_owc_scr_arw_ukr_ita_qcu_ben_eng_guj_zul_gam_glc_mlt_afr_mao_rus_ses_svk_bam_mly_tha_wly_tml_dyu_moo_uzb_prs_alb_aze_fbf_vie_amr_cic_tsw_xho	-0.113419302541906	-0.267314698459577	0.78981877872078
610	mlt_bos_moo_grk_amh_wly_gam_bul_aze_uzb_ewe_bat_tsn_rom_rus_bsq_alb_amr_ses_mnd_ita_fre_lda_urd_cic_spa_hun_yor_fbf_est_ctl_chh_geo_swe_cze_ger_pol_heb_hau_ukr_fin_dgb_mao_prs_mly_jpn_knd_kor_guj_svk_dyu_glc_ind_pan_tig_jav_cnt_afr_zul_hin_aeg_mol_dut_lit_por_qcu_scr_mcd_krd_tsw_owc_eng_sod_slo_tag_lat_igb_ben_bam_sun_tha_sid_tml_ven_bem_tur_nor_arw_azi_xho_vie_anl_swa_akn_swt	-0.545195446259016	-1.30164996777642	0.196251176201303
611	gam_rom_lda_spa_sid_heb_owc_alb_tur_azi_ven_mao_swa_dut_ukr_bsq_hin_wly_ewe_mnd_krd_mol_tsw_arw_bem_lit_hun_igb_dgb_est_mcd_amr_geo_grk_slo_glc_pol_chh_amh_bul_fin_moo_sun_ger_jav_jpn_knd_kor_urd_eng_ses_fre_bat_afr_aeg_tag_cnt_guj_yor_por_anl_bos_ben_svk_rus_qcu_swe_ctl_pan_fbf_hau_cze_mlt_scr_mly_lat_zul_ita_bam_ind_tha_sod_tml_swt_akn_uzb_nor_prs_aze_xho_vie_tig_cic_dyu_tsn	0.330935960904944	0.779623824414506	0.437591873150937
612	tig_pan_fbf_ita_amh_aeg_anl_lat_uzb_tur_lda_mao_yor_ukr_nor_bsq_rom_sod_zul_cnt_bos_por_ven_pol_swt_ctl_fin_tsw_dgb_hun_guj_amr_geo_krd_arw_swe_lit_owc_chh_hin_est_ses_sun_urd_ind_jpn_tml_kor_eng_alb_igb_mcd_tag_afr_mlt_mly_mnd_dut_dyu_prs_hau_cze_spa_slo_fre_qcu_ben_bul_mol_akn_gam_scr_sid_grk_jav_ger_cic_svk_swa_bat_tha_wly_knd_xho_moo_aze_glc_rus_azi_bem_vie_heb_ewe_bam_tsn	-0.552688591648232	-1.31743320328214	0.190929966324172
613	tig_cze_yor_slo_gam_mlt_amr_prs_uzb_aze_ven_mly_igb_bul_lit_bsq_ita_sid_dgb_cnt_ctl_swe_lda_mol_swt_alb_est_ewe_ses_fin_svk_owc_geo_por_rus_afr_hin_hau_amh_urd_hun_bam_sun_lat_tag_jpn_tml_kor_ben_spa_cic_guj_bat_rom_sod_jav_mnd_mcd_bem_ukr_wly_krd_bos_fre_pol_qcu_arw_pan_ger_fbf_heb_glc_chh_nor_ind_eng_moo_dut_swa_mao_tha_anl_knd_tsw_zul_tur_grk_scr_azi_dyu_vie_aeg_tsn_xho_akn	0.0635970418073129	0.149789505520609	0.881255060218404
614	heb_ben_tsn_glc_owc_wly_gam_ukr_tur_azi_swa_sun_ses_cze_krd_bsq_ctl_chh_dyu_cnt_lat_grk_igb_mol_bem_nor_hun_tsw_dgb_est_arw_amr_geo_mcd_spa_swe_svk_mlt_sod_afr_fin_lda_mly_urd_tag_jpn_knd_kor_rom_alb_swt_dut_bat_por_tig_ind_mnd_ita_akn_hin_anl_eng_pol_ger_prs_qcu_slo_bos_rus_fbf_aeg_scr_hau_pan_mao_lit_cic_bul_moo_jav_tha_amh_tml_ewe_zul_aze_guj_fre_uzb_xho_vie_sid_bam_ven_yor	0.447013455872743	1.05528334456333	0.294029537020893
615	hau_guj_xho_fre_mlt_wly_owc_krd_aze_tur_dgb_mao_lda_prs_bos_bsq_grk_gam_ewe_cnt_mcd_pan_swa_glc_ses_urd_hun_akn_yor_fin_scr_heb_geo_ger_mol_slo_eng_amh_tig_pol_est_tsw_mly_swe_sun_jpn_tml_kor_lit_alb_ven_bul_ind_ita_sid_tag_mnd_dut_moo_hin_sod_ukr_nor_afr_por_qcu_rus_ctl_svk_bem_amr_lat_chh_cze_jav_ben_tsn_arw_swt_bat_tha_aeg_knd_zul_fbf_azi_rom_spa_uzb_igb_vie_anl_dyu_bam_cic	-0.587950505548358	-1.40428274287909	0.16356556951546
616	chh_pan_yor_ben_amr_gam_sid_arw_azi_uzb_ewe_sun_dgb_dut_hin_bsq_mcd_amh_cic_mnd_scr_nor_swt_spa_akn_grk_est_zul_bem_fin_glc_mlt_geo_alb_rus_bos_urd_hau_tig_pol_hun_ses_bat_prs_ind_jpn_knd_kor_fre_rom_tsn_lat_mao_mol_anl_jav_cnt_swe_bam_eng_sod_afr_ukr_slo_svk_qcu_ger_ita_por_ven_wly_krd_heb_cze_mly_guj_fbf_lit_xho_tag_tha_owc_tml_moo_tsw_tur_ctl_bul_aze_igb_vie_aeg_dyu_swa_lda	-0.193651924342169	-0.457417783866445	0.648437582802827
617	tig_rus_swt_cze_amr_gam_sod_prs_aze_uzb_lda_jav_yor_ben_glc_bsq_nor_heb_dgb_cnt_mcd_bul_ven_svk_akn_afr_hun_dyu_bem_fin_pol_hau_geo_hin_por_grk_ita_amh_aeg_lit_est_swa_mly_mol_mao_jpn_tml_kor_pan_eng_ewe_krd_tag_ger_anl_sun_mnd_scr_cic_spa_owc_lat_rom_slo_guj_qcu_bos_ukr_dut_tsn_sid_urd_chh_alb_bat_fre_tsw_swe_xho_ind_tha_mlt_knd_zul_igb_azi_arw_ctl_tur_fbf_vie_wly_bam_ses_moo	-0.438339484219109	-1.04001878174254	0.301027478380265
618	mlt_mcd_fbf_ita_amh_sod_chh_rus_aze_azi_igb_bat_cic_prs_hin_bsq_afr_hau_ewe_cnt_spa_ukr_yor_mol_tsn_krd_fin_swa_ven_hun_ctl_heb_geo_pan_alb_bos_grk_owc_gam_arw_est_bem_mao_guj_sun_jpn_knd_kor_por_dut_swt_fre_mly_glc_wly_jav_mnd_scr_moo_svk_amr_urd_swe_rom_ben_qcu_cze_bul_ger_xho_anl_lit_tig_slo_ind_eng_dgb_pol_akn_tag_tha_sid_tml_dyu_tsw_uzb_nor_lat_tur_lda_vie_aeg_zul_bam_ses	-0.0282575825870305	-0.0667980310125644	0.946885885170172
619	tig_ben_bam_guj_chh_wly_amr_bos_uzb_tur_igb_jav_tsw_scr_glc_bsq_prs_anl_cic_cnt_cze_bul_yor_svk_akn_lat_fin_swa_dyu_hun_dut_sod_geo_urd_slo_pol_eng_amh_sid_krd_est_tsn_ind_ita_mly_jpn_tml_kor_nor_lit_lda_fre_bat_spa_owc_sun_mnd_ctl_fbf_rus_hau_por_alb_hin_arw_qcu_ger_afr_pan_xho_mlt_mcd_gam_swe_mao_grk_ven_mol_ses_tag_tha_aeg_knd_swt_ewe_aze_rom_ukr_azi_dgb_vie_heb_bem_zul_moo	-0.372407152980574	-0.882251097112716	0.379915727961396
620	gam_lat_lda_afr_hau_aeg_sod_rus_azi_aze_zul_ind_bam_nor_fre_bsq_scr_owc_cic_cnt_prs_bos_swa_glc_ses_spa_fin_dgb_tsn_est_ukr_wly_geo_svk_hin_krd_dut_sid_heb_ctl_hun_xho_jav_slo_bat_jpn_knd_kor_lit_guj_dyu_pol_tag_eng_mlt_mao_mnd_rom_tsw_cze_chh_bul_grk_por_ger_qcu_ita_mol_mcd_ven_amr_pan_amh_alb_sun_urd_igb_swe_moo_mly_tha_tig_tml_fbf_yor_uzb_arw_ben_tur_bem_vie_anl_akn_ewe_swt	-0.417290762167083	-0.990349050925434	0.324573251074858
621	sid_grk_yor_ger_amr_owc_tig_por_tur_uzb_tsn_ind_fbf_rus_urd_bsq_glc_amh_akn_mnd_nor_bos_bem_krd_swa_cze_fin_ses_lda_est_prs_anl_geo_fre_ukr_afr_mcd_aeg_hau_guj_hun_bam_mly_spa_sun_jpn_knd_kor_alb_mol_moo_ita_mao_swe_chh_jav_cnt_rom_swt_pol_gam_bul_svk_dut_pan_qcu_lat_scr_slo_dyu_sod_hin_heb_ben_tag_ctl_tsw_eng_cic_bat_tha_wly_tml_igb_dgb_azi_arw_lit_aze_ven_vie_mlt_zul_ewe_xho	-0.141692288490344	-0.334571052871177	0.738702063686517
622	sod_urd_xho_rus_anl_tig_wly_spa_aze_tur_ven_mao_igb_bos_ctl_bsq_cze_sid_zul_cnt_rom_arw_moo_hin_swa_prs_fin_yor_ses_hun_ita_mlt_geo_grk_pan_pol_afr_gam_amr_svk_est_ewe_tag_ben_jav_jpn_knd_kor_alb_eng_dyu_bul_ind_por_chh_sun_mnd_nor_swt_mol_heb_swe_mcd_dut_lit_qcu_slo_glc_lat_fbf_hau_ger_amh_krd_mly_fre_tsw_scr_dgb_bat_tha_aeg_tml_akn_tsn_uzb_guj_ukr_azi_lda_vie_owc_bem_bam_cic	0.137110238774307	0.322760782487663	0.747600940919643
623	heb_nor_tsw_glc_owc_mlt_aeg_dut_uzb_azi_xho_mao_zul_rus_swe_bsq_eng_chh_lda_mnd_por_ben_dyu_hin_moo_svk_fin_ven_dgb_hun_ukr_wly_geo_mcd_ctl_krd_rom_tig_hau_arw_est_bam_jav_bul_ind_jpn_tml_kor_urd_pol_yor_ger_mly_bos_anl_tag_cnt_pan_swt_spa_sod_cze_alb_fre_guj_qcu_lat_mol_ita_cic_amh_afr_gam_grk_bat_slo_akn_lit_tsn_sun_tha_sid_knd_fbf_ewe_tur_prs_scr_aze_swa_vie_amr_ses_bem_igb	-0.357222651872367	-0.846843868511104	0.399256094042668
624	mlt_lat_tsn_slo_heb_anl_hau_rom_tur_uzb_ses_jav_xho_krd_ben_bsq_pan_owc_akn_cnt_pol_ctl_bam_mcd_zul_glc_est_bem_lda_hun_cze_sid_geo_dut_afr_arw_nor_amr_wly_ita_fin_swt_ind_scr_tag_jpn_knd_kor_bul_mol_yor_ger_sun_spa_amh_mly_mnd_prs_ven_guj_chh_rus_hin_por_alb_qcu_fre_ukr_lit_dgb_sod_grk_tig_urd_mao_swe_fbf_bos_swa_bat_tha_gam_tml_ewe_cic_azi_eng_svk_aze_dyu_vie_aeg_moo_igb_tsw	-0.101191374786441	-0.238500098248963	0.812017978734473
625	tig_lit_cic_slo_chh_aeg_gam_prs_aze_tur_lda_tag_swt_ctl_fre_bsq_cze_sid_swa_mnd_glc_ger_bam_lat_ses_scr_hun_igb_xho_est_arw_amr_geo_mol_bos_grk_afr_owc_amh_mcd_fin_bem_mly_alb_ind_jpn_knd_kor_dut_spa_ven_nor_sun_bul_mlt_bat_cnt_eng_akn_swe_heb_guj_urd_ita_pan_qcu_rus_ben_ukr_moo_sod_rom_anl_por_mao_svk_zul_krd_ewe_jav_tha_hau_tml_dgb_tsn_azi_hin_pol_uzb_tsw_vie_wly_dyu_fbf_yor	0.220583538382141	0.519540195625143	0.604618439550424
626	mlt_lat_bam_guj_gam_sod_hau_grk_uzb_aze_tsw_mao_yor_bul_prs_bsq_scr_tig_fbf_cnt_pol_hin_igb_mol_ewe_glc_hun_zul_lda_fin_lit_aeg_geo_ctl_bos_rom_cze_anl_wly_afr_est_ven_bat_swe_jav_jpn_tml_kor_por_eng_cic_slo_ind_rus_amr_tag_mnd_spa_ses_arw_owc_alb_ger_ukr_mcd_qcu_urd_dut_ita_swa_amh_krd_chh_svk_mly_pan_dgb_ben_bem_sun_tha_heb_knd_swt_xho_azi_nor_fre_tur_dyu_vie_sid_tsn_akn_moo	-0.777613478106705	-1.87240898719001	0.0642920409720945
627	aeg_afr_fbf_hin_chh_hau_sid_ctl_uzb_aze_bem_jav_tsn_rom_bul_bsq_rus_anl_cic_mnd_lat_guj_lda_bos_xho_pol_fin_moo_ven_hun_krd_heb_geo_ita_mcd_ger_arw_owc_amh_cze_est_dyu_bat_spa_mly_jpn_tml_kor_dut_por_swt_glc_mao_ukr_amr_tag_cnt_fre_ses_scr_sod_lit_urd_pan_prs_qcu_mol_ben_slo_dgb_mlt_grk_wly_eng_ind_nor_akn_swe_igb_sun_tha_tig_knd_tsw_bam_tur_alb_svk_azi_swa_vie_gam_yor_zul_ewe	-0.326953776325076	-0.774526118514561	0.440584429384402
628	anl_lit_moo_svk_tig_gam_amh_scr_uzb_tur_igb_sun_dgb_rom_alb_bsq_pan_chh_xho_mnd_guj_hin_ewe_pol_ses_glc_hun_tsw_zul_fin_ctl_wly_geo_por_urd_nor_spa_owc_aeg_bul_est_bem_ind_bos_jav_jpn_tml_kor_ukr_afr_swt_slo_mly_grk_hau_tag_cnt_dut_fbf_arw_sod_ita_mcd_lat_mol_qcu_cze_krd_prs_yor_amr_fre_sid_ger_mao_swe_bam_eng_akn_bat_tha_mlt_knd_dyu_tsn_azi_rus_ben_aze_cic_vie_heb_ven_lda_swa	-0.241569015955235	-0.570705667929351	0.569575594737558
629	tig_afr_swa_rom_aeg_heb_owc_nor_aze_azi_lda_tag_bem_prs_slo_bsq_dut_chh_swt_cnt_ita_spa_cic_cze_ewe_pan_hun_zul_ven_fin_rus_wly_geo_por_guj_alb_bul_sod_amr_eng_est_dyu_sun_grk_mly_jpn_tml_kor_fre_swe_xho_urd_bat_krd_gam_jav_mnd_mol_tsw_ben_sid_pol_glc_ctl_lit_qcu_lat_mcd_svk_bam_amh_arw_hau_scr_mao_ger_yor_bos_fbf_ind_tha_anl_knd_dgb_igb_tur_ukr_hin_uzb_ses_vie_mlt_tsn_moo_akn	-0.756067729009361	-1.81678523276256	0.0724711080474554
630	anl_urd_tsw_lit_amh_chh_amr_rus_aze_uzb_bem_ind_yor_scr_mcd_bsq_slo_gam_dgb_mnd_por_glc_bam_arw_lda_spa_hun_ses_fbf_est_fre_aeg_geo_grk_lat_guj_alb_tig_wly_prs_fin_zul_sun_ctl_tag_jpn_tml_kor_bul_swe_akn_ger_jav_dut_owc_mly_cnt_afr_ven_mol_heb_hin_krd_pan_eng_qcu_nor_bos_svk_cic_hau_pol_sod_ita_bat_cze_dyu_ukr_moo_mao_tha_mlt_knd_ewe_swa_azi_ben_rom_tur_igb_vie_sid_tsn_xho_swt	-0.198579275807406	-0.468737170440877	0.64035440825778
631	heb_eng_dgb_cze_tig_wly_gam_grk_tur_azi_igb_mao_dyu_por_fre_bsq_ita_aeg_akn_cnt_spa_guj_moo_pan_swa_ger_fin_ses_zul_hun_pol_amr_geo_bos_mol_krd_rus_sod_chh_swe_est_fbf_ind_bul_sun_jpn_tml_kor_lat_mcd_bem_dut_tag_afr_hau_bat_mnd_rom_xho_arw_amh_slo_urd_glc_scr_qcu_lit_ben_ukr_bam_anl_svk_sid_ctl_jav_nor_yor_alb_cic_mly_tha_owc_knd_ven_swt_uzb_hin_prs_aze_ewe_vie_mlt_tsw_lda_tsn	-0.587820333651718	-1.40235686028892	0.164137953608648
632	tig_prs_bam_guj_hau_wly_chh_hin_tur_uzb_swa_sun_cic_ben_lat_bsq_lit_anl_zul_mnd_arw_nor_fbf_rom_tsn_glc_hun_xho_swt_fin_swe_mlt_geo_spa_rus_ger_cze_amr_aeg_dut_est_ewe_bat_ukr_ind_jpn_tml_kor_mol_por_akn_svk_mly_slo_amh_tag_cnt_pol_lda_mcd_sod_scr_bul_urd_pan_qcu_ctl_krd_alb_ven_sid_afr_heb_fre_mao_ita_dgb_eng_igb_jav_tha_gam_knd_yor_moo_azi_grk_bos_aze_ses_vie_owc_tsw_dyu_bem	-0.308851117420856	-0.731533215487963	0.466292831016002
633	amh_ger_swa_mol_amr_heb_chh_glc_aze_azi_tsw_mao_lda_hin_alb_bsq_fre_aeg_ven_mnd_grk_nor_dyu_eng_ewe_afr_fin_xho_zul_hun_pol_gam_geo_spa_urd_ukr_swe_sid_owc_ctl_est_akn_tag_arw_sun_jpn_tml_kor_bul_bos_bem_slo_bat_guj_hau_mly_cnt_por_bam_svk_sod_rom_lit_krd_prs_qcu_ben_dut_lat_igb_wly_ita_anl_scr_ind_cze_cic_mcd_dgb_jav_tha_mlt_knd_fbf_tsn_tur_rus_pan_uzb_moo_vie_tig_yor_ses_swt	0.428461831721215	1.00775603505821	0.316186437051881
634	amh_cze_swa_ctl_heb_sod_amr_ita_uzb_tur_tsw_jav_fbf_por_mcd_bsq_eng_mlt_igb_cnt_lat_scr_ewe_rus_cic_ger_hun_ven_lda_est_bos_aeg_geo_ben_alb_lit_spa_sid_tig_pol_fin_xho_sun_glc_bat_jpn_knd_kor_dut_rom_swt_hin_tag_krd_anl_mly_mnd_fre_dyu_swe_hau_urd_pan_arw_afr_qcu_bul_ukr_prs_ses_gam_grk_wly_nor_ind_mol_akn_svk_zul_mao_tha_chh_tml_bem_yor_azi_slo_guj_aze_dgb_vie_owc_bam_moo_tsn	-0.148503206301233	-0.350496621775808	0.726758662442943
635	hau_ita_fbf_rom_gam_amh_mlt_mcd_tur_aze_yor_sun_dgb_krd_scr_bsq_ben_aeg_ewe_cnt_eng_guj_igb_por_swt_spa_hun_swa_bam_est_lit_wly_geo_ctl_dut_nor_hin_chh_sod_prs_fin_tsn_mly_cze_jav_jpn_knd_kor_alb_fre_ven_pol_ind_mol_heb_tag_mnd_bos_akn_afr_amr_grk_ger_ukr_pan_qcu_rus_arw_svk_lda_sid_glc_tig_lat_mao_bul_ses_swe_bem_bat_tha_owc_tml_moo_dyu_uzb_slo_urd_azi_tsw_vie_anl_cic_zul_xho	-0.420869032765313	-1.00073581365567	0.319551282425342
636	tig_nor_igb_guj_aeg_wly_anl_krd_aze_azi_ses_mly_bem_ben_ger_bsq_rom_chh_moo_mnd_dut_rus_fbf_arw_ewe_mol_fin_tsn_lda_hun_bos_sod_geo_urd_lat_glc_cze_gam_sid_grk_est_swa_jav_slo_tag_jpn_knd_kor_spa_alb_dyu_ita_sun_pol_amh_ind_cnt_afr_ven_mcd_heb_bul_lit_ctl_pan_qcu_por_fre_scr_xho_amr_ukr_owc_swe_bat_svk_tsw_eng_cic_mao_tha_hau_tml_zul_bam_uzb_hin_prs_tur_swt_vie_mlt_dgb_yor_akn	0.4164273815217	0.981991083066909	0.328652013212471
637	anl_grk_ses_hin_sid_owc_mlt_lat_uzb_tur_bam_tag_tsn_krd_pol_bsq_afr_gam_tsw_cnt_alb_bos_ven_dut_swt_ukr_fin_xho_yor_hun_nor_wly_geo_slo_ctl_rom_arw_aeg_amr_fre_est_akn_mao_urd_ind_jpn_knd_kor_glc_rus_dyu_lit_bat_mol_chh_mly_mnd_eng_swa_svk_sod_scr_ger_spa_swe_qcu_ita_mcd_ben_igb_heb_prs_tig_pan_sun_por_ewe_bul_bem_jav_tha_hau_tml_cic_dgb_aze_cze_guj_azi_lda_vie_amh_zul_moo_fbf	-0.382825696371955	-0.906373160121106	0.367080750079342
638	sod_cze_tsw_slo_wly_anl_aeg_fre_azi_tur_bem_bat_akn_scr_urd_bsq_pol_hau_cic_cnt_nor_alb_bam_ukr_lda_prs_fin_xho_moo_est_hin_tig_geo_guj_ben_mol_ger_amh_sid_afr_hun_ses_ind_bul_jav_jpn_knd_kor_bos_arw_ewe_swe_mao_pan_chh_sun_mnd_mcd_yor_eng_owc_dut_rom_lit_krd_qcu_por_ita_ctl_swt_heb_grk_mlt_glc_tag_lat_tsn_svk_swa_mly_tha_gam_tml_dyu_dgb_aze_rus_spa_uzb_zul_vie_amr_fbf_igb_ven	-0.642757196812847	-1.53678055035827	0.12774245166686
639	chh_glc_zul_ger_aeg_owc_sid_dut_uzb_aze_tsn_bat_bem_ukr_slo_bsq_pan_heb_xho_cnt_bul_afr_tsw_prs_swt_lat_fin_cic_dgb_est_eng_anl_geo_ita_mcd_urd_scr_sod_hau_grk_hun_fbf_sun_guj_ind_jpn_tml_kor_krd_svk_moo_rus_tag_arw_tig_mao_mnd_rom_akn_pol_amr_swe_lit_ben_cze_qcu_alb_hin_por_swa_amh_mol_mlt_bos_mly_fre_dyu_nor_bam_jav_tha_wly_knd_yor_ewe_tur_spa_ctl_azi_ven_vie_gam_igb_lda_ses	-0.0787287285270085	-0.185516605773703	0.853227870082391
640	amr_krd_fbf_pol_hau_mlt_aeg_grk_aze_azi_akn_tag_ses_ita_rom_bsq_urd_amh_swa_cnt_svk_dut_cic_bul_yor_por_fin_dyu_swt_est_mol_sod_geo_mcd_guj_nor_cze_gam_wly_bos_hun_dgb_jav_lat_bat_jpn_knd_kor_fre_swe_zul_afr_mly_lit_sid_sun_mnd_hin_ewe_pan_anl_arw_ctl_spa_eng_qcu_rus_alb_ben_bam_heb_slo_tig_ukr_mao_ger_moo_glc_tsw_ind_tha_chh_tml_xho_igb_uzb_scr_prs_tur_ven_vie_owc_tsn_lda_bem	-0.027436813799917	-0.064665059101628	0.948579479529834
641	amh_rom_xho_glc_sod_tig_hau_bos_tur_aze_cic_mly_yor_lat_pol_bsq_ukr_wly_lda_mnd_prs_rus_akn_arw_swt_swe_est_ven_swa_fin_dut_chh_geo_mol_fre_ger_hin_gam_aeg_por_hun_bem_jav_krd_tag_jpn_tml_kor_alb_eng_tsn_scr_bat_afr_heb_sun_cnt_bul_ewe_ita_mlt_slo_pan_guj_lit_qcu_svk_ben_nor_tsw_sid_urd_anl_ctl_mao_mcd_zul_spa_dyu_ind_tha_amr_knd_ses_fbf_uzb_grk_cze_azi_dgb_vie_owc_igb_moo_bam	0.29476411654522	0.69355604614281	0.489689298377764
642	amr_ctl_fbf_fre_hau_mlt_wly_ukr_tur_azi_yor_mao_akn_krd_bul_bsq_nor_heb_igb_cnt_bos_ger_swa_hin_bem_mol_hun_zul_ewe_fin_por_amh_geo_mcd_eng_slo_pol_sid_chh_spa_est_swt_jav_grk_sun_jpn_knd_kor_lit_rus_ven_dut_ind_rom_anl_tag_mnd_afr_cic_pan_tig_scr_ben_urd_alb_qcu_glc_svk_guj_lda_aeg_lat_gam_swe_mly_prs_moo_cze_ses_bat_tha_sod_tml_tsn_bam_aze_arw_ita_uzb_dgb_vie_owc_xho_tsw_dyu	0.38777716198598	0.91326054828927	0.363467060806349
643	sod_svk_yor_eng_amh_sid_mlt_ita_azi_tur_lda_jav_tsn_ukr_grk_bsq_rom_tig_tsw_cnt_nor_fre_swt_mcd_xho_pan_fin_fbf_swa_est_scr_anl_geo_glc_spa_por_urd_chh_amr_ben_hun_dgb_ind_swe_sun_jpn_knd_kor_mol_dut_dyu_krd_mly_cze_owc_mao_mnd_hin_cic_bos_gam_afr_prs_ger_ctl_qcu_alb_lit_bul_ewe_wly_rus_hau_guj_tag_lat_bam_slo_akn_bat_tha_aeg_tml_moo_igb_aze_pol_arw_uzb_ses_vie_heb_ven_bem_zul	-1.07425590901357	-2.63254379587315	0.00992340867380843
644	tig_ukr_swa_bos_wly_heb_amh_pan_azi_aze_fbf_mly_yor_lat_lit_bsq_slo_anl_moo_mnd_eng_fre_xho_cze_lda_krd_hun_dgb_swt_fin_mcd_sod_geo_rom_ger_swe_por_chh_sid_urd_est_ses_tag_rus_mao_jpn_tml_kor_ben_hin_akn_pol_bat_ita_mlt_ind_cnt_alb_tsw_spa_owc_dut_scr_afr_grk_qcu_arw_ctl_nor_zul_hau_prs_gam_glc_jav_svk_tsn_guj_dyu_sun_tha_amr_knd_ven_bam_uzb_mol_bul_tur_ewe_vie_aeg_cic_igb_bem	-0.78484599266546	-1.88576075190185	0.0624483573776257
645	wly_lat_tsw_scr_amr_gam_hau_rus_tur_azi_bam_sun_dgb_ger_pol_bsq_krd_anl_cic_mnd_mol_afr_ven_hin_yor_alb_est_dyu_ses_fin_pan_sid_geo_mcd_bos_glc_ukr_heb_sod_rom_hun_moo_jav_grk_ind_jpn_knd_kor_guj_nor_akn_lit_bat_fre_tig_mly_cnt_ita_zul_dut_owc_ctl_arw_eng_bul_qcu_slo_prs_swe_ewe_mlt_svk_aeg_cze_tag_ben_lda_spa_bem_mao_tha_chh_tml_fbf_swa_uzb_urd_por_aze_igb_vie_amh_swt_tsn_xho	0.128790825079794	0.302928470309725	0.762620933039161
646	heb_eng_swt_lit_sid_tig_anl_grk_uzb_aze_ewe_tag_igb_alb_swe_bsq_svk_chh_dyu_mnd_ben_mcd_fbf_scr_ven_arw_hun_bem_lda_est_prs_mlt_geo_rom_por_pan_ger_amh_sod_bos_fin_bam_mao_guj_ind_jpn_knd_kor_bul_cze_moo_rus_jav_nor_aeg_mly_cnt_afr_cic_spa_amr_krd_mol_fre_pol_qcu_ctl_hin_slo_xho_hau_glc_owc_ita_sun_dut_swa_lat_dgb_bat_tha_gam_tml_tsn_ses_tur_urd_ukr_azi_akn_vie_wly_yor_tsw_zul	0.45073657816849	1.0625288469165	0.290746984947729
647	aeg_ctl_swt_lat_sod_chh_hau_ukr_azi_aze_akn_bat_tsw_scr_ita_bsq_prs_tig_xho_cnt_cze_rus_dgb_grk_dyu_arw_est_fbf_ses_hun_glc_heb_geo_rom_guj_svk_ben_amr_gam_bos_fin_ven_mly_eng_ind_jpn_knd_kor_hin_lit_yor_swe_tag_slo_sid_sun_mnd_mol_bem_urd_owc_spa_alb_krd_fre_qcu_bul_pan_pol_ewe_wly_por_anl_nor_mao_afr_tsn_dut_lda_jav_tha_mlt_tml_bam_zul_tur_mcd_ger_uzb_cic_vie_amh_igb_swa_moo	-0.15610879193949	-0.368176181037229	0.713578564157333
648	owc_bos_swa_ger_amr_aeg_chh_por_aze_uzb_lda_bat_xho_ctl_krd_bsq_mcd_anl_dyu_mnd_eng_glc_ewe_arw_dgb_alb_hun_fbf_ven_fin_lat_gam_geo_bul_grk_spa_pan_amh_hau_pol_est_bem_sun_afr_jav_jpn_knd_kor_swe_guj_akn_hin_mao_dut_sid_mly_cnt_slo_yor_ita_mlt_rus_fre_lit_prs_qcu_urd_ukr_mol_igb_sod_rom_tig_cze_ind_svk_cic_nor_bam_tag_tha_heb_tml_zul_swt_azi_scr_ben_tur_tsn_vie_wly_tsw_ses_moo	-0.594342241046597	-1.41938987167173	0.159128549593267
649	hau_ita_dgb_ctl_sod_aeg_mlt_arw_azi_tur_swt_jav_moo_slo_guj_bsq_glc_chh_zul_cnt_fre_afr_ewe_prs_yor_grk_est_bam_dyu_fin_hin_wly_geo_pan_mcd_scr_lat_tig_anl_bul_hun_xho_mao_cze_ind_jpn_knd_kor_swe_spa_cic_svk_bat_alb_heb_mly_mnd_dut_akn_pol_amh_mol_lit_por_ben_qcu_urd_ger_eng_igb_owc_nor_gam_krd_sun_rom_tsw_rus_swa_tag_tha_sid_tml_lda_ven_aze_ukr_bos_uzb_fbf_vie_amr_tsn_ses_bem	-0.0788357956920969	-0.185796389193004	0.853009078396446
650	gam_swe_cic_bos_sod_sid_amh_glc_uzb_tur_igb_ind_fbf_ukr_svk_bsq_ctl_tig_swa_cnt_cze_pol_tsn_ger_dyu_arw_hun_yor_xho_est_spa_owc_geo_ita_afr_rus_bul_hau_wly_urd_fin_ewe_mao_scr_jav_jpn_knd_kor_rom_mcd_zul_eng_sun_por_aeg_tag_mnd_pan_ven_lit_anl_guj_prs_krd_slo_qcu_fre_alb_ben_tsw_chh_dut_amr_mol_mly_grk_dgb_nor_lda_bat_tha_heb_tml_ses_bam_aze_hin_lat_azi_akn_vie_mlt_swt_moo_bem	-0.110598822563627	-0.260893043959095	0.79475182888786
651	wly_spa_tsw_urd_sod_owc_tig_pol_uzb_azi_ses_bat_dyu_mol_por_bsq_grk_anl_fbf_mnd_krd_scr_ven_fre_zul_ben_fin_ewe_dgb_est_ger_chh_geo_bos_cze_lit_ita_sid_mlt_glc_hun_yor_tag_rom_mao_jpn_knd_kor_rus_lat_xho_ukr_jav_mcd_amr_sun_cnt_guj_moo_svk_amh_swe_prs_dut_pan_qcu_bul_alb_arw_lda_aeg_slo_gam_afr_mly_hin_tsn_ctl_swa_ind_tha_heb_tml_swt_akn_aze_eng_nor_tur_bem_vie_hau_cic_bam_igb	-0.0811301681733708	-0.191078122551833	0.848880917740308
652	sod_glc_yor_grk_amr_tig_hau_ctl_azi_tur_igb_jav_lda_rom_nor_bsq_krd_wly_moo_mnd_cze_bul_ven_ger_ewe_por_fin_xho_swa_est_prs_gam_geo_slo_ita_lat_eng_sid_owc_pan_hun_tsn_sun_lit_ind_jpn_knd_kor_rus_spa_cic_ben_mao_svk_chh_bat_cnt_bos_bam_urd_aeg_fre_guj_mol_swe_qcu_mcd_arw_ukr_swt_anl_afr_amh_dut_tag_pol_akn_alb_ses_mly_tha_mlt_tml_zul_dgb_uzb_scr_hin_aze_tsw_vie_heb_dyu_bem_fbf	-0.286904973820562	-0.679748180938495	0.498352430212197
653	aeg_rom_cic_ita_gam_chh_amr_scr_aze_uzb_ven_sun_swa_por_cze_bsq_hin_amh_fbf_cnt_krd_dut_lda_ukr_moo_grk_hun_dyu_xho_est_alb_tig_geo_glc_bos_guj_swe_hau_mlt_afr_fin_akn_ind_fre_tag_jpn_tml_kor_ger_slo_tsw_svk_mly_arw_anl_bat_mnd_lit_bam_bul_wly_pol_pan_ctl_lat_qcu_mcd_urd_rus_tsn_owc_prs_sod_ben_mao_eng_swt_mol_dgb_jav_tha_sid_knd_yor_bem_azi_nor_spa_tur_igb_vie_heb_ses_zul_ewe	-0.0952329985723313	-0.224795030678094	0.822631913570454
654	hau_pol_ven_krd_mlt_sod_chh_hin_uzb_azi_dyu_ind_zul_slo_arw_bsq_por_amh_igb_mnd_pan_afr_fbf_mcd_dgb_grk_hun_tsw_ses_fin_ctl_gam_geo_ger_glc_bos_ben_heb_sid_scr_est_swa_jav_lit_tag_jpn_knd_kor_nor_ita_bam_spa_sun_bul_owc_mly_cnt_cze_akn_eng_anl_urd_svk_swe_ukr_qcu_mol_rus_fre_bem_tig_guj_amr_alb_bat_rom_xho_dut_swt_mao_tha_aeg_tml_lda_ewe_tur_prs_lat_aze_yor_vie_wly_tsn_cic_moo	-0.24907377243733	-0.58842077635925	0.557676254694474
655	heb_slo_dyu_rus_wly_mlt_owc_arw_azi_uzb_yor_ind_dgb_mol_eng_bsq_hin_hau_ses_mnd_guj_cze_fbf_nor_bam_por_est_bem_lda_hun_lit_chh_geo_spa_ben_lat_glc_tig_sod_alb_fin_ven_jav_mcd_tag_jpn_knd_kor_rom_pan_tsw_scr_mao_swe_amr_mly_cnt_fre_xho_dut_gam_krd_ger_grk_afr_qcu_prs_urd_svk_igb_anl_ita_amh_bul_sun_bos_cic_pol_tsn_bat_tha_aeg_tml_ewe_moo_tur_ctl_ukr_aze_swa_vie_sid_zul_akn_swt	-0.384497706726026	-0.911363608643538	0.364460087235356
656	owc_eng_tsw_slo_tig_wly_chh_ukr_aze_azi_swa_sun_ven_krd_spa_bsq_rus_sod_bem_mnd_pan_pol_xho_lat_ewe_mol_hun_bam_moo_est_swe_amr_geo_lit_scr_ben_cze_aeg_sid_prs_fin_swt_tag_bul_mly_jpn_tml_kor_ita_arw_dyu_por_jav_grk_amh_mao_cnt_rom_fbf_ger_anl_urd_dut_mcd_bos_qcu_ctl_alb_hin_tsn_mlt_svk_gam_glc_ind_fre_zul_guj_lda_bat_tha_heb_knd_dgb_ses_uzb_nor_afr_tur_akn_vie_hau_yor_cic_igb	-0.522262342116104	-1.2438719974573	0.216672829054735
657	mlt_hin_yor_por_hau_sod_aeg_ben_tur_azi_xho_mly_zul_dut_rom_bsq_bos_anl_ewe_cnt_bul_svk_akn_ger_cic_ctl_est_moo_lda_fin_rus_wly_geo_lat_slo_arw_ita_gam_heb_spa_hun_tsw_mao_afr_ind_jpn_tml_kor_fre_glc_ses_alb_tag_lit_sid_jav_mnd_nor_dyu_cze_chh_urd_ukr_mol_krd_qcu_grk_prs_pol_igb_tig_guj_amh_scr_bat_eng_dgb_swe_fbf_sun_tha_owc_knd_swt_bem_aze_mcd_pan_uzb_swa_vie_amr_bam_ven_tsn	-0.479364349698958	-1.1411978644344	0.25671766224997
658	heb_slo_dyu_guj_sod_chh_hau_ben_aze_tur_ven_jav_tsw_svk_spa_bsq_lat_amh_cic_cnt_rus_por_swa_lit_bem_fre_hun_xho_zul_fin_scr_gam_geo_afr_pol_cze_bul_amr_owc_nor_est_fbf_bat_arw_mao_jpn_tml_kor_bos_krd_moo_dut_tag_mcd_sid_mly_mnd_ctl_swt_ita_aeg_ukr_rom_ger_glc_qcu_hin_mol_urd_dgb_tig_grk_anl_alb_ind_swe_akn_pan_igb_sun_tha_mlt_knd_tsn_ses_azi_eng_prs_uzb_yor_vie_wly_bam_ewe_lda	0.216507278472088	0.509807223594896	0.611394247205927
659	anl_dut_yor_svk_hau_wly_chh_scr_uzb_azi_lda_mao_bam_mol_ger_bsq_afr_amh_dgb_cnt_cze_pol_cic_slo_moo_nor_hun_ewe_akn_fin_lat_amr_geo_ben_mcd_bos_prs_owc_sod_lit_est_tsw_sun_guj_mly_jpn_knd_kor_hin_spa_ses_alb_tag_rus_aeg_ind_mnd_bul_ven_urd_tig_arw_ita_eng_ukr_qcu_fre_krd_swe_tsn_sid_por_gam_ctl_bat_rom_zul_glc_xho_jav_tha_heb_tml_swt_igb_tur_grk_pan_aze_swa_vie_mlt_fbf_dyu_bem	-0.780197711737149	-1.8809068241922	0.0631134071035535
660	amr_por_lda_rom_gam_sid_amh_mol_uzb_tur_akn_mao_bam_scr_rus_bsq_slo_aeg_cic_mnd_ger_glc_ven_ben_igb_eng_fin_moo_ses_hun_nor_hau_geo_afr_alb_lat_arw_mlt_owc_pol_est_bem_mly_ctl_jav_jpn_knd_kor_fre_mcd_yor_ita_bat_ukr_tig_ind_cnt_bos_dgb_dut_wly_krd_cze_urd_swe_qcu_svk_guj_hin_ewe_chh_spa_anl_bul_sun_grk_xho_lit_dyu_tag_tha_heb_tml_tsn_zul_aze_pan_prs_azi_swt_vie_sod_swa_tsw_fbf	-0.509051400770875	-1.21047984318468	0.229162293261915
661	aeg_fre_zul_afr_owc_wly_heb_lat_tur_azi_xho_mly_swt_glc_ita_bsq_spa_tig_ses_cnt_eng_pol_tsw_nor_ven_prs_fin_bem_yor_hun_ben_hau_geo_bos_lit_ctl_dut_gam_chh_rom_est_lda_jav_cze_tag_jpn_knd_kor_svk_ger_ewe_pan_mao_hin_sod_ind_mnd_mcd_akn_mol_amh_rus_krd_urd_swe_qcu_slo_ukr_grk_dgb_amr_scr_sid_por_bat_arw_igb_guj_tsn_sun_tha_anl_tml_bam_cic_aze_bul_alb_uzb_swa_vie_mlt_moo_dyu_fbf	-0.444325883510702	-1.05581072686763	0.293789759251558
662	aeg_svk_swt_mol_sid_mlt_heb_prs_aze_uzb_yor_tag_fbf_lit_eng_bsq_guj_gam_igb_mnd_bul_ger_tsw_grk_ewe_ukr_est_swa_xho_fin_nor_amr_geo_rom_urd_ben_bos_wly_owc_scr_hun_ses_ind_cze_jav_jpn_tml_kor_krd_swe_ven_ctl_mao_slo_chh_mly_cnt_dut_moo_por_hau_lat_pol_afr_pan_qcu_rus_fre_alb_cic_tig_arw_anl_mcd_bat_spa_akn_ita_dyu_sun_tha_amh_knd_bem_lda_tur_glc_hin_azi_dgb_vie_sod_bam_zul_tsn	-0.332503987541876	-0.787964897673871	0.432721051575006
663	chh_slo_swt_por_aeg_sid_amr_krd_azi_aze_dyu_ind_tsw_svk_ger_bsq_lit_anl_dgb_cnt_pol_fre_ewe_guj_moo_urd_fin_zul_yor_est_swe_amh_geo_pan_nor_dut_rom_gam_owc_ita_hun_cic_jav_prs_sun_jpn_tml_kor_arw_cze_tsn_alb_mly_hin_heb_tag_mnd_afr_fbf_grk_mlt_mol_ctl_ukr_rus_qcu_ben_bul_bos_ven_hau_mcd_sod_lat_mao_spa_igb_glc_bam_bat_tha_tig_knd_akn_swa_tur_eng_scr_uzb_lda_vie_wly_ses_bem_xho	0.298007265027542	0.701582056506328	0.484691835165505
664	hau_pan_yor_ben_owc_aeg_chh_pol_uzb_tur_moo_sun_ewe_rus_por_bsq_nor_mlt_ses_cnt_fre_eng_lda_ita_cic_arw_hun_dgb_xho_est_prs_sod_geo_mcd_lit_ctl_afr_amh_amr_grk_fin_zul_mly_slo_tag_jpn_tml_kor_glc_lat_ven_bos_jav_krd_anl_mao_mnd_spa_swa_ger_tig_scr_swe_urd_rom_qcu_dut_alb_ukr_fbf_wly_hin_sid_cze_bat_mol_tsw_guj_dyu_ind_tha_heb_knd_bam_swt_azi_bul_svk_aze_akn_vie_gam_bem_igb_tsn	-0.884789988096139	-2.13883745022294	0.035068753491423
665	amr_por_ewe_slo_gam_wly_amh_spa_aze_tur_cic_sun_dgb_afr_pan_bsq_ctl_owc_akn_cnt_bul_cze_bem_grk_lda_bos_est_dyu_fbf_hun_fre_mlt_geo_ita_rus_guj_nor_heb_sod_rom_fin_swt_bat_mcd_jav_jpn_knd_kor_ger_eng_tsw_svk_tag_pol_aeg_mao_mnd_lat_ven_alb_hau_dut_urd_prs_ben_qcu_scr_glc_ukr_igb_chh_hin_tig_swe_mly_arw_swa_mol_xho_ind_tha_sid_tml_bam_zul_azi_lit_krd_uzb_tsn_vie_anl_ses_moo_yor	-0.789813051208919	-1.90923168726991	0.0593150880254789
666	owc_cze_ses_ben_sid_anl_mlt_ger_aze_uzb_yor_sun_bem_eng_nor_bsq_guj_sod_ven_mnd_bos_pan_bam_svk_tsw_urd_est_swa_dgb_fin_krd_wly_geo_hin_grk_ita_rom_tig_hau_glc_hun_fbf_ind_lat_tag_jpn_knd_kor_arw_por_igb_swe_bat_fre_heb_mly_cnt_lit_tsn_alb_aeg_mcd_rus_scr_mol_qcu_bul_slo_ukr_moo_amh_prs_amr_pol_mao_dut_dyu_ctl_lda_jav_tha_gam_tml_ewe_zul_tur_afr_spa_azi_cic_vie_chh_akn_swt_xho	0.155012396115954	0.364807627464683	0.71608327236522
667	wly_dut_xho_scr_amh_owc_anl_eng_uzb_aze_tsw_jav_lda_ctl_afr_bsq_rom_gam_fbf_mnd_nor_ita_bam_arw_akn_grk_est_bem_swt_hun_pol_amr_geo_por_lit_pan_prs_hau_chh_krd_fin_yor_ind_ger_tag_jpn_tml_kor_mcd_slo_igb_cze_mao_lat_mlt_bat_cnt_rus_swa_guj_tig_alb_hin_bul_glc_qcu_mol_spa_svk_ses_sid_ukr_heb_fre_mly_swe_moo_urd_zul_sun_tha_sod_knd_ven_ewe_tur_ben_bos_azi_dgb_vie_aeg_cic_dyu_tsn	-0.319868450894245	-0.757171098945253	0.450861473417117
668	gam_ger_ses_scr_heb_tig_amr_pan_tur_aze_akn_jav_xho_nor_ctl_bsq_mol_owc_zul_mnd_bos_rom_tsw_slo_igb_bul_est_fbf_swt_fin_mcd_chh_geo_afr_hin_eng_lat_amh_aeg_spa_hun_bam_tag_ukr_ind_jpn_knd_kor_urd_alb_cic_swe_mao_guj_hau_sun_cnt_fre_dgb_prs_wly_pol_krd_cze_svk_qcu_por_dut_ben_yor_sod_ita_anl_rus_mly_lit_tsn_grk_swa_bat_tha_mlt_tml_dyu_ven_azi_arw_glc_uzb_lda_vie_sid_bem_moo_ewe	0.104931005693746	0.24674265945559	0.805651227507614
669	owc_afr_igb_bul_mlt_wly_heb_svk_aze_tur_tsw_mly_bam_fre_prs_bsq_slo_hau_bem_cnt_arw_dut_moo_scr_ses_ukr_fin_ewe_dyu_hun_spa_tig_geo_ben_pan_por_glc_sid_gam_alb_est_fbf_sun_nor_jav_jpn_knd_kor_lat_cze_xho_urd_tag_rom_amr_bat_mnd_grk_tsn_mol_sod_guj_ger_lit_hin_qcu_mcd_swe_eng_dgb_aeg_bos_amh_ctl_ind_pol_lda_krd_yor_mao_tha_anl_tml_zul_akn_azi_rus_ita_uzb_ven_vie_chh_cic_swa_swt	0.484838558615833	1.14528179808807	0.255031164097905
670	tig_lat_ses_spa_chh_heb_sod_swe_uzb_tur_fbf_jav_lda_lit_ben_bsq_bos_hau_bem_cnt_dut_glc_dyu_hin_dgb_urd_est_bam_tsn_fin_por_sid_geo_scr_guj_rom_bul_amr_wly_svk_hun_ven_sun_ukr_ind_jpn_tml_kor_eng_mol_zul_ctl_tag_alb_gam_mao_mnd_afr_ewe_nor_anl_pol_prs_fre_cze_qcu_grk_pan_rus_swa_owc_mcd_amh_ger_bat_ita_moo_arw_cic_mly_tha_aeg_knd_tsw_akn_azi_krd_slo_aze_igb_vie_mlt_yor_xho_swt	-0.778692529557959	-1.87061624043655	0.0645430360420598
671	heb_slo_bam_swe_owc_sid_hau_ger_uzb_tur_cic_jav_tsw_pol_ctl_bsq_alb_chh_ewe_cnt_bul_ben_fbf_cze_yor_bos_hun_swt_ven_est_pan_amr_geo_eng_arw_krd_ukr_gam_amh_prs_fin_igb_bat_urd_mly_jpn_knd_kor_lat_ita_swa_hin_mao_fre_aeg_sun_mnd_spa_akn_scr_tig_grk_rom_svk_guj_qcu_mcd_rus_por_tsn_anl_glc_sod_nor_tag_lit_bem_mol_xho_ind_tha_mlt_tml_dyu_lda_azi_afr_dut_aze_ses_vie_wly_dgb_moo_zul	0.220357402985078	0.519441878878866	0.604686713345153
672	chh_bos_moo_ger_aeg_amh_sod_mcd_aze_uzb_igb_ind_yor_pan_swe_bsq_dut_anl_ven_mnd_hin_alb_xho_scr_swa_rus_hun_swt_tsn_est_svk_mlt_geo_afr_rom_grk_eng_heb_hau_ukr_fin_akn_sun_ita_mao_jpn_tml_kor_guj_por_ses_prs_jav_pol_owc_tag_cnt_spa_ewe_fre_wly_slo_lit_bul_glc_qcu_ctl_arw_lat_dgb_gam_krd_amr_mol_bat_nor_tsw_ben_bem_mly_tha_sid_knd_dyu_bam_azi_urd_cze_tur_cic_vie_tig_lda_zul_fbf	-0.379068220522442	-0.89865565321595	0.371156922333058
673	anl_mol_swa_fre_chh_sod_sid_hin_uzb_tur_ewe_mao_moo_ukr_por_bsq_glc_aeg_zul_mnd_krd_ger_bem_swe_fbf_cze_fin_bam_tsw_hun_grk_owc_geo_pan_mcd_ita_scr_amr_mlt_guj_est_dyu_sun_slo_bat_jpn_tml_kor_afr_lat_dgb_svk_ind_eng_hau_mly_cnt_pol_cic_urd_gam_lit_alb_bos_ben_qcu_ctl_bul_nor_swt_wly_rom_heb_dut_jav_spa_igb_rus_ven_tag_tha_amh_knd_ses_akn_aze_arw_prs_azi_tsn_vie_tig_yor_xho_lda	-0.322373252994112	-0.762798833304635	0.44751389987931
674	amh_cze_igb_ctl_anl_gam_chh_swe_tur_azi_fbf_bat_akn_scr_ger_bsq_ita_hau_dyu_mnd_fre_eng_dgb_afr_moo_lat_est_ses_ven_hun_nor_sid_geo_alb_hin_grk_bos_amr_heb_svk_fin_cic_ind_bul_tag_jpn_tml_kor_ukr_slo_swa_spa_jav_rus_tig_mao_cnt_ben_bam_mol_owc_dut_pol_lit_por_qcu_glc_rom_guj_lda_wly_arw_sod_prs_mly_pan_swt_mcd_xho_sun_tha_aeg_knd_yor_bem_aze_krd_urd_uzb_ewe_vie_mlt_tsn_tsw_zul	-0.429487915724825	-1.01942908402557	0.310643957642755
675	sid_alb_tsn_ctl_gam_amh_chh_rom_tur_aze_ses_mly_ven_glc_fre_bsq_nor_sod_tsw_cnt_scr_pan_fbf_arw_swa_ita_est_zul_xho_fin_swe_owc_geo_ukr_eng_por_bul_aeg_heb_cze_hun_bem_ind_prs_jav_jpn_knd_kor_rus_bos_cic_hin_mao_slo_wly_bat_mnd_pol_swt_afr_hau_dut_lat_mcd_ben_qcu_guj_grk_urd_ewe_tig_ger_amr_lit_sun_krd_bam_mol_dgb_tag_tha_mlt_tml_lda_dyu_azi_spa_svk_uzb_igb_vie_anl_akn_moo_yor	-0.182098430126406	-0.430262709304901	0.667999973184816
676	chh_mol_yor_afr_sid_sod_wly_urd_azi_aze_swa_tag_ses_slo_glc_bsq_cze_heb_dyu_cnt_prs_pol_bam_dut_igb_spa_est_ven_cic_hun_fre_anl_geo_nor_scr_ita_bul_owc_amr_eng_fin_tsw_ind_grk_bat_jpn_tml_kor_rus_lat_akn_lit_sun_ben_gam_jav_mnd_swe_tsn_por_hau_ctl_mcd_hin_arw_qcu_ukr_rom_alb_lda_aeg_svk_tig_ger_mao_guj_ewe_bos_dgb_mly_tha_amh_knd_zul_bem_tur_krd_pan_uzb_xho_vie_mlt_fbf_moo_swt	-0.6543627776658	-1.56559722553034	0.120839437211597
677	owc_guj_moo_mcd_aeg_sod_mlt_afr_uzb_azi_bem_mly_yor_svk_pol_bsq_cze_amh_fbf_mnd_alb_bul_dyu_dut_swt_por_est_tsn_igb_fin_spa_chh_geo_ita_pan_lit_lat_anl_sid_swe_hun_ewe_ind_rom_sun_jpn_knd_kor_glc_rus_dgb_grk_mao_ger_heb_bat_cnt_krd_lda_nor_wly_urd_prs_eng_ukr_qcu_arw_fre_mol_zul_hau_scr_amr_ben_jav_slo_akn_hin_tsw_tag_tha_tig_tml_swa_ses_tur_bos_ctl_aze_ven_vie_gam_xho_bam_cic	0.18654267340054	0.438714363065491	0.661886030488818
678	wly_fre_swa_slo_tig_mlt_amr_eng_tur_uzb_ven_sun_ewe_bos_prs_bsq_spa_sod_akn_mnd_pol_ger_zul_glc_lda_por_fin_cic_bem_est_cze_anl_geo_nor_ben_hin_bul_heb_amh_ukr_hun_bam_bat_guj_mao_jpn_knd_kor_svk_lit_tsn_rus_mly_mcd_owc_ind_cnt_alb_igb_grk_gam_arw_pan_dut_ita_qcu_krd_rom_mol_dgb_chh_swe_hau_ctl_jav_scr_tsw_lat_ses_tag_tha_aeg_tml_xho_fbf_azi_urd_afr_aze_yor_vie_sid_dyu_moo_swt	-1.07118119831006	-2.62610667951557	0.0100995498242805
679	wly_spa_fbf_scr_mlt_sod_sid_cze_azi_aze_dgb_sun_xho_ctl_ben_bsq_urd_amr_ewe_cnt_svk_glc_zul_lat_dyu_ukr_est_swt_yor_hun_slo_chh_geo_alb_nor_eng_swe_hau_amh_fre_fin_swa_mao_rom_tag_jpn_knd_kor_afr_ger_akn_rus_bat_arw_anl_mly_mnd_mol_moo_por_owc_hin_guj_prs_dut_qcu_bos_ita_pol_tsw_aeg_lit_tig_grk_jav_pan_ses_bul_cic_ind_tha_gam_tml_ven_bem_uzb_mcd_krd_tur_tsn_vie_heb_igb_bam_lda	-0.104734728492387	-0.246864835115899	0.805556953367524
680	amr_ukr_ewe_pol_tig_sid_owc_lat_uzb_azi_moo_mly_ven_ger_ita_bsq_bos_aeg_cic_cnt_scr_arw_ses_lit_swt_ben_hun_yor_igb_fin_eng_gam_geo_spa_svk_krd_pan_chh_mlt_rom_est_bem_mao_grk_bat_jpn_knd_kor_por_rus_swa_afr_jav_swe_hau_tag_mnd_fre_xho_hin_heb_dut_urd_cze_guj_qcu_ctl_glc_alb_lda_anl_bul_amh_slo_sun_mol_bam_mcd_akn_ind_tha_wly_tml_tsn_dyu_aze_prs_nor_tur_zul_vie_sod_fbf_dgb_tsw	0.0269182360440408	0.0633277789294447	0.949641410092211
681	wly_slo_swa_krd_gam_amh_aeg_bul_tur_azi_yor_sun_ses_pan_ctl_bsq_lat_mlt_ven_mnd_svk_dut_dgb_prs_ewe_grk_hun_bem_moo_fin_hin_chh_geo_mcd_afr_spa_fre_anl_tig_bos_est_lda_bat_nor_tag_jpn_tml_kor_pol_glc_igb_eng_mao_mol_amr_mly_cnt_por_bam_guj_owc_ita_ger_lit_ben_qcu_rom_cze_ukr_tsn_hau_arw_sid_alb_jav_scr_fbf_urd_cic_ind_tha_sod_knd_zul_xho_uzb_swe_rus_aze_dyu_vie_heb_swt_akn_tsw	-0.536578938276683	-1.27973595742267	0.203821314844564
682	gam_hin_yor_rom_heb_wly_sid_glc_tur_aze_igb_mao_moo_arw_cze_bsq_mcd_chh_tsn_cnt_eng_pol_swa_prs_akn_por_est_dyu_ewe_hun_mol_aeg_geo_spa_swe_nor_ctl_mlt_sod_dut_fin_fbf_sun_scr_tag_jpn_knd_kor_fre_ger_dgb_ukr_mly_rus_amh_jav_mnd_svk_zul_afr_owc_slo_lit_ben_ita_qcu_alb_lat_grk_ses_hau_pan_tig_bos_bat_krd_swt_bul_bam_ind_tha_anl_tml_lda_ven_uzb_urd_guj_azi_bem_vie_amr_tsw_xho_cic	-0.15705935345843	-0.372214285063938	0.710580139172048
683	sod_swe_ewe_nor_tig_sid_aeg_svk_uzb_azi_ses_jav_swa_krd_arw_bsq_lat_anl_bam_cnt_guj_bul_tsn_urd_swt_ger_fin_yor_xho_est_spa_chh_geo_alb_prs_hin_bos_wly_heb_mcd_hun_tsw_ind_rus_bat_jpn_knd_kor_lit_scr_fbf_ukr_mao_pol_owc_sun_mnd_grk_dyu_pan_amh_afr_fre_slo_mol_qcu_glc_ctl_rom_cic_hau_eng_gam_ben_mly_por_moo_ita_bem_tag_tha_amr_tml_dgb_zul_tur_dut_cze_aze_ven_vie_mlt_lda_igb_akn	-0.596554132982	-1.42341424094241	0.157962329122641
684	mlt_ben_bam_afr_sod_hau_anl_hin_azi_aze_xho_tag_lda_fre_krd_bsq_mcd_wly_akn_cnt_glc_pol_tsn_ctl_fbf_alb_est_cic_dgb_fin_swe_heb_geo_nor_dut_lit_eng_tig_aeg_prs_hun_ven_jav_lat_mly_jpn_knd_kor_grk_por_swa_ger_mao_rom_amr_sun_mnd_ita_swt_urd_chh_cze_guj_mol_svk_qcu_spa_bos_pan_moo_sid_ukr_amh_scr_bat_rus_igb_bul_ewe_ind_tha_owc_tml_ses_yor_tur_slo_arw_uzb_dyu_vie_gam_zul_tsw_bem	-0.146577891931138	-0.345947867978865	0.730163276856882
685	sid_rus_ewe_eng_aeg_amh_wly_por_aze_uzb_xho_ind_swt_fre_mol_bsq_svk_mlt_tsw_cnt_bos_krd_dyu_bul_moo_urd_est_zul_dgb_hun_glc_amr_geo_ukr_slo_spa_rom_heb_chh_nor_fin_yor_mao_hin_sun_jpn_knd_kor_lat_ita_swa_scr_jav_cze_sod_bat_mnd_afr_fbf_arw_owc_guj_alb_ger_swe_qcu_ctl_grk_lit_tsn_hau_ben_anl_dut_mly_pol_ses_mcd_igb_tag_tha_gam_tml_cic_akn_azi_prs_pan_tur_bam_vie_tig_bem_lda_ven	0.318716029742637	0.752580100608805	0.453602997838562
686	owc_nor_lda_bul_amh_amr_wly_eng_aze_azi_cic_mly_swa_ben_guj_bsq_arw_sid_ven_mnd_ukr_slo_dgb_mol_ses_lit_est_igb_akn_hun_dut_hau_geo_afr_svk_grk_swe_gam_heb_glc_fin_bam_mao_lat_ind_jpn_tml_kor_por_cze_bem_rus_bat_spa_aeg_tag_cnt_mcd_moo_ctl_sod_bos_pol_rom_ita_qcu_krd_prs_alb_ewe_mlt_pan_chh_scr_jav_fre_swt_hin_tsn_sun_tha_tig_knd_yor_fbf_tur_ger_urd_uzb_dyu_vie_anl_xho_zul_tsw	-0.0518013448095683	-0.122282296669501	0.902939304797458
687	owc_bul_tsw_ben_amr_amh_tig_svk_uzb_aze_bem_mly_lda_ctl_fre_bsq_eng_anl_ven_mnd_grk_arw_bam_ger_yor_rus_est_igb_dgb_hun_hin_wly_geo_lat_afr_ukr_urd_mlt_sid_cze_fin_moo_sun_rom_mao_jpn_knd_kor_pan_ita_akn_bos_jav_prs_sod_tag_cnt_spa_ses_scr_aeg_alb_guj_nor_dut_qcu_pol_lit_krd_fbf_chh_por_gam_slo_ind_glc_xho_mol_ewe_bat_tha_heb_tml_swa_swt_azi_swe_mcd_tur_tsn_vie_hau_zul_cic_dyu	-0.293987959340939	-0.695020663927774	0.48877524453134
688	sod_fre_fbf_svk_aeg_sid_heb_grk_azi_tur_lda_sun_igb_ctl_bos_bsq_urd_chh_swa_cnt_ukr_eng_ses_mcd_dgb_scr_est_tsn_zul_hun_prs_anl_geo_por_dut_arw_glc_gam_hau_rom_fin_swt_ind_pol_tag_jpn_tml_kor_pan_afr_akn_lat_mao_guj_wly_bat_mnd_mol_bam_swe_amh_hin_bul_nor_alb_qcu_ita_cze_slo_cic_owc_ben_mlt_rus_mly_spa_tsw_krd_yor_jav_tha_amr_knd_ewe_dyu_aze_lit_ger_uzb_ven_vie_tig_moo_xho_bem	-0.351444317668283	-0.832470788495744	0.407275916113809
689	sod_pan_moo_alb_wly_sid_hau_nor_uzb_aze_tsw_sun_swt_mol_grk_bsq_ukr_mlt_tsn_cnt_eng_urd_bam_bos_cic_slo_est_igb_zul_fin_svk_anl_geo_lat_rus_hin_ita_chh_owc_por_hun_ses_jav_dut_mao_jpn_knd_kor_glc_arw_ven_afr_bat_swe_heb_ind_mnd_scr_xho_ger_amh_ben_pol_lit_rom_qcu_krd_bul_ctl_yor_tig_mcd_aeg_fre_tag_guj_akn_cze_dgb_mly_tha_gam_tml_swa_fbf_tur_prs_spa_azi_lda_vie_amr_bem_dyu_ewe	-0.287797043282178	-0.681208780055652	0.497432140871665
690	wly_prs_igb_fre_heb_amr_hau_arw_uzb_aze_ven_mao_xho_ukr_cze_bsq_eng_gam_tsn_cnt_hin_alb_yor_lit_tsw_bos_est_dyu_cic_fin_krd_chh_geo_ger_bul_pol_svk_amh_mlt_grk_hun_zul_tag_ctl_ind_jpn_tml_kor_rus_ben_lda_scr_mly_lat_anl_bat_mnd_pan_ses_spa_sod_mcd_guj_mol_por_qcu_glc_ita_urd_bem_sid_nor_owc_slo_jav_afr_bam_dut_akn_sun_tha_tig_knd_dgb_fbf_tur_rom_swe_azi_swt_vie_aeg_swa_ewe_moo	0.277508844354892	0.652725058357262	0.51554381497993
691	heb_nor_akn_pol_amr_mlt_wly_lat_aze_uzb_dgb_mly_xho_fre_por_bsq_swe_gam_moo_cnt_pan_bul_dyu_alb_ses_krd_est_tsw_swt_fin_urd_anl_geo_cze_eng_hin_arw_owc_sod_ben_hun_cic_ind_guj_mao_jpn_knd_kor_rus_prs_lda_svk_bat_afr_aeg_jav_mnd_spa_yor_grk_amh_glc_ukr_mol_ita_qcu_ctl_scr_rom_igb_hau_ger_sid_dut_sun_slo_bem_lit_tsn_tag_tha_chh_tml_fbf_swa_azi_bos_mcd_tur_ven_vie_tig_zul_bam_ewe	-0.0706945060092948	-0.166573872460946	0.868066980898797
692	amr_lit_igb_dut_sid_chh_mlt_ukr_tur_uzb_dgb_sun_tsw_svk_ben_bsq_bos_heb_swa_cnt_pol_afr_swt_glc_tsn_por_hun_zul_cic_est_hin_hau_geo_eng_guj_arw_fre_gam_amh_ita_fin_xho_mao_ger_bat_jpn_tml_kor_cze_slo_bem_scr_tag_mcd_tig_jav_mnd_nor_dyu_krd_sod_rus_grk_prs_bul_qcu_spa_rom_mol_fbf_aeg_pan_owc_alb_mly_ctl_lda_urd_moo_ind_tha_wly_knd_ewe_bam_azi_swe_lat_aze_yor_vie_anl_akn_ses_ven	-0.114708840941017	-0.270567431956085	0.787323310125265
693	heb_pol_xho_ctl_aeg_sid_hau_bul_tur_azi_tsn_sun_yor_slo_urd_bsq_arw_gam_swa_mnd_ben_guj_cic_por_igb_svk_fin_swt_fbf_est_hin_amr_geo_krd_scr_lat_eng_anl_chh_lit_hun_ses_jav_mol_mao_jpn_knd_kor_bos_swe_dyu_cze_ind_prs_owc_tag_cnt_ukr_bam_pan_sod_glc_rus_nor_rom_qcu_fre_spa_ita_akn_tig_afr_amh_ger_bat_dut_zul_alb_moo_mly_tha_mlt_tml_dgb_bem_uzb_mcd_grk_aze_ewe_vie_wly_lda_ven_tsw	-0.248292096578897	-0.586793657803456	0.558764054143793
694	chh_lat_swa_bul_wly_anl_sid_guj_azi_uzb_ven_ind_lda_fre_alb_bsq_hin_amr_swt_mnd_slo_glc_zul_bos_moo_eng_fin_tsw_ewe_hun_lit_owc_geo_rom_pan_ita_ger_sod_tig_ctl_est_bam_jav_spa_bat_jpn_tml_kor_svk_cze_dyu_nor_mao_krd_gam_sun_cnt_grk_xho_mol_hau_afr_ukr_scr_por_qcu_dut_mcd_urd_fbf_amh_ben_aeg_swe_mly_pol_igb_rus_tsn_tag_tha_mlt_knd_bem_ses_aze_prs_arw_tur_dgb_vie_heb_akn_yor_cic	-0.325102122186538	-0.768926352471665	0.4438854174437
695	amr_bos_tsw_bul_tig_heb_anl_rus_tur_azi_dyu_mao_fbf_swe_lit_bsq_fre_sod_zul_cnt_grk_spa_swt_slo_dgb_alb_hun_igb_bem_est_hin_amh_geo_prs_pol_urd_dut_wly_mlt_scr_fin_yor_tag_afr_sun_jpn_tml_kor_rom_mol_tsn_glc_bat_arw_aeg_ind_mnd_ukr_lda_ger_owc_ctl_pan_lat_svk_qcu_mcd_cze_por_cic_chh_guj_gam_ita_jav_nor_swa_krd_ses_mly_tha_sid_knd_bam_akn_aze_eng_ben_uzb_ewe_vie_hau_xho_moo_ven	-1.07138485903194	-2.63185710076514	0.00994206555910092
696	mlt_rom_moo_por_chh_anl_amh_svk_tur_azi_ven_jav_xho_urd_arw_bsq_ukr_aeg_lda_mnd_glc_bos_fbf_nor_bem_eng_est_tsn_akn_fin_ita_amr_geo_ben_mol_alb_ger_wly_hau_rus_hun_dyu_sun_pol_tag_jpn_tml_kor_dut_pan_tsw_hin_ind_lit_heb_mly_cnt_ctl_zul_prs_tig_bul_swe_guj_mcd_qcu_spa_lat_slo_cic_owc_krd_sod_afr_bat_grk_yor_cze_ewe_mao_tha_gam_knd_dgb_swt_uzb_fre_scr_aze_swa_vie_sid_ses_bam_igb	-0.650674473295974	-1.55795550499525	0.122640448363971
697	hau_afr_swa_alb_aeg_gam_tig_nor_aze_azi_xho_mao_fbf_lat_swe_bsq_dut_sid_moo_mnd_scr_lit_bam_grk_akn_ctl_fin_lda_igb_est_ukr_amh_geo_krd_ben_prs_por_wly_heb_pan_hun_dgb_bat_svk_jav_jpn_knd_kor_eng_urd_tsn_ita_sun_mol_amr_mly_cnt_slo_dyu_guj_sod_bul_fre_arw_rus_qcu_glc_hin_ger_ewe_mlt_bos_anl_cze_ind_pol_ses_rom_ven_tag_tha_chh_tml_swt_zul_tur_mcd_spa_uzb_tsw_vie_owc_cic_bem_yor	0.723937555216377	1.71290403398317	0.0900622751991666
698	amr_mol_xho_bul_aeg_chh_sid_guj_azi_uzb_ewe_ind_dgb_krd_svk_bsq_dut_wly_bam_mnd_ukr_hin_swa_pan_bem_swe_est_moo_igb_fin_eng_mlt_geo_bos_arw_ctl_mcd_hau_anl_ger_hun_cic_sun_spa_bat_jpn_tml_kor_fre_glc_dyu_cze_mly_por_gam_mao_cnt_afr_lda_scr_heb_nor_pol_grk_rus_qcu_ita_prs_ben_ven_amh_rom_owc_slo_tag_urd_akn_lat_swt_jav_tha_tig_knd_ses_zul_tur_lit_alb_aze_tsn_vie_sod_tsw_fbf_yor	0.033168278861102	0.0781300958403004	0.937892424018838
699	wly_pol_dgb_hin_gam_chh_mlt_rus_azi_aze_yor_ind_swt_ukr_rom_bsq_mol_amr_zul_cnt_pan_lat_tsw_arw_akn_lit_est_xho_bam_hun_bul_heb_geo_ben_bos_scr_ctl_amh_hau_urd_fin_bem_bat_fre_tag_jpn_tml_kor_afr_prs_ses_swe_jav_ger_sid_mly_mnd_mcd_cic_krd_tig_cze_grk_ita_alb_qcu_nor_glc_dut_moo_sod_slo_aeg_por_mao_spa_lda_guj_dyu_sun_tha_anl_knd_ewe_igb_uzb_svk_eng_tur_swa_vie_owc_fbf_tsn_ven	-0.414051543219666	-0.981534082784895	0.328876003017342
700	sod_lat_lda_ger_amr_chh_heb_ctl_tur_aze_moo_tag_tsn_cze_urd_bsq_dut_amh_ven_cnt_bul_mcd_bam_hin_ewe_por_fin_swa_zul_hun_bos_owc_geo_alb_pol_spa_ukr_tig_mlt_rus_est_swt_ind_glc_mly_jpn_tml_kor_lit_fre_cic_scr_mao_ita_wly_sun_mnd_swe_fbf_guj_hau_nor_svk_grk_eng_qcu_pan_slo_afr_yor_aeg_arw_anl_ben_bat_krd_dyu_prs_bem_jav_tha_gam_knd_akn_tsw_uzb_rom_mol_azi_ses_vie_sid_dgb_igb_xho	0.106231407006152	0.250195738146974	0.802987846887572
701	amh_ita_zul_por_aeg_heb_tig_spa_azi_uzb_bem_ind_xho_eng_prs_bsq_slo_sid_ses_cnt_nor_rus_moo_hin_lda_pol_hun_ven_dyu_fin_urd_hau_geo_guj_lit_swe_krd_gam_anl_dut_est_ewe_jav_afr_tag_jpn_knd_kor_ukr_svk_yor_bul_mly_cze_wly_mao_mnd_grk_bam_lat_chh_glc_mol_scr_fre_qcu_mcd_rom_arw_cic_mlt_pan_amr_ger_bat_alb_dgb_bos_fbf_sun_tha_owc_tml_tsw_swa_aze_ctl_ben_tur_swt_vie_sod_akn_igb_tsn	-0.155290341472699	-0.366275099738449	0.714991740970479
702	anl_grk_tsn_urd_tig_sid_owc_lit_uzb_tur_swa_tag_bam_mol_spa_bsq_ctl_chh_ven_mnd_ita_por_dyu_krd_ewe_rom_fin_swt_ses_est_mcd_sod_geo_lat_pan_scr_guj_wly_aeg_glc_hun_dgb_mao_hin_mly_jpn_tml_kor_rus_dut_zul_afr_bat_ger_heb_jav_cnt_swe_igb_ben_gam_bul_arw_alb_svk_qcu_prs_fre_cze_moo_mlt_slo_amh_eng_sun_nor_fbf_ukr_lda_ind_tha_hau_knd_tsw_cic_aze_pol_bos_azi_xho_vie_amr_bem_akn_yor	-0.186867933112039	-0.441033686432436	0.660212203566313
703	anl_fre_tsw_slo_heb_chh_amr_prs_uzb_tur_ven_mly_fbf_svk_pan_bsq_eng_aeg_swa_cnt_rus_scr_dyu_dut_ses_ukr_fin_igb_lda_hun_krd_sod_geo_mcd_ben_bul_ctl_wly_mlt_nor_est_yor_tag_grk_jav_jpn_knd_kor_lat_alb_akn_lit_ind_ger_amh_mao_mnd_ita_cic_spa_hau_rom_afr_cze_urd_qcu_swe_pol_hin_zul_owc_arw_sid_mol_sun_bos_ewe_por_moo_bat_tha_tig_tml_bem_bam_aze_glc_guj_azi_xho_vie_gam_swt_tsn_dgb	0.00899415678617612	0.0211583552130131	0.983164664391951
704	heb_por_tsw_glc_aeg_sod_tig_pan_uzb_aze_tsn_jav_swa_ukr_guj_bsq_swe_amr_fbf_cnt_ben_scr_xho_lat_zul_mcd_est_bam_ven_hun_bos_owc_geo_fre_cze_dut_alb_gam_amh_pol_fin_dyu_ind_svk_mly_jpn_tml_kor_afr_hin_dgb_spa_sun_eng_sid_tag_mnd_urd_akn_prs_hau_ger_slo_bul_krd_qcu_ita_nor_lit_igb_anl_ctl_chh_mol_bat_arw_bem_rom_cic_mao_tha_mlt_knd_swt_yor_tur_grk_rus_azi_ses_vie_wly_moo_ewe_lda	0.126426192932664	0.297449080592897	0.766787090044592
705	chh_mcd_swa_pol_gam_heb_amr_rom_azi_aze_bem_mao_akn_grk_urd_bsq_prs_wly_lda_cnt_glc_spa_dyu_lit_ses_slo_est_moo_ewe_hun_guj_amh_geo_bos_ben_eng_svk_sod_aeg_scr_fin_tsn_jav_hin_tag_jpn_tml_kor_nor_fre_ven_cze_mly_krd_owc_bat_mnd_afr_cic_pan_mlt_alb_arw_ctl_por_qcu_lat_ukr_swe_dgb_tig_bul_sid_ita_sun_mol_bam_dut_tsw_ind_tha_hau_knd_swt_zul_tur_ger_rus_uzb_igb_vie_anl_xho_fbf_yor	-0.327410284049202	-0.775683114916107	0.439904182353208
706	hau_lat_moo_grk_wly_gam_tig_urd_azi_aze_bem_mao_ven_hin_rus_bsq_fre_chh_dyu_cnt_prs_eng_tsw_guj_yor_ita_fin_akn_swt_hun_pan_heb_geo_ukr_slo_scr_mol_sid_sod_pol_est_fbf_sun_krd_mly_jpn_tml_kor_afr_svk_ses_swe_bat_lit_aeg_jav_mnd_bul_cic_ben_amr_ctl_bos_glc_cze_qcu_nor_alb_dut_tsn_mlt_rom_anl_mcd_ind_spa_bam_arw_ewe_tag_tha_amh_knd_xho_swa_tur_ger_por_uzb_lda_vie_owc_igb_dgb_zul	0.341669037691313	0.804676683061192	0.42305861761763
707	hau_eng_lda_guj_amh_amr_sod_ger_uzb_aze_xho_mao_cic_pol_ita_bsq_rom_mlt_dyu_cnt_por_mol_ven_bos_akn_cze_fin_dgb_swt_est_scr_wly_geo_mcd_lat_afr_alb_owc_gam_svk_hun_igb_sun_ben_tag_jpn_knd_kor_prs_urd_bem_ukr_bat_dut_anl_ind_mnd_nor_moo_krd_sid_fre_slo_swe_glc_qcu_spa_grk_bul_tsn_aeg_hin_tig_arw_mly_lit_bam_rus_fbf_jav_tha_heb_tml_swa_yor_azi_ctl_pan_tur_ewe_vie_chh_zul_tsw_ses	0.44899867424119	1.05866886433698	0.292492607345093
708	chh_pol_xho_urd_tig_sid_gam_ita_uzb_aze_dyu_jav_fbf_ben_rus_bsq_hin_heb_zul_mnd_fre_rom_akn_scr_bem_spa_fin_swa_ven_est_svk_wly_geo_eng_alb_guj_bos_mlt_sod_mol_hun_tsn_bat_swe_sun_jpn_tml_kor_prs_lat_cic_grk_ind_ger_owc_mly_cnt_pan_dgb_afr_amh_slo_ukr_nor_bul_qcu_ctl_por_glc_yor_anl_arw_hau_cze_mao_mcd_tsw_dut_bam_tag_tha_aeg_knd_ewe_moo_tur_lit_krd_azi_swt_vie_amr_ses_igb_lda	-0.357528230355868	-0.84653301412527	0.399428515097639
709	wly_glc_ven_rom_heb_anl_tig_pan_azi_uzb_igb_jav_cic_dut_alb_bsq_arw_amh_ewe_mnd_grk_ita_fbf_nor_xho_ukr_est_moo_lda_hun_swe_mlt_geo_ctl_rus_mol_svk_gam_sid_fre_fin_swa_mao_afr_bat_jpn_tml_kor_urd_bul_swt_lit_sun_por_chh_mly_cnt_pol_zul_slo_sod_hin_scr_eng_mcd_qcu_prs_krd_ben_dgb_hau_lat_amr_spa_tag_guj_tsw_ger_akn_ind_tha_owc_knd_tsn_bem_aze_cze_bos_tur_yor_vie_aeg_bam_ses_dyu	-0.282385213118922	-0.668345665953372	0.505568412323138
710	sod_fre_bam_pol_mlt_tig_aeg_urd_azi_tur_yor_bat_ses_bul_lat_bsq_hin_sid_zul_cnt_rom_afr_tsn_ben_fbf_bos_fin_igb_lda_hun_dut_heb_geo_glc_scr_alb_ger_amr_gam_svk_est_cic_jav_guj_sun_jpn_tml_kor_grk_slo_tsw_lit_tag_krd_owc_mao_mnd_spa_moo_ukr_chh_ctl_mol_prs_nor_qcu_pan_ita_rus_xho_amh_cze_hau_arw_mly_swe_dyu_por_akn_ind_tha_wly_knd_swa_ven_uzb_eng_mcd_aze_swt_vie_anl_dgb_bem_ewe	-0.693086913210285	-1.66649004537762	0.0989805470092349
711	hau_scr_ewe_pol_owc_chh_tig_ita_uzb_azi_swa_jav_xho_svk_mol_bsq_guj_gam_zul_cnt_prs_rom_tsn_ben_ven_ger_est_bem_dyu_hun_lit_heb_geo_swe_glc_por_fre_amh_amr_lat_fin_cic_tag_ctl_bat_jpn_knd_kor_dut_ukr_yor_cze_ind_grk_aeg_mao_mnd_eng_swt_rus_wly_mcd_afr_slo_nor_qcu_krd_alb_bul_ses_anl_bos_sid_urd_sun_spa_akn_pan_fbf_mly_tha_sod_tml_tsw_igb_tur_hin_arw_aze_lda_vie_mlt_dgb_bam_moo	-0.0347177764871616	-0.0817916255140056	0.934988189541788
712	heb_hin_tsw_glc_amr_owc_anl_scr_tur_azi_akn_mao_tsn_bos_rom_bsq_svk_tig_lda_mnd_dut_grk_cic_mol_dyu_ita_est_bam_fbf_fin_lat_chh_geo_pan_slo_ctl_guj_sid_mlt_lit_hun_xho_tag_pol_sun_jpn_knd_kor_fre_prs_bem_nor_ind_bul_gam_mly_cnt_cze_moo_ukr_sod_alb_mcd_swe_ben_qcu_por_arw_eng_swt_hau_afr_aeg_ger_bat_spa_ewe_urd_zul_jav_tha_wly_tml_ven_swa_uzb_krd_rus_aze_dgb_vie_amh_yor_igb_ses	0.621577099932539	1.47066670774156	0.144756685118798
713	sid_por_swa_scr_gam_tig_anl_lat_uzb_aze_tsw_mao_cic_urd_mcd_bsq_dut_owc_ven_mnd_lit_guj_ewe_bos_dgb_swe_est_swt_fbf_hun_glc_amr_geo_ben_arw_rus_cze_mlt_wly_ita_fin_dyu_tag_prs_sun_jpn_knd_kor_nor_mol_lda_alb_bat_grk_sod_mly_cnt_pan_moo_pol_amh_ger_spa_svk_rom_qcu_ctl_fre_hin_bam_hau_afr_aeg_slo_jav_ukr_tsn_bul_akn_ind_tha_heb_tml_zul_bem_tur_krd_eng_azi_ses_vie_chh_igb_yor_xho	-0.151175815391161	-0.356501596695568	0.722272501876048
714	sid_grk_akn_afr_amh_wly_heb_arw_aze_azi_bam_bat_moo_hin_pan_bsq_ukr_aeg_ses_cnt_swe_spa_dgb_pol_bem_dut_est_swa_ven_fin_lat_mlt_geo_prs_lit_nor_glc_anl_tig_fre_hun_tsn_tag_krd_ind_jpn_knd_kor_mcd_eng_dyu_ger_mly_rus_hau_sun_mnd_cze_ewe_por_sod_guj_ben_ctl_alb_qcu_bos_scr_svk_fbf_chh_slo_owc_bul_mao_ita_igb_rom_tsw_jav_tha_gam_tml_lda_cic_uzb_mol_urd_tur_swt_vie_amr_xho_yor_zul	-0.762236183463834	-1.83420478800099	0.0698213144718735
715	owc_pol_dgb_ukr_aeg_anl_sid_ben_aze_uzb_akn_jav_lda_prs_arw_bsq_ger_heb_yor_cnt_fre_rom_bem_svk_dyu_glc_fin_swa_tsw_hun_ita_gam_geo_urd_mol_dut_ctl_chh_hau_lit_est_tsn_mly_guj_bat_jpn_tml_kor_bul_slo_ven_eng_ind_lat_amr_sun_mnd_mcd_swt_scr_sod_nor_pan_krd_bos_qcu_grk_afr_swe_fbf_mlt_alb_amh_cze_mao_por_xho_hin_bam_tag_tha_wly_knd_ses_ewe_azi_rus_spa_tur_cic_vie_tig_igb_moo_zul	-0.0537966450256635	-0.126596832960096	0.899532808088743
716	gam_scr_cic_bul_sid_anl_owc_lit_azi_uzb_zul_sun_dgb_mcd_guj_bsq_por_tig_tsw_cnt_fre_prs_igb_dut_swt_svk_fin_tsn_fbf_hun_swe_sod_geo_rus_mol_rom_nor_amr_wly_cze_est_ven_ind_ita_jav_jpn_knd_kor_ben_spa_yor_lat_mao_hin_hau_tag_mnd_pan_dyu_ger_mlt_slo_ctl_afr_krd_qcu_pol_ukr_urd_moo_aeg_grk_amh_eng_bat_bos_bem_alb_swa_mly_tha_chh_tml_ewe_bam_aze_arw_glc_tur_ses_vie_heb_xho_lda_akn	-0.304193959409926	-0.720337744626165	0.473123719494386
717	gam_spa_bam_pol_tig_anl_heb_scr_tur_aze_ewe_mly_akn_glc_ger_bsq_swe_mlt_dgb_cnt_rus_pan_ses_fre_swa_grk_hun_xho_yor_fin_alb_sid_geo_svk_por_eng_ben_wly_sod_ctl_est_fbf_tag_lat_jav_jpn_knd_kor_guj_lit_tsn_ita_mao_prs_hau_sun_mnd_arw_cic_rom_aeg_urd_slo_dut_afr_qcu_ukr_mol_nor_tsw_owc_krd_chh_cze_ind_mcd_igb_bul_dyu_bat_tha_amh_tml_ven_moo_uzb_hin_bos_azi_swt_vie_amr_lda_bem_zul	-0.264441843129919	-0.625177613102866	0.53338552655136
718	mlt_ukr_ven_ben_chh_gam_amr_urd_aze_azi_dyu_mly_ewe_svk_alb_bsq_lit_wly_zul_mnd_rom_krd_cic_bos_igb_por_hun_swt_tsn_est_pan_sid_geo_rus_slo_eng_bul_tig_aeg_lat_fin_lda_bat_mol_jav_jpn_tml_kor_grk_hin_tsw_nor_sun_pol_owc_mao_cnt_prs_yor_fre_heb_ita_dut_ger_swe_qcu_mcd_arw_cze_bem_anl_scr_hau_spa_tag_afr_fbf_glc_moo_ind_tha_sod_knd_akn_swa_tur_ctl_guj_uzb_dgb_vie_amh_ses_bam_xho	-0.317002411266392	-0.750196144382381	0.455030344093
719	sod_ger_bem_ukr_anl_mlt_amr_guj_tur_azi_ewe_ind_fbf_pan_bul_bsq_afr_gam_swt_cnt_svk_pol_xho_rom_bam_ctl_est_lda_tsn_hun_bos_tig_geo_urd_fre_lit_dut_owc_amh_grk_fin_dgb_tag_spa_sun_jpn_knd_kor_mcd_por_swa_scr_bat_ita_hau_mao_mnd_krd_ven_cze_chh_arw_glc_slo_nor_qcu_prs_rus_alb_cic_aeg_swe_sid_ben_mly_mol_ses_eng_tsw_jav_tha_heb_tml_moo_akn_aze_hin_lat_uzb_dyu_vie_wly_igb_yor_zul	0.178704820933739	0.420627352688329	0.674997597405246
720	amr_slo_ses_svk_sod_chh_sid_guj_tur_uzb_xho_mao_cic_bul_alb_bsq_grk_wly_moo_cnt_ukr_glc_swa_spa_bem_por_est_bam_ewe_hun_dut_mlt_geo_cze_pol_lit_ctl_amh_aeg_ger_fin_zul_mly_scr_tag_jpn_knd_kor_mol_swe_lda_ben_bat_afr_hau_sun_mnd_bos_akn_hin_tig_pan_nor_ita_rus_qcu_urd_fre_mcd_yor_gam_eng_heb_prs_ind_krd_tsn_arw_swt_jav_tha_owc_tml_igb_dyu_aze_rom_lat_azi_ven_vie_anl_tsw_fbf_dgb	-0.221184960986741	-0.522700104408489	0.602425988239898
721	amr_pol_swa_arw_anl_hau_aeg_lit_tur_aze_dgb_tag_bem_mcd_dut_bsq_slo_wly_tsn_cnt_ctl_eng_ven_glc_ewe_prs_est_yor_lda_fin_pan_tig_geo_bul_alb_ukr_ben_heb_chh_por_hun_ses_jav_rom_mao_jpn_knd_kor_ger_fre_xho_spa_mly_svk_sod_bat_mnd_hin_dyu_grk_gam_ita_rus_cze_bos_qcu_mol_lat_urd_moo_amh_swe_owc_scr_sun_guj_zul_nor_igb_ind_tha_mlt_tml_fbf_akn_uzb_krd_afr_azi_cic_vie_sid_swt_bam_tsw	-0.682219362308496	-1.63773801535823	0.104855672944083
722	chh_pan_xho_fre_owc_sid_amh_rus_azi_uzb_tsw_tag_igb_bul_cze_bsq_prs_wly_bam_mnd_lat_arw_ses_grk_ven_ctl_fin_tsn_ewe_est_alb_amr_geo_rom_dut_bos_ita_anl_sod_afr_hun_dyu_jav_krd_mly_jpn_knd_kor_mcd_ger_swa_hin_ind_spa_tig_mao_cnt_guj_cic_urd_aeg_pol_slo_svk_scr_qcu_nor_swe_ben_akn_heb_lit_hau_glc_bat_por_zul_eng_yor_sun_tha_gam_tml_dgb_bem_tur_ukr_mol_aze_lda_vie_mlt_fbf_moo_swt	0.754039820203711	1.79801256350715	0.0754198534425429
723	aeg_mcd_ven_por_amh_heb_anl_scr_aze_tur_fbf_tag_tsn_svk_ben_bsq_ukr_sid_cic_cnt_arw_guj_zul_alb_swt_mol_est_moo_ewe_hun_bul_gam_geo_fre_prs_swe_bos_mlt_owc_pan_fin_swa_ind_grk_mly_jpn_tml_kor_slo_ctl_yor_afr_bat_krd_chh_jav_mnd_cze_bem_eng_tig_rom_ita_glc_urd_qcu_pol_spa_lat_lda_hau_ger_amr_lit_sun_rus_bam_hin_dyu_mao_tha_sod_knd_akn_ses_azi_nor_dut_uzb_dgb_vie_wly_igb_xho_tsw	-0.64648918578731	-1.54758387462779	0.125118862532847
724	chh_eng_cic_ita_tig_mlt_owc_rom_tur_aze_lda_bat_tsw_por_guj_bsq_pan_amr_moo_mnd_dut_krd_ewe_pol_xho_ger_est_ven_swa_hun_mol_wly_geo_scr_lit_prs_ctl_sid_anl_bul_fin_bam_sun_arw_mao_jpn_tml_kor_spa_fre_dyu_swe_jav_cze_amh_tag_cnt_grk_swt_lat_aeg_ben_slo_afr_svk_qcu_alb_rus_urd_zul_gam_glc_hau_hin_ind_nor_fbf_bos_dgb_mly_tha_sod_knd_ses_tsn_azi_ukr_mcd_uzb_yor_vie_heb_akn_igb_bem	-0.442432560436796	-1.05055110326458	0.296187047543111
725	sod_bul_bem_svk_aeg_sid_amh_slo_uzb_tur_akn_bat_swt_hin_ctl_bsq_grk_hau_zul_mnd_por_urd_igb_eng_bam_mol_hun_moo_xho_fin_prs_chh_geo_ger_afr_dut_lat_wly_owc_rus_est_tsw_sun_rom_jav_jpn_tml_kor_ukr_pol_cic_krd_mly_pan_tig_mao_cnt_nor_ven_lit_amr_cze_fre_glc_bos_qcu_swe_ben_spa_dgb_heb_arw_mlt_alb_tag_scr_lda_ita_dyu_ind_tha_gam_knd_fbf_ses_azi_mcd_guj_aze_swa_vie_anl_ewe_yor_tsn	0.0203477070730115	0.0479796290215694	0.961835364448584
726	anl_prs_cic_pol_aeg_chh_sod_slo_tur_azi_ven_mao_ses_scr_rus_bsq_nor_owc_yor_cnt_mcd_krd_fbf_glc_moo_alb_hun_tsw_lda_est_fre_tig_geo_guj_urd_por_bos_amr_sid_lat_fin_bem_sun_svk_bat_jpn_knd_kor_dut_ukr_zul_lit_ind_ben_mlt_tag_mnd_spa_tsn_mol_gam_ctl_arw_pan_bul_qcu_rom_swe_ita_swt_amh_ger_hau_cze_mly_eng_ewe_grk_igb_jav_tha_wly_tml_akn_bam_uzb_hin_afr_aze_swa_vie_heb_dyu_dgb_xho	-0.140723211083131	-0.332180932849097	0.740500162930327
727	chh_mcd_igb_prs_amh_mlt_aeg_eng_azi_uzb_tsn_tag_yor_pan_spa_bsq_grk_sod_xho_mnd_urd_ctl_cic_cze_swt_swe_fin_ven_swa_est_bos_sid_geo_arw_mol_hin_krd_wly_tig_rus_hun_lda_jav_rom_bat_jpn_tml_kor_lat_alb_fbf_ben_mly_por_owc_ind_cnt_afr_ewe_slo_gam_guj_scr_fre_ger_qcu_dut_nor_svk_dyu_anl_pol_amr_ita_sun_ukr_dgb_glc_bem_mao_tha_heb_knd_ses_bam_tur_bul_lit_aze_moo_vie_hau_zul_akn_tsw	-0.348028630726149	-0.824554574183517	0.41173435961296
728	owc_ctl_zul_por_amr_gam_mlt_alb_uzb_aze_yor_sun_swt_ben_lat_bsq_rus_heb_xho_cnt_ita_mol_ewe_grk_cic_scr_hun_ven_akn_est_krd_tig_geo_nor_ger_guj_fre_chh_sod_svk_fin_swa_bat_bos_mly_jpn_knd_kor_pan_afr_igb_mcd_mao_arw_sid_ind_mnd_rom_bam_eng_anl_hin_urd_slo_dut_qcu_glc_lit_pol_moo_hau_prs_wly_swe_jav_bul_tsw_spa_fbf_tag_tha_aeg_tml_tsn_lda_azi_ukr_cze_tur_dyu_vie_amh_dgb_bem_ses	-0.400439030612661	-0.953372408298401	0.342872827937577
729	heb_nor_lda_por_sod_wly_amh_grk_tur_aze_swt_bat_xho_scr_cze_bsq_mol_mlt_ses_mnd_lit_dut_dyu_krd_cic_ger_est_tsn_igb_hun_arw_sid_geo_spa_rom_swe_guj_amr_gam_bul_fin_bem_ind_pol_mly_jpn_knd_kor_afr_svk_swa_rus_jav_bos_anl_mao_cnt_ctl_moo_alb_aeg_slo_ben_eng_fre_qcu_ukr_glc_lat_bam_tig_urd_hau_mcd_tag_ita_yor_pan_ven_sun_tha_chh_tml_ewe_tsw_uzb_hin_prs_azi_akn_vie_owc_fbf_zul_dgb	0.596083033978557	1.40808152647267	0.162441031474335
730	anl_ben_lda_rom_owc_wly_aeg_scr_aze_uzb_yor_bat_dgb_grk_nor_bsq_mcd_tig_igb_cnt_spa_hin_bem_eng_moo_por_fin_tsn_cic_hun_svk_chh_geo_rus_bos_ctl_prs_sod_hau_slo_est_swa_sun_cze_tag_jpn_tml_kor_glc_ita_ewe_krd_mao_swe_gam_mly_mnd_ukr_swt_urd_mlt_lit_pan_ger_bul_qcu_lat_mol_alb_xho_heb_fre_amh_dut_ind_pol_zul_guj_dyu_jav_tha_sid_knd_ven_ses_tur_arw_afr_azi_tsw_vie_amr_fbf_bam_akn	-0.412300753548113	-0.978515718022416	0.33035792058906
731	wly_scr_yor_afr_amr_sid_chh_glc_tur_aze_bem_tag_swa_ger_ukr_bsq_nor_mlt_bam_cnt_urd_pol_dgb_por_tsn_grk_est_igb_dyu_hun_mcd_heb_geo_svk_mol_rus_slo_gam_anl_ctl_fin_tsw_sun_alb_mly_jpn_tml_kor_pan_fre_fbf_lat_jav_swe_sod_bat_mnd_cze_ven_guj_hau_dut_lit_prs_eng_qcu_ben_spa_hin_ses_tig_rom_owc_krd_ind_ita_moo_arw_lda_mao_tha_amh_knd_ewe_swt_uzb_bos_bul_azi_zul_vie_aeg_cic_xho_akn	-0.296338585308355	-0.701086802400583	0.484999394213527
732	sod_bul_akn_svk_mlt_heb_hau_prs_tur_uzb_moo_bat_cic_spa_rom_bsq_fre_wly_dyu_cnt_swe_grk_dgb_cze_xho_glc_hun_igb_ses_fin_urd_aeg_geo_lit_ben_eng_slo_sid_chh_mol_est_lda_mly_ita_ind_jpn_knd_kor_por_alb_ewe_mcd_jav_ukr_amh_tag_mnd_lat_fbf_hin_anl_rus_pol_krd_scr_qcu_nor_bos_arw_bem_amr_ctl_tig_guj_mao_afr_tsw_ger_ven_sun_tha_gam_tml_tsn_swt_azi_dut_pan_aze_zul_vie_owc_yor_swa_bam	0.0620936211654913	0.146248789364613	0.884041536170912
733	hau_bul_yor_lit_mlt_wly_gam_prs_tur_azi_lda_tag_xho_fre_ger_bsq_scr_owc_ewe_mnd_ben_alb_cic_guj_tsw_por_hun_akn_bem_est_ukr_chh_geo_arw_mcd_urd_svk_tig_anl_afr_fin_bam_jav_mol_ind_jpn_knd_kor_pan_rom_fbf_rus_mly_eng_sod_bat_cnt_lat_dyu_nor_amh_grk_hin_spa_glc_qcu_pol_ita_swe_tsn_sid_slo_aeg_krd_sun_dut_igb_ctl_swa_mao_tha_heb_tml_zul_ses_aze_bos_cze_uzb_moo_vie_amr_ven_dgb_swt	-0.532758826066552	-1.27147792424702	0.206729371929156
734	amh_slo_dgb_guj_heb_mlt_aeg_scr_tur_aze_tsn_mao_cic_ita_pol_bsq_prs_wly_ven_cnt_hin_dut_bam_afr_igb_alb_est_zul_tsw_fin_rom_tig_geo_fre_lat_glc_ukr_amr_anl_lit_hun_dyu_ind_ben_bat_jpn_knd_kor_krd_nor_akn_rus_sun_arw_chh_jav_mnd_urd_ewe_swe_gam_eng_ger_bul_cze_qcu_grk_spa_bos_bem_owc_por_sid_svk_mly_pan_fbf_mol_swt_tag_tha_hau_tml_lda_yor_azi_mcd_ctl_uzb_ses_vie_sod_swa_xho_moo	-0.637286490385946	-1.52676378784831	0.13021369078441
735	anl_hin_xho_pol_hau_chh_wly_rom_aze_tur_yor_bat_dgb_swe_por_bsq_svk_mlt_swa_mnd_fre_pan_tsn_ben_ses_spa_est_akn_bam_fin_glc_amh_geo_mcd_rus_krd_scr_owc_tig_lit_hun_ven_tag_dut_mao_jpn_knd_kor_ita_guj_tsw_alb_ind_bos_aeg_mly_cnt_grk_igb_afr_amr_slo_nor_arw_prs_qcu_ukr_ctl_cze_lda_heb_mol_sid_lat_sun_eng_ewe_ger_moo_jav_tha_gam_tml_swt_fbf_uzb_urd_bul_azi_dyu_vie_sod_bem_zul_cic	0.546109240798197	1.29069586616603	0.2000086670103
736	sod_por_ses_scr_chh_anl_mlt_nor_uzb_aze_dyu_ind_swt_fre_rus_bsq_mcd_amh_dgb_mnd_ukr_rom_bem_eng_yor_bos_fin_bam_ven_est_ita_gam_geo_krd_mol_guj_afr_owc_aeg_arw_hun_tsn_mao_lit_mly_jpn_knd_kor_pan_prs_cic_lat_bat_spa_hau_tag_cnt_alb_fbf_svk_sid_bul_urd_slo_ctl_qcu_pol_glc_cze_swa_wly_ben_heb_grk_sun_hin_moo_swe_akn_jav_tha_tig_tml_igb_tsw_tur_dut_ger_azi_xho_vie_amr_zul_ewe_lda	-0.492237272434368	-1.17041466223023	0.244824617305629
737	heb_ukr_cic_rom_chh_hau_amh_afr_aze_tur_lda_mao_igb_mol_dut_bsq_guj_aeg_ses_cnt_spa_hin_dgb_pol_fbf_urd_est_xho_akn_fin_nor_anl_geo_alb_pan_arw_cze_mlt_owc_bul_hun_moo_mly_ger_tag_jpn_knd_kor_eng_svk_swt_glc_jav_swe_amr_sun_mnd_por_dyu_krd_sid_grk_lat_ctl_bos_qcu_slo_ben_lit_ewe_gam_prs_tig_rus_bat_fre_ven_scr_bam_ind_tha_wly_tml_swa_bem_azi_mcd_ita_uzb_yor_vie_sod_zul_tsw_tsn	-0.733524413604513	-1.76137268186319	0.0814619335904094
738	hau_mcd_ses_arw_anl_amr_sid_grk_aze_azi_tsw_ind_zul_rom_spa_bsq_eng_amh_bam_cnt_dut_lat_swa_scr_ven_urd_hun_akn_dyu_est_pan_aeg_geo_mol_nor_ben_alb_sod_gam_krd_fin_bem_bat_afr_jav_jpn_tml_kor_fre_bos_dgb_rus_mao_pol_tig_tag_mnd_ger_cic_bul_owc_slo_hin_glc_prs_qcu_lit_cze_swe_igb_mlt_guj_wly_ukr_mly_svk_swt_por_lda_sun_tha_heb_knd_xho_fbf_tur_ctl_ita_uzb_ewe_vie_chh_moo_tsn_yor	0.0826569127059949	0.194576148667541	0.846149197398219
739	chh_rom_xho_fre_sod_tig_aeg_cze_azi_aze_akn_mao_igb_afr_bos_bsq_mol_amh_tsn_cnt_prs_rus_bam_swe_lda_ctl_fin_yor_bem_est_por_amr_geo_arw_mcd_slo_ger_mlt_gam_scr_hun_cic_sun_dut_tag_jpn_knd_kor_bul_lit_ewe_urd_mly_ita_anl_jav_mnd_hin_moo_grk_hau_spa_lat_eng_svk_qcu_alb_glc_pol_dyu_sid_nor_wly_krd_bat_ukr_swt_pan_dgb_ind_tha_owc_tml_ses_tsw_uzb_guj_ben_tur_fbf_vie_heb_zul_swa_ven	-0.0384541241545306	-0.0906454276501429	0.92796928185893
740	sid_eng_ewe_rom_gam_mlt_chh_por_aze_uzb_bem_bat_fbf_lit_scr_bsq_ben_wly_yor_cnt_ger_guj_swa_bul_igb_lat_hun_ses_lda_fin_svk_anl_geo_grk_pol_prs_rus_amh_sod_dut_est_moo_mly_ctl_sun_jpn_knd_kor_fre_afr_dyu_mol_jav_pan_heb_ind_mnd_ukr_tsw_mcd_aeg_bos_cze_krd_spa_qcu_glc_hin_slo_zul_hau_arw_amr_swe_tag_nor_dgb_ita_tsn_mao_tha_tig_tml_cic_swt_tur_alb_urd_azi_ven_vie_owc_bam_xho_akn	0.296593346767128	0.698871971228749	0.48637614578704
741	amh_bos_ven_glc_gam_owc_anl_slo_azi_tur_swt_jav_xho_urd_ger_bsq_arw_aeg_igb_cnt_afr_nor_ses_ben_swa_scr_hun_lda_yor_fin_alb_amr_geo_mol_eng_fre_rus_wly_sod_lit_est_zul_sun_por_ind_jpn_tml_kor_guj_swe_moo_pan_tag_cze_sid_mao_mnd_prs_bem_krd_tig_lat_bul_ita_grk_qcu_mcd_dut_ctl_dgb_chh_ukr_hau_spa_bat_rom_fbf_hin_dyu_mly_tha_mlt_knd_bam_ewe_aze_svk_pol_uzb_tsw_vie_heb_tsn_akn_cic	-0.941504080827506	-2.28586997189214	0.0245329463189243
742	chh_por_ewe_lat_owc_hau_sod_bul_aze_tur_tsn_bat_tsw_bos_cze_bsq_arw_heb_dgb_cnt_ger_rus_bem_alb_swt_ben_hun_cic_bam_fin_mcd_anl_geo_slo_prs_fre_pol_gam_amh_pan_est_ven_mao_lit_ind_jpn_tml_kor_nor_scr_swa_hin_jav_ukr_wly_mly_mnd_svk_lda_dut_sid_krd_glc_swe_urd_qcu_ita_eng_guj_yor_tig_ctl_aeg_rom_tag_afr_zul_grk_xho_sun_tha_mlt_knd_fbf_dyu_azi_spa_mol_uzb_ses_vie_amr_igb_moo_akn	-0.294853326116885	-0.698032189553578	0.486898719683092
743	gam_lat_tsn_mol_owc_anl_sid_guj_azi_tur_fbf_jav_zul_slo_alb_bsq_arw_amh_ses_mnd_ukr_cze_igb_urd_cic_rus_fin_swa_swt_est_spa_mlt_geo_svk_mcd_grk_bul_tig_aeg_dut_hun_akn_bat_lit_mly_jpn_tml_kor_ita_por_lda_rom_mao_ctl_wly_tag_cnt_fre_ewe_hin_heb_ger_eng_pol_afr_qcu_pan_swe_scr_moo_sod_krd_hau_prs_sun_ben_ven_bos_bam_ind_tha_amr_knd_bem_tsw_aze_glc_nor_uzb_yor_vie_chh_xho_dyu_dgb	-0.282366704603223	-0.66766157702509	0.506003102803874
744	aeg_fre_cic_ben_tig_anl_hau_pol_azi_aze_xho_ind_ses_guj_nor_bsq_arw_gam_tsn_mnd_bul_scr_bam_slo_yor_mol_hun_lda_ven_est_rus_wly_geo_ctl_afr_glc_bos_chh_heb_cze_fin_dyu_jav_eng_tag_jpn_tml_kor_hin_ita_akn_rom_sun_lat_owc_bat_cnt_svk_tsw_swe_sid_alb_dut_pan_ukr_qcu_lit_grk_krd_fbf_mlt_mcd_amh_spa_mao_prs_dgb_por_igb_mly_tha_amr_knd_moo_ewe_uzb_urd_ger_tur_swt_vie_sod_zul_swa_bem	-1.1571081314964	-2.85974444673673	0.00523444269549081
745	sod_eng_dyu_ita_sid_heb_amh_urd_tur_azi_bam_tag_ses_lit_grk_bsq_guj_mlt_xho_cnt_mcd_fre_ewe_slo_ven_mol_fin_fbf_swa_hun_glc_hau_geo_rus_dut_pol_bul_wly_anl_lat_est_igb_bat_nor_ind_jpn_knd_kor_arw_afr_tsn_swe_mao_ger_tig_sun_mnd_hin_moo_ukr_amr_svk_alb_cze_por_qcu_prs_scr_bos_cic_aeg_spa_chh_pan_jav_ben_lda_rom_tsw_mly_tha_owc_tml_bem_zul_aze_krd_ctl_uzb_yor_vie_gam_akn_swt_dgb	-0.0765298170942544	-0.180427545392156	0.857209520248972
746	amr_cze_swt_ben_mlt_aeg_sid_scr_aze_uzb_akn_bat_dgb_bul_afr_bsq_lat_owc_ses_mnd_ita_rom_xho_guj_cic_fre_est_tsn_tsw_hun_pol_amh_geo_slo_lit_ctl_urd_heb_chh_mol_fin_dyu_sun_dut_mao_jpn_tml_kor_glc_ukr_lda_por_jav_mcd_anl_ind_cnt_bos_ven_krd_hau_nor_prs_svk_ger_qcu_spa_swe_hin_bem_sod_arw_wly_eng_mly_pan_moo_alb_ewe_tag_tha_gam_knd_bam_zul_azi_grk_rus_tur_yor_vie_tig_swa_fbf_igb	-0.595843437348443	-1.42325729446694	0.158007686972363
747	mlt_grk_akn_ger_sod_wly_hau_nor_tur_aze_ven_mly_lda_cze_pan_bsq_por_amh_ewe_cnt_prs_pol_igb_ben_tsw_urd_est_moo_yor_hun_ctl_owc_geo_fre_krd_mcd_guj_tig_gam_dut_fin_cic_tag_bos_mao_jpn_tml_kor_arw_lit_dyu_rom_jav_ita_anl_bat_mnd_mol_zul_alb_aeg_svk_bul_ukr_lat_qcu_glc_eng_scr_tsn_chh_hin_heb_afr_ind_rus_bam_spa_fbf_sun_tha_sid_knd_swa_bem_uzb_slo_swe_azi_swt_vie_amr_ses_xho_dgb	0.453936912019494	1.06947990144119	0.287621459595806
748	hau_glc_ses_ukr_tig_chh_mlt_prs_uzb_azi_ven_tag_lda_krd_slo_bsq_ben_amh_dgb_cnt_lat_guj_dyu_grk_moo_nor_est_swt_tsw_fin_rom_owc_geo_spa_cze_ger_afr_sid_amr_pan_hun_bam_bat_svk_jav_jpn_tml_kor_mol_scr_igb_swe_mly_lit_gam_sun_mnd_hin_swa_urd_aeg_eng_pol_por_mcd_qcu_alb_ita_ctl_zul_heb_dut_anl_fre_ind_arw_akn_bos_bem_mao_tha_sod_knd_fbf_yor_aze_rus_bul_tur_xho_vie_wly_tsn_cic_ewe	0.451960779016723	1.06576907706097	0.289287145523491
749	sod_spa_tsw_rus_gam_mlt_aeg_bul_tur_aze_igb_mly_dyu_ukr_cze_bsq_slo_amh_dgb_mnd_pol_lat_tsn_mcd_yor_mol_hun_ewe_cic_fin_por_wly_geo_krd_guj_pan_svk_owc_amr_prs_est_lda_mao_eng_jav_jpn_knd_kor_ctl_urd_swt_ben_bat_alb_hau_ind_cnt_bos_moo_nor_sid_rom_swe_glc_hin_qcu_ita_grk_dut_bem_tig_ger_chh_fre_tag_afr_ven_lit_fbf_sun_tha_heb_tml_zul_akn_azi_arw_scr_uzb_bam_vie_anl_ses_xho_swa	-0.618313293383011	-1.47664252058107	0.143149706446464
750	aeg_grk_tsw_ger_owc_mlt_chh_glc_tur_azi_ven_jav_dgb_ben_mcd_bsq_fre_anl_dyu_cnt_prs_ukr_bam_mol_swa_ita_hun_akn_fbf_fin_alb_amh_geo_hin_lat_eng_slo_amr_tig_svk_est_tsn_bat_scr_mao_jpn_knd_kor_ctl_swe_zul_bos_ind_rom_hau_mly_mnd_rus_xho_por_sod_guj_urd_dut_krd_qcu_arw_lit_cze_ewe_heb_spa_wly_pan_tag_pol_lda_afr_bem_sun_tha_sid_tml_moo_igb_aze_bul_nor_uzb_ses_vie_gam_cic_swt_yor	-0.0439640992631196	-0.103674276799084	0.917651085397057
751	chh_svk_dgb_afr_sod_heb_gam_bul_tur_aze_yor_mly_akn_rus_nor_bsq_grk_aeg_ses_cnt_ben_cze_lda_lit_dyu_slo_hun_cic_swa_est_ita_owc_geo_ctl_lat_bos_krd_wly_tig_spa_fin_zul_jav_urd_mao_jpn_knd_kor_rom_scr_igb_fre_ind_dut_hau_tag_mnd_por_moo_mcd_amr_ukr_ger_swe_glc_qcu_prs_pol_hin_bem_sid_alb_amh_guj_sun_mol_bam_arw_ewe_bat_tha_anl_tml_tsw_tsn_uzb_eng_pan_azi_ven_vie_mlt_swt_xho_fbf	-0.313049762355835	-0.740615419026286	0.460792464513195
752	aeg_hin_yor_krd_sid_amh_hau_alb_tur_azi_xho_bat_tsw_ger_ctl_bsq_svk_owc_ewe_mnd_slo_nor_bem_cze_fbf_ben_hun_lda_swt_fin_por_heb_geo_mcd_mol_spa_swe_anl_chh_urd_est_dgb_jav_arw_mly_jpn_knd_kor_rus_pol_swa_bul_ind_rom_wly_mao_cnt_ukr_bam_lat_mlt_grk_afr_bos_ita_qcu_prs_guj_pan_ven_gam_eng_sod_lit_tag_fre_cic_dut_moo_sun_tha_tig_tml_igb_akn_aze_scr_glc_uzb_tsn_vie_amr_dyu_ses_zul	-0.0473174000694897	-0.111568671217888	0.91140585661529
753	sid_lat_igb_pol_chh_sod_amr_swe_aze_uzb_moo_mao_zul_mcd_eng_bsq_rus_amh_dyu_cnt_alb_ben_swt_urd_bam_bul_fin_fbf_tsn_est_ukr_tig_geo_spa_nor_por_ger_aeg_heb_cze_hun_ses_sun_afr_ind_jpn_tml_kor_ctl_slo_lda_rom_bat_bos_anl_mly_mnd_krd_xho_hin_wly_prs_svk_glc_dut_qcu_arw_fre_grk_ewe_owc_pan_hau_guj_jav_scr_akn_ita_dgb_tag_tha_gam_knd_cic_swa_azi_mol_lit_tur_ven_vie_mlt_bem_yor_tsw	-0.636304945863731	-1.52131870350717	0.131572781377162
754	sid_nor_swa_rus_chh_aeg_amr_lit_azi_uzb_cic_tag_tsw_svk_spa_bsq_ukr_gam_zul_mnd_pol_urd_dyu_bul_ven_eng_est_dgb_bam_fin_prs_amh_geo_ctl_krd_por_grk_tig_wly_hin_hun_tsn_bat_ben_mly_jpn_knd_kor_afr_fre_ewe_ger_jav_dut_anl_sun_cnt_cze_lda_glc_sod_arw_ita_alb_mcd_qcu_bos_swe_rom_ses_owc_mol_heb_guj_mao_scr_igb_pan_xho_ind_tha_hau_tml_swt_fbf_tur_lat_slo_aze_bem_vie_mlt_moo_akn_yor	0.0107520591644933	0.0253288073868788	0.979846966209093
755	sid_lit_moo_glc_gam_heb_amh_mol_azi_tur_ven_sun_igb_pol_rus_bsq_slo_tig_akn_cnt_prs_afr_yor_arw_cic_ita_est_zul_dgb_hun_ben_chh_geo_hin_scr_guj_mcd_anl_hau_lat_fin_ewe_jav_swe_tag_jpn_tml_kor_svk_ger_lda_dut_mly_rom_mlt_ind_mnd_nor_fbf_alb_owc_ctl_por_bul_grk_qcu_fre_eng_krd_bem_sod_spa_wly_bos_mao_urd_xho_cze_tsn_bat_tha_aeg_knd_ses_bam_aze_pan_ukr_uzb_tsw_vie_amr_swt_dyu_swa	-0.763208058170149	-1.8383135671597	0.0692082220173139
756	hau_por_dgb_ger_owc_anl_gam_swe_aze_uzb_cic_mao_moo_urd_rom_bsq_slo_tig_igb_cnt_spa_eng_xho_lit_yor_nor_est_swt_bam_fin_prs_amr_geo_afr_ita_ctl_svk_wly_chh_mol_hun_ven_tag_dut_jav_jpn_knd_kor_cze_guj_dyu_mcd_ind_ben_amh_bat_mnd_rus_ewe_arw_sid_hin_lat_fre_krd_qcu_bul_alb_pol_tsw_aeg_pan_sod_grk_mly_scr_fbf_bos_akn_sun_tha_mlt_tml_ses_bem_tur_glc_ukr_azi_tsn_vie_heb_swa_zul_lda	-0.0510654690921297	-0.120415857499024	0.904413498843973
757	chh_lat_zul_pan_mlt_hau_tig_urd_aze_uzb_cic_mly_tsn_bul_alb_bsq_dut_anl_fbf_mnd_prs_ukr_ewe_bos_swt_svk_fin_moo_bam_hun_lit_wly_geo_scr_glc_ita_grk_sod_sid_nor_est_swa_tag_pol_sun_jpn_knd_kor_ben_fre_xho_krd_mao_ctl_amh_jav_cnt_hin_ven_por_amr_cze_ger_spa_mol_qcu_rom_arw_slo_tsw_owc_afr_aeg_eng_bat_mcd_dyu_swe_yor_ind_tha_gam_tml_dgb_bem_azi_rus_guj_tur_akn_vie_heb_igb_lda_ses	-0.205793848149348	-0.485700848595945	0.628321646778411
758	sid_lat_bam_guj_gam_wly_sod_alb_aze_azi_bem_mly_ven_pan_ger_bsq_prs_owc_xho_mnd_hin_urd_dgb_dut_tsn_ben_est_akn_moo_fin_bos_aeg_geo_rom_cze_arw_scr_heb_amr_ita_hun_tsw_sun_svk_jav_jpn_knd_kor_afr_mol_ewe_pol_bat_glc_tig_mao_cnt_nor_zul_por_amh_ukr_bul_slo_mcd_qcu_rus_fre_swe_igb_mlt_ctl_chh_krd_ind_grk_yor_eng_dyu_tag_tha_hau_tml_swa_lda_tur_lit_spa_uzb_ses_vie_anl_cic_swt_fbf	-0.699623742605197	-1.67896088410102	0.0965166824475337
759	chh_hin_bam_nor_sid_gam_owc_afr_uzb_azi_fbf_sun_cic_bul_bos_bsq_mcd_tig_akn_mnd_ben_rom_dyu_cze_bem_prs_est_igb_ven_hun_ctl_heb_geo_slo_eng_spa_mol_wly_sod_ger_fin_swa_mly_fre_tag_jpn_knd_kor_lat_alb_swt_ukr_mao_urd_anl_bat_cnt_arw_lda_rus_mlt_grk_lit_pan_scr_qcu_svk_krd_pol_xho_amh_ita_amr_swe_ind_guj_tsw_dut_zul_jav_tha_aeg_tml_dgb_moo_tur_glc_por_aze_ewe_vie_hau_ses_yor_tsn	0.127789264602253	0.300775171244652	0.764257330055052
760	sid_mol_dyu_swe_amr_tig_wly_scr_uzb_tur_fbf_ind_lda_pol_pan_bsq_svk_chh_dgb_cnt_cze_bul_ses_por_swt_ger_est_swa_igb_hun_alb_hau_geo_hin_slo_lit_lat_aeg_anl_bos_fin_bam_jav_ukr_mly_jpn_tml_kor_rus_fre_tsw_spa_mao_grk_mlt_bat_mnd_urd_yor_glc_gam_dut_rom_arw_ita_qcu_eng_guj_mcd_zul_amh_ctl_owc_ben_sun_nor_tsn_prs_moo_tag_tha_heb_knd_ewe_cic_azi_krd_afr_aze_ven_vie_sod_xho_akn_bem	-0.916416986941613	-2.22849091118276	0.0282575286390172
761	sod_cze_cic_rom_aeg_sid_wly_ctl_tur_aze_yor_mly_swa_grk_bul_bsq_por_tig_bem_mnd_lat_prs_bam_alb_igb_lit_fin_ses_zul_est_glc_heb_geo_guj_slo_ita_spa_amh_amr_bos_hun_dyu_jav_ben_ind_jpn_tml_kor_dut_mcd_fbf_pan_tag_fre_anl_bat_cnt_arw_ewe_urd_owc_rus_hin_mol_nor_qcu_ukr_pol_afr_moo_gam_eng_mlt_scr_sun_ger_tsn_svk_dgb_mao_tha_chh_knd_xho_ven_azi_swe_krd_uzb_tsw_vie_hau_swt_lda_akn	-0.0668583329158179	-0.157543474123699	0.875158097614036
762	sid_ger_tsw_hin_wly_anl_chh_ita_azi_tur_bam_jav_ven_ukr_spa_bsq_swe_tig_yor_mnd_fre_bul_igb_lat_tsn_cze_hun_swt_xho_est_alb_amr_geo_nor_mcd_arw_dut_sod_amh_pol_fin_dgb_tag_krd_bat_jpn_tml_kor_afr_pan_fbf_ctl_mly_por_hau_ind_cnt_grk_zul_slo_heb_svk_rus_lit_guj_qcu_urd_glc_ben_lda_gam_rom_mlt_prs_mao_scr_akn_mol_ewe_sun_tha_owc_knd_swa_dyu_aze_bos_eng_uzb_ses_vie_aeg_bem_moo_cic	-0.445971197178158	-1.06034587820059	0.291733324804884
763	chh_eng_yor_arw_sod_heb_amr_pan_tur_azi_ewe_bat_swt_cze_nor_bsq_guj_mlt_lda_mnd_mol_alb_akn_dut_ses_svk_est_cic_ven_hun_slo_anl_geo_ukr_spa_afr_rom_wly_owc_ben_fin_tsn_sun_lat_jav_jpn_knd_kor_scr_por_bem_glc_mao_fre_hau_ind_cnt_lit_zul_hin_tig_mcd_swe_grk_bos_qcu_ger_rus_ita_moo_gam_pol_aeg_prs_mly_ctl_tsw_urd_fbf_tag_tha_sid_tml_dgb_igb_uzb_bul_krd_aze_dyu_vie_amh_bam_xho_swa	0.18378575494285	0.432835964399307	0.666136080004995
764	amh_ctl_xho_bos_owc_heb_chh_mol_uzb_tur_cic_mly_tsw_glc_bul_bsq_rom_sod_bam_mnd_hin_nor_moo_por_dgb_prs_hun_ses_yor_fin_slo_wly_geo_scr_ita_arw_grk_amr_mlt_fre_est_ewe_sun_lit_tag_jpn_knd_kor_ger_mcd_dyu_alb_jav_ukr_sid_bat_cnt_spa_swa_guj_aeg_rus_ben_eng_afr_qcu_dut_lat_pol_bem_tig_swe_anl_krd_ind_cze_igb_pan_tsn_mao_tha_hau_tml_swt_fbf_aze_urd_svk_azi_ven_vie_gam_zul_akn_lda	-0.156870274369438	-0.370200778574992	0.712074668453011
765	amr_afr_ses_cze_wly_mlt_tig_slo_tur_azi_moo_bat_bem_dut_pan_bsq_eng_owc_tsw_cnt_rus_urd_ven_bul_dyu_rom_hun_igb_dgb_est_arw_aeg_geo_prs_guj_por_ita_hau_sid_swe_fin_bam_jav_mcd_mao_jpn_knd_kor_ukr_alb_fbf_lat_ind_spa_amh_mly_mnd_fre_tsn_ctl_sod_krd_bos_ger_grk_qcu_svk_pol_mol_cic_chh_scr_anl_glc_tag_ben_yor_nor_swa_sun_tha_heb_tml_xho_swt_uzb_hin_lit_aze_lda_vie_gam_zul_ewe_akn	-0.898142624834991	-2.17658688598986	0.0320440778576091
766	heb_ita_swt_bul_gam_tig_owc_scr_tur_azi_dgb_mly_dyu_pol_krd_bsq_cze_aeg_ven_mnd_alb_nor_swa_urd_xho_spa_hun_cic_ewe_fin_fre_chh_geo_arw_rus_pan_prs_amr_hau_svk_est_ses_mao_grk_bat_jpn_tml_kor_afr_eng_tsw_glc_ind_lat_amh_jav_cnt_swe_yor_ben_wly_mol_ger_guj_ctl_qcu_lit_ukr_mcd_bem_anl_rom_sod_bos_sun_slo_zul_hin_akn_tag_tha_sid_knd_tsn_igb_aze_dut_por_uzb_fbf_vie_mlt_lda_moo_bam	-0.463470665055251	-1.10139572846873	0.27356686749091
767	amr_guj_lda_fre_gam_mlt_tig_rom_uzb_azi_akn_mly_bem_swe_krd_bsq_cze_heb_fbf_cnt_lat_urd_bam_glc_ewe_ben_fin_igb_dyu_hun_lit_chh_geo_ukr_pan_eng_ita_anl_hau_pol_est_swa_sun_mol_bat_jpn_knd_kor_prs_slo_xho_spa_jav_rus_sid_tag_mnd_hin_ven_grk_amh_svk_ctl_afr_ger_qcu_por_arw_dut_dgb_owc_nor_wly_alb_ind_mcd_ses_bos_cic_mao_tha_aeg_tml_moo_yor_aze_scr_bul_tur_swt_vie_sod_tsn_zul_tsw	-1.06137598887969	-2.59958027111626	0.0108556328002508
768	heb_rom_bam_lit_chh_tig_owc_svk_aze_tur_xho_mly_bem_hin_grk_bsq_fre_mlt_lda_cnt_dut_lat_ses_prs_ven_urd_hun_swa_zul_est_mcd_hau_geo_rus_ben_mol_ita_wly_anl_nor_fin_dgb_bat_cze_ind_jpn_knd_kor_glc_afr_ewe_spa_tag_ukr_amr_sun_mnd_bul_tsn_eng_sid_pan_por_scr_alb_qcu_bos_slo_swe_tsw_amh_pol_gam_arw_jav_ger_cic_ctl_moo_mao_tha_sod_tml_swt_fbf_uzb_krd_guj_azi_yor_vie_aeg_igb_dyu_akn	-0.786410775292366	-1.89228707719123	0.0615634603172714
769	aeg_rom_ewe_nor_mlt_chh_sid_arw_azi_aze_dgb_sun_fbf_afr_pol_bsq_lat_amr_dyu_mnd_por_eng_bam_svk_xho_bul_est_moo_lda_fin_urd_hau_geo_ctl_bos_prs_mcd_sod_heb_ita_hun_tsw_bat_grk_mly_jpn_knd_kor_glc_ger_ses_mol_ind_slo_tig_tag_cnt_ben_bem_cze_owc_spa_swe_rus_pan_qcu_ukr_lit_scr_yor_anl_krd_gam_fre_mao_alb_tsn_hin_swa_jav_tha_wly_tml_zul_igb_uzb_dut_guj_tur_akn_vie_amh_ven_swt_cic	-0.173585392247186	-0.409605710019698	0.683037125908795
770	heb_dut_swa_ben_wly_mlt_hau_rus_tur_aze_fbf_bat_dgb_svk_afr_bsq_mcd_aeg_cic_cnt_urd_ger_igb_pol_zul_ita_fin_tsw_akn_est_nor_owc_geo_bul_rom_krd_arw_chh_anl_grk_hun_lda_ind_bos_mao_jpn_knd_kor_lit_alb_ewe_glc_jav_cze_sod_tag_mnd_hin_moo_ukr_amh_pan_scr_slo_prs_qcu_spa_por_fre_ven_sid_mol_amr_swe_sun_ctl_tsn_eng_bem_mly_tha_gam_tml_ses_xho_azi_guj_lat_uzb_dyu_vie_tig_swt_yor_bam	-0.329748846612535	-0.780049894497423	0.437342292394813
771	mlt_rom_cic_swe_sid_amh_heb_arw_tur_aze_ses_mly_tsw_hin_dut_bsq_slo_tig_akn_mnd_nor_mcd_lda_fre_swa_por_fin_moo_dyu_est_spa_sod_geo_lat_pol_bul_urd_wly_aeg_ukr_hun_dgb_bat_alb_tag_jpn_tml_kor_ben_guj_xho_mol_mao_bos_gam_jav_cnt_ger_swt_rus_chh_eng_scr_prs_afr_qcu_ita_krd_glc_fbf_anl_pan_hau_cze_ind_lit_bam_svk_igb_sun_tha_amr_knd_ewe_bem_azi_grk_ctl_uzb_zul_vie_owc_yor_ven_tsn	0.167416358927163	0.394317302056785	0.694249554732518
772	sid_krd_yor_nor_chh_amr_mlt_fre_uzb_aze_swt_jav_cic_spa_scr_bsq_ben_gam_ven_cnt_bos_por_dgb_pan_zul_lat_hun_xho_bam_fin_slo_amh_geo_bul_alb_hin_mcd_heb_anl_ctl_est_lda_bat_ita_mly_jpn_tml_kor_svk_swe_tsw_dut_tag_grk_owc_ind_mnd_pol_swa_eng_hau_ger_afr_cze_prs_qcu_rus_glc_rom_dyu_aeg_arw_sod_guj_sun_mol_bem_ukr_tsn_mao_tha_wly_knd_ses_akn_tur_lit_urd_azi_ewe_vie_tig_igb_moo_fbf	0.278050756199523	0.656634797477588	0.513037330440295
773	chh_afr_igb_ctl_gam_mlt_sod_ger_azi_aze_swa_mao_bam_guj_por_bsq_lat_owc_yor_mnd_urd_eng_xho_slo_tsn_mol_fin_lda_fbf_hun_krd_tig_geo_hin_cze_bos_nor_heb_amr_lit_est_cic_ind_pol_tag_jpn_knd_kor_spa_bul_bem_glc_sun_svk_anl_bat_cnt_grk_akn_dut_aeg_rom_ita_ben_mcd_qcu_ukr_swe_prs_tsw_amh_pan_wly_rus_jav_scr_dyu_fre_ses_mly_tha_sid_tml_moo_ven_tur_alb_arw_uzb_zul_vie_hau_ewe_dgb_swt	-0.292710798527272	-0.693617063934788	0.489651199107155
774	gam_mcd_tsn_hin_aeg_anl_wly_cze_azi_uzb_bam_mly_zul_pan_nor_bsq_scr_chh_xho_cnt_por_lat_fbf_ukr_dyu_ctl_est_yor_ven_fin_bul_hau_geo_dut_fre_urd_ben_amr_tig_swe_hun_bem_bat_bos_mao_jpn_knd_kor_pol_slo_cic_rus_ind_alb_heb_tag_mnd_ger_akn_spa_sid_mol_lit_rom_afr_qcu_svk_ita_eng_swa_mlt_krd_owc_arw_sun_prs_moo_guj_dgb_jav_tha_sod_tml_ses_lda_tur_glc_grk_aze_igb_vie_amh_swt_tsw_ewe	0.383934043653932	0.904275576889958	0.368185819652748
775	wly_swe_xho_lat_owc_amh_aeg_urd_tur_azi_bam_mao_ewe_prs_ctl_bsq_slo_amr_dyu_cnt_fre_rus_swt_grk_lda_eng_fin_dgb_yor_hun_bul_gam_geo_mcd_nor_afr_mol_tig_mlt_svk_est_bem_sun_ita_jav_jpn_tml_kor_pan_arw_tsw_ger_tag_spa_chh_bat_mnd_lit_tsn_guj_hau_hin_ben_dut_rom_qcu_glc_alb_cze_ven_heb_krd_anl_ukr_mly_por_moo_scr_cic_ind_tha_sod_knd_akn_swa_uzb_pol_bos_aze_ses_vie_sid_zul_igb_fbf	-0.162161296020907	-0.382390321372446	0.70304435031662
776	chh_glc_bam_grk_owc_mlt_wly_fre_uzb_aze_yor_mly_cic_svk_mcd_bsq_krd_anl_ses_mnd_ger_bos_fbf_guj_akn_rom_fin_swt_ewe_est_ita_tig_geo_dut_nor_mol_afr_sod_aeg_lat_hun_tsw_ind_alb_sun_jpn_knd_kor_swe_bul_swa_ben_bat_slo_gam_tag_cnt_ukr_ven_hin_amr_pol_lit_arw_rus_qcu_eng_por_scr_dgb_heb_prs_hau_pan_mao_cze_bem_ctl_zul_jav_tha_amh_tml_tsn_xho_azi_spa_urd_tur_dyu_vie_sid_moo_lda_igb	-0.455561354721681	-1.08219522342337	0.281963838629736
777	amh_mcd_tsw_spa_sid_mlt_gam_pan_uzb_aze_ven_bat_dyu_ukr_lit_bsq_slo_owc_akn_cnt_pol_ben_swt_cze_igb_nor_hun_tsn_xho_est_hin_wly_geo_fre_alb_ger_ita_aeg_sod_rom_fin_fbf_tag_scr_ind_jpn_knd_kor_rus_bul_lda_dut_mao_glc_heb_mly_mnd_bos_dgb_por_tig_mol_arw_krd_svk_qcu_grk_urd_eng_moo_chh_afr_anl_swe_sun_guj_zul_prs_swa_jav_tha_hau_tml_bam_ses_azi_lat_ctl_tur_bem_vie_amr_cic_yor_ewe	-0.114964781979861	-0.270960401301775	0.787021977108995
778	gam_arw_igb_lit_heb_sod_mlt_slo_aze_tur_tsn_tag_cic_rom_ita_bsq_guj_owc_akn_cnt_por_ben_zul_ger_yor_grk_hun_lda_ses_est_mcd_hau_geo_ukr_hin_mol_swe_chh_tig_pol_fin_ven_bat_cze_sun_jpn_knd_kor_nor_urd_tsw_spa_jav_rus_sid_mao_mnd_glc_bam_dut_amr_lat_scr_eng_krd_qcu_afr_bul_alb_dyu_amh_ctl_anl_bos_mly_pan_moo_fre_ewe_ind_tha_wly_tml_swa_fbf_uzb_svk_prs_azi_dgb_vie_aeg_bem_swt_xho	0.337834166088179	0.796096303559112	0.428003504705903
779	wly_mcd_moo_guj_sid_anl_amr_svk_aze_azi_ven_sun_dgb_spa_slo_bsq_pan_hau_tsn_mnd_eng_bos_lda_por_bam_scr_fin_zul_ewe_est_fre_heb_geo_ger_bul_lit_ita_tig_amh_cze_hun_akn_bat_alb_jav_jpn_tml_kor_nor_prs_yor_ctl_mao_afr_chh_ind_cnt_ben_bem_arw_owc_dut_krd_hin_glc_qcu_ukr_swe_urd_swa_sod_pol_gam_rus_mly_lat_tsw_mol_dyu_tag_tha_mlt_knd_ses_igb_uzb_rom_grk_tur_swt_vie_aeg_xho_fbf_cic	-1.04462019239422	-2.55518413001567	0.0122360788436328
780	amh_fre_swa_bos_amr_tig_heb_spa_aze_tur_moo_jav_xho_svk_pol_bsq_arw_gam_swt_cnt_por_lat_bem_guj_yor_alb_hun_dgb_ven_est_scr_wly_geo_pan_slo_glc_ctl_hau_anl_bul_fin_igb_ind_dut_mao_jpn_tml_kor_ben_ger_ses_rus_mly_afr_aeg_bat_mnd_ita_ewe_eng_owc_prs_urd_rom_hin_qcu_krd_nor_ukr_tsn_chh_mcd_sod_mol_tag_grk_fbf_lit_cic_sun_tha_mlt_knd_dyu_bam_uzb_cze_swe_azi_akn_vie_sid_lda_zul_tsw	0.261810475055307	0.61624679335732	0.539237129775962
781	sid_slo_tsw_glc_amr_aeg_chh_lit_tur_uzb_xho_sun_tsn_ita_dut_bsq_ger_sod_cic_mnd_por_hin_igb_svk_zul_spa_hun_akn_ses_fin_scr_hau_geo_arw_grk_alb_pol_wly_anl_cze_est_bam_jav_ben_bat_jpn_knd_kor_urd_mol_lda_krd_mao_swe_mlt_mly_cnt_rus_yor_eng_gam_lat_guj_nor_ctl_qcu_bos_ukr_rom_dyu_amh_prs_owc_afr_ind_fre_bem_mcd_ewe_tag_tha_tig_tml_swt_ven_aze_pan_bul_azi_dgb_vie_heb_fbf_moo_swa	-0.279402492351112	-0.66027681935873	0.510708292314059
782	hau_pan_zul_cze_gam_wly_mlt_slo_tur_azi_lda_mao_yor_alb_arw_bsq_grk_amr_ven_cnt_eng_afr_bem_bos_moo_mcd_hun_ses_dgb_est_swe_sid_geo_glc_krd_mol_ben_tig_amh_hin_fin_bam_jav_urd_mly_jpn_knd_kor_fre_spa_cic_rus_bat_pol_owc_tag_mnd_ita_fbf_ukr_anl_svk_scr_prs_ctl_qcu_guj_lit_nor_ewe_sod_lat_aeg_bul_ind_dut_xho_rom_swa_sun_tha_heb_tml_igb_tsn_aze_ger_por_uzb_dyu_vie_chh_tsw_swt_akn	-0.178069346994801	-0.420240881295249	0.675278871716499
783	sod_mol_dyu_afr_hau_sid_mlt_nor_aze_tur_igb_mly_bam_ita_lit_bsq_ukr_tig_cic_mnd_slo_prs_moo_swe_ven_grk_hun_bem_swt_est_dut_amr_geo_svk_pol_pan_guj_gam_heb_rom_fin_tsw_tag_cze_mao_jpn_tml_kor_urd_hin_ewe_bos_ind_glc_owc_jav_cnt_arw_lda_por_wly_lat_eng_spa_ger_qcu_krd_bul_scr_tsn_aeg_alb_chh_fre_bat_ctl_yor_mcd_akn_sun_tha_anl_knd_swa_fbf_uzb_ben_rus_azi_ses_vie_amh_zul_dgb_xho	-0.262340239812994	-0.619893416847134	0.536843865751498
784	amr_fre_dgb_scr_chh_wly_sid_urd_uzb_aze_bem_tag_ven_ctl_krd_bsq_svk_sod_swt_mnd_slo_pan_ses_grk_dyu_nor_est_tsn_fbf_hun_mcd_tig_geo_lat_arw_rus_mol_amh_anl_ukr_fin_ewe_mly_cze_jav_jpn_knd_kor_por_ben_tsw_spa_ind_afr_hau_bat_cnt_ger_xho_prs_mlt_hin_alb_bul_glc_qcu_lit_rom_swe_bam_aeg_pol_owc_guj_sun_dut_yor_eng_igb_mao_tha_heb_tml_cic_lda_azi_ita_bos_tur_zul_vie_gam_moo_akn_swa	-0.279025797341617	-0.659606541412229	0.511136506595912
785	hau_afr_fbf_rom_owc_gam_tig_dut_tur_aze_ven_ind_akn_pol_mcd_bsq_hin_amr_moo_mnd_bul_fre_yor_slo_swt_rus_fin_lda_swa_hun_urd_aeg_geo_bos_scr_spa_cze_mlt_anl_ctl_est_ses_bat_lit_sun_jpn_tml_kor_ben_por_dgb_nor_jav_swe_wly_tag_cnt_grk_bem_krd_sid_svk_ita_guj_ger_qcu_ukr_glc_lat_xho_sod_prs_chh_pan_mly_mol_igb_arw_tsw_mao_tha_heb_knd_bam_tsn_uzb_eng_alb_azi_zul_vie_amh_dyu_cic_ewe	-0.693280992346823	-1.66183473801205	0.09991327380108
786	wly_ita_yor_rom_mlt_heb_hau_ben_tur_uzb_ses_tag_swa_mol_alb_bsq_lit_amr_igb_cnt_mcd_rus_swt_grk_xho_krd_fin_cic_fbf_est_lat_anl_geo_pan_bos_dut_prs_owc_sid_arw_hun_bam_mly_glc_bat_jpn_tml_kor_scr_afr_lda_guj_jav_slo_sod_ind_mnd_svk_ewe_ger_gam_cze_hin_ukr_eng_qcu_bul_urd_nor_tsw_amh_por_aeg_pol_sun_swe_moo_fre_bem_mao_tha_chh_knd_dyu_tsn_azi_ctl_spa_aze_dgb_vie_tig_akn_zul_ven	0.192369735259415	0.452399655756048	0.652034615647912
787	gam_guj_tsw_cze_owc_amr_mlt_por_aze_azi_igb_ind_dgb_krd_hin_bsq_grk_hau_cic_mnd_bos_alb_dyu_dut_yor_pan_est_swt_moo_fin_swe_wly_geo_mol_lat_nor_mcd_amh_aeg_slo_hun_lda_sun_afr_mao_jpn_knd_kor_ita_glc_bam_ben_mly_pol_sod_bat_cnt_ukr_fbf_rom_anl_bul_fre_svk_ger_qcu_eng_prs_lit_ven_heb_spa_tig_rus_jav_ctl_zul_urd_xho_tag_tha_sid_tml_ses_swa_uzb_scr_arw_tur_ewe_vie_chh_akn_tsn_bem	0.359717052360989	0.849552172482505	0.397755810260487
788	chh_spa_tsn_svk_gam_hau_heb_hin_uzb_tur_yor_jav_bem_cze_nor_bsq_prs_amr_xho_mnd_mcd_pan_dgb_guj_ewe_por_hun_lda_tsw_fin_ger_sid_geo_rom_glc_lit_alb_amh_aeg_rus_est_zul_bat_bos_ind_jpn_knd_kor_swe_ctl_moo_ukr_tag_grk_anl_mly_cnt_eng_bam_ita_owc_afr_lat_urd_bul_qcu_krd_arw_dut_swt_tig_fre_mlt_pol_mao_mol_igb_slo_cic_sun_tha_wly_tml_ses_swa_aze_scr_ben_azi_ven_vie_sod_akn_fbf_dyu	-0.638497123020585	-1.52904512729216	0.129647570690914
789	mlt_bul_tsw_ben_amh_anl_sid_scr_aze_tur_yor_sun_moo_bos_grk_bsq_por_aeg_bem_cnt_pan_ukr_cic_nor_akn_krd_fin_ewe_tsn_est_swe_hau_geo_ger_ctl_fre_glc_heb_tig_dut_hun_xho_mly_afr_ind_jpn_knd_kor_slo_rus_dgb_lat_jav_urd_owc_bat_mnd_alb_igb_eng_chh_pol_svk_guj_cze_qcu_rom_spa_mol_dyu_wly_lit_amr_arw_mao_mcd_swa_prs_swt_tag_tha_sod_tml_zul_fbf_azi_ita_hin_uzb_ses_vie_gam_bam_ven_lda	-1.01655617072488	-2.47641490392278	0.0150788730359655
790	anl_pan_swt_rom_tig_heb_sid_pol_tur_aze_igb_tag_akn_rus_bul_bsq_grk_amr_swa_mnd_ctl_arw_cic_swe_dyu_svk_fin_yor_tsw_hun_ger_aeg_geo_guj_spa_mcd_prs_wly_chh_slo_est_lda_mly_glc_sun_jpn_knd_kor_alb_afr_fbf_krd_bat_ukr_mlt_jav_cnt_ben_xho_bos_amh_fre_por_lit_nor_qcu_hin_urd_mol_dgb_owc_cze_gam_ita_ind_eng_bem_lat_ewe_mao_tha_hau_tml_ven_bam_azi_dut_scr_uzb_zul_vie_sod_tsn_moo_ses	-1.00982619154533	-2.4614438296593	0.0156816894424076
791	wly_alb_moo_afr_tig_aeg_mlt_scr_uzb_aze_swt_jav_dyu_grk_guj_bsq_por_anl_ewe_mnd_lit_glc_bem_mol_dgb_cze_fin_tsw_zul_hun_rom_amh_geo_ita_urd_mcd_krd_heb_gam_swe_est_cic_ind_ukr_tag_jpn_tml_kor_hin_lat_swa_prs_sun_spa_sod_mao_cnt_slo_ses_bul_sid_dut_bos_pol_eng_qcu_ger_arw_pan_tsn_chh_svk_owc_fre_bat_ben_ven_ctl_igb_mly_tha_hau_knd_bam_lda_azi_rus_nor_tur_yor_vie_amr_akn_fbf_xho	-1.08661324735544	-2.66448717324067	0.00908979540974833
792	owc_grk_swa_alb_hau_anl_aeg_afr_azi_aze_yor_tag_bem_cze_rus_bsq_lat_sod_ewe_mnd_eng_ger_tsw_glc_bam_scr_est_xho_tsn_fin_ben_sid_geo_hin_rom_spa_svk_wly_heb_swe_hun_moo_bat_dut_jav_jpn_tml_kor_nor_ukr_dgb_pan_sun_fre_tig_mao_cnt_mcd_zul_lit_amr_slo_arw_bul_guj_qcu_por_prs_mol_ven_chh_ita_mlt_ctl_mly_pol_fbf_urd_dyu_ind_tha_amh_knd_ses_akn_uzb_krd_bos_tur_igb_vie_gam_cic_swt_lda	-0.160681705354389	-0.378643589662981	0.705815565201984
793	tig_hin_dyu_pol_heb_gam_amh_alb_azi_uzb_cic_bat_ses_bul_dut_bsq_guj_anl_fbf_mnd_ita_eng_tsw_ger_bem_glc_hun_zul_lda_est_cze_amr_geo_rom_krd_ctl_mol_mlt_sod_prs_fin_igb_ind_slo_mao_jpn_knd_kor_svk_ben_moo_lit_tag_fre_owc_mly_cnt_lat_swt_spa_sid_bos_pan_afr_urd_qcu_swe_scr_ukr_swa_hau_grk_chh_arw_sun_nor_dgb_mcd_ven_jav_tha_wly_tml_yor_tsn_tur_rus_por_aze_ewe_vie_aeg_akn_bam_xho	-0.779875466827913	-1.88379441455113	0.0627170574606636
794	amh_ukr_tsn_glc_anl_chh_sid_fre_tur_azi_fbf_bat_zul_cze_swe_bsq_urd_sod_tsw_cnt_prs_krd_igb_bos_xho_afr_est_ven_swt_fin_arw_hau_geo_ben_nor_slo_svk_amr_tig_ger_hun_yor_mao_spa_mly_jpn_tml_kor_grk_dut_akn_rus_jav_eng_mlt_tag_mnd_bul_dyu_scr_owc_pol_ita_mol_alb_qcu_pan_lit_rom_bam_wly_lat_gam_mcd_ind_hin_ses_por_swa_sun_tha_heb_knd_bem_lda_aze_ctl_guj_uzb_moo_vie_aeg_dgb_ewe_cic	-0.368435792738429	-0.873678650944311	0.384543720383308
795	wly_grk_akn_alb_gam_hau_aeg_fre_uzb_aze_tsw_mly_bem_mcd_spa_bsq_bul_sid_cic_mnd_dut_swe_xho_arw_swa_rom_hun_lda_fbf_est_ger_chh_geo_rus_afr_glc_pan_heb_owc_ctl_fin_swt_jav_hin_sun_jpn_knd_kor_bos_scr_bam_nor_mao_lat_tig_tag_cnt_krd_moo_svk_anl_eng_lit_ita_ben_qcu_urd_ukr_slo_tsn_amr_guj_sod_por_bat_pol_ses_mol_igb_ind_tha_mlt_tml_ewe_dgb_tur_prs_cze_azi_yor_vie_amh_zul_ven_dyu	0.459840289420596	1.08636096260491	0.280127105929648
796	hau_grk_ewe_urd_mlt_amh_heb_dut_aze_uzb_zul_jav_cic_svk_prs_bsq_ukr_chh_bam_cnt_mcd_scr_fbf_bos_bem_bul_fin_swa_ses_hun_hin_amr_geo_rom_lit_ita_rus_owc_gam_lat_est_tsw_mly_mol_ind_jpn_knd_kor_ger_afr_yor_nor_mao_krd_anl_bat_mnd_eng_xho_por_tig_ctl_swe_cze_pan_qcu_fre_pol_alb_dyu_sid_slo_aeg_glc_tag_guj_igb_ben_akn_sun_tha_sod_tml_lda_ven_tur_arw_spa_azi_tsn_vie_wly_dgb_moo_swt	0.0728802139300269	0.171342867289096	0.864326439264695
797	sid_krd_swa_guj_heb_owc_sod_mcd_azi_uzb_xho_jav_cic_nor_svk_bsq_eng_amr_dgb_cnt_slo_arw_bem_glc_moo_grk_est_swt_igb_hun_alb_tig_geo_ita_pan_ger_prs_amh_chh_hin_fin_ses_bat_lat_ind_jpn_knd_kor_urd_rom_tsn_spa_mly_dut_aeg_tag_mnd_pol_dyu_bos_gam_mol_swe_lit_ben_qcu_scr_ctl_afr_tsw_wly_cze_mlt_bul_sun_por_ewe_fre_zul_mao_tha_anl_tml_fbf_lda_tur_ukr_rus_aze_bam_vie_hau_yor_ven_akn	-0.273884766173367	-0.647340819188603	0.519006126224155
798	chh_hin_dgb_lat_heb_amh_gam_slo_aze_uzb_yor_mao_ewe_fre_guj_bsq_eng_aeg_moo_cnt_pol_rus_ven_rom_fbf_bos_est_xho_tsn_hun_grk_mlt_geo_afr_mcd_ctl_ger_tig_sid_glc_fin_ses_mly_arw_jav_jpn_knd_kor_svk_prs_dyu_krd_sun_swe_wly_bat_mnd_ita_bam_pan_amr_spa_por_ben_dut_qcu_scr_ukr_cze_akn_owc_nor_anl_alb_tag_bul_cic_lit_zul_ind_tha_hau_tml_tsw_igb_azi_urd_mol_tur_lda_vie_sod_bem_swa_swt	0.406278563244338	0.95737380434947	0.340860813183718
799	tig_svk_xho_eng_amr_sid_gam_rom_uzb_aze_dyu_mly_tsw_ukr_alb_bsq_afr_chh_fbf_mnd_krd_arw_akn_prs_swa_grk_est_ses_yor_fin_swe_heb_geo_slo_mcd_cze_ita_aeg_wly_guj_hun_cic_bat_ctl_mao_jpn_knd_kor_rus_ben_lda_spa_sun_pan_hau_jav_cnt_fre_ven_mol_anl_bos_ger_pol_lit_qcu_dut_glc_lat_moo_amh_bul_owc_nor_tag_por_igb_urd_swt_ind_tha_sod_tml_bam_tsn_azi_scr_hin_tur_ewe_vie_mlt_dgb_bem_zul	0.0492440763791831	0.116066686069383	0.907849952268567
800	gam_spa_igb_arw_heb_amr_sid_ukr_aze_uzb_dgb_mly_ses_bos_ger_bsq_slo_amh_dyu_mnd_hin_ben_swa_glc_akn_ita_est_ewe_tsw_fin_rom_sod_geo_krd_grk_pan_eng_hau_mlt_scr_hun_moo_jav_mcd_ind_jpn_knd_kor_ctl_svk_tsn_bul_mao_afr_owc_bat_cnt_rus_xho_urd_wly_prs_guj_cze_lit_qcu_nor_alb_fre_zul_aeg_swe_tig_por_sun_mol_lda_lat_ven_tag_tha_anl_tml_bem_cic_azi_pol_dut_tur_bam_vie_chh_yor_swt_fbf	0.0458007169824946	0.107834162031505	0.914359545444564
801	anl_spa_bem_krd_amh_sod_sid_ukr_tur_aze_bam_ind_akn_swe_bos_bsq_slo_chh_dgb_cnt_mcd_lit_cic_svk_tsw_rom_est_swa_zul_fin_eng_tig_geo_arw_dut_bul_ben_hau_mlt_rus_hun_moo_jav_ger_sun_jpn_knd_kor_grk_hin_swt_ita_mao_pol_heb_bat_mnd_glc_yor_guj_owc_nor_fre_urd_pan_qcu_por_afr_ctl_xho_aeg_lat_wly_prs_mly_scr_ven_cze_lda_tag_tha_gam_tml_fbf_ewe_azi_alb_mol_uzb_tsn_vie_amr_igb_ses_dyu	0.100829098379049	0.237423872695117	0.812850223958344
802	wly_bos_akn_ita_owc_anl_heb_mcd_tur_azi_ven_ind_cic_urd_prs_bsq_svk_aeg_igb_cnt_ben_slo_xho_bul_dgb_pan_fin_bam_dyu_est_guj_tig_geo_glc_rom_alb_eng_amh_hau_scr_hun_swt_mly_swe_bat_jpn_tml_kor_dut_spa_tsn_fre_mao_nor_amr_tag_mnd_ctl_zul_pol_sod_arw_ger_lit_ukr_qcu_krd_cze_mol_lda_chh_afr_sid_grk_jav_hin_yor_rus_fbf_sun_tha_mlt_knd_tsw_ses_uzb_lat_por_aze_moo_vie_gam_bem_swa_ewe	-0.301709263826712	-0.712892884497544	0.477696985089899
803	heb_eng_lda_por_gam_chh_hau_bul_azi_tur_yor_tag_swt_ger_arw_bsq_swe_anl_dgb_mnd_guj_pan_swa_nor_xho_dut_fin_bem_bam_hun_mcd_amr_geo_afr_scr_ctl_lat_sid_aeg_fre_est_ewe_mao_grk_sun_jpn_knd_kor_cze_slo_cic_urd_jav_lit_tig_bat_cnt_glc_tsn_ben_wly_rus_svk_ita_prs_qcu_rom_alb_spa_dyu_owc_krd_sod_ukr_mly_mol_tsw_bos_fbf_ind_tha_amh_tml_akn_moo_aze_pol_hin_uzb_ven_vie_mlt_ses_zul_igb	-0.791564440486363	-1.9072834918032	0.0595700192188141
804	aeg_guj_yor_ukr_mlt_sod_tig_prs_tur_uzb_dyu_mly_xho_scr_ger_bsq_lat_sid_bam_mnd_pol_spa_tsn_alb_ewe_fre_est_ses_igb_hun_hin_gam_geo_bos_ctl_bul_arw_owc_wly_afr_fin_akn_tag_lit_ind_jpn_tml_kor_mol_glc_fbf_por_bat_urd_hau_jav_cnt_grk_cic_rus_heb_dut_cze_ita_slo_qcu_pan_rom_mcd_bem_amh_nor_chh_svk_mao_krd_ven_ben_moo_sun_tha_anl_knd_swt_lda_azi_eng_swe_aze_dgb_vie_amr_tsw_swa_zul	-0.591551254095017	-1.4126174814377	0.161106047483146
805	sod_dut_xho_lit_heb_amr_hau_urd_aze_uzb_akn_sun_zul_grk_spa_bsq_afr_sid_fbf_cnt_ben_pol_moo_ukr_yor_ita_est_dgb_tsn_fin_mcd_wly_geo_bul_hin_glc_fre_chh_mlt_scr_hun_lda_jav_prs_ind_jpn_knd_kor_mol_svk_ven_ger_tag_rus_aeg_bat_mnd_ctl_cic_por_tig_nor_cze_swe_slo_qcu_alb_bos_arw_igb_gam_eng_anl_rom_mao_guj_ewe_lat_ses_mly_tha_amh_tml_bam_tsw_tur_krd_pan_azi_bem_vie_owc_swa_dyu_swt	0.268656893004207	0.632608074141187	0.528541959724846
806	mlt_fre_tsw_glc_tig_chh_hau_mcd_uzb_azi_swa_jav_dyu_arw_rus_bsq_por_amr_bam_mnd_eng_afr_yor_swe_dgb_ger_est_akn_igb_fin_bos_anl_geo_guj_lit_pan_ctl_wly_sid_dut_hun_cic_tag_slo_ind_jpn_tml_kor_prs_nor_swt_spa_sun_alb_sod_bat_cnt_bul_tsn_pol_heb_ukr_lat_krd_grk_qcu_ben_rom_hin_ven_gam_ita_amh_mol_mly_cze_zul_urd_moo_mao_tha_owc_knd_lda_ses_aze_svk_scr_tur_xho_vie_aeg_ewe_fbf_bem	-0.512237434898412	-1.2205685906299	0.225335146583579
807	gam_arw_cic_bul_wly_amr_anl_urd_tur_uzb_ewe_jav_igb_krd_afr_bsq_svk_hau_moo_cnt_mol_ukr_dgb_lat_fbf_guj_hun_tsw_bam_fin_spa_sod_geo_glc_alb_bos_ctl_sid_tig_scr_est_bem_bat_ita_tag_jpn_knd_kor_dut_lit_swt_fre_ind_por_chh_mao_mnd_ben_lda_grk_mlt_ger_pol_nor_prs_qcu_swe_cze_slo_dyu_aeg_eng_amh_rom_mly_hin_swa_mcd_zul_sun_tha_owc_tml_yor_tsn_aze_pan_rus_azi_ven_vie_heb_ses_xho_akn	-0.181341824768664	-0.428421668677957	0.669334778139237
808	mlt_grk_moo_urd_aeg_sid_wly_guj_tur_aze_xho_ind_lda_glc_arw_bsq_alb_amh_swt_mnd_mol_afr_akn_slo_ven_bos_hun_cic_ses_est_rom_owc_geo_ukr_prs_scr_eng_sod_gam_swe_fin_zul_jav_pol_mao_jpn_tml_kor_lat_rus_dyu_cze_tag_lit_amr_bat_cnt_ger_dgb_fre_hau_bul_dut_por_nor_qcu_mcd_hin_ben_fbf_heb_pan_tig_krd_mly_svk_ewe_ita_tsw_sun_tha_anl_knd_swa_tsn_azi_spa_ctl_uzb_bam_vie_chh_yor_bem_igb	0.455227799762331	1.07349176758824	0.285828054912163
809	amr_spa_cic_ukr_sod_owc_mlt_rom_uzb_azi_xho_sun_dgb_scr_mol_bsq_por_heb_ses_mnd_slo_ben_igb_cze_bam_eng_hun_ven_bem_est_hin_chh_geo_afr_ctl_guj_alb_sid_anl_svk_fin_yor_tag_mcd_mly_jpn_knd_kor_nor_bos_ewe_pan_mao_lit_hau_jav_cnt_lat_zul_prs_amh_rus_ger_grk_pol_qcu_ita_fre_glc_swt_wly_bul_tig_dut_bat_swe_tsn_urd_dyu_ind_tha_aeg_tml_swa_fbf_tur_krd_arw_aze_lda_vie_gam_tsw_akn_moo	-0.47484784909634	-1.12668158918117	0.262775920084081
810	tig_pan_tsw_bul_amh_anl_mlt_rom_uzb_aze_dgb_sun_ewe_eng_ger_bsq_nor_amr_swt_mnd_mol_ben_ses_alb_akn_krd_fin_xho_zul_hun_ita_aeg_geo_lat_swe_afr_grk_wly_chh_spa_est_lda_mao_urd_jav_jpn_tml_kor_ukr_mcd_cic_scr_ind_svk_gam_mly_cnt_cze_bem_lit_heb_guj_fre_pol_prs_qcu_hin_glc_dut_yor_sid_rus_hau_slo_bat_por_ven_ctl_tsn_tag_tha_sod_knd_moo_igb_tur_bos_arw_azi_dyu_vie_owc_bam_fbf_swa	-1.00140081150746	-2.43388791288628	0.0168477908561922
811	mlt_prs_cic_hin_hau_gam_aeg_scr_tur_azi_swt_mao_lda_ger_arw_bsq_ben_sod_tsn_cnt_afr_pan_dyu_lit_igb_lat_est_tsw_xho_hun_ctl_anl_geo_cze_slo_swe_bos_amh_amr_spa_fin_akn_mly_urd_jav_jpn_knd_kor_ukr_fre_ses_por_ind_krd_chh_tag_mnd_pol_bam_alb_heb_rom_dut_grk_ita_qcu_nor_rus_bul_zul_owc_glc_sid_svk_sun_mol_ewe_eng_yor_bat_tha_wly_tml_dgb_moo_uzb_guj_mcd_aze_fbf_vie_tig_bem_ven_swa	-0.266225259730147	-0.629390319240199	0.530636665348113
812	sod_rom_yor_hin_wly_mlt_aeg_ben_aze_azi_cic_bat_tsw_ger_fre_bsq_svk_hau_swa_mnd_slo_bul_fbf_alb_bam_nor_est_dyu_ewe_hun_ukr_gam_geo_swe_urd_rus_cze_chh_amr_spa_fin_zul_mao_lat_jav_jpn_knd_kor_grk_lit_tsn_mol_mly_ctl_sid_sun_cnt_prs_bem_por_anl_glc_scr_pol_dut_qcu_krd_afr_ita_lda_owc_arw_tig_guj_ind_pan_ses_bos_igb_tag_tha_amh_tml_ven_dgb_uzb_eng_mcd_tur_xho_vie_heb_akn_swt_moo	-1.04931597850418	-2.57052257430177	0.0117422237073481
813	sod_lit_lda_pol_owc_sid_heb_bos_aze_azi_dgb_bat_tsn_mol_bul_bsq_por_anl_ses_mnd_pan_urd_akn_swe_fbf_guj_est_swa_tsw_hun_dut_mlt_geo_cze_hin_ben_ita_gam_aeg_rom_fin_ven_mly_afr_tag_jpn_tml_kor_grk_eng_moo_glc_mao_scr_wly_jav_cnt_alb_cic_slo_chh_mcd_ukr_spa_arw_qcu_ger_krd_rus_bam_amr_prs_hau_ctl_sun_nor_zul_lat_swt_ind_tha_amh_knd_bem_xho_tur_svk_fre_uzb_yor_vie_tig_ewe_dyu_igb	-0.620555634770011	-1.48286009164722	0.141492515680403
814	hau_ukr_yor_afr_amh_sid_anl_eng_aze_tur_ses_bat_ven_ben_mcd_bsq_swe_sod_lda_mnd_hin_por_moo_bul_tsw_svk_hun_bam_dyu_fin_spa_wly_geo_fre_lit_scr_prs_amr_heb_urd_est_dgb_mao_rom_tag_jpn_knd_kor_pol_cze_bem_krd_jav_dut_tig_ind_cnt_lat_fbf_slo_owc_ita_nor_glc_bos_qcu_grk_ctl_alb_swt_chh_guj_mlt_mol_sun_pan_swa_ger_cic_mly_tha_gam_tml_ewe_tsn_azi_arw_rus_uzb_akn_vie_aeg_xho_igb_zul	-0.896048765446133	-2.17094653997302	0.0324810536593434
815	hau_swe_lda_krd_chh_tig_owc_nor_azi_uzb_tsw_tag_swa_ukr_pan_bsq_urd_wly_fbf_cnt_mcd_glc_swt_mol_igb_ctl_est_bem_akn_hun_ger_mlt_geo_alb_spa_hin_lat_gam_amr_pol_fin_bam_ind_dut_sun_jpn_knd_kor_bos_rom_cic_ben_bat_ita_amh_mly_mnd_grk_ewe_afr_anl_cze_por_arw_slo_qcu_scr_bul_prs_moo_sid_guj_heb_svk_jav_eng_dyu_lit_zul_mao_tha_sod_tml_dgb_tsn_aze_fre_rus_tur_yor_vie_aeg_ven_ses_xho	-0.083994970985766	-0.198127513885034	0.843377744063654
816	gam_rom_yor_hin_owc_wly_amr_prs_azi_tur_dyu_bat_ses_svk_ger_bsq_glc_heb_fbf_cnt_swe_grk_ewe_krd_moo_rus_fin_tsn_lda_hun_ukr_mlt_geo_pol_slo_mcd_lat_sid_aeg_dut_est_igb_mao_ben_tag_jpn_tml_kor_afr_por_zul_ita_mly_spa_sod_jav_mnd_bul_akn_scr_chh_eng_arw_bos_fre_qcu_guj_alb_mol_bam_amh_cze_hau_lit_ind_pan_bem_urd_swt_sun_tha_anl_knd_ven_tsw_aze_ctl_nor_uzb_dgb_vie_tig_cic_xho_swa	-0.348407285833346	-0.824584777777353	0.411717293097445
817	amr_alb_igb_scr_heb_hau_gam_ukr_aze_azi_swt_mao_xho_rus_krd_bsq_mol_sid_bam_cnt_bul_ger_tsn_guj_cic_dut_est_lda_akn_hun_fre_chh_geo_swe_pan_nor_svk_sod_mlt_pol_fin_moo_jav_spa_mly_jpn_tml_kor_eng_prs_swa_ita_tag_slo_aeg_bat_mnd_urd_ewe_por_amh_grk_ctl_ben_arw_qcu_afr_hin_mcd_yor_owc_glc_wly_bos_ind_lit_ven_rom_dgb_sun_tha_anl_knd_tsw_ses_uzb_lat_cze_tur_dyu_vie_tig_bem_fbf_zul	-0.231361794706363	-0.546881679598905	0.585769868639136
818	owc_pol_bem_rom_tig_hau_amh_nor_azi_tur_fbf_sun_akn_bul_slo_bsq_cze_gam_yor_mnd_eng_guj_moo_svk_tsw_ukr_hun_cic_dgb_fin_ger_aeg_geo_spa_glc_lat_mcd_heb_sod_mol_est_ven_mao_bos_mly_jpn_knd_kor_ben_arw_zul_rus_bat_lit_chh_jav_cnt_ita_ses_prs_mlt_grk_fre_pan_swe_qcu_urd_scr_hin_swt_sid_alb_amr_krd_ind_afr_bam_ctl_tsn_tag_tha_anl_tml_ewe_lda_aze_dut_por_uzb_dyu_vie_wly_swa_xho_igb	-0.516454903310178	-1.22928540846026	0.222065968894299
819	sod_ben_bam_pol_wly_sid_gam_mcd_aze_azi_moo_bat_lda_afr_arw_bsq_bos_amh_tsw_cnt_grk_swe_cic_fre_tsn_krd_est_dyu_swa_fin_bul_owc_geo_hin_dut_pan_nor_heb_aeg_rus_hun_swt_tag_guj_ind_jpn_tml_kor_scr_mol_zul_slo_mao_rom_anl_sun_mnd_lit_fbf_lat_amr_svk_ctl_cze_alb_qcu_prs_ita_eng_dgb_mlt_ukr_chh_urd_mly_glc_igb_ger_bem_jav_tha_hau_knd_ven_akn_tur_por_spa_uzb_ewe_vie_tig_yor_xho_ses	0.0400098318078711	0.0942743307564378	0.925094058883356
820	sid_guj_moo_grk_hau_amr_owc_dut_uzb_azi_tsw_mao_swt_krd_arw_bsq_bos_chh_swa_mnd_ita_rom_tsn_pol_xho_svk_hun_ses_dgb_est_pan_amh_geo_slo_swe_hin_ukr_wly_aeg_ben_fin_zul_ind_nor_bat_jpn_tml_kor_mol_alb_akn_scr_sun_afr_tig_jav_cnt_ger_igb_glc_gam_urd_por_fre_lat_qcu_bul_lit_eng_dyu_anl_prs_heb_mcd_tag_rus_fbf_spa_ewe_mly_tha_sod_knd_yor_ven_aze_ctl_cze_tur_lda_vie_mlt_bam_cic_bem	-0.377870282032543	-0.896311536185841	0.372400650021446
821	gam_krd_zul_arw_amr_anl_sid_ctl_aze_uzb_yor_tag_moo_hin_ita_bsq_ger_hau_ven_cnt_nor_mol_swt_por_cic_dut_fin_tsn_tsw_hun_scr_mlt_geo_bos_ben_slo_lat_heb_wly_glc_est_dgb_bat_cze_mly_jpn_tml_kor_ukr_svk_bem_grk_sun_spa_sod_ind_mnd_lit_xho_swe_amh_alb_mcd_rus_rom_qcu_bul_eng_prs_ses_chh_pan_tig_guj_jav_afr_dyu_urd_lda_mao_tha_aeg_knd_fbf_swa_tur_pol_fre_azi_akn_vie_owc_ewe_igb_bam	-0.720534164625059	-1.72562364099569	0.0877363904988162
822	wly_arw_swt_glc_sod_mlt_owc_pol_tur_aze_cic_ind_ses_dut_slo_bsq_hin_amr_fbf_cnt_ita_rom_zul_nor_yor_krd_est_dgb_tsn_fin_svk_sid_geo_spa_rus_por_ben_amh_hau_eng_hun_bam_mly_ger_sun_jpn_knd_kor_fre_mcd_moo_scr_jav_guj_anl_mao_mnd_cze_xho_alb_chh_pan_urd_afr_bos_qcu_ukr_grk_mol_ewe_heb_swe_tig_ctl_bat_bul_bem_lit_akn_tag_tha_aeg_tml_dyu_swa_uzb_prs_lat_azi_igb_vie_gam_lda_ven_tsw	-0.438588699222489	-1.04027433726183	0.300909400191689
823	amr_krd_dyu_rom_anl_owc_hau_dut_tur_azi_cic_ind_fbf_spa_prs_bsq_hin_tig_lda_mnd_bul_por_xho_lat_akn_nor_fin_ses_swa_hun_mcd_sod_geo_ben_rus_svk_urd_aeg_gam_slo_est_tsn_tag_alb_mao_jpn_knd_kor_ukr_guj_yor_arw_jav_cze_amh_sun_cnt_bos_ven_scr_sid_mol_swe_afr_pol_qcu_pan_grk_lit_ewe_heb_ita_chh_fre_bat_ger_igb_glc_bem_mly_tha_wly_tml_swt_bam_uzb_ctl_eng_aze_tsw_vie_mlt_zul_moo_dgb	-0.709773911853054	-1.70296692835231	0.0919142395102655
824	aeg_ctl_fbf_glc_gam_owc_mlt_krd_aze_tur_akn_ind_ses_mcd_alb_bsq_hin_tig_cic_cnt_pan_swe_swt_rus_ven_pol_fin_xho_zul_hun_urd_sid_geo_guj_arw_lat_ben_amr_heb_scr_est_tsn_jav_cze_mao_jpn_tml_kor_bos_ukr_lda_por_sun_fre_chh_bat_mnd_svk_dyu_lit_amh_grk_eng_ita_slo_qcu_prs_dut_bul_moo_wly_nor_hau_mol_tag_rom_yor_afr_ewe_mly_tha_sod_knd_tsw_bem_azi_ger_spa_uzb_igb_vie_anl_swa_dgb_bam	-0.956752360418532	-2.32475850939192	0.0222610848139864
825	aeg_urd_bam_nor_wly_tig_mlt_rom_azi_tur_yor_bat_cic_glc_arw_bsq_pol_anl_zul_mnd_lit_lat_ewe_eng_igb_rus_fin_moo_lda_est_guj_hau_geo_pan_ita_spa_ukr_heb_owc_ctl_hun_fbf_tag_afr_sun_jpn_tml_kor_bos_ger_ses_bul_mao_dut_sod_mly_cnt_scr_ven_svk_sid_krd_slo_mol_swe_qcu_por_prs_alb_tsw_gam_ben_chh_hin_jav_fre_dyu_mcd_swt_ind_tha_amr_knd_xho_akn_uzb_cze_grk_aze_dgb_vie_amh_swa_tsn_bem	-0.578729224179899	-1.37888102947096	0.171238903166543
826	wly_rus_zul_cze_aeg_tig_amh_glc_aze_azi_xho_sun_swa_ger_prs_bsq_grk_heb_dyu_mnd_afr_rom_ewe_pol_tsn_guj_est_bem_yor_fin_eng_amr_geo_hin_nor_mcd_ita_mlt_sid_slo_hun_ses_tag_lat_jav_jpn_tml_kor_bos_mol_tsw_alb_bat_urd_owc_mly_cnt_ukr_moo_lit_anl_fre_pan_ctl_spa_qcu_por_krd_ben_dgb_hau_scr_gam_bul_mao_swe_cic_svk_lda_ind_tha_sod_knd_bam_igb_uzb_dut_arw_tur_swt_vie_chh_ven_fbf_akn	0.451733142346099	1.06831283020656	0.288144615167523
827	aeg_lit_cic_afr_amh_owc_gam_ita_uzb_aze_igb_mao_fbf_por_hin_bsq_spa_mlt_dyu_cnt_rom_pol_xho_urd_tsn_ukr_est_dgb_tsw_hun_ger_sod_geo_cze_prs_mol_bos_wly_anl_ben_fin_ses_mly_lat_bat_jpn_knd_kor_scr_glc_lda_rus_sun_dut_tig_tag_mnd_grk_bam_pan_hau_nor_guj_eng_mcd_qcu_bul_swe_arw_akn_sid_alb_heb_slo_ind_ctl_zul_krd_ewe_jav_tha_chh_tml_bem_swa_tur_svk_fre_azi_yor_vie_amr_swt_moo_ven	0.0379431690248567	0.0893451577528869	0.92899973574445
828	gam_mol_bam_svk_hau_amh_tig_ger_uzb_tur_fbf_ind_dyu_glc_scr_bsq_arw_sod_ses_cnt_slo_bul_akn_urd_lda_afr_hun_igb_zul_est_rus_wly_geo_hin_rom_eng_alb_aeg_mlt_pan_fin_swa_mly_lat_tag_jpn_knd_kor_spa_ukr_yor_fre_mao_ctl_heb_bat_mnd_mcd_tsn_lit_owc_swe_cze_ben_ita_qcu_dut_prs_krd_dgb_anl_por_sid_nor_sun_bos_ewe_grk_xho_jav_tha_amr_tml_bem_ven_azi_pol_guj_aze_moo_vie_chh_swt_cic_tsw	-0.0435711976646272	-0.102725774213946	0.918401798028506
829	tig_ctl_lda_dut_sid_heb_sod_pol_tur_azi_yor_ind_dyu_bos_grk_bsq_pan_wly_cic_cnt_ita_lat_moo_por_dgb_spa_hun_ses_bam_fin_urd_amr_geo_mol_ben_rom_eng_hau_aeg_prs_est_xho_mao_slo_sun_jpn_tml_kor_ger_guj_igb_lit_jav_scr_owc_mly_mnd_afr_ewe_rus_amh_swe_bul_hin_svk_qcu_krd_alb_mcd_swt_anl_glc_mlt_fre_tag_ukr_fbf_arw_ven_bat_tha_chh_knd_tsw_tsn_aze_nor_cze_uzb_bem_vie_gam_zul_akn_swa	-0.148465033009973	-0.350175520893073	0.726998818564541
830	hau_rom_igb_bul_mlt_sid_amr_mol_aze_uzb_bam_tag_bem_krd_bos_bsq_cze_owc_tsw_cnt_spa_mcd_tsn_guj_swa_arw_est_cic_xho_fin_svk_aeg_geo_swe_ita_nor_por_gam_chh_ukr_hun_dyu_sun_glc_mao_jpn_knd_kor_ctl_fre_ewe_dut_jav_pol_wly_bat_mnd_lat_zul_lit_anl_grk_slo_rus_ger_qcu_eng_afr_prs_yor_amh_scr_sod_ben_ind_pan_dgb_urd_ses_mly_tha_tig_tml_ven_swt_azi_hin_alb_tur_lda_vie_heb_akn_moo_fbf	-0.409131169119764	-0.970580014333814	0.334275009842994
831	mlt_grk_ewe_fre_wly_sid_chh_scr_aze_uzb_ven_tag_igb_afr_swe_bsq_mol_anl_swa_mnd_eng_pan_tsw_ben_cic_alb_est_swt_dyu_fin_glc_heb_geo_urd_bul_lit_dut_aeg_amh_por_hun_fbf_mao_arw_sun_jpn_knd_kor_krd_ita_moo_ctl_bat_bos_amr_mly_cnt_svk_dgb_pol_tig_hin_cze_prs_guj_qcu_ger_nor_ukr_xho_gam_rus_sod_slo_jav_rom_bem_spa_bam_ind_tha_owc_tml_ses_zul_azi_mcd_lat_tur_yor_vie_hau_tsn_lda_akn	-0.452147170376837	-1.07500461148328	0.285153773927708
832	chh_svk_moo_krd_sid_aeg_heb_spa_aze_uzb_bam_tag_zul_lat_mcd_bsq_swe_amh_igb_mnd_lit_afr_tsn_rus_cic_eng_hun_swt_tsw_fin_bul_anl_geo_cze_fre_slo_ger_wly_mlt_dut_est_akn_bat_rom_ind_jpn_tml_kor_ita_arw_dyu_hin_mao_pan_owc_jav_cnt_bos_swa_guj_tig_grk_glc_ben_ctl_qcu_ukr_pol_mol_fbf_sod_prs_amr_nor_mly_por_xho_scr_ewe_sun_tha_gam_knd_lda_bem_tur_urd_alb_azi_ses_vie_hau_yor_ven_dgb	-0.350076043098806	-0.829142604736244	0.409146787696029
833	sod_glc_ven_bul_amr_chh_tig_ger_aze_azi_tsn_sun_ewe_nor_spa_bsq_fre_owc_xho_cnt_ukr_cze_tsw_pan_cic_urd_fin_igb_akn_est_lat_aeg_geo_hin_rom_grk_ctl_gam_sid_lit_hun_bam_tag_slo_mao_jpn_knd_kor_por_prs_fbf_krd_ind_alb_anl_mly_mnd_arw_zul_mol_amh_guj_ita_eng_pol_qcu_mcd_rus_svk_ses_wly_dut_heb_ben_jav_afr_dgb_scr_swt_bat_tha_mlt_tml_moo_bem_uzb_bos_swe_tur_dyu_vie_hau_yor_swa_lda	0.501713289819996	1.18355334726957	0.239606410253596
834	amr_grk_yor_mol_sod_chh_amh_dut_tur_azi_ewe_jav_cic_pan_rus_bsq_prs_aeg_zul_cnt_slo_fre_ven_krd_igb_afr_hun_swt_dgb_est_mcd_hau_geo_svk_ukr_bul_hin_tig_heb_scr_fin_bam_bat_pol_ind_jpn_knd_kor_urd_glc_bem_lit_mao_guj_mlt_tag_mnd_nor_ses_cze_owc_por_swe_lat_ben_qcu_ger_spa_rom_swa_sid_eng_anl_alb_sun_ctl_fbf_arw_xho_mly_tha_wly_tml_tsn_dyu_aze_ita_bos_uzb_moo_vie_gam_lda_akn_tsw	-0.268565107706461	-0.634174833970743	0.527523575850201
835	owc_lat_dgb_rom_anl_chh_wly_glc_aze_azi_bem_ind_bam_dut_eng_bsq_hin_gam_tsw_mnd_scr_mol_xho_guj_dyu_slo_est_swt_akn_hun_arw_amh_geo_prs_lit_krd_ukr_hau_tig_spa_fin_zul_jav_alb_sun_jpn_tml_kor_mcd_cze_lda_afr_bat_fre_heb_mao_cnt_urd_cic_swe_sid_svk_nor_bul_ben_qcu_ger_pol_ita_moo_sod_rus_amr_pan_mly_bos_swa_grk_yor_tag_tha_aeg_knd_ses_ewe_uzb_ctl_por_tur_ven_vie_mlt_fbf_tsn_igb	-0.192156231921164	-0.453478778550923	0.651260393771081
836	amr_arw_ses_cze_heb_owc_amh_swe_uzb_aze_fbf_mly_ewe_fre_ctl_bsq_dut_aeg_akn_mnd_ita_pol_yor_ger_igb_glc_est_bem_bam_hun_krd_sid_geo_prs_mol_mcd_nor_hau_chh_por_fin_xho_mao_lat_tag_jpn_knd_kor_ben_rom_zul_bos_bat_rus_gam_ind_cnt_spa_dgb_scr_anl_slo_svk_bul_grk_qcu_hin_afr_pan_tsn_tig_alb_mlt_ukr_sun_eng_swt_urd_lda_jav_tha_wly_tml_moo_dyu_tur_lit_guj_azi_ven_vie_sod_cic_tsw_swa	0.122980808696016	0.289590739719782	0.772773989464062
837	amr_ita_swa_mcd_chh_heb_sid_pan_tur_uzb_yor_ind_moo_rom_glc_bsq_swe_aeg_ven_mnd_guj_bul_dgb_arw_ses_mol_hun_tsw_ewe_est_hin_wly_geo_grk_scr_prs_pol_owc_anl_lat_fin_bem_mly_por_sun_jpn_tml_kor_svk_lit_cic_fre_jav_urd_hau_mao_cnt_slo_xho_bos_gam_ger_cze_krd_ukr_qcu_ben_spa_ctl_lda_tig_eng_amh_alb_tag_rus_fbf_dut_dyu_bat_tha_mlt_knd_zul_igb_azi_nor_afr_aze_tsn_vie_sod_bam_akn_swt	-0.505684976526242	-1.20071718831272	0.232910282365373
838	hau_mol_bam_lit_wly_tig_sod_nor_azi_aze_tsw_mao_yor_ctl_rus_bsq_svk_aeg_xho_cnt_por_pol_ses_lat_tsn_bos_est_ewe_swa_fin_pan_heb_geo_ukr_slo_grk_spa_mlt_amh_glc_hun_akn_mly_scr_tag_jpn_knd_kor_ita_krd_dyu_ben_bat_arw_chh_sun_mnd_bul_fbf_guj_owc_alb_eng_urd_dut_qcu_ger_mcd_fre_ven_gam_prs_sid_afr_jav_swe_bem_cze_moo_ind_tha_amr_tml_swt_dgb_tur_hin_rom_uzb_zul_vie_anl_igb_cic_lda	-0.571426950281984	-1.36244897821539	0.176346685715513
839	heb_ger_xho_prs_amr_sod_gam_bul_tur_azi_bam_ind_ven_slo_cze_bsq_lat_hau_lda_cnt_krd_por_fbf_ita_igb_scr_hun_yor_dgb_est_mol_anl_geo_grk_dut_pan_glc_chh_sid_rom_fin_tsn_bat_swe_jav_jpn_tml_kor_ctl_nor_cic_guj_mao_rus_wly_tag_mnd_ukr_dyu_alb_mlt_bos_urd_pol_eng_qcu_spa_ben_hin_ewe_owc_arw_amh_afr_sun_svk_swa_fre_moo_mly_tha_aeg_knd_ses_bem_aze_lit_mcd_uzb_zul_vie_tig_akn_swt_tsw	-0.866268588925095	-2.09959409071276	0.0384726852928645
840	owc_urd_dgb_mcd_aeg_mlt_sid_pan_azi_tur_cic_mly_bem_cze_lit_bsq_rom_gam_tsn_cnt_spa_ita_lda_lat_swt_glc_hun_xho_ven_fin_grk_wly_geo_svk_por_mol_afr_sod_anl_ctl_est_akn_mao_prs_bat_jpn_tml_kor_slo_fre_igb_arw_tag_eng_amr_jav_mnd_rus_ewe_pol_hau_bos_swe_alb_nor_qcu_hin_ben_dut_ses_chh_bul_tig_scr_ind_krd_dyu_ukr_swa_sun_tha_amh_knd_yor_fbf_aze_guj_ger_uzb_tsw_vie_heb_zul_moo_bam	0.44179635492858	1.04232051565135	0.299965104062435
841	owc_slo_moo_ben_wly_chh_aeg_prs_aze_tur_lda_jav_fbf_mol_bos_bsq_lit_gam_zul_cnt_rus_ger_dgb_fre_yor_krd_hun_tsw_swt_est_mcd_heb_geo_svk_alb_urd_ctl_amh_sid_glc_fin_ewe_ind_scr_bat_jpn_tml_kor_guj_dut_ven_nor_mao_ukr_hau_mly_mnd_ita_dyu_afr_amr_hin_lat_eng_bul_qcu_swe_pan_pol_bem_sod_grk_anl_spa_sun_rom_xho_arw_ses_tag_tha_mlt_knd_cic_igb_azi_por_cze_uzb_swa_vie_tig_tsn_akn_bam	-0.296464373211905	-0.701606292173698	0.484676787267125
842	hau_bul_ses_rus_sod_gam_anl_alb_aze_azi_yor_ind_ewe_krd_ctl_bsq_mcd_heb_tsw_mnd_spa_swe_swt_eng_cic_mol_hun_zul_xho_est_cze_aeg_geo_rom_slo_ger_guj_tig_sid_pan_fin_bem_jav_urd_mao_jpn_tml_kor_svk_arw_ven_hin_tag_ukr_wly_bat_cnt_afr_tsn_grk_mlt_lat_pol_scr_prs_qcu_fre_lit_nor_igb_amr_ben_chh_por_mly_bos_akn_glc_bam_sun_tha_owc_knd_lda_fbf_uzb_dut_ita_tur_dyu_vie_amh_swa_dgb_moo	-0.597988899077679	-1.42697356275797	0.156936366650399
843	amh_hin_swa_glc_sod_wly_aeg_scr_aze_uzb_ewe_bat_dgb_pol_ctl_bsq_slo_amr_yor_cnt_lat_krd_tsn_spa_fbf_arw_est_dyu_ses_hun_bos_chh_geo_fre_pan_lit_svk_heb_tig_ger_fin_xho_ind_prs_mao_jpn_tml_kor_urd_bul_bam_rom_tag_por_hau_jav_mnd_alb_lda_ukr_gam_swe_ita_afr_nor_qcu_grk_ben_dut_bem_sid_mcd_anl_mol_mly_eng_ven_rus_akn_sun_tha_mlt_knd_swt_tsw_tur_cze_guj_azi_zul_vie_owc_igb_cic_moo	-0.315181244117957	-0.745305737859109	0.457966407658322
844	chh_hin_ven_urd_tig_aeg_amh_slo_azi_tur_zul_mao_fbf_alb_prs_bsq_grk_gam_bam_cnt_glc_fre_ewe_afr_swt_svk_fin_moo_cic_hun_rus_hau_geo_nor_krd_scr_lat_sid_amr_spa_est_swa_mly_ger_jav_jpn_knd_kor_eng_pan_yor_ctl_tag_guj_heb_sun_mnd_cze_lda_lit_sod_arw_ukr_rom_dut_qcu_swe_mcd_pol_dyu_mlt_mol_owc_ben_bat_bul_igb_ita_tsw_ind_tha_anl_tml_akn_bem_aze_bos_por_uzb_dgb_vie_wly_xho_tsn_ses	-0.134356632195298	-0.316798271176236	0.752106716705346
845	mlt_mol_tsw_por_amr_sod_amh_ben_uzb_azi_dgb_tag_akn_pol_spa_bsq_svk_owc_bam_cnt_cze_ctl_moo_bos_ses_rom_est_yor_dyu_fin_bul_wly_geo_mcd_scr_ukr_ita_chh_hau_afr_hun_zul_bat_dut_ind_jpn_tml_kor_grk_glc_cic_ger_jav_arw_gam_sun_mnd_lat_bem_slo_aeg_prs_krd_swe_alb_qcu_nor_guj_urd_fbf_tig_hin_anl_pan_mly_rus_ewe_fre_ven_mao_tha_sid_knd_lda_swa_tur_eng_lit_aze_swt_vie_heb_igb_tsn_xho	0.170423670634839	0.401130453087117	0.689244246834057
846	aeg_cze_bam_mcd_anl_amr_heb_eng_azi_tur_xho_tag_fbf_guj_pol_bsq_mol_owc_dgb_mnd_rus_scr_zul_glc_yor_bul_hun_swa_akn_fin_pan_hau_geo_bos_por_spa_ita_sod_gam_urd_est_ven_mao_svk_jav_jpn_knd_kor_ukr_lit_tsw_ctl_sun_arw_chh_mly_cnt_slo_tsn_hin_tig_ger_fre_ben_grk_qcu_dut_lat_swe_swt_sid_alb_wly_prs_bat_krd_ewe_nor_dyu_ind_tha_mlt_tml_bem_lda_aze_afr_rom_uzb_cic_vie_amh_ses_igb_moo	-0.688932546717708	-1.65138998719221	0.102031885180353
847	wly_bul_zul_guj_aeg_tig_amr_urd_aze_uzb_tsn_ind_fbf_swe_lit_bsq_afr_anl_igb_cnt_ben_dut_xho_lat_moo_ita_est_swt_bam_hun_alb_gam_geo_bos_ger_pol_mol_hau_amh_cze_fin_lda_jav_pan_mao_jpn_tml_kor_glc_ukr_cic_nor_sun_slo_chh_mly_mnd_svk_ses_rom_owc_por_prs_grk_spa_qcu_arw_hin_mcd_tsw_heb_krd_mlt_eng_bat_scr_ewe_rus_akn_tag_tha_sid_knd_bem_dyu_azi_ctl_fre_tur_ven_vie_sod_swa_yor_dgb	0.0325027954596648	0.076474814640576	0.939205629986496
848	gam_eng_dgb_dut_amh_mlt_sid_urd_aze_azi_moo_tag_bam_nor_bul_bsq_swe_sod_igb_mnd_lit_afr_akn_ukr_dyu_svk_hun_yor_swa_est_glc_anl_geo_ger_prs_spa_mol_tig_owc_ita_fin_tsw_mao_slo_jav_jpn_tml_kor_grk_pol_lda_cze_bat_ctl_amr_ind_cnt_rus_fbf_por_heb_ben_fre_hin_bos_qcu_guj_pan_krd_bem_wly_alb_hau_lat_sun_mcd_tsn_rom_cic_mly_tha_chh_knd_ses_zul_uzb_scr_arw_tur_swt_vie_aeg_xho_ewe_ven	-0.663260354895301	-1.58897120530322	0.115460923020922
849	amr_mol_akn_eng_amh_tig_sid_pol_uzb_tur_ven_jav_igb_svk_lat_bsq_fre_owc_moo_mnd_por_ben_dyu_slo_tsw_spa_est_fbf_bam_fin_alb_gam_geo_bul_guj_ger_mcd_hau_anl_glc_hun_dgb_mao_ctl_tag_jpn_tml_kor_grk_rus_yor_prs_ind_rom_sod_mly_cnt_swe_bem_afr_mlt_ukr_nor_hin_arw_qcu_dut_ita_lit_lda_heb_krd_aeg_cze_bat_urd_swt_scr_zul_sun_tha_chh_knd_tsn_cic_aze_pan_bos_azi_swa_vie_wly_xho_ewe_ses	0.473724462346629	1.11783537318565	0.266516644636094
850	tig_por_ses_glc_sid_aeg_chh_lat_tur_azi_swt_jav_ewe_krd_swe_bsq_dut_sod_zul_mnd_grk_arw_igb_eng_tsn_pan_fin_cic_bam_hun_nor_hau_geo_mcd_pol_prs_ukr_amh_amr_ita_est_dyu_ind_mol_mao_jpn_knd_kor_urd_alb_dgb_svk_sun_rus_anl_mly_cnt_ctl_ven_ben_heb_scr_slo_guj_lit_qcu_bul_bos_hin_lda_wly_afr_mlt_spa_bat_ger_yor_rom_xho_tag_tha_gam_tml_moo_akn_uzb_fre_cze_aze_bem_vie_owc_tsw_swa_fbf	-0.0153127913307869	-0.0360499539134053	0.971319793850503
851	hau_ben_lda_por_wly_mlt_gam_guj_aze_azi_tsw_jav_ewe_hin_lat_bsq_rus_tig_igb_cnt_lit_prs_moo_afr_yor_slo_est_fbf_bem_hun_pan_aeg_geo_bos_glc_krd_pol_amh_anl_dut_fin_xho_mly_bul_mao_jpn_tml_kor_nor_scr_swa_swe_sun_cze_amr_tag_mnd_eng_dyu_ukr_heb_urd_ger_ita_grk_qcu_fre_alb_rom_tsn_sod_mol_owc_spa_bat_svk_bam_ctl_ven_ind_tha_chh_knd_swt_dgb_uzb_mcd_arw_tur_zul_vie_sid_akn_cic_ses	-0.128729809886981	-0.303776526213988	0.761976749337333
852	hau_pol_yor_alb_aeg_mlt_wly_krd_tur_uzb_moo_sun_bem_spa_ger_bsq_hin_anl_ewe_mnd_ita_arw_swa_eng_bam_guj_est_zul_tsw_hun_lat_sod_geo_prs_ukr_bos_scr_amh_chh_dut_fin_dgb_bat_nor_mly_jpn_tml_kor_bul_pan_swt_mcd_mao_lit_gam_tag_cnt_por_tsn_slo_tig_svk_ben_urd_cze_qcu_swe_ctl_glc_igb_amr_mol_heb_afr_jav_rus_dyu_grk_ven_ind_tha_sid_knd_akn_xho_aze_fre_rom_azi_ses_vie_owc_fbf_cic_lda	-0.178518323846223	-0.42115849812329	0.674611104427499
853	owc_scr_dgb_afr_chh_hau_amr_urd_tur_azi_xho_tag_ven_arw_lit_bsq_mcd_sod_moo_cnt_fre_bos_dyu_glc_swt_hin_hun_igb_akn_fin_svk_anl_geo_mol_ukr_ita_ben_aeg_tig_ctl_est_bem_bat_krd_jav_jpn_tml_kor_grk_prs_tsn_spa_sun_lat_wly_mly_mnd_cze_lda_rus_mlt_bul_pan_nor_pol_qcu_ger_swe_dut_yor_gam_eng_sid_guj_mao_por_zul_rom_ses_ind_tha_amh_knd_bam_fbf_aze_slo_alb_uzb_tsw_vie_heb_cic_swa_ewe	-0.490659265257785	-1.16929989658589	0.245271063436995
854	chh_urd_ven_ger_wly_aeg_amr_alb_azi_uzb_ewe_sun_swa_nor_prs_bsq_ben_mlt_cic_mnd_swe_arw_akn_dut_zul_pol_est_tsw_moo_fin_krd_hau_geo_ukr_rus_eng_svk_anl_sid_lit_hun_bem_mao_bos_bat_jpn_knd_kor_cze_grk_swt_rom_tag_fre_amh_jav_cnt_mol_dyu_lat_sod_spa_ita_guj_afr_qcu_mcd_pan_glc_ses_heb_ctl_tig_slo_ind_hin_dgb_por_yor_mly_tha_owc_tml_bam_igb_tur_bul_scr_aze_lda_vie_gam_xho_fbf_tsn	-0.241395855111213	-0.570380173461807	0.569795378356539
855	wly_eng_xho_ukr_amh_owc_tig_ctl_aze_azi_tsn_sun_zul_afr_scr_bsq_pol_heb_ven_cnt_swe_ger_dyu_ita_ewe_rus_fin_swt_lda_est_bul_sid_geo_ben_bos_mol_rom_chh_gam_prs_hun_tsw_mly_lit_jav_jpn_tml_kor_cze_glc_bem_slo_tag_hin_sod_mao_mnd_lat_igb_mcd_amr_pan_grk_urd_arw_qcu_fre_por_spa_yor_mlt_guj_aeg_dut_bat_svk_ses_krd_akn_ind_tha_hau_knd_moo_dgb_tur_alb_nor_uzb_cic_vie_anl_bam_swa_fbf	0.192838058460915	0.454442913706513	0.650568993429539
856	sod_rus_swt_ctl_anl_owc_sid_ger_aze_azi_moo_mao_bem_glc_dut_bsq_ben_tig_lda_cnt_ukr_mcd_fbf_eng_xho_por_est_swa_dgb_hun_afr_chh_geo_mol_grk_bos_guj_gam_aeg_prs_fin_zul_bat_lat_jav_jpn_tml_kor_svk_rom_yor_slo_sun_bul_wly_ind_mnd_urd_igb_swe_amr_spa_ita_pol_pan_qcu_krd_scr_arw_bam_hau_nor_mlt_fre_tag_cze_ses_lit_tsw_mly_tha_heb_knd_tsn_dyu_tur_alb_hin_uzb_ven_vie_amh_cic_akn_ewe	-0.0420405540141649	-0.0990130158171546	0.921341044710093
857	owc_dut_ses_spa_anl_tig_heb_eng_aze_tur_cic_tag_bam_arw_bul_bsq_ita_sid_xho_cnt_ukr_scr_ven_fre_yor_svk_hun_akn_moo_est_pol_amh_geo_ben_hin_mol_krd_chh_gam_alb_fin_tsw_mly_guj_sun_jpn_knd_kor_glc_ctl_dyu_lat_bat_grk_mlt_ind_mnd_lit_swt_urd_amr_ger_afr_mcd_cze_qcu_pan_rom_prs_bem_aeg_swe_hau_slo_mao_rus_lda_nor_fbf_jav_tha_wly_tml_ewe_zul_azi_por_bos_uzb_tsn_vie_sod_swa_dgb_igb	0.433212483738985	1.02204219402889	0.309412206208918
858	amr_prs_moo_ctl_sod_wly_mlt_eng_aze_tur_swa_jav_bam_rus_rom_bsq_alb_tig_xho_cnt_nor_slo_dgb_pan_igb_pol_fin_lda_fbf_hun_guj_gam_geo_mol_lat_fre_krd_anl_hau_arw_est_tsw_mao_swe_bat_jpn_tml_kor_hin_grk_ven_mcd_sun_dut_aeg_mly_mnd_bos_zul_por_amh_ita_svk_urd_glc_qcu_cze_ben_ukr_ewe_heb_scr_sid_bul_ind_lit_dyu_ger_yor_tag_tha_chh_knd_bem_ses_uzb_spa_afr_azi_tsn_vie_owc_swt_akn_cic	-0.19293460585172	-0.455406691686907	0.649878154500185
859	gam_nor_bem_ukr_sid_hau_anl_urd_tur_aze_cic_sun_fbf_svk_ger_bsq_glc_heb_lda_cnt_scr_guj_dgb_por_xho_spa_est_moo_ven_fin_alb_wly_geo_afr_hin_bos_ita_chh_amh_swe_hun_tsn_mly_rom_mao_jpn_knd_kor_bul_grk_swa_rus_jav_arw_sod_bat_mnd_ctl_ewe_prs_mlt_mcd_pan_lat_cze_qcu_slo_lit_dut_yor_aeg_fre_tig_pol_ind_eng_dyu_mol_swt_tag_tha_amr_tml_akn_bam_uzb_krd_ben_azi_ses_vie_owc_tsw_zul_igb	-0.0533325630902522	-0.125592114817317	0.900325907129232
860	sid_ctl_ewe_cze_tig_amh_anl_mcd_tur_azi_ven_jav_dgb_rom_ben_bsq_pan_aeg_swa_cnt_afr_urd_tsn_ger_tsw_fre_est_zul_lda_fin_lat_hau_geo_slo_bos_rus_svk_wly_sod_por_hun_bem_mao_hin_sun_jpn_knd_kor_guj_ukr_igb_bul_tag_nor_owc_ind_mnd_pol_cic_prs_amr_eng_alb_krd_grk_qcu_ita_lit_scr_akn_mlt_dut_heb_arw_mly_mol_bam_swe_moo_bat_tha_gam_tml_swt_fbf_uzb_spa_glc_aze_dyu_vie_chh_ses_yor_xho	-0.00820569125809366	-0.0193270099550253	0.984621641930233
861	mlt_bos_bam_guj_aeg_tig_sid_fre_tur_azi_dgb_tag_swt_grk_prs_bsq_rus_sod_cic_mnd_pan_bul_ses_lat_dyu_afr_est_yor_fbf_fin_mcd_chh_geo_ben_nor_eng_cze_amh_gam_por_hun_akn_mao_spa_ind_jpn_tml_kor_mol_rom_swa_alb_jav_svk_heb_bat_cnt_slo_xho_hin_wly_ukr_pol_arw_krd_qcu_dut_ger_ctl_tsw_anl_lit_amr_swe_mly_glc_moo_scr_zul_sun_tha_hau_knd_tsn_ewe_uzb_urd_ita_aze_ven_vie_owc_lda_bem_igb	0.593898552237252	1.40261952640581	0.164059797442121
862	heb_nor_tsn_swe_hau_amr_owc_ger_tur_uzb_ewe_jav_tsw_ben_fre_bsq_rom_aeg_dgb_mnd_pol_eng_moo_hin_zul_mol_est_igb_xho_hun_scr_anl_geo_slo_ita_ctl_pan_tig_mlt_alb_fin_lda_ind_grk_mao_jpn_tml_kor_spa_por_swt_lit_tag_guj_gam_sun_cnt_arw_dyu_svk_wly_mcd_ukr_rus_afr_qcu_lat_bul_krd_bem_amh_bos_chh_urd_bat_dut_yor_glc_akn_mly_tha_sid_knd_cic_fbf_aze_cze_prs_azi_ven_vie_sod_swa_bam_ses	-1.37604075911429	-3.46120385029889	0.000814027117288076
863	wly_krd_fbf_slo_owc_anl_heb_mcd_azi_uzb_dyu_sun_cic_rus_mol_bsq_pol_chh_tsw_mnd_bul_nor_igb_ctl_dgb_lat_est_lda_moo_fin_spa_amr_geo_ger_prs_cze_ita_tig_amh_urd_hun_tsn_ind_swe_mly_jpn_knd_kor_ben_eng_xho_svk_mao_hin_hau_jav_cnt_por_ses_bos_sod_scr_arw_guj_alb_qcu_rom_lit_pan_akn_gam_grk_aeg_glc_tag_ukr_yor_fre_ven_bat_tha_sid_tml_bam_bem_tur_afr_dut_aze_zul_vie_mlt_swa_ewe_swt	-0.702412538483352	-1.68804946688101	0.0947526452259595
864	anl_rus_bem_lat_wly_amh_sod_bul_azi_uzb_tsw_mao_igb_afr_ben_bsq_spa_mlt_bam_mnd_mol_guj_tsn_ger_dgb_hin_fin_swa_lda_est_por_tig_geo_swe_krd_dut_fre_heb_owc_rom_hun_xho_tag_cze_jav_jpn_knd_kor_eng_ita_ses_glc_mly_alb_aeg_ind_cnt_slo_moo_grk_amr_arw_ukr_lit_bos_qcu_ctl_nor_svk_zul_gam_prs_chh_pan_sun_mcd_cic_pol_yor_bat_tha_sid_tml_fbf_ven_tur_urd_scr_aze_dyu_vie_hau_ewe_swt_akn	-0.108771169728353	-0.256378919312029	0.798224545764731
865	gam_ukr_akn_glc_heb_owc_amh_dut_uzb_aze_igb_bat_lda_rom_ctl_bsq_swe_aeg_ven_cnt_rus_alb_bem_urd_xho_arw_hun_dyu_swa_est_bos_anl_geo_mol_nor_ben_eng_sod_sid_slo_fin_cic_sun_prs_tag_jpn_tml_kor_ita_hin_swt_krd_mao_ger_chh_jav_mnd_mcd_bam_fre_amr_por_bul_lit_spa_qcu_cze_grk_lat_tsn_mlt_pan_hau_pol_mly_afr_tsw_svk_ses_ind_tha_wly_knd_yor_fbf_azi_guj_scr_tur_ewe_vie_tig_moo_zul_dgb	0.561991132963975	1.33290862164144	0.185818042668713
866	chh_hin_bam_ger_sid_owc_sod_pan_azi_aze_dyu_sun_moo_ita_eng_bsq_slo_hau_dgb_cnt_svk_nor_ven_afr_swa_scr_hun_lda_fbf_fin_grk_anl_geo_guj_krd_urd_spa_mlt_amr_por_est_akn_tag_lit_jav_jpn_tml_kor_ben_rom_ses_rus_mly_lat_heb_bat_mnd_ctl_zul_fre_amh_cze_mol_prs_bul_qcu_swe_bos_dut_xho_tig_ukr_wly_glc_ind_pol_yor_mcd_cic_mao_tha_aeg_knd_tsn_swt_uzb_alb_arw_tur_igb_vie_gam_tsw_ewe_bem	-0.921852317511729	-2.2359496849224	0.0277469083355938
867	owc_arw_ses_spa_tig_chh_hau_cze_aze_tur_bem_ind_yor_lat_alb_bsq_por_sid_moo_cnt_krd_afr_dyu_swe_lda_guj_fin_dgb_tsn_est_ita_wly_geo_svk_hin_pol_eng_aeg_heb_bul_hun_ewe_bat_rom_jav_jpn_knd_kor_lit_slo_igb_urd_mao_ben_gam_tag_mnd_dut_cic_mcd_amr_bos_mol_glc_pan_qcu_rus_scr_ger_fbf_mlt_grk_anl_fre_sun_prs_akn_nor_ven_mly_tha_amh_tml_swa_xho_uzb_ctl_ukr_azi_swt_vie_sod_zul_tsw_bam	-0.45262802834775	-1.07696048071453	0.284283655922358
868	sod_eng_bam_svk_heb_aeg_hau_pol_aze_azi_yor_mao_tsn_cze_hin_bsq_grk_gam_igb_mnd_fre_prs_xho_swe_swt_mol_hun_moo_cic_est_por_mlt_geo_rom_pan_afr_scr_amr_tig_bul_fin_fbf_bat_rus_tag_jpn_knd_kor_dut_nor_ses_ger_mly_krd_chh_jav_cnt_lat_swa_ukr_owc_bos_ita_ben_urd_qcu_arw_slo_mcd_dyu_amh_ctl_sid_alb_ind_spa_zul_lit_tsw_sun_tha_wly_tml_ewe_lda_uzb_guj_glc_tur_dgb_vie_anl_bem_akn_ven	-0.446452207721257	-1.06184364486851	0.291056336885032
869	amh_slo_swa_hin_sid_heb_chh_lat_tur_aze_yor_mao_swt_pol_afr_bsq_mcd_gam_dgb_cnt_spa_cze_bam_ben_tsn_ita_est_igb_xho_fin_dut_anl_geo_pan_eng_rus_rom_sod_wly_krd_hun_ven_sun_swe_tag_jpn_knd_kor_scr_por_ses_prs_mly_grk_hau_jav_mnd_nor_zul_ctl_owc_mol_alb_ger_ukr_qcu_fre_lit_bos_ewe_mlt_glc_tig_guj_bat_svk_tsw_urd_moo_ind_tha_aeg_tml_cic_bem_uzb_bul_arw_azi_fbf_vie_amr_akn_lda_dyu	-0.389968775103828	-0.926260828457563	0.356707923853418
870	aeg_eng_cic_ctl_sid_amh_gam_ger_azi_tur_akn_mao_dyu_ita_ben_bsq_bul_chh_moo_cnt_alb_lit_dgb_fre_zul_krd_fin_swt_lda_hun_guj_hau_geo_urd_pol_rom_ukr_anl_wly_swe_est_tsw_tag_pan_mly_jpn_tml_kor_glc_nor_xho_hin_bat_dut_mlt_sun_mnd_cze_bem_por_heb_rus_afr_svk_mcd_qcu_lat_arw_prs_ses_owc_mol_sod_slo_jav_bos_ven_grk_fbf_ind_tha_tig_knd_tsn_swa_uzb_spa_scr_aze_ewe_vie_amr_igb_yor_bam	-0.0892860667462936	-0.21071576352984	0.833570081961306
871	gam_urd_swa_swe_wly_hau_sod_ita_azi_uzb_lda_mao_xho_glc_pol_bsq_ger_tig_fbf_mnd_pan_bul_dgb_mol_dyu_lit_fin_bam_tsn_est_dut_owc_geo_nor_bos_ben_scr_amh_mlt_svk_hun_ses_sun_rus_bat_jpn_tml_kor_krd_arw_yor_slo_mly_por_amr_tag_cnt_lat_tsw_rom_heb_fre_alb_afr_mcd_qcu_prs_hin_ctl_igb_aeg_spa_anl_grk_jav_eng_akn_ukr_cic_ind_tha_chh_knd_ewe_swt_tur_guj_cze_aze_ven_vie_sid_zul_bem_moo	0.503767978629869	1.1941622160832	0.23545147829188
872	aeg_hin_akn_scr_chh_heb_anl_prs_uzb_tur_fbf_mao_moo_grk_afr_bsq_arw_sod_cic_mnd_krd_ben_dgb_ctl_dyu_alb_est_bem_bam_fin_guj_amh_geo_mcd_rom_fre_bos_hau_mlt_urd_hun_swa_ind_lat_tag_jpn_knd_kor_dut_svk_zul_swe_bat_eng_wly_jav_cnt_slo_tsn_ger_sid_spa_ukr_rus_pol_qcu_cze_glc_bul_lda_tig_nor_amr_lit_sun_mol_ewe_pan_tsw_mly_tha_owc_tml_ses_igb_azi_ita_por_aze_yor_vie_gam_swt_ven_xho	-0.82356686349143	-1.99109835711722	0.049404489117057
873	sod_mcd_yor_ita_sid_owc_gam_ukr_uzb_tur_tsn_jav_tsw_prs_lat_bsq_nor_anl_dgb_cnt_mol_eng_ses_hin_bam_rus_hun_igb_lda_est_bos_wly_geo_spa_guj_grk_svk_chh_amr_cze_fin_swt_mly_arw_bat_jpn_tml_kor_bul_ger_moo_por_mao_swe_heb_tag_mnd_ben_akn_rom_aeg_dut_pol_ctl_krd_qcu_scr_glc_alb_zul_tig_afr_amh_fre_ind_slo_bem_lit_dyu_sun_tha_mlt_knd_fbf_xho_aze_urd_pan_azi_cic_vie_hau_ven_ewe_swa	-0.284885257143767	-0.673815722310097	0.502099773729954
874	hau_svk_bam_cze_sid_gam_anl_ger_azi_uzb_tsn_mly_akn_pol_arw_bsq_bul_heb_dgb_mnd_grk_afr_dyu_rus_yor_guj_est_igb_fbf_fin_lit_sod_geo_dut_mcd_hin_nor_amr_aeg_eng_hun_ewe_jav_ctl_mao_jpn_knd_kor_spa_por_ven_ukr_tag_mol_chh_ind_cnt_urd_lda_prs_mlt_slo_fre_pan_swe_qcu_bos_glc_krd_swa_wly_scr_owc_lat_bat_ben_xho_rom_zul_sun_tha_tig_tml_ses_swt_tur_alb_ita_aze_tsw_vie_amh_cic_moo_bem	-0.383740767634013	-0.910380376596847	0.364975475448508
875	heb_lat_ewe_ben_chh_anl_owc_guj_uzb_aze_fbf_mao_zul_arw_svk_bsq_krd_hau_ven_cnt_ukr_cze_lda_swe_igb_fre_fin_xho_dyu_est_lit_wly_geo_rom_urd_alb_bos_sid_amr_rus_hun_akn_ind_grk_mly_jpn_knd_kor_spa_ctl_tsn_pan_sun_nor_mlt_bat_mnd_bul_dgb_scr_aeg_por_afr_ger_slo_qcu_dut_pol_ita_swa_sod_mol_amh_eng_tag_hin_swt_glc_bem_jav_tha_gam_tml_tsw_bam_tur_mcd_prs_azi_yor_vie_tig_ses_cic_moo	-0.297716930146948	-0.705041346346625	0.482546570382889
876	amh_alb_ewe_ben_sid_tig_owc_grk_uzb_aze_akn_ind_ven_bul_eng_bsq_por_aeg_swt_cnt_ger_mcd_yor_mol_tsn_arw_hun_dgb_swa_est_rom_anl_geo_nor_ukr_urd_dut_sod_wly_ctl_fin_lda_bat_prs_mly_jpn_knd_kor_cze_spa_tsw_pan_jav_pol_gam_mao_mnd_ita_cic_slo_mlt_swe_svk_lat_scr_qcu_krd_rus_fre_xho_hau_afr_heb_glc_sun_lit_igb_bos_ses_tag_tha_amr_tml_fbf_dyu_azi_hin_guj_tur_bam_vie_chh_bem_zul_moo	-0.604174093380493	-1.4443532446298	0.152000319545402
877	amr_eng_yor_lat_tig_aeg_sod_hin_tur_azi_cic_ind_zul_ita_pan_bsq_bos_heb_bam_cnt_slo_fre_ven_mcd_xho_svk_hun_dgb_tsn_est_urd_mlt_geo_mol_alb_glc_swe_sid_wly_prs_fin_fbf_sun_scr_tag_jpn_knd_kor_ger_pol_swa_ukr_mao_spa_owc_bat_mnd_grk_bem_ctl_anl_krd_ben_dut_bul_qcu_cze_por_afr_swt_gam_nor_amh_rus_mly_lit_igb_guj_lda_jav_tha_chh_tml_dyu_akn_aze_arw_rom_uzb_ewe_vie_hau_moo_ses_tsw	-0.528756508791898	-1.25894274244892	0.211201938570269
878	owc_afr_dyu_grk_gam_amr_mlt_nor_tur_azi_lda_mly_bem_por_mol_bsq_arw_amh_ses_cnt_alb_lat_swt_ger_moo_ita_fin_tsn_dgb_hun_svk_anl_geo_guj_pol_eng_scr_sid_hau_ben_est_igb_ind_urd_jav_jpn_knd_kor_slo_bul_bam_lit_mao_rus_heb_tag_mnd_krd_ven_prs_chh_rom_ctl_swe_fre_qcu_dut_hin_bos_xho_wly_spa_tig_pan_sun_mcd_ewe_cze_cic_bat_tha_aeg_tml_akn_zul_aze_ukr_glc_uzb_fbf_vie_sod_yor_tsw_swa	-0.881455093160357	-2.13792692971402	0.0351446696700945
879	hau_guj_igb_ita_sid_gam_mlt_lat_tur_uzb_bem_sun_swa_hin_grk_bsq_alb_owc_zul_cnt_ctl_por_swt_nor_fbf_glc_hun_bam_ewe_fin_arw_sod_geo_ben_eng_mcd_fre_heb_amh_scr_est_ses_mao_urd_bat_jpn_tml_kor_afr_pan_tsw_pol_ind_swe_aeg_tag_mnd_cze_moo_krd_anl_prs_spa_dut_rom_qcu_ger_bul_ukr_dgb_chh_slo_amr_rus_jav_svk_tsn_lit_akn_mly_tha_wly_knd_cic_lda_aze_mol_bos_azi_dyu_vie_tig_ven_xho_yor	0.0596579764573936	0.140431940145385	0.888622435452174
880	tig_ben_moo_bul_hau_sod_aeg_krd_aze_tur_fbf_sun_xho_lat_nor_bsq_por_wly_ses_mnd_cze_afr_swt_spa_lda_bos_fin_igb_bam_hun_guj_gam_geo_ger_mol_hin_lit_owc_heb_mcd_est_akn_mly_urd_bat_jpn_tml_kor_rus_prs_swa_ctl_ind_svk_amr_mao_cnt_swe_tsw_scr_chh_pol_ukr_rom_pan_qcu_alb_fre_eng_zul_amh_slo_mlt_arw_tag_dut_dgb_ita_ewe_jav_tha_anl_knd_cic_yor_uzb_grk_glc_azi_bem_vie_sid_ven_dyu_tsn	-0.759085311473817	-1.82780704121528	0.0707849704544975
881	amh_hin_bem_ctl_anl_hau_sod_krd_uzb_azi_tsw_sun_moo_pol_nor_bsq_guj_tig_lda_cnt_slo_eng_cic_svk_bam_fre_hun_ven_ewe_fin_lat_amr_geo_ben_mcd_bos_prs_wly_aeg_mol_est_ses_tag_ita_ind_jpn_knd_kor_pan_cze_fbf_por_mly_lit_gam_mao_mnd_glc_akn_grk_sid_urd_dut_ukr_arw_qcu_bul_afr_scr_igb_owc_alb_chh_spa_bat_ger_dgb_rom_xho_jav_tha_heb_tml_swt_tsn_tur_swe_rus_aze_swa_vie_mlt_zul_yor_dyu	-0.457501379583476	-1.08743048571293	0.279656873890457
882	anl_spa_igb_pol_heb_wly_mlt_eng_aze_uzb_bem_bat_fbf_prs_bul_bsq_grk_amr_lda_mnd_ita_mol_dgb_scr_akn_krd_est_tsn_ven_hun_slo_sid_geo_lat_lit_alb_cze_sod_amh_mcd_fin_dyu_ind_ben_mao_jpn_tml_kor_afr_ukr_ses_rom_tag_nor_tig_mly_cnt_svk_xho_ctl_chh_glc_guj_ger_hin_qcu_por_dut_bos_tsw_gam_swe_owc_fre_jav_urd_swt_arw_cic_sun_tha_hau_knd_bam_swa_azi_pan_rus_tur_ewe_vie_aeg_moo_yor_zul	-0.755189620294619	-1.81435451572645	0.0728474268390323
883	hau_grk_igb_hin_owc_anl_heb_lit_tur_azi_xho_jav_bam_lat_prs_bsq_fre_sid_bem_mnd_ita_urd_dgb_rus_swt_afr_hun_cic_ses_fin_mol_amr_geo_spa_cze_mcd_dut_tig_amh_pol_est_dyu_sun_alb_mly_jpn_tml_kor_ctl_eng_lda_swe_mao_bul_gam_tag_cnt_ger_ewe_por_chh_slo_guj_glc_scr_qcu_arw_ukr_bos_ven_wly_ben_sod_pan_bat_krd_zul_rom_swa_ind_tha_aeg_knd_moo_tsw_uzb_svk_nor_aze_akn_vie_mlt_fbf_yor_tsn	-0.6417318276026	-1.53401867548077	0.128420104744881
884	tig_svk_zul_pol_wly_anl_mlt_ita_azi_uzb_bam_mao_swt_grk_spa_bsq_dut_heb_tsw_cnt_krd_hin_bem_arw_moo_alb_hun_xho_ewe_fin_urd_sid_geo_bul_nor_guj_cze_owc_hau_rus_est_cic_mly_mol_jav_jpn_tml_kor_fre_ctl_ses_scr_tag_pan_sod_sun_mnd_lit_akn_ger_amr_ben_swe_lat_ukr_qcu_slo_mcd_afr_igb_amh_rom_chh_por_bat_eng_yor_prs_dgb_ind_tha_aeg_knd_dyu_swa_aze_glc_bos_tur_tsn_vie_gam_fbf_ven_lda	-0.534957391516934	-1.2741707652802	0.205777746574644
885	aeg_lat_ven_slo_amr_sid_owc_grk_tur_aze_dyu_mly_xho_fre_scr_bsq_pol_sod_ses_mnd_mol_ukr_tsn_glc_igb_spa_fin_bam_moo_hun_lit_amh_geo_bul_eng_rom_ctl_hau_wly_arw_est_cic_mao_mcd_tag_jpn_tml_kor_guj_pan_zul_swe_jav_urd_mlt_ind_cnt_cze_ewe_prs_tig_ita_afr_dut_hin_qcu_krd_nor_ger_lda_chh_alb_gam_ben_bat_bos_swa_por_dgb_sun_tha_anl_knd_yor_fbf_azi_svk_rus_uzb_akn_vie_heb_swt_bem_tsw	-0.793957211261871	-1.91413046383309	0.0586781208139115
886	anl_grk_dyu_mcd_sid_amh_mlt_rom_tur_uzb_cic_ind_swa_mol_afr_bsq_glc_tig_ven_mnd_ger_lat_bam_eng_yor_spa_est_ses_fbf_fin_ctl_hau_geo_bul_fre_lit_pan_sod_wly_scr_hun_akn_sun_ukr_jav_jpn_knd_kor_alb_dut_swt_rus_mao_slo_chh_bat_cnt_por_igb_prs_gam_guj_urd_krd_swe_qcu_arw_hin_cze_dgb_heb_nor_aeg_svk_mly_ita_ewe_ben_moo_tag_tha_amr_tml_zul_lda_azi_pol_bos_aze_bem_vie_owc_tsn_tsw_xho	-0.34951583394051	-0.827221925515478	0.410228819793667
887	heb_lit_bem_bos_sid_owc_tig_eng_uzb_aze_swa_mao_tsw_mol_ctl_bsq_afr_mlt_fbf_mnd_svk_ita_bam_glc_swt_nor_hun_cic_lda_est_bul_anl_geo_scr_guj_prs_lat_gam_amr_cze_fin_dyu_tag_ukr_jav_jpn_tml_kor_dut_arw_dgb_ger_sun_pol_hau_bat_cnt_slo_yor_alb_amh_swe_spa_hin_pan_qcu_rom_ben_rus_ewe_sod_urd_aeg_por_ind_grk_moo_mcd_akn_mly_tha_chh_knd_ven_tsn_tur_krd_fre_azi_zul_vie_wly_ses_igb_xho	-0.532457746682035	-1.27031824116682	0.207140191940001
888	amh_svk_swt_prs_mlt_tig_hau_cze_tur_uzb_xho_ind_ewe_urd_scr_bsq_dut_chh_bem_mnd_ita_krd_swa_alb_igb_lat_est_ses_akn_fin_grk_anl_geo_lit_swe_mol_pan_amr_sod_ctl_hun_fbf_mao_ben_sun_jpn_knd_kor_ger_rus_lda_pol_mly_eng_heb_tag_cnt_por_zul_fre_gam_ukr_slo_arw_hin_qcu_glc_bos_bul_moo_aeg_nor_owc_mcd_bat_afr_dyu_spa_bam_jav_tha_wly_tml_yor_ven_aze_guj_rom_azi_dgb_vie_sid_tsw_tsn_cic	0.0549323974408533	0.129353727374425	0.897357111493311
889	tig_guj_swt_lat_amh_amr_hau_por_tur_azi_igb_mly_xho_rus_slo_bsq_swe_owc_dgb_cnt_urd_spa_bam_prs_tsw_bos_est_lda_dyu_fin_ukr_heb_geo_cze_ctl_afr_fre_wly_anl_pol_hun_akn_sun_ger_jav_jpn_tml_kor_scr_glc_yor_mcd_bat_rom_mlt_mao_mnd_grk_ewe_eng_sid_lit_hin_nor_mol_qcu_alb_arw_krd_zul_gam_bul_aeg_dut_ind_svk_moo_ita_cic_tag_tha_sod_knd_bem_ven_aze_ben_pan_uzb_fbf_vie_chh_swa_ses_tsn	-0.197568282539155	-0.466502539103898	0.641946767226182
890	sod_spa_bam_svk_gam_sid_tig_ctl_aze_tur_moo_jav_dyu_urd_prs_bsq_ben_amr_xho_cnt_alb_eng_dgb_lit_tsw_grk_hun_lda_cic_est_fre_owc_geo_krd_dut_mol_mcd_amh_heb_rus_fin_fbf_sun_lat_mao_jpn_tml_kor_nor_bos_igb_pol_ind_ger_aeg_bat_mnd_por_zul_rom_mlt_pan_arw_swe_bul_qcu_ita_ukr_glc_ven_chh_guj_hau_afr_tag_slo_tsn_cze_ses_mly_tha_wly_knd_swa_akn_uzb_hin_scr_azi_ewe_vie_anl_yor_swt_bem	-0.0414772645830562	-0.0977452796598679	0.922344914386078
891	anl_guj_zul_ukr_chh_sod_wly_rom_aze_azi_ses_tag_igb_spa_urd_bsq_ita_sid_bam_mnd_mol_eng_tsn_lit_ven_slo_est_cic_dyu_fin_hin_hau_geo_glc_por_dut_grk_owc_tig_lat_hun_tsw_mao_mcd_ind_jpn_knd_kor_bos_ctl_fbf_pol_bat_cze_gam_jav_cnt_scr_swa_swe_mlt_arw_bul_fre_nor_qcu_ger_krd_ben_akn_aeg_prs_heb_rus_sun_svk_lda_afr_xho_mly_tha_amh_tml_dgb_moo_tur_alb_pan_uzb_swt_vie_amr_bem_yor_ewe	-0.126214644512501	-0.297847499813575	0.766483926310484
892	anl_slo_dgb_dut_heb_amr_wly_pan_tur_aze_dyu_jav_akn_swe_por_bsq_eng_amh_lda_cnt_prs_mcd_tsw_lat_moo_ukr_est_xho_bam_hun_glc_tig_geo_bos_arw_bul_ben_hau_chh_fre_fin_fbf_bat_cze_mao_jpn_knd_kor_nor_ger_bem_grk_sun_lit_aeg_ind_mnd_ctl_ses_pol_sod_mol_ita_afr_guj_qcu_krd_alb_hin_swa_sid_rus_gam_urd_tag_scr_tsn_spa_cic_mly_tha_mlt_tml_yor_ewe_uzb_svk_rom_azi_ven_vie_owc_swt_igb_zul	-0.38641443168536	-0.915281646296507	0.362410933497253
893	heb_swe_bam_hin_wly_amr_owc_scr_tur_uzb_yor_ind_swa_ctl_ben_bsq_arw_aeg_ven_cnt_nor_alb_moo_guj_akn_svk_fin_lda_fbf_est_fre_chh_geo_cze_ita_pan_mol_anl_mlt_dut_hun_ewe_bat_rom_sun_jpn_tml_kor_rus_glc_xho_mcd_tag_lit_gam_mly_mnd_prs_bem_ukr_sod_grk_krd_eng_spa_qcu_por_slo_urd_zul_amh_bos_hau_pol_jav_afr_swt_bul_tsn_mao_tha_tig_knd_ses_igb_aze_ger_lat_azi_cic_vie_sid_dyu_dgb_tsw	-0.649243548476887	-1.55327813642084	0.123753289141998
894	amr_rom_swt_krd_tig_owc_heb_bos_tur_azi_bam_ind_zul_slo_afr_bsq_ukr_amh_cic_mnd_grk_urd_dgb_ctl_bem_fre_fin_fbf_dyu_hun_por_gam_geo_mcd_alb_ita_dut_aeg_anl_swe_est_ewe_mly_mol_bat_jpn_knd_kor_guj_lit_lda_ger_tag_ben_sod_sun_cnt_nor_tsn_hin_wly_cze_scr_pol_eng_qcu_rus_glc_pan_moo_chh_lat_hau_svk_jav_prs_yor_spa_ses_mao_tha_sid_tml_igb_swa_aze_bul_arw_uzb_akn_vie_mlt_tsw_xho_ven	-0.930391309761913	-2.26284823592083	0.0259720100871797
895	mlt_fre_dyu_hin_gam_sid_hau_bos_aze_uzb_tsn_mao_yor_svk_afr_bsq_glc_tig_fbf_cnt_guj_spa_swa_prs_tsw_alb_est_dgb_igb_hun_lat_owc_geo_urd_mcd_nor_dut_chh_anl_ben_fin_xho_tag_lit_mly_jpn_tml_kor_rus_slo_bem_pol_bat_arw_heb_ind_mnd_ita_cic_ukr_aeg_por_krd_bul_pan_qcu_rom_cze_ctl_ses_amr_swe_sod_scr_jav_mol_akn_ger_ewe_sun_tha_wly_knd_moo_ven_tur_grk_eng_azi_swt_vie_amh_zul_lda_bam	0.383687064407314	0.903570290593859	0.368557857847019
896	gam_rom_tsw_ukr_aeg_tig_sod_afr_tur_uzb_dgb_mly_yor_ben_pan_bsq_por_chh_cic_cnt_mol_lat_dyu_cze_bem_fre_est_ven_moo_fin_glc_hau_geo_guj_ger_slo_krd_anl_mlt_dut_hun_tsn_bat_prs_jav_jpn_tml_kor_eng_spa_bam_alb_ind_bul_wly_tag_mnd_mcd_akn_arw_amh_bos_ita_scr_hin_qcu_lit_pol_grk_ewe_owc_ctl_heb_urd_sun_nor_zul_rus_fbf_mao_tha_amr_knd_lda_ses_azi_svk_swe_aze_swt_vie_sid_xho_igb_swa	0.0165098962249865	0.0388649635219138	0.969081359210437
897	amr_ctl_dgb_scr_hau_wly_gam_ukr_uzb_aze_zul_ind_bem_dut_ger_bsq_ben_mlt_xho_mnd_urd_hin_ewe_pol_ven_pan_hun_ses_tsw_est_guj_owc_geo_mcd_prs_por_eng_amh_sod_afr_fin_lda_jav_nor_tag_jpn_tml_kor_rus_krd_swa_svk_mao_swe_anl_bat_cnt_glc_cic_spa_tig_rom_lit_fre_cze_qcu_ita_bos_arw_akn_sid_alb_aeg_bul_mly_mol_tsn_grk_swt_sun_tha_heb_knd_bam_yor_azi_lat_slo_tur_fbf_vie_chh_igb_moo_dyu	0.52002913492584	1.22652316206467	0.223098171636078
898	hau_svk_tsw_swe_sod_sid_chh_krd_azi_aze_tsn_tag_fbf_glc_eng_bsq_pan_amh_cic_mnd_por_arw_yor_pol_bem_grk_est_ven_lda_fin_dut_heb_geo_bul_prs_ita_nor_owc_tig_lit_hun_zul_mao_mol_sun_jpn_knd_kor_rom_alb_ses_slo_bat_ukr_aeg_mly_cnt_afr_moo_scr_wly_fre_ctl_rus_spa_qcu_lat_bos_urd_xho_anl_guj_mlt_ben_ind_ger_swa_mcd_dyu_jav_tha_gam_tml_akn_dgb_tur_hin_cze_uzb_igb_vie_amr_bam_ewe_swt	0.460630057064337	1.08714033228964	0.279784390312085
899	sid_alb_yor_fre_hau_owc_amh_rom_aze_tur_bam_jav_cic_mol_pol_bsq_bul_sod_xho_cnt_ctl_arw_fbf_krd_akn_guj_est_bem_lda_hun_scr_chh_geo_urd_svk_pan_nor_heb_amr_mcd_fin_moo_mly_spa_ind_jpn_knd_kor_rus_hin_tsw_ita_sun_ben_gam_mao_mnd_por_dyu_ger_tig_lit_slo_glc_cze_qcu_dut_swe_lat_ewe_aeg_eng_mlt_ukr_bat_grk_ses_prs_igb_tag_tha_anl_tml_dgb_ven_azi_bos_afr_uzb_tsn_vie_wly_zul_swt_swa	-0.270674050914284	-0.640478406594402	0.523436594300496
900	tig_bos_dyu_nor_anl_sod_gam_spa_azi_uzb_ewe_mly_dgb_hin_urd_bsq_rom_heb_moo_cnt_swe_glc_ses_por_swt_grk_hun_bem_akn_est_ger_mlt_geo_dut_prs_afr_guj_sid_hau_arw_fin_fbf_bat_pol_ind_jpn_tml_kor_slo_krd_lda_eng_mao_lit_chh_jav_mnd_ctl_ven_lat_owc_mol_fre_ukr_svk_qcu_pan_rus_alb_bam_amr_cze_aeg_ben_sun_ita_igb_mcd_zul_tag_tha_wly_knd_swa_tsn_tur_scr_bul_aze_tsw_vie_amh_cic_xho_yor	0.490220689720476	1.15658031013315	0.250406178144253
901	owc_grk_fbf_ctl_wly_chh_anl_pan_tur_azi_yor_mly_cic_bos_mol_bsq_dut_amr_ses_cnt_urd_afr_swa_rom_lda_guj_hun_zul_bem_fin_mcd_amh_geo_ben_pol_arw_krd_aeg_sod_svk_est_tsn_bat_swe_tag_jpn_knd_kor_bul_scr_bam_cze_ind_ukr_gam_sun_mnd_eng_dgb_hin_sid_ita_ger_prs_glc_qcu_lat_lit_nor_dyu_hau_slo_mlt_rus_mao_spa_igb_por_akn_jav_tha_tig_tml_moo_tsw_aze_fre_alb_uzb_xho_vie_heb_ewe_ven_swt	-0.804499506238615	-1.94048291310705	0.0553498557865367
[truncated: 99 more rows]
