# Supplementary material for: Future Tense and Economic Decisions: Controlling for Cultural Evolution
Source: PLoS One. 2015 Jul 17;10(7):e0132145. doi: 10.1371/journal.pone.0132145 (PMC4506144; doi:10.1371/journal.pone.0132145)
Supplement: S8 Appendix — See README files within the various sub-folders. (ZIP) [file pone.0132145.s008.zip › S3_Code/Residuals_new/PGLS/PermuteResults/permute_B_SavingsWITHINFAM_40000.csv]

	ftr	r	t	p
1	chh_ukr_tsn_krd_sod_owc_hau_afr_azi_aze_igb_jav_fbf_pol_slo_bsq_prs_sid_ses_cnt_alb_ger_dgb_hin_akn_fre_fin_bam_moo_hun_glc_tig_geo_grk_svk_bos_rus_wly_amr_ita_est_cic_tag_rom_ind_jpn_tml_kor_urd_cze_zul_mol_mao_dut_gam_sun_mnd_guj_swa_swe_aeg_pan_mcd_lat_lit_qcu_arw_bul_por_xho_amh_nor_anl_spa_bat_ben_ven_ctl_swt_mly_tha_mlt_knd_yor_dyu_tur_scr_eng_uzb_ewe_vie_heb_lda_tsw_bem	-0.374679089426867	-0.888460106816876	0.376585501833837
2	owc_glc_lda_prs_sid_wly_gam_fre_uzb_aze_xho_bat_yor_ben_guj_bsq_urd_tig_cic_mnd_swe_ita_zul_pan_tsw_bul_hun_fbf_bam_fin_pol_amr_geo_krd_grk_rom_nor_hau_mlt_lat_est_swt_jav_mcd_tag_jpn_knd_kor_ctl_ger_swa_dut_mly_por_aeg_mao_cnt_spa_bem_ukr_heb_slo_bos_afr_cze_qcu_eng_mol_arw_akn_sod_alb_amh_svk_sun_lit_ewe_hin_dgb_ind_tha_chh_tml_ses_dyu_tur_rus_scr_azi_ven_vie_anl_igb_tsn_moo	0.786525797910659	1.87178884256836	0.064378772072452
3	amr_ben_tsn_pol_tig_hau_owc_ctl_uzb_tur_bam_mao_akn_eng_fre_bsq_arw_aeg_yor_mnd_slo_bos_ses_alb_swa_krd_hun_dyu_zul_est_ger_sid_geo_ukr_bul_glc_urd_mlt_anl_cze_fin_fbf_tag_lit_mly_jpn_knd_kor_dut_por_bem_swe_ind_rus_sod_bat_cnt_rom_moo_spa_amh_mcd_ita_nor_prs_qcu_lat_svk_scr_dgb_heb_pan_chh_mol_jav_hin_igb_afr_lda_sun_tha_wly_tml_swt_tsw_azi_guj_grk_aze_xho_vie_gam_ven_ewe_cic	-0.760529110581058	-1.82774338884979	0.0707946134527044
4	sid_ben_dyu_cze_aeg_chh_hau_arw_tur_azi_fbf_tag_ses_ger_hin_bsq_nor_wly_xho_cnt_prs_krd_ewe_por_dgb_dut_fin_bam_swt_est_spa_tig_geo_rus_pol_alb_swe_anl_amr_ita_hun_cic_jav_bos_mly_jpn_knd_kor_guj_fre_zul_glc_sun_slo_sod_mao_mnd_pan_bem_mol_amh_ctl_eng_mcd_grk_qcu_lat_bul_urd_yor_gam_rom_heb_svk_bat_afr_lda_scr_ven_ind_tha_mlt_tml_igb_tsn_uzb_ukr_lit_aze_swa_vie_owc_tsw_moo_akn	0.086273607401351	0.203234997423916	0.839395371749941
5	aeg_ger_swt_spa_amh_hau_mlt_ben_azi_uzb_dyu_mly_bam_ukr_rus_bsq_nor_sid_yor_cnt_scr_krd_xho_cze_zul_eng_fin_lda_tsn_est_dut_amr_geo_lit_bul_ita_rom_sod_chh_guj_hun_akn_tag_lat_ind_jpn_tml_kor_urd_afr_dgb_glc_bat_hin_tig_sun_mnd_alb_ven_grk_wly_slo_mol_swe_pan_qcu_bos_ctl_fre_bem_gam_mcd_owc_por_jav_pol_igb_arw_tsw_mao_tha_anl_knd_ewe_cic_tur_svk_prs_aze_fbf_vie_heb_ses_swa_moo	-0.652425537611661	-1.56145787926945	0.121812375848238
6	hau_lat_swa_grk_sod_amh_sid_dut_tur_uzb_ses_tag_zul_nor_ctl_bsq_ger_amr_tsn_cnt_arw_bos_tsw_hin_akn_rom_est_moo_yor_fin_spa_gam_geo_mol_guj_lit_ben_heb_wly_por_hun_swt_mao_cze_sun_jpn_knd_kor_svk_glc_xho_pan_mly_eng_tig_jav_mnd_fre_lda_alb_aeg_urd_prs_ita_rus_qcu_afr_slo_pol_igb_anl_swe_mlt_bul_ind_scr_ewe_krd_bem_bat_tha_chh_tml_fbf_bam_azi_mcd_ukr_aze_cic_vie_owc_dyu_dgb_ven	0.373162749443761	0.881309632758857	0.380422287538428
7	sod_mol_fbf_krd_hau_gam_owc_rus_aze_azi_dyu_ind_ewe_bul_ctl_bsq_pan_anl_ven_cnt_afr_urd_zul_slo_moo_scr_est_yor_tsw_hun_alb_aeg_geo_lit_nor_svk_ita_tig_wly_mcd_fin_igb_mly_spa_mao_jpn_knd_kor_swe_ger_dgb_eng_sun_fre_mlt_bat_mnd_grk_bem_ukr_amr_guj_lat_prs_pol_qcu_bos_rom_ben_cic_chh_cze_sid_arw_jav_hin_tsn_dut_bam_tag_tha_amh_tml_ses_akn_uzb_glc_por_tur_swa_vie_heb_swt_xho_lda	-0.262806342213309	-0.621188134040295	0.535995455649966
8	anl_ben_tsn_cze_sid_amr_heb_swe_uzb_aze_dgb_bat_yor_svk_krd_bsq_rom_owc_akn_mnd_scr_mcd_swa_glc_bem_slo_est_bam_fbf_hun_alb_hau_geo_ctl_hin_spa_dut_gam_amh_ger_fin_moo_mao_ukr_sun_jpn_tml_kor_guj_nor_igb_arw_mly_fre_tig_jav_cnt_bul_ses_lit_chh_lat_prs_afr_bos_qcu_eng_mol_pan_dyu_wly_urd_sod_pol_ind_rus_swt_ita_ewe_tag_tha_aeg_knd_cic_lda_azi_grk_por_tur_tsw_vie_mlt_ven_xho_zul	-1.31130955448194	-3.28455354649599	0.00144077135482071
9	chh_arw_dgb_lit_hau_amr_anl_pan_azi_uzb_xho_mly_akn_rus_guj_bsq_prs_wly_bam_mnd_bul_bos_zul_grk_cic_scr_fin_dyu_lda_est_urd_mlt_geo_mcd_dut_swe_mol_tig_sod_ukr_hun_igb_mao_alb_bat_jpn_tml_kor_spa_por_yor_pol_tag_cze_heb_jav_cnt_ben_tsn_krd_gam_afr_fre_ctl_glc_qcu_rom_svk_slo_ewe_owc_hin_aeg_nor_sun_ger_bem_ita_ven_ind_tha_amh_knd_tsw_moo_aze_eng_lat_tur_swt_vie_sid_swa_ses_fbf	0.368537072193021	0.867229016528414	0.388048671185249
10	hau_alb_dgb_pol_tig_gam_wly_ctl_aze_tur_yor_jav_bem_ger_bos_bsq_rus_mlt_tsn_cnt_swe_cze_ewe_por_fbf_afr_est_dyu_moo_hun_glc_owc_geo_hin_dut_ukr_spa_amr_anl_scr_fin_bam_ind_mcd_mly_jpn_knd_kor_arw_ita_swa_rom_bat_fre_aeg_tag_mnd_grk_cic_nor_heb_urd_guj_pan_ben_qcu_eng_krd_lit_akn_amh_mol_chh_lat_mao_prs_swt_bul_ses_sun_tha_sod_tml_tsw_igb_uzb_svk_slo_azi_zul_vie_sid_xho_lda_ven	-0.459701866729468	-1.09523061738232	0.276243917806032
11	sod_alb_swa_fre_aeg_sid_wly_bos_uzb_azi_xho_jav_moo_lat_ctl_bsq_rus_amr_dgb_cnt_scr_grk_dyu_swe_ven_glc_fin_tsw_zul_est_rom_hau_geo_pan_lit_spa_hin_gam_owc_ben_hun_ewe_sun_slo_bat_jpn_knd_kor_afr_svk_bem_pol_tag_krd_tig_mao_mnd_nor_cic_eng_chh_ger_ita_dut_por_qcu_urd_cze_mol_yor_amh_bul_anl_arw_mly_ukr_lda_guj_akn_ind_tha_mlt_tml_igb_tsn_aze_mcd_prs_tur_fbf_vie_heb_swt_ses_bam	0.873119148988805	2.0668710137348	0.0415256617062409
12	wly_pol_yor_urd_heb_hau_sid_afr_azi_uzb_dyu_tag_tsw_alb_spa_bsq_krd_owc_ven_mnd_lat_eng_xho_ger_swt_lit_est_lda_zul_hun_por_sod_geo_arw_hin_cze_rom_anl_aeg_slo_fin_bam_sun_guj_jav_jpn_tml_kor_fre_rus_moo_ctl_mly_prs_mlt_ind_cnt_glc_igb_ita_tig_nor_bos_scr_swe_qcu_dut_grk_mcd_ses_amr_ben_gam_mol_bat_pan_bem_ukr_cic_mao_tha_amh_knd_fbf_ewe_tur_svk_bul_aze_akn_vie_chh_tsn_swa_dgb	-0.298401807586804	-0.706332419509725	0.481747262175838
13	owc_mol_dyu_nor_hau_anl_tig_cze_uzb_tur_ses_tag_xho_ben_urd_bsq_scr_chh_swt_cnt_lit_glc_bem_por_igb_arw_fin_ewe_tsw_hun_fre_mlt_geo_bul_krd_mcd_spa_gam_amh_alb_est_tsn_sun_bos_mly_jpn_tml_kor_ukr_guj_fbf_slo_mao_ita_sod_jav_mnd_svk_yor_swe_heb_pan_grk_pol_ctl_qcu_rus_eng_prs_lda_aeg_lat_wly_rom_ind_ger_akn_hin_bam_bat_tha_amr_knd_swa_ven_aze_afr_dut_azi_dgb_vie_sid_cic_zul_moo	0.371804099865451	0.877155554023217	0.382662441725191
14	tig_slo_dgb_svk_hau_mlt_anl_grk_tur_azi_ven_mly_tsw_cze_lat_bsq_spa_gam_tsn_cnt_eng_pan_igb_bos_lda_ukr_est_ses_xho_fin_afr_chh_geo_hin_glc_swe_mol_heb_sid_pol_hun_swa_tag_nor_mao_jpn_tml_kor_guj_urd_swt_por_sun_ben_amr_ind_mnd_arw_bem_ctl_aeg_ita_mcd_scr_bul_qcu_alb_dut_krd_moo_owc_fre_sod_rus_bat_lit_ewe_rom_fbf_jav_tha_wly_knd_akn_zul_uzb_prs_ger_aze_dyu_vie_amh_cic_yor_bam	-0.00746931357478498	-0.0176050657031008	0.985991630098452
15	gam_scr_akn_ukr_hau_sod_aeg_ctl_uzb_azi_moo_jav_bem_svk_krd_bsq_por_amh_xho_mnd_mcd_mol_tsn_bul_swa_nor_fin_cic_yor_hun_dut_amr_geo_pan_fre_ger_arw_owc_heb_afr_est_dgb_tag_swe_sun_jpn_knd_kor_alb_guj_ven_prs_mao_hin_chh_ind_cnt_lit_igb_urd_wly_glc_ben_slo_cze_qcu_bos_pol_spa_tsw_sid_eng_mlt_ita_bat_lat_swt_rom_fbf_mly_tha_anl_tml_ewe_lda_tur_grk_rus_aze_zul_vie_tig_ses_bam_dyu	-0.488761197130718	-1.16236457342714	0.248061589596395
16	sod_grk_moo_guj_mlt_wly_amh_scr_tur_azi_zul_ind_tsn_hin_spa_bsq_urd_owc_bam_cnt_swe_mol_cic_lit_swa_slo_hun_dgb_akn_fin_ctl_sid_geo_rom_eng_arw_cze_hau_gam_svk_est_fbf_bat_ben_mly_jpn_tml_kor_ita_fre_bem_pol_sun_dut_aeg_jav_mnd_por_lda_lat_heb_ger_ukr_prs_mcd_qcu_pan_bos_alb_ses_anl_bul_chh_nor_tag_glc_tsw_krd_ewe_mao_tha_amr_knd_dyu_swt_aze_rus_afr_uzb_xho_vie_tig_ven_yor_igb	0.924287450096138	2.21267646984309	0.0293674558659069
17	gam_hin_igb_spa_mlt_tig_sid_guj_aze_tur_zul_sun_dgb_ctl_swe_bsq_mcd_owc_yor_mnd_scr_alb_swa_bos_fbf_glc_fin_moo_dyu_hun_svk_heb_geo_eng_rus_mol_krd_wly_amr_slo_est_ven_mao_rom_mly_jpn_knd_kor_prs_lit_bam_cze_tag_ger_sod_jav_cnt_ben_xho_grk_anl_ita_lat_afr_nor_qcu_por_pol_arw_bem_hau_bul_chh_fre_bat_dut_tsw_ukr_swt_ind_tha_amh_tml_tsn_cic_azi_urd_pan_uzb_ewe_vie_aeg_ses_akn_lda	0.283644591431757	0.668807726064199	0.505274918654129
18	chh_spa_moo_fre_sod_anl_wly_por_azi_tur_tsn_jav_dyu_bul_mcd_bsq_arw_heb_ses_mnd_bos_alb_bam_ger_igb_scr_fin_yor_ven_est_rom_mlt_geo_guj_urd_mol_lat_gam_hau_ben_hun_bem_tag_rus_mly_jpn_tml_kor_cze_pol_dgb_ita_sun_ctl_amr_bat_cnt_hin_swa_krd_amh_dut_afr_prs_pan_qcu_lit_grk_ukr_cic_tig_swe_owc_svk_ind_glc_tsw_nor_swt_mao_tha_aeg_knd_lda_zul_uzb_slo_eng_aze_xho_vie_sid_akn_ewe_fbf	-0.723860346770936	-1.73932611167069	0.0852861065724183
19	tig_ben_dyu_eng_hau_amh_wly_prs_uzb_aze_ewe_jav_ses_bul_fre_bsq_alb_amr_tsn_cnt_grk_glc_igb_slo_ven_hin_hun_dgb_zul_fin_afr_chh_geo_pan_bos_spa_lit_mlt_gam_arw_est_bam_mly_ukr_bat_jpn_knd_kor_krd_lat_cic_svk_mao_cze_anl_tag_mnd_mcd_akn_guj_sod_mol_ctl_urd_ita_qcu_dut_ger_scr_swt_aeg_por_heb_pol_ind_swe_fbf_rus_tsw_sun_tha_owc_tml_xho_moo_tur_nor_rom_azi_yor_vie_sid_swa_bem_lda	0.893307993617805	2.14391637220498	0.0346478944615492
20	mlt_svk_dgb_lit_wly_anl_amh_grk_tur_aze_bem_tag_akn_swe_ben_bsq_prs_aeg_tsn_cnt_hin_slo_ewe_cze_xho_glc_hun_ven_ses_fin_guj_owc_geo_dut_ctl_krd_alb_sod_tig_ukr_est_igb_sun_mol_mly_jpn_tml_kor_arw_rus_bam_bul_mao_nor_gam_bat_mnd_rom_dyu_ita_sid_bos_por_afr_spa_qcu_mcd_scr_pol_swa_chh_eng_heb_ger_ind_urd_cic_lat_zul_jav_tha_hau_knd_tsw_fbf_azi_pan_fre_uzb_moo_vie_amr_swt_yor_lda	-0.433064278425208	-1.02708773501421	0.307043161524636
21	mlt_afr_swt_mcd_sod_tig_anl_ben_azi_uzb_bam_jav_fbf_ita_dut_bsq_arw_aeg_tsw_mnd_por_ctl_xho_pol_dyu_eng_est_moo_swa_hun_glc_wly_geo_lat_scr_fre_ukr_sid_heb_guj_fin_tsn_tag_nor_ind_jpn_knd_kor_bul_urd_zul_mol_sun_cze_gam_mly_cnt_grk_lda_lit_amh_ger_prs_krd_rus_qcu_bos_alb_spa_dgb_owc_swe_hau_rom_bat_slo_ses_hin_ewe_mao_tha_chh_tml_cic_yor_aze_svk_pan_tur_bem_vie_amr_ven_akn_igb	-0.924920651534555	-2.24003773575276	0.0274704888813584
22	gam_arw_ven_pan_tig_amh_hau_svk_uzb_azi_moo_bat_igb_ger_eng_bsq_hin_sod_akn_cnt_spa_grk_cic_mcd_swa_lit_fin_swt_ewe_hun_lat_amr_geo_glc_prs_scr_por_mlt_chh_pol_est_bem_mao_bul_ind_jpn_knd_kor_dut_ctl_lda_ben_mly_fre_heb_sun_mnd_rus_zul_krd_aeg_cze_ukr_bos_afr_qcu_alb_ita_nor_dyu_anl_slo_owc_guj_tag_rom_tsw_swe_tsn_jav_tha_sid_tml_xho_ses_tur_urd_mol_aze_fbf_vie_wly_dgb_yor_bam	0.192343771020832	0.453239699982448	0.651431888931919
23	sid_nor_swa_guj_gam_amr_heb_ita_azi_uzb_fbf_sun_ven_slo_alb_bsq_ukr_owc_bam_cnt_urd_eng_bem_mcd_moo_lat_fin_tsw_xho_est_pan_mlt_geo_bos_ben_svk_hin_hau_aeg_mol_hun_akn_ind_ctl_mly_jpn_tml_kor_krd_fre_swt_scr_mao_grk_chh_tag_mnd_cze_ses_lit_amh_por_rom_glc_bul_qcu_ger_pol_dut_lda_wly_afr_tig_spa_bat_prs_dgb_rus_tsn_jav_tha_sod_knd_igb_yor_tur_arw_swe_aze_ewe_vie_anl_zul_dyu_cic	-0.952249120034393	-2.31217743784687	0.0229748518346136
24	amh_ctl_ses_lit_sid_owc_aeg_rom_tur_uzb_fbf_mao_lda_fre_cze_bsq_ukr_wly_bem_mnd_ben_pan_ven_urd_swt_ger_hun_bam_zul_fin_afr_gam_geo_bos_lat_spa_bul_mlt_sod_por_est_tsn_mly_eng_sun_jpn_knd_kor_glc_swe_dgb_dut_tag_rus_chh_ind_cnt_nor_ewe_scr_tig_mol_guj_hin_grk_qcu_prs_svk_mcd_igb_amr_arw_anl_pol_bat_alb_yor_ita_dyu_jav_tha_heb_tml_akn_swa_aze_krd_slo_azi_xho_vie_hau_cic_moo_tsw	-0.110282052558199	-0.260044818163413	0.795404056163112
25	gam_krd_tsw_arw_wly_amh_sid_fre_aze_tur_swa_bat_akn_rom_pol_bsq_svk_heb_ven_mnd_spa_por_dgb_bul_moo_ukr_hun_yor_igb_est_bos_owc_geo_guj_glc_cze_afr_amr_sod_ctl_fin_fbf_jav_slo_mao_jpn_tml_kor_eng_ben_swt_lat_mly_grk_aeg_tag_cnt_swe_bem_hin_hau_nor_prs_lit_pan_qcu_ger_urd_scr_ses_anl_alb_tig_ita_ind_mol_lda_rus_tsn_sun_tha_chh_knd_xho_ewe_uzb_dut_mcd_azi_bam_vie_mlt_cic_zul_dyu	0.304591638428635	0.719365178658199	0.473719758605153
26	hau_krd_ewe_mol_amh_heb_tig_lit_azi_tur_igb_ind_moo_lat_ukr_bsq_cze_anl_ven_cnt_svk_dut_dgb_guj_tsn_bul_fin_tsw_zul_hun_ita_owc_geo_ctl_prs_hin_afr_amr_sod_grk_est_fbf_sun_fre_mly_jpn_knd_kor_scr_ger_swt_urd_bat_glc_wly_mao_mnd_alb_akn_nor_mlt_spa_swe_arw_por_qcu_pol_pan_ben_bam_chh_rus_sid_rom_jav_eng_swa_slo_xho_tag_tha_aeg_tml_lda_ses_uzb_bos_mcd_aze_dyu_vie_gam_cic_yor_bem	-1.31056553184291	-3.26144918095857	0.00155021082934706
27	wly_fre_yor_afr_aeg_sid_amh_nor_uzb_tur_dyu_mly_ses_bul_cze_bsq_por_sod_lda_cnt_svk_scr_bam_ita_ven_dut_hun_swt_fbf_fin_eng_heb_geo_grk_pan_alb_pol_owc_amr_spa_est_moo_tag_lit_bat_jpn_tml_kor_guj_hin_tsw_lat_jav_ctl_mlt_ind_mnd_slo_dgb_mcd_chh_urd_bos_arw_krd_qcu_ukr_glc_mol_cic_anl_rom_gam_rus_sun_ger_tsn_ben_akn_mao_tha_hau_knd_bem_xho_aze_prs_swe_azi_ewe_vie_tig_zul_igb_swa	-0.0543762209117794	-0.128207620967947	0.898261505911432
28	wly_bul_igb_guj_amh_owc_sid_ger_uzb_aze_tsw_sun_dyu_eng_mol_bsq_nor_gam_fbf_mnd_dut_por_bam_ben_swa_rus_hun_bem_dgb_est_lit_heb_geo_fre_prs_slo_scr_mlt_amr_cze_fin_ewe_mly_swe_bat_jpn_knd_kor_ita_grk_ses_mcd_tag_spa_aeg_mao_cnt_bos_xho_krd_hau_ukr_hin_rom_glc_qcu_svk_urd_lat_yor_anl_arw_sod_pan_ind_afr_tsn_pol_lda_jav_tha_chh_tml_zul_moo_tur_ctl_alb_azi_akn_vie_tig_ven_cic_swt	0.378098312859237	0.892042947407224	0.37467218457431
29	chh_rus_tsw_por_amr_sid_anl_ctl_aze_azi_cic_mao_zul_arw_krd_bsq_grk_aeg_ewe_cnt_pan_ita_ven_cze_swa_pol_est_ses_bam_fin_glc_amh_geo_bul_svk_lit_urd_gam_sod_lat_hun_akn_bat_ger_jav_jpn_knd_kor_mol_bos_swt_guj_ind_swe_heb_tag_mnd_scr_moo_spa_tig_hin_rom_mcd_nor_qcu_ben_eng_ukr_dyu_hau_alb_owc_prs_sun_slo_tsn_fre_lda_mly_tha_mlt_tml_dgb_xho_tur_afr_dut_uzb_yor_vie_wly_fbf_bem_igb	-0.332940268720943	-0.787595307573604	0.432936198596426
30	aeg_arw_ses_ita_anl_owc_heb_cze_uzb_azi_bam_sun_swa_alb_afr_bsq_hin_wly_fbf_cnt_prs_ukr_bem_bul_dyu_svk_fin_tsn_lda_est_guj_chh_geo_scr_grk_fre_lat_mlt_sod_nor_hun_yor_mao_rus_jav_jpn_knd_kor_krd_ben_tsw_swe_tag_mcd_amh_bat_mnd_rom_dgb_bos_tig_slo_spa_lit_por_qcu_mol_urd_eng_cic_gam_ger_amr_pan_mly_pol_ewe_glc_moo_ind_tha_sid_tml_ven_akn_aze_dut_ctl_tur_swt_vie_hau_xho_zul_igb	-0.300750058842439	-0.711942156431295	0.478282767198403
31	sid_ctl_ewe_alb_sod_tig_wly_swe_aze_azi_cic_bat_dyu_mcd_eng_bsq_por_heb_swa_cnt_ita_grk_xho_lat_bem_glc_est_swt_bam_fin_pan_aeg_geo_pol_svk_scr_prs_owc_anl_dut_hun_moo_tag_mol_sun_jpn_knd_kor_ukr_arw_akn_rom_ind_krd_gam_mly_mnd_spa_tsw_nor_amh_bos_ger_cze_urd_qcu_ben_guj_hin_tsn_mlt_rus_chh_bul_mao_lit_ven_slo_ses_jav_tha_amr_tml_igb_zul_uzb_fre_afr_tur_yor_vie_hau_dgb_lda_fbf	-0.978013071494332	-2.3844811608275	0.0191334660932263
32	anl_lit_fbf_ben_amr_owc_chh_lat_tur_aze_tsn_ind_swa_afr_scr_bsq_mcd_sod_swt_cnt_rom_glc_xho_nor_ewe_urd_est_yor_moo_fin_bul_amh_geo_alb_ukr_swe_spa_gam_wly_mol_hun_zul_jav_slo_mao_jpn_tml_kor_hin_por_akn_ita_bat_dut_hau_mly_mnd_arw_lda_svk_mlt_pol_pan_eng_ctl_qcu_grk_guj_rus_igb_sid_prs_heb_bos_sun_krd_ven_fre_bam_tag_tha_tig_knd_bem_ses_azi_cze_ger_uzb_dyu_vie_aeg_dgb_cic_tsw	-0.452116554048504	-1.07477991346384	0.285253853617471
33	gam_spa_dgb_pol_chh_anl_heb_scr_uzb_tur_dyu_tag_tsw_por_mol_bsq_swe_aeg_igb_mnd_rom_glc_swa_ukr_zul_bul_est_bem_bam_fin_eng_wly_geo_bos_pan_cze_arw_sod_tig_slo_hun_cic_sun_ctl_mly_jpn_knd_kor_rus_svk_lda_lat_jav_mcd_owc_ind_cnt_fre_ses_hin_hau_prs_nor_ita_lit_qcu_ger_dut_alb_fbf_mlt_guj_sid_afr_mao_ben_moo_grk_ven_bat_tha_amh_tml_ewe_swt_azi_urd_krd_aze_xho_vie_amr_yor_akn_tsn	-0.379767890706157	-0.899880284365127	0.370508207684368
34	amh_bos_bam_guj_mlt_gam_heb_mol_azi_uzb_fbf_ind_yor_lit_alb_bsq_ger_anl_swt_cnt_scr_mcd_tsw_grk_lda_spa_fin_akn_cic_hun_arw_sod_geo_por_glc_afr_pol_hau_amr_ita_est_zul_sun_urd_tag_jpn_knd_kor_lat_krd_dgb_svk_mly_fre_owc_mao_mnd_rus_igb_hin_tig_slo_pan_rom_ben_qcu_prs_nor_ukr_ses_aeg_ctl_wly_cze_jav_dut_xho_swe_ven_bat_tha_chh_tml_moo_tsn_aze_eng_bul_tur_dyu_vie_sid_swa_bem_ewe	-0.543836417905159	-1.29643770448481	0.198032488769629
35	sid_krd_yor_afr_mlt_aeg_hau_rom_aze_uzb_cic_jav_moo_ita_ukr_bsq_swe_gam_ven_cnt_ger_por_tsn_bos_bem_pan_est_swt_zul_hun_grk_wly_geo_lit_hin_lat_nor_tig_anl_arw_fin_ewe_ind_mcd_sun_jpn_knd_kor_fre_spa_akn_guj_mao_prs_sod_tag_mnd_glc_lda_cze_heb_urd_slo_dut_scr_qcu_eng_alb_ctl_igb_amh_ben_amr_mol_bat_pol_dgb_bul_xho_mly_tha_chh_tml_tsw_bam_tur_rus_svk_azi_ses_vie_owc_fbf_dyu_swa	-0.37703199924648	-0.892894070876254	0.374218564767937
36	sod_hin_bem_spa_anl_hau_wly_svk_aze_uzb_ven_mao_xho_fre_ukr_bsq_pan_heb_bam_cnt_pol_afr_igb_cze_yor_bos_hun_moo_tsw_fin_grk_aeg_geo_rus_guj_glc_por_amh_tig_mol_est_cic_sun_swe_jav_jpn_knd_kor_mcd_rom_ewe_urd_ind_arw_chh_tag_mnd_ben_akn_ita_sid_slo_scr_alb_bul_qcu_lit_ctl_lat_swt_mlt_eng_gam_krd_bat_prs_dgb_ger_ses_mly_tha_owc_tml_swa_fbf_azi_nor_dut_tur_lda_vie_amr_tsn_zul_dyu	-0.505962435270368	-1.20493815951672	0.231284418041036
37	mlt_arw_ven_ita_amr_hau_sid_krd_uzb_tur_swt_tag_swa_por_svk_bsq_bul_amh_igb_cnt_guj_ukr_bem_hin_tsw_fre_fin_fbf_zul_hun_scr_heb_geo_grk_lit_dut_rom_chh_tig_spa_est_bam_jav_rus_sun_jpn_tml_kor_cze_nor_ewe_alb_mly_mol_wly_ind_mnd_mcd_moo_ben_sod_eng_pan_slo_glc_qcu_lat_afr_prs_akn_gam_bos_aeg_ctl_mao_urd_xho_ger_dyu_bat_tha_anl_knd_cic_yor_azi_pol_swe_aze_ses_vie_owc_dgb_lda_tsn	-0.164889063689481	-0.389369934341856	0.697892684373514
38	chh_rom_igb_ger_owc_sod_anl_hin_azi_aze_fbf_bat_cic_ctl_urd_bsq_slo_mlt_bem_cnt_fre_krd_bam_mol_swt_scr_est_moo_tsn_fin_cze_amh_geo_pol_afr_guj_alb_sid_gam_lat_hun_akn_mao_swe_jav_jpn_knd_kor_prs_pan_zul_ben_mly_bos_hau_sun_mnd_dut_swa_ita_aeg_svk_lit_rus_por_qcu_ukr_spa_nor_tsw_amr_mcd_heb_grk_tag_eng_ses_bul_xho_ind_tha_tig_tml_lda_dyu_uzb_glc_arw_tur_dgb_vie_wly_ven_yor_ewe	0.663718863778484	1.57355570639363	0.118986193929004
39	owc_por_swt_rus_hau_amr_amh_nor_tur_azi_moo_sun_bam_ita_ctl_bsq_urd_aeg_zul_cnt_arw_bul_tsw_guj_igb_grk_fin_swa_lda_hun_swe_sid_geo_scr_rom_ger_prs_tig_sod_fre_est_ewe_mly_pan_bat_jpn_tml_kor_bos_cze_cic_ukr_jav_eng_heb_ind_mnd_afr_bem_alb_anl_slo_mol_lit_krd_qcu_ben_lat_glc_dgb_gam_svk_chh_hin_tag_dut_yor_pol_dyu_mao_tha_wly_knd_akn_ven_aze_mcd_spa_uzb_ses_vie_mlt_xho_fbf_tsn	-0.431433326684751	-1.0243398935615	0.308331844101161
40	owc_fre_swt_pan_amr_mlt_gam_hin_tur_uzb_ven_tag_bam_lit_ctl_bsq_bos_tig_ewe_mnd_ger_svk_bem_eng_fbf_prs_est_ses_akn_hun_urd_sod_geo_alb_glc_cze_guj_hau_chh_scr_fin_cic_sun_rus_ind_jpn_tml_kor_ben_spa_tsn_lat_jav_dut_amh_mao_cnt_nor_dgb_swe_anl_ukr_krd_pol_afr_qcu_rom_grk_slo_yor_sid_por_wly_ita_mly_mcd_swa_arw_lda_bat_tha_aeg_knd_moo_zul_aze_mol_bul_azi_dyu_vie_heb_igb_xho_tsw	-0.133930616882585	-0.315918750535858	0.752772088047189
41	chh_bul_fbf_eng_owc_amr_aeg_cze_azi_tur_swt_mao_ven_scr_spa_bsq_hin_sod_zul_mnd_ben_pan_dyu_bos_dgb_afr_hun_tsw_swa_fin_lit_hau_geo_arw_ukr_ctl_lat_tig_anl_urd_est_igb_jav_mcd_mly_jpn_tml_kor_mol_rus_yor_swe_ind_ger_amh_tag_cnt_slo_bam_glc_heb_dut_grk_rom_pol_qcu_krd_fre_guj_cic_sid_alb_mlt_por_sun_nor_bem_ita_xho_bat_tha_gam_knd_ewe_tsn_uzb_prs_svk_aze_moo_vie_wly_ses_akn_lda	-0.533052870188467	-1.27112696252935	0.206853637332659
42	tig_spa_lda_mcd_sid_amh_wly_ger_tur_uzb_igb_tag_xho_arw_nor_bsq_grk_amr_cic_mnd_prs_mol_moo_eng_ewe_slo_fin_ven_zul_est_ukr_sod_geo_guj_krd_por_fre_chh_owc_ben_hun_akn_ind_bul_mly_jpn_tml_kor_rus_ctl_dyu_dut_mao_svk_aeg_bat_cnt_afr_tsw_pol_mlt_hin_swe_glc_lit_qcu_bos_urd_alb_tsn_gam_ita_heb_rom_sun_lat_swa_scr_ses_jav_tha_anl_knd_fbf_bam_azi_pan_cze_aze_swt_vie_hau_yor_bem_dgb	-0.018557087421663	-0.0436936784721775	0.96524225608273
43	tig_lat_bam_mcd_amr_heb_sid_rom_azi_tur_tsn_tag_fbf_spa_ben_bsq_dut_chh_moo_cnt_lit_ctl_cic_prs_swt_ger_est_igb_dgb_fin_arw_amh_geo_krd_guj_bos_cze_aeg_sod_por_hun_zul_jav_rus_ind_jpn_tml_kor_pol_scr_ven_slo_mao_hin_owc_mly_mnd_grk_ses_fre_hau_swe_urd_glc_alb_qcu_svk_nor_afr_dyu_wly_eng_anl_bul_bat_pan_akn_mol_swa_sun_tha_mlt_knd_lda_yor_aze_ukr_ita_uzb_bem_vie_gam_xho_tsw_ewe	0.50353826254636	1.18874850340908	0.237565223703355
44	gam_pol_zul_rom_tig_sid_mlt_krd_aze_azi_swt_sun_ewe_prs_bul_bsq_hin_heb_bam_cnt_ita_arw_tsn_eng_tsw_ukr_hun_xho_akn_fin_mcd_chh_geo_nor_ctl_guj_ger_amh_sod_spa_est_ses_mao_fre_mly_jpn_tml_kor_swe_slo_swa_rus_bat_mol_anl_tag_mnd_cze_dgb_grk_hau_bos_alb_scr_lit_qcu_urd_lat_pan_cic_aeg_dut_amr_afr_jav_por_dyu_svk_ven_ind_tha_wly_knd_lda_bem_uzb_glc_ben_tur_yor_vie_owc_moo_fbf_igb	0.729499643600617	1.73285400242202	0.0864363565468848
45	sod_eng_akn_urd_anl_tig_heb_glc_uzb_azi_swt_ind_ewe_krd_guj_bsq_ger_owc_moo_cnt_dut_ita_bam_pol_dyu_afr_est_xho_tsw_hun_svk_gam_geo_bos_arw_grk_lat_sid_amh_mcd_fin_ses_mly_ben_jav_jpn_tml_kor_swe_rus_lda_alb_bat_por_chh_tag_mnd_lit_zul_bul_mlt_ukr_mol_fre_hin_qcu_scr_cze_prs_tsn_amr_slo_hau_rom_mao_pan_fbf_nor_igb_sun_tha_aeg_knd_bem_swa_tur_ctl_spa_aze_cic_vie_wly_yor_dgb_ven	0.0600890198919985	0.141357847998088	0.887893005116422
46	sod_ben_igb_ita_heb_tig_mlt_swe_azi_aze_tsn_mao_ewe_dut_fre_bsq_bul_aeg_lda_mnd_urd_por_xho_ukr_dyu_cze_fin_ses_moo_hun_rus_gam_geo_slo_scr_svk_grk_chh_anl_pol_est_zul_tag_bos_sun_jpn_knd_kor_lit_ctl_ven_alb_jav_eng_sid_ind_cnt_mcd_swt_afr_amh_arw_glc_prs_spa_qcu_ger_nor_guj_fbf_wly_rom_owc_pan_mly_hin_tsw_krd_akn_bat_tha_hau_tml_bam_bem_uzb_lat_mol_tur_yor_vie_amr_swa_dgb_cic	-0.496109525921937	-1.17892819899664	0.241434187025404
47	mlt_nor_bem_grk_gam_amr_tig_guj_uzb_tur_xho_mly_moo_krd_afr_bsq_svk_anl_akn_mnd_mol_ben_lda_hin_swa_swe_est_igb_tsw_hun_slo_aeg_geo_pol_lat_ctl_bos_chh_sod_ger_fin_cic_mao_mcd_jav_jpn_knd_kor_pan_scr_tsn_fre_sun_prs_owc_tag_cnt_arw_bam_urd_wly_glc_por_dut_spa_qcu_rom_cze_ita_yor_hau_lit_sid_alb_ind_bul_ewe_rus_dyu_bat_tha_amh_tml_ses_fbf_aze_eng_ukr_azi_ven_vie_heb_zul_swt_dgb	-0.292021223076348	-0.690740620954131	0.491449000963259
48	heb_lat_akn_lit_amr_owc_sod_ukr_tur_aze_ewe_ind_swa_scr_pan_bsq_swe_chh_lda_mnd_spa_rom_xho_grk_tsn_bul_fin_zul_ses_est_mcd_wly_geo_glc_ctl_urd_ben_aeg_tig_slo_hun_bem_sun_cze_bat_jpn_tml_kor_dut_afr_tsw_svk_mao_nor_hau_tag_cnt_eng_moo_arw_mlt_hin_ger_rus_ita_qcu_guj_prs_por_igb_sid_bos_gam_fre_jav_pol_yor_krd_ven_mly_tha_amh_knd_swt_dgb_azi_alb_mol_uzb_dyu_vie_anl_cic_fbf_bam	-0.490924379377378	-1.16692761173	0.246223057142584
49	mlt_mcd_igb_rus_amr_sod_amh_ukr_aze_uzb_swa_sun_moo_guj_scr_bsq_grk_sid_akn_mnd_swe_arw_fbf_ben_tsn_bos_fin_lda_yor_hun_por_wly_geo_slo_lit_rom_ctl_owc_anl_alb_est_swt_bat_mol_mly_jpn_knd_kor_ger_pol_cic_svk_mao_urd_tig_tag_cnt_spa_tsw_ita_chh_krd_prs_fre_glc_qcu_hin_bul_afr_dyu_aeg_dut_heb_lat_jav_eng_bem_pan_dgb_ind_tha_hau_tml_ses_ewe_tur_cze_nor_azi_ven_vie_gam_xho_bam_zul	0.112910475073084	0.266186371476359	0.790684934706089
50	chh_glc_fbf_arw_anl_heb_aeg_afr_uzb_tur_igb_jav_akn_cze_scr_bsq_prs_mlt_cic_mnd_nor_krd_zul_ita_tsw_slo_est_xho_ven_fin_urd_sid_geo_lit_dut_eng_alb_wly_amr_lat_hun_dgb_ind_ben_sun_jpn_knd_kor_bul_guj_bem_rus_tag_mcd_amh_bat_cnt_swe_tsn_hin_owc_spa_por_rom_bos_qcu_fre_grk_pol_dyu_hau_ger_gam_ctl_mao_svk_ewe_pan_bam_mly_tha_sod_tml_yor_swa_azi_mol_ukr_aze_moo_vie_tig_lda_ses_swt	-0.188425139023177	-0.444447393672186	0.657751715336151
51	amr_spa_ewe_swe_owc_sid_aeg_svk_uzb_azi_ven_bat_igb_dut_ctl_bsq_scr_tig_ses_mnd_mcd_urd_swt_slo_swa_ita_hun_bem_dyu_fin_ukr_amh_geo_hin_rom_lat_nor_chh_wly_ben_est_bam_jav_mol_sun_jpn_tml_kor_eng_pan_yor_ger_mao_alb_anl_mly_cnt_rus_tsn_cze_gam_glc_afr_fre_pol_qcu_bul_prs_grk_cic_mlt_krd_hau_bos_tag_lit_akn_arw_lda_ind_tha_heb_knd_moo_xho_aze_guj_por_tur_dgb_vie_sod_zul_tsw_fbf	0.167652528846356	0.39413068040766	0.694386849135925
52	tig_alb_fbf_eng_sod_aeg_gam_swe_azi_tur_tsn_jav_akn_arw_hin_bsq_prs_amr_bam_cnt_scr_pan_lda_lit_moo_lat_est_swt_dyu_fin_afr_wly_geo_pol_bos_ukr_fre_sid_mlt_nor_hun_dgb_tag_bul_ind_jpn_tml_kor_ita_krd_ven_svk_sun_rus_owc_mly_mnd_cze_xho_glc_anl_rom_ctl_urd_ger_qcu_mol_por_mcd_yor_heb_grk_hau_guj_bat_spa_igb_dut_swa_mao_tha_chh_knd_zul_tsw_aze_ben_slo_uzb_cic_vie_amh_bem_ses_ewe	0.30619071719727	0.721421204708434	0.472460212762116
53	sod_bos_tsw_mol_gam_owc_aeg_swe_azi_tur_fbf_jav_dyu_eng_pan_bsq_lit_hau_cic_mnd_lat_alb_swt_ben_bem_svk_fin_ewe_zul_est_dut_mlt_geo_pol_afr_ita_slo_amh_wly_rom_hun_xho_ind_cze_sun_jpn_tml_kor_guj_hin_yor_mcd_mly_urd_heb_tag_cnt_nor_ses_krd_sid_arw_fre_scr_spa_qcu_grk_ukr_prs_akn_tig_rus_anl_ctl_bat_glc_swa_ger_igb_mao_tha_amr_knd_lda_dgb_uzb_por_bul_aze_bam_vie_chh_tsn_ven_moo	-0.303388913107316	-0.717203133049245	0.475046274584529
54	tig_urd_ewe_por_amh_chh_mlt_eng_aze_azi_tsn_bat_tsw_pol_pan_bsq_grk_anl_ven_cnt_slo_ukr_igb_arw_moo_bos_est_akn_xho_hun_ben_wly_geo_lat_rom_mol_nor_sid_gam_ger_fin_zul_sun_prs_ind_jpn_knd_kor_afr_cze_lda_spa_mly_lit_aeg_jav_mnd_ita_swt_guj_heb_svk_fre_scr_glc_qcu_bul_swe_rus_dgb_amr_krd_hau_dut_mao_ctl_bem_mcd_swa_tag_tha_owc_tml_cic_dyu_uzb_alb_hin_tur_fbf_vie_sod_bam_yor_ses	0.277972276448075	0.655012895647367	0.514076327760618
55	amh_slo_dgb_grk_sid_anl_heb_bos_aze_azi_bam_tag_ses_mcd_cze_bsq_ukr_mlt_cic_cnt_arw_eng_bem_scr_akn_rus_hun_swa_yor_est_spa_tig_geo_nor_krd_por_lit_aeg_amr_urd_fin_fbf_bat_ita_mly_jpn_tml_kor_pan_svk_xho_rom_jav_ctl_gam_mao_mnd_glc_dyu_swe_wly_alb_lat_hin_pol_qcu_dut_bul_ben_tsn_chh_guj_owc_afr_ind_prs_igb_ger_swt_sun_tha_hau_knd_tsw_ven_uzb_mol_fre_tur_ewe_vie_sod_zul_moo_lda	-1.56794483055286	-4.01194691073248	0.000121665422691312
56	chh_nor_igb_urd_anl_amr_owc_pan_uzb_tur_tsn_tag_zul_eng_bul_bsq_lit_tig_dgb_cnt_ukr_scr_swt_guj_bam_alb_est_lda_akn_fin_por_mlt_geo_grk_prs_afr_rus_heb_sid_cze_hun_tsw_jav_slo_mao_jpn_tml_kor_rom_krd_swa_fre_sun_mcd_hau_ind_mnd_lat_bem_spa_aeg_mol_ita_glc_hin_qcu_swe_ger_bos_yor_wly_arw_gam_ctl_mly_ben_cic_dut_moo_bat_tha_amh_knd_ses_ewe_aze_pol_svk_azi_fbf_vie_sod_xho_ven_dyu	0.483405952902846	1.14038567713928	0.257053998392163
57	amh_afr_moo_slo_mlt_sod_aeg_cze_azi_uzb_cic_ind_akn_bul_ben_bsq_arw_tig_swa_mnd_mol_bos_lda_pan_zul_eng_hun_fbf_tsn_est_krd_anl_geo_swe_urd_alb_prs_sid_heb_hin_fin_ses_jav_glc_mao_jpn_tml_kor_fre_lat_bem_pol_mly_scr_amr_tag_cnt_nor_tsw_ukr_chh_ita_rom_spa_lit_qcu_grk_rus_svk_yor_owc_dut_gam_guj_sun_ger_dgb_por_swt_bat_tha_wly_knd_igb_bam_aze_ctl_mcd_tur_xho_vie_hau_ewe_dyu_ven	-0.351331042370733	-0.832164037169793	0.4074481330297
58	aeg_svk_yor_guj_anl_heb_gam_ger_uzb_azi_swa_mao_moo_krd_eng_bsq_mol_amr_ven_cnt_mcd_swe_bem_rom_tsw_glc_fin_dyu_ewe_hun_slo_wly_geo_pan_pol_dut_bos_sod_mlt_arw_est_lda_sun_por_jav_jpn_tml_kor_bul_lat_igb_scr_mly_afr_owc_ind_mnd_lit_fbf_ctl_sid_ben_alb_hin_spa_qcu_cze_prs_urd_ses_amh_rus_chh_grk_tag_nor_dgb_ukr_tsn_bat_tha_hau_knd_cic_akn_aze_ita_fre_tur_bam_vie_tig_swt_zul_xho	0.0338405935441864	0.0796247030987473	0.936706834973226
59	heb_pan_lda_mcd_tig_anl_hau_guj_aze_uzb_ewe_mao_ses_eng_lit_bsq_ctl_aeg_swa_cnt_grk_alb_xho_nor_yor_slo_hun_cic_dyu_fin_lat_sid_geo_prs_scr_hin_glc_chh_amr_svk_est_moo_mly_ukr_jav_jpn_knd_kor_spa_rus_zul_mol_sun_bos_owc_ind_mnd_krd_tsw_arw_mlt_dut_afr_fre_ita_qcu_por_rom_bul_akn_wly_cze_amh_ben_tag_ger_bam_pol_igb_bat_tha_gam_tml_fbf_tsn_azi_swe_urd_tur_bem_vie_sod_swt_dgb_ven	-0.757089008898664	-1.81849579632495	0.0722072526390526
60	sod_ger_cic_rom_aeg_mlt_owc_ita_aze_uzb_ven_mly_ses_mol_fre_bsq_hin_gam_ewe_mnd_slo_ctl_tsw_urd_zul_arw_fin_akn_lda_hun_mcd_wly_geo_spa_grk_afr_cze_hau_heb_swe_est_tsn_jav_prs_mao_jpn_tml_kor_lat_ben_swt_eng_tag_scr_anl_bat_cnt_krd_fbf_nor_amr_ukr_guj_glc_pan_qcu_rus_alb_bul_bem_amh_dut_chh_svk_ind_lit_igb_bos_bam_sun_tha_sid_knd_dgb_swa_tur_por_pol_azi_dyu_vie_tig_yor_moo_xho	0.535777797204867	1.26400566886002	0.209386994379396
61	amr_ita_dgb_eng_wly_tig_sod_rus_aze_tur_moo_bat_cic_ukr_urd_bsq_krd_heb_ewe_mnd_por_svk_bam_ben_swt_scr_fin_swa_xho_hun_nor_owc_geo_ctl_alb_slo_hin_amh_chh_swe_est_fbf_jav_grk_mao_jpn_knd_kor_mol_lat_zul_pan_sun_ger_hau_tag_cnt_afr_igb_dut_anl_cze_guj_glc_bul_qcu_bos_lit_prs_yor_sid_mcd_gam_fre_mly_pol_tsw_arw_lda_ind_tha_mlt_tml_tsn_dyu_azi_rom_spa_uzb_akn_vie_aeg_ses_bem_ven	-0.340032815954551	-0.805495138522512	0.422588722602502
62	wly_slo_lda_afr_heb_owc_aeg_guj_aze_azi_swa_bat_fbf_spa_lit_bsq_por_hau_bam_mnd_mol_mcd_tsw_svk_ses_ukr_hun_moo_dgb_est_eng_chh_geo_scr_ita_prs_urd_anl_mlt_lat_fin_ven_mao_rus_mly_jpn_tml_kor_pol_fre_dyu_arw_ind_pan_gam_jav_cnt_alb_zul_krd_amh_dut_rom_bos_swe_qcu_grk_ger_hin_swt_amr_cze_sod_nor_sun_bul_cic_glc_yor_tag_tha_sid_knd_igb_bem_tur_ben_ctl_uzb_ewe_vie_tig_akn_tsn_xho	-0.317283649620831	-0.750575560154705	0.454803004616298
63	amr_dut_dgb_arw_sid_amh_tig_rom_aze_uzb_moo_tag_cic_hin_fre_bsq_alb_mlt_bem_cnt_ben_bos_swa_lat_ses_spa_fin_swt_ewe_hun_ger_gam_geo_eng_krd_urd_ita_chh_anl_mcd_est_igb_jav_ctl_bat_jpn_tml_kor_svk_nor_dyu_prs_sun_ukr_sod_mao_mnd_pan_xho_swe_wly_glc_por_cze_scr_qcu_afr_slo_grk_bam_hau_bul_heb_pol_ind_lit_fbf_mol_akn_mly_tha_aeg_knd_tsn_lda_tur_guj_rus_azi_zul_vie_owc_tsw_ven_yor	-0.265397943023262	-0.626262674886144	0.532676806767743
64	heb_alb_dgb_hin_chh_mlt_gam_scr_aze_uzb_swt_tag_akn_ben_ctl_bsq_pan_owc_xho_mnd_ukr_nor_bem_mol_moo_mcd_hun_fbf_tsw_est_prs_hau_geo_fre_krd_guj_ita_amr_sod_arw_fin_ewe_mao_bos_ind_jpn_knd_kor_slo_dut_ven_por_mly_pol_sid_bat_cnt_rus_tsn_spa_aeg_bul_svk_afr_cze_qcu_lit_glc_ger_ses_tig_urd_anl_lat_jav_eng_lda_rom_zul_sun_tha_wly_tml_cic_dyu_azi_grk_swe_tur_yor_vie_amh_igb_bam_swa	-0.0618697247451042	-0.145931852844163	0.884291030785048
65	gam_guj_ses_swe_heb_wly_amh_arw_uzb_azi_tsw_ind_moo_ukr_bos_bsq_rom_amr_fbf_cnt_spa_pol_ven_ctl_akn_krd_hun_dgb_swt_fin_bul_hau_geo_nor_grk_prs_slo_tig_aeg_lat_est_tsn_mly_ita_mao_jpn_knd_kor_mol_eng_lda_urd_jav_lit_chh_bat_mnd_mcd_yor_scr_owc_svk_cze_fre_ger_qcu_dut_hin_pan_bem_mlt_ben_anl_glc_sun_afr_xho_alb_dyu_tag_tha_sod_tml_swa_zul_aze_por_rus_tur_cic_vie_sid_igb_ewe_bam	-0.628508682613858	-1.50207084757225	0.13646675379314
66	owc_spa_bam_ben_gam_amh_anl_dut_azi_aze_swt_tag_moo_swe_krd_bsq_rus_sod_tsw_cnt_eng_glc_bem_bos_lda_hin_fin_dgb_akn_hun_lit_aeg_geo_fre_grk_lat_scr_heb_mlt_bul_est_dyu_jav_pol_bat_jpn_knd_kor_ita_afr_zul_mol_mly_prs_tig_sun_mnd_ctl_ses_rom_sid_pan_svk_guj_urd_qcu_arw_cze_por_xho_wly_alb_hau_mcd_mao_ger_cic_nor_igb_ind_tha_amr_tml_ewe_tsn_tur_ukr_slo_uzb_swa_vie_chh_fbf_ven_yor	-0.859881364018648	-2.08140464237667	0.040144882681905
67	amh_dut_lda_pan_mlt_tig_sid_cze_tur_uzb_swa_mly_ses_lit_por_bsq_bul_chh_swt_cnt_ben_hin_yor_urd_xho_spa_est_bem_fbf_fin_grk_heb_geo_ger_swe_nor_ita_hau_gam_eng_hun_igb_sun_mol_jav_jpn_tml_kor_ctl_glc_ewe_afr_mao_pol_sod_tag_mnd_lat_cic_alb_aeg_fre_ukr_guj_bos_qcu_krd_scr_mcd_dyu_anl_slo_wly_prs_ind_svk_zul_rus_tsw_bat_tha_owc_knd_tsn_akn_azi_rom_arw_aze_ven_vie_amr_dgb_moo_bam	0.563560156407207	1.33572923646562	0.184897503337421
68	hau_mol_ses_slo_owc_wly_sod_rus_aze_uzb_lda_mao_ewe_guj_glc_bsq_pan_gam_moo_mnd_ben_urd_yor_por_dyu_afr_fin_akn_xho_est_ger_anl_geo_krd_scr_arw_bul_amr_mlt_nor_hun_igb_mly_dut_jav_jpn_tml_kor_prs_grk_fbf_spa_ind_ita_chh_bat_cnt_rom_bem_cze_amh_pol_ctl_alb_lat_qcu_fre_lit_svk_tsw_tig_mcd_sid_swe_tag_hin_tsn_bos_cic_sun_tha_heb_knd_ven_dgb_tur_eng_ukr_azi_swt_vie_aeg_bam_zul_swa	-0.923399820588062	-2.23935564806666	0.0275164407707387
69	amh_rus_yor_arw_sod_mlt_heb_hin_azi_tur_moo_jav_igb_rom_ger_bsq_por_amr_xho_cnt_urd_cze_bam_glc_akn_ita_est_tsn_bem_hun_dut_anl_geo_scr_krd_lit_spa_wly_aeg_grk_fin_ewe_bat_guj_ind_jpn_knd_kor_mol_lat_dgb_alb_tag_slo_sid_mao_mnd_swe_dyu_ben_hau_pol_fre_nor_svk_qcu_bul_prs_ukr_ven_chh_ctl_owc_eng_sun_mcd_lda_bos_swt_mly_tha_tig_tml_zul_fbf_uzb_pan_afr_aze_ses_vie_gam_cic_tsw_swa	-1.11099864395654	-2.73047842006808	0.00756555015883805
70	tig_svk_bam_ukr_sid_sod_owc_prs_uzb_aze_tsn_mao_ewe_ger_guj_bsq_rom_amr_yor_cnt_slo_glc_swt_hin_cic_scr_hun_tsw_fbf_fin_fre_anl_geo_lat_ben_pol_ita_wly_amh_arw_est_xho_sun_por_tag_jpn_tml_kor_dut_nor_ses_rus_mly_pan_gam_bat_mnd_eng_akn_alb_aeg_spa_mcd_lit_mol_qcu_afr_urd_ctl_dyu_heb_grk_hau_bos_jav_krd_igb_swe_moo_ind_tha_mlt_knd_zul_lda_tur_bul_cze_azi_dgb_vie_chh_ven_swa_bem	-0.224983931127495	-0.531845641332274	0.596101111466287
71	sid_pol_dyu_cze_sod_gam_amr_pan_aze_azi_igb_ind_swa_lit_bos_bsq_eng_hau_swt_cnt_ita_lat_bam_hin_moo_scr_est_ses_zul_hun_svk_chh_geo_mol_prs_mcd_fre_tig_mlt_ukr_fin_dgb_tag_grk_sun_jpn_knd_kor_alb_por_bem_bul_mly_ben_heb_bat_mnd_guj_akn_urd_amh_slo_spa_swe_arw_qcu_krd_ger_rom_xho_aeg_nor_wly_glc_jav_dut_lda_afr_ewe_mao_tha_anl_tml_tsn_yor_uzb_ctl_rus_tur_ven_vie_owc_cic_tsw_fbf	0.0802192431993898	0.188713597523732	0.8507284981725
72	sod_urd_yor_arw_aeg_anl_heb_prs_tur_uzb_ses_jav_bem_slo_lat_bsq_ctl_amh_swt_cnt_spa_glc_swa_ukr_tsn_ben_hun_bam_moo_est_por_wly_geo_ger_bul_swe_rom_amr_mlt_bos_fin_akn_sun_mcd_ind_jpn_tml_kor_nor_svk_zul_rus_mao_grk_tig_bat_mnd_fre_dyu_pan_chh_alb_hin_lit_afr_qcu_scr_pol_krd_lda_owc_mol_sid_cze_mly_ita_cic_dut_tsw_tag_tha_gam_knd_xho_ven_aze_eng_guj_azi_dgb_vie_hau_ewe_fbf_igb	-0.16798991894885	-0.396351600748739	0.692753617559384
73	aeg_swe_zul_svk_sid_chh_sod_urd_azi_uzb_moo_mao_lda_spa_pol_bsq_lit_owc_swa_mnd_nor_guj_dyu_glc_igb_fre_hun_yor_tsn_fin_afr_tig_geo_ita_ben_prs_eng_heb_anl_rom_est_ven_bat_pan_sun_jpn_knd_kor_alb_grk_bam_slo_mly_cze_amh_tag_cnt_mol_dgb_krd_wly_bos_dut_ctl_rus_qcu_hin_ukr_ger_fbf_hau_arw_amr_scr_jav_bul_tsw_por_cic_ind_tha_gam_tml_ewe_akn_tur_lat_mcd_aze_bem_vie_mlt_swt_xho_ses	-0.531847757931145	-1.26868660216988	0.20771922221633
74	aeg_ger_ewe_mcd_mlt_heb_owc_svk_aze_azi_bem_mly_ven_rom_spa_bsq_cze_tig_cic_mnd_swe_slo_igb_hin_xho_mol_fin_dgb_swt_est_ukr_hau_geo_lat_por_bos_prs_amh_gam_guj_hun_ses_ind_pan_jav_jpn_tml_kor_afr_arw_lda_glc_bat_ctl_chh_mao_cnt_dut_bam_scr_anl_rus_ita_ben_urd_qcu_lit_nor_grk_zul_sod_alb_amr_fre_sun_pol_fbf_eng_moo_tag_tha_sid_knd_tsw_akn_uzb_bul_krd_tur_swa_vie_wly_yor_tsn_dyu	0.176918615029884	0.416478582995593	0.678019479633145
75	tig_ukr_tsn_mol_sid_heb_mlt_glc_tur_azi_xho_sun_cic_bul_ita_bsq_prs_chh_fbf_mnd_pan_slo_zul_bos_bem_cze_fin_lda_yor_hun_dut_wly_geo_afr_eng_arw_ben_amh_gam_urd_est_ewe_bat_lit_mao_jpn_tml_kor_guj_spa_swt_rus_ind_rom_amr_mly_cnt_krd_dgb_por_sod_grk_scr_pol_svk_qcu_fre_swe_ctl_dyu_owc_alb_anl_lat_tag_mcd_swa_hin_igb_jav_tha_hau_knd_bam_akn_aze_nor_ger_uzb_ses_vie_aeg_moo_ven_tsw	-0.00341138519271484	-0.00804649127847415	0.993597133693444
76	gam_ukr_moo_por_hau_tig_sod_lat_uzb_tur_ses_tag_ewe_arw_guj_bsq_eng_owc_cic_cnt_glc_ita_zul_pol_swt_krd_hun_tsw_dyu_est_lit_sid_geo_slo_pan_bos_svk_amh_wly_fre_fin_fbf_jav_swe_bat_jpn_knd_kor_grk_alb_ven_mcd_ind_dut_aeg_sun_mnd_rom_yor_hin_anl_urd_prs_spa_ctl_qcu_bul_afr_cze_igb_chh_rus_mlt_mol_mly_ger_bem_scr_akn_mao_tha_heb_tml_lda_bam_aze_nor_ben_azi_dgb_vie_amr_swa_xho_tsn	0.44318788363388	1.04466869576568	0.298883913211227
77	wly_afr_dgb_arw_aeg_anl_owc_ita_uzb_aze_tsw_tag_igb_svk_mol_bsq_ctl_mlt_yor_cnt_cze_ben_zul_por_xho_ger_fin_ewe_moo_hun_rom_heb_geo_spa_bul_hin_eng_tig_amh_fre_est_ses_bat_scr_mao_jpn_tml_kor_swe_lit_dyu_pol_ind_grk_gam_mly_mnd_prs_cic_rus_hau_alb_mcd_guj_nor_qcu_lat_slo_glc_swa_sod_bos_amr_krd_jav_pan_akn_dut_bam_sun_tha_sid_knd_bem_lda_tur_urd_ukr_azi_swt_vie_chh_ven_fbf_tsn	0.552972161668307	1.30523988761319	0.19503126166348
78	gam_pol_swa_arw_hau_anl_tig_fre_uzb_aze_lda_bat_ven_rom_mcd_bsq_spa_chh_ewe_mnd_eng_ger_fbf_por_ses_prs_fin_swt_moo_est_slo_owc_geo_krd_bos_rus_ukr_mlt_wly_urd_hun_zul_mly_lat_tag_jpn_tml_kor_pan_hin_bam_afr_jav_scr_amh_mao_cnt_bul_cic_grk_sid_alb_ctl_svk_glc_qcu_ben_nor_ita_akn_amr_mol_aeg_swe_sun_dut_bem_cze_igb_ind_tha_heb_knd_dyu_yor_tur_lit_guj_azi_tsn_vie_sod_dgb_tsw_xho	0.308192723166594	0.725594411534623	0.469909429192874
79	gam_alb_swt_bos_hau_tig_sod_slo_aze_tur_igb_mao_tsw_ctl_ben_bsq_ukr_sid_bam_mnd_cze_svk_moo_bul_akn_prs_fin_ses_dgb_est_dut_heb_geo_scr_fre_nor_rom_amr_wly_urd_hun_ven_jav_krd_mly_jpn_tml_kor_guj_por_xho_lit_tag_mol_mlt_sun_cnt_pol_fbf_grk_anl_swe_arw_ita_glc_qcu_mcd_lat_rus_zul_amh_spa_owc_hin_bat_eng_lda_ger_bem_ind_tha_chh_knd_cic_ewe_uzb_pan_afr_azi_swa_vie_aeg_tsn_yor_dyu	0.139153405733077	0.328681553131663	0.743135362050954
80	hau_ctl_tsw_svk_anl_heb_amr_urd_tur_azi_bem_ind_dyu_pol_fre_bsq_glc_amh_swt_mnd_bos_por_fbf_lit_bam_afr_hun_xho_cic_est_swe_mlt_geo_krd_ger_hin_lat_aeg_chh_spa_fin_moo_jav_eng_mly_jpn_tml_kor_nor_mcd_yor_scr_tag_rus_tig_mao_cnt_dut_ses_slo_owc_mol_prs_rom_cze_qcu_ukr_ben_guj_swa_sod_arw_sid_grk_sun_ita_akn_pan_ewe_bat_tha_wly_knd_igb_ven_aze_alb_bul_uzb_dgb_vie_gam_zul_lda_tsn	-0.433086907910751	-1.02843975454761	0.306410423851727
81	gam_dut_dyu_hin_aeg_amr_amh_rus_aze_azi_igb_mly_cic_swe_pan_bsq_prs_sod_ewe_cnt_por_ben_swt_eng_bem_lit_hun_lda_bam_fin_rom_wly_geo_svk_ita_ukr_bos_chh_tig_grk_est_tsw_sun_nor_tag_jpn_tml_kor_pol_fre_xho_urd_bat_cze_sid_jav_mnd_afr_dgb_lat_heb_arw_mcd_ger_alb_qcu_krd_glc_bul_swa_hau_slo_owc_mol_ind_ctl_ven_spa_yor_mao_tha_mlt_knd_moo_zul_uzb_guj_scr_tur_akn_vie_anl_ses_fbf_tsn	0.0529111651079571	0.12463464663758	0.901081802377288
82	chh_por_akn_scr_heb_amh_anl_mcd_uzb_azi_xho_jav_tsw_lit_eng_bsq_ita_sod_ven_cnt_pol_ukr_yor_hin_cic_dut_fin_bam_zul_hun_bos_mlt_geo_svk_swe_krd_pan_sid_hau_guj_est_swt_bat_mol_sun_jpn_tml_kor_spa_grk_bem_rus_ind_lat_amr_mao_mnd_ben_ses_alb_owc_fre_nor_cze_slo_qcu_arw_urd_ctl_moo_wly_glc_aeg_prs_mly_ger_fbf_bul_dgb_tag_tha_gam_knd_ewe_swa_aze_rom_afr_tur_dyu_vie_tig_tsn_lda_igb	-0.219723375040708	-0.518379517019104	0.605424670051151
83	heb_afr_dgb_cze_tig_wly_anl_bul_uzb_aze_ses_ind_yor_prs_ukr_bsq_por_hau_tsw_mnd_mol_slo_moo_rus_swa_dut_fin_akn_fbf_hun_fre_owc_geo_hin_grk_urd_ger_gam_aeg_guj_est_igb_jav_glc_mly_jpn_knd_kor_scr_arw_ven_lat_mao_ita_sod_tag_cnt_ben_bam_rom_amr_alb_swe_ctl_krd_qcu_lit_mcd_svk_ewe_sid_nor_chh_eng_bat_spa_lda_bos_tsn_sun_tha_amh_tml_xho_bem_tur_pan_pol_azi_zul_vie_mlt_cic_dyu_swt	-0.444043619881093	-1.05323278632283	0.294963103607017
84	heb_rom_swa_lit_sod_tig_anl_ben_uzb_aze_cic_ind_bem_bos_grk_bsq_pan_wly_zul_cnt_lat_dut_ven_bul_ewe_ita_est_swt_xho_hun_urd_sid_geo_eng_prs_ctl_swe_mlt_amh_arw_fin_yor_mao_svk_sun_jpn_tml_kor_nor_scr_fbf_ger_tag_fre_aeg_jav_mnd_rus_lda_afr_owc_alb_hin_glc_cze_qcu_ukr_guj_mcd_akn_hau_por_amr_mol_mly_pol_igb_krd_tsn_bat_tha_gam_knd_moo_tsw_tur_slo_spa_azi_dyu_vie_chh_dgb_ses_bam	0.344534212629002	0.811484094127942	0.41915978468485
85	sod_svk_ses_mol_hau_chh_tig_spa_uzb_azi_cic_ind_dyu_rom_alb_bsq_afr_amh_bem_cnt_fre_guj_yor_lit_bam_krd_hun_lda_swa_est_pol_mlt_geo_hin_glc_lat_urd_aeg_wly_nor_fin_ven_mao_ctl_jav_jpn_knd_kor_prs_dut_tsw_bul_sun_rus_owc_mly_mnd_ben_tsn_mcd_sid_swe_pan_ita_ger_qcu_scr_ukr_slo_dgb_gam_grk_amr_arw_tag_cze_igb_eng_moo_bat_tha_anl_tml_zul_akn_aze_bos_por_tur_ewe_vie_heb_fbf_xho_swt	-0.540980441450488	-1.28760677127159	0.201077881834364
86	owc_grk_swa_krd_gam_heb_anl_rus_tur_aze_xho_tag_cic_scr_hin_bsq_mol_sod_bem_cnt_lit_prs_swt_swe_ven_por_fin_akn_dyu_est_ukr_amr_geo_nor_ita_mcd_svk_aeg_amh_ben_hun_bam_jav_rom_mly_jpn_tml_kor_bul_lat_igb_afr_mao_eng_tig_bat_mnd_fre_moo_arw_mlt_ctl_glc_pan_dut_qcu_spa_pol_ger_ewe_wly_cze_chh_urd_sun_alb_zul_guj_ses_ind_tha_sid_knd_fbf_yor_azi_bos_slo_uzb_lda_vie_hau_dgb_tsn_tsw	-0.549829335297616	-1.3128499026898	0.192463955693638
87	sod_cze_bem_dut_tig_amh_hau_mcd_tur_uzb_igb_jav_dgb_ukr_nor_bsq_ctl_aeg_lda_cnt_por_eng_ven_rom_zul_alb_est_swa_fbf_hun_arw_heb_geo_grk_ita_prs_rus_chh_wly_pan_fin_bam_bat_hin_sun_jpn_knd_kor_svk_fre_moo_krd_tag_scr_mlt_mao_mnd_spa_swt_ger_owc_glc_bul_lat_swe_qcu_slo_pol_urd_cic_gam_ben_anl_bos_ind_mol_xho_guj_ewe_mly_tha_sid_tml_dyu_tsw_azi_afr_lit_aze_tsn_vie_amr_akn_yor_ses	-0.553295288608683	-1.31918925971367	0.190344659343985
88	anl_glc_ven_bos_owc_aeg_sid_swe_tur_aze_fbf_jav_moo_ita_alb_bsq_mol_sod_xho_cnt_pan_cze_swa_spa_akn_prs_fin_igb_ewe_hun_eng_hau_geo_lat_fre_ukr_mcd_chh_gam_scr_est_tsw_bat_nor_mao_jpn_tml_kor_slo_guj_cic_ctl_sun_dut_amr_tag_mnd_krd_lda_ger_heb_por_ben_rom_grk_qcu_lit_bul_hin_zul_tig_pol_wly_urd_ind_svk_tsn_afr_yor_mly_tha_amh_knd_bem_dyu_uzb_rus_arw_azi_dgb_vie_mlt_swt_bam_ses	-0.687847497307766	-1.65169579095638	0.101969343678237
89	heb_nor_zul_scr_sod_anl_chh_pol_azi_tur_ses_tag_ewe_hin_ben_bsq_ukr_gam_moo_cnt_glc_spa_cic_afr_swa_urd_hun_lda_yor_fin_swe_aeg_geo_mcd_dut_lat_ita_amh_owc_svk_est_swt_jav_fre_bat_jpn_knd_kor_alb_pan_dyu_arw_mao_ctl_sid_ind_mnd_lit_dgb_por_mlt_cze_grk_prs_krd_qcu_rus_mol_guj_ven_tig_bul_wly_ger_sun_bos_xho_slo_bem_mly_tha_amr_tml_tsw_akn_uzb_eng_rom_aze_fbf_vie_hau_tsn_bam_igb	-0.925296000929697	-2.24511947111254	0.0271302475693051
90	anl_nor_ven_swe_gam_aeg_chh_prs_azi_uzb_akn_mly_ewe_eng_fre_bsq_ctl_hau_lda_mnd_rom_scr_fbf_arw_tsn_ukr_hun_ses_bem_fin_bos_mlt_geo_guj_lat_rus_spa_wly_sod_ger_est_yor_sun_mol_tag_jpn_tml_kor_glc_bul_dgb_pol_ind_krd_amh_mao_cnt_mcd_zul_pan_sid_hin_ben_ita_dut_qcu_slo_por_alb_dyu_owc_urd_heb_cze_jav_afr_bam_lit_xho_bat_tha_amr_knd_tsw_swa_aze_grk_svk_tur_moo_vie_tig_igb_cic_swt	-0.477678259987212	-1.13359392554609	0.259878709138821
91	chh_pan_swa_ben_hau_sod_gam_krd_azi_uzb_akn_bat_zul_svk_ukr_bsq_prs_sid_bem_cnt_mol_hin_moo_pol_bam_slo_fin_ses_dyu_est_alb_anl_geo_swe_dut_rus_mcd_amr_aeg_glc_hun_tsn_jav_fre_sun_jpn_knd_kor_cze_bul_yor_urd_mly_spa_mlt_ind_mnd_lat_dgb_nor_tig_lit_rom_ita_ctl_qcu_arw_eng_bos_xho_wly_scr_owc_por_tag_ger_ewe_afr_igb_mao_tha_heb_tml_lda_tsw_tur_guj_grk_aze_ven_vie_amh_fbf_cic_swt	-0.912600003154438	-2.21373510390643	0.0292919832715545
92	sid_alb_lda_scr_amr_amh_wly_urd_tur_aze_ses_tag_tsw_ukr_cze_bsq_spa_chh_tsn_mnd_bos_rom_ewe_hin_dyu_bul_est_fbf_swt_hun_lit_tig_geo_grk_ita_por_glc_gam_anl_lat_fin_bem_sun_ctl_jav_jpn_knd_kor_nor_slo_moo_rus_ind_svk_sod_mly_cnt_pan_ven_mcd_hau_guj_arw_krd_dut_qcu_swe_eng_prs_yor_owc_fre_heb_ger_bat_pol_xho_mol_bam_mao_tha_mlt_tml_dgb_akn_uzb_afr_ben_azi_zul_vie_aeg_igb_cic_swa	-0.0638613716669113	-0.150435075595162	0.88074716881417
93	sod_lit_dgb_arw_tig_wly_aeg_urd_azi_uzb_fbf_tag_swt_ctl_ben_bsq_prs_gam_ses_cnt_cze_dut_zul_pol_tsn_slo_hun_tsw_dyu_est_eng_hau_geo_afr_mcd_por_mol_mlt_anl_scr_fin_xho_mly_svk_mao_jpn_knd_kor_spa_hin_cic_lat_bat_nor_amh_jav_mnd_glc_igb_krd_heb_rus_ger_grk_ukr_qcu_bos_bul_guj_bam_owc_ita_chh_rom_sun_fre_ewe_pan_yor_ind_tha_amr_tml_moo_akn_tur_alb_swe_aze_lda_vie_sid_swa_ven_bem	-0.16152808785963	-0.381022102228826	0.704055871106418
94	mlt_ger_dgb_urd_hau_amr_owc_ben_aze_tur_bem_jav_bam_dut_bos_bsq_ctl_gam_cic_cnt_krd_nor_swa_mol_xho_pol_fin_lda_akn_est_glc_wly_geo_swe_scr_por_bul_amh_chh_grk_hun_tsw_ind_fre_tag_jpn_tml_kor_ukr_lat_tsn_mcd_bat_spa_sod_mao_mnd_eng_fbf_ita_tig_rom_svk_guj_pan_qcu_prs_afr_cze_dyu_aeg_arw_anl_alb_sun_hin_swt_lit_yor_mly_tha_sid_knd_ses_ewe_uzb_rus_slo_azi_moo_vie_heb_igb_zul_ven	0.292178975292089	0.68811259737962	0.493094681922214
95	heb_svk_xho_afr_wly_chh_mlt_pol_uzb_tur_yor_ind_tsn_bul_cze_bsq_rus_gam_fbf_cnt_ger_swe_igb_pan_akn_ita_fin_bem_zul_est_scr_amh_geo_eng_fre_ctl_rom_hau_anl_por_hun_swt_mly_ukr_mao_jpn_knd_kor_hin_spa_ewe_alb_bat_grk_tig_sun_mnd_nor_dyu_mcd_amr_urd_bos_guj_krd_qcu_slo_prs_ben_bam_aeg_glc_sod_dut_tag_mol_ven_lat_tsw_jav_tha_sid_tml_moo_cic_azi_lit_arw_aze_swa_vie_owc_dgb_lda_ses	0.131228539892437	0.309112414984725	0.757927466193068
96	hau_arw_bam_ita_tig_amr_owc_glc_tur_uzb_akn_bat_fbf_krd_ukr_bsq_mol_gam_lda_cnt_grk_lat_ven_dut_xho_spa_est_bem_cic_fin_bos_amh_geo_hin_lit_pan_mcd_mlt_heb_afr_hun_yor_mao_ger_ind_jpn_tml_kor_guj_svk_zul_rus_tag_swe_sod_mly_mnd_nor_swt_eng_aeg_pol_cze_fre_urd_qcu_slo_por_prs_ses_sid_scr_anl_rom_sun_bul_tsw_ctl_igb_jav_tha_wly_knd_dyu_swa_aze_alb_ben_azi_moo_vie_chh_dgb_tsn_ewe	0.242700858697678	0.571217985290203	0.569229746000709
97	sod_krd_dgb_ita_chh_hau_sid_ctl_aze_uzb_ven_sun_dyu_alb_bul_bsq_por_wly_swt_mnd_lat_svk_lda_hin_zul_grk_fin_xho_tsn_hun_slo_owc_geo_rus_mcd_rom_arw_gam_amr_prs_est_igb_jav_urd_mao_jpn_knd_kor_ger_spa_fbf_bos_mly_pol_aeg_ind_cnt_scr_ses_lit_mlt_guj_swe_glc_dut_qcu_ben_afr_eng_bam_amh_nor_tig_pan_bat_ukr_yor_fre_tsw_tag_tha_heb_tml_cic_ewe_tur_cze_mol_azi_bem_vie_anl_moo_swa_akn	-0.0921531587795953	-0.217162888991725	0.828557115621231
98	heb_arw_yor_mol_anl_tig_sod_grk_uzb_azi_cic_bat_bam_guj_por_bsq_swe_aeg_dyu_mnd_bul_pan_ewe_ita_bem_alb_est_swt_ven_hun_rus_chh_geo_lat_dut_fre_scr_amr_amh_afr_fin_akn_tag_ukr_mly_jpn_knd_kor_cze_slo_moo_eng_mao_ben_wly_ind_cnt_lit_xho_prs_owc_urd_krd_pol_ger_qcu_glc_hin_ctl_lda_sid_bos_mlt_svk_jav_rom_swa_spa_ses_sun_tha_gam_tml_fbf_tsw_tur_nor_mcd_aze_dgb_vie_hau_igb_zul_tsn	-0.324514430092814	-0.768141339056625	0.444349316773898
99	anl_lit_dyu_hin_chh_heb_sod_swe_aze_azi_akn_mly_swt_bos_glc_bsq_por_wly_swa_mnd_krd_rom_xho_svk_yor_pan_hun_moo_tsw_est_mol_owc_geo_lat_alb_fre_spa_sid_hau_bul_fin_fbf_tag_ukr_bat_jpn_knd_kor_prs_mcd_ven_grk_jav_afr_aeg_sun_cnt_cze_bem_pol_mlt_dut_nor_ger_urd_qcu_eng_ben_guj_igb_gam_slo_amr_rus_mao_ita_lda_ctl_dgb_ind_tha_tig_tml_ewe_ses_tur_arw_scr_uzb_zul_vie_amh_bam_cic_tsn	-0.145671717083857	-0.343690769874366	0.731854664447445
100	mlt_ita_bam_ben_amr_sod_amh_ukr_azi_aze_tsw_bat_swa_guj_mol_bsq_eng_hau_bem_mnd_svk_alb_akn_fre_ven_urd_est_cic_swt_hun_pol_tig_geo_afr_ctl_ger_krd_chh_anl_mcd_fin_ses_tag_por_mly_jpn_knd_kor_nor_bos_moo_rom_jav_lat_gam_ind_cnt_cze_tsn_arw_owc_grk_rus_dut_hin_qcu_spa_lit_bul_xho_heb_prs_sid_scr_mao_glc_igb_slo_ewe_sun_tha_wly_tml_lda_yor_uzb_pan_swe_tur_dgb_vie_aeg_zul_fbf_dyu	-0.23620152977789	-0.557877504175773	0.578268518550372
101	chh_bul_zul_krd_aeg_anl_mlt_ita_azi_tur_tsn_sun_ewe_glc_nor_bsq_ben_gam_dyu_mnd_por_scr_swa_alb_swt_svk_est_akn_bem_hun_urd_heb_geo_hin_spa_fre_lit_amr_sid_arw_fin_igb_bat_ukr_tag_jpn_tml_kor_slo_guj_bam_eng_ind_grk_owc_mly_cnt_rus_fbf_pan_wly_mol_prs_rom_swe_qcu_dut_lat_cze_lda_tig_ctl_amh_ger_mao_afr_cic_pol_dgb_jav_tha_hau_knd_xho_ses_aze_bos_mcd_uzb_ven_vie_sod_moo_tsw_yor	-0.191623980642383	-0.452238472536164	0.652150290076306
102	mlt_lit_moo_afr_anl_gam_wly_nor_uzb_azi_swa_bat_ewe_por_ger_bsq_grk_heb_tsn_mnd_dut_prs_bam_ben_swt_cze_est_fbf_xho_fin_spa_amr_geo_alb_guj_ctl_svk_tig_owc_mcd_hun_lda_sun_lat_mly_jpn_tml_kor_rom_pan_yor_slo_tag_bul_chh_ind_cnt_mol_bem_hin_amh_bos_arw_rus_ita_qcu_pol_ukr_scr_dgb_aeg_eng_sid_fre_mao_krd_zul_glc_ven_jav_tha_hau_knd_tsw_ses_aze_urd_swe_tur_akn_vie_sod_igb_cic_dyu	-0.362614067089571	-0.860726777049502	0.391602162351522
103	sod_pol_igb_cze_anl_owc_mlt_krd_azi_uzb_cic_bat_swt_alb_por_bsq_hin_hau_tsn_mnd_mcd_guj_ven_eng_swa_pan_est_yor_xho_hun_prs_wly_geo_ita_ben_rom_glc_amh_heb_nor_fin_ses_mly_ukr_sun_jpn_knd_kor_swe_ctl_moo_afr_tag_mol_tig_jav_cnt_grk_zul_bul_amr_urd_dut_rus_scr_qcu_svk_lit_ger_akn_aeg_bos_chh_spa_mao_slo_tsw_arw_dyu_ind_tha_gam_tml_bam_ewe_tur_lat_fre_aze_dgb_vie_sid_fbf_bem_lda	0.119375060482275	0.281235340644441	0.779154674855126
104	sid_mol_bem_rom_anl_chh_tig_alb_azi_uzb_ewe_jav_swa_pol_glc_bsq_fre_mlt_ses_mnd_guj_lit_lda_krd_zul_rus_est_yor_swt_fin_arw_amr_geo_ukr_dut_cze_ctl_gam_amh_pan_hun_xho_ind_slo_mao_jpn_tml_kor_hin_nor_dgb_lat_tag_grk_aeg_bat_cnt_prs_dyu_swe_hau_spa_ita_urd_afr_qcu_por_bul_scr_ven_wly_svk_owc_eng_sun_mcd_akn_ger_bam_mly_tha_heb_knd_moo_tsw_aze_bos_ben_tur_fbf_vie_sod_tsn_cic_igb	-0.00942271390555128	-0.0221851135325956	0.982347822966886
105	sod_svk_swa_glc_sid_amh_hau_ben_uzb_aze_lda_sun_xho_eng_dut_bsq_spa_owc_tsn_mnd_lit_cze_ses_pol_cic_ctl_fin_zul_moo_est_arw_gam_geo_prs_fre_mol_por_tig_wly_grk_hun_ewe_mly_lat_mao_jpn_knd_kor_ukr_nor_dyu_slo_ind_guj_amr_jav_cnt_urd_ven_bos_aeg_bul_ita_alb_swe_qcu_afr_mcd_hin_fbf_chh_ger_anl_rom_tag_krd_swt_scr_bem_bat_tha_heb_tml_igb_akn_azi_rus_pan_tur_bam_vie_mlt_dgb_yor_tsw	0.114642784721274	0.269740634634291	0.787957412598117
106	heb_ukr_tsw_swe_hau_gam_owc_afr_aze_tur_akn_jav_zul_dut_svk_bsq_bul_chh_swt_mnd_spa_nor_dyu_guj_igb_bos_est_ses_bam_fin_ita_amh_geo_por_hin_fre_cze_sid_sod_lit_hun_swa_sun_ger_bat_jpn_knd_kor_scr_rus_cic_rom_ind_mcd_wly_tag_cnt_arw_yor_eng_mlt_ctl_grk_lat_slo_qcu_pan_alb_prs_lda_anl_pol_amr_ben_mao_mol_tsn_urd_ven_mly_tha_tig_tml_bem_fbf_uzb_glc_krd_azi_ewe_vie_aeg_xho_dgb_moo	-0.0554571084426404	-0.130709469249846	0.896287468406484
107	sod_scr_bam_lit_chh_tig_owc_ben_uzb_aze_igb_ind_cic_svk_bul_bsq_ukr_gam_dgb_cnt_mol_rus_moo_hin_ewe_arw_hun_yor_zul_fin_guj_amr_geo_mcd_bos_ger_krd_amh_sid_swe_est_xho_jav_dut_tag_jpn_knd_kor_glc_prs_swt_ctl_bat_pol_aeg_mly_mnd_spa_ven_slo_mlt_cze_nor_rom_lat_qcu_grk_por_alb_ses_hau_eng_wly_ita_sun_afr_lda_fre_swa_mao_tha_anl_tml_tsw_tsn_azi_urd_pan_tur_akn_vie_heb_bem_fbf_dyu	-0.444375587276828	-1.05562377004599	0.29387474512411
108	heb_rus_akn_fre_tig_amh_aeg_rom_aze_azi_fbf_mao_bam_arw_dut_bsq_ita_hau_swt_cnt_ger_lat_dyu_swe_ses_alb_fin_tsw_igb_hun_pan_wly_geo_ctl_slo_grk_ukr_sid_gam_spa_est_bem_bat_scr_jav_jpn_tml_kor_krd_nor_yor_mcd_mly_bul_chh_ind_mnd_guj_tsn_glc_anl_bos_svk_por_pol_qcu_cze_urd_afr_dgb_amr_prs_owc_eng_tag_hin_cic_mol_moo_sun_tha_sod_knd_ewe_xho_uzb_lit_ben_tur_swa_vie_mlt_ven_lda_zul	-0.548745735792452	-1.30993775069915	0.19344339836284
109	chh_lit_dyu_bos_heb_owc_mlt_mol_uzb_azi_bem_sun_lda_pol_scr_bsq_ctl_sid_xho_cnt_guj_rus_ewe_mcd_moo_hin_hun_akn_fbf_fin_bul_wly_geo_pan_dut_glc_urd_aeg_anl_por_est_swa_ind_ger_mao_jpn_knd_kor_swe_spa_dgb_cze_tag_slo_hau_bat_mnd_alb_ven_ita_tig_eng_lat_arw_rom_qcu_svk_fre_prs_swt_sod_ben_gam_nor_mly_afr_ses_ukr_zul_jav_tha_amh_tml_bam_igb_tur_grk_krd_aze_tsn_vie_amr_cic_tsw_yor	-0.115255239907807	-0.27186915087308	0.786325262587537
110	sid_hin_dyu_lit_tig_amr_heb_lat_tur_uzb_xho_mao_moo_eng_nor_bsq_fre_hau_akn_mnd_ctl_mcd_swt_ukr_fbf_bos_est_lda_igb_hun_pol_aeg_geo_urd_rus_ger_rom_wly_mlt_por_fin_swa_ind_slo_bat_jpn_knd_kor_cze_prs_yor_swe_sun_ita_sod_tag_cnt_pan_bam_glc_owc_afr_alb_arw_mol_qcu_spa_dut_scr_dgb_anl_svk_chh_grk_jav_bul_tsw_ben_ewe_mly_tha_amh_tml_cic_bem_aze_krd_guj_azi_ses_vie_gam_tsn_ven_zul	-0.301791240274163	-0.713903095223843	0.477074990508686
111	owc_fre_fbf_krd_mlt_amr_anl_swe_azi_tur_swt_bat_tsw_glc_ita_bsq_hin_chh_akn_mnd_eng_ben_dyu_scr_bem_slo_hun_dgb_ven_est_rus_wly_geo_spa_svk_ctl_mcd_heb_sid_urd_fin_zul_mao_pan_sun_jpn_tml_kor_dut_lat_tsn_mol_ind_ger_sod_jav_cnt_nor_cic_alb_amh_guj_grk_ukr_arw_qcu_bos_por_rom_moo_gam_cze_hau_afr_mly_bul_lda_pol_igb_tag_tha_tig_knd_swa_bam_uzb_prs_lit_aze_xho_vie_aeg_ses_yor_ewe	-0.808198362554955	-1.95169555183664	0.0539829793740688
112	mlt_scr_ven_pan_hau_gam_wly_arw_aze_azi_bem_mly_tsw_lat_guj_bsq_fre_amr_tsn_cnt_hin_afr_moo_slo_zul_ger_est_yor_fbf_hun_dut_anl_geo_spa_ben_cze_grk_tig_heb_mol_fin_swa_bat_rus_mao_jpn_tml_kor_svk_alb_cic_glc_tag_por_aeg_jav_mnd_ita_igb_mcd_sid_rom_urd_lit_ukr_qcu_prs_bul_nor_lda_chh_krd_sod_pol_sun_bos_swt_ctl_dgb_ind_tha_owc_knd_bam_dyu_tur_swe_eng_uzb_ses_vie_amh_akn_xho_ewe	-0.216695705919442	-0.512377781882383	0.609601379651767
113	sid_krd_swa_alb_tig_sod_hau_dut_tur_azi_cic_sun_ven_rom_hin_bsq_svk_amr_zul_mnd_prs_slo_igb_grk_xho_fre_est_dyu_akn_fin_rus_anl_geo_bos_ita_mol_ger_aeg_wly_arw_hun_tsn_mly_pol_jav_jpn_tml_kor_eng_ben_ses_ctl_ind_nor_mlt_mao_cnt_mcd_yor_lat_gam_lit_ukr_swe_glc_qcu_afr_scr_pan_ewe_heb_cze_owc_bul_bat_por_moo_spa_tsw_tag_tha_amh_knd_swt_dgb_uzb_guj_urd_aze_lda_vie_chh_fbf_bem_bam	-0.426402136727723	-1.01226826354513	0.314036213245424
114	tig_ctl_swt_pan_anl_mlt_aeg_ger_aze_uzb_tsn_ind_fbf_swe_guj_bsq_slo_sid_akn_cnt_rus_lat_ven_ita_igb_mol_est_ewe_bem_hun_cze_wly_geo_hin_grk_arw_pol_owc_gam_rom_fin_lda_tag_fre_bat_jpn_tml_kor_por_svk_swa_urd_mao_scr_sod_jav_mnd_spa_yor_ben_heb_alb_ukr_mcd_afr_qcu_dut_glc_prs_zul_chh_eng_amr_lit_sun_bul_bam_nor_ses_mly_tha_amh_knd_xho_dyu_tur_krd_bos_azi_moo_vie_hau_cic_dgb_tsw	-0.345909090982432	-0.819850058382098	0.4143978461481
115	hau_hin_yor_mol_amr_heb_tig_afr_azi_uzb_swa_mly_fbf_glc_ctl_bsq_ger_wly_ses_mnd_svk_swe_moo_ita_tsw_lit_hun_dgb_tsn_fin_eng_owc_geo_grk_dut_spa_pan_aeg_anl_lat_est_ewe_tag_guj_bat_jpn_knd_kor_urd_scr_bam_ben_jav_prs_sid_sun_cnt_krd_akn_cze_sod_rom_alb_bul_fre_qcu_por_arw_rus_cic_mlt_bos_amh_slo_ind_mcd_igb_nor_dyu_mao_tha_chh_tml_swt_lda_tur_ukr_pol_aze_ven_vie_gam_bem_zul_xho	-0.257574924761304	-0.608959880903501	0.544035717492821
116	mlt_ukr_xho_rus_heb_aeg_owc_cze_uzb_azi_ses_mao_dgb_pan_afr_bsq_rom_tig_zul_cnt_bos_svk_ewe_ben_akn_grk_hun_cic_fbf_est_krd_sid_geo_dut_hin_spa_ita_chh_hau_mol_fin_dyu_mly_lit_ind_jpn_tml_kor_fre_ctl_yor_mcd_tag_arw_amh_bat_mnd_urd_tsw_scr_sod_bul_eng_glc_prs_qcu_nor_guj_swe_bem_gam_ger_wly_alb_jav_pol_lda_lat_bam_sun_tha_amr_knd_tsn_igb_tur_por_slo_aze_swt_vie_anl_moo_swa_ven	-0.290857332064815	-0.687174846322736	0.493682631573324
117	anl_pol_igb_mcd_gam_sid_hau_swe_tur_aze_ses_sun_akn_scr_slo_bsq_rom_heb_swa_mnd_glc_ctl_swt_grk_tsw_krd_hun_tsn_dgb_fin_bul_owc_geo_fre_cze_mol_svk_mlt_sod_ukr_est_ven_ind_por_mao_jpn_knd_kor_ger_arw_xho_lat_bat_prs_amh_tag_cnt_spa_lda_dut_amr_urd_lit_alb_eng_qcu_hin_ben_ita_zul_aeg_nor_tig_afr_jav_rus_dyu_bos_moo_mly_tha_chh_tml_bam_bem_azi_pan_guj_uzb_ewe_vie_wly_fbf_yor_cic	-0.0896857164200508	-0.211448436371264	0.83300004124018
118	owc_mol_xho_hin_sid_gam_amh_guj_azi_uzb_zul_jav_cic_nor_spa_bsq_eng_mlt_akn_mnd_glc_ctl_ven_afr_bam_swe_fin_dyu_lda_est_bos_hau_geo_ben_ukr_pan_scr_heb_tig_prs_hun_ses_bat_rom_tag_jpn_tml_kor_ger_pol_tsw_mcd_mao_dut_aeg_sun_cnt_alb_ewe_ita_amr_lat_krd_slo_por_qcu_arw_fre_lit_igb_anl_bul_sod_cze_ind_rus_moo_grk_fbf_mly_tha_wly_knd_bem_dgb_aze_urd_svk_tur_swt_vie_chh_yor_swa_tsn	0.180911990326745	0.426275798522665	0.670891933507315
119	aeg_arw_swt_ita_sid_amr_heb_cze_azi_uzb_xho_mly_lda_pan_eng_bsq_ger_hau_tsn_cnt_krd_rus_bem_guj_ven_ben_hun_cic_yor_est_mcd_tig_geo_fre_prs_por_afr_mlt_sod_alb_fin_igb_jav_bul_tag_jpn_knd_kor_urd_ukr_dyu_ctl_mao_scr_chh_bat_mnd_bos_tsw_glc_gam_rom_grk_hin_lat_qcu_dut_nor_lit_bam_amh_mol_owc_spa_ind_swe_dgb_pol_zul_sun_tha_wly_tml_swa_ewe_tur_svk_slo_aze_ses_vie_anl_akn_fbf_moo	-1.00463067289354	-2.4508015210268	0.0161232137614487
120	amr_lat_cic_dut_sod_amh_owc_slo_azi_uzb_bem_ind_akn_pol_hin_bsq_rom_gam_ven_cnt_pan_cze_dyu_bul_tsn_ita_est_bam_swa_fin_lit_hau_geo_ukr_prs_afr_por_sid_anl_svk_hun_zul_mao_mol_sun_jpn_tml_kor_eng_spa_ewe_ctl_tag_grk_chh_bat_mnd_alb_yor_swe_wly_krd_nor_rus_bos_qcu_guj_fre_arw_igb_heb_ben_tig_urd_mly_glc_xho_scr_moo_jav_tha_aeg_knd_dgb_lda_tur_mcd_ger_aze_ses_vie_mlt_swt_fbf_tsw	-0.29946883448401	-0.708630612580315	0.480326255111878
121	sod_eng_lda_ctl_owc_sid_amr_alb_uzb_azi_tsn_tag_tsw_lat_rom_bsq_svk_heb_bem_cnt_afr_krd_fbf_ben_dyu_ita_fin_dgb_ses_est_rus_amh_geo_fre_grk_dut_ukr_aeg_gam_guj_hun_ven_sun_mol_mly_jpn_tml_kor_arw_cze_bam_por_jav_lit_hau_mao_mnd_pol_moo_bul_anl_glc_pan_slo_spa_qcu_prs_urd_hin_xho_mlt_scr_tig_bos_ind_ger_igb_nor_swa_bat_tha_chh_knd_cic_swt_tur_swe_mcd_aze_zul_vie_wly_akn_yor_ewe	-0.153353007357902	-0.362234331255761	0.717998757868264
122	mlt_urd_ewe_swe_hau_sid_heb_glc_tur_uzb_cic_ind_dgb_pan_ita_bsq_por_amr_ses_mnd_bul_grk_bem_fre_akn_lat_est_igb_xho_hun_krd_gam_geo_prs_eng_ctl_slo_owc_aeg_ukr_fin_lda_mao_mcd_mly_jpn_knd_kor_afr_dut_moo_scr_jav_cze_amh_tag_cnt_hin_ven_ben_sod_nor_mol_lit_guj_qcu_rus_pol_spa_tsn_tig_svk_chh_rom_sun_ger_dyu_arw_swa_bat_tha_wly_tml_tsw_fbf_azi_bos_alb_aze_zul_vie_anl_yor_bam_swt	-0.90296792820753	-2.18397931192472	0.0314791216759804
123	aeg_svk_zul_ger_mlt_amh_wly_eng_tur_uzb_tsw_mly_dgb_mcd_hin_bsq_ukr_sod_bam_cnt_rom_guj_swa_rus_ewe_por_est_dyu_swt_hun_ita_tig_geo_afr_ben_krd_grk_owc_gam_pan_fin_lda_jav_scr_tag_jpn_knd_kor_spa_bul_fbf_dut_ind_bos_hau_mao_mnd_lat_akn_mol_anl_glc_nor_lit_swe_qcu_pol_prs_arw_ven_sid_alb_heb_ctl_bat_fre_cic_urd_ses_sun_tha_amr_tml_igb_bem_aze_slo_cze_azi_moo_vie_chh_yor_tsn_xho	0.60910093027784	1.4410933727814	0.15291689750381
124	amr_cze_dyu_mol_wly_chh_mlt_prs_aze_azi_lda_sun_zul_guj_ben_bsq_eng_owc_tsw_mnd_urd_ctl_tsn_arw_bam_lat_hun_ven_dgb_fin_grk_sid_geo_scr_dut_pan_bul_amh_anl_spa_est_swa_mly_lit_mao_jpn_tml_kor_afr_ita_yor_alb_tag_svk_sod_ind_cnt_por_xho_pol_tig_glc_rus_fre_krd_qcu_swe_rom_nor_cic_aeg_ger_hau_mcd_jav_bos_bem_hin_akn_bat_tha_heb_knd_igb_moo_tur_slo_ukr_uzb_fbf_vie_gam_ewe_swt_ses	-0.160562106821832	-0.378750053425183	0.705736765883558
125	anl_urd_dgb_nor_mlt_heb_gam_rus_azi_tur_swt_mao_dyu_lat_scr_bsq_mcd_wly_zul_cnt_pol_bos_tsw_eng_lda_glc_est_xho_bam_hun_cze_sid_geo_guj_swe_ita_ben_hau_chh_bul_fin_cic_bat_alb_mly_jpn_tml_kor_lit_rom_moo_pan_jav_arw_amh_tag_mnd_grk_ses_ukr_amr_hin_ctl_fre_prs_qcu_afr_spa_krd_fbf_sod_dut_tig_slo_ind_mol_swa_ger_tsn_sun_tha_aeg_knd_bem_akn_uzb_svk_por_aze_ewe_vie_owc_igb_ven_yor	-0.323637073688724	-0.765970187975968	0.445633809677991
126	tig_alb_fbf_urd_mlt_amr_gam_mcd_tur_uzb_yor_jav_bem_glc_hin_bsq_slo_heb_moo_mnd_pol_por_swt_ukr_bam_nor_hun_dgb_xho_est_bul_aeg_geo_arw_eng_afr_spa_owc_chh_fre_fin_dyu_bat_scr_mly_jpn_tml_kor_dut_lat_cic_ita_sun_prs_sid_ind_cnt_ger_igb_grk_hau_rus_pan_ben_ctl_qcu_svk_cze_lit_zul_anl_mol_sod_guj_mao_rom_tsn_bos_ses_tag_tha_amh_knd_swa_ven_azi_krd_swe_aze_tsw_vie_wly_akn_ewe_lda	-0.109183046891554	-0.257488949181272	0.797370220430693
127	gam_arw_xho_dut_aeg_sid_anl_lit_azi_aze_ewe_jav_fbf_ger_bos_bsq_rom_mlt_ven_mnd_pol_spa_cic_ukr_bem_por_est_igb_tsn_hun_scr_wly_geo_mol_slo_bul_svk_chh_tig_ben_fin_bam_ind_fre_bat_jpn_tml_kor_ctl_rus_swa_swe_mao_mcd_heb_sun_cnt_pan_lda_afr_owc_nor_krd_guj_alb_qcu_urd_prs_glc_dyu_amh_cze_sod_lat_mly_eng_zul_ita_tsw_tag_tha_amr_knd_akn_dgb_tur_hin_grk_uzb_swt_vie_hau_moo_yor_ses	-0.252599408923607	-0.597121414642085	0.551877335238527
128	mlt_alb_akn_ger_amr_sid_heb_pan_uzb_aze_tsn_ind_moo_hin_bos_bsq_swe_sod_ses_mnd_grk_ctl_xho_nor_dyu_svk_est_igb_dgb_hun_glc_amh_geo_guj_prs_rom_slo_chh_gam_cze_fin_cic_tag_fre_mly_jpn_knd_kor_lat_eng_swt_urd_mao_rus_owc_jav_cnt_afr_bem_scr_hau_dut_arw_ben_lit_qcu_por_spa_mol_ewe_aeg_krd_anl_pol_bat_mcd_fbf_ita_zul_sun_tha_wly_tml_ven_bam_azi_bul_ukr_tur_lda_vie_tig_swa_tsw_yor	0.330730604735541	0.778823177436104	0.438061096528599
129	sid_nor_swt_grk_hau_heb_chh_guj_uzb_azi_moo_mly_bam_glc_ger_bsq_dut_owc_zul_mnd_urd_bul_tsn_hin_ven_ita_fin_igb_fbf_est_lat_tig_geo_cze_eng_ctl_fre_anl_amr_alb_hun_bem_mao_prs_ind_jpn_tml_kor_ben_rus_ses_por_jav_swe_gam_sun_cnt_svk_tsw_pan_aeg_mcd_rom_ukr_scr_qcu_spa_lit_bos_swa_amh_krd_wly_afr_tag_arw_akn_slo_dyu_bat_tha_sod_knd_yor_lda_aze_pol_mol_tur_xho_vie_mlt_ewe_dgb_cic	-0.0882681017071275	-0.208326474593321	0.835429634282911
130	sid_urd_dgb_krd_amr_gam_wly_ben_uzb_tur_moo_ind_fbf_alb_rom_bsq_mcd_owc_bem_cnt_bul_bos_bam_eng_yor_ger_hun_swa_zul_fin_glc_chh_geo_hin_ukr_guj_slo_amh_mlt_arw_est_dyu_mly_pan_sun_jpn_knd_kor_nor_rus_xho_lit_tag_ctl_hau_bat_mnd_svk_ses_por_anl_ita_afr_scr_grk_qcu_spa_pol_prs_tsn_aeg_dut_heb_mol_mao_lat_tsw_fre_ven_jav_tha_tig_tml_akn_swt_azi_swe_cze_aze_lda_vie_sod_cic_igb_ewe	0.660056802167211	1.5644448394239	0.121109678730233
131	wly_ger_swt_hin_mlt_owc_gam_slo_aze_azi_yor_tag_akn_lat_pan_bsq_fre_sid_swa_cnt_ben_bos_dgb_urd_igb_svk_est_ewe_bem_fin_ukr_amh_geo_ctl_eng_afr_mol_heb_amr_scr_hun_tsn_mao_mcd_bat_jpn_knd_kor_glc_pol_ses_cze_jav_por_sod_mly_mnd_bul_cic_grk_hau_prs_krd_rus_nor_qcu_alb_spa_guj_xho_tig_swe_aeg_ita_ind_rom_dyu_arw_moo_sun_tha_anl_tml_bam_tsw_uzb_dut_lit_tur_ven_vie_chh_zul_lda_fbf	0.203868201263084	0.479587223650531	0.632646859733059
132	gam_glc_dyu_bul_owc_tig_wly_eng_aze_tur_ses_bat_ewe_nor_bos_bsq_prs_amr_dgb_mnd_lat_ger_bam_mcd_xho_spa_fin_swt_lda_hun_fre_anl_geo_grk_arw_afr_mol_chh_mlt_por_est_bem_tag_pan_jav_jpn_tml_kor_alb_rom_swa_ukr_mao_hin_amh_mly_cnt_scr_zul_slo_sid_lit_dut_swe_krd_qcu_ctl_guj_cze_moo_aeg_pol_hau_urd_sun_svk_fbf_ita_cic_ind_tha_heb_knd_ven_akn_uzb_rus_ben_azi_tsw_vie_sod_tsn_igb_yor	-0.0611877979024775	-0.144241076136827	0.885622218301063
133	owc_nor_ses_svk_anl_mlt_heb_spa_azi_tur_akn_ind_swt_ita_bos_bsq_pan_chh_zul_cnt_ben_bul_igb_arw_ven_prs_fin_lda_fbf_est_ger_hau_geo_scr_mcd_hin_alb_sid_aeg_mol_hun_bam_tag_swe_bat_jpn_knd_kor_afr_urd_dgb_lat_sun_lit_tig_mao_mnd_dut_yor_glc_amr_cze_pol_rom_grk_qcu_slo_ctl_por_moo_wly_eng_amh_ukr_jav_fre_swa_rus_ewe_mly_tha_gam_tml_dyu_bem_uzb_krd_guj_aze_tsn_vie_sod_cic_tsw_xho	-0.0771496854440164	-0.181718608251293	0.856199046606131
134	owc_bos_akn_rus_amh_heb_gam_rom_tur_uzb_dyu_jav_igb_krd_ukr_bsq_guj_hau_dgb_cnt_swe_alb_swt_hin_swa_mol_hun_tsn_ses_est_lit_mlt_geo_ben_ctl_slo_ger_wly_aeg_pan_fin_zul_mly_dut_sun_jpn_knd_kor_cze_glc_lda_pol_ind_por_tig_mao_mnd_nor_ven_scr_anl_urd_mcd_svk_afr_qcu_bul_grk_fre_bam_amr_spa_sid_arw_bat_ita_ewe_eng_yor_tag_tha_chh_tml_bem_cic_azi_prs_lat_aze_fbf_vie_sod_xho_moo_tsw	-0.627849540949024	-1.49998528185834	0.137005494472548
135	wly_bos_cic_pan_tig_sid_heb_rom_aze_uzb_tsw_mao_yor_mol_hin_bsq_bul_amh_fbf_mnd_prs_pol_bem_dut_tsn_arw_fin_zul_dgb_hun_grk_sod_geo_ctl_cze_mcd_krd_aeg_mlt_ukr_est_ewe_mly_glc_bat_jpn_knd_kor_afr_slo_lda_alb_ind_ita_amr_tag_cnt_lit_akn_ben_gam_scr_swe_eng_nor_qcu_por_fre_ger_igb_owc_lat_chh_guj_sun_rus_dyu_spa_bam_jav_tha_hau_tml_swt_swa_tur_urd_svk_azi_xho_vie_anl_moo_ven_ses	-0.425424633164695	-1.01007449561043	0.31508039137162
136	wly_eng_swa_guj_heb_hau_amh_krd_aze_azi_fbf_jav_moo_ger_ben_bsq_hin_aeg_ses_mnd_rom_spa_bam_nor_tsw_ita_fin_ven_cic_hun_urd_mlt_geo_pan_arw_mcd_swe_sid_sod_por_est_dgb_tag_svk_mly_jpn_knd_kor_rus_alb_dyu_prs_sun_pol_amr_ind_cnt_ctl_igb_afr_anl_scr_lit_glc_dut_qcu_cze_bos_lat_lda_tig_ukr_gam_grk_bat_fre_swt_mol_bem_mao_tha_owc_tml_yor_tsn_tur_bul_slo_uzb_zul_vie_chh_xho_ewe_akn	0.101088048550258	0.237860510647577	0.812512545876534
137	sod_mol_cic_alb_amr_sid_owc_scr_azi_tur_yor_sun_fbf_prs_ukr_bsq_grk_chh_tsn_mnd_arw_krd_swt_ctl_ses_svk_hun_akn_zul_fin_fre_tig_geo_cze_bul_rom_urd_hau_anl_pan_est_bem_tag_slo_bat_jpn_knd_kor_spa_ger_dgb_por_mly_bos_aeg_mao_cnt_pol_dyu_hin_heb_rus_guj_afr_dut_qcu_ben_glc_lat_ven_wly_lit_mlt_swe_ind_ita_tsw_nor_ewe_jav_tha_gam_tml_lda_igb_uzb_eng_mcd_aze_bam_vie_amh_xho_swa_moo	0.30472633463167	0.717420136483233	0.474913039371167
138	wly_ita_ses_hin_sid_sod_chh_urd_tur_aze_moo_sun_ewe_swe_svk_bsq_dut_anl_tsn_mnd_guj_ukr_lda_bos_fbf_pol_est_xho_dyu_hun_alb_tig_geo_ctl_afr_nor_scr_heb_hau_cze_fin_dgb_mao_krd_bat_jpn_knd_kor_eng_mol_akn_arw_mly_rus_amr_ind_cnt_mcd_cic_lat_owc_bul_fre_glc_spa_qcu_ben_grk_rom_swa_gam_slo_aeg_lit_tag_ger_zul_pan_bem_jav_tha_amh_tml_bam_igb_uzb_prs_por_azi_ven_vie_mlt_yor_tsw_swt	-0.0350292397001534	-0.0825062699874256	0.934421452569885
139	aeg_rus_fbf_lit_owc_heb_anl_por_aze_uzb_igb_jav_ses_grk_prs_bsq_bos_sod_bam_mnd_guj_ctl_swa_ben_dgb_rom_fin_zul_lda_est_fre_amh_geo_eng_alb_hin_urd_wly_gam_ukr_hun_moo_bat_spa_mao_jpn_knd_kor_ita_ger_dyu_dut_tag_svk_hau_sun_cnt_lat_bem_glc_chh_pol_afr_swe_bul_qcu_mcd_scr_mol_yor_tig_krd_mlt_nor_mly_cze_tsw_slo_tsn_ind_tha_sid_tml_ewe_xho_azi_pan_arw_tur_ven_vie_amr_akn_cic_swt	-0.788152621495282	-1.90107985868184	0.0603879573788144
140	owc_ukr_ven_pan_wly_anl_aeg_krd_azi_uzb_bem_tag_swt_swe_urd_bsq_ctl_tig_cic_cnt_pol_prs_zul_cze_fbf_slo_fin_bam_akn_hun_eng_amr_geo_arw_lit_ger_spa_hau_mlt_por_est_swa_sun_ben_ind_jpn_tml_kor_rus_lat_tsn_ita_mao_rom_sod_jav_mnd_glc_yor_mcd_heb_bul_nor_alb_bos_qcu_fre_dut_hin_dyu_gam_scr_amh_svk_bat_afr_igb_guj_dgb_mly_tha_sid_knd_tsw_moo_tur_mol_grk_aze_lda_vie_chh_ewe_ses_xho	-0.660805065672249	-1.58082098213142	0.11731420573825
141	owc_eng_fbf_fre_amh_aeg_gam_lit_aze_tur_tsw_bat_tsn_arw_spa_bsq_cze_anl_bam_cnt_scr_swe_moo_pol_ewe_mol_hun_lda_dyu_fin_ukr_heb_geo_grk_guj_alb_hin_sid_mlt_pan_est_ses_tag_slo_jav_jpn_knd_kor_ben_ger_bem_lat_mly_ita_tig_mao_mnd_urd_akn_bul_chh_rus_krd_glc_bos_qcu_afr_svk_prs_xho_hau_mcd_sod_nor_sun_ctl_ven_dut_dgb_ind_tha_amr_tml_zul_swa_azi_rom_por_uzb_yor_vie_wly_igb_cic_swt	-0.305815462691188	-0.723203863527292	0.471369653595986
142	mlt_swe_ewe_dut_heb_anl_aeg_ita_uzb_aze_ses_ind_fbf_bos_rus_bsq_fre_tig_swt_cnt_hin_ben_ven_spa_moo_rom_fin_bam_akn_hun_guj_owc_geo_krd_bul_lat_grk_wly_amh_slo_est_bem_tag_mcd_sun_jpn_tml_kor_urd_eng_lda_pol_mao_arw_sid_jav_mnd_nor_yor_ctl_chh_alb_ger_svk_scr_qcu_glc_ukr_cze_swa_hau_lit_amr_afr_bat_mol_dyu_por_tsw_mly_tha_sod_knd_cic_xho_azi_prs_pan_tur_tsn_vie_gam_igb_dgb_zul	-0.490550869733039	-1.16668974936086	0.246318655867
143	owc_bos_dyu_nor_gam_sid_aeg_arw_tur_uzb_dgb_tag_xho_mol_afr_bsq_prs_tig_moo_cnt_grk_ben_yor_cze_lda_bul_est_ses_tsn_fin_svk_sod_geo_alb_pol_pan_ger_heb_anl_ctl_hun_ven_jav_dut_sun_jpn_knd_kor_mcd_swe_cic_spa_mly_krd_wly_ind_mnd_rus_swt_glc_chh_ukr_fre_eng_lit_qcu_ita_urd_lat_akn_amr_scr_amh_hin_mao_guj_swa_slo_bem_bat_tha_mlt_tml_ewe_zul_azi_por_rom_aze_fbf_vie_hau_igb_bam_tsw	-1.31779095736387	-3.29192750606926	0.00140739481027875
144	aeg_guj_fbf_prs_anl_amr_sod_glc_aze_azi_cic_mly_lda_pan_por_bsq_mol_heb_ses_cnt_ctl_slo_swa_ger_xho_hin_hun_tsn_ewe_est_nor_wly_geo_scr_mcd_swe_afr_owc_hau_eng_fin_bam_tag_bul_mao_jpn_tml_kor_pol_bos_ven_svk_bat_rom_amh_sun_mnd_lat_igb_grk_gam_lit_urd_dut_ukr_qcu_ben_ita_krd_bem_mlt_arw_chh_cze_jav_alb_swt_spa_moo_ind_tha_tig_knd_zul_dgb_tur_rus_fre_uzb_akn_vie_sid_dyu_tsw_yor	-0.32040026006828	-0.758350165450675	0.450158932750163
145	amh_guj_tsw_rus_owc_heb_chh_dut_tur_azi_dyu_mao_tsn_krd_urd_bsq_hin_mlt_yor_cnt_fre_ita_bam_pol_lda_lit_fin_moo_akn_est_por_sod_geo_mol_eng_rom_spa_anl_gam_ben_hun_swa_mly_bul_tag_jpn_tml_kor_glc_lat_fbf_ctl_ind_arw_hau_jav_mnd_mcd_ewe_ukr_sid_svk_swe_bos_afr_qcu_slo_nor_prs_igb_wly_alb_aeg_pan_bat_ger_bem_grk_ses_sun_tha_amr_knd_cic_zul_aze_cze_scr_uzb_swt_vie_tig_xho_ven_dgb	0.030199180252876	0.0711255391242035	0.943450571443219
146	sod_mol_zul_pol_chh_mlt_anl_scr_tur_aze_swa_mly_tsn_dut_ger_bsq_ben_amh_cic_mnd_swe_eng_moo_slo_igb_afr_hun_bem_tsw_est_spa_amr_geo_rus_rom_ctl_ita_tig_hau_prs_fin_akn_mao_pan_sun_jpn_knd_kor_fre_lat_swt_hin_ind_glc_wly_tag_cnt_krd_bam_lit_heb_grk_mcd_arw_svk_qcu_urd_ukr_nor_xho_gam_alb_aeg_bos_jav_por_fbf_cze_yor_bat_tha_sid_tml_ses_dgb_azi_guj_bul_uzb_ewe_vie_owc_dyu_ven_lda	0.0546498771448821	0.128757046873058	0.897827936209123
147	mlt_spa_ses_scr_hau_owc_wly_lat_tur_uzb_ewe_jav_dgb_por_rus_bsq_afr_anl_zul_mnd_lit_grk_tsn_krd_igb_cze_fin_lda_xho_hun_mcd_sid_geo_swe_slo_pan_ctl_amr_sod_alb_est_dyu_sun_hin_mly_jpn_tml_kor_ben_ita_yor_ukr_tag_svk_amh_bat_cnt_arw_bem_bul_gam_rom_guj_eng_prs_qcu_bos_urd_dut_tsw_chh_ger_heb_nor_mao_mol_cic_pol_akn_ind_tha_aeg_knd_bam_moo_aze_fre_glc_azi_ven_vie_tig_fbf_swt_swa	-0.293606799123554	-0.694279138537468	0.48923790657315
148	sid_nor_ewe_ger_hau_chh_tig_eng_tur_aze_bem_tag_yor_slo_rom_bsq_spa_mlt_dyu_mnd_afr_ben_swt_glc_ses_grk_hun_cic_igb_est_mcd_sod_geo_arw_guj_swe_bos_amh_owc_lat_fin_ven_ind_rus_bat_jpn_knd_kor_svk_pol_tsn_lit_jav_ukr_amr_sun_cnt_bul_bam_pan_wly_krd_hin_cze_fre_qcu_alb_ita_por_xho_heb_prs_aeg_ctl_mly_dut_fbf_scr_swa_mao_tha_anl_tml_zul_tsw_azi_mol_urd_uzb_moo_vie_gam_lda_dgb_akn	0.418707683953157	0.986562793972742	0.326416811477669
149	hau_glc_igb_ger_gam_anl_owc_pol_azi_uzb_tsn_ind_xho_mol_swe_bsq_slo_sod_yor_cnt_urd_cze_zul_lit_swt_lat_hun_ses_fbf_est_ben_amh_geo_bos_ukr_eng_prs_amr_sid_mcd_fin_ewe_mly_rus_sun_jpn_knd_kor_krd_hin_cic_grk_bat_ita_tig_mao_mnd_arw_moo_dut_aeg_ctl_alb_svk_guj_qcu_spa_afr_por_lda_mlt_scr_heb_rom_tag_bul_bem_fre_dgb_jav_tha_wly_tml_swa_bam_aze_pan_nor_tur_ven_vie_chh_akn_dyu_tsw	0.197031268238676	0.464124426209831	0.643643208019317
150	sod_pan_ses_glc_mlt_owc_heb_eng_azi_uzb_bem_sun_swt_prs_ben_bsq_hin_hau_lda_mnd_svk_dut_tsw_ita_bam_krd_fin_akn_fbf_est_mol_chh_geo_guj_rus_nor_ger_aeg_sid_alb_hun_moo_mly_spa_jav_jpn_knd_kor_slo_arw_dyu_fre_ind_afr_wly_bat_cnt_cze_tsn_bul_anl_swe_rom_mcd_pol_qcu_urd_lit_scr_yor_tig_bos_amr_ctl_tag_por_ewe_grk_zul_mao_tha_gam_tml_ven_igb_tur_lat_ukr_aze_dgb_vie_amh_xho_swa_cic	-0.215132964986857	-0.507953951486461	0.612688305304737
151	owc_lat_xho_scr_aeg_chh_hau_glc_aze_tur_lda_bat_fbf_afr_guj_bsq_pol_heb_dyu_cnt_cze_mcd_igb_hin_zul_pan_fin_akn_cic_est_ger_tig_geo_por_ben_ukr_ita_wly_amr_grk_hun_ewe_tag_eng_ind_jpn_knd_kor_rus_krd_tsw_bos_jav_spa_gam_mly_mnd_fre_bam_arw_anl_lit_slo_prs_svk_qcu_dut_rom_urd_swt_mlt_mol_sid_alb_sun_ctl_yor_bul_ven_mao_tha_amh_tml_moo_bem_azi_nor_swe_uzb_swa_vie_sod_ses_dgb_tsn	-0.0241287604784	-0.056850715109233	0.954786080592959
152	sod_krd_tsn_swe_wly_gam_anl_dut_tur_aze_yor_bat_ven_arw_bos_bsq_guj_owc_swt_mnd_alb_urd_lda_bul_fbf_rom_hun_moo_swa_est_fre_aeg_geo_nor_mcd_grk_ukr_chh_amr_ctl_fin_igb_tag_eng_jav_jpn_tml_kor_glc_svk_bem_afr_mao_pol_heb_mly_cnt_cze_tsw_mol_tig_pan_rus_lit_spa_qcu_por_hin_scr_akn_amh_lat_hau_slo_ind_prs_ses_ben_dyu_sun_tha_sid_knd_zul_bam_uzb_ita_ger_azi_cic_vie_mlt_xho_ewe_dgb	-0.558696759312511	-1.33197888913764	0.186122224619175
153	sid_rom_dyu_ben_amh_sod_wly_svk_tur_aze_tsw_mao_ven_ita_mcd_bsq_urd_tig_cic_mnd_hin_grk_tsn_arw_dgb_swe_hun_yor_lda_est_afr_mlt_geo_fre_ger_alb_scr_chh_owc_eng_fin_ses_bat_bos_sun_jpn_tml_kor_nor_dut_bem_pan_mly_pol_amr_tag_cnt_mol_akn_por_anl_cze_bul_slo_prs_qcu_guj_ctl_ukr_moo_heb_lat_gam_krd_jav_spa_xho_lit_fbf_ind_tha_aeg_knd_ewe_bam_azi_rus_glc_uzb_zul_vie_hau_igb_swt_swa	0.345247633866813	0.81475928334243	0.417291650683596
154	wly_dut_ses_bul_gam_amr_heb_pol_uzb_aze_akn_ind_ven_ctl_afr_bsq_nor_aeg_cic_mnd_eng_por_xho_ger_tsn_cze_hun_ewe_moo_est_mcd_sod_geo_alb_urd_lit_mol_sid_owc_ita_fin_igb_bat_svk_tag_jpn_tml_kor_lat_bos_bem_hin_sun_glc_amh_jav_cnt_swe_lda_pan_hau_scr_krd_rom_ben_qcu_arw_rus_spa_tsw_mlt_prs_chh_guj_mao_slo_dgb_grk_swt_mly_tha_anl_knd_dyu_fbf_azi_ukr_fre_tur_zul_vie_tig_swa_yor_bam	-1.11586514790259	-2.73199867977018	0.0075333559076622
155	hau_afr_ven_swe_wly_mlt_heb_mol_uzb_azi_swa_sun_bam_ctl_alb_bsq_fre_tig_fbf_mnd_prs_dut_dyu_ukr_moo_glc_est_yor_xho_fin_urd_chh_geo_nor_pol_rom_ita_sid_aeg_scr_hun_igb_mao_lat_tag_jpn_knd_kor_eng_por_swt_svk_jav_ger_sod_ind_cnt_mcd_bem_cze_amh_slo_grk_guj_arw_qcu_krd_bos_lit_tsw_amr_rus_owc_spa_mly_hin_zul_ben_ses_bat_tha_anl_tml_dgb_tsn_aze_pan_bul_tur_lda_vie_gam_akn_ewe_cic	-0.47499710229547	-1.12857214784775	0.261981276106183
156	tig_afr_ven_scr_gam_mlt_heb_fre_azi_uzb_swt_bat_tsw_rom_pol_bsq_por_hau_tsn_mnd_urd_arw_ewe_cze_igb_pan_est_lda_bam_hun_ukr_owc_geo_guj_lat_lit_bos_chh_sod_swe_fin_swa_ind_slo_mao_jpn_tml_kor_mol_hin_dgb_dut_sun_glc_sid_mly_cnt_ita_fbf_rus_wly_ben_svk_grk_ger_qcu_eng_alb_mcd_cic_anl_bul_aeg_spa_tag_krd_bem_nor_xho_jav_tha_amh_knd_dyu_moo_tur_ctl_prs_aze_yor_vie_amr_zul_akn_ses	-0.119781019263682	-0.282370115053034	0.778287194024218
157	tig_ger_xho_svk_wly_sid_mlt_bos_uzb_aze_dyu_jav_akn_krd_mol_bsq_pan_amr_ses_mnd_prs_alb_tsn_mcd_ewe_bul_fin_yor_zul_hun_cze_sod_geo_ita_afr_grk_nor_owc_chh_rom_est_moo_sun_slo_ind_jpn_knd_kor_hin_ben_swa_por_mly_pol_heb_bat_cnt_spa_igb_ctl_hau_scr_dut_arw_swe_qcu_urd_lit_eng_lda_amh_lat_aeg_fre_tag_glc_bem_guj_dgb_mao_tha_gam_tml_swt_cic_azi_ukr_rus_tur_fbf_vie_anl_bam_ven_tsw	-0.366983048554404	-0.870577745532205	0.38622639551291
158	heb_dut_igb_glc_aeg_wly_owc_ukr_azi_aze_xho_tag_yor_rus_mol_bsq_hin_anl_lda_cnt_cze_lat_ses_slo_ewe_fre_est_zul_cic_fin_afr_gam_geo_spa_pan_lit_grk_chh_mlt_ben_hun_fbf_mao_svk_sun_jpn_tml_kor_swe_krd_ven_ctl_mly_bos_tig_jav_mnd_arw_bem_mcd_sid_scr_rom_ger_eng_qcu_prs_urd_guj_bam_amh_alb_hau_pol_ind_bul_tsn_nor_swa_bat_tha_amr_knd_swt_akn_uzb_ita_por_tur_moo_vie_sod_tsw_dyu_dgb	-0.420905318059228	-0.997929603431867	0.320902956550621
159	wly_swe_moo_nor_hau_amr_mlt_cze_tur_uzb_yor_sun_ewe_scr_krd_bsq_lat_sod_dyu_cnt_eng_bul_zul_alb_swt_guj_hun_ven_akn_est_ita_aeg_geo_ben_fre_lit_mcd_amh_chh_por_fin_swa_jav_spa_mly_jpn_knd_kor_mol_ukr_cic_afr_ind_ctl_anl_mao_mnd_bos_dgb_arw_tig_svk_rom_grk_urd_qcu_glc_dut_prs_igb_heb_rus_sid_pol_tag_pan_lda_slo_bem_bat_tha_owc_tml_tsn_xho_aze_ger_hin_azi_ses_vie_gam_fbf_tsw_bam	0.0554069570493862	0.130463891090316	0.896481208678358
160	chh_afr_dgb_pan_amr_tig_sid_alb_uzb_aze_cic_mly_bem_dut_ben_bsq_bos_wly_zul_mnd_urd_scr_tsw_grk_ven_eng_est_ewe_akn_fin_mol_amh_geo_mcd_ita_cze_por_gam_mlt_rus_hun_yor_tag_swe_mao_jpn_tml_kor_hin_lat_bam_slo_jav_rom_anl_ind_cnt_prs_xho_spa_owc_ctl_ukr_ger_guj_qcu_glc_lit_krd_swa_heb_pol_sod_svk_bat_fre_dyu_bul_swt_sun_tha_aeg_knd_igb_fbf_tur_nor_arw_azi_ses_vie_hau_lda_tsn_moo	0.57885838288069	1.36705650697112	0.174902961517617
161	aeg_grk_swa_ger_wly_sid_owc_urd_uzb_azi_ewe_jav_ses_eng_lat_bsq_bos_chh_zul_mnd_glc_arw_igb_cze_tsw_swe_hun_swt_dyu_fin_nor_heb_geo_ben_por_lit_mol_mlt_amh_pol_est_cic_bat_krd_mly_jpn_tml_kor_ita_afr_lda_ctl_tag_alb_anl_sun_cnt_hin_fbf_mcd_sod_guj_prs_dut_svk_qcu_spa_pan_bul_tsn_hau_ukr_tig_scr_mao_fre_xho_rom_akn_ind_tha_amr_knd_ven_yor_aze_rus_slo_tur_moo_vie_gam_dgb_bam_bem	-0.150561237502249	-0.355366329607127	0.723119892399951
162	tig_svk_lda_ukr_hau_wly_gam_lat_aze_tur_cic_ind_yor_por_scr_bsq_slo_amr_zul_cnt_pan_nor_akn_bul_dgb_arw_hun_xho_ven_est_guj_aeg_geo_swe_lit_fre_rom_sod_sid_mol_fin_tsw_sun_rus_jav_jpn_tml_kor_dut_spa_swt_mcd_tag_glc_owc_mly_mnd_hin_tsn_krd_mlt_cze_bos_urd_afr_qcu_pol_ben_alb_fbf_chh_ctl_anl_ita_bat_grk_igb_eng_moo_mao_tha_amh_knd_bam_ses_azi_ger_prs_uzb_dyu_vie_heb_bem_swa_ewe	-0.258939284302674	-0.614145428849755	0.540618709474175
163	aeg_mol_yor_lit_tig_gam_wly_mcd_aze_uzb_bem_mao_igb_arw_ita_bsq_hin_anl_akn_mnd_dut_fre_ewe_ger_xho_pan_est_swt_ses_fin_spa_owc_geo_ctl_bul_swe_urd_heb_chh_ukr_hun_lda_jav_rom_ind_jpn_tml_kor_pol_slo_swa_prs_sun_afr_hau_tag_cnt_rus_tsw_krd_amr_nor_lat_bos_cze_qcu_scr_grk_ben_fbf_sid_glc_mlt_por_mly_eng_tsn_alb_zul_bat_tha_sod_knd_ven_dyu_tur_guj_svk_azi_bam_vie_amh_cic_dgb_moo	-0.519103201684554	-1.23558933308136	0.21972333057468
164	chh_fre_ses_pol_owc_mlt_aeg_svk_aze_uzb_igb_bat_bem_lat_mcd_bsq_ger_gam_tsn_mnd_guj_rom_lda_alb_swa_hin_est_yor_ewe_fin_lit_amr_geo_ukr_swe_eng_por_wly_sod_prs_hun_akn_tag_ita_mly_jpn_tml_kor_ctl_rus_swt_afr_ind_spa_hau_sun_cnt_krd_fbf_mol_tig_bul_dut_ben_grk_qcu_bos_slo_glc_ven_amh_scr_anl_arw_mao_nor_xho_pan_moo_jav_tha_heb_knd_zul_tsw_azi_cze_urd_tur_cic_vie_sid_dgb_dyu_bam	-0.024188612963165	-0.0569356985496945	0.954718566176393
165	mlt_glc_ses_scr_amr_gam_hau_ger_uzb_aze_bem_mao_swt_slo_arw_bsq_ita_sod_bam_cnt_grk_prs_dyu_ukr_tsw_pan_fin_dgb_cic_hun_bul_wly_geo_bos_lit_rus_guj_chh_aeg_rom_est_yor_tag_nor_bat_jpn_tml_kor_ben_krd_akn_dut_jav_alb_amh_mly_mnd_afr_moo_svk_tig_cze_urd_swe_pol_qcu_fre_mol_eng_tsn_owc_spa_sid_ctl_sun_lat_ven_mcd_igb_ind_tha_heb_knd_xho_fbf_tur_hin_por_azi_ewe_vie_anl_lda_zul_swa	-0.189523785815895	-0.446927354423626	0.655966599066171
166	amr_eng_swt_rus_sid_anl_owc_arw_tur_uzb_dyu_tag_tsw_fre_nor_bsq_mcd_sod_bem_mnd_glc_ita_swa_prs_bam_guj_hun_tsn_ses_est_pol_hau_geo_rom_scr_krd_ctl_tig_amh_por_fin_akn_mly_cze_ind_jpn_knd_kor_ben_pan_fbf_lat_sun_svk_aeg_mao_cnt_lit_moo_swe_chh_grk_afr_bul_mol_qcu_ukr_spa_bos_dgb_gam_alb_mlt_dut_bat_ger_ewe_urd_xho_jav_tha_wly_tml_lda_igb_azi_hin_slo_aze_cic_vie_heb_ven_yor_zul	-0.442766654855206	-1.05243213979899	0.295328164679116
167	heb_ben_zul_slo_mlt_chh_sod_alb_aze_uzb_ewe_mao_fbf_scr_eng_bsq_hin_owc_swa_cnt_dut_ctl_yor_arw_bam_pan_fin_ven_cic_est_glc_amh_geo_mol_rom_bos_ukr_anl_amr_urd_hun_akn_bat_lit_ind_jpn_tml_kor_svk_mcd_igb_bul_jav_grk_hau_mly_mnd_fre_tsw_ger_sid_cze_swe_guj_por_qcu_ita_nor_rus_tsn_aeg_pol_gam_lat_sun_spa_ses_prs_dgb_tag_tha_tig_knd_dyu_bem_tur_afr_krd_azi_lda_vie_wly_moo_swt_xho	-0.342945998458007	-0.812486669366781	0.418587395915227
168	wly_lat_bam_urd_chh_owc_tig_prs_aze_tur_zul_ind_ven_dut_krd_bsq_rus_heb_akn_mnd_scr_bos_tsn_mcd_swa_ukr_hun_dyu_moo_est_por_mlt_geo_arw_swe_rom_alb_amh_sod_mol_fin_ses_bat_ben_mao_jpn_knd_kor_pan_pol_ewe_ita_tag_lit_sid_jav_cnt_nor_bem_ger_aeg_afr_cze_eng_ctl_qcu_slo_bul_guj_igb_gam_svk_anl_glc_mly_fre_dgb_grk_fbf_sun_tha_amr_tml_yor_swt_uzb_hin_spa_azi_lda_vie_hau_xho_cic_tsw	-0.123083578268483	-0.290393907986345	0.772161455712848
169	chh_arw_dyu_rus_gam_hau_wly_ger_aze_azi_bem_mao_ewe_lit_lat_bsq_krd_owc_cic_cnt_pan_grk_swa_mol_dgb_eng_hun_swt_yor_est_alb_amh_geo_hin_ctl_ita_fre_aeg_amr_cze_fin_ses_sun_swe_tag_jpn_tml_kor_guj_urd_xho_ukr_ind_bos_tig_jav_mnd_prs_bam_dut_heb_scr_afr_glc_spa_qcu_slo_bul_svk_tsn_anl_nor_sod_por_bat_ben_tsw_rom_akn_mly_tha_sid_knd_moo_fbf_tur_pol_mcd_uzb_zul_vie_mlt_lda_ven_igb	-0.119051172174616	-0.281288456008191	0.779114064450604
170	aeg_nor_igb_lat_tig_hau_sid_lit_uzb_aze_swt_tag_moo_rus_swe_bsq_rom_wly_tsw_cnt_ger_eng_bam_alb_dyu_ukr_est_akn_cic_hun_spa_anl_geo_krd_por_scr_svk_amr_mlt_ben_fin_zul_jav_pol_bat_jpn_knd_kor_grk_slo_bem_ita_ind_fre_heb_mly_mnd_mcd_lda_guj_amh_dut_bul_arw_glc_qcu_cze_mol_urd_ewe_gam_prs_sod_hin_mao_ctl_swa_pan_dgb_sun_tha_owc_tml_yor_ses_azi_bos_afr_tur_ven_vie_chh_tsn_fbf_xho	-0.51707897452202	-1.23129399749248	0.221317580207516
171	owc_swe_dyu_ben_amh_anl_heb_mcd_azi_aze_akn_tag_igb_nor_eng_bsq_alb_wly_xho_cnt_arw_bos_dgb_svk_moo_pan_est_ven_bem_fin_slo_sod_geo_lat_prs_ukr_fre_hau_aeg_por_hun_fbf_mly_glc_mao_jpn_tml_kor_spa_hin_lda_urd_sun_dut_amr_bat_mnd_pol_tsw_krd_mlt_rom_cze_lit_rus_qcu_grk_ger_mol_ewe_tig_ita_gam_afr_ind_ctl_bam_bul_swt_jav_tha_chh_knd_tsn_swa_tur_guj_scr_uzb_zul_vie_sid_yor_cic_ses	-0.239729501200161	-0.566238162069858	0.572595772716888
172	tig_fre_akn_urd_chh_anl_amh_ita_aze_uzb_yor_mao_cic_ben_bos_bsq_pol_owc_dgb_cnt_hin_pan_tsw_mol_ses_nor_est_fbf_dyu_hun_arw_wly_geo_lit_rom_prs_alb_mlt_aeg_bul_fin_bem_mly_cze_bat_jpn_tml_kor_ger_afr_ewe_svk_jav_por_heb_tag_mnd_mcd_bam_glc_hau_krd_ukr_rus_lat_qcu_spa_dut_eng_ven_gam_scr_amr_grk_sun_ctl_xho_guj_swa_ind_tha_sod_knd_zul_moo_tur_slo_swe_azi_lda_vie_sid_swt_igb_tsn	-0.165768476708919	-0.391088768959704	0.696626166002597
173	owc_nor_swa_slo_tig_amh_hau_glc_uzb_aze_bem_tag_fbf_pol_por_bsq_swe_heb_ses_cnt_guj_urd_swt_krd_zul_mcd_est_akn_igb_hun_grk_mlt_geo_lat_spa_ita_ukr_chh_gam_rom_fin_lda_bat_alb_sun_jpn_knd_kor_pan_hin_moo_bul_mao_ben_anl_jav_mnd_eng_yor_svk_sid_bos_fre_cze_mol_qcu_arw_ger_scr_xho_sod_prs_wly_lit_ind_ctl_bam_rus_tsw_mly_tha_aeg_tml_dgb_cic_azi_afr_dut_tur_ewe_vie_amr_tsn_dyu_ven	-0.230063431022683	-0.544089179307968	0.587682195550843
174	gam_nor_lda_ita_tig_amr_sod_hin_tur_aze_swt_mao_bam_ukr_arw_bsq_krd_wly_yor_mnd_scr_mcd_zul_afr_tsn_pol_hun_dgb_swa_fin_prs_mlt_geo_grk_bul_eng_dut_heb_amh_guj_est_cic_sun_fre_ind_jpn_knd_kor_ben_slo_dyu_mol_bat_rus_anl_tag_cnt_glc_tsw_rom_aeg_spa_urd_por_bos_qcu_lit_alb_ctl_bem_sid_cze_chh_svk_mly_ger_ven_pan_moo_jav_tha_owc_tml_ewe_igb_azi_lat_swe_uzb_ses_vie_hau_fbf_akn_xho	0.322812116339741	0.760561772930697	0.448842859348169
175	wly_krd_zul_prs_amr_heb_chh_bul_azi_tur_bem_mao_ven_grk_glc_bsq_mcd_anl_igb_mnd_por_ukr_yor_fre_tsn_lit_hun_ewe_ses_fin_eng_hau_geo_alb_hin_svk_urd_amh_mlt_ger_est_tsw_ind_scr_jav_jpn_knd_kor_mol_rom_akn_nor_bat_spa_gam_tag_cnt_pan_lda_pol_owc_ctl_cze_slo_ita_qcu_rus_bos_arw_bam_sid_guj_tig_swe_sun_ben_swa_lat_swt_mly_tha_sod_tml_dgb_moo_uzb_afr_dut_aze_dyu_vie_aeg_cic_fbf_xho	-1.02852899021147	-2.50713935068463	0.0139062847258652
176	chh_rus_bem_ita_heb_amh_wly_scr_uzb_tur_akn_bat_swt_pol_mol_bsq_guj_sod_moo_cnt_ger_rom_igb_fre_zul_svk_fin_swa_lda_hun_krd_mlt_geo_swe_mcd_lit_por_anl_gam_hin_est_ven_mly_slo_mao_jpn_tml_kor_ukr_dut_bam_pan_ind_spa_tig_jav_mnd_arw_cic_prs_aeg_bos_cze_alb_grk_qcu_afr_lat_glc_dgb_hau_bul_owc_nor_sun_ctl_fbf_eng_dyu_tag_tha_amr_knd_yor_xho_aze_ben_urd_azi_ewe_vie_sid_tsn_ses_tsw	-0.0533196512688862	-0.125748607902147	0.900202368783746
177	mlt_rus_moo_mol_chh_anl_wly_rom_uzb_tur_yor_ind_ewe_ukr_slo_bsq_bul_amh_ses_mnd_svk_hin_dyu_mcd_tsn_spa_hun_swt_bam_fin_krd_sod_geo_nor_eng_lit_fre_aeg_heb_guj_est_swa_tag_ctl_sun_jpn_tml_kor_swe_alb_zul_pol_jav_glc_sid_bat_cnt_ben_xho_lat_hau_bos_dut_scr_prs_qcu_urd_arw_por_ven_owc_cze_amr_grk_mao_ita_dgb_ger_akn_mly_tha_tig_knd_lda_igb_azi_pan_afr_aze_tsw_vie_gam_cic_fbf_bem	-0.82494585820635	-1.99006402687244	0.0495203054715104
178	chh_afr_swa_svk_amh_mlt_hau_nor_aze_uzb_bem_sun_swt_lat_guj_bsq_eng_owc_yor_cnt_hin_bul_xho_ukr_fbf_ger_hun_dyu_akn_est_spa_anl_geo_krd_lit_pol_por_sid_heb_glc_fin_zul_tag_mol_bat_jpn_knd_kor_ben_scr_cic_alb_ind_urd_tig_jav_mnd_rom_bam_arw_aeg_cze_grk_dut_ctl_qcu_rus_mcd_fre_tsn_gam_ita_amr_slo_mao_pan_moo_bos_igb_mly_tha_sod_tml_ewe_ven_azi_prs_swe_tur_dgb_vie_wly_ses_lda_tsw	-0.401039826981243	-0.951504383528941	0.343814759204384
179	tig_grk_swt_glc_aeg_heb_anl_guj_tur_azi_lda_tag_dyu_dut_fre_bsq_prs_sid_igb_cnt_mol_hin_yor_ctl_ses_cze_fin_ewe_cic_hun_urd_wly_geo_ben_ita_svk_spa_gam_amh_eng_est_ven_jav_arw_sun_jpn_knd_kor_pol_por_swa_ger_mly_rom_mlt_bat_mnd_bos_dgb_scr_hau_afr_nor_krd_lit_qcu_alb_pan_swe_moo_chh_rus_owc_bul_ind_mcd_tsw_slo_akn_mao_tha_sod_tml_bam_xho_uzb_ukr_lat_aze_fbf_vie_amr_zul_tsn_bem	-0.462977994685246	-1.10087703420347	0.273791401193461
180	sid_svk_swt_nor_amh_anl_mlt_ger_uzb_tur_tsn_jav_dgb_slo_krd_bsq_ctl_chh_akn_cnt_pol_dut_ses_lat_cic_mol_fin_yor_ewe_hun_pan_owc_geo_urd_fre_alb_prs_aeg_hau_mcd_est_bem_mly_spa_mao_jpn_knd_kor_cze_lit_igb_hin_sun_scr_heb_bat_mnd_ben_dyu_glc_wly_arw_bul_afr_rus_qcu_eng_swe_ita_tsw_sod_por_tig_rom_ind_bos_xho_ukr_lda_tag_tha_gam_tml_zul_bam_azi_guj_grk_aze_moo_vie_amr_ven_fbf_swa	-0.386633565992617	-0.917008006973765	0.361510369880145
181	hau_grk_dgb_krd_amr_gam_amh_eng_uzb_azi_swt_ind_tsn_prs_lit_bsq_hin_aeg_cic_cnt_scr_rom_akn_urd_dyu_pol_hun_swa_fbf_fin_fre_tig_geo_ben_ger_ctl_mcd_mlt_chh_swe_est_zul_tag_lat_sun_jpn_knd_kor_alb_mol_xho_bos_mly_ita_owc_jav_mnd_guj_yor_svk_heb_cze_rus_spa_pan_qcu_ukr_por_nor_igb_anl_slo_sid_glc_mao_arw_ses_afr_tsw_bat_tha_wly_tml_bam_lda_aze_bul_dut_tur_ewe_vie_sod_bem_ven_moo	0.458716249494333	1.08426089603351	0.281052019649875
182	anl_hin_ewe_scr_hau_sod_sid_grk_uzb_azi_moo_bat_lda_ukr_arw_bsq_glc_owc_cic_cnt_dut_nor_dyu_afr_dgb_svk_est_tsn_ven_hun_krd_heb_geo_rus_ctl_alb_cze_mlt_tig_guj_fin_bem_tag_fre_ind_jpn_tml_kor_ger_mol_tsw_pol_mao_mcd_amr_jav_mnd_slo_zul_ita_gam_prs_eng_urd_pan_qcu_lit_swe_por_swt_aeg_bul_wly_rom_sun_spa_swa_bos_bam_mly_tha_amh_knd_yor_fbf_tur_ben_lat_aze_akn_vie_chh_ses_igb_xho	-0.43788816271277	-1.04004217907825	0.301016666450614
183	amh_nor_swt_lit_amr_wly_mlt_bos_tur_aze_swa_jav_zul_krd_rus_bsq_ita_sod_akn_mnd_prs_pan_tsw_ger_bam_arw_est_dgb_yor_hun_mol_sid_geo_cze_alb_guj_slo_hau_heb_rom_fin_xho_sun_pol_bat_jpn_knd_kor_scr_urd_ses_glc_mao_swe_owc_mly_cnt_svk_bem_eng_gam_por_fre_ben_ctl_qcu_grk_ukr_dut_tsn_tig_lat_aeg_bul_tag_spa_dyu_hin_ewe_ind_tha_anl_tml_cic_igb_azi_afr_mcd_uzb_moo_vie_chh_fbf_ven_lda	-0.274838370263487	-0.649821139321519	0.517409652738003
184	sod_mol_bem_rom_mlt_aeg_amh_arw_azi_aze_akn_mly_ven_mcd_bul_bsq_slo_tig_tsw_cnt_por_ctl_lda_pol_xho_ger_hun_tsn_moo_fin_fre_owc_geo_dut_ben_scr_lat_anl_amr_grk_est_bam_sun_glc_jav_jpn_knd_kor_eng_bos_fbf_rus_ind_spa_chh_tag_mnd_ukr_ses_cze_heb_nor_afr_guj_ita_qcu_prs_hin_alb_swt_hau_urd_sid_swe_mao_pan_swa_lit_yor_bat_tha_wly_tml_igb_ewe_tur_krd_svk_uzb_cic_vie_gam_zul_dyu_dgb	0.0700304097595379	0.164923130113995	0.869362437958959
185	aeg_prs_dgb_arw_heb_gam_anl_ben_azi_aze_tsw_bat_moo_bos_dut_bsq_lit_mlt_yor_cnt_fre_spa_xho_swe_swa_bul_hun_bem_lda_est_por_wly_geo_lat_afr_ita_pan_amr_chh_slo_fin_ven_mly_mol_tag_jpn_tml_kor_mcd_pol_cic_ger_ind_rom_sid_mao_mnd_glc_fbf_hin_amh_ukr_svk_alb_guj_qcu_eng_ctl_grk_ewe_owc_urd_tig_scr_jav_nor_zul_krd_ses_sun_tha_hau_knd_bam_tsn_tur_rus_cze_uzb_swt_vie_sod_igb_dyu_akn	-0.427682035813708	-1.01509288384549	0.312695175476309
186	mlt_lit_cic_mol_amr_chh_hau_glc_tur_aze_yor_bat_dyu_hin_nor_bsq_fre_anl_bem_mnd_prs_bos_tsn_lat_tsw_dut_fin_igb_fbf_est_pan_tig_geo_ukr_scr_cze_spa_gam_heb_krd_hun_dgb_mao_afr_tag_jpn_knd_kor_ger_eng_ewe_mcd_jav_urd_wly_sun_cnt_svk_moo_pol_aeg_slo_rom_rus_bul_qcu_arw_alb_ctl_xho_sid_ita_owc_guj_ind_por_zul_grk_swa_mly_tha_amh_tml_ses_ven_azi_swe_ben_uzb_swt_vie_sod_akn_lda_bam	-0.0267343449916664	-0.0630692877121394	0.949846687810295
187	chh_scr_bem_bul_mlt_anl_owc_ger_aze_tur_tsw_tag_yor_rom_spa_bsq_por_wly_xho_cnt_nor_pan_swa_ctl_ewe_eng_est_ses_fbf_hun_cze_sod_geo_afr_glc_fre_krd_amr_gam_dut_fin_igb_jav_slo_sun_jpn_knd_kor_swe_mol_zul_guj_mly_arw_sid_ind_mnd_alb_lda_urd_heb_ukr_lit_hin_mcd_qcu_lat_grk_ben_dyu_tig_bos_amh_prs_mao_ita_tsn_rus_moo_bat_tha_hau_tml_akn_dgb_azi_pol_svk_uzb_cic_vie_aeg_swt_bam_ven	-0.298037194450177	-0.706570683785829	0.481599831917209
188	sod_urd_cic_lat_gam_owc_hau_svk_tur_uzb_dgb_jav_swt_guj_arw_bsq_grk_amr_yor_mnd_eng_bos_tsn_krd_zul_alb_est_fbf_ven_fin_ben_aeg_geo_rus_prs_ger_rom_heb_sid_afr_hun_bem_bat_por_sun_jpn_tml_kor_pan_ita_ses_swe_tag_cze_anl_mao_cnt_mol_tsw_ctl_chh_dut_glc_lit_ukr_qcu_pol_hin_slo_dyu_tig_scr_amh_nor_mly_fre_bam_spa_lda_ind_tha_mlt_knd_moo_igb_azi_bul_mcd_aze_swa_vie_wly_akn_ewe_xho	-0.467728101012939	-1.11202279748713	0.268994738187587
189	hau_scr_bem_ben_chh_amh_mlt_nor_azi_aze_tsw_mao_lda_urd_cze_bsq_grk_wly_akn_mnd_ita_hin_ewe_glc_igb_guj_hun_moo_ses_fin_krd_heb_geo_eng_bul_afr_swe_amr_owc_prs_est_dyu_mly_svk_sun_jpn_knd_kor_mcd_rom_yor_por_jav_mol_aeg_bat_cnt_pan_cic_ger_sid_arw_slo_alb_bos_qcu_rus_ukr_ctl_tsn_tig_spa_sod_pol_tag_lit_bam_lat_dgb_ind_tha_anl_tml_ven_fbf_uzb_dut_fre_tur_swt_vie_gam_swa_zul_xho	-0.216682521837868	-0.511685310443859	0.61008411869058
190	anl_ctl_swt_arw_gam_sid_amh_krd_tur_azi_tsn_mly_akn_ita_dut_bsq_guj_wly_bam_cnt_bul_mcd_yor_scr_xho_ukr_est_lda_ses_fin_nor_sod_geo_pol_ger_spa_lit_tig_aeg_por_hun_ewe_sun_cze_jav_jpn_knd_kor_hin_afr_dyu_grk_ind_alb_mlt_bat_mnd_urd_fbf_pan_chh_svk_mol_eng_swe_qcu_lat_fre_rom_cic_amr_ben_owc_prs_tag_bos_ven_glc_igb_mao_tha_heb_tml_dgb_tsw_aze_rus_slo_uzb_bem_vie_hau_moo_zul_swa	-0.200677760437365	-0.473443913540035	0.637005972505983
191	amr_ger_fbf_grk_mlt_amh_heb_slo_tur_azi_ewe_mly_zul_por_bos_bsq_guj_hau_yor_cnt_eng_fre_swt_mol_dgb_cze_fin_ses_bem_est_svk_owc_geo_glc_alb_ukr_bul_aeg_anl_afr_hun_tsw_bat_ita_jav_jpn_tml_kor_rom_krd_swa_rus_mao_mcd_chh_sun_mnd_lat_xho_urd_sid_swe_arw_ben_pol_qcu_ctl_scr_lit_moo_wly_pan_tig_dut_ind_prs_lda_hin_igb_tag_tha_sod_knd_tsn_dyu_aze_spa_nor_uzb_ven_vie_gam_cic_bam_akn	-1.00411374551048	-2.44633827343101	0.0163116648483596
192	hau_alb_akn_swe_tig_heb_sod_pan_azi_uzb_dgb_ind_bam_ben_rus_bsq_nor_aeg_moo_cnt_afr_ukr_ewe_cze_ven_rom_est_bem_zul_hun_ita_owc_geo_lit_urd_prs_mcd_mlt_amh_guj_fin_tsw_tag_ctl_jav_jpn_knd_kor_ger_svk_yor_hin_sun_eng_amr_mly_mnd_bul_cic_fre_sid_por_scr_bos_mol_qcu_arw_lat_pol_ses_wly_dut_gam_spa_bat_krd_xho_glc_swa_mao_tha_anl_tml_swt_igb_aze_slo_grk_tur_fbf_vie_chh_dyu_lda_tsn	-0.974649807859659	-2.37160325496969	0.0197727798542871
193	hau_pan_yor_guj_amh_chh_owc_pol_tur_aze_ewe_jav_swa_cze_arw_bsq_lit_gam_tsw_mnd_mcd_swe_tsn_urd_dgb_mol_hun_xho_swt_est_grk_sid_geo_spa_rom_hin_dut_tig_heb_nor_fin_akn_sun_fre_bat_jpn_knd_kor_krd_bos_moo_ctl_mao_lat_amr_ind_cnt_eng_ven_alb_sod_ukr_slo_prs_rus_qcu_ger_svk_glc_zul_anl_afr_wly_scr_tag_por_dyu_bul_igb_mly_tha_aeg_tml_cic_ses_azi_ita_ben_uzb_bam_vie_mlt_bem_lda_fbf	-0.681328370532785	-1.63035751269608	0.106408322641024
194	tig_spa_moo_alb_anl_sod_chh_urd_tur_aze_tsn_mao_ven_svk_lat_bsq_rom_amh_zul_mnd_mcd_rus_yor_eng_swt_grk_est_tsw_ses_hun_scr_mlt_geo_hin_nor_lit_ukr_heb_aeg_arw_fin_xho_ind_afr_jav_jpn_knd_kor_por_slo_dgb_dut_sun_ger_hau_tag_cnt_pol_dyu_prs_owc_ita_cze_bul_guj_qcu_mol_bos_ctl_igb_gam_ben_wly_krd_mly_swe_bem_glc_swa_bat_tha_sid_tml_fbf_cic_uzb_pan_fre_azi_lda_vie_amr_akn_ewe_bam	-0.544177006720781	-1.29737433894644	0.197711507299572
195	amr_ita_ewe_prs_hau_sod_heb_rom_tur_uzb_tsn_jav_cic_ukr_mol_bsq_lat_tig_moo_mnd_svk_pol_igb_eng_yor_afr_fin_ses_zul_est_hin_wly_geo_fre_ger_swe_slo_anl_aeg_guj_hun_swt_mao_bos_sun_jpn_tml_kor_cze_scr_lda_grk_ind_bul_mlt_tag_cnt_ctl_akn_urd_chh_mcd_nor_spa_rus_qcu_alb_krd_ben_bem_sid_glc_owc_arw_bat_por_dyu_pan_ven_mly_tha_amh_knd_fbf_swa_aze_dut_lit_azi_bam_vie_gam_dgb_xho_tsw	-0.26072111847704	-0.615746588142881	0.539565835564951
196	sid_guj_lda_ukr_sod_wly_tig_glc_aze_uzb_igb_bat_tsn_afr_nor_bsq_pan_heb_cic_cnt_bos_slo_swt_rom_xho_alb_est_zul_bam_hun_fre_amr_geo_lat_ctl_mcd_pol_anl_hau_eng_fin_swa_sun_por_mao_jpn_knd_kor_krd_cze_fbf_spa_tag_lit_owc_jav_mnd_urd_yor_bul_chh_arw_dut_mol_svk_qcu_ger_rus_ita_dgb_mlt_ben_aeg_grk_ind_swe_akn_prs_dyu_mly_tha_gam_tml_ses_ven_azi_scr_hin_tur_bem_vie_amh_tsw_moo_ewe	-0.0825010033448206	-0.194473441472959	0.846229378127016
197	aeg_fre_xho_glc_owc_sid_sod_slo_azi_aze_yor_tag_cic_krd_bos_bsq_lat_mlt_dgb_mnd_ctl_dut_swa_rus_ewe_lit_fin_bam_tsw_est_ben_wly_geo_rom_spa_eng_hin_amh_tig_svk_hun_bem_mao_guj_mly_jpn_tml_kor_ita_swe_dyu_ger_ind_mcd_hau_jav_cnt_arw_tsn_mol_chh_pol_cze_nor_ukr_qcu_bul_scr_pan_lda_gam_prs_heb_afr_sun_grk_fbf_alb_swt_bat_tha_amr_knd_igb_zul_uzb_por_urd_tur_ven_vie_anl_akn_ses_moo	-0.354708333448499	-0.840761905358477	0.402637827507111
198	chh_krd_ven_por_hau_amr_sid_ukr_azi_tur_bem_mao_fbf_rom_bul_bsq_lat_owc_akn_mnd_spa_rus_xho_lit_ewe_alb_est_bam_dyu_fin_hin_sod_geo_urd_eng_fre_ger_aeg_mlt_pan_hun_dgb_sun_svk_mly_jpn_tml_kor_scr_slo_igb_pol_jav_ctl_heb_tag_cnt_swe_swa_dut_gam_arw_afr_grk_cze_qcu_mol_prs_ita_ses_wly_glc_tig_ben_bat_mcd_tsw_bos_zul_ind_tha_anl_knd_moo_tsn_uzb_guj_nor_aze_lda_vie_amh_yor_cic_swt	-0.231728683959706	-0.547355789199867	0.585445486203479
199	amh_ukr_akn_arw_heb_mlt_sod_dut_aze_uzb_dyu_jav_bem_ita_nor_bsq_afr_tig_cic_mnd_swe_mcd_igb_hin_xho_prs_est_ven_zul_hun_ben_owc_geo_rom_slo_ger_rus_hau_aeg_urd_fin_yor_mly_mol_ind_jpn_tml_kor_bos_por_tsn_pol_mao_bul_sid_tag_cnt_alb_lda_svk_chh_spa_glc_ctl_cze_qcu_fre_guj_eng_moo_amr_pan_anl_lat_bat_lit_swa_scr_ses_sun_tha_gam_knd_swt_dgb_tur_grk_krd_azi_bam_vie_wly_tsw_ewe_fbf	0.0344534257960953	0.0810812210119547	0.935551597259414
200	heb_fre_tsn_dut_anl_owc_aeg_slo_tur_azi_igb_jav_dgb_ita_ctl_bsq_por_sod_lda_mnd_nor_rus_tsw_pol_bam_rom_fin_moo_fbf_hun_urd_gam_geo_spa_scr_grk_mcd_wly_hau_hin_est_bem_tag_glc_mao_jpn_knd_kor_afr_bos_dyu_pan_ind_prs_tig_bat_cnt_mol_swt_eng_amh_ukr_krd_alb_cze_qcu_svk_lit_guj_zul_sid_swe_mlt_ger_mly_bul_ewe_arw_yor_sun_tha_amr_tml_swa_cic_uzb_lat_ben_aze_xho_vie_chh_ven_ses_akn	-0.0600182448858972	-0.141152699447447	0.888054612875703
201	aeg_mol_bem_scr_heb_tig_sid_bul_tur_uzb_cic_ind_tsn_svk_grk_bsq_ctl_sod_ewe_mnd_rom_guj_swt_ger_bam_ben_hun_xho_swa_est_fre_anl_geo_arw_ita_krd_eng_chh_hau_urd_fin_ven_bat_mcd_mly_jpn_tml_kor_afr_lit_dyu_lat_mao_prs_wly_jav_cnt_ukr_dgb_bos_owc_cze_rus_swe_por_qcu_nor_glc_dut_zul_amh_hin_mlt_alb_sun_slo_akn_pan_igb_tag_tha_gam_knd_lda_moo_azi_pol_spa_aze_ses_vie_amr_tsw_fbf_yor	-0.646631631322458	-1.54693246548493	0.125275838649993
202	chh_pan_dgb_guj_gam_aeg_amh_slo_azi_aze_lda_mao_igb_grk_scr_bsq_arw_anl_tsn_cnt_pol_rus_akn_swe_moo_ctl_est_bem_xho_fin_afr_hau_geo_eng_cze_ita_urd_owc_sid_hin_hun_cic_ind_prs_mly_jpn_tml_kor_fre_nor_bam_ger_jav_lat_heb_sun_mnd_bos_ewe_rom_mlt_ukr_krd_ben_glc_qcu_mol_bul_dut_ven_tig_mcd_wly_spa_tag_lit_yor_alb_zul_bat_tha_amr_knd_swa_tsw_tur_por_svk_uzb_fbf_vie_sod_ses_dyu_swt	-0.882860919602762	-2.14346560200766	0.0346850689268224
203	heb_mol_yor_scr_amh_chh_mlt_lit_uzb_tur_ven_sun_swa_prs_glc_bsq_swe_tig_fbf_mnd_ctl_bul_dgb_krd_zul_arw_fin_tsw_swt_hun_nor_sid_geo_rus_urd_eng_por_amr_aeg_guj_est_ses_mly_ben_tag_jpn_knd_kor_lat_alb_akn_hin_bat_fre_anl_jav_cnt_spa_xho_dut_gam_ita_afr_mcd_cze_qcu_pol_grk_slo_bam_wly_pan_owc_bos_ind_ger_cic_rom_dyu_mao_tha_sod_tml_bem_igb_azi_svk_ukr_aze_tsn_vie_hau_lda_ewe_moo	-0.0871776660122982	-0.205461616256878	0.837660548285784
204	amr_svk_akn_nor_amh_chh_owc_ukr_uzb_tur_bem_tag_swa_ctl_guj_bsq_ita_mlt_yor_mnd_grk_bos_zul_urd_cic_mol_hun_ses_dyu_fin_pan_tig_geo_alb_glc_lat_cze_gam_wly_swe_est_tsw_jav_ger_mao_jpn_tml_kor_afr_rom_tsn_rus_bat_prs_anl_mly_cnt_fre_swt_bul_heb_ben_dut_eng_scr_qcu_mcd_pol_slo_fbf_sod_spa_aeg_hin_sun_krd_bam_arw_ewe_ind_tha_hau_knd_igb_ven_azi_por_lit_aze_lda_vie_sid_dgb_moo_xho	0.34540071155005	0.813267581921244	0.418141882529616
205	amh_ita_dgb_grk_chh_aeg_owc_hin_uzb_tur_yor_mao_akn_ben_alb_bsq_guj_tig_swt_cnt_mol_slo_xho_bos_zul_cze_hun_lda_ewe_est_urd_heb_geo_lat_bul_rus_ukr_sod_gam_ctl_fin_fbf_bat_svk_ind_jpn_tml_kor_ger_rom_tsw_lit_tag_spa_anl_sun_mnd_pol_swa_por_mlt_prs_krd_fre_afr_qcu_pan_dut_scr_ven_hau_arw_wly_nor_mly_glc_dyu_mcd_bem_jav_tha_sid_knd_igb_bam_azi_eng_swe_aze_tsn_vie_amr_moo_ses_cic	0.157789107637548	0.371572644918342	0.711056275449624
206	wly_prs_igb_arw_gam_mlt_sid_swe_azi_uzb_zul_bat_bem_spa_hin_bsq_glc_aeg_dyu_mnd_afr_por_akn_bos_dgb_cze_hun_xho_ewe_est_lit_heb_geo_rom_ukr_ger_krd_owc_amh_urd_fin_swa_ind_fre_mao_jpn_knd_kor_eng_dut_lda_rus_mly_mcd_amr_jav_cnt_grk_fbf_ben_tig_ctl_pan_slo_bul_qcu_lat_pol_svk_moo_sod_nor_hau_alb_sun_mol_tsn_scr_bam_tag_tha_anl_tml_cic_ven_tur_guj_ita_aze_yor_vie_chh_swt_ses_tsw	-0.439397076944915	-1.04226995499839	0.299988413207044
207	sid_guj_zul_scr_heb_wly_gam_urd_uzb_azi_tsn_mao_yor_slo_pol_bsq_ger_hau_fbf_mnd_eng_arw_moo_hin_ewe_dut_est_xho_igb_hun_fre_anl_geo_pan_por_ita_rom_tig_mlt_lat_fin_bam_bat_glc_mly_jpn_knd_kor_spa_swe_lda_krd_ind_ben_sod_tag_cnt_mcd_dgb_ctl_aeg_lit_rus_mol_svk_qcu_cze_bul_alb_cic_amh_prs_amr_afr_sun_grk_akn_nor_swa_jav_tha_owc_tml_tsw_swt_aze_ukr_bos_tur_ses_vie_chh_ven_dyu_bem	-0.0521797488460823	-0.122894211177135	0.902456062117992
208	amr_arw_ewe_slo_hau_chh_sod_por_tur_aze_fbf_tag_moo_cze_mcd_bsq_ben_aeg_swt_mnd_eng_bul_ven_fre_yor_nor_est_dgb_cic_fin_ger_gam_geo_urd_lat_pol_glc_owc_sid_ita_hun_swa_bat_rus_mao_jpn_tml_kor_spa_ukr_lda_ctl_jav_dut_tig_mly_cnt_guj_tsw_pan_mlt_svk_prs_swe_grk_qcu_rom_scr_afr_igb_heb_hin_wly_alb_ind_krd_ses_lit_bam_sun_tha_anl_knd_bem_xho_uzb_mol_bos_azi_zul_vie_amh_dyu_akn_tsn	0.115214360441878	0.271265960991887	0.786787693124831
209	amr_pan_xho_glc_heb_tig_owc_hin_azi_tur_fbf_mly_moo_slo_afr_bsq_mol_aeg_akn_cnt_cze_ger_tsw_rom_zul_guj_hun_swt_ewe_est_alb_mlt_geo_ctl_spa_eng_fre_anl_sod_ben_fin_lda_bat_swe_ind_jpn_tml_kor_scr_pol_yor_urd_mao_ukr_wly_sun_mnd_rus_dgb_ita_sid_grk_bos_prs_lat_qcu_dut_lit_krd_tsn_chh_por_gam_mcd_jav_nor_ses_arw_swa_tag_tha_amh_knd_bam_bem_uzb_bul_svk_aze_ven_vie_hau_cic_dyu_igb	-1.05941784688166	-2.59188381988101	0.0110843781735901
210	owc_alb_lda_scr_aeg_sod_anl_krd_azi_aze_igb_ind_fbf_guj_bos_bsq_eng_mlt_swt_cnt_por_ctl_tsn_rom_xho_rus_est_moo_swa_hun_spa_amr_geo_bul_swe_hin_slo_wly_gam_ger_fin_cic_jav_mol_mly_jpn_knd_kor_lat_pol_zul_dut_bat_ukr_chh_sun_mnd_afr_yor_mcd_sid_prs_lit_urd_nor_qcu_arw_grk_pan_bam_heb_cze_tig_svk_tag_ben_akn_glc_dyu_mao_tha_hau_tml_ven_tsw_uzb_fre_ita_tur_ewe_vie_amh_ses_bem_dgb	-0.231766946672611	-0.547542496547824	0.585317765626737
211	sid_grk_dgb_urd_amr_wly_chh_guj_tur_azi_lda_sun_akn_cze_alb_bsq_krd_gam_bem_cnt_pol_ctl_swa_por_yor_ita_est_ses_fbf_hun_swe_anl_geo_svk_ukr_rus_glc_hau_heb_mol_fin_igb_tag_bos_bat_jpn_tml_kor_eng_lat_bam_prs_mly_arw_sod_mao_mnd_slo_xho_nor_mlt_spa_afr_pan_mcd_qcu_ben_scr_lit_cic_tig_bul_owc_rom_ind_hin_tsn_ger_ewe_jav_tha_amh_knd_dyu_zul_uzb_dut_fre_aze_moo_vie_aeg_tsw_ven_swt	-0.591671754067943	-1.41530440654127	0.160319235510016
212	amr_por_swt_grk_gam_aeg_owc_rom_tur_azi_ewe_ind_tsw_ctl_mol_bsq_lit_anl_lda_cnt_lat_bos_yor_krd_akn_cze_fin_cic_xho_hun_swe_wly_geo_ben_prs_ita_nor_chh_hau_slo_est_moo_tag_afr_mao_jpn_knd_kor_glc_fre_dgb_spa_bat_ger_sid_jav_mnd_bul_tsn_svk_sod_ukr_urd_rus_guj_qcu_eng_dut_hin_fbf_tig_pan_heb_pol_sun_alb_zul_mcd_ven_mly_tha_amh_tml_dyu_ses_aze_arw_scr_uzb_bam_vie_mlt_bem_igb_swa	-0.784519222475284	-1.88696142598981	0.0622847614835994
213	owc_nor_ewe_lat_anl_chh_mlt_ita_uzb_aze_dgb_mly_bem_prs_afr_bsq_slo_heb_ven_cnt_dut_fre_ses_cze_moo_krd_fin_cic_bam_est_swe_sid_geo_alb_lit_ukr_glc_amh_aeg_rus_hun_tsw_sun_ger_tag_jpn_knd_kor_ctl_arw_lda_urd_ind_bos_sod_mao_mnd_pan_dyu_ben_amr_hin_bul_spa_mcd_qcu_guj_rom_por_xho_hau_scr_tig_eng_bat_mol_zul_svk_swt_jav_tha_gam_tml_yor_tsn_tur_pol_grk_azi_fbf_vie_wly_igb_swa_akn	-0.00502026189966566	-0.0118166150035381	0.990597236858724
214	aeg_por_akn_slo_amh_sid_mlt_lit_tur_azi_tsn_mao_dgb_rom_svk_bsq_ctl_hau_tsw_cnt_cze_alb_ses_pan_swa_spa_est_lda_bam_fin_bul_tig_geo_scr_ita_eng_rus_amr_sod_mcd_hun_xho_jav_swe_bat_jpn_tml_kor_urd_ukr_ewe_fre_tag_guj_heb_ind_mnd_glc_moo_hin_anl_mol_ben_bos_ger_qcu_pol_lat_dut_zul_owc_krd_gam_arw_mly_nor_cic_afr_dyu_sun_tha_chh_knd_swt_fbf_aze_prs_grk_uzb_igb_vie_wly_bem_ven_yor	0.189211829005532	0.44529389500238	0.657142166194428
215	sod_arw_dgb_ctl_chh_aeg_wly_ukr_aze_uzb_ven_mao_zul_mcd_urd_bsq_lit_heb_bam_mnd_afr_krd_lda_lat_swa_fre_est_yor_moo_fin_guj_sid_geo_mol_dut_nor_rom_owc_amh_scr_hun_tsn_tag_por_ind_jpn_knd_kor_grk_ger_fbf_swe_mly_svk_hau_sun_cnt_rus_igb_cze_anl_eng_pol_ita_glc_qcu_alb_hin_prs_cic_mlt_bul_tig_slo_jav_pan_ses_spa_xho_bat_tha_gam_tml_dyu_tsw_azi_bos_ben_tur_akn_vie_amr_swt_ewe_bem	0.300945332470957	0.709890166713007	0.479548439914333
216	wly_pan_tsw_nor_gam_sod_anl_spa_tur_aze_dyu_ind_zul_dut_mol_bsq_rus_hau_tsn_mnd_rom_eng_lda_guj_igb_afr_est_ses_dgb_hun_bos_mlt_geo_ctl_svk_grk_por_amh_chh_scr_fin_yor_tag_arw_bat_jpn_knd_kor_lit_cze_moo_ukr_jav_glc_amr_mao_cnt_mcd_fbf_ger_aeg_hin_ita_slo_ben_qcu_bul_urd_fre_akn_owc_lat_tig_alb_mly_prs_ven_krd_ewe_sun_tha_sid_tml_bam_bem_azi_swe_pol_uzb_swa_vie_heb_xho_swt_cic	-0.454517891126406	-1.07994698719167	0.282958558853719
217	sid_alb_zul_lat_chh_tig_gam_por_aze_tur_ses_sun_igb_urd_fre_bsq_guj_hau_swt_mnd_slo_lit_akn_nor_bam_afr_fin_lda_swa_est_rus_mlt_geo_spa_mol_rom_glc_owc_wly_dut_hun_tsn_mly_ita_ind_jpn_tml_kor_pan_mcd_cic_swe_bat_scr_amr_mao_cnt_krd_dgb_ctl_amh_eng_arw_ben_cze_qcu_bul_pol_ukr_xho_sod_prs_aeg_grk_tag_svk_fbf_ger_ven_jav_tha_heb_knd_dyu_yor_uzb_hin_bos_azi_moo_vie_anl_tsw_bem_ewe	-0.410339094401329	-0.976748245369139	0.331227727217954
218	hau_alb_xho_lat_mlt_chh_gam_afr_azi_uzb_ses_tag_bem_ger_rus_bsq_ctl_sid_yor_cnt_svk_fre_tsw_prs_dyu_glc_hun_dgb_tsn_fin_krd_sod_geo_hin_swe_por_arw_owc_heb_spa_est_swa_jav_urd_ind_jpn_tml_kor_pan_mcd_swt_slo_sun_eng_tig_mao_mnd_ukr_cic_scr_anl_pol_rom_guj_mol_qcu_bul_nor_lit_bam_amr_ben_wly_ita_bat_grk_fbf_cze_lda_mly_tha_amh_knd_moo_igb_tur_dut_bos_aze_ven_vie_aeg_ewe_akn_zul	-0.165457643944965	-0.391000352982279	0.69669129413728
219	aeg_dut_tsn_eng_gam_owc_heb_lat_tur_azi_swa_ind_bem_mcd_ita_bsq_rus_anl_dyu_mnd_arw_mol_swt_rom_ses_krd_hun_fbf_xho_est_ukr_amr_geo_pan_slo_afr_cze_tig_hau_fre_fin_igb_mao_guj_bat_jpn_knd_kor_hin_bos_akn_spa_tag_scr_sid_mly_cnt_svk_bam_pol_wly_lit_glc_alb_nor_qcu_ger_ben_prs_moo_sod_grk_chh_por_sun_bul_ewe_swe_dgb_jav_tha_mlt_tml_zul_lda_uzb_urd_ctl_aze_tsw_vie_amh_cic_yor_ven	-0.736559662109325	-1.76309878218109	0.081168590873449
220	aeg_glc_ewe_krd_tig_anl_amh_guj_tur_azi_cic_tag_akn_cze_swe_bsq_lat_chh_zul_mnd_svk_alb_swt_lit_dgb_nor_est_igb_dyu_hun_eng_mlt_geo_ger_slo_urd_pol_hau_sid_afr_fin_ses_mly_rus_jav_jpn_tml_kor_dut_grk_yor_bos_ind_mol_gam_sun_cnt_ben_tsn_por_amr_prs_bul_hin_arw_qcu_mcd_ukr_spa_fbf_wly_ita_sod_scr_bat_pan_xho_ctl_bem_mao_tha_owc_knd_tsw_bam_uzb_fre_rom_aze_lda_vie_heb_ven_moo_swa	-1.14312998933844	-2.82449596524867	0.00579414906777849
221	amh_nor_akn_glc_amr_mlt_sod_cze_uzb_tur_fbf_tag_bem_ita_alb_bsq_pan_heb_igb_mnd_grk_mol_ewe_rom_bam_urd_fin_lda_swt_hun_ukr_sid_geo_slo_spa_mcd_swe_anl_hau_ger_est_moo_bat_bos_sun_jpn_knd_kor_arw_rus_cic_fre_jav_svk_tig_mly_cnt_prs_ses_krd_chh_eng_por_bul_hin_qcu_lat_afr_lit_swa_wly_guj_aeg_ctl_ind_pol_tsw_scr_dyu_mao_tha_gam_tml_ven_tsn_aze_ben_dut_azi_dgb_vie_owc_xho_zul_yor	-0.178554197977057	-0.421219631611559	0.674566625663855
222	gam_mcd_tsw_rom_hau_owc_anl_guj_aze_tur_tsn_tag_dyu_bos_lat_bsq_pol_sid_ven_cnt_ukr_grk_cic_afr_zul_slo_hun_yor_fbf_est_fre_aeg_geo_glc_svk_ita_prs_mlt_amr_dut_fin_lda_sun_nor_ind_jpn_tml_kor_ctl_alb_ewe_urd_mly_arw_sod_mao_mnd_scr_xho_spa_heb_mol_por_bul_ben_qcu_krd_eng_cze_moo_wly_rus_tig_swe_bat_pan_dgb_ger_swa_jav_tha_chh_knd_igb_bem_azi_lit_hin_uzb_bam_vie_amh_swt_ses_akn	-0.336462358722799	-0.798827381522401	0.426425882270514
223	owc_ita_moo_mcd_hau_sid_wly_arw_azi_tur_tsn_mao_zul_grk_hin_bsq_ben_sod_swt_cnt_alb_pol_yor_por_ses_svk_est_bem_fbf_hun_eng_amh_geo_afr_glc_cze_ukr_tig_aeg_rom_fin_akn_mly_urd_tag_jpn_tml_kor_swe_lat_dyu_bul_jav_mol_gam_bat_mnd_ger_lda_ctl_heb_spa_pan_rus_lit_qcu_slo_nor_krd_cic_amr_bos_chh_guj_ind_fre_ewe_scr_tsw_sun_tha_anl_knd_igb_dgb_aze_dut_prs_uzb_xho_vie_mlt_ven_bam_swa	-0.400659067192289	-0.951519832494918	0.343806962351341
224	amh_svk_bam_mcd_wly_mlt_anl_ukr_uzb_aze_tsw_tag_ven_grk_cze_bsq_fre_owc_igb_mnd_afr_ger_ewe_swe_bem_urd_fin_fbf_xho_hun_por_hau_geo_eng_scr_dut_bos_gam_sid_krd_est_dyu_jav_hin_bat_jpn_knd_kor_glc_mol_ses_ctl_mao_rus_heb_ind_cnt_lat_dgb_rom_sod_guj_alb_prs_ita_qcu_lit_arw_slo_swt_amr_pol_aeg_bul_sun_ben_akn_spa_moo_mly_tha_chh_tml_swa_tsn_azi_pan_nor_tur_yor_vie_tig_cic_zul_lda	0.134833077530572	0.317168065064872	0.75182701761283
225	gam_ben_moo_por_heb_mlt_sid_pol_tur_uzb_xho_mly_ses_guj_dut_bsq_slo_sod_ewe_mnd_cze_rus_swa_grk_cic_krd_hun_fbf_bam_fin_nor_owc_geo_rom_eng_bos_swe_chh_amh_ukr_est_lda_jav_pan_ind_jpn_tml_kor_ita_mol_swt_lit_bat_hin_wly_mao_cnt_ger_tsn_urd_anl_arw_spa_glc_fre_qcu_bul_svk_scr_bem_aeg_prs_hau_alb_tag_mcd_dgb_ctl_zul_sun_tha_tig_knd_igb_dyu_aze_lat_afr_azi_ven_vie_amr_yor_tsw_akn	0.887261048937805	2.12005684051698	0.0366637305399704
226	gam_guj_moo_pan_anl_amh_wly_por_uzb_aze_cic_mly_ses_arw_hin_bsq_mol_amr_xho_mnd_mcd_eng_bem_dut_akn_scr_hun_zul_swt_est_fre_heb_geo_svk_ukr_ger_glc_hau_aeg_lit_fin_bam_sun_prs_mao_jpn_tml_kor_ben_afr_fbf_slo_bat_cze_sod_tag_cnt_lat_dyu_grk_mlt_swe_krd_urd_nor_qcu_rom_pol_bos_dgb_tig_rus_sid_ctl_ind_bul_tsn_ita_ewe_jav_tha_owc_knd_yor_tsw_tur_alb_spa_azi_lda_vie_chh_ven_igb_swa	-0.114281065096599	-0.269505383615795	0.788137861718996
227	amh_pan_yor_ben_sod_mlt_heb_scr_azi_tur_tsw_tag_zul_rus_slo_bsq_pol_chh_lda_cnt_ctl_bos_akn_swe_bam_hin_fin_moo_bem_est_lit_amr_geo_svk_dut_afr_mcd_owc_aeg_cze_hun_ewe_bat_fre_mly_jpn_tml_kor_ukr_lat_fbf_guj_jav_krd_sid_ind_mnd_mol_ven_nor_wly_prs_spa_glc_bul_qcu_ger_alb_por_igb_anl_rom_gam_urd_sun_grk_cic_eng_dyu_mao_tha_hau_knd_ses_xho_aze_ita_arw_uzb_swa_vie_tig_swt_dgb_tsn	-0.667478192489432	-1.59874887017711	0.113268524108011
228	anl_eng_swt_arw_chh_wly_gam_pan_aze_tur_swa_jav_yor_guj_lit_bsq_grk_amh_tsn_cnt_alb_fre_ses_bos_tsw_mol_est_dgb_xho_hun_krd_mlt_geo_prs_afr_rus_bul_tig_heb_ita_fin_zul_mly_mcd_tag_jpn_knd_kor_urd_glc_bem_ctl_ind_dut_aeg_mao_mnd_slo_ven_hin_owc_lat_ben_svk_swe_qcu_rom_pol_cze_fbf_amr_ger_hau_por_sun_ukr_lda_scr_dyu_bat_tha_sid_tml_akn_cic_azi_nor_spa_uzb_igb_vie_sod_moo_bam_ewe	0.0183591843768408	0.043206870825314	0.965629260258442
229	tig_rom_akn_ctl_amh_heb_amr_prs_uzb_azi_zul_mao_tsw_swe_slo_bsq_arw_hau_ses_cnt_spa_eng_fbf_ger_swa_ben_fin_moo_ven_est_grk_gam_geo_krd_bul_guj_svk_sid_owc_afr_hun_bam_tag_pan_mly_jpn_tml_kor_lat_mcd_swt_alb_jav_por_anl_bat_mnd_ita_xho_glc_mlt_lit_cze_nor_rus_qcu_urd_ukr_scr_igb_chh_dut_aeg_hin_sun_bos_tsn_pol_dyu_ind_tha_sod_knd_yor_ewe_tur_mol_fre_aze_bem_vie_wly_cic_lda_dgb	0.0807734961331597	0.190059119611068	0.849677038225439
230	owc_svk_swa_prs_heb_amh_hau_mcd_tur_uzb_xho_mao_ven_grk_lat_bsq_pol_tig_ewe_cnt_eng_por_dyu_alb_bam_arw_fin_igb_yor_est_ben_aeg_geo_afr_dut_urd_ita_wly_anl_rus_hun_bem_ind_bul_jav_jpn_knd_kor_fre_mol_swt_slo_tag_ctl_gam_mly_mnd_scr_zul_cze_sid_hin_bos_guj_pan_qcu_spa_ger_swe_tsw_sod_krd_chh_lit_bat_glc_tsn_ukr_fbf_sun_tha_amr_tml_akn_dgb_aze_rom_nor_azi_ses_vie_mlt_moo_cic_lda	-0.589035682074913	-1.40545177412014	0.163218872699344
231	heb_glc_dyu_guj_sod_hau_mlt_krd_azi_uzb_tsw_sun_swt_cze_swe_bsq_urd_wly_fbf_cnt_lat_pol_moo_scr_swa_ger_hun_ses_akn_fin_arw_aeg_geo_lit_nor_dut_por_chh_gam_mol_est_zul_ind_afr_mly_jpn_tml_kor_grk_hin_igb_fre_mao_ctl_amr_tag_mnd_svk_yor_ita_sid_bos_rus_prs_mcd_qcu_ben_pan_ukr_ven_tig_spa_owc_bul_bat_slo_dgb_alb_bam_jav_tha_anl_knd_ewe_tsn_tur_eng_rom_aze_lda_vie_amh_cic_bem_xho	-0.555667087123522	-1.32698497481595	0.187762493103331
232	heb_mcd_bam_nor_anl_sod_wly_bos_azi_uzb_dyu_mao_ewe_pol_svk_bsq_dut_aeg_dgb_cnt_urd_pan_moo_slo_igb_rom_est_tsw_zul_hun_spa_chh_geo_fre_rus_alb_krd_owc_gam_swe_fin_yor_bat_ita_ind_jpn_tml_kor_grk_ger_lda_ctl_mly_ukr_tig_jav_mnd_prs_swt_eng_amr_arw_ben_lit_mol_qcu_lat_por_bul_akn_hau_afr_sid_scr_sun_cze_tsn_hin_swa_tag_tha_mlt_knd_fbf_bem_tur_glc_guj_aze_xho_vie_amh_cic_ses_ven	-0.33374623922766	-0.790245244640986	0.431395000100374
233	anl_rus_ses_bos_owc_amh_chh_dut_aze_azi_lda_bat_yor_spa_alb_bsq_mol_hau_cic_cnt_svk_ukr_zul_lat_ven_eng_fin_swt_tsw_est_pan_sod_geo_urd_slo_ger_swe_wly_mlt_guj_hun_igb_tag_por_jav_jpn_tml_kor_nor_ita_xho_ben_mao_hin_sid_mly_mnd_mcd_bam_grk_aeg_scr_cze_pol_arw_qcu_rom_lit_glc_swa_heb_ctl_tig_krd_sun_afr_fbf_prs_bem_ind_tha_amr_knd_dgb_dyu_tur_fre_bul_uzb_tsn_vie_gam_ewe_moo_akn	0.197565214795357	0.4656950638547	0.642522572133217
234	hau_afr_xho_pan_mlt_anl_amr_glc_aze_tur_moo_ind_dgb_slo_eng_bsq_alb_tig_swa_mnd_rus_grk_lda_bul_ven_ger_fin_ewe_bam_hun_krd_amh_geo_mcd_por_scr_dut_chh_sid_mol_est_zul_sun_fre_mao_jpn_knd_kor_ctl_swe_igb_urd_mly_ita_heb_bat_cnt_prs_cic_svk_gam_ben_guj_cze_pol_qcu_ukr_hin_bos_tsw_sod_rom_owc_nor_jav_lat_yor_arw_tsn_tag_tha_wly_tml_fbf_bem_uzb_lit_spa_azi_ses_vie_aeg_swt_akn_dyu	-0.235381094872714	-0.556206196533096	0.579405721561027
235	sod_lit_swa_ger_aeg_amh_gam_glc_tur_uzb_tsn_ind_bam_slo_ctl_bsq_ben_owc_swt_cnt_guj_rom_fbf_dut_yor_ita_hun_xho_zul_est_mcd_sid_geo_afr_fre_grk_pan_mlt_chh_alb_fin_dgb_bat_eng_mly_jpn_tml_kor_urd_ukr_ven_por_sun_krd_wly_tag_mnd_spa_moo_bul_anl_pol_bos_lat_swe_qcu_svk_prs_scr_igb_tig_cze_hau_nor_mao_rus_ses_mol_akn_jav_tha_heb_knd_bem_tsw_aze_hin_arw_azi_cic_vie_amr_lda_dyu_ewe	0.39018093108156	0.920773147117495	0.35955121834093
236	gam_ger_zul_prs_amh_anl_aeg_por_azi_uzb_ven_jav_yor_afr_ctl_bsq_ita_hau_lda_cnt_dut_rus_tsw_pol_bam_urd_hun_akn_fbf_fin_hin_sod_geo_pan_bos_mol_ben_heb_chh_scr_est_swa_mly_alb_ind_jpn_tml_kor_grk_fre_moo_lat_tag_arw_amr_sun_mnd_svk_dgb_mcd_owc_spa_ukr_krd_lit_qcu_glc_slo_eng_cic_mlt_bul_sid_swe_bat_rom_dyu_cze_bem_mao_tha_tig_knd_igb_tsn_aze_nor_guj_tur_ewe_vie_wly_ses_swt_xho	-0.0862883527884877	-0.203209403588054	0.83941531727929
237	heb_dut_dyu_alb_chh_gam_sid_eng_uzb_aze_igb_tag_swt_mcd_bos_bsq_glc_aeg_tsn_cnt_grk_ctl_moo_rom_ses_ger_fin_dgb_swa_hun_cze_sod_geo_pol_arw_ukr_guj_hau_owc_urd_est_bam_bat_fre_ind_jpn_knd_kor_hin_nor_yor_mol_mao_afr_mlt_sun_mnd_krd_bem_prs_tig_lit_scr_ita_bul_qcu_rus_spa_lat_tsw_wly_pan_anl_por_mly_svk_xho_slo_ewe_jav_tha_amh_tml_fbf_zul_azi_swe_ben_tur_cic_vie_amr_lda_ven_akn	-0.048540383139648	-0.114332258418415	0.909220885292256
238	heb_spa_dyu_grk_owc_amr_tig_cze_aze_azi_fbf_mao_ses_scr_nor_bsq_urd_anl_bem_mnd_ben_lat_ewe_bos_bam_fre_fin_yor_zul_est_pol_sod_geo_ctl_mcd_guj_svk_aeg_sid_hin_hun_tsn_sun_glc_ind_jpn_knd_kor_alb_afr_igb_rom_tag_rus_gam_mly_cnt_pan_ven_swe_amh_prs_ita_mol_por_qcu_slo_krd_dut_akn_chh_lit_mlt_ger_jav_eng_tsw_bul_dgb_bat_tha_hau_tml_moo_swt_tur_arw_ukr_uzb_swa_vie_wly_cic_lda_xho	-1.1560486354205	-2.85041021443119	0.00537761764596418
239	wly_spa_igb_eng_heb_sid_aeg_ger_azi_aze_ven_mao_xho_prs_mol_bsq_lat_tig_swa_cnt_dut_ukr_yor_glc_akn_slo_fin_lda_zul_est_bos_amr_geo_rom_ben_bul_afr_mlt_hau_urd_hun_ses_sun_guj_bat_jpn_knd_kor_swe_pol_dgb_alb_ind_scr_sod_tag_mnd_lit_tsn_fre_amh_ctl_cze_nor_ita_qcu_svk_arw_mcd_fbf_gam_rus_anl_pan_mly_por_swt_hin_dyu_jav_tha_owc_tml_tsw_cic_tur_grk_krd_uzb_bem_vie_chh_bam_ewe_moo	-0.273248021558476	-0.647100878793935	0.519160702376873
240	sod_ger_fbf_hin_mlt_heb_hau_scr_tur_uzb_bem_jav_swa_alb_lit_bsq_slo_anl_tsn_mnd_pan_urd_dyu_bos_igb_nor_est_dgb_akn_hun_afr_sid_geo_rus_grk_dut_pol_tig_amh_swe_fin_swt_mly_arw_ind_jpn_tml_kor_glc_guj_ven_ctl_sun_svk_gam_tag_cnt_ukr_zul_por_chh_ita_spa_prs_bul_qcu_fre_mcd_ben_ses_wly_eng_aeg_lat_bat_rom_ewe_mol_cic_mao_tha_amr_knd_lda_bam_azi_cze_krd_aze_tsw_vie_owc_yor_xho_moo	-0.2268429705347	-0.535953944028447	0.593269932261854
241	hau_mcd_bem_svk_tig_amr_mlt_lit_aze_uzb_ewe_mly_swa_prs_glc_bsq_pol_aeg_dgb_mnd_arw_fre_lda_mol_yor_bos_est_tsw_xho_fin_alb_gam_geo_slo_urd_eng_scr_wly_sod_ita_hun_dyu_jav_rus_tag_jpn_knd_kor_hin_dut_cic_nor_bat_ger_anl_sun_cnt_krd_fbf_ben_amh_pan_guj_rom_swe_qcu_bul_por_lat_tsn_chh_spa_heb_ukr_ind_grk_ven_ctl_swt_mao_tha_sid_tml_zul_moo_azi_cze_afr_tur_bam_vie_owc_ses_igb_akn	-0.466887282852844	-1.11057847751368	0.269612985097207
242	wly_ger_yor_ctl_gam_mlt_owc_arw_uzb_azi_cic_sun_bam_scr_mcd_bsq_lat_chh_akn_mnd_hin_bul_tsw_grk_moo_alb_fin_tsn_dgb_hun_glc_sod_geo_prs_spa_por_rom_heb_amr_cze_est_igb_jav_bos_ind_jpn_knd_kor_eng_ita_ven_pan_mao_ukr_hau_mly_cnt_urd_lda_rus_amh_nor_svk_slo_guj_qcu_lit_krd_mol_swt_anl_ben_aeg_pol_tag_swe_dyu_dut_ewe_bat_tha_sid_tml_zul_fbf_aze_afr_fre_tur_xho_vie_tig_swa_bem_ses	0.316268699964864	0.744797747930867	0.45827200873877
243	amr_mcd_xho_mol_anl_heb_sod_scr_tur_aze_dgb_ind_swa_svk_rus_bsq_glc_tig_igb_cnt_arw_fre_bam_ita_moo_bos_fin_cic_tsn_hun_por_aeg_geo_ctl_ben_pol_lit_owc_amh_grk_est_ven_mly_prs_bat_jpn_knd_kor_cze_guj_zul_ger_jav_eng_gam_sun_mnd_afr_bem_urd_hau_pan_slo_swe_krd_qcu_spa_rom_dut_swt_wly_nor_mlt_hin_tag_ukr_akn_alb_ewe_mao_tha_chh_tml_dyu_lda_uzb_bul_lat_azi_yor_vie_sid_tsw_ses_fbf	-0.550975280247748	-1.31527450435819	0.191651320374862
244	hau_ben_akn_rus_amr_wly_heb_lat_azi_aze_dgb_ind_ven_glc_svk_bsq_eng_gam_yor_cnt_por_ctl_lda_mol_zul_arw_fin_ses_igb_est_afr_chh_geo_grk_bul_ger_ukr_mlt_aeg_slo_hun_xho_bat_mcd_tag_jpn_tml_kor_spa_prs_fbf_hin_mao_lit_owc_mly_mnd_cze_bam_fre_sod_dut_alb_ita_urd_qcu_krd_pan_nor_cic_anl_swe_amh_guj_sun_pol_swa_bos_moo_jav_tha_tig_knd_dyu_ewe_uzb_scr_rom_tur_swt_vie_sid_bem_tsn_tsw	0.174757567877409	0.411316206064236	0.681787010375618
245	hau_bos_tsw_cze_sod_aeg_tig_rus_aze_uzb_zul_sun_bam_ita_nor_bsq_glc_heb_cic_cnt_pan_slo_lda_prs_ewe_eng_hun_xho_tsn_est_arw_owc_geo_urd_lat_fre_guj_sid_amh_ukr_fin_swa_mly_ger_mao_jpn_tml_kor_dut_rom_swt_grk_ind_afr_anl_jav_mnd_lit_akn_spa_chh_hin_por_mcd_svk_qcu_mol_swe_scr_ses_wly_ben_amr_pol_tag_bul_moo_alb_yor_bat_tha_gam_knd_dyu_bem_tur_ctl_krd_azi_dgb_vie_mlt_igb_fbf_ven	-0.102119827807804	-0.240871699892411	0.81018478205637
246	sod_pol_ven_rus_aeg_hau_wly_spa_azi_uzb_bem_mao_xho_ukr_nor_bsq_glc_amr_dyu_mnd_rom_ita_moo_pan_swa_mol_est_ses_akn_hun_bos_owc_geo_cze_guj_prs_mcd_heb_mlt_lat_fin_ewe_jav_afr_tag_jpn_knd_kor_alb_dut_tsn_hin_sun_grk_amh_bat_cnt_arw_igb_ben_tig_eng_ctl_por_slo_qcu_ger_scr_swe_swt_chh_fre_gam_svk_ind_lit_fbf_krd_cic_mly_tha_sid_tml_bam_zul_tur_urd_bul_aze_dgb_vie_anl_tsw_yor_lda	-0.613518860078912	-1.46456087015429	0.146413101274517
247	amr_fre_dgb_bul_mlt_heb_owc_rus_tur_aze_swa_tag_fbf_urd_glc_bsq_ger_amh_tsn_mnd_por_mcd_ven_nor_xho_ctl_fin_ewe_bem_hun_prs_gam_geo_ben_lit_cze_dut_anl_sid_slo_est_bam_mly_krd_jav_jpn_tml_kor_eng_bos_zul_arw_mao_spa_wly_sun_cnt_lat_akn_ukr_hau_grk_ita_mol_guj_qcu_alb_rom_swe_dyu_chh_scr_aeg_hin_ind_svk_swt_pol_tsw_bat_tha_sod_knd_moo_igb_azi_afr_pan_uzb_yor_vie_tig_lda_ses_cic	0.286190208245002	0.673698605579962	0.502173904804679
248	sid_fre_cic_bul_anl_tig_sod_pol_tur_azi_tsn_jav_ven_rom_glc_bsq_urd_mlt_tsw_cnt_nor_guj_ewe_eng_fbf_grk_est_ses_bam_fin_lat_aeg_geo_ctl_prs_arw_cze_gam_hau_krd_hun_dyu_mly_pan_tag_jpn_knd_kor_mol_lit_moo_por_bat_spa_amh_sun_mnd_hin_yor_svk_heb_slo_mcd_ita_alb_qcu_afr_ukr_rus_zul_wly_ben_chh_scr_ind_swe_lda_ger_swa_mao_tha_owc_tml_akn_bem_aze_bos_dut_uzb_igb_vie_amr_xho_swt_dgb	-0.3680394893018	-0.873123699188495	0.384844524165459
249	heb_mcd_ses_eng_mlt_sod_chh_mol_tur_aze_swt_jav_moo_por_fre_bsq_nor_owc_lda_mnd_swe_glc_fbf_rom_tsw_hin_est_cic_swa_fin_slo_aeg_geo_urd_krd_cze_pan_anl_amh_ukr_hun_yor_mly_lat_bat_jpn_knd_kor_grk_prs_ewe_arw_sun_dut_gam_mao_cnt_bul_xho_guj_hau_ita_afr_ben_spa_qcu_lit_rus_ctl_igb_amr_ger_sid_alb_tag_svk_akn_scr_tsn_ind_tha_wly_tml_ven_zul_azi_bos_pol_uzb_bam_vie_tig_bem_dyu_dgb	0.0484201824064922	0.114123527211452	0.909385890026296
250	owc_glc_ses_lit_anl_chh_aeg_prs_uzb_tur_yor_bat_bam_fre_pan_bsq_afr_sid_bem_mnd_bos_rom_cic_grk_swa_ctl_fin_zul_xho_est_por_wly_geo_rus_bul_mol_alb_mlt_sod_nor_hun_tsw_mly_scr_tag_jpn_knd_kor_guj_krd_dyu_swe_mao_spa_amh_sun_cnt_ger_ven_hin_amr_dut_eng_svk_pol_qcu_cze_ukr_ita_tsn_hau_slo_heb_mcd_jav_ben_ewe_urd_igb_ind_tha_gam_tml_lda_swt_aze_lat_arw_azi_fbf_vie_tig_akn_moo_dgb	0.648982429185665	1.53599180454109	0.127935689261742
251	amr_nor_swa_scr_gam_hau_aeg_ben_uzb_azi_ses_bat_bem_mol_dut_bsq_bul_owc_fbf_cnt_rus_ita_xho_krd_tsw_ukr_est_dyu_yor_fin_arw_mlt_geo_alb_glc_lat_lit_wly_sid_swe_hun_dgb_tag_grk_jav_jpn_tml_kor_urd_afr_zul_eng_sun_ctl_chh_mao_mnd_guj_cic_slo_amh_hin_svk_spa_por_qcu_mcd_fre_bos_tsn_tig_ger_sod_prs_mly_cze_igb_rom_ewe_ind_tha_anl_knd_ven_lda_aze_pan_pol_tur_swt_vie_heb_moo_bam_akn	-0.836567466882231	-2.01804608526858	0.0464674674251169
252	sod_guj_ven_bul_gam_hau_sid_ukr_azi_tur_fbf_tag_zul_prs_swe_bsq_lit_aeg_bam_mnd_hin_urd_dyu_nor_lda_grk_est_tsn_xho_hun_slo_heb_geo_lat_rom_pol_bos_amr_wly_por_fin_dgb_ind_dut_jav_jpn_tml_kor_ita_krd_akn_rus_bat_ctl_tig_sun_cnt_fre_yor_glc_anl_afr_arw_alb_ger_qcu_mol_ben_scr_bem_amh_eng_chh_cze_mao_spa_swa_mcd_igb_mly_tha_owc_knd_cic_swt_uzb_pan_svk_aze_moo_vie_mlt_ewe_ses_tsw	-1.07102968612883	-2.62046563463366	0.0102562283797447
253	sid_glc_bem_bul_chh_sod_tig_fre_azi_uzb_igb_sun_tsn_cze_ctl_bsq_urd_owc_moo_cnt_spa_ger_ses_ita_lda_ben_fin_cic_yor_est_bos_amh_geo_rom_nor_pan_svk_hau_amr_lit_hun_dgb_bat_alb_tag_jpn_knd_kor_afr_swe_bam_arw_ind_lat_gam_mao_mnd_dut_tsw_eng_mlt_guj_ukr_mcd_mol_qcu_prs_scr_grk_dyu_wly_krd_heb_pol_mly_rus_swt_slo_akn_jav_tha_aeg_tml_swa_ven_tur_por_hin_aze_ewe_vie_anl_xho_zul_fbf	-0.64553622077588	-1.54602064917948	0.12549582944779
254	tig_ben_swa_mol_anl_gam_hau_swe_aze_uzb_moo_mly_ven_cze_pan_bsq_slo_mlt_dgb_cnt_afr_eng_fbf_ger_akn_pol_fin_swt_zul_est_arw_sid_geo_svk_bul_lat_scr_chh_amh_lit_hun_xho_jav_ukr_bat_jpn_knd_kor_hin_fre_lda_nor_tag_guj_heb_mao_mnd_dut_bem_alb_sod_urd_rus_ctl_krd_qcu_mcd_prs_bos_yor_amr_rom_owc_glc_sun_grk_ewe_ita_ses_ind_tha_wly_tml_dyu_bam_tur_spa_por_azi_cic_vie_aeg_tsw_igb_tsn	-0.139183321871521	-0.328491892255813	0.743278273427218
255	mlt_ctl_cic_bos_chh_wly_owc_hin_uzb_tur_zul_tag_bam_glc_arw_bsq_nor_sid_tsn_mnd_krd_por_igb_ger_dgb_guj_hun_xho_swt_fin_cze_heb_geo_ukr_prs_rus_pol_tig_aeg_dut_est_moo_mao_svk_sun_jpn_tml_kor_lit_lat_fbf_spa_ind_alb_hau_mly_cnt_bul_akn_eng_amr_pan_rom_fre_mcd_qcu_mol_ben_scr_lda_amh_grk_gam_ita_bat_afr_ses_urd_ewe_jav_tha_anl_knd_yor_dyu_aze_slo_swe_azi_bem_vie_sod_swa_tsw_ven	-0.202999383181318	-0.47918941506004	0.632928742879915
256	amh_scr_swt_lit_wly_hau_aeg_ukr_aze_azi_swa_sun_ewe_slo_pol_bsq_hin_mlt_tsn_cnt_glc_fre_cic_por_lda_prs_fin_xho_bem_hun_dut_amr_geo_mcd_ita_mol_cze_anl_chh_nor_est_dgb_mao_ben_mly_jpn_tml_kor_swe_svk_ses_bul_jav_eng_tig_tag_mnd_ctl_zul_ger_sid_bos_arw_pan_grk_qcu_alb_lat_krd_fbf_sod_guj_owc_afr_ind_rus_bam_spa_dyu_bat_tha_heb_knd_yor_ven_tur_rom_urd_uzb_igb_vie_gam_moo_tsw_akn	-1.00087457467416	-2.43831213129716	0.016655505015642
257	mlt_eng_zul_ctl_wly_hau_amr_spa_azi_uzb_tsw_jav_akn_fre_nor_bsq_hin_sod_xho_mnd_alb_ben_swt_mol_dyu_ger_fin_igb_ses_est_slo_chh_geo_guj_prs_lit_svk_amh_owc_lat_hun_bem_ind_arw_sun_jpn_knd_kor_pan_krd_swa_por_bat_cze_aeg_tag_cnt_rom_bam_ukr_gam_rus_ita_urd_grk_qcu_swe_mcd_scr_dgb_sid_bul_tig_dut_mly_glc_tsn_bos_ewe_mao_tha_anl_tml_yor_cic_tur_pol_afr_aze_lda_vie_heb_ven_fbf_moo	-0.363147151724845	-0.860211943703355	0.391884375033808
258	mlt_fre_swa_krd_gam_sid_amh_dut_uzb_azi_bem_tag_lda_grk_nor_bsq_ukr_aeg_tsw_cnt_por_slo_cic_ctl_xho_ger_hun_igb_moo_est_pan_sod_geo_lat_mcd_rom_svk_tig_chh_glc_fin_zul_mao_mol_bat_jpn_knd_kor_arw_urd_tsn_rus_mly_scr_anl_ind_mnd_alb_swt_ita_hau_swe_bul_eng_spa_qcu_hin_lit_afr_yor_wly_cze_heb_prs_sun_pol_ses_ben_bam_jav_tha_owc_tml_dyu_dgb_aze_guj_bos_tur_ewe_vie_amr_ven_fbf_akn	-0.231822098817503	-0.547617645332688	0.585266362438366
259	chh_glc_bem_hin_hau_amr_wly_slo_aze_uzb_lda_mly_swa_mol_nor_bsq_lit_gam_xho_mnd_ita_spa_tsw_alb_ewe_prs_hun_moo_akn_est_guj_heb_geo_ger_arw_pol_mcd_amh_owc_eng_fin_ses_ind_pan_bat_jpn_knd_kor_bos_rom_cic_cze_mao_ukr_mlt_tag_cnt_ben_swt_lat_tig_ctl_bul_swe_dut_qcu_svk_krd_rus_ven_sid_urd_anl_fre_jav_afr_tsn_grk_bam_sun_tha_aeg_tml_zul_igb_tur_scr_por_azi_dgb_vie_sod_yor_fbf_dyu	-0.498568029405912	-1.18783953454584	0.237921455516923
260	wly_spa_bam_pan_anl_gam_mlt_ita_tur_azi_akn_bat_lda_ben_swe_bsq_urd_amr_dgb_cnt_rom_glc_swa_scr_tsn_eng_est_xho_fbf_hun_pol_owc_geo_afr_ukr_dut_hin_aeg_heb_ger_fin_zul_mly_bos_sun_jpn_tml_kor_bul_prs_dyu_ctl_jav_fre_amh_mao_mnd_svk_igb_rus_chh_lat_nor_por_arw_qcu_grk_alb_mcd_ven_sid_lit_tig_cze_tag_guj_ses_mol_tsw_ind_tha_hau_knd_ewe_cic_aze_slo_krd_uzb_moo_vie_sod_swt_yor_bem	-0.381114104104932	-0.902952897619031	0.368883727411428
261	tig_cze_moo_slo_wly_aeg_mlt_pan_tur_uzb_tsn_mao_lda_mol_arw_bsq_lit_amr_tsw_mnd_spa_afr_ses_pol_fbf_eng_est_bam_cic_hun_bos_chh_geo_scr_ita_ben_alb_amh_gam_prs_fin_swa_bat_swe_ind_jpn_tml_kor_ukr_krd_ven_lat_jav_hin_hau_sun_cnt_fre_zul_dut_heb_mcd_grk_svk_ger_qcu_nor_glc_ctl_ewe_anl_por_owc_bul_tag_rom_yor_urd_swt_mly_tha_sid_knd_dgb_igb_aze_guj_rus_azi_bem_vie_sod_akn_dyu_xho	0.0557168068337014	0.131209262675538	0.895893193343026
262	chh_pol_xho_swe_heb_sid_tig_slo_aze_uzb_fbf_jav_lda_lit_glc_bsq_rom_sod_yor_mnd_ita_afr_dgb_scr_dyu_grk_hun_akn_igb_fin_eng_owc_geo_mol_svk_urd_arw_amh_anl_bul_est_swa_mly_fre_ind_jpn_tml_kor_pan_bos_moo_prs_mao_alb_hau_tag_cnt_hin_swt_rus_amr_dut_cze_spa_ger_qcu_mcd_ctl_nor_bem_mlt_por_gam_ukr_bat_lat_tsn_krd_ven_sun_tha_wly_knd_tsw_ses_tur_ben_guj_azi_cic_vie_aeg_ewe_zul_bam	0.319173366632115	0.75351038416489	0.45304670614093
263	hau_slo_bam_krd_aeg_wly_sod_glc_tur_aze_bem_sun_moo_urd_spa_bsq_ctl_amh_swt_cnt_svk_arw_lda_lit_ewe_hin_fin_igb_fbf_hun_bos_mlt_geo_ben_lat_nor_ger_tig_owc_ita_est_dyu_mly_swe_mao_jpn_knd_kor_bul_mcd_swa_afr_ind_scr_amr_jav_mnd_prs_akn_alb_anl_cze_pol_mol_rus_qcu_guj_fre_por_ses_sid_pan_gam_dut_bat_ukr_cic_eng_tsn_tag_tha_heb_tml_yor_ven_azi_rom_grk_uzb_zul_vie_chh_tsw_xho_dgb	-0.16731128664322	-0.395204958859506	0.693596660209291
264	chh_mol_akn_svk_amr_sod_heb_scr_tur_uzb_xho_jav_ven_arw_alb_bsq_rom_hau_yor_cnt_lit_fre_swt_eng_moo_lat_est_ses_tsw_fin_prs_mlt_geo_mcd_slo_krd_nor_tig_gam_grk_hun_bem_sun_ctl_mao_jpn_tml_kor_cze_glc_tsn_pol_mly_rus_sid_bat_mnd_bos_fbf_urd_amh_dut_swe_ita_pan_qcu_spa_hin_ger_dyu_wly_ukr_aeg_ben_tag_por_cic_bul_bam_ind_tha_anl_knd_zul_lda_azi_guj_afr_aze_ewe_vie_owc_igb_dgb_swa	0.193283684251554	0.455804451273614	0.64959312833895
265	wly_cze_zul_arw_chh_heb_gam_alb_azi_aze_igb_mao_xho_dut_mol_bsq_krd_mlt_bem_mnd_ben_scr_fbf_prs_bam_guj_est_lda_ewe_hun_rus_owc_geo_pol_spa_lit_por_sod_amh_ger_fin_tsw_bat_swe_tag_jpn_knd_kor_ita_ukr_dgb_grk_sun_glc_hau_ind_cnt_bos_swa_bul_sid_lat_svk_hin_urd_qcu_fre_slo_eng_moo_tig_pan_aeg_rom_mly_nor_ven_mcd_cic_jav_tha_amr_tml_dyu_tsn_tur_ctl_afr_uzb_yor_vie_anl_swt_akn_ses	-0.324731594938606	-0.768535178648178	0.444116544311389
266	wly_alb_ven_slo_anl_amh_mlt_hin_azi_tur_lda_mao_ewe_pan_lat_bsq_glc_owc_moo_mnd_rus_ger_akn_bos_xho_bul_fin_tsn_swt_hun_fre_gam_geo_ukr_mol_spa_lit_amr_sid_ctl_est_yor_bat_arw_mly_jpn_knd_kor_swe_krd_igb_mcd_tag_scr_sod_jav_cnt_grk_dgb_nor_chh_eng_ita_afr_prs_qcu_dut_guj_cze_bem_tig_urd_aeg_por_ind_pol_zul_ben_bam_sun_tha_heb_tml_tsw_swa_uzb_svk_rom_aze_dyu_vie_hau_fbf_cic_ses	-0.0208732660875514	-0.0491657404441107	0.960892649769916
267	sid_svk_ses_arw_amh_anl_wly_dut_azi_aze_akn_sun_lda_rus_nor_bsq_alb_sod_ewe_mnd_guj_pol_yor_eng_tsw_ben_est_bam_igb_fin_scr_hau_geo_mcd_lat_ger_slo_chh_amr_por_hun_xho_bat_ita_mly_jpn_knd_kor_spa_rom_fbf_grk_jav_lit_tig_tag_cnt_swe_tsn_pan_mlt_prs_bos_hin_ctl_qcu_urd_mol_glc_bem_heb_cze_gam_fre_mao_afr_cic_bul_swa_ind_tha_owc_tml_swt_dgb_tur_ukr_krd_uzb_zul_vie_aeg_moo_dyu_ven	-0.170471208692099	-0.402211144153777	0.688451574457771
268	wly_mol_bem_grk_heb_gam_amh_alb_azi_aze_cic_tag_fbf_bul_pol_bsq_urd_chh_tsn_mnd_hin_guj_tsw_arw_swt_krd_hun_dyu_igb_est_eng_tig_geo_svk_rus_bos_glc_hau_owc_nor_fin_lda_mao_por_jav_jpn_tml_kor_dut_ben_moo_spa_sun_scr_mlt_bat_cnt_lit_dgb_ita_aeg_slo_afr_swe_ukr_qcu_mcd_ctl_ger_ses_anl_fre_amr_rom_ind_prs_xho_lat_ven_mly_tha_sod_knd_ewe_akn_uzb_pan_cze_tur_yor_vie_sid_bam_zul_swa	0.983523581961269	2.35977541173364	0.0203765893909997
269	sod_bos_yor_arw_mlt_amr_wly_spa_aze_azi_ses_mly_zul_alb_swe_bsq_pan_tig_fbf_cnt_grk_rom_bam_scr_akn_lit_hun_tsn_swa_est_afr_owc_geo_ita_urd_ctl_mcd_chh_anl_mol_fin_dgb_tag_eng_sun_jpn_tml_kor_krd_dut_xho_svk_ind_rus_aeg_mao_mnd_ben_moo_hin_gam_slo_pol_bul_glc_qcu_cze_por_lat_ewe_heb_fre_amh_guj_jav_ger_swt_prs_lda_bat_tha_hau_knd_bem_ven_tur_nor_ukr_uzb_cic_vie_sid_dyu_tsw_igb	0.0484877579849601	0.114060629535433	0.909435612236468
270	gam_bul_ses_krd_amr_tig_heb_swe_uzb_azi_ven_tag_akn_ita_alb_bsq_por_amh_swt_mnd_guj_arw_tsn_ben_tsw_prs_est_zul_yor_fin_ctl_wly_geo_eng_svk_ger_hin_hau_aeg_slo_hun_fbf_ind_mcd_sun_jpn_tml_kor_nor_rom_igb_ukr_mao_spa_mlt_bat_cnt_pol_lda_urd_owc_rus_bos_mol_fre_qcu_afr_grk_lit_dyu_sod_dut_anl_pan_jav_lat_bam_scr_bem_mly_tha_sid_knd_cic_xho_aze_cze_glc_tur_moo_vie_chh_dgb_ewe_swa	0.314676784242568	0.741139391948296	0.460476264421298
271	owc_fre_bem_ctl_wly_amr_amh_prs_azi_tur_lda_bat_tsn_mcd_krd_bsq_hin_sod_ewe_mnd_dut_nor_swt_slo_ven_grk_fin_swa_zul_hun_guj_chh_geo_ben_swe_lit_glc_gam_sid_lat_est_tsw_ind_alb_jav_jpn_knd_kor_bul_mol_ses_pol_mao_por_aeg_mly_cnt_svk_cic_spa_tig_ita_rom_eng_rus_qcu_ukr_pan_scr_yor_mlt_bos_heb_cze_tag_urd_dgb_afr_akn_sun_tha_anl_tml_moo_igb_aze_ger_arw_uzb_dyu_vie_hau_bam_fbf_xho	-0.137300119060523	-0.323556812451698	0.747000052248847
272	hau_bos_dgb_scr_amh_anl_sod_spa_uzb_azi_ses_sun_xho_ita_ctl_bsq_svk_heb_bem_cnt_arw_urd_swa_ger_igb_eng_hun_tsw_bam_est_mol_chh_geo_lat_pan_glc_ben_aeg_mlt_hin_fin_moo_tag_bul_ind_jpn_tml_kor_swe_fre_cic_lit_jav_ukr_sid_mly_mnd_pol_zul_rus_wly_cze_guj_alb_nor_qcu_afr_grk_rom_akn_gam_prs_amr_por_mao_mcd_fbf_dut_ven_bat_tha_tig_knd_tsn_yor_tur_krd_slo_aze_swt_vie_owc_dyu_ewe_lda	-0.381766995309923	-0.904485135624741	0.368075323314334
273	sid_svk_bam_rom_wly_hau_gam_swe_aze_tur_lda_tag_moo_hin_cze_bsq_pan_tig_tsw_mnd_spa_ita_bem_guj_swa_lat_fin_yor_fbf_est_por_amh_geo_fre_afr_urd_mcd_owc_aeg_pol_hun_ewe_bat_glc_sun_jpn_tml_kor_nor_ger_zul_grk_ind_arw_mlt_mly_cnt_slo_cic_rus_amr_dut_lit_bos_alb_qcu_scr_prs_ukr_igb_sod_ben_anl_bul_jav_krd_tsn_ctl_swt_mao_tha_chh_knd_xho_dgb_uzb_mol_eng_azi_akn_vie_heb_dyu_ven_ses	-0.084617437577253	-0.199605687962442	0.842224768904901
274	hau_bul_ven_ben_owc_gam_chh_grk_azi_aze_ewe_sun_moo_rom_ukr_bsq_scr_mlt_tsn_mnd_ctl_guj_lda_glc_bam_alb_hun_bem_yor_fin_afr_sid_geo_pol_ger_spa_prs_heb_tig_slo_est_ses_bat_urd_ind_jpn_tml_kor_hin_nor_fbf_fre_jav_ita_anl_mao_cnt_mcd_akn_lat_aeg_lit_svk_bos_eng_qcu_dut_swe_por_tsw_sod_krd_wly_rus_mly_arw_xho_pan_dgb_tag_tha_amh_knd_zul_igb_uzb_cze_mol_tur_dyu_vie_amr_swa_cic_swt	-0.109703457064762	-0.258827317666236	0.796340484159252
275	mlt_lat_bem_nor_wly_gam_hau_urd_azi_uzb_ses_ind_akn_mol_mcd_bsq_bos_heb_tsn_cnt_rom_glc_xho_ger_swt_ben_hun_tsw_lda_fin_ita_owc_geo_alb_por_krd_lit_sod_aeg_bul_est_igb_sun_spa_bat_jpn_knd_kor_ukr_eng_yor_afr_tag_dut_tig_mao_mnd_scr_cic_swe_anl_svk_rus_hin_pan_qcu_slo_prs_ctl_dyu_sid_guj_chh_pol_mly_arw_bam_cze_moo_jav_tha_amh_tml_ven_swa_aze_grk_fre_tur_dgb_vie_amr_ewe_zul_fbf	-0.539562227136026	-1.28603656370507	0.201622992595391
276	owc_slo_zul_bos_hau_amr_aeg_arw_azi_tur_dyu_mly_lda_svk_lit_bsq_ctl_sid_dgb_mnd_ger_rus_akn_afr_ses_hin_est_xho_yor_fin_rom_gam_geo_spa_mcd_fre_ukr_mlt_sod_dut_hun_swa_sun_swe_ind_jpn_tml_kor_prs_urd_ewe_pol_jav_krd_chh_bat_cnt_scr_tsn_lat_anl_alb_bul_por_glc_qcu_guj_nor_cze_cic_amh_eng_heb_mol_mao_ben_bem_ita_ven_tag_tha_wly_knd_moo_swt_uzb_grk_pan_aze_fbf_vie_tig_bam_igb_tsw	-0.0989774034539231	-0.233186951831314	0.816128713909971
277	amh_ita_dgb_ctl_sod_chh_tig_scr_aze_azi_ven_mao_tsn_mol_swe_bsq_svk_gam_cic_cnt_nor_pol_ses_urd_dyu_ukr_fin_igb_fbf_est_spa_mlt_geo_slo_dut_hin_prs_amr_owc_alb_hun_zul_sun_mcd_ind_jpn_knd_kor_afr_guj_ewe_pan_bat_grk_wly_mly_mnd_krd_xho_cze_hau_glc_rom_bul_fre_qcu_eng_arw_ger_swt_aeg_rus_heb_bos_jav_ben_bem_lit_akn_tag_tha_anl_tml_tsw_moo_tur_lat_por_uzb_swa_vie_sid_bam_yor_lda	0.241929798066122	0.570583486617626	0.569658090401153
278	heb_svk_dyu_ita_gam_mlt_amr_fre_aze_tur_swt_sun_ses_bul_urd_bsq_alb_chh_ewe_cnt_pol_prs_bam_lat_fbf_scr_fin_bem_lda_hun_grk_owc_geo_guj_rus_ger_pan_tig_sid_mcd_est_ven_mly_nor_jav_jpn_tml_kor_cze_mol_swa_glc_bat_ben_wly_ind_mnd_swe_moo_afr_hau_spa_dut_lit_krd_qcu_arw_por_hin_xho_amh_ukr_sod_rom_mao_bos_yor_eng_zul_tag_tha_aeg_knd_tsn_igb_uzb_ctl_slo_azi_cic_vie_anl_tsw_dgb_akn	-0.76696380835818	-1.84507057192162	0.0682097478776216
279	wly_eng_bem_fre_owc_sod_gam_pan_tur_uzb_akn_jav_dgb_hin_mcd_bsq_arw_mlt_xho_mnd_bos_afr_swt_rom_tsn_mol_est_cic_tsw_hun_ukr_aeg_geo_prs_rus_ger_urd_anl_sid_svk_fin_ses_mao_lat_sun_jpn_tml_kor_guj_por_igb_slo_ind_grk_heb_mly_cnt_alb_yor_bul_tig_swe_ita_spa_dut_qcu_glc_scr_krd_lda_hau_lit_amr_ben_bat_ctl_bam_nor_zul_tag_tha_chh_knd_ewe_swa_azi_cze_pol_aze_moo_vie_amh_dyu_fbf_ven	-0.379901903358257	-0.900958355245698	0.369937721853275
280	hau_mcd_xho_eng_sid_heb_aeg_dut_uzb_aze_moo_bat_fbf_pan_arw_bsq_swe_amh_igb_mnd_ukr_lat_tsn_hin_ven_slo_est_dgb_ewe_fin_krd_amr_geo_bos_prs_spa_alb_tig_gam_grk_hun_tsw_sun_afr_ind_jpn_tml_kor_ctl_urd_ses_fre_tag_svk_anl_mly_cnt_nor_swa_ger_chh_mol_bul_ita_cze_qcu_rom_lit_scr_lda_sod_rus_mlt_por_jav_guj_bam_pol_zul_mao_tha_wly_knd_cic_yor_tur_ben_glc_azi_dyu_vie_owc_bem_swt_akn	-0.244191248033083	-0.577107163270461	0.565261489341761
281	heb_rus_igb_swe_sod_hau_sid_mcd_tur_aze_lda_tag_swt_fre_lit_bsq_lat_mlt_ses_cnt_glc_bul_tsn_nor_bem_mol_hun_xho_dgb_est_pol_wly_geo_ctl_svk_bos_ita_gam_tig_spa_fin_ewe_ind_rom_jav_jpn_tml_kor_arw_cze_akn_por_mao_afr_chh_sun_mnd_prs_moo_eng_amh_alb_guj_grk_ukr_qcu_pan_hin_urd_swa_owc_ben_amr_slo_mly_dut_bam_ger_tsw_bat_tha_aeg_knd_fbf_zul_uzb_scr_krd_azi_cic_vie_anl_dyu_yor_ven	-1.2129581423533	-3.00366586263406	0.0034269243410536
282	sod_svk_dyu_nor_amr_mlt_sid_por_uzb_aze_ewe_ind_akn_ben_ger_bsq_mol_hau_lda_cnt_krd_bos_zul_glc_xho_arw_est_yor_dgb_fin_pol_tig_geo_urd_scr_hin_lit_gam_aeg_ukr_hun_igb_tag_pan_mly_jpn_knd_kor_mcd_fre_swa_cze_bat_rus_amh_sun_mnd_spa_swt_swe_wly_rom_slo_prs_lat_qcu_afr_ctl_alb_fbf_owc_bul_anl_grk_mao_guj_bem_dut_tsw_jav_tha_heb_tml_ven_bam_tur_ita_eng_azi_cic_vie_chh_ses_tsn_moo	0.105263967868894	0.247842120012858	0.804802956620786
283	amh_pan_ses_glc_hau_heb_aeg_bul_uzb_tur_lda_mly_bam_afr_alb_bsq_bos_sid_zul_cnt_lat_hin_ven_swe_cic_eng_fin_moo_dyu_est_dut_tig_geo_ctl_cze_svk_arw_gam_wly_lit_hun_swt_jav_ukr_ind_jpn_tml_kor_rom_nor_tsw_scr_tag_krd_owc_mao_mnd_prs_yor_grk_mlt_fre_pol_mol_por_qcu_ben_mcd_urd_fbf_sod_ita_amr_guj_sun_rus_swa_slo_igb_bat_tha_anl_knd_xho_dgb_aze_spa_ger_azi_ewe_vie_chh_bem_akn_tsn	-0.597983943655715	-1.42758047811166	0.156761938789013
284	aeg_guj_bam_afr_tig_sid_amh_glc_azi_tur_ven_sun_cic_krd_spa_bsq_nor_amr_xho_cnt_ben_svk_tsn_pan_tsw_slo_hun_swa_igb_est_mol_heb_geo_bos_fre_prs_grk_hau_anl_eng_fin_dyu_mao_arw_ind_jpn_knd_kor_lat_urd_ewe_bul_bat_cze_owc_mly_mnd_scr_yor_pol_mlt_rus_hin_ger_swe_qcu_ctl_por_rom_bem_chh_ukr_gam_mcd_tag_dut_zul_ita_moo_jav_tha_wly_tml_dgb_lda_uzb_lit_alb_aze_ses_vie_sod_akn_fbf_swt	-0.488082845337684	-1.16088027490082	0.248661739839533
285	sod_dut_swa_eng_sid_gam_chh_ita_azi_uzb_bam_tag_tsn_glc_lat_bsq_urd_mlt_zul_mnd_ctl_bul_akn_rom_lda_rus_hun_ven_swt_est_mcd_owc_geo_hin_ger_ukr_scr_anl_tig_lit_fin_ses_mly_grk_sun_jpn_knd_kor_bos_swe_tsw_spa_jav_por_amh_bat_cnt_krd_yor_guj_wly_mol_ben_cze_prs_qcu_slo_svk_pol_igb_heb_fre_amr_alb_mao_nor_cic_afr_bem_ind_tha_hau_tml_moo_dgb_tur_pan_arw_aze_dyu_vie_aeg_fbf_ewe_xho	-0.78319584514638	-1.88487134404744	0.0625697749178779
286	sod_bos_tsw_rom_wly_tig_aeg_scr_uzb_azi_fbf_bat_lda_hin_afr_bsq_mcd_chh_bem_cnt_spa_grk_yor_eng_igb_alb_hun_cic_tsn_fin_guj_anl_geo_nor_rus_slo_svk_gam_heb_fre_est_ses_mao_ukr_mly_jpn_tml_kor_arw_lit_zul_urd_ind_ctl_owc_tag_mnd_krd_ven_ben_amh_prs_pan_ger_por_qcu_mol_bul_glc_swt_hau_pol_sid_dut_jav_cze_dyu_ita_akn_sun_tha_amr_knd_bam_swa_tur_lat_swe_aze_xho_vie_mlt_dgb_moo_ewe	-1.0003640508256	-2.443009608792	0.0164534883237854
287	hau_slo_ven_prs_owc_sod_anl_mol_aze_uzb_ewe_ind_fbf_arw_spa_bsq_cze_chh_akn_cnt_bul_glc_swa_afr_moo_rom_hun_cic_dgb_fin_nor_tig_geo_pan_urd_alb_ger_amr_heb_por_est_lda_mao_swe_mly_jpn_tml_kor_ukr_pol_igb_rus_sun_ctl_sid_bat_mnd_dut_zul_krd_gam_lit_guj_scr_svk_qcu_bos_ben_ita_xho_wly_lat_mlt_eng_tag_fre_tsw_grk_tsn_jav_tha_amh_knd_bam_bem_tur_mcd_hin_azi_yor_vie_aeg_dyu_swt_ses	-0.455337475553921	-1.08225084276033	0.281939260736695
288	tig_nor_ven_cze_anl_chh_heb_hin_aze_azi_xho_jav_ses_urd_mol_bsq_grk_sid_akn_mnd_eng_ben_swa_rom_dgb_bul_hun_lda_swt_fin_swe_wly_geo_guj_por_ukr_arw_mlt_aeg_bos_est_fbf_tag_glc_mao_jpn_knd_kor_mcd_lat_tsn_alb_sun_fre_gam_mly_cnt_slo_bem_krd_amh_pol_ctl_pan_svk_qcu_prs_afr_scr_moo_amr_rus_owc_lit_ind_ita_yor_ger_ewe_bat_tha_hau_tml_igb_dyu_tur_spa_dut_uzb_cic_vie_sod_bam_zul_tsw	-0.106363341649782	-0.250750397813699	0.802560250280802
289	sod_swe_tsw_slo_heb_mlt_amh_arw_uzb_azi_bam_ind_yor_hin_glc_bsq_ger_anl_igb_cnt_lit_ukr_dgb_dut_akn_eng_hun_moo_ewe_est_mol_sid_geo_alb_afr_mcd_ctl_tig_aeg_bos_fin_lda_sun_grk_jav_jpn_knd_kor_urd_cze_fbf_rus_mly_rom_amr_tag_mnd_scr_dyu_prs_chh_por_fre_lat_spa_qcu_ben_nor_krd_xho_wly_guj_hau_pan_mao_bul_cic_ita_swa_bat_tha_gam_tml_bem_ven_aze_pol_svk_tur_tsn_vie_owc_ses_swt_zul	-0.268205333967139	-0.634541027114633	0.527285699341381
290	wly_prs_zul_guj_owc_amr_sid_spa_azi_aze_bam_sun_ven_svk_rus_bsq_lat_sod_lda_mnd_rom_bos_dgb_ukr_akn_fre_est_ewe_cic_hun_grk_amh_geo_pan_por_glc_bul_aeg_gam_mcd_fin_yor_tag_krd_bat_jpn_tml_kor_cze_swe_ses_arw_ind_ctl_anl_jav_cnt_mol_xho_afr_hau_dut_lit_urd_nor_qcu_ger_ita_pol_bem_heb_ben_tig_eng_mao_alb_igb_slo_tsw_mly_tha_chh_knd_tsn_dyu_tur_hin_scr_uzb_fbf_vie_mlt_moo_swt_swa	-0.0425178554333827	-0.100253111890336	0.920359185309629
291	gam_eng_bam_glc_hau_owc_sod_prs_uzb_azi_xho_sun_cic_ukr_nor_bsq_pol_amr_moo_cnt_guj_swe_swa_slo_dgb_grk_hun_fbf_zul_fin_lat_sid_geo_arw_rom_cze_lit_heb_aeg_pan_est_ven_mly_ben_tag_jpn_knd_kor_ita_por_ewe_krd_mao_mcd_anl_jav_mnd_alb_ses_rus_amh_spa_urd_hin_fre_qcu_afr_scr_mol_yor_chh_bul_wly_ctl_ind_bos_tsw_dut_dyu_bat_tha_mlt_tml_bem_tsn_tur_ger_svk_aze_swt_vie_tig_igb_lda_akn	-0.123820338706414	-0.29182606017616	0.771069587527484
292	heb_glc_lda_urd_mlt_anl_sid_scr_uzb_tur_cic_bat_ses_pol_ita_bsq_ger_amh_swt_cnt_ctl_lit_bam_rus_bem_swe_hun_ewe_yor_est_pan_chh_geo_ukr_spa_bos_lat_wly_amr_bul_fin_akn_sun_dut_ind_jpn_knd_kor_mol_eng_tsn_cze_mao_hin_gam_jav_mnd_ben_moo_afr_sod_prs_arw_grk_slo_qcu_fre_krd_rom_igb_owc_por_tig_mcd_mly_alb_dyu_svk_fbf_tag_tha_hau_tml_ven_zul_aze_nor_guj_azi_dgb_vie_aeg_tsw_swa_xho	-0.644739612317912	-1.5432743228316	0.12616027488436
293	sid_krd_yor_svk_anl_gam_wly_lit_tur_azi_fbf_bat_lda_ukr_bul_bsq_dut_aeg_tsn_cnt_ger_urd_swa_nor_akn_hin_fin_igb_dyu_hun_scr_amh_geo_mcd_swe_arw_ita_hau_owc_alb_est_xho_tag_glc_ind_jpn_knd_kor_eng_afr_ewe_mol_mly_prs_sod_jav_mnd_guj_bem_grk_chh_rus_slo_fre_ctl_qcu_spa_por_pol_tsw_tig_rom_mlt_bos_sun_cze_ses_lat_ven_mao_tha_amr_tml_cic_moo_aze_ben_pan_uzb_swt_vie_heb_dgb_zul_bam	-0.131912326521196	-0.311160955955908	0.756374659905618
294	aeg_spa_zul_pol_heb_hau_mlt_slo_tur_uzb_xho_mao_igb_dut_cze_bsq_scr_sid_fbf_mnd_prs_bos_swa_glc_yor_lit_hun_ses_dgb_fin_krd_owc_geo_hin_nor_mol_grk_chh_amr_pan_est_swt_jav_fre_sun_jpn_knd_kor_alb_lat_bem_ita_tag_mcd_gam_ind_cnt_bul_ven_ger_wly_arw_ctl_eng_guj_qcu_swe_rom_urd_akn_amh_ben_anl_afr_bat_ukr_dyu_rus_lda_mly_tha_tig_tml_ewe_bam_azi_por_svk_aze_cic_vie_sod_tsn_moo_tsw	-0.682264528032968	-1.63470053226239	0.105492446448182
295	heb_lit_bem_nor_sod_aeg_wly_ukr_tur_aze_ewe_mly_dyu_spa_pan_bsq_svk_owc_xho_cnt_mcd_ger_yor_cze_fbf_grk_est_cic_akn_fin_afr_chh_geo_eng_arw_scr_ita_gam_tig_hin_hun_swt_bat_glc_tag_jpn_knd_kor_rus_urd_swa_slo_jav_mol_mlt_mao_mnd_dut_tsn_prs_sid_fre_pol_krd_lat_qcu_rom_ben_ctl_igb_anl_bos_amr_bul_ind_alb_lda_guj_dgb_sun_tha_hau_tml_moo_tsw_azi_swe_por_uzb_bam_vie_amh_ven_ses_zul	0.201590192639766	0.474261085171595	0.636425390453139
296	aeg_fre_yor_krd_sod_heb_chh_glc_tur_azi_ven_mly_lda_ger_spa_bsq_grk_mlt_xho_mnd_pan_arw_ses_ben_swt_rus_hun_tsw_zul_est_hin_amr_geo_bul_svk_lat_ukr_wly_hau_guj_fin_dgb_mao_por_bat_jpn_tml_kor_scr_alb_fbf_afr_sun_ita_amh_jav_cnt_slo_dyu_eng_owc_lit_ctl_rom_prs_qcu_nor_urd_pol_swa_tig_dut_sid_swe_ind_bos_cic_cze_akn_tag_tha_gam_knd_bem_ewe_aze_mcd_mol_uzb_moo_vie_anl_bam_igb_tsn	-0.636094909913282	-1.52042451434964	0.131797034900634
297	chh_guj_moo_ukr_wly_amr_heb_mol_uzb_aze_dyu_ind_yor_ger_lit_bsq_swe_sid_ses_cnt_pol_dut_swa_scr_tsn_glc_fin_bem_swt_est_grk_anl_geo_ben_bul_urd_slo_tig_mlt_lat_hun_lda_mly_prs_jav_jpn_tml_kor_svk_pan_ewe_ctl_tag_alb_aeg_bat_mnd_afr_cic_arw_amh_mcd_nor_cze_rom_qcu_eng_por_hin_xho_gam_bos_hau_spa_mao_fre_fbf_krd_igb_sun_tha_owc_knd_zul_tsw_tur_ita_rus_azi_dgb_vie_sod_bam_ven_akn	0.0364784233397469	0.085837512198516	0.931780116368889
298	owc_mol_dyu_eng_amr_wly_hau_por_uzb_azi_akn_sun_fbf_slo_pan_bsq_ita_heb_lda_cnt_ctl_bul_yor_lit_ses_alb_hun_cic_swa_fin_urd_tig_geo_hin_spa_prs_svk_chh_mlt_ger_est_tsn_mao_fre_mly_jpn_tml_kor_guj_bos_zul_krd_tag_mcd_gam_jav_mnd_nor_igb_pol_amh_lat_scr_afr_swe_qcu_ukr_cze_rom_moo_aeg_rus_sid_ben_bat_glc_ewe_grk_bem_ind_tha_sod_knd_tsw_dgb_aze_dut_arw_tur_bam_vie_anl_ven_xho_swt	0.0562054846118308	0.132342340802559	0.89499943206087
299	hau_nor_dgb_ger_wly_gam_aeg_lit_tur_azi_akn_mao_tsw_krd_afr_bsq_glc_tig_moo_cnt_alb_dut_ewe_fre_igb_grk_hun_lda_cic_fin_mcd_heb_geo_svk_eng_pol_bul_amh_amr_ukr_est_swa_ind_guj_tag_jpn_knd_kor_spa_hin_xho_slo_jav_arw_owc_bat_mnd_rom_ven_lat_anl_pan_ben_urd_scr_qcu_ita_swe_rus_bam_sid_prs_sod_ctl_sun_bos_swt_por_fbf_mly_tha_mlt_tml_yor_zul_uzb_mol_cze_aze_ses_vie_chh_bem_tsn_dyu	-0.526011753466325	-1.25384926180007	0.213039473690858
300	sid_guj_yor_urd_amr_chh_gam_por_azi_uzb_ses_bat_bam_grk_ctl_bsq_bul_heb_ewe_mnd_swe_ita_cic_scr_akn_pol_hun_swa_tsn_est_afr_aeg_geo_mol_spa_glc_prs_sod_owc_eng_fin_swt_tag_slo_jav_jpn_tml_kor_ukr_svk_dgb_hin_mly_lat_wly_mao_cnt_nor_xho_fre_amh_dut_krd_rom_pan_qcu_cze_arw_rus_lda_anl_mcd_hau_lit_ind_ger_moo_alb_zul_sun_tha_mlt_knd_fbf_tsw_aze_ben_bos_tur_igb_vie_tig_ven_bem_dyu	-0.197593654480373	-0.466796333853167	0.641737318503395
301	sod_cze_moo_ctl_heb_hau_wly_nor_tur_uzb_dyu_bat_ven_krd_slo_bsq_ukr_mlt_ewe_cnt_prs_bul_akn_lit_cic_urd_hun_bem_zul_est_pol_chh_geo_alb_ita_swe_ger_owc_amh_mol_fin_fbf_ind_ben_mly_jpn_tml_kor_glc_grk_swa_scr_jav_lat_tig_mao_mnd_fre_tsw_eng_amr_rus_pan_spa_rom_qcu_guj_mcd_svk_ses_aeg_dut_anl_arw_tag_hin_igb_afr_dgb_sun_tha_sid_knd_swt_bam_azi_bos_por_aze_tsn_vie_gam_xho_lda_yor	0.125390747360924	0.295477122899333	0.768288118397653
302	sod_prs_zul_mcd_chh_sid_tig_hin_tur_aze_lda_jav_yor_pol_slo_bsq_spa_heb_tsn_cnt_grk_bul_ses_rus_swt_ger_est_ewe_moo_hun_bos_hau_geo_rom_fre_por_ctl_aeg_mlt_nor_fin_dyu_mly_afr_bat_jpn_knd_kor_dut_pan_bam_lit_sun_glc_gam_mao_mnd_svk_akn_lat_anl_eng_krd_cze_scr_qcu_mol_guj_alb_igb_wly_swe_owc_arw_tag_urd_bem_ben_fbf_ind_tha_amh_tml_dgb_swa_uzb_ukr_ita_azi_tsw_vie_amr_cic_ven_xho	-0.323580440697667	-0.766545116113565	0.445293462491005
303	anl_hin_dgb_dut_amr_aeg_hau_ben_uzb_azi_xho_ind_swt_krd_ita_bsq_ukr_tig_ewe_cnt_arw_bos_dyu_swe_akn_rus_est_moo_bem_fin_scr_sid_geo_afr_slo_fre_pol_owc_sod_mol_hun_tsw_mly_glc_jav_jpn_tml_kor_cze_grk_tsn_bul_sun_eng_heb_tag_mnd_guj_swa_spa_gam_svk_lat_mcd_pan_qcu_alb_prs_lit_fbf_wly_ger_mlt_ctl_mao_rom_cic_por_yor_bat_tha_amh_knd_ven_igb_tur_nor_urd_aze_zul_vie_chh_ses_lda_bam	-0.250750215950063	-0.593228226575452	0.554468396551876
304	sod_nor_lda_mol_wly_heb_amh_ita_azi_tur_swt_sun_cic_bul_lit_bsq_dut_gam_dyu_cnt_arw_hin_bem_lat_bam_ukr_hun_akn_dgb_est_grk_sid_geo_guj_pan_slo_urd_mlt_aeg_krd_fin_xho_ind_fre_bat_jpn_knd_kor_svk_afr_ses_mcd_jav_por_amr_mao_mnd_pol_tsw_cze_owc_ctl_rus_ben_alb_qcu_scr_spa_prs_yor_hau_glc_chh_rom_tag_eng_moo_ger_fbf_mly_tha_tig_tml_igb_tsn_aze_bos_swe_uzb_ven_vie_anl_ewe_swa_zul	-0.710062049483336	-1.70465847793435	0.0915968096960635
305	mlt_eng_lda_bos_amh_amr_owc_krd_azi_aze_zul_mao_ewe_afr_mol_bsq_ctl_wly_swt_cnt_ukr_fre_ven_por_dgb_dut_est_tsn_ses_hun_grk_heb_geo_swe_arw_svk_rus_anl_tig_ger_fin_xho_sun_glc_bat_jpn_knd_kor_spa_rom_moo_mcd_jav_nor_sod_ind_mnd_lat_akn_bul_sid_guj_slo_ben_pan_qcu_cze_urd_alb_tsw_hau_prs_gam_lit_tag_scr_bem_ita_cic_mly_tha_aeg_tml_yor_swa_uzb_pol_hin_tur_igb_vie_chh_dyu_bam_fbf	-1.19992988558242	-2.96012534796605	0.00390124707500794
306	tig_mcd_yor_urd_sid_hau_gam_por_tur_azi_tsw_tag_swa_alb_bos_bsq_dut_anl_zul_mnd_ger_pol_dyu_mol_lda_swe_est_dgb_bam_fin_ita_owc_geo_lat_eng_guj_spa_aeg_mlt_prs_hun_xho_jav_pan_bat_jpn_knd_kor_lit_cze_ven_hin_ind_svk_heb_sun_cnt_ukr_bem_ben_sod_ctl_krd_rom_slo_qcu_afr_glc_rus_tsn_chh_scr_wly_fre_mao_arw_moo_nor_swt_mly_tha_amh_tml_fbf_igb_aze_grk_bul_uzb_cic_vie_amr_ewe_akn_ses	-0.76281112070646	-1.83817743025755	0.0692284635081596
307	amr_arw_lda_svk_owc_heb_amh_glc_aze_azi_igb_mly_zul_prs_por_bsq_ger_aeg_xho_mnd_pol_grk_dyu_scr_swa_guj_fin_tsw_moo_hun_pan_gam_geo_lat_dut_afr_ukr_wly_sod_cze_est_yor_ind_bos_tag_jpn_knd_kor_swe_bul_tsn_ben_jav_krd_sid_bat_cnt_alb_ewe_urd_hau_ctl_lit_nor_eng_qcu_rus_mol_fre_fbf_mlt_mcd_chh_slo_sun_spa_swt_hin_dgb_mao_tha_anl_tml_bam_ses_tur_ita_rom_uzb_ven_vie_tig_cic_bem_akn	-0.423276885497003	-1.00384349607206	0.318058820622121
308	tig_alb_cic_hin_gam_heb_wly_spa_tur_aze_bem_jav_lda_svk_mol_bsq_lat_amh_ewe_cnt_guj_ctl_zul_bos_moo_krd_hun_tsn_ses_est_ita_aeg_geo_nor_mcd_rom_fre_anl_hau_eng_fin_dyu_tag_ben_sun_jpn_tml_kor_pol_cze_xho_slo_mao_arw_amr_bat_mnd_prs_dgb_scr_sid_bul_pan_ger_grk_qcu_rus_por_swe_akn_sod_dut_chh_ukr_mly_urd_fbf_glc_swa_ind_tha_owc_knd_tsw_swt_uzb_afr_lit_azi_ven_vie_mlt_igb_bam_yor	-1.09597427348654	-2.69882419978671	0.00826500067709086
309	hau_slo_tsw_pol_aeg_sid_amh_eng_azi_uzb_cic_sun_ses_mol_ukr_bsq_bul_tig_igb_mnd_scr_rom_ven_ger_dyu_hin_fin_ewe_moo_hun_ctl_sod_geo_lit_glc_bos_alb_wly_owc_arw_est_swt_tag_afr_bat_jpn_tml_kor_krd_mcd_fbf_prs_jav_dut_amr_mao_cnt_rus_bem_nor_anl_lat_guj_pan_swe_qcu_ita_cze_por_swa_gam_svk_heb_grk_ind_spa_akn_fre_lda_mly_tha_mlt_knd_zul_tsn_aze_urd_ben_tur_xho_vie_chh_dgb_yor_bam	-0.144369707710858	-0.340691245277628	0.734104448739924
310	anl_krd_tsw_cze_aeg_owc_amr_ita_aze_azi_moo_tag_yor_rom_mcd_bsq_pan_sod_bem_cnt_spa_prs_lda_ger_akn_por_hun_ses_cic_est_arw_amh_geo_scr_urd_swe_afr_wly_hau_bul_fin_swa_bat_pol_ind_jpn_tml_kor_eng_grk_bam_guj_jav_hin_chh_sun_mnd_ctl_xho_dut_gam_mol_glc_alb_lit_qcu_slo_bos_svk_ven_mlt_rus_tig_fre_mly_nor_igb_ben_swt_mao_tha_heb_knd_tsn_ewe_tur_ukr_lat_uzb_dyu_vie_sid_dgb_fbf_zul	-0.622568344437195	-1.48706918112938	0.140379181774163
311	mlt_urd_igb_glc_anl_gam_sod_scr_tur_azi_swa_bat_cic_hin_lit_bsq_mcd_amr_ewe_cnt_cze_dut_bam_mol_tsw_ben_est_xho_ses_hun_alb_tig_geo_bul_swe_ukr_rom_wly_heb_pol_fin_bem_ind_ita_sun_jpn_tml_kor_svk_afr_dgb_fre_mly_prs_sid_tag_mnd_krd_zul_guj_hau_grk_eng_ctl_bos_qcu_pan_rus_por_dyu_aeg_slo_amh_lat_jav_arw_akn_ger_ven_mao_tha_owc_knd_tsn_swt_aze_nor_spa_uzb_yor_vie_chh_lda_moo_fbf	-0.0168458127380985	-0.0396553420145872	0.96845291109225
312	tig_dut_akn_spa_heb_hau_chh_cze_aze_uzb_swt_sun_swa_pol_guj_bsq_alb_sid_xho_mnd_lit_ger_bam_ita_moo_krd_fin_fbf_ven_hun_por_amh_geo_slo_rom_svk_bos_owc_wly_ctl_est_ewe_tag_lat_jav_jpn_tml_kor_swe_pan_tsn_scr_bat_glc_amr_mao_cnt_ben_ses_bul_anl_prs_afr_fre_mol_qcu_ukr_rus_mcd_dgb_gam_arw_sod_grk_ind_urd_tsw_hin_bem_mly_tha_aeg_knd_cic_yor_azi_nor_eng_tur_dyu_vie_mlt_lda_igb_zul	-0.255804513871191	-0.604128923039809	0.547228859773019
313	hau_svk_bem_ita_tig_amr_anl_swe_aze_tur_dgb_bat_fbf_lat_bos_bsq_afr_wly_tsn_mnd_ben_ukr_tsw_fre_ses_eng_fin_igb_dyu_hun_dut_heb_geo_prs_ctl_hin_ger_aeg_sid_spa_est_xho_tag_lit_mly_jpn_tml_kor_mcd_urd_zul_rus_mao_krd_mlt_jav_cnt_arw_moo_cze_chh_bul_pan_mol_glc_qcu_grk_rom_slo_swa_gam_por_owc_guj_ind_pol_swt_scr_cic_sun_tha_sod_knd_ewe_ven_uzb_alb_nor_azi_akn_vie_amh_yor_bam_lda	-0.747960580148621	-1.79801274407284	0.0754198246082568
314	sid_svk_ewe_ger_anl_gam_amh_bos_aze_uzb_ses_ind_xho_eng_afr_bsq_rus_sod_cic_cnt_dut_fre_yor_krd_akn_lit_hun_igb_lda_fin_alb_wly_geo_ctl_ita_bul_pan_heb_mlt_scr_est_swt_sun_mol_mao_jpn_knd_kor_hin_arw_moo_glc_tag_swe_tig_jav_mnd_spa_fbf_lat_chh_ukr_urd_rom_grk_qcu_ben_slo_prs_tsw_aeg_nor_amr_mcd_mly_por_dyu_pol_bam_bat_tha_owc_tml_zul_bem_azi_guj_cze_tur_tsn_vie_hau_ven_swa_dgb	0.504212175970748	1.19177355755254	0.236382439767063
315	owc_arw_fbf_fre_chh_tig_hau_spa_uzb_aze_cic_bat_ses_krd_bul_bsq_eng_sid_ewe_mnd_lit_hin_zul_svk_dyu_rom_fin_moo_akn_hun_ben_wly_geo_dut_cze_ukr_scr_mlt_sod_bos_est_lda_sun_guj_mly_jpn_knd_kor_afr_mcd_swt_lat_ind_ger_anl_mao_cnt_grk_tsn_ita_amr_nor_glc_urd_pol_qcu_ctl_por_rus_swa_amh_pan_gam_prs_jav_mol_dgb_swe_yor_tag_tha_heb_tml_tsw_igb_tur_alb_slo_azi_xho_vie_aeg_bem_ven_bam	-0.498832085551763	-1.1867275440931	0.238357774134496
316	heb_lat_tsw_ger_anl_chh_mlt_eng_uzb_aze_ewe_bat_swa_bos_mol_bsq_swe_amh_swt_mnd_cze_mcd_cic_fre_zul_ctl_hun_xho_bam_est_rom_wly_geo_glc_alb_ukr_bul_amr_sod_rus_fin_tsn_mao_svk_tag_jpn_tml_kor_guj_krd_igb_ben_ind_slo_hau_sun_cnt_nor_dgb_dut_aeg_prs_ita_lit_urd_qcu_pol_scr_grk_fbf_sid_pan_owc_spa_mly_hin_dyu_arw_yor_jav_tha_gam_knd_ses_bem_tur_afr_por_azi_lda_vie_tig_akn_moo_ven	0.183863555559221	0.432646460033194	0.666273272973812
317	aeg_spa_igb_slo_amr_heb_gam_glc_uzb_tur_cic_bat_tsn_hin_ger_bsq_ukr_tig_swa_mnd_guj_swe_zul_mcd_swt_scr_fin_dgb_bem_hun_bos_mlt_geo_ita_arw_grk_rus_owc_sid_urd_est_lda_ind_pan_sun_jpn_knd_kor_rom_por_yor_afr_mao_svk_wly_jav_cnt_ctl_ses_prs_sod_krd_bul_lit_dut_qcu_pol_mol_fre_fbf_anl_cze_amh_alb_tag_eng_xho_nor_dyu_mly_tha_hau_tml_tsw_ven_aze_ben_lat_azi_moo_vie_chh_akn_ewe_bam	-0.592132898980629	-1.41474070657842	0.160484058578285
318	sid_swe_swt_dut_tig_chh_aeg_rom_azi_uzb_xho_tag_ses_ger_prs_bsq_lat_heb_cic_cnt_por_bos_ven_grk_yor_mol_est_bem_ewe_fin_ita_amh_geo_hin_ben_bul_pol_amr_wly_pan_hun_tsn_mly_eng_ind_jpn_tml_kor_nor_mcd_igb_arw_sun_rus_owc_jav_mnd_krd_dyu_spa_hau_ctl_ukr_afr_alb_qcu_cze_lit_svk_fbf_sod_fre_anl_glc_mao_scr_lda_slo_swa_bat_tha_gam_knd_bam_akn_tur_guj_urd_aze_tsw_vie_mlt_dgb_zul_moo	0.074121217934507	0.174442138416833	0.861897188436371
319	hau_ben_xho_lat_anl_amr_tig_fre_azi_aze_ses_ind_fbf_spa_pol_bsq_ctl_amh_akn_cnt_slo_rus_zul_alb_igb_prs_est_tsn_ven_hun_grk_wly_geo_ukr_mcd_ita_swe_gam_chh_por_fin_swa_sun_mol_mao_jpn_knd_kor_krd_guj_swt_lit_jav_bul_heb_bat_mnd_dut_tsw_pan_owc_hin_arw_glc_eng_qcu_scr_cze_rom_dgb_aeg_nor_sod_urd_mly_bos_dyu_svk_lda_tag_tha_mlt_tml_yor_bam_uzb_ger_afr_tur_bem_vie_sid_ewe_moo_cic	0.528460917563934	1.24874313358101	0.21489331663645
320	aeg_dut_cic_eng_amr_mlt_gam_svk_tur_azi_zul_tag_tsw_spa_ben_bsq_ita_sid_dyu_mnd_ger_krd_fbf_alb_bem_hin_hun_yor_swa_fin_nor_amh_geo_bul_pol_mol_cze_wly_chh_rus_est_ses_bat_pan_mly_jpn_knd_kor_lat_afr_bam_urd_jav_ctl_owc_mao_cnt_rom_akn_mcd_hau_ukr_fre_lit_arw_qcu_grk_scr_glc_igb_tig_guj_sod_swe_ind_por_dgb_bos_ewe_sun_tha_heb_tml_swt_ven_aze_slo_prs_uzb_xho_vie_anl_lda_tsn_moo	-0.320771773939458	-0.759642835607036	0.449389426780033
321	amr_swe_moo_dut_mlt_amh_anl_ben_azi_tur_tsn_ind_swa_bul_mol_bsq_nor_chh_igb_mnd_prs_cze_fbf_slo_lda_rom_hun_tsw_yor_est_svk_heb_geo_por_krd_spa_lit_tig_hau_fre_fin_cic_tag_afr_sun_jpn_tml_kor_lat_ita_zul_glc_mao_ger_sod_mly_cnt_scr_ses_pan_sid_bos_hin_rus_grk_qcu_alb_ctl_guj_dgb_gam_urd_owc_mcd_jav_ukr_akn_arw_bam_bat_tha_aeg_knd_ewe_swt_aze_eng_pol_uzb_bem_vie_wly_dyu_ven_xho	-0.569796838899398	-1.3581455816226	0.17770324932701
322	hau_ita_ven_scr_wly_gam_aeg_svk_tur_aze_dgb_ind_fbf_grk_alb_bsq_mol_tig_lda_cnt_pol_bul_swt_ger_tsn_hin_hun_akn_bam_est_ben_mlt_geo_pan_nor_cze_lat_sod_amr_ukr_fin_bem_tag_mcd_sun_jpn_knd_kor_por_bos_zul_spa_mly_guj_heb_jav_mnd_rom_moo_dut_owc_lit_afr_glc_slo_qcu_fre_swe_ctl_ses_amh_prs_anl_urd_mao_rus_ewe_krd_igb_bat_tha_sid_tml_tsw_dyu_uzb_arw_eng_azi_yor_vie_chh_xho_cic_swa	0.11822098206419	0.278011381530787	0.781620759885384
323	anl_pan_bam_lit_sod_wly_sid_lat_tur_uzb_yor_ind_xho_rus_mol_bsq_ita_aeg_akn_cnt_grk_eng_lda_swe_ses_krd_hun_swa_swt_fin_nor_chh_geo_pol_hin_mcd_cze_hau_amr_spa_est_dgb_tag_bos_jav_jpn_tml_kor_prs_glc_moo_rom_mly_ctl_heb_bat_mnd_bul_tsn_por_owc_ben_svk_arw_ukr_qcu_fre_guj_alb_dyu_amh_slo_mlt_afr_sun_ger_fbf_scr_zul_mao_tha_gam_knd_igb_ewe_aze_urd_dut_azi_cic_vie_tig_bem_ven_tsw	-0.226464166253987	-0.534741869741972	0.594104565274136
324	amh_mcd_akn_krd_chh_owc_wly_alb_tur_uzb_zul_mly_lda_pan_por_bsq_fre_mlt_cic_cnt_glc_ben_moo_lit_dyu_slo_fin_igb_tsn_hun_ukr_anl_geo_hin_spa_rom_pol_hau_gam_grk_est_fbf_sun_scr_bat_jpn_knd_kor_nor_guj_tsw_dut_tag_urd_aeg_mao_mnd_arw_bam_swe_sid_mol_svk_cze_afr_qcu_rus_lat_prs_yor_amr_ger_sod_bul_jav_ctl_ewe_eng_ses_ind_tha_heb_tml_swa_ven_aze_ita_bos_azi_bem_vie_tig_dgb_swt_xho	0.0184226802228725	0.0433872316719135	0.965485875349264
325	anl_spa_ewe_hin_aeg_sid_hau_swe_azi_uzb_tsn_jav_ses_krd_alb_bsq_scr_tig_bam_mnd_cze_svk_dyu_mcd_bem_urd_fin_cic_swa_est_rus_gam_geo_prs_dut_fre_rom_wly_amh_pol_hun_akn_mao_arw_mly_jpn_knd_kor_nor_grk_ven_slo_bat_ctl_sod_sun_cnt_por_moo_eng_owc_lit_ben_pan_ita_qcu_lat_guj_glc_swt_heb_ukr_mlt_bos_ind_ger_igb_afr_xho_tag_tha_amr_tml_dgb_lda_aze_mol_bul_tur_zul_vie_chh_fbf_yor_tsw	0.133201794140726	0.314330737409734	0.753973917743666
326	aeg_ben_moo_spa_sid_amh_tig_ger_aze_azi_tsw_tag_ses_afr_bos_bsq_mcd_sod_bam_cnt_nor_krd_lda_guj_xho_mol_fin_dyu_bem_est_ita_mlt_geo_slo_fre_lat_bul_amr_owc_swe_hun_zul_mao_lit_sun_jpn_knd_kor_hin_svk_swa_eng_ind_dut_gam_mly_mnd_ukr_fbf_rus_anl_alb_glc_arw_pol_qcu_por_pan_scr_swt_heb_urd_chh_prs_jav_ctl_ewe_cze_ven_bat_tha_wly_tml_igb_yor_tur_rom_grk_uzb_cic_vie_hau_akn_dgb_tsn	0.0439127153337775	0.103532698358849	0.917763135957442
327	sid_ctl_bam_cze_wly_tig_mlt_glc_uzb_aze_fbf_ind_moo_pol_por_bsq_swe_anl_yor_mnd_ita_dut_zul_ukr_dyu_eng_fin_ses_igb_hun_slo_gam_geo_hin_bul_mcd_grk_amh_amr_afr_est_tsn_sun_rus_jav_jpn_tml_kor_scr_ben_akn_krd_mao_lit_owc_tag_cnt_ger_cic_pan_hau_spa_nor_prs_fre_qcu_svk_guj_mol_dgb_aeg_lat_chh_urd_mly_bos_swt_arw_lda_bat_tha_sod_knd_xho_ven_tur_alb_rom_azi_ewe_vie_heb_bem_tsw_swa	0.128834186432802	0.303317709740349	0.762325245791248
328	aeg_bos_bam_por_tig_anl_sod_svk_tur_uzb_dyu_mly_igb_hin_pan_bsq_prs_sid_ven_mnd_rus_ctl_ses_fre_tsw_swe_est_ewe_xho_hun_krd_heb_geo_cze_arw_afr_nor_hau_amr_eng_fin_cic_tag_rom_sun_jpn_tml_kor_dut_spa_akn_mcd_mao_bul_mlt_jav_cnt_ben_dgb_guj_wly_lat_ger_urd_alb_qcu_ita_glc_slo_yor_gam_grk_amh_scr_ind_lit_fbf_mol_swa_bat_tha_owc_knd_bem_lda_aze_pol_ukr_azi_tsn_vie_chh_moo_zul_swt	-0.554097934984489	-1.32203373607194	0.189399424310155
329	heb_rus_lda_mol_sod_tig_aeg_slo_azi_uzb_fbf_mao_ewe_cze_krd_bsq_prs_anl_zul_cnt_arw_eng_dyu_urd_tsw_por_fin_yor_dgb_hun_afr_wly_geo_swe_lat_ben_ukr_gam_amr_ctl_est_akn_jav_scr_sun_jpn_tml_kor_alb_nor_cic_dut_ind_pan_chh_tag_mnd_bos_tsn_pol_amh_glc_rom_grk_ger_qcu_bul_mcd_svk_igb_hau_hin_sid_spa_bat_lit_swa_guj_xho_mly_tha_mlt_knd_bem_ven_aze_ita_fre_tur_ses_vie_owc_swt_bam_moo	-0.800848714894392	-1.92863529880374	0.0568258730219468
330	aeg_hin_ven_nor_sid_anl_mlt_rom_uzb_azi_ewe_mly_lda_ukr_ctl_bsq_afr_chh_dyu_mnd_krd_lat_akn_svk_swa_por_est_dgb_igb_hun_ger_tig_geo_swe_prs_ben_bul_amr_heb_spa_fin_tsw_ind_pol_mao_jpn_knd_kor_fre_guj_bam_lit_jav_bos_amh_bat_cnt_cze_yor_grk_wly_urd_pan_rus_glc_qcu_scr_eng_mcd_xho_hau_alb_owc_ita_sun_slo_cic_mol_fbf_tag_tha_sod_tml_tsn_zul_tur_dut_arw_aze_moo_vie_gam_bem_ses_swt	-0.742118361239288	-1.78178355509163	0.0780486231590103
331	aeg_pan_dyu_fre_tig_sid_mlt_slo_uzb_aze_swt_mly_ses_ukr_dut_bsq_scr_wly_dgb_mnd_ctl_eng_tsn_por_fbf_afr_est_tsw_moo_hun_cze_chh_geo_ita_glc_krd_swe_sod_amh_guj_fin_ven_sun_hin_jav_jpn_knd_kor_mol_nor_swa_lat_mao_urd_owc_bat_cnt_alb_akn_mcd_amr_prs_svk_arw_rom_qcu_pol_ben_lit_ewe_hau_rus_heb_bul_ind_bos_yor_grk_cic_tag_tha_anl_tml_xho_zul_tur_ger_spa_azi_bem_vie_gam_bam_lda_igb	-0.49315897657783	-1.17230715717719	0.244068030428878
332	anl_bos_lda_mcd_amh_hau_chh_hin_azi_uzb_fbf_mao_swa_lat_slo_bsq_rus_aeg_xho_cnt_glc_mol_ewe_lit_tsw_prs_hun_igb_ven_fin_ukr_amr_geo_rom_pan_guj_pol_gam_wly_spa_est_moo_mly_eng_tag_jpn_knd_kor_por_krd_dgb_urd_jav_swe_mlt_bat_mnd_svk_dyu_ctl_tig_cze_ben_dut_fre_qcu_afr_arw_scr_ses_sid_nor_owc_alb_ind_ita_bem_bul_yor_sun_tha_heb_tml_tsn_akn_tur_grk_ger_aze_zul_vie_sod_swt_bam_cic	-0.636158204636405	-1.52077477788569	0.131709156543171
333	gam_ben_tsn_hin_tig_heb_anl_grk_aze_uzb_moo_tag_bem_fre_pan_bsq_afr_amh_ven_cnt_guj_bul_lda_ger_akn_ctl_fin_igb_dyu_hun_spa_sod_geo_lit_pol_mol_arw_aeg_hau_urd_est_tsw_mao_rom_mly_jpn_tml_kor_prs_rus_ewe_bos_ind_ukr_amr_bat_mnd_swe_swa_nor_wly_ita_svk_por_krd_qcu_eng_alb_dut_bam_sid_glc_owc_mcd_sun_cze_zul_slo_dgb_jav_tha_chh_knd_fbf_swt_tur_lat_scr_azi_cic_vie_mlt_yor_xho_ses	-0.827490978776168	-2.00584739966165	0.0477779678077045
334	mlt_por_bem_svk_aeg_gam_heb_eng_uzb_aze_yor_tag_ewe_glc_ita_bsq_mol_anl_dgb_cnt_fre_afr_moo_nor_swt_bos_est_fbf_akn_fin_ger_sid_geo_cze_swe_dut_alb_amr_owc_scr_hun_ven_sun_lat_mao_jpn_knd_kor_rom_mcd_tsw_slo_jav_urd_amh_mly_mnd_spa_zul_guj_wly_arw_grk_hin_krd_qcu_ukr_pan_prs_xho_sod_ctl_hau_bul_ind_rus_igb_pol_lda_bat_tha_tig_tml_swa_tsn_azi_ben_lit_tur_bam_vie_chh_dyu_ses_cic	0.0938064560484252	0.220652767440609	0.825846501484719
335	gam_por_moo_eng_chh_hau_sod_scr_tur_azi_bem_sun_ewe_ctl_rus_bsq_pan_heb_cic_cnt_pol_krd_lda_ger_swa_fre_est_akn_bam_fin_hin_wly_geo_dut_rom_bos_cze_tig_mlt_slo_hun_tsw_mao_mol_bat_jpn_knd_kor_arw_mcd_swt_glc_tag_urd_anl_jav_mnd_svk_igb_guj_amr_ben_grk_lat_spa_qcu_nor_ita_prs_dyu_owc_ukr_sid_afr_ind_lit_zul_alb_dgb_mly_tha_aeg_tml_yor_fbf_aze_swe_bul_uzb_xho_vie_amh_ses_ven_tsn	-0.490238217562062	-1.16802909268214	0.245780707975535
336	heb_pan_swa_svk_chh_tig_gam_cze_uzb_aze_ven_ind_swt_rom_slo_bsq_ger_sod_dyu_cnt_guj_pol_bem_grk_akn_lit_hun_dgb_igb_fin_afr_hau_geo_fre_eng_ctl_scr_wly_aeg_bos_est_tsn_mao_dut_jav_jpn_tml_kor_ita_mcd_lda_ukr_tag_krd_amh_mly_mnd_glc_ses_urd_owc_bul_nor_hin_mol_qcu_lat_por_rus_fbf_amr_swe_mlt_spa_sun_arw_cic_prs_moo_bat_tha_sid_knd_tsw_zul_tur_alb_ben_azi_xho_vie_anl_bam_ewe_yor	-0.3019868534386	-0.713933118950603	0.477056511563227
337	heb_mcd_tsw_fre_mlt_tig_wly_hin_azi_aze_ses_tag_akn_nor_rom_bsq_por_amr_fbf_cnt_ita_swe_dgb_ger_bem_urd_est_zul_dyu_hun_grk_owc_geo_eng_rus_bos_cze_aeg_sod_mol_fin_ven_mly_pan_jav_jpn_knd_kor_alb_bul_moo_glc_ind_ben_hau_bat_mnd_spa_lda_afr_sid_pol_dut_guj_prs_qcu_lat_slo_svk_swt_chh_scr_amh_ctl_sun_ukr_ewe_arw_bam_mao_tha_anl_tml_cic_xho_uzb_krd_lit_tur_tsn_vie_gam_yor_igb_swa	-0.725432442999645	-1.7396945468301	0.0852210068800072
338	tig_rom_swa_fre_sid_mlt_chh_afr_azi_uzb_bam_bat_tsn_prs_rus_bsq_ben_sod_dgb_cnt_urd_spa_ewe_ger_lda_ita_hun_swt_bem_est_mcd_amh_geo_lat_svk_alb_slo_heb_hau_mol_fin_tsw_ind_arw_tag_jpn_tml_kor_nor_cze_moo_bul_sun_lit_anl_jav_mnd_eng_igb_scr_amr_pol_glc_pan_hin_qcu_ukr_por_dut_xho_gam_grk_wly_ctl_mao_guj_fbf_krd_akn_mly_tha_owc_knd_cic_ven_aze_bos_swe_tur_yor_vie_aeg_zul_dyu_ses	-0.79120120257534	-1.90896152712281	0.059350384806323
339	tig_bul_bem_urd_owc_aeg_hau_slo_uzb_aze_igb_ind_dgb_guj_grk_bsq_afr_mlt_lda_mnd_arw_cze_ven_rus_fbf_prs_est_moo_ewe_hun_rom_anl_geo_ger_lit_glc_krd_wly_amh_spa_fin_tsn_jav_ukr_mao_jpn_tml_kor_por_nor_tsw_ben_sun_pol_sid_tag_cnt_svk_cic_lat_gam_swe_hin_scr_mcd_qcu_eng_alb_ctl_bam_chh_mol_sod_bos_bat_dut_yor_fre_akn_mly_tha_heb_knd_xho_ses_azi_ita_pan_tur_zul_vie_amr_swt_dyu_swa	-1.21837624328624	-3.01180219386062	0.00334443383477074
340	mlt_ukr_tsn_ben_chh_owc_gam_spa_uzb_aze_moo_mly_ven_por_rom_bsq_bos_amr_xho_cnt_scr_eng_akn_krd_tsw_prs_hun_swt_igb_fin_hin_wly_geo_rus_cze_fre_urd_heb_aeg_slo_est_bam_bat_guj_mao_jpn_knd_kor_ita_bul_lda_pol_tag_ctl_hau_ind_mnd_lit_fbf_mol_sod_dut_svk_grk_mcd_qcu_arw_glc_pan_zul_amh_nor_anl_lat_jav_swe_dyu_afr_ewe_sun_tha_tig_tml_ses_dgb_tur_ger_alb_azi_bem_vie_sid_cic_yor_swa	0.0836568404707569	0.197046643104665	0.844221038922956
341	sid_glc_xho_guj_amr_mlt_aeg_bul_uzb_azi_tsn_ind_swa_dut_afr_bsq_mol_gam_swt_cnt_ita_rom_dyu_grk_moo_cze_fin_fbf_dgb_est_prs_sod_geo_scr_ukr_arw_svk_tig_amh_alb_hun_lda_bat_nor_sun_jpn_knd_kor_krd_lat_zul_fre_tag_rus_heb_jav_mnd_swe_ewe_bos_wly_slo_urd_spa_hin_qcu_mcd_ger_ben_tsw_owc_ctl_hau_lit_mly_eng_igb_pan_yor_mao_tha_anl_tml_bem_bam_aze_pol_por_tur_cic_vie_chh_ven_akn_ses	0.0540182449124291	0.127108746964128	0.899128755297633
342	anl_grk_dgb_lat_aeg_sid_amr_prs_azi_aze_swa_sun_igb_scr_eng_bsq_arw_mlt_swt_mnd_bos_svk_tsw_dut_bam_ukr_est_tsn_dyu_fin_slo_hau_geo_krd_spa_glc_ben_heb_gam_cze_hun_zul_jav_por_mao_jpn_knd_kor_mcd_guj_ewe_rus_tag_alb_wly_mly_cnt_lit_ses_nor_owc_pol_bul_fre_urd_qcu_ita_hin_rom_bem_chh_afr_tig_swe_ind_ger_cic_pan_akn_bat_tha_amh_tml_ven_fbf_tur_mol_ctl_uzb_lda_vie_sod_xho_yor_moo	-0.112211462735018	-0.264620454527949	0.791887440183212
343	aeg_rom_igb_svk_wly_amr_owc_ben_tur_azi_bam_jav_ewe_krd_spa_bsq_urd_heb_xho_cnt_por_glc_ven_fre_swa_slo_est_dyu_akn_fin_ita_chh_geo_hin_afr_alb_ger_anl_sid_eng_hun_moo_mly_rus_bat_jpn_tml_kor_swe_ukr_bem_pol_sun_bul_sod_tag_mnd_nor_zul_lat_gam_prs_arw_lit_ctl_qcu_scr_bos_cze_tsn_amh_mol_hau_dut_ind_mcd_cic_grk_ses_mao_tha_mlt_knd_fbf_swt_aze_guj_pan_uzb_yor_vie_tig_dgb_tsw_lda	-0.590660424161726	-1.40871041979305	0.162255436057681
344	owc_rom_fbf_guj_gam_sid_mlt_lat_azi_tur_ven_bat_tsn_prs_mcd_bsq_eng_aeg_zul_cnt_bul_afr_bem_swe_moo_pol_est_dgb_bam_fin_fre_chh_geo_ben_glc_nor_krd_amh_anl_grk_hun_akn_sun_mol_tag_jpn_tml_kor_urd_ukr_yor_slo_mao_alb_heb_ind_mnd_pan_xho_scr_hau_por_rus_ger_arw_qcu_lit_cze_dut_swt_tig_bos_amr_hin_jav_svk_igb_ctl_swa_mly_tha_sod_knd_cic_lda_aze_ita_spa_uzb_ewe_vie_wly_tsw_ses_dyu	-0.402493788560615	-0.954805864725253	0.342151160658457
345	heb_guj_fbf_spa_chh_wly_amh_scr_aze_tur_akn_mly_moo_pol_lat_bsq_fre_amr_lda_mnd_slo_mcd_ewe_nor_dyu_arw_fin_swt_cic_est_mol_sid_geo_afr_dut_por_urd_tig_anl_hin_hun_xho_mao_ita_sun_jpn_tml_kor_krd_ukr_tsn_prs_tag_bul_aeg_bat_cnt_ger_dgb_pan_mlt_ctl_rom_svk_swe_qcu_alb_rus_cze_swa_sod_grk_hau_glc_jav_eng_ven_bos_zul_ind_tha_gam_knd_yor_igb_azi_ben_lit_uzb_bem_vie_owc_tsw_ses_bam	0.0920741644668077	0.21669763083223	0.828918642572887
346	sid_svk_swa_guj_aeg_hau_amr_krd_uzb_aze_xho_ind_bem_ctl_lat_bsq_lit_mlt_akn_mnd_grk_bul_lda_ita_zul_cze_fin_igb_ewe_est_hin_tig_geo_alb_prs_rom_fre_gam_heb_dut_hun_tsw_sun_ben_tag_jpn_knd_kor_glc_urd_dgb_ukr_mao_slo_wly_jav_cnt_eng_fbf_pan_chh_ger_bos_arw_rus_qcu_por_spa_scr_bam_owc_nor_sod_pol_bat_afr_dyu_mcd_ven_mly_tha_anl_tml_swt_cic_tur_mol_swe_azi_moo_vie_amh_yor_ses_tsn	-0.251674176974929	-0.593937034024428	0.553996208931079
347	amh_scr_tsn_ukr_chh_wly_heb_bos_tur_azi_ses_bat_swa_svk_eng_bsq_slo_sod_dgb_cnt_mol_swe_ven_arw_yor_pol_est_zul_fbf_fin_krd_aeg_geo_grk_ctl_fre_nor_sid_mlt_hin_hun_igb_mao_rus_tag_jpn_tml_kor_alb_ger_cic_guj_mly_por_tig_ind_mnd_prs_lda_ita_owc_ben_lat_bul_rom_qcu_pan_lit_afr_xho_gam_urd_anl_cze_jav_dut_bem_mcd_moo_sun_tha_hau_knd_akn_bam_uzb_glc_spa_aze_dyu_vie_amr_ewe_tsw_swt	-0.180958125634634	-0.427257628378094	0.67017928777404
348	chh_rom_bem_bul_heb_anl_amr_prs_aze_azi_fbf_ind_swt_afr_dut_bsq_nor_sod_ewe_mnd_svk_eng_lda_alb_ses_ger_est_tsn_zul_hun_swe_gam_geo_mol_bos_ctl_fre_mlt_amh_arw_fin_igb_tag_hin_sun_jpn_tml_kor_pan_ita_xho_glc_bat_lit_wly_mly_cnt_lat_bam_urd_aeg_guj_ben_scr_slo_qcu_krd_mcd_por_moo_sid_grk_owc_rus_mao_ukr_dgb_pol_swa_jav_tha_tig_knd_cic_akn_tur_cze_spa_uzb_yor_vie_hau_tsw_dyu_ven	-0.0416333442321967	-0.0981040368958518	0.92206081602102
349	amh_prs_bam_bos_hau_owc_sid_pol_azi_tur_tsw_sun_tsn_bul_mol_bsq_dut_aeg_akn_cnt_scr_rom_ven_ben_cic_hin_hun_yor_bem_fin_ita_heb_geo_lat_cze_ctl_pan_amr_tig_alb_est_swa_mao_por_ind_jpn_knd_kor_nor_krd_zul_fre_bat_eng_mlt_jav_mnd_afr_swt_glc_sod_ukr_urd_lit_ger_qcu_rus_guj_grk_ses_gam_slo_wly_arw_mly_svk_dgb_spa_fbf_tag_tha_chh_tml_lda_moo_uzb_swe_mcd_aze_igb_vie_anl_dyu_ewe_xho	-0.78007668542084	-1.88086939415046	0.063118558518198
350	amr_fre_cic_por_aeg_sid_mlt_ben_aze_azi_dyu_mao_swa_bos_lat_bsq_prs_chh_lda_cnt_bul_guj_tsw_ger_ven_grk_est_yor_bem_fin_hin_gam_geo_svk_eng_urd_cze_hau_sod_scr_hun_swt_jav_rus_sun_jpn_tml_kor_rom_mcd_ewe_dut_ind_arw_wly_tag_mnd_spa_xho_krd_tig_slo_pan_lit_alb_qcu_ukr_ctl_glc_igb_anl_swe_amh_afr_bat_pol_moo_mol_fbf_mly_tha_heb_knd_akn_tsn_uzb_ita_nor_tur_dgb_vie_owc_ses_bam_zul	-0.165653707713501	-0.39059793325769	0.69698774941707
351	hau_hin_lda_lat_tig_mlt_heb_lit_azi_aze_akn_bat_dyu_mol_urd_bsq_slo_sod_swa_mnd_ita_svk_ven_cze_igb_eng_hun_moo_bam_est_scr_owc_geo_fre_alb_rus_pan_amr_wly_krd_fin_xho_ind_arw_mao_jpn_knd_kor_ger_bos_ewe_dut_jav_ukr_gam_sun_cnt_pol_zul_spa_anl_guj_afr_ben_rom_qcu_bul_prs_mcd_yor_chh_grk_aeg_swe_mly_glc_swt_nor_tsw_tag_tha_sid_tml_dgb_bem_uzb_por_ctl_tur_ses_vie_amh_tsn_fbf_cic	-0.539647928356265	-1.2854234064246	0.201836152332045
352	owc_cze_dgb_alb_sid_heb_gam_spa_uzb_tur_ses_mao_ven_ctl_fre_bsq_slo_amr_moo_mnd_mcd_mol_ewe_pan_yor_pol_est_zul_tsn_hun_nor_sod_geo_ger_svk_grk_glc_tig_anl_arw_fin_igb_bat_lit_sun_jpn_knd_kor_hin_ukr_akn_urd_jav_lat_wly_mly_cnt_krd_swt_prs_hau_por_bul_ita_eng_qcu_ben_guj_scr_cic_amh_rus_chh_afr_tag_bos_bam_rom_fbf_ind_tha_mlt_tml_dyu_tsw_aze_swe_dut_azi_xho_vie_aeg_swa_lda_bem	-0.848512518386885	-2.0464260743141	0.0435371066032337
353	chh_fre_cic_mol_anl_sod_heb_grk_uzb_tur_xho_tag_lda_arw_alb_bsq_swe_sid_igb_mnd_rom_eng_zul_lit_dyu_afr_fin_moo_yor_est_hin_owc_geo_pan_ben_krd_urd_wly_amr_mcd_hun_ewe_mao_spa_jav_jpn_knd_kor_lat_por_bam_glc_bat_nor_tig_sun_cnt_cze_bem_pol_amh_slo_ukr_guj_ger_qcu_bos_ctl_svk_swt_mlt_scr_gam_rus_mly_ita_dgb_bul_tsn_ind_tha_aeg_tml_akn_swa_aze_dut_prs_azi_ses_vie_hau_tsw_ven_fbf	0.245382383483108	0.577308235850923	0.565126241122313
354	heb_guj_dyu_svk_sid_anl_sod_lit_tur_uzb_ewe_mao_swa_scr_slo_bsq_nor_amr_tsn_cnt_hin_urd_bam_prs_akn_glc_hun_ven_lda_est_arw_tig_geo_por_krd_rus_pan_aeg_hau_swe_fin_swt_mly_bul_jav_jpn_knd_kor_lat_mcd_yor_grk_tag_fre_mlt_ind_mnd_mol_cic_ita_wly_ger_rom_ctl_dut_qcu_spa_eng_ukr_ses_owc_bos_chh_ben_bat_cze_igb_pol_fbf_sun_tha_amh_tml_tsw_xho_azi_alb_afr_aze_dgb_vie_gam_zul_bem_moo	-1.09755741696409	-2.69782430024045	0.00828802358926155
355	tig_spa_cic_pan_mlt_amh_gam_krd_uzb_azi_ses_jav_igb_prs_pol_bsq_guj_anl_bem_cnt_ctl_cze_lda_scr_tsn_afr_hun_akn_dgb_est_grk_aeg_geo_lit_mcd_svk_ben_amr_sid_lat_fin_tsw_sun_nor_mao_jpn_knd_kor_rom_fre_swt_mol_mly_ger_wly_tag_mnd_hin_dyu_bul_chh_swe_urd_rus_glc_qcu_bos_arw_ita_xho_sod_slo_heb_por_ind_ukr_ewe_eng_fbf_bat_tha_hau_tml_bam_zul_tur_dut_alb_aze_ven_vie_owc_moo_swa_yor	0.0366262430987601	0.0862533649164363	0.931450440449749
356	gam_svk_yor_ctl_owc_anl_mlt_guj_uzb_azi_dyu_mly_ses_urd_mcd_bsq_pan_tig_bem_mnd_arw_pol_ven_slo_fbf_swe_est_dgb_akn_hun_lit_sod_geo_krd_eng_por_hin_hau_amr_grk_fin_igb_sun_bos_bat_jpn_tml_kor_mol_glc_bam_alb_jav_cze_heb_mao_cnt_ukr_swa_ita_chh_rus_prs_bul_ger_qcu_lat_scr_fre_cic_amh_afr_aeg_spa_tag_nor_lda_ben_swt_ind_tha_sid_knd_ewe_moo_aze_rom_dut_tur_tsn_vie_wly_tsw_zul_xho	-0.224839087958614	-0.531447378830422	0.596375900834948
357	amh_ben_swt_scr_sod_amr_heb_ger_tur_uzb_ses_sun_tsn_rus_arw_bsq_guj_anl_dgb_mnd_ctl_cze_zul_svk_cic_afr_hun_fbf_ven_est_lat_hau_geo_slo_nor_eng_bos_tig_sid_dut_fin_swa_bat_alb_mly_jpn_tml_kor_prs_pol_bam_hin_mao_rom_chh_ind_cnt_pan_xho_ukr_gam_swe_ita_mol_fre_qcu_bul_lit_por_akn_owc_urd_aeg_mcd_jav_spa_lda_krd_ewe_tag_tha_mlt_knd_bem_dyu_aze_grk_glc_azi_moo_vie_wly_igb_tsw_yor	-0.262112445819073	-0.618862347390173	0.537520001676169
358	heb_ctl_dgb_prs_aeg_hau_amh_bul_aze_azi_ewe_jav_lda_glc_urd_bsq_ben_sid_akn_mnd_ita_alb_tsw_pan_ses_grk_fin_moo_bem_est_hin_wly_geo_ger_krd_rus_slo_sod_tig_nor_hun_swt_bat_rom_ind_jpn_knd_kor_por_lat_tsn_ukr_sun_svk_anl_mao_cnt_dut_bam_swe_chh_cze_spa_lit_guj_qcu_arw_mol_scr_swa_mlt_afr_owc_eng_tag_bos_cic_fre_xho_mly_tha_gam_tml_fbf_dyu_tur_mcd_pol_uzb_yor_vie_amr_ven_zul_igb	0.0976953494682168	0.229801738952758	0.818750515555386
359	amr_pol_dgb_grk_sod_anl_hau_rus_azi_uzb_moo_mao_tsn_ben_mol_bsq_dut_mlt_cic_cnt_rom_fre_swt_bos_akn_urd_fin_ewe_igb_est_alb_gam_geo_slo_prs_ger_glc_amh_chh_pan_hun_bam_jav_lit_bat_jpn_tml_kor_ctl_afr_lda_swe_mly_mcd_tig_sun_mnd_nor_xho_lat_aeg_hin_svk_arw_ukr_qcu_scr_cze_krd_ses_owc_bul_heb_guj_ind_por_fbf_spa_ven_tag_tha_sid_knd_tsw_yor_tur_eng_ita_aze_zul_vie_wly_swa_bem_dyu	-0.321682163335656	-0.761008083431734	0.448577540250369
360	tig_mcd_dgb_mol_owc_anl_amr_prs_uzb_azi_lda_jav_bam_por_dut_bsq_pan_chh_akn_mnd_ger_rom_igb_lat_ven_ita_est_moo_zul_hun_spa_heb_geo_ctl_lit_grk_urd_hau_sod_pol_fin_swt_tag_rus_mao_jpn_knd_kor_ben_bos_xho_fre_mly_hin_aeg_bat_cnt_glc_yor_arw_sid_cze_bul_ukr_alb_qcu_eng_afr_guj_tsw_wly_scr_gam_nor_ind_krd_ses_svk_dyu_sun_tha_amh_tml_bem_cic_aze_swe_slo_tur_tsn_vie_mlt_fbf_ewe_swa	-0.490686180636671	-1.16818119828931	0.2457196676592
361	tig_pol_xho_eng_mlt_gam_sid_cze_aze_tur_swa_mao_ewe_rus_nor_bsq_arw_amr_bem_mnd_ukr_spa_bam_mol_yor_swe_fin_lda_zul_est_fre_aeg_geo_afr_ctl_ger_glc_sod_owc_bos_hun_swt_tag_dut_bat_jpn_tml_kor_hin_grk_moo_pan_sun_rom_anl_ind_cnt_ben_tsn_scr_hau_ita_alb_bul_svk_qcu_lat_prs_krd_akn_amh_slo_heb_guj_mly_mcd_cic_urd_dyu_jav_tha_chh_knd_ven_dgb_azi_por_lit_uzb_ses_vie_wly_igb_fbf_tsw	0.543570743432086	1.28378944598562	0.202405002169134
362	owc_afr_cic_rus_sod_gam_mlt_guj_tur_aze_akn_sun_tsw_ctl_slo_bsq_lat_sid_bem_mnd_krd_alb_igb_eng_ses_spa_hun_yor_bam_fin_lit_hau_geo_glc_svk_bul_cze_heb_wly_arw_est_zul_ind_urd_mao_jpn_tml_kor_fre_pan_dgb_bos_tag_scr_chh_mly_cnt_ger_ewe_swe_anl_prs_ben_rom_nor_qcu_grk_pol_ukr_swa_amh_hin_aeg_por_jav_ita_swt_dut_dyu_bat_tha_amr_knd_fbf_ven_azi_mol_mcd_uzb_moo_vie_tig_lda_xho_tsn	0.200061239240068	0.471091528462208	0.638678552786028
363	sid_grk_dyu_bos_gam_wly_amh_bul_uzb_aze_cic_sun_ses_por_alb_bsq_glc_anl_swa_cnt_guj_cze_zul_svk_yor_slo_fin_igb_ven_est_ger_hau_geo_ben_dut_ita_mol_amr_owc_hin_hun_ewe_mao_fre_jav_jpn_tml_kor_krd_prs_moo_ukr_bat_lat_sod_mly_mnd_ctl_tsn_arw_aeg_spa_eng_mcd_pan_qcu_lit_nor_rom_fbf_heb_scr_mlt_urd_ind_pol_swt_swe_akn_tag_tha_tig_knd_bam_bem_tur_rus_afr_azi_lda_vie_chh_tsw_dgb_xho	-0.110226530089621	-0.260019577938203	0.795423466388345
364	amr_por_dgb_prs_wly_sod_hau_hin_uzb_azi_tsw_jav_bam_alb_urd_bsq_ita_aeg_fbf_mnd_pan_mcd_akn_spa_igb_pol_est_swa_xho_hun_bos_owc_geo_ben_glc_ukr_slo_anl_gam_afr_fin_dyu_mly_nor_mao_jpn_tml_kor_cze_ger_cic_scr_bat_dut_heb_tag_cnt_bul_zul_ctl_mlt_mol_svk_eng_fre_qcu_arw_swe_lat_tsn_tig_krd_amh_guj_sun_grk_bem_rom_ses_ind_tha_chh_knd_yor_ewe_aze_lit_rus_tur_moo_vie_sid_lda_ven_swt	-0.27887643693492	-0.659636092975262	0.511117623246478
365	sod_nor_bem_pan_amr_chh_gam_mcd_azi_uzb_igb_mao_bam_arw_por_bsq_ctl_wly_ses_mnd_hin_alb_ven_rus_moo_grk_est_ewe_lda_fin_bos_anl_geo_spa_ger_ben_rom_tig_mlt_cze_hun_swt_mly_guj_bat_jpn_knd_kor_lat_prs_xho_slo_jav_swe_hau_sun_cnt_fre_zul_urd_aeg_ita_afr_scr_bul_qcu_lit_dut_svk_swa_owc_eng_amh_ukr_tag_krd_tsw_glc_dgb_ind_tha_heb_tml_akn_tsn_tur_pol_mol_aze_yor_vie_sid_dyu_cic_fbf	0.121384704922705	0.285729823808036	0.77572050672168
366	amr_mcd_bem_ukr_sid_owc_chh_lit_azi_uzb_swt_ind_ewe_arw_alb_bsq_por_tig_ses_cnt_ita_grk_ven_mol_bam_swe_hun_moo_dyu_est_svk_gam_geo_eng_spa_bul_krd_mlt_heb_lat_fin_tsw_jav_urd_tag_jpn_knd_kor_afr_ctl_akn_slo_sun_scr_hau_mao_mnd_nor_fbf_pan_aeg_hin_rus_dut_prs_qcu_cze_rom_guj_dgb_sod_ben_anl_ger_bat_fre_lda_glc_igb_mly_tha_amh_tml_xho_cic_aze_pol_bos_tur_swa_vie_wly_tsn_zul_yor	0.217899691420642	0.512679991397991	0.609390755983451
367	chh_rom_ewe_lit_mlt_sod_aeg_pan_azi_aze_ses_bat_swa_rus_pol_bsq_ita_heb_ven_mnd_mcd_krd_tsw_eng_xho_guj_fin_igb_swt_est_ukr_hau_geo_lat_ger_glc_bos_gam_amr_scr_hun_cic_ind_cze_mly_jpn_tml_kor_afr_bul_bam_por_mao_mol_wly_sun_cnt_alb_tsn_hin_tig_arw_prs_ctl_swe_qcu_dut_fre_nor_lda_anl_ben_owc_grk_jav_urd_akn_svk_dyu_tag_tha_sid_knd_fbf_zul_uzb_spa_slo_tur_moo_vie_amh_dgb_yor_bem	-0.0173939437819551	-0.0409517716766791	0.9674221333422
368	wly_ger_fbf_guj_aeg_heb_mlt_afr_tur_azi_dgb_jav_ewe_cze_ctl_bsq_bos_amh_bem_cnt_ita_arw_igb_ukr_moo_nor_est_swa_xho_hun_pan_hau_geo_alb_ben_rus_dut_tig_sod_svk_fin_tsn_bat_bul_sun_jpn_tml_kor_slo_lit_zul_mcd_mao_lat_chh_tag_mnd_prs_bam_mol_amr_por_spa_krd_grk_qcu_eng_hin_pol_ven_owc_scr_gam_swe_mly_fre_ses_glc_akn_ind_tha_sid_knd_dyu_tsw_uzb_urd_rom_aze_yor_vie_anl_cic_swt_lda	-0.363660044411835	-0.862488999492493	0.390637126044651
369	hau_prs_tsw_por_wly_aeg_sod_bul_tur_aze_akn_sun_xho_slo_krd_bsq_cze_chh_ewe_cnt_ctl_hin_ven_swe_bam_fre_hun_cic_tsn_est_svk_gam_geo_arw_grk_alb_lat_heb_owc_rom_fin_bem_ind_ita_mao_jpn_knd_kor_lit_guj_lda_eng_bat_spa_tig_jav_mnd_afr_dgb_ger_amh_pan_dut_mol_glc_qcu_bos_urd_pol_ses_mlt_nor_amr_mcd_tag_ukr_moo_rus_swt_mly_tha_anl_tml_igb_swa_azi_ben_scr_uzb_yor_vie_sid_dyu_fbf_zul	-0.854398702726172	-2.06504594424648	0.041701909117905
370	hau_urd_dyu_nor_anl_owc_heb_arw_aze_uzb_ses_ind_zul_dut_swe_bsq_scr_chh_igb_mnd_guj_eng_xho_ger_moo_ben_fin_dgb_fbf_hun_ctl_mlt_geo_cze_rus_slo_lat_amh_amr_prs_est_ewe_sun_spa_bat_jpn_tml_kor_grk_por_bem_alb_jav_mcd_sod_mao_cnt_ita_tsn_fre_aeg_bos_pan_lit_pol_qcu_hin_rom_mol_swa_wly_svk_sid_krd_mly_afr_ven_bul_swt_tag_tha_gam_knd_lda_cic_azi_ukr_glc_tur_yor_vie_tig_tsw_akn_bam	-0.195977973271188	-0.46285827516642	0.644547195482025
371	gam_mcd_cic_ger_anl_heb_hau_svk_uzb_tur_ewe_sun_bam_pol_arw_bsq_spa_amr_lda_mnd_rom_ctl_bem_swe_tsw_mol_est_yor_zul_hun_afr_tig_geo_por_cze_urd_hin_mlt_sid_lat_fin_dyu_tag_ukr_mly_jpn_knd_kor_glc_scr_ven_grk_bat_fre_owc_ind_cnt_prs_swa_slo_wly_alb_rus_eng_lit_qcu_ita_ben_bul_tsn_aeg_pan_amh_krd_jav_nor_akn_bos_swt_mao_tha_sod_tml_xho_fbf_azi_dut_guj_aze_dgb_vie_chh_ses_igb_moo	-0.354969342970926	-0.84070157800414	0.402671458286792
372	gam_dut_ven_rom_wly_sod_tig_cze_uzb_tur_moo_ind_akn_prs_spa_bsq_pan_mlt_bem_cnt_mcd_bos_swa_swe_igb_grk_hun_ses_tsn_est_scr_amr_geo_eng_lit_svk_afr_anl_owc_pol_fin_cic_jav_slo_mly_jpn_tml_kor_urd_por_tsw_ita_sun_glc_hau_tag_mnd_bul_fbf_ben_amh_rus_arw_fre_hin_qcu_ger_guj_ctl_dgb_heb_nor_sid_ukr_mao_krd_zul_alb_lda_bat_tha_chh_knd_swt_bam_azi_lat_mol_aze_xho_vie_aeg_ewe_dyu_yor	-0.875388006109324	-2.11885263832852	0.0367681088229367
373	heb_spa_ven_afr_tig_aeg_gam_ben_azi_aze_tsw_mly_lda_ukr_dut_bsq_nor_owc_bam_cnt_bos_urd_moo_arw_igb_guj_hun_dgb_ewe_est_bul_anl_geo_mcd_swe_lit_lat_wly_amh_krd_fin_xho_jav_slo_tag_jpn_tml_kor_hin_svk_dyu_ita_bat_eng_chh_mao_mnd_fre_zul_alb_hau_cze_glc_por_scr_qcu_ger_grk_ctl_cic_sod_prs_sid_mol_ind_rus_swt_pol_tsn_sun_tha_mlt_knd_ses_swa_uzb_pan_rom_tur_fbf_vie_amr_akn_yor_bem	-0.530329942975577	-1.26442365477745	0.209237670423899
374	gam_glc_moo_arw_sod_mlt_amh_por_azi_aze_fbf_bat_ewe_grk_ukr_bsq_urd_sid_zul_cnt_alb_prs_tsn_lit_dgb_hin_hun_xho_yor_est_mcd_aeg_geo_ctl_ita_ben_krd_amr_anl_pol_fin_dyu_jav_ger_sun_jpn_knd_kor_guj_nor_akn_rom_mao_scr_heb_tag_mnd_afr_cic_bos_chh_dut_rus_mol_pan_qcu_spa_cze_eng_swt_owc_fre_hau_lat_ind_swe_bem_bul_swa_mly_tha_tig_tml_bam_ven_uzb_svk_slo_tur_lda_vie_wly_ses_igb_tsw	-0.609693384750951	-1.45980470183684	0.14771355435123
375	mlt_arw_fbf_krd_aeg_amh_heb_lit_aze_azi_igb_mly_xho_rus_slo_bsq_dut_hau_cic_cnt_mol_ukr_moo_afr_akn_alb_hun_bem_ses_fin_swe_amr_geo_cze_nor_pan_glc_anl_wly_bos_est_lda_jav_ita_bat_jpn_knd_kor_svk_urd_swt_spa_tag_grk_gam_mao_mnd_prs_dyu_ben_tig_mcd_ctl_rom_hin_qcu_por_fre_scr_swa_owc_ger_chh_eng_sun_guj_dgb_lat_ven_ind_tha_sod_tml_zul_tsw_uzb_bul_pol_tur_yor_vie_sid_bam_tsn_ewe	-0.390071493294295	-0.924758326264121	0.357484970074193
376	anl_slo_swa_pol_chh_sod_heb_prs_uzb_aze_ses_mao_moo_pan_arw_bsq_alb_amr_zul_mnd_mcd_glc_bam_lit_ven_spa_fin_tsn_yor_hun_bos_tig_geo_hin_scr_swe_fre_aeg_mlt_afr_est_bem_ind_por_sun_jpn_knd_kor_dut_rom_xho_urd_tag_ben_amh_bat_cnt_ukr_lda_cze_sid_ctl_eng_bul_nor_qcu_ger_lat_krd_fbf_owc_mol_hau_guj_mly_rus_tsw_ita_ewe_jav_tha_wly_tml_dyu_swt_tur_svk_grk_azi_igb_vie_gam_cic_akn_dgb	-0.611275946337234	-1.46102009592763	0.147380385576456
377	chh_nor_swa_por_sod_hau_sid_bul_uzb_tur_ses_mao_akn_ctl_ita_bsq_swe_aeg_bem_mnd_grk_guj_igb_ger_lda_slo_hun_bam_fbf_fin_prs_amh_geo_rus_dut_ukr_ben_owc_heb_pan_est_tsn_jav_afr_sun_jpn_tml_kor_lit_spa_ven_lat_mly_urd_amr_ind_cnt_pol_moo_scr_wly_arw_krd_eng_glc_qcu_mol_hin_rom_dyu_gam_bos_tig_mcd_bat_fre_cic_svk_xho_tag_tha_mlt_knd_dgb_zul_azi_cze_alb_aze_swt_vie_anl_tsw_ewe_yor	-0.815194690414904	-1.96769788568391	0.0520818757683969
378	owc_rus_fbf_mcd_amh_gam_mlt_grk_uzb_azi_zul_mao_xho_dut_afr_bsq_scr_sid_swt_mnd_ukr_ctl_ewe_ger_dyu_krd_fin_ses_swa_est_lat_sod_geo_slo_cze_urd_guj_hau_wly_ita_hun_lda_sun_fre_mly_jpn_tml_kor_prs_hin_yor_bos_jav_ben_anl_bat_cnt_pol_akn_spa_aeg_eng_svk_lit_rom_qcu_bul_arw_pan_tsw_heb_nor_tig_mol_tag_swe_ven_alb_moo_ind_tha_amr_knd_tsn_cic_tur_por_glc_aze_bam_vie_chh_bem_dgb_igb	-0.0572042989795155	-0.134984248410661	0.892916048363395
379	gam_dut_igb_mol_mlt_owc_tig_spa_uzb_aze_xho_ind_tsn_rus_afr_bsq_krd_hau_cic_cnt_mcd_ben_akn_alb_fbf_fre_est_ses_bem_fin_pol_amh_geo_eng_guj_rom_nor_aeg_chh_urd_hun_swa_mly_ita_jav_jpn_knd_kor_grk_ger_ewe_ukr_sun_por_amr_mao_mnd_hin_swt_prs_sid_svk_ctl_bos_arw_qcu_lit_slo_scr_dgb_heb_bul_sod_pan_bat_cze_dyu_swe_bam_tag_tha_wly_tml_zul_tsw_tur_glc_lat_azi_yor_vie_anl_moo_lda_ven	-0.45154438443535	-1.0736236752822	0.285769219551613
380	aeg_ita_cic_ger_sod_hau_sid_alb_aze_uzb_swt_sun_tsn_slo_svk_bsq_fre_amr_dgb_cnt_mol_bos_moo_dut_bam_ctl_hun_akn_tsw_fin_lit_anl_geo_por_pan_guj_rom_chh_mlt_lat_est_swa_mly_glc_ind_jpn_tml_kor_arw_mcd_bem_krd_tag_ben_amh_jav_mnd_swe_zul_hin_heb_scr_prs_eng_pol_qcu_ukr_nor_cze_dyu_owc_rus_wly_urd_bat_grk_ses_afr_yor_mao_tha_gam_knd_xho_fbf_tur_bul_spa_azi_ven_vie_tig_ewe_lda_igb	-0.652314554820031	-1.56231231619454	0.121611035356364
381	owc_mol_tsw_ger_tig_amr_anl_glc_aze_azi_igb_jav_ven_swe_spa_bsq_ita_heb_ses_mnd_ukr_ctl_swt_por_moo_ben_est_zul_xho_fin_svk_chh_geo_scr_pol_urd_eng_amh_wly_krd_hun_ewe_mao_mcd_mly_jpn_knd_kor_guj_slo_cic_arw_ind_nor_aeg_tag_cnt_fre_swa_lat_gam_hin_bul_dut_lit_qcu_rom_bos_prs_dgb_mlt_pan_sod_cze_bat_grk_lda_afr_akn_sun_tha_hau_tml_bam_dyu_uzb_alb_rus_tur_yor_vie_sid_tsn_bem_fbf	-0.113179038292361	-0.266703535588746	0.790287902928805
382	wly_ger_akn_fre_amh_anl_gam_dut_uzb_azi_yor_jav_dgb_por_spa_bsq_lat_sod_igb_cnt_scr_ben_fbf_slo_tsw_ctl_est_dyu_bam_fin_afr_amr_geo_ukr_glc_pan_prs_heb_owc_svk_hun_ven_sun_arw_ind_jpn_knd_kor_cze_bul_bem_swe_tag_guj_tig_mly_mnd_pol_ses_hin_hau_urd_lit_grk_alb_qcu_nor_mol_krd_lda_sid_mcd_aeg_eng_bat_rom_xho_ita_swt_mao_tha_mlt_tml_ewe_zul_tur_rus_bos_aze_tsn_vie_chh_swa_moo_cic	-0.308863755977437	-0.73143604270733	0.46635188042248
383	amr_fre_tsn_cze_gam_wly_chh_glc_azi_tur_ven_mly_bam_mol_hin_bsq_bos_mlt_bem_cnt_prs_lit_dyu_por_ses_rus_hun_igb_moo_est_bul_tig_geo_afr_pol_eng_arw_amh_aeg_dut_fin_lda_jav_ita_ind_jpn_tml_kor_scr_lat_ewe_slo_tag_nor_anl_mao_mnd_ctl_fbf_krd_sod_mcd_svk_grk_swe_qcu_pan_guj_ger_tsw_heb_ukr_hau_urd_sun_rom_yor_spa_xho_bat_tha_owc_knd_dgb_akn_aze_ben_alb_uzb_swt_vie_sid_swa_zul_cic	0.440678649957631	1.03809772805443	0.301916095890621
384	chh_svk_ses_guj_sid_amr_gam_swe_uzb_azi_yor_mao_bam_ben_hin_bsq_ita_aeg_ewe_cnt_mol_prs_dyu_ukr_tsw_scr_fin_cic_igb_est_dut_hau_geo_rus_lat_ctl_arw_tig_wly_lit_hun_xho_mly_pan_ind_jpn_knd_kor_bos_fre_dgb_grk_sun_urd_sod_jav_mnd_eng_moo_mcd_amh_glc_afr_rom_cze_qcu_alb_krd_bul_zul_heb_slo_owc_spa_tag_pol_lda_por_swa_bat_tha_anl_tml_fbf_akn_aze_nor_ger_tur_swt_vie_mlt_bem_ven_tsn	0.0570778668280305	0.134344471999512	0.893420501739329
385	tig_bul_dgb_ger_heb_sod_wly_ben_uzb_tur_tsn_tag_zul_svk_por_bsq_swe_chh_akn_cnt_guj_lit_swa_pan_cic_urd_fin_bam_xho_hun_spa_amr_geo_bos_alb_nor_afr_anl_sid_lat_est_ven_ind_dut_mly_jpn_tml_kor_ita_scr_ses_hin_jav_arw_mlt_mao_mnd_slo_bem_cze_owc_ukr_glc_pol_eng_qcu_mol_fre_ctl_tsw_aeg_rus_gam_grk_sun_prs_igb_krd_moo_bat_tha_amh_knd_yor_swt_aze_rom_mcd_azi_dyu_vie_hau_ewe_fbf_lda	0.318649109191701	0.753007199821832	0.453347552101751
386	gam_cze_fbf_arw_tig_hau_amr_hin_aze_uzb_cic_bat_ses_grk_bul_bsq_ukr_chh_lda_cnt_scr_ita_tsw_afr_zul_pol_hun_moo_ewe_fin_krd_amh_geo_ger_fre_lit_lat_sod_mlt_swe_est_bam_mao_por_tag_jpn_knd_kor_nor_bos_yor_spa_mly_glc_anl_sun_mnd_ctl_ven_alb_owc_slo_urd_rom_ben_qcu_dut_prs_pan_dgb_sid_guj_wly_eng_ind_rus_akn_mol_xho_jav_tha_heb_tml_igb_tsn_tur_mcd_svk_azi_bem_vie_aeg_dyu_swt_swa	-0.568320173082101	-1.35627382149062	0.178295744027987
387	tig_fre_fbf_glc_amr_gam_heb_alb_aze_uzb_akn_bat_ven_ukr_lat_bsq_svk_hau_tsw_cnt_hin_rus_cic_swe_bem_afr_hun_yor_zul_fin_bos_sod_geo_cze_ita_spa_rom_anl_amh_ben_est_tsn_mly_slo_sun_jpn_knd_kor_dut_mcd_xho_krd_mao_bul_wly_ind_mnd_arw_dyu_pol_sid_urd_guj_grk_mol_qcu_ger_scr_prs_moo_chh_ctl_mlt_nor_tag_pan_swt_por_swa_jav_tha_aeg_tml_ses_bam_tur_lit_eng_azi_lda_vie_owc_dgb_ewe_igb	-0.693428244080678	-1.66471258539059	0.0993358379846874
388	anl_nor_moo_fre_heb_sid_tig_krd_uzb_tur_swa_jav_lda_lat_ctl_bsq_arw_mlt_dgb_mnd_hin_mcd_ven_urd_yor_spa_hun_tsw_ses_est_bos_sod_geo_cze_ita_mol_pan_gam_owc_eng_fin_bam_mly_ukr_bat_jpn_knd_kor_slo_grk_fbf_glc_sun_pol_amr_ind_cnt_scr_tsn_prs_wly_bul_dut_guj_svk_qcu_rom_rus_ben_ewe_amh_lit_aeg_alb_tag_afr_cic_por_bem_mao_tha_chh_tml_dyu_xho_aze_swe_ger_azi_akn_vie_hau_swt_igb_zul	0.240558949697289	0.565368714340632	0.573184444410568
389	mlt_krd_moo_nor_aeg_anl_sod_ben_azi_aze_ewe_jav_zul_dut_swe_bsq_guj_amh_fbf_cnt_arw_prs_dgb_lit_yor_fre_hun_tsw_lda_est_rom_wly_geo_eng_afr_pol_ctl_owc_amr_rus_fin_ven_bat_pan_mly_jpn_tml_kor_mcd_ita_dyu_ger_ind_urd_tig_tag_mnd_hin_xho_alb_sid_scr_slo_lat_por_qcu_cze_spa_grk_bam_gam_bos_chh_svk_mao_glc_igb_ukr_swa_sun_tha_heb_knd_cic_bem_uzb_bul_mol_tur_tsn_vie_hau_ses_akn_swt	-0.712218322883042	-1.70930637600822	0.0907292102025745
390	sod_ukr_dgb_rom_heb_wly_amr_glc_azi_aze_bem_jav_fbf_bos_bul_bsq_por_gam_swa_cnt_urd_ctl_yor_arw_moo_mcd_hun_ewe_igb_fin_slo_anl_geo_ben_grk_nor_cze_amh_hau_eng_est_swt_mly_fre_ind_jpn_tml_kor_alb_lat_xho_ita_bat_spa_mlt_sun_mnd_dut_ses_guj_tig_lit_hin_ger_scr_qcu_pol_rus_swe_dyu_owc_mol_aeg_svk_mao_pan_akn_afr_lda_tag_tha_sid_knd_zul_tsw_tur_prs_krd_uzb_ven_vie_chh_tsn_bam_cic	-0.302162816360562	-0.714398170589511	0.476770333330694
391	tig_slo_dyu_swe_amh_owc_amr_ita_tur_aze_tsn_sun_dgb_alb_bos_bsq_lat_chh_swt_cnt_spa_afr_xho_por_tsw_rom_hun_zul_bem_est_eng_sid_geo_scr_ben_ukr_prs_aeg_wly_cze_fin_yor_jav_glc_tag_jpn_knd_kor_mcd_arw_ses_grk_bat_ger_anl_ind_mnd_dut_ven_bul_hau_mol_lit_fre_urd_qcu_nor_krd_ctl_fbf_mlt_rus_sod_pol_mly_guj_lda_svk_moo_mao_tha_gam_tml_bam_cic_uzb_hin_pan_azi_ewe_vie_heb_swa_igb_akn	0.18206127973765	0.428743698768299	0.669101220717764
392	aeg_urd_ewe_arw_gam_amr_owc_por_azi_uzb_xho_tag_swa_eng_guj_bsq_lit_tig_bam_mnd_mol_ctl_tsn_dut_akn_prs_est_ses_dgb_fin_spa_sod_geo_pan_mcd_svk_nor_sid_mlt_krd_hun_bem_mly_scr_mao_jpn_knd_kor_fre_cze_swt_ita_jav_alb_wly_ind_cnt_rom_lda_slo_anl_bos_glc_afr_rus_qcu_bul_grk_ukr_fbf_hau_ben_heb_ger_sun_swe_ven_lat_moo_bat_tha_amh_tml_igb_yor_tur_hin_pol_aze_zul_vie_chh_tsw_cic_dyu	0.383242129365634	0.904756242581276	0.367932404899669
393	amh_mol_lda_bos_mlt_amr_wly_spa_tur_uzb_igb_mly_akn_slo_grk_bsq_krd_sod_swt_cnt_ger_hin_moo_ita_tsn_pol_fin_dgb_fbf_hun_urd_aeg_geo_nor_rus_bul_scr_anl_gam_swe_est_ses_jav_ukr_mao_jpn_tml_kor_ben_por_tsw_pan_ind_prs_owc_bat_mnd_lat_cic_rom_tig_fre_guj_eng_lit_qcu_svk_cze_arw_bam_hau_mcd_heb_dut_tag_ctl_swa_glc_yor_sun_tha_chh_knd_zul_ewe_aze_afr_alb_azi_ven_vie_sid_dyu_bem_xho	-0.487544584778868	-1.16289032958708	0.247849256482077
394	anl_rus_lda_por_wly_mlt_owc_ger_uzb_tur_zul_bat_fbf_hin_scr_bsq_slo_heb_dyu_mnd_prs_nor_ewe_lit_ses_cze_fin_moo_akn_hun_pan_amh_geo_ctl_ben_alb_rom_chh_amr_svk_est_bem_sun_bos_mao_jpn_tml_kor_lat_afr_xho_glc_ind_grk_sod_mly_cnt_guj_cic_dut_aeg_urd_bul_ita_eng_qcu_fre_mol_pol_ven_sid_spa_gam_swe_jav_mcd_tsn_ukr_yor_tag_tha_hau_knd_swa_tsw_aze_krd_arw_azi_igb_vie_tig_bam_swt_dgb	-0.0369027795260627	-0.0869350265579785	0.930910064837367
395	tig_mol_ses_glc_aeg_chh_sod_scr_tur_uzb_bam_mao_lda_lit_por_bsq_ita_owc_ewe_cnt_svk_hin_igb_rus_dyu_afr_fin_dgb_tsw_hun_ctl_heb_geo_fre_mcd_pol_alb_amr_gam_bul_est_akn_bat_krd_mly_jpn_tml_kor_slo_rom_fbf_nor_tag_ukr_anl_jav_mnd_ger_swt_cze_mlt_eng_ben_lat_pan_qcu_prs_swe_urd_bem_amh_arw_wly_guj_ind_dut_cic_bos_moo_sun_tha_sid_knd_yor_swa_aze_spa_grk_azi_tsn_vie_hau_ven_zul_xho	0.232631213840515	0.547669818384789	0.585230676338629
396	wly_glc_tsw_ukr_owc_anl_sod_ctl_tur_azi_zul_sun_dyu_ita_pan_bsq_afr_hau_yor_cnt_lat_rus_ses_grk_swa_fre_est_ewe_bam_hun_pol_amh_geo_mol_arw_cze_hin_gam_chh_eng_fin_swt_bat_swe_mao_jpn_tml_kor_nor_prs_moo_ger_tag_mcd_aeg_ind_mnd_guj_cic_scr_mlt_bos_urd_krd_bul_qcu_lit_alb_dut_igb_tig_por_heb_svk_jav_slo_fbf_rom_lda_mly_tha_amr_knd_bem_xho_aze_spa_ben_uzb_dgb_vie_sid_tsn_ven_akn	0.410109737207941	0.966105524948916	0.336496994123089
397	heb_ger_bem_prs_amh_tig_aeg_mcd_tur_aze_igb_ind_tsn_ita_guj_bsq_bul_anl_akn_cnt_lat_rom_dgb_ukr_swt_eng_hun_cic_ewe_est_svk_mlt_geo_slo_krd_nor_bos_wly_sid_spa_fin_bam_mao_mol_bat_jpn_tml_kor_grk_ben_yor_alb_sun_pol_gam_mly_mnd_cze_ses_por_sod_glc_urd_pan_scr_qcu_arw_hin_dut_zul_hau_swe_owc_lit_tag_fre_swa_ctl_xho_jav_tha_amr_knd_dyu_tsw_uzb_afr_rus_azi_moo_vie_chh_lda_ven_fbf	-0.589191503215394	-1.40837137465509	0.162355472917401
398	sid_prs_bem_slo_owc_chh_mlt_urd_uzb_azi_akn_sun_zul_spa_ctl_bsq_pol_hau_tsw_cnt_dut_ita_ven_arw_fbf_lit_fin_swt_ses_hun_bos_tig_geo_ben_cze_ukr_rus_anl_wly_fre_est_xho_mao_scr_mly_jpn_knd_kor_pan_eng_cic_glc_bat_grk_amr_ind_mnd_mcd_moo_guj_sod_svk_nor_afr_mol_qcu_alb_rom_hin_igb_aeg_lat_amh_por_jav_krd_bam_ger_dyu_tag_tha_gam_tml_ewe_swa_tur_bul_swe_aze_dgb_vie_heb_lda_yor_tsn	-0.467921779689552	-1.1130967650887	0.268535663665082
399	amr_eng_ses_bos_tig_gam_hau_pol_aze_azi_yor_bat_moo_ctl_ben_bsq_arw_chh_swa_mnd_prs_rom_dyu_glc_swt_nor_hun_bam_bem_est_swe_amh_geo_hin_rus_guj_scr_mlt_wly_alb_fin_ven_mao_mol_tag_jpn_tml_kor_ger_slo_cic_krd_sun_lit_owc_jav_cnt_cze_lda_afr_sod_spa_lat_por_ukr_qcu_bul_ita_dut_zul_anl_mcd_aeg_fre_mly_grk_akn_svk_dgb_ind_tha_heb_knd_tsn_xho_uzb_urd_pan_tur_ewe_vie_sid_fbf_igb_tsw	0.122829136471492	0.289207732334595	0.773066139532158
400	hau_krd_tsw_mol_tig_owc_sod_por_uzb_aze_yor_tag_dgb_lit_rom_bsq_pol_mlt_igb_mnd_ger_ita_cic_spa_tsn_nor_fin_ven_bem_hun_ctl_gam_geo_cze_swe_afr_bos_anl_chh_urd_est_ewe_jav_ben_mao_jpn_tml_kor_grk_dut_zul_bul_bat_slo_heb_sun_cnt_lat_fbf_glc_sid_hin_scr_alb_guj_qcu_prs_svk_arw_swa_wly_mcd_amr_pan_ind_rus_lda_ukr_swt_mly_tha_amh_knd_moo_xho_azi_eng_fre_tur_ses_vie_aeg_dyu_akn_bam	-0.533440422848723	-1.27122397431797	0.206819282752665
401	aeg_ukr_dyu_slo_mlt_heb_amh_eng_azi_aze_fbf_sun_ses_mcd_bul_bsq_spa_sod_lda_mnd_svk_ita_bam_cze_dgb_urd_hun_moo_swa_est_ger_chh_geo_alb_glc_por_lit_sid_owc_mol_fin_swt_mao_guj_jav_jpn_knd_kor_ben_pan_tsw_rus_bat_lat_gam_tag_cnt_scr_akn_krd_tig_prs_arw_bos_ctl_qcu_hin_rom_nor_bem_anl_fre_hau_pol_mly_swe_ven_grk_xho_ind_tha_wly_tml_ewe_igb_tur_afr_dut_uzb_cic_vie_amr_zul_tsn_yor	-0.212195052805471	-0.500877463117803	0.617640777118301
402	amr_glc_ewe_arw_sod_aeg_gam_alb_aze_tur_swa_sun_moo_rom_svk_bsq_rus_mlt_akn_cnt_guj_ukr_igb_nor_lda_mcd_est_fbf_ses_fin_hin_amh_geo_cze_ctl_mol_prs_wly_anl_por_hun_dgb_tag_bos_jav_jpn_tml_kor_urd_fre_bam_grk_mao_swe_tig_mly_mnd_dut_yor_scr_chh_ger_krd_spa_eng_qcu_ita_ben_pan_tsn_heb_afr_sid_slo_bat_lat_zul_pol_dyu_ind_tha_owc_knd_ven_xho_azi_bul_lit_uzb_tsw_vie_hau_bem_swt_cic	-0.454057873163208	-1.07931652812795	0.283237935443362
403	anl_ben_dyu_bul_sod_amh_heb_mcd_uzb_azi_xho_mao_dgb_lat_cze_bsq_spa_aeg_ven_cnt_lit_fre_yor_scr_bem_nor_hun_moo_ses_fin_guj_owc_geo_glc_ctl_mol_hin_tig_chh_ukr_est_igb_ind_afr_tag_jpn_knd_kor_bos_rus_swt_eng_jav_prs_amr_bat_mnd_slo_cic_grk_mlt_krd_swe_pol_ita_qcu_por_pan_svk_tsw_sid_alb_hau_ger_sun_dut_tsn_urd_fbf_mly_tha_wly_tml_ewe_lda_aze_rom_arw_tur_bam_vie_gam_zul_swa_akn	-0.156367460025853	-0.368923635035191	0.713023214144828
404	chh_pan_bem_arw_amh_anl_tig_por_azi_tur_fbf_mly_ewe_ita_lit_bsq_bos_aeg_xho_cnt_ger_mcd_ses_grk_swt_afr_fin_dyu_tsw_est_ukr_wly_geo_urd_glc_swe_bul_sid_heb_guj_hun_tsn_ind_dut_mao_jpn_tml_kor_nor_eng_bam_scr_sun_krd_mlt_bat_mnd_spa_igb_fre_owc_ben_pol_svk_alb_qcu_slo_hin_cze_dgb_gam_prs_sod_rom_tag_rus_swa_mol_moo_jav_tha_hau_knd_lda_zul_uzb_ctl_lat_aze_yor_vie_amr_ven_cic_akn	-0.361526024267241	-0.855581269914933	0.394428372212716
405	hau_pan_yor_rus_sod_sid_gam_nor_uzb_azi_swa_tag_swt_svk_ita_bsq_urd_chh_tsw_mnd_ctl_eng_moo_alb_zul_por_hun_bam_lda_fin_scr_heb_geo_fre_glc_ben_mol_anl_amr_lat_est_ven_sun_swe_mao_jpn_tml_kor_lit_dut_tsn_cze_mly_krd_mlt_bat_cnt_pol_dyu_grk_amh_spa_hin_ukr_guj_qcu_afr_bos_slo_ewe_aeg_mcd_wly_prs_jav_arw_akn_ger_cic_ind_tha_owc_knd_dgb_fbf_tur_bul_rom_aze_bem_vie_tig_ses_igb_xho	-0.236020189842539	-0.558645676653868	0.577746191174776
406	sid_afr_tsw_por_mlt_anl_heb_pol_tur_aze_ewe_mly_lda_rom_glc_bsq_guj_sod_bam_mnd_slo_lat_zul_bul_xho_rus_fin_ven_tsn_hun_bos_chh_geo_dut_lit_krd_spa_hau_amr_eng_est_akn_ind_cze_mao_jpn_tml_kor_nor_alb_igb_ctl_sun_grk_tig_bat_cnt_scr_yor_ita_gam_mcd_svk_urd_ben_qcu_mol_pan_ukr_swa_owc_hin_amh_ger_tag_swe_fbf_arw_cic_jav_tha_wly_knd_bem_moo_azi_prs_fre_uzb_swt_vie_aeg_dyu_ses_dgb	-0.352298057658849	-0.834132014368067	0.406344034005111
407	tig_ita_igb_eng_mlt_hau_aeg_slo_tur_azi_dgb_tag_cic_guj_scr_bsq_spa_sod_zul_mnd_dut_arw_bem_mol_moo_pan_fin_ewe_akn_hun_fre_gam_geo_krd_prs_por_alb_wly_anl_glc_est_swt_mly_bos_sun_jpn_tml_kor_lit_cze_ven_pol_jav_mcd_sid_bat_cnt_ctl_xho_hin_heb_ben_rus_ger_nor_qcu_afr_swe_urd_yor_owc_bul_amh_rom_ind_grk_ses_svk_bam_mao_tha_amr_knd_fbf_lda_uzb_ukr_lat_aze_dyu_vie_chh_swa_tsn_tsw	-0.356168876992346	-0.843908717625042	0.40088594266722
408	chh_grk_moo_lit_hau_sid_tig_afr_azi_tur_akn_sun_ewe_dut_cze_bsq_alb_heb_cic_mnd_urd_krd_igb_guj_yor_nor_est_dgb_ven_fin_spa_sod_geo_fre_rus_ger_por_amr_anl_bos_hun_tsn_bat_svk_mly_jpn_knd_kor_ita_scr_swt_swe_mao_prs_aeg_tag_cnt_bul_ses_rom_gam_mol_glc_slo_ben_qcu_ctl_ukr_lat_lda_owc_pan_wly_mcd_ind_eng_swa_arw_zul_jav_tha_mlt_tml_xho_dyu_aze_pol_hin_uzb_fbf_vie_amh_bem_bam_tsw	-0.4102712898843	-0.973341113260671	0.33290868415754
409	hau_fre_yor_grk_chh_aeg_wly_ben_azi_uzb_tsn_jav_tsw_pol_lat_bsq_rus_gam_bam_cnt_mol_spa_swa_bul_dyu_lit_hun_moo_zul_fin_guj_anl_geo_arw_alb_swe_eng_sod_tig_glc_est_dgb_ind_mcd_mly_jpn_tml_kor_pan_ctl_ven_krd_bat_cze_heb_mao_mnd_dut_ewe_bos_amh_hin_ukr_rom_slo_qcu_prs_svk_ita_akn_sid_nor_mlt_ger_sun_scr_fbf_urd_ses_tag_tha_owc_knd_lda_xho_aze_afr_por_tur_cic_vie_amr_bem_igb_swt	-0.317272138003832	-0.751252573399151	0.454397511360931
410	mlt_spa_yor_eng_sod_sid_gam_ukr_aze_uzb_fbf_jav_tsn_afr_guj_bsq_rom_amh_swt_cnt_fre_alb_dgb_nor_xho_slo_est_dyu_tsw_hun_svk_owc_geo_lit_prs_mcd_ben_wly_hau_pol_fin_igb_bat_bul_mly_jpn_tml_kor_rus_pan_zul_swe_tag_cze_tig_sun_mnd_urd_lda_ger_aeg_mol_por_krd_arw_qcu_hin_ctl_lat_cic_amr_scr_heb_dut_ind_bos_bem_glc_moo_mao_tha_chh_knd_ven_ewe_azi_ita_grk_tur_swa_vie_anl_ses_akn_bam	-0.0690482214055604	-0.16320544838481	0.870710805542396
411	gam_spa_dgb_bos_amr_wly_mlt_grk_aze_uzb_bem_mly_yor_scr_alb_bsq_swe_tig_tsn_mnd_pan_nor_ewe_cze_swa_arw_est_ses_zul_hun_lat_hau_geo_ger_dut_eng_mcd_amh_aeg_afr_fin_cic_ind_guj_bat_jpn_knd_kor_slo_prs_swt_hin_mao_urd_owc_sun_cnt_svk_lda_fre_sod_rus_lit_ukr_ctl_qcu_mol_glc_rom_ven_sid_por_chh_ita_tag_pol_bam_bul_dyu_jav_tha_heb_tml_xho_tsw_tur_krd_ben_azi_moo_vie_anl_akn_fbf_igb	-0.714458907389785	-1.71563568315019	0.0895585636517686
412	owc_pan_lda_prs_aeg_sod_amh_glc_azi_tur_ses_ind_yor_bos_eng_bsq_cze_gam_igb_cnt_grk_bul_xho_fre_fbf_lit_hun_bam_swa_est_scr_sid_geo_afr_ben_urd_ger_hau_anl_ita_fin_swt_bat_ukr_mao_jpn_knd_kor_nor_alb_cic_lat_jav_hin_chh_sun_mnd_krd_tsn_slo_amr_swe_svk_por_rom_qcu_ctl_rus_pol_ven_tig_guj_wly_mol_tag_spa_zul_arw_tsw_mly_tha_heb_tml_dyu_bem_aze_dut_mcd_uzb_akn_vie_mlt_dgb_moo_ewe	-0.47556539563907	-1.13056616436206	0.261144976379332
413	chh_eng_bam_rom_gam_anl_mlt_afr_azi_tur_swt_sun_dyu_rus_ctl_bsq_ger_amh_swa_cnt_cze_prs_akn_alb_ewe_glc_fin_tsw_lda_hun_ita_hau_geo_bul_arw_fre_nor_tig_wly_mol_est_ven_ind_scr_mao_jpn_tml_kor_ukr_bos_bem_mcd_jav_spa_owc_tag_mnd_swe_ses_slo_sod_urd_krd_guj_lat_qcu_por_pol_hin_igb_amr_lit_sid_ben_bat_pan_dgb_dut_fbf_mly_tha_heb_knd_cic_zul_uzb_svk_grk_aze_moo_vie_aeg_yor_tsn_xho	-0.77947819990002	-1.87890108785188	0.0633899501929053
414	tig_prs_bem_bul_wly_sod_sid_slo_azi_uzb_tsw_sun_cic_fre_swe_bsq_dut_gam_swt_mnd_ctl_glc_lda_cze_ven_lat_hun_igb_ses_est_lit_mlt_geo_svk_mcd_ger_spa_amh_hau_urd_fin_akn_tag_pol_mao_jpn_knd_kor_por_nor_dyu_pan_jav_hin_heb_ind_cnt_bos_tsn_grk_anl_ben_ita_rus_rom_qcu_mol_arw_scr_ewe_chh_eng_amr_guj_mly_ukr_dgb_krd_yor_bat_tha_aeg_tml_swa_bam_aze_alb_afr_tur_moo_vie_owc_xho_fbf_zul	0.597771113762279	1.41441229425923	0.160580144687727
415	gam_svk_akn_rom_amr_mlt_hau_prs_tur_aze_swt_mly_ses_fre_por_bsq_guj_wly_fbf_mnd_pan_urd_zul_ita_ven_alb_est_cic_ewe_hun_scr_chh_geo_grk_ctl_afr_glc_owc_tig_arw_fin_yor_sun_lat_jav_jpn_knd_kor_rus_cze_tsw_nor_ind_ger_aeg_bat_cnt_swe_dgb_mol_sid_ben_hin_pol_krd_qcu_bos_lit_mcd_swa_sod_dut_heb_bul_tag_spa_xho_eng_bem_mao_tha_amh_tml_tsn_igb_uzb_slo_ukr_azi_dyu_vie_anl_bam_moo_lda	0.389435258710718	0.916520381707768	0.361764597150037
416	tig_fre_akn_eng_hau_gam_sid_ger_azi_tur_bam_jav_tsn_mcd_svk_bsq_mol_amr_ses_cnt_alb_swe_dyu_prs_fbf_rus_hun_xho_tsw_fin_nor_amh_geo_ctl_rom_urd_scr_anl_aeg_ita_est_swt_ind_por_sun_jpn_knd_kor_spa_grk_lda_slo_tag_bos_owc_bat_mnd_pan_yor_cze_wly_glc_guj_dut_krd_qcu_afr_ukr_lat_swa_mlt_ben_heb_pol_mly_arw_bem_lit_zul_mao_tha_sod_tml_moo_dgb_aze_bul_hin_uzb_cic_vie_chh_ven_igb_ewe	-0.41845253331824	-0.992921554176723	0.323324614964361
417	owc_glc_zul_ben_hau_sod_amh_slo_uzb_aze_moo_tag_ven_guj_spa_bsq_alb_chh_cic_cnt_urd_svk_swa_ukr_dgb_eng_hun_xho_yor_est_rom_wly_geo_pan_cze_mol_prs_tig_amr_ita_fin_tsn_jav_grk_ind_jpn_tml_kor_ctl_dut_dyu_swe_mao_scr_anl_mly_mnd_afr_ses_mcd_mlt_por_fre_lit_ger_qcu_krd_bul_pol_akn_sid_hin_aeg_rus_sun_arw_bem_bos_bam_bat_tha_heb_knd_lda_ewe_azi_nor_lat_tur_tsw_vie_gam_fbf_igb_swt	0.762500414205146	1.80960385833436	0.0735876063304991
418	tig_nor_bam_arw_amh_mlt_chh_lit_azi_tur_dyu_bat_tsn_rus_mol_bsq_afr_owc_igb_mnd_por_grk_bem_dut_lda_swe_hun_ses_ewe_est_glc_wly_geo_cze_ukr_ita_spa_aeg_sid_pol_fin_ven_mao_scr_sun_jpn_knd_kor_ctl_bos_swt_ger_mly_slo_heb_jav_cnt_ben_xho_pan_gam_bul_alb_lat_krd_qcu_svk_eng_mcd_cic_hau_guj_anl_fre_ind_prs_akn_urd_tsw_tag_tha_amr_tml_yor_zul_uzb_rom_hin_aze_fbf_vie_sod_swa_dgb_moo	-0.0193822849112782	-0.0456594978596914	0.963679547174293
419	hau_prs_ses_scr_amr_gam_sod_grk_aze_tur_ven_bat_dgb_afr_dut_bsq_arw_mlt_akn_mnd_rus_glc_xho_ita_ewe_spa_fin_tsn_cic_hun_eng_owc_geo_rom_lit_nor_guj_aeg_wly_cze_est_tsw_ind_ger_mly_jpn_knd_kor_slo_urd_fbf_krd_mao_mcd_anl_jav_cnt_mol_igb_pol_sid_por_ukr_hin_alb_qcu_ben_lat_svk_swt_amh_ctl_chh_pan_sun_bos_bem_fre_yor_tag_tha_tig_tml_zul_dyu_azi_swe_bul_uzb_swa_vie_heb_moo_lda_bam	-0.628706688724475	-1.50422826432518	0.135911202394955
420	sod_lat_akn_lit_amr_tig_amh_rus_uzb_azi_ewe_jav_bam_bul_eng_bsq_urd_heb_xho_mnd_swe_nor_igb_por_fbf_afr_est_moo_zul_fin_mcd_owc_geo_ger_glc_alb_ukr_hau_aeg_prs_hun_tsw_tag_arw_ind_jpn_knd_kor_fre_slo_dgb_scr_bat_ctl_sid_sun_cnt_cze_swa_mol_wly_pan_krd_ben_grk_qcu_dut_hin_ita_lda_mlt_guj_gam_rom_mao_bos_dyu_spa_tsn_mly_tha_anl_tml_yor_cic_tur_pol_svk_aze_ses_vie_chh_bem_ven_swt	-0.852534420239948	-2.05644770423589	0.0425409258230918
421	hau_ita_swa_rom_sod_heb_chh_alb_tur_aze_moo_tag_akn_glc_lit_bsq_hin_owc_swt_cnt_guj_krd_ses_pan_tsw_mcd_est_tsn_fbf_fin_fre_tig_geo_urd_swe_scr_bos_sid_amh_por_hun_ven_sun_cze_jav_jpn_knd_kor_ukr_slo_bem_mol_bat_nor_wly_mao_mnd_pol_cic_eng_amr_ben_spa_prs_ctl_qcu_arw_bul_svk_dyu_mlt_grk_anl_lat_mly_afr_igb_rus_bam_ind_tha_aeg_tml_lda_xho_uzb_dut_ger_azi_ewe_vie_gam_dgb_yor_zul	0.734012186029163	1.74579914077317	0.0841483015685241
422	heb_scr_swa_arw_amh_chh_amr_eng_uzb_azi_ewe_ind_tsw_swe_bul_bsq_krd_gam_swt_cnt_prs_por_ses_pol_xho_spa_est_yor_cic_fin_mol_wly_geo_slo_svk_alb_afr_aeg_sod_bos_hun_bem_mao_pan_tag_jpn_tml_kor_guj_rus_bam_urd_mly_mcd_anl_sun_mnd_lit_lda_nor_sid_hin_grk_ita_fre_qcu_dut_cze_rom_dgb_mlt_ukr_owc_glc_bat_ger_akn_lat_ven_jav_tha_hau_knd_fbf_tsn_aze_ben_ctl_tur_dyu_vie_tig_moo_zul_igb	-0.0434741513793092	-0.102471056175782	0.918603412681086
423	aeg_scr_swt_hin_sid_anl_tig_bul_aze_uzb_akn_ind_cic_mcd_afr_bsq_dut_heb_ven_cnt_por_prs_tsw_fre_lda_pol_est_dyu_xho_fin_bos_mlt_geo_urd_glc_slo_ben_amr_owc_swe_hun_bem_jav_rus_mao_jpn_knd_kor_krd_grk_fbf_ita_tag_pan_hau_mly_mnd_nor_ses_lat_chh_eng_cze_guj_ctl_qcu_ger_rom_mol_yor_wly_alb_gam_arw_bat_svk_ewe_spa_zul_sun_tha_amh_tml_dgb_swa_azi_lit_ukr_tur_igb_vie_sod_moo_tsn_bam	-0.802329234955378	-1.931471847737	0.0564694886692248
424	hau_slo_moo_spa_wly_anl_sod_lit_aze_azi_xho_sun_bem_cze_rom_bsq_nor_amr_cic_cnt_swe_afr_yor_fre_swt_ita_fin_ven_lda_hun_pol_amh_geo_mol_krd_por_guj_tig_aeg_mcd_est_bam_bat_ger_mly_jpn_tml_kor_glc_ctl_dyu_grk_jav_prs_owc_ind_mnd_bul_zul_ukr_heb_svk_hin_urd_rus_qcu_pan_eng_ben_ewe_mlt_alb_gam_dut_mao_lat_dgb_scr_tsw_tag_tha_chh_knd_igb_ses_tur_bos_arw_uzb_fbf_vie_sid_akn_swa_tsn	-0.16298424045233	-0.384593928548378	0.70141635251409
425	mlt_fre_bem_prs_anl_sid_wly_slo_azi_tur_swt_sun_xho_por_bos_bsq_rom_amr_ewe_cnt_ita_rus_lda_mol_tsn_guj_fin_cic_akn_hun_nor_hau_geo_afr_scr_ukr_svk_aeg_chh_glc_est_swa_bat_arw_mly_jpn_knd_kor_pol_lat_yor_pan_mao_ben_amh_ind_mnd_ctl_tsw_hin_tig_lit_bul_eng_alb_qcu_ger_mcd_urd_moo_gam_krd_owc_dut_tag_cze_dgb_grk_ses_jav_tha_heb_tml_bam_zul_uzb_spa_swe_aze_ven_vie_sod_fbf_igb_dyu	-0.237171465029757	-0.560779775795835	0.576296272290234
426	sod_rus_lda_spa_aeg_gam_owc_fre_azi_tur_dgb_sun_tsw_nor_eng_bsq_alb_chh_yor_cnt_dut_mol_fbf_scr_dyu_mcd_est_ven_cic_fin_por_heb_geo_pan_svk_afr_rom_amr_amh_ita_hun_ewe_jav_lit_bat_jpn_knd_kor_cze_ben_bam_ctl_mly_ukr_sid_tag_mnd_bul_moo_ger_wly_urd_lat_pol_slo_qcu_guj_krd_bos_xho_anl_swe_tig_hin_mao_prs_akn_arw_bem_ind_tha_hau_tml_igb_zul_uzb_grk_glc_aze_ses_vie_mlt_swa_swt_tsn	0.233981887351527	0.551760976685684	0.582435549224517
427	tig_lit_igb_glc_gam_wly_sod_hin_azi_uzb_swa_bat_bem_prs_krd_bsq_nor_owc_bam_cnt_mcd_scr_moo_spa_xho_bos_hun_cic_ses_fin_swe_anl_geo_arw_dut_rus_lat_chh_aeg_ctl_est_zul_mly_por_jav_jpn_tml_kor_slo_cze_ven_pan_mao_urd_sid_tag_mnd_pol_swt_eng_heb_grk_mol_ger_alb_qcu_fre_ita_bul_tsw_amh_ukr_amr_ben_ind_svk_dgb_rom_dyu_sun_tha_hau_knd_akn_yor_aze_afr_guj_tur_fbf_vie_mlt_tsn_ewe_lda	-0.251551718458658	-0.594448113560413	0.55365586625446
428	gam_mcd_fbf_afr_sid_heb_chh_pol_azi_aze_bam_mao_dgb_urd_slo_bsq_arw_sod_lda_mnd_prs_mol_dyu_guj_zul_scr_est_swa_cic_fin_glc_wly_geo_pan_rom_por_nor_hau_owc_eng_hun_ses_bat_ger_jav_jpn_tml_kor_lat_grk_ewe_lit_sun_ctl_mlt_tag_cnt_bos_ven_svk_amr_cze_ita_spa_ben_qcu_rus_alb_krd_tsw_amh_hin_aeg_fre_mly_swe_yor_dut_moo_ind_tha_anl_knd_swt_igb_uzb_bul_ukr_tur_tsn_vie_tig_xho_akn_bem	0.458176100116613	1.08196879522796	0.282063911303848
429	sod_guj_bem_ben_wly_owc_aeg_alb_azi_uzb_igb_jav_akn_arw_por_bsq_ctl_tig_lda_mnd_spa_nor_swt_swe_tsn_eng_est_zul_yor_fin_krd_mlt_geo_bul_mol_rom_cze_amr_amh_mcd_hun_ewe_ind_pol_sun_jpn_knd_kor_scr_pan_fbf_prs_tag_bos_anl_bat_cnt_hin_cic_urd_heb_svk_afr_fre_ukr_qcu_ita_slo_glc_moo_gam_ger_chh_lit_mly_dut_tsw_grk_bam_mao_tha_sid_tml_xho_ven_tur_lat_rus_aze_swa_vie_hau_dgb_dyu_ses	-0.119053555834413	-0.281001125678105	0.779333755857071
430	sid_glc_fbf_krd_heb_aeg_tig_lat_tur_uzb_cic_ind_tsn_ger_guj_bsq_afr_hau_lda_mnd_arw_dut_yor_ita_akn_pol_fin_bem_ewe_hun_mol_chh_geo_ukr_bos_por_nor_amh_owc_bul_est_dgb_tag_lit_mly_jpn_knd_kor_eng_pan_igb_hin_jav_mcd_wly_sun_cnt_prs_moo_alb_mlt_ctl_ben_slo_fre_qcu_svk_cze_scr_bam_sod_urd_gam_rus_mao_rom_ven_grk_swt_bat_tha_anl_tml_ses_zul_azi_swe_spa_aze_dyu_vie_amr_swa_xho_tsw	-0.423502977654068	-1.00556973327357	0.317231804839463
431	aeg_ger_akn_guj_owc_tig_chh_fre_azi_uzb_fbf_jav_ses_grk_eng_bsq_lat_amr_ven_cnt_swe_ctl_zul_urd_swt_ita_hun_swa_dyu_est_scr_amh_geo_lit_ukr_arw_rus_gam_sod_svk_fin_yor_bat_mol_mly_jpn_tml_kor_nor_bul_cic_por_mao_dut_mlt_sun_mnd_hin_igb_prs_heb_ben_mcd_krd_pol_qcu_spa_glc_slo_tsn_sid_rom_hau_alb_tag_pan_xho_cze_bem_ind_tha_anl_knd_tsw_moo_aze_bos_afr_tur_ewe_vie_wly_lda_bam_dgb	0.0558451363564595	0.131377404385063	0.895760556244105
432	wly_fre_akn_slo_tig_hau_mlt_ger_azi_aze_cic_ind_lda_lat_por_bsq_dut_sid_xho_cnt_alb_bos_swt_ukr_fbf_swe_fin_bem_dgb_hun_cze_amh_geo_prs_lit_hin_rus_owc_anl_mcd_est_ses_mao_afr_jav_jpn_knd_kor_svk_glc_ewe_ita_tag_krd_sod_mly_mnd_spa_tsn_rom_amr_ben_grk_pan_mol_qcu_pol_nor_ctl_tsw_chh_eng_gam_bul_sun_scr_moo_arw_swa_bat_tha_heb_tml_dyu_zul_uzb_urd_guj_tur_yor_vie_aeg_bam_ven_igb	-0.238849850336085	-0.564308512453567	0.573902663346107
433	tig_afr_zul_dut_amr_heb_amh_bos_tur_aze_akn_sun_bem_prs_grk_bsq_ctl_gam_yor_mnd_ben_nor_cic_pol_ven_fre_hun_tsn_dyu_est_hin_aeg_geo_mcd_cze_urd_spa_owc_mlt_scr_fin_bam_bat_por_jav_jpn_knd_kor_ita_pan_swa_alb_ind_slo_anl_mly_cnt_rus_swt_arw_wly_ger_bul_swe_rom_qcu_glc_lat_ukr_ses_hau_svk_chh_guj_tag_mol_tsw_eng_dgb_mao_tha_sod_tml_moo_xho_azi_lit_krd_uzb_fbf_vie_sid_ewe_igb_lda	0.0474826266232582	0.111730968425086	0.911277520804026
434	mlt_bos_xho_ben_heb_anl_tig_ukr_uzb_tur_ses_bat_tsn_mol_glc_bsq_pol_amh_bem_cnt_lat_afr_fbf_pan_cic_guj_fin_swt_dyu_est_scr_hau_geo_svk_arw_slo_rus_sod_aeg_cze_hun_swa_jav_ger_mao_jpn_tml_kor_dut_rom_tsw_spa_tag_ita_chh_sun_mnd_nor_zul_fre_gam_bul_hin_prs_swe_qcu_eng_mcd_ctl_akn_sid_alb_amr_grk_mly_lit_ven_urd_ewe_ind_tha_wly_knd_lda_igb_azi_krd_por_aze_moo_vie_owc_bam_dgb_yor	0.0397013688682243	0.0934849248638654	0.925719431253103
435	chh_prs_swt_rom_aeg_amr_gam_lit_azi_tur_moo_ind_bam_cze_grk_bsq_lat_owc_zul_mnd_alb_krd_bem_rus_swa_por_est_dyu_igb_hun_pan_sid_geo_scr_mol_svk_spa_heb_anl_urd_fin_cic_mao_swe_sun_jpn_tml_kor_pol_ctl_fbf_mcd_tag_hin_sod_mly_cnt_nor_ven_ukr_mlt_eng_slo_glc_dut_qcu_ben_guj_fre_dgb_tig_ger_amh_bul_jav_ita_ses_bos_tsw_bat_tha_wly_knd_lda_yor_uzb_arw_afr_aze_xho_vie_hau_tsn_ewe_akn	0.0360349399095592	0.0848610207671424	0.932554296980156
436	owc_eng_swt_por_aeg_tig_amh_arw_uzb_aze_yor_tag_ven_bul_rom_bsq_fre_heb_tsn_mnd_mcd_swe_moo_bos_zul_dut_fin_ses_bam_hun_lit_sod_geo_ctl_urd_guj_krd_amr_gam_scr_est_akn_sun_cze_jav_jpn_knd_kor_mol_pan_dgb_svk_mly_glc_chh_bat_cnt_lat_fbf_slo_wly_alb_ita_ukr_prs_qcu_ger_rus_grk_ewe_sid_ben_anl_pol_mao_spa_lda_hin_dyu_ind_tha_hau_tml_igb_tsw_azi_afr_nor_tur_cic_vie_mlt_bem_xho_swa	-0.0601042290541831	-0.14161256297648	0.887692357514394
437	aeg_bos_swt_rom_mlt_wly_owc_mcd_tur_azi_akn_jav_cic_ger_svk_bsq_bul_chh_igb_cnt_mol_arw_xho_krd_dyu_pol_est_tsw_fbf_hun_lit_sid_geo_ukr_guj_ctl_scr_gam_sod_hin_fin_ewe_sun_swe_mao_jpn_knd_kor_prs_alb_bam_ben_mly_ita_amr_tag_mnd_slo_dgb_eng_amh_fre_lat_nor_glc_qcu_afr_grk_rus_bem_hau_spa_tig_por_ind_dut_ses_urd_ven_bat_tha_anl_tml_lda_zul_uzb_pan_cze_aze_tsn_vie_heb_swa_yor_moo	0.0388397269241796	0.0915970719194818	0.927215188790293
438	amh_dut_ewe_prs_owc_tig_chh_bul_tur_aze_lda_tag_xho_guj_ger_bsq_glc_wly_swt_cnt_ben_nor_tsn_ctl_cic_scr_est_dgb_zul_hun_lit_sod_geo_fre_eng_grk_bos_gam_mlt_hin_fin_dyu_mly_lat_bat_jpn_knd_kor_pol_arw_bem_urd_sun_swe_anl_jav_mnd_svk_akn_rom_amr_por_rus_pan_ukr_qcu_ita_mcd_mol_bam_aeg_krd_sid_slo_ind_spa_moo_afr_yor_mao_tha_heb_tml_tsw_fbf_azi_cze_alb_uzb_igb_vie_hau_ven_ses_swa	-0.190524686460195	-0.449762974767318	0.653927917704743
439	amr_lit_lda_fre_chh_amh_mlt_cze_tur_azi_dyu_mly_swt_grk_prs_bsq_arw_sid_tsn_cnt_dut_guj_zul_urd_dgb_pol_fin_akn_bem_est_ctl_sod_geo_ita_lat_ukr_mcd_gam_owc_krd_hun_ses_ind_ger_jav_jpn_knd_kor_hin_por_tsw_svk_bat_afr_aeg_tag_mnd_rom_yor_pan_hau_alb_eng_bos_glc_qcu_spa_scr_slo_cic_tig_nor_heb_ben_sun_mol_fbf_rus_swa_mao_tha_wly_tml_ven_bam_aze_bul_swe_uzb_igb_vie_anl_moo_xho_ewe	0.357640663319923	0.842670827146076	0.401574541915217
440	hau_urd_zul_hin_gam_wly_sid_fre_aze_azi_ven_mly_dgb_guj_grk_bsq_spa_sod_swa_cnt_svk_por_tsn_lat_bam_slo_hun_fbf_akn_fin_afr_heb_geo_dut_pan_ukr_ctl_chh_amr_krd_est_cic_bat_swe_mao_jpn_tml_kor_ben_bos_lda_eng_sun_mol_anl_jav_mnd_lit_swt_glc_owc_alb_rus_cze_prs_qcu_rom_nor_arw_dyu_amh_pol_tig_ita_ind_bul_bem_mcd_tsw_tag_tha_mlt_knd_yor_moo_tur_ger_scr_uzb_ses_vie_aeg_igb_xho_ewe	-0.335908060760433	-0.795466549057972	0.428367775154221
441	gam_guj_tsn_alb_sod_tig_amr_ctl_uzb_aze_igb_ind_bam_prs_scr_bsq_por_mlt_bem_mnd_rom_nor_dyu_cze_ewe_bos_est_lda_akn_fin_bul_aeg_geo_krd_ben_eng_ukr_owc_anl_pan_hun_moo_jav_mcd_bat_jpn_tml_kor_spa_swe_swa_afr_sun_mol_chh_mao_cnt_dut_ven_ger_wly_rus_fre_glc_pol_qcu_arw_lat_urd_tsw_heb_hin_hau_grk_tag_lit_dgb_ita_xho_mly_tha_amh_knd_cic_fbf_tur_svk_slo_azi_swt_vie_sid_yor_ses_zul	-0.533326043384909	-1.2723147599883	0.206433294791421
442	sid_pan_akn_bul_hau_aeg_mlt_scr_tur_uzb_dyu_ind_zul_mol_ctl_bsq_spa_amh_swt_mnd_ben_alb_dgb_guj_ses_rom_hun_ven_lda_est_svk_tig_geo_grk_pol_arw_lat_gam_chh_rus_fin_swa_bat_hin_jav_jpn_tml_kor_mcd_lit_ewe_glc_sun_ger_amr_mao_cnt_ita_cic_slo_wly_por_afr_prs_eng_qcu_urd_cze_nor_yor_owc_bos_anl_ukr_mly_dut_bem_swe_xho_tag_tha_heb_knd_igb_fbf_azi_fre_krd_aze_tsn_vie_sod_moo_bam_tsw	-0.440280122100716	-1.04552395672154	0.29849077626408
443	heb_pan_cic_pol_aeg_anl_amr_glc_azi_tur_ses_jav_tsn_cze_mcd_bsq_guj_chh_ven_cnt_bul_ita_dyu_lat_ewe_swe_hun_igb_zul_est_ger_sid_geo_fre_scr_krd_spa_amh_sod_nor_fin_lda_mao_hin_ind_jpn_tml_kor_ukr_slo_bem_arw_sun_grk_gam_mly_mnd_urd_tsw_mol_wly_ben_lit_afr_por_qcu_svk_ctl_bos_xho_tig_dut_mlt_rus_bat_eng_moo_prs_akn_tag_tha_hau_knd_dgb_fbf_aze_alb_rom_uzb_swt_vie_owc_swa_yor_bam	-0.362313589236188	-0.857376580902756	0.393440862299527
444	wly_hin_moo_grk_chh_aeg_mlt_prs_tur_uzb_cic_ind_igb_glc_urd_bsq_mcd_anl_tsn_cnt_pan_scr_fbf_spa_ses_bos_est_swa_xho_fin_pol_heb_geo_lit_bul_eng_por_hau_amh_rom_hun_akn_mao_lat_jav_jpn_knd_kor_ita_ben_lda_ukr_mly_alb_sod_sun_mnd_arw_swt_swe_tig_rus_afr_ger_svk_qcu_dut_ctl_nor_ewe_owc_guj_amr_slo_tag_mol_dyu_krd_yor_bat_tha_gam_tml_bem_dgb_azi_fre_cze_aze_tsw_vie_sid_ven_zul_bam	-0.177521424203851	-0.418791757435514	0.676333955807909
445	anl_pol_bam_krd_chh_sid_tig_scr_uzb_azi_lda_jav_dyu_ger_ukr_bsq_ben_wly_yor_mnd_arw_glc_swa_guj_swt_bul_fin_xho_igb_est_alb_heb_geo_fre_eng_urd_ita_hau_amr_rus_hun_ewe_mly_ctl_sun_jpn_tml_kor_slo_lit_cic_spa_bat_cze_amh_tag_cnt_afr_tsn_bos_owc_nor_grk_swe_dut_qcu_rom_prs_pan_zul_gam_lat_sod_mol_mao_svk_ses_por_bem_ind_tha_aeg_knd_tsw_dgb_tur_hin_mcd_aze_ven_vie_mlt_fbf_akn_moo	-1.16652768913769	-2.87246861588585	0.00504490430893779
446	gam_slo_yor_alb_chh_amr_sid_ukr_azi_aze_swt_bat_tsw_arw_bul_bsq_glc_owc_fbf_mnd_scr_prs_dyu_rus_bam_hin_hun_ven_igb_fin_fre_hau_geo_guj_ben_rom_nor_mlt_anl_svk_est_bem_sun_urd_ind_jpn_tml_kor_ctl_spa_akn_lit_mly_mcd_amh_tag_cnt_cze_moo_pan_heb_swe_krd_ger_dut_qcu_eng_bos_pol_xho_wly_grk_tig_ita_jav_afr_tsn_por_zul_mao_tha_aeg_knd_lda_ses_uzb_mol_lat_tur_dgb_vie_sod_cic_swa_ewe	-0.5153613572986	-1.22657876171761	0.22307736068014
447	hau_pan_bam_hin_sod_amr_mlt_alb_aze_azi_tsn_mao_moo_spa_eng_bsq_por_wly_zul_mnd_svk_mol_dgb_glc_lda_mcd_hun_tsw_swa_est_nor_gam_geo_ben_ukr_krd_urd_heb_amh_ger_fin_igb_bat_lat_mly_jpn_knd_kor_ita_fre_xho_slo_jav_lit_chh_ind_cnt_scr_swt_rom_tig_afr_pol_bul_cze_qcu_rus_guj_ctl_ven_aeg_arw_owc_bos_sun_dut_cic_prs_akn_tag_tha_sid_tml_ses_bem_tur_grk_swe_uzb_fbf_vie_anl_dyu_ewe_yor	-0.960070654313808	-2.33555749782138	0.0216641229907548
448	sid_ben_dgb_rom_wly_hau_anl_cze_aze_azi_bem_sun_swt_urd_ger_bsq_mcd_sod_fbf_mnd_lit_eng_dyu_swe_ven_grk_est_akn_igb_hun_slo_heb_geo_alb_lat_pol_svk_gam_mlt_spa_fin_ewe_mao_ctl_jav_jpn_tml_kor_dut_fre_cic_prs_mly_krd_owc_ind_cnt_glc_tsw_afr_aeg_rus_mol_pan_ita_qcu_hin_ukr_guj_tsn_amr_nor_tig_scr_bat_bul_bam_arw_xho_tag_tha_chh_knd_lda_moo_tur_por_bos_uzb_swa_vie_amh_yor_zul_ses	-0.287426036108958	-0.680241805108771	0.498041306259892
449	sod_lit_xho_guj_mlt_tig_gam_spa_uzb_azi_dgb_sun_bam_afr_krd_bsq_hin_anl_ses_cnt_ger_mcd_akn_eng_ven_urd_est_zul_tsn_hun_dut_heb_geo_cze_glc_nor_prs_wly_amh_scr_fin_igb_bat_ctl_ind_jpn_knd_kor_rus_alb_bem_svk_tag_slo_chh_jav_mnd_pol_fbf_fre_amr_bos_mol_grk_swe_qcu_ben_por_ita_moo_hau_arw_aeg_rom_mao_pan_swt_lat_dyu_mly_tha_owc_tml_lda_tsw_aze_ukr_bul_tur_yor_vie_sid_ewe_cic_swa	0.0572250386778623	0.134792419917458	0.893067297423096
450	owc_alb_cic_urd_wly_sod_amh_ger_tur_aze_tsw_tag_swt_mol_fre_bsq_eng_heb_ses_cnt_mcd_ita_yor_cze_xho_rom_fin_dgb_tsn_hun_prs_gam_geo_lat_bul_dut_ctl_tig_hau_ben_est_dyu_bat_hin_mao_jpn_tml_kor_arw_glc_lda_scr_mly_por_aeg_sun_mnd_krd_ven_guj_sid_rus_ukr_lit_nor_qcu_bos_svk_grk_zul_amr_pol_chh_slo_ind_pan_bem_spa_ewe_jav_tha_anl_knd_moo_swa_uzb_swe_afr_azi_bam_vie_mlt_igb_akn_fbf	0.115285418338732	0.271166066364473	0.786864283895969
451	chh_guj_tsw_lit_amr_gam_sid_urd_aze_tur_yor_mao_tsn_mol_pol_bsq_dut_amh_fbf_mnd_bos_ctl_bem_mcd_zul_rus_fin_bam_dyu_est_ger_owc_geo_nor_fre_svk_grk_mlt_aeg_cze_hun_akn_bat_pan_jav_jpn_tml_kor_ukr_lat_ses_afr_tag_spa_tig_sun_cnt_alb_xho_por_wly_hin_eng_glc_ita_qcu_swe_krd_arw_ewe_hau_scr_sod_slo_mly_bul_moo_ben_swt_ind_tha_anl_knd_ven_dgb_azi_rom_prs_uzb_cic_vie_heb_igb_lda_swa	-0.500812038955429	-1.19275228454725	0.236000669000871
452	amr_afr_dgb_mol_tig_wly_aeg_rom_aze_tur_lda_tag_ven_lit_glc_bsq_pol_sod_fbf_cnt_dut_eng_zul_arw_akn_grk_est_ewe_igb_hun_ben_anl_geo_krd_fre_svk_slo_hau_mlt_ger_fin_swa_jav_prs_ind_jpn_tml_kor_bos_nor_bam_spa_sun_lat_amh_mly_mnd_ukr_bem_cze_chh_ita_urd_bul_ctl_qcu_guj_pan_mcd_tsw_heb_swe_gam_alb_bat_hin_xho_rus_dyu_mao_tha_owc_knd_tsn_moo_azi_scr_por_uzb_swt_vie_sid_yor_ses_cic	-0.613677013575014	-1.4662474578916	0.145954090679555
453	owc_hin_zul_mcd_aeg_sod_mlt_lit_tur_aze_tsn_mao_swt_scr_ger_bsq_bos_tig_ven_mnd_alb_spa_dyu_grk_ses_por_est_xho_cic_hun_svk_wly_geo_pan_nor_ita_dut_amr_amh_guj_fin_tsw_tag_slo_ind_jpn_knd_kor_lat_ctl_akn_glc_sun_fre_sid_mly_cnt_rom_lda_eng_hau_rus_swe_mol_afr_qcu_arw_ukr_bul_swa_heb_pol_gam_urd_jav_cze_yor_krd_dgb_bat_tha_anl_tml_moo_bem_uzb_ben_prs_azi_igb_vie_chh_bam_fbf_ewe	0.464310236503155	1.09622822022819	0.27580950614598
454	gam_glc_moo_afr_wly_sid_anl_pan_azi_aze_dgb_jav_ven_rom_arw_bsq_hin_heb_igb_cnt_scr_bos_dyu_mcd_tsw_ger_fin_fbf_xho_hun_urd_amr_geo_bul_swe_rus_alb_chh_hau_lit_est_cic_mly_nor_bat_jpn_knd_kor_lat_prs_ses_por_mao_spa_amh_sun_mnd_mol_swt_guj_owc_pol_dut_cze_eng_qcu_ctl_svk_slo_bem_mlt_ukr_aeg_krd_ind_fre_tsn_ita_swa_tag_tha_sod_tml_bam_lda_uzb_ben_grk_tur_akn_vie_tig_yor_ewe_zul	-0.439902924812721	-1.04515894634335	0.298658517278523
455	aeg_ita_dgb_dut_sod_hau_chh_lat_tur_aze_fbf_ind_dyu_grk_krd_bsq_bos_wly_moo_mnd_mol_pol_swt_urd_bam_ger_hun_cic_tsw_fin_alb_anl_geo_pan_svk_afr_prs_amr_owc_rom_est_akn_mly_spa_tag_jpn_tml_kor_eng_arw_bem_guj_sun_por_gam_bat_cnt_slo_xho_scr_heb_ukr_ben_lit_cze_qcu_ctl_bul_nor_tsn_sid_rus_mlt_mcd_jav_hin_ven_swe_ewe_mao_tha_tig_knd_igb_ses_azi_glc_fre_uzb_swa_vie_amh_zul_lda_yor	-0.461744900970072	-1.09722576603002	0.275375593082308
456	gam_glc_swa_ctl_amr_heb_owc_fre_aze_tur_dgb_jav_ses_alb_pol_bsq_rom_tig_tsw_cnt_mcd_svk_igb_cze_fbf_grk_fin_ven_moo_hun_rus_anl_geo_swe_por_mol_ben_hau_aeg_krd_est_akn_mly_ger_sun_jpn_knd_kor_pan_dut_xho_scr_bat_spa_amh_tag_mnd_arw_cic_guj_sid_ukr_lat_urd_bos_qcu_slo_bul_ita_yor_mlt_lit_chh_afr_ind_eng_bam_nor_zul_mao_tha_wly_tml_ewe_swt_uzb_prs_hin_azi_lda_vie_sod_dyu_bem_tsn	-0.854100099913717	-2.06686187629508	0.0415265425121855
457	anl_pol_bam_mcd_owc_amr_amh_prs_uzb_aze_zul_ind_tsn_por_ctl_bsq_glc_gam_yor_mnd_alb_slo_cic_pan_moo_bos_fin_ses_tsw_est_rom_tig_geo_fre_hin_nor_bul_sod_mlt_eng_hun_swt_bat_spa_mao_jpn_tml_kor_ger_dut_akn_krd_mly_ita_wly_sun_cnt_afr_fbf_grk_sid_urd_scr_swe_guj_qcu_mol_lat_ben_lda_heb_cze_aeg_lit_tag_arw_swa_rus_xho_jav_tha_chh_knd_igb_dyu_azi_svk_ukr_tur_bem_vie_hau_ven_dgb_ewe	0.278806394773274	0.656532348150218	0.51310292701634
458	gam_nor_igb_bos_wly_hau_mlt_krd_aze_uzb_yor_tag_ven_por_grk_bsq_rus_heb_swa_cnt_fre_slo_bem_lit_tsn_prs_fin_akn_zul_hun_bul_amr_geo_ben_guj_swe_urd_chh_sid_mcd_est_dgb_bat_alb_ind_jpn_knd_kor_svk_pan_lda_dut_jav_ger_aeg_mao_mnd_mol_moo_eng_tig_ita_cze_arw_spa_qcu_glc_pol_ukr_ses_anl_hin_owc_rom_sun_lat_cic_scr_swt_mly_tha_sod_tml_ewe_fbf_tur_ctl_afr_azi_tsw_vie_amh_bam_xho_dyu	-0.0273467397810542	-0.0643804013248291	0.948805517788783
459	amr_ita_swt_krd_gam_aeg_anl_fre_tur_aze_cic_tag_lda_ben_afr_bsq_svk_owc_xho_cnt_mcd_slo_bam_ukr_zul_rom_hun_dyu_tsn_fin_bul_chh_geo_rus_eng_prs_dut_mlt_hau_cze_est_ven_mly_pan_ind_jpn_knd_kor_glc_swe_ewe_grk_jav_hin_sod_sun_mnd_pol_igb_scr_wly_por_bos_spa_lit_qcu_alb_ctl_ger_moo_sid_nor_tig_lat_mao_urd_swa_arw_ses_bat_tha_amh_tml_tsw_fbf_uzb_mol_guj_azi_dgb_vie_heb_bem_akn_yor	-0.454599784565434	-1.0792192610638	0.283281054495417
460	hau_mcd_cic_slo_mlt_chh_heb_svk_uzb_tur_yor_sun_dgb_lat_dut_bsq_hin_wly_lda_cnt_afr_fre_bam_spa_dyu_bos_est_tsn_fbf_hun_rus_tig_geo_krd_eng_mol_lit_gam_aeg_nor_fin_swt_mao_arw_mly_jpn_knd_kor_alb_bul_akn_ben_bat_ctl_sid_ind_mnd_swe_xho_pol_owc_pan_prs_por_glc_qcu_ger_ita_ukr_ewe_anl_rom_amr_cze_tag_grk_zul_scr_swa_jav_tha_amh_tml_tsw_bem_azi_urd_guj_aze_igb_vie_sod_ven_ses_moo	0.119363158415908	0.280717935358077	0.779550299360432
461	heb_ben_cic_afr_chh_aeg_amr_por_tur_azi_yor_mly_ewe_arw_hin_bsq_mol_sid_dgb_cnt_eng_rom_bem_lit_akn_pol_hun_lda_xho_fin_krd_mlt_geo_cze_ita_spa_nor_sod_tig_ukr_est_bam_mao_scr_tag_jpn_knd_kor_bos_grk_fbf_guj_ind_mcd_anl_sun_mnd_prs_moo_ctl_amh_bul_fre_glc_pan_qcu_rus_lat_dut_ven_hau_ger_owc_alb_bat_swe_tsn_slo_igb_jav_tha_gam_tml_swa_tsw_aze_svk_urd_uzb_zul_vie_wly_swt_ses_dyu	-0.362231927260819	-0.859697225990104	0.392166649645046
462	gam_lit_ses_arw_chh_wly_heb_urd_azi_uzb_dyu_mly_ven_hin_scr_bsq_mol_mlt_swt_mnd_dut_eng_tsw_fre_yor_ukr_est_bem_igb_fin_svk_sod_geo_ctl_pol_mcd_alb_tig_anl_slo_hun_cic_jav_rom_ind_jpn_knd_kor_krd_ita_bam_por_bat_bos_sid_tag_cnt_spa_moo_glc_hau_ger_grk_prs_rus_qcu_pan_cze_bul_akn_amr_afr_aeg_swe_sun_guj_ewe_lat_tsn_mao_tha_owc_tml_fbf_lda_aze_nor_ben_tur_zul_vie_amh_xho_swa_dgb	-0.38951488789323	-0.923403284404022	0.358186682517914
463	gam_mcd_dgb_pan_anl_owc_tig_ben_uzb_azi_xho_mao_moo_ukr_bos_bsq_grk_wly_fbf_cnt_afr_svk_swa_nor_ven_mol_est_tsw_yor_hun_swe_heb_geo_bul_alb_dut_hin_amh_chh_glc_fin_ewe_jav_spa_mly_jpn_knd_kor_prs_krd_swt_guj_tag_urd_mlt_sun_mnd_arw_akn_scr_sid_rom_lat_por_slo_qcu_lit_ctl_fre_dyu_amr_cze_aeg_eng_bat_ita_cic_pol_ses_ind_tha_sod_tml_tsn_zul_tur_ger_rus_aze_bem_vie_hau_bam_lda_igb	0.613486986637875	1.45049989593106	0.150283636679532
464	gam_slo_yor_hin_owc_mlt_sod_guj_tur_uzb_dgb_jav_moo_afr_rom_bsq_pan_amr_ven_mnd_ger_ctl_bam_bul_swa_urd_est_ewe_ses_hun_prs_aeg_geo_scr_cze_pol_svk_sid_heb_ben_fin_fbf_bat_por_sun_jpn_knd_kor_glc_eng_swt_bos_mly_swe_hau_tag_cnt_fre_lda_spa_chh_mol_lat_rus_nor_qcu_mcd_alb_grk_bem_wly_ita_amh_arw_ind_dut_xho_lit_tsw_mao_tha_anl_tml_dyu_cic_aze_ukr_krd_azi_igb_vie_tig_akn_zul_tsn	-0.659390417640559	-1.57811296211382	0.117935209518268
465	amh_lit_tsw_glc_sid_hau_tig_lat_tur_uzb_igb_mao_ewe_nor_pan_bsq_slo_heb_moo_mnd_prs_cze_dgb_ita_fbf_mcd_fin_bem_akn_est_bul_anl_geo_krd_ben_guj_ukr_sod_gam_arw_hun_dyu_bat_ger_tag_jpn_tml_kor_dut_scr_yor_ctl_jav_pol_chh_sun_cnt_mol_swt_rus_wly_hin_swe_spa_afr_qcu_alb_svk_fre_swa_mlt_rom_amr_urd_mly_por_bam_grk_zul_ind_tha_aeg_knd_lda_ses_azi_eng_bos_aze_ven_vie_owc_tsn_xho_cic	-0.080582004605756	-0.189885144721936	0.849812975872442
466	owc_fre_yor_prs_amh_sod_sid_por_uzb_tur_fbf_sun_bem_krd_spa_bsq_slo_tig_ses_cnt_nor_ctl_akn_alb_tsw_mol_fin_ven_lda_hun_ben_aeg_geo_ita_scr_rus_pol_gam_anl_bul_est_cic_tag_dut_jav_jpn_knd_kor_lit_ukr_igb_eng_mly_grk_hau_bat_mnd_hin_bam_bos_chh_rom_cze_svk_mcd_qcu_arw_ger_glc_tsn_wly_pan_mlt_lat_ind_urd_swt_afr_dyu_mao_tha_heb_tml_dgb_ewe_azi_swe_guj_aze_xho_vie_amr_zul_moo_swa	-0.909706279891265	-2.21098327450431	0.0294885212775946
467	wly_pan_tsn_lit_heb_owc_amr_fre_azi_uzb_swt_bat_tsw_mol_mcd_bsq_swe_hau_ses_mnd_grk_por_akn_lat_swa_krd_hun_cic_ven_est_ctl_mlt_geo_ben_bul_ita_pol_tig_amh_guj_fin_dgb_sun_cze_tag_jpn_knd_kor_spa_prs_ewe_eng_ind_afr_chh_mao_cnt_dut_bem_rus_aeg_slo_hin_svk_arw_qcu_ukr_ger_scr_zul_gam_bos_sid_rom_jav_nor_bam_alb_moo_mly_tha_anl_tml_igb_fbf_aze_urd_glc_tur_dyu_vie_sod_xho_yor_lda	-0.467205894546088	-1.10949602488139	0.270076982261875
468	owc_mcd_akn_rus_heb_amr_amh_urd_aze_tur_dyu_mly_swt_pan_arw_bsq_por_tig_ven_mnd_krd_prs_zul_bul_dgb_pol_est_tsn_igb_hun_ita_anl_geo_spa_ukr_lit_ben_sod_gam_guj_fin_ses_tag_slo_jav_jpn_knd_kor_scr_nor_fbf_bos_sun_rom_aeg_bat_cnt_cze_lda_ger_wly_hin_fre_dut_mol_qcu_swe_ctl_glc_bem_sid_afr_chh_svk_mao_alb_ewe_grk_bam_ind_tha_hau_tml_yor_swa_azi_lat_eng_uzb_xho_vie_mlt_moo_cic_tsw	-0.426744054830828	-1.01355239944016	0.313426071448729
469	mlt_ukr_fbf_nor_owc_amr_gam_mol_azi_uzb_cic_mly_yor_por_ita_bsq_arw_tig_xho_mnd_afr_bul_moo_rus_ses_krd_hun_bam_dyu_est_glc_heb_geo_rom_slo_dut_eng_aeg_anl_fre_fin_ven_mao_swe_jav_jpn_tml_kor_lit_prs_zul_ben_ind_pol_wly_tag_cnt_ctl_lda_bos_hau_hin_guj_grk_spa_qcu_svk_ger_lat_dgb_amh_alb_sid_pan_bat_scr_ewe_urd_tsw_sun_tha_sod_knd_bem_akn_tur_mcd_cze_aze_swa_vie_chh_swt_igb_tsn	-0.421096303373153	-0.999457291186558	0.320166641372992
470	hau_afr_fbf_pol_sod_anl_heb_mcd_tur_uzb_xho_ind_ewe_grk_pan_bsq_alb_gam_lda_cnt_swe_rom_dyu_ita_swt_hin_est_moo_ven_hun_eng_owc_geo_por_ben_prs_ger_aeg_wly_arw_fin_bam_mao_lit_tag_jpn_tml_kor_scr_cze_bem_spa_sun_bos_mlt_mly_mnd_krd_cic_mol_chh_glc_nor_slo_fre_qcu_dut_svk_rus_yor_amh_lat_amr_guj_bat_ctl_swa_urd_tsn_jav_tha_tig_knd_tsw_ses_aze_ukr_bul_azi_zul_vie_sid_igb_akn_dgb	-0.153446929711984	-0.361732464703986	0.718372542923177
471	gam_svk_bam_arw_owc_amr_chh_guj_azi_tur_tsw_mao_swt_afr_bul_bsq_eng_wly_tsn_mnd_grk_pol_igb_scr_dyu_alb_est_dgb_ewe_fin_nor_heb_geo_fre_cze_ger_spa_aeg_tig_ita_hun_cic_tag_ukr_ind_jpn_tml_kor_bos_hin_akn_dut_jav_rom_hau_mly_cnt_mcd_fbf_swe_sod_pan_glc_mol_lat_qcu_prs_urd_rus_zul_anl_slo_sid_por_sun_ctl_yor_ben_bem_bat_tha_amh_knd_swa_ven_aze_krd_lit_uzb_ses_vie_mlt_lda_moo_xho	-0.198466508799311	-0.469611480027086	0.639731847801658
472	amr_pan_akn_spa_owc_tig_amh_lat_azi_aze_ewe_bat_bam_mcd_scr_bsq_cze_mlt_swt_mnd_svk_arw_yor_swe_ven_nor_hun_lda_xho_est_slo_heb_geo_ita_prs_mol_krd_sid_aeg_glc_fin_ses_mly_rom_jav_jpn_knd_kor_eng_fre_tsw_pol_mao_ctl_anl_tag_cnt_urd_moo_ben_gam_ger_lit_grk_ukr_qcu_bul_guj_hin_bem_chh_bos_wly_dut_sun_por_dgb_afr_cic_ind_tha_sod_tml_tsn_swa_uzb_alb_rus_tur_zul_vie_hau_dyu_fbf_igb	-0.81420591061521	-1.9643158099819	0.0524788598219943
473	anl_lat_ewe_ita_chh_amh_sid_cze_uzb_tur_akn_bat_cic_alb_mol_bsq_arw_wly_swt_cnt_pan_fre_dyu_urd_fbf_afr_hun_xho_moo_fin_bos_aeg_geo_ctl_ukr_ger_slo_tig_gam_scr_est_ven_jav_grk_ind_jpn_knd_kor_lit_swe_tsn_glc_sun_guj_owc_mly_mnd_rom_lda_ben_sod_svk_dut_krd_eng_qcu_mcd_hin_nor_igb_mlt_bul_hau_prs_tag_rus_bem_spa_yor_mao_tha_amr_tml_tsw_ses_aze_pol_por_azi_zul_vie_heb_dgb_bam_swa	-0.77258223302269	-1.86144306211463	0.0658402290991521
474	owc_grk_akn_nor_amh_tig_mlt_bos_azi_aze_igb_mao_cic_mol_scr_bsq_mcd_aeg_fbf_cnt_svk_lat_dgb_prs_yor_glc_fin_ven_bam_est_ukr_sod_geo_ctl_ita_arw_alb_chh_sid_pan_hun_lda_bat_dut_ind_jpn_knd_kor_cze_afr_moo_spa_sun_slo_anl_jav_mnd_eng_ses_pol_amr_swe_fre_lit_rus_qcu_guj_urd_hin_swa_gam_bul_heb_rom_mly_krd_tsw_ben_tsn_tag_tha_hau_tml_dyu_ewe_tur_por_ger_uzb_zul_vie_wly_swt_bem_xho	-0.260450429696584	-0.615922316120241	0.539450345736531
475	mlt_glc_ewe_rus_sid_aeg_gam_swe_azi_tur_bem_tag_lda_fre_mcd_bsq_bos_wly_moo_mnd_krd_lit_dgb_spa_fbf_ben_est_tsn_igb_fin_afr_owc_geo_hin_eng_prs_urd_chh_hau_cze_hun_swa_mly_ukr_mao_jpn_tml_kor_por_guj_ses_ita_bat_pol_anl_sun_cnt_ctl_swt_scr_amh_slo_svk_arw_nor_qcu_mol_lat_bul_tsw_amr_alb_sod_rom_jav_dut_xho_ger_bam_ind_tha_heb_knd_ven_zul_uzb_pan_grk_aze_yor_vie_tig_dyu_akn_cic	-0.316597199557929	-0.75005089414962	0.455117392772834
476	chh_glc_zul_afr_wly_mlt_amh_guj_tur_azi_xho_mly_dgb_ctl_ben_bsq_dut_heb_bam_cnt_prs_alb_cic_hin_ven_lat_fin_lda_yor_hun_fre_aeg_geo_bos_krd_rom_spa_amr_hau_scr_est_swt_tag_mcd_jav_jpn_tml_kor_pol_arw_bem_swe_ind_grk_tig_bat_mnd_svk_swa_eng_anl_mol_urd_ukr_ita_qcu_ger_rus_cze_tsn_sid_bul_sod_pan_mao_por_moo_lit_igb_sun_tha_owc_knd_akn_dyu_uzb_nor_slo_aze_fbf_vie_gam_ses_ewe_tsw	-0.199237691096878	-0.470629595017517	0.639007214128535
477	amr_pan_igb_cze_wly_owc_sod_rom_azi_aze_moo_mly_dyu_afr_ita_bsq_slo_sid_akn_mnd_mol_rus_fbf_arw_xho_scr_hun_swa_ses_est_bos_gam_geo_ger_por_pol_lit_hau_tig_hin_fin_yor_jav_svk_tag_jpn_tml_kor_spa_alb_ewe_glc_bat_grk_aeg_ind_cnt_fre_dgb_prs_amh_nor_urd_mcd_ukr_qcu_lat_swe_eng_cic_heb_guj_mlt_ben_sun_dut_bem_bul_tsw_mao_tha_chh_knd_zul_bam_uzb_ctl_krd_tur_swt_vie_anl_tsn_ven_lda	0.143924404159309	0.338649993979341	0.735636811981734
478	hau_swe_bem_fre_heb_tig_amr_rom_uzb_azi_swt_mao_moo_ben_hin_bsq_lit_wly_lda_mnd_spa_ukr_tsn_mcd_tsw_bul_est_dyu_ewe_fin_krd_amh_geo_svk_pan_rus_prs_chh_anl_grk_hun_swa_jav_eng_tag_jpn_tml_kor_dut_ctl_dgb_guj_sun_bos_mlt_mly_cnt_pol_xho_nor_sid_slo_arw_afr_ger_qcu_lat_cze_mol_ses_sod_ita_gam_scr_bat_glc_igb_alb_ven_ind_tha_owc_knd_fbf_zul_aze_por_urd_tur_bam_vie_aeg_yor_akn_cic	-0.342843651330817	-0.812184420665633	0.418759906052642
479	amh_rom_dgb_urd_chh_aeg_wly_mcd_azi_uzb_swt_sun_swa_pan_nor_bsq_ben_heb_ven_cnt_hin_ita_ewe_lat_fbf_eng_est_bem_zul_fin_svk_hau_geo_bos_arw_swe_ger_anl_amr_prs_hun_ses_jav_fre_mly_jpn_knd_kor_lit_grk_bam_alb_bat_dut_tig_tag_mnd_rus_igb_scr_gam_guj_slo_spa_krd_qcu_ctl_bul_por_xho_owc_ukr_mlt_mol_mao_pol_lda_afr_moo_ind_tha_sid_tml_cic_yor_aze_cze_glc_tur_tsw_vie_sod_dyu_tsn_akn	-0.468913223322371	-1.11365802563019	0.268295966818685
480	mlt_guj_ewe_urd_tig_wly_amr_cze_tur_azi_dyu_mao_cic_slo_ger_bsq_grk_heb_xho_cnt_rus_nor_zul_spa_yor_rom_fin_tsn_swt_est_swe_sod_geo_afr_alb_por_bul_chh_aeg_scr_hun_dgb_mly_dut_jav_jpn_tml_kor_ctl_krd_lda_pol_sun_glc_gam_tag_mnd_eng_moo_lit_hau_svk_arw_lat_ita_qcu_ben_bos_prs_bem_sid_fre_anl_mcd_bat_pan_swa_hin_tsw_ind_tha_owc_knd_ses_bam_uzb_ukr_mol_aze_ven_vie_amh_akn_igb_fbf	-0.416256647368517	-0.986460227443238	0.326466847991948
481	sid_ben_fbf_pol_mlt_sod_aeg_bos_azi_aze_dyu_sun_swt_ctl_urd_bsq_slo_amh_bam_cnt_eng_grk_zul_lat_tsn_dut_hun_dgb_igb_est_spa_anl_geo_alb_lit_rom_fre_amr_tig_bul_fin_bem_ind_krd_jav_jpn_tml_kor_scr_afr_tsw_pan_tag_ita_heb_bat_mnd_por_ven_ukr_wly_svk_mcd_mol_cze_qcu_swe_arw_hin_moo_chh_glc_gam_prs_mao_nor_yor_rus_ses_mly_tha_hau_knd_lda_xho_uzb_guj_ger_tur_ewe_vie_owc_swa_akn_cic	-0.73698988945245	-1.76848117767171	0.0802594676106199
482	tig_urd_dgb_spa_wly_chh_gam_grk_uzb_aze_lda_ind_tsw_prs_scr_bsq_por_mlt_tsn_mnd_swe_bul_ewe_bos_ven_glc_est_swt_fbf_fin_ukr_hau_geo_ctl_mol_slo_lat_owc_sod_krd_hun_swa_bat_arw_mao_jpn_knd_kor_rom_dut_igb_hin_jav_eng_heb_tag_cnt_cze_zul_pan_anl_rus_lit_pol_ita_qcu_fre_svk_guj_bem_aeg_mcd_sid_afr_sun_alb_bam_ben_yor_mly_tha_amr_tml_xho_cic_azi_ger_nor_tur_moo_vie_amh_dyu_ses_akn	0.144291110300722	0.339959675507233	0.734653513347057
483	sid_nor_dgb_hin_wly_mlt_owc_grk_uzb_tur_ses_jav_lda_swe_eng_bsq_ctl_aeg_bam_mnd_lat_slo_tsw_pan_igb_arw_est_swa_bem_hun_bos_hau_geo_fre_pol_rus_cze_tig_anl_rom_fin_moo_mly_prs_bat_jpn_knd_kor_ita_urd_yor_ger_tag_alb_heb_mao_cnt_spa_swt_mol_gam_glc_por_scr_ben_qcu_ukr_bul_guj_zul_amh_krd_amr_lit_sun_svk_cic_afr_fbf_ind_tha_sod_tml_ven_xho_azi_dut_mcd_aze_tsn_vie_chh_akn_dyu_ewe	-0.154621042222699	-0.36436029462192	0.716416123733267
484	tig_glc_xho_nor_mlt_sid_chh_ben_uzb_tur_akn_jav_zul_svk_lat_bsq_prs_anl_bem_mnd_cze_dut_dgb_afr_lda_grk_fin_swt_tsw_est_por_heb_geo_bos_mcd_ctl_ita_wly_hau_fre_hun_tsn_mly_urd_tag_jpn_tml_kor_guj_hin_yor_spa_ind_ger_owc_mao_cnt_eng_ewe_alb_sod_pol_swe_mol_bul_qcu_rus_ukr_slo_swa_gam_pan_aeg_krd_bat_rom_cic_lit_igb_sun_tha_amr_knd_dyu_moo_aze_scr_arw_azi_bam_vie_amh_ven_ses_fbf	-0.373319060919807	-0.885400289146069	0.37822435359662
485	gam_grk_swt_prs_tig_owc_amr_spa_aze_azi_dgb_ind_lda_bos_por_bsq_ukr_mlt_zul_cnt_ita_nor_ses_rom_akn_slo_est_xho_tsn_hun_lat_aeg_geo_alb_ctl_pol_urd_heb_sid_scr_fin_bam_tag_glc_mly_jpn_knd_kor_krd_mcd_dyu_eng_mao_swe_hau_bat_mnd_fre_moo_afr_anl_pan_hin_cze_rus_qcu_svk_guj_ben_tsw_wly_mol_amh_dut_sun_bul_yor_arw_swa_jav_tha_chh_tml_fbf_igb_tur_lit_ger_uzb_ven_vie_sod_bem_ewe_cic	-0.578463384670287	-1.38197652766372	0.170289416204414
486	heb_glc_fbf_scr_tig_amh_owc_pol_uzb_aze_tsn_bat_lda_krd_rus_bsq_ctl_hau_dgb_cnt_swe_grk_ven_lit_akn_afr_fin_yor_tsw_est_por_anl_geo_ukr_slo_eng_mcd_mlt_sid_rom_hun_swt_sun_svk_mly_jpn_tml_kor_spa_dut_bem_mol_mao_urd_wly_jav_mnd_guj_zul_cze_aeg_ger_lat_bul_pan_qcu_alb_bos_ben_ses_amr_arw_chh_fre_tag_prs_xho_nor_ewe_ind_tha_gam_knd_swa_dyu_azi_ita_hin_tur_moo_vie_sod_igb_bam_cic	-0.0386372391630052	-0.0911780532440167	0.927547215512711
487	wly_hin_igb_ger_sid_chh_amh_bos_azi_aze_tsw_mao_dyu_svk_bul_bsq_fre_tig_swt_mnd_ita_lat_yor_arw_lda_glc_est_swa_akn_hun_grk_owc_geo_cze_swe_rom_prs_anl_amr_dut_fin_ven_mly_guj_bat_jpn_knd_kor_ctl_ukr_tsn_rus_tag_pan_gam_jav_cnt_ben_cic_afr_mlt_slo_eng_mol_nor_qcu_spa_mcd_scr_ewe_hau_pol_sod_krd_sun_urd_bem_alb_fbf_ind_tha_heb_tml_dgb_zul_uzb_lit_por_tur_xho_vie_aeg_ses_moo_bam	-0.645190562716451	-1.54791577463543	0.125038941444228
488	sod_rom_tsw_krd_heb_aeg_gam_glc_aze_azi_ven_ind_swt_nor_eng_bsq_bos_tig_zul_mnd_lit_mol_swa_svk_yor_ctl_hun_cic_ewe_est_prs_chh_geo_afr_guj_pan_bul_mlt_sid_por_fin_dgb_tag_ukr_bat_jpn_knd_kor_scr_cze_lda_alb_mly_mcd_wly_mao_cnt_arw_tsn_rus_owc_grk_ben_spa_ger_qcu_urd_slo_hin_bam_amh_swe_hau_lat_sun_dut_dyu_pol_moo_jav_tha_anl_tml_igb_bem_tur_fre_ita_uzb_fbf_vie_amr_xho_akn_ses	-0.166955554632711	-0.393992791485973	0.694488298239235
489	amh_pol_cic_arw_anl_sid_hau_dut_aze_tur_xho_jav_ses_urd_eng_bsq_afr_gam_dyu_mnd_ctl_bos_bem_rom_lda_ger_hun_igb_tsw_fin_mcd_amr_geo_lat_fre_rus_nor_owc_mlt_hin_est_swt_ind_bul_mao_jpn_knd_kor_krd_ben_ewe_grk_mly_swe_sod_bat_cnt_alb_bam_prs_heb_ukr_guj_slo_cze_qcu_por_lit_svk_tsn_chh_ita_tig_spa_sun_scr_moo_glc_akn_tag_tha_wly_tml_swa_yor_uzb_mol_pan_azi_zul_vie_aeg_ven_dgb_fbf	-0.286906452859532	-0.679831589892668	0.498299851418281
490	wly_nor_swt_svk_gam_amh_sid_spa_azi_uzb_bam_mao_bem_ukr_alb_bsq_dut_sod_lda_cnt_ctl_lat_fbf_swe_dyu_pan_est_ewe_xho_hun_bos_hau_geo_ger_glc_grk_urd_anl_chh_ben_fin_igb_tag_por_ind_jpn_knd_kor_hin_prs_swa_scr_sun_pol_owc_jav_mnd_eng_cic_fre_amr_krd_lit_mol_guj_qcu_ita_afr_rom_akn_tig_bul_heb_cze_bat_mcd_dgb_rus_ven_mly_tha_aeg_tml_moo_zul_aze_arw_slo_tur_tsn_vie_mlt_tsw_ses_yor	-0.86102632891898	-2.0824568962347	0.0400464667138042
491	hau_guj_akn_fre_tig_owc_anl_rus_aze_tur_bem_bat_lda_pol_alb_bsq_ben_chh_fbf_mnd_scr_rom_swa_hin_cic_bos_fin_tsw_swt_hun_por_gam_geo_urd_slo_mcd_grk_mlt_sod_lit_est_bam_jav_spa_ind_jpn_knd_kor_ctl_bul_ses_dut_mly_ita_heb_sun_cnt_krd_igb_ger_aeg_nor_ukr_mol_cze_qcu_glc_afr_swe_yor_amr_svk_amh_pan_mao_arw_dyu_prs_ven_tag_tha_wly_tml_zul_dgb_uzb_lat_eng_azi_moo_vie_sid_xho_tsn_ewe	-0.115128022826703	-0.271395927610582	0.786688048825942
492	mlt_bul_ven_glc_amh_amr_sid_slo_tur_aze_moo_tag_ses_spa_bos_bsq_ita_anl_zul_cnt_rom_nor_cic_swe_tsw_scr_fin_akn_xho_est_ctl_tig_geo_krd_guj_arw_lit_owc_sod_mcd_hun_yor_sun_ben_jav_jpn_knd_kor_eng_fre_swt_svk_mly_mol_heb_mao_mnd_urd_dyu_dut_hau_grk_pan_ger_lat_qcu_cze_alb_rus_lda_chh_pol_gam_afr_bat_hin_ewe_prs_bem_ind_tha_wly_tml_tsn_igb_azi_ukr_por_uzb_fbf_vie_aeg_swa_bam_dgb	-0.299193974723526	-0.707681680537214	0.480912712399345
493	mlt_slo_tsn_krd_anl_owc_amr_pol_tur_aze_bam_mly_ewe_grk_mcd_bsq_prs_chh_igb_mnd_ger_nor_ven_scr_dyu_lit_fin_yor_bem_hun_bul_aeg_geo_spa_rom_lat_ctl_gam_heb_swe_est_swt_mao_bos_ind_jpn_knd_kor_cze_por_cic_rus_sun_ben_sid_bat_cnt_pan_dgb_mol_amh_afr_ita_arw_ukr_qcu_alb_hin_urd_fbf_sod_dut_wly_fre_jav_eng_akn_svk_swa_tag_tha_tig_tml_moo_lda_azi_guj_glc_uzb_zul_vie_hau_ses_tsw_xho	-0.477943660722358	-1.13626227990884	0.258766338653048
494	sid_bos_tsn_alb_owc_amh_tig_rom_tur_aze_dyu_mly_bem_spa_glc_bsq_ben_chh_xho_mnd_nor_cze_fbf_svk_ewe_hin_fin_dgb_yor_est_por_sod_geo_prs_slo_lit_swe_mlt_wly_pan_hun_ses_sun_pol_bat_jpn_tml_kor_grk_ukr_swa_urd_jav_ger_anl_ind_cnt_guj_akn_dut_heb_arw_mcd_rus_afr_qcu_lat_scr_eng_zul_aeg_mol_gam_ita_mao_fre_moo_krd_bam_tag_tha_hau_knd_igb_tsw_uzb_bul_ctl_azi_ven_vie_amr_lda_cic_swt	0.264748358458189	0.624386819401861	0.533902346947556
495	anl_nor_dyu_arw_hau_aeg_mlt_ukr_uzb_azi_yor_mao_ven_bul_grk_bsq_lat_sod_dgb_mnd_rus_mol_swa_slo_ses_alb_fin_akn_zul_hun_ger_owc_geo_fre_mcd_por_ctl_chh_amh_ben_est_bem_bat_swe_ind_jpn_tml_kor_krd_prs_cic_glc_tag_urd_gam_mly_cnt_afr_swt_pan_tig_guj_bos_ita_dut_qcu_pol_lit_spa_xho_wly_rom_amr_svk_sun_cze_bam_scr_tsw_jav_tha_heb_knd_igb_moo_aze_eng_hin_tur_tsn_vie_sid_fbf_ewe_lda	-0.359079354436992	-0.850770746010085	0.39708190085767
496	aeg_bul_cic_pol_amh_mlt_tig_grk_uzb_aze_swt_ind_ven_alb_ukr_bsq_hin_owc_fbf_mnd_glc_ben_dyu_fre_dgb_spa_est_bem_zul_fin_swe_heb_geo_krd_bos_ger_afr_wly_sid_rus_hun_tsn_jav_nor_tag_jpn_tml_kor_pan_mol_ewe_svk_mao_guj_hau_bat_cnt_lit_lda_lat_anl_prs_arw_cze_ita_qcu_slo_por_urd_igb_amr_eng_sod_ctl_sun_dut_bam_scr_moo_mly_tha_gam_knd_yor_swa_tur_mcd_rom_azi_tsw_vie_chh_xho_ses_akn	0.367977976058175	0.868962010127998	0.387104965481503
497	owc_pan_dgb_mcd_aeg_anl_amh_lat_azi_aze_dyu_mao_xho_rus_cze_bsq_rom_amr_igb_mnd_krd_alb_tsw_urd_lda_spa_fin_bem_ven_est_afr_heb_geo_ctl_ben_prs_scr_sid_chh_nor_hun_tsn_ind_ukr_tag_jpn_knd_kor_svk_bul_cic_eng_sun_arw_hau_bat_cnt_fre_akn_bos_sod_por_ger_pol_slo_qcu_guj_mol_ita_zul_gam_lit_mlt_swe_jav_dut_moo_hin_yor_mly_tha_tig_tml_fbf_ewe_tur_glc_grk_uzb_ses_vie_wly_swa_swt_bam	-0.453098700807735	-1.0757830987397	0.284807225130875
498	owc_pol_fbf_ukr_aeg_wly_amh_fre_aze_azi_lda_ind_swa_krd_glc_bsq_mol_sod_yor_mnd_mcd_spa_dyu_rus_bam_lat_hun_igb_cic_est_eng_mlt_geo_pan_hin_ctl_afr_amr_anl_svk_fin_akn_sun_nor_tag_jpn_knd_kor_cze_lit_tsn_alb_mly_guj_chh_jav_cnt_arw_bem_dut_gam_slo_ita_urd_bos_qcu_por_prs_grk_tsw_hau_bul_tig_swe_mao_scr_ven_rom_zul_bat_tha_heb_tml_ewe_xho_uzb_ger_ben_tur_moo_vie_sid_dgb_ses_swt	-0.0176687511874411	-0.0416755463741656	0.966846691550033
499	chh_rom_ewe_ukr_sid_heb_wly_glc_aze_azi_swt_tag_igb_cze_ctl_bsq_svk_amr_zul_mnd_por_krd_dgb_urd_ven_prs_est_cic_yor_hun_nor_gam_geo_fre_dut_swe_ben_aeg_owc_mcd_fin_ses_mao_grk_mly_jpn_knd_kor_ita_ger_lda_eng_jav_scr_anl_bat_cnt_arw_tsn_bos_hau_pan_alb_mol_lit_qcu_afr_rus_pol_swa_sod_spa_tig_hin_sun_lat_tsw_guj_fbf_ind_tha_mlt_tml_dyu_bem_tur_bul_slo_uzb_xho_vie_amh_moo_bam_akn	-0.00920519990624867	-0.0216804445410214	0.982749311976413
500	gam_urd_tsn_rom_mlt_tig_amr_krd_tur_azi_tsw_mao_swa_pan_grk_bsq_ben_owc_ses_mnd_pol_ita_akn_svk_swt_ger_fin_bem_ven_est_spa_amh_geo_por_hin_cze_slo_sid_aeg_afr_hun_igb_ind_bos_mly_jpn_knd_kor_swe_mcd_yor_glc_tag_rus_chh_jav_cnt_prs_ewe_mol_hau_alb_bul_guj_lit_qcu_scr_nor_arw_lda_anl_ctl_heb_lat_sun_eng_zul_ukr_dyu_bat_tha_sod_tml_moo_dgb_uzb_dut_fre_aze_cic_vie_wly_bam_fbf_xho	0.72491193321022	1.72216662701543	0.0883636086209587
501	sod_pan_zul_urd_hau_mlt_amr_krd_azi_tur_xho_sun_moo_mol_mcd_bsq_pol_aeg_bem_cnt_eng_ukr_tsw_rus_igb_swe_hun_lda_ewe_fin_ben_chh_geo_nor_guj_afr_hin_heb_gam_lat_est_swa_ind_prs_bat_jpn_tml_kor_spa_alb_yor_svk_tag_ctl_anl_mly_mnd_scr_cic_slo_tig_arw_ger_dut_ita_qcu_fre_grk_por_swt_amh_bul_owc_bos_mao_rom_ven_glc_ses_jav_tha_wly_knd_akn_dyu_aze_cze_lit_uzb_tsn_vie_sid_fbf_dgb_bam	-0.408653038902985	-0.969178452804198	0.334969974305411
502	wly_glc_igb_pol_tig_heb_chh_cze_uzb_tur_akn_bat_ewe_ben_por_bsq_mol_gam_yor_mnd_ita_alb_swa_fre_moo_lit_hun_cic_dgb_est_pan_sod_geo_nor_bul_krd_rom_anl_amh_grk_fin_ses_mly_afr_mao_jpn_tml_kor_guj_hin_xho_eng_sun_dut_amr_ind_cnt_ukr_bem_lat_hau_mcd_ger_bos_urd_qcu_svk_rus_ctl_lda_sid_spa_aeg_slo_tag_arw_zul_swe_fbf_jav_tha_owc_knd_bam_tsn_azi_scr_prs_aze_dyu_vie_mlt_tsw_swt_ven	-0.103791195808315	-0.244737491990033	0.807198879739873
503	hau_guj_ewe_arw_chh_amh_heb_mol_aze_tur_zul_tag_bam_svk_eng_bsq_urd_owc_ven_mnd_ben_fre_akn_krd_bem_mcd_fin_swt_xho_est_bos_amr_geo_por_scr_bul_ger_tig_mlt_ukr_hun_lda_ind_ita_mao_jpn_knd_kor_dut_lat_ses_lit_jav_spa_sid_sun_cnt_ctl_tsn_afr_sod_swe_nor_rus_slo_qcu_cze_grk_alb_moo_wly_pol_aeg_rom_bat_hin_igb_glc_fbf_mly_tha_anl_tml_yor_tsw_uzb_pan_prs_azi_swa_vie_gam_dgb_cic_dyu	-0.698311321175796	-1.67376974857828	0.0975361706467488
504	sod_mol_moo_lit_anl_wly_chh_spa_aze_uzb_xho_mly_tsn_scr_pan_bsq_ukr_hau_bam_cnt_afr_svk_zul_slo_swa_lat_hun_bem_lda_est_glc_owc_geo_fre_ben_grk_ger_tig_gam_bul_fin_dgb_sun_nor_tag_jpn_knd_kor_ctl_prs_cic_mcd_ind_por_heb_mao_mnd_pol_yor_alb_sid_cze_rom_swe_dut_qcu_arw_urd_eng_akn_mlt_bos_amh_ita_bat_hin_igb_krd_ses_jav_tha_amr_tml_tsw_swt_tur_guj_rus_azi_dyu_vie_aeg_ewe_ven_fbf	0.0376475767926615	0.0886520025745858	0.929549105441574
505	heb_lat_yor_nor_amh_amr_wly_ben_azi_aze_xho_mly_dyu_scr_ctl_bsq_mcd_aeg_lda_mnd_alb_rus_akn_lit_bem_arw_fin_tsw_cic_hun_ita_hau_geo_ukr_por_pan_fre_tig_gam_svk_est_moo_sun_krd_jav_jpn_tml_kor_glc_swe_bam_cze_tag_afr_chh_bat_cnt_eng_ven_bos_anl_ger_urd_prs_bul_qcu_spa_dut_hin_ses_sid_pol_mlt_grk_mao_slo_igb_rom_ewe_ind_tha_sod_knd_dgb_swt_tur_mol_guj_uzb_zul_vie_owc_fbf_tsn_swa	-0.0582106078349099	-0.13713163497474	0.891223191740393
506	amr_bos_akn_urd_owc_sod_aeg_ukr_aze_azi_ewe_sun_lda_eng_spa_bsq_nor_tig_bam_cnt_guj_ger_zul_ita_swt_swe_fin_yor_cic_est_pan_amh_geo_lat_afr_bul_pol_chh_wly_svk_hun_moo_jav_alb_tag_jpn_tml_kor_prs_rom_igb_cze_bat_mol_gam_mly_mnd_scr_dgb_rus_mlt_por_fre_arw_ben_qcu_glc_ctl_mcd_ses_anl_krd_sid_hin_ind_slo_tsn_lit_swa_mao_tha_hau_knd_dyu_ven_uzb_dut_grk_tur_xho_vie_heb_bem_tsw_fbf	-0.0956299478950671	-0.225294130385217	0.822244792086227
507	amh_lit_ewe_rom_wly_tig_hau_bul_tur_aze_fbf_mao_yor_fre_eng_bsq_alb_heb_zul_mnd_ben_spa_igb_cze_bam_krd_hun_dyu_ven_fin_ctl_anl_geo_pol_mol_guj_rus_mlt_aeg_glc_est_swt_bat_nor_jav_jpn_tml_kor_por_svk_dgb_mcd_ind_afr_chh_sun_cnt_urd_akn_grk_sod_bos_hin_prs_slo_qcu_swe_dut_scr_xho_gam_ukr_amr_ger_mly_pan_tsn_arw_bem_tag_tha_owc_knd_ses_moo_uzb_lat_ita_azi_tsw_vie_sid_cic_swa_lda	-0.667485248688237	-1.59696627555576	0.113665723648437
508	sod_glc_tsn_eng_heb_amr_wly_rus_aze_tur_tsw_mao_lda_fre_por_bsq_pan_owc_dyu_cnt_bul_alb_moo_rom_swt_lit_est_bam_ewe_fin_ben_chh_geo_bos_dut_slo_spa_hau_aeg_arw_hun_xho_sun_ita_mly_jpn_knd_kor_svk_mcd_ven_afr_jav_ukr_amh_tag_mnd_ctl_yor_grk_mlt_scr_nor_urd_krd_qcu_cze_swe_lat_swa_gam_guj_tig_pol_bat_mol_dgb_hin_fbf_ind_tha_sid_tml_igb_akn_azi_ger_prs_uzb_ses_vie_anl_cic_zul_bem	0.0235035172664106	0.0553218269513891	0.956000749440021
509	anl_fre_ses_urd_heb_chh_owc_lat_tur_aze_moo_sun_akn_ger_ukr_bsq_mcd_aeg_tsn_cnt_eng_alb_tsw_ben_igb_arw_hun_dyu_bem_fin_guj_tig_geo_cze_ctl_rom_pan_gam_wly_spa_est_yor_jav_mol_tag_jpn_tml_kor_scr_glc_ven_slo_bat_afr_hau_mly_mnd_por_xho_bul_amh_swe_svk_lit_ita_qcu_nor_hin_krd_cic_mlt_grk_amr_rus_mao_pol_dgb_prs_lda_ind_tha_sod_knd_swt_ewe_uzb_dut_bos_azi_fbf_vie_sid_zul_bam_swa	0.0592108406716236	0.139300900508014	0.889513598631682
510	gam_alb_akn_ita_owc_anl_heb_guj_azi_aze_ses_ind_tsw_lit_lat_bsq_fre_chh_dyu_cnt_cze_mcd_moo_afr_fbf_ben_fin_yor_swt_est_pol_amh_geo_slo_mol_urd_nor_mlt_aeg_bos_hun_xho_mao_krd_bat_jpn_knd_kor_ukr_pan_lda_arw_jav_por_tig_mly_mnd_svk_zul_spa_sid_prs_ctl_bul_swe_qcu_rom_glc_dut_tsn_hau_rus_wly_eng_sun_grk_bam_ger_igb_tag_tha_amr_tml_cic_dgb_uzb_scr_hin_tur_bem_vie_sod_ewe_swa_ven	-0.943298476964415	-2.29425917877439	0.0240262693077008
511	chh_cze_ewe_mol_mlt_aeg_owc_guj_tur_aze_yor_tag_ses_krd_scr_bsq_pan_sod_tsn_mnd_por_dut_fbf_prs_akn_glc_est_igb_swa_hun_pol_wly_geo_lat_svk_hin_eng_anl_amr_swe_fin_dyu_jav_ctl_ind_jpn_knd_kor_grk_rom_ven_mcd_mly_arw_hau_bat_cnt_ben_dgb_rus_sid_spa_alb_lit_nor_qcu_slo_bul_afr_zul_gam_bos_amh_ita_sun_ger_cic_ukr_moo_mao_tha_heb_tml_lda_tsw_uzb_urd_fre_azi_bam_vie_tig_swt_bem_xho	-0.5053985910225	-1.20357413290194	0.23180892531646
512	tig_spa_swa_lit_mlt_owc_hau_afr_aze_azi_yor_jav_ven_grk_rus_bsq_rom_heb_dgb_cnt_pol_pan_igb_ger_tsw_mcd_hun_xho_bam_fin_ctl_gam_geo_urd_arw_alb_slo_chh_wly_bul_est_lda_ind_ukr_mao_jpn_tml_kor_svk_scr_ewe_por_mly_fre_aeg_tag_mnd_eng_cic_swe_anl_nor_dut_krd_cze_qcu_ben_bos_ita_fbf_sid_lat_amh_prs_sun_guj_bem_mol_dyu_bat_tha_amr_knd_tsn_akn_uzb_hin_glc_tur_moo_vie_sod_zul_swt_ses	0.449821700011235	1.06020992115077	0.291794830349963
513	gam_lat_yor_arw_anl_aeg_sod_ukr_azi_tur_dyu_bat_ses_pol_krd_bsq_grk_wly_bam_mnd_afr_bul_ewe_glc_lda_eng_est_xho_ven_fin_ben_chh_geo_rus_pan_cze_nor_mlt_amh_alb_hun_dgb_mao_lit_mly_jpn_tml_kor_bos_rom_igb_spa_sun_por_tig_ind_cnt_slo_bem_urd_sid_hin_svk_ger_prs_qcu_ita_swe_mcd_cic_owc_fre_heb_ctl_jav_dut_akn_scr_swa_tag_tha_hau_knd_zul_fbf_aze_guj_mol_uzb_tsw_vie_amr_tsn_swt_moo	-0.296405599559314	-0.700928779047594	0.485097551310399
514	anl_arw_yor_ita_sod_amh_chh_rom_aze_uzb_tsw_sun_moo_alb_swe_bsq_lat_aeg_igb_mnd_slo_guj_ses_afr_dyu_rus_fin_dgb_cic_hun_ctl_owc_geo_bul_hin_pol_grk_heb_sid_mol_est_ewe_tag_svk_mao_jpn_knd_kor_urd_por_lda_glc_bat_lit_amr_mly_cnt_krd_swt_scr_mlt_ben_pan_prs_fre_qcu_eng_cze_ukr_swa_wly_spa_hau_dut_ind_bos_xho_ger_fbf_jav_tha_gam_tml_akn_bam_tur_nor_mcd_azi_zul_vie_tig_tsn_ven_bem	-0.0498566166361097	-0.117406094509305	0.906791442486514
515	wly_guj_bam_pol_anl_mlt_gam_prs_azi_aze_yor_jav_lda_urd_pan_bsq_lat_chh_swa_mnd_fre_nor_cic_mol_fbf_scr_est_ewe_swt_hun_eng_heb_geo_swe_bul_svk_bos_sod_owc_ger_fin_ses_tag_hin_mao_jpn_tml_kor_lit_glc_tsn_afr_ind_cze_amh_sun_cnt_rom_dgb_spa_hau_arw_ctl_krd_alb_qcu_dut_grk_mcd_bem_tig_ukr_aeg_ben_bat_rus_tsw_slo_zul_mly_tha_amr_knd_dyu_ven_tur_ita_por_uzb_moo_vie_sid_igb_akn_xho	-0.306501825909656	-0.72568214864805	0.469855884877196
516	hau_nor_fbf_fre_tig_sid_amr_cze_aze_uzb_bem_sun_zul_arw_ger_bsq_rus_mlt_dyu_mnd_alb_pan_ewe_pol_lda_ukr_est_igb_xho_hun_prs_anl_geo_mcd_bul_lit_svk_heb_wly_lat_fin_akn_bat_hin_jav_jpn_tml_kor_guj_swe_moo_krd_tag_ctl_aeg_ind_cnt_bos_ven_scr_owc_glc_spa_eng_rom_qcu_grk_ita_por_yor_amh_dut_gam_mol_mly_ben_tsn_afr_dgb_mao_tha_sod_knd_swa_tsw_azi_slo_urd_tur_cic_vie_chh_ses_bam_swt	-0.885099617924171	-2.14162551125907	0.0348371782471702
517	hau_hin_bem_spa_amr_gam_sid_alb_uzb_azi_dyu_mao_akn_prs_pan_bsq_urd_amh_ses_mnd_mcd_krd_ewe_rus_bam_svk_fin_moo_cic_est_dut_mlt_geo_ita_guj_mol_grk_aeg_sod_scr_hun_tsn_mly_ukr_jav_jpn_knd_kor_glc_rom_tsw_lit_ind_nor_heb_sun_cnt_eng_dgb_cze_chh_swe_pol_ben_lat_qcu_slo_bul_ctl_igb_anl_ger_owc_por_tag_afr_swa_fre_xho_bat_tha_wly_tml_yor_zul_aze_arw_bos_tur_fbf_vie_tig_swt_ven_lda	0.168879027290688	0.397612752988419	0.691826830132645
518	amr_bul_bem_svk_wly_anl_owc_guj_uzb_aze_bam_ind_swa_bos_rus_bsq_prs_sod_tsn_mnd_pan_fre_tsw_ukr_ewe_lit_hun_igb_ven_fin_por_tig_geo_mol_afr_hin_arw_hau_heb_slo_est_cic_mao_scr_sun_jpn_knd_kor_dut_lat_akn_glc_mly_krd_gam_tag_cnt_ita_lda_mcd_chh_grk_eng_urd_cze_qcu_rom_ger_ctl_dyu_amh_swe_mlt_alb_bat_nor_dgb_spa_xho_jav_tha_sid_tml_ses_fbf_azi_ben_pol_tur_moo_vie_aeg_swt_yor_zul	-0.811464490678767	-1.95452378131513	0.0536427606920497
519	owc_mol_zul_pol_anl_chh_tig_ita_azi_uzb_tsn_ind_dgb_grk_mcd_bsq_svk_wly_xho_mnd_lat_slo_akn_pan_tsw_rus_est_lda_igb_hun_ctl_aeg_geo_swe_ben_afr_urd_sid_sod_rom_fin_bam_mao_guj_sun_jpn_knd_kor_cze_krd_ven_arw_jav_spa_heb_bat_cnt_hin_fbf_bos_amh_glc_prs_ukr_alb_qcu_bul_scr_dut_ses_hau_por_gam_eng_mly_lit_cic_fre_swa_tag_tha_amr_tml_swt_moo_aze_ger_nor_tur_dyu_vie_mlt_yor_bem_ewe	-0.194537166744621	-0.459124736460248	0.647215918164228
520	anl_spa_fbf_alb_sid_chh_aeg_guj_uzb_azi_dgb_jav_moo_ctl_pol_bsq_swe_sod_dyu_mnd_bul_ger_swt_fre_lda_afr_hun_cic_tsw_est_bos_heb_geo_ukr_mol_cze_prs_tig_amh_arw_fin_bam_mao_lit_mly_jpn_knd_kor_urd_hin_ewe_glc_ind_slo_hau_sun_cnt_ita_igb_rom_owc_svk_pan_eng_grk_qcu_nor_rus_mcd_ses_wly_krd_gam_scr_tag_dut_yor_lat_swa_bat_tha_mlt_tml_zul_xho_tur_ben_por_aze_ven_vie_amr_akn_bem_tsn	-0.811117927536797	-1.95421199236618	0.0536801775496888
521	mlt_svk_zul_krd_sid_wly_sod_pol_azi_aze_moo_tag_ses_bul_ben_bsq_afr_gam_swa_mnd_ita_arw_ewe_eng_tsw_ger_hun_ven_bam_est_rus_chh_geo_spa_scr_alb_lit_heb_anl_swe_fin_igb_mly_rom_bat_jpn_tml_kor_fre_dut_fbf_mol_sun_glc_amh_jav_cnt_guj_swt_bos_tig_hin_prs_lat_por_qcu_urd_nor_mcd_tsn_hau_cze_amr_slo_ind_ctl_yor_pan_akn_mao_tha_aeg_knd_cic_bem_tur_ukr_grk_uzb_dyu_vie_owc_lda_xho_dgb	-0.255352222116544	-0.603168769307347	0.547864618219004
522	chh_grk_swa_ben_tig_mlt_sid_rom_azi_uzb_tsw_jav_yor_swe_cze_bsq_mcd_amr_dgb_cnt_bul_hin_moo_urd_ven_afr_hun_akn_dyu_est_guj_aeg_geo_scr_prs_nor_mol_wly_hau_pan_fin_bam_ind_arw_mao_jpn_tml_kor_lit_svk_zul_eng_tag_ukr_anl_bat_mnd_bos_cic_krd_owc_lat_fre_rus_ctl_qcu_glc_por_alb_lda_gam_dut_amh_ita_mly_pol_igb_spa_ewe_sun_tha_heb_knd_xho_fbf_aze_slo_ger_tur_swt_vie_sod_ses_tsn_bem	-0.0126031414893627	-0.029670588829895	0.976393348518725
523	hau_dut_fbf_spa_aeg_sod_sid_prs_tur_uzb_dgb_ind_yor_urd_lit_bsq_ukr_heb_moo_mnd_fre_cze_swt_ben_akn_bul_fin_swa_tsn_est_hin_amr_geo_guj_slo_mcd_grk_gam_amh_pan_hun_tsw_jav_glc_mao_jpn_tml_kor_ctl_scr_lda_svk_tag_mol_owc_bat_cnt_ger_ven_por_wly_lat_arw_krd_swe_qcu_afr_pol_ita_cic_chh_rus_mlt_alb_mly_nor_ses_rom_bam_sun_tha_tig_knd_bem_zul_aze_bos_eng_azi_ewe_vie_anl_igb_dyu_xho	-0.54321679023015	-1.29401065469857	0.198866032607722
524	chh_bul_akn_swe_mlt_amh_tig_mcd_tur_uzb_ewe_ind_tsw_hin_arw_bsq_ben_heb_cic_cnt_ita_bos_lda_prs_yor_eng_est_ven_tsn_hun_pol_sid_geo_svk_por_dut_ukr_sod_aeg_alb_fin_ses_bat_ger_jav_jpn_knd_kor_grk_guj_dyu_slo_tag_nor_amr_mly_mnd_krd_zul_lat_wly_pan_spa_fre_lit_qcu_cze_rom_ctl_bem_hau_urd_anl_scr_sun_rus_igb_mol_moo_mao_tha_gam_tml_bam_xho_azi_glc_afr_aze_fbf_vie_owc_dgb_swt_swa	0.294783707091089	0.693954643368287	0.489440445130604
525	mlt_ben_moo_mcd_amh_sid_tig_lat_tur_aze_bam_ind_swt_fre_urd_bsq_mol_owc_cic_cnt_prs_slo_igb_rom_ewe_ger_est_xho_tsn_hun_bul_sod_geo_pan_swe_por_ctl_anl_gam_dut_fin_tsw_mao_eng_tag_jpn_knd_kor_ita_rus_dgb_spa_sun_guj_chh_bat_mnd_hin_zul_pol_aeg_alb_nor_arw_krd_qcu_scr_lit_afr_dyu_wly_glc_hau_cze_mly_ukr_akn_svk_ses_jav_tha_amr_tml_bem_swa_azi_grk_bos_uzb_ven_vie_heb_fbf_lda_yor	-0.377268822736584	-0.894808777233265	0.37319935393595
526	gam_ctl_xho_dut_owc_hau_sid_eng_uzb_aze_lda_jav_igb_scr_ben_bsq_mcd_aeg_tsn_mnd_grk_ukr_ewe_spa_yor_pan_est_ses_cic_fin_por_heb_geo_lat_nor_arw_alb_tig_amr_slo_hun_tsw_mao_bos_sun_jpn_knd_kor_rom_svk_swt_prs_ind_fre_chh_tag_cnt_afr_bam_krd_sod_swe_rus_cze_ita_qcu_urd_mol_ger_ven_mlt_guj_wly_lit_mly_hin_dyu_pol_bem_bat_tha_amh_tml_moo_fbf_azi_glc_bul_tur_akn_vie_anl_zul_swa_dgb	-0.465917498226494	-1.10649251345128	0.271367361391209
527	mlt_bul_ven_guj_chh_owc_anl_mol_tur_uzb_igb_sun_yor_por_bos_bsq_arw_hau_fbf_mnd_grk_afr_moo_dut_dgb_ger_fin_bam_zul_hun_lit_sid_geo_ita_spa_slo_rom_aeg_heb_krd_est_swt_mao_eng_bat_jpn_knd_kor_urd_mcd_akn_ben_jav_pan_tig_tag_cnt_alb_dyu_pol_wly_nor_fre_cze_scr_qcu_ctl_hin_swe_tsn_sod_ukr_gam_prs_mly_glc_cic_rus_tsw_ind_tha_amr_tml_ses_xho_aze_svk_lat_azi_bem_vie_amh_swa_lda_ewe	-0.850297654698975	-2.05049601414123	0.0431301527086365
528	heb_rus_ven_cze_sod_tig_hau_por_tur_aze_moo_sun_dyu_prs_grk_bsq_fre_owc_dgb_cnt_nor_pan_zul_lat_ewe_eng_hun_swt_swa_est_swe_anl_geo_rom_ukr_mcd_ger_mlt_aeg_ita_fin_xho_jav_hin_ind_jpn_tml_kor_krd_slo_fbf_pol_bat_spa_amh_mao_mnd_urd_ses_arw_sid_bul_bos_scr_glc_qcu_ctl_alb_lit_bam_gam_ben_chh_mol_tag_dut_lda_afr_akn_mly_tha_amr_knd_tsn_yor_uzb_svk_guj_azi_igb_vie_wly_bem_tsw_cic	-1.01324819772371	-2.46126896513491	0.0156888559422147
529	owc_lat_fbf_svk_sid_heb_tig_alb_azi_uzb_dgb_tag_moo_mol_prs_bsq_bul_mlt_swt_cnt_ger_mcd_xho_bos_cic_fre_fin_bam_zul_est_ukr_aeg_geo_cze_grk_rom_ben_amr_anl_slo_hun_swa_mao_urd_jav_jpn_tml_kor_rus_pol_ven_eng_ind_swe_gam_mly_mnd_ita_lda_dut_chh_nor_pan_krd_spa_qcu_por_ctl_afr_igb_hau_lit_sod_guj_sun_scr_dyu_glc_yor_bat_tha_wly_knd_tsw_tsn_aze_arw_hin_tur_ses_vie_amh_akn_bem_ewe	-0.790597393101873	-1.90317352749482	0.0601108595029517
530	mlt_urd_dgb_mol_sid_anl_amr_dut_azi_tur_ven_bat_yor_scr_pan_bsq_ben_heb_fbf_mnd_ita_mcd_ses_arw_zul_alb_fin_xho_igb_hun_spa_tig_geo_krd_eng_glc_ger_amh_wly_grk_est_tsw_jav_rom_ind_jpn_tml_kor_cze_hin_tsn_afr_sun_guj_owc_mly_cnt_bos_dyu_nor_hau_swe_ctl_lit_prs_qcu_rus_lat_pol_ewe_gam_ukr_chh_bul_mao_fre_moo_svk_bem_tag_tha_aeg_knd_bam_akn_uzb_slo_por_aze_swa_vie_sod_swt_cic_lda	-0.713800587455241	-1.70866800532933	0.0908479722178562
531	heb_fre_cic_nor_anl_chh_mlt_alb_uzb_azi_ewe_tag_tsw_hin_scr_bsq_urd_amr_yor_cnt_afr_bos_dgb_cze_xho_swe_hun_zul_swa_est_grk_owc_geo_ger_guj_slo_ben_gam_aeg_bul_fin_bam_mao_mcd_jav_jpn_knd_kor_rus_svk_akn_pol_ind_dut_amh_sun_mnd_pan_lda_prs_hau_eng_arw_glc_krd_qcu_spa_lit_ukr_swt_sid_por_sod_rom_bat_ita_tsn_ctl_fbf_mly_tha_wly_tml_bem_igb_tur_lat_mol_aze_ses_vie_tig_ven_dyu_moo	-0.736487688475409	-1.7740277867289	0.0793314191963027
532	sid_glc_ewe_hin_amh_gam_aeg_arw_uzb_aze_tsw_mly_moo_krd_mol_bsq_nor_hau_ven_cnt_alb_ita_yor_pol_bam_spa_hun_fbf_dgb_fin_prs_wly_geo_bos_ben_svk_pan_anl_tig_swe_est_bem_bat_lat_mao_jpn_knd_kor_ger_ukr_cic_rus_ind_cze_owc_jav_mnd_eng_swt_ctl_chh_dut_fre_guj_grk_qcu_lit_bul_rom_xho_heb_afr_amr_mcd_sun_slo_zul_por_dyu_tag_tha_mlt_tml_swa_ses_tur_scr_urd_azi_tsn_vie_sod_igb_lda_akn	-0.804979372264475	-1.94416640428232	0.0548976220456432
533	owc_grk_ewe_dut_anl_aeg_mlt_fre_azi_aze_bam_tag_tsw_rus_bul_bsq_arw_tig_xho_cnt_svk_mol_yor_scr_tsn_krd_est_ses_bem_fin_por_heb_geo_lat_alb_cze_guj_amh_sod_rom_hun_ven_mly_swe_jav_jpn_knd_kor_pan_glc_swt_urd_ind_eng_amr_bat_mnd_prs_akn_ctl_chh_lit_slo_ben_ita_qcu_ger_spa_hin_cic_wly_mcd_sid_pol_mao_bos_dyu_nor_dgb_sun_tha_hau_tml_swa_zul_tur_afr_ukr_uzb_lda_vie_gam_igb_moo_fbf	-0.397462589922088	-0.942452797911021	0.348402674517632
534	heb_cze_ewe_ger_sod_hau_gam_scr_aze_tur_bem_bat_yor_rus_spa_bsq_slo_mlt_dyu_mnd_dut_afr_akn_urd_fbf_mol_hun_igb_dgb_fin_rom_anl_geo_guj_nor_mcd_ben_tig_owc_ctl_est_bam_mly_grk_jav_jpn_tml_kor_swe_alb_zul_bul_mao_prs_wly_ind_cnt_lat_cic_por_amh_ita_fre_bos_ukr_qcu_arw_svk_pol_xho_aeg_pan_amr_lit_tag_krd_tsn_eng_swa_sun_tha_chh_knd_ses_lda_uzb_hin_glc_azi_tsw_vie_sid_swt_ven_moo	0.0551767787010343	0.130014577989236	0.896835694713076
535	wly_ita_igb_ctl_tig_aeg_gam_svk_azi_uzb_ven_jav_moo_ukr_arw_bsq_eng_amr_bem_mnd_grk_pol_cic_rus_dgb_ger_hun_swt_ses_est_fre_sid_geo_mcd_bul_bos_afr_owc_amh_glc_fin_akn_sun_prs_tag_jpn_knd_kor_lit_por_lda_dut_ind_cze_hau_bat_cnt_mol_swa_ben_anl_pan_nor_urd_spa_qcu_hin_guj_rom_zul_sod_alb_chh_scr_mao_swe_tsw_krd_bam_mly_tha_heb_tml_xho_tsn_aze_slo_lat_tur_fbf_vie_mlt_dyu_ewe_yor	-0.292970606316431	-0.692946234969034	0.490070151147428
536	chh_spa_ses_pol_heb_anl_owc_por_tur_aze_akn_jav_bam_lit_glc_bsq_ctl_sod_yor_mnd_cze_arw_igb_lat_swt_rom_est_moo_zul_hun_eng_wly_geo_scr_swe_grk_mol_amh_aeg_prs_fin_xho_ind_svk_mly_jpn_tml_kor_guj_alb_tsw_rus_bat_urd_sid_mao_cnt_krd_cic_ger_gam_ukr_fre_ita_dut_qcu_afr_bos_mcd_bem_hau_ben_tig_slo_sun_nor_fbf_hin_dyu_tag_tha_mlt_knd_dgb_ewe_azi_bul_pan_uzb_swa_vie_amr_tsn_ven_lda	-0.57854153902113	-1.38016936536836	0.170843241662384
537	amr_grk_zul_eng_chh_aeg_mlt_mol_tur_uzb_swa_tag_ewe_krd_bul_bsq_nor_tig_swt_mnd_cze_pol_yor_guj_bem_ben_fin_tsn_dgb_hun_urd_gam_geo_hin_por_alb_fre_sid_amh_dut_est_igb_jav_rus_sun_jpn_knd_kor_spa_ukr_moo_scr_mao_afr_hau_bat_cnt_bos_ses_lat_owc_arw_pan_svk_ita_qcu_rom_lit_ctl_tsw_heb_swe_anl_mcd_ind_glc_fbf_prs_cic_mly_tha_sod_tml_bam_dyu_aze_slo_ger_azi_akn_vie_wly_xho_ven_lda	-0.124487922184461	-0.293399764247774	0.769870332003067
538	owc_mol_bam_grk_tig_gam_sod_guj_tur_uzb_lda_mao_igb_pol_ita_bsq_cze_sid_tsn_cnt_urd_svk_swa_ukr_akn_krd_est_zul_ven_hun_afr_mlt_geo_rom_rus_spa_swe_wly_amr_fre_fin_tsw_mly_pan_sun_jpn_knd_kor_eng_bul_xho_lat_jav_scr_anl_bat_mnd_nor_moo_lit_hau_hin_dut_ben_slo_qcu_arw_prs_bos_yor_chh_por_aeg_ctl_tag_ger_dyu_alb_swt_ind_tha_heb_tml_fbf_ses_azi_glc_mcd_aze_bem_vie_amh_cic_dgb_ewe	-0.141231294738611	-0.332819463881587	0.740019651319567
539	aeg_pan_bam_slo_wly_mlt_anl_urd_azi_tur_xho_tag_cic_spa_lit_bsq_guj_hau_ven_cnt_arw_eng_zul_ger_tsw_nor_fin_akn_dgb_hun_mcd_amh_geo_glc_bul_dut_ctl_sod_chh_afr_est_ses_ind_scr_mly_jpn_knd_kor_krd_rom_bem_grk_jav_ita_heb_sun_mnd_bos_swa_ben_owc_ukr_fre_swe_por_qcu_mol_alb_pol_moo_gam_prs_sid_cze_mao_rus_dyu_hin_fbf_bat_tha_amr_tml_lda_igb_aze_lat_svk_uzb_swt_vie_tig_ewe_tsn_yor	-0.734088144151797	-1.76367820205852	0.0810703167017054
540	sid_grk_igb_bos_gam_amr_chh_slo_azi_uzb_lda_tag_bem_urd_pol_bsq_ctl_hau_bam_mnd_afr_por_dyu_hin_zul_ben_fin_dgb_fbf_est_nor_mlt_geo_glc_arw_eng_guj_owc_wly_ukr_hun_moo_mly_rus_mao_jpn_knd_kor_bul_cze_ses_lat_jav_mol_aeg_ind_cnt_ita_swt_spa_amh_pan_svk_prs_fre_qcu_krd_alb_mcd_cic_tig_swe_sod_scr_bat_ger_akn_dut_tsw_sun_tha_heb_tml_yor_swa_tur_rom_lit_aze_tsn_vie_anl_xho_ven_ewe	-0.264716754985215	-0.626151238890694	0.532749570069055
541	owc_hin_ewe_afr_heb_sod_mlt_urd_tur_aze_cic_bat_xho_guj_glc_bsq_spa_tig_moo_cnt_arw_scr_yor_fre_lda_lat_est_tsn_ses_hun_prs_amr_geo_mcd_ita_ctl_bos_wly_chh_pan_fin_zul_sun_pol_ind_jpn_knd_kor_mol_swe_fbf_slo_mly_svk_gam_tag_mnd_lit_swt_grk_amh_eng_rom_dut_ger_qcu_ukr_ben_cze_swa_sid_por_hau_nor_jav_bul_bem_rus_dyu_mao_tha_anl_tml_igb_tsw_azi_alb_krd_uzb_akn_vie_aeg_bam_dgb_ven	-0.791217367106628	-1.90309224642454	0.0601215970616761
542	owc_hin_tsn_urd_amr_mlt_sid_guj_aze_azi_swt_ind_bam_bos_krd_bsq_prs_amh_xho_cnt_glc_fre_fbf_grk_akn_ukr_est_cic_lda_hun_cze_chh_geo_pol_nor_dut_ita_tig_anl_mol_fin_yor_mao_mcd_bat_jpn_knd_kor_bul_por_swa_eng_sun_svk_sod_mly_mnd_spa_tsw_scr_aeg_swe_ctl_rom_afr_qcu_ger_alb_lit_igb_hau_rus_heb_pan_tag_arw_ses_ben_moo_jav_tha_wly_tml_ven_bem_tur_lat_slo_uzb_dgb_vie_gam_ewe_dyu_zul	0.450229576221877	1.06202489715329	0.290974484047197
543	amh_prs_cic_arw_chh_amr_hau_bos_uzb_azi_bam_bat_dyu_lat_slo_bsq_scr_gam_bem_mnd_urd_rus_akn_alb_swt_ben_est_xho_tsw_fin_afr_anl_geo_krd_nor_rom_ita_wly_heb_pol_hun_igb_mao_ger_sun_jpn_knd_kor_fre_bul_ewe_dut_jav_ctl_tig_mly_cnt_swe_fbf_por_owc_lit_cze_pan_mcd_qcu_glc_guj_spa_ven_sid_svk_mlt_grk_tag_mol_tsn_ukr_moo_ind_tha_sod_tml_yor_dgb_aze_eng_hin_tur_swa_vie_aeg_ses_zul_lda	-0.465193546921399	-1.10510509503145	0.27196487574697
544	gam_alb_bem_svk_tig_mlt_hau_cze_azi_aze_zul_ind_swt_arw_rus_bsq_prs_wly_tsn_cnt_bos_krd_fbf_urd_cic_nor_fin_ewe_igb_hun_mcd_chh_geo_pan_dut_slo_ctl_sid_aeg_afr_est_xho_mao_lat_sun_jpn_tml_kor_bul_scr_ven_glc_bat_eng_anl_mly_mnd_pol_swa_ger_sod_rom_grk_spa_swe_qcu_ukr_ben_ita_yor_amr_fre_heb_por_tag_mol_tsw_lit_moo_jav_tha_amh_knd_akn_ses_tur_guj_hin_uzb_bam_vie_owc_dyu_lda_dgb	0.477297952233912	1.12477939343636	0.263577160612625
545	heb_glc_swa_alb_gam_amr_tig_swe_tur_uzb_akn_mao_cic_mcd_prs_bsq_por_owc_zul_mnd_nor_bos_fbf_guj_xho_cze_fin_bem_dgb_hun_eng_sid_geo_fre_bul_slo_hin_chh_mlt_spa_est_bam_ind_rom_mly_jpn_tml_kor_arw_scr_lda_ben_sun_pol_aeg_jav_cnt_mol_igb_ctl_wly_urd_grk_rus_ger_qcu_lat_ita_svk_ewe_sod_pan_amh_afr_bat_ukr_tsn_lit_yor_tag_tha_anl_knd_ven_dyu_azi_dut_krd_aze_swt_vie_hau_ses_moo_tsw	-0.738559473221012	-1.77850473917104	0.078588826636094
546	amh_svk_lda_nor_chh_amr_gam_spa_azi_tur_bem_bat_zul_prs_lat_bsq_por_heb_dyu_cnt_ger_bos_ewe_pan_fbf_swe_hun_akn_swa_est_ukr_sid_geo_fre_eng_pol_afr_sod_wly_guj_fin_ses_ind_rom_jav_jpn_tml_kor_dut_ctl_moo_arw_mao_lit_hau_tag_mnd_ben_swt_slo_tig_scr_mol_ita_rus_qcu_grk_cze_alb_yor_mlt_krd_anl_bul_sun_glc_ven_mcd_tsn_mly_tha_owc_knd_xho_dgb_uzb_hin_urd_aze_bam_vie_aeg_igb_tsw_cic	-0.306922894335339	-0.726283488364653	0.469488990747734
547	tig_pan_xho_grk_sod_sid_wly_glc_azi_uzb_ven_jav_dyu_por_pol_bsq_lit_heb_swa_mnd_ctl_rom_zul_prs_dgb_afr_fin_lda_igb_hun_bul_amr_geo_arw_hin_alb_slo_amh_hau_swe_est_tsn_mao_ukr_bat_jpn_knd_kor_mcd_rus_bam_bos_ind_nor_aeg_mly_cnt_ben_yor_ger_owc_cze_krd_urd_mol_qcu_svk_eng_ita_tsw_chh_guj_mlt_lat_sun_dut_ewe_scr_ses_tag_tha_gam_tml_bem_akn_aze_fre_spa_tur_swt_vie_anl_cic_moo_fbf	-0.314116688555912	-0.743167087863753	0.45925378065097
548	hau_pan_bem_bul_gam_aeg_chh_urd_tur_aze_ewe_mao_xho_ctl_fre_bsq_alb_amh_bam_mnd_glc_arw_akn_mcd_lda_ita_fin_ses_swa_hun_lat_tig_geo_swe_mol_krd_guj_amr_heb_rom_est_tsw_sun_grk_ind_jpn_knd_kor_pol_prs_zul_scr_jav_svk_owc_bat_cnt_spa_dyu_cze_sid_por_bos_afr_nor_qcu_hin_rus_dut_moo_mlt_lit_wly_eng_tag_ukr_cic_ger_swt_mly_tha_anl_tml_igb_tsn_azi_slo_ben_uzb_ven_vie_sod_yor_dgb_fbf	-1.46613819327893	-3.70179498790157	0.000362671159996527
549	mlt_por_ses_afr_tig_wly_amr_ukr_uzb_azi_tsw_ind_ewe_hin_lit_bsq_bul_chh_zul_cnt_rus_pan_moo_ben_dgb_ctl_hun_dyu_xho_fin_rom_gam_geo_prs_cze_krd_pol_aeg_hau_guj_est_yor_jav_mol_mly_jpn_knd_kor_grk_glc_swa_nor_mao_slo_sid_bat_mnd_eng_ven_swe_sod_mcd_svk_scr_bos_qcu_lat_alb_ita_swt_anl_spa_amh_urd_sun_arw_igb_ger_lda_tag_tha_owc_tml_tsn_fbf_aze_dut_fre_tur_cic_vie_heb_bem_bam_akn	-0.769283774501776	-1.85786244573002	0.0663524607579878
550	aeg_swe_lda_arw_amr_gam_wly_pol_uzb_tur_igb_bat_moo_lat_svk_bsq_por_hau_tsw_cnt_guj_eng_dgb_spa_swt_alb_fin_ses_tsn_hun_ctl_anl_geo_mcd_dut_slo_ben_sid_mlt_ger_est_dyu_mly_lit_jav_jpn_tml_kor_bos_ukr_cic_bul_sun_afr_chh_mao_mnd_ita_swa_prs_tig_mol_krd_glc_scr_qcu_grk_rus_nor_bam_amh_pan_heb_urd_tag_cze_ven_hin_akn_ind_tha_owc_knd_yor_fbf_aze_rom_fre_azi_zul_vie_sod_bem_xho_ewe	-0.0357728672725064	-0.0842444226055197	0.933043180942903
551	anl_mcd_ven_por_sid_tig_wly_cze_aze_azi_igb_sun_akn_guj_spa_bsq_lat_amh_xho_cnt_arw_ben_bem_bul_ses_pol_fin_lda_swt_hun_krd_hau_geo_svk_ukr_rus_dut_chh_amr_ger_est_moo_mly_afr_ind_jpn_knd_kor_eng_bos_swa_mol_jav_hin_heb_mao_mnd_pan_zul_swe_mlt_lit_ita_ctl_prs_qcu_urd_fre_nor_dgb_owc_glc_aeg_slo_bat_scr_tsw_rom_ewe_tag_tha_gam_tml_tsn_dyu_tur_alb_grk_uzb_yor_vie_sod_cic_fbf_bam	0.143031616329258	0.336763903653458	0.737053647164365
552	amr_pol_ses_ben_aeg_tig_sid_fre_uzb_azi_swa_sun_akn_cze_por_bsq_afr_anl_yor_mnd_nor_svk_ven_arw_dgb_alb_est_moo_bem_hun_eng_gam_geo_lit_glc_ita_bos_sod_wly_ukr_fin_fbf_jav_dut_tag_jpn_knd_kor_slo_ctl_cic_pan_mly_mol_heb_mao_cnt_spa_ewe_grk_hau_swe_hin_rus_urd_qcu_prs_scr_ger_tsw_owc_rom_mlt_guj_ind_bul_igb_mcd_dyu_bat_tha_chh_tml_zul_bam_aze_krd_lat_tur_tsn_vie_amh_swt_lda_xho	0.388451006099736	0.91466706538696	0.362731876670639
553	anl_afr_lda_ita_sod_gam_mlt_rom_tur_aze_moo_tag_swt_lit_bul_bsq_pan_owc_ses_cnt_hin_scr_bem_svk_xho_ukr_hun_zul_dyu_est_mcd_sid_geo_prs_eng_dut_pol_amr_tig_lat_fin_ewe_jav_cze_mao_jpn_tml_kor_fre_alb_igb_mol_ind_krd_amh_sun_mnd_por_ven_grk_aeg_ctl_arw_glc_spa_qcu_rus_urd_guj_akn_hau_bos_chh_nor_mly_slo_cic_ben_fbf_bat_tha_heb_knd_swa_tsw_uzb_ger_swe_azi_dgb_vie_wly_bam_tsn_yor	-0.0612985961058672	-0.144511372138391	0.885409385890566
554	wly_cze_swa_mcd_anl_mlt_heb_bos_azi_tur_lda_mao_ewe_rom_hin_bsq_glc_owc_swt_cnt_krd_pan_tsn_lat_dyu_arw_fin_xho_yor_hun_rus_chh_geo_spa_mol_afr_nor_gam_amr_prs_est_tsw_ind_ben_mly_jpn_tml_kor_pol_ita_ses_guj_tag_eng_sod_jav_mnd_scr_bam_lit_hau_urd_dut_ger_ukr_qcu_por_fre_grk_moo_aeg_ctl_tig_slo_bat_bul_zul_swe_cic_sun_tha_sid_knd_dgb_igb_aze_alb_svk_uzb_fbf_vie_amh_ven_bem_akn	0.0423762599041333	0.0997914167006439	0.920724723107088
555	gam_ger_tsn_cze_amr_tig_amh_scr_uzb_tur_yor_sun_lda_ben_urd_bsq_alb_heb_bem_mnd_prs_ukr_igb_dut_dyu_eng_est_xho_tsw_fin_svk_sid_geo_ita_mol_pan_swe_mlt_hau_ctl_hun_akn_mly_krd_bat_jpn_knd_kor_nor_fre_ses_grk_mao_lat_wly_tag_cnt_slo_bam_spa_sod_bos_lit_hin_rom_qcu_mcd_rus_glc_cic_aeg_bul_anl_guj_jav_por_swa_pol_moo_ind_tha_chh_tml_ven_fbf_azi_afr_arw_aze_dgb_vie_owc_zul_ewe_swt	0.380320618192251	0.896183363971731	0.372468730469297
556	sod_ita_yor_cze_tig_sid_hau_pan_tur_aze_lda_mao_cic_swe_glc_bsq_nor_mlt_swa_mnd_fre_alb_bam_mol_swt_ctl_hun_ven_bem_est_svk_heb_geo_prs_scr_spa_lat_owc_wly_por_fin_zul_bat_afr_tag_jpn_knd_kor_bos_rus_xho_mcd_ind_urd_amr_sun_cnt_guj_ses_ukr_gam_grk_krd_dut_lit_qcu_slo_hin_ger_dgb_amh_arw_chh_eng_jav_bul_tsw_ben_moo_mly_tha_anl_tml_dyu_tsn_uzb_rom_pol_azi_fbf_vie_aeg_igb_ewe_akn	-0.943369525604931	-2.29316931190836	0.0240915678257906
557	owc_hin_akn_slo_heb_tig_anl_ukr_tur_uzb_moo_jav_ses_guj_urd_bsq_prs_aeg_zul_cnt_swe_lat_ewe_svk_swa_grk_hun_ven_lda_est_cze_wly_geo_ctl_ben_ita_mcd_sod_chh_nor_fin_yor_ind_rom_sun_jpn_knd_kor_krd_alb_dgb_lit_mly_scr_amh_mao_mnd_fre_dyu_rus_sid_mol_ger_arw_pan_qcu_bul_bos_pol_cic_amr_spa_hau_afr_tag_dut_igb_por_xho_bat_tha_gam_tml_swt_bam_aze_glc_eng_azi_bem_vie_mlt_tsw_fbf_tsn	-0.239194072022104	-0.565306944046145	0.573226277944639
558	owc_arw_cic_pan_heb_tig_chh_fre_azi_aze_zul_mao_bam_grk_afr_bsq_ita_aeg_akn_cnt_eng_bul_swt_prs_ven_krd_hun_igb_tsn_est_ctl_wly_geo_dut_bos_mcd_mol_amr_gam_cze_fin_moo_mly_svk_ind_jpn_tml_kor_urd_alb_ses_rom_bat_lat_mlt_jav_mnd_slo_xho_por_hau_pol_guj_spa_ben_qcu_lit_rus_swe_tsw_sod_glc_amh_nor_sun_scr_dyu_ukr_yor_tag_tha_sid_knd_lda_dgb_tur_hin_ger_uzb_swa_vie_anl_ewe_fbf_bem	0.159226691603055	0.37512426519445	0.708422198575401
559	wly_ita_swt_cze_heb_mlt_chh_arw_aze_azi_dyu_bat_cic_afr_urd_bsq_bul_gam_swa_mnd_glc_ukr_fbf_rus_bem_dut_fin_ses_yor_est_lit_sod_geo_mol_spa_hin_alb_aeg_amr_ger_hun_tsw_tag_prs_ind_jpn_knd_kor_por_pol_ewe_nor_jav_lat_sid_mly_cnt_ctl_zul_eng_amh_guj_ben_grk_slo_qcu_swe_mcd_krd_ven_anl_bos_hau_fre_sun_pan_lda_rom_moo_mao_tha_tig_tml_dgb_bam_uzb_svk_scr_tur_igb_vie_owc_xho_tsn_akn	0.041370265974807	0.0977260702959061	0.922360126485931
560	owc_rom_swa_por_tig_chh_heb_spa_tur_aze_tsw_ind_lda_urd_mol_bsq_svk_sid_xho_cnt_fre_rus_swt_mcd_ewe_krd_hun_zul_igb_fin_slo_amr_geo_nor_grk_alb_guj_aeg_hau_prs_est_tsn_jav_pol_mao_jpn_knd_kor_arw_dut_akn_eng_mly_ctl_wly_sun_mnd_glc_yor_afr_mlt_ger_pan_scr_lat_qcu_hin_ben_ita_ven_gam_bos_sod_bul_tag_swe_dgb_ukr_bem_bat_tha_amh_tml_ses_fbf_azi_cze_lit_uzb_moo_vie_anl_bam_dyu_cic	-0.639018661084034	-1.52866169482494	0.129742584420423
561	anl_guj_zul_alb_heb_hau_sid_mol_tur_aze_dgb_jav_swt_krd_afr_bsq_por_tig_ewe_mnd_prs_slo_bam_bos_tsn_ita_hun_bem_ven_fin_nor_mlt_geo_spa_glc_dut_ger_amh_sod_cze_est_swa_sun_pol_tag_jpn_knd_kor_rus_ukr_dyu_rom_bat_mcd_aeg_ind_cnt_swe_akn_fre_wly_lit_ctl_arw_hin_qcu_ben_grk_lat_ses_owc_svk_amr_pan_mly_eng_xho_scr_lda_mao_tha_gam_tml_moo_tsw_uzb_urd_bul_azi_igb_vie_chh_cic_yor_fbf	0.0604236262816858	0.142088061139194	0.887317811112042
562	anl_pan_tsn_ben_chh_sid_amr_eng_azi_tur_yor_jav_dgb_ctl_nor_bsq_krd_mlt_bem_cnt_swe_rus_swa_ita_dyu_cze_est_ewe_bam_fin_prs_hau_geo_scr_ger_hin_ukr_owc_aeg_urd_hun_akn_ind_bul_mly_jpn_knd_kor_por_svk_moo_rom_tag_guj_amh_mao_mnd_afr_ven_fre_wly_lit_alb_slo_bos_qcu_arw_glc_lat_swt_gam_dut_sod_grk_bat_mol_tsw_mcd_xho_sun_tha_tig_tml_fbf_cic_aze_pol_spa_uzb_igb_vie_heb_zul_ses_lda	-0.967092094685928	-2.35088660331345	0.0208410614516364
563	anl_eng_zul_spa_owc_amh_mlt_guj_tur_uzb_lda_ind_swa_ita_bos_bsq_mcd_aeg_yor_mnd_rus_urd_cic_svk_bam_bul_est_bem_tsn_hun_lit_hau_geo_nor_hin_krd_cze_sid_wly_ctl_fin_fbf_mao_glc_jav_jpn_tml_kor_slo_pan_ewe_afr_tag_pol_tig_sun_cnt_ukr_xho_scr_chh_dut_ger_grk_lat_qcu_ben_por_fre_ses_heb_arw_amr_rom_bat_swe_tsw_mol_swt_mly_tha_gam_knd_moo_igb_azi_alb_prs_aze_ven_vie_sod_dyu_dgb_akn	-0.842112141622409	-2.0311561875114	0.0450934544450554
564	tig_ger_swa_bos_aeg_sid_gam_nor_uzb_tur_dgb_jav_tsw_ben_grk_bsq_slo_anl_ven_cnt_arw_bul_cic_ctl_bam_por_est_bem_xho_hun_hin_heb_geo_cze_urd_glc_lit_chh_amr_swe_fin_ses_tag_alb_mao_jpn_tml_kor_pan_ita_igb_rom_bat_lat_owc_mly_mnd_scr_ewe_spa_wly_prs_pol_eng_svk_qcu_ukr_dut_fre_zul_hau_mol_sod_rus_sun_mcd_swt_guj_moo_ind_tha_mlt_knd_yor_fbf_aze_afr_krd_azi_akn_vie_amh_lda_dyu_tsn	-0.493443697638027	-1.17594837853315	0.242617029717181
565	owc_svk_dyu_prs_heb_amr_wly_afr_azi_uzb_xho_tag_ven_pol_slo_bsq_eng_hau_swt_cnt_bos_rom_tsn_dut_bem_ctl_hun_bam_zul_fin_grk_sid_geo_hin_glc_nor_lit_tig_chh_swe_est_tsw_bat_urd_jav_jpn_tml_kor_bul_mcd_yor_pan_sun_cze_mlt_mao_mnd_alb_dgb_ukr_amh_ben_por_lat_mol_qcu_guj_ita_arw_lda_gam_fre_anl_spa_ind_scr_moo_rus_ewe_mly_tha_aeg_knd_igb_swa_tur_ger_krd_aze_ses_vie_sod_fbf_akn_cic	0.142537461973077	0.335218473201832	0.738215255502243
566	mlt_mcd_bam_svk_amr_amh_tig_dut_aze_uzb_bem_ind_xho_hin_ger_bsq_rus_wly_dyu_cnt_prs_bul_yor_pan_akn_ukr_est_ven_ses_fin_mol_sid_geo_urd_grk_fre_por_heb_hau_lat_hun_zul_mly_pol_mao_jpn_knd_kor_alb_rom_fbf_guj_sun_eng_gam_bat_mnd_krd_igb_ben_owc_swe_scr_ita_cze_qcu_nor_arw_slo_tsn_aeg_ctl_chh_afr_tag_lit_ewe_bos_swt_jav_tha_anl_tml_moo_cic_tur_glc_spa_azi_dgb_vie_sod_tsw_swa_lda	-0.111588096561121	-0.263053876471244	0.7930909570306
567	sid_svk_akn_slo_sod_tig_amr_ctl_tur_aze_swt_tag_dgb_grk_alb_bsq_bul_mlt_lda_mnd_pol_krd_zul_ita_ses_por_fin_swa_bem_hun_mol_hau_geo_eng_ukr_cze_ben_anl_heb_ger_est_fbf_jav_rus_sun_jpn_knd_kor_mcd_arw_ewe_glc_mao_hin_wly_bat_cnt_urd_xho_prs_amh_fre_lit_swe_lat_qcu_scr_pan_afr_igb_gam_guj_chh_bos_ind_dut_dyu_rom_tsn_mly_tha_owc_tml_ven_tsw_uzb_spa_nor_azi_bam_vie_aeg_cic_yor_moo	-1.02483458795611	-2.5048608601255	0.0139903483797759
568	owc_mol_swt_afr_anl_tig_hau_fre_uzb_azi_dgb_ind_bem_ctl_ger_bsq_urd_amh_cic_cnt_ita_arw_tsn_dut_zul_por_hun_ewe_lda_fin_grk_gam_geo_glc_swe_bul_rus_amr_chh_cze_est_yor_mly_spa_tag_jpn_knd_kor_prs_slo_bam_pol_mao_rom_sid_sun_mnd_pan_moo_hin_mlt_scr_lat_ben_alb_qcu_eng_nor_mcd_ven_sod_bos_heb_lit_jav_ukr_xho_krd_fbf_bat_tha_aeg_tml_igb_ses_aze_svk_guj_tur_akn_vie_wly_swa_tsw_dyu	0.515234031258193	1.21640115175427	0.226910396570548
569	tig_dut_moo_ben_hau_aeg_chh_eng_aze_azi_lda_sun_tsw_fre_urd_bsq_nor_heb_fbf_cnt_afr_ukr_yor_pol_xho_svk_hun_zul_dgb_est_lat_owc_geo_cze_ita_krd_arw_sod_sid_ctl_fin_bem_mao_bul_bat_jpn_knd_kor_glc_rus_cic_guj_tag_pan_amr_ind_mnd_slo_ses_ger_amh_spa_prs_rom_alb_qcu_lit_por_mcd_dyu_anl_bos_wly_swe_mly_scr_ven_mol_swa_jav_tha_gam_tml_ewe_swt_tur_hin_grk_uzb_bam_vie_mlt_igb_akn_tsn	-0.218673409354958	-0.516366374325186	0.606824198342765
570	hau_arw_fbf_rus_anl_amh_mlt_ctl_azi_tur_tsw_tag_yor_guj_rom_bsq_prs_tig_ses_cnt_mcd_ger_xho_cze_bem_glc_hun_akn_swt_est_swe_chh_geo_ukr_dut_slo_ben_owc_heb_grk_fin_dyu_jav_spa_mao_jpn_tml_kor_ita_nor_moo_lit_ind_pol_sod_bat_mnd_mol_ven_hin_aeg_por_svk_scr_eng_qcu_fre_krd_bul_ewe_sid_bos_wly_pan_mly_urd_dgb_alb_tsn_sun_tha_gam_knd_cic_zul_aze_afr_lat_uzb_lda_vie_amr_igb_bam_swa	-0.00791958944340704	-0.0186512710197968	0.98515925821848
571	aeg_por_ewe_prs_sid_gam_anl_rom_aze_tur_tsw_mao_bem_arw_ger_bsq_urd_heb_fbf_mnd_ita_slo_akn_swe_ven_eng_est_tsn_cic_hun_hin_wly_geo_bos_nor_cze_pan_amr_amh_scr_fin_dgb_bat_svk_ind_jpn_knd_kor_ben_alb_igb_krd_jav_mol_owc_tag_cnt_lit_swa_mcd_sod_guj_ukr_afr_ctl_qcu_dut_grk_lat_dyu_tig_pol_hau_rus_sun_bul_zul_fre_ses_mly_tha_mlt_tml_moo_yor_uzb_glc_spa_azi_bam_vie_chh_swt_lda_xho	-0.882619119283562	-2.13715595498698	0.0352090623949326
572	heb_lit_yor_prs_tig_amh_anl_scr_aze_tur_lda_bat_dyu_ukr_ben_bsq_dut_wly_tsw_cnt_pol_ctl_ses_glc_swa_slo_hun_akn_swt_fin_bos_aeg_geo_ger_mol_swe_eng_sod_sid_nor_est_tsn_tag_rus_ind_jpn_knd_kor_grk_alb_xho_afr_sun_pan_chh_mao_mnd_ita_bem_cze_gam_mcd_bul_guj_rom_qcu_fre_spa_por_dgb_amr_hin_owc_krd_mly_svk_ewe_lat_zul_jav_tha_hau_tml_cic_ven_azi_urd_arw_uzb_moo_vie_mlt_fbf_bam_igb	-1.05021435770111	-2.57078719783972	0.0117338635063318
573	hau_ukr_lda_prs_aeg_wly_owc_hin_aze_azi_bem_mao_yor_ctl_rus_bsq_bos_amr_swa_mnd_pol_pan_cic_spa_bam_krd_fin_swt_moo_est_glc_chh_geo_eng_lat_afr_lit_tig_heb_bul_hun_xho_mly_scr_jav_jpn_knd_kor_slo_mcd_fbf_svk_tag_alb_gam_ind_cnt_arw_tsn_por_sid_guj_swe_rom_mol_qcu_cze_ger_fre_dyu_sod_ben_mlt_urd_bat_dut_ewe_nor_zul_sun_tha_amh_tml_dgb_igb_uzb_grk_ita_tur_ven_vie_anl_ses_tsw_akn	-0.430406179441893	-1.02157316059602	0.309633054432502
574	amr_grk_dgb_prs_owc_heb_sod_krd_tur_azi_yor_jav_zul_ben_eng_bsq_pan_sid_xho_mnd_bos_ukr_igb_fre_bam_mcd_est_akn_tsn_fin_spa_tig_geo_ctl_slo_scr_afr_wly_gam_lat_hun_moo_tag_hin_ind_jpn_knd_kor_svk_ita_dyu_ger_sun_guj_mlt_bat_cnt_mol_swt_rom_anl_bul_pol_nor_urd_qcu_alb_rus_lit_ewe_aeg_por_hau_arw_mao_swe_ses_cze_cic_mly_tha_chh_tml_fbf_bem_aze_glc_dut_uzb_ven_vie_amh_lda_swa_tsw	0.0378624908615215	0.0892448667321796	0.92907922065487
575	mlt_hin_ven_arw_gam_owc_amr_ita_uzb_aze_tsw_bat_lda_nor_ukr_bsq_mcd_sid_tsn_cnt_prs_rom_bem_lat_xho_eng_fin_fbf_cic_est_lit_heb_geo_pol_swe_afr_fre_tig_chh_krd_hun_bam_tag_svk_ind_jpn_tml_kor_guj_slo_swa_por_mao_mol_hau_sun_mnd_ger_dgb_bos_anl_pan_glc_dut_cze_qcu_spa_ben_rus_dyu_aeg_alb_wly_grk_jav_scr_akn_urd_igb_mly_tha_sod_knd_ses_moo_azi_bul_ctl_tur_zul_vie_amh_ewe_yor_swt	0.477822204944539	1.12907781216622	0.261769020399507
576	hau_swe_zul_hin_mlt_wly_sid_bos_tur_azi_bam_bat_ewe_arw_eng_bsq_nor_amr_dyu_cnt_grk_fre_ven_lat_bem_ukr_hun_lda_swa_est_guj_heb_geo_svk_urd_mol_ctl_amh_gam_mcd_fin_swt_jav_scr_mly_jpn_tml_kor_ger_spa_xho_afr_mao_cze_aeg_ind_mnd_dut_akn_rom_chh_alb_ita_bul_rus_qcu_por_lit_glc_fbf_tig_krd_anl_pol_sun_pan_yor_ben_dgb_tag_tha_sod_knd_tsw_igb_uzb_slo_prs_aze_moo_vie_owc_cic_tsn_ses	0.00440678004806198	0.0103767374680837	0.991742937398281
577	hau_swe_akn_eng_tig_heb_amr_dut_uzb_azi_tsn_tag_moo_ukr_ctl_bsq_por_mlt_lda_cnt_krd_bos_swt_scr_ewe_alb_est_bam_zul_fin_lat_anl_geo_spa_grk_fre_rus_wly_amh_rom_hun_tsw_mao_lit_mly_jpn_knd_kor_pol_guj_xho_bul_ind_afr_aeg_sun_mnd_ita_yor_svk_owc_hin_slo_mol_pan_qcu_nor_arw_prs_dgb_chh_cze_sid_ben_bat_urd_ven_mcd_bem_jav_tha_sod_tml_cic_dyu_tur_glc_ger_aze_ses_vie_gam_fbf_swa_igb	-0.276444657474741	-0.653668621449968	0.514938317803467
578	sid_eng_igb_rom_aeg_mlt_gam_ctl_uzb_aze_bem_ind_ewe_urd_cze_bsq_fre_hau_dgb_cnt_krd_lit_xho_spa_akn_ger_hun_yor_tsw_est_pan_heb_geo_scr_ita_guj_rus_owc_wly_glc_fin_tsn_jav_prs_tag_jpn_knd_kor_pol_por_ven_hin_sun_bos_chh_mao_mnd_ukr_moo_swe_amr_mcd_afr_mol_alb_qcu_arw_nor_ben_lda_anl_grk_tig_slo_bat_dut_dyu_lat_cic_mly_tha_amh_tml_swt_ses_azi_svk_bul_tur_swa_vie_sod_fbf_bam_zul	-0.168236782306826	-0.39733386215993	0.692031739296221
579	tig_urd_xho_fre_mlt_owc_sid_hin_uzb_azi_dgb_jav_fbf_alb_slo_bsq_lat_wly_yor_mnd_pan_ben_moo_nor_cic_svk_est_bem_bam_hun_mcd_chh_geo_prs_bul_scr_ger_anl_amh_ctl_fin_zul_mao_ukr_bat_jpn_tml_kor_spa_rom_ven_cze_tag_swe_heb_ind_cnt_guj_tsw_pol_gam_glc_arw_mol_ita_qcu_por_dut_lit_tsn_aeg_rus_hau_krd_sun_eng_swt_afr_lda_mly_tha_amr_knd_ses_swa_aze_bos_grk_tur_ewe_vie_sod_dyu_igb_akn	-0.266696741097159	-0.631819626926795	0.52905482989285
580	chh_scr_cic_ben_heb_aeg_mlt_grk_tur_uzb_ses_bat_fbf_guj_alb_bsq_spa_wly_swa_cnt_afr_bul_zul_krd_lda_hin_fin_bam_dyu_hun_bos_owc_geo_prs_rus_ger_mcd_anl_sod_mol_est_akn_sun_pan_mao_jpn_tml_kor_svk_lit_yor_urd_jav_nor_amr_tag_mnd_fre_xho_ita_hau_slo_cze_dut_glc_qcu_eng_arw_ukr_swt_sid_rom_tig_lat_mly_ctl_moo_pol_igb_ind_tha_amh_knd_tsn_ven_aze_swe_por_azi_tsw_vie_gam_dgb_ewe_bem	-0.173700527947562	-0.410055713880091	0.682708154903474
581	mlt_ukr_cic_mol_hau_sid_heb_grk_aze_tur_akn_jav_dyu_cze_lat_bsq_scr_owc_ewe_mnd_bos_eng_swa_dut_swt_spa_fin_dgb_bam_est_rom_sod_geo_rus_fre_bul_pol_anl_wly_alb_hun_ven_mao_nor_tag_jpn_tml_kor_slo_guj_fbf_svk_bat_mcd_amh_sun_cnt_ctl_bem_hin_tig_lit_glc_krd_ben_qcu_swe_prs_arw_ses_amr_urd_aeg_por_mly_afr_tsw_ger_tsn_ind_tha_chh_knd_zul_igb_uzb_ita_pan_azi_moo_vie_gam_yor_xho_lda	0.375108114077868	0.884268866169432	0.378831477389337
582	anl_rom_fbf_rus_wly_heb_owc_hin_tur_azi_bam_mly_dgb_ger_afr_bsq_ukr_chh_swt_mnd_guj_mol_akn_glc_cic_dut_fin_zul_moo_est_swe_amh_geo_spa_ctl_lit_por_gam_mlt_cze_hun_dyu_tag_scr_mao_jpn_knd_kor_krd_alb_igb_nor_jav_grk_amr_sun_cnt_pan_swa_arw_tig_ita_eng_bos_pol_qcu_urd_fre_lat_lda_sod_bul_aeg_ben_ind_svk_bem_prs_tsw_bat_tha_hau_tml_ven_tsn_aze_slo_mcd_uzb_ewe_vie_sid_ses_yor_xho	-0.152303470892577	-0.359159409119045	0.72029000236863
583	gam_arw_cic_glc_anl_hau_amh_krd_azi_tur_swa_mly_dgb_svk_ger_bsq_afr_aeg_yor_cnt_fre_pol_bam_bos_akn_pan_hun_swt_xho_est_ctl_mlt_geo_rus_ukr_mol_rom_amr_wly_por_fin_bem_ind_dut_tag_jpn_knd_kor_ita_eng_ven_bul_mao_nor_owc_jav_mnd_prs_tsn_mcd_heb_hin_lat_scr_slo_qcu_guj_cze_swe_dyu_sid_spa_chh_alb_sun_lit_tsw_ben_ewe_bat_tha_sod_tml_zul_lda_uzb_urd_grk_aze_moo_vie_tig_fbf_ses_igb	-0.140242735171772	-0.330799997983329	0.741539704895999
584	chh_ita_xho_urd_wly_heb_sod_ger_aze_uzb_moo_mao_ven_slo_krd_bsq_alb_sid_swa_mnd_grk_por_bam_pan_yor_mol_est_ses_dyu_hun_lit_gam_geo_guj_ukr_swe_spa_hau_amr_afr_fin_igb_mly_mcd_jav_jpn_tml_kor_lat_rom_tsn_fre_tag_bos_owc_bat_cnt_hin_tsw_cze_tig_ben_glc_eng_scr_qcu_prs_svk_arw_bem_anl_ctl_amh_pol_ind_dut_zul_nor_swt_sun_tha_mlt_knd_fbf_dgb_azi_bul_rus_tur_lda_vie_aeg_cic_akn_ewe	-0.573078237996538	-1.36741515327565	0.174790960343136
585	amr_urd_moo_bos_mlt_gam_owc_rus_aze_tur_zul_jav_ewe_arw_svk_bsq_dut_aeg_swt_cnt_ukr_fre_ses_ger_akn_lit_est_swa_dyu_hun_slo_anl_geo_por_hin_grk_mcd_sod_hau_eng_fin_xho_sun_bul_mao_jpn_tml_kor_krd_glc_lda_nor_tag_guj_chh_mly_mnd_ita_bam_pol_sid_pan_scr_alb_prs_qcu_spa_cze_afr_tsw_amh_ctl_tig_swe_ind_rom_ven_ben_yor_bat_tha_heb_knd_igb_bem_uzb_mol_lat_azi_tsn_vie_wly_fbf_dgb_cic	-0.967877359287762	-2.35267619705858	0.0207468018090348
586	amh_prs_dyu_dut_heb_tig_aeg_ita_uzb_tur_igb_sun_lda_slo_alb_bsq_urd_sid_tsw_mnd_ukr_grk_yor_pol_xho_krd_fin_fbf_moo_est_lat_anl_geo_swe_ben_svk_eng_gam_wly_nor_hun_ven_mao_bul_ind_jpn_tml_kor_mcd_scr_zul_spa_bat_por_owc_tag_cnt_ctl_swa_hin_hau_mol_glc_guj_lit_qcu_bos_arw_rom_cic_chh_ger_sod_rus_mly_pan_tsn_fre_bam_jav_tha_amr_knd_dgb_swt_azi_cze_afr_aze_ewe_vie_mlt_akn_ses_bem	-0.113620016176169	-0.267748049039145	0.789486188832193
587	wly_bos_bem_fre_heb_owc_gam_scr_azi_tur_tsn_sun_ses_afr_mol_bsq_alb_chh_bam_cnt_slo_hin_tsw_bul_moo_mcd_hun_swa_zul_est_ita_amh_geo_rus_ctl_ukr_glc_anl_amr_svk_fin_lda_ind_ben_mao_jpn_knd_kor_urd_eng_xho_krd_jav_ger_hau_tag_mnd_swe_akn_dut_sod_lit_por_pan_pol_qcu_guj_rom_grk_dgb_sid_arw_mlt_prs_bat_nor_ven_lat_dyu_mly_tha_tig_tml_igb_ewe_uzb_cze_spa_aze_cic_vie_aeg_yor_fbf_swt	0.075489474894661	0.177906852179079	0.859183070320943
588	amr_ctl_ses_mol_tig_mlt_chh_scr_aze_uzb_ewe_sun_swt_krd_pan_bsq_swe_sid_dgb_cnt_fre_ita_yor_afr_igb_hin_est_swa_zul_hun_nor_anl_geo_bul_rom_eng_rus_owc_sod_pol_fin_tsn_mao_slo_mly_jpn_tml_kor_por_urd_xho_guj_jav_prs_amh_ind_mnd_arw_fbf_ukr_aeg_alb_lit_svk_lat_qcu_glc_mcd_dut_tsw_hau_bos_heb_ben_bat_grk_ven_ger_bam_tag_tha_gam_knd_cic_lda_tur_spa_cze_azi_dyu_vie_wly_akn_bem_moo	-0.183151369133821	-0.432702035969259	0.666233037222577
589	heb_nor_ses_spa_amh_chh_aeg_ita_uzb_tur_swt_mly_swa_ben_lat_bsq_rus_sod_xho_cnt_guj_alb_dyu_bos_ewe_prs_est_tsw_dgb_hun_hin_sid_geo_mcd_grk_slo_mol_mlt_amr_cze_fin_fbf_tag_ukr_ind_jpn_knd_kor_glc_afr_zul_pol_jav_bul_hau_mao_mnd_dut_cic_rom_tig_fre_scr_eng_krd_qcu_urd_ger_pan_akn_gam_arw_owc_ctl_sun_lit_yor_svk_moo_bat_tha_wly_tml_lda_igb_aze_swe_por_azi_ven_vie_anl_bam_tsn_bem	-0.612070784899802	-1.46372682087752	0.146640504974719
590	amr_swe_xho_mol_heb_sod_wly_eng_tur_uzb_ses_mly_fbf_urd_guj_bsq_mcd_aeg_lda_cnt_ukr_ita_swa_lat_zul_lit_fin_igb_cic_hun_krd_hau_geo_rom_pan_hin_nor_amh_sid_pol_est_tsn_ind_por_bat_jpn_tml_kor_afr_bos_bem_svk_tag_rus_gam_jav_mnd_slo_akn_dut_mlt_alb_glc_cze_grk_qcu_ger_arw_prs_tsw_owc_bul_chh_scr_sun_fre_swt_ben_ewe_mao_tha_tig_knd_dgb_bam_azi_spa_ctl_aze_yor_vie_anl_moo_ven_dyu	0.0610814026363686	0.143797001576667	0.885971903007318
591	anl_bos_cic_glc_amh_amr_chh_cze_tur_uzb_ven_jav_igb_ger_pol_bsq_krd_heb_fbf_mnd_afr_urd_moo_lit_dyu_spa_est_tsw_lda_hun_mol_wly_geo_ben_ctl_fre_slo_owc_aeg_alb_fin_swt_bat_mcd_mao_jpn_knd_kor_grk_rom_bem_prs_mly_arw_sid_sun_cnt_hin_xho_svk_gam_pan_ukr_dut_rus_qcu_bul_por_guj_akn_sod_nor_mlt_scr_ind_swe_bam_eng_tsn_tag_tha_hau_tml_dgb_yor_azi_lat_ita_aze_ses_vie_tig_swa_zul_ewe	-0.682822239652626	-1.63549449306563	0.105325701449391
592	anl_grk_akn_mcd_sod_heb_tig_pol_uzb_aze_fbf_tag_tsw_slo_bul_bsq_ger_sid_moo_cnt_arw_spa_ewe_dut_swa_nor_est_xho_bam_hun_por_wly_geo_eng_ita_pan_lat_owc_hau_alb_fin_lda_jav_rom_sun_jpn_tml_kor_cze_krd_bem_scr_mao_prs_chh_mly_mnd_lit_ses_rus_gam_urd_guj_ukr_bos_qcu_ben_glc_svk_cic_aeg_ctl_amh_fre_ind_hin_swt_swe_dyu_bat_tha_amr_knd_yor_zul_tur_mol_afr_azi_igb_vie_mlt_ven_tsn_dgb	-0.249386490944002	-0.588911981453448	0.55734806866054
593	tig_pan_ven_bul_sod_amr_chh_rus_uzb_azi_ses_mao_bam_afr_grk_bsq_fre_aeg_moo_cnt_prs_lit_lda_mol_ewe_ben_est_tsn_swt_fin_ita_anl_geo_pol_guj_swe_mcd_hau_heb_slo_hun_cic_tag_rom_sun_jpn_tml_kor_eng_hin_zul_glc_ind_dut_gam_bat_mnd_ctl_yor_cze_mlt_arw_bos_ukr_nor_qcu_krd_alb_lat_xho_sid_ger_owc_spa_mly_scr_igb_svk_tsw_jav_tha_amh_knd_akn_swa_tur_por_urd_aze_dgb_vie_wly_dyu_bem_fbf	-0.466938914519872	-1.10852372796526	0.270494234975698
594	wly_krd_tsn_rus_gam_mlt_tig_por_tur_uzb_akn_tag_fbf_urd_ctl_bsq_swe_anl_ewe_mnd_spa_bos_moo_guj_swa_eng_hun_bem_ven_fin_ukr_amh_geo_ita_svk_slo_mol_owc_sod_pan_est_bam_mao_bul_ind_jpn_tml_kor_prs_grk_igb_alb_jav_lit_aeg_sun_cnt_rom_dgb_nor_amr_dut_hin_afr_cze_qcu_pol_ben_ger_xho_chh_scr_hau_lat_mly_fre_zul_arw_swt_bat_tha_sid_knd_lda_dyu_azi_mcd_glc_aze_cic_vie_heb_tsw_ses_yor	-0.163818177193772	-0.386933294317442	0.699689581086628
595	amh_svk_moo_swe_sid_anl_hau_fre_aze_uzb_dgb_jav_bem_lat_eng_bsq_pan_owc_dyu_mnd_hin_urd_zul_rom_xho_scr_est_yor_cic_fin_ctl_chh_geo_lit_nor_bul_por_sod_aeg_dut_hun_lda_tag_pol_mao_jpn_knd_kor_ukr_mcd_swa_cze_sun_prs_wly_bat_cnt_afr_akn_slo_gam_mol_alb_glc_krd_qcu_ger_arw_spa_tsn_tig_ben_amr_rus_mly_guj_tsw_bos_ven_ind_tha_mlt_tml_swt_fbf_azi_grk_ita_tur_igb_vie_heb_ewe_ses_bam	-0.435632983414358	-1.034425621794	0.303619626226566
596	owc_ita_ven_nor_mlt_amr_hau_ben_aze_tur_akn_mly_swa_krd_grk_bsq_mol_wly_yor_cnt_mcd_alb_tsn_pan_tsw_dut_est_zul_moo_hun_glc_anl_geo_hin_lat_lit_cze_aeg_chh_ger_fin_ewe_ind_bul_mao_jpn_tml_kor_urd_rom_igb_swe_tag_guj_sod_bat_mnd_prs_swt_slo_gam_por_svk_arw_afr_qcu_eng_scr_bos_bam_sid_ctl_tig_fre_sun_rus_lda_pol_bem_jav_tha_heb_knd_cic_xho_uzb_ukr_spa_azi_dgb_vie_amh_dyu_ses_fbf	-0.459165988932164	-1.09121174220214	0.27799876010816
597	wly_lit_ewe_arw_anl_sid_gam_ukr_uzb_tur_cic_bat_swa_ben_prs_bsq_nor_aeg_igb_mnd_rom_ctl_bam_mcd_ven_cze_est_yor_moo_hun_fre_chh_geo_krd_dut_swe_por_tig_amh_slo_fin_swt_ind_lat_jav_jpn_knd_kor_glc_grk_bem_scr_sun_svk_hau_tag_cnt_spa_tsw_ita_amr_ger_alb_guj_afr_qcu_pol_bos_urd_ses_owc_pan_mlt_mol_mao_bul_tsn_rus_akn_mly_tha_sod_tml_dyu_zul_aze_eng_hin_azi_xho_vie_heb_fbf_dgb_lda	0.0742588356156299	0.174898528257099	0.86153957539531
598	sod_swe_tsn_lat_amr_heb_aeg_cze_aze_uzb_bem_tag_swa_ger_mcd_bsq_mol_wly_moo_mnd_rus_ctl_bam_alb_ewe_krd_hun_ses_lda_fin_bos_anl_geo_urd_glc_pol_hin_chh_tig_guj_est_igb_jav_prs_bat_jpn_tml_kor_pan_lit_akn_grk_sun_nor_amh_mao_cnt_spa_ven_afr_mlt_fre_ben_por_svk_qcu_arw_slo_scr_fbf_gam_ukr_sid_ita_mly_bul_yor_eng_swt_ind_tha_owc_knd_dyu_tsw_azi_dut_rom_tur_cic_vie_hau_dgb_zul_xho	-0.573359876246399	-1.36708698497379	0.174893441467181
599	aeg_ben_akn_guj_sod_heb_sid_afr_aze_uzb_cic_ind_xho_rom_lat_bsq_slo_chh_fbf_cnt_ctl_hin_yor_swe_tsw_cze_est_moo_dyu_fin_bul_amh_geo_dut_lit_pan_krd_mlt_hau_ita_hun_ewe_tag_ukr_sun_jpn_tml_kor_bos_eng_bem_nor_mly_fre_amr_jav_mnd_mol_swt_grk_tig_spa_urd_por_ger_qcu_scr_rus_alb_zul_wly_pol_gam_glc_mao_svk_igb_prs_bam_bat_tha_anl_knd_ven_dgb_tur_arw_mcd_azi_swa_vie_owc_lda_ses_tsn	-0.127463915279337	-0.300413197693718	0.764532516710617
600	wly_arw_tsn_afr_sid_sod_mlt_fre_aze_azi_dgb_jav_fbf_urd_cze_bsq_por_anl_swt_mnd_prs_alb_akn_glc_ewe_mol_est_igb_moo_fin_bul_hau_geo_lit_krd_mcd_rus_owc_heb_ger_hun_ses_sun_guj_ind_jpn_tml_kor_ctl_pan_tsw_spa_tag_slo_tig_bat_cnt_dut_xho_eng_gam_ukr_grk_hin_ben_qcu_pol_lat_nor_cic_aeg_ita_amr_rom_mly_scr_ven_swe_bam_mao_tha_chh_knd_lda_swa_tur_svk_bos_uzb_dyu_vie_amh_zul_bem_yor	-0.659842453121888	-1.57854601470163	0.117835726121403
601	heb_pan_ven_prs_amh_mlt_gam_ben_aze_azi_bem_sun_xho_guj_bos_bsq_arw_sod_swt_mnd_spa_svk_swa_rom_moo_ita_fin_fbf_dyu_est_hin_sid_geo_urd_eng_slo_alb_anl_tig_nor_hun_ses_ind_mol_mao_jpn_knd_kor_scr_rus_ewe_ger_mly_krd_hau_tag_cnt_swe_igb_ctl_wly_glc_ukr_por_afr_qcu_mcd_cze_grk_bam_aeg_dut_chh_fre_bat_lat_tsw_bul_yor_jav_tha_owc_tml_zul_tsn_tur_pol_lit_uzb_lda_vie_amr_dgb_cic_akn	-0.307390674132226	-0.730074255731966	0.46717984707508
602	hau_por_yor_guj_owc_aeg_chh_krd_aze_tur_bam_mao_ewe_mcd_dut_bsq_ctl_gam_bem_cnt_svk_ukr_swt_cze_dyu_slo_est_tsw_dgb_hun_pol_anl_geo_fre_grk_scr_bos_amr_wly_pan_fin_moo_mly_arw_tag_jpn_tml_kor_rus_urd_akn_lat_bat_glc_sid_ind_mnd_hin_fbf_eng_mlt_mol_prs_spa_lit_qcu_ben_nor_swe_lda_amh_afr_heb_bul_jav_alb_igb_ita_cic_sun_tha_tig_knd_tsn_ven_azi_rom_ger_uzb_xho_vie_sod_zul_swa_ses	-0.674070919901826	-1.6171305442458	0.109237202096357
603	gam_ukr_yor_slo_sod_chh_heb_rus_aze_uzb_fbf_ind_ses_pan_eng_bsq_svk_hau_ewe_cnt_ctl_alb_akn_fre_bam_hin_fin_tsn_tsw_est_krd_owc_geo_spa_por_prs_ger_sid_tig_scr_hun_xho_mly_bul_tag_jpn_knd_kor_nor_swe_dyu_mcd_sun_ben_aeg_jav_mnd_glc_moo_dut_amh_lit_arw_guj_cze_qcu_lat_rom_ita_cic_wly_bos_mlt_urd_bat_afr_ven_pol_igb_mao_tha_amr_tml_bem_swa_azi_grk_mol_tur_zul_vie_anl_swt_lda_dgb	-0.319325982890522	-0.755287889201163	0.451984881423558
604	amh_spa_ewe_bos_chh_hau_heb_hin_azi_tur_fbf_sun_bam_guj_urd_bsq_scr_sod_yor_cnt_dut_krd_xho_cze_igb_ger_fin_swt_moo_est_slo_anl_geo_lat_bul_pan_prs_aeg_owc_pol_hun_tsn_jav_ukr_mao_jpn_knd_kor_arw_ben_lda_mol_tag_ctl_sid_bat_mnd_rus_dyu_glc_wly_afr_lit_swe_rom_qcu_ita_fre_eng_zul_gam_svk_mlt_por_ind_nor_ses_grk_swa_mly_tha_amr_tml_tsw_akn_uzb_mcd_alb_aze_cic_vie_tig_dgb_ven_bem	-0.742596299173666	-1.78527680071213	0.0774764749747606
605	anl_grk_tsn_mol_owc_amr_tig_pol_azi_aze_igb_jav_bem_krd_bul_bsq_lat_gam_dyu_mnd_rom_ita_moo_lit_cic_ger_hun_lda_ewe_fin_slo_sod_geo_nor_afr_eng_scr_hau_chh_prs_est_bam_mao_glc_bat_jpn_tml_kor_hin_ctl_zul_urd_tag_bos_wly_mly_cnt_dut_dgb_arw_aeg_mcd_svk_ben_por_qcu_guj_cze_pan_ven_amh_rus_mlt_ukr_ind_spa_xho_swe_yor_sun_tha_sid_knd_fbf_swt_tur_fre_alb_uzb_akn_vie_heb_ses_tsw_swa	-0.129471101671571	-0.30565443626348	0.760550884802231
606	owc_hin_yor_mcd_aeg_amh_heb_cze_azi_tur_akn_mao_bem_scr_pol_bsq_por_chh_lda_mnd_afr_spa_dgb_bos_fbf_pan_hun_cic_tsn_fin_fre_mlt_geo_guj_ctl_prs_lat_tig_wly_mol_est_moo_mly_rus_ind_jpn_tml_kor_dut_ita_igb_ben_jav_bul_sod_bat_cnt_grk_bam_krd_hau_glc_swe_ukr_lit_qcu_eng_urd_svk_ven_gam_alb_anl_arw_sun_nor_dyu_slo_zul_tag_tha_sid_knd_xho_swa_uzb_rom_ger_aze_ewe_vie_amr_swt_ses_tsw	-0.0293944681564601	-0.0692097670357227	0.94497124435154
607	wly_pol_bam_spa_sid_chh_amh_cze_azi_uzb_tsw_jav_swt_swe_afr_bsq_grk_mlt_xho_mnd_urd_nor_moo_slo_bem_pan_hun_dyu_swa_fin_krd_sod_geo_bul_bos_guj_hin_owc_heb_lat_est_dgb_ind_ben_bat_jpn_knd_kor_rus_fre_ewe_ita_sun_arw_tig_tag_cnt_dut_fbf_scr_amr_mol_rom_ctl_ger_qcu_prs_mcd_por_zul_hau_ukr_aeg_glc_mao_alb_ven_svk_igb_mly_tha_anl_tml_tsn_yor_aze_lit_eng_tur_lda_vie_gam_akn_ses_cic	0.00925580620989044	0.0217873242019165	0.982664283574247
608	wly_pol_cic_eng_owc_sid_aeg_mol_azi_tur_zul_sun_ses_glc_ita_bsq_arw_sod_xho_cnt_guj_slo_igb_ben_yor_mcd_est_akn_tsn_hun_svk_mlt_geo_swe_bul_fre_cze_tig_amh_hin_fin_moo_jav_prs_bat_jpn_tml_kor_scr_spa_lda_ger_ind_nor_anl_mly_mnd_ctl_fbf_pan_hau_dut_afr_grk_rom_qcu_ukr_krd_lat_dyu_gam_alb_chh_bos_tag_por_swa_rus_bam_mao_tha_heb_knd_ewe_bem_aze_urd_lit_uzb_swt_vie_amr_tsw_dgb_ven	-0.327758573066155	-0.775645145840938	0.439926496251997
609	mlt_prs_lda_cze_chh_amr_amh_alb_azi_aze_fbf_tag_swt_slo_ger_bsq_lit_heb_yor_mnd_rus_urd_bem_eng_ewe_krd_hun_cic_akn_est_rom_owc_geo_swe_dut_pan_mol_sod_anl_afr_fin_dyu_jav_nor_mly_jpn_tml_kor_pol_lat_tsw_scr_ind_svk_tig_bat_cnt_guj_ven_bos_sid_hin_glc_ukr_mcd_qcu_grk_arw_ita_igb_aeg_ctl_wly_bul_sun_spa_dgb_fre_xho_mao_tha_hau_knd_bam_tsn_uzb_ben_por_tur_swa_vie_gam_moo_ses_zul	-0.733127186820599	-1.76148122099619	0.081443462148088
610	mlt_swe_ses_prs_tig_aeg_sid_ita_aze_azi_tsn_sun_cic_cze_dut_bsq_scr_amr_fbf_mnd_ukr_mol_akn_nor_ven_rom_hun_lda_tsw_est_alb_gam_geo_mcd_arw_eng_spa_anl_wly_urd_fin_ewe_tag_bul_mao_jpn_knd_kor_ben_fre_zul_grk_ind_slo_sod_mly_cnt_hin_xho_lat_chh_pan_rus_bos_por_qcu_afr_guj_krd_dgb_owc_svk_hau_glc_jav_lit_dyu_ger_bem_bat_tha_amh_tml_yor_swt_tur_pol_ctl_uzb_moo_vie_heb_swa_igb_bam	-0.536459693709673	-1.27862054863759	0.204212328181279
611	aeg_lat_akn_ger_chh_sod_sid_afr_tur_uzb_bam_jav_ses_ita_mcd_bsq_krd_hau_igb_mnd_bul_grk_lda_fre_zul_bos_hun_swt_fbf_est_ukr_amh_geo_urd_slo_prs_ben_heb_amr_swe_fin_yor_tag_guj_sun_jpn_tml_kor_rus_arw_cic_pan_ind_rom_gam_mly_cnt_lit_tsn_glc_tig_eng_svk_dut_alb_qcu_pol_cze_hin_xho_anl_scr_owc_nor_mao_ctl_bem_spa_moo_bat_tha_mlt_knd_swa_tsw_aze_mol_por_azi_ewe_vie_wly_dgb_dyu_ven	-0.73735322733755	-1.76968394314414	0.0800574656502761
612	wly_arw_moo_krd_sid_tig_sod_swe_tur_aze_ses_jav_xho_rus_urd_bsq_grk_amr_bam_cnt_rom_ita_fbf_scr_ven_dut_est_dgb_tsn_hun_ctl_owc_geo_afr_pol_glc_guj_anl_chh_cze_fin_ewe_bat_svk_mly_jpn_knd_kor_bos_hin_dyu_lit_sun_prs_aeg_tag_mnd_slo_swa_alb_heb_mol_mcd_lat_ukr_qcu_eng_fre_spa_akn_mlt_por_amh_ben_mao_bul_zul_pan_swt_ind_tha_hau_tml_cic_yor_azi_nor_ger_uzb_tsw_vie_gam_bem_igb_lda	0.326429208475706	0.769531547928172	0.443527972462266
613	tig_glc_yor_afr_aeg_wly_amr_bos_tur_aze_moo_bat_bem_scr_rus_bsq_alb_owc_xho_cnt_ger_por_akn_pan_cic_lit_fin_tsn_swa_hun_grk_heb_geo_nor_krd_urd_bul_sid_chh_cze_est_ven_tag_spa_ind_jpn_tml_kor_mol_svk_lda_fre_mly_ben_mlt_mao_mnd_pol_fbf_arw_gam_guj_ukr_ita_eng_qcu_dut_prs_ctl_igb_amh_swe_anl_lat_jav_rom_dyu_mcd_dgb_sun_tha_hau_knd_ewe_tsw_azi_hin_slo_uzb_bam_vie_sod_swt_ses_zul	0.333508854470329	0.784624654888062	0.434667768150757
614	anl_scr_fbf_por_tig_owc_hau_pan_uzb_aze_swt_mly_xho_glc_rus_bsq_bos_heb_dgb_mnd_mcd_grk_moo_rom_dyu_ger_est_swa_bam_hun_arw_mlt_geo_ita_krd_prs_swe_chh_aeg_ukr_fin_ses_sun_urd_mao_jpn_knd_kor_alb_slo_tsw_cze_ind_fre_sod_tag_cnt_lat_ven_ctl_sid_dut_guj_nor_pol_qcu_lit_svk_spa_ewe_amr_eng_gam_ben_jav_hin_zul_afr_igb_bat_tha_wly_tml_lda_tsn_azi_bul_mol_tur_yor_vie_amh_akn_cic_bem	-0.871770756887001	-2.11125397911129	0.0374326985488663
615	amh_spa_zul_krd_owc_wly_gam_glc_aze_tur_igb_ind_akn_ita_lit_bsq_prs_mlt_moo_cnt_afr_arw_fbf_grk_bem_mol_hun_tsw_cic_fin_pan_anl_geo_ctl_ben_ger_fre_heb_chh_rus_est_yor_mao_ukr_tag_jpn_tml_kor_lat_por_ven_alb_bat_swe_sod_mly_mnd_slo_lda_bul_sid_pol_eng_dut_mcd_qcu_urd_nor_scr_ewe_tig_cze_amr_hin_jav_rom_swa_bos_bam_sun_tha_aeg_knd_xho_ses_uzb_svk_guj_azi_dgb_vie_hau_tsn_dyu_swt	-0.61091118946573	-1.46055066278287	0.147508999243582
616	mlt_mol_tsw_svk_amr_anl_heb_arw_aze_uzb_swa_tag_ven_krd_guj_bsq_ben_wly_dgb_cnt_ukr_grk_akn_lat_fbf_slo_fin_lda_bem_est_bul_chh_geo_por_ita_alb_pan_sid_tig_fre_hun_ewe_bat_afr_mly_jpn_tml_kor_prs_cze_ses_scr_sun_ger_owc_jav_mnd_eng_cic_glc_amh_bos_rus_mcd_ctl_qcu_dut_spa_swe_dyu_sod_hin_gam_lit_mao_pol_tsn_urd_zul_ind_tha_hau_knd_igb_swt_azi_rom_nor_tur_moo_vie_aeg_bam_yor_xho	-0.435037196064095	-1.03322273541728	0.304179066946093
617	heb_grk_ses_mcd_anl_amh_aeg_hin_uzb_tur_igb_ind_bem_rom_lat_bsq_fre_owc_dyu_cnt_alb_pol_dgb_bos_xho_svk_fin_tsn_fbf_hun_krd_wly_geo_ita_ben_mol_urd_amr_chh_eng_est_tsw_bat_nor_sun_jpn_tml_kor_guj_scr_cic_afr_tag_slo_sod_mao_mnd_arw_moo_ctl_mlt_bul_swe_prs_por_qcu_spa_dut_ukr_ewe_hau_glc_tig_lit_jav_pan_swa_cze_zul_mly_tha_gam_knd_yor_bam_azi_ger_rus_aze_swt_vie_sid_ven_akn_lda	-0.381201894693972	-0.903363688292303	0.368666885467309
618	anl_pan_tsn_krd_chh_gam_wly_bul_azi_tur_bem_ind_swt_eng_pol_bsq_dut_amr_xho_mnd_nor_svk_ven_rom_akn_guj_fin_moo_ewe_hun_lit_amh_geo_glc_hin_slo_alb_sid_sod_rus_est_fbf_jav_ukr_mly_jpn_knd_kor_mol_por_yor_urd_bat_ita_heb_sun_cnt_spa_lda_arw_aeg_cze_mcd_fre_ctl_qcu_lat_afr_ger_zul_owc_prs_tig_swe_mao_bos_swa_ben_igb_tag_tha_mlt_tml_bam_dgb_aze_grk_scr_uzb_cic_vie_hau_tsw_ses_dyu	-0.431432120547828	-1.02395722817358	0.308511594479337
619	amh_hin_igb_por_gam_heb_mlt_pol_aze_uzb_swt_sun_cic_alb_rus_bsq_cze_tig_lda_mnd_lat_ger_bem_bul_zul_eng_fin_tsn_yor_hun_lit_aeg_geo_svk_urd_glc_swe_amr_owc_krd_est_ven_ind_ben_mao_jpn_tml_kor_grk_dut_dyu_nor_tag_arw_chh_mly_cnt_prs_akn_mol_sid_fre_ita_afr_pan_qcu_ukr_mcd_rom_bam_sod_scr_anl_spa_bat_guj_dgb_slo_tsw_jav_tha_wly_knd_fbf_swa_azi_bos_ctl_tur_ewe_vie_hau_xho_moo_ses	-0.224742887668256	-0.531118014312793	0.596603196911212
620	mlt_ben_ses_rom_amh_wly_anl_mcd_uzb_tur_lda_mly_ewe_rus_krd_bsq_eng_tig_tsw_cnt_bos_fre_bem_svk_moo_ita_est_dyu_tsn_hun_hin_gam_geo_lat_dut_por_lit_heb_owc_pol_fin_swt_jav_pan_ind_jpn_knd_kor_swe_nor_fbf_alb_sun_ger_chh_bat_mnd_arw_ven_mol_hau_spa_glc_slo_grk_qcu_urd_ukr_guj_igb_sod_scr_aeg_afr_mao_cze_dgb_prs_xho_tag_tha_amr_tml_yor_bam_aze_ctl_bul_azi_cic_vie_sid_zul_akn_swa	-0.439399002190274	-1.04394174317713	0.299218346796135
621	tig_pan_bam_ger_amh_sid_anl_lat_aze_uzb_tsw_bat_xho_ctl_krd_bsq_bos_amr_tsn_cnt_bul_ita_dgb_prs_zul_guj_fin_swt_ven_est_afr_gam_geo_svk_scr_ben_mcd_mlt_aeg_mol_hun_ses_ind_cze_mly_jpn_knd_kor_nor_dut_lda_rus_tag_spa_owc_sun_mnd_lit_fbf_slo_wly_alb_eng_swe_fre_qcu_rom_glc_urd_bem_hau_por_chh_hin_mao_pol_swa_arw_cic_jav_tha_sod_tml_akn_igb_azi_grk_ukr_tur_moo_vie_heb_yor_dyu_ewe	-0.519549183189495	-1.23529373355136	0.219832775738225
622	mlt_svk_cic_bul_sid_amr_chh_ger_azi_tur_yor_tag_swa_ita_glc_bsq_hin_hau_fbf_mnd_nor_ben_dgb_grk_tsn_slo_hun_ven_zul_fin_scr_gam_geo_eng_cze_arw_por_sod_owc_lat_est_dyu_jav_fre_bat_jpn_tml_kor_bos_ctl_igb_rom_mly_urd_heb_sun_cnt_krd_ewe_afr_wly_guj_alb_pol_mcd_qcu_swe_pan_prs_xho_tig_rus_amh_dut_mao_lit_swt_ukr_bem_ind_tha_aeg_knd_ses_akn_uzb_spa_mol_aze_bam_vie_anl_lda_moo_tsw	-0.406013538651961	-0.962667418215218	0.338210866324404
623	sid_arw_moo_pol_gam_aeg_amr_svk_azi_tur_akn_sun_bam_swe_nor_bsq_urd_sod_igb_cnt_prs_ben_zul_dut_bem_ita_est_xho_tsn_fin_ger_amh_geo_por_slo_pan_rom_hau_chh_bul_hun_tsw_ind_lit_bat_jpn_tml_kor_rus_spa_ewe_alb_jav_grk_heb_mao_mnd_eng_swt_ukr_tig_bos_fre_scr_guj_qcu_mcd_glc_hin_ven_owc_lat_anl_cze_mly_mol_dyu_krd_lda_tag_tha_mlt_knd_yor_dgb_uzb_ctl_afr_aze_cic_vie_wly_swa_ses_fbf	-0.00375736586286267	-0.00883929964753367	0.992966285018803
624	hau_mol_tsw_mcd_wly_aeg_amr_alb_azi_tur_ses_ind_swt_eng_urd_bsq_nor_sod_bam_cnt_cze_krd_moo_fre_lda_rom_hun_dgb_fbf_est_scr_mlt_geo_slo_prs_bos_bul_heb_tig_grk_fin_ven_jav_hin_sun_jpn_knd_kor_por_spa_ewe_ger_mly_arw_amh_bat_mnd_pan_swa_ita_anl_glc_pol_svk_lit_qcu_dut_swe_lat_dyu_sid_afr_chh_ctl_mao_rus_tsn_ukr_bem_tag_tha_owc_tml_yor_igb_aze_guj_ben_uzb_cic_vie_gam_akn_xho_zul	-0.799922113048942	-1.92758429574928	0.0569584031607953
625	tig_ita_xho_bos_wly_hau_gam_dut_azi_uzb_igb_jav_zul_fre_lat_bsq_prs_heb_dgb_mnd_eng_guj_akn_ben_dyu_pol_est_cic_tsn_hun_ger_amr_geo_ctl_rus_hin_krd_amh_mlt_scr_fin_fbf_bat_arw_sun_jpn_knd_kor_cze_rom_ven_spa_tag_pan_owc_mao_cnt_svk_bam_bul_anl_afr_lit_ukr_glc_qcu_nor_swe_por_bem_sid_alb_sod_mcd_ind_mol_lda_slo_swa_mly_tha_chh_tml_moo_yor_aze_grk_urd_tur_swt_vie_aeg_tsw_ewe_ses	-0.991233556996722	-2.42039789957361	0.0174463754724717
626	amr_bul_akn_ger_wly_mlt_hau_swe_uzb_aze_bam_mao_tsw_ctl_slo_bsq_por_amh_dyu_mnd_mcd_bos_igb_ukr_lda_mol_est_bem_moo_fin_lit_anl_geo_rom_cze_pan_alb_chh_aeg_svk_hun_cic_tag_urd_mly_jpn_tml_kor_arw_guj_zul_glc_jav_krd_tig_ind_cnt_lat_swa_grk_gam_pol_spa_dut_ita_qcu_fre_hin_nor_fbf_owc_rus_sod_prs_sun_scr_yor_eng_swt_bat_tha_sid_knd_ewe_ven_azi_afr_ben_tur_ses_vie_heb_xho_tsn_dgb	-0.694910653194116	-1.66760483201151	0.0987582421659441
627	owc_mcd_swt_spa_gam_chh_sod_rus_aze_tur_tsw_sun_ses_cze_swe_bsq_grk_hau_cic_cnt_eng_glc_dgb_rom_fbf_krd_hun_swa_bem_est_ger_tig_geo_slo_nor_lit_por_aeg_mlt_bul_fin_bam_mao_arw_mly_jpn_tml_kor_scr_urd_akn_bos_bat_svk_amr_ind_mnd_mol_zul_pan_amh_ita_hin_guj_fre_qcu_ctl_pol_prs_tsn_sid_ben_wly_afr_tag_alb_igb_ukr_dyu_jav_tha_anl_knd_lda_yor_azi_dut_lat_uzb_ven_vie_heb_ewe_xho_moo	-0.274256844376624	-0.648219755126434	0.518440098055635
628	gam_krd_swa_guj_anl_aeg_heb_alb_tur_uzb_tsw_bat_dyu_glc_eng_bsq_ukr_amh_ses_cnt_urd_bul_cic_dut_akn_hin_fin_bem_lda_est_svk_owc_geo_slo_swe_pol_lat_tig_amr_ctl_hun_swt_mly_prs_tag_jpn_knd_kor_rom_arw_igb_spa_ind_ger_mlt_jav_mnd_scr_tsn_ben_sod_afr_ita_por_rus_qcu_fre_cze_nor_ven_hau_lit_chh_mol_mao_grk_fbf_pan_moo_sun_tha_sid_tml_dgb_bam_aze_mcd_bos_azi_ewe_vie_wly_zul_yor_xho	0.300722001341096	0.707873648458623	0.480794040761412
629	amh_lit_swa_dut_hau_gam_heb_ben_azi_aze_bem_ind_xho_bos_grk_bsq_fre_anl_cic_cnt_krd_prs_swt_eng_igb_por_fin_ven_akn_hun_pol_aeg_geo_ita_urd_ctl_nor_chh_wly_hin_est_zul_sun_alb_jav_jpn_tml_kor_arw_guj_tsn_afr_mly_ukr_sod_bat_mnd_glc_bam_spa_mlt_pan_slo_mol_lat_qcu_bul_cze_mcd_ses_tig_rus_amr_rom_tag_svk_dgb_scr_fbf_mao_tha_sid_knd_moo_tsw_tur_ger_swe_uzb_dyu_vie_owc_yor_lda_ewe	-0.533725015554929	-1.27145994357847	0.206735737025645
630	sod_alb_igb_swe_hau_gam_owc_nor_uzb_aze_ewe_tag_dgb_ita_fre_bsq_bos_aeg_swt_mnd_ctl_ukr_zul_bul_dyu_prs_est_swa_cic_fin_svk_sid_geo_spa_por_ger_mcd_wly_mlt_pol_hun_ses_ind_slo_sun_jpn_knd_kor_ben_arw_ven_eng_mly_pan_amr_jav_cnt_rom_fbf_hin_anl_cze_lat_krd_guj_qcu_dut_mol_rus_xho_heb_afr_amh_glc_bat_scr_moo_lit_bam_mao_tha_chh_tml_tsn_akn_tur_grk_urd_azi_tsw_vie_tig_yor_bem_lda	0.129215041502935	0.304471385399235	0.76144905880697
631	tig_por_swt_ukr_sid_anl_hau_spa_aze_uzb_akn_jav_lda_arw_bul_bsq_grk_wly_moo_mnd_urd_rus_fbf_cze_tsn_guj_fin_tsw_bam_hun_ita_heb_geo_ctl_hin_prs_svk_owc_amh_mol_est_swa_ind_lit_mao_jpn_knd_kor_slo_bos_ven_afr_mly_krd_chh_sun_cnt_swe_dyu_nor_amr_ben_glc_dut_mcd_qcu_alb_eng_pan_yor_sod_fre_gam_scr_tag_rom_ses_lat_igb_bat_tha_aeg_tml_bem_cic_tur_pol_ger_azi_ewe_vie_mlt_xho_zul_dgb	-0.603931553581331	-1.44359875577643	0.15221208017619
632	heb_alb_xho_mol_anl_owc_gam_bos_uzb_aze_tsw_mly_yor_nor_mcd_bsq_afr_mlt_bam_cnt_slo_ger_dgb_svk_lda_glc_hun_swa_tsn_fin_hin_amr_geo_lat_dut_swe_pol_amh_sod_rom_est_ewe_tag_ben_bat_jpn_knd_kor_krd_grk_fbf_prs_mao_bul_chh_ind_mnd_scr_moo_ctl_sid_pan_eng_ukr_guj_qcu_por_rus_lit_zul_hau_arw_aeg_ita_jav_fre_igb_spa_akn_sun_tha_tig_tml_ses_swt_azi_urd_cze_tur_cic_vie_wly_ven_dyu_bem	0.0553549053156413	0.13024036653428	0.896657555987155
633	sid_krd_xho_rus_amr_mlt_tig_guj_azi_uzb_tsn_tag_ewe_fre_mcd_bsq_ita_anl_zul_mnd_prs_urd_swa_ukr_fbf_grk_est_swt_cic_fin_scr_amh_geo_ctl_lit_rom_swe_hau_aeg_lat_hun_akn_mly_pol_jav_jpn_knd_kor_afr_glc_dyu_ben_ind_pan_wly_bat_cnt_spa_yor_cze_chh_svk_arw_nor_dut_qcu_slo_hin_bul_ven_gam_bos_sod_alb_mao_por_ses_eng_bam_sun_tha_heb_tml_lda_bem_aze_mol_ger_tur_dgb_vie_owc_tsw_igb_moo	-0.469413224056557	-1.11446544982515	0.267951403207738
634	hau_hin_zul_lit_aeg_sod_wly_alb_azi_aze_dgb_sun_xho_svk_slo_bsq_prs_heb_bam_cnt_spa_swe_fbf_scr_ses_ctl_fin_swt_yor_est_glc_mlt_geo_rus_ukr_grk_krd_owc_sid_arw_hun_lda_bat_urd_ind_jpn_tml_kor_ger_bos_akn_eng_mao_ben_chh_mly_mnd_por_bem_afr_tig_rom_fre_pan_mcd_qcu_mol_lat_pol_igb_amr_ita_gam_guj_jav_nor_tsw_bul_ven_tag_tha_amh_knd_moo_tsn_tur_dut_cze_uzb_ewe_vie_anl_swa_dyu_cic	-0.16680237296609	-0.39374405211721	0.69467131747603
635	hau_bul_igb_lat_anl_tig_heb_bos_tur_azi_tsn_mly_ven_svk_eng_bsq_rus_amh_swt_mnd_ita_por_tsw_arw_moo_swe_fin_dgb_xho_hun_krd_amr_geo_glc_alb_mcd_urd_mlt_aeg_hin_est_lda_tag_prs_mao_jpn_tml_kor_grk_ben_swa_afr_sun_ukr_sod_jav_cnt_guj_dyu_pol_owc_lit_mol_ger_ctl_qcu_rom_cze_spa_fbf_gam_scr_chh_fre_bat_dut_cic_slo_yor_ind_tha_wly_knd_ewe_bam_uzb_pan_nor_aze_bem_vie_sid_ses_zul_akn	-0.460351875379682	-1.09568384102817	0.27604650033405
636	wly_mol_yor_rom_mlt_owc_amr_bos_tur_uzb_tsn_ind_tsw_bul_fre_bsq_arw_hau_bam_cnt_rus_alb_dyu_afr_dgb_ita_fin_cic_akn_est_lat_sid_geo_urd_ben_krd_glc_aeg_amh_nor_hun_igb_mly_prs_jav_jpn_knd_kor_pol_eng_swa_spa_sun_dut_heb_mao_mnd_slo_lda_hin_chh_grk_por_swe_ukr_qcu_mcd_ger_cze_ven_anl_pan_tig_svk_bat_lit_zul_guj_fbf_tag_tha_gam_tml_ses_moo_aze_scr_ctl_azi_ewe_vie_sod_xho_bem_swt	-0.0930892766464472	-0.21956375032217	0.82669212428964
637	chh_ben_fbf_arw_anl_sid_amr_prs_tur_aze_swa_ind_igb_eng_mol_bsq_mcd_wly_bam_mnd_fre_swe_tsw_urd_moo_bul_fin_xho_ven_hun_pol_amh_geo_hin_lit_ukr_pan_gam_hau_alb_est_ewe_mao_bos_jav_jpn_tml_kor_ctl_rus_ses_spa_bat_nor_heb_mly_cnt_guj_swt_lat_mlt_glc_afr_cze_krd_qcu_por_dut_scr_lda_tig_svk_owc_slo_tag_ger_dgb_grk_dyu_sun_tha_sod_knd_zul_akn_uzb_ita_rom_azi_yor_vie_aeg_bem_tsn_cic	0.37280425187921	0.878803980899433	0.381772519327629
638	chh_urd_dgb_mcd_mlt_hau_aeg_pan_tur_azi_tsw_sun_akn_afr_swe_bsq_ita_sod_zul_cnt_ukr_glc_bem_hin_lda_por_hun_igb_xho_est_pol_anl_geo_arw_rus_krd_ctl_amr_heb_guj_fin_ewe_jav_bos_mly_jpn_tml_kor_lit_scr_bam_slo_tag_ben_tig_mao_mnd_grk_yor_nor_wly_lat_prs_dut_alb_qcu_cze_svk_fre_dyu_owc_eng_gam_mol_ind_ger_ses_rom_ven_bat_tha_amh_knd_swa_tsn_aze_bul_spa_uzb_moo_vie_sid_swt_fbf_cic	-0.848937972853479	-2.05270436745595	0.0429107093788183
639	owc_dut_cic_pol_sid_tig_heb_arw_tur_azi_tsw_mly_akn_rus_spa_bsq_alb_anl_moo_mnd_eng_prs_fbf_ben_tsn_mol_hun_dyu_yor_fin_por_amr_geo_nor_fre_rom_mcd_wly_sod_krd_est_ewe_tag_ctl_ind_jpn_knd_kor_lit_svk_ven_ger_jav_pan_amh_mao_cnt_scr_bem_bul_chh_lat_cze_ukr_urd_qcu_glc_grk_slo_dgb_hau_swe_aeg_guj_bat_bos_bam_afr_swa_sun_tha_gam_tml_ses_swt_aze_ita_hin_uzb_xho_vie_mlt_zul_lda_igb	-0.434752865666852	-1.03231038921654	0.304603846302711
640	sid_urd_dgb_lit_amh_chh_wly_rom_aze_uzb_yor_jav_cic_hin_ita_bsq_eng_tig_bam_mnd_slo_mol_ewe_spa_bem_cze_est_tsn_dyu_hun_alb_owc_geo_lat_guj_rus_mcd_aeg_gam_arw_fin_moo_mly_ger_ind_jpn_knd_kor_scr_ukr_ven_svk_tag_glc_mlt_bat_cnt_prs_swa_bul_heb_pan_swe_afr_pol_qcu_por_nor_grk_akn_hau_fre_amr_krd_sun_ctl_zul_dut_swt_mao_tha_sod_tml_igb_lda_tur_ben_bos_azi_ses_vie_anl_fbf_xho_tsw	0.403011061699817	0.958316301179143	0.340388019528649
641	heb_rus_igb_arw_tig_mlt_amh_rom_azi_aze_xho_tag_dyu_afr_ita_bsq_lit_sod_tsw_cnt_prs_nor_akn_urd_yor_glc_est_bam_swt_hun_scr_chh_geo_ukr_ctl_svk_bos_aeg_hau_por_fin_moo_jav_bul_sun_jpn_knd_kor_mol_swe_tsn_hin_mly_alb_amr_bat_mnd_ger_zul_guj_gam_fre_slo_eng_grk_qcu_ben_krd_spa_swa_sid_mcd_anl_pol_mao_pan_cic_dut_ewe_ind_tha_wly_tml_fbf_ven_tur_cze_lat_uzb_dgb_vie_owc_bem_ses_lda	0.439462168583494	1.03681724042543	0.302509392617361
642	anl_cze_bem_svk_sod_wly_gam_swe_azi_tur_ewe_mao_fbf_guj_pol_bsq_mcd_chh_dyu_mnd_afr_ita_igb_bos_yor_ctl_hun_tsn_xho_est_lat_heb_geo_rom_grk_ukr_mol_hau_amh_scr_fin_swt_ind_slo_mly_jpn_tml_kor_hin_alb_lda_spa_jav_rus_owc_bat_cnt_eng_zul_por_aeg_ger_urd_dut_fre_qcu_prs_lit_ben_swa_sid_krd_tig_pan_sun_bul_cic_glc_moo_tag_tha_amr_knd_bam_ven_aze_nor_arw_uzb_ses_vie_mlt_dgb_tsw_akn	-0.677855579135389	-1.62714526369838	0.107089849179173
643	gam_arw_zul_guj_owc_sid_tig_glc_aze_uzb_cic_mao_bam_ukr_swe_bsq_rus_mlt_igb_cnt_ctl_pol_bem_cze_xho_lat_fin_tsn_lda_est_bul_amh_geo_bos_krd_urd_mol_sod_wly_prs_hun_swt_tag_spa_mly_jpn_tml_kor_fre_por_fbf_mcd_bat_ger_chh_sun_mnd_alb_moo_scr_hau_grk_nor_svk_hin_qcu_dut_pan_ben_ven_heb_ita_aeg_eng_ind_slo_tsw_afr_dgb_jav_tha_amr_knd_ses_yor_azi_rom_lit_tur_dyu_vie_anl_ewe_akn_swa	0.118015649953903	0.278059664906379	0.781583810220496
644	hau_rom_swa_ita_wly_aeg_amh_ukr_uzb_aze_yor_bat_xho_nor_mcd_bsq_bos_anl_akn_cnt_ctl_guj_dgb_prs_tsn_spa_hun_dyu_ses_est_pol_heb_geo_urd_dut_afr_lat_mlt_tig_hin_fin_ven_tag_cze_jav_jpn_knd_kor_krd_fre_moo_eng_mao_grk_sod_mly_mnd_svk_cic_bul_gam_ben_ger_glc_alb_qcu_lit_rus_pan_lda_amr_por_chh_swe_sun_scr_tsw_slo_zul_ind_tha_sid_tml_swt_bam_tur_arw_mol_azi_bem_vie_owc_ewe_fbf_igb	-0.557044933217193	-1.32687659113065	0.187798211925836
645	gam_lit_tsw_prs_amr_wly_mlt_arw_uzb_azi_bam_mao_cic_por_rus_bsq_dut_amh_yor_cnt_ctl_fre_xho_scr_swa_ben_fin_igb_zul_est_pan_hau_geo_nor_glc_rom_spa_aeg_heb_ukr_hun_bem_ind_svk_jav_jpn_knd_kor_lat_krd_swt_urd_mly_eng_chh_sun_mnd_bul_moo_cze_owc_grk_guj_hin_pol_qcu_ger_ita_bos_lda_tig_mol_sod_swe_tag_slo_tsn_mcd_ewe_bat_tha_sid_tml_ven_akn_aze_afr_alb_tur_dyu_vie_anl_ses_dgb_fbf	-0.52876653844071	-1.25979269557508	0.210896444867853
646	gam_guj_igb_spa_mlt_chh_tig_cze_uzb_aze_lda_bat_bam_krd_ukr_bsq_slo_hau_fbf_mnd_urd_glc_tsw_por_tsn_rom_est_swa_yor_fin_mol_heb_geo_mcd_rus_grk_pol_sid_anl_swe_hun_cic_tag_afr_mly_jpn_knd_kor_lit_prs_ewe_dut_ind_ita_aeg_sun_cnt_nor_ses_fre_owc_eng_lat_ctl_arw_qcu_ger_pan_bul_dyu_wly_ben_sod_svk_mao_hin_xho_scr_akn_jav_tha_amr_tml_ven_swt_azi_bos_alb_tur_dgb_vie_amh_zul_bem_moo	-0.328739219014561	-0.777561704592069	0.438800985630718
647	anl_pan_tsn_lat_hau_chh_amh_swe_tur_uzb_bam_mao_bem_ben_ita_bsq_rus_wly_lda_mnd_lit_arw_igb_afr_dgb_dut_fin_cic_ewe_est_prs_sod_geo_ctl_guj_scr_cze_tig_aeg_svk_hun_akn_ind_pol_tag_jpn_knd_kor_bul_rom_yor_spa_jav_eng_heb_bat_cnt_ukr_swa_nor_sid_glc_fre_bos_krd_qcu_ger_urd_por_dyu_amr_hin_gam_slo_sun_alb_ses_mol_tsw_mly_tha_mlt_tml_ven_swt_azi_mcd_grk_aze_fbf_vie_owc_xho_zul_moo	-0.629084921644509	-1.50222925961251	0.136425900983151
648	chh_nor_akn_svk_amr_wly_anl_mcd_tur_aze_swt_mao_xho_ita_ben_bsq_lit_sid_ses_mnd_dut_fre_fbf_guj_yor_prs_fin_ven_bem_est_swe_hau_geo_glc_afr_cze_ukr_gam_aeg_alb_hun_cic_sun_lat_bat_jpn_tml_kor_spa_krd_zul_scr_mly_ger_amh_jav_cnt_eng_igb_arw_sod_ctl_pol_mol_bul_qcu_grk_rus_rom_dyu_heb_pan_owc_bos_ind_urd_dgb_hin_tsw_tag_tha_mlt_knd_bam_tsn_azi_por_slo_uzb_moo_vie_tig_ewe_lda_swa	-0.501737595761707	-1.19511367058711	0.235081391432326
649	amr_arw_igb_mcd_owc_chh_amh_pan_azi_tur_dgb_mao_bam_swe_mol_bsq_pol_hau_ven_mnd_ben_lat_moo_guj_ses_bos_hun_xho_fbf_fin_prs_heb_geo_glc_svk_ger_por_aeg_anl_eng_est_yor_ind_grk_sun_jpn_knd_kor_rom_nor_dyu_cze_tag_slo_sod_mly_cnt_lit_tsn_rus_mlt_ita_spa_urd_hin_qcu_alb_ukr_ctl_akn_wly_dut_gam_bul_bat_afr_zul_scr_tsw_jav_tha_tig_tml_cic_lda_uzb_fre_krd_aze_swa_vie_sid_swt_ewe_bem	-0.73626728426049	-1.7694020313013	0.0801047744520479
650	aeg_slo_zul_ukr_heb_owc_gam_grk_azi_tur_ses_jav_dgb_pol_ctl_bsq_krd_sod_cic_mnd_afr_ger_igb_bul_moo_scr_fin_tsn_yor_hun_dut_sid_geo_nor_por_ita_svk_chh_amh_alb_est_swa_ind_rom_sun_jpn_tml_kor_rus_bos_swt_fre_mly_guj_tig_bat_cnt_ben_lda_swe_hau_lat_cze_mol_arw_qcu_prs_glc_urd_xho_amr_pan_anl_lit_tag_hin_dyu_mcd_ven_mao_tha_wly_knd_ewe_tsw_uzb_eng_spa_aze_fbf_vie_mlt_akn_bam_bem	0.0957502712283406	0.225256483787186	0.82227399074538
651	owc_nor_ewe_prs_sid_chh_aeg_hin_uzb_azi_ven_mao_lda_rus_urd_bsq_lat_amh_bem_mnd_svk_afr_zul_ger_yor_pol_est_fbf_tsw_fin_cze_mlt_geo_rom_bul_mcd_guj_gam_wly_dut_hun_akn_mly_pan_tag_jpn_tml_kor_spa_krd_bam_fre_sun_ita_tig_ind_cnt_eng_ses_scr_amr_alb_ctl_slo_bos_qcu_mol_por_swe_igb_heb_grk_hau_glc_jav_arw_moo_ben_cic_bat_tha_sod_knd_xho_swt_aze_lit_ukr_tur_dyu_vie_anl_dgb_tsn_swa	0.0242861235958268	0.0572033165920325	0.954505961316075
652	owc_bul_zul_arw_sid_heb_aeg_svk_aze_azi_xho_tag_tsn_ger_lit_bsq_ita_anl_yor_cnt_cze_bos_dgb_pol_bam_slo_est_swa_igb_fin_lat_amr_geo_dut_ctl_grk_hin_wly_amh_rus_hun_akn_jav_rom_ind_jpn_knd_kor_guj_scr_lda_ukr_sun_afr_hau_mao_mnd_krd_ven_prs_sod_swe_mcd_urd_eng_qcu_por_alb_mol_ewe_gam_pan_chh_nor_bat_fre_bem_ben_ses_mly_tha_tig_tml_cic_dyu_uzb_spa_glc_tur_swt_vie_mlt_fbf_tsw_moo	-0.607769479734556	-1.4499932582666	0.150424563716006
653	gam_ukr_ses_mol_anl_owc_chh_svk_tur_uzb_moo_tag_ewe_bul_dut_bsq_bos_wly_fbf_mnd_pol_guj_lda_prs_yor_por_fin_akn_cic_hun_nor_tig_geo_eng_arw_ita_ben_amh_amr_scr_est_tsn_mly_afr_ind_jpn_tml_kor_spa_ger_tsw_grk_bat_mcd_sid_jav_cnt_lit_ven_glc_heb_lat_cze_ctl_fre_qcu_rom_urd_hin_dyu_sod_pan_mlt_rus_sun_slo_swa_alb_dgb_mao_tha_hau_knd_igb_xho_aze_krd_swe_azi_bem_vie_aeg_zul_bam_swt	-0.484471751977535	-1.15359053008303	0.251624198783901
654	sid_ctl_dyu_prs_amr_hau_sod_pol_aze_uzb_yor_sun_tsn_swe_lat_bsq_bul_anl_swt_cnt_fre_pan_fbf_ger_bem_lit_hun_akn_ewe_est_mol_tig_geo_ita_mcd_guj_rus_owc_amh_slo_fin_dgb_ind_krd_bat_jpn_tml_kor_ben_grk_zul_bos_mao_arw_aeg_tag_mnd_eng_bam_cze_wly_glc_dut_por_afr_qcu_scr_svk_nor_lda_chh_rom_gam_spa_jav_ukr_cic_hin_ses_mly_tha_heb_knd_ven_swa_azi_alb_urd_tur_xho_vie_mlt_moo_tsw_igb	-0.726258229991409	-1.74755817272524	0.0838412719022345
655	sid_cze_akn_guj_amr_chh_anl_nor_uzb_tur_ven_sun_tsn_ctl_ger_bsq_glc_sod_bem_cnt_swe_dut_swt_hin_zul_mol_fin_swa_cic_hun_krd_heb_geo_rom_rus_spa_bul_gam_tig_fre_est_yor_jav_lat_mao_jpn_knd_kor_pol_alb_dyu_ben_bat_eng_owc_mly_mnd_pan_lda_ukr_hau_slo_ita_arw_mcd_qcu_grk_lit_bos_ewe_aeg_scr_wly_afr_ind_svk_ses_urd_bam_tag_tha_amh_tml_igb_fbf_aze_por_prs_azi_tsw_vie_mlt_dgb_xho_moo	0.591732485055169	1.40438758216242	0.163534454572123
656	anl_mol_akn_rus_tig_sid_aeg_ctl_aze_tur_cic_mao_lda_ben_hin_bsq_alb_owc_bam_cnt_ger_krd_tsw_lat_moo_slo_est_tsn_dyu_hun_por_mlt_geo_grk_bul_lit_pol_wly_amh_guj_fin_xho_sun_dut_tag_jpn_tml_kor_prs_rom_dgb_pan_bat_spa_gam_mly_mnd_cze_swa_afr_amr_ita_scr_mcd_bos_qcu_arw_glc_svk_ewe_sod_eng_heb_nor_ind_swe_fbf_urd_yor_jav_tha_hau_knd_ven_bem_azi_fre_ukr_uzb_igb_vie_chh_zul_swt_ses	0.0156308699784129	0.0367846632462823	0.970735546040918
657	hau_pan_lda_por_sod_gam_sid_ita_tur_azi_swa_sun_tsn_nor_ben_bsq_afr_heb_moo_mnd_guj_spa_fbf_scr_igb_lit_hun_dgb_bam_fin_pol_amr_geo_lat_krd_bos_slo_chh_owc_rom_est_akn_ind_prs_jav_jpn_tml_kor_urd_swe_cic_fre_tag_arw_wly_bat_cnt_glc_dyu_ctl_anl_dut_bul_mcd_svk_qcu_ukr_rus_alb_ewe_amh_eng_mlt_hin_mao_cze_ses_ger_yor_mly_tha_tig_knd_zul_swt_uzb_grk_mol_aze_bem_vie_aeg_xho_ven_tsw	-0.374471365293876	-0.888338087583592	0.376650770523888
658	wly_lat_bem_prs_tig_gam_sod_swe_tur_aze_tsn_bat_igb_ita_grk_bsq_pol_heb_cic_cnt_alb_pan_yor_dut_tsw_lit_fin_lda_ven_est_spa_chh_geo_svk_bul_mol_ukr_aeg_mlt_glc_hun_moo_sun_ctl_mly_jpn_tml_kor_ger_krd_dyu_cze_jav_bos_amh_tag_mnd_ben_ses_por_owc_nor_fre_slo_hin_qcu_arw_mcd_rom_xho_sid_scr_hau_urd_mao_afr_dgb_rus_swa_ind_tha_amr_knd_akn_fbf_uzb_eng_guj_azi_zul_vie_anl_swt_bam_ewe	-0.284337853827895	-0.672639929548744	0.502844279143928
659	sod_dut_bam_pol_chh_wly_mlt_arw_azi_aze_cic_tag_akn_scr_alb_bsq_grk_owc_swa_cnt_lit_ita_ses_afr_dyu_ben_est_xho_bem_fin_bos_tig_geo_ctl_cze_spa_slo_anl_sid_mcd_hun_ven_ind_hin_mly_jpn_tml_kor_mol_nor_dgb_rom_bat_krd_heb_jav_mnd_lat_tsn_eng_aeg_rus_glc_por_guj_qcu_ukr_urd_prs_fbf_amh_bul_hau_svk_mao_ger_tsw_swe_zul_sun_tha_gam_knd_moo_igb_tur_fre_pan_uzb_yor_vie_amr_swt_ewe_lda	-0.4000972541642	-0.950398313926234	0.34437327348227
660	amr_krd_igb_rom_heb_sod_amh_pan_uzb_aze_dyu_sun_yor_hin_scr_bsq_por_gam_akn_cnt_eng_lat_tsw_urd_cic_lit_hun_xho_bam_est_ita_chh_geo_bos_mcd_arw_nor_aeg_mlt_glc_fin_zul_ind_ukr_mly_jpn_tml_kor_mol_spa_ses_prs_tag_bul_sid_jav_mnd_ben_moo_grk_owc_swe_slo_guj_afr_qcu_rus_ctl_svk_tsn_wly_pol_anl_alb_mao_ger_fbf_fre_bem_bat_tha_hau_knd_dgb_ven_azi_cze_dut_tur_swa_vie_tig_lda_ewe_swt	-0.291034322186054	-0.687836932376708	0.493267478354755
661	amh_afr_tsw_arw_hau_wly_gam_urd_azi_aze_swt_bat_bem_ger_rus_bsq_pan_heb_igb_cnt_krd_alb_ven_cze_dyu_por_hun_zul_yor_fin_svk_owc_geo_dut_mcd_slo_swe_amr_sid_ctl_est_dgb_ind_pol_sun_jpn_knd_kor_glc_bul_xho_nor_mly_lit_tig_tag_mnd_bos_cic_hin_sod_guj_spa_ita_lat_qcu_fre_mol_ben_ses_mlt_ukr_chh_eng_jav_grk_moo_rom_tsn_mao_tha_anl_tml_fbf_lda_tur_scr_prs_uzb_ewe_vie_aeg_akn_bam_swa	-0.402530462642662	-0.955519412633766	0.341792296425384
662	chh_mol_lda_cze_owc_sid_amh_rom_tur_aze_zul_ind_dgb_guj_ger_bsq_bul_gam_cic_mnd_krd_svk_ven_prs_ses_fre_est_yor_tsw_fin_slo_amr_geo_ukr_ita_glc_alb_anl_wly_pan_hun_swa_mly_swe_mao_jpn_tml_kor_mcd_hin_bam_scr_tag_ben_aeg_sun_cnt_spa_moo_pol_mlt_lat_ctl_grk_arw_qcu_bos_afr_eng_fbf_heb_por_hau_nor_bat_dut_dyu_rus_igb_jav_tha_sod_knd_akn_ewe_azi_urd_lit_uzb_swt_vie_tig_tsn_bem_xho	0.916066508700831	2.19200009501936	0.0308759833099853
663	mlt_fre_xho_mcd_aeg_sid_gam_alb_tur_azi_swt_mly_moo_urd_arw_bsq_grk_chh_bem_cnt_svk_mol_dgb_ita_yor_lit_hun_bam_igb_est_por_hau_geo_eng_spa_bos_swe_sod_wly_guj_fin_lda_jav_pan_mao_jpn_tml_kor_ben_prs_tsw_glc_bat_krd_amr_tag_mnd_cze_akn_bul_owc_afr_ukr_rus_rom_qcu_ger_dut_pol_dyu_amh_lat_tig_nor_ind_hin_ewe_slo_tsn_sun_tha_anl_knd_fbf_cic_aze_ctl_scr_uzb_ses_vie_heb_zul_ven_swa	-0.0014111706112206	-0.00332544569392223	0.997353806022811
664	heb_mol_lda_fre_gam_sod_hau_spa_uzb_aze_akn_tag_fbf_rus_dut_bsq_ger_tig_moo_mnd_ukr_bos_igb_svk_cic_slo_est_dgb_bam_hun_swe_owc_geo_grk_scr_urd_guj_anl_wly_rom_fin_xho_mly_afr_mao_jpn_knd_kor_pol_eng_swa_ben_sun_glc_sid_bat_cnt_cze_ses_ctl_aeg_bul_krd_nor_arw_qcu_alb_hin_pan_yor_chh_lat_amh_prs_jav_ita_swt_mcd_bem_ind_tha_mlt_tml_zul_ewe_azi_por_lit_tur_tsw_vie_amr_dyu_ven_tsn	-0.613556107896904	-1.46693758839898	0.145766592313484
665	sod_afr_igb_guj_gam_wly_anl_glc_uzb_tur_dgb_mly_bam_eng_cze_bsq_rus_amr_bem_cnt_alb_krd_tsw_bos_fbf_fre_fin_swt_swa_est_scr_mlt_geo_urd_bul_ukr_swe_aeg_heb_por_hun_yor_ind_spa_mao_jpn_knd_kor_grk_ger_moo_hin_tag_mol_owc_bat_mnd_slo_cic_nor_tig_dut_lit_pan_ctl_qcu_svk_pol_ben_akn_hau_lat_sid_arw_sun_mcd_zul_rom_ven_jav_tha_amh_tml_ses_dyu_azi_ita_prs_aze_lda_vie_chh_tsn_xho_ewe	-0.587868751610908	-1.40397877569883	0.163655808676083
666	sod_rus_cic_glc_hau_sid_heb_ger_uzb_azi_fbf_mao_dgb_prs_bul_bsq_mol_aeg_swa_cnt_spa_rom_ven_bos_akn_guj_hun_tsn_dyu_fin_dut_amr_geo_cze_afr_alb_pan_gam_wly_grk_est_tsw_tag_lat_jav_jpn_knd_kor_urd_ita_bem_lit_ind_eng_anl_bat_mnd_slo_moo_ukr_tig_ben_krd_pol_swe_qcu_hin_fre_ctl_swt_owc_por_mlt_nor_sun_mcd_yor_scr_ewe_mly_tha_amh_tml_ses_bam_aze_arw_svk_tur_xho_vie_chh_zul_lda_igb	-0.33282615467597	-0.78766575022124	0.432895187436202
667	amh_svk_akn_ukr_chh_gam_anl_rus_azi_uzb_fbf_jav_yor_eng_lit_bsq_dut_tig_bem_mnd_prs_bul_ewe_grk_cic_mol_fin_bam_ses_est_rom_sid_geo_fre_urd_ctl_guj_heb_hau_ita_hun_moo_bat_swe_sun_jpn_knd_kor_por_bos_lda_alb_mly_spa_wly_mao_cnt_nor_swt_krd_owc_pan_scr_lat_cze_qcu_arw_ben_mcd_xho_aeg_afr_sod_pol_tag_ger_tsn_hin_zul_ind_tha_amr_tml_swa_tsw_aze_slo_glc_tur_ven_vie_mlt_igb_dyu_dgb	-0.393763533383506	-0.933768608908548	0.35284135920741
668	tig_cze_zul_pan_heb_chh_hau_bul_aze_uzb_yor_bat_xho_ctl_glc_bsq_guj_wly_fbf_cnt_afr_mcd_dgb_spa_tsn_eng_hun_swt_akn_fin_dut_sid_geo_rom_lat_swe_alb_owc_sod_nor_est_cic_mly_bos_jav_jpn_tml_kor_krd_lit_bem_ger_tag_pol_amh_ind_mnd_ben_swa_prs_gam_mol_scr_fre_slo_qcu_arw_por_ukr_tsw_aeg_urd_mlt_svk_sun_rus_moo_grk_bam_mao_tha_amr_knd_lda_ewe_tur_ita_hin_azi_igb_vie_anl_ses_dyu_ven	-0.130445206486971	-0.307810938258083	0.75891450961486
669	amr_fre_igb_por_aeg_wly_owc_guj_azi_tur_ewe_jav_ses_prs_glc_bsq_alb_hau_lda_cnt_ctl_eng_xho_grk_fbf_mol_est_dyu_dgb_fin_nor_anl_geo_slo_bos_rus_ger_heb_mlt_pan_hun_zul_mly_ukr_bat_jpn_knd_kor_lat_lit_swa_krd_mao_spa_chh_sun_mnd_scr_bam_urd_amh_arw_mcd_hin_bul_qcu_rom_afr_ita_yor_gam_swe_sod_pol_ind_ben_tsn_dut_bem_tag_tha_sid_tml_cic_swt_aze_svk_cze_uzb_moo_vie_tig_ven_tsw_akn	-0.243205168200556	-0.574888326854605	0.566755002624581
670	mlt_arw_igb_pan_amh_chh_anl_cze_tur_azi_tsw_bat_swa_por_mol_bsq_ita_sid_cic_cnt_dut_ukr_tsn_alb_ewe_rus_hun_fbf_ses_fin_lat_aeg_geo_mcd_grk_bos_hin_heb_amr_ben_est_yor_tag_rom_ind_jpn_knd_kor_scr_ger_xho_ctl_mly_guj_tig_jav_mnd_glc_dyu_lit_gam_slo_spa_krd_swe_qcu_bul_fre_svk_akn_wly_urd_owc_eng_mao_nor_bam_prs_zul_sun_tha_hau_tml_swt_bem_aze_afr_pol_uzb_lda_vie_sod_moo_ven_dgb	-0.893162903332838	-2.16146147674711	0.0332275920811228
671	amh_cze_xho_mol_sid_wly_sod_slo_azi_uzb_zul_mly_yor_urd_swe_bsq_bos_hau_dyu_cnt_ben_fre_tsn_krd_ses_dut_hun_tsw_lda_est_afr_amr_geo_ukr_spa_mcd_eng_mlt_gam_ger_fin_bem_ind_lit_sun_jpn_tml_kor_prs_nor_moo_bul_tag_scr_tig_bat_mnd_rus_igb_arw_aeg_pol_por_pan_lat_qcu_ctl_hin_glc_ewe_heb_rom_anl_alb_mao_guj_swt_svk_bam_jav_tha_chh_knd_swa_cic_tur_grk_ita_aze_dgb_vie_owc_fbf_akn_ven	0.90006602951135	2.16530338485679	0.0329234287894638
672	sid_krd_ses_alb_tig_aeg_wly_cze_azi_uzb_xho_mao_tsw_bos_ger_bsq_pan_amh_ven_mnd_arw_ita_swt_scr_igb_spa_hun_ewe_fbf_fin_guj_owc_geo_glc_ukr_swe_ctl_mlt_amr_rus_est_dyu_tag_mol_bat_jpn_knd_kor_ben_svk_cic_bul_sun_afr_gam_mly_cnt_mcd_tsn_por_heb_lat_prs_rom_pol_qcu_dut_slo_urd_yor_chh_eng_hau_hin_ind_lit_dgb_nor_bam_jav_tha_anl_tml_akn_swa_tur_grk_fre_aze_zul_vie_sod_lda_bem_moo	-0.740625821975057	-1.77945839662311	0.0784313882499044
673	owc_bos_ses_nor_amr_tig_sod_fre_azi_tur_lda_mly_cic_pan_mol_bsq_lat_mlt_dyu_cnt_ben_alb_tsn_eng_yor_spa_est_zul_xho_fin_dut_anl_geo_bul_krd_prs_cze_hau_sid_urd_hun_moo_jav_grk_tag_jpn_tml_kor_por_rom_ewe_arw_bat_slo_amh_mao_mnd_ukr_ven_pol_aeg_svk_ger_scr_mcd_qcu_ctl_swe_guj_fbf_wly_glc_heb_rus_ind_ita_bam_lit_tsw_sun_tha_gam_knd_dgb_swa_aze_hin_afr_uzb_akn_vie_chh_bem_swt_igb	0.373371214208213	0.882472249212606	0.379796797115965
674	mlt_dut_fbf_eng_wly_gam_chh_bos_aze_uzb_swt_bat_lda_cze_bul_bsq_lit_anl_ewe_cnt_scr_urd_akn_guj_cic_mol_hun_ses_ven_est_mcd_hau_geo_ger_por_svk_grk_amh_sid_ben_fin_dyu_sun_arw_tag_jpn_knd_kor_krd_nor_igb_rom_mao_afr_tig_ind_mnd_ukr_xho_glc_amr_fre_ctl_pol_rus_qcu_ita_prs_pan_yor_sod_swe_heb_alb_mly_spa_moo_lat_zul_jav_tha_owc_tml_tsw_tsn_tur_slo_hin_azi_bem_vie_aeg_swa_dgb_bam	-0.463122495394935	-1.10002183208071	0.274161882699709
675	hau_por_ses_ben_mlt_chh_amr_rom_tur_aze_zul_mao_xho_hin_ger_bsq_pan_gam_bem_mnd_nor_bul_ewe_arw_lda_eng_hun_cic_tsn_est_lat_anl_geo_guj_mcd_bos_mol_amh_aeg_ctl_fin_dgb_bat_svk_tag_jpn_knd_kor_ita_scr_yor_swe_mly_grk_owc_sun_cnt_urd_dyu_prs_sod_glc_alb_lit_dut_qcu_slo_fre_ukr_bam_sid_cze_tig_afr_ind_rus_moo_pol_tsw_jav_tha_heb_tml_fbf_swa_azi_krd_spa_uzb_akn_vie_wly_ven_swt_igb	-0.443707608071057	-1.05443394618424	0.29441600176305
676	sod_hin_xho_eng_mlt_amr_wly_svk_aze_uzb_yor_ind_tsn_mol_swe_bsq_fre_hau_bam_mnd_rom_ukr_zul_krd_swa_slo_est_ses_bem_fin_grk_owc_geo_nor_ita_pol_lit_aeg_amh_mcd_hun_moo_tag_ger_sun_jpn_knd_kor_scr_rus_igb_ben_bat_alb_chh_jav_cnt_glc_fbf_pan_tig_bos_bul_arw_afr_qcu_ctl_por_urd_lda_gam_spa_sid_lat_mao_prs_cic_cze_dyu_mly_tha_anl_tml_akn_dgb_azi_guj_dut_tur_ewe_vie_heb_swt_ven_tsw	-0.631043163532038	-1.50761211952133	0.135043410131466
677	sid_mol_ven_scr_gam_wly_anl_bul_uzb_aze_dyu_tag_lda_ukr_ita_bsq_ctl_aeg_bem_mnd_afr_spa_igb_urd_dgb_eng_fin_bam_tsn_est_cze_hau_geo_glc_pan_lat_pol_chh_owc_swe_hun_zul_ind_slo_mao_jpn_tml_kor_svk_ger_tsw_rom_jav_prs_amh_sun_cnt_hin_yor_krd_sod_dut_grk_lit_arw_qcu_guj_ben_alb_xho_heb_bos_amr_rus_mly_fre_swt_mcd_ses_bat_tha_tig_knd_cic_fbf_azi_por_nor_tur_swa_vie_mlt_moo_akn_ewe	-0.290334524978617	-0.686826033686554	0.493901426826076
678	sod_cze_swt_urd_anl_amr_amh_grk_uzb_aze_tsn_mao_zul_arw_alb_bsq_ctl_hau_tsw_cnt_lat_ukr_ewe_mcd_xho_por_est_dyu_lda_fin_krd_wly_geo_pol_ben_svk_hin_mlt_heb_bul_hun_igb_tag_glc_ind_jpn_knd_kor_guj_slo_yor_prs_sun_fre_gam_bat_mnd_pan_moo_rus_sid_lit_nor_swe_afr_qcu_dut_mol_rom_ven_aeg_eng_tig_ger_jav_scr_bem_ita_fbf_mly_tha_chh_tml_cic_dgb_tur_spa_bos_azi_swa_vie_owc_ses_bam_akn	-0.153530481788508	-0.362173071716423	0.718044379671226
679	sod_bos_igb_glc_gam_heb_chh_grk_azi_uzb_fbf_mao_cic_mcd_ita_bsq_lat_sid_yor_mnd_mol_arw_dyu_ukr_zul_por_est_dgb_bam_fin_alb_tig_geo_afr_dut_rus_swe_anl_mlt_pol_hun_lda_sun_svk_jav_jpn_tml_kor_nor_spa_xho_pan_bat_ctl_amr_tag_cnt_ger_moo_scr_owc_eng_hin_fre_bul_qcu_cze_prs_rom_ven_hau_lit_aeg_krd_ind_urd_ewe_ben_tsn_mly_tha_wly_knd_tsw_swt_aze_slo_guj_tur_swa_vie_amh_ses_bem_akn	-0.0239156417303827	-0.0563093400318749	0.955216179424912
680	mlt_slo_dyu_urd_tig_sid_hau_rus_aze_azi_ewe_tag_zul_pan_ger_bsq_prs_aeg_igb_mnd_afr_cze_lda_swe_xho_bul_hun_bam_dgb_est_krd_anl_geo_grk_spa_mol_pol_gam_wly_eng_fin_swt_jav_mcd_mao_jpn_tml_kor_ben_arw_yor_por_mly_alb_amr_ind_cnt_scr_ses_svk_sod_ukr_nor_dut_bos_qcu_ita_rom_guj_moo_amh_lit_chh_fre_bat_hin_bem_ctl_cic_sun_tha_owc_knd_tsn_tsw_tur_glc_lat_uzb_fbf_vie_heb_akn_swa_ven	-0.565869857568744	-1.35159518619445	0.179783271138324
681	amr_rom_swt_por_aeg_wly_heb_scr_aze_azi_dgb_ind_akn_alb_bos_bsq_lat_owc_dyu_cnt_afr_ita_tsn_bul_xho_guj_hun_cic_swa_fin_ben_hau_geo_lit_nor_arw_ctl_sod_mlt_eng_est_tsw_tag_glc_jav_jpn_knd_kor_hin_mol_ven_swe_bat_cze_amh_mly_mnd_pol_yor_ukr_sid_dut_ger_pan_fre_qcu_slo_prs_spa_ewe_anl_mcd_tig_rus_mao_krd_zul_urd_bam_sun_tha_chh_tml_fbf_bem_tur_svk_grk_uzb_ses_vie_gam_lda_moo_igb	0.454841671108377	1.07365573031723	0.2857549231617
682	amr_lat_tsn_eng_hau_chh_wly_rom_tur_uzb_ewe_mao_bem_arw_ger_bsq_spa_anl_ses_cnt_cze_bul_swa_hin_bam_svk_fin_swt_igb_hun_afr_mlt_geo_grk_alb_prs_urd_gam_amh_guj_est_dgb_bat_nor_ind_jpn_knd_kor_fre_ben_fbf_mol_sun_krd_tig_tag_mnd_ita_cic_ctl_aeg_mcd_bos_lit_slo_qcu_pol_ukr_pan_akn_sid_dut_sod_por_mly_swe_lda_scr_dyu_jav_tha_heb_tml_ven_tsw_azi_glc_rus_aze_moo_vie_owc_yor_xho_zul	-0.320106061914441	-0.756921356911641	0.451010361824429
683	gam_hin_fbf_afr_hau_tig_heb_pan_aze_tur_akn_ind_xho_rom_grk_bsq_nor_owc_yor_mnd_cze_mcd_igb_pol_moo_ita_est_swt_bam_fin_prs_anl_geo_fre_glc_arw_ctl_sod_amh_alb_hun_ven_bat_bos_sun_jpn_knd_kor_bul_urd_zul_mol_mao_dut_sid_tag_cnt_guj_ewe_por_aeg_slo_lat_krd_svk_qcu_lit_ukr_scr_dgb_mlt_rus_wly_spa_mly_swe_cic_ben_tsw_jav_tha_chh_tml_swa_lda_azi_ger_eng_uzb_bem_vie_amr_dyu_tsn_ses	-0.143841668293013	-0.340114501634921	0.734537300278994
684	aeg_pan_bam_urd_gam_chh_hau_bos_uzb_tur_moo_bat_xho_glc_ger_bsq_lit_mlt_cic_cnt_spa_lat_igb_prs_yor_afr_fin_lda_swa_hun_rus_anl_geo_cze_bul_mcd_ben_wly_owc_scr_est_tsw_sun_ukr_tag_jpn_tml_kor_svk_grk_fbf_nor_mao_ita_amr_jav_mnd_pol_ses_dut_sod_krd_guj_mol_eng_qcu_swe_slo_por_swt_amh_rom_tig_hin_mly_fre_ven_alb_ewe_ind_tha_heb_knd_zul_bem_azi_arw_ctl_aze_dgb_vie_sid_tsn_akn_dyu	-0.686814270072936	-1.64421065432447	0.103509102068569
685	sod_rus_cic_prs_sid_wly_mlt_slo_azi_tur_moo_bat_ewe_lit_guj_bsq_pan_heb_xho_mnd_swe_spa_swa_glc_lda_mcd_hun_akn_ven_fin_nor_hau_geo_fre_krd_svk_grk_amr_gam_mol_est_yor_mao_ctl_jav_jpn_tml_kor_dut_ita_zul_urd_tag_rom_tig_ind_cnt_lat_ses_ben_amh_arw_bos_alb_por_qcu_ukr_scr_bul_tsw_chh_cze_owc_eng_mly_hin_dyu_ger_dgb_sun_tha_aeg_knd_bam_igb_aze_pol_afr_uzb_tsn_vie_anl_bem_swt_fbf	-1.43694247833379	-3.62388570577826	0.000473011557795989
686	heb_ctl_ses_mcd_amr_mlt_gam_lit_aze_tur_xho_mly_tsn_ukr_rus_bsq_hin_wly_akn_cnt_bos_fre_ven_mol_fbf_urd_est_igb_ewe_hun_prs_chh_geo_svk_afr_guj_ben_tig_sid_swe_fin_cic_bat_spa_ind_jpn_knd_kor_ita_slo_zul_ger_jav_alb_sod_tag_mnd_rom_bam_dut_anl_cze_glc_pan_scr_qcu_pol_arw_krd_tsw_amh_nor_hau_lat_mao_eng_dgb_por_bem_sun_tha_owc_tml_moo_lda_uzb_bul_grk_azi_swa_vie_aeg_dyu_swt_yor	0.543291202533901	1.283620095715	0.202464027899572
687	sod_swe_yor_hin_heb_aeg_tig_eng_tur_aze_fbf_jav_bam_ger_ctl_bsq_mcd_chh_ewe_cnt_rom_prs_tsn_rus_swa_lit_est_ven_dyu_fin_svk_anl_geo_glc_fre_nor_afr_gam_mlt_por_hun_cic_mao_bos_bat_jpn_knd_kor_spa_mol_xho_scr_tag_slo_amr_sun_mnd_krd_akn_bul_sid_urd_alb_grk_ukr_qcu_dut_ben_lat_swt_amh_pan_wly_ita_ind_guj_bem_arw_moo_mly_tha_owc_tml_zul_dgb_azi_pol_cze_uzb_tsw_vie_hau_ses_lda_igb	-0.499104577639151	-1.18795884861064	0.237874673583478
688	aeg_spa_igb_grk_sid_wly_mlt_mcd_tur_aze_swt_tag_yor_ukr_pol_bsq_dut_hau_ven_mnd_krd_scr_ewe_guj_akn_bul_est_tsw_lda_hun_ger_sod_geo_ben_urd_prs_fre_tig_amh_arw_fin_fbf_jav_mol_ind_jpn_knd_kor_lat_ita_cic_bos_mao_alb_gam_sun_cnt_pan_zul_eng_heb_nor_lit_ctl_afr_qcu_rom_rus_cze_xho_chh_glc_amr_por_mly_slo_moo_svk_ses_bat_tha_anl_tml_swa_tsn_azi_hin_swe_uzb_dyu_vie_owc_bem_dgb_bam	-0.51749497374732	-1.23095013369951	0.221445571396133
689	sod_por_bem_svk_sid_heb_aeg_rom_aze_azi_igb_sun_dgb_glc_bos_bsq_scr_chh_bam_cnt_guj_alb_fbf_prs_ses_ben_fin_swa_yor_est_dut_owc_geo_spa_slo_ger_urd_wly_mlt_nor_hun_ewe_ind_pol_jav_jpn_tml_kor_eng_krd_swt_lit_bat_hin_amh_tag_mnd_bul_lda_grk_amr_arw_ukr_fre_pan_qcu_swe_mcd_cze_moo_anl_lat_hau_mol_mao_ita_dyu_rus_xho_mly_tha_tig_knd_akn_tsn_uzb_afr_ctl_tur_ven_vie_gam_tsw_zul_cic	0.248627760962133	0.584877840250819	0.560046202651496
690	aeg_nor_tsn_ben_tig_gam_amr_rus_aze_uzb_tsw_bat_bem_mol_hin_bsq_fre_wly_cic_cnt_lat_prs_igb_slo_zul_por_hun_swa_ewe_est_guj_anl_geo_swe_pan_pol_krd_chh_sod_glc_fin_lda_ind_rom_jav_jpn_knd_kor_lit_ita_dgb_grk_mao_svk_owc_mly_mnd_bul_ven_dut_sid_afr_cze_mcd_urd_qcu_ukr_eng_ger_dyu_heb_alb_hau_spa_sun_scr_swt_arw_akn_tag_tha_mlt_tml_bam_yor_tur_ctl_bos_azi_moo_vie_amh_xho_ses_fbf	-0.101496345441643	-0.239349426512448	0.811361345461792
691	sod_hin_ewe_arw_amr_mlt_tig_spa_azi_uzb_lda_jav_cic_urd_swe_bsq_nor_heb_akn_cnt_fre_dut_dgb_ben_fbf_rus_hun_dyu_bam_est_lit_aeg_geo_rom_scr_krd_pol_sid_chh_afr_fin_ses_ind_ger_bat_jpn_knd_kor_cze_ukr_igb_bos_tag_alb_gam_mly_mnd_grk_ven_svk_anl_mcd_lat_slo_glc_qcu_bul_prs_guj_swa_wly_ctl_amh_pan_mao_mol_tsn_ita_yor_sun_tha_owc_tml_moo_swt_aze_por_eng_tur_tsw_vie_hau_zul_bem_xho	-0.659763758722925	-1.57962704840774	0.117587676656977
692	aeg_bos_ven_ukr_gam_anl_tig_hin_tur_azi_swa_ind_cic_swe_eng_bsq_mcd_heb_dgb_cnt_dut_rom_zul_nor_bam_arw_est_xho_bem_fin_spa_mlt_geo_glc_pan_lit_rus_wly_sid_ita_hun_tsw_mao_afr_jav_jpn_tml_kor_urd_cze_lda_scr_sun_bul_hau_tag_mnd_guj_igb_ben_owc_ger_fre_pol_ctl_qcu_svk_mol_por_tsn_amh_slo_sod_krd_bat_prs_ses_grk_ewe_mly_tha_amr_knd_moo_fbf_uzb_lat_alb_aze_dyu_vie_chh_swt_yor_akn	-1.22223906622607	-3.01832829875429	0.0032796007950043
693	tig_pol_dgb_bos_hau_chh_sod_por_tur_azi_lda_ind_swt_arw_mcd_bsq_slo_mlt_swa_cnt_guj_hin_tsn_ctl_ven_swe_fin_tsw_zul_hun_ben_aeg_geo_scr_pan_fre_grk_amr_heb_rus_est_cic_jav_rom_bat_jpn_tml_kor_bul_nor_ses_ger_mao_eng_sid_tag_mnd_ita_xho_krd_anl_cze_prs_spa_ukr_qcu_glc_afr_svk_bem_gam_mol_owc_lit_mly_dut_fbf_urd_igb_sun_tha_wly_knd_dyu_yor_uzb_alb_lat_aze_moo_vie_amh_akn_ewe_bam	-0.363402002053505	-0.862008405442284	0.390900165437248
694	tig_pan_bam_ctl_owc_amr_wly_pol_uzb_azi_swt_jav_igb_scr_hin_bsq_rom_chh_xho_mnd_arw_ita_swa_ben_akn_bul_hun_dyu_tsw_est_urd_amh_geo_fre_lit_bos_alb_hau_aeg_spa_fin_yor_bat_por_mly_jpn_tml_kor_dut_glc_moo_krd_mao_guj_mlt_tag_cnt_prs_zul_ukr_anl_eng_mcd_lat_grk_qcu_cze_slo_ger_ewe_sod_svk_sid_afr_ind_nor_ses_swe_dgb_sun_tha_heb_knd_tsn_ven_tur_mol_rus_aze_bem_vie_gam_cic_fbf_lda	-0.241156000090994	-0.569918744563715	0.570107019408625
695	sod_swe_xho_krd_owc_anl_amh_scr_tur_aze_swa_mly_igb_pan_eng_bsq_glc_tig_zul_mnd_slo_pol_dyu_spa_dgb_prs_hun_bem_tsw_est_arw_hau_geo_bul_dut_fre_rus_amr_wly_urd_fin_tsn_ind_ita_sun_jpn_tml_kor_ctl_ben_bam_bos_tag_afr_gam_bat_cnt_mcd_ven_rom_aeg_lit_por_cze_nor_qcu_alb_lat_hin_ses_mlt_grk_chh_guj_mao_ukr_lda_svk_swt_jav_tha_heb_knd_yor_cic_azi_mol_ger_uzb_fbf_vie_sid_moo_ewe_akn	-0.365561163637408	-0.866424830912468	0.388487075796819
696	wly_bos_akn_por_chh_gam_heb_spa_azi_tur_igb_mao_swa_dut_bul_bsq_afr_owc_yor_cnt_ukr_nor_ses_prs_ewe_ctl_est_tsw_swt_fin_glc_hau_geo_swe_lat_mol_fre_mlt_sod_slo_hun_zul_bat_guj_jav_jpn_knd_kor_mcd_ita_dyu_urd_ind_svk_sid_mly_mnd_ben_tsn_eng_anl_hin_cze_arw_krd_qcu_pan_lit_scr_xho_amr_pol_amh_ger_tag_rus_bem_grk_cic_sun_tha_aeg_tml_moo_dgb_aze_alb_rom_uzb_bam_vie_tig_lda_fbf_ven	-0.271574345880741	-0.642228833451057	0.522304623948888
697	mlt_rom_dgb_spa_heb_aeg_chh_pan_uzb_aze_lda_mly_swt_rus_dut_bsq_mol_owc_zul_cnt_mcd_arw_bam_pol_moo_afr_hun_xho_akn_est_grk_hau_geo_prs_ukr_fre_swe_gam_wly_krd_fin_bem_jav_ita_ind_jpn_tml_kor_bul_bos_ewe_lit_sun_glc_sod_bat_mnd_cze_tsn_guj_tig_urd_eng_lat_ctl_qcu_ben_hin_nor_tsw_amr_slo_anl_scr_mao_alb_ven_por_swa_tag_tha_sid_knd_igb_cic_azi_svk_ger_tur_ses_vie_amh_dyu_fbf_yor	-0.28037506868898	-0.663118218542258	0.508895151868701
698	sod_mcd_yor_prs_amh_chh_hau_hin_uzb_aze_xho_jav_ewe_mol_swe_bsq_spa_anl_zul_cnt_fre_ita_tsn_svk_moo_krd_hun_swa_swt_fin_pol_aeg_geo_slo_dut_nor_alb_gam_tig_grk_est_dyu_bat_glc_sun_jpn_knd_kor_bos_eng_ses_ben_tag_urd_wly_mly_mnd_afr_ven_pan_mlt_ger_rus_bul_cze_qcu_por_rom_guj_lda_owc_lit_sid_scr_ind_arw_igb_ukr_dgb_mao_tha_heb_tml_cic_bam_azi_lat_ctl_tur_bem_vie_amr_tsw_akn_fbf	-0.545316687851783	-1.29816288840295	0.19744157412538
699	heb_mcd_cic_glc_anl_mlt_wly_por_aze_azi_ven_ind_lda_slo_spa_bsq_mol_sid_swa_mnd_dut_bul_ses_lit_fbf_ger_est_igb_moo_hun_pol_tig_geo_rus_arw_hin_ctl_aeg_chh_pan_fin_bem_jav_nor_bat_jpn_tml_kor_guj_svk_ewe_scr_mly_urd_amr_mao_cnt_lat_xho_afr_hau_ukr_fre_eng_swe_qcu_grk_ita_ben_bam_sod_prs_amh_rom_tag_bos_tsn_alb_dgb_sun_tha_gam_knd_yor_zul_tur_krd_cze_uzb_tsw_vie_owc_swt_akn_dyu	0.118154233477179	0.278069734141712	0.781576104632008
700	hau_slo_yor_ger_heb_tig_amr_lit_tur_azi_igb_jav_lda_ukr_ctl_bsq_afr_wly_tsn_cnt_pol_hin_tsw_grk_bam_swe_fin_swa_zul_est_rom_chh_geo_prs_ita_ben_por_owc_mlt_mol_hun_swt_ind_pan_mly_jpn_knd_kor_guj_krd_ven_spa_sun_bul_sod_bat_mnd_urd_ses_nor_anl_fre_rus_arw_glc_qcu_eng_scr_svk_fbf_aeg_dut_gam_cze_mao_mcd_ewe_alb_dgb_tag_tha_sid_tml_xho_cic_aze_bos_lat_uzb_dyu_vie_amh_akn_moo_bem	-0.08790121720318	-0.207408819423743	0.836144082461633
701	gam_slo_akn_afr_hau_anl_mlt_hin_aze_azi_ses_tag_ven_glc_urd_bsq_nor_amr_cic_mnd_eng_pan_moo_pol_swt_mol_hun_bem_xho_fin_swe_tig_geo_lit_ctl_prs_lat_amh_chh_dut_est_dyu_mao_arw_ind_jpn_tml_kor_scr_svk_zul_bos_jav_mcd_wly_bat_cnt_guj_igb_rom_heb_ukr_por_spa_grk_qcu_ger_ita_alb_tsw_owc_rus_aeg_ben_sun_krd_lda_bul_tsn_mly_tha_sod_knd_fbf_ewe_tur_fre_cze_uzb_dgb_vie_sid_swa_yor_bam	0.27561673164686	0.64899553344553	0.517940772137039
702	aeg_rom_bem_eng_owc_wly_tig_ita_aze_tur_moo_mly_swa_grk_urd_bsq_ben_gam_ewe_cnt_fre_arw_dyu_afr_lda_ukr_fin_bam_yor_est_rus_sod_geo_por_prs_spa_slo_amh_amr_lat_hun_igb_bat_mcd_ind_jpn_tml_kor_pol_nor_swt_dut_jav_glc_hau_sun_mnd_cze_fbf_ctl_sid_mol_pan_bos_hin_qcu_guj_scr_bul_tsw_heb_ger_mlt_lit_tag_svk_ven_krd_xho_mao_tha_chh_knd_ses_cic_azi_swe_alb_uzb_dgb_vie_anl_zul_tsn_akn	-0.554023036768443	-1.32218638594674	0.189348797492537
703	amh_svk_fbf_bul_owc_gam_hau_ukr_tur_azi_dyu_mly_igb_spa_glc_bsq_alb_anl_moo_mnd_mcd_arw_zul_hin_akn_prs_fin_swa_tsw_est_dut_sid_geo_por_pan_urd_scr_sod_tig_eng_hun_tsn_mao_nor_bat_jpn_knd_kor_rus_afr_lda_ger_ind_pol_wly_sun_cnt_lit_xho_slo_mlt_bos_lat_guj_mol_qcu_swe_ita_krd_swt_aeg_fre_amr_ctl_tag_cze_dgb_ben_bem_jav_tha_chh_tml_bam_cic_aze_rom_grk_uzb_ses_vie_heb_ewe_yor_ven	-0.321225375946132	-0.760345556052668	0.448971426765547
704	aeg_pan_ewe_ben_amr_mlt_chh_bos_uzb_azi_swa_ind_xho_glc_spa_bsq_guj_owc_moo_cnt_lat_fre_fbf_krd_tsw_dut_hun_bem_akn_fin_urd_sid_geo_svk_ctl_ger_slo_tig_anl_ukr_est_ses_tag_por_bat_jpn_knd_kor_prs_swe_cic_rus_sun_scr_wly_mly_mnd_pol_yor_bul_sod_afr_ita_rom_alb_qcu_mcd_hin_nor_zul_gam_eng_amh_arw_jav_mol_tsn_grk_dyu_mao_tha_hau_tml_dgb_lda_tur_cze_lit_aze_ven_vie_heb_bam_igb_swt	-0.258143635843143	-0.609834535245966	0.543458601117334
705	heb_arw_dyu_cze_owc_hau_chh_rus_azi_tur_igb_mly_tsn_nor_scr_bsq_lat_amh_cic_cnt_pan_svk_ven_afr_yor_bul_hun_swt_xho_est_dut_aeg_geo_bos_slo_ctl_ukr_amr_anl_pol_fin_tsw_sun_guj_jav_jpn_tml_kor_prs_rom_fbf_lit_bat_ita_wly_tag_mnd_spa_zul_por_tig_fre_mcd_krd_eng_qcu_urd_ger_mol_dgb_sod_alb_mlt_grk_mao_glc_lda_ben_moo_ind_tha_gam_knd_swa_bem_aze_hin_swe_uzb_bam_vie_sid_ewe_akn_ses	-0.793617335437117	-1.91129459528291	0.0590461495825377
706	anl_mol_fbf_pol_hau_sod_heb_svk_tur_aze_bem_tag_swa_slo_ita_bsq_rus_chh_xho_mnd_ger_nor_swt_spa_tsn_pan_fin_ewe_akn_est_prs_amr_geo_ukr_guj_lat_dut_gam_owc_cze_hun_lda_sun_fre_bat_jpn_knd_kor_alb_grk_dyu_eng_ind_ben_tig_mly_cnt_swe_dgb_bos_mlt_lit_afr_urd_mcd_qcu_rom_bul_por_zul_wly_ctl_amh_scr_jav_hin_moo_glc_tsw_mao_tha_aeg_tml_ses_igb_azi_arw_krd_uzb_bam_vie_sid_cic_ven_yor	-0.53128416717586	-1.2637070242407	0.209493732115731
707	chh_swe_ven_ben_anl_aeg_mlt_ita_azi_uzb_cic_bat_tsw_cze_alb_bsq_spa_heb_lda_mnd_ctl_pol_tsn_hin_ewe_mcd_hun_igb_fbf_est_lat_wly_geo_afr_rom_bul_mol_tig_owc_prs_fin_ses_tag_rus_mao_jpn_knd_kor_bos_fre_bem_glc_mly_scr_hau_ind_cnt_guj_bam_svk_gam_eng_arw_por_urd_qcu_lit_ukr_krd_dgb_sid_nor_amr_dut_jav_ger_dyu_grk_zul_sun_tha_amh_tml_moo_xho_tur_pan_slo_aze_yor_vie_sod_akn_swt_swa	-0.0853231862663582	-0.20090687908527	0.841210124688164
708	mlt_lit_zul_lat_amr_sod_aeg_ger_azi_aze_xho_sun_tsw_glc_urd_bsq_spa_chh_bam_mnd_bos_ctl_bem_rus_ses_por_fin_swt_ven_est_eng_gam_geo_ita_svk_afr_dut_anl_amh_scr_hun_dgb_mao_slo_ind_jpn_tml_kor_nor_cze_lda_grk_jav_ben_owc_bat_cnt_prs_cic_bul_hau_pol_arw_krd_alb_qcu_ukr_rom_hin_yor_heb_pan_tig_swe_tag_guj_ewe_mol_moo_mly_tha_wly_knd_akn_fbf_uzb_fre_mcd_tur_igb_vie_sid_swa_tsn_dyu	0.154845424756148	0.364371093842722	0.716408087605065
709	anl_lit_xho_dut_owc_tig_hau_bos_uzb_aze_bam_sun_ven_rus_eng_bsq_ctl_sid_akn_cnt_pan_bul_ses_nor_zul_prs_est_dgb_swa_hun_mol_gam_geo_ukr_fre_scr_spa_amr_heb_glc_fin_ewe_jav_pol_mly_jpn_knd_kor_swe_lat_yor_ita_ind_afr_chh_tag_mnd_slo_igb_hin_sod_grk_svk_arw_mcd_qcu_krd_por_urd_fbf_amh_cze_wly_rom_mao_ger_swt_ben_bem_bat_tha_mlt_tml_cic_moo_azi_guj_alb_tur_tsw_vie_aeg_dyu_lda_tsn	-1.03234271359516	-2.51973792397956	0.0134495954844922
710	amh_grk_bam_lat_chh_wly_hau_rus_tur_uzb_xho_mao_moo_scr_pan_bsq_ctl_gam_ewe_cnt_ger_guj_tsw_ukr_ven_ita_est_tsn_akn_hun_por_anl_geo_bul_dut_spa_urd_mlt_heb_svk_fin_swt_mly_afr_jav_jpn_tml_kor_lit_pol_fbf_mol_sun_eng_sod_ind_mnd_hin_zul_glc_amr_slo_cze_bos_rom_qcu_arw_mcd_ben_swa_owc_fre_aeg_nor_bat_alb_lda_swe_igb_tag_tha_tig_knd_cic_ses_aze_prs_krd_azi_yor_vie_sid_dgb_dyu_bem	-0.125564470174829	-0.296033706195249	0.767864364769506
711	wly_guj_ses_pol_sid_amr_hau_afr_aze_uzb_akn_bat_ewe_rus_dut_bsq_ita_tig_bem_mnd_lat_mol_zul_slo_dgb_ukr_fin_tsw_tsn_hun_swe_owc_geo_pan_rom_urd_arw_gam_heb_bul_est_swt_sun_glc_tag_jpn_knd_kor_grk_prs_igb_spa_mao_fre_sod_ind_cnt_eng_xho_ben_chh_lit_nor_svk_alb_qcu_scr_mcd_cze_dyu_amh_ctl_aeg_por_mly_ger_ven_krd_fbf_jav_tha_mlt_tml_yor_moo_tur_hin_bos_azi_bam_vie_anl_cic_lda_swa	-0.548474501664405	-1.30513451641295	0.195066987861403
712	sod_fre_dgb_swe_amr_chh_aeg_ben_uzb_azi_yor_tag_zul_pan_pol_bsq_arw_mlt_akn_mnd_slo_afr_ses_cze_tsn_alb_hun_bam_igb_est_por_sid_geo_krd_grk_eng_ctl_tig_amh_bul_fin_swa_mao_glc_sun_jpn_knd_kor_svk_lat_fbf_ger_mly_ita_gam_jav_cnt_mcd_ewe_scr_heb_prs_rus_spa_bos_qcu_dut_mol_rom_xho_wly_ukr_owc_nor_bat_urd_lda_lit_ven_ind_tha_hau_tml_moo_swt_tur_hin_guj_aze_dyu_vie_anl_cic_bem_tsw	-0.180543523527723	-0.426256159561092	0.670906191210099
713	amr_fre_akn_svk_sid_mlt_amh_ctl_aze_azi_tsw_mly_dgb_lit_spa_bsq_arw_heb_xho_cnt_pol_ben_ewe_lat_dyu_bul_hun_lda_bem_est_ukr_aeg_geo_glc_eng_rus_mcd_hau_wly_cze_fin_zul_sun_nor_bat_jpn_tml_kor_ita_bos_swt_grk_tag_slo_gam_jav_mnd_scr_ses_por_owc_ger_alb_hin_rom_qcu_mol_pan_swe_cic_anl_krd_sod_prs_ind_dut_igb_urd_bam_mao_tha_chh_knd_ven_yor_tur_afr_guj_uzb_swa_vie_tig_tsn_moo_fbf	-0.58060387343852	-1.38610308869601	0.169029911024441
714	aeg_hin_xho_glc_chh_mlt_heb_krd_aze_tur_zul_mly_bam_svk_prs_bsq_dut_hau_igb_cnt_arw_rus_dgb_ben_dyu_ctl_hun_bem_ewe_fin_ger_gam_geo_guj_mol_pol_lat_amr_owc_scr_est_akn_mao_por_bat_jpn_tml_kor_grk_fre_lda_bos_tag_lit_anl_jav_mnd_cze_tsn_urd_tig_eng_rom_spa_afr_qcu_bul_nor_mcd_ven_sod_swe_sid_pan_sun_ukr_swa_ita_cic_ind_tha_wly_knd_fbf_swt_azi_slo_alb_uzb_moo_vie_amh_ses_yor_tsw	-0.358572128937082	-0.850238930644989	0.397375925330688
715	amr_nor_yor_ben_amh_hau_chh_ctl_aze_uzb_ses_mly_dgb_bul_spa_bsq_arw_owc_dyu_cnt_glc_alb_ven_dut_cic_rus_est_swt_fbf_hun_ita_mlt_geo_guj_cze_fre_mcd_aeg_tig_pan_fin_swa_jav_svk_ind_jpn_knd_kor_lit_hin_bem_bos_tag_ukr_heb_bat_mnd_afr_akn_krd_anl_rom_swe_urd_por_qcu_prs_grk_scr_xho_sod_eng_wly_ger_sun_slo_moo_lat_tsw_mao_tha_sid_tml_zul_tsn_tur_mol_pol_azi_lda_vie_gam_bam_igb_ewe	0.282569425476794	0.66616724424194	0.506953340996929
716	gam_bos_ewe_krd_aeg_sod_heb_glc_tur_aze_cic_sun_fbf_dut_mcd_bsq_lit_wly_tsn_cnt_swe_urd_lda_nor_swa_ben_est_ven_zul_hun_lat_hau_geo_svk_ukr_arw_rus_amr_chh_fre_fin_moo_mao_bul_jav_jpn_knd_kor_pol_por_tsw_pan_tag_cze_sid_mly_mnd_guj_bam_grk_mlt_ctl_slo_ita_afr_qcu_hin_alb_prs_swt_anl_mol_amh_spa_ind_rom_xho_scr_bem_bat_tha_owc_tml_akn_igb_uzb_ger_eng_azi_ses_vie_tig_dgb_yor_dyu	0.152501761789343	0.359136249011199	0.720307269589203
717	sid_afr_dyu_ctl_aeg_hau_owc_krd_azi_aze_igb_tag_bem_hin_guj_bsq_fre_tig_tsn_cnt_ukr_spa_zul_pol_ven_eng_fin_bam_akn_est_glc_heb_geo_por_slo_rom_scr_anl_chh_urd_hun_tsw_ind_lit_mao_jpn_tml_kor_cze_alb_fbf_mcd_mly_dut_sod_sun_mnd_ita_cic_nor_amh_prs_bul_bos_lat_qcu_ger_ben_mol_xho_gam_swe_amr_rus_jav_grk_ewe_pan_moo_bat_tha_mlt_knd_swa_yor_tur_svk_arw_uzb_dgb_vie_wly_ses_swt_lda	0.367732405506084	0.8661652334305	0.388628661693732
718	hau_hin_swa_nor_sod_amr_owc_cze_azi_aze_dgb_jav_cic_ben_scr_bsq_mcd_sid_tsw_cnt_rom_mol_moo_lit_swt_fre_hun_dyu_lda_fin_eng_anl_geo_krd_arw_dut_glc_aeg_heb_lat_est_ven_mao_guj_mly_jpn_knd_kor_afr_rus_ewe_bos_sun_slo_tig_ind_mnd_prs_yor_ita_gam_alb_urd_ger_bul_qcu_ctl_ukr_spa_akn_amh_pan_mlt_svk_bat_grk_tsn_por_ses_tag_tha_wly_tml_fbf_igb_tur_swe_pol_uzb_zul_vie_chh_xho_bem_bam	-0.821725927696751	-1.9864980412448	0.0499213730518377
719	heb_guj_zul_afr_amr_tig_chh_slo_azi_aze_moo_bat_ses_dut_pan_bsq_mol_sod_tsw_cnt_ctl_ita_dgb_lit_swa_alb_est_swt_igb_hun_spa_gam_geo_bul_eng_mcd_scr_amh_owc_prs_fin_bem_ind_glc_mly_jpn_tml_kor_lat_grk_cic_pol_tag_nor_wly_jav_mnd_rus_yor_hin_hau_svk_ben_swe_fre_qcu_arw_urd_bos_lda_mlt_ger_sid_cze_mao_rom_dyu_por_ewe_sun_tha_anl_knd_ven_fbf_tur_ukr_krd_uzb_bam_vie_aeg_tsn_xho_akn	-0.153027037221163	-0.361281784482609	0.718708263301221
720	sid_mcd_swt_por_tig_amr_aeg_ctl_aze_uzb_ewe_sun_moo_swe_cze_bsq_arw_gam_swa_cnt_bos_nor_cic_eng_igb_hin_est_bam_fbf_fin_bul_amh_geo_alb_fre_dut_krd_sod_mlt_spa_hun_yor_mao_guj_tag_jpn_knd_kor_grk_glc_zul_urd_mly_lat_wly_jav_mnd_ger_bem_ben_owc_pan_afr_svk_prs_qcu_slo_ita_pol_akn_anl_ukr_heb_rus_ind_lit_xho_rom_dgb_bat_tha_hau_tml_ven_lda_azi_mol_scr_tur_dyu_vie_chh_tsw_tsn_ses	-0.247785416322024	-0.585971515476126	0.559314090065795
721	mlt_por_lda_glc_amr_hau_owc_lat_tur_uzb_zul_tag_akn_cze_swe_bsq_grk_aeg_moo_mnd_guj_svk_igb_bul_ven_mol_hun_bem_ewe_est_arw_heb_geo_spa_afr_ctl_dut_amh_anl_ukr_fin_xho_sun_eng_mly_jpn_tml_kor_urd_scr_dyu_pol_jav_hin_wly_bat_cnt_prs_swa_krd_sid_rom_fre_bos_mcd_qcu_slo_ger_ita_ses_chh_rus_sod_pan_mao_lit_bam_alb_tsn_ind_tha_tig_knd_cic_yor_aze_nor_ben_azi_swt_vie_gam_dgb_tsw_fbf	-0.193594178956858	-0.456952139052747	0.648771011616749
722	hau_ita_cic_ger_heb_owc_tig_slo_aze_uzb_bem_mly_swt_dut_ukr_bsq_bul_sid_yor_mnd_scr_arw_dgb_krd_zul_glc_fin_igb_xho_hun_lit_amr_geo_svk_alb_bos_nor_chh_wly_cze_est_bam_ind_mcd_tag_jpn_knd_kor_prs_ctl_dyu_rus_jav_grk_gam_bat_cnt_rom_ses_guj_aeg_spa_lat_hin_pol_qcu_swe_eng_urd_lda_anl_pan_mlt_afr_mao_por_ven_mol_moo_sun_tha_amh_tml_fbf_tsw_azi_ben_fre_tur_ewe_vie_sod_akn_swa_tsn	0.960210325246586	2.30430041018757	0.0234319571662812
723	owc_urd_zul_lat_hau_mlt_amh_pol_aze_uzb_bam_mly_xho_ita_mcd_bsq_arw_wly_tsw_cnt_krd_fre_fbf_hin_swt_spa_hun_akn_lda_fin_nor_aeg_geo_rom_por_scr_dut_chh_tig_ger_est_bem_bat_guj_ind_jpn_knd_kor_ctl_ukr_moo_swe_sun_svk_sid_tag_mnd_ben_ewe_lit_amr_alb_pan_bul_glc_qcu_slo_bos_eng_dyu_sod_afr_anl_prs_mao_rus_igb_mol_ven_jav_tha_heb_tml_yor_cic_tur_grk_cze_azi_tsn_vie_gam_dgb_ses_swa	0.351436397831822	0.82905330860395	0.409197055202083
724	sod_ukr_dyu_swe_gam_mlt_amr_ita_tur_aze_dgb_jav_bam_ben_krd_bsq_pol_heb_swa_mnd_prs_rom_yor_bul_swt_lit_fin_cic_tsw_est_glc_aeg_geo_dut_lat_slo_ger_sid_amh_grk_hun_igb_tag_bos_bat_jpn_knd_kor_guj_hin_tsn_urd_ind_arw_wly_mly_cnt_mol_moo_rus_owc_alb_mcd_nor_cze_qcu_afr_svk_scr_akn_anl_por_tig_spa_sun_pan_xho_eng_fbf_mao_tha_chh_tml_bem_ewe_uzb_ctl_fre_azi_zul_vie_hau_lda_ses_ven	-0.0695324276567533	-0.164059605525962	0.870040250446354
725	heb_rus_lda_arw_sid_aeg_gam_scr_uzb_azi_swa_sun_ses_lat_ger_bsq_rom_tig_xho_cnt_slo_glc_tsn_ukr_zul_ben_fin_igb_dyu_hun_mol_sod_geo_alb_hin_ctl_lit_wly_amh_nor_est_cic_ind_dut_bat_jpn_knd_kor_por_bul_akn_mcd_mly_spa_amr_mao_mnd_ita_yor_grk_owc_urd_svk_guj_cze_qcu_prs_krd_pol_bem_chh_fre_anl_afr_jav_swe_moo_eng_ven_tag_tha_hau_tml_swt_tsw_tur_pan_bos_aze_dgb_vie_mlt_bam_ewe_fbf	-0.320573466390651	-0.758318941696981	0.450177529133343
726	aeg_glc_moo_swe_sid_gam_wly_guj_azi_uzb_ewe_bat_igb_scr_eng_bsq_nor_amr_bem_cnt_prs_arw_xho_rom_ses_alb_est_cic_lda_hun_urd_sod_geo_spa_ben_hin_mol_mlt_heb_lat_fin_zul_tag_mcd_sun_jpn_tml_kor_ctl_grk_fbf_rus_ind_fre_chh_jav_mnd_slo_tsn_afr_hau_por_bul_krd_bos_qcu_cze_pan_dut_dgb_tig_svk_anl_pol_mao_lit_swt_ger_akn_mly_tha_amh_knd_ven_swa_aze_ukr_ita_tur_bam_vie_owc_tsw_yor_dyu	-0.70812431348861	-1.70276120786897	0.0919529054227411
727	hau_scr_cic_urd_aeg_wly_tig_pan_azi_uzb_ewe_bat_bam_eng_rus_bsq_afr_chh_ven_mnd_grk_spa_lda_swe_igb_fre_est_tsn_tsw_hun_arw_sid_geo_ctl_cze_guj_mcd_amh_sod_hin_fin_akn_mly_svk_sun_jpn_knd_kor_krd_ger_xho_ita_jav_alb_owc_mao_cnt_pol_swa_lit_gam_dut_por_prs_nor_qcu_ukr_slo_mol_zul_mlt_rom_amr_bul_tag_bos_yor_glc_ses_ind_tha_anl_tml_moo_fbf_tur_lat_ben_aze_bem_vie_heb_dgb_dyu_swt	-0.457711280087526	-1.08891788321546	0.279003823884959
728	chh_eng_ewe_rus_sod_anl_mlt_glc_tur_uzb_dyu_mao_lda_lat_dut_bsq_spa_aeg_xho_mnd_bos_fre_igb_hin_bem_por_hun_cic_tsn_fin_slo_amr_geo_cze_pol_pan_nor_sid_amh_afr_est_ven_jav_rom_mly_jpn_tml_kor_mcd_alb_yor_swe_ind_ben_owc_bat_cnt_ita_tsw_mol_heb_ctl_ger_krd_arw_qcu_lit_prs_grk_zul_hau_urd_gam_ukr_tag_bul_swt_svk_akn_sun_tha_wly_knd_bam_swa_aze_scr_guj_azi_ses_vie_tig_dgb_moo_fbf	-0.468189863869297	-1.11261861291494	0.268739985388438
729	mlt_ita_tsn_bos_hau_tig_heb_ukr_aze_uzb_dgb_mly_akn_arw_afr_bsq_guj_gam_lda_mnd_dut_nor_moo_rom_ses_svk_hun_bem_igb_fin_pan_sod_geo_lat_ger_rus_grk_owc_wly_eng_est_dyu_mao_ben_ind_jpn_tml_kor_pol_prs_tsw_lit_bat_slo_sid_jav_cnt_bul_yor_mcd_amr_alb_krd_scr_cze_qcu_fre_por_glc_fbf_chh_spa_anl_swe_sun_urd_ewe_mol_ven_tag_tha_aeg_knd_bam_swt_azi_hin_ctl_tur_swa_vie_amh_cic_zul_xho	0.220127161031969	0.517668145248827	0.605919044830771
730	gam_ben_xho_spa_sod_tig_amh_pan_tur_azi_ven_sun_tsw_ger_dut_bsq_swe_anl_swa_mnd_mol_krd_zul_fre_ses_rus_fin_swt_bam_est_nor_amr_geo_grk_ukr_arw_ita_heb_aeg_por_hun_tsn_bat_glc_mly_jpn_knd_kor_svk_afr_lda_cze_mao_pol_hau_ind_cnt_prs_dyu_guj_chh_bos_urd_rom_bul_qcu_slo_hin_lat_yor_sid_ctl_mlt_scr_tag_eng_fbf_lit_moo_jav_tha_owc_tml_dgb_bem_uzb_alb_mcd_aze_cic_vie_wly_igb_ewe_akn	-0.218455887536046	-0.515666694275773	0.607310956713119
731	mlt_fre_ses_ctl_gam_hau_heb_pol_tur_aze_moo_jav_swa_grk_dut_bsq_hin_wly_swt_mnd_guj_bos_bam_afr_tsw_lat_hun_bem_akn_est_slo_owc_geo_rom_lit_pan_prs_sod_sid_glc_fin_igb_mly_arw_tag_jpn_knd_kor_rus_mcd_xho_ukr_mao_spa_chh_bat_cnt_ben_ven_ita_tig_krd_eng_swe_cze_qcu_por_alb_bul_dgb_anl_nor_amr_urd_ind_ger_tsn_scr_lda_sun_tha_aeg_tml_yor_zul_azi_mol_svk_uzb_cic_vie_amh_ewe_dyu_fbf	-0.46783992934988	-1.11103915492904	0.269415682784707
732	anl_bul_dgb_scr_amr_owc_chh_glc_tur_azi_ewe_ind_swt_grk_nor_bsq_afr_aeg_fbf_cnt_ukr_mcd_zul_ger_moo_hin_fin_dyu_lda_est_alb_wly_geo_lat_dut_cze_urd_hau_amh_ita_hun_bem_mao_pol_sun_jpn_tml_kor_krd_bos_cic_ctl_mly_slo_tig_tag_mnd_rus_ven_fre_mlt_svk_rom_pan_swe_qcu_eng_spa_arw_bam_heb_por_gam_mol_bat_guj_xho_lit_yor_jav_tha_sod_knd_ses_igb_aze_ben_prs_uzb_swa_vie_sid_tsw_akn_tsn	-0.32886357657921	-0.779081103208551	0.437909905675503
733	hau_rom_igb_svk_wly_chh_aeg_glc_azi_uzb_moo_bat_ven_alb_pan_bsq_spa_sid_swt_mnd_cze_bul_dgb_urd_cic_mcd_fin_ses_tsn_est_ita_gam_geo_krd_afr_ger_ctl_sod_mlt_swe_hun_tsw_mao_bos_jav_jpn_tml_kor_hin_grk_dyu_ben_ind_ukr_amr_tag_cnt_fre_yor_por_anl_slo_arw_mol_lat_qcu_prs_guj_nor_fbf_amh_dut_heb_lit_mly_rus_bem_pol_swa_sun_tha_owc_knd_lda_bam_aze_scr_eng_tur_ewe_vie_tig_akn_zul_xho	0.481974825524109	1.1390248698402	0.257618220772262
734	hau_arw_yor_por_aeg_mlt_anl_ger_tur_uzb_tsn_mly_ewe_guj_urd_bsq_afr_owc_akn_mnd_rom_scr_lda_hin_fbf_glc_est_swa_igb_fin_ita_wly_geo_mol_ben_dut_rus_tig_gam_cze_hun_zul_ind_lat_bat_jpn_tml_kor_fre_ukr_ses_pan_sun_bul_amr_jav_cnt_pol_bem_alb_heb_mcd_spa_swe_nor_qcu_krd_prs_ctl_tsw_sid_grk_sod_lit_tag_bos_dyu_svk_cic_mao_tha_amh_knd_moo_dgb_aze_eng_slo_azi_xho_vie_chh_swt_bam_ven	0.128560838134257	0.302265756281898	0.763124447307906
735	hau_mcd_tsw_prs_anl_tig_sid_fre_azi_uzb_zul_ind_fbf_pol_ger_bsq_bul_wly_yor_mnd_cze_eng_bam_spa_lda_scr_hun_igb_xho_est_lit_owc_geo_ita_ben_nor_grk_aeg_sod_alb_fin_cic_sun_afr_jav_jpn_knd_kor_bos_pan_bem_rus_mao_swe_gam_bat_cnt_lat_dgb_slo_heb_krd_dut_urd_mol_qcu_guj_arw_ukr_moo_amr_glc_amh_svk_mly_por_ven_hin_swa_tag_tha_mlt_tml_ewe_tsn_tur_ctl_rom_aze_swt_vie_chh_dyu_ses_akn	-0.412830196964555	-0.980115882040281	0.329571746628661
736	amh_afr_ven_bos_hau_chh_anl_ita_azi_tur_dyu_tag_ewe_rom_rus_bsq_eng_mlt_swt_mnd_grk_svk_bem_nor_swa_lat_hun_ses_dgb_est_por_sod_geo_alb_spa_ctl_pan_gam_owc_fre_fin_cic_ind_ukr_jav_jpn_knd_kor_bul_glc_yor_arw_sun_urd_amr_mao_cnt_prs_igb_mol_heb_ger_krd_ben_dut_qcu_pol_guj_swe_moo_tig_scr_sid_hin_bat_cze_lda_slo_tsn_mly_tha_wly_tml_xho_tsw_aze_lit_mcd_uzb_fbf_vie_aeg_zul_akn_bam	-0.85118357547989	-2.05933607036532	0.0422574749206771
737	sid_alb_dyu_bos_amh_heb_owc_mcd_aze_tur_igb_sun_bem_glc_rom_bsq_pan_gam_fbf_mnd_swe_svk_akn_pol_bam_bul_hun_ewe_yor_fin_dut_aeg_geo_por_lat_scr_ita_amr_chh_ben_est_moo_bat_cze_ind_jpn_knd_kor_eng_slo_dgb_urd_mly_nor_hau_mao_cnt_grk_ses_krd_sod_ger_afr_hin_fre_qcu_arw_prs_ctl_zul_tig_rus_mlt_ukr_tag_spa_cic_lit_swt_jav_tha_wly_tml_tsw_swa_azi_guj_mol_uzb_xho_vie_anl_tsn_lda_ven	-0.360385108650406	-0.857693704908491	0.393266586663273
738	amr_ukr_bam_lit_sid_gam_aeg_bos_tur_azi_yor_bat_lda_arw_prs_bsq_alb_heb_tsn_mnd_nor_rus_fbf_hin_swt_fre_est_zul_xho_hun_rom_sod_geo_krd_cze_ctl_glc_tig_wly_mol_fin_igb_ind_urd_tag_jpn_knd_kor_scr_pan_dyu_ita_mao_por_chh_jav_cnt_guj_akn_pol_mlt_dut_mcd_grk_afr_qcu_slo_svk_eng_swa_hau_lat_anl_bul_sun_ben_bem_ger_tsw_mly_tha_owc_tml_ven_dgb_aze_swe_spa_uzb_moo_vie_amh_ses_cic_ewe	-0.496301866087387	-1.17941974362378	0.241239464930562
739	sid_ita_bem_mcd_amh_amr_gam_ctl_tur_uzb_ewe_ind_igb_spa_glc_bsq_urd_sod_tsn_cnt_arw_afr_xho_lit_dyu_ger_hun_lda_bam_est_lat_owc_geo_ukr_mol_por_rom_wly_hau_bul_fin_fbf_jav_pan_bat_jpn_knd_kor_alb_fre_dgb_grk_tag_cze_mlt_mly_mnd_pol_zul_prs_tig_eng_slo_scr_swe_qcu_rus_krd_ben_moo_heb_bos_aeg_dut_sun_nor_ses_svk_swa_mao_tha_anl_tml_akn_tsw_azi_hin_guj_aze_swt_vie_chh_ven_yor_cic	0.123701094448247	0.291562594356719	0.77127041849273
740	tig_pol_bam_cze_chh_amh_gam_spa_azi_uzb_xho_ind_yor_ben_mcd_bsq_rom_aeg_ven_mnd_rus_eng_dyu_nor_ses_swe_est_fbf_zul_hun_por_sid_geo_guj_arw_krd_lat_heb_owc_pan_fin_akn_bat_ctl_jav_jpn_knd_kor_urd_afr_ewe_slo_mly_fre_amr_sun_cnt_bul_swt_prs_wly_svk_bos_grk_glc_qcu_ita_hin_ger_swa_hau_alb_anl_lit_mao_dut_tsw_mol_cic_tag_tha_sod_tml_lda_moo_aze_ukr_scr_tur_dgb_vie_mlt_tsn_bem_igb	-0.197868750664235	-0.467236916778881	0.64142327755654
741	owc_bos_tsw_swe_tig_mlt_sid_eng_tur_aze_dyu_ind_moo_urd_dut_bsq_ita_chh_xho_cnt_svk_spa_swa_hin_igb_krd_hun_lda_zul_fin_scr_aeg_geo_prs_mcd_cze_glc_sod_hau_afr_est_yor_mao_grk_bat_jpn_knd_kor_alb_ukr_fbf_fre_tag_pan_heb_jav_mnd_por_akn_lit_amr_pol_mol_rus_slo_qcu_rom_nor_ctl_swt_gam_lat_wly_guj_sun_ger_ses_bul_ven_mly_tha_amh_tml_bem_dgb_uzb_ben_arw_azi_tsn_vie_anl_cic_bam_ewe	-0.653680948535088	-1.5663362162385	0.120666391903175
742	sid_por_xho_ben_chh_heb_tig_rus_uzb_azi_moo_jav_swa_swe_guj_bsq_lat_sod_bem_mnd_lit_fre_igb_scr_bam_arw_fin_ewe_tsw_hun_glc_mlt_geo_nor_pan_cze_grk_gam_amh_ctl_est_zul_sun_eng_ind_jpn_knd_kor_svk_hin_lda_alb_mao_slo_owc_tag_cnt_spa_cic_afr_hau_bul_krd_prs_ita_qcu_rom_bos_ger_ses_aeg_mol_wly_mcd_bat_ukr_swt_pol_dgb_mly_tha_amr_tml_fbf_yor_aze_urd_dut_tur_dyu_vie_anl_tsn_akn_ven	-0.811343425862616	-1.95544331959989	0.05353253850285
743	gam_arw_zul_rom_aeg_sod_sid_eng_uzb_tur_lda_mao_tsw_dut_mol_bsq_nor_mlt_swa_mnd_bul_urd_swt_krd_akn_afr_fin_cic_dyu_est_fre_anl_geo_swe_hin_glc_scr_chh_wly_ger_hun_tsn_sun_pan_mly_jpn_tml_kor_lat_spa_igb_por_jav_grk_hau_tag_cnt_ukr_ses_rus_tig_svk_mcd_ctl_ben_qcu_lit_cze_bos_bem_amr_prs_owc_ita_ind_alb_fbf_slo_dgb_bat_tha_amh_knd_ven_ewe_aze_guj_pol_azi_moo_vie_heb_bam_xho_yor	0.0978277876281034	0.230397437962399	0.818289004465549
744	hau_lit_yor_arw_wly_heb_chh_ukr_azi_uzb_dgb_mly_igb_cze_glc_bsq_svk_sod_ewe_mnd_prs_bos_xho_dut_fbf_pol_est_bem_ven_hun_spa_tig_geo_nor_rus_slo_rom_amh_mlt_urd_fin_swt_jav_pan_mao_jpn_knd_kor_afr_grk_bam_scr_ind_guj_anl_tag_cnt_por_akn_mol_sid_krd_swe_alb_ben_qcu_ita_hin_ger_moo_aeg_mcd_gam_ctl_bat_fre_ses_bul_zul_sun_tha_owc_tml_lda_dyu_aze_lat_eng_tur_cic_vie_amr_tsw_tsn_swa	0.0324952092546821	0.0765192184824265	0.93917040029428
745	hau_ctl_ewe_ukr_anl_sid_aeg_eng_aze_tur_igb_bat_dgb_alb_cze_bsq_rom_owc_ses_cnt_guj_glc_dyu_swe_xho_nor_hun_bem_ven_fin_afr_tig_geo_prs_arw_por_urd_mlt_sod_fre_est_zul_sun_lit_mly_jpn_knd_kor_bos_mcd_tsw_ben_tag_scr_chh_jav_mnd_bul_swt_ita_amh_grk_rus_mol_pol_qcu_ger_krd_hin_moo_wly_svk_heb_lat_ind_slo_akn_spa_cic_mao_tha_gam_tml_fbf_lda_azi_pan_dut_uzb_yor_vie_amr_swa_tsn_bam	-0.283381567223265	-0.671120696926544	0.503807126058942
746	wly_rom_ewe_grk_anl_tig_heb_scr_azi_tur_swa_tag_bam_bos_hin_bsq_ita_hau_moo_mnd_alb_rus_yor_lit_ven_krd_fin_dgb_lda_est_ukr_sid_geo_arw_spa_lat_urd_aeg_amh_glc_hun_fbf_bat_bul_sun_jpn_knd_kor_pan_cze_ses_ctl_mao_ben_chh_mly_cnt_svk_zul_fre_gam_slo_ger_prs_por_qcu_dut_guj_swe_akn_sod_mcd_owc_nor_ind_pol_tsn_mol_tsw_jav_tha_amr_tml_igb_dyu_aze_eng_afr_uzb_bem_vie_mlt_cic_xho_swt	0.0164880816148544	0.0388249888823963	0.969113144487451
747	tig_ukr_swa_ben_mlt_hau_aeg_prs_azi_aze_tsn_mao_swt_krd_por_bsq_rom_amr_igb_mnd_lat_urd_bam_eng_tsw_bos_hun_bem_dgb_fin_cze_wly_geo_slo_ger_pol_ctl_chh_heb_fre_est_zul_ind_arw_tag_jpn_knd_kor_rus_guj_ven_bul_sun_svk_owc_bat_cnt_nor_yor_ita_sid_afr_glc_spa_dut_qcu_swe_pan_lit_cic_sod_scr_anl_alb_mly_hin_akn_grk_xho_jav_tha_amh_tml_dyu_fbf_uzb_mcd_mol_tur_lda_vie_gam_ewe_ses_moo	-0.0360810250614865	-0.0849450917292895	0.932487641392584
748	amr_lit_bem_guj_heb_anl_gam_rus_azi_uzb_cic_jav_ses_svk_scr_bsq_grk_sod_tsw_mnd_por_ger_swt_alb_ven_lat_est_fbf_moo_fin_slo_aeg_geo_dut_spa_prs_ctl_tig_hau_bos_hun_tsn_ind_pan_sun_jpn_tml_kor_mcd_ukr_akn_krd_bat_eng_owc_mao_cnt_hin_zul_cze_chh_glc_bul_mol_arw_qcu_urd_swe_fre_swa_mlt_afr_sid_rom_tag_pol_yor_ita_ewe_mly_tha_amh_knd_dgb_bam_aze_nor_ben_tur_igb_vie_wly_xho_lda_dyu	-0.78519946780894	-1.88824774104051	0.0621098966032946
749	hau_pol_fbf_scr_mlt_heb_sid_mcd_uzb_azi_moo_bat_igb_arw_grk_bsq_cze_sod_ven_cnt_fre_pan_dgb_ger_tsw_ita_est_lda_ewe_fin_bos_wly_geo_prs_spa_ctl_glc_chh_owc_swe_hun_xho_ind_ben_mao_jpn_knd_kor_hin_guj_dyu_ukr_mly_afr_anl_tag_mnd_rus_cic_bul_gam_lat_eng_mol_slo_qcu_nor_dut_svk_tsn_tig_lit_amh_rom_sun_urd_swa_alb_bam_jav_tha_amr_tml_swt_yor_tur_por_krd_aze_akn_vie_aeg_zul_bem_ses	-0.513814013399234	-1.22592850173867	0.22332084135562
750	aeg_por_bem_guj_hau_sod_chh_slo_aze_tur_swt_mao_xho_grk_ita_bsq_scr_sid_dgb_cnt_glc_rom_zul_krd_swa_bos_hun_yor_bam_fin_prs_amr_geo_spa_ukr_afr_urd_amh_owc_fre_est_dyu_tag_eng_mly_jpn_knd_kor_nor_mol_cic_swe_bat_ger_tig_sun_mnd_pan_tsw_alb_wly_ctl_hin_bul_svk_qcu_lat_arw_ben_lda_gam_cze_anl_rus_jav_lit_ses_pol_fbf_ind_tha_heb_tml_ven_igb_azi_mcd_dut_uzb_tsn_vie_mlt_moo_akn_ewe	-0.345209138609158	-0.818122219702259	0.415378665551584
751	chh_urd_xho_rus_owc_anl_aeg_ita_azi_uzb_fbf_mly_ewe_lit_nor_bsq_ben_heb_tsw_cnt_slo_ger_yor_fre_dyu_grk_hun_bam_bem_fin_glc_amh_geo_por_scr_arw_prs_tig_amr_pol_est_dgb_sun_dut_ind_jpn_tml_kor_guj_mcd_lda_hin_tag_mol_gam_jav_mnd_alb_akn_bul_sid_rom_bos_krd_pan_qcu_ukr_eng_swe_swa_hau_afr_mlt_cze_mao_lat_ses_spa_igb_bat_tha_wly_knd_moo_zul_tur_ctl_svk_aze_cic_vie_sod_swt_tsn_ven	-0.737453025013913	-1.76990562960144	0.0800202797278364
752	sod_spa_dyu_arw_gam_tig_wly_dut_aze_tur_swa_sun_yor_pan_ben_bsq_ita_amr_tsn_mnd_ukr_bos_zul_hin_cic_cze_fin_swt_tsw_est_lit_chh_geo_scr_glc_mcd_afr_mlt_heb_rus_hun_dgb_jav_ger_ind_jpn_tml_kor_pol_slo_ven_urd_mly_fre_anl_bat_cnt_alb_bem_mol_owc_prs_nor_guj_rom_qcu_krd_ctl_bul_bam_hau_swe_amh_grk_mao_por_xho_eng_ewe_tag_tha_sid_knd_akn_moo_uzb_svk_lat_azi_fbf_vie_aeg_lda_ses_igb	-0.396893088777161	-0.941967296724934	0.348649869471815
753	owc_bos_moo_bul_chh_sid_tig_hin_uzb_azi_igb_mly_dyu_cze_afr_bsq_spa_amh_tsn_cnt_ukr_rom_tsw_por_akn_slo_est_zul_ses_hun_dut_sod_geo_glc_rus_grk_ger_mlt_anl_alb_fin_bem_mao_nor_tag_jpn_knd_kor_urd_ctl_fbf_lat_ind_lit_hau_jav_mnd_eng_yor_guj_heb_fre_krd_svk_scr_qcu_pol_prs_mol_dgb_wly_arw_amr_pan_bat_ita_ewe_swe_swt_sun_tha_aeg_tml_cic_xho_tur_mcd_ben_aze_swa_vie_gam_lda_bam_ven	-0.6375586195259	-1.52758360411159	0.130010027338021
754	chh_glc_bam_rus_aeg_heb_gam_bos_azi_uzb_lda_bat_akn_pan_svk_bsq_alb_mlt_tsn_cnt_ctl_bul_igb_mcd_dyu_por_fin_ewe_swt_est_swe_hau_geo_ben_ita_rom_prs_amh_sid_lit_hun_ses_jav_eng_mly_jpn_knd_kor_guj_krd_swa_grk_sun_lat_anl_tag_mnd_nor_yor_urd_amr_ger_pol_ukr_cze_qcu_spa_scr_slo_cic_sod_hin_owc_arw_ind_mol_bem_fre_ven_mao_tha_wly_tml_tsw_dgb_aze_afr_dut_tur_xho_vie_tig_moo_fbf_zul	0.179238536251304	0.421603387303487	0.674287443738572
755	sid_slo_dgb_svk_heb_gam_wly_mcd_tur_uzb_cic_mao_yor_krd_arw_bsq_grk_mlt_igb_cnt_hin_prs_fbf_bos_lda_cze_hun_swa_dyu_est_afr_sod_geo_fre_urd_guj_pan_amr_tig_glc_fin_bem_ind_dut_sun_jpn_tml_kor_lat_rus_zul_ctl_mly_spa_anl_tag_mnd_rom_tsw_mol_chh_scr_alb_pol_eng_qcu_ben_lit_ita_bam_aeg_bul_amh_swe_jav_ger_akn_por_ewe_bat_tha_owc_knd_swt_moo_azi_nor_ukr_aze_xho_vie_hau_ses_tsn_ven	0.00393746254049981	0.00928266893999264	0.992613491812728
756	amr_swe_bam_scr_gam_owc_amh_rus_tur_uzb_tsn_ind_swt_grk_pol_bsq_pan_heb_swa_cnt_dut_prs_yor_por_dgb_arw_fin_moo_ewe_est_ukr_anl_geo_bul_rom_fre_ctl_mlt_tig_hin_hun_dyu_sun_nor_jav_jpn_knd_kor_mol_cze_xho_krd_tag_svk_wly_mly_mnd_ben_ven_alb_chh_bos_lat_urd_lit_qcu_afr_slo_spa_tsw_hau_ger_aeg_glc_mao_guj_bem_mcd_akn_bat_tha_sod_tml_ses_cic_azi_eng_ita_aze_fbf_vie_sid_lda_zul_igb	-0.3476703024654	-0.823468708835591	0.412348210174675
757	amr_prs_ewe_rus_tig_sid_owc_mol_aze_azi_moo_mly_dgb_cze_rom_bsq_urd_aeg_swa_mnd_nor_ctl_yor_alb_ven_pol_hun_tsw_fbf_est_fre_hau_geo_arw_afr_swe_lit_gam_sod_ita_fin_bem_bat_por_tag_jpn_tml_kor_ukr_mcd_xho_slo_sun_spa_heb_mao_cnt_bul_tsn_svk_wly_bos_hin_glc_lat_qcu_dut_pan_ben_cic_amh_grk_anl_guj_jav_krd_dyu_eng_ses_ind_tha_chh_knd_akn_igb_uzb_ger_scr_tur_zul_vie_mlt_lda_swt_bam	-0.0110356146042257	-0.0259701113446839	0.979336822961357
758	owc_dut_igb_bos_gam_amh_tig_glc_uzb_azi_dgb_jav_dyu_rus_guj_bsq_lat_sod_ses_cnt_ukr_pol_yor_mcd_ewe_ctl_fin_bem_moo_est_nor_hau_geo_swe_ben_svk_eng_mlt_sid_arw_hun_tsn_mly_lit_sun_jpn_knd_kor_mol_krd_bam_urd_tag_ita_anl_mao_mnd_alb_xho_ger_chh_grk_por_hin_rom_qcu_slo_prs_pan_ven_amr_spa_heb_afr_bat_cze_swt_scr_fbf_ind_tha_wly_tml_cic_tsw_aze_bul_fre_tur_swa_vie_aeg_zul_akn_lda	-0.280999850266384	-0.665331067846685	0.507485476566181
759	owc_pan_dyu_ctl_heb_sod_mlt_swe_tur_azi_xho_mly_ewe_urd_nor_bsq_slo_amr_igb_mnd_rus_mol_moo_alb_ven_krd_hun_swt_ses_est_ita_anl_geo_eng_cze_spa_lit_tig_sid_lat_fin_bam_ind_afr_mao_jpn_tml_kor_bos_grk_yor_mcd_jav_svk_wly_sun_cnt_prs_akn_dut_aeg_guj_arw_fre_bul_qcu_pol_ukr_rom_fbf_chh_hin_amh_scr_tag_por_tsn_glc_bem_bat_tha_hau_knd_tsw_cic_uzb_ben_ger_aze_dgb_vie_gam_zul_lda_swa	-0.29639399381644	-0.700731508246026	0.485220102522937
760	owc_urd_tsw_glc_amh_sid_wly_spa_aze_tur_swa_sun_cic_grk_ita_bsq_bos_mlt_swt_mnd_krd_guj_xho_pol_yor_arw_hun_moo_dgb_fin_mol_aeg_geo_pan_lat_scr_slo_heb_gam_dut_est_bam_mao_prs_ind_jpn_knd_kor_ger_ctl_tsn_bul_mly_eng_hau_bat_cnt_por_ven_ukr_tig_alb_swe_rus_nor_qcu_rom_ben_hin_bem_sod_afr_amr_svk_jav_fre_akn_mcd_ses_tag_tha_anl_tml_igb_lda_uzb_lit_cze_azi_fbf_vie_chh_ewe_dyu_zul	-0.208066677035474	-0.491922227409662	0.62393347474723
761	amh_bos_swa_dut_hau_amr_anl_ctl_tur_uzb_akn_jav_ewe_rom_grk_bsq_afr_sod_bem_mnd_pol_eng_zul_hin_cic_krd_fin_ses_dyu_est_lat_gam_geo_ukr_fre_mol_por_owc_sid_mcd_hun_igb_sun_svk_ind_jpn_knd_kor_prs_lit_yor_alb_mly_glc_tig_bat_cnt_bul_swt_scr_aeg_slo_nor_ben_ger_qcu_ita_arw_pan_xho_mlt_rus_chh_spa_tag_guj_moo_swe_bam_mao_tha_wly_tml_tsw_dgb_azi_cze_urd_aze_tsn_vie_heb_fbf_ven_lda	-0.0830588796211287	-0.19572102892163	0.845255530141744
762	gam_cze_tsw_lat_amr_hau_mlt_ben_uzb_azi_moo_sun_zul_svk_arw_bsq_bos_anl_igb_cnt_rus_scr_bem_rom_ven_nor_fin_ewe_akn_hun_mol_aeg_geo_hin_pol_krd_lit_tig_sod_ctl_est_cic_mly_fre_ind_jpn_knd_kor_afr_mcd_ses_dut_tag_eng_wly_mao_mnd_spa_swa_ger_owc_guj_swe_prs_ukr_qcu_slo_alb_grk_swt_heb_por_sid_ita_bat_urd_bam_bul_fbf_jav_tha_amh_tml_lda_dgb_tur_pan_glc_aze_dyu_vie_chh_xho_tsn_yor	-0.291790381564857	-0.690146041554505	0.491821066936041
763	amh_rus_igb_glc_heb_sod_tig_ita_tur_azi_xho_mly_swt_svk_grk_bsq_lat_amr_bem_cnt_hin_cze_ewe_ger_tsn_por_est_ven_cic_hun_lit_chh_geo_krd_rom_pol_alb_sid_aeg_mol_fin_akn_jav_bos_bat_jpn_tml_kor_afr_pan_dgb_urd_mao_nor_hau_ind_mnd_mcd_yor_ukr_wly_fre_slo_ctl_dut_qcu_prs_swe_spa_lda_mlt_scr_owc_guj_sun_bul_swa_ben_fbf_tag_tha_anl_knd_tsw_bam_uzb_eng_arw_aze_moo_vie_gam_zul_ses_dyu	-0.0724132608210534	-0.170478348603684	0.865004294311735
764	chh_cze_ses_por_sid_wly_aeg_pan_uzb_azi_swa_mly_fbf_lat_ita_bsq_bul_gam_yor_mnd_fre_mcd_bam_arw_xho_spa_hun_igb_bem_est_alb_amh_geo_svk_ukr_mol_slo_heb_owc_rus_fin_ven_tag_lit_bat_jpn_tml_kor_pol_ger_lda_rom_jav_grk_hau_ind_cnt_swe_cic_ben_anl_krd_dut_afr_glc_qcu_eng_scr_prs_tsw_tig_nor_mlt_hin_sun_guj_moo_ctl_akn_mao_tha_sod_knd_dyu_ewe_aze_urd_bos_tur_dgb_vie_amr_tsn_swt_zul	-0.0186597282071162	-0.0439482810111222	0.965039854505595
765	heb_ger_bem_nor_sod_gam_amr_swe_azi_uzb_lda_mao_ven_svk_spa_bsq_fre_mlt_tsw_mnd_krd_guj_bam_pol_swa_ukr_fin_fbf_dgb_est_rom_tig_geo_prs_bul_scr_eng_wly_hau_pan_hun_cic_tag_slo_jav_jpn_tml_kor_afr_mol_moo_lit_bat_glc_sid_ind_cnt_cze_ses_dut_amh_ctl_hin_ita_mcd_qcu_grk_urd_lat_dyu_anl_ben_chh_bos_sun_arw_swt_rus_zul_mly_tha_owc_knd_ewe_akn_aze_alb_por_tur_xho_vie_aeg_igb_tsn_yor	-0.414843153776391	-0.984541804024372	0.327403673468906
766	anl_rom_dyu_arw_tig_aeg_sid_alb_tur_azi_fbf_bat_bem_grk_dut_bsq_por_amh_cic_mnd_pan_urd_swt_spa_swa_prs_est_ewe_moo_hun_eng_heb_geo_svk_lat_fre_nor_sod_mlt_afr_fin_zul_ind_ben_mly_jpn_knd_kor_pol_scr_ven_ita_jav_guj_gam_mao_cnt_ctl_tsn_ger_chh_rus_hin_ukr_lit_qcu_krd_cze_bul_dgb_owc_glc_amr_swe_tag_slo_bam_bos_ses_sun_tha_hau_tml_yor_akn_uzb_mcd_mol_aze_xho_vie_wly_lda_tsw_igb	-0.741376274792659	-1.78174513449309	0.0780549353364494
767	mlt_hin_bem_fre_anl_sod_tig_bul_uzb_tur_zul_ind_xho_bos_ita_bsq_ger_hau_bam_cnt_krd_por_cic_ukr_dyu_ctl_fin_moo_ses_est_lit_amr_geo_rom_rus_pan_alb_owc_wly_spa_hun_dgb_mao_slo_bat_jpn_knd_kor_grk_pol_ewe_afr_mly_dut_amh_tag_mnd_svk_ven_swe_sid_guj_scr_glc_ben_qcu_lat_cze_eng_tsn_chh_nor_aeg_arw_jav_urd_swt_mcd_tsw_sun_tha_heb_tml_lda_akn_aze_mol_prs_azi_yor_vie_gam_fbf_igb_swa	0.284907882043455	0.669992284854106	0.504522921406966
768	sod_krd_moo_lat_amh_mlt_hau_pol_aze_uzb_ses_ind_fbf_rom_ger_bsq_eng_sid_ven_cnt_arw_por_swt_slo_tsw_mol_est_ewe_swa_hun_svk_chh_geo_ben_ctl_mcd_lit_tig_anl_prs_fin_bem_mao_grk_bat_jpn_tml_kor_spa_dut_lda_alb_tag_glc_amr_jav_mnd_cze_tsn_hin_heb_bos_ita_swe_fre_qcu_ukr_rus_scr_dgb_wly_afr_owc_pan_mly_nor_dyu_urd_cic_sun_tha_gam_knd_zul_bam_azi_bul_guj_tur_akn_vie_aeg_yor_igb_xho	-0.0788133591947673	-0.185755976860545	0.853040680282756
769	hau_spa_zul_por_sid_sod_heb_urd_tur_uzb_lda_mly_akn_hin_nor_bsq_ctl_owc_swt_mnd_swe_ben_xho_rom_fbf_pan_hun_dgb_dyu_fin_scr_wly_geo_ger_prs_krd_eng_mlt_gam_cze_est_ewe_mao_lit_tag_jpn_tml_kor_svk_bul_ven_pol_sun_lat_aeg_jav_cnt_alb_igb_arw_chh_grk_guj_fre_dut_qcu_slo_rus_mol_ses_amr_mcd_tig_ita_bat_glc_yor_bos_tsn_ind_tha_amh_knd_moo_bam_azi_afr_ukr_aze_bem_vie_anl_swa_cic_tsw	-0.442657468307008	-1.05267111600704	0.2952191694193
770	gam_ita_yor_ukr_chh_anl_tig_lat_aze_azi_ven_sun_dgb_bul_por_bsq_alb_aeg_akn_cnt_ben_dut_cic_prs_swa_svk_hun_tsw_fbf_est_pol_sid_geo_guj_nor_spa_mol_hau_mlt_fre_fin_ewe_mly_eng_bat_jpn_tml_kor_ger_lit_tsn_swe_ind_scr_owc_tag_mnd_krd_igb_hin_wly_rus_cze_grk_mcd_qcu_glc_urd_arw_moo_amh_afr_sod_slo_mao_ctl_xho_rom_dyu_jav_tha_amr_knd_ses_bem_tur_bos_pan_uzb_lda_vie_heb_zul_bam_swt	-0.87979961598727	-2.12666690908991	0.0360953374843745
771	amh_rus_cic_ger_gam_tig_mlt_lat_uzb_aze_dgb_mao_dyu_krd_fre_bsq_prs_hau_moo_mnd_nor_glc_lda_swe_akn_guj_fin_zul_fbf_est_alb_chh_geo_slo_grk_pan_por_anl_sid_pol_hun_ses_bat_arw_tag_jpn_tml_kor_mcd_urd_ewe_ben_sun_hin_aeg_jav_cnt_spa_bam_scr_sod_lit_mol_ctl_bul_qcu_bos_afr_svk_ven_owc_rom_heb_cze_mly_ukr_yor_ita_swa_ind_tha_wly_knd_bem_tsn_tur_dut_eng_azi_igb_vie_amr_swt_xho_tsw	-0.220587674524362	-0.521374639062419	0.603345197747477
772	aeg_krd_bam_glc_owc_sid_anl_bul_tur_azi_dgb_mao_bem_ctl_mcd_bsq_bos_amr_tsw_mnd_prs_ita_cic_grk_ven_ben_est_tsn_xho_hun_hin_gam_geo_rus_nor_swe_slo_amh_heb_urd_fin_yor_tag_lit_mly_jpn_tml_kor_svk_cze_ewe_por_sun_pan_wly_ind_cnt_scr_ses_dut_hau_pol_eng_alb_afr_qcu_mol_fre_arw_fbf_mlt_spa_tig_rom_bat_ukr_dyu_lat_igb_jav_tha_chh_knd_swa_zul_aze_guj_ger_uzb_akn_vie_sod_swt_lda_moo	-0.131786784902272	-0.310640117195896	0.756769364314318
773	wly_guj_tsn_nor_amh_hau_aeg_prs_uzb_tur_swa_jav_zul_ita_fre_bsq_afr_sid_tsw_cnt_spa_eng_xho_alb_ewe_arw_est_igb_ven_hun_scr_anl_geo_glc_cze_svk_dut_gam_mlt_urd_fin_yor_sun_ukr_ind_jpn_tml_kor_lat_pol_dgb_grk_bat_krd_chh_mly_mnd_pan_moo_bos_amr_lit_ger_swe_slo_qcu_rus_bul_por_swt_sod_ben_owc_ctl_tag_mol_cic_hin_akn_mao_tha_heb_knd_bam_dyu_azi_mcd_rom_aze_fbf_vie_tig_ses_lda_bem	-1.31539151412992	-3.28182743983357	0.00145329707409223
774	mlt_nor_moo_hin_sod_heb_hau_spa_azi_tur_tsn_ind_igb_ctl_eng_bsq_pol_gam_fbf_cnt_dut_urd_xho_ita_bam_ben_est_akn_dgb_fin_cze_aeg_geo_rus_ger_bul_svk_sid_amr_rom_hun_swt_bat_glc_mly_jpn_tml_kor_grk_slo_ven_prs_jav_por_chh_mao_mnd_swe_yor_mcd_amh_scr_krd_bos_lat_qcu_fre_arw_guj_dyu_owc_ukr_wly_afr_tag_mol_ses_lit_bem_sun_tha_anl_knd_tsw_ewe_aze_pan_alb_uzb_lda_vie_tig_cic_swa_zul	-0.696570175466065	-1.67230346781266	0.0978257126564224
775	aeg_dut_tsn_urd_chh_gam_owc_bul_tur_aze_bem_ind_bam_swe_lat_bsq_guj_wly_cic_cnt_mol_cze_swt_por_ewe_afr_hun_xho_tsw_est_ctl_sid_geo_ukr_krd_scr_grk_tig_amr_ger_fin_fbf_bat_eng_mao_jpn_knd_kor_rom_glc_yor_rus_tag_slo_sod_sun_mnd_pol_swa_spa_amh_nor_mcd_arw_ben_qcu_bos_hin_lit_dyu_anl_fre_hau_pan_mly_alb_ven_ita_dgb_jav_tha_heb_tml_moo_ses_azi_prs_svk_uzb_zul_vie_mlt_igb_lda_akn	-0.6994014024244	-1.67466404167608	0.0973599192681535
776	mlt_rus_yor_swe_hau_anl_sod_ger_azi_tur_bem_mao_cic_afr_nor_bsq_svk_aeg_moo_mnd_mcd_krd_fbf_mol_ven_dut_hun_xho_swa_est_alb_amh_geo_pan_rom_cze_por_amr_tig_spa_fin_dgb_tag_eng_jav_jpn_tml_kor_lat_prs_ewe_pol_sun_guj_wly_ind_cnt_bos_tsw_ita_heb_fre_ctl_bul_scr_qcu_ukr_urd_slo_zul_owc_arw_gam_hin_bat_grk_bam_glc_tsn_mly_tha_chh_knd_igb_akn_aze_lit_ben_uzb_dyu_vie_sid_ses_swt_lda	-0.655144474185095	-1.56473455237089	0.121041694119977
777	gam_pol_ven_svk_chh_wly_heb_arw_tur_azi_tsn_jav_swt_rus_afr_bsq_dut_anl_igb_mnd_ctl_guj_dyu_urd_ewe_spa_hun_yor_moo_est_prs_amr_geo_rom_ita_ger_bos_hau_amh_krd_fin_bam_bat_nor_sun_jpn_knd_kor_mcd_slo_swa_scr_tag_lit_sid_ind_cnt_por_bem_pan_sod_bul_mol_eng_ben_qcu_glc_hin_swe_lda_aeg_cze_mlt_grk_mly_lat_ses_alb_dgb_mao_tha_tig_tml_akn_fbf_aze_ukr_fre_uzb_xho_vie_owc_zul_tsw_cic	-0.0598368121608217	-0.141273959636446	0.887959088414488
778	chh_rom_zul_lit_mlt_amh_aeg_slo_azi_uzb_ewe_ind_yor_spa_ctl_bsq_pol_amr_igb_cnt_afr_grk_dgb_bul_moo_eng_fin_ven_ses_hun_dut_sid_geo_rus_krd_prs_urd_gam_heb_swe_est_swt_bat_ben_sun_jpn_tml_kor_ukr_alb_dyu_arw_tag_scr_tig_mly_mnd_nor_tsw_mcd_sod_hin_svk_ger_por_qcu_fre_pan_bos_cic_hau_glc_anl_mol_jav_cze_akn_ita_xho_mao_tha_owc_knd_fbf_bam_aze_lat_guj_tur_swa_vie_wly_lda_tsn_bem	-0.128040667209741	-0.301578611896608	0.763646630733453
779	heb_ger_bam_por_gam_amh_chh_spa_azi_tur_fbf_mly_zul_arw_nor_bsq_rom_wly_akn_cnt_prs_mol_yor_glc_ven_scr_hun_cic_ewe_fin_eng_mlt_geo_mcd_pol_fre_dut_hau_amr_afr_est_igb_bat_grk_sun_jpn_knd_kor_ben_slo_lda_lit_mao_alb_sid_ind_mnd_ita_dgb_swe_anl_rus_bul_ukr_ctl_qcu_bos_hin_urd_ses_tig_krd_owc_lat_tag_svk_bem_pan_tsw_jav_tha_aeg_tml_xho_swa_aze_guj_cze_uzb_moo_vie_sod_tsn_dyu_swt	-0.526899145322803	-1.25610490088873	0.212224282559923
780	anl_slo_dgb_mcd_amh_heb_tig_afr_tur_aze_cic_tag_ewe_ger_krd_bsq_fre_hau_xho_mnd_ben_nor_fbf_swe_swa_dut_est_dyu_yor_fin_pol_owc_geo_pan_eng_grk_scr_wly_chh_lit_hun_zul_sun_bul_mly_jpn_knd_kor_hin_ukr_lda_ita_bat_urd_mlt_jav_cnt_svk_tsn_cze_aeg_rus_mol_bos_spa_qcu_alb_glc_arw_swt_sod_lat_amr_guj_mao_rom_bem_ctl_igb_ind_tha_sid_tml_ven_ses_uzb_por_prs_azi_bam_vie_gam_akn_moo_tsw	0.138505513297755	0.325824644271984	0.745289021597751
781	hau_krd_lda_alb_chh_amr_gam_dut_uzb_azi_ven_tag_swa_scr_ita_bsq_ger_wly_xho_cnt_lit_lat_swt_bos_cic_hin_est_akn_dyu_fin_prs_mlt_geo_rus_nor_urd_glc_heb_sod_ukr_hun_fbf_sun_guj_mly_jpn_tml_kor_eng_fre_ses_ben_bat_bul_amh_jav_mnd_pol_moo_rom_anl_mcd_cze_swe_svk_qcu_por_slo_arw_igb_aeg_afr_tig_ctl_ind_mol_zul_grk_tsn_mao_tha_owc_knd_dgb_yor_aze_spa_pan_tur_tsw_vie_sid_bem_bam_ewe	0.148027097308522	0.34923156280052	0.727704976625706
782	anl_ctl_tsn_lat_mlt_hau_gam_scr_uzb_azi_ses_mly_zul_glc_cze_bsq_urd_amh_cic_mnd_ita_svk_dgb_spa_swt_arw_hun_xho_fbf_fin_guj_aeg_geo_pan_ukr_fre_rom_heb_wly_grk_est_ven_mao_prs_sun_jpn_tml_kor_hin_krd_ewe_bul_bat_nor_amr_tag_cnt_rus_tsw_bos_sod_slo_ben_mcd_mol_qcu_swe_alb_por_dyu_chh_pol_owc_afr_ind_dut_igb_eng_bam_jav_tha_sid_knd_bem_swa_aze_lit_ger_tur_moo_vie_tig_yor_lda_akn	-0.143872274606981	-0.339333075813179	0.735123904452504
783	sod_ger_ses_bos_heb_amr_sid_svk_uzb_azi_ven_bat_zul_krd_dut_bsq_pan_owc_swa_cnt_ctl_scr_tsn_hin_yor_ita_hun_igb_akn_est_glc_aeg_geo_swe_lit_grk_por_hau_wly_spa_fin_moo_ind_guj_mao_jpn_tml_kor_bul_mol_bem_ben_mly_rus_gam_tag_mnd_lat_dgb_cze_amh_afr_rom_nor_prs_qcu_slo_urd_eng_swt_tig_alb_anl_ukr_sun_arw_xho_fre_lda_jav_tha_chh_knd_ewe_dyu_aze_mcd_pol_tur_cic_vie_mlt_tsw_bam_fbf	-0.274542294316171	-0.65068330454208	0.516855320347624
784	sid_fre_xho_mcd_chh_gam_tig_eng_uzb_aze_ses_mao_lda_cze_arw_bsq_nor_mlt_zul_mnd_svk_glc_cic_mol_ven_ita_hun_fbf_tsw_est_ukr_amh_geo_pol_urd_alb_lit_heb_sod_afr_fin_ewe_bat_hin_ind_jpn_knd_kor_scr_ben_dgb_slo_sun_guj_owc_jav_cnt_bul_dyu_ger_anl_krd_swe_ctl_rom_qcu_rus_lat_prs_igb_hau_por_wly_dut_mly_pan_bam_grk_tsn_tag_tha_amr_tml_moo_yor_azi_spa_bos_tur_swa_vie_aeg_akn_bem_swt	-0.31350095510685	-0.743299313254537	0.459174127096774
785	amh_pan_ewe_por_hau_anl_gam_swe_uzb_aze_tsw_bat_fbf_lit_pol_bsq_scr_sod_lda_cnt_rom_ctl_ses_svk_ven_prs_hun_tsn_zul_fin_hin_heb_geo_mol_bul_cze_arw_aeg_amr_ger_est_akn_tag_nor_jav_jpn_tml_kor_spa_guj_cic_eng_sun_urd_mlt_mly_mnd_alb_swa_fre_sid_krd_rus_lat_glc_qcu_ukr_afr_ita_moo_tig_ben_owc_slo_ind_bos_xho_dut_dyu_mao_tha_wly_knd_igb_dgb_tur_mcd_grk_azi_swt_vie_chh_bam_yor_bem	-0.113522217799719	-0.267560114683345	0.789630420770336
786	anl_alb_bem_grk_owc_amr_tig_por_tur_uzb_tsn_mly_ses_ger_dut_bsq_rom_hau_swa_mnd_swe_guj_fbf_cze_bam_spa_est_dyu_xho_fin_mol_mlt_geo_fre_scr_arw_prs_sid_chh_mcd_hun_igb_tag_pan_jav_jpn_knd_kor_ukr_slo_dgb_ben_bat_bul_gam_sun_cnt_glc_tsw_pol_aeg_svk_ctl_lat_krd_qcu_lit_rus_nor_zul_wly_eng_heb_ita_mao_afr_ven_bos_cic_ind_tha_amh_tml_akn_yor_azi_urd_hin_aze_moo_vie_sod_ewe_lda_swt	-0.320316570230588	-0.758284490198843	0.450198048424301
787	anl_ita_bam_afr_heb_aeg_hau_prs_uzb_tur_bem_sun_igb_scr_rom_bsq_urd_tig_ven_mnd_rus_eng_moo_pol_xho_swe_est_tsw_yor_hun_hin_amr_geo_mcd_lit_alb_bul_sod_chh_glc_fin_ewe_mao_svk_tag_jpn_tml_kor_mol_fre_dyu_ukr_ind_por_mlt_bat_cnt_spa_lda_pan_amh_guj_grk_nor_lat_qcu_cze_slo_dut_akn_owc_ctl_sid_krd_mly_arw_ses_ger_zul_jav_tha_gam_knd_swa_tsn_aze_ben_bos_azi_swt_vie_wly_fbf_dgb_cic	-0.271470367684481	-0.642034799023734	0.522430039576528
788	tig_ukr_akn_mol_heb_sod_owc_por_uzb_tur_igb_jav_swt_svk_mcd_bsq_rus_anl_zul_mnd_scr_urd_dyu_slo_tsn_rom_hun_dgb_ven_est_nor_aeg_geo_bos_ger_arw_bul_gam_sid_ctl_fin_fbf_bat_prs_mly_jpn_tml_kor_pan_cze_lda_afr_tag_spa_mlt_mao_cnt_lat_ewe_pol_wly_glc_lit_dut_ben_qcu_krd_swe_fre_bam_amh_hin_hau_grk_ind_guj_moo_alb_bem_sun_tha_amr_knd_yor_tsw_azi_ita_eng_aze_ses_vie_chh_swa_cic_xho	-0.51746488053468	-1.23147892565507	0.221248769492777
789	anl_nor_ewe_hin_wly_chh_gam_grk_tur_aze_tsw_mao_swa_slo_lat_bsq_cze_tig_bem_cnt_arw_svk_dgb_eng_swt_mol_fin_akn_zul_est_rom_amr_geo_por_mcd_prs_scr_sid_aeg_lit_hun_igb_bat_ben_tag_jpn_knd_kor_dut_swe_bam_ger_sun_pan_heb_mly_mnd_krd_lda_afr_amh_ctl_fre_bos_spa_qcu_bul_urd_pol_cic_hau_alb_sod_guj_jav_rus_ven_ukr_dyu_ind_tha_owc_tml_fbf_ses_azi_glc_ita_uzb_xho_vie_mlt_tsn_moo_yor	0.0440379747988542	0.103671761137277	0.917653076372958
790	sod_ita_moo_scr_chh_gam_hau_glc_tur_aze_akn_tag_swa_svk_fre_bsq_rus_owc_fbf_mnd_pol_bos_zul_prs_ewe_cze_est_cic_dyu_hun_lat_heb_geo_guj_lit_nor_mcd_mlt_anl_grk_fin_bam_jav_urd_bat_jpn_knd_kor_ben_rom_yor_ger_sun_hin_wly_mly_cnt_dut_swt_krd_amh_afr_spa_pan_por_qcu_ctl_arw_slo_xho_amr_mol_aeg_eng_mao_swe_tsw_bul_ven_ind_tha_tig_tml_igb_bem_azi_alb_ukr_uzb_tsn_vie_sid_ses_lda_dgb	-0.389336117906986	-0.924808416853954	0.357459047381232
791	wly_rus_lda_pol_hau_mlt_sid_glc_uzb_azi_bam_tag_ses_ukr_grk_bsq_urd_heb_dyu_cnt_afr_fre_igb_dut_tsn_krd_est_bem_swt_fin_ita_chh_geo_cze_slo_swe_alb_gam_anl_ger_hun_zul_ind_guj_sun_jpn_knd_kor_arw_bos_dgb_mcd_mly_ctl_amr_bat_mnd_spa_swa_bul_owc_nor_rom_lit_prs_qcu_pan_por_scr_fbf_tig_lat_amh_svk_mao_eng_yor_mol_akn_jav_tha_aeg_tml_ewe_ven_aze_hin_ben_tur_tsw_vie_sod_cic_moo_xho	-0.0870950113167783	-0.205179962773433	0.83787994858741
792	heb_rus_ses_ctl_gam_sid_aeg_grk_tur_uzb_yor_mly_fbf_lat_dut_bsq_guj_tig_ven_cnt_lit_afr_moo_slo_bam_fre_est_dgb_lda_fin_urd_owc_geo_por_pol_bul_arw_amr_amh_glc_hun_igb_tag_spa_mao_jpn_tml_kor_rom_ita_zul_ukr_ind_alb_wly_sun_mnd_prs_akn_eng_anl_ben_cze_mol_nor_qcu_bos_pan_mcd_swa_chh_hin_mlt_ger_bat_scr_cic_krd_tsn_jav_tha_sod_knd_dyu_xho_aze_svk_swe_azi_ewe_vie_hau_tsw_bem_swt	-0.596647268362275	-1.42570764825708	0.157300672428869
793	chh_cze_zul_slo_tig_gam_sid_mol_uzb_aze_lda_jav_ses_guj_rus_bsq_pan_sod_ven_mnd_ukr_rom_dyu_pol_xho_grk_est_yor_bem_fin_ger_amr_geo_prs_eng_alb_ctl_mlt_amh_bos_hun_cic_ind_fre_mao_jpn_knd_kor_nor_swe_igb_glc_tag_dut_anl_bat_cnt_por_bam_lat_heb_svk_bul_arw_spa_qcu_ben_ita_scr_swt_wly_mcd_aeg_krd_sun_lit_swa_hin_akn_mly_tha_hau_tml_ewe_dgb_tur_afr_urd_azi_tsw_vie_owc_fbf_moo_tsn	0.218691452867063	0.515594579203387	0.607361136304069
794	amr_pol_tsw_scr_anl_chh_aeg_lat_azi_uzb_yor_ind_lda_ben_lit_bsq_nor_gam_cic_mnd_fre_alb_xho_svk_zul_mcd_hun_dgb_ven_est_slo_heb_geo_ukr_hin_grk_ctl_tig_hau_guj_fin_moo_bat_afr_mly_jpn_tml_kor_rus_arw_fbf_spa_sun_ita_owc_tag_cnt_rom_swa_krd_sod_pan_prs_bul_dut_qcu_ger_bos_urd_swt_amh_cze_wly_por_jav_eng_ses_swe_igb_mao_tha_mlt_knd_tsn_bem_aze_glc_mol_tur_dyu_vie_sid_bam_akn_ewe	-0.260635167122057	-0.615497009539885	0.539729882234588
795	chh_afr_lda_guj_mlt_sid_hau_ben_tur_aze_bem_jav_bam_por_bos_bsq_pol_amr_moo_mnd_prs_fre_dgb_ctl_cic_rom_fin_yor_ewe_hun_cze_anl_geo_ukr_eng_spa_hin_wly_amh_pan_est_swt_mly_mol_ind_jpn_tml_kor_ita_krd_ses_rus_mao_urd_tig_bat_cnt_glc_dyu_bul_owc_ger_dut_scr_nor_qcu_slo_grk_alb_ven_heb_arw_sod_lat_sun_svk_zul_lit_xho_tag_tha_aeg_knd_swa_fbf_uzb_swe_mcd_azi_igb_vie_gam_akn_tsn_tsw	-0.383209876550384	-0.908864721605045	0.365770853558044
796	amr_glc_akn_pol_wly_sid_aeg_ben_tur_uzb_swa_bat_zul_afr_dut_bsq_lit_heb_lda_mnd_swe_ger_dgb_nor_dyu_lat_hun_bam_igb_est_eng_owc_geo_scr_slo_hin_arw_amh_tig_ukr_fin_yor_mao_cze_ind_jpn_knd_kor_prs_pan_fbf_fre_jav_bul_sod_tag_cnt_mol_bem_rom_hau_bos_por_grk_ita_qcu_urd_mcd_alb_swt_chh_krd_gam_rus_mly_ctl_ven_guj_ewe_sun_tha_mlt_tml_ses_xho_aze_svk_spa_azi_cic_vie_anl_tsw_moo_tsn	-1.0259465647697	-2.50400781989134	0.0140219379106251
797	amh_glc_yor_afr_sid_amr_owc_svk_uzb_azi_ewe_sun_bem_rom_ben_bsq_prs_hau_ses_mnd_urd_slo_moo_pol_swa_mcd_hun_lda_swt_fin_ukr_wly_geo_arw_dut_bul_pan_anl_chh_guj_est_dyu_mly_alb_mao_jpn_knd_kor_mol_ita_xho_ger_tag_nor_heb_ind_cnt_por_bam_lat_aeg_lit_hin_cze_fre_qcu_spa_scr_eng_dgb_tig_ctl_mlt_grk_jav_swe_cic_rus_akn_bat_tha_gam_tml_ven_tsw_aze_krd_bos_tur_zul_vie_sod_igb_tsn_fbf	0.55760240161536	1.31977839322939	0.190148597753941
798	amr_lit_dyu_dut_wly_hau_gam_lat_aze_uzb_ses_tag_zul_krd_grk_bsq_guj_tig_ven_cnt_rom_bul_swa_pan_lda_svk_hun_fbf_cic_fin_rus_anl_geo_afr_scr_glc_ctl_sod_aeg_swe_est_dgb_sun_arw_mly_jpn_tml_kor_ukr_bos_tsn_nor_bat_ger_owc_jav_mnd_ita_yor_mol_chh_urd_cze_hin_fre_qcu_eng_spa_por_akn_mlt_alb_sid_pol_ind_prs_ewe_slo_xho_mao_tha_amh_knd_bam_swt_azi_ben_mcd_tur_tsw_vie_heb_moo_bem_igb	-0.808507675763181	-1.95041973242218	0.0541370506096312
799	mlt_svk_swt_lit_gam_anl_chh_ger_tur_uzb_zul_mao_bem_guj_mcd_bsq_krd_owc_tsn_cnt_afr_scr_igb_rom_akn_dut_fin_bam_tsw_est_por_sod_geo_prs_slo_bul_urd_heb_sid_fre_hun_fbf_mly_glc_ind_jpn_knd_kor_ukr_spa_lda_ctl_jav_arw_wly_bat_mnd_hin_moo_alb_amh_eng_rus_ben_bos_qcu_swe_nor_pan_ven_aeg_cze_hau_mol_tag_pol_xho_grk_dgb_sun_tha_amr_tml_swa_ses_aze_ita_lat_azi_ewe_vie_tig_dyu_cic_yor	-0.437493882093268	-1.03881678424177	0.301583276144342
800	sid_urd_swt_krd_mlt_sod_gam_guj_tur_azi_akn_bat_tsn_lat_mol_bsq_mcd_chh_yor_cnt_grk_dut_cic_bul_tsw_nor_fin_igb_zul_est_swe_amh_geo_slo_alb_ger_pan_amr_tig_rom_hun_bam_mao_arw_sun_jpn_knd_kor_cze_spa_moo_bos_mly_pol_wly_tag_mnd_prs_xho_ita_anl_hin_rus_glc_fre_qcu_svk_scr_por_dgb_aeg_eng_owc_afr_jav_lit_dyu_ctl_lda_ind_tha_heb_tml_fbf_ven_aze_ukr_ben_uzb_ses_vie_hau_swa_ewe_bem	0.00640878100409331	0.0151300210943681	0.987960861471071
801	amr_rus_tsw_bul_sod_tig_gam_ben_tur_aze_lda_ind_ewe_mol_pan_bsq_glc_heb_bem_cnt_lit_ita_dgb_grk_xho_svk_hun_zul_moo_fin_eng_amh_geo_swe_mcd_alb_spa_sid_anl_bos_est_fbf_mao_lat_mly_jpn_tml_kor_arw_pol_akn_ger_jav_prs_wly_tag_mnd_hin_igb_scr_mlt_fre_rom_guj_dut_qcu_urd_krd_slo_dyu_aeg_ctl_chh_afr_bat_cze_ven_nor_swa_sun_tha_hau_knd_ses_tsn_azi_por_ukr_uzb_yor_vie_owc_bam_cic_swt	-0.410407186343517	-0.973056313878986	0.333049447001968
802	sid_fre_ses_ita_chh_hau_wly_swe_aze_azi_zul_ind_tsw_arw_hin_bsq_nor_heb_tsn_mnd_mol_bos_bam_bul_igb_cze_hun_fbf_swa_est_urd_amr_geo_prs_pan_spa_lit_tig_aeg_alb_fin_lda_mao_mcd_tag_jpn_knd_kor_rom_eng_cic_krd_mly_rus_anl_jav_cnt_pol_akn_guj_owc_ctl_svk_dut_grk_qcu_por_glc_lat_xho_gam_scr_mlt_afr_bat_ben_dyu_slo_yor_sun_tha_sod_tml_swt_ewe_tur_ger_ukr_uzb_bem_vie_amh_dgb_ven_moo	-0.184530278090426	-0.435736127412059	0.664037905837492
803	amh_ukr_ven_fre_wly_amr_sod_lat_aze_uzb_dgb_tag_zul_ger_krd_bsq_mcd_heb_bam_mnd_afr_spa_swa_bos_akn_dut_fin_xho_moo_est_pan_tig_geo_scr_grk_rus_ctl_gam_hau_por_hun_cic_mao_lit_bat_jpn_knd_kor_arw_nor_ewe_cze_sun_glc_sid_jav_cnt_pol_bem_hin_mlt_ben_slo_bul_svk_qcu_eng_mol_rom_tsw_anl_guj_owc_prs_ind_ita_tsn_urd_swt_mly_tha_aeg_tml_fbf_dyu_azi_alb_swe_tur_ses_vie_chh_igb_yor_lda	-0.525523642556324	-1.24819713968816	0.215092243597825
804	hau_cze_tsw_por_mlt_chh_sid_krd_tur_uzb_cic_ind_moo_pol_ukr_bsq_arw_tig_ewe_cnt_lit_scr_fbf_urd_bem_hin_fin_ses_swt_est_alb_gam_geo_glc_ctl_fre_slo_amh_anl_rus_hun_dyu_tag_dut_mly_jpn_knd_kor_lat_grk_swa_ger_bat_svk_heb_mao_mnd_rom_akn_ita_aeg_spa_swe_nor_afr_qcu_bos_mol_bul_zul_owc_pan_wly_eng_jav_prs_xho_ben_tsn_sun_tha_amr_tml_bam_yor_azi_guj_mcd_aze_lda_vie_sod_igb_dgb_ven	-0.156515363910952	-0.3693839316305	0.712681295760622
805	mlt_pan_bem_por_anl_heb_chh_svk_aze_uzb_swt_jav_fbf_slo_bul_bsq_ger_sod_ewe_cnt_rom_ctl_akn_ben_dyu_lat_fin_tsw_dgb_est_grk_amh_geo_spa_lit_glc_nor_gam_aeg_arw_hun_swa_bat_guj_ind_jpn_tml_kor_cze_ita_yor_rus_sun_pol_sid_mly_mnd_dut_tsn_alb_tig_krd_bos_prs_swe_qcu_mol_scr_eng_moo_hau_fre_owc_ukr_mao_hin_lda_afr_ven_tag_tha_amr_knd_xho_ses_azi_urd_mcd_tur_igb_vie_wly_zul_cic_bam	-0.747592002155888	-1.79345106432079	0.0761511963557667
806	amr_prs_ewe_ctl_gam_wly_amh_lat_azi_tur_swa_mao_dyu_swe_eng_bsq_bos_hau_moo_mnd_slo_fre_zul_spa_lda_bul_fin_cic_dgb_est_por_tig_geo_urd_alb_scr_nor_sod_anl_dut_hun_ven_jav_ger_tag_jpn_knd_kor_rom_guj_tsn_mol_mly_arw_aeg_ind_cnt_rus_bem_ita_mlt_afr_mcd_krd_svk_qcu_grk_glc_cze_fbf_owc_lit_sid_pan_bat_ukr_ses_hin_akn_sun_tha_chh_tml_yor_xho_aze_ben_pol_uzb_swt_vie_heb_tsw_bam_igb	-0.512230038993961	-1.21983357729004	0.22561239633683
807	hau_alb_igb_bul_sod_heb_amh_svk_uzb_tur_moo_jav_cic_slo_grk_bsq_krd_gam_ewe_cnt_spa_lit_bam_bos_swt_ben_hun_lda_ven_est_prs_tig_geo_ukr_scr_mol_ita_wly_chh_ctl_fin_yor_mao_lat_tag_jpn_tml_kor_swe_arw_zul_pol_mly_rom_mlt_sun_mnd_fre_dgb_cze_anl_afr_nor_mcd_dut_qcu_eng_glc_guj_ses_sid_urd_aeg_pan_ind_ger_fbf_hin_tsw_bat_tha_amr_knd_swa_xho_aze_por_rus_azi_akn_vie_owc_dyu_bem_tsn	0.439846034308781	1.03621399227255	0.302789172446996
808	heb_ctl_swa_guj_owc_aeg_tig_krd_uzb_aze_bem_bat_tsw_mol_arw_bsq_cze_sod_zul_mnd_grk_svk_moo_afr_xho_rus_fin_dgb_cic_hun_slo_gam_geo_scr_ger_hin_ukr_amh_wly_mcd_est_ewe_mao_glc_tag_jpn_tml_kor_urd_pol_dyu_ita_ind_prs_hau_mly_cnt_fre_igb_ben_chh_eng_lat_alb_por_qcu_rom_dut_bul_yor_anl_lit_mlt_nor_jav_pan_lda_spa_tsn_sun_tha_amr_knd_ses_bam_azi_bos_swe_tur_swt_vie_sid_fbf_ven_akn	0.102445139867097	0.241795530914581	0.809470966361133
809	chh_lit_swt_ger_anl_hau_aeg_krd_aze_uzb_yor_jav_bem_ita_rom_bsq_svk_heb_moo_mnd_ben_mcd_dgb_nor_akn_cze_est_dyu_ses_fin_rus_amr_geo_slo_por_afr_scr_owc_mlt_bos_hun_tsn_sun_pol_tag_jpn_tml_kor_fre_pan_swa_hin_mly_arw_tig_bat_cnt_eng_xho_bul_gam_ukr_glc_grk_lat_qcu_prs_alb_swe_zul_amh_mol_sod_ctl_mao_urd_ewe_dut_lda_ind_tha_sid_knd_igb_fbf_azi_guj_spa_tur_tsw_vie_wly_cic_bam_ven	-0.529027545825917	-1.25841750079936	0.211390885605395
810	gam_mcd_swt_ger_hau_sid_aeg_fre_aze_tur_bem_bat_swa_hin_slo_bsq_svk_wly_moo_cnt_cze_ctl_bam_swe_cic_lat_hun_ven_ses_fin_bul_tig_geo_glc_krd_lit_ben_chh_amh_ita_est_xho_sun_pol_jav_jpn_tml_kor_guj_dut_ewe_alb_mao_prs_anl_tag_mnd_afr_lda_bos_amr_scr_mol_eng_rom_qcu_nor_arw_rus_dgb_heb_por_mlt_urd_mly_pan_tsw_ukr_igb_ind_tha_owc_knd_zul_yor_uzb_grk_spa_azi_dyu_vie_sod_fbf_akn_tsn	0.200366967826841	0.471602651137247	0.638314977803466
811	chh_ger_cic_bul_tig_mlt_sid_ctl_uzb_aze_zul_mly_akn_ukr_pan_bsq_urd_gam_yor_cnt_spa_rom_swa_glc_ewe_por_hun_ven_tsn_fin_prs_sod_geo_grk_guj_alb_lit_amh_amr_svk_est_bam_mao_dut_bat_jpn_tml_kor_slo_eng_xho_krd_sun_mcd_anl_jav_mnd_hin_igb_mol_heb_fre_pol_ben_lat_qcu_scr_swe_afr_dgb_aeg_bos_hau_nor_tag_rus_moo_arw_fbf_ind_tha_owc_knd_bem_tsw_azi_ita_cze_tur_ses_vie_wly_lda_dyu_swt	0.689446168673974	1.63100442471491	0.106271494184723
812	owc_grk_ven_svk_heb_wly_hau_rom_aze_uzb_tsn_tag_xho_krd_por_bsq_hin_sod_yor_cnt_guj_bos_zul_ger_akn_ctl_fin_dyu_swt_hun_scr_gam_geo_mcd_slo_dut_spa_mlt_aeg_bul_est_lda_mao_ben_bat_jpn_tml_kor_glc_swe_igb_urd_ind_prs_amh_jav_mnd_cze_moo_afr_tig_pol_pan_nor_fre_qcu_ita_ukr_alb_bem_amr_lit_sid_rus_mly_arw_ewe_eng_swa_sun_tha_anl_knd_ses_cic_tur_lat_mol_azi_fbf_vie_chh_tsw_bam_dgb	-0.568150796191679	-1.35449961724796	0.178858735966646
813	sid_ben_dgb_dut_amr_tig_heb_lit_aze_azi_ewe_mao_fbf_mol_nor_bsq_alb_aeg_zul_cnt_bos_swe_xho_lat_tsw_cze_fin_dyu_akn_est_svk_mlt_geo_rus_pol_pan_rom_owc_chh_prs_hun_yor_ind_krd_tag_jpn_tml_kor_hin_urd_ven_slo_bat_ger_wly_mly_mnd_por_lda_ukr_sod_arw_grk_guj_glc_qcu_ita_fre_spa_cic_hau_mcd_anl_ctl_sun_afr_moo_bul_igb_jav_tha_gam_knd_bem_swa_uzb_eng_scr_tur_swt_vie_amh_tsn_bam_ses	0.631868889210964	1.49937505658946	0.137163441964887
814	amr_ben_cic_lit_mlt_owc_gam_hin_tur_azi_ewe_mao_zul_guj_prs_bsq_mol_tig_swa_cnt_eng_slo_yor_urd_bem_nor_fin_fbf_ses_hun_afr_chh_geo_dut_bos_ita_swe_heb_sid_rom_est_akn_bat_por_ind_jpn_knd_kor_pol_spa_tsw_pan_jav_fre_amh_mly_mnd_scr_dgb_ukr_wly_grk_alb_cze_svk_qcu_bul_krd_mcd_tsn_hau_ger_aeg_ctl_sun_arw_swt_rus_bam_tag_tha_sod_tml_dyu_igb_uzb_lat_glc_aze_xho_vie_anl_lda_ven_moo	0.369278000745332	0.870832781826978	0.386087830470478
815	heb_spa_bem_prs_anl_wly_gam_por_uzb_azi_ven_mao_akn_dut_cze_bsq_grk_chh_igb_mnd_nor_eng_cic_fre_swt_pol_fin_xho_ewe_est_slo_aeg_geo_alb_lit_guj_arw_owc_mlt_lat_hun_dyu_tag_ben_sun_jpn_knd_kor_rom_mol_dgb_scr_ind_mcd_hau_bat_cnt_ctl_tsn_svk_sod_bul_ita_glc_pan_qcu_ger_ukr_rus_zul_amr_swe_amh_afr_jav_hin_moo_krd_bam_mly_tha_sid_tml_fbf_swa_aze_urd_bos_tur_lda_vie_tig_ses_tsw_yor	0.30707893507146	0.724735005292567	0.470434089823541
816	owc_grk_bam_lit_amh_chh_amr_por_tur_aze_ven_jav_tsw_pan_ger_bsq_rom_heb_bem_cnt_fre_glc_yor_lat_moo_bos_hun_xho_dgb_est_afr_tig_geo_ita_swe_eng_prs_gam_anl_mol_fin_ewe_ind_mcd_mao_jpn_tml_kor_svk_guj_swt_ukr_mly_urd_hau_sun_mnd_slo_ses_pol_aeg_ben_rus_scr_cze_qcu_nor_ctl_arw_tsn_mlt_dut_sid_hin_bat_bul_dyu_alb_cic_tag_tha_sod_knd_fbf_lda_azi_spa_krd_uzb_akn_vie_wly_swa_zul_igb	-0.216411573119899	-0.51121223088081	0.610414013354637
817	amh_mol_xho_lit_anl_mlt_amr_spa_tur_azi_dgb_jav_ven_arw_dut_bsq_ita_aeg_swa_mnd_alb_por_fbf_cze_akn_swe_fin_ses_swt_est_ukr_chh_geo_urd_hin_ben_bos_sod_owc_pol_hun_ewe_ind_guj_tag_jpn_tml_kor_rus_afr_zul_krd_bat_lat_tig_mly_cnt_svk_lda_nor_sid_scr_slo_ctl_prs_qcu_grk_rom_eng_bam_hau_ger_gam_pan_sun_mcd_dyu_glc_igb_mao_tha_heb_knd_cic_tsn_aze_bul_fre_uzb_tsw_vie_wly_moo_bem_yor	-0.682537152719686	-1.63384049100375	0.105673309518176
818	chh_slo_moo_swe_owc_amr_sod_krd_aze_uzb_dyu_ind_bam_svk_grk_bsq_mcd_aeg_akn_mnd_ctl_guj_swa_urd_zul_arw_hun_tsn_yor_est_rom_hau_geo_alb_pol_bos_eng_heb_wly_fre_fin_fbf_tag_lat_bat_jpn_knd_kor_por_glc_ewe_mol_mao_afr_gam_mly_cnt_dut_bem_cze_mlt_rus_ger_spa_pan_qcu_ben_scr_lit_ven_tig_hin_sid_nor_sun_ukr_tsw_prs_ses_jav_tha_anl_tml_dgb_cic_tur_ita_bul_azi_igb_vie_amh_lda_xho_swt	-0.642723418414696	-1.53628472022419	0.127863899879946
819	gam_lit_ses_ben_amr_owc_mlt_svk_azi_aze_igb_tag_swa_por_mcd_bsq_dut_amh_cic_mnd_grk_krd_xho_ger_yor_glc_fin_bem_swt_est_scr_wly_geo_lat_rom_guj_fre_heb_aeg_alb_hun_dgb_ind_rus_jav_jpn_tml_kor_swe_spa_dyu_pan_mao_mol_sid_sun_cnt_hin_moo_slo_sod_bos_urd_pol_arw_qcu_eng_ctl_prs_akn_chh_bul_anl_ita_mly_cze_lda_ukr_zul_bat_tha_hau_knd_tsn_bam_uzb_nor_afr_tur_ven_vie_tig_fbf_ewe_tsw	-0.041765108944272	-0.0983638840957027	0.921855050410923
820	sid_afr_dyu_lat_sod_mlt_anl_prs_azi_aze_yor_ind_bem_por_krd_bsq_ger_gam_lda_mnd_ben_slo_bam_pol_ewe_ctl_hun_swa_tsn_fin_alb_owc_geo_hin_svk_lit_pan_chh_tig_mcd_est_zul_tag_dut_mly_jpn_knd_kor_bos_ukr_ses_swe_jav_guj_wly_mao_cnt_scr_cic_grk_aeg_rom_arw_glc_mol_qcu_rus_eng_spa_igb_amr_bul_amh_fre_sun_nor_tsw_cze_ven_bat_tha_heb_tml_dgb_akn_tur_ita_urd_uzb_moo_vie_hau_swt_fbf_xho	0.0279497018479715	0.0658542703185052	0.947635208028974
821	sid_guj_dyu_ita_hau_mlt_amh_mcd_tur_aze_bam_ind_zul_afr_mol_bsq_grk_anl_swt_mnd_ukr_fre_akn_cze_ses_nor_est_ven_fbf_hun_eng_heb_geo_rus_lit_swe_ger_gam_amr_lat_fin_moo_jav_glc_mly_jpn_knd_kor_ben_scr_igb_prs_bat_dut_sod_sun_cnt_svk_tsw_slo_aeg_ctl_urd_pan_alb_qcu_bul_rom_por_yor_chh_bos_wly_spa_mao_pol_tsn_hin_xho_tag_tha_owc_tml_dgb_lda_azi_arw_krd_uzb_cic_vie_tig_bem_swa_ewe	-0.331920854273171	-0.786772038209686	0.4334156689564
822	owc_rom_dyu_spa_mlt_hau_wly_ukr_tur_azi_swt_tag_ewe_guj_lat_bsq_fre_sid_dgb_mnd_bos_prs_ven_pan_yor_ben_est_bam_tsw_hun_lit_sod_geo_krd_rus_dut_scr_amr_tig_mol_fin_ses_bat_ita_mao_jpn_knd_kor_nor_svk_cic_mcd_ind_alb_chh_sun_cnt_glc_fbf_bul_gam_swe_grk_por_afr_qcu_slo_urd_ger_swa_heb_cze_aeg_ctl_mly_hin_tsn_arw_igb_jav_tha_anl_tml_moo_xho_uzb_eng_pol_aze_bem_vie_amh_zul_lda_akn	0.287847890609609	0.678263961350288	0.499288544093954
823	amr_hin_tsw_por_sid_chh_mlt_bul_uzb_azi_akn_jav_ven_nor_ukr_bsq_eng_aeg_xho_cnt_alb_bos_swa_fre_zul_ctl_est_swt_ewe_hun_spa_sod_geo_krd_scr_rom_afr_owc_amh_ger_fin_dyu_sun_lit_ind_jpn_knd_kor_cze_slo_bam_urd_tag_guj_gam_bat_mnd_mcd_tsn_arw_anl_pol_ita_grk_lat_qcu_ben_swe_svk_fbf_tig_glc_hau_prs_mao_dut_yor_mol_moo_mly_tha_wly_tml_dgb_bem_aze_rus_pan_tur_lda_vie_heb_ses_igb_cic	-0.363812690120197	-0.861745617521565	0.391044041101184
824	amr_ukr_tsn_lit_owc_heb_hau_nor_aze_uzb_moo_mao_akn_fre_spa_bsq_swe_anl_lda_mnd_slo_ben_zul_svk_xho_prs_est_ses_igb_hun_bul_sod_geo_rus_pol_urd_mcd_amh_gam_lat_fin_swa_ind_bos_bat_jpn_knd_kor_afr_guj_dgb_glc_jav_arw_wly_mly_cnt_eng_yor_scr_aeg_ita_alb_dut_pan_qcu_krd_rom_cze_swt_chh_ctl_tig_por_sun_grk_ewe_ger_dyu_tag_tha_mlt_tml_tsw_fbf_tur_mol_hin_azi_cic_vie_sid_bam_ven_bem	-0.460553726259104	-1.09221924939622	0.277558109288728
825	sid_mol_tsn_eng_tig_aeg_owc_glc_uzb_azi_ven_jav_yor_prs_afr_bsq_lat_amr_ewe_cnt_bul_spa_akn_nor_lda_grk_fin_dyu_bam_hun_ger_hau_geo_rus_bos_fre_pan_mlt_chh_dut_est_tsw_tag_mcd_mly_jpn_knd_kor_pol_cze_swt_arw_bat_rom_wly_ind_mnd_svk_dgb_scr_gam_ben_ctl_alb_slo_qcu_urd_swe_hin_xho_amh_krd_anl_por_sun_guj_swa_ukr_cic_mao_tha_heb_tml_zul_ses_aze_lit_ita_tur_moo_vie_sod_bem_fbf_igb	-0.556442231953716	-1.32494340216963	0.188436168176852
826	wly_ben_ewe_rom_tig_anl_heb_glc_azi_tur_xho_sun_dyu_cze_swe_bsq_ukr_sid_ses_cnt_svk_ita_zul_spa_yor_mol_est_bem_cic_fin_ger_gam_geo_fre_prs_rus_lat_amr_amh_eng_hun_fbf_jav_slo_mao_jpn_knd_kor_guj_urd_tsn_arw_tag_afr_aeg_mly_mnd_krd_moo_mcd_hau_hin_pol_scr_por_qcu_grk_pan_nor_tsw_owc_dut_sod_bul_bat_alb_akn_bos_ven_ind_tha_mlt_tml_lda_swa_uzb_lit_ctl_aze_igb_vie_chh_swt_dgb_bam	0.0161662434856292	0.0380489180162124	0.969730236229533
827	amh_glc_moo_mcd_owc_wly_aeg_nor_azi_uzb_swt_tag_swa_bul_alb_bsq_swe_gam_lda_mnd_urd_pol_yor_spa_dyu_eng_est_bam_ses_hun_lat_mlt_geo_hin_mol_bos_ctl_amr_sid_lit_fin_cic_mly_pan_jav_jpn_knd_kor_rus_ger_dgb_prs_mao_grk_anl_sun_cnt_svk_bem_dut_sod_ukr_slo_guj_cze_qcu_fre_krd_ben_ven_tig_rom_hau_scr_ind_arw_akn_por_tsn_bat_tha_heb_tml_zul_ewe_aze_afr_ita_tur_xho_vie_chh_tsw_igb_fbf	-0.0199653964433226	-0.0470356236634909	0.962585693408818
828	sid_grk_zul_arw_tig_aeg_mlt_mol_azi_aze_bem_mao_lda_eng_scr_bsq_lit_chh_xho_mnd_glc_fre_swa_svk_moo_ukr_hun_cic_fbf_fin_ctl_hau_geo_spa_nor_rom_afr_wly_heb_cze_est_ven_sun_bos_bat_jpn_knd_kor_bul_pol_akn_krd_ind_lat_sod_jav_cnt_dut_dyu_pan_amh_guj_rus_mcd_por_qcu_ben_ger_hin_dgb_amr_alb_gam_ita_tag_slo_yor_urd_tsw_mly_tha_anl_tml_ses_swt_tur_prs_swe_uzb_bam_vie_owc_tsn_igb_ewe	-0.586394740286805	-1.39547479854039	0.16619587938088
829	anl_por_moo_afr_owc_aeg_gam_dut_tur_uzb_zul_jav_ses_alb_prs_bsq_pol_wly_swa_cnt_pan_rom_lda_nor_ewe_ukr_fin_fbf_xho_hun_ita_amh_geo_fre_mcd_swe_ger_mlt_sod_bos_est_cic_bat_ctl_tag_jpn_knd_kor_slo_svk_dyu_rus_ind_spa_amr_mao_mnd_scr_igb_guj_chh_ben_urd_glc_krd_qcu_bul_lit_lat_akn_heb_cze_tig_mol_mly_grk_bam_hin_tsw_sun_tha_hau_tml_tsn_ven_aze_eng_arw_azi_yor_vie_sid_dgb_bem_swt	-0.568049311016022	-1.35534134127394	0.178591472111963
830	mlt_slo_swa_pan_hau_owc_sod_arw_aze_azi_lda_mly_dgb_nor_ita_bsq_pol_anl_moo_mnd_prs_alb_swt_fre_dyu_ctl_fin_ewe_ven_hun_afr_amh_geo_bos_spa_scr_urd_heb_wly_hin_est_tsw_mao_bul_tag_jpn_tml_kor_grk_cze_ses_glc_ind_dut_sid_bat_cnt_mol_fbf_ger_tig_rom_ben_lit_krd_qcu_eng_rus_lat_bem_amr_mcd_aeg_por_sun_ukr_yor_guj_akn_jav_tha_gam_knd_zul_bam_uzb_swe_svk_tur_cic_vie_chh_igb_xho_tsn	-0.325785680932085	-0.771972789142311	0.44208780626008
831	chh_por_bam_ita_owc_hau_amr_bul_tur_uzb_akn_jav_cic_dut_hin_bsq_slo_aeg_ewe_mnd_bos_svk_swa_lit_dyu_ben_fin_dgb_zul_hun_alb_tig_geo_pan_urd_ger_mcd_anl_heb_cze_est_tsn_ind_glc_mly_jpn_knd_kor_spa_arw_xho_ukr_mao_eng_gam_bat_cnt_pol_lda_swe_amh_nor_prs_krd_fre_qcu_lat_mol_rus_swt_wly_scr_mlt_grk_tag_ctl_ses_afr_moo_sun_tha_sod_tml_ven_igb_azi_guj_rom_aze_tsw_vie_sid_fbf_bem_yor	-0.849318573218608	-2.05082094913807	0.0430978036799406
832	amr_ger_cic_pol_sod_tig_amh_bos_tur_uzb_xho_mao_swt_ctl_mcd_bsq_eng_wly_lda_mnd_ita_svk_bam_slo_fbf_krd_fin_ses_dyu_hun_guj_aeg_geo_dut_afr_rom_nor_hau_mlt_hin_est_tsw_bat_glc_sun_jpn_tml_kor_scr_urd_ewe_fre_ind_swe_chh_tag_cnt_prs_yor_por_sid_ukr_ben_rus_spa_qcu_grk_alb_pan_moo_anl_arw_owc_lit_mly_mol_ven_lat_zul_jav_tha_heb_knd_bem_dgb_aze_bul_cze_azi_tsn_vie_gam_akn_swa_igb	-0.152337897333733	-0.359302245475663	0.720183512680613
833	heb_urd_yor_mol_gam_amh_owc_mcd_tur_aze_cic_sun_bam_por_prs_bsq_glc_aeg_moo_cnt_slo_svk_tsw_ukr_zul_cze_est_lda_fbf_hun_grk_amr_geo_swe_rom_rus_krd_mlt_tig_hin_fin_swt_ind_dut_tag_jpn_tml_kor_bos_afr_igb_guj_jav_alb_sod_bat_mnd_lat_ses_spa_sid_ita_eng_scr_pol_qcu_fre_arw_ger_akn_chh_ben_anl_ctl_mly_bul_xho_pan_swa_mao_tha_hau_knd_bem_tsn_uzb_lit_nor_azi_dyu_vie_wly_ven_dgb_ewe	-0.443341337075172	-1.05132622525917	0.295832920637501
834	sid_cze_zul_svk_heb_sod_hau_ukr_uzb_tur_moo_tag_bem_pol_alb_bsq_fre_wly_dgb_cnt_rom_ita_ewe_eng_cic_nor_fin_yor_bam_hun_mcd_mlt_geo_dut_por_arw_mol_chh_amh_glc_est_tsw_mao_pan_ind_jpn_knd_kor_afr_spa_akn_guj_bat_krd_gam_jav_mnd_bul_igb_urd_aeg_hin_prs_scr_lit_qcu_rus_lat_ben_xho_owc_ger_tig_bos_mly_ctl_tsn_swe_lda_sun_tha_anl_tml_fbf_ven_aze_slo_grk_azi_ses_vie_amr_swt_dyu_swa	-0.131712424155284	-0.310807960744586	0.756642161302667
835	gam_rom_akn_ctl_aeg_hau_mlt_mcd_aze_tur_swa_bat_moo_pol_ger_bsq_glc_amr_lda_cnt_alb_slo_igb_rus_ven_nor_est_zul_yor_hun_pan_wly_geo_svk_prs_bul_ukr_sid_sod_dut_fin_dyu_mao_ita_mly_jpn_knd_kor_scr_grk_bem_bos_jav_lit_owc_tag_mnd_arw_swt_ben_anl_spa_swe_urd_cze_qcu_guj_afr_fre_cic_heb_mol_tig_eng_ind_por_bam_krd_tsn_sun_tha_chh_tml_tsw_xho_azi_lat_hin_uzb_ewe_vie_amh_dgb_fbf_ses	0.721037659233669	1.71356557471281	0.0899400760613128
836	hau_scr_xho_mol_sid_chh_wly_spa_uzb_azi_zul_jav_swa_rus_urd_bsq_ctl_sod_dyu_cnt_arw_lit_lda_mcd_moo_nor_fin_tsn_cic_hun_pan_amh_geo_pol_afr_cze_bos_owc_gam_krd_est_bam_mly_svk_mao_jpn_knd_kor_grk_rom_igb_por_bat_prs_amr_sun_mnd_ben_ses_dut_heb_alb_bul_swe_fre_qcu_ger_lat_slo_tsw_aeg_ukr_tig_ita_ind_glc_bem_guj_ven_tag_tha_mlt_tml_yor_ewe_tur_hin_eng_aze_swt_vie_anl_fbf_dgb_akn	0.251022744376156	0.591298529770157	0.555754919199443
837	heb_ukr_tsn_spa_amh_wly_sid_ger_uzb_tur_tsw_tag_swt_alb_mcd_bsq_hin_aeg_igb_mnd_slo_fre_ven_mol_bem_guj_est_lda_akn_fin_cze_mlt_geo_prs_por_arw_bul_tig_anl_scr_hun_dgb_mao_glc_bat_jpn_tml_kor_ben_afr_swa_svk_ind_ita_sod_mly_cnt_swe_yor_lat_hau_nor_dut_grk_bos_qcu_rus_rom_urd_cic_gam_lit_chh_pan_sun_ctl_moo_pol_ses_jav_tha_owc_knd_bam_fbf_azi_eng_krd_aze_zul_vie_amr_dyu_xho_ewe	-0.295876724482495	-0.699379209400553	0.486060654234597
838	wly_prs_dyu_fre_amr_gam_owc_por_aze_uzb_lda_sun_igb_mcd_alb_bsq_swe_tig_tsn_cnt_krd_cze_xho_rom_dgb_ctl_est_bem_swa_fin_spa_aeg_geo_pan_pol_urd_lit_amh_sid_ben_hun_ses_mly_glc_ind_jpn_knd_kor_bos_hin_ven_svk_jav_ger_sod_tag_mnd_grk_bam_rus_chh_lat_ukr_bul_scr_qcu_eng_dut_ita_swt_mlt_arw_heb_mol_bat_nor_yor_guj_akn_mao_tha_hau_tml_fbf_ewe_azi_afr_slo_tur_tsw_vie_anl_zul_cic_moo	-0.00489234266434832	-0.0115292840545223	0.990825862599332
839	amr_fre_moo_grk_gam_amh_sid_hin_tur_aze_zul_bat_swa_guj_bos_bsq_alb_aeg_lda_cnt_spa_lat_yor_rus_ses_ita_est_tsn_tsw_fin_pol_tig_geo_glc_swe_cze_arw_chh_sod_ctl_hun_ven_sun_urd_tag_jpn_tml_kor_mol_rom_bam_eng_ind_mcd_anl_jav_mnd_ukr_dyu_nor_heb_scr_por_prs_pan_qcu_lit_bul_krd_xho_owc_afr_hau_ger_mly_dut_swt_slo_bem_mao_tha_mlt_knd_dgb_akn_azi_svk_ben_uzb_ewe_vie_wly_igb_cic_fbf	-0.182551767654766	-0.430756841828154	0.667641894877943
840	owc_arw_moo_scr_anl_heb_sid_ita_aze_uzb_yor_mly_dgb_rus_pol_bsq_ger_mlt_swt_cnt_svk_prs_tsw_por_ses_ukr_fin_xho_dyu_est_grk_wly_geo_slo_krd_alb_mcd_amr_tig_lat_hun_ewe_sun_pan_jav_jpn_knd_kor_afr_nor_tsn_dut_mao_rom_gam_ind_mnd_ctl_swa_lit_amh_swe_cze_bos_urd_qcu_guj_fre_bul_bem_aeg_ben_chh_hin_bat_mol_cic_glc_fbf_tag_tha_sod_tml_lda_bam_azi_eng_spa_tur_igb_vie_hau_ven_akn_zul	-0.521390917831999	-1.24208564418783	0.217328108834978
841	sod_pol_lda_eng_heb_amh_tig_rus_azi_aze_fbf_mly_swt_pan_lit_bsq_ita_anl_akn_mnd_alb_ctl_ses_swe_ven_slo_hun_igb_bam_est_por_hau_geo_cze_bos_ger_prs_amr_gam_dut_fin_bem_ind_ben_mao_jpn_tml_kor_mcd_mol_tsw_ukr_tag_rom_mlt_sun_cnt_scr_dyu_guj_wly_arw_lat_svk_fre_qcu_hin_spa_nor_xho_aeg_afr_chh_krd_bat_bul_ewe_urd_zul_jav_tha_owc_knd_yor_moo_uzb_glc_grk_tur_cic_vie_sid_tsn_dgb_swa	0.232813548912474	0.54862868246912	0.584575001237219
842	mlt_por_xho_bul_gam_aeg_amr_prs_uzb_azi_lda_tag_cic_alb_bos_bsq_slo_wly_ses_mnd_mol_rus_dgb_hin_zul_pol_est_swa_tsn_fin_swe_tig_geo_ger_rom_krd_fre_amh_owc_dut_hun_yor_mao_pan_jav_jpn_knd_kor_eng_urd_fbf_arw_ind_cze_anl_bat_cnt_glc_dyu_ita_sid_svk_afr_scr_ctl_qcu_mcd_lat_ukr_swt_chh_guj_heb_spa_sun_ben_akn_grk_tsw_mly_tha_hau_tml_ven_bam_aze_nor_lit_tur_moo_vie_sod_bem_ewe_igb	-0.829084569414099	-2.00211273844835	0.0481854404472281
843	gam_urd_lda_glc_amh_owc_tig_lat_tur_aze_bem_mly_dyu_ben_afr_bsq_lit_sod_fbf_mnd_ita_bos_tsn_grk_swa_krd_est_swt_bam_hun_ctl_sid_geo_rom_pan_scr_bul_aeg_amr_svk_fin_ses_sun_dut_jav_jpn_knd_kor_spa_por_igb_nor_tag_cze_heb_mao_cnt_swe_moo_alb_wly_fre_hin_mcd_rus_qcu_prs_eng_mol_cic_chh_pol_mlt_arw_ind_slo_ewe_ukr_tsw_bat_tha_hau_tml_zul_yor_uzb_guj_ger_azi_akn_vie_anl_ven_dgb_xho	-0.465204846092484	-1.10587536839538	0.271633032043668
844	anl_grk_ses_bul_hau_amr_amh_lit_azi_tur_bem_mly_yor_spa_ukr_bsq_ger_aeg_moo_mnd_swe_prs_lda_arw_tsn_glc_est_zul_ewe_hun_dut_wly_geo_lat_eng_urd_rus_gam_tig_svk_fin_ven_jav_ctl_mao_jpn_knd_kor_krd_afr_dgb_scr_ind_mcd_heb_tag_cnt_guj_dyu_nor_chh_mol_slo_rom_por_qcu_pan_fre_cze_fbf_sid_ben_owc_alb_sun_pol_igb_bos_xho_bat_tha_mlt_tml_cic_swa_uzb_hin_ita_aze_tsw_vie_sod_bam_swt_akn	-0.275242437649092	-0.650031432128384	0.517274415350836
845	gam_lit_xho_alb_wly_heb_hau_lat_azi_aze_fbf_mly_moo_nor_fre_bsq_dut_mlt_bem_mnd_mol_scr_akn_ctl_swa_cze_fin_zul_cic_hun_arw_sid_geo_rus_spa_ukr_prs_sod_amh_por_est_tsn_bat_ita_tag_jpn_tml_kor_svk_guj_tsw_swe_sun_ben_anl_ind_cnt_slo_swt_glc_aeg_pan_bos_afr_eng_qcu_urd_rom_grk_ewe_chh_ger_amr_krd_jav_bul_ven_hin_ses_mao_tha_owc_knd_igb_dgb_uzb_mcd_pol_tur_dyu_vie_tig_bam_yor_lda	-0.129173207012059	-0.304566375655878	0.761376929981096
846	hau_rus_swa_por_sod_mlt_aeg_ger_tur_azi_dyu_bat_tsw_krd_ben_bsq_mol_heb_ewe_mnd_bos_prs_bem_svk_yor_pol_hun_akn_swt_fin_alb_wly_geo_swe_rom_lit_slo_amr_amh_grk_est_moo_jav_eng_tag_jpn_tml_kor_nor_hin_xho_lat_mao_mcd_gam_mly_cnt_afr_bam_ukr_tig_ita_glc_dut_cze_qcu_guj_ctl_urd_tsn_sid_pan_anl_spa_ind_arw_dgb_bul_lda_sun_tha_chh_knd_ven_cic_uzb_scr_fre_aze_igb_vie_owc_fbf_ses_zul	-0.25468794990023	-0.601590198995244	0.548910662261672
847	hau_scr_zul_ukr_heb_wly_sod_bul_azi_uzb_ewe_ind_tsn_eng_bos_bsq_krd_mlt_bam_mnd_mol_pan_xho_nor_akn_rom_hun_lda_swa_est_rus_owc_geo_slo_lat_alb_cze_tig_aeg_ita_fin_tsw_bat_ctl_jav_jpn_tml_kor_ger_fre_ses_pol_tag_lit_gam_mao_cnt_prs_dgb_mcd_anl_hin_urd_por_spa_qcu_glc_svk_arw_moo_amr_grk_amh_afr_mly_dut_cic_guj_fbf_sun_tha_sid_knd_ven_yor_aze_swe_ben_tur_swt_vie_chh_dyu_bem_igb	-0.473567664956487	-1.12695511501436	0.262660846553213
848	sid_fre_bam_scr_tig_wly_anl_ctl_azi_aze_cic_tag_lda_nor_grk_bsq_hin_chh_fbf_mnd_swe_alb_igb_mcd_swa_arw_hun_ven_tsw_fin_svk_heb_geo_dut_urd_cze_rus_amr_owc_lit_est_akn_ind_ger_mly_jpn_tml_kor_bos_rom_xho_pol_sun_guj_amh_mao_cnt_ita_ewe_bul_mlt_ben_lat_prs_mol_qcu_slo_glc_afr_bem_sod_eng_hau_pan_bat_krd_zul_spa_dyu_jav_tha_gam_knd_ses_tsn_uzb_por_ukr_tur_moo_vie_aeg_dgb_swt_yor	-0.0676184517387817	-0.159580264823572	0.873557797228836
849	amh_mol_ewe_scr_owc_sid_sod_ger_azi_tur_moo_sun_tsn_ctl_spa_bsq_fre_aeg_ses_mnd_nor_bul_fbf_arw_bem_ita_hun_bam_lda_fin_swe_anl_geo_prs_alb_ben_mcd_amr_gam_pan_est_dgb_jav_eng_bat_jpn_knd_kor_krd_pol_akn_svk_ind_cze_heb_tag_cnt_urd_swa_guj_chh_slo_por_lat_grk_qcu_glc_afr_rus_swt_hau_bos_tig_hin_mly_ukr_cic_dut_dyu_mao_tha_wly_tml_ven_yor_uzb_rom_lit_aze_zul_vie_mlt_igb_xho_tsw	-0.26450037095234	-0.625922564250063	0.532898901575272
850	gam_fre_ven_nor_amh_mlt_owc_afr_aze_azi_ses_ind_xho_urd_cze_bsq_hin_amr_tsw_mnd_krd_dut_moo_glc_swt_grk_est_dgb_yor_fin_mcd_sid_geo_rus_pan_bul_svk_aeg_anl_guj_hun_igb_sun_ben_mao_jpn_knd_kor_pol_scr_dyu_mol_mly_slo_hau_tag_cnt_rom_cic_lit_wly_ctl_ger_arw_eng_qcu_por_ukr_prs_tsn_sod_alb_chh_swe_jav_spa_bam_lat_fbf_bat_tha_tig_tml_swa_bem_tur_ita_bos_uzb_ewe_vie_heb_akn_zul_lda	-0.091234474652658	-0.215144515411908	0.830125750778232
851	heb_urd_tsw_ben_owc_sod_wly_pan_uzb_tur_bam_sun_xho_swe_hin_bsq_dut_amr_ses_mnd_cze_ger_dgb_alb_ven_lat_hun_igb_moo_est_fre_anl_geo_rus_ita_glc_slo_chh_tig_lit_fin_lda_ind_grk_bat_jpn_tml_kor_por_prs_bem_rom_jav_spa_mlt_mao_cnt_ukr_fbf_pol_amh_scr_guj_mcd_ctl_qcu_nor_svk_bos_cic_hau_bul_sid_arw_tag_eng_yor_mol_swt_mly_tha_gam_knd_zul_tsn_aze_afr_krd_azi_dyu_vie_aeg_swa_ewe_akn	-0.824739222568646	-1.98708250420313	0.0498554492933983
852	chh_mcd_ven_bos_anl_tig_wly_ukr_aze_uzb_dgb_tag_ewe_rom_pol_bsq_por_aeg_tsn_mnd_svk_mol_bam_ita_xho_nor_est_tsw_swt_fin_grk_sid_geo_arw_fre_bul_lit_amh_owc_prs_hun_igb_mly_guj_bat_jpn_knd_kor_krd_eng_yor_urd_sun_dut_amr_mao_cnt_ben_moo_lat_sod_ctl_pan_spa_alb_qcu_glc_swe_ger_cic_mlt_afr_heb_slo_ind_hin_ses_cze_dyu_jav_tha_gam_tml_lda_fbf_azi_scr_rus_tur_swa_vie_hau_bem_akn_zul	0.749080928822562	1.77691200444654	0.0788523523155821
853	sid_hin_moo_krd_chh_mlt_tig_spa_azi_tur_swt_mao_bem_svk_swe_bsq_ita_heb_ses_cnt_urd_ctl_xho_mcd_bam_eng_fin_cic_tsn_hun_grk_anl_geo_cze_fre_slo_arw_hau_wly_ger_est_swa_jav_nor_bat_jpn_knd_kor_lat_guj_yor_bul_tag_rus_aeg_sun_mnd_bos_akn_scr_amh_alb_ukr_mol_ben_qcu_por_lit_afr_igb_amr_prs_gam_dut_mly_glc_dyu_rom_ven_ind_tha_sod_tml_fbf_ewe_aze_pol_pan_uzb_tsw_vie_owc_zul_dgb_lda	-0.155361273184199	-0.366579240833568	0.714765589528598
854	gam_ukr_fbf_guj_tig_mlt_aeg_ben_azi_aze_ses_jav_ven_prs_bul_bsq_scr_chh_tsn_cnt_urd_fre_dgb_por_moo_rus_hun_xho_yor_fin_rom_anl_geo_grk_mcd_arw_cze_sid_amh_lit_est_cic_tag_dut_bat_jpn_knd_kor_slo_ita_tsw_pol_mly_eng_wly_sun_mnd_alb_swt_mol_amr_krd_glc_bos_spa_qcu_hin_nor_svk_swa_owc_ger_sod_swe_ind_ctl_igb_lat_akn_mao_tha_hau_tml_zul_dyu_tur_pan_afr_uzb_bem_vie_heb_bam_ewe_lda	-0.436799262596758	-1.03683613439664	0.302500632625355
855	mlt_guj_moo_lit_amh_anl_gam_cze_aze_uzb_igb_bat_tsw_pan_rus_bsq_hin_chh_swt_mnd_grk_bul_swa_arw_fbf_por_fin_yor_zul_est_eng_amr_geo_rom_nor_ctl_afr_heb_aeg_dut_hun_bam_tag_alb_jav_jpn_knd_kor_mol_krd_cic_svk_mly_pol_owc_ind_cnt_fre_bem_spa_tig_bos_ukr_ita_ben_qcu_scr_lat_ger_akn_wly_glc_sid_prs_sun_mcd_tsn_swe_xho_mao_tha_sod_tml_ses_ewe_tur_slo_urd_azi_lda_vie_hau_dgb_ven_dyu	-0.706087513633707	-1.69589930487654	0.0932502520353313
856	heb_arw_akn_spa_anl_owc_sod_swe_uzb_tur_bam_jav_moo_mcd_rus_bsq_pol_wly_cic_cnt_dut_afr_ses_alb_dgb_guj_fin_zul_yor_est_ben_mlt_geo_mol_krd_bos_nor_hau_chh_scr_hun_ven_mly_pan_bat_jpn_knd_kor_eng_urd_xho_svk_tag_ctl_tig_ind_mnd_slo_lda_bul_sid_lit_glc_fre_grk_qcu_rom_prs_ita_igb_aeg_lat_amr_ger_sun_ukr_ewe_por_swa_mao_tha_amh_tml_fbf_tsn_azi_cze_hin_aze_dyu_vie_gam_tsw_swt_bem	0.0912055508743465	0.214576142015262	0.830567602438254
857	amr_spa_lda_bul_amh_sid_wly_guj_azi_tur_ewe_tag_bam_pol_bos_bsq_scr_tig_yor_mnd_pan_prs_ven_lit_tsw_dut_fin_dgb_igb_est_ctl_anl_geo_ger_ita_svk_hin_chh_hau_por_hun_swa_mly_mcd_ind_jpn_tml_kor_fre_ben_zul_lat_jav_nor_gam_sun_cnt_rom_dyu_alb_mlt_cze_urd_glc_arw_qcu_eng_slo_grk_ses_sod_ukr_owc_krd_bat_rus_tsn_afr_cic_mao_tha_heb_knd_moo_xho_aze_mol_swe_uzb_swt_vie_aeg_akn_fbf_bem	-0.977673024560653	-2.3812655149285	0.0192913604697712
858	gam_alb_ses_pan_sid_owc_chh_spa_azi_uzb_bam_jav_fbf_mcd_slo_bsq_guj_mlt_cic_cnt_afr_dut_yor_rus_tsn_ben_fin_lda_swa_hun_mol_aeg_geo_svk_nor_ger_arw_hau_sod_cze_est_dgb_mly_ukr_sun_jpn_tml_kor_krd_hin_dyu_urd_ind_lit_tig_tag_mnd_bos_akn_bul_amh_prs_rom_fre_ctl_qcu_ita_scr_eng_zul_heb_pol_amr_lat_bat_swe_ewe_por_ven_mao_tha_wly_knd_swt_moo_aze_glc_grk_tur_igb_vie_anl_tsw_bem_xho	-0.251955097244678	-0.596484524418244	0.55230079556482
859	sod_urd_ven_dut_chh_heb_aeg_bos_azi_aze_akn_bat_dgb_ctl_arw_bsq_prs_owc_swt_mnd_por_pan_tsn_ger_ewe_swe_fin_cic_dyu_hun_grk_gam_geo_pol_rom_nor_slo_wly_hau_ita_est_moo_mao_svk_mly_jpn_knd_kor_guj_ukr_yor_krd_ind_alb_tig_sun_cnt_eng_tsw_spa_sid_bul_ben_afr_cze_qcu_mol_rus_scr_xho_amr_fre_amh_glc_jav_mcd_fbf_lit_swa_tag_tha_anl_tml_ses_bam_tur_hin_lat_uzb_bem_vie_mlt_zul_lda_igb	-1.23809807743533	-3.06271963982651	0.00286855879451752
860	sod_scr_igb_slo_anl_gam_sid_mol_tur_azi_ewe_tag_bem_bul_cze_bsq_glc_tig_yor_mnd_eng_rus_tsw_afr_zul_arw_fin_swt_tsn_hun_ctl_chh_geo_pol_swe_dut_svk_wly_mlt_spa_est_akn_jav_grk_mao_jpn_tml_kor_prs_krd_dyu_alb_sun_nor_aeg_bat_cnt_ukr_lda_hin_amh_lit_rom_ben_ita_qcu_por_bos_pan_xho_owc_guj_heb_lat_ind_ger_ven_mcd_ses_mly_tha_amr_knd_dgb_swa_aze_urd_fre_uzb_fbf_vie_hau_bam_cic_moo	0.0678458576795708	0.159553753746924	0.873578623541411
861	owc_hin_swt_afr_anl_gam_sod_slo_tur_aze_ven_ind_bam_rom_eng_bsq_ita_wly_ewe_mnd_alb_dut_tsn_prs_dgb_ger_hun_tsw_bem_est_scr_amh_geo_guj_swe_lat_cze_amr_mlt_pan_fin_igb_mly_ctl_bat_jpn_tml_kor_pol_arw_dyu_mcd_tag_lit_tig_mao_cnt_rus_lda_spa_aeg_svk_bos_krd_fre_qcu_nor_bul_glc_ses_heb_por_sid_urd_jav_ukr_zul_grk_fbf_sun_tha_chh_knd_xho_yor_uzb_ben_mol_azi_moo_vie_hau_swa_cic_akn	0.386459616360594	0.911296943709091	0.364495016886736
862	sod_mol_moo_ita_aeg_amh_amr_grk_uzb_tur_zul_mly_cic_lat_bos_bsq_bul_wly_swt_mnd_scr_nor_xho_por_ewe_arw_est_lda_yor_fin_ger_chh_geo_slo_prs_urd_ukr_sid_tig_guj_hun_bem_jav_spa_ind_jpn_tml_kor_lit_afr_dgb_dut_sun_hin_heb_mao_cnt_glc_fbf_rus_anl_swe_ben_alb_mcd_qcu_eng_svk_ctl_igb_hau_cze_mlt_krd_bat_fre_tsw_pol_akn_tag_tha_gam_knd_ses_ven_azi_pan_rom_aze_swa_vie_owc_tsn_bam_dyu	0.530815638169925	1.25363829040175	0.213115836367907
863	chh_svk_yor_slo_hau_sid_sod_arw_uzb_tur_bam_jav_zul_rom_por_bsq_lat_wly_ven_cnt_ben_bul_dyu_swe_dgb_mcd_hun_cic_moo_fin_ctl_gam_geo_pol_prs_ukr_eng_mlt_heb_alb_est_swa_mly_ger_sun_jpn_tml_kor_spa_glc_fbf_dut_mao_afr_aeg_ind_mnd_pan_tsw_guj_owc_hin_grk_lit_ita_qcu_fre_mol_urd_swt_amr_cze_tig_bos_bat_scr_tsn_nor_ses_tag_tha_amh_knd_ewe_xho_azi_krd_rus_aze_lda_vie_anl_igb_bem_akn	-0.489948916886989	-1.16716892950888	0.246126096670776
864	amh_rus_ses_bos_sid_aeg_heb_lit_aze_uzb_igb_sun_dgb_dut_svk_bsq_bul_mlt_zul_mnd_prs_pol_tsw_ukr_xho_grk_est_yor_lda_hun_fre_amr_geo_slo_afr_urd_glc_owc_hau_arw_fin_ven_bat_swe_mly_jpn_tml_kor_scr_ctl_akn_por_jav_ger_anl_mao_cnt_ben_dyu_mcd_wly_nor_lat_pan_rom_qcu_guj_hin_mol_tsn_sod_spa_gam_eng_ind_cze_cic_alb_swt_tag_tha_chh_knd_ewe_bem_azi_krd_ita_tur_swa_vie_tig_moo_bam_fbf	-0.734626659045947	-1.76388017695384	0.0810360832482792
865	tig_lat_tsn_spa_amh_mlt_wly_rus_uzb_tur_akn_jav_dgb_alb_mcd_bsq_svk_heb_bem_mnd_hin_slo_bam_glc_ses_afr_est_zul_ewe_fin_lit_chh_geo_ctl_nor_ita_grk_anl_aeg_bul_hun_xho_mao_fre_tag_jpn_knd_kor_pol_swe_fbf_dut_mly_ger_sid_sun_cnt_por_cic_cze_hau_ukr_urd_rom_mol_qcu_scr_prs_guj_moo_owc_pan_gam_krd_bat_eng_swt_arw_ven_ind_tha_sod_tml_igb_tsw_aze_bos_ben_azi_swa_vie_amr_yor_lda_dyu	-1.03009710258812	-2.51355904579389	0.0136718652924996
866	tig_por_tsw_pan_aeg_sid_heb_cze_azi_uzb_bem_sun_igb_guj_bos_bsq_urd_hau_xho_mnd_svk_rus_lda_ben_tsn_scr_fin_ses_akn_est_ukr_sod_geo_spa_swe_ctl_alb_gam_chh_ita_hun_zul_jav_krd_mly_jpn_tml_kor_glc_nor_swt_afr_ind_hin_amr_mao_cnt_lit_moo_rom_amh_arw_mcd_prs_dut_qcu_eng_ger_pol_dyu_anl_lat_owc_bul_bat_grk_ven_mol_bam_tag_tha_mlt_knd_swa_dgb_aze_fre_slo_tur_yor_vie_wly_cic_fbf_ewe	0.1704125864648	0.401145982801816	0.689232853539201
867	heb_spa_fbf_glc_gam_sid_hau_grk_uzb_tur_tsn_sun_akn_slo_guj_bsq_pol_amh_moo_cnt_afr_mcd_dyu_eng_cic_ger_hun_tsw_xho_est_scr_wly_geo_swe_fre_nor_cze_aeg_mlt_lit_fin_ven_tag_urd_mly_jpn_knd_kor_por_ukr_bam_ita_bat_dut_tig_jav_mnd_rus_swt_ben_anl_pan_prs_lat_mol_qcu_alb_hin_bos_dgb_sod_rom_amr_ctl_ind_arw_ewe_krd_ses_mao_tha_chh_tml_yor_lda_azi_svk_bul_aze_swa_vie_owc_igb_zul_bem	-0.2133043351543	-0.504033989016723	0.615429485235858
868	anl_scr_fbf_spa_mlt_amh_owc_glc_azi_uzb_tsw_tag_ses_swe_bos_bsq_cze_amr_ewe_mnd_slo_ita_tsn_ger_lda_fre_hun_akn_cic_est_bul_chh_geo_svk_pol_hin_guj_gam_wly_ben_fin_zul_mly_ukr_mao_jpn_tml_kor_rus_mol_bem_afr_sun_por_hau_bat_cnt_rom_moo_urd_tig_eng_lat_mcd_lit_qcu_prs_pan_nor_xho_sod_krd_sid_alb_ind_ctl_swa_grk_swt_jav_tha_aeg_knd_igb_yor_tur_dut_arw_aze_bam_vie_heb_dyu_ven_dgb	-0.236320259758143	-0.557816939947617	0.578309709462242
869	chh_arw_bam_lit_wly_heb_sod_eng_uzb_aze_igb_tag_fbf_urd_scr_bsq_fre_aeg_ses_cnt_nor_mol_dgb_hin_lda_lat_fin_zul_swt_est_dut_sid_geo_cze_grk_mcd_krd_amr_tig_bos_hun_tsw_ind_bul_jav_jpn_knd_kor_por_ger_dyu_svk_mao_pol_mlt_bat_mnd_prs_cic_pan_gam_spa_swe_alb_ctl_qcu_rus_afr_ita_ven_hau_guj_owc_slo_sun_ukr_yor_glc_akn_mly_tha_amh_tml_moo_tsn_tur_ben_rom_azi_ewe_vie_anl_bem_swa_xho	-0.880535848396826	-2.12813058865426	0.0359705145143435
870	wly_spa_lda_eng_heb_hau_tig_lat_azi_uzb_bem_sun_dgb_pan_ger_bsq_ctl_gam_ven_cnt_rus_ita_dyu_guj_moo_mol_fin_akn_xho_hun_fre_amr_geo_slo_ben_cze_grk_anl_owc_afr_est_tsn_mao_scr_bat_jpn_tml_kor_svk_swe_swa_dut_mly_bul_chh_jav_mnd_prs_yor_glc_sod_rom_krd_lit_nor_qcu_pol_hin_por_cic_mlt_ukr_aeg_alb_tag_bos_tsw_arw_ewe_ind_tha_sid_knd_igb_bam_tur_urd_mcd_aze_ses_vie_amh_zul_swt_fbf	-0.0539573898114761	-0.12720621718862	0.899051825234691
871	aeg_mol_cic_scr_tig_chh_hau_glc_tur_uzb_igb_sun_ewe_alb_ctl_bsq_eng_sid_dgb_mnd_pan_bul_tsw_por_fbf_mcd_fin_zul_moo_hun_grk_owc_geo_krd_ben_prs_rom_wly_sod_dut_est_ven_mao_spa_bat_jpn_tml_kor_arw_ukr_lda_ger_ind_afr_amh_mly_cnt_guj_swa_lat_anl_ita_lit_slo_pol_qcu_bos_cze_hin_bem_amr_nor_gam_urd_tag_swe_swt_fre_xho_jav_tha_heb_knd_dyu_tsn_azi_rus_svk_aze_ses_vie_mlt_akn_yor_bam	-0.166516721024571	-0.392666419216853	0.695464434754444
872	wly_pol_ven_cze_amr_amh_gam_krd_tur_uzb_fbf_jav_xho_hin_guj_bsq_rom_sid_lda_mnd_bul_mcd_swa_svk_tsw_bos_hun_bam_akn_est_ukr_mlt_geo_pan_dut_prs_slo_heb_chh_scr_fin_ewe_mao_rus_sun_jpn_tml_kor_afr_lat_zul_por_ind_ctl_hau_mly_cnt_ben_tsn_arw_sod_lit_eng_nor_glc_qcu_fre_grk_spa_moo_aeg_ita_tig_ger_bat_mol_bem_alb_cic_tag_tha_owc_knd_swt_yor_aze_urd_swe_azi_dgb_vie_anl_igb_dyu_ses	0.152480529094181	0.359430976425618	0.720087543811121
873	owc_nor_bem_slo_wly_sid_sod_rom_aze_uzb_ses_jav_xho_rus_svk_bsq_ctl_aeg_bam_cnt_hin_eng_dgb_glc_fbf_pan_est_moo_tsw_fin_arw_anl_geo_guj_ukr_ger_prs_amr_amh_krd_hun_cic_tag_spa_sun_jpn_knd_kor_ita_lat_swt_scr_mly_fre_chh_mao_mnd_ben_akn_dut_gam_cze_afr_por_urd_qcu_bos_lit_mcd_ven_heb_bul_hau_mol_bat_swe_lda_pol_yor_ind_tha_tig_tml_ewe_swa_azi_alb_grk_tur_tsn_vie_mlt_dyu_igb_zul	-0.303698160005074	-0.719135489338704	0.473860585407243
874	hau_nor_bam_ita_chh_heb_aeg_mol_aze_azi_swa_bat_ewe_krd_glc_bsq_lat_sid_dyu_mnd_pol_prs_yor_bos_tsw_rus_hun_bem_lda_est_fre_mlt_geo_ben_bul_pan_scr_sod_tig_svk_fin_xho_tag_cze_ind_jpn_knd_kor_ukr_afr_zul_slo_sun_swe_amr_jav_cnt_urd_igb_lit_amh_alb_grk_hin_por_qcu_arw_guj_eng_ven_anl_mcd_owc_rom_mao_dut_moo_ger_ses_mly_tha_wly_tml_cic_swt_uzb_spa_ctl_tur_akn_vie_gam_dgb_fbf_tsn	-0.524426919262087	-1.24924254206333	0.214711480588134
875	sod_slo_swa_eng_heb_owc_tig_krd_uzb_azi_xho_mly_bem_lat_ben_bsq_swe_anl_fbf_mnd_rus_ctl_yor_dut_tsn_glc_fin_swt_ven_est_urd_sid_geo_spa_ukr_pan_svk_chh_gam_cze_hun_lda_bat_bos_ind_jpn_tml_kor_guj_arw_ses_grk_sun_alb_wly_mao_cnt_mcd_dgb_afr_hau_ita_hin_nor_prs_qcu_rom_fre_por_tsw_amh_pol_aeg_scr_jav_ger_akn_lit_zul_tag_tha_mlt_knd_igb_dyu_aze_mol_bul_tur_ewe_vie_amr_cic_bam_moo	0.370573814479201	0.872828872817044	0.385004390098281
876	chh_prs_dgb_eng_owc_sid_mlt_mol_uzb_tur_tsn_ind_tsw_pol_nor_bsq_grk_anl_cic_mnd_cze_krd_ven_por_xho_ger_fin_swa_dyu_hun_arw_tig_geo_bul_slo_ukr_bos_aeg_sod_swe_est_bam_tag_hin_mao_jpn_knd_kor_afr_rom_moo_rus_sun_guj_gam_mly_cnt_scr_fbf_spa_wly_alb_glc_svk_ben_qcu_lat_fre_dut_yor_heb_ctl_amh_pan_jav_ita_akn_urd_zul_bat_tha_hau_tml_ses_ewe_aze_mcd_lit_azi_lda_vie_amr_swt_igb_bem	-0.307627160799954	-0.728193872718995	0.46832448055063
877	wly_lit_swa_glc_amr_aeg_chh_bul_aze_tur_zul_jav_bem_rom_ctl_bsq_cze_heb_fbf_mnd_hin_fre_akn_pan_dyu_ger_fin_tsn_ses_hun_spa_hau_geo_urd_por_dut_bos_tig_gam_scr_est_xho_bat_arw_sun_jpn_knd_kor_nor_afr_moo_slo_mao_alb_sod_ind_cnt_ukr_dgb_prs_sid_krd_mcd_rus_ita_qcu_pol_ben_guj_tsw_amh_swe_anl_svk_mly_lat_bam_mol_ven_tag_tha_mlt_tml_ewe_igb_azi_grk_eng_uzb_lda_vie_owc_yor_swt_cic	0.292218776221054	0.687906062903228	0.493224141835156
878	hau_rus_tsn_rom_amh_anl_aeg_dut_tur_uzb_akn_mly_yor_scr_cze_bsq_nor_heb_lda_mnd_hin_ben_bem_mcd_swa_prs_fin_tsw_xho_est_ger_amr_geo_urd_por_ita_arw_tig_mlt_bos_hun_swt_tag_glc_ind_jpn_knd_kor_slo_ukr_fbf_eng_mao_guj_gam_jav_cnt_swe_ses_lit_sod_pol_lat_mol_pan_qcu_spa_bul_afr_zul_owc_svk_wly_fre_sun_krd_ven_grk_dgb_bat_tha_sid_tml_ewe_dyu_azi_ctl_alb_aze_bam_vie_chh_cic_moo_igb	-0.631591632513742	-1.5066121786862	0.135299391641846
879	sod_krd_fbf_rom_hau_mlt_aeg_lit_uzb_azi_tsw_bat_xho_scr_ita_bsq_alb_chh_cic_mnd_nor_afr_yor_rus_ewe_grk_est_igb_dyu_fin_mol_sid_geo_cze_dut_ger_slo_tig_anl_pol_hun_bem_sun_mcd_mly_jpn_tml_kor_arw_prs_zul_svk_jav_eng_gam_ind_cnt_bos_lda_lat_owc_hin_guj_swe_por_qcu_ctl_spa_bul_swa_amh_pan_amr_glc_mao_fre_moo_urd_ses_tag_tha_wly_knd_ven_akn_tur_ben_ukr_aze_dgb_vie_heb_swt_bam_tsn	-0.225802511500961	-0.533448015040817	0.59499611387911
880	amr_pol_cic_alb_heb_amh_mlt_prs_azi_aze_dgb_tag_ewe_por_mcd_bsq_ita_gam_tsn_cnt_hin_bul_ses_scr_yor_eng_fin_tsw_akn_est_spa_tig_geo_lit_swe_glc_krd_anl_wly_slo_hun_fbf_mly_nor_mao_jpn_tml_kor_afr_ger_swt_svk_ind_rus_sid_jav_mnd_arw_dyu_rom_owc_pan_bos_dut_lat_qcu_grk_ukr_fre_zul_chh_guj_sod_cze_bat_urd_lda_ctl_bem_sun_tha_aeg_knd_xho_moo_uzb_mol_ben_tur_swa_vie_hau_igb_ven_bam	-0.383640576648029	-0.909779505893161	0.365290666042073
881	mlt_pan_bem_bul_amh_sid_owc_svk_tur_azi_zul_sun_ewe_nor_hin_bsq_mcd_amr_bam_cnt_cze_ger_swa_swe_swt_pol_fin_tsn_lda_est_glc_gam_geo_ctl_slo_guj_mol_tig_anl_spa_hun_ven_ind_prs_mao_jpn_tml_kor_dut_krd_moo_bos_jav_ukr_chh_mly_mnd_scr_dgb_arw_aeg_afr_fre_rus_ben_qcu_urd_eng_lat_fbf_sod_grk_heb_ita_bat_por_cic_rom_tsw_tag_tha_wly_knd_akn_ses_uzb_alb_lit_aze_xho_vie_hau_dyu_yor_igb	-0.103171876180291	-0.243005830104783	0.808536049347406
882	gam_lat_igb_arw_owc_aeg_amr_ita_azi_uzb_dgb_mao_swa_guj_swe_bsq_prs_hau_lda_mnd_rus_scr_ven_slo_yor_pan_fin_cic_bem_est_lit_heb_geo_por_rom_mol_ctl_sid_tig_dut_hun_zul_jav_afr_tag_jpn_tml_kor_hin_mcd_ewe_ukr_bat_krd_mlt_sun_cnt_pol_xho_bul_chh_eng_cze_urd_fre_qcu_glc_spa_nor_tsw_anl_grk_wly_svk_ind_alb_ses_bos_fbf_mly_tha_sod_knd_akn_swt_tur_ger_ben_aze_tsn_vie_amh_moo_dyu_bam	-0.789333128347309	-1.89739542447278	0.0608782063954174
883	aeg_spa_ewe_slo_tig_sod_chh_bos_azi_aze_fbf_mao_swt_ben_swe_bsq_lit_mlt_ven_mnd_glc_scr_zul_ctl_tsn_lat_hun_xho_tsw_fin_svk_amr_geo_guj_ukr_ger_rom_gam_amh_hin_est_swa_sun_arw_mly_jpn_tml_kor_dut_fre_moo_pol_jav_afr_heb_ind_cnt_por_cic_grk_hau_pan_nor_ita_rus_qcu_eng_mol_prs_bem_wly_krd_owc_alb_tag_bul_akn_urd_dgb_bat_tha_anl_knd_bam_dyu_uzb_mcd_cze_tur_lda_vie_sid_yor_igb_ses	-0.272425407846613	-0.64383498651375	0.521267078813141
884	mlt_ita_tsw_lit_chh_sod_owc_ger_uzb_aze_tsn_jav_igb_swe_fre_bsq_grk_aeg_swa_mnd_slo_ukr_lda_mol_ewe_rom_hun_ses_cic_est_prs_hau_geo_por_pan_ctl_pol_amr_wly_mcd_fin_zul_bat_krd_ind_jpn_knd_kor_glc_bul_bam_scr_mly_alb_anl_tag_cnt_afr_bem_svk_sid_urd_arw_rus_cze_qcu_eng_bos_hin_dgb_gam_dut_amh_ben_mao_lat_yor_guj_xho_sun_tha_heb_tml_ven_fbf_tur_spa_nor_azi_dyu_vie_tig_swt_moo_akn	-0.744361139637451	-1.78917584397006	0.0768419673637608
885	mlt_arw_dgb_swe_chh_wly_sid_hin_azi_aze_dyu_sun_tsn_por_bul_bsq_alb_amh_tsw_mnd_prs_ctl_akn_grk_ses_lit_hun_bam_ewe_fin_spa_anl_geo_bos_ben_ita_mol_hau_owc_krd_est_fbf_mly_nor_ind_jpn_knd_kor_pan_pol_cic_afr_bat_mcd_tig_jav_cnt_eng_ven_svk_heb_glc_ukr_cze_guj_qcu_slo_ger_scr_igb_gam_fre_sod_lat_tag_urd_moo_dut_bem_mao_tha_aeg_tml_yor_xho_tur_rus_rom_uzb_swa_vie_amr_zul_lda_swt	-0.578794731334553	-1.38076613450416	0.170660203557721
886	mlt_eng_igb_dut_sod_heb_chh_grk_uzb_aze_ses_tag_bem_rus_bul_bsq_lat_hau_swa_mnd_lit_svk_zul_ukr_ven_alb_est_xho_moo_hun_swe_tig_geo_bos_ita_urd_ctl_amr_sid_cze_fin_swt_mly_scr_ind_jpn_knd_kor_nor_rom_tsn_spa_bat_slo_amh_sun_cnt_ben_bam_hin_aeg_mol_prs_por_krd_qcu_mcd_pol_glc_lda_anl_afr_owc_guj_mao_arw_yor_pan_akn_jav_tha_wly_tml_ewe_fbf_tur_fre_ger_azi_cic_vie_gam_dyu_tsw_dgb	0.79645626631013	1.89957725402955	0.0605874902134846
887	anl_swe_tsw_hin_heb_sod_wly_bul_azi_uzb_swt_tag_xho_ita_slo_bsq_ben_mlt_igb_cnt_alb_ukr_bam_spa_bem_guj_est_fbf_ven_fin_lat_gam_geo_ctl_arw_krd_scr_tig_hau_mol_hun_yor_mao_fre_bat_jpn_knd_kor_nor_glc_swa_por_mly_urd_sid_jav_mnd_eng_akn_afr_amh_mcd_cze_ger_grk_qcu_bos_lit_svk_tsn_aeg_pol_owc_rus_ind_pan_ewe_rom_dyu_sun_tha_chh_tml_cic_moo_aze_prs_dut_tur_ses_vie_amr_dgb_lda_zul	-0.323412019420115	-0.766325595750373	0.445423396851064
888	gam_nor_ses_pol_tig_anl_hau_ita_uzb_azi_swt_mly_bam_fre_mol_bsq_grk_sod_tsn_mnd_mcd_slo_dyu_alb_tsw_ger_hun_akn_lda_fin_cze_amr_geo_lit_prs_scr_lat_chh_sid_spa_est_fbf_tag_krd_bat_jpn_tml_kor_rus_dut_cic_hin_ind_ukr_mlt_jav_cnt_swe_yor_bos_wly_por_rom_pan_svk_qcu_afr_urd_guj_igb_aeg_glc_owc_ben_sun_eng_ven_arw_bem_mao_tha_amh_knd_ewe_xho_aze_ctl_bul_tur_swa_vie_heb_dgb_zul_moo	0.0732022371146084	0.172335482335077	0.863548271085651
889	gam_ctl_bam_nor_tig_wly_heb_rom_azi_aze_tsw_jav_swa_mol_prs_bsq_mcd_amr_yor_cnt_urd_krd_fbf_hin_bem_por_est_lda_akn_fin_arw_sod_geo_glc_rus_swe_fre_amh_chh_spa_hun_ses_tag_slo_sun_jpn_tml_kor_ben_grk_zul_ger_bat_guj_owc_mly_mnd_ukr_tsn_cze_anl_eng_lit_bul_pan_qcu_scr_afr_pol_dgb_hau_alb_sid_dut_mao_svk_moo_ita_dyu_ind_tha_mlt_knd_swt_cic_uzb_lat_bos_tur_ven_vie_aeg_ewe_xho_igb	-0.176754186280579	-0.418335631403433	0.676666187726362
890	owc_rus_dyu_svk_chh_anl_amh_por_azi_uzb_tsn_mao_dgb_ben_lit_bsq_lat_tig_tsw_cnt_nor_alb_lda_urd_moo_prs_fin_ewe_igb_hun_hin_hau_geo_ukr_arw_rom_dut_mlt_heb_scr_est_bam_mly_eng_jav_jpn_tml_kor_ctl_swe_swt_slo_sun_krd_sid_ind_mnd_bul_yor_ita_aeg_ger_glc_bos_guj_qcu_mcd_pan_fre_zul_amr_afr_gam_spa_tag_pol_akn_cze_xho_bat_tha_wly_knd_fbf_cic_tur_grk_mol_aze_ses_vie_sod_swa_bem_ven	-0.0502572741666541	-0.118643695638522	0.905813538616622
891	sid_hin_lda_alb_mlt_amh_wly_eng_uzb_aze_ven_sun_tsw_spa_rom_bsq_mol_amr_ses_mnd_ukr_bos_akn_por_ewe_lat_fin_fbf_zul_est_prs_hau_geo_afr_svk_cze_guj_aeg_owc_ita_hun_xho_mao_ger_ind_jpn_knd_kor_bul_krd_swt_swe_jav_urd_tig_bat_cnt_glc_bem_lit_heb_scr_slo_rus_fre_qcu_ben_mcd_dut_tsn_gam_pol_sod_nor_mly_pan_swa_grk_yor_tag_tha_anl_tml_dgb_igb_tur_ctl_arw_azi_bam_vie_chh_moo_cic_dyu	-0.446853057740469	-1.06136089967406	0.291274419524658
892	chh_svk_tsw_ger_aeg_wly_hau_rus_azi_uzb_tsn_mao_cic_mol_urd_bsq_pol_heb_ven_cnt_bul_eng_lda_ctl_swa_guj_hun_zul_dgb_fin_slo_amr_geo_lat_alb_cze_ben_sod_owc_swe_est_akn_tag_prs_bat_jpn_knd_kor_spa_bos_ses_glc_ind_grk_gam_mly_mnd_scr_swt_mcd_sid_lit_dut_fre_pan_qcu_por_arw_nor_yor_anl_krd_mlt_hin_jav_rom_xho_ita_bem_sun_tha_amh_tml_fbf_bam_tur_ukr_afr_aze_igb_vie_tig_ewe_dyu_moo	-0.0321411421755881	-0.0758259496886477	0.939720448579682
893	hau_krd_bam_grk_anl_sid_owc_lit_azi_tur_moo_ind_ses_urd_scr_bsq_mcd_heb_ewe_cnt_hin_eng_yor_mol_lda_bos_est_xho_igb_fin_spa_gam_geo_afr_ben_ita_cze_mlt_tig_por_hun_tsn_bat_ger_tag_jpn_knd_kor_nor_prs_fbf_ukr_jav_alb_sod_mao_mnd_slo_dyu_rus_amh_rom_fre_swe_pan_qcu_guj_arw_pol_bem_chh_dut_amr_ctl_sun_lat_ven_glc_tsw_mly_tha_wly_tml_cic_dgb_uzb_svk_bul_aze_swa_vie_aeg_akn_swt_zul	-0.398950588545296	-0.947491907336141	0.345843677667967
894	owc_ger_fbf_guj_amh_hau_aeg_bul_uzb_aze_igb_mao_akn_swe_dut_bsq_arw_sod_tsn_mnd_cze_ben_tsw_spa_yor_afr_hun_dgb_bem_est_lat_chh_geo_fre_slo_mol_prs_heb_tig_ukr_fin_ven_ind_por_mly_jpn_knd_kor_mcd_eng_lda_pan_tag_alb_anl_jav_cnt_hin_swt_nor_gam_ctl_glc_rus_svk_qcu_ita_bos_grk_ewe_amr_urd_mlt_rom_sun_krd_swa_pol_dyu_bat_tha_wly_tml_ses_zul_tur_scr_lit_azi_bam_vie_sid_cic_xho_moo	-0.0303651681433933	-0.0715364676195432	0.943124417854651
895	mlt_ita_zul_bul_sod_sid_amr_glc_aze_uzb_bem_bat_bam_mcd_cze_bsq_afr_gam_ven_cnt_krd_rus_cic_spa_xho_por_est_ewe_swt_hun_bos_aeg_geo_urd_lat_ctl_swe_chh_owc_ger_fin_tsn_mao_nor_tag_jpn_tml_kor_svk_ben_tsw_fre_mly_pan_wly_jav_mnd_arw_ses_prs_tig_lit_scr_dut_pol_qcu_slo_rom_ukr_dyu_anl_eng_heb_grk_sun_alb_fbf_guj_yor_ind_tha_amh_knd_igb_swa_azi_mol_hin_tur_lda_vie_hau_dgb_moo_akn	0.0734228692491975	0.173069116883868	0.862973219046839
896	heb_pol_ewe_guj_sid_amr_owc_ben_uzb_azi_igb_mly_dyu_swe_ukr_bsq_spa_chh_lda_cnt_cze_ita_ven_lit_bam_pan_est_akn_swa_fin_prs_wly_geo_fre_dut_mol_lat_anl_hau_bos_hun_zul_bat_afr_jav_jpn_tml_kor_glc_urd_dgb_hin_mao_krd_amh_ind_mnd_svk_swt_alb_mlt_ger_por_slo_ctl_qcu_rom_nor_rus_tsw_tig_eng_aeg_bul_tag_grk_moo_mcd_xho_sun_tha_gam_knd_yor_bem_tur_scr_arw_aze_ses_vie_sod_cic_tsn_fbf	-0.341040815420793	-0.80753949199612	0.421416368112848
897	owc_pan_tsw_ukr_gam_anl_amh_mol_uzb_azi_swt_mly_lda_scr_pol_bsq_por_sod_xho_cnt_fre_urd_cic_afr_ewe_rom_hun_akn_dgb_fin_alb_amr_geo_rus_nor_hin_cze_tig_heb_spa_est_ses_mao_slo_bat_jpn_tml_kor_ger_ben_bam_lit_jav_mcd_hau_tag_mnd_bul_zul_krd_aeg_arw_prs_dut_ita_qcu_swe_ctl_grk_swa_sid_eng_mlt_lat_ind_bos_moo_guj_ven_sun_tha_wly_knd_bem_fbf_tur_glc_svk_aze_dyu_vie_chh_tsn_igb_yor	0.0202625867803288	0.0476818665007783	0.962072032990802
898	tig_arw_yor_slo_amr_sid_hau_fre_azi_uzb_ewe_sun_zul_alb_rom_bsq_ctl_mlt_xho_cnt_krd_mol_ses_scr_swa_prs_hun_moo_lda_fin_hin_anl_geo_cze_nor_rus_guj_amh_wly_spa_est_cic_mly_pol_jav_jpn_tml_kor_lit_svk_dyu_eng_mao_ben_chh_ind_mnd_lat_tsw_glc_owc_ger_ukr_por_grk_qcu_urd_mcd_swe_bem_sod_pan_aeg_bos_bat_bul_ven_dut_swt_tag_tha_heb_knd_bam_tsn_tur_ita_afr_aze_fbf_vie_gam_dgb_igb_akn	-0.1587172091933	-0.37435376497583	0.70899334425691
899	heb_por_tsw_rus_anl_chh_aeg_ukr_tur_azi_dyu_mao_akn_ctl_bul_bsq_hin_tig_yor_cnt_cze_nor_ses_fre_ven_dut_est_zul_tsn_fin_arw_wly_geo_spa_mcd_eng_lit_owc_gam_glc_hun_ewe_sun_grk_bat_jpn_knd_kor_ben_alb_cic_urd_ind_ger_sod_jav_mnd_swe_dgb_krd_mlt_pol_rom_prs_afr_qcu_pan_guj_bos_bem_amh_svk_hau_slo_mly_lat_moo_ita_swt_tag_tha_amr_tml_xho_swa_uzb_scr_mol_aze_igb_vie_sid_lda_bam_fbf	-0.282621769124057	-0.667406663406191	0.506165133604235
900	gam_dut_bam_pol_wly_amh_mlt_lit_aze_tur_yor_mly_xho_bul_eng_bsq_svk_aeg_tsn_cnt_rom_slo_igb_cze_tsw_bos_est_ewe_dyu_hun_glc_sid_geo_lat_arw_ita_alb_heb_owc_rus_fin_moo_sun_krd_mao_jpn_tml_kor_afr_nor_bem_guj_jav_grk_anl_tag_mnd_prs_ses_spa_sod_fre_pan_por_urd_qcu_ger_scr_hin_lda_tig_ukr_hau_ben_bat_swe_akn_mol_cic_ind_tha_chh_knd_zul_swa_azi_mcd_ctl_uzb_swt_vie_amr_dgb_fbf_ven	0.118006417559696	0.277829935476336	0.781759619006409
901	chh_lat_igb_pol_aeg_tig_mlt_ctl_uzb_aze_xho_sun_tsw_arw_mcd_bsq_spa_hau_swt_cnt_krd_rom_moo_ita_tsn_cze_hun_bam_dgb_fin_guj_sod_geo_glc_mol_bos_swe_heb_amh_urd_est_ses_ind_grk_mly_jpn_knd_kor_por_hin_zul_ger_jav_alb_amr_bat_mnd_svk_ewe_slo_sid_nor_ben_fre_scr_qcu_rus_prs_lit_fbf_wly_ukr_gam_eng_mao_bul_swa_afr_bem_tag_tha_anl_tml_dyu_akn_tur_pan_dut_azi_cic_vie_owc_lda_yor_ven	-0.648208619393173	-1.5526784599746	0.123896541741979
[truncated: 99 more rows]
