# Supplementary material for: Future Tense and Economic Decisions: Controlling for Cultural Evolution
Source: PLoS One. 2015 Jul 17;10(7):e0132145. doi: 10.1371/journal.pone.0132145 (PMC4506144; doi:10.1371/journal.pone.0132145)
Supplement: S8 Appendix — See README files within the various sub-folders. (ZIP) [file pone.0132145.s008.zip › S3_Code/Residuals_new/PGLS/PermuteResults/permute_B_SavingsWITHINFAM_41000.csv]

	ftr	r	t	p
1	sod_swe_tsn_ben_hau_chh_owc_urd_aze_azi_bem_mly_ses_svk_scr_bsq_slo_aeg_lda_mnd_bul_prs_cic_lat_yor_ctl_hun_xho_zul_est_glc_amh_geo_mcd_pol_guj_bos_anl_mlt_ita_fin_dyu_mao_krd_tag_jpn_knd_kor_ger_nor_ven_cze_jav_mol_gam_bat_cnt_ukr_bam_rus_tig_arw_alb_pan_afr_qcu_spa_eng_grk_fbf_wly_lit_sid_hin_sun_dut_igb_por_akn_ind_tha_heb_tml_ewe_dgb_uzb_fre_rom_tur_swa_vie_amr_moo_tsw_swt	-0.571341539377832	-1.3632880497107	0.176083100695105
2	amr_spa_cic_rom_sid_aeg_heb_rus_uzb_azi_tsn_bat_ewe_svk_nor_bsq_lat_hau_tsw_cnt_ben_ita_fbf_grk_dyu_pan_est_xho_swt_fin_arw_tig_geo_guj_hin_cze_scr_gam_anl_dut_hun_zul_ind_slo_tag_jpn_knd_kor_mcd_pol_ses_ukr_mly_urd_amh_jav_mnd_krd_bam_ger_sod_eng_bul_fre_afr_qcu_por_prs_mol_swa_mlt_lit_chh_alb_sun_glc_lda_swe_moo_mao_tha_owc_tml_ven_bem_aze_bos_ctl_tur_igb_vie_wly_yor_akn_dgb	-1.0678520463844	-2.60479367292754	0.0107031171035394
3	anl_arw_tsw_ben_gam_sod_owc_ctl_azi_tur_swa_mly_moo_prs_krd_bsq_urd_amh_xho_mnd_rom_mcd_ven_por_bam_slo_fin_lda_igb_hun_swe_chh_geo_lit_ukr_svk_cze_aeg_amr_grk_est_dyu_jav_ger_sun_jpn_knd_kor_guj_pan_cic_spa_tag_ita_mlt_ind_cnt_hin_bem_bos_tig_glc_afr_alb_mol_qcu_rus_fre_eng_tsn_heb_scr_hau_dut_bat_pol_ses_nor_yor_mao_tha_wly_tml_dgb_akn_aze_lat_bul_uzb_ewe_vie_sid_fbf_zul_swt	-0.457762276070358	-1.08885471451026	0.279031537001644
4	anl_dut_yor_ukr_sid_amr_amh_spa_uzb_azi_fbf_bat_tsw_mcd_eng_bsq_lat_wly_ses_mnd_cze_afr_lda_slo_cic_pan_est_zul_bam_hun_ctl_mlt_geo_ita_mol_svk_scr_gam_sod_prs_fin_igb_sun_alb_tag_jpn_tml_kor_grk_swe_moo_lit_mly_rus_heb_jav_cnt_hin_swt_pol_chh_guj_urd_bos_nor_qcu_arw_bul_ben_xho_tig_glc_aeg_por_mao_ger_ven_krd_swa_ind_tha_owc_knd_bem_dyu_aze_fre_rom_tur_akn_vie_hau_dgb_tsn_ewe	-0.302285687461169	-0.714773455357238	0.476539464493082
5	anl_fre_akn_lit_tig_hau_amh_bos_tur_azi_cic_jav_lda_hin_afr_bsq_swe_gam_swa_mnd_ctl_alb_ses_ukr_yor_svk_fin_tsw_zul_hun_dut_aeg_geo_slo_pol_glc_ben_owc_amr_krd_est_fbf_sun_bul_bat_jpn_tml_kor_ger_guj_tsn_mol_mly_eng_heb_tag_cnt_nor_bam_lat_sid_mcd_por_rom_spa_qcu_scr_prs_ita_dyu_wly_cze_chh_pan_ind_urd_bem_rus_ven_mao_tha_sod_knd_ewe_moo_aze_grk_arw_uzb_xho_vie_mlt_igb_dgb_swt	-0.511750303620624	-1.21810493505612	0.226265421884752
6	chh_pol_ewe_krd_heb_amh_amr_urd_azi_tur_swt_sun_lda_svk_mol_bsq_eng_wly_akn_cnt_cze_scr_moo_rom_yor_pan_est_dyu_swa_hun_ger_owc_geo_alb_lat_hin_ctl_anl_gam_dut_fin_dgb_bat_slo_ind_jpn_knd_kor_spa_lit_bem_swe_tag_bul_aeg_mao_mnd_ita_igb_afr_hau_rus_grk_prs_mcd_qcu_guj_bos_glc_bam_mlt_por_tig_arw_jav_fre_zul_ben_ven_mly_tha_sid_tml_fbf_tsn_aze_ukr_nor_uzb_xho_vie_sod_tsw_cic_ses	-0.188074939730177	-0.444073703381607	0.658020876072824
7	heb_dut_zul_alb_amh_wly_anl_ita_uzb_aze_yor_tag_ven_bul_swe_bsq_svk_tig_cic_mnd_grk_pol_bem_mol_tsn_mcd_hun_tsw_moo_est_cze_sod_geo_spa_lit_urd_krd_amr_mlt_lat_fin_igb_bat_nor_ind_jpn_tml_kor_ger_prs_ewe_ctl_jav_ukr_owc_mly_cnt_arw_fbf_bos_hau_rom_ben_slo_por_qcu_fre_scr_eng_swa_sid_hin_gam_guj_sun_rus_ses_pan_xho_mao_tha_chh_knd_swt_lda_tur_glc_afr_azi_dyu_vie_aeg_dgb_akn_bam	-0.819876345999621	-1.97540736880787	0.0511864772430275
8	mlt_pol_dgb_ben_owc_tig_anl_guj_tur_azi_tsw_jav_cic_arw_cze_bsq_alb_wly_moo_mnd_krd_swe_ven_slo_swa_fre_hun_tsn_ses_fin_spa_amh_geo_glc_ukr_prs_grk_sod_gam_dut_est_zul_sun_bos_ind_jpn_tml_kor_ita_pan_akn_lit_tag_nor_aeg_mao_cnt_mol_lda_mcd_hau_hin_rus_urd_eng_qcu_afr_lat_ger_swt_amr_por_chh_scr_bat_ctl_ewe_rom_bam_mly_tha_sid_knd_fbf_dyu_uzb_bul_svk_aze_xho_vie_heb_yor_igb_bem	-0.221638083170985	-0.524016977043158	0.601513373130896
9	sid_krd_tsw_ukr_owc_aeg_hau_urd_aze_tur_fbf_mao_ses_swe_glc_bsq_guj_heb_tsn_cnt_mcd_nor_dyu_afr_lda_arw_fin_igb_zul_hun_hin_amr_geo_rus_spa_por_pol_amh_wly_alb_est_akn_mly_mol_ind_jpn_knd_kor_ita_svk_cic_slo_tag_grk_mlt_jav_mnd_rom_bam_cze_sod_bos_ben_eng_ctl_qcu_prs_ger_dut_yor_gam_fre_anl_scr_bat_pan_ewe_lit_moo_sun_tha_chh_tml_dgb_xho_uzb_lat_bul_azi_bem_vie_tig_swa_swt_ven	-0.145453576001155	-0.342889986038221	0.732455061694981
10	sod_urd_dyu_glc_heb_aeg_mlt_fre_uzb_aze_swt_jav_yor_eng_scr_bsq_mol_anl_tsn_cnt_swe_ukr_fbf_dut_ven_bos_est_bam_swa_fin_slo_tig_geo_pan_pol_spa_guj_amr_wly_rus_hun_moo_mly_hin_mao_jpn_tml_kor_mcd_arw_cic_ita_sun_lit_owc_bat_mnd_grk_lda_nor_amh_por_bul_svk_lat_qcu_krd_ben_cze_dgb_hau_rom_sid_ctl_tag_ger_ewe_prs_akn_ind_tha_gam_knd_igb_zul_azi_alb_afr_tur_tsw_vie_chh_bem_ses_xho	0.253247605109581	0.596087160173338	0.552565080150726
11	sod_prs_dgb_swe_hau_tig_amr_spa_uzb_azi_ewe_jav_akn_grk_mol_bsq_krd_anl_cic_cnt_ger_ctl_xho_nor_yor_cze_hun_zul_dyu_est_glc_sid_geo_slo_rus_bul_lat_aeg_mlt_ben_fin_moo_mao_dut_tag_jpn_knd_kor_svk_scr_bem_mcd_ind_urd_owc_mly_mnd_rom_tsw_ukr_heb_ita_afr_alb_fre_qcu_hin_eng_pol_swt_wly_pan_amh_guj_sun_arw_bam_lit_igb_bat_tha_gam_tml_swa_ses_aze_por_bos_tur_tsn_vie_chh_lda_ven_fbf	-0.392287558948799	-0.929788208513627	0.354887928784884
12	gam_mol_yor_eng_wly_amr_anl_scr_tur_uzb_tsw_ind_xho_afr_bul_bsq_alb_heb_cic_cnt_lat_rus_swt_ita_lda_pan_hun_dyu_swa_est_svk_mlt_geo_krd_por_nor_hin_chh_sod_ger_fin_bam_bat_slo_jav_jpn_knd_kor_swe_grk_akn_bos_sun_ben_tig_mly_mnd_guj_ses_pol_owc_glc_rom_ctl_spa_qcu_urd_fre_cze_moo_sid_prs_aeg_dut_tag_mcd_igb_ukr_bem_mao_tha_hau_tml_fbf_zul_aze_lit_arw_azi_tsn_vie_amh_ven_ewe_dgb	-0.533300558739208	-1.26781883533781	0.208027657781173
13	amh_mol_moo_alb_anl_aeg_amr_pol_uzb_aze_swt_mao_igb_rom_arw_bsq_mcd_sod_dgb_cnt_ger_ukr_fbf_grk_tsw_glc_est_ses_bem_hun_hin_gam_geo_svk_lit_spa_fre_wly_chh_krd_fin_swa_mly_afr_sun_jpn_knd_kor_slo_por_ven_lat_tag_nor_hau_jav_mnd_urd_akn_bul_heb_scr_pan_rus_ctl_qcu_eng_cze_dut_bam_mlt_ita_tig_ben_ind_guj_lda_bos_dyu_bat_tha_owc_tml_cic_xho_tur_prs_swe_azi_yor_vie_sid_ewe_zul_tsn	0.849174363099246	2.021835167377	0.0460667176953554
14	anl_afr_igb_bul_hau_tig_owc_pan_uzb_tur_swa_bat_xho_lat_cze_bsq_ben_sid_swt_cnt_mcd_mol_tsw_pol_zul_glc_fin_bam_tsn_hun_ctl_wly_geo_spa_fre_ger_svk_gam_amh_arw_est_ewe_tag_por_mao_jpn_knd_kor_urd_alb_yor_slo_sun_ita_chh_ind_mnd_eng_dgb_krd_mlt_lit_scr_rom_bos_qcu_prs_rus_hin_bem_aeg_grk_sod_swe_jav_ukr_dyu_guj_ses_mly_tha_heb_tml_moo_fbf_aze_dut_nor_azi_akn_vie_amr_cic_lda_ven	-0.161345357648884	-0.381042052506404	0.704041118090833
15	heb_dut_bem_spa_mlt_sod_owc_fre_uzb_tur_tsn_bat_tsw_scr_ben_bsq_nor_amr_ven_mnd_bul_mcd_akn_ger_ses_ita_fin_dgb_swa_est_hin_chh_geo_rus_grk_glc_slo_sid_wly_ctl_hun_bam_mly_lit_tag_jpn_tml_kor_afr_eng_fbf_svk_sun_mol_aeg_ind_cnt_urd_moo_bos_anl_ukr_alb_prs_cze_qcu_swe_por_guj_yor_hau_pol_tig_arw_mao_krd_cic_pan_ewe_jav_tha_amh_knd_lda_xho_aze_rom_lat_azi_swt_vie_gam_dyu_igb_zul	0.805446238207097	1.9166489011922	0.0583529117400527
16	tig_grk_tsn_ukr_amr_mlt_anl_por_azi_uzb_tsw_bat_yor_bul_bos_bsq_slo_amh_ven_mnd_glc_lit_swa_lat_bem_guj_hun_akn_lda_est_swe_hau_geo_rus_cze_spa_alb_wly_chh_urd_fin_igb_sun_svk_jav_jpn_knd_kor_ita_afr_moo_fre_ind_mcd_aeg_tag_cnt_ctl_dgb_mol_heb_pol_ben_prs_krd_qcu_arw_eng_rom_bam_sid_nor_sod_ger_mao_dut_fbf_pan_cic_mly_tha_gam_tml_dyu_xho_tur_hin_scr_aze_ewe_vie_owc_swt_zul_ses	0.714951590064973	1.69672286312242	0.0930937619957886
17	sid_bul_dgb_scr_heb_hau_anl_pan_uzb_azi_bam_ind_tsw_prs_por_bsq_fre_wly_swt_mnd_eng_ctl_cic_krd_xho_grk_hun_ses_zul_fin_mcd_amh_geo_ita_lit_afr_guj_owc_tig_spa_est_yor_tag_alb_mly_jpn_tml_kor_svk_slo_tsn_arw_mao_cze_chh_bat_cnt_rom_moo_rus_amr_ukr_glc_hin_ben_qcu_dut_mol_nor_ewe_aeg_swe_gam_pol_sun_urd_igb_bos_fbf_jav_tha_mlt_knd_dyu_akn_tur_ger_lat_aze_ven_vie_sod_swa_lda_bem	-0.0502828453571311	-0.118551707570326	0.905886219006762
18	hau_spa_ven_swe_aeg_anl_chh_prs_aze_uzb_bam_mao_dgb_scr_alb_bsq_bos_heb_xho_mnd_ita_ukr_dyu_dut_swt_lat_hun_yor_swa_fin_nor_sod_geo_guj_afr_por_ctl_tig_sid_ben_est_cic_ind_fre_sun_jpn_knd_kor_slo_svk_ewe_pol_jav_mol_mlt_tag_cnt_cze_bem_glc_gam_ger_urd_mcd_lit_qcu_bul_pan_arw_ses_owc_krd_amh_eng_bat_hin_tsw_rus_tsn_mly_tha_wly_tml_fbf_igb_tur_rom_grk_azi_zul_vie_amr_moo_akn_lda	-0.516134141492773	-1.22897189829893	0.222182946954505
19	mlt_mcd_swa_ben_amr_wly_hau_por_uzb_aze_xho_mao_dyu_arw_eng_bsq_bul_tig_lda_mnd_dut_urd_ewe_hin_ses_pol_est_ven_moo_hun_slo_amh_geo_lat_guj_rom_ctl_gam_chh_pan_fin_igb_ind_alb_sun_jpn_knd_kor_nor_swe_bam_ger_bat_spa_owc_tag_cnt_scr_swt_fre_heb_afr_grk_ukr_krd_qcu_ita_prs_cze_fbf_sod_bos_sid_mol_jav_lit_zul_rus_dgb_mly_tha_anl_tml_yor_cic_azi_glc_svk_tur_tsw_vie_aeg_tsn_akn_bem	-0.157148434423658	-0.370552315566268	0.711813658214957
20	amh_eng_bam_svk_aeg_heb_sod_slo_uzb_aze_bem_mly_fbf_rus_mol_bsq_mcd_sid_dyu_cnt_glc_ben_ses_scr_xho_pan_hun_tsn_ewe_fin_arw_amr_geo_cze_pol_prs_urd_hau_gam_por_est_lda_tag_ukr_bat_jpn_tml_kor_guj_grk_akn_lit_ind_lat_anl_sun_mnd_rom_dgb_spa_mlt_afr_dut_bos_hin_qcu_ita_bul_swe_cic_tig_alb_wly_krd_mao_ger_zul_fre_swa_jav_tha_chh_knd_igb_moo_azi_nor_ctl_tur_yor_vie_owc_ven_tsw_swt	0.414134220877861	0.975377002961855	0.331903577273804
21	tig_eng_bam_urd_sid_mlt_sod_bos_aze_tur_igb_mao_tsw_swe_afr_bsq_guj_owc_fbf_cnt_alb_ben_bem_bul_akn_mol_hun_dgb_dyu_fin_pan_amh_geo_rus_lit_fre_lat_wly_amr_ctl_est_ven_bat_arw_jav_jpn_knd_kor_ita_nor_tsn_krd_tag_scr_aeg_sun_mnd_svk_lda_ger_hau_ukr_rom_prs_spa_qcu_mcd_hin_cze_ewe_anl_glc_heb_pol_ind_por_swt_dut_swa_mly_tha_chh_tml_xho_zul_uzb_slo_grk_azi_moo_vie_gam_cic_ses_yor	0.584475091093247	1.38250209969438	0.170128605563303
22	gam_lat_swa_mcd_wly_chh_owc_dut_azi_aze_swt_sun_fbf_spa_ita_bsq_pol_amr_zul_cnt_rom_hin_igb_scr_ewe_bul_fin_moo_tsn_hun_slo_hau_geo_cze_lit_mol_urd_sid_anl_por_est_bam_bat_afr_ind_jpn_tml_kor_grk_pan_bem_alb_jav_ben_amh_mao_mnd_guj_lda_ger_sod_glc_ukr_swe_arw_qcu_rus_bos_nor_cic_aeg_krd_mlt_prs_mly_fre_ses_svk_akn_tag_tha_heb_knd_dyu_tsw_uzb_eng_ctl_tur_yor_vie_tig_ven_xho_dgb	-0.233004312849805	-0.549969002308166	0.583659067478193
23	owc_slo_tsw_lat_chh_heb_amh_rom_azi_aze_ses_mly_ven_arw_alb_bsq_ita_aeg_bem_mnd_pan_ger_xho_mol_fbf_scr_hun_zul_ewe_est_ctl_mlt_geo_prs_rus_por_urd_sid_amr_spa_fin_bam_mao_cze_ind_jpn_knd_kor_dut_eng_yor_lit_sun_grk_anl_jav_cnt_bul_swt_pol_gam_hin_fre_svk_ukr_qcu_afr_bos_guj_akn_tig_glc_wly_ben_tag_nor_dgb_krd_dyu_bat_tha_hau_tml_swa_igb_tur_swe_mcd_uzb_lda_vie_sod_tsn_cic_moo	-0.323432398028094	-0.767342688094227	0.444821563544765
24	owc_bul_xho_afr_wly_sod_aeg_nor_uzb_aze_bam_mly_dgb_pol_urd_bsq_rus_amr_tsw_mnd_ger_swe_cic_glc_ven_svk_fin_tsn_ses_hun_grk_gam_geo_lat_fre_ukr_ctl_amh_chh_mol_est_swt_bat_guj_tag_jpn_tml_kor_cze_eng_moo_alb_sun_mcd_mlt_ind_cnt_bos_igb_ben_tig_spa_ita_scr_hin_qcu_dut_prs_arw_zul_sid_krd_heb_rom_mao_slo_yor_pan_swa_jav_tha_hau_knd_lda_fbf_azi_por_lit_tur_akn_vie_anl_bem_dyu_ewe	-0.327061040626993	-0.773528254816704	0.441171607496097
25	hau_lit_akn_ben_sid_wly_heb_ger_tur_azi_fbf_ind_bam_svk_por_bsq_mol_amh_igb_mnd_scr_slo_lda_pan_swa_fre_est_bem_dyu_fin_krd_chh_geo_ctl_nor_glc_prs_tig_owc_cze_hun_ewe_mly_guj_tag_jpn_tml_kor_grk_ukr_zul_urd_jav_swe_gam_sun_cnt_mcd_tsn_spa_aeg_afr_eng_ita_dut_qcu_pol_lat_bos_ven_mlt_alb_sod_rus_mao_rom_yor_hin_dgb_bat_tha_amr_knd_swt_xho_aze_arw_bul_uzb_tsw_vie_anl_ses_cic_moo	-0.209780579272735	-0.495986011834756	0.621074425819505
26	tig_ctl_xho_bul_wly_hau_anl_slo_aze_azi_dyu_mly_ven_rom_scr_bsq_hin_sid_lda_cnt_krd_ukr_ewe_lat_moo_dut_hun_yor_swt_fin_spa_heb_geo_arw_ben_lit_pol_aeg_gam_bos_est_tsn_ind_prs_sun_jpn_knd_kor_urd_ger_cic_cze_mao_glc_amr_bat_mnd_rus_swa_svk_owc_mcd_alb_eng_guj_qcu_por_pan_nor_dgb_chh_mol_amh_swe_jav_fre_akn_afr_zul_tag_tha_sod_tml_tsw_fbf_uzb_grk_ita_tur_bam_vie_mlt_ses_igb_bem	-0.642201782073625	-1.53599335954902	0.127935308067798
27	heb_nor_ewe_rom_hau_gam_sod_urd_azi_tur_dgb_bat_igb_dut_ctl_bsq_cze_chh_swa_mnd_spa_ger_zul_bos_tsw_por_hun_bem_lda_est_grk_mlt_geo_glc_afr_lit_swe_aeg_owc_svk_fin_dyu_mly_slo_tag_jpn_tml_kor_arw_rus_akn_lat_sun_alb_wly_jav_cnt_scr_ven_fre_amr_ukr_guj_ben_prs_qcu_hin_bul_mcd_cic_amh_mol_anl_pan_ind_krd_tsn_pol_swt_mao_tha_tig_knd_ses_fbf_uzb_eng_ita_aze_moo_vie_sid_xho_bam_yor	-0.323983485360182	-0.767693041007792	0.444614362104915
28	anl_lat_moo_prs_tig_wly_sod_slo_aze_uzb_lda_sun_bem_ben_ger_bsq_cze_sid_bam_mnd_bul_urd_ven_por_yor_guj_hun_dgb_igb_fin_grk_owc_geo_ukr_spa_afr_eng_mlt_gam_arw_est_cic_bat_dut_mly_jpn_knd_kor_krd_pol_swa_lit_mao_bos_heb_tag_cnt_ctl_ewe_mcd_amr_rus_pan_ita_hin_qcu_swe_glc_svk_ses_aeg_alb_chh_scr_ind_fre_tsw_rom_tsn_jav_tha_amh_tml_fbf_swt_azi_nor_mol_tur_akn_vie_hau_dyu_xho_zul	0.253903000169205	0.598501534918575	0.550960267008596
29	mlt_krd_akn_alb_amh_aeg_gam_guj_azi_tur_bam_mly_yor_ukr_glc_bsq_por_heb_cic_mnd_grk_rus_ses_scr_tsw_lit_fin_igb_ven_est_ger_anl_geo_swe_hin_ben_pol_sid_chh_fre_hun_swt_sun_mol_jav_jpn_tml_kor_arw_slo_fbf_pan_bat_prs_tig_ind_cnt_lat_dyu_nor_owc_eng_rom_bul_ctl_qcu_afr_dut_svk_lda_wly_ita_sod_urd_tag_mcd_zul_spa_xho_mao_tha_amr_knd_ewe_moo_uzb_bos_cze_aze_dgb_vie_hau_tsn_bem_swa	-1.02442456494744	-2.49902251028034	0.0142078350923895
30	hau_scr_igb_ben_tig_mlt_amh_dut_tur_azi_yor_mly_akn_cze_mol_bsq_rus_amr_tsn_mnd_urd_hin_swa_ctl_lda_lit_fin_xho_dgb_est_alb_sid_geo_pol_slo_bos_ukr_aeg_owc_eng_hun_zul_bat_lat_mao_jpn_tml_kor_prs_fre_bem_swe_ind_ger_heb_sun_cnt_afr_dyu_spa_anl_grk_bul_arw_krd_qcu_glc_svk_por_bam_wly_guj_chh_ita_tag_rom_fbf_mcd_ses_jav_tha_sod_knd_ven_ewe_uzb_nor_pan_aze_moo_vie_gam_cic_tsw_swt	-0.303411789322912	-0.718085954480485	0.474504372271297
31	aeg_rom_bam_guj_amh_heb_owc_pol_azi_tur_dgb_tag_swt_rus_svk_bsq_mol_chh_ven_cnt_slo_dut_zul_grk_ewe_eng_est_tsw_akn_hun_pan_mlt_geo_ukr_arw_lat_bul_gam_hau_fre_fin_yor_mly_ben_mao_jpn_knd_kor_nor_alb_dyu_lit_jav_spa_anl_bat_mnd_prs_tsn_mcd_sod_urd_ger_krd_hin_qcu_afr_glc_por_ses_wly_swe_tig_bos_sun_ctl_bem_scr_swa_ind_tha_amr_tml_moo_xho_aze_cze_ita_uzb_fbf_vie_sid_cic_igb_lda	-0.186654103686446	-0.44028243060765	0.660754186935103
32	anl_mol_bam_dut_wly_chh_amr_eng_tur_azi_lda_sun_zul_nor_pan_bsq_prs_amh_cic_mnd_bos_spa_tsn_glc_ses_svk_fin_yor_tsw_hun_lit_owc_geo_mcd_hin_pol_ger_tig_mlt_fre_est_moo_tag_scr_jav_jpn_knd_kor_cze_slo_ven_ita_ind_ukr_hau_bat_cnt_bul_bem_swe_gam_guj_alb_grk_urd_qcu_afr_ctl_arw_xho_sod_krd_sid_rom_mly_por_dgb_lat_akn_mao_tha_heb_tml_ewe_swa_uzb_rus_ben_aze_igb_vie_aeg_swt_dyu_fbf	-1.04948557411689	-2.56466507277015	0.0119286585787909
33	gam_ben_tsw_pan_wly_hau_owc_lat_tur_aze_fbf_tag_ven_bos_nor_bsq_afr_amr_bam_cnt_hin_ita_dgb_ukr_akn_fre_est_bem_moo_hun_rom_tig_geo_mol_eng_scr_prs_anl_amh_guj_fin_xho_bat_por_mly_jpn_knd_kor_rus_lit_swa_svk_jav_dut_aeg_mao_mnd_swe_yor_grk_sod_ctl_pol_mcd_spa_qcu_cze_arw_alb_zul_sid_urd_heb_bul_sun_slo_ewe_krd_dyu_ind_tha_mlt_tml_swt_cic_azi_glc_ger_uzb_ses_vie_chh_igb_tsn_lda	0.318421228989625	0.749846388052348	0.455239969731979
34	amr_swe_swa_rus_mlt_amh_aeg_guj_aze_azi_akn_bat_dyu_eng_scr_bsq_cze_sod_tsw_mnd_bul_slo_ses_pan_bem_mol_fin_moo_dgb_est_mcd_chh_geo_arw_ctl_glc_prs_tig_hau_spa_hun_tsn_sun_hin_mly_jpn_tml_kor_fre_ita_zul_nor_tag_grk_anl_jav_cnt_ger_bam_afr_heb_alb_krd_ukr_svk_qcu_bos_urd_lat_cic_owc_lit_sid_por_ind_dut_igb_pol_ven_mao_tha_gam_knd_xho_fbf_tur_ben_rom_uzb_yor_vie_wly_ewe_lda_swt	0.0577845566526008	0.136213663692053	0.891946798007425
35	wly_ben_cic_guj_tig_mlt_hau_dut_tur_uzb_fbf_mly_swa_slo_urd_bsq_por_anl_zul_cnt_grk_scr_bam_nor_igb_arw_est_dgb_xho_fin_eng_amr_geo_glc_ctl_lit_afr_owc_heb_pan_hun_ses_bat_ger_sun_jpn_tml_kor_svk_rus_tsn_pol_mao_bos_amh_jav_mnd_cze_tsw_bul_chh_mol_alb_ukr_lat_qcu_swe_rom_prs_yor_sid_hin_aeg_mcd_tag_ita_bem_krd_ven_ind_tha_gam_knd_akn_dyu_azi_spa_fre_aze_moo_vie_sod_ewe_lda_swt	-0.635682018651216	-1.51949585585216	0.132030251496989
36	chh_afr_moo_slo_anl_mlt_amh_spa_uzb_aze_bam_bat_yor_ita_mcd_bsq_ctl_aeg_ewe_cnt_eng_ben_fbf_rus_ven_hin_fin_zul_igb_hun_prs_tig_geo_bos_swe_ukr_guj_sid_heb_krd_est_tsw_jav_lat_mly_jpn_knd_kor_bul_scr_dgb_glc_sun_alb_amr_tag_mnd_pol_ses_lit_hau_svk_ger_grk_pan_qcu_arw_fre_rom_akn_wly_cze_gam_urd_ind_por_lda_mol_tsn_mao_tha_owc_tml_dyu_xho_tur_nor_dut_azi_cic_vie_sod_swt_bem_swa	-0.0140026967226306	-0.0330084893153256	0.973738558110405
37	gam_glc_dyu_hin_amh_tig_mlt_scr_uzb_azi_dgb_bat_xho_cze_por_bsq_slo_aeg_zul_mnd_ger_grk_lda_eng_cic_ben_hun_ven_bam_fin_svk_amr_geo_krd_mol_spa_guj_heb_chh_swe_est_tsw_tag_ita_jav_jpn_tml_kor_arw_ctl_ses_lat_sun_prs_anl_ind_cnt_dut_yor_rom_hau_alb_mcd_fre_lit_qcu_pan_bos_pol_bem_wly_ukr_sod_urd_mly_rus_akn_bul_igb_mao_tha_owc_knd_fbf_tsn_tur_afr_nor_aze_ewe_vie_sid_moo_swt_swa	-0.10508180220345	-0.247779574592427	0.804851206268107
38	gam_lit_dgb_krd_anl_owc_sod_swe_aze_uzb_dyu_mly_swt_mol_bos_bsq_glc_aeg_tsw_mnd_arw_afr_igb_rus_cic_dut_fin_fbf_moo_est_bul_mlt_geo_urd_slo_ben_lat_chh_tig_hin_hun_tsn_sun_mcd_jav_jpn_knd_kor_svk_pan_yor_ukr_tag_por_sid_bat_cnt_rom_xho_alb_wly_pol_fre_ctl_ita_qcu_prs_scr_grk_swa_hau_nor_heb_spa_mao_guj_ses_ger_zul_ind_tha_amh_tml_bem_bam_tur_eng_cze_azi_ven_vie_amr_akn_lda_ewe	-0.330102007559546	-0.781559674171539	0.436458573326971
39	amr_prs_akn_mcd_sid_tig_amh_slo_azi_uzb_swt_tag_bem_eng_guj_bsq_afr_aeg_tsw_cnt_lit_por_bam_mol_igb_bos_est_ses_fbf_fin_scr_owc_geo_urd_hin_rus_bul_hau_wly_dut_hun_moo_bat_fre_mly_jpn_knd_kor_ben_krd_xho_ger_jav_pol_chh_sun_mnd_glc_swa_grk_heb_alb_lat_swe_ukr_qcu_spa_ita_rom_dgb_sod_pan_mlt_nor_mao_arw_ven_svk_yor_ind_tha_gam_tml_dyu_lda_tur_cze_ctl_aze_tsn_vie_anl_ewe_zul_cic	0.382959317122989	0.904116255147786	0.368269841019403
40	heb_svk_xho_grk_anl_wly_owc_glc_azi_aze_ewe_mly_ven_eng_swe_bsq_lit_chh_akn_cnt_fre_mol_dgb_ukr_fbf_nor_fin_dyu_zul_est_hin_gam_geo_pol_ben_urd_spa_sid_tig_ita_hun_tsn_jav_prs_tag_jpn_tml_kor_afr_rus_cic_mcd_sun_ger_sod_mao_mnd_arw_yor_bos_hau_lat_slo_krd_pan_qcu_cze_por_ctl_lda_aeg_alb_amh_bul_bat_guj_swt_dut_moo_ind_tha_mlt_knd_swa_bam_tur_scr_rom_uzb_bem_vie_amr_tsw_igb_ses	0.67646295732542	1.60722466692848	0.111395118608318
41	aeg_scr_cic_pol_sod_sid_gam_guj_aze_uzb_ven_mao_ses_mcd_ben_bsq_fre_heb_swa_mnd_dut_glc_zul_bul_fbf_pan_est_bem_swt_fin_slo_amh_geo_ger_urd_spa_por_wly_chh_cze_hun_yor_jav_bos_ind_jpn_tml_kor_ctl_lat_dgb_nor_tag_hin_mlt_sun_cnt_rus_bam_eng_tig_prs_lit_arw_grk_qcu_krd_ita_svk_lda_owc_alb_amr_swe_mly_ukr_tsw_mol_igb_bat_tha_anl_knd_akn_moo_azi_rom_afr_tur_tsn_vie_hau_ewe_dyu_xho	-0.190003419562663	-0.448352302536854	0.654941799780281
42	aeg_grk_swt_ctl_wly_gam_sod_ita_aze_azi_cic_jav_lda_urd_arw_bsq_slo_owc_yor_mnd_lat_pol_tsn_cze_tsw_bos_fin_fbf_moo_hun_rom_heb_geo_krd_mol_fre_nor_hau_sid_ukr_est_dyu_bat_rus_ind_jpn_knd_kor_alb_svk_xho_pan_mly_eng_chh_sun_cnt_hin_dgb_afr_mlt_guj_bul_ger_dut_qcu_prs_scr_swe_igb_amh_glc_tig_lit_mao_por_zul_ben_ewe_tag_tha_anl_tml_bem_bam_tur_spa_mcd_uzb_ses_vie_amr_akn_ven_swa	-0.611887700868352	-1.46218443331911	0.147061760437129
43	owc_urd_yor_dut_amr_tig_wly_swe_uzb_tur_igb_sun_ses_pan_arw_bsq_slo_chh_fbf_mnd_ita_mcd_lda_rus_akn_scr_hun_dyu_moo_est_alb_hau_geo_svk_ben_spa_prs_amh_aeg_grk_fin_zul_tag_bul_mly_jpn_tml_kor_guj_cze_ven_krd_jav_ctl_gam_mao_cnt_ukr_cic_afr_sid_lit_rom_glc_hin_qcu_fre_ger_pol_bam_sod_mol_heb_bos_ind_nor_tsn_eng_swt_bat_tha_anl_knd_ewe_bem_azi_lat_por_aze_xho_vie_mlt_tsw_dgb_swa	-0.21733880455577	-0.513416822197374	0.608877362690783
44	heb_glc_dgb_rom_anl_owc_hau_krd_azi_aze_cic_bat_ses_hin_rus_bsq_ctl_amh_moo_mnd_arw_guj_bem_por_lda_bos_fin_swt_ewe_hun_urd_chh_geo_lat_slo_fre_afr_mlt_sid_ukr_est_igb_ind_ben_sun_jpn_knd_kor_ita_scr_fbf_dut_mly_svk_gam_tag_cnt_pol_ven_prs_wly_bul_mol_cze_eng_qcu_pan_swe_grk_swa_sod_alb_tig_spa_mao_mcd_zul_nor_tsn_jav_tha_aeg_tml_dyu_yor_uzb_lit_ger_tur_tsw_vie_amr_bam_akn_xho	-0.79850924423524	-1.9257991769075	0.0571841031759087
45	aeg_rus_ewe_cze_hau_wly_tig_svk_aze_uzb_dgb_mly_moo_por_urd_bsq_dut_gam_tsn_mnd_mcd_nor_xho_eng_fbf_alb_est_yor_swt_fin_pol_sid_geo_pan_guj_mol_lat_mlt_owc_bul_hun_igb_bat_ger_tag_jpn_knd_kor_scr_fre_zul_grk_ind_arw_amr_mao_cnt_rom_dyu_slo_sod_afr_krd_ben_hin_qcu_swe_ctl_glc_bem_anl_prs_chh_ukr_jav_lit_bam_spa_ven_sun_tha_heb_tml_lda_swa_azi_ita_bos_tur_akn_vie_amh_cic_ses_tsw	0.243014464193063	0.571763561257534	0.568861557531611
46	aeg_por_bem_urd_tig_amh_mlt_pol_uzb_tur_zul_bat_swa_afr_fre_bsq_lit_owc_ven_mnd_glc_slo_bam_mcd_tsw_ctl_hun_cic_fbf_est_mol_amr_geo_swe_spa_arw_alb_hau_anl_guj_fin_dgb_tag_ben_ind_jpn_knd_kor_rom_cze_dyu_ukr_mly_lat_wly_jav_cnt_rus_akn_eng_chh_hin_ger_scr_dut_qcu_nor_grk_prs_moo_gam_bos_sid_ita_mao_bul_yor_pan_swt_sun_tha_heb_tml_ewe_igb_aze_krd_svk_azi_lda_vie_sod_ses_xho_tsn	-0.530425425391645	-1.26318794174963	0.209679351207488
47	owc_mcd_lda_ctl_hau_gam_chh_bul_aze_tur_akn_jav_ven_ger_ben_bsq_hin_sid_tsn_cnt_lit_spa_fbf_fre_tsw_alb_fin_ewe_ses_hun_eng_wly_geo_nor_bos_scr_svk_anl_sod_afr_est_cic_tag_cze_mao_jpn_knd_kor_swe_grk_bem_mol_mly_krd_amh_ind_mnd_rom_bam_ukr_heb_glc_arw_por_urd_qcu_pol_prs_rus_swa_tig_pan_aeg_guj_bat_dut_zul_slo_dgb_sun_tha_amr_tml_moo_xho_uzb_ita_lat_azi_dyu_vie_mlt_igb_yor_swt	0.08357184287271	0.196943002786877	0.844301908598873
48	mlt_mol_ven_rom_anl_heb_tig_lat_azi_aze_igb_tag_dgb_pan_swe_bsq_prs_aeg_ewe_mnd_ben_bos_tsn_slo_bam_lit_hun_xho_fbf_est_mcd_owc_geo_eng_glc_bul_dut_sod_amh_por_fin_zul_sun_arw_mly_jpn_tml_kor_ita_rus_lda_afr_jav_scr_gam_ind_cnt_ctl_yor_urd_hau_ger_grk_fre_pol_qcu_nor_krd_svk_ses_sid_hin_wly_cze_mao_guj_bem_alb_swa_bat_tha_chh_knd_moo_akn_tur_ukr_spa_uzb_tsw_vie_amr_swt_cic_dyu	-0.693551426365269	-1.66104329777062	0.100072551136654
49	mlt_fre_fbf_eng_anl_amr_tig_lat_azi_aze_xho_tag_tsn_prs_swe_bsq_bos_sid_swa_mnd_guj_ukr_bem_por_moo_bul_hun_dgb_bam_est_lit_hau_geo_arw_rus_nor_slo_chh_wly_spa_fin_zul_sun_pol_jav_jpn_knd_kor_urd_mol_igb_ger_ind_pan_heb_mao_cnt_cze_dyu_mcd_aeg_alb_ctl_hin_afr_qcu_rom_grk_scr_swt_gam_ben_owc_krd_bat_glc_tsw_svk_akn_mly_tha_amh_tml_ven_lda_tur_ita_dut_uzb_ewe_vie_sod_yor_ses_cic	0.255248019574848	0.600635765762077	0.54954360562926
50	aeg_rus_igb_mcd_sod_wly_hau_cze_uzb_tur_ses_ind_dgb_ita_arw_bsq_ger_amr_moo_cnt_dut_afr_tsn_slo_swt_eng_hun_bam_bem_fin_nor_sid_geo_pol_mol_grk_glc_chh_gam_pan_est_ewe_jav_por_bat_jpn_knd_kor_krd_svk_tsw_spa_mao_fre_heb_mly_mnd_ben_fbf_lit_anl_scr_rom_alb_ctl_qcu_ukr_bul_prs_swa_tig_lat_amh_urd_tag_hin_lda_guj_dyu_sun_tha_mlt_tml_xho_akn_azi_bos_swe_aze_ven_vie_owc_yor_zul_cic	0.228846164933807	0.538155941922736	0.591755036941355
51	wly_fre_akn_guj_aeg_sid_sod_mcd_azi_aze_moo_jav_cic_dut_ger_bsq_slo_mlt_dyu_cnt_mol_pan_lda_eng_swt_arw_est_tsw_bem_hun_rus_gam_geo_rom_cze_ukr_lit_chh_owc_svk_fin_ses_bat_alb_mly_jpn_tml_kor_glc_swe_swa_pol_ind_hin_amh_tag_mnd_nor_xho_bos_heb_ctl_lat_bul_ita_qcu_krd_urd_prs_ewe_tig_scr_anl_grk_sun_por_tsn_spa_yor_mao_tha_hau_knd_fbf_dgb_uzb_ben_afr_tur_igb_vie_amr_bam_ven_zul	0.342680310875553	0.80667368028394	0.421912639450482
52	amr_fre_tsn_pan_sid_heb_wly_prs_azi_tur_igb_tag_swt_ger_arw_bsq_bos_owc_moo_mnd_urd_rus_dgb_grk_bam_ctl_est_zul_xho_fin_eng_tig_geo_slo_mol_krd_mcd_gam_anl_guj_hun_fbf_mao_dut_jav_jpn_tml_kor_lit_swe_yor_bul_ind_por_aeg_mly_cnt_ben_ven_svk_hau_nor_alb_rom_scr_qcu_glc_cze_afr_cic_chh_lat_amh_spa_sun_hin_tsw_pol_lda_bat_tha_mlt_knd_ewe_bem_uzb_ita_ukr_aze_ses_vie_sod_swa_akn_dyu	-0.249510141213802	-0.589129678393751	0.557202650622073
53	amh_lat_fbf_ger_anl_sod_aeg_hin_uzb_tur_akn_sun_tsw_fre_cze_bsq_guj_sid_cic_cnt_dut_mcd_bem_ben_lda_por_fin_xho_zul_hun_rom_mlt_geo_ctl_ita_mol_afr_wly_chh_eng_est_tsn_mao_lit_bat_jpn_tml_kor_spa_nor_moo_rus_jav_grk_heb_tag_mnd_arw_yor_pan_tig_svk_glc_krd_prs_qcu_ukr_urd_bul_bam_hau_bos_owc_swe_ind_alb_dgb_scr_ses_mly_tha_gam_knd_ven_swt_azi_slo_pol_aze_dyu_vie_amr_swa_igb_ewe	-0.395470387889778	-0.93765791644643	0.350848969911474
54	sod_lat_swt_slo_aeg_wly_amr_mcd_uzb_aze_ven_mly_xho_ger_cze_bsq_mol_heb_bam_mnd_por_grk_ses_scr_tsw_prs_hun_akn_zul_est_ben_sid_geo_bos_urd_ctl_krd_hau_anl_rus_fin_tsn_tag_nor_jav_jpn_tml_kor_fre_eng_yor_spa_ind_ita_owc_bat_cnt_svk_dyu_alb_chh_dut_hin_guj_pol_qcu_arw_lit_rom_igb_gam_ukr_amh_bul_mao_swe_swa_afr_cic_sun_tha_mlt_knd_bem_lda_azi_pan_glc_tur_dgb_vie_tig_ewe_moo_fbf	-0.567751215566725	-1.35328797173992	0.179243987775506
55	chh_guj_moo_ger_aeg_owc_anl_eng_tur_azi_swt_sun_ses_ita_slo_bsq_mol_sod_xho_mnd_prs_alb_fbf_pan_dyu_hin_fin_bem_bam_est_afr_sid_geo_ctl_spa_bos_rom_tig_gam_glc_hun_zul_ind_rus_bat_jpn_knd_kor_pol_nor_swa_lit_jav_ukr_hau_tag_cnt_mcd_ewe_dut_wly_bul_arw_urd_cze_qcu_fre_swe_por_tsn_heb_scr_amh_grk_mao_lat_akn_ben_lda_mly_tha_amr_tml_ven_dgb_aze_krd_svk_uzb_yor_vie_mlt_igb_tsw_cic	0.181957037644863	0.428100871803864	0.669567473471895
56	mlt_swe_fbf_spa_aeg_sod_owc_mcd_uzb_aze_zul_jav_bam_mol_scr_bsq_afr_amh_dgb_mnd_lat_eng_lda_ben_ses_pan_est_bem_moo_hun_rus_gam_geo_ukr_alb_ctl_guj_tig_wly_bul_fin_swa_bat_pol_mao_jpn_tml_kor_slo_nor_yor_lit_ind_hin_heb_sun_cnt_cze_dyu_krd_chh_grk_dut_glc_arw_qcu_por_ita_rom_ewe_anl_bos_amr_ger_tag_svk_swt_fre_cic_mly_tha_sid_knd_tsn_tsw_tur_urd_prs_azi_xho_vie_hau_akn_igb_ven	0.758581874018388	1.80090786806955	0.0749586803014779
57	aeg_bul_igb_eng_anl_amr_sid_bos_azi_aze_bem_jav_zul_rom_lit_bsq_scr_heb_dgb_mnd_pol_rus_ewe_ctl_yor_mcd_fin_swa_swt_est_ben_owc_geo_fre_svk_mol_prs_chh_sod_por_hun_cic_sun_ukr_ind_jpn_tml_kor_guj_spa_bam_swe_bat_alb_wly_mao_cnt_grk_xho_urd_amh_hin_nor_cze_pan_qcu_dut_ita_afr_dyu_mlt_ger_tig_glc_tag_arw_akn_slo_tsw_mly_tha_gam_knd_fbf_ven_tur_krd_lat_uzb_moo_vie_hau_ses_lda_tsn	-0.846997793632969	-2.04386225001368	0.0437951522867956
58	owc_lat_swt_ben_chh_sid_amr_ger_aze_uzb_tsw_sun_cic_alb_arw_bsq_prs_mlt_akn_cnt_ita_svk_bam_mol_ewe_nor_hun_swa_tsn_fin_afr_aeg_geo_pan_eng_guj_urd_anl_wly_rom_est_fbf_jav_swe_mly_jpn_tml_kor_rus_pol_ven_scr_mao_spa_hau_tag_mnd_lit_lda_glc_heb_bos_por_krd_ctl_qcu_slo_hin_cze_zul_gam_grk_sod_ukr_bat_bul_dgb_mcd_moo_ind_tha_amh_knd_yor_igb_azi_fre_dut_tur_ses_vie_tig_dyu_xho_bem	-0.129758733589566	-0.306191118220656	0.760143543089949
59	wly_lat_xho_glc_owc_anl_chh_slo_aze_tur_zul_tag_bam_eng_ita_bsq_urd_aeg_akn_cnt_pol_spa_lda_lit_swa_mol_est_dyu_tsw_hun_afr_heb_geo_rus_swe_prs_grk_tig_amr_krd_fin_moo_mly_bos_bat_jpn_tml_kor_hin_arw_fbf_mcd_ind_fre_sid_mao_mnd_bul_ewe_nor_sod_pan_guj_alb_rom_qcu_ger_cze_ukr_igb_amh_por_mlt_dut_jav_ben_dgb_svk_tsn_sun_tha_gam_knd_bem_ses_uzb_ctl_scr_azi_swt_vie_hau_yor_ven_cic	-0.26991463076427	-0.637675732018892	0.525251694826285
60	hau_spa_tsn_prs_anl_amr_aeg_mol_azi_uzb_igb_tag_cic_eng_nor_bsq_guj_gam_lda_cnt_lit_glc_ses_krd_bem_ukr_fin_swt_akn_hun_lat_sid_geo_por_fre_grk_bos_tig_mlt_mcd_est_zul_sun_ben_jav_jpn_knd_kor_ctl_swe_bam_urd_ind_svk_heb_mly_mnd_pan_ewe_ita_sod_ger_slo_hin_cze_qcu_dut_pol_arw_fbf_owc_rus_amh_alb_mao_bul_yor_rom_swa_bat_tha_wly_tml_dgb_ven_tur_afr_scr_aze_dyu_vie_chh_xho_moo_tsw	-0.149846062685166	-0.353001748392736	0.72488597939582
61	wly_mcd_ewe_cze_gam_mlt_owc_bul_aze_uzb_tsw_jav_tsn_guj_ctl_bsq_grk_anl_xho_mnd_eng_fre_moo_spa_cic_ukr_fin_bam_zul_hun_pol_tig_geo_alb_scr_hin_por_amh_aeg_prs_est_bem_ind_pan_tag_jpn_tml_kor_ben_lat_ven_ger_mao_dut_chh_sun_cnt_ita_ses_rom_amr_afr_urd_rus_glc_qcu_nor_arw_swe_akn_hau_svk_sid_krd_mly_lit_yor_mol_dgb_bat_tha_heb_knd_fbf_dyu_tur_bos_slo_azi_swa_vie_sod_igb_lda_swt	-0.800058057410078	-1.92582433942492	0.0571809165292148
62	sid_fre_ven_bos_aeg_gam_amr_scr_aze_tur_igb_bat_tsn_alb_urd_bsq_glc_chh_swa_cnt_ukr_ctl_xho_cze_dyu_hin_est_ewe_fbf_hun_rom_hau_geo_slo_arw_mcd_ita_heb_amh_nor_fin_cic_sun_pol_tag_jpn_tml_kor_mol_grk_bam_por_ind_dut_mlt_jav_mnd_lit_moo_ger_anl_pan_krd_ben_spa_qcu_lat_svk_rus_tsw_sod_guj_owc_eng_mly_bul_ses_afr_akn_mao_tha_tig_knd_zul_swt_uzb_prs_swe_azi_dgb_vie_wly_yor_bem_lda	-0.160971821148992	-0.38036882742221	0.704539023295002
63	amr_arw_lda_mcd_gam_wly_heb_cze_aze_tur_xho_jav_ven_pan_ukr_bsq_fre_hau_tsw_cnt_bos_nor_cic_swe_zul_guj_hun_igb_bem_fin_ita_anl_geo_bul_por_glc_ctl_chh_owc_lat_est_yor_bat_grk_mly_jpn_tml_kor_urd_eng_moo_ben_sun_prs_tig_tag_mnd_slo_bam_ger_aeg_krd_afr_dut_rus_qcu_lit_pol_alb_akn_sod_rom_sid_spa_ind_hin_dgb_mol_swa_mao_tha_mlt_knd_dyu_swt_uzb_svk_scr_azi_fbf_vie_amh_tsn_ewe_ses	-0.43733671390603	-1.03942694390784	0.301301054593901
64	amh_urd_xho_bos_anl_heb_hau_pan_aze_uzb_ses_bat_yor_hin_scr_bsq_glc_sod_bem_mnd_nor_afr_tsw_arw_dgb_swe_est_dyu_bam_hun_lit_owc_geo_mol_por_cze_pol_wly_mlt_slo_fin_igb_mao_ukr_mly_jpn_tml_kor_bul_eng_swa_rus_ind_fre_amr_sun_cnt_rom_tsn_dut_aeg_prs_spa_grk_svk_qcu_ben_alb_mcd_lda_chh_ctl_gam_ita_tag_krd_swt_guj_moo_jav_tha_tig_knd_cic_fbf_azi_ger_lat_tur_akn_vie_sid_zul_ewe_ven	0.399729238908147	0.943158782766549	0.348043421398407
65	hau_hin_bem_swe_chh_gam_heb_ita_tur_aze_lda_ind_igb_dut_ben_bsq_ukr_wly_tsw_cnt_ger_rus_swa_scr_swt_arw_est_bam_akn_hun_pan_amr_geo_cze_eng_bul_guj_amh_anl_nor_fin_ses_bat_rom_jav_jpn_knd_kor_prs_mol_xho_alb_tag_krd_sid_mao_mnd_afr_yor_spa_owc_slo_pol_lit_svk_qcu_grk_bos_por_cic_aeg_glc_mlt_mcd_mly_ctl_dgb_urd_zul_sun_tha_sod_tml_dyu_ven_uzb_fre_lat_azi_fbf_vie_tig_tsn_moo_ewe	-0.232868404071703	-0.550157316838004	0.583530433515803
66	hau_bos_swt_grk_owc_amr_chh_rom_aze_azi_tsw_jav_xho_eng_rus_bsq_cze_gam_moo_cnt_alb_hin_tsn_lat_zul_glc_hun_akn_lda_fin_ita_mlt_geo_ukr_fre_lit_swe_amh_sid_por_est_ses_sun_krd_bat_jpn_tml_kor_guj_mcd_bem_svk_tag_scr_tig_mly_mnd_prs_dyu_bul_heb_nor_arw_ger_spa_qcu_dut_pol_afr_dgb_sod_mol_wly_ben_ind_ctl_ewe_pan_fbf_mao_tha_anl_knd_igb_yor_uzb_urd_slo_tur_bam_vie_aeg_ven_swa_cic	0.296139892275594	0.698636417047574	0.48652269381491
67	gam_cze_akn_pol_amh_wly_anl_hin_azi_aze_lda_mly_bem_prs_afr_bsq_alb_sod_swa_mnd_nor_mcd_dyu_arw_fbf_scr_fin_xho_swt_est_bul_heb_geo_ger_urd_rus_rom_owc_sid_mol_hun_cic_mao_bos_jav_jpn_tml_kor_dut_grk_igb_swe_sun_ctl_amr_ind_cnt_svk_dgb_slo_hau_krd_glc_eng_guj_qcu_ita_ben_por_yor_mlt_fre_tig_pan_tag_lit_zul_lat_ewe_bat_tha_chh_knd_ven_tsw_uzb_spa_ukr_tur_tsn_vie_aeg_moo_bam_ses	-0.390111436157567	-0.927088258170568	0.35628046570747
68	heb_scr_yor_svk_sid_chh_owc_slo_aze_azi_tsn_tag_ses_rom_hin_bsq_ukr_tig_bem_cnt_guj_bos_akn_dut_lda_ctl_est_ven_cic_hun_bul_hau_geo_eng_arw_swe_grk_aeg_sod_rus_fin_tsw_sun_ger_ind_jpn_knd_kor_ben_lit_bam_alb_mly_spa_gam_bat_mnd_por_dyu_afr_mlt_ita_mol_urd_nor_qcu_cze_pol_krd_zul_amh_pan_anl_mcd_mao_glc_swt_lat_igb_jav_tha_wly_tml_swa_fbf_uzb_prs_fre_tur_moo_vie_amr_ewe_xho_dgb	-0.112637664146019	-0.265842887268781	0.7909486612941
69	chh_scr_bem_swe_tig_anl_sid_lat_tur_uzb_igb_mly_dgb_arw_fre_bsq_ita_mlt_bam_mnd_bul_ben_yor_nor_ewe_grk_fin_ses_cic_hun_ctl_wly_geo_cze_dut_mcd_ger_aeg_gam_prs_est_fbf_tag_hin_jav_jpn_knd_kor_pol_svk_xho_rom_bat_spa_amr_mao_cnt_lit_lda_krd_heb_ukr_mol_glc_por_qcu_eng_urd_guj_akn_amh_slo_owc_bos_ind_rus_swt_alb_swa_sun_tha_hau_tml_zul_tsn_aze_afr_pan_azi_ven_vie_sod_moo_dyu_tsw	-0.551559648269916	-1.31507945694364	0.191716597924567
70	chh_lit_yor_afr_mlt_aeg_anl_krd_azi_tur_xho_sun_zul_rus_pol_bsq_swe_amh_fbf_mnd_slo_lat_bem_ctl_ven_glc_fin_bam_igb_hun_bos_wly_geo_ukr_cze_bul_arw_sid_heb_svk_est_moo_mao_hin_tag_jpn_knd_kor_mol_urd_cic_grk_bat_alb_amr_mly_cnt_fre_swa_ben_owc_por_mcd_rom_pan_qcu_ger_ita_guj_swt_hau_dut_sod_spa_jav_scr_akn_prs_dyu_ind_tha_gam_tml_dgb_ses_aze_eng_nor_uzb_ewe_vie_tig_tsn_lda_tsw	0.00180316419496701	0.00424273740402646	0.996623883211803
71	heb_swe_swa_mcd_amr_chh_mlt_afr_tur_uzb_ven_mly_fbf_guj_ger_bsq_rom_gam_igb_mnd_ben_glc_xho_svk_tsw_alb_hun_cic_swt_est_krd_sod_geo_slo_prs_nor_lat_wly_owc_hin_fin_zul_bat_eng_ind_jpn_knd_kor_rus_lit_dyu_bul_mao_urd_sid_tag_cnt_grk_bam_mol_anl_fre_pan_cze_bos_qcu_scr_ukr_dut_bem_amh_ctl_aeg_ita_jav_pol_lda_spa_ewe_sun_tha_hau_tml_akn_yor_aze_arw_por_azi_ses_vie_tig_dgb_moo_tsn	0.505778255828321	1.1921761966404	0.236225329164675
72	chh_krd_dyu_spa_anl_tig_gam_dut_uzb_azi_ven_bat_zul_ger_prs_bsq_slo_hau_tsw_mnd_bos_afr_dgb_ben_swa_bul_fin_tsn_igb_est_fre_sod_geo_alb_pan_urd_ukr_sid_aeg_scr_hun_yor_mly_arw_ind_jpn_tml_kor_ita_hin_moo_rom_jav_nor_mlt_mao_cnt_cze_akn_ctl_owc_lit_svk_rus_pol_qcu_guj_glc_lat_swt_wly_mcd_amr_swe_tag_grk_lda_por_bam_sun_tha_amh_knd_bem_fbf_tur_mol_eng_aze_xho_vie_heb_ewe_cic_ses	-0.268337035831141	-0.634203199662838	0.527505147707786
73	amh_svk_dyu_ctl_heb_amr_gam_lat_uzb_tur_tsn_ind_cic_afr_ben_bsq_rom_mlt_lda_mnd_por_fre_akn_mol_bem_ukr_hun_moo_fbf_fin_prs_wly_geo_spa_pan_guj_grk_tig_aeg_eng_est_xho_mao_arw_mly_jpn_knd_kor_bos_krd_dgb_rus_sun_ita_sid_jav_cnt_glc_ses_nor_owc_pol_urd_swe_lit_qcu_cze_bul_dut_igb_sod_mcd_hau_alb_tag_ger_swa_slo_ewe_bat_tha_anl_tml_swt_zul_azi_hin_scr_aze_tsw_vie_chh_yor_ven_bam	-0.364273802482565	-0.861752372612933	0.391040342298062
74	amr_ctl_bam_eng_gam_owc_wly_hin_uzb_tur_ven_bat_tsw_cze_bos_bsq_ukr_heb_dyu_mnd_urd_krd_fbf_guj_xho_fre_fin_lda_swa_est_rom_sid_geo_prs_grk_swe_por_chh_hau_lit_hun_dgb_sun_lat_ind_jpn_knd_kor_ger_rus_akn_mol_tag_alb_amh_mao_cnt_spa_swt_pan_aeg_ita_afr_mcd_pol_qcu_scr_nor_slo_bem_anl_ben_sod_dut_jav_arw_yor_glc_cic_mly_tha_tig_tml_tsn_igb_azi_svk_bul_aze_zul_vie_mlt_ewe_ses_moo	0.229910212599383	0.541909363458204	0.589176987737061
75	owc_ukr_fbf_alb_aeg_heb_tig_pan_tur_aze_ewe_bat_bam_bos_pol_bsq_guj_sid_cic_mnd_mcd_krd_bem_spa_tsn_urd_est_ses_swa_hun_scr_wly_geo_dut_mol_bul_lit_gam_amh_eng_fin_yor_jav_fre_tag_jpn_tml_kor_ger_slo_swt_prs_ind_ben_chh_mao_cnt_por_akn_glc_anl_afr_svk_ita_rom_qcu_grk_arw_nor_dyu_hau_hin_amr_rus_mly_ctl_igb_cze_tsw_sun_tha_mlt_knd_ven_lda_uzb_swe_lat_azi_moo_vie_sod_xho_dgb_zul	0.324437872179682	0.764643605557956	0.4464196972536
76	wly_swe_akn_slo_aeg_chh_hau_bul_tur_aze_tsw_tag_ven_spa_lit_bsq_ukr_amh_igb_mnd_ger_prs_ewe_cze_lda_rus_fin_xho_fbf_est_krd_owc_geo_afr_bos_svk_arw_anl_tig_fre_hun_moo_bat_guj_sun_jpn_knd_kor_nor_pol_zul_rom_mao_ita_mlt_ind_cnt_pan_ses_ben_sod_por_eng_urd_mcd_qcu_hin_mol_scr_swt_heb_grk_gam_ctl_mly_alb_cic_lat_bem_jav_tha_amr_tml_yor_swa_azi_glc_dut_uzb_bam_vie_sid_dgb_tsn_dyu	0.266266782601715	0.62707998385568	0.532143292550136
77	chh_alb_ven_mcd_gam_sid_tig_arw_aze_azi_tsn_bat_tsw_ita_rus_bsq_scr_mlt_zul_mnd_lit_glc_swt_pol_dgb_pan_est_ewe_bam_hun_bos_amr_geo_ger_spa_dut_swe_amh_anl_prs_fin_yor_sun_fre_mly_jpn_knd_kor_mol_ctl_xho_por_ind_krd_hau_jav_cnt_bul_bem_slo_aeg_lat_cze_urd_eng_qcu_ben_svk_ukr_ses_owc_grk_sod_nor_mao_rom_cic_guj_fbf_tag_tha_heb_tml_igb_dyu_tur_hin_afr_uzb_moo_vie_wly_swa_lda_akn	-0.881107590202621	-2.13468445995515	0.0354161748489831
78	chh_grk_dgb_ukr_amr_heb_gam_hin_uzb_tur_lda_ind_cic_arw_prs_bsq_krd_aeg_tsw_mnd_alb_fre_swa_ita_fbf_pan_est_moo_xho_fin_por_tig_geo_lat_afr_mcd_scr_anl_hau_bul_hun_dyu_sun_mol_tag_jpn_knd_kor_rus_pol_bem_lit_bat_ctl_owc_mao_cnt_ger_ven_eng_amh_rom_urd_slo_svk_qcu_ben_cze_glc_igb_sid_dut_wly_swe_jav_guj_bam_bos_zul_mly_tha_sod_tml_akn_ses_aze_spa_nor_azi_yor_vie_mlt_ewe_swt_tsn	-0.91261921659682	-2.20770107617964	0.02972444511848
79	heb_urd_zul_dut_sod_chh_wly_bos_azi_tur_ewe_jav_tsn_grk_glc_bsq_bul_tig_xho_cnt_eng_ctl_ses_mcd_fbf_slo_est_dgb_swt_hun_fre_aeg_geo_ben_nor_arw_swe_hau_owc_guj_fin_bam_sun_ita_ind_jpn_knd_kor_prs_spa_tsw_alb_bat_cze_amr_mly_mnd_svk_cic_ger_amh_lat_por_hin_krd_qcu_pol_rus_ukr_dyu_sid_pan_mlt_rom_mao_scr_yor_mol_lda_tag_tha_gam_tml_ven_moo_uzb_lit_afr_aze_bem_vie_anl_igb_swa_akn	-0.706930910202305	-1.69776773154954	0.0928955275736219
80	sid_lit_swt_ger_sod_amh_amr_fre_tur_uzb_tsw_tag_ven_swe_hin_bsq_ita_gam_dyu_cnt_krd_mol_fbf_slo_bam_urd_fin_tsn_xho_est_arw_heb_geo_rus_rom_pan_grk_aeg_hau_guj_hun_lda_jav_eng_mao_jpn_knd_kor_cze_ctl_cic_nor_ind_ben_mlt_mly_mnd_lat_dgb_alb_wly_spa_mcd_ukr_glc_qcu_por_afr_prs_moo_chh_pol_owc_scr_sun_bul_swa_svk_ewe_bat_tha_anl_tml_igb_ses_azi_bos_dut_aze_bem_vie_tig_yor_zul_akn	-0.488606833423439	-1.16227316351098	0.248098519815008
81	sod_ben_yor_lat_gam_wly_chh_urd_uzb_azi_swt_jav_ven_rus_cze_bsq_alb_tig_bem_cnt_svk_spa_xho_bos_ewe_ukr_hun_swa_zul_fin_krd_hau_geo_eng_bul_mcd_grk_anl_mlt_guj_est_tsw_ind_prs_bat_jpn_knd_kor_rom_nor_fbf_ita_mly_por_amh_tag_mnd_ger_tsn_pan_heb_pol_hin_scr_mol_qcu_arw_slo_fre_moo_owc_dut_aeg_ctl_mao_lit_dyu_afr_lda_sun_tha_amr_tml_dgb_ses_aze_glc_swe_tur_akn_vie_sid_igb_bam_cic	-0.158866390244712	-0.374795688204553	0.708665741200003
82	tig_grk_bem_mol_mlt_anl_wly_pan_tur_uzb_igb_mly_tsw_guj_nor_bsq_rom_sod_dyu_cnt_afr_dut_swa_pol_ses_lit_hun_zul_xho_est_fre_hau_geo_bul_ben_lat_swe_aeg_chh_glc_fin_tsn_tag_scr_bat_jpn_knd_kor_spa_por_dgb_ukr_sun_mcd_amh_jav_mnd_alb_akn_ger_amr_urd_prs_slo_bos_qcu_cze_ita_rus_swt_sid_eng_heb_ctl_ind_hin_cic_krd_fbf_mao_tha_gam_tml_ven_moo_azi_arw_svk_aze_bam_vie_owc_lda_yor_ewe	-0.0805038925364185	-0.189744201197766	0.849923107340052
83	amh_rus_yor_prs_wly_aeg_sid_scr_tur_uzb_ewe_sun_zul_hin_bos_bsq_mol_owc_xho_mnd_ben_swe_dyu_cze_tsw_fre_hun_bem_fbf_fin_guj_sod_geo_pol_pan_arw_slo_gam_amr_svk_est_ses_mly_ita_bat_jpn_knd_kor_eng_ger_ven_glc_mao_krd_hau_tag_cnt_ukr_tsn_spa_mlt_urd_afr_alb_ctl_qcu_por_mcd_grk_akn_chh_nor_heb_lit_jav_dut_swa_lat_cic_ind_tha_anl_tml_lda_igb_azi_rom_bul_aze_moo_vie_tig_dgb_bam_swt	-0.0867178116994938	-0.204269116372513	0.838589560444683
84	amr_mcd_tsw_afr_heb_mlt_tig_cze_aze_azi_xho_ind_tsn_prs_rus_bsq_guj_amh_yor_cnt_svk_krd_zul_mol_dyu_por_hun_swa_moo_fin_ger_gam_geo_fre_bul_ben_alb_sid_wly_scr_est_dgb_mao_rom_jav_jpn_knd_kor_lit_hin_lda_urd_bat_ctl_chh_mly_mnd_lat_ven_dut_owc_eng_slo_swe_ukr_qcu_glc_pan_arw_fbf_anl_ita_sod_spa_sun_nor_bam_grk_ses_tag_tha_aeg_tml_igb_akn_uzb_pol_bos_tur_cic_vie_hau_swt_bem_ewe	-0.0716345692979028	-0.168604007740341	0.866474280554084
85	aeg_hin_ses_spa_mlt_chh_hau_mcd_azi_uzb_bem_jav_swt_rus_pan_bsq_pol_sod_lda_cnt_urd_dut_fbf_afr_dyu_por_hun_tsw_ven_fin_nor_tig_geo_ger_lat_mol_glc_heb_sid_ita_est_moo_bat_bul_mly_jpn_knd_kor_svk_scr_swa_swe_sun_fre_wly_mao_mnd_lit_dgb_ukr_gam_grk_alb_bos_slo_qcu_prs_eng_rom_tsn_owc_ctl_amr_krd_tag_ben_bam_guj_zul_ind_tha_anl_tml_yor_akn_tur_arw_cze_aze_xho_vie_amh_igb_cic_ewe	-0.747280946532299	-1.79608209944262	0.075728649639955
86	hau_scr_tsn_ita_owc_amh_sod_pol_uzb_azi_swa_ind_ven_hin_cze_bsq_krd_gam_fbf_cnt_rom_guj_zul_arw_dyu_spa_fin_lda_bem_hun_ben_sid_geo_pan_ger_ctl_slo_chh_anl_rus_est_tsw_mao_grk_jav_jpn_tml_kor_afr_fre_bam_por_bat_alb_aeg_mly_mnd_bos_moo_eng_wly_urd_svk_swe_lit_qcu_lat_mcd_prs_ses_tig_dut_heb_bul_tag_nor_akn_glc_swt_sun_tha_mlt_knd_dgb_xho_tur_ukr_mol_aze_yor_vie_amr_cic_igb_ewe	0.0284565274822112	0.0669398782765651	0.946773266029998
87	gam_rom_dyu_urd_amr_amh_anl_swe_aze_uzb_igb_jav_cic_glc_prs_bsq_pol_mlt_dgb_cnt_svk_guj_yor_eng_xho_slo_hun_ses_swa_est_grk_heb_geo_spa_scr_krd_nor_sid_wly_rus_fin_ven_mly_alb_sun_jpn_knd_kor_hin_ukr_moo_ben_tag_pan_sod_bat_mnd_arw_fbf_mol_tig_ita_cze_afr_bul_qcu_mcd_ctl_bos_tsw_hau_lat_chh_ger_ind_lit_akn_dut_tsn_mao_tha_owc_tml_bem_swt_tur_por_fre_azi_ewe_vie_aeg_bam_zul_lda	0.0280276143131569	0.0660008387230585	0.947518833203827
88	sod_lit_tsn_guj_aeg_sid_amr_afr_azi_tur_moo_tag_bem_hin_svk_bsq_ger_mlt_ven_cnt_mcd_slo_dgb_urd_swt_ita_est_dyu_yor_hun_eng_anl_geo_alb_fre_lat_cze_heb_hau_scr_fin_tsw_jav_ctl_mly_jpn_knd_kor_arw_pol_fbf_grk_mao_ben_amh_sun_mnd_prs_xho_swe_owc_ukr_rom_bul_mol_qcu_dut_spa_por_swa_wly_bos_tig_krd_bat_nor_zul_pan_ewe_ind_tha_chh_tml_akn_igb_uzb_rus_glc_aze_cic_vie_gam_lda_ses_bam	-0.174289539988024	-0.411449448961745	0.681689667044472
89	heb_bul_bem_spa_sid_wly_aeg_prs_azi_tur_akn_mly_dyu_pan_pol_bsq_guj_amh_swa_mnd_rus_rom_ses_urd_cic_arw_hun_swt_igb_est_swe_hau_geo_mol_scr_ctl_lat_anl_chh_afr_fin_fbf_jav_nor_ind_jpn_knd_kor_mcd_svk_zul_slo_mao_ukr_amr_sun_cnt_lit_tsw_dut_sod_ita_grk_ben_ger_qcu_krd_glc_cze_lda_mlt_hin_owc_bos_bat_alb_xho_fre_ven_tag_tha_gam_tml_moo_tsn_uzb_eng_por_aze_ewe_vie_tig_dgb_yor_bam	-0.317914551793424	-0.752435823353608	0.453689307930009
90	amr_mcd_tsw_mol_hau_mlt_sid_por_aze_uzb_ven_jav_dyu_bul_prs_bsq_arw_amh_bam_cnt_svk_hin_tsn_alb_igb_dut_est_yor_moo_fin_rus_aeg_geo_eng_lat_pol_urd_sod_wly_slo_hun_swa_tag_scr_bat_jpn_knd_kor_ukr_rom_lda_spa_sun_cze_tig_mao_mnd_krd_zul_nor_chh_ger_pan_guj_fre_qcu_ctl_bos_ita_dgb_gam_ben_heb_glc_ind_grk_xho_lit_ewe_mly_tha_anl_tml_swt_bem_azi_swe_afr_tur_ses_vie_owc_fbf_akn_cic	-0.861339321384092	-2.07967048587253	0.0403075310127196
91	hau_lat_dgb_bul_amr_tig_wly_ger_azi_tur_dyu_mly_bam_ctl_mcd_bsq_nor_amh_tsw_cnt_hin_rom_moo_arw_xho_bos_hun_lda_cic_est_urd_heb_geo_eng_cze_glc_ukr_gam_chh_spa_fin_igb_ind_krd_bat_jpn_tml_kor_lit_mol_swa_dut_mao_por_owc_jav_mnd_slo_swt_fre_sid_guj_pan_pol_swe_qcu_ita_grk_svk_bem_mlt_rus_sod_scr_sun_afr_zul_alb_ven_tag_tha_aeg_knd_tsn_ewe_aze_prs_ben_uzb_ses_vie_anl_akn_yor_fbf	-0.610701663141841	-1.4607291835834	0.147460078464156
92	anl_hin_yor_rom_chh_sod_owc_cze_tur_azi_bem_mao_dyu_grk_ger_bsq_scr_tig_bam_cnt_lat_glc_igb_por_swt_alb_fin_tsw_xho_hun_bos_aeg_geo_prs_ita_eng_rus_amr_gam_ukr_est_dgb_bat_urd_mly_jpn_tml_kor_spa_ctl_swa_krd_jav_mcd_mlt_sun_mnd_mol_ewe_arw_heb_afr_pan_fre_ben_qcu_nor_swe_lit_lda_hau_slo_wly_pol_ind_guj_cic_dut_moo_tag_tha_sid_knd_ses_ven_aze_svk_bul_uzb_tsn_vie_amh_zul_fbf_akn	-0.167204419959748	-0.394968616377839	0.693770473660091
93	sid_svk_swa_glc_amr_gam_aeg_prs_aze_azi_fbf_jav_igb_alb_grk_bsq_ita_hau_zul_cnt_ger_slo_ewe_bul_tsw_lat_hun_cic_lda_est_pan_owc_geo_eng_scr_afr_arw_mlt_amh_lit_fin_yor_tag_pol_bat_jpn_tml_kor_rom_por_dgb_rus_mly_cze_wly_mao_mnd_ben_ven_dut_chh_guj_mol_spa_hin_qcu_mcd_urd_swe_bam_anl_krd_sod_ctl_sun_nor_akn_bos_moo_ind_tha_heb_knd_swt_dyu_tur_ukr_fre_uzb_bem_vie_tig_xho_ses_tsn	0.26569040773735	0.625922585910208	0.532898887429519
94	chh_pol_fbf_swe_sid_mlt_aeg_rom_uzb_aze_bam_ind_yor_prs_pan_bsq_lat_hau_cic_mnd_ukr_dut_bem_lit_ven_grk_hun_moo_tsn_fin_cze_heb_geo_arw_ctl_ita_spa_owc_amh_nor_est_igb_bat_hin_mly_jpn_tml_kor_slo_glc_zul_krd_jav_fre_sod_sun_cnt_ger_dyu_alb_amr_scr_eng_rus_mol_qcu_por_bos_bul_ses_anl_urd_gam_mcd_mao_afr_tsw_guj_akn_tag_tha_wly_knd_lda_swa_tur_ben_svk_azi_ewe_vie_tig_swt_xho_dgb	-0.265120494753753	-0.627620521794468	0.531790597113554
95	tig_glc_akn_cze_heb_sid_amh_ctl_azi_aze_dyu_bat_swt_eng_rom_bsq_hin_amr_xho_mnd_rus_lit_swa_nor_yor_mol_hun_cic_moo_est_por_sod_geo_scr_ger_urd_pan_hau_mlt_pol_fin_bem_ind_prs_jav_jpn_tml_kor_alb_spa_igb_ita_sun_swe_owc_tag_cnt_krd_zul_grk_aeg_afr_guj_mcd_dut_qcu_arw_fre_bul_ses_anl_bos_gam_ukr_mly_slo_tsw_lat_ewe_mao_tha_chh_knd_dgb_bam_uzb_svk_ben_tur_lda_vie_wly_ven_tsn_fbf	0.140567101845098	0.331218030289693	0.741224967295516
96	sid_hin_lda_dut_tig_amh_amr_ben_azi_tur_yor_sun_moo_cze_lit_bsq_glc_hau_xho_cnt_eng_spa_cic_mcd_ses_guj_hun_ven_fbf_fin_pan_wly_geo_bos_slo_arw_por_owc_chh_rom_est_bam_mao_pol_tag_jpn_tml_kor_ita_grk_dgb_scr_mly_krd_gam_jav_mnd_rus_zul_urd_sod_lat_nor_ger_afr_qcu_ctl_ukr_mol_igb_heb_prs_aeg_svk_bat_alb_akn_fre_ewe_ind_tha_anl_knd_swa_tsw_aze_swe_bul_uzb_tsn_vie_mlt_bem_dyu_swt	0.0425808693886245	0.100215846251546	0.920388688989591
97	chh_pol_fbf_urd_owc_anl_gam_cze_tur_uzb_bam_ind_swt_krd_por_bsq_dut_heb_ewe_mnd_bul_rom_ven_fre_akn_prs_est_igb_moo_fin_ctl_aeg_geo_guj_nor_bos_scr_amr_tig_mcd_hun_xho_tag_rus_jav_jpn_tml_kor_lit_pan_ses_mol_mly_glc_wly_mao_cnt_ukr_yor_alb_amh_lat_ger_ita_grk_qcu_ben_svk_slo_zul_hau_spa_sid_swe_sun_arw_dyu_hin_dgb_bat_tha_sod_knd_tsw_bem_azi_eng_afr_aze_swa_vie_mlt_tsn_lda_cic	-1.28447584222709	-3.19677605800355	0.00189932214476312
98	heb_guj_zul_ger_owc_anl_chh_rus_aze_azi_lda_tag_ses_hin_slo_bsq_rom_tig_bam_cnt_spa_cze_swt_mol_yor_pan_fin_dyu_cic_hun_nor_sod_geo_glc_lit_ita_bul_amr_hau_urd_est_swa_mly_alb_bat_jpn_tml_kor_afr_por_fbf_krd_sun_pol_aeg_ind_mnd_grk_ewe_mcd_mlt_fre_scr_bos_ben_qcu_prs_svk_arw_igb_wly_lat_sid_ctl_mao_ukr_akn_dut_xho_jav_tha_gam_knd_ven_tsw_uzb_swe_eng_tur_dgb_vie_amh_moo_tsn_bem	-0.244675017723402	-0.578267690802029	0.564481097050684
99	chh_rom_ses_dut_anl_sod_amh_krd_azi_aze_cic_bat_swa_ukr_eng_bsq_cze_aeg_dyu_cnt_alb_pan_tsn_mcd_ewe_ben_fin_zul_swt_hun_grk_wly_geo_bul_lat_ita_glc_owc_hau_spa_est_yor_tag_arw_mly_jpn_knd_kor_lit_swe_bam_ger_mao_rus_tig_jav_mnd_bos_bem_ctl_amr_scr_svk_prs_guj_qcu_fre_afr_hin_fbf_mlt_urd_sid_mol_ind_pol_tsw_nor_moo_sun_tha_gam_tml_dgb_lda_uzb_slo_por_tur_ven_vie_heb_igb_akn_xho	-0.367728355990056	-0.871997909144313	0.385455191769885
100	gam_dut_fbf_eng_amr_wly_owc_svk_uzb_aze_akn_bat_bam_urd_arw_bsq_alb_tig_cic_mnd_slo_prs_ses_ita_bem_por_hun_zul_tsw_est_bos_hau_geo_mol_mcd_scr_lit_chh_mlt_hin_fin_ewe_sun_glc_jav_jpn_knd_kor_rus_grk_swt_ukr_mao_cze_amh_tag_cnt_ctl_xho_spa_sid_nor_guj_fre_bul_qcu_pan_swe_ger_ven_aeg_krd_sod_rom_ind_lat_moo_ben_yor_mly_tha_heb_tml_dyu_igb_azi_afr_pol_tur_tsn_vie_anl_dgb_swa_lda	-0.603074143352674	-1.43920554847409	0.153449647310588
101	mlt_afr_moo_guj_wly_aeg_amr_mcd_aze_azi_tsw_bat_bam_hin_eng_bsq_swe_sid_fbf_cnt_cze_lit_bem_arw_ven_urd_hun_zul_cic_est_slo_sod_geo_ctl_por_rom_ben_tig_anl_svk_fin_swa_jav_dut_ind_jpn_tml_kor_glc_prs_ses_lat_mly_spa_amh_mao_mnd_bul_ewe_pol_heb_krd_mol_rus_alb_qcu_grk_fre_ukr_lda_owc_ita_hau_pan_sun_scr_xho_bos_dyu_tag_tha_gam_knd_igb_swt_tur_ger_nor_uzb_dgb_vie_chh_yor_tsn_akn	-0.358794819312572	-0.850001490989817	0.397507241531922
102	heb_grk_bam_afr_mlt_amr_tig_scr_tur_aze_swt_bat_tsw_urd_bos_bsq_cze_hau_ven_mnd_ctl_svk_dyu_rus_ewe_guj_fin_cic_zul_hun_por_aeg_geo_lit_dut_ita_mcd_chh_sod_nor_est_tsn_sun_pan_mly_jpn_tml_kor_hin_ben_dgb_pol_tag_spa_amh_mao_cnt_krd_xho_mol_owc_eng_slo_fre_swe_qcu_alb_prs_ukr_swa_anl_bul_gam_rom_jav_ger_bem_lat_lda_ind_tha_wly_knd_igb_ses_azi_arw_glc_uzb_akn_vie_sid_yor_moo_fbf	-0.0420717738183085	-0.0991605761053184	0.921224205848856
103	heb_nor_tsw_cze_chh_sid_anl_spa_tur_azi_moo_mao_dyu_arw_guj_bsq_lat_sod_yor_mnd_ita_alb_tsn_svk_lda_afr_est_cic_dgb_fin_pol_mlt_geo_rom_hin_swe_ger_hau_aeg_ben_hun_xho_mly_rus_tag_jpn_tml_kor_scr_prs_fbf_lit_ind_por_tig_sun_cnt_ctl_igb_slo_amr_krd_mcd_mol_bul_qcu_eng_bos_dut_bam_owc_glc_wly_urd_jav_grk_ewe_ukr_ven_bat_tha_amh_knd_ses_akn_aze_fre_pan_uzb_swa_vie_gam_bem_swt_zul	-0.505761530085234	-1.20312992216974	0.231979922176439
104	sid_mcd_zul_swe_owc_hau_amr_bos_uzb_aze_fbf_mao_tsn_ctl_afr_bsq_pol_sod_akn_cnt_ger_mol_dgb_rom_dyu_hin_hun_tsw_moo_fin_glc_heb_geo_lit_fre_ita_dut_aeg_tig_arw_est_ewe_mly_nor_sun_jpn_tml_kor_krd_slo_cic_rus_bat_scr_mlt_tag_mnd_eng_swa_alb_chh_grk_lat_guj_por_qcu_svk_cze_ben_bem_amh_prs_wly_bul_jav_spa_xho_ukr_igb_ind_tha_anl_knd_yor_lda_azi_urd_pan_tur_ses_vie_gam_swt_ven_bam	-0.617530854430607	-1.47681724758708	0.143102930075669
105	hau_svk_swa_pan_anl_gam_amh_mcd_uzb_azi_cic_mly_igb_bos_hin_bsq_eng_wly_tsn_mnd_ger_prs_xho_cze_bam_guj_est_swt_ses_fin_glc_amr_geo_por_rus_rom_pol_chh_heb_urd_hun_dyu_mao_fre_bat_jpn_knd_kor_bul_ctl_akn_ben_jav_afr_aeg_tag_cnt_spa_ven_grk_sid_ita_krd_lit_lat_qcu_dut_nor_alb_tsw_owc_swe_mlt_mol_ind_ukr_bem_slo_fbf_sun_tha_sod_tml_moo_yor_tur_scr_arw_aze_dgb_vie_tig_lda_ewe_zul	-0.0132715484542449	-0.0312260694619881	0.975156166189447
106	tig_mcd_zul_dut_heb_anl_amr_lit_azi_tur_lda_mao_bem_pan_lat_bsq_eng_wly_tsw_cnt_urd_afr_akn_por_yor_ctl_est_cic_swt_fin_rus_hau_geo_pol_ben_grk_guj_mlt_owc_spa_hun_tsn_jav_glc_tag_jpn_tml_kor_krd_arw_dgb_hin_ind_scr_sid_sun_mnd_svk_swa_bos_chh_cze_ita_slo_bul_qcu_ukr_nor_ger_moo_gam_rom_aeg_mol_bat_prs_xho_alb_bam_mly_tha_amh_knd_ses_dyu_aze_fre_swe_uzb_fbf_vie_sod_ewe_igb_ven	-0.785914652038633	-1.89550309313731	0.0611312987349019
107	amr_bul_ven_lat_mlt_aeg_amh_rus_azi_uzb_tsw_tag_xho_ukr_bos_bsq_prs_tig_cic_mnd_svk_dut_lda_arw_tsn_mcd_hun_yor_swt_est_pol_chh_geo_ctl_ben_nor_fre_owc_hau_mol_fin_bam_mao_afr_ind_jpn_tml_kor_grk_urd_dgb_pan_sun_ger_sod_bat_cnt_alb_dyu_scr_sid_ita_spa_rom_guj_qcu_cze_swe_slo_bem_heb_lit_gam_hin_mly_por_zul_glc_akn_jav_tha_wly_knd_swa_fbf_aze_krd_eng_tur_ses_vie_anl_moo_igb_ewe	-0.408816678835509	-0.9692967434094	0.334911283369873
108	mlt_pol_ewe_swe_wly_heb_hau_arw_tur_uzb_lda_sun_fbf_ger_glc_bsq_alb_sid_akn_cnt_ita_ctl_tsn_bos_ven_mcd_hun_bam_igb_est_pan_aeg_geo_guj_ukr_fre_prs_tig_owc_slo_fin_swt_jav_rus_bat_jpn_knd_kor_urd_afr_moo_cze_mao_por_anl_ind_mnd_dut_bem_rom_gam_lat_lit_grk_svk_qcu_eng_bul_mol_ses_sod_spa_chh_hin_mly_krd_dgb_scr_cic_tag_tha_amh_tml_yor_tsw_azi_nor_ben_aze_swa_vie_amr_dyu_xho_zul	-0.622775845371625	-1.49022085514234	0.139550033592891
109	owc_grk_ewe_rus_aeg_amh_sid_ita_tur_azi_lda_ind_igb_alb_guj_bsq_ukr_mlt_ses_cnt_eng_cze_dgb_arw_tsw_glc_fin_zul_yor_est_spa_heb_geo_mol_krd_por_ctl_amr_wly_hin_hun_akn_jav_rom_bat_jpn_tml_kor_pol_slo_tsn_svk_mao_dut_hau_sun_mnd_ben_swa_prs_gam_lit_nor_ger_pan_qcu_lat_afr_bos_bam_tig_swe_sod_bul_tag_scr_cic_mcd_bem_mly_tha_anl_knd_ven_fbf_aze_urd_fre_uzb_dyu_vie_chh_moo_xho_swt	-0.110809664070359	-0.261264584073034	0.794466185985022
110	chh_pol_ses_mol_sod_mlt_wly_alb_aze_tur_swa_ind_cic_svk_rom_bsq_glc_anl_zul_cnt_guj_ukr_lda_bos_xho_por_hun_ewe_yor_fin_rus_tig_geo_bul_ger_grk_hin_gam_heb_dut_est_dgb_jav_prs_bat_jpn_knd_kor_afr_arw_ven_mcd_mao_fre_owc_sun_mnd_ctl_bam_slo_amr_ben_pan_swe_spa_qcu_nor_eng_krd_fbf_amh_lat_sid_ita_mly_lit_swt_cze_igb_tag_tha_aeg_tml_bem_dyu_uzb_scr_urd_azi_tsn_vie_hau_moo_akn_tsw	-0.599341622295359	-1.43216762103139	0.155448418493582
111	hau_svk_moo_mcd_chh_owc_sod_afr_uzb_azi_swa_tag_bem_glc_slo_bsq_ger_anl_igb_cnt_urd_spa_lda_hin_dyu_nor_hun_cic_bam_fin_rom_sid_geo_lit_rus_ctl_grk_mlt_aeg_ita_est_zul_mly_scr_ind_jpn_knd_kor_ukr_swe_tsn_bos_jav_por_heb_bat_mnd_bul_xho_dut_amh_mol_eng_prs_pan_qcu_alb_fre_krd_ewe_wly_guj_gam_arw_mao_ben_yor_pol_akn_sun_tha_tig_tml_ven_swt_aze_lat_cze_tur_tsw_vie_amr_fbf_ses_dgb	-0.441029569509741	-1.04707693926441	0.297777815723157
112	amh_mcd_moo_guj_heb_gam_aeg_lit_uzb_azi_ven_tag_bem_mol_krd_bsq_rom_sid_cic_cnt_hin_scr_xho_dut_akn_glc_est_bam_dyu_hun_swe_chh_geo_ben_cze_slo_bos_tig_amr_ctl_fin_tsw_bat_eng_mao_jpn_tml_kor_svk_rus_swt_pol_jav_prs_owc_sun_mnd_por_swa_spa_wly_lat_urd_grk_ukr_qcu_afr_nor_bul_dgb_anl_arw_mlt_ita_mly_ger_lda_alb_tsn_ind_tha_hau_knd_zul_yor_aze_fre_pan_tur_igb_vie_sod_ewe_ses_fbf	0.151529067537362	0.356411609425082	0.722339657911158
113	anl_cze_akn_prs_sod_owc_amr_ita_azi_aze_zul_sun_lda_slo_ben_bsq_spa_hau_bem_mnd_ctl_eng_dgb_rus_swa_hin_hun_xho_bam_fin_pan_chh_geo_grk_mol_krd_alb_sid_aeg_dut_est_moo_jav_glc_tag_jpn_knd_kor_scr_afr_yor_por_ind_pol_tig_mao_cnt_svk_cic_bos_heb_rom_fre_ukr_bul_qcu_mcd_ger_urd_tsw_mlt_swe_amh_lit_mly_lat_ewe_guj_fbf_bat_tha_gam_tml_tsn_ses_uzb_nor_arw_tur_swt_vie_wly_ven_igb_dyu	0.059460168952462	0.139870319923583	0.889064926683571
114	amh_lit_bam_ben_tig_hau_amr_slo_aze_azi_swt_tag_tsn_dut_pan_bsq_bul_owc_igb_cnt_guj_por_tsw_prs_ses_alb_est_ven_yor_fin_lat_heb_geo_ctl_glc_krd_scr_wly_sid_bos_hun_xho_mly_rom_mao_jpn_tml_kor_spa_eng_lda_ger_ind_nor_gam_jav_mnd_fre_ewe_cze_mlt_mcd_mol_urd_pol_qcu_rus_svk_grk_swa_anl_swe_chh_ukr_bat_ita_dgb_arw_cic_sun_tha_sod_knd_akn_bem_tur_hin_afr_uzb_zul_vie_aeg_moo_dyu_fbf	-0.152137214595298	-0.359448879310973	0.72007419757252
115	tig_arw_cic_prs_wly_anl_amr_dut_azi_aze_akn_tag_lda_cze_bul_bsq_grk_amh_yor_mnd_pol_eng_moo_bos_tsw_guj_hun_swa_igb_est_afr_sod_geo_ita_krd_urd_spa_chh_heb_ukr_fin_ewe_bat_slo_jav_jpn_knd_kor_nor_fre_dyu_rus_mao_glc_gam_sun_cnt_scr_bem_ben_hau_alb_pan_mol_lat_qcu_ger_ctl_rom_swt_sid_hin_mlt_lit_mly_svk_zul_por_tsn_ind_tha_owc_tml_ven_dgb_uzb_swe_mcd_tur_fbf_vie_aeg_ses_xho_bam	-0.722074244904225	-1.73352306746201	0.0863168605494528
116	chh_dut_igb_rus_sod_amh_wly_guj_azi_tur_fbf_bat_xho_ger_eng_bsq_nor_heb_lda_mnd_cze_pan_swt_afr_akn_ctl_est_bam_tsn_fin_mol_anl_geo_bul_hin_rom_ita_sid_owc_ukr_hun_cic_jav_svk_mly_jpn_tml_kor_ben_fre_swa_scr_mao_prs_aeg_ind_cnt_swe_dgb_slo_mlt_pol_por_urd_bos_qcu_mcd_grk_lat_ses_amr_glc_tig_lit_tag_arw_ewe_alb_dyu_sun_tha_gam_knd_ven_yor_uzb_spa_krd_aze_moo_vie_hau_tsw_bem_zul	-0.107771789773066	-0.254269099830415	0.799849027159828
117	chh_fre_cic_guj_anl_aeg_sod_ita_uzb_tur_bam_mao_bem_mol_krd_bsq_ben_amr_dyu_cnt_nor_rus_akn_alb_moo_eng_fin_tsn_zul_hun_cze_wly_geo_mcd_glc_rom_urd_gam_hau_ctl_est_dgb_tag_svk_sun_jpn_knd_kor_lat_pol_lda_dut_ind_slo_heb_bat_mnd_ger_swt_pan_sid_lit_spa_scr_hin_qcu_swe_por_ukr_ses_owc_arw_mlt_grk_jav_prs_xho_bos_ewe_mly_tha_amh_tml_tsw_ven_azi_afr_bul_aze_igb_vie_tig_yor_swa_fbf	-0.300218236621743	-0.709710966698026	0.479659059061437
118	chh_scr_fbf_ita_gam_owc_hau_krd_tur_aze_swt_tag_igb_ger_rom_bsq_nor_anl_tsw_cnt_dut_mcd_bam_urd_bem_ctl_fin_dgb_yor_hun_fre_mlt_geo_spa_svk_eng_bos_tig_wly_hin_est_lda_ind_bul_jav_jpn_tml_kor_arw_lit_akn_cze_mao_pan_heb_bat_mnd_grk_swa_prs_amh_rus_lat_pol_slo_qcu_swe_glc_guj_xho_aeg_mol_sid_por_mly_alb_dyu_ben_ven_sun_tha_sod_knd_tsn_ewe_uzb_ukr_afr_azi_ses_vie_amr_zul_cic_moo	-0.149763177199606	-0.353587333683328	0.724448471359234
119	tig_cze_zul_spa_mlt_heb_amr_nor_azi_uzb_ewe_jav_swt_mol_fre_bsq_glc_chh_dyu_cnt_swe_alb_dgb_svk_swa_guj_hun_ses_igb_est_ctl_wly_geo_arw_slo_lat_bul_amh_gam_ben_fin_tsw_sun_ger_tag_jpn_tml_kor_krd_hin_tsn_rus_ind_afr_anl_bat_mnd_prs_bem_eng_owc_rom_ita_ukr_dut_qcu_pan_pol_por_moo_hau_urd_sid_lit_mao_mcd_ven_bos_lda_mly_tha_aeg_knd_fbf_bam_aze_grk_scr_tur_akn_vie_sod_yor_cic_xho	-0.389600867885935	-0.923206112373958	0.358288861978181
120	sod_rus_swt_alb_heb_tig_amh_prs_azi_aze_moo_sun_tsn_nor_glc_bsq_bos_anl_cic_cnt_grk_afr_yor_ukr_lda_scr_est_dyu_xho_fin_ben_wly_geo_ita_lit_svk_bul_aeg_hau_eng_hun_ven_mao_mcd_bat_jpn_knd_kor_dut_guj_bam_ger_tag_krd_chh_mly_mnd_slo_ses_cze_sid_spa_hin_lat_mol_qcu_por_ctl_arw_bem_owc_pan_gam_pol_jav_fre_ewe_urd_tsw_ind_tha_mlt_tml_swa_fbf_tur_swe_rom_uzb_zul_vie_amr_dgb_igb_akn	-0.606723326384829	-1.44686549253537	0.15129685560696
121	heb_arw_fbf_pan_hau_amr_aeg_urd_tur_uzb_swt_mly_tsn_krd_ctl_bsq_por_sid_dgb_cnt_svk_rus_yor_ita_cic_lat_fin_akn_ven_est_ger_amh_geo_pol_slo_bos_rom_tig_owc_ben_hun_swa_bat_lit_jav_jpn_knd_kor_grk_hin_xho_afr_sun_swe_chh_tag_mnd_fre_ewe_bul_mlt_nor_scr_mcd_glc_qcu_ukr_alb_guj_zul_sod_eng_wly_mol_mao_cze_bam_dut_moo_ind_tha_anl_tml_ses_dyu_aze_spa_prs_azi_bem_vie_gam_lda_tsw_igb	-0.0868192382240068	-0.204441625621222	0.838455153643235
122	aeg_scr_lda_grk_owc_hau_wly_pan_azi_uzb_tsn_tag_cic_cze_glc_bsq_swe_amr_swa_mnd_pol_rom_igb_guj_ven_afr_fin_dgb_bam_hun_ukr_sod_geo_urd_fre_arw_spa_anl_amh_prs_est_yor_mao_ben_bat_jpn_knd_kor_svk_slo_zul_bul_sun_krd_sid_mly_cnt_mol_swt_nor_tig_mcd_por_alb_lat_qcu_hin_bos_eng_tsw_heb_ctl_gam_rus_ind_ita_akn_dut_bem_jav_tha_chh_tml_ses_moo_aze_ger_lit_tur_dyu_vie_mlt_xho_fbf_ewe	-0.330915151782605	-0.78371632179407	0.435198038439959
123	anl_dut_ewe_por_amh_wly_sod_mol_azi_uzb_xho_bat_fbf_ger_eng_bsq_guj_heb_tsn_cnt_grk_glc_zul_prs_moo_ita_hun_bam_cic_est_ctl_mlt_geo_swe_pol_hin_afr_hau_sid_scr_fin_lda_jav_rom_ind_jpn_knd_kor_rus_lit_tsw_mcd_tag_ukr_owc_sun_mnd_arw_ven_pan_tig_lat_urd_krd_spa_qcu_bos_svk_slo_swa_amr_ben_gam_nor_mly_alb_ses_cze_dgb_mao_tha_aeg_tml_swt_igb_aze_fre_bul_tur_bem_vie_chh_yor_akn_dyu	-0.697895091981919	-1.67069063281244	0.0981449998841788
124	owc_ben_bem_bul_amh_chh_aeg_rus_azi_aze_lda_ind_swt_fre_arw_bsq_pan_sid_yor_mnd_eng_alb_tsn_slo_xho_swe_fin_ewe_bam_est_ger_amr_geo_ita_rom_bos_por_heb_anl_ukr_hun_ses_bat_mcd_mao_jpn_knd_kor_urd_prs_moo_krd_mly_lit_sod_tag_cnt_grk_igb_spa_hau_nor_scr_svk_pol_qcu_glc_dut_hin_dgb_tig_mol_gam_ctl_jav_cze_akn_guj_swa_sun_tha_mlt_tml_zul_tsw_uzb_lat_afr_tur_cic_vie_wly_dyu_fbf_ven	-0.932999434613584	-2.27057306959533	0.0254810787989493
125	aeg_swe_lda_alb_anl_sod_hau_scr_tur_uzb_bam_mao_dyu_prs_guj_bsq_mcd_mlt_swa_cnt_rus_mol_swt_urd_ven_grk_est_tsn_akn_hun_pan_tig_geo_afr_ita_bul_rom_owc_wly_dut_fin_yor_mly_pol_jav_jpn_knd_kor_ctl_ger_zul_lat_bat_cze_amr_tag_mnd_slo_ses_glc_gam_ukr_por_bos_fre_qcu_lit_ben_hin_moo_amh_svk_chh_eng_sun_nor_bem_spa_fbf_ind_tha_sid_tml_dgb_igb_azi_krd_arw_aze_cic_vie_heb_tsw_xho_ewe	-0.197614044200883	-0.466191486146009	0.642168551019174
126	sid_krd_tsw_lit_heb_tig_hau_urd_uzb_tur_zul_jav_akn_afr_ita_bsq_rom_anl_yor_cnt_guj_swe_tsn_por_dgb_cze_est_lda_ven_fin_glc_sod_geo_scr_grk_nor_prs_amr_gam_bos_hun_xho_mao_lat_bat_jpn_tml_kor_pan_pol_swa_mol_sun_ukr_aeg_ind_mnd_alb_moo_rus_amh_arw_slo_eng_fre_qcu_svk_mcd_hin_bem_wly_spa_owc_ctl_mly_dut_cic_ger_fbf_tag_tha_mlt_knd_swt_bam_aze_bul_ben_azi_dyu_vie_chh_ses_igb_ewe	-0.215496475050602	-0.508405466637284	0.612372918893487
127	sid_prs_lda_ger_heb_mlt_aeg_ben_tur_azi_bam_tag_dyu_rus_guj_bsq_ukr_anl_cic_mnd_ctl_spa_zul_svk_swa_alb_est_yor_ven_fin_bos_amr_geo_swe_lat_por_afr_wly_sod_arw_hun_igb_bat_pan_ind_jpn_knd_kor_rom_bul_fbf_eng_mly_slo_gam_mao_cnt_fre_tsn_glc_chh_grk_ita_pol_mol_qcu_dut_krd_urd_bem_owc_cze_tig_scr_jav_hin_xho_nor_tsw_sun_tha_hau_tml_ewe_ses_uzb_mcd_lit_aze_akn_vie_amh_swt_dgb_moo	-0.955133709109645	-2.32673623884103	0.0221506817867273
128	sid_lit_bem_urd_amr_owc_tig_afr_tur_azi_swt_bat_fbf_arw_por_bsq_alb_amh_yor_cnt_ita_rus_moo_bul_ven_ukr_est_akn_ses_hun_rom_sod_geo_bos_mcd_pol_spa_chh_hau_dut_fin_dyu_ind_slo_mao_jpn_knd_kor_scr_glc_zul_fre_sun_mol_anl_tag_mnd_guj_dgb_pan_gam_ctl_ger_eng_prs_qcu_cze_swe_hin_ewe_wly_svk_mlt_ben_jav_grk_swa_krd_tsn_mly_tha_aeg_tml_igb_lda_uzb_nor_lat_aze_tsw_vie_heb_bam_cic_xho	0.159544572071162	0.37569242263503	0.708001149421075
129	amh_guj_tsw_rus_heb_hau_amr_dut_tur_aze_fbf_mly_yor_ger_pan_bsq_ita_mlt_dgb_mnd_pol_bos_bem_swe_bam_lit_hun_moo_igb_est_spa_owc_geo_urd_krd_glc_svk_gam_sod_cze_fin_ses_mao_arw_jav_jpn_tml_kor_mcd_hin_cic_ben_tag_nor_tig_sun_cnt_alb_lda_mol_wly_ctl_eng_rom_bul_qcu_slo_prs_lat_zul_sid_grk_anl_afr_ind_scr_tsn_por_dyu_bat_tha_aeg_knd_xho_swa_azi_fre_ukr_uzb_ven_vie_chh_akn_swt_ewe	-0.028735109423654	-0.0675896400042301	0.946257403823342
130	anl_slo_fbf_pol_amr_gam_tig_dut_uzb_aze_tsn_mly_lda_swe_por_bsq_arw_amh_dgb_cnt_nor_hin_bam_afr_swa_ukr_fin_zul_cic_hun_urd_wly_geo_rus_lit_fre_glc_heb_chh_ita_est_swt_jav_rom_bat_jpn_tml_kor_alb_krd_yor_scr_sun_spa_owc_ind_mnd_ctl_bem_cze_sid_lat_bos_guj_grk_qcu_bul_ger_eng_moo_mlt_svk_sod_prs_mao_mcd_akn_mol_ewe_tag_tha_aeg_knd_tsw_ses_tur_ben_pan_azi_igb_vie_hau_ven_xho_dyu	-0.0991874201238983	-0.233667056809068	0.815757047637342
131	wly_urd_fbf_hin_amr_hau_amh_krd_tur_uzb_dyu_mly_dgb_ben_por_bsq_swe_owc_ven_mnd_rom_scr_akn_ctl_igb_ita_hun_tsn_swt_est_svk_anl_geo_spa_pan_alb_afr_tig_chh_cze_fin_ewe_bat_slo_tag_jpn_knd_kor_rus_eng_tsw_bos_sun_glc_aeg_jav_cnt_ger_zul_mol_heb_guj_prs_bul_mcd_qcu_arw_fre_grk_xho_mlt_lat_sid_nor_mao_lit_cic_ukr_yor_ind_tha_gam_tml_swa_lda_aze_dut_pol_azi_bam_vie_sod_ses_moo_bem	0.302571770697912	0.712643908633602	0.477850350663921
132	sid_glc_dgb_ukr_gam_mlt_wly_urd_aze_tur_swt_mao_ewe_rom_afr_bsq_ctl_heb_swa_mnd_arw_lit_akn_slo_bam_hin_fin_lda_zul_est_mcd_amh_geo_ben_eng_pol_bos_owc_chh_ger_hun_igb_tag_por_mly_jpn_tml_kor_krd_scr_tsn_rus_bat_alb_sod_ind_cnt_dut_xho_guj_hau_grk_bul_lat_prs_qcu_svk_ita_nor_ses_tig_spa_aeg_swe_sun_pan_cic_fre_ven_jav_tha_amr_knd_moo_yor_uzb_mol_cze_azi_fbf_vie_anl_tsw_dyu_bem	-0.440106547640398	-1.04627880093971	0.298144089412349
133	hau_lit_ven_nor_gam_aeg_owc_dut_uzb_aze_tsn_mao_yor_alb_por_bsq_krd_chh_ewe_mnd_rom_slo_swa_spa_moo_mcd_hun_ses_igb_est_scr_tig_geo_svk_bul_guj_hin_anl_sid_afr_fin_cic_bat_swe_ind_jpn_knd_kor_urd_pan_xho_ben_jav_eng_amr_tag_cnt_prs_fbf_lat_wly_mol_grk_rus_glc_qcu_fre_ukr_ctl_swt_heb_arw_sod_cze_sun_bos_dyu_ger_akn_mly_tha_mlt_tml_zul_lda_azi_pol_ita_tur_bam_vie_amh_tsw_bem_dgb	-0.654679634853103	-1.56580443522414	0.120790896183389
134	amh_fre_igb_ctl_gam_aeg_heb_pan_tur_azi_zul_jav_akn_guj_pol_bsq_afr_owc_moo_mnd_bul_mol_lda_ger_dyu_alb_hun_cic_bem_est_urd_sod_geo_scr_glc_svk_rus_chh_sid_spa_fin_bam_bat_rom_tag_jpn_tml_kor_por_nor_tsw_lit_mao_eng_hau_sun_cnt_slo_ven_dut_tig_prs_ben_grk_ita_qcu_mcd_bos_ukr_tsn_anl_cze_amr_lat_ind_hin_ses_arw_xho_mly_tha_wly_knd_ewe_swt_uzb_krd_swe_aze_dgb_vie_mlt_yor_swa_fbf	-0.126497802634409	-0.298426152303527	0.766043684822932
135	aeg_glc_ewe_bul_amh_anl_amr_ita_aze_uzb_ses_ind_tsn_pol_ben_bsq_krd_sid_ven_mnd_rom_cze_moo_ger_akn_spa_est_swt_yor_fin_svk_chh_geo_guj_fre_rus_afr_owc_tig_ctl_hun_dyu_jav_grk_tag_jpn_tml_kor_pan_bos_bem_eng_mly_mol_wly_bat_cnt_dut_fbf_lat_mlt_alb_scr_arw_hin_qcu_prs_lit_ukr_dgb_sod_slo_hau_swe_mao_nor_tsw_mcd_igb_sun_tha_gam_knd_zul_bam_azi_urd_por_tur_xho_vie_heb_swa_lda_cic	-0.501336105428058	-1.1946693607535	0.235254162326316
136	anl_nor_yor_grk_amh_chh_sod_ger_uzb_azi_cic_tag_ven_eng_rus_bsq_mcd_wly_dgb_cnt_mol_cze_fbf_hin_swa_afr_fin_zul_xho_hun_pan_amr_geo_guj_scr_bos_prs_sid_hau_krd_est_lda_bat_rom_ind_jpn_knd_kor_lit_svk_tsw_arw_mao_alb_heb_mly_mnd_por_swt_slo_tig_ita_fre_spa_glc_qcu_swe_lat_ukr_dyu_mlt_bul_aeg_urd_jav_pol_ses_ben_tsn_sun_tha_gam_tml_ewe_igb_tur_dut_ctl_aze_bem_vie_owc_moo_akn_bam	-0.205986018537103	-0.486966056417272	0.62742815944072
137	owc_lit_tsw_bos_sod_heb_tig_pan_azi_uzb_ewe_bat_swt_nor_por_bsq_krd_gam_ses_cnt_svk_rus_moo_scr_ven_ctl_hun_zul_igb_est_pol_hau_geo_alb_ger_lat_arw_sid_chh_ben_fin_dyu_jav_cze_sun_jpn_knd_kor_glc_ukr_cic_hin_mly_mcd_mlt_ind_mnd_dut_fbf_slo_amr_prs_eng_swe_mol_qcu_guj_urd_fre_swa_amh_ita_anl_rom_tag_grk_dgb_bul_bam_mao_tha_wly_tml_xho_lda_aze_afr_spa_tur_tsn_vie_aeg_akn_yor_bem	-0.162222466421116	-0.382878130716357	0.702683843191845
138	mlt_guj_xho_cze_amr_tig_amh_pan_aze_uzb_ven_sun_bem_rom_afr_bsq_dut_sid_akn_cnt_mcd_svk_moo_lit_swt_bul_est_dyu_lda_fin_por_hau_geo_fre_urd_eng_prs_anl_gam_grk_hun_swa_tag_spa_mly_jpn_tml_kor_ger_scr_zul_ita_jav_krd_owc_bat_mnd_nor_igb_hin_sod_slo_ukr_rus_bos_qcu_glc_swe_arw_ses_heb_alb_wly_ben_ind_pol_tsw_ctl_ewe_mao_tha_aeg_knd_fbf_bam_azi_mol_lat_tur_cic_vie_chh_dgb_yor_tsn	-0.16910317716542	-0.399352595740299	0.690549035479167
139	aeg_scr_xho_dut_amr_anl_owc_grk_aze_tur_moo_mao_ses_pol_guj_bsq_ukr_hau_yor_cnt_ita_ger_tsn_glc_tsw_nor_est_ewe_dyu_fin_swe_wly_geo_arw_por_mcd_prs_amh_tig_cze_hun_bem_jav_svk_bat_jpn_knd_kor_rus_bul_ven_hin_tag_ben_sod_mly_mnd_krd_akn_mol_sid_slo_bos_alb_fre_qcu_urd_lat_rom_fbf_gam_eng_mlt_afr_sun_pan_swt_ctl_zul_ind_tha_chh_tml_dgb_bam_azi_lit_spa_uzb_cic_vie_heb_igb_swa_lda	-0.348146753793511	-0.824762047943416	0.411617135335439
140	wly_afr_tsn_scr_anl_amr_hau_lat_tur_uzb_tsw_tag_bam_ita_grk_bsq_eng_chh_dgb_mnd_mcd_krd_ses_rom_swt_bos_hun_swa_akn_fin_ger_owc_geo_lit_slo_cze_prs_mlt_gam_guj_est_moo_sun_nor_mly_jpn_knd_kor_ukr_dut_igb_spa_bat_bul_sod_ind_cnt_ben_xho_fre_sid_hin_mol_pol_por_qcu_urd_glc_alb_ven_heb_swe_tig_svk_jav_ctl_cic_arw_lda_mao_tha_amh_tml_ewe_fbf_aze_pan_rus_azi_yor_vie_aeg_bem_dyu_zul	0.116475146132225	0.274098708227326	0.784616656772302
141	amh_bul_tsn_alb_chh_mlt_owc_bos_uzb_tur_dyu_ind_swt_ita_ben_bsq_arw_heb_swa_cnt_eng_urd_fbf_pol_tsw_grk_hun_bem_ewe_fin_pan_sod_geo_krd_rus_mol_svk_tig_sid_guj_est_lda_bat_lit_sun_jpn_knd_kor_mcd_dut_akn_slo_jav_spa_hau_tag_mnd_prs_igb_hin_gam_afr_cze_swe_por_qcu_nor_ukr_rom_ses_anl_lat_wly_scr_mly_ger_zul_glc_cic_mao_tha_amr_tml_moo_ven_azi_ctl_fre_aze_dgb_vie_aeg_yor_bam_xho	-0.677888272919268	-1.62414420230562	0.10772974018818
142	amh_ger_tsw_guj_mlt_anl_hau_alb_aze_azi_lda_ind_bem_eng_fre_bsq_lat_gam_xho_cnt_ita_mol_ewe_rus_dyu_spa_hun_swt_yor_est_svk_chh_geo_hin_arw_bos_grk_wly_sod_krd_fin_ses_tag_pan_mao_jpn_tml_kor_mcd_prs_bam_urd_jav_dut_heb_sun_mnd_ctl_ven_por_sid_scr_ben_nor_lit_qcu_afr_pol_slo_moo_amr_bul_owc_swe_bat_cze_zul_glc_swa_mly_tha_tig_knd_fbf_dgb_tur_ukr_rom_uzb_akn_vie_aeg_tsn_igb_cic	-0.717103404771409	-1.72479958927054	0.0878855688575832
143	amr_hin_ven_bos_chh_mlt_wly_scr_azi_uzb_dgb_tag_swt_prs_arw_bsq_mol_anl_lda_mnd_lat_ukr_bem_krd_ewe_alb_hun_cic_ses_fin_eng_sid_geo_grk_guj_por_swe_owc_aeg_ctl_est_swa_mly_nor_ind_jpn_tml_kor_slo_pan_tsw_lit_mao_afr_tig_bat_cnt_mcd_igb_cze_heb_rus_ben_ita_urd_qcu_glc_dut_ger_xho_gam_spa_amh_pol_sun_bul_yor_fre_akn_jav_tha_sod_knd_moo_dyu_aze_rom_svk_tur_tsn_vie_hau_fbf_bam_zul	-0.713011604769939	-1.71030350577883	0.0905439588394557
144	amr_dut_fbf_hin_tig_anl_wly_ctl_tur_uzb_xho_tag_tsw_lat_glc_bsq_lit_gam_lda_mnd_bul_svk_bem_grk_moo_ben_hun_yor_ven_est_mol_owc_geo_krd_rus_alb_scr_chh_mlt_ita_fin_akn_ind_pan_bat_jpn_tml_kor_rom_mcd_igb_ukr_sun_afr_hau_mao_cnt_guj_dgb_pol_sod_swe_fre_slo_bos_qcu_cze_urd_eng_swt_heb_nor_sid_prs_jav_ger_zul_por_cic_mly_tha_aeg_knd_ses_tsn_aze_spa_arw_azi_bam_vie_amh_swa_ewe_dyu	-0.455846847231743	-1.08185095536021	0.282116001739068
145	wly_svk_xho_ukr_heb_mlt_hau_mcd_tur_aze_ewe_tag_cic_pol_spa_bsq_grk_owc_lda_mnd_hin_mol_fbf_afr_yor_nor_est_dyu_akn_hun_dut_tig_geo_fre_arw_ctl_lat_sid_aeg_rom_fin_tsw_sun_urd_bat_jpn_tml_kor_scr_ita_zul_krd_mao_eng_sod_mly_cnt_bul_bam_pan_amh_alb_por_bos_cze_qcu_rus_swe_lit_bem_chh_ger_amr_guj_jav_prs_igb_ben_tsn_ind_tha_gam_knd_swt_swa_uzb_glc_slo_azi_dgb_vie_anl_ven_moo_ses	-0.300567123978145	-0.71130642969669	0.478674686676717
146	sod_fre_xho_cze_owc_anl_chh_bos_uzb_tur_ses_jav_moo_ctl_ukr_bsq_hin_aeg_ewe_cnt_mol_spa_bam_urd_akn_prs_est_swa_tsw_hun_eng_mlt_geo_grk_afr_ger_ben_amh_tig_nor_fin_bem_tag_lat_mao_jpn_tml_kor_bul_krd_lda_arw_bat_swe_amr_ind_mnd_glc_fbf_alb_sid_dut_guj_svk_por_qcu_ita_rom_scr_tsn_heb_pol_hau_rus_mly_pan_dgb_mcd_swt_sun_tha_wly_knd_yor_cic_aze_slo_lit_azi_igb_vie_gam_ven_zul_dyu	0.0722548193031129	0.169885139155778	0.865469478628294
147	sod_alb_moo_spa_hau_wly_owc_hin_tur_aze_zul_mly_bem_scr_por_bsq_krd_aeg_fbf_cnt_pan_guj_tsw_mol_xho_ukr_est_dgb_akn_fin_cze_anl_geo_bos_swe_grk_bul_sid_amr_afr_hun_dyu_jav_urd_ind_jpn_tml_kor_svk_fre_ses_rus_tag_lit_gam_mao_mnd_ger_tsn_pol_chh_prs_nor_arw_mcd_qcu_eng_glc_ita_swa_amh_lat_mlt_slo_sun_rom_ven_ben_ewe_bat_tha_heb_knd_swt_yor_uzb_ctl_dut_azi_cic_vie_tig_bam_lda_igb	-0.441258728845872	-1.04780120211879	0.297445708759766
148	anl_bos_dgb_eng_heb_owc_tig_krd_uzb_aze_ven_bat_moo_scr_mcd_bsq_rus_sod_zul_cnt_ukr_guj_fbf_arw_swa_glc_fin_igb_cic_est_bul_aeg_geo_ctl_ger_dut_prs_amr_gam_nor_hun_akn_sun_ita_mao_jpn_tml_kor_alb_spa_tsw_cze_mly_svk_amh_jav_mnd_lat_swt_rom_chh_lit_slo_mol_urd_qcu_fre_afr_pol_ewe_hau_grk_mlt_pan_tag_hin_tsn_por_ses_ind_tha_wly_knd_bem_xho_tur_ben_swe_azi_lda_vie_sid_bam_yor_dyu	-0.0987117456235224	-0.232842256128412	0.816395580993722
149	amh_swe_yor_scr_wly_amr_hau_guj_azi_uzb_lda_mly_swt_krd_pol_bsq_slo_mlt_fbf_mnd_glc_ctl_moo_lat_cic_ita_hun_igb_dgb_fin_lit_chh_geo_fre_afr_bul_ger_heb_gam_prs_est_dyu_mao_svk_bat_jpn_knd_kor_ukr_rom_bam_spa_tag_alb_sod_sun_cnt_rus_ses_arw_sid_por_mcd_cze_dut_qcu_bos_mol_nor_tsn_owc_grk_aeg_hin_ind_ben_ewe_urd_bem_jav_tha_anl_tml_swa_ven_tur_pan_eng_aze_xho_vie_tig_tsw_zul_akn	-0.0667504549010955	-0.157204614830902	0.875424388880329
150	amr_nor_akn_afr_anl_aeg_sid_glc_tur_aze_moo_jav_ewe_pol_mol_bsq_arw_heb_zul_mnd_alb_dut_lda_eng_tsn_rom_hun_bem_tsw_fin_guj_hau_geo_pan_urd_krd_prs_owc_sod_ita_est_dyu_sun_grk_mly_jpn_knd_kor_ukr_rus_xho_lat_ind_spa_tig_tag_cnt_ben_dgb_slo_gam_swe_scr_ctl_ger_qcu_cze_hin_lit_igb_chh_fre_mlt_bos_bat_bul_ven_por_yor_mao_tha_wly_tml_cic_ses_azi_svk_mcd_uzb_swt_vie_amh_fbf_bam_swa	-0.559282191595849	-1.33485320719707	0.185183037508588
151	aeg_fre_xho_scr_chh_tig_gam_ukr_uzb_aze_dyu_tag_tsw_cze_bos_bsq_grk_mlt_fbf_cnt_krd_slo_cic_prs_swa_mcd_hun_zul_ven_est_hin_sid_geo_lat_bul_spa_urd_sod_owc_svk_fin_ewe_bat_glc_jav_jpn_knd_kor_ger_pan_bam_swe_sun_rom_amh_mao_mnd_rus_swt_ita_anl_dut_eng_alb_por_qcu_mol_afr_guj_akn_hau_arw_heb_ben_mly_nor_yor_ctl_igb_ind_tha_amr_tml_lda_ses_tur_pol_lit_azi_dgb_vie_wly_bem_tsn_moo	-0.266633147645466	-0.629926140061718	0.53028755784047
152	amh_hin_bem_lit_chh_aeg_anl_ukr_tur_aze_tsn_bat_zul_mol_grk_bsq_slo_sod_tsw_cnt_guj_svk_bam_rus_swa_spa_fin_swt_yor_est_ctl_amr_geo_dut_bul_por_nor_mlt_hau_cze_hun_cic_sun_scr_jav_jpn_knd_kor_urd_rom_dyu_pol_tag_krd_wly_mao_mnd_fre_ses_arw_sid_swe_ger_pan_bos_qcu_glc_eng_prs_akn_tig_afr_heb_mcd_ind_lat_xho_alb_ewe_mly_tha_owc_tml_igb_ven_uzb_ita_ben_azi_dgb_vie_gam_moo_lda_fbf	-0.708805695221377	-1.69893675895602	0.0926741457360712
153	amh_slo_swt_ukr_tig_wly_sod_ctl_uzb_tur_lda_mly_zul_afr_ger_bsq_krd_sid_dyu_cnt_eng_rus_bem_nor_tsn_pan_est_ven_akn_fin_glc_heb_geo_pol_svk_cze_ben_owc_chh_rom_hun_bam_bat_mcd_mao_jpn_tml_kor_guj_bos_tsw_scr_sun_ita_aeg_jav_mnd_fre_cic_lat_amr_dut_por_mol_alb_qcu_arw_lit_grk_yor_mlt_swe_anl_urd_tag_prs_ewe_hin_swa_ind_tha_gam_knd_ses_moo_azi_bul_spa_aze_fbf_vie_hau_igb_xho_dgb	0.632480786135976	1.49597419607401	0.138046318318693
154	hau_por_ewe_dut_gam_anl_amr_bos_tur_azi_yor_bat_cic_rus_arw_bsq_slo_tig_akn_mnd_lat_svk_xho_pol_zul_alb_fin_igb_moo_hun_spa_chh_geo_ukr_mcd_glc_pan_owc_sid_mol_est_bam_ind_urd_mly_jpn_tml_kor_guj_fre_bem_scr_mao_bul_aeg_jav_cnt_ben_tsw_ger_heb_eng_hin_grk_krd_qcu_ita_rom_nor_swt_sod_afr_wly_swe_sun_lit_lda_prs_ses_tag_tha_mlt_knd_dyu_swa_aze_ctl_cze_uzb_tsn_vie_amh_fbf_dgb_ven	-0.0837414096658878	-0.19735287184391	0.843982100942657
155	heb_lit_cic_bul_amr_wly_aeg_ger_uzb_azi_dgb_mao_swa_dut_afr_bsq_rus_amh_moo_cnt_grk_alb_ewe_mcd_yor_krd_est_tsw_fbf_hun_por_anl_geo_svk_urd_guj_slo_mlt_hau_glc_fin_ses_mly_ita_bat_jpn_tml_kor_swe_bos_tsn_spa_ind_nor_gam_tag_mnd_hin_swt_ctl_sid_ukr_scr_lat_pol_qcu_ben_pan_fre_zul_chh_prs_owc_rom_jav_cze_igb_mol_ven_sun_tha_sod_knd_bam_bem_tur_eng_arw_aze_akn_vie_tig_dyu_xho_lda	-0.705735030629179	-1.69130852222964	0.0941265133468534
156	amr_ben_ven_krd_sod_mlt_sid_fre_aze_azi_dyu_mly_yor_hin_rom_bsq_mol_anl_moo_mnd_glc_guj_akn_urd_bam_nor_hun_tsn_lda_fin_ukr_heb_geo_ctl_dut_cze_arw_hau_tig_ita_est_zul_mao_eng_tag_jpn_knd_kor_lat_bul_ses_prs_jav_scr_wly_ind_cnt_lit_bem_alb_owc_slo_por_svk_mcd_qcu_spa_pol_bos_tsw_chh_afr_aeg_pan_sun_swe_swa_ger_dgb_bat_tha_gam_tml_ewe_swt_uzb_grk_rus_tur_fbf_vie_amh_xho_igb_cic	-0.759116756234083	-1.83051373573067	0.0703759322445136
157	gam_ita_cic_pol_tig_amr_aeg_ben_aze_azi_yor_sun_lda_urd_alb_bsq_swe_anl_xho_mnd_ukr_mcd_tsn_scr_ven_afr_est_swa_bem_fin_bos_chh_geo_mol_svk_lit_lat_owc_wly_rus_hun_moo_mao_cze_ind_jpn_tml_kor_nor_grk_dgb_ger_jav_ctl_hau_mly_cnt_prs_fbf_krd_amh_dut_fre_glc_slo_qcu_hin_por_rom_ses_mlt_eng_sod_pan_tag_spa_swt_guj_ewe_bat_tha_sid_knd_dyu_tsw_uzb_arw_bul_tur_igb_vie_heb_akn_bam_zul	-0.102774977937174	-0.242272786571916	0.80910226870844
158	tig_guj_igb_rom_mlt_amr_gam_svk_aze_uzb_tsn_jav_swa_grk_fre_bsq_cze_aeg_dgb_cnt_spa_ukr_swt_pan_akn_nor_fin_lda_xho_est_arw_heb_geo_alb_ctl_swe_scr_amh_hau_glc_hun_ewe_ind_bos_tag_jpn_tml_kor_mcd_hin_zul_bul_sun_prs_owc_mao_mnd_lit_fbf_dut_sod_urd_pol_eng_ben_qcu_rus_mol_ita_bam_anl_por_sid_lat_mly_krd_ven_afr_cic_bat_tha_wly_knd_tsw_yor_azi_ger_slo_tur_bem_vie_chh_ses_moo_dyu	-0.0284235943310745	-0.0669363728182076	0.946776049163411
159	owc_slo_akn_ger_heb_mlt_chh_scr_azi_uzb_bem_jav_cic_rom_dut_bsq_bul_sid_ewe_cnt_ben_ukr_bam_afr_xho_ctl_fin_ses_ven_hun_guj_tig_geo_fre_prs_lit_rus_aeg_wly_krd_est_igb_sun_hin_bat_jpn_knd_kor_urd_glc_tsw_nor_tag_grk_hau_ind_mnd_eng_moo_alb_gam_pol_mol_cze_svk_qcu_pan_swe_mcd_yor_anl_ita_sod_por_mao_spa_dgb_lat_fbf_mly_tha_amr_tml_lda_zul_tur_arw_bos_aze_dyu_vie_amh_swt_tsn_swa	-0.165501288062777	-0.391107444594171	0.696612409625396
160	owc_rus_dyu_svk_amr_heb_hau_rom_azi_tur_ven_jav_tsn_spa_guj_bsq_bul_wly_ses_mnd_grk_ger_swa_ctl_swt_nor_fin_xho_dgb_est_arw_gam_geo_ita_glc_prs_lat_sid_mlt_urd_hun_moo_sun_bos_bat_jpn_tml_kor_hin_pan_tsw_afr_mly_lit_tig_ind_cnt_scr_bem_cze_chh_slo_fre_mol_krd_qcu_eng_alb_ukr_bam_sod_dut_anl_ben_tag_pol_lda_mcd_ewe_mao_tha_aeg_knd_yor_akn_uzb_por_swe_aze_igb_vie_amh_zul_fbf_cic	-0.0810546108978142	-0.190858329671924	0.849052622980165
161	hau_nor_zul_arw_wly_mlt_owc_grk_azi_tur_ses_ind_tsn_alb_svk_bsq_lat_heb_lda_cnt_pol_ben_igb_ita_swa_ctl_fin_swt_akn_hun_bul_chh_geo_spa_ukr_eng_urd_aeg_anl_guj_est_tsw_bat_dut_tag_jpn_knd_kor_por_fre_fbf_hin_mao_rus_sod_jav_mnd_glc_bam_bos_amr_prs_lit_krd_mcd_qcu_mol_afr_slo_ven_amh_pan_sid_scr_mly_rom_dgb_swe_cic_sun_tha_gam_tml_yor_xho_aze_ger_cze_uzb_dyu_vie_tig_bem_moo_ewe	-0.627699471314686	-1.50384260567853	0.136010381992996
162	wly_ita_zul_afr_mlt_sod_anl_dut_azi_uzb_tsn_bat_bam_swe_rom_bsq_rus_heb_moo_cnt_ctl_alb_tsw_scr_akn_krd_est_igb_swa_hun_lit_amh_geo_ger_glc_pol_mcd_gam_tig_slo_fin_swt_sun_svk_mly_jpn_tml_kor_fre_mol_bem_eng_mao_hin_aeg_ind_mnd_prs_dyu_arw_sid_lat_grk_bul_nor_qcu_ben_urd_spa_dgb_owc_pan_amr_ukr_tag_por_cic_cze_ven_jav_tha_chh_knd_lda_xho_tur_guj_bos_aze_fbf_vie_hau_ses_yor_ewe	0.0143905709943315	0.0338406074106853	0.973076780034484
163	heb_glc_dyu_scr_wly_amh_mlt_pol_aze_azi_moo_jav_swa_grk_guj_bsq_pan_owc_dgb_mnd_ger_slo_zul_fre_akn_ben_hun_swt_lda_fin_hin_sid_geo_nor_ukr_svk_lit_hau_sod_ita_est_bem_mao_spa_ind_jpn_knd_kor_mcd_dut_cic_urd_tag_afr_chh_mly_cnt_rus_ewe_cze_aeg_swe_rom_por_lat_qcu_bos_mol_bul_fbf_gam_eng_anl_alb_bat_krd_ses_arw_bam_sun_tha_tig_tml_igb_tsn_tur_prs_ctl_uzb_yor_vie_amr_xho_tsw_ven	-0.145778440359688	-0.343985440616529	0.731633773498601
164	owc_dut_bam_nor_sid_amr_chh_rus_uzb_tur_fbf_tag_tsn_lit_bul_bsq_fre_anl_yor_mnd_krd_ctl_lda_lat_akn_mcd_hun_xho_ses_est_ukr_gam_geo_cze_por_spa_rom_tig_sod_svk_fin_moo_jav_hin_mly_jpn_knd_kor_mol_ita_bem_grk_ind_guj_hau_mao_cnt_urd_dyu_prs_mlt_scr_glc_ger_ben_qcu_arw_alb_eng_swa_amh_pol_aeg_bos_bat_pan_ven_swe_swt_sun_tha_wly_tml_tsw_zul_azi_slo_afr_aze_cic_vie_heb_igb_ewe_dgb	-0.18818862091283	-0.444123763252407	0.65798481645625
165	sid_cze_fbf_krd_chh_aeg_mlt_bos_azi_tur_yor_mly_swa_ben_rus_bsq_arw_amh_zul_cnt_alb_prs_tsn_ita_bam_slo_est_tsw_dyu_fin_bul_tig_geo_rom_guj_hin_nor_heb_wly_dut_hun_dgb_ind_eng_sun_jpn_knd_kor_ger_mol_moo_glc_bat_lat_hau_mao_mnd_afr_cic_fre_amr_grk_urd_por_scr_qcu_lit_pan_swe_xho_gam_pol_anl_mcd_tag_spa_ven_ukr_igb_jav_tha_owc_tml_lda_bem_uzb_ctl_svk_aze_akn_vie_sod_ewe_ses_swt	-0.0269211555772387	-0.0634303740683158	0.949559936326708
166	anl_arw_ven_hin_chh_amr_mlt_ita_uzb_azi_fbf_jav_xho_scr_pan_bsq_nor_sid_igb_mnd_fre_lat_ses_krd_bam_dut_hun_akn_swt_est_slo_aeg_geo_por_prs_ctl_bos_owc_wly_swe_fin_bem_sun_bul_mly_jpn_knd_kor_ger_glc_dyu_pol_bat_afr_tig_tag_cnt_eng_lda_ukr_heb_spa_rus_guj_cze_qcu_rom_grk_alb_dgb_hau_lit_amh_mol_ind_mcd_swa_ben_ewe_mao_tha_sod_tml_cic_yor_tur_svk_urd_aze_tsn_vie_gam_tsw_zul_moo	-0.445295394677037	-1.0570933784574	0.29320714980382
167	gam_spa_moo_ukr_heb_amh_owc_lit_azi_uzb_yor_mly_cic_guj_hin_bsq_mol_aeg_xho_mnd_grk_bul_ses_mcd_akn_rom_fin_fbf_ewe_est_prs_sod_geo_slo_bos_glc_ctl_chh_mlt_pan_hun_swa_bat_swe_jav_jpn_tml_kor_cze_pol_ven_ben_tag_alb_amr_ind_cnt_rus_bam_afr_hau_dut_por_scr_nor_qcu_arw_ita_krd_dgb_wly_ger_tig_urd_sun_svk_tsw_lat_lda_mao_tha_anl_knd_bem_swt_aze_fre_eng_tur_dyu_vie_sid_igb_zul_tsn	-0.0329534064672282	-0.0776210210441262	0.938296276902605
168	amr_rom_akn_dut_tig_owc_gam_mol_uzb_azi_dyu_sun_lda_pan_ger_bsq_cze_wly_bam_mnd_prs_hin_cic_eng_zul_bos_hun_yor_swt_fin_afr_amh_geo_krd_lit_fre_urd_aeg_sod_swe_est_moo_mao_ben_ind_jpn_knd_kor_svk_por_dgb_bul_mly_scr_anl_jav_cnt_alb_tsn_spa_sid_nor_glc_ita_ukr_qcu_arw_rus_pol_fbf_mlt_guj_hau_mcd_tag_grk_ven_slo_ses_bat_tha_chh_tml_ewe_bem_tur_ctl_lat_aze_swa_vie_heb_igb_xho_tsw	0.11418095181646	0.268873813678493	0.788622364101402
169	wly_ger_dyu_pan_heb_mlt_amh_ctl_azi_uzb_xho_mao_yor_hin_afr_bsq_prs_gam_igb_cnt_ukr_fre_moo_urd_zul_ben_fin_ses_ven_hun_por_sod_geo_mcd_ita_swe_slo_tig_aeg_nor_est_cic_mly_lat_jav_jpn_tml_kor_alb_bul_swt_cze_sun_spa_sid_tag_mnd_guj_ewe_dut_hau_rus_svk_eng_scr_qcu_rom_krd_arw_bem_owc_grk_chh_mol_ind_pol_tsw_bos_swa_bat_tha_amr_knd_tsn_fbf_aze_lit_glc_tur_akn_vie_anl_lda_bam_dgb	0.118403245881979	0.278776413726648	0.781035365097674
170	sid_glc_tsn_rus_wly_owc_heb_svk_azi_aze_igb_mly_ewe_dut_nor_bsq_hin_aeg_yor_mnd_fre_por_ven_mcd_dyu_guj_est_akn_bem_hun_urd_tig_geo_pol_eng_ukr_cze_amh_sod_ger_fin_lda_sun_ben_bat_jpn_tml_kor_scr_arw_swt_spa_jav_ctl_amr_ind_cnt_prs_bam_mol_mlt_alb_slo_rom_pan_qcu_ita_krd_swe_dgb_chh_afr_hau_lit_mao_bul_fbf_bos_zul_tag_tha_anl_knd_ses_xho_tur_lat_grk_uzb_swa_vie_gam_cic_tsw_moo	-0.30012704232307	-0.709409919592968	0.479844925561126
171	wly_bul_ewe_glc_aeg_hau_amh_swe_uzb_azi_fbf_sun_dgb_slo_mcd_bsq_spa_sid_zul_mnd_hin_alb_cic_urd_bem_prs_est_swt_tsn_hun_rus_amr_geo_krd_por_svk_guj_sod_owc_nor_fin_lda_tag_ger_mao_jpn_tml_kor_fre_ben_yor_pol_jav_rom_anl_bat_cnt_pan_akn_cze_mlt_ukr_mol_lit_afr_qcu_bos_scr_eng_swa_tig_grk_heb_lat_ind_ita_igb_ctl_moo_mly_tha_gam_knd_ses_tsw_aze_dut_arw_tur_ven_vie_chh_xho_dyu_bam	0.245606415474563	0.577892107250702	0.564733599095281
172	tig_guj_swa_cze_sid_chh_heb_nor_uzb_aze_bam_mao_tsn_hin_pol_bsq_rus_owc_moo_mnd_urd_lit_ven_ben_igb_ctl_est_fbf_ewe_hun_arw_amr_geo_por_rom_mcd_eng_mlt_hau_lat_fin_xho_mly_pan_ind_jpn_knd_kor_ger_swe_yor_dut_bat_glc_anl_tag_cnt_alb_tsw_mol_wly_bul_ukr_scr_svk_qcu_spa_bos_afr_dyu_sod_grk_amh_ita_sun_slo_bem_prs_lda_jav_tha_aeg_tml_dgb_swt_tur_krd_fre_azi_cic_vie_gam_zul_ses_akn	-0.412912458466959	-0.979697021339724	0.329777417304733
173	anl_ger_zul_grk_gam_tig_sod_alb_tur_azi_tsw_mly_dgb_pol_rus_bsq_ita_amh_bem_cnt_eng_mol_ses_arw_dyu_por_hun_ewe_cic_est_swe_owc_geo_afr_glc_prs_lit_wly_sid_mcd_fin_lda_ind_slo_bat_jpn_tml_kor_lat_ukr_tsn_bul_tag_svk_mlt_mao_mnd_spa_moo_pan_chh_guj_fre_rom_ben_qcu_ctl_bos_urd_xho_aeg_scr_heb_nor_jav_hin_akn_dut_swt_sun_tha_amr_knd_swa_igb_uzb_krd_cze_aze_bam_vie_hau_yor_ven_fbf	0.619291067420325	1.46604561926844	0.146008962720401
174	mlt_svk_dyu_spa_chh_amr_anl_por_tur_azi_moo_mly_cic_cze_bul_bsq_krd_owc_igb_mnd_mol_fre_ven_slo_ewe_grk_hun_tsw_xho_est_alb_aeg_geo_rus_nor_dut_pol_heb_sod_glc_fin_tsn_ind_urd_tag_jpn_knd_kor_rom_lat_ses_guj_jav_afr_gam_mao_cnt_ger_lda_scr_amh_eng_ukr_ctl_hin_qcu_ita_ben_arw_zul_wly_lit_hau_swe_bat_prs_swa_mcd_akn_sun_tha_sid_tml_bam_bem_aze_pan_bos_uzb_fbf_vie_tig_swt_dgb_yor	-1.00174801045618	-2.4436992928514	0.0164240130697326
175	sid_bos_swa_grk_chh_sod_gam_nor_uzb_tur_akn_ind_tsw_krd_svk_bsq_prs_amr_ven_cnt_lit_fre_dyu_afr_swt_mol_fin_yor_zul_est_cze_aeg_geo_rom_spa_dut_guj_heb_owc_hin_hun_cic_mly_lat_mao_jpn_tml_kor_ukr_rus_dgb_alb_sun_pan_anl_tag_mnd_mcd_ses_ger_amh_ctl_urd_scr_arw_qcu_eng_ben_bul_bem_hau_pol_wly_swe_bat_por_lda_slo_igb_jav_tha_tig_knd_xho_ewe_azi_glc_ita_aze_bam_vie_mlt_tsn_moo_fbf	-0.552049355744209	-1.31723203618408	0.190997102696634
176	tig_eng_bam_svk_sod_amr_amh_urd_aze_tur_ven_jav_dgb_nor_cze_bsq_guj_mlt_tsn_cnt_hin_por_fbf_lat_ewe_ben_hun_yor_bem_fin_slo_heb_geo_swe_glc_rom_ukr_owc_gam_prs_est_zul_mly_grk_mao_jpn_knd_kor_ger_mol_akn_ctl_bat_pol_hau_tag_mnd_mcd_moo_fre_chh_ita_alb_lit_spa_qcu_bos_scr_dut_tsw_aeg_arw_sid_rus_ind_krd_ses_pan_igb_sun_tha_anl_tml_dyu_xho_uzb_bul_afr_azi_lda_vie_wly_cic_swa_swt	0.0519365096172706	0.122253982009722	0.902961666408493
177	sid_fre_dgb_svk_wly_chh_anl_afr_azi_uzb_akn_sun_bam_krd_ita_bsq_urd_mlt_tsn_mnd_slo_prs_lda_por_yor_rus_est_tsw_fbf_hun_scr_sod_geo_swe_pan_lit_mol_amr_owc_nor_fin_cic_ind_ctl_jav_jpn_knd_kor_mcd_eng_moo_ger_tag_pol_aeg_bat_cnt_spa_swa_hin_heb_grk_alb_glc_ukr_qcu_guj_bos_ben_ses_gam_cze_hau_arw_mly_lat_ewe_bul_igb_mao_tha_amh_tml_swt_bem_aze_dut_rom_tur_xho_vie_tig_ven_dyu_zul	-0.464294125689373	-1.10424782361537	0.272334530830683
178	gam_nor_igb_swe_anl_amh_tig_ben_tur_azi_tsw_jav_tsn_guj_ita_bsq_dut_heb_cic_cnt_spa_mol_zul_ukr_bem_lit_hun_yor_bam_est_cze_sod_geo_arw_rus_grk_slo_chh_aeg_ctl_fin_ven_mly_rom_ind_jpn_tml_kor_svk_glc_dyu_prs_sun_ger_sid_mao_mnd_fre_fbf_mcd_hau_urd_lat_eng_por_qcu_pan_bul_bos_akn_mlt_scr_owc_afr_bat_alb_lda_pol_xho_tag_tha_wly_knd_swa_ewe_uzb_hin_krd_aze_dgb_vie_amr_moo_swt_ses	0.145779920413422	0.342969611778782	0.732395353886889
179	gam_mcd_ven_afr_wly_hau_chh_swe_uzb_aze_bam_ind_swa_slo_arw_bsq_rus_aeg_xho_mnd_bos_ben_moo_eng_dyu_pol_hun_akn_dgb_est_lat_tig_geo_dut_ukr_bul_scr_mlt_owc_rom_fin_bem_bat_glc_mao_jpn_knd_kor_ctl_prs_yor_lit_sun_grk_sod_tag_cnt_mol_fbf_ita_amr_spa_ger_urd_hin_qcu_nor_pan_guj_tsw_anl_fre_amh_alb_jav_svk_tsn_por_swt_mly_tha_heb_tml_zul_ewe_tur_krd_cze_azi_igb_vie_sid_lda_cic_ses	-0.651311121569145	-1.55835716872964	0.122545256015953
180	chh_afr_tsw_grk_wly_tig_owc_glc_aze_azi_akn_jav_lda_lit_scr_bsq_rus_anl_fbf_cnt_fre_mol_yor_urd_dgb_por_est_bam_ses_fin_ukr_heb_geo_mcd_pan_ctl_cze_gam_amr_arw_hun_xho_ind_ben_mly_jpn_knd_kor_lat_alb_zul_bul_mao_hin_amh_bat_mnd_spa_cic_ger_hau_slo_swe_svk_rom_qcu_dut_guj_ita_moo_sid_krd_sod_pol_tag_prs_tsn_eng_ven_sun_tha_mlt_tml_swt_bem_uzb_bos_nor_tur_igb_vie_aeg_dyu_ewe_swa	-0.726090941919035	-1.74465530131461	0.0843484483971311
181	anl_dut_igb_slo_mlt_wly_chh_prs_azi_aze_tsw_ind_lda_por_pol_bsq_grk_gam_tsn_mnd_nor_svk_dgb_fre_dyu_urd_hun_moo_ewe_fin_afr_hau_geo_ben_krd_cze_eng_aeg_amr_mcd_est_zul_tag_mol_mao_jpn_knd_kor_glc_bos_ses_ctl_bat_lit_sid_mly_cnt_rom_swt_hin_sod_guj_swe_ita_arw_qcu_rus_bul_ger_swa_amh_alb_owc_pan_sun_spa_bam_scr_bem_jav_tha_heb_tml_akn_xho_uzb_lat_ukr_tur_cic_vie_tig_fbf_yor_ven	-0.717564312985251	-1.71993536251931	0.0887703817481494
182	amh_cze_swt_spa_aeg_mlt_heb_guj_uzb_tur_zul_tag_swa_ger_rus_bsq_lit_wly_bam_mnd_ben_lat_yor_dut_fbf_grk_fin_lda_tsn_est_scr_tig_geo_ukr_eng_nor_pol_sid_chh_afr_hun_dgb_bat_mcd_ind_jpn_knd_kor_hin_glc_dyu_por_mly_krd_gam_jav_cnt_alb_ses_arw_anl_mol_swe_pan_slo_qcu_svk_bul_urd_akn_sod_bos_hau_ita_sun_ctl_bem_prs_xho_mao_tha_owc_tml_ven_igb_aze_fre_rom_azi_ewe_vie_amr_tsw_cic_moo	0.631752613421661	1.49910618347892	0.137233080944428
183	wly_ben_yor_ukr_heb_hau_sid_slo_uzb_azi_bam_jav_xho_afr_pan_bsq_guj_owc_ses_cnt_rom_cze_tsw_grk_tsn_ita_fin_dgb_igb_est_lat_amh_geo_mcd_urd_bos_ctl_gam_anl_bul_hun_cic_sun_eng_bat_jpn_tml_kor_fre_pol_swa_por_ind_mol_amr_mly_mnd_svk_akn_spa_tig_alb_krd_lit_glc_qcu_prs_hin_dut_swt_aeg_ger_sod_nor_tag_rus_bem_scr_moo_mao_tha_mlt_knd_fbf_lda_tur_swe_arw_aze_ewe_vie_chh_dyu_zul_ven	0.499497415741582	1.17825916825497	0.241699399669639
184	anl_ger_zul_lit_sid_wly_tig_grk_aze_uzb_ewe_mly_tsn_afr_glc_bsq_por_sod_tsw_cnt_krd_bos_yor_ben_fbf_dut_est_dgb_dyu_fin_spa_gam_geo_ita_eng_prs_bul_heb_amr_rom_hun_bam_ind_arw_jav_jpn_tml_kor_mcd_rus_bem_swe_sun_ukr_hau_bat_mnd_pol_swt_fre_aeg_mol_pan_hin_urd_qcu_slo_nor_svk_ven_chh_lat_owc_guj_tag_cze_ses_ctl_akn_mao_tha_mlt_knd_lda_moo_azi_alb_scr_tur_swa_vie_amh_cic_igb_xho	-0.739414987909808	-1.77874929101004	0.0785484289156052
185	hau_cze_swa_hin_mlt_tig_anl_fre_uzb_aze_dyu_mao_ven_bos_slo_bsq_guj_aeg_swt_cnt_eng_por_fbf_arw_tsn_krd_hun_ses_moo_fin_glc_amh_geo_urd_spa_lit_grk_gam_amr_rom_est_yor_sun_bul_ind_jpn_knd_kor_dut_ger_cic_prs_jav_svk_sid_tag_mnd_pan_tsw_afr_wly_ben_alb_swe_mcd_qcu_nor_pol_ita_akn_owc_ukr_heb_rus_bat_ctl_zul_mol_dgb_mly_tha_chh_tml_bam_lda_tur_lat_scr_azi_ewe_vie_sod_igb_bem_xho	-0.447222627683572	-1.06060598375616	0.29161568045015
186	chh_ben_lda_mol_gam_sod_mlt_ita_aze_tur_dgb_mly_cic_arw_spa_bsq_hin_heb_bem_mnd_rom_bul_dyu_grk_ven_alb_hun_igb_tsw_fin_pan_anl_geo_eng_dut_bos_pol_tig_amr_rus_est_moo_tag_afr_sun_jpn_knd_kor_por_nor_swa_urd_jav_krd_owc_ind_cnt_lat_yor_mcd_amh_ctl_cze_guj_svk_qcu_ukr_lit_glc_bam_aeg_scr_sid_slo_mao_swe_zul_ger_ewe_bat_tha_hau_tml_fbf_swt_azi_prs_fre_uzb_akn_vie_wly_ses_tsn_xho	-0.42272368637782	-1.00431853152887	0.317831094833694
187	tig_grk_ses_eng_owc_chh_hau_fre_azi_aze_dyu_ind_xho_rus_krd_bsq_slo_sod_cic_mnd_por_ger_ewe_svk_swt_pan_hun_bem_moo_est_cze_anl_geo_lat_prs_ita_lit_aeg_mlt_afr_fin_fbf_sun_rom_jav_jpn_tml_kor_mcd_urd_bam_glc_mao_nor_gam_bat_cnt_ctl_tsw_bul_sid_swe_dut_mol_spa_qcu_guj_hin_scr_yor_heb_arw_amr_pol_mly_alb_ven_ukr_igb_tag_tha_amh_knd_lda_zul_uzb_ben_bos_tur_akn_vie_wly_swa_dgb_tsn	-0.243713447233385	-0.576290601438114	0.565810898858691
188	sod_rus_ven_hin_tig_heb_owc_guj_uzb_aze_dyu_bat_ses_ben_svk_bsq_swe_gam_dgb_mnd_bos_afr_tsn_glc_bam_bul_fin_lda_swa_est_krd_sid_geo_eng_lit_mcd_ger_chh_hau_rom_hun_swt_jav_arw_ind_jpn_knd_kor_alb_ukr_bem_ita_mao_ctl_wly_tag_cnt_urd_akn_lat_amr_mol_scr_pol_cze_qcu_grk_por_prs_ewe_amh_nor_mlt_slo_mly_dut_xho_spa_igb_sun_tha_anl_tml_yor_fbf_azi_fre_pan_tur_moo_vie_aeg_zul_tsw_cic	-0.47128880960665	-1.11968321018986	0.265732204754658
189	gam_eng_tsn_lit_sod_wly_tig_arw_aze_azi_swa_sun_akn_krd_grk_bsq_rus_sid_tsw_cnt_prs_bos_xho_ukr_yor_ger_fin_ven_igb_est_pan_heb_geo_ben_hin_nor_afr_mlt_aeg_bul_hun_ses_tag_glc_mly_jpn_tml_kor_swe_svk_dgb_guj_ind_fre_owc_mao_mnd_cze_zul_por_hau_mol_ctl_slo_urd_qcu_scr_rom_spa_dyu_chh_ita_amh_mcd_bat_lat_moo_dut_fbf_jav_tha_anl_knd_bam_bem_tur_alb_pol_uzb_lda_vie_amr_ewe_swt_cic	-0.246577047231881	-0.582963629252298	0.561328721778236
190	heb_por_dgb_nor_chh_anl_amr_prs_aze_tur_dyu_sun_fbf_cze_urd_bsq_swe_gam_akn_mnd_ita_guj_tsn_rom_tsw_svk_hun_swa_moo_est_mcd_aeg_geo_ukr_rus_ger_slo_sid_sod_ctl_fin_swt_mao_afr_ind_jpn_knd_kor_pol_mol_yor_krd_bat_ben_tig_jav_cnt_glc_igb_bul_wly_spa_bos_alb_grk_qcu_eng_scr_lat_xho_owc_dut_mlt_arw_tag_lit_cic_pan_ven_mly_tha_amh_tml_ses_ewe_azi_hin_fre_uzb_bem_vie_hau_zul_bam_lda	-0.589600164576361	-1.40665636921447	0.162862218078338
191	mlt_swe_akn_ben_hau_chh_aeg_prs_azi_uzb_bam_tag_zul_rom_mol_bsq_svk_wly_cic_cnt_slo_grk_tsn_pan_yor_alb_est_lda_fbf_hun_lit_heb_geo_bos_cze_pol_arw_owc_gam_spa_fin_ewe_sun_afr_jav_jpn_tml_kor_dut_bul_dgb_urd_ind_guj_sid_mao_mnd_hin_swt_fre_anl_glc_eng_krd_mcd_qcu_ita_ctl_scr_igb_sod_ukr_amh_lat_mly_nor_bem_ger_xho_bat_tha_tig_knd_ses_ven_aze_rus_por_tur_moo_vie_amr_tsw_dyu_swa	-0.422182741083459	-1.00354535838773	0.31820179940397
192	amh_krd_lda_lat_chh_wly_gam_ben_azi_aze_cic_mao_ewe_mol_ger_bsq_ita_sod_ven_cnt_prs_urd_dgb_alb_akn_svk_fin_tsw_tsn_est_eng_mlt_geo_por_ukr_rus_bos_sid_tig_mcd_hun_swt_jav_bul_bat_jpn_knd_kor_cze_fre_bam_guj_tag_dut_amr_mly_mnd_ctl_moo_scr_hau_afr_swe_glc_hin_qcu_grk_arw_pan_dyu_anl_rom_heb_slo_sun_lit_ses_spa_yor_ind_tha_aeg_tml_xho_bem_tur_nor_pol_uzb_igb_vie_owc_zul_swa_fbf	-0.0563433167742843	-0.132765267147347	0.894665866418084
193	sid_spa_ven_cze_hau_wly_owc_pol_aze_tur_swa_mly_tsw_bos_pan_bsq_ita_amh_ses_cnt_ger_lit_swt_swe_dgb_por_fin_yor_cic_est_mcd_amr_geo_scr_slo_bul_mol_heb_aeg_hin_hun_igb_sun_guj_bat_jpn_tml_kor_glc_afr_tsn_dut_mao_nor_tig_tag_mnd_fre_bem_urd_mlt_grk_prs_svk_ctl_qcu_arw_krd_rus_dyu_gam_alb_chh_ben_ind_rom_ewe_ukr_xho_jav_tha_sod_knd_akn_bam_uzb_eng_lat_azi_moo_vie_anl_fbf_zul_lda	-0.170938859638328	-0.403646834549922	0.687399052561632
194	chh_svk_dgb_rus_heb_sod_wly_cze_aze_tur_zul_bat_swt_slo_ukr_bsq_afr_sid_tsn_cnt_krd_grk_bem_pol_bam_bos_fin_dyu_akn_hun_mol_anl_geo_scr_ger_hin_urd_aeg_amh_lit_est_ven_tag_ctl_mao_jpn_knd_kor_spa_swe_ses_eng_ind_pan_amr_sun_mnd_prs_lda_rom_tig_fre_ben_guj_dut_qcu_mcd_bul_lat_ewe_gam_arw_owc_por_jav_glc_yor_nor_tsw_mly_tha_mlt_tml_swa_igb_uzb_alb_ita_azi_xho_vie_hau_fbf_cic_moo	-0.607375179316458	-1.45357044602081	0.149431716094908
195	tig_krd_bam_nor_sod_wly_gam_ukr_aze_azi_ses_sun_ewe_pan_slo_bsq_grk_mlt_zul_cnt_alb_arw_akn_ctl_cic_guj_hun_yor_lda_fin_rom_amh_geo_svk_spa_pol_glc_sid_chh_bos_est_dgb_ind_scr_tag_jpn_knd_kor_ben_mol_ven_ger_mao_ita_aeg_jav_mnd_eng_moo_mcd_hau_cze_fre_urd_por_qcu_swe_lit_prs_swa_owc_dut_amr_bul_bat_lat_xho_hin_dyu_mly_tha_heb_tml_igb_tsn_uzb_afr_rus_tur_swt_vie_anl_fbf_bem_tsw	-0.196315572258319	-0.463754643584859	0.643907164538429
196	heb_guj_swt_dut_amr_chh_gam_lat_azi_tur_lda_bat_tsw_fre_ctl_bsq_pan_tig_igb_cnt_ukr_glc_swa_ita_akn_urd_fin_zul_bem_hun_ger_sid_geo_bul_alb_por_mcd_mlt_hau_bos_est_ven_sun_hin_tag_jpn_knd_kor_rom_ben_dyu_arw_ind_slo_anl_mly_mnd_pol_ses_krd_owc_grk_mol_svk_prs_qcu_lit_cze_spa_fbf_amh_rus_wly_afr_jav_nor_dgb_eng_xho_mao_tha_sod_tml_moo_tsn_aze_swe_scr_uzb_cic_vie_aeg_ewe_yor_bam	-0.519650124123682	-1.23629932576605	0.219460619494654
197	mlt_fre_dgb_scr_tig_sod_sid_urd_tur_aze_swa_mly_dyu_alb_mcd_bsq_prs_owc_yor_mnd_ctl_ger_swt_mol_bem_arw_est_moo_lda_fin_svk_wly_geo_grk_swe_lit_krd_anl_gam_pol_hun_zul_tag_hin_sun_jpn_knd_kor_afr_nor_tsw_glc_mao_bos_hau_bat_cnt_slo_ses_ben_aeg_spa_cze_por_rus_qcu_bul_eng_pan_ewe_chh_ita_amr_rom_jav_dut_tsn_guj_cic_ind_tha_amh_tml_ven_igb_azi_lat_ukr_uzb_fbf_vie_heb_akn_xho_bam	0.234141324248071	0.551799548340073	0.582409226782371
198	anl_lit_xho_afr_owc_wly_amh_cze_uzb_aze_igb_jav_dgb_prs_por_bsq_krd_tig_swa_cnt_dut_eng_cic_fre_ewe_glc_hun_yor_swt_fin_bul_chh_geo_bos_mcd_slo_svk_mlt_heb_hin_est_moo_sun_ben_mly_jpn_tml_kor_pan_arw_dyu_ctl_ind_rom_gam_mao_mnd_guj_fbf_urd_sid_ukr_mol_pol_scr_qcu_nor_grk_spa_ses_aeg_ita_hau_rus_tag_ger_lda_alb_akn_bat_tha_sod_knd_bam_tsn_tur_lat_swe_azi_zul_vie_amr_tsw_ven_bem	-0.319773882267494	-0.75711384049313	0.450895606621053
199	gam_nor_igb_guj_anl_heb_sid_mol_uzb_tur_fbf_sun_dyu_scr_lit_bsq_cze_chh_swa_mnd_rus_krd_tsn_por_ewe_grk_hun_dgb_xho_est_ben_amh_geo_rom_swe_hin_prs_amr_wly_ctl_fin_cic_ind_bul_mly_jpn_tml_kor_pol_arw_swt_svk_mao_eng_hau_jav_cnt_ger_yor_dut_mlt_fre_glc_ukr_urd_qcu_bos_alb_ita_bam_owc_lat_aeg_spa_tag_slo_ses_afr_tsw_bat_tha_sod_knd_akn_moo_aze_pan_mcd_azi_ven_vie_tig_zul_lda_bem	0.256605380420885	0.603884971792142	0.547390355066531
200	heb_afr_swa_rom_anl_wly_aeg_lat_tur_azi_ewe_jav_akn_ctl_fre_bsq_por_hau_igb_mnd_svk_arw_cic_ukr_tsw_ben_est_moo_yor_hun_grk_owc_geo_prs_glc_pan_guj_mlt_amh_urd_fin_ses_tag_ita_mao_jpn_tml_kor_eng_scr_zul_mcd_ind_mol_amr_sun_cnt_dut_ven_bos_tig_slo_swe_pol_krd_qcu_nor_lit_cze_xho_chh_rus_sod_hin_bat_spa_tsn_ger_swt_mly_tha_gam_knd_dyu_bam_uzb_alb_bul_aze_dgb_vie_sid_bem_lda_fbf	-0.535110570037982	-1.27417087269098	0.205777708681272
201	tig_rom_moo_glc_wly_chh_sod_dut_tur_uzb_igb_mao_ses_bul_arw_bsq_bos_sid_fbf_mnd_ctl_alb_tsw_lat_bam_pol_fin_ewe_bem_est_cze_hau_geo_rus_krd_hin_svk_mlt_gam_nor_hun_yor_bat_slo_tag_jpn_tml_kor_guj_eng_dgb_grk_jav_mcd_heb_sun_cnt_ben_dyu_scr_amr_fre_mol_por_pan_qcu_spa_swe_afr_xho_anl_ukr_amh_ger_ind_lit_lda_prs_cic_mly_tha_aeg_knd_swt_zul_aze_urd_ita_azi_swa_vie_owc_tsn_ven_akn	0.307425129807435	0.725415490453349	0.470018631992049
202	chh_swe_akn_rom_amh_anl_sod_alb_uzb_azi_ses_jav_xho_svk_mol_bsq_lat_hau_bem_cnt_mcd_eng_dyu_afr_bam_pan_est_swa_moo_fin_por_heb_geo_nor_fre_krd_glc_mlt_aeg_ben_hun_yor_mly_rus_tag_jpn_knd_kor_grk_ctl_ewe_slo_mao_prs_sid_ind_mnd_dut_lda_ger_wly_spa_scr_guj_urd_qcu_pol_bul_hin_cic_gam_ita_tig_arw_sun_bos_zul_ukr_fbf_bat_tha_owc_tml_ven_tsw_aze_cze_lit_tur_tsn_vie_amr_igb_swt_dgb	-0.8697576079183	-2.10521082748711	0.0379686335669457
203	aeg_svk_akn_mol_sid_amr_amh_ukr_aze_azi_ewe_mao_yor_scr_rom_bsq_rus_sod_moo_mnd_glc_arw_fbf_alb_lda_lit_hun_dyu_ses_est_prs_tig_geo_grk_spa_swe_fre_heb_chh_slo_fin_xho_bat_ger_sun_jpn_knd_kor_bos_ctl_bem_urd_ind_pan_hau_mly_cnt_lat_ven_dut_wly_cze_krd_nor_por_qcu_afr_ben_eng_tsn_owc_bul_gam_pol_tag_hin_swt_ita_igb_jav_tha_mlt_tml_swa_cic_uzb_guj_mcd_tur_tsw_vie_anl_dgb_zul_bam	-1.03049269551348	-2.51495117409024	0.0136215011642861
204	aeg_glc_bam_hin_hau_owc_amh_pan_tur_uzb_zul_jav_igb_alb_lat_bsq_ita_gam_ven_mnd_ukr_mcd_xho_dut_lda_ben_est_bem_dyu_fin_ger_amr_geo_svk_urd_grk_cze_heb_chh_rus_hun_tsw_mao_fre_bat_jpn_tml_kor_krd_rom_fbf_eng_tag_ctl_sid_mly_cnt_pol_yor_nor_tig_mol_slo_afr_scr_qcu_swe_spa_por_ses_wly_bos_sod_bul_ind_lit_swt_prs_cic_sun_tha_mlt_knd_dgb_moo_aze_arw_guj_azi_tsn_vie_anl_akn_ewe_swa	-0.520923610289693	-1.24195893971878	0.217374642204757
205	gam_ctl_swa_mol_sod_aeg_anl_svk_aze_uzb_cic_jav_dgb_alb_lit_bsq_cze_chh_swt_cnt_ukr_urd_zul_bos_fbf_ita_fin_moo_igb_hun_dut_amr_geo_nor_lat_prs_scr_sid_amh_arw_est_ewe_ind_grk_sun_jpn_tml_kor_guj_rom_tsn_ger_tag_por_owc_mly_mnd_mcd_bam_swe_hau_bul_eng_krd_rus_qcu_fre_pan_afr_tsw_mlt_spa_heb_glc_bat_slo_dyu_pol_lda_mao_tha_tig_knd_akn_xho_tur_ben_hin_azi_ven_vie_wly_ses_yor_bem	-0.427941376589362	-1.01724820410696	0.311674481449976
206	hau_mcd_igb_bul_amr_amh_mlt_afr_uzb_azi_swa_tag_tsw_glc_ita_bsq_spa_sid_moo_cnt_alb_krd_akn_svk_tsn_eng_hun_xho_yor_est_rus_chh_geo_lit_dut_scr_mol_wly_gam_pol_fin_ses_ind_nor_jav_jpn_tml_kor_rom_prs_fbf_ctl_sun_ger_tig_mly_mnd_pan_lda_urd_heb_arw_bos_swe_ben_qcu_fre_por_ukr_dgb_sod_hin_owc_slo_mao_lat_ven_grk_dyu_bat_tha_aeg_knd_bam_swt_aze_guj_cze_tur_ewe_vie_anl_zul_cic_bem	0.142596509982479	0.335614186214218	0.737917763542521
207	gam_lit_ven_fre_amh_owc_aeg_cze_uzb_tur_tsw_mly_dgb_ukr_pan_bsq_swe_chh_ses_cnt_mcd_afr_zul_rom_bem_alb_fin_yor_cic_hun_grk_mlt_geo_bul_ben_eng_hin_wly_sid_lat_est_moo_mao_ctl_sun_jpn_tml_kor_rus_ger_swa_pol_tag_guj_tig_ind_mnd_urd_ewe_svk_amr_scr_dut_glc_arw_qcu_nor_bos_spa_bam_anl_ita_hau_mol_bat_prs_tsn_krd_dyu_jav_tha_sod_knd_lda_xho_azi_por_slo_aze_fbf_vie_heb_swt_igb_akn	0.408319151840173	0.963793920478375	0.337648686422115
208	tig_ctl_fbf_afr_owc_heb_amr_ita_tur_uzb_bam_mly_ewe_dut_scr_bsq_por_aeg_ses_mnd_pol_arw_swt_bul_dyu_mcd_est_ven_moo_fin_fre_hau_geo_ben_pan_lit_swe_chh_amh_prs_hun_tsn_tag_guj_bat_jpn_tml_kor_rus_bos_igb_ger_jav_slo_sod_mao_cnt_krd_yor_mol_anl_svk_nor_lat_eng_qcu_cze_hin_ukr_zul_wly_glc_gam_grk_sun_spa_cic_alb_akn_ind_tha_sid_knd_lda_bem_azi_rom_urd_aze_swa_vie_mlt_xho_dgb_tsw	-0.666921038521742	-1.59960154281715	0.113078924010316
209	tig_glc_akn_por_amh_anl_amr_ben_azi_uzb_ses_mly_bam_scr_ita_bsq_swe_hau_tsn_cnt_krd_fre_xho_prs_dyu_lit_est_swt_igb_hun_nor_mlt_geo_ctl_arw_ukr_rom_heb_chh_rus_fin_ewe_ind_dut_sun_jpn_tml_kor_pol_mcd_dgb_spa_tag_grk_owc_bat_mnd_bos_fbf_pan_aeg_ger_lat_bul_hin_qcu_eng_afr_urd_ven_sod_svk_gam_slo_mao_cze_cic_guj_moo_jav_tha_wly_knd_swa_yor_tur_alb_mol_aze_lda_vie_sid_bem_zul_tsw	-0.326329309858799	-0.772767554024474	0.441619536496841
210	mlt_mol_lda_slo_gam_heb_sod_eng_azi_tur_igb_bat_tsw_por_urd_bsq_scr_amh_yor_mnd_arw_dut_ses_rom_ewe_cze_est_bam_cic_hun_swe_owc_geo_ger_ukr_krd_ben_tig_sid_glc_fin_swa_tag_alb_ind_jpn_knd_kor_rus_bos_moo_bul_mao_fre_amr_sun_cnt_mcd_xho_pan_anl_guj_lat_afr_svk_qcu_ita_prs_grk_swt_wly_nor_aeg_pol_jav_spa_akn_lit_ven_mly_tha_hau_tml_zul_tsn_aze_ctl_hin_uzb_dyu_vie_chh_dgb_fbf_bem	-0.072324218724372	-0.170330319633848	0.865120371557191
211	gam_grk_tsw_arw_sid_anl_chh_glc_azi_aze_bem_ind_ses_ukr_lit_bsq_guj_aeg_dyu_mnd_alb_rom_dgb_mcd_lda_bos_fin_bam_cic_hun_lat_hau_geo_ger_pol_urd_krd_mlt_owc_scr_est_igb_mao_slo_bat_jpn_tml_kor_cze_ita_fbf_rus_sun_mol_tig_mly_cnt_spa_swa_por_heb_prs_ctl_svk_bul_qcu_eng_hin_ben_ven_amh_nor_amr_fre_tag_pan_xho_swe_moo_jav_tha_sod_knd_yor_tsn_uzb_dut_afr_tur_ewe_vie_wly_zul_swt_akn	-0.70468910502186	-1.69038229841083	0.0943041162488446
212	amr_spa_moo_bos_wly_heb_gam_cze_aze_uzb_dgb_bat_tsw_glc_fre_bsq_pol_tig_akn_cnt_ctl_arw_xho_nor_lda_rus_est_fbf_yor_fin_mol_amh_geo_lat_ita_alb_scr_sid_chh_bul_hun_igb_mly_dut_jav_jpn_tml_kor_ben_hin_tsn_pan_tag_lit_owc_ind_mnd_slo_swt_grk_aeg_swe_afr_guj_prs_qcu_por_ukr_urd_swa_sod_rom_mlt_eng_mao_svk_ewe_krd_ven_sun_tha_hau_knd_zul_bam_tur_mcd_ger_azi_dyu_vie_anl_cic_bem_ses	-0.150831204185889	-0.356195922308405	0.722500630544884
213	tig_lit_dgb_fre_owc_mlt_amr_ita_aze_tur_tsw_bat_ven_spa_nor_bsq_hin_aeg_zul_mnd_krd_urd_yor_slo_bem_lat_est_dyu_swa_fin_dut_gam_geo_ukr_pol_pan_eng_anl_wly_ben_hun_ewe_mly_bos_ind_jpn_tml_kor_grk_swe_bam_ctl_jav_prs_sod_sun_cnt_rom_xho_svk_amh_bul_arw_mcd_cze_qcu_guj_por_afr_lda_hau_scr_sid_rus_mao_ger_akn_alb_cic_tag_tha_heb_knd_tsn_fbf_azi_glc_mol_uzb_igb_vie_chh_moo_ses_swt	-0.660871947234306	-1.57987882761613	0.11752996428339
214	hau_por_cic_bos_tig_chh_aeg_alb_aze_uzb_bem_mao_xho_hin_arw_bsq_slo_mlt_fbf_cnt_pol_ukr_lda_lat_ven_eng_fin_dyu_swa_est_prs_wly_geo_krd_grk_dut_bul_amr_sod_afr_hun_tsn_mly_lit_ind_jpn_knd_kor_ben_glc_dgb_ger_bat_urd_sid_sun_mnd_swe_moo_scr_gam_nor_rom_fre_cze_qcu_pan_mcd_guj_ewe_heb_mol_amh_rus_tag_svk_yor_ita_bam_jav_tha_anl_tml_akn_ses_tur_spa_ctl_azi_igb_vie_owc_tsw_swt_zul	-0.261538656311205	-0.618423983436644	0.537807595632242
215	chh_rom_lda_dut_mlt_tig_sid_ukr_azi_uzb_swa_bat_dyu_glc_por_bsq_rus_owc_moo_mnd_ger_mcd_dgb_pan_bam_cze_fin_tsw_xho_hun_bos_wly_geo_spa_lit_svk_slo_anl_hau_swe_est_ses_jav_scr_ind_jpn_knd_kor_krd_alb_igb_eng_sun_lat_heb_mao_cnt_grk_zul_ctl_sod_prs_ita_hin_afr_qcu_urd_bul_fre_tsn_amh_mol_gam_ben_tag_guj_akn_pol_swt_mly_tha_amr_tml_fbf_ven_tur_arw_nor_aze_yor_vie_aeg_ewe_cic_bem	-0.717910331192636	-1.72172474812806	0.0884440443617209
216	anl_krd_xho_ben_sod_sid_owc_slo_uzb_tur_moo_ind_lda_mcd_ger_bsq_guj_chh_ses_cnt_arw_ukr_zul_spa_tsn_glc_hun_igb_swt_fin_pol_amh_geo_hin_svk_bul_afr_amr_mlt_nor_est_akn_sun_lat_bat_jpn_tml_kor_bos_dut_ewe_fre_mao_ctl_tig_tag_mnd_lit_dyu_cze_wly_swe_mol_rom_alb_qcu_grk_ita_por_fbf_aeg_scr_heb_eng_mly_rus_tsw_urd_bem_jav_tha_gam_knd_cic_bam_azi_prs_pan_aze_yor_vie_hau_dgb_ven_swa	0.276246085219677	0.650815531362219	0.516770332273513
217	chh_cze_lda_bul_sid_owc_gam_rom_azi_aze_igb_ind_cic_grk_slo_bsq_urd_amh_tsn_cnt_nor_mol_swt_ukr_fbf_ctl_hun_ewe_zul_fin_pan_aeg_geo_afr_hin_scr_guj_sod_heb_mcd_est_swa_jav_dut_bat_jpn_tml_kor_rus_prs_tsw_krd_tag_glc_mlt_mly_mnd_pol_dgb_ben_amr_arw_swe_lit_ita_qcu_lat_svk_spa_bem_anl_por_hau_ger_sun_fre_ses_eng_xho_mao_tha_tig_knd_bam_ven_uzb_alb_bos_tur_moo_vie_wly_yor_dyu_akn	0.100896098541922	0.237790852042288	0.812566414643089
218	sid_glc_igb_bos_chh_mlt_wly_bul_tur_azi_cic_sun_akn_arw_cze_bsq_prs_anl_bam_mnd_spa_grk_tsn_afr_fbf_ukr_est_zul_moo_fin_eng_tig_geo_hin_mcd_rom_swe_heb_amr_dut_hun_bem_ind_ger_mao_jpn_tml_kor_lit_pol_yor_alb_jav_svk_amh_tag_cnt_ctl_ewe_mol_owc_lat_nor_pan_por_qcu_krd_scr_slo_dyu_aeg_guj_hau_fre_bat_ben_swa_ita_tsw_mly_tha_gam_knd_lda_dgb_aze_urd_rus_uzb_ven_vie_sod_xho_ses_swt	-0.521108826895375	-1.24166796377553	0.21748153333008
219	heb_lat_tsw_grk_amr_mlt_gam_bos_uzb_tur_bam_sun_moo_bul_ben_bsq_rus_sod_ses_mnd_ita_mol_swa_krd_lda_spa_hun_dyu_cic_fin_guj_hau_geo_fre_ger_slo_urd_tig_amh_cze_est_xho_mao_eng_ind_jpn_knd_kor_alb_nor_ven_lit_jav_pol_aeg_tag_cnt_scr_swt_afr_owc_prs_dut_mcd_ukr_qcu_svk_rom_arw_akn_sid_por_chh_ctl_bat_glc_bem_swe_igb_mly_tha_wly_tml_yor_dgb_azi_pan_hin_aze_tsn_vie_anl_fbf_ewe_zul	-0.769921914624826	-1.85395582056706	0.0669151312551592
220	tig_rom_igb_alb_aeg_hau_anl_mol_uzb_tur_xho_mao_tsw_swe_por_bsq_spa_sid_tsn_cnt_glc_lat_ses_lit_akn_hin_fin_fbf_swt_est_pan_sod_geo_grk_ben_prs_rus_wly_gam_ctl_hun_dyu_jav_scr_bat_jpn_knd_kor_pol_ger_bam_mcd_sun_ukr_chh_mly_mnd_nor_yor_slo_mlt_dut_eng_krd_urd_qcu_guj_fre_bos_bem_amh_cze_amr_ita_tag_afr_ewe_bul_cic_ind_tha_heb_tml_swa_ven_aze_svk_arw_azi_lda_vie_owc_moo_dgb_zul	0.215269134755883	0.506464881589916	0.613728947299992
221	sid_guj_dyu_arw_amr_gam_amh_cze_tur_aze_ven_mly_bem_ita_nor_bsq_slo_chh_ses_mnd_fre_scr_dgb_rus_akn_por_est_lda_bam_hun_eng_hau_geo_dut_pol_urd_glc_mlt_tig_alb_fin_zul_mao_ben_bat_jpn_tml_kor_pan_bos_fbf_lit_tag_ctl_heb_sun_cnt_krd_cic_ukr_wly_hin_grk_spa_lat_qcu_afr_rom_svk_igb_aeg_mol_anl_swe_jav_mcd_swt_ger_xho_ind_tha_sod_knd_yor_swa_uzb_prs_bul_azi_ewe_vie_owc_tsw_tsn_moo	1.10244001656149	2.64791078554502	0.00951410656477514
222	owc_grk_igb_urd_tig_hau_amh_eng_aze_uzb_swa_sun_tsw_glc_spa_bsq_rom_chh_moo_mnd_fre_swe_bam_krd_bem_cze_fin_ses_tsn_hun_bul_heb_geo_lit_por_rus_mol_wly_aeg_afr_est_akn_bat_pol_ind_jpn_tml_kor_scr_pan_yor_svk_mao_ukr_amr_tag_cnt_guj_ven_ger_sid_dut_nor_bos_arw_qcu_alb_lat_hin_xho_gam_mcd_mlt_ben_mly_prs_fbf_slo_ewe_jav_tha_anl_knd_cic_zul_azi_ctl_ita_tur_dgb_vie_sod_lda_swt_dyu	-0.539663402982315	-1.28416440511946	0.202274358397698
223	owc_lat_igb_ukr_amr_heb_tig_scr_tur_azi_zul_tag_tsw_bos_afr_bsq_glc_anl_ewe_cnt_ger_eng_tsn_spa_xho_lit_fin_dgb_ven_est_pan_mlt_geo_pol_guj_urd_swe_hau_amh_cze_hun_ses_mao_por_jav_jpn_knd_kor_svk_mol_yor_rom_mly_bul_sid_bat_mnd_prs_lda_ctl_sod_krd_hin_nor_arw_qcu_fre_dut_ita_akn_gam_alb_wly_mcd_ind_grk_cic_slo_moo_sun_tha_chh_tml_swt_bam_aze_ben_rus_uzb_fbf_vie_aeg_bem_swa_dyu	-0.523047863131673	-1.24524944012381	0.216168535523038
224	hau_spa_akn_lit_chh_gam_anl_ita_azi_uzb_xho_tag_tsn_glc_cze_bsq_bos_amh_bem_mnd_afr_rom_zul_eng_dgb_por_hun_ven_bam_fin_swe_sid_geo_krd_urd_scr_alb_owc_wly_mol_est_lda_sun_ctl_ind_jpn_tml_kor_ben_guj_dyu_pan_jav_fre_tig_bat_cnt_hin_ewe_bul_aeg_ger_slo_grk_dut_qcu_mcd_lat_arw_yor_sod_ukr_heb_svk_mao_nor_fbf_prs_ses_mly_tha_mlt_knd_moo_tsw_tur_pol_rus_aze_cic_vie_amr_igb_swt_swa	0.0954017722670407	0.224490460696027	0.822868171665819
225	hau_spa_swt_krd_amr_amh_mlt_pol_tur_aze_xho_jav_igb_svk_glc_bsq_cze_wly_lda_mnd_bul_pan_moo_eng_swa_guj_est_yor_dgb_fin_alb_anl_geo_prs_bos_lit_afr_tig_aeg_ita_hun_bam_tag_rom_bat_jpn_tml_kor_nor_ben_tsw_hin_sun_swe_sod_mly_cnt_lat_tsn_slo_gam_ctl_scr_dut_urd_qcu_mcd_por_fre_bem_heb_grk_owc_ger_ind_rus_ven_ukr_ses_mao_tha_sid_knd_dyu_ewe_azi_mol_arw_uzb_fbf_vie_chh_akn_zul_cic	-0.000209766025458238	-0.00049365901551125	0.999607174492144
226	gam_guj_dyu_por_tig_chh_sod_ben_tur_azi_akn_sun_tsn_ctl_dut_bsq_spa_hau_moo_cnt_scr_eng_cic_afr_fbf_cze_hun_ven_ewe_fin_swe_owc_geo_mcd_ukr_hin_arw_mlt_amh_bos_est_igb_mao_lat_bat_jpn_knd_kor_grk_glc_lda_rom_mly_nor_wly_tag_mnd_prs_bem_ger_heb_urd_mol_bul_pol_qcu_pan_rus_slo_bam_sid_ita_aeg_svk_jav_fre_yor_alb_dgb_ind_tha_anl_tml_xho_swt_uzb_lit_krd_aze_ses_vie_amr_tsw_zul_swa	-0.344294237909056	-0.816650617655843	0.416215128455445
227	amh_nor_swa_ita_aeg_owc_gam_bos_uzb_tur_moo_jav_yor_grk_arw_bsq_svk_chh_cic_mnd_ctl_cze_bem_alb_dyu_scr_fin_bam_dgb_hun_rom_hau_geo_prs_guj_mcd_dut_mlt_sid_hin_est_ses_bat_glc_tag_jpn_tml_kor_ben_mol_tsn_lit_mao_por_heb_ind_cnt_pan_tsw_spa_anl_lat_krd_swe_ger_qcu_eng_fre_afr_ewe_amr_pol_tig_ukr_mly_slo_ven_rus_fbf_sun_tha_wly_knd_lda_xho_azi_urd_bul_aze_igb_vie_sod_zul_swt_akn	0.550659870996583	1.30120258938502	0.196403600051833
228	sod_arw_swa_eng_hau_gam_anl_ita_uzb_tur_ses_mao_yor_svk_prs_bsq_bul_amh_akn_mnd_nor_spa_igb_scr_swt_mol_fin_zul_ewe_hun_ger_mlt_geo_ben_swe_lat_rom_heb_sid_afr_est_bem_tag_dut_ind_jpn_knd_kor_cze_ctl_lda_alb_jav_por_chh_bat_cnt_krd_tsn_mcd_amr_grk_rus_lit_guj_qcu_bos_hin_urd_dgb_owc_fre_aeg_glc_mly_slo_ven_pan_cic_sun_tha_wly_tml_bam_dyu_azi_ukr_pol_aze_xho_vie_tig_moo_tsw_fbf	0.562150732659274	1.32963906755047	0.18688940227001
229	mlt_arw_dgb_afr_tig_chh_sid_dut_uzb_aze_bem_tag_ven_ita_lit_bsq_mol_heb_dyu_cnt_rom_krd_akn_bul_moo_eng_hun_tsw_ses_est_rus_amr_geo_prs_ctl_glc_alb_hau_sod_pol_fin_ewe_bat_nor_mly_jpn_knd_kor_spa_fre_fbf_mcd_sun_swe_wly_mao_mnd_cze_swa_lat_amh_grk_ger_svk_slo_qcu_bos_ukr_scr_swt_anl_por_aeg_urd_jav_pan_yor_ben_bam_ind_tha_gam_tml_igb_tsn_tur_hin_guj_azi_lda_vie_owc_zul_xho_cic	0.107409413756987	0.252962565607116	0.800855451094466
230	tig_grk_yor_lit_mlt_sod_anl_spa_tur_azi_cic_bat_dyu_pan_glc_bsq_ben_aeg_dgb_mnd_svk_slo_swt_scr_moo_ger_est_tsn_bam_fin_alb_sid_geo_afr_pol_ukr_arw_amr_amh_ita_hun_tsw_tag_hin_mao_jpn_knd_kor_swe_rom_ewe_eng_mly_urd_gam_jav_cnt_fre_ses_mol_wly_cze_guj_rus_ctl_qcu_krd_lat_prs_zul_heb_dut_owc_mcd_ind_nor_fbf_por_swa_sun_tha_hau_tml_akn_ven_aze_bul_bos_uzb_igb_vie_chh_bem_xho_lda	-0.39469564153818	-0.935160394895345	0.352127549903792
231	tig_slo_dgb_rom_amh_wly_gam_arw_aze_uzb_igb_sun_ewe_krd_cze_bsq_fre_anl_swa_cnt_glc_mcd_cic_swe_lda_spa_est_akn_zul_fin_ita_owc_geo_dut_grk_lit_por_heb_hau_bos_hun_dyu_ind_hin_mly_jpn_knd_kor_guj_afr_swt_ukr_mao_prs_sid_bat_mnd_lat_xho_ger_sod_eng_scr_rus_urd_qcu_svk_ctl_pan_bam_mlt_pol_chh_nor_jav_ben_yor_mol_fbf_tag_tha_amr_tml_ses_tsw_tur_alb_bul_azi_moo_vie_aeg_tsn_bem_ven	-0.949233587768256	-2.30608450981087	0.0233277286528542
232	mlt_mol_moo_rom_anl_tig_amr_nor_aze_uzb_yor_mao_akn_prs_fre_bsq_glc_amh_bam_cnt_bul_ukr_ewe_cze_swa_eng_est_dgb_bem_hun_ben_aeg_geo_hin_ger_slo_ctl_chh_sid_rus_fin_ven_sun_pol_tag_jpn_tml_kor_krd_afr_lda_por_bat_scr_hau_mly_mnd_spa_xho_ita_wly_swe_mcd_lit_guj_qcu_urd_lat_arw_dyu_gam_alb_heb_dut_jav_svk_ses_bos_cic_ind_tha_owc_knd_igb_fbf_tur_grk_pan_azi_tsn_vie_sod_tsw_zul_swt	-0.0744646163695663	-0.175400189095059	0.861146522670596
233	amh_arw_zul_ben_chh_mlt_sod_lit_tur_azi_ewe_ind_bem_guj_rom_bsq_alb_sid_yor_cnt_pan_ctl_lda_pol_ses_slo_est_moo_cic_fin_bul_tig_geo_scr_hin_ita_spa_hau_heb_cze_hun_xho_mly_rus_tag_jpn_tml_kor_bos_fre_dyu_mol_jav_swe_owc_sun_mnd_grk_tsw_prs_aeg_urd_krd_dut_svk_qcu_nor_afr_ger_swt_wly_lat_gam_ukr_mao_por_bam_eng_akn_bat_tha_anl_knd_swa_ven_uzb_glc_mcd_aze_igb_vie_amr_fbf_dgb_tsn	-0.412111219484251	-0.978730929305889	0.330252113750655
234	mlt_urd_zul_ctl_sod_amh_heb_bul_uzb_tur_fbf_ind_lda_cze_guj_bsq_rom_chh_yor_mnd_dut_ukr_ven_krd_cic_ita_est_xho_igb_fin_glc_wly_geo_fre_nor_swe_mol_hau_amr_por_hun_akn_jav_afr_mly_jpn_knd_kor_ben_arw_swt_grk_tag_rus_aeg_bat_cnt_svk_ewe_pol_gam_alb_lit_scr_spa_qcu_mcd_hin_eng_tsw_tig_pan_owc_prs_sun_slo_dyu_bos_ses_mao_tha_sid_tml_moo_swa_azi_ger_lat_aze_dgb_vie_anl_tsn_bem_bam	-0.478705769675311	-1.13825710418387	0.257936939242044
235	tig_mcd_ven_scr_amh_sod_chh_glc_aze_azi_akn_sun_swa_ita_slo_bsq_alb_amr_bam_mnd_por_pol_fbf_lit_ewe_ctl_est_moo_swt_fin_urd_heb_geo_rus_swe_bul_grk_anl_mlt_ben_hun_bem_mly_lat_bat_jpn_tml_kor_mol_svk_tsw_afr_jav_krd_wly_tag_cnt_eng_yor_nor_aeg_ukr_arw_cze_spa_qcu_dut_bos_hin_lda_hau_rom_sid_guj_mao_ger_dgb_prs_ses_ind_tha_gam_knd_cic_zul_tur_pan_fre_uzb_igb_vie_owc_xho_dyu_tsn	-0.397475733439353	-0.94373515222537	0.347750302924301
236	sod_ben_lda_eng_sid_owc_hau_nor_uzb_azi_ses_ind_ven_ger_pan_bsq_krd_tig_tsw_mnd_ukr_hin_bam_lat_swa_grk_hun_bem_moo_fin_bos_chh_geo_mcd_arw_fre_afr_heb_mlt_bul_est_dyu_mao_swe_tag_jpn_tml_kor_lit_rus_ewe_alb_jav_rom_anl_sun_cnt_urd_yor_prs_gam_mol_dut_svk_scr_qcu_por_ita_cze_igb_amr_slo_amh_spa_mly_pol_tsn_glc_zul_bat_tha_aeg_knd_dgb_swt_aze_guj_ctl_tur_cic_vie_wly_xho_akn_fbf	-0.194494871437029	-0.459378425811321	0.647034435205684
237	amh_ita_zul_ben_hau_aeg_chh_slo_aze_uzb_swa_sun_ewe_glc_bos_bsq_afr_heb_fbf_cnt_urd_lit_ven_prs_igb_cze_est_bam_akn_fin_spa_mlt_geo_dut_eng_ctl_rus_wly_owc_rom_hun_ses_tag_lat_mly_jpn_knd_kor_mcd_nor_swt_arw_jav_ger_amr_mao_mnd_bul_yor_fre_sod_mol_scr_swe_guj_qcu_krd_svk_por_dyu_sid_alb_gam_ukr_bat_hin_moo_pan_tsn_ind_tha_tig_tml_bem_cic_azi_pol_grk_tur_dgb_vie_anl_tsw_xho_lda	0.171306494801461	0.403409217539355	0.687573210011267
238	chh_bul_bem_urd_heb_amr_sid_dut_azi_tur_zul_mao_cic_bos_nor_bsq_eng_aeg_fbf_cnt_hin_prs_bam_rom_tsw_ben_hun_dyu_moo_fin_afr_wly_geo_swe_grk_guj_rus_gam_mlt_ukr_est_ewe_jav_fre_ind_jpn_knd_kor_pol_cze_lda_lit_sun_arw_owc_bat_mnd_spa_swt_alb_amh_scr_ita_svk_mcd_qcu_ger_por_lat_swa_hau_ctl_anl_glc_tag_mol_xho_pan_ven_mly_tha_sod_tml_ses_tsn_uzb_slo_krd_aze_igb_vie_tig_dgb_yor_akn	0.0155132812266274	0.036493976015357	0.970966701385644
239	aeg_por_akn_svk_amh_chh_owc_cze_azi_uzb_swt_bat_moo_fre_swe_bsq_nor_sod_bam_cnt_spa_slo_swa_bos_fbf_arw_fin_ven_tsw_est_grk_amr_geo_krd_prs_ger_guj_hau_tig_ctl_hun_zul_mao_ben_mly_jpn_knd_kor_lat_afr_ewe_lit_ind_alb_mlt_tag_mnd_pan_ses_pol_sid_ukr_eng_rom_urd_qcu_rus_bul_dut_dgb_gam_ita_heb_mol_sun_hin_lda_glc_tsn_jav_tha_anl_tml_xho_igb_tur_scr_mcd_aze_cic_vie_wly_dyu_yor_bem	-0.381763373077984	-0.904485396163246	0.368075185950391
240	owc_ger_fbf_swe_mlt_aeg_hau_alb_uzb_tur_yor_sun_igb_grk_scr_bsq_rom_sid_bam_mnd_ita_arw_xho_dut_swa_bul_est_ven_akn_hun_slo_heb_geo_lat_lit_guj_mcd_anl_chh_ctl_fin_bem_bat_nor_tag_jpn_tml_kor_afr_rus_dyu_mol_ind_prs_gam_mly_cnt_urd_dgb_pol_amh_fre_glc_spa_eng_qcu_cze_svk_hin_cic_amr_ukr_sod_por_jav_bos_ewe_pan_moo_mao_tha_tig_knd_lda_tsw_azi_krd_ben_aze_zul_vie_wly_swt_ses_tsn	0.118186587808746	0.278369967316034	0.781346358044148
241	anl_slo_ven_nor_sod_wly_gam_prs_uzb_tur_swa_mao_igb_afr_urd_bsq_hin_mlt_yor_mnd_mcd_krd_ses_cze_dgb_ita_fin_fbf_swt_hun_spa_chh_geo_pan_mol_lat_bul_heb_owc_arw_est_akn_mly_alb_bat_jpn_tml_kor_dut_lit_zul_swe_sun_pol_tig_tag_cnt_ben_tsw_ukr_amr_rom_grk_bos_eng_qcu_scr_svk_glc_bem_sid_por_amh_guj_ind_ger_ewe_rus_moo_jav_tha_aeg_knd_lda_bam_aze_ctl_fre_azi_dyu_vie_hau_xho_tsn_cic	0.00710012561330517	0.0167180015505466	0.986697399781768
242	tig_svk_tsn_rus_anl_heb_amh_prs_tur_aze_tsw_jav_yor_pan_lat_bsq_hin_mlt_bam_cnt_guj_ger_fbf_ctl_xho_slo_est_lda_ses_fin_eng_chh_geo_mol_glc_bul_pol_gam_wly_rom_hun_dyu_bat_dut_mly_jpn_knd_kor_lit_ukr_ewe_arw_ind_scr_aeg_mao_mnd_alb_moo_cze_amr_grk_nor_spa_swe_qcu_bos_krd_fre_swt_owc_afr_sod_mcd_tag_urd_swa_ben_bem_sun_tha_sid_tml_dgb_ven_uzb_por_ita_azi_cic_vie_hau_akn_zul_igb	0.857489135520176	2.03836782648806	0.0443525819718555
243	wly_ben_akn_hin_tig_owc_hau_mol_tur_aze_ven_mly_bam_krd_urd_bsq_por_gam_fbf_mnd_alb_lit_tsn_pol_ses_spa_hun_moo_bem_est_guj_sod_geo_nor_dut_ita_eng_chh_amr_lat_fin_swa_bat_svk_mao_jpn_knd_kor_cze_fre_igb_rus_jav_slo_aeg_ind_cnt_grk_cic_swe_anl_prs_ger_pan_afr_qcu_ctl_glc_scr_zul_amh_bul_sid_mcd_tag_bos_ewe_rom_dgb_sun_tha_mlt_tml_xho_tsw_uzb_ukr_arw_azi_swt_vie_heb_lda_dyu_yor	0.0225444579286858	0.0530801642292049	0.957781889332664
244	amr_krd_dyu_ger_heb_gam_sod_urd_azi_tur_igb_sun_swa_nor_pol_bsq_guj_amh_akn_cnt_bul_grk_fbf_pan_bam_dut_est_dgb_xho_fin_prs_mlt_geo_cze_hin_bos_rus_anl_sid_glc_hun_moo_mao_por_tag_jpn_knd_kor_ita_svk_ses_mol_mly_ben_wly_bat_mnd_arw_ven_spa_hau_slo_fre_ukr_scr_qcu_ctl_mcd_lit_yor_tig_rom_owc_eng_ind_alb_cic_afr_tsw_jav_tha_chh_tml_swt_lda_uzb_lat_swe_aze_tsn_vie_aeg_zul_ewe_bem	-0.246978201446405	-0.584437496716923	0.560341104428092
245	tig_spa_swa_bul_heb_amh_wly_por_azi_aze_fbf_sun_ses_slo_scr_bsq_bos_gam_swt_mnd_rom_guj_yor_lat_zul_eng_fin_tsw_akn_est_swe_owc_geo_krd_rus_mol_afr_sid_amr_cze_hun_bem_jav_ctl_mly_jpn_tml_kor_alb_hin_tsn_mcd_ind_lit_anl_tag_cnt_pan_cic_urd_mlt_prs_pol_grk_ita_qcu_ukr_dut_nor_ewe_chh_fre_hau_ger_bat_ben_moo_glc_xho_mao_tha_aeg_knd_lda_igb_uzb_svk_arw_tur_dgb_vie_sod_ven_dyu_bam	0.411505967408369	0.969422324023836	0.334848982800039
246	heb_por_bam_guj_wly_gam_hau_lit_uzb_aze_dgb_mao_ses_ctl_prs_bsq_dut_aeg_ven_cnt_mcd_bul_dyu_nor_fbf_bos_est_akn_swa_fin_ita_anl_geo_fre_scr_krd_ger_amh_chh_swe_hun_swt_sun_afr_jav_jpn_knd_kor_glc_ben_xho_spa_mly_ukr_sid_tag_mnd_lat_yor_pol_mlt_pan_slo_rom_eng_qcu_svk_grk_rus_tsn_tig_hin_amr_mol_bat_alb_tsw_arw_bem_ind_tha_sod_tml_lda_igb_tur_cze_urd_azi_moo_vie_owc_cic_ewe_zul	-0.459883881074834	-1.09375138185889	0.276888931408355
247	gam_ger_xho_afr_mlt_anl_aeg_ctl_aze_tur_swt_mao_ewe_rus_rom_bsq_pol_owc_bam_cnt_prs_scr_yor_cze_dyu_ben_hun_moo_ven_est_por_heb_geo_lat_dut_pan_krd_sid_chh_fre_fin_fbf_ind_hin_bat_jpn_tml_kor_lit_mol_zul_urd_tag_mcd_sod_mly_mnd_swe_cic_guj_wly_arw_slo_eng_glc_qcu_spa_nor_bos_ses_amr_svk_hau_ukr_sun_grk_lda_bul_tsn_jav_tha_amh_knd_igb_akn_azi_ita_alb_uzb_dgb_vie_tig_bem_swa_tsw	0.0836559567300681	0.196734750039695	0.844464411522775
248	hau_scr_igb_prs_amr_sod_mlt_swe_tur_aze_zul_jav_ses_krd_lat_bsq_spa_chh_akn_cnt_ctl_lit_ewe_ukr_fbf_pol_fin_yor_lda_est_fre_heb_geo_mol_nor_glc_urd_aeg_gam_arw_hun_moo_mly_dut_mao_jpn_tml_kor_afr_pan_dyu_eng_tag_rus_anl_sun_mnd_ger_swa_rom_amh_hin_guj_mcd_bos_qcu_cze_bul_slo_tsw_owc_por_tig_svk_ind_ita_tsn_alb_dgb_bat_tha_wly_knd_bem_bam_uzb_grk_ben_azi_swt_vie_sid_cic_xho_ven	0.297557642366596	0.700506495216853	0.485359908929816
249	amr_svk_ven_swe_mlt_anl_gam_slo_aze_tur_bem_bat_swt_bos_guj_bsq_prs_chh_moo_mnd_hin_ctl_xho_lat_ses_por_est_lda_yor_hun_scr_tig_geo_krd_dut_arw_rus_aeg_amh_mcd_fin_tsw_ind_fre_tag_jpn_tml_kor_alb_spa_dyu_eng_mly_ger_wly_mao_cnt_pol_bam_mol_sod_ben_afr_pan_bul_qcu_cze_rom_lit_igb_heb_glc_owc_ukr_jav_ita_zul_nor_swa_sun_tha_hau_knd_fbf_ewe_uzb_grk_urd_azi_akn_vie_sid_cic_dgb_tsn	-0.0886381432462628	-0.209266234086239	0.834698119600023
250	hau_mol_fbf_ita_sid_sod_aeg_por_aze_azi_tsn_tag_dyu_afr_bul_bsq_nor_anl_zul_cnt_ger_krd_ven_rus_yor_dut_fin_lda_ses_hun_ctl_mlt_geo_slo_lit_hin_guj_heb_amh_bos_est_moo_mly_cze_mao_jpn_tml_kor_svk_pol_swa_glc_ind_spa_gam_sun_mnd_grk_bam_swe_tig_ben_urd_eng_prs_qcu_arw_scr_pan_ewe_wly_fre_amr_rom_jav_alb_swt_ukr_akn_bat_tha_owc_knd_dgb_cic_uzb_lat_mcd_tur_tsw_vie_chh_bem_igb_xho	-0.54012917635469	-1.28585980589828	0.201684424061037
251	amr_hin_tsw_cze_tig_sid_mlt_pol_azi_tur_xho_mao_lda_nor_ukr_bsq_rus_heb_swt_mnd_scr_ctl_moo_glc_fbf_prs_hun_tsn_igb_fin_grk_owc_geo_ger_svk_rom_bul_wly_amh_dut_est_ewe_bat_bos_jav_jpn_knd_kor_afr_alb_akn_eng_tag_guj_chh_sun_cnt_ben_dgb_mol_aeg_arw_por_urd_lit_qcu_fre_lat_pan_ses_sod_swe_anl_spa_ind_ita_swa_krd_zul_mly_tha_hau_tml_yor_cic_uzb_mcd_slo_aze_ven_vie_gam_bem_dyu_bam	-0.276686169169509	-0.65411732448179	0.514650510777013
252	sid_arw_akn_hin_gam_chh_tig_ita_aze_uzb_swa_ind_swt_rus_eng_bsq_prs_owc_ses_mnd_swe_cze_bam_afr_yor_bul_hun_dyu_tsn_est_fre_anl_geo_slo_lit_bos_glc_mlt_wly_nor_fin_dgb_mao_ctl_tag_jpn_tml_kor_pan_ben_bem_scr_jav_mol_sod_sun_cnt_rom_ewe_alb_amh_pol_krd_urd_grk_qcu_ger_ukr_mcd_igb_heb_dut_aeg_spa_bat_guj_cic_por_xho_mly_tha_amr_knd_moo_zul_azi_svk_lat_tur_fbf_vie_hau_tsw_lda_ven	-0.877910421989138	-2.13226719271106	0.035619764010562
253	wly_ben_yor_scr_mlt_aeg_anl_fre_azi_uzb_ses_ind_swt_lit_guj_bsq_cze_chh_moo_cnt_ukr_pan_ven_glc_lda_svk_fin_igb_dgb_hun_hin_sod_geo_lat_ger_dut_ctl_heb_amr_por_est_zul_sun_ita_mly_jpn_knd_kor_krd_slo_swa_alb_mao_eng_hau_tag_mnd_arw_ewe_pol_amh_grk_mcd_prs_afr_qcu_spa_urd_rom_bam_tig_nor_sid_bul_bat_rus_tsn_mol_tsw_jav_tha_owc_tml_bem_fbf_tur_bos_swe_aze_xho_vie_gam_cic_dyu_akn	-0.560622306102936	-1.33659868713707	0.184614440840577
254	anl_nor_tsw_bos_sid_amh_chh_eng_uzb_azi_ses_bat_cic_mol_lit_bsq_fre_gam_xho_mnd_dut_glc_dyu_ita_swt_scr_hun_yor_zul_fin_urd_heb_geo_spa_guj_hin_por_sod_wly_ctl_est_bam_jav_grk_mly_jpn_tml_kor_cze_arw_moo_prs_sun_alb_owc_ind_cnt_bul_lda_mcd_amr_svk_ukr_rus_ger_qcu_afr_rom_lat_dgb_hau_pan_aeg_pol_tag_ben_ven_krd_igb_mao_tha_mlt_knd_tsn_bem_aze_slo_swe_tur_akn_vie_tig_swa_ewe_fbf	0.0797688580807529	0.18791395605461	0.851353506944728
255	amr_pol_xho_lat_sid_heb_mlt_slo_aze_azi_dgb_ind_igb_svk_lit_bsq_pan_wly_cic_mnd_arw_bos_moo_por_ven_cze_fin_lda_fbf_hun_prs_chh_geo_mcd_hin_scr_spa_sod_hau_nor_est_swa_mao_fre_tag_jpn_tml_kor_rom_swe_swt_grk_mly_ctl_aeg_jav_cnt_ben_bam_glc_tig_rus_afr_bul_urd_qcu_dut_ita_mol_ses_gam_ger_amh_krd_sun_alb_akn_ukr_tsn_bat_tha_owc_knd_ewe_yor_uzb_eng_guj_tur_tsw_vie_anl_zul_dyu_bem	-0.483618129999168	-1.15121116650797	0.252596535345325
256	owc_ctl_igb_lat_heb_chh_gam_fre_azi_uzb_dyu_tag_bam_mol_bul_bsq_krd_mlt_akn_cnt_hin_por_moo_svk_zul_dut_fin_yor_tsn_est_afr_wly_geo_ben_cze_eng_bos_sid_tig_alb_hun_ses_mly_ger_mao_jpn_knd_kor_spa_prs_dgb_rom_ind_nor_aeg_bat_mnd_arw_ven_ita_anl_grk_mcd_rus_slo_qcu_urd_lit_scr_swt_hau_swe_amh_ukr_sun_guj_swa_glc_xho_jav_tha_sod_tml_lda_tsw_tur_pol_pan_aze_cic_vie_amr_bem_ewe_fbf	0.232254230832289	0.546498228344017	0.586032285268377
257	heb_ben_cic_lit_anl_aeg_hau_hin_aze_azi_ven_sun_igb_pol_nor_bsq_rus_amh_fbf_mnd_mol_mcd_swt_fre_tsw_cze_fin_akn_zul_est_spa_owc_geo_slo_afr_por_ctl_wly_mlt_lat_hun_lda_bat_prs_ind_jpn_tml_kor_glc_ger_ses_guj_jav_arw_sid_mao_cnt_grk_xho_ukr_tig_krd_svk_pan_scr_qcu_rom_swe_alb_moo_sod_bul_chh_dut_mly_urd_bem_bos_dyu_tag_tha_gam_knd_ewe_swa_uzb_ita_eng_tur_bam_vie_amr_yor_dgb_tsn	-0.3025594614698	-0.715650898332861	0.475999919350604
258	mlt_bul_cic_ukr_chh_owc_tig_pan_azi_tur_lda_mly_dyu_hin_lit_bsq_swe_hau_fbf_mnd_guj_mcd_tsn_fre_ses_nor_fin_swt_zul_est_dut_amh_geo_cze_spa_ita_glc_anl_wly_svk_hun_ewe_jav_krd_sun_jpn_knd_kor_afr_bos_bem_mol_mao_prs_heb_ind_cnt_ger_moo_ben_aeg_urd_pol_lat_rus_qcu_grk_slo_por_yor_sod_eng_gam_rom_bat_alb_akn_scr_swa_tag_tha_amr_tml_igb_dgb_aze_arw_ctl_uzb_tsw_vie_sid_ven_bam_xho	-0.409008231847498	-0.970876657357681	0.334128040572965
259	gam_glc_fbf_mcd_owc_aeg_chh_scr_uzb_aze_dyu_tag_cic_ukr_pol_bsq_rus_anl_ven_mnd_afr_por_bem_swe_tsw_dut_est_akn_dgb_fin_urd_amh_geo_lat_spa_alb_rom_wly_hau_prs_hun_lda_bat_bos_mly_jpn_tml_kor_arw_eng_xho_nor_sun_bul_heb_jav_cnt_slo_ewe_krd_mlt_ben_fre_grk_mol_qcu_ita_hin_guj_yor_amr_svk_sid_ctl_mao_pan_ses_ger_swt_ind_tha_tig_knd_bam_swa_tur_lit_cze_azi_zul_vie_sod_igb_tsn_moo	0.0927159886697128	0.218381081024561	0.827610699463871
260	sid_bos_tsn_mol_tig_amr_gam_fre_uzb_aze_fbf_bat_moo_mcd_ctl_bsq_pan_hau_lda_mnd_nor_slo_yor_swe_dyu_rus_fin_zul_swt_est_guj_aeg_geo_lit_por_ben_spa_amh_chh_bul_hun_bam_tag_krd_ind_jpn_tml_kor_dut_eng_ses_prs_sun_glc_anl_mly_cnt_afr_ven_ger_owc_lat_urd_svk_grk_qcu_cze_arw_alb_xho_heb_ukr_wly_rom_jav_ita_dgb_scr_ewe_mao_tha_sod_knd_akn_swa_tur_pol_hin_azi_cic_vie_mlt_tsw_igb_bem	-0.403340390107561	-0.956782958443116	0.341157422681346
261	aeg_swe_moo_ctl_mlt_chh_hau_scr_azi_uzb_dyu_bat_fbf_ukr_ita_bsq_lit_amr_akn_cnt_afr_arw_lda_lat_tsw_mcd_hun_swt_swa_fin_glc_heb_geo_dut_alb_krd_slo_wly_sod_fre_est_bam_mao_spa_tag_jpn_tml_kor_nor_bul_tsn_eng_sun_hin_owc_mly_mnd_bos_igb_pan_amh_guj_prs_pol_por_qcu_grk_rus_svk_cic_tig_cze_sid_ben_jav_urd_zul_ger_ven_ind_tha_gam_knd_yor_ewe_aze_mol_rom_tur_dgb_vie_anl_bem_xho_ses	-0.137563517688104	-0.324614433345831	0.746201941612001
262	mlt_bul_cic_por_tig_sid_aeg_fre_tur_azi_dyu_ind_bam_bos_rom_bsq_ukr_owc_ewe_cnt_dut_nor_zul_alb_ses_svk_fin_yor_akn_hun_afr_chh_geo_urd_scr_pol_glc_hau_amh_ita_est_dgb_bat_ben_sun_jpn_tml_kor_pan_ger_igb_mcd_mly_cze_wly_mao_mnd_slo_tsn_mol_heb_lit_arw_krd_eng_qcu_rus_grk_prs_fbf_gam_spa_anl_lat_tag_guj_moo_hin_ven_jav_tha_sod_knd_xho_bem_aze_swe_ctl_uzb_swt_vie_amr_tsw_swa_lda	-0.218576765839612	-0.516181721982181	0.606952641386443
263	heb_svk_cic_urd_anl_owc_tig_mol_aze_uzb_lda_mao_swa_bos_alb_bsq_slo_sid_igb_cnt_glc_lit_swt_grk_xho_spa_est_dgb_yor_hun_scr_hau_geo_hin_arw_lat_bul_amh_chh_ita_fin_tsn_jav_pan_ind_jpn_tml_kor_afr_mcd_ses_ctl_sun_krd_mlt_bat_mnd_dut_dyu_rom_sod_ger_por_eng_ben_qcu_cze_prs_guj_akn_aeg_swe_amr_pol_mly_fre_bem_nor_fbf_tag_tha_gam_knd_zul_ewe_azi_ukr_rus_tur_moo_vie_wly_bam_ven_tsw	0.404811747059058	0.953910741214293	0.342601690779287
264	owc_scr_swt_ukr_amh_gam_amr_guj_uzb_aze_ewe_mao_swa_pol_lat_bsq_lit_sod_dyu_mnd_spa_alb_zul_eng_tsn_slo_hun_cic_lda_fin_ita_mlt_geo_ger_rus_rom_ben_wly_hau_swe_est_bem_jav_cze_tag_jpn_knd_kor_bul_mcd_bam_bos_sun_grk_heb_ind_cnt_dut_ses_nor_anl_afr_prs_arw_ctl_qcu_fre_mol_hin_dgb_tig_pan_sid_por_mly_glc_xho_urd_yor_bat_tha_aeg_tml_fbf_akn_azi_krd_svk_tur_igb_vie_chh_moo_tsw_ven	-0.178723249217584	-0.421668037759382	0.674240415073028
265	sid_hin_moo_bos_amh_gam_amr_pol_azi_aze_cic_mao_xho_prs_por_bsq_guj_mlt_dgb_cnt_ger_rus_ewe_lat_ven_slo_est_swt_tsn_fin_glc_owc_geo_pan_bul_svk_fre_anl_wly_urd_hun_igb_jav_cze_mly_jpn_knd_kor_swe_krd_ses_scr_tag_lit_heb_sun_mnd_ukr_yor_ita_hau_ben_afr_mcd_arw_qcu_spa_ctl_nor_lda_sod_alb_aeg_grk_ind_rom_tsw_mol_bem_bat_tha_tig_tml_zul_dyu_uzb_eng_dut_tur_bam_vie_chh_swa_akn_fbf	0.583811486437796	1.3811444691484	0.170544239954062
266	sod_bul_tsw_spa_amh_aeg_amr_dut_aze_uzb_igb_ind_cic_ukr_ita_bsq_scr_hau_moo_cnt_krd_arw_tsn_alb_zul_lit_est_ven_bam_hun_slo_anl_geo_rom_guj_pan_nor_mlt_owc_pol_fin_swa_tag_mcd_sun_jpn_knd_kor_swe_lat_dgb_eng_jav_grk_gam_mao_mnd_fre_dyu_mol_sid_afr_glc_rus_prs_qcu_cze_hin_bos_swt_wly_svk_heb_por_bat_ctl_fbf_ger_akn_mly_tha_tig_tml_xho_ewe_azi_urd_ben_tur_lda_vie_chh_bem_yor_ses	-1.08156244914021	-2.64564584028006	0.00957345646261983
267	mlt_ger_akn_afr_hau_owc_gam_ita_tur_azi_ewe_mao_igb_alb_prs_bsq_cze_amh_ses_cnt_svk_guj_cic_grk_fbf_ctl_hun_tsn_tsw_est_slo_sid_geo_lat_hin_dut_ben_amr_aeg_rus_fin_zul_jav_pol_ind_jpn_knd_kor_spa_krd_ven_swe_bat_scr_sod_tag_mnd_bul_moo_mcd_chh_lit_bos_por_nor_qcu_glc_pan_mol_swa_wly_arw_anl_fre_sun_rom_yor_eng_xho_mly_tha_tig_tml_dyu_dgb_uzb_ukr_urd_aze_bem_vie_heb_swt_bam_lda	-0.451773502308033	-1.07452224092081	0.285368649745942
268	owc_eng_akn_scr_mlt_anl_heb_mcd_azi_tur_bam_bat_igb_fre_swe_bsq_rom_amr_cic_mnd_slo_ctl_moo_arw_tsn_urd_fin_lda_tsw_est_bul_chh_geo_svk_mol_ger_cze_tig_sod_hin_hun_swt_mao_guj_jav_jpn_knd_kor_ben_nor_zul_bos_ind_por_gam_sun_cnt_ukr_ewe_afr_amh_krd_prs_ita_dut_qcu_spa_lat_alb_ses_sid_lit_hau_pol_tag_grk_yor_rus_ven_mly_tha_wly_tml_dgb_xho_aze_pan_glc_uzb_bem_vie_aeg_swa_fbf_dyu	-0.632840202775379	-1.51120761669275	0.134126116061595
269	amr_prs_akn_bul_wly_aeg_heb_grk_azi_aze_swa_mly_fbf_dut_alb_bsq_ukr_sod_ven_cnt_pan_mol_lda_lat_bem_pol_fin_tsw_dyu_est_urd_amh_geo_lit_arw_bos_ctl_tig_sid_ger_hun_ses_bat_por_ind_jpn_knd_kor_scr_swe_cic_rom_jav_svk_mlt_mao_mnd_spa_tsn_cze_anl_fre_afr_rus_guj_qcu_nor_krd_mcd_igb_chh_ben_gam_glc_tag_eng_bam_ita_yor_sun_tha_owc_tml_xho_swt_tur_hin_slo_uzb_zul_vie_hau_dgb_moo_ewe	-0.333989313072148	-0.790471174730602	0.431263749277521
270	amh_afr_swa_krd_owc_amr_heb_ukr_tur_uzb_swt_mly_bam_ger_bos_bsq_fre_chh_zul_mnd_cze_slo_xho_grk_cic_svk_est_lda_ven_hun_urd_sod_geo_spa_pan_bul_eng_aeg_hau_lat_fin_tsn_ind_mol_jav_jpn_tml_kor_mcd_arw_bem_prs_bat_swe_sid_sun_cnt_alb_yor_rom_wly_por_hin_rus_guj_qcu_glc_ctl_pol_dyu_mlt_dut_gam_ben_tag_lit_igb_scr_tsw_mao_tha_anl_knd_dgb_ses_azi_ita_nor_aze_ewe_vie_tig_akn_moo_fbf	-0.876702694529815	-2.11706762080662	0.0369233044072744
271	amh_alb_lda_ben_chh_sod_sid_lit_uzb_azi_ewe_mao_fbf_bul_arw_bsq_krd_hau_yor_mnd_nor_mcd_xho_pan_bam_slo_est_akn_dgb_fin_por_heb_geo_ger_spa_ctl_rom_mlt_gam_glc_hun_swt_tag_guj_bat_jpn_tml_kor_swe_mol_tsn_cze_jav_prs_wly_sun_cnt_bos_ven_scr_owc_ita_eng_ukr_grk_qcu_hin_lat_afr_bem_tig_pol_aeg_urd_mly_dut_moo_rus_ses_ind_tha_amr_knd_tsw_cic_aze_svk_fre_tur_dyu_vie_anl_igb_zul_swa	-0.162365412730108	-0.383626750634743	0.702130720656217
272	chh_afr_ven_arw_tig_owc_sid_slo_uzb_tur_ses_sun_bam_ben_spa_bsq_swe_hau_fbf_mnd_ger_urd_bem_cze_lda_ctl_hun_dgb_zul_est_por_sod_geo_lit_mcd_pol_rom_aeg_amh_guj_fin_yor_jav_glc_ind_jpn_knd_kor_bos_hin_swt_rus_mly_ukr_amr_tag_cnt_ita_swa_dut_wly_krd_mol_fre_scr_qcu_nor_eng_bul_moo_mlt_alb_heb_pan_bat_grk_tsn_lat_akn_mao_tha_gam_tml_tsw_xho_aze_prs_svk_azi_cic_vie_anl_dyu_ewe_igb	0.100924526358683	0.237899581520781	0.812482331773796
273	heb_prs_bem_urd_hau_mlt_amr_rus_tur_azi_swa_mly_igb_lit_grk_bsq_pol_chh_ewe_cnt_ukr_por_tsn_swe_tsw_pan_fin_dgb_yor_est_glc_gam_geo_rom_fre_ita_cze_aeg_anl_bos_hun_xho_ind_hin_sun_jpn_knd_kor_scr_lat_fbf_slo_tag_ben_sod_mao_mnd_arw_bam_mol_owc_dut_alb_eng_mcd_qcu_nor_ctl_bul_ses_sid_spa_wly_svk_jav_krd_dyu_afr_akn_bat_tha_amh_tml_cic_swt_aze_guj_ger_uzb_zul_vie_tig_moo_ven_lda	-0.224856890564048	-0.530795712008932	0.59682565811027
274	tig_scr_xho_hin_owc_wly_mlt_mol_azi_uzb_dgb_bat_ven_arw_prs_bsq_ita_amr_lda_mnd_guj_swe_yor_ger_akn_pan_hun_zul_bam_est_grk_sid_geo_fre_ukr_lat_por_aeg_hau_rus_fin_igb_mao_nor_sun_jpn_knd_kor_svk_lit_swt_dut_tag_urd_chh_mly_cnt_rom_ses_ben_amh_bul_glc_slo_ctl_qcu_krd_bos_eng_cic_sod_pol_heb_spa_ind_afr_ewe_cze_swa_jav_tha_gam_tml_moo_bem_tur_alb_mcd_aze_tsn_vie_anl_tsw_dyu_fbf	-0.972461688060583	-2.36303879472258	0.0202083825530041
275	heb_mcd_bam_ukr_owc_mlt_gam_mol_aze_uzb_dgb_jav_swt_rus_svk_bsq_pol_chh_bem_mnd_pan_dut_cic_spa_dyu_slo_hun_akn_swa_fin_ger_aeg_geo_grk_ctl_scr_glc_amr_hau_prs_est_zul_bat_lat_mao_jpn_knd_kor_guj_afr_ven_bul_mly_fre_anl_sun_cnt_rom_xho_lit_tig_por_arw_nor_urd_qcu_eng_ben_bos_moo_wly_ita_amh_cze_tag_krd_ses_swe_fbf_ind_tha_sid_tml_lda_tsn_azi_hin_alb_tur_igb_vie_sod_tsw_ewe_yor	-0.587277791236815	-1.40376161254044	0.163720301553741
276	owc_alb_dyu_rus_sod_anl_amh_ben_azi_aze_tsw_mao_zul_bul_arw_bsq_glc_chh_dgb_mnd_bos_lit_lda_grk_ven_nor_hun_swa_akn_fin_ger_sid_geo_afr_eng_krd_hin_aeg_wly_swe_est_bem_jav_slo_sun_jpn_tml_kor_svk_pol_swt_fre_ind_prs_hau_bat_cnt_cze_ewe_scr_tig_guj_ctl_rom_dut_qcu_por_pan_ita_igb_mlt_urd_heb_mol_tag_lat_xho_mcd_fbf_mly_tha_amr_knd_moo_yor_tur_spa_ukr_uzb_bam_vie_gam_cic_ses_tsn	0.25448945115134	0.598756438417759	0.550790971016463
277	anl_pan_swt_glc_aeg_chh_hau_mcd_uzb_aze_swa_sun_moo_spa_bos_bsq_nor_amh_dgb_mnd_lit_rus_fbf_dut_dyu_por_hun_yor_ewe_fin_eng_mlt_geo_ctl_fre_alb_bul_sod_owc_guj_est_ven_jav_arw_mly_jpn_tml_kor_pol_ben_tsw_ukr_bat_scr_wly_ind_cnt_rom_bam_hin_tig_cze_slo_prs_afr_qcu_ger_urd_ita_ses_gam_lat_heb_svk_mao_krd_cic_swe_bem_tag_tha_amr_knd_igb_zul_tur_mol_grk_azi_tsn_vie_sid_akn_xho_lda	-0.401739965935648	-0.952568773956329	0.343277846249497
278	sid_glc_swt_prs_hau_owc_sod_cze_tur_uzb_lda_bat_tsn_afr_grk_bsq_krd_heb_swa_cnt_arw_ctl_bam_urd_igb_guj_est_yor_dyu_fin_lat_tig_geo_fre_mcd_pan_dut_mlt_gam_ger_hun_akn_mao_slo_ind_jpn_tml_kor_por_eng_cic_nor_sun_rus_wly_tag_mnd_mol_bem_rom_aeg_spa_hin_bul_alb_qcu_ukr_ben_pol_ven_chh_scr_anl_ita_jav_swe_moo_svk_dgb_mly_tha_amr_knd_xho_zul_azi_bos_lit_aze_tsw_vie_amh_ewe_fbf_ses	0.0289770426508273	0.0682214910055083	0.945755783350833
279	tig_pan_ven_dut_amr_heb_mlt_slo_uzb_azi_lda_mao_dyu_mcd_urd_bsq_prs_wly_igb_cnt_spa_rom_tsw_eng_fbf_svk_fin_akn_dgb_hun_ger_owc_geo_alb_nor_guj_pol_anl_chh_bul_est_bam_bat_krd_mly_jpn_knd_kor_grk_afr_bem_ita_sun_ukr_gam_jav_mnd_hin_ses_glc_aeg_lat_swe_ben_fre_qcu_cze_lit_ctl_swt_sid_scr_amh_por_ind_rus_swa_bos_zul_tag_tha_hau_tml_cic_tsn_tur_mol_arw_aze_ewe_vie_sod_moo_xho_yor	-0.86737533751908	-2.09881332014384	0.0385432079767201
280	sid_scr_yor_por_aeg_anl_hau_slo_uzb_azi_ven_mly_tsw_lit_prs_bsq_bos_chh_igb_mnd_rom_ukr_ses_glc_tsn_lat_est_bem_lda_fin_ctl_tig_geo_eng_urd_ben_cze_amr_heb_ita_hun_xho_sun_swe_mao_jpn_knd_kor_rus_guj_ewe_dut_tag_krd_wly_jav_cnt_mol_fbf_afr_mlt_bul_ger_grk_nor_qcu_alb_arw_hin_swt_amh_pol_owc_mcd_bat_fre_zul_spa_moo_ind_tha_sod_tml_dyu_akn_aze_svk_pan_tur_bam_vie_gam_dgb_swa_cic	-0.162892384588102	-0.384318506406149	0.701619755030174
281	tig_alb_fbf_rus_mlt_heb_owc_nor_aze_tur_lda_mly_akn_hin_afr_bsq_svk_hau_tsn_mnd_por_ger_zul_lat_yor_guj_hun_swt_cic_est_rom_anl_geo_grk_prs_bos_ita_amh_sid_ukr_fin_xho_jav_glc_tag_jpn_tml_kor_bul_krd_tsw_mol_ind_lit_wly_sun_cnt_pol_ven_cze_amr_pan_dut_mcd_urd_qcu_scr_eng_arw_swa_gam_swe_sod_ctl_bat_slo_ewe_spa_dgb_mao_tha_aeg_knd_dyu_moo_uzb_ben_fre_azi_igb_vie_chh_bam_ses_bem	-0.371829194951579	-0.8812040724068	0.380479111090701
282	tig_ctl_fbf_lat_anl_sid_wly_ger_azi_uzb_lda_bat_swt_spa_rom_bsq_afr_hau_tsw_mnd_ukr_por_tsn_nor_cic_mcd_hun_bem_dyu_fin_slo_sod_geo_guj_prs_bos_ita_gam_owc_pol_est_dgb_mao_ben_mly_jpn_tml_kor_eng_bul_yor_cze_tag_pan_chh_ind_cnt_arw_bam_urd_heb_hin_fre_mol_lit_qcu_dut_rus_swe_swa_amr_svk_aeg_krd_sun_scr_zul_glc_akn_jav_tha_mlt_knd_igb_ses_aze_grk_alb_tur_ven_vie_amh_ewe_moo_xho	0.308207529814585	0.725523192926089	0.469952895093913
283	amr_swe_igb_guj_owc_hau_heb_svk_tur_uzb_bam_sun_tsn_cze_ben_bsq_spa_wly_fbf_cnt_pan_prs_ven_dut_xho_por_hun_swt_swa_fin_bul_aeg_geo_slo_nor_glc_urd_chh_sid_ger_est_zul_mly_hin_bat_jpn_tml_kor_scr_rom_bem_grk_ind_alb_mlt_jav_mnd_arw_yor_bos_sod_ita_ukr_lit_mol_qcu_krd_lat_rus_akn_amh_afr_tig_eng_mao_pol_dgb_ctl_ses_tag_tha_anl_knd_ewe_lda_aze_fre_mcd_azi_dyu_vie_gam_cic_tsw_moo	-0.655004078831138	-1.56753630243215	0.120385794413316
284	gam_urd_swa_spa_mlt_amr_wly_glc_uzb_aze_akn_mao_xho_ctl_por_bsq_ita_anl_swt_mnd_bul_prs_tsn_hin_dyu_pan_hun_igb_fbf_est_ger_heb_geo_dut_lat_eng_fre_hau_amh_krd_fin_zul_jav_afr_ind_jpn_knd_kor_alb_nor_yor_mol_bat_swe_tig_mly_cnt_rom_cic_ben_sod_grk_guj_lit_mcd_qcu_cze_pol_slo_bam_owc_scr_chh_rus_sun_ukr_moo_arw_tsw_tag_tha_sid_tml_bem_ewe_azi_bos_svk_tur_ven_vie_aeg_dgb_ses_lda	-0.715977691786604	-1.7158608208022	0.0895171516705677
285	amr_guj_moo_urd_sod_anl_sid_dut_uzb_tur_zul_mao_lda_ita_ger_bsq_pol_aeg_ses_cnt_eng_rus_akn_nor_ewe_prs_fin_igb_yor_est_lit_mlt_geo_hin_grk_mcd_ctl_chh_amh_bos_hun_bam_mly_alb_sun_jpn_knd_kor_bul_lat_xho_svk_bat_ben_tig_jav_mnd_fre_tsn_cze_heb_spa_krd_afr_scr_qcu_glc_mol_pan_dgb_owc_ukr_hau_slo_tag_swe_cic_rom_tsw_ind_tha_wly_tml_dyu_fbf_azi_arw_por_aze_swt_vie_gam_ven_bem_swa	-0.275576878524275	-0.651703076193165	0.516200058134859
286	wly_grk_yor_hin_gam_tig_owc_dut_uzb_azi_xho_mao_bam_alb_ita_bsq_urd_sid_swt_cnt_spa_ben_zul_bul_dgb_fre_hun_ses_ewe_fin_krd_mlt_geo_mol_rom_guj_ctl_aeg_hau_scr_est_lda_bat_pol_mly_jpn_knd_kor_pan_arw_moo_glc_jav_cze_amr_sun_mnd_svk_fbf_nor_chh_eng_bos_prs_por_qcu_ger_lat_slo_cic_sod_afr_amh_rus_ind_mcd_tsn_lit_dyu_tag_tha_anl_tml_tsw_akn_aze_swe_ukr_tur_bem_vie_heb_ven_igb_swa	-0.605409213532714	-1.44669740430638	0.151343843808092
287	mlt_mol_swt_prs_amr_owc_amh_lit_tur_aze_xho_mly_igb_ita_hin_bsq_svk_chh_dgb_cnt_rom_ger_lda_cze_yor_arw_est_zul_ses_hun_mcd_gam_geo_eng_krd_spa_urd_heb_sod_dut_fin_bam_ind_glc_mao_jpn_tml_kor_alb_bul_moo_guj_jav_afr_aeg_bat_mnd_slo_dyu_rus_tig_pan_ukr_swe_ben_qcu_por_bos_nor_ewe_anl_pol_sid_lat_tag_fre_ven_grk_fbf_sun_tha_wly_knd_swa_bem_uzb_scr_ctl_azi_tsw_vie_hau_cic_akn_tsn	0.514649991314594	1.21601582768395	0.227056447250087
288	chh_ukr_akn_bul_heb_amh_owc_mcd_tur_azi_bam_jav_fbf_grk_nor_bsq_bos_amr_tsn_cnt_rom_cze_zul_alb_swa_ita_fin_yor_xho_hun_mol_aeg_geo_hin_krd_afr_pol_mlt_sid_ger_est_moo_tag_eng_mao_jpn_tml_kor_glc_spa_ewe_svk_mly_rus_hau_sun_mnd_arw_igb_lit_tig_scr_guj_fre_urd_qcu_prs_ctl_lat_swt_gam_pan_wly_slo_ind_swe_dyu_dut_bem_bat_tha_sod_knd_lda_ven_aze_ben_por_uzb_ses_vie_anl_tsw_cic_dgb	-0.553925175975263	-1.32127176120967	0.189652287314536
289	mlt_spa_akn_mol_amh_sod_anl_alb_aze_uzb_dgb_bat_ven_scr_rus_bsq_dut_owc_swt_cnt_ita_eng_yor_afr_fbf_arw_est_ses_tsw_fin_lit_amr_geo_svk_pan_urd_ben_hau_sid_fre_hun_bam_sun_por_ind_jpn_knd_kor_bos_lat_bem_bul_tag_cze_chh_jav_mnd_glc_igb_ger_wly_guj_mcd_krd_rom_qcu_nor_swe_pol_swa_aeg_ctl_heb_hin_mao_grk_dyu_prs_xho_mly_tha_tig_tml_zul_tsn_azi_ukr_slo_tur_ewe_vie_gam_lda_moo_cic	-0.581667084389652	-1.38772705914578	0.168536196090336
290	amr_pan_swt_ger_chh_heb_mlt_urd_tur_azi_lda_mly_ven_slo_ukr_bsq_glc_tig_dgb_mnd_mcd_hin_dyu_afr_tsn_ben_hun_cic_ewe_est_alb_wly_geo_swe_krd_svk_eng_hau_amh_scr_fin_ses_ind_fre_sun_jpn_knd_kor_dut_lat_bem_rus_tag_ctl_gam_mao_cnt_lit_bam_arw_anl_nor_bul_guj_mol_qcu_pol_rom_spa_akn_sod_prs_sid_por_jav_cze_moo_grk_igb_bat_tha_aeg_tml_zul_swa_uzb_ita_bos_aze_xho_vie_owc_tsw_fbf_yor	-0.627028592237039	-1.49701148287736	0.13777656422989
291	anl_ctl_cic_swe_amh_hau_heb_ger_azi_tur_dgb_mao_ven_slo_fre_bsq_pan_amr_moo_cnt_hin_nor_swa_lat_swt_arw_est_yor_tsn_hun_bos_sid_geo_pol_glc_krd_mcd_chh_tig_alb_fin_xho_tag_dut_jav_jpn_knd_kor_prs_svk_igb_ukr_ind_ita_owc_mly_mnd_guj_zul_spa_mlt_ben_urd_mol_rus_qcu_bul_por_afr_tsw_wly_scr_aeg_rom_bat_cze_bem_grk_bam_sun_tha_sod_tml_akn_lda_aze_eng_lit_uzb_ses_vie_gam_ewe_fbf_dyu	0.0142334804592685	0.0334745027487086	0.973367938383296
292	gam_guj_swt_urd_amh_anl_sid_spa_uzb_aze_akn_jav_igb_fre_mol_bsq_ukr_sod_xho_mnd_scr_mcd_zul_prs_tsn_nor_fin_dyu_bem_est_svk_amr_geo_ctl_pan_dut_rom_mlt_hau_lit_hun_moo_mly_bul_bat_jpn_knd_kor_krd_cze_dgb_rus_mao_swe_aeg_tag_cnt_arw_swa_pol_owc_por_alb_slo_glc_qcu_grk_ben_bos_cic_wly_ita_chh_ger_sun_lat_ven_eng_bam_ind_tha_heb_tml_ewe_lda_tur_hin_afr_azi_ses_vie_tig_fbf_yor_tsw	-0.542637342842847	-1.29388906442846	0.198907859910261
293	chh_rus_dgb_dut_sid_amh_mlt_pol_azi_aze_bem_mly_lda_prs_spa_bsq_bos_hau_moo_cnt_lat_pan_xho_bul_fbf_arw_est_ses_ewe_fin_mol_amr_geo_lit_svk_fre_urd_owc_tig_ukr_hun_dyu_jav_alb_bat_jpn_tml_kor_krd_mcd_tsw_scr_ind_grk_sod_tag_mnd_rom_zul_ger_heb_hin_ben_cze_guj_qcu_nor_ctl_por_igb_anl_ita_wly_swe_sun_slo_cic_eng_tsn_mao_tha_gam_knd_swa_yor_tur_glc_afr_uzb_swt_vie_aeg_akn_ven_bam	-0.0803327089976977	-0.189619378330374	0.850020644817394
294	mlt_pan_dyu_grk_hau_anl_sod_rus_azi_aze_zul_mao_bam_arw_krd_bsq_cze_chh_tsw_cnt_svk_dut_tsn_lit_igb_spa_fin_akn_dgb_est_fre_tig_geo_eng_alb_swe_urd_sid_wly_ctl_hun_yor_mly_bos_jav_jpn_knd_kor_scr_mcd_swt_pol_sun_glc_amh_bat_mnd_ben_moo_ukr_amr_nor_mol_slo_afr_qcu_ger_ita_hin_fbf_heb_bul_owc_por_ind_guj_xho_rom_ses_tag_tha_gam_tml_cic_swa_uzb_lat_prs_tur_bem_vie_aeg_ven_lda_ewe	-0.000536937174456326	-0.00126677550353007	0.998991973000015
295	hau_guj_bem_scr_anl_gam_chh_dut_uzb_tur_zul_sun_lda_arw_ctl_bsq_bos_aeg_ewe_cnt_lat_mcd_yor_svk_fbf_spa_fin_dyu_akn_est_glc_wly_geo_ita_pol_por_hin_amr_amh_mol_hun_tsn_jav_cze_tag_jpn_tml_kor_rus_swe_dgb_urd_mao_ger_sod_mly_mnd_rom_tsw_pan_heb_prs_eng_krd_ben_qcu_nor_fre_afr_bam_sid_ukr_owc_grk_bat_slo_igb_bul_swt_ind_tha_mlt_knd_xho_cic_azi_lit_alb_aze_moo_vie_tig_ses_swa_ven	0.363673857563681	0.856851894805954	0.393729308135035
296	aeg_urd_dyu_slo_sid_tig_hau_rom_azi_uzb_ses_bat_ven_pan_nor_bsq_glc_anl_fbf_mnd_spa_hin_tsn_ctl_xho_arw_fin_zul_akn_est_ukr_wly_geo_ben_lat_dut_por_owc_amr_eng_hun_ewe_mly_svk_sun_jpn_knd_kor_mcd_swe_tsw_pol_ind_ita_chh_jav_cnt_krd_dgb_afr_heb_ger_rus_scr_cze_qcu_prs_lit_grk_swt_gam_bos_amh_fre_tag_mol_bam_guj_bem_mao_tha_sod_tml_igb_swa_aze_alb_bul_tur_yor_vie_mlt_lda_cic_moo	-0.893231238211992	-2.15878486640167	0.0334409404570723
297	sod_svk_swa_mcd_mlt_tig_gam_swe_azi_tur_dyu_bat_tsn_prs_spa_bsq_scr_sid_zul_cnt_alb_arw_xho_ctl_cic_dut_fin_dgb_ewe_hun_guj_heb_geo_por_lit_rom_cze_wly_amh_ger_est_lda_jav_glc_sun_jpn_knd_kor_pan_nor_bem_pol_mly_hin_anl_tag_mnd_fre_akn_ben_owc_ita_afr_urd_krd_qcu_rus_slo_ukr_ven_amr_bos_chh_bul_ind_lat_swt_grk_ses_mao_tha_aeg_tml_fbf_yor_aze_mol_eng_uzb_tsw_vie_hau_igb_moo_bam	-0.553610357002577	-1.32089174253107	0.18977849176806
298	gam_afr_swt_ben_chh_sid_sod_ukr_azi_tur_cic_bat_ven_mol_guj_bsq_pol_amh_lda_cnt_ita_prs_tsn_lat_moo_krd_fin_bam_ewe_est_por_hau_geo_bul_fre_urd_arw_owc_wly_hin_hun_zul_ind_spa_mly_jpn_knd_kor_dut_swe_xho_svk_jav_mcd_heb_tag_mnd_pan_swa_nor_amr_cze_ctl_alb_slo_qcu_bos_rus_eng_tsw_mlt_ger_tig_glc_sun_rom_igb_scr_fbf_mao_tha_aeg_tml_dyu_ses_uzb_grk_lit_aze_yor_vie_anl_bem_dgb_akn	-0.208200522182971	-0.491978391318623	0.623893921608758
299	chh_cze_yor_alb_amh_wly_gam_swe_tur_aze_fbf_ind_ses_scr_arw_bsq_grk_heb_bam_mnd_ukr_mcd_tsw_ctl_moo_nor_hun_ven_lda_fin_spa_aeg_geo_bos_rom_pol_fre_amr_sod_glc_est_akn_sun_bul_mly_jpn_tml_kor_ben_prs_tsn_por_jav_ita_anl_bat_cnt_rus_dgb_afr_mlt_svk_guj_urd_mol_qcu_slo_lit_lat_zul_sid_pan_tig_dut_mao_ger_ewe_eng_cic_tag_tha_hau_knd_dyu_xho_uzb_krd_hin_azi_igb_vie_owc_swa_swt_bem	-0.57120751027836	-1.36604213349061	0.175220033539979
300	owc_pol_zul_pan_amh_sid_anl_rom_tur_aze_cic_mly_fbf_lat_ita_bsq_ger_hau_swt_cnt_cze_alb_tsw_ctl_bam_spa_hun_ses_ewe_est_krd_aeg_geo_swe_mcd_svk_ukr_amr_gam_bul_fin_lda_sun_slo_jav_jpn_tml_kor_scr_hin_ven_ben_mao_grk_wly_bat_mnd_lit_swa_nor_tig_dut_rus_afr_glc_qcu_prs_fre_mol_moo_mlt_guj_chh_eng_ind_bos_dyu_urd_igb_tag_tha_sod_knd_akn_xho_uzb_por_arw_azi_bem_vie_heb_yor_dgb_tsn	-1.29369375896537	-3.22683651072733	0.00172880134676427
301	anl_slo_igb_grk_wly_tig_aeg_krd_uzb_aze_ewe_sun_moo_afr_lit_bsq_ben_chh_swt_cnt_swe_lat_dyu_bul_bem_hin_est_lda_dgb_hun_fre_heb_geo_ita_por_glc_pol_sod_owc_ukr_fin_cic_bat_svk_tag_jpn_tml_kor_dut_prs_zul_eng_mao_mol_amr_ind_mnd_arw_xho_nor_hau_rus_spa_bos_pan_qcu_guj_alb_rom_tsw_sid_cze_amh_ctl_mly_mcd_akn_urd_bam_jav_tha_mlt_knd_tsn_yor_azi_scr_ger_tur_swa_vie_gam_fbf_ven_ses	-0.466091230817474	-1.10905015177369	0.27026826908727
302	wly_bul_lda_ukr_aeg_owc_amr_guj_uzb_tur_akn_ind_dgb_pan_ctl_bsq_eng_amh_yor_mnd_rom_cze_tsn_swe_zul_ita_est_igb_ses_hun_ben_chh_geo_hin_por_arw_pol_anl_tig_fre_fin_tsw_sun_svk_jav_jpn_tml_kor_nor_ger_ewe_mcd_tag_afr_sid_bat_cnt_scr_dyu_glc_sod_lit_spa_lat_bos_qcu_rus_urd_mol_xho_gam_grk_hau_slo_mao_alb_fbf_dut_swa_mly_tha_mlt_knd_moo_swt_azi_krd_prs_aze_bem_vie_heb_cic_ven_bam	-0.435174114393539	-1.03326353879497	0.3041600786412
303	amr_rus_akn_ctl_sid_chh_heb_fre_uzb_azi_zul_mly_swa_afr_prs_bsq_grk_mlt_tsw_mnd_dut_bos_dgb_glc_bem_urd_fin_bam_lda_hun_guj_wly_geo_bul_ita_cze_rom_hau_gam_ukr_est_xho_sun_slo_ind_jpn_knd_kor_ger_pol_yor_pan_tag_spa_sod_bat_cnt_svk_igb_scr_tig_lat_lit_hin_mcd_qcu_mol_krd_por_fbf_anl_swe_owc_ben_jav_nor_ses_alb_tsn_mao_tha_aeg_tml_ewe_ven_tur_eng_arw_aze_swt_vie_amh_dyu_cic_moo	-0.731759273899628	-1.75638516819064	0.0823144538870271
304	tig_rom_tsw_svk_chh_hau_amh_arw_uzb_azi_ses_tag_dgb_hin_lit_bsq_swe_anl_dyu_mnd_ctl_mcd_ven_prs_cic_mol_hun_bam_lda_fin_fre_gam_geo_ukr_krd_por_guj_mlt_sod_dut_est_swa_sun_ben_bat_jpn_tml_kor_cze_ger_igb_bul_mly_rus_owc_ind_cnt_glc_xho_eng_heb_lat_scr_pan_slo_qcu_urd_nor_afr_yor_aeg_spa_sid_alb_jav_pol_ewe_grk_bem_mao_tha_wly_knd_akn_zul_aze_ita_bos_tur_tsn_vie_amr_moo_swt_fbf	0.0729296550524731	0.171846668843939	0.863931463410394
305	amh_afr_yor_rom_heb_mlt_sid_arw_uzb_azi_ven_tag_zul_spa_ger_bsq_guj_wly_cic_cnt_bul_mol_xho_slo_bem_urd_est_ewe_ses_hun_ukr_tig_geo_krd_hin_alb_nor_gam_amr_por_fin_swt_jav_lat_bat_jpn_tml_kor_ita_lit_igb_prs_mao_glc_aeg_sun_mnd_ctl_bam_eng_chh_svk_dut_swe_mcd_qcu_scr_pan_bos_tsn_sod_fre_anl_pol_ind_ben_tsw_rus_dgb_mly_tha_owc_knd_lda_akn_tur_grk_cze_aze_swa_vie_hau_fbf_dyu_moo	0.188491237493533	0.443228770561126	0.658629628292956
306	amr_arw_fbf_bul_wly_sid_chh_pol_tur_uzb_tsn_sun_moo_ita_por_bsq_dut_heb_xho_cnt_lat_nor_tsw_ben_zul_glc_est_ewe_bem_fin_lit_sod_geo_ger_ukr_rom_spa_hau_aeg_mcd_hun_swt_mao_swe_ind_jpn_knd_kor_eng_slo_lda_pan_tag_ctl_tig_mly_mnd_fre_swa_rus_owc_afr_grk_bos_scr_qcu_svk_cze_krd_dyu_amh_hin_mlt_prs_jav_mol_akn_alb_bam_bat_tha_gam_tml_ven_cic_azi_guj_urd_aze_yor_vie_anl_igb_dgb_ses	-0.726199944772545	-1.74454986904712	0.0843669164204662
307	owc_pol_bem_spa_chh_amr_wly_lat_aze_uzb_bam_mly_zul_krd_slo_bsq_nor_gam_tsw_mnd_rus_guj_dgb_svk_swt_afr_hun_fbf_lda_fin_glc_amh_geo_bos_hin_lit_mcd_hau_mlt_ben_est_akn_ind_swe_tag_jpn_knd_kor_eng_dut_cic_mol_bat_fre_tig_jav_cnt_arw_ses_ita_aeg_bul_scr_por_alb_qcu_rom_prs_ger_xho_anl_grk_heb_pan_mao_ctl_moo_urd_ven_sun_tha_sod_tml_tsn_ewe_azi_cze_ukr_tur_igb_vie_sid_swa_yor_dyu	0.44068355188547	1.04088582396981	0.300626993011113
308	sid_krd_lda_swe_tig_mlt_anl_nor_azi_tur_ven_sun_akn_dut_svk_bsq_eng_hau_dgb_cnt_por_scr_tsw_glc_fbf_prs_fin_cic_swt_hun_mol_amh_geo_guj_cze_urd_ita_chh_owc_rom_est_yor_mly_pan_ind_jpn_tml_kor_ben_spa_igb_lat_tag_bul_wly_jav_mnd_ukr_bem_afr_aeg_alb_bos_lit_hin_qcu_rus_slo_fre_xho_amr_pol_heb_arw_bat_mcd_bam_grk_ses_mao_tha_gam_knd_dyu_swa_uzb_ctl_ger_aze_tsn_vie_sod_zul_ewe_moo	0.00445254309606073	0.0104965181936876	0.99164762801522
309	heb_fre_tsn_alb_gam_owc_wly_bos_aze_tur_ven_tag_akn_krd_afr_bsq_arw_anl_igb_mnd_pol_cze_swa_por_zul_eng_est_cic_bam_hun_bul_hau_geo_mcd_urd_hin_lat_sid_amr_scr_fin_xho_sun_dut_mao_jpn_tml_kor_rom_pan_ses_slo_ind_grk_chh_jav_cnt_ukr_tsw_ita_sod_guj_ger_svk_rus_qcu_lit_nor_ben_swt_mlt_ctl_amh_glc_mly_mol_dyu_prs_bem_bat_tha_aeg_knd_dgb_moo_azi_spa_swe_uzb_lda_vie_tig_yor_fbf_ewe	-0.660230789623259	-1.58091497188306	0.117292698913377
310	hau_guj_ven_afr_tig_chh_mlt_fre_tur_uzb_akn_bat_fbf_ctl_grk_bsq_urd_anl_yor_cnt_nor_svk_tsn_scr_dgb_ger_hun_bem_zul_fin_arw_sod_geo_cze_por_alb_mol_heb_aeg_mcd_est_moo_jav_bul_tag_jpn_knd_kor_rus_krd_bam_lit_sun_swe_wly_mly_mnd_ben_xho_pan_sid_slo_ita_glc_eng_qcu_pol_hin_ukr_lda_owc_prs_gam_bos_mao_dut_cic_lat_ses_ind_tha_amr_tml_igb_swt_aze_rom_spa_azi_ewe_vie_amh_swa_tsw_dyu	-0.537759084598201	-1.27971318456818	0.203829292466357
311	amr_prs_tsn_ita_gam_mlt_sod_fre_azi_uzb_moo_mly_bam_urd_mol_bsq_svk_amh_swt_cnt_spa_bos_ven_hin_dgb_lit_hun_dyu_ses_est_alb_chh_geo_grk_ger_scr_nor_hau_tig_ben_fin_fbf_jav_guj_sun_jpn_tml_kor_ctl_rom_lda_afr_tag_krd_anl_ind_mnd_eng_akn_glc_owc_mcd_rus_slo_por_qcu_cze_swe_bul_tsw_wly_pan_sid_lat_mao_arw_xho_ukr_ewe_bat_tha_aeg_knd_yor_igb_tur_pol_dut_aze_zul_vie_heb_swa_cic_bem	-0.699836293219774	-1.67978257615764	0.0963561071108422
312	sid_alb_ses_arw_aeg_heb_hau_afr_aze_azi_tsw_mao_yor_svk_lit_bsq_eng_wly_dgb_mnd_guj_bul_igb_scr_ewe_por_hun_swa_moo_est_pol_owc_geo_ben_bos_hin_urd_mlt_anl_glc_fin_lda_sun_krd_mly_jpn_tml_kor_ctl_rus_ven_dut_ind_ita_sod_tag_cnt_fre_swt_pan_gam_ger_lat_slo_prs_qcu_mcd_spa_grk_cic_amh_cze_amr_ukr_jav_nor_akn_mol_bam_bat_tha_tig_knd_tsn_zul_tur_swe_rom_uzb_fbf_vie_chh_dyu_xho_bem	0.358866020408767	0.844208580184547	0.400719247124622
313	chh_bul_akn_alb_anl_sid_sod_hin_aze_uzb_dyu_mao_yor_swe_dut_bsq_rom_amh_tsw_mnd_spa_ben_ewe_guj_xho_pol_fin_fbf_ven_est_grk_gam_geo_lat_ukr_glc_krd_wly_heb_urd_hun_dgb_sun_ctl_jav_jpn_tml_kor_prs_fre_swt_slo_mly_cze_mlt_bat_cnt_por_bam_ita_owc_arw_scr_pan_mol_qcu_ger_afr_eng_lda_aeg_nor_tig_rus_tag_mcd_ses_svk_igb_ind_tha_hau_knd_bem_zul_azi_lit_bos_tur_tsn_vie_amr_moo_swa_cic	0.39804464590979	0.938481057080269	0.350428227765038
314	anl_swe_ses_alb_sid_amh_owc_slo_uzb_aze_tsn_sun_bam_ger_krd_bsq_bos_wly_fbf_cnt_mol_afr_dgb_por_cic_spa_hun_yor_bem_est_dut_tig_geo_cze_bul_lat_rom_amr_chh_guj_fin_zul_mao_ctl_ind_jpn_knd_kor_hin_pan_akn_ita_mly_urd_mlt_jav_mnd_prs_lda_fre_aeg_arw_rus_eng_grk_qcu_lit_ukr_glc_swa_hau_svk_heb_nor_bat_mcd_moo_pol_ewe_tag_tha_sod_tml_dyu_tsw_tur_ben_scr_azi_swt_vie_gam_ven_xho_igb	0.138211385337695	0.325347239133666	0.745649107808275
315	aeg_bos_swt_pan_amh_amr_heb_mol_tur_uzb_ven_tag_akn_ukr_guj_bsq_por_hau_tsw_cnt_lit_fre_xho_urd_bem_glc_fin_igb_dyu_hun_spa_mlt_geo_eng_bul_krd_cze_gam_chh_arw_est_bam_ind_nor_sun_jpn_tml_kor_ita_mcd_cic_svk_mao_rus_anl_jav_mnd_lat_lda_swe_sod_pol_rom_afr_dut_qcu_ger_alb_hin_yor_sid_grk_tig_slo_mly_prs_ewe_ben_zul_bat_tha_wly_knd_swa_ses_aze_ctl_scr_azi_tsn_vie_owc_dgb_fbf_moo	-0.195859362322037	-0.462270874205133	0.644966760718834
316	gam_nor_swt_glc_chh_mlt_heb_bul_tur_azi_tsw_mly_tsn_swe_afr_bsq_slo_anl_dyu_mnd_ger_krd_ewe_mol_yor_arw_hun_lda_ven_est_ukr_owc_geo_eng_lit_ben_rus_amh_wly_alb_fin_fbf_ind_pan_bat_jpn_tml_kor_urd_dut_igb_grk_sun_fre_tig_tag_cnt_rom_cic_mcd_sid_scr_bos_spa_ctl_qcu_lat_hin_svk_zul_aeg_por_sod_cze_mao_prs_bem_pol_dgb_jav_tha_hau_knd_akn_ses_aze_ita_guj_uzb_moo_vie_amr_swa_xho_bam	-0.0513551009186957	-0.120973911188899	0.903972688677727
317	mlt_scr_ses_svk_hau_owc_amr_eng_aze_tur_dgb_jav_xho_ukr_swe_bsq_slo_heb_akn_mnd_bul_rom_lda_rus_tsw_nor_hun_tsn_yor_fin_krd_chh_geo_por_afr_prs_arw_sid_amh_lat_est_zul_tag_dut_mao_jpn_knd_kor_cze_spa_bem_ben_bat_guj_sod_mly_cnt_ita_ewe_lit_aeg_glc_urd_fre_ctl_qcu_mol_mcd_bos_fbf_anl_pol_gam_hin_sun_pan_swt_alb_igb_ind_tha_wly_tml_cic_swa_uzb_ger_grk_azi_ven_vie_tig_moo_dyu_bam	0.118505087302106	0.278927165468385	0.780920026270574
318	heb_hin_igb_mol_sod_anl_aeg_swe_aze_tur_ewe_mao_zul_eng_rus_bsq_scr_tig_bem_mnd_mcd_glc_xho_slo_tsw_spa_hun_akn_swa_est_krd_amh_geo_por_grk_afr_lat_gam_chh_fre_fin_fbf_mly_cze_bat_jpn_knd_kor_guj_svk_ven_ben_jav_ger_sid_tag_cnt_urd_swt_pol_mlt_alb_dut_bul_arw_qcu_ita_ctl_lit_ses_amr_ukr_owc_rom_ind_pan_dyu_nor_moo_sun_tha_wly_tml_yor_lda_uzb_bos_prs_azi_tsn_vie_hau_cic_bam_dgb	-0.609101911502568	-1.45581076126841	0.148812509609147
319	anl_krd_swt_svk_gam_owc_heb_dut_aze_uzb_tsw_mao_zul_ctl_pol_bsq_bos_aeg_xho_mnd_afr_rom_fbf_pan_cic_lat_fin_ven_igb_est_slo_mlt_geo_eng_swe_hin_grk_sid_chh_mol_hun_yor_mly_prs_sun_jpn_knd_kor_glc_fre_dgb_lit_jav_ita_tig_ind_cnt_bul_ses_ukr_amh_spa_ben_ger_alb_qcu_guj_urd_rus_tsn_hau_por_wly_cze_bat_arw_swa_scr_lda_tag_tha_amr_tml_akn_dyu_tur_mcd_nor_azi_bem_vie_sod_ewe_moo_bam	-0.63314041044788	-1.50864734597094	0.134778796452056
320	heb_ukr_bam_glc_wly_mlt_owc_cze_azi_tur_swa_tag_tsn_bul_por_bsq_ctl_sod_tsw_cnt_fre_rus_cic_pol_fbf_bos_fin_dgb_moo_hun_prs_tig_geo_alb_lit_pan_rom_anl_chh_krd_est_swt_ind_guj_mao_jpn_tml_kor_arw_eng_ewe_ita_mly_urd_sid_jav_mnd_mol_dyu_mcd_amh_hin_swe_afr_dut_qcu_ger_grk_nor_lda_aeg_lat_gam_svk_bat_ben_zul_spa_xho_sun_tha_amr_knd_igb_yor_aze_scr_slo_uzb_bem_vie_hau_ven_ses_akn	-0.575278486325065	-1.37365788687851	0.172850130502797
321	sod_bul_ses_arw_wly_chh_amh_lat_aze_uzb_ven_sun_ewe_ukr_pan_bsq_swe_sid_fbf_cnt_urd_eng_swa_slo_tsn_por_hun_dyu_lda_est_krd_gam_geo_glc_ben_dut_pol_mlt_tig_cze_fin_tsw_jav_scr_bat_jpn_knd_kor_bos_guj_moo_ger_tag_lit_amr_mao_mnd_grk_zul_svk_aeg_mcd_alb_ita_hin_qcu_ctl_spa_prs_bem_owc_nor_anl_rom_ind_fre_swt_mol_yor_mly_tha_hau_tml_dgb_xho_azi_afr_rus_tur_akn_vie_heb_cic_bam_igb	-0.0454581440949615	-0.107100565122883	0.91493990269577
322	amh_alb_tsn_guj_gam_sid_anl_grk_azi_tur_swa_ind_lda_ukr_afr_bsq_hin_heb_cic_mnd_ger_swe_dyu_ben_fbf_arw_hun_ses_igb_fin_prs_amr_geo_rus_krd_mol_urd_aeg_wly_ita_est_ewe_mly_slo_tag_jpn_knd_kor_ctl_eng_xho_rom_jav_fre_mlt_mao_cnt_lat_dgb_dut_sod_glc_spa_bul_nor_qcu_mcd_pol_pan_bem_owc_bos_hau_cze_bat_lit_bam_por_swt_sun_tha_chh_tml_tsw_moo_aze_svk_scr_uzb_zul_vie_tig_ven_yor_akn	-0.324726882426269	-0.76864220612938	0.444053299691128
323	owc_bos_tsw_spa_wly_aeg_anl_urd_tur_azi_moo_jav_swt_krd_por_bsq_guj_amr_ses_cnt_ger_ukr_tsn_scr_xho_fre_fin_ven_ewe_hun_ben_heb_geo_rus_lat_rom_arw_mlt_amh_cze_est_bam_mly_dut_tag_jpn_knd_kor_hin_bul_igb_ita_ind_pol_chh_mao_mnd_swe_lda_glc_tig_grk_prs_mcd_ctl_qcu_nor_alb_slo_fbf_gam_afr_hau_eng_sun_mol_dyu_pan_cic_bat_tha_sod_tml_yor_dgb_aze_lit_svk_uzb_akn_vie_sid_zul_swa_bem	-0.556128349598132	-1.32480627629552	0.18848148161726
324	aeg_bos_dyu_krd_tig_mlt_hau_prs_tur_aze_lda_jav_tsn_guj_rom_bsq_dut_owc_dgb_cnt_grk_cze_tsw_arw_bam_alb_est_bem_swa_hun_scr_sid_geo_ben_afr_svk_bul_chh_sod_ger_fin_zul_mao_lat_ind_jpn_tml_kor_urd_hin_xho_ctl_sun_slo_amh_bat_mnd_rus_akn_eng_gam_lit_nor_mol_pan_qcu_fre_spa_ita_moo_amr_glc_wly_pol_mly_por_swt_ukr_igb_tag_tha_heb_knd_ewe_ven_uzb_swe_mcd_azi_yor_vie_anl_cic_fbf_ses	-0.959778073977515	-2.33400975628416	0.0217488026576994
325	anl_ger_tsw_ita_owc_heb_gam_krd_aze_azi_bam_tag_yor_hin_bul_bsq_prs_hau_tsn_cnt_slo_guj_zul_afr_dgb_urd_est_xho_cic_hun_mol_mlt_geo_ctl_alb_swe_mcd_amh_amr_rom_fin_ses_jav_bos_ind_jpn_knd_kor_eng_spa_akn_nor_sun_arw_aeg_bat_mnd_glc_swt_dut_chh_scr_grk_lit_ukr_qcu_ben_fre_rus_moo_sid_lat_sod_pol_mao_svk_dyu_por_ewe_mly_tha_tig_tml_bem_fbf_tur_cze_pan_uzb_ven_vie_wly_igb_lda_swa	-0.937805444461412	-2.27878623699332	0.0249680792980658
326	sid_urd_ewe_hin_sod_wly_amh_pol_azi_aze_ven_ind_bam_scr_pan_bsq_mol_amr_cic_cnt_mcd_prs_yor_krd_dgb_alb_hun_bem_akn_fin_bul_heb_geo_bos_cze_dut_por_owc_aeg_svk_est_igb_bat_spa_jav_jpn_knd_kor_nor_fre_xho_grk_mao_ita_gam_mly_mnd_swe_swa_rom_anl_lit_rus_slo_guj_qcu_ctl_arw_ger_moo_chh_ben_tig_glc_sun_eng_ses_ukr_lda_tag_tha_hau_tml_zul_fbf_uzb_afr_lat_tur_dyu_vie_mlt_swt_tsw_tsn	-0.203596717020436	-0.480622265291266	0.63191369382407
327	heb_ben_dgb_alb_chh_gam_amh_rus_tur_azi_lda_bat_moo_lat_grk_bsq_cze_owc_cic_cnt_rom_afr_bam_pan_bem_por_est_igb_fbf_hun_ctl_sid_geo_bul_fre_scr_bos_tig_anl_eng_fin_swt_tag_svk_sun_jpn_knd_kor_spa_prs_tsn_dut_jav_krd_sod_mly_mnd_arw_yor_ger_hau_mcd_urd_ita_ukr_qcu_guj_pol_lit_tsw_mlt_glc_wly_hin_ind_mol_ven_nor_ses_mao_tha_amr_tml_dyu_swa_aze_swe_slo_uzb_zul_vie_aeg_xho_akn_ewe	-0.918766909774302	-2.23131014918061	0.0280635670961589
328	amh_ben_xho_arw_amr_heb_sid_nor_aze_tur_swa_bat_dyu_eng_lat_bsq_ger_aeg_moo_cnt_pol_fre_tsn_alb_dgb_prs_fin_cic_ewe_hun_slo_owc_geo_grk_spa_hin_urd_mlt_wly_pan_est_lda_jav_mcd_mao_jpn_tml_kor_dut_glc_fbf_ita_tag_svk_sod_mly_mnd_bos_bam_krd_gam_bul_lit_mol_por_qcu_ukr_guj_rus_akn_hau_rom_tig_scr_sun_swe_yor_afr_bem_ind_tha_anl_knd_igb_swt_uzb_ctl_cze_azi_ven_vie_chh_zul_ses_tsw	-0.264927939806666	-0.626460517927873	0.532547635671949
329	heb_urd_cic_dut_sid_mlt_hau_ben_aze_tur_bam_mao_xho_nor_cze_bsq_guj_anl_ewe_cnt_svk_bul_bem_lit_tsn_ctl_hun_swt_ses_fin_rom_aeg_geo_rus_spa_swe_mol_sod_chh_glc_est_igb_ind_afr_jav_jpn_knd_kor_por_hin_swa_ger_tag_alb_tig_mly_mnd_pol_tsw_grk_amr_lat_krd_ita_pan_qcu_ukr_prs_fre_yor_owc_slo_gam_scr_bat_bos_dgb_eng_dyu_sun_tha_amh_tml_ven_lda_azi_mcd_arw_uzb_zul_vie_wly_fbf_moo_akn	-0.583454919896932	-1.39125711899554	0.167466791860145
330	tig_bos_igb_alb_mlt_sid_amr_arw_aze_uzb_bem_ind_ses_fre_eng_bsq_nor_aeg_yor_mnd_pan_slo_fbf_cze_cic_krd_hun_moo_tsw_est_ita_gam_geo_afr_bul_ger_glc_anl_amh_svk_fin_zul_bat_rom_sun_jpn_tml_kor_prs_swe_bam_por_mao_lat_chh_tag_cnt_lit_swt_pol_sod_guj_spa_scr_urd_qcu_ukr_hin_ben_lda_heb_rus_wly_dut_mly_mcd_akn_mol_xho_jav_tha_owc_knd_dgb_ewe_tur_grk_ctl_azi_swa_vie_hau_tsn_dyu_ven	-0.460202943122535	-1.09339827052916	0.277043058003163
331	wly_spa_ewe_rus_owc_heb_mlt_dut_uzb_aze_dyu_tag_bem_eng_slo_bsq_ger_sod_yor_cnt_prs_bos_cic_mol_fbf_fre_est_zul_tsn_fin_urd_amh_geo_krd_afr_ben_scr_sid_aeg_ctl_hun_bam_ind_arw_mao_jpn_knd_kor_pol_nor_moo_hin_bat_bul_hau_jav_mnd_mcd_swt_rom_chh_swe_alb_ita_pan_qcu_glc_lit_cze_igb_anl_ukr_amr_svk_sun_lat_akn_grk_swa_mly_tha_tig_tml_xho_tsw_azi_guj_por_tur_ven_vie_gam_ses_dgb_lda	-0.090567980547438	-0.213257104932478	0.83159322719795
332	wly_rom_swt_fre_mlt_chh_gam_swe_aze_tur_tsw_mao_akn_prs_por_bsq_ukr_hau_moo_mnd_scr_grk_ses_glc_tsn_pol_est_ven_bam_hun_hin_tig_geo_bul_urd_guj_ben_owc_sid_spa_fin_ewe_mly_krd_tag_jpn_knd_kor_lit_svk_zul_ctl_ind_rus_sod_bat_cnt_lat_cic_slo_anl_ita_cze_mcd_pan_qcu_alb_afr_mol_lda_aeg_eng_amr_nor_jav_bos_dgb_arw_fbf_sun_tha_amh_tml_dyu_bem_azi_ger_dut_uzb_swa_vie_heb_yor_igb_xho	0.769626390638144	1.83014551938403	0.0704314613801968
333	tig_ita_zul_alb_amr_sod_aeg_por_uzb_tur_ven_bat_ses_swe_nor_bsq_ctl_wly_tsw_mnd_ben_bul_yor_afr_moo_glc_est_tsn_bam_fin_hin_mlt_geo_mcd_mol_bos_arw_heb_owc_pol_hun_swt_jav_urd_tag_jpn_tml_kor_krd_svk_bem_fre_ind_grk_gam_sun_cnt_cze_dgb_spa_sid_eng_dut_rom_ger_qcu_ukr_lat_pan_dyu_anl_prs_amh_guj_mao_slo_cic_rus_swa_mly_tha_chh_knd_lda_xho_azi_lit_scr_aze_ewe_vie_hau_igb_akn_fbf	-0.35459250050597	-0.841132986381413	0.402430998053214
334	amh_pol_zul_por_gam_anl_chh_afr_uzb_aze_dyu_ind_bam_slo_prs_bsq_lit_heb_cic_mnd_pan_glc_ses_ger_tsn_rus_hun_swa_bem_fin_spa_tig_geo_cze_svk_guj_rom_amr_sod_ben_est_yor_jav_fre_sun_jpn_knd_kor_mol_mcd_dgb_bul_tag_nor_wly_mly_cnt_dut_tsw_urd_sid_hin_alb_bos_ukr_qcu_grk_lat_arw_fbf_owc_swe_mlt_ita_mao_scr_lda_krd_swt_bat_tha_aeg_tml_akn_xho_tur_ctl_eng_azi_ven_vie_hau_moo_igb_ewe	-0.662556451265725	-1.58280271204536	0.116861409996221
335	mlt_grk_moo_alb_gam_heb_sod_rom_aze_uzb_swt_mly_ses_ukr_swe_bsq_svk_chh_zul_cnt_pol_bul_igb_eng_ewe_scr_fin_akn_cic_est_rus_tig_geo_nor_por_ita_krd_owc_aeg_urd_hun_tsn_sun_lit_jav_jpn_tml_kor_mcd_glc_lda_ctl_mao_pan_amr_tag_mnd_hin_xho_ben_sid_arw_dut_fre_lat_qcu_spa_cze_slo_ven_anl_guj_wly_afr_bat_mol_fbf_bos_dyu_ind_tha_amh_knd_bem_swa_tur_prs_ger_azi_tsw_vie_hau_dgb_bam_yor	-0.429959525637928	-1.0221613453761	0.309356119675051
336	amr_grk_tsw_ben_anl_sid_hau_svk_aze_tur_yor_ind_tsn_alb_scr_bsq_rus_owc_ses_mnd_lat_rom_bam_bul_swt_pol_hun_xho_ven_est_urd_sod_geo_fre_pan_spa_ger_chh_heb_guj_fin_zul_mly_slo_mao_jpn_tml_kor_arw_ctl_lda_ita_tag_glc_tig_bat_cnt_nor_dgb_swe_aeg_afr_mol_por_bos_qcu_krd_ukr_prs_igb_gam_dut_wly_mcd_jav_eng_moo_lit_dyu_sun_tha_amh_knd_akn_ewe_azi_cze_hin_uzb_bem_vie_mlt_cic_fbf_swa	-0.0381140195440224	-0.0898378749739817	0.928609246807047
337	amr_cze_fbf_swe_tig_amh_mlt_spa_aze_uzb_bem_sun_dyu_bul_ger_bsq_scr_sod_cic_cnt_hin_eng_swa_prs_ven_lat_fin_xho_lda_hun_mcd_sid_geo_fre_ctl_guj_arw_chh_wly_pan_est_ses_jav_pol_mly_jpn_tml_kor_krd_glc_tsw_svk_tag_rus_aeg_bat_mnd_urd_zul_por_heb_lit_alb_rom_ben_qcu_nor_dut_bos_bam_hau_afr_owc_mol_mao_ita_akn_grk_tsn_ind_tha_anl_knd_dgb_moo_azi_slo_ukr_tur_swt_vie_gam_yor_ewe_igb	0.0485080476171453	0.114233458714345	0.90929898724781
338	amh_ben_bem_bos_aeg_mlt_hau_por_uzb_aze_tsn_jav_lda_prs_rus_bsq_eng_owc_tsw_mnd_guj_ita_dyu_dut_yor_lit_hun_xho_zul_fin_cze_sod_geo_ctl_svk_afr_spa_amr_chh_fre_est_bam_ind_alb_sun_jpn_tml_kor_ger_lat_cic_pol_mao_swe_heb_bat_cnt_scr_fbf_ukr_tig_bul_arw_glc_urd_qcu_pan_slo_rom_igb_gam_grk_wly_mol_mly_hin_moo_krd_ewe_tag_tha_sid_knd_ses_ven_azi_nor_mcd_tur_swt_vie_anl_akn_swa_dgb	-0.035792821149623	-0.0842882643547643	0.933008419158927
339	anl_pol_tsn_mol_chh_sid_amr_mcd_aze_tur_cic_tag_dyu_fre_ctl_bsq_eng_hau_xho_cnt_nor_spa_moo_lit_fbf_prs_hun_ses_akn_est_afr_amh_geo_ger_slo_por_krd_owc_aeg_grk_fin_yor_ind_ukr_mly_jpn_knd_kor_rus_bul_swt_guj_sun_urd_wly_mao_mnd_glc_lda_lat_gam_ben_hin_alb_pan_qcu_cze_rom_dut_swa_mlt_bos_tig_ita_jav_arw_dgb_scr_ewe_bat_tha_heb_tml_ven_zul_uzb_swe_svk_azi_bem_vie_sod_igb_tsw_bam	-0.705934796380619	-1.69251261447765	0.0938960368406128
340	heb_swe_moo_slo_hau_chh_amr_grk_aze_tur_swa_jav_xho_rus_ita_bsq_krd_sod_bam_cnt_pol_hin_tsw_cze_zul_scr_est_cic_dyu_fin_urd_aeg_geo_pan_ctl_por_bul_mlt_amh_afr_hun_akn_ind_ger_tag_jpn_knd_kor_alb_fre_ewe_spa_mly_svk_owc_mao_mnd_bos_ven_dut_tig_nor_prs_guj_arw_qcu_mcd_mol_lat_igb_anl_lit_sid_eng_bat_rom_lda_ukr_tsn_sun_tha_wly_tml_dgb_bem_azi_ben_glc_uzb_yor_vie_gam_ses_swt_fbf	0.645996264249828	1.53370232524835	0.128497905283108
341	amh_dut_dgb_prs_sod_hau_amr_fre_uzb_aze_bem_jav_moo_swe_hin_bsq_svk_anl_tsn_mnd_cze_pan_cic_bos_akn_ukr_fin_bam_xho_hun_guj_heb_geo_grk_urd_arw_mcd_mlt_chh_krd_est_dyu_mly_bul_bat_jpn_knd_kor_rus_lit_lda_rom_tag_spa_gam_mao_cnt_mol_tsw_slo_aeg_ctl_lat_alb_nor_qcu_afr_ger_eng_igb_owc_glc_tig_ben_ind_por_swa_scr_fbf_sun_tha_sid_tml_zul_ewe_azi_pol_ita_tur_yor_vie_wly_swt_ven_ses	-0.470436347658266	-1.11691607898535	0.266907504025331
342	sid_pol_dyu_lat_aeg_owc_hau_ita_tur_aze_ven_jav_lda_mol_por_bsq_ukr_anl_swt_cnt_alb_bul_zul_fre_akn_grk_hun_swa_yor_fin_rus_gam_geo_cze_glc_arw_pan_chh_tig_ben_est_cic_bat_bos_tag_jpn_knd_kor_prs_svk_dgb_rom_mly_afr_amr_sun_mnd_hin_tsw_lit_amh_krd_guj_nor_slo_qcu_eng_urd_dut_xho_heb_mcd_sod_spa_mao_ger_bem_scr_moo_ind_tha_mlt_tml_tsn_bam_azi_swe_ctl_uzb_fbf_vie_wly_igb_ewe_ses	0.400373002941488	0.944093496005743	0.347568144047396
343	sod_alb_yor_ukr_wly_anl_gam_krd_aze_tur_zul_mly_dyu_eng_bos_bsq_fre_mlt_xho_cnt_cze_ger_fbf_afr_bam_ctl_est_tsn_swa_hun_slo_tig_geo_guj_por_glc_urd_heb_sid_arw_fin_igb_mao_lat_ind_jpn_tml_kor_dut_swe_lda_grk_tag_ben_chh_sun_mnd_hin_tsw_prs_aeg_rus_spa_pan_svk_qcu_bul_mol_scr_moo_amh_mcd_owc_pol_bat_ita_swt_lit_ewe_jav_tha_hau_knd_cic_akn_azi_rom_nor_uzb_ses_vie_amr_ven_dgb_bem	-0.466538502112648	-1.11107858146286	0.269398801577237
344	amr_alb_tsn_urd_aeg_chh_sod_rom_uzb_azi_moo_mao_dyu_bos_ctl_bsq_hin_heb_tsw_mnd_mcd_ukr_fbf_pol_zul_arw_fin_igb_swt_est_swe_sid_geo_afr_ita_slo_pan_anl_gam_glc_hun_bam_bat_mol_mly_jpn_tml_kor_guj_fre_lda_dut_tag_rus_owc_sun_cnt_ben_ses_cze_tig_scr_krd_ger_nor_qcu_por_eng_lat_xho_amh_lit_mlt_grk_jav_svk_ewe_prs_akn_ind_tha_wly_knd_swa_bem_tur_bul_spa_aze_yor_vie_hau_ven_dgb_cic	0.0331012860487252	0.0779614575423997	0.938026204262255
345	amr_lat_igb_urd_wly_sid_chh_pol_uzb_azi_ewe_mao_swa_ita_por_bsq_glc_anl_dyu_mnd_dut_hin_yor_bul_fbf_arw_est_tsw_bam_fin_ctl_heb_geo_bos_krd_rus_ger_amh_gam_spa_hun_lda_jav_rom_mly_jpn_tml_kor_cze_mol_zul_prs_sun_guj_hau_tag_cnt_eng_bem_fre_sod_swe_scr_ben_alb_qcu_ukr_lit_afr_moo_tig_pan_aeg_svk_bat_mcd_xho_grk_dgb_ind_tha_owc_knd_swt_akn_tur_nor_slo_aze_cic_vie_mlt_ses_ven_tsn	0.0593806073489924	0.139898836262867	0.889042458286478
346	tig_dut_akn_mol_mlt_chh_aeg_pan_azi_uzb_ven_jav_tsn_ita_lat_bsq_rus_hau_fbf_cnt_bos_ben_moo_spa_bem_slo_est_swt_dgb_fin_rom_anl_geo_prs_afr_por_alb_sod_heb_urd_hun_xho_ind_swe_mao_jpn_knd_kor_lit_pol_cic_nor_bat_krd_owc_sun_mnd_cze_ses_svk_wly_grk_hin_ger_guj_qcu_scr_ctl_fre_lda_sid_mcd_gam_ukr_tag_glc_dyu_bul_swa_mly_tha_amh_tml_tsw_yor_aze_eng_arw_tur_bam_vie_amr_igb_ewe_zul	-0.888973016351774	-2.14906052597682	0.0342261055678779
347	amh_rom_akn_fre_mlt_anl_aeg_prs_tur_azi_zul_jav_dgb_cze_nor_bsq_afr_owc_xho_mnd_pol_mcd_tsw_ben_yor_slo_hun_ses_dyu_est_grk_hau_geo_por_glc_krd_spa_heb_tig_lit_fin_bam_tag_ctl_mly_jpn_tml_kor_pan_ger_fbf_ukr_bat_arw_gam_ind_cnt_dut_ewe_svk_amr_scr_hin_bos_guj_qcu_bul_alb_rus_moo_sid_swe_sod_mol_mao_lat_ven_eng_cic_sun_tha_chh_knd_lda_swa_aze_ita_urd_uzb_swt_vie_wly_tsn_bem_igb	-0.456929089940306	-1.08639217531452	0.280113375060097
348	wly_ita_dyu_swe_chh_sod_sid_ger_aze_uzb_tsw_jav_igb_por_ctl_bsq_pol_heb_swt_cnt_glc_fre_fbf_eng_swa_mcd_hun_moo_tsn_est_ukr_hau_geo_slo_guj_alb_ben_gam_tig_grk_fin_akn_mao_bos_sun_jpn_tml_kor_prs_arw_ven_afr_mly_mol_owc_bat_mnd_bul_lda_cze_aeg_scr_rom_svk_dut_qcu_spa_hin_nor_ses_anl_krd_amr_lat_ind_urd_bam_pan_cic_tag_tha_amh_knd_ewe_xho_azi_lit_rus_tur_bem_vie_mlt_dgb_zul_yor	0.517642827728651	1.22329769637451	0.224307881251159
349	amr_eng_zul_ita_sid_owc_aeg_nor_uzb_azi_moo_sun_dgb_spa_pol_bsq_glc_hau_swt_cnt_cze_scr_tsw_ukr_igb_ben_hun_ewe_ses_fin_por_sod_geo_swe_arw_guj_grk_wly_mlt_rom_est_lda_tag_dut_jav_jpn_knd_kor_prs_krd_ven_bos_ind_ger_amh_bat_mnd_slo_bam_afr_heb_alb_pan_ctl_lit_qcu_rus_svk_mol_dyu_tig_hin_anl_bul_mao_lat_yor_mcd_xho_mly_tha_chh_tml_cic_swa_aze_urd_fre_tur_tsn_vie_gam_akn_fbf_bem	-0.347909037509247	-0.82353500682058	0.412310715462744
350	heb_fre_cic_nor_sid_owc_amh_lit_azi_uzb_bem_ind_ewe_pol_lat_bsq_dut_wly_swt_cnt_bul_krd_tsn_ger_igb_urd_est_akn_xho_hun_ben_mlt_geo_scr_afr_slo_arw_aeg_amr_rom_fin_lda_sun_spa_jav_jpn_knd_kor_prs_grk_bam_svk_mao_mcd_sod_bat_mnd_mol_fbf_ita_tig_glc_swe_pan_bos_qcu_cze_por_rus_yor_hau_hin_gam_ctl_mly_alb_moo_guj_zul_tag_tha_chh_tml_dgb_ven_tur_eng_ukr_aze_swa_vie_anl_ses_tsw_dyu	-1.08466971930724	-2.66330515609399	0.00911947372578531
351	wly_grk_ven_arw_hau_gam_heb_por_aze_azi_swa_bat_ses_ger_dut_bsq_urd_aeg_igb_mnd_ctl_mol_ewe_pol_dgb_fre_fin_swt_yor_est_bul_tig_geo_rom_eng_ben_ita_sid_anl_spa_hun_zul_ind_lat_sun_jpn_tml_kor_lit_bos_bam_slo_jav_scr_sod_mao_cnt_nor_tsw_ukr_owc_alb_svk_cze_pan_qcu_krd_mcd_hin_dyu_chh_glc_mlt_swe_mly_afr_lda_guj_cic_tag_tha_amh_knd_xho_tsn_tur_rus_prs_uzb_moo_vie_amr_bem_akn_fbf	-0.493043339373027	-1.17145096431194	0.244410114656713
352	heb_cze_fbf_arw_amr_aeg_owc_fre_aze_uzb_zul_jav_bam_rom_krd_bsq_lat_chh_swa_mnd_ita_mcd_ewe_afr_dyu_swe_fin_igb_cic_est_alb_wly_geo_prs_mol_nor_dut_anl_sod_hin_hun_ses_bat_lit_mly_jpn_knd_kor_rus_por_swt_bul_tag_ger_mlt_mao_cnt_bos_ven_pol_amh_ctl_glc_eng_guj_qcu_ukr_pan_scr_akn_gam_grk_tig_ben_sun_urd_tsw_svk_lda_ind_tha_hau_tml_yor_tsn_azi_slo_spa_tur_xho_vie_sid_dgb_bem_moo	-0.347066660734629	-0.82201102362893	0.413173120536574
353	mlt_spa_yor_grk_gam_owc_sid_bul_aze_uzb_tsn_jav_fbf_pan_lat_bsq_rom_amh_ven_mnd_slo_fre_xho_swe_swa_dut_fin_bem_swt_est_por_chh_geo_ukr_arw_lit_mol_anl_heb_alb_hun_tsw_mao_guj_sun_jpn_tml_kor_rus_ctl_igb_cze_mly_eng_sod_tag_cnt_prs_lda_krd_wly_urd_svk_scr_ben_qcu_ita_afr_pol_dgb_hau_ger_amr_mcd_ind_bos_bam_nor_moo_bat_tha_tig_knd_cic_zul_azi_hin_glc_tur_dyu_vie_aeg_ewe_ses_akn	-0.122064803485383	-0.28790824722939	0.774057603056688
354	wly_fre_dgb_dut_mlt_anl_sid_rus_aze_tur_tsw_bat_ven_ukr_arw_bsq_glc_heb_lda_cnt_ita_guj_akn_ben_swa_spa_fin_fbf_swt_hun_alb_gam_geo_grk_krd_slo_afr_aeg_owc_lit_est_zul_sun_hin_mao_jpn_tml_kor_bul_pan_ewe_eng_jav_rom_hau_tag_mnd_prs_ses_mol_amh_lat_bos_por_svk_qcu_cze_ctl_mcd_igb_sod_scr_tig_nor_ind_ger_tsn_swe_bam_mly_tha_amr_knd_xho_yor_uzb_urd_pol_azi_dyu_vie_chh_cic_bem_moo	-0.550484843916452	-1.31094177921889	0.193105294617613
355	mlt_ukr_bam_scr_gam_aeg_wly_grk_tur_azi_lda_tag_igb_fre_glc_bsq_ben_anl_dgb_cnt_pol_alb_zul_ctl_moo_nor_fin_ewe_ven_est_prs_amr_geo_spa_rus_slo_ita_chh_sid_hin_hun_fbf_jav_mcd_ind_jpn_tml_kor_swe_bos_cic_afr_mao_ger_hau_mly_mnd_rom_xho_pan_amh_por_dut_mol_guj_qcu_bul_lit_eng_tsn_sod_lat_owc_svk_bat_krd_dyu_arw_yor_sun_tha_tig_knd_bem_akn_uzb_urd_cze_aze_swt_vie_heb_swa_ses_tsw	-0.636814369953063	-1.52257697614669	0.131257728574397
356	gam_por_igb_slo_amr_hau_mlt_mol_aze_tur_dgb_jav_swa_bul_spa_bsq_svk_owc_xho_cnt_rom_prs_moo_rus_fbf_ben_est_swt_tsw_hun_ger_amh_geo_krd_grk_arw_alb_sid_heb_bos_fin_yor_mly_glc_mao_jpn_tml_kor_ita_urd_bem_hin_tag_ukr_sod_sun_mnd_swe_ven_pan_anl_nor_pol_guj_scr_qcu_lat_lit_afr_dyu_tig_cze_chh_eng_ind_fre_ses_dut_bam_bat_tha_aeg_knd_zul_cic_azi_ctl_mcd_uzb_akn_vie_wly_tsn_ewe_lda	0.319091082457786	0.752667293341994	0.453550841632167
357	heb_mcd_yor_cze_hau_wly_owc_bos_azi_uzb_bam_sun_xho_scr_spa_bsq_afr_aeg_ven_cnt_lit_eng_tsw_ukr_akn_guj_est_tsn_cic_hun_ita_anl_geo_prs_mol_glc_ger_sod_gam_nor_fin_swa_ind_svk_tag_jpn_knd_kor_dut_rom_moo_pan_jav_krd_chh_mao_mnd_ctl_ses_arw_amh_hin_por_lat_swe_qcu_grk_rus_fre_fbf_amr_pol_sid_ben_bat_alb_igb_slo_dyu_mly_tha_tig_tml_swt_dgb_aze_urd_bul_tur_zul_vie_mlt_lda_bem_ewe	-0.859449264822825	-2.07561793656726	0.0406898393048051
358	amh_grk_cic_nor_chh_wly_tig_cze_uzb_tur_ewe_bat_dyu_por_rus_bsq_hin_sid_bam_mnd_scr_ctl_swt_bos_lda_alb_fin_bem_tsw_hun_rom_aeg_geo_fre_krd_mcd_ukr_gam_amr_spa_est_tsn_mly_lat_sun_jpn_tml_kor_lit_dut_fbf_ger_mao_pan_owc_tag_cnt_mol_xho_slo_anl_ita_arw_glc_urd_qcu_eng_afr_bul_ven_hau_pol_mlt_svk_ind_prs_dgb_guj_igb_jav_tha_heb_knd_yor_ses_aze_ben_swe_azi_akn_vie_sod_swa_moo_zul	-0.645120328750914	-1.54519776494791	0.125694626427099
359	heb_eng_moo_bos_gam_sod_anl_alb_uzb_aze_swa_ind_tsw_dut_swe_bsq_lat_chh_cic_mnd_pol_ita_akn_ukr_lda_cze_est_igb_tsn_hun_hin_sid_geo_scr_bul_ben_guj_mlt_tig_mcd_fin_fbf_bat_krd_jav_jpn_knd_kor_arw_lit_xho_mol_tag_slo_amh_mly_cnt_fre_dgb_por_aeg_pan_prs_urd_afr_qcu_glc_grk_ctl_bem_hau_spa_amr_ger_mao_rom_ven_nor_ewe_sun_tha_owc_tml_swt_yor_tur_svk_rus_azi_ses_vie_wly_dyu_bam_zul	-0.340093133090178	-0.805956882821663	0.422323761211165
360	anl_mcd_igb_dut_hau_amr_owc_fre_aze_uzb_swt_tag_yor_urd_rus_bsq_por_wly_bem_mnd_ukr_spa_dyu_prs_ewe_alb_est_fbf_akn_hun_pan_sod_geo_rom_ctl_lat_ben_sid_chh_svk_fin_tsn_sun_glc_bat_jpn_tml_kor_hin_cze_swa_ita_mly_nor_heb_jav_cnt_ger_lda_krd_gam_swe_grk_scr_slo_qcu_arw_guj_pol_bam_mlt_bul_tig_lit_ind_mol_xho_afr_dgb_mao_tha_amh_knd_tsw_moo_tur_eng_bos_azi_zul_vie_aeg_ses_cic_ven	-0.304081342675627	-0.719911305802552	0.473385011793033
361	chh_swe_moo_eng_sid_heb_amr_ger_aze_tur_fbf_jav_yor_scr_bos_bsq_bul_amh_tsn_mnd_pan_por_tsw_dut_bem_lat_hun_ses_swt_fin_alb_owc_geo_rom_cze_mol_nor_sod_mlt_prs_est_swa_mly_hin_bat_jpn_tml_kor_lit_grk_akn_ctl_sun_rus_gam_tag_cnt_pol_igb_slo_tig_ukr_glc_mcd_urd_qcu_spa_arw_svk_dyu_anl_fre_hau_afr_ind_krd_bam_ben_dgb_mao_tha_wly_knd_ven_zul_uzb_ita_guj_azi_cic_vie_aeg_xho_lda_ewe	-0.710184097424979	-1.70224358290343	0.0920502536613819
362	sid_pol_ewe_ita_amh_wly_aeg_bos_tur_aze_fbf_jav_moo_mcd_svk_bsq_hin_chh_tsn_mnd_fre_bul_dyu_pan_dgb_guj_est_lda_xho_fin_por_tig_geo_ger_ctl_nor_lit_anl_owc_ben_hun_bam_mly_afr_ind_jpn_tml_kor_swe_lat_yor_dut_mao_slo_gam_sun_cnt_scr_ses_krd_heb_mol_ukr_prs_urd_qcu_glc_rus_eng_akn_hau_rom_mlt_arw_tag_spa_swa_grk_ven_bat_tha_sod_knd_zul_swt_uzb_alb_cze_azi_bem_vie_amr_cic_igb_tsw	-0.022454635211432	-0.0529435058351472	0.957890479911151
363	chh_dut_xho_scr_gam_sid_hau_ctl_aze_uzb_ven_sun_bam_urd_slo_bsq_fre_sod_swt_cnt_rus_lat_ewe_hin_dgb_lit_hun_bem_yor_est_guj_anl_geo_por_grk_svk_bul_aeg_heb_mcd_fin_moo_bat_glc_mly_jpn_knd_kor_ben_bos_ses_prs_ind_nor_amh_tag_mnd_spa_cic_swe_tig_ger_krd_ukr_afr_qcu_pol_alb_cze_akn_amr_arw_owc_mol_jav_pan_fbf_eng_zul_mao_tha_wly_tml_igb_tsn_azi_rom_ita_tur_lda_vie_mlt_tsw_dyu_swa	-1.00424867079028	-2.44911045703378	0.0161943853007634
364	chh_ben_xho_guj_amh_owc_sid_por_uzb_aze_zul_mly_moo_mcd_lat_bsq_ita_gam_ewe_cnt_glc_rus_yor_grk_dgb_ger_est_swt_cic_fin_urd_tig_geo_svk_nor_dut_bos_aeg_anl_fre_hun_igb_mao_spa_jav_jpn_tml_kor_rom_eng_dyu_scr_sun_slo_amr_bat_mnd_ctl_bem_hin_wly_pol_alb_cze_arw_qcu_prs_krd_ukr_swa_sod_mol_heb_swe_tag_afr_ven_pan_tsn_ind_tha_hau_knd_fbf_akn_azi_lit_bul_tur_tsw_vie_mlt_ses_bam_lda	0.192170315847715	0.452132253537908	0.652226523639755
365	heb_prs_ewe_slo_sid_amh_wly_fre_uzb_tur_swa_bat_fbf_glc_alb_bsq_svk_chh_tsn_mnd_rom_scr_xho_ita_moo_eng_fin_yor_dgb_est_por_hau_geo_afr_mol_dut_grk_tig_anl_spa_hun_swt_ind_swe_mly_jpn_tml_kor_cze_mcd_bam_arw_tag_nor_sod_sun_cnt_lit_bem_lat_gam_pan_pol_rus_guj_qcu_ukr_bos_ctl_ven_owc_krd_amr_ger_jav_bul_zul_urd_dyu_mao_tha_aeg_knd_igb_tsw_aze_ben_hin_azi_cic_vie_mlt_akn_lda_ses	-0.67940344033026	-1.62661784092371	0.107202084934902
366	mlt_ukr_swa_spa_heb_aeg_wly_pan_tur_azi_zul_mly_tsn_swe_por_bsq_dut_chh_ven_cnt_urd_pol_xho_fre_lda_slo_est_moo_swt_fin_glc_sid_geo_scr_ger_svk_ben_gam_amh_grk_hun_igb_mao_eng_tag_jpn_knd_kor_lat_mol_yor_bos_sun_rom_sod_ind_mnd_afr_ses_hin_hau_rus_ita_krd_alb_qcu_nor_mcd_ctl_cic_owc_cze_amr_lit_jav_guj_fbf_bul_tsw_bat_tha_anl_tml_dgb_bam_aze_arw_prs_uzb_ewe_vie_tig_bem_akn_dyu	-0.0290342888878962	-0.0683220752917289	0.945675932458233
367	mlt_rus_ses_nor_aeg_sod_sid_mcd_azi_uzb_dgb_bat_ven_alb_por_bsq_dut_wly_tsn_cnt_ukr_scr_dyu_cze_swt_bul_est_bam_moo_fin_spa_gam_geo_guj_afr_mol_pol_heb_tig_glc_hun_tsw_mly_eng_sun_jpn_tml_kor_pan_swe_zul_ger_tag_fre_amr_jav_mnd_krd_akn_urd_anl_ita_rom_prs_ben_qcu_hin_slo_lit_fbf_hau_ctl_owc_svk_mao_grk_swa_lat_yor_ind_tha_amh_knd_cic_igb_aze_bos_arw_tur_ewe_vie_chh_xho_bem_lda	0.888455742790454	2.12641529744766	0.03611683274507
368	owc_pan_ewe_grk_tig_mlt_hau_afr_aze_tur_ven_tag_bem_swe_krd_bsq_urd_wly_bam_cnt_scr_lat_lda_pol_swa_ukr_fin_tsn_swt_hun_ita_gam_geo_dut_eng_glc_rus_aeg_chh_ctl_est_moo_ind_ben_mly_jpn_tml_kor_hin_mol_tsw_svk_mao_prs_amr_bat_mnd_slo_fbf_nor_sod_fre_bul_ger_alb_qcu_rom_spa_arw_akn_anl_guj_heb_mcd_jav_bos_dgb_lit_xho_sun_tha_sid_knd_cic_yor_uzb_por_cze_azi_ses_vie_amh_dyu_zul_igb	0.76191200835255	1.81771263674803	0.072327956072868
369	mlt_mcd_akn_spa_gam_hau_wly_grk_uzb_aze_fbf_ind_tsw_por_swe_bsq_pan_tig_swt_cnt_prs_svk_ven_hin_lda_ukr_fin_swa_bem_hun_dut_amr_geo_cze_rus_ctl_nor_sid_amh_fre_est_bam_mly_bos_mao_jpn_tml_kor_mol_bul_zul_eng_tag_slo_aeg_jav_mnd_lit_yor_pol_owc_ita_afr_scr_krd_qcu_arw_rom_lat_tsn_anl_alb_sod_glc_sun_ben_xho_ger_ewe_bat_tha_chh_knd_igb_ses_azi_urd_guj_tur_dyu_vie_heb_moo_cic_dgb	-0.312167001043006	-0.739508974585493	0.461460571746281
370	chh_mol_igb_ukr_sid_amr_mlt_pol_aze_tur_dgb_tag_tsn_cze_afr_bsq_svk_tig_akn_mnd_mcd_krd_swa_grk_fbf_urd_est_ewe_ven_hun_ben_wly_geo_scr_slo_alb_eng_anl_gam_ger_fin_bem_mly_prs_bat_jpn_tml_kor_nor_bul_lda_lat_ind_guj_sod_sun_cnt_por_tsw_ctl_amh_glc_hin_arw_pan_qcu_rus_bos_rom_swt_heb_dut_hau_fre_jav_lit_xho_swe_yor_mao_tha_owc_knd_bam_dyu_uzb_ita_spa_azi_ses_vie_aeg_moo_zul_cic	-0.526484879263645	-1.25396268318371	0.212998428269539
371	heb_glc_ses_swe_gam_hau_chh_lat_uzb_tur_lda_jav_swt_bul_pol_bsq_nor_anl_bem_mnd_pan_rus_xho_afr_dgb_hin_hun_dyu_ewe_fin_ukr_sid_geo_scr_ctl_ben_urd_mlt_sod_mol_est_igb_ind_fre_tag_jpn_tml_kor_grk_ita_tsw_guj_bat_prs_aeg_mao_cnt_svk_zul_ger_wly_mcd_slo_cze_spa_qcu_krd_alb_lit_moo_amh_dut_amr_bos_sun_rom_yor_eng_ven_mly_tha_owc_knd_fbf_cic_aze_por_arw_azi_akn_vie_tig_bam_swa_tsn	-0.764281177884211	-1.84180097761588	0.0686913787612643
372	chh_rom_tsn_rus_sod_tig_mlt_svk_azi_uzb_bem_mly_yor_ger_dut_bsq_alb_amr_moo_cnt_lit_swe_cic_grk_tsw_bul_hun_swt_lda_fin_urd_hau_geo_por_scr_glc_spa_gam_heb_fre_est_bam_sun_afr_tag_jpn_knd_kor_krd_mcd_ewe_hin_ind_ita_anl_mao_mnd_bos_zul_ukr_aeg_nor_lat_guj_cze_qcu_prs_eng_pol_swa_wly_ben_amh_mol_bat_ctl_dgb_pan_dyu_jav_tha_sid_tml_akn_fbf_tur_slo_arw_aze_ven_vie_owc_igb_xho_ses	0.631168250651545	1.49491591940253	0.138321957082326
373	tig_cze_swa_mcd_sid_chh_anl_por_tur_uzb_yor_mao_ses_grk_ben_bsq_alb_amh_dyu_cnt_prs_swe_zul_nor_ewe_slo_hun_akn_bam_fin_lit_hau_geo_rom_guj_dut_lat_sod_heb_ctl_est_fbf_ind_fre_mly_jpn_knd_kor_arw_eng_xho_glc_sun_rus_aeg_jav_mnd_afr_ven_svk_owc_bul_ita_pan_urd_qcu_mol_spa_hin_moo_amr_bos_wly_scr_bat_pol_lda_krd_dgb_tag_tha_mlt_tml_igb_swt_aze_ger_ukr_azi_tsn_vie_gam_bem_tsw_cic	-0.174910860972797	-0.41319452981704	0.680415259999662
374	amr_pan_moo_rus_mlt_sid_anl_prs_tur_azi_tsw_mao_ewe_rom_bul_bsq_ben_heb_xho_mnd_pol_glc_fbf_cze_swt_ctl_hun_cic_dyu_est_swe_sod_geo_grk_eng_guj_arw_owc_wly_fre_fin_yor_tag_ukr_sun_jpn_knd_kor_scr_mcd_dgb_slo_bat_hin_hau_jav_cnt_afr_tsn_lat_aeg_dut_ita_alb_bos_qcu_spa_ger_mol_bem_gam_lit_tig_svk_ind_urd_bam_por_igb_mly_tha_amh_tml_ses_zul_uzb_krd_nor_aze_ven_vie_chh_akn_swa_lda	0.00674215148788858	0.0158627707991028	0.987377852064446
375	hau_arw_dgb_lat_heb_mlt_aeg_por_aze_azi_swa_mly_lda_fre_dut_bsq_bos_sod_ven_cnt_ita_guj_ewe_grk_bam_krd_hun_xho_moo_fin_rom_amr_geo_glc_slo_hin_pan_gam_amh_rus_est_yor_ind_swe_tag_jpn_tml_kor_alb_afr_zul_ctl_jav_pol_wly_sun_mnd_prs_tsn_ben_chh_urd_ger_mcd_scr_qcu_svk_mol_bul_igb_tig_cze_sid_ukr_mao_nor_cic_spa_tsw_bat_tha_owc_knd_swt_akn_tur_eng_lit_uzb_dyu_vie_anl_bem_ses_fbf	-0.692925164954577	-1.66158913933475	0.0999626785319087
376	sid_bos_tsn_slo_tig_mlt_aeg_ita_azi_uzb_tsw_tag_dgb_scr_guj_bsq_arw_wly_bam_cnt_svk_pol_cic_spa_ven_rom_hun_zul_akn_est_swe_amr_geo_krd_ger_mol_ctl_heb_hau_bul_fin_xho_jav_alb_mao_jpn_knd_kor_afr_cze_lda_pan_ind_lat_amh_mly_mnd_ben_ewe_por_anl_dut_nor_rus_glc_qcu_lit_grk_hin_fbf_chh_ukr_gam_mcd_sun_fre_swa_eng_bem_bat_tha_owc_tml_swt_yor_aze_prs_urd_tur_moo_vie_sod_igb_ses_dyu	-0.217763621410933	-0.514464831913177	0.608147489968471
377	aeg_cze_ewe_guj_sod_heb_owc_fre_uzb_azi_ses_bat_swa_glc_lat_bsq_arw_sid_fbf_mnd_alb_spa_swt_ger_cic_bul_hun_yor_ven_fin_dut_gam_geo_por_eng_slo_pan_wly_chh_mcd_est_igb_sun_ben_mao_jpn_knd_kor_mol_afr_bem_ita_tag_lit_tig_jav_cnt_hin_tsn_ctl_amr_bos_rus_scr_nor_qcu_pol_urd_swe_lda_amh_ukr_hau_krd_mly_svk_dgb_prs_xho_ind_tha_mlt_tml_moo_tsw_tur_rom_grk_aze_dyu_vie_anl_akn_bam_zul	-0.715301519956833	-1.71817041748072	0.0890932270398455
378	hau_slo_bam_scr_tig_wly_sod_alb_aze_uzb_ven_jav_dyu_grk_bul_bsq_spa_sid_akn_mnd_lit_glc_lda_eng_xho_dut_fin_bem_fbf_est_swe_gam_geo_mcd_afr_arw_ben_anl_mlt_rom_hun_dgb_ind_ctl_bat_jpn_knd_kor_ita_ger_zul_prs_tag_rus_aeg_mly_cnt_urd_swt_svk_chh_lat_guj_fre_bos_qcu_por_pan_hin_swa_amh_nor_owc_krd_mao_ukr_tsn_cze_igb_sun_tha_amr_tml_cic_moo_tur_mol_pol_azi_ses_vie_heb_yor_ewe_tsw	-0.0463141398689246	-0.109108209270015	0.913351741940759
379	amr_guj_zul_alb_owc_gam_heb_ukr_tur_azi_xho_mao_fbf_lat_mol_bsq_bul_sod_akn_cnt_pan_hin_bem_arw_moo_eng_hun_swa_ses_fin_nor_anl_geo_ben_dut_ctl_cze_amh_wly_ita_est_tsn_jav_scr_sun_jpn_tml_kor_ger_lit_ewe_urd_bat_fre_mlt_ind_mnd_slo_cic_mcd_hau_rom_svk_swe_prs_qcu_rus_grk_krd_tsw_aeg_glc_sid_afr_tag_spa_swt_pol_bam_mly_tha_tig_knd_ven_yor_uzb_por_bos_aze_igb_vie_chh_lda_dgb_dyu	-0.149973789695836	-0.353788239221694	0.724298389966299
380	chh_ita_cic_glc_tig_amh_sod_eng_uzb_tur_tsn_sun_tsw_cze_lat_bsq_rom_wly_ven_mnd_arw_ger_bem_alb_zul_mcd_est_bam_dyu_fin_grk_heb_geo_guj_por_mol_lit_anl_gam_slo_hun_fbf_mao_swe_ind_jpn_knd_kor_dut_bos_yor_afr_tag_spa_mlt_mly_cnt_rus_moo_pan_aeg_prs_nor_svk_ben_qcu_bul_ctl_urd_lda_owc_fre_sid_krd_jav_hin_ses_scr_swa_bat_tha_hau_tml_swt_dgb_azi_pol_ukr_aze_ewe_vie_amr_akn_igb_xho	0.171304046947329	0.404035540663966	0.687114193196058
381	gam_pol_ven_guj_chh_hau_owc_lat_azi_uzb_xho_jav_moo_krd_bul_bsq_eng_sod_swa_cnt_alb_ger_yor_ukr_bam_nor_fin_tsn_bem_est_fre_anl_geo_hin_cze_rus_scr_amr_amh_urd_hun_cic_ind_grk_mao_jpn_knd_kor_ben_swe_ewe_rom_tag_glc_aeg_mly_mnd_svk_ses_slo_tig_prs_lit_dut_ita_qcu_mcd_bos_por_akn_sid_afr_mlt_mol_bat_arw_lda_spa_dyu_sun_tha_heb_tml_tsw_swt_aze_pan_ctl_tur_igb_vie_wly_dgb_zul_fbf	-0.036050884440465	-0.0848928103406315	0.932529092588552
382	hau_pan_akn_krd_amr_mlt_tig_fre_uzb_azi_swt_mly_ses_bul_ben_bsq_bos_sid_tsn_mnd_hin_grk_yor_prs_xho_lat_est_zul_dgb_hun_eng_aeg_geo_rom_arw_slo_ita_amh_heb_spa_fin_tsw_tag_glc_mao_jpn_tml_kor_dut_svk_bem_por_ind_alb_chh_sun_cnt_urd_dyu_scr_anl_ger_guj_rus_swe_qcu_ukr_afr_lit_lda_wly_mol_gam_cze_bat_mcd_igb_pol_ven_jav_tha_owc_knd_ewe_bam_tur_ctl_nor_aze_cic_vie_sod_moo_fbf_swa	-0.0862545421969614	-0.203430455444074	0.839243052839965
383	chh_scr_xho_alb_sid_heb_mlt_ukr_uzb_tur_tsw_jav_ses_rom_nor_bsq_ger_wly_ewe_cnt_lat_rus_akn_cze_dgb_grk_hun_swt_fbf_est_bul_hau_geo_mol_pol_fre_swe_sod_anl_glc_fin_moo_tag_pan_sun_jpn_knd_kor_lit_slo_bem_dut_mly_ita_gam_ind_mnd_ctl_tsn_krd_aeg_por_svk_afr_hin_qcu_ben_urd_guj_dyu_amh_arw_amr_prs_bat_bos_lda_mcd_swa_mao_tha_tig_tml_ven_bam_azi_eng_spa_aze_cic_vie_owc_zul_igb_yor	-0.0482370248651964	-0.113620815344221	0.909783306586554
384	anl_lat_xho_guj_aeg_chh_sid_ben_aze_azi_lda_tag_zul_swe_fre_bsq_afr_gam_swt_mnd_grk_spa_ven_prs_tsw_alb_est_swa_bem_fin_krd_mlt_geo_bos_urd_arw_svk_sod_heb_bul_hun_ewe_sun_ukr_jav_jpn_tml_kor_lit_rom_ses_pol_ind_slo_tig_bat_cnt_por_dgb_nor_owc_ctl_mcd_rus_ita_qcu_cze_eng_ger_yor_wly_pan_amh_mol_mao_dut_fbf_glc_bam_mly_tha_amr_knd_tsn_dyu_uzb_scr_hin_tur_akn_vie_hau_moo_cic_igb	-0.954272782730583	-2.3253562013983	0.0222276686239706
385	amh_bos_fbf_bul_sod_owc_aeg_krd_tur_uzb_dgb_ind_swt_eng_ger_bsq_ctl_tig_cic_mnd_glc_svk_ses_alb_zul_rom_fin_tsn_yor_hun_lit_hau_geo_mcd_scr_ita_cze_anl_chh_pan_est_moo_tag_grk_jav_jpn_knd_kor_rus_lat_lda_fre_mly_mol_amr_bat_cnt_slo_akn_arw_gam_prs_urd_pol_nor_qcu_hin_dut_afr_tsw_sid_por_wly_swe_sun_guj_dyu_ukr_xho_mao_tha_mlt_tml_swa_igb_azi_spa_ben_aze_bem_vie_heb_ven_bam_ewe	-0.612716186611399	-1.46394160362851	0.146581918184641
386	owc_swe_ven_cze_amr_sid_sod_grk_tur_aze_dyu_sun_zul_krd_prs_bsq_rus_heb_yor_mnd_fre_ita_dgb_rom_cic_bul_hun_ses_ewe_fin_afr_gam_geo_lit_dut_ger_pol_mlt_amh_arw_est_fbf_bat_por_ind_jpn_tml_kor_ben_lat_lda_ukr_tag_scr_hau_mao_cnt_bos_igb_mcd_wly_slo_eng_urd_ctl_qcu_nor_pan_svk_tsw_anl_spa_aeg_glc_jav_hin_swt_guj_swa_mly_tha_tig_knd_bam_akn_uzb_alb_mol_azi_tsn_vie_chh_moo_xho_bem	0.254938974223516	0.599837065362554	0.550073553852598
387	aeg_afr_ven_rus_chh_sod_amh_bos_tur_azi_swt_tag_igb_por_svk_bsq_ctl_hau_akn_mnd_ben_pan_tsn_eng_cic_mol_est_moo_bam_hun_scr_sid_geo_fre_bul_nor_ukr_mlt_tig_krd_fin_ewe_mao_pol_bat_jpn_knd_kor_dut_prs_swa_guj_ind_mcd_owc_mly_cnt_swe_bem_arw_gam_grk_glc_ita_spa_qcu_cze_alb_lat_tsw_wly_ger_anl_hin_sun_rom_yor_slo_lda_jav_tha_heb_tml_dyu_dgb_aze_lit_urd_uzb_fbf_vie_amr_ses_xho_zul	-0.520429400496799	-1.23939397000765	0.218318216892877
388	wly_dut_ses_ukr_tig_sid_mlt_mcd_tur_uzb_cic_ind_lda_swe_prs_bsq_slo_owc_yor_cnt_arw_cze_tsn_lat_bam_svk_est_tsw_ewe_fin_spa_gam_geo_rom_alb_nor_krd_sod_amr_glc_hun_fbf_mly_ger_tag_jpn_knd_kor_pol_ctl_igb_rus_sun_lit_anl_bat_mnd_afr_moo_urd_chh_ita_grk_pan_bos_qcu_ben_eng_guj_bem_amh_bul_hau_hin_mao_por_ven_fre_xho_jav_tha_heb_tml_akn_swa_azi_mol_scr_aze_dgb_vie_aeg_dyu_zul_swt	-0.0480091991414312	-0.113075308648123	0.910214580353191
389	amh_ben_ses_eng_amr_wly_hau_bos_tur_uzb_swa_mao_tsn_hin_nor_bsq_dut_sid_akn_mnd_rus_svk_xho_glc_fbf_grk_hun_zul_cic_est_por_chh_geo_ger_arw_guj_bul_anl_tig_cze_fin_bem_sun_lit_jav_jpn_tml_kor_fre_ctl_ven_pan_mly_spa_gam_ind_cnt_scr_swt_rom_heb_alb_ukr_prs_ita_qcu_swe_slo_krd_dgb_owc_urd_sod_mcd_bat_afr_ewe_mol_tsw_tag_tha_mlt_knd_igb_yor_azi_lat_pol_aze_bam_vie_aeg_moo_dyu_lda	-0.778313792632763	-1.87700949976124	0.0636516864942105
390	chh_krd_tsw_spa_heb_hau_aeg_ben_aze_tur_ven_sun_ses_cze_rus_bsq_mol_gam_dgb_mnd_scr_afr_swt_dut_fbf_lat_hun_cic_akn_est_ctl_owc_geo_prs_bos_pan_ger_tig_amr_por_fin_igb_jav_pol_ind_jpn_knd_kor_alb_guj_ewe_grk_bat_slo_sod_mly_cnt_nor_bem_mcd_wly_fre_svk_eng_hin_qcu_arw_glc_urd_bam_amh_ita_sid_lit_mao_bul_tsn_swe_swa_tag_tha_mlt_tml_lda_dyu_uzb_ukr_rom_azi_moo_vie_anl_xho_zul_yor	-0.363687806319496	-0.861148488617806	0.391371089007603
391	aeg_afr_swa_fre_tig_gam_sid_slo_tur_azi_lda_jav_yor_pan_hin_bsq_arw_hau_ewe_mnd_spa_ben_cic_rus_fbf_ukr_hun_tsn_moo_fin_rom_heb_geo_mol_alb_ita_svk_wly_sod_guj_est_bem_ind_pol_mao_jpn_knd_kor_scr_por_zul_glc_tag_lat_anl_bat_cnt_cze_ses_nor_amh_lit_bos_ctl_krd_qcu_swe_bul_dut_bam_amr_prs_mlt_urd_mly_grk_ven_ger_dyu_sun_tha_owc_tml_dgb_igb_aze_mcd_eng_uzb_tsw_vie_chh_akn_xho_swt	-0.115841765424514	-0.273293676883146	0.785233465770897
392	aeg_fre_dyu_grk_amr_owc_sod_pan_uzb_azi_zul_ind_xho_lit_pol_bsq_arw_chh_akn_mnd_cze_spa_igb_por_dgb_mcd_fin_cic_ewe_hun_ukr_heb_geo_mol_urd_alb_afr_sid_gam_ben_est_ses_mly_eng_mao_jpn_knd_kor_krd_lat_bam_ger_tag_svk_amh_bat_cnt_dut_ven_swe_hau_slo_scr_nor_hin_qcu_bos_bul_guj_lda_anl_rus_wly_rom_sun_glc_yor_ita_moo_jav_tha_mlt_tml_swa_swt_tur_prs_ctl_aze_tsn_vie_tig_bem_tsw_fbf	0.026009019362244	0.0612739723611113	0.951272508663202
393	gam_hin_ewe_rus_mlt_hau_heb_scr_azi_uzb_bam_jav_tsn_grk_nor_bsq_ben_owc_moo_cnt_alb_afr_igb_urd_tsw_ita_est_swt_akn_fin_cze_amh_geo_krd_bos_fre_spa_aeg_sod_lat_hun_lda_mly_svk_tag_jpn_knd_kor_eng_por_bem_slo_mao_swe_anl_sun_mnd_lit_fbf_pol_sid_ctl_rom_prs_guj_qcu_mcd_ukr_bul_xho_wly_pan_amr_ger_ind_mol_zul_arw_yor_bat_tha_chh_tml_ses_ven_tur_dut_glc_aze_swa_vie_tig_dyu_cic_dgb	0.563773062482369	1.33148025329028	0.186285518047226
394	owc_mol_bem_scr_tig_sod_chh_glc_azi_tur_swt_tag_akn_alb_ger_bsq_pol_heb_cic_cnt_krd_slo_dyu_lat_yor_eng_fin_ven_bam_hun_svk_gam_geo_cze_prs_guj_ita_hau_wly_hin_est_ses_mly_ctl_ind_jpn_knd_kor_bul_arw_igb_rom_mao_dut_mlt_jav_mnd_lit_tsw_fre_amr_swe_afr_spa_nor_qcu_mcd_grk_pan_lda_aeg_urd_sid_ben_sun_ukr_xho_bos_tsn_bat_tha_anl_tml_ewe_fbf_aze_por_rus_uzb_swa_vie_amh_dgb_moo_zul	0.25411952413487	0.59905850694698	0.550590383710877
395	hau_ita_dyu_lat_gam_tig_heb_prs_uzb_azi_moo_mly_swt_krd_cze_bsq_alb_sod_cic_mnd_swe_afr_igb_bos_bam_pol_est_akn_yor_hun_nor_wly_geo_glc_spa_scr_rus_owc_amr_dut_fin_ses_jav_ger_sun_jpn_knd_kor_lit_slo_fbf_ukr_ind_arw_anl_bat_cnt_urd_ewe_fre_amh_svk_grk_mol_guj_qcu_bul_por_ctl_tsw_aeg_mcd_mlt_hin_mao_pan_tsn_ben_bem_tag_tha_chh_tml_xho_zul_tur_eng_rom_aze_dgb_vie_sid_swa_ven_lda	-0.374377424199202	-0.888023096025033	0.37681929384304
396	gam_ctl_moo_grk_mlt_chh_amr_eng_tur_uzb_akn_mao_cic_arw_pan_bsq_dut_aeg_fbf_cnt_mol_guj_ses_swe_lda_spa_est_bem_bam_hun_bos_tig_geo_scr_pol_krd_glc_hau_owc_slo_fin_ewe_jav_ita_bat_jpn_tml_kor_afr_cze_swt_lat_mly_por_wly_sun_mnd_fre_dyu_ger_amh_lit_mcd_prs_bul_qcu_svk_rus_hin_igb_heb_alb_sid_ben_ind_rom_tsn_nor_xho_tag_tha_sod_knd_dgb_tsw_aze_urd_ukr_azi_yor_vie_anl_ven_zul_swa	-1.0127801420358	-2.47938835730029	0.0149616440984097
397	wly_rus_ewe_por_chh_sid_amh_ukr_tur_azi_moo_jav_yor_lat_scr_bsq_fre_amr_cic_cnt_urd_mcd_xho_ctl_tsn_swe_est_dyu_bem_hun_afr_sod_geo_guj_pol_rom_ben_anl_mlt_slo_fin_ven_tag_prs_bat_jpn_knd_kor_bul_ita_swt_nor_mly_cze_tig_mao_mnd_hin_zul_dut_heb_glc_arw_mol_pan_qcu_lit_svk_eng_igb_hau_alb_gam_spa_sun_bos_tsw_grk_fbf_ind_tha_owc_tml_bam_swa_aze_krd_ger_uzb_akn_vie_aeg_dgb_lda_ses	-0.687042945262207	-1.64757754889998	0.102814193876515
398	wly_arw_moo_swe_sod_anl_mlt_urd_aze_uzb_dgb_bat_zul_spa_eng_bsq_pan_owc_ses_cnt_bul_glc_igb_nor_tsw_ukr_fin_lda_ewe_est_mol_chh_geo_prs_svk_lit_afr_tig_amr_ita_hun_ven_mly_alb_mao_jpn_tml_kor_dut_pol_akn_por_sun_rus_hau_jav_mnd_ctl_tsn_ger_aeg_cze_guj_ben_scr_qcu_mcd_fre_slo_cic_amh_hin_gam_rom_ind_bos_yor_krd_bam_tag_tha_heb_knd_swt_bem_tur_lat_grk_azi_fbf_vie_sid_xho_swa_dyu	-0.47262880320848	-1.12216462903956	0.264681341547698
399	heb_prs_yor_lat_mlt_owc_sod_slo_uzb_tur_cic_mao_ses_bos_lit_bsq_ita_gam_fbf_mnd_hin_ukr_bem_scr_dyu_ctl_fin_bam_igb_est_rom_amr_geo_alb_rus_guj_urd_tig_hau_grk_hun_swa_jav_ben_bat_jpn_knd_kor_mol_eng_zul_afr_sun_dut_aeg_ind_cnt_pol_xho_pan_amh_fre_por_mcd_bul_qcu_krd_ger_svk_swt_sid_cze_chh_nor_mly_spa_lda_arw_tsw_tag_tha_wly_tml_ven_ewe_azi_swe_glc_aze_akn_vie_anl_moo_tsn_dgb	-0.359018048529665	-0.851077095066866	0.396912590371349
400	owc_bos_tsw_mcd_wly_mlt_aeg_grk_tur_uzb_bam_mao_ewe_ctl_glc_bsq_lat_tig_igb_mnd_alb_mol_dgb_ben_lda_nor_est_ses_xho_fin_spa_amh_geo_scr_bul_pan_hin_anl_chh_por_hun_akn_mly_guj_jav_jpn_knd_kor_rom_lit_ven_svk_sun_slo_hau_tag_cnt_urd_cic_eng_sid_swe_ukr_ger_dut_qcu_krd_rus_arw_bem_gam_fre_heb_pol_ind_cze_moo_prs_tsn_bat_tha_sod_tml_zul_yor_aze_afr_ita_azi_swa_vie_amr_swt_fbf_dyu	-0.705952807604643	-1.69404436317704	0.0936035081444632
401	anl_scr_ven_rus_sid_amr_amh_guj_uzb_tur_moo_bat_dyu_nor_arw_bsq_dut_aeg_tsw_cnt_krd_pan_zul_svk_lda_mol_fin_xho_cic_est_glc_heb_geo_slo_bul_rom_lit_tig_wly_fre_hun_igb_mly_por_tag_jpn_knd_kor_alb_ctl_swa_hin_ind_afr_mlt_mao_mnd_swe_swt_urd_chh_grk_pol_prs_lat_qcu_eng_ukr_ger_dgb_gam_cze_hau_spa_sun_bos_bem_ben_tsn_jav_tha_owc_tml_akn_ewe_azi_ita_mcd_aze_yor_vie_sod_fbf_ses_bam	-0.65616824202484	-1.56867338677201	0.120120406812827
402	amh_guj_cic_mol_tig_chh_anl_svk_aze_azi_tsn_bat_akn_mcd_ben_bsq_por_mlt_lda_mnd_hin_scr_tsw_cze_dyu_lit_fin_dgb_swa_hun_afr_heb_geo_prs_dut_spa_urd_owc_wly_pan_est_fbf_ind_fre_jav_jpn_tml_kor_ger_bos_ses_swe_sun_ita_sid_tag_cnt_krd_igb_arw_gam_grk_ukr_rus_glc_qcu_bul_alb_slo_swt_aeg_rom_sod_pol_mao_eng_ven_nor_bem_mly_tha_amr_knd_ewe_bam_tur_lat_ctl_uzb_xho_vie_hau_moo_yor_zul	-0.699351800704781	-1.6767784185799	0.0969442370059618
403	heb_scr_ses_svk_aeg_hau_mlt_alb_aze_uzb_cic_mao_yor_ctl_krd_bsq_bos_chh_dyu_cnt_urd_spa_tsw_fre_akn_ben_fin_ven_bam_est_nor_owc_geo_eng_cze_swe_bul_sid_gam_prs_hun_swt_sun_ita_jav_jpn_knd_kor_mcd_hin_zul_mol_ind_glc_sod_tag_mnd_dut_igb_pan_anl_rus_rom_lit_slo_qcu_por_grk_guj_xho_amr_ger_tig_afr_bat_lat_moo_pol_swa_mly_tha_amh_tml_fbf_dgb_azi_arw_ukr_tur_lda_vie_wly_tsn_bem_ewe	0.17999167769202	0.423480894882771	0.672922216053648
404	tig_svk_zul_alb_amr_owc_mlt_ben_aze_azi_tsw_jav_swt_nor_lat_bsq_spa_chh_ven_cnt_hin_ctl_fbf_bul_bem_swe_fin_xho_moo_est_pol_sid_geo_cze_arw_guj_scr_amh_heb_krd_hun_ses_tag_glc_ind_jpn_knd_kor_ita_grk_ewe_mcd_mao_dut_gam_mly_mnd_lit_swa_eng_wly_bos_slo_prs_rus_qcu_mol_por_ukr_akn_sod_ger_hau_pan_sun_afr_bam_urd_igb_bat_tha_aeg_tml_cic_tsn_uzb_fre_rom_tur_yor_vie_anl_dgb_lda_dyu	-0.186425749729171	-0.439738155998112	0.661146959489605
405	wly_bos_xho_fre_tig_aeg_hau_mcd_tur_uzb_lda_tag_igb_hin_por_bsq_lit_amr_swt_mnd_spa_guj_ewe_pan_yor_grk_fin_tsw_bam_hun_bul_chh_geo_ger_ita_svk_scr_sod_anl_swe_est_moo_sun_rus_mao_jpn_knd_kor_eng_urd_bem_nor_jav_rom_gam_mly_cnt_slo_akn_ben_sid_prs_glc_krd_lat_qcu_arw_ukr_cze_ses_amh_dut_owc_mol_ind_alb_ven_pol_dgb_bat_tha_heb_tml_swa_cic_azi_ctl_afr_aze_dyu_vie_mlt_zul_fbf_tsn	-1.11287315091954	-2.72999168627021	0.00757588408680829
406	sod_fre_dgb_ctl_heb_sid_hau_arw_azi_aze_yor_mao_bem_afr_ita_bsq_dut_wly_igb_mnd_guj_ben_lda_eng_fbf_ukr_hun_dyu_ses_est_glc_aeg_geo_grk_slo_rus_scr_gam_owc_cze_fin_ewe_jav_swe_bat_jpn_tml_kor_alb_hin_moo_por_sun_krd_mlt_mly_cnt_lit_tsw_rom_chh_ger_nor_bos_pol_qcu_svk_spa_bul_tsn_anl_pan_amh_urd_tag_prs_ven_mcd_cic_ind_tha_amr_knd_swa_akn_tur_lat_mol_uzb_swt_vie_tig_bam_zul_xho	0.163025826509146	0.383724207890677	0.702058725535198
407	aeg_urd_cic_slo_amr_anl_gam_prs_aze_azi_bam_mao_moo_por_afr_bsq_ita_owc_tsw_mnd_dut_spa_ewe_rom_fbf_svk_fin_akn_ven_est_krd_wly_geo_glc_rus_pan_cze_chh_heb_arw_hun_dgb_mly_pol_bat_jpn_knd_kor_eng_mol_zul_nor_tag_ger_hau_sun_cnt_lat_bem_alb_sid_mcd_lit_ukr_scr_qcu_bos_ctl_ben_xho_tig_fre_mlt_grk_jav_guj_swt_hin_tsn_ind_tha_sod_tml_dyu_swa_tur_bul_swe_uzb_igb_vie_amh_yor_lda_ses	-0.706437330775693	-1.70064969830453	0.0923505394430914
408	chh_ita_fbf_rom_tig_mlt_owc_fre_uzb_aze_tsn_jav_akn_mol_ukr_bsq_bul_heb_igb_mnd_urd_por_swt_svk_bem_lat_fin_ven_lda_hun_alb_wly_geo_spa_ger_hin_glc_sod_amr_ben_est_swa_sun_eng_bat_jpn_tml_kor_arw_afr_cic_dut_mao_scr_amh_ind_cnt_prs_zul_mcd_anl_guj_pol_ctl_krd_qcu_bos_pan_nor_ewe_gam_rus_hau_lit_tag_cze_yor_swe_dyu_mly_tha_aeg_knd_bam_dgb_azi_grk_slo_tur_tsw_vie_sid_ses_xho_moo	-0.560256691049263	-1.33490125772274	0.185167367268045
409	sid_prs_fbf_por_owc_heb_sod_mol_uzb_tur_zul_ind_ses_krd_hin_bsq_dut_amh_igb_cnt_afr_ben_cic_swe_dyu_spa_est_bem_moo_hun_rus_amr_geo_ger_fre_grk_ctl_gam_aeg_eng_fin_lda_bat_ita_mly_jpn_knd_kor_rom_pan_xho_slo_jav_svk_tig_mao_mnd_pol_akn_guj_hau_lit_lat_bul_glc_qcu_arw_scr_mcd_tsw_anl_bos_wly_cze_tag_ukr_swa_nor_bam_sun_tha_chh_tml_ven_dgb_aze_alb_urd_azi_swt_vie_mlt_yor_tsn_ewe	-0.603651901938532	-1.44539194519473	0.151709162865121
410	anl_dut_dyu_svk_wly_gam_owc_ctl_tur_aze_xho_tag_zul_rus_ger_bsq_eng_heb_dgb_cnt_hin_pol_fbf_lat_tsw_swe_est_bem_swt_fin_arw_amh_geo_ukr_afr_guj_mcd_hau_tig_fre_hun_lda_ind_cze_bat_jpn_tml_kor_krd_por_akn_prs_mly_ita_amr_sun_mnd_scr_yor_pan_chh_bos_lit_urd_grk_qcu_bul_alb_nor_moo_sod_glc_aeg_mol_mao_spa_cic_slo_ven_jav_tha_sid_knd_tsn_ses_azi_rom_ben_uzb_ewe_vie_mlt_igb_swa_bam	0.707145901131476	1.68227412985291	0.0958705343211819
411	aeg_rus_yor_cze_mlt_owc_wly_por_uzb_azi_moo_mly_dyu_bos_lat_bsq_fre_hau_lda_cnt_dut_ita_tsn_guj_xho_mcd_fin_tsw_dgb_hun_rom_sod_geo_scr_afr_alb_pan_heb_amr_krd_est_bem_mao_ctl_bat_jpn_knd_kor_swe_spa_bam_nor_jav_lit_sid_tag_mnd_arw_ses_mol_chh_ben_urd_slo_ger_qcu_bul_hin_glc_ven_tig_pol_anl_svk_ind_grk_cic_prs_ewe_sun_tha_amh_tml_fbf_swt_aze_ukr_eng_tur_igb_vie_gam_akn_zul_swa	-0.0675102164259959	-0.158928190235986	0.874070073412964
412	sod_nor_dyu_ger_amh_wly_amr_glc_tur_aze_swa_ind_moo_krd_grk_bsq_mol_anl_fbf_mnd_cze_scr_swt_ben_bem_lat_est_lda_ewe_hun_bos_owc_geo_rus_dut_ukr_ctl_hau_heb_ita_fin_akn_mly_bul_jav_jpn_knd_kor_swe_eng_xho_spa_bat_guj_sid_mao_cnt_alb_ses_fre_mlt_slo_arw_lit_pan_qcu_prs_svk_urd_bam_aeg_rom_tig_mcd_sun_afr_cic_por_yor_tag_tha_gam_tml_dgb_igb_azi_pol_hin_uzb_tsw_vie_chh_ven_zul_tsn	-0.421782220714951	-1.00153709842147	0.319166021340097
413	owc_cze_bem_scr_hau_amr_heb_por_uzb_tur_ewe_bat_lda_slo_swe_bsq_mcd_amh_dgb_mnd_rom_bul_ses_svk_moo_pan_fin_igb_bam_est_lat_tig_geo_mol_krd_lit_glc_gam_sod_afr_hun_akn_jav_ita_mly_jpn_knd_kor_dut_urd_tsw_alb_ind_ukr_aeg_mao_cnt_grk_cic_prs_sid_arw_bos_ben_ctl_qcu_nor_guj_spa_ven_chh_rus_mlt_pol_sun_hin_swa_eng_dyu_tag_tha_wly_tml_zul_yor_azi_fre_ger_aze_tsn_vie_anl_xho_fbf_swt	-0.248486099606482	-0.587113528619314	0.55855012391127
414	owc_ukr_igb_slo_anl_amr_sid_bul_tur_aze_akn_sun_zul_prs_bos_bsq_swe_amh_ven_mnd_mcd_pan_bam_cze_fbf_fre_hun_swt_bem_fin_afr_mlt_geo_dut_rom_eng_arw_wly_heb_scr_est_swa_jav_ita_bat_jpn_knd_kor_glc_ben_moo_pol_mao_svk_chh_tag_cnt_guj_tsw_alb_tig_lit_ger_por_rus_qcu_urd_spa_hin_ewe_hau_mol_sod_krd_mly_ctl_tsn_lat_dyu_ind_tha_gam_tml_lda_cic_uzb_nor_grk_azi_dgb_vie_aeg_yor_ses_xho	0.00239299211739315	0.00563710856858578	0.995514336406815
415	tig_pol_ses_mol_anl_gam_owc_rom_aze_azi_tsn_mao_zul_rus_eng_bsq_ctl_amr_bam_mnd_mcd_arw_swt_afr_xho_bul_hun_bem_tsw_est_ger_wly_geo_grk_ukr_urd_pan_chh_sod_krd_fin_yor_jav_ben_tag_jpn_tml_kor_guj_cze_cic_lit_mly_prs_heb_ind_cnt_por_fbf_svk_amh_swe_spa_fre_bos_qcu_scr_dut_lat_ven_sid_alb_aeg_glc_sun_hin_swa_slo_igb_bat_tha_hau_knd_ewe_akn_tur_ita_nor_uzb_dgb_vie_mlt_lda_moo_dyu	0.461234125360648	1.08712251998882	0.279792219757567
416	chh_lat_zul_rom_aeg_sid_tig_swe_tur_aze_dgb_mly_bem_cze_prs_bsq_pan_heb_dyu_mnd_ukr_dut_moo_svk_akn_bul_fin_ses_ewe_est_bos_wly_geo_slo_spa_fre_pol_amr_gam_grk_hun_tsn_bat_ctl_sun_jpn_tml_kor_ben_hin_xho_lit_ind_ger_owc_jav_cnt_scr_fbf_guj_anl_glc_afr_urd_mol_qcu_eng_por_rus_tsw_mlt_krd_sod_mcd_tag_arw_igb_nor_ven_mao_tha_amh_knd_bam_lda_uzb_alb_ita_azi_yor_vie_hau_swt_cic_swa	-0.100581363518073	-0.237355600625909	0.812903026005981
417	chh_por_igb_prs_amh_wly_sod_mol_aze_uzb_tsw_tag_bam_nor_fre_bsq_urd_amr_ven_cnt_cze_scr_cic_krd_zul_ukr_est_tsn_xho_hun_dut_anl_geo_svk_ben_mcd_pol_owc_gam_ita_fin_akn_ind_bul_sun_jpn_tml_kor_afr_lat_swt_spa_jav_arw_heb_bat_mnd_slo_moo_ger_mlt_pan_eng_grk_alb_qcu_guj_swe_rom_lda_aeg_bos_hau_rus_mao_ctl_bem_lit_ewe_mly_tha_sid_knd_dgb_yor_tur_hin_glc_azi_dyu_vie_tig_fbf_swa_ses	0.330549313278871	0.779591064605405	0.437611066441185
418	gam_bul_lda_nor_amh_sid_mlt_rom_aze_tur_dyu_ind_swa_cze_pol_bsq_mcd_amr_dgb_mnd_por_lat_zul_ctl_xho_svk_hun_yor_ewe_est_rus_sod_geo_hin_swe_fre_dut_hau_heb_guj_fin_cic_sun_eng_tag_jpn_knd_kor_ukr_slo_bam_arw_bat_lit_aeg_mao_cnt_scr_swt_alb_wly_ben_glc_spa_bos_qcu_krd_afr_mol_akn_tig_urd_anl_prs_jav_grk_tsw_ita_bem_mly_tha_chh_tml_igb_tsn_uzb_ger_pan_azi_fbf_vie_owc_ven_moo_ses	-0.776524190077809	-1.87224571691133	0.0643148658295705
419	heb_rom_ewe_por_tig_amh_sid_bul_uzb_tur_tsn_tag_moo_ger_guj_bsq_ctl_gam_lda_cnt_scr_afr_akn_nor_dyu_slo_fin_swa_xho_est_spa_anl_geo_prs_mcd_ukr_glc_mlt_owc_rus_hun_tsw_jav_fre_ind_jpn_tml_kor_ben_lit_dgb_alb_mao_krd_wly_bat_mnd_pol_swt_bos_aeg_cze_lat_urd_eng_qcu_pan_ita_mol_zul_amr_arw_hau_grk_sun_svk_bam_swe_ven_mly_tha_chh_knd_bem_ses_aze_hin_dut_azi_yor_vie_sod_igb_fbf_cic	-0.352764028255475	-0.837673325695947	0.404361820509627
420	anl_alb_ses_ita_wly_amr_amh_arw_aze_uzb_lda_jav_ewe_grk_rus_bsq_lat_chh_ven_cnt_slo_bos_igb_pan_swt_mol_hun_fbf_tsn_est_ctl_mlt_geo_dut_eng_ger_lit_owc_heb_glc_fin_zul_mly_cze_ind_jpn_tml_kor_nor_por_bem_fre_mao_afr_sod_sun_mnd_guj_xho_hin_aeg_rom_ukr_swe_mcd_qcu_urd_krd_ben_yor_sid_spa_hau_pol_bat_prs_swa_svk_dgb_tag_tha_tig_knd_tsw_bam_azi_bul_scr_tur_dyu_vie_gam_akn_cic_moo	-0.139348582783881	-0.328641111893579	0.74316583417607
421	wly_afr_akn_grk_owc_tig_gam_svk_tur_uzb_ses_bat_swt_arw_alb_bsq_pan_aeg_cic_cnt_glc_guj_fbf_nor_moo_bos_fin_bam_ewe_hun_prs_sid_geo_dut_pol_ukr_rus_mlt_chh_eng_est_tsw_ind_ctl_mly_jpn_tml_kor_hin_por_dyu_swe_tag_ben_heb_sun_mnd_spa_bem_rom_anl_lit_ger_scr_slo_qcu_fre_cze_krd_dgb_amr_bul_sod_mol_jav_mcd_lda_lat_yor_mao_tha_amh_knd_zul_igb_azi_ita_urd_aze_ven_vie_hau_tsn_swa_xho	0.473494459133797	1.11890473318053	0.266062485024279
422	anl_por_ven_rus_wly_heb_amr_cze_tur_azi_tsw_jav_ewe_guj_scr_bsq_nor_owc_xho_cnt_eng_lit_akn_spa_bem_ukr_fin_lda_igb_est_urd_sod_geo_svk_glc_afr_ctl_tig_sid_alb_hun_tsn_ind_swe_tag_jpn_tml_kor_rom_lat_dgb_bos_bat_slo_mlt_sun_mnd_ger_swt_dut_gam_bul_ita_pan_fre_qcu_mol_pol_prs_swa_amh_mcd_aeg_grk_mly_arw_cic_ben_moo_mao_tha_chh_knd_ses_yor_uzb_hin_krd_aze_fbf_vie_hau_zul_bam_dyu	-0.247148123215039	-0.583435535915843	0.561012410809795
423	chh_fre_yor_bos_tig_hau_sid_ger_aze_uzb_tsw_mao_swt_svk_lat_bsq_rus_amr_bem_cnt_ctl_por_moo_mol_bam_eng_fin_ewe_cic_est_prs_aeg_geo_rom_slo_dut_nor_sod_mlt_glc_hun_tsn_jav_ukr_bat_jpn_tml_kor_ita_cze_swa_bul_ind_ben_amh_tag_mnd_krd_ses_lit_gam_arw_guj_pol_swe_qcu_urd_pan_afr_dgb_wly_scr_owc_mcd_mly_alb_dyu_spa_lda_sun_tha_heb_knd_igb_ven_azi_grk_hin_tur_zul_vie_anl_akn_fbf_xho	-0.717811985266655	-1.7223543415128	0.0883294568672953
424	amr_guj_fbf_krd_mlt_tig_anl_swe_aze_azi_dyu_mao_ewe_prs_por_bsq_ita_hau_swt_mnd_rom_afr_ses_glc_ven_fre_fin_moo_swa_est_alb_gam_geo_pol_scr_ger_mcd_sid_chh_rus_hun_tsn_mly_lit_tag_jpn_knd_kor_bul_grk_yor_lat_ind_pan_owc_bat_cnt_ukr_bam_mol_aeg_nor_bos_arw_cze_qcu_slo_ctl_ben_xho_amh_urd_wly_spa_sun_svk_tsw_eng_zul_jav_tha_sod_tml_lda_akn_tur_dut_hin_uzb_dgb_vie_heb_igb_bem_cic	-0.248559922557027	-0.587424487864752	0.558342192534027
425	amh_por_bem_bul_wly_sod_hau_glc_aze_uzb_dgb_mao_yor_hin_afr_bsq_guj_gam_tsw_cnt_nor_fre_ewe_slo_ses_urd_hun_igb_moo_est_ger_mlt_geo_spa_bos_krd_prs_sid_aeg_pan_fin_bam_tag_ben_bat_jpn_tml_kor_dut_swe_fbf_svk_jav_ukr_tig_sun_mnd_eng_dyu_ctl_amr_ita_alb_pol_grk_qcu_rus_mcd_scr_swa_chh_rom_anl_lit_mly_cze_swt_mol_cic_ind_tha_heb_knd_ven_lda_tur_lat_arw_azi_zul_vie_owc_tsn_akn_xho	-0.43275432700484	-1.02779638196447	0.306711409085362
426	hau_pan_ses_nor_heb_owc_mlt_ukr_tur_aze_bem_sun_moo_guj_afr_bsq_fre_tig_swa_cnt_bul_cze_xho_dut_tsn_mol_hun_bam_lda_est_prs_sod_geo_grk_krd_por_arw_amh_amr_mcd_fin_tsw_ind_slo_mly_jpn_tml_kor_ger_hin_akn_lat_jav_rom_aeg_tag_mnd_glc_yor_pol_anl_rus_spa_urd_swe_qcu_svk_eng_ctl_ven_chh_scr_wly_ita_bat_ben_fbf_alb_zul_mao_tha_sid_knd_dyu_dgb_uzb_bos_lit_azi_igb_vie_gam_swt_ewe_cic	0.0867367068136921	0.204109686838059	0.838713780728106
427	anl_fre_tsn_mol_chh_gam_sod_pan_azi_tur_tsw_mao_xho_rus_krd_bsq_mcd_sid_moo_cnt_alb_lat_bam_scr_yor_hin_fin_ewe_swt_hun_guj_wly_geo_rom_nor_glc_spa_heb_owc_bos_est_igb_tag_ukr_mly_jpn_tml_kor_pol_arw_akn_ben_sun_eng_amr_jav_mnd_svk_dyu_slo_amh_grk_dut_prs_por_qcu_ita_ger_urd_fbf_tig_cze_hau_bul_ind_afr_bem_swe_lda_bat_tha_aeg_knd_swa_cic_aze_ctl_lit_uzb_ses_vie_mlt_zul_dgb_ven	-0.436753462356503	-1.03770186660881	0.302099428871411
428	sid_arw_bem_eng_hau_wly_tig_pol_uzb_aze_ewe_jav_tsw_swe_por_bsq_pan_amr_igb_cnt_lit_afr_bam_alb_xho_guj_est_tsn_akn_hun_ukr_aeg_geo_ger_bos_cze_spa_gam_mlt_grk_fin_dgb_tag_bul_mao_jpn_tml_kor_fre_hin_cic_krd_sun_nor_owc_mly_mnd_mcd_lda_glc_amh_mol_rus_slo_dut_qcu_ctl_ita_prs_zul_anl_ben_chh_urd_bat_svk_yor_lat_swt_ind_tha_sod_knd_ven_swa_azi_rom_scr_tur_fbf_vie_heb_dyu_ses_moo	-0.551300797313844	-1.31585110638991	0.191458443077461
429	owc_slo_yor_ctl_mlt_tig_chh_ben_uzb_tur_xho_mao_ses_glc_pan_bsq_eng_heb_dgb_cnt_spa_arw_ven_dut_dyu_alb_est_swt_bem_fin_cze_gam_geo_bos_fre_svk_ukr_wly_hau_pol_hun_fbf_ind_rom_jav_jpn_tml_kor_rus_lit_zul_grk_sun_bul_amh_tag_mnd_ger_moo_guj_aeg_nor_lat_krd_hin_qcu_mol_prs_por_tsw_amr_afr_sod_mcd_bat_scr_lda_swe_cic_mly_tha_anl_knd_tsn_igb_aze_urd_ita_azi_bam_vie_sid_swa_akn_ewe	0.0399023241497066	0.0939936529085047	0.925316408291485
430	amh_svk_tsw_cze_aeg_owc_sod_krd_tur_uzb_moo_tag_dgb_slo_fre_bsq_urd_amr_xho_cnt_lit_rus_dyu_arw_swt_pol_est_tsn_ses_fin_afr_hau_geo_prs_eng_grk_ben_chh_heb_spa_hun_igb_jav_nor_ind_jpn_knd_kor_ger_mol_cic_bos_mly_dut_tig_mao_mnd_rom_lda_lat_gam_scr_glc_ita_hin_qcu_ukr_por_swe_fbf_mlt_ctl_sid_alb_bat_guj_zul_pan_bem_sun_tha_anl_tml_akn_bam_aze_bul_mcd_azi_ven_vie_wly_ewe_swa_yor	0.22079715826069	0.520048450605656	0.604265549670616
431	tig_fre_tsw_dut_anl_amr_owc_bul_uzb_tur_ses_jav_igb_ben_arw_bsq_nor_amh_moo_mnd_spa_alb_dgb_pan_swt_lat_est_zul_ewe_fin_ctl_mlt_geo_ukr_guj_prs_hin_hau_aeg_swe_hun_akn_tag_rom_bat_jpn_knd_kor_krd_cze_bam_pol_mly_slo_heb_ind_cnt_svk_fbf_urd_wly_ita_bos_grk_glc_qcu_mol_lit_rus_yor_gam_por_sid_eng_sun_scr_lda_mcd_bem_mao_tha_chh_tml_cic_ven_azi_afr_ger_aze_dyu_vie_sod_xho_tsn_swa	0.504440233157039	1.19271459832146	0.23601536100865
432	sid_eng_ewe_mcd_amr_anl_heb_fre_tur_aze_swa_jav_lda_afr_bos_bsq_prs_mlt_moo_mnd_dut_alb_yor_nor_igb_mol_fin_zul_bam_est_ben_wly_geo_ukr_scr_guj_por_sod_amh_krd_hun_swt_sun_hin_mao_jpn_tml_kor_rom_arw_ven_ctl_ind_glc_owc_bat_cnt_bul_dgb_slo_tig_ger_pol_svk_cze_qcu_pan_rus_grk_cic_aeg_spa_chh_urd_tag_swe_xho_lit_tsw_mly_tha_gam_knd_akn_dyu_uzb_ita_lat_azi_fbf_vie_hau_bem_tsn_ses	-0.245504037540561	-0.58053347309794	0.562959000702931
433	wly_bul_yor_cze_tig_aeg_sid_ben_tur_aze_moo_jav_igb_glc_dut_bsq_hin_heb_zul_mnd_ger_rus_fbf_prs_tsw_ctl_fin_tsn_bam_hun_bos_sod_geo_lit_alb_swe_mol_amr_chh_urd_est_cic_sun_grk_tag_jpn_tml_kor_mcd_spa_lda_slo_mly_pol_mlt_ind_cnt_svk_ven_arw_gam_afr_rom_fre_scr_qcu_lat_eng_ukr_xho_hau_ita_amh_nor_bat_por_swt_guj_bem_mao_tha_owc_knd_ses_akn_uzb_krd_pan_azi_swa_vie_anl_ewe_dyu_dgb	-0.606547152269492	-1.45075322124167	0.150213209734893
434	aeg_glc_swa_scr_hau_amr_sod_mcd_tur_azi_zul_tag_ven_afr_ger_bsq_spa_wly_yor_mnd_eng_slo_lda_hin_dyu_pol_est_akn_dgb_hun_fre_owc_geo_grk_nor_rom_lat_sid_tig_svk_fin_bam_mly_por_jav_jpn_tml_kor_arw_urd_ses_rus_bat_krd_chh_sun_cnt_ita_ewe_ukr_anl_dut_bul_prs_lit_qcu_cze_mol_alb_tsw_gam_ctl_amh_guj_ind_swe_swt_bos_xho_mao_tha_mlt_knd_moo_tsn_aze_pan_ben_uzb_fbf_vie_heb_igb_cic_bem	-0.449159844785014	-1.06805469996271	0.288260413570561
435	amh_afr_swa_pol_mlt_wly_tig_nor_uzb_aze_bam_jav_igb_scr_spa_bsq_lat_anl_fbf_cnt_arw_swe_ewe_dut_ses_hin_fin_akn_tsn_est_eng_hau_geo_alb_mcd_cze_bul_chh_gam_bos_hun_tsw_mly_mol_ind_jpn_tml_kor_fre_grk_ven_por_mao_prs_sod_bat_mnd_ukr_moo_ger_heb_slo_ctl_rus_pan_qcu_svk_glc_urd_dyu_aeg_ben_sid_ita_sun_rom_lda_guj_bem_tag_tha_owc_knd_cic_swt_azi_lit_krd_tur_dgb_vie_amr_yor_zul_xho	0.0397577432419189	0.0937092384279258	0.92554172385973
436	tig_rus_bem_pol_amr_aeg_mlt_scr_uzb_aze_igb_tag_yor_ben_bos_bsq_bul_gam_zul_cnt_cze_spa_bam_fre_dgb_afr_est_cic_ses_hun_pan_hau_geo_ctl_krd_urd_svk_wly_sod_ita_fin_swt_sun_arw_ind_jpn_knd_kor_swe_slo_tsn_eng_jav_nor_chh_bat_mnd_lit_ven_guj_anl_rom_por_alb_prs_qcu_lat_hin_dut_tsw_sid_glc_heb_ukr_mao_ger_xho_mol_swa_mly_tha_amh_tml_moo_lda_tur_mcd_grk_azi_ewe_vie_owc_fbf_akn_dyu	-0.456345692946628	-1.08486781283433	0.280784504478628
437	mlt_nor_igb_ukr_heb_owc_amh_spa_aze_azi_ses_jav_dgb_mol_bul_bsq_guj_chh_zul_cnt_svk_urd_xho_fre_cic_ben_est_ven_swt_hun_scr_anl_geo_por_lit_pol_rom_sod_sid_arw_fin_dyu_ind_ger_bat_jpn_knd_kor_prs_slo_bem_eng_mly_cze_amr_mao_mnd_glc_ewe_dut_hau_bos_ctl_swe_grk_qcu_mcd_alb_hin_tsw_gam_rus_wly_pan_sun_krd_moo_ita_swa_tag_tha_aeg_tml_yor_fbf_uzb_afr_lat_tur_bam_vie_tig_lda_akn_tsn	-0.489123659755189	-1.16369129914981	0.24752602356285
438	heb_rom_zul_dut_mlt_gam_chh_rus_tur_azi_xho_sun_yor_alb_pol_bsq_ukr_tig_ses_cnt_pan_svk_tsw_mol_cic_ger_hun_tsn_igb_fin_bos_amr_geo_nor_hin_slo_cze_sod_sid_bul_est_akn_ind_guj_bat_jpn_tml_kor_glc_krd_dgb_urd_jav_prs_amh_mly_mnd_lit_bam_ita_owc_afr_fre_scr_arw_qcu_ben_mcd_grk_swa_anl_lat_hau_ctl_mao_swe_ewe_por_swt_tag_tha_aeg_knd_dyu_bem_aze_eng_spa_uzb_ven_vie_wly_fbf_lda_moo	-0.606955247317076	-1.45085270031306	0.150185560562514
439	sid_arw_ven_fre_chh_aeg_tig_lit_aze_uzb_zul_jav_akn_mol_ukr_bsq_bos_anl_tsn_mnd_ita_rus_ewe_mcd_tsw_dut_hun_swt_xho_est_spa_wly_geo_urd_scr_krd_cze_gam_amr_swe_fin_bam_mao_pol_tag_jpn_tml_kor_prs_slo_dgb_nor_sun_grk_heb_ind_cnt_guj_yor_eng_owc_pan_alb_afr_ger_qcu_rom_ctl_ben_fbf_amh_hin_mlt_svk_mly_lat_bem_por_swa_bat_tha_hau_knd_ses_dyu_tur_glc_bul_azi_moo_vie_sod_igb_lda_cic	-0.277058059715229	-0.653881290108021	0.514801897315751
440	mlt_ben_dgb_ctl_amh_amr_wly_swe_azi_aze_swt_ind_igb_cze_rus_bsq_urd_tig_tsn_mnd_spa_lit_bam_prs_zul_pan_fin_fbf_tsw_est_ger_sid_geo_eng_krd_pol_scr_sod_chh_svk_hun_ses_jav_hin_sun_jpn_tml_kor_afr_nor_dyu_por_bat_ita_anl_mly_cnt_slo_akn_ukr_owc_rom_alb_bos_lat_qcu_mcd_mol_bul_yor_aeg_guj_hau_glc_mao_arw_bem_grk_cic_tag_tha_heb_knd_xho_moo_uzb_fre_dut_tur_ewe_vie_gam_lda_ven_swa	0.655120855515658	1.55568575171965	0.123179472463481
441	heb_ita_ven_spa_sod_mlt_wly_pol_azi_aze_bam_tag_ses_swe_dut_bsq_por_anl_dgb_mnd_ukr_alb_swt_arw_zul_cze_fin_moo_xho_est_afr_owc_geo_nor_hin_eng_bos_aeg_chh_ctl_hun_tsw_bat_mol_mly_jpn_knd_kor_glc_rus_tsn_pan_sun_scr_sid_jav_cnt_grk_cic_lat_tig_krd_ger_slo_fre_qcu_bul_ben_prs_bem_gam_svk_amr_rom_ind_guj_swa_mcd_ewe_mao_tha_amh_tml_yor_lda_uzb_lit_urd_tur_akn_vie_hau_dyu_fbf_igb	-0.465202767472053	-1.10509587022898	0.271968851619232
442	chh_ben_ven_nor_tig_heb_hau_rom_azi_uzb_bam_sun_zul_pan_mcd_bsq_ita_sod_lda_cnt_bos_lit_fbf_ukr_tsw_guj_hun_swt_ewe_est_hin_gam_geo_slo_fre_prs_pol_aeg_owc_mol_fin_swa_tag_spa_jav_jpn_knd_kor_cze_ger_yor_svk_mao_eng_mlt_ind_mnd_lat_ses_por_amr_bul_arw_alb_rus_qcu_swe_krd_ctl_tsn_anl_afr_amh_grk_mly_glc_bem_dut_moo_bat_tha_sid_tml_akn_igb_tur_scr_urd_aze_xho_vie_wly_dyu_cic_dgb	0.220372715015883	0.519522981278174	0.604630393402469
443	heb_grk_yor_bos_sid_aeg_hau_spa_aze_tur_dyu_jav_bam_lit_ger_bsq_krd_chh_ewe_mnd_arw_bul_zul_dut_igb_rus_fin_tsn_ven_hun_slo_anl_geo_alb_eng_fre_swe_mlt_amh_ukr_est_swa_sun_rom_ind_jpn_tml_kor_ita_svk_akn_mol_bat_por_tig_mly_cnt_ctl_swt_urd_wly_nor_pol_guj_scr_qcu_prs_pan_cze_dgb_sod_glc_gam_hin_tag_mcd_ses_ben_fbf_mao_tha_amr_knd_cic_xho_azi_lat_afr_uzb_tsw_vie_owc_moo_bem_lda	-1.03776393772546	-2.5265453874921	0.0132084752949971
444	tig_bul_dyu_pan_chh_mlt_sid_mol_aze_uzb_ewe_jav_ven_bos_lit_bsq_scr_amr_fbf_mnd_por_ukr_tsn_lat_zul_guj_hun_swa_dgb_est_prs_gam_geo_cze_glc_krd_slo_amh_hau_ben_fin_lda_tag_nor_sun_jpn_tml_kor_rom_afr_bem_svk_ind_grk_wly_mly_cnt_ita_igb_spa_owc_ger_fre_alb_eng_qcu_urd_dut_pol_ses_anl_rus_sod_arw_bat_mcd_akn_hin_tsw_mao_tha_heb_knd_xho_bam_tur_ctl_swe_azi_yor_vie_aeg_cic_swt_moo	-0.307942429076594	-0.728691371669	0.468021487781709
445	chh_lat_lda_dut_aeg_sod_amh_slo_uzb_azi_yor_mly_zul_afr_lit_bsq_ita_tig_akn_mnd_urd_eng_swt_svk_bem_prs_est_tsw_swa_hun_bos_anl_geo_rus_alb_pol_nor_heb_amr_ger_fin_ven_ind_guj_sun_jpn_knd_kor_cze_por_fbf_grk_mao_krd_mlt_tag_cnt_scr_ewe_ben_hau_swe_ukr_mol_hin_qcu_pan_rom_fre_xho_sid_bul_owc_spa_jav_mcd_dgb_glc_tsn_bat_tha_gam_tml_bam_igb_tur_arw_ctl_aze_moo_vie_wly_ses_dyu_cic	-0.269030029376469	-0.636570598744756	0.525968312711372
446	owc_ben_xho_bul_mlt_anl_tig_arw_uzb_tur_ven_bat_igb_dut_bos_bsq_rom_sid_fbf_cnt_alb_ukr_zul_ger_moo_por_hun_tsn_swt_est_scr_aeg_geo_mol_rus_mcd_lat_hau_gam_eng_fin_ewe_mao_krd_tag_jpn_knd_kor_urd_prs_cic_ctl_jav_afr_heb_ind_mnd_svk_dgb_swe_chh_pan_ita_guj_fre_qcu_grk_lit_pol_tsw_amr_slo_amh_glc_mly_nor_lda_spa_swa_sun_tha_wly_tml_bam_yor_aze_hin_cze_azi_dyu_vie_sod_ses_bem_akn	-0.308862028205383	-0.731970837870783	0.46602695139753
447	amh_urd_xho_ctl_heb_sid_sod_prs_uzb_azi_akn_sun_igb_pol_nor_bsq_swe_tig_bam_cnt_slo_scr_zul_eng_fbf_alb_est_cic_swa_hun_por_hau_geo_glc_grk_krd_rom_wly_mlt_bos_fin_lda_tag_bul_mao_jpn_knd_kor_pan_rus_tsw_mcd_bat_ukr_owc_jav_mnd_mol_dgb_fre_aeg_ben_lit_afr_ger_qcu_svk_spa_cze_swt_amr_guj_gam_ita_mly_lat_dyu_arw_bem_ind_tha_anl_tml_yor_moo_aze_hin_dut_tur_ven_vie_chh_ewe_tsn_ses	-0.093753022957284	-0.220983045951008	0.82559008043405
448	chh_krd_ven_ctl_sid_sod_gam_hin_azi_aze_ewe_tag_bam_slo_dut_bsq_guj_amr_tsw_mnd_rus_urd_bem_cze_akn_svk_hun_tsn_zul_fin_prs_aeg_geo_ben_nor_ita_bul_amh_mlt_ger_est_dgb_bat_lit_jav_jpn_tml_kor_fre_eng_lda_mcd_sun_spa_tig_ind_cnt_grk_igb_pan_wly_mol_afr_swe_arw_qcu_ukr_glc_lat_cic_hau_alb_heb_pol_mly_por_dyu_rom_moo_mao_tha_owc_knd_yor_swt_uzb_scr_bos_tur_swa_vie_anl_xho_fbf_ses	-0.462931278398623	-1.09966348995977	0.274317223265133
449	amh_ita_ven_urd_owc_amr_chh_rom_uzb_tur_swa_mao_dgb_lit_prs_bsq_bul_heb_igb_cnt_rus_nor_ses_ukr_dyu_afr_est_lda_tsw_fin_ben_wly_geo_ctl_mol_lat_arw_gam_sid_fre_hun_zul_jav_bos_sun_jpn_knd_kor_svk_slo_ewe_mcd_bat_grk_tig_tag_mnd_pol_fbf_swe_hau_cze_krd_eng_hin_qcu_por_guj_dut_moo_anl_alb_mlt_spa_ind_pan_cic_ger_akn_mly_tha_sod_tml_xho_bem_aze_scr_glc_azi_tsn_vie_aeg_yor_swt_bam	-0.444340663000814	-1.05567364447103	0.293852071825391
450	anl_ben_yor_bos_mlt_sod_aeg_hin_uzb_aze_bam_bat_fbf_mcd_fre_bsq_pan_hau_lda_cnt_slo_ita_igb_mol_bem_arw_hun_akn_swa_est_cze_wly_geo_swe_ger_por_alb_amr_chh_ukr_fin_moo_mly_prs_tag_jpn_tml_kor_spa_nor_xho_guj_jav_svk_tig_sun_mnd_afr_dgb_urd_sid_eng_rom_pol_krd_qcu_dut_ctl_rus_tsw_gam_scr_heb_glc_mao_lit_dyu_bul_ewe_ind_tha_owc_knd_tsn_cic_azi_grk_lat_tur_ses_vie_amh_zul_ven_swt	-0.258137086715059	-0.60991625810557	0.543404694380138
451	chh_scr_swa_ctl_sid_owc_amh_krd_uzb_azi_yor_ind_dgb_ger_spa_bsq_guj_heb_moo_mnd_afr_lit_dyu_ukr_bem_alb_fin_igb_lda_hun_rus_amr_geo_pol_bul_cze_arw_mlt_aeg_glc_est_swt_bat_fre_jav_jpn_knd_kor_urd_ben_akn_dut_mly_swe_gam_mao_cnt_mcd_bam_svk_hau_nor_grk_rom_hin_qcu_eng_por_bos_ses_tig_lat_wly_slo_sun_mol_fbf_ita_cic_tag_tha_anl_tml_zul_tsw_tur_prs_pan_aze_ewe_vie_sod_ven_tsn_xho	-0.882003673579389	-2.13407660177299	0.0354672752168023
452	tig_swe_bem_mcd_heb_gam_wly_lat_aze_azi_swa_mly_bam_eng_nor_bsq_krd_amh_lda_mnd_scr_pan_ven_pol_fbf_afr_fin_dgb_yor_est_rom_mlt_geo_spa_glc_ctl_fre_hau_anl_bul_hun_tsw_sun_arw_jav_jpn_tml_kor_urd_slo_cic_prs_bat_ben_amr_tag_cnt_hin_swt_grk_aeg_ukr_cze_svk_rus_qcu_mol_ita_ger_ewe_sid_bos_sod_dut_mao_alb_tsn_guj_ses_ind_tha_owc_knd_xho_igb_tur_lit_por_uzb_moo_vie_chh_zul_akn_dyu	0.340923423648509	0.802824993270352	0.424122863977287
453	amh_ita_ses_mcd_wly_anl_tig_ben_tur_uzb_akn_mly_tsw_lit_grk_bsq_slo_aeg_ven_mnd_svk_swe_cic_rus_tsn_mol_hun_swa_bam_est_bos_owc_geo_rom_scr_spa_ger_amr_heb_por_fin_swt_sun_urd_ind_jpn_knd_kor_guj_arw_zul_eng_tag_glc_mlt_jav_cnt_alb_igb_ukr_hau_hin_prs_nor_pan_qcu_fre_ctl_afr_ewe_sod_krd_chh_lat_mao_dut_dgb_bul_moo_bat_tha_sid_tml_bem_dyu_aze_cze_pol_azi_fbf_vie_gam_xho_lda_yor	-0.33785087358241	-0.799649877691245	0.425951438803857
454	chh_ita_dyu_lit_sid_aeg_hau_fre_aze_azi_akn_sun_dgb_krd_grk_bsq_prs_heb_cic_mnd_arw_nor_moo_rom_ses_hin_fin_xho_tsw_est_ben_sod_geo_pan_ger_glc_cze_mlt_owc_ukr_hun_swt_bat_alb_ind_jpn_tml_kor_rus_por_ewe_spa_mly_guj_anl_tag_cnt_scr_bam_urd_gam_eng_svk_pol_mol_qcu_lat_afr_mcd_fbf_amh_dut_wly_ctl_jav_bul_igb_bos_lda_mao_tha_tig_knd_bem_yor_tur_swe_slo_uzb_swa_vie_amr_tsn_ven_zul	-0.0897603208010126	-0.211556205089972	0.832916201570367
455	amr_afr_swt_scr_amh_mlt_sid_arw_azi_tur_ses_sun_ven_pan_slo_bsq_swe_chh_bam_cnt_mol_prs_tsw_grk_cic_spa_fin_swa_ewe_hun_pol_aeg_geo_por_guj_svk_urd_gam_owc_lat_est_yor_jav_lit_ind_jpn_knd_kor_alb_glc_xho_hin_mly_ita_sod_bat_mnd_fre_dyu_dut_heb_mcd_krd_ctl_ukr_qcu_eng_bos_ben_dgb_wly_rom_hau_bul_mao_rus_bem_nor_akn_tag_tha_anl_tml_lda_moo_uzb_cze_ger_aze_igb_vie_tig_zul_fbf_tsn	-0.394196203234774	-0.934733190212466	0.352346552724949
456	gam_fre_lda_spa_amh_sid_owc_ben_azi_tur_bam_mly_swa_urd_nor_bsq_prs_amr_tsn_cnt_slo_ger_yor_pan_bem_glc_hun_ven_tsw_fin_ctl_tig_geo_bos_lat_rus_por_chh_sod_cze_est_igb_tag_dut_sun_jpn_tml_kor_afr_alb_dgb_mcd_ind_ita_hau_bat_mnd_bul_akn_rom_mlt_eng_grk_svk_pol_qcu_swe_hin_scr_ewe_wly_mol_heb_lit_mao_ukr_ses_krd_fbf_jav_tha_anl_knd_swt_zul_uzb_guj_arw_aze_dyu_vie_aeg_xho_moo_cic	-0.12988566272103	-0.306259640587316	0.760091539463085
457	amh_ita_xho_glc_heb_sod_wly_scr_aze_uzb_swt_ind_dgb_slo_swe_bsq_prs_hau_moo_mnd_arw_fre_ven_urd_tsn_eng_hun_akn_igb_est_bul_amr_geo_nor_pol_krd_mcd_aeg_owc_ger_fin_tsw_jav_rus_mao_jpn_knd_kor_lit_lat_fbf_hin_tag_alb_gam_bat_cnt_bos_bem_cze_mlt_ukr_ctl_por_mol_qcu_svk_spa_dut_ses_sid_pan_anl_rom_sun_ben_bam_guj_zul_mly_tha_chh_tml_dyu_yor_azi_afr_grk_tur_lda_vie_tig_cic_swa_ewe	-0.122939975792189	-0.290044757398596	0.772427716607151
458	aeg_svk_ven_afr_tig_anl_chh_mol_tur_azi_bam_jav_ewe_krd_pol_bsq_bos_wly_igb_mnd_ger_ukr_yor_alb_lda_prs_hun_dyu_akn_est_lat_hau_geo_lit_arw_rus_rom_sid_gam_guj_fin_zul_mao_grk_bat_jpn_tml_kor_bul_fre_tsw_ctl_ind_urd_amr_mly_cnt_spa_tsn_nor_owc_glc_mcd_eng_dut_qcu_cze_hin_ita_fbf_sod_ben_mlt_slo_sun_por_bem_pan_ses_tag_tha_amh_knd_dgb_cic_uzb_scr_swe_aze_swt_vie_heb_xho_swa_moo	-0.777238173515445	-1.87118053972725	0.0644639423521174
459	owc_rom_ven_scr_amr_wly_mlt_mcd_uzb_tur_xho_jav_ses_bos_spa_bsq_lat_hau_tsw_mnd_ukr_glc_fbf_lit_bam_ger_hun_zul_ewe_est_swe_sid_geo_ben_por_prs_hin_chh_tig_slo_fin_lda_mly_pan_ind_jpn_knd_kor_dut_krd_yor_pol_sun_bul_heb_tag_cnt_cze_cic_afr_sod_alb_svk_eng_guj_qcu_ita_mol_grk_swa_aeg_arw_anl_ctl_bat_nor_dgb_urd_igb_mao_tha_gam_tml_dyu_moo_aze_rus_fre_azi_bem_vie_amh_akn_swt_tsn	0.975806368253321	2.33131449231614	0.0218969641863724
460	mlt_slo_yor_guj_owc_amr_tig_bul_aze_azi_tsn_bat_xho_ctl_eng_bsq_lit_gam_cic_mnd_pol_scr_ewe_hin_bam_grk_est_zul_dgb_hun_fre_amh_geo_alb_dut_bos_prs_wly_aeg_glc_fin_ven_mao_afr_jav_jpn_tml_kor_ger_svk_swt_mol_ind_cze_hau_tag_cnt_pan_igb_ben_sid_urd_lat_arw_rom_qcu_krd_rus_mcd_dyu_heb_ita_chh_spa_mly_ukr_lda_nor_tsw_sun_tha_anl_knd_ses_akn_uzb_swe_por_tur_fbf_vie_sod_moo_swa_bem	-0.883836820475502	-2.14215129619152	0.0347936557877882
461	anl_ger_bem_glc_aeg_wly_amh_ukr_tur_uzb_swt_jav_cic_nor_swe_bsq_por_sod_swa_cnt_guj_rus_xho_lit_akn_grk_fin_tsw_lda_hun_urd_sid_geo_cze_ctl_pan_alb_hau_gam_rom_est_yor_sun_mol_mly_jpn_tml_kor_krd_arw_tsn_dut_mao_spa_chh_bat_mnd_pol_zul_bul_amr_prs_fre_slo_lat_qcu_bos_mcd_svk_dgb_owc_scr_tig_afr_tag_ben_ewe_eng_moo_ind_tha_mlt_knd_ses_ven_aze_ita_hin_azi_fbf_vie_heb_dyu_igb_bam	0.107023259517819	0.251876965943509	0.801691944701667
462	mlt_ben_cic_por_owc_sid_gam_ger_uzb_tur_zul_bat_swt_rom_ita_bsq_scr_aeg_ven_mnd_hin_nor_igb_arw_fbf_spa_fin_yor_ewe_est_mol_tig_geo_eng_lit_grk_pan_amh_anl_ctl_hun_dyu_ind_alb_mly_jpn_tml_kor_cze_glc_xho_pol_jav_urd_chh_sun_cnt_fre_bam_bos_heb_prs_afr_dut_slo_qcu_ukr_guj_svk_akn_amr_krd_hau_bul_tag_lat_ses_swe_tsw_mao_tha_sod_knd_moo_tsn_azi_mcd_rus_aze_swa_vie_wly_dgb_lda_bem	-0.245911331690327	-0.581401719353268	0.562376268138747
463	sid_rus_fbf_arw_mlt_heb_tig_mol_aze_uzb_zul_sun_ses_ger_lit_bsq_cze_sod_yor_mnd_guj_por_ven_pol_bam_ita_fin_tsn_dgb_hun_afr_amr_geo_glc_ctl_hin_grk_wly_chh_bul_est_swt_jav_spa_mly_jpn_tml_kor_lat_prs_ewe_krd_tag_alb_anl_ind_cnt_swe_bem_mcd_gam_slo_pan_eng_nor_qcu_ben_bos_ukr_cic_hau_scr_amh_rom_mao_dut_lda_svk_swa_bat_tha_aeg_knd_xho_igb_azi_fre_urd_tur_moo_vie_owc_akn_dyu_tsw	-0.273446693135399	-0.646293658746161	0.519680912841732
464	sod_nor_igb_svk_owc_chh_heb_grk_tur_uzb_ses_mao_tsn_bos_ukr_bsq_swe_hau_ven_mnd_fre_prs_lda_rus_moo_bul_est_xho_cic_fin_scr_wly_geo_mol_guj_por_urd_aeg_mlt_glc_hun_fbf_tag_alb_mly_jpn_tml_kor_mcd_rom_dgb_spa_jav_hin_tig_bat_cnt_pan_bem_ben_anl_cze_dut_slo_lat_qcu_lit_eng_pol_swa_amh_ctl_sid_ita_sun_arw_dyu_ger_zul_ind_tha_gam_knd_swt_yor_azi_afr_krd_aze_tsw_vie_amr_akn_bam_ewe	-0.433535105652202	-1.03055537363723	0.305422088933373
465	amh_hin_cic_nor_anl_owc_sid_bul_aze_azi_ses_ind_igb_pan_pol_bsq_swe_gam_ven_cnt_krd_urd_bem_svk_yor_spa_est_zul_bam_hun_afr_aeg_geo_cze_ita_ctl_arw_wly_hau_ger_fin_ewe_sun_por_mly_jpn_tml_kor_scr_alb_xho_dut_tag_ben_amr_jav_mnd_mcd_swa_grk_chh_prs_rom_ukr_rus_qcu_mol_glc_lat_akn_heb_eng_tig_guj_bat_bos_moo_fre_fbf_mao_tha_sod_knd_tsn_swt_uzb_slo_lit_tur_dgb_vie_mlt_lda_dyu_tsw	0.139860505322332	0.329323558911671	0.742651671019777
466	chh_hin_tsn_scr_hau_mlt_amh_ger_uzb_aze_tsw_sun_swt_ukr_rus_bsq_eng_wly_lda_mnd_guj_ita_ses_arw_igb_rom_hun_xho_moo_fin_svk_anl_geo_bos_urd_grk_pol_sid_heb_swe_est_dyu_bat_por_mao_jpn_tml_kor_prs_pan_dgb_ben_ind_bul_tig_mly_cnt_krd_ven_spa_sod_mol_lat_fre_afr_qcu_dut_cze_lit_fbf_gam_mcd_amr_slo_tag_glc_bem_alb_cic_jav_tha_owc_knd_yor_akn_azi_nor_ctl_tur_bam_vie_aeg_zul_ewe_swa	-0.415387920467371	-0.986003650061504	0.326689648192
467	amh_slo_yor_ctl_sid_mlt_wly_fre_tur_aze_igb_jav_ses_por_lit_bsq_ben_hau_moo_mnd_alb_cze_fbf_urd_bam_nor_fin_xho_zul_est_hin_owc_geo_ita_guj_glc_rom_aeg_amr_ukr_hun_tsn_tag_svk_sun_jpn_tml_kor_spa_dut_akn_grk_mly_pan_chh_mao_cnt_mcd_lda_lat_gam_scr_ger_bos_eng_qcu_rus_bul_prs_ven_anl_mol_tig_arw_bat_swe_ewe_krd_swa_ind_tha_heb_knd_cic_tsw_azi_pol_afr_uzb_swt_vie_sod_bem_dgb_dyu	-0.329540093686371	-0.780243198440905	0.437229087442484
468	owc_por_tsw_glc_anl_amr_gam_pan_tur_azi_zul_jav_bem_swe_guj_bsq_ctl_mlt_lda_cnt_eng_mol_ven_slo_tsn_bul_hun_dgb_bam_fin_pol_tig_geo_lat_grk_svk_nor_heb_sod_dut_est_ses_sun_ben_ind_jpn_knd_kor_arw_ita_swa_spa_tag_hin_hau_mao_mnd_lit_swt_afr_aeg_rom_mcd_fre_ukr_qcu_alb_rus_scr_igb_sid_krd_amh_urd_bat_cze_xho_bos_fbf_mly_tha_wly_tml_ewe_akn_uzb_ger_prs_aze_yor_vie_chh_cic_dyu_moo	-0.0442205391786643	-0.104151088921555	0.917273730393368
469	wly_ukr_fbf_slo_gam_sod_tig_pan_uzb_aze_akn_ind_tsw_eng_bos_bsq_lit_mlt_bam_cnt_rom_bul_ven_dut_yor_arw_hun_zul_ewe_fin_fre_anl_geo_lat_grk_prs_hin_chh_hau_krd_est_moo_tag_ctl_mly_jpn_knd_kor_ben_rus_tsn_spa_mao_cze_heb_sun_mnd_svk_swt_afr_aeg_pol_ger_glc_nor_qcu_swe_urd_por_dyu_owc_scr_sid_mcd_bat_ita_dgb_mol_cic_jav_tha_amr_tml_bem_xho_azi_guj_alb_tur_ses_vie_amh_igb_lda_swa	-0.139305044089524	-0.328636301912291	0.743169458482815
470	sid_krd_dgb_scr_mlt_anl_amh_guj_aze_tur_tsn_mly_igb_mol_pan_bsq_rus_wly_bam_mnd_por_ctl_swa_pol_tsw_mcd_hun_ses_ven_est_eng_amr_geo_arw_grk_dut_bul_aeg_gam_rom_fin_cic_ind_slo_bat_jpn_knd_kor_lit_ben_bem_urd_sun_ger_owc_mao_cnt_alb_zul_prs_tig_spa_svk_ukr_lat_qcu_swe_ita_cze_swt_hau_bos_heb_fre_tag_nor_lda_afr_yor_jav_tha_chh_tml_xho_dyu_uzb_hin_glc_azi_moo_vie_sod_fbf_ewe_akn	-0.0166626035363693	-0.0392486977211381	0.968776240861284
471	amr_eng_dyu_ger_gam_hau_wly_grk_uzb_aze_xho_mao_moo_afr_rus_bsq_glc_sod_lda_cnt_prs_arw_tsw_alb_bam_slo_fin_yor_swa_hun_ita_chh_geo_scr_rom_swe_lit_mlt_amh_hin_est_swt_bat_guj_sun_jpn_tml_kor_cze_por_dgb_ctl_jav_mol_anl_ind_mnd_bul_akn_pol_sid_mcd_ben_nor_ukr_qcu_urd_spa_dut_cic_heb_krd_owc_bos_tag_lat_ses_svk_fbf_mly_tha_aeg_knd_tsn_igb_azi_fre_pan_tur_ewe_vie_tig_bem_zul_ven	-0.362561808295579	-0.859403631394385	0.392327714982857
472	sid_ger_dgb_ctl_aeg_hau_amr_scr_uzb_aze_cic_ind_ewe_nor_spa_bsq_glc_tig_igb_mnd_pol_dut_swt_lat_zul_rus_est_lda_moo_hun_rom_heb_geo_urd_lit_prs_bos_chh_owc_por_fin_xho_jav_eng_mao_jpn_knd_kor_bul_fre_tsn_grk_bat_mol_wly_tag_cnt_guj_fbf_krd_sod_slo_swe_ukr_mcd_qcu_pan_arw_ben_swa_mlt_ita_gam_afr_mly_cze_akn_svk_dyu_sun_tha_anl_tml_bem_ven_azi_hin_alb_tur_bam_vie_amh_yor_ses_tsw	0.377483063997954	0.890331806398685	0.375585209261394
473	amr_prs_cic_mol_tig_anl_heb_afr_aze_uzb_tsn_jav_dyu_lit_bos_bsq_cze_mlt_akn_mnd_grk_ctl_xho_ita_bam_dut_fin_yor_zul_est_ben_amh_geo_lat_rom_eng_ukr_hau_gam_krd_hun_lda_sun_por_mly_jpn_knd_kor_ger_mcd_swa_pol_ind_svk_owc_mao_cnt_glc_bem_hin_sod_nor_pan_scr_bul_qcu_guj_rus_spa_ewe_sid_alb_wly_fre_tag_slo_ven_swe_fbf_bat_tha_aeg_tml_moo_tsw_azi_urd_arw_tur_dgb_vie_chh_ses_igb_swt	-0.816555011748101	-1.96529920199571	0.0523631662168159
474	tig_swe_yor_ukr_wly_hau_amr_nor_uzb_aze_fbf_mly_zul_dut_hin_bsq_cze_mlt_igb_mnd_por_svk_swa_afr_dyu_pan_hun_tsw_ewe_fin_ctl_chh_geo_scr_lat_pol_eng_owc_gam_rom_est_lda_jav_grk_ind_jpn_tml_kor_mcd_bos_bam_slo_tag_prs_anl_mao_cnt_mol_cic_rus_sod_fre_ger_glc_urd_qcu_alb_arw_lit_swt_amh_ita_sid_guj_bat_spa_dgb_ben_akn_sun_tha_heb_knd_ven_moo_azi_bul_krd_tur_bem_vie_aeg_xho_ses_tsn	-0.303720489580006	-0.718680909108577	0.474139365948497
475	aeg_lat_dgb_ben_chh_sid_gam_fre_tur_azi_yor_mao_bem_cze_grk_bsq_rom_owc_swa_cnt_ger_swe_moo_guj_akn_prs_hun_lda_swt_est_scr_sod_geo_ctl_pol_pan_por_wly_hau_mcd_fin_xho_jav_slo_tag_jpn_tml_kor_nor_krd_ses_ita_sun_hin_anl_ind_mnd_eng_ven_urd_amh_alb_lit_rus_arw_qcu_mol_dut_svk_fbf_amr_afr_heb_bos_bat_bul_tsw_glc_cic_mly_tha_tig_knd_dyu_zul_uzb_ukr_spa_aze_ewe_vie_mlt_bam_igb_tsn	-0.449283899555823	-1.06771939437998	0.288410880787207
476	hau_arw_tsn_nor_mlt_sid_amr_krd_uzb_azi_cic_sun_dgb_swe_eng_bsq_mol_heb_yor_cnt_pan_alb_akn_mcd_ven_bos_hun_swa_ses_fin_rus_tig_geo_pol_spa_glc_slo_owc_anl_ger_est_dyu_tag_fre_jav_jpn_tml_kor_scr_cze_moo_lat_mao_guj_gam_ind_mnd_por_bam_prs_amh_lit_afr_ctl_bul_qcu_urd_grk_hin_tsw_chh_ita_wly_ukr_mly_ben_zul_rom_fbf_bat_tha_sod_knd_xho_igb_tur_svk_dut_aze_lda_vie_aeg_swt_bem_ewe	-0.742584853793445	-1.78192365255672	0.0780256099150736
477	gam_afr_ven_ita_anl_amr_owc_arw_aze_azi_tsn_bat_zul_glc_nor_bsq_bul_tig_tsw_mnd_rus_alb_cic_swe_moo_mol_fin_bam_akn_est_scr_wly_geo_grk_svk_urd_krd_heb_chh_ctl_hun_igb_sun_slo_tag_jpn_knd_kor_rom_ukr_bem_fre_ind_ger_sid_mly_cnt_mcd_fbf_hin_mlt_por_lat_bos_pan_qcu_ben_pol_eng_dgb_sod_guj_hau_prs_mao_lit_swt_spa_dyu_jav_tha_aeg_tml_swa_ses_tur_cze_dut_uzb_yor_vie_amh_lda_xho_ewe	0.0725962826721715	0.170887999602162	0.864683081008293
478	wly_ctl_fbf_swe_hau_anl_sid_rus_uzb_tur_igb_tag_ses_guj_bul_bsq_dut_aeg_akn_cnt_slo_mcd_dgb_afr_xho_cze_fin_yor_dyu_est_glc_chh_geo_bos_svk_eng_nor_heb_gam_spa_hun_ven_jav_rom_mao_jpn_tml_kor_lit_grk_bam_krd_ind_lat_mlt_sun_mnd_hin_swt_alb_amh_pan_ukr_prs_mol_qcu_por_arw_pol_cic_amr_ita_sod_ger_mly_urd_moo_scr_tsn_bat_tha_owc_knd_swa_tsw_aze_fre_ben_azi_zul_vie_tig_bem_lda_ewe	-0.199401286806479	-0.471427868837176	0.638439295106225
479	wly_mol_swa_bul_anl_owc_amh_svk_azi_tur_akn_ind_ven_glc_ita_bsq_mcd_sod_igb_cnt_hin_alb_zul_urd_swt_ukr_fin_yor_fbf_est_arw_sid_geo_krd_afr_ben_grk_heb_gam_fre_hun_tsw_bat_lat_mly_jpn_knd_kor_scr_spa_cic_bos_jav_eng_aeg_sun_mnd_dut_ses_por_tig_lit_guj_rom_ger_qcu_swe_rus_ctl_dgb_amr_pol_hau_nor_mao_prs_tsn_pan_dyu_tag_tha_mlt_tml_ewe_moo_aze_slo_cze_uzb_bem_vie_chh_lda_bam_xho	0.681832857060447	1.62296717978785	0.107981545185563
480	gam_fre_ses_pan_hau_chh_tig_guj_tur_uzb_cic_jav_xho_por_ukr_bsq_dut_amr_bam_mnd_prs_cze_swa_ben_tsw_lit_est_moo_akn_hun_grk_heb_geo_hin_glc_ger_urd_aeg_sod_arw_fin_lda_sun_bos_ind_jpn_tml_kor_slo_rus_ven_rom_mao_mol_wly_mly_cnt_ctl_swt_pol_mlt_mcd_spa_lat_krd_qcu_eng_alb_bul_fbf_anl_ita_amh_scr_bat_svk_ewe_afr_igb_tag_tha_sid_knd_bem_tsn_aze_nor_swe_azi_dyu_vie_owc_zul_yor_dgb	-0.341616661731354	-0.80987889287775	0.420077197328327
481	sid_urd_moo_ukr_chh_amh_gam_bul_tur_uzb_ses_tag_tsw_pol_dut_bsq_ctl_wly_tsn_cnt_lat_glc_zul_lit_swt_mol_fin_bam_cic_hun_arw_mlt_geo_slo_grk_scr_por_aeg_owc_nor_est_akn_mao_afr_mly_jpn_tml_kor_svk_swe_dyu_guj_sun_hin_anl_jav_mnd_rus_yor_cze_amr_mcd_rom_ita_pan_qcu_spa_alb_krd_ewe_tig_bos_sod_eng_bat_ben_swa_prs_lda_ind_tha_hau_knd_fbf_dgb_aze_ger_fre_azi_xho_vie_heb_ven_bem_igb	0.0881375963988909	0.207809355115381	0.835832225086681
482	anl_grk_tsw_dut_heb_sod_gam_lat_azi_uzb_yor_sun_swt_swe_nor_bsq_cze_amh_bam_cnt_bul_ben_ven_afr_dgb_bos_est_xho_akn_hun_rus_tig_geo_krd_ger_fre_glc_sid_aeg_scr_fin_zul_ind_lit_jav_jpn_tml_kor_alb_eng_cic_ukr_tag_hin_chh_mly_mnd_arw_ses_pan_amr_urd_spa_guj_ita_qcu_rom_mcd_pol_lda_wly_mol_owc_slo_mao_ctl_igb_por_dyu_bat_tha_hau_knd_fbf_tsn_tur_prs_svk_aze_bem_vie_mlt_ewe_swa_moo	-0.185997329842875	-0.438585084410872	0.661979379931394
483	heb_mcd_bam_spa_aeg_hau_tig_krd_aze_azi_tsn_jav_yor_bul_eng_bsq_pol_sid_dgb_cnt_urd_ctl_swt_swe_swa_alb_est_dyu_akn_hun_rom_gam_geo_ben_por_dut_guj_anl_amh_rus_fin_moo_tag_mol_mly_jpn_tml_kor_ita_pan_fbf_bos_mao_fre_amr_ind_mnd_afr_igb_slo_mlt_hin_cze_grk_glc_qcu_lat_ger_arw_ven_wly_lit_chh_ukr_sun_svk_ses_nor_tsw_bat_tha_sod_knd_bem_xho_uzb_scr_prs_tur_zul_vie_owc_lda_cic_ewe	-0.280886872970671	-0.665366347564794	0.507463018832039
484	sid_nor_fbf_cze_heb_wly_gam_rus_tur_azi_igb_ind_lda_rom_bul_bsq_lit_aeg_bem_mnd_ita_pan_tsn_spa_dyu_arw_hun_moo_yor_fin_mol_tig_geo_ukr_fre_glc_eng_hau_amh_hin_est_zul_mly_pol_bat_jpn_knd_kor_afr_lat_dgb_ger_tag_slo_anl_jav_cnt_svk_swt_alb_amr_dut_mcd_ctl_bos_qcu_prs_por_urd_akn_sod_scr_owc_grk_sun_swe_swa_guj_bam_mao_tha_chh_tml_cic_xho_aze_ben_krd_uzb_tsw_vie_mlt_ven_ewe_ses	-0.116192235143249	-0.273940290763288	0.784738024198902
485	amh_cze_ven_glc_sod_chh_amr_ctl_azi_aze_bam_bat_akn_fre_ger_bsq_por_hau_tsw_cnt_dut_nor_lda_guj_xho_mol_hun_ewe_tsn_est_pol_gam_geo_rom_svk_rus_lat_heb_aeg_scr_fin_swa_mao_hin_mly_jpn_knd_kor_prs_arw_bem_eng_jav_spa_mlt_sun_mnd_afr_cic_swe_wly_urd_grk_mcd_pan_qcu_ita_bul_ukr_moo_tig_lit_sid_slo_tag_ben_fbf_krd_ses_ind_tha_anl_tml_swt_dyu_tur_bos_alb_uzb_zul_vie_owc_yor_igb_dgb	-0.535214117947921	-1.27403440845166	0.205825855958939
486	owc_bos_swa_krd_hau_amr_wly_rus_tur_azi_igb_tag_xho_alb_urd_bsq_afr_mlt_moo_mnd_mol_nor_zul_swe_lda_scr_hun_ses_swt_fin_lat_chh_geo_svk_pol_slo_arw_sod_amh_ita_est_ewe_bat_por_sun_jpn_tml_kor_bul_glc_akn_grk_ind_prs_sid_jav_cnt_spa_tsn_pan_heb_hin_ukr_lit_guj_qcu_ctl_ben_fre_ven_gam_rom_tig_mcd_mao_cze_tsw_ger_cic_mly_tha_anl_knd_yor_bem_aze_eng_dut_uzb_fbf_vie_aeg_dgb_bam_dyu	-0.943903167472294	-2.29067911980965	0.0242413528168963
487	anl_slo_ses_dut_owc_tig_wly_bul_tur_aze_dgb_mao_ewe_ita_cze_bsq_por_heb_tsw_mnd_ger_lat_bem_lit_bam_scr_hun_yor_fbf_fin_grk_hau_geo_mol_rom_pan_ukr_gam_amh_fre_est_swt_mly_guj_bat_jpn_knd_kor_urd_svk_moo_spa_sun_eng_sid_tag_cnt_krd_dyu_prs_mlt_nor_swe_ben_pol_qcu_mcd_rus_hin_swa_aeg_alb_chh_afr_ind_ctl_zul_bos_cic_jav_tha_sod_tml_lda_ven_azi_arw_glc_uzb_akn_vie_amr_tsn_xho_igb	-0.184193647667724	-0.434595183023419	0.664863024087425
488	wly_swe_igb_prs_heb_sid_hau_ben_tur_uzb_lda_ind_tsn_mol_ctl_bsq_alb_gam_ven_mnd_nor_fre_tsw_scr_dyu_spa_hun_moo_cic_est_glc_mlt_geo_hin_bul_slo_bos_owc_tig_rom_fin_fbf_mly_arw_mao_jpn_knd_kor_mcd_ger_swt_cze_tag_pan_chh_bat_cnt_krd_swa_lit_amr_svk_rus_dut_por_qcu_guj_urd_grk_xho_anl_lat_aeg_ita_sun_ukr_dgb_pol_yor_jav_tha_amh_tml_ses_bam_azi_eng_afr_aze_bem_vie_sod_akn_zul_ewe	0.515383570732842	1.21759422482883	0.226458613831816
489	heb_hin_dgb_swe_amh_hau_gam_glc_uzb_azi_lda_sun_tsw_ben_pol_bsq_cze_sid_akn_mnd_slo_arw_ven_krd_xho_bos_est_ses_dyu_fin_svk_sod_geo_rus_por_nor_grk_tig_wly_eng_hun_bam_mly_prs_tag_jpn_knd_kor_ctl_fre_moo_mcd_ind_lat_amr_mao_cnt_ita_cic_bul_owc_alb_urd_lit_dut_qcu_spa_pan_ger_zul_aeg_guj_mlt_scr_bat_rom_fbf_mol_tsn_jav_tha_anl_tml_yor_igb_aze_afr_ukr_tur_ewe_vie_chh_bem_swt_swa	0.575795275359873	1.36181623186965	0.17654565357332
490	mlt_spa_zul_por_owc_heb_amh_rus_aze_azi_swa_ind_dgb_bul_mol_bsq_slo_hau_swt_cnt_rom_urd_bem_mcd_tsn_grk_est_fbf_akn_hun_pan_sod_geo_fre_dut_eng_ctl_wly_aeg_hin_fin_dyu_mao_glc_bat_jpn_knd_kor_scr_swe_lda_bos_mly_lit_chh_jav_mnd_prs_bam_lat_gam_alb_pol_guj_ben_qcu_nor_ukr_arw_xho_sid_afr_anl_ita_sun_svk_ewe_krd_yor_tag_tha_tig_tml_ven_ses_uzb_cze_ger_tur_igb_vie_amr_moo_tsw_cic	-0.417330328862185	-0.99053667831797	0.324482073187117
491	sid_glc_swa_ben_wly_mlt_tig_hin_aze_uzb_xho_sun_zul_guj_grk_bsq_afr_chh_igb_mnd_ctl_bul_bam_prs_dyu_svk_fin_ses_bem_est_pan_amr_geo_slo_swe_spa_fre_hau_aeg_cze_hun_dgb_mao_rus_bat_jpn_knd_kor_mcd_scr_ven_ukr_tag_eng_anl_mly_cnt_ger_tsw_urd_heb_rom_pol_dut_ita_qcu_krd_lit_lat_fbf_gam_por_owc_mol_ind_alb_ewe_arw_akn_jav_tha_sod_tml_cic_swt_tur_nor_bos_azi_lda_vie_amh_tsn_yor_moo	-0.00531703488374938	-0.012520814367306	0.990036917348723
492	aeg_nor_yor_pan_mlt_hau_sod_grk_tur_aze_bem_tag_ewe_afr_svk_bsq_spa_wly_swt_mnd_ita_alb_dyu_swe_dgb_bos_hun_igb_akn_est_ger_sid_geo_ben_ukr_pol_por_amr_chh_eng_fin_xho_mao_mol_bat_jpn_knd_kor_mcd_ctl_zul_fre_jav_rus_gam_ind_cnt_lit_lda_arw_tig_glc_krd_bul_scr_qcu_hin_slo_cze_bam_owc_urd_amh_rom_mly_prs_fbf_dut_ses_sun_tha_anl_tml_ven_swa_uzb_guj_lat_azi_cic_vie_heb_tsw_moo_tsn	-0.77759091995916	-1.8718792544309	0.0643661213007382
493	aeg_grk_dyu_rom_tig_anl_hau_pan_azi_tur_bam_bat_ven_swe_ben_bsq_bul_mlt_xho_cnt_mcd_eng_zul_por_lda_ukr_hun_tsw_moo_est_alb_wly_geo_spa_cze_scr_krd_amh_sid_nor_fin_dgb_mly_svk_tag_jpn_tml_kor_prs_hin_swa_lit_sun_ita_heb_mao_mnd_lat_bem_rus_amr_pol_dut_afr_fre_qcu_bos_urd_glc_akn_chh_arw_owc_ctl_ind_guj_cic_slo_ewe_jav_tha_sod_knd_swt_igb_aze_mol_ger_uzb_fbf_vie_gam_ses_tsn_yor	-0.666430274215316	-1.59290900081339	0.114573925812476
494	gam_spa_swt_ctl_owc_aeg_amr_por_tur_azi_xho_mly_akn_prs_guj_bsq_rom_hau_ven_mnd_bos_glc_tsn_cze_yor_urd_hun_swa_bam_fin_slo_chh_geo_grk_pol_ben_mol_anl_heb_bul_est_ewe_bat_krd_sun_jpn_knd_kor_lit_fre_bem_dut_mao_pan_sod_jav_cnt_svk_cic_lat_mlt_alb_scr_ita_eng_qcu_ger_nor_mcd_igb_amh_afr_tig_arw_tag_hin_fbf_rus_zul_ind_tha_sid_tml_tsw_dyu_uzb_swe_ukr_aze_ses_vie_wly_dgb_lda_moo	-0.251835000399603	-0.595023850059541	0.553272591322436
495	hau_prs_akn_grk_gam_anl_tig_mcd_uzb_tur_tsw_mly_fbf_mol_hin_bsq_lit_sod_swa_cnt_spa_bul_zul_slo_ewe_por_hun_igb_yor_fin_swe_sid_geo_bos_pan_urd_glc_heb_owc_fre_est_bam_tag_guj_bat_jpn_knd_kor_ukr_pol_dgb_rus_sun_eng_chh_mao_mnd_krd_lda_arw_aeg_rom_ben_ctl_ger_qcu_scr_svk_nor_ses_amh_alb_mlt_cze_ind_lat_dyu_dut_moo_jav_tha_wly_tml_tsn_bem_aze_ita_afr_azi_xho_vie_amr_ven_cic_swt	-0.230742604686454	-0.545211602260923	0.586913198469923
496	heb_alb_ven_bos_sid_chh_sod_lat_tur_uzb_ses_mly_dgb_guj_ben_bsq_fre_owc_igb_cnt_mol_arw_xho_bul_zul_eng_hun_cic_ewe_fin_rom_mlt_geo_nor_mcd_rus_slo_amh_tig_grk_est_lda_sun_glc_mao_jpn_tml_kor_pan_lit_fbf_ita_ind_por_amr_bat_mnd_krd_tsw_swe_gam_ctl_urd_ger_svk_qcu_scr_hin_dut_moo_wly_cze_anl_ukr_jav_afr_swt_pol_bam_tag_tha_hau_knd_akn_bem_azi_prs_spa_aze_yor_vie_aeg_dyu_swa_tsn	-0.238525563990035	-0.563861136989429	0.574205861523482
497	gam_bos_xho_afr_anl_heb_tig_cze_tur_uzb_ses_tag_dyu_mol_spa_bsq_lat_aeg_cic_mnd_por_svk_swa_scr_bam_dut_fin_fbf_ewe_hun_ctl_hau_geo_glc_krd_ger_ben_amh_amr_prs_est_ven_bat_urd_mly_jpn_tml_kor_bul_pol_akn_rus_jav_mcd_mlt_mao_cnt_arw_tsw_ukr_sid_pan_grk_guj_alb_qcu_lit_hin_swe_bem_wly_nor_sod_slo_ind_rom_moo_fre_swt_sun_tha_owc_knd_yor_tsn_aze_ita_eng_azi_dgb_vie_chh_zul_igb_lda	-0.154970838743188	-0.365168840894768	0.715814540721363
498	sid_dut_akn_eng_mlt_amh_amr_prs_uzb_aze_ses_mao_swt_lit_bos_bsq_pan_wly_bem_mnd_afr_ctl_tsn_spa_dgb_ita_fin_moo_ven_est_svk_chh_geo_fre_mcd_arw_rus_anl_heb_glc_hun_cic_jav_scr_bat_jpn_knd_kor_ben_alb_igb_mol_ind_ukr_sod_sun_cnt_grk_tsw_cze_tig_slo_krd_hin_rom_qcu_guj_swe_lat_fbf_owc_ger_hau_pol_mly_por_lda_nor_zul_tag_tha_aeg_tml_dyu_swa_azi_bul_urd_tur_xho_vie_gam_ewe_yor_bam	-0.566907831132614	-1.3510892242849	0.179944696843961
499	sid_eng_yor_mol_aeg_wly_heb_hin_azi_tur_tsn_mly_swt_urd_svk_bsq_ukr_tig_ewe_mnd_mcd_arw_tsw_glc_cic_grk_fin_bem_ven_hun_spa_mlt_geo_ben_ita_scr_ger_sod_gam_rom_est_swa_tag_cze_mao_jpn_tml_kor_guj_lit_xho_alb_jav_bul_owc_ind_cnt_ctl_dgb_bos_anl_fre_pol_slo_rus_qcu_pan_swe_nor_moo_amr_krd_hau_afr_bat_dut_zul_por_igb_sun_tha_chh_knd_ses_dyu_uzb_prs_lat_aze_akn_vie_amh_fbf_lda_bam	-0.012937291728086	-0.0305068172344434	0.975728230328535
500	aeg_ita_zul_spa_hau_anl_owc_hin_aze_azi_ses_bat_dyu_ctl_mcd_bsq_swe_wly_bem_mnd_glc_cze_fbf_grk_bam_alb_est_moo_tsn_fin_scr_tig_geo_dut_eng_krd_mol_gam_mlt_svk_hun_dgb_tag_rus_mao_jpn_tml_kor_prs_bos_igb_pol_ind_ger_sod_sun_cnt_pan_ewe_rom_heb_ben_lit_slo_afr_qcu_ukr_bul_arw_tsw_chh_por_amr_lat_mly_nor_swa_fre_yor_jav_tha_sid_knd_xho_lda_uzb_guj_urd_tur_akn_vie_amh_ven_swt_cic	0.444380149193798	1.04624108746921	0.298161404065686
501	sid_scr_akn_ukr_gam_tig_hau_ctl_uzb_azi_tsn_mao_cic_spa_afr_bsq_ben_owc_yor_mnd_cze_arw_zul_rus_xho_fre_est_bam_igb_hun_krd_mlt_geo_pol_glc_hin_por_chh_sod_urd_fin_dyu_sun_alb_bat_jpn_tml_kor_grk_guj_bem_svk_jav_ger_wly_mly_cnt_bos_ven_dut_amr_prs_bul_mcd_lat_qcu_eng_rom_mol_ses_heb_lit_amh_ita_ind_pan_swa_nor_tsw_tag_tha_aeg_knd_fbf_swt_aze_slo_swe_tur_dgb_vie_anl_ewe_moo_lda	-0.309815408802701	-0.733116464019494	0.46533132593655
502	amr_ben_lda_dut_sid_sod_heb_ita_uzb_azi_bem_mly_moo_ger_hin_bsq_prs_aeg_swa_mnd_scr_por_xho_swe_yor_grk_hun_tsw_cic_fin_spa_mlt_geo_alb_krd_nor_bul_tig_amh_slo_est_fbf_sun_mcd_bat_jpn_tml_kor_guj_rus_ven_fre_jav_eng_hau_mao_cnt_glc_zul_lat_anl_urd_cze_afr_pan_qcu_ukr_mol_svk_swt_wly_bos_chh_ctl_ind_rom_bam_lit_ses_tag_tha_owc_knd_ewe_dyu_aze_arw_pol_tur_akn_vie_gam_tsn_dgb_igb	-0.726956874803905	-1.74460669176417	0.0843569626668431
503	chh_afr_yor_spa_mlt_wly_gam_svk_aze_uzb_moo_tag_bam_guj_alb_bsq_grk_anl_ven_cnt_ita_arw_zul_fre_cic_bos_fin_lda_swa_est_ben_hau_geo_mcd_nor_pan_ctl_amh_heb_ukr_hun_akn_mao_urd_jav_jpn_tml_kor_eng_mol_fbf_scr_sun_prs_amr_bat_mnd_dut_xho_lit_owc_hin_krd_bul_pol_qcu_swe_rom_glc_dyu_sod_cze_sid_rus_ind_por_bem_slo_igb_mly_tha_tig_knd_tsw_ses_tur_lat_ger_azi_ewe_vie_aeg_dgb_tsn_swt	-0.627752128200734	-1.5008615935792	0.136778923995164
504	tig_urd_akn_rus_mlt_amr_aeg_svk_tur_aze_ewe_jav_fbf_rom_fre_bsq_swe_chh_ses_mnd_bos_lit_swt_grk_swa_ukr_hun_cic_bem_est_cze_hau_geo_pan_por_mol_afr_wly_anl_nor_fin_igb_mao_pol_ind_jpn_knd_kor_arw_glc_dgb_ctl_tag_scr_amh_bat_cnt_eng_xho_alb_gam_prs_bul_hin_ben_qcu_slo_mcd_krd_dyu_sod_ger_sid_spa_sun_ita_tsn_lat_tsw_mly_tha_owc_tml_bam_lda_azi_guj_dut_uzb_yor_vie_heb_zul_moo_ven	-0.919944031493911	-2.22607344507371	0.0284247823427685
505	mlt_bul_yor_glc_aeg_anl_owc_afr_azi_uzb_ven_ind_akn_ger_arw_bsq_fre_heb_fbf_mnd_ita_guj_igb_rom_swa_nor_est_dyu_dgb_fin_rus_tig_geo_ctl_prs_scr_eng_amr_chh_krd_hun_ses_sun_grk_jav_jpn_knd_kor_hin_ukr_lda_slo_mly_alb_hau_tag_cnt_lit_bam_ben_amh_urd_por_mol_bos_qcu_svk_swe_spa_moo_sod_pol_sid_pan_bat_mcd_xho_cze_zul_mao_tha_gam_tml_ewe_swt_tur_dut_lat_aze_tsn_vie_wly_bem_tsw_cic	-0.0325314838152464	-0.0766099397994576	0.939098423022944
506	heb_ctl_lda_ben_mlt_wly_amr_pan_uzb_tur_dgb_mly_swa_ita_krd_bsq_ger_owc_zul_cnt_cze_por_akn_bos_ses_svk_hun_bem_moo_est_lat_hau_geo_nor_scr_spa_grk_sid_chh_swe_fin_fbf_bat_rom_ind_jpn_knd_kor_mol_bul_yor_rus_mao_pol_gam_tag_mnd_hin_cic_prs_anl_ukr_fre_urd_eng_qcu_lit_afr_mcd_swt_tig_dut_amh_slo_jav_alb_ewe_glc_tsn_sun_tha_aeg_tml_xho_dyu_azi_guj_arw_aze_igb_vie_sod_tsw_bam_ven	-0.665988090222319	-1.59810462638631	0.113411946740838
507	mlt_mcd_igb_svk_chh_sid_wly_lat_tur_uzb_ewe_bat_bem_prs_guj_bsq_ita_owc_akn_cnt_nor_ger_dyu_slo_ven_spa_hun_yor_tsn_fin_glc_gam_geo_urd_alb_ben_rom_amh_sod_pan_est_lda_tag_mol_sun_jpn_tml_kor_hin_dut_swt_krd_mly_por_amr_ind_mnd_rus_fbf_afr_hau_eng_grk_ukr_pol_qcu_lit_ctl_arw_xho_tig_swe_heb_bul_jav_bos_zul_cze_tsw_mao_tha_aeg_knd_swa_bam_aze_scr_fre_azi_moo_vie_anl_cic_ses_dgb	0.0247608974623305	0.0582800860157888	0.953650572522984
508	gam_alb_bam_scr_heb_hau_aeg_mcd_azi_uzb_ven_sun_yor_bul_guj_bsq_pol_sid_fbf_mnd_eng_svk_tsn_urd_zul_ger_hun_swt_ses_est_ita_sod_geo_ukr_swe_mol_hin_anl_owc_spa_fin_swa_ind_cze_jav_jpn_knd_kor_glc_ben_ewe_por_tag_rom_amr_mao_cnt_grk_dyu_ctl_wly_krd_bos_dut_prs_qcu_afr_rus_nor_moo_mlt_lat_amh_lit_mly_arw_dgb_pan_tsw_bat_tha_tig_tml_xho_akn_tur_fre_slo_aze_cic_vie_chh_igb_bem_lda	0.487592660799713	1.14963970164682	0.253240178063933
509	wly_ben_akn_eng_owc_amh_mlt_svk_aze_uzb_lda_ind_ewe_nor_pol_bsq_guj_amr_yor_cnt_por_lit_ses_rus_bam_dut_fin_cic_tsn_est_arw_heb_geo_bos_glc_ukr_grk_chh_gam_mol_hun_swt_bat_fre_tag_jpn_knd_kor_slo_ger_tsw_spa_mao_cze_aeg_jav_mnd_scr_dyu_alb_tig_rom_afr_prs_urd_qcu_ctl_pan_bul_moo_anl_swe_sid_lat_mly_hin_swa_mcd_dgb_sun_tha_sod_tml_bem_igb_azi_krd_ita_tur_xho_vie_hau_zul_fbf_ven	-0.283069073973059	-0.669790158873249	0.504651195243561
510	wly_alb_dyu_scr_tig_heb_owc_rus_aze_azi_dgb_mao_ses_rom_eng_bsq_mcd_gam_igb_mnd_urd_swe_yor_lit_fbf_cze_fin_xho_ven_hun_dut_anl_geo_hin_ben_mol_pol_amh_mlt_por_est_bam_bat_nor_ind_jpn_tml_kor_grk_slo_lda_spa_mly_ctl_amr_jav_cnt_svk_ewe_afr_sod_krd_arw_fre_bos_qcu_glc_pan_prs_bem_sid_ita_chh_ger_tag_lat_zul_bul_akn_sun_tha_aeg_knd_tsn_tsw_tur_guj_ukr_uzb_moo_vie_hau_swa_cic_swt	-0.550944943771138	-1.31362648396621	0.192203395154691
511	amh_eng_moo_krd_sod_aeg_hau_ita_aze_uzb_bam_tag_xho_guj_ctl_bsq_prs_mlt_ses_mnd_arw_urd_swa_rus_dgb_hin_hun_ven_tsw_fin_scr_wly_geo_por_grk_mcd_mol_gam_chh_bul_est_dyu_mly_lit_ind_jpn_tml_kor_nor_rom_swt_lat_sun_slo_tig_jav_cnt_ger_akn_fre_amr_pol_bos_ben_afr_qcu_glc_cze_swe_bem_heb_pan_anl_ukr_bat_alb_igb_spa_tsn_mao_tha_owc_knd_ewe_yor_tur_dut_svk_azi_fbf_vie_sid_lda_cic_zul	-0.079973191227381	-0.18837677746019	0.850991748932488
512	aeg_swe_bem_afr_hau_gam_anl_rom_uzb_aze_zul_bat_dyu_fre_cze_bsq_ctl_mlt_cic_mnd_ukr_bos_swa_hin_tsn_lit_hun_ses_xho_fin_nor_sod_geo_ita_scr_por_mol_heb_wly_eng_est_lda_mly_guj_mao_jpn_tml_kor_pol_urd_akn_pan_ind_svk_amr_jav_cnt_prs_swt_ger_sid_krd_dut_lat_arw_qcu_rus_mcd_slo_moo_chh_glc_amh_spa_sun_grk_yor_ben_ven_tag_tha_tig_knd_dgb_igb_tur_alb_bul_azi_ewe_vie_owc_tsw_fbf_bam	-0.862057701707022	-2.08561070579281	0.0397527397541345
513	anl_grk_akn_ctl_chh_gam_sod_glc_uzb_azi_ses_bat_ven_pol_por_bsq_bos_mlt_swa_cnt_bul_fre_moo_rom_bam_scr_fin_tsn_dyu_est_lat_hau_geo_nor_mol_prs_guj_aeg_amh_swe_hun_fbf_mly_dut_jav_jpn_tml_kor_krd_eng_ewe_pan_sun_svk_owc_mao_mnd_spa_dgb_urd_tig_arw_slo_cze_ben_qcu_afr_rus_alb_igb_sid_hin_wly_ita_ind_mcd_swt_ukr_zul_tag_tha_amr_knd_tsw_cic_tur_lit_ger_aze_xho_vie_heb_lda_bem_yor	-0.858308023861715	-2.07324383281566	0.0409152544626076
514	amh_lit_xho_ita_aeg_hau_anl_guj_azi_uzb_dyu_jav_ses_mcd_alb_bsq_ukr_gam_igb_mnd_ctl_arw_fbf_ger_cic_lat_fin_swt_ven_hun_bul_heb_geo_bos_rom_pan_grk_sid_chh_scr_est_moo_ind_ben_sun_jpn_tml_kor_urd_spa_tsn_rus_mly_glc_sod_bat_cnt_svk_swa_eng_amr_swe_prs_afr_dut_qcu_cze_slo_mol_lda_owc_fre_mlt_krd_tag_nor_yor_hin_akn_mao_tha_tig_knd_tsw_bem_tur_pol_por_aze_bam_vie_wly_dgb_zul_ewe	-0.230260143876472	-0.543825616932912	0.587862836676354
515	tig_svk_dyu_glc_chh_amr_mlt_rus_uzb_tur_akn_mly_tsw_bos_ctl_bsq_ger_sid_lda_mnd_scr_por_zul_urd_ses_lit_fin_igb_dgb_est_alb_anl_geo_ita_ben_afr_mol_sod_heb_pan_hun_bam_tag_nor_bat_jpn_tml_kor_spa_arw_xho_ukr_mao_dut_aeg_sun_cnt_lat_moo_hin_wly_slo_grk_pol_mcd_qcu_cze_swe_guj_tsn_hau_fre_gam_krd_jav_eng_cic_bul_ewe_ind_tha_amh_knd_fbf_bem_azi_prs_rom_aze_swt_vie_owc_ven_yor_swa	-0.189363947423018	-0.447051537828663	0.65587726218471
516	mlt_urd_cic_ita_aeg_amr_wly_rom_azi_tur_tsn_mao_igb_rus_slo_bsq_bos_heb_dyu_mnd_dut_ben_bem_mol_bam_prs_est_ven_ses_hun_nor_sid_geo_pan_arw_glc_mcd_hau_gam_hin_fin_fbf_tag_bul_sun_jpn_knd_kor_krd_ctl_ewe_guj_mly_spa_chh_bat_cnt_lat_zul_eng_amh_afr_lit_cze_ger_qcu_swe_ukr_grk_tsw_sod_alb_anl_fre_jav_scr_swa_pol_swt_ind_tha_owc_tml_xho_dgb_uzb_svk_por_aze_moo_vie_tig_akn_yor_lda	0.237081358672533	0.558203388203479	0.578046902542479
517	amr_mol_igb_lat_aeg_sod_heb_bos_uzb_tur_lda_tag_bem_grk_ctl_bsq_slo_sid_dyu_cnt_prs_pol_xho_hin_zul_arw_fin_ewe_tsn_hun_guj_chh_geo_bul_eng_ita_por_anl_amh_cze_est_moo_mao_svk_mly_jpn_tml_kor_urd_rom_cic_lit_bat_rus_owc_sun_mnd_nor_tsw_spa_hau_mcd_ukr_fre_krd_qcu_dut_ger_pan_yor_mlt_alb_wly_afr_ind_ben_akn_glc_bam_jav_tha_tig_knd_dgb_ven_aze_scr_swe_azi_swt_vie_gam_ses_swa_fbf	-0.247903812173716	-0.585516922204972	0.559618340128783
518	wly_spa_bam_pan_heb_hau_aeg_lit_aze_uzb_ewe_bat_ven_arw_ita_bsq_mcd_chh_akn_cnt_cze_por_tsw_rus_igb_ger_fin_swt_zul_hun_slo_sod_geo_alb_ben_lat_eng_gam_amh_rom_est_tsn_sun_ctl_ind_jpn_knd_kor_scr_krd_xho_dut_jav_hin_owc_mao_mnd_swe_lda_grk_amr_bos_svk_ukr_pol_qcu_mol_afr_guj_cic_tig_fre_mlt_prs_tag_urd_dgb_bul_yor_mly_tha_sid_tml_fbf_dyu_azi_nor_glc_tur_swa_vie_anl_moo_ses_bem	-0.162560656467012	-0.383278780368694	0.702387800756051
519	sid_pan_xho_lat_aeg_amr_owc_ger_tur_uzb_igb_tag_tsw_scr_spa_bsq_ita_sod_fbf_mnd_afr_eng_swt_mcd_lda_bul_fin_tsn_bam_est_bos_hau_geo_urd_swe_hin_por_anl_gam_nor_hun_ven_mly_slo_mao_jpn_knd_kor_fre_ben_dgb_rus_sun_krd_chh_jav_cnt_lit_cic_cze_mlt_pol_rom_prs_mol_qcu_svk_ctl_ukr_moo_wly_alb_tig_grk_ind_glc_akn_guj_ses_bat_tha_amh_tml_swa_ewe_azi_dut_arw_aze_dyu_vie_heb_zul_bem_yor	-0.210804345330424	-0.497957518129335	0.619689473935694
520	anl_dut_akn_ita_mlt_sid_chh_scr_uzb_tur_dgb_ind_swa_pan_pol_bsq_eng_gam_lda_mnd_ctl_guj_moo_grk_dyu_cze_fin_ses_tsn_est_prs_wly_geo_ukr_ger_rom_ben_amh_owc_rus_hun_swt_bat_afr_mao_jpn_knd_kor_spa_svk_fbf_krd_sun_lat_sod_jav_cnt_lit_xho_bos_hau_fre_slo_swe_hin_qcu_mol_nor_urd_zul_heb_alb_tig_bul_tag_arw_cic_mcd_yor_mly_tha_amr_tml_bem_ven_aze_por_glc_azi_ewe_vie_aeg_bam_igb_tsw	-0.179697996876605	-0.423980861296102	0.672558850384299
521	gam_ita_cic_glc_sid_anl_heb_hin_tur_uzb_ven_mao_bem_rus_afr_bsq_prs_amr_ewe_cnt_spa_ger_akn_eng_xho_rom_hun_fbf_dgb_fin_bul_tig_geo_krd_mol_bos_svk_hau_owc_arw_est_moo_ind_grk_sun_jpn_knd_kor_guj_fre_igb_urd_tag_por_sod_jav_mnd_dut_swa_lat_mlt_slo_scr_pan_lit_qcu_ctl_pol_ukr_lda_chh_ben_wly_alb_mly_mcd_bam_nor_dyu_bat_tha_amh_tml_tsw_zul_aze_swe_cze_azi_tsn_vie_aeg_yor_ses_swt	-0.125814661487672	-0.296667345112065	0.767382030813654
522	hau_ger_swt_mol_owc_heb_wly_pol_aze_uzb_zul_sun_xho_bos_rus_bsq_glc_amh_lda_cnt_ita_spa_fbf_swe_bam_dut_fin_tsw_moo_est_svk_gam_geo_slo_eng_alb_ctl_chh_sid_lat_hun_tsn_tag_ukr_mao_jpn_knd_kor_nor_afr_yor_cze_mly_mcd_anl_ind_mnd_pan_ewe_prs_aeg_krd_fre_ben_bul_qcu_lit_scr_urd_dgb_tig_arw_sod_grk_jav_hin_akn_rom_dyu_bat_tha_mlt_tml_ses_ven_azi_por_guj_tur_swa_vie_amr_igb_bem_cic	0.0370229834586322	0.0871389470180173	0.930748416656491
523	amr_krd_ewe_dut_sod_sid_mlt_urd_tur_aze_cic_jav_igb_bos_glc_bsq_swe_aeg_dyu_cnt_mol_hin_lda_ukr_swt_lit_est_swa_ses_hun_guj_owc_geo_bul_pan_afr_svk_wly_gam_ctl_fin_fbf_ind_slo_mly_jpn_tml_kor_ger_arw_bem_fre_sun_spa_heb_mao_mnd_rom_ven_ita_anl_rus_alb_eng_pol_qcu_mcd_ben_prs_tsn_hau_cze_chh_scr_tag_nor_akn_grk_moo_bat_tha_tig_knd_tsw_xho_uzb_por_lat_azi_zul_vie_amh_yor_dgb_bam	0.211125551340997	0.497566286995512	0.619964198773853
524	owc_svk_yor_mol_amr_amh_gam_bul_uzb_tur_xho_jav_fbf_fre_glc_bsq_lit_sod_zul_cnt_alb_bos_cic_ben_akn_grk_est_dgb_ven_hun_hin_heb_geo_arw_rus_rom_ukr_hau_aeg_ctl_fin_lda_mao_krd_bat_jpn_knd_kor_prs_pan_swa_mcd_sun_ger_tig_tag_mnd_eng_bam_cze_sid_swe_urd_pol_ita_qcu_scr_nor_afr_ewe_mlt_por_wly_guj_mly_dut_dyu_spa_igb_ind_tha_anl_tml_moo_tsn_azi_lat_slo_aze_tsw_vie_chh_ses_bem_swt	-0.381633541501706	-0.90404259724733	0.368308690020839
525	heb_swe_swt_pol_amr_gam_sod_nor_uzb_aze_bam_tag_ewe_alb_mol_bsq_bul_hau_tsn_mnd_lit_rom_ses_svk_ven_grk_hun_lda_akn_fin_eng_owc_geo_ctl_krd_pan_urd_chh_anl_bos_est_cic_mly_ben_bat_jpn_tml_kor_ukr_scr_tsw_dut_sun_guj_aeg_jav_cnt_ger_dgb_hin_wly_lat_prs_afr_cze_qcu_arw_rus_spa_dyu_tig_glc_mlt_mcd_mao_ita_xho_por_swa_ind_tha_amh_knd_zul_fbf_azi_slo_fre_tur_bem_vie_sid_moo_igb_yor	0.0274625667564819	0.0645844167510569	0.9486435147915
526	sid_lit_dyu_por_aeg_sod_wly_ita_azi_tur_lda_tag_bem_slo_spa_bsq_mol_amr_igb_cnt_guj_prs_ewe_swe_swt_krd_fin_bam_tsw_est_ger_mlt_geo_pol_mcd_bul_lat_chh_owc_dut_hun_moo_bat_ctl_sun_jpn_tml_kor_fre_cze_ven_pan_ind_bos_hau_mao_mnd_ukr_yor_rom_anl_alb_arw_hin_glc_qcu_ben_scr_eng_akn_tig_afr_amh_urd_mly_rus_zul_nor_fbf_jav_tha_gam_knd_swa_xho_uzb_svk_grk_aze_dgb_vie_heb_cic_ses_tsn	0.161496572700606	0.3801598724517	0.704693588824169
527	chh_nor_ses_cze_tig_sid_heb_dut_uzb_aze_ewe_ind_xho_ctl_lit_bsq_alb_amh_moo_cnt_urd_guj_dgb_ukr_swt_ita_hun_tsw_bem_fin_spa_mlt_geo_krd_rom_arw_mol_gam_anl_afr_est_swa_tag_svk_jav_jpn_knd_kor_eng_por_cic_swe_sun_prs_hau_mly_mnd_grk_fbf_fre_wly_hin_scr_pan_lat_qcu_pol_bos_rus_akn_amr_slo_owc_bul_bat_ger_dyu_mcd_lda_mao_tha_aeg_tml_tsn_bam_tur_ben_glc_azi_zul_vie_sod_igb_yor_ven	-0.246323593514084	-0.58200387043594	0.561972302047085
528	owc_rom_moo_lat_mlt_chh_heb_eng_uzb_azi_igb_tag_tsn_nor_urd_bsq_fre_anl_bam_cnt_cze_bul_xho_krd_tsw_ukr_hun_ewe_ses_fin_guj_aeg_geo_alb_lit_slo_spa_amh_hau_pol_est_dyu_mly_rus_jav_jpn_knd_kor_bos_por_fbf_ben_sun_ctl_sod_bat_mnd_svk_dgb_scr_gam_arw_ita_ger_glc_qcu_afr_swe_grk_bem_wly_mcd_tig_hin_mao_pan_akn_prs_ven_ind_tha_sid_tml_swt_lda_tur_dut_mol_aze_swa_vie_amr_yor_cic_zul	-0.609350673107869	-1.45503959047994	0.149025430414941
529	aeg_glc_swa_pan_tig_sod_sid_afr_azi_tur_ewe_sun_ven_rom_dut_bsq_grk_wly_ses_mnd_ctl_mcd_cic_scr_fbf_hin_est_yor_swt_fin_arw_mlt_geo_ger_lat_krd_prs_amr_gam_pol_hun_xho_jav_bos_ind_jpn_tml_kor_mol_lit_bem_nor_mly_fre_chh_bat_cnt_slo_dyu_por_amh_guj_swe_rus_ben_qcu_svk_alb_spa_lda_anl_urd_owc_ita_tag_eng_tsn_bul_igb_mao_tha_hau_knd_bam_zul_aze_ukr_cze_uzb_tsw_vie_heb_dgb_akn_moo	-0.806698499666942	-1.94823685117324	0.0544015257728632
530	sid_svk_igb_ita_wly_anl_aeg_scr_tur_azi_bem_bat_ses_grk_glc_bsq_prs_owc_lda_cnt_dut_guj_xho_slo_ven_swe_est_cic_fbf_hun_rom_tig_geo_ctl_arw_ukr_fre_heb_mlt_alb_fin_zul_mao_pol_mly_jpn_tml_kor_lat_nor_swa_mcd_sun_ben_amh_ind_mnd_spa_yor_por_gam_ger_bos_urd_rus_qcu_lit_eng_krd_bam_sod_afr_chh_hin_tag_pan_dgb_cze_moo_jav_tha_amr_knd_tsn_tsw_uzb_bul_mol_aze_akn_vie_hau_dyu_ewe_swt	-1.23563558051683	-3.0622026467863	0.00287305773833971
531	aeg_lit_bem_slo_amr_sid_mlt_ger_azi_aze_akn_jav_tsw_por_eng_bsq_scr_wly_lda_mnd_ita_pol_cic_rom_ven_grk_est_dyu_ses_fin_glc_gam_geo_cze_guj_ukr_mcd_heb_tig_pan_hun_moo_sun_krd_bat_jpn_tml_kor_svk_ctl_yor_hin_mly_lat_chh_tag_cnt_ben_xho_bul_amh_rus_bos_mol_prs_qcu_arw_spa_alb_dgb_hau_urd_sod_fre_ind_dut_ewe_swe_swa_mao_tha_owc_knd_fbf_swt_tur_afr_nor_uzb_zul_vie_anl_igb_bam_tsn	-0.38084425801878	-0.902884688434382	0.36891974044362
532	amh_svk_igb_scr_gam_heb_hau_lit_aze_tur_fbf_mly_xho_pol_ctl_bsq_eng_anl_cic_cnt_lat_cze_moo_ukr_swa_krd_fin_akn_bam_hun_slo_sod_geo_prs_nor_por_mcd_aeg_wly_rus_est_tsn_bat_ger_ind_jpn_knd_kor_swe_guj_ewe_dut_tag_mol_tig_sun_mnd_alb_ses_rom_owc_arw_glc_bul_urd_qcu_ben_grk_pan_ven_amr_spa_chh_ita_jav_fre_swt_hin_yor_mao_tha_mlt_tml_tsw_bem_azi_afr_bos_uzb_dyu_vie_sid_lda_zul_dgb	-0.579935693581463	-1.38318177341349	0.169920815554982
533	mlt_guj_yor_eng_amr_tig_heb_prs_aze_uzb_zul_bat_ven_slo_dut_bsq_scr_owc_akn_mnd_pan_glc_tsw_afr_dyu_swe_hun_bam_fbf_fin_spa_sod_geo_ger_mol_ita_bul_anl_sid_rus_est_moo_mly_ben_sun_jpn_tml_kor_ctl_lat_xho_fre_tag_grk_gam_ind_cnt_arw_ewe_lit_wly_bos_alb_por_krd_qcu_pol_cze_nor_swa_aeg_mcd_hau_hin_mao_rom_bem_urd_swt_jav_tha_amh_knd_igb_lda_azi_ukr_svk_tur_dgb_vie_chh_ses_cic_tsn	-0.0332795219599025	-0.078427187867817	0.937656746162622
534	chh_spa_lda_por_heb_sid_anl_pan_azi_aze_swt_mly_zul_ita_rom_bsq_ger_hau_tsn_cnt_guj_svk_dgb_dut_bam_nor_est_ven_bem_fin_arw_owc_geo_hin_afr_eng_scr_wly_amr_bos_hun_cic_sun_glc_ind_jpn_tml_kor_mol_lat_akn_bul_tag_slo_amh_jav_mnd_ben_igb_ukr_tig_lit_urd_fre_swe_qcu_rus_alb_mcd_ses_gam_prs_sod_krd_bat_cze_dyu_grk_swa_mao_tha_aeg_knd_yor_moo_tur_ctl_pol_uzb_xho_vie_mlt_ewe_fbf_tsw	-0.195982266029658	-0.462472834843417	0.644822492517515
535	amh_spa_xho_mcd_mlt_owc_chh_krd_tur_uzb_cic_sun_ven_rus_prs_bsq_alb_gam_bam_mnd_eng_ben_zul_lat_dgb_pan_hun_igb_swt_est_lit_amr_geo_mol_cze_guj_slo_hau_aeg_urd_fin_yor_tag_pol_bat_jpn_knd_kor_fre_hin_ewe_svk_mao_rom_anl_mly_cnt_glc_lda_swe_sid_ctl_nor_grk_bul_qcu_ger_ukr_afr_fbf_tig_dut_sod_bos_ind_arw_bem_ita_dyu_jav_tha_heb_tml_swa_ses_aze_por_scr_azi_tsn_vie_wly_akn_moo_tsw	-0.372575829136721	-0.882117619436447	0.379987520643387
536	mlt_cze_dyu_pan_owc_heb_amr_bos_azi_tur_ewe_mao_tsw_prs_pol_bsq_ben_hau_lda_mnd_glc_slo_tsn_svk_dgb_rom_hun_bam_swa_fin_fre_sod_geo_alb_spa_urd_guj_chh_wly_lit_est_igb_jav_ctl_bat_jpn_tml_kor_rus_lat_yor_mol_mly_hin_sid_sun_cnt_ukr_akn_mcd_anl_nor_por_dut_arw_qcu_scr_ita_krd_zul_tig_afr_gam_bul_tag_ger_moo_eng_ses_ind_tha_amh_knd_cic_xho_uzb_swe_grk_aze_swt_vie_aeg_fbf_ven_bem	-0.625811844570363	-1.49607299237704	0.138020607801659
537	wly_swe_ses_por_hau_anl_chh_ger_aze_azi_lda_bat_cic_pan_svk_bsq_rom_sod_dyu_mnd_rus_pol_swa_guj_swt_bul_fin_igb_bem_hun_lit_amr_geo_cze_dut_lat_spa_heb_tig_arw_est_moo_mly_alb_tag_jpn_tml_kor_mol_grk_tsw_ukr_sun_eng_sid_ind_cnt_prs_bam_mcd_amh_slo_scr_ben_ctl_qcu_ita_krd_glc_ven_owc_fre_gam_hin_mao_urd_dgb_afr_zul_jav_tha_aeg_knd_akn_ewe_tur_bos_nor_uzb_xho_vie_mlt_fbf_yor_tsn	-0.862406413133323	-2.08568497093629	0.0397458455897692
538	wly_hin_dgb_grk_owc_mlt_sod_svk_azi_uzb_bem_bat_ven_cze_ukr_bsq_mcd_amr_swa_mnd_bul_bos_bam_por_cic_alb_hun_dyu_ses_est_rom_anl_geo_slo_spa_dut_lat_amh_sid_guj_fin_moo_tag_ger_mly_jpn_tml_kor_pan_swe_yor_lit_mao_ctl_tig_jav_cnt_glc_ewe_pol_aeg_afr_eng_arw_prs_qcu_fre_mol_ben_akn_hau_nor_heb_krd_sun_scr_swt_ita_tsw_ind_tha_gam_knd_zul_tsn_aze_urd_rus_tur_igb_vie_chh_fbf_xho_lda	-0.124625257023275	-0.29427662267177	0.76920235640225
539	owc_rom_dgb_bul_amh_hau_sid_krd_uzb_aze_zul_bat_lda_hin_fre_bsq_svk_tig_bam_mnd_ita_scr_yor_bos_ewe_eng_est_tsn_swt_fin_spa_heb_geo_urd_rus_alb_cze_mlt_gam_grk_hun_swa_jav_mcd_sun_jpn_tml_kor_ukr_pan_akn_pol_mly_nor_anl_mao_cnt_glc_xho_ben_wly_guj_lit_arw_lat_qcu_por_dut_swe_dyu_sod_slo_chh_prs_tag_ctl_bem_afr_fbf_ind_tha_aeg_knd_cic_tsw_azi_mol_ger_tur_ses_vie_amr_igb_moo_ven	-0.294909984653161	-0.697285065317691	0.48736389429907
540	hau_dut_cic_afr_mlt_heb_sid_ita_tur_aze_ses_jav_swa_por_ukr_bsq_cze_gam_tsn_cnt_slo_bul_igb_lat_dyu_svk_est_dgb_zul_fin_fre_wly_geo_swe_lit_pol_krd_amr_amh_nor_hun_ven_bat_rom_tag_jpn_knd_kor_pan_rus_tsw_arw_sun_ben_chh_mao_mnd_prs_swt_hin_anl_ger_glc_alb_mol_qcu_mcd_grk_urd_yor_owc_guj_tig_bos_mly_scr_ewe_eng_akn_ind_tha_sod_tml_bem_bam_azi_ctl_spa_uzb_lda_vie_aeg_xho_fbf_moo	-0.233324529961835	-0.551422269073876	0.582666717590025
541	tig_spa_moo_rus_sod_anl_aeg_ctl_azi_tur_bam_mao_swa_eng_pan_bsq_mol_owc_bem_mnd_slo_grk_dyu_alb_akn_afr_est_dgb_ven_fin_por_amh_geo_pol_swe_arw_dut_chh_hau_mcd_hun_cic_ind_fre_jav_jpn_knd_kor_ger_lit_swt_ita_bat_cze_mlt_mly_cnt_guj_ses_nor_heb_krd_bul_glc_urd_qcu_svk_bos_ben_xho_gam_ukr_amr_lat_tag_prs_igb_rom_fbf_sun_tha_sid_tml_tsw_yor_uzb_hin_scr_aze_lda_vie_wly_ewe_tsn_zul	-0.344785852736121	-0.8170825615788	0.415969505580802
542	chh_svk_xho_dut_anl_amh_gam_nor_aze_uzb_cic_tag_zul_guj_scr_bsq_rus_wly_ven_cnt_spa_ben_lda_fre_moo_lat_fin_yor_swa_hun_ita_hau_geo_ger_alb_mol_lit_sod_tig_afr_est_dgb_jav_por_mly_jpn_knd_kor_glc_slo_tsw_bul_bat_prs_owc_mao_mnd_ctl_igb_eng_mlt_bos_pol_krd_cze_qcu_mcd_arw_grk_tsn_sid_urd_aeg_pan_ind_hin_fbf_rom_ses_sun_tha_amr_tml_bam_ewe_tur_ukr_swe_azi_swt_vie_heb_akn_bem_dyu	-0.14283520844008	-0.337476550512674	0.736518198222898
543	owc_krd_akn_glc_sid_aeg_anl_eng_tur_azi_tsn_jav_igb_mol_prs_bsq_hin_mlt_zul_mnd_ita_scr_lda_nor_moo_ben_est_fbf_ses_fin_por_wly_geo_guj_alb_pan_fre_sod_chh_ger_hun_xho_mao_bos_ind_jpn_tml_kor_mcd_ctl_ven_grk_bat_pol_amh_tag_cnt_spa_bam_dut_heb_swe_urd_rom_lat_qcu_ukr_bul_rus_cic_amr_arw_hau_cze_mly_slo_dyu_afr_swt_sun_tha_tig_knd_swa_ewe_uzb_lit_svk_aze_dgb_vie_gam_yor_bem_tsw	-0.160251442828104	-0.378063479436386	0.706244990989673
544	sid_nor_ven_urd_heb_aeg_mlt_ctl_tur_uzb_tsw_mly_lda_mcd_ger_bsq_svk_wly_cic_cnt_alb_cze_igb_dut_akn_krd_hun_swt_ses_fin_bul_chh_geo_arw_lit_por_rom_amh_tig_guj_est_bem_tag_prs_sun_jpn_knd_kor_glc_fre_zul_ben_ind_scr_gam_mao_mnd_spa_moo_bos_amr_afr_pan_ukr_grk_qcu_rus_lat_slo_ewe_owc_ita_sod_pol_bat_hin_xho_mol_dgb_jav_tha_anl_tml_swa_yor_azi_swe_eng_aze_fbf_vie_hau_tsn_bam_dyu	0.00333571046513879	0.00784969891375813	0.993753724767949
545	mlt_ita_tsw_swe_aeg_tig_sid_glc_azi_tur_ses_jav_swt_lit_ben_bsq_ukr_amh_fbf_cnt_cze_arw_xho_bul_moo_krd_hun_dyu_zul_fin_mol_gam_geo_rom_alb_svk_spa_chh_hau_guj_est_akn_bat_urd_mly_jpn_knd_kor_hin_eng_tsn_bos_tag_lat_anl_mao_mnd_scr_cic_ger_heb_slo_prs_fre_rus_qcu_pan_ctl_nor_bam_wly_grk_owc_mcd_ind_pol_lda_dut_bem_sun_tha_amr_tml_swa_ven_aze_por_afr_uzb_ewe_vie_sod_yor_igb_dgb	0.571141407745747	1.34962603091456	0.180412140444501
546	aeg_pan_dyu_alb_tig_hau_heb_cze_azi_aze_xho_bat_fbf_mol_glc_bsq_nor_amh_tsn_mnd_ita_ger_dgb_urd_yor_krd_est_bam_swt_hun_lit_wly_geo_dut_rom_scr_pol_chh_gam_ben_fin_bem_mly_mcd_jav_jpn_knd_kor_afr_eng_lda_ctl_mao_por_mlt_tag_cnt_arw_moo_spa_sod_fre_rus_grk_bul_qcu_prs_swe_svk_ven_anl_hin_owc_lat_ind_ukr_akn_slo_zul_sun_tha_sid_tml_ewe_cic_uzb_bos_guj_tur_swa_vie_amr_igb_tsw_ses	0.304706491425211	0.718491449367267	0.474255583010371
547	sid_svk_swa_nor_mlt_sod_aeg_glc_uzb_aze_bem_sun_lda_slo_alb_bsq_hin_amr_ven_mnd_pol_ctl_swt_urd_cic_ger_hun_xho_ses_fin_spa_owc_geo_bos_swe_dut_ita_amh_heb_pan_est_yor_jav_lat_mly_jpn_knd_kor_cze_scr_dyu_lit_tag_mcd_gam_ind_cnt_ben_ewe_bul_chh_mol_rom_afr_krd_qcu_arw_eng_grk_tsw_anl_rus_hau_por_bat_fre_tsn_prs_akn_mao_tha_wly_tml_zul_fbf_tur_guj_ukr_azi_igb_vie_tig_moo_dgb_bam	-0.330027412511695	-0.78082661139623	0.436887526175816
548	amr_rus_xho_dut_sod_sid_wly_bos_azi_tur_swt_bat_tsn_ben_nor_bsq_lit_chh_dgb_mnd_urd_eng_tsw_fre_bem_hin_hun_swa_moo_fin_grk_hau_geo_afr_slo_svk_glc_anl_aeg_arw_est_ses_jav_alb_sun_jpn_knd_kor_ctl_pan_fbf_rom_tag_swe_heb_mly_cnt_prs_igb_spa_gam_krd_ita_ukr_por_qcu_guj_pol_lat_bam_tig_ger_amh_scr_ind_mcd_lda_bul_ewe_mao_tha_mlt_tml_cic_akn_aze_cze_mol_uzb_yor_vie_owc_dyu_ven_zul	-0.503802982931526	-1.19775516993638	0.234056122777522
549	hau_rom_dyu_nor_sod_amr_anl_slo_tur_uzb_igb_sun_tsw_dut_rus_bsq_alb_aeg_swa_mnd_ita_eng_ewe_arw_fbf_ctl_est_tsn_bam_hun_mcd_amh_geo_pan_prs_ger_bul_sid_owc_krd_fin_dgb_mly_ukr_tag_jpn_tml_kor_hin_lit_xho_mol_mao_swe_chh_jav_cnt_urd_ven_glc_gam_pol_svk_grk_fre_qcu_scr_cze_lat_swt_heb_guj_mlt_por_bat_bos_bem_ben_zul_ind_tha_tig_knd_lda_cic_azi_spa_afr_aze_yor_vie_wly_akn_moo_ses	-0.368251235700571	-0.872824502684077	0.385006760058774
550	chh_rom_dyu_ger_amr_hau_tig_rus_uzb_aze_swt_mao_swa_arw_guj_bsq_cze_heb_igb_mnd_mol_glc_fbf_grk_tsw_fre_est_tsn_zul_fin_bul_aeg_geo_ben_bos_lat_mcd_anl_owc_scr_hun_dgb_ind_ukr_sun_jpn_knd_kor_hin_pol_cic_svk_jav_krd_sid_tag_cnt_nor_bam_urd_amh_ctl_afr_spa_lit_qcu_dut_pan_ita_ven_wly_swe_mlt_por_mly_slo_xho_prs_bem_bat_tha_sod_tml_ewe_akn_tur_eng_alb_azi_moo_vie_gam_ses_yor_lda	0.064063535069676	0.150801950137572	0.880458558631875
551	mlt_mol_dgb_pol_gam_wly_owc_alb_uzb_aze_tsw_tag_igb_grk_scr_bsq_ben_heb_ses_cnt_cze_nor_ven_ita_swt_arw_fin_lda_akn_hun_afr_sid_geo_svk_bul_ctl_slo_hau_amh_fre_est_dyu_mly_mcd_jav_jpn_tml_kor_hin_pan_swa_rus_bat_urd_amr_ind_mnd_dut_bem_bos_tig_spa_por_lat_ukr_qcu_lit_ger_guj_ewe_sod_eng_aeg_rom_mao_swe_moo_prs_xho_sun_tha_chh_knd_zul_yor_tur_glc_krd_azi_bam_vie_anl_tsn_cic_fbf	-0.000666702167301682	-0.00157120447718611	0.998749726134919
552	aeg_dut_ewe_ger_anl_sod_gam_ita_aze_azi_ven_bat_swt_ben_grk_bsq_glc_heb_tsn_mnd_fre_ukr_lda_pan_zul_scr_est_ses_dyu_hun_lit_amr_geo_pol_mol_por_bos_amh_sid_hin_fin_igb_tag_cze_mao_jpn_tml_kor_rus_urd_tsw_mcd_jav_guj_mlt_sun_cnt_slo_dgb_eng_hau_alb_spa_prs_svk_qcu_ctl_bul_arw_akn_tig_nor_owc_rom_mly_krd_bem_swe_fbf_ind_tha_chh_knd_moo_bam_tur_afr_lat_uzb_yor_vie_wly_swa_cic_xho	0.230387079338081	0.542217782989425	0.588965383148948
553	sod_ger_igb_nor_mlt_gam_amr_krd_uzb_azi_cic_bat_ven_pol_ukr_bsq_mol_tig_ewe_cnt_fre_bul_bam_arw_yor_spa_fin_bem_lda_hun_glc_owc_geo_prs_eng_guj_ita_wly_chh_mcd_est_dgb_mao_cze_ind_jpn_tml_kor_bos_ctl_tsw_rus_sun_hin_aeg_tag_mnd_ben_moo_svk_hau_dut_urd_pan_por_qcu_afr_slo_alb_tsn_amh_swe_anl_scr_jav_lit_xho_grk_dyu_mly_tha_heb_knd_fbf_akn_tur_rom_lat_aze_swa_vie_sid_zul_swt_ses	0.465414808563229	1.09604074149865	0.275891108636091
554	heb_arw_bem_alb_sid_chh_amr_cze_tur_uzb_akn_mly_tsw_urd_por_bsq_ita_gam_swt_cnt_swe_ukr_xho_bos_yor_ctl_hun_bam_dgb_est_fre_sod_geo_lat_nor_afr_rus_mlt_aeg_prs_fin_ses_ind_mol_jav_jpn_knd_kor_mcd_dut_lda_slo_tag_scr_hau_sun_mnd_hin_tsn_pan_wly_rom_lit_glc_ger_qcu_ben_krd_eng_zul_amh_grk_owc_bul_bat_spa_igb_pol_ven_mao_tha_anl_tml_fbf_dyu_azi_guj_svk_aze_moo_vie_tig_cic_ewe_swa	-0.685392557484571	-1.64241012146897	0.103882275951973
555	wly_prs_swt_fre_mlt_gam_sod_urd_aze_uzb_xho_mao_akn_ger_dut_bsq_por_owc_swa_mnd_slo_rus_bem_ctl_tsn_guj_est_tsw_dyu_hun_nor_tig_geo_eng_afr_cze_krd_amh_anl_svk_fin_dgb_jav_ben_sun_jpn_tml_kor_pol_bos_zul_swe_bat_grk_aeg_ind_cnt_pan_lda_bul_chh_glc_lat_arw_mol_qcu_alb_lit_ukr_bam_amr_spa_heb_ita_mly_scr_ewe_hin_ses_tag_tha_sid_knd_igb_ven_azi_rom_mcd_tur_moo_vie_hau_yor_fbf_cic	0.191555380279357	0.450769105806274	0.65320518470356
556	amh_svk_bam_prs_wly_sid_mlt_dut_aze_uzb_dgb_tag_cic_pol_alb_bsq_grk_sod_dyu_cnt_swe_lat_tsn_lit_lda_ben_hun_zul_moo_fin_glc_aeg_geo_por_ita_fre_bul_amr_hau_rom_est_swa_jav_arw_bat_jpn_tml_kor_pan_eng_ewe_mcd_mao_nor_heb_mly_mnd_hin_fbf_mol_owc_ctl_cze_rus_afr_qcu_krd_slo_urd_akn_gam_guj_anl_spa_ind_bos_igb_ukr_ses_sun_tha_tig_knd_ven_swt_tur_scr_ger_azi_xho_vie_chh_yor_tsw_bem	-0.110943197620529	-0.261410403725434	0.794354086362586
557	amh_ukr_cic_fre_sid_wly_gam_prs_tur_uzb_fbf_mao_ven_cze_pol_bsq_rom_sod_dgb_mnd_afr_alb_moo_guj_tsw_slo_est_dyu_ewe_hun_scr_amr_geo_hin_krd_lit_pan_heb_owc_svk_fin_xho_bat_urd_sun_jpn_knd_kor_por_nor_swa_mcd_jav_ben_tig_mly_cnt_dut_ses_glc_aeg_lat_rus_spa_bos_qcu_eng_ger_grk_tsn_hau_ita_mlt_swe_ind_mol_zul_arw_lda_tag_tha_anl_tml_igb_swt_aze_bul_ctl_azi_yor_vie_chh_bem_bam_akn	-0.390849867460498	-0.927731473531305	0.355948401243284
558	wly_spa_moo_prs_anl_tig_sid_bos_aze_uzb_tsw_sun_xho_grk_arw_bsq_hin_mlt_fbf_mnd_por_cze_bam_ita_bem_afr_fin_dyu_ewe_est_svk_heb_geo_swe_lit_eng_scr_aeg_sod_alb_hun_igb_mly_rom_ind_jpn_knd_kor_mcd_nor_ses_mol_mao_krd_hau_bat_cnt_pol_swt_rus_owc_dut_ukr_urd_guj_qcu_bul_pan_fre_tsn_gam_slo_chh_ctl_tag_ben_ven_ger_yor_jav_tha_amh_tml_cic_akn_tur_glc_lat_azi_swa_vie_amr_lda_zul_dgb	-0.374886157719449	-0.890198027289184	0.375656649461065
559	sod_swe_ven_fre_aeg_sid_mlt_glc_aze_azi_fbf_mly_igb_ger_pol_bsq_grk_gam_swa_cnt_cze_spa_tsn_urd_dyu_rus_hun_yor_cic_est_por_hau_geo_rom_arw_pan_mol_amh_wly_alb_fin_dgb_bat_mcd_mao_jpn_tml_kor_ita_krd_tsw_slo_jav_guj_tig_sun_mnd_scr_zul_ukr_owc_eng_svk_ben_bos_qcu_dut_afr_ctl_swt_chh_lit_heb_hin_tag_prs_ses_nor_moo_ind_tha_amr_knd_akn_bam_uzb_lat_bul_tur_ewe_vie_anl_lda_bem_xho	-0.0778702872624089	-0.183544345890019	0.85477050930784
560	sid_por_dgb_fre_gam_heb_amr_ben_azi_uzb_lda_ind_swt_spa_urd_bsq_pol_sod_xho_mnd_alb_afr_swa_guj_tsn_svk_hun_moo_igb_fin_nor_chh_geo_arw_ita_scr_dut_amh_wly_ger_est_akn_mly_eng_tag_jpn_knd_kor_bos_swe_dyu_krd_jav_prs_owc_bat_cnt_grk_ewe_mol_mlt_rus_mcd_pan_cze_qcu_slo_hin_glc_ven_anl_ukr_aeg_lat_sun_ctl_ses_rom_bam_mao_tha_hau_tml_zul_cic_aze_bul_lit_tur_tsw_vie_tig_yor_fbf_bem	-0.0215293207897096	-0.0507035303695742	0.959670505911767
561	mlt_krd_ses_urd_amr_heb_owc_prs_azi_uzb_igb_mly_moo_por_slo_bsq_mcd_amh_dyu_cnt_pol_fre_akn_ita_swa_cze_fin_zul_ewe_est_ctl_wly_geo_scr_spa_pan_dut_sod_anl_swe_hun_cic_sun_svk_tag_jpn_knd_kor_rom_rus_ven_ger_bat_lit_aeg_jav_mnd_bos_bam_nor_chh_arw_guj_mol_eng_qcu_hin_afr_bul_yor_gam_alb_hau_grk_mao_glc_xho_ukr_swt_ind_tha_sid_tml_fbf_dgb_aze_lat_ben_tur_bem_vie_tig_lda_tsw_tsn	0.17443796260183	0.409985094084652	0.682759776777739
562	heb_pol_cic_rus_amr_gam_amh_bul_azi_tur_lda_tag_ven_svk_lat_bsq_por_owc_moo_mnd_hin_glc_zul_krd_swa_alb_hun_tsn_swt_est_eng_chh_geo_cze_swe_pan_dut_tig_sid_slo_fin_fbf_bat_afr_ind_jpn_tml_kor_lit_rom_igb_ben_jav_spa_aeg_sun_cnt_bos_bam_mcd_anl_nor_scr_arw_grk_qcu_guj_ukr_ita_bem_wly_ctl_sod_urd_mly_prs_ewe_mol_akn_mao_tha_mlt_knd_xho_yor_aze_fre_ger_uzb_dyu_vie_hau_dgb_tsw_ses	0.463698761509462	1.09301279796117	0.277211377492107
563	owc_ger_bem_prs_mlt_amh_sod_nor_uzb_tur_ven_mao_tsw_glc_grk_bsq_rom_anl_tsn_mnd_krd_slo_dyu_svk_swa_dut_est_zul_dgb_hun_arw_aeg_geo_mol_urd_guj_afr_heb_tig_hin_fin_fbf_sun_ukr_ind_jpn_knd_kor_scr_pan_swt_ben_tag_mcd_sid_mly_cnt_bul_ses_ita_gam_bos_spa_ctl_eng_qcu_alb_rus_por_yor_wly_lat_hau_pol_bat_fre_igb_lit_lda_jav_tha_amr_tml_bam_xho_azi_cze_swe_aze_moo_vie_chh_ewe_akn_cic	-0.50974004452517	-1.213295014249	0.228089665159926
564	heb_grk_bem_svk_aeg_amh_amr_cze_tur_aze_tsw_mao_xho_alb_scr_bsq_mcd_anl_zul_mnd_ger_pan_ven_hin_lda_spa_est_akn_bam_hun_bos_gam_geo_guj_nor_dut_ukr_owc_wly_lit_fin_swa_ind_slo_jav_jpn_tml_kor_arw_eng_moo_bul_mly_urd_hau_sun_cnt_fre_ses_afr_mlt_rus_lat_prs_por_qcu_rom_ctl_ita_igb_sid_ben_sod_pol_tag_mol_cic_swe_tsn_bat_tha_chh_knd_dgb_fbf_uzb_krd_glc_azi_swt_vie_tig_ewe_dyu_yor	-0.271932106704917	-0.642913584716691	0.52186215545324
565	hau_pol_dyu_guj_amh_sid_heb_lat_aze_azi_yor_mly_cic_ukr_spa_bsq_fre_anl_swt_mnd_prs_rom_tsn_grk_ven_bul_hun_zul_bam_fin_swe_amr_geo_mol_rus_pan_cze_sod_owc_por_est_akn_ind_ger_bat_jpn_tml_kor_lit_ita_lda_svk_mao_eng_mlt_tag_cnt_ctl_xho_afr_wly_slo_arw_mcd_urd_qcu_bos_ben_scr_dgb_aeg_glc_tig_krd_jav_dut_moo_nor_bem_sun_tha_gam_knd_ses_tsw_uzb_hin_alb_tur_swa_vie_chh_ewe_fbf_igb	-0.128774998693573	-0.303473369373209	0.762207008209766
566	amh_mol_ewe_krd_amr_sid_heb_ben_tur_uzb_swt_mly_igb_swe_pol_bsq_fre_gam_bam_mnd_bos_nor_moo_ita_ses_guj_hun_ven_lda_fin_afr_anl_geo_ukr_scr_svk_lat_tig_owc_alb_est_zul_bat_grk_tag_jpn_knd_kor_slo_hin_tsn_bul_ind_ctl_hau_jav_cnt_dut_cic_arw_mlt_rom_rus_glc_cze_qcu_spa_lit_ger_swa_chh_pan_aeg_mcd_mao_eng_bem_urd_yor_sun_tha_wly_tml_fbf_dyu_aze_prs_por_azi_akn_vie_sod_dgb_tsw_xho	0.931350920797394	2.22290493128675	0.028645309553244
567	hau_guj_bam_prs_gam_heb_amr_rus_aze_tur_ewe_tag_fbf_pol_lat_bsq_nor_wly_zul_mnd_lit_afr_igb_eng_bem_ger_hun_dyu_moo_fin_spa_owc_geo_mol_arw_mcd_fre_chh_anl_por_est_lda_mao_grk_sun_jpn_knd_kor_glc_dut_dgb_pan_ind_hin_sod_jav_cnt_alb_ven_scr_amh_bos_slo_krd_cze_qcu_rom_ctl_bul_cic_mlt_ukr_sid_svk_bat_urd_ses_swe_xho_mly_tha_tig_tml_swa_yor_azi_ben_ita_uzb_tsn_vie_aeg_tsw_swt_akn	-0.906090922753696	-2.20025860116745	0.0302655271155324
568	wly_lit_bam_fre_chh_mlt_amh_prs_aze_azi_swa_jav_dyu_glc_ita_bsq_rom_sod_igb_cnt_grk_swe_moo_pan_dgb_nor_hun_tsw_yor_fin_svk_tig_geo_rus_hin_mcd_urd_amr_owc_afr_est_akn_sun_scr_bat_jpn_tml_kor_slo_ctl_ven_alb_ind_ger_aeg_tag_mnd_pol_swt_lat_gam_mol_krd_eng_dut_qcu_ukr_por_cze_xho_sid_ben_heb_bos_mly_bul_cic_guj_fbf_mao_tha_anl_knd_ewe_ses_uzb_spa_arw_tur_tsn_vie_hau_zul_lda_bem	-0.15599884028547	-0.367996124397118	0.713712367307102
569	aeg_ger_moo_krd_sid_mlt_heb_lat_aze_uzb_dyu_ind_bem_fre_mol_bsq_mcd_tig_xho_mnd_pan_bos_tsw_glc_dgb_lit_hun_akn_ven_est_guj_chh_geo_ctl_arw_ita_por_sod_amr_prs_fin_ewe_tag_eng_jav_jpn_tml_kor_rus_rom_lda_afr_sun_dut_anl_bat_cnt_svk_tsn_alb_wly_scr_urd_cze_ben_qcu_nor_pol_ukr_cic_gam_swe_owc_bul_mao_grk_swt_slo_yor_mly_tha_amh_knd_ses_zul_azi_hin_spa_tur_igb_vie_hau_bam_swa_fbf	-1.45087681098583	-3.69108816352691	0.000376234729853544
570	wly_ita_ven_prs_amh_chh_hau_dut_azi_aze_ewe_ind_igb_slo_guj_bsq_hin_sod_tsw_mnd_urd_krd_dyu_mcd_bem_arw_fin_xho_swt_est_rus_owc_geo_por_eng_cze_glc_anl_gam_fre_hun_akn_mao_afr_bat_jpn_knd_kor_ben_spa_zul_pol_tag_mol_tig_jav_cnt_bul_tsn_swe_mlt_svk_ctl_lat_rom_qcu_pan_alb_nor_ses_heb_grk_sid_ukr_mly_ger_bam_lit_dgb_sun_tha_aeg_tml_swa_fbf_uzb_bos_scr_tur_yor_vie_amr_cic_moo_lda	-0.585055340815546	-1.39891507543977	0.165164690353529
571	sod_lat_swt_ger_hau_sid_wly_krd_aze_azi_lda_bat_xho_alb_slo_bsq_prs_gam_moo_cnt_swe_rus_fbf_guj_ven_mol_fin_bem_bam_hun_rom_mlt_geo_svk_urd_bos_ctl_aeg_chh_dut_est_akn_mly_pan_sun_jpn_knd_kor_ben_pol_yor_cze_jav_ukr_amh_ind_mnd_lit_swa_scr_tig_glc_nor_por_arw_qcu_fre_ita_spa_igb_anl_grk_amr_mcd_mao_hin_ewe_bul_dgb_tag_tha_heb_tml_cic_tsn_tur_afr_eng_uzb_zul_vie_owc_dyu_tsw_ses	0.00629523746258068	0.0148380964992725	0.98819313195893
572	anl_alb_ven_ger_chh_mlt_heb_rom_azi_tur_yor_sun_swt_pol_afr_bsq_arw_tig_bam_cnt_ita_svk_ewe_guj_moo_bos_est_dyu_fbf_hun_eng_sod_geo_swe_urd_fre_ben_sid_amr_mol_fin_akn_bat_lit_mao_jpn_tml_kor_glc_hin_igb_cze_jav_bul_wly_ind_mnd_mcd_ses_ctl_aeg_nor_lat_pan_scr_qcu_por_grk_prs_lda_gam_krd_hau_ukr_mly_slo_bem_spa_zul_tag_tha_owc_knd_dgb_swa_aze_rus_dut_uzb_xho_vie_amh_cic_tsn_tsw	-0.889828847058709	-2.16130819346599	0.0332397780216941
573	sid_scr_xho_bul_gam_owc_heb_rom_tur_uzb_yor_sun_igb_ctl_ita_bsq_lit_aeg_moo_cnt_mcd_ben_akn_pol_tsn_nor_est_tsw_cic_hun_ger_amh_geo_cze_eng_afr_swe_amr_wly_svk_fin_dyu_mao_krd_ind_jpn_tml_kor_spa_prs_fbf_grk_jav_bos_anl_tag_mnd_rus_zul_guj_sod_dut_hin_arw_fre_qcu_por_ukr_lat_lda_tig_urd_chh_mol_bat_alb_ewe_pan_swt_mly_tha_hau_knd_ven_ses_aze_slo_glc_azi_bem_vie_mlt_dgb_bam_swa	-0.624594886306914	-1.49109690601349	0.139320242176435
574	aeg_mol_igb_ger_heb_anl_owc_ita_uzb_azi_zul_tag_ses_prs_por_bsq_scr_gam_bem_cnt_urd_svk_tsn_ctl_yor_lat_est_fbf_swa_hun_krd_sid_geo_bos_glc_slo_swe_sod_chh_alb_fin_akn_sun_grk_mly_jpn_knd_kor_dut_rom_lda_nor_bat_ben_mlt_jav_mnd_fre_dyu_afr_amh_eng_hin_cze_bul_qcu_ukr_pan_mcd_bam_wly_lit_amr_guj_mao_rus_tsw_spa_ewe_ind_tha_hau_tml_moo_xho_tur_pol_arw_aze_swt_vie_tig_dgb_cic_ven	-0.267352309498351	-0.6319691143443	0.528957571358387
575	owc_dut_zul_mcd_chh_aeg_amh_ger_uzb_aze_yor_mao_ses_fre_slo_bsq_nor_gam_dgb_mnd_lit_pan_ven_mol_fbf_spa_est_lda_bem_fin_grk_sid_geo_afr_rom_pol_prs_wly_anl_swe_hun_xho_sun_krd_bat_jpn_knd_kor_ukr_scr_swa_lat_jav_por_amr_mly_cnt_cze_dyu_hin_heb_eng_ben_alb_svk_qcu_glc_guj_ctl_ewe_mlt_bul_tig_bos_ind_rus_cic_arw_swt_tag_tha_sod_tml_akn_tsn_tur_urd_ita_azi_igb_vie_hau_bam_tsw_moo	-0.0275978396872111	-0.064977655576232	0.948331260828768
576	amh_dut_bam_nor_gam_chh_heb_lat_azi_uzb_xho_ind_dyu_spa_krd_bsq_rom_sod_bem_mnd_ukr_rus_swa_afr_tsw_prs_est_yor_fbf_fin_lit_hau_geo_por_ben_ger_swe_owc_anl_hin_hun_cic_mly_bul_sun_jpn_knd_kor_grk_glc_ven_pan_tag_mol_amr_mao_cnt_slo_lda_arw_sid_mcd_ita_cze_svk_qcu_guj_ctl_scr_swt_tig_pol_wly_eng_jav_fre_ewe_alb_dgb_bat_tha_aeg_tml_moo_tsn_aze_urd_bos_tur_akn_vie_mlt_ses_igb_zul	-0.473677569450137	-1.12554971181395	0.263252481925849
577	gam_mcd_bam_pan_sod_anl_hau_alb_uzb_tur_tsw_mly_lda_dut_cze_bsq_fre_chh_xho_mnd_ben_por_ven_svk_bem_spa_hun_ewe_igb_fin_krd_heb_geo_urd_afr_eng_bul_tig_aeg_hin_est_ses_bat_ger_sun_jpn_tml_kor_ukr_lit_cic_pol_mao_mol_wly_jav_cnt_rus_fbf_arw_owc_slo_scr_bos_grk_qcu_rom_lat_swe_akn_sid_prs_amh_nor_tag_ita_yor_glc_tsn_ind_tha_amr_knd_dgb_zul_aze_guj_ctl_azi_moo_vie_mlt_dyu_swt_swa	-0.45837315070516	-1.08831541511979	0.279268213687104
578	chh_mol_lda_afr_wly_gam_heb_lat_tur_uzb_moo_sun_akn_scr_lit_bsq_bos_tig_ven_cnt_spa_hin_xho_nor_dgb_ben_fin_yor_bam_est_por_mlt_geo_cze_glc_mcd_rus_hau_amh_pol_hun_bem_bat_ctl_mly_jpn_knd_kor_urd_guj_swa_rom_jav_grk_sid_ind_mnd_slo_cic_ukr_amr_swe_svk_alb_arw_qcu_eng_dut_pan_ewe_anl_ita_sod_prs_tag_fre_zul_ger_fbf_mao_tha_aeg_tml_dyu_igb_azi_krd_bul_aze_tsw_vie_owc_ses_swt_tsn	-0.156221619962139	-0.369892980832631	0.712303231194838
579	owc_ctl_tsw_nor_hau_gam_sod_pol_azi_uzb_lda_sun_swt_rus_ita_bsq_mol_aeg_zul_mnd_prs_arw_dgb_bos_bam_grk_hun_ses_tsn_est_lat_amh_geo_slo_spa_scr_hin_chh_amr_eng_fin_ven_tag_ger_ind_jpn_tml_kor_ben_rom_cic_urd_mly_guj_heb_jav_cnt_mcd_fbf_krd_anl_alb_cze_pan_glc_qcu_bul_dut_afr_ewe_wly_lit_tig_fre_bat_ukr_xho_swe_moo_mao_tha_sid_knd_igb_yor_aze_por_svk_tur_akn_vie_mlt_swa_dyu_bem	-0.571690865910865	-1.36388173871415	0.175896780269246
580	amh_rus_moo_swe_wly_tig_owc_pan_aze_tur_swt_jav_yor_bul_hin_bsq_lat_heb_dgb_cnt_scr_ger_lda_rom_cic_spa_est_xho_swa_hun_pol_mlt_geo_fre_arw_lit_nor_amr_hau_afr_fin_tsw_bat_ben_mao_jpn_knd_kor_mol_guj_ven_ita_tag_por_anl_mly_mnd_dut_bam_bos_sod_eng_glc_ukr_grk_qcu_prs_svk_urd_zul_aeg_mcd_sid_cze_sun_krd_akn_ctl_ewe_ind_tha_gam_tml_igb_fbf_azi_alb_slo_uzb_bem_vie_chh_ses_tsn_dyu	-0.0667531998309511	-0.157445128885001	0.875235380361797
581	aeg_mcd_ses_nor_heb_hau_amr_pol_tur_azi_ven_jav_swt_alb_slo_bsq_ctl_gam_tsn_cnt_svk_hin_dgb_dut_lda_urd_hun_cic_dyu_fin_arw_wly_geo_bul_afr_grk_ukr_sid_anl_lit_est_igb_sun_cze_ind_jpn_knd_kor_ben_glc_zul_pan_mao_por_owc_bat_mnd_ger_tsw_mol_chh_guj_krd_eng_rus_qcu_scr_spa_fre_moo_amh_ita_tig_bos_mly_rom_xho_prs_bam_tag_tha_sod_tml_akn_ewe_aze_lat_swe_uzb_yor_vie_mlt_fbf_bem_swa	-0.57325943810885	-1.36557438636956	0.175366388288979
582	chh_rus_bam_grk_heb_sid_mlt_rom_uzb_azi_zul_mao_ven_lat_afr_bsq_arw_anl_moo_mnd_mcd_bos_yor_glc_ses_ctl_fin_swa_tsn_est_pan_hau_geo_por_dut_ben_mol_wly_amr_lit_hun_fbf_mly_cze_tag_jpn_knd_kor_pol_hin_ewe_fre_ind_scr_tig_bat_cnt_krd_dyu_ukr_amh_guj_spa_alb_swe_qcu_urd_slo_ger_dgb_aeg_eng_sod_nor_sun_bul_swt_prs_cic_jav_tha_owc_tml_lda_tsw_aze_ita_svk_tur_bem_vie_gam_akn_xho_igb	0.384293458184946	0.905554669124617	0.367511705462892
583	heb_slo_yor_ukr_tig_mlt_sod_scr_tur_uzb_xho_mao_igb_bos_krd_bsq_rus_amr_dgb_cnt_rom_guj_akn_fre_lda_alb_fin_ewe_swt_hun_arw_chh_geo_mcd_ben_cze_ita_owc_hau_pan_est_zul_bat_ctl_tag_jpn_tml_kor_spa_bul_tsw_glc_ind_por_gam_sun_mnd_prs_fbf_mol_amh_svk_ger_lat_eng_qcu_nor_afr_swe_cic_aeg_hin_sid_pol_jav_lit_bam_dut_tsn_mly_tha_anl_knd_dyu_ven_azi_urd_grk_aze_ses_vie_wly_swa_moo_bem	-0.634755345634394	-1.51650303875436	0.132784057356882
584	hau_pan_ewe_guj_heb_amh_tig_eng_aze_azi_swa_ind_swt_grk_svk_bsq_fre_gam_fbf_mnd_swe_prs_dgb_arw_xho_urd_hun_moo_zul_fin_rom_mlt_geo_pol_hin_bul_ita_sod_sid_ger_est_lda_jav_bos_sun_jpn_knd_kor_lit_ukr_akn_scr_mao_cze_wly_mly_cnt_ctl_ses_glc_aeg_dut_lat_ben_nor_qcu_por_spa_rus_cic_amr_mol_chh_krd_tag_alb_bem_slo_igb_bat_tha_anl_tml_tsn_tsw_tur_afr_mcd_uzb_yor_vie_owc_ven_bam_dyu	0.0504198947115229	0.118771905952362	0.905712240124451
585	mlt_scr_swt_pan_tig_aeg_amr_glc_aze_azi_moo_tag_lda_afr_krd_bsq_por_hau_zul_mnd_eng_lat_ses_bul_xho_prs_hun_igb_yor_est_bos_amh_geo_mcd_svk_ger_nor_heb_anl_slo_fin_ven_bat_pol_ind_jpn_knd_kor_arw_rus_bam_lit_jav_rom_owc_mly_cnt_dut_fbf_alb_sid_ctl_grk_hin_guj_qcu_mol_cze_fre_dgb_gam_ukr_sod_spa_mao_ita_tsn_urd_swa_sun_tha_chh_tml_tsw_bem_tur_swe_ben_uzb_dyu_vie_wly_akn_ewe_cic	-0.833582652884697	-2.00840889853517	0.0475001983707492
586	wly_lat_akn_urd_hau_chh_anl_slo_uzb_aze_zul_sun_fbf_por_grk_bsq_glc_gam_ven_mnd_scr_bos_dgb_ben_swa_nor_est_xho_dyu_fin_hin_amr_geo_svk_afr_rus_dut_heb_tig_cze_hun_bam_mly_prs_bat_jpn_knd_kor_lit_eng_yor_pol_jav_guj_sod_mao_cnt_bul_igb_spa_aeg_ger_pan_rom_ctl_qcu_mol_swe_arw_tsw_mlt_alb_amh_mcd_tag_fre_swt_ita_lda_ind_tha_owc_tml_cic_ses_azi_ukr_krd_tur_moo_vie_sid_ewe_bem_tsn	0.0793743824596595	0.186958623461838	0.852100330029203
587	mlt_dut_yor_bul_hau_wly_chh_rom_aze_tur_tsw_sun_cic_cze_glc_bsq_eng_anl_ewe_mnd_guj_afr_dyu_ben_bem_bos_fin_ses_zul_est_fre_tig_geo_mol_nor_rus_arw_sid_heb_mcd_hun_swa_mly_por_tag_jpn_tml_kor_pol_ukr_swt_alb_bat_slo_gam_jav_cnt_krd_dgb_ctl_owc_ger_hin_pan_spa_qcu_svk_prs_scr_tsn_aeg_lat_sod_grk_mao_ita_ven_urd_igb_ind_tha_amr_knd_moo_xho_uzb_lit_swe_azi_fbf_vie_amh_lda_akn_bam	-0.200096478652047	-0.471897843911295	0.638105039677148
588	gam_cze_tsn_pan_owc_sod_amh_mol_azi_uzb_swa_mly_moo_fre_swe_bsq_pol_wly_swt_mnd_eng_ben_zul_grk_dgb_nor_est_bam_igb_fin_scr_chh_geo_slo_rus_urd_bul_aeg_heb_lat_hun_akn_bat_ctl_mao_jpn_tml_kor_hin_glc_cic_bos_ind_lit_tig_jav_cnt_krd_ewe_afr_sid_alb_ukr_svk_ger_qcu_ita_prs_arw_fbf_anl_rom_amr_guj_sun_spa_bem_por_yor_tag_tha_mlt_knd_tsw_dyu_aze_dut_mcd_tur_xho_vie_hau_lda_ses_ven	-0.271732618307266	-0.643060477350191	0.521767262770777
589	aeg_mcd_zul_arw_sod_mlt_gam_alb_azi_uzb_cic_tag_dgb_pan_cze_bsq_pol_hau_lda_cnt_hin_lit_bem_dut_fbf_ita_fin_ses_swa_est_scr_chh_geo_por_ben_bos_ctl_tig_sid_krd_hun_ewe_jav_slo_ind_jpn_tml_kor_urd_swe_akn_bul_mly_fre_owc_sun_mnd_spa_igb_afr_amr_rus_mol_glc_lat_qcu_rom_ukr_guj_swt_amh_ger_anl_grk_mao_svk_xho_prs_tsw_bat_tha_heb_knd_dyu_tsn_tur_eng_nor_aze_bam_vie_wly_moo_yor_ven	0.0529631753419776	0.12462757906156	0.901087382377319
590	hau_mol_zul_por_mlt_chh_anl_bos_tur_aze_yor_tag_bem_hin_krd_bsq_fre_sod_lda_mnd_ukr_prs_dgb_alb_tsn_pan_fin_xho_ewe_est_glc_wly_geo_dut_arw_svk_scr_gam_sid_lat_hun_ven_jav_nor_bat_jpn_tml_kor_ger_ctl_fbf_guj_sun_pol_tig_ind_cnt_afr_cic_ita_amr_mcd_eng_lit_rom_qcu_urd_swe_cze_swa_aeg_bul_owc_ben_mly_spa_tsw_grk_dyu_mao_tha_heb_knd_swt_igb_uzb_slo_rus_azi_moo_vie_amh_ses_akn_bam	-0.0927731472280973	-0.218529376802467	0.827495505474211
591	anl_swe_akn_fre_amh_hau_tig_lit_tur_azi_zul_ind_swa_pol_eng_bsq_lat_owc_lda_mnd_ita_scr_swt_bos_ewe_por_est_ven_tsw_fin_afr_sid_geo_cze_glc_ger_prs_wly_sod_grk_hun_fbf_jav_spa_mao_jpn_tml_kor_urd_ctl_moo_nor_tag_mol_mlt_bat_cnt_svk_dgb_ukr_aeg_rom_bul_mcd_rus_qcu_dut_arw_pan_igb_heb_slo_amr_ben_mly_alb_cic_krd_bem_sun_tha_gam_knd_dyu_tsn_uzb_hin_guj_aze_yor_vie_chh_xho_ses_bam	1.03540353511758	2.48620423835169	0.014695999901182
592	chh_krd_bam_glc_amh_heb_hau_lat_azi_uzb_ewe_mly_yor_cze_nor_bsq_urd_wly_bem_cnt_pol_grk_akn_ita_igb_fre_est_ven_swa_fin_alb_aeg_geo_hin_ger_ukr_ben_tig_anl_mcd_hun_xho_tag_lit_mao_jpn_tml_kor_spa_ctl_cic_scr_jav_mol_mlt_ind_mnd_pan_fbf_dut_owc_prs_por_eng_guj_qcu_bul_arw_swe_dgb_gam_rus_sid_bos_bat_rom_dyu_afr_swt_sun_tha_sod_knd_tsw_moo_tur_svk_slo_aze_lda_vie_amr_tsn_zul_ses	-0.604492510497948	-1.44393111363042	0.152118769964896
593	anl_slo_ses_ctl_chh_gam_tig_spa_uzb_tur_yor_tag_lda_ukr_mcd_bsq_rom_heb_cic_mnd_bul_afr_swa_ben_fbf_dut_hun_akn_tsw_fin_alb_hau_geo_lit_rus_ger_pan_amh_sid_krd_est_tsn_sun_guj_bat_jpn_tml_kor_cze_fre_moo_lat_mao_svk_amr_mly_cnt_pol_dgb_swe_sod_glc_prs_por_bos_qcu_scr_arw_urd_igb_mlt_grk_owc_ita_ind_hin_ven_eng_xho_jav_tha_wly_knd_ewe_bam_azi_nor_mol_aze_swt_vie_aeg_zul_dyu_bem	-0.512767908437736	-1.22144609482909	0.225004472644134
594	sid_svk_lda_ger_heb_hau_aeg_swe_azi_aze_bem_sun_moo_hin_bos_bsq_mcd_tig_zul_cnt_ita_pan_dyu_lat_yor_eng_hun_igb_tsn_fin_por_chh_geo_afr_fre_arw_urd_mlt_sod_cze_est_ses_tag_ctl_jav_jpn_knd_kor_scr_alb_ven_guj_mly_grk_amr_ind_mnd_ben_bam_mol_amh_glc_bul_rus_dut_qcu_spa_pol_nor_dgb_wly_lit_gam_krd_mao_slo_ewe_rom_akn_bat_tha_anl_tml_fbf_cic_tur_ukr_prs_uzb_tsw_vie_owc_swa_swt_xho	-0.0866987374700378	-0.204383633984131	0.838500336022515
595	anl_dut_ven_cze_aeg_sid_gam_fre_aze_tur_xho_mly_akn_bul_bos_bsq_ita_owc_yor_cnt_prs_ger_dyu_lit_igb_afr_hun_moo_ewe_fin_mol_amh_geo_swe_urd_grk_slo_amr_tig_arw_est_tsw_jav_krd_ind_jpn_knd_kor_hin_rom_cic_nor_tag_ben_mlt_bat_mnd_lat_ses_pol_heb_glc_alb_mcd_por_qcu_pan_eng_ukr_dgb_chh_ctl_wly_spa_mao_guj_fbf_svk_swt_sun_tha_sod_tml_bem_tsn_uzb_scr_rus_azi_bam_vie_hau_swa_zul_lda	0.442818284201723	1.04682955584351	0.297891309769757
596	amr_bos_swa_dut_amh_sod_gam_eng_uzb_aze_ses_bat_yor_ben_nor_bsq_krd_anl_moo_cnt_grk_svk_bem_afr_ven_hin_est_tsn_ewe_fin_cze_wly_geo_spa_mcd_urd_ukr_aeg_mlt_mol_hun_cic_tag_slo_mao_jpn_tml_kor_bul_scr_swt_lit_ind_alb_owc_sun_mnd_ctl_igb_glc_sid_rom_arw_pol_por_qcu_prs_pan_rus_tsw_heb_ger_chh_guj_jav_swe_dyu_ita_lda_mly_tha_tig_knd_dgb_zul_azi_fre_lat_tur_akn_vie_hau_xho_fbf_bam	-0.863509077556687	-2.08860792163208	0.0394753205592624
597	wly_grk_dyu_swe_chh_tig_anl_glc_tur_uzb_igb_mly_bem_scr_por_bsq_ben_amh_akn_cnt_pol_guj_dgb_pan_swa_dut_est_lda_moo_fin_svk_sod_geo_ukr_ctl_afr_spa_aeg_hau_mol_hun_ewe_bat_rus_mao_jpn_knd_kor_mcd_lit_tsw_hin_jav_cze_sid_sun_mnd_fre_cic_prs_heb_bos_slo_ita_rom_qcu_nor_alb_eng_ses_gam_lat_owc_bul_ind_urd_fbf_krd_bam_tag_tha_mlt_tml_swt_xho_azi_arw_ger_aze_yor_vie_amr_ven_zul_tsn	-0.217353733484757	-0.513912945580589	0.608531794632782
598	heb_pol_moo_lat_amh_gam_tig_ita_aze_uzb_tsn_ind_ewe_ctl_bul_bsq_glc_amr_fbf_cnt_fre_arw_xho_slo_ses_rom_est_tsw_akn_fin_scr_chh_geo_por_spa_svk_eng_hau_owc_alb_hun_zul_jav_grk_sun_jpn_tml_kor_ger_bos_dyu_guj_mly_nor_sid_bat_mnd_urd_igb_ukr_sod_lit_mcd_swe_afr_qcu_dut_pan_ben_lda_mlt_cze_aeg_rus_tag_krd_bam_hin_swa_mao_tha_wly_knd_bem_ven_azi_prs_mol_tur_yor_vie_anl_dgb_swt_cic	0.00919910645451525	0.021676218501452	0.982752674017677
599	anl_mol_yor_rus_chh_heb_aeg_pan_uzb_tur_akn_ind_bam_urd_arw_bsq_glc_amr_igb_mnd_fre_pol_dyu_por_tsn_slo_fin_fbf_cic_hun_guj_sod_geo_hin_bos_krd_ctl_amh_gam_spa_est_lda_bat_ger_jav_jpn_tml_kor_mcd_ita_moo_swe_mly_lat_tig_sun_cnt_bul_swt_dut_mlt_grk_afr_ukr_prs_qcu_svk_nor_eng_ven_sid_rom_wly_ben_tag_lit_dgb_cze_bem_mao_tha_owc_knd_zul_xho_aze_scr_alb_azi_ewe_vie_hau_ses_tsw_swa	-0.630940491554887	-1.50690365240296	0.135224736038817
600	gam_ukr_zul_hin_amr_sid_chh_slo_aze_tur_moo_tag_akn_ger_mcd_bsq_swe_anl_dyu_mnd_spa_svk_tsw_nor_dgb_grk_fin_ven_ses_est_arw_mlt_geo_krd_rus_alb_eng_sod_heb_por_hun_yor_mao_afr_jav_jpn_tml_kor_dut_scr_lda_rom_ind_ctl_hau_bat_cnt_ita_swt_mol_aeg_glc_bos_cze_lat_qcu_fre_prs_bul_bem_wly_guj_tig_lit_mly_urd_swa_pan_tsn_sun_tha_amh_knd_xho_cic_azi_pol_ben_uzb_igb_vie_owc_ewe_bam_fbf	0.13244654785404	0.311860155504614	0.755844890870975
601	heb_pol_akn_bul_tig_sod_chh_guj_tur_uzb_zul_ind_ewe_glc_fre_bsq_slo_amr_tsn_cnt_krd_ita_cic_dut_ses_prs_hun_fbf_tsw_est_mol_mlt_geo_lat_ctl_alb_pan_wly_hau_ben_fin_lda_tag_nor_bat_jpn_tml_kor_swe_urd_dgb_arw_mao_eng_gam_jav_mnd_por_bem_rom_aeg_cze_rus_svk_afr_qcu_bos_ger_hin_bam_owc_lit_anl_grk_mly_ukr_moo_scr_ven_sun_tha_amh_knd_xho_swa_azi_spa_mcd_aze_dyu_vie_sid_igb_swt_yor	0.606662803062034	1.43679143335671	0.154133006313559
602	heb_prs_bem_swe_sod_mlt_amr_glc_azi_tur_yor_jav_tsw_pol_cze_bsq_ger_sid_fbf_mnd_mcd_eng_bam_krd_igb_hin_hun_dyu_ven_fin_nor_aeg_geo_lit_dut_bul_slo_amh_wly_scr_est_zul_sun_svk_bat_jpn_tml_kor_rom_arw_cic_pan_mly_bos_tig_tag_cnt_ben_akn_rus_chh_alb_guj_ukr_grk_qcu_urd_spa_lat_ewe_gam_mol_anl_por_ind_afr_lda_ita_ses_mao_tha_owc_knd_dgb_moo_uzb_fre_ctl_aze_tsn_vie_hau_xho_swa_swt	-0.355118176710074	-0.841501206348621	0.402225827267948
603	amr_guj_lda_arw_chh_tig_gam_lit_uzb_tur_moo_mao_bam_urd_fre_bsq_lat_sod_ewe_cnt_krd_bos_zul_eng_tsw_bul_hun_dyu_akn_est_svk_heb_geo_spa_por_mcd_mol_hau_owc_pan_fin_ven_tag_grk_jav_jpn_knd_kor_nor_dut_bem_ita_sun_hin_amh_bat_mnd_pol_swt_prs_sid_slo_ger_swe_rom_qcu_afr_scr_cze_swa_aeg_alb_wly_glc_ind_ctl_igb_ukr_yor_mly_tha_mlt_tml_xho_dgb_azi_ben_rus_aze_ses_vie_anl_tsn_cic_fbf	-0.655086043907951	-1.56835171330747	0.120195435908058
604	mlt_eng_bam_prs_chh_amh_heb_mol_uzb_azi_fbf_tag_swt_ctl_lit_bsq_fre_wly_akn_mnd_ben_ukr_dyu_svk_ses_spa_hun_lda_zul_fin_cze_owc_geo_pol_dut_guj_ita_gam_aeg_afr_est_moo_mly_rus_ind_jpn_knd_kor_lat_bul_ven_pan_bat_mcd_anl_mao_cnt_urd_dgb_slo_sod_swe_por_rom_ger_qcu_hin_bos_nor_bem_tig_grk_sid_alb_sun_arw_xho_glc_yor_jav_tha_amr_tml_tsw_ewe_aze_scr_krd_tur_tsn_vie_hau_cic_swa_igb	-0.405465841839077	-0.961953744804752	0.338567340256096
605	sid_urd_ven_slo_heb_tig_wly_por_azi_tur_ewe_jav_moo_glc_cze_bsq_ctl_hau_fbf_cnt_grk_pan_bem_arw_swa_guj_hun_bam_yor_est_mol_chh_geo_eng_alb_spa_rom_amr_sod_scr_fin_swt_sun_mcd_tag_jpn_tml_kor_nor_ben_zul_hin_ind_lit_amh_mao_mnd_ger_xho_afr_mlt_ita_prs_bul_rus_qcu_bos_krd_svk_tsw_anl_ukr_owc_lat_mly_fre_cic_pol_tsn_bat_tha_gam_knd_dyu_dgb_uzb_dut_swe_aze_igb_vie_aeg_akn_lda_ses	-0.065957267669824	-0.155785925561431	0.876539415650772
606	anl_hin_fbf_ger_hau_aeg_amr_pan_tur_azi_igb_bat_ven_arw_mol_bsq_afr_owc_dgb_mnd_guj_eng_tsw_slo_akn_urd_hun_tsn_swt_est_por_chh_geo_glc_krd_alb_cze_mlt_wly_rus_fin_ewe_jav_pol_sun_jpn_tml_kor_lit_fre_dyu_bul_mly_spa_sod_mao_cnt_swe_yor_scr_gam_grk_nor_ctl_svk_qcu_rom_dut_ita_bam_tig_mcd_amh_lat_tag_prs_swa_ukr_xho_ind_tha_heb_knd_moo_ses_aze_ben_bos_uzb_zul_vie_sid_cic_lda_bem	-0.992963782127925	-2.41456252631259	0.0177111245389686
607	heb_ben_swt_spa_amh_owc_sid_dut_tur_aze_dgb_ind_zul_lit_nor_bsq_ukr_mlt_igb_mnd_svk_slo_bam_mcd_bem_ita_hun_ses_moo_est_rus_chh_geo_swe_fre_urd_hin_aeg_gam_bos_fin_swa_sun_alb_mly_jpn_tml_kor_prs_bul_fbf_grk_tag_ger_amr_bat_cnt_scr_cic_arw_sod_lat_por_pol_cze_qcu_glc_afr_ctl_ven_wly_mol_hau_eng_jav_krd_yor_guj_lda_mao_tha_anl_knd_tsn_xho_azi_pan_rom_uzb_dyu_vie_tig_ewe_tsw_akn	-0.444026574697062	-1.05465791395639	0.294314065889801
608	sod_mcd_yor_swe_wly_aeg_tig_eng_aze_azi_swa_mao_dyu_por_pol_bsq_urd_heb_zul_cnt_rom_ger_igb_arw_tsn_krd_hun_lda_bam_fin_ita_hau_geo_glc_pan_grk_hin_owc_mlt_afr_est_ses_jav_rus_mly_jpn_tml_kor_bul_ukr_akn_dut_tag_lat_amh_ind_mnd_svk_swt_ben_gam_guj_ctl_fre_cze_qcu_nor_bos_lit_cic_amr_prs_sid_alb_sun_spa_ewe_mol_bem_bat_tha_chh_knd_tsw_ven_tur_scr_slo_uzb_fbf_vie_anl_dgb_xho_moo	-0.557895858684689	-1.32936203431076	0.186980392490649
609	amh_krd_fbf_nor_chh_hau_mlt_rom_azi_tur_akn_sun_ses_bos_rus_bsq_ita_wly_yor_mnd_bul_eng_bam_spa_lda_por_est_igb_swt_fin_slo_tig_geo_lit_swe_prs_pol_amr_sod_ben_hun_tsn_tag_grk_mly_jpn_tml_kor_arw_pan_moo_ger_bat_scr_anl_jav_cnt_glc_dgb_cze_aeg_urd_ukr_lat_svk_qcu_fre_guj_afr_tsw_owc_hin_sid_mol_mao_dut_cic_alb_zul_ind_tha_gam_knd_ewe_xho_uzb_mcd_ctl_aze_dyu_vie_heb_swa_bem_ven	-0.371052555476795	-0.880546591481731	0.380833154928574
610	owc_fre_swa_prs_amh_mlt_aeg_ita_azi_aze_moo_mly_tsn_glc_rus_bsq_rom_sid_dyu_cnt_ctl_ger_zul_scr_yor_dut_hun_ses_igb_fin_pan_anl_geo_hin_nor_lat_arw_amr_hau_guj_est_dgb_ind_mol_bat_jpn_knd_kor_pol_swe_bam_bos_jav_por_tig_sun_mnd_alb_ven_mcd_heb_eng_urd_bul_lit_qcu_slo_cze_spa_lda_gam_afr_sod_grk_mao_ukr_cic_svk_xho_tag_tha_wly_tml_tsw_akn_uzb_ben_krd_tur_bem_vie_chh_swt_fbf_ewe	-0.761622804038514	-1.8299152857302	0.0704662004901094
611	heb_slo_dyu_rom_wly_tig_gam_glc_aze_tur_ses_bat_bam_hin_ctl_bsq_svk_amr_cic_mnd_afr_mcd_swt_pol_moo_mol_est_tsw_swa_fin_prs_amh_geo_grk_arw_fre_guj_owc_hau_por_hun_tsn_tag_cze_jav_jpn_tml_kor_ger_scr_bem_ukr_mao_alb_sod_ind_cnt_urd_lda_nor_anl_pan_rus_spa_ben_qcu_lit_bos_krd_dgb_sid_lat_chh_ita_mly_eng_ven_bul_ewe_sun_tha_aeg_knd_yor_xho_azi_dut_swe_uzb_igb_vie_mlt_fbf_akn_zul	-0.350555608117265	-0.829861083762782	0.408742469922151
612	wly_bos_xho_cze_tig_aeg_gam_prs_azi_aze_fbf_mao_ses_dut_guj_bsq_nor_owc_yor_mnd_ukr_alb_dgb_grk_bam_eng_est_tsn_akn_hun_bul_heb_geo_rus_swe_svk_hin_hau_mlt_krd_fin_ven_jav_pan_sun_jpn_tml_kor_mcd_fre_swt_ben_mly_mol_amh_ind_cnt_scr_igb_glc_sid_por_urd_ger_ctl_qcu_rom_afr_lat_dyu_anl_slo_sod_spa_bat_ita_cic_arw_moo_tag_tha_chh_knd_swa_zul_tur_lit_pol_uzb_lda_vie_amr_tsw_bem_ewe	-0.638600748100911	-1.52831024418843	0.129829721366759
613	amh_rus_swt_prs_tig_mlt_gam_lat_uzb_aze_lda_bat_ses_ukr_bos_bsq_por_sid_cic_mnd_arw_ger_swa_fre_ven_spa_hun_igb_bem_fin_nor_wly_geo_grk_ita_scr_pan_sod_anl_ctl_est_zul_ind_dut_mao_jpn_tml_kor_eng_alb_fbf_urd_jav_guj_chh_sun_cnt_mol_yor_swe_aeg_svk_ben_mcd_slo_qcu_afr_bul_rom_akn_amr_pol_owc_lit_mly_glc_dgb_hin_bam_tag_tha_hau_knd_tsn_dyu_tur_cze_krd_azi_ewe_vie_heb_tsw_moo_xho	-0.541134978980763	-1.28941914194239	0.20045006134259
614	amr_alb_bam_por_hau_amh_sod_ben_uzb_aze_cic_sun_ses_fre_guj_bsq_dut_wly_yor_cnt_grk_nor_ven_arw_igb_ger_hun_lda_akn_fin_urd_anl_geo_rom_lit_mol_hin_sid_chh_spa_est_bem_mao_ctl_ind_jpn_knd_kor_glc_cze_swt_pan_tag_lat_tig_jav_mnd_scr_ewe_afr_owc_mcd_krd_eng_bul_qcu_rus_prs_ukr_swa_aeg_slo_mlt_pol_bat_bos_xho_ita_zul_mly_tha_gam_tml_dgb_tsw_tur_svk_swe_azi_dyu_vie_heb_fbf_tsn_moo	-0.145629714875415	-0.344393406453654	0.731327991641132
615	owc_spa_fbf_scr_sod_sid_gam_ukr_aze_tur_dyu_jav_ven_lat_urd_bsq_nor_anl_bam_mnd_bos_prs_zul_glc_bem_lit_fin_yor_cic_hun_fre_wly_geo_cze_rus_ben_krd_hau_chh_pol_est_ses_bat_mcd_mly_jpn_tml_kor_eng_afr_moo_rom_mao_guj_amr_ind_cnt_svk_lda_pan_amh_ctl_ger_por_grk_qcu_alb_mol_swe_dgb_aeg_arw_tig_ita_tag_slo_tsn_hin_swt_sun_tha_mlt_knd_ewe_igb_azi_bul_dut_uzb_tsw_vie_heb_swa_akn_xho	-0.217902631767734	-0.515119345257458	0.607691863779919
616	mlt_lit_fbf_ger_heb_tig_amr_por_aze_uzb_moo_ind_cic_urd_arw_bsq_ukr_sod_bam_mnd_pan_spa_bem_dut_ses_bos_est_ven_ewe_fin_grk_hau_geo_rom_guj_hin_eng_chh_anl_ben_hun_igb_mao_scr_bat_jpn_tml_kor_krd_glc_tsw_ctl_mly_fre_wly_sun_cnt_bul_akn_mcd_sid_lat_prs_afr_svk_qcu_alb_slo_nor_swa_aeg_mol_amh_cze_tag_rus_zul_ita_dgb_jav_tha_owc_knd_xho_yor_azi_swe_pol_tur_lda_vie_gam_tsn_swt_dyu	0.222292796784846	0.523272759933708	0.602029050346157
617	owc_scr_akn_svk_sod_aeg_sid_slo_azi_aze_lda_tag_swa_bul_pan_bsq_rus_gam_yor_cnt_urd_krd_fbf_ita_ses_pol_hun_bem_swt_est_glc_amr_geo_mcd_grk_ger_spa_wly_tig_fre_fin_bam_ind_cze_mly_jpn_tml_kor_eng_nor_dyu_lat_bat_dut_chh_sun_mnd_hin_dgb_swe_heb_alb_mol_rom_ctl_qcu_prs_ben_ukr_xho_amh_arw_mlt_guj_mao_por_tsw_afr_moo_jav_tha_anl_knd_zul_cic_uzb_lit_bos_tur_igb_vie_hau_tsn_ven_ewe	-0.428060583756458	-1.01855097100907	0.31105861428792
618	owc_scr_xho_lit_sid_amh_tig_bul_tur_aze_swa_bat_dgb_nor_mol_bsq_ger_hau_ses_mnd_cze_slo_zul_hin_moo_ben_est_lda_tsn_hun_ctl_heb_geo_ukr_mcd_pol_por_gam_chh_swe_fin_swt_mao_urd_jav_jpn_tml_kor_arw_svk_bam_eng_sun_krd_anl_mly_cnt_fre_tsw_spa_aeg_alb_bos_glc_dut_qcu_prs_ita_pan_cic_sod_lat_mlt_afr_ind_guj_bem_grk_akn_tag_tha_amr_knd_dyu_yor_uzb_rus_rom_azi_igb_vie_wly_fbf_ven_ewe	0.288496903876715	0.679266258527539	0.498656280028965
619	sod_ukr_swt_bul_anl_heb_tig_grk_azi_uzb_fbf_tag_bam_guj_alb_bsq_prs_hau_swa_mnd_pol_lat_dyu_fre_akn_bos_est_zul_yor_fin_pan_mlt_geo_nor_ita_rus_glc_amr_sid_scr_hun_moo_jav_ben_mao_jpn_knd_kor_urd_ctl_tsn_mcd_ind_ger_owc_sun_cnt_rom_ewe_dut_chh_afr_por_eng_cze_qcu_svk_lit_slo_igb_gam_spa_amh_arw_mly_swe_ven_hin_tsw_bat_tha_aeg_tml_ses_xho_aze_mol_krd_tur_cic_vie_wly_lda_bem_dgb	-0.705788528841157	-1.69110705061573	0.0941651222072929
620	heb_rom_bem_ukr_anl_mlt_wly_swe_azi_aze_cic_jav_lda_lit_hin_bsq_arw_amr_yor_cnt_spa_prs_ses_afr_zul_glc_est_swt_tsn_fin_slo_tig_geo_mol_cze_grk_fre_aeg_owc_bul_hun_igb_tag_scr_mao_jpn_tml_kor_ctl_alb_akn_svk_sun_mcd_chh_ind_mnd_guj_xho_pol_hau_urd_eng_ben_ita_qcu_nor_lat_rus_dyu_sod_pan_sid_dut_mly_krd_fbf_bos_swa_bat_tha_amh_knd_moo_tsw_uzb_ger_por_tur_ewe_vie_gam_ven_dgb_bam	-0.0583536927685833	-0.137470631864646	0.890955994993299
621	heb_krd_ewe_rus_anl_owc_amr_ukr_aze_uzb_igb_jav_dyu_rom_pan_bsq_swe_hau_bem_mnd_spa_hin_tsn_scr_tsw_guj_hun_swt_moo_fin_lat_aeg_geo_bul_eng_lit_cze_gam_wly_ben_est_ven_ind_grk_mly_jpn_tml_kor_mol_urd_bam_slo_sun_fre_chh_mao_cnt_svk_xho_mcd_tig_prs_ger_arw_afr_qcu_glc_ita_ctl_dgb_sid_por_sod_bos_bat_pol_ses_nor_zul_tag_tha_amh_knd_lda_swa_azi_alb_dut_tur_fbf_vie_mlt_cic_akn_yor	-0.490932629706475	-1.16742807534976	0.246022003247999
622	amh_glc_swt_swe_amr_sod_heb_krd_aze_uzb_tsn_bat_moo_rom_fre_bsq_pan_chh_lda_mnd_dut_grk_ven_slo_ses_hin_est_swa_tsw_hun_arw_anl_geo_pol_bos_afr_ukr_aeg_wly_lat_fin_bem_sun_eng_mly_jpn_tml_kor_lit_nor_dyu_ctl_tag_urd_gam_ind_cnt_ger_ewe_svk_owc_mol_rus_alb_scr_qcu_cze_spa_ben_bam_hau_por_tig_mcd_jav_bul_zul_ita_igb_mao_tha_sid_knd_cic_yor_azi_guj_prs_tur_dgb_vie_mlt_akn_xho_fbf	-0.382423827513596	-0.909178343962415	0.365606182191938
623	hau_eng_lda_afr_heb_owc_aeg_svk_uzb_tur_tsw_ind_yor_swe_grk_bsq_cze_tig_bam_cnt_slo_mol_igb_pol_moo_bul_fin_swt_ewe_est_nor_amr_geo_ukr_bos_por_mcd_mlt_sod_hin_hun_dyu_sun_urd_bat_jpn_knd_kor_scr_rus_fbf_lit_jav_spa_anl_mao_mnd_prs_cic_ctl_wly_ben_lat_rom_glc_qcu_krd_arw_fre_xho_amh_alb_chh_pan_tag_ita_dgb_ger_ses_mly_tha_gam_tml_swa_zul_azi_dut_guj_aze_akn_vie_sid_ven_bem_tsn	-0.482766422832999	-1.1485760217083	0.253676499764579
624	sod_dut_moo_cze_tig_gam_heb_mcd_azi_aze_bem_tag_yor_lat_ctl_bsq_alb_amh_dgb_cnt_nor_ita_xho_urd_igb_eng_fin_ses_dyu_hun_afr_wly_geo_hin_svk_prs_glc_chh_anl_krd_est_lda_mly_rom_sun_jpn_tml_kor_grk_lit_ewe_pol_ind_por_owc_bat_mnd_ger_bam_ukr_amr_scr_swe_rus_guj_qcu_fre_slo_spa_fbf_sid_bos_aeg_mol_mao_ben_zul_bul_ven_jav_tha_mlt_knd_swt_akn_uzb_arw_pan_tur_swa_vie_hau_tsw_tsn_cic	0.225212613032721	0.530946324564629	0.596721696741527
625	aeg_lit_moo_spa_wly_owc_amr_prs_uzb_azi_cic_mly_bam_svk_por_bsq_mol_hau_ewe_cnt_cze_glc_dyu_ukr_swa_pol_fin_tsw_ses_hun_ita_gam_geo_scr_fre_swe_mcd_amh_chh_nor_est_dgb_ind_slo_jav_jpn_knd_kor_eng_pan_swt_ctl_tag_arw_anl_mao_mnd_ben_akn_bul_sod_alb_dut_guj_afr_qcu_rom_urd_krd_fbf_heb_grk_sid_rus_sun_lat_lda_bos_yor_bat_tha_mlt_tml_ven_bem_tur_ger_hin_aze_igb_vie_tig_tsn_xho_zul	0.28286462444176	0.666180906828927	0.506944648716999
626	amr_cze_akn_ger_owc_tig_wly_alb_uzb_aze_tsn_mao_cic_mol_bos_bsq_grk_chh_yor_cnt_prs_nor_dyu_rus_lda_scr_est_ses_xho_hun_ukr_aeg_geo_swe_fre_hin_eng_heb_sod_bul_fin_moo_mly_ita_bat_jpn_tml_kor_spa_pol_ewe_arw_jav_rom_anl_tag_mnd_slo_ven_guj_mlt_mcd_por_dut_pan_qcu_afr_glc_krd_swt_amh_ctl_gam_lat_ind_urd_bam_svk_tsw_sun_tha_sid_knd_dgb_fbf_azi_lit_ben_tur_zul_vie_hau_swa_igb_bem	-0.431844740913718	-1.02610033588091	0.307505814081513
627	anl_por_tsw_cze_tig_sod_gam_mol_uzb_tur_swt_sun_dyu_pan_svk_bsq_prs_sid_zul_cnt_alb_glc_bem_spa_tsn_dut_fin_ses_fbf_hun_ita_mlt_geo_swe_bos_arw_krd_heb_owc_lat_est_ewe_bat_bul_jav_jpn_knd_kor_rus_rom_xho_guj_tag_ger_amr_mao_mnd_ben_yor_grk_aeg_hin_ctl_fre_eng_qcu_nor_ukr_scr_ven_chh_slo_hau_afr_ind_pol_swa_lit_moo_mly_tha_amh_tml_dgb_akn_aze_urd_mcd_azi_igb_vie_wly_cic_lda_bam	-0.234985167696607	-0.555665463108304	0.579773879465265
628	anl_guj_cic_ctl_amh_sod_hau_hin_aze_azi_ewe_ind_dyu_pan_rus_bsq_alb_sid_igb_cnt_afr_krd_bem_ben_swt_arw_hun_tsw_bam_fin_prs_heb_geo_rom_fre_scr_cze_owc_mlt_mcd_est_zul_mly_bul_mao_jpn_tml_kor_bos_ita_fbf_swe_bat_pol_chh_sun_mnd_lat_lda_urd_tig_nor_grk_ukr_glc_qcu_slo_lit_eng_xho_aeg_mol_amr_por_jav_dut_akn_spa_tsn_tag_tha_wly_knd_ses_moo_uzb_svk_ger_tur_yor_vie_gam_ven_swa_dgb	-0.196389546475335	-0.463754760484506	0.64390708108645
629	aeg_grk_fbf_bos_anl_mlt_amr_hin_tur_azi_dgb_mly_bem_cze_slo_bsq_krd_wly_xho_mnd_alb_bul_ses_scr_ewe_arw_fin_moo_lda_hun_pan_owc_geo_ita_eng_mol_dut_gam_sod_urd_est_swa_ind_svk_mao_jpn_tml_kor_mcd_prs_yor_spa_jav_ctl_amh_tag_cnt_ger_tsw_guj_sid_lit_fre_swe_lat_qcu_nor_pol_rom_swt_chh_por_hau_ukr_bat_ben_bam_glc_zul_sun_tha_tig_knd_cic_akn_uzb_rus_afr_aze_tsn_vie_heb_igb_ven_dyu	-0.601067261377394	-1.43656511627293	0.154197189761863
630	sod_dut_ven_fre_aeg_chh_gam_svk_aze_tur_tsw_mao_swa_urd_pan_bsq_bos_tig_akn_cnt_lat_krd_xho_swe_ses_hin_est_bam_cic_fin_lit_owc_geo_mol_slo_grk_nor_hau_wly_pol_hun_fbf_ind_glc_sun_jpn_knd_kor_scr_afr_lda_ctl_tag_mcd_anl_bat_mnd_guj_yor_spa_amr_cze_prs_por_eng_qcu_ita_ger_rom_bem_heb_ben_mlt_arw_jav_alb_zul_rus_dgb_mly_tha_sid_tml_igb_moo_azi_bul_ukr_uzb_tsn_vie_amh_swt_ewe_dyu	0.931669226560397	2.22828700938154	0.0282716023456288
631	tig_cze_igb_por_sod_wly_amh_dut_tur_aze_xho_mly_tsw_scr_ukr_bsq_ger_sid_zul_mnd_fre_svk_swt_lit_tsn_eng_hun_yor_ses_fin_pan_anl_geo_afr_ctl_hin_alb_gam_amr_ita_est_lda_bat_guj_jav_jpn_knd_kor_grk_ben_cic_rus_tag_spa_hau_mao_cnt_glc_swa_urd_mlt_arw_bul_pol_slo_qcu_mol_swe_nor_ven_chh_krd_owc_mcd_sun_rom_moo_prs_bam_ind_tha_heb_tml_akn_fbf_azi_lat_bos_uzb_dgb_vie_aeg_bem_dyu_ewe	-0.147972365388551	-0.349190424856905	0.72773575652945
632	aeg_ita_bam_ukr_owc_sod_sid_swe_tur_uzb_tsn_tag_akn_guj_bul_bsq_dut_anl_bem_cnt_fre_lat_tsw_scr_dgb_pol_fin_lda_xho_est_pan_heb_geo_ben_hin_alb_lit_amr_hau_ctl_hun_fbf_jav_por_mly_jpn_knd_kor_bos_mcd_swt_nor_mao_ger_wly_bat_mnd_slo_swa_glc_amh_eng_afr_urd_cze_qcu_rom_mol_prs_zul_mlt_spa_chh_krd_ind_svk_cic_grk_igb_sun_tha_tig_tml_ewe_yor_azi_rus_arw_aze_ven_vie_gam_ses_dyu_moo	-0.845411905783265	-2.04501545888063	0.0436789213161871
633	anl_por_bem_spa_chh_aeg_tig_ukr_azi_tur_fbf_bat_yor_mcd_guj_bsq_fre_sod_swa_mnd_scr_grk_bam_ben_dyu_hin_fin_zul_akn_est_ita_heb_geo_slo_bos_mol_ger_gam_mlt_dut_hun_lda_mao_alb_tag_jpn_knd_kor_svk_arw_moo_prs_mly_krd_wly_sun_cnt_glc_dgb_urd_amh_afr_pol_rus_swe_qcu_cze_rom_nor_ses_amr_lit_owc_eng_jav_ctl_tsn_bul_ewe_ind_tha_sid_tml_xho_igb_uzb_lat_pan_aze_tsw_vie_hau_cic_ven_swt	-0.441983357220532	-1.04992228832506	0.29647454343612
634	hau_rom_xho_grk_aeg_owc_heb_hin_uzb_tur_bam_mly_akn_por_lit_bsq_slo_wly_tsn_cnt_mol_alb_dyu_ita_moo_scr_fin_swa_ven_hun_svk_amr_geo_ctl_guj_ben_bul_chh_gam_mcd_est_yor_mao_eng_jav_jpn_tml_kor_arw_urd_bem_pan_sun_afr_sid_ind_mnd_swe_tsw_pol_tig_spa_rus_prs_nor_qcu_dut_glc_krd_swt_mlt_ukr_sod_lat_bat_bos_ses_cze_fbf_tag_tha_anl_knd_ewe_dgb_azi_ger_fre_aze_igb_vie_amh_lda_cic_zul	-0.684089803649855	-1.63856910593745	0.104681985648283
635	sod_ben_dgb_lit_amr_chh_owc_grk_tur_uzb_bam_tag_bem_prs_ita_bsq_rus_anl_ses_cnt_arw_mol_swt_fre_tsw_lat_fin_dyu_tsn_est_bul_heb_geo_bos_ukr_swe_nor_sid_gam_svk_hun_zul_jav_rom_sun_jpn_knd_kor_pan_spa_akn_scr_mly_alb_tig_mao_mnd_dut_igb_eng_wly_afr_mcd_hin_krd_qcu_urd_slo_ger_yor_amh_cze_mlt_glc_ind_ctl_moo_por_xho_bat_tha_aeg_tml_fbf_lda_aze_pol_guj_azi_swa_vie_hau_cic_ewe_ven	-0.458368646738616	-1.08951077926018	0.278743803673489
636	heb_rom_swt_pol_anl_hau_sod_bos_aze_uzb_tsn_ind_dgb_alb_afr_bsq_rus_owc_ses_mnd_ctl_pan_xho_swe_fbf_lat_fin_moo_cic_hun_ukr_wly_geo_ita_lit_eng_bul_amh_mlt_nor_est_zul_sun_spa_mly_jpn_knd_kor_fre_hin_swa_krd_bat_grk_amr_tag_cnt_prs_bem_por_sid_mol_guj_glc_scr_qcu_cze_slo_ger_dyu_tig_mcd_aeg_arw_mao_urd_ewe_svk_tsw_jav_tha_chh_tml_ven_lda_azi_ben_dut_tur_bam_vie_gam_akn_yor_igb	0.124546283414019	0.292761356963627	0.770356768852417
637	anl_prs_zul_ben_hau_aeg_sod_ger_uzb_tur_fbf_mly_dyu_mol_afr_bsq_swe_amr_ewe_cnt_bul_slo_swa_grk_cic_ctl_fin_tsw_dgb_hun_nor_gam_geo_alb_ita_krd_lat_amh_owc_rus_est_tsn_bat_scr_tag_jpn_knd_kor_cze_lit_bem_guj_ind_urd_wly_mao_mnd_mcd_ven_glc_chh_spa_ukr_dut_hin_qcu_bos_eng_rom_igb_sid_por_mlt_fre_jav_svk_swt_pan_akn_sun_tha_tig_tml_bam_xho_aze_arw_pol_azi_yor_vie_heb_lda_ses_moo	-0.597248664513134	-1.4264955763576	0.157073845466094
638	heb_glc_ewe_urd_sid_wly_gam_afr_tur_uzb_dgb_ind_ses_bul_nor_bsq_prs_amr_bem_cnt_pol_alb_fbf_ben_ven_svk_fin_swa_zul_est_guj_tig_geo_rom_mcd_ctl_scr_chh_aeg_arw_hun_tsn_tag_fre_mly_jpn_knd_kor_grk_eng_igb_hin_sun_dut_owc_bat_mnd_ger_xho_pan_sod_ukr_slo_bos_lit_qcu_swe_mol_spa_tsw_hau_por_anl_cze_mao_krd_moo_rus_swt_jav_tha_amh_tml_yor_cic_aze_lat_ita_azi_akn_vie_mlt_bam_lda_dyu	0.054352281465348	0.127901451272725	0.898503127693201
639	sid_afr_moo_lit_heb_tig_mlt_ita_uzb_azi_bem_mao_dgb_cze_ger_bsq_arw_amh_fbf_cnt_mol_pan_swa_guj_ven_scr_est_dyu_xho_hun_rom_anl_geo_ctl_urd_dut_ukr_chh_wly_spa_fin_lda_bat_alb_sun_jpn_tml_kor_slo_mcd_yor_nor_tag_grk_gam_ind_mnd_svk_cic_swe_hau_lat_pol_prs_rus_qcu_krd_bos_hin_swt_aeg_bul_amr_por_mly_ben_ewe_glc_igb_jav_tha_owc_knd_tsn_akn_aze_eng_fre_tur_bam_vie_sod_tsw_ses_zul	0.0470103230059385	0.11077336874742	0.912034772475393
640	sid_arw_zul_afr_mlt_hau_aeg_cze_tur_aze_igb_sun_dyu_bul_ger_bsq_pan_heb_moo_cnt_svk_nor_ewe_grk_bam_eng_est_lda_fbf_hun_bos_wly_geo_dut_slo_lat_pol_amh_owc_scr_fin_cic_jav_spa_mly_jpn_knd_kor_ben_krd_bem_ukr_tag_mol_anl_bat_mnd_swe_akn_guj_gam_rom_mcd_alb_fre_qcu_glc_hin_rus_tsw_sod_ctl_tig_urd_ind_prs_ven_ita_tsn_mao_tha_amr_tml_dgb_swt_uzb_lit_por_azi_swa_vie_chh_yor_xho_ses	-0.210414256634099	-0.496548301734106	0.620679286684209
641	amh_ben_ewe_afr_sid_owc_anl_svk_tur_uzb_tsn_ind_swt_nor_arw_bsq_hin_wly_ses_cnt_prs_mcd_swa_alb_dgb_urd_est_lda_igb_fin_cze_aeg_geo_spa_rus_glc_bul_chh_mlt_mol_hun_moo_mly_lit_sun_jpn_knd_kor_grk_guj_xho_krd_tag_swe_sod_jav_mnd_por_ven_ger_amr_ita_dut_ctl_bos_qcu_rom_pan_fre_akn_gam_lat_hau_eng_mao_scr_bam_ukr_bem_bat_tha_tig_tml_cic_tsw_azi_slo_pol_aze_dyu_vie_heb_zul_yor_fbf	-0.552581486695944	-1.31856658489102	0.190552047769472
642	aeg_glc_lda_rus_chh_gam_amr_hin_uzb_aze_tsn_bat_akn_spa_lit_bsq_bul_mlt_ven_cnt_mol_guj_dgb_eng_ewe_ger_hun_ses_cic_est_ben_wly_geo_por_ita_pol_swe_tig_owc_prs_fin_zul_jav_ctl_sun_jpn_knd_kor_ukr_rom_bem_cze_tag_pan_sod_mly_mnd_alb_swt_urd_heb_svk_arw_fre_afr_qcu_nor_dut_grk_yor_amh_lat_hau_slo_ind_bos_dyu_scr_moo_mao_tha_sid_tml_igb_tsw_tur_krd_mcd_azi_bam_vie_anl_xho_fbf_swa	-0.37874832129668	-0.90064314924396	0.370104462905681
643	owc_dut_tsw_fre_aeg_heb_sid_cze_azi_aze_swt_mao_cic_pol_arw_bsq_scr_amh_swa_cnt_swe_rus_bam_por_tsn_pan_fin_ses_igb_hun_alb_tig_geo_eng_nor_glc_ben_wly_mlt_prs_est_dyu_sun_rom_mly_jpn_knd_kor_spa_urd_yor_bul_bat_hin_anl_tag_mnd_lat_dgb_mol_amr_lit_svk_ukr_ctl_qcu_slo_mcd_ger_zul_sod_afr_chh_grk_jav_krd_ewe_ita_fbf_ind_tha_hau_tml_akn_moo_tur_guj_bos_uzb_ven_vie_gam_bem_lda_xho	0.182727553653741	0.429873066481508	0.668282386099658
644	anl_ben_bem_alb_sid_amr_hau_bul_aze_uzb_lda_tag_swa_ita_afr_bsq_bos_mlt_ses_mnd_rus_ctl_yor_lit_dgb_nor_hun_xho_ven_est_rom_aeg_geo_por_ukr_fre_guj_chh_sod_grk_fin_ewe_sun_pol_ind_jpn_knd_kor_svk_slo_fbf_cze_mao_dut_tig_bat_cnt_hin_tsn_mol_wly_pan_ger_mcd_eng_qcu_krd_urd_swe_zul_owc_arw_gam_scr_mly_glc_bam_prs_swt_jav_tha_heb_tml_akn_cic_tur_lat_spa_azi_igb_vie_amh_tsw_dyu_moo	-1.20777727436505	-2.99031559773547	0.00356636419103016
645	chh_bul_ewe_hin_hau_tig_amh_afr_azi_aze_moo_mly_yor_scr_nor_bsq_eng_sid_ses_cnt_arw_alb_tsn_ben_swt_pan_est_bem_dgb_hun_fre_sod_geo_lat_ukr_rus_mol_owc_heb_ctl_fin_ven_sun_slo_jav_jpn_knd_kor_grk_glc_bam_lit_tag_svk_mlt_ind_mnd_mcd_swa_por_aeg_cze_spa_urd_rom_qcu_dut_pol_bos_tsw_anl_guj_wly_ger_mao_krd_fbf_ita_zul_bat_tha_amr_tml_lda_igb_uzb_swe_prs_tur_cic_vie_gam_xho_dyu_akn	0.203133404953277	0.478598483954985	0.633347570703139
646	owc_alb_xho_afr_sid_sod_tig_slo_azi_uzb_bem_ind_ven_ben_lit_bsq_fre_hau_cic_cnt_grk_hin_swa_glc_tsw_dut_fin_bam_lda_est_bos_amh_geo_rom_mol_spa_pan_anl_heb_nor_hun_swt_sun_ukr_mly_jpn_tml_kor_krd_ita_yor_ctl_jav_bul_aeg_bat_mnd_cze_igb_eng_chh_ger_urd_arw_scr_qcu_svk_mcd_swe_ses_gam_prs_mlt_guj_mao_rus_dgb_pol_tsn_tag_tha_amr_knd_akn_ewe_aze_lat_por_tur_fbf_vie_wly_dyu_zul_moo	-0.361552193123785	-0.857401742445878	0.393427033026632
647	amh_guj_dgb_mol_sod_wly_amr_afr_uzb_tur_swt_tag_bam_hin_pol_bsq_rus_tig_tsw_mnd_urd_arw_xho_rom_bem_ger_hun_ven_ewe_est_lit_chh_geo_lat_bul_alb_swe_hau_heb_eng_fin_ses_sun_ita_ind_jpn_knd_kor_svk_dut_yor_slo_mly_prs_anl_bat_cnt_cze_cic_por_mlt_krd_fre_pan_ben_qcu_nor_mcd_glc_dyu_gam_spa_owc_bos_mao_scr_tsn_ukr_akn_jav_tha_sid_tml_igb_moo_aze_ctl_grk_azi_lda_vie_aeg_zul_swa_fbf	0.0414047791836744	0.0974706935845249	0.922562364762926
648	chh_cze_xho_ukr_gam_aeg_sod_mol_aze_azi_dgb_mly_zul_ita_svk_bsq_fre_hau_tsw_cnt_pol_pan_yor_guj_akn_bul_fin_igb_fbf_hun_por_wly_geo_prs_rus_krd_grk_mlt_owc_lit_est_ses_ind_ben_jav_jpn_tml_kor_mcd_dut_swt_ger_bat_afr_amr_sun_mnd_alb_lda_eng_sid_arw_spa_bos_lat_qcu_scr_urd_ctl_ven_anl_nor_tig_rom_tag_swe_moo_slo_swa_mao_tha_amh_knd_ewe_cic_uzb_hin_glc_tur_bam_vie_heb_tsn_dyu_bem	-0.757297813169369	-1.82100927193826	0.0718209982820283
649	chh_ger_swt_prs_heb_amr_tig_rus_azi_tur_bem_bat_zul_lat_cze_bsq_eng_hau_akn_mnd_lit_por_fbf_mcd_tsw_ita_fin_yor_ewe_hun_glc_mlt_geo_pan_krd_svk_arw_sid_wly_urd_est_igb_mao_fre_tag_jpn_tml_kor_swe_scr_xho_ukr_mly_slo_owc_jav_cnt_pol_ses_afr_aeg_rom_mol_alb_ben_qcu_nor_dut_grk_ven_amh_bos_gam_spa_ind_hin_bam_bul_dyu_sun_tha_sod_knd_dgb_lda_uzb_guj_ctl_aze_moo_vie_anl_tsn_cic_swa	0.0898369419517871	0.211577374885163	0.832899732559621
650	wly_urd_zul_mol_owc_sod_mlt_eng_aze_tur_tsw_tag_tsn_lat_por_bsq_ita_gam_akn_cnt_swe_prs_fbf_ben_yor_lit_fin_moo_bem_est_mcd_amr_geo_afr_glc_ukr_alb_chh_heb_dut_hun_dyu_jav_fre_ind_jpn_knd_kor_pan_nor_ses_scr_mao_cze_hau_bat_mnd_pol_swa_ger_aeg_slo_ctl_bul_bos_qcu_krd_hin_rom_xho_sid_grk_amh_svk_mly_guj_igb_spa_bam_sun_tha_tig_tml_ewe_cic_uzb_rus_arw_azi_ven_vie_anl_lda_swt_dgb	-0.206557076130831	-0.488091702157434	0.62663369693856
651	sid_pan_swt_prs_anl_mlt_sod_ctl_azi_aze_bem_mly_swa_afr_swe_bsq_fre_hau_akn_mnd_bos_slo_xho_ger_lda_urd_est_igb_moo_fin_dut_heb_geo_lat_hin_nor_cze_wly_aeg_bul_hun_ewe_tag_rus_ind_jpn_knd_kor_ita_lit_ven_eng_mao_grk_tig_jav_cnt_ukr_fbf_rom_amh_spa_mcd_svk_scr_qcu_por_mol_ben_dgb_chh_guj_amr_alb_bat_glc_ses_arw_tsw_sun_tha_owc_tml_cic_bam_uzb_pol_krd_tur_zul_vie_gam_dyu_tsn_yor	-0.269329910804962	-0.636450933622812	0.526045939395442
652	anl_eng_tsw_pol_aeg_tig_wly_dut_uzb_tur_dyu_ind_igb_rom_ctl_bsq_scr_sid_tsn_cnt_slo_svk_moo_lit_bam_nor_hun_swa_ses_est_bul_hau_geo_ger_por_krd_hin_mlt_amr_bos_fin_yor_mly_urd_bat_jpn_tml_kor_spa_lat_swt_ben_sun_swe_chh_mao_mnd_alb_cic_arw_amh_fre_prs_pan_ita_qcu_glc_guj_afr_dgb_gam_ukr_sod_grk_tag_mol_ewe_rus_zul_jav_tha_heb_knd_lda_bem_aze_mcd_cze_azi_xho_vie_owc_ven_akn_fbf	-0.638731366818094	-1.52704554637683	0.130143666361456
653	gam_spa_igb_guj_amr_tig_owc_glc_azi_tur_cic_jav_tsw_lit_ger_bsq_lat_heb_swa_mnd_arw_urd_akn_prs_bem_pan_est_ses_lda_fin_rus_chh_geo_slo_ita_bos_cze_mlt_sid_grk_hun_yor_sun_krd_mly_jpn_tml_kor_fre_eng_dyu_rom_ind_mol_aeg_mao_cnt_pol_fbf_ctl_wly_dut_alb_mcd_por_qcu_svk_afr_hin_xho_amh_swe_sod_nor_bat_scr_ven_ben_zul_tag_tha_hau_knd_dgb_tsn_uzb_ukr_bul_aze_bam_vie_anl_ewe_moo_swt	-0.645544030338422	-1.54661602665788	0.125352150129098
654	aeg_ctl_tsw_svk_amh_gam_owc_bos_aze_uzb_bem_bat_cic_lit_mol_bsq_mcd_heb_dgb_cnt_hin_spa_moo_pan_swt_slo_est_tsn_lda_fin_krd_mlt_geo_scr_ukr_ger_arw_sod_sid_rom_hun_akn_tag_grk_mly_jpn_tml_kor_ben_por_dyu_bul_ind_prs_tig_mao_mnd_afr_bam_nor_wly_pol_fre_cze_dut_qcu_urd_eng_swe_ven_chh_guj_amr_glc_jav_rus_ewe_ita_igb_sun_tha_hau_knd_ses_swa_azi_alb_lat_tur_fbf_vie_anl_zul_yor_xho	-0.492336877191218	-1.17340931697347	0.243628175520706
655	aeg_bul_zul_prs_tig_gam_heb_hin_tur_aze_xho_jav_swa_urd_cze_bsq_scr_sod_dyu_mnd_spa_por_swt_rom_ven_glc_fin_tsw_moo_hun_lat_mlt_geo_ctl_eng_krd_ita_chh_anl_afr_est_bam_mao_guj_sun_jpn_tml_kor_pol_rus_cic_ukr_ind_fre_owc_mly_cnt_nor_tsn_ben_wly_bos_pan_lit_alb_qcu_grk_mcd_swe_ewe_amr_arw_amh_svk_tag_ger_akn_dut_dgb_bat_tha_sid_knd_bem_ses_azi_mol_slo_uzb_igb_vie_hau_lda_fbf_yor	-0.288254031863842	-0.681237245892981	0.497414214354252
656	mlt_ger_swt_ukr_hau_amh_sid_krd_azi_uzb_ven_sun_ses_ita_pan_bsq_mcd_aeg_yor_cnt_pol_afr_moo_lat_bam_nor_hun_dgb_tsn_fin_ctl_wly_geo_guj_alb_bos_grk_owc_gam_mol_est_zul_jav_por_mly_jpn_knd_kor_lit_rom_xho_swe_bat_urd_tig_ind_mnd_fre_cic_eng_heb_ben_bul_svk_glc_qcu_hin_arw_rus_swa_anl_scr_chh_dut_tag_spa_tsw_slo_fbf_mao_tha_amr_tml_dyu_akn_aze_prs_cze_tur_igb_vie_sod_lda_ewe_bem	-0.132306001933751	-0.312491512956005	0.755366624583466
657	hau_rus_dyu_lat_heb_mlt_anl_pan_azi_uzb_xho_jav_zul_scr_bul_bsq_glc_chh_yor_cnt_mcd_ger_dgb_cze_akn_afr_hun_ses_lda_est_pol_sid_geo_nor_swe_ben_alb_gam_owc_ukr_fin_bem_ind_svk_tag_jpn_tml_kor_rom_lit_moo_guj_bat_urd_sod_sun_mnd_mol_tsn_grk_wly_ctl_eng_ita_prs_qcu_slo_spa_por_swa_amr_arw_amh_dut_mly_fre_igb_bos_ewe_mao_tha_tig_knd_tsw_ven_aze_hin_krd_tur_fbf_vie_aeg_bam_swt_cic	-0.22709625331357	-0.536058706485897	0.593197818579915
658	amh_rus_igb_scr_sod_sid_amr_bul_tur_azi_ses_jav_dgb_por_cze_bsq_slo_anl_tsn_cnt_ukr_pol_tsw_ita_bam_guj_hun_zul_xho_fin_spa_owc_geo_swe_bos_fre_grk_wly_heb_ben_est_ewe_sun_mcd_bat_jpn_tml_kor_lat_dut_bem_eng_mly_rom_mlt_mao_mnd_pan_lda_svk_chh_ger_hin_arw_urd_qcu_glc_prs_mol_swt_hau_ctl_gam_alb_ind_krd_dyu_afr_moo_tag_tha_aeg_knd_akn_yor_aze_nor_lit_uzb_cic_vie_tig_ven_fbf_swa	-0.867958687264201	-2.09533158556173	0.038859054364177
659	owc_eng_fbf_dut_amr_sod_heb_scr_uzb_aze_swa_jav_bem_cze_slo_bsq_nor_hau_zul_cnt_ger_pan_xho_guj_moo_lit_hun_tsw_swt_est_lat_anl_geo_bul_urd_grk_ita_aeg_tig_afr_fin_lda_bat_mol_mly_jpn_knd_kor_rom_hin_cic_fre_sun_swe_sid_ind_mnd_pol_igb_arw_gam_svk_bos_por_spa_qcu_krd_prs_alb_ewe_chh_rus_wly_ctl_tag_ukr_yor_mcd_tsn_mao_tha_amh_tml_ses_akn_azi_glc_ben_tur_bam_vie_mlt_dyu_ven_dgb	-0.669166043468258	-1.60124117636709	0.112715049694559
660	hau_guj_yor_prs_chh_amh_heb_bos_tur_aze_fbf_mly_akn_lit_nor_bsq_eng_anl_ses_cnt_spa_pan_lda_pol_ewe_krd_hun_swt_moo_est_por_aeg_geo_scr_svk_swe_bul_owc_amr_hin_fin_bam_mao_ctl_jav_jpn_knd_kor_ger_mcd_tsw_ukr_ind_alb_wly_bat_mnd_ben_swa_glc_sid_fre_afr_slo_grk_qcu_mol_ita_arw_xho_gam_rom_sod_lat_sun_cze_igb_dut_zul_tag_tha_tig_tml_dgb_cic_uzb_urd_rus_azi_bem_vie_mlt_ven_tsn_dyu	-1.09917862858742	-2.69698861945247	0.00830731003902743
661	sid_prs_akn_spa_hau_mlt_wly_slo_tur_azi_tsw_ind_dyu_alb_guj_bsq_mcd_amh_bam_cnt_ger_ctl_lda_por_xho_afr_hun_swt_moo_fin_ukr_anl_geo_nor_pol_fre_swe_tig_heb_urd_est_ses_sun_arw_mly_jpn_knd_kor_ben_bos_swa_scr_tag_mol_chh_mao_mnd_glc_cic_svk_gam_cze_krd_rus_bul_qcu_lit_hin_grk_zul_sod_eng_owc_ita_bat_dut_tsn_rom_fbf_jav_tha_amr_tml_bem_dgb_aze_lat_pan_uzb_yor_vie_aeg_ven_ewe_igb	-0.621674113991	-1.4884566490359	0.140013690950673
662	amr_hin_dgb_pan_sod_tig_anl_ctl_tur_uzb_lda_tag_ses_rom_glc_bsq_scr_chh_akn_mnd_urd_mcd_cic_ger_xho_eng_est_moo_tsw_fin_fre_heb_geo_grk_ita_swe_spa_hau_mlt_nor_hun_zul_mao_lit_ind_jpn_knd_kor_prs_slo_swt_cze_mly_mol_gam_jav_cnt_lat_dyu_svk_sid_bos_dut_guj_arw_qcu_ukr_krd_por_ewe_aeg_rus_wly_bul_sun_afr_ven_ben_yor_bat_tha_amh_tml_fbf_bam_aze_pol_alb_azi_swa_vie_owc_tsn_bem_igb	-0.518310268082633	-1.23584785139533	0.219627647239038
663	hau_ger_bam_rus_wly_tig_chh_prs_uzb_azi_moo_tag_lda_ita_krd_bsq_nor_heb_ewe_cnt_scr_pan_dgb_lat_bem_eng_hun_cic_tsn_est_svk_owc_geo_alb_rom_swe_grk_sid_anl_spa_fin_dyu_mly_afr_bat_jpn_tml_kor_mcd_hin_yor_dut_ind_urd_sod_sun_mnd_cze_ven_ben_amh_fre_arw_bul_ukr_qcu_mol_glc_slo_zul_mlt_por_aeg_lit_mao_ctl_igb_guj_swa_jav_tha_amr_knd_ses_akn_aze_bos_pol_tur_xho_vie_gam_swt_tsw_fbf	-0.277807008870618	-0.656771191890945	0.512950006288055
664	sod_scr_dgb_ctl_sid_tig_owc_ben_azi_aze_xho_ind_yor_hin_guj_bsq_pan_wly_cic_cnt_svk_lat_moo_prs_ven_bul_est_ewe_bam_fin_arw_anl_geo_grk_mcd_ger_alb_gam_amr_por_hun_ses_tag_rom_jav_jpn_tml_kor_nor_eng_dyu_urd_mly_lit_amh_bat_mnd_afr_lda_ita_hau_krd_cze_mol_ukr_qcu_bos_rus_swe_bem_mlt_slo_aeg_dut_mao_pol_zul_spa_swa_sun_tha_chh_knd_tsn_fbf_tur_glc_fre_uzb_akn_vie_heb_igb_tsw_swt	0.380363310908248	0.896620715455087	0.372236457422033
665	chh_arw_cic_spa_anl_gam_aeg_pol_azi_tur_dgb_mly_bem_lat_slo_bsq_ukr_owc_igb_cnt_glc_urd_ven_krd_akn_guj_hun_swt_dyu_fin_mol_sid_geo_ger_bos_rus_eng_sod_amh_svk_est_bam_jav_pan_sun_jpn_tml_kor_dut_fre_ewe_mcd_tag_ben_hau_ind_mnd_prs_moo_grk_mlt_bul_ita_nor_ctl_qcu_rom_scr_lit_zul_wly_cze_heb_swe_mao_hin_xho_alb_ses_bat_tha_amr_knd_fbf_tsw_aze_por_afr_uzb_swa_vie_tig_yor_lda_tsn	-0.201332314290102	-0.475359866303154	0.635645088799399
666	hau_swe_bem_scr_amh_chh_aeg_lat_azi_uzb_lda_bat_tsw_glc_ctl_bsq_dut_sod_akn_cnt_svk_arw_yor_guj_swt_bul_est_bam_fbf_hun_rom_owc_geo_afr_grk_slo_por_tig_amr_nor_fin_dyu_mao_ben_mly_jpn_knd_kor_mcd_ukr_tsn_fre_ind_eng_sid_tag_mnd_spa_igb_cze_mlt_pol_mol_rus_prs_qcu_pan_bos_ita_xho_wly_hin_heb_urd_jav_lit_ewe_krd_ses_sun_tha_anl_tml_swa_dgb_tur_alb_ger_aze_moo_vie_gam_zul_ven_cic	-0.249801172508801	-0.590346140585847	0.556390419313732
667	hau_lit_tsw_mcd_mlt_wly_anl_krd_tur_aze_cic_mly_ven_prs_rom_bsq_afr_heb_swt_mnd_pan_eng_igb_ukr_dgb_alb_hun_fbf_bem_fin_grk_owc_geo_bos_ben_swe_hin_amh_aeg_slo_est_ewe_mao_nor_tag_jpn_knd_kor_por_cze_zul_svk_jav_fre_tig_bat_cnt_scr_dyu_glc_sod_spa_dut_urd_pol_qcu_ctl_ger_bul_swa_chh_mol_sid_ita_sun_rus_xho_lat_akn_ind_tha_amr_tml_tsn_yor_azi_guj_arw_uzb_bam_vie_gam_ses_lda_moo	-0.748663667833189	-1.79916841452285	0.0752354644192315
668	sod_bul_lda_cze_amr_sid_wly_urd_azi_tur_ven_mao_tsw_glc_grk_bsq_nor_mlt_bam_mnd_ctl_dut_akn_lat_fbf_eng_est_dgb_tsn_fin_ita_amh_geo_ukr_krd_hin_afr_tig_hau_lit_hun_dyu_tag_rus_bat_jpn_knd_kor_mol_guj_cic_mcd_sun_svk_heb_mly_cnt_pan_igb_swe_aeg_ben_fre_ger_spa_qcu_arw_scr_bos_zul_owc_rom_chh_por_ind_alb_ewe_slo_swt_jav_tha_gam_tml_bem_moo_aze_prs_pol_uzb_ses_vie_anl_yor_xho_swa	0.614625064179427	1.45378920057393	0.149371166082836
669	chh_grk_igb_dut_amh_mlt_anl_pol_uzb_aze_bem_mly_dyu_bul_glc_bsq_mcd_tig_lda_mnd_pan_arw_swa_ger_ewe_urd_est_swt_dgb_fin_afr_hau_geo_bos_spa_ben_hin_heb_owc_guj_hun_moo_sun_ukr_ind_jpn_knd_kor_nor_alb_tsw_swe_bat_lat_aeg_tag_cnt_ctl_ven_fre_sod_krd_prs_lit_svk_qcu_rom_cze_por_ses_sid_slo_amr_mol_jav_eng_akn_scr_cic_mao_tha_wly_tml_xho_yor_tur_rus_ita_azi_fbf_vie_gam_zul_tsn_bam	-0.413821231207978	-0.981571841987729	0.328857492267907
670	sid_ita_yor_afr_tig_owc_heb_ctl_azi_uzb_dgb_ind_akn_prs_grk_bsq_eng_amh_tsn_cnt_dut_pan_tsw_arw_lda_bul_fin_ewe_igb_est_por_mlt_geo_hin_swe_nor_scr_aeg_hau_ben_hun_zul_jav_mcd_bat_jpn_knd_kor_glc_pol_bem_fre_mao_svk_anl_sun_mnd_lat_cic_ger_wly_bos_guj_spa_urd_qcu_rom_lit_rus_swa_gam_krd_amr_ukr_mly_alb_swt_cze_moo_tag_tha_sod_tml_ven_fbf_aze_mol_slo_tur_xho_vie_chh_bam_ses_dyu	-0.490895211590622	-1.16877295757107	0.245482296117624
671	sod_swe_ewe_cze_owc_wly_gam_ger_aze_azi_bam_sun_yor_urd_lat_bsq_glc_heb_tsw_mnd_svk_slo_moo_lit_akn_guj_fin_ses_swt_hun_hin_tig_geo_pol_ukr_bul_por_aeg_amh_dut_est_dgb_mao_scr_mly_jpn_knd_kor_grk_mcd_fbf_mol_tag_pan_amr_jav_cnt_rus_tsn_ben_mlt_prs_rom_spa_bos_qcu_alb_fre_nor_ven_sid_krd_chh_afr_bat_ctl_dyu_arw_xho_ind_tha_hau_tml_lda_zul_uzb_eng_ita_tur_igb_vie_anl_swa_cic_bem	-0.501783695726272	-1.19510418600278	0.235085078580867
672	tig_swe_ewe_ukr_anl_sod_aeg_por_azi_aze_swa_mao_lda_nor_svk_bsq_dut_sid_igb_mnd_scr_rom_akn_spa_fbf_pol_est_xho_dgb_hun_pan_amh_geo_slo_hin_ctl_mol_hau_owc_rus_fin_dyu_sun_ben_mly_jpn_tml_kor_grk_mcd_bem_bul_jav_alb_wly_bat_cnt_krd_ven_bos_chh_cze_arw_prs_fre_qcu_ger_eng_lat_ses_heb_urd_mlt_guj_ind_glc_zul_afr_cic_tag_tha_amr_knd_swt_moo_tur_ita_lit_uzb_bam_vie_gam_tsw_tsn_yor	-0.337024693834147	-0.79807027876954	0.426862881307046
673	anl_cze_yor_fre_tig_gam_amh_mcd_uzb_tur_cic_jav_zul_krd_rom_bsq_ger_chh_lda_cnt_pol_guj_xho_pan_bem_urd_est_ven_ewe_fin_por_sid_geo_afr_lit_prs_glc_sod_aeg_arw_hun_tsn_tag_spa_bat_jpn_tml_kor_ita_grk_bam_swe_sun_ctl_hau_mly_mnd_rus_igb_ukr_owc_scr_svk_eng_alb_qcu_slo_bos_bul_swa_wly_hin_heb_ben_mao_nor_ses_mol_fbf_ind_tha_amr_knd_dyu_akn_azi_lat_dut_aze_tsw_vie_mlt_moo_dgb_swt	-0.0880857154794889	-0.207509081584368	0.836066015814029
674	mlt_slo_ses_fre_sod_hau_aeg_guj_tur_aze_ewe_sun_zul_lit_rus_bsq_ben_owc_tsw_mnd_cze_hin_ven_svk_swa_arw_hun_tsn_fbf_est_por_amr_geo_ger_lat_swe_dut_wly_gam_spa_fin_bam_jav_mol_mao_jpn_tml_kor_afr_glc_dyu_urd_mly_ita_chh_ind_cnt_bos_lda_grk_sid_krd_pan_eng_ukr_qcu_prs_ctl_alb_yor_amh_bul_anl_pol_tag_scr_dgb_nor_cic_bat_tha_tig_knd_bem_moo_azi_rom_mcd_uzb_xho_vie_heb_igb_swt_akn	-0.527160723047477	-1.25694824286982	0.211920086473917
675	chh_pan_swt_ben_sid_anl_amr_spa_azi_uzb_dyu_mly_tsw_mcd_swe_bsq_fre_hau_xho_cnt_ukr_eng_ven_glc_swa_mol_hun_ewe_bem_fin_urd_mlt_geo_alb_bul_ita_bos_owc_heb_svk_est_tsn_mao_guj_jav_jpn_knd_kor_afr_cze_bam_nor_ind_lat_amh_bat_mnd_rus_akn_grk_sod_slo_ger_scr_pol_qcu_lit_hin_krd_yor_gam_ctl_tig_dut_sun_prs_fbf_arw_dgb_tag_tha_aeg_tml_cic_zul_aze_rom_por_tur_lda_vie_wly_igb_ses_moo	-1.20691996219107	-2.9781017287985	0.00369851026237041
676	gam_hin_igb_urd_amh_tig_amr_slo_aze_azi_ewe_jav_lda_grk_ben_bsq_krd_owc_swa_mnd_afr_fre_dyu_glc_ven_prs_fin_dgb_zul_est_dut_aeg_geo_mcd_bos_cze_svk_hau_mlt_ukr_hun_fbf_bat_bul_mao_jpn_tml_kor_lat_mol_xho_nor_tag_pan_wly_sun_cnt_por_akn_alb_sod_ita_spa_scr_rom_qcu_eng_guj_lit_cic_heb_rus_chh_arw_mly_ger_yor_pol_tsw_ind_tha_sid_knd_tsn_moo_uzb_ctl_swe_tur_ses_vie_anl_bam_swt_bem	-0.503709920175368	-1.20194379586093	0.232436961840625
677	heb_rus_ses_eng_hau_mlt_chh_dut_aze_tur_fbf_bat_bem_krd_prs_bsq_glc_sid_lda_mnd_arw_bos_tsn_afr_tsw_urd_hun_yor_swt_fin_lat_sod_geo_mcd_ger_cze_ben_anl_owc_hin_est_dgb_ind_slo_tag_jpn_tml_kor_svk_mol_dyu_ita_jav_ctl_amh_mao_cnt_pol_igb_bul_wly_por_rom_grk_ukr_qcu_scr_lit_swe_cic_tig_fre_gam_spa_mly_guj_akn_nor_ewe_sun_tha_aeg_knd_swa_ven_azi_pan_alb_uzb_xho_vie_amr_zul_bam_moo	-0.846885020932935	-2.03978029402944	0.0442087039827205
678	mlt_swe_moo_dut_tig_hau_anl_arw_tur_azi_swa_ind_ewe_lat_fre_bsq_ukr_sid_bem_mnd_pan_rom_tsn_prs_dgb_glc_hun_dyu_ven_fin_cze_gam_geo_ben_pol_urd_ctl_wly_heb_nor_est_ses_mly_alb_jav_jpn_knd_kor_eng_por_fbf_bul_mao_spa_owc_bat_cnt_rus_igb_slo_amh_lit_ita_mol_scr_qcu_krd_mcd_grk_akn_chh_hin_amr_guj_tag_bos_cic_afr_bam_sun_tha_aeg_tml_xho_yor_uzb_svk_ger_aze_zul_vie_sod_lda_swt_tsw	-0.652266454554956	-1.56046746035489	0.122046090607134
679	heb_dut_swa_arw_sid_amr_anl_ukr_aze_tur_moo_mly_tsn_rom_hin_bsq_ben_owc_xho_mnd_por_urd_cic_swe_lda_svk_fin_swt_akn_est_eng_sod_geo_afr_ita_pan_ctl_chh_amh_pol_hun_tsw_jav_alb_ind_jpn_tml_kor_lat_bos_ses_slo_tag_spa_mlt_sun_cnt_rus_bam_fre_gam_cze_nor_guj_prs_qcu_ger_krd_lit_fbf_tig_grk_hau_scr_mao_mcd_bem_glc_igb_bat_tha_aeg_knd_ven_ewe_azi_mol_bul_uzb_dgb_vie_wly_zul_dyu_yor	-1.11127983007736	-2.72659556163394	0.00764834639491093
680	tig_ben_bam_swe_gam_amh_chh_pol_azi_tur_akn_tag_cic_prs_mol_bsq_bul_mlt_dyu_mnd_urd_spa_dgb_alb_bem_lat_fin_fbf_moo_hun_bos_owc_geo_rus_mcd_arw_ita_wly_hau_grk_est_ses_bat_ukr_mly_jpn_knd_kor_afr_eng_tsn_guj_sun_por_sid_jav_cnt_scr_zul_fre_sod_pan_hin_krd_glc_qcu_nor_svk_slo_tsw_aeg_cze_anl_ger_mao_dut_swt_rom_igb_ind_tha_heb_tml_lda_xho_aze_ctl_lit_uzb_yor_vie_amr_ven_swa_ewe	-0.23573652839015	-0.557058521628315	0.578825643202812
681	amh_eng_tsn_rom_anl_owc_chh_dut_aze_tur_fbf_mao_xho_scr_bos_bsq_hin_sod_moo_mnd_alb_ben_swa_lat_igb_svk_hun_ewe_ven_fin_nor_tig_geo_pol_fre_swe_glc_wly_sid_cze_est_cic_tag_slo_jav_jpn_knd_kor_por_ctl_swt_ukr_mly_pan_mlt_sun_cnt_krd_ses_afr_heb_bul_spa_guj_mcd_qcu_grk_urd_prs_akn_gam_arw_aeg_ita_bat_ger_zul_lit_yor_ind_tha_hau_tml_bem_dyu_azi_mol_rus_uzb_tsw_vie_amr_lda_bam_dgb	0.643342434503323	1.52441242348807	0.130799226014092
682	owc_rus_bam_lit_aeg_sod_mlt_nor_aze_uzb_cic_sun_ven_slo_fre_bsq_bul_anl_ewe_mnd_swe_krd_fbf_guj_yor_svk_hun_dgb_dyu_fin_hin_wly_geo_lat_por_ukr_afr_tig_hau_rom_est_swa_jav_ita_tag_jpn_knd_kor_grk_glc_lda_urd_mao_pan_sid_ind_cnt_mcd_swt_ctl_amr_pol_eng_prs_mol_qcu_alb_bos_arw_xho_heb_scr_amh_ger_bat_ben_ses_spa_tsw_mly_tha_gam_tml_zul_moo_tur_dut_cze_azi_bem_vie_chh_tsn_igb_akn	-0.210608231843536	-0.497957572417957	0.619689435817642
683	mlt_ita_zul_cze_amr_sod_tig_lat_aze_uzb_akn_bat_ewe_scr_pan_bsq_bos_aeg_fbf_mnd_bul_ukr_ven_lit_swa_nor_hun_bem_tsw_est_afr_wly_geo_mol_slo_arw_mcd_heb_chh_spa_fin_yor_jav_por_ind_jpn_knd_kor_swe_glc_cic_krd_mao_guj_owc_sun_cnt_svk_swt_rus_gam_hin_eng_grk_ger_qcu_fre_prs_ctl_dyu_anl_rom_sid_pol_tag_ben_tsn_dut_ses_mly_tha_amh_tml_moo_bam_azi_alb_urd_tur_igb_vie_hau_lda_xho_dgb	-0.0960967883488303	-0.226378809786191	0.821403623563083
684	tig_spa_yor_fre_heb_sid_gam_cze_uzb_aze_lda_sun_bem_hin_scr_bsq_por_sod_dyu_mnd_mol_dut_igb_ben_bam_bos_fin_xho_zul_est_bul_hau_geo_mcd_krd_slo_alb_amr_mlt_rom_hun_ewe_bat_grk_jav_jpn_knd_kor_prs_guj_swa_arw_mao_swe_wly_tag_cnt_nor_akn_lit_anl_rus_ctl_ger_lat_qcu_urd_svk_ita_ven_aeg_glc_chh_pol_ind_afr_swt_pan_dgb_mly_tha_amh_tml_cic_tsw_tur_eng_ukr_azi_ses_vie_owc_tsn_moo_fbf	-0.0171282314790761	-0.040416350002426	0.967847834945814
685	owc_afr_fbf_glc_sid_gam_heb_bos_aze_tur_bem_mly_swt_fre_svk_bsq_krd_amh_lda_cnt_swe_ita_zul_ben_xho_ctl_fin_dgb_bam_est_alb_anl_geo_prs_mcd_guj_por_wly_hau_dut_hun_akn_tag_urd_ind_jpn_knd_kor_rom_scr_tsn_hin_mao_rus_aeg_jav_mnd_eng_ses_bul_tig_ger_nor_lat_grk_qcu_spa_slo_pan_ven_mlt_cze_amr_pol_bat_mol_swa_arw_igb_sun_tha_chh_tml_moo_yor_uzb_lit_ukr_azi_tsw_vie_sod_cic_dyu_ewe	0.28735841120429	0.676023212332301	0.500703605728548
686	sod_svk_dyu_alb_amh_hau_aeg_afr_tur_uzb_yor_jav_xho_ita_scr_bsq_cze_gam_ven_mnd_pan_spa_bam_rus_swa_slo_fin_igb_zul_hun_rom_wly_geo_swe_arw_prs_urd_owc_heb_ukr_est_fbf_mly_ger_mao_jpn_knd_kor_krd_bos_dgb_fre_bat_dut_sid_ind_cnt_ben_tsn_nor_chh_eng_glc_grk_hin_qcu_mcd_bul_lat_moo_mlt_mol_anl_por_sun_lit_tsw_pol_ewe_tag_tha_amr_tml_lda_cic_aze_guj_ctl_azi_bem_vie_tig_swt_ses_akn	-0.432996246345402	-1.02805736630447	0.306589290321936
687	heb_bos_fbf_krd_anl_aeg_amh_cze_aze_tur_ewe_mao_tsn_prs_grk_bsq_slo_wly_lda_cnt_por_mol_moo_ger_ses_pan_est_zul_tsw_fin_svk_gam_geo_rus_ctl_guj_afr_mlt_amr_nor_hun_igb_tag_arw_bat_jpn_tml_kor_pol_ita_swa_glc_sun_ben_chh_mly_mnd_alb_swt_ukr_tig_urd_dut_rom_scr_qcu_fre_hin_lit_bem_owc_eng_sid_lat_jav_spa_yor_mcd_dyu_ind_tha_sod_knd_dgb_xho_azi_bul_swe_uzb_ven_vie_hau_cic_akn_bam	-0.363849851379647	-0.860988066360459	0.391458981134021
688	mlt_ita_ven_afr_hau_amh_anl_pan_uzb_azi_dgb_jav_cic_mol_alb_bsq_mcd_chh_ses_cnt_krd_eng_fbf_grk_xho_rus_hun_swa_swt_fin_dut_amr_geo_lit_scr_hin_slo_tig_sod_arw_est_ewe_mly_glc_mao_jpn_tml_kor_bos_ger_dyu_cze_sun_fre_sid_tag_mnd_ctl_tsw_guj_owc_ukr_urd_spa_swe_qcu_por_lat_pol_lda_aeg_svk_wly_nor_bat_rom_igb_ben_tsn_ind_tha_gam_knd_yor_moo_tur_bul_prs_aze_akn_vie_heb_bam_zul_bem	0.0144472309400949	0.0340392858290627	0.972918775156558
689	heb_lit_akn_hin_gam_hau_sid_slo_uzb_aze_bem_sun_swt_por_glc_bsq_svk_anl_zul_mnd_urd_pan_ewe_rus_xho_rom_est_ses_dyu_hun_scr_chh_geo_eng_arw_ukr_guj_sod_amr_prs_fin_cic_ind_bos_mao_jpn_tml_kor_mol_bul_tsn_pol_mly_swe_mlt_jav_cnt_dut_ven_ctl_wly_ben_ita_ger_mcd_qcu_lat_krd_fre_tsw_owc_afr_tig_spa_bat_alb_lda_nor_bam_tag_tha_amh_knd_fbf_yor_tur_grk_cze_azi_igb_vie_aeg_moo_swa_dgb	-1.0549418724253	-2.58095670889483	0.0114166172610755
690	mlt_ger_swa_por_owc_hau_gam_lat_uzb_aze_ses_mly_fbf_fre_arw_bsq_mol_sid_xho_cnt_mcd_cze_moo_slo_yor_glc_hun_dyu_ven_fin_grk_aeg_geo_ukr_ben_krd_swe_heb_amr_ita_est_zul_ind_spa_tag_jpn_knd_kor_urd_eng_ewe_afr_jav_prs_tig_mao_mnd_svk_tsw_hin_wly_ctl_bos_alb_pol_qcu_rus_guj_dut_dgb_anl_lit_amh_scr_bat_pan_igb_bul_bam_sun_tha_sod_tml_cic_lda_azi_nor_rom_tur_swt_vie_chh_akn_bem_tsn	-0.291914009661496	-0.691542668127008	0.490947352675554
691	wly_lat_tsw_rom_hau_tig_amr_spa_azi_tur_ewe_mao_swa_bul_slo_bsq_scr_heb_moo_mnd_hin_arw_igb_dut_xho_ger_fin_ven_dgb_hun_swe_sid_geo_nor_eng_ben_svk_anl_gam_ita_est_zul_ind_prs_bat_jpn_knd_kor_afr_alb_fbf_urd_tag_grk_mlt_mly_cnt_fre_tsn_por_owc_bos_ukr_pol_rus_qcu_glc_mcd_guj_bam_amh_cze_chh_krd_sun_ctl_ses_mol_cic_jav_tha_sod_tml_lda_yor_aze_lit_pan_uzb_swt_vie_aeg_dyu_akn_bem	-0.519266222015374	-1.23654380902306	0.219370208998621
692	aeg_guj_bam_swe_hau_amr_sod_urd_tur_uzb_moo_ind_tsw_bos_glc_bsq_mol_anl_swt_mnd_alb_ctl_swa_mcd_xho_fre_est_bem_cic_fin_rus_tig_geo_cze_eng_ben_afr_sid_amh_lit_hun_dgb_mao_scr_mly_jpn_knd_kor_bul_hin_igb_svk_tag_prs_chh_jav_cnt_pan_ses_krd_mlt_grk_lat_nor_ger_qcu_spa_por_rom_dyu_heb_ukr_owc_pol_sun_arw_lda_dut_zul_bat_tha_wly_tml_ewe_yor_azi_ita_slo_aze_ven_vie_gam_tsn_fbf_akn	0.273952799262551	0.645025956841085	0.520498430680372
693	wly_glc_ewe_fre_aeg_amr_sid_hin_uzb_azi_igb_ind_cic_mcd_afr_bsq_grk_hau_swa_cnt_scr_slo_fbf_eng_lda_nor_hun_ven_ses_fin_bos_heb_geo_ukr_svk_ger_rus_amh_tig_dut_est_swt_jav_alb_sun_jpn_knd_kor_lit_ctl_moo_urd_mao_por_owc_mly_mnd_pol_tsw_bul_sod_arw_krd_ben_ita_qcu_prs_rom_spa_bam_chh_lat_anl_guj_tag_swe_bem_mol_zul_bat_tha_gam_tml_tsn_yor_tur_pan_cze_aze_dyu_vie_mlt_dgb_xho_akn	0.454131255467451	1.07030972390447	0.287249876737442
694	anl_alb_yor_spa_amr_tig_wly_hin_aze_tur_tsn_jav_swt_urd_guj_bsq_glc_owc_akn_mnd_krd_grk_ewe_nor_moo_svk_hun_ses_swa_fin_ita_hau_geo_por_pol_mcd_swe_amh_aeg_afr_est_ven_mly_lit_mao_jpn_knd_kor_arw_ukr_bem_ger_sun_ben_sod_tag_cnt_mol_lda_eng_mlt_scr_pan_dut_prs_qcu_bul_cze_bos_dyu_sid_ctl_heb_rom_ind_fre_dgb_lat_tsw_bat_tha_chh_tml_bam_xho_azi_slo_rus_uzb_cic_vie_gam_fbf_zul_igb	0.118775926951657	0.27942697952807	0.78053765799676
695	chh_swe_yor_krd_heb_amr_hau_spa_azi_uzb_igb_jav_xho_svk_mcd_bsq_arw_sid_dyu_mnd_ctl_fre_swa_glc_dgb_lat_est_tsw_tsn_fin_scr_anl_geo_rom_hin_alb_bos_wly_tig_ukr_hun_lda_mao_mol_sun_jpn_knd_kor_dut_eng_fbf_urd_ind_ger_amh_tag_cnt_slo_ewe_pan_gam_cze_prs_afr_grk_qcu_ben_rus_por_swt_owc_pol_sod_lit_bat_nor_zul_ita_akn_mly_tha_mlt_tml_ses_bam_aze_bul_guj_tur_moo_vie_aeg_cic_ven_bem	-0.636904951247136	-1.5237441979785	0.130966005240749
696	owc_lit_dyu_guj_amh_sid_amr_scr_aze_tur_akn_sun_cic_swe_ger_bsq_urd_chh_swa_cnt_cze_glc_yor_grk_igb_ben_fin_ven_tsw_est_dut_aeg_geo_arw_lat_krd_ukr_mlt_wly_prs_hun_moo_ind_rom_tag_jpn_tml_kor_ctl_fre_lda_svk_mly_hin_gam_bat_mnd_alb_xho_spa_hau_por_slo_rus_mcd_qcu_mol_pan_pol_zul_heb_bos_anl_nor_jav_afr_ses_ita_ewe_mao_tha_tig_knd_fbf_bam_uzb_bul_eng_azi_tsn_vie_sod_dgb_swt_bem	-0.031569185984738	-0.0744459616018691	0.940815435417282
697	sod_eng_bem_swe_owc_gam_anl_arw_tur_uzb_ven_tag_tsw_bul_mcd_bsq_por_hau_igb_cnt_cze_pol_bam_ita_swa_guj_est_zul_cic_fin_lit_heb_geo_slo_afr_scr_nor_mlt_amr_lat_hun_xho_sun_prs_jav_jpn_knd_kor_spa_svk_dgb_glc_mly_dut_tig_bat_mnd_rus_ewe_bos_aeg_ukr_ctl_fre_hin_qcu_alb_krd_pan_dyu_wly_rom_chh_grk_mao_ger_fbf_mol_yor_ind_tha_sid_tml_akn_tsn_azi_ben_urd_aze_swt_vie_amh_moo_ses_lda	-0.252697732233672	-0.59770759298062	0.551487735878498
698	wly_pan_akn_nor_owc_hau_gam_spa_aze_uzb_fbf_ind_xho_hin_alb_bsq_rus_mlt_bem_mnd_afr_prs_yor_mol_cic_slo_hun_ses_swa_est_ukr_aeg_geo_bos_dut_urd_lat_amh_sid_svk_fin_igb_jav_rom_mly_jpn_tml_kor_ita_krd_ven_fre_sun_glc_heb_bat_cnt_por_moo_mcd_amr_arw_lit_scr_eng_qcu_ctl_grk_swe_bam_tig_ben_sod_pol_mao_bul_dgb_cze_dyu_tag_tha_anl_knd_lda_tsw_tur_ger_guj_azi_tsn_vie_chh_swt_zul_ewe	-0.229681224015104	-0.54248707583869	0.588780652270674
699	hau_por_bem_hin_tig_aeg_gam_swe_azi_aze_ses_jav_dyu_bul_grk_bsq_ukr_owc_yor_mnd_guj_fre_igb_glc_swt_slo_est_lda_fbf_hun_arw_heb_geo_ger_ita_dut_pol_amh_sid_ctl_fin_xho_mly_bos_bat_jpn_tml_kor_ben_afr_tsn_alb_tag_svk_mlt_mao_cnt_mcd_dgb_krd_sod_lat_nor_rom_mol_qcu_scr_pan_rus_zul_anl_spa_chh_prs_ind_lit_cic_eng_bam_sun_tha_wly_knd_ven_akn_uzb_urd_cze_tur_moo_vie_amr_ewe_tsw_swa	0.00645717800094089	0.0152273235012626	0.987883442812537
700	hau_arw_fbf_fre_aeg_heb_sod_grk_tur_azi_swt_tag_ewe_ger_krd_bsq_guj_gam_ven_mnd_dut_urd_ses_pol_xho_bul_fin_tsw_moo_est_ita_sid_geo_glc_eng_alb_ctl_mlt_owc_lit_hun_cic_mly_ukr_mao_jpn_tml_kor_afr_slo_bam_svk_sun_rom_amh_bat_cnt_swe_tsn_nor_wly_por_mcd_cze_prs_qcu_ben_spa_scr_swa_amr_hin_tig_mol_ind_bos_zul_pan_dgb_jav_tha_chh_knd_bem_yor_uzb_lat_rus_aze_dyu_vie_anl_lda_akn_igb	0.0322369205634268	0.0759288436900637	0.939638809315963
701	mlt_arw_bam_eng_sid_owc_aeg_fre_aze_azi_dgb_tag_ven_urd_ita_bsq_scr_gam_tsw_cnt_swe_rus_yor_slo_igb_por_fin_fbf_ses_est_ben_chh_geo_pan_glc_rom_grk_hau_heb_hin_hun_dyu_jav_mol_mao_jpn_tml_kor_spa_svk_swt_bos_mly_ger_sod_ind_mnd_dut_cic_prs_anl_mcd_nor_lit_guj_qcu_lat_pol_bul_bem_tig_krd_amr_ukr_bat_alb_xho_ctl_swa_sun_tha_amh_knd_moo_zul_tur_afr_cze_uzb_lda_vie_wly_ewe_akn_tsn	-0.13961213505072	-0.329505918238173	0.742514299220466
702	wly_nor_bem_arw_amr_anl_aeg_mol_aze_tur_tsn_tag_dgb_grk_swe_bsq_afr_tig_ses_cnt_ita_spa_ewe_fre_lda_bul_fin_dyu_xho_hun_krd_sod_geo_hin_lat_mcd_ger_owc_amh_cze_est_akn_bat_prs_mao_jpn_tml_kor_ukr_lit_yor_por_mly_urd_chh_jav_mnd_dut_fbf_ben_gam_pol_ctl_rom_pan_qcu_alb_bos_guj_ven_hau_svk_heb_rus_sun_glc_zul_scr_moo_ind_tha_mlt_knd_tsw_igb_azi_eng_slo_uzb_bam_vie_sid_swt_cic_swa	-0.527086515142329	-1.25608061635825	0.212233046811802
703	hau_cze_lda_urd_wly_heb_gam_grk_azi_aze_akn_ind_dgb_svk_guj_bsq_lat_amh_ven_mnd_alb_rom_igb_pan_yor_por_est_moo_tsw_hun_spa_amr_geo_afr_mol_ctl_bul_chh_sid_eng_fin_bam_tag_bos_mly_jpn_tml_kor_prs_fre_ewe_rus_sun_ger_mlt_mao_cnt_lit_dyu_arw_anl_mcd_ita_scr_dut_qcu_ben_slo_swe_bem_sod_hin_aeg_ukr_jav_krd_zul_glc_xho_bat_tha_tig_knd_fbf_swt_tur_nor_pol_uzb_ses_vie_owc_tsn_cic_swa	0.271795472856515	0.640288862911492	0.52355924558636
704	hau_dut_dyu_ukr_owc_heb_aeg_guj_azi_aze_moo_tag_ven_pol_afr_bsq_bos_amh_swa_mnd_grk_por_ewe_rus_igb_bul_fin_tsw_cic_hun_mcd_tig_geo_pan_hin_glc_alb_mlt_wly_krd_est_bam_ind_swe_mao_jpn_knd_kor_spa_cze_bem_slo_jav_ita_sod_bat_cnt_eng_tsn_rom_amr_scr_mol_ben_fre_qcu_lit_svk_ctl_dgb_sid_lat_anl_arw_sun_ger_akn_nor_ses_mly_tha_chh_tml_lda_swt_uzb_prs_urd_tur_zul_vie_gam_fbf_yor_xho	-0.159052626301178	-0.375283465090661	0.708304209846664
705	heb_eng_akn_ukr_mlt_gam_amh_ben_aze_azi_moo_ind_yor_alb_bul_bsq_nor_sod_bem_mnd_afr_ctl_tsn_grk_bam_pol_est_ses_tsw_fin_bos_wly_geo_rom_arw_spa_cze_sid_tig_pan_hun_igb_tag_lit_bat_jpn_knd_kor_hin_por_ven_glc_mao_krd_aeg_sun_cnt_dut_fbf_mol_owc_mcd_swe_scr_guj_qcu_fre_slo_svk_cic_amr_prs_anl_rus_jav_ita_zul_lat_dgb_mly_tha_hau_tml_swa_ewe_tur_ger_urd_uzb_dyu_vie_chh_swt_lda_xho	0.317325114755837	0.747943639637889	0.456381344990234
706	sod_ctl_dgb_guj_hau_heb_aeg_grk_tur_azi_swa_mly_fbf_ita_ger_bsq_arw_chh_igb_mnd_slo_fre_lda_eng_akn_lit_est_zul_swt_hun_por_wly_geo_bul_alb_ukr_rus_mlt_sid_pol_fin_moo_sun_pan_mao_jpn_knd_kor_bos_rom_bam_scr_tag_hin_amh_ind_cnt_nor_dyu_prs_gam_glc_spa_dut_mol_qcu_lat_swe_urd_xho_tig_ben_anl_krd_jav_afr_ven_svk_ewe_bat_tha_owc_tml_yor_ses_uzb_mcd_cze_aze_tsw_vie_amr_cic_tsn_bem	-0.284425868596595	-0.672481213318101	0.502944822775715
707	owc_urd_ewe_pan_chh_gam_aeg_fre_azi_aze_yor_mao_akn_hin_scr_bsq_prs_tig_bam_cnt_mol_mcd_ses_arw_bem_ctl_est_dgb_lda_hun_rus_mlt_geo_rom_ger_por_swe_amr_heb_bos_fin_cic_bat_spa_jav_jpn_knd_kor_bul_afr_fbf_ita_tag_nor_amh_ind_mnd_slo_igb_eng_sid_alb_ukr_lat_pol_qcu_cze_ben_lit_tsn_anl_guj_sod_glc_sun_svk_dyu_dut_moo_mly_tha_hau_tml_tsw_swt_uzb_grk_krd_tur_ven_vie_wly_swa_xho_zul	-0.371330798785791	-0.879954928230911	0.381151932605405
708	anl_ger_cic_bos_wly_gam_chh_krd_tur_aze_bem_tag_fbf_hin_mol_bsq_pol_heb_ewe_cnt_lit_scr_swa_svk_igb_bul_est_tsn_ses_hun_rom_sod_geo_cze_fre_mcd_prs_aeg_mlt_nor_fin_bam_jav_grk_bat_jpn_knd_kor_lat_slo_xho_dut_mao_spa_owc_mly_mnd_alb_zul_afr_amh_urd_eng_ctl_guj_qcu_ita_ukr_swe_yor_hau_pan_sid_glc_sun_ben_lda_por_akn_ind_tha_tig_tml_moo_tsw_uzb_arw_rus_azi_dyu_vie_amr_swt_ven_dgb	-0.60225383647189	-1.43950672165446	0.153364559293196
709	mlt_slo_akn_svk_wly_amh_sid_ctl_tur_aze_igb_mao_zul_lat_fre_bsq_prs_hau_cic_cnt_grk_glc_yor_arw_bam_ukr_est_swa_swt_hun_bos_owc_geo_hin_alb_dut_pol_amr_chh_ita_fin_ven_mly_ger_tag_jpn_knd_kor_por_eng_ses_spa_ind_rom_tig_sun_mnd_guj_tsn_mcd_anl_urd_nor_cze_scr_qcu_ben_afr_swe_dyu_gam_pan_heb_krd_bat_mol_bem_rus_moo_jav_tha_sod_tml_fbf_ewe_azi_lit_bul_uzb_lda_vie_aeg_tsw_dgb_xho	-0.19830891074141	-0.468376708155495	0.640611153793068
710	aeg_nor_xho_lit_mlt_amr_wly_svk_azi_tur_ewe_tag_swt_glc_bul_bsq_krd_hau_yor_mnd_ben_ctl_dgb_ita_ses_urd_est_igb_cic_hun_prs_owc_geo_dut_mol_slo_arw_sod_tig_por_fin_tsn_bat_grk_sun_jpn_tml_kor_lat_hin_tsw_alb_mly_ukr_amh_ind_cnt_cze_bem_pol_chh_afr_pan_rus_ger_qcu_mcd_eng_spa_ven_gam_rom_sid_swe_jav_guj_dyu_fre_moo_mao_tha_anl_knd_swa_bam_aze_scr_bos_uzb_zul_vie_heb_lda_akn_fbf	-0.953566071117962	-2.31732337752973	0.0226804991317357
711	tig_ben_dyu_dut_amr_anl_aeg_mol_uzb_azi_moo_mly_tsn_lat_alb_bsq_arw_mlt_ewe_mnd_hin_bul_swt_spa_ses_pol_fin_igb_yor_est_urd_amh_geo_cze_slo_rus_prs_wly_chh_eng_hun_ven_jav_svk_tag_jpn_tml_kor_lit_bos_lda_glc_sun_krd_heb_bat_cnt_grk_swa_ukr_gam_afr_guj_scr_por_qcu_rom_fre_ctl_akn_sid_swe_hau_nor_mao_ita_zul_ger_bam_ind_tha_sod_knd_dgb_tsw_aze_mcd_pan_tur_bem_vie_owc_cic_fbf_xho	-0.0188418031046039	-0.0443325909030944	0.964734343713348
712	wly_svk_swa_spa_chh_heb_hau_pol_aze_azi_zul_mly_ven_mol_ctl_bsq_fre_tig_fbf_cnt_por_swe_lda_bos_dgb_rom_fin_bam_moo_hun_dut_sod_geo_krd_lit_lat_glc_aeg_mlt_eng_est_swt_bat_nor_tag_jpn_knd_kor_urd_alb_bem_bul_jav_cze_amh_mao_mnd_slo_dyu_grk_gam_ukr_prs_guj_ben_qcu_ger_mcd_ita_xho_sid_hin_amr_pan_sun_scr_igb_rus_akn_ind_tha_owc_tml_ses_cic_tur_arw_afr_uzb_ewe_vie_anl_yor_tsw_tsn	-0.255958277622856	-0.605273727522532	0.546471321389633
713	chh_rus_igb_rom_owc_hau_sod_pan_tur_uzb_akn_tag_cic_arw_cze_bsq_alb_anl_dgb_cnt_bos_lat_dyu_eng_bam_ger_hun_yor_ven_est_nor_gam_geo_mol_prs_scr_glc_heb_mlt_urd_fin_zul_sun_mcd_bat_jpn_tml_kor_grk_lit_bem_pol_mly_ita_tig_ind_mnd_fre_tsw_spa_sid_ukr_ctl_swe_ben_qcu_guj_svk_bul_tsn_wly_afr_amr_slo_jav_dut_ewe_krd_fbf_mao_tha_aeg_knd_swt_moo_azi_hin_por_aze_swa_vie_amh_lda_ses_xho	-0.643478939206985	-1.53621610529678	0.127880713546852
714	tig_glc_ewe_bul_anl_chh_wly_prs_uzb_tur_lda_mao_zul_ukr_ben_bsq_eng_gam_tsn_cnt_alb_ctl_fbf_mcd_bem_grk_est_ses_tsw_hun_swe_hau_geo_krd_lat_hin_rus_sid_aeg_pol_fin_akn_bat_dut_tag_jpn_tml_kor_bos_afr_swa_urd_jav_mol_heb_ind_mnd_ita_moo_svk_mlt_pan_lit_fre_por_qcu_ger_scr_spa_ven_owc_arw_amr_guj_sun_nor_igb_cze_swt_mly_tha_sod_knd_bam_xho_aze_slo_rom_azi_dyu_vie_amh_yor_cic_dgb	0.0202442970969832	0.0476752936634674	0.962077257272392
715	gam_rus_igb_nor_sod_hau_mlt_lit_uzb_azi_swa_bat_dgb_swe_bos_bsq_hin_owc_moo_mnd_ukr_pan_lda_ctl_swt_mol_hun_bam_dyu_est_ita_tig_geo_afr_por_mcd_eng_anl_wly_spa_fin_tsw_mao_dut_tag_jpn_tml_kor_cze_ben_cic_alb_ind_bul_sid_jav_cnt_slo_zul_guj_aeg_krd_ger_scr_fre_qcu_prs_rom_grk_xho_heb_pol_amr_lat_mly_arw_tsn_glc_ses_sun_tha_chh_knd_bem_ven_tur_svk_urd_aze_akn_vie_amh_ewe_fbf_yor	0.00356528900966954	0.00840467106237315	0.993312124516981
716	tig_pan_xho_rom_owc_heb_sod_ctl_uzb_aze_swt_sun_igb_lit_glc_bsq_bos_anl_tsn_cnt_dut_ukr_tsw_lat_yor_fre_hun_akn_dgb_fin_guj_gam_geo_rus_scr_mcd_slo_amh_amr_swe_est_moo_tag_hin_mao_jpn_tml_kor_cze_krd_bem_grk_jav_por_wly_mly_mnd_alb_ven_svk_mlt_ita_urd_spa_ger_qcu_prs_bul_eng_ses_aeg_ben_hau_afr_bat_nor_cic_mol_zul_ind_tha_sid_knd_lda_bam_tur_arw_pol_azi_fbf_vie_chh_dyu_ewe_swa	0.321862671135662	0.759015584834006	0.449762724463402
717	sid_spa_tsw_eng_heb_aeg_owc_pan_aze_azi_bam_mao_igb_nor_ben_bsq_rus_tig_ses_cnt_bos_rom_swt_fre_swa_lit_fin_dgb_moo_hun_ger_wly_geo_por_dut_ita_slo_mlt_amh_pol_est_lda_sun_grk_jav_jpn_knd_kor_glc_guj_fbf_afr_bat_arw_gam_mly_mnd_svk_akn_cze_chh_ctl_scr_swe_hin_qcu_mcd_alb_bul_zul_sod_urd_anl_lat_tag_ukr_tsn_mol_xho_ind_tha_hau_tml_yor_ven_tur_prs_krd_uzb_dyu_vie_amr_ewe_bem_cic	-0.302612735924101	-0.716305491808841	0.475597627480197
718	wly_urd_lda_alb_heb_chh_aeg_bul_uzb_tur_akn_bat_xho_glc_pol_bsq_slo_sod_igb_cnt_hin_lit_swt_ctl_bam_ukr_fin_moo_tsn_est_ben_hau_geo_swe_rus_bos_eng_amh_owc_pan_hun_yor_mly_cze_mao_jpn_knd_kor_fre_rom_ven_lat_tag_grk_mlt_sun_mnd_svk_ewe_ger_sid_prs_por_mcd_afr_qcu_arw_guj_ita_bem_anl_mol_tig_dut_jav_krd_fbf_nor_cic_ind_tha_amr_tml_zul_ses_azi_spa_scr_aze_swa_vie_gam_tsw_dyu_dgb	-0.658791404991668	-1.57727676403937	0.11812749534783
719	sod_bos_dgb_bul_owc_hau_heb_pol_uzb_aze_lda_sun_tsw_mcd_eng_bsq_swe_amh_igb_mnd_slo_cze_zul_lit_swt_arw_est_ewe_bem_fin_glc_amr_geo_rus_ben_svk_afr_wly_mlt_pan_hun_bam_ind_krd_bat_jpn_tml_kor_lat_fre_cic_nor_mly_por_gam_tag_cnt_rom_akn_ukr_anl_urd_ctl_mol_guj_qcu_prs_hin_dut_xho_tig_alb_aeg_ger_jav_grk_ses_scr_moo_mao_tha_sid_knd_swa_yor_tur_ita_spa_azi_tsn_vie_chh_ven_fbf_dyu	0.150340315698782	0.354296191050152	0.723918985458632
720	owc_prs_yor_bos_hau_aeg_mlt_krd_azi_aze_igb_jav_dgb_eng_fre_bsq_por_gam_moo_mnd_svk_alb_dyu_swe_swt_guj_hun_bam_fbf_fin_dut_wly_geo_ukr_cze_scr_ben_sod_amh_pan_est_lda_mao_bul_bat_jpn_knd_kor_glc_urd_bem_mol_sun_hin_amr_ind_cnt_mcd_xho_ita_sid_rom_ger_lit_afr_qcu_rus_pol_slo_zul_chh_lat_anl_ctl_mly_grk_tsw_spa_tsn_tag_tha_tig_tml_ses_swa_tur_nor_arw_uzb_ewe_vie_heb_cic_akn_ven	-0.202202938193481	-0.477494041166166	0.634130674787943
721	wly_eng_dyu_ita_mlt_anl_hau_slo_azi_tur_tsw_sun_moo_ukr_nor_bsq_spa_sid_yor_mnd_ger_krd_dgb_afr_swa_urd_hun_bem_bam_est_pol_sod_geo_alb_lit_hin_rom_gam_aeg_lat_fin_akn_mly_bos_mao_jpn_tml_kor_arw_guj_ven_prs_bat_cze_amr_ind_cnt_svk_fbf_glc_heb_pan_mol_bul_swe_qcu_scr_dut_ben_lda_chh_mcd_owc_rus_tag_por_ewe_fre_xho_jav_tha_amh_knd_tsn_ses_aze_grk_ctl_uzb_igb_vie_tig_swt_zul_cic	-0.253168700318731	-0.598461345823509	0.550986961258743
722	amr_mcd_bem_urd_heb_gam_aeg_rom_aze_uzb_akn_sun_tsw_ben_grk_bsq_guj_tig_ven_mnd_ctl_glc_dgb_swe_ewe_ger_fin_moo_fbf_hun_nor_wly_geo_bul_por_prs_ita_mlt_chh_dut_est_cic_mly_lat_bat_jpn_knd_kor_scr_spa_bam_slo_ind_pol_amh_jav_cnt_bos_swa_alb_owc_eng_mol_svk_cze_qcu_rus_fre_arw_igb_sid_ukr_anl_afr_mao_krd_lda_pan_tsn_tag_tha_sod_tml_dyu_ses_tur_hin_lit_azi_xho_vie_hau_zul_swt_yor	-0.376366719760109	-0.892385445328362	0.374489603333213
723	owc_alb_ewe_mol_anl_tig_amr_ctl_aze_uzb_cic_ind_dyu_svk_grk_bsq_krd_wly_swa_mnd_bos_pan_zul_ben_swt_por_hun_lda_tsn_fin_cze_hau_geo_slo_dut_afr_ita_sid_mlt_prs_est_fbf_sun_guj_mly_jpn_knd_kor_glc_hin_xho_pol_mao_eng_aeg_jav_cnt_nor_ses_rom_amh_urd_ger_lit_rus_qcu_swe_scr_bul_yor_gam_arw_heb_spa_bat_lat_bam_fre_dgb_tag_tha_sod_tml_tsw_akn_azi_mcd_ukr_tur_ven_vie_chh_bem_moo_igb	-0.0390630742678604	-0.0920680903615586	0.926841973287575
724	owc_guj_cic_mcd_sid_tig_mlt_pan_uzb_azi_tsn_mao_igb_prs_eng_bsq_ben_heb_fbf_mnd_nor_pol_xho_grk_dyu_mol_est_swa_swt_hun_dut_amr_geo_ger_glc_ukr_ctl_amh_aeg_scr_fin_tsw_sun_swe_ind_jpn_knd_kor_svk_ita_ewe_afr_bat_lat_anl_jav_cnt_bul_bam_por_gam_cze_urd_krd_slo_qcu_bos_lit_alb_yor_chh_rus_sod_rom_mly_arw_dgb_fre_bem_tag_tha_hau_tml_akn_ven_aze_hin_spa_tur_ses_vie_wly_zul_lda_moo	-1.1614034095252	-2.86114352322815	0.00521328679631124
725	sid_eng_bam_svk_owc_amh_wly_hin_azi_tur_igb_tag_ven_slo_mcd_bsq_ukr_gam_ses_cnt_lat_dut_swa_ctl_lda_bos_hun_fbf_akn_fin_glc_heb_geo_alb_rom_por_rus_hau_chh_cze_est_dyu_sun_nor_mao_jpn_knd_kor_pan_krd_dgb_guj_ind_ger_sod_bat_mnd_spa_xho_arw_amr_urd_afr_scr_pol_qcu_ita_fre_ben_yor_anl_prs_tig_lit_jav_swe_ewe_grk_cic_mly_tha_mlt_tml_bem_tsw_uzb_bul_mol_aze_zul_vie_aeg_tsn_moo_swt	-0.53683482106204	-1.28522711209003	0.201904427919627
726	gam_afr_bam_por_heb_amr_owc_swe_uzb_aze_ewe_sun_swt_spa_mol_bsq_fre_aeg_tsn_mnd_bos_prs_dgb_urd_moo_slo_est_fbf_swa_fin_nor_anl_geo_lat_pol_glc_krd_sid_hau_guj_hun_ven_bat_bul_jav_jpn_knd_kor_alb_grk_zul_svk_mao_ger_tig_tag_cnt_dut_bem_mcd_amh_cze_hin_ita_rom_qcu_lit_ctl_ben_yor_wly_scr_mlt_pan_mly_rus_ses_ukr_xho_ind_tha_sod_tml_lda_igb_azi_eng_arw_tur_akn_vie_chh_dyu_tsw_cic	0.189677065487567	0.446512304305036	0.656265220198101
727	mlt_slo_moo_ita_amh_sod_gam_dut_aze_tur_igb_mao_swa_por_svk_bsq_arw_chh_bem_mnd_bos_hin_fbf_ctl_tsw_grk_hun_zul_bam_fin_krd_heb_geo_lat_afr_rus_ger_anl_tig_pan_est_swt_jav_eng_tag_jpn_tml_kor_ben_ukr_lda_prs_mly_pol_hau_ind_cnt_guj_tsn_mcd_sid_mol_spa_bul_glc_qcu_urd_alb_fre_ewe_owc_rom_amr_nor_bat_lit_ses_cze_dyu_sun_tha_aeg_knd_dgb_ven_azi_swe_scr_uzb_xho_vie_wly_yor_cic_akn	-0.269722274809274	-0.637666451155183	0.525257710839143
728	anl_bul_yor_ukr_mlt_wly_chh_slo_tur_uzb_fbf_jav_swt_scr_bos_bsq_nor_gam_zul_mnd_grk_ger_cic_fre_bem_swe_hun_dyu_igb_est_por_heb_geo_ctl_mcd_spa_afr_aeg_amh_eng_fin_tsn_tag_lit_sun_jpn_knd_kor_glc_ben_lda_prs_mao_hin_amr_bat_cnt_guj_ewe_alb_hau_arw_mol_cze_ita_qcu_krd_lat_urd_moo_sid_rus_tig_dut_mly_rom_ses_pol_xho_ind_tha_owc_tml_bam_dgb_azi_pan_svk_aze_tsw_vie_sod_swa_akn_ven	-0.679139504987201	-1.6333797737352	0.105770299196937
729	heb_mcd_dyu_bos_tig_anl_aeg_arw_azi_tur_igb_sun_lda_ctl_rom_bsq_rus_hau_ewe_mnd_nor_lat_dgb_krd_moo_urd_fin_tsn_bem_est_ger_amh_geo_spa_afr_hin_mol_wly_sod_swe_hun_xho_mly_fre_tag_jpn_tml_kor_ukr_cze_bam_dut_mao_bul_amr_bat_cnt_grk_yor_por_mlt_alb_lit_ben_ita_qcu_guj_svk_pol_ven_owc_glc_gam_slo_jav_pan_akn_eng_cic_ind_tha_sid_knd_zul_fbf_aze_scr_prs_uzb_tsw_vie_chh_swt_ses_swa	-0.238470412441993	-0.563217447723112	0.5746422419321
730	owc_krd_tsn_scr_gam_sod_amr_glc_aze_azi_bam_jav_bem_alb_fre_bsq_slo_mlt_swa_cnt_rom_eng_dgb_bos_moo_arw_est_dyu_ewe_hun_cze_hau_geo_por_nor_prs_guj_chh_sid_bul_fin_lda_ind_dut_sun_jpn_knd_kor_afr_svk_swt_ben_mao_ctl_amh_mly_mnd_grk_xho_lat_aeg_swe_urd_hin_ita_qcu_mol_spa_lit_tsw_tig_pan_heb_pol_bat_mcd_yor_ger_zul_tag_tha_wly_tml_ses_cic_uzb_ukr_rus_tur_igb_vie_anl_fbf_ven_akn	-0.549744261910833	-1.31095331459257	0.193101412678367
731	sod_grk_moo_mol_mlt_tig_owc_afr_tur_uzb_ses_sun_swa_cze_glc_bsq_nor_chh_bem_mnd_bul_eng_yor_arw_dyu_ukr_est_igb_ven_hun_ger_amh_geo_alb_pan_swe_lit_wly_gam_slo_fin_tsn_tag_por_ind_jpn_knd_kor_rus_urd_ewe_ita_mly_bos_sid_bat_cnt_scr_dgb_spa_amr_hin_krd_mcd_guj_qcu_lat_rom_prs_fbf_heb_ctl_hau_fre_mao_svk_swt_dut_zul_jav_tha_anl_tml_bam_cic_azi_pol_ben_aze_xho_vie_aeg_lda_tsw_akn	0.224858854766964	0.529877588492053	0.597459580365638
732	gam_afr_xho_spa_wly_amh_owc_rom_azi_aze_swa_mao_tsn_rus_urd_bsq_grk_aeg_yor_cnt_ger_ukr_zul_mcd_ses_slo_est_bem_igb_hun_ctl_amr_geo_svk_pol_cze_alb_chh_mlt_arw_fin_moo_tag_lit_ind_jpn_tml_kor_scr_pan_dyu_fre_jav_swe_heb_mly_mnd_lat_ven_bul_sid_nor_glc_prs_krd_qcu_ben_mol_por_cic_sod_guj_hau_bos_sun_eng_tsw_dut_akn_bat_tha_anl_knd_lda_dgb_uzb_hin_ita_tur_swt_vie_tig_fbf_ewe_bam	0.0493115453216342	0.115972702955109	0.907924231656491
733	sid_swe_xho_ger_gam_mlt_tig_lat_uzb_azi_ven_jav_ewe_dut_lit_bsq_glc_amr_yor_cnt_grk_spa_lda_urd_dyu_rus_fin_swt_swa_est_por_wly_geo_prs_ctl_bul_slo_anl_owc_afr_hun_bem_sun_mcd_tag_jpn_knd_kor_svk_rom_dgb_ukr_bat_ben_sod_mao_mnd_guj_ses_krd_chh_fre_alb_pol_mol_qcu_nor_bos_hin_fbf_aeg_eng_hau_cze_mly_pan_akn_ita_zul_ind_tha_amh_tml_cic_tsw_aze_arw_scr_tur_moo_vie_heb_bam_igb_tsn	-0.0152736498017582	-0.0359827851625939	0.971373207861494
734	sod_lit_igb_guj_sid_gam_amr_mol_aze_uzb_fbf_jav_lda_ben_glc_bsq_ger_owc_xho_mnd_mcd_urd_zul_scr_ven_grk_hun_cic_bam_est_prs_wly_geo_pan_spa_dut_alb_hau_tig_ukr_fin_akn_sun_nor_ind_jpn_tml_kor_ctl_slo_swa_eng_mly_rom_anl_bat_cnt_bul_bem_ita_heb_por_fre_bos_pol_qcu_swe_hin_krd_tsn_amh_arw_chh_lat_tag_cze_tsw_svk_ewe_mao_tha_mlt_knd_dgb_ses_azi_rus_afr_tur_dyu_vie_aeg_moo_yor_swt	-0.115941550898529	-0.273429778536641	0.785129176063326
735	sid_guj_xho_hin_aeg_sod_anl_grk_tur_uzb_igb_mly_fbf_prs_krd_bsq_bul_wly_bam_cnt_scr_lit_tsn_alb_bem_afr_est_dgb_cic_fin_lat_owc_geo_nor_fre_cze_eng_hau_amr_svk_hun_dyu_sun_bos_jav_jpn_tml_kor_ger_mol_ses_mcd_mao_ukr_tig_bat_mnd_ita_tsw_pol_amh_pan_rom_rus_urd_qcu_por_slo_spa_yor_heb_ctl_mlt_arw_ind_swe_ven_ben_swa_tag_tha_gam_knd_lda_moo_azi_dut_glc_aze_zul_vie_chh_akn_ewe_swt	-0.415609981623618	-0.987202678699817	0.326104761604813
736	chh_bos_swa_arw_amh_sid_heb_por_aze_azi_fbf_sun_ses_alb_pan_bsq_ger_wly_akn_mnd_swe_mol_moo_rus_tsn_lit_hun_dgb_bam_fin_ita_tig_geo_prs_hin_cze_krd_anl_gam_fre_est_cic_mly_nor_jav_jpn_tml_kor_grk_slo_bem_lat_mao_urd_mlt_tag_cnt_bul_lda_guj_aeg_afr_scr_eng_rom_qcu_ctl_spa_svk_igb_owc_ben_amr_mcd_bat_glc_swt_pol_ven_ind_tha_sod_knd_yor_dyu_tur_ukr_dut_uzb_tsw_vie_hau_ewe_xho_zul	0.379302393864791	0.895036551627022	0.373078224477328
737	aeg_eng_moo_alb_wly_sid_amr_scr_aze_uzb_bem_ind_yor_ctl_nor_bsq_lit_mlt_ven_mnd_spa_ben_bam_prs_dyu_ukr_est_dgb_lda_fin_ger_owc_geo_urd_ita_pol_pan_tig_hau_rom_hun_ewe_mly_swe_jav_jpn_knd_kor_lat_glc_akn_fre_mao_mcd_sod_bat_cnt_arw_xho_grk_chh_krd_bos_slo_dut_qcu_afr_guj_rus_swt_amh_por_gam_cze_tag_bul_tsw_mol_ses_sun_tha_heb_tml_zul_swa_tur_svk_hin_azi_tsn_vie_anl_fbf_igb_cic	-0.708842124870739	-1.69945054803808	0.0925769843784407
738	wly_krd_moo_rus_chh_amr_sod_lit_aze_azi_yor_bat_igb_arw_eng_bsq_mol_mlt_cic_mnd_guj_lat_fbf_pan_dyu_fre_est_dgb_lda_hun_dut_owc_geo_swe_prs_hin_mcd_gam_anl_pol_fin_bam_ind_spa_mao_jpn_knd_kor_glc_bul_akn_ger_mly_nor_hau_sun_cnt_urd_swa_rom_sid_ctl_ben_alb_scr_qcu_grk_svk_por_ewe_tig_ita_amh_bos_jav_afr_ses_slo_zul_tag_tha_aeg_tml_xho_tsw_uzb_cze_ukr_tur_tsn_vie_heb_ven_bem_swt	-1.09900691578447	-2.69432409755131	0.00836907656193624
739	wly_swe_dgb_pan_aeg_sid_hau_eng_uzb_tur_bem_jav_cic_hin_guj_bsq_prs_heb_ewe_mnd_lat_glc_akn_ctl_dyu_krd_est_swa_tsn_fin_por_mlt_geo_bul_scr_grk_mcd_chh_amh_spa_hun_xho_sun_pol_bat_jpn_knd_kor_cze_ger_fbf_bos_mly_rus_anl_mao_cnt_nor_swt_ukr_tig_alb_dut_lit_slo_qcu_ita_mol_urd_ses_gam_fre_amr_arw_tag_svk_zul_afr_lda_ind_tha_sod_tml_igb_tsw_azi_ben_rom_aze_yor_vie_owc_moo_bam_ven	0.130686024612172	0.307303728186888	0.759299287312314
740	wly_mol_tsw_bos_owc_chh_anl_dut_uzb_azi_swt_ind_cic_guj_grk_bsq_spa_sid_moo_cnt_fre_arw_akn_ctl_ewe_krd_fin_swa_bam_est_pol_gam_geo_lit_ben_bul_prs_sod_aeg_rom_hun_ses_jav_pan_sun_jpn_tml_kor_urd_cze_xho_ger_mao_svk_mlt_tag_mnd_slo_igb_eng_hau_hin_ukr_scr_alb_qcu_por_mcd_swe_fbf_heb_nor_amh_lat_mly_rus_bem_ita_yor_bat_tha_amr_knd_zul_ven_aze_glc_afr_tur_tsn_vie_tig_dgb_lda_dyu	-0.498413709338697	-1.18426812753815	0.239324828555542
741	anl_ger_zul_rus_owc_heb_amr_ctl_tur_azi_yor_sun_bam_guj_svk_bsq_por_gam_ven_cnt_slo_spa_moo_hin_tsw_eng_est_cic_dgb_fin_lat_mlt_geo_glc_lit_krd_fre_aeg_sod_cze_hun_igb_mly_mcd_mao_jpn_tml_kor_pan_ita_lda_scr_tag_bos_tig_bat_mnd_bul_dyu_grk_amh_urd_mol_arw_swe_qcu_ukr_afr_prs_swt_hau_dut_chh_rom_jav_ben_xho_pol_akn_ind_tha_sid_knd_ses_bem_uzb_alb_nor_aze_tsn_vie_wly_ewe_fbf_swa	-0.598105109801688	-1.43058439812428	0.155900808828429
742	amh_ctl_ses_pan_aeg_tig_mlt_ben_tur_azi_xho_bat_bam_urd_bos_bsq_bul_chh_igb_cnt_pol_fre_moo_scr_akn_nor_hun_dyu_lda_fin_dut_hau_geo_svk_ger_swe_cze_heb_owc_rus_est_dgb_sun_eng_ind_jpn_knd_kor_lit_mol_ven_hin_mly_ita_sid_tag_mnd_rom_zul_por_amr_ukr_afr_arw_glc_qcu_grk_alb_mcd_cic_sod_krd_wly_lat_mao_spa_yor_guj_ewe_jav_tha_gam_tml_swt_tsw_aze_slo_prs_uzb_bem_vie_anl_tsn_fbf_swa	0.0644118035804671	0.151928636795022	0.87957232603748
743	hau_rom_tsn_por_amr_gam_amh_ben_uzb_tur_bam_mao_ven_nor_lat_bsq_pol_sod_fbf_cnt_guj_grk_ses_arw_igb_spa_hun_xho_tsw_fin_slo_chh_geo_alb_glc_dut_scr_mlt_anl_bos_est_dgb_ind_krd_mly_jpn_tml_kor_bul_pan_cic_ita_tag_eng_heb_jav_mnd_prs_swa_afr_tig_lit_svk_ctl_urd_qcu_hin_cze_ger_zul_aeg_rus_sid_swe_bat_fre_lda_ukr_bem_sun_tha_wly_knd_swt_dyu_azi_mol_mcd_aze_akn_vie_owc_moo_yor_ewe	0.198346763246504	0.467187613513549	0.641458416951567
744	anl_ukr_fbf_por_wly_mlt_amr_grk_tur_aze_ewe_mao_swt_eng_slo_bsq_bos_chh_tsw_mnd_dut_mcd_dyu_prs_swa_svk_est_bem_akn_hun_alb_owc_geo_ben_cze_bul_lit_tig_amh_fre_fin_cic_ind_arw_tag_jpn_knd_kor_swe_pol_zul_rom_jav_ger_heb_sun_cnt_lat_yor_ita_sod_hin_nor_ctl_mol_qcu_urd_afr_guj_ses_sid_glc_hau_pan_mly_spa_xho_rus_bam_bat_tha_gam_tml_lda_moo_azi_scr_krd_uzb_dgb_vie_aeg_ven_igb_tsn	-0.362731986609536	-0.861582140836019	0.391133560622775
745	owc_mol_ses_arw_mlt_hau_aeg_mcd_uzb_tur_zul_ind_xho_ben_bos_bsq_glc_amh_swt_mnd_urd_rus_cic_prs_swa_bul_fin_dgb_ewe_est_fre_anl_geo_slo_swe_eng_pan_sid_amr_grk_hun_lda_mly_ger_bat_jpn_tml_kor_lat_hin_dyu_cze_tag_afr_heb_jav_cnt_krd_tsw_dut_gam_guj_alb_lit_nor_qcu_scr_ctl_rom_bem_tig_ukr_wly_pol_sun_spa_yor_svk_akn_mao_tha_chh_knd_moo_fbf_aze_ita_por_azi_tsn_vie_sod_bam_igb_ven	-0.176972846098325	-0.417528533513735	0.67725421631868
746	amr_cze_bem_krd_wly_tig_owc_mol_aze_azi_akn_mly_dyu_scr_dut_bsq_prs_mlt_swt_cnt_eng_fre_dgb_nor_igb_spa_est_cic_zul_hun_swe_heb_geo_ben_lat_arw_mcd_hau_gam_urd_fin_xho_jav_rus_bat_jpn_knd_kor_alb_bul_ses_lit_mao_ctl_sid_sun_mnd_pan_tsn_rom_anl_pol_glc_ger_ita_qcu_ukr_svk_por_tsw_amh_hin_aeg_bos_ind_guj_ven_grk_bam_tag_tha_sod_tml_swa_moo_uzb_slo_afr_tur_yor_vie_chh_ewe_lda_fbf	-0.549882738745226	-1.31082202740431	0.193145597514048
747	chh_ctl_dgb_lit_amr_tig_aeg_arw_uzb_azi_cic_jav_tsn_dut_swe_bsq_svk_amh_ven_mnd_slo_glc_ses_mol_bem_rom_hun_igb_tsw_est_alb_mlt_geo_guj_pol_cze_ben_heb_owc_afr_fin_swt_mao_rus_ind_jpn_knd_kor_ukr_hin_xho_prs_bat_scr_hau_mly_cnt_urd_ewe_lat_sod_bul_spa_eng_fre_qcu_ger_nor_krd_akn_anl_mcd_gam_bos_sun_pan_fbf_grk_bam_tag_tha_wly_tml_dyu_yor_tur_por_ita_aze_moo_vie_sid_swa_zul_lda	-0.026407706367344	-0.0622140658689153	0.950525876072331
748	hau_mcd_ven_lit_owc_amr_chh_urd_tur_uzb_ewe_mly_cic_spa_afr_bsq_rus_sid_swa_cnt_mol_hin_bem_prs_igb_eng_est_tsn_swt_hun_scr_gam_geo_arw_ben_krd_lat_aeg_heb_slo_fin_yor_bat_alb_ind_jpn_knd_kor_dut_cze_moo_rom_mao_pan_wly_tag_mnd_swe_lda_glc_tig_guj_ctl_ita_ger_qcu_svk_por_bul_bam_amh_nor_mlt_ukr_jav_fre_tsw_grk_fbf_sun_tha_anl_tml_dyu_ses_aze_pol_bos_azi_zul_vie_sod_xho_dgb_akn	-0.782803409777195	-1.88304409066639	0.0628198450076288
749	wly_lit_lda_swe_heb_aeg_hau_glc_azi_tur_dyu_ind_dgb_eng_bul_bsq_pol_sod_tsw_cnt_mcd_ben_bam_ukr_moo_rom_fin_bem_fbf_est_cze_mlt_geo_alb_hin_krd_nor_anl_amh_pan_hun_igb_mao_afr_tag_jpn_tml_kor_ita_scr_swt_prs_jav_grk_sid_sun_mnd_lat_akn_bos_chh_slo_ger_arw_dut_qcu_por_guj_urd_xho_owc_svk_amr_fre_bat_rus_yor_spa_swa_mly_tha_tig_knd_tsn_cic_uzb_mol_ctl_aze_zul_vie_gam_ses_ven_ewe	-0.580900971395433	-1.38792253173933	0.168476843294524
750	hau_rus_xho_glc_tig_gam_sid_ben_uzb_aze_dgb_ind_swa_svk_krd_bsq_ukr_mlt_akn_cnt_pan_arw_ses_ita_bam_slo_hun_fbf_dyu_fin_nor_aeg_geo_alb_mcd_bul_guj_wly_heb_bos_est_cic_jav_spa_mly_jpn_knd_kor_eng_cze_yor_mol_mao_rom_owc_tag_mnd_hin_igb_grk_chh_ger_ctl_prs_urd_qcu_por_dut_pol_lda_sod_lit_amr_lat_sun_afr_ven_swe_bem_bat_tha_amh_tml_swt_zul_azi_scr_fre_tur_moo_vie_anl_ewe_tsw_tsn	-0.731833721190736	-1.76153275054207	0.0814346939391811
751	amr_svk_ven_mcd_gam_chh_heb_guj_uzb_tur_dgb_mly_igb_bos_mol_bsq_dut_wly_tsw_mnd_nor_ita_ewe_afr_bam_lat_hun_bem_cic_est_ger_aeg_geo_ben_rom_eng_prs_sod_anl_spa_fin_xho_bat_por_tag_jpn_tml_kor_hin_pol_dyu_arw_jav_urd_tig_ind_cnt_swe_fbf_grk_mlt_fre_ctl_cze_slo_qcu_rus_glc_bul_yor_sid_krd_owc_pan_sun_lit_akn_scr_swa_mao_tha_hau_knd_swt_tsn_azi_ukr_alb_aze_ses_vie_amh_moo_lda_zul	-1.16452341837823	-2.8676099439486	0.00511652205303426
752	sod_hin_xho_swe_aeg_tig_mlt_ctl_aze_uzb_dgb_mao_ses_ita_grk_bsq_arw_owc_igb_cnt_svk_krd_bem_glc_tsw_bos_hun_zul_swa_est_cze_heb_geo_lit_nor_rom_lat_sid_gam_ger_fin_yor_sun_pan_tag_jpn_knd_kor_afr_ukr_akn_spa_mly_fre_chh_jav_mnd_alb_lda_scr_amh_urd_guj_por_dut_qcu_mcd_ben_prs_swt_anl_pol_amr_eng_ind_bul_ven_rus_tsn_bat_tha_hau_tml_dyu_bam_tur_slo_mol_azi_moo_vie_wly_cic_fbf_ewe	0.386406121114863	0.910459186144196	0.36493414820279
753	amr_bul_swt_krd_chh_amh_aeg_rom_uzb_azi_ewe_mly_lda_spa_swe_bsq_ctl_owc_zul_cnt_hin_pan_swa_bos_dyu_scr_est_tsw_bam_hun_urd_hau_geo_lit_fre_ben_prs_gam_heb_por_fin_ven_tag_lat_sun_jpn_knd_kor_slo_svk_ses_glc_bat_mcd_anl_mao_mnd_ukr_dgb_rus_wly_grk_guj_arw_ita_qcu_afr_dut_nor_tsn_sod_pol_mlt_cze_ind_eng_cic_mol_fbf_jav_tha_tig_tml_yor_xho_tur_ger_alb_aze_bem_vie_sid_moo_igb_akn	-0.157799929802164	-0.372185198929868	0.710601720382823
754	heb_lat_ewe_rom_aeg_amr_anl_hin_uzb_tur_dgb_sun_fbf_glc_spa_bsq_mcd_tig_tsn_cnt_eng_bos_bam_grk_swa_urd_fin_cic_xho_hun_lit_sod_geo_pol_dut_swe_arw_gam_wly_prs_est_zul_ind_slo_mao_jpn_tml_kor_ukr_ger_akn_pan_jav_cze_hau_bat_mnd_por_dyu_krd_sid_scr_ben_bul_svk_qcu_alb_nor_ctl_ven_chh_guj_mlt_rus_mly_ita_swt_fre_yor_tag_tha_owc_knd_bem_ses_azi_afr_mol_aze_moo_vie_amh_tsw_lda_igb	-0.310244391190489	-0.733815305937641	0.464907276520649
755	amh_prs_dyu_rom_amr_hau_tig_ita_azi_aze_moo_bat_cic_bul_hin_bsq_urd_gam_swt_cnt_pol_eng_swa_slo_bam_rus_est_lda_ven_fin_bos_mlt_geo_dut_fre_nor_swe_wly_sid_lat_hun_bem_tag_ukr_sun_jpn_knd_kor_arw_lit_xho_afr_ind_ger_chh_jav_mnd_mol_tsw_por_aeg_ben_ctl_guj_spa_qcu_krd_scr_grk_tsn_sod_mcd_owc_glc_mly_alb_zul_svk_igb_mao_tha_heb_tml_dgb_ses_uzb_cze_pan_tur_fbf_vie_anl_akn_ewe_yor	-0.27443664737098	-0.649367372346752	0.517701529494062
756	chh_spa_dyu_eng_owc_tig_aeg_dut_aze_tur_tsn_ind_swa_lit_svk_bsq_prs_amr_zul_cnt_ukr_glc_moo_slo_cic_por_est_lda_ewe_fin_ctl_amh_geo_fre_lat_grk_ben_wly_heb_urd_hun_ses_bat_afr_jav_jpn_knd_kor_guj_pan_yor_mol_sun_alb_hau_tag_mnd_arw_bam_ita_sid_rus_pol_nor_scr_qcu_bos_hin_cze_tsw_sod_bul_gam_mcd_mao_swe_xho_krd_akn_mly_tha_mlt_tml_dgb_igb_azi_rom_ger_uzb_ven_vie_anl_bem_swt_fbf	-0.944167025148127	-2.29504737386341	0.0239791424429995
757	gam_krd_cic_grk_sod_hau_anl_afr_aze_tur_bam_mao_xho_mcd_nor_bsq_ger_aeg_akn_mnd_hin_lit_ven_pan_swt_ukr_hun_moo_swa_est_ctl_amh_geo_slo_eng_alb_guj_chh_sid_swe_fin_ses_sun_rom_jav_jpn_knd_kor_urd_fre_dyu_arw_mly_spa_owc_tag_cnt_bul_fbf_pol_tig_prs_lat_scr_bos_qcu_glc_svk_cze_igb_mlt_mol_amr_rus_bat_ita_tsn_por_lda_ind_tha_heb_tml_ewe_bem_uzb_dut_ben_azi_zul_vie_wly_dgb_tsw_yor	-0.129417450594255	-0.304881142364765	0.76113793365507
758	tig_rom_dgb_alb_hau_amr_aeg_ben_azi_aze_cic_ind_lda_pol_bul_bsq_nor_amh_fbf_cnt_slo_ita_bem_dut_zul_mcd_hun_ewe_dyu_fin_scr_mlt_geo_pan_afr_lit_eng_gam_anl_hin_est_tsn_mao_swe_tag_jpn_knd_kor_svk_cze_ses_ctl_mly_glc_chh_bat_mnd_rus_yor_krd_heb_ger_ukr_arw_bos_qcu_por_grk_guj_bam_wly_fre_sod_prs_sun_spa_swa_mol_xho_jav_tha_owc_tml_ven_akn_uzb_urd_lat_tur_tsw_vie_sid_igb_swt_moo	0.377860577484266	0.891119886055657	0.375164535115224
759	heb_ben_tsw_alb_gam_sod_mlt_cze_uzb_azi_lda_mao_igb_slo_spa_bsq_rus_chh_moo_mnd_hin_krd_ewe_pan_swa_bul_est_tsn_fbf_fin_eng_amr_geo_dut_nor_bos_scr_owc_sid_urd_hun_cic_sun_svk_jav_jpn_tml_kor_ita_rom_akn_lit_mly_swe_anl_tag_cnt_afr_bam_guj_aeg_arw_ger_prs_ukr_qcu_fre_mcd_pol_ses_wly_ctl_amh_por_ind_glc_ven_mol_bem_bat_tha_hau_knd_dyu_dgb_tur_grk_lat_aze_yor_vie_tig_swt_xho_zul	0.384067854062393	0.906269902172734	0.367135100247912
760	mlt_eng_ses_pan_amr_wly_sod_scr_aze_uzb_dyu_mao_fbf_dut_nor_bsq_arw_gam_dgb_mnd_por_ger_bam_ctl_zul_lat_est_akn_moo_fin_grk_aeg_geo_cze_glc_mcd_rom_heb_hau_bos_hun_tsn_mly_slo_sun_jpn_tml_kor_mol_swe_ven_afr_ind_prs_anl_bat_cnt_guj_igb_svk_amh_ita_krd_ben_bul_qcu_urd_hin_spa_ewe_owc_pol_tig_rus_jav_lit_cic_fre_xho_tag_tha_sid_knd_swa_bem_tur_alb_ukr_azi_lda_vie_chh_yor_tsw_swt	-0.201917517059248	-0.476760949593593	0.634650702687641
761	anl_ger_ewe_urd_hau_chh_amh_ita_aze_uzb_dgb_ind_igb_spa_arw_bsq_svk_wly_moo_cnt_rus_slo_akn_nor_swa_mol_hun_tsn_bam_fin_pol_owc_geo_hin_alb_rom_scr_heb_mlt_eng_est_swt_sun_krd_mao_jpn_knd_kor_ctl_glc_tsw_lat_tag_guj_sid_bat_mnd_bul_bem_grk_gam_ukr_dut_lit_swe_qcu_prs_por_pan_zul_tig_ben_amr_fre_mly_mcd_lda_cze_ses_jav_tha_sod_tml_fbf_yor_azi_afr_bos_tur_cic_vie_aeg_dyu_xho_ven	-0.414247615075896	-0.983774349842442	0.327778941224593
762	sod_bos_ewe_arw_sid_chh_amh_scr_aze_uzb_dyu_sun_swa_pol_alb_bsq_lat_aeg_cic_mnd_ger_krd_igb_eng_akn_mol_est_tsw_ses_fin_prs_amr_geo_slo_swe_ctl_hin_anl_hau_svk_hun_bam_tag_mcd_bat_jpn_knd_kor_fre_rus_yor_guj_jav_ben_gam_mly_cnt_spa_swt_bul_heb_dut_nor_afr_ukr_qcu_grk_cze_glc_dgb_wly_pan_tig_por_ind_rom_zul_lit_fbf_mao_tha_owc_tml_lda_bem_tur_urd_ita_azi_tsn_vie_mlt_xho_ven_moo	-0.742957929139613	-1.78444063907656	0.0776131103400881
763	gam_pol_dgb_bul_wly_chh_hau_arw_aze_tur_akn_jav_fbf_slo_svk_bsq_nor_amr_bem_mnd_lit_por_moo_bos_ven_grk_est_ses_swa_hun_scr_tig_geo_guj_ctl_cze_hin_heb_amh_prs_fin_swt_ind_afr_tag_jpn_knd_kor_alb_pan_bam_mcd_bat_dut_mlt_mly_cnt_eng_xho_rus_owc_mol_fre_urd_swe_qcu_ben_krd_lat_yor_anl_glc_sod_ukr_mao_ita_tsw_spa_igb_sun_tha_aeg_tml_dyu_cic_azi_rom_ger_uzb_tsn_vie_sid_ewe_lda_zul	-0.336396968865588	-0.796070021070462	0.428018703685745
764	wly_ger_swa_arw_amr_owc_hau_slo_aze_tur_yor_bat_ven_prs_dut_bsq_spa_gam_fbf_mnd_bos_afr_swt_svk_cic_cze_fin_igb_bam_hun_krd_sod_geo_pan_guj_rom_eng_amh_sid_nor_est_moo_jav_grk_tag_jpn_knd_kor_ctl_swe_zul_ukr_sun_alb_mlt_ind_cnt_lat_bem_hin_anl_ben_urd_bul_ita_qcu_lit_mol_mcd_lda_tig_pol_aeg_glc_mao_por_tsn_rus_ewe_mly_tha_chh_tml_dgb_xho_azi_fre_scr_uzb_ses_vie_heb_akn_tsw_dyu	0.680774736464746	1.61428085743824	0.109854514246621
765	amh_urd_ses_alb_heb_aeg_wly_bos_azi_uzb_dgb_ind_swt_lat_krd_bsq_lit_sod_bem_cnt_cze_hin_ven_prs_swa_mcd_est_tsn_fbf_hun_ita_gam_geo_swe_glc_grk_svk_owc_sid_slo_fin_dyu_mao_rom_tag_jpn_tml_kor_dut_rus_moo_guj_jav_pan_anl_sun_mnd_ger_lda_bul_hau_eng_ben_arw_mol_qcu_afr_fre_scr_ewe_tig_pol_amr_nor_bat_spa_bam_por_akn_mly_tha_mlt_knd_igb_zul_tur_ukr_ctl_aze_cic_vie_chh_tsw_xho_yor	0.0991798347239479	0.233362544549952	0.815992776485703
766	sod_lat_swa_grk_aeg_sid_amh_por_uzb_aze_fbf_ind_ewe_hin_prs_bsq_guj_heb_ses_mnd_pan_rus_dyu_cze_tsw_nor_est_igb_moo_fin_lit_mlt_geo_glc_arw_bul_mcd_hau_tig_ctl_hun_dgb_jav_krd_tag_jpn_knd_kor_scr_afr_akn_swe_sun_pol_anl_mao_cnt_mol_bem_dut_owc_ger_eng_rom_fre_qcu_ben_ukr_svk_tsn_chh_bos_amr_ita_bat_urd_swt_spa_yor_mly_tha_wly_tml_lda_zul_tur_alb_slo_azi_xho_vie_gam_ven_cic_bam	0.24888944849478	0.585946624009677	0.559330747308353
767	sid_spa_moo_scr_sod_amr_amh_svk_uzb_tur_xho_tag_zul_swe_grk_bsq_ger_wly_igb_cnt_bos_bul_swa_lit_fbf_cze_hun_cic_tsn_fin_eng_hau_geo_urd_mol_dut_afr_owc_aeg_krd_est_ven_mao_ukr_ind_jpn_tml_kor_mcd_pol_lda_guj_mly_hin_chh_sun_mnd_lat_ses_pan_tig_ita_ben_glc_por_qcu_rom_nor_alb_swt_mlt_ctl_anl_rus_bat_arw_ewe_prs_tsw_jav_tha_heb_knd_dyu_yor_azi_slo_fre_aze_bam_vie_gam_akn_bem_dgb	0.245157992882579	0.57763596016302	0.564905836551426
768	sid_svk_akn_ben_heb_gam_chh_scr_aze_tur_tsw_bat_dyu_ita_spa_bsq_guj_aeg_igb_cnt_ger_bos_bem_pan_dgb_krd_hun_zul_yor_fin_cze_amh_geo_glc_slo_prs_ukr_sod_wly_rom_est_moo_mly_hin_ind_jpn_tml_kor_dut_pol_bam_ctl_jav_lit_mlt_sun_mnd_urd_ven_fre_owc_lat_nor_mol_bul_qcu_arw_grk_alb_cic_anl_swe_amr_rus_tag_afr_swa_por_lda_mao_tha_tig_knd_tsn_ewe_uzb_eng_mcd_azi_swt_vie_hau_xho_ses_fbf	0.365872411117301	0.862785108833061	0.390475113495801
769	amr_mol_moo_arw_wly_tig_hau_spa_tur_uzb_cic_tag_igb_hin_fre_bsq_ukr_chh_bam_cnt_dut_grk_dgb_urd_yor_lit_fin_dyu_zul_est_alb_sod_geo_bul_scr_slo_bos_anl_amh_eng_hun_fbf_jav_nor_sun_jpn_knd_kor_rom_afr_akn_glc_ind_ita_heb_bat_mnd_cze_swt_pol_mlt_krd_ctl_svk_swe_qcu_guj_ben_prs_ses_aeg_mcd_gam_lat_mly_rus_tsw_ger_tsn_mao_tha_owc_tml_ewe_swa_aze_pan_por_azi_ven_vie_sid_bem_lda_xho	-0.182525842004616	-0.431214867632688	0.667310050335723
770	hau_lit_yor_ger_sod_owc_aeg_ben_tur_aze_dgb_bat_swa_glc_fre_bsq_por_chh_fbf_cnt_ita_dut_ses_lat_zul_scr_fin_bam_bem_hun_spa_sid_geo_swe_alb_guj_nor_gam_wly_pol_est_cic_jav_bos_ind_jpn_tml_kor_mol_rus_akn_pan_mly_mcd_heb_tag_mnd_arw_xho_prs_anl_ctl_slo_afr_cze_qcu_hin_svk_krd_ven_amh_bul_tig_eng_sun_grk_swt_rom_lda_mao_tha_amr_knd_moo_tsw_uzb_urd_ukr_azi_tsn_vie_mlt_igb_dyu_ewe	-0.0831353363975219	-0.195939139733775	0.845085300752564
771	anl_scr_moo_eng_sid_sod_owc_mol_tur_aze_lda_mao_ewe_nor_bul_bsq_spa_amr_cic_cnt_mcd_rom_swt_por_ven_afr_fin_bem_zul_est_glc_hau_geo_ukr_ita_arw_dut_amh_heb_slo_hun_xho_jav_bos_mly_jpn_tml_kor_urd_hin_swa_lat_ind_pan_chh_bat_mnd_fre_bam_alb_aeg_grk_cze_swe_lit_qcu_guj_rus_ben_yor_tig_pol_mlt_prs_tag_ctl_akn_krd_fbf_sun_tha_gam_knd_ses_tsn_azi_svk_ger_uzb_dgb_vie_wly_tsw_dyu_igb	-0.343737614489545	-0.813783397701903	0.417847763469965
772	sod_scr_ven_prs_amh_heb_chh_pan_uzb_tur_lda_mao_bem_ger_ctl_bsq_hin_amr_moo_cnt_glc_rus_dgb_slo_igb_urd_est_akn_fbf_fin_rom_tig_geo_ita_spa_cze_alb_wly_hau_grk_hun_ewe_mly_krd_tag_jpn_knd_kor_por_arw_zul_svk_jav_ben_owc_sun_mnd_dut_cic_mol_anl_eng_bul_afr_nor_qcu_lit_fre_pol_ses_aeg_ukr_sid_swe_ind_guj_yor_lat_dyu_bat_tha_mlt_tml_tsn_xho_aze_mcd_bos_azi_swa_vie_gam_swt_bam_tsw	-0.190902684582091	-0.450550380832203	0.653362273078171
773	mlt_ben_tsw_ctl_amr_hau_aeg_por_azi_aze_yor_bat_ven_swe_alb_bsq_mcd_sid_xho_cnt_dut_pol_swa_arw_swt_ukr_hun_fbf_ses_est_guj_owc_geo_ita_scr_glc_lit_chh_anl_rus_fin_bem_sun_lat_mao_jpn_knd_kor_eng_svk_dyu_fre_ind_krd_tig_jav_mnd_mol_tsn_prs_amh_slo_nor_cze_bul_qcu_afr_ger_pan_moo_heb_spa_wly_bos_mly_rom_dgb_hin_igb_tag_tha_sod_tml_zul_ewe_tur_grk_urd_uzb_akn_vie_gam_bam_cic_lda	-0.542103190898619	-1.29054698639171	0.200060101157186
774	gam_alb_tsw_scr_amr_anl_sid_svk_uzb_aze_swt_sun_cic_arw_hin_bsq_rom_wly_tsn_mnd_guj_cze_zul_swe_igb_mcd_hun_dyu_swa_est_urd_aeg_geo_lit_afr_krd_spa_sod_tig_rus_fin_ewe_mao_nor_ind_jpn_knd_kor_fre_glc_lda_ben_bat_ukr_hau_mly_cnt_mol_ven_prs_chh_por_pan_ger_grk_qcu_slo_lat_eng_bam_heb_ctl_amh_bos_tag_dut_moo_bul_bem_jav_tha_mlt_tml_akn_dgb_tur_ita_pol_azi_xho_vie_owc_ses_yor_fbf	0.00385944160824055	0.00908784711953316	0.99276851323058
775	hau_grk_ses_rus_heb_tig_aeg_ben_aze_tur_igb_tag_bem_rom_ctl_bsq_pan_owc_lda_cnt_fre_ger_bam_eng_tsn_mol_hun_zul_cic_fin_alb_amr_geo_spa_lat_nor_ita_sid_sod_slo_est_ewe_mly_prs_bat_jpn_knd_kor_afr_cze_ven_ukr_sun_arw_chh_jav_mnd_krd_fbf_bul_amh_pol_swe_urd_scr_qcu_hin_lit_bos_akn_anl_mcd_wly_por_ind_svk_xho_guj_tsw_mao_tha_mlt_tml_moo_dgb_uzb_dut_glc_azi_swt_vie_gam_yor_dyu_swa	-0.383440259580816	-0.908470584884061	0.365977866696679
776	aeg_hin_ewe_krd_heb_chh_tig_pol_azi_tur_ses_mly_lda_rus_ukr_bsq_ben_hau_cic_cnt_pan_bos_fbf_lit_zul_slo_hun_akn_yor_fin_por_gam_geo_nor_mcd_ctl_mol_anl_owc_arw_est_swa_bat_guj_tag_jpn_tml_kor_scr_svk_tsw_alb_mao_urd_amr_jav_mnd_dut_swt_grk_wly_lat_glc_prs_bul_qcu_eng_spa_swe_moo_sod_fre_amh_ita_ind_ger_bem_afr_tsn_sun_tha_sid_knd_bam_igb_aze_rom_cze_uzb_dyu_vie_mlt_dgb_ven_xho	0.271949808754225	0.640113384440341	0.52367280880822
777	wly_bul_bem_afr_owc_amr_hau_svk_aze_azi_ven_tag_swt_bos_swe_bsq_urd_sid_zul_cnt_rus_por_cic_cze_fbf_pan_est_bam_lda_hun_spa_amh_geo_eng_alb_arw_hin_chh_heb_dut_fin_swa_jav_pol_bat_jpn_knd_kor_fre_ger_dyu_mol_mao_glc_mlt_ind_mnd_krd_tsn_ukr_sod_ben_slo_scr_ctl_qcu_guj_ita_grk_ses_tig_nor_aeg_mcd_mly_lat_ewe_lit_xho_sun_tha_gam_tml_igb_yor_uzb_prs_rom_tur_akn_vie_anl_tsw_dgb_moo	0.226443110033483	0.533108712407899	0.595230017789149
778	hau_mol_dgb_hin_amh_aeg_anl_pol_tur_uzb_xho_tag_akn_rom_bos_bsq_scr_amr_tsw_mnd_cze_mcd_cic_prs_bam_eng_fin_swt_bem_hun_ben_sid_geo_rus_lit_spa_lat_heb_wly_dut_est_lda_sun_pan_mly_jpn_tml_kor_ctl_ita_moo_urd_ind_swe_chh_mao_cnt_bul_ses_alb_mlt_guj_svk_krd_nor_qcu_por_glc_afr_swa_tig_arw_gam_slo_jav_fre_fbf_grk_igb_bat_tha_sod_knd_dyu_tsn_aze_ger_ukr_azi_ven_vie_owc_zul_ewe_yor	-0.841790918031565	-2.03236874590404	0.0449681482214749
779	aeg_guj_dyu_lat_wly_chh_tig_swe_tur_azi_tsw_sun_cic_ukr_arw_bsq_rom_sod_lda_cnt_bos_ger_swt_hin_yor_grk_hun_ven_zul_fin_svk_sid_geo_mcd_pan_fre_rus_amr_heb_scr_est_ses_jav_eng_ind_jpn_knd_kor_mol_nor_moo_urd_mly_ben_hau_bat_mnd_spa_tsn_pol_owc_bul_glc_krd_slo_qcu_lit_ctl_cze_akn_gam_alb_mlt_ita_mao_dut_fbf_por_swa_tag_tha_anl_tml_igb_dgb_aze_afr_prs_uzb_bem_vie_amh_ewe_bam_xho	-0.809549735670773	-1.94938434008079	0.0542623612113706
780	mlt_mcd_moo_dut_tig_gam_hau_prs_azi_uzb_xho_tag_akn_urd_alb_bsq_por_sod_swt_cnt_lat_pan_bem_svk_bam_guj_hun_fbf_zul_est_afr_owc_geo_arw_ger_slo_scr_wly_anl_hin_fin_tsn_mly_lit_jav_jpn_tml_kor_ben_pol_ses_bul_sun_ukr_heb_bat_mnd_swe_ewe_eng_amh_spa_grk_glc_mol_qcu_ctl_rom_krd_dgb_chh_bos_amr_nor_ind_rus_tsw_ita_lda_mao_tha_sid_knd_yor_ven_aze_cze_fre_tur_cic_vie_aeg_dyu_swa_igb	-0.338423384617566	-0.801756830027836	0.424737506582448
781	tig_scr_yor_dut_sod_amr_sid_afr_azi_tur_ven_tag_tsn_spa_bos_bsq_lit_aeg_moo_mnd_bul_mcd_lda_nor_akn_rom_est_zul_xho_hun_por_heb_geo_svk_krd_ukr_hin_mlt_chh_glc_fin_dgb_mao_grk_jav_jpn_knd_kor_rus_ita_cic_swe_bat_guj_gam_mly_cnt_lat_fbf_prs_amh_mol_pan_fre_slo_qcu_ger_urd_cze_bem_wly_arw_anl_eng_ind_pol_dyu_alb_tsw_sun_tha_owc_tml_swt_ewe_aze_ben_ctl_uzb_igb_vie_hau_bam_ses_swa	-0.571329597598173	-1.36345693586865	0.176030083084772
782	tig_bos_zul_nor_sid_mlt_amh_mcd_uzb_tur_yor_mly_akn_pan_cze_bsq_spa_owc_lda_cnt_ben_dut_dyu_krd_tsw_hin_fin_moo_tsn_hun_lit_amr_geo_slo_lat_arw_svk_chh_aeg_fre_est_igb_jav_prs_mao_jpn_knd_kor_rom_bul_xho_urd_sun_pol_hau_tag_mnd_mol_ewe_glc_anl_ger_ctl_ita_swe_qcu_eng_grk_guj_fbf_wly_scr_gam_alb_bat_rus_ven_afr_bam_ind_tha_heb_tml_dgb_swa_azi_por_ukr_aze_swt_vie_sod_cic_ses_bem	-0.323660948296492	-0.76619267544029	0.445502083210721
783	hau_pol_moo_ctl_anl_chh_tig_spa_tur_azi_cic_tag_dyu_afr_lit_bsq_fre_sid_tsn_mnd_guj_lat_dgb_rus_akn_ger_hun_fbf_yor_est_scr_wly_geo_ben_glc_mcd_svk_gam_owc_urd_fin_ses_mly_ukr_jav_jpn_knd_kor_pan_swe_ven_krd_sun_dut_mlt_bat_cnt_ita_xho_cze_amh_eng_arw_bos_mol_qcu_nor_hin_slo_igb_sod_grk_amr_rom_ind_por_tsw_bul_bem_mao_tha_heb_tml_lda_bam_uzb_alb_prs_aze_ewe_vie_aeg_swa_swt_zul	0.165130052392654	0.388500093165604	0.698533950626296
784	mlt_ukr_moo_guj_heb_sod_tig_svk_uzb_azi_cic_tag_igb_bos_fre_bsq_lat_anl_tsn_mnd_cze_rus_dgb_spa_ewe_arw_fin_yor_bem_hun_slo_gam_geo_ben_swe_prs_por_aeg_chh_glc_est_tsw_mao_mcd_bat_jpn_tml_kor_grk_bul_ses_ita_sun_pol_wly_ind_cnt_rom_zul_ger_owc_pan_nor_dut_lit_qcu_ctl_urd_scr_bam_hau_hin_amh_eng_jav_afr_akn_mol_lda_mly_tha_sid_knd_ven_swt_aze_alb_krd_tur_fbf_vie_amr_swa_xho_dyu	-0.85199289630835	-2.05611741661584	0.042573442592841
785	sid_dut_swt_svk_wly_sod_tig_ger_azi_uzb_moo_jav_ven_lat_fre_bsq_grk_gam_tsw_mnd_cze_swe_yor_nor_swa_lit_est_cic_igb_fin_pol_hau_geo_ctl_mol_ita_ben_amh_heb_afr_hun_ses_bat_guj_mly_jpn_knd_kor_scr_slo_akn_urd_mao_por_amr_sun_cnt_mcd_dyu_ukr_chh_alb_bos_bul_hin_qcu_prs_glc_pan_ewe_aeg_spa_anl_eng_ind_arw_xho_rom_dgb_tag_tha_owc_tml_lda_bam_tur_rus_krd_aze_fbf_vie_mlt_bem_tsn_zul	-6.41149842628231e-05	-0.000151030079065781	0.999879818927936
786	sid_swe_zul_afr_hau_anl_aeg_bul_uzb_azi_moo_mao_bam_hin_guj_bsq_pol_chh_ven_cnt_fre_spa_swa_slo_tsw_pan_est_xho_dyu_hun_ctl_gam_geo_prs_urd_por_glc_amr_amh_alb_fin_yor_tag_lat_mly_jpn_knd_kor_lit_svk_tsn_cze_bat_rus_owc_jav_mnd_ukr_akn_mol_heb_scr_ben_ger_bos_qcu_arw_ita_rom_lda_tig_mcd_wly_nor_ind_dut_igb_krd_ewe_sun_tha_mlt_tml_dgb_bem_tur_eng_grk_aze_fbf_vie_sod_cic_ses_swt	-0.182062186666598	-0.429513133979021	0.668543307391989
787	amr_mol_lda_slo_heb_chh_anl_hin_azi_aze_swa_sun_bem_dut_krd_bsq_rom_gam_tsn_cnt_guj_rus_dgb_afr_dyu_prs_fin_igb_yor_hun_swe_hau_geo_ctl_cze_mcd_por_wly_sod_urd_est_ewe_mao_eng_tag_jpn_knd_kor_lat_grk_xho_nor_ind_ita_mlt_bat_mnd_alb_bam_pan_amh_svk_ben_scr_ger_qcu_lit_arw_pol_tsw_tig_glc_owc_bos_jav_fre_cic_spa_moo_mly_tha_aeg_tml_ses_swt_uzb_ukr_bul_tur_ven_vie_sid_akn_fbf_zul	-0.664235297948799	-1.59075872650329	0.115057602176209
788	aeg_prs_xho_pan_amr_amh_sod_hin_azi_tur_bem_mly_cic_bos_dut_bsq_eng_sid_ses_cnt_urd_cze_akn_guj_dyu_ctl_fin_ewe_moo_est_por_anl_geo_scr_rus_alb_glc_wly_heb_afr_hun_tsn_sun_slo_jav_jpn_knd_kor_krd_fre_ven_ben_mao_ita_mlt_tag_mnd_lit_dgb_bul_tig_arw_grk_spa_rom_qcu_ger_svk_swe_igb_hau_pol_gam_mol_ind_nor_zul_ukr_swa_bat_tha_chh_tml_tsw_bam_uzb_lat_mcd_aze_fbf_vie_owc_lda_yor_swt	-0.149147350179319	-0.351901522436655	0.725708237455194
789	wly_ctl_swt_pan_aeg_sod_amr_slo_aze_uzb_fbf_tag_bem_ger_hin_bsq_ita_anl_moo_cnt_lat_lit_cic_alb_zul_rus_est_tsn_dyu_fin_mol_mlt_geo_glc_grk_fre_arw_owc_hau_urd_hun_xho_mly_guj_ind_jpn_knd_kor_ukr_pol_akn_dut_bat_krd_chh_mao_mnd_eng_tsw_cze_sid_por_nor_scr_spa_qcu_afr_prs_rom_igb_gam_swe_tig_svk_jav_mcd_ven_bos_ses_sun_tha_amh_tml_lda_yor_azi_ben_bul_tur_dgb_vie_heb_ewe_bam_swa	-0.748382910389733	-1.79992482379278	0.0751149995729424
790	hau_mol_ses_nor_owc_mlt_amh_spa_uzb_tur_tsn_mao_fbf_pan_afr_bsq_ukr_amr_dgb_mnd_dut_bos_ewe_lit_zul_svk_fin_yor_ven_est_rom_anl_geo_ita_urd_hin_eng_tig_gam_cze_hun_dyu_jav_prs_mly_jpn_tml_kor_fre_mcd_xho_swe_ind_grk_heb_sun_cnt_krd_igb_lat_sid_alb_arw_por_rus_qcu_scr_guj_glc_swt_chh_bul_wly_slo_bat_ger_tsw_ctl_bam_tag_tha_aeg_knd_lda_bem_azi_pol_ben_aze_akn_vie_sod_moo_cic_swa	-0.721550140302922	-1.73172330793661	0.0866386088038064
791	mlt_guj_swa_grk_amh_aeg_heb_glc_tur_azi_swt_tag_igb_ukr_ctl_bsq_swe_chh_moo_cnt_rom_lit_akn_eng_yor_ben_est_lda_cic_hun_rus_tig_geo_mol_bos_pol_ita_anl_owc_krd_fin_ven_ind_mcd_jav_jpn_tml_kor_dut_arw_dgb_por_sun_alb_amr_mao_mnd_lat_bam_spa_wly_bul_slo_cze_nor_qcu_ger_afr_urd_zul_sid_prs_sod_hin_bat_fre_tsn_scr_xho_mly_tha_gam_knd_tsw_fbf_aze_svk_pan_uzb_bem_vie_hau_ses_dyu_ewe	-0.676774003833053	-1.62439397855417	0.107676365400995
792	owc_arw_ven_rom_tig_amh_chh_por_aze_uzb_swt_bat_bem_krd_nor_bsq_ger_sid_zul_mnd_ctl_bul_swa_guj_bam_mol_est_dyu_igb_fin_swe_heb_geo_cze_lit_grk_mcd_gam_mlt_urd_hun_ewe_mly_pan_mao_jpn_tml_kor_alb_scr_tsn_spa_tag_ukr_amr_ind_cnt_rus_dgb_lat_aeg_glc_slo_eng_ita_qcu_pol_fre_afr_ses_sod_ben_wly_svk_sun_prs_tsw_dut_moo_jav_tha_anl_knd_fbf_lda_azi_bos_hin_tur_cic_vie_hau_xho_akn_yor	0.295536407937335	0.697368814389754	0.487311738306155
793	mlt_por_zul_ita_sod_owc_hau_krd_uzb_tur_dyu_mly_igb_lat_mol_bsq_cze_anl_fbf_cnt_rom_bos_ses_glc_ewe_prs_fin_tsw_bam_hun_rus_wly_geo_ben_guj_urd_spa_tig_heb_scr_est_lda_tag_arw_sun_jpn_knd_kor_ctl_slo_dgb_lit_mao_nor_aeg_jav_mnd_bul_cic_pol_sid_afr_dut_hin_ukr_qcu_ger_alb_swe_tsn_amr_svk_amh_eng_bat_fre_moo_grk_swt_ind_tha_gam_tml_ven_xho_azi_pan_mcd_aze_swa_vie_chh_yor_bem_akn	-0.377671302921026	-0.894829375246396	0.373188398982125
794	sod_prs_cic_guj_aeg_hau_sid_cze_tur_azi_ven_bat_dyu_grk_ben_bsq_ctl_gam_bem_mnd_glc_hin_bam_afr_yor_lat_est_moo_swt_fin_mol_wly_geo_eng_alb_slo_rom_anl_chh_ger_hun_ewe_ind_por_mao_jpn_knd_kor_arw_scr_xho_pan_tag_ukr_amr_sun_cnt_pol_ses_lit_mlt_nor_mcd_svk_krd_qcu_swe_ita_dut_tsw_owc_urd_amh_spa_jav_bul_zul_rus_akn_mly_tha_tig_tml_lda_igb_uzb_bos_fre_aze_dgb_vie_heb_tsn_swa_fbf	0.187811773824627	0.442391214595557	0.659233292663859
795	amr_bos_swa_ukr_gam_anl_wly_rom_tur_azi_igb_bat_swt_por_lit_bsq_cze_chh_ven_mnd_ger_ita_akn_pan_ewe_bul_fin_bam_tsn_hun_urd_mlt_geo_guj_ctl_alb_afr_sod_amh_eng_est_dyu_sun_lat_jav_jpn_knd_kor_grk_mcd_lda_ben_mao_arw_tig_mly_cnt_svk_tsw_pol_sid_glc_hin_nor_scr_qcu_dut_spa_rus_fbf_hau_swe_aeg_prs_tag_fre_bem_mol_yor_ind_tha_owc_tml_ses_zul_uzb_slo_krd_aze_moo_vie_heb_xho_dgb_cic	-0.171405387683229	-0.404314027819323	0.686910134436179
796	tig_pan_cic_hin_anl_mlt_owc_svk_uzb_azi_ewe_mly_yor_scr_mol_bsq_lit_sod_dyu_mnd_fre_grk_igb_guj_ses_por_est_swt_fbf_fin_cze_amh_geo_dut_ger_eng_ita_wly_gam_krd_hun_bam_mao_bul_sun_jpn_tml_kor_lat_ctl_akn_alb_ind_afr_sid_tag_cnt_nor_moo_mcd_aeg_bos_slo_swe_urd_qcu_rus_ben_pol_tsw_amr_prs_hau_arw_bat_rom_xho_spa_lda_jav_tha_chh_knd_tsn_zul_aze_glc_ukr_tur_swa_vie_heb_dgb_ven_bem	0.892033866388606	2.13292002295642	0.0355646810287885
797	hau_glc_cic_ben_heb_tig_sod_pol_azi_aze_xho_tag_moo_slo_dut_bsq_rom_aeg_bem_mnd_eng_ctl_yor_hin_igb_bos_est_swt_swa_fin_rus_amh_geo_spa_nor_ger_bul_gam_mlt_mol_hun_bam_mly_svk_ind_jpn_tml_kor_grk_pan_ewe_cze_bat_swe_wly_mao_cnt_scr_tsn_por_chh_prs_lat_lit_urd_qcu_guj_afr_fre_ses_owc_krd_anl_ita_jav_ukr_tsw_arw_dgb_sun_tha_amr_knd_zul_fbf_tur_alb_mcd_uzb_lda_vie_sid_akn_dyu_ven	0.0104426549369843	0.0245422137951378	0.980472695592372
798	heb_hin_tsn_glc_gam_tig_wly_svk_azi_tur_akn_tag_swa_nor_mcd_bsq_por_chh_ses_mnd_ben_rus_lda_ita_cic_mol_fin_ewe_moo_hun_spa_anl_geo_bul_lit_slo_rom_aeg_mlt_ger_est_igb_sun_cze_mly_jpn_tml_kor_pan_lat_dgb_ukr_jav_afr_sod_ind_cnt_alb_bem_dut_hau_fre_scr_ctl_bos_qcu_grk_urd_prs_fbf_amr_pol_amh_guj_mao_krd_bam_swe_tsw_bat_tha_owc_knd_yor_zul_aze_eng_arw_uzb_swt_vie_sid_xho_dyu_ven	-0.502055941803715	-1.19834672456071	0.233826959351635
799	owc_urd_bam_ita_gam_mlt_anl_lat_aze_azi_swt_bat_ses_alb_svk_bsq_spa_amr_ven_cnt_swe_eng_dgb_glc_xho_krd_hun_fbf_cic_fin_pol_sid_geo_hin_mol_mcd_lit_heb_wly_ben_est_lda_jav_dut_mao_jpn_knd_kor_grk_bul_tsn_arw_ind_fre_hau_mly_mnd_ger_tsw_rus_chh_prs_nor_guj_ctl_qcu_slo_afr_por_ewe_sod_scr_tig_bos_sun_cze_yor_ukr_igb_tag_tha_aeg_tml_swa_akn_tur_rom_pan_uzb_zul_vie_amh_dyu_moo_bem	-0.710391807290739	-1.70062051362553	0.0923560452428874
800	tig_alb_swa_svk_aeg_gam_chh_nor_azi_uzb_ewe_tag_moo_ger_scr_bsq_fre_hau_dgb_cnt_bul_pol_akn_pan_bam_rom_fin_ven_ses_est_ctl_sid_geo_slo_eng_lat_urd_amh_mlt_swe_hun_yor_sun_grk_mao_jpn_tml_kor_glc_ukr_fbf_por_ind_lit_wly_bat_mnd_spa_swt_cze_sod_krd_ita_mol_mcd_qcu_rus_arw_afr_igb_anl_bos_amr_guj_jav_dut_zul_prs_tsw_mly_tha_owc_knd_xho_tsn_aze_hin_ben_tur_lda_vie_heb_cic_bem_dyu	0.107087719135578	0.25204509094497	0.801562383193243
801	heb_rom_fbf_nor_amh_amr_aeg_urd_azi_tur_cic_ind_igb_lat_alb_bsq_svk_chh_tsn_mnd_grk_prs_dgb_glc_xho_bos_hun_bam_moo_fin_scr_anl_geo_fre_por_guj_pol_sid_wly_hin_est_swt_sun_rus_bat_jpn_tml_kor_arw_ger_zul_mol_jav_spa_mlt_mao_cnt_ita_ewe_bul_tig_pan_ben_ctl_krd_qcu_afr_cze_slo_yor_hau_lit_owc_swe_tag_ukr_swa_mcd_lda_mly_tha_gam_knd_ses_akn_aze_eng_dut_uzb_dyu_vie_sod_bem_tsw_ven	-0.607191717060271	-1.45267208037398	0.149680578174827
802	amh_lit_bem_afr_amr_gam_tig_alb_azi_uzb_swa_mly_akn_pan_pol_bsq_nor_mlt_igb_mnd_urd_ctl_lda_ben_ses_svk_est_yor_ven_fin_cze_owc_geo_slo_bul_dut_ita_aeg_chh_swe_hun_bam_mao_rus_bat_jpn_knd_kor_fre_mcd_zul_mol_sun_ger_wly_ind_cnt_glc_ewe_lat_hau_prs_scr_guj_arw_qcu_grk_rom_krd_dyu_anl_spa_sid_ukr_jav_por_swt_hin_fbf_tag_tha_heb_tml_tsw_xho_aze_eng_bos_tur_tsn_vie_sod_dgb_cic_moo	-0.126077646157309	-0.297553358266875	0.766707739941283
803	sid_afr_swa_ben_owc_heb_anl_mol_uzb_azi_bem_tag_dgb_scr_spa_bsq_pan_mlt_tsw_mnd_slo_hin_ses_urd_xho_mcd_est_cic_zul_hun_ukr_tig_geo_arw_guj_lit_pol_amr_gam_glc_fin_fbf_mly_lat_bat_jpn_tml_kor_alb_swe_tsn_grk_mao_dut_wly_ind_cnt_bul_akn_cze_amh_ctl_eng_krd_prs_qcu_rom_ita_bos_dyu_aeg_por_sod_fre_jav_rus_bam_svk_lda_sun_tha_hau_knd_yor_igb_tur_nor_ger_aze_ewe_vie_chh_swt_moo_ven	-0.00782329738767772	-0.0184369997974086	0.985329733334856
804	chh_pol_tsw_scr_mlt_gam_anl_por_uzb_azi_igb_tag_xho_bul_ctl_bsq_rus_sid_moo_cnt_ita_grk_cic_swe_fbf_eng_hun_bem_ses_fin_lat_tig_geo_guj_spa_glc_ben_wly_owc_urd_est_yor_bat_arw_mao_jpn_tml_kor_ger_krd_zul_slo_ind_dut_aeg_mly_mnd_mol_lda_hin_sod_prs_bos_svk_lit_qcu_rom_cze_pan_swa_amh_fre_hau_afr_jav_alb_ewe_nor_bam_sun_tha_heb_knd_swt_dyu_aze_ukr_mcd_tur_ven_vie_amr_tsn_dgb_akn	-0.228245192336414	-0.539256267099928	0.590998729846403
805	amr_guj_igb_nor_sod_heb_anl_rom_azi_uzb_ses_tag_tsw_rus_bul_bsq_por_hau_yor_mnd_grk_prs_cic_mol_swt_lit_est_lda_bem_hun_afr_mlt_geo_pol_ita_krd_urd_aeg_wly_bos_fin_akn_bat_ben_ind_jpn_tml_kor_alb_dut_tsn_arw_mao_svk_owc_jav_cnt_spa_zul_ctl_chh_fre_pan_mcd_slo_qcu_scr_eng_swe_dgb_sid_cze_tig_lat_sun_ger_fbf_ukr_ewe_mly_tha_amh_knd_bam_xho_tur_glc_hin_aze_dyu_vie_gam_moo_swa_ven	-0.724143588022341	-1.73749066693727	0.0856110247158922
806	amr_dut_bam_arw_tig_wly_chh_slo_aze_tur_swt_ind_xho_pol_cze_bsq_mol_owc_cic_cnt_rus_swe_ses_eng_lda_fre_hun_akn_dgb_fin_svk_gam_geo_alb_ita_por_lit_mlt_hau_ctl_est_tsn_sun_bos_mly_jpn_knd_kor_ger_krd_moo_pan_mao_grk_sid_jav_mnd_hin_zul_nor_aeg_scr_prs_ben_spa_qcu_afr_rom_mcd_yor_heb_bul_amh_glc_tag_urd_tsw_lat_igb_bat_tha_anl_tml_ewe_dyu_uzb_guj_ukr_azi_swa_vie_sod_fbf_ven_bem	-0.20482902964698	-0.483894124961173	0.629598511223185
807	heb_lat_fbf_dut_anl_tig_amh_slo_uzb_tur_ewe_ind_xho_lit_swe_bsq_grk_sid_tsw_cnt_pol_mcd_ses_por_dgb_eng_est_igb_yor_hun_svk_amr_geo_ctl_afr_rus_nor_gam_owc_krd_fin_bem_jav_guj_mly_jpn_tml_kor_pan_arw_cic_bul_mao_ben_wly_tag_mnd_ukr_swt_hin_sod_ger_rom_spa_fre_qcu_mol_scr_bos_moo_aeg_prs_mlt_alb_bat_cze_zul_glc_dyu_sun_tha_chh_knd_ven_bam_azi_urd_ita_aze_akn_vie_hau_tsn_lda_swa	-0.462737361020757	-1.10031909676396	0.27403306543124
808	anl_mol_moo_swe_amr_mlt_aeg_guj_azi_uzb_fbf_mly_cic_slo_pan_bsq_ctl_owc_akn_mnd_fre_hin_ses_bul_ven_lit_est_tsn_tsw_fin_nor_wly_geo_afr_urd_cze_dut_sid_gam_glc_hun_igb_mao_ger_tag_jpn_knd_kor_spa_scr_bam_lat_sun_alb_sod_jav_cnt_bos_dyu_svk_heb_eng_mcd_ukr_ben_qcu_arw_por_prs_yor_tig_rom_amh_krd_ind_grk_zul_ita_dgb_bat_tha_hau_tml_xho_bem_tur_rus_pol_aze_ewe_vie_chh_lda_swa_swt	0.0524916025093357	0.123469458852288	0.90200180954808
809	amh_afr_tsn_prs_owc_aeg_gam_ger_uzb_aze_swt_mly_igb_fre_pan_bsq_eng_sod_dyu_mnd_alb_mcd_zul_scr_cic_glc_est_akn_fbf_fin_grk_amr_geo_lit_krd_por_nor_sid_wly_rom_hun_tsw_tag_ben_mao_jpn_tml_kor_bul_spa_moo_swe_jav_arw_hau_sun_cnt_bos_bem_pol_tig_rus_mol_urd_slo_qcu_ukr_dut_hin_ewe_chh_guj_mlt_svk_bat_lat_ven_cze_yor_ind_tha_anl_knd_dgb_ses_tur_ctl_ita_azi_xho_vie_heb_swa_lda_bam	-0.370413813967464	-0.878387666589095	0.381997149577977
810	aeg_ukr_xho_grk_sid_chh_wly_bul_azi_tur_cic_jav_swa_hin_fre_bsq_cze_mlt_akn_cnt_swe_rom_lda_ctl_ewe_pol_hun_zul_dyu_est_mol_owc_geo_prs_glc_svk_dut_sod_tig_pan_fin_dgb_mly_nor_tag_jpn_tml_kor_spa_scr_fbf_alb_bat_krd_amr_sun_mnd_ger_igb_rus_hau_ita_urd_arw_eng_qcu_lat_slo_lit_swt_anl_guj_gam_por_mao_mcd_ven_ben_yor_ind_tha_heb_knd_moo_bem_uzb_bos_afr_aze_tsn_vie_amh_bam_ses_tsw	-0.305037412309281	-0.721479905892908	0.47242427926267
811	tig_prs_swt_ita_amh_sod_aeg_lit_azi_uzb_tsn_jav_fbf_alb_bul_bsq_slo_chh_bem_cnt_arw_cze_swa_krd_ven_dut_fin_tsw_akn_est_swe_sid_geo_eng_glc_grk_lat_gam_heb_guj_hun_dyu_bat_rus_tag_jpn_tml_kor_pol_urd_lda_svk_ind_ctl_mlt_mly_mnd_hin_xho_mol_wly_rom_ukr_afr_nor_qcu_mcd_fre_ben_cic_hau_por_anl_spa_sun_bos_yor_ger_ses_mao_tha_owc_knd_moo_igb_tur_scr_pan_aze_bam_vie_amr_dgb_zul_ewe	0.125091979670122	0.29411730142291	0.769323711653635
812	amh_arw_swa_por_sod_heb_sid_krd_tur_aze_xho_bat_cic_ctl_ita_bsq_pol_tig_igb_mnd_alb_bul_ses_hin_dyu_ben_est_moo_fbf_fin_lit_owc_geo_rus_nor_swe_cze_hau_gam_svk_hun_dgb_jav_mcd_mly_jpn_knd_kor_scr_slo_ven_afr_mao_ukr_mlt_tag_cnt_mol_swt_pan_anl_prs_fre_bos_spa_qcu_guj_eng_dut_bam_wly_grk_chh_ger_sun_urd_lda_lat_zul_ind_tha_aeg_tml_tsn_yor_uzb_glc_rom_azi_bem_vie_amr_tsw_ewe_akn	0.168750748918317	0.397746056362142	0.691728896383075
813	chh_afr_ewe_guj_hau_sid_wly_lat_azi_tur_igb_sun_dgb_spa_eng_bsq_fre_sod_fbf_cnt_ctl_ita_swa_bul_ven_slo_est_dyu_lda_hun_rom_tig_geo_svk_ger_alb_ben_mlt_gam_mol_fin_bam_ind_urd_mly_jpn_knd_kor_pan_swe_bem_por_tag_krd_aeg_jav_mnd_rus_ses_nor_amh_ukr_scr_lit_glc_qcu_cze_arw_hin_moo_owc_grk_heb_bos_mao_pol_swt_prs_xho_bat_tha_anl_tml_tsn_zul_uzb_mcd_dut_aze_akn_vie_amr_tsw_cic_yor	0.254287345283925	0.59819988578257	0.551160643049802
814	wly_urd_igb_glc_sod_amr_gam_rus_azi_uzb_ewe_mly_fbf_guj_ger_bsq_eng_tig_lda_mnd_grk_hin_bem_mol_dgb_ctl_fin_xho_zul_est_ukr_heb_geo_fre_lat_ben_krd_amh_aeg_cze_hun_akn_jav_ita_ind_jpn_knd_kor_mcd_slo_swa_scr_tag_nor_chh_sun_cnt_swe_ven_rom_hau_afr_por_arw_pol_qcu_spa_svk_dut_tsw_mlt_prs_sid_lit_mao_alb_swt_bul_ses_bat_tha_anl_tml_yor_cic_tur_bos_pan_aze_moo_vie_owc_bam_tsn_dyu	-0.352697400521805	-0.83537851242831	0.40564564791478
815	heb_urd_tsn_prs_tig_amr_aeg_lat_tur_azi_dgb_mly_ven_hin_pan_bsq_lit_amh_dyu_cnt_scr_svk_igb_krd_ewe_mcd_fin_yor_ses_hun_spa_mlt_geo_cze_alb_fre_swe_sid_sod_dut_est_bam_sun_guj_mao_jpn_knd_kor_mol_afr_swa_bul_ind_bos_hau_jav_mnd_eng_tsw_glc_wly_ctl_pol_grk_por_qcu_rom_ukr_nor_lda_anl_ger_owc_ben_bat_slo_akn_arw_fbf_tag_tha_gam_tml_cic_xho_aze_ita_rus_uzb_bem_vie_chh_zul_swt_moo	-0.377767608708066	-0.894576685843273	0.373322804605693
816	sod_por_akn_ukr_aeg_amh_anl_slo_azi_tur_moo_jav_swt_dut_mcd_bsq_mol_heb_zul_mnd_bul_guj_tsn_svk_ses_alb_fin_igb_lda_est_lit_mlt_geo_ita_ctl_bos_ger_tig_gam_spa_hun_fbf_mao_urd_ind_jpn_knd_kor_krd_arw_tsw_rom_tag_ben_wly_bat_cnt_swe_dgb_afr_owc_pol_grk_cze_prs_qcu_fre_nor_lat_bem_hau_hin_chh_glc_sun_pan_yor_scr_ewe_mly_tha_sid_tml_cic_dyu_uzb_eng_rus_aze_ven_vie_amr_xho_bam_swa	-0.48942321066524	-1.16576360743096	0.246691131298284
817	sod_bul_akn_dut_anl_heb_hau_pol_azi_tur_swa_mao_xho_swe_ben_bsq_slo_amh_tsw_cnt_ukr_afr_lda_glc_swt_urd_fin_cic_fbf_est_bos_sid_geo_svk_ita_scr_hin_wly_aeg_rus_hun_dyu_ind_ger_sun_jpn_knd_kor_spa_lit_zul_alb_bat_rom_chh_tag_mnd_mcd_bam_cze_gam_por_ctl_fre_nor_qcu_prs_guj_pan_bem_owc_eng_amr_lat_mly_arw_dgb_grk_moo_jav_tha_mlt_tml_yor_ewe_aze_krd_mol_uzb_ses_vie_tig_igb_ven_tsn	0.0567354107473891	0.133468057116639	0.894111611816108
818	sod_eng_zul_scr_amr_mlt_chh_rus_tur_azi_akn_tag_dgb_bul_ita_bsq_glc_heb_tsn_mnd_swe_lat_ven_urd_moo_prs_hun_igb_swt_est_ukr_wly_geo_spa_fre_rom_pan_amh_tig_dut_fin_bem_ind_alb_mly_jpn_tml_kor_ger_nor_cic_svk_bat_afr_aeg_jav_cnt_cze_xho_por_gam_bos_guj_arw_lit_qcu_mol_hin_ctl_ewe_anl_krd_sid_mcd_mao_ben_swa_pol_ses_sun_tha_hau_knd_bam_lda_uzb_slo_grk_aze_fbf_vie_owc_dyu_tsw_yor	0.243118072624037	0.572209529484575	0.568560676449721
819	tig_eng_bam_mol_heb_mlt_amr_fre_azi_uzb_ses_mao_igb_svk_por_bsq_rom_sid_yor_cnt_bos_ukr_dyu_ctl_tsn_ita_fin_tsw_xho_hun_alb_gam_geo_rus_swe_glc_ger_wly_amh_lat_est_swa_bat_pan_sun_jpn_tml_kor_afr_hin_cic_ben_jav_nor_owc_mly_mnd_scr_akn_spa_hau_lit_slo_urd_dut_qcu_mcd_cze_bul_swt_chh_pol_sod_prs_ind_krd_lda_arw_fbf_tag_tha_aeg_knd_ewe_ven_aze_grk_guj_tur_bem_vie_anl_moo_dgb_zul	-0.356210748727033	-0.843442665146822	0.401145108260644
820	sid_grk_swt_por_hau_mlt_sod_alb_aze_tur_bem_mao_bam_cze_ita_bsq_ger_amr_yor_mnd_scr_afr_akn_svk_xho_fre_fin_fbf_cic_hun_pan_owc_geo_rus_rom_lit_lat_amh_aeg_ctl_est_ses_tag_swe_sun_jpn_tml_kor_spa_pol_igb_bos_jav_arw_chh_bat_cnt_slo_ven_guj_tig_hin_mol_glc_mcd_qcu_nor_prs_eng_tsn_anl_krd_heb_ukr_mly_urd_zul_dut_swa_ind_tha_gam_knd_dyu_dgb_uzb_ben_bul_azi_lda_vie_wly_ewe_tsw_moo	0.485833399561912	1.14692460032374	0.254354966495674
821	sid_eng_ses_pan_amh_sod_gam_swe_uzb_azi_tsn_mly_bam_krd_alb_bsq_slo_tig_zul_mnd_ctl_ben_xho_rom_moo_hin_hun_yor_igb_fin_spa_chh_geo_glc_mol_lat_ger_aeg_hau_nor_est_dyu_jav_dut_bat_jpn_knd_kor_arw_lit_swt_grk_ind_scr_owc_mao_cnt_prs_swa_rus_anl_svk_bos_afr_mcd_qcu_ukr_bul_guj_akn_amr_urd_heb_pol_tag_por_cic_fre_lda_sun_tha_wly_tml_ewe_ven_tur_ita_cze_aze_fbf_vie_mlt_bem_tsw_dgb	0.218172571504912	0.514249024180536	0.608297754054816
822	tig_ger_igb_lat_anl_sod_amh_bos_aze_uzb_ses_jav_akn_spa_eng_bsq_dut_aeg_fbf_mnd_guj_glc_swa_ukr_swt_krd_hun_dgb_xho_fin_svk_wly_geo_prs_ben_urd_ctl_amr_owc_slo_est_ven_mao_pan_tag_jpn_tml_kor_nor_scr_tsn_lit_sun_mcd_mlt_ind_cnt_bul_lda_afr_chh_pol_swe_cze_ita_qcu_fre_grk_rom_yor_sid_hin_heb_arw_mly_rus_zul_por_dyu_bat_tha_hau_knd_ewe_bem_azi_alb_mol_tur_bam_vie_gam_moo_tsw_cic	0.580982108109136	1.37241960775399	0.173233796873059
823	hau_eng_dyu_dut_tig_anl_wly_pan_azi_tur_tsw_bat_cic_slo_ger_bsq_rom_heb_ewe_mnd_afr_fre_swt_cze_bem_ita_est_ven_yor_hun_krd_gam_geo_urd_bul_glc_pol_owc_sid_grk_fin_zul_sun_lit_tag_jpn_tml_kor_ukr_rus_dgb_spa_jav_alb_amr_ind_cnt_ctl_moo_nor_sod_lat_por_mcd_swe_qcu_svk_prs_arw_lda_chh_bos_mlt_ben_mao_mol_swa_scr_xho_mly_tha_amh_knd_ses_tsn_uzb_hin_guj_aze_fbf_vie_aeg_bam_igb_akn	-0.383439451342118	-0.908377953373786	0.366026530491059
824	anl_eng_dgb_hin_aeg_mlt_heb_afr_azi_aze_yor_mly_bam_ger_lat_bsq_ben_tig_tsn_cnt_bul_swe_igb_scr_dyu_prs_fin_cic_xho_hun_pol_owc_geo_glc_por_grk_bos_amh_chh_krd_est_swa_ind_nor_sun_jpn_tml_kor_dut_mol_ses_ctl_tag_rom_hau_jav_mnd_slo_moo_pan_gam_ukr_guj_fre_urd_qcu_alb_arw_ita_tsw_sid_cze_amr_lit_bat_svk_akn_spa_swt_mao_tha_wly_knd_ven_zul_uzb_mcd_rus_tur_bem_vie_sod_fbf_ewe_lda	-0.279846512874625	-0.66193452369765	0.509650068941255
825	amh_arw_bem_krd_tig_sod_sid_ita_aze_azi_swa_tag_ses_bul_mol_bsq_lit_gam_akn_cnt_grk_ger_zul_ben_bam_prs_hun_cic_yor_est_alb_chh_geo_glc_urd_cze_nor_owc_wly_rom_fin_ven_bat_afr_mly_jpn_knd_kor_dut_mcd_dyu_rus_sun_fre_anl_ind_mnd_guj_lda_hin_amr_svk_pan_scr_ctl_qcu_spa_slo_pol_igb_aeg_eng_heb_bos_mao_lat_ewe_ukr_dgb_jav_tha_mlt_tml_tsw_xho_uzb_por_swe_tur_moo_vie_hau_tsn_fbf_swt	0.420417953748076	0.990969332503673	0.324271888660571
826	amh_mol_ven_ita_owc_tig_amr_fre_uzb_azi_zul_mly_dyu_rom_guj_bsq_scr_wly_akn_mnd_alb_afr_ewe_pan_lda_swe_est_moo_igb_hun_urd_chh_geo_bos_mcd_ukr_eng_sid_hau_cze_fin_bem_jav_pol_tag_jpn_tml_kor_slo_lat_tsw_nor_sun_ben_mlt_mao_cnt_krd_swt_lit_aeg_bul_svk_rus_grk_qcu_ger_prs_dut_fbf_gam_ctl_sod_spa_bat_glc_cic_hin_dgb_ind_tha_anl_knd_tsn_yor_aze_arw_por_tur_bam_vie_heb_xho_ses_swa	-0.0119960091873652	-0.0282315095143988	0.977538000219038
827	amr_ukr_bem_prs_mlt_hau_gam_fre_azi_tur_cic_mao_dgb_por_mcd_bsq_ctl_owc_xho_cnt_urd_swe_bam_cze_igb_krd_fin_ses_lda_est_grk_tig_geo_slo_mol_rus_ita_sid_heb_pol_hun_ewe_sun_svk_mly_jpn_knd_kor_scr_ger_swa_rom_ind_lat_chh_bat_mnd_arw_akn_guj_wly_dut_bul_lit_pan_qcu_alb_afr_bos_tsw_sod_glc_amh_nor_jav_eng_tsn_hin_zul_tag_tha_anl_tml_swt_yor_uzb_spa_ben_aze_ven_vie_aeg_dyu_moo_fbf	-0.986128187947104	-2.40173817500593	0.0183055687157315
828	aeg_glc_bem_krd_hau_mlt_anl_prs_tur_azi_dgb_sun_ses_urd_rus_bsq_lit_heb_ewe_cnt_afr_ita_moo_arw_lda_pan_hun_tsn_tsw_fin_svk_wly_geo_ben_guj_nor_mol_sid_owc_ger_est_zul_tag_spa_mao_jpn_tml_kor_bos_ukr_xho_rom_mly_dut_amh_ind_mnd_mcd_igb_alb_amr_swe_cze_pol_bul_qcu_fre_por_slo_fbf_gam_eng_sod_hin_jav_grk_cic_lat_yor_bat_tha_chh_knd_akn_ven_uzb_ctl_scr_aze_swa_vie_tig_swt_bam_dyu	-0.703773989840099	-1.68576746959832	0.0951930795980566
829	wly_alb_tsw_lat_mlt_amh_sid_spa_aze_azi_igb_sun_lda_afr_por_bsq_rom_anl_zul_mnd_glc_pan_moo_ctl_xho_krd_est_dyu_fbf_hun_prs_heb_geo_bul_pol_rus_svk_amr_tig_mcd_fin_ses_jav_swe_mly_jpn_knd_kor_eng_nor_dgb_guj_ind_slo_chh_mao_cnt_fre_yor_ita_sod_cze_mol_arw_ger_qcu_scr_lit_ben_bam_owc_bos_hau_dut_tag_grk_cic_urd_akn_bat_tha_gam_tml_swa_ewe_tur_hin_ukr_uzb_bem_vie_aeg_swt_ven_tsn	-0.139838980349449	-0.330046763157278	0.742106928227828
830	sid_scr_ven_guj_gam_aeg_wly_afr_tur_uzb_swt_ind_bam_ita_hin_bsq_slo_heb_dyu_mnd_dut_ben_lda_pol_dgb_mol_fin_swa_xho_hun_ger_hau_geo_svk_prs_alb_ukr_tig_sod_krd_est_bem_jav_rom_sun_jpn_tml_kor_lit_pan_yor_arw_mly_nor_amr_bat_cnt_spa_akn_bos_owc_urd_rus_eng_bul_qcu_cze_glc_lat_fbf_chh_mcd_amh_por_tag_fre_tsw_ctl_cic_mao_tha_mlt_knd_igb_tsn_azi_grk_swe_aze_zul_vie_anl_moo_ses_ewe	-0.726601033236905	-1.74373113547631	0.0845104429238868
831	amr_por_akn_lat_wly_aeg_chh_mcd_uzb_aze_yor_ind_igb_mol_krd_bsq_prs_owc_bem_mnd_urd_grk_swt_ger_bam_fre_est_ven_ses_hun_arw_mlt_geo_glc_scr_swe_hin_tig_sid_bos_fin_swa_bat_nor_mly_jpn_tml_kor_ita_cze_dgb_pan_mao_guj_gam_tag_cnt_ctl_tsn_afr_amh_alb_rom_dut_pol_qcu_ben_spa_rus_zul_anl_slo_hau_bul_jav_lit_tsw_ukr_cic_sun_tha_heb_knd_fbf_dyu_tur_svk_eng_azi_moo_vie_sod_xho_lda_ewe	-0.879735007585918	-2.12956624643376	0.0358484447586768
832	gam_bul_ewe_dut_hau_aeg_heb_hin_azi_tur_xho_ind_swt_glc_fre_bsq_cze_chh_dyu_cnt_mol_por_cic_bos_zul_grk_hun_swa_tsw_fin_arw_sod_geo_alb_eng_ukr_urd_sid_mlt_ctl_est_fbf_mly_ben_sun_jpn_knd_kor_nor_mcd_tsn_slo_jav_afr_amr_bat_mnd_swe_igb_ger_amh_lit_spa_rom_ita_qcu_pan_rus_svk_ses_wly_guj_tig_krd_mao_pol_akn_scr_moo_tag_tha_owc_tml_ven_dgb_aze_prs_lat_uzb_yor_vie_anl_lda_bam_bem	-0.761543726486955	-1.83171341528664	0.070195266806797
833	wly_rus_xho_ukr_aeg_gam_heb_swe_uzb_tur_bam_bat_lda_bul_glc_bsq_pan_sid_yor_mnd_guj_slo_dgb_ctl_swt_svk_hun_tsn_ewe_fin_ita_anl_geo_mol_krd_por_bos_mlt_amh_mcd_est_tsw_mao_scr_jav_jpn_knd_kor_lit_arw_cic_urd_sun_pol_sod_mly_cnt_grk_bem_eng_amr_rom_fre_cze_alb_qcu_prs_ger_nor_igb_chh_dut_hau_afr_ind_ben_dyu_spa_ven_tag_tha_owc_tml_fbf_ses_aze_hin_lat_azi_moo_vie_tig_swa_zul_akn	-0.0779859214302068	-0.183704100097756	0.85464553354261
834	aeg_hin_igb_alb_wly_owc_heb_guj_uzb_aze_swt_mao_bem_por_ita_bsq_swe_amh_yor_cnt_glc_dut_xho_ben_akn_krd_fin_dgb_tsw_hun_lit_anl_geo_eng_bos_prs_spa_sid_amr_rus_est_cic_mly_pol_sun_jpn_knd_kor_arw_fre_tsn_nor_jav_slo_sod_ind_mnd_lat_moo_ger_tig_pan_scr_urd_mcd_qcu_ctl_ukr_cze_swa_hau_svk_mlt_rom_tag_grk_dyu_afr_bam_bat_tha_chh_tml_ewe_ses_azi_bul_mol_tur_fbf_vie_gam_lda_zul_ven	-0.425540741707434	-1.01023766495931	0.315002647167336
835	amr_pol_lda_ukr_owc_sod_hau_por_aze_tur_ven_sun_fbf_ger_lat_bsq_ctl_tig_ewe_mnd_afr_cze_igb_nor_bem_arw_fin_akn_swa_hun_prs_sid_geo_pan_alb_rus_ben_aeg_amh_mol_est_dgb_mao_grk_ind_jpn_tml_kor_fre_slo_cic_glc_bat_hin_gam_jav_cnt_bos_bam_spa_wly_urd_guj_rom_bul_qcu_scr_mcd_swe_xho_mlt_ita_anl_krd_mly_eng_moo_lit_zul_tag_tha_chh_knd_yor_tsw_uzb_svk_dut_azi_swt_vie_heb_tsn_ses_dyu	-0.273444014977978	-0.646548622355466	0.519516572809158
836	chh_bul_cic_arw_sid_amr_heb_fre_tur_azi_swa_bat_xho_mcd_cze_bsq_guj_amh_moo_mnd_prs_eng_bam_slo_dyu_alb_hun_igb_ven_fin_pan_wly_geo_glc_mol_ukr_swe_tig_sod_por_est_swt_tag_rom_mao_jpn_knd_kor_svk_bos_ewe_ben_mly_nor_owc_jav_cnt_ger_zul_lit_aeg_pol_urd_scr_dut_qcu_grk_lat_krd_tsw_gam_afr_hau_spa_sun_hin_lda_ctl_dgb_ind_tha_mlt_tml_yor_tsn_uzb_ita_rus_aze_ses_vie_anl_bem_fbf_akn	-0.75557551049617	-1.81870034253932	0.0721757548456945
837	wly_rus_ses_grk_chh_hau_amr_lit_azi_tur_bem_sun_akn_spa_scr_bsq_cze_sid_lda_mnd_afr_nor_yor_svk_ewe_dut_est_fbf_swt_fin_bul_mlt_geo_lat_mcd_por_krd_heb_anl_ita_hun_dyu_mao_ben_ind_jpn_tml_kor_glc_rom_ven_mol_jav_alb_aeg_tag_cnt_slo_dgb_ctl_gam_urd_pan_ger_pol_qcu_guj_fre_bos_tsn_tig_prs_sod_arw_mly_hin_cic_eng_xho_bat_tha_amh_knd_tsw_moo_aze_ukr_swe_uzb_zul_vie_owc_swa_bam_igb	-0.554176149136396	-1.31951352045593	0.190236727784064
838	sod_ctl_igb_spa_heb_sid_aeg_ita_uzb_azi_tsw_ind_bem_arw_swe_bsq_prs_tig_akn_cnt_afr_dut_swt_ger_bam_scr_est_swa_xho_fin_mol_chh_geo_nor_bos_lit_hin_hau_amh_glc_hun_moo_mly_slo_mao_jpn_knd_kor_eng_urd_cic_lat_sun_rom_mlt_jav_mnd_svk_dyu_grk_anl_por_guj_rus_pan_qcu_ukr_pol_ben_dgb_owc_mcd_wly_alb_tag_cze_fbf_fre_lda_bat_tha_amr_tml_ses_zul_aze_bul_krd_tur_tsn_vie_gam_yor_ewe_ven	-0.150505572528615	-0.354875359793215	0.72348647098413
839	gam_swe_ven_alb_sod_tig_sid_por_uzb_azi_yor_sun_dyu_pol_ctl_bsq_ger_amr_igb_mnd_svk_nor_bem_bos_bam_slo_hun_xho_zul_fin_mol_mlt_geo_afr_hin_urd_ben_wly_heb_rus_est_ses_ind_ukr_jav_jpn_knd_kor_dut_cze_fbf_scr_tag_ita_hau_mao_cnt_pan_tsn_rom_amh_guj_krd_lit_grk_qcu_mcd_arw_bul_akn_aeg_spa_owc_fre_mly_lat_moo_glc_swa_bat_tha_chh_tml_cic_tsw_tur_eng_prs_aze_ewe_vie_anl_swt_lda_dgb	-0.521354534065677	-1.24307224669515	0.21696601911687
840	hau_prs_xho_ger_chh_mlt_aeg_afr_tur_aze_fbf_ind_tsn_fre_lit_bsq_lat_amr_bem_cnt_spa_dut_ewe_swe_dgb_grk_fin_ses_lda_hun_mcd_wly_geo_cze_pan_arw_eng_heb_tig_mol_est_tsw_bat_rus_jav_jpn_tml_kor_urd_nor_yor_ukr_mly_krd_amh_tag_mnd_svk_swa_scr_anl_por_slo_alb_pol_qcu_guj_ita_ben_moo_sid_bos_owc_rom_mao_hin_dyu_ctl_swt_sun_tha_gam_knd_zul_igb_azi_bul_glc_uzb_cic_vie_sod_ven_bam_akn	-0.805225942775146	-1.94019156757608	0.0553857594452242
841	wly_fre_tsw_cze_anl_tig_sod_grk_aze_tur_ses_jav_xho_guj_hin_bsq_prs_chh_swa_cnt_krd_eng_moo_rus_ven_pan_fin_ewe_tsn_est_ukr_sid_geo_scr_arw_rom_nor_amr_hau_dut_hun_fbf_mly_ben_bat_jpn_tml_kor_pol_ita_bam_swe_ind_alb_amh_mao_mnd_svk_zul_mcd_gam_bos_bul_ctl_spa_qcu_ger_lit_lat_bem_owc_por_heb_urd_tag_glc_cic_afr_igb_sun_tha_mlt_knd_dgb_dyu_uzb_mol_slo_azi_yor_vie_aeg_swt_akn_lda	0.142412526973217	0.335155900060897	0.738262300835008
842	amh_eng_xho_prs_sid_tig_aeg_rus_tur_azi_igb_ind_yor_por_lit_bsq_afr_amr_zul_cnt_dut_ukr_ses_grk_lda_rom_est_bem_tsn_hun_arw_gam_geo_ita_ger_spa_bul_owc_heb_slo_fin_dgb_mao_nor_bat_jpn_knd_kor_glc_lat_swa_alb_sun_swe_mlt_jav_mnd_ben_ven_mcd_hau_pol_bos_pan_urd_qcu_ctl_fre_hin_cic_sod_mol_chh_svk_tag_krd_ewe_cze_fbf_mly_tha_anl_tml_swt_tsw_uzb_scr_guj_aze_bam_vie_wly_dyu_akn_moo	-0.954522647511256	-2.31300133329423	0.0229274986849335
843	aeg_mcd_tsw_bul_gam_hau_owc_grk_aze_azi_fbf_mao_akn_lit_afr_bsq_rom_heb_zul_mnd_ctl_nor_bem_pol_cic_bos_hun_swt_ven_fin_dut_amr_geo_por_guj_cze_mol_anl_chh_ben_est_moo_bat_eng_jav_jpn_tml_kor_slo_urd_xho_hin_ind_arw_amh_sun_cnt_ita_bam_scr_tig_pan_swe_ger_alb_qcu_svk_prs_lat_swa_sod_fre_mlt_rus_tag_glc_yor_krd_igb_mly_tha_sid_knd_ewe_ses_tur_ukr_spa_uzb_dgb_vie_wly_lda_dyu_tsn	-0.984269374400145	-2.39312546606466	0.0187146905247189
844	wly_ger_dyu_swe_sod_owc_chh_glc_azi_tur_lda_sun_cic_mol_pol_bsq_bul_amh_bem_mnd_svk_lit_xho_bos_swt_grk_est_ven_yor_fin_prs_anl_geo_por_urd_fre_nor_sid_heb_alb_hun_bam_bat_hin_mao_jpn_knd_kor_slo_lat_ses_spa_mly_krd_gam_jav_cnt_mcd_akn_dut_mlt_cze_eng_ben_guj_qcu_pan_ukr_scr_moo_amr_arw_tig_ctl_ind_ita_fbf_rom_tsw_tag_tha_aeg_tml_tsn_swa_uzb_afr_rus_aze_igb_vie_hau_dgb_zul_ewe	-0.300817884354685	-0.712475925261638	0.477953841476449
845	mlt_alb_tsn_scr_anl_amr_chh_ben_uzb_aze_fbf_mly_swa_ita_ctl_bsq_grk_aeg_yor_mnd_spa_glc_akn_rus_igb_hin_fin_dgb_tsw_est_krd_sod_geo_bos_svk_bul_arw_sid_tig_cze_hun_xho_jav_mcd_sun_jpn_knd_kor_nor_afr_swt_fre_ind_rom_heb_bat_cnt_dut_dyu_ger_gam_eng_swe_lit_lat_qcu_pol_urd_mol_ven_amh_pan_owc_slo_tag_ukr_bem_prs_cic_mao_tha_wly_tml_moo_lda_tur_guj_por_azi_zul_vie_hau_ses_bam_ewe	-0.384767966079215	-0.912960350050757	0.363624096514501
846	amr_ger_akn_lat_aeg_wly_hau_lit_tur_aze_ses_sun_fbf_por_pol_bsq_scr_amh_tsn_cnt_krd_pan_cic_glc_dgb_ita_fin_bam_ewe_est_cze_sod_geo_eng_ctl_fre_grk_owc_heb_rus_hun_moo_mly_urd_bat_jpn_knd_kor_bos_dut_tsw_nor_ind_afr_chh_jav_mnd_spa_igb_ben_sid_arw_mcd_rom_mol_qcu_bul_ukr_svk_bem_gam_hin_mlt_prs_tag_guj_ven_alb_yor_mao_tha_tig_tml_dyu_xho_uzb_slo_swe_azi_swt_vie_anl_zul_lda_swa	-0.825791830087472	-2.00159272643383	0.0482424113280976
847	anl_scr_dgb_prs_owc_mlt_gam_ben_aze_uzb_swa_ind_cic_bul_ctl_bsq_lat_aeg_swt_cnt_grk_alb_xho_slo_lda_urd_hun_zul_ven_est_mol_amr_geo_eng_ita_svk_mcd_amh_sid_por_fin_igb_mao_glc_sun_jpn_tml_kor_ukr_dut_ses_cze_mly_afr_chh_tag_mnd_fre_bam_pol_wly_nor_swe_krd_ger_qcu_lit_bos_guj_bem_tig_hin_sod_rom_jav_arw_yor_spa_tsw_bat_tha_heb_knd_dyu_tsn_azi_rus_pan_tur_moo_vie_hau_akn_fbf_ewe	-1.10117997789583	-2.69278679911562	0.008404902422507
848	wly_cze_lda_fre_aeg_mlt_owc_pan_azi_aze_tsw_jav_akn_arw_slo_bsq_glc_gam_yor_cnt_nor_alb_ven_bul_zul_bos_est_tsn_ses_hun_rom_sod_geo_mcd_krd_ger_dut_hau_sid_ctl_fin_ewe_sun_eng_ind_jpn_tml_kor_guj_mol_igb_lat_mly_hin_heb_bat_mnd_ukr_cic_rus_chh_urd_lit_por_ben_qcu_ita_grk_spa_fbf_anl_prs_amr_pol_tag_scr_swa_swe_bam_mao_tha_amh_knd_dgb_dyu_tur_afr_svk_uzb_swt_vie_tig_bem_moo_xho	0.779596742079328	1.85242256046972	0.0671370545883442
849	hau_bul_xho_spa_heb_anl_owc_ctl_uzb_aze_ewe_ind_tsn_rom_mol_bsq_por_sid_lda_mnd_swe_pol_tsw_svk_moo_krd_est_igb_swt_fin_pan_aeg_geo_lit_fre_lat_ukr_tig_wly_prs_hun_yor_mao_dut_bat_jpn_tml_kor_afr_urd_ses_rus_tag_bos_gam_jav_cnt_scr_swa_ger_chh_slo_grk_arw_guj_qcu_ita_hin_glc_zul_sod_eng_amh_cze_mly_alb_fbf_mcd_dyu_sun_tha_amr_knd_dgb_akn_tur_ben_nor_azi_ven_vie_mlt_bam_cic_bem	-0.799983859017894	-1.92475422129034	0.057316571682463
850	amh_scr_dyu_swe_anl_mlt_tig_spa_aze_uzb_bem_mly_tsw_guj_dut_bsq_hin_sid_moo_mnd_bos_ben_igb_alb_xho_cze_fin_dgb_ses_est_eng_chh_geo_por_ukr_ita_nor_gam_amr_pan_hun_akn_tag_slo_jav_jpn_knd_kor_afr_grk_fbf_svk_sun_fre_wly_ind_cnt_urd_ven_bul_hau_arw_ctl_rus_ger_qcu_krd_mol_glc_cic_heb_prs_sod_pol_mao_mcd_zul_rom_bam_bat_tha_owc_tml_ewe_tsn_azi_lat_lit_tur_lda_vie_aeg_yor_swt_swa	0.219001053733488	0.515525534730827	0.607409181051863
851	sid_cze_tsn_svk_anl_chh_owc_urd_azi_uzb_dgb_mao_swa_ben_afr_bsq_slo_amr_bem_mnd_dut_rom_cic_bos_moo_bul_est_igb_akn_hun_arw_tig_geo_pan_guj_glc_krd_heb_aeg_por_fin_ses_sun_nor_tag_jpn_knd_kor_spa_lit_xho_ita_ind_mol_wly_jav_cnt_ukr_ewe_alb_amh_rus_scr_mcd_fre_qcu_ctl_hin_pol_ven_gam_eng_mlt_grk_bat_lat_tsw_prs_lda_mly_tha_sod_tml_zul_fbf_aze_ger_swe_tur_dyu_vie_hau_swt_bam_yor	-0.867153188457347	-2.09601431504773	0.0387969448704881
852	owc_scr_fbf_grk_amh_chh_amr_mol_uzb_azi_akn_ind_yor_prs_bul_bsq_dut_aeg_igb_cnt_ukr_ita_ewe_pol_xho_hin_fin_bam_lda_hun_lat_sod_geo_guj_slo_arw_afr_gam_mlt_lit_est_bem_sun_urd_tag_jpn_knd_kor_cze_ctl_swt_mcd_bat_rom_tig_mly_mnd_spa_dyu_krd_wly_ben_swe_alb_glc_qcu_svk_eng_por_zul_anl_bos_heb_rus_jav_pan_dgb_fre_swa_mao_tha_hau_tml_cic_moo_aze_nor_ger_tur_ses_vie_sid_tsw_tsn_ven	-0.0965507278371683	-0.227697681897614	0.820381119818378
853	amr_slo_zul_ctl_wly_heb_sid_lit_azi_tur_igb_tag_dgb_afr_scr_bsq_mcd_anl_swt_mnd_mol_ukr_swa_pol_ses_ita_est_moo_tsw_fin_fre_owc_geo_arw_cze_eng_alb_mlt_hau_svk_hun_xho_ind_lat_bat_jpn_tml_kor_grk_krd_ewe_rom_mly_guj_amh_mao_cnt_prs_akn_spa_gam_glc_pan_rus_nor_qcu_bos_urd_hin_cic_tig_por_sod_ben_jav_ger_ven_bul_dyu_sun_tha_chh_knd_bem_yor_aze_swe_dut_uzb_fbf_vie_aeg_tsn_lda_bam	-0.624382896250269	-1.49270475988837	0.138899266430024
854	aeg_hin_igb_eng_sod_mlt_amh_svk_aze_tur_swt_jav_tsn_bos_krd_bsq_ger_sid_yor_mnd_prs_afr_bem_arw_ven_pol_est_bam_dgb_hun_mcd_chh_geo_ita_urd_swe_scr_wly_anl_guj_fin_lda_ind_bul_sun_jpn_tml_kor_ctl_rus_ses_slo_mly_pan_gam_tag_cnt_spa_ewe_fre_hau_mol_por_ukr_nor_qcu_cze_lit_alb_fbf_owc_rom_tig_glc_bat_lat_tsw_grk_zul_mao_tha_heb_knd_cic_akn_uzb_dut_ben_azi_moo_vie_amr_dyu_xho_swa	-0.442830812099275	-1.05179796175217	0.295617541304715
855	mlt_guj_igb_dut_aeg_wly_sid_urd_uzb_aze_dyu_sun_tsw_bul_por_bsq_bos_anl_ewe_mnd_slo_pan_cic_afr_ses_ukr_fin_dgb_fbf_est_ger_hau_geo_grk_rom_arw_swe_heb_gam_eng_hun_lda_tag_lit_jav_jpn_tml_kor_nor_ctl_bam_svk_ind_ben_amr_bat_cnt_pol_xho_ita_sod_alb_glc_prs_fre_qcu_krd_lat_mcd_zul_amh_scr_owc_rus_mao_cze_swa_hin_yor_mly_tha_tig_knd_ven_akn_tur_spa_mol_azi_swt_vie_chh_moo_bem_tsn	-0.368346022110024	-0.872410589449632	0.385231269824807
856	owc_pan_ven_pol_hau_sid_wly_lat_uzb_tur_zul_bat_fbf_svk_lit_bsq_spa_tig_xho_cnt_bos_swe_igb_bul_lda_ben_fin_yor_bem_est_rom_chh_geo_mcd_ita_nor_mol_amh_amr_por_hun_swa_ind_ukr_jav_jpn_knd_kor_glc_arw_moo_guj_sun_prs_heb_mao_mnd_eng_dgb_dut_aeg_scr_urd_rus_krd_qcu_slo_hin_alb_bam_anl_grk_mlt_ctl_mly_fre_swt_ger_tsn_tag_tha_gam_tml_cic_dyu_aze_afr_cze_azi_akn_vie_sod_ewe_tsw_ses	0.784462875535725	1.86793458086317	0.0649200177682013
857	anl_pan_swt_pol_tig_amh_chh_hin_uzb_tur_cic_mly_fbf_afr_rus_bsq_dut_amr_bam_cnt_ukr_alb_moo_bos_tsn_prs_est_zul_swa_fin_eng_heb_geo_svk_urd_grk_ita_sid_sod_arw_hun_ses_tag_lit_jav_jpn_knd_kor_swe_bul_dgb_lat_bat_cze_mlt_mao_mnd_slo_ven_ger_hau_spa_mol_guj_ctl_qcu_scr_ben_glc_bem_gam_fre_aeg_por_ind_mcd_tsw_rom_dyu_sun_tha_owc_tml_akn_yor_aze_krd_nor_azi_ewe_vie_wly_lda_igb_xho	-0.174275085528273	-0.410957561045836	0.682049052587171
858	hau_hin_yor_mcd_sid_mlt_heb_svk_uzb_azi_dgb_jav_ses_pan_alb_bsq_grk_aeg_xho_mnd_cze_rus_swa_urd_ewe_ukr_est_tsw_ven_hun_slo_tig_geo_bos_pol_arw_scr_sod_amr_lit_fin_dyu_sun_eng_ind_jpn_tml_kor_ben_swe_fbf_mol_mly_lat_gam_bat_cnt_bul_zul_spa_wly_glc_ger_por_rom_qcu_fre_ita_krd_igb_owc_nor_amh_dut_mao_guj_bem_afr_akn_tag_tha_chh_knd_lda_moo_aze_prs_ctl_tur_tsn_vie_anl_cic_bam_swt	-1.33154215308135	-3.31335279287264	0.00131448205872225
859	sid_nor_ewe_urd_heb_tig_amh_afr_uzb_aze_yor_jav_swt_ger_bos_bsq_slo_amr_igb_mnd_mol_rus_xho_scr_fbf_svk_hun_ven_bam_fin_guj_hau_geo_eng_glc_fre_bul_aeg_chh_krd_est_swa_sun_ukr_mao_jpn_tml_kor_ctl_por_bem_pan_ind_dut_wly_tag_cnt_ita_tsw_mcd_owc_grk_rom_lit_pol_qcu_spa_ben_cze_akn_mlt_prs_sod_alb_mly_swe_cic_arw_dyu_bat_tha_gam_knd_ses_lda_tur_lat_hin_azi_moo_vie_anl_zul_tsn_dgb	-0.0671930546694393	-0.158481299572426	0.874421186091494
860	amh_grk_swt_guj_chh_amr_owc_afr_aze_azi_fbf_mly_akn_scr_ctl_bsq_bos_gam_ewe_cnt_bul_mcd_dgb_slo_dyu_ben_fin_tsw_swa_est_hin_sod_geo_svk_glc_cze_lat_hau_mlt_mol_hun_lda_ind_urd_jav_jpn_tml_kor_alb_pol_bem_pan_sun_swe_aeg_tag_mnd_dut_zul_ger_heb_prs_nor_rom_spa_qcu_eng_lit_por_xho_tig_ukr_anl_fre_bat_krd_ses_ita_cic_mao_tha_sid_knd_igb_tsn_tur_rus_arw_uzb_moo_vie_wly_ven_bam_yor	-0.262754565152264	-0.621152335853534	0.536018904476978
861	chh_fre_yor_hin_heb_hau_tig_bos_tur_uzb_bam_mly_fbf_prs_ctl_bsq_lat_wly_swa_cnt_arw_scr_xho_krd_bem_por_fin_ses_akn_est_afr_aeg_geo_lit_ita_ben_eng_mlt_amh_ger_hun_igb_sun_mcd_ind_jpn_knd_kor_ukr_grk_tsw_swe_bat_bul_amr_mao_mnd_dut_moo_pol_anl_svk_glc_urd_rus_qcu_nor_slo_rom_tsn_owc_mol_sod_alb_tag_pan_cic_guj_dyu_jav_tha_gam_tml_ewe_ven_azi_spa_cze_aze_dgb_vie_sid_lda_zul_swt	0.461449997960045	1.08829409414456	0.27927757345023
862	chh_bul_cic_guj_heb_sod_aeg_prs_tur_aze_zul_bat_swt_ben_hin_bsq_swe_owc_yor_mnd_ita_lit_lda_pol_tsw_scr_hun_ewe_xho_est_ctl_tig_geo_fre_eng_ger_rus_gam_hau_nor_fin_tsn_mao_arw_tag_jpn_tml_kor_slo_dut_dyu_por_mly_spa_amr_sun_cnt_grk_bam_cze_amh_glc_lat_krd_mol_qcu_urd_svk_pan_ses_mlt_rom_anl_ukr_ind_mcd_dgb_afr_ven_jav_tha_sid_knd_bem_fbf_azi_bos_alb_uzb_moo_vie_wly_swa_akn_igb	0.611528875235181	1.44579150211524	0.15159727864673
863	aeg_ukr_xho_rus_sid_amh_anl_rom_tur_aze_cic_bat_yor_spa_scr_bsq_ita_wly_swt_mnd_lat_cze_zul_bul_dgb_mol_fin_dyu_igb_hun_arw_owc_geo_urd_slo_hin_ctl_sod_chh_por_est_bem_mly_bos_jav_jpn_knd_kor_ger_krd_akn_mcd_tag_pan_mlt_mao_cnt_alb_ven_fre_heb_guj_eng_dut_svk_qcu_prs_lit_glc_bam_hau_nor_tig_ben_ind_grk_moo_afr_tsn_sun_tha_gam_tml_ewe_ses_azi_pol_swe_uzb_tsw_vie_amr_lda_fbf_swa	-0.161721307447908	-0.381598771131201	0.703629476322841
864	amh_ukr_ses_scr_heb_chh_mlt_bos_azi_uzb_zul_bat_cic_alb_rus_bsq_spa_gam_yor_mnd_por_lat_swt_arw_dyu_guj_est_swa_dgb_fin_hin_owc_geo_bul_grk_rom_svk_amr_anl_pol_hun_fbf_ind_lit_mao_jpn_knd_kor_cze_glc_ven_afr_tag_swe_sod_jav_cnt_ben_moo_prs_hau_fre_pan_slo_krd_qcu_mol_ctl_nor_tsn_aeg_ita_tig_ger_mly_eng_akn_dut_xho_sun_tha_wly_tml_lda_tsw_tur_urd_mcd_aze_bam_vie_sid_igb_ewe_bem	0.548548932456723	1.2989420965655	0.197175107956434
865	amh_mcd_yor_bul_anl_chh_aeg_guj_aze_uzb_xho_bat_bem_ben_prs_bsq_alb_tig_dgb_cnt_swe_afr_zul_mol_igb_grk_fin_swa_fbf_hun_slo_sod_geo_hin_scr_cze_glc_hau_wly_rom_est_moo_mly_urd_ind_jpn_tml_kor_arw_fre_tsw_svk_sun_nor_amr_jav_mnd_bos_tsn_ger_gam_rus_lit_por_krd_qcu_lat_spa_eng_dyu_owc_ctl_mlt_ita_tag_pol_bam_pan_lda_mao_tha_sid_knd_akn_swt_tur_dut_ukr_azi_cic_vie_heb_ewe_ven_ses	0.180132708041432	0.423732470068245	0.672739366493588
866	amh_nor_cic_krd_tig_mlt_chh_lat_aze_azi_ewe_jav_swt_urd_pan_bsq_rom_heb_yor_cnt_hin_ger_tsw_afr_ven_ita_hun_xho_zul_fin_mol_amr_geo_ben_por_guj_fre_sid_gam_dut_est_akn_ind_ukr_mao_jpn_tml_kor_swe_cze_dyu_eng_sun_grk_owc_bat_mnd_glc_ses_spa_anl_alb_ctl_scr_rus_qcu_lit_prs_arw_dgb_hau_svk_sod_pol_mly_bos_fbf_mcd_swa_tag_tha_wly_knd_moo_igb_tur_bul_slo_uzb_bam_vie_aeg_tsn_bem_lda	-0.388458410078445	-0.922197279480479	0.35881195584291
867	amh_scr_akn_fre_gam_mlt_hau_krd_uzb_azi_bem_tag_tsn_hin_lit_bsq_alb_owc_cic_cnt_afr_spa_moo_grk_xho_slo_fin_igb_ven_est_mol_wly_geo_rom_pol_cze_dut_chh_anl_guj_hun_yor_ind_eng_sun_jpn_knd_kor_bul_prs_ewe_urd_mly_ita_tig_jav_mnd_lat_fbf_svk_heb_arw_por_pan_ben_qcu_ukr_bos_glc_dgb_sid_rus_sod_swe_mao_ctl_swa_nor_ses_bat_tha_aeg_tml_tsw_bam_tur_ger_mcd_aze_dyu_vie_amr_swt_lda_zul	-0.534050554568411	-1.27324107977431	0.206105922702989
868	wly_ctl_moo_nor_owc_heb_amr_arw_tur_azi_dyu_ind_lda_ben_afr_bsq_pan_aeg_tsw_cnt_por_guj_akn_ukr_swa_prs_est_ses_tsn_hun_cze_chh_geo_alb_ita_lat_ger_tig_sod_lit_fin_igb_tag_svk_mao_jpn_knd_kor_slo_mol_zul_bos_mly_mcd_mlt_bat_mnd_hin_swt_fre_amh_krd_pol_rus_grk_qcu_rom_dut_bul_yor_hau_scr_anl_swe_jav_glc_bem_eng_fbf_sun_tha_sid_tml_bam_ven_aze_spa_urd_uzb_cic_vie_gam_ewe_xho_dgb	-0.138921661446264	-0.327504442444677	0.744022471915295
869	aeg_urd_bem_ita_tig_amh_sod_scr_tur_aze_akn_bat_moo_rom_lat_bsq_ctl_hau_lda_cnt_por_eng_tsn_bul_ewe_guj_est_bam_ven_hun_mcd_anl_geo_nor_krd_afr_dut_heb_owc_svk_fin_fbf_tag_arw_mao_jpn_tml_kor_grk_ger_cic_slo_sun_rus_mlt_jav_mnd_spa_igb_fre_chh_glc_ukr_lit_cze_qcu_bos_prs_pan_dyu_wly_mol_sid_hin_mly_ben_zul_pol_tsw_ind_tha_gam_knd_swa_ses_uzb_swe_alb_azi_xho_vie_amr_yor_swt_dgb	-0.838381977564665	-2.02558378905769	0.0456731614899085
870	mlt_ctl_yor_glc_aeg_hau_anl_scr_tur_uzb_lda_tag_swa_ger_nor_bsq_prs_heb_swt_cnt_urd_cze_bam_pol_ewe_spa_fin_moo_tsw_est_mol_amr_geo_afr_ukr_bos_mcd_chh_amh_rus_hun_dgb_bat_dut_mly_jpn_tml_kor_bul_rom_igb_grk_ind_fre_tig_sun_mnd_pan_tsn_guj_sod_hin_lit_arw_krd_qcu_slo_lat_svk_ses_gam_por_owc_ben_jav_eng_zul_ita_ven_mao_tha_sid_knd_cic_dyu_aze_alb_swe_azi_bem_vie_wly_fbf_xho_akn	-0.626584924782178	-1.50181259763159	0.136533374323607
871	gam_scr_ewe_spa_heb_amh_sid_nor_tur_aze_ven_mly_moo_mcd_ctl_bsq_urd_tig_dgb_cnt_ukr_bul_ses_lit_igb_glc_hun_fbf_xho_est_svk_hau_geo_swe_cze_eng_pol_chh_wly_bos_fin_tsn_sun_guj_bat_jpn_knd_kor_arw_afr_bam_alb_mao_rus_owc_ind_mnd_rom_dyu_por_sod_mol_ita_slo_grk_qcu_ger_hin_dut_tsw_aeg_prs_mlt_lat_tag_ben_bem_krd_lda_jav_tha_amr_tml_yor_swt_azi_pan_fre_uzb_akn_vie_anl_cic_zul_swa	0.620103860518581	1.46735900958778	0.14565219051561
872	anl_ukr_dyu_guj_sid_heb_hau_alb_tur_aze_ses_mly_zul_grk_pan_bsq_scr_amr_ewe_cnt_bos_eng_yor_swe_tsw_afr_est_fbf_swa_hun_cze_amh_geo_bul_ctl_rus_por_mlt_tig_spa_fin_dgb_jav_urd_mao_jpn_knd_kor_nor_rom_bam_mcd_tag_krd_sod_ind_mnd_lit_bem_prs_chh_slo_dut_ben_hin_qcu_fre_lat_arw_xho_aeg_ger_owc_glc_sun_pol_tsn_svk_ven_bat_tha_gam_tml_cic_igb_uzb_ita_mol_azi_swt_vie_wly_akn_lda_moo	-0.250036463917573	-0.591188855838956	0.555828082904538
873	hau_prs_yor_afr_amh_sod_heb_nor_tur_uzb_tsw_tag_lda_alb_por_bsq_pan_amr_xho_mnd_ger_bul_akn_scr_cic_cze_hun_igb_ses_est_mol_sid_geo_ben_spa_krd_urd_tig_mlt_dut_fin_swa_mly_lat_mao_jpn_tml_kor_arw_grk_ewe_swe_bat_ita_wly_jav_cnt_ukr_moo_bos_owc_eng_pol_fre_slo_qcu_rom_rus_glc_dgb_aeg_lit_anl_ctl_sun_svk_bem_guj_swt_ind_tha_gam_knd_tsn_ven_aze_mcd_hin_azi_bam_vie_chh_dyu_zul_fbf	0.0411438215309888	0.0967832985100598	0.923106752858171
874	amr_slo_cic_prs_amh_owc_sid_guj_azi_uzb_ses_tag_bem_pan_ger_bsq_dut_wly_dgb_mnd_nor_por_swt_lit_fbf_alb_fin_ven_ewe_est_rom_mlt_geo_hin_glc_pol_mcd_hau_heb_ctl_hun_tsn_jav_afr_mly_jpn_tml_kor_spa_cze_tsw_bul_ind_ben_gam_sun_cnt_fre_bam_eng_aeg_rus_mol_grk_ukr_qcu_bos_scr_ita_dyu_anl_swe_chh_krd_mao_arw_zul_svk_igb_bat_tha_sod_knd_yor_xho_aze_lat_urd_tur_swa_vie_tig_moo_lda_akn	5.91659882003377e-05	0.000139559873850962	0.999888946259118
875	owc_pan_igb_spa_aeg_chh_sod_bos_aze_tur_moo_bat_dgb_fre_afr_bsq_cze_heb_akn_mnd_mcd_swe_bam_ben_ewe_lat_fin_dyu_ven_est_eng_mlt_geo_ger_pol_dut_hin_tig_gam_lit_hun_cic_tag_glc_jav_jpn_knd_kor_scr_nor_bem_rus_ind_ita_hau_mao_cnt_rom_swt_urd_sid_guj_slo_svk_grk_qcu_bul_arw_por_tsn_wly_prs_amr_mol_mly_ukr_lda_alb_zul_sun_tha_amh_tml_xho_yor_uzb_ctl_krd_azi_swa_vie_anl_fbf_ses_tsw	-0.178973604868944	-0.422082634280177	0.673938855974392
876	hau_ukr_ewe_ger_chh_mlt_wly_pol_uzb_aze_ses_jav_dyu_por_nor_bsq_grk_amr_tsw_cnt_eng_hin_swa_afr_moo_alb_fin_lda_ven_hun_swe_anl_geo_ctl_spa_svk_cze_amh_owc_rus_est_xho_mao_prs_tag_jpn_tml_kor_mcd_pan_dgb_dut_sun_krd_tig_ind_mnd_glc_fbf_slo_heb_bul_guj_ben_arw_qcu_lit_bos_urd_swt_sid_rom_gam_fre_bat_lat_igb_mol_cic_mly_tha_sod_knd_bem_akn_tur_ita_scr_azi_bam_vie_aeg_yor_tsn_zul	-1.01568066813219	-2.48074820432975	0.0149083042741244
877	heb_rom_dgb_grk_chh_amh_wly_spa_aze_azi_zul_jav_xho_ita_lat_bsq_pan_gam_bam_mnd_krd_arw_ewe_slo_ses_prs_est_bem_swa_hun_eng_tig_geo_bos_rus_guj_mcd_aeg_amr_fre_fin_yor_tag_ukr_ind_jpn_knd_kor_por_cze_tsw_ben_mly_pol_sod_bat_cnt_dut_moo_ger_hau_mol_urd_scr_lit_qcu_afr_ctl_svk_dyu_sid_swe_mlt_bul_sun_hin_lda_glc_cic_mao_tha_anl_tml_akn_swt_tur_nor_alb_uzb_tsn_vie_owc_igb_ven_fbf	-0.63698677709029	-1.52727009194024	0.130087882136206
878	hau_alb_swt_nor_amh_amr_gam_eng_uzb_azi_tsn_tag_yor_mol_svk_bsq_grk_sid_lda_cnt_pan_urd_dyu_guj_dgb_ben_hun_akn_bem_fin_por_tig_geo_lit_rus_slo_spa_aeg_owc_cze_est_swa_mao_krd_jav_jpn_tml_kor_glc_ctl_ewe_ger_mly_scr_wly_bat_mnd_hin_cic_arw_sod_prs_ukr_lat_fre_qcu_afr_mcd_pol_igb_heb_rom_chh_ita_sun_swe_ven_bos_tsw_ind_tha_anl_knd_moo_ses_tur_bul_dut_aze_zul_vie_mlt_bam_xho_fbf	-0.232302438448278	-0.549885811784299	0.583715897568365
879	anl_por_akn_arw_sod_wly_heb_ben_azi_uzb_fbf_tag_dgb_urd_mol_bsq_nor_amh_ven_mnd_bos_dut_ewe_pol_tsn_spa_fin_zul_bam_est_fre_owc_geo_rus_bul_slo_cze_mlt_sid_prs_hun_igb_sun_afr_jav_jpn_knd_kor_swe_hin_bem_grk_ind_eng_amr_mly_cnt_scr_swt_ctl_aeg_ukr_ita_guj_lit_qcu_pan_ger_glc_yor_tig_lat_hau_svk_mao_alb_cic_rom_xho_bat_tha_chh_tml_lda_dyu_tur_mcd_krd_aze_moo_vie_gam_ses_swa_tsw	0.407867768744168	0.961015354248126	0.339036431401088
880	hau_hin_yor_spa_owc_wly_amh_scr_azi_uzb_ewe_mao_swt_swe_ctl_bsq_afr_sid_akn_mnd_glc_ukr_dyu_cze_ses_rom_hun_dgb_fbf_fin_bos_chh_geo_por_mcd_lit_nor_amr_anl_grk_est_zul_ind_fre_mly_jpn_knd_kor_eng_ita_bem_ger_sun_dut_gam_tag_cnt_prs_igb_pan_aeg_lat_krd_slo_pol_qcu_alb_ben_bul_ven_tig_arw_sod_urd_jav_rus_xho_svk_bam_bat_tha_mlt_tml_moo_cic_tur_guj_mol_aze_swa_vie_heb_lda_tsw_tsn	0.0444774816498645	0.104848751991358	0.916721625373583
881	heb_ger_ewe_grk_chh_tig_hau_arw_aze_tur_lda_mly_ven_ctl_alb_bsq_nor_sod_bam_cnt_guj_mcd_zul_spa_dgb_cze_est_dyu_xho_hun_glc_amh_geo_pol_bos_lit_urd_owc_mlt_ukr_fin_akn_mao_slo_ind_jpn_knd_kor_rus_scr_tsn_hin_bat_bul_gam_sun_mnd_afr_ses_ita_sid_eng_prs_svk_krd_qcu_rom_pan_por_igb_wly_ben_aeg_swe_tag_dut_bem_mol_cic_jav_tha_anl_tml_moo_swt_azi_fre_lat_uzb_tsw_vie_amr_fbf_yor_swa	-0.846996786472288	-2.04612612184558	0.0435672288750907
882	tig_nor_igb_lit_gam_wly_hau_por_azi_aze_dyu_tag_swt_slo_bul_bsq_prs_aeg_dgb_mnd_ukr_lat_tsn_urd_ses_eng_est_ven_bam_hun_pol_heb_geo_alb_rus_svk_hin_sid_anl_bos_fin_xho_mly_guj_bat_jpn_tml_kor_ben_grk_moo_swe_ind_rom_amh_mao_cnt_glc_zul_ita_owc_spa_dut_mol_mcd_qcu_cze_afr_arw_tsw_sod_krd_chh_ctl_sun_scr_bem_fre_akn_jav_tha_mlt_knd_lda_ewe_tur_pan_ger_uzb_yor_vie_amr_fbf_swa_cic	-1.06871223225856	-2.6223333194267	0.0102041121330298
883	sod_ger_ewe_svk_heb_hau_chh_por_uzb_tur_tsn_bat_xho_spa_afr_bsq_dut_amh_tsw_mnd_bul_ita_dyu_mol_moo_hin_fin_fbf_yor_est_grk_mlt_geo_slo_guj_glc_swe_sid_amr_ben_hun_ses_ind_ctl_tag_jpn_knd_kor_cze_bos_lda_nor_mly_urd_anl_jav_cnt_prs_akn_fre_owc_rus_lit_scr_eng_qcu_arw_pan_ukr_swt_wly_mcd_tig_lat_sun_pol_bam_rom_swa_mao_tha_gam_tml_cic_ven_aze_krd_alb_azi_dgb_vie_aeg_bem_igb_zul	-0.0628362571709195	-0.148410067015637	0.882340476338236
884	tig_prs_lda_lat_sod_anl_owc_hin_aze_uzb_bam_bat_yor_fre_urd_bsq_pan_heb_ewe_cnt_krd_swe_akn_dut_tsn_ben_hun_zul_moo_est_grk_sid_geo_afr_ger_ctl_bos_gam_hau_mol_fin_fbf_tag_lit_mly_jpn_tml_kor_ita_bul_swa_nor_jav_rom_mlt_mao_mnd_spa_dyu_guj_chh_cze_scr_svk_ukr_qcu_mcd_rus_pol_ses_amr_arw_amh_alb_sun_slo_cic_por_ven_ind_tha_aeg_knd_dgb_swt_azi_eng_glc_tur_bem_vie_wly_igb_tsw_xho	-0.225669000838674	-0.532906696325646	0.595369301185113
885	owc_por_swa_slo_chh_tig_aeg_mcd_tur_uzb_tsn_sun_bem_bos_pol_bsq_fre_sod_ven_mnd_glc_ctl_dgb_svk_tsw_grk_hun_akn_ewe_fin_scr_mlt_geo_lit_rus_ger_bul_heb_hau_guj_est_ses_bat_ukr_mao_jpn_knd_kor_krd_alb_cic_afr_ind_cze_wly_mly_cnt_urd_swt_ita_sid_rom_mol_nor_prs_qcu_hin_arw_swe_moo_amr_dut_amh_eng_tag_pan_lda_lat_zul_jav_tha_anl_tml_fbf_bam_aze_ben_spa_azi_dyu_vie_gam_igb_xho_yor	-0.258406339151856	-0.610561515909014	0.54297915887703
886	owc_prs_cic_ben_gam_anl_hau_bul_azi_aze_yor_sun_fbf_pan_urd_bsq_arw_amr_bam_mnd_por_swe_xho_slo_dyu_nor_est_tsw_igb_fin_rom_wly_geo_bos_afr_ukr_pol_amh_chh_alb_hun_ven_mly_krd_bat_jpn_tml_kor_lit_eng_bem_grk_mao_cze_tig_ind_cnt_ctl_akn_mol_heb_fre_glc_rus_ger_qcu_hin_guj_dut_ewe_mlt_lat_aeg_scr_jav_spa_moo_svk_zul_tag_tha_sid_knd_swa_dgb_uzb_ita_mcd_tur_tsn_vie_sod_swt_lda_ses	-0.385563817335546	-0.91353171409983	0.363325249224527
887	anl_ger_swa_pan_amr_aeg_mlt_swe_tur_aze_igb_sun_xho_lit_rom_bsq_cze_owc_bam_mnd_urd_dut_ses_nor_akn_svk_est_ewe_cic_fin_rus_amh_geo_hin_afr_scr_krd_wly_sid_bul_hun_fbf_jav_prs_ind_jpn_knd_kor_ukr_eng_bem_guj_tag_ctl_heb_bat_cnt_slo_tsw_ita_chh_ben_spa_mol_glc_qcu_por_arw_pol_swt_gam_mcd_sod_bos_mao_alb_tsn_grk_lda_mly_tha_tig_tml_ven_moo_azi_lat_fre_uzb_dyu_vie_hau_dgb_zul_yor	-0.567417359587604	-1.35434393245716	0.17890820204694
888	tig_bos_fbf_prs_chh_amr_anl_mcd_tur_azi_lda_ind_ven_pol_grk_bsq_scr_wly_zul_mnd_guj_arw_dgb_ita_yor_hin_est_akn_ewe_hun_urd_amh_geo_rom_slo_lat_ben_hau_gam_krd_fin_dyu_sun_swe_tag_jpn_knd_kor_ukr_mol_bam_glc_jav_ctl_sod_mly_cnt_fre_moo_alb_sid_ger_nor_rus_por_qcu_afr_pan_svk_igb_owc_bul_aeg_eng_mao_dut_xho_cze_tsw_bat_tha_heb_tml_bem_swt_aze_spa_lit_uzb_tsn_vie_mlt_cic_swa_ses	-0.722365332036026	-1.73772265304433	0.0855699015136623
889	wly_bos_cic_krd_tig_sod_amr_dut_azi_uzb_dgb_sun_ven_slo_afr_bsq_alb_heb_ewe_mnd_grk_ctl_dyu_scr_yor_ger_fin_fbf_bem_est_rom_amh_geo_nor_eng_spa_bul_hau_anl_rus_hun_tsw_tag_guj_bat_jpn_tml_kor_lit_glc_bam_fre_mly_cze_aeg_mao_cnt_ukr_igb_hin_mlt_por_ben_mcd_prs_qcu_pol_arw_swe_akn_chh_lat_gam_pan_jav_urd_ses_ita_zul_ind_tha_sid_knd_tsn_swt_aze_mol_svk_tur_swa_vie_owc_lda_moo_xho	-0.565144243748608	-1.34969536586608	0.180389969471971
890	aeg_glc_dyu_cze_sid_owc_sod_dut_azi_aze_swt_jav_tsn_afr_rom_bsq_hin_amh_ven_cnt_grk_bos_xho_urd_fbf_nor_hun_lda_cic_est_por_amr_geo_bul_ita_alb_scr_heb_wly_lat_fin_zul_tag_ukr_sun_jpn_knd_kor_swe_ctl_tsw_pan_mly_rus_mlt_ind_mnd_eng_dgb_mcd_hau_guj_lit_ger_prs_qcu_slo_krd_ben_akn_anl_arw_gam_fre_bat_svk_yor_pol_bem_mao_tha_chh_tml_swa_bam_uzb_mol_spa_tur_igb_vie_tig_moo_ses_ewe	0.221904913272399	0.523010024473817	0.602211151343535
891	mlt_glc_dgb_urd_gam_chh_sid_krd_tur_aze_bem_sun_fbf_arw_swe_bsq_slo_tig_dyu_mnd_grk_spa_zul_rom_ewe_alb_hun_moo_ven_fin_guj_anl_geo_lat_ger_scr_bul_wly_sod_prs_est_igb_jav_mcd_tag_jpn_knd_kor_pol_hin_lda_ctl_bat_rus_hau_ind_cnt_ukr_xho_pan_amr_ben_svk_mol_afr_qcu_bos_lit_cze_yor_amh_eng_owc_fre_mly_por_tsw_ita_bam_mao_tha_heb_tml_swt_cic_azi_dut_nor_uzb_swa_vie_aeg_ses_tsn_akn	-0.471499999889787	-1.12169130665169	0.264881565238352
892	hau_lit_dgb_bul_owc_anl_sod_spa_azi_aze_bam_bat_ven_glc_prs_bsq_arw_chh_ses_mnd_urd_ita_igb_ger_tsn_swe_est_moo_ewe_hun_fre_amr_geo_nor_ben_lat_afr_mlt_gam_grk_fin_xho_jav_rus_ind_jpn_tml_kor_guj_hin_dyu_dut_mly_cze_tig_mao_cnt_scr_yor_bos_amh_rom_krd_svk_pan_qcu_mcd_ctl_mol_cic_heb_alb_wly_ukr_tag_slo_tsw_eng_lda_sun_tha_sid_knd_fbf_swa_uzb_pol_por_tur_swt_vie_aeg_bem_akn_zul	-0.991665688431677	-2.42262171775526	0.0173464131243106
893	aeg_mol_swa_prs_gam_chh_sid_alb_uzb_tur_ven_mly_moo_rom_pan_bsq_arw_anl_dgb_mnd_lat_bul_zul_mcd_akn_ctl_hun_ewe_bam_est_rus_heb_geo_ben_afr_lit_eng_amr_tig_swe_fin_swt_mao_guj_sun_jpn_tml_kor_dut_slo_ses_ger_jav_urd_wly_ind_cnt_hin_tsw_svk_mlt_glc_ita_por_grk_qcu_bos_nor_spa_bem_owc_krd_amh_cze_bat_fre_yor_ukr_fbf_tag_tha_hau_knd_cic_xho_aze_pol_scr_azi_lda_vie_sod_igb_tsn_dyu	-0.718287385413823	-1.72388280730931	0.0880517784162025
894	mlt_swe_ewe_grk_anl_heb_sid_mcd_aze_uzb_ven_mao_dyu_cze_rus_bsq_alb_aeg_tsw_mnd_por_spa_zul_guj_igb_afr_fin_tsn_ses_est_nor_hau_geo_rom_fre_hin_scr_gam_chh_arw_hun_bem_bat_lit_jav_jpn_knd_kor_prs_pan_akn_dut_tag_ben_owc_mly_cnt_svk_swa_bos_tig_eng_krd_slo_mol_qcu_urd_glc_bul_moo_wly_ger_amr_ita_sun_pol_bam_lat_dgb_ind_tha_sod_tml_xho_yor_azi_ukr_ctl_tur_swt_vie_amh_cic_lda_fbf	0.0328913541217231	0.0773231254268544	0.938532607234871
895	chh_hin_bam_swe_gam_wly_amh_bul_azi_aze_swa_mao_ses_guj_bos_bsq_spa_aeg_fbf_cnt_prs_grk_ewe_fre_igb_slo_fin_bem_dyu_hun_pan_heb_geo_scr_ctl_rom_cze_hau_sid_urd_est_lda_sun_lat_jav_jpn_tml_kor_ukr_mol_tsw_glc_ind_nor_tig_bat_mnd_afr_xho_eng_sod_ita_alb_pol_lit_qcu_krd_dut_arw_zul_owc_ben_amr_rus_mly_por_akn_ger_ven_tag_tha_anl_knd_swt_yor_tur_svk_mcd_uzb_dgb_vie_mlt_cic_tsn_moo	-0.787749096375937	-1.90133567511745	0.0603540423778692
896	amh_prs_igb_lat_amr_gam_hau_pan_tur_aze_dgb_tag_tsw_alb_fre_bsq_scr_anl_ses_cnt_ger_rus_yor_mol_moo_bos_est_akn_lda_hun_ukr_mlt_geo_spa_eng_glc_rom_heb_sod_arw_fin_bem_ind_dut_sun_jpn_tml_kor_afr_ctl_bam_guj_mly_cze_owc_bat_mnd_svk_cic_mcd_tig_hin_lit_ben_krd_qcu_urd_grk_ita_ven_aeg_slo_wly_nor_jav_por_ewe_swe_tsn_mao_tha_chh_knd_swa_fbf_azi_pol_bul_uzb_swt_vie_sid_xho_zul_dyu	-0.198347808947027	-0.468842607184013	0.640279317369751
897	amr_mol_cic_pol_mlt_heb_gam_afr_aze_uzb_xho_mly_bam_urd_dut_bsq_hin_owc_dgb_mnd_ukr_swe_bem_svk_akn_por_est_swt_ewe_hun_nor_anl_geo_guj_prs_pan_rom_aeg_sod_ger_fin_tsn_tag_scr_sun_jpn_tml_kor_lat_krd_ses_slo_jav_bul_sid_ind_cnt_eng_lda_ctl_wly_ben_fre_lit_bos_qcu_ita_cze_rus_igb_tig_alb_amh_spa_bat_grk_zul_arw_fbf_mao_tha_chh_knd_swa_tsw_azi_mcd_glc_tur_yor_vie_hau_dyu_ven_moo	-0.671646432802675	-1.61022571247273	0.110737784561963
898	chh_rus_ven_alb_aeg_mlt_anl_lit_aze_tur_akn_sun_lda_slo_ben_bsq_scr_amr_cic_mnd_dut_pan_igb_hin_dyu_grk_hun_swa_xho_est_nor_wly_geo_prs_lat_cze_guj_hau_owc_fre_fin_swt_bat_por_mao_jpn_knd_kor_mcd_ctl_tsn_mol_ind_ita_sod_jav_cnt_svk_fbf_eng_gam_krd_rom_spa_bul_qcu_swe_arw_urd_ewe_amh_bos_heb_ukr_mly_pol_ses_ger_bam_tag_tha_tig_tml_zul_tsw_uzb_glc_afr_azi_bem_vie_sid_yor_dgb_moo	-0.753875417142083	-1.80994265726028	0.0735346133617489
899	anl_cze_yor_svk_aeg_wly_mlt_mol_tur_uzb_ewe_sun_xho_arw_dut_bsq_spa_gam_tsn_mnd_guj_pan_swa_ben_ven_rus_est_tsw_bem_hun_ita_tig_geo_afr_swe_pol_rom_amh_amr_bul_fin_fbf_jav_lit_bat_jpn_knd_kor_krd_por_bam_alb_mly_glc_chh_tag_cnt_eng_swt_fre_sod_lat_ger_bos_slo_qcu_prs_mcd_scr_moo_owc_grk_hau_nor_ind_ukr_akn_urd_zul_mao_tha_heb_tml_lda_igb_aze_ctl_hin_azi_dyu_vie_sid_cic_ses_dgb	-0.116171240856876	-0.273743520134213	0.784888782313789
900	sod_fre_yor_bul_chh_mlt_heb_ukr_uzb_tur_lda_ind_xho_dut_guj_bsq_alb_sid_bam_cnt_pol_krd_ewe_glc_cic_swe_est_fbf_dgb_fin_mol_owc_geo_scr_urd_ben_prs_wly_amr_por_hun_ses_jav_ger_bat_jpn_knd_kor_ita_arw_igb_nor_mao_rus_gam_tag_mnd_cze_swt_lit_anl_ctl_eng_bos_hin_qcu_afr_pan_grk_tsn_amh_lat_hau_rom_sun_svk_tsw_slo_dyu_mly_tha_tig_tml_moo_ven_azi_spa_mcd_aze_akn_vie_aeg_zul_swa_bem	-0.989355861064095	-2.41284546826129	0.0177897052610422
901	gam_guj_lda_ben_heb_amr_mlt_slo_azi_tur_akn_sun_igb_bul_ita_bsq_alb_hau_xho_mnd_lat_swe_yor_glc_swt_pol_fin_swa_bem_est_prs_sid_geo_arw_rom_ukr_nor_tig_chh_cze_hun_ewe_tag_ctl_mly_jpn_tml_kor_grk_mol_ven_scr_jav_svk_wly_ind_cnt_spa_tsn_ger_sod_rus_urd_bos_mcd_qcu_pan_hin_lit_moo_aeg_krd_anl_eng_mao_dut_dyu_afr_bam_bat_tha_owc_knd_tsw_zul_uzb_por_fre_aze_dgb_vie_amh_ses_fbf_cic	0.32846988267365	0.773219294536619	0.441353502926199
[truncated: 99 more rows]
