# Supplementary material for: Future Tense and Economic Decisions: Controlling for Cultural Evolution
Source: PLoS One. 2015 Jul 17;10(7):e0132145. doi: 10.1371/journal.pone.0132145 (PMC4506144; doi:10.1371/journal.pone.0132145)
Supplement: S8 Appendix — See README files within the various sub-folders. (ZIP) [file pone.0132145.s008.zip › S3_Code/Residuals_new/PGLS/PermuteResults/permute_B_SavingsWITHINFAM_42000.csv]

	ftr	r	t	p
1	aeg_bos_ses_grk_gam_mlt_anl_ger_aze_azi_xho_mao_igb_krd_ita_bsq_alb_heb_dyu_cnt_guj_slo_bam_urd_akn_ukr_fin_lda_tsn_hun_svk_owc_geo_eng_glc_dut_ben_hau_amr_pol_est_yor_bat_mol_sun_jpn_tml_kor_prs_rom_swt_cze_ind_por_amh_jav_mnd_ctl_tsw_swe_wly_lit_hin_fre_lat_qcu_arw_scr_afr_ven_sid_pan_tig_mcd_tag_rus_ewe_bul_bem_mly_tha_chh_knd_zul_fbf_tur_nor_spa_uzb_dgb_vie_sod_cic_swa_moo	-1.02804718912516	-2.50108849758124	0.0141305300320332
2	mlt_grk_lda_dut_amh_owc_aeg_svk_tur_aze_xho_mao_tsn_afr_por_bsq_ita_tig_swt_cnt_spa_mol_akn_mcd_bem_prs_hun_tsw_zul_fin_pol_heb_geo_pan_arw_krd_urd_anl_amr_bos_est_ven_ind_rom_tag_jpn_tml_kor_bul_ben_yor_scr_bat_ger_hau_jav_mnd_ctl_moo_slo_sid_nor_eng_glc_rus_qcu_hin_lit_cze_dgb_wly_guj_sod_lat_mly_alb_bam_fre_ses_sun_tha_chh_knd_fbf_cic_uzb_ukr_swe_azi_ewe_vie_gam_swa_igb_dyu	-0.484386978052764	-1.15131021871506	0.252556004254009
3	heb_lit_bam_pol_hau_amh_mlt_afr_tur_uzb_moo_ind_fbf_arw_ger_bsq_ctl_sod_dyu_cnt_scr_bul_akn_ita_tsn_rom_est_swa_ven_fin_fre_sid_geo_ukr_swe_hin_urd_chh_wly_ben_hun_tsw_mao_mol_jav_jpn_tml_kor_eng_nor_igb_pan_mly_slo_amr_bat_mnd_rus_dgb_dut_aeg_cze_por_prs_guj_qcu_glc_spa_svk_swt_anl_mcd_gam_krd_tag_bos_bem_lat_xho_sun_tha_owc_knd_cic_lda_azi_alb_grk_aze_ses_vie_tig_zul_yor_ewe	0.817986892996674	1.95820771891853	0.0532023352493131
4	amr_por_swt_krd_aeg_owc_anl_glc_uzb_azi_tsw_tag_moo_ctl_nor_bsq_alb_tig_bam_cnt_lit_hin_dgb_slo_xho_cze_fin_dyu_bem_hun_mcd_sod_geo_afr_arw_mol_grk_sid_wly_scr_est_yor_mao_lat_mly_jpn_knd_kor_urd_dut_akn_eng_jav_prs_amh_bat_mnd_rom_zul_pol_mlt_pan_swe_rus_bos_qcu_ita_bul_guj_swa_hau_ukr_chh_ger_ind_svk_ewe_ben_ven_sun_tha_heb_tml_ses_lda_aze_fre_spa_tur_fbf_vie_gam_igb_cic_tsn	-0.0270258302439207	-0.0636069715816925	0.949419696391986
5	sid_svk_dyu_pan_chh_gam_amr_nor_azi_tur_zul_ind_swt_bos_fre_bsq_swe_sod_igb_cnt_por_spa_ven_alb_swa_ukr_est_ses_lda_hun_ita_hau_geo_afr_mcd_grk_lat_heb_owc_dut_fin_dgb_bat_urd_mao_jpn_knd_kor_rus_ben_cic_pol_sun_scr_tig_tag_mnd_krd_moo_hin_amh_lit_eng_arw_prs_qcu_cze_glc_ctl_yor_aeg_bul_wly_ger_jav_rom_xho_slo_ewe_mly_tha_anl_tml_akn_tsw_uzb_guj_mol_aze_bam_vie_mlt_bem_fbf_tsn	-0.964652811781579	-2.34616169059636	0.0210917523010382
6	sid_cze_cic_guj_amr_amh_heb_urd_uzb_tur_bam_ind_xho_pol_ger_bsq_pan_sod_bem_mnd_bos_nor_swa_ben_moo_rom_hun_dyu_tsn_est_alb_gam_geo_lit_svk_rus_eng_wly_tig_ctl_fin_lda_tag_ita_mao_jpn_knd_kor_arw_slo_igb_ukr_bat_swe_mlt_sun_cnt_mcd_yor_afr_aeg_scr_hin_fre_glc_qcu_por_spa_bul_dgb_chh_grk_owc_dut_jav_prs_akn_lat_ewe_mly_tha_anl_tml_zul_ven_aze_krd_mol_azi_ses_vie_hau_swt_tsw_fbf	-0.167965576085181	-0.396003422334088	0.693009567083828
7	owc_spa_xho_ger_amh_mlt_sid_mcd_aze_azi_fbf_mao_ses_cze_bos_bsq_alb_hau_lda_mnd_arw_por_ewe_krd_ven_pan_hun_swa_moo_est_urd_heb_geo_lit_nor_rus_svk_anl_gam_pol_fin_akn_bat_dut_sun_jpn_tml_kor_grk_swe_bem_eng_mly_glc_sod_jav_cnt_ben_dyu_guj_chh_rom_ita_bul_prs_qcu_ctl_afr_mol_igb_aeg_fre_amr_hin_tag_slo_swt_ukr_yor_ind_tha_wly_knd_cic_tsw_tur_lat_scr_uzb_tsn_vie_tig_bam_zul_dgb	0.429769847335419	1.01641959527283	0.31206662093531
8	amh_svk_tsw_grk_amr_tig_chh_mcd_tur_aze_bam_mao_ven_pan_alb_bsq_prs_mlt_bem_mnd_hin_scr_akn_afr_fbf_ben_fin_ewe_cic_est_slo_sod_geo_guj_urd_lit_eng_hau_heb_krd_hun_zul_tag_cze_sun_jpn_knd_kor_ctl_rus_tsn_bos_bat_ita_anl_mly_cnt_arw_dgb_dut_aeg_por_fre_spa_nor_qcu_swe_glc_mol_swt_wly_rom_sid_lat_ind_ukr_ses_bul_swa_jav_tha_gam_tml_moo_xho_uzb_pol_ger_azi_dyu_vie_owc_yor_igb_lda	0.455745730207406	1.07530524785826	0.285019909310083
9	aeg_scr_tsw_rus_heb_wly_amh_spa_azi_aze_ewe_tag_yor_dut_bul_bsq_guj_chh_akn_cnt_urd_mol_swa_ger_ses_hin_est_fbf_cic_fin_ita_tig_geo_cze_slo_rom_lat_hau_mlt_pol_hun_igb_jav_bos_bat_jpn_knd_kor_eng_mcd_bem_ctl_sun_arw_owc_mao_mnd_afr_lda_por_sid_glc_pan_grk_ben_qcu_svk_lit_alb_dyu_anl_krd_gam_prs_mly_ukr_bam_fre_tsn_ind_tha_sod_tml_zul_ven_tur_swe_nor_uzb_xho_vie_amr_moo_dgb_swt	-0.394864342684715	-0.936952899642125	0.351209592564556
10	amh_fre_dgb_ukr_sid_gam_hau_lit_aze_azi_tsn_mao_tsw_ger_slo_bsq_hin_mlt_cic_mnd_eng_cze_bam_rus_zul_ctl_hun_fbf_akn_est_bos_sod_geo_scr_rom_lat_dut_owc_anl_mol_fin_ewe_ind_spa_bat_jpn_tml_kor_afr_urd_swt_alb_mly_guj_wly_sun_cnt_pan_yor_krd_amr_por_swe_mcd_glc_qcu_grk_ben_bul_ven_heb_prs_aeg_svk_jav_arw_lda_pol_xho_tag_tha_chh_knd_dyu_igb_uzb_ita_nor_tur_moo_vie_tig_bem_swa_ses	0.464224675792932	1.09511887293397	0.276292607054501
11	wly_spa_xho_pol_tig_chh_heb_arw_azi_aze_ses_jav_tsn_lit_nor_bsq_rom_aeg_cic_cnt_scr_slo_dyu_bul_bam_ctl_hun_zul_swa_fin_mcd_mlt_geo_ger_grk_glc_bos_gam_hau_ita_est_tsw_ind_urd_tag_jpn_knd_kor_lat_rus_fbf_ben_bat_ukr_amr_mao_mnd_svk_yor_dut_sid_afr_por_eng_prs_qcu_pan_hin_mol_igb_sod_cze_anl_fre_sun_alb_bem_krd_dgb_mly_tha_amh_tml_swt_moo_uzb_guj_swe_tur_ewe_vie_owc_akn_lda_ven	-0.245332752852107	-0.579342587271656	0.563758757375106
12	amr_krd_bem_lat_sod_amh_heb_lit_tur_aze_swa_mly_tsn_dut_hin_bsq_eng_sid_ses_mnd_bul_alb_cic_ctl_fbf_cze_fin_zul_tsw_est_nor_chh_geo_scr_ukr_mcd_glc_aeg_tig_pan_hun_ewe_sun_mol_mao_jpn_knd_kor_prs_grk_moo_fre_tag_por_mlt_jav_cnt_ger_igb_ita_gam_slo_spa_arw_bos_qcu_guj_pol_rom_swt_anl_rus_hau_ben_ind_afr_xho_swe_bam_bat_tha_owc_tml_yor_akn_azi_svk_urd_uzb_ven_vie_wly_dyu_lda_dgb	-0.479568599270119	-1.14092648419464	0.256830009386939
13	tig_alb_dgb_glc_sid_amh_hau_dut_uzb_tur_zul_bat_xho_bul_ben_bsq_grk_sod_tsn_mnd_bos_mcd_lda_afr_tsw_slo_est_swt_igb_hun_arw_amr_geo_rom_svk_krd_cze_aeg_wly_ukr_fin_akn_sun_lit_tag_jpn_tml_kor_fre_lat_cic_ctl_jav_hin_anl_mao_cnt_por_swa_ger_owc_eng_urd_spa_scr_qcu_pol_nor_prs_dyu_heb_pan_mlt_mol_mly_swe_ses_ita_fbf_ind_tha_gam_knd_yor_moo_azi_rus_guj_aze_ewe_vie_chh_ven_bem_bam	0.0380066495962576	0.0895698961807868	0.928821623572253
14	anl_eng_ewe_ita_hau_amr_wly_krd_azi_uzb_lda_mly_igb_rom_hin_bsq_spa_chh_dyu_mnd_fre_ger_bam_nor_cic_lit_est_ses_tsw_fin_slo_mlt_geo_ctl_prs_guj_afr_sid_aeg_pan_hun_akn_jav_mol_mao_jpn_knd_kor_bos_rus_swt_mcd_sun_glc_gam_ind_cnt_pol_swa_cze_sod_svk_ben_por_grk_qcu_ukr_scr_urd_ven_owc_alb_amh_dut_tag_swe_fbf_bul_yor_bat_tha_heb_tml_dgb_tsn_tur_arw_lat_aze_zul_vie_tig_moo_xho_bem	-0.854524614270743	-2.06524997963211	0.0416821734733391
15	heb_grk_tsn_nor_amh_hau_mlt_slo_uzb_azi_tsw_sun_ven_pan_spa_bsq_krd_gam_bam_cnt_arw_eng_moo_cze_ses_svk_fin_cic_dgb_est_ben_aeg_geo_ita_mol_guj_prs_amr_sid_alb_hun_dyu_tag_lat_mly_jpn_tml_kor_rus_pol_xho_rom_mao_swe_wly_bat_mnd_afr_bem_bos_anl_glc_por_ger_ctl_qcu_dut_mcd_scr_yor_sod_urd_chh_lit_jav_bul_ewe_ukr_igb_ind_tha_owc_knd_lda_swa_aze_fre_hin_tur_akn_vie_tig_zul_fbf_swt	-0.021530229133961	-0.0507989326179525	0.959594689028723
16	chh_lat_cic_mol_tig_sid_amh_pol_uzb_tur_dgb_tag_igb_prs_ita_bsq_ctl_hau_swt_mnd_alb_urd_moo_cze_zul_svk_hun_akn_xho_fin_ukr_mlt_geo_pan_afr_ger_slo_aeg_amr_bul_est_ses_mly_fre_ind_jpn_tml_kor_por_ben_swa_grk_sun_krd_owc_bat_cnt_lit_dyu_nor_sod_spa_swe_hin_guj_qcu_bos_scr_rom_bem_heb_dut_gam_arw_mao_mcd_lda_glc_tsw_jav_tha_anl_knd_ewe_ven_azi_rus_eng_aze_yor_vie_wly_bam_fbf_tsn	-0.522236036693	-1.24303884025846	0.216978272284092
17	gam_pol_dgb_rom_amh_chh_aeg_bos_azi_tur_ewe_mao_ses_fre_lat_bsq_arw_tig_akn_mnd_mcd_ben_xho_slo_swa_mol_est_tsn_lda_fin_pan_owc_geo_svk_nor_ctl_afr_mlt_hau_urd_hun_cic_sun_prs_mly_jpn_knd_kor_krd_cze_ven_por_ind_ger_sid_tag_cnt_glc_fbf_lit_anl_ukr_hin_alb_eng_qcu_rus_grk_ita_bem_wly_scr_heb_guj_bat_spa_moo_bul_bam_jav_tha_amr_tml_igb_zul_uzb_dut_swe_aze_tsw_vie_sod_dyu_yor_swt	-0.135132691093218	-0.318713517770059	0.750658450377269
18	hau_ukr_zul_ben_owc_wly_sid_pan_tur_aze_dgb_mao_swt_krd_slo_bsq_lit_tig_xho_mnd_ita_prs_tsw_afr_igb_scr_hun_yor_moo_est_lat_gam_geo_glc_pol_mcd_urd_heb_amr_spa_fin_bam_sun_eng_mly_jpn_knd_kor_ger_bos_ewe_ctl_tag_bul_chh_ind_cnt_nor_ven_hin_amh_dut_grk_mol_por_qcu_rus_rom_guj_akn_mlt_cze_sod_arw_jav_alb_fbf_svk_lda_bat_tha_anl_tml_ses_swa_azi_fre_swe_uzb_bem_vie_aeg_dyu_tsn_cic	-0.767822626751005	-1.84644508867014	0.0680081173482563
19	hau_bos_tsw_nor_aeg_wly_tig_fre_aze_tur_fbf_tag_akn_ctl_bul_bsq_urd_heb_ven_mnd_lat_guj_lda_arw_cic_afr_fin_tsn_swt_hun_swe_mlt_geo_prs_eng_scr_alb_owc_anl_cze_est_yor_mao_pol_ind_jpn_knd_kor_hin_ben_igb_lit_jav_ukr_sid_mly_cnt_pan_dgb_por_amh_dut_rus_slo_spa_qcu_glc_rom_mol_dyu_chh_ita_amr_krd_bat_mcd_moo_svk_zul_sun_tha_gam_tml_bem_bam_azi_ger_grk_uzb_xho_vie_sod_ses_ewe_swa	-0.244803173685287	-0.57839782331873	0.564393622802828
20	gam_krd_ewe_bul_heb_wly_mlt_prs_tur_aze_xho_mly_ven_rus_slo_bsq_ben_hau_igb_mnd_bos_spa_cic_grk_swt_mol_fin_swa_moo_est_pol_owc_geo_swe_urd_ctl_dut_chh_sod_mcd_hun_bam_ind_scr_bat_jpn_tml_kor_cze_nor_lda_pan_sun_rom_anl_tag_cnt_fre_tsn_lat_amh_glc_arw_ukr_alb_qcu_afr_lit_guj_fbf_tig_hin_sid_ger_mao_svk_zul_ita_dgb_jav_tha_aeg_knd_ses_tsw_uzb_por_eng_azi_bem_vie_amr_yor_akn_dyu	0.0668321713456345	0.157198567150464	0.875429141556928
21	anl_ita_ewe_pan_sid_tig_amr_guj_aze_tur_lda_jav_bem_arw_ben_bsq_prs_chh_dyu_mnd_urd_fre_zul_alb_ses_mol_est_fbf_swa_fin_rus_owc_geo_hin_bos_krd_rom_heb_wly_scr_hun_ven_ind_bul_mao_jpn_knd_kor_slo_por_yor_ger_bat_ctl_gam_tag_cnt_mcd_swt_pol_mlt_spa_lat_cze_svk_qcu_lit_afr_nor_xho_aeg_dut_sod_swe_mly_grk_moo_ukr_tsw_sun_tha_hau_tml_akn_dgb_uzb_glc_eng_azi_bam_vie_amh_tsn_igb_cic	-0.223252013508228	-0.527356095415915	0.599202153903142
22	chh_guj_bam_rus_gam_amr_hau_svk_tur_aze_fbf_mly_tsn_ita_mcd_bsq_por_aeg_cic_mnd_prs_alb_zul_swe_ven_lit_fin_bem_igb_hun_ger_heb_geo_slo_krd_hin_eng_mlt_anl_grk_est_swt_mao_dut_ind_jpn_tml_kor_ben_arw_akn_mol_tag_fre_sid_bat_cnt_rom_yor_ukr_sod_cze_glc_bul_nor_qcu_bos_afr_urd_dyu_owc_pol_wly_spa_jav_lat_ewe_pan_swa_sun_tha_tig_knd_xho_dgb_azi_ctl_scr_uzb_ses_vie_amh_moo_tsw_lda	-0.490966803723411	-1.16654408305001	0.246377213332723
23	owc_mcd_bam_nor_chh_gam_tig_bul_uzb_tur_ses_ind_ven_hin_fre_bsq_ukr_mlt_dyu_mnd_ctl_afr_fbf_ger_bem_alb_est_moo_swt_hun_scr_sid_geo_grk_pol_rom_rus_aeg_sod_bos_fin_zul_mly_por_bat_jpn_tml_kor_ita_eng_akn_slo_tag_ben_anl_mao_cnt_spa_tsn_urd_hau_cze_mol_prs_swe_qcu_arw_glc_guj_xho_wly_lit_heb_pan_jav_lat_swa_krd_yor_sun_tha_amr_knd_dgb_cic_azi_svk_dut_aze_tsw_vie_amh_ewe_lda_igb	-0.00653256607433651	-0.0153800396281605	0.987761934462613
24	amr_lat_akn_lit_heb_mlt_owc_hin_tur_azi_tsw_tag_moo_pan_urd_bsq_guj_tig_bam_cnt_scr_rom_ven_ita_ses_por_fin_bem_tsn_hun_dut_wly_geo_eng_mol_slo_svk_aeg_amh_ukr_est_xho_jav_afr_sun_jpn_tml_kor_fre_ger_cic_spa_mly_grk_hau_ind_mnd_glc_swt_ctl_gam_mcd_alb_rus_krd_qcu_swe_ben_prs_lda_sid_nor_anl_bul_mao_bos_swa_arw_fbf_bat_tha_chh_knd_ewe_dyu_uzb_pol_cze_aze_igb_vie_sod_dgb_yor_zul	0.0612321107634538	0.144138264110322	0.885703175202193
25	sid_grk_tsw_lat_aeg_chh_wly_urd_azi_aze_tsn_tag_swa_pol_bos_bsq_lit_tig_ses_cnt_krd_pan_bem_cze_bam_swe_hun_ewe_akn_fin_spa_hau_geo_scr_fre_afr_alb_heb_owc_ctl_est_dyu_sun_por_jav_jpn_knd_kor_ita_guj_zul_nor_bat_bul_mlt_mao_mnd_rus_lda_ukr_anl_svk_mol_rom_arw_qcu_slo_hin_mcd_igb_amh_prs_amr_dut_mly_ben_swt_eng_ven_ind_tha_sod_tml_cic_moo_uzb_ger_glc_tur_yor_vie_gam_xho_dgb_fbf	0.769516828466884	1.82889374361607	0.0706205095518691
26	owc_alb_bem_lit_mlt_hau_anl_hin_tur_aze_swt_bat_yor_dut_ben_bsq_guj_gam_xho_cnt_prs_cze_igb_ita_lda_rus_hun_zul_akn_est_ger_tig_geo_arw_bos_eng_grk_chh_amh_swe_fin_ven_ind_urd_tag_jpn_knd_kor_nor_lat_swa_spa_jav_rom_aeg_mly_mnd_mcd_moo_svk_heb_ctl_slo_por_pan_qcu_krd_scr_mol_dyu_wly_afr_amr_glc_sun_pol_ewe_ukr_bam_mao_tha_sid_tml_ses_tsn_azi_fre_bul_uzb_tsw_vie_sod_cic_fbf_dgb	0.363783742431338	0.856321843281686	0.394020835688748
27	amh_bul_ven_eng_gam_chh_tig_hin_tur_aze_igb_mly_swa_ger_cze_bsq_afr_owc_dgb_mnd_ukr_rom_bem_lit_cic_mcd_fin_dyu_swt_est_ita_wly_geo_dut_ben_spa_por_sod_heb_bos_hun_tsn_tag_svk_sun_jpn_knd_kor_lat_krd_moo_scr_ind_urd_hau_mao_cnt_pan_ewe_guj_anl_glc_pol_alb_grk_qcu_rus_nor_ctl_lda_amr_arw_sid_swe_jav_slo_xho_mol_zul_bat_tha_mlt_tml_fbf_yor_uzb_prs_fre_azi_bam_vie_aeg_akn_ses_tsw	0.322478397713448	0.760928280263473	0.448624974355734
28	hau_lat_cic_por_anl_sid_chh_pan_tur_uzb_ven_jav_igb_urd_bul_bsq_rus_owc_tsn_cnt_svk_ben_tsw_ger_ses_swe_fin_zul_bam_hun_mcd_mlt_geo_grk_ita_guj_arw_sod_wly_fre_est_akn_bat_rom_mao_jpn_knd_kor_alb_afr_lda_glc_mly_hin_amh_tag_mnd_pol_ewe_lit_heb_prs_mol_cze_ukr_qcu_eng_bos_spa_dyu_amr_ctl_tig_scr_sun_nor_xho_slo_moo_ind_tha_gam_tml_fbf_yor_aze_krd_dut_azi_dgb_vie_aeg_swt_swa_bem	0.358691269137656	0.846312885674891	0.399550640885822
29	wly_mcd_bem_arw_amh_mlt_chh_ben_uzb_azi_lda_bat_cic_glc_urd_bsq_hin_sod_dgb_mnd_spa_prs_yor_swe_ses_rom_est_ven_igb_fin_fre_gam_geo_ger_lit_lat_cze_hau_owc_ukr_hun_swt_mly_ctl_tag_jpn_knd_kor_krd_bos_akn_alb_mao_dut_heb_jav_cnt_nor_swa_scr_anl_eng_grk_slo_ita_qcu_guj_pan_rus_tsn_aeg_svk_sid_pol_ind_mol_ewe_bul_tsw_sun_tha_amr_tml_bam_moo_tur_afr_por_aze_fbf_vie_tig_dyu_zul_xho	0.366337824134641	0.865985835199706	0.388726525131382
30	tig_swe_ewe_ctl_owc_sid_aeg_mcd_aze_tur_igb_ind_fbf_pol_fre_bsq_prs_gam_cic_cnt_spa_mol_akn_ger_tsw_scr_fin_lda_tsn_hun_dut_amr_geo_ukr_rom_glc_lat_mlt_heb_pan_est_dyu_bat_ita_tag_jpn_tml_kor_cze_ben_moo_bos_sun_guj_hau_mly_mnd_por_swt_afr_sod_slo_nor_arw_lit_qcu_krd_alb_svk_ven_wly_rus_chh_grk_mao_hin_ses_eng_zul_jav_tha_amh_knd_swa_bem_uzb_urd_bul_azi_dgb_vie_anl_xho_bam_yor	-0.525690553978003	-1.25493770589728	0.21264582211574
31	anl_eng_fbf_ukr_wly_sod_hau_guj_tur_uzb_akn_ind_ewe_alb_krd_bsq_nor_amh_lda_mnd_scr_spa_xho_rom_igb_cze_est_dyu_ven_fin_slo_sid_geo_dut_ita_svk_grk_mlt_heb_bos_hun_zul_bat_urd_mly_jpn_knd_kor_glc_swe_yor_mol_tag_pan_amr_sun_cnt_pol_ses_ctl_owc_lit_hin_ger_arw_qcu_afr_ben_bul_bam_tig_lat_gam_fre_mao_mcd_tsw_por_moo_jav_tha_chh_tml_cic_tsn_azi_rus_prs_aze_dgb_vie_aeg_bem_swt_swa	-0.525882643217836	-1.25240690628537	0.213561945712713
32	sid_lit_yor_swe_chh_amr_heb_por_aze_tur_igb_sun_tsw_urd_mol_bsq_ukr_aeg_swa_mnd_hin_ben_ven_fre_ses_cze_hun_ewe_akn_est_pan_sod_geo_afr_guj_lat_arw_owc_wly_glc_fin_bam_bat_scr_jav_jpn_knd_kor_bos_dut_zul_prs_ind_ita_hau_mly_cnt_bul_fbf_ctl_anl_nor_alb_slo_rom_qcu_svk_eng_grk_lda_gam_pol_amh_krd_mao_mcd_moo_ger_swt_tag_tha_mlt_tml_cic_tsn_azi_rus_spa_uzb_bem_vie_tig_dgb_dyu_xho	-0.980495649247709	-2.38582265856374	0.0190679360375102
33	sid_glc_lda_ger_wly_hau_chh_por_azi_aze_swa_ind_bam_rom_spa_bsq_mcd_sod_ewe_mnd_slo_eng_dyu_hin_moo_mol_fin_fbf_igb_est_arw_tig_geo_guj_pan_lit_grk_heb_gam_ukr_hun_tsw_tag_scr_mao_jpn_knd_kor_bos_nor_tsn_fre_mly_swe_amr_bat_cnt_pol_bem_rus_mlt_urd_ben_ctl_ita_qcu_alb_krd_prs_akn_aeg_cze_amh_svk_jav_bul_yor_afr_zul_sun_tha_owc_tml_xho_ven_uzb_lat_dut_tur_swt_vie_anl_cic_ses_dgb	0.298535388119209	0.704068329259352	0.483149452528531
34	hau_pan_tsn_arw_gam_chh_sod_lat_azi_aze_fbf_mao_xho_spa_ger_bsq_por_amh_tsw_cnt_hin_ben_moo_lit_bam_dut_est_swa_yor_fin_rus_heb_geo_ukr_svk_bos_bul_mlt_tig_fre_hun_dyu_sun_pol_tag_jpn_tml_kor_slo_urd_akn_glc_mly_alb_wly_jav_mnd_ctl_zul_grk_aeg_swe_mcd_rom_mol_qcu_afr_krd_cze_lda_sid_prs_owc_scr_ind_eng_cic_nor_dgb_bat_tha_amr_knd_bem_swt_tur_guj_ita_uzb_ses_vie_anl_igb_ven_ewe	-0.280926331775858	-0.665168539009047	0.507588943125314
35	anl_ger_tsw_svk_sod_tig_amh_rus_tur_azi_zul_ind_ses_rom_bul_bsq_pol_owc_xho_cnt_arw_bos_akn_slo_moo_dut_hun_bem_tsn_fin_lat_hau_geo_ctl_guj_fre_grk_wly_heb_ukr_est_cic_mly_prs_mao_jpn_knd_kor_mcd_hin_swt_alb_bat_lit_gam_sun_mnd_pan_lda_afr_mlt_por_cze_urd_nor_qcu_swe_glc_ita_swa_chh_eng_aeg_spa_tag_scr_fbf_ben_dgb_jav_tha_sid_tml_dyu_ven_aze_krd_mol_uzb_bam_vie_amr_ewe_yor_igb	-0.503706410613642	-1.19984470919398	0.233247375198292
36	heb_grk_tsw_por_hau_wly_sod_ita_azi_tur_yor_tag_cic_urd_dut_bsq_glc_amr_lda_mnd_mcd_ctl_igb_slo_bem_eng_hun_tsn_ses_est_fre_anl_geo_svk_krd_scr_cze_mlt_tig_bul_fin_ven_mly_lat_mao_jpn_tml_kor_alb_nor_dyu_guj_sun_bos_sid_jav_cnt_afr_swa_ben_gam_mol_swe_ukr_ger_qcu_arw_rus_rom_akn_chh_prs_amh_pol_bat_spa_xho_pan_moo_ind_tha_aeg_knd_fbf_bam_aze_hin_lit_uzb_zul_vie_owc_swt_dgb_ewe	-0.916907021053392	-2.22034625854632	0.0288244833537655
37	sod_ger_igb_lat_wly_amh_owc_pan_tur_uzb_tsw_jav_dgb_mol_eng_bsq_urd_hau_zul_mnd_ukr_fre_ven_ctl_dyu_por_fin_akn_swt_est_ita_mlt_geo_afr_arw_alb_bul_chh_amr_mcd_hun_bem_mly_nor_bat_jpn_tml_kor_lit_ben_cic_swe_tag_slo_aeg_mao_cnt_bos_ses_svk_gam_rus_spa_krd_pol_qcu_prs_hin_scr_moo_sid_cze_heb_glc_ind_dut_ewe_guj_bam_sun_tha_tig_knd_tsn_fbf_azi_rom_grk_aze_xho_vie_anl_yor_swa_lda	-0.173916976562852	-0.410633607665703	0.682285781022676
38	sod_rus_swt_dut_heb_mlt_owc_lat_azi_uzb_moo_bat_dyu_urd_por_bsq_cze_gam_zul_mnd_mol_ger_bem_bul_fbf_alb_hun_lda_xho_est_guj_amh_geo_fre_pol_rom_pan_chh_wly_krd_fin_tsn_mao_slo_ind_jpn_knd_kor_lit_mcd_cic_ctl_tag_bos_hau_jav_cnt_afr_ven_ukr_amr_grk_svk_ita_swe_qcu_nor_hin_scr_igb_sid_ben_aeg_eng_sun_spa_ewe_prs_ses_mly_tha_anl_tml_bam_akn_aze_glc_arw_tur_dgb_vie_tig_swa_tsw_yor	0.350861406137317	0.82685962283382	0.410433119873524
39	chh_svk_moo_cze_hau_owc_anl_ger_uzb_tur_ven_tag_tsn_scr_lit_bsq_grk_aeg_tsw_mnd_slo_mcd_fbf_arw_swt_bul_fin_zul_akn_est_ita_amr_geo_glc_dut_swe_prs_heb_wly_krd_hun_lda_mao_urd_ind_jpn_knd_kor_spa_rom_yor_mol_mly_nor_sid_sun_cnt_ukr_ses_rus_tig_lat_pan_alb_pol_qcu_por_fre_ctl_ewe_amh_ben_mlt_afr_jav_guj_swa_bos_igb_bat_tha_sod_tml_dgb_xho_aze_hin_eng_azi_bam_vie_gam_bem_cic_dyu	-0.237267365416913	-0.560416287774024	0.576543104777509
40	owc_ben_yor_arw_sod_heb_hau_slo_tur_uzb_dgb_sun_xho_scr_dut_bsq_mcd_chh_fbf_mnd_pan_urd_ewe_grk_bem_spa_fin_zul_moo_hun_alb_mlt_geo_mol_pol_rus_krd_anl_aeg_swe_est_swt_mao_bos_bat_jpn_tml_kor_nor_por_tsw_rom_jav_hin_gam_ind_cnt_eng_bam_ger_amh_ctl_fre_lat_bul_qcu_cze_guj_glc_akn_amr_ukr_tig_prs_mly_lit_igb_ita_ses_tag_tha_wly_knd_ven_lda_azi_svk_afr_aze_swa_vie_sid_cic_dyu_tsn	-1.06929565729339	-2.62175576055178	0.0102202028069551
41	wly_spa_bam_nor_owc_tig_amr_ger_uzb_aze_zul_mly_tsw_urd_mcd_bsq_bos_mlt_cic_cnt_eng_glc_dyu_lit_akn_bul_hun_dgb_tsn_est_swe_chh_geo_ukr_scr_prs_ita_sid_heb_hin_fin_bem_jav_krd_tag_jpn_knd_kor_por_grk_ses_rus_mao_fre_hau_bat_mnd_mol_fbf_arw_gam_slo_guj_rom_svk_qcu_pan_dut_ctl_ewe_amh_alb_anl_ben_ind_lat_igb_pol_yor_sun_tha_sod_tml_xho_swt_azi_afr_cze_tur_lda_vie_aeg_ven_moo_swa	-0.0565989890252455	-0.133365088908108	0.89419281431191
42	sod_scr_tsw_ben_sid_heb_amh_pan_tur_uzb_akn_ind_xho_nor_bos_bsq_prs_aeg_cic_cnt_ukr_svk_dgb_ctl_lda_bul_hun_fbf_yor_fin_mcd_amr_geo_dut_rom_lat_mol_anl_wly_guj_est_ewe_jav_pol_mly_jpn_tml_kor_hin_swe_swt_ger_mao_cze_gam_sun_mnd_arw_dyu_slo_owc_ita_spa_eng_urd_qcu_glc_por_lit_igb_tig_krd_hau_afr_tag_rus_moo_fre_bam_bat_tha_mlt_knd_tsn_bem_aze_grk_alb_azi_ses_vie_chh_swa_ven_zul	-0.9762467011507	-2.37588973166244	0.0195579069826251
43	anl_rus_dyu_ben_mlt_chh_amh_ctl_aze_uzb_moo_ind_xho_eng_glc_bsq_bos_sid_tsw_mnd_pol_fre_tsn_afr_swa_hin_hun_ven_bam_fin_lat_tig_geo_guj_cze_mcd_scr_amr_gam_prs_est_bem_sun_pan_mly_jpn_tml_kor_bul_ita_igb_ger_jav_krd_sod_tag_cnt_svk_fbf_alb_hau_urd_nor_grk_ukr_qcu_swe_arw_dut_lda_heb_spa_wly_lit_mao_rom_ses_por_cic_bat_tha_owc_knd_zul_yor_azi_mol_slo_tur_ewe_vie_aeg_dgb_swt_akn	-0.267244212103714	-0.633487648720755	0.527970116646688
44	wly_svk_bem_ger_mlt_tig_heb_ukr_tur_azi_swt_tag_yor_grk_cze_bsq_arw_gam_swa_cnt_spa_prs_ses_pan_tsn_eng_est_cic_moo_fin_bos_owc_geo_lit_guj_rom_afr_sod_sid_hin_hun_ewe_mly_ctl_bat_jpn_knd_kor_slo_dut_tsw_mol_mao_alb_amh_sun_mnd_scr_lda_nor_amr_rus_lat_ben_mcd_qcu_ita_por_krd_bam_chh_pol_hau_swe_jav_urd_akn_fre_xho_ind_tha_anl_tml_fbf_ven_aze_bul_glc_uzb_zul_vie_aeg_igb_dyu_dgb	-0.0698419477377102	-0.164717311446541	0.869523983832886
45	amh_nor_zul_scr_sod_sid_amr_pan_azi_aze_fbf_jav_igb_rus_prs_bsq_mol_hau_swt_mnd_por_spa_swa_fre_moo_krd_est_dgb_xho_hun_ger_chh_geo_pol_lat_svk_lit_tig_wly_swe_fin_cic_tag_ita_sun_jpn_tml_kor_rom_alb_lda_arw_bat_hin_aeg_mao_cnt_eng_tsw_mcd_owc_bul_urd_ukr_afr_qcu_cze_dut_bos_bam_mlt_grk_heb_ctl_mly_guj_akn_glc_ewe_ind_tha_anl_knd_ses_dyu_uzb_ben_slo_tur_bem_vie_gam_tsn_yor_ven	-0.0375427447151399	-0.0883317588440688	0.929802930566549
46	heb_ctl_tsw_arw_chh_anl_aeg_swe_azi_aze_ven_sun_ses_prs_bul_bsq_urd_amh_swt_cnt_rus_fre_igb_pan_zul_lat_est_swa_ewe_fin_lit_amr_geo_ita_por_svk_guj_sod_hau_scr_hun_tsn_tag_rom_ind_jpn_tml_kor_bos_nor_dyu_ben_bat_dut_sid_mao_mnd_cze_fbf_mol_wly_glc_krd_eng_hin_qcu_mcd_pol_afr_moo_owc_spa_mlt_grk_jav_alb_dgb_ukr_akn_mly_tha_tig_knd_cic_lda_tur_slo_ger_uzb_bem_vie_gam_xho_bam_yor	-0.439410534996907	-1.04276119244688	0.29976199806292
47	tig_krd_yor_lat_owc_chh_aeg_pan_tur_aze_moo_sun_bem_ita_glc_bsq_scr_hau_igb_mnd_lit_urd_cic_swe_dyu_slo_est_dgb_ven_hun_svk_anl_geo_rus_arw_ctl_alb_heb_amr_spa_fin_bam_jav_bul_bat_jpn_knd_kor_mcd_fre_zul_dut_ind_cze_sod_tag_cnt_mol_fbf_ukr_gam_eng_hin_por_rom_qcu_bos_ger_prs_ewe_wly_guj_amh_ben_mly_nor_tsn_pol_lda_mao_tha_mlt_tml_akn_ses_azi_afr_grk_uzb_swt_vie_sid_swa_tsw_xho	-0.831493591954892	-2.00440824192945	0.0479346381917619
48	gam_lit_moo_ukr_aeg_mlt_chh_slo_tur_aze_dyu_mao_ses_prs_ctl_bsq_nor_amr_dgb_mnd_eng_pan_tsw_pol_zul_lat_hun_cic_igb_fin_cze_owc_geo_mol_bul_dut_rus_anl_sod_ben_est_bam_jav_ger_bat_jpn_knd_kor_bos_mcd_swa_rom_tag_grk_sid_mly_cnt_guj_xho_krd_tig_urd_alb_por_swe_qcu_scr_afr_arw_ven_heb_svk_amh_hin_sun_ita_ewe_glc_akn_ind_tha_hau_tml_bem_lda_azi_fre_spa_uzb_swt_vie_wly_yor_fbf_tsn	-0.049719868514327	-0.117135319844682	0.907005417204954
49	owc_alb_zul_guj_hau_heb_tig_dut_tur_uzb_tsn_mao_dgb_ctl_rus_bsq_scr_wly_xho_mnd_urd_slo_moo_mol_cic_bos_hun_bem_dyu_fin_krd_gam_geo_lat_bul_eng_glc_sod_sid_ita_est_akn_bat_spa_tag_jpn_knd_kor_por_nor_yor_afr_mly_lit_amr_ind_cnt_hin_ses_svk_aeg_swe_mcd_ukr_prs_qcu_rom_fre_cze_ewe_chh_ben_amh_grk_jav_arw_tsw_pan_swt_sun_tha_anl_tml_fbf_ven_azi_pol_ger_aze_bam_vie_mlt_swa_igb_lda	0.544164472238162	1.28937686639008	0.200464689368982
50	chh_pol_swa_fre_amh_sid_sod_nor_uzb_aze_dyu_jav_igb_dut_ita_bsq_ukr_wly_bem_cnt_alb_por_ewe_cze_yor_afr_est_lda_xho_hun_prs_tig_geo_krd_guj_lat_urd_hau_owc_eng_fin_fbf_tag_lit_mly_jpn_knd_kor_glc_ctl_dgb_slo_ind_ben_anl_mao_mnd_spa_tsw_rom_aeg_hin_mol_mcd_bul_qcu_ger_pan_bos_bam_amr_arw_mlt_scr_sun_svk_ven_grk_zul_bat_tha_heb_tml_akn_moo_azi_rus_swe_tur_ses_vie_gam_swt_tsn_cic	0.712704067133556	1.69419045867209	0.0935756461212613
51	hau_ctl_cic_nor_sod_amh_heb_ben_aze_uzb_moo_bat_ewe_grk_ger_bsq_spa_amr_akn_cnt_lat_mol_tsw_arw_ses_krd_fin_swt_xho_hun_lit_owc_geo_bul_urd_pan_glc_tig_sid_prs_est_dgb_tag_ukr_ind_jpn_tml_kor_mcd_por_igb_bos_sun_pol_gam_mly_mnd_guj_zul_afr_wly_cze_fre_scr_swe_qcu_slo_hin_eng_dyu_mlt_svk_anl_dut_jav_rom_ven_rus_yor_mao_tha_chh_knd_bem_fbf_tur_ita_alb_azi_lda_vie_aeg_tsn_swa_bam	-0.0364205920534004	-0.0858423407975582	0.931776288327886
52	anl_alb_moo_slo_sid_hau_gam_eng_tur_uzb_ven_sun_yor_ita_nor_bsq_rus_amh_swa_mnd_glc_hin_zul_urd_akn_pol_hun_dgb_dyu_est_bos_tig_geo_lat_por_spa_pan_aeg_owc_svk_fin_igb_tag_mol_jav_jpn_knd_kor_scr_mcd_swt_ger_bat_lit_mlt_mao_cnt_ukr_cic_ctl_amr_guj_fre_rom_arw_qcu_cze_prs_swe_ewe_chh_grk_wly_afr_mly_bul_fbf_ben_tsw_ind_tha_sod_tml_bem_xho_azi_dut_krd_aze_bam_vie_heb_ses_lda_tsn	-0.481719890083459	-1.14673217974985	0.254434103564259
53	gam_mol_zul_ctl_mlt_sid_heb_pol_azi_tur_swa_ind_xho_ukr_afr_bsq_cze_owc_akn_cnt_ger_guj_bem_glc_ses_bos_est_yor_fbf_fin_urd_hau_geo_ben_ita_alb_hin_aeg_tig_eng_hun_tsw_mly_nor_bat_jpn_knd_kor_lit_mcd_ven_spa_tag_dut_amh_sun_mnd_por_moo_grk_wly_fre_scr_rom_swe_qcu_svk_rus_bul_cic_amr_krd_chh_arw_jav_slo_swt_lat_tsn_mao_tha_anl_tml_dyu_bam_uzb_pan_prs_aze_ewe_vie_sod_lda_igb_dgb	-0.335383603622403	-0.794978312504777	0.428650313131846
54	tig_pan_yor_bos_sod_mlt_chh_ger_tur_azi_dgb_mly_cic_alb_glc_bsq_ctl_aeg_ven_mnd_mcd_lit_ses_por_dyu_mol_hun_xho_moo_fin_rus_hau_geo_guj_lat_slo_rom_heb_anl_hin_est_zul_mao_ben_ind_jpn_knd_kor_prs_pol_bam_svk_bat_dut_amh_tag_cnt_fre_swa_spa_gam_ukr_scr_grk_afr_qcu_arw_swe_eng_ewe_owc_urd_wly_ita_jav_krd_tsn_cze_igb_sun_tha_sid_tml_fbf_akn_aze_nor_bul_uzb_swt_vie_amr_lda_bem_tsw	-1.17005411636961	-2.88060497203684	0.00492703222130692
55	amh_spa_cic_svk_owc_mlt_sid_alb_azi_tur_dyu_jav_lda_ctl_ger_bsq_cze_aeg_moo_mnd_krd_slo_yor_bos_akn_grk_fin_ses_zul_est_por_anl_geo_bul_pol_fre_ukr_chh_gam_arw_hun_xho_mao_ita_sun_jpn_tml_kor_rom_nor_fbf_mcd_tag_eng_wly_bat_cnt_mol_swa_lit_heb_ben_pan_prs_scr_qcu_hin_urd_rus_bam_hau_dut_sod_afr_ind_swe_igb_guj_bem_mly_tha_tig_knd_ewe_ven_uzb_glc_lat_aze_tsw_vie_amr_swt_tsn_dgb	-0.559548073058969	-1.33395630709475	0.185475717616938
56	owc_prs_tsn_rus_hau_wly_amr_ukr_aze_uzb_tsw_tag_fbf_pan_slo_bsq_swe_heb_swt_mnd_lit_bos_moo_ita_akn_pol_fin_bem_yor_hun_ger_sod_geo_scr_spa_nor_guj_chh_gam_bul_est_zul_sun_arw_jav_jpn_tml_kor_urd_svk_igb_mol_mly_grk_anl_ind_cnt_fre_cic_rom_aeg_por_alb_cze_glc_qcu_krd_hin_lat_ewe_mlt_ben_sid_ctl_mao_eng_lda_dut_swa_bat_tha_tig_knd_ven_bam_azi_mcd_afr_tur_xho_vie_amh_dyu_dgb_ses	0.539493758747629	1.2746015626387	0.20562580730151
57	owc_ukr_fbf_por_chh_hau_mlt_dut_azi_uzb_bam_tag_tsw_krd_spa_bsq_guj_sid_xho_cnt_fre_bos_moo_pol_lda_glc_fin_ses_igb_hun_nor_amr_geo_mcd_lat_ger_eng_wly_tig_rom_est_bem_jav_swe_sun_jpn_knd_kor_svk_hin_zul_afr_mly_alb_amh_mao_mnd_prs_tsn_cze_anl_bul_rus_ctl_pan_qcu_ita_scr_lit_akn_aeg_arw_sod_slo_bat_urd_swa_grk_yor_ind_tha_gam_tml_dgb_swt_aze_ben_mol_tur_cic_vie_heb_ven_dyu_ewe	-0.0271202461284971	-0.0641301312390492	0.949004253266243
58	wly_arw_dgb_urd_sod_tig_heb_swe_uzb_tur_bam_tag_cic_hin_spa_bsq_pan_anl_ewe_cnt_cze_grk_swa_dut_swt_pol_est_xho_moo_fin_prs_gam_geo_lit_bul_mol_ctl_amh_hau_svk_hun_igb_mly_rus_jav_jpn_tml_kor_scr_glc_fbf_alb_mao_rom_aeg_ind_mnd_ita_bem_fre_sid_guj_ger_bos_afr_qcu_por_slo_ukr_dyu_owc_krd_chh_mcd_bat_ben_lda_eng_tsw_sun_tha_mlt_knd_ven_ses_aze_nor_lat_azi_yor_vie_amr_zul_tsn_akn	-0.0664685869884236	-0.156462406254926	0.876007700664299
59	gam_arw_yor_rom_wly_chh_amh_mol_azi_tur_tsn_mao_cic_eng_mcd_bsq_swe_owc_ewe_mnd_dut_ben_zul_krd_swt_bul_hun_bam_ses_fin_afr_mlt_geo_ita_svk_fre_cze_sod_anl_ukr_est_bem_sun_guj_mly_jpn_knd_kor_glc_lit_lda_scr_bat_lat_heb_ind_cnt_grk_igb_hin_hau_prs_ger_slo_pan_qcu_alb_urd_rus_tsw_sid_nor_amr_por_jav_pol_dyu_ctl_swa_tag_tha_aeg_tml_moo_xho_uzb_bos_spa_aze_akn_vie_tig_fbf_dgb_ven	-0.426512032347387	-1.01162146879434	0.314343830484885
60	sid_glc_swa_dut_chh_anl_owc_mol_uzb_aze_xho_jav_dyu_afr_urd_bsq_ctl_heb_zul_cnt_nor_ukr_moo_ben_bam_mcd_fin_ewe_akn_est_ger_sod_geo_fre_rom_svk_slo_mlt_gam_rus_hun_fbf_ind_pan_bat_jpn_tml_kor_grk_hin_ses_arw_tag_bos_amh_sun_mnd_krd_cic_spa_aeg_lat_por_prs_bul_qcu_lit_scr_alb_tsn_hau_eng_wly_swe_mly_pol_yor_cze_bem_mao_tha_amr_knd_swt_igb_azi_guj_ita_tur_ven_vie_tig_tsw_lda_dgb	-0.555056086807791	-1.32359761659751	0.188881238253584
61	anl_alb_fbf_lat_heb_sod_amh_arw_uzb_tur_dyu_mao_yor_swe_mcd_bsq_pol_tig_bem_cnt_dut_slo_dgb_bos_ewe_svk_est_ses_moo_hun_cze_owc_geo_fre_hin_mol_lit_amr_chh_krd_fin_ven_sun_ctl_mly_jpn_tml_kor_grk_bul_zul_urd_tag_por_aeg_ind_mnd_eng_akn_rom_mlt_pan_rus_ger_guj_qcu_prs_ukr_afr_swa_gam_spa_sid_ben_jav_glc_bam_scr_xho_bat_tha_wly_knd_igb_tsn_azi_ita_nor_aze_lda_vie_hau_tsw_cic_swt	-0.25832852126756	-0.610702050301873	0.542886501436273
62	amh_pol_xho_ben_heb_chh_aeg_arw_azi_uzb_bem_sun_dyu_rus_krd_bsq_guj_owc_yor_cnt_spa_glc_dgb_swe_ses_afr_est_zul_swa_hun_ita_anl_geo_cze_ctl_dut_scr_sod_mlt_nor_fin_bam_bat_bos_jav_jpn_knd_kor_ger_grk_ewe_fre_tag_prs_tig_mly_mnd_alb_fbf_pan_sid_rom_por_eng_hin_qcu_ukr_svk_slo_ven_hau_mol_amr_lat_ind_urd_lda_bul_tsw_mao_tha_wly_tml_cic_igb_aze_lit_mcd_tur_swt_vie_gam_moo_tsn_akn	0.0456789161346686	0.107448129531225	0.914664934589199
63	sid_eng_cic_ita_amh_sod_aeg_ben_tur_aze_swa_jav_akn_dut_ukr_bsq_spa_owc_fbf_mnd_bul_grk_igb_swe_dgb_mcd_est_ven_zul_fin_krd_tig_geo_slo_fre_lit_svk_mlt_gam_nor_hun_tsn_ind_pan_sun_jpn_tml_kor_hin_lat_moo_ger_mly_glc_chh_mao_cnt_afr_tsw_rom_hau_ctl_urd_scr_pol_qcu_mol_guj_arw_ses_wly_bos_heb_por_tag_alb_lda_prs_ewe_bat_tha_amr_knd_bem_bam_uzb_cze_rus_azi_xho_vie_anl_yor_dyu_swt	-0.631481032261701	-1.510165461933	0.134391488355596
64	gam_pol_fbf_bul_sod_owc_amr_eng_uzb_azi_bam_mly_akn_ctl_ger_bsq_hin_amh_swt_cnt_bos_fre_dgb_svk_zul_prs_hun_tsw_ses_est_ukr_heb_geo_cze_alb_swe_nor_aeg_tig_mol_fin_bem_sun_guj_ind_jpn_tml_kor_ben_afr_tsn_lit_bat_urd_sid_tag_mnd_scr_xho_krd_anl_ita_spa_pan_glc_qcu_por_dut_slo_cic_mlt_rus_hau_mcd_jav_arw_ewe_rom_ven_mao_tha_chh_knd_swa_dyu_aze_grk_lat_tur_moo_vie_wly_igb_yor_lda	0.117811477530399	0.277769631271574	0.781805770866479
65	amh_ben_ses_guj_wly_anl_chh_ctl_aze_azi_swa_ind_zul_cze_krd_bsq_nor_sod_cic_cnt_fre_alb_yor_dut_tsn_urd_est_fbf_bem_fin_slo_amr_geo_ukr_prs_glc_arw_aeg_sid_lat_hun_dgb_jav_pan_mly_jpn_tml_kor_swe_mcd_ven_scr_sun_por_heb_mao_mnd_grk_tsw_afr_tig_ger_rus_hin_bul_qcu_bos_spa_svk_akn_gam_mol_hau_rom_tag_ita_dyu_pol_xho_bat_tha_owc_knd_moo_bam_uzb_lit_eng_tur_swt_vie_mlt_igb_lda_ewe	-0.124741193911084	-0.294299545277814	0.769184896689088
66	gam_swe_zul_nor_chh_tig_heb_scr_azi_aze_moo_sun_igb_rus_lat_bsq_ger_wly_dgb_cnt_slo_ctl_dyu_alb_fbf_mol_fin_xho_yor_hun_urd_amr_geo_afr_cze_grk_pan_sid_aeg_bos_est_lda_jav_por_mao_jpn_tml_kor_svk_fre_bam_arw_ind_lit_anl_mly_mnd_dut_swt_ben_amh_bul_spa_eng_ita_qcu_mcd_rom_guj_swa_mlt_hin_owc_ukr_tag_pol_ven_glc_tsn_bat_tha_hau_knd_ewe_ses_tur_krd_prs_uzb_bem_vie_sod_cic_akn_tsw	-0.801299744412737	-1.93428137795576	0.0561183643900746
67	chh_guj_ven_pan_tig_owc_amr_lat_aze_uzb_cic_ind_dyu_ben_cze_bsq_slo_wly_lda_mnd_urd_bos_xho_arw_bam_por_hun_tsw_dgb_est_ctl_anl_geo_rom_prs_pol_krd_hau_amh_fre_fin_fbf_sun_grk_mao_jpn_tml_kor_ger_bul_yor_rus_mly_mol_heb_tag_cnt_eng_akn_mcd_mlt_swe_alb_hin_spa_qcu_ukr_afr_glc_igb_aeg_dut_sod_nor_bat_scr_ewe_lit_swa_jav_tha_gam_knd_swt_bem_azi_ita_svk_tur_tsn_vie_sid_ses_zul_moo	0.394679874015688	0.930708099592567	0.354414280681254
68	sid_rom_bam_arw_chh_gam_amr_prs_uzb_azi_ven_mly_igb_bul_nor_bsq_pan_amh_xho_mnd_swe_eng_lda_krd_tsw_por_hun_fbf_dyu_est_slo_wly_geo_ctl_bos_ben_mol_aeg_owc_lit_fin_ewe_tag_pol_ind_jpn_knd_kor_ger_svk_swt_guj_bat_spa_heb_sun_cnt_lat_zul_fre_anl_hin_glc_ukr_ita_qcu_cze_dut_mcd_swa_hau_urd_mlt_afr_mao_alb_yor_scr_bem_jav_tha_sod_tml_ses_akn_tur_grk_rus_aze_cic_vie_tig_dgb_moo_tsn	0.324304091383502	0.763718864425702	0.446968001848968
69	amh_bul_akn_ukr_mlt_amr_sid_ger_aze_uzb_tsw_mao_ewe_prs_nor_bsq_hin_tig_fbf_cnt_por_krd_dgb_glc_ses_bos_hun_lda_yor_fin_swe_aeg_geo_mol_grk_rom_lit_sod_gam_dut_est_tsn_sun_mcd_jav_jpn_knd_kor_ben_cze_igb_pan_mly_arw_anl_ind_mnd_guj_cic_ita_chh_ctl_rus_scr_svk_qcu_alb_eng_pol_dyu_wly_afr_hau_lat_tag_slo_ven_urd_xho_bat_tha_owc_tml_zul_moo_tur_fre_spa_azi_swt_vie_heb_swa_bem_bam	0.06439004298177	0.151549734142907	0.879870347378937
70	gam_bos_tsw_eng_anl_sid_amh_ukr_aze_uzb_fbf_bat_lda_krd_ita_bsq_arw_mlt_dyu_cnt_guj_swe_zul_rus_swa_ben_fin_akn_xho_est_fre_tig_geo_ctl_slo_mol_alb_owc_wly_afr_hun_bem_sun_rom_jav_jpn_knd_kor_svk_spa_igb_bul_ind_nor_hau_mly_mnd_glc_ses_grk_amr_pan_prs_dut_lit_qcu_mcd_hin_lat_ven_aeg_pol_sod_urd_mao_cze_bam_ger_cic_tag_tha_heb_tml_yor_dgb_tur_scr_por_azi_ewe_vie_chh_tsn_moo_swt	0.274256327525493	0.645334290467244	0.520299529986805
71	sid_lat_ewe_svk_amh_owc_aeg_ukr_azi_uzb_swa_sun_ven_alb_ita_bsq_hin_tig_tsw_mnd_dut_prs_lda_slo_bem_urd_est_dgb_ses_hun_lit_wly_geo_grk_ben_mcd_arw_sod_amr_por_fin_cic_ind_guj_bat_jpn_tml_kor_ger_krd_dyu_glc_tag_swe_mlt_mao_cnt_bul_fbf_nor_chh_eng_pol_afr_fre_qcu_bos_scr_cze_yor_anl_rom_gam_mol_jav_ctl_akn_spa_xho_mly_tha_hau_knd_bam_igb_tur_rus_pan_aze_swt_vie_heb_tsn_moo_zul	-0.996762152844817	-2.42748101226246	0.0171297582904947
72	tig_urd_lda_ger_wly_anl_heb_lit_tur_uzb_ven_sun_bam_por_hin_bsq_scr_sid_fbf_mnd_mol_glc_xho_mcd_moo_cze_fin_swt_igb_hun_ita_owc_geo_lat_eng_ben_rom_mlt_amh_ctl_est_bem_jav_spa_tag_jpn_knd_kor_swe_krd_tsn_ukr_mly_dut_aeg_bat_cnt_grk_akn_slo_sod_svk_bos_rus_arw_qcu_guj_alb_prs_ses_chh_afr_hau_bul_ind_pol_dyu_fre_cic_mao_tha_amr_tml_zul_dgb_azi_nor_pan_aze_tsw_vie_gam_ewe_yor_swa	-0.231130317785872	-0.545648130837983	0.586614250955314
73	amr_ctl_swt_ger_chh_owc_amh_slo_aze_tur_lda_ind_swa_dut_afr_bsq_lat_wly_yor_mnd_svk_spa_bam_rom_ewe_lit_fin_zul_ses_est_fre_gam_geo_eng_bos_nor_cze_sod_aeg_urd_hun_fbf_mly_alb_tag_jpn_tml_kor_ukr_krd_bem_guj_sun_arw_heb_jav_cnt_por_ven_pol_sid_prs_hin_pan_ita_qcu_ben_grk_swe_akn_anl_glc_tig_scr_bat_mcd_cic_rus_igb_mao_tha_hau_knd_dgb_dyu_azi_bul_mol_uzb_moo_vie_mlt_xho_tsn_tsw	-0.288580798594004	-0.68262225208787	0.49654242157812
74	tig_mol_zul_scr_gam_sid_anl_hin_aze_azi_dyu_tag_akn_fre_eng_bsq_guj_sod_ses_mnd_ctl_arw_ven_lat_moo_ben_est_swt_lda_fin_spa_amr_geo_ger_por_pan_glc_chh_aeg_nor_hun_yor_ind_pol_jav_jpn_tml_kor_mcd_bos_fbf_bul_sun_krd_owc_mly_cnt_urd_xho_lit_hau_alb_slo_cze_grk_qcu_swe_rom_svk_bem_amh_rus_mlt_prs_mao_dut_tsw_ita_swa_bat_tha_heb_knd_dgb_bam_tur_ukr_afr_uzb_tsn_vie_wly_ewe_igb_cic	-0.709497156076953	-1.70221673574905	0.092055305022567
75	anl_por_dyu_ger_gam_sid_amr_nor_tur_azi_igb_tag_swt_ukr_lat_bsq_scr_sod_akn_cnt_pan_pol_swa_bos_ven_bul_est_tsw_bam_fin_prs_chh_geo_glc_guj_rom_alb_wly_hau_rus_hun_ewe_bat_mol_mao_jpn_tml_kor_swe_cze_yor_lit_sun_ctl_heb_ind_mnd_urd_ses_ben_owc_slo_grk_dut_spa_qcu_ita_hin_arw_zul_amh_afr_aeg_eng_jav_krd_fbf_mcd_moo_mly_tha_tig_knd_bem_dgb_aze_fre_svk_uzb_cic_vie_mlt_xho_tsn_lda	-0.335370563609825	-0.794536573013966	0.428906038575273
76	heb_prs_tsn_alb_chh_hau_owc_dut_aze_tur_cic_jav_ven_svk_ger_bsq_slo_tig_bem_cnt_por_urd_swt_rus_zul_ukr_est_akn_swa_hun_grk_amh_geo_glc_pan_swe_krd_anl_sod_afr_fin_moo_mao_cze_mly_jpn_tml_kor_fre_nor_ewe_bul_tag_ita_aeg_ind_mnd_lit_dgb_pol_mlt_mol_hin_guj_rom_qcu_scr_mcd_bos_yor_wly_spa_amr_eng_bat_ben_igb_arw_tsw_sun_tha_gam_knd_ses_xho_uzb_ctl_lat_azi_dyu_vie_sid_lda_bam_fbf	0.0651560029529521	0.153524197771059	0.878317547366017
77	owc_guj_moo_glc_amh_hau_heb_bul_tur_uzb_akn_jav_swt_ctl_hin_bsq_ukr_sod_lda_mnd_slo_rom_xho_cze_cic_fre_fin_tsw_yor_est_swe_gam_geo_afr_scr_mcd_ben_mlt_chh_arw_hun_swa_ind_pol_bat_jpn_knd_kor_prs_pan_zul_dut_mao_urd_wly_tag_cnt_ita_igb_eng_amr_mol_krd_spa_grk_qcu_bos_ger_alb_bam_anl_por_aeg_nor_sun_rus_ewe_lit_ses_mly_tha_tig_tml_bem_ven_aze_lat_svk_azi_dyu_vie_sid_dgb_tsn_fbf	0.0857663457976925	0.201925906861429	0.840415693116612
78	chh_alb_swt_ita_amr_aeg_heb_lit_aze_uzb_xho_ind_akn_pol_slo_bsq_por_anl_lda_cnt_pan_swe_dgb_dut_tsn_rom_fin_swa_moo_est_scr_wly_geo_bul_svk_fre_prs_gam_sid_ben_hun_bem_jav_eng_tag_jpn_tml_kor_hin_bos_fbf_mcd_bat_rus_amh_mao_mnd_ukr_yor_afr_hau_cze_arw_nor_glc_qcu_ctl_mol_guj_ewe_owc_lat_tig_spa_sun_ger_tsw_krd_ven_mly_tha_sod_knd_igb_cic_tur_urd_grk_azi_bam_vie_mlt_zul_ses_dyu	0.0457732816517616	0.107660045636413	0.914497286810849
79	wly_ben_ewe_ukr_heb_anl_chh_hin_aze_uzb_swa_mly_tsw_swe_lat_bsq_guj_amh_bam_cnt_alb_spa_xho_urd_igb_afr_hun_ven_akn_est_fre_owc_geo_mcd_rom_eng_nor_tig_sid_slo_fin_dyu_ind_bos_tag_jpn_tml_kor_cze_bul_lda_lit_mao_svk_hau_jav_mnd_pol_moo_krd_sod_pan_dut_ger_grk_qcu_ctl_rus_scr_tsn_amr_ita_gam_arw_bat_mol_dgb_por_bem_sun_tha_mlt_knd_ses_fbf_azi_prs_glc_tur_zul_vie_aeg_swt_yor_cic	0.140727839455798	0.331389458824826	0.74109591102625
80	sod_ben_ewe_nor_wly_tig_mlt_afr_azi_tur_moo_mly_xho_por_hin_bsq_rus_aeg_bam_mnd_scr_svk_igb_prs_zul_fre_est_ven_lda_fin_glc_hau_geo_pol_grk_ger_arw_anl_gam_spa_hun_cic_tag_lit_jav_jpn_knd_kor_lat_urd_dyu_bul_ind_ita_amh_mao_cnt_rom_dgb_slo_heb_cze_dut_mol_ctl_qcu_ukr_mcd_eng_swt_amr_swe_sid_alb_bat_bos_fbf_guj_akn_sun_tha_owc_tml_tsn_ses_aze_pan_krd_uzb_tsw_vie_chh_yor_swa_bem	-0.259778081581347	-0.614632534301883	0.540298293228685
81	owc_hin_ewe_rus_amh_tig_amr_nor_aze_azi_dyu_sun_ses_arw_ben_bsq_cze_anl_zul_cnt_mcd_bul_akn_svk_bem_ger_est_lda_tsn_fin_lit_gam_geo_pol_mol_bos_ukr_chh_mlt_dut_hun_dgb_jav_urd_tag_jpn_knd_kor_alb_grk_yor_krd_ind_swe_heb_mly_mnd_slo_fbf_glc_sod_guj_ita_fre_rom_qcu_ctl_scr_afr_tsw_hau_por_wly_prs_bat_pan_xho_spa_cic_mao_tha_sid_tml_igb_swa_uzb_lat_eng_tur_ven_vie_aeg_bam_swt_moo	-0.471895927513692	-1.12283039574205	0.264399889980245
82	owc_arw_moo_swe_tig_chh_sod_mcd_azi_aze_yor_sun_swt_grk_bos_bsq_pol_amh_fbf_mnd_prs_urd_xho_spa_bem_nor_hun_bam_ses_est_guj_heb_geo_ukr_scr_ita_lit_wly_mlt_ger_fin_akn_mly_dut_bat_jpn_knd_kor_eng_krd_swa_lat_mao_alb_amr_ind_cnt_glc_dyu_svk_gam_afr_ctl_rus_cze_qcu_mol_fre_rom_tsw_aeg_pan_hau_ben_tag_por_lda_bul_zul_jav_tha_anl_tml_ewe_tsn_tur_slo_hin_uzb_dgb_vie_sid_ven_igb_cic	0.135378521941307	0.318560099324268	0.750774429137999
83	chh_dut_ven_grk_sod_sid_gam_alb_azi_aze_igb_mly_zul_ukr_lit_bsq_pan_heb_xho_cnt_arw_cze_moo_ctl_ewe_por_fin_dgb_cic_hun_bul_wly_geo_afr_swe_bos_rus_tig_amh_eng_est_bam_mao_prs_bat_jpn_tml_kor_slo_urd_tsn_scr_jav_rom_anl_sun_mnd_mcd_tsw_spa_mlt_nor_ger_guj_hin_qcu_krd_svk_mol_swa_amr_pol_hau_ben_tag_lat_lda_ita_bem_ind_tha_aeg_knd_swt_fbf_tur_fre_glc_uzb_dyu_vie_owc_yor_akn_ses	-0.107929792338737	-0.254468353370441	0.799695571695978
84	hau_spa_fbf_ctl_tig_owc_chh_mcd_uzb_aze_tsn_sun_ses_nor_fre_bsq_afr_amr_lda_mnd_krd_ger_cic_cze_akn_grk_fin_igb_bem_est_hin_gam_geo_eng_glc_dut_rom_anl_amh_lat_hun_ven_jav_bos_tag_jpn_tml_kor_pol_urd_swa_arw_bat_prs_mlt_mly_cnt_rus_yor_lit_sid_scr_mol_slo_ita_qcu_por_ben_svk_tsw_wly_ukr_heb_swe_mao_pan_swt_guj_dgb_ind_tha_aeg_knd_xho_moo_tur_bul_alb_azi_zul_vie_sod_bam_ewe_dyu	-0.364457957370165	-0.863096525577679	0.390304770462601
85	hau_mcd_tsw_rom_gam_amh_wly_cze_uzb_aze_igb_jav_swa_bul_rus_bsq_grk_sod_bem_cnt_krd_fre_fbf_lit_lda_svk_est_dyu_ses_hun_alb_anl_geo_swe_ben_afr_ger_tig_owc_scr_fin_bam_mly_slo_mao_jpn_knd_kor_arw_lat_cic_bos_ind_eng_chh_tag_mnd_spa_swt_urd_amr_pol_pan_ita_guj_qcu_mol_dut_ctl_akn_heb_hin_sid_por_bat_prs_ven_nor_zul_sun_tha_aeg_tml_xho_tsn_azi_ukr_glc_tur_yor_vie_mlt_ewe_moo_dgb	-0.672975541489614	-1.61064577354573	0.110646025303791
86	gam_glc_ses_svk_heb_chh_owc_fre_azi_uzb_igb_bat_bam_dut_afr_bsq_ger_tig_tsn_cnt_mol_grk_zul_pan_bem_bul_fin_fbf_tsw_est_bos_sod_geo_scr_mcd_por_nor_sid_amr_prs_hun_dyu_tag_ukr_jav_jpn_tml_kor_ita_arw_yor_ben_mao_slo_anl_ind_mnd_pol_xho_guj_mlt_lit_urd_hin_rus_qcu_swe_spa_alb_swa_wly_cze_amh_eng_mly_ctl_ewe_krd_dgb_sun_tha_aeg_knd_moo_akn_aze_rom_lat_tur_cic_vie_hau_ven_lda_swt	0.154052996293133	0.362366773993707	0.7179001273106
87	heb_pol_zul_bul_hau_amr_wly_grk_uzb_aze_fbf_jav_bem_lat_glc_bsq_prs_amh_dyu_mnd_ger_ita_swa_swe_ewe_mol_fin_lda_bam_est_svk_sid_geo_por_cze_guj_dut_aeg_chh_afr_hun_igb_mao_slo_sun_jpn_knd_kor_bos_scr_cic_rom_ind_urd_sod_tag_cnt_alb_tsw_spa_anl_rus_krd_ukr_mcd_qcu_nor_eng_ben_yor_tig_pan_mlt_fre_mly_hin_xho_ctl_ses_bat_tha_gam_tml_akn_ven_azi_lit_arw_tur_tsn_vie_owc_dgb_moo_swt	-0.341059244470632	-0.808408639818328	0.420918534726164
88	amr_lat_fbf_nor_aeg_owc_chh_pol_uzb_aze_dgb_tag_lda_urd_slo_bsq_ger_amh_moo_cnt_fre_guj_ses_rom_yor_mol_fin_igb_swt_hun_hin_hau_geo_ukr_afr_bul_svk_anl_gam_por_est_zul_mly_cze_ind_jpn_knd_kor_scr_ctl_ven_prs_sun_swe_heb_bat_mnd_bos_tsw_arw_wly_rus_grk_eng_krd_qcu_lit_dut_glc_swa_mlt_spa_tig_mcd_mao_alb_dyu_ita_bem_jav_tha_sod_tml_akn_ewe_azi_ben_pan_tur_cic_vie_sid_bam_xho_tsn	0.374218903262944	0.883997743767185	0.378977052681284
89	heb_bos_xho_rus_hau_owc_tig_ita_tur_azi_fbf_mao_moo_eng_pan_bsq_urd_mlt_dyu_cnt_ben_guj_yor_rom_tsn_glc_est_swt_zul_hun_pol_wly_geo_nor_scr_prs_grk_amr_sid_ger_fin_ewe_jav_bul_bat_jpn_tml_kor_ctl_por_ven_fre_mly_cze_chh_sun_mnd_dut_igb_slo_sod_svk_spa_lit_krd_qcu_alb_ukr_mcd_tsw_anl_lat_amh_arw_ind_afr_ses_mol_lda_tag_tha_gam_knd_swa_dgb_uzb_swe_hin_aze_akn_vie_aeg_cic_bam_bem	-0.619139246778916	-1.48362482348295	0.141289727769576
90	chh_dut_bam_cze_aeg_tig_sid_fre_aze_azi_akn_ind_igb_ctl_scr_bsq_urd_wly_xho_cnt_svk_ukr_cic_slo_zul_hin_hun_tsw_ven_est_ita_anl_geo_pan_prs_mcd_bos_heb_hau_pol_fin_dgb_mly_ger_jav_jpn_tml_kor_glc_alb_bem_mol_mao_lat_owc_sun_mnd_nor_tsn_afr_amh_spa_rus_eng_lit_qcu_ben_rom_krd_swa_amr_bul_gam_guj_bat_swe_lda_grk_yor_tag_tha_sod_knd_moo_ses_tur_por_arw_uzb_dyu_vie_mlt_swt_ewe_fbf	-0.335327869769603	-0.795517417385313	0.42833834445867
91	gam_scr_swa_pol_heb_anl_mlt_spa_aze_uzb_moo_mly_xho_bul_lat_bsq_rus_wly_ses_cnt_slo_pan_fbf_afr_bam_ben_est_zul_tsw_fin_glc_hau_geo_mol_alb_krd_ger_owc_tig_hin_hun_swt_sun_ukr_tag_jpn_tml_kor_bos_svk_dyu_cze_jav_swe_aeg_ind_mnd_mcd_bem_guj_amr_dut_urd_ctl_rom_qcu_eng_por_ita_igb_chh_nor_sid_grk_mao_fre_akn_arw_ven_bat_tha_amh_knd_ewe_cic_azi_lit_prs_tur_yor_vie_sod_tsn_lda_dgb	0.0195673805991915	0.0460620466363852	0.963359562246715
92	amh_mol_akn_lit_tig_mlt_chh_rus_tur_aze_ven_bat_xho_afr_dut_bsq_ukr_sod_tsw_cnt_krd_arw_dyu_svk_ses_bos_hun_dgb_fbf_est_ger_sid_geo_rom_ben_alb_guj_amr_aeg_pol_fin_moo_sun_cze_ind_jpn_knd_kor_bul_scr_ewe_nor_mao_hin_heb_jav_mnd_slo_swa_spa_hau_mcd_por_urd_prs_qcu_ctl_swe_ita_zul_gam_pan_wly_eng_tag_lat_bam_fre_igb_mly_tha_anl_tml_tsn_yor_uzb_grk_glc_azi_swt_vie_owc_lda_cic_bem	-0.551654260952153	-1.31513312644223	0.191698634412615
93	chh_spa_tsn_por_wly_heb_aeg_mcd_tur_uzb_ven_mly_bem_svk_ben_bsq_grk_amr_bam_mnd_nor_dut_ewe_prs_zul_scr_est_fbf_yor_fin_hin_sod_geo_cze_urd_lat_pol_gam_mlt_pan_hun_swa_mao_glc_jav_jpn_knd_kor_afr_eng_tsw_slo_ind_swe_amh_bat_cnt_ukr_dgb_rom_tig_alb_guj_ger_mol_qcu_ctl_lit_arw_igb_hau_bul_owc_fre_tag_krd_akn_rus_xho_sun_tha_anl_tml_cic_lda_azi_ita_bos_aze_dyu_vie_sid_ses_swt_moo	-0.0862752173692475	-0.20317856172188	0.839439352789793
94	mlt_ger_yor_nor_anl_heb_amh_por_aze_tur_zul_mly_dgb_ita_hin_bsq_svk_chh_swa_mnd_eng_lit_lda_lat_tsw_krd_hun_ven_fbf_fin_rom_sod_geo_cze_fre_ukr_bos_hau_owc_ben_est_swt_sun_bul_ind_jpn_knd_kor_dut_glc_akn_arw_mao_slo_tig_tag_cnt_grk_bem_scr_amr_ctl_pol_alb_urd_qcu_mol_spa_rus_xho_gam_afr_wly_swe_bat_guj_bam_pan_ses_jav_tha_sid_tml_ewe_dyu_uzb_prs_mcd_azi_tsn_vie_aeg_igb_moo_cic	0.364018789884349	0.857750852730901	0.393235186106604
95	amr_scr_dgb_bul_mlt_chh_wly_spa_uzb_azi_ven_mly_tsn_eng_glc_bsq_prs_hau_lda_cnt_alb_swe_fbf_ctl_igb_ger_est_tsw_akn_hun_lat_aeg_geo_afr_ita_krd_hin_gam_owc_bos_fin_zul_tag_cze_mao_jpn_tml_kor_arw_nor_dyu_pol_jav_pan_anl_ind_mnd_grk_swa_svk_sod_lit_dut_mol_rus_qcu_rom_urd_fre_swt_amh_por_heb_mcd_bat_ben_xho_ukr_yor_sun_tha_tig_knd_bem_ses_aze_guj_slo_tur_cic_vie_sid_bam_moo_ewe	0.303093887489889	0.712585487122247	0.477886341442993
96	aeg_cze_dgb_lat_amh_amr_gam_bul_azi_aze_ven_sun_lda_fre_arw_bsq_bos_mlt_cic_cnt_glc_lit_swa_ctl_dyu_mol_est_swt_ses_fin_rus_wly_geo_rom_alb_swe_krd_anl_hau_ukr_hun_moo_tag_ger_mly_jpn_tml_kor_por_nor_xho_mcd_mao_pan_heb_ind_mnd_pol_tsn_eng_owc_spa_ben_grk_svk_qcu_urd_dut_prs_zul_sod_ita_chh_slo_jav_guj_fbf_scr_bem_bat_tha_sid_knd_akn_yor_uzb_afr_hin_tur_bam_vie_tig_tsw_igb_ewe	-0.450597509576093	-1.06994012473793	0.287415337376581
97	sid_alb_xho_swe_gam_amr_owc_nor_tur_aze_ses_ind_dgb_fre_urd_bsq_mcd_mlt_cic_cnt_dut_eng_moo_rus_akn_lit_fin_tsn_bam_est_slo_chh_geo_rom_svk_ben_ita_anl_hau_krd_hun_yor_sun_pol_bat_jpn_tml_kor_guj_prs_zul_afr_mao_pan_heb_tag_mnd_cze_swt_hin_tig_bul_lat_ukr_bos_qcu_scr_mol_grk_bem_amh_ctl_wly_por_jav_glc_dyu_ger_igb_mly_tha_aeg_knd_fbf_lda_azi_arw_spa_uzb_swa_vie_sod_tsw_ven_ewe	-0.700924570172528	-1.68270650238435	0.0957864733165203
98	aeg_scr_ven_fre_owc_anl_heb_svk_uzb_aze_igb_ind_akn_bul_swe_bsq_urd_wly_zul_cnt_ben_hin_moo_ctl_xho_arw_est_cic_ses_hun_ger_amr_geo_krd_pol_mcd_mol_gam_sod_prs_fin_ewe_mao_rom_bat_jpn_tml_kor_spa_afr_swa_nor_jav_guj_sid_sun_mnd_ita_dyu_lit_hau_slo_pan_eng_por_qcu_glc_ukr_lat_dgb_amh_dut_chh_rus_tag_cze_swt_bos_tsw_mly_tha_mlt_knd_yor_bam_tur_alb_grk_azi_fbf_vie_tig_tsn_lda_bem	-1.06202670992381	-2.59513700755173	0.0109871648301692
99	amr_rom_cic_lat_tig_sod_amh_ger_uzb_aze_tsw_sun_fbf_ukr_svk_bsq_lit_chh_ses_mnd_pan_ben_dyu_grk_bem_mcd_fin_zul_yor_hun_alb_wly_geo_swe_por_fre_ctl_aeg_hau_cze_est_tsn_tag_slo_bat_jpn_tml_kor_prs_hin_dgb_glc_jav_krd_mlt_ind_cnt_afr_bam_eng_heb_spa_ita_pol_guj_qcu_arw_rus_nor_xho_sid_urd_gam_dut_mao_mol_swt_bul_akn_mly_tha_owc_knd_swa_lda_tur_bos_scr_azi_igb_vie_anl_moo_ewe_ven	-0.652141239730735	-1.56266362021713	0.121528330429871
100	hau_afr_dgb_bos_tig_amh_gam_arw_aze_azi_ses_bat_cic_urd_hin_bsq_grk_sid_swa_cnt_krd_bul_ewe_cze_bem_ger_est_akn_bam_hun_lat_aeg_geo_guj_ita_spa_rus_sod_amr_swe_fin_swt_tag_ben_ind_jpn_tml_kor_svk_mol_dyu_scr_sun_glc_anl_mao_mnd_ctl_moo_dut_chh_alb_mcd_prs_pol_qcu_fre_pan_por_ven_heb_eng_owc_slo_jav_nor_tsw_rom_xho_mly_tha_mlt_knd_lda_yor_uzb_lit_ukr_tur_igb_vie_wly_fbf_tsn_zul	-0.123980962857482	-0.292462036265856	0.770584869019821
101	anl_prs_lda_ger_sod_mlt_amh_slo_tur_aze_ses_mly_dyu_mol_cze_bsq_ctl_tig_xho_mnd_svk_ita_tsn_spa_fbf_bul_fin_swa_tsw_hun_scr_owc_geo_guj_mcd_dut_lat_chh_wly_alb_est_bem_bat_nor_ind_jpn_knd_kor_rom_eng_akn_urd_tag_rus_heb_jav_cnt_arw_zul_por_aeg_pol_pan_grk_bos_qcu_ukr_fre_swe_bam_amr_lit_sid_glc_mao_krd_ven_afr_igb_sun_tha_hau_tml_moo_cic_uzb_ben_hin_azi_yor_vie_gam_dgb_swt_ewe	0.371200722019448	0.874224968729082	0.384247739306967
102	owc_swe_tsn_lat_mlt_sid_hau_rus_aze_azi_igb_mly_moo_alb_por_bsq_svk_tig_zul_cnt_bul_arw_bam_spa_swa_pan_est_dgb_swt_fin_bos_anl_geo_grk_guj_rom_ukr_chh_heb_ben_hun_akn_jav_pol_mao_jpn_tml_kor_afr_urd_bem_ctl_bat_cze_wly_tag_mnd_krd_ses_eng_sod_ger_fre_mol_slo_qcu_glc_hin_prs_xho_amr_scr_aeg_mcd_ind_lit_fbf_ita_cic_sun_tha_gam_knd_ewe_dyu_uzb_nor_dut_tur_lda_vie_amh_tsw_yor_ven	0.175448869052279	0.412680995744473	0.680790190338444
103	owc_alb_igb_fre_mlt_wly_anl_cze_aze_azi_xho_mly_cic_bul_mcd_bsq_spa_amr_fbf_mnd_arw_ben_dgb_swe_swt_grk_hun_tsn_ewe_fin_ita_sid_geo_mol_ukr_pol_svk_sod_chh_nor_est_bam_ind_bos_tag_jpn_tml_kor_hin_rus_dyu_rom_sun_guj_hau_jav_cnt_ctl_bem_ger_heb_urd_dut_pan_por_qcu_scr_eng_lat_zul_gam_slo_amh_lit_mao_prs_tsw_krd_akn_bat_tha_aeg_knd_ven_yor_uzb_afr_glc_tur_lda_vie_tig_ses_moo_swa	-0.151223730674055	-0.356546120450823	0.722239275326386
104	amh_pol_dgb_scr_sid_gam_hau_nor_tur_azi_xho_tag_swt_guj_dut_bsq_glc_tig_yor_cnt_grk_ctl_bam_swe_ses_svk_est_dyu_ven_fin_mcd_owc_geo_pan_spa_urd_rom_amr_mlt_hin_hun_ewe_mao_mol_jav_jpn_tml_kor_prs_krd_swa_slo_ind_lat_anl_mly_mnd_eng_cic_fre_heb_ger_rus_alb_ukr_qcu_por_ita_cze_fbf_wly_arw_sod_bos_sun_bul_tsn_ben_moo_bat_tha_aeg_knd_akn_bem_aze_afr_lit_uzb_tsw_vie_chh_zul_lda_igb	0.099049501098665	0.233085640918498	0.816207147650545
105	wly_pan_dyu_rus_sid_mlt_chh_scr_azi_aze_zul_tag_ses_dut_svk_bsq_ita_aeg_moo_mnd_ben_prs_swa_lat_swt_spa_est_dgb_igb_fin_mcd_anl_geo_ger_ctl_bul_alb_heb_sod_rom_hun_bem_bat_fre_ind_jpn_knd_kor_urd_cze_tsw_arw_sun_mol_gam_jav_cnt_grk_akn_eng_tig_hin_nor_lit_por_qcu_swe_krd_guj_fbf_amh_pol_hau_bos_mly_glc_xho_slo_ven_mao_tha_amr_tml_ewe_cic_uzb_afr_ukr_tur_yor_vie_owc_bam_lda_tsn	-0.938123447894945	-2.27559704546857	0.0251661889495082
106	hau_krd_dyu_slo_anl_amr_heb_spa_uzb_aze_moo_mly_tsn_alb_urd_bsq_bul_chh_akn_cnt_bos_ukr_bam_arw_bem_ctl_hun_tsw_ses_est_lat_wly_geo_fre_hin_eng_scr_tig_sid_ita_fin_yor_bat_pol_ind_jpn_tml_kor_mol_grk_ven_guj_jav_ben_sod_sun_mnd_swe_dgb_ger_mlt_rus_lit_cze_prs_qcu_svk_glc_pan_xho_owc_mcd_aeg_rom_tag_por_zul_nor_fbf_mao_tha_gam_knd_swt_lda_tur_afr_dut_azi_ewe_vie_amh_igb_cic_swa	-0.224859067893502	-0.531319418250811	0.596464202300429
107	gam_arw_ses_pol_amr_anl_amh_prs_uzb_aze_lda_ind_xho_mol_bul_bsq_por_wly_zul_mnd_pan_grk_ewe_spa_moo_scr_fin_igb_fbf_hun_lit_sod_geo_mcd_ben_bos_swe_heb_tig_hin_est_akn_sun_dut_mly_jpn_tml_kor_alb_svk_bam_rom_tag_cze_sid_bat_cnt_nor_yor_afr_hau_glc_urd_krd_slo_qcu_ukr_ita_guj_tsn_owc_ctl_chh_ger_jav_eng_dgb_fre_swt_mao_tha_mlt_knd_bem_dyu_azi_lat_rus_tur_swa_vie_aeg_ven_tsw_cic	-0.729732535269977	-1.75491067396853	0.0825678938437731
108	amr_ben_dyu_mol_sid_tig_gam_grk_aze_uzb_ewe_tag_lda_prs_alb_bsq_krd_mlt_bam_mnd_fre_por_tsw_spa_cic_lat_fin_dgb_yor_est_rus_wly_geo_bos_cze_arw_guj_aeg_heb_swe_hun_ses_mly_mcd_bat_jpn_knd_kor_glc_hin_igb_pan_sun_ctl_hau_jav_cnt_ita_akn_ger_anl_scr_rom_svk_nor_qcu_dut_urd_slo_bem_sod_lit_owc_afr_ind_ukr_fbf_eng_swt_mao_tha_amh_tml_ven_swa_tur_bul_pol_azi_zul_vie_chh_moo_xho_tsn	-0.485062686209588	-1.15352760801547	0.251649877944419
109	mlt_afr_xho_ita_wly_sid_gam_bos_azi_tur_yor_jav_zul_rom_nor_bsq_glc_heb_ewe_mnd_ben_cze_dyu_lit_moo_grk_fin_igb_dgb_est_alb_amh_geo_pan_prs_hin_ger_hau_amr_urd_hun_ven_mly_por_sun_jpn_tml_kor_dut_bul_swt_eng_ind_scr_chh_tag_cnt_mcd_lda_krd_sod_svk_mol_lat_guj_qcu_ctl_fre_arw_akn_tig_slo_anl_rus_mao_spa_bam_swe_ses_bat_tha_owc_knd_swa_tsw_uzb_pol_ukr_aze_fbf_vie_aeg_tsn_bem_cic	-0.188423368896551	-0.444736994366522	0.657543153456988
110	heb_pan_tsn_bul_sid_owc_tig_guj_aze_azi_dyu_ind_ses_dut_krd_bsq_rom_hau_fbf_mnd_ben_svk_dgb_spa_zul_ita_fin_xho_bem_est_rus_sod_geo_lit_mol_ctl_afr_mlt_chh_por_hun_swa_mao_swe_jav_jpn_knd_kor_alb_bos_bam_prs_tag_eng_amh_bat_cnt_urd_tsw_ukr_wly_glc_mcd_slo_lat_qcu_nor_fre_scr_ewe_amr_ger_gam_arw_mly_cze_lda_hin_yor_sun_tha_aeg_tml_akn_igb_tur_pol_grk_uzb_cic_vie_anl_moo_swt_ven	-0.407021871336378	-0.965149053569765	0.336973217449993
111	anl_slo_ven_krd_aeg_hau_owc_lat_azi_uzb_swt_mao_xho_eng_fre_bsq_ctl_chh_dgb_mnd_pan_bos_cic_spa_ses_hin_fin_fbf_lda_est_ukr_amr_geo_svk_pol_rom_alb_gam_wly_mcd_hun_moo_ind_ger_mly_jpn_knd_kor_urd_nor_yor_swe_sun_glc_heb_tag_cnt_ben_tsn_afr_amh_grk_rus_mol_guj_qcu_scr_dut_bul_tsw_tig_ita_mlt_por_jav_cze_bam_arw_igb_bat_tha_sid_tml_ewe_bem_tur_lit_prs_aze_akn_vie_sod_zul_dyu_swa	0.564088367933271	1.32920717108181	0.187031271051053
112	owc_rus_xho_lit_chh_hau_amr_pan_azi_tur_dyu_tag_swa_lat_por_bsq_fre_heb_lda_mnd_spa_scr_bem_ukr_tsw_bos_est_tsn_swt_fin_dut_sod_geo_eng_krd_ctl_guj_anl_wly_grk_hun_moo_mao_arw_sun_jpn_tml_kor_ita_cze_akn_ger_ind_slo_sid_jav_cnt_mcd_zul_prs_mlt_ben_urd_mol_pol_qcu_hin_rom_bul_ewe_amh_alb_tig_svk_bat_glc_ven_swe_ses_mly_tha_aeg_knd_fbf_yor_uzb_nor_afr_aze_dgb_vie_gam_cic_bam_igb	-0.925749922333948	-2.24047696677616	0.0274409337364709
113	tig_pol_xho_swe_mlt_gam_heb_lit_azi_tur_ewe_sun_tsn_rom_glc_bsq_afr_sid_dgb_cnt_spa_bul_fbf_cze_swa_mol_est_ses_dyu_fin_por_amr_geo_krd_ctl_bos_slo_anl_owc_rus_hun_yor_bat_ita_jav_jpn_tml_kor_fre_pan_moo_arw_tag_mcd_chh_mly_mnd_grk_akn_urd_aeg_nor_eng_guj_ukr_qcu_dut_prs_svk_ven_amh_ger_wly_alb_ind_hin_igb_lat_zul_mao_tha_hau_knd_bam_cic_aze_scr_ben_uzb_lda_vie_sod_tsw_bem_swt	-0.0165526011216815	-0.0390722312719217	0.96891655395162
114	owc_ger_xho_afr_hau_wly_anl_swe_uzb_azi_tsw_tag_lda_lat_dut_bsq_nor_mlt_ewe_cnt_prs_alb_akn_pan_ven_glc_fin_yor_igb_est_ben_sod_geo_guj_ita_ukr_svk_gam_tig_bos_hun_tsn_mly_pol_sun_jpn_knd_kor_por_lit_moo_hin_jav_slo_aeg_mao_mnd_mcd_zul_grk_chh_bul_spa_eng_rus_qcu_urd_arw_cze_cic_amr_krd_amh_mol_ind_scr_bam_fre_dgb_bat_tha_heb_tml_ses_bem_tur_ctl_rom_aze_swt_vie_sid_fbf_dyu_swa	0.473188713328489	1.11408119924483	0.26811534136943
115	sod_pan_swa_arw_owc_heb_aeg_cze_tur_aze_ewe_mao_xho_urd_alb_bsq_lat_hau_akn_mnd_ger_slo_cic_fre_tsw_pol_hun_dgb_tsn_fin_hin_amh_geo_prs_glc_lit_scr_tig_wly_swe_est_fbf_bat_ctl_mly_jpn_knd_kor_rus_ita_dyu_ben_ind_svk_sid_tag_cnt_bul_lda_guj_anl_spa_afr_mol_bos_qcu_por_grk_ukr_ses_gam_krd_chh_nor_jav_dut_yor_mcd_zul_sun_tha_mlt_tml_swt_bam_uzb_eng_rom_azi_igb_vie_amr_bem_ven_moo	-0.528936653707231	-1.25977527333683	0.210902703579319
116	chh_dut_ses_nor_aeg_sod_hau_hin_azi_uzb_tsn_mao_moo_slo_bos_bsq_lat_wly_lda_cnt_urd_fre_tsw_spa_swt_ben_est_bem_bam_hun_ctl_gam_geo_eng_scr_por_rus_anl_amh_bul_fin_cic_sun_mol_mly_jpn_knd_kor_svk_alb_akn_swe_ind_guj_owc_tag_mnd_pol_xho_glc_heb_afr_ger_mcd_ukr_qcu_arw_ita_lit_zul_sid_rom_tig_prs_bat_grk_swa_cze_dgb_jav_tha_mlt_tml_fbf_dyu_tur_pan_krd_aze_ven_vie_amr_igb_ewe_yor	-0.197101585562114	-0.465548699409992	0.642626966975372
117	aeg_spa_yor_bul_mlt_gam_wly_krd_tur_azi_lda_jav_akn_lit_ita_bsq_mol_anl_moo_mnd_swe_ben_ses_arw_swa_cze_hun_cic_dyu_est_nor_sid_geo_eng_dut_afr_fre_owc_amr_scr_fin_zul_sun_prs_mao_jpn_knd_kor_alb_glc_bem_rom_tag_por_heb_ind_cnt_pan_bam_ctl_chh_slo_bos_hin_mcd_qcu_svk_lat_grk_tsw_sod_ger_amh_pol_mly_rus_dgb_ukr_igb_bat_tha_hau_tml_swt_ven_aze_urd_guj_uzb_fbf_vie_tig_xho_tsn_ewe	-0.357172914330712	-0.845469655707258	0.400018670363588
118	gam_ukr_bem_lit_mlt_tig_sod_mol_tur_uzb_zul_jav_igb_urd_prs_bsq_krd_heb_ses_cnt_ger_glc_lda_swe_bam_spa_fin_tsw_moo_est_hin_chh_geo_pol_bos_pan_eng_hau_amr_grk_hun_swa_ind_ita_sun_jpn_knd_kor_arw_mcd_cic_afr_mao_nor_owc_mly_mnd_por_ven_alb_amh_rus_bul_ctl_ben_qcu_slo_rom_fre_ewe_wly_scr_aeg_lat_bat_svk_dgb_dut_akn_tag_tha_sid_tml_swt_yor_aze_guj_cze_azi_dyu_vie_anl_xho_tsn_fbf	-0.321727170212618	-0.761559444237045	0.448249896655153
119	sod_cze_zul_eng_anl_tig_owc_glc_aze_uzb_igb_sun_akn_ita_svk_bsq_guj_gam_lda_mnd_pan_prs_fbf_lat_xho_dut_fin_bem_dyu_hun_bos_amr_geo_mol_pol_rus_nor_mlt_wly_afr_est_swa_ind_urd_bat_jpn_knd_kor_fre_ukr_ven_por_tag_rom_chh_mly_cnt_grk_tsn_swe_hau_slo_ger_ctl_alb_qcu_lit_mcd_krd_cic_aeg_spa_sid_scr_jav_bul_ses_ben_dgb_mao_tha_amh_tml_moo_ewe_azi_arw_hin_tur_yor_vie_heb_swt_bam_tsw	0.1992961261236	0.470893866519941	0.638819178593376
120	amr_glc_xho_spa_aeg_owc_sid_prs_uzb_tur_swt_ind_lda_krd_lit_bsq_ukr_mlt_dgb_cnt_ger_rom_ses_guj_swa_cze_fin_bam_fbf_hun_arw_tig_geo_scr_ctl_hin_bos_gam_amh_pan_est_tsw_bat_swe_sun_jpn_knd_kor_urd_lat_dyu_ita_tag_alb_sod_jav_mnd_bul_moo_fre_hau_afr_dut_nor_grk_qcu_rus_mcd_eng_igb_chh_mol_heb_slo_mao_por_zul_pol_cic_mly_tha_anl_tml_ewe_bem_azi_svk_ben_aze_yor_vie_wly_ven_tsn_akn	0.0943390018050549	0.221945388497433	0.824843046509541
121	aeg_grk_akn_krd_sod_chh_mlt_hin_uzb_tur_bem_tag_tsw_guj_rus_bsq_alb_hau_moo_mnd_afr_prs_igb_ctl_bam_mol_hun_cic_ewe_est_ger_heb_geo_urd_rom_lit_ita_amr_wly_glc_fin_dyu_ind_fre_mao_jpn_knd_kor_scr_pol_swt_ukr_bat_swe_gam_sun_cnt_ben_dgb_bul_anl_bos_lat_arw_spa_qcu_pan_svk_eng_ven_tig_nor_owc_dut_mly_mcd_tsn_cze_xho_jav_tha_amh_tml_ses_zul_azi_por_slo_aze_fbf_vie_sid_lda_yor_swa	-0.526505593208025	-1.25406903147303	0.212959947760764
122	tig_urd_swa_ger_gam_amr_mlt_bul_tur_aze_yor_mly_ses_afr_dut_bsq_rom_sid_tsn_mnd_prs_por_moo_alb_bem_eng_est_zul_tsw_fin_fre_anl_geo_swe_guj_mol_svk_wly_heb_nor_hun_lda_jav_krd_mao_jpn_tml_kor_ukr_mcd_ven_cze_tag_lit_sod_ind_cnt_lat_fbf_glc_amh_pol_spa_ctl_arw_qcu_ben_rus_slo_ewe_owc_ita_chh_bos_sun_scr_swt_pan_cic_bat_tha_hau_knd_bam_dyu_azi_grk_hin_uzb_akn_vie_aeg_dgb_igb_xho	-1.07178739775071	-2.62794122695368	0.0100490643852633
123	gam_spa_bam_ukr_chh_aeg_heb_pan_aze_tur_dgb_mly_akn_alb_lit_bsq_slo_anl_igb_cnt_rus_bos_tsw_por_cic_urd_est_bem_fbf_hun_arw_mlt_geo_dut_swe_prs_grk_owc_sod_pol_fin_xho_bat_mcd_tag_jpn_knd_kor_nor_fre_lda_ctl_ind_bul_amr_sun_mnd_guj_swa_lat_sid_mol_ger_svk_krd_qcu_scr_rom_glc_swt_wly_eng_hau_hin_mao_ita_moo_ben_ven_jav_tha_tig_tml_dyu_tsn_uzb_afr_cze_azi_yor_vie_amh_ewe_zul_ses	-0.301776272300638	-0.71337652947892	0.477399144897969
124	amr_nor_zul_lit_amh_gam_chh_glc_azi_uzb_dgb_bat_moo_lat_urd_bsq_svk_owc_fbf_mnd_pol_cze_igb_swe_akn_arw_fin_ses_tsn_est_grk_tig_geo_ctl_fre_alb_krd_mlt_aeg_ita_hun_swt_mao_hin_tag_jpn_tml_kor_guj_spa_bam_dut_ind_mol_anl_sun_cnt_eng_yor_mcd_sod_pan_ukr_slo_scr_qcu_afr_por_rom_bem_wly_rus_sid_ger_jav_ben_lda_bul_ven_mly_tha_heb_knd_ewe_xho_aze_bos_prs_tur_swa_vie_hau_tsw_dyu_cic	-0.887769458298101	-2.1505691254076	0.034103258362231
125	mlt_pan_ewe_por_anl_amh_tig_bul_uzb_azi_akn_mao_dyu_mcd_glc_bsq_cze_owc_bam_mnd_mol_lat_fbf_nor_igb_rus_hun_swt_lda_fin_slo_wly_geo_bos_ita_ben_hin_sid_heb_dut_est_zul_bat_svk_jav_jpn_tml_kor_ukr_scr_ses_krd_mly_ger_chh_tag_cnt_guj_xho_fre_sod_prs_pol_swe_urd_qcu_grk_rom_lit_cic_hau_alb_amr_spa_ind_eng_swa_ctl_bem_sun_tha_aeg_knd_tsw_moo_aze_afr_arw_tur_ven_vie_gam_tsn_dgb_yor	-0.369452468894442	-0.875070722559143	0.383789810856326
126	heb_fre_cic_alb_amh_tig_gam_prs_azi_tur_zul_mly_ven_rom_mol_bsq_por_sid_fbf_mnd_lit_urd_dgb_slo_moo_spa_est_tsn_ewe_fin_svk_chh_geo_scr_ita_krd_grk_sod_wly_bos_hun_igb_jav_pol_mao_jpn_knd_kor_cze_ctl_ses_rus_bat_afr_owc_ind_cnt_ger_swa_bul_amr_mcd_glc_nor_eng_qcu_swe_ukr_dut_bem_hau_lat_anl_ben_sun_pan_swt_guj_yor_tag_tha_aeg_tml_xho_akn_uzb_hin_arw_aze_dyu_vie_mlt_lda_tsw_bam	0.0771569719294235	0.181921374800815	0.85604036942667
127	aeg_krd_ven_spa_wly_heb_owc_slo_tur_uzb_zul_tag_bam_afr_alb_bsq_glc_anl_dyu_mnd_bos_nor_swa_cze_ses_fre_hun_bem_tsw_est_prs_amh_geo_svk_guj_ctl_swe_tig_sid_urd_fin_cic_jav_rom_mly_jpn_knd_kor_bul_arw_akn_lit_mao_hin_gam_bat_cnt_ger_lda_mol_chh_pol_ukr_eng_lat_qcu_scr_ben_mcd_fbf_hau_rus_sod_por_ind_pan_moo_grk_yor_sun_tha_amr_tml_swt_xho_azi_dut_ita_aze_igb_vie_mlt_dgb_tsn_ewe	-0.29047545462589	-0.686305144687803	0.49422825636667
128	chh_pan_tsn_eng_gam_anl_tig_alb_aze_azi_akn_bat_moo_afr_bos_bsq_arw_heb_igb_cnt_mcd_guj_dyu_cze_bam_krd_fin_ven_cic_est_nor_amh_geo_slo_mol_scr_ben_amr_sod_dut_hun_fbf_tag_rus_jav_jpn_tml_kor_ctl_ger_yor_rom_mly_grk_wly_ind_mnd_bul_lda_svk_aeg_pol_lit_glc_lat_qcu_fre_spa_ita_dgb_owc_urd_mlt_ukr_sun_prs_zul_swe_ewe_mao_tha_sid_knd_swa_swt_uzb_hin_por_tur_bem_vie_hau_xho_ses_tsw	-0.501842820515065	-1.19377855238121	0.23560083028808
129	gam_grk_ven_ger_sid_amh_wly_nor_tur_azi_xho_ind_bam_lit_urd_bsq_ctl_sod_ses_mnd_swe_hin_bem_prs_moo_bos_fin_tsw_dgb_est_fre_anl_geo_svk_rus_pan_krd_owc_hau_mcd_hun_igb_sun_arw_bat_jpn_tml_kor_dut_por_swa_guj_tag_slo_aeg_jav_cnt_lat_fbf_ita_chh_spa_cze_mol_bul_qcu_afr_rom_alb_akn_mlt_pol_tig_ben_mly_eng_zul_ukr_swt_mao_tha_heb_knd_yor_cic_aze_scr_glc_uzb_dyu_vie_amr_lda_ewe_tsn	-0.220485205443401	-0.520962434871712	0.603631191737047
130	wly_afr_igb_glc_tig_heb_sod_alb_uzb_azi_swt_ind_cic_scr_lit_bsq_swe_amh_yor_cnt_pol_eng_fbf_ctl_zul_ben_fin_swa_dgb_est_mol_gam_geo_fre_krd_bul_nor_aeg_sid_rom_hun_ses_tag_ukr_bat_jpn_knd_kor_arw_por_ven_grk_jav_hin_owc_mly_mnd_lat_lda_guj_anl_mcd_prs_bos_cze_qcu_ita_urd_slo_tsn_chh_spa_mlt_dut_sun_svk_akn_rus_ewe_mao_tha_amr_tml_dyu_bam_tur_pan_ger_aze_bem_vie_hau_tsw_xho_moo	-0.0817110381262645	-0.192711625708347	0.847605031294228
131	amr_svk_ses_mcd_sod_heb_sid_grk_azi_aze_akn_mly_igb_rom_ukr_bsq_spa_mlt_bam_mnd_lat_hin_dyu_lit_swa_swe_est_xho_cic_fin_cze_chh_geo_eng_ctl_arw_mol_gam_tig_slo_hun_swt_jav_fre_mao_jpn_knd_kor_urd_krd_lda_rus_tag_scr_wly_sun_cnt_glc_dgb_pan_amh_pol_bos_ita_prs_qcu_por_ben_afr_moo_aeg_dut_hau_ger_bat_alb_tsw_bul_ven_ind_tha_owc_tml_bem_ewe_tur_nor_guj_uzb_yor_vie_anl_fbf_zul_tsn	0.302578426821573	0.713035152204676	0.4776093624997
132	sod_krd_moo_afr_wly_amr_chh_ben_azi_uzb_swa_mly_cic_slo_glc_bsq_eng_anl_dgb_mnd_svk_ita_yor_pol_dyu_rom_fin_igb_fbf_hun_guj_tig_geo_mol_arw_bul_alb_amh_aeg_scr_est_bem_mao_rus_jav_jpn_knd_kor_swe_ukr_lda_bos_ind_grk_heb_tag_cnt_ctl_ses_pan_owc_mcd_urd_prs_spa_qcu_cze_fre_dut_zul_gam_hin_mlt_por_sun_lit_xho_ger_tsw_bat_tha_sid_tml_ewe_ven_tur_lat_nor_aze_bam_vie_hau_tsn_akn_swt	-0.447031694433215	-1.06098807432702	0.291442921691933
133	anl_hin_igb_pol_aeg_gam_wly_grk_azi_tur_akn_jav_zul_prs_mol_bsq_ita_owc_tsw_cnt_mcd_slo_fbf_fre_ses_bos_est_ewe_bem_fin_guj_heb_geo_spa_scr_dut_alb_amr_amh_afr_hun_cic_sun_rus_tag_jpn_knd_kor_ukr_lat_tsn_ger_bat_lit_chh_ind_mnd_nor_swa_svk_sod_glc_swe_pan_arw_qcu_rom_ctl_bul_dgb_sid_ben_hau_urd_mly_cze_lda_por_ven_mao_tha_tig_tml_moo_dyu_uzb_krd_eng_aze_bam_vie_mlt_yor_swt_xho	-0.14987700512498	-0.353796809107448	0.724291988289651
134	mlt_svk_igb_dut_aeg_amh_heb_por_tur_azi_bem_mao_zul_rus_hin_bsq_nor_tig_swa_cnt_bul_glc_moo_pol_swt_alb_fin_dyu_tsn_est_bos_chh_geo_ctl_ger_urd_ben_wly_hau_grk_hun_bam_sun_eng_mly_jpn_tml_kor_ita_cze_ewe_afr_tag_mcd_gam_bat_mnd_lat_fbf_scr_owc_fre_slo_guj_prs_qcu_arw_lit_swe_akn_sod_ukr_amr_mol_jav_krd_lda_rom_tsw_ind_tha_anl_knd_ven_ses_aze_spa_pan_uzb_dgb_vie_sid_cic_yor_xho	-0.0183939772730125	-0.0432896057594846	0.965563486746147
135	aeg_ita_bam_bos_heb_gam_owc_lit_tur_uzb_bem_bat_swa_grk_mol_bsq_glc_chh_xho_cnt_hin_eng_dyu_ben_swt_svk_est_lda_ses_hun_slo_sod_geo_swe_rus_prs_ctl_anl_amr_por_fin_yor_mly_nor_tag_jpn_knd_kor_guj_lat_ven_spa_mao_dut_hau_jav_mnd_alb_tsn_pan_amh_pol_arw_bul_ukr_qcu_fre_cze_urd_dgb_tig_rom_sid_scr_sun_mcd_zul_afr_moo_ind_tha_mlt_tml_tsw_ewe_azi_krd_ger_aze_cic_vie_wly_fbf_akn_igb	-0.389377759879318	-0.924216153216325	0.357765630379711
136	owc_ben_cic_por_wly_chh_aeg_rom_aze_tur_dgb_sun_ewe_svk_pol_bsq_mol_amh_moo_mnd_alb_slo_xho_swe_swa_ctl_hun_ses_yor_est_dut_heb_geo_lit_lat_scr_pan_tig_sid_ger_fin_fbf_mao_ita_jav_jpn_tml_kor_urd_krd_swt_cze_mly_hin_amr_ind_cnt_eng_tsn_mcd_hau_fre_guj_nor_glc_qcu_bos_arw_bul_bam_sod_ukr_mlt_grk_bat_afr_igb_rus_tsw_tag_tha_gam_knd_bem_zul_azi_spa_prs_uzb_dyu_vie_anl_akn_lda_ven	-0.395425863193303	-0.938621047322979	0.350356705171283
137	hau_pan_igb_glc_sid_amr_mlt_arw_azi_tur_bam_ind_akn_swe_mcd_bsq_nor_tig_ven_mnd_ben_grk_tsw_bos_dgb_por_fin_dyu_bem_est_afr_aeg_geo_ita_cze_pol_scr_heb_owc_bul_hun_ses_mly_eng_jav_jpn_knd_kor_dut_ukr_ewe_krd_mao_fre_amh_tag_cnt_mol_cic_ger_chh_alb_guj_urd_rom_qcu_ctl_prs_svk_moo_anl_lat_wly_rus_bat_hin_xho_slo_swa_sun_tha_gam_tml_lda_fbf_aze_lit_spa_uzb_swt_vie_sod_zul_yor_tsn	-0.986881991646223	-2.4082980671497	0.0179993176647676
138	heb_cze_ewe_mcd_owc_anl_sod_eng_uzb_aze_ses_sun_tsw_lit_grk_bsq_arw_tig_lda_cnt_ita_pol_xho_glc_dyu_ben_est_swa_tsn_hun_guj_amr_geo_swe_afr_pan_spa_gam_sid_bos_fin_ven_mao_slo_bat_jpn_knd_kor_rus_dut_igb_mol_tag_ctl_aeg_mly_mnd_hin_fbf_fre_mlt_nor_krd_lat_alb_qcu_bul_svk_urd_bam_hau_rom_amh_ukr_ind_por_cic_scr_yor_jav_tha_wly_tml_moo_dgb_tur_prs_ger_azi_akn_vie_chh_swt_bem_zul	-0.351850635790545	-0.833437071611405	0.406733711983575
139	amh_ger_yor_scr_heb_hau_gam_ben_aze_tur_akn_sun_swa_rom_pan_bsq_lit_sod_bam_mnd_arw_spa_ewe_eng_tsn_ctl_est_ven_igb_fin_bos_sid_geo_nor_swe_slo_alb_amr_chh_lat_hun_bem_jav_ukr_tag_jpn_knd_kor_ita_fre_moo_prs_ind_mol_wly_bat_cnt_dut_dgb_hin_anl_urd_pol_glc_krd_qcu_svk_grk_rus_ses_tig_afr_aeg_guj_mao_mcd_lda_por_fbf_mly_tha_mlt_tml_zul_xho_uzb_cze_bul_azi_swt_vie_owc_dyu_cic_tsw	-0.0699538802080883	-0.16513764861162	0.869194069536139
140	sid_glc_yor_krd_amr_heb_amh_bos_aze_azi_ven_tag_zul_rom_pol_bsq_urd_gam_bam_cnt_ger_lit_xho_rus_ewe_cze_est_tsn_cic_fin_ben_chh_geo_ukr_eng_pan_lat_tig_mlt_fre_hun_akn_sun_bul_mly_jpn_knd_kor_afr_grk_ses_prs_jav_slo_wly_bat_mnd_scr_bem_swe_owc_nor_mcd_mol_hin_qcu_svk_ita_alb_dgb_sod_por_aeg_arw_ind_guj_fbf_dut_lda_mao_tha_hau_tml_swa_dyu_uzb_ctl_spa_tur_igb_vie_anl_tsw_moo_swt	0.327532777456452	0.771329733383765	0.442466901347605
141	wly_por_akn_mcd_sid_heb_hau_lat_aze_uzb_ses_mly_tsw_ita_mol_bsq_pol_sod_bam_cnt_krd_nor_ewe_fre_tsn_grk_fin_dyu_xho_hun_hin_anl_geo_urd_swe_prs_rus_mlt_amh_rom_est_yor_mao_pan_ind_jpn_knd_kor_guj_eng_cic_cze_bat_ger_gam_sun_mnd_svk_igb_scr_amr_bul_glc_alb_ben_qcu_lit_ctl_dut_moo_tig_spa_aeg_slo_jav_ukr_swa_afr_lda_tag_tha_owc_tml_swt_bem_tur_arw_bos_azi_dgb_vie_chh_zul_ven_fbf	-0.00260229828655546	-0.00612611407250504	0.995125220687147
142	sod_ger_yor_mol_mlt_amh_sid_svk_aze_tur_bem_sun_lda_krd_urd_bsq_ukr_owc_tsn_cnt_prs_afr_ven_arw_bam_pan_hun_tsw_akn_fin_dut_anl_geo_cze_swe_scr_lat_hau_tig_mcd_est_dgb_ind_rom_mly_jpn_tml_kor_ita_grk_ses_rus_bat_spa_gam_jav_mnd_lit_xho_bul_aeg_fre_eng_alb_guj_qcu_ctl_hin_slo_fbf_chh_por_wly_ben_tag_glc_swa_pol_cic_mao_tha_amr_knd_zul_ewe_uzb_nor_bos_azi_moo_vie_heb_swt_igb_dyu	-0.351672074678255	-0.833292998861863	0.406814526809418
143	owc_bos_xho_ita_amr_hau_sod_pan_uzb_azi_fbf_jav_igb_grk_mcd_bsq_guj_chh_yor_mnd_fre_ctl_ses_slo_cic_hin_hun_dgb_akn_est_bul_amh_geo_glc_ger_ben_mol_aeg_tig_urd_fin_bam_ind_scr_mly_jpn_knd_kor_krd_rus_tsn_lat_bat_lit_wly_tag_cnt_rom_ewe_spa_sid_cze_por_svk_prs_qcu_arw_swe_eng_bem_mlt_afr_heb_ukr_mao_pol_ven_alb_moo_sun_tha_anl_tml_zul_swa_tur_nor_dut_aze_tsw_vie_gam_lda_dyu_swt	-0.717438185665562	-1.72733939476473	0.0874264529530571
144	owc_ben_ven_krd_hau_tig_mlt_bos_uzb_tur_tsn_mly_akn_ukr_lit_bsq_alb_aeg_tsw_cnt_spa_hin_bam_ctl_xho_dut_fin_cic_lda_est_urd_gam_geo_grk_cze_rus_ger_sod_amh_slo_hun_dgb_mao_rom_ind_jpn_tml_kor_pan_nor_fbf_afr_jav_svk_amr_bat_mnd_mcd_bem_scr_anl_arw_ita_mol_fre_qcu_por_bul_prs_ewe_sid_glc_heb_guj_sun_swe_dyu_pol_swt_tag_tha_wly_knd_igb_swa_azi_lat_eng_aze_moo_vie_chh_ses_zul_yor	0.472759010750731	1.11482602437072	0.267797629952739
145	chh_eng_bem_ita_sod_amh_wly_urd_aze_azi_cic_mly_akn_alb_cze_bsq_ukr_mlt_lda_cnt_lat_por_tsn_dut_zul_fre_fin_yor_dgb_est_ben_sid_geo_rom_prs_krd_arw_heb_amr_ger_hun_ven_ind_grk_jav_jpn_tml_kor_pan_pol_tsw_bul_sun_mcd_aeg_tag_mnd_glc_swt_bos_hau_scr_mol_lit_guj_qcu_swe_nor_slo_igb_anl_rus_tig_svk_bat_spa_ewe_hin_xho_mao_tha_owc_knd_bam_dyu_tur_afr_ctl_uzb_fbf_vie_gam_moo_ses_swa	0.624033377844472	1.47593268206812	0.143339860746181
146	heb_guj_igb_slo_owc_amr_aeg_rom_azi_uzb_tsn_mao_bam_hin_lit_bsq_bul_chh_fbf_cnt_cze_ben_akn_pol_xho_urd_hun_swt_moo_fin_prs_sod_geo_krd_nor_mcd_arw_wly_gam_svk_est_dyu_mly_ctl_jav_jpn_tml_kor_mol_pan_tsw_afr_tag_alb_tig_sun_mnd_eng_ses_grk_amh_fre_glc_ukr_bos_qcu_swe_dut_rus_swa_sid_ger_hau_por_ind_lat_bem_scr_dgb_bat_tha_mlt_knd_cic_ven_tur_ita_spa_aze_yor_vie_anl_lda_zul_ewe	-0.158070496372342	-0.372688844755756	0.710228060633836
147	gam_fre_moo_lat_heb_anl_chh_ukr_azi_tur_dgb_ind_swt_bul_glc_bsq_spa_tig_swa_mnd_ita_mcd_ven_pan_akn_ger_fin_cic_bem_est_prs_sid_geo_swe_lit_eng_dut_aeg_amr_pol_hun_zul_tag_hin_sun_jpn_tml_kor_bos_grk_lda_urd_bat_mol_mlt_mly_cnt_rom_yor_svk_amh_por_slo_nor_scr_qcu_krd_ben_guj_fbf_hau_arw_owc_cze_jav_alb_ses_afr_dyu_mao_tha_sod_knd_bam_tsw_aze_ctl_rus_uzb_ewe_vie_wly_igb_tsn_xho	-0.127651122932461	-0.301069581269728	0.764033530179632
148	wly_cze_xho_swe_hau_owc_heb_ben_aze_azi_swa_jav_dgb_alb_dut_bsq_svk_mlt_ewe_cnt_eng_bos_tsw_krd_fbf_hin_fin_zul_lda_hun_lit_gam_geo_ger_pol_afr_glc_tig_amr_mcd_est_dyu_mly_fre_bat_jpn_tml_kor_ukr_guj_swt_pan_sun_lat_aeg_ind_mnd_grk_tsn_spa_amh_prs_mol_bul_por_qcu_slo_ita_urd_ses_anl_ctl_chh_scr_mao_rus_yor_rom_bem_tag_tha_sod_knd_igb_moo_tur_arw_nor_uzb_ven_vie_sid_akn_bam_cic	-0.191452363203156	-0.451947732542294	0.652358963463928
149	heb_ukr_swa_lit_tig_sod_amr_slo_aze_azi_zul_mao_lda_ger_dut_bsq_glc_aeg_cic_mnd_urd_svk_dgb_ita_dyu_nor_hun_tsn_swt_est_cze_anl_geo_scr_eng_guj_afr_wly_sid_pol_fin_moo_tag_rom_mly_jpn_tml_kor_prs_bul_bam_bos_jav_mol_gam_bat_cnt_rus_ses_mcd_mlt_arw_hin_pan_por_qcu_fre_lat_spa_igb_owc_ben_chh_ctl_ind_swe_bem_grk_fbf_sun_tha_hau_knd_akn_xho_uzb_krd_alb_tur_yor_vie_amh_ewe_ven_tsw	-0.680864560578539	-1.62957617970518	0.106573771676449
150	wly_mcd_cic_lat_sid_tig_amh_dut_aze_uzb_bam_tag_dgb_ger_nor_bsq_glc_aeg_igb_mnd_cze_grk_ses_hin_tsn_ben_fin_fbf_xho_hun_urd_owc_geo_spa_prs_ukr_fre_amr_anl_swe_est_ven_ind_eng_mly_jpn_tml_kor_guj_bul_ewe_rus_bat_por_chh_sun_cnt_arw_zul_ctl_mlt_lit_alb_afr_ita_qcu_pan_scr_pol_dyu_sod_svk_hau_krd_mao_bos_yor_mol_moo_jav_tha_heb_knd_bem_akn_tur_rom_slo_azi_tsw_vie_gam_swa_lda_swt	-0.855700040604273	-2.06472062024762	0.0417333932214713
151	chh_dut_tsn_bos_aeg_gam_sod_nor_azi_uzb_bem_jav_akn_lit_por_bsq_afr_amr_ses_cnt_pan_scr_ven_arw_xho_rom_hun_tsw_fbf_est_grk_tig_geo_ukr_spa_guj_glc_anl_amh_cze_fin_yor_sun_ctl_mly_jpn_tml_kor_eng_krd_moo_ben_tag_pol_hau_mao_mnd_ita_ewe_bul_wly_slo_mol_urd_rus_qcu_ger_swe_hin_cic_owc_mcd_mlt_svk_bat_fre_igb_alb_swa_ind_tha_sid_knd_swt_dgb_aze_prs_lat_tur_zul_vie_heb_bam_lda_dyu	-0.054504641396967	-0.128437583186566	0.89808003154455
152	hau_mcd_zul_swe_sod_gam_heb_krd_aze_uzb_dyu_jav_ewe_mol_glc_bsq_grk_aeg_swa_cnt_pan_svk_bam_por_ven_ger_est_swt_tsn_fin_bul_chh_geo_afr_scr_urd_spa_tig_amr_nor_hun_igb_tag_rom_bat_jpn_tml_kor_ben_hin_tsw_slo_mly_dut_amh_sun_mnd_ctl_fbf_guj_mlt_cze_ukr_prs_fre_qcu_ita_arw_lat_ses_wly_pol_anl_bos_mao_lit_cic_eng_akn_ind_tha_sid_knd_xho_moo_azi_alb_rus_tur_dgb_vie_owc_bem_yor_lda	-0.195122900487703	-0.460517670781234	0.646219711181559
153	gam_mcd_swt_alb_hau_wly_anl_eng_uzb_azi_bam_tag_igb_ger_prs_bsq_glc_owc_ses_mnd_ben_swe_dgb_bul_ven_rus_est_moo_zul_fin_por_tig_geo_pol_slo_hin_ita_mlt_heb_afr_hun_akn_sun_rom_jav_jpn_knd_kor_bos_ctl_swa_lat_mao_grk_sid_mly_cnt_svk_tsn_dut_aeg_urd_nor_krd_scr_qcu_spa_ukr_guj_cic_amr_fre_sod_pan_ind_arw_lda_mol_xho_bat_tha_chh_tml_bem_fbf_aze_cze_lit_tur_yor_vie_amh_ewe_tsw_dyu	0.768565548059242	1.8323695220528	0.0700966242672909
154	tig_ita_ven_spa_amh_owc_chh_krd_azi_aze_igb_tag_moo_bos_pan_bsq_cze_heb_yor_cnt_mcd_scr_bem_rus_swt_swe_fin_tsn_bam_hun_pol_gam_geo_grk_ger_fre_ben_sod_mlt_slo_est_akn_jav_dut_mao_jpn_tml_kor_glc_afr_ses_urd_ind_alb_aeg_bat_mnd_arw_ewe_hin_amr_ukr_nor_eng_prs_qcu_por_rom_guj_dgb_anl_ctl_sid_bul_sun_lat_swa_svk_tsw_mly_tha_wly_knd_fbf_dyu_tur_lit_mol_uzb_cic_vie_hau_lda_zul_xho	0.53746430831405	1.26914703952299	0.207555703141232
155	chh_ben_ewe_rus_amr_aeg_amh_guj_azi_uzb_igb_bat_cic_hin_lit_bsq_dut_tig_lda_mnd_grk_mol_fbf_scr_tsw_mcd_hun_bam_zul_est_svk_gam_geo_arw_lat_cze_rom_hau_owc_por_fin_tsn_ind_bos_jav_jpn_knd_kor_spa_krd_moo_glc_mao_eng_sid_sun_cnt_ita_akn_nor_anl_bul_ger_ukr_prs_qcu_fre_pol_swe_xho_mlt_slo_wly_ctl_tag_alb_dyu_pan_ven_mly_tha_heb_tml_dgb_bem_tur_urd_afr_aze_swa_vie_sod_ses_swt_yor	0.174010714085903	0.409453983349446	0.683148058030889
156	amh_glc_fbf_slo_tig_anl_chh_ita_aze_azi_ewe_ind_bem_ukr_nor_bsq_mol_sod_lda_cnt_ger_rom_ses_krd_tsw_lat_hun_swa_swt_fin_pan_heb_geo_bos_swe_por_grk_gam_amr_arw_est_xho_sun_alb_jav_jpn_knd_kor_mcd_cze_dgb_spa_tag_eng_mlt_mly_mnd_ben_igb_prs_hau_rus_pol_hin_svk_qcu_scr_afr_dut_yor_aeg_fre_sid_bul_mao_guj_tsn_lit_akn_bat_tha_wly_tml_ven_moo_tur_ctl_urd_uzb_zul_vie_owc_bam_dyu_cic	0.0851331833498331	0.200603938885043	0.841446327855699
157	tig_rom_yor_svk_sid_anl_hau_urd_tur_azi_ses_bat_dyu_prs_dut_bsq_ben_amr_swa_cnt_swe_afr_bem_mol_swt_lit_hun_bam_moo_est_rus_wly_geo_eng_ger_hin_cze_heb_sod_fre_fin_cic_mao_lat_sun_jpn_knd_kor_alb_nor_tsn_bul_ind_pol_chh_tag_mnd_ctl_tsw_pan_aeg_glc_mcd_por_arw_qcu_spa_grk_bos_zul_mlt_slo_amh_ukr_jav_krd_ven_scr_xho_mly_tha_owc_tml_akn_lda_uzb_guj_ita_aze_dgb_vie_gam_fbf_ewe_igb	-0.178033627664907	-0.420191484084014	0.675314826384667
158	gam_spa_ven_grk_anl_aeg_chh_rus_aze_uzb_lda_sun_ses_krd_lit_bsq_hin_tig_xho_cnt_rom_glc_swa_lat_akn_guj_hun_igb_moo_fin_afr_hau_geo_prs_ukr_fre_bos_owc_amr_ger_est_tsn_mly_por_jav_jpn_knd_kor_dut_ctl_ewe_bul_mao_pol_amh_bat_mnd_svk_tsw_arw_sod_swe_ita_nor_eng_qcu_scr_ben_alb_bam_sid_slo_mlt_pan_ind_mol_zul_cze_bem_tag_tha_wly_tml_fbf_cic_azi_urd_mcd_tur_dgb_vie_heb_swt_dyu_yor	-0.440462506942592	-1.04568946531069	0.298414737636708
159	sod_ukr_swa_slo_heb_hau_mlt_arw_azi_uzb_akn_jav_ewe_ger_dut_bsq_guj_anl_dyu_mnd_afr_fre_swt_bos_moo_svk_est_igb_ven_hun_alb_sid_geo_ita_por_lat_lit_amr_wly_ctl_fin_ses_ind_hin_bat_jpn_knd_kor_bul_spa_xho_cze_mao_rom_tig_sun_cnt_pan_tsw_eng_amh_rus_swe_grk_krd_qcu_pol_mol_scr_bem_owc_mcd_aeg_ben_tag_urd_lda_glc_bam_mly_tha_chh_tml_cic_dgb_tur_prs_nor_aze_zul_vie_gam_yor_tsn_fbf	-0.779068318972393	-1.87133779262258	0.0644419158567753
160	hau_cze_swt_mcd_tig_amr_aeg_prs_azi_aze_dyu_bat_igb_pan_grk_bsq_guj_gam_dgb_cnt_arw_glc_swa_afr_tsn_scr_fin_ven_yor_est_bul_chh_geo_ger_slo_ben_eng_heb_anl_spa_hun_cic_jav_krd_mao_jpn_tml_kor_ukr_lit_zul_bos_mly_rom_amh_ind_mnd_urd_lda_hin_sod_ctl_ita_rus_lat_qcu_fre_pol_nor_ses_owc_svk_mlt_por_sun_dut_xho_alb_fbf_tag_tha_sid_knd_akn_bam_uzb_mol_swe_tur_tsw_vie_wly_ewe_bem_moo	-1.17354287769972	-2.8999380527383	0.00465703441666103
161	heb_swe_ewe_lat_gam_sid_mlt_afr_aze_azi_bem_tag_dyu_por_glc_bsq_scr_anl_swt_cnt_ger_mol_fbf_ita_cic_rom_est_bam_tsw_hun_fre_owc_geo_ctl_prs_spa_krd_sod_amh_cze_fin_tsn_sun_lit_mao_jpn_tml_kor_eng_rus_lda_pan_bat_guj_tig_mly_mnd_urd_ses_alb_wly_grk_arw_dut_pol_qcu_hin_slo_ukr_ven_hau_svk_aeg_bos_jav_nor_zul_ben_moo_ind_tha_amr_knd_swa_akn_tur_bul_mcd_uzb_dgb_vie_chh_xho_igb_yor	-0.924267610788338	-2.24483671536869	0.0271490815751761
162	anl_mcd_fbf_ita_wly_tig_sod_swe_uzb_azi_dyu_mao_bam_glc_mol_bsq_ctl_gam_swt_cnt_alb_ger_dgb_hin_cic_pan_hun_lda_ses_est_slo_chh_geo_bul_eng_lit_lat_heb_amh_scr_fin_xho_bat_prs_tag_jpn_tml_kor_rom_guj_swa_grk_sun_bos_sid_ind_mnd_afr_ven_dut_amr_ben_cze_nor_krd_qcu_svk_arw_por_tsw_aeg_rus_hau_fre_mly_pol_moo_urd_tsn_jav_tha_mlt_knd_akn_igb_aze_ukr_spa_tur_zul_vie_owc_ewe_yor_bem	0.147884490936119	0.348826866113421	0.728007794946502
163	mlt_ctl_dgb_por_amh_sod_owc_ger_uzb_azi_fbf_mao_ewe_ben_hin_bsq_ita_hau_bam_mnd_nor_prs_swt_mcd_igb_dut_fin_ven_bem_hun_alb_heb_geo_ukr_rus_pan_krd_wly_tig_bos_est_xho_ind_lit_jav_jpn_tml_kor_urd_afr_cic_arw_bat_eng_anl_mly_cnt_glc_akn_swe_gam_scr_spa_cze_svk_qcu_pol_mol_lat_tsw_sid_grk_amr_fre_tag_rom_tsn_slo_moo_sun_tha_aeg_knd_ses_yor_aze_guj_bul_tur_swa_vie_chh_lda_dyu_zul	-0.363641103990636	-0.860829843803678	0.391545680013668
164	tig_pol_dgb_rom_sid_anl_mlt_mcd_aze_uzb_akn_mly_ses_glc_prs_bsq_eng_owc_ven_cnt_bul_guj_tsn_svk_fbf_fre_fin_tsw_swt_hun_ita_amh_geo_arw_scr_ger_rus_aeg_sod_grk_est_igb_sun_krd_ind_jpn_tml_kor_swe_ctl_moo_lat_tag_cze_gam_jav_mnd_ukr_dyu_pan_amr_nor_afr_bos_urd_qcu_slo_mol_dut_cic_wly_spa_hau_lit_mao_alb_bam_hin_swa_bat_tha_heb_knd_xho_bem_tur_ben_por_azi_yor_vie_chh_ewe_lda_zul	-0.484406158850307	-1.15128826709179	0.252564986223443
165	anl_ben_fbf_mcd_owc_heb_chh_urd_aze_tur_igb_ind_lda_ctl_ita_bsq_rom_amh_bem_cnt_ger_dut_ven_ukr_swt_hin_est_bam_ses_fin_afr_sod_geo_prs_bos_nor_svk_hau_gam_grk_hun_swa_jav_alb_mly_jpn_knd_kor_mol_slo_cic_lat_tag_bul_mlt_bat_mnd_rus_xho_lit_sid_cze_spa_por_guj_qcu_arw_glc_scr_ewe_wly_swe_aeg_eng_mao_pol_yor_krd_dyu_sun_tha_tig_tml_tsw_zul_uzb_pan_fre_azi_tsn_vie_amr_akn_dgb_moo	0.28621192802552	0.673975907553772	0.501998391216895
166	aeg_bos_dyu_slo_amr_anl_heb_bul_aze_azi_lda_tag_ven_krd_prs_bsq_alb_owc_swa_mnd_mcd_ukr_fbf_swe_xho_dut_fin_bem_yor_est_urd_gam_geo_grk_scr_lat_cze_hau_chh_nor_hun_moo_mly_rus_sun_jpn_tml_kor_ben_fre_dgb_arw_mao_lit_sod_ind_cnt_spa_akn_rom_tig_ctl_pol_glc_mol_qcu_guj_ita_pan_cic_amh_ger_wly_hin_bat_por_tsn_afr_zul_jav_tha_sid_knd_bam_swt_uzb_svk_eng_tur_tsw_vie_mlt_ewe_ses_igb	-0.347212376584392	-0.821978626905251	0.413191465258232
167	chh_rom_zul_slo_amh_heb_gam_eng_azi_tur_lda_mly_ven_fre_nor_bsq_cze_sid_dgb_mnd_lit_ctl_tsw_ita_bam_svk_fin_yor_cic_est_bos_wly_geo_pol_guj_hin_spa_aeg_anl_krd_hun_igb_bat_afr_tag_jpn_tml_kor_dut_grk_ewe_lat_mao_prs_hau_jav_cnt_urd_dyu_glc_amr_mcd_por_pan_swe_qcu_arw_ger_ben_ses_sod_rus_tig_mol_ind_ukr_swt_scr_fbf_sun_tha_owc_knd_moo_tsn_uzb_alb_bul_aze_bem_vie_mlt_swa_xho_akn	-0.552011793809079	-1.31868523985043	0.190512515449171
168	gam_guj_akn_mol_amh_anl_aeg_dut_azi_aze_cic_mao_ewe_krd_bul_bsq_grk_sid_yor_mnd_glc_scr_lda_prs_ses_por_fin_swa_dgb_hun_ctl_wly_geo_bos_ben_alb_arw_amr_heb_lit_est_bam_mly_mcd_jav_jpn_tml_kor_swe_ita_ven_afr_sun_rom_owc_bat_cnt_svk_tsn_ger_chh_nor_eng_urd_fre_qcu_rus_spa_cze_zul_tig_ukr_hau_pan_ind_slo_bem_pol_xho_tag_tha_sod_knd_igb_dyu_uzb_lat_hin_tur_swt_vie_mlt_tsw_moo_fbf	-1.00796443593083	-2.46518254871912	0.0155291634771472
169	hau_eng_fbf_mcd_mlt_anl_wly_ita_azi_aze_igb_sun_swa_alb_bul_bsq_por_amr_xho_mnd_urd_lat_lda_hin_tsw_slo_hun_dyu_dgb_est_dut_sid_geo_rom_cze_arw_nor_sod_gam_ctl_fin_moo_ind_svk_mao_jpn_knd_kor_krd_mol_ewe_scr_jav_rus_tig_mly_cnt_ger_akn_guj_amh_swe_prs_glc_spa_qcu_pan_ben_grk_yor_aeg_fre_heb_bos_tag_pol_ses_ukr_zul_bat_tha_owc_tml_bam_cic_uzb_lit_afr_tur_tsn_vie_chh_ven_swt_bem	0.540251081265144	1.27629964616596	0.20502771168612
170	mlt_krd_bam_spa_amh_chh_hau_ukr_tur_aze_moo_tag_dyu_svk_rom_bsq_lit_sid_bem_cnt_scr_afr_swt_swe_tsw_eng_fin_lda_ewe_hun_rus_wly_geo_slo_guj_ita_glc_owc_aeg_dut_est_cic_sun_ger_bat_jpn_knd_kor_urd_pan_yor_arw_mao_nor_heb_jav_mnd_mol_xho_pol_tig_mcd_hin_ben_bul_qcu_bos_cze_grk_ses_gam_prs_anl_ctl_ind_por_tsn_fre_swa_mly_tha_amr_tml_dgb_akn_azi_alb_lat_uzb_igb_vie_sod_fbf_ven_zul	-0.405790818167372	-0.963067373281312	0.338011199226446
171	amh_lat_yor_prs_amr_gam_heb_rom_aze_uzb_tsn_sun_ewe_por_bos_bsq_dut_anl_bem_mnd_nor_krd_ses_eng_dgb_cze_est_lda_fbf_fin_pan_tig_geo_pol_glc_slo_grk_owc_hau_afr_hun_zul_tag_svk_mly_jpn_knd_kor_rus_scr_ven_ger_ind_arw_sod_mao_cnt_urd_igb_ben_wly_guj_lit_ctl_bul_qcu_fre_ukr_hin_tsw_chh_swe_aeg_spa_bat_mcd_akn_alb_swt_jav_tha_mlt_tml_bam_moo_tur_mol_ita_azi_xho_vie_sid_swa_dyu_cic	-0.272295161301602	-0.643597224891354	0.521420600409388
172	anl_rom_tsw_por_owc_hau_wly_rus_uzb_tur_ewe_mao_akn_alb_ger_bsq_swe_aeg_bem_cnt_grk_glc_bam_spa_ven_ben_hun_lda_ses_fin_arw_gam_geo_afr_bul_eng_lat_tig_chh_dut_est_igb_ind_mol_sun_jpn_tml_kor_cze_urd_tsn_krd_mly_scr_amr_jav_mnd_bos_cic_lit_amh_svk_mcd_ukr_guj_qcu_ctl_prs_pol_moo_mlt_slo_heb_pan_tag_hin_fbf_nor_dgb_bat_tha_sid_knd_xho_yor_aze_ita_fre_azi_dyu_vie_sod_swt_zul_swa	0.065475128988517	0.154167916044028	0.877811403148873
173	heb_dut_zul_scr_anl_gam_sod_arw_aze_azi_swa_bat_fbf_svk_lit_bsq_swe_tig_ven_cnt_nor_glc_ses_ger_lda_guj_hun_dgb_swt_fin_rus_chh_geo_ctl_ita_fre_ben_amh_aeg_spa_est_ewe_jav_bos_tag_jpn_knd_kor_mol_afr_dyu_rom_sun_mcd_mlt_mly_mnd_pol_cic_grk_owc_alb_hin_prs_cze_qcu_urd_lat_eng_akn_sid_ukr_wly_krd_mao_por_moo_bul_tsn_ind_tha_hau_tml_tsw_yor_tur_pan_slo_uzb_bem_vie_amr_xho_bam_igb	-0.691190168574356	-1.65566119356562	0.101161163479334
174	tig_afr_lda_ben_owc_anl_sod_nor_aze_uzb_swa_mly_igb_pol_alb_bsq_urd_hau_bem_cnt_arw_grk_tsw_rus_bam_por_est_tsn_dyu_fin_pan_gam_geo_mcd_ctl_ger_lit_heb_sid_rom_hun_fbf_tag_dut_jav_jpn_tml_kor_spa_prs_akn_ita_mao_svk_wly_sun_mnd_scr_xho_glc_amr_cze_swe_bos_lat_qcu_guj_slo_hin_ven_amh_eng_chh_ukr_ind_mol_swt_bul_ses_bat_tha_mlt_knd_yor_ewe_tur_krd_fre_azi_cic_vie_aeg_moo_zul_dgb	-0.441116510179208	-1.04858985908335	0.297084360443429
175	amr_ben_fbf_prs_aeg_sid_tig_pan_aze_tur_igb_mly_dgb_swe_nor_bsq_lat_sod_tsw_mnd_alb_rom_bem_bul_cic_guj_est_lda_xho_hun_cze_hau_geo_bos_mcd_por_hin_gam_mlt_lit_fin_ses_ind_scr_sun_jpn_tml_kor_mol_grk_yor_arw_bat_ger_wly_tag_cnt_dut_ewe_eng_heb_krd_glc_spa_ita_qcu_slo_rus_svk_dyu_chh_urd_amh_afr_jav_ctl_swa_pol_tsn_mao_tha_owc_knd_bam_swt_uzb_ukr_fre_azi_ven_vie_anl_akn_zul_moo	-0.135825994987521	-0.320242080546381	0.749503225664852
176	sod_ger_swt_dut_sid_heb_aeg_swe_aze_tur_fbf_mly_igb_lit_guj_bsq_ctl_anl_bem_mnd_rom_pan_bam_prs_xho_urd_fin_dyu_ses_hun_ita_gam_geo_arw_mol_cze_nor_wly_tig_alb_est_tsn_tag_pol_jav_jpn_knd_kor_lat_eng_moo_hin_ind_ukr_amh_mao_cnt_mcd_lda_rus_amr_ben_scr_bul_bos_qcu_fre_spa_por_ewe_mlt_grk_owc_krd_sun_glc_dgb_svk_ven_bat_tha_chh_tml_akn_yor_azi_afr_slo_uzb_zul_vie_hau_tsw_swa_cic	-0.00319809457153024	-0.00752763831597747	0.994009994458023
177	chh_ukr_akn_mol_owc_amr_mlt_urd_uzb_azi_ewe_tag_moo_alb_mcd_bsq_lat_aeg_ses_mnd_ctl_krd_ven_eng_lda_ben_hun_bam_swa_fin_nor_amh_geo_grk_bos_hin_lit_heb_hau_glc_est_xho_mao_cze_mly_jpn_tml_kor_ger_guj_dyu_afr_sun_ita_sid_bat_cnt_por_igb_prs_tig_pan_pol_fre_swe_qcu_slo_arw_dut_dgb_anl_scr_gam_spa_ind_rom_yor_rus_cic_jav_tha_sod_knd_fbf_tsw_tur_bul_svk_aze_bem_vie_wly_zul_tsn_swt	-0.634766912984136	-1.51721327332916	0.132604863636067
178	wly_eng_tsw_ukr_gam_mlt_anl_arw_aze_azi_fbf_mly_yor_grk_afr_bsq_spa_amr_moo_mnd_rus_ctl_bem_slo_lda_pan_hun_zul_ven_est_cze_tig_geo_nor_rom_glc_guj_sid_hau_alb_fin_ewe_tag_urd_ind_jpn_knd_kor_pol_bul_tsn_prs_bat_scr_owc_sun_cnt_bos_akn_por_aeg_krd_mcd_ita_lit_qcu_mol_dut_ben_xho_chh_hin_heb_fre_jav_swe_swa_ger_cic_mao_tha_amh_tml_bam_dyu_uzb_lat_svk_tur_dgb_vie_sod_ses_igb_swt	-0.979867910233504	-2.38476393780007	0.0191196362665515
179	aeg_nor_swa_grk_sid_chh_heb_svk_azi_tur_ewe_sun_dgb_pol_fre_bsq_rus_amr_xho_mnd_ukr_glc_yor_spa_cic_lat_hun_ses_lda_est_prs_gam_geo_krd_ita_slo_scr_sod_anl_rom_fin_igb_ind_pan_mao_jpn_tml_kor_swe_bos_moo_guj_mly_hin_mlt_jav_cnt_alb_zul_eng_amh_ger_mol_por_ben_qcu_afr_bul_ctl_bam_wly_arw_tig_urd_bat_dut_tsn_lit_ven_tag_tha_hau_knd_fbf_swt_aze_cze_mcd_uzb_dyu_vie_owc_tsw_akn_bem	-0.994721363290996	-2.42002287432042	0.017463283630446
180	amr_lat_swt_mol_heb_hau_gam_lit_azi_uzb_xho_tag_tsn_hin_rus_bsq_fre_anl_yor_mnd_ctl_arw_fbf_mcd_lda_urd_est_ven_ewe_hun_swe_mlt_geo_glc_cze_ukr_alb_aeg_sid_afr_fin_akn_ind_por_bat_jpn_tml_kor_rom_scr_swa_krd_sun_svk_tig_mao_cnt_bos_bem_guj_sod_ben_dut_pan_ger_qcu_spa_prs_nor_dyu_wly_grk_owc_slo_mly_pol_tsw_eng_igb_jav_tha_chh_knd_dgb_zul_tur_ita_bul_aze_cic_vie_amh_ses_bam_moo	-0.837028459713804	-2.01834773889783	0.0464354543369606
181	wly_scr_igb_glc_aeg_amh_hau_ger_azi_tur_ses_mly_bem_ben_eng_bsq_ukr_owc_zul_mnd_mol_rus_cic_pan_lda_guj_fin_swt_dgb_est_swe_tig_geo_bul_svk_hin_ita_heb_amr_bos_hun_yor_mao_nor_jav_jpn_tml_kor_por_lat_akn_slo_sun_urd_mlt_tag_cnt_spa_bam_dut_chh_mcd_pol_cze_fre_qcu_ctl_rom_grk_dyu_sid_prs_anl_arw_bat_alb_ven_krd_swa_ind_tha_sod_knd_fbf_moo_aze_lit_afr_uzb_tsn_vie_gam_ewe_xho_tsw	1.02547218603849	2.45891216270688	0.0157857311736926
182	sid_scr_dgb_swe_owc_aeg_wly_arw_azi_uzb_dyu_mao_tsw_lit_slo_bsq_ita_heb_tsn_cnt_bul_cze_swa_rus_xho_bos_fin_ses_ven_hun_grk_mlt_geo_ger_urd_prs_guj_gam_chh_rom_est_swt_ind_ukr_tag_jpn_tml_kor_spa_krd_ewe_por_mly_glc_amh_jav_mnd_ctl_bem_lat_sod_pol_hin_dut_mol_qcu_ben_svk_afr_lda_amr_fre_tig_nor_bat_pan_zul_eng_cic_sun_tha_hau_knd_yor_bam_aze_alb_mcd_tur_igb_vie_anl_moo_akn_fbf	-0.449214487357794	-1.06715000304172	0.288666516421919
183	anl_ukr_moo_grk_wly_gam_aeg_mcd_aze_azi_tsw_sun_bam_ger_krd_bsq_spa_owc_lda_cnt_scr_pan_dgb_ben_cic_lit_hun_ven_igb_est_mol_sid_geo_bos_arw_fre_glc_heb_sod_nor_fin_zul_ind_rom_mly_jpn_knd_kor_afr_hin_dyu_cze_bat_guj_chh_mao_mnd_svk_swt_ctl_hau_pol_eng_prs_lat_qcu_swe_rus_alb_xho_tig_bul_amh_por_jav_dut_bem_ita_tsn_tag_tha_mlt_tml_yor_akn_uzb_slo_urd_tur_fbf_vie_amr_ses_ewe_swa	-1.32560922017403	-3.30519092061973	0.00134917717499085
184	tig_scr_tsn_grk_anl_sid_sod_rus_uzb_tur_bam_mao_cic_bos_guj_bsq_afr_owc_swa_cnt_ben_hin_dyu_arw_tsw_rom_est_ses_zul_hun_glc_chh_geo_bul_lat_spa_ita_heb_hau_lit_fin_akn_ind_por_bat_jpn_tml_kor_slo_pol_moo_ukr_mly_swe_amr_jav_mnd_eng_fbf_ctl_gam_svk_pan_ger_dut_qcu_nor_mcd_mol_ven_aeg_alb_amh_cze_sun_krd_ewe_fre_lda_tag_tha_wly_knd_yor_swt_aze_urd_prs_azi_igb_vie_mlt_bem_dgb_xho	-0.0737932212608844	-0.173897933920288	0.862323647939401
185	sod_rus_fbf_glc_mlt_gam_amh_prs_aze_uzb_xho_jav_tsw_pan_lit_bsq_ger_sid_tsn_cnt_grk_lat_swt_ita_bam_afr_fin_ewe_cic_est_eng_wly_geo_mcd_fre_mol_bos_amr_heb_ben_hun_dgb_mly_nor_tag_jpn_tml_kor_guj_dut_ses_cze_sun_swe_tig_ind_mnd_alb_zul_hin_owc_scr_rom_ukr_slo_qcu_spa_arw_por_yor_hau_krd_chh_ctl_mao_svk_bem_urd_ven_bat_tha_aeg_knd_swa_dyu_tur_pol_bul_azi_akn_vie_anl_lda_moo_igb	-0.452240394628288	-1.07430955521506	0.285463427621544
186	wly_spa_lda_ukr_gam_aeg_amr_cze_aze_uzb_xho_tag_dgb_ita_mol_bsq_swe_sid_igb_mnd_nor_rus_moo_rom_yor_krd_hun_bam_ven_fin_ben_amh_geo_slo_dut_mcd_arw_tig_mlt_fre_est_bem_jav_bos_ind_jpn_knd_kor_prs_lat_tsw_svk_bat_hin_sod_mao_cnt_por_tsn_ctl_heb_scr_grk_urd_afr_qcu_bul_pan_eng_ses_chh_alb_owc_glc_sun_pol_fbf_lit_dyu_mly_tha_hau_tml_swa_cic_azi_ger_guj_tur_zul_vie_anl_ewe_swt_akn	-0.786033319314362	-1.89195620857751	0.0616080672192352
187	hau_alb_fbf_ita_amr_mlt_tig_bos_aze_tur_ewe_jav_akn_slo_scr_bsq_bul_chh_tsw_mnd_mcd_ger_zul_ben_tsn_ctl_fin_moo_ven_hun_prs_amh_geo_fre_spa_lit_dut_sid_gam_svk_est_swa_mly_pan_ind_jpn_tml_kor_rom_lat_lda_eng_tag_nor_aeg_mao_cnt_hin_xho_urd_sod_cze_afr_swe_por_qcu_glc_grk_mol_igb_owc_guj_heb_arw_bat_krd_cic_rus_dgb_sun_tha_anl_knd_yor_ses_uzb_pol_ukr_azi_bem_vie_wly_bam_swt_dyu	0.665838206793445	1.57315067688498	0.119079960795028
188	owc_mcd_zul_alb_anl_tig_mlt_arw_uzb_aze_xho_mao_lda_glc_prs_bsq_eng_sod_tsn_mnd_pan_swe_swa_cze_dyu_slo_est_akn_dgb_hun_urd_amh_geo_rus_hin_mol_bul_heb_wly_ctl_fin_moo_mly_grk_ind_jpn_knd_kor_guj_scr_igb_ita_jav_por_gam_sun_cnt_svk_cic_pol_sid_nor_bos_rom_lat_qcu_lit_ukr_fre_swt_hau_afr_chh_dut_bat_ben_bam_krd_tsw_tag_tha_aeg_tml_ven_ewe_tur_ger_spa_azi_ses_vie_amr_bem_fbf_yor	-0.325983447095436	-0.772505997399868	0.441773611911607
189	heb_afr_dyu_fre_anl_aeg_sod_ctl_tur_aze_ven_ind_ses_rus_rom_bsq_mcd_gam_bam_mnd_prs_cze_igb_pan_moo_bos_est_dgb_xho_hun_dut_hau_geo_eng_nor_ger_svk_amh_mlt_hin_fin_yor_mao_ukr_tag_jpn_knd_kor_krd_ita_swa_alb_bat_spa_sid_mly_cnt_slo_cic_lit_wly_guj_pol_urd_grk_qcu_mol_glc_scr_tsw_chh_ben_owc_por_jav_swe_akn_arw_swt_sun_tha_tig_tml_bem_zul_uzb_lat_bul_azi_tsn_vie_amr_fbf_ewe_lda	-0.201429207456472	-0.475506660583299	0.635540873637043
190	aeg_eng_bam_mcd_hau_mlt_sid_ger_azi_tur_xho_sun_ewe_rom_spa_bsq_hin_heb_zul_cnt_glc_krd_ses_svk_tsw_pol_est_tsn_fbf_fin_alb_sod_geo_guj_prs_lit_por_tig_chh_arw_hun_cic_mao_rus_jav_jpn_tml_kor_dut_bos_swa_scr_bat_slo_amh_tag_mnd_cze_akn_urd_gam_ita_pan_bul_ukr_qcu_ben_grk_fre_bem_wly_lat_amr_nor_mly_ctl_lda_swe_moo_ind_tha_owc_knd_ven_dyu_uzb_afr_mol_aze_dgb_vie_anl_igb_yor_swt	-0.109269560109278	-0.257454589936391	0.797396661046856
191	owc_bos_swt_ben_gam_sod_anl_ctl_aze_uzb_ses_bat_zul_hin_lat_bsq_fre_hau_ewe_cnt_svk_slo_moo_cze_swa_rus_fin_bem_bam_hun_ukr_amh_geo_mcd_afr_ger_dut_wly_chh_pan_est_ven_tag_glc_mly_jpn_knd_kor_urd_rom_tsw_pol_ind_alb_heb_mao_mnd_bul_akn_scr_amr_prs_grk_swe_guj_qcu_arw_ita_nor_cic_aeg_por_tig_mol_jav_krd_xho_spa_lda_sun_tha_mlt_tml_fbf_igb_tur_eng_lit_azi_dgb_vie_sid_yor_tsn_dyu	0.388040390283438	0.916183678242446	0.361940206592484
192	chh_cze_akn_alb_amh_heb_aeg_swe_tur_azi_xho_jav_moo_grk_rus_bsq_eng_sod_ewe_mnd_mol_arw_swa_hin_ven_scr_fin_dgb_tsn_hun_krd_gam_geo_ukr_pol_svk_lat_tig_wly_pan_est_ses_ind_guj_mao_jpn_knd_kor_spa_fre_dyu_mcd_mly_lit_hau_tag_cnt_afr_fbf_ger_sid_bul_slo_glc_bos_qcu_dut_ctl_ita_zul_anl_nor_amr_ben_sun_rom_bam_prs_swt_bat_tha_owc_tml_tsw_cic_aze_por_urd_uzb_bem_vie_mlt_yor_lda_igb	0.0457417571456812	0.107694447700064	0.914470071548967
193	amr_svk_ses_krd_gam_hau_owc_mcd_azi_tur_fbf_ind_ewe_rus_nor_bsq_spa_anl_cic_mnd_prs_afr_dgb_por_lda_ukr_hun_bem_akn_est_eng_amh_geo_ctl_lit_scr_hin_sod_tig_ita_fin_tsn_mao_fre_tag_jpn_knd_kor_rom_alb_swa_ben_jav_lat_mlt_bat_cnt_mol_swt_swe_sid_ger_glc_dut_arw_qcu_urd_bul_bos_xho_chh_cze_heb_grk_mly_pol_igb_guj_moo_sun_tha_wly_tml_zul_yor_uzb_slo_pan_aze_bam_vie_aeg_dyu_tsw_ven	-0.960647562231815	-2.3357168865473	0.0216554191362732
194	sod_scr_ewe_por_gam_owc_anl_grk_aze_tur_xho_jav_bem_slo_ita_bsq_cze_aeg_zul_cnt_ger_afr_swt_alb_tsw_pol_fin_tsn_igb_est_rom_sid_geo_nor_ben_bos_svk_mlt_chh_mcd_hun_yor_bat_urd_ind_jpn_tml_kor_krd_ctl_akn_ukr_tag_fre_wly_mly_mnd_spa_lda_guj_amr_pan_eng_bul_hin_qcu_mol_prs_arw_dgb_heb_dut_amh_glc_sun_lat_ven_swe_moo_mao_tha_tig_knd_ses_cic_azi_rus_lit_uzb_dyu_vie_hau_fbf_bam_swa	-0.70987036985752	-1.70457424134441	0.0916125960073978
195	aeg_spa_dyu_swe_gam_amr_chh_urd_azi_uzb_tsn_jav_lda_slo_mcd_bsq_hin_tig_bem_cnt_pan_ctl_ven_cze_igb_prs_hun_ses_tsw_fin_nor_wly_geo_mol_glc_por_lit_sid_owc_svk_est_cic_ind_rus_bat_jpn_knd_kor_bul_dut_fbf_afr_sun_guj_mlt_tag_mnd_krd_zul_rom_sod_ger_grk_alb_eng_qcu_bos_pol_arw_akn_heb_fre_amh_lat_mly_scr_ewe_ben_moo_mao_tha_anl_tml_swt_yor_aze_ita_ukr_tur_dgb_vie_hau_xho_swa_bam	-0.327246488468001	-0.773482186922618	0.441198726463927
196	mlt_grk_dyu_urd_sid_amr_wly_nor_uzb_aze_swa_ind_ses_scr_krd_bsq_guj_hau_tsn_cnt_glc_dut_akn_ita_xho_prs_fin_tsw_igb_est_rus_aeg_geo_arw_mol_slo_eng_heb_amh_pol_hun_yor_mly_ukr_sun_jpn_tml_kor_pan_por_bem_mcd_mao_lit_owc_tag_mnd_svk_lda_ben_chh_spa_cze_bos_afr_qcu_swe_hin_rom_fbf_anl_ger_tig_lat_jav_ctl_ewe_fre_bam_bat_tha_gam_knd_swt_ven_tur_alb_bul_azi_dgb_vie_sod_cic_zul_moo	-0.239151014520523	-0.565628924424706	0.573008234964949
197	wly_cze_tsw_alb_owc_amr_tig_swe_uzb_aze_tsn_jav_fbf_pol_ita_bsq_grk_aeg_dgb_cnt_slo_por_ewe_svk_bem_ger_fin_ses_zul_est_bos_gam_geo_glc_eng_mcd_rom_heb_sid_ukr_hun_akn_tag_scr_bat_jpn_knd_kor_krd_bul_dyu_lit_mao_arw_mlt_mly_mnd_guj_bam_ben_chh_hin_afr_urd_lat_qcu_ctl_fre_rus_swa_hau_spa_amh_dut_ind_pan_xho_mol_swt_sun_tha_anl_tml_ven_yor_azi_prs_nor_tur_moo_vie_sod_lda_cic_igb	-0.666705465251313	-1.5957152837672	0.113945135967677
198	wly_lit_yor_afr_amh_hau_sid_rom_uzb_aze_ven_tag_ses_bos_krd_bsq_hin_owc_dgb_mnd_pol_por_fbf_grk_akn_ger_fin_igb_tsw_hun_ukr_chh_geo_glc_slo_prs_fre_gam_anl_ctl_est_moo_mao_mol_sun_jpn_knd_kor_eng_swe_ewe_lat_bat_alb_aeg_mly_cnt_scr_bam_nor_tig_ben_spa_svk_bul_qcu_pan_cze_ita_swt_sod_rus_mlt_mcd_jav_dut_tsn_guj_zul_ind_tha_amr_tml_lda_cic_tur_urd_arw_azi_bem_vie_heb_dyu_xho_swa	-0.118661441433753	-0.27977230974126	0.780273504612346
199	wly_grk_fbf_bul_mlt_sid_anl_alb_uzb_aze_swt_jav_ses_slo_nor_bsq_arw_owc_tsw_mnd_spa_fre_bem_pol_dyu_ita_fin_lda_moo_est_ben_hau_geo_cze_eng_dut_svk_gam_aeg_ctl_hun_ven_bat_hin_mao_jpn_knd_kor_guj_urd_swa_lit_ind_mcd_amh_tag_cnt_prs_akn_swe_chh_rus_scr_ukr_rom_qcu_krd_pan_bos_bam_amr_por_sod_mol_mly_afr_igb_lat_zul_sun_tha_heb_tml_cic_ewe_azi_ger_glc_tur_yor_vie_tig_tsn_dgb_xho	-0.148616491800829	-0.350476453296539	0.726773745945547
200	wly_pol_lda_eng_amh_aeg_tig_glc_aze_uzb_akn_sun_dyu_krd_pan_bsq_hin_heb_ses_mnd_guj_slo_ven_alb_dgb_bul_hun_fbf_igb_est_ita_sid_geo_urd_ger_svk_ctl_sod_gam_nor_fin_zul_jav_dut_ind_jpn_knd_kor_ukr_rus_tsw_afr_mly_lat_anl_mao_cnt_arw_bem_prs_owc_ben_swe_bos_rom_qcu_lit_por_fre_tsn_mlt_mcd_amr_grk_tag_mol_ewe_cze_xho_bat_tha_chh_tml_swa_yor_tur_scr_spa_azi_bam_vie_hau_swt_cic_moo	-0.164415038037921	-0.387721646548081	0.699108024244808
201	hau_arw_akn_ita_sid_gam_owc_svk_uzb_aze_swa_bat_zul_urd_swe_bsq_alb_tig_igb_cnt_afr_slo_fbf_rom_cic_ben_est_lda_ven_hun_grk_anl_geo_prs_fre_por_scr_mlt_sod_krd_fin_xho_ind_glc_jav_jpn_knd_kor_eng_ctl_dgb_rus_sun_spa_heb_mly_mnd_hin_ses_cze_wly_nor_bul_pol_bos_qcu_lit_lat_ukr_ewe_chh_mol_amr_guj_tag_mcd_dyu_pan_swt_mao_tha_amh_tml_bem_moo_azi_ger_dut_tur_tsn_vie_aeg_yor_bam_tsw	-0.347795914969469	-0.824342465747093	0.411854223322074
202	aeg_ben_dgb_hin_amr_chh_gam_nor_uzb_azi_ses_mao_bam_ita_guj_bsq_alb_tig_tsn_mnd_spa_rus_swa_pol_yor_prs_fin_ewe_ven_est_ctl_owc_geo_pan_slo_ukr_scr_heb_anl_lit_hun_lda_ind_urd_bat_jpn_tml_kor_lat_fre_moo_eng_sun_mol_mlt_jav_cnt_ger_fbf_dut_sid_afr_arw_rom_glc_qcu_swe_cze_bul_tsw_amh_grk_wly_mcd_tag_krd_cic_svk_bem_mly_tha_hau_knd_xho_swt_tur_por_bos_aze_dyu_vie_sod_zul_akn_igb	-0.0968727796206264	-0.228272873127936	0.819935278847644
203	hau_mol_moo_lat_amh_mlt_tig_rom_azi_tur_xho_jav_akn_dut_urd_bsq_ita_aeg_yor_cnt_grk_hin_ven_ukr_cic_afr_fin_bam_igb_hun_guj_heb_geo_ger_alb_prs_arw_chh_anl_nor_est_zul_mly_lit_sun_jpn_knd_kor_por_slo_dyu_scr_mao_bul_sod_tag_mnd_cze_ewe_ctl_sid_krd_svk_mcd_rus_qcu_ben_bos_pan_ses_owc_spa_gam_swe_bat_pol_dgb_glc_bem_ind_tha_amr_tml_swt_lda_uzb_fre_eng_aze_tsw_vie_wly_tsn_swa_fbf	-1.09576588238913	-2.68611043951051	0.00856211376692996
204	aeg_prs_igb_hin_sod_owc_amh_lit_uzb_azi_swa_ind_xho_bos_pan_bsq_cze_tig_yor_mnd_pol_lat_tsn_swe_ewe_ita_hun_bem_akn_fin_urd_mlt_geo_dut_arw_mcd_bul_wly_amr_glc_est_swt_mly_nor_sun_jpn_tml_kor_eng_krd_ses_grk_mao_rom_anl_bat_cnt_alb_cic_ben_gam_scr_por_slo_ger_qcu_afr_ukr_mol_tsw_sid_guj_chh_fre_jav_svk_fbf_spa_ven_tag_tha_heb_knd_bam_dgb_aze_rus_ctl_tur_lda_vie_hau_moo_zul_dyu	-0.557461107596012	-1.33105987437575	0.186423267436438
205	mlt_lit_xho_spa_gam_anl_wly_afr_azi_tur_swt_sun_ewe_arw_dut_bsq_bos_hau_cic_mnd_pol_rus_dgb_krd_tsn_prs_hun_lda_moo_fin_rom_heb_geo_scr_eng_hin_fre_aeg_owc_por_est_ven_mao_mol_tag_jpn_tml_kor_pan_nor_zul_ctl_bat_cze_sid_ind_cnt_swe_dyu_ita_tig_ger_guj_glc_ukr_qcu_grk_alb_lat_akn_amr_svk_sod_bul_mly_ben_ses_urd_igb_jav_tha_amh_knd_fbf_bam_uzb_slo_mcd_aze_tsw_vie_chh_swa_bem_yor	-0.336683919432232	-0.797514017699309	0.427184123678971
206	wly_ita_yor_swe_owc_chh_amr_cze_uzb_tur_tsw_mao_ewe_ctl_rus_bsq_rom_amh_ven_mnd_grk_scr_igb_dut_lda_hin_hun_dgb_akn_fin_ukr_aeg_geo_svk_urd_bos_pol_sid_heb_alb_est_bem_ind_prs_tag_jpn_tml_kor_spa_lit_xho_glc_mly_ger_mlt_sun_cnt_guj_zul_por_gam_nor_bul_mol_arw_qcu_krd_slo_afr_tsn_sod_pan_hau_eng_jav_mcd_ses_ben_dyu_bat_tha_tig_knd_bam_moo_aze_fre_lat_azi_cic_vie_anl_swa_fbf_swt	-0.313751704210876	-0.744147871287235	0.458663136692815
207	heb_bos_dgb_prs_anl_mlt_amh_ctl_azi_aze_xho_bat_tsn_grk_por_bsq_pol_amr_moo_mnd_krd_rus_bam_hin_lda_arw_hun_igb_tsw_fin_glc_sod_geo_lat_alb_ben_eng_wly_gam_ger_est_ven_ind_urd_sun_jpn_knd_kor_cze_afr_bem_mcd_mly_guj_tig_jav_cnt_swe_swa_mol_sid_ita_ukr_spa_scr_qcu_dut_svk_slo_zul_aeg_pan_chh_bul_mao_rom_swt_nor_dyu_tag_tha_owc_tml_ewe_ses_uzb_fre_lit_tur_cic_vie_hau_fbf_yor_akn	-0.275304957773956	-0.650681337755311	0.516856584544728
208	chh_dut_ven_nor_owc_gam_aeg_rom_aze_tur_ewe_sun_dgb_slo_lit_bsq_alb_mlt_akn_mnd_urd_arw_xho_grk_swt_eng_fin_igb_fbf_hun_ita_wly_geo_mcd_lat_afr_bos_hau_amh_scr_est_zul_jav_hin_mao_jpn_tml_kor_bul_mol_moo_ger_ind_fre_tig_tag_cnt_prs_cic_ukr_heb_pan_por_ctl_cze_qcu_krd_rus_svk_yor_anl_glc_sid_guj_mly_spa_ses_pol_dyu_bat_tha_sod_knd_swa_bam_uzb_ben_swe_azi_tsn_vie_amr_tsw_lda_bem	-0.0281445389647613	-0.0663531187306234	0.947239128709616
209	gam_ben_lda_bul_anl_wly_sid_fre_aze_azi_xho_jav_ses_svk_rom_bsq_rus_mlt_tsn_mnd_alb_ukr_ven_grk_moo_spa_hun_bam_fbf_fin_krd_amr_geo_prs_urd_slo_hin_owc_hau_ctl_est_igb_mao_afr_tag_jpn_tml_kor_dut_cze_zul_bos_sun_por_aeg_mly_cnt_mol_tsw_pol_amh_glc_mcd_ger_lat_qcu_guj_pan_arw_bem_tig_lit_sod_swe_ind_ita_dgb_scr_dyu_bat_tha_chh_knd_cic_ewe_uzb_eng_nor_tur_yor_vie_heb_akn_swa_swt	0.428752043691632	1.01025508321013	0.314994348767106
210	amh_glc_moo_ita_hau_mlt_sod_alb_aze_uzb_cic_tag_tsn_svk_spa_bsq_por_sid_ses_cnt_hin_prs_dgb_grk_swa_eng_est_zul_ven_hun_bos_heb_geo_nor_lit_fre_ger_wly_gam_pol_fin_xho_bat_mol_sun_jpn_knd_kor_cze_scr_yor_ukr_jav_slo_amr_mao_mnd_rus_igb_rom_aeg_lat_pan_krd_urd_qcu_mcd_dut_arw_lda_chh_ctl_tig_guj_ind_swe_tsw_ben_ewe_mly_tha_owc_tml_dyu_bem_azi_afr_bul_tur_swt_vie_anl_bam_fbf_akn	-0.340950405404392	-0.80892499080569	0.420622943664002
211	owc_bul_tsn_pol_hau_amh_mlt_spa_azi_tur_xho_ind_tsw_por_bos_bsq_mol_anl_swa_mnd_ukr_arw_ven_dut_akn_nor_fin_bem_dyu_est_rus_aeg_geo_ita_ctl_prs_scr_sid_chh_eng_hun_igb_jav_krd_sun_jpn_knd_kor_lit_alb_fbf_lat_mly_grk_gam_bat_cnt_pan_dgb_mcd_amr_ben_ger_rom_svk_qcu_glc_swe_afr_bam_wly_guj_tig_cze_mao_urd_yor_slo_ses_tag_tha_heb_tml_lda_cic_aze_fre_hin_uzb_zul_vie_sod_ewe_moo_swt	-0.633353481644923	-1.51530167612987	0.133087597391664
212	heb_guj_ven_slo_owc_amh_aeg_ger_uzb_aze_moo_sun_tsn_mol_urd_bsq_bul_hau_cic_cnt_fre_dut_dgb_ctl_swt_scr_hun_yor_dyu_est_pan_anl_geo_hin_lit_rus_nor_sid_amr_pol_fin_ewe_tag_eng_ind_jpn_knd_kor_krd_afr_swa_por_mao_ita_gam_jav_mnd_svk_akn_ben_tig_ukr_arw_rom_prs_qcu_spa_bos_glc_zul_mlt_grk_sod_alb_bat_swe_lda_lat_fbf_mly_tha_chh_tml_tsw_igb_azi_mcd_cze_tur_bam_vie_wly_bem_ses_xho	-0.861438460621349	-2.08286499630035	0.0400083536411076
213	heb_krd_lda_arw_sod_mlt_aeg_svk_azi_tur_tsn_mao_bem_ger_alb_bsq_hin_amh_tsw_cnt_slo_ctl_zul_scr_xho_afr_hun_bam_ewe_est_bul_amr_geo_fre_grk_lit_ita_wly_anl_bos_fin_dgb_mly_rus_jav_jpn_tml_kor_cze_nor_ven_ukr_ind_dut_hau_tag_mnd_spa_swa_swe_gam_ben_prs_guj_pan_qcu_eng_urd_glc_fbf_owc_mol_sid_lat_bat_rom_dyu_mcd_akn_sun_tha_chh_knd_cic_yor_aze_pol_por_uzb_swt_vie_tig_moo_igb_ses	-0.585708947084319	-1.3973414984715	0.16563574561558
214	sod_ger_swt_eng_tig_mlt_anl_ukr_aze_tur_xho_mly_akn_svk_mol_bsq_mcd_aeg_moo_cnt_pan_lat_bem_grk_yor_alb_est_fbf_lda_fin_fre_amr_geo_slo_rus_afr_ctl_chh_hau_lit_hun_ses_sun_dut_tag_jpn_knd_kor_bul_por_ewe_hin_ind_prs_sid_mao_mnd_ita_dyu_nor_heb_krd_glc_rom_cze_qcu_bos_guj_pol_tsn_wly_swe_gam_scr_bat_spa_swa_ben_bam_jav_tha_owc_tml_tsw_igb_uzb_urd_arw_azi_ven_vie_amh_dgb_zul_cic	-0.51891074864214	-1.23736661654108	0.219066132414512
215	chh_por_moo_afr_wly_aeg_owc_spa_aze_tur_bem_sun_swt_guj_lat_bsq_prs_hau_fbf_mnd_grk_urd_ven_lit_bam_ita_hun_dyu_cic_est_fre_anl_geo_bos_rus_arw_mol_amr_sid_swe_fin_dgb_mly_alb_jav_jpn_knd_kor_ben_scr_akn_ctl_bat_hin_gam_mao_cnt_cze_swa_glc_sod_krd_svk_mcd_pan_qcu_dut_slo_rom_xho_mlt_ukr_amh_ger_tag_bul_lda_nor_tsn_ind_tha_tig_tml_igb_ewe_azi_pol_eng_uzb_yor_vie_heb_ses_zul_tsw	-0.916034981125039	-2.23144349041969	0.0280544222644842
216	sid_spa_bem_mcd_heb_anl_owc_guj_azi_uzb_ven_ind_tsn_scr_bos_bsq_bul_gam_dyu_cnt_pan_slo_tsw_alb_ses_lat_fin_lda_bam_hun_grk_amr_geo_dut_por_krd_prs_chh_tig_cze_est_swa_sun_ctl_mao_jpn_tml_kor_glc_mol_igb_swe_bat_afr_wly_mly_mnd_nor_dgb_rus_sod_lit_ita_fre_ukr_qcu_hin_ger_urd_akn_mlt_eng_amh_rom_tag_arw_cic_pol_swt_jav_tha_hau_knd_yor_zul_aze_ben_svk_tur_xho_vie_aeg_moo_fbf_ewe	0.0953397304940932	0.224436501998938	0.822910029689315
217	sid_scr_dyu_dut_heb_amr_sod_guj_tur_uzb_igb_bat_dgb_swe_bos_bsq_por_anl_swa_mnd_urd_mol_akn_alb_tsn_cze_est_ses_swt_hun_ben_tig_geo_pol_glc_fre_slo_amh_wly_hin_fin_bem_mao_prs_tag_jpn_tml_kor_rus_ita_lda_lit_sun_bul_gam_ind_cnt_ger_yor_rom_hau_afr_spa_pan_nor_qcu_krd_ctl_svk_zul_chh_grk_mlt_arw_mly_mcd_fbf_eng_moo_jav_tha_aeg_knd_ven_ewe_azi_ukr_lat_aze_bam_vie_owc_tsw_cic_xho	-0.511303197039915	-1.21531088315973	0.227323821020719
218	anl_pol_bam_mol_amr_chh_sid_arw_tur_aze_dyu_jav_xho_mcd_afr_bsq_slo_mlt_ven_cnt_rus_swe_tsn_spa_swa_scr_est_zul_akn_hun_ctl_amh_geo_por_ukr_fre_bul_heb_hau_krd_fin_ses_mao_prs_sun_jpn_tml_kor_cze_urd_swt_hin_ind_svk_wly_mly_mnd_ben_lda_ger_aeg_glc_ita_nor_pan_qcu_lit_guj_alb_yor_sod_dut_gam_lat_bat_eng_igb_bos_fbf_tag_tha_tig_knd_tsw_cic_uzb_rom_grk_azi_ewe_vie_owc_dgb_moo_bem	-0.778103413478057	-1.87338369043974	0.064155920741212
219	mlt_afr_igb_guj_sod_amr_heb_scr_aze_azi_ven_bat_lda_dut_bos_bsq_lit_wly_akn_cnt_svk_hin_bam_nor_fbf_pan_fin_tsn_tsw_est_mol_amh_geo_pol_arw_rus_eng_anl_hau_ukr_hun_bem_sun_alb_mly_jpn_knd_kor_lat_por_cic_spa_mao_rom_owc_tag_mnd_glc_swt_slo_sid_fre_grk_prs_cze_qcu_mcd_urd_ita_ewe_gam_ger_tig_ben_jav_swe_dgb_ctl_yor_ind_tha_aeg_tml_ses_xho_uzb_krd_bul_tur_zul_vie_chh_moo_swa_dyu	-0.975523026125931	-2.36934998888545	0.0198865696045677
220	heb_ukr_igb_ita_amr_gam_anl_slo_aze_uzb_swt_mao_zul_dut_urd_bsq_fre_sid_moo_cnt_nor_por_ses_swe_bem_bos_hun_xho_tsw_est_prs_chh_geo_hin_rom_mol_arw_amh_wly_pol_fin_tsn_sun_afr_bat_jpn_tml_kor_spa_rus_dyu_ctl_jav_ger_mlt_ind_mnd_pan_dgb_svk_owc_lit_mcd_alb_eng_qcu_glc_guj_cze_cic_aeg_lat_hau_ben_mly_krd_yor_bul_ven_tag_tha_tig_knd_ewe_swa_tur_grk_scr_azi_akn_vie_sod_bam_fbf_lda	0.0501630772707469	0.118087738378061	0.906252816376202
221	anl_ita_fbf_bul_amh_chh_gam_glc_uzb_azi_yor_mly_lda_ukr_alb_bsq_hin_heb_bam_mnd_cze_rom_akn_lat_cic_bos_hun_ewe_tsn_est_spa_sid_geo_slo_fre_prs_arw_aeg_sod_afr_fin_xho_sun_svk_tag_jpn_tml_kor_pan_nor_bem_grk_mao_mcd_mlt_jav_cnt_urd_igb_pol_owc_swe_ger_lit_ctl_qcu_scr_krd_dut_tsw_wly_eng_tig_rus_ind_guj_swa_por_dyu_bat_tha_amr_knd_moo_zul_tur_ben_mol_aze_ses_vie_hau_ven_dgb_swt	-0.750441403791333	-1.80626873338541	0.0741109630335323
222	gam_mol_lda_rom_chh_tig_amr_cze_uzb_tur_ewe_sun_swa_lat_spa_bsq_lit_hau_swt_cnt_pan_bul_dyu_ctl_tsn_hin_est_bam_cic_fin_bos_sod_geo_fre_por_swe_ukr_anl_amh_pol_hun_bem_jav_urd_bat_jpn_tml_kor_grk_guj_moo_eng_mly_prs_heb_tag_mnd_svk_ses_rus_aeg_ger_glc_krd_afr_qcu_scr_arw_dut_yor_owc_ben_wly_ita_ind_nor_xho_alb_igb_mao_tha_mlt_knd_zul_dgb_aze_mcd_slo_azi_tsw_vie_sid_fbf_akn_ven	-0.569713567711	-1.3615795088999	0.176620135086249
223	aeg_ctl_lda_mol_sod_mlt_hau_fre_azi_aze_dyu_tag_cic_rus_ita_bsq_bul_chh_fbf_cnt_dut_spa_swt_lit_dgb_glc_fin_ven_ses_est_arw_owc_geo_urd_cze_ger_pan_heb_amr_grk_hun_zul_ind_por_mly_jpn_knd_kor_rom_lat_tsn_ukr_mao_guj_amh_jav_mnd_krd_ewe_nor_tig_alb_eng_swe_bos_qcu_prs_mcd_scr_igb_wly_hin_sid_pol_bat_afr_bam_svk_bem_sun_tha_anl_tml_swa_xho_tur_slo_ben_uzb_yor_vie_gam_tsw_moo_akn	-0.717406854909482	-1.72245431647638	0.0883112723801577
224	wly_krd_tsw_nor_chh_mlt_sod_lit_azi_tur_moo_sun_swt_guj_fre_bsq_arw_sid_bam_cnt_cze_mol_dgb_afr_tsn_ukr_est_dyu_igb_fin_bul_amh_geo_por_mcd_pan_pol_tig_aeg_urd_hun_zul_mao_slo_ind_jpn_knd_kor_svk_eng_swa_ctl_mly_ger_gam_bat_mnd_dut_akn_grk_anl_rom_hin_lat_glc_qcu_swe_ben_ita_yor_owc_spa_heb_alb_tag_prs_ses_rus_ven_jav_tha_hau_tml_lda_bem_aze_scr_bos_uzb_fbf_vie_amr_cic_ewe_xho	-0.27353352418435	-0.646555627284268	0.519512058078029
225	amh_urd_yor_arw_amr_tig_heb_ita_aze_tur_fbf_bat_moo_svk_afr_bsq_ger_sid_ven_mnd_hin_nor_cic_scr_tsn_fre_est_lda_tsw_fin_alb_wly_geo_dut_lat_rus_pan_mlt_chh_swe_hun_bam_sun_eng_ind_jpn_knd_kor_krd_glc_ewe_ukr_mao_grk_gam_tag_cnt_lit_dgb_pol_aeg_por_rom_slo_prs_qcu_spa_ben_cze_swt_anl_mol_owc_ctl_jav_bul_ses_mcd_igb_mly_tha_sod_tml_dyu_swa_uzb_bos_guj_azi_akn_vie_hau_xho_bem_zul	0.255722492647479	0.603883329056737	0.547391442635662
226	gam_rom_akn_fre_mlt_tig_heb_spa_azi_aze_yor_ind_zul_pan_pol_bsq_bos_sid_moo_mnd_arw_afr_igb_ger_cic_krd_est_dyu_swt_hun_hin_amr_geo_nor_rus_alb_guj_amh_sod_bul_fin_lda_mao_por_jav_jpn_knd_kor_scr_cze_ven_ukr_tag_lit_chh_sun_cnt_prs_ses_ben_hau_lat_mol_eng_ita_qcu_slo_ctl_urd_xho_anl_mcd_wly_swe_bat_svk_bam_grk_fbf_mly_tha_aeg_tml_ewe_tsw_tur_dut_glc_uzb_dgb_vie_owc_tsn_swa_bem	-0.76068425982988	-1.82999220048599	0.0704545935168304
227	sid_afr_cic_prs_gam_wly_amr_arw_tur_uzb_zul_mly_bem_por_ctl_bsq_krd_owc_yor_mnd_nor_glc_swt_hin_bam_svk_hun_ewe_tsw_est_pol_amh_geo_bos_eng_guj_scr_mlt_tig_pan_fin_moo_ind_rom_bat_jpn_tml_kor_lit_rus_dyu_slo_mao_ukr_hau_jav_cnt_fre_tsn_mcd_sod_ita_bul_swe_ben_qcu_cze_alb_dut_swa_heb_mol_chh_grk_sun_lat_lda_spa_ses_tag_tha_anl_knd_ven_xho_aze_urd_ger_azi_dgb_vie_aeg_fbf_akn_igb	-0.766459408190445	-1.84422802223476	0.0683335898621535
228	heb_ctl_igb_fre_amr_amh_anl_slo_aze_uzb_yor_mly_fbf_rus_ger_bsq_ukr_hau_moo_cnt_prs_mcd_ses_afr_tsn_urd_est_swt_dyu_hun_eng_wly_geo_grk_spa_cze_lit_gam_owc_pan_fin_ewe_sun_por_bat_jpn_tml_kor_scr_alb_xho_guj_mao_mol_sid_jav_mnd_bul_tsw_hin_sod_nor_swe_dut_svk_qcu_bos_arw_lat_ven_mlt_krd_aeg_rom_tag_ben_lda_ita_dgb_ind_tha_tig_knd_akn_bam_azi_glc_pol_tur_bem_vie_chh_swa_cic_zul	0.020434411065339	0.0480733103519144	0.961760905065019
229	wly_ukr_bam_arw_tig_sod_anl_nor_aze_tur_cic_jav_tsn_slo_urd_bsq_ctl_chh_dyu_cnt_swe_grk_tsw_rom_lda_spa_fin_bem_dgb_hun_alb_gam_geo_pol_krd_fre_lit_mlt_heb_bos_est_akn_bat_prs_ind_jpn_tml_kor_dut_eng_fbf_ger_mly_rus_hau_tag_mnd_ben_swt_guj_owc_scr_mol_glc_afr_qcu_bul_lat_ita_swa_amh_por_sid_svk_sun_hin_yor_cze_moo_mao_tha_aeg_knd_ewe_xho_azi_pan_mcd_uzb_zul_vie_amr_ven_ses_igb	-0.855256767200237	-2.06602147678124	0.0416076218081574
230	chh_prs_zul_swe_heb_sid_anl_ita_azi_uzb_ses_ind_akn_hin_pol_bsq_slo_mlt_tsw_cnt_ben_nor_dyu_bos_tsn_lat_hun_cic_yor_fin_rom_hau_geo_ctl_bul_arw_rus_amr_owc_scr_est_ewe_tag_fre_jav_jpn_tml_kor_guj_krd_bam_mol_bat_pan_gam_sun_mnd_glc_fbf_ukr_sod_alb_spa_grk_lit_qcu_cze_mcd_afr_igb_aeg_ger_wly_svk_mly_por_xho_urd_swt_mao_tha_tig_knd_moo_lda_tur_eng_dut_aze_swa_vie_amh_dgb_bem_ven	-0.0179978394389407	-0.0424101921127326	0.966262624608066
231	heb_svk_cic_rus_chh_aeg_wly_ger_azi_aze_igb_mao_bem_rom_ita_bsq_nor_anl_zul_mnd_grk_por_dyu_krd_xho_mol_fin_moo_fbf_hun_scr_amr_geo_afr_ben_prs_spa_owc_sid_alb_est_swa_bat_lit_mly_jpn_tml_kor_bos_cze_tsn_mcd_jav_ctl_gam_ind_cnt_arw_lda_pol_mlt_fre_pan_guj_bul_qcu_swe_urd_lat_ven_sod_ukr_amh_glc_tag_eng_akn_dut_bam_sun_tha_tig_knd_swt_tsw_uzb_hin_slo_tur_yor_vie_hau_dgb_ewe_ses	-0.357356808831194	-0.846248662999607	0.399586275496091
232	sod_arw_tsn_mcd_gam_sid_chh_slo_aze_tur_swa_bat_yor_bos_grk_bsq_pol_owc_fbf_mnd_cze_rus_dgb_lat_moo_bul_hun_igb_swt_fin_ita_tig_geo_glc_ger_ctl_svk_anl_hau_dut_est_cic_mly_nor_sun_jpn_tml_kor_eng_urd_ses_afr_mao_ben_amr_jav_cnt_krd_ewe_alb_wly_ukr_prs_guj_mol_qcu_lit_spa_fre_akn_amh_swe_mlt_rom_ind_pan_zul_scr_dyu_tag_tha_aeg_knd_tsw_bam_uzb_por_hin_azi_xho_vie_heb_bem_ven_lda	-0.776719940922447	-1.86972383472833	0.0646682841164053
233	hau_prs_bem_eng_anl_tig_sid_svk_tur_azi_igb_tag_ewe_bul_scr_bsq_por_chh_xho_cnt_ger_cze_ven_hin_swt_glc_est_ses_bam_fin_afr_gam_geo_urd_spa_pan_slo_amh_sod_bos_hun_zul_mly_mcd_bat_jpn_knd_kor_mol_krd_tsw_ita_jav_swe_mlt_ind_mnd_ctl_fbf_rom_owc_ben_dut_pol_arw_qcu_lit_alb_guj_dyu_heb_rus_amr_ukr_sun_lat_lda_fre_swa_mao_tha_aeg_tml_tsn_yor_aze_grk_nor_uzb_akn_vie_wly_moo_cic_dgb	0.531179189852163	1.25277557058778	0.213428313201521
234	sod_mol_dyu_fre_aeg_sid_heb_ben_tur_uzb_lda_ind_tsn_krd_mcd_bsq_nor_anl_bem_mnd_pol_alb_tsw_por_swa_ger_fin_swt_ses_est_ukr_mlt_geo_guj_eng_prs_dut_gam_amr_grk_hun_ewe_jav_hin_mly_jpn_knd_kor_urd_afr_zul_swe_mao_glc_wly_bat_cnt_ita_bam_slo_tig_arw_rom_bos_ctl_qcu_lat_scr_svk_xho_hau_lit_owc_pan_sun_cze_akn_spa_cic_tag_tha_chh_tml_dgb_moo_azi_bul_rus_aze_fbf_vie_amh_igb_yor_ven	-0.714243367433813	-1.71671268724752	0.0893606005347063
235	hau_guj_moo_bos_sod_anl_wly_mol_tur_azi_dgb_sun_bam_pan_scr_bsq_glc_aeg_cic_mnd_spa_eng_bem_ita_ses_pol_hun_ven_tsw_fin_por_chh_geo_rom_dut_ger_lit_amr_gam_arw_est_igb_ind_rus_mly_jpn_tml_kor_lat_hin_dyu_fre_bat_cze_heb_mao_cnt_mcd_yor_ben_mlt_ukr_swe_ctl_urd_qcu_afr_svk_slo_akn_owc_bul_sid_krd_jav_nor_fbf_grk_zul_tag_tha_amh_knd_swa_tsn_uzb_alb_prs_aze_xho_vie_tig_swt_ewe_lda	-0.50989587456375	-1.2146399693318	0.227578499273769
236	gam_fre_cic_rus_anl_mlt_amh_mol_azi_aze_ven_tag_tsn_arw_dut_bsq_urd_sid_tsw_mnd_eng_lat_dyu_spa_ses_grk_est_bam_dgb_hun_alb_owc_geo_nor_pan_glc_scr_aeg_hau_bul_fin_moo_jav_ben_mly_jpn_knd_kor_prs_guj_ewe_afr_mao_ctl_heb_ind_cnt_hin_swt_ger_sod_slo_cze_ita_pol_qcu_swe_ukr_por_zul_tig_rom_amr_krd_sun_lit_lda_bos_bem_bat_tha_chh_tml_igb_yor_tur_mcd_svk_uzb_swa_vie_wly_akn_fbf_xho	0.267190163008148	0.628947916951884	0.530924996476626
237	mlt_alb_xho_ben_sod_anl_amh_nor_azi_tur_lda_sun_ses_scr_lit_bsq_eng_chh_dgb_mnd_urd_prs_moo_spa_tsw_krd_hun_ewe_bam_fin_pan_tig_geo_hin_pol_ukr_bos_hau_aeg_svk_est_ven_tag_grk_mly_jpn_knd_kor_guj_glc_dyu_ger_ind_rom_gam_bat_cnt_lat_swt_por_wly_fre_dut_slo_bul_qcu_cze_ita_afr_yor_amr_ctl_heb_swe_mao_mol_igb_mcd_swa_jav_tha_sid_tml_cic_akn_uzb_arw_rus_aze_bem_vie_owc_zul_fbf_tsn	-0.43358778975688	-1.03015664652865	0.305608194212127
238	amr_mcd_xho_scr_owc_mlt_sid_ger_aze_tur_akn_mao_cic_guj_urd_bsq_cze_wly_zul_cnt_bul_alb_lda_pan_yor_arw_est_ses_fbf_fin_fre_aeg_geo_rus_mol_lit_svk_sod_tig_ben_hun_ven_mly_rom_jav_jpn_knd_kor_grk_pol_dgb_glc_tag_bos_hau_sun_mnd_afr_ewe_dut_heb_prs_ukr_spa_ctl_qcu_ita_nor_swe_tsw_anl_por_gam_krd_ind_slo_dyu_lat_swt_bat_tha_chh_tml_igb_bam_uzb_hin_eng_azi_moo_vie_amh_tsn_swa_bem	0.606247631651139	1.44304852062877	0.152366657243942
239	aeg_bul_swa_krd_anl_sod_owc_nor_tur_azi_akn_sun_ewe_alb_slo_bsq_dut_sid_lda_cnt_mcd_afr_igb_ben_ses_swe_est_fbf_bam_hun_ukr_tig_geo_prs_scr_ita_rom_mlt_amr_pol_fin_ven_tag_por_mao_jpn_tml_kor_ctl_hin_swt_bos_jav_ger_wly_ind_mnd_arw_zul_guj_heb_spa_urd_lit_glc_qcu_grk_svk_lat_tsw_chh_rus_hau_pan_mly_fre_xho_eng_moo_bat_tha_amh_knd_cic_dyu_uzb_cze_mol_aze_yor_vie_gam_bem_tsn_dgb	-0.0459755957163351	-0.108368778025575	0.91393663357302
240	tig_guj_cic_hin_aeg_amr_mlt_glc_uzb_tur_dgb_jav_xho_alb_slo_bsq_rom_sod_bem_cnt_ctl_prs_swt_afr_zul_arw_hun_dyu_ses_fin_fre_anl_geo_pan_ukr_swe_por_heb_gam_spa_est_lda_sun_mcd_tag_jpn_tml_kor_lit_urd_tsw_nor_mao_krd_chh_mly_mnd_svk_tsn_ger_wly_lat_bos_pol_bul_qcu_grk_mol_cze_ewe_owc_eng_hau_rus_bat_dut_fbf_ben_swa_ind_tha_sid_knd_yor_moo_azi_scr_ita_aze_akn_vie_amh_bam_ven_igb	-0.0693268243334685	-0.163417340269097	0.870544451229913
241	tig_scr_cic_afr_hau_owc_amh_fre_tur_uzb_bam_jav_dyu_swe_bos_bsq_guj_heb_tsn_cnt_nor_urd_xho_krd_swa_ben_hun_ses_moo_fin_por_sod_geo_ctl_pol_pan_ita_mlt_gam_mcd_est_ewe_bat_cze_sun_jpn_tml_kor_rus_alb_fbf_grk_mly_svk_aeg_ind_mnd_mol_dgb_lit_wly_ger_arw_ukr_prs_qcu_lat_spa_hin_tsw_amr_slo_sid_dut_tag_eng_lda_rom_bem_mao_tha_anl_knd_yor_igb_azi_bul_glc_aze_zul_vie_chh_ven_akn_swt	-0.174214166957479	-0.411300178398844	0.68179872007795
242	sid_afr_xho_dut_chh_hau_wly_cze_azi_uzb_moo_mly_ewe_prs_fre_bsq_mol_mlt_fbf_cnt_slo_nor_bam_pan_ven_pol_hun_dgb_lda_fin_bul_tig_geo_alb_ben_rom_bos_sod_amr_rus_est_ses_jav_por_tag_jpn_knd_kor_glc_lit_igb_swe_mao_spa_gam_ind_mnd_grk_cic_guj_anl_eng_svk_ctl_lat_qcu_hin_ukr_arw_tsw_owc_urd_aeg_mcd_bat_ger_akn_scr_swa_sun_tha_amh_tml_swt_dyu_tur_ita_krd_aze_tsn_vie_heb_zul_yor_bem	-0.091743016132693	-0.21626390750357	0.829255698679799
243	chh_guj_cic_lit_tig_sid_hau_rom_tur_aze_xho_sun_akn_svk_pol_bsq_swe_anl_ewe_cnt_por_fre_tsw_lat_ven_scr_fin_tsn_swt_est_slo_gam_geo_arw_ger_krd_ukr_owc_mlt_eng_hun_fbf_tag_afr_mly_jpn_tml_kor_mol_mcd_dyu_spa_bat_alb_heb_ind_mnd_urd_bam_nor_amh_ctl_ben_prs_bos_qcu_hin_glc_pan_igb_sod_rus_aeg_ita_jav_dut_swa_bul_dgb_mao_tha_wly_knd_bem_ses_uzb_cze_grk_azi_zul_vie_amr_lda_yor_moo	0.409880944769614	0.965868149153372	0.336615141531938
244	amh_afr_tsw_glc_sod_owc_anl_ger_aze_azi_swt_tag_dyu_krd_rus_bsq_pan_mlt_bem_mnd_prs_lit_tsn_por_ewe_slo_est_ses_yor_hun_lat_aeg_geo_scr_nor_pol_grk_chh_wly_mol_fin_zul_sun_arw_mao_jpn_tml_kor_mcd_guj_moo_swe_ind_rom_gam_bat_cnt_eng_akn_ita_heb_spa_ben_bos_ctl_qcu_hin_urd_svk_igb_tig_dut_amr_alb_mly_bul_swa_fre_lda_jav_tha_sid_knd_bam_xho_tur_ukr_cze_uzb_ven_vie_hau_cic_fbf_dgb	-0.406431210834423	-0.967592782196675	0.335757368951443
245	aeg_ben_tsw_pol_sid_heb_sod_afr_aze_uzb_fbf_jav_akn_arw_ukr_bsq_rus_gam_moo_mnd_swe_spa_ewe_svk_tsn_pan_est_yor_zul_fin_slo_hau_geo_glc_grk_ctl_prs_mlt_amr_fre_hun_cic_tag_ger_bat_jpn_tml_kor_mcd_lat_xho_ita_ind_eng_amh_mly_cnt_bos_ven_nor_owc_dut_por_lit_cze_qcu_mol_scr_krd_igb_tig_alb_wly_rom_mao_hin_lda_urd_bem_sun_tha_chh_knd_dyu_bam_tur_guj_bul_azi_swa_vie_anl_dgb_swt_ses	-0.734956995081098	-1.76426055840292	0.0809716434024506
246	hau_prs_zul_afr_amr_aeg_sod_lat_azi_uzb_xho_ind_ses_lit_grk_bsq_bul_mlt_lda_cnt_rus_hin_cic_bos_dyu_dut_fin_fbf_akn_hun_ita_sid_geo_arw_spa_glc_nor_tig_amh_svk_est_ven_mly_pan_mao_jpn_knd_kor_slo_krd_ewe_guj_bat_ger_anl_sun_mnd_por_bam_mcd_gam_alb_scr_pol_ukr_qcu_cze_rom_ctl_swa_owc_mol_heb_swe_jav_ben_swt_fre_tsn_tag_tha_wly_tml_tsw_yor_tur_urd_eng_aze_moo_vie_chh_dgb_bem_igb	-0.111681759885111	-0.262973837683962	0.793152459960895
247	heb_ukr_ses_pol_anl_gam_aeg_cze_azi_tur_xho_ind_akn_scr_swe_bsq_mol_amh_bam_mnd_fre_lit_lda_glc_ewe_bul_fin_swa_dyu_est_por_hau_geo_rom_ctl_eng_ben_tig_amr_grk_hun_ven_jav_dut_mao_jpn_knd_kor_ita_krd_igb_arw_sun_ger_sid_mly_cnt_nor_zul_svk_sod_guj_hin_bos_rus_qcu_mcd_pan_prs_yor_mlt_slo_owc_spa_bat_lat_fbf_alb_tsw_tag_tha_chh_tml_bem_cic_aze_afr_urd_uzb_moo_vie_wly_swt_dgb_tsn	-0.562707675845106	-1.34062256798636	0.18330865043067
248	gam_glc_ses_dut_hau_anl_heb_nor_azi_uzb_swt_ind_ven_ita_rom_bsq_pol_chh_dgb_mnd_mol_lit_cic_krd_igb_rus_hun_xho_bam_fin_lat_mlt_geo_bos_bul_por_guj_sod_amh_ctl_est_zul_mao_slo_bat_jpn_knd_kor_mcd_fre_tsn_scr_mly_alb_tig_tag_cnt_arw_dyu_hin_aeg_pan_swe_ger_eng_qcu_urd_prs_svk_fbf_owc_ukr_amr_spa_sun_afr_bem_grk_yor_jav_tha_wly_tml_tsw_lda_aze_ben_cze_tur_akn_vie_sid_swa_ewe_moo	0.230804437342272	0.543116105532352	0.588349253228542
249	heb_arw_dgb_pan_amh_wly_amr_ukr_azi_tur_lda_jav_dyu_dut_ben_bsq_grk_chh_cic_mnd_ger_slo_akn_guj_swa_svk_est_tsn_bem_hun_prs_owc_geo_lit_mcd_eng_mol_sod_anl_glc_fin_zul_mao_cze_ind_jpn_knd_kor_alb_bos_yor_swe_mly_nor_aeg_sun_cnt_rom_tsw_ctl_sid_bul_lat_krd_hin_qcu_fre_scr_ita_moo_gam_por_tig_afr_tag_rus_bam_urd_fbf_bat_tha_mlt_tml_swt_xho_uzb_pol_spa_aze_ses_vie_hau_igb_ewe_ven	-0.738677741032249	-1.77177667198661	0.0797069969476563
250	owc_pan_tsw_mol_sod_hau_tig_krd_tur_azi_cic_ind_fbf_fre_spa_bsq_lit_gam_moo_cnt_por_afr_zul_prs_swa_rom_hun_ven_dyu_est_ita_chh_geo_ctl_scr_alb_pol_amr_mlt_svk_fin_ses_tag_ukr_jav_jpn_tml_kor_dut_glc_tsn_eng_mao_slo_amh_sun_mnd_cze_lda_rus_anl_ger_lat_arw_grk_qcu_nor_bul_hin_swt_heb_swe_wly_urd_mly_bos_ewe_guj_yor_bat_tha_aeg_knd_bem_dgb_uzb_mcd_ben_aze_akn_vie_sid_xho_bam_igb	-0.348094858499832	-0.824052568242439	0.412018080100932
251	mlt_pan_cic_bos_anl_sod_amr_cze_aze_tur_bem_sun_dyu_ita_lat_bsq_mcd_tig_lda_mnd_arw_urd_tsn_lit_igb_prs_est_ven_ses_fin_guj_chh_geo_ger_glc_por_slo_hau_sid_bul_hun_bam_jav_fre_ind_jpn_tml_kor_rus_scr_swa_ukr_tag_rom_owc_mly_cnt_mol_zul_krd_wly_eng_grk_svk_swe_qcu_pol_hin_ben_yor_aeg_ctl_gam_nor_bat_spa_akn_dut_tsw_mao_tha_heb_knd_ewe_fbf_azi_afr_alb_uzb_dgb_vie_amh_swt_moo_xho	-0.0881365280820814	-0.20763888853707	0.835964947283515
252	hau_pan_ewe_lit_sod_aeg_amr_grk_aze_azi_tsn_tag_cic_bos_por_bsq_rom_sid_lda_cnt_slo_glc_bam_mol_fbf_bul_hun_swt_akn_est_eng_tig_geo_mcd_urd_nor_arw_owc_heb_dut_fin_swa_mao_swe_ind_jpn_knd_kor_fre_ctl_xho_ita_bat_rus_gam_jav_mnd_krd_bem_pol_anl_afr_ben_spa_scr_qcu_svk_alb_prs_ses_mlt_ger_wly_hin_sun_lat_tsw_cze_igb_mly_tha_chh_tml_dyu_ven_uzb_ukr_guj_tur_yor_vie_amh_zul_dgb_moo	-0.400570714058157	-0.949201846354944	0.344978096655408
253	amh_bul_bam_arw_gam_chh_hau_por_tur_aze_ewe_jav_zul_prs_mol_bsq_dut_amr_lda_cnt_guj_spa_akn_grk_ses_ger_hun_swt_tsw_fin_ben_sid_geo_slo_hin_fre_rom_mlt_tig_scr_est_cic_bat_lit_mao_jpn_knd_kor_lat_nor_fbf_urd_sun_ukr_sod_mly_mnd_pol_dyu_svk_heb_swe_alb_afr_glc_qcu_bos_krd_cze_tsn_wly_pan_aeg_mcd_tag_rus_xho_ctl_moo_ind_tha_anl_tml_yor_ven_uzb_ita_eng_azi_bem_vie_owc_dgb_swa_igb	-0.149246656741084	-0.352173276276013	0.725505111264487
254	anl_bos_dgb_nor_wly_hau_amr_bul_tur_uzb_dyu_tag_bam_ger_cze_bsq_guj_sid_fbf_mnd_ben_pol_tsw_afr_ewe_dut_est_ses_cic_hun_glc_sod_geo_krd_alb_swe_eng_tig_gam_grk_fin_moo_mly_lat_mao_jpn_tml_kor_urd_arw_swt_lit_sun_ukr_chh_bat_cnt_mol_lda_pan_aeg_spa_hin_prs_por_qcu_slo_rom_fre_xho_mlt_mcd_owc_scr_jav_svk_yor_ita_tsn_ind_tha_heb_knd_swa_bem_azi_rus_ctl_aze_akn_vie_amh_ven_igb_zul	-0.283415341167713	-0.670347161014948	0.504297751032398
255	sid_ukr_igb_urd_aeg_amh_heb_arw_tur_aze_akn_ind_bem_glc_nor_bsq_pan_sod_dyu_mnd_prs_ben_ses_mol_zul_cze_hun_dgb_tsw_fin_bul_gam_geo_lat_ctl_slo_fre_mlt_anl_alb_est_tsn_bat_hin_mly_jpn_knd_kor_afr_grk_lda_mcd_tag_lit_wly_mao_cnt_rus_ven_spa_amr_ita_dut_swe_eng_qcu_scr_krd_ger_yor_chh_bos_tig_por_jav_rom_fbf_pol_xho_sun_tha_hau_tml_cic_bam_azi_svk_guj_uzb_ewe_vie_owc_swt_swa_moo	0.103107048157606	0.242875156806715	0.808636976897477
256	aeg_slo_ven_bul_anl_owc_amr_mol_azi_aze_moo_jav_dgb_pan_lat_bsq_hin_sid_fbf_cnt_ben_cze_yor_scr_igb_mcd_hun_xho_lda_est_spa_tig_geo_ukr_rus_pol_alb_wly_mlt_afr_fin_bem_mly_glc_mao_jpn_knd_kor_guj_arw_ses_fre_tag_prs_chh_bat_mnd_ctl_zul_bos_hau_por_svk_urd_krd_qcu_ita_ger_swe_ewe_gam_eng_amh_lit_ind_grk_dyu_nor_cic_sun_tha_sod_tml_akn_swa_uzb_rom_dut_tur_tsw_vie_heb_swt_bam_tsn	-0.548064612144269	-1.30553060572368	0.194932718720523
257	hau_ita_swa_eng_tig_sid_heb_bos_aze_tur_swt_sun_ses_hin_por_bsq_slo_amh_cic_cnt_ben_fre_moo_ukr_dgb_svk_fin_bem_tsn_hun_nor_mlt_geo_cze_lat_bul_guj_gam_aeg_urd_est_ven_bat_scr_tag_jpn_tml_kor_mcd_afr_bam_lit_mly_krd_chh_ind_mnd_glc_igb_dut_owc_ctl_arw_alb_grk_qcu_swe_rus_pan_fbf_sod_spa_wly_prs_jav_ger_zul_pol_tsw_mao_tha_amr_knd_xho_akn_azi_rom_mol_uzb_lda_vie_anl_dyu_yor_ewe	-0.422403706766316	-1.00224442959719	0.318826190350057
258	tig_prs_ven_guj_gam_sod_wly_ben_azi_tur_zul_mly_dgb_dut_fre_bsq_mcd_aeg_tsw_cnt_svk_scr_bam_mol_akn_por_est_bem_yor_hun_bos_owc_geo_alb_ger_arw_glc_mlt_chh_slo_fin_moo_mao_krd_jav_jpn_tml_kor_rus_urd_xho_rom_bat_lit_amh_tag_mnd_eng_ses_swe_heb_spa_cze_pan_afr_qcu_nor_bul_pol_tsn_amr_grk_sid_lat_sun_hin_swt_ita_lda_ind_tha_hau_knd_igb_swa_uzb_ctl_ukr_aze_dyu_vie_anl_ewe_fbf_cic	-0.684601048251281	-1.64287503988417	0.103785814256531
259	sid_nor_xho_pol_amh_amr_hau_prs_azi_tur_ewe_sun_tsw_lat_arw_bsq_slo_heb_swt_cnt_ben_rom_dyu_urd_ven_fre_fin_igb_swa_est_alb_gam_geo_scr_ita_cze_bul_wly_sod_svk_hun_lda_jav_glc_bat_jpn_knd_kor_pan_swe_moo_hin_mao_ukr_mlt_ind_mnd_afr_zul_rus_tig_guj_grk_spa_eng_qcu_krd_dut_ctl_akn_owc_por_anl_bos_mly_mol_tsn_ger_bam_tag_tha_aeg_tml_cic_bem_uzb_mcd_lit_aze_dgb_vie_chh_ses_yor_fbf	-0.128759702474778	-0.303695373765003	0.762038385536559
260	owc_arw_ven_guj_hau_mlt_heb_ben_azi_aze_yor_ind_bam_prs_scr_bsq_mol_chh_bem_mnd_ita_svk_swa_lit_swt_urd_hun_dyu_tsw_fin_bos_sid_geo_hin_por_spa_glc_aeg_sod_cze_est_akn_tag_slo_mly_jpn_knd_kor_fre_grk_tsn_ctl_mao_ukr_tig_jav_cnt_alb_ses_dut_gam_rom_krd_eng_lat_qcu_pol_rus_mcd_moo_anl_nor_amr_pan_bat_afr_zul_swe_igb_sun_tha_wly_tml_cic_ewe_tur_bul_ger_uzb_xho_vie_amh_fbf_dgb_lda	0.0776109105472804	0.182904120999626	0.855271394555383
261	amh_scr_dgb_afr_amr_gam_owc_ukr_aze_uzb_dyu_mao_tsw_urd_pol_bsq_pan_sod_akn_mnd_swe_lat_bam_spa_zul_cze_hun_ven_fbf_fin_rom_sid_geo_ger_grk_eng_ita_anl_mlt_rus_est_ses_sun_guj_bat_jpn_knd_kor_bos_slo_igb_ben_mly_dut_tig_ind_cnt_mol_swt_krd_wly_fre_arw_mcd_svk_qcu_por_alb_hin_ewe_heb_glc_hau_bul_tag_prs_yor_lit_cic_jav_tha_chh_tml_bem_tsn_azi_ctl_nor_tur_moo_vie_aeg_swa_xho_lda	0.0408343293265817	0.0962137469088698	0.923557841600952
262	amr_krd_xho_ukr_owc_mlt_chh_slo_uzb_azi_ses_sun_tsw_swe_bos_bsq_svk_amh_igb_mnd_rom_ger_zul_ben_dyu_prs_hun_ewe_bam_est_lit_anl_geo_lat_por_pan_nor_wly_aeg_ita_fin_cic_ind_eng_mly_jpn_knd_kor_guj_hin_yor_glc_bat_grk_gam_mao_cnt_rus_tsn_mol_sid_afr_scr_ctl_urd_qcu_cze_arw_pol_dgb_heb_dut_tig_mcd_tag_spa_fbf_bul_swt_jav_tha_sod_tml_moo_ven_tur_alb_fre_aze_swa_vie_hau_bem_akn_lda	-0.537403478769777	-1.27919659831865	0.204010321266911
263	tig_dut_igb_cze_gam_owc_aeg_prs_azi_uzb_akn_mao_tsn_fre_arw_bsq_ita_sod_dgb_cnt_glc_grk_swa_nor_ven_krd_est_swt_bam_fin_ctl_hau_geo_swe_bos_afr_mol_mlt_chh_por_hun_xho_tag_ben_sun_jpn_tml_kor_ukr_lat_tsw_mcd_bat_urd_amh_jav_mnd_guj_zul_ger_anl_eng_pol_spa_scr_qcu_hin_lit_svk_ewe_sid_rom_amr_rus_mly_bul_dyu_slo_yor_ind_tha_heb_knd_lda_cic_aze_pan_alb_tur_bem_vie_wly_moo_ses_fbf	-0.525073016622902	-1.25068084364216	0.214188420688443
264	sid_urd_yor_fre_mlt_owc_heb_hin_tur_aze_bem_mly_ven_bos_guj_bsq_mcd_aeg_lda_mnd_ben_grk_ewe_ctl_dyu_rom_hun_swa_swt_fin_pan_hau_geo_arw_glc_cze_svk_gam_wly_spa_est_akn_bat_mol_jav_jpn_knd_kor_slo_nor_tsw_por_sun_krd_amr_tag_cnt_ger_ses_lat_sod_afr_bul_pol_rus_qcu_alb_dut_ukr_zul_chh_swe_anl_ita_ind_prs_tsn_scr_bam_mao_tha_amh_tml_dgb_fbf_uzb_lit_eng_azi_xho_vie_tig_cic_igb_moo	-0.0302155769043585	-0.0711848984964459	0.943403457364546
265	anl_afr_zul_rom_chh_wly_aeg_urd_uzb_tur_dyu_sun_fbf_glc_eng_bsq_pol_hau_igb_cnt_swe_spa_cic_ben_bem_dut_est_dgb_akn_hun_grk_heb_geo_fre_hin_svk_lat_amh_mlt_por_fin_tsw_jav_mol_tag_jpn_knd_kor_rus_ukr_swa_guj_ind_scr_amr_mly_mnd_pan_xho_nor_sod_ger_krd_prs_alb_qcu_ita_bul_bos_lda_owc_ctl_gam_cze_bat_arw_yor_slo_tsn_mao_tha_sid_tml_moo_ewe_azi_lit_mcd_aze_bam_vie_tig_swt_ses_ven	-1.12719370633851	-2.76916186099704	0.00678417503489088
266	owc_afr_dyu_scr_heb_tig_wly_pan_aze_tur_tsw_ind_yor_lat_svk_bsq_eng_sid_ses_cnt_ukr_alb_tsn_nor_swa_bul_hun_lda_ven_fin_lit_mlt_geo_ctl_spa_swe_por_sod_chh_ben_est_bem_sun_urd_mly_jpn_knd_kor_mol_pol_akn_fre_tag_prs_amh_jav_mnd_dut_fbf_ger_anl_krd_hin_guj_ita_qcu_arw_rom_rus_dgb_hau_mcd_gam_slo_bat_grk_xho_cze_swt_mao_tha_amr_tml_zul_cic_azi_glc_bos_uzb_igb_vie_aeg_moo_bam_ewe	-0.474904309210828	-1.13199805945452	0.260545591312579
267	aeg_lit_cic_grk_mlt_wly_chh_slo_aze_tur_moo_mly_ewe_urd_rus_bsq_ita_anl_dyu_cnt_spa_nor_dgb_swe_bam_prs_fin_swt_swa_hun_mol_owc_geo_svk_cze_pan_ben_gam_amh_ger_est_fbf_tag_krd_mao_jpn_tml_kor_scr_glc_zul_bos_jav_por_tig_sun_mnd_afr_akn_eng_sod_ctl_bul_dut_alb_qcu_ukr_guj_lat_xho_amr_arw_heb_hin_ind_fre_tsw_mcd_ses_bat_tha_hau_knd_igb_yor_uzb_rom_pol_azi_ven_vie_sid_lda_bem_tsn	-0.13202543658786	-0.311400856707211	0.756192878940783
268	amh_arw_dgb_rom_sid_gam_heb_hin_uzb_azi_moo_mly_igb_urd_ger_bsq_bos_anl_tsn_cnt_svk_rus_bam_krd_lda_ukr_fin_ses_swt_hun_nor_aeg_geo_mol_spa_scr_por_sod_tig_pol_est_zul_mao_pan_tag_jpn_knd_kor_bul_swe_tsw_lit_jav_guj_hau_bat_mnd_dut_bem_ita_amr_mcd_alb_grk_afr_qcu_eng_glc_ctl_fbf_chh_fre_mlt_slo_sun_cze_swa_lat_xho_ind_tha_wly_tml_cic_dyu_aze_prs_ben_tur_ewe_vie_owc_akn_ven_yor	-0.201324667045535	-0.475733925211877	0.635379543806652
269	owc_glc_tsn_scr_aeg_gam_heb_spa_tur_uzb_akn_jav_ewe_guj_alb_bsq_mol_amr_dyu_cnt_cze_fre_swt_ctl_zul_pol_est_dgb_ses_fin_ita_amh_geo_por_ger_bos_hin_tig_sid_afr_hun_lda_ind_lit_mao_jpn_tml_kor_slo_swe_xho_ben_bat_arw_wly_mly_mnd_nor_swa_svk_anl_pan_urd_rus_grk_qcu_bul_krd_lat_moo_mlt_dut_hau_mcd_tag_rom_tsw_ukr_ven_sun_tha_sod_knd_yor_bem_aze_prs_eng_azi_bam_vie_chh_cic_igb_fbf	0.577055102536666	1.36455943150773	0.175684279158276
270	tig_hin_swa_prs_owc_chh_amh_scr_aze_uzb_yor_tag_ses_pol_bos_bsq_nor_wly_xho_cnt_ger_ita_lda_rom_tsw_swe_est_dyu_ven_hun_grk_mlt_geo_spa_rus_alb_arw_anl_sod_slo_fin_bam_mly_lit_ind_jpn_knd_kor_fre_mcd_swt_ctl_jav_ben_hau_bat_mnd_afr_bem_guj_heb_eng_cze_urd_mol_qcu_pan_dut_glc_igb_aeg_lat_amr_ukr_sun_bul_cic_por_fbf_mao_tha_gam_tml_tsn_zul_tur_krd_svk_azi_moo_vie_sid_akn_ewe_dgb	0.286116575439222	0.674604555692522	0.501600621208032
271	heb_lit_akn_pan_amr_owc_sid_nor_aze_tur_yor_mao_tsn_bul_alb_bsq_urd_amh_fbf_mnd_glc_cze_dyu_mcd_igb_krd_fin_ses_ewe_hun_ctl_aeg_geo_lat_spa_pol_bos_chh_sod_arw_est_lda_sun_ger_mly_jpn_tml_kor_dut_mol_ven_rus_jav_guj_tig_ind_cnt_slo_swa_scr_anl_ben_rom_hin_ita_qcu_por_grk_eng_cic_mlt_swe_wly_ukr_bat_svk_zul_afr_moo_tag_tha_hau_knd_swt_bem_uzb_prs_fre_azi_bam_vie_gam_tsw_xho_dgb	0.172765114330155	0.40729726862389	0.684725650615816
272	owc_ben_bem_bul_amh_sod_hau_ukr_uzb_azi_bam_sun_dgb_urd_ger_bsq_bos_aeg_igb_mnd_slo_pol_fbf_svk_yor_ctl_hun_tsn_swt_fin_alb_mlt_geo_glc_spa_mol_rom_sid_gam_pan_est_dyu_tag_nor_mao_jpn_tml_kor_por_eng_ses_cze_bat_lat_tig_ind_cnt_krd_akn_lit_anl_scr_afr_mcd_dut_qcu_fre_guj_prs_cic_chh_arw_wly_ita_mly_hin_tsw_grk_moo_jav_tha_heb_knd_lda_zul_tur_swe_rus_aze_xho_vie_amr_swa_ven_ewe	-0.430844773623761	-1.02383966721523	0.308566830823008
273	tig_por_bam_bos_gam_owc_sod_swe_tur_azi_ses_tag_dgb_nor_pan_bsq_krd_hau_akn_cnt_ben_ita_cic_fre_ven_svk_fin_fbf_tsn_hun_rom_amh_geo_dut_mol_ctl_hin_sid_chh_cze_est_swa_ind_prs_bat_jpn_tml_kor_lat_bul_swt_pol_sun_guj_mlt_mao_mnd_ukr_yor_spa_aeg_rus_glc_afr_lit_qcu_ger_scr_slo_tsw_anl_urd_amr_eng_jav_arw_ewe_alb_lda_mly_tha_wly_knd_xho_igb_uzb_grk_mcd_aze_bem_vie_heb_zul_dyu_moo	0.27582646364999	0.649714242411881	0.51747840429537
274	sid_ctl_tsw_grk_mlt_anl_amr_mol_uzb_aze_zul_sun_dgb_afr_urd_bsq_pan_gam_swt_cnt_slo_hin_yor_ita_dyu_glc_fin_cic_bem_hun_guj_sod_geo_ukr_mcd_bos_krd_wly_aeg_svk_est_igb_mly_spa_jav_jpn_knd_kor_bul_pol_lda_nor_ind_rom_tig_bat_mnd_eng_akn_swe_chh_ger_dut_lat_alb_qcu_rus_fre_arw_bam_heb_ben_owc_lit_mao_cze_moo_prs_tsn_tag_tha_amh_tml_ses_ewe_azi_por_scr_tur_xho_vie_hau_swa_ven_fbf	-0.398113350135027	-0.945042503071165	0.347086028046289
275	sod_glc_tsw_mcd_amr_wly_mlt_hin_aze_uzb_igb_bat_dgb_ger_bul_bsq_scr_hau_swt_cnt_lit_ctl_swa_por_bem_nor_est_cic_yor_hun_lat_heb_geo_ita_afr_fre_rus_sid_anl_ben_fin_ewe_mly_svk_ind_jpn_knd_kor_swe_pol_ven_mol_mao_prs_tig_jav_mnd_grk_xho_arw_gam_dut_ukr_rom_slo_qcu_bos_guj_alb_akn_chh_cze_amh_eng_sun_pan_dyu_krd_fbf_tag_tha_aeg_tml_bam_tsn_azi_urd_spa_tur_zul_vie_owc_moo_lda_ses	-1.08077828085229	-2.65059056408337	0.00944431723538196
276	chh_ita_ven_ctl_wly_sod_hau_pol_aze_uzb_fbf_mly_moo_ben_guj_bsq_prs_aeg_bem_mnd_dut_grk_tsw_afr_swa_ukr_fin_lda_dgb_hun_bos_sid_geo_mcd_por_urd_svk_gam_heb_lit_est_igb_mao_eng_jav_jpn_knd_kor_hin_slo_bam_rom_bat_scr_amh_tag_cnt_fre_tsn_mol_mlt_ger_glc_pan_krd_qcu_rus_swe_spa_zul_owc_nor_amr_bul_ind_alb_dyu_cze_akn_sun_tha_tig_tml_xho_ses_tur_arw_lat_azi_swt_vie_anl_cic_yor_ewe	-0.287471688785073	-0.679440300646405	0.498546535746076
277	amr_scr_zul_fre_chh_tig_hau_alb_azi_tur_ewe_jav_yor_nor_ger_bsq_afr_wly_swa_cnt_mol_spa_tsw_dut_fbf_prs_est_ven_igb_hun_glc_sid_geo_urd_lat_arw_cze_heb_mlt_bul_fin_dgb_mly_rom_bat_jpn_tml_kor_bos_mcd_swt_por_sun_ukr_aeg_mao_mnd_krd_dyu_ita_owc_swe_pol_hin_slo_qcu_rus_ctl_lit_cic_anl_svk_gam_grk_tag_ben_ses_pan_tsn_ind_tha_amh_knd_moo_akn_uzb_eng_guj_aze_bem_vie_sod_bam_lda_xho	-0.00705618935661519	-0.0166255802984897	0.986770932982225
278	gam_scr_yor_ger_tig_anl_hau_ben_tur_azi_ven_bat_ses_pan_ctl_bsq_urd_mlt_bam_cnt_mol_svk_tsn_krd_swt_ita_est_dyu_dgb_hun_spa_amr_geo_por_lat_dut_slo_chh_wly_mcd_fin_cic_mly_hin_mao_jpn_knd_kor_ukr_fre_fbf_arw_ind_afr_aeg_jav_mnd_rom_xho_rus_heb_grk_eng_guj_cze_qcu_swe_prs_pol_igb_owc_nor_sod_alb_sun_glc_moo_bul_swa_tag_tha_sid_tml_ewe_akn_aze_lit_bos_uzb_lda_vie_amh_bem_tsw_zul	0.416373235050093	0.980976093937688	0.329149626718356
279	chh_swe_moo_slo_wly_amh_mlt_cze_aze_azi_ewe_bat_yor_afr_bos_bsq_lat_hau_tsn_cnt_rus_pan_bem_ita_akn_dut_fin_tsw_bam_hun_pol_amr_geo_mcd_fre_krd_eng_gam_sod_grk_est_zul_mly_bul_tag_jpn_knd_kor_guj_spa_fbf_hin_mao_svk_sid_ind_mnd_lit_swa_ger_anl_ben_ctl_prs_rom_qcu_ukr_alb_nor_swt_aeg_glc_tig_por_jav_urd_dgb_arw_dyu_sun_tha_owc_tml_ven_cic_uzb_scr_mol_tur_lda_vie_heb_xho_ses_igb	-0.185548274274533	-0.438427064317368	0.662093490223672
280	heb_bul_yor_ger_amr_aeg_wly_hin_azi_tur_dgb_bat_akn_por_afr_bsq_ctl_mlt_swa_mnd_bos_mol_ven_grk_tsw_ita_est_xho_tsn_hun_rus_sid_geo_svk_pan_spa_fre_gam_chh_eng_fin_lda_jav_alb_mly_jpn_tml_kor_swe_krd_igb_lat_mao_prs_amh_tag_cnt_slo_moo_pol_tig_urd_arw_cze_guj_qcu_lit_ben_mcd_bam_sod_ukr_anl_dut_sun_scr_dyu_glc_ses_ind_tha_hau_knd_bem_ewe_aze_nor_rom_uzb_fbf_vie_owc_cic_zul_swt	0.177584550177217	0.417481490278404	0.677288496853297
281	wly_bul_yor_pol_anl_sod_sid_mcd_uzb_aze_ses_ind_igb_ctl_rom_bsq_scr_tig_ven_cnt_lit_alb_bem_urd_moo_afr_fin_fbf_ewe_hun_por_amr_geo_ita_rus_arw_dut_amh_owc_krd_est_akn_mly_bos_sun_jpn_tml_kor_swe_fre_bam_nor_bat_cze_aeg_mao_mnd_glc_tsn_grk_gam_ukr_slo_spa_lat_qcu_ben_mol_eng_swt_mlt_prs_hau_hin_tag_pan_dyu_svk_cic_jav_tha_heb_knd_lda_dgb_tur_ger_guj_azi_tsw_vie_chh_swa_xho_zul	0.708976874422811	1.67950134464717	0.0964110410006477
282	gam_rus_fbf_eng_wly_heb_chh_urd_aze_azi_ewe_ind_igb_rom_ben_bsq_afr_sid_ses_cnt_nor_ita_moo_scr_yor_bul_est_lda_dyu_fin_ukr_owc_geo_pol_dut_mcd_krd_tig_hau_grk_hun_ven_mly_cze_jav_jpn_knd_kor_bos_swe_zul_spa_mao_slo_amh_tag_mnd_mol_dgb_ger_aeg_lit_ctl_alb_por_qcu_hin_guj_lat_tsn_mlt_arw_sod_fre_bat_glc_swt_pan_cic_sun_tha_anl_tml_akn_bam_tur_prs_svk_uzb_swa_vie_amr_xho_bem_tsw	-0.150158332403203	-0.354701277525378	0.723616463568748
283	tig_mcd_swt_grk_amh_anl_hau_ger_uzb_azi_cic_jav_moo_guj_lit_bsq_afr_wly_bem_cnt_lat_svk_dyu_arw_bam_scr_est_tsn_akn_fin_alb_chh_geo_krd_bul_ben_spa_heb_aeg_rom_hun_ewe_sun_slo_bat_jpn_knd_kor_dut_ukr_lda_por_mly_bos_sod_tag_mnd_pan_yor_eng_mlt_hin_swe_rus_fre_qcu_ita_nor_ctl_dgb_gam_prs_owc_glc_ind_mol_ven_pol_ses_mao_tha_amr_tml_swa_zul_tur_cze_urd_aze_xho_vie_sid_tsw_igb_fbf	-0.60378950837694	-1.44074869831486	0.153014058849344
284	wly_afr_tsw_bul_aeg_mlt_sod_cze_tur_uzb_swa_mao_dgb_ctl_ita_bsq_guj_chh_moo_mnd_ben_scr_bem_mcd_ewe_rom_fin_cic_bam_est_bos_gam_geo_alb_nor_urd_dut_heb_owc_eng_hun_xho_mly_fre_sun_jpn_knd_kor_pan_por_zul_lat_jav_rus_amr_tag_cnt_arw_swt_slo_sid_swe_hin_ger_ukr_qcu_krd_glc_mol_yor_anl_pol_amh_svk_bat_grk_akn_prs_ses_ind_tha_hau_tml_lda_igb_azi_spa_lit_aze_dyu_vie_tig_tsn_fbf_ven	-0.000325519264202764	-0.000766303351218032	0.999390219815225
285	tig_eng_moo_afr_anl_chh_sod_urd_tur_aze_tsn_bat_dyu_cze_dut_bsq_glc_aeg_ven_mnd_mol_hin_fbf_arw_yor_grk_est_igb_swa_fin_svk_owc_geo_nor_bos_ben_ger_gam_mlt_lit_hun_cic_tag_bul_jav_jpn_tml_kor_mcd_ita_swt_ctl_ind_spa_amh_sun_cnt_scr_xho_alb_sid_ukr_prs_fre_rom_qcu_rus_swe_slo_lda_hau_pan_wly_por_mly_lat_dgb_pol_zul_mao_tha_amr_knd_bem_bam_uzb_krd_guj_azi_tsw_vie_heb_ses_ewe_akn	-0.596937419209148	-1.42471212636247	0.157587621635335
286	hau_prs_ewe_ctl_sod_amr_mlt_bos_tur_uzb_ses_sun_ven_por_dut_bsq_lat_heb_bam_mnd_swe_glc_igb_lit_swa_svk_fin_cic_zul_est_ger_anl_geo_ita_scr_pol_ukr_chh_tig_alb_hun_swt_ind_slo_tag_jpn_tml_kor_fre_mol_bem_ben_bat_hin_amh_mao_cnt_cze_tsw_mcd_aeg_afr_urd_grk_nor_qcu_guj_pan_eng_xho_gam_rom_wly_bul_jav_spa_tsn_arw_moo_mly_tha_owc_knd_akn_yor_azi_rus_krd_aze_fbf_vie_sid_lda_dyu_dgb	-0.523724318786113	-1.24666653780839	0.215650620628905
287	hau_dut_tsw_slo_owc_tig_gam_cze_azi_tur_tsn_ind_swt_mcd_spa_bsq_rom_wly_lda_cnt_grk_ben_xho_mol_bem_afr_hun_akn_cic_fin_pol_sod_geo_alb_ita_nor_hin_amr_mlt_prs_est_fbf_jav_bos_tag_jpn_knd_kor_eng_pan_igb_swe_sun_lat_sid_mly_mnd_scr_yor_rus_heb_guj_por_ctl_ukr_qcu_urd_glc_lit_dyu_aeg_fre_amh_ger_mao_bul_ses_svk_dgb_bat_tha_chh_tml_ven_bam_uzb_arw_krd_aze_ewe_vie_anl_moo_swa_zul	-0.0514199846509554	-0.121362870899353	0.903665464700587
288	amh_urd_swt_eng_sod_chh_aeg_bos_azi_aze_ewe_mao_cic_pol_hin_bsq_mol_tig_dyu_cnt_scr_arw_zul_ben_tsn_alb_est_moo_lda_hun_afr_gam_geo_cze_ctl_pan_grk_owc_amr_rom_fin_bem_bat_lit_ind_jpn_knd_kor_swe_dut_igb_por_mly_bul_mlt_tag_mnd_ita_ven_slo_sid_krd_mcd_ukr_guj_qcu_lat_ger_rus_yor_wly_svk_heb_nor_sun_spa_tsw_fre_fbf_jav_tha_hau_tml_dgb_akn_tur_prs_glc_uzb_ses_vie_anl_xho_bam_swa	-0.594049759212091	-1.4187546422725	0.159313235932163
289	heb_bul_lda_ita_wly_amh_sid_svk_uzb_azi_swa_mao_ewe_fre_rus_bsq_pol_gam_yor_cnt_dut_pan_xho_krd_fbf_arw_fin_igb_swt_hun_hin_aeg_geo_nor_afr_ctl_grk_anl_sod_scr_est_tsn_jav_ben_sun_jpn_knd_kor_lit_eng_bam_prs_bat_urd_hau_tag_mnd_slo_dyu_alb_mlt_swe_spa_glc_guj_qcu_lat_ukr_ger_ven_chh_mol_amr_mcd_mly_cze_zul_rom_cic_ind_tha_tig_tml_dgb_ses_tur_bos_por_aze_bem_vie_owc_moo_akn_tsw	-0.500252395433348	-1.19151399718755	0.236483760552684
290	aeg_fre_igb_scr_tig_sid_wly_bos_aze_azi_cic_jav_bem_svk_rus_bsq_glc_sod_ses_cnt_ctl_ita_bam_lat_tsn_urd_hun_moo_swa_fin_guj_owc_geo_arw_grk_slo_mcd_chh_mlt_hin_est_dyu_mao_ben_sun_jpn_knd_kor_pan_cze_tsw_afr_bat_swe_amr_mly_mnd_bul_lda_mol_gam_alb_prs_lit_nor_qcu_spa_krd_ger_akn_anl_pol_heb_por_ind_eng_ewe_ukr_swt_tag_tha_amh_tml_xho_dgb_tur_dut_rom_uzb_zul_vie_hau_yor_ven_fbf	0.43743123242687	1.03231615059603	0.304601162606574
291	amr_dut_ewe_rus_gam_hau_heb_ger_uzb_tur_cic_bat_akn_ita_nor_bsq_mcd_amh_ven_mnd_urd_guj_fbf_fre_swa_krd_est_xho_bem_hun_scr_wly_geo_ukr_lit_prs_ctl_anl_sid_grk_fin_yor_ind_cze_tag_jpn_tml_kor_lat_svk_dyu_pol_sun_swe_mlt_mao_cnt_rom_ses_mol_aeg_hin_por_glc_pan_qcu_slo_afr_ben_lda_chh_arw_sod_eng_jav_alb_igb_bul_dgb_mly_tha_tig_knd_zul_tsn_azi_bos_spa_aze_bam_vie_owc_moo_swt_tsw	-0.279310088290394	-0.66036184225119	0.51065398814477
292	anl_por_moo_mcd_amr_sod_gam_cze_tur_aze_zul_mly_igb_mol_scr_bsq_afr_wly_bem_cnt_dut_lit_tsn_prs_lda_glc_fin_tsw_akn_hun_lat_amh_geo_grk_krd_spa_guj_tig_heb_ben_est_cic_ind_pan_tag_jpn_tml_kor_hin_ita_ewe_arw_sun_slo_sid_jav_mnd_bul_swa_bos_hau_nor_alb_rom_ger_qcu_urd_swe_svk_swt_mlt_fre_owc_rus_bat_eng_dyu_pol_yor_mao_tha_chh_knd_dgb_fbf_uzb_ctl_ukr_azi_ven_vie_aeg_bam_ses_xho	-0.077552001959609	-0.183447496597936	0.854846276341407
293	amr_rus_moo_hin_gam_wly_owc_rom_tur_azi_dyu_ind_fbf_ctl_eng_bsq_grk_sod_akn_mnd_dut_afr_ven_ben_tsw_ita_fin_dgb_bam_est_arw_chh_geo_ukr_por_mcd_svk_heb_anl_fre_hun_xho_sun_pan_bat_jpn_tml_kor_krd_slo_tsn_spa_mao_pol_aeg_tag_cnt_bul_yor_swe_mlt_prs_urd_cze_scr_qcu_mol_lat_guj_ewe_amh_bos_sid_ger_mly_nor_bem_lit_lda_jav_tha_hau_knd_ses_swa_aze_alb_glc_uzb_igb_vie_tig_zul_cic_swt	-0.220276353140632	-0.520140179040455	0.604201871104398
294	chh_lit_igb_nor_aeg_owc_gam_rus_azi_uzb_tsn_mao_ewe_urd_ita_bsq_prs_anl_ven_mnd_svk_lat_ses_scr_fbf_alb_est_bam_dyu_hun_guj_tig_geo_eng_ukr_mcd_bul_sod_sid_por_fin_cic_bat_dut_jav_jpn_tml_kor_hin_arw_akn_cze_tag_pol_hau_ind_cnt_ger_lda_slo_heb_ctl_glc_swe_afr_qcu_bos_rom_grk_bem_mlt_krd_wly_spa_sun_mol_tsw_ben_moo_mly_tha_amh_knd_zul_dgb_aze_pan_fre_tur_swt_vie_amr_yor_xho_swa	0.0487623547741132	0.114863799056012	0.908800713491499
295	tig_mol_swa_hin_mlt_sod_aeg_ukr_aze_uzb_dyu_mly_zul_pol_lat_bsq_mcd_heb_bem_cnt_dut_nor_bam_slo_fbf_svk_hun_ven_lda_est_ben_anl_geo_fre_bul_arw_alb_owc_chh_pan_fin_xho_mao_ger_bat_jpn_tml_kor_krd_urd_tsn_prs_tag_spa_sid_sun_mnd_bos_igb_glc_amr_lit_afr_grk_ctl_qcu_por_ita_scr_yor_hau_rom_wly_rus_jav_eng_moo_cze_cic_ind_tha_gam_knd_ewe_akn_tur_swe_guj_azi_dgb_vie_amh_swt_ses_tsw	-0.527506895608329	-1.25628404618213	0.212159637492606
296	mlt_ita_tsw_dut_anl_amh_sid_lat_aze_uzb_moo_bat_bam_hin_ger_bsq_scr_chh_lda_mnd_nor_afr_ses_ukr_dgb_grk_fin_cic_bem_hun_alb_aeg_geo_ben_guj_pol_lit_sod_hau_eng_est_igb_sun_cze_jav_jpn_tml_kor_mol_ctl_yor_rom_mao_mcd_owc_tag_cnt_bul_dyu_spa_tig_svk_pan_bos_krd_qcu_slo_por_glc_tsn_wly_urd_amr_swe_mly_prs_swt_arw_ven_ind_tha_heb_knd_swa_ewe_tur_fre_rus_azi_xho_vie_gam_zul_akn_fbf	-0.101037688673169	-0.238198733570199	0.812251002331524
297	heb_eng_igb_por_sod_tig_mlt_ita_tur_uzb_lda_jav_ses_cze_bul_bsq_ctl_amr_moo_cnt_ben_nor_dyu_svk_tsn_guj_hun_cic_xho_fin_rus_anl_geo_alb_mcd_spa_arw_owc_aeg_lat_est_tsw_mao_urd_bat_jpn_knd_kor_ukr_hin_bem_rom_ind_pol_hau_tag_mnd_ger_zul_afr_gam_swe_dut_lit_fre_qcu_scr_grk_bos_swa_wly_slo_chh_glc_sun_pan_swt_krd_yor_mly_tha_sid_tml_akn_ven_aze_prs_mol_azi_bam_vie_amh_fbf_dgb_ewe	-1.1717293553507	-2.88873055078403	0.00481184717436165
298	mlt_fre_tsw_ben_tig_sid_gam_arw_uzb_tur_akn_jav_ewe_eng_ita_bsq_krd_aeg_bem_cnt_pol_afr_xho_hin_yor_lat_hun_moo_zul_fin_grk_amr_geo_rom_prs_bul_mol_sod_amh_ukr_est_swa_bat_bos_ind_jpn_tml_kor_pan_swe_fbf_glc_mao_rus_anl_tag_mnd_svk_ven_cze_wly_guj_lit_scr_nor_qcu_urd_spa_por_igb_owc_dut_chh_ctl_mly_mcd_lda_ger_bam_sun_tha_hau_knd_cic_swt_azi_slo_alb_aze_dyu_vie_heb_tsn_ses_dgb	-0.591569665677872	-1.41115045508176	0.161536885817782
299	gam_urd_dgb_krd_chh_hau_sod_spa_aze_uzb_ses_mly_igb_ctl_slo_bsq_eng_mlt_ven_cnt_rom_ita_bam_ukr_zul_nor_est_tsn_dyu_hun_mol_tig_geo_bos_pol_mcd_ben_wly_amh_swe_fin_swt_ind_svk_jav_jpn_knd_kor_rus_lit_yor_ger_tag_hin_amr_mao_mnd_arw_akn_por_anl_bul_glc_lat_afr_qcu_prs_scr_fre_cic_heb_guj_sid_alb_sun_dut_moo_grk_lda_bat_tha_aeg_tml_tsw_swa_azi_pan_cze_tur_bem_vie_owc_fbf_xho_ewe	0.574005661547456	1.35861200920786	0.177555836528154
300	heb_bos_dyu_afr_gam_aeg_amh_ita_uzb_azi_zul_ind_lda_mcd_rus_bsq_glc_sod_bam_mnd_spa_mol_xho_slo_fbf_swe_hun_ven_igb_est_lit_chh_geo_nor_eng_arw_hin_anl_mlt_por_fin_akn_tag_rom_jav_jpn_knd_kor_alb_bul_ses_krd_bat_scr_tig_mly_cnt_lat_cic_urd_owc_dut_ben_fre_cze_qcu_svk_guj_ger_bem_sid_pan_hau_grk_sun_pol_tsn_ukr_dgb_mao_tha_wly_tml_swa_ewe_tur_ctl_prs_aze_yor_vie_amr_moo_tsw_swt	-0.596364684461894	-1.42299715058904	0.15808289115789
301	gam_lat_bem_grk_sid_anl_heb_ben_azi_uzb_fbf_bat_akn_swe_glc_bsq_lit_owc_zul_mnd_svk_slo_bam_mcd_tsw_bul_fin_dyu_ewe_hun_fre_amr_geo_dut_hin_eng_pol_aeg_mlt_guj_est_swa_jav_cze_sun_jpn_tml_kor_urd_alb_igb_bos_mly_ukr_wly_tag_cnt_scr_moo_prs_amh_rus_por_spa_ctl_qcu_mol_afr_pan_lda_sod_krd_tig_ita_mao_rom_xho_nor_dgb_ind_tha_chh_knd_cic_ses_aze_arw_ger_tur_ven_vie_hau_swt_yor_tsn	-0.589363997352351	-1.40767236732004	0.162561867561917
302	chh_fre_ses_urd_heb_gam_hau_pan_aze_uzb_bem_jav_zul_afr_slo_bsq_alb_sid_ewe_mnd_lit_pol_cic_ben_moo_swe_fin_dyu_lda_est_ger_wly_geo_arw_rus_spa_por_amh_tig_lat_hun_tsw_ind_bul_mly_jpn_tml_kor_prs_guj_swt_ita_bat_eng_amr_mao_cnt_hin_bam_ukr_owc_scr_svk_krd_grk_qcu_glc_nor_mcd_igb_sod_mol_aeg_ctl_sun_dut_akn_cze_xho_tag_tha_anl_knd_yor_tsn_azi_bos_rom_tur_fbf_vie_mlt_ven_swa_dgb	0.41084400340507	0.967483998301455	0.335811431994306
303	mlt_guj_dgb_mol_aeg_tig_amr_lat_uzb_tur_fbf_mao_ses_ben_dut_bsq_scr_owc_zul_mnd_eng_mcd_swa_bos_bam_hin_est_moo_swt_fin_alb_amh_geo_pan_nor_krd_ger_sid_hau_grk_hun_igb_ind_spa_jav_jpn_knd_kor_rom_rus_ven_slo_tag_ukr_wly_sun_cnt_svk_xho_glc_heb_fre_cze_arw_swe_qcu_afr_lit_por_tsn_sod_prs_chh_ctl_bat_pol_lda_ita_akn_mly_tha_gam_tml_ewe_tsw_azi_bul_urd_aze_yor_vie_anl_bem_dyu_cic	-0.526652923248948	-1.25573081624135	0.212359318647569
304	amr_bul_yor_guj_anl_aeg_amh_slo_tur_aze_zul_sun_akn_dut_svk_bsq_ita_gam_igb_cnt_prs_por_ses_rom_swa_afr_hun_bem_ven_fin_urd_owc_geo_swe_grk_krd_alb_heb_sod_hin_est_tsw_jav_ukr_mly_jpn_knd_kor_bos_pan_dyu_arw_ind_lit_sid_mao_mnd_cze_swt_glc_wly_spa_nor_fre_pol_qcu_ctl_scr_eng_moo_chh_lat_hau_rus_bat_ger_bam_ben_cic_tag_tha_tig_tml_xho_fbf_uzb_mol_mcd_azi_dgb_vie_mlt_ewe_tsn_lda	-0.608829528062905	-1.45449938840389	0.149174721289136
305	wly_ita_bem_eng_sid_amh_tig_bos_uzb_aze_dyu_jav_igb_mol_nor_bsq_ben_hau_xho_mnd_alb_ukr_zul_bul_ses_arw_hun_ewe_lda_fin_lat_sod_geo_ger_scr_rom_mcd_gam_mlt_cze_est_swt_mao_grk_sun_jpn_tml_kor_afr_swe_moo_rus_bat_pan_heb_ind_cnt_svk_bam_dut_owc_fre_guj_slo_lit_qcu_pol_spa_krd_ven_chh_prs_amr_hin_tag_glc_fbf_urd_swa_mly_tha_aeg_knd_tsw_yor_tur_ctl_por_azi_akn_vie_anl_cic_dgb_tsn	-0.332234306078194	-0.786057354152606	0.43383215239486
306	hau_spa_dgb_krd_amh_chh_gam_arw_azi_uzb_bam_bat_xho_prs_cze_bsq_slo_sod_akn_mnd_rus_eng_ven_guj_moo_alb_est_tsn_ses_fin_fre_anl_geo_pol_lat_ita_hin_heb_wly_scr_hun_swt_tag_rom_ind_jpn_knd_kor_grk_mol_swa_ger_mao_urd_tig_jav_cnt_dut_lda_mcd_amr_bos_nor_lit_ben_qcu_bul_svk_glc_yor_sid_swe_mlt_pan_mly_ctl_zul_ukr_cic_sun_tha_owc_tml_fbf_bem_tur_afr_por_aze_tsw_vie_aeg_igb_ewe_dyu	-0.3003087082938	-0.713311054584765	0.477439459865921
307	wly_ben_zul_bos_aeg_sid_sod_eng_aze_tur_ven_tag_dyu_por_pan_bsq_ita_amr_bem_mnd_scr_lat_fbf_mol_igb_dut_hun_tsn_moo_est_hin_hau_geo_ukr_ger_ctl_guj_amh_heb_slo_fin_cic_jav_afr_sun_jpn_tml_kor_spa_swe_akn_fre_ind_grk_owc_mao_cnt_rom_tsw_krd_gam_prs_mcd_lit_arw_qcu_bul_cze_svk_swa_anl_alb_mlt_glc_mly_urd_dgb_pol_lda_bat_tha_chh_knd_ses_yor_azi_nor_rus_uzb_swt_vie_tig_bam_ewe_xho	0.55403036344827	1.31060086086244	0.193220048402598
308	owc_arw_bem_ita_mlt_aeg_hau_urd_azi_uzb_ses_mao_cic_swe_bos_bsq_pan_gam_fbf_mnd_ukr_lit_swt_lat_akn_ctl_fin_lda_bam_est_grk_tig_geo_ben_mol_cze_por_sid_chh_krd_hun_tsn_bat_mcd_mly_jpn_knd_kor_eng_prs_tsw_spa_tag_afr_heb_sun_cnt_nor_swa_svk_amh_guj_glc_alb_fre_qcu_dut_bul_ger_igb_anl_rus_amr_rom_jav_scr_yor_slo_zul_ind_tha_wly_tml_xho_dgb_tur_hin_pol_aze_ven_vie_sod_dyu_moo_ewe	0.474336360461301	1.11797985773361	0.266455250069302
309	hau_ita_swa_bul_mlt_tig_chh_ger_aze_uzb_dgb_mly_bam_nor_por_bsq_grk_gam_tsn_cnt_swe_scr_bem_guj_ewe_dut_hun_yor_tsw_fin_mcd_heb_geo_rom_eng_lat_alb_owc_aeg_urd_est_swt_sun_ben_bat_jpn_tml_kor_krd_bos_moo_cze_jav_ctl_wly_tag_mnd_svk_zul_mol_sid_slo_glc_prs_lit_qcu_arw_pan_fre_akn_anl_pol_amh_ukr_mao_rus_lda_afr_ses_ind_tha_sod_knd_dyu_xho_azi_hin_spa_tur_ven_vie_amr_cic_fbf_igb	-0.39266216731596	-0.930839868778074	0.354346466509955
310	heb_pan_bem_urd_sid_amh_wly_glc_uzb_aze_swt_sun_tsw_cze_spa_bsq_ukr_gam_bam_mnd_bos_lat_tsn_ita_moo_slo_est_xho_dgb_fin_mcd_amr_geo_eng_rus_ben_svk_sod_mlt_ger_hun_dyu_ind_rom_jav_jpn_knd_kor_grk_fre_ewe_hin_bat_mol_aeg_mly_cnt_alb_igb_scr_hau_arw_pol_swe_nor_qcu_bul_por_krd_yor_chh_afr_tig_dut_tag_guj_zul_ctl_ses_mao_tha_anl_tml_fbf_cic_tur_lit_prs_azi_lda_vie_owc_akn_swa_ven	-0.503571841244473	-1.19866149794578	0.233705084608231
311	anl_krd_ses_dut_hau_mlt_owc_rus_uzb_azi_ewe_ind_igb_ger_bul_bsq_alb_heb_xho_mnd_ctl_glc_cic_bos_lda_prs_hun_bem_bam_est_fre_chh_geo_pan_mol_ben_eng_gam_sid_ita_fin_dyu_mly_arw_bat_jpn_knd_kor_mcd_lat_akn_guj_sun_por_aeg_tag_cnt_spa_fbf_slo_wly_nor_cze_grk_scr_qcu_hin_urd_rom_tsw_amh_pol_tig_swe_jav_ukr_zul_afr_moo_mao_tha_sod_tml_swa_tsn_tur_lit_svk_aze_dgb_vie_amr_yor_swt_ven	-0.479823453841369	-1.13998148667194	0.257221494103083
312	amh_por_yor_krd_owc_sod_hau_rus_aze_uzb_dgb_ind_ewe_grk_pol_bsq_bos_heb_moo_cnt_alb_scr_tsw_ukr_lda_bul_fin_dyu_fbf_est_glc_tig_geo_hin_swe_nor_spa_anl_wly_cze_hun_zul_bat_dut_sun_jpn_tml_kor_afr_lat_swt_mcd_jav_arw_amr_tag_mnd_eng_bam_ita_mlt_svk_slo_ctl_mol_qcu_rom_fre_ben_igb_gam_prs_aeg_lit_mly_pan_cic_guj_tsn_mao_tha_sid_knd_xho_ven_tur_urd_ger_azi_akn_vie_chh_bem_ses_swa	-0.206285870008132	-0.48689104610312	0.627481116119746
313	wly_rus_akn_por_aeg_mlt_gam_ben_aze_azi_moo_tag_yor_urd_ger_bsq_scr_sod_zul_mnd_slo_cze_bem_ctl_fbf_afr_fin_igb_tsw_est_glc_anl_geo_spa_nor_mcd_guj_tig_amh_hin_hun_ewe_mao_arw_jav_jpn_knd_kor_swe_rom_swa_ukr_mly_alb_hau_sun_cnt_lat_ses_dut_amr_mol_grk_eng_ita_qcu_svk_pan_bul_tsn_sid_bos_owc_prs_bat_lit_dgb_fre_xho_ind_tha_chh_tml_lda_bam_uzb_krd_pol_tur_dyu_vie_heb_swt_ven_cic	0.171769349238309	0.404400229140545	0.68684697595238
314	amr_guj_bam_spa_chh_aeg_wly_mol_azi_uzb_tsw_sun_dyu_eng_pan_bsq_pol_hau_swt_mnd_afr_lit_yor_bos_akn_ita_hun_ses_fbf_est_hin_owc_geo_prs_ukr_ben_grk_anl_heb_rom_fin_moo_bat_rus_mly_jpn_tml_kor_por_mcd_bem_cze_tag_glc_sod_mao_cnt_alb_zul_nor_tig_svk_bul_swe_ger_qcu_urd_fre_arw_lda_gam_scr_sid_lat_jav_dut_tsn_ctl_dgb_ind_tha_mlt_knd_ewe_swa_tur_slo_krd_aze_igb_vie_amh_ven_xho_cic	-1.0067548773449	-2.46044579682975	0.0157226313202425
315	mlt_pan_ven_lit_wly_sid_amh_lat_uzb_azi_swt_sun_tsw_arw_slo_bsq_grk_anl_cic_cnt_ben_guj_igb_krd_dyu_glc_hun_dgb_ses_fin_prs_aeg_geo_spa_ctl_swe_ger_chh_amr_fre_est_yor_mly_bos_tag_jpn_tml_kor_nor_rus_ewe_por_bat_mol_owc_ind_mnd_svk_lda_hin_hau_rom_ukr_urd_dut_qcu_pol_mcd_afr_bam_sod_bul_tig_eng_jav_scr_akn_alb_xho_mao_tha_heb_knd_moo_bem_aze_ita_cze_tur_tsn_vie_gam_swa_zul_fbf	-0.726321493286545	-1.74210048704742	0.0847968986839346
316	owc_mcd_ses_ukr_mlt_sod_sid_lat_azi_aze_swt_mly_swa_swe_grk_bsq_lit_tig_tsw_mnd_hin_eng_xho_urd_bem_glc_est_tsn_lda_fin_dut_heb_geo_ctl_por_pan_fre_hau_aeg_bos_hun_moo_tag_guj_ind_jpn_tml_kor_nor_mol_fbf_slo_sun_scr_amh_jav_cnt_cze_dgb_prs_amr_svk_rus_alb_arw_qcu_pol_krd_spa_zul_anl_rom_wly_ger_mao_bul_bam_ben_ewe_bat_tha_gam_knd_dyu_yor_tur_ita_afr_uzb_ven_vie_chh_akn_igb_cic	0.163486020515324	0.384983944405451	0.701128358376813
317	owc_bul_lda_mol_mlt_chh_wly_prs_aze_uzb_ewe_sun_ses_afr_nor_bsq_ctl_sid_akn_cnt_swe_arw_bem_fre_dgb_alb_hun_yor_swt_est_por_anl_geo_lit_urd_hin_ben_amr_tig_krd_fin_swa_bat_ita_mao_jpn_knd_kor_cze_ger_fbf_dut_mly_rom_amh_ind_mnd_glc_cic_grk_hau_bos_spa_eng_pan_qcu_guj_mcd_svk_xho_sod_slo_gam_scr_tag_ukr_tsw_pol_tsn_jav_tha_heb_tml_moo_ven_tur_rus_lat_azi_igb_vie_aeg_zul_dyu_bam	-0.585174003496983	-1.40070763405336	0.164629331509287
318	amh_bul_dgb_rom_anl_sid_wly_swe_uzb_azi_fbf_bat_swa_cze_nor_bsq_svk_sod_akn_mnd_fre_slo_dyu_lit_lda_mcd_est_swt_moo_hun_spa_mlt_geo_lat_por_ben_mol_aeg_gam_urd_fin_zul_mly_glc_ind_jpn_tml_kor_afr_pan_ven_pol_sun_alb_heb_jav_cnt_dut_cic_bos_owc_arw_guj_ita_eng_qcu_ger_ctl_krd_yor_hau_scr_tig_prs_tag_hin_tsn_ukr_xho_mao_tha_chh_knd_bam_igb_aze_grk_rus_tur_tsw_vie_amr_ewe_ses_bem	0.200694809429712	0.473605511024271	0.636891143151619
319	heb_ben_zul_pan_mlt_wly_sid_glc_azi_aze_bem_tag_ses_ukr_hin_bsq_svk_aeg_ewe_cnt_afr_cze_dyu_nor_swa_bos_fin_igb_cic_hun_alb_anl_geo_pol_scr_grk_eng_amh_gam_ctl_est_tsw_sun_arw_bat_jpn_tml_kor_krd_dut_bam_mol_jav_urd_chh_mly_mnd_por_moo_fre_owc_lat_spa_ita_lit_qcu_bul_guj_swe_swt_tig_prs_amr_mcd_mao_rom_ven_slo_tsn_ind_tha_sod_knd_lda_yor_tur_ger_rus_uzb_akn_vie_hau_fbf_dgb_xho	-0.665743678608297	-1.5957947734009	0.113927365412973
320	aeg_mcd_ewe_lit_chh_sid_amr_guj_uzb_tur_akn_bat_xho_spa_grk_bsq_rom_tig_bem_mnd_svk_fre_igb_ita_dgb_hin_fin_ses_bam_est_ben_hau_geo_scr_cze_ger_bos_wly_gam_por_hun_moo_ind_krd_mao_jpn_knd_kor_glc_arw_swt_prs_tag_rus_heb_jav_cnt_pan_cic_dut_owc_eng_swe_pol_urd_qcu_slo_ukr_bul_tsw_amh_ctl_mlt_lat_mly_nor_yor_afr_fbf_sun_tha_sod_tml_dyu_swa_aze_mol_alb_azi_zul_vie_anl_tsn_lda_ven	-0.484839243572029	-1.15502514928383	0.251039219394966
321	sod_glc_tsw_rus_wly_sid_anl_fre_azi_uzb_ewe_tag_fbf_por_afr_bsq_ukr_hau_cic_cnt_swe_alb_yor_rom_lda_scr_fin_akn_zul_est_guj_tig_geo_spa_prs_ger_dut_amh_aeg_pol_hun_bem_mao_urd_mly_jpn_knd_kor_slo_hin_ven_lit_ind_bos_amr_jav_mnd_eng_dgb_ben_chh_ita_mcd_pan_lat_qcu_svk_grk_mol_bam_gam_arw_mlt_nor_bat_krd_dyu_ctl_igb_sun_tha_owc_tml_swa_ses_tur_bul_cze_aze_moo_vie_heb_swt_xho_tsn	-0.754645074397399	-1.817385343544	0.0723784494218057
322	gam_svk_yor_rus_amr_heb_sod_spa_azi_uzb_igb_ind_ses_glc_krd_bsq_arw_sid_bam_cnt_bul_lat_dgb_guj_bem_alb_est_zul_dyu_hun_cze_owc_geo_ger_pol_bos_eng_tig_anl_scr_fin_fbf_sun_ukr_bat_jpn_knd_kor_fre_afr_tsw_ben_jav_urd_mlt_mao_mnd_mol_cic_ctl_amh_por_hin_grk_mcd_qcu_lit_rom_pan_xho_chh_prs_hau_nor_tag_swe_moo_slo_tsn_mly_tha_aeg_tml_ven_swa_aze_dut_ita_tur_swt_vie_wly_ewe_akn_lda	-1.02622587899242	-2.51998851703433	0.0134406498791613
323	anl_lit_cic_rom_sod_owc_heb_rus_tur_aze_bam_tag_tsw_arw_spa_bsq_ben_chh_bem_mnd_svk_dut_ven_por_akn_mcd_hun_dyu_swa_fin_ger_mlt_geo_urd_pol_pan_ita_aeg_hau_nor_est_moo_ind_fre_jav_jpn_knd_kor_krd_bul_lda_glc_sun_lat_amh_bat_cnt_afr_yor_swe_tig_bos_ctl_hin_ukr_qcu_slo_prs_grk_xho_amr_guj_gam_eng_mly_alb_ses_scr_swt_mao_tha_wly_tml_dgb_ewe_azi_cze_mol_uzb_zul_vie_sid_tsn_fbf_igb	-0.80174972894238	-1.93278222659239	0.0563054919909406
324	wly_pol_tsn_ben_hau_amr_chh_afr_aze_tur_fbf_jav_swt_mol_swe_bsq_pan_anl_moo_cnt_bul_ukr_ewe_bos_zul_nor_hun_xho_swa_fin_rus_tig_geo_grk_mcd_guj_eng_owc_sod_por_est_igb_bat_hin_mly_jpn_knd_kor_ita_glc_dgb_arw_sun_ger_gam_tag_mnd_urd_bem_dut_heb_slo_lit_cze_rom_qcu_krd_svk_alb_cic_aeg_fre_mlt_lat_ind_ctl_yor_spa_lda_mao_tha_sid_tml_tsw_akn_azi_prs_scr_uzb_ses_vie_amh_dyu_ven_bam	0.548228301297136	1.29918406648741	0.197092415851723
325	gam_nor_tsn_lat_sid_heb_amr_fre_azi_tur_zul_mao_swa_svk_spa_bsq_swe_tig_fbf_cnt_ctl_grk_ven_rus_akn_por_hun_swt_bem_est_glc_hau_geo_alb_krd_prs_cze_chh_aeg_pan_fin_yor_ind_pol_bat_jpn_tml_kor_ita_arw_dgb_slo_mly_bul_wly_sun_mnd_guj_igb_ukr_mlt_lit_rom_ger_mcd_qcu_eng_afr_urd_tsw_sod_hin_anl_mol_tag_scr_bam_ben_lda_jav_tha_owc_knd_cic_xho_uzb_bos_dut_aze_moo_vie_amh_dyu_ewe_ses	-0.218802497993156	-0.516711802112606	0.606583954023764
326	aeg_ukr_ses_fre_heb_tig_sod_grk_aze_tur_ven_tag_tsn_hin_nor_bsq_prs_sid_bam_mnd_mcd_ctl_cic_spa_swa_svk_est_swt_moo_hun_lit_amh_geo_rus_ita_slo_ger_amr_chh_alb_fin_ewe_sun_arw_mao_jpn_knd_kor_krd_scr_yor_swe_mly_glc_gam_ind_cnt_por_tsw_eng_anl_pol_guj_afr_bos_qcu_pan_urd_lat_dgb_wly_rom_mlt_bul_jav_mol_dyu_cze_akn_bat_tha_owc_tml_zul_lda_uzb_dut_ben_azi_xho_vie_hau_fbf_bem_igb	0.119625266184857	0.281736805495364	0.778771294386521
327	wly_fre_yor_eng_sod_mlt_sid_scr_azi_aze_bem_sun_ewe_dut_mcd_bsq_por_chh_tsw_mnd_guj_urd_xho_slo_igb_afr_fin_moo_dgb_hun_arw_amh_geo_pol_rus_nor_lat_hau_tig_ita_est_tsn_tag_krd_mly_jpn_knd_kor_ger_ukr_lda_hin_bat_spa_anl_ind_cnt_cze_dyu_rom_owc_bul_pan_alb_glc_qcu_svk_ctl_mol_swt_heb_bos_gam_swe_mao_ben_bam_grk_ven_jav_tha_aeg_tml_ses_akn_uzb_lit_prs_tur_fbf_vie_amr_zul_swa_cic	-0.122070148151392	-0.287798478806403	0.774141369861956
328	gam_scr_yor_bos_owc_sid_anl_lit_aze_tur_igb_mly_bem_lat_por_bsq_ukr_wly_tsn_mnd_rom_mol_moo_ita_zul_fre_hun_tsw_swa_fin_pol_tig_geo_nor_bul_slo_alb_mlt_amh_eng_est_dyu_bat_svk_tag_jpn_tml_kor_swe_hin_ven_ctl_mao_afr_aeg_jav_cnt_rus_bam_cze_chh_pan_dut_ger_arw_qcu_grk_spa_prs_xho_amr_urd_sod_krd_sun_guj_ses_mcd_swt_ind_tha_hau_knd_cic_dgb_azi_glc_ben_uzb_ewe_vie_heb_fbf_akn_lda	-0.0889095685378161	-0.209725243854036	0.834340876304672
329	aeg_ukr_lda_eng_tig_sod_wly_bos_tur_aze_zul_sun_swa_grk_mcd_bsq_ita_heb_moo_mnd_pan_cze_akn_guj_igb_lat_fin_tsw_fbf_hun_scr_anl_geo_prs_dut_mol_pol_hau_amh_arw_est_swt_bat_ctl_jav_jpn_tml_kor_spa_lit_tsn_slo_ind_hin_chh_mly_cnt_glc_ven_krd_mlt_svk_afr_rus_ger_qcu_bul_alb_nor_bam_sid_fre_amr_por_mao_urd_bem_swe_dgb_tag_tha_owc_knd_ewe_yor_uzb_ben_rom_azi_xho_vie_gam_dyu_cic_ses	-0.590514340959344	-1.40767916147596	0.16255986049607
330	amh_guj_cic_arw_hau_gam_tig_ben_aze_azi_lda_ind_bem_nor_ctl_bsq_spa_aeg_akn_cnt_rom_swe_swa_alb_dyu_slo_hun_swt_xho_est_bos_anl_geo_grk_pan_mcd_rus_amr_sid_afr_fin_yor_sun_ita_mao_jpn_knd_kor_pol_bul_fbf_svk_mly_fre_heb_bat_mnd_krd_tsw_dut_owc_cze_mol_hin_ukr_qcu_urd_prs_lat_tsn_chh_ger_mlt_glc_tag_eng_ven_por_ewe_jav_tha_sod_tml_dgb_igb_uzb_scr_lit_tur_bam_vie_wly_ses_zul_moo	-0.405961916414509	-0.963317585979211	0.337886326216057
331	chh_ukr_cic_alb_sid_aeg_mlt_ita_aze_uzb_yor_sun_swt_fre_urd_bsq_afr_amh_dgb_mnd_bul_swe_tsw_glc_swa_guj_est_akn_bem_hun_pan_gam_geo_prs_svk_grk_bos_anl_tig_krd_fin_ses_ind_pol_jav_jpn_knd_kor_slo_scr_fbf_por_bat_eng_amr_mao_cnt_mol_igb_nor_sod_ben_ctl_spa_dut_qcu_mcd_ger_hin_lda_heb_cze_hau_arw_mly_rom_ewe_lit_ven_tag_tha_wly_tml_zul_bam_azi_lat_rus_tur_moo_vie_owc_xho_dyu_tsn	-0.547225947760688	-1.30499752330577	0.19511344278672
332	heb_dut_dgb_eng_owc_aeg_hau_urd_uzb_azi_fbf_mao_moo_lat_bos_bsq_pol_amr_ewe_mnd_ita_arw_swt_bul_bem_prs_hun_zul_swa_est_mol_chh_geo_spa_nor_mcd_alb_sid_anl_ctl_fin_cic_mly_por_jav_jpn_tml_kor_lit_fre_akn_krd_ind_hin_mlt_bat_cnt_swe_tsn_grk_sod_ukr_glc_pan_scr_qcu_svk_guj_afr_lda_wly_rom_tig_cze_sun_slo_xho_rus_yor_tag_tha_gam_knd_ses_tsw_aze_ben_ger_tur_igb_vie_amh_ven_bam_dyu	-0.764512555019109	-1.83060806232973	0.0703617131266119
333	gam_rom_swa_pol_anl_wly_heb_cze_azi_tur_moo_bat_dyu_prs_hin_bsq_por_owc_bam_cnt_bul_fre_yor_ukr_bem_mol_hun_ses_ven_fin_urd_amh_geo_scr_guj_eng_afr_aeg_mlt_grk_est_tsw_jav_glc_tag_jpn_tml_kor_pan_lat_lda_svk_mly_rus_hau_ind_mnd_lit_swt_slo_chh_bos_alb_arw_krd_qcu_ger_ita_ctl_igb_amr_dut_sid_ben_sun_spa_fbf_nor_xho_mao_tha_tig_knd_zul_ewe_uzb_mcd_swe_aze_tsn_vie_sod_cic_dgb_akn	-0.389290830665607	-0.922711227111871	0.358545405918942
334	amh_rus_tsn_ukr_mlt_hau_amr_mol_aze_tur_lda_tag_ses_ger_ctl_bsq_lit_gam_zul_mnd_glc_pan_ewe_grk_swa_lat_hun_swt_moo_est_bos_wly_geo_slo_guj_mcd_scr_aeg_chh_spa_fin_yor_mao_alb_ind_jpn_knd_kor_fre_prs_bem_urd_sun_arw_sod_jav_cnt_bul_igb_svk_anl_dut_hin_rom_eng_qcu_swe_ita_cze_ven_sid_pol_owc_krd_mly_nor_fbf_por_akn_bat_tha_heb_tml_dyu_bam_uzb_ben_afr_azi_tsw_vie_tig_dgb_cic_xho	-0.470465713878826	-1.11809657974787	0.26640565961743
335	heb_ukr_bem_guj_sod_owc_chh_mcd_aze_tur_dgb_sun_swa_rom_ben_bsq_dut_mlt_bam_cnt_afr_ger_moo_bul_ven_arw_hun_igb_akn_fin_spa_amh_geo_lat_rus_slo_bos_anl_gam_pol_est_yor_bat_swe_jav_jpn_knd_kor_prs_ita_fbf_eng_ind_pan_wly_mao_mnd_urd_swt_mol_aeg_lit_glc_fre_por_qcu_grk_scr_hin_zul_amr_ctl_sid_krd_tag_cze_xho_alb_cic_mly_tha_tig_tml_lda_dyu_azi_svk_nor_uzb_ewe_vie_hau_tsw_tsn_ses	-0.0805122109093294	-0.190005595534192	0.849718859507766
336	wly_mol_ses_afr_hau_heb_mlt_ctl_azi_tur_swa_ind_tsw_bos_glc_bsq_ben_owc_zul_mnd_ger_svk_igb_ukr_yor_rus_est_akn_tsn_hun_cze_amr_geo_guj_arw_lit_rom_sid_anl_ita_fin_fbf_tag_eng_mao_jpn_knd_kor_pan_fre_dyu_alb_mly_lat_gam_jav_cnt_hin_xho_prs_chh_spa_urd_bul_dut_qcu_krd_por_scr_dgb_amh_nor_aeg_swe_bat_pol_moo_mcd_bem_sun_tha_sod_tml_cic_ven_uzb_slo_grk_aze_lda_vie_tig_swt_bam_ewe	-0.40969149228014	-0.971125160426596	0.334004954431985
337	amr_fre_xho_bos_hau_anl_mlt_lat_aze_tur_ven_mly_lda_ukr_pol_bsq_svk_aeg_bem_mnd_arw_krd_swa_bul_ses_afr_hun_moo_bam_est_swe_amh_geo_ger_ben_glc_dut_chh_owc_lit_fin_igb_jav_cze_bat_jpn_knd_kor_rom_ita_fbf_prs_tag_hin_sid_ind_cnt_pan_dgb_nor_tig_rus_mol_eng_grk_qcu_guj_mcd_ctl_tsn_gam_alb_heb_urd_sun_por_yor_scr_cic_mao_tha_wly_tml_tsw_dyu_azi_slo_spa_uzb_swt_vie_sod_akn_ewe_zul	-0.576898428450983	-1.37778372506592	0.171576446358701
338	amr_guj_ewe_scr_heb_hau_wly_grk_uzb_tur_zul_ind_dyu_urd_arw_bsq_lit_amh_tsw_cnt_slo_afr_swt_rus_bam_prs_hun_ses_dgb_fin_ctl_sod_geo_svk_ita_ger_spa_gam_owc_pan_est_tsn_mly_pol_jav_jpn_tml_kor_krd_cze_swa_glc_mao_dut_aeg_sun_mnd_mcd_lda_bos_sid_alb_mol_por_hin_qcu_fre_rom_lat_fbf_mlt_bul_tig_swe_bat_eng_xho_nor_bem_tag_tha_anl_knd_akn_igb_aze_ben_ukr_azi_yor_vie_chh_moo_ven_cic	0.185453017115757	0.436779737597108	0.663283540816012
339	mlt_bul_bam_svk_chh_tig_heb_arw_aze_uzb_xho_sun_tsn_rus_por_bsq_dut_amr_fbf_cnt_pol_mcd_dgb_hin_lda_ben_hun_cic_swa_fin_lit_gam_geo_krd_ita_ukr_nor_owc_aeg_spa_est_akn_ind_swe_mao_jpn_knd_kor_ger_fre_yor_rom_bat_cze_sod_jav_mnd_pan_swt_grk_anl_slo_mol_alb_bos_qcu_lat_prs_afr_moo_amh_eng_sid_glc_tag_ctl_zul_scr_ven_mly_tha_wly_tml_tsw_dyu_azi_urd_guj_tur_igb_vie_hau_ewe_bem_ses	-0.644500752323756	-1.54018428699762	0.126911202676384
340	hau_ctl_cic_lat_tig_chh_aeg_arw_uzb_aze_fbf_sun_bem_nor_swe_bsq_prs_sid_ses_mnd_ita_cze_swa_ger_tsw_pan_fin_igb_yor_hun_pol_gam_geo_lit_mcd_dut_guj_wly_amr_bos_est_lda_mao_spa_jav_jpn_knd_kor_krd_scr_zul_bul_mly_rus_owc_tag_cnt_glc_tsn_ben_anl_ukr_svk_hin_grk_qcu_mol_fre_slo_dgb_mlt_urd_heb_rom_bat_eng_swt_afr_ven_ind_tha_amh_tml_akn_dyu_azi_por_alb_tur_xho_vie_sod_moo_bam_ewe	-0.050135258166617	-0.118070097144544	0.90626675569803
341	anl_eng_tsw_svk_amh_chh_sid_guj_azi_aze_ven_tag_bam_alb_ctl_bsq_mol_sod_bem_cnt_pol_slo_fbf_bos_ewe_krd_fin_lda_dgb_hun_swe_owc_geo_ukr_mcd_cze_ben_hau_gam_glc_est_igb_bat_lat_mao_jpn_knd_kor_arw_ger_tsn_ita_mly_scr_amr_ind_mnd_por_swt_afr_mlt_urd_pan_spa_bul_qcu_hin_grk_nor_ses_heb_rus_wly_rom_sun_lit_dyu_fre_cic_jav_tha_tig_tml_akn_moo_uzb_dut_prs_tur_zul_vie_aeg_swa_xho_yor	0.181546938643915	0.427667873511727	0.669881607085218
342	amr_ukr_ven_mol_hau_aeg_amh_slo_tur_uzb_tsw_bat_fbf_hin_krd_bsq_cze_mlt_moo_mnd_ita_guj_zul_alb_swt_urd_hun_igb_yor_fin_swe_wly_geo_por_ger_scr_spa_owc_chh_lat_est_ses_sun_eng_tag_jpn_tml_kor_lit_afr_swa_bos_mao_nor_tig_mly_cnt_arw_cic_prs_anl_glc_pol_grk_bul_qcu_mcd_rom_ctl_bam_gam_rus_sod_svk_ind_pan_ewe_dut_dgb_jav_tha_heb_knd_akn_tsn_aze_ben_fre_azi_lda_vie_sid_xho_dyu_bem	-0.272267104735417	-0.642785879190739	0.521944660587168
343	anl_grk_tsw_scr_mlt_tig_sid_glc_uzb_tur_ven_mao_tsn_swe_urd_bsq_ctl_aeg_akn_mnd_cze_lit_fbf_arw_ses_nor_fin_lda_zul_est_ukr_gam_geo_bul_mol_lat_mcd_chh_amr_spa_hun_igb_tag_fre_sun_jpn_knd_kor_ben_eng_swt_pan_jav_por_hau_ind_cnt_dut_moo_guj_owc_krd_svk_rus_afr_qcu_pol_alb_bos_yor_sod_hin_wly_ger_mly_ita_swa_slo_dgb_bat_tha_heb_tml_cic_ewe_azi_rom_prs_aze_dyu_vie_amh_bem_xho_bam	0.110874798429535	0.260787262414844	0.794833159670585
344	mlt_dut_zul_swe_amr_gam_amh_prs_aze_tur_akn_sun_yor_guj_rus_bsq_ben_hau_ses_cnt_urd_mcd_tsw_nor_cic_lit_hun_lda_fbf_fin_ita_tig_geo_ger_glc_slo_lat_aeg_owc_pan_est_xho_ind_bos_mao_jpn_tml_kor_krd_rom_dyu_pol_bat_mol_heb_tag_mnd_bul_dgb_svk_sid_ukr_grk_hin_ctl_qcu_afr_cze_por_bam_wly_arw_sod_spa_mly_eng_ewe_fre_tsn_jav_tha_chh_knd_bem_swt_uzb_scr_alb_azi_moo_vie_anl_ven_igb_swa	-0.575338710750322	-1.37337415146642	0.172937985548655
345	hau_arw_bam_lit_heb_amr_aeg_glc_azi_aze_akn_tag_xho_mol_bul_bsq_rom_amh_ewe_mnd_hin_alb_zul_bos_swa_mcd_est_ses_fbf_hun_ukr_mlt_geo_prs_por_scr_afr_anl_chh_fre_fin_dyu_mao_rus_jav_jpn_knd_kor_ger_urd_igb_swe_sun_ben_wly_bat_cnt_nor_tsw_pan_sid_ctl_spa_cze_pol_qcu_grk_lat_eng_bem_tig_svk_gam_ita_mly_dut_dgb_krd_ven_ind_tha_owc_tml_moo_tsn_uzb_guj_slo_tur_cic_vie_sod_lda_swt_yor	-0.398420390679792	-0.944473534365977	0.347375024446733
346	wly_fre_xho_urd_hau_heb_aeg_mcd_tur_aze_zul_sun_dyu_rom_ger_bsq_lit_chh_ewe_cnt_afr_arw_tsn_nor_lda_grk_fin_akn_tsw_hun_hin_gam_geo_ctl_ita_por_glc_amr_anl_scr_est_swt_tag_pan_mly_jpn_knd_kor_cze_alb_cic_krd_ind_ukr_sid_bat_mnd_bul_moo_slo_sod_pol_svk_eng_lat_qcu_guj_mol_dut_igb_amh_rus_tig_bos_mao_swe_dgb_spa_bam_jav_tha_owc_tml_yor_fbf_uzb_prs_ben_azi_ven_vie_mlt_swa_bem_ses	-1.09069518671529	-2.67810861910835	0.00875405336095157
347	gam_ger_igb_cze_chh_anl_amh_rus_aze_uzb_tsw_jav_ewe_grk_slo_bsq_dut_wly_moo_mnd_guj_pan_cic_pol_dyu_lat_hun_swt_ven_est_hin_heb_geo_mcd_svk_bos_rom_tig_amr_spa_fin_tsn_mao_ita_mly_jpn_knd_kor_ben_glc_fbf_bul_bat_nor_owc_sun_cnt_alb_ses_arw_hau_fre_ukr_ctl_mol_qcu_prs_swe_urd_zul_sid_lit_sod_eng_ind_por_bem_afr_akn_tag_tha_mlt_tml_yor_bam_tur_krd_scr_azi_lda_vie_aeg_xho_swa_dgb	-0.666793690017484	-1.59728926423295	0.113593672408636
348	amh_eng_ewe_rom_sod_tig_sid_lit_azi_uzb_swa_ind_ven_bos_pan_bsq_lat_anl_bem_cnt_scr_fre_tsw_rus_akn_ger_hun_xho_yor_fin_ukr_chh_geo_slo_mcd_ben_por_aeg_amr_cze_est_moo_sun_hin_mly_jpn_tml_kor_arw_prs_cic_glc_tag_urd_owc_bat_mnd_svk_bam_nor_hau_bul_alb_guj_swe_qcu_ctl_mol_dut_tsn_gam_ita_heb_krd_jav_spa_igb_afr_dyu_mao_tha_wly_knd_swt_dgb_tur_pol_grk_aze_lda_vie_mlt_ses_zul_fbf	-0.504389937108418	-1.20191977396543	0.232446224690989
349	mlt_mcd_swa_mol_amh_sid_anl_ger_tur_aze_ses_ind_lda_cze_rom_bsq_ben_gam_ven_mnd_rus_fre_tsn_hin_dgb_dut_hun_tsw_igb_fin_afr_amr_geo_eng_svk_spa_grk_tig_heb_bos_est_dyu_sun_ita_bat_jpn_knd_kor_krd_nor_moo_glc_tag_alb_aeg_mly_cnt_urd_cic_lit_hau_prs_arw_pan_scr_qcu_guj_lat_bul_zul_wly_swe_sod_ukr_mao_ctl_bem_slo_akn_jav_tha_chh_tml_bam_yor_azi_por_pol_uzb_fbf_vie_owc_xho_swt_ewe	-0.0177159575650919	-0.041731698043864	0.966802048528351
350	anl_arw_igb_nor_aeg_hau_heb_rus_aze_uzb_xho_mly_tsw_bul_lat_bsq_ben_amr_dgb_cnt_spa_glc_lda_pol_swa_mcd_fin_zul_dyu_est_scr_wly_geo_ukr_prs_por_guj_owc_chh_ctl_hun_swt_mao_fre_sun_jpn_tml_kor_bos_mol_ses_ita_ind_afr_mlt_bat_mnd_ger_akn_swe_amh_urd_grk_rom_pan_qcu_lit_krd_svk_bem_gam_eng_tig_slo_jav_dut_ven_hin_yor_tag_tha_sid_knd_moo_bam_tur_alb_cze_azi_tsn_vie_sod_cic_ewe_fbf	-0.264799602621849	-0.625715327293834	0.533034252204708
351	owc_spa_moo_lat_sid_chh_amh_svk_tur_aze_yor_bat_igb_slo_mol_bsq_prs_gam_ewe_cnt_bos_mcd_cic_urd_swa_ctl_est_dgb_ven_hun_nor_mlt_geo_ger_scr_dut_guj_anl_sod_afr_fin_xho_tag_pol_jav_jpn_knd_kor_cze_por_swt_ben_sun_swe_tig_mly_mnd_bul_lda_alb_amr_eng_pan_ukr_hin_qcu_krd_lit_glc_tsw_heb_rus_hau_rom_ind_grk_bam_arw_fbf_mao_tha_wly_tml_tsn_zul_azi_ita_fre_uzb_akn_vie_aeg_dyu_ses_bem	-0.0962780790108576	-0.227454683631185	0.820569489837265
352	anl_lit_lda_rus_heb_sod_wly_fre_azi_uzb_zul_jav_fbf_eng_guj_bsq_ger_owc_yor_cnt_ita_lat_akn_prs_ewe_urd_fin_dgb_dyu_est_cze_amr_geo_grk_ctl_glc_mcd_aeg_tig_spa_hun_xho_mly_hin_mao_jpn_tml_kor_swe_dut_cic_svk_tag_rom_sid_bat_mnd_slo_bem_pan_mlt_mol_krd_alb_arw_qcu_nor_ben_afr_igb_amh_ukr_gam_bos_ind_bul_ses_scr_swa_sun_tha_hau_knd_bam_ven_tur_pol_por_aze_swt_vie_chh_moo_tsn_tsw	-0.072613644877957	-0.171485932332489	0.864214274059986
353	wly_krd_yor_bos_mlt_sid_amr_eng_tur_uzb_bam_ind_dyu_nor_ctl_bsq_afr_hau_swt_cnt_slo_lit_ses_pol_cic_fre_est_ewe_tsn_hun_swe_aeg_geo_prs_bul_urd_pan_chh_heb_svk_fin_ven_mly_guj_jav_jpn_knd_kor_ger_rus_igb_spa_bat_arw_amh_tag_mnd_scr_lda_alb_owc_por_mol_ita_dut_qcu_hin_rom_ben_fbf_anl_cze_gam_mcd_mao_glc_akn_ukr_tsw_sun_tha_sod_tml_moo_swa_azi_grk_lat_aze_bem_vie_tig_zul_xho_dgb	-0.451834851167793	-1.07274909744291	0.286159466561331
354	sid_bul_bem_urd_wly_mlt_tig_guj_aze_azi_moo_bat_tsw_por_eng_bsq_hin_owc_lda_cnt_ctl_cze_swt_spa_ses_bos_est_fbf_cic_fin_swe_sod_geo_afr_svk_pol_pan_heb_gam_arw_hun_bam_jav_ita_sun_jpn_tml_kor_slo_krd_xho_prs_tag_glc_amh_mly_mnd_lit_akn_rus_hau_ukr_ger_rom_nor_qcu_dut_scr_ben_ven_chh_mol_amr_fre_mao_lat_swa_mcd_tsn_ind_tha_aeg_knd_zul_igb_uzb_alb_grk_tur_ewe_vie_anl_yor_dyu_dgb	-0.357029066515826	-0.845918612986736	0.399769437775555
355	chh_ger_dyu_krd_sid_amh_heb_svk_azi_uzb_ewe_mao_ven_lit_lat_bsq_scr_amr_akn_mnd_slo_swe_xho_glc_bam_bul_est_bem_moo_fin_pan_sod_geo_ukr_spa_rus_ita_tig_gam_arw_hun_igb_jav_urd_sun_jpn_knd_kor_alb_fre_zul_nor_ind_pol_mlt_tag_cnt_dut_lda_ctl_anl_bos_grk_mcd_rom_qcu_ben_hin_por_swa_aeg_mol_owc_cze_bat_guj_fbf_prs_dgb_mly_tha_wly_tml_yor_swt_tur_afr_eng_aze_tsw_vie_hau_ses_tsn_cic	-0.234685245605531	-0.55538301198743	0.57996623039608
356	owc_cze_dyu_por_hau_sod_tig_grk_tur_uzb_akn_jav_xho_slo_swe_bsq_ita_aeg_swt_cnt_fre_pol_yor_alb_cic_guj_hun_ven_swa_fin_bos_wly_geo_ctl_mcd_eng_urd_gam_heb_lat_est_ewe_ind_ben_mly_jpn_knd_kor_spa_pan_tsn_dut_bat_ukr_chh_tag_mnd_krd_ses_bul_amh_svk_ger_lit_scr_qcu_nor_glc_rom_moo_amr_afr_mlt_hin_mao_rus_igb_prs_fbf_sun_tha_anl_tml_lda_dgb_aze_arw_mol_azi_tsw_vie_sid_bem_zul_bam	-0.557259260646628	-1.32749319366757	0.187595072950963
357	chh_alb_yor_ben_wly_owc_amh_scr_azi_tur_lda_mao_cic_dut_ctl_bsq_bos_heb_bam_cnt_bul_slo_dyu_pan_dgb_swe_fin_ses_igb_est_mcd_amr_geo_rus_lit_urd_spa_gam_sod_ger_hun_swt_tag_svk_ind_jpn_tml_kor_eng_ukr_xho_krd_sun_afr_tig_bat_mnd_mol_swa_por_mlt_lat_grk_fre_pol_qcu_nor_arw_cze_bem_hau_hin_anl_glc_jav_guj_ven_prs_tsn_mly_tha_aeg_knd_ewe_zul_aze_ita_rom_uzb_tsw_vie_sid_moo_akn_fbf	-0.314806656619599	-0.744658518781608	0.458355787732787
358	wly_glc_swa_krd_sid_chh_owc_prs_aze_azi_cic_mly_fbf_rus_alb_bsq_slo_gam_bem_cnt_ger_grk_xho_pol_igb_cze_hun_swt_zul_est_lat_anl_geo_guj_urd_eng_pan_tig_aeg_hin_fin_bam_ind_ita_tag_jpn_knd_kor_bul_fre_akn_rom_mao_ukr_amh_bat_mnd_mcd_dgb_ctl_heb_afr_ben_mol_swe_qcu_scr_spa_por_lda_mlt_lit_amr_arw_jav_bos_ses_svk_ewe_sun_tha_hau_tml_tsn_dyu_uzb_nor_dut_tur_tsw_vie_sod_yor_ven_moo	-0.108547320930091	-0.256229964960046	0.798339205965263
359	sid_ita_akn_mol_amh_gam_mlt_ctl_uzb_tur_dgb_tag_moo_urd_nor_bsq_slo_owc_fbf_cnt_spa_scr_ses_glc_yor_pan_est_lda_ewe_hun_swe_hau_geo_eng_rom_guj_prs_anl_sod_grk_fin_swt_bat_por_ind_jpn_knd_kor_hin_arw_tsn_alb_mly_ger_wly_jav_mnd_ukr_cic_krd_chh_svk_cze_mcd_bul_qcu_lit_rus_dut_bam_amr_bos_tig_afr_mao_ben_bem_pol_zul_sun_tha_aeg_tml_swa_ven_aze_lat_fre_azi_tsw_vie_heb_xho_dyu_igb	-0.817657014154726	-1.97440567836751	0.0513020707358969
360	hau_svk_tsw_lit_chh_wly_amr_bul_azi_aze_igb_ind_xho_slo_rom_bsq_alb_gam_zul_cnt_krd_arw_swt_lat_akn_ben_est_dyu_swa_hun_hin_sod_geo_dut_bos_rus_eng_amh_aeg_pan_fin_bem_bat_prs_jav_jpn_tml_kor_glc_ita_moo_guj_sun_spa_owc_mao_mnd_por_ven_cze_mlt_mol_pol_nor_grk_qcu_ukr_mcd_afr_dgb_tig_urd_sid_ctl_tag_ger_cic_swe_lda_mly_tha_anl_knd_ewe_fbf_tur_scr_fre_uzb_tsn_vie_heb_ses_bam_yor	-0.838087956481565	-2.01946878887326	0.0463166478379816
361	sod_lit_tsn_bos_aeg_chh_owc_prs_azi_aze_cic_tag_swa_ita_guj_bsq_svk_anl_bem_cnt_alb_ukr_igb_mol_ewe_lat_fin_akn_ses_hun_nor_amr_geo_cze_ctl_slo_dut_hau_mlt_krd_est_dgb_ind_mcd_mly_jpn_tml_kor_spa_ben_moo_afr_jav_rus_amh_mao_mnd_urd_ven_arw_gam_glc_ger_hin_rom_qcu_pol_grk_por_lda_wly_swe_sid_pan_bat_scr_dyu_bul_bam_sun_tha_tig_knd_zul_xho_uzb_eng_fre_tur_fbf_vie_heb_tsw_yor_swt	-0.427606921956254	-1.01410223081839	0.313165068231241
362	gam_scr_zul_bos_amr_anl_amh_hin_aze_azi_igb_ind_fbf_pan_svk_bsq_fre_heb_ses_cnt_ctl_por_moo_nor_swt_afr_hun_dgb_bam_est_rom_mlt_geo_rus_ben_mcd_alb_hau_aeg_arw_fin_swa_bat_prs_tag_jpn_tml_kor_guj_eng_ven_lit_mao_mol_sid_sun_mnd_glc_ewe_pol_owc_lat_krd_spa_cze_qcu_swe_slo_ita_bem_wly_grk_chh_bul_jav_urd_dyu_ger_yor_mly_tha_tig_knd_akn_lda_tur_ukr_dut_uzb_cic_vie_sod_tsw_tsn_xho	-0.859912794913599	-2.0811284129561	0.040170752587549
363	chh_alb_akn_ita_sod_aeg_mlt_dut_uzb_tur_bam_jav_swa_por_ctl_bsq_swe_gam_ven_cnt_afr_urd_igb_ben_swt_ger_fin_zul_ses_hun_slo_sid_geo_bos_grk_scr_svk_hau_anl_lit_est_tsn_sun_krd_tag_jpn_knd_kor_fre_hin_bem_bul_bat_mcd_heb_mly_mnd_glc_fbf_rus_wly_rom_cze_ukr_pan_qcu_lat_guj_eng_xho_tig_pol_owc_arw_mao_prs_moo_nor_cic_ind_tha_amh_tml_dyu_tsw_azi_spa_mol_aze_yor_vie_amr_dgb_ewe_lda	-0.514245207611273	-1.22595718867096	0.22331009586659
364	chh_alb_igb_urd_owc_gam_mlt_pol_aze_uzb_swa_sun_dgb_afr_ger_bsq_por_sid_akn_mnd_glc_cze_ses_dut_tsn_rus_hun_bam_swt_fin_slo_wly_geo_eng_swe_pan_lat_amr_heb_hin_est_zul_mly_spa_tag_jpn_tml_kor_scr_fre_fbf_lit_bat_bos_sod_jav_cnt_guj_tsw_ukr_tig_ben_ctl_arw_bul_qcu_mol_mcd_svk_yor_anl_grk_amh_prs_mao_krd_ewe_rom_bem_ind_tha_aeg_knd_lda_dyu_tur_nor_ita_azi_ven_vie_hau_moo_cic_xho	-0.0217691566262474	-0.0512603587523136	0.959227995469904
365	aeg_scr_moo_alb_wly_gam_chh_bul_tur_aze_yor_ind_tsn_dut_eng_bsq_arw_mlt_fbf_cnt_por_bos_dgb_cze_ses_slo_est_swa_akn_hun_swe_amh_geo_glc_guj_lit_fre_amr_heb_spa_fin_dyu_jav_krd_mao_jpn_knd_kor_pol_rus_lda_mol_bat_ukr_owc_sun_mnd_lat_tsw_ita_tig_ctl_prs_urd_hin_qcu_ben_afr_ger_ewe_hau_pan_sid_nor_tag_mcd_bam_grk_cic_mly_tha_anl_tml_bem_ven_uzb_rom_svk_azi_igb_vie_sod_zul_swt_xho	-0.909122163179795	-2.20354062522124	0.0300258666625652
366	owc_alb_ses_ukr_chh_amr_mlt_cze_uzb_tur_bam_mly_swt_fre_pan_bsq_mcd_tig_moo_mnd_mol_bul_tsw_prs_tsn_grk_est_dgb_swa_hun_ita_hau_geo_urd_ben_rom_bos_anl_wly_afr_fin_bem_bat_guj_tag_jpn_tml_kor_dut_lit_akn_glc_mao_ger_heb_sun_cnt_spa_xho_krd_sid_lat_slo_nor_arw_qcu_rus_swe_scr_fbf_sod_pol_gam_svk_ind_ctl_yor_por_zul_jav_tha_aeg_knd_ewe_cic_azi_hin_eng_aze_lda_vie_amh_dyu_igb_ven	-0.483785255659502	-1.15032695201499	0.252958550445041
367	amr_mcd_ven_urd_gam_wly_amh_ger_tur_aze_yor_sun_bam_bos_swe_bsq_rom_mlt_lda_cnt_krd_mol_ewe_scr_igb_cze_fin_zul_xho_hun_alb_owc_geo_ukr_glc_svk_rus_sod_heb_ctl_est_fbf_ind_por_bat_jpn_tml_kor_pol_spa_bem_bul_mly_pan_sid_jav_mnd_eng_swt_ben_hau_guj_fre_nor_ita_qcu_lat_arw_hin_dgb_tig_dut_anl_lit_tag_grk_moo_afr_dyu_mao_tha_chh_knd_swa_tsw_azi_prs_slo_uzb_cic_vie_aeg_akn_ses_tsn	-0.242188725870678	-0.572343643211975	0.568470209153326
368	heb_ukr_zul_spa_owc_gam_tig_ger_azi_aze_tsw_ind_moo_scr_afr_bsq_krd_hau_dgb_mnd_rus_hin_ses_mol_swt_prs_fin_akn_yor_est_ben_wly_geo_lit_pan_rom_arw_amr_mlt_urd_hun_xho_tag_swe_mly_jpn_knd_kor_cze_grk_lda_lat_sun_eng_chh_bat_cnt_bos_fbf_bul_sid_dut_ctl_slo_svk_qcu_fre_pol_ita_swa_aeg_por_amh_mcd_mao_glc_dyu_nor_ewe_jav_tha_anl_tml_bem_igb_uzb_alb_guj_tur_bam_vie_sod_cic_tsn_ven	-0.100162721502067	-0.236365326407921	0.813669007386127
369	anl_ger_swt_urd_sod_heb_sid_ben_aze_azi_tsn_mao_fbf_swe_lat_bsq_ukr_gam_igb_cnt_arw_afr_lda_nor_dgb_pol_est_zul_tsw_hun_rom_chh_geo_bos_krd_alb_cze_tig_mlt_grk_fin_swa_tag_pan_sun_jpn_knd_kor_mcd_dut_xho_por_bat_spa_wly_mly_mnd_ctl_dyu_fre_hau_glc_lit_guj_hin_qcu_bul_slo_svk_cic_amh_ita_owc_scr_jav_mol_yor_prs_bem_ind_tha_aeg_tml_bam_akn_tur_rus_eng_uzb_moo_vie_amr_ses_ven_ewe	-0.677480326072184	-1.62401787333144	0.107756743582671
370	heb_por_ewe_alb_amr_aeg_tig_lit_aze_tur_bem_jav_moo_mcd_pol_bsq_bos_gam_dyu_mnd_hin_slo_yor_dut_swt_bul_hun_lda_ven_est_ukr_amh_geo_grk_rom_guj_eng_hau_mlt_ger_fin_igb_sun_nor_mly_jpn_knd_kor_glc_arw_ses_svk_tag_cze_owc_bat_cnt_prs_zul_ctl_wly_spa_swe_pan_ben_qcu_afr_krd_lat_bam_anl_mol_sid_rus_mao_ita_swa_fre_tsn_ind_tha_sod_tml_dgb_cic_azi_scr_urd_uzb_xho_vie_chh_tsw_akn_fbf	-0.192422449555367	-0.454293589478542	0.650676056802254
371	chh_prs_akn_alb_amr_sid_owc_lat_uzb_azi_moo_sun_tsn_cze_ita_bsq_krd_mlt_swa_cnt_scr_fre_bem_slo_tsw_mol_est_ven_yor_hun_ukr_hau_geo_ben_glc_guj_grk_wly_aeg_dut_fin_xho_ind_pol_bat_jpn_knd_kor_svk_ctl_lda_pan_tag_nor_anl_mly_mnd_urd_fbf_arw_gam_afr_bul_mcd_hin_qcu_bos_ger_lit_ewe_sod_spa_heb_rom_jav_eng_ses_por_cic_mao_tha_amh_tml_bam_dgb_tur_swe_rus_aze_igb_vie_tig_zul_dyu_swt	-0.133615751568306	-0.315050713404168	0.753428954985699
372	wly_bul_tsn_mol_heb_amr_sid_lat_tur_aze_ewe_tag_tsw_cze_arw_bsq_hin_anl_moo_cnt_pan_scr_akn_guj_ven_slo_fin_bem_yor_hun_alb_amh_geo_rus_grk_ben_svk_sod_mlt_por_est_bam_bat_pol_sun_jpn_knd_kor_bos_ita_swt_spa_ind_mcd_gam_jav_mnd_swe_cic_rom_owc_ger_krd_lit_glc_qcu_prs_urd_dut_xho_aeg_eng_chh_ctl_mao_nor_dgb_fre_swa_mly_tha_tig_tml_fbf_dyu_uzb_afr_ukr_azi_ses_vie_hau_igb_lda_zul	-0.541488236493433	-1.29148660806147	0.19973565040131
373	wly_afr_akn_prs_amh_sod_heb_fre_aze_uzb_lda_jav_xho_ben_cze_bsq_guj_tig_ses_cnt_spa_lit_swa_bos_igb_ita_hun_swt_zul_fin_mcd_sid_geo_krd_eng_glc_rom_anl_owc_svk_est_bem_ind_alb_bat_jpn_knd_kor_mol_hin_bam_por_tag_rus_gam_mly_mnd_lat_ven_bul_aeg_dut_ger_ukr_urd_qcu_slo_nor_pol_moo_hau_pan_chh_arw_sun_ctl_dgb_grk_ewe_mao_tha_amr_tml_tsw_yor_azi_scr_swe_tur_fbf_vie_mlt_tsn_dyu_cic	-0.524590238584096	-1.24947423149868	0.214627160090548
374	tig_cze_lda_pan_mlt_amr_owc_ita_uzb_aze_swa_tag_akn_bul_ukr_bsq_grk_sod_bam_mnd_por_ger_fbf_mol_tsn_arw_est_cic_yor_fin_ctl_heb_geo_mcd_alb_spa_krd_hau_gam_afr_hun_bem_bat_urd_sun_jpn_tml_kor_prs_glc_xho_rom_jav_eng_anl_ind_cnt_swe_ewe_rus_chh_lit_scr_svk_bos_qcu_fre_dut_guj_igb_aeg_nor_wly_slo_mly_ben_tsw_hin_zul_mao_tha_amh_knd_ven_dgb_tur_lat_pol_azi_swt_vie_sid_dyu_ses_moo	0.449454521519624	1.06107611224702	0.291403126063711
375	chh_ger_cic_slo_wly_tig_aeg_pol_aze_uzb_bem_ind_igb_dut_scr_bsq_mol_gam_swt_cnt_svk_glc_dgb_urd_xho_rus_hun_bam_fbf_fin_ukr_sod_geo_por_ita_fre_prs_anl_owc_rom_est_swa_sun_krd_mao_jpn_knd_kor_hin_guj_dyu_ctl_bat_spa_amr_jav_mnd_arw_moo_afr_mlt_eng_swe_bos_lit_qcu_grk_bul_lat_lda_sid_pan_hau_ben_mly_alb_yor_mcd_ven_tag_tha_amh_tml_tsn_ses_azi_cze_nor_tur_tsw_vie_heb_ewe_akn_zul	-0.312381423246783	-0.739964929633475	0.461185184631052
376	chh_bos_bam_ukr_hau_sid_owc_eng_aze_azi_tsn_jav_xho_ben_por_bsq_nor_amh_ven_mnd_krd_bul_swa_afr_zul_ger_fin_yor_akn_est_grk_gam_geo_ctl_pol_glc_spa_anl_sod_mol_hun_tsw_mly_pan_tag_jpn_tml_kor_ita_swe_swt_hin_mao_urd_mlt_sun_cnt_lat_lda_alb_wly_slo_rus_cze_mcd_qcu_svk_arw_lit_fbf_tig_fre_heb_dut_bat_rom_dgb_prs_bem_ind_tha_amr_knd_ewe_cic_uzb_scr_guj_tur_igb_vie_aeg_ses_moo_dyu	-0.199079764912563	-0.472259113471961	0.637848148532976
377	amr_bos_bem_cze_chh_sid_mlt_krd_tur_azi_zul_tag_dgb_eng_ger_bsq_ukr_wly_swa_mnd_pol_ita_xho_prs_akn_glc_hun_tsw_lda_est_urd_amh_geo_por_grk_lit_pan_sod_heb_rom_fin_ses_mao_lat_ind_jpn_knd_kor_svk_mcd_igb_slo_jav_fre_tig_mly_cnt_hin_yor_rus_aeg_bul_afr_ctl_ben_qcu_scr_swe_arw_dyu_anl_alb_gam_dut_bat_nor_swt_mol_moo_sun_tha_owc_tml_cic_fbf_aze_spa_guj_uzb_ven_vie_hau_bam_tsn_ewe	0.0885375668608345	0.208767335329397	0.83508644746457
378	amh_mcd_ses_spa_tig_sid_heb_afr_tur_azi_fbf_sun_akn_krd_pan_bsq_rus_wly_swa_cnt_lit_guj_moo_svk_tsn_bul_est_igb_dyu_fin_bos_amr_geo_grk_glc_swe_dut_hau_gam_slo_hun_dgb_mao_ita_jav_jpn_tml_kor_scr_ctl_swt_ukr_ind_lat_owc_mly_mnd_por_tsw_arw_chh_urd_prs_eng_cze_qcu_pol_alb_hin_xho_aeg_ben_mlt_nor_bat_rom_ewe_mol_bam_tag_tha_sod_knd_cic_ven_uzb_ger_fre_aze_yor_vie_anl_lda_zul_bem	0.0933891236868054	0.220291022610996	0.826127373962677
379	sid_svk_dyu_mcd_sod_gam_tig_spa_aze_tur_swt_mly_moo_por_ben_bsq_eng_hau_yor_cnt_prs_lit_tsw_krd_ewe_cze_est_cic_ven_hun_slo_mlt_geo_fre_grk_pan_ukr_amr_aeg_ger_fin_igb_bat_nor_tag_jpn_knd_kor_bul_afr_dgb_swe_jav_rom_owc_sun_mnd_bos_swa_ita_wly_ctl_alb_scr_guj_qcu_lat_dut_urd_tsn_heb_rus_amh_hin_mao_mol_zul_arw_bam_ind_tha_chh_tml_akn_fbf_azi_glc_pol_uzb_ses_vie_anl_bem_lda_xho	-0.607035061402743	-1.45077157468299	0.150208108290214
380	sid_mcd_lda_ctl_gam_chh_sod_arw_aze_tur_akn_mao_moo_afr_ita_bsq_fre_heb_swt_mnd_dut_urd_yor_spa_dgb_prs_fin_swa_ses_hun_rus_wly_geo_ukr_scr_grk_hin_amr_aeg_guj_est_bam_mly_ger_ind_jpn_tml_kor_cze_lit_ewe_bul_sun_svk_tig_jav_cnt_rom_fbf_krd_owc_pol_mol_alb_pan_qcu_nor_por_ben_bem_amh_bos_anl_lat_bat_eng_igb_glc_tsw_tag_tha_hau_knd_tsn_ven_uzb_swe_slo_azi_zul_vie_mlt_xho_cic_dyu	-0.818069047526806	-1.9716334361553	0.0516231414315744
381	anl_ben_lda_prs_heb_sod_tig_por_tur_aze_zul_mao_igb_slo_alb_bsq_lat_owc_bem_mnd_lit_afr_dgb_cze_dyu_bul_fin_bam_swa_est_nor_gam_geo_eng_ita_glc_guj_amr_mlt_bos_hun_xho_jav_hin_tag_jpn_tml_kor_rus_spa_tsw_swe_bat_pan_hau_sun_cnt_urd_moo_grk_chh_mcd_fre_rom_scr_qcu_arw_svk_ctl_cic_amh_ger_sid_krd_ind_dut_akn_pol_ven_mly_tha_wly_knd_swt_yor_azi_mol_ukr_uzb_ses_vie_aeg_tsn_ewe_fbf	-0.521054952586891	-1.24150045358278	0.217543086258008
382	owc_ita_swa_bul_sod_gam_anl_scr_tur_aze_lda_tag_ewe_krd_grk_bsq_spa_wly_igb_mnd_slo_ben_bem_alb_akn_lit_hun_ven_xho_est_fre_amh_geo_dut_mol_glc_swe_amr_mlt_prs_fin_tsw_bat_pan_jav_jpn_tml_kor_rom_ukr_zul_por_mao_eng_sid_ind_cnt_urd_dgb_rus_tig_guj_ger_hin_ctl_qcu_bos_afr_pol_yor_hau_cze_aeg_arw_sun_svk_dyu_nor_swt_mly_tha_heb_knd_ses_moo_azi_lat_mcd_uzb_cic_vie_chh_tsn_fbf_bam	-0.68292927931833	-1.63637085779776	0.10514189708337
383	sod_mcd_ses_ger_gam_aeg_anl_ita_azi_uzb_dgb_tag_zul_afr_krd_bsq_eng_sid_xho_cnt_cze_scr_bam_alb_ven_rus_fin_yor_akn_hun_svk_tig_geo_prs_urd_swe_arw_heb_amh_nor_est_swt_mao_bul_bat_jpn_knd_kor_fre_ben_bem_pol_mly_mol_amr_jav_mnd_dut_cic_grk_owc_guj_rom_pan_lit_qcu_bos_ukr_hin_tsn_chh_spa_wly_lat_ind_slo_dyu_por_fbf_sun_tha_mlt_tml_igb_moo_aze_ctl_glc_tur_swa_vie_hau_lda_ewe_tsw	-0.8532288136929	-2.06655551347686	0.0415560837444099
384	tig_pan_cic_mol_gam_aeg_amh_slo_uzb_azi_swt_ind_yor_nor_swe_bsq_pol_heb_tsw_mnd_prs_por_swa_ctl_ewe_grk_fin_bam_bem_hun_svk_sod_geo_mcd_afr_lat_rus_amr_chh_spa_est_ven_sun_guj_bat_jpn_tml_kor_fre_ben_moo_krd_tag_dut_anl_mao_cnt_eng_tsn_scr_wly_cze_alb_ger_urd_qcu_hin_rom_ukr_dyu_hau_lit_sid_arw_mly_ita_fbf_bos_ses_jav_tha_mlt_knd_akn_lda_aze_glc_bul_tur_igb_vie_owc_xho_dgb_zul	-0.564599489768826	-1.34560083966984	0.181702789088001
385	anl_ger_ewe_dut_mlt_amr_gam_bul_uzb_tur_ses_mly_moo_lat_spa_bsq_por_sid_dyu_mnd_glc_afr_bam_arw_swa_rom_hun_lda_swt_fin_rus_aeg_geo_swe_guj_urd_ben_owc_tig_mcd_est_cic_bat_svk_ind_jpn_knd_kor_krd_pan_tsw_fre_sun_ita_chh_tag_cnt_prs_akn_alb_hau_eng_mol_pol_scr_qcu_cze_slo_grk_tsn_amh_ukr_wly_ctl_mao_bos_igb_lit_xho_jav_tha_sod_tml_zul_yor_aze_nor_hin_azi_dgb_vie_heb_ven_bem_fbf	-0.5668778306542	-1.35357486774045	0.179152710425845
386	chh_pan_dyu_mol_aeg_owc_sid_krd_azi_uzb_lda_tag_akn_mcd_swe_bsq_ben_hau_moo_mnd_svk_ctl_swa_por_yor_grk_fin_ven_igb_hun_rom_gam_geo_slo_urd_dut_arw_wly_tig_fre_est_cic_ind_scr_jav_jpn_knd_kor_lit_spa_xho_hin_bat_nor_amr_mao_cnt_bos_ewe_lat_amh_afr_bul_guj_cze_qcu_pol_eng_rus_tsn_mlt_ukr_sod_alb_mly_ita_dgb_glc_swt_sun_tha_anl_tml_fbf_tsw_tur_prs_ger_aze_zul_vie_heb_bam_bem_ses	-0.305013430924537	-0.721051260961011	0.472686706305397
387	owc_dut_xho_bos_hau_aeg_anl_ukr_uzb_azi_dyu_ind_ewe_krd_cze_bsq_rom_gam_tsw_cnt_rus_afr_ven_lat_fbf_slo_fin_zul_bam_hun_svk_amh_geo_spa_prs_ita_alb_sid_amr_pol_est_lda_tag_por_bat_jpn_tml_kor_eng_pan_ses_arw_mao_ger_chh_mly_mnd_guj_cic_ben_mlt_nor_bul_lit_mol_qcu_scr_fre_mcd_moo_tig_glc_wly_swe_sun_urd_swt_hin_igb_jav_tha_heb_knd_bem_swa_tur_grk_ctl_aze_dgb_vie_sod_tsn_yor_akn	-0.664424110252091	-1.5883144010825	0.115609402144312
388	anl_guj_igb_glc_amr_heb_aeg_bul_uzb_azi_tsn_jav_fbf_prs_ita_bsq_mcd_wly_swa_cnt_scr_ctl_yor_alb_tsw_svk_fin_bem_dyu_est_fre_sid_geo_grk_rus_hin_ukr_mlt_amh_slo_hun_bam_mly_arw_mao_jpn_knd_kor_urd_mol_moo_lat_ind_dut_sod_tag_mnd_nor_ven_pan_hau_ger_eng_krd_rom_qcu_por_ben_bos_ses_tig_cze_owc_afr_bat_pol_ewe_lit_zul_sun_tha_chh_tml_swt_lda_tur_spa_swe_aze_akn_vie_gam_dgb_cic_xho	0.0126848303111639	0.0298404142492894	0.976258271646864
389	chh_mcd_ses_fre_amr_heb_aeg_pol_aze_tur_igb_jav_cic_nor_ita_bsq_svk_gam_fbf_cnt_urd_alb_akn_por_xho_pan_hun_yor_zul_fin_eng_sod_geo_mol_scr_afr_rom_hau_sid_ben_est_bam_mly_krd_mao_jpn_knd_kor_spa_ukr_swa_lat_bat_grk_wly_tag_mnd_ger_moo_slo_tig_swe_hin_dut_guj_qcu_ctl_glc_cze_lda_mlt_bul_anl_bos_sun_arw_ven_rus_dyu_ind_tha_owc_tml_swt_dgb_uzb_prs_lit_azi_ewe_vie_amh_tsw_tsn_bem	0.223473564622097	0.525910026855511	0.600202569291316
390	amr_hin_swt_mcd_sid_mlt_gam_ukr_tur_uzb_tsw_jav_dyu_svk_ctl_bsq_bos_wly_ewe_mnd_eng_por_swa_ben_moo_krd_fin_akn_fbf_est_prs_sod_geo_rom_rus_urd_mol_heb_aeg_alb_hun_zul_mao_lat_sun_jpn_knd_kor_lit_spa_bam_slo_bat_dut_hau_ind_cnt_pan_ven_cze_anl_swe_bul_ita_fre_qcu_afr_arw_grk_lda_owc_scr_tig_ger_tag_guj_dgb_nor_bem_mly_tha_amh_tml_tsn_yor_azi_glc_pol_aze_ses_vie_chh_xho_igb_cic	-0.459967406016782	-1.09196398970225	0.277669705813386
391	anl_lat_igb_bul_amh_chh_aeg_guj_uzb_tur_tsw_tag_lda_scr_spa_bsq_pan_sid_ewe_mnd_alb_krd_ven_fre_fbf_swe_hun_zul_dyu_fin_hin_amr_geo_prs_por_ben_arw_gam_hau_lit_est_tsn_mly_nor_ind_jpn_knd_kor_pol_dut_bam_eng_mao_ita_heb_sun_cnt_urd_bem_afr_mlt_bos_ukr_svk_ctl_qcu_slo_rus_ger_swt_tig_grk_owc_mol_bat_rom_swa_cze_xho_jav_tha_sod_tml_moo_akn_aze_glc_mcd_azi_ses_vie_wly_yor_cic_dgb	-0.299029039610566	-0.706938072470134	0.481372552533259
392	hau_rom_swt_dut_gam_aeg_heb_urd_aze_uzb_igb_tag_yor_krd_mol_bsq_bos_anl_swa_cnt_ger_alb_cic_arw_akn_guj_hun_lda_dgb_est_slo_tig_geo_grk_cze_por_bul_wly_chh_prs_fin_fbf_ind_pan_bat_jpn_tml_kor_nor_glc_moo_svk_mao_fre_owc_sun_mnd_swe_xho_ctl_sid_lit_eng_rus_ben_qcu_pol_hin_spa_zul_amr_lat_sod_ita_jav_afr_bem_ukr_ewe_mly_tha_amh_knd_bam_dyu_tur_scr_mcd_azi_ses_vie_mlt_ven_tsn_tsw	-0.700586162122107	-1.67883120600912	0.0965420440472575
393	heb_lat_ses_arw_sod_chh_aeg_swe_tur_uzb_swa_bat_swt_spa_cze_bsq_ita_owc_ewe_cnt_rom_ukr_yor_lit_bam_pan_hun_tsw_ven_est_nor_hau_geo_krd_bul_scr_por_amr_anl_alb_fin_lda_mly_mcd_mao_jpn_tml_kor_pol_eng_cic_dut_sun_hin_tig_jav_mnd_fre_dyu_ger_amh_prs_urd_mol_rus_qcu_guj_ben_glc_akn_sid_slo_gam_ctl_tag_svk_zul_bos_fbf_ind_tha_wly_knd_tsn_dgb_azi_afr_grk_aze_xho_vie_mlt_moo_igb_bem	-0.991108891583417	-2.40576249327449	0.0181171470519168
394	sod_grk_zul_cze_wly_anl_amr_arw_tur_aze_ewe_jav_xho_afr_ctl_bsq_bos_mlt_yor_cnt_lat_fre_akn_eng_dyu_scr_fin_swa_dgb_est_glc_owc_geo_slo_pol_ukr_nor_gam_tig_por_hun_bem_ind_bul_tag_jpn_tml_kor_dut_guj_bam_pan_mly_swe_chh_mao_mnd_krd_moo_spa_hau_urd_svk_ger_ben_qcu_ita_lit_alb_ses_aeg_mol_sid_hin_bat_rom_ven_mcd_tsn_sun_tha_amh_knd_swt_igb_azi_prs_rus_uzb_lda_vie_heb_tsw_cic_fbf	-0.621608166258345	-1.48513536925009	0.140889835542253
395	gam_mcd_dgb_swe_wly_amr_owc_ctl_azi_uzb_swt_mao_dyu_lit_glc_bsq_afr_tig_akn_mnd_alb_fre_tsw_ita_moo_spa_est_ses_tsn_hun_grk_anl_geo_urd_nor_scr_rom_heb_chh_hin_fin_swa_mly_eng_ind_jpn_knd_kor_bos_slo_ewe_krd_sun_dut_sid_jav_cnt_ukr_xho_cze_mlt_por_ben_mol_bul_qcu_prs_svk_rus_igb_sod_ger_hau_arw_bat_pan_ven_guj_yor_tag_tha_amh_tml_bem_bam_aze_lat_pol_tur_fbf_vie_aeg_zul_lda_cic	-0.700471556078282	-1.68157227570649	0.0960071151573555
396	owc_guj_dgb_mcd_sid_amh_wly_glc_azi_tur_cic_sun_lda_ben_afr_bsq_urd_mlt_bem_mnd_bos_spa_ewe_lat_xho_scr_hun_swt_tsw_est_ctl_aeg_geo_nor_svk_cze_grk_chh_gam_slo_fin_akn_mly_pan_ind_jpn_tml_kor_ukr_fre_ses_eng_bat_mol_anl_mao_cnt_hin_dyu_prs_heb_lit_dut_alb_arw_qcu_por_rom_ger_fbf_hau_bul_amr_ita_jav_swe_swa_rus_yor_tag_tha_sod_knd_tsn_moo_uzb_krd_pol_aze_igb_vie_tig_ven_bam_zul	0.185260843548607	0.436208689006021	0.663696275666597
397	anl_urd_dyu_ita_tig_owc_heb_fre_uzb_azi_tsw_mly_swa_pol_prs_bsq_dut_gam_lda_cnt_ukr_cze_bem_lat_tsn_arw_fin_akn_igb_est_bul_wly_geo_ctl_ben_scr_hin_hau_sod_krd_hun_yor_jav_nor_ind_jpn_tml_kor_rom_lit_ven_por_mao_bos_aeg_bat_mnd_slo_ewe_swe_amh_spa_guj_mcd_grk_qcu_afr_eng_ger_xho_mlt_rus_chh_glc_sun_alb_bam_svk_cic_tag_tha_sid_knd_fbf_ses_aze_pan_mol_tur_swt_vie_amr_dgb_moo_zul	-0.276916399110336	-0.654927855516334	0.514130835506455
398	chh_por_akn_fre_gam_owc_aeg_bos_azi_tur_ses_tag_yor_pan_urd_bsq_grk_heb_tsn_cnt_spa_pol_ven_prs_zul_arw_hun_bem_tsw_fin_bul_hau_geo_glc_eng_ukr_ben_anl_sid_afr_est_moo_mly_ctl_ind_jpn_tml_kor_scr_lit_dgb_ita_mao_svk_wly_bat_mnd_lat_ewe_krd_amr_swe_mcd_rom_nor_qcu_ger_dut_hin_dyu_mlt_mol_sod_rus_jav_alb_lda_slo_xho_sun_tha_tig_knd_bam_swt_uzb_cze_guj_aze_igb_vie_amh_fbf_swa_cic	-0.305222103590302	-0.72245660211953	0.471826626329696
399	tig_alb_dgb_hin_heb_sid_aeg_lat_tur_aze_yor_mly_tsw_lit_ger_bsq_ita_mlt_ewe_mnd_pan_por_tsn_prs_bem_mcd_fin_dyu_zul_hun_dut_anl_geo_bos_glc_fre_rom_amr_owc_swe_est_igb_tag_nor_jav_jpn_tml_kor_arw_bul_swa_urd_bat_afr_chh_mao_cnt_svk_moo_eng_wly_spa_ukr_ctl_cze_qcu_guj_pol_grk_lda_amh_krd_sod_mol_sun_rus_ven_ben_bam_ind_tha_gam_knd_cic_akn_azi_slo_scr_uzb_fbf_vie_hau_xho_swt_ses	-0.549166337108786	-1.31030503189657	0.193319666253985
400	anl_slo_tsw_pol_tig_mlt_sid_mcd_azi_tur_cic_mao_dgb_pan_rus_bsq_guj_heb_lda_cnt_ukr_cze_akn_krd_tsn_ctl_fin_bem_bam_hun_ger_amh_geo_alb_eng_spa_scr_sod_gam_arw_est_ses_mly_glc_sun_jpn_tml_kor_bul_lat_igb_ita_ind_swe_wly_tag_mnd_svk_swa_grk_amr_dut_lit_bos_afr_qcu_por_ben_fre_yor_owc_prs_aeg_hin_bat_nor_ven_rom_dyu_jav_tha_chh_knd_ewe_zul_aze_mol_urd_uzb_moo_vie_hau_swt_fbf_xho	-0.0965454090129934	-0.227717435470087	0.820365807493443
401	aeg_alb_bam_swe_hau_gam_amr_por_aze_uzb_cic_bat_swa_eng_mcd_bsq_ger_anl_yor_mnd_ben_pan_ses_urd_akn_grk_fin_tsn_dyu_hun_bul_chh_geo_glc_fre_afr_prs_heb_sod_ukr_est_moo_sun_rom_jav_jpn_knd_kor_lat_cze_tsw_pol_mly_slo_wly_mao_cnt_bos_ven_ctl_owc_hin_arw_krd_rus_qcu_scr_spa_mol_zul_tig_ita_mlt_nor_tag_dut_igb_lit_fbf_ind_tha_amh_tml_bem_lda_azi_svk_guj_tur_ewe_vie_sid_xho_swt_dgb	-0.571452746873437	-1.36384884183923	0.175907100550654
402	tig_mcd_swt_ita_heb_wly_owc_ger_tur_aze_xho_jav_dyu_nor_mol_bsq_pol_gam_dgb_mnd_pan_hin_bem_rus_tsn_slo_fin_ven_fbf_hun_svk_anl_geo_cze_spa_ukr_lit_chh_mlt_fre_est_tsw_bat_glc_sun_jpn_tml_kor_ctl_urd_cic_bul_mao_afr_aeg_ind_cnt_por_ewe_rom_amh_krd_alb_swe_grk_qcu_ben_prs_guj_lda_sid_eng_hau_arw_tag_bos_bam_scr_akn_mly_tha_sod_knd_moo_ses_azi_dut_lat_uzb_swa_vie_amr_igb_zul_yor	0.383678631741459	0.90318403078786	0.36876171042541
403	wly_ukr_swa_grk_sod_hau_mlt_mcd_azi_tur_moo_mly_tsw_ben_pol_bsq_ctl_owc_cic_cnt_por_svk_dgb_bul_xho_swe_est_igb_tsn_fin_cze_aeg_geo_lat_bos_prs_eng_anl_tig_mol_hun_akn_mao_slo_jav_jpn_tml_kor_nor_glc_dyu_hin_tag_fre_amr_sun_mnd_guj_zul_krd_sid_rom_afr_scr_ger_qcu_lit_alb_rus_fbf_gam_pan_chh_arw_bat_dut_bem_ita_ewe_ind_tha_heb_knd_yor_lda_aze_urd_spa_uzb_bam_vie_amh_ses_swt_ven	-0.186599333422285	-0.440633255692568	0.66050106639292
404	tig_krd_swt_urd_owc_sid_anl_pol_aze_uzb_tsw_sun_yor_fre_ctl_bsq_bos_chh_zul_mnd_scr_bul_akn_pan_bam_lat_est_swa_dyu_hun_dut_hau_geo_ukr_cze_por_ben_heb_gam_alb_fin_tsn_tag_prs_jav_jpn_tml_kor_spa_slo_dgb_rus_bat_glc_amr_mao_cnt_guj_ewe_arw_amh_mcd_swe_afr_grk_qcu_ger_lit_eng_xho_wly_nor_mlt_rom_ind_svk_ses_mol_lda_mly_tha_aeg_knd_cic_ven_tur_ita_hin_azi_moo_vie_sod_igb_bem_fbf	-0.235177424798571	-0.555786890056786	0.579691196321341
405	mlt_ukr_dyu_fre_amr_heb_amh_pan_aze_tur_tsn_jav_swa_grk_mcd_bsq_svk_anl_ses_mnd_lat_krd_bem_pol_swt_nor_fin_yor_fbf_hun_slo_wly_geo_glc_scr_rom_ctl_hau_tig_afr_est_ewe_mly_por_ind_jpn_tml_kor_ita_alb_ven_arw_sun_dut_sod_tag_cnt_lit_bam_urd_aeg_spa_ger_prs_swe_qcu_bul_hin_mol_cic_gam_bos_chh_guj_mao_ben_akn_eng_tsw_bat_tha_sid_knd_zul_igb_azi_cze_rus_uzb_dgb_vie_owc_lda_moo_xho	-0.0470192493236118	-0.110730525350238	0.912068654124192
406	hau_ctl_dgb_rom_wly_anl_heb_mol_aze_azi_igb_sun_yor_glc_lit_bsq_dut_gam_dyu_cnt_eng_ukr_akn_krd_lda_swe_est_cic_ewe_hun_guj_owc_geo_svk_grk_bos_afr_sod_tig_ben_fin_tsw_bat_lat_ind_jpn_tml_kor_pol_prs_swt_arw_mao_ita_mlt_jav_mnd_ger_ses_spa_aeg_slo_scr_alb_rus_qcu_pan_urd_bul_xho_amh_por_chh_fre_tag_hin_bam_cze_bem_mly_tha_amr_knd_moo_ven_tur_nor_mcd_uzb_fbf_vie_sid_swa_zul_tsn	-0.366446637080717	-0.868239730937146	0.387498111294323
407	sod_bos_zul_scr_wly_owc_mlt_slo_uzb_aze_ses_sun_tsw_ctl_swe_bsq_afr_tig_swt_mnd_pol_urd_bem_rus_ewe_ita_est_yor_akn_fin_pan_aeg_geo_spa_lat_mol_alb_sid_chh_grk_hun_swa_bat_dut_ind_jpn_knd_kor_ukr_por_xho_nor_jav_ben_heb_mly_cnt_prs_dyu_bul_anl_glc_guj_fre_rom_qcu_cze_hin_eng_igb_hau_arw_gam_krd_mao_svk_lda_lit_bam_tag_tha_amh_tml_ven_tsn_tur_ger_mcd_azi_cic_vie_amr_dgb_fbf_moo	0.14620249960735	0.344866545306865	0.730973415091167
408	sod_pol_yor_pan_mlt_tig_chh_krd_uzb_azi_fbf_ind_bem_mcd_rus_bsq_lat_anl_ewe_cnt_scr_ger_tsw_mol_ven_nor_fin_xho_dyu_est_bul_amh_geo_swe_cze_lit_ukr_owc_hau_slo_hun_ses_mly_afr_tag_jpn_tml_kor_bos_urd_dgb_ctl_sun_por_wly_jav_mnd_fre_bam_ben_heb_glc_hin_arw_eng_qcu_prs_spa_svk_moo_sid_alb_gam_rom_bat_guj_cic_ita_lda_mao_tha_aeg_knd_akn_swa_aze_dut_grk_tur_igb_vie_amr_zul_tsn_swt	-0.561029593152444	-1.33658373974894	0.184619304428528
409	hau_por_akn_rom_chh_owc_amh_lat_uzb_azi_dgb_tag_bam_swe_alb_bsq_bos_sod_cic_mnd_mcd_mol_ses_eng_dyu_afr_hun_swa_ven_fin_grk_mlt_geo_cze_ger_lit_bul_aeg_wly_hin_est_tsw_bat_glc_ind_jpn_knd_kor_arw_dut_swt_svk_mly_guj_sid_jav_cnt_krd_xho_urd_anl_pol_ita_scr_ukr_qcu_ben_nor_pan_lda_tig_slo_amr_fre_mao_prs_bem_spa_fbf_sun_tha_gam_tml_zul_moo_aze_ctl_rus_tur_tsn_vie_heb_ewe_yor_igb	-0.163111384191349	-0.385541900448413	0.700716430310531
410	aeg_ger_swt_ukr_hau_anl_heb_rus_uzb_azi_ses_mao_akn_guj_krd_bsq_spa_amr_bam_mnd_grk_cze_swa_scr_lda_dut_fin_yor_zul_est_afr_mlt_geo_urd_glc_alb_mcd_amh_gam_lat_hun_fbf_mly_ita_ind_jpn_tml_kor_nor_arw_moo_ben_jav_ctl_tig_sun_cnt_lit_dgb_fre_owc_rom_swe_svk_prs_qcu_bos_eng_pan_cic_chh_hin_wly_bul_tag_slo_xho_pol_ewe_bat_tha_sod_knd_tsn_tsw_tur_mol_por_aze_igb_vie_sid_bem_ven_dyu	-0.394424840969286	-0.93362038197179	0.352917435558032
411	sid_afr_yor_glc_heb_mlt_hau_dut_uzb_azi_igb_tag_tsw_ctl_bul_bsq_urd_chh_dyu_cnt_scr_lit_ses_arw_lda_prs_fin_bem_cic_hun_svk_aeg_geo_ger_mcd_alb_hin_sod_gam_rom_est_dgb_mao_ukr_bat_jpn_knd_kor_swe_bos_zul_ita_ind_por_tig_mly_mnd_pan_tsn_spa_anl_fre_grk_guj_nor_qcu_rus_pol_krd_fbf_owc_cze_amh_mol_sun_eng_swa_ben_bam_jav_tha_amr_tml_ewe_akn_aze_lat_slo_tur_xho_vie_wly_moo_ven_swt	-0.191551874223203	-0.453562402239303	0.651200413489851
412	aeg_grk_ven_fre_amh_sod_wly_prs_uzb_aze_lda_bat_moo_ben_urd_bsq_scr_mlt_akn_cnt_afr_rom_cic_hin_dyu_pan_fin_swt_bam_hun_lit_amr_geo_bos_ukr_alb_nor_chh_owc_ita_est_tsw_tag_bul_jav_jpn_knd_kor_rus_pol_swa_ger_mly_glc_hau_ind_mnd_cze_ses_ctl_tig_mol_mcd_dut_por_qcu_svk_slo_lat_zul_gam_krd_heb_swe_mao_guj_fbf_spa_dgb_sun_tha_anl_tml_yor_xho_azi_eng_arw_tur_ewe_vie_sid_bem_igb_tsn	-0.954348493236001	-2.31686032981118	0.0227068488895139
413	aeg_krd_akn_ukr_sod_amr_anl_mol_tur_aze_ses_tag_swa_fre_ita_bsq_bul_hau_tsn_mnd_dut_slo_lda_swe_bem_rom_fin_bam_ewe_est_spa_gam_geo_pol_por_mcd_guj_tig_wly_eng_hun_yor_mao_lat_mly_jpn_knd_kor_ger_cze_fbf_ctl_sun_prs_mlt_jav_cnt_alb_tsw_hin_owc_urd_ben_bos_rus_qcu_pan_afr_grk_zul_sid_nor_heb_lit_bat_scr_igb_arw_swt_ind_tha_amh_tml_dgb_ven_uzb_glc_svk_azi_cic_vie_chh_xho_dyu_moo	-0.181597512909126	-0.428581792528012	0.669218641717349
414	amh_swe_swa_grk_chh_heb_gam_arw_tur_aze_cic_tag_tsn_fre_slo_bsq_prs_amr_akn_mnd_nor_lat_dyu_glc_swt_ctl_hun_xho_lda_est_afr_sid_geo_ita_dut_alb_ben_wly_aeg_mcd_fin_ewe_jav_hin_ind_jpn_tml_kor_rom_ger_ven_mol_mly_urd_sod_sun_cnt_krd_fbf_scr_mlt_bos_ukr_rus_spa_qcu_svk_pan_pol_dgb_owc_bul_tig_cze_mao_por_moo_lit_tsw_bat_tha_anl_knd_igb_bam_azi_guj_eng_uzb_ses_vie_hau_yor_bem_zul	-0.759943778454699	-1.83263340390495	0.0700569834908058
415	tig_urd_moo_krd_mlt_hau_amh_arw_uzb_aze_tsn_tag_yor_mcd_pol_bsq_lat_sod_dyu_cnt_pan_por_ven_guj_dgb_slo_hun_xho_akn_fin_grk_heb_geo_spa_bul_nor_ctl_chh_gam_svk_est_tsw_bat_eng_jav_jpn_tml_kor_cze_lit_cic_hin_sun_rom_amr_mao_mnd_ita_ses_scr_wly_rus_afr_bos_prs_qcu_mol_swe_alb_bam_sid_fre_owc_ben_ind_dut_swt_glc_zul_mly_tha_anl_knd_lda_bem_tur_ukr_ger_azi_ewe_vie_aeg_swa_igb_fbf	-0.788194578190778	-1.89900037570579	0.0606642419963787
416	sid_prs_ewe_ukr_chh_wly_hau_dut_aze_tur_xho_sun_dyu_swe_slo_bsq_ger_owc_ven_mnd_fre_eng_igb_rom_bam_rus_fin_tsn_moo_hun_alb_amr_geo_pol_pan_grk_ita_gam_tig_nor_est_zul_mao_scr_tag_jpn_tml_kor_por_bos_bem_urd_jav_ctl_heb_ind_cnt_ben_yor_arw_mlt_krd_glc_spa_guj_qcu_lat_lit_afr_swt_sod_svk_anl_mcd_mly_cze_akn_bul_fbf_bat_tha_amh_knd_cic_dgb_uzb_hin_mol_azi_tsw_vie_aeg_lda_ses_swa	0.571905856128963	1.35344858018062	0.179192885094998
417	tig_cze_ewe_prs_wly_heb_amh_grk_aze_tur_moo_ind_cic_guj_lat_bsq_urd_sid_swt_mnd_ger_ita_igb_ctl_tsn_bul_est_swa_dgb_fin_mcd_mlt_geo_scr_slo_ukr_svk_sod_gam_dut_hun_ven_mly_pan_bat_jpn_tml_kor_spa_fre_ses_pol_sun_por_amr_jav_cnt_ben_yor_arw_hau_eng_glc_nor_hin_qcu_swe_mol_rom_dyu_chh_alb_owc_bos_mao_rus_xho_lit_tsw_tag_tha_anl_knd_fbf_bam_uzb_krd_afr_azi_zul_vie_aeg_akn_lda_bem	-0.747796025469697	-1.79670473101096	0.0756289394217647
418	aeg_ger_moo_svk_mlt_sod_heb_mcd_aze_azi_tsn_jav_swa_cze_rom_bsq_glc_owc_ewe_cnt_swe_urd_tsw_hin_igb_slo_est_cic_akn_fin_ben_amr_geo_grk_krd_guj_mol_gam_sid_eng_hun_zul_ind_bos_mao_jpn_knd_kor_scr_pol_ses_bul_bat_arw_tig_mly_mnd_ctl_dgb_ukr_amh_por_lit_lat_prs_qcu_dut_alb_pan_lda_chh_afr_wly_fre_tag_rus_ven_ita_bem_sun_tha_anl_tml_fbf_swt_tur_nor_spa_uzb_dyu_vie_hau_bam_xho_yor	-0.368365804778297	-0.872818297075926	0.385010125428732
419	wly_pol_yor_rus_sod_hau_anl_krd_tur_uzb_lda_tag_dyu_scr_cze_bsq_hin_amh_akn_mnd_afr_mol_igb_spa_ewe_bul_est_tsn_ven_fin_slo_owc_geo_svk_prs_lit_dut_tig_gam_grk_hun_swt_jav_fre_mly_jpn_knd_kor_ita_guj_moo_alb_sun_nor_heb_ind_cnt_rom_xho_swe_amr_ctl_eng_por_ger_qcu_ukr_glc_pan_cic_sid_arw_aeg_ben_mao_lat_tsw_mcd_zul_bat_tha_chh_tml_fbf_swa_aze_bos_urd_azi_bem_vie_mlt_ses_dgb_bam	0.0412244770472126	0.0969880629976777	0.922944584124645
420	wly_rus_ven_grk_gam_amr_mlt_slo_aze_tur_dgb_sun_cic_lit_alb_bsq_ctl_heb_akn_mnd_ita_urd_yor_afr_xho_pan_hun_bam_fbf_fin_dut_chh_geo_pol_krd_bos_prs_aeg_hau_spa_est_ses_jav_ukr_mly_jpn_knd_kor_mol_scr_dyu_lat_tag_hin_sod_mao_cnt_svk_lda_bul_anl_swe_rom_cze_nor_qcu_eng_ben_arw_tsn_amh_por_owc_glc_bat_guj_swa_mcd_igb_ind_tha_sid_tml_moo_bem_azi_ger_fre_uzb_ewe_vie_tig_zul_swt_tsw	-0.160467674367897	-0.378800028875067	0.705699777582797
421	wly_dut_bam_slo_sod_amh_anl_lat_azi_uzb_tsn_mao_dyu_rus_ger_bsq_eng_mlt_ewe_mnd_svk_scr_cic_cze_lda_pan_hun_dgb_yor_est_alb_amr_geo_pol_spa_afr_ben_sid_gam_nor_fin_moo_jav_hin_bat_jpn_knd_kor_krd_lit_xho_ctl_tag_fre_aeg_ind_cnt_arw_tsw_swe_hau_prs_mcd_bul_mol_qcu_ita_ukr_por_ses_tig_glc_heb_rom_sun_grk_fbf_guj_zul_mly_tha_chh_tml_ven_igb_aze_urd_bos_tur_bem_vie_owc_swt_akn_swa	-0.351624445144607	-0.83245843584544	0.407282850309901
422	sid_ukr_moo_ita_heb_mlt_gam_arw_tur_azi_dgb_mly_bem_grk_lit_bsq_slo_sod_swt_mnd_glc_guj_igb_spa_zul_ger_est_dyu_tsn_hun_afr_chh_geo_ben_svk_por_hin_anl_tig_alb_fin_ewe_sun_dut_ind_jpn_tml_kor_pan_mcd_xho_prs_jav_mol_amh_mao_cnt_scr_bam_urd_amr_rus_bos_eng_bul_qcu_ctl_cze_rom_ses_wly_fre_aeg_swe_tag_nor_lda_pol_fbf_bat_tha_owc_knd_akn_cic_uzb_krd_lat_aze_ven_vie_hau_yor_swa_tsw	0.461551826754139	1.08862844781214	0.279130819416505
423	heb_guj_ven_lit_tig_anl_aeg_ctl_azi_tur_igb_sun_tsw_ukr_mol_bsq_scr_hau_ses_mnd_arw_pan_fbf_afr_bam_swe_hun_swa_xho_fin_alb_owc_geo_cze_pol_ger_spa_mlt_chh_bul_est_akn_ind_prs_mly_jpn_tml_kor_krd_fre_dyu_nor_tag_ita_sod_mao_cnt_slo_ewe_rus_wly_hin_dut_eng_lat_qcu_bos_ben_svk_bem_sid_urd_amr_grk_bat_rom_tsn_mcd_zul_jav_tha_gam_knd_moo_yor_uzb_glc_por_aze_cic_vie_amh_swt_dgb_lda	-0.361352298320798	-0.856475798463435	0.393936146888655
424	tig_ukr_yor_bul_amh_anl_owc_hin_aze_tur_fbf_ind_xho_guj_pol_bsq_rus_sid_moo_mnd_rom_fre_zul_eng_bem_spa_hun_ewe_swt_est_cze_heb_geo_grk_nor_ita_scr_mlt_gam_ben_fin_tsn_bat_por_mly_jpn_tml_kor_mcd_ctl_bam_swe_mao_glc_amr_tag_cnt_lat_tsw_prs_hau_pan_afr_svk_ger_qcu_bos_dut_lit_ses_chh_arw_sod_mol_sun_slo_igb_alb_ven_jav_tha_aeg_knd_swa_lda_uzb_urd_krd_azi_akn_vie_wly_cic_dgb_dyu	-0.666640169936031	-1.59642756629139	0.113785978489612
425	wly_ita_cic_urd_mlt_chh_sid_glc_tur_azi_xho_ind_bem_fre_prs_bsq_swe_hau_fbf_mnd_scr_hin_swa_krd_swt_pan_fin_lda_yor_hun_bos_owc_geo_alb_eng_rus_slo_heb_tig_mol_est_dyu_tag_lat_sun_jpn_tml_kor_svk_ctl_zul_arw_jav_ukr_sod_mly_cnt_guj_tsw_dut_amh_ben_grk_pol_por_qcu_ger_cze_rom_bam_anl_mcd_aeg_afr_bat_bul_moo_nor_igb_mao_tha_gam_knd_ven_tsn_uzb_spa_lit_aze_ses_vie_amr_dgb_ewe_akn	0.319869302244662	0.753433381850121	0.45309273718297
426	heb_fre_dgb_lat_amr_gam_chh_swe_uzb_aze_bem_mao_ven_rus_prs_bsq_afr_tig_lda_mnd_bul_ger_dyu_lit_swa_guj_fin_zul_tsn_est_arw_sid_geo_cze_grk_scr_krd_mlt_anl_pan_hun_xho_sun_ctl_tag_jpn_knd_kor_mcd_eng_ewe_mol_ind_slo_owc_bat_cnt_ukr_akn_rom_hau_nor_bos_ita_hin_qcu_alb_dut_spa_swt_amh_por_wly_svk_mly_ben_bam_pol_moo_jav_tha_sod_tml_ses_yor_tur_glc_urd_azi_fbf_vie_aeg_igb_tsw_cic	-0.104074078137571	-0.245414425081673	0.806676315085809
427	aeg_fre_bem_nor_tig_sod_gam_urd_aze_uzb_dyu_sun_zul_cze_dut_bsq_afr_mlt_akn_mnd_alb_pol_swt_slo_cic_prs_fin_dgb_ses_hun_arw_hau_geo_swe_hin_mcd_svk_amr_heb_krd_est_fbf_ind_pan_mao_jpn_knd_kor_scr_spa_swa_rom_mly_mol_amh_tag_cnt_ctl_tsw_por_sid_ita_ben_ger_bos_qcu_glc_lat_lit_moo_anl_eng_chh_ukr_jav_guj_yor_bul_ven_bat_tha_wly_tml_tsn_ewe_tur_rus_grk_azi_lda_vie_owc_xho_igb_bam	-0.778811312996969	-1.87622317419773	0.0637607558507396
428	chh_scr_swt_por_tig_owc_anl_ben_azi_uzb_moo_ind_bem_ctl_mcd_bsq_prs_wly_igb_cnt_nor_bul_zul_slo_ven_hin_fin_tsn_xho_est_pol_hau_geo_krd_ukr_swe_alb_amh_gam_guj_hun_dyu_sun_eng_tag_jpn_knd_kor_grk_arw_tsw_afr_bat_cze_sid_mao_mnd_rus_lda_rom_aeg_ger_ita_lit_dut_qcu_urd_spa_lat_dgb_amr_fre_heb_glc_jav_pan_ewe_svk_ses_mly_tha_sod_tml_yor_cic_aze_mol_bos_tur_swa_vie_mlt_bam_akn_fbf	0.113589580889453	0.267650752728585	0.78956085885976
429	amr_ita_tsw_eng_owc_gam_sod_ger_tur_uzb_tsn_tag_lda_krd_arw_bsq_glc_anl_xho_cnt_mcd_slo_fbf_urd_ewe_hin_hun_bam_ses_est_prs_chh_geo_por_rus_lit_fre_hau_tig_swe_fin_dgb_bat_mol_sun_jpn_tml_kor_lat_afr_swa_bul_ind_ctl_mlt_mly_mnd_svk_igb_ben_aeg_pol_rom_ukr_grk_qcu_pan_dut_alb_yor_wly_nor_heb_guj_jav_spa_bem_scr_cic_mao_tha_amh_knd_dyu_akn_azi_cze_bos_aze_ven_vie_sid_swt_zul_moo	0.132371278415798	0.311619915527584	0.75602690259234
430	sid_glc_ewe_eng_chh_anl_amh_arw_azi_tur_bam_jav_fbf_lat_ben_bsq_scr_wly_zul_mnd_ukr_mol_dyu_guj_moo_lit_fin_swt_yor_hun_bos_aeg_geo_prs_bul_slo_krd_hau_tig_swe_est_lda_bat_hin_mao_jpn_tml_kor_mcd_pan_tsn_spa_mly_urd_sod_ind_cnt_svk_cic_rus_heb_grk_nor_fre_por_qcu_cze_dut_ita_akn_amr_pol_mlt_afr_tag_alb_ven_rom_tsw_sun_tha_owc_knd_igb_bem_aze_ger_ctl_uzb_swa_vie_gam_ses_dgb_xho	-0.0877147578683084	-0.207106660863489	0.836379360655703
431	mlt_urd_dgb_ctl_sid_amr_anl_glc_azi_uzb_swa_sun_igb_krd_por_bsq_cze_owc_bem_cnt_bul_hin_ven_rus_fbf_scr_fin_ewe_dyu_hun_rom_gam_geo_prs_slo_afr_grk_amh_aeg_pan_est_lda_jav_nor_bat_jpn_knd_kor_dut_lat_zul_ben_tag_spa_chh_mao_mnd_ukr_akn_pol_hau_mol_bos_svk_mcd_qcu_eng_guj_lit_tsw_heb_swe_wly_fre_mly_alb_xho_arw_bam_ind_tha_sod_tml_swt_tsn_aze_ita_ger_tur_ses_vie_tig_yor_moo_cic	-0.265934935633536	-0.628548737456032	0.531185226905272
432	mlt_prs_dgb_lit_aeg_anl_gam_mol_tur_azi_yor_bat_igb_lat_swe_bsq_nor_heb_ewe_cnt_fre_ukr_ven_scr_dyu_hin_hun_bam_akn_fin_cze_amr_geo_dut_rus_svk_afr_owc_tig_mcd_est_zul_mly_grk_mao_jpn_tml_kor_arw_krd_lda_bos_jav_ctl_chh_sun_mnd_ben_tsn_pan_sod_spa_guj_alb_rom_qcu_urd_glc_eng_cic_wly_slo_hau_bul_tag_ger_tsw_por_fbf_ind_tha_sid_knd_ses_swa_uzb_ita_pol_aze_moo_vie_amh_swt_xho_bem	0.18184233265265	0.428489613688156	0.669285497238412
433	tig_rom_yor_bul_hau_chh_sid_nor_azi_tur_akn_tag_bem_guj_slo_bsq_pan_wly_zul_cnt_pol_rus_ewe_por_tsw_ita_fin_xho_swt_hun_cze_owc_geo_swe_afr_svk_alb_anl_heb_ben_est_bam_bat_mol_jav_jpn_tml_kor_dut_bos_fbf_hin_ind_lat_amh_mly_mnd_grk_ven_prs_gam_eng_mcd_spa_urd_qcu_scr_glc_krd_dyu_aeg_fre_mlt_ger_mao_ctl_ses_lit_cic_sun_tha_amr_knd_swa_tsn_uzb_ukr_arw_aze_dgb_vie_sod_moo_lda_igb	-0.362922507115293	-0.860249361249301	0.391863859888433
434	mlt_cze_cic_glc_wly_anl_gam_por_uzb_azi_swt_mly_moo_slo_afr_bsq_ukr_chh_bem_mnd_krd_pan_ewe_spa_bam_rus_fin_tsn_xho_est_swe_aeg_geo_ctl_pol_mol_grk_tig_sod_bos_hun_igb_tag_dut_jav_jpn_knd_kor_lat_mcd_yor_bul_sun_urd_heb_ind_cnt_lit_zul_guj_amh_ger_rom_ben_hin_qcu_nor_fre_prs_ses_amr_scr_owc_alb_mao_svk_tsw_arw_swa_bat_tha_hau_tml_dgb_akn_tur_ita_eng_aze_ven_vie_sid_fbf_lda_dyu	-0.479366136346969	-1.1399527479451	0.257233406303302
435	sod_pol_akn_pan_anl_hau_wly_guj_azi_tur_bem_jav_lda_mcd_prs_bsq_fre_tig_dgb_cnt_lat_bos_tsn_glc_igb_ita_est_fbf_zul_fin_spa_chh_geo_krd_svk_ger_rus_sid_gam_arw_hun_moo_tag_grk_mly_jpn_tml_kor_ben_hin_ven_ukr_bat_mol_owc_mao_mnd_cze_yor_urd_amh_dut_scr_nor_lit_qcu_por_bul_swe_dyu_mlt_eng_aeg_slo_ind_ctl_ses_rom_swt_sun_tha_heb_knd_xho_swa_aze_alb_afr_uzb_bam_vie_amr_cic_tsw_ewe	0.557953480583364	1.31850052476783	0.19057405970671
436	aeg_scr_tsw_urd_tig_mlt_chh_bul_azi_tur_swt_mly_fbf_nor_ctl_bsq_krd_sid_xho_mnd_slo_cze_bam_afr_akn_pan_fin_tsn_dgb_hun_svk_owc_geo_ben_lat_prs_pol_heb_anl_grk_est_swa_jav_glc_mao_jpn_knd_kor_ita_arw_ven_mol_ind_alb_sod_bat_cnt_guj_moo_mcd_wly_eng_lit_por_rom_qcu_fre_spa_rus_yor_amr_ger_gam_swe_sun_dut_ewe_ukr_lda_tag_tha_hau_tml_zul_ses_uzb_bos_hin_aze_cic_vie_amh_dyu_igb_bem	-0.607411883007234	-1.44788780882335	0.151011315536886
437	amh_dut_swa_bos_mlt_amr_sid_swe_aze_tur_tsw_mly_cic_scr_bul_bsq_por_heb_xho_cnt_mcd_mol_ewe_rus_ven_ukr_hun_swt_igb_est_glc_aeg_geo_krd_slo_ita_grk_sod_owc_ctl_fin_bam_tag_eng_bat_jpn_tml_kor_arw_alb_fbf_pan_ind_nor_chh_mao_mnd_pol_moo_svk_wly_afr_prs_rom_hin_qcu_ger_urd_lit_zul_gam_ben_hau_lat_sun_fre_tsn_spa_akn_jav_tha_anl_knd_dyu_lda_azi_guj_cze_uzb_yor_vie_tig_bem_ses_dgb	-0.0934472659950395	-0.220220085182548	0.826182455139745
438	wly_mcd_akn_ita_gam_anl_amh_pol_azi_uzb_ewe_mly_bem_rus_prs_bsq_grk_chh_cic_cnt_rom_scr_dyu_cze_lda_glc_fin_tsw_swt_est_bul_mlt_geo_mol_hin_svk_guj_sod_owc_arw_hun_igb_ind_pan_sun_jpn_tml_kor_ctl_swe_dgb_ben_bat_slo_amr_mao_mnd_lat_moo_nor_heb_ger_urd_lit_spa_qcu_alb_por_bos_bam_sid_krd_aeg_afr_tag_fre_fbf_eng_tsn_jav_tha_hau_knd_zul_ses_tur_ukr_dut_aze_xho_vie_tig_swa_ven_yor	0.0248459252516845	0.0584674199426189	0.95350175941361
439	anl_ger_cic_spa_chh_heb_hau_cze_azi_aze_xho_bat_tsw_hin_scr_bsq_guj_tig_zul_mnd_pan_ctl_yor_alb_fbf_svk_hun_akn_igb_est_ukr_aeg_geo_grk_lit_prs_dut_sod_amh_swe_fin_moo_jav_krd_tag_jpn_knd_kor_arw_glc_swa_rus_mly_por_mlt_ind_cnt_mol_ewe_ita_amr_nor_urd_fre_ben_qcu_lat_afr_pol_ven_wly_eng_owc_slo_mao_rom_dyu_bul_ses_sun_tha_sid_tml_dgb_tsn_tur_bos_mcd_uzb_bam_vie_gam_swt_bem_lda	-0.551645921163552	-1.3175994267535	0.190874505159824
440	chh_pan_ses_por_gam_aeg_wly_ben_aze_uzb_ewe_mao_akn_dut_arw_bsq_prs_amh_tsw_mnd_lit_grk_moo_rom_fbf_hin_fin_lda_bam_est_fre_hau_geo_mcd_guj_ger_nor_tig_owc_bul_hun_cic_bat_cze_sun_jpn_tml_kor_afr_pol_igb_mol_mly_lat_anl_ind_cnt_urd_ven_ita_mlt_swe_svk_spa_krd_qcu_ukr_slo_alb_swa_heb_rus_sod_scr_tag_glc_xho_bos_dyu_jav_tha_sid_knd_tsn_dgb_azi_ctl_eng_tur_swt_vie_amr_yor_zul_bem	0.0707648708092826	0.166687634276361	0.867977716979897
441	heb_ukr_yor_prs_sid_aeg_hau_hin_tur_azi_tsw_mao_zul_mcd_afr_bsq_bos_gam_ses_mnd_por_dut_akn_cze_ven_ctl_fin_moo_dgb_hun_ger_tig_geo_rus_guj_rom_ben_mlt_sod_arw_est_igb_tag_lat_bat_jpn_knd_kor_fre_nor_swt_pan_jav_slo_chh_ind_cnt_swe_xho_svk_owc_alb_urd_mol_grk_qcu_scr_glc_krd_tsn_anl_pol_amr_lit_sun_spa_lda_eng_dyu_mly_tha_amh_tml_cic_fbf_uzb_ita_bul_aze_bem_vie_wly_ewe_swa_bam	0.0111646801175794	0.0262814219922295	0.97908918524496
442	gam_pol_bem_bos_sod_sid_wly_fre_azi_aze_akn_bat_tsn_svk_swe_bsq_nor_amr_swa_cnt_glc_prs_bam_bul_zul_urd_est_moo_cic_fin_alb_anl_geo_ita_spa_grk_por_mlt_owc_dut_hun_ven_mly_lat_ind_jpn_tml_kor_afr_ben_lda_cze_mao_mol_aeg_sun_mnd_slo_xho_rom_tig_arw_rus_ger_ukr_qcu_lit_hin_eng_dgb_hau_pan_amh_scr_jav_mcd_ses_ctl_dyu_tag_tha_heb_knd_tsw_swt_uzb_guj_krd_tur_ewe_vie_chh_fbf_yor_igb	-0.401046894603928	-0.951512594351559	0.343810615315525
443	wly_cze_lda_rom_anl_tig_heb_guj_tur_uzb_swt_mly_cic_slo_eng_bsq_glc_hau_akn_cnt_mol_spa_yor_dut_swa_lat_fin_fbf_xho_hun_krd_chh_geo_ita_svk_ukr_mcd_sod_mlt_ben_est_igb_mao_ctl_bat_jpn_tml_kor_swe_por_tsn_fre_ind_afr_sid_tag_mnd_bul_dgb_bos_gam_rus_prs_alb_ger_qcu_nor_lit_hin_ewe_amh_pan_amr_pol_jav_grk_dyu_scr_ses_sun_tha_aeg_knd_bam_tsw_azi_arw_urd_aze_moo_vie_owc_zul_ven_bem	0.0479693847661722	0.112787291869614	0.910442295250555
444	tig_scr_akn_alb_gam_owc_mlt_dut_tur_uzb_lda_tag_bam_rus_eng_bsq_krd_wly_fbf_cnt_fre_spa_ses_ita_yor_nor_est_dgb_bem_hun_mol_sod_geo_bos_por_afr_prs_hau_heb_cze_fin_zul_mao_slo_sun_jpn_knd_kor_ctl_rom_tsw_grk_bat_hin_amr_mly_mnd_ukr_dyu_lit_chh_svk_swe_guj_ben_qcu_mcd_pol_arw_swa_aeg_glc_sid_ger_jav_lat_tsn_urd_ewe_ind_tha_amh_tml_igb_ven_azi_pan_bul_aze_swt_vie_anl_cic_xho_moo	-0.267831484714654	-0.633613225378305	0.527888500889769
445	mlt_mcd_akn_arw_gam_chh_heb_krd_tur_aze_fbf_ind_ewe_grk_ctl_bsq_fre_sod_zul_cnt_ben_rom_bem_ita_xho_urd_est_moo_bam_hun_eng_sid_geo_alb_pan_prs_ukr_tig_owc_bos_fin_cic_jav_pol_sun_jpn_tml_kor_ger_slo_tsw_rus_mao_lit_hau_bat_mnd_nor_lda_hin_aeg_scr_spa_guj_dut_qcu_bul_mol_lat_tsn_amr_svk_anl_cze_mly_por_ses_swe_swa_tag_tha_amh_knd_yor_swt_azi_glc_afr_uzb_dgb_vie_wly_igb_dyu_ven	-0.254153667386022	-0.601156283792367	0.549198372788691
446	sid_prs_tsw_swe_amh_mlt_sod_ger_azi_uzb_ven_sun_bem_spa_dut_bsq_ben_amr_tsn_cnt_pan_mcd_swa_urd_swt_afr_fin_zul_ses_est_por_aeg_geo_bos_glc_svk_scr_hau_chh_hin_hun_ewe_mly_lat_jav_jpn_tml_kor_nor_ita_igb_fre_bat_rom_gam_ind_mnd_guj_cic_grk_owc_lit_cze_mol_bul_qcu_pol_slo_eng_dgb_wly_alb_anl_ukr_tag_rus_bam_arw_akn_mao_tha_heb_knd_dyu_yor_tur_ctl_krd_aze_fbf_vie_tig_xho_lda_moo	-0.252739341188315	-0.596913350158016	0.55201565688085
447	hau_mol_moo_arw_sod_anl_aeg_mcd_azi_tur_cic_mao_bem_krd_lit_bsq_lat_chh_swt_cnt_eng_glc_xho_por_bam_fre_est_dyu_ses_hun_pol_sid_geo_guj_urd_slo_bul_tig_heb_spa_fin_swa_sun_swe_tag_jpn_tml_kor_pan_afr_tsw_ben_jav_bos_mlt_mly_mnd_cze_tsn_ctl_amr_rom_prs_svk_rus_qcu_ger_grk_scr_ewe_gam_ukr_amh_hin_bat_dut_zul_nor_akn_ind_tha_wly_knd_lda_yor_uzb_alb_ita_aze_ven_vie_owc_fbf_igb_dgb	-0.88721814180812	-2.15149536140972	0.0340280236687671
448	gam_bul_fbf_fre_mlt_aeg_hau_mol_aze_tur_bam_jav_ses_svk_por_bsq_ita_amr_moo_cnt_ben_pan_zul_spa_xho_hin_fin_tsw_ven_hun_slo_amh_geo_ger_dut_alb_swe_chh_heb_krd_est_lda_sun_glc_tag_jpn_tml_kor_afr_pol_bem_cze_ind_mcd_tig_mly_mnd_lit_swa_bos_wly_prs_rus_urd_lat_qcu_grk_ctl_eng_dgb_anl_scr_sod_rom_bat_ukr_igb_guj_swt_mao_tha_sid_knd_dyu_ewe_azi_arw_nor_uzb_tsn_vie_owc_yor_cic_akn	-0.557092870326504	-1.32771272658478	0.18752278789471
449	sid_eng_ven_rus_anl_wly_tig_afr_tur_aze_yor_ind_akn_mcd_hin_bsq_grk_sod_fbf_cnt_ukr_pol_zul_nor_tsn_lit_hun_xho_bam_est_lat_chh_geo_dut_pan_ger_bul_hau_owc_svk_fin_swa_bat_guj_tag_jpn_tml_kor_prs_cze_dyu_urd_mly_glc_mlt_mao_mnd_ctl_dgb_rom_heb_fre_scr_ben_spa_qcu_arw_bos_swe_cic_gam_mol_amh_alb_jav_slo_swt_krd_tsw_sun_tha_amr_knd_ses_moo_azi_ita_por_uzb_ewe_vie_aeg_lda_igb_bem	0.140764984592237	0.331510995821411	0.741004419007598
450	wly_dut_cic_glc_aeg_amh_tig_bos_uzb_tur_ewe_sun_igb_pol_swe_bsq_nor_hau_ven_mnd_arw_slo_bam_afr_swa_rom_fin_zul_dgb_est_ctl_sod_geo_mcd_prs_ukr_por_owc_mlt_rus_hun_swt_bat_pan_mly_jpn_knd_kor_ben_lit_ses_lat_mao_ita_anl_tag_cnt_cze_tsn_spa_chh_krd_eng_guj_scr_qcu_fre_ger_bul_dyu_gam_alb_heb_urd_jav_svk_moo_hin_lda_ind_tha_sid_tml_xho_akn_azi_grk_mol_aze_tsw_vie_amr_fbf_yor_bem	0.148060534068241	0.348619010060043	0.728163342082696
451	owc_afr_dyu_hin_aeg_sod_anl_pan_uzb_aze_moo_mao_bam_ctl_krd_bsq_svk_mlt_akn_mnd_mol_fre_swt_ben_ewe_por_fin_igb_yor_hun_mcd_heb_geo_dut_guj_urd_glc_wly_tig_swe_est_swa_tag_ger_sun_jpn_tml_kor_grk_rom_zul_bul_ind_pol_amr_bat_cnt_lit_xho_cze_hau_lat_rus_scr_ita_qcu_alb_nor_spa_cic_gam_prs_amh_bos_jav_slo_bem_arw_ven_mly_tha_chh_knd_ses_tsn_azi_eng_ukr_tur_lda_vie_sid_fbf_tsw_dgb	-0.034318803258178	-0.0807515785033852	0.935813041352018
452	amh_grk_zul_bul_wly_sod_gam_cze_uzb_azi_swt_bat_igb_pol_ukr_bsq_ita_amr_yor_mnd_slo_rus_ven_fre_xho_svk_est_bam_tsn_fin_rom_chh_geo_arw_krd_lit_afr_owc_heb_bos_hun_dyu_mao_guj_ind_jpn_knd_kor_por_prs_moo_mcd_mly_scr_mlt_sun_cnt_spa_swa_eng_tig_swe_ben_urd_dut_qcu_glc_ctl_nor_ewe_anl_lat_hau_pan_tag_alb_ses_hin_lda_jav_tha_aeg_tml_akn_dgb_tur_ger_mol_aze_bem_vie_sid_tsw_cic_fbf	0.108718180310936	0.255811441912959	0.798661395002685
453	anl_ukr_dyu_fre_amh_wly_chh_arw_tur_uzb_dgb_tag_bam_svk_spa_bsq_por_hau_zul_mnd_grk_hin_swt_mol_cic_glc_hun_ven_ewe_fin_ctl_gam_geo_swe_lat_afr_guj_aeg_tig_nor_est_bem_mly_pol_jav_jpn_tml_kor_slo_ita_fbf_pan_mao_krd_owc_bat_cnt_urd_yor_alb_heb_prs_ben_eng_scr_qcu_bul_lit_ger_swa_mlt_dut_amr_mcd_sun_cze_xho_bos_ses_ind_tha_sod_knd_akn_igb_aze_rom_rus_azi_lda_vie_sid_tsw_tsn_moo	-0.345813871007304	-0.819588909496204	0.414545999738747
454	sod_bul_swa_ita_aeg_wly_gam_ctl_azi_aze_bam_tag_zul_lit_guj_bsq_scr_heb_fbf_cnt_spa_eng_akn_alb_dyu_pol_fin_swt_cic_hun_nor_amh_geo_mol_swe_slo_ukr_hau_amr_grk_est_tsw_mao_hin_jav_jpn_tml_kor_bos_ben_igb_rom_mly_afr_chh_bat_mnd_lat_moo_fre_mlt_mcd_por_rus_urd_qcu_krd_pan_svk_bem_owc_prs_tig_arw_ind_ger_lda_glc_dgb_sun_tha_anl_knd_yor_tsn_tur_cze_dut_uzb_ewe_vie_sid_ven_xho_ses	-0.580609662498676	-1.38665819501601	0.168861025281934
455	gam_por_zul_svk_chh_wly_amh_bul_tur_aze_igb_mao_bam_rus_rom_bsq_ita_hau_fbf_cnt_krd_eng_swt_ctl_cic_ben_fin_tsn_ven_hun_scr_sod_geo_cze_spa_urd_swe_sid_mlt_ger_est_moo_bat_alb_jav_jpn_tml_kor_grk_slo_swa_glc_sun_pan_tig_tag_mnd_ukr_ewe_pol_owc_prs_arw_lit_mol_qcu_guj_lat_afr_xho_anl_fre_heb_mcd_mly_nor_dyu_dut_lda_ind_tha_amr_knd_akn_tsw_azi_bos_hin_uzb_ses_vie_aeg_bem_dgb_yor	-0.0984708462910141	-0.232096620864916	0.816972933740802
456	amr_lit_cic_scr_owc_anl_sod_rus_azi_tur_zul_ind_akn_guj_mcd_bsq_rom_aeg_igb_mnd_pan_ita_bem_afr_bam_dut_fin_xho_fbf_est_ctl_wly_geo_urd_lat_alb_cze_mlt_gam_prs_hun_tsw_sun_bos_jav_jpn_knd_kor_slo_pol_moo_krd_mao_eng_chh_bat_cnt_nor_ewe_fre_hau_ukr_mol_arw_hin_qcu_svk_bul_spa_swa_tig_ben_heb_grk_mly_por_tsn_glc_ses_tag_tha_amh_tml_dyu_swt_aze_swe_ger_uzb_lda_vie_sid_dgb_yor_ven	-0.594948746622162	-1.41824452635423	0.159461666093055
457	hau_lit_moo_dut_anl_gam_tig_grk_aze_uzb_swt_ind_cic_cze_bul_bsq_pol_aeg_xho_mnd_eng_ukr_bem_prs_lda_glc_fin_bam_tsn_est_afr_amr_geo_nor_hin_ben_fre_chh_wly_slo_hun_yor_sun_urd_jav_jpn_tml_kor_mcd_lat_ses_ger_mao_rom_amh_tag_cnt_alb_fbf_swe_owc_krd_arw_scr_svk_qcu_pan_guj_bos_dyu_sid_ita_heb_mol_mly_por_igb_ctl_ven_bat_tha_mlt_knd_swa_dgb_azi_rus_spa_tur_zul_vie_sod_tsw_ewe_akn	-0.498507268201383	-1.18782407316606	0.237927518263092
458	chh_glc_swt_guj_amh_mlt_aeg_ukr_azi_tur_cic_jav_akn_afr_eng_bsq_swe_wly_lda_mnd_pan_ctl_ses_arw_moo_mol_est_yor_zul_hun_alb_sod_geo_dut_bos_scr_lat_anl_heb_rus_fin_bem_mly_mcd_sun_jpn_knd_kor_bul_fre_igb_lit_bat_ita_tig_ind_cnt_spa_dyu_ger_sid_pol_slo_ben_nor_qcu_grk_cze_por_xho_amr_krd_hau_rom_mao_svk_tsn_urd_swa_tag_tha_gam_tml_dgb_ven_aze_prs_hin_uzb_ewe_vie_owc_tsw_fbf_bam	-0.508442132705862	-1.2091797203594	0.229658891782995
459	sod_pol_zul_mol_hau_heb_mlt_ukr_azi_uzb_xho_sun_igb_mcd_hin_bsq_prs_amr_dgb_mnd_pan_spa_ewe_alb_tsw_bul_hun_swa_lda_est_nor_chh_geo_ita_afr_rom_glc_wly_sid_dut_fin_swt_tag_krd_bat_jpn_knd_kor_fre_ger_bam_arw_mao_ben_tig_jav_cnt_scr_ven_guj_gam_grk_eng_por_lit_qcu_ctl_slo_cze_dyu_aeg_rus_owc_urd_mly_bos_bem_swe_moo_ind_tha_anl_tml_cic_akn_tur_svk_lat_aze_yor_vie_amh_fbf_tsn_ses	-0.491712250426775	-1.16841437615039	0.245626113842876
460	anl_lit_tsw_bos_mlt_sod_aeg_por_aze_uzb_bem_tag_cic_mol_bul_bsq_arw_heb_yor_mnd_swe_alb_ses_scr_ewe_spa_fin_dgb_lda_est_lat_sid_geo_krd_pol_guj_glc_gam_tig_svk_hun_xho_mao_afr_mly_jpn_knd_kor_ctl_dut_ven_grk_sun_hin_chh_ind_cnt_eng_akn_slo_hau_prs_pan_ukr_fre_qcu_ita_rus_cze_fbf_amh_urd_amr_mcd_bat_ben_swa_nor_zul_jav_tha_owc_tml_bam_tsn_tur_rom_ger_azi_swt_vie_wly_dyu_moo_igb	-0.481995253499373	-1.14642377046192	0.254560979773452
461	hau_ukr_lda_bul_gam_tig_amh_por_uzb_tur_akn_bat_swt_urd_pol_bsq_nor_anl_bem_cnt_scr_slo_yor_spa_zul_dut_fin_igb_moo_est_swe_mlt_geo_alb_ctl_hin_glc_sid_aeg_rom_hun_tsw_mao_mol_tag_jpn_tml_kor_fre_ben_dgb_cze_jav_eng_amr_ind_mnd_prs_dyu_afr_sod_ita_svk_rus_guj_qcu_lit_pan_krd_ven_chh_arw_owc_lat_mly_ger_swa_grk_bam_sun_tha_wly_knd_tsn_ewe_aze_mcd_bos_azi_ses_vie_heb_fbf_xho_cic	-0.559403988993762	-1.33284543536943	0.185838703578211
462	anl_ben_swa_mcd_owc_amh_aeg_ger_azi_tur_cic_mly_ewe_nor_afr_bsq_svk_sod_tsn_mnd_mol_fre_bem_swe_dyu_krd_hun_ses_tsw_est_alb_chh_geo_hin_pol_rom_bul_amr_gam_spa_fin_ven_ind_grk_tag_jpn_knd_kor_lit_lat_bam_cze_jav_arw_tig_mao_cnt_prs_dgb_ctl_sid_dut_rus_pan_eng_qcu_ita_bos_por_akn_wly_guj_hau_scr_bat_ukr_swt_glc_igb_sun_tha_heb_tml_lda_yor_aze_urd_slo_uzb_fbf_vie_mlt_zul_moo_xho	-1.34239498856428	-3.36278952024638	0.00112158214186981
463	amh_alb_cic_lat_owc_aeg_anl_ger_uzb_tur_tsw_tag_igb_glc_pol_bsq_fre_tig_bam_mnd_mcd_grk_fbf_bul_xho_mol_hun_dgb_dyu_fin_pan_sod_geo_ita_dut_rom_scr_heb_amr_ukr_est_bem_mao_ctl_mly_jpn_knd_kor_bos_por_ses_swe_ind_prs_sid_sun_cnt_krd_swa_urd_chh_afr_arw_hin_spa_qcu_nor_eng_lit_ven_hau_svk_wly_cze_bat_rus_moo_guj_yor_jav_tha_gam_tml_zul_tsn_aze_slo_ben_azi_ewe_vie_mlt_akn_swt_lda	-0.302211097203175	-0.715469102818289	0.476111678587187
464	wly_scr_ewe_spa_gam_heb_amr_lit_uzb_azi_akn_mao_igb_mcd_swe_bsq_grk_owc_cic_cnt_afr_por_tsw_rus_tsn_dut_est_fbf_lda_hun_prs_aeg_geo_alb_nor_ita_krd_mlt_chh_slo_fin_moo_jav_ctl_mly_jpn_knd_kor_ukr_bos_swt_ben_bat_svk_anl_tag_mnd_hin_dyu_cze_hau_pan_lat_rom_eng_qcu_fre_guj_pol_ven_amh_urd_tig_ger_sun_mol_bam_glc_dgb_ind_tha_sid_tml_xho_swa_aze_arw_bul_tur_bem_vie_sod_ses_yor_zul	-0.59490683640718	-1.42420201323017	0.157734812716078
465	owc_glc_akn_ben_sod_amr_chh_scr_aze_tur_dgb_bat_fbf_pol_mcd_bsq_ita_mlt_swa_cnt_krd_ukr_bem_bos_bam_cze_fin_tsw_swt_est_guj_wly_geo_swe_arw_rom_ctl_tig_amh_spa_hun_xho_jav_por_mao_jpn_knd_kor_lit_prs_zul_svk_ind_eng_sid_mly_mnd_dut_moo_lat_anl_nor_hin_urd_mol_qcu_grk_slo_afr_cic_gam_ger_hau_fre_sun_alb_yor_bul_igb_tag_tha_heb_tml_tsn_ewe_azi_rus_pan_uzb_ses_vie_aeg_dyu_lda_ven	-0.614669449409752	-1.46903278773316	0.145198505133477
466	owc_urd_igb_lat_hau_heb_chh_ita_tur_aze_ewe_tag_fbf_nor_glc_bsq_eng_amh_yor_cnt_rus_guj_akn_slo_dyu_spa_hun_dgb_bam_est_pan_wly_geo_bul_prs_ctl_swe_mlt_sod_alb_fin_lda_bat_rom_mao_jpn_tml_kor_svk_ben_ven_grk_mly_bos_amr_jav_mnd_hin_moo_dut_anl_krd_ger_mcd_ukr_qcu_mol_arw_por_xho_sid_lit_gam_fre_sun_scr_swt_cze_zul_ind_tha_tig_knd_cic_swa_uzb_pol_afr_azi_ses_vie_aeg_tsw_tsn_bem	-0.0319092227592062	-0.0753468478251561	0.940100591189422
467	sid_dut_tsn_ger_anl_aeg_wly_ukr_aze_uzb_zul_tag_fbf_bos_lit_bsq_pan_chh_akn_cnt_pol_spa_tsw_glc_dyu_mcd_est_swt_bem_hun_por_hau_geo_ita_guj_rus_svk_sod_owc_slo_fin_lda_bat_grk_mly_jpn_tml_kor_krd_ctl_xho_hin_mao_lat_heb_sun_mnd_nor_moo_eng_tig_ben_arw_fre_cze_qcu_scr_mol_afr_dgb_amh_prs_amr_urd_jav_rom_bam_bul_cic_ind_tha_mlt_knd_yor_ses_tur_alb_swe_azi_swa_vie_gam_ven_ewe_igb	-0.131395514792998	-0.309785538655421	0.757417124588393
468	heb_bos_yor_rus_tig_anl_sod_lat_tur_azi_swa_mao_bem_urd_slo_bsq_mol_gam_fbf_mnd_nor_mcd_moo_svk_zul_bul_est_ses_dyu_fin_rom_aeg_geo_krd_ukr_cze_ctl_mlt_sid_eng_hun_tsw_tag_hin_mly_jpn_knd_kor_por_lit_xho_pol_sun_arw_amh_ind_cnt_prs_akn_swe_amr_ben_afr_pan_dut_qcu_ger_guj_ita_swt_wly_spa_owc_fre_bat_alb_tsn_grk_igb_jav_tha_chh_tml_ewe_ven_uzb_glc_scr_aze_dgb_vie_hau_lda_cic_bam	-0.281338955825982	-0.665688073388115	0.5072582448123
469	gam_ger_fbf_scr_sid_mlt_wly_rom_aze_tur_igb_tag_dyu_arw_ctl_bsq_bul_anl_zul_mnd_rus_ita_lda_glc_tsw_lit_fin_moo_bam_hun_grk_heb_geo_slo_bos_alb_guj_owc_hau_mcd_est_tsn_ind_por_jav_jpn_knd_kor_hin_nor_cic_swe_bat_krd_sod_sun_cnt_pol_swt_cze_chh_fre_spa_prs_pan_qcu_ben_mol_urd_ewe_tig_dut_amr_svk_mly_afr_ses_eng_swa_mao_tha_amh_tml_akn_yor_azi_lat_ukr_uzb_ven_vie_aeg_dgb_xho_bem	-0.492190128444039	-1.17338783059865	0.243636744987914
470	tig_grk_ses_prs_wly_gam_anl_pan_azi_uzb_xho_jav_swa_ukr_fre_bsq_dut_mlt_ven_mnd_mcd_ben_dyu_bos_dgb_ita_hun_lda_zul_fin_eng_owc_geo_mol_hin_guj_cze_amr_sod_slo_est_ewe_mly_spa_sun_jpn_knd_kor_krd_afr_tsn_alb_tag_rom_amh_ind_cnt_ger_akn_lat_heb_glc_svk_arw_swe_qcu_nor_ctl_scr_fbf_sid_bul_hau_pol_mao_lit_moo_rus_swt_bat_tha_chh_tml_bem_tsw_tur_urd_por_aze_yor_vie_aeg_igb_cic_bam	-0.0832733495931454	-0.196398340079072	0.84472693176131
471	amh_glc_bem_bul_mlt_aeg_owc_urd_tur_azi_moo_jav_akn_rus_rom_bsq_ita_tig_ven_mnd_afr_pan_swt_ger_zul_ctl_est_cic_dyu_fin_pol_wly_geo_scr_alb_lat_lit_sod_hau_dut_hun_bam_ind_ben_mly_jpn_tml_kor_swe_arw_swa_krd_tag_svk_sid_sun_cnt_eng_ses_mol_anl_cze_mcd_spa_ukr_qcu_nor_slo_prs_yor_heb_fre_chh_por_bat_hin_ewe_guj_tsn_mao_tha_gam_knd_dgb_lda_aze_grk_bos_uzb_tsw_vie_amr_fbf_xho_igb	0.170604015306842	0.402179611585707	0.68847469825374
472	aeg_afr_tsw_mol_hau_sid_amh_fre_aze_uzb_dyu_jav_lda_ukr_rom_bsq_dut_tig_zul_cnt_svk_rus_tsn_urd_bam_ben_est_swa_moo_fin_prs_amr_geo_pol_por_cze_krd_wly_heb_glc_hun_xho_mao_ita_mly_jpn_tml_kor_lit_eng_fbf_pan_ind_swe_sod_sun_mnd_arw_swt_scr_owc_hin_grk_guj_bul_qcu_nor_mcd_slo_akn_mlt_ctl_chh_lat_bat_bos_ven_alb_igb_tag_tha_anl_knd_ewe_dgb_azi_spa_ger_tur_ses_vie_gam_yor_cic_bem	-0.778912758481534	-1.87294583632925	0.0642170384390012
473	wly_slo_lda_ukr_heb_owc_gam_swe_uzb_azi_fbf_tag_yor_ctl_grk_bsq_guj_hau_ewe_cnt_rom_por_tsn_pan_swt_ita_est_ses_akn_fin_nor_mlt_geo_lit_ben_scr_cze_amr_tig_bos_hun_dyu_jav_afr_bat_jpn_knd_kor_krd_rus_swa_urd_mly_dut_chh_ind_mnd_prs_tsw_spa_sid_ger_hin_glc_mol_qcu_eng_fre_mcd_moo_sod_arw_amh_alb_mao_svk_xho_pol_dgb_sun_tha_anl_tml_bem_zul_aze_lat_bul_tur_bam_vie_aeg_cic_ven_igb	0.100898657369833	0.237805585286588	0.812555020976354
474	aeg_slo_lda_lit_owc_tig_anl_eng_azi_tur_swa_jav_tsn_urd_glc_bsq_ctl_sid_dyu_cnt_afr_krd_dgb_swe_xho_rus_est_bem_cic_hun_ben_mlt_geo_bul_spa_prs_scr_sod_amr_arw_fin_igb_sun_hin_bat_jpn_tml_kor_grk_bos_moo_svk_mly_ita_gam_tag_mnd_mol_ses_rom_hau_ukr_pol_guj_lat_qcu_fre_ger_por_bam_amh_mcd_heb_pan_mao_cze_ewe_alb_fbf_ind_tha_wly_knd_yor_akn_aze_dut_nor_uzb_ven_vie_chh_tsw_swt_zul	-0.407747535180938	-0.967675131246754	0.335716447192943
475	chh_ben_tsn_lit_sid_wly_amr_afr_azi_aze_ven_jav_cic_fre_rus_bsq_glc_mlt_xho_cnt_eng_prs_swt_arw_dyu_bos_hun_tsw_yor_est_lat_heb_geo_svk_por_hin_nor_owc_tig_spa_fin_fbf_tag_ger_sun_jpn_knd_kor_urd_guj_ses_dut_bat_ctl_anl_ind_mnd_scr_ewe_slo_sod_krd_pol_bul_grk_qcu_pan_mol_cze_dgb_hau_ukr_amh_rom_mao_swe_lda_mcd_zul_mly_tha_gam_tml_swa_bam_tur_alb_ita_uzb_igb_vie_aeg_bem_akn_moo	-0.436356853920756	-1.03655602065806	0.302630522001891
476	sid_glc_cic_hin_sod_wly_amr_guj_uzb_azi_dgb_mao_ven_nor_scr_bsq_prs_mlt_lda_cnt_rom_ita_bem_swe_fbf_mol_hun_swt_bam_est_ger_owc_geo_eng_urd_pan_bos_anl_gam_ctl_fin_moo_mly_por_sun_jpn_tml_kor_pol_krd_xho_slo_bat_cze_hau_jav_mnd_alb_ses_dut_chh_rus_lat_grk_ben_qcu_afr_ukr_bul_dyu_heb_arw_aeg_spa_ind_svk_swa_fre_igb_tag_tha_tig_knd_tsw_akn_aze_lit_mcd_tur_zul_vie_amh_ewe_yor_tsn	-0.0753260766364732	-0.177582735518615	0.85943689918757
477	chh_lit_swa_hin_wly_hau_gam_pan_tur_aze_bem_mao_yor_swe_slo_bsq_ita_mlt_zul_cnt_arw_afr_swt_guj_fbf_rus_hun_bam_ses_est_eng_owc_geo_ben_spa_ger_por_amr_heb_glc_fin_lda_ind_fre_tag_jpn_knd_kor_bos_bul_dgb_nor_jav_pol_sid_mly_mnd_ukr_cic_alb_aeg_dut_mcd_scr_svk_qcu_rom_krd_grk_ewe_sod_cze_amh_urd_sun_ctl_igb_mol_tsn_bat_tha_tig_tml_moo_tsw_azi_lat_prs_uzb_xho_vie_anl_akn_dyu_ven	-0.754030383732134	-1.81469759288572	0.0727942140191043
478	sid_swe_xho_arw_heb_gam_anl_fre_tur_uzb_cic_mao_yor_krd_ukr_bsq_eng_amh_tsn_cnt_pol_spa_ewe_ita_igb_rus_hun_moo_ses_est_lit_amr_geo_nor_lat_cze_por_sod_tig_bul_fin_dgb_mly_grk_bat_jpn_tml_kor_svk_dut_swa_pan_tag_mcd_wly_jav_mnd_alb_akn_scr_owc_ctl_rom_afr_guj_qcu_ben_urd_slo_ven_aeg_prs_mlt_glc_sun_hin_zul_bos_swt_ind_tha_chh_knd_lda_tsw_aze_ger_mol_azi_bem_vie_hau_fbf_dyu_bam	-0.286027943445574	-0.676784135530805	0.500222830874287
479	mlt_ukr_ses_lat_tig_heb_amh_svk_uzb_tur_akn_mao_cic_hin_bul_bsq_scr_sod_fbf_cnt_ctl_grk_swt_alb_lda_pan_est_dyu_ven_fin_fre_sid_geo_prs_por_glc_ben_amr_aeg_bos_hun_tsw_tag_slo_mly_jpn_tml_kor_mol_urd_zul_arw_sun_spa_gam_jav_mnd_dut_moo_rom_chh_nor_ita_krd_guj_qcu_pol_cze_afr_igb_anl_lit_owc_eng_bat_ger_dgb_mcd_bam_ind_tha_hau_knd_xho_swa_azi_swe_rus_aze_bem_vie_wly_tsn_yor_ewe	-0.961187353740648	-2.3282532772562	0.0220663242065909
480	tig_pan_ewe_spa_mlt_amh_aeg_alb_aze_azi_dyu_ind_igb_glc_rus_bsq_ukr_sod_ven_mnd_prs_krd_bam_arw_yor_lit_est_fbf_zul_hun_nor_chh_geo_ger_rom_hin_dut_owc_heb_slo_fin_xho_mao_afr_sun_jpn_knd_kor_eng_ctl_ses_ita_tag_scr_gam_mly_cnt_bos_akn_swe_anl_ben_fre_lat_urd_qcu_por_guj_grk_swt_wly_svk_sid_pol_jav_bul_bem_cze_dgb_bat_tha_hau_tml_swa_tsn_tur_mol_mcd_uzb_moo_vie_amr_cic_tsw_lda	-0.48382426245696	-1.15044842745047	0.252908794219428
481	hau_bul_fbf_nor_owc_mlt_gam_lat_tur_aze_tsw_jav_ses_rus_ukr_bsq_mcd_anl_swa_cnt_pan_slo_akn_glc_lda_ben_fin_zul_cic_est_scr_chh_geo_prs_lit_pol_grk_sod_tig_rom_hun_ven_mly_por_bat_jpn_tml_kor_ctl_alb_tsn_ger_tag_ita_sid_sun_mnd_afr_bam_guj_amr_bos_hin_spa_mol_qcu_eng_dut_swe_yor_amh_cze_heb_arw_mao_fre_swt_krd_dyu_ind_tha_aeg_knd_ewe_bem_uzb_svk_urd_azi_moo_vie_wly_dgb_igb_xho	-0.324872156918928	-0.768839014415026	0.443937015486516
482	amh_hin_bem_mol_wly_chh_aeg_krd_azi_uzb_ewe_mly_tsn_afr_mcd_bsq_urd_tig_zul_cnt_slo_scr_fbf_spa_ven_grk_est_xho_dgb_hun_pol_hau_geo_ita_fre_pan_prs_anl_sid_lit_fin_yor_ind_eng_mao_jpn_knd_kor_por_bul_cic_guj_sun_svk_sod_jav_mnd_rom_tsw_arw_owc_ukr_alb_ben_glc_qcu_ger_cze_swe_bam_amr_lat_heb_bos_tag_dut_swa_rus_lda_bat_tha_mlt_tml_akn_igb_tur_nor_ctl_aze_ses_vie_gam_moo_dyu_swt	-0.177040866798182	-0.417779278536446	0.677071509194124
483	heb_slo_igb_mcd_sid_anl_chh_grk_uzb_tur_moo_mly_cic_eng_dut_bsq_bos_amh_xho_mnd_urd_ben_yor_swe_lda_mol_fin_swt_swa_est_krd_mlt_geo_pan_fre_rom_por_owc_hau_ukr_hun_ven_jav_lat_tag_jpn_knd_kor_scr_pol_ses_afr_sun_alb_sod_bat_cnt_ita_ewe_svk_aeg_ger_rus_guj_prs_qcu_lit_hin_nor_tsn_tig_spa_amr_bul_mao_glc_akn_arw_fbf_ind_tha_wly_tml_dyu_dgb_azi_ctl_cze_aze_zul_vie_gam_tsw_bem_bam	0.0279190758659844	0.065765188813399	0.947705939002246
484	amr_rom_tsw_mol_sid_mlt_hau_spa_uzb_aze_lda_mly_akn_guj_ger_bsq_nor_owc_moo_mnd_ita_krd_dyu_prs_bam_afr_fin_bem_igb_hun_arw_heb_geo_mcd_lit_por_svk_sod_tig_ukr_est_cic_jav_bos_sun_jpn_knd_kor_lat_ben_swt_pol_bat_bul_wly_mao_cnt_scr_yor_glc_aeg_dut_alb_grk_cze_qcu_fre_slo_eng_ewe_chh_swe_gam_rus_ind_pan_dgb_urd_xho_tag_tha_anl_tml_fbf_ven_tur_ctl_hin_azi_swa_vie_amh_tsn_ses_zul	-0.883156767950501	-2.13829118265159	0.0351142823793449
485	aeg_pol_swt_urd_tig_amh_mlt_mcd_aze_uzb_bem_mly_dyu_bul_arw_bsq_svk_amr_igb_mnd_dut_ita_tsn_ben_xho_ukr_est_ses_zul_hun_ger_chh_geo_guj_hin_krd_lat_gam_sod_lit_fin_yor_tag_bos_sun_jpn_knd_kor_prs_eng_akn_por_jav_afr_heb_ind_cnt_fre_bam_glc_sid_mol_nor_alb_rom_qcu_ctl_cze_slo_lda_wly_scr_owc_pan_bat_grk_dgb_spa_cic_mao_tha_anl_tml_ewe_fbf_tur_swe_rus_azi_swa_vie_hau_tsw_moo_ven	-0.98878281867976	-2.40389502383649	0.0182043677275501
486	chh_mcd_tsw_ger_amr_sid_hau_swe_uzb_aze_akn_mly_xho_rus_spa_bsq_lit_owc_ewe_mnd_afr_por_swt_rom_moo_ben_fin_ses_bam_est_bos_anl_geo_hin_slo_prs_urd_heb_sod_eng_hun_dyu_mao_lat_ind_jpn_knd_kor_bul_dut_yor_pan_jav_glc_wly_sun_cnt_nor_ven_guj_tig_ctl_ukr_ita_alb_qcu_grk_scr_fre_tsn_mlt_arw_gam_svk_bat_krd_lda_cze_swa_tag_tha_amh_tml_cic_bem_azi_mol_pol_tur_dgb_vie_aeg_igb_fbf_zul	-0.700011665446661	-1.681437328587	0.0960333940011572
487	owc_glc_dyu_pol_amh_sod_gam_mcd_azi_uzb_akn_bat_xho_scr_arw_bsq_bos_amr_lda_mnd_prs_ita_yor_krd_fbf_mol_hun_igb_tsn_fin_por_wly_geo_rus_grk_cze_swe_sid_hau_svk_est_bam_jav_ben_sun_jpn_tml_kor_guj_hin_moo_pan_mao_ger_anl_ind_cnt_dut_swt_lit_tig_fre_bul_spa_slo_qcu_ctl_eng_urd_swa_chh_alb_aeg_ukr_tag_lat_tsw_afr_bem_mly_tha_mlt_knd_dgb_cic_tur_nor_rom_aze_ven_vie_heb_zul_ewe_ses	-0.171594296153024	-0.404693507996594	0.686632111337941
488	owc_glc_swt_bos_aeg_sod_chh_fre_azi_uzb_moo_mao_cic_ukr_slo_bsq_ita_sid_lda_cnt_prs_bul_ven_urd_swa_hin_hun_tsn_igb_fin_spa_gam_geo_ben_scr_ctl_eng_mlt_wly_lat_est_tsw_mly_por_bat_jpn_knd_kor_swe_arw_zul_krd_ind_mol_amh_jav_mnd_pol_bam_grk_hau_lit_rom_ger_rus_qcu_dut_alb_pan_fbf_anl_svk_heb_cze_tag_mcd_xho_afr_akn_sun_tha_tig_tml_dyu_bem_tur_guj_nor_aze_ses_vie_amr_dgb_yor_ewe	0.664735630487594	1.57386830506958	0.118913865596344
489	wly_spa_bam_arw_gam_sod_owc_lat_uzb_aze_zul_tag_dgb_ben_svk_bsq_afr_chh_swt_mnd_ctl_rus_tsn_scr_lda_alb_hun_moo_igb_est_bul_heb_geo_pol_hin_guj_lit_tig_amh_mcd_fin_xho_mly_rom_sun_jpn_tml_kor_urd_ukr_ses_slo_mao_swe_amr_bat_cnt_fre_cic_bos_anl_dut_mol_glc_cze_qcu_nor_eng_krd_yor_aeg_grk_hau_prs_ind_pan_bem_por_tsw_jav_tha_mlt_knd_ewe_ven_azi_ger_ita_tur_dyu_vie_sid_swa_fbf_akn	0.351502604022682	0.829110478741697	0.409164871964445
490	mlt_pan_akn_nor_tig_sod_wly_svk_azi_tur_ewe_tag_fbf_por_scr_bsq_lat_gam_cic_mnd_alb_glc_dgb_urd_yor_fre_fin_xho_dyu_est_lit_hau_geo_eng_ctl_guj_arw_anl_amh_ger_hun_ven_ind_krd_jav_jpn_knd_kor_rom_swe_zul_cze_sun_dut_sid_bat_cnt_prs_moo_afr_chh_hin_mcd_pol_bos_qcu_grk_bul_slo_bam_aeg_ben_owc_ukr_mly_rus_tsn_ita_swt_mao_tha_heb_tml_tsw_igb_aze_spa_mol_uzb_lda_vie_amr_bem_ses_swa	-0.455943998550829	-1.0840101936425	0.281162574879945
491	mlt_svk_dyu_guj_chh_heb_sod_ger_aze_tur_fbf_mly_xho_por_ben_bsq_fre_wly_bam_cnt_spa_ita_yor_pan_ewe_glc_hun_zul_tsw_est_bul_amh_geo_lat_cze_swe_alb_tig_aeg_krd_fin_igb_jav_prs_ind_jpn_tml_kor_bos_scr_swa_mcd_bat_hin_amr_mao_mnd_afr_swt_ukr_owc_arw_lit_pol_nor_qcu_mol_grk_rus_akn_sid_dut_anl_ctl_tag_eng_moo_rom_lda_sun_tha_gam_knd_ven_dgb_uzb_urd_slo_azi_cic_vie_hau_ses_bem_tsn	0.108045526764026	0.254217756333219	0.799888570717105
492	hau_prs_yor_rus_sod_sid_amr_ben_azi_tur_tsn_jav_ses_mcd_scr_bsq_eng_amh_igb_mnd_lat_bul_bem_ger_fbf_por_est_dyu_lda_hun_swe_heb_geo_urd_afr_alb_hin_anl_tig_krd_fin_bam_bat_mol_ind_jpn_tml_kor_guj_fre_moo_spa_mao_cze_chh_mly_cnt_pan_swa_arw_wly_grk_ita_svk_ukr_qcu_ctl_nor_bos_xho_gam_lit_mlt_glc_tag_slo_zul_dut_ven_sun_tha_owc_knd_dgb_swt_aze_rom_pol_uzb_akn_vie_aeg_cic_tsw_ewe	-0.281719131107835	-0.66712780142048	0.506342418473013
493	owc_spa_tsw_ctl_hau_gam_sid_pol_tur_azi_ewe_mly_igb_mcd_por_bsq_glc_wly_ven_cnt_grk_prs_cic_lat_lda_arw_fin_moo_tsn_est_swe_chh_geo_ben_pan_krd_afr_anl_heb_mol_hun_bem_sun_fre_tag_jpn_tml_kor_bos_nor_fbf_slo_mao_scr_sod_bat_mnd_lit_dyu_urd_tig_hin_ger_alb_rus_qcu_dut_ita_guj_dgb_amh_rom_amr_bul_ind_svk_xho_cze_zul_jav_tha_mlt_knd_yor_ses_aze_ukr_eng_uzb_swt_vie_aeg_akn_swa_bam	-0.165137875139484	-0.390182364595544	0.697293940634836
494	heb_fre_ewe_svk_gam_tig_chh_prs_tur_aze_yor_bat_lda_swe_pol_bsq_alb_wly_cic_cnt_hin_pan_tsw_krd_bem_arw_est_igb_zul_hun_ger_aeg_geo_ben_cze_eng_lat_amh_hau_glc_fin_fbf_mao_bul_sun_jpn_tml_kor_dut_bos_akn_scr_mly_rom_sid_tag_mnd_ctl_moo_mcd_sod_spa_ita_nor_por_qcu_slo_afr_ukr_dgb_mlt_grk_owc_lit_jav_mol_dyu_urd_xho_ind_tha_anl_knd_bam_swa_uzb_rus_guj_azi_swt_vie_amr_ses_ven_tsn	-0.422705579847568	-1.00327933440289	0.318329413440354
495	chh_lat_swt_bos_aeg_tig_mlt_grk_aze_uzb_tsw_mly_igb_ukr_bul_bsq_scr_sod_akn_mnd_hin_mcd_bam_dut_xho_rom_hun_ses_yor_est_urd_gam_geo_rus_mol_ita_alb_anl_owc_spa_fin_ewe_ind_ctl_tag_jpn_knd_kor_svk_eng_ven_lit_mao_nor_amr_jav_cnt_swe_fbf_por_sid_guj_pol_prs_cze_qcu_fre_ger_slo_zul_hau_krd_heb_ben_bat_glc_swa_arw_cic_sun_tha_wly_tml_dyu_moo_azi_afr_pan_tur_tsn_vie_amh_bem_lda_dgb	0.785212554385439	1.86862047702263	0.0648234207561633
496	gam_nor_ewe_bul_mlt_aeg_heb_por_tur_azi_tsn_jav_cic_cze_bos_bsq_fre_wly_zul_cnt_krd_ger_ven_ctl_akn_mol_fin_moo_bam_est_urd_chh_geo_prs_lat_swe_hin_owc_hau_guj_hun_ses_mao_pan_mly_jpn_tml_kor_rom_arw_fbf_dut_ind_lit_amh_tag_mnd_alb_swt_rus_sod_slo_mcd_ben_spa_qcu_pol_svk_scr_dgb_tig_afr_amr_ukr_sun_eng_dyu_grk_tsw_bat_tha_sid_knd_igb_lda_aze_glc_ita_uzb_yor_vie_anl_xho_bem_swa	-0.257880373568437	-0.609844380083523	0.543452107037419
497	anl_mol_swa_mcd_tig_mlt_gam_nor_tur_uzb_cic_ind_akn_scr_ukr_bsq_por_chh_xho_mnd_rus_bul_lda_ger_ewe_lat_fin_ven_yor_est_prs_sid_geo_grk_lit_cze_ita_heb_amr_pan_hun_moo_jav_eng_mly_jpn_tml_kor_rom_guj_igb_afr_tag_swe_sod_mao_cnt_ben_ses_urd_wly_arw_ctl_bos_spa_qcu_fre_slo_alb_bem_aeg_pol_owc_glc_sun_krd_tsw_svk_swt_bat_tha_hau_knd_zul_fbf_aze_dut_hin_azi_bam_vie_amh_dgb_dyu_tsn	-0.35433532131224	-0.839221405437521	0.403497148213353
498	anl_fre_dgb_krd_tig_chh_sod_lit_azi_tur_zul_bat_akn_afr_glc_bsq_prs_gam_bem_mnd_eng_pol_xho_alb_swa_urd_hun_tsw_bam_est_scr_aeg_geo_ger_bos_bul_swe_mlt_amr_ben_fin_tsn_sun_cze_jav_jpn_tml_kor_rom_rus_dyu_spa_mao_nor_hau_mly_cnt_hin_igb_svk_owc_arw_grk_ctl_mol_qcu_dut_slo_guj_swt_amh_ukr_wly_mcd_tag_pan_ven_por_moo_ind_tha_sid_knd_ewe_cic_uzb_ita_lat_aze_ses_vie_heb_lda_fbf_yor	-0.91539451960215	-2.22160096192398	0.0287364992527764
499	owc_pol_igb_ben_amh_heb_tig_spa_azi_uzb_lda_ind_xho_fre_mcd_bsq_glc_mlt_bem_cnt_rom_pan_tsw_bos_cic_ctl_hun_moo_fbf_fin_urd_anl_geo_por_alb_slo_cze_sod_hau_svk_est_tsn_mao_ita_bat_jpn_tml_kor_grk_scr_dyu_guj_mly_dut_wly_sun_mnd_swe_zul_krd_aeg_mol_rus_ger_eng_qcu_ukr_nor_lat_yor_amr_prs_sid_bul_tag_hin_bam_lit_ven_jav_tha_gam_knd_dgb_akn_aze_arw_afr_tur_swa_vie_chh_swt_ewe_ses	-0.387134160077877	-0.919106506847024	0.360417599762
500	owc_scr_tsw_spa_amh_amr_aeg_eng_azi_aze_igb_tag_swt_mol_hin_bsq_por_wly_yor_mnd_pan_pol_zul_afr_dgb_swe_hun_lda_bem_fin_bul_heb_geo_ben_alb_guj_grk_sod_tig_rom_est_moo_sun_krd_mly_jpn_tml_kor_ger_fre_tsn_lat_jav_nor_mlt_ind_cnt_glc_xho_ukr_sid_dut_cze_urd_ita_qcu_svk_bos_prs_ses_hau_mcd_anl_slo_bat_arw_swa_rus_akn_mao_tha_chh_knd_ven_bam_uzb_lit_ctl_tur_dyu_vie_gam_fbf_ewe_cic	-0.105802442642773	-0.24931891309071	0.80366392852011
501	amr_guj_swt_afr_sod_chh_mlt_bos_tur_aze_fbf_sun_ses_scr_nor_bsq_eng_heb_bam_cnt_rus_por_bem_urd_xho_prs_fin_tsn_tsw_est_pan_tig_geo_cze_arw_ctl_pol_owc_aeg_ita_hun_moo_bat_mol_jav_jpn_tml_kor_fre_lat_cic_spa_tag_ger_amh_ind_mnd_ben_dgb_bul_hau_ukr_grk_rom_mcd_qcu_krd_slo_hin_yor_anl_lit_wly_swe_mly_glc_lda_dut_ewe_mao_tha_sid_knd_igb_akn_uzb_svk_alb_azi_ven_vie_gam_zul_swa_dyu	0.342632642953286	0.808754193140636	0.420720705040347
502	hau_ben_yor_dut_anl_wly_amh_scr_uzb_azi_bem_tag_cic_hin_arw_bsq_mol_aeg_swt_mnd_grk_nor_xho_slo_dgb_rus_fin_akn_ses_hun_prs_mlt_geo_ger_ctl_eng_bul_amr_sid_swe_est_tsw_sun_spa_ind_jpn_knd_kor_svk_lat_igb_afr_jav_fre_chh_mao_cnt_ita_bam_alb_gam_ukr_guj_krd_mcd_qcu_cze_bos_pol_dyu_owc_glc_heb_urd_mly_rom_zul_por_moo_bat_tha_tig_tml_fbf_lda_tur_pan_lit_aze_tsn_vie_sod_ven_swa_ewe	-0.827195819793002	-1.99839173134146	0.048594370087549
503	hau_svk_moo_rus_amh_anl_owc_ita_azi_uzb_cic_tag_xho_glc_arw_bsq_guj_chh_bem_cnt_scr_prs_ewe_ctl_dyu_bos_fin_zul_ses_est_afr_sod_geo_fre_bul_hin_pan_gam_mlt_alb_hun_igb_mly_pol_jav_jpn_tml_kor_swe_ukr_tsw_lat_bat_dut_tig_ind_mnd_mol_bam_nor_amr_cze_mcd_por_slo_qcu_spa_grk_krd_swa_aeg_eng_heb_ger_mao_rom_dgb_urd_lda_sun_tha_wly_knd_fbf_yor_tur_lit_ben_aze_tsn_vie_sid_swt_ven_akn	0.0977416082215084	0.230149902798775	0.818480771781542
504	amh_ita_dyu_dut_wly_hau_chh_cze_azi_uzb_lda_ind_swa_bul_krd_bsq_pol_mlt_moo_cnt_mcd_arw_akn_ctl_dgb_spa_hun_bem_swt_est_fre_tig_geo_scr_nor_prs_slo_sid_sod_alb_fin_tsw_tag_bos_bat_jpn_tml_kor_urd_grk_zul_rus_sun_ukr_amr_mao_mnd_guj_ven_lat_heb_rom_lit_svk_eng_qcu_mol_swe_por_tsn_anl_glc_aeg_ben_mly_ger_yor_pan_ses_jav_tha_gam_knd_igb_fbf_tur_afr_hin_aze_cic_vie_owc_xho_bam_ewe	0.480642131195929	1.13375267887793	0.259812434858049
505	tig_afr_swt_lat_heb_sod_gam_ita_aze_uzb_xho_mao_fbf_svk_bos_bsq_dut_mlt_lda_mnd_nor_slo_zul_glc_dgb_eng_hun_tsn_swa_fin_hin_owc_geo_lit_mol_scr_krd_hau_aeg_ukr_est_ewe_tag_grk_jav_jpn_knd_kor_arw_ctl_bem_mcd_ind_alb_amh_sun_cnt_prs_ven_swe_anl_bul_ger_cze_pol_qcu_ben_por_spa_cic_sid_pan_chh_rus_mly_fre_yor_guj_ses_bat_tha_wly_tml_akn_bam_azi_rom_urd_tur_moo_vie_amr_igb_tsw_dyu	-0.173596821190398	-0.409990097508696	0.682756119309876
506	amh_ger_lda_swe_chh_mlt_sid_grk_tur_azi_dyu_mao_zul_cze_hin_bsq_ukr_anl_swt_cnt_ctl_pan_yor_por_akn_rom_fin_cic_tsn_hun_afr_wly_geo_eng_nor_glc_bos_amr_heb_krd_est_ses_bat_lat_jav_jpn_tml_kor_mol_spa_swa_scr_mly_prs_gam_tag_mnd_ita_moo_pol_owc_slo_alb_bul_arw_qcu_ben_svk_mcd_fbf_aeg_urd_sod_fre_ind_guj_bem_dut_ven_sun_tha_hau_knd_tsw_igb_uzb_rus_lit_aze_xho_vie_tig_bam_dgb_ewe	-0.497584618659543	-1.18463468858549	0.239180516934516
507	chh_pan_igb_krd_amh_hau_sod_por_uzb_tur_moo_sun_akn_grk_urd_bsq_scr_aeg_bem_mnd_rom_slo_zul_eng_swt_ita_hun_yor_fbf_fin_prs_sid_geo_nor_dut_svk_ctl_gam_wly_mcd_est_bam_bat_alb_mao_jpn_knd_kor_lat_cze_tsw_bos_tag_spa_owc_ind_cnt_pol_xho_fre_amr_glc_bul_ukr_guj_qcu_hin_arw_ben_dgb_mlt_afr_anl_swe_jav_ger_ven_rus_ses_mly_tha_tig_tml_swa_tsn_aze_lit_mol_azi_dyu_vie_heb_ewe_lda_cic	-0.439002477653845	-1.04173624542425	0.300234535388516
508	heb_hin_swt_ukr_tig_sid_sod_alb_azi_aze_lda_jav_xho_swe_eng_bsq_ita_amr_tsw_cnt_slo_lit_dgb_mol_ven_glc_hun_bem_zul_est_lat_owc_geo_spa_cze_ger_svk_amh_hau_grk_fin_dyu_tag_rus_sun_jpn_knd_kor_pol_por_moo_fre_ind_bos_chh_bat_mnd_ben_akn_krd_anl_pan_rom_nor_dut_qcu_prs_guj_afr_cic_gam_ctl_aeg_urd_mly_arw_swa_bul_ewe_mao_tha_mlt_tml_fbf_tsn_uzb_mcd_scr_tur_igb_vie_wly_bam_yor_ses	-0.0869553664073587	-0.20489471444923	0.83810216222711
509	sid_rus_tsw_scr_owc_tig_mlt_slo_azi_tur_xho_sun_bem_nor_por_bsq_cze_hau_bam_mnd_afr_ctl_swt_pol_fbf_guj_est_dgb_ven_fin_eng_heb_geo_urd_prs_krd_glc_amh_sod_ukr_hun_lda_tag_spa_ind_jpn_tml_kor_mol_ita_yor_rom_jav_fre_aeg_mao_cnt_swe_dyu_lat_gam_bos_arw_alb_hin_qcu_lit_svk_ben_zul_wly_ger_anl_bul_mly_pan_igb_dut_ses_bat_tha_amr_knd_moo_akn_uzb_mcd_grk_aze_tsn_vie_chh_ewe_cic_swa	0.604139110776216	1.4297773751895	0.156131797955456
510	amh_arw_dyu_urd_heb_wly_hau_ita_aze_uzb_swa_mly_ven_krd_nor_bsq_afr_owc_moo_cnt_ctl_alb_bem_eng_tsw_pol_fin_yor_akn_est_dut_gam_geo_ger_fre_lat_pan_anl_tig_por_hun_xho_tag_lit_bat_jpn_tml_kor_rus_cze_cic_glc_sun_scr_chh_mao_mnd_mcd_bam_guj_amr_ukr_bul_rom_slo_qcu_grk_ben_bos_dgb_sid_spa_mlt_prs_ind_swe_fbf_mol_lda_jav_tha_sod_knd_swt_igb_tur_svk_hin_azi_tsn_vie_aeg_zul_ses_ewe	0.0383278681844951	0.0902940856556521	0.928247705656261
511	amr_bos_bam_cze_tig_sod_hau_swe_aze_azi_ewe_sun_akn_ben_bul_bsq_rus_aeg_igb_mnd_ger_glc_lda_afr_dyu_spa_est_zul_tsw_hun_ctl_amh_geo_nor_krd_eng_fre_anl_heb_arw_fin_swt_tag_svk_mly_jpn_knd_kor_slo_mcd_moo_dut_ind_lat_sid_jav_cnt_por_xho_guj_mlt_hin_pol_prs_grk_qcu_ita_pan_mol_cic_owc_rom_chh_scr_bat_lit_yor_urd_ven_mao_tha_wly_tml_dgb_bem_uzb_alb_ukr_tur_tsn_vie_gam_fbf_ses_swa	-0.941453365729127	-2.28423829727711	0.0246325791028919
512	tig_rus_dgb_ben_anl_gam_wly_scr_azi_tur_dyu_ind_bem_ctl_mcd_bsq_lat_amh_cic_mnd_spa_cze_swa_krd_zul_grk_fin_lda_igb_est_dut_chh_geo_svk_glc_afr_slo_aeg_owc_pol_hun_ven_sun_hin_mao_jpn_knd_kor_por_fre_ewe_nor_jav_rom_hau_mly_cnt_arw_tsw_pan_sod_alb_ukr_mol_urd_qcu_eng_bul_bos_bam_heb_swe_amr_lit_bat_guj_ses_ita_yor_tag_tha_sid_tml_xho_moo_uzb_ger_prs_aze_tsn_vie_mlt_akn_fbf_swt	0.547843561416897	1.29708209935091	0.197811615277317
513	aeg_svk_bam_ben_chh_gam_wly_urd_aze_azi_moo_ind_cic_cze_scr_bsq_bul_mlt_tsw_mnd_hin_glc_akn_pol_fbf_afr_fin_bem_zul_hun_ita_sid_geo_ukr_prs_guj_rom_anl_amh_lit_est_ven_jav_spa_mly_jpn_tml_kor_mcd_alb_ewe_pan_sun_eng_heb_tag_cnt_grk_swa_dut_hau_bos_ctl_slo_arw_qcu_mol_por_krd_lda_owc_lat_tig_swe_mao_nor_yor_rus_swt_bat_tha_sod_knd_dyu_xho_uzb_fre_ger_tur_tsn_vie_amr_ses_dgb_igb	-0.0146072939279502	-0.0344225991467347	0.972613936981346
514	mlt_pol_zul_afr_sid_chh_amr_mol_tur_uzb_tsw_mao_xho_por_ita_bsq_svk_owc_bam_mnd_dut_ukr_bem_cze_fbf_glc_est_akn_dyu_fin_guj_wly_geo_bul_grk_lit_swe_sod_tig_scr_hun_ewe_mly_arw_sun_jpn_tml_kor_rus_ctl_igb_rom_ind_lat_anl_bat_cnt_mcd_cic_alb_gam_ben_urd_ger_fre_qcu_hin_krd_bos_lda_heb_slo_amh_spa_tag_nor_yor_pan_swa_jav_tha_hau_knd_ven_dgb_azi_prs_eng_aze_tsn_vie_aeg_moo_swt_ses	0.149546031016435	0.351786428939852	0.725794271603511
515	chh_eng_cic_cze_hau_tig_amh_pol_aze_tur_swa_bat_bem_hin_ctl_bsq_pan_heb_akn_cnt_lat_ukr_tsn_prs_zul_ita_est_xho_moo_fin_alb_amr_geo_rus_mcd_bos_spa_owc_sod_glc_hun_ewe_ind_ger_mly_jpn_tml_kor_por_ben_swt_swe_mao_urd_anl_tag_mnd_fre_ven_krd_mlt_scr_mol_slo_dut_qcu_rom_bul_guj_lda_aeg_grk_wly_svk_jav_lit_yor_arw_dyu_sun_tha_sid_knd_dgb_ses_uzb_afr_nor_azi_tsw_vie_gam_fbf_bam_igb	0.85864973350118	2.05097592794783	0.0430823820454714
516	wly_prs_dgb_grk_tig_mlt_anl_nor_azi_tur_swt_tag_ses_hin_mcd_bsq_dut_owc_tsw_cnt_lat_svk_xho_rom_bem_fre_fin_cic_fbf_est_swe_sid_geo_rus_krd_bos_slo_heb_hau_cze_hun_ven_mly_ger_bat_jpn_tml_kor_glc_ukr_zul_ben_jav_spa_gam_sun_mnd_guj_igb_scr_amh_bul_ctl_mol_afr_qcu_eng_pan_lit_dyu_chh_pol_sod_ita_ind_por_ewe_alb_bam_mao_tha_amr_knd_tsn_moo_aze_arw_urd_uzb_lda_vie_aeg_akn_swa_yor	-0.904877484932405	-2.19379805002214	0.0307421740493081
517	tig_krd_swt_hin_anl_owc_amh_ctl_uzb_aze_tsw_mao_ses_cze_ukr_bsq_ita_hau_fbf_cnt_scr_bos_bem_urd_moo_spa_est_dyu_lda_hun_ben_wly_geo_rus_pol_swe_afr_gam_sod_bul_fin_swa_mly_arw_tag_jpn_tml_kor_mol_prs_bam_ger_sun_eng_amr_bat_mnd_guj_ewe_alb_aeg_lit_grk_rom_fre_qcu_por_pan_nor_zul_sid_glc_chh_slo_ind_mcd_cic_lat_akn_jav_tha_heb_knd_ven_tsn_tur_svk_dut_azi_dgb_vie_mlt_xho_igb_yor	0.535572396086783	1.26523495567675	0.208948059866781
518	chh_slo_swt_hin_anl_mlt_amh_alb_uzb_tur_xho_sun_moo_dut_guj_bsq_ukr_wly_ses_mnd_scr_rus_zul_ctl_tsw_svk_est_fbf_ven_fin_nor_tig_geo_pol_cze_mcd_ben_heb_owc_rom_hun_bem_mly_bul_ind_jpn_knd_kor_grk_afr_akn_ger_mao_prs_hau_tag_cnt_lit_lda_swe_gam_lat_mol_fre_ita_qcu_arw_spa_urd_dyu_aeg_glc_amr_krd_jav_eng_dgb_pan_bam_bat_tha_sid_tml_swa_cic_azi_bos_por_aze_ewe_vie_sod_igb_yor_tsn	0.76947273468283	1.82708275653062	0.0708947604258904
519	gam_swe_xho_spa_wly_sid_amr_svk_uzb_aze_swa_ind_igb_guj_ger_bsq_ita_owc_moo_mnd_ctl_nor_ven_rom_ewe_glc_hun_swt_dgb_fin_afr_chh_geo_mol_mcd_fre_dut_heb_hau_ukr_est_akn_bat_grk_jav_jpn_tml_kor_eng_lit_yor_krd_sun_prs_sod_tag_cnt_rus_ses_arw_mlt_bul_bos_pol_urd_qcu_scr_lat_cze_lda_aeg_slo_amh_pan_mao_hin_cic_por_bem_mly_tha_anl_knd_tsw_dyu_tur_ben_alb_azi_tsn_vie_tig_zul_fbf_bam	-0.32378363314676	-0.766748770397861	0.445172938917119
520	amr_lat_dyu_ita_anl_chh_hau_por_uzb_aze_lda_ind_swa_svk_ger_bsq_eng_sod_xho_cnt_dut_ben_moo_spa_ewe_swe_hun_yor_akn_fin_afr_aeg_geo_glc_hin_mcd_ctl_heb_mlt_alb_est_ses_bat_nor_mao_jpn_knd_kor_bos_scr_ven_pol_tag_rus_wly_jav_mnd_pan_zul_fre_amh_grk_mol_krd_cze_qcu_rom_lit_arw_dgb_tig_slo_owc_urd_sun_prs_bem_ukr_bam_mly_tha_gam_tml_tsw_igb_tur_guj_bul_azi_tsn_vie_sid_fbf_swt_cic	-0.899279650740589	-2.18099060121295	0.0317064758777573
521	amh_afr_zul_krd_aeg_sod_owc_scr_uzb_tur_xho_bat_tsn_bos_cze_bsq_lat_sid_swa_cnt_mcd_mol_igb_grk_dgb_rus_fin_swt_dyu_est_por_gam_geo_pan_urd_ben_bul_anl_tig_lit_hun_cic_jav_ger_ind_jpn_knd_kor_glc_spa_lda_nor_tag_hin_amr_mly_mnd_fre_bem_ita_wly_eng_pol_svk_prs_qcu_dut_swe_rom_moo_heb_ukr_chh_guj_sun_alb_akn_arw_yor_mao_tha_hau_tml_bam_ven_azi_ctl_slo_aze_ewe_vie_mlt_fbf_ses_tsw	0.531552765365148	1.25631541788293	0.212148318416569
522	heb_scr_cic_ita_sod_mlt_hau_prs_azi_tur_swt_sun_dyu_rom_bul_bsq_lat_chh_tsn_mnd_spa_fre_yor_por_dgb_pan_hun_ven_igb_fin_ben_anl_geo_mcd_glc_urd_pol_owc_amr_cze_est_tsw_bat_lit_mly_jpn_knd_kor_alb_rus_moo_ger_mao_nor_aeg_ind_cnt_ukr_bem_arw_tig_grk_hin_eng_dut_qcu_slo_bos_mol_ses_wly_ctl_gam_krd_jav_guj_fbf_swe_lda_tag_tha_amh_tml_zul_ewe_aze_afr_svk_uzb_xho_vie_sid_swa_akn_bam	-0.600335475979681	-1.43291084795982	0.155236398289763
523	wly_lit_ses_slo_chh_aeg_sid_afr_uzb_azi_cic_mao_tsw_ger_hin_bsq_mol_amr_ven_cnt_ukr_eng_dgb_svk_akn_ita_est_moo_ewe_fin_dut_heb_geo_krd_spa_bos_lat_anl_mlt_urd_hun_tsn_ind_fre_bat_jpn_knd_kor_pan_pol_zul_swe_mly_rom_owc_jav_mnd_alb_swa_cze_hau_rus_ctl_arw_grk_qcu_scr_nor_guj_xho_amh_bul_sod_ben_sun_mcd_bam_por_lda_tag_tha_gam_tml_igb_dyu_aze_prs_glc_tur_swt_vie_tig_fbf_yor_bem	-0.756049446584663	-1.81939621048746	0.0720686846894371
524	aeg_ben_bem_alb_owc_chh_gam_urd_aze_uzb_ven_jav_lda_ctl_afr_bsq_glc_mlt_ewe_cnt_grk_ita_tsn_guj_ses_por_est_yor_fbf_fin_dut_amh_geo_fre_slo_bos_krd_amr_sod_swe_hun_tsw_tag_pan_sun_jpn_knd_kor_mol_ukr_swa_svk_mly_scr_sid_mao_mnd_lit_swt_nor_tig_prs_rom_eng_pol_qcu_spa_arw_bul_dgb_anl_cze_wly_mcd_ind_ger_dyu_hin_xho_bat_tha_heb_tml_zul_akn_azi_rus_lat_tur_moo_vie_hau_igb_bam_cic	-0.453284320221877	-1.07727611647379	0.284143408652607
525	tig_pol_swt_dut_sid_wly_mlt_ger_tur_uzb_swa_ind_ewe_afr_ben_bsq_bul_amr_ses_mnd_svk_scr_lda_ukr_dgb_rom_fin_cic_tsw_est_arw_hau_geo_alb_hin_swe_ita_gam_sod_por_hun_bam_jav_grk_bat_jpn_tml_kor_slo_mol_akn_ctl_sun_urd_chh_mao_cnt_glc_bem_krd_aeg_prs_nor_lit_cze_qcu_mcd_rus_spa_zul_anl_fre_owc_lat_tag_bos_ven_pan_moo_mly_tha_amh_knd_tsn_yor_azi_guj_eng_aze_igb_vie_heb_fbf_dyu_xho	-0.0861597245065541	-0.203289898370057	0.839352587253362
526	wly_swe_swt_nor_aeg_hau_heb_hin_aze_tur_lda_ind_bem_prs_lit_bsq_pol_anl_tsw_cnt_alb_pan_bam_por_igb_scr_est_swa_akn_fin_lat_amr_geo_cze_slo_fre_ita_chh_gam_afr_hun_ewe_mao_guj_mly_jpn_tml_kor_ctl_krd_ses_grk_tag_ger_sod_sun_mnd_mol_moo_arw_amh_eng_dut_rus_bos_qcu_mcd_glc_bul_cic_owc_rom_tig_urd_bat_ukr_zul_spa_dyu_jav_tha_sid_knd_dgb_xho_uzb_svk_ben_azi_tsn_vie_mlt_yor_fbf_ven	-0.279234084101875	-0.660979202785165	0.510259771632555
527	heb_ben_tsn_ukr_mlt_aeg_sid_lat_uzb_azi_zul_tag_ven_guj_pan_bsq_lit_hau_xho_mnd_ctl_bos_igb_fre_ses_afr_fin_ewe_lda_est_rus_amr_geo_svk_hin_bul_glc_anl_sod_spa_hun_bam_bat_scr_ind_jpn_tml_kor_mol_ita_swt_nor_jav_swe_wly_mao_cnt_mcd_tsw_arw_amh_dut_cze_krd_prs_qcu_grk_eng_urd_fbf_chh_pol_tig_rom_mly_alb_yor_slo_bem_sun_tha_gam_knd_swa_dyu_aze_ger_por_tur_dgb_vie_owc_akn_moo_cic	-0.448938914492114	-1.06652306987801	0.288948165666635
528	wly_pol_xho_ukr_amh_sid_heb_pan_uzb_azi_fbf_mao_akn_bul_dut_bsq_mol_amr_ses_mnd_rom_bos_dyu_grk_moo_ger_hun_swa_igb_fin_guj_aeg_geo_ctl_mcd_eng_slo_sod_mlt_rus_est_cic_tag_glc_ind_jpn_knd_kor_arw_fre_dgb_ben_mly_lit_anl_sun_cnt_krd_tsn_por_gam_spa_urd_svk_ita_qcu_cze_alb_prs_zul_chh_swe_owc_afr_bat_lat_lda_scr_ewe_jav_tha_hau_tml_tsw_ven_aze_nor_hin_tur_swt_vie_tig_bem_yor_bam	-0.782579186261891	-1.88498824991365	0.0625538041940786
529	chh_rus_tsn_arw_anl_heb_wly_lit_uzb_aze_xho_jav_fbf_bul_glc_bsq_cze_amr_yor_cnt_pan_ctl_cic_guj_bam_ita_fin_bem_tsw_hun_krd_mlt_geo_ger_slo_ben_spa_sid_sod_swe_est_moo_ind_grk_tag_jpn_knd_kor_afr_svk_swt_scr_bat_mcd_gam_sun_mnd_lat_lda_prs_hau_alb_nor_ukr_eng_qcu_bos_rom_por_akn_tig_pol_aeg_dut_mao_mol_ven_urd_igb_mly_tha_amh_tml_swa_ses_azi_fre_hin_tur_zul_vie_owc_ewe_dyu_dgb	-0.230506045905932	-0.545107766436642	0.586984318830607
530	wly_ukr_swt_spa_owc_tig_amr_lit_azi_tur_fbf_bat_tsw_nor_rom_bsq_glc_gam_dgb_cnt_hin_cze_xho_grk_ven_scr_hun_tsn_moo_est_prs_heb_geo_rus_arw_bul_ben_hau_chh_ita_fin_bam_mao_svk_ind_jpn_tml_kor_mol_guj_igb_urd_jav_afr_sid_mly_mnd_eng_ses_lat_sod_ctl_swe_pan_alb_qcu_dut_por_slo_bem_mlt_ger_amh_mcd_tag_krd_ewe_bos_yor_sun_tha_anl_knd_swa_cic_aze_fre_pol_uzb_zul_vie_aeg_lda_akn_dyu	-0.340831923670857	-0.808651500817235	0.420779490723061
531	hau_swe_tsw_lit_anl_amr_sid_ger_uzb_azi_igb_ind_akn_mcd_ukr_bsq_bul_heb_xho_mnd_alb_pol_zul_hin_dgb_eng_hun_swt_ses_fin_urd_gam_geo_rom_ctl_fre_svk_mlt_sod_krd_est_dyu_mly_prs_jav_jpn_knd_kor_arw_dut_lda_nor_sun_ben_tig_bat_cnt_por_yor_glc_owc_mol_grk_bos_cze_qcu_rus_ita_lat_swa_amh_slo_wly_guj_mao_spa_bem_afr_moo_tag_tha_aeg_tml_bam_cic_aze_scr_pan_tur_ewe_vie_chh_ven_tsn_fbf	-0.75221686043571	-1.80723953117271	0.0739583048430175
532	aeg_afr_xho_lat_amh_wly_amr_eng_uzb_aze_tsn_bat_ven_bos_ger_bsq_prs_sid_bem_mnd_krd_swe_dyu_spa_lda_lit_est_dgb_igb_fin_ben_chh_geo_slo_por_ctl_pol_gam_owc_ita_hun_swa_tag_glc_mao_jpn_tml_kor_cze_ukr_swt_mcd_ind_arw_mlt_sun_cnt_rom_akn_scr_sod_mol_svk_bul_fre_qcu_grk_alb_rus_yor_anl_hin_tig_guj_mly_urd_ses_pan_fbf_jav_tha_heb_knd_moo_cic_tur_nor_dut_azi_bam_vie_hau_tsw_zul_ewe	-0.0401025853539422	-0.0944266014428506	0.924973434476228
533	sod_hin_bam_pol_sid_tig_anl_eng_uzb_azi_moo_tag_ewe_prs_pan_bsq_swe_hau_igb_mnd_mcd_ukr_dgb_urd_dyu_rom_fin_yor_lda_hun_cze_heb_geo_lit_svk_slo_lat_mlt_aeg_nor_est_zul_sun_ger_bat_jpn_tml_kor_fre_dut_xho_bul_mao_spa_chh_mly_cnt_glc_ses_afr_gam_bos_rus_guj_scr_qcu_por_ita_ctl_cic_amr_arw_wly_krd_jav_mol_ven_alb_fbf_ind_tha_owc_knd_akn_swt_aze_grk_ben_tur_swa_vie_amh_tsw_tsn_bem	-0.832770483533911	-2.01055169650117	0.0472688939087316
534	sod_por_cic_bul_mlt_chh_sid_prs_azi_aze_tsn_ind_igb_lat_ger_bsq_arw_amr_lda_cnt_eng_urd_ven_spa_zul_glc_est_swt_moo_hun_ctl_owc_geo_rom_grk_lit_dut_gam_tig_pan_fin_bam_jav_rus_mly_jpn_tml_kor_bos_svk_akn_ita_tag_mcd_hau_mao_mnd_swe_ewe_fre_amh_ben_scr_guj_mol_qcu_slo_nor_pol_dyu_anl_cze_wly_ukr_bat_krd_tsw_afr_dgb_sun_tha_heb_knd_yor_ses_tur_hin_alb_uzb_swa_vie_aeg_fbf_xho_bem	0.12217357193418	0.287588837756321	0.774301359188313
535	chh_ben_moo_scr_amr_hau_mlt_swe_uzb_tur_fbf_sun_ses_spa_bul_bsq_lat_sod_bam_mnd_urd_rom_dgb_pol_yor_lit_hun_cic_swa_fin_alb_anl_geo_glc_mcd_arw_krd_owc_heb_mol_est_ewe_tag_bos_jav_jpn_tml_kor_ukr_prs_xho_slo_ind_guj_gam_mao_cnt_cze_akn_por_tig_dut_grk_fre_ctl_qcu_svk_pan_eng_igb_aeg_ger_sid_afr_bat_ita_swt_rus_ven_mly_tha_wly_knd_lda_tsn_aze_hin_nor_azi_zul_vie_amh_bem_tsw_dyu	-0.441149544343563	-1.04809743110019	0.297309947021755
536	gam_nor_swt_ita_owc_sod_amr_pol_aze_uzb_swa_jav_zul_rus_ger_bsq_swe_hau_ewe_cnt_ben_prs_lda_lat_dgb_mol_fin_cic_bam_hun_dut_aeg_geo_scr_ctl_glc_afr_wly_tig_svk_est_igb_mao_krd_ind_jpn_knd_kor_fre_por_akn_arw_bat_spa_amh_tag_mnd_alb_dyu_ukr_sid_hin_bos_guj_slo_qcu_cze_mcd_lit_xho_mlt_bul_chh_eng_sun_rom_fbf_grk_ven_mly_tha_anl_tml_moo_tsn_tur_urd_pan_azi_bem_vie_heb_ses_tsw_yor	-0.470985448896252	-1.1196636738056	0.265740489840794
537	chh_bul_yor_lat_aeg_hau_gam_hin_tur_uzb_cic_tag_lda_mol_rus_bsq_slo_anl_dyu_mnd_spa_por_ewe_prs_tsn_bos_est_swa_tsw_fin_swe_mlt_geo_pan_mcd_svk_afr_sod_amr_arw_hun_fbf_ind_ita_mao_jpn_knd_kor_scr_krd_dgb_cze_sun_ben_heb_mly_cnt_urd_ses_ctl_amh_glc_fre_eng_alb_qcu_nor_ger_dut_swt_tig_rom_owc_ukr_jav_grk_bem_guj_igb_bat_tha_wly_tml_bam_moo_aze_pol_lit_azi_xho_vie_sid_zul_ven_akn	0.0928566919441855	0.218289900305632	0.827681529182904
538	owc_cze_swa_swe_heb_chh_amh_fre_aze_tur_bam_bat_lda_scr_lit_bsq_ctl_gam_ewe_cnt_mol_glc_moo_nor_bem_afr_fin_dgb_xho_hun_dut_anl_geo_urd_krd_hin_bul_sod_amr_rom_est_ven_tag_bos_mao_jpn_knd_kor_pan_ger_tsn_arw_jav_ita_aeg_sun_mnd_pol_ses_slo_tig_ukr_eng_por_svk_qcu_prs_guj_lat_igb_hau_grk_sid_ben_ind_alb_cic_spa_fbf_mly_tha_wly_tml_swt_zul_uzb_rus_mcd_azi_yor_vie_mlt_dyu_tsw_akn	-0.25799830571559	-0.610468783437944	0.543040303834459
539	gam_eng_igb_urd_owc_mlt_sid_prs_uzb_tur_dgb_sun_cic_afr_svk_bsq_ukr_chh_bam_mnd_por_ctl_fbf_cze_tsw_slo_est_swa_dyu_hun_pol_wly_geo_swe_spa_rus_rom_tig_hau_mcd_fin_tsn_mao_hin_mly_jpn_tml_kor_ger_lat_ses_arw_tag_ben_amh_ind_cnt_guj_zul_nor_amr_alb_ita_fre_grk_qcu_dut_pan_mol_xho_aeg_lit_sod_scr_bat_glc_lda_krd_yor_jav_tha_heb_knd_ewe_moo_aze_bos_bul_azi_swt_vie_anl_ven_akn_bem	-0.0489611247899078	-0.115414714969568	0.908365253299819
540	owc_ita_yor_grk_anl_gam_sid_fre_tur_uzb_swt_ind_dyu_por_nor_bsq_lat_mlt_swa_cnt_urd_prs_ses_eng_ven_svk_fin_moo_lda_hun_pol_heb_geo_spa_scr_alb_glc_sod_aeg_pan_est_zul_sun_ctl_bat_jpn_tml_kor_afr_krd_akn_ukr_tag_swe_hau_mao_mnd_slo_cic_ger_wly_dut_guj_cze_lit_qcu_bos_mcd_ben_tsn_amh_rus_tig_bul_jav_mol_fbf_hin_bem_mly_tha_amr_knd_ewe_xho_azi_rom_arw_aze_bam_vie_chh_tsw_dgb_igb	-0.539858769621251	-1.28673315782884	0.201381029097347
541	sod_bul_bam_ita_amh_gam_amr_prs_aze_uzb_akn_mao_ewe_grk_rom_bsq_cze_wly_tsn_cnt_scr_swe_zul_arw_ses_afr_hun_dgb_lda_est_eng_tig_geo_glc_ger_hin_lat_mlt_owc_mcd_fin_tsw_bat_svk_tag_jpn_knd_kor_dut_guj_fbf_mol_sun_spa_sid_ind_mnd_bos_xho_fre_heb_pol_rus_lit_ukr_qcu_por_nor_slo_dyu_aeg_ben_chh_pan_mly_urd_swa_ctl_bem_jav_tha_hau_tml_moo_yor_azi_alb_krd_tur_cic_vie_anl_swt_ven_igb	-0.23921581959508	-0.566734972657369	0.572259531198646
542	amh_mcd_moo_lit_mlt_hau_wly_krd_tur_azi_lda_mao_swa_urd_fre_bsq_arw_owc_zul_cnt_pan_eng_cic_bul_swt_bos_hun_bam_akn_est_prs_tig_geo_pol_nor_hin_lat_sid_sod_svk_fin_dyu_tag_ben_ind_jpn_knd_kor_por_scr_yor_rus_bat_mol_aeg_jav_mnd_ger_tsn_cze_heb_guj_rom_spa_ita_qcu_alb_ctl_grk_fbf_anl_swe_amr_afr_mly_ukr_dgb_slo_ses_sun_tha_chh_tml_ven_bem_aze_dut_glc_uzb_tsw_vie_gam_igb_xho_ewe	1.05226384355036	2.52233444152017	0.0133571644571117
543	sid_slo_zul_mol_wly_amh_tig_swe_uzb_tur_swt_mao_tsn_bul_alb_bsq_pan_heb_dgb_cnt_prs_cze_ven_nor_igb_lat_fin_cic_tsw_est_ita_owc_geo_svk_por_ukr_urd_aeg_mlt_rom_hun_bem_sun_spa_tag_jpn_knd_kor_glc_rus_fbf_eng_bat_lit_amr_mly_mnd_grk_ewe_pol_gam_guj_mcd_fre_krd_qcu_arw_afr_dut_akn_anl_ger_chh_ctl_jav_ben_xho_bos_moo_ind_tha_sod_tml_ses_bam_aze_scr_hin_azi_lda_vie_hau_swa_yor_dyu	-0.189188201133211	-0.446655048133584	0.656162512268274
544	amh_arw_swa_pol_amr_sod_wly_fre_aze_tur_xho_bat_ven_cze_pan_bsq_lit_tig_tsn_cnt_alb_grk_ewe_dut_igb_bos_fin_akn_tsw_hun_ctl_mlt_geo_swe_ger_afr_urd_chh_owc_guj_est_bam_ind_slo_mao_jpn_knd_kor_mol_spa_dgb_rom_tag_svk_heb_mly_mnd_rus_cic_ben_anl_ukr_prs_hin_lat_qcu_bul_por_ita_bem_gam_krd_hau_glc_jav_nor_moo_mcd_yor_sun_tha_aeg_tml_dyu_ses_azi_eng_scr_uzb_lda_vie_sid_zul_fbf_swt	0.496990383361461	1.17519836923597	0.242915397878444
545	gam_bos_swa_eng_heb_chh_mlt_ukr_aze_azi_zul_mly_igb_alb_ita_bsq_spa_sod_dyu_cnt_lat_glc_ven_swe_dgb_rom_hun_fbf_bem_est_scr_sid_geo_pan_grk_fre_guj_anl_amh_ben_fin_ewe_ind_arw_mao_jpn_knd_kor_prs_mcd_tsw_hin_bat_krd_owc_jav_mnd_pol_tsn_nor_tig_afr_slo_por_bul_qcu_dut_mol_svk_ses_wly_cze_aeg_urd_sun_ger_yor_lit_lda_tag_tha_amr_tml_xho_akn_uzb_rus_ctl_tur_bam_vie_hau_cic_swt_moo	0.0339368462298506	0.0799820790950273	0.936423369439939
546	wly_spa_moo_ctl_sod_sid_heb_mol_uzb_aze_lda_ind_tsw_guj_bul_bsq_urd_tig_ven_cnt_ita_ukr_fbf_scr_swa_eng_hun_akn_xho_est_swe_mlt_geo_alb_hin_bos_arw_gam_aeg_svk_fin_dgb_bat_rus_sun_jpn_knd_kor_ger_lit_cic_slo_mao_pol_amh_jav_mnd_glc_ewe_nor_chh_afr_por_krd_grk_qcu_prs_rom_lat_bem_anl_fre_amr_cze_tag_ben_swt_dut_tsn_mly_tha_owc_tml_ses_bam_tur_mcd_pan_azi_igb_vie_hau_yor_zul_dyu	-0.526754127964782	-1.25539303033044	0.21248130589222
547	anl_mcd_dgb_ctl_gam_sid_amr_krd_aze_uzb_fbf_mly_bam_cze_urd_bsq_guj_tig_xho_mnd_mol_ita_akn_fre_bem_glc_fin_tsn_ses_hun_lat_wly_geo_por_rom_rus_swe_owc_chh_afr_est_lda_tag_alb_ind_jpn_knd_kor_eng_pol_swa_nor_mao_dut_mlt_sun_cnt_ukr_yor_ben_heb_arw_pan_scr_bul_qcu_prs_slo_ger_cic_amh_svk_hau_hin_jav_lit_swt_spa_ewe_bat_tha_sod_tml_moo_dyu_azi_bos_grk_tur_tsw_vie_aeg_igb_ven_zul	-0.377463869854736	-0.895762156629565	0.37269251578043
548	aeg_nor_zul_urd_amr_sid_hau_svk_aze_uzb_swa_bat_yor_fre_guj_bsq_swe_heb_tsw_cnt_dut_mcd_igb_arw_bam_ukr_est_tsn_swt_fin_scr_mlt_geo_bos_krd_rom_ita_owc_amh_lit_hun_dgb_jav_pol_tag_jpn_knd_kor_spa_cze_fbf_eng_sun_ctl_anl_mly_mnd_slo_akn_mol_tig_afr_grk_ben_prs_qcu_rus_hin_ger_lda_sod_bul_gam_glc_mao_pan_moo_lat_cic_ind_tha_wly_tml_xho_ven_tur_alb_por_azi_ewe_vie_chh_ses_dyu_bem	0.00986345424048636	0.0232140577797684	0.981529261386042
549	chh_bul_dgb_krd_owc_wly_hau_prs_uzb_aze_ses_mly_fbf_bos_ita_bsq_eng_aeg_igb_cnt_svk_spa_tsw_mcd_swa_dut_est_tsn_bem_fin_rom_anl_geo_ger_ctl_swe_ben_sod_tig_pol_hun_yor_sun_nor_mao_jpn_tml_kor_lit_afr_moo_fre_ind_urd_heb_bat_mnd_scr_xho_hin_amh_glc_grk_rus_mol_qcu_lat_slo_guj_ewe_amr_por_gam_pan_jav_cze_ven_alb_zul_tag_tha_sid_knd_cic_dyu_azi_arw_ukr_tur_swt_vie_mlt_bam_lda_akn	-0.903754244273045	-2.19111776617736	0.0309418345464043
550	amr_ger_fbf_guj_anl_gam_aeg_mcd_uzb_azi_yor_tag_lda_por_lat_bsq_rus_wly_bam_cnt_svk_dut_tsn_ukr_tsw_cze_hun_xho_zul_fin_lit_sid_geo_nor_eng_pan_mol_chh_amh_ben_est_akn_sun_ctl_ind_jpn_knd_kor_bul_afr_moo_fre_mly_grk_tig_jav_mnd_alb_igb_spa_hau_bos_slo_pol_swe_qcu_rom_urd_ita_bem_mlt_arw_sod_hin_mao_glc_cic_prs_dgb_bat_tha_heb_tml_swa_dyu_tur_krd_scr_aze_swt_vie_owc_ewe_ses_ven	0.329850258318195	0.776319768074287	0.439530128443923
551	tig_ctl_ewe_afr_amr_amh_sod_ger_uzb_aze_ses_bat_xho_dut_bul_bsq_ukr_owc_tsn_cnt_cze_slo_swt_urd_tsw_guj_est_fbf_bam_fin_grk_aeg_geo_svk_ita_rom_prs_mlt_sid_lat_hun_akn_tag_scr_sun_jpn_tml_kor_eng_alb_yor_lit_mly_por_chh_ind_mnd_mcd_ven_swe_anl_ben_mol_arw_spa_qcu_glc_fre_nor_cic_wly_bos_gam_rus_mao_hin_igb_pol_swa_jav_tha_heb_knd_bem_dgb_azi_krd_pan_tur_lda_vie_hau_dyu_moo_zul	0.152206205934287	0.358689145781646	0.720640639707319
552	sid_ita_tsw_fre_aeg_wly_hau_hin_azi_aze_bem_bat_ses_mcd_ukr_bsq_urd_sod_lda_mnd_rom_cze_swt_nor_igb_bos_est_swa_bam_fin_afr_mlt_geo_rus_lit_swe_por_amr_tig_ben_hun_yor_ind_glc_mao_jpn_knd_kor_spa_krd_dyu_grk_sun_scr_amh_jav_cnt_eng_tsn_dut_owc_guj_alb_prs_lat_qcu_svk_ger_slo_moo_gam_pol_heb_ctl_tag_arw_ven_pan_dgb_mly_tha_anl_tml_cic_xho_tur_mol_bul_uzb_zul_vie_chh_ewe_fbf_akn	-0.0390047936159137	-0.0918440773639606	0.927019469873023
553	amh_lit_lda_krd_sod_owc_aeg_por_aze_tur_swa_ind_bam_rus_guj_bsq_arw_sid_ven_cnt_pan_alb_xho_scr_fbf_bul_hun_ewe_akn_est_fre_tig_geo_pol_dut_ukr_mcd_amr_anl_urd_fin_ses_bat_ben_tag_jpn_tml_kor_spa_ger_cic_afr_mly_swe_heb_mao_mnd_slo_bem_glc_mlt_nor_eng_hin_mol_qcu_grk_cze_prs_moo_wly_ita_gam_ctl_sun_lat_dgb_svk_zul_jav_tha_hau_knd_tsw_igb_uzb_rom_bos_azi_swt_vie_chh_dyu_tsn_yor	-0.401855822481666	-0.952965899255252	0.343077662913847
554	anl_arw_ses_spa_amh_hau_gam_rus_tur_uzb_xho_bat_bem_dut_prs_bsq_grk_aeg_ewe_cnt_lat_urd_tsn_glc_bam_lit_est_swa_dyu_fin_pol_sod_geo_rom_bos_pan_scr_amr_owc_ger_hun_zul_mao_cze_jav_jpn_knd_kor_svk_alb_fbf_eng_ind_krd_wly_mly_mnd_fre_moo_por_heb_slo_mol_swe_hin_qcu_ctl_guj_ita_lda_sid_ben_mlt_ukr_tag_bul_igb_mcd_akn_sun_tha_tig_tml_swt_yor_aze_nor_afr_azi_cic_vie_chh_tsw_dgb_ven	-0.545648876297432	-1.29858232881927	0.197298104633807
555	sid_alb_ses_urd_amh_wly_tig_prs_aze_azi_swt_mao_tsn_mcd_ctl_bsq_bos_anl_fbf_mnd_rom_nor_ewe_ger_zul_ukr_hun_yor_dyu_fin_spa_amr_geo_bul_por_eng_pan_hau_chh_scr_est_igb_tag_svk_sun_jpn_tml_kor_mol_fre_dgb_pol_ind_rus_aeg_mly_cnt_glc_moo_hin_sod_lit_lat_arw_guj_qcu_cze_swe_grk_xho_mlt_slo_owc_afr_bat_dut_cic_ben_akn_jav_tha_heb_knd_bem_tsw_uzb_krd_ita_tur_lda_vie_gam_ven_swa_bam	-0.0640549502143118	-0.15083739164984	0.880430678616183
556	wly_pol_swa_pan_owc_heb_gam_ita_uzb_aze_ewe_ind_bam_svk_por_bsq_ger_anl_ses_mnd_bos_scr_dgb_ukr_tsw_glc_fin_bem_cic_est_grk_mlt_geo_cze_lit_fre_swe_aeg_tig_hin_hun_tsn_bat_bul_mly_jpn_tml_kor_krd_nor_swt_ctl_sun_mcd_amr_tag_cnt_eng_igb_afr_chh_urd_dut_spa_mol_qcu_rus_slo_arw_dyu_sod_lat_hau_ben_mao_rom_akn_prs_moo_jav_tha_amh_knd_xho_yor_tur_alb_guj_azi_fbf_vie_sid_ven_zul_lda	0.0954358999640614	0.224636224201087	0.822755099365036
557	anl_ukr_swa_guj_heb_amr_wly_ctl_aze_azi_akn_mly_ewe_nor_mcd_bsq_glc_aeg_igb_cnt_pan_lat_ven_cze_yor_rom_hun_tsn_xho_est_scr_owc_geo_bul_ita_afr_slo_sod_sid_krd_fin_dgb_ind_hin_tag_jpn_tml_kor_rus_alb_bam_eng_sun_mol_tig_jav_mnd_ben_lda_pol_hau_lit_swe_urd_prs_qcu_bos_ger_por_dyu_amh_grk_gam_fre_bat_spa_fbf_dut_cic_mao_tha_mlt_knd_zul_ses_uzb_svk_arw_tur_moo_vie_chh_bem_tsw_swt	-0.27683953835041	-0.653885218585142	0.514799377496465
558	wly_spa_dgb_scr_heb_tig_aeg_rom_azi_aze_xho_mao_yor_mcd_pol_bsq_cze_mlt_cic_mnd_lit_eng_igb_mol_ewe_krd_hun_ses_lda_fin_nor_sid_geo_guj_prs_ben_ita_amr_sod_ger_est_bam_tag_swe_ind_jpn_knd_kor_ukr_urd_fbf_grk_bat_ctl_gam_jav_cnt_por_dyu_glc_owc_rus_dut_lat_bos_qcu_arw_fre_bul_tsn_amh_alb_hau_hin_mly_slo_swt_svk_akn_sun_tha_anl_tml_swa_tsw_tur_pan_afr_uzb_bem_vie_chh_zul_moo_ven	-0.580577413927886	-1.3841082487045	0.16963788474785
559	anl_afr_xho_grk_aeg_chh_mlt_bos_azi_tur_moo_bat_swa_rus_dut_bsq_urd_owc_bem_cnt_por_cze_ewe_prs_dyu_nor_est_cic_ses_fin_ukr_sid_geo_spa_mol_fre_mcd_amh_amr_ger_hun_akn_ind_swe_sun_jpn_tml_kor_guj_ctl_bam_ben_tag_glc_tig_mao_mnd_krd_yor_svk_hau_lat_scr_eng_lit_qcu_rom_pol_slo_dgb_gam_ita_sod_pan_jav_arw_tsw_bul_lda_mly_tha_wly_knd_ven_tsn_aze_hin_alb_uzb_zul_vie_heb_fbf_swt_igb	-0.336923728363775	-0.797743767255657	0.427051425299846
560	chh_lat_ewe_por_anl_amr_mlt_urd_azi_uzb_yor_mao_dyu_pan_dut_bsq_guj_sod_ven_mnd_ita_fre_tsw_alb_cic_rus_fin_akn_lda_hun_prs_tig_geo_grk_glc_ger_hin_owc_heb_ctl_est_swa_bat_krd_jav_jpn_tml_kor_eng_scr_igb_afr_tag_rom_hau_ind_cnt_slo_moo_cze_aeg_pol_mol_mcd_lit_qcu_nor_ukr_svk_swt_wly_arw_sid_swe_sun_bos_xho_bul_dgb_mly_tha_gam_knd_fbf_tsn_tur_spa_ben_aze_ses_vie_amh_zul_bem_bam	-0.226795426838154	-0.536219800576886	0.593086936741146
561	aeg_dut_ses_rus_tig_owc_anl_prs_tur_aze_tsn_sun_igb_krd_eng_bsq_guj_hau_xho_mnd_slo_bos_fbf_arw_swt_bul_hun_dgb_yor_est_mol_gam_geo_ukr_pan_swe_scr_heb_amr_lit_fin_ven_mly_fre_ind_jpn_tml_kor_afr_ger_akn_hin_bat_svk_chh_mao_cnt_glc_bem_rom_amh_grk_ita_cze_ctl_qcu_urd_nor_lat_lda_sid_ben_sod_alb_tag_mcd_dyu_por_bam_jav_tha_mlt_knd_cic_ewe_uzb_pol_spa_azi_tsw_vie_wly_swa_moo_zul	-0.608923653258121	-1.45042060153963	0.150305686562347
562	hau_cze_igb_svk_anl_gam_wly_lat_azi_aze_ewe_jav_moo_rom_urd_bsq_nor_sid_akn_cnt_por_ger_tsn_fre_swt_afr_fin_lda_bem_est_lit_amr_geo_prs_swe_mol_hin_mlt_amh_ben_hun_dyu_mly_grk_tag_jpn_tml_kor_rus_guj_cic_scr_ind_glc_tig_bat_mnd_alb_yor_eng_heb_dut_pol_spa_arw_qcu_bul_slo_pan_xho_sod_krd_owc_ukr_sun_mcd_bam_bos_tsw_mao_tha_aeg_knd_ven_zul_tur_ita_ctl_uzb_dgb_vie_chh_swa_fbf_ses	-0.148939897276404	-0.351329367615368	0.726135966629245
563	amh_slo_swt_eng_tig_owc_hau_ger_tur_aze_fbf_mly_dgb_bos_arw_bsq_afr_chh_yor_cnt_por_guj_dyu_spa_cic_alb_est_bam_igb_fin_lat_wly_geo_rom_pan_ben_ctl_anl_sod_svk_hun_bem_tag_mol_ind_jpn_knd_kor_glc_swe_tsw_pol_sun_cze_heb_mao_mnd_ukr_zul_bul_sid_dut_scr_hin_lit_qcu_nor_ita_krd_tsn_mlt_mcd_gam_prs_bat_urd_akn_grk_ewe_jav_tha_amr_tml_lda_swa_azi_fre_rus_uzb_xho_vie_aeg_ses_ven_moo	-0.151234098036834	-0.357177612677444	0.721768071715662
564	heb_cze_xho_bos_sod_amr_tig_krd_uzb_aze_lda_bat_ewe_ctl_por_bsq_grk_owc_yor_cnt_lat_ben_swt_pan_tsn_ukr_est_zul_akn_fin_ger_anl_geo_ita_eng_bul_nor_amh_sid_arw_hun_dgb_jav_lit_mao_jpn_knd_kor_rus_prs_fbf_dut_sun_rom_aeg_mly_mnd_guj_ven_slo_hau_hin_glc_urd_swe_qcu_mcd_mol_spa_bam_gam_pol_wly_afr_ind_fre_tsw_scr_igb_tag_tha_chh_tml_cic_moo_azi_alb_svk_tur_bem_vie_mlt_ses_dyu_swa	-0.611049276508593	-1.45860817640629	0.148042121830928
565	heb_bos_swa_pan_amh_amr_tig_krd_tur_aze_swt_mao_zul_bul_glc_bsq_afr_owc_moo_cnt_dut_spa_cic_alb_igb_cze_est_bam_ewe_hun_prs_mlt_geo_swe_guj_ger_rom_wly_aeg_grk_fin_tsw_ind_mcd_sun_jpn_tml_kor_ukr_por_xho_lat_bat_ita_sid_mly_mnd_pol_bem_ctl_sod_mol_eng_nor_rus_qcu_urd_hin_slo_ses_gam_scr_anl_arw_tag_svk_yor_ben_akn_jav_tha_hau_knd_lda_ven_uzb_fre_lit_azi_dyu_vie_chh_fbf_dgb_tsn	-0.832331720322556	-2.01348493120223	0.0469538268701065
566	aeg_afr_swt_rus_amr_mlt_wly_grk_aze_tur_ses_bat_bem_ita_glc_bsq_fre_tig_dgb_cnt_por_ukr_swa_dut_xho_pol_hun_tsw_fbf_est_krd_sid_geo_eng_svk_rom_hin_hau_gam_cze_fin_bam_tag_alb_jav_jpn_knd_kor_pan_prs_tsn_urd_mly_mol_owc_ind_mnd_arw_moo_spa_heb_lat_scr_ger_guj_qcu_ben_bos_nor_igb_amh_bul_sod_lit_sun_slo_cic_mcd_zul_mao_tha_anl_tml_dyu_lda_azi_ctl_swe_uzb_akn_vie_chh_yor_ven_ewe	0.203329097339696	0.478383974635605	0.633499635700334
567	amr_scr_cic_urd_heb_gam_aeg_svk_aze_uzb_swt_jav_moo_dut_bos_bsq_fre_chh_swa_cnt_hin_mol_akn_arw_fbf_lat_fin_ven_dyu_hun_pan_owc_geo_guj_rom_rus_glc_amh_wly_cze_est_bam_bat_ita_tag_jpn_tml_kor_ben_spa_tsn_grk_sun_ctl_mlt_mao_mnd_slo_ewe_pol_tig_ukr_mcd_ger_lit_qcu_eng_swe_krd_igb_hau_afr_sid_por_mly_nor_zul_prs_yor_ind_tha_sod_knd_lda_ses_tur_bul_alb_azi_bem_vie_anl_tsw_xho_dgb	0.107564596208632	0.25307316291586	0.800770244893739
568	hau_mol_zul_ctl_heb_chh_gam_mcd_azi_aze_igb_mly_lda_lit_ben_bsq_svk_mlt_bam_mnd_prs_afr_fbf_swe_moo_rus_fin_ven_bem_est_guj_anl_geo_pol_krd_nor_bos_tig_amh_lat_hun_xho_tag_bul_ind_jpn_knd_kor_eng_ita_akn_por_sun_pan_sid_mao_cnt_rom_dyu_urd_owc_ger_cze_spa_fre_qcu_hin_arw_grk_ewe_aeg_glc_sod_scr_bat_alb_cic_ukr_swt_jav_tha_wly_tml_ses_dgb_tur_dut_slo_uzb_tsn_vie_amr_yor_tsw_swa	0.480809223302686	1.13700068227241	0.258459110248791
569	sod_guj_bem_slo_owc_wly_anl_ita_tur_azi_lda_mao_tsw_ukr_swe_bsq_lat_amr_ewe_cnt_fre_pan_fbf_rom_dyu_grk_est_tsn_ses_hun_mcd_mlt_geo_cze_svk_dut_rus_sid_hau_lit_fin_dgb_mly_scr_bat_jpn_knd_kor_bos_alb_igb_arw_jav_prs_chh_sun_mnd_hin_swt_urd_heb_afr_krd_ben_spa_qcu_bul_glc_mol_cic_gam_eng_tig_ctl_ind_ger_swa_nor_xho_tag_tha_amh_tml_akn_zul_aze_por_pol_uzb_moo_vie_aeg_yor_ven_bam	-0.915087019274639	-2.21713777005487	0.0290505462707052
570	wly_rus_zul_prs_sid_hau_chh_slo_azi_tur_ses_mao_fbf_spa_guj_bsq_arw_owc_dyu_cnt_ben_dut_igb_pan_swt_hin_hun_moo_xho_est_glc_amh_geo_bul_alb_nor_krd_amr_aeg_ger_fin_bem_mly_scr_tag_jpn_tml_kor_mol_ita_swa_fre_sun_bos_gam_ind_mnd_svk_tsn_ctl_heb_lat_grk_rom_cze_qcu_por_afr_pol_dgb_tig_lit_sod_urd_jav_mcd_yor_ukr_ven_bat_tha_anl_knd_bam_akn_uzb_swe_eng_aze_ewe_vie_mlt_lda_tsw_cic	0.0163461506284707	0.038505311424227	0.969367333348616
571	aeg_ita_dyu_bul_hau_sod_chh_spa_aze_uzb_lda_tag_swt_glc_mcd_bsq_rom_heb_tsw_mnd_prs_arw_cic_alb_dgb_por_est_zul_bam_fin_ger_sid_geo_pan_slo_lat_mol_wly_anl_guj_hun_igb_bat_dut_mao_jpn_tml_kor_ukr_svk_ven_cze_ind_ctl_amh_jav_cnt_scr_moo_hin_owc_swe_pol_fre_krd_qcu_rus_grk_ben_yor_tig_bos_amr_eng_mly_lit_bem_nor_ses_sun_tha_gam_knd_swa_akn_azi_urd_afr_tur_fbf_vie_mlt_ewe_xho_tsn	-0.539394125119812	-1.28622340223976	0.201558072688394
572	mlt_ita_bam_ukr_amr_gam_sod_svk_uzb_azi_lda_bat_dgb_dut_rom_bsq_spa_sid_cic_mnd_alb_glc_zul_ger_bem_guj_fin_yor_ven_hun_arw_anl_geo_bos_lat_slo_nor_aeg_wly_afr_est_swt_tag_ctl_ind_jpn_tml_kor_bul_urd_akn_swe_sun_pol_hau_jav_cnt_ben_ewe_por_chh_hin_mol_scr_fre_qcu_krd_grk_pan_tsw_amh_lit_heb_mcd_mly_eng_moo_prs_xho_mao_tha_tig_knd_swa_igb_tur_cze_rus_aze_fbf_vie_owc_dyu_ses_tsn	-0.61246813185475	-1.46572535362886	0.14609606336845
573	wly_svk_akn_spa_anl_heb_gam_lit_uzb_tur_ses_tag_swt_bos_pol_bsq_guj_chh_bem_mnd_ctl_ben_zul_bul_tsw_mol_hun_ven_fbf_fin_alb_tig_geo_dut_swe_lat_scr_sid_aeg_urd_est_igb_sun_rom_jav_jpn_knd_kor_fre_eng_lda_rus_ind_cze_sod_mao_cnt_ger_dgb_arw_amr_krd_grk_hin_nor_qcu_ita_ukr_por_swa_amh_slo_owc_glc_mly_afr_moo_prs_bam_bat_tha_hau_tml_dyu_tsn_aze_pan_mcd_azi_yor_vie_mlt_ewe_cic_xho	0.504710227251199	1.19554468258588	0.234913878675211
574	sod_mol_fbf_lat_hau_chh_mlt_bos_azi_uzb_ven_jav_zul_guj_ctl_bsq_pan_wly_ewe_mnd_cze_arw_tsn_spa_ses_lit_hun_yor_swt_fin_rom_anl_geo_bul_pol_alb_afr_amh_amr_svk_est_bam_tag_ukr_sun_jpn_knd_kor_ita_por_igb_rus_bat_fre_gam_mly_cnt_scr_bem_krd_tig_eng_swe_urd_prs_qcu_mcd_hin_grk_moo_sid_nor_aeg_slo_mao_ben_xho_glc_akn_ind_tha_owc_tml_lda_swa_tur_dut_ger_aze_tsw_vie_heb_cic_dyu_dgb	-0.157354235714917	-0.371231295927391	0.711309624006724
575	sod_slo_swa_afr_gam_chh_aeg_alb_tur_azi_swt_ind_ses_hin_ita_bsq_ben_heb_dyu_mnd_swe_krd_zul_prs_moo_lat_hun_ven_lda_fin_scr_anl_geo_grk_bos_svk_urd_tig_owc_ctl_est_ewe_bat_mcd_jav_jpn_knd_kor_cze_ger_tsn_guj_sun_pol_mlt_mao_cnt_nor_bam_glc_hau_rom_lit_fre_spa_qcu_mol_arw_dut_igb_amh_pan_amr_ukr_tag_rus_cic_eng_tsw_mly_tha_wly_tml_yor_bem_uzb_por_bul_aze_dgb_vie_sid_fbf_akn_xho	-0.684310592878415	-1.6412702031054	0.104119093606029
576	chh_fre_cic_spa_gam_amh_heb_nor_aze_azi_xho_mly_fbf_ctl_ita_bsq_lat_hau_dyu_mnd_guj_alb_bam_pol_igb_swe_hun_swa_akn_fin_pan_wly_geo_lit_rus_rom_arw_amr_tig_urd_est_tsn_mao_scr_tag_jpn_knd_kor_glc_slo_lda_svk_jav_por_sod_sun_cnt_krd_bem_prs_mlt_bos_afr_ben_mcd_qcu_ger_cze_bul_yor_anl_grk_aeg_dut_ind_mol_ven_ukr_moo_bat_tha_sid_tml_swt_ses_uzb_hin_eng_tur_tsw_vie_owc_zul_dgb_ewe	0.669344675335526	1.58581821928785	0.116175088442377
577	hau_rom_ven_ger_amr_wly_owc_spa_azi_uzb_igb_tag_dgb_afr_fre_bsq_bul_heb_akn_cnt_pol_guj_zul_krd_tsw_nor_fin_cic_ewe_est_urd_amh_geo_lat_ben_glc_ita_sid_chh_ctl_hun_dyu_sun_ukr_ind_jpn_knd_kor_swe_svk_ses_cze_bat_slo_sod_jav_mnd_arw_lda_alb_gam_mcd_prs_lit_rus_qcu_mol_eng_pan_yor_mlt_grk_anl_scr_mao_por_bem_hin_bam_mly_tha_aeg_tml_xho_tsn_tur_dut_bos_aze_swa_vie_tig_swt_fbf_moo	0.131674211336705	0.30962155355426	0.757541443143075
578	hau_pan_swt_bul_aeg_sod_gam_fre_uzb_tur_akn_bat_tsn_glc_guj_bsq_eng_anl_lda_mnd_spa_cze_bem_slo_ses_krd_est_igb_dyu_hun_rus_mlt_geo_scr_grk_nor_ctl_amr_tig_swe_fin_moo_mao_ben_jav_jpn_knd_kor_lat_pol_fbf_por_mly_afr_wly_sun_cnt_rom_yor_svk_heb_ger_prs_hin_ita_qcu_arw_alb_ukr_ven_amh_lit_chh_bos_ind_mol_zul_dut_ewe_tag_tha_owc_tml_dgb_bam_azi_urd_mcd_aze_tsw_vie_sid_swa_xho_cic	-0.0731171629198526	-0.172447149925754	0.863460736823653
579	hau_scr_dyu_fre_wly_sid_mlt_lat_aze_azi_tsn_bat_yor_ger_swe_bsq_cze_anl_ses_mnd_afr_ctl_dgb_pol_swt_glc_fin_igb_ewe_est_ita_aeg_geo_por_lit_ukr_rom_chh_amh_spa_hun_xho_mly_nor_tag_jpn_knd_kor_mol_eng_lda_pan_sun_svk_amr_ind_cnt_prs_fbf_rus_sod_slo_ben_dut_bul_qcu_bos_grk_mcd_zul_heb_urd_tig_hin_mao_krd_tsw_arw_ven_jav_tha_gam_tml_swa_bam_uzb_alb_guj_tur_bem_vie_owc_cic_moo_akn	0.156240286703879	0.367586986774154	0.714016437691016
580	tig_nor_ses_guj_sid_wly_anl_pan_uzb_azi_swa_bat_lda_fre_krd_bsq_grk_amh_igb_cnt_slo_ctl_ven_por_dyu_spa_fin_tsn_moo_hun_svk_hau_geo_lat_cze_hin_scr_heb_gam_pol_est_xho_tag_mol_mly_jpn_knd_kor_urd_ukr_akn_rom_mao_ita_owc_ind_mnd_ger_ewe_afr_chh_prs_alb_bos_ben_qcu_eng_mcd_lit_yor_mlt_swe_sod_bul_jav_rus_cic_dut_fbf_sun_tha_aeg_tml_swt_dgb_tur_glc_arw_aze_bam_vie_amr_tsw_bem_zul	-0.537788485608586	-1.2808088238823	0.203445737681148
581	owc_urd_ven_dut_sid_amh_heb_nor_aze_tur_cic_mao_dgb_arw_mcd_bsq_scr_mlt_lda_cnt_guj_bul_bam_ita_bem_spa_fin_swa_tsw_est_rus_gam_geo_ctl_ger_por_svk_amr_anl_pol_hun_xho_sun_hin_bat_jpn_tml_kor_glc_rom_moo_afr_mly_grk_hau_tag_mnd_slo_fbf_krd_chh_fre_lat_ben_bos_qcu_cze_ukr_prs_zul_tig_lit_sod_mol_jav_eng_ewe_pan_igb_ind_tha_aeg_knd_akn_yor_azi_swe_alb_uzb_ses_vie_wly_dyu_swt_tsn	-0.583142054713254	-1.38987350502268	0.167885328096953
582	sod_ita_cic_urd_aeg_hau_amr_swe_aze_tur_akn_jav_ewe_mcd_fre_bsq_ger_mlt_bam_mnd_cze_lit_ses_svk_swt_ukr_hun_ven_yor_fin_rom_sid_geo_slo_nor_pan_bul_owc_chh_ben_est_tsw_mao_hin_ind_jpn_knd_kor_arw_pol_moo_rus_bat_scr_amh_tag_cnt_lat_lda_krd_heb_guj_por_spa_dut_qcu_mol_grk_bos_dgb_gam_eng_wly_afr_mly_ctl_swa_alb_dyu_sun_tha_tig_tml_xho_igb_uzb_glc_prs_azi_fbf_vie_anl_tsn_zul_bem	-0.195993940616025	-0.462425377630332	0.644856391797131
583	tig_krd_bam_dut_heb_hau_sod_cze_aze_tur_tsn_sun_igb_pan_swe_bsq_scr_owc_dyu_cnt_fre_prs_zul_hin_fbf_lit_hun_ven_akn_fin_mol_mlt_geo_rus_por_nor_afr_chh_amh_rom_est_ewe_tag_ctl_mly_jpn_tml_kor_ger_spa_ses_ita_bat_ben_amr_ind_mnd_bul_moo_mcd_aeg_ukr_eng_arw_slo_qcu_guj_grk_lat_cic_sid_pol_anl_glc_jav_alb_lda_bos_dgb_mao_tha_wly_knd_bem_tsw_uzb_svk_urd_azi_swa_vie_gam_xho_yor_swt	0.561155105222016	1.32587260294392	0.188129327582973
584	amr_ctl_ewe_pol_chh_hau_amh_guj_tur_uzb_swt_ind_cic_lit_bos_bsq_rus_tig_ven_cnt_rom_lat_bem_por_moo_cze_est_lda_zul_hun_ukr_owc_geo_eng_mcd_scr_hin_gam_mlt_spa_fin_yor_tag_swe_jav_jpn_tml_kor_ita_ger_tsn_glc_mly_afr_sid_mao_mnd_ben_fbf_urd_heb_arw_grk_dut_alb_qcu_svk_slo_nor_dgb_aeg_pan_anl_prs_bat_krd_bam_mol_dyu_sun_tha_sod_knd_swa_xho_aze_fre_bul_azi_ses_vie_wly_igb_akn_tsw	0.395574564724799	0.932605859731505	0.353438414421628
585	heb_ita_dyu_arw_sid_amh_anl_bos_uzb_aze_ses_bat_ewe_lat_ben_bsq_svk_owc_zul_mnd_slo_rus_yor_urd_lda_scr_hun_swt_xho_est_ukr_wly_geo_mcd_cze_mol_afr_sod_chh_dut_fin_tsn_jav_glc_sun_jpn_tml_kor_bul_hin_igb_spa_mly_rom_gam_ind_cnt_por_bem_eng_hau_lit_pan_swe_krd_qcu_fre_nor_guj_ven_aeg_ctl_amr_ger_tag_pol_cic_grk_akn_mao_tha_mlt_knd_swa_bam_tur_prs_alb_azi_fbf_vie_tig_moo_dgb_tsw	-0.0816403903737574	-0.192460262158215	0.847801338435763
586	owc_lit_swa_bul_anl_sid_wly_ben_azi_tur_tsn_sun_bam_por_urd_bsq_slo_amh_zul_cnt_rom_cze_bem_pan_ewe_krd_fin_ven_swt_hun_dut_gam_geo_alb_spa_fre_guj_sod_amr_mol_est_tsw_bat_lat_jav_jpn_knd_kor_ger_arw_xho_bos_mly_nor_aeg_mao_mnd_glc_fbf_hin_hau_prs_ctl_svk_mcd_qcu_afr_swe_eng_moo_heb_ita_chh_scr_tag_grk_akn_pol_lda_ind_tha_tig_tml_dyu_igb_uzb_rus_ukr_aze_ses_vie_mlt_cic_dgb_yor	0.340487776517548	0.802179853658856	0.424494027046681
587	gam_spa_tsw_pan_sod_amh_mlt_slo_uzb_tur_lda_ind_moo_swe_urd_bsq_arw_amr_bem_mnd_lat_rom_ven_rus_xho_ita_hun_tsn_dyu_est_afr_tig_geo_ger_fre_nor_ukr_aeg_hau_guj_fin_dgb_sun_eng_mly_jpn_tml_kor_cze_ctl_zul_ben_mao_lit_anl_tag_cnt_prs_bam_dut_chh_krd_grk_glc_alb_qcu_bul_pol_hin_igb_wly_scr_heb_bos_bat_mcd_yor_por_swa_jav_tha_owc_knd_swt_cic_azi_mol_svk_aze_ses_vie_sid_fbf_akn_ewe	-0.151071506370136	-0.356556614512722	0.722231444045871
588	amh_spa_xho_fre_sid_mlt_hau_dut_azi_tur_ses_tag_tsw_lit_afr_bsq_prs_amr_dgb_cnt_eng_slo_bem_bul_ven_mol_est_cic_moo_fin_ger_owc_geo_urd_hin_ctl_lat_heb_gam_bos_hun_igb_ind_svk_sun_jpn_tml_kor_glc_ukr_swt_ita_mly_scr_chh_bat_mnd_cze_bam_por_aeg_krd_alb_ben_swe_qcu_grk_pan_rom_dyu_anl_guj_sod_pol_jav_arw_zul_nor_akn_mao_tha_tig_knd_yor_lda_aze_mcd_rus_uzb_fbf_vie_wly_swa_tsn_ewe	0.36268615237744	0.855875451604652	0.394266453410195
589	anl_fre_lda_prs_wly_amh_sid_por_uzb_azi_moo_bat_tsw_rom_lat_bsq_alb_amr_bem_mnd_swe_spa_dyu_cze_bam_slo_est_zul_akn_hun_arw_gam_geo_mcd_svk_glc_mol_aeg_sod_urd_fin_ven_mly_eng_jav_jpn_tml_kor_ctl_lit_cic_ben_tag_afr_owc_ind_cnt_grk_yor_scr_hau_ger_ita_ukr_krd_qcu_hin_nor_pan_fbf_mlt_bos_chh_rus_mao_dut_ewe_guj_xho_sun_tha_tig_knd_tsn_igb_aze_bul_pol_tur_dgb_vie_heb_ses_swt_swa	-0.558383667592118	-1.33265185687617	0.185902011420459
590	amr_swe_ses_hin_mlt_sod_owc_alb_tur_uzb_cic_mao_ven_ben_slo_bsq_fre_chh_dyu_mnd_grk_ger_igb_lit_moo_lat_fin_yor_swt_est_glc_wly_geo_rus_ctl_nor_rom_hau_sid_por_hun_zul_tag_guj_ind_jpn_knd_kor_pan_pol_bam_cze_mly_mol_aeg_bat_cnt_mcd_xho_svk_heb_bos_afr_prs_bul_qcu_urd_dut_spa_tsn_tig_scr_anl_arw_jav_ita_swa_eng_ewe_sun_tha_amh_tml_dgb_bem_aze_ukr_krd_azi_lda_vie_gam_akn_fbf_tsw	0.71503496746099	1.69600153553076	0.0932308148234149
591	anl_afr_igb_scr_aeg_amh_sid_hin_tur_uzb_zul_mly_moo_lat_grk_bsq_guj_tig_swt_mnd_pol_urd_dgb_lit_ven_mcd_fin_swa_akn_est_swe_mlt_geo_krd_eng_ctl_svk_wly_gam_arw_hun_lda_mao_rus_tag_jpn_knd_kor_rom_ger_bam_por_sun_pan_sod_bat_cnt_alb_cic_bos_hau_cze_ita_dut_glc_qcu_bul_nor_mol_yor_heb_ukr_chh_fre_ind_slo_dyu_ben_ewe_jav_tha_amr_tml_xho_fbf_aze_prs_spa_azi_ses_vie_owc_tsn_tsw_bem	0.730833181379608	1.73319764132646	0.0863749651875503
592	owc_swe_cic_mol_wly_amr_gam_glc_azi_aze_igb_ind_akn_svk_bul_bsq_ctl_sid_bam_cnt_rom_hin_bem_fre_ewe_ita_hun_dgb_xho_est_krd_sod_geo_afr_urd_eng_cze_mlt_chh_pan_fin_tsw_bat_bos_mao_jpn_knd_kor_lat_prs_swt_dut_mly_rus_aeg_tag_mnd_lit_zul_guj_tig_nor_pol_alb_por_qcu_scr_ger_ukr_swa_amh_arw_heb_mcd_jav_grk_tsn_spa_lda_sun_tha_anl_tml_fbf_dyu_uzb_slo_ben_tur_moo_vie_hau_yor_ven_ses	-0.146205110653184	-0.344880805841086	0.730962728963388
593	gam_krd_ven_pol_wly_tig_aeg_nor_azi_tur_moo_tag_xho_bul_pan_bsq_lit_sod_ewe_mnd_grk_prs_dgb_hin_zul_cze_est_igb_dyu_hun_dut_hau_geo_guj_mcd_svk_ger_heb_sid_slo_fin_akn_jav_ctl_ind_jpn_knd_kor_rom_ita_bam_ukr_mao_swe_amr_bat_cnt_fre_tsn_ben_amh_eng_bos_arw_spa_qcu_lat_mol_scr_bem_chh_glc_owc_rus_sun_por_ses_afr_tsw_mly_tha_mlt_tml_cic_yor_aze_alb_urd_uzb_lda_vie_anl_fbf_swa_swt	-0.971456781218147	-2.36587959246597	0.0200629608391506
594	chh_urd_dgb_scr_wly_sid_amh_fre_tur_aze_yor_mao_tsn_cze_pan_bsq_prs_amr_lda_cnt_spa_lat_akn_slo_ses_ctl_hun_cic_ven_est_bos_aeg_geo_rus_ukr_krd_swe_heb_mlt_grk_fin_ewe_jav_lit_bat_jpn_tml_kor_arw_ben_swt_dut_sun_pol_tig_mly_mnd_nor_tsw_mcd_owc_ita_rom_alb_mol_qcu_guj_por_svk_bam_gam_hin_sod_ger_tag_afr_fbf_bul_zul_ind_tha_hau_knd_dyu_swa_uzb_eng_glc_azi_moo_vie_anl_igb_bem_xho	-0.718984054980982	-1.72607294883572	0.0876551396247061
595	anl_ctl_igb_prs_gam_sod_mlt_spa_tur_aze_fbf_mao_zul_fre_hin_bsq_krd_aeg_tsw_mnd_lat_arw_swt_mcd_bem_mol_est_dyu_ven_hun_urd_sid_geo_rus_ukr_dut_svk_wly_tig_rom_fin_dgb_bat_eng_tag_jpn_knd_kor_ita_slo_ses_nor_jav_ben_hau_ind_cnt_pol_xho_swe_owc_ger_lit_glc_por_qcu_alb_guj_bos_lda_amr_scr_heb_pan_sun_afr_ewe_grk_moo_mly_tha_amh_tml_yor_akn_azi_cze_bul_uzb_cic_vie_chh_tsn_swa_bam	-0.409507382446852	-0.971155039091612	0.333990157221485
596	tig_scr_zul_bul_amh_chh_owc_prs_uzb_azi_fbf_bat_tsn_ukr_glc_bsq_urd_wly_moo_mnd_svk_ben_ewe_lat_xho_lit_fin_ven_dyu_hun_slo_heb_geo_swe_krd_rom_ger_gam_amr_arw_est_igb_jav_nor_ind_jpn_tml_kor_eng_grk_swa_pan_tag_pol_anl_sun_cnt_por_cic_ita_sod_rus_dut_spa_cze_qcu_afr_guj_ctl_akn_sid_bos_hau_mol_mly_fre_dgb_mcd_lda_mao_tha_mlt_knd_bem_ses_aze_hin_alb_tur_swt_vie_aeg_yor_bam_tsw	-0.334127343880323	-0.790831602592899	0.431054412631968
597	tig_guj_bam_rus_amh_chh_sod_bul_uzb_tur_lda_ind_xho_ita_mol_bsq_spa_heb_akn_mnd_fre_cze_swa_afr_dyu_grk_hun_ven_fbf_fin_mcd_aeg_geo_dut_lit_swe_svk_hau_gam_ukr_est_dgb_bat_ctl_sun_jpn_tml_kor_eng_lat_yor_krd_jav_rom_anl_mao_cnt_ben_swt_arw_wly_alb_bos_por_slo_qcu_hin_nor_prs_ewe_mlt_scr_owc_pol_tag_ger_igb_glc_ses_mly_tha_amr_knd_tsw_moo_aze_pan_urd_azi_bem_vie_sid_tsn_cic_zul	-0.744846895003073	-1.78868340707667	0.0769218654347303
598	gam_slo_bem_urd_tig_aeg_anl_ben_tur_azi_zul_mly_xho_grk_spa_bsq_scr_chh_ven_cnt_por_hin_ewe_afr_moo_mol_fin_lda_dyu_est_guj_hau_geo_arw_prs_glc_bul_mlt_amh_svk_hun_igb_sun_ukr_tag_jpn_tml_kor_pol_dut_tsw_mcd_bat_ger_owc_jav_mnd_swe_tsn_rus_sid_nor_rom_fre_bos_qcu_lit_ctl_alb_fbf_amr_krd_heb_ita_ind_lat_akn_pan_swa_mao_tha_wly_knd_cic_swt_uzb_cze_eng_aze_ses_vie_sod_yor_dgb_bam	0.124305024115932	0.292716796895139	0.770390724995596
599	sid_lat_xho_svk_sod_amr_tig_spa_uzb_tur_tsn_jav_zul_glc_pan_bsq_mcd_gam_cic_cnt_eng_slo_igb_ukr_tsw_grk_hun_moo_swt_fin_hin_chh_geo_rus_fre_pol_swe_mlt_owc_cze_est_fbf_mao_prs_ind_jpn_knd_kor_arw_scr_bem_krd_tag_por_wly_bat_mnd_mol_swa_guj_aeg_rom_alb_afr_ger_qcu_ctl_ben_lit_akn_hau_ita_heb_bos_mly_bul_dgb_nor_yor_sun_tha_anl_tml_dyu_bam_azi_dut_urd_aze_ses_vie_amh_ewe_ven_lda	0.525550984848147	1.24350094394841	0.216808821888786
600	chh_nor_tsw_spa_hau_mlt_tig_arw_uzb_aze_zul_mao_bam_eng_krd_bsq_ita_amr_akn_cnt_hin_ctl_bem_lat_lda_fre_hun_swt_dyu_fin_ben_sod_geo_por_rom_glc_lit_owc_anl_afr_est_xho_sun_ger_mly_jpn_tml_kor_bos_pol_ven_dut_tag_bul_amh_jav_mnd_guj_tsn_alb_aeg_svk_prs_cze_mol_qcu_scr_slo_rus_yor_gam_mcd_wly_swe_ind_urd_dgb_ukr_ewe_bat_tha_sid_knd_fbf_swa_tur_grk_pan_azi_ses_vie_heb_cic_moo_igb	-0.389429750409958	-0.923861594332229	0.357949246876019
601	owc_prs_bam_eng_gam_hau_chh_ctl_tur_aze_tsw_jav_dyu_lit_scr_bsq_hin_wly_bem_cnt_swe_krd_akn_por_ses_guj_est_swa_zul_fin_ita_amh_geo_mcd_ukr_urd_slo_aeg_sid_dut_hun_ewe_mly_bos_tag_jpn_knd_kor_fre_bul_ven_rom_mao_svk_tig_sun_mnd_alb_xho_mol_heb_lat_spa_rus_cze_qcu_pan_afr_nor_igb_anl_grk_sod_ben_ind_pol_dgb_glc_swt_bat_tha_amr_tml_tsn_lda_uzb_arw_ger_azi_yor_vie_mlt_moo_cic_fbf	0.0376758714968045	0.0888199867768643	0.929415964102577
602	sod_prs_tsw_bul_heb_amh_tig_lat_tur_uzb_ven_sun_yor_guj_svk_bsq_arw_gam_bam_cnt_cze_fre_akn_scr_dyu_swe_hun_swa_fbf_est_pol_chh_geo_ukr_mol_mcd_ben_amr_mlt_por_fin_bem_mly_dut_ind_jpn_knd_kor_alb_hin_swt_spa_mao_ctl_aeg_tag_mnd_ita_zul_grk_anl_lit_rus_nor_urd_qcu_afr_ger_krd_ses_wly_pan_sid_slo_bat_rom_cic_glc_igb_jav_tha_owc_tml_xho_moo_azi_eng_bos_aze_dgb_vie_hau_ewe_lda_tsn	0.219025009582988	0.515287681350216	0.607574705044189
603	sid_ben_dgb_slo_amr_wly_mlt_alb_uzb_tur_moo_jav_ses_cze_ukr_bsq_prs_anl_swt_cnt_svk_dut_cic_pol_yor_rus_fin_tsw_lda_est_mcd_tig_geo_lit_bos_scr_guj_heb_amh_lat_hun_swa_mao_fre_tag_jpn_tml_kor_mol_hin_xho_afr_mly_ita_gam_ind_mnd_krd_fbf_ctl_hau_ger_pan_grk_bul_qcu_urd_por_spa_tsn_sod_nor_chh_glc_sun_rom_dyu_swe_ven_bat_tha_aeg_knd_igb_akn_azi_arw_eng_aze_bam_vie_owc_zul_bem_ewe	-0.625526652922739	-1.49618403822517	0.13799171396872
604	heb_ctl_tsn_slo_sid_mlt_anl_urd_azi_tur_yor_sun_fbf_guj_svk_bsq_bos_sod_akn_mnd_grk_hin_swt_rom_zul_eng_fin_ven_swa_hun_mol_owc_geo_pol_dut_ger_ukr_wly_amr_por_est_xho_mao_glc_mly_jpn_tml_kor_lat_arw_dyu_spa_tag_scr_amh_jav_cnt_ben_bam_rus_aeg_alb_prs_lit_fre_qcu_mcd_pan_bul_moo_tig_cze_gam_krd_ind_nor_tsw_ita_dgb_bat_tha_chh_knd_bem_ses_uzb_afr_swe_aze_ewe_vie_hau_cic_lda_igb	-0.475583936353844	-1.13056495633029	0.261145482464908
605	amr_pan_fbf_slo_hau_wly_gam_pol_azi_uzb_ewe_tag_swt_bul_ctl_bsq_scr_anl_moo_mnd_urd_prs_ven_spa_tsn_bos_fin_yor_bam_hun_nor_amh_geo_guj_rom_mol_por_chh_mlt_alb_est_tsw_mao_mcd_sun_jpn_knd_kor_dut_lit_bem_hin_ind_svk_aeg_bat_cnt_arw_igb_fre_owc_ukr_cze_swe_eng_qcu_afr_ben_krd_akn_heb_grk_tig_glc_jav_rus_cic_lat_ses_mly_tha_sod_tml_xho_dgb_aze_ger_ita_tur_swa_vie_sid_zul_dyu_lda	-0.302804680289394	-0.715461316231124	0.476116465737035
606	amr_nor_bam_mcd_owc_amh_anl_eng_aze_azi_swt_tag_swa_pan_lit_bsq_ben_sod_igb_mnd_ger_afr_zul_prs_akn_svk_hun_moo_dyu_fin_krd_mlt_geo_urd_lat_ukr_por_chh_gam_ita_est_lda_mao_pol_mly_jpn_tml_kor_cze_slo_ewe_hin_bat_spa_sid_ind_cnt_grk_tsw_bul_wly_arw_scr_dut_rom_qcu_swe_ctl_mol_ses_hau_fre_aeg_rus_jav_bos_xho_alb_cic_sun_tha_heb_knd_ven_tsn_uzb_guj_glc_tur_bem_vie_tig_dgb_fbf_yor	-0.187771344092734	-0.443080158890299	0.658736722946886
607	heb_dut_swt_pol_aeg_tig_amr_slo_tur_azi_dyu_mly_akn_swe_rom_bsq_ctl_anl_swa_cnt_eng_fre_igb_guj_dgb_afr_hun_bam_tsw_est_glc_owc_geo_lit_bos_grk_alb_hau_gam_ita_fin_xho_mao_svk_tag_jpn_tml_kor_hin_spa_fbf_mcd_ind_ger_chh_bat_mnd_bul_lda_arw_sod_nor_krd_prs_ben_qcu_lat_mol_scr_zul_wly_ukr_amh_por_sun_pan_moo_rus_tsn_jav_tha_mlt_knd_cic_yor_uzb_cze_urd_aze_bem_vie_sid_ven_ewe_ses	-0.426680139441095	-1.0120010344076	0.314163283705141
608	wly_guj_ses_dut_chh_amh_amr_ita_tur_azi_igb_mly_fbf_ger_scr_bsq_pol_sod_bam_mnd_swe_lat_lda_slo_ewe_cze_fin_swa_bem_hun_ben_mlt_geo_por_mol_afr_ukr_aeg_tig_rom_est_cic_tag_ctl_jav_jpn_knd_kor_krd_hin_dgb_eng_sun_grk_sid_bat_cnt_bos_akn_prs_heb_nor_alb_urd_rus_qcu_pan_glc_fre_zul_owc_svk_hau_arw_ind_spa_ven_lit_xho_mao_tha_anl_tml_dyu_moo_uzb_mcd_bul_aze_swt_vie_gam_yor_tsn_tsw	-0.657308208648932	-1.575474061012	0.118542881475303
609	amh_arw_lda_urd_wly_tig_heb_grk_tur_aze_bem_mao_zul_lit_svk_bsq_nor_gam_bam_mnd_bos_pol_cic_afr_yor_bul_fin_tsw_swa_est_rus_amr_geo_ukr_hin_krd_rom_sid_aeg_ctl_hun_igb_jav_ita_ind_jpn_tml_kor_por_swe_tsn_scr_mly_prs_owc_tag_cnt_slo_xho_ben_hau_mcd_eng_pan_fre_qcu_cze_alb_glc_ven_sod_lat_chh_guj_sun_spa_ses_dut_fbf_bat_tha_anl_knd_akn_swt_uzb_ger_mol_azi_dyu_vie_mlt_moo_dgb_ewe	-0.429092506416702	-1.01779319788276	0.311416742964874
610	sid_swe_yor_lat_anl_mlt_chh_mcd_tur_aze_zul_tag_cic_ita_glc_bsq_ctl_amh_xho_cnt_bos_pol_akn_arw_bem_scr_est_fbf_dgb_hun_rus_aeg_geo_prs_krd_nor_ukr_sod_wly_alb_fin_swt_bat_afr_ind_jpn_tml_kor_rom_hin_ses_bul_jav_fre_gam_mly_mnd_lit_swa_spa_owc_mol_dut_grk_urd_qcu_ger_pan_slo_ewe_heb_ben_amr_svk_mao_cze_dyu_guj_bam_sun_tha_tig_knd_moo_tsw_azi_por_eng_uzb_ven_vie_hau_lda_igb_tsn	0.155195027050761	0.365364747560454	0.715668807169125
611	anl_fre_fbf_rom_wly_tig_amh_ita_uzb_azi_yor_bat_igb_mcd_krd_bsq_eng_gam_ewe_cnt_mol_bul_akn_swe_bem_ctl_est_dgb_tsn_hun_arw_hau_geo_guj_ukr_lat_slo_aeg_amr_alb_fin_swt_mao_cze_jav_jpn_tml_kor_pan_urd_moo_nor_ind_rus_owc_mly_mnd_grk_dyu_hin_sid_spa_ben_por_lit_qcu_scr_ger_glc_zul_sod_pol_heb_afr_sun_bos_swa_prs_cic_tag_tha_chh_knd_bam_tsw_tur_dut_svk_aze_lda_vie_mlt_xho_ven_ses	-0.776045256332695	-1.87165458317487	0.0643975620055204
612	wly_rom_akn_eng_sod_heb_amh_hin_aze_tur_dgb_sun_tsw_krd_mcd_bsq_afr_sid_ses_cnt_pol_ger_ven_lit_ewe_rus_hun_bam_yor_est_prs_chh_geo_dut_bul_lat_urd_aeg_mlt_scr_fin_igb_jav_mol_bat_jpn_tml_kor_swe_bos_dyu_ukr_ind_arw_tig_mly_mnd_ita_moo_ben_gam_guj_alb_pan_ctl_qcu_cze_por_grk_swt_anl_slo_amr_glc_mao_spa_bem_svk_fbf_tag_tha_owc_knd_xho_tsn_uzb_nor_fre_azi_swa_vie_hau_zul_cic_lda	-0.334057250066104	-0.790980660515027	0.430967857239184
613	mlt_guj_xho_swe_amr_hau_anl_mol_azi_aze_tsn_jav_zul_pol_urd_bsq_bul_aeg_dyu_cnt_lit_por_tsw_krd_bam_ger_fin_bem_swa_est_ctl_wly_geo_prs_scr_ben_dut_tig_chh_cze_hun_moo_ind_ukr_mao_jpn_knd_kor_nor_lat_ewe_mcd_bat_fre_sid_sun_mnd_bos_dgb_rom_sod_slo_pan_rus_ita_qcu_alb_spa_grk_lda_owc_glc_amh_hin_tag_svk_swt_eng_igb_mly_tha_gam_tml_yor_fbf_uzb_afr_arw_tur_akn_vie_heb_cic_ses_ven	-0.50456660737592	-1.20000198237834	0.233186584845437
614	heb_grk_akn_guj_amh_gam_wly_rom_aze_uzb_cic_sun_swt_bos_eng_bsq_ger_amr_ewe_cnt_scr_ctl_bam_prs_dgb_hin_hun_yor_tsw_fin_fre_anl_geo_swe_bul_por_ita_hau_tig_alb_est_dyu_mao_rus_jav_jpn_tml_kor_arw_pan_ses_ukr_ind_mol_aeg_bat_mnd_lit_bem_svk_chh_dut_mcd_cze_spa_qcu_ben_afr_urd_lda_sid_glc_owc_nor_mly_lat_xho_krd_fbf_tag_tha_sod_knd_moo_swa_azi_slo_pol_tur_igb_vie_mlt_ven_tsn_zul	-0.625855421236439	-1.49638790429924	0.137938680893782
615	owc_lat_tsw_pan_hau_aeg_sid_slo_uzb_aze_swt_sun_ses_svk_afr_bsq_guj_mlt_cic_cnt_ben_por_xho_rom_swa_hin_hun_tsn_zul_est_swe_sod_geo_mcd_bul_cze_spa_amh_amr_ita_fin_igb_ind_alb_bat_jpn_tml_kor_nor_ukr_ven_mol_tag_krd_chh_mly_mnd_prs_lda_ger_wly_grk_arw_pol_urd_qcu_scr_lit_glc_fbf_gam_rus_heb_dut_jav_eng_bem_ctl_dgb_mao_tha_tig_knd_moo_yor_azi_bos_fre_tur_ewe_vie_anl_akn_bam_dyu	-0.920276962530809	-2.23006196728816	0.0281492968025112
616	tig_lit_swt_urd_gam_amr_hau_cze_azi_aze_ven_tag_lda_fre_alb_bsq_afr_owc_bam_cnt_pol_ukr_igb_dut_cic_ita_est_bem_dgb_hun_lat_anl_geo_ben_mol_scr_rus_sid_mlt_por_fin_akn_sun_hin_mly_jpn_tml_kor_bos_slo_yor_krd_bat_guj_amh_ind_mnd_prs_moo_eng_aeg_svk_arw_pan_nor_qcu_glc_spa_mcd_zul_chh_ger_heb_grk_mao_ctl_ses_bul_swa_jav_tha_sod_knd_xho_fbf_uzb_rom_swe_tur_ewe_vie_wly_tsw_tsn_dyu	0.000268960417114015	0.000633300681191197	0.999496055683574
617	aeg_ctl_swa_mcd_mlt_chh_gam_cze_aze_azi_bem_jav_dyu_grk_prs_bsq_glc_wly_lda_mnd_bos_ita_xho_afr_swt_arw_est_ewe_ses_hun_scr_anl_geo_fre_bul_ukr_lit_heb_sid_nor_fin_ven_sun_swe_ind_jpn_knd_kor_dut_lat_bam_ger_mly_urd_amr_tag_cnt_por_tsw_ben_hau_alb_hin_pan_pol_qcu_svk_slo_rom_zul_amh_eng_sod_spa_mao_krd_tsn_guj_cic_bat_tha_owc_tml_dgb_moo_uzb_mol_rus_tur_fbf_vie_tig_igb_yor_akn	-0.268686423859359	-0.635188772711101	0.526865064546294
618	mlt_ukr_tsn_svk_heb_tig_gam_por_aze_uzb_bam_ind_igb_pol_guj_bsq_afr_wly_moo_cnt_lat_ger_dyu_swe_swa_mol_hun_cic_ven_fin_pan_chh_geo_bos_hin_glc_bul_hau_owc_eng_est_dgb_bat_grk_mao_jpn_tml_kor_fre_lit_bem_scr_jav_rus_amh_tag_mnd_ita_yor_urd_aeg_cze_ctl_alb_krd_qcu_spa_slo_ben_zul_sod_nor_anl_prs_mly_arw_tsw_dut_fbf_sun_tha_sid_knd_swt_ses_tur_mcd_rom_azi_ewe_vie_amr_akn_lda_xho	0.384891240222767	0.909237581926875	0.365575083834032
619	heb_svk_fbf_eng_sid_tig_hau_glc_tur_azi_ses_bat_cic_scr_ukr_bsq_krd_sod_bem_mnd_lit_grk_zul_dut_bam_pan_hun_dyu_tsn_fin_ben_amh_geo_afr_nor_fre_bul_amr_chh_spa_est_xho_tag_por_ind_jpn_tml_kor_ctl_cze_tsw_mcd_sun_bos_owc_mao_cnt_mol_swt_ger_aeg_arw_ita_lat_rom_qcu_swe_guj_prs_dgb_gam_slo_mlt_hin_jav_urd_ven_rus_akn_mly_tha_wly_knd_ewe_moo_aze_pol_alb_uzb_yor_vie_anl_lda_igb_swa	-0.415806146438389	-0.986351772906109	0.326519762446909
620	mlt_swe_tsn_fre_hau_sid_owc_cze_azi_aze_cic_jav_lda_grk_dut_bsq_urd_amh_moo_mnd_nor_ukr_bam_lit_ewe_por_est_igb_tsw_hun_pol_chh_geo_rom_bul_prs_guj_wly_gam_pan_fin_bem_mao_ger_mly_jpn_knd_kor_ita_ctl_dgb_spa_ind_rus_aeg_tag_cnt_arw_fbf_svk_heb_ben_krd_glc_mcd_qcu_afr_hin_scr_dyu_anl_bos_tig_slo_bat_mol_ven_alb_swa_sun_tha_sod_tml_akn_zul_uzb_eng_lat_tur_ses_vie_amr_xho_swt_yor	0.527133280074623	1.24622363005848	0.215812395026023
621	amr_fre_swa_rom_aeg_wly_tig_grk_aze_azi_akn_mao_moo_lat_bos_bsq_guj_owc_swt_cnt_bul_arw_yor_hin_ven_ben_hun_igb_fbf_est_afr_hau_geo_nor_cze_ctl_svk_sod_gam_urd_fin_tsn_mly_ger_sun_jpn_knd_kor_lit_slo_bem_rus_jav_scr_chh_tag_mnd_por_zul_eng_sid_dut_ukr_mol_glc_qcu_mcd_pol_alb_cic_mlt_pan_anl_spa_ind_swe_ses_prs_dyu_bat_tha_amh_tml_xho_bam_uzb_ita_krd_tur_lda_vie_heb_tsw_ewe_dgb	-0.0305084224990955	-0.0718957099923945	0.942839295433125
622	amr_ukr_bem_pol_sod_tig_wly_cze_tur_aze_lda_ind_tsw_dut_lat_bsq_ger_owc_cic_mnd_krd_hin_tsn_fre_bam_afr_est_moo_dyu_hun_prs_aeg_geo_glc_ctl_swe_mcd_chh_hau_urd_fin_yor_mao_mol_jav_jpn_tml_kor_bos_lit_swt_bul_bat_svk_anl_sun_cnt_arw_akn_slo_mlt_grk_alb_ita_rus_qcu_rom_guj_nor_fbf_sid_scr_heb_spa_mly_eng_zul_ben_ewe_tag_tha_gam_knd_dgb_ven_uzb_pan_por_azi_ses_vie_amh_igb_swa_xho	-0.668310819104625	-1.60303619572767	0.11231776756576
623	gam_prs_dyu_ben_amh_sid_wly_urd_uzb_tur_igb_jav_bem_cze_glc_bsq_mol_aeg_swt_cnt_scr_mcd_cic_por_fbf_spa_hun_bam_ewe_est_pol_owc_geo_lat_alb_swe_rus_anl_amr_ger_fin_ses_tag_eng_mly_jpn_tml_kor_bul_arw_swa_slo_bat_bos_chh_mao_mnd_afr_tsw_ctl_sod_guj_rom_svk_ita_qcu_nor_dut_pan_dgb_tig_grk_hau_krd_sun_fre_moo_lit_tsn_ind_tha_mlt_knd_yor_ven_azi_ukr_hin_aze_lda_vie_heb_xho_zul_akn	-0.54180670945709	-1.29149717689209	0.199732003213354
624	mlt_nor_moo_ben_sod_tig_sid_slo_aze_uzb_ven_mly_swa_pan_glc_bsq_mol_gam_dyu_cnt_hin_prs_swt_krd_ses_rom_fin_cic_igb_hun_dut_aeg_geo_scr_fre_lit_ukr_owc_chh_pol_est_zul_sun_urd_jav_jpn_knd_kor_ita_spa_ewe_arw_mao_swe_hau_ind_mnd_ger_bam_grk_heb_cze_rus_bul_afr_qcu_mcd_alb_guj_tsw_anl_eng_amh_ctl_tag_por_lda_svk_bem_bat_tha_wly_tml_fbf_yor_azi_bos_lat_tur_xho_vie_amr_akn_tsn_dgb	0.962636084103696	2.3089529519883	0.0231610092325012
625	hau_hin_swt_dut_heb_gam_wly_eng_aze_uzb_tsw_tag_bam_glc_ctl_bsq_fre_amr_zul_cnt_svk_urd_ven_prs_cic_arw_fin_igb_tsn_est_cze_amh_geo_slo_bos_pol_scr_owc_anl_lat_hun_yor_bat_pan_mly_jpn_tml_kor_mol_ita_xho_krd_jav_ger_tig_ind_mnd_guj_ses_rus_sod_ben_afr_rom_spa_qcu_por_alb_bul_akn_mlt_swe_chh_mcd_mao_nor_dgb_ukr_moo_sun_tha_sid_knd_ewe_bem_tur_grk_lit_azi_dyu_vie_aeg_lda_fbf_swa	-0.0485384206978705	-0.114404436902107	0.909163828187697
626	sid_ben_swa_dut_tig_sod_gam_pol_tur_aze_tsw_jav_xho_swe_guj_bsq_urd_amh_swt_cnt_ita_mcd_yor_hin_fbf_lit_fin_tsn_lda_hun_prs_amr_geo_krd_mol_alb_scr_heb_chh_bos_est_moo_ind_pan_sun_jpn_knd_kor_grk_bul_zul_ger_bat_nor_aeg_mly_mnd_lat_dyu_spa_wly_eng_por_afr_cze_qcu_svk_rom_arw_ven_owc_rus_anl_ctl_mao_fre_igb_glc_cic_tag_tha_hau_tml_akn_ses_azi_slo_ukr_uzb_bam_vie_mlt_dgb_ewe_bem	-0.224878197997625	-0.531549419738726	0.596305490034417
627	mlt_krd_ses_ita_amr_aeg_heb_alb_aze_azi_ewe_tag_moo_ben_mcd_bsq_dut_chh_tsw_mnd_glc_grk_swa_por_ven_rom_hun_swt_bam_fin_mol_hau_geo_cze_ukr_lat_pol_sid_gam_prs_est_cic_ind_ctl_mao_jpn_tml_kor_eng_scr_igb_hin_bat_rus_amh_sun_cnt_guj_dgb_slo_anl_lit_bos_svk_afr_qcu_urd_ger_fre_akn_tig_nor_owc_swe_mly_pan_yor_bul_zul_jav_tha_sod_knd_tsn_dyu_tur_spa_arw_uzb_xho_vie_wly_bem_fbf_lda	-0.183666104436571	-0.43330793075801	0.665794446110887
628	anl_scr_ewe_lat_wly_amh_tig_pan_aze_uzb_moo_jav_lda_swe_afr_bsq_ctl_hau_swa_mnd_arw_nor_dyu_ger_cic_ukr_fin_igb_ses_hun_spa_gam_geo_ben_mol_bul_hin_chh_owc_mcd_est_swt_mao_grk_bat_jpn_tml_kor_fre_rom_bam_cze_mly_krd_sid_sun_cnt_prs_tsn_slo_mlt_eng_por_dut_urd_qcu_rus_svk_pol_yor_amr_ita_aeg_lit_ind_guj_zul_alb_akn_tag_tha_heb_knd_bem_xho_azi_glc_bos_tur_ven_vie_sod_dgb_tsw_fbf	-0.641967171544396	-1.53517608366248	0.128135778463379
629	hau_mol_tsn_scr_heb_amh_mlt_slo_uzb_tur_dgb_sun_moo_por_bos_bsq_urd_amr_zul_cnt_bul_lit_tsw_ita_akn_eng_est_yor_lda_fin_swe_aeg_geo_afr_hin_prs_alb_anl_sod_fre_hun_cic_mly_glc_ind_jpn_tml_kor_guj_arw_xho_pan_tag_mcd_wly_mao_mnd_spa_igb_grk_gam_pol_rus_rom_krd_qcu_nor_dut_ger_fbf_tig_ukr_owc_lat_bat_cze_ses_ben_bam_jav_tha_sid_knd_swt_swa_azi_ctl_svk_aze_dyu_vie_chh_bem_ewe_ven	-0.864868240980227	-2.09246994746908	0.039120319011218
630	mlt_ukr_ven_svk_heb_tig_hau_dut_uzb_aze_ewe_mly_lda_grk_bos_bsq_mol_owc_xho_mnd_pan_urd_tsw_por_yor_ita_est_cic_bem_fin_prs_sod_geo_hin_cze_glc_krd_sid_aeg_alb_hun_dyu_bat_guj_tag_jpn_knd_kor_mcd_ben_fbf_ger_mao_swe_amh_ind_cnt_rom_akn_arw_wly_afr_eng_bul_spa_qcu_lat_pol_nor_zul_anl_ctl_amr_rus_jav_scr_moo_slo_bam_sun_tha_gam_tml_swa_dgb_azi_lit_fre_tur_tsn_vie_chh_igb_swt_ses	0.121492889598179	0.285926382765876	0.775570420042395
631	hau_nor_moo_ukr_heb_aeg_anl_svk_uzb_aze_dyu_sun_yor_por_afr_bsq_ita_owc_tsn_mnd_bul_rom_swa_mol_xho_pol_hun_cic_akn_fin_lit_amr_geo_slo_alb_ctl_ger_amh_tig_spa_est_tsw_mao_eng_jav_jpn_tml_kor_scr_swe_ses_fre_mly_lat_sod_ind_cnt_arw_ven_bos_wly_rus_ben_hin_urd_qcu_grk_mcd_krd_zul_mlt_pan_sid_prs_tag_dut_ewe_glc_swt_bat_tha_gam_knd_dgb_bam_tur_cze_guj_azi_igb_vie_chh_bem_lda_fbf	-0.576999103568639	-1.37861927792317	0.171319374967975
632	mlt_ben_dyu_nor_chh_sid_aeg_urd_uzb_aze_tsw_tag_swa_spa_swe_bsq_cze_heb_yor_cnt_bul_arw_bem_lat_tsn_afr_est_akn_xho_hun_svk_anl_geo_mcd_ita_dut_ctl_amr_hau_mol_fin_dgb_ind_krd_bat_jpn_tml_kor_hin_pol_igb_grk_jav_lit_amh_mao_mnd_ukr_zul_scr_wly_glc_bos_rus_eng_qcu_slo_guj_prs_ewe_tig_por_gam_ger_sun_alb_lda_rom_ses_mly_tha_sod_knd_bam_swt_azi_pan_fre_tur_cic_vie_owc_fbf_moo_ven	-0.977621566263882	-2.37584131918758	0.0195603221892325
633	hau_dut_xho_ger_amr_gam_mlt_fre_tur_azi_fbf_sun_moo_por_bos_bsq_rus_sod_bem_mnd_cze_bul_akn_ctl_dgb_urd_est_bam_ses_hun_scr_tig_geo_krd_slo_arw_afr_heb_amh_mcd_fin_ewe_mao_ita_bat_jpn_tml_kor_prs_alb_swt_ukr_tag_mol_anl_jav_cnt_pan_lda_rom_sid_glc_pol_svk_eng_qcu_hin_spa_swe_swa_aeg_guj_chh_lit_ind_lat_igb_grk_cic_mly_tha_owc_knd_tsw_zul_aze_nor_ben_uzb_yor_vie_wly_tsn_dyu_ven	-0.187149843623258	-0.441802803026375	0.659657522394965
634	sid_ukr_moo_lit_gam_amr_anl_afr_aze_uzb_fbf_mly_dyu_krd_alb_bsq_mcd_mlt_yor_cnt_pol_guj_bem_mol_xho_rus_fin_ses_lda_hun_eng_tig_geo_por_glc_hin_spa_wly_amh_grk_est_swa_mao_urd_bat_jpn_tml_kor_svk_scr_ewe_fre_jav_ctl_chh_ind_mnd_ben_bam_pan_hau_ger_dut_ita_swe_qcu_cze_prs_rom_igb_aeg_lat_heb_bos_tag_nor_dgb_slo_tsw_sun_tha_owc_knd_cic_ven_azi_bul_arw_tur_zul_vie_sod_tsn_swt_akn	0.196738686116897	0.46302593425783	0.644427462046218
635	amh_ben_yor_dut_gam_amr_chh_scr_aze_uzb_fbf_ind_bem_urd_fre_bsq_ctl_sod_tsw_cnt_slo_rom_cic_ita_swt_mcd_est_zul_moo_fin_afr_tig_geo_ukr_grk_arw_guj_heb_anl_por_hun_akn_bat_ger_sun_jpn_knd_kor_spa_alb_dyu_rus_tag_mol_sid_mly_mnd_lit_ewe_krd_aeg_bul_swe_pan_lat_qcu_hin_pol_bos_igb_hau_prs_wly_svk_mao_nor_xho_eng_swa_jav_tha_owc_tml_bam_tsn_azi_glc_cze_tur_dgb_vie_mlt_ses_ven_lda	0.0699736497573238	0.164914790719898	0.869368983393181
636	mlt_nor_xho_eng_sid_anl_heb_lat_uzb_azi_yor_tag_dgb_pol_hin_bsq_prs_sod_zul_cnt_guj_glc_lda_pan_akn_bos_hun_bam_igb_est_swe_amh_geo_scr_dut_spa_grk_hau_gam_ctl_fin_swa_sun_ger_jav_jpn_knd_kor_por_rus_cic_afr_mao_cze_wly_ind_mnd_ben_dyu_arw_tig_slo_alb_mcd_lit_qcu_krd_ita_rom_ewe_chh_fre_owc_urd_mly_mol_tsw_svk_moo_bat_tha_aeg_tml_bem_ven_tur_bul_ukr_aze_swt_vie_amr_ses_tsn_fbf	-0.600227221755026	-1.43239485425849	0.155383572020775
637	heb_scr_ewe_swe_sod_amr_wly_pol_aze_tur_akn_bat_bem_dut_guj_bsq_ita_tig_ven_cnt_afr_ger_bam_mol_fbf_rus_fin_zul_igb_est_grk_gam_geo_por_spa_bul_lat_chh_mlt_krd_hun_swa_sun_nor_jav_jpn_tml_kor_slo_fre_ses_alb_tag_pan_owc_mao_mnd_ukr_swt_ben_aeg_prs_ctl_urd_rom_qcu_glc_lit_eng_dgb_sid_cze_amh_hin_mly_bos_dyu_mcd_yor_ind_tha_hau_knd_cic_tsn_azi_arw_svk_uzb_moo_vie_anl_xho_lda_tsw	-0.557902888654019	-1.32977760961213	0.186843911271457
638	aeg_bul_fbf_krd_sid_heb_owc_dut_aze_azi_bem_ind_dgb_grk_guj_bsq_prs_anl_swa_mnd_fre_ita_lda_alb_tsn_glc_fin_yor_cic_est_ger_amr_geo_scr_mol_ukr_swe_tig_hau_ctl_hun_zul_mao_bos_bat_jpn_tml_kor_slo_mcd_tsw_lat_mly_urd_sod_jav_cnt_pol_ven_ben_amh_pan_afr_cze_eng_qcu_nor_por_svk_moo_mlt_lit_wly_hin_sun_rus_ses_arw_bam_tag_tha_gam_knd_akn_xho_uzb_rom_spa_tur_swt_vie_chh_ewe_igb_dyu	-0.832384081204046	-2.00787166263126	0.047558341723502
639	anl_spa_ewe_lit_amh_heb_aeg_nor_aze_tur_zul_mao_ses_ger_alb_bsq_krd_gam_ven_cnt_ukr_svk_tsn_pol_moo_ctl_hun_bem_lda_est_bos_chh_geo_arw_prs_urd_grk_amr_mlt_pan_fin_akn_ind_fre_mly_jpn_tml_kor_dut_por_dyu_mol_bat_afr_wly_jav_mnd_swe_swt_slo_tig_mcd_bul_ita_rus_qcu_eng_glc_ben_dgb_sod_lat_sid_scr_sun_cze_bam_rom_swa_tag_tha_owc_knd_xho_yor_uzb_hin_guj_azi_fbf_vie_hau_tsw_cic_igb	-0.893148941026381	-2.16620319261571	0.0328525422099769
640	amh_por_moo_lit_sod_tig_sid_hin_aze_azi_xho_bat_fbf_bul_dut_bsq_guj_amr_bem_mnd_bos_ukr_zul_grk_dyu_eng_fin_ses_dgb_est_afr_anl_geo_slo_pol_mol_prs_wly_chh_pan_hun_lda_mao_rom_jav_jpn_knd_kor_spa_ben_igb_alb_ind_krd_aeg_mly_cnt_svk_tsw_arw_gam_fre_ger_urd_ctl_qcu_lat_glc_mcd_tsn_hau_ita_heb_rus_sun_nor_swt_scr_bam_tag_tha_owc_tml_ewe_cic_uzb_swe_cze_tur_ven_vie_mlt_akn_swa_yor	0.143438275319791	0.337525635138311	0.736481323152746
641	chh_guj_lda_dut_gam_sod_amh_slo_tur_uzb_ewe_sun_dyu_afr_fre_bsq_svk_tig_ven_mnd_ben_ger_tsn_cze_bem_swe_hun_zul_fbf_est_alb_heb_geo_rom_mol_urd_nor_hau_mlt_pol_fin_yor_ind_por_mao_jpn_tml_kor_krd_lit_swa_bos_bat_eng_anl_jav_cnt_mcd_dgb_glc_sid_ukr_pan_ita_rus_qcu_scr_bul_grk_moo_owc_ctl_aeg_hin_tag_prs_cic_spa_bam_mly_tha_wly_knd_xho_ses_azi_arw_lat_aze_akn_vie_amr_igb_tsw_swt	-0.470437371566928	-1.11963030049693	0.265754643376135
642	gam_ctl_yor_krd_hau_owc_chh_grk_uzb_tur_tsw_mao_swa_pol_spa_bsq_nor_wly_bem_cnt_alb_pan_ven_svk_lda_rom_fin_dgb_xho_est_lit_aeg_geo_swe_glc_afr_ita_sid_anl_bul_hun_moo_ind_mol_jav_jpn_tml_kor_urd_dut_fbf_bos_sun_ukr_amh_tag_mnd_prs_akn_mcd_amr_ben_cze_rus_por_qcu_hin_eng_guj_igb_tig_lat_mlt_ger_bat_scr_bam_fre_zul_mly_tha_heb_knd_tsn_swt_azi_arw_slo_aze_ewe_vie_sod_dyu_cic_ses	-0.529940973254061	-1.26293029996982	0.209771526446904
643	sod_pol_bem_ctl_hau_chh_tig_guj_tur_aze_moo_mly_swa_cze_rus_bsq_glc_anl_dgb_cnt_pan_mol_tsn_ita_fbf_hin_est_akn_igb_hun_slo_aeg_geo_afr_grk_swe_svk_gam_wly_prs_fin_xho_sun_mcd_bat_jpn_tml_kor_lit_dut_ses_ukr_mao_fre_sid_tag_mnd_rom_yor_por_amr_lat_ger_spa_scr_qcu_eng_urd_krd_lda_amh_alb_mlt_ben_jav_bul_cic_arw_ewe_ind_tha_owc_knd_swt_tsw_uzb_nor_bos_azi_zul_vie_heb_dyu_ven_bam	-0.267022652990566	-0.631601433175614	0.529196806292427
644	anl_ita_bem_swe_hau_wly_amr_scr_aze_uzb_akn_ind_ses_afr_ger_bsq_rus_mlt_yor_mnd_slo_mcd_swa_urd_tsw_mol_est_cic_igb_fin_grk_sod_geo_hin_nor_pol_pan_tig_aeg_glc_hun_ven_bat_fre_jav_jpn_tml_kor_bul_alb_bam_ukr_mly_rom_owc_sun_cnt_ben_dyu_spa_heb_arw_dut_guj_lat_qcu_svk_eng_bos_zul_sid_prs_chh_ctl_tag_lit_xho_por_ewe_mao_tha_gam_knd_dgb_lda_tur_krd_cze_azi_fbf_vie_amh_swt_tsn_moo	-0.368944268580438	-0.87468331341094	0.383999529116388
645	aeg_grk_bam_dut_owc_heb_tig_cze_tur_uzb_tsw_sun_ven_ger_svk_bsq_ctl_hau_cic_mnd_hin_rus_tsn_arw_lda_swe_hun_ewe_dgb_est_slo_amr_geo_nor_urd_scr_mcd_sid_amh_alb_fin_xho_mao_rom_bat_jpn_tml_kor_fre_pol_fbf_lit_tag_ukr_mlt_jav_cnt_mol_akn_spa_anl_bos_pan_guj_glc_qcu_ben_lat_prs_dyu_sod_afr_chh_por_ind_ita_moo_bul_swt_mly_tha_gam_knd_swa_ses_azi_eng_krd_aze_yor_vie_wly_igb_bem_zul	-0.566434212213039	-1.35113772533031	0.179929217982137
646	amr_pan_moo_prs_sod_hau_chh_arw_aze_uzb_bem_bat_swa_dut_hin_bsq_ita_gam_tsw_mnd_glc_ctl_dgb_eng_ven_guj_est_swt_xho_fin_ukr_tig_geo_cze_fre_krd_nor_amh_sid_por_hun_tsn_sun_urd_mly_jpn_tml_kor_slo_rom_ses_lit_tag_ger_mlt_mao_cnt_grk_bam_bos_aeg_afr_pol_ben_bul_qcu_rus_alb_swe_akn_anl_mcd_owc_lat_jav_mol_cic_spa_fbf_ind_tha_wly_knd_lda_dyu_azi_svk_scr_tur_yor_vie_heb_ewe_zul_igb	0.645415231017669	1.53440916453948	0.128324122434496
647	tig_lat_tsn_fre_owc_hau_sod_lit_azi_uzb_ses_sun_swa_slo_ger_bsq_svk_aeg_lda_mnd_bul_prs_akn_mcd_ven_alb_hun_tsw_moo_est_krd_anl_geo_scr_cze_ben_arw_gam_chh_glc_fin_swt_ind_rus_jav_jpn_knd_kor_pan_urd_zul_ukr_bat_bos_amh_mao_cnt_spa_igb_por_amr_nor_guj_mol_rom_qcu_dut_grk_hin_cic_sid_ctl_heb_swe_tag_eng_yor_afr_dgb_mly_tha_mlt_tml_dyu_ewe_aze_pol_ita_tur_fbf_vie_wly_xho_bem_bam	-0.416300700121834	-0.9873165073188	0.326049271935397
648	hau_lit_ewe_fre_sod_wly_amr_hin_uzb_aze_igb_mly_fbf_rom_lat_bsq_ita_sid_akn_mnd_grk_afr_xho_cze_bem_mol_est_yor_tsw_fin_krd_anl_geo_ger_rus_scr_ben_aeg_chh_ukr_hun_ses_sun_alb_ind_jpn_tml_kor_glc_eng_dyu_bul_jav_dut_gam_tag_cnt_swe_swa_arw_mlt_guj_pol_ctl_nor_qcu_por_bos_mcd_zul_owc_svk_amh_urd_bat_pan_ven_prs_moo_mao_tha_heb_knd_dgb_lda_tur_slo_spa_azi_cic_vie_tig_bam_tsn_swt	-0.740381047175475	-1.77878364884292	0.0785427546927888
649	amr_glc_fbf_guj_amh_sid_chh_ger_azi_aze_akn_bat_swa_alb_pan_bsq_ben_hau_dgb_cnt_ctl_slo_moo_krd_yor_eng_fin_zul_ven_est_grk_mlt_geo_bos_ita_rus_cze_gam_sod_bul_hun_ewe_sun_ukr_ind_jpn_tml_kor_arw_mol_tsw_scr_jav_fre_anl_mao_mnd_dut_bam_spa_wly_svk_afr_mcd_pol_qcu_swe_hin_nor_xho_heb_lat_tig_rom_tag_prs_igb_por_dyu_mly_tha_owc_knd_bem_swt_uzb_lit_urd_tur_ses_vie_aeg_lda_tsn_cic	-0.375207519513191	-0.889798886086762	0.375869847966478
650	gam_swe_akn_cze_heb_chh_aeg_rus_azi_aze_yor_bat_ven_bul_arw_bsq_nor_tig_swt_cnt_lit_bos_xho_ukr_swa_spa_hun_dyu_igb_est_pol_mlt_geo_svk_dut_fre_krd_sid_owc_eng_fin_bam_mly_por_ind_jpn_tml_kor_ger_afr_lda_alb_jav_prs_anl_sun_mnd_grk_bem_mcd_wly_scr_ita_pan_glc_qcu_rom_guj_slo_moo_sod_hin_amh_ctl_tag_mol_fbf_urd_ewe_mao_tha_amr_knd_cic_dgb_uzb_lat_ben_tur_tsw_vie_hau_tsn_ses_zul	0.332855619396134	0.78364466163285	0.43523988863168
651	sod_rom_bam_ita_aeg_anl_owc_slo_uzb_aze_moo_jav_akn_arw_afr_bsq_por_amr_ses_cnt_swe_glc_fbf_ger_cic_hin_est_igb_bem_hun_nor_heb_geo_guj_dut_eng_lit_sid_gam_krd_fin_swa_bat_fre_sun_jpn_knd_kor_pan_lat_dyu_rus_mly_svk_wly_ind_mnd_pol_dgb_spa_amh_alb_bul_cze_ben_qcu_scr_grk_bos_ewe_tig_prs_hau_ctl_mao_mol_tsw_ukr_zul_tag_tha_mlt_tml_yor_ven_tur_urd_mcd_azi_lda_vie_chh_xho_tsn_swt	-0.611152920046306	-1.46036714539074	0.147559302398664
652	hau_por_yor_fre_sod_heb_sid_mol_aze_tur_dyu_mly_swa_eng_spa_bsq_cze_tig_bem_cnt_rom_prs_moo_pol_tsn_nor_fin_xho_akn_est_alb_chh_geo_bul_lit_glc_scr_anl_owc_rus_hun_lda_jav_ben_sun_jpn_knd_kor_krd_mcd_igb_dut_ind_afr_wly_bat_mnd_ger_tsw_pan_gam_svk_urd_guj_ita_qcu_bos_grk_arw_bam_amr_ukr_mlt_lat_tag_slo_fbf_ctl_dgb_mao_tha_amh_tml_ewe_ven_uzb_hin_swe_azi_ses_vie_aeg_zul_cic_swt	-0.399445214424805	-0.948657143953132	0.345253675645939
653	amh_pan_dgb_guj_aeg_heb_sid_dut_tur_azi_akn_mao_swa_grk_glc_bsq_hin_chh_yor_cnt_nor_krd_tsw_rom_dyu_cze_hun_ses_fbf_fin_ben_wly_geo_afr_alb_slo_spa_anl_mlt_mol_est_swt_bat_bul_jav_jpn_tml_kor_mcd_prs_cic_lit_mly_bos_sod_sun_mnd_por_bem_eng_amr_ger_rus_svk_urd_qcu_ita_pol_swe_moo_hau_scr_gam_ctl_ind_arw_lda_ukr_ewe_tag_tha_tig_knd_xho_bam_uzb_fre_lat_aze_igb_vie_owc_zul_ven_tsn	-0.0233585449179352	-0.0550775974590323	0.956194794226324
654	hau_urd_ven_spa_owc_wly_sid_alb_uzb_tur_dgb_mly_lda_bul_fre_bsq_prs_anl_xho_cnt_pan_glc_ses_ger_ewe_mol_est_moo_akn_hun_krd_amr_geo_guj_grk_afr_mcd_heb_amh_dut_fin_swt_sun_por_jav_jpn_knd_kor_swe_svk_tsw_eng_tag_lit_gam_bat_mnd_slo_zul_ctl_tig_cze_nor_hin_arw_qcu_rus_ben_rom_swa_chh_pol_sod_bos_mao_lat_bem_ukr_igb_ind_tha_aeg_tml_yor_tsn_aze_ita_scr_azi_cic_vie_mlt_bam_fbf_dyu	-1.26442976304244	-3.1322428684936	0.00231973835939106
655	owc_lat_lda_ben_heb_tig_amr_ukr_tur_azi_swt_jav_dyu_pan_ctl_bsq_mol_aeg_ses_cnt_spa_fre_igb_svk_dgb_arw_fin_bem_bam_hun_glc_sid_geo_slo_rus_ita_alb_sod_hau_grk_est_xho_mly_nor_sun_jpn_knd_kor_pol_afr_fbf_por_bat_swe_chh_ind_mnd_urd_swa_eng_anl_bul_rom_scr_hin_qcu_ger_guj_krd_cic_gam_cze_wly_lit_tag_prs_tsw_mcd_ewe_mao_tha_mlt_tml_akn_tsn_uzb_bos_dut_aze_zul_vie_amh_moo_ven_yor	-0.277848290273156	-0.656334315663239	0.513229736460283
656	tig_guj_dyu_eng_amh_heb_mlt_lit_aze_azi_ven_tag_fbf_afr_lat_bsq_ben_anl_lda_cnt_bul_alb_akn_por_dgb_urd_est_bam_xho_hun_ita_amr_geo_swe_hin_dut_fre_owc_sid_cze_fin_moo_bat_bos_mao_jpn_knd_kor_pan_grk_yor_scr_ind_krd_chh_sun_mnd_prs_ewe_rom_hau_rus_mcd_glc_mol_qcu_svk_ger_pol_igb_sod_arw_wly_spa_jav_ctl_swa_ukr_cic_mly_tha_gam_tml_zul_tsn_uzb_nor_slo_tur_ses_vie_aeg_tsw_swt_bem	-0.702607175810602	-1.68393499407029	0.0955479595745322
657	owc_nor_zul_cze_sid_heb_chh_prs_uzb_aze_lda_tag_xho_ita_svk_bsq_ben_wly_ses_cnt_alb_scr_dyu_pan_tsw_lat_est_bem_akn_fin_arw_tig_geo_bos_krd_mol_dut_hau_amh_glc_hun_swt_sun_mcd_mao_jpn_tml_kor_ctl_rom_ven_bul_mly_grk_gam_bat_mnd_urd_tsn_afr_amr_guj_slo_pol_por_qcu_swe_lit_hin_igb_anl_ger_mlt_spa_ind_eng_yor_rus_cic_jav_tha_aeg_knd_ewe_bam_azi_ukr_fre_tur_swa_vie_sod_dgb_moo_fbf	0.119301599520505	0.281233154583262	0.779156346264671
658	wly_scr_dgb_lat_hau_sid_mlt_arw_uzb_tur_ewe_jav_bam_grk_fre_bsq_ger_owc_lda_mnd_nor_prs_bem_rom_swa_bul_fin_dyu_tsw_hun_mol_aeg_geo_afr_hin_cze_swe_amr_heb_slo_est_swt_mly_por_bat_jpn_knd_kor_mcd_ben_igb_bos_mao_urd_anl_sun_cnt_lit_xho_ctl_gam_svk_ita_alb_spa_qcu_eng_rus_krd_moo_sod_glc_tig_pan_tag_pol_zul_dut_ven_ind_tha_chh_tml_fbf_tsn_azi_guj_ukr_aze_cic_vie_amh_akn_ses_yor	-0.169390420281193	-0.399485135943434	0.69045173049739
659	heb_glc_akn_rus_sid_tig_chh_grk_uzb_azi_swt_ind_fbf_ben_svk_bsq_fre_amr_tsw_mnd_lat_krd_moo_rom_swa_bul_hun_xho_ses_fin_bos_sod_geo_urd_por_slo_alb_aeg_owc_mol_est_bam_sun_swe_jav_jpn_knd_kor_ukr_ctl_dyu_afr_mly_cze_anl_bat_cnt_nor_tsn_ita_mlt_eng_prs_scr_pol_qcu_hin_guj_spa_ven_wly_pan_amh_ger_mao_dut_bem_arw_dgb_tag_tha_gam_tml_zul_lda_tur_lit_mcd_aze_igb_vie_hau_ewe_cic_yor	-0.235047727764472	-0.555824071060665	0.579665879817563
660	amr_scr_bem_ukr_hau_heb_amh_guj_tur_uzb_zul_tag_dyu_swe_por_bsq_arw_owc_lda_mnd_lat_cze_bam_alb_fbf_bos_fin_xho_ewe_hun_rom_gam_geo_mcd_spa_prs_ita_sid_aeg_mol_est_moo_ind_bul_jav_jpn_tml_kor_pan_afr_cic_ben_sun_fre_sod_mao_cnt_hin_tsw_lit_chh_rus_pol_grk_krd_qcu_dut_ctl_ger_swt_anl_glc_mlt_nor_mly_svk_swa_urd_tsn_bat_tha_wly_knd_ven_akn_azi_eng_slo_aze_yor_vie_tig_igb_ses_dgb	0.292978372735342	0.689182403686545	0.49242440224869
661	gam_afr_cic_slo_sod_amr_anl_scr_aze_uzb_fbf_mao_tsn_rom_swe_bsq_mcd_owc_igb_cnt_ger_guj_ewe_nor_akn_bos_hun_dgb_swa_est_pan_mlt_geo_lat_ukr_prs_bul_amh_wly_grk_fin_bem_bat_spa_mly_jpn_tml_kor_ctl_rus_tsw_ben_ind_glc_aeg_sun_mnd_cze_ses_svk_tig_fre_por_hin_mol_qcu_alb_lit_krd_swt_chh_dut_sid_ita_tag_urd_xho_eng_lda_jav_tha_heb_knd_bam_ven_tur_pol_arw_azi_zul_vie_hau_yor_dyu_moo	-0.493924831832125	-1.17530359542564	0.242873521069667
662	anl_rom_bam_guj_amh_mlt_aeg_glc_tur_uzb_lda_jav_yor_ger_ben_bsq_arw_chh_tsn_cnt_alb_krd_bem_swe_swt_ita_fin_ven_akn_hun_svk_gam_geo_rus_fre_hin_mcd_wly_owc_pol_est_igb_mao_scr_ind_jpn_tml_kor_cze_nor_tsw_mol_mly_ukr_heb_bat_mnd_por_ewe_spa_hau_bos_pan_dut_grk_qcu_slo_lit_ctl_moo_tig_lat_sod_afr_sun_urd_swa_prs_xho_tag_tha_sid_knd_dgb_dyu_azi_bul_eng_aze_ses_vie_amr_cic_zul_fbf	-0.327576595864451	-0.776961608168001	0.439153214933773
663	tig_prs_ven_bul_owc_sod_amr_ben_uzb_azi_moo_mao_lda_hin_alb_bsq_eng_chh_ses_mnd_swe_ukr_yor_afr_bem_ger_fin_cic_akn_hun_spa_amh_geo_bos_mcd_ctl_lit_heb_sid_mol_est_dyu_mly_grk_ind_jpn_tml_kor_ita_dut_zul_urd_tag_rus_hau_sun_cnt_por_bam_rom_gam_lat_pan_arw_slo_qcu_krd_pol_fre_swa_aeg_glc_mlt_scr_bat_cze_fbf_guj_swt_jav_tha_anl_knd_xho_tsn_aze_nor_svk_tur_ewe_vie_wly_dgb_tsw_igb	-0.164485090586899	-0.388129037839007	0.698807567436198
664	heb_rus_xho_prs_tig_chh_hau_guj_uzb_azi_swt_mly_dyu_glc_fre_bsq_bos_sid_ses_mnd_ger_bul_lda_scr_ewe_slo_est_igb_bam_fin_grk_gam_geo_afr_mcd_ita_svk_anl_wly_por_hun_dgb_tag_lit_sun_jpn_knd_kor_dut_rom_fbf_alb_bat_ben_mlt_jav_cnt_ctl_tsw_arw_amr_krd_urd_spa_pol_qcu_mol_pan_lat_ven_owc_eng_sod_cze_mao_nor_swa_hin_cic_ind_tha_aeg_tml_bem_zul_aze_ukr_swe_tur_akn_vie_amh_yor_moo_tsn	-0.145471874978419	-0.343145131021816	0.732263745611749
665	gam_por_ewe_eng_owc_sod_mlt_bos_aze_azi_yor_ind_igb_slo_dut_bsq_krd_hau_swa_mnd_swe_guj_cic_ita_xho_pol_est_ses_dgb_hun_fre_wly_geo_pan_alb_scr_mol_tig_sid_prs_fin_lda_bat_mcd_tag_jpn_knd_kor_lit_spa_zul_hin_sun_cze_heb_mao_cnt_urd_moo_lat_chh_ben_grk_ger_ctl_qcu_afr_ukr_svk_tsw_aeg_nor_anl_bul_mly_glc_fbf_arw_tsn_jav_tha_amh_tml_ven_bem_tur_rus_rom_uzb_bam_vie_amr_akn_dyu_swt	0.595294150930373	1.40870718812856	0.162256389352295
666	amr_pan_moo_ukr_chh_mlt_tig_hin_tur_uzb_akn_ind_cic_glc_pol_bsq_cze_sod_lda_cnt_bul_grk_dgb_alb_bam_urd_fin_xho_tsw_est_ctl_amh_geo_prs_lat_ita_guj_gam_sid_nor_hun_bem_tag_scr_jav_jpn_tml_kor_svk_mol_swt_spa_mly_ger_owc_mao_mnd_eng_yor_rus_anl_bos_rom_mcd_krd_qcu_dut_lit_fre_dyu_wly_por_heb_afr_bat_arw_ven_ben_fbf_sun_tha_aeg_knd_swa_igb_azi_swe_slo_aze_zul_vie_hau_ewe_tsn_ses	-0.446860652854491	-1.05984263057196	0.291961033032139
667	chh_urd_akn_scr_hau_tig_heb_rus_uzb_azi_bam_tag_xho_dut_arw_bsq_grk_amr_bem_mnd_guj_krd_igb_eng_dgb_prs_est_lda_dyu_fin_swe_sid_geo_nor_hin_lat_afr_mlt_aeg_pol_hun_yor_mao_mcd_sun_jpn_knd_kor_pan_ita_tsw_ctl_jav_fre_owc_mly_cnt_ukr_swa_bos_gam_alb_por_cze_svk_qcu_bul_rom_glc_ewe_amh_spa_sod_ger_ind_slo_moo_ben_ven_bat_tha_wly_tml_ses_zul_aze_lit_mol_tur_tsn_vie_anl_swt_cic_fbf	-0.982144896132108	-2.39184579259303	0.018776166319624
668	heb_guj_ven_svk_aeg_mlt_amh_rus_azi_uzb_xho_mao_zul_scr_krd_bsq_eng_chh_swa_cnt_afr_swe_tsw_arw_cic_ger_hun_tsn_yor_est_dut_anl_geo_por_lat_alb_ukr_tig_gam_nor_fin_bem_mly_ctl_sun_jpn_knd_kor_ben_mcd_dgb_grk_ind_ita_sod_tag_mnd_lit_bam_pol_hau_hin_glc_pan_urd_qcu_rom_bul_slo_swt_amr_spa_owc_bos_jav_prs_moo_fre_fbf_bat_tha_sid_tml_ses_dyu_tur_cze_mol_aze_ewe_vie_wly_lda_akn_igb	0.193750326461176	0.455968082491991	0.649475888772358
669	mlt_krd_bem_pol_anl_amh_amr_ben_aze_tur_dgb_mao_xho_urd_glc_bsq_hin_wly_swt_cnt_bul_svk_zul_ger_swa_eng_hun_akn_cic_fin_cze_aeg_geo_afr_spa_lit_prs_tig_owc_fre_est_ven_bat_por_sun_jpn_knd_kor_swe_lat_fbf_nor_tag_mol_chh_ind_mnd_arw_tsw_bos_sid_scr_alb_pan_slo_qcu_grk_ctl_rus_ses_gam_rom_sod_guj_mly_ita_lda_mcd_bam_jav_tha_heb_tml_ewe_dyu_uzb_dut_ukr_azi_moo_vie_hau_yor_igb_tsn	-0.662019054895001	-1.58551939118362	0.116242956941508
670	owc_guj_ses_grk_anl_chh_hau_fre_azi_aze_tsn_jav_yor_ukr_svk_bsq_bos_aeg_lda_mnd_lat_pan_zul_hin_bam_spa_hun_dyu_swt_fin_ben_amr_geo_arw_bul_ita_pol_mlt_sid_por_est_swa_bat_rus_sun_jpn_tml_kor_urd_scr_tsw_dut_tag_slo_amh_ind_cnt_nor_akn_ctl_tig_ger_krd_afr_cze_qcu_swe_mcd_alb_ewe_sod_mol_gam_lit_mly_rom_fbf_eng_xho_mao_tha_wly_knd_bem_ven_uzb_glc_prs_tur_igb_vie_heb_dgb_moo_cic	-0.768256332592828	-1.84878441814377	0.0676661018649581
671	amh_slo_ses_krd_heb_amr_mlt_scr_uzb_azi_dgb_sun_swa_eng_pol_bsq_ger_owc_igb_mnd_spa_urd_ewe_rus_lda_ukr_hun_bem_dyu_est_nor_gam_geo_svk_ita_ben_grk_anl_hau_mcd_fin_moo_tag_ctl_bat_jpn_tml_kor_lat_bul_zul_mol_mao_alb_sid_jav_cnt_hin_tsw_bos_chh_dut_rom_swe_fre_qcu_lit_glc_cze_akn_aeg_pan_sod_afr_mly_arw_ven_prs_swt_ind_tha_wly_knd_cic_tsn_tur_por_guj_aze_xho_vie_tig_yor_bam_fbf	-0.246301644085628	-0.582349419738918	0.561740547182435
672	heb_urd_fbf_ger_wly_owc_anl_prs_uzb_tur_moo_jav_ven_arw_svk_bsq_ctl_mlt_igb_mnd_lit_dut_dgb_fre_ewe_nor_fin_dyu_yor_est_swe_amh_geo_grk_guj_rus_pol_aeg_gam_slo_hun_swt_mao_rom_bat_jpn_tml_kor_ukr_bos_zul_pan_sun_mol_chh_mly_cnt_ita_akn_ben_hau_spa_bul_afr_glc_qcu_mcd_eng_por_tsn_sid_lat_tig_krd_ind_cze_swa_scr_bam_tag_tha_sod_knd_tsw_cic_aze_alb_hin_azi_bem_vie_amr_lda_xho_ses	-0.890555235785357	-2.15540953596451	0.0337116796989222
673	tig_ger_ewe_pol_heb_gam_anl_scr_tur_aze_ven_bat_zul_svk_mcd_bsq_por_amh_ses_cnt_eng_lit_swa_mol_tsn_fre_hun_igb_tsw_est_pan_chh_geo_ctl_arw_prs_hin_wly_aeg_slo_fin_xho_tag_urd_mly_jpn_tml_kor_grk_bos_yor_glc_jav_spa_amr_ind_mnd_ita_bem_nor_sod_afr_ben_guj_ukr_qcu_alb_swe_bul_bam_owc_rus_sid_krd_mao_dut_akn_lat_dyu_sun_tha_hau_knd_lda_moo_azi_rom_cze_uzb_swt_vie_mlt_dgb_cic_fbf	-0.140380961176484	-0.331098758506018	0.741314762845643
674	tig_pan_akn_svk_wly_hau_mlt_mcd_aze_uzb_xho_sun_ewe_fre_bul_bsq_eng_sid_zul_cnt_por_lat_dyu_ger_cic_scr_est_bem_moo_fin_pol_sod_geo_krd_ben_ctl_bos_aeg_owc_lit_hun_swt_bat_grk_mly_jpn_knd_kor_swe_hin_igb_rom_jav_alb_heb_tag_mnd_nor_yor_urd_amr_glc_prs_mol_ukr_qcu_slo_dut_afr_tsw_gam_spa_chh_guj_mao_ita_swa_cze_fbf_ind_tha_anl_tml_lda_dgb_azi_arw_rus_tur_ses_vie_amh_bam_ven_tsn	-0.0145323836902725	-0.0342401373089639	0.972759043185146
675	owc_ukr_dyu_ita_wly_mlt_chh_cze_azi_aze_fbf_tag_cic_nor_spa_bsq_bos_hau_akn_mnd_rom_guj_xho_lit_swa_slo_fin_zul_bam_est_glc_amh_geo_svk_ger_krd_pol_anl_sid_arw_hun_bem_bat_urd_ind_jpn_knd_kor_dut_ctl_dgb_eng_jav_prs_tig_mao_cnt_hin_ven_pan_aeg_mcd_alb_fre_rus_qcu_bul_afr_mol_tsn_amr_scr_gam_lat_sun_ben_swt_por_moo_mly_tha_sod_tml_ses_ewe_tur_swe_grk_uzb_igb_vie_heb_tsw_lda_yor	-0.32673997260874	-0.774285346543672	0.440726066392009
676	tig_glc_ewe_spa_amr_aeg_sid_dut_uzb_tur_swt_bat_moo_pan_prs_bsq_ukr_anl_fbf_cnt_urd_lit_dyu_krd_ven_svk_fin_xho_bem_est_hin_hau_geo_por_slo_fre_ben_sod_mlt_alb_hun_lda_ind_ctl_sun_jpn_knd_kor_cze_swe_akn_bul_mao_grk_wly_jav_mnd_mcd_bam_ger_amh_lat_nor_arw_pol_qcu_ita_rom_scr_cic_gam_bos_owc_afr_mly_rus_tsw_mol_dgb_tag_tha_chh_tml_zul_ses_azi_eng_guj_aze_yor_vie_heb_igb_tsn_swa	-0.577050439190687	-1.37692676320898	0.171840409255498
677	gam_arw_ewe_dut_mlt_hau_sid_lit_tur_aze_akn_mao_dgb_bul_slo_bsq_por_sod_tsw_mnd_alb_hin_swt_pol_cic_eng_fin_swa_fbf_est_krd_aeg_geo_ctl_spa_nor_ben_owc_chh_mcd_hun_zul_ind_bos_tag_jpn_tml_kor_guj_swe_bam_afr_jav_mol_wly_bat_cnt_fre_xho_pan_tig_lat_grk_ukr_urd_qcu_glc_cze_ger_dyu_anl_prs_amh_rus_sun_ita_bem_scr_ven_mly_tha_amr_knd_igb_ses_azi_svk_rom_uzb_yor_vie_heb_lda_moo_tsn	-0.550443939949813	-1.31181813368704	0.192810545492959
678	sod_lat_ven_spa_heb_aeg_amh_grk_azi_tur_moo_ind_bem_rus_prs_bsq_rom_owc_ses_cnt_glc_cze_swa_hin_fbf_fre_fin_swt_bam_est_pol_sid_geo_slo_mol_ukr_guj_gam_anl_ben_hun_akn_bat_arw_sun_jpn_tml_kor_por_afr_dyu_ita_tag_alb_tig_jav_mnd_dut_tsw_lit_hau_ger_scr_swe_bul_qcu_krd_pan_urd_dgb_mlt_bos_amr_mcd_mly_nor_yor_ctl_zul_mao_tha_wly_knd_lda_tsn_uzb_svk_eng_aze_igb_vie_chh_ewe_xho_cic	-0.119507285598303	-0.281580377059793	0.778890881363357
679	mlt_grk_ses_afr_amr_gam_amh_spa_uzb_tur_ven_mao_swt_svk_dut_bsq_alb_heb_zul_mnd_urd_scr_bem_arw_moo_mcd_fin_tsw_akn_est_hin_chh_geo_glc_prs_ita_cze_tig_owc_pol_hun_yor_mly_lat_ind_jpn_knd_kor_ukr_ctl_swa_mol_sun_nor_sod_bat_cnt_bul_tsn_rom_hau_krd_lit_guj_eng_qcu_slo_swe_pan_dgb_wly_bos_aeg_ben_tag_fre_fbf_rus_xho_jav_tha_sid_tml_bam_lda_aze_ger_por_azi_cic_vie_anl_igb_dyu_ewe	0.276704814577657	0.651360457849884	0.516420161377966
680	aeg_swe_bam_slo_hau_chh_owc_mol_aze_uzb_cic_bat_ven_rom_afr_bsq_hin_amh_igb_mnd_bos_ger_dgb_lit_xho_por_fin_dyu_bem_hun_guj_gam_geo_arw_ita_ukr_eng_sid_amr_glc_est_akn_mao_prs_mly_jpn_tml_kor_nor_grk_swa_rus_jav_cze_tig_ind_cnt_ctl_yor_pan_sod_spa_urd_fre_lat_qcu_dut_ben_alb_ewe_wly_mcd_heb_bul_sun_pol_fbf_svk_swt_tag_tha_mlt_knd_moo_ses_azi_scr_krd_tur_zul_vie_anl_tsn_tsw_lda	0.132454729164002	0.31156331506114	0.756069786502219
681	amh_lit_lda_nor_amr_mlt_chh_por_uzb_tur_dgb_bat_moo_prs_rom_bsq_glc_sod_cic_mnd_ukr_pan_xho_slo_tsw_mol_est_dyu_igb_hun_cze_aeg_geo_scr_hin_ita_spa_anl_heb_urd_fin_ses_mao_afr_sun_jpn_tml_kor_fre_alb_akn_ben_tag_bul_hau_jav_cnt_guj_ven_rus_tig_mcd_lat_krd_ctl_qcu_grk_ger_dut_bem_gam_pol_wly_arw_mly_svk_fbf_eng_yor_ind_tha_sid_knd_zul_swt_aze_swe_bos_azi_ewe_vie_owc_swa_bam_tsn	-0.48067147501904	-1.14331448707616	0.255842603623677
682	amr_alb_xho_ita_mlt_wly_aeg_glc_uzb_azi_cic_sun_akn_fre_ctl_bsq_prs_sid_ven_mnd_hin_pol_bem_lat_igb_rom_fin_yor_ewe_hun_mcd_heb_geo_swe_scr_krd_slo_anl_owc_lit_est_tsn_bat_urd_jav_jpn_knd_kor_por_guj_moo_svk_ind_bos_hau_mly_cnt_nor_swa_ben_sod_cze_eng_dut_ger_qcu_rus_ukr_spa_dgb_tig_afr_amh_arw_mao_mol_dyu_grk_lda_tag_tha_chh_tml_bam_swt_tur_bul_pan_aze_zul_vie_gam_ses_fbf_tsw	-0.517425280128887	-1.23282987357161	0.220746562128858
683	heb_slo_dgb_swe_amh_wly_aeg_ben_azi_tur_igb_jav_bam_ctl_rus_bsq_arw_gam_yor_mnd_mol_por_moo_grk_ewe_lat_fin_swt_bem_hun_pol_chh_geo_bul_bos_glc_mcd_sod_amr_fre_est_lda_sun_svk_mao_jpn_tml_kor_rom_nor_akn_eng_ind_afr_anl_mly_cnt_dut_xho_ita_owc_ukr_guj_alb_prs_qcu_urd_ger_pan_zul_mlt_cze_sid_lit_bat_hin_ses_scr_dyu_tag_tha_tig_knd_fbf_cic_uzb_krd_spa_aze_ven_vie_hau_tsn_swa_tsw	-0.392115480134676	-0.930324396736725	0.354611798348427
684	heb_dut_zul_nor_gam_sod_amr_por_uzb_aze_ses_ind_igb_ukr_alb_bsq_eng_mlt_ven_mnd_bul_grk_moo_lat_tsn_spa_hun_ewe_yor_fin_ger_aeg_geo_urd_cze_hin_ctl_anl_hau_krd_est_fbf_bat_fre_mly_jpn_knd_kor_prs_rus_xho_lit_sun_bos_amh_jav_cnt_glc_swa_svk_wly_swe_pan_ben_mcd_qcu_scr_guj_ita_lda_sid_slo_owc_arw_tag_rom_cic_afr_bam_mao_tha_tig_tml_tsw_swt_azi_pol_mol_tur_akn_vie_chh_bem_dyu_dgb	-0.739487386638073	-1.77269886918037	0.0795529596192607
685	sod_cze_dgb_nor_mlt_chh_heb_rom_tur_uzb_fbf_ind_cic_arw_por_bsq_prs_owc_bem_mnd_slo_lit_ven_alb_moo_afr_fin_swt_zul_est_ger_gam_geo_glc_ita_mcd_bos_amr_aeg_ukr_hun_akn_bat_krd_jav_jpn_knd_kor_scr_rus_ses_svk_mly_grk_tig_sun_cnt_urd_bam_swe_hau_guj_bul_lat_ben_qcu_ctl_hin_fre_swa_sid_pol_anl_spa_mao_mol_ewe_dut_tsw_tag_tha_amh_tml_xho_lda_aze_eng_pan_azi_yor_vie_wly_igb_tsn_dyu	-0.480033257399187	-1.14135491461359	0.256652661794762
686	aeg_pan_akn_rus_amr_mlt_gam_scr_aze_azi_dyu_sun_tsn_lat_alb_bsq_grk_wly_dgb_cnt_svk_bos_fbf_ger_igb_ben_fin_bem_swt_hun_guj_owc_geo_spa_swe_urd_slo_hau_chh_prs_est_cic_ind_cze_jav_jpn_tml_kor_pol_afr_ven_nor_bat_mol_anl_mly_mnd_fre_moo_ctl_sod_krd_bul_por_ukr_qcu_ita_mcd_eng_yor_tig_dut_heb_glc_mao_lit_ewe_arw_lda_tag_tha_sid_knd_xho_bam_tur_hin_rom_uzb_tsw_vie_amh_swa_zul_ses	-0.0869438714922661	-0.204878534103064	0.838114767404889
687	tig_lit_zul_hin_hau_gam_mlt_spa_tur_aze_swa_tag_xho_eng_dut_bsq_prs_owc_akn_cnt_ita_glc_cic_fre_ven_cze_hun_lda_ewe_est_scr_chh_geo_rus_lat_mol_guj_sid_aeg_bul_fin_fbf_sun_rom_mao_jpn_knd_kor_ukr_pol_moo_afr_jav_nor_wly_mly_mnd_por_tsw_mcd_anl_grk_urd_arw_alb_qcu_ger_pan_ben_ses_heb_svk_amr_bos_bat_swe_tsn_ctl_igb_ind_tha_sod_tml_bam_dgb_uzb_krd_slo_azi_bem_vie_amh_swt_dyu_yor	0.265158942279806	0.62418492138274	0.534034337854093
688	aeg_guj_xho_bos_sod_amr_chh_lat_tur_aze_tsn_jav_lda_afr_arw_bsq_bul_owc_swa_cnt_grk_lit_dyu_rus_ven_eng_est_dgb_yor_hun_alb_anl_geo_ita_mcd_ukr_dut_gam_heb_svk_fin_akn_sun_pan_tag_jpn_tml_kor_slo_spa_bam_ben_bat_nor_wly_ind_mnd_pol_moo_rom_hau_ger_scr_cze_swe_qcu_krd_ctl_por_igb_sid_glc_tig_prs_mao_fre_bem_hin_cic_mly_tha_mlt_knd_ses_tsw_uzb_urd_mol_azi_zul_vie_amh_swt_fbf_ewe	-0.746568505320491	-1.79319261785813	0.0761928083101928
689	owc_rom_tsw_mcd_sod_amr_hau_krd_uzb_tur_ses_tag_zul_lat_arw_bsq_mol_wly_cic_mnd_rus_grk_igb_spa_bam_hin_fin_yor_xho_hun_ger_chh_geo_ben_eng_bos_afr_sid_aeg_fre_est_dyu_mly_swe_sun_jpn_knd_kor_ctl_guj_ven_svk_mao_nor_heb_bat_cnt_pol_moo_pan_gam_glc_dut_lit_slo_qcu_urd_bul_prs_tsn_anl_ita_mlt_scr_ind_alb_swa_por_swt_jav_tha_amh_tml_dgb_lda_aze_cze_ukr_azi_akn_vie_tig_ewe_bem_fbf	0.0542451911802691	0.127600700101432	0.89874048261565
690	mlt_alb_tsw_lat_wly_heb_amr_swe_aze_uzb_bem_sun_swt_glc_bos_bsq_dut_anl_swa_mnd_hin_ben_dyu_urd_moo_pol_est_fbf_igb_hun_prs_tig_geo_krd_grk_ger_afr_hau_gam_ctl_fin_ses_jav_eng_tag_jpn_tml_kor_por_ita_yor_scr_mly_lit_sod_ind_cnt_cze_lda_slo_owc_spa_pan_svk_nor_qcu_ukr_bul_guj_xho_aeg_rom_chh_arw_bat_mcd_ewe_mol_dgb_mao_tha_sid_knd_tsn_ven_tur_fre_rus_azi_akn_vie_amh_bam_cic_zul	-0.454172465117541	-1.07974398282876	0.283048495863471
691	chh_lat_swa_bul_aeg_sid_amh_pan_tur_azi_bem_jav_swt_nor_grk_bsq_lit_tig_yor_mnd_bos_dut_dyu_scr_dgb_alb_hun_ses_tsn_est_spa_sod_geo_ita_afr_rus_ctl_amr_wly_eng_fin_igb_ind_por_mly_jpn_knd_kor_slo_ger_akn_guj_bat_ben_owc_mao_cnt_glc_fbf_rom_gam_svk_hin_cze_pol_qcu_krd_fre_mcd_bam_mlt_arw_anl_urd_sun_prs_ven_ukr_zul_tag_tha_hau_tml_moo_lda_uzb_swe_mol_aze_ewe_vie_heb_xho_cic_tsw	-0.146670147411876	-0.346180897667036	0.729988728613185
692	heb_dut_swa_lat_sid_amh_hau_mol_tur_aze_fbf_mao_dyu_urd_glc_bsq_pol_sod_ven_mnd_rus_ukr_moo_bos_yor_ita_fin_tsn_xho_est_krd_mlt_geo_svk_arw_spa_ger_wly_tig_hin_hun_cic_tag_slo_sun_jpn_tml_kor_eng_nor_tsw_fre_ind_pan_gam_mly_cnt_swe_igb_por_amr_grk_prs_ben_cze_qcu_scr_guj_afr_lda_chh_alb_aeg_mcd_jav_bul_bam_rom_zul_bat_tha_anl_knd_ewe_dgb_uzb_lit_ctl_azi_akn_vie_owc_swt_bem_ses	-0.315845857477734	-0.746838794770864	0.457044842520592
693	anl_scr_ewe_dut_amh_tig_gam_cze_tur_uzb_yor_bat_ven_ctl_bul_bsq_spa_wly_akn_mnd_nor_slo_fbf_lat_moo_por_fin_tsn_cic_est_pol_mlt_geo_guj_swe_fre_mol_heb_owc_rom_hun_tsw_mao_hin_mly_jpn_tml_kor_alb_mcd_bem_svk_jav_eng_chh_tag_cnt_arw_bam_grk_aeg_lit_ita_glc_afr_qcu_urd_pan_ger_xho_hau_ben_sid_bos_sun_prs_swt_rus_lda_ind_tha_sod_knd_dgb_igb_azi_krd_ukr_aze_zul_vie_amr_dyu_ses_swa	0.0834285953312795	0.196668834303834	0.844515848019498
694	sod_scr_ven_ukr_amh_tig_hau_dut_uzb_tur_ses_ind_xho_pan_lit_bsq_cze_wly_tsw_cnt_rus_bos_fbf_urd_swa_rom_hun_zul_tsn_est_spa_chh_geo_por_arw_swe_ctl_anl_amr_guj_fin_bam_sun_eng_mao_jpn_knd_kor_alb_ben_bem_mcd_jav_prs_mlt_tag_mnd_ger_yor_hin_sid_slo_svk_ita_krd_qcu_pol_afr_bul_moo_heb_nor_aeg_lat_mly_mol_akn_glc_ewe_bat_tha_owc_tml_swt_dyu_azi_grk_fre_aze_dgb_vie_gam_igb_cic_lda	0.014330733075296	0.0337340461109064	0.973161526497007
695	gam_pan_yor_ukr_sid_amh_mlt_arw_tur_aze_ewe_jav_ses_bul_mcd_bsq_cze_sod_fbf_mnd_rom_slo_dgb_scr_xho_eng_est_dyu_akn_hun_ben_aeg_geo_hin_krd_urd_spa_tig_wly_ger_fin_igb_tag_lat_mly_jpn_knd_kor_swe_mol_cic_alb_bat_por_chh_ind_cnt_prs_moo_fre_amr_nor_ita_grk_ctl_qcu_glc_lit_afr_lda_heb_rus_anl_dut_sun_guj_swa_bos_tsn_mao_tha_owc_tml_tsw_ven_azi_svk_pol_uzb_swt_vie_hau_bem_bam_zul	-0.195888567321463	-0.463004335162783	0.64444288647483
696	aeg_urd_ewe_spa_mlt_sid_amh_eng_tur_uzb_lda_ind_zul_alb_lat_bsq_scr_heb_xho_cnt_fre_ukr_moo_lit_akn_dut_hun_yor_swt_fin_rus_wly_geo_slo_por_swe_ctl_hau_owc_nor_est_bem_tag_svk_mao_jpn_tml_kor_hin_ben_dyu_arw_sun_ita_tig_mly_mnd_rom_ses_ger_chh_glc_cze_mol_pan_qcu_pol_prs_mcd_igb_amr_bos_anl_grk_bat_afr_tsw_bul_ven_jav_tha_gam_knd_bam_tsn_azi_krd_guj_aze_cic_vie_sod_swa_fbf_dgb	-0.425110470266896	-1.00912881967354	0.315531223534386
697	sod_rus_lda_arw_chh_amr_owc_pol_azi_tur_yor_mao_tsw_slo_grk_bsq_hin_amh_ewe_cnt_por_ukr_bam_dut_akn_scr_est_dgb_xho_hun_bul_anl_geo_prs_svk_afr_guj_sid_heb_cze_fin_ven_mly_ita_sun_jpn_tml_kor_spa_lat_cic_ctl_jav_lit_gam_bat_mnd_pan_fbf_krd_aeg_mol_bos_fre_urd_qcu_alb_ger_rom_moo_wly_nor_tig_glc_tag_ben_dyu_mcd_swt_ind_tha_mlt_knd_bem_zul_uzb_swe_eng_aze_swa_vie_hau_ses_tsn_igb	-0.352256411865215	-0.834107882139598	0.406357561967574
698	heb_nor_dgb_slo_gam_amh_aeg_lat_azi_tur_bem_mly_swa_bos_swe_bsq_rus_amr_dyu_cnt_por_urd_fbf_mol_ewe_glc_hun_ses_lda_fin_pan_anl_geo_guj_dut_bul_afr_hau_sod_lit_est_bam_sun_ita_bat_jpn_tml_kor_hin_pol_yor_svk_mao_alb_sid_jav_mnd_rom_moo_fre_owc_scr_cze_arw_krd_qcu_mcd_grk_spa_igb_tig_eng_mlt_ctl_ind_prs_ven_ger_xho_tag_tha_chh_knd_tsn_swt_aze_ben_ukr_uzb_tsw_vie_wly_zul_akn_cic	-1.27809675227863	-3.19301844074162	0.00192170845972687
699	owc_rom_ses_ger_sid_amr_gam_fre_aze_tur_zul_tag_cic_grk_ukr_bsq_pan_mlt_xho_mnd_arw_nor_ewe_mcd_swt_eng_fin_dyu_akn_hun_krd_anl_geo_afr_hin_por_ben_aeg_tig_swe_est_swa_jav_slo_ind_jpn_tml_kor_prs_lat_bem_mol_sun_ita_hau_mao_cnt_alb_yor_ctl_sod_cze_dut_bul_scr_qcu_svk_glc_urd_igb_heb_rus_chh_bos_mly_pol_tsn_spa_dgb_bat_tha_wly_knd_ven_tsw_uzb_lit_guj_azi_bam_vie_amh_lda_moo_fbf	-0.290155947898068	-0.687507909902559	0.493473764246325
700	sid_guj_yor_por_owc_hau_amr_slo_tur_azi_zul_ind_bam_svk_pan_bsq_mol_mlt_ses_cnt_pol_afr_swt_ben_tsn_alb_fin_moo_lda_hun_ita_aeg_geo_eng_nor_dut_cze_tig_heb_lat_est_tsw_mly_glc_mao_jpn_knd_kor_bul_spa_bem_bos_bat_lit_wly_sun_mnd_ctl_akn_mcd_amh_urd_swe_grk_hin_qcu_scr_ukr_fre_ewe_sod_prs_anl_arw_jav_krd_ven_rom_xho_tag_tha_chh_tml_cic_fbf_uzb_rus_ger_aze_swa_vie_gam_igb_dyu_dgb	-0.465720150462696	-1.10819541082467	0.270635230774733
701	mlt_bul_bem_urd_owc_sod_hau_krd_tur_uzb_swt_ind_lda_alb_slo_bsq_ukr_sid_akn_cnt_guj_rom_swa_spa_tsn_cze_fin_ven_tsw_hun_por_gam_geo_mcd_pan_pol_mol_anl_amr_lat_est_cic_tag_ita_mly_jpn_knd_kor_ctl_dut_dgb_ben_mao_hin_chh_sun_mnd_grk_zul_lit_heb_scr_afr_bos_swe_qcu_prs_fre_svk_dyu_wly_rus_aeg_ger_jav_eng_xho_nor_ewe_bat_tha_amh_tml_yor_moo_azi_arw_glc_aze_igb_vie_tig_fbf_bam_ses	-0.157880840444156	-0.37231175334004	0.710507821778402
702	hau_pol_swt_mol_wly_amr_amh_lit_uzb_azi_ven_jav_dyu_grk_por_bsq_scr_mlt_bam_cnt_alb_bul_ewe_ukr_bem_ita_hun_ses_yor_fin_afr_chh_geo_mcd_rom_arw_urd_sod_sid_prs_est_zul_tag_ctl_mao_jpn_knd_kor_nor_swe_tsw_glc_bat_rus_tig_sun_mnd_ben_tsn_spa_owc_cze_krd_lat_guj_qcu_bos_fre_slo_cic_aeg_dut_heb_eng_mly_hin_swa_pan_akn_ind_tha_gam_tml_igb_lda_tur_svk_ger_aze_dgb_vie_anl_fbf_moo_xho	0.266051829087727	0.62670484652356	0.532388136541721
703	sid_arw_bam_nor_chh_owc_gam_guj_aze_uzb_ses_tag_akn_pol_dut_bsq_svk_sod_ewe_mnd_hin_lat_cic_scr_swt_rus_hun_ven_dgb_fin_mol_anl_geo_bul_slo_grk_por_hau_amr_eng_est_bem_jav_ben_mly_jpn_knd_kor_rom_urd_fbf_bos_mao_pan_mlt_ind_cnt_ukr_igb_alb_tig_swe_ger_cze_krd_qcu_lit_afr_ita_swa_aeg_glc_heb_spa_sun_ctl_lda_mcd_dyu_bat_tha_wly_tml_tsn_yor_tur_prs_fre_azi_xho_vie_amh_zul_moo_tsw	0.193905643583392	0.456538584294159	0.649067200915024
704	tig_spa_dyu_alb_wly_amr_owc_dut_azi_tur_dgb_tag_yor_urd_nor_bsq_pan_sid_igb_cnt_slo_fre_tsw_lat_akn_rom_est_fbf_tsn_fin_swe_chh_geo_scr_prs_eng_bul_heb_amh_guj_hun_cic_ind_mcd_bat_jpn_knd_kor_afr_pol_xho_bos_sun_rus_hau_jav_mnd_ita_ven_svk_aeg_ben_glc_ukr_hin_qcu_lit_ger_grk_zul_sod_cze_mlt_arw_mao_mol_bem_por_swt_mly_tha_gam_tml_ewe_lda_uzb_krd_ctl_aze_swa_vie_anl_bam_ses_moo	0.0559967701985493	0.131934783390609	0.89532089394667
705	wly_urd_swt_nor_gam_amh_amr_pol_aze_tur_tsw_tag_ses_grk_slo_bsq_spa_heb_ven_cnt_alb_svk_lda_mcd_akn_krd_est_yor_dyu_fin_bul_sod_geo_fre_rus_por_ukr_hau_owc_ben_hun_zul_jav_dut_sun_jpn_tml_kor_afr_pan_tsn_cze_mly_mol_tig_mao_mnd_rom_igb_arw_chh_glc_swe_eng_lit_qcu_prs_hin_scr_cic_aeg_ctl_sid_ita_bat_bos_bem_guj_swa_ind_tha_mlt_knd_ewe_moo_azi_lat_ger_uzb_bam_vie_anl_dgb_xho_fbf	-0.310236648684097	-0.734312758962021	0.464605560724839
706	amh_rom_akn_fre_aeg_tig_sod_pol_aze_uzb_igb_tag_ses_ita_swe_bsq_urd_sid_ven_cnt_glc_svk_tsn_prs_moo_spa_hun_xho_cic_est_mcd_anl_geo_hin_scr_rus_ctl_owc_mlt_slo_fin_dyu_sun_eng_bat_jpn_knd_kor_lit_bos_bem_lat_mly_guj_chh_jav_mnd_bul_yor_nor_wly_afr_cze_ger_alb_qcu_por_ben_mol_tsw_hau_dut_gam_grk_mao_ukr_swt_pan_dgb_ind_tha_heb_tml_swa_ewe_tur_krd_arw_azi_zul_vie_amr_bam_lda_fbf	-0.562437303584237	-1.34417506310363	0.182161619949834
707	aeg_por_ven_ctl_amr_hau_owc_arw_azi_uzb_swt_ind_bem_lat_ger_bsq_slo_sod_lda_mnd_cze_rus_cic_bul_ewe_grk_fin_igb_yor_est_bos_mlt_geo_afr_spa_pan_rom_chh_heb_hin_hun_zul_sun_nor_bat_jpn_tml_kor_ben_prs_swa_mol_jav_ita_amh_tag_cnt_guj_tsn_glc_gam_swe_ukr_alb_urd_qcu_krd_eng_dut_dyu_wly_scr_tig_pol_mao_svk_ses_fre_akn_mly_tha_anl_knd_tsw_moo_tur_lit_mcd_aze_xho_vie_sid_dgb_fbf_bam	-0.987221079461903	-2.39985072384578	0.0183945396454481
708	anl_rom_igb_bos_chh_aeg_sod_mol_azi_uzb_ewe_ind_tsn_svk_scr_bsq_eng_amh_akn_mnd_cze_ukr_ven_nor_dgb_pan_fin_dyu_moo_hun_ben_wly_geo_krd_dut_grk_lat_gam_mlt_rus_est_zul_bat_por_mao_jpn_knd_kor_ctl_slo_lda_alb_tag_hin_hau_sun_cnt_pol_cic_mcd_owc_urd_prs_bul_ita_qcu_afr_fre_swe_xho_sid_ger_tig_lit_mly_guj_tsw_arw_bam_jav_tha_heb_tml_bem_swt_tur_glc_spa_aze_ses_vie_amr_yor_fbf_swa	-0.760273833220814	-1.82491849599251	0.0712236734569281
709	aeg_pan_fbf_cze_heb_sod_owc_ger_aze_tur_tsn_mly_bam_lit_svk_bsq_ben_amh_ven_cnt_prs_bul_swt_ctl_ewe_eng_fin_ses_swa_est_hin_hau_geo_grk_afr_mcd_alb_tig_wly_scr_hun_lda_jav_spa_tag_jpn_tml_kor_rus_urd_igb_dut_ind_pol_amr_mao_mnd_bos_cic_lat_gam_guj_swe_ukr_glc_qcu_krd_arw_rom_tsw_sid_mol_anl_nor_bat_por_akn_slo_zul_sun_tha_mlt_knd_dgb_xho_uzb_fre_ita_azi_bem_vie_chh_dyu_yor_moo	-0.00126090036296218	-0.00296729663574188	0.997638799069398
710	owc_arw_swa_rom_amh_wly_tig_dut_tur_azi_swt_jav_igb_svk_slo_bsq_mcd_anl_ewe_cnt_scr_ben_tsw_grk_ven_lat_fin_moo_yor_hun_nor_sid_geo_krd_hin_rus_swe_sod_hau_bul_est_fbf_mly_ukr_ind_jpn_knd_kor_lit_ita_xho_mol_bat_bos_gam_mao_mnd_pol_dgb_por_heb_glc_prs_guj_afr_qcu_ger_cze_fre_cic_aeg_spa_chh_alb_tag_urd_bam_eng_bem_sun_tha_amr_tml_lda_ses_uzb_pan_ctl_aze_tsn_vie_mlt_akn_zul_dyu	0.146000631737916	0.344146935963756	0.731512723015641
711	tig_por_moo_bos_wly_sid_anl_lit_azi_aze_bem_ind_xho_dut_rus_bsq_svk_hau_lda_cnt_swe_ctl_cic_mol_fbf_mcd_est_yor_igb_hun_spa_amh_geo_lat_bul_nor_pol_chh_owc_grk_fin_swt_bat_afr_tag_jpn_tml_kor_guj_ukr_dgb_prs_sun_glc_gam_mao_mnd_eng_ewe_scr_aeg_fre_krd_ben_ita_qcu_ger_cze_rom_zul_amr_pan_mlt_alb_jav_slo_tsw_arw_dyu_mly_tha_sod_knd_akn_tsn_uzb_urd_hin_tur_ven_vie_heb_ses_bam_swa	-0.146984480885182	-0.347093087692847	0.729305599819489
712	gam_slo_moo_prs_anl_aeg_heb_pol_azi_tur_xho_bat_lda_ctl_swe_bsq_lit_sid_yor_cnt_mcd_ukr_akn_guj_tsw_bul_fin_bam_fbf_hun_ita_mlt_geo_cze_pan_eng_ben_tig_wly_bos_est_swa_mao_lat_mly_jpn_tml_kor_dut_nor_tsn_rus_ind_ger_sod_jav_mnd_svk_ses_rom_owc_afr_krd_glc_arw_qcu_spa_por_fre_zul_hau_mol_amr_hin_sun_urd_swt_alb_dyu_tag_tha_amh_knd_igb_dgb_uzb_scr_grk_aze_bem_vie_chh_ven_ewe_cic	-0.0526999972343717	-0.124079202967281	0.901520351968721
713	owc_ukr_akn_rom_chh_heb_amh_glc_azi_uzb_igb_sun_bem_scr_mcd_bsq_grk_hau_tsw_cnt_ita_ben_zul_pol_ewe_bul_fin_swa_bam_hun_hin_sid_geo_arw_fre_svk_urd_aeg_wly_slo_est_ses_mao_swe_ind_jpn_knd_kor_spa_dut_tsn_por_tag_mol_gam_bat_mnd_nor_lda_guj_tig_alb_prs_bos_ger_qcu_pan_afr_rus_dgb_amr_lat_mlt_cze_jav_lit_cic_krd_moo_mly_tha_sod_tml_yor_dyu_tur_ctl_eng_aze_xho_vie_anl_ven_fbf_swt	-0.641211192109547	-1.53376228738362	0.128483155836966
714	anl_afr_dgb_rom_sid_owc_tig_glc_tur_aze_tsw_mly_lda_eng_fre_bsq_krd_wly_tsn_cnt_por_lit_ewe_cze_bem_spa_fin_xho_bam_est_rus_amr_geo_pan_mol_ben_ctl_sod_aeg_prs_hun_zul_ind_urd_bat_jpn_knd_kor_hin_guj_akn_arw_sun_grk_amh_mao_mnd_bul_swt_dut_chh_alb_lat_nor_ger_qcu_svk_mcd_ukr_moo_hau_bos_heb_slo_tag_pol_fbf_swe_igb_jav_tha_mlt_tml_swa_dyu_uzb_scr_ita_azi_cic_vie_gam_yor_ven_ses	0.180208266508948	0.424659893978079	0.67206546733605
715	amr_grk_cic_mol_chh_wly_aeg_prs_aze_tur_dgb_jav_swa_rom_svk_bsq_ben_mlt_yor_cnt_spa_ger_ven_fre_ses_hin_hun_xho_bam_fin_afr_owc_geo_arw_pan_lit_bos_anl_hau_urd_est_ewe_mao_swe_mly_jpn_knd_kor_slo_eng_zul_mcd_sun_cze_gam_bat_mnd_guj_fbf_ukr_tig_bul_lat_dut_pol_qcu_alb_scr_por_igb_amh_ita_sod_krd_ind_rus_tsw_ctl_swt_tag_tha_heb_tml_moo_bem_azi_nor_glc_uzb_lda_vie_sid_tsn_akn_dyu	-1.02510096106782	-2.49891452666631	0.014211886027881
716	chh_lat_moo_mol_anl_sod_owc_ger_uzb_tur_lda_sun_fbf_pan_eng_bsq_grk_mlt_dyu_cnt_pol_urd_xho_ita_zul_bos_est_ses_ven_fin_fre_tig_geo_ctl_hin_alb_krd_sid_wly_por_hun_akn_jav_cze_mly_jpn_tml_kor_bul_nor_dgb_mcd_tag_ukr_amr_mao_mnd_afr_igb_slo_gam_spa_lit_rus_dut_qcu_prs_guj_scr_tsw_heb_ben_aeg_swe_bat_arw_ewe_rom_yor_ind_tha_hau_knd_bam_swt_azi_glc_svk_aze_cic_vie_amh_tsn_bem_swa	0.199567373438564	0.46948870190403	0.639819257587199
717	mlt_bul_ewe_spa_sid_amh_amr_swe_aze_azi_bam_ind_akn_mol_grk_bsq_slo_tig_fbf_cnt_nor_hin_swa_prs_tsn_guj_fin_zul_igb_est_svk_sod_geo_krd_fre_bos_rom_anl_aeg_lit_hun_dyu_tag_cze_mly_jpn_knd_kor_pol_ben_ven_ger_sun_pan_heb_bat_mnd_arw_ses_urd_gam_afr_mcd_glc_ctl_qcu_rus_dut_alb_tsw_hau_lat_chh_por_jav_scr_swt_ukr_bem_mao_tha_wly_tml_xho_cic_tur_eng_ita_uzb_moo_vie_owc_lda_yor_dgb	-0.244674044317553	-0.578207730611265	0.564521404139729
718	amr_prs_ven_cze_gam_hau_owc_spa_uzb_tur_tsw_mao_yor_afr_ctl_bsq_pol_wly_dgb_mnd_grk_slo_xho_bul_fbf_alb_hun_swt_bem_est_lat_sod_geo_scr_rus_nor_ita_amh_mlt_svk_fin_dyu_jav_eng_mly_jpn_tml_kor_ger_ben_zul_ukr_sun_krd_sid_tag_cnt_dut_akn_lit_chh_fre_pan_rom_hin_qcu_guj_bos_mol_tsn_aeg_por_tig_urd_ind_swe_ses_glc_swa_bat_tha_heb_knd_cic_ewe_azi_mcd_arw_aze_igb_vie_anl_bam_lda_moo	-0.590605145781377	-1.41199461548778	0.161288863752291
719	amh_bul_ses_mcd_chh_amr_sod_krd_aze_azi_tsn_tag_cic_fre_por_bsq_hin_tig_lda_mnd_spa_alb_dyu_mol_xho_lit_hun_swa_swt_fin_cze_hau_geo_ben_swe_pan_grk_mlt_aeg_ukr_est_ven_mao_ita_jav_jpn_tml_kor_ctl_pol_yor_prs_ind_bos_heb_sun_cnt_ger_igb_rus_sid_slo_dut_urd_guj_qcu_svk_afr_eng_akn_wly_lat_anl_nor_mly_rom_ewe_scr_dgb_bat_tha_gam_knd_fbf_tsw_uzb_arw_glc_tur_bam_vie_owc_zul_moo_bem	0.0629862589003392	0.148147379564142	0.882547198415315
720	hau_guj_zul_cze_wly_anl_amh_slo_azi_uzb_dgb_bat_swt_urd_bos_bsq_nor_owc_akn_cnt_lit_rom_dyu_arw_tsn_ita_fin_xho_lda_hun_scr_heb_geo_ben_grk_mol_fre_amr_sod_svk_est_moo_ind_hin_mly_jpn_tml_kor_bul_rus_tsw_lat_sun_spa_mlt_mao_mnd_pan_cic_afr_tig_ukr_swe_alb_glc_qcu_krd_eng_ctl_ewe_gam_por_chh_pol_jav_mcd_ven_prs_yor_tag_tha_sid_knd_bem_ses_aze_dut_ger_tur_bam_vie_aeg_swa_igb_fbf	-0.863116964612971	-2.0912825357625	0.039229172699579
721	anl_urd_dgb_afr_tig_hau_wly_pol_aze_uzb_tsw_ind_bam_dut_pan_bsq_nor_amh_akn_mnd_scr_ita_fbf_glc_ewe_arw_fin_dyu_tsn_est_eng_mlt_geo_bul_cze_fre_mol_owc_chh_grk_hun_igb_mao_spa_tag_jpn_knd_kor_swe_ukr_yor_ger_mly_svk_sod_jav_cnt_alb_ven_slo_amr_mcd_guj_lat_rom_qcu_prs_rus_lit_moo_sid_ctl_gam_ben_bat_por_swa_krd_zul_sun_tha_heb_tml_xho_lda_azi_bos_hin_tur_cic_vie_aeg_bem_ses_swt	-0.465076411460101	-1.10488744902879	0.272058691536444
722	owc_eng_ewe_rus_anl_amr_chh_por_tur_uzb_dgb_bat_bem_alb_ben_bsq_mol_tig_akn_mnd_slo_pol_swa_dut_igb_grk_fin_lda_moo_est_scr_wly_geo_pan_ger_nor_mcd_mlt_hau_bos_hun_ven_mly_swe_tag_jpn_knd_kor_prs_hin_tsw_lit_mao_glc_sid_jav_cnt_rom_yor_svk_sod_spa_ita_urd_afr_qcu_cze_bul_krd_xho_gam_lat_amh_ctl_ind_guj_swt_arw_bam_sun_tha_heb_tml_zul_cic_azi_fre_ukr_aze_ses_vie_aeg_fbf_dyu_tsn	0.00921834132152478	0.0217229115559076	0.982715527204413
723	sid_glc_ewe_ukr_wly_amr_mlt_scr_uzb_aze_dgb_mao_yor_ctl_lit_bsq_por_heb_fbf_mnd_ger_lat_swt_pan_akn_arw_hun_tsn_tsw_est_eng_sod_geo_ita_afr_alb_mol_chh_aeg_pol_fin_zul_mly_bos_tag_jpn_tml_kor_spa_krd_cic_nor_jav_prs_gam_sun_cnt_mcd_lda_swe_amh_dut_grk_bul_fre_qcu_svk_slo_hin_moo_tig_cze_owc_guj_bat_rom_bam_urd_xho_ind_tha_hau_knd_dyu_swa_tur_rus_ben_azi_bem_vie_anl_ven_ses_igb	-0.819729318904831	-1.97540054870382	0.0511872635224027
724	heb_glc_dgb_cze_chh_aeg_sid_krd_tur_azi_fbf_jav_igb_swe_spa_bsq_mol_wly_akn_mnd_pol_slo_swt_bul_ven_rom_fin_dyu_bem_est_ger_sod_geo_svk_ctl_fre_lit_amr_gam_pan_hun_swa_mly_hin_mao_jpn_knd_kor_eng_nor_ewe_alb_tag_ita_hau_bat_cnt_lat_lda_guj_amh_urd_dut_grk_mcd_qcu_ben_bos_rus_xho_tig_afr_owc_scr_sun_por_bam_ukr_cic_ind_tha_anl_tml_tsn_ses_uzb_prs_arw_aze_zul_vie_mlt_tsw_yor_moo	-0.283083294745242	-0.669601084895868	0.50477120178994
725	amh_glc_ses_arw_amr_sid_wly_fre_uzb_aze_igb_sun_zul_ben_prs_bsq_ctl_hau_moo_cnt_ita_guj_tsw_spa_dgb_pan_est_ewe_lda_hun_eng_mlt_geo_swe_nor_urd_por_aeg_gam_mol_fin_cic_mao_cze_mly_jpn_tml_kor_hin_pol_swt_bos_tag_svk_anl_jav_mnd_ger_swa_ukr_owc_alb_rom_grk_dut_qcu_krd_lat_slo_bem_heb_bul_tig_scr_bat_afr_xho_rus_yor_ind_tha_sod_knd_akn_bam_azi_mcd_lit_tur_fbf_vie_chh_tsn_dyu_ven	0.221333200364603	0.521252850142181	0.603429690441537
726	amr_rus_igb_slo_mlt_heb_sid_mol_uzb_tur_dyu_mly_yor_krd_ctl_bsq_dut_hau_lda_mnd_arw_hin_ewe_alb_tsw_svk_hun_moo_swt_fin_swe_tig_geo_fre_urd_pan_nor_wly_sod_grk_est_bam_tag_eng_ind_jpn_knd_kor_afr_ita_swa_bul_mao_ben_aeg_bat_cnt_cze_akn_pol_amh_prs_lat_mcd_ukr_qcu_ger_bos_rom_dgb_anl_scr_gam_por_jav_glc_cic_spa_tsn_sun_tha_owc_tml_bem_fbf_azi_guj_lit_aze_ven_vie_chh_xho_zul_ses	0.0383009232708589	0.0901001165226246	0.928401421887109
727	sid_dut_dyu_cze_hau_tig_mlt_mol_tur_azi_xho_mly_dgb_ita_ctl_bsq_guj_owc_ewe_mnd_por_ukr_igb_alb_yor_grk_hun_zul_akn_fin_eng_sod_geo_fre_slo_spa_pol_chh_anl_krd_est_moo_sun_rom_tag_jpn_tml_kor_ben_hin_cic_arw_bat_pan_heb_mao_cnt_glc_tsw_svk_aeg_bos_lit_nor_bul_qcu_ger_urd_afr_bem_amh_lat_gam_swe_ind_rus_ses_mcd_bam_jav_tha_wly_knd_fbf_ven_uzb_scr_prs_aze_lda_vie_amr_tsn_swa_swt	-0.0425194691799774	-0.100348034041067	0.920284034739571
728	chh_hin_fbf_fre_hau_owc_tig_ben_azi_aze_dgb_bat_ewe_pol_nor_bsq_slo_heb_swt_mnd_guj_alb_cic_ita_lda_arw_fin_tsn_ses_hun_cze_gam_geo_urd_svk_spa_ctl_amh_aeg_lat_est_igb_jav_rom_mao_jpn_tml_kor_dut_por_dyu_scr_mly_prs_amr_ind_cnt_glc_tsw_bul_anl_mol_rus_mcd_ger_qcu_pan_eng_ukr_bam_wly_grk_sid_bos_sun_lit_moo_krd_ven_tag_tha_sod_knd_zul_bem_uzb_afr_swe_tur_yor_vie_mlt_swa_akn_xho	-0.301741506665118	-0.713331711573278	0.477426740498859
729	heb_cze_dgb_mol_hau_anl_amr_slo_aze_uzb_yor_tag_swa_urd_ukr_bsq_guj_sid_ewe_cnt_arw_bul_zul_mcd_bam_prs_hun_tsn_xho_fin_grk_wly_geo_nor_alb_lat_glc_amh_owc_pol_est_lda_mao_ger_ind_jpn_knd_kor_eng_afr_akn_rom_sun_krd_tig_jav_mnd_bos_bem_scr_chh_swe_ben_fre_rus_qcu_pan_ctl_ita_igb_mlt_svk_aeg_por_bat_dut_cic_lit_tsw_mly_tha_sod_tml_ses_swt_azi_hin_spa_tur_fbf_vie_gam_moo_ven_dyu	-0.288824195463733	-0.682250361748544	0.49677642678888
730	sod_ctl_igb_ukr_anl_heb_wly_ger_azi_uzb_bam_ind_swt_nor_afr_bsq_pan_amr_ven_cnt_bul_dut_fbf_rom_tsw_ben_hun_dgb_yor_fin_hin_tig_geo_rus_krd_svk_fre_amh_mlt_urd_est_cic_tag_mol_jav_jpn_tml_kor_prs_pol_dyu_grk_bat_swe_hau_sun_mnd_lat_ewe_ita_chh_slo_arw_alb_cze_qcu_glc_spa_por_zul_aeg_bos_owc_lit_mao_guj_swa_eng_bem_mly_tha_sid_knd_lda_akn_tur_scr_mcd_aze_ses_vie_gam_xho_tsn_moo	0.0087694240122728	0.0206394206051716	0.983577511640006
731	owc_por_zul_swe_anl_chh_wly_dut_tur_uzb_xho_mly_swt_fre_alb_bsq_ita_sod_moo_mnd_guj_arw_akn_eng_cic_urd_est_tsw_bem_fin_slo_mlt_geo_ctl_glc_hin_rom_aeg_tig_cze_hun_bam_ind_mcd_bat_jpn_tml_kor_afr_nor_ses_pol_tag_svk_hau_sun_cnt_scr_ewe_krd_amr_bul_pan_rus_mol_qcu_lat_ukr_grk_igb_amh_prs_sid_ben_jav_bos_tsn_spa_swa_mao_tha_gam_knd_fbf_ven_aze_ger_lit_azi_lda_vie_heb_dgb_dyu_yor	-0.170762763931179	-0.403472277133304	0.687526989884679
732	wly_bos_tsw_eng_tig_anl_amh_nor_aze_azi_yor_tag_ven_pol_pan_bsq_glc_heb_zul_cnt_alb_mcd_cic_hin_dgb_prs_est_ewe_swa_hun_fre_mlt_geo_krd_swe_guj_ctl_sod_owc_slo_fin_dyu_ind_ukr_jav_jpn_tml_kor_mol_lat_bem_urd_bat_spa_hau_mao_mnd_ben_igb_scr_aeg_afr_rom_arw_ita_qcu_grk_por_svk_lda_sid_dut_amr_bul_sun_rus_ses_lit_fbf_mly_tha_gam_knd_moo_bam_tur_cze_ger_uzb_swt_vie_chh_tsn_akn_xho	-0.187476381052687	-0.44284704933124	0.65890472399802
733	amr_spa_igb_bos_aeg_sid_anl_ukr_azi_tur_ven_sun_bem_dut_pol_bsq_mcd_tig_moo_mnd_guj_pan_yor_swe_tsn_cze_fin_cic_akn_hun_scr_owc_geo_ger_grk_rus_ctl_heb_mlt_svk_est_ses_mly_urd_bat_jpn_knd_kor_arw_mol_tsw_por_ind_fre_hau_jav_cnt_glc_xho_lit_sod_slo_hin_afr_prs_qcu_ita_alb_krd_dgb_wly_lat_amh_ben_tag_nor_ewe_rom_swt_mao_tha_chh_tml_lda_dyu_uzb_eng_bul_aze_swa_vie_gam_zul_bam_fbf	-0.329210361056236	-0.778873705580026	0.43803147555362
734	aeg_eng_dyu_ben_anl_chh_hau_glc_aze_azi_ses_jav_dgb_swe_spa_bsq_fre_wly_fbf_cnt_ita_cze_akn_bul_ven_arw_hun_yor_cic_fin_bos_tig_geo_prs_afr_rom_por_amr_sid_pan_est_bam_tag_urd_bat_jpn_tml_kor_nor_alb_igb_ctl_mly_lit_owc_mao_mnd_krd_tsn_dut_sod_ukr_grk_mol_slo_qcu_hin_ger_lat_lda_heb_pol_gam_svk_sun_mcd_xho_rus_bem_ind_tha_amh_knd_tsw_ewe_tur_scr_guj_uzb_zul_vie_mlt_swa_swt_moo	0.618554276142348	1.46623102679183	0.145958557054239
735	heb_spa_tsn_fre_owc_tig_sod_ita_tur_azi_fbf_bat_zul_alb_eng_bsq_pan_mlt_dyu_cnt_lit_ger_igb_nor_ses_prs_hun_ven_yor_fin_rom_wly_geo_bos_swe_svk_ben_amh_anl_por_est_lda_ind_rus_sun_jpn_knd_kor_hin_lat_dgb_ukr_mly_guj_gam_jav_mnd_krd_moo_afr_sid_urd_scr_grk_mol_qcu_ctl_cze_glc_swa_aeg_pol_chh_dut_mao_arw_bem_bul_cic_tag_tha_hau_tml_xho_ewe_uzb_slo_mcd_aze_akn_vie_amr_bam_tsw_swt	-0.605766324195399	-1.44618553145571	0.151487004819549
736	gam_bul_bam_mol_mlt_tig_amh_pol_tur_uzb_swt_sun_xho_lat_ger_bsq_bos_heb_akn_cnt_fre_prs_dyu_svk_fbf_slo_est_lda_cic_hun_krd_owc_geo_afr_rom_pan_cze_sod_aeg_guj_fin_dgb_bat_alb_mao_jpn_tml_kor_ukr_mcd_ven_ita_ind_nor_hau_jav_mnd_spa_moo_ctl_sid_eng_por_hin_dut_qcu_swe_lit_grk_ses_amr_ben_chh_urd_mly_glc_yor_scr_swa_tag_tha_anl_knd_bem_ewe_aze_arw_rus_azi_igb_vie_wly_tsw_zul_tsn	-0.32145320663163	-0.761648565078895	0.448196949979317
737	tig_bos_tsw_ita_wly_owc_aeg_rom_aze_tur_akn_mly_swt_cze_arw_bsq_por_gam_dgb_cnt_hin_ger_fbf_urd_ewe_glc_fin_ven_cic_est_lat_hau_geo_spa_lit_mol_alb_anl_sid_pol_hun_dyu_tag_ctl_sun_jpn_tml_kor_rus_mcd_zul_slo_mao_krd_mlt_jav_mnd_grk_lda_afr_sod_eng_pan_prs_bul_qcu_scr_guj_ben_bam_chh_swe_amh_nor_ind_svk_yor_fre_xho_bat_tha_amr_knd_tsn_swa_azi_ukr_dut_uzb_igb_vie_heb_ses_bem_moo	-0.658684918192908	-1.57984720098173	0.117537212442335
738	gam_prs_moo_bul_sid_sod_mlt_rus_aze_azi_zul_mly_dgb_bos_guj_bsq_urd_owc_swt_mnd_ita_cze_yor_krd_akn_slo_est_tsw_xho_fin_arw_amr_geo_mcd_pan_nor_spa_anl_amh_ukr_hun_bam_tag_alb_ind_jpn_knd_kor_afr_svk_ewe_glc_sun_por_aeg_jav_cnt_ctl_ven_rom_tig_swe_eng_fre_scr_qcu_mol_dut_ger_lda_wly_ben_heb_lit_mao_hin_cic_lat_ses_bat_tha_chh_tml_igb_bem_tur_grk_pol_uzb_tsn_vie_hau_fbf_swa_dyu	0.383169161880486	0.902543173205635	0.369100086806241
739	hau_por_ven_scr_amr_mlt_owc_nor_uzb_azi_tsw_mao_fbf_ben_ctl_bsq_pan_anl_ses_mnd_swe_guj_lda_pol_moo_hin_fin_zul_akn_est_lit_tig_geo_mol_bos_rom_glc_wly_chh_svk_hun_cic_jav_ukr_ind_jpn_knd_kor_ger_grk_igb_cze_sun_krd_sod_tag_cnt_fre_xho_spa_aeg_eng_slo_bul_mcd_qcu_urd_arw_rus_ewe_heb_lat_gam_prs_mly_dut_bam_afr_swt_bat_tha_amh_tml_yor_bem_aze_ita_alb_tur_swa_vie_sid_tsn_dyu_dgb	0.369611378244161	0.871758640999381	0.385585056604548
740	tig_mol_xho_pol_aeg_wly_gam_grk_aze_uzb_fbf_jav_cic_hin_bos_bsq_cze_anl_dyu_cnt_rus_svk_ven_glc_swa_prs_est_swt_bem_hun_afr_heb_geo_swe_ger_lat_scr_amh_hau_krd_fin_akn_mao_dut_bat_jpn_knd_kor_alb_ita_moo_pan_sun_rom_sod_tag_mnd_spa_ses_arw_amr_fre_ctl_nor_guj_qcu_slo_ukr_bul_dgb_mlt_por_chh_eng_mly_lit_lda_urd_ewe_ind_tha_sid_tml_zul_tsn_tur_ben_mcd_azi_igb_vie_owc_yor_bam_tsw	0.0114554299938519	0.0269542249855328	0.978553998895153
741	sod_grk_akn_scr_aeg_amh_owc_glc_aze_tur_igb_jav_moo_eng_mcd_bsq_alb_wly_ven_cnt_guj_prs_ewe_rus_swt_fre_est_tsw_dgb_hun_arw_hau_geo_nor_ctl_dut_afr_heb_sid_cze_fin_bam_sun_ita_bat_jpn_tml_kor_spa_bos_tsn_swe_mao_pol_amr_ind_mnd_hin_zul_ben_chh_ukr_lit_por_lat_qcu_mol_bul_slo_swa_gam_pan_tig_rom_mly_krd_yor_ger_lda_tag_tha_anl_knd_xho_bem_uzb_svk_urd_azi_cic_vie_mlt_dyu_ses_fbf	-0.39957701839784	-0.948748128303851	0.345207634397062
742	wly_ger_xho_por_sod_sid_amh_alb_tur_aze_bem_mly_cic_mcd_pol_bsq_spa_mlt_igb_cnt_eng_scr_tsw_ctl_akn_afr_hun_ven_ses_est_bos_chh_geo_guj_hin_svk_krd_heb_owc_cze_fin_fbf_mao_nor_sun_jpn_knd_kor_slo_fre_moo_ita_ind_dut_gam_bat_mnd_swe_dyu_ben_hau_pan_urd_bul_arw_qcu_rom_mol_ukr_yor_tig_prs_aeg_rus_jav_grk_tsn_lit_zul_tag_tha_anl_tml_bam_ewe_azi_glc_lat_uzb_lda_vie_amr_swa_dgb_swt	-0.737473393756133	-1.77639059283574	0.0789387809520176
743	hau_grk_ven_swe_mlt_sid_anl_spa_aze_tur_bam_jav_xho_guj_fre_bsq_mcd_owc_dgb_cnt_por_krd_fbf_arw_ewe_eng_hun_swa_akn_fin_glc_amr_geo_bos_urd_ben_pol_gam_sod_lat_est_bem_sun_rom_mly_jpn_knd_kor_ukr_rus_moo_ctl_tag_svk_chh_bat_mnd_mol_igb_nor_wly_ita_ger_dut_lit_qcu_alb_slo_pan_lda_aeg_prs_heb_scr_mao_cze_dyu_afr_tsn_ind_tha_tig_tml_cic_ses_uzb_hin_bul_azi_tsw_vie_amh_yor_swt_zul	-0.0718728820211572	-0.169352264424009	0.865887389926047
744	sid_pan_akn_fre_owc_wly_gam_grk_aze_tur_swt_bat_dgb_bul_eng_bsq_cze_tig_bem_mnd_arw_scr_yor_pol_cic_afr_hun_tsw_zul_est_swe_anl_geo_mol_alb_ukr_rus_amh_amr_nor_fin_fbf_mly_glc_jav_jpn_tml_kor_svk_urd_swa_ctl_mao_ita_aeg_sun_cnt_rom_xho_lit_sod_bos_prs_krd_hin_qcu_dut_guj_ben_moo_mlt_slo_hau_ger_tag_por_ewe_lat_bam_ind_tha_chh_knd_igb_dyu_azi_spa_mcd_uzb_ven_vie_heb_lda_tsn_ses	0.418004346202397	0.98724758806706	0.326082868246476
745	aeg_cze_xho_ukr_hau_heb_anl_slo_uzb_azi_swt_tag_akn_lit_nor_bsq_lat_chh_moo_cnt_krd_guj_swa_urd_fbf_grk_hun_tsn_ewe_est_afr_owc_geo_swe_hin_ger_mol_sid_sod_pan_fin_igb_ind_bos_sun_jpn_knd_kor_bul_por_lda_rom_mao_pol_wly_bat_mnd_svk_ven_prs_tig_spa_rus_dut_alb_qcu_scr_mcd_arw_tsw_gam_ita_amr_fre_jav_ctl_ses_eng_cic_mly_tha_amh_tml_bam_yor_tur_glc_ben_aze_zul_vie_mlt_bem_dyu_dgb	-0.701327774700561	-1.68026464088457	0.0962620029995059
746	amh_cze_bam_slo_heb_anl_aeg_por_uzb_azi_fbf_ind_igb_hin_dut_bsq_ukr_mlt_ven_mnd_ben_svk_swa_bos_dyu_pol_est_ewe_akn_fin_ita_gam_geo_urd_krd_lat_glc_sod_amr_guj_hun_tsw_bat_spa_sun_jpn_knd_kor_rus_alb_lda_prs_tag_mol_owc_mao_cnt_pan_swt_scr_tig_arw_grk_fre_afr_qcu_nor_bul_eng_dgb_sid_ctl_hau_mcd_mly_ger_moo_lit_zul_jav_tha_wly_tml_yor_ses_tur_swe_rom_aze_cic_vie_chh_xho_bem_tsn	-0.261819471908027	-0.618288357287008	0.537896590703263
747	mlt_guj_ses_alb_heb_aeg_wly_urd_uzb_tur_bam_mao_akn_pol_slo_bsq_por_sid_swt_cnt_scr_ben_ven_glc_bem_swe_hun_zul_fbf_est_cze_owc_geo_rus_bos_krd_eng_amh_anl_fre_fin_dyu_ind_hin_mly_jpn_tml_kor_spa_rom_cic_ukr_jav_grk_sod_tag_mnd_pan_yor_ctl_amr_nor_afr_svk_bul_qcu_ger_ita_mcd_lda_chh_dut_gam_arw_sun_lat_igb_prs_moo_bat_tha_tig_knd_xho_dgb_azi_mol_lit_aze_ewe_vie_hau_tsw_tsn_swa	-0.642382771012001	-1.53717227632564	0.127646567119827
748	hau_arw_bem_krd_anl_mlt_sid_alb_aze_tur_cic_mao_swa_grk_ctl_bsq_bos_amh_yor_mnd_svk_mcd_tsw_dut_dgb_scr_fin_ewe_zul_est_mol_chh_geo_pol_ita_nor_prs_heb_gam_ger_hun_moo_mly_guj_bat_jpn_tml_kor_eng_swe_fbf_bul_tag_glc_amr_sun_cnt_rus_lda_afr_tig_fre_cze_ukr_por_qcu_lat_rom_ben_igb_aeg_pan_owc_lit_jav_spa_ven_slo_tsn_ind_tha_sod_knd_bam_akn_azi_hin_urd_uzb_swt_vie_wly_ses_dyu_xho	0.347968918687675	0.820830655950915	0.413841822934222
749	hau_ben_lda_ctl_aeg_chh_amh_por_aze_azi_tsw_sun_ewe_guj_urd_bsq_ukr_sid_xho_cnt_pan_swe_bam_pol_swt_dut_est_dgb_tsn_fin_ita_tig_geo_prs_eng_lit_scr_wly_mlt_ger_hun_swa_jav_mcd_bat_jpn_tml_kor_cze_alb_cic_rus_mao_fre_anl_ind_mnd_grk_igb_hin_heb_svk_afr_spa_lat_qcu_nor_glc_slo_yor_owc_arw_gam_mol_tag_krd_ses_bos_akn_mly_tha_sod_knd_fbf_zul_tur_bul_rom_uzb_ven_vie_amr_dyu_moo_bem	0.175281171898584	0.412390774129435	0.681002116101408
750	heb_fre_ses_ger_gam_mlt_aeg_eng_aze_uzb_zul_bat_lda_cze_ita_bsq_ukr_owc_bam_mnd_dut_arw_tsw_krd_xho_guj_hun_dgb_swa_fin_pol_amh_geo_lat_glc_alb_swe_amr_sod_urd_est_dyu_sun_rus_ind_jpn_tml_kor_bos_mol_tsn_por_jav_scr_sid_tag_cnt_rom_ven_bul_wly_ctl_svk_pan_lit_qcu_ben_nor_prs_igb_anl_afr_tig_spa_mao_mcd_swt_grk_cic_mly_tha_hau_knd_akn_ewe_tur_slo_hin_azi_fbf_vie_chh_moo_bem_yor	-0.254079257809356	-0.600062560607007	0.549923908877479
751	heb_ita_lda_cze_tig_mlt_sod_ben_uzb_tur_igb_jav_ses_urd_svk_bsq_guj_anl_tsw_mnd_ctl_ger_yor_nor_bem_dut_fin_xho_tsn_hun_pol_wly_geo_mcd_bul_glc_rom_aeg_amh_hin_est_akn_bat_pan_sun_jpn_tml_kor_afr_lat_swt_eng_mao_grk_chh_mly_cnt_arw_ven_alb_gam_rus_krd_mol_por_qcu_ukr_fre_lit_cic_hau_scr_sid_bos_tag_slo_moo_prs_ewe_ind_tha_owc_knd_dgb_swa_aze_spa_swe_azi_zul_vie_amr_bam_fbf_dyu	-1.15566292382942	-2.84769250440353	0.0054199741366903
752	heb_afr_xho_glc_wly_amr_chh_lat_azi_uzb_swa_mao_cic_swe_grk_bsq_por_mlt_lda_mnd_krd_lit_ses_dut_yor_fre_hun_zul_dyu_est_guj_tig_geo_ctl_mol_ben_scr_anl_amh_ukr_fin_dgb_mly_rus_bat_jpn_tml_kor_bos_slo_tsn_bul_ind_ger_gam_jav_cnt_spa_igb_mcd_sid_svk_pan_arw_rom_qcu_eng_pol_alb_swt_aeg_ita_sod_cze_tag_prs_ven_hin_bem_sun_tha_hau_knd_ewe_akn_aze_nor_urd_tur_moo_vie_owc_fbf_tsw_bam	-0.330409053847964	-0.78230437800253	0.436023061315784
753	sod_arw_ewe_por_sid_gam_owc_slo_azi_tur_swt_tag_moo_ukr_lit_bsq_rus_hau_tsn_cnt_bos_hin_zul_fre_yor_afr_hun_ven_dyu_fin_ctl_anl_geo_glc_cze_mol_krd_aeg_mlt_svk_est_bem_sun_swe_ind_jpn_tml_kor_ben_guj_akn_dut_mao_scr_wly_jav_mnd_eng_lda_prs_amh_spa_urd_bul_mcd_qcu_grk_pol_alb_ses_chh_nor_tig_pan_mly_ger_dgb_ita_cic_bat_tha_amr_knd_bam_xho_aze_rom_lat_uzb_fbf_vie_heb_igb_swa_tsw	-1.08154993186579	-2.65667972259108	0.00928745950096513
754	hau_ctl_cic_afr_tig_chh_wly_arw_tur_uzb_dyu_ind_bam_svk_pol_bsq_rom_amr_fbf_mnd_pan_glc_akn_lat_xho_urd_est_tsn_ses_hun_guj_anl_geo_scr_swe_dut_hin_owc_amh_ger_fin_igb_tag_por_mao_jpn_knd_kor_mcd_bul_lda_spa_mly_eng_sod_sun_cnt_prs_ewe_krd_heb_grk_mol_fre_lit_qcu_rus_cze_slo_swt_mlt_ita_aeg_bos_bat_ben_zul_ukr_yor_jav_tha_gam_tml_bem_tsw_azi_alb_nor_aze_ven_vie_sid_dgb_moo_swa	0.584404983307215	1.38483797285813	0.169415291414423
755	anl_afr_bam_ctl_sid_amh_gam_svk_aze_tur_akn_sun_zul_slo_rom_bsq_lit_chh_dgb_mnd_spa_mcd_cic_ben_ses_pol_hun_xho_ewe_est_scr_aeg_geo_nor_bos_lat_eng_heb_mlt_grk_fin_moo_tag_pan_bat_jpn_tml_kor_glc_ger_ven_guj_mly_hin_hau_ind_cnt_swe_dyu_cze_owc_prs_rus_krd_dut_qcu_ukr_fre_ita_yor_wly_mol_amr_arw_jav_alb_bem_urd_tsw_mao_tha_sod_knd_lda_swt_azi_bul_por_uzb_swa_vie_tig_fbf_igb_tsn	-0.433981697880196	-1.03160865861593	0.304930837251975
756	amh_slo_zul_urd_hau_wly_anl_grk_uzb_aze_yor_mly_dgb_scr_mol_bsq_cze_aeg_tsw_mnd_por_ben_akn_spa_swt_dut_est_cic_swa_fin_rus_heb_geo_hin_eng_alb_ger_chh_tig_ita_hun_ses_ind_glc_tag_jpn_tml_kor_bos_svk_dyu_arw_sun_mcd_owc_bat_cnt_prs_ewe_lat_amr_rom_afr_fre_ukr_qcu_guj_swe_nor_bam_sod_pol_sid_pan_mao_lit_ven_bul_igb_jav_tha_mlt_knd_xho_moo_azi_ctl_krd_tur_tsn_vie_gam_lda_fbf_bem	-0.081885596989294	-0.192875180091946	0.847477305548694
757	anl_prs_bam_ctl_chh_aeg_mlt_rom_uzb_tur_akn_bat_tsw_svk_alb_bsq_dut_sid_yor_mnd_mcd_urd_cic_cze_tsn_bul_fin_igb_ses_hun_fre_heb_geo_ben_bos_lit_rus_wly_sod_slo_est_dgb_mao_guj_tag_jpn_tml_kor_mol_pan_swa_ukr_ind_nor_owc_mly_cnt_scr_ewe_afr_hau_ger_pol_eng_glc_qcu_spa_ita_grk_moo_amh_lat_gam_arw_jav_por_lda_hin_dyu_sun_tha_tig_knd_bem_swt_azi_krd_swe_aze_zul_vie_amr_xho_ven_fbf	-0.786687956983658	-1.89348980897405	0.0614015397759232
758	aeg_prs_bem_hin_owc_chh_sid_ctl_tur_azi_yor_jav_cic_nor_por_bsq_lat_amh_ses_cnt_swe_ben_dgb_afr_bam_pol_hun_zul_swa_fin_krd_anl_geo_eng_pan_lit_ita_heb_sod_slo_est_igb_bat_rom_sun_jpn_knd_kor_glc_mcd_tsn_bos_tag_ukr_gam_mly_mnd_mol_akn_alb_wly_rus_spa_guj_urd_qcu_cze_fre_ger_dyu_hau_scr_mlt_grk_ind_svk_moo_arw_swt_mao_tha_tig_tml_ven_fbf_uzb_bul_dut_aze_ewe_vie_amr_xho_lda_tsw	-1.06186302673379	-2.60291567472272	0.0107578325728302
759	anl_dut_akn_pol_gam_owc_chh_pan_tur_uzb_ewe_mao_tsn_ben_eng_bsq_svk_sid_igb_mnd_rus_alb_tsw_ger_yor_mcd_hun_xho_lda_fin_afr_aeg_geo_rom_swe_bos_nor_sod_tig_mol_est_ses_tag_slo_ind_jpn_knd_kor_hin_grk_zul_cze_jav_scr_amr_mly_cnt_bul_dyu_spa_mlt_glc_lit_ita_ukr_qcu_urd_krd_guj_swt_wly_fre_amh_ctl_bat_lat_fbf_arw_cic_sun_tha_hau_tml_bem_bam_azi_por_prs_aze_swa_vie_heb_ven_moo_dgb	-0.716692454673645	-1.7202582946572	0.0887114145192841
760	gam_fre_bem_mol_mlt_chh_aeg_swe_aze_azi_cic_ind_fbf_urd_svk_bsq_nor_wly_bam_cnt_slo_lat_dyu_ctl_akn_grk_fin_dgb_lda_est_pan_tig_geo_ben_scr_arw_rom_sod_heb_bos_hun_igb_mao_alb_bat_jpn_knd_kor_por_cze_swt_mcd_jav_pol_anl_tag_mnd_ita_xho_krd_owc_glc_afr_ger_guj_qcu_hin_rus_ukr_tsn_amr_eng_amh_bul_sun_prs_yor_lit_ven_mly_tha_hau_tml_moo_ses_uzb_dut_spa_tur_swa_vie_sid_ewe_zul_tsw	-0.193801978255157	-0.457645891642992	0.648274270475825
761	aeg_fre_dgb_arw_chh_heb_mlt_lat_uzb_aze_tsw_bat_moo_ukr_rus_bsq_por_amr_bam_mnd_hin_spa_bem_bul_lda_rom_hun_zul_swt_est_scr_anl_geo_ben_bos_krd_afr_sod_sid_ctl_fin_ven_mly_prs_mao_jpn_knd_kor_grk_mcd_swa_svk_jav_eng_tig_sun_cnt_swe_xho_slo_hau_cze_mol_ita_ger_qcu_pan_urd_nor_cic_wly_glc_gam_alb_tag_guj_dyu_dut_ses_ind_tha_owc_tml_akn_igb_azi_pol_lit_tur_tsn_vie_amh_yor_ewe_fbf	-0.903076902586914	-2.18284785723605	0.031565024869414
762	heb_lat_lda_spa_aeg_owc_sid_rom_aze_azi_dgb_mao_akn_bul_svk_bsq_eng_anl_dyu_cnt_ukr_pan_ses_scr_fbf_mcd_est_ewe_yor_fin_bos_amh_geo_ita_grk_hin_swe_amr_gam_alb_hun_xho_jav_pol_bat_jpn_knd_kor_ben_slo_cic_afr_tag_guj_hau_sun_mnd_por_tsn_krd_tig_cze_urd_ger_arw_qcu_ctl_dut_fre_tsw_mlt_prs_sod_nor_mly_mol_zul_rus_moo_ind_tha_chh_tml_igb_swa_tur_glc_lit_uzb_bam_vie_wly_ven_swt_bem	0.342087439537108	0.806203347445598	0.422182373636018
763	anl_scr_swa_ger_heb_amr_owc_rom_uzb_tur_tsn_tag_tsw_bos_alb_bsq_rus_wly_ewe_cnt_fre_grk_dgb_por_zul_cze_hun_swt_fbf_fin_pol_chh_geo_glc_afr_mcd_urd_hau_tig_bul_est_cic_mao_nor_sun_jpn_knd_kor_pan_arw_moo_krd_bat_lat_aeg_ind_mnd_mol_akn_ctl_sid_ita_hin_eng_slo_qcu_guj_dut_spa_ven_mlt_swe_amh_ukr_mly_lit_xho_ben_ses_jav_tha_gam_tml_igb_lda_azi_prs_svk_aze_bam_vie_sod_dyu_yor_bem	-0.176929448459928	-0.417566311765723	0.677226687694627
764	anl_fre_tsn_prs_sid_tig_aeg_guj_azi_tur_dgb_jav_ses_eng_spa_bsq_krd_sod_bem_mnd_ger_cze_tsw_arw_yor_dut_hun_dyu_swt_est_svk_wly_geo_scr_urd_hin_bul_amr_chh_rom_fin_igb_mao_swe_mly_jpn_knd_kor_ita_ben_zul_grk_sun_mol_gam_tag_cnt_bos_ewe_afr_hau_por_ukr_pol_mcd_qcu_glc_nor_lit_lda_mlt_lat_amh_pan_bat_alb_ven_ctl_swa_ind_tha_heb_tml_fbf_bam_uzb_slo_rus_aze_akn_vie_owc_cic_moo_xho	-0.813740875664716	-1.9594679845172	0.0530523731957059
765	heb_swe_moo_eng_owc_anl_sod_guj_aze_tur_ven_mao_swa_rus_ger_bsq_urd_mlt_zul_mnd_prs_scr_akn_lat_dgb_alb_est_fbf_dyu_fin_svk_sid_geo_mcd_pan_bos_mol_gam_amr_fre_hun_tsw_ind_spa_bat_jpn_tml_kor_grk_ukr_tsn_krd_sun_ita_chh_jav_cnt_nor_xho_pol_aeg_lit_glc_arw_afr_qcu_ctl_cze_slo_cic_tig_hin_amh_por_tag_ben_bem_dut_ses_mly_tha_hau_knd_swt_igb_uzb_bul_rom_azi_lda_vie_wly_bam_yor_ewe	-0.148672853524496	-0.350504943267116	0.726752439038512
766	gam_pan_fbf_ben_amr_heb_hau_ita_azi_uzb_tsn_mao_ewe_pol_ctl_bsq_scr_wly_bam_cnt_prs_por_akn_mcd_moo_arw_est_cic_dyu_hun_afr_owc_geo_dut_spa_urd_rom_chh_mlt_eng_fin_dgb_tag_lat_bat_jpn_knd_kor_fre_glc_ses_bul_ind_ger_anl_jav_mnd_grk_xho_alb_sod_swe_cze_slo_guj_qcu_nor_krd_mol_zul_amh_ukr_aeg_lit_mly_bos_ven_svk_lda_sun_tha_tig_tml_swt_bem_aze_rus_hin_tur_swa_vie_sid_yor_igb_tsw	0.457859571141683	1.07902449410915	0.283367409395822
767	sid_fre_dyu_mol_chh_anl_amh_glc_uzb_azi_igb_mao_swa_lit_afr_bsq_pol_hau_bem_mnd_cze_ben_tsw_por_fbf_bul_est_dgb_xho_fin_scr_owc_geo_svk_nor_grk_mcd_sod_aeg_krd_hun_swt_sun_arw_bat_jpn_tml_kor_ita_pan_bam_swe_mly_ukr_gam_jav_cnt_dut_zul_lat_tig_ctl_bos_slo_alb_qcu_eng_urd_hin_lda_amr_rom_wly_guj_tag_prs_ven_spa_cic_ind_tha_mlt_knd_moo_akn_aze_ger_rus_tur_ewe_vie_heb_tsn_ses_yor	-0.43390951218365	-1.02920927019834	0.306050687147914
768	tig_svk_swt_krd_heb_aeg_hau_rom_tur_aze_dyu_tag_ses_scr_lit_bsq_rus_wly_igb_cnt_fre_guj_fbf_ctl_moo_swe_fin_cic_bam_est_slo_gam_geo_mcd_afr_eng_ukr_anl_amr_alb_hun_yor_bat_hin_jav_jpn_tml_kor_nor_mol_lda_por_mao_dut_amh_ind_mnd_ben_zul_ita_chh_pan_bos_pol_spa_qcu_glc_grk_prs_swa_sod_lat_sid_urd_sun_ger_tsn_cze_xho_mly_tha_mlt_knd_ven_bem_azi_bul_arw_uzb_akn_vie_owc_dgb_ewe_tsw	-1.10538730034265	-2.71663872338619	0.00786444633866434
769	heb_guj_lda_ben_anl_hau_amh_afr_uzb_aze_ewe_bat_dgb_lat_pan_bsq_glc_amr_cic_mnd_rus_svk_tsw_swe_xho_pol_est_swa_akn_fin_bos_gam_geo_alb_mcd_ctl_por_sod_aeg_ita_hun_zul_mly_rom_sun_jpn_knd_kor_mol_spa_tsn_ger_tag_prs_sid_mao_cnt_bul_moo_arw_mlt_nor_cze_dut_slo_qcu_scr_ukr_grk_fbf_wly_urd_owc_krd_jav_lit_dyu_fre_yor_ind_tha_chh_tml_swt_bem_tur_eng_hin_azi_igb_vie_tig_bam_ven_ses	-0.183261248603611	-0.432928967679603	0.666068753802618
770	chh_pan_bem_lit_gam_sid_sod_por_uzb_tur_moo_ind_dgb_dut_ben_bsq_rus_owc_zul_cnt_krd_bos_akn_lat_lda_ita_hun_cic_swa_fin_hin_anl_geo_prs_ger_scr_slo_tig_wly_alb_est_swt_bat_glc_jav_jpn_knd_kor_svk_ukr_dyu_mcd_sun_spa_aeg_tag_mnd_swe_ven_bul_amr_guj_rom_arw_mol_qcu_pol_urd_ctl_ewe_mlt_fre_hau_afr_mly_nor_tsw_grk_yor_mao_tha_heb_tml_xho_ses_aze_eng_cze_azi_tsn_vie_amh_bam_igb_fbf	0.0763621176228445	0.179790632960807	0.857708098972669
771	gam_bos_zul_dut_chh_wly_sod_guj_tur_uzb_igb_bat_ewe_afr_scr_bsq_ger_amh_xho_cnt_mcd_svk_dyu_ukr_swt_pan_fin_cic_fbf_est_lit_aeg_geo_urd_cze_glc_slo_tig_mlt_prs_hun_bem_mly_swe_mao_jpn_knd_kor_alb_nor_ses_grk_tag_arw_amr_sun_mnd_mol_tsw_ctl_owc_fre_krd_ben_rus_qcu_hin_pol_lat_lda_heb_eng_sid_por_jav_spa_dgb_ita_moo_ind_tha_hau_tml_yor_swa_aze_bul_rom_azi_bam_vie_anl_ven_tsn_akn	-0.0039900470273362	-0.00941023148552043	0.99251198933836
772	wly_ben_igb_mol_gam_sid_mlt_guj_azi_uzb_bam_tag_xho_eng_spa_bsq_lat_tig_ven_mnd_krd_ita_zul_bos_akn_slo_hun_bem_lda_fin_pan_sod_geo_arw_cze_mcd_por_owc_anl_nor_est_tsw_ind_rom_bat_jpn_tml_kor_rus_hin_dgb_pol_mly_ukr_amh_sun_cnt_alb_swa_bul_heb_afr_svk_prs_ger_qcu_ctl_fre_lit_cic_aeg_dut_amr_grk_jav_glc_swt_scr_moo_mao_tha_hau_knd_ses_tsn_tur_swe_urd_aze_dyu_vie_chh_fbf_ewe_yor	-0.0804791338378138	-0.189738836332577	0.849927299435917
773	amh_scr_dgb_cze_chh_heb_anl_slo_aze_uzb_zul_mao_bam_por_krd_bsq_bul_aeg_akn_cnt_dut_spa_ses_ctl_lda_pol_hun_bem_ven_fin_rus_tig_geo_mcd_pan_arw_svk_sod_hau_alb_est_xho_sun_eng_mly_jpn_tml_kor_ben_lit_dyu_guj_ind_rom_sid_jav_mnd_ger_tsn_grk_owc_prs_nor_ita_mol_qcu_ukr_lat_urd_yor_gam_fre_amr_swe_tag_glc_cic_afr_ewe_bat_tha_mlt_knd_fbf_moo_azi_hin_bos_tur_swa_vie_wly_igb_swt_tsw	-0.729016211230522	-1.74761284021084	0.0838317447695791
774	owc_ctl_dgb_fre_anl_wly_amh_spa_azi_tur_moo_ind_bam_mcd_pan_bsq_dut_heb_igb_cnt_glc_cze_xho_ukr_tsn_alb_est_tsw_swt_hun_pol_mlt_geo_svk_por_bos_bul_sod_chh_scr_fin_akn_mao_lit_jav_jpn_tml_kor_rus_hin_dyu_guj_tag_rom_amr_mly_mnd_nor_lda_grk_tig_ita_prs_mol_eng_qcu_swe_krd_urd_swa_aeg_arw_sid_afr_bat_ben_fbf_ger_ewe_sun_tha_hau_knd_ven_cic_aze_slo_lat_uzb_bem_vie_gam_ses_zul_yor	0.590944805638318	1.39770743238541	0.165526110578617
775	owc_krd_yor_ukr_chh_sid_mlt_mol_aze_uzb_moo_mly_ven_rom_pan_bsq_mcd_aeg_ses_cnt_svk_rus_tsw_alb_bem_fre_fin_igb_bam_hun_arw_heb_geo_afr_lit_glc_ger_sod_amr_por_est_lda_tag_pol_jav_jpn_tml_kor_spa_bul_dyu_cze_mao_nor_tig_bat_mnd_prs_swt_urd_gam_eng_guj_scr_ita_qcu_grk_ben_swe_swa_hau_bos_anl_slo_sun_dut_akn_lat_tsn_ind_tha_wly_knd_dgb_fbf_azi_hin_ctl_tur_xho_vie_amh_cic_ewe_zul	-0.51071696423173	-1.215583685847	0.227220324443155
776	chh_alb_xho_lit_wly_sid_amh_por_tur_azi_zul_jav_ven_rom_scr_bsq_slo_tig_akn_mnd_grk_bul_swa_ctl_bam_swe_est_swt_yor_hun_pan_gam_geo_hin_fre_svk_urd_heb_sod_mcd_fin_moo_tag_ger_sun_jpn_tml_kor_lat_dut_bem_arw_mao_krd_amr_mly_cnt_pol_tsn_ukr_owc_guj_prs_bos_mol_qcu_ita_rus_ben_tsw_aeg_eng_anl_glc_bat_afr_ses_nor_fbf_ind_tha_mlt_knd_ewe_igb_uzb_spa_cze_aze_dyu_vie_hau_lda_cic_dgb	0.135234392138404	0.318391387005579	0.750901976117151
777	sod_pol_swt_pan_tig_mlt_wly_spa_azi_tur_bam_bat_fbf_dut_lat_bsq_prs_aeg_lda_mnd_cze_lit_xho_slo_swa_guj_hun_akn_ewe_fin_afr_sid_geo_scr_rus_urd_svk_gam_amh_mol_est_tsn_mly_swe_jav_jpn_knd_kor_ben_glc_moo_rom_ind_arw_owc_sun_cnt_fre_dgb_alb_amr_nor_hin_ukr_bul_qcu_bos_por_grk_yor_chh_ita_heb_ctl_tag_ger_ses_krd_tsw_mao_tha_anl_tml_dyu_ven_aze_eng_mcd_uzb_bem_vie_hau_cic_zul_igb	-0.51168917110689	-1.2163752492119	0.226920212363451
778	mlt_glc_dgb_bul_sid_chh_aeg_fre_azi_uzb_cic_mao_tsw_slo_lat_bsq_grk_hau_ven_mnd_scr_ger_tsn_arw_swt_mol_hun_bem_xho_fin_mcd_gam_geo_por_urd_swe_rom_amr_sod_guj_est_yor_ind_pol_tag_jpn_knd_kor_nor_ben_dyu_lit_jav_pan_amh_sun_cnt_afr_ses_hin_heb_ctl_eng_rus_dut_qcu_cze_ukr_prs_akn_owc_svk_wly_bos_bat_ita_zul_spa_igb_mly_tha_anl_tml_ewe_fbf_aze_alb_krd_tur_lda_vie_tig_moo_swa_bam	-0.803423139812824	-1.93575646228399	0.0559347547979426
779	hau_bul_zul_ger_mlt_aeg_tig_spa_uzb_tur_bem_ind_dyu_eng_fre_bsq_bos_amr_lda_mnd_svk_arw_tsn_pan_dgb_lat_fin_swt_yor_est_alb_gam_geo_lit_rom_dut_mol_amh_owc_scr_hun_ven_tag_afr_mao_jpn_knd_kor_ctl_ita_tsw_swe_mly_nor_chh_jav_cnt_slo_akn_rus_wly_guj_mcd_grk_urd_qcu_por_ukr_glc_bam_sod_prs_heb_cze_bat_hin_ses_pol_igb_sun_tha_sid_tml_ewe_xho_azi_ben_krd_aze_moo_vie_anl_cic_swa_fbf	0.0130092151413941	0.0306360851389113	0.975625414920354
780	hau_cze_dyu_glc_sod_heb_gam_por_azi_uzb_ewe_tag_yor_pan_lit_bsq_afr_amh_zul_mnd_rus_dut_fbf_lat_cic_mcd_est_bam_bem_hun_ctl_aeg_geo_ben_hin_prs_urd_owc_tig_nor_fin_akn_jav_pol_mao_jpn_knd_kor_fre_ita_moo_arw_bat_rom_wly_ind_cnt_ger_ses_ukr_anl_bul_spa_slo_scr_qcu_swe_alb_mol_swa_chh_svk_sid_grk_sun_bos_lda_guj_tsn_mly_tha_mlt_tml_igb_ven_tur_krd_eng_aze_tsw_vie_amr_xho_swt_dgb	-0.540624890571348	-1.28966988268287	0.200363317255988
781	aeg_prs_lda_cze_sod_wly_amr_mol_tur_azi_swa_mao_fbf_nor_ben_bsq_ita_chh_swt_mnd_bul_fre_xho_krd_ses_scr_est_bem_dyu_fin_slo_heb_geo_grk_hin_rus_pol_hau_tig_alb_hun_ewe_bat_pan_jav_jpn_tml_kor_swe_lit_tsn_por_mly_rom_owc_tag_cnt_guj_cic_spa_gam_urd_dut_svk_ukr_qcu_ger_glc_afr_ven_sid_eng_amh_arw_ind_ctl_bam_mcd_zul_sun_tha_mlt_knd_igb_moo_uzb_lat_bos_aze_akn_vie_anl_dgb_tsw_yor	-0.376665012802196	-0.89306814850453	0.374125829861535
782	chh_pan_cic_por_hau_amh_mlt_bul_aze_uzb_ses_mly_bem_mcd_hin_bsq_lit_sid_akn_cnt_grk_prs_dgb_urd_fbf_afr_est_ewe_tsw_fin_dut_owc_geo_ger_swe_ita_scr_tig_wly_pol_hun_swt_jav_eng_tag_jpn_knd_kor_cze_lat_igb_slo_bat_ctl_anl_mao_mnd_rom_swa_spa_gam_mol_bos_guj_fre_qcu_rus_alb_ukr_bam_aeg_krd_sod_arw_sun_svk_lda_nor_tsn_ind_tha_heb_tml_zul_moo_tur_glc_ben_azi_xho_vie_amr_dyu_yor_ven	0.188902862220317	0.444434912476098	0.657760704534216
783	aeg_arw_bem_bul_owc_sod_hau_cze_tur_uzb_ewe_bat_swa_nor_spa_bsq_por_chh_swt_mnd_rus_afr_akn_guj_yor_lat_est_igb_lda_hun_pan_wly_geo_ger_ben_lit_swe_amr_sid_grk_fin_zul_tag_urd_mly_jpn_knd_kor_mcd_hin_xho_glc_ind_ctl_mlt_jav_cnt_pol_ses_krd_amh_dut_scr_mol_ukr_qcu_fre_svk_eng_ven_heb_ita_tig_slo_sun_prs_cic_alb_dyu_mao_tha_anl_tml_fbf_tsn_azi_bos_rom_aze_dgb_vie_gam_moo_bam_tsw	-0.977323047106728	-2.37779679281653	0.019462977660621
784	sod_scr_swt_ctl_chh_amh_heb_svk_uzb_tur_swa_tag_dyu_pan_spa_bsq_lat_gam_cic_cnt_pol_dut_bam_glc_dgb_por_hun_ses_bem_est_cze_hau_geo_arw_ita_bul_mol_aeg_wly_nor_fin_fbf_mly_alb_bat_jpn_tml_kor_hin_krd_ven_ben_sun_eng_anl_ind_mnd_grk_igb_guj_amr_bos_ukr_swe_prs_qcu_rom_urd_slo_zul_tig_fre_sid_lit_mao_rus_ewe_ger_moo_jav_tha_owc_knd_akn_tsw_aze_mcd_afr_azi_tsn_vie_mlt_xho_lda_yor	-0.656052442479837	-1.57486534215866	0.118683407508785
785	sod_cze_akn_grk_chh_amr_gam_ita_azi_aze_bem_ind_fbf_ben_fre_bsq_swe_heb_bam_mnd_hin_lit_moo_slo_xho_glc_est_cic_swa_fin_spa_aeg_geo_scr_afr_eng_svk_mlt_anl_dut_hun_igb_mly_alb_bat_jpn_knd_kor_mol_rus_tsn_pol_mao_bul_owc_jav_cnt_arw_lda_guj_sid_ger_krd_nor_mcd_qcu_por_prs_urd_ven_hau_rom_amh_bos_sun_lat_dgb_ukr_yor_tag_tha_wly_tml_swt_tsw_tur_ctl_pan_uzb_ses_vie_tig_dyu_zul_ewe	-0.6514488012224	-1.55988601116489	0.122183464314519
786	heb_grk_bem_slo_amr_owc_mlt_spa_aze_tur_tsn_sun_zul_krd_hin_bsq_nor_hau_bam_cnt_alb_rom_cic_glc_swa_fre_est_igb_yor_fin_guj_sod_geo_bos_scr_arw_ukr_aeg_anl_svk_hun_akn_tag_mcd_mly_jpn_tml_kor_afr_ger_ven_eng_ind_pan_tig_mao_mnd_cze_dyu_bul_amh_swe_pol_lit_urd_qcu_por_ita_ben_fbf_wly_lat_chh_mol_jav_dut_ewe_ctl_dgb_bat_tha_gam_knd_swt_tsw_azi_rus_prs_uzb_xho_vie_sid_lda_moo_ses	-0.777301286810407	-1.87388163472729	0.064086474694862
787	gam_pan_fbf_bul_sod_amr_heb_fre_uzb_azi_bem_bat_lda_arw_scr_bsq_grk_tig_bam_mnd_svk_ben_akn_swe_dgb_krd_fin_swa_tsw_est_prs_mlt_geo_alb_slo_guj_eng_amh_anl_urd_hun_swt_mly_afr_tag_jpn_knd_kor_lat_ukr_xho_dut_mao_hin_wly_sun_cnt_spa_yor_bos_hau_ita_por_ctl_rus_qcu_ger_lit_cze_ses_aeg_nor_chh_rom_ind_mol_zul_glc_moo_jav_tha_sid_tml_dyu_cic_tur_mcd_pol_aze_ven_vie_owc_tsn_ewe_igb	-0.771814809276918	-1.85640371266441	0.0665620967562733
788	gam_mcd_bem_lat_amr_sid_hau_bul_tur_uzb_bam_mao_ven_ger_scr_bsq_arw_owc_tsw_mnd_glc_ben_xho_fre_lda_hin_hun_igb_moo_est_spa_sod_geo_urd_eng_guj_krd_tig_amh_grk_fin_yor_ind_lit_jav_jpn_tml_kor_mol_ctl_ewe_afr_mly_nor_heb_sun_cnt_bos_cic_rom_wly_prs_svk_ita_ukr_qcu_cze_dut_swe_ses_mlt_alb_anl_por_tag_rus_fbf_slo_tsn_bat_tha_aeg_knd_swt_zul_azi_pol_pan_aze_swa_vie_chh_dgb_dyu_akn	0.0336754196357887	0.0792803729124149	0.936979960468511
789	tig_grk_tsw_ctl_aeg_heb_owc_ita_azi_aze_yor_sun_dyu_krd_mcd_bsq_mol_anl_xho_cnt_eng_rom_lda_por_swa_scr_hun_igb_ses_est_dut_mlt_geo_urd_pol_hin_glc_hau_gam_slo_fin_moo_mly_guj_jav_jpn_tml_kor_svk_afr_tsn_swe_ind_prs_amr_mao_mnd_spa_swt_ukr_wly_ben_nor_bos_fre_qcu_cze_ger_lit_zul_amh_lat_sid_pan_bat_bul_bem_alb_cic_tag_tha_sod_knd_dgb_bam_tur_rus_arw_uzb_akn_vie_chh_fbf_ven_ewe	-0.187322105118456	-0.441939951960384	0.65955863156452
790	sid_fre_xho_rom_amr_heb_wly_mcd_uzb_aze_zul_bat_yor_lit_lat_bsq_mol_hau_akn_cnt_swe_eng_moo_prs_ven_cze_hun_ewe_lda_fin_scr_anl_geo_svk_urd_rus_afr_tig_owc_hin_est_swa_mly_alb_tag_jpn_tml_kor_por_ger_dyu_krd_ind_spa_sod_sun_mnd_guj_tsn_arw_aeg_bul_ukr_ita_nor_qcu_ben_glc_pol_bem_amh_pan_chh_grk_jav_slo_swt_ctl_dgb_mao_tha_mlt_knd_tsw_ses_azi_dut_bos_tur_igb_vie_gam_bam_cic_fbf	-0.0102224600290478	-0.0240783130823601	0.980841730926327
791	gam_pol_ewe_lit_owc_amh_sod_arw_azi_uzb_ses_tag_bam_ger_bos_bsq_lat_heb_dyu_cnt_grk_scr_igb_ben_tsw_svk_hun_moo_swa_fin_swe_aeg_geo_ita_spa_fre_rus_amr_hau_krd_est_cic_ind_glc_sun_jpn_knd_kor_cze_ctl_yor_nor_jav_afr_chh_mao_mnd_urd_tsn_rom_sid_por_mcd_ukr_dut_qcu_guj_bul_slo_akn_tig_mol_wly_alb_bat_eng_lda_hin_ven_mly_tha_anl_tml_xho_bem_tur_pan_prs_aze_zul_vie_mlt_fbf_swt_dgb	-0.970582646729965	-2.3613006602755	0.0202978185762338
792	sid_mcd_dyu_dut_owc_amr_wly_rom_aze_tur_bam_mao_ven_por_ben_bsq_nor_mlt_moo_mnd_alb_ita_tsw_pan_akn_bul_est_swt_igb_hun_ger_amh_geo_guj_arw_ukr_bos_chh_aeg_fre_fin_lda_sun_scr_mly_jpn_knd_kor_pol_urd_dgb_afr_ind_grk_anl_tag_cnt_svk_swa_eng_gam_glc_krd_spa_cze_qcu_lit_swe_mol_tsn_hau_ctl_heb_lat_bat_hin_cic_prs_fbf_jav_tha_tig_tml_yor_bem_uzb_rus_slo_azi_xho_vie_sod_ses_ewe_zul	-0.21846412906602	-0.515625986839168	0.607339281802166
793	amh_arw_moo_slo_sid_mlt_sod_swe_uzb_aze_fbf_mao_dgb_por_ita_bsq_ben_tig_lda_cnt_mcd_nor_swt_ger_akn_lat_fin_zul_dyu_est_mol_owc_geo_pol_spa_pan_glc_aeg_heb_cze_hun_yor_sun_fre_jav_jpn_tml_kor_lit_krd_xho_ukr_bat_prs_chh_tag_mnd_urd_ven_bos_wly_bul_eng_hin_rom_qcu_alb_grk_svk_ses_gam_dut_hau_guj_mly_afr_tsw_scr_ewe_ind_tha_anl_knd_swa_igb_tur_rus_ctl_azi_cic_vie_amr_bem_bam_tsn	-1.09939202831722	-2.69031713876429	0.00846274834972602
794	hau_prs_ses_arw_owc_tig_amr_mol_uzb_aze_tsw_mao_ven_ita_bos_bsq_swe_sid_igb_mnd_hin_krd_tsn_glc_swt_bul_est_dyu_yor_hun_mcd_anl_geo_urd_slo_dut_scr_amh_gam_ctl_fin_cic_jav_rus_ind_jpn_knd_kor_lat_grk_ewe_svk_sun_eng_heb_tag_cnt_por_lda_fre_mlt_guj_nor_cze_rom_qcu_pan_ger_alb_bam_aeg_lit_sod_pol_bat_spa_fbf_ukr_moo_mly_tha_wly_tml_xho_swa_azi_ben_afr_tur_akn_vie_chh_dgb_bem_zul	0.20589100193855	0.484936510882686	0.628861688980846
795	amr_spa_swa_guj_sod_aeg_gam_ita_aze_azi_ewe_tag_tsw_slo_urd_bsq_arw_wly_yor_cnt_lit_cze_bem_krd_moo_mcd_est_ven_ses_hun_swe_chh_geo_ukr_pan_nor_por_anl_amh_lat_fin_dyu_bat_mol_mao_jpn_tml_kor_rom_ger_tsn_rus_jav_alb_hau_ind_mnd_bul_swt_ctl_heb_bos_afr_scr_eng_qcu_ben_prs_dut_akn_sid_grk_mlt_pol_mly_hin_xho_glc_zul_sun_tha_tig_knd_lda_cic_uzb_fre_svk_tur_dgb_vie_owc_fbf_bam_igb	-0.410142608454251	-0.973858845965996	0.332652893389742
796	hau_prs_fbf_afr_wly_owc_sod_nor_uzb_tur_dgb_sun_swa_hin_lit_bsq_rom_amr_bam_mnd_cze_ita_bem_svk_moo_slo_est_ven_dyu_fin_ctl_sid_geo_mcd_bul_pol_grk_anl_heb_bos_hun_akn_tag_glc_mao_jpn_tml_kor_scr_swe_lda_alb_ind_urd_tig_bat_cnt_arw_ses_rus_aeg_mol_por_lat_dut_qcu_ben_spa_pan_tsn_gam_eng_chh_guj_mly_fre_xho_krd_cic_jav_tha_mlt_knd_ewe_swt_azi_ger_ukr_aze_igb_vie_amh_tsw_yor_zul	-0.290589833173268	-0.687343541124655	0.493576835454818
797	heb_nor_ewe_prs_amr_aeg_hau_pan_azi_tur_moo_mly_tsn_spa_lit_bsq_ukr_owc_xho_cnt_scr_swe_fbf_pol_swt_svk_est_tsw_bam_hun_cze_gam_geo_guj_por_lat_ben_sod_chh_mol_fin_bem_bat_rus_sun_jpn_tml_kor_glc_grk_dgb_urd_ind_afr_anl_mao_mnd_ita_ses_bul_tig_ctl_mcd_hin_fre_qcu_dut_krd_ger_igb_wly_rom_mlt_arw_tag_alb_cic_bos_swa_jav_tha_amh_knd_akn_yor_uzb_slo_eng_aze_ven_vie_sid_zul_lda_dyu	-0.0197687017022509	-0.0465221130783294	0.962993864029866
798	aeg_swe_ses_spa_chh_anl_sid_mcd_tur_azi_dyu_ind_akn_prs_krd_bsq_fre_sod_cic_mnd_eng_nor_tsw_ita_moo_guj_est_dgb_zul_fin_por_hau_geo_mol_afr_hin_slo_mlt_amh_lit_hun_bem_mao_cze_sun_jpn_tml_kor_bul_pan_yor_scr_tag_ben_gam_bat_cnt_svk_swt_ukr_wly_glc_rom_ctl_rus_qcu_urd_grk_pol_ven_heb_ger_owc_lat_jav_bos_ewe_dut_lda_mly_tha_amr_knd_igb_xho_uzb_alb_arw_aze_fbf_vie_tig_tsn_bam_swa	-0.851042967209393	-2.05184296190535	0.0429961926086175
799	sid_bos_tsw_eng_gam_chh_mlt_pol_uzb_aze_swa_mly_cic_ben_spa_bsq_ger_hau_yor_mnd_cze_rom_ses_dut_dyu_lit_est_xho_akn_hun_guj_heb_geo_ukr_pan_mcd_alb_aeg_amr_svk_fin_ewe_mao_lat_sun_jpn_knd_kor_bul_afr_zul_glc_ind_nor_anl_bat_cnt_ita_lda_scr_tig_krd_rus_urd_por_qcu_mol_swe_fre_fbf_amh_hin_sod_grk_jav_prs_bem_slo_tsn_tag_tha_owc_tml_ven_igb_tur_ctl_arw_azi_swt_vie_wly_dgb_bam_moo	-0.549183101397577	-1.31017651099674	0.19336295650075
800	amr_lit_ewe_prs_chh_wly_sid_spa_tur_uzb_dyu_ind_bam_urd_svk_bsq_nor_heb_bem_cnt_dut_guj_xho_lat_akn_mol_est_fbf_yor_fin_ctl_amh_geo_eng_ita_bul_bos_tig_anl_grk_hun_zul_mao_cze_jav_jpn_tml_kor_pol_ben_cic_pan_tag_alb_mlt_sun_mnd_ukr_tsn_scr_sod_slo_ger_krd_rom_qcu_afr_rus_fre_moo_gam_mcd_owc_swe_mly_hin_ses_arw_dgb_bat_tha_aeg_knd_tsw_lda_azi_por_glc_aze_swt_vie_hau_swa_ven_igb	-0.432619521760997	-1.02549552051199	0.307789435904732
801	amr_swe_zul_afr_chh_mlt_sid_ben_aze_azi_dyu_jav_swt_glc_rus_bsq_dut_hau_xho_mnd_fre_ukr_fbf_hin_bem_spa_hun_yor_tsn_fin_urd_sod_geo_grk_bos_pol_svk_gam_anl_ctl_est_cic_mao_mol_mly_jpn_tml_kor_cze_por_tsw_pan_sun_mcd_tig_tag_cnt_nor_ses_ger_wly_lat_prs_ita_slo_qcu_scr_rom_lit_dgb_owc_alb_aeg_arw_ind_guj_lda_eng_ven_bat_tha_amh_knd_igb_moo_uzb_bul_krd_tur_ewe_vie_heb_akn_bam_swa	-0.786160224883787	-1.89429765784293	0.0612929825519226
802	chh_hin_akn_urd_hau_amh_mlt_prs_uzb_azi_dgb_sun_bem_pol_dut_bsq_guj_wly_fbf_mnd_lat_ger_ewe_ben_igb_bul_hun_tsw_xho_fin_fre_amr_geo_arw_mcd_mol_scr_heb_aeg_cze_est_bam_mao_rus_jav_jpn_knd_kor_svk_alb_swa_ukr_bat_bos_sid_mly_cnt_swe_ses_slo_tig_pan_krd_ita_ctl_qcu_grk_glc_nor_zul_anl_rom_gam_eng_tag_spa_ven_por_cic_ind_tha_sod_tml_moo_tsn_aze_afr_lit_tur_lda_vie_owc_swt_dyu_yor	-0.599822454314421	-1.43212220558337	0.1554613813879
803	aeg_slo_xho_svk_amr_chh_tig_alb_tur_azi_zul_sun_bam_nor_rus_bsq_dut_owc_cic_cnt_rom_ben_igb_spa_swa_guj_fin_dyu_ewe_hun_eng_hau_geo_mcd_pan_prs_swe_sid_gam_ger_est_lda_mly_bos_ind_jpn_knd_kor_ctl_urd_dgb_pol_jav_cze_amh_mao_mnd_afr_tsn_scr_wly_lat_lit_krd_grk_qcu_fre_arw_hin_fbf_heb_por_sod_glc_tag_ukr_ven_bul_moo_bat_tha_mlt_tml_yor_ses_aze_ita_mol_uzb_tsw_vie_anl_bem_swt_akn	0.219009068623714	0.51547825161684	0.607442084104886
804	sid_arw_swa_glc_chh_gam_heb_ger_aze_uzb_ven_mao_igb_ben_lit_bsq_svk_aeg_cic_cnt_prs_bul_dgb_pol_xho_rom_hun_tsn_yor_fin_bos_wly_geo_fre_guj_dut_scr_amh_hau_ukr_est_swt_ind_lat_bat_jpn_tml_kor_rus_ctl_ses_cze_tag_eng_anl_jav_mnd_spa_bam_mol_sod_slo_afr_swe_pan_qcu_nor_hin_krd_ewe_amr_grk_tig_mcd_sun_por_bem_ita_lda_mly_tha_mlt_knd_dyu_moo_azi_alb_urd_tur_fbf_vie_owc_tsw_zul_akn	-0.0130850411986199	-0.030810868758422	0.975486398475247
805	chh_rus_tsw_mcd_wly_sid_anl_scr_aze_tur_ven_jav_tsn_glc_mol_bsq_swe_sod_dgb_mnd_guj_urd_swa_eng_swt_hin_fin_igb_bem_est_rom_gam_geo_pan_cze_ger_ctl_mlt_owc_dut_hun_moo_ind_spa_bat_jpn_knd_kor_ukr_alb_lda_lit_mly_grk_hau_mao_cnt_bul_zul_arw_amh_slo_fre_por_lat_qcu_svk_ben_nor_xho_amr_bos_aeg_afr_tag_prs_akn_krd_dyu_sun_tha_tig_tml_cic_fbf_azi_ita_pol_uzb_ewe_vie_heb_ses_yor_bam	0.713577339555109	1.69486898151129	0.0934463329272413
806	anl_ita_bam_svk_sid_amr_gam_fre_azi_aze_zul_jav_tsw_afr_bos_bsq_arw_sod_yor_cnt_ben_urd_dgb_pol_ses_ctl_hun_akn_swa_fin_spa_heb_geo_glc_pan_hin_lit_chh_wly_ger_est_swt_bat_alb_ind_jpn_knd_kor_bul_scr_dyu_ukr_sun_grk_owc_mly_mnd_guj_ewe_prs_aeg_rom_swe_dut_eng_qcu_mcd_lat_slo_moo_mlt_rus_hau_mol_tag_cze_igb_nor_tsn_mao_tha_tig_tml_lda_ven_tur_por_krd_uzb_cic_vie_amh_bem_fbf_xho	-0.122472877776897	-0.289067887457031	0.773172818443375
807	hau_ctl_bem_ita_amr_sod_owc_hin_aze_tur_akn_jav_moo_krd_ger_bsq_afr_sid_swa_cnt_grk_prs_dyu_glc_dgb_cze_est_ven_tsw_fin_bos_wly_geo_spa_por_ukr_lit_mlt_amh_eng_hun_yor_tag_guj_mly_jpn_knd_kor_mcd_alb_igb_lat_bat_mol_anl_sun_mnd_swe_lda_dut_tig_urd_fre_bul_svk_qcu_nor_scr_slo_ewe_gam_rom_aeg_pol_mao_rus_swt_arw_cic_ind_tha_chh_tml_xho_zul_uzb_pan_ben_azi_fbf_vie_heb_bam_ses_tsn	0.470814033892651	1.10941345810361	0.270112397634155
808	gam_arw_cic_svk_sid_anl_chh_dut_uzb_aze_swt_mly_yor_ctl_spa_bsq_glc_wly_tsw_cnt_urd_pol_moo_lat_lda_slo_hun_xho_bem_est_scr_hau_geo_cze_ger_guj_ita_mlt_heb_krd_fin_ven_bat_nor_sun_jpn_tml_kor_hin_grk_tsn_ukr_ind_por_tig_mao_mnd_rus_zul_eng_sod_alb_afr_mol_bos_qcu_lit_prs_fre_ewe_aeg_rom_amr_ben_jav_bul_dgb_swe_dyu_tag_tha_owc_knd_ses_akn_tur_mcd_pan_azi_igb_vie_amh_bam_swa_fbf	-0.205535629065432	-0.485256703755098	0.628635432380424
809	anl_bul_ses_mol_sid_wly_hau_scr_aze_uzb_swa_sun_xho_prs_alb_bsq_mcd_mlt_zul_cnt_arw_spa_dyu_ita_yor_fre_hun_ewe_cic_est_rus_aeg_geo_ctl_nor_rom_bos_heb_amh_guj_fin_ven_ind_lit_bat_jpn_knd_kor_lat_ukr_lda_ger_jav_urd_owc_tag_mnd_slo_dgb_por_gam_afr_cze_ben_glc_qcu_grk_pan_dut_bem_chh_swe_tig_svk_mao_eng_tsn_hin_fbf_mly_tha_amr_tml_swt_bam_tur_pol_krd_azi_akn_vie_sod_tsw_moo_igb	-1.67252752241146	-4.32788101915735	3.78844238338757e-05
810	anl_ukr_tsn_lat_wly_sod_gam_pan_azi_aze_swt_mly_xho_scr_alb_bsq_pol_sid_fbf_mnd_dut_slo_tsw_glc_bem_grk_hun_igb_ses_est_krd_tig_geo_swe_arw_ben_guj_amr_heb_ita_fin_moo_tag_ger_jav_jpn_knd_kor_afr_spa_lda_hin_bat_urd_aeg_mao_cnt_lit_swa_fre_mlt_bos_prs_rom_por_qcu_mcd_ctl_mol_dgb_chh_eng_hau_nor_sun_bul_yor_cze_ewe_ind_tha_amh_tml_bam_akn_tur_rus_svk_uzb_zul_vie_owc_cic_dyu_ven	-0.41819804999536	-0.991833918907266	0.323852140307094
811	chh_eng_igb_lit_amh_sid_anl_hin_azi_tur_bam_bat_cic_ukr_por_bsq_bul_wly_tsw_mnd_scr_mcd_dgb_nor_ewe_ben_hun_ses_fbf_est_rus_tig_geo_cze_svk_swe_pan_owc_aeg_urd_fin_lda_mly_ger_jav_jpn_tml_kor_mol_rom_xho_glc_tag_ctl_heb_mao_cnt_bos_ven_afr_sod_prs_pol_grk_spa_qcu_ita_alb_guj_yor_hau_dut_amr_lat_ind_slo_tsn_arw_swa_sun_tha_mlt_knd_swt_bem_uzb_krd_fre_aze_zul_vie_gam_akn_dyu_moo	-0.277441667605783	-0.656011774204518	0.51343631030996
812	mlt_scr_akn_cze_hau_amh_aeg_eng_azi_tur_lda_jav_fbf_lit_svk_bsq_por_anl_bam_cnt_rom_alb_igb_grk_zul_pol_est_ses_dyu_hun_nor_chh_geo_arw_glc_ita_mcd_sid_owc_ger_fin_swt_ind_slo_sun_jpn_tml_kor_guj_bul_yor_urd_bat_fre_sod_mly_mnd_ukr_tsn_rus_heb_krd_ben_lat_ctl_qcu_prs_pan_dut_dgb_gam_afr_amr_spa_tag_swe_moo_mol_xho_mao_tha_wly_knd_ewe_swa_aze_hin_bos_uzb_ven_vie_tig_tsw_cic_bem	-0.0394008342126347	-0.0927312303858677	0.92631655634564
813	sid_nor_bem_glc_tig_aeg_chh_scr_azi_uzb_zul_bat_ven_rus_mol_bsq_grk_anl_lda_mnd_ben_por_tsn_slo_xho_fre_hun_cic_bam_fin_arw_sod_geo_lit_spa_hin_guj_hau_wly_dut_est_swt_jav_ukr_sun_jpn_tml_kor_bul_krd_igb_pan_tag_ctl_mlt_ind_cnt_mcd_ewe_alb_owc_lat_eng_svk_ger_qcu_cze_rom_pol_yor_amr_swe_gam_urd_mao_afr_swa_bos_moo_mly_tha_amh_knd_dyu_fbf_aze_ita_prs_tur_dgb_vie_heb_akn_ses_tsw	-0.550966047802594	-1.31575589038728	0.191490283470134
814	amr_mcd_igb_eng_anl_tig_owc_por_tur_uzb_tsw_mao_tsn_scr_ctl_bsq_lit_hau_swa_mnd_krd_nor_swt_lat_zul_rom_fin_dgb_ses_hun_hin_heb_geo_urd_afr_ger_alb_sod_gam_guj_est_akn_sun_bul_jav_jpn_tml_kor_bos_slo_bam_pol_mly_ukr_wly_tag_cnt_arw_lda_ita_sid_ben_mol_spa_svk_qcu_prs_cze_swe_yor_mlt_glc_chh_pan_ind_rus_ven_dut_bem_bat_tha_amh_knd_dyu_cic_aze_grk_fre_azi_xho_vie_aeg_moo_fbf_ewe	0.335727313211473	0.792157694661313	0.430284733513257
815	hau_ben_moo_svk_anl_amr_tig_scr_azi_uzb_yor_mao_zul_arw_hin_bsq_lit_wly_bam_cnt_grk_cze_ewe_spa_tsw_glc_fin_dyu_ven_est_nor_owc_geo_lat_prs_ctl_slo_sid_aeg_rom_hun_fbf_ind_mol_sun_jpn_tml_kor_krd_bul_ses_ger_bat_guj_chh_mly_mnd_dut_lda_eng_gam_ita_alb_rus_ukr_qcu_mcd_urd_bos_tsn_heb_fre_amh_por_jav_swe_cic_afr_bem_tag_tha_sod_knd_dgb_swt_tur_pan_pol_aze_xho_vie_mlt_swa_akn_igb	-0.272185575870884	-0.643427965273369	0.521529904979377
816	tig_mol_yor_lit_sod_gam_aeg_prs_uzb_tur_moo_mao_ses_urd_grk_bsq_mcd_chh_fbf_cnt_guj_pan_swa_arw_igb_nor_hun_xho_bem_fin_por_mlt_geo_hin_swe_alb_ben_anl_amr_spa_est_dyu_ind_ukr_sun_jpn_tml_kor_lat_scr_ewe_afr_mly_glc_hau_jav_mnd_cze_zul_rus_wly_ger_eng_slo_bos_qcu_rom_krd_ita_bam_owc_bul_amh_svk_bat_dut_swt_pol_dgb_tag_tha_heb_knd_tsw_cic_aze_fre_ctl_azi_ven_vie_sid_tsn_akn_lda	-0.672726607266702	-1.61144613079132	0.110471362025439
817	tig_pol_bem_pan_aeg_sid_heb_ctl_tur_aze_swa_sun_cic_cze_bul_bsq_glc_mlt_bam_mnd_ben_eng_ewe_bos_xho_fre_fin_ses_tsw_hun_urd_anl_geo_rom_mol_hin_guj_sod_amr_slo_est_zul_tag_scr_ind_jpn_tml_kor_spa_prs_tsn_lat_jav_grk_chh_mly_cnt_por_dyu_rus_owc_dut_alb_ukr_afr_qcu_nor_svk_arw_igb_hau_mcd_gam_swe_mao_ita_dgb_lit_yor_bat_tha_amh_knd_ven_moo_azi_ger_krd_uzb_swt_vie_wly_fbf_akn_lda	-0.128236511113749	-0.302223986837292	0.763156186147283
818	mlt_ita_tsn_glc_tig_anl_hau_bos_uzb_azi_dgb_ind_ewe_arw_rom_bsq_svk_owc_bam_mnd_fre_grk_moo_afr_tsw_nor_fin_igb_ses_hun_guj_wly_geo_eng_pol_ctl_rus_heb_aeg_ger_est_yor_mao_slo_bat_jpn_tml_kor_ben_por_xho_dut_mly_hin_amh_jav_cnt_prs_swt_spa_sod_krd_alb_bul_swe_qcu_lat_urd_pan_fbf_chh_lit_gam_cze_tag_mol_swa_mcd_lda_sun_tha_sid_knd_dyu_ven_tur_scr_ukr_aze_zul_vie_amr_cic_akn_bem	-0.865153201687201	-2.09468452258541	0.0389179983997008
819	sod_bos_ewe_ger_hau_anl_amh_prs_tur_uzb_swa_jav_xho_hin_ita_bsq_ben_heb_tsn_cnt_spa_lat_ven_mol_dyu_slo_hun_lda_yor_est_guj_sid_geo_dut_afr_ctl_lit_chh_aeg_rom_fin_bam_bat_scr_sun_jpn_knd_kor_ukr_por_zul_urd_mao_krd_amr_ind_mnd_eng_igb_bul_tig_fre_nor_glc_mcd_qcu_grk_rus_arw_moo_gam_swe_mlt_cze_mly_pan_cic_pol_akn_tag_tha_owc_tml_dgb_fbf_aze_alb_svk_azi_swt_vie_wly_bem_ses_tsw	-0.0687053763431962	-0.161801656902825	0.871813055427106
820	amr_bos_akn_ukr_heb_anl_mlt_fre_aze_tur_tsn_tag_dgb_swe_pan_bsq_arw_owc_bam_cnt_spa_ita_dyu_ger_yor_ctl_fin_swa_moo_est_urd_gam_geo_mol_hin_glc_scr_amh_sid_dut_hun_ses_mao_bul_ind_jpn_knd_kor_rom_grk_bem_rus_mly_por_wly_jav_mnd_svk_zul_nor_aeg_ben_cze_lat_slo_qcu_afr_krd_pol_ewe_hau_mcd_tig_eng_sun_lit_swt_alb_lda_bat_tha_sod_tml_xho_fbf_uzb_prs_guj_azi_cic_vie_chh_igb_tsw_ven	0.0249065750910517	0.0586790865718926	0.953333619032475
821	hau_lat_zul_ctl_anl_heb_wly_bos_tur_azi_dyu_sun_bam_svk_guj_bsq_pan_sid_akn_mnd_ukr_urd_tsw_krd_fbf_por_hun_moo_ewe_fin_ger_tig_geo_eng_nor_glc_fre_aeg_mlt_mcd_est_cic_ind_lit_tag_jpn_tml_kor_mol_arw_igb_spa_jav_ita_gam_bat_cnt_rus_swa_scr_chh_ben_prs_swe_cze_qcu_pol_hin_rom_xho_amh_grk_sod_alb_mao_slo_yor_bul_ses_mly_tha_amr_knd_dgb_swt_uzb_afr_dut_aze_tsn_vie_owc_bem_lda_ven	-0.830338575811695	-2.00271808285472	0.0481191931733894
822	aeg_rus_swt_lat_sid_amh_heb_bos_uzb_azi_dgb_mao_ses_prs_urd_bsq_svk_wly_xho_mnd_ukr_slo_lda_pan_zul_cze_est_tsn_bem_fin_ben_tig_geo_pol_dut_rom_eng_sod_mlt_alb_hun_cic_jav_krd_mly_jpn_tml_kor_ctl_spa_tsw_glc_tag_guj_anl_sun_cnt_por_fbf_lit_amr_mol_swe_mcd_scr_qcu_ger_nor_ita_akn_owc_afr_chh_arw_bat_fre_dyu_hin_ven_ind_tha_gam_knd_yor_ewe_aze_grk_bul_tur_igb_vie_hau_swa_moo_bam	0.166953966732798	0.39323382421781	0.695046793215375
823	hau_mcd_bam_lat_anl_aeg_amr_dut_azi_tur_ses_bat_xho_alb_swe_bsq_arw_chh_swa_cnt_mol_bul_swt_glc_moo_rus_hun_fbf_bem_fin_afr_wly_geo_prs_ger_urd_bos_tig_owc_ita_est_zul_jav_nor_mly_jpn_tml_kor_por_grk_tsw_slo_tag_eng_mlt_sun_mnd_lit_ven_ctl_amh_krd_svk_scr_guj_qcu_spa_pol_cze_ewe_gam_hin_heb_ukr_ind_pan_cic_rom_akn_mao_tha_sid_knd_yor_tsn_uzb_fre_ben_aze_dgb_vie_sod_igb_dyu_lda	-0.469776243744978	-1.11672764333757	0.2669876712946
824	gam_arw_igb_scr_anl_amr_heb_rus_uzb_azi_swa_jav_bam_glc_lit_bsq_hin_owc_bem_cnt_krd_ger_fbf_bul_zul_lat_fin_moo_ewe_hun_afr_tig_geo_mcd_urd_ctl_prs_mlt_chh_por_est_yor_bat_nor_tag_jpn_tml_kor_ukr_grk_swt_fre_sun_dut_sod_ind_mnd_ben_xho_swe_amh_svk_spa_slo_bos_qcu_mol_rom_eng_dgb_wly_cze_hau_alb_mao_ita_lda_pan_ven_mly_tha_aeg_knd_tsw_cic_aze_guj_pol_tur_ses_vie_sid_dyu_akn_tsn	-0.202648025043383	-0.477935570206681	0.633817559038026
825	amr_glc_ses_mcd_mlt_gam_heb_cze_tur_aze_lda_bat_ewe_fre_lat_bsq_dut_aeg_ven_cnt_ger_krd_bam_scr_moo_slo_hun_swt_swa_est_spa_wly_geo_afr_urd_svk_grk_sid_sod_ita_fin_dyu_mly_arw_sun_jpn_tml_kor_guj_bul_fbf_alb_tag_ctl_tig_mao_mnd_bos_dgb_por_anl_pol_eng_ben_prs_qcu_swe_mol_hin_zul_owc_pan_amh_nor_jav_ukr_akn_rus_igb_ind_tha_chh_knd_cic_yor_uzb_rom_lit_azi_xho_vie_hau_tsn_tsw_bem	-0.291271459274162	-0.689558099522427	0.492189130489243
826	sid_mol_bem_swe_anl_heb_owc_ctl_azi_aze_swt_mao_moo_krd_ita_bsq_mcd_aeg_tsn_mnd_svk_prs_igb_grk_ven_rus_fin_lda_swa_est_lat_amr_geo_bul_arw_lit_por_chh_mlt_afr_hun_bam_ind_cze_tag_jpn_tml_kor_fre_spa_cic_alb_jav_ger_amh_sun_cnt_slo_ewe_hin_hau_pol_ben_dut_eng_qcu_glc_nor_ukr_zul_tig_pan_sod_guj_mly_scr_akn_bos_xho_bat_tha_gam_knd_ses_tsw_tur_urd_rom_uzb_fbf_vie_wly_dgb_dyu_yor	0.118771699632893	0.279438755706027	0.780528649622717
827	mlt_krd_cic_grk_sod_owc_hau_dut_tur_uzb_swa_mly_dgb_pan_ger_bsq_hin_sid_ewe_cnt_mcd_arw_tsn_cze_akn_rom_fin_fbf_igb_est_ben_heb_geo_lat_mol_ukr_slo_aeg_amh_spa_hun_zul_bat_afr_ind_jpn_tml_kor_glc_ita_xho_prs_mao_lit_tig_jav_mnd_eng_moo_bul_anl_fre_swe_scr_por_qcu_rus_urd_ctl_dyu_wly_bos_gam_nor_tag_pol_tsw_alb_yor_sun_tha_amr_knd_lda_bem_azi_svk_guj_aze_ses_vie_chh_swt_bam_ven	-0.469656791151732	-1.1166350792638	0.267027057527875
828	anl_ger_lda_pan_tig_chh_heb_slo_azi_uzb_fbf_bat_yor_bul_por_bsq_arw_amr_dgb_cnt_mol_krd_ewe_lit_cic_nor_hun_xho_akn_fin_pol_gam_geo_mcd_glc_swe_rus_hau_sod_spa_est_tsw_sun_urd_mao_jpn_knd_kor_hin_guj_bam_dut_jav_lat_aeg_tag_mnd_alb_bem_ben_mlt_eng_ctl_cze_rom_qcu_fre_svk_ukr_swt_owc_grk_sid_prs_mly_bos_tsn_afr_swa_ind_tha_amh_tml_igb_ses_aze_ita_scr_tur_zul_vie_wly_dyu_moo_ven	-0.250175637527943	-0.591308669800007	0.555748155005942
829	sod_alb_xho_dut_aeg_amh_anl_pol_tur_uzb_ewe_jav_dgb_slo_hin_bsq_mol_tig_moo_mnd_lat_ukr_swt_afr_bam_ita_hun_tsn_igb_est_swe_wly_geo_bos_spa_prs_lit_heb_amr_ben_fin_akn_ind_ctl_tag_jpn_knd_kor_eng_grk_dyu_bul_sun_krd_owc_mly_cnt_svk_ses_rom_sid_glc_rus_arw_mcd_qcu_pan_guj_por_swa_chh_urd_mlt_fre_bat_ger_tsw_cze_yor_mao_tha_hau_tml_fbf_bem_aze_scr_nor_azi_lda_vie_gam_cic_ven_zul	-0.359074019187716	-0.85085787368945	0.397033743341367
830	anl_prs_bem_dut_sid_heb_chh_arw_aze_uzb_fbf_mao_swa_hin_pan_bsq_svk_owc_swt_mnd_slo_fre_tsw_bos_cic_scr_fin_yor_ven_est_glc_sod_geo_grk_spa_urd_lit_aeg_amh_ukr_hun_ewe_sun_ctl_ind_jpn_tml_kor_ita_por_zul_ger_jav_pol_tig_tag_cnt_lat_dgb_swe_gam_guj_mcd_eng_alb_qcu_ben_afr_cze_igb_amr_rus_hau_bul_bat_nor_ses_mol_xho_mly_tha_mlt_knd_akn_moo_tur_rom_krd_azi_lda_vie_wly_dyu_tsn_bam	-0.699357430904906	-1.67657707686003	0.0969837581546934
831	tig_grk_ewe_nor_amh_amr_chh_guj_tur_aze_dgb_mao_swa_lat_slo_bsq_rom_mlt_ses_cnt_eng_cze_lda_ukr_xho_hin_est_igb_cic_fin_scr_sid_geo_krd_glc_mol_pan_aeg_owc_prs_hun_moo_sun_lit_tag_jpn_tml_kor_ben_swe_swt_ctl_bat_fre_anl_ind_mnd_arw_akn_ita_wly_spa_rus_ger_dut_qcu_pol_urd_mcd_tsn_gam_por_heb_afr_mly_alb_dyu_svk_zul_jav_tha_hau_knd_ven_bam_azi_bul_bos_uzb_yor_vie_sod_fbf_bem_tsw	0.0889606708971394	0.209476994246908	0.834534082497651
832	wly_ukr_ses_prs_tig_aeg_gam_slo_aze_tur_ewe_jav_moo_swe_mol_bsq_nor_sod_dyu_cnt_grk_pol_cic_glc_ven_afr_fin_yor_lda_hun_ben_anl_geo_svk_arw_guj_pan_owc_heb_ctl_est_fbf_tag_por_ind_jpn_knd_kor_mcd_lit_igb_bos_bat_krd_amr_sun_mnd_dut_bem_alb_hau_lat_urd_rus_scr_qcu_hin_fre_spa_swa_sid_bul_chh_eng_mly_ger_xho_cze_zul_mao_tha_mlt_tml_dgb_tsn_azi_rom_ita_uzb_bam_vie_amh_tsw_swt_akn	-0.641062986863721	-1.53360597510569	0.128521608227858
833	gam_nor_swa_arw_owc_chh_wly_dut_azi_uzb_xho_ind_moo_lit_ita_bsq_guj_hau_fbf_mnd_lat_svk_ewe_scr_tsw_ben_hun_bam_lda_fin_prs_aeg_geo_swe_cze_slo_fre_amh_anl_pan_est_igb_mao_pol_sun_jpn_knd_kor_eng_ctl_cic_hin_jav_mol_mlt_tag_cnt_glc_akn_rom_sod_krd_ukr_por_spa_qcu_mcd_alb_afr_tsn_heb_bos_sid_urd_bat_ger_bem_grk_yor_mly_tha_amr_tml_dgb_swt_tur_rus_bul_aze_ven_vie_tig_dyu_ses_zul	-0.0730278570668085	-0.172103283437893	0.863730293168986
834	aeg_hin_swt_guj_chh_hau_tig_bos_azi_tur_cic_mao_swa_slo_ben_bsq_rus_anl_ewe_cnt_cze_swe_igb_arw_bem_lat_hun_xho_bam_fin_mol_heb_geo_grk_urd_prs_ctl_sid_amr_nor_est_akn_mly_glc_ind_jpn_tml_kor_afr_ger_lda_ita_sun_dut_wly_bat_mnd_rom_zul_por_sod_fre_spa_pan_pol_qcu_eng_krd_alb_yor_gam_lit_mlt_ukr_tag_bul_dgb_scr_tsn_jav_tha_amh_knd_dyu_ses_uzb_mcd_svk_aze_tsw_vie_owc_fbf_ven_moo	-0.599904415771461	-1.43122139664686	0.155718670875476
835	mlt_por_cic_pol_sod_heb_anl_alb_aze_uzb_dgb_bat_fbf_svk_dut_bsq_prs_owc_igb_cnt_lat_ctl_bem_rom_ven_nor_fin_bam_swt_hun_krd_hau_geo_glc_mcd_bul_guj_sid_wly_eng_est_ewe_tag_hin_mao_jpn_knd_kor_grk_ukr_dyu_arw_sun_spa_gam_mly_mnd_ger_akn_mol_amr_scr_lit_bos_rus_qcu_ita_swe_slo_yor_tig_pan_amh_urd_ind_fre_tsw_cze_tsn_jav_tha_aeg_tml_swa_xho_tur_ben_afr_azi_lda_vie_chh_ses_moo_zul	-0.534093634152092	-1.27174173054928	0.206636002000664
836	anl_rom_xho_ukr_amh_owc_hau_fre_tur_aze_bem_bat_swt_ger_svk_bsq_urd_tig_ewe_cnt_krd_slo_lda_por_moo_mol_hun_ses_bam_fin_dut_sid_geo_grk_ctl_lat_bos_heb_chh_guj_est_tsw_tag_hin_mao_jpn_knd_kor_glc_pol_yor_swe_ind_prs_aeg_sun_mnd_rus_tsn_afr_gam_bul_nor_alb_ita_qcu_spa_arw_cze_fbf_amr_lit_wly_pan_jav_mcd_swa_ben_cic_mly_tha_mlt_tml_igb_ven_uzb_scr_eng_azi_dgb_vie_sod_akn_zul_dyu	-0.550819492165237	-1.31265023234149	0.192530992221373
837	wly_fre_ewe_prs_chh_heb_hau_dut_tur_uzb_dyu_bat_moo_arw_swe_bsq_afr_mlt_yor_mnd_spa_rom_igb_lit_dgb_alb_est_swa_bem_hun_pan_tig_geo_eng_mcd_mol_rus_gam_sod_bos_fin_fbf_jav_krd_tag_jpn_knd_kor_pol_slo_bam_guj_mly_hin_sid_ind_cnt_glc_tsn_por_anl_ita_nor_grk_urd_qcu_scr_svk_ctl_lda_owc_ger_amr_ukr_sun_ben_akn_cze_tsw_mao_tha_amh_tml_xho_cic_azi_bul_lat_aze_zul_vie_aeg_ses_swt_ven	-0.315679592243596	-0.748306383729503	0.456163624680454
838	aeg_lit_lda_pan_hau_sid_gam_eng_aze_uzb_bam_sun_zul_ben_urd_bsq_svk_owc_tsw_cnt_afr_rus_dyu_bul_dgb_guj_est_ewe_akn_fin_ita_sod_geo_scr_prs_slo_mol_amr_chh_alb_hun_ven_bat_nor_tag_jpn_knd_kor_pol_fre_bem_arw_ind_bos_wly_jav_mnd_hin_swa_glc_heb_dut_swe_rom_lat_qcu_ger_ctl_mcd_xho_amh_krd_anl_spa_mly_grk_igb_cze_ses_mao_tha_mlt_tml_moo_tsn_tur_ukr_por_azi_cic_vie_tig_swt_fbf_yor	-0.151900121169654	-0.358866497029644	0.720508396208841
839	sid_lit_tsn_swe_hau_amr_anl_pan_azi_aze_lda_mao_ses_lat_fre_bsq_krd_mlt_igb_cnt_ger_spa_ven_mol_dgb_bos_fin_swt_ewe_est_ukr_sod_geo_alb_guj_ita_pol_heb_amh_prs_hun_zul_bat_glc_ind_jpn_tml_kor_eng_scr_yor_hin_sun_por_tig_mly_mnd_mcd_bam_grk_chh_rus_slo_svk_cze_qcu_arw_bul_rom_tsw_wly_ben_owc_urd_jav_dut_cic_nor_moo_tag_tha_aeg_knd_dyu_akn_tur_afr_ctl_uzb_swa_vie_gam_bem_xho_fbf	-1.0830462975937	-2.65255490979188	0.00939345494905105
840	amr_mcd_tsw_swe_hau_chh_tig_svk_uzb_tur_igb_bat_dgb_cze_rus_bsq_ukr_amh_fbf_cnt_mol_spa_ven_krd_akn_nor_fin_xho_zul_est_glc_wly_geo_alb_guj_fre_hin_gam_mlt_pol_hun_swa_jav_pan_mao_jpn_knd_kor_prs_lit_yor_ctl_tag_urd_aeg_sun_mnd_por_ewe_eng_sod_bul_ger_bos_slo_qcu_arw_afr_ben_bam_heb_rom_owc_scr_ind_grk_dyu_dut_swt_mly_tha_anl_tml_ses_lda_azi_lat_ita_aze_bem_vie_sid_cic_tsn_moo	0.103151044057313	0.242699855275352	0.808772378837835
841	wly_krd_dyu_hin_sid_chh_anl_ukr_uzb_azi_bem_jav_ven_guj_pan_bsq_ger_tig_zul_mnd_afr_prs_dgb_mol_yor_scr_fin_xho_fbf_hun_glc_mlt_geo_ctl_ben_slo_arw_sod_owc_rom_est_ewe_mly_por_sun_jpn_knd_kor_bos_alb_swa_swe_ind_lat_heb_mao_cnt_eng_akn_lit_aeg_urd_cze_pol_ita_qcu_rus_bul_spa_tsn_hau_mcd_amr_grk_bat_fre_tsw_dut_cic_tag_tha_amh_tml_swt_bam_tur_svk_nor_aze_ses_vie_gam_igb_lda_moo	0.0630549334564482	0.148533311612799	0.882243491720529
842	chh_mol_akn_pol_tig_aeg_sid_ger_aze_tur_ven_jav_yor_grk_alb_bsq_eng_owc_xho_cnt_ben_urd_swa_pan_swt_nor_hun_moo_fbf_fin_por_gam_geo_arw_slo_afr_swe_hau_wly_bos_est_zul_mly_scr_bat_jpn_knd_kor_dut_prs_cic_ctl_mao_cze_sod_tag_mnd_ukr_ewe_bul_mlt_rom_mcd_guj_lit_qcu_fre_glc_rus_igb_heb_ita_anl_spa_ind_svk_lda_lat_tsn_sun_tha_amh_tml_dyu_bem_azi_krd_hin_uzb_tsw_vie_amr_dgb_ses_bam	1.09818911728569	2.64875548346144	0.00949205786821556
843	heb_mol_igb_nor_amr_sod_wly_pol_aze_tur_ewe_sun_dgb_ukr_urd_bsq_por_hau_xho_mnd_krd_ita_zul_rus_ses_lit_hun_cic_dyu_est_afr_amh_geo_swe_slo_ben_bos_mlt_aeg_glc_fin_ven_jav_spa_bat_jpn_tml_kor_scr_ctl_fbf_hin_tag_mcd_sid_mao_cnt_dut_bem_alb_owc_rom_ger_guj_eng_qcu_lat_arw_fre_lda_tig_pan_anl_cze_ind_grk_swa_svk_akn_mly_tha_chh_knd_bam_tsn_azi_bul_prs_uzb_yor_vie_gam_swt_tsw_moo	-0.368233270952413	-0.872382132713112	0.385246707967257
844	tig_bos_swt_fre_owc_sod_anl_mcd_aze_uzb_moo_tag_ven_dut_pan_bsq_ger_amh_zul_cnt_por_eng_tsw_krd_ewe_grk_est_ses_cic_hun_rus_sid_geo_afr_mol_arw_nor_aeg_chh_ita_fin_dyu_bat_prs_mly_jpn_knd_kor_lat_cze_swa_ctl_ind_alb_wly_mao_mnd_urd_yor_spa_amr_guj_ben_hin_glc_qcu_pol_swe_slo_bem_hau_svk_mlt_ukr_sun_scr_lda_lit_igb_jav_tha_gam_tml_dgb_tsn_azi_bul_rom_tur_fbf_vie_heb_akn_bam_xho	-0.357618839635608	-0.848159420908193	0.398526902922481
845	mlt_rus_swt_scr_tig_chh_amr_bos_tur_aze_dgb_jav_ewe_grk_dut_bsq_fre_amh_lda_mnd_swe_eng_ses_mol_yor_lit_fin_tsw_bem_hun_glc_gam_geo_ita_spa_pol_mcd_aeg_owc_pan_est_dyu_ind_por_mly_jpn_knd_kor_rom_slo_moo_ctl_bat_krd_wly_tag_cnt_arw_zul_ben_sid_ger_lat_urd_ukr_qcu_hin_guj_svk_xho_hau_cze_heb_alb_sun_bul_bam_nor_fbf_mao_tha_sod_tml_ven_igb_azi_prs_afr_uzb_cic_vie_anl_akn_swa_tsn	-0.743673976979537	-1.78805166644073	0.0770244663367933
846	hau_ger_akn_bos_gam_aeg_tig_mcd_aze_azi_igb_bat_ewe_swe_ben_bsq_nor_mlt_yor_mnd_glc_ctl_xho_guj_cic_pol_hun_bem_moo_fin_lit_anl_geo_dut_mol_bul_afr_owc_wly_alb_est_swt_sun_svk_mao_jpn_knd_kor_arw_eng_dgb_pan_ind_slo_sid_jav_cnt_ita_zul_ukr_amh_rus_fre_spa_krd_qcu_grk_urd_cze_ses_heb_scr_amr_por_mly_rom_swa_prs_fbf_tag_tha_sod_tml_ven_lda_uzb_lat_hin_tur_tsw_vie_chh_bam_dyu_tsn	-0.444294349488578	-1.05408712081243	0.294573902047522
847	wly_pol_ses_scr_chh_sid_amr_ben_azi_aze_bam_bat_ven_arw_prs_bsq_hin_anl_fbf_mnd_ita_bul_swt_ger_ewe_afr_fin_igb_dgb_est_mol_aeg_geo_urd_ctl_guj_grk_tig_heb_pan_hun_zul_ind_dut_sun_jpn_knd_kor_nor_eng_dyu_glc_jav_ukr_amh_mly_cnt_fre_xho_lit_sod_rus_slo_spa_lat_qcu_swe_alb_svk_bem_gam_por_owc_krd_mao_cze_yor_rom_moo_tag_tha_mlt_tml_lda_cic_tur_mcd_bos_uzb_swa_vie_hau_tsn_akn_tsw	-1.19771320215007	-2.95344706399014	0.00397914241576958
848	gam_guj_xho_lat_sid_amr_anl_bul_aze_tur_bam_bat_swa_glc_lit_bsq_bos_tig_yor_mnd_fre_dut_fbf_ukr_ewe_eng_est_ven_moo_hun_hin_chh_geo_mcd_afr_por_arw_owc_sod_pol_fin_igb_ind_prs_jav_jpn_knd_kor_rom_rus_swt_ger_sun_grk_amh_tag_cnt_krd_tsn_ben_aeg_scr_mol_urd_spa_qcu_svk_swe_alb_cic_heb_slo_mlt_ctl_mao_ita_dgb_nor_tsw_mly_tha_hau_tml_lda_zul_uzb_cze_pan_azi_bem_vie_wly_akn_ses_dyu	-0.279243636134257	-0.659952367011104	0.510915548392996
849	mlt_rus_ses_ger_anl_heb_sid_afr_uzb_aze_bam_ind_yor_eng_arw_bsq_ita_wly_tsw_cnt_alb_pol_swt_krd_tsn_spa_fin_dyu_ewe_hun_scr_owc_geo_bos_por_guj_slo_gam_tig_prs_est_lda_mly_mcd_tag_jpn_knd_kor_bul_ben_cic_lat_jav_glc_hau_mao_mnd_hin_moo_lit_aeg_grk_swe_cze_ctl_qcu_svk_rom_pan_zul_chh_dut_amh_urd_sun_fre_akn_mol_ven_bat_tha_amr_tml_dgb_bem_tur_nor_ukr_azi_igb_vie_sod_swa_xho_fbf	0.433390125528346	1.02178127769258	0.309535047740652
850	amr_pol_zul_svk_owc_mlt_hau_por_tur_azi_lda_jav_bem_mcd_cze_bsq_glc_sid_xho_mnd_ben_ita_dyu_nor_cic_spa_hun_ses_yor_est_lat_anl_geo_urd_eng_dut_bos_sod_aeg_alb_fin_bam_ind_pan_mly_jpn_knd_kor_arw_rom_tsw_ctl_bat_krd_tig_mao_cnt_bul_swt_grk_amh_mol_rus_prs_slo_qcu_swe_fre_guj_tsn_heb_lit_wly_afr_sun_hin_akn_ger_ven_tag_tha_gam_tml_igb_fbf_aze_scr_ukr_uzb_ewe_vie_chh_dgb_swa_moo	-1.03523780343152	-2.52890165327603	0.0131259255804659
851	sod_por_lda_fre_heb_hau_mlt_bul_aze_azi_tsn_tag_ewe_prs_pol_bsq_afr_chh_dgb_mnd_guj_alb_igb_arw_bam_slo_hun_xho_bem_est_ger_sid_geo_nor_scr_krd_lit_tig_owc_rom_fin_cic_bat_mcd_sun_jpn_tml_kor_ctl_grk_zul_cze_mly_ita_gam_jav_cnt_eng_swa_dut_anl_lat_bos_hin_urd_qcu_spa_rus_glc_akn_amr_pan_amh_svk_ind_mol_fbf_ukr_ven_mao_tha_aeg_knd_dyu_swt_tur_ben_swe_uzb_yor_vie_wly_tsw_ses_moo	0.275413064155172	0.648589604080639	0.518202015053905
852	sid_rus_ses_lat_aeg_mlt_heb_lit_tur_azi_xho_bat_ven_swe_afr_bsq_mcd_anl_tsn_cnt_dut_hin_dyu_eng_lda_ctl_est_moo_dgb_hun_por_hau_geo_spa_bos_svk_guj_owc_amr_cze_fin_tsw_tag_bul_sun_jpn_tml_kor_rom_glc_cic_ita_mly_arw_gam_mao_mnd_slo_akn_mol_chh_ben_nor_ukr_grk_qcu_scr_krd_alb_yor_amh_prs_wly_pol_jav_pan_zul_urd_swt_ind_tha_tig_knd_bem_ewe_aze_fre_ger_uzb_bam_vie_sod_igb_swa_fbf	-0.427794292497303	-1.01497816340732	0.312749566221741
853	anl_hin_zul_urd_gam_chh_hau_mcd_azi_aze_swa_mao_tsn_fre_ukr_bsq_slo_tig_cic_mnd_eng_lit_dgb_rom_xho_glc_hun_ewe_fbf_est_ger_amh_geo_rus_krd_grk_lat_wly_aeg_nor_fin_ses_bat_pan_jav_jpn_tml_kor_dut_scr_igb_alb_sun_por_sid_ind_cnt_mol_bem_bul_sod_ita_guj_arw_svk_qcu_cze_bos_afr_tsw_owc_spa_amr_pol_tag_ben_swt_swe_bam_mly_tha_mlt_knd_akn_lda_uzb_prs_ctl_tur_dyu_vie_heb_moo_yor_ven	-0.589292696332606	-1.40652009319594	0.162902536478663
854	sod_alb_tsw_guj_amh_wly_mlt_fre_azi_aze_dgb_bat_ewe_svk_scr_bsq_rom_owc_akn_cnt_nor_bul_dyu_prs_ses_mcd_est_moo_bam_hun_eng_sid_geo_glc_arw_bos_afr_anl_chh_lit_fin_bem_tag_urd_mao_jpn_tml_kor_grk_cze_swa_mol_mly_pol_amr_jav_mnd_swe_ven_ita_aeg_pan_hin_ben_spa_qcu_rus_ctl_ukr_zul_gam_por_heb_krd_ind_slo_fbf_lat_igb_sun_tha_hau_knd_xho_lda_uzb_ger_dut_tur_yor_vie_tig_tsn_cic_swt	-0.0286177070315773	-0.0674704134602926	0.946352059071756
855	sod_slo_swt_ita_mlt_chh_aeg_grk_aze_azi_dyu_bat_cic_cze_spa_bsq_glc_sid_igb_cnt_mol_afr_fbf_por_ven_ben_fin_ses_akn_est_krd_wly_geo_lat_hin_lit_mcd_hau_amh_nor_hun_moo_ind_guj_mly_jpn_knd_kor_bul_pan_dgb_dut_mao_scr_owc_jav_mnd_svk_bem_ctl_anl_alb_fre_bos_pol_qcu_rom_urd_swe_lda_amr_ukr_heb_rus_sun_prs_tsw_ger_swa_tag_tha_gam_tml_ewe_yor_uzb_arw_eng_tur_tsn_vie_tig_bam_zul_xho	0.218993961562065	0.51552689228494	0.607408236378242
856	gam_hin_tsn_ukr_owc_amh_anl_guj_uzb_tur_dgb_ind_bam_eng_nor_bsq_glc_sod_ven_mnd_afr_cze_fbf_fre_swt_svk_est_ewe_ses_fin_rom_sid_geo_krd_ben_mcd_ger_hau_aeg_urd_hun_lda_tag_arw_jav_jpn_knd_kor_rus_ita_xho_pol_bat_pan_wly_mly_cnt_alb_swa_spa_chh_grk_bos_ctl_bul_qcu_lat_por_mol_moo_amr_scr_mlt_slo_sun_swe_igb_lit_cic_mao_tha_tig_tml_akn_yor_azi_dut_prs_aze_bem_vie_heb_tsw_zul_dyu	-0.219586261154598	-0.518384064326574	0.60542151044598
857	chh_lat_moo_glc_owc_anl_sod_guj_tur_azi_tsn_mao_cic_bos_ita_bsq_ger_hau_lda_cnt_swe_rus_yor_grk_dyu_bul_hun_bem_tsw_est_krd_aeg_geo_ben_dut_spa_nor_tig_amr_pan_fin_dgb_ind_alb_jav_jpn_tml_kor_mol_mcd_swa_prs_bat_lit_mlt_tag_mnd_svk_xho_pol_sid_eng_urd_slo_por_qcu_ctl_hin_arw_igb_gam_scr_heb_ukr_mly_fre_ewe_cze_zul_sun_tha_amh_knd_ven_akn_uzb_rom_afr_aze_bam_vie_wly_fbf_ses_swt	-0.358133915177321	-0.847522257785914	0.398879971130582
858	owc_slo_xho_pan_sod_amr_anl_dut_aze_uzb_bam_mao_dyu_glc_por_bsq_bos_heb_dgb_mnd_rus_ger_ses_nor_fbf_lit_fin_igb_tsw_hun_ben_aeg_geo_spa_swe_eng_ukr_gam_chh_prs_est_lda_ind_ita_bat_jpn_knd_kor_ctl_afr_moo_rom_tag_bul_mlt_sun_cnt_krd_bem_mol_tig_guj_hin_lat_grk_qcu_alb_urd_arw_ewe_wly_mcd_sid_fre_mly_svk_akn_cze_yor_jav_tha_amh_tml_cic_ven_azi_scr_pol_tur_swt_vie_hau_zul_swa_tsn	-0.680505217808733	-1.62935158439985	0.106621368564416
859	anl_ukr_xho_spa_amh_tig_amr_por_uzb_aze_igb_mao_tsn_scr_ctl_bsq_hin_hau_dgb_mnd_ger_slo_fbf_mol_tsw_grk_fin_dyu_bam_est_lat_owc_geo_dut_fre_bul_guj_gam_heb_nor_hun_akn_mly_prs_sun_jpn_knd_kor_arw_eng_lda_krd_bat_cze_sid_ind_cnt_mcd_bem_pan_chh_alb_rom_ben_bos_qcu_lit_glc_swe_ewe_sod_pol_wly_ita_jav_afr_swa_svk_zul_tag_tha_aeg_tml_swt_ven_azi_rus_urd_tur_moo_vie_mlt_ses_cic_yor	-0.426129373114835	-1.00923618154164	0.315480019247467
860	heb_por_swt_bos_amh_amr_wly_scr_azi_tur_dyu_tag_moo_cze_rom_bsq_svk_gam_igb_mnd_swe_lit_yor_urd_tsn_alb_hun_cic_xho_fin_mol_chh_geo_grk_ben_spa_guj_owc_hau_lat_est_ses_mly_mcd_bat_jpn_tml_kor_prs_eng_bam_glc_jav_arw_sod_mao_cnt_pan_akn_krd_tig_ger_afr_hin_ita_qcu_fre_bul_rus_lda_sid_nor_aeg_slo_sun_pol_ven_ukr_swa_ind_tha_mlt_knd_dgb_fbf_aze_dut_ctl_uzb_ewe_vie_anl_bem_tsw_zul	0.28880162003509	0.679906263691534	0.498252781578644
861	wly_spa_tsw_cze_gam_aeg_hau_swe_tur_azi_ses_mao_zul_lit_mol_bsq_eng_amr_bem_cnt_alb_guj_xho_slo_moo_ben_fin_cic_lda_hun_pan_owc_geo_nor_prs_grk_scr_mlt_sid_fre_est_ven_sun_bos_mly_jpn_knd_kor_bul_dut_bam_afr_tag_rom_tig_ind_mnd_urd_fbf_ita_amh_rus_ger_ctl_ukr_qcu_pol_svk_por_tsn_heb_glc_anl_hin_jav_lat_ewe_mcd_swa_bat_tha_chh_tml_akn_dyu_aze_arw_krd_uzb_yor_vie_sod_swt_igb_dgb	-0.408606824534788	-0.970313339577283	0.334407167735125
862	anl_arw_dyu_nor_gam_hau_tig_pan_aze_tur_bam_jav_tsw_scr_hin_bsq_fre_sid_lda_cnt_alb_mol_akn_svk_zul_lit_est_ses_cic_fin_ukr_chh_geo_bos_prs_ita_swe_owc_aeg_bul_hun_yor_sun_lat_mao_jpn_tml_kor_spa_slo_igb_guj_ind_rus_amh_mly_mnd_pol_ewe_ger_heb_por_afr_eng_rom_qcu_dut_glc_ben_swa_wly_grk_amr_ctl_tag_cze_moo_urd_fbf_bat_tha_mlt_knd_bem_dgb_uzb_krd_mcd_azi_swt_vie_sod_xho_tsn_ven	-0.203015061628442	-0.479104906579379	0.632988631714242
863	amr_afr_ses_nor_tig_sod_heb_lat_uzb_tur_ewe_tag_akn_glc_pol_bsq_guj_gam_swa_cnt_krd_rus_yor_prs_lda_slo_hun_bam_cic_est_grk_wly_geo_lit_por_svk_urd_sid_owc_bos_fin_zul_jav_mol_ind_jpn_tml_kor_ger_spa_tsw_arw_sun_scr_chh_mly_mnd_ben_fbf_ukr_amh_cze_ctl_eng_rom_qcu_alb_swe_pan_dgb_mlt_fre_hau_dut_bat_bul_xho_mcd_swt_mao_tha_anl_knd_moo_tsn_azi_ita_hin_aze_ven_vie_aeg_bem_igb_dyu	-0.681042247361838	-1.63118091283595	0.106234189778308
864	heb_hin_zul_fre_aeg_hau_amr_swe_tur_aze_lda_sun_dgb_rom_ben_bsq_grk_chh_tsn_mnd_lit_eng_moo_bos_ven_scr_fin_ses_igb_hun_spa_tig_geo_krd_rus_cze_mol_gam_amh_ita_est_yor_jav_dut_mao_jpn_knd_kor_glc_mcd_bam_pol_bat_lat_owc_mly_cnt_svk_bem_arw_mlt_ctl_afr_pan_slo_qcu_prs_guj_bul_xho_sod_ger_wly_por_ind_nor_swa_urd_akn_tag_tha_sid_tml_swt_fbf_azi_ukr_alb_uzb_ewe_vie_anl_cic_dyu_tsw	-0.0853140220420633	-0.201231626389726	0.840956934601786
865	sod_svk_fbf_guj_gam_heb_amr_ita_tur_aze_dgb_tag_dyu_alb_fre_bsq_lat_sid_akn_mnd_dut_glc_swa_krd_tsw_mol_fin_xho_zul_hun_prs_aeg_geo_hin_mcd_bul_rom_owc_mlt_ben_est_lda_ind_lit_sun_jpn_knd_kor_afr_cze_swt_urd_jav_grk_hau_mao_cnt_arw_igb_bos_amh_pol_ger_ukr_swe_qcu_pan_spa_ctl_cic_tig_nor_wly_eng_bat_rus_ven_por_tsn_mly_tha_chh_tml_ewe_bam_uzb_slo_scr_azi_yor_vie_anl_ses_bem_moo	-0.999117327400267	-2.43623080561593	0.0167457185582635
866	hau_spa_xho_ukr_chh_owc_heb_rus_aze_azi_tsw_sun_ses_guj_lat_bsq_mcd_gam_tsn_mnd_prs_afr_fbf_lit_ven_rom_fin_dyu_bem_est_slo_mlt_geo_ger_pan_scr_mol_tig_wly_urd_hun_moo_mao_hin_ind_jpn_tml_kor_grk_pol_dgb_alb_bat_glc_amh_tag_cnt_nor_swa_dut_aeg_krd_ben_swe_por_qcu_bul_cze_ctl_zul_amr_arw_anl_svk_jav_bos_bam_ita_swt_mly_tha_sod_knd_cic_ewe_tur_fre_eng_uzb_akn_vie_sid_lda_igb_yor	0.322824698142788	0.760427418616185	0.448922746946694
867	mlt_rus_igb_urd_amh_chh_aeg_mcd_aze_tur_bem_bat_xho_glc_lit_bsq_slo_sod_zul_mnd_ita_krd_ewe_ctl_lda_arw_hun_bam_tsw_est_pan_hau_geo_ukr_svk_pol_rom_tig_anl_bos_fin_ven_tag_spa_jav_jpn_knd_kor_ger_alb_swt_bul_mao_guj_gam_sun_cnt_ben_tsn_dut_sid_nor_lat_scr_afr_qcu_hin_cze_grk_dyu_heb_fre_wly_por_mly_mol_moo_swe_fbf_ind_tha_owc_tml_ses_yor_azi_eng_prs_uzb_dgb_vie_amr_akn_swa_cic	-0.867849581189797	-2.09342365065785	0.0390330789547711
868	amh_lit_fbf_spa_anl_aeg_gam_rus_uzb_azi_ven_mao_dgb_urd_scr_bsq_swe_sid_xho_mnd_por_nor_ses_ukr_moo_dut_est_bem_lda_hun_ben_heb_geo_krd_slo_pol_pan_chh_tig_ger_fin_swa_tag_mcd_jav_jpn_tml_kor_afr_bos_ewe_guj_mly_svk_amr_sun_cnt_mol_zul_grk_mlt_cze_prs_glc_alb_qcu_rom_bul_hin_dyu_hau_lat_wly_eng_ind_ita_tsw_arw_yor_bat_tha_owc_knd_swt_cic_tur_ctl_fre_aze_tsn_vie_sod_bam_akn_igb	0.603019978113863	1.43008247352906	0.156044440566664
869	hau_urd_moo_swe_sid_mlt_gam_krd_tur_azi_tsn_sun_akn_prs_bos_bsq_grk_amr_lda_cnt_fre_por_swa_bul_dgb_mol_est_yor_bem_hun_mcd_owc_geo_svk_pan_guj_slo_chh_heb_lit_fin_xho_ind_rom_mao_jpn_knd_kor_arw_spa_fbf_ben_mly_hin_aeg_jav_mnd_ctl_cic_ger_tig_cze_dut_nor_glc_qcu_pol_ukr_alb_ven_wly_rus_amh_scr_bat_eng_igb_lat_zul_tag_tha_sod_tml_tsw_dyu_aze_ita_afr_uzb_ewe_vie_anl_bam_swt_ses	-0.446622579236824	-1.06006098043364	0.291862219733437
870	chh_krd_swt_eng_amh_heb_mlt_grk_aze_azi_ven_tag_dgb_dut_rus_bsq_fre_aeg_tsw_mnd_pol_scr_akn_lat_yor_urd_est_ewe_tsn_fin_ger_amr_geo_arw_cze_guj_bul_tig_hau_lit_hun_zul_bat_alb_jav_jpn_knd_kor_slo_spa_fbf_ctl_mly_ita_owc_ind_cnt_glc_bam_svk_anl_bos_pan_nor_afr_qcu_swe_por_mol_ses_sod_rom_wly_hin_mao_prs_bem_ben_dyu_sun_tha_sid_tml_moo_swa_tur_ukr_mcd_uzb_igb_vie_gam_cic_xho_lda	0.155688854038924	0.367365431989992	0.714181116097261
871	tig_lat_igb_guj_mlt_amr_amh_pol_tur_aze_dyu_jav_zul_ita_slo_bsq_scr_sid_akn_mnd_mcd_krd_tsw_pan_ses_ger_fin_bem_bam_hun_eng_aeg_geo_urd_svk_por_cze_chh_sod_swe_est_tsn_ind_bos_mao_jpn_knd_kor_ctl_grk_cic_hin_bat_arw_owc_sun_cnt_ukr_lda_dut_hau_afr_ben_rus_rom_qcu_alb_fre_spa_xho_heb_mol_wly_bul_tag_nor_swa_glc_ewe_mly_tha_anl_tml_fbf_swt_azi_lit_prs_uzb_moo_vie_gam_yor_dgb_ven	-0.0993631837664536	-0.234260466852702	0.815297726106515
872	hau_urd_moo_ben_tig_anl_sid_grk_uzb_tur_bem_jav_tsw_lit_scr_bsq_cze_chh_yor_cnt_ukr_pan_akn_hin_xho_ctl_fin_ven_ewe_hun_glc_mlt_geo_svk_rus_rom_eng_wly_amr_prs_est_lda_sun_mol_tag_jpn_knd_kor_spa_mcd_cic_ita_mly_por_sod_ind_mnd_bos_tsn_krd_gam_alb_slo_swe_pol_qcu_arw_dut_ger_swa_owc_guj_heb_nor_bat_lat_igb_fre_dyu_mao_tha_amh_tml_swt_zul_aze_bul_afr_azi_ses_vie_aeg_dgb_fbf_bam	-0.495821234197859	-1.18014589141447	0.240952012014489
873	tig_rus_ven_pan_hau_amr_mlt_ita_uzb_azi_moo_mly_bem_prs_arw_bsq_nor_gam_tsw_mnd_ukr_dut_ses_slo_igb_eng_hun_lda_ewe_fin_swe_wly_geo_pol_rom_ctl_fre_heb_chh_grk_est_bam_ind_por_jav_jpn_knd_kor_afr_spa_swa_hin_tag_guj_sid_mao_cnt_bos_dyu_ben_aeg_lat_krd_ger_alb_qcu_mol_svk_cze_cic_owc_urd_sod_lit_sun_bul_zul_glc_tsn_bat_tha_amh_tml_yor_dgb_tur_scr_mcd_aze_akn_vie_anl_swt_fbf_xho	-0.386440692256757	-0.918540867222464	0.36071194260508
874	wly_nor_fbf_prs_chh_heb_amr_scr_azi_tur_xho_bat_swa_eng_fre_bsq_cze_aeg_yor_mnd_svk_urd_tsn_alb_ewe_krd_est_zul_swt_hun_ben_tig_geo_rus_grk_slo_swe_hau_owc_ger_fin_tsw_mly_mcd_ind_jpn_tml_kor_ctl_guj_moo_por_tag_glc_gam_mao_cnt_pan_igb_afr_sid_dut_lat_spa_bul_qcu_rom_bos_ita_dgb_anl_lit_amh_arw_jav_pol_lda_hin_cic_sun_tha_sod_knd_ven_akn_aze_mol_ukr_uzb_bem_vie_mlt_ses_dyu_bam	-0.866800549531671	-2.09394264933285	0.0389856741092276
875	aeg_lat_akn_arw_anl_wly_gam_ben_aze_uzb_ewe_bat_fbf_swe_glc_bsq_nor_amh_ven_cnt_scr_guj_bem_eng_tsw_prs_est_lda_bam_fin_cze_sod_geo_dut_svk_bul_pol_heb_amr_hin_hun_tsn_tag_fre_mao_jpn_knd_kor_lit_slo_igb_rom_jav_afr_tig_sun_mnd_mcd_yor_ger_chh_mol_bos_por_ukr_qcu_ctl_spa_urd_dyu_sid_rus_mlt_ita_mly_pan_moo_grk_ses_ind_tha_hau_tml_swt_zul_tur_alb_krd_azi_xho_vie_owc_dgb_cic_swa	-0.173873751675788	-0.410258786146695	0.682559720921117
876	owc_pan_ven_urd_hau_amr_mlt_swe_aze_tur_moo_bat_bam_mcd_rom_bsq_lit_aeg_swt_mnd_ger_spa_xho_hin_ewe_grk_fin_lda_dgb_est_ctl_amh_geo_dut_fre_cze_scr_sid_chh_por_hun_swa_mly_bul_jav_jpn_knd_kor_ben_afr_cic_ukr_mao_prs_gam_ind_cnt_alb_ses_bos_heb_lat_pol_glc_rus_qcu_slo_arw_nor_dyu_wly_svk_sod_guj_sun_ita_fbf_mol_bem_tag_tha_tig_tml_igb_tsw_azi_krd_eng_uzb_akn_vie_anl_zul_yor_tsn	-0.542555688414786	-1.29109370302006	0.199871272717007
877	heb_nor_igb_bul_chh_wly_mlt_rus_aze_uzb_moo_bat_xho_alb_svk_bsq_scr_anl_tsw_mnd_dut_urd_ven_slo_lda_arw_est_yor_bam_fin_krd_tig_geo_rom_fre_swe_ita_gam_sid_grk_hun_dyu_jav_por_ind_jpn_tml_kor_lat_glc_swt_eng_tag_pol_hau_sun_cnt_ben_fbf_ger_amh_spa_ctl_lit_afr_qcu_guj_pan_mol_swa_owc_cze_aeg_mcd_mao_ukr_ses_prs_bem_mly_tha_sod_knd_dgb_cic_tur_bos_hin_azi_akn_vie_amr_tsn_ewe_zul	-0.973421488684907	-2.37402201046816	0.0196512761699393
878	tig_scr_swt_ita_chh_sid_anl_ger_azi_tur_swa_mly_igb_cze_afr_bsq_lat_wly_moo_cnt_prs_swe_fbf_glc_zul_lit_est_ven_tsw_hun_pan_gam_geo_bos_rus_mol_guj_owc_amh_bul_fin_dyu_jav_urd_tag_jpn_tml_kor_ukr_slo_bam_eng_ind_svk_aeg_sun_mnd_alb_ewe_pol_heb_hin_por_nor_fre_qcu_rom_mcd_grk_dgb_amr_dut_mlt_arw_bat_ben_tsn_spa_akn_mao_tha_sod_knd_lda_bem_uzb_ctl_krd_aze_yor_vie_hau_cic_ses_xho	0.333744812378763	0.78565571747969	0.434066310042668
879	wly_ita_zul_lit_aeg_amr_gam_afr_tur_uzb_xho_bat_swa_arw_ben_bsq_ger_chh_fbf_cnt_urd_ctl_bam_scr_tsw_bos_fin_lda_dgb_est_grk_heb_geo_lat_swe_prs_fre_owc_hau_mol_hun_bem_ind_pol_sun_jpn_knd_kor_glc_alb_ven_cze_mao_dut_sid_tag_mnd_ukr_tsn_pan_mlt_bul_mcd_hin_guj_qcu_rus_krd_spa_akn_sod_slo_tig_svk_jav_rom_moo_por_ewe_mly_tha_amh_tml_yor_dyu_aze_eng_nor_azi_ses_vie_anl_swt_cic_igb	0.22447149700238	0.528798980742256	0.598204706713477
880	owc_ger_lda_dut_amh_aeg_hau_bos_tur_aze_tsn_tag_swt_glc_guj_bsq_pol_gam_swa_mnd_bul_rom_dgb_slo_fbf_arw_est_cic_bem_hun_prs_tig_geo_fre_alb_ctl_swe_chh_mlt_svk_fin_moo_mly_ukr_sun_jpn_knd_kor_grk_afr_yor_mcd_jav_mol_amr_mao_cnt_spa_bam_ita_wly_nor_lat_eng_ben_qcu_urd_cze_krd_akn_sod_hin_anl_por_bat_lit_ven_pan_dyu_ind_tha_sid_tml_ewe_tsw_azi_rus_scr_uzb_igb_vie_heb_zul_xho_ses	0.0219610630185025	0.0517158753420345	0.958866006801531
881	amr_nor_igb_ben_chh_sod_owc_svk_uzb_azi_yor_jav_swt_rom_rus_bsq_pol_amh_swa_cnt_dut_scr_ewe_slo_zul_lit_hun_moo_akn_fin_guj_anl_geo_urd_pan_lat_cze_aeg_wly_hin_est_bam_mly_eng_tag_jpn_tml_kor_bos_fre_tsn_mcd_bat_ita_gam_ind_mnd_por_cic_arw_heb_bul_alb_mol_prs_qcu_krd_spa_afr_fbf_sid_glc_mlt_swe_mao_grk_xho_ukr_dyu_sun_tha_tig_knd_dgb_ven_tur_ger_ctl_aze_lda_vie_hau_ses_bem_tsw	-0.143249585944206	-0.338524198734107	0.735731281270251
882	amh_nor_swt_lit_mlt_hau_amr_afr_azi_aze_ven_bat_ewe_spa_rus_bsq_cze_aeg_zul_cnt_ger_glc_fbf_bul_tsn_dut_est_igb_cic_fin_fre_owc_geo_ukr_scr_mol_urd_gam_sid_pan_hun_yor_sun_guj_mly_jpn_tml_kor_pol_arw_ses_alb_ind_swe_heb_tag_mnd_mcd_bam_ctl_wly_eng_por_ben_svk_qcu_prs_rom_lat_swa_tig_slo_sod_ita_jav_bos_akn_krd_lda_mao_tha_anl_knd_tsw_xho_tur_hin_grk_uzb_moo_vie_chh_dgb_dyu_bem	-0.0350372905848504	-0.0825298811308314	0.934402728718118
883	mlt_bos_cic_ben_wly_sod_sid_por_aze_azi_ses_mao_dyu_dut_lit_bsq_spa_amr_dgb_mnd_cze_ita_ven_bul_fbf_slo_hun_akn_bam_fin_rom_heb_geo_rus_hin_scr_grk_hau_gam_prs_est_moo_sun_afr_tag_jpn_knd_kor_ctl_krd_tsn_mcd_jav_nor_chh_mly_cnt_guj_swa_swe_tig_ger_eng_urd_svk_qcu_lat_pol_pan_yor_amh_ukr_anl_fre_ind_alb_ewe_glc_igb_bat_tha_aeg_tml_swt_lda_uzb_arw_mol_tur_xho_vie_owc_zul_bem_tsw	-0.462156766219523	-1.09876360772694	0.274707589682159
884	aeg_rom_igb_pan_tig_hau_heb_guj_azi_uzb_ewe_bat_swa_fre_krd_bsq_bos_amr_bam_cnt_dut_urd_cic_svk_ses_eng_fin_lda_ven_est_grk_chh_geo_rus_alb_bul_mcd_gam_wly_mol_hun_yor_jav_arw_tag_jpn_knd_kor_slo_swe_tsw_cze_sun_lat_mlt_mly_mnd_ukr_fbf_ger_amh_hin_afr_pol_ben_qcu_prs_ita_spa_tsn_sod_glc_anl_lit_mao_nor_dyu_por_swt_ind_tha_owc_tml_akn_bem_tur_scr_ctl_aze_zul_vie_sid_dgb_xho_moo	0.0637917123493561	0.150032293320355	0.881064045164056
885	anl_bul_moo_svk_gam_owc_sod_swe_uzb_azi_dgb_tag_igb_cze_lat_bsq_hin_hau_ven_mnd_nor_spa_ewe_ukr_tsw_scr_est_bam_fbf_hun_dut_heb_geo_rom_mol_ger_urd_mlt_tig_guj_fin_bem_sun_mcd_mly_jpn_tml_kor_krd_ctl_akn_ben_bat_fre_aeg_ind_cnt_rus_ses_pan_amh_grk_afr_bos_glc_qcu_alb_arw_por_swt_amr_slo_chh_prs_jav_ita_xho_eng_lda_mao_tha_sid_knd_cic_dyu_aze_pol_lit_tur_zul_vie_wly_swa_yor_tsn	0.0314108895203475	0.0740141066198412	0.941158125253594
886	mlt_lat_igb_arw_gam_wly_chh_alb_aze_uzb_tsw_tag_ven_slo_swe_bsq_ger_amh_ses_mnd_lit_grk_tsn_urd_xho_ita_hun_moo_cic_est_ctl_aeg_geo_ukr_pan_eng_guj_hau_sid_dut_fin_swa_mly_krd_mao_jpn_knd_kor_cze_rom_zul_ben_jav_pol_tig_bat_cnt_mol_dyu_por_owc_rus_bos_fre_glc_qcu_spa_nor_bul_akn_amr_svk_sod_mcd_sun_hin_yor_afr_lda_ind_tha_anl_tml_dgb_ewe_tur_prs_scr_azi_fbf_vie_heb_bam_bem_swt	-0.150032342144724	-0.354373618600573	0.723861158541856
887	mlt_grk_ven_ger_heb_amr_sid_fre_azi_aze_moo_mao_dgb_bul_eng_bsq_lit_aeg_xho_mnd_cze_mol_cic_ita_tsw_urd_hun_ewe_zul_fin_lat_sod_geo_alb_guj_prs_ctl_tig_anl_afr_est_akn_sun_rus_mly_jpn_tml_kor_scr_ukr_igb_por_tag_rom_gam_jav_cnt_swe_swt_svk_amh_nor_slo_ben_pan_qcu_glc_hin_bos_tsn_hau_arw_owc_dut_bat_mcd_fbf_spa_dyu_ind_tha_wly_knd_yor_bam_uzb_pol_krd_tur_ses_vie_chh_bem_lda_swa	-0.859074010959388	-2.07441752788713	0.0408036810368287
888	hau_nor_dyu_dut_heb_chh_anl_prs_aze_azi_lda_mly_ven_lat_urd_bsq_bul_amr_igb_cnt_svk_fre_xho_alb_tsw_ben_hun_swt_akn_fin_mol_aeg_geo_guj_grk_ukr_eng_gam_sod_bos_est_bem_sun_rus_mao_jpn_tml_kor_scr_ita_bam_arw_jav_ger_tig_ind_mnd_slo_dgb_glc_amh_afr_krd_cze_por_qcu_pan_swe_pol_cic_wly_ctl_owc_hin_tag_rom_zul_lit_fbf_bat_tha_sid_knd_swa_ewe_tur_spa_mcd_uzb_yor_vie_mlt_moo_tsn_ses	-0.817227348988839	-1.97603627682592	0.0511140155486585
889	chh_pol_xho_bos_owc_amr_wly_ben_uzb_aze_lda_bat_tsn_nor_lat_bsq_prs_aeg_dyu_cnt_alb_dut_dgb_swe_bem_ctl_est_bam_akn_fin_cze_sid_geo_por_hin_guj_rus_sod_gam_ukr_hun_swt_jav_grk_mao_jpn_knd_kor_arw_lit_zul_svk_mly_mcd_mlt_sun_mnd_spa_ven_ita_tig_pan_scr_mol_krd_qcu_glc_fre_bul_yor_hau_rom_amh_afr_ind_slo_tsw_ger_igb_tag_tha_heb_tml_ewe_cic_tur_urd_eng_azi_swa_vie_anl_fbf_moo_ses	-1.26867615058455	-3.16648157480179	0.00208695075492424
890	mlt_hin_ven_lit_tig_gam_chh_por_azi_uzb_igb_mly_dgb_rus_scr_bsq_glc_hau_cic_mnd_fre_guj_yor_swe_bem_spa_fin_swt_akn_hun_ben_amr_geo_svk_bos_rom_ukr_anl_heb_mol_est_dyu_mao_prs_jav_jpn_knd_kor_ger_krd_zul_ita_bat_bul_amh_ind_cnt_dut_moo_urd_sod_ctl_pan_nor_mcd_qcu_alb_slo_lat_tsw_sid_arw_wly_afr_tag_cze_ewe_pol_swa_sun_tha_aeg_tml_xho_tsn_aze_eng_grk_tur_lda_vie_owc_bam_fbf_ses	-0.649963785534208	-1.55467224721069	0.123420767250405
891	anl_spa_igb_bos_sid_amr_wly_mol_tur_aze_cic_mao_zul_pan_slo_bsq_pol_heb_yor_mnd_guj_swe_swa_afr_lda_bul_est_dyu_dgb_hun_hin_amh_geo_ben_svk_ctl_lat_sod_tig_dut_fin_fbf_bat_ukr_mly_jpn_tml_kor_krd_mcd_bam_rom_sun_por_chh_ind_cnt_scr_ewe_glc_owc_urd_fre_eng_grk_qcu_nor_prs_ger_tsn_hau_rus_aeg_cze_jav_lit_ven_arw_tsw_tag_tha_mlt_knd_moo_bem_azi_alb_ita_uzb_swt_vie_gam_akn_ses_xho	-0.706109349710649	-1.69725684146653	0.0929924115499189
892	mlt_ctl_yor_mol_sod_hau_anl_por_aze_azi_cic_jav_fbf_bos_pan_bsq_grk_heb_ven_mnd_alb_glc_xho_slo_tsn_ben_hun_swt_ewe_fin_mcd_owc_geo_krd_bul_spa_svk_aeg_wly_urd_est_bem_bat_swe_ind_jpn_tml_kor_dut_hin_tsw_ukr_mly_fre_amr_tag_cnt_prs_ses_pol_gam_arw_lit_lat_guj_qcu_rom_rus_afr_bam_chh_scr_amh_ger_mao_eng_swa_cze_zul_sun_tha_sid_knd_dyu_dgb_uzb_nor_ita_tur_moo_vie_tig_igb_lda_akn	-0.713383225243617	-1.71279862799706	0.0900817582225969
893	gam_fre_lda_ukr_hau_sid_chh_bos_aze_uzb_ewe_mly_tsw_prs_por_bsq_guj_amr_fbf_cnt_ben_pol_tsn_ctl_igb_svk_est_bem_cic_hun_pan_tig_geo_ger_hin_krd_swe_wly_heb_rom_fin_bam_mao_urd_tag_jpn_tml_kor_afr_rus_swa_lat_bat_nor_mlt_sun_mnd_slo_zul_grk_sod_lit_alb_mol_ita_qcu_eng_cze_bul_ses_owc_arw_amh_spa_jav_scr_dyu_glc_akn_ind_tha_anl_knd_swt_ven_tur_mcd_dut_azi_xho_vie_aeg_moo_yor_dgb	-0.869835077067917	-2.10619629522003	0.0378807877104377
894	chh_scr_yor_urd_tig_wly_amh_ita_uzb_tur_tsw_ind_cic_bul_afr_bsq_ben_sid_tsn_mnd_pol_cze_zul_ger_xho_arw_hun_ven_ewe_fin_dut_heb_geo_swe_spa_lit_mcd_hau_owc_grk_est_moo_mao_mol_sun_jpn_knd_kor_eng_krd_swt_fre_mly_rom_anl_bat_cnt_rus_akn_por_mlt_ctl_slo_prs_nor_qcu_alb_bos_hin_igb_gam_svk_sod_ukr_jav_pan_bem_lat_ses_tag_tha_amr_tml_dyu_bam_aze_guj_glc_azi_dgb_vie_aeg_lda_swa_fbf	-0.306881805288851	-0.726851822610317	0.46914238217448
895	mlt_ita_fbf_arw_wly_anl_hau_fre_uzb_tur_dyu_sun_ewe_nor_krd_bsq_swe_sod_ven_mnd_bos_slo_yor_ger_swt_pol_est_tsw_bam_hun_guj_amh_geo_alb_lit_prs_cze_sid_amr_urd_fin_xho_bat_glc_tag_jpn_tml_kor_mol_ctl_lda_hin_mly_lat_aeg_ind_cnt_dut_dgb_bul_owc_rom_mcd_por_eng_qcu_svk_afr_ben_swa_gam_grk_tig_spa_mao_ukr_moo_rus_akn_jav_tha_chh_knd_bem_ses_azi_scr_pan_aze_igb_vie_heb_zul_tsn_cic	-0.579994142373907	-1.38571899908632	0.169146841932833
896	amh_lat_cic_por_heb_owc_tig_cze_aze_azi_lda_mly_xho_pol_hin_bsq_ger_wly_fbf_mnd_rom_guj_tsw_slo_zul_pan_fin_bam_swt_est_mol_hau_geo_nor_svk_arw_fre_anl_sid_ctl_hun_tsn_sun_bos_mao_jpn_tml_kor_swe_urd_ses_glc_bat_lit_gam_jav_cnt_krd_ven_rus_mlt_prs_dut_scr_ben_qcu_afr_mcd_bul_moo_sod_ita_chh_grk_ind_ukr_akn_spa_dgb_tag_tha_amr_knd_igb_yor_uzb_eng_alb_tur_ewe_vie_aeg_bem_swa_dyu	-0.726802681988773	-1.74374555250974	0.0845079138384437
897	aeg_rus_ses_ctl_chh_sod_heb_lit_azi_uzb_swt_mly_dyu_grk_scr_bsq_krd_gam_bem_mnd_nor_urd_akn_ger_tsw_arw_est_ewe_tsn_hun_ita_tig_geo_glc_prs_ukr_alb_amh_owc_guj_fin_bam_sun_spa_bat_jpn_tml_kor_hin_cze_ven_mcd_mao_pan_wly_jav_cnt_dut_igb_lat_amr_rom_bul_bos_ben_qcu_pol_por_swe_swa_anl_slo_mlt_mol_ind_eng_fbf_afr_cic_tag_tha_hau_knd_lda_xho_aze_svk_fre_tur_zul_vie_sid_yor_moo_dgb	-0.284831192125741	-0.6733983338288	0.502363993918967
898	owc_rom_dyu_guj_sid_wly_chh_prs_aze_azi_swa_tag_ewe_glc_dut_bsq_fre_heb_cic_mnd_rus_cze_yor_lit_ses_swe_est_tsw_moo_fin_scr_sod_geo_ben_mcd_urd_ger_tig_aeg_svk_hun_lda_mao_ukr_jav_jpn_knd_kor_afr_pol_bem_hin_mly_mol_mlt_ind_cnt_arw_tsn_nor_amr_pan_bos_grk_ctl_qcu_bul_ita_slo_zul_hau_krd_amh_lat_sun_eng_dgb_por_xho_bat_tha_anl_tml_bam_ven_uzb_spa_alb_tur_akn_vie_gam_fbf_igb_swt	-0.122917337406221	-0.290133231459677	0.772360244051674
899	amr_slo_moo_pol_mlt_sod_anl_ukr_aze_azi_swa_mao_ses_grk_bos_bsq_dut_hau_bem_cnt_urd_ita_ven_fre_bam_alb_est_fbf_tsn_fin_krd_aeg_geo_eng_nor_pan_spa_tig_wly_svk_hun_igb_sun_glc_tag_jpn_knd_kor_guj_rus_zul_mol_bat_ben_chh_mly_mnd_bul_xho_swe_sid_por_prs_lat_mcd_qcu_afr_hin_ger_dyu_amh_rom_gam_arw_jav_scr_ewe_ctl_yor_ind_tha_owc_tml_tsw_akn_uzb_lit_cze_tur_lda_vie_heb_dgb_swt_cic	-0.954821625299979	-2.32666214189946	0.0221548093677885
900	hau_nor_dgb_scr_tig_sid_mlt_ita_azi_aze_swt_sun_akn_svk_guj_bsq_prs_chh_xho_cnt_bos_bul_yor_pan_ses_rus_hun_moo_swa_est_ben_amr_geo_pol_ger_mcd_urd_sod_anl_por_fin_bem_jav_slo_mly_jpn_knd_kor_mol_alb_bam_lat_bat_ctl_wly_mao_mnd_hin_ewe_eng_heb_fre_arw_grk_rom_qcu_lit_afr_krd_lda_amh_cze_owc_dut_tag_swe_zul_glc_tsw_ind_tha_gam_tml_dyu_igb_uzb_spa_ukr_tur_cic_vie_aeg_fbf_ven_tsn	-0.128721113432612	-0.303842893133574	0.761926344054662
901	sid_rom_fbf_cze_hau_mlt_owc_pan_tur_uzb_akn_jav_lda_bul_nor_bsq_rus_tig_dyu_cnt_afr_pol_ven_glc_bam_prs_hun_ewe_swa_fin_krd_sod_geo_scr_ger_mcd_urd_amr_heb_ben_est_tsw_mly_lat_sun_jpn_knd_kor_swe_grk_swt_eng_bat_arw_amh_tag_mnd_slo_yor_guj_anl_mol_dut_bos_ita_qcu_alb_ctl_hin_zul_chh_fre_aeg_por_ind_svk_cic_lit_igb_mao_tha_wly_tml_dgb_tsn_azi_spa_ukr_aze_xho_vie_gam_moo_bem_ses	-0.34891466448455	-0.82614528759521	0.410836108698721
[truncated: 99 more rows]
