# Supplementary material for: Future Tense and Economic Decisions: Controlling for Cultural Evolution
Source: PLoS One. 2015 Jul 17;10(7):e0132145. doi: 10.1371/journal.pone.0132145 (PMC4506144; doi:10.1371/journal.pone.0132145)
Supplement: S8 Appendix — See README files within the various sub-folders. (ZIP) [file pone.0132145.s008.zip › S3_Code/Residuals_new/PGLS/PermuteResults/permute_B_SavingsWITHINFAM_43000.csv]

	ftr	r	t	p
1	amr_slo_ses_eng_mlt_hau_wly_ukr_aze_tur_swa_ind_igb_lat_ben_bsq_mcd_anl_xho_mnd_mol_prs_moo_lit_bem_arw_fin_yor_akn_hun_guj_chh_geo_bos_glc_swe_nor_tig_sid_rom_est_zul_sun_scr_bat_jpn_tml_kor_alb_grk_dgb_fre_mao_svk_sod_jav_cnt_ita_tsw_ger_amh_ctl_afr_rus_dut_qcu_krd_pan_spa_ven_gam_pol_owc_urd_tag_hin_dyu_cze_lda_mly_tha_aeg_knd_swt_cic_azi_bul_por_uzb_bam_vie_heb_tsn_ewe_fbf	-1.11333806264556	-2.73030452466946	0.00756924068626443
2	anl_slo_tsw_glc_amh_sid_hau_ben_azi_uzb_lda_sun_yor_lat_hin_bsq_swe_gam_akn_mnd_fre_scr_igb_mcd_xho_rus_est_ewe_swa_fin_ger_mlt_geo_grk_nor_eng_arw_chh_wly_svk_hun_moo_ind_cze_mao_jpn_tml_kor_lit_pol_dgb_rom_jav_krd_amr_tag_cnt_prs_zul_bos_aeg_spa_por_alb_guj_qcu_bul_ukr_mol_fbf_heb_dut_tig_ita_mly_afr_dyu_urd_swt_bat_tha_sod_knd_ven_tsn_aze_ctl_pan_tur_bam_vie_owc_bem_cic_ses	0.451309857110886	1.06683123464085	0.288809699376577
3	gam_ita_ewe_lit_sid_tig_chh_lat_tur_azi_bam_jav_yor_rom_ger_bsq_scr_owc_moo_mnd_prs_mcd_dyu_arw_ven_eng_fin_fbf_dgb_hun_ukr_amh_geo_hin_grk_bul_krd_sod_anl_slo_est_zul_bat_pol_mly_jpn_knd_kor_alb_glc_akn_rus_ind_nor_wly_sun_cnt_dut_lda_ctl_aeg_fre_ben_svk_por_qcu_afr_cze_spa_swa_amr_bos_heb_guj_tag_swe_tsw_urd_tsn_mao_tha_mlt_tml_xho_swt_aze_pan_mol_uzb_ses_vie_hau_igb_bem_cic	0.130518532568011	0.307499705627423	0.75915060849739
4	amr_rus_tsw_ben_tig_wly_chh_urd_tur_aze_ewe_mly_lda_hin_ctl_bsq_por_aeg_zul_mnd_krd_fre_akn_pan_ses_svk_hun_cic_fbf_fin_mol_heb_geo_slo_lit_bos_guj_amh_anl_ger_est_swt_ind_swe_tag_jpn_knd_kor_dut_pol_igb_arw_jav_afr_mlt_sun_cnt_nor_bem_grk_owc_lat_scr_ukr_glc_qcu_bul_rom_alb_xho_gam_eng_sid_mcd_mao_cze_moo_spa_dgb_bat_tha_hau_tml_tsn_dyu_uzb_prs_ita_azi_ven_vie_sod_swa_bam_yor	-0.67088789514089	-1.60534278292989	0.111808910948855
5	chh_mol_yor_mcd_gam_amr_owc_glc_tur_azi_ewe_ind_zul_ctl_spa_bsq_rom_heb_moo_mnd_ita_pol_xho_grk_swt_lit_fin_bem_cic_est_scr_tig_geo_alb_swe_krd_guj_amh_anl_ben_hun_fbf_tag_cze_jav_jpn_tml_kor_ukr_svk_bam_afr_bat_lat_mlt_mao_cnt_por_igb_fre_hau_rus_bul_hin_bos_qcu_urd_prs_nor_tsn_wly_slo_sod_ger_mly_pan_ven_dut_akn_sun_tha_sid_knd_dgb_swa_uzb_eng_arw_aze_tsw_vie_aeg_dyu_ses_lda	-0.313321500707942	-0.740964664497176	0.460581692872703
6	amr_svk_ven_krd_sod_amh_sid_alb_aze_tur_lda_bat_ses_lat_eng_bsq_lit_tig_swt_mnd_ctl_ukr_swa_bos_ewe_slo_est_yor_bem_fin_cze_hau_geo_scr_rom_urd_por_gam_wly_dut_hun_xho_mly_hin_ind_jpn_tml_kor_glc_pol_dyu_rus_sun_ita_owc_mao_cnt_guj_akn_bul_mlt_mol_fre_pan_nor_qcu_swe_afr_spa_cic_aeg_ger_heb_mcd_jav_grk_tsn_arw_igb_tag_tha_anl_knd_dgb_moo_azi_prs_ben_uzb_bam_vie_chh_zul_fbf_tsw	-0.0141632570753542	-0.0333489151550575	0.973467817420849
7	tig_svk_tsw_alb_gam_sod_chh_ctl_aze_uzb_ven_ind_akn_eng_afr_bsq_pol_amr_zul_cnt_krd_lit_moo_guj_yor_urd_est_bem_dyu_fin_arw_aeg_geo_dut_scr_rom_swe_owc_amh_prs_hun_xho_tag_hin_mly_jpn_tml_kor_bul_nor_lda_rus_mao_ger_hau_jav_mnd_ukr_ewe_ben_heb_slo_ita_mcd_por_qcu_lat_cze_mol_ses_sid_spa_mlt_grk_bat_glc_fbf_bos_bam_sun_tha_wly_knd_swa_tsn_tur_pan_fre_azi_dgb_vie_anl_igb_cic_swt	-0.0934482045555588	-0.220651490466153	0.825847492936562
8	amh_hin_swt_guj_tig_sod_mlt_ukr_tur_aze_ses_bat_dyu_slo_ben_bsq_pan_hau_ven_cnt_bos_afr_ewe_arw_yor_prs_fin_igb_bam_hun_swe_chh_geo_spa_lit_scr_pol_owc_heb_rom_est_zul_mao_ita_jav_jpn_knd_kor_svk_eng_dgb_ger_tag_por_wly_sun_mnd_krd_moo_dut_amr_fre_cze_mol_mcd_qcu_ctl_bul_urd_xho_anl_alb_sid_nor_mly_glc_tsn_lat_akn_ind_tha_gam_tml_cic_bem_azi_grk_rus_uzb_swa_vie_aeg_tsw_lda_fbf	0.161647045847117	0.380968938208574	0.704095185879925
9	sod_lit_tsw_rus_amr_aeg_gam_hin_azi_aze_dgb_mao_yor_bos_mol_bsq_lat_sid_xho_mnd_krd_fre_bem_rom_swa_svk_est_fbf_cic_hun_nor_hau_geo_mcd_cze_swe_afr_owc_chh_ita_fin_ewe_ind_bul_mly_jpn_knd_kor_eng_ben_ses_guj_bat_urd_wly_sun_cnt_alb_swt_ctl_tig_por_dut_spa_ukr_qcu_glc_pol_slo_moo_amh_pan_heb_arw_jav_prs_igb_scr_ven_tag_tha_mlt_tml_zul_lda_tur_grk_ger_uzb_dyu_vie_anl_akn_tsn_bam	-0.526997685413116	-1.25694495209429	0.211921272844337
10	amh_pol_bam_ukr_aeg_sid_sod_scr_aze_uzb_ven_ind_igb_ben_por_bsq_dut_amr_dgb_mnd_prs_hin_lda_lit_ewe_ita_hun_cic_moo_est_swe_hau_geo_bul_mol_guj_urd_heb_anl_grk_fin_yor_tag_ger_sun_jpn_knd_kor_arw_bos_swt_ctl_bat_afr_mlt_jav_cnt_pan_zul_glc_chh_fre_alb_mcd_rus_qcu_cze_krd_rom_tsw_gam_spa_tig_slo_mly_nor_tsn_svk_bem_mao_tha_owc_tml_fbf_xho_azi_eng_lat_tur_dyu_vie_wly_akn_ses_swa	-0.260723219166961	-0.61624639717582	0.539237390083065
11	owc_svk_swa_slo_heb_mlt_sod_swe_aze_tur_tsn_sun_moo_mol_pan_bsq_glc_wly_zul_cnt_ben_arw_bem_krd_ven_rus_hun_ses_cic_fin_lat_hau_geo_pol_guj_ctl_rom_aeg_amh_alb_est_lda_ind_afr_jav_jpn_knd_kor_eng_scr_dyu_por_mly_spa_sid_bat_mnd_dut_tsw_fre_gam_hin_lit_bul_cze_qcu_bos_nor_prs_fbf_chh_mcd_tig_urd_tag_ita_swt_ger_yor_mao_tha_anl_tml_bam_akn_uzb_ukr_grk_azi_dgb_vie_amr_xho_igb_ewe	-0.656542136438972	-1.57248283818701	0.119234698141739
12	amr_ger_ven_por_owc_tig_chh_krd_aze_azi_ewe_ind_moo_bos_urd_bsq_scr_hau_tsn_cnt_ben_guj_bem_rom_dgb_dut_fin_fbf_zul_hun_prs_anl_geo_lat_lit_hin_cze_mlt_gam_ctl_est_swa_mly_alb_mao_jpn_knd_kor_fre_pol_dyu_arw_bat_nor_aeg_tag_mnd_mol_yor_rus_sid_afr_glc_bul_slo_qcu_eng_pan_spa_xho_heb_grk_amh_swe_sun_ukr_bam_svk_lda_jav_tha_wly_tml_cic_tsw_uzb_ita_mcd_tur_ses_vie_sod_igb_akn_swt	0.0111765990358347	0.0263238794756013	0.979055411825789
13	mlt_urd_zul_eng_anl_chh_owc_ger_tur_azi_ven_ind_yor_mol_dut_bsq_prs_wly_swt_mnd_ita_ukr_tsn_guj_fbf_alb_hun_xho_moo_fin_pan_heb_geo_glc_ctl_spa_bos_amr_amh_svk_est_akn_mao_arw_tag_jpn_knd_kor_grk_mcd_ewe_lat_mly_afr_hau_jav_cnt_scr_ses_rus_gam_cze_slo_por_pol_qcu_hin_bul_fre_tsw_aeg_krd_sod_rom_sun_nor_cic_lit_dgb_bat_tha_tig_tml_bem_lda_uzb_swe_ben_aze_swa_vie_sid_dyu_bam_igb	0.215043560455652	0.506221888480922	0.613898839083147
14	mlt_pol_bam_ctl_chh_sod_sid_mol_tur_uzb_tsw_sun_zul_urd_lit_bsq_scr_heb_dgb_cnt_cze_grk_tsn_ben_swa_nor_est_ven_yor_hun_alb_amh_geo_krd_mcd_svk_dut_gam_wly_ita_fin_ses_mao_lat_jav_jpn_knd_kor_slo_swe_cic_glc_tag_fre_tig_mly_mnd_spa_igb_eng_aeg_pan_bos_prs_ger_qcu_rom_hin_rus_akn_owc_por_anl_guj_ind_bul_fbf_ukr_moo_bat_tha_hau_tml_bem_xho_azi_arw_afr_aze_swt_vie_amr_dyu_ewe_lda	0.229990118226392	0.541405844171662	0.589522525545522
15	amr_arw_lda_pan_mlt_amh_wly_hin_azi_aze_ven_ind_dgb_urd_dut_bsq_spa_tig_bem_cnt_nor_ctl_tsn_guj_tsw_afr_hun_ewe_yor_fin_prs_sid_geo_ger_krd_mcd_glc_gam_heb_slo_est_swa_jav_scr_mao_jpn_tml_kor_eng_por_zul_pol_bat_rom_sod_mly_mnd_alb_akn_ukr_chh_lat_ita_cze_bul_qcu_lit_fre_swe_cic_hau_grk_anl_mol_sun_ben_xho_rus_igb_tag_tha_owc_knd_fbf_bam_uzb_bos_svk_tur_ses_vie_aeg_swt_dyu_moo	-0.00693346526591557	-0.0163182424081868	0.987015461310653
16	amr_bul_ewe_afr_amh_wly_owc_scr_tur_uzb_lda_tag_moo_arw_mol_bsq_grk_heb_bam_mnd_prs_fre_akn_alb_swa_guj_fin_swt_tsw_est_urd_aeg_geo_ben_krd_glc_swe_tig_gam_lit_hun_tsn_ind_ukr_jav_jpn_tml_kor_mcd_cze_dgb_pan_sun_svk_sod_mly_cnt_hin_yor_spa_mlt_bos_por_rom_ctl_qcu_slo_pol_lat_cic_hau_rus_chh_ger_mao_nor_dyu_ita_ses_bat_tha_sid_knd_ven_igb_azi_eng_dut_aze_zul_vie_anl_bem_xho_fbf	-0.73978736475154	-1.78046113754538	0.0782661281427242
17	tig_alb_fbf_bul_aeg_chh_sid_pol_uzb_azi_lda_mao_tsn_guj_pan_bsq_ctl_owc_dyu_mnd_grk_spa_zul_swe_bem_prs_fin_bam_igb_est_ita_mlt_geo_cze_fre_lit_mol_gam_anl_slo_hun_yor_jav_hin_mly_jpn_knd_kor_glc_lat_dgb_rom_ind_svk_hau_tag_cnt_bos_xho_scr_heb_mcd_ben_afr_dut_qcu_arw_rus_ukr_tsw_wly_urd_sod_eng_sun_por_swa_nor_moo_bat_tha_amh_tml_ses_akn_aze_krd_ger_tur_ven_vie_amr_cic_swt_ewe	0.0613483175199772	0.144416457604785	0.88548412110823
18	chh_bul_lda_urd_tig_wly_sid_rom_tur_azi_tsw_mao_tsn_prs_svk_bsq_bos_aeg_moo_mnd_scr_ukr_yor_krd_swt_glc_est_bem_dyu_fin_lat_amh_geo_ben_fre_rus_lit_mlt_owc_pan_hun_ven_bat_dut_jav_jpn_knd_kor_swe_alb_zul_ctl_tag_mcd_amr_sun_cnt_ita_akn_grk_gam_slo_cze_pol_spa_qcu_ger_mol_afr_swa_sod_eng_hau_nor_mly_por_cic_arw_bam_ind_tha_anl_tml_ses_xho_aze_guj_hin_uzb_dgb_vie_heb_igb_fbf_ewe	0.148971285240207	0.350512256918708	0.726746969383598
19	wly_ukr_tsn_prs_amh_gam_aeg_afr_uzb_azi_lda_sun_dyu_mcd_spa_bsq_bul_owc_igb_mnd_hin_bos_ewe_swe_fbf_por_fin_ven_swa_est_krd_chh_geo_rus_slo_nor_ita_amr_tig_grk_hun_ses_mao_svk_ind_jpn_tml_kor_ger_alb_xho_eng_mly_scr_mlt_jav_cnt_lat_cic_dut_sod_fre_pan_guj_mol_qcu_ben_rom_cze_dgb_hau_glc_heb_pol_bat_arw_bam_urd_bem_tag_tha_anl_knd_yor_swt_tur_ctl_lit_aze_moo_vie_sid_akn_tsw_zul	0.0698034553167321	0.16433750180897	0.869822108730354
20	gam_bul_lda_ctl_hau_chh_sid_rus_aze_tur_akn_mly_dgb_eng_guj_bsq_swe_tig_bem_cnt_mol_svk_swt_arw_bam_rom_est_dyu_tsn_hun_ita_amh_geo_ben_alb_nor_glc_anl_mlt_grk_fin_ses_ind_hin_bat_jpn_knd_kor_por_bos_cic_krd_jav_lit_sod_sun_mnd_urd_ewe_dut_amr_afr_spa_lat_scr_qcu_pol_slo_pan_tsw_wly_cze_aeg_ger_mao_ukr_xho_fre_yor_tag_tha_owc_tml_fbf_ven_uzb_prs_mcd_azi_swa_vie_heb_igb_moo_zul	-0.0994809468089124	-0.234729148932124	0.814934994255323
21	amh_bos_dgb_hin_amr_wly_owc_arw_azi_aze_swt_bat_tsn_rus_dut_bsq_pol_heb_dyu_mnd_scr_ben_zul_mcd_fbf_por_fin_bam_ses_hun_ger_hau_geo_eng_mol_nor_alb_sid_gam_slo_est_yor_tag_krd_jav_jpn_tml_kor_spa_lat_bem_swe_ind_svk_mlt_sun_cnt_ukr_xho_grk_tig_fre_ita_pan_glc_qcu_guj_bul_prs_akn_anl_rom_chh_ctl_mly_afr_ven_lit_ewe_mao_tha_aeg_knd_swa_lda_tur_cze_urd_uzb_cic_vie_sod_tsw_igb_moo	0.143906397607574	0.338681785143048	0.735612938203996
22	wly_hin_cic_afr_amh_sid_aeg_bos_aze_uzb_xho_ind_ven_swe_mcd_bsq_nor_chh_igb_cnt_svk_guj_yor_krd_tsw_ukr_fin_akn_swa_hun_grk_anl_geo_dut_ctl_ben_mol_hau_sod_ita_est_fbf_jav_arw_mao_jpn_knd_kor_lit_lat_moo_glc_mly_ger_gam_sun_mnd_rom_bam_cze_heb_pan_scr_prs_rus_qcu_alb_por_slo_ses_amr_pol_tig_eng_bat_urd_dyu_spa_dgb_tag_tha_mlt_tml_tsn_bem_tur_bul_fre_azi_zul_vie_owc_ewe_lda_swt	-0.162945219608604	-0.384915448230877	0.701178933923465
23	sod_slo_lda_rom_aeg_gam_hau_arw_tur_uzb_swt_mly_ven_ben_swe_bsq_bul_chh_bem_mnd_krd_lat_igb_pan_xho_cze_hun_zul_moo_fin_guj_sid_geo_ita_dut_prs_pol_amr_wly_bos_est_akn_ind_fre_jav_jpn_tml_kor_ukr_afr_yor_eng_tag_mcd_anl_sun_cnt_spa_dyu_lit_owc_rus_urd_glc_grk_qcu_hin_nor_mol_bam_amh_por_tig_scr_mao_svk_tsw_ger_swa_bat_tha_mlt_knd_fbf_ewe_aze_ctl_alb_azi_cic_vie_heb_dgb_tsn_ses	0.327936113984753	0.771483104900213	0.442376468411039
24	aeg_cze_ven_ben_amr_anl_wly_mcd_uzb_azi_xho_sun_fbf_nor_dut_bsq_krd_chh_akn_mnd_mol_urd_lda_grk_tsn_guj_fin_cic_zul_hun_prs_tig_geo_ger_rus_lit_glc_mlt_amh_bul_est_bam_tag_pan_mly_jpn_knd_kor_arw_ctl_swa_rom_mao_lat_owc_jav_cnt_scr_yor_slo_sid_por_hin_bos_pol_qcu_fre_spa_afr_tsw_heb_svk_sod_swe_bat_ita_ewe_eng_dgb_ind_tha_gam_tml_swt_dyu_aze_ukr_alb_tur_ses_vie_hau_moo_bem_igb	-0.251998349323835	-0.596231986276401	0.552468749872279
25	hau_nor_ses_ukr_amr_sod_tig_ben_azi_tur_akn_mly_tsn_ctl_afr_bsq_bos_chh_tsw_cnt_hin_bul_swt_spa_dgb_scr_fin_ewe_lda_hun_fre_anl_geo_guj_alb_ger_pol_gam_heb_arw_est_yor_sun_rom_bat_jpn_knd_kor_por_glc_cic_ita_tag_dut_amh_mao_mnd_svk_bem_cze_owc_rus_slo_prs_urd_qcu_swe_mol_lit_moo_sid_lat_mlt_krd_jav_eng_fbf_mcd_xho_ind_tha_aeg_tml_zul_bam_aze_grk_pan_uzb_swa_vie_wly_igb_dyu_ven	-0.545016088126474	-1.30099014706633	0.196476010966481
26	aeg_por_ses_grk_tig_anl_amh_mol_uzb_azi_moo_mao_tsw_krd_scr_bsq_hin_hau_bem_mnd_svk_rus_dgb_afr_ewe_bos_hun_zul_fbf_fin_nor_owc_geo_cze_ger_rom_mcd_chh_sid_ctl_est_akn_bat_spa_jav_jpn_knd_kor_ita_arw_ven_urd_ind_bul_heb_tag_cnt_dut_cic_fre_mlt_guj_glc_pan_slo_qcu_prs_lat_pol_xho_amr_lit_sod_alb_sun_ben_tsn_swe_swt_mly_tha_gam_tml_swa_yor_tur_ukr_eng_aze_igb_vie_wly_lda_bam_dyu	-0.489192144303149	-1.16353847173018	0.247587674220605
27	wly_fre_yor_ger_hau_amr_gam_grk_uzb_tur_ven_jav_dyu_rus_nor_bsq_urd_heb_moo_cnt_swe_bos_akn_svk_dgb_dut_hun_fbf_ewe_fin_ben_mlt_geo_lit_glc_spa_ita_anl_tig_afr_est_zul_ind_prs_bat_jpn_tml_kor_krd_pan_tsn_guj_sun_ctl_aeg_tag_mnd_ukr_ses_arw_chh_bul_hin_lat_eng_qcu_alb_mol_cze_lda_amh_por_sid_mcd_mao_pol_swt_slo_cic_mly_tha_owc_knd_xho_igb_azi_scr_rom_aze_bem_vie_sod_swa_tsw_bam	-0.222891752922594	-0.526242987719977	0.599972153146556
28	amh_pan_lda_lat_sid_amr_sod_afr_azi_aze_dyu_mly_akn_ben_bul_bsq_slo_hau_ewe_mnd_prs_lit_igb_eng_yor_ukr_hun_tsw_xho_est_pol_wly_geo_urd_mcd_alb_ita_anl_aeg_arw_fin_ses_mao_cze_tag_jpn_knd_kor_spa_grk_swt_svk_jav_krd_heb_bat_cnt_swe_bam_guj_tig_hin_mol_nor_por_qcu_rom_rus_glc_tsn_mlt_ger_chh_fre_ind_bos_zul_dut_fbf_sun_tha_gam_tml_moo_swa_uzb_ctl_scr_tur_dgb_vie_owc_bem_cic_ven	-0.373802313657785	-0.885286144336882	0.378285576294398
29	sid_lat_tsn_bul_chh_heb_hau_pan_uzb_tur_swa_ind_akn_spa_urd_bsq_ita_aeg_cic_mnd_grk_prs_dgb_krd_swt_ben_hun_xho_bem_fin_rus_owc_geo_slo_lit_dut_rom_tig_sod_afr_est_bam_mao_guj_tag_jpn_tml_kor_eng_svk_igb_mcd_bat_ger_mlt_sun_cnt_nor_zul_scr_amh_cze_swe_fre_por_qcu_bos_ukr_hin_lda_amr_arw_anl_mol_jav_alb_dyu_pol_ven_mly_tha_gam_knd_ewe_yor_azi_glc_ctl_aze_ses_vie_wly_tsw_moo_fbf	-0.165071230234631	-0.388978459556736	0.69818126119473
30	amr_por_zul_dut_tig_gam_heb_fre_aze_azi_swa_tag_dgb_spa_eng_bsq_pan_chh_igb_mnd_lat_bos_ses_svk_tsw_krd_hun_xho_ewe_fin_slo_wly_geo_afr_rom_nor_ctl_sid_owc_bul_est_cic_mao_ben_sun_jpn_knd_kor_ger_grk_bam_pol_mly_lit_aeg_bat_cnt_urd_dyu_guj_sod_scr_cze_ukr_mol_qcu_alb_hin_ita_akn_amh_rus_mlt_mcd_ind_prs_moo_glc_swt_jav_tha_hau_tml_ven_tsn_uzb_arw_swe_tur_bem_vie_anl_yor_fbf_lda	-0.109045593580834	-0.257044060977029	0.797712595412339
31	anl_krd_ewe_arw_chh_tig_mlt_glc_aze_uzb_akn_mao_dgb_cze_dut_bsq_prs_amr_bem_cnt_fre_hin_swt_ben_fbf_spa_est_yor_tsw_hun_bul_gam_geo_ger_eng_lat_por_owc_hau_scr_fin_ses_mly_ctl_bat_jpn_knd_kor_alb_pan_moo_swe_jav_ukr_sid_sun_mnd_grk_ven_rom_wly_afr_nor_mcd_svk_qcu_bos_urd_ita_xho_aeg_pol_sod_guj_ind_lit_lda_mol_cic_tag_tha_amh_tml_tsn_swa_tur_slo_rus_azi_dyu_vie_heb_bam_igb_zul	-0.791985150659569	-1.90433235964015	0.0599579487327676
32	sid_ger_zul_pan_wly_gam_mlt_lit_aze_azi_dgb_bat_moo_pol_glc_bsq_grk_tig_ewe_cnt_swe_slo_akn_krd_ses_scr_fin_bam_cic_est_mol_anl_geo_ben_rus_mcd_guj_aeg_hau_arw_hun_swt_mao_fre_mly_jpn_knd_kor_cze_bos_tsw_por_tag_alb_amh_jav_mnd_prs_dyu_eng_owc_urd_hin_ita_ukr_qcu_ctl_bul_dut_swa_sod_nor_amr_lat_ind_rom_bem_afr_xho_sun_tha_chh_tml_igb_lda_tur_svk_spa_uzb_tsn_vie_heb_fbf_yor_ven	-0.24471264999501	-0.579606573719817	0.5635814254601
33	hau_pol_dgb_eng_mlt_wly_aeg_ita_azi_uzb_lda_bat_yor_arw_bos_bsq_rom_owc_swt_cnt_por_rus_tsn_mcd_ses_swe_fin_moo_akn_hun_bul_sid_geo_ctl_svk_guj_spa_amh_chh_ukr_est_zul_tag_ger_ind_jpn_tml_kor_scr_prs_ven_slo_sun_grk_heb_mly_mnd_ben_swa_afr_tig_urd_cze_lat_mol_qcu_alb_hin_nor_xho_gam_krd_sod_pan_jav_glc_tsw_dut_cic_mao_tha_anl_knd_dyu_bam_aze_fre_lit_tur_bem_vie_amr_fbf_ewe_igb	-0.52194131269236	-1.24323614675394	0.216905909444178
34	anl_hin_tsn_lit_sid_amr_sod_spa_azi_uzb_cic_mly_moo_urd_rom_bsq_swe_amh_tsw_mnd_lat_rus_yor_eng_ses_mcd_est_ven_akn_fin_dut_wly_geo_arw_afr_guj_prs_gam_chh_alb_hun_swa_ind_ben_jav_jpn_knd_kor_ukr_ita_bem_nor_tag_bul_aeg_mao_cnt_slo_ewe_ger_tig_krd_scr_pol_ctl_qcu_pan_bos_fre_swt_hau_mol_mlt_svk_sun_cze_lda_grk_dgb_bat_tha_owc_tml_fbf_igb_aze_glc_por_tur_bam_vie_heb_xho_zul_dyu	0.298315822135217	0.701608900235575	0.484675167939796
35	owc_slo_akn_fre_wly_hau_gam_ben_azi_aze_bam_jav_xho_urd_pan_bsq_svk_sid_cic_mnd_hin_mol_zul_bul_dyu_lit_fin_swt_ses_hun_ita_aeg_geo_spa_glc_prs_nor_tig_amr_por_est_fbf_sun_dut_mly_jpn_knd_kor_cze_ctl_dgb_mcd_ind_ukr_anl_tag_cnt_pol_tsn_scr_chh_rus_arw_krd_bos_qcu_swe_alb_guj_tsw_sod_afr_mlt_eng_bat_lat_igb_rom_lda_mao_tha_heb_tml_bem_ven_tur_ger_grk_uzb_yor_vie_amh_moo_swa_ewe	-0.394230597315273	-0.93488216021467	0.352270174583126
36	sid_rus_lda_slo_gam_wly_amr_eng_aze_uzb_tsw_bat_tsn_hin_arw_bsq_dut_chh_moo_cnt_ben_urd_swa_lat_yor_ukr_est_swt_dgb_fin_scr_mlt_geo_svk_afr_ita_prs_heb_tig_guj_hun_dyu_mao_grk_ind_jpn_tml_kor_nor_spa_akn_mcd_mly_glc_aeg_sun_mnd_swe_ewe_por_hau_mol_pan_bos_ger_qcu_lit_rom_krd_bem_sod_pol_amh_ctl_tag_alb_fbf_fre_igb_jav_tha_owc_knd_bam_xho_tur_cze_bul_azi_ses_vie_anl_zul_cic_ven	-0.0134629377454102	-0.031776104724566	0.974718699128932
37	chh_mcd_ses_lat_anl_sid_wly_swe_aze_tur_xho_mly_ven_arw_ben_bsq_scr_hau_cic_mnd_prs_ctl_dgb_mol_bem_svk_fin_swt_bam_est_por_mlt_geo_pol_ita_dut_afr_amh_owc_nor_hun_lda_ind_hin_tag_jpn_knd_kor_bos_fre_swa_grk_jav_eng_sod_mao_cnt_rom_ewe_spa_heb_lit_rus_krd_slo_qcu_pan_guj_urd_tsw_amr_alb_tig_cze_bat_glc_fbf_ger_akn_sun_tha_aeg_tml_tsn_moo_uzb_bul_ukr_azi_yor_vie_gam_dyu_zul_igb	0.451582769022779	1.06521252421438	0.289537534938198
38	mlt_prs_fbf_eng_sod_amr_tig_cze_uzb_aze_ses_sun_swa_pol_alb_bsq_glc_heb_xho_cnt_dut_fre_ven_ukr_tsn_bul_fin_cic_zul_est_nor_amh_geo_grk_afr_lat_urd_aeg_gam_scr_hun_akn_tag_hin_mly_jpn_knd_kor_por_guj_yor_krd_ind_mol_owc_jav_mnd_rom_igb_pan_hau_mcd_ben_spa_swe_qcu_slo_svk_bos_moo_sid_lit_chh_ctl_bat_rus_tsw_arw_dgb_mao_tha_anl_tml_ewe_bam_azi_ger_ita_tur_swt_vie_wly_dyu_bem_lda	-0.16374010156867	-0.386272979897327	0.700176823957507
39	gam_glc_cic_ita_mlt_anl_amr_fre_uzb_aze_tsw_tag_ven_dut_prs_bsq_alb_hau_ses_mnd_arw_lat_lda_pol_tsn_mcd_hun_akn_moo_fin_pan_tig_geo_rom_slo_ukr_nor_heb_sid_afr_est_swa_mly_guj_mao_jpn_tml_kor_bul_ben_zul_por_ind_scr_owc_jav_cnt_mol_bam_hin_chh_spa_bos_cze_urd_qcu_krd_lit_svk_igb_amh_swe_sod_ger_sun_grk_fbf_ctl_xho_bat_tha_aeg_knd_swt_ewe_azi_eng_rus_tur_yor_vie_wly_dgb_dyu_bem	-0.617661593084097	-1.47813794566966	0.142749749856308
40	tig_alb_swa_bul_mlt_heb_amh_rom_uzb_azi_moo_mao_ewe_lit_ctl_bsq_hin_anl_akn_mnd_swe_svk_igb_dut_swt_guj_fin_fbf_ses_hun_ukr_aeg_geo_mol_eng_fre_arw_wly_sid_ger_est_bam_jav_pol_bat_jpn_knd_kor_urd_lat_cic_rus_tag_cze_sod_sun_cnt_pan_dgb_nor_hau_por_krd_scr_prs_qcu_slo_glc_bos_bem_owc_ben_amr_spa_ind_afr_zul_ita_yor_mly_tha_gam_tml_dyu_ven_aze_grk_mcd_tur_xho_vie_chh_lda_tsn_tsw	-0.232892754316252	-0.550046135253822	0.583606377852482
41	chh_urd_dgb_spa_tig_mlt_gam_afr_azi_aze_ses_mao_igb_cze_dut_bsq_scr_heb_tsn_cnt_ctl_arw_dyu_lat_lda_pol_fin_moo_ven_est_eng_wly_geo_bos_mol_alb_ben_hau_amr_krd_hun_ewe_mly_nor_bat_jpn_tml_kor_svk_hin_swt_prs_jav_guj_sod_sun_mnd_por_akn_swe_anl_ger_ita_mcd_fre_qcu_ukr_bul_glc_bem_sid_pan_amh_grk_ind_rus_fbf_rom_bam_tag_tha_owc_knd_swa_cic_uzb_slo_lit_tur_tsw_vie_aeg_zul_yor_xho	-0.51341185524566	-1.22247061147722	0.224618845212127
42	sod_guj_bem_svk_mlt_owc_tig_slo_uzb_tur_dyu_mao_zul_fre_afr_bsq_pol_chh_moo_mnd_rom_dut_cic_grk_fbf_prs_fin_igb_ewe_hun_bul_wly_geo_mcd_por_ita_krd_aeg_amh_arw_est_tsw_jav_bos_tag_jpn_knd_kor_alb_spa_bam_swe_bat_pan_sid_mly_cnt_lit_dgb_ukr_amr_hin_scr_urd_ger_qcu_nor_glc_mol_tsn_anl_rus_gam_ctl_sun_lat_swt_cze_xho_ind_tha_heb_tml_lda_yor_aze_ben_eng_azi_swa_vie_hau_ses_akn_ven	0.122422771108413	0.289083551459026	0.773160869139259
43	amr_hin_fbf_rom_amh_tig_wly_urd_uzb_azi_cic_mao_ses_spa_rus_bsq_prs_hau_tsn_cnt_ger_lat_zul_slo_xho_glc_fin_swa_yor_est_krd_mlt_geo_pol_fre_ctl_grk_sid_anl_lit_hun_akn_jav_swe_ind_jpn_tml_kor_alb_scr_moo_guj_tag_afr_chh_mly_mnd_ukr_swt_ben_gam_arw_nor_por_cze_qcu_bos_dut_ita_ven_heb_mcd_sod_mol_sun_eng_bem_svk_dyu_bat_tha_aeg_knd_bam_igb_aze_bul_pan_tur_lda_vie_owc_dgb_tsw_ewe	-0.38399524834347	-0.910146563139978	0.365098103278639
44	hau_por_tsw_pol_aeg_amr_gam_rom_tur_uzb_zul_sun_yor_fre_glc_bsq_slo_owc_dyu_mnd_ukr_afr_ses_ben_fbf_svk_fin_tsn_igb_est_grk_tig_geo_swe_bos_dut_bul_amh_wly_guj_hun_cic_mly_cze_mao_jpn_tml_kor_prs_ctl_dgb_urd_tag_lat_sod_jav_cnt_eng_ven_pan_chh_arw_scr_rus_hin_qcu_ita_alb_nor_bam_mlt_lit_heb_krd_ind_mcd_bem_ger_swa_bat_tha_anl_knd_ewe_xho_azi_spa_mol_aze_swt_vie_sid_moo_akn_lda	0.20732370364403	0.487769413074345	0.626861118430465
45	owc_arw_bam_mcd_aeg_heb_hau_grk_uzb_tur_moo_ind_cic_pol_nor_bsq_glc_wly_dyu_cnt_lat_prs_fbf_guj_tsw_krd_hun_bem_ven_fin_rus_chh_geo_bul_swe_rom_urd_mlt_amh_hin_est_swt_mly_lit_jav_jpn_tml_kor_ctl_ita_zul_ger_bat_svk_gam_tag_mnd_afr_ewe_fre_anl_pan_por_scr_dut_qcu_eng_ben_mol_xho_sid_slo_amr_alb_sun_ukr_igb_bos_swa_mao_tha_sod_knd_lda_akn_azi_cze_spa_aze_yor_vie_tig_ses_dgb_tsn	0.0343382728924536	0.0808334868607451	0.935748078028225
46	amh_krd_tsw_glc_heb_owc_aeg_swe_uzb_aze_akn_mly_ewe_bos_afr_bsq_urd_amr_igb_mnd_dut_fre_ven_por_lda_slo_fin_dyu_yor_est_arw_tig_geo_ben_ukr_guj_bul_chh_sid_scr_hun_tsn_bat_svk_sun_jpn_knd_kor_rus_alb_fbf_lit_ind_ita_sod_mao_cnt_prs_swa_cze_mlt_ctl_pol_rom_spa_qcu_grk_ger_nor_xho_gam_hin_anl_mcd_tag_pan_swt_mol_ses_jav_tha_wly_tml_bem_moo_azi_eng_lat_tur_bam_vie_hau_cic_dgb_zul	-0.129291096546184	-0.304977707869287	0.761064617960273
47	anl_bos_tsn_mol_aeg_amh_gam_swe_tur_azi_swt_bat_ewe_urd_pan_bsq_ukr_amr_lda_cnt_arw_glc_tsw_krd_dgb_scr_hun_swa_akn_est_eng_sid_geo_ger_cze_pol_ctl_chh_sod_guj_fin_xho_sun_rom_mly_jpn_knd_kor_ben_mcd_moo_slo_jav_ita_owc_mao_mnd_por_zul_dut_hau_svk_alb_spa_prs_qcu_fre_bul_lit_bam_wly_rus_heb_nor_tag_grk_dyu_hin_yor_ind_tha_mlt_tml_bem_igb_uzb_afr_lat_aze_ven_vie_tig_fbf_ses_cic	0.353660477133905	0.832351238864923	0.407343028650091
48	amr_lat_dyu_eng_heb_anl_wly_scr_uzb_tur_cic_jav_igb_slo_cze_bsq_spa_aeg_swt_cnt_rom_hin_lda_grk_fbf_mcd_fin_ewe_tsw_est_ctl_hau_geo_glc_dut_rus_afr_gam_tig_pol_hun_xho_sun_guj_mao_jpn_knd_kor_bos_ben_zul_ukr_bat_fre_amh_ind_mnd_ger_tsn_lit_sod_svk_ita_prs_bul_qcu_pan_por_mol_ses_owc_swe_sid_krd_tag_alb_bam_nor_bem_mly_tha_mlt_tml_ven_dgb_aze_urd_arw_azi_moo_vie_chh_akn_yor_swa	-0.918714555200647	-2.22360032820788	0.0285967823923207
49	amr_arw_yor_ben_tig_heb_wly_pan_tur_aze_bem_mly_dyu_svk_fre_bsq_bos_aeg_zul_mnd_grk_krd_dgb_rom_akn_glc_est_swt_igb_fin_ukr_amh_geo_hin_eng_dut_rus_sod_owc_urd_hun_cic_bat_por_mao_jpn_knd_kor_bul_mcd_tsw_scr_jav_lit_hau_sun_cnt_slo_xho_prs_sid_swe_spa_afr_lat_qcu_pol_alb_nor_fbf_mlt_guj_gam_ita_tag_cze_bam_mol_swa_ind_tha_chh_tml_ewe_ses_azi_ger_ctl_uzb_moo_vie_anl_lda_ven_tsn	-0.496276473096628	-1.18027308559676	0.240901686155451
50	sod_ctl_yor_pol_amh_heb_gam_prs_uzb_tur_igb_jav_cic_ben_svk_bsq_eng_owc_ses_cnt_ita_cze_xho_mol_swt_pan_fin_akn_tsw_hun_swe_hau_geo_scr_dut_grk_ger_chh_mlt_mcd_est_bam_bat_krd_mly_jpn_tml_kor_nor_bos_lda_por_sun_hin_sid_mao_mnd_rus_dgb_lat_anl_alb_afr_ukr_spa_qcu_glc_lit_arw_moo_amr_bul_wly_fre_tag_rom_fbf_guj_ven_ind_tha_tig_knd_zul_swa_azi_urd_slo_aze_dyu_vie_aeg_ewe_tsn_bem	0.212777478907836	0.502800297873377	0.616293321830501
51	aeg_ben_dgb_lat_chh_sod_tig_afr_tur_azi_ses_tag_bam_bos_alb_bsq_rus_heb_xho_mnd_glc_cze_bem_hin_akn_ger_est_tsn_dyu_fin_rom_amr_geo_urd_ita_swe_mcd_anl_sid_fre_hun_ven_ind_svk_sun_jpn_knd_kor_lit_nor_swa_pol_jav_ctl_gam_mao_cnt_prs_igb_krd_hau_dut_bul_slo_arw_qcu_grk_mol_ukr_cic_amh_pan_mlt_spa_bat_por_lda_guj_yor_mly_tha_owc_tml_ewe_fbf_uzb_scr_eng_aze_moo_vie_wly_swt_tsw_zul	-0.480233077321017	-1.14247925205793	0.256187656373719
52	gam_alb_swt_lat_anl_amr_mlt_bos_tur_uzb_moo_tag_cic_mcd_por_bsq_rom_wly_bem_cnt_afr_svk_tsn_ben_ven_bul_fin_igb_tsw_est_krd_sid_geo_ctl_hin_grk_ukr_aeg_chh_arw_hun_swa_sun_spa_jav_jpn_tml_kor_dut_slo_dgb_fre_bat_lit_hau_mly_mnd_rus_yor_mol_tig_urd_guj_scr_pol_qcu_swe_cze_eng_ewe_owc_pan_amh_nor_ind_glc_ses_prs_akn_mao_tha_sod_knd_dyu_zul_azi_ger_ita_aze_bam_vie_heb_lda_fbf_xho	-0.363797832428305	-0.862801039818896	0.390466398231074
53	anl_rom_zul_krd_sod_wly_tig_afr_aze_uzb_ses_jav_lda_slo_hin_bsq_scr_amr_dgb_cnt_alb_ger_cic_bos_swt_nor_hun_yor_tsw_fin_dut_chh_geo_ben_ita_guj_grk_mlt_owc_prs_est_moo_tag_eng_mly_jpn_knd_kor_lat_mcd_akn_urd_mao_svk_sid_ind_mnd_mol_ewe_spa_amh_por_arw_bul_ctl_qcu_swe_rus_glc_swa_gam_pol_hau_cze_bat_fre_xho_lit_igb_sun_tha_aeg_tml_bem_tsn_tur_ukr_pan_azi_fbf_vie_heb_dyu_ven_bam	-0.402269631688242	-0.953567412771906	0.342774595744823
54	anl_bul_ven_arw_chh_owc_mlt_ukr_azi_uzb_yor_bat_bam_pol_fre_bsq_ger_amh_fbf_cnt_grk_dut_bem_scr_swt_ctl_fin_lda_ewe_hun_por_sid_geo_glc_mol_nor_urd_sod_wly_eng_est_zul_ind_mcd_jav_jpn_knd_kor_spa_rus_dyu_rom_tag_alb_tig_sun_mnd_krd_ses_lat_amr_ben_ita_prs_svk_qcu_swe_pan_guj_cic_gam_slo_aeg_hin_mly_bos_swa_cze_igb_mao_tha_hau_tml_tsw_tsn_tur_afr_lit_aze_moo_vie_heb_xho_dgb_akn	-0.251235116469888	-0.593341319067404	0.554393044097695
55	gam_krd_tsn_ctl_owc_chh_amr_dut_aze_azi_zul_mly_ewe_afr_rom_bsq_prs_wly_bem_mnd_pan_ben_swa_bul_tsw_scr_fin_swt_akn_est_lat_hau_geo_mcd_slo_lit_alb_heb_amh_glc_hun_moo_mao_urd_ind_jpn_knd_kor_eng_nor_bam_pol_tag_arw_sod_sun_cnt_grk_xho_ita_anl_por_guj_ger_mol_qcu_bos_rus_fre_yor_tig_spa_aeg_hin_jav_swe_igb_ukr_fbf_bat_tha_sid_tml_dgb_dyu_uzb_svk_cze_tur_lda_vie_mlt_ses_cic_ven	0.566396122239459	1.34015933201864	0.183458620087698
56	sod_afr_dgb_por_amh_sid_gam_cze_aze_azi_akn_mly_xho_guj_bos_bsq_arw_mlt_dyu_mnd_glc_ukr_tsw_ctl_cic_dut_hun_fbf_ven_est_alb_anl_geo_bul_hin_krd_svk_aeg_wly_nor_fin_ses_bat_prs_ind_jpn_knd_kor_pan_eng_moo_lat_mao_ita_owc_sun_cnt_swe_yor_fre_chh_rus_grk_rom_pol_qcu_ger_lit_slo_tsn_heb_mcd_tig_scr_jav_mol_zul_spa_bam_tag_tha_amr_tml_bem_swa_uzb_urd_ben_tur_ewe_vie_hau_swt_igb_lda	-1.09052142437146	-2.66954899289702	0.00896369078407444
57	owc_guj_swt_dut_wly_anl_gam_mol_tur_azi_bam_bat_dyu_alb_rus_bsq_ita_heb_dgb_mnd_nor_fre_bem_ger_akn_hin_est_swa_ses_fin_lit_aeg_geo_lat_por_pol_ukr_mlt_tig_eng_hun_xho_sun_swe_jav_jpn_tml_kor_cze_ctl_zul_mcd_mly_svk_chh_ind_cnt_grk_tsw_scr_hau_prs_rom_arw_spa_qcu_pan_afr_krd_moo_amh_ben_sid_urd_tag_glc_tsn_bul_fbf_mao_tha_amr_knd_lda_ven_aze_bos_slo_uzb_igb_vie_sod_cic_yor_ewe	-0.933526634542006	-2.26380031862789	0.0259110573702853
58	anl_ita_lda_rom_amh_gam_wly_glc_azi_aze_fbf_sun_tsn_afr_mol_bsq_ukr_hau_bam_mnd_bul_rus_ses_svk_yor_alb_fin_akn_swa_est_ben_amr_geo_swe_nor_grk_mcd_aeg_mlt_fre_hun_dyu_jav_krd_bat_jpn_knd_kor_spa_prs_moo_scr_tag_guj_sod_ind_cnt_pol_dgb_lit_owc_hin_por_bos_pan_qcu_slo_lat_arw_xho_tig_eng_sid_dut_mly_cze_tsw_urd_zul_mao_tha_heb_tml_ewe_cic_uzb_ger_ctl_tur_swt_vie_chh_igb_bem_ven	-0.655296380171531	-1.57140378109224	0.119485052563656
59	mlt_afr_tsn_prs_tig_chh_sid_hin_uzb_tur_zul_mao_xho_scr_ctl_bsq_slo_amr_dyu_cnt_rom_guj_yor_mcd_ven_pol_hun_ewe_bem_fin_svk_gam_geo_lit_grk_swe_dut_owc_sod_fre_est_akn_bat_lat_tag_jpn_knd_kor_mol_pan_cic_arw_jav_urd_wly_ind_mnd_eng_swt_glc_hau_krd_spa_ben_ukr_qcu_ger_rus_por_bam_anl_ita_aeg_bos_mly_bul_lda_cze_moo_sun_tha_amh_tml_fbf_ses_azi_alb_nor_aze_tsw_vie_heb_dgb_swa_igb	0.465802819037223	1.09941392741488	0.274425444196964
60	aeg_ita_moo_pan_heb_owc_gam_grk_uzb_azi_tsw_mly_yor_alb_por_bsq_pol_anl_dyu_mnd_spa_prs_bam_eng_swt_fre_fin_dgb_fbf_est_svk_wly_geo_afr_ctl_guj_dut_amr_sid_hin_hun_akn_ind_rus_bat_jpn_knd_kor_bul_slo_ewe_lit_jav_mol_mlt_tag_cnt_swe_xho_scr_tig_ger_arw_lat_mcd_qcu_ukr_glc_krd_ven_chh_urd_hau_ben_mao_rom_swa_cze_bem_sun_tha_sod_tml_ses_igb_tur_bos_nor_aze_zul_vie_amh_cic_tsn_lda	0.226758214757503	0.533108484053315	0.595230175223537
61	gam_swe_zul_rus_amh_aeg_owc_pan_tur_uzb_cic_jav_dgb_ctl_bul_bsq_mol_amr_swt_mnd_mcd_dut_xho_ukr_lda_grk_hun_igb_ses_est_alb_sid_geo_ger_ben_urd_glc_chh_heb_lit_fin_bem_sun_ita_mly_jpn_tml_kor_afr_pol_akn_cze_bat_arw_anl_mao_cnt_rom_ven_prs_tig_spa_bos_slo_krd_qcu_nor_lat_scr_swa_sod_svk_hau_fre_tag_hin_ewe_por_fbf_ind_tha_mlt_knd_bam_moo_aze_eng_guj_azi_tsn_vie_wly_tsw_yor_dyu	-0.51932249280116	-1.23626166923511	0.219474547385678
62	anl_rus_swa_mcd_owc_amh_amr_hin_azi_tur_yor_sun_tsw_prs_swe_bsq_pol_hau_bam_mnd_slo_ukr_akn_ctl_ewe_dut_hun_moo_ses_fin_bos_chh_geo_scr_urd_pan_cze_sod_gam_bul_est_dgb_ind_lat_mao_jpn_knd_kor_alb_grk_igb_rom_tag_krd_tig_jav_cnt_glc_xho_arw_heb_ben_por_spa_nor_qcu_svk_ita_guj_ven_mlt_lit_wly_mol_mly_eng_tsn_ger_cic_bat_tha_sid_tml_zul_bem_aze_fre_afr_uzb_dyu_vie_aeg_lda_swt_fbf	-0.530643641746968	-1.2630595722347	0.209725273615201
63	wly_ita_igb_bos_sod_chh_mlt_rom_tur_azi_bem_bat_ses_krd_arw_bsq_ger_hau_tsn_cnt_glc_cze_ven_mol_dyu_por_hun_bam_cic_fin_nor_sid_geo_dut_svk_spa_pan_anl_amh_afr_est_moo_sun_hin_ind_jpn_knd_kor_fre_eng_tsw_lat_tag_ctl_aeg_mly_mnd_guj_xho_swe_gam_lit_mcd_ukr_bul_qcu_pol_urd_grk_fbf_tig_prs_heb_ben_mao_scr_swa_slo_dgb_jav_tha_amr_tml_lda_yor_uzb_alb_rus_aze_swt_vie_owc_zul_ewe_akn	-0.195769852561656	-0.462418697184074	0.644861163783509
64	anl_svk_bem_prs_gam_chh_wly_ita_tur_aze_zul_sun_xho_arw_pan_bsq_nor_hau_swt_cnt_afr_pol_akn_bul_dyu_ukr_est_tsn_bam_hun_rus_amr_geo_rom_eng_mol_cze_aeg_amh_bos_fin_igb_mao_lit_jav_jpn_tml_kor_scr_mcd_ses_fre_bat_dut_sid_mly_mnd_krd_ewe_glc_tig_por_urd_ger_spa_qcu_lat_slo_guj_ven_mlt_alb_owc_grk_ind_ben_moo_swe_cic_tag_tha_sod_knd_swa_dgb_uzb_hin_ctl_azi_fbf_vie_heb_tsw_lda_yor	-1.25760997947664	-3.12196308115486	0.00239421299950405
65	sod_ctl_igb_pol_hau_wly_anl_swe_uzb_azi_dgb_mly_bam_guj_pan_bsq_spa_tig_ven_cnt_nor_ukr_akn_hin_xho_ben_fin_ewe_tsw_est_scr_gam_geo_eng_cze_dut_prs_amh_aeg_rom_hun_ses_mao_arw_ind_jpn_knd_kor_mcd_lat_swa_glc_sun_slo_chh_jav_mnd_lit_yor_svk_amr_por_ita_bul_afr_qcu_grk_mol_rus_dyu_heb_ger_owc_krd_bat_fre_fbf_bos_swt_tag_tha_mlt_tml_moo_tsn_aze_alb_urd_tur_zul_vie_sid_bem_lda_cic	-0.339752019713706	-0.804421868673316	0.423204976138374
66	mlt_scr_bem_ita_wly_tig_anl_mol_tur_uzb_swt_tag_cic_bul_lit_bsq_fre_amh_ses_mnd_ger_guj_xho_lat_ven_ctl_hun_tsn_igb_fin_svk_amr_geo_pan_eng_dut_mcd_owc_gam_swe_est_zul_jav_por_mao_jpn_tml_kor_spa_hin_tsw_prs_sun_slo_heb_mly_cnt_urd_yor_pol_sid_krd_alb_glc_cze_qcu_rus_bos_nor_bam_sod_ukr_hau_arw_bat_ben_swa_rom_dgb_ind_tha_chh_knd_fbf_dyu_aze_afr_grk_azi_lda_vie_aeg_ewe_moo_akn	0.342265895159835	0.806635659341588	0.421934440508474
67	tig_ben_dgb_dut_hau_heb_aeg_por_tur_uzb_tsw_sun_zul_mol_pan_bsq_cze_anl_moo_cnt_prs_fre_akn_bos_ses_grk_fin_ewe_swt_hun_rom_chh_geo_svk_arw_eng_urd_sid_amh_guj_est_swa_bat_rus_jav_jpn_tml_kor_scr_swe_xho_ita_ind_pol_mlt_mao_mnd_spa_lda_mcd_sod_alb_lit_ukr_krd_qcu_afr_bul_nor_dyu_wly_ctl_owc_slo_tag_ger_tsn_glc_igb_mly_tha_gam_knd_cic_bem_azi_hin_lat_aze_ven_vie_amr_fbf_yor_bam	-0.511477811743201	-1.21708919481022	0.226649774634363
68	tig_cze_dyu_swe_wly_amh_owc_por_tur_aze_igb_mly_xho_ukr_glc_bsq_fre_aeg_yor_mnd_nor_hin_tsw_rus_fbf_alb_est_zul_tsn_fin_urd_sod_geo_krd_bul_mol_mcd_heb_sid_svk_hun_cic_mao_arw_tag_jpn_knd_kor_eng_rom_ses_ben_jav_grk_anl_ind_cnt_dut_lda_pol_gam_lat_slo_afr_spa_qcu_ita_scr_pan_akn_chh_ctl_hau_guj_sun_ger_dgb_prs_bam_bat_tha_amr_tml_bem_swa_azi_lit_bos_uzb_swt_vie_mlt_moo_ewe_ven	-0.133051122623849	-0.313918602184479	0.754285926361331
69	aeg_mcd_ses_pol_hau_chh_amh_nor_aze_uzb_zul_tag_fbf_pan_guj_bsq_rom_sod_xho_cnt_dut_slo_tsn_rus_cic_krd_hun_ewe_tsw_fin_ita_anl_geo_ctl_glc_eng_fre_owc_tig_lit_est_swa_mly_svk_mao_jpn_knd_kor_urd_afr_ven_arw_jav_prs_sid_ind_mnd_ger_swt_mol_gam_por_lat_cze_grk_qcu_swe_ben_scr_igb_wly_hin_amr_bul_sun_alb_bam_spa_dyu_bat_tha_mlt_tml_moo_lda_tur_ukr_bos_azi_akn_vie_heb_bem_yor_dgb	-0.461814118116335	-1.09707990633296	0.275439009652759
70	anl_rus_bem_swe_amh_owc_hau_slo_tur_aze_swa_bat_tsw_lit_scr_bsq_ctl_sod_tsn_mnd_ben_urd_yor_rom_xho_dut_fin_bam_cic_hun_grk_tig_geo_cze_alb_nor_eng_sid_chh_por_est_ewe_mly_pol_tag_jpn_tml_kor_glc_krd_akn_mcd_sun_mol_wly_ind_cnt_guj_zul_ita_aeg_prs_svk_fre_arw_qcu_bul_hin_spa_swt_gam_lat_amr_ger_jav_bos_fbf_pan_lda_mao_tha_mlt_knd_ses_dgb_uzb_ukr_afr_azi_moo_vie_heb_igb_ven_dyu	0.0368723455686459	0.0868606092818654	0.930969056291553
71	owc_scr_akn_ben_aeg_anl_wly_bos_aze_uzb_ses_sun_dyu_glc_nor_bsq_guj_amh_ven_cnt_fre_cze_swa_ukr_bem_ger_hun_lda_bam_fin_mol_mlt_geo_rom_slo_grk_dut_sod_chh_prs_est_fbf_mly_por_tag_jpn_knd_kor_krd_spa_dgb_lit_ind_ita_heb_mao_mnd_svk_xho_alb_gam_eng_ctl_swe_pan_qcu_rus_urd_lat_moo_sid_afr_amr_arw_jav_bul_tsw_hin_igb_bat_tha_hau_tml_yor_cic_tur_pol_mcd_azi_ewe_vie_tig_tsn_swt_zul	0.291858471901588	0.686136333806697	0.494334201237927
72	wly_swe_ven_grk_owc_anl_sid_cze_tur_aze_swa_jav_igb_svk_bos_bsq_ukr_gam_xho_mnd_spa_glc_bem_mol_fbf_bul_fin_tsw_bam_hun_alb_amr_geo_slo_mcd_ger_nor_aeg_sod_guj_est_akn_mao_ctl_sun_jpn_tml_kor_lat_fre_tsn_rom_bat_pan_tig_ind_cnt_ita_yor_ben_mlt_krd_urd_dut_hin_qcu_arw_por_rus_dgb_amh_eng_chh_afr_mly_prs_zul_scr_cic_tag_tha_heb_knd_ewe_ses_azi_pol_lit_uzb_swt_vie_hau_dyu_lda_moo	-1.08700217885713	-2.66706506741356	0.00902537284971838
73	mlt_lit_bem_prs_heb_sid_wly_por_uzb_azi_dyu_tag_bam_hin_scr_bsq_alb_anl_tsn_cnt_arw_spa_swt_bos_moo_swe_hun_cic_ven_est_guj_owc_geo_mol_pol_krd_svk_amr_amh_pan_fin_swa_bat_mcd_mly_jpn_knd_kor_bul_rom_ses_nor_sun_ita_sod_jav_mnd_afr_tsw_fre_gam_rus_eng_ger_glc_qcu_cze_urd_ctl_xho_aeg_dut_hau_lat_ind_grk_zul_ben_igb_mao_tha_chh_tml_akn_fbf_tur_ukr_slo_aze_dgb_vie_tig_yor_ewe_lda	-0.369240326981859	-0.875110162941864	0.383768464380251
74	sod_arw_ewe_svk_chh_mlt_heb_spa_tur_uzb_yor_sun_moo_afr_ger_bsq_fre_amh_ven_cnt_prs_mol_fbf_grk_dgb_rom_est_tsn_bem_fin_hin_amr_geo_pan_ukr_ita_pol_hau_anl_por_hun_dyu_mly_lit_ind_jpn_tml_kor_nor_dut_akn_ctl_mao_alb_owc_jav_mnd_mcd_xho_bos_sid_bul_cze_rus_krd_qcu_glc_lat_guj_cic_gam_swe_tig_slo_bat_ben_tsw_eng_igb_tag_tha_aeg_knd_swa_zul_azi_urd_scr_aze_swt_vie_wly_bam_ses_lda	-0.84985462558307	-2.04877290406759	0.0433020462846554
75	wly_lit_tsw_grk_heb_amr_aeg_alb_tur_azi_dgb_mly_ses_rom_mcd_bsq_glc_owc_akn_cnt_ben_bos_bem_lat_swt_pan_est_cic_zul_fin_svk_chh_geo_ita_por_urd_ukr_tig_mlt_pol_hun_swa_jav_arw_bat_jpn_knd_kor_ger_spa_fbf_eng_ind_fre_amh_sun_mnd_krd_yor_rus_gam_hin_scr_bul_dut_qcu_mol_prs_nor_tsn_sid_swe_anl_slo_mao_cze_igb_ctl_lda_tag_tha_sod_tml_dyu_xho_uzb_afr_guj_aze_moo_vie_hau_ewe_ven_bam	-0.212182667731488	-0.500667692149887	0.61778785651653
76	amr_rus_yor_pan_wly_heb_sid_afr_aze_azi_igb_mly_akn_svk_hin_bsq_spa_hau_bem_cnt_lit_slo_ven_grk_lda_guj_hun_dyu_tsn_est_pol_gam_geo_glc_urd_bos_scr_anl_owc_fre_fin_swa_tag_swe_bat_jpn_tml_kor_eng_dut_moo_krd_sun_mol_mlt_ind_mnd_ctl_cic_rom_tig_mcd_ukr_arw_ben_qcu_ita_ger_alb_fbf_aeg_lat_amh_nor_mao_por_swt_bul_ewe_jav_tha_chh_knd_zul_ses_tur_prs_cze_uzb_xho_vie_sod_dgb_bam_tsw	-0.48778005866261	-1.15946116309009	0.249236497215958
77	sid_bul_dgb_alb_sod_chh_heb_rom_uzb_tur_zul_tag_xho_mcd_ger_bsq_bos_anl_moo_mnd_por_ita_fbf_grk_tsn_lit_fin_swa_akn_est_krd_amh_geo_nor_dut_prs_svk_hau_amr_urd_hun_ven_sun_pol_mly_jpn_tml_kor_swe_rus_yor_scr_ind_ukr_gam_mao_cnt_ctl_tsw_pan_mlt_mol_hin_spa_glc_qcu_arw_afr_cze_swt_aeg_eng_wly_guj_bat_slo_dyu_fre_igb_jav_tha_owc_knd_ewe_lda_azi_ben_lat_aze_cic_vie_tig_bem_ses_bam	0.173511855102185	0.408680342302878	0.683713799310939
78	mlt_eng_akn_swe_anl_chh_gam_spa_azi_uzb_yor_sun_ses_bos_krd_bsq_nor_heb_cic_mnd_lit_afr_lda_fre_bem_rus_est_igb_ewe_hun_pan_amh_geo_ita_dut_scr_hin_amr_sod_grk_fin_zul_mao_lat_ind_jpn_knd_kor_cze_ger_dgb_guj_bat_glc_wly_jav_cnt_pol_swt_mol_aeg_ctl_rom_svk_slo_qcu_ben_arw_mcd_fbf_tig_ukr_sid_urd_tag_prs_bam_bul_tsn_mly_tha_hau_tml_tsw_xho_tur_alb_por_aze_moo_vie_owc_dyu_swa_ven	-0.369960007162166	-0.877391054891713	0.38253522479817
79	anl_rom_yor_grk_chh_owc_sod_cze_azi_tur_tsn_ind_dyu_fre_por_bsq_ita_heb_igb_mnd_swe_bos_swa_afr_bam_slo_hun_zul_tsw_est_svk_mlt_geo_bul_krd_lit_nor_amr_amh_prs_fin_cic_mly_lat_sun_jpn_tml_kor_dut_eng_dgb_arw_jav_scr_hau_tag_cnt_urd_fbf_mcd_wly_rus_ger_alb_pol_qcu_hin_ben_ctl_lda_gam_guj_tig_pan_bat_ukr_akn_spa_ewe_mao_tha_sid_knd_ven_moo_uzb_mol_glc_aze_xho_vie_aeg_ses_bem_swt	-1.03538435247909	-2.52812424433004	0.0131531100372991
80	amr_pan_zul_prs_owc_wly_sid_ben_tur_uzb_tsw_mly_bam_ctl_bos_bsq_lit_amh_lda_mnd_slo_ita_dgb_dut_ewe_ukr_est_cic_yor_hun_mcd_heb_geo_pol_cze_grk_swe_tig_gam_scr_fin_swa_ind_por_mao_jpn_tml_kor_fre_nor_moo_afr_tag_svk_anl_sun_cnt_krd_fbf_glc_hau_spa_guj_bul_alb_qcu_mol_arw_ger_xho_chh_rom_mlt_hin_jav_eng_bem_urd_akn_bat_tha_sod_knd_ven_dyu_azi_rus_lat_aze_igb_vie_aeg_tsn_swt_ses	0.263052815211187	0.619952699334743	0.53680500377902
81	sod_grk_tsw_mcd_anl_amh_aeg_urd_azi_uzb_moo_mly_zul_mol_ctl_bsq_lit_owc_cic_cnt_afr_pol_ses_slo_akn_hin_est_xho_tsn_fin_cze_chh_geo_bul_dut_guj_ukr_tig_sid_rus_hun_dyu_sun_ben_tag_jpn_knd_kor_ita_arw_fbf_scr_mao_bos_heb_bat_mnd_prs_ven_nor_amr_swe_fre_por_lat_qcu_rom_alb_ger_ewe_mlt_glc_wly_svk_ind_pan_dgb_spa_swa_jav_tha_gam_tml_bam_swt_aze_krd_eng_tur_igb_vie_hau_bem_yor_lda	0.0822930427164308	0.193705688893614	0.846828792999159
82	amh_mcd_lda_ger_wly_chh_anl_scr_tur_uzb_cic_mao_bam_swe_mol_bsq_bos_sod_moo_cnt_krd_bul_swa_slo_ewe_spa_est_bem_igb_hun_rom_amr_geo_nor_pol_prs_lat_heb_gam_afr_fin_tsw_sun_hin_mly_jpn_tml_kor_alb_ukr_ven_fre_jav_cze_sid_tag_mnd_rus_zul_grk_hau_glc_ctl_por_arw_qcu_pan_lit_eng_akn_aeg_guj_owc_dut_ind_ita_swt_ben_fbf_bat_tha_mlt_knd_ses_yor_azi_svk_urd_aze_dyu_vie_tig_tsn_dgb_xho	-0.638809861301905	-1.53034785355497	0.129325168032782
83	owc_hin_xho_guj_sod_mlt_amh_ben_tur_uzb_swa_sun_akn_lit_ukr_bsq_fre_amr_dyu_mnd_bul_svk_fbf_bos_lda_eng_hun_tsw_swt_est_krd_sid_geo_rom_rus_lat_afr_wly_tig_spa_fin_moo_tag_slo_jav_jpn_knd_kor_cze_ita_tsn_nor_ind_pan_aeg_bat_cnt_scr_ven_urd_chh_ctl_pol_mcd_arw_qcu_glc_alb_grk_ses_gam_mol_anl_dut_mly_prs_yor_swe_bam_mao_tha_hau_tml_zul_bem_azi_por_ger_aze_igb_vie_heb_dgb_ewe_cic	-0.32120372359018	-0.759722214334896	0.449342198605515
84	tig_ukr_lda_svk_gam_amh_chh_urd_azi_aze_ses_mly_igb_glc_prs_bsq_pol_sod_moo_mnd_bul_guj_akn_lit_yor_scr_est_dgb_swa_fin_ben_aeg_geo_grk_cze_dut_rom_amr_anl_ita_hun_zul_sun_pan_ind_jpn_tml_kor_rus_lat_ven_eng_mao_mcd_owc_tag_cnt_spa_fbf_arw_hau_hin_fre_ger_krd_qcu_mol_bos_slo_swt_sid_alb_heb_swe_jav_por_tsn_nor_tsw_bat_tha_mlt_knd_bam_dyu_tur_afr_ctl_uzb_cic_vie_wly_xho_ewe_bem	-0.28858410665264	-0.682798932414437	0.496431269636696
85	amr_svk_moo_dut_gam_amh_hau_ger_uzb_tur_lda_jav_xho_nor_hin_bsq_rom_sid_ewe_mnd_lit_eng_swa_urd_zul_swe_hun_swt_igb_est_krd_owc_geo_bos_ukr_bul_scr_chh_tig_grk_fin_tsw_mly_rus_sun_jpn_tml_kor_ctl_guj_akn_mol_tag_arw_mlt_bat_cnt_afr_ven_cze_sod_pol_slo_pan_glc_qcu_ita_alb_prs_dgb_aeg_lat_heb_mcd_mao_ben_tsn_por_bam_ind_tha_anl_knd_fbf_ses_azi_spa_fre_aze_bem_vie_wly_yor_dyu_cic	0.0364185645575074	0.0857602763082445	0.931841348043838
86	sid_ctl_xho_mcd_owc_amr_wly_slo_aze_uzb_akn_mao_swa_cze_eng_bsq_svk_anl_fbf_cnt_ger_nor_igb_rom_zul_hin_hun_tsw_bam_est_fre_chh_geo_ben_dut_bul_ita_tig_heb_bos_fin_cic_mly_afr_tag_jpn_knd_kor_ukr_swe_swt_urd_jav_scr_gam_bat_mnd_por_ven_prs_aeg_grk_mol_rus_lit_qcu_krd_lat_pol_yor_sod_glc_mlt_alb_sun_spa_ses_pan_dgb_ind_tha_hau_tml_bem_lda_tur_arw_guj_azi_ewe_vie_amh_moo_dyu_tsn	-0.134731391626455	-0.317581307122353	0.751514495040597
87	tig_ukr_dyu_afr_heb_amr_sod_guj_uzb_azi_xho_jav_swt_arw_rus_bsq_grk_owc_yor_cnt_eng_dut_fbf_ger_bem_pol_hun_dgb_lda_fin_nor_chh_geo_mol_urd_hin_alb_hau_aeg_fre_est_bam_ind_mcd_mly_jpn_tml_kor_cze_glc_ewe_bos_tag_lit_anl_bat_mnd_rom_ses_ita_mlt_scr_krd_slo_ben_qcu_bul_prs_spa_tsn_gam_lat_amh_por_mao_ctl_tsw_svk_zul_sun_tha_wly_knd_cic_swa_aze_pan_swe_tur_moo_vie_sid_igb_ven_akn	0.0465953746801611	0.109768540497687	0.912829458882663
88	sid_urd_dyu_lit_mlt_amh_amr_ben_uzb_tur_swt_jav_cic_dut_glc_bsq_arw_gam_moo_mnd_spa_swe_ewe_bul_lda_mcd_est_tsn_swa_hun_fre_sod_geo_bos_ger_cze_slo_tig_heb_nor_fin_dgb_mly_krd_ind_jpn_knd_kor_mol_ukr_xho_guj_tag_alb_anl_sun_cnt_ctl_igb_por_chh_grk_prs_lat_afr_qcu_rom_rus_pol_fbf_hau_svk_aeg_hin_mao_scr_bem_eng_ven_bat_tha_owc_tml_akn_zul_aze_ita_pan_azi_bam_vie_wly_tsw_yor_ses	0.209687284762799	0.493164001577241	0.623059219065849
89	sid_glc_dgb_eng_tig_mlt_hau_cze_azi_uzb_moo_tag_xho_dut_ukr_bsq_grk_owc_cic_mnd_fre_lit_dyu_ben_igb_rus_fin_ewe_fbf_est_hin_chh_geo_pan_bos_bul_guj_sod_gam_afr_hun_zul_jav_rom_bat_jpn_tml_kor_ger_ita_tsw_por_mly_pol_amr_ind_cnt_ctl_akn_krd_aeg_mcd_mol_urd_arw_qcu_swe_lat_prs_ven_wly_slo_heb_nor_sun_spa_bam_svk_yor_mao_tha_anl_knd_lda_ses_tur_alb_scr_aze_swt_vie_amh_bem_swa_tsn	0.487720821969926	1.15139012948979	0.252523308986524
90	amh_fre_igb_afr_sid_heb_chh_mol_tur_azi_moo_mly_bam_rom_hin_bsq_scr_sod_yor_cnt_glc_slo_dgb_krd_tsw_urd_hun_cic_tsn_fin_bul_anl_geo_ctl_pol_ukr_alb_aeg_amr_grk_est_swt_sun_swe_jav_jpn_knd_kor_ben_rus_swa_svk_bat_pan_gam_mao_mnd_eng_ven_guj_mlt_arw_ger_lat_spa_qcu_cze_prs_por_xho_owc_nor_hau_ita_ind_dut_zul_lit_bem_tag_tha_wly_tml_fbf_akn_aze_mcd_bos_uzb_ewe_vie_tig_lda_ses_dyu	-0.659687609113173	-1.57853426655187	0.117838424092474
91	tig_slo_yor_ita_wly_owc_amh_rom_azi_uzb_tsw_bat_tsn_lat_ctl_bsq_urd_gam_ses_mnd_cze_krd_bam_alb_bem_lit_hun_fbf_cic_fin_fre_amr_geo_spa_pan_rus_ger_sid_anl_nor_est_moo_tag_swe_jav_jpn_tml_kor_dut_eng_dgb_ben_ind_ukr_heb_mao_cnt_svk_lda_guj_hau_bul_afr_hin_scr_qcu_glc_por_prs_xho_chh_pol_mlt_mol_sun_mcd_dyu_arw_akn_mly_tha_aeg_knd_swa_ewe_tur_bos_grk_aze_ven_vie_sod_swt_igb_zul	-0.526675025877406	-1.25553597629691	0.212429676431255
92	anl_eng_dyu_prs_mlt_heb_wly_ger_azi_uzb_bem_sun_xho_pol_ita_bsq_scr_sod_ses_mnd_ben_por_bam_guj_swa_grk_hun_dgb_ewe_est_dut_amr_geo_rus_krd_ukr_lit_sid_aeg_rom_fin_cic_tag_fre_mly_jpn_tml_kor_bos_slo_fbf_lat_ind_cze_gam_mao_cnt_urd_akn_svk_owc_arw_spa_afr_pan_qcu_hin_mol_ctl_tsw_amh_mcd_chh_swe_jav_glc_moo_nor_zul_bat_tha_hau_knd_igb_swt_tur_alb_bul_aze_tsn_vie_tig_yor_lda_ven	-1.02373897197061	-2.50160560908471	0.0141112398779108
93	owc_ctl_ewe_swe_amh_amr_mlt_lit_tur_uzb_bem_ind_cic_pan_cze_bsq_ukr_chh_tsn_mnd_grk_rus_moo_glc_igb_slo_fin_xho_bam_hun_mcd_aeg_geo_lat_dut_eng_hin_heb_sod_ger_est_swa_mao_alb_tag_jpn_knd_kor_spa_prs_akn_pol_sun_scr_wly_bat_cnt_nor_zul_por_anl_bul_ben_ita_rom_qcu_svk_bos_fre_yor_tig_afr_sid_krd_mly_guj_fbf_mol_dyu_jav_tha_gam_tml_tsw_dgb_aze_urd_arw_azi_ven_vie_hau_lda_swt_ses	-0.372621594781781	-0.885075371885349	0.378398642481507
94	heb_hin_yor_arw_gam_aeg_amr_mcd_azi_tur_swa_bat_dyu_fre_swe_bsq_slo_amh_moo_cnt_bos_urd_xho_prs_ewe_nor_est_swt_akn_fin_bul_owc_geo_ger_ukr_scr_afr_sod_sid_spa_hun_ses_mly_cze_mao_jpn_knd_kor_svk_rus_zul_alb_ind_ita_mlt_sun_mnd_lat_dgb_mol_hau_pan_eng_krd_pol_qcu_ben_dut_glc_tsn_tig_rom_chh_ctl_tag_lit_bam_por_lda_jav_tha_wly_tml_bem_tsw_aze_guj_grk_uzb_fbf_vie_anl_ven_cic_igb	-0.825660134040289	-1.99468942675334	0.0490041796821489
95	tig_rus_ewe_ger_chh_gam_mlt_pan_tur_aze_tsw_jav_moo_krd_svk_bsq_ben_owc_dyu_mnd_hin_mcd_cic_fre_bam_nor_hun_ses_akn_est_ukr_wly_geo_mol_lat_glc_slo_anl_heb_rom_fin_zul_mly_eng_sun_jpn_tml_kor_pol_ita_xho_afr_bat_scr_sid_ind_cnt_grk_yor_dut_amh_cze_bul_guj_lit_qcu_urd_prs_por_lda_aeg_arw_hau_ctl_tag_bos_dgb_swe_bem_mao_tha_sod_knd_swa_ven_uzb_alb_spa_azi_fbf_vie_amr_swt_igb_tsn	-0.260806388867406	-0.616703677637218	0.538936981100441
96	chh_cze_swa_lat_gam_mlt_hau_ita_aze_tur_lda_bat_tsw_glc_slo_bsq_rom_wly_xho_cnt_prs_lit_ewe_scr_ses_fre_est_bam_ven_fin_bos_amh_geo_afr_ukr_krd_urd_heb_aeg_rus_hun_moo_mao_bul_jav_jpn_knd_kor_ger_alb_fbf_eng_ind_nor_sid_sun_mnd_ctl_dyu_ben_anl_guj_grk_dut_arw_qcu_swe_pol_mol_swt_owc_por_tig_pan_mly_mcd_igb_spa_yor_tag_tha_amr_tml_dgb_tsn_uzb_hin_svk_azi_zul_vie_sod_cic_akn_bem	-0.849200744238189	-2.05182780669552	0.0429976978732641
97	anl_urd_bem_glc_amh_sod_gam_por_aze_azi_ewe_tag_moo_svk_mol_bsq_ukr_aeg_swa_mnd_eng_pan_akn_hin_tsw_lat_fin_zul_xho_est_dut_wly_geo_afr_fre_ita_ger_mlt_amr_arw_hun_cic_bat_bul_ind_jpn_knd_kor_rom_guj_ses_pol_sun_ctl_chh_mao_cnt_bos_tsn_rus_owc_ben_prs_scr_nor_qcu_grk_mcd_spa_ven_tig_alb_hau_cze_jav_swe_dyu_lit_dgb_mly_tha_sid_tml_igb_fbf_uzb_slo_krd_tur_yor_vie_heb_bam_lda_swt	-0.946591413350709	-2.29407645698959	0.0240372060468049
98	tig_alb_ven_ben_chh_aeg_hau_bul_tur_uzb_tsn_jav_fbf_rus_rom_bsq_lit_amh_ewe_cnt_eng_svk_dyu_ukr_swt_hin_fin_igb_bam_hun_ita_mlt_geo_cze_pol_por_guj_sod_amr_urd_est_akn_mly_glc_mao_jpn_knd_kor_ctl_bos_moo_spa_sun_mcd_owc_ind_mnd_scr_zul_fre_heb_nor_slo_ger_mol_qcu_prs_afr_dut_swa_gam_pan_sid_grk_bat_lat_lda_krd_xho_tag_tha_wly_tml_cic_yor_aze_swe_arw_azi_bem_vie_anl_tsw_ses_dgb	-0.330580665618767	-0.78334851223969	0.435412867622812
99	amh_eng_cic_alb_hau_heb_owc_ita_azi_uzb_moo_mly_fbf_spa_rus_bsq_cze_aeg_ses_cnt_mol_slo_lda_krd_xho_dut_est_dyu_dgb_hun_prs_tig_geo_por_pol_svk_urd_anl_sod_ben_fin_bem_tag_ctl_sun_jpn_tml_kor_hin_scr_zul_nor_ind_arw_mlt_bat_mnd_ukr_igb_swe_sid_lit_guj_lat_ger_qcu_bos_bul_mcd_tsw_gam_rom_wly_grk_jav_fre_ewe_glc_ven_mao_tha_chh_knd_bam_swa_aze_pan_afr_tur_tsn_vie_amr_akn_swt_yor	-0.767475663712017	-1.84910505808583	0.0676193357873447
100	anl_prs_dyu_ita_heb_wly_aeg_pan_aze_tur_yor_bat_ewe_fre_ben_bsq_ger_amh_lda_mnd_rus_dut_tsn_por_ven_pol_est_bem_bam_fin_cze_tig_geo_arw_ukr_mcd_bos_mlt_amr_rom_hun_tsw_mly_lat_mao_jpn_tml_kor_spa_grk_fbf_afr_jav_krd_chh_ind_cnt_mol_ses_alb_gam_urd_nor_swe_svk_qcu_eng_hin_lit_moo_hau_ctl_sid_guj_tag_bul_swt_slo_dgb_sun_tha_sod_knd_igb_swa_azi_glc_scr_uzb_cic_vie_owc_zul_akn_xho	-0.679772269569019	-1.62873206588573	0.106752747474732
101	sid_nor_fbf_grk_aeg_gam_wly_svk_aze_azi_lda_jav_bem_cze_scr_bsq_bos_amr_xho_cnt_fre_lit_swt_guj_yor_urd_fin_ewe_igb_est_rus_owc_geo_slo_lat_prs_hin_heb_hau_ukr_hun_moo_sun_ben_mly_jpn_tml_kor_alb_bul_akn_krd_tag_ger_sod_ind_mnd_afr_cic_ita_chh_dut_mcd_pan_spa_qcu_glc_eng_ctl_dgb_amh_por_tig_pol_bat_rom_bam_swe_dyu_mao_tha_mlt_knd_tsw_ses_uzb_arw_mol_tur_zul_vie_anl_tsn_swa_ven	-0.872323657379463	-2.11323005404838	0.0372588761777184
102	sod_afr_akn_dut_amr_hau_wly_slo_aze_azi_dgb_mly_swa_pol_rom_bsq_pan_gam_dyu_cnt_alb_ukr_tsn_eng_yor_bul_hun_ses_lda_est_bos_mlt_geo_fre_mol_cze_ita_owc_tig_por_fin_fbf_sun_arw_jav_jpn_knd_kor_mcd_glc_zul_scr_tag_urd_heb_mao_mnd_lit_ewe_lat_anl_prs_ctl_guj_rus_qcu_grk_krd_swe_bem_chh_ger_aeg_spa_ind_ben_xho_nor_tsw_bat_tha_amh_tml_cic_igb_tur_svk_hin_uzb_moo_vie_sid_ven_bam_swt	0.416948493808107	0.982101392594109	0.328597962204187
103	amh_ben_swa_urd_hau_amr_mlt_ger_azi_uzb_lda_mly_yor_bos_eng_bsq_rom_gam_igb_cnt_fre_scr_dgb_cze_xho_pan_est_akn_cic_hun_afr_wly_geo_lit_swe_svk_spa_heb_sid_rus_fin_ses_tag_krd_sun_jpn_tml_kor_lat_ita_fbf_guj_bat_ctl_anl_jav_mnd_por_swt_glc_tig_nor_hin_alb_pol_qcu_mol_dut_prs_tsw_owc_arw_chh_ukr_mao_bul_tsn_slo_zul_ind_tha_sod_knd_dyu_bam_tur_grk_mcd_aze_moo_vie_aeg_ven_bem_ewe	-0.575806883701762	-1.3750917953928	0.17240665770947
104	sod_por_bam_ukr_chh_amr_sid_afr_tur_azi_bem_mao_fbf_spa_hin_bsq_ben_tig_ven_mnd_mol_ita_lda_urd_zul_nor_est_akn_dgb_hun_rom_wly_geo_eng_mcd_cze_bos_owc_anl_swe_fin_tsn_tag_rus_ind_jpn_tml_kor_pol_bul_dyu_prs_jav_lat_amh_bat_cnt_alb_swa_glc_heb_svk_ctl_arw_lit_qcu_dut_slo_scr_xho_mlt_pan_hau_krd_mly_ger_cic_grk_ses_sun_tha_gam_knd_igb_moo_aze_guj_fre_uzb_tsw_vie_aeg_swt_yor_ewe	-0.128588519079965	-0.303612241333358	0.762101527145406
105	tig_ukr_ses_pan_amh_mlt_wly_glc_aze_tur_dyu_bat_zul_fre_cze_bsq_afr_sod_akn_cnt_mcd_guj_swa_scr_ven_por_hun_yor_bam_fin_mol_sid_geo_lat_dut_arw_eng_aeg_anl_slo_est_lda_ind_spa_jav_jpn_tml_kor_ita_lit_tsw_ger_sun_swe_chh_mly_mnd_ctl_moo_svk_hau_rom_rus_alb_hin_qcu_bos_ben_nor_bem_gam_krd_amr_grk_tag_urd_ewe_pol_igb_mao_tha_heb_knd_xho_tsn_uzb_bul_prs_azi_swt_vie_owc_fbf_dgb_cic	-0.429020406882526	-1.01754648945018	0.311533398630588
106	mlt_cze_cic_bos_chh_wly_amh_swe_azi_aze_tsn_jav_tsw_ger_ita_bsq_glc_owc_swt_cnt_alb_svk_dyu_fre_dgb_mcd_fin_zul_lda_est_hin_amr_geo_grk_por_lit_ctl_sid_anl_ben_hun_xho_sun_eng_mao_jpn_tml_kor_rom_guj_akn_urd_bat_arw_heb_tag_mnd_krd_ven_nor_hau_lat_ukr_rus_bul_qcu_mol_slo_pan_swa_tig_afr_gam_pol_mly_prs_fbf_scr_ses_ind_tha_aeg_knd_yor_bem_uzb_dut_spa_tur_moo_vie_sod_ewe_bam_igb	-0.60635828684793	-1.4479099132737	0.151005146221832
107	anl_prs_swa_afr_tig_amh_aeg_nor_azi_uzb_lda_mao_ewe_por_grk_bsq_bul_mlt_zul_mnd_cze_rus_bem_bos_ven_pol_est_dyu_tsn_fin_swe_heb_geo_scr_mol_hin_ctl_amr_gam_rom_hun_fbf_jav_lat_sun_jpn_tml_kor_lit_alb_igb_spa_bat_ger_sod_tag_cnt_eng_cic_svk_sid_urd_ukr_ben_arw_qcu_krd_ita_glc_swt_owc_dut_chh_pan_mly_guj_akn_mcd_dgb_ind_tha_hau_knd_bam_yor_tur_fre_slo_aze_tsw_vie_wly_xho_moo_ses	-0.715930049085408	-1.71931227440264	0.088884247999764
108	owc_lat_xho_prs_aeg_gam_sid_bos_tur_azi_lda_tag_bam_nor_grk_bsq_ukr_heb_cic_mnd_mol_dut_tsn_por_bem_pol_hun_dyu_zul_fin_rus_hau_geo_guj_lit_ita_ger_amr_anl_glc_est_ewe_mao_hin_jav_jpn_knd_kor_arw_mcd_igb_fre_bat_pan_sod_mly_cnt_alb_tsw_afr_tig_spa_ben_slo_svk_qcu_eng_rom_cze_swa_amh_bul_wly_ctl_sun_urd_dgb_scr_moo_ind_tha_mlt_tml_akn_yor_aze_krd_swe_uzb_ses_vie_chh_fbf_swt_ven	-0.506685224591807	-1.20809987548939	0.230071943357742
109	gam_arw_zul_eng_amh_aeg_sid_ben_aze_azi_lda_mao_bam_dut_krd_bsq_svk_heb_dgb_cnt_urd_lat_bem_por_swt_slo_fin_ven_swa_hun_hin_chh_geo_alb_prs_nor_glc_mlt_wly_ukr_est_fbf_bat_bos_ind_jpn_tml_kor_spa_rus_cic_pol_jav_mol_sod_tag_mnd_ctl_tsw_scr_amr_afr_mcd_ger_cze_qcu_swe_fre_ita_akn_owc_pan_tig_grk_sun_lit_tsn_guj_igb_mly_tha_anl_knd_ses_ewe_uzb_bul_rom_tur_moo_vie_hau_xho_dyu_yor	-1.13678295571955	-2.79646491918444	0.00627782523837007
110	anl_slo_swa_lit_gam_amr_heb_ger_tur_azi_zul_mly_bam_mcd_swe_bsq_eng_owc_igb_cnt_hin_cze_lda_alb_swt_bul_hun_dyu_xho_est_grk_tig_geo_guj_scr_spa_ctl_sid_amh_rom_fin_dgb_jav_por_ind_jpn_knd_kor_krd_rus_ven_glc_tag_dut_mlt_sun_mnd_pan_cic_lat_aeg_mol_ukr_fre_nor_qcu_prs_urd_arw_tsn_hau_pol_sod_ita_bat_bos_ses_svk_tsw_mao_tha_chh_tml_fbf_moo_uzb_ben_afr_aze_bem_vie_wly_akn_yor_ewe	0.0529310887232682	0.124650384398025	0.901069377102003
111	sod_swe_ven_bul_chh_aeg_hau_svk_tur_azi_swa_mly_bam_lit_spa_bsq_arw_sid_tsn_cnt_pol_slo_bem_rom_swt_dut_fin_dyu_ewe_hun_por_gam_geo_ben_ukr_mcd_lat_amr_anl_krd_est_akn_bat_nor_jav_jpn_tml_kor_fre_eng_cic_ita_tag_pan_owc_ind_mnd_rus_tsw_urd_mlt_guj_scr_ger_cze_qcu_grk_ctl_prs_ses_heb_bos_wly_afr_mao_glc_dgb_alb_yor_sun_tha_amh_knd_igb_zul_aze_mol_hin_uzb_fbf_vie_tig_xho_lda_moo	-0.513872895603109	-1.22285862104073	0.224472924020582
112	owc_eng_bem_lat_amr_mlt_sod_arw_azi_uzb_akn_mly_yor_mcd_bos_bsq_ben_wly_igb_mnd_dut_hin_ven_pan_tsw_krd_fin_xho_swt_est_lit_amh_geo_nor_afr_ctl_urd_sid_tig_guj_hun_cic_jav_bul_tag_jpn_tml_kor_ita_pol_dyu_spa_sun_ukr_aeg_bat_cnt_rus_moo_scr_chh_svk_mol_prs_ger_qcu_swe_por_glc_ewe_heb_alb_gam_fre_mao_rom_lda_grk_tsn_ind_tha_anl_knd_fbf_dgb_tur_slo_cze_aze_bam_vie_hau_zul_ses_swa	0.457369384269197	1.0788290575646	0.283454079387977
113	sid_prs_swt_por_wly_mlt_anl_bul_azi_aze_bem_mly_swa_arw_bos_bsq_urd_hau_xho_cnt_fre_mol_ven_swe_ewe_ukr_hun_fbf_lda_est_spa_amr_geo_guj_glc_alb_scr_chh_aeg_ger_fin_akn_jav_lit_ind_jpn_knd_kor_eng_ctl_bam_dut_bat_pan_amh_tag_mnd_grk_dgb_slo_tig_rus_rom_lat_nor_qcu_cze_afr_svk_moo_sod_krd_gam_hin_sun_ita_igb_ben_yor_mao_tha_owc_tml_ses_tsw_tur_mcd_pol_uzb_tsn_vie_heb_zul_dyu_cic	-1.5085595114472	-3.83279402678872	0.000230178023263353
114	hau_glc_ses_hin_wly_amr_amh_guj_aze_azi_ewe_jav_dyu_mcd_fre_bsq_swe_owc_swt_mnd_alb_pol_tsn_por_yor_bos_est_bam_swa_hun_mol_aeg_geo_urd_lit_ukr_afr_sod_gam_rus_fin_akn_mao_pan_ind_jpn_tml_kor_ita_nor_dgb_slo_tag_lat_tig_sun_cnt_ben_bem_scr_mlt_cze_grk_dut_eng_qcu_ctl_spa_prs_xho_sid_svk_chh_arw_bat_krd_cic_bul_zul_mly_tha_anl_knd_lda_tsw_uzb_ger_rom_tur_fbf_vie_heb_moo_igb_ven	-0.838165512608939	-2.02623744908829	0.0456048313132587
115	gam_ukr_ven_glc_hau_mlt_amh_scr_tur_azi_bem_sun_fbf_fre_lat_bsq_pol_owc_cic_mnd_rus_pan_moo_ger_dyu_dut_fin_ewe_swa_hun_svk_sod_geo_hin_spa_rom_eng_anl_heb_mcd_est_lda_mly_lit_bat_jpn_knd_kor_alb_guj_tsn_urd_jav_ctl_sid_mao_cnt_ita_tsw_mol_amr_cze_prs_swe_arw_qcu_slo_afr_por_dgb_tig_bul_wly_grk_ind_bos_swt_ben_zul_tag_tha_aeg_tml_ses_xho_aze_krd_nor_uzb_igb_vie_chh_akn_yor_bam	-1.00016986262283	-2.43213879807527	0.016924355584662
116	chh_ctl_fbf_ita_heb_amr_tig_fre_azi_aze_zul_mao_dgb_swe_ukr_bsq_lat_gam_tsw_mnd_ger_cze_dyu_mol_swt_mcd_fin_yor_ven_hun_arw_sid_geo_por_pol_scr_dut_owc_wly_afr_est_ewe_bat_alb_tag_jpn_knd_kor_spa_grk_tsn_krd_sun_slo_sod_mly_cnt_urd_igb_bos_aeg_lit_bul_rus_prs_qcu_rom_pan_svk_lda_anl_nor_mlt_glc_jav_hin_ses_eng_bem_ind_tha_amh_tml_cic_xho_uzb_ben_guj_tur_bam_vie_hau_swa_akn_moo	0.894253155141935	2.13342538870296	0.0355220911832139
117	amh_por_dgb_glc_owc_hau_sod_lat_azi_aze_ven_jav_ewe_bul_urd_bsq_scr_heb_swt_mnd_rom_ctl_cic_mcd_tsn_pol_fin_lda_fbf_hun_rus_sid_geo_ben_spa_fre_slo_tig_gam_svk_est_tsw_tag_hin_bat_jpn_knd_kor_pan_mol_ses_grk_mao_ger_anl_ind_cnt_ukr_swa_cze_aeg_alb_ita_guj_afr_qcu_swe_prs_bos_bem_wly_nor_mlt_krd_mly_lit_yor_eng_zul_sun_tha_chh_tml_bam_xho_uzb_arw_dut_tur_akn_vie_amr_igb_moo_dyu	0.33296081366041	0.783962517013133	0.435054276155118
118	amr_mcd_cic_afr_anl_owc_wly_rus_uzb_azi_xho_tag_akn_guj_nor_bsq_urd_gam_dgb_mnd_lit_ita_yor_cze_ewe_bos_hun_tsn_tsw_est_por_sod_geo_spa_krd_lat_prs_tig_sid_swe_fin_zul_bat_ukr_mao_jpn_tml_kor_grk_svk_ses_fre_sun_pol_chh_ind_cnt_alb_fbf_ben_heb_bul_rom_hin_ger_qcu_pan_mol_arw_bem_amh_scr_aeg_slo_jav_eng_swt_ctl_ven_mly_tha_hau_knd_igb_swa_tur_glc_dut_aze_moo_vie_mlt_bam_dyu_lda	-0.253214355951492	-0.598315345322426	0.551083942604435
119	mlt_scr_dgb_dut_anl_owc_amr_ukr_aze_azi_akn_jav_lda_glc_alb_bsq_slo_tig_xho_cnt_guj_swe_bem_rom_bam_hin_fin_ven_yor_hun_fre_aeg_geo_pan_ctl_grk_ben_wly_hau_mcd_est_zul_mao_lat_mly_jpn_tml_kor_pol_cze_dyu_arw_ind_svk_chh_tag_mnd_mol_fbf_krd_amh_nor_rus_bul_bos_qcu_ger_prs_lit_swa_gam_spa_sid_eng_sun_urd_tsw_por_tsn_bat_tha_heb_knd_ses_moo_tur_ita_afr_uzb_igb_vie_sod_swt_ewe_cic	-0.604245992279792	-1.4413228636149	0.152852232081919
120	gam_afr_fbf_fre_wly_tig_heb_nor_tur_azi_xho_bat_tsn_ita_cze_bsq_por_amh_zul_cnt_ctl_slo_dgb_scr_bem_mcd_fin_bam_ven_hun_spa_chh_geo_mol_hin_pan_urd_sid_anl_rus_est_swa_mao_eng_mly_jpn_knd_kor_alb_krd_akn_lit_ind_rom_owc_tag_mnd_bos_igb_arw_sod_glc_ukr_ger_ben_qcu_svk_prs_grk_ewe_aeg_dut_amr_swe_sun_guj_moo_pol_dyu_jav_tha_mlt_tml_cic_lda_aze_lat_bul_uzb_swt_vie_hau_yor_tsw_ses	0.40986699038564	0.96752729443938	0.335789914147731
121	anl_arw_zul_krd_gam_tig_wly_hin_uzb_tur_dyu_mly_swt_prs_ben_bsq_ukr_heb_yor_mnd_lit_dut_ewe_rom_tsw_eng_est_moo_ses_fin_pan_hau_geo_nor_spa_alb_ctl_amr_sod_guj_hun_tsn_tag_bos_sun_jpn_tml_kor_urd_lat_igb_glc_mao_ita_mlt_jav_cnt_scr_lda_por_aeg_svk_grk_swe_mcd_qcu_bul_slo_afr_cic_owc_cze_amh_pol_ind_ger_bem_mol_bam_bat_tha_sid_knd_dgb_ven_aze_fre_rus_azi_fbf_vie_chh_akn_swa_xho	-0.288557437300369	-0.682520756163749	0.496606280110379
122	owc_ger_bam_eng_amr_heb_chh_cze_aze_tur_cic_sun_fbf_hin_guj_bsq_scr_amh_ven_mnd_pol_mcd_dgb_fre_zul_grk_fin_ewe_ses_hun_krd_gam_geo_por_afr_slo_ctl_wly_sid_bul_est_tsw_mly_dut_tag_jpn_knd_kor_spa_mol_dyu_nor_bat_rom_mlt_ind_cnt_lat_akn_lit_anl_urd_bos_svk_ita_qcu_swe_arw_ben_bem_sod_rus_hau_glc_jav_prs_tsn_ukr_swa_mao_tha_aeg_tml_lda_swt_azi_alb_pan_uzb_yor_vie_tig_igb_xho_moo	0.491159137194731	1.15875149914982	0.249524273340962
123	hau_ben_akn_krd_owc_heb_wly_swe_tur_aze_lda_jav_igb_lit_rom_bsq_ger_tig_ses_cnt_dut_ctl_dyu_por_swa_svk_fin_swt_ewe_est_grk_anl_geo_pol_bul_cze_ita_aeg_mlt_lat_hun_xho_mly_urd_bat_jpn_knd_kor_mcd_slo_cic_spa_sun_eng_chh_ind_mnd_guj_bam_arw_sid_glc_bos_nor_fre_qcu_rus_mol_scr_moo_amr_hin_amh_pan_mao_ukr_yor_prs_bem_tag_tha_gam_tml_zul_ven_uzb_afr_alb_azi_dgb_vie_sod_tsn_tsw_fbf	-0.713681131864357	-1.71488007236759	0.0896976658479934
124	chh_fre_zul_prs_sod_aeg_owc_afr_aze_uzb_swa_ind_moo_glc_guj_bsq_cze_gam_fbf_cnt_urd_dut_igb_rus_dyu_ukr_est_cic_bam_hun_alb_wly_geo_mol_lit_por_bos_amr_sid_svk_fin_ses_jav_ger_mly_jpn_tml_kor_spa_krd_dgb_mcd_tag_slo_mlt_sun_mnd_hin_swt_grk_amh_ben_pol_bul_eng_qcu_swe_arw_lat_ewe_anl_scr_tig_ita_mao_rom_akn_pan_bem_bat_tha_hau_knd_ven_xho_azi_ctl_nor_tur_tsw_vie_heb_tsn_lda_yor	-0.0113774379873464	-0.0268298432404731	0.978652938585362
125	mlt_arw_tsw_cze_sod_aeg_heb_nor_aze_tur_swt_ind_zul_glc_spa_bsq_afr_tig_yor_mnd_slo_dut_akn_grk_ewe_bul_fin_fbf_cic_est_urd_hau_geo_pan_pol_prs_scr_amh_owc_ctl_hun_ven_jav_lat_bat_jpn_tml_kor_lit_mol_lda_swe_mao_krd_amr_sun_cnt_eng_dyu_bos_gam_fre_alb_ita_por_qcu_ger_svk_rus_swa_sid_ukr_chh_guj_tag_mcd_bam_hin_tsn_mly_tha_anl_knd_ses_igb_azi_rom_ben_uzb_dgb_vie_wly_xho_moo_bem	-0.675638796955842	-1.61624060196699	0.109429685433983
126	heb_svk_ewe_krd_gam_anl_owc_bul_uzb_azi_swa_mly_moo_ukr_bos_bsq_cze_mlt_dyu_mnd_grk_swe_cic_nor_lda_arw_hun_bam_zul_est_pan_sod_geo_prs_glc_ger_mol_aeg_amh_rus_fin_swt_tag_eng_bat_jpn_knd_kor_ben_lit_igb_lat_ind_scr_sid_sun_cnt_fre_ses_guj_tig_dut_urd_hin_ctl_qcu_alb_ita_por_ven_wly_afr_amr_mcd_mao_slo_dgb_pol_bem_jav_tha_hau_tml_tsw_akn_aze_spa_rom_tur_fbf_vie_chh_xho_tsn_yor	-0.991813357303945	-2.41272077749899	0.0177954237739053
127	tig_fre_lda_mol_hau_sod_amr_svk_aze_uzb_tsn_jav_ses_rom_pan_bsq_cze_sid_fbf_mnd_krd_bul_moo_lat_yor_pol_hun_dyu_swt_est_ukr_chh_geo_nor_ben_grk_swe_amh_wly_bos_fin_dgb_mao_eng_bat_jpn_tml_kor_ger_mcd_bam_prs_ind_guj_owc_tag_cnt_spa_ewe_alb_anl_dut_ctl_glc_hin_qcu_arw_scr_rus_cic_heb_ita_aeg_lit_sun_por_akn_slo_bem_mly_tha_mlt_knd_swa_xho_azi_afr_urd_tur_ven_vie_gam_tsw_zul_igb	0.115453185713417	0.271551468869976	0.786568801334195
128	amh_por_moo_alb_owc_sod_aeg_bos_uzb_azi_zul_ind_xho_ben_pol_bsq_fre_heb_bam_cnt_ukr_glc_cic_swe_lda_scr_hun_ven_akn_fin_afr_amr_geo_urd_grk_slo_rus_hau_gam_arw_est_tsn_jav_spa_bat_jpn_knd_kor_ita_cze_igb_rom_mly_lit_mlt_sun_mnd_lat_fbf_krd_anl_bul_guj_nor_hin_qcu_eng_svk_prs_yor_wly_dut_tig_mcd_tag_ger_dgb_ctl_swt_mao_tha_chh_tml_tsw_dyu_tur_pan_mol_aze_bem_vie_sid_ses_ewe_swa	-0.447914027037356	-1.0642423028512	0.289974385609909
129	anl_ukr_cic_mol_mlt_aeg_sod_pol_uzb_tur_tsw_mly_akn_rus_dut_bsq_lit_amh_bam_cnt_por_scr_zul_cze_xho_alb_est_swa_moo_hun_ger_heb_geo_swe_guj_krd_grk_hau_wly_prs_fin_ses_ind_svk_sun_jpn_tml_kor_fre_spa_fbf_rom_bat_mcd_amr_mao_mnd_hin_yor_ita_sid_afr_arw_nor_slo_qcu_bul_pan_eng_tsn_chh_ctl_gam_ben_jav_lat_ven_urd_igb_tag_tha_tig_knd_lda_bem_aze_glc_bos_azi_dyu_vie_owc_ewe_swt_dgb	-0.350642857009661	-0.830737382500058	0.408249667796653
130	hau_ukr_cic_svk_anl_tig_mlt_swe_aze_tur_lda_jav_ewe_prs_slo_bsq_lit_amr_igb_mnd_hin_guj_ven_cze_zul_alb_fin_swa_moo_est_pan_aeg_geo_eng_por_mol_ctl_sid_owc_dut_hun_bam_mly_scr_ind_jpn_tml_kor_grk_krd_xho_nor_bat_rom_amh_tag_cnt_rus_dgb_spa_chh_bos_ger_afr_lat_qcu_ita_arw_pol_fbf_gam_mcd_wly_ben_sun_glc_akn_fre_dyu_mao_tha_sod_knd_ses_swt_azi_urd_bul_uzb_bem_vie_heb_tsn_yor_tsw	-0.736181799500473	-1.76841271276154	0.0802709787964795
131	sod_bos_lda_ita_wly_hau_tig_fre_tur_uzb_zul_ind_ses_scr_cze_bsq_slo_sid_ven_mnd_nor_pan_swa_afr_moo_mcd_est_dgb_fbf_fin_dut_anl_geo_rom_eng_alb_ukr_amh_amr_ctl_hun_bem_mly_glc_jav_jpn_tml_kor_ben_grk_tsn_por_sun_spa_chh_mao_cnt_lit_yor_krd_gam_arw_rus_urd_pol_qcu_lat_hin_swe_akn_heb_mol_aeg_prs_bat_guj_tsw_ger_ewe_tag_tha_owc_knd_cic_xho_azi_svk_bul_aze_swt_vie_mlt_dyu_bam_igb	-0.421652387752082	-1.00155775064427	0.319156095749826
132	aeg_pan_cic_lit_sod_hau_gam_pol_tur_uzb_moo_jav_tsw_ita_mcd_bsq_rus_mlt_bem_mnd_bos_ctl_dyu_slo_swt_grk_est_tsn_lda_hun_spa_anl_geo_mol_dut_bul_por_owc_sid_alb_fin_yor_mly_ger_mao_jpn_knd_kor_swe_cze_akn_fre_sun_scr_wly_tag_cnt_ukr_ewe_afr_tig_svk_urd_hin_ben_qcu_prs_eng_guj_xho_heb_rom_amh_arw_ind_nor_bam_lat_igb_bat_tha_amr_tml_swa_zul_azi_glc_krd_aze_fbf_vie_chh_ses_dgb_ven	-0.396551607338537	-0.939976051495603	0.349664904582581
133	mlt_grk_tsw_ita_sid_wly_tig_prs_tur_aze_tsn_sun_fbf_mcd_glc_bsq_urd_gam_zul_cnt_rom_arw_ses_ukr_bam_pol_est_swt_yor_fin_eng_amr_geo_krd_ben_rus_dut_anl_chh_scr_hun_lda_tag_por_bat_jpn_tml_kor_bos_ctl_bem_lat_ind_swe_aeg_mly_mnd_guj_igb_pan_owc_spa_bul_fre_ger_qcu_alb_svk_hin_ewe_sod_cze_hau_nor_mao_afr_cic_slo_moo_jav_tha_amh_knd_xho_akn_uzb_mol_lit_azi_dyu_vie_heb_dgb_swa_ven	0.269103137483389	0.634737705217281	0.527157961577336
134	tig_nor_dyu_grk_hau_owc_mlt_rom_aze_uzb_swa_tag_bem_swe_lit_bsq_dut_sod_xho_mnd_arw_svk_fbf_ukr_ewe_ctl_hun_tsn_bam_est_mol_amr_geo_afr_bos_urd_spa_sid_heb_pan_fin_moo_sun_alb_bat_jpn_knd_kor_scr_rus_swt_hin_ind_prs_gam_jav_cnt_slo_igb_pol_wly_mcd_fre_ita_ben_qcu_krd_guj_eng_akn_aeg_cze_anl_por_mao_ger_zul_bul_lda_mly_tha_amh_tml_tsw_dgb_azi_glc_lat_tur_cic_vie_chh_ven_ses_yor	0.115349325809786	0.271390421514746	0.786692270230699
135	heb_fre_fbf_ita_amr_sid_wly_swe_tur_aze_tsw_tag_ses_ctl_ben_bsq_lat_anl_dgb_cnt_ukr_mol_igb_arw_yor_bos_hun_akn_xho_est_guj_hau_geo_afr_mcd_bul_spa_tig_sod_pol_fin_dyu_bat_prs_mao_jpn_tml_kor_urd_grk_tsn_svk_sun_hin_mlt_jav_mnd_lit_swt_glc_gam_cze_eng_rom_slo_qcu_dut_por_rus_zul_chh_ger_aeg_scr_mly_krd_ven_alb_lda_ind_tha_amh_knd_cic_moo_uzb_nor_pan_azi_swa_vie_owc_ewe_bem_bam	-0.236001425907832	-0.557760136842256	0.578348343635199
136	sid_dut_zul_lat_mlt_heb_amh_krd_aze_uzb_dgb_ind_swa_ita_lit_bsq_por_anl_dyu_cnt_urd_prs_tsn_hin_ewe_pan_hun_yor_ven_est_bul_gam_geo_rom_scr_mcd_alb_amr_sod_ger_fin_cic_jav_bos_bat_jpn_knd_kor_cze_swe_lda_fre_mao_ctl_tig_tag_mnd_eng_akn_rus_wly_afr_grk_mol_pol_qcu_spa_guj_svk_fbf_aeg_glc_owc_slo_mly_ben_ses_nor_moo_sun_tha_chh_tml_bem_bam_tur_arw_ukr_azi_igb_vie_hau_swt_tsw_xho	-0.312856040891881	-0.739652962838482	0.461373595832243
137	heb_rus_moo_mcd_chh_amr_gam_guj_tur_azi_ses_sun_akn_ita_swe_bsq_hin_anl_tsw_mnd_scr_spa_igb_ger_swa_grk_hun_cic_yor_est_afr_sod_geo_svk_glc_eng_mol_owc_hau_krd_fin_zul_mao_dut_jav_jpn_tml_kor_ctl_fre_dyu_pan_tag_cze_tig_mly_cnt_slo_fbf_lit_mlt_nor_alb_prs_bos_qcu_ben_arw_pol_swt_wly_ukr_aeg_por_ind_bul_tsn_urd_ven_bat_tha_amh_knd_lda_xho_uzb_lat_rom_aze_ewe_vie_sid_bem_bam_dgb	-0.135604292429723	-0.319531000018963	0.75004056014765
138	sid_nor_lda_cze_mlt_wly_anl_mcd_tur_uzb_tsn_sun_fbf_mol_svk_bsq_swe_aeg_swa_cnt_bos_por_ses_spa_bem_grk_est_moo_dyu_fin_ita_gam_geo_prs_lat_hin_lit_tig_sod_pol_hun_yor_bat_arw_ind_jpn_tml_kor_fre_alb_ven_slo_jav_ger_hau_mly_mnd_afr_cic_ctl_chh_eng_scr_ukr_guj_qcu_rom_urd_glc_swt_owc_dut_amh_bul_tag_ben_igb_pan_ewe_mao_tha_heb_knd_bam_xho_aze_rus_krd_azi_zul_vie_amr_akn_dgb_tsw	-0.644256462481248	-1.54165074221268	0.126554391172706
139	hau_lat_ven_grk_gam_owc_mlt_pan_uzb_aze_lda_mly_swa_scr_guj_bsq_slo_wly_akn_mnd_mol_prs_zul_ben_fbf_rus_est_bam_tsw_hun_glc_amr_geo_ctl_alb_krd_fre_anl_chh_urd_fin_bem_mao_ukr_sun_jpn_tml_kor_svk_bul_igb_hin_bat_swe_sod_ind_cnt_mcd_dyu_arw_aeg_afr_eng_rom_ger_qcu_por_ita_nor_yor_tig_pol_heb_spa_jav_lit_tsn_dut_cic_tag_tha_amh_knd_xho_swt_azi_bos_cze_tur_moo_vie_sid_ses_dgb_ewe	-0.476425468977928	-1.13204561299531	0.260525702214193
140	owc_swe_zul_alb_mlt_amr_chh_ben_azi_aze_bam_ind_tsw_slo_krd_bsq_bul_gam_xho_mnd_svk_scr_akn_glc_moo_pan_est_igb_yor_hun_por_anl_geo_hin_nor_ger_mcd_sod_wly_urd_fin_dgb_tag_arw_sun_jpn_tml_kor_afr_prs_swt_fre_mao_eng_aeg_mly_cnt_ukr_swa_guj_sid_ita_grk_pol_rom_qcu_dut_lat_ctl_fbf_heb_mol_tig_spa_bat_bos_lda_rus_ses_jav_tha_amh_knd_ewe_tsn_uzb_lit_cze_tur_ven_vie_hau_cic_bem_dyu	-0.270840149549585	-0.641107163163668	0.523029841289111
141	tig_hin_tsw_bos_sod_amh_mlt_ita_aze_azi_ewe_mly_swa_lat_pan_bsq_ukr_wly_zul_cnt_swe_svk_ses_afr_fbf_alb_hun_bem_ven_est_fre_anl_geo_pol_krd_slo_ben_aeg_amr_bul_fin_yor_tag_rus_ind_jpn_knd_kor_glc_arw_dgb_ctl_bat_spa_sid_mao_mnd_lit_bam_scr_chh_ger_grk_cze_urd_qcu_mcd_nor_mol_swt_gam_por_heb_prs_jav_guj_moo_dut_igb_sun_tha_owc_tml_lda_dyu_tur_rom_eng_uzb_cic_vie_hau_tsn_xho_akn	-0.333970699931489	-0.791586520365242	0.430616150217866
142	tig_bos_ven_mol_anl_owc_mlt_arw_uzb_aze_akn_mly_bam_glc_eng_bsq_pan_sid_igb_mnd_svk_prs_fbf_ger_xho_krd_fin_cic_swa_hun_nor_aeg_geo_pol_hin_alb_ctl_amh_wly_afr_est_moo_sun_lat_tag_jpn_knd_kor_scr_mcd_ses_urd_ind_slo_chh_bat_cnt_swe_tsw_lit_amr_ukr_ita_guj_grk_qcu_por_bul_rom_yor_hau_fre_heb_dut_jav_ben_ewe_cze_dgb_mao_tha_sod_tml_swt_dyu_azi_spa_rus_tur_lda_vie_gam_zul_bem_tsn	0.118059240345463	0.277811858288729	0.781773453711537
143	gam_fre_lda_lat_owc_amh_tig_arw_azi_uzb_ewe_mly_swt_guj_alb_bsq_ita_sod_fbf_cnt_mol_prs_bem_ger_ven_svk_est_swa_xho_fin_rom_sid_geo_bul_spa_afr_ctl_hau_heb_rus_hun_tsn_bat_scr_tag_jpn_tml_kor_eng_dut_ses_ukr_ind_hin_amr_sun_mnd_lit_dgb_por_wly_cze_pol_mcd_nor_qcu_pan_grk_krd_yor_aeg_urd_chh_bos_jav_swe_moo_glc_dyu_mao_tha_anl_knd_akn_tsw_aze_ben_slo_tur_bam_vie_mlt_cic_igb_zul	-0.435992937708016	-1.03588201114122	0.302943216198308
144	mlt_lit_bam_ben_amr_wly_amh_slo_azi_tur_akn_mao_fbf_dut_fre_bsq_spa_sod_ewe_mnd_krd_prs_ses_afr_tsn_hin_fin_swa_dgb_est_mol_aeg_geo_eng_rom_swe_nor_hau_heb_ukr_hun_lda_mly_por_ind_jpn_tml_kor_pan_bul_moo_arw_jav_ger_chh_sun_cnt_pol_yor_ita_gam_bos_lat_scr_glc_qcu_urd_grk_rus_bem_owc_ctl_tig_svk_bat_alb_xho_mcd_swt_tag_tha_sid_knd_igb_cic_aze_cze_guj_uzb_tsw_vie_anl_ven_dyu_zul	-1.01281834706502	-2.47819954763355	0.0150084148956657
145	gam_ctl_ses_arw_mlt_sid_sod_svk_uzb_aze_tsw_jav_cic_rus_ben_bsq_urd_amr_dyu_cnt_pan_rom_yor_fre_bem_nor_hun_ewe_tsn_fin_dut_amh_geo_mcd_afr_ita_scr_owc_hau_ger_est_zul_bat_lat_tag_jpn_knd_kor_guj_prs_xho_glc_sun_por_wly_mly_mnd_mol_swt_spa_heb_eng_krd_hin_cze_qcu_slo_bul_bos_fbf_tig_grk_anl_swe_ind_alb_dgb_lit_lda_mao_tha_chh_tml_swa_moo_tur_ukr_pol_azi_akn_vie_aeg_ven_igb_bam	0.0915423085767612	0.215514478314742	0.829838172119291
146	wly_scr_tsn_mcd_mlt_sid_chh_rom_uzb_aze_yor_jav_ses_ger_pan_bsq_hin_tig_dyu_mnd_afr_svk_ven_por_akn_glc_est_lda_bam_hun_eng_aeg_geo_grk_rus_swe_cze_anl_heb_krd_fin_ewe_ind_ben_mao_jpn_knd_kor_dut_mol_fbf_prs_sun_bul_hau_tag_cnt_lat_swt_alb_amh_lit_bos_spa_slo_qcu_arw_ukr_ita_dgb_amr_nor_sod_fre_bat_pol_xho_urd_bem_mly_tha_gam_tml_tsw_zul_azi_ctl_guj_tur_moo_vie_owc_igb_swa_cic	-0.491797079348032	-1.17125636564652	0.24448791250376
147	anl_ben_bam_slo_hau_chh_tig_prs_tur_aze_zul_tag_bem_lat_arw_bsq_fre_sid_lda_mnd_dut_grk_igb_hin_ven_glc_hun_akn_swt_est_eng_mlt_geo_pan_pol_urd_rom_gam_amr_swe_fin_dyu_jav_mcd_ind_jpn_tml_kor_krd_alb_tsw_nor_sun_svk_owc_mao_cnt_bos_yor_guj_aeg_cze_spa_rus_lit_qcu_scr_mol_ukr_moo_wly_ger_amh_por_mly_bul_tsn_ita_cic_bat_tha_heb_knd_ses_ewe_uzb_afr_ctl_azi_fbf_vie_sod_xho_dgb_swa	-0.021155926002085	-0.0498210834011419	0.960371810623654
148	anl_guj_tsn_alb_tig_gam_amr_hin_tur_azi_swa_sun_swt_grk_mcd_bsq_ctl_hau_dyu_cnt_glc_svk_ven_pan_bam_prs_est_fbf_zul_hun_ben_sid_geo_fre_ita_bul_bos_amh_owc_rus_fin_dgb_bat_eng_ind_jpn_knd_kor_ukr_ger_lda_nor_jav_urd_aeg_mly_mnd_scr_ses_afr_sod_pol_rom_dut_arw_qcu_swe_cze_lat_tsw_chh_por_wly_lit_mao_mol_moo_spa_akn_tag_tha_heb_tml_bem_igb_aze_slo_krd_uzb_yor_vie_mlt_cic_xho_ewe	-0.390623887393943	-0.925877055072241	0.356906296301242
149	anl_dut_tsn_fre_amr_aeg_tig_prs_tur_azi_xho_jav_bam_afr_ctl_bsq_pan_amh_lda_mnd_alb_urd_igb_rom_yor_por_est_bem_swa_fin_cze_wly_geo_slo_rus_lit_bul_sod_hau_hin_hun_ses_ind_swe_tag_jpn_tml_kor_grk_mcd_fbf_svk_mao_scr_gam_mly_cnt_krd_zul_bos_owc_mol_nor_ben_ita_qcu_ger_arw_lat_swt_heb_glc_mlt_pol_sun_guj_ewe_spa_ven_bat_tha_sid_knd_tsw_dgb_uzb_eng_ukr_aze_akn_vie_chh_moo_dyu_cic	-0.211073157731816	-0.497916069557136	0.619718576816189
150	hau_rom_tsw_grk_wly_chh_sod_cze_tur_aze_zul_ind_ses_svk_alb_bsq_mol_amh_akn_cnt_slo_por_dgb_pan_dyu_swe_est_bem_tsn_hun_rus_mlt_geo_lat_ger_lit_ben_sid_heb_scr_fin_moo_jav_afr_sun_jpn_tml_kor_dut_ita_ewe_fre_bat_bul_aeg_mly_mnd_ctl_swt_hin_amr_pol_bos_krd_nor_qcu_guj_spa_arw_xho_anl_urd_tig_eng_tag_prs_ven_mcd_bam_mao_tha_owc_knd_swa_yor_uzb_glc_ukr_azi_cic_vie_gam_lda_fbf_igb	0.488910531665551	1.154738696577	0.25115594603771
151	mlt_fre_ses_dut_gam_heb_wly_alb_aze_uzb_swa_tag_moo_urd_svk_bsq_guj_aeg_fbf_mnd_nor_bul_bam_slo_igb_ita_hun_akn_dyu_fin_bos_amr_geo_ger_pan_pol_krd_hau_amh_hin_est_bem_mao_por_bat_jpn_tml_kor_scr_arw_ven_ben_mly_ukr_anl_jav_cnt_rus_dgb_eng_owc_rom_grk_lat_ctl_qcu_glc_prs_afr_ewe_sid_lit_tig_mol_ind_swe_cic_mcd_tsn_sun_tha_chh_knd_xho_tsw_azi_cze_spa_tur_swt_vie_sod_yor_zul_lda	-0.572744891980895	-1.36832067629815	0.174508417858634
152	owc_lat_ven_glc_sod_wly_gam_arw_aze_uzb_dgb_mly_ses_por_cze_bsq_dut_amh_tsn_cnt_pol_ger_lda_grk_akn_ita_est_bam_swa_hun_mcd_mlt_geo_afr_guj_ctl_spa_tig_aeg_svk_fin_tsw_ind_rom_mao_jpn_tml_kor_pan_nor_zul_lit_jav_ben_amr_bat_mnd_krd_xho_hin_chh_mol_bos_alb_slo_qcu_bul_eng_urd_ewe_anl_prs_hau_ukr_tag_scr_fbf_fre_swt_sun_tha_sid_knd_bem_dyu_tur_swe_rus_azi_yor_vie_heb_igb_moo_cic	-0.17588627242248	-0.41534477140315	0.678846244832426
153	mlt_guj_akn_ger_hau_wly_chh_slo_tur_azi_zul_bat_bam_nor_eng_bsq_ukr_heb_ven_cnt_scr_svk_bem_pan_fbf_swe_hun_tsw_swa_est_bul_amr_geo_mcd_urd_por_afr_sid_sod_lit_fin_xho_sun_spa_ind_jpn_knd_kor_rom_fre_moo_mol_jav_glc_aeg_mly_mnd_ctl_ewe_grk_anl_dut_arw_pol_bos_qcu_rus_krd_prs_yor_tig_hin_gam_ita_mao_lat_ses_cze_dyu_tag_tha_owc_tml_lda_igb_uzb_ben_alb_aze_tsn_vie_amh_cic_swt_dgb	0.424961960394064	1.00184775702098	0.319016738514091
154	amr_urd_dyu_mcd_heb_sod_mlt_krd_azi_aze_zul_jav_bam_rus_ger_bsq_hin_amh_ses_cnt_ukr_prs_dgb_arw_cic_nor_hun_moo_igb_est_slo_tig_geo_eng_ben_glc_lat_chh_sid_bos_fin_tsn_bat_rom_sun_jpn_knd_kor_mol_pol_ven_dut_tag_ctl_owc_mly_mnd_pan_fbf_cze_aeg_fre_svk_ita_guj_qcu_scr_afr_swe_bem_hau_alb_anl_bul_mao_grk_lda_spa_ewe_ind_tha_gam_tml_swa_swt_tur_por_lit_uzb_xho_vie_wly_akn_tsw_yor	0.855663012631406	2.0423111612751	0.0439519037194982
155	mlt_guj_xho_por_hau_tig_gam_ben_uzb_aze_bam_mly_lda_fre_prs_bsq_pol_sid_akn_mnd_arw_alb_fbf_afr_tsw_scr_est_igb_ven_fin_ita_wly_geo_lit_mol_rus_hin_amr_sod_lat_hun_ewe_jav_ukr_ind_jpn_knd_kor_glc_eng_zul_urd_mao_krd_aeg_sun_cnt_dut_dyu_bul_anl_pan_mcd_slo_rom_qcu_grk_ger_ctl_bem_chh_swe_amh_spa_tag_svk_cic_nor_swt_bat_tha_owc_tml_tsn_moo_tur_cze_bos_azi_yor_vie_heb_dgb_swa_ses	0.292365509178012	0.688376897029313	0.492929040637845
156	gam_krd_bam_ukr_anl_aeg_amh_ita_aze_uzb_tsw_sun_igb_pol_lit_bsq_rus_owc_xho_mnd_bos_fre_ewe_svk_akn_cze_hun_dyu_ven_est_swe_heb_geo_urd_guj_bul_grk_chh_hau_ctl_fin_yor_jav_ben_ind_jpn_knd_kor_arw_rom_bem_afr_mao_nor_amr_tag_cnt_mcd_ses_lat_sod_prs_glc_hin_por_qcu_pan_mol_spa_cic_mlt_dut_wly_eng_mly_ger_dgb_scr_tsn_bat_tha_tig_tml_swa_moo_tur_alb_slo_azi_lda_vie_sid_swt_zul_fbf	0.661001519276173	1.56817276545675	0.120237190942591
157	wly_dut_yor_pol_sod_mlt_gam_krd_tur_azi_swt_tag_cic_afr_fre_bsq_urd_tig_xho_cnt_guj_bos_ewe_cze_ses_ita_est_tsn_tsw_fin_eng_sid_geo_arw_prs_ger_por_chh_amh_grk_hun_swa_sun_bul_bat_jpn_tml_kor_glc_slo_moo_pan_mly_spa_owc_ind_mnd_mcd_ven_rus_heb_ben_ukr_ctl_lit_qcu_svk_rom_scr_igb_amr_nor_aeg_swe_jav_mol_bem_hin_fbf_mao_tha_anl_knd_akn_zul_uzb_alb_lat_aze_dgb_vie_hau_bam_dyu_lda	0.60252965346773	1.42790211218314	0.156669561526858
158	heb_lit_tsn_mol_amr_tig_anl_swe_tur_azi_igb_mao_swa_glc_fre_bsq_alb_chh_ses_mnd_afr_bul_cic_rom_zul_slo_fin_moo_bam_est_dut_sid_geo_ctl_urd_eng_guj_sod_hau_spa_hun_yor_jav_rus_tag_jpn_knd_kor_hin_arw_ewe_lat_mly_cze_gam_ind_cnt_ben_swt_ita_aeg_prs_mcd_svk_grk_qcu_pol_krd_scr_dgb_amh_ukr_wly_bos_bat_por_dyu_ger_lda_sun_tha_owc_tml_bem_fbf_aze_nor_pan_uzb_xho_vie_mlt_ven_akn_tsw	-0.4577407298746	-1.08951186958555	0.27874332565528
159	amr_rus_xho_slo_owc_mlt_hau_grk_azi_tur_ses_sun_bem_lit_ita_bsq_urd_sod_ven_cnt_ger_bos_swt_swe_tsn_guj_fin_ewe_bam_est_afr_tig_geo_alb_mol_ben_fre_chh_heb_lat_hun_zul_mao_eng_bat_jpn_knd_kor_krd_hin_yor_spa_tag_pol_sid_ind_mnd_svk_swa_rom_aeg_ctl_cze_scr_pan_qcu_glc_bul_mcd_dgb_amh_ukr_anl_por_mly_prs_akn_nor_tsw_jav_tha_wly_tml_cic_dyu_aze_dut_arw_uzb_moo_vie_gam_lda_fbf_igb	-0.145424302867021	-0.343218551977177	0.732208695301853
160	wly_lat_fbf_svk_chh_tig_anl_prs_uzb_azi_akn_jav_cic_slo_ctl_bsq_por_mlt_bem_mnd_mol_swe_tsw_ger_dgb_guj_hun_yor_dyu_est_grk_hau_geo_alb_fre_rom_rus_owc_sid_mcd_fin_swa_mao_pan_tag_jpn_knd_kor_urd_ita_lda_pol_bat_eng_amh_sun_cnt_krd_ewe_spa_amr_cze_scr_bos_lit_qcu_hin_bul_dut_zul_heb_glc_aeg_afr_mly_arw_swt_ben_xho_ind_tha_gam_tml_igb_ses_aze_nor_ukr_tur_bam_vie_sod_tsn_ven_moo	-0.280156757461606	-0.663001107590758	0.508969814378813
161	tig_ita_dyu_lat_anl_aeg_gam_ukr_azi_aze_igb_sun_zul_lit_bos_bsq_fre_amr_tsw_mnd_ger_nor_ses_ctl_bam_arw_fin_bem_yor_hun_guj_sod_geo_svk_eng_slo_urd_heb_owc_por_est_swt_jav_mol_mly_jpn_tml_kor_pol_glc_cic_cze_mao_rom_hau_bat_cnt_swe_xho_pan_chh_alb_mcd_spa_prs_qcu_grk_bul_rus_moo_wly_scr_amh_dut_ind_hin_akn_afr_ven_tag_tha_mlt_knd_fbf_swa_tur_ben_krd_uzb_ewe_vie_sid_tsn_dgb_lda	-0.541857627357193	-1.29039814148762	0.200111533067683
162	wly_mol_fbf_rom_heb_amr_anl_arw_tur_aze_swa_ind_bem_ukr_ben_bsq_lat_tig_ewe_cnt_prs_cze_akn_krd_cic_ger_hun_bam_zul_est_pan_gam_geo_scr_mcd_pol_hin_owc_mlt_svk_fin_yor_mao_grk_jav_jpn_tml_kor_glc_swe_moo_guj_tag_slo_amh_sun_mnd_spa_tsn_bul_chh_rus_por_afr_alb_qcu_eng_dut_ctl_dyu_sid_nor_sod_ita_mly_lit_swt_fre_tsw_bat_tha_hau_knd_igb_ses_uzb_urd_bos_azi_dgb_vie_aeg_xho_lda_ven	-0.594460334205467	-1.41849582312308	0.159388532139321
163	sid_rus_ses_dut_anl_chh_heb_alb_tur_azi_lda_ind_swa_nor_slo_bsq_bul_amr_akn_cnt_svk_pol_dgb_guj_tsn_bos_fin_ewe_fbf_est_lat_tig_geo_lit_afr_ger_pan_hau_sod_ita_hun_bem_mao_fre_mly_jpn_knd_kor_krd_ben_igb_cze_bat_spa_amh_sun_mnd_glc_ven_hin_mlt_ukr_scr_por_mol_qcu_ctl_arw_eng_zul_owc_prs_wly_rom_jav_urd_cic_grk_yor_tag_tha_gam_tml_tsw_xho_uzb_swe_mcd_aze_moo_vie_aeg_bam_swt_dyu	-0.409483261392724	-0.971514711927963	0.333812065350803
164	sid_guj_zul_nor_amr_mlt_tig_eng_tur_azi_bem_mly_lda_slo_fre_bsq_swe_anl_xho_mnd_ben_spa_swt_rus_moo_lit_fin_ewe_ven_hun_rom_hau_geo_por_dut_glc_scr_chh_heb_ctl_est_bam_sun_lat_tag_jpn_tml_kor_bos_mcd_cic_ger_ind_alb_gam_mao_cnt_cze_dgb_svk_sod_pan_krd_mol_grk_qcu_arw_hin_ita_dyu_aeg_urd_amh_ukr_bat_prs_igb_afr_yor_jav_tha_wly_knd_fbf_ses_aze_bul_pol_uzb_tsn_vie_owc_tsw_swa_akn	-0.153858405431525	-0.363213288824929	0.717269837754353
165	tig_guj_tsn_scr_wly_sod_hau_nor_azi_aze_bam_jav_swt_arw_rus_bsq_glc_aeg_dyu_mnd_cze_grk_dgb_pol_fbf_ben_fin_igb_ven_est_slo_heb_geo_fre_krd_ger_por_amh_amr_prs_hun_tsw_mao_hin_bat_jpn_tml_kor_bul_urd_ses_dut_sun_ukr_chh_mly_cnt_afr_cic_lat_owc_mol_pan_alb_bos_qcu_ctl_svk_ita_akn_sid_mcd_mlt_swe_tag_spa_yor_eng_swa_ind_tha_gam_knd_ewe_moo_uzb_rom_lit_tur_zul_vie_anl_xho_bem_lda	-0.695237572325003	-1.66668315961131	0.0989420081531882
166	aeg_bul_ewe_mol_gam_heb_anl_lat_aze_uzb_lda_tag_akn_ita_rus_bsq_bos_wly_igb_cnt_ukr_arw_zul_pan_tsw_dut_est_swa_bem_fin_prs_tig_geo_fre_cze_guj_krd_chh_amr_spa_hun_yor_ind_glc_mao_jpn_tml_kor_alb_grk_ven_swe_bat_ctl_hau_mly_mnd_por_ses_afr_sid_svk_rom_pol_eng_qcu_ben_ger_scr_bam_amh_slo_owc_mcd_jav_hin_dgb_nor_swt_sun_tha_sod_knd_xho_fbf_tur_urd_lit_azi_moo_vie_mlt_dyu_tsn_cic	-0.763069223775087	-1.83062878837965	0.0703585891311073
167	sod_urd_cic_pol_amh_anl_amr_krd_uzb_tur_akn_sun_moo_svk_rus_bsq_alb_hau_tsw_mnd_guj_ita_dgb_spa_tsn_nor_hun_swa_zul_est_bul_heb_geo_cze_rom_pan_lit_aeg_sid_ger_fin_dyu_jav_scr_mao_jpn_knd_kor_por_ctl_lda_bos_bat_grk_tig_mly_cnt_ukr_ven_hin_wly_afr_mcd_lat_fre_qcu_eng_slo_ben_bam_chh_prs_gam_arw_tag_mol_fbf_dut_xho_ind_tha_mlt_tml_igb_yor_aze_glc_swe_azi_bem_vie_owc_swt_ewe_ses	-1.0036934457579	-2.44211685451899	0.0164917123691678
168	tig_fre_cic_swe_hau_owc_heb_rom_tur_azi_swt_bat_bem_prs_alb_bsq_grk_wly_tsn_cnt_hin_nor_ewe_krd_dgb_arw_est_dyu_fbf_fin_mol_amh_geo_ger_bos_pol_pan_anl_gam_spa_hun_moo_tag_ctl_sun_jpn_knd_kor_ita_ben_igb_scr_mly_eng_mlt_ind_mnd_afr_tsw_por_chh_slo_dut_svk_bul_qcu_glc_mcd_rus_lda_amr_urd_sid_ukr_mao_cze_yor_guj_zul_jav_tha_sod_tml_ses_ven_aze_lit_lat_uzb_akn_vie_aeg_swa_xho_bam	-0.186253418711045	-0.440051797182726	0.660920610598671
169	chh_afr_cic_bos_mlt_tig_hau_lat_tur_azi_xho_tag_igb_fre_rus_bsq_ukr_owc_ewe_mnd_lit_arw_tsw_scr_akn_pan_fin_fbf_bam_est_swe_sid_geo_svk_nor_eng_hin_aeg_amr_ctl_hun_dyu_jav_prs_sun_jpn_knd_kor_krd_ita_swa_spa_mao_alb_anl_bat_cnt_bul_dgb_mcd_wly_guj_dut_urd_ben_qcu_slo_pol_glc_zul_gam_rom_amh_ger_mly_mol_bem_por_yor_ind_tha_sod_tml_ven_tsn_uzb_cze_grk_aze_lda_vie_heb_moo_swt_ses	-0.0939846986981373	-0.221573865453579	0.825131428201332
170	sid_hin_akn_guj_chh_amh_hau_eng_uzb_tur_swa_mly_dyu_arw_mcd_bsq_bos_aeg_bem_cnt_grk_dut_ses_nor_cic_svk_est_xho_moo_fin_slo_heb_geo_urd_ctl_ger_scr_wly_amr_swe_hun_swt_bat_fre_tag_jpn_knd_kor_ukr_afr_ewe_krd_jav_spa_anl_ind_mnd_rus_dgb_por_owc_glc_cze_bul_rom_qcu_pan_ita_alb_yor_gam_lat_sod_lit_mao_mol_fbf_ben_ven_sun_tha_mlt_tml_zul_tsn_azi_prs_pol_aze_igb_vie_tig_tsw_bam_lda	-0.637722380717762	-1.52476544489426	0.130711184684261
171	owc_mcd_zul_slo_sod_mlt_amh_lit_uzb_azi_yor_ind_swt_afr_ukr_bsq_cze_chh_dyu_cnt_swe_guj_akn_dut_ewe_krd_est_moo_swa_fin_fre_tig_geo_nor_spa_bos_urd_sid_hau_ita_hun_igb_mly_por_mao_jpn_knd_kor_pol_eng_bem_scr_tag_glc_aeg_bat_mnd_grk_bam_alb_wly_prs_mol_hin_svk_qcu_arw_ben_rom_cic_amr_lat_heb_bul_jav_ger_dgb_ctl_fbf_sun_tha_gam_tml_tsn_lda_aze_pan_rus_tur_ses_vie_anl_xho_ven_tsw	0.138373071171272	0.325536938826992	0.745506018704046
172	gam_grk_yor_ita_aeg_sid_tig_urd_aze_tur_akn_mao_swt_alb_mol_bsq_dut_sod_xho_mnd_lat_ger_cic_ukr_fbf_rom_hun_tsw_dyu_fin_ctl_hau_geo_hin_por_svk_pan_chh_anl_bos_est_swa_jav_rus_tag_jpn_knd_kor_swe_ben_ewe_glc_ind_guj_owc_mly_cnt_krd_moo_afr_heb_mcd_scr_cze_eng_qcu_arw_lit_prs_bem_wly_nor_amh_bul_sun_spa_ses_slo_dgb_bat_tha_mlt_tml_ven_igb_azi_pol_fre_uzb_zul_vie_amr_tsn_lda_bam	-0.343390565926051	-0.813488732653428	0.418015766826855
173	mlt_mcd_tsw_eng_owc_heb_wly_afr_azi_uzb_ven_ind_igb_ger_mol_bsq_ita_gam_yor_mnd_swe_grk_cic_ctl_moo_krd_hun_dyu_akn_fin_por_aeg_geo_rus_slo_dut_hin_sod_sid_urd_est_ewe_sun_cze_jav_jpn_tml_kor_scr_pan_fbf_bul_mao_lit_tig_bat_cnt_ukr_bem_nor_amh_rom_pol_spa_bos_qcu_lat_arw_alb_swa_hau_fre_anl_glc_tag_prs_xho_svk_bam_mly_tha_amr_knd_lda_tsn_tur_ben_guj_aze_ses_vie_chh_zul_dgb_swt	-0.579088008895597	-1.38154397718395	0.170421851610662
174	hau_lit_bam_mol_tig_mlt_wly_ita_azi_tur_ewe_bat_dyu_swe_rom_bsq_urd_sod_tsn_mnd_spa_afr_zul_rus_moo_hin_hun_tsw_swt_fin_bos_chh_geo_cze_ben_dut_pol_gam_anl_glc_est_yor_sun_svk_jav_jpn_knd_kor_lat_ger_cic_bul_tag_scr_amr_ind_cnt_fre_swa_slo_heb_eng_por_pan_prs_qcu_grk_alb_ukr_xho_amh_arw_owc_krd_mly_guj_lda_ctl_dgb_mao_tha_sid_tml_ses_igb_aze_mcd_nor_uzb_bem_vie_aeg_akn_ven_fbf	-0.460892377374094	-1.09486235037591	0.276404401458291
175	mlt_ukr_tsn_krd_owc_aeg_amr_guj_aze_tur_ven_bat_zul_nor_cze_bsq_slo_chh_igb_mnd_grk_alb_ewe_svk_yor_arw_est_cic_bam_fin_fre_tig_geo_prs_ita_lit_pol_sod_wly_ctl_hun_fbf_jav_scr_tag_jpn_tml_kor_mol_dut_xho_ben_sun_bul_sid_ind_cnt_rom_ses_por_hau_rus_mcd_swe_afr_qcu_glc_eng_ger_akn_gam_spa_heb_bos_mao_pan_moo_lat_lda_mly_tha_anl_knd_tsw_dgb_azi_hin_urd_uzb_swt_vie_amh_swa_bem_dyu	-0.538289791576047	-1.28030596434236	0.203621709360681
176	heb_urd_dgb_hin_chh_anl_gam_ita_azi_aze_lda_jav_swa_arw_bos_bsq_glc_sod_bam_mnd_ctl_cze_ses_lit_bem_mcd_fin_igb_akn_est_rom_tig_geo_alb_scr_afr_ger_hau_amr_prs_hun_swt_mly_bul_mao_jpn_tml_kor_lat_ukr_yor_swe_ind_grk_aeg_bat_cnt_slo_fbf_ben_owc_rus_por_dut_guj_qcu_fre_eng_pol_xho_wly_mol_mlt_spa_sun_krd_tsw_nor_cic_tag_tha_amh_knd_zul_ewe_uzb_pan_svk_tur_ven_vie_sid_moo_tsn_dyu	-0.869870375582003	-2.10435195782177	0.0380453378399485
177	tig_guj_moo_afr_chh_heb_gam_bos_aze_tur_ven_bat_bem_grk_lat_bsq_swe_sid_lda_mnd_rus_dut_dgb_prs_zul_ger_est_tsn_swa_fin_eng_hau_geo_mcd_ukr_svk_rom_anl_amh_ben_hun_igb_sun_arw_mao_jpn_tml_kor_slo_pan_ses_pol_jav_ctl_sod_mly_cnt_spa_ewe_fre_amr_mol_scr_cze_bul_qcu_ita_lit_hin_bam_mlt_nor_wly_alb_tag_por_swt_krd_xho_ind_tha_owc_knd_yor_fbf_azi_glc_urd_uzb_dyu_vie_aeg_akn_cic_tsw	0.0845454438052829	0.199316243160204	0.842450508748487
178	gam_ctl_igb_glc_heb_tig_amh_lit_azi_uzb_swt_bat_ses_bul_ukr_bsq_scr_amr_swa_mnd_fre_por_bem_afr_yor_svk_hun_zul_xho_est_rom_mlt_geo_spa_nor_bos_mol_sid_chh_prs_fin_tsn_ind_arw_sun_jpn_tml_kor_ben_krd_dyu_dut_tag_ger_hau_mly_cnt_guj_dgb_swe_wly_rus_pol_lat_ita_qcu_pan_cze_eng_akn_owc_slo_anl_urd_mao_alb_bam_mcd_tsw_jav_tha_sod_knd_fbf_ewe_tur_grk_hin_aze_lda_vie_aeg_cic_ven_moo	0.233128975837156	0.54826451644949	0.584823978525863
179	sid_hin_swt_arw_wly_chh_mlt_pol_uzb_azi_cic_ind_ven_fre_ger_bsq_swe_hau_ewe_cnt_slo_dut_bem_bos_bam_urd_est_igb_zul_fin_krd_owc_geo_lit_ita_svk_eng_amr_amh_prs_hun_xho_sun_scr_jav_jpn_tml_kor_alb_por_yor_mcd_mao_rus_gam_bat_mnd_bul_ses_mol_anl_afr_rom_ben_spa_qcu_guj_ukr_ctl_tsw_sod_grk_tig_nor_tag_pan_fbf_cze_moo_mly_tha_heb_knd_dgb_tsn_aze_lat_glc_tur_dyu_vie_aeg_akn_lda_swa	-0.852129613166617	-2.0535014329718	0.0428317411371077
180	tig_cze_lda_bos_amh_sod_wly_afr_uzb_tur_dgb_tag_ewe_slo_scr_bsq_mcd_chh_fbf_mnd_ita_ger_yor_rus_bam_rom_est_tsn_ses_hun_krd_heb_geo_nor_fre_alb_urd_owc_mlt_hin_fin_dyu_jav_swe_mly_jpn_knd_kor_pan_lat_igb_glc_ind_lit_gam_sun_cnt_prs_xho_arw_sid_por_ben_ctl_bul_qcu_svk_ukr_grk_ven_aeg_spa_amr_mol_mao_dut_tsw_pol_cic_bat_tha_hau_tml_swa_akn_azi_eng_guj_aze_swt_vie_anl_moo_zul_bem	-0.120943253050143	-0.285495104144237	0.77589974295316
181	amr_ben_dgb_fre_hau_amh_aeg_cze_uzb_tur_igb_sun_zul_dut_svk_bsq_bul_mlt_cic_mnd_bos_afr_tsn_rom_akn_mcd_est_swa_xho_fin_scr_sod_geo_pol_ita_krd_alb_sid_anl_glc_hun_swt_jav_slo_tag_jpn_knd_kor_urd_grk_tsw_arw_bat_hin_tig_ind_cnt_mol_lda_ctl_owc_por_ukr_prs_nor_qcu_lat_spa_swe_ses_wly_rus_gam_ger_mly_pan_bam_eng_dyu_mao_tha_heb_tml_ven_fbf_azi_guj_lit_aze_yor_vie_chh_moo_bem_ewe	-1.01916536895772	-2.48340769060053	0.0148044780959354
182	anl_alb_igb_cze_hau_mlt_sod_svk_azi_aze_swa_tag_fbf_ben_prs_bsq_pan_aeg_ven_mnd_urd_bos_xho_arw_tsw_nor_est_lda_dgb_fin_swe_chh_geo_grk_ctl_por_guj_tig_owc_mol_hun_yor_bat_ita_sun_jpn_knd_kor_ukr_slo_tsn_lat_mao_eng_gam_mly_cnt_bul_bam_afr_heb_rus_hin_dut_spa_qcu_scr_lit_pol_cic_sid_ger_wly_fre_ind_rom_moo_mcd_dyu_jav_tha_amh_tml_akn_ewe_tur_krd_glc_uzb_zul_vie_amr_swt_ses_bem	-0.00764511653869437	-0.0179939636975984	0.985682216932443
183	chh_svk_yor_prs_mlt_heb_amh_nor_aze_tur_xho_mly_ewe_dut_lat_bsq_ita_hau_zul_mnd_pan_urd_ses_guj_dyu_fre_hun_bem_tsn_est_ger_amr_geo_mol_afr_krd_bul_gam_sid_rom_fin_cic_tag_arw_bat_jpn_knd_kor_spa_por_tsw_pol_jav_cze_sod_mao_cnt_slo_swt_hin_tig_ukr_alb_eng_ben_qcu_swe_scr_rus_ven_owc_ctl_anl_grk_sun_lit_moo_mcd_igb_ind_tha_aeg_tml_swa_bam_azi_glc_bos_uzb_dgb_vie_wly_fbf_lda_akn	-0.29767264437782	-0.703809097376533	0.483310142892807
184	anl_lit_zul_slo_tig_heb_amr_hin_uzb_azi_fbf_sun_bem_bos_mcd_bsq_rus_gam_tsn_mnd_ger_scr_akn_glc_moo_afr_fin_xho_ven_hun_grk_aeg_geo_dut_pan_eng_urd_sid_sod_krd_est_cic_jav_ctl_ind_jpn_tml_kor_rom_svk_yor_spa_mao_nor_amh_tag_cnt_prs_lda_fre_hau_pol_cze_alb_lat_qcu_mol_por_arw_tsw_mlt_ita_owc_swe_mly_ben_swt_bul_dyu_bat_tha_wly_knd_igb_dgb_aze_guj_ukr_tur_swa_vie_chh_ewe_ses_bam	-0.360737653223102	-0.854891450868272	0.394808211726559
185	anl_arw_ven_mol_hau_heb_sid_ita_uzb_aze_ses_mao_ewe_spa_pan_bsq_lit_wly_xho_mnd_lat_mcd_bem_alb_dgb_swe_fin_tsn_akn_hun_por_tig_geo_prs_slo_krd_ben_amr_amh_rus_est_cic_tag_fre_jav_jpn_tml_kor_pol_scr_fbf_dut_bat_grk_chh_mly_cnt_bos_swa_svk_owc_cze_urd_eng_hin_qcu_bul_ctl_afr_swt_aeg_glc_gam_guj_sun_ukr_bam_rom_dyu_ind_tha_sod_knd_moo_lda_tur_nor_ger_azi_tsw_vie_mlt_igb_zul_yor	-0.266544610105022	-0.630123077729527	0.530159275306384
186	heb_spa_ses_eng_chh_amh_wly_fre_azi_tur_cic_sun_tsn_pan_nor_bsq_urd_aeg_dgb_cnt_afr_alb_ven_ukr_zul_mol_hun_xho_bam_fin_lit_gam_geo_cze_hin_lat_guj_sod_mlt_scr_est_yor_tag_rus_mao_jpn_knd_kor_por_ctl_ewe_ita_mly_krd_hau_jav_mnd_bul_moo_rom_anl_ger_swe_glc_pol_qcu_mcd_ben_dut_swt_tig_bos_sid_prs_bat_arw_akn_svk_lda_ind_tha_owc_tml_igb_tsw_aze_slo_grk_uzb_dyu_vie_amr_fbf_swa_bem	0.0128085694143793	0.030161410697336	0.976002957249545
187	mlt_prs_swt_slo_tig_amr_chh_grk_azi_aze_zul_tag_cic_bos_mol_bsq_lit_hau_akn_cnt_lat_swe_ven_nor_ses_pan_hun_dgb_fbf_fin_urd_amh_geo_svk_ben_fre_hin_anl_aeg_afr_est_bam_mao_krd_ind_jpn_knd_kor_spa_ger_xho_cze_mly_bul_gam_sun_mnd_dut_igb_rom_owc_rus_arw_glc_ita_qcu_scr_guj_mcd_yor_heb_por_sid_pol_jav_ukr_tsw_alb_ewe_bat_tha_sod_tml_tsn_dyu_uzb_eng_ctl_tur_lda_vie_wly_moo_swa_bem	-0.589183141181506	-1.40649822223437	0.162909007897939
188	sid_fre_moo_ger_wly_sod_anl_bul_uzb_aze_swa_bat_bem_mol_ita_bsq_afr_chh_xho_cnt_eng_nor_ewe_arw_ven_krd_est_ses_tsn_hun_lit_tig_geo_bos_spa_glc_guj_hau_gam_scr_fin_akn_jav_urd_mly_jpn_knd_kor_hin_rom_cic_pan_sun_svk_owc_ind_mnd_ben_dgb_dut_mlt_rus_prs_swe_mcd_qcu_alb_lat_por_tsw_amr_ctl_heb_cze_mao_slo_yor_ukr_zul_tag_tha_amh_tml_lda_bam_tur_pol_grk_azi_swt_vie_aeg_igb_dyu_fbf	0.20086742163075	0.473806162228951	0.636748574995172
189	anl_rom_tsn_dut_heb_sid_sod_urd_tur_azi_ewe_jav_lda_scr_ger_bsq_pan_chh_akn_mnd_lit_guj_yor_swe_dgb_slo_fin_igb_bem_hun_nor_gam_geo_ctl_glc_por_cze_amr_hau_spa_est_moo_mly_ukr_ind_jpn_tml_kor_krd_afr_xho_mol_sun_rus_wly_tag_cnt_pol_swt_fre_mlt_lat_hin_grk_svk_qcu_bul_prs_ita_ses_amh_mcd_tig_bos_mao_ben_zul_alb_dyu_bat_tha_owc_knd_swa_fbf_aze_eng_arw_uzb_ven_vie_aeg_bam_tsw_cic	-0.749734922130179	-1.80590911133957	0.0741675800797556
190	aeg_bos_cic_hin_hau_amh_mlt_lat_uzb_aze_moo_mao_zul_prs_fre_bsq_pan_wly_xho_cnt_krd_afr_bam_scr_lda_grk_fin_dyu_swa_hun_guj_sod_geo_ukr_lit_cze_svk_anl_tig_dut_est_dgb_sun_mol_tag_jpn_knd_kor_ita_glc_ewe_slo_mly_ctl_heb_bat_mnd_por_fbf_arw_owc_pol_alb_ger_spa_qcu_ben_nor_rus_tsn_gam_mcd_chh_swe_ind_rom_ses_bul_ven_jav_tha_amr_tml_swt_igb_tur_urd_eng_azi_yor_vie_sid_bem_akn_tsw	-0.440917422757336	-1.04780370271614	0.29744456255984
191	amr_ger_swt_mol_sid_amh_gam_svk_uzb_azi_igb_sun_akn_ita_spa_bsq_lit_heb_dgb_cnt_guj_rus_tsn_ben_dyu_alb_fin_bem_xho_hun_cze_anl_geo_bul_prs_pol_grk_chh_tig_mcd_est_zul_bat_por_mly_jpn_knd_kor_slo_urd_moo_eng_jav_arw_owc_tag_mnd_ukr_ewe_swe_mlt_glc_fre_rom_lat_qcu_afr_krd_ctl_swa_aeg_hin_wly_bos_mao_nor_lda_dut_fbf_ind_tha_hau_tml_ses_ven_aze_scr_pan_tur_cic_vie_sod_bam_tsw_yor	0.0024181178225938	0.00569578200862793	0.995467648206866
192	amr_pan_swa_pol_wly_hau_mlt_prs_aze_tur_xho_tag_fbf_scr_ukr_bsq_rus_owc_swt_mnd_hin_nor_ven_por_yor_krd_est_bam_bem_fin_lat_gam_geo_rom_ger_grk_svk_tig_aeg_slo_hun_dgb_sun_bos_jav_jpn_knd_kor_afr_arw_moo_alb_mao_cze_chh_ind_cnt_glc_zul_ctl_heb_mol_spa_ben_mcd_qcu_bul_dut_swe_igb_amh_guj_anl_lit_bat_ita_ewe_urd_dyu_mly_tha_sid_tml_tsn_ses_uzb_fre_eng_azi_akn_vie_sod_cic_tsw_lda	-0.219594678680041	-0.518251146637759	0.605513868726501
193	gam_fre_cic_glc_owc_aeg_mlt_mol_azi_aze_tsw_ind_ven_pol_eng_bsq_guj_wly_akn_mnd_bul_grk_lda_arw_fbf_mcd_hun_dyu_swt_est_slo_sod_geo_lit_ita_ukr_spa_hau_chh_por_fin_xho_tag_krd_mao_jpn_tml_kor_ben_dut_bam_swe_jav_cze_heb_bat_cnt_rus_ses_bos_anl_lat_hin_ger_prs_qcu_urd_svk_pan_moo_amh_afr_tig_rom_sun_scr_ewe_nor_igb_mly_tha_sid_knd_yor_dgb_uzb_ctl_alb_tur_zul_vie_amr_bem_swa_tsn	-0.264750349243022	-0.625854957579839	0.532943054911248
194	sod_pol_lda_afr_amh_sid_gam_rom_azi_tur_tsn_bat_zul_ctl_krd_bsq_por_heb_fbf_mnd_fre_dut_swt_pan_swa_ben_est_cic_yor_fin_bul_chh_geo_ukr_slo_hin_arw_wly_amr_bos_hun_tsw_mly_eng_jav_jpn_tml_kor_glc_cze_dyu_grk_tag_rus_anl_sun_cnt_guj_xho_alb_mlt_prs_svk_nor_lat_qcu_scr_spa_mol_bem_tig_swe_hau_mcd_ind_ger_igb_urd_dgb_mao_tha_owc_knd_ven_ewe_uzb_ita_lit_aze_akn_vie_aeg_bam_ses_moo	0.334674533945949	0.788429791033066	0.432450515625257
195	anl_ger_yor_pol_aeg_heb_mlt_fre_uzb_tur_ven_tag_zul_afr_krd_bsq_nor_hau_ewe_cnt_svk_glc_bem_ukr_akn_cze_fin_ses_fbf_hun_rus_sid_geo_lit_ben_urd_mol_gam_wly_spa_est_lda_mao_pan_mly_jpn_knd_kor_ita_por_xho_hin_sun_bul_sod_jav_mnd_dut_dyu_guj_chh_slo_eng_lat_prs_qcu_scr_swe_ctl_cic_amr_mcd_owc_arw_bat_alb_dgb_rom_tsw_ind_tha_tig_tml_moo_swt_aze_bos_grk_azi_bam_vie_amh_igb_tsn_swa	0.340868135693708	0.803957310587739	0.423471883290441
196	amh_ben_xho_bos_heb_sid_wly_pol_azi_tur_cic_bat_bam_lit_svk_bsq_mol_amr_dgb_cnt_ger_lat_swa_por_moo_alb_fin_bem_ewe_est_hin_sod_geo_cze_slo_krd_rus_tig_aeg_scr_hun_fbf_jav_urd_tag_jpn_tml_kor_mcd_pan_tsn_eng_sun_rom_owc_mly_mnd_nor_ses_prs_chh_swe_glc_fre_arw_qcu_ita_dut_guj_dyu_mlt_ctl_anl_ukr_mao_afr_swt_bul_tsw_ind_tha_hau_knd_zul_akn_aze_grk_spa_uzb_ven_vie_gam_lda_igb_yor	0.0920423422935521	0.21648469796774	0.829084113472922
197	owc_lat_ewe_prs_anl_amr_sod_arw_tur_azi_xho_jav_tsw_fre_swe_bsq_ukr_gam_ven_cnt_pan_rom_dgb_grk_dyu_ger_fin_swa_swt_est_hin_aeg_geo_rus_afr_scr_ita_amh_sid_bul_hun_tsn_tag_ctl_bat_jpn_knd_kor_por_glc_igb_slo_mao_mcd_heb_sun_mnd_svk_yor_pol_tig_cze_alb_mol_nor_qcu_lit_dut_urd_fbf_hau_eng_chh_spa_mly_krd_akn_ben_ses_ind_tha_mlt_tml_bam_moo_aze_guj_bos_uzb_lda_vie_wly_bem_cic_zul	0.216437839936557	0.50944261750114	0.611648738320711
198	amr_ben_zul_eng_heb_mlt_amh_ita_aze_azi_ses_bat_bem_glc_prs_bsq_lat_hau_lda_mnd_pol_guj_igb_ukr_ven_dut_fin_bam_ewe_est_svk_anl_geo_rus_alb_grk_arw_aeg_gam_fre_hun_tsw_tag_rom_sun_jpn_knd_kor_spa_ger_xho_swe_ind_pan_chh_mao_cnt_scr_yor_nor_owc_urd_cze_ctl_bul_qcu_mcd_hin_mol_akn_sid_afr_sod_krd_mly_bos_swt_lit_tsn_jav_tha_wly_tml_swa_fbf_uzb_por_slo_tur_dyu_vie_tig_cic_dgb_moo	-0.0362602100578971	-0.0854306578486334	0.932102670154992
199	chh_mol_tsw_ukr_tig_wly_sid_arw_uzb_tur_igb_tag_swa_eng_urd_bsq_ita_gam_bam_cnt_prs_afr_bem_krd_cic_bos_est_swt_ven_hun_ctl_amh_geo_guj_slo_lat_nor_anl_sod_pol_fin_yor_bat_mcd_ind_jpn_tml_kor_spa_glc_fbf_hin_mao_lit_owc_sun_mnd_ger_dgb_rus_aeg_fre_pan_bul_swe_qcu_rom_cze_svk_ses_hau_grk_amr_ben_mly_scr_lda_dut_ewe_jav_tha_mlt_knd_xho_zul_aze_alb_por_azi_akn_vie_heb_dyu_tsn_moo	0.410456829211204	0.971806803153583	0.333667482298156
200	owc_fre_lda_spa_amr_amh_sid_scr_uzb_azi_bam_mly_bem_bos_grk_bsq_bul_mlt_dyu_cnt_prs_guj_tsn_krd_akn_slo_est_moo_ven_hun_por_aeg_geo_ita_alb_arw_cze_hau_gam_nor_fin_zul_sun_ben_ind_jpn_tml_kor_rom_rus_ewe_pol_jav_afr_heb_bat_mnd_ctl_swt_hin_anl_mcd_ger_eng_lat_qcu_glc_ukr_urd_cic_wly_lit_tig_dut_tag_swe_tsw_mol_igb_mao_tha_chh_knd_yor_xho_aze_svk_pan_tur_swa_vie_sod_fbf_dgb_ses	-0.143249852324738	-0.338278723366886	0.735915639226564
201	sid_pol_bem_arw_heb_hau_anl_bul_aze_tur_lda_sun_xho_ita_hin_bsq_ben_amh_ewe_mnd_alb_svk_dyu_guj_fbf_slo_hun_akn_zul_fin_swe_wly_geo_prs_rom_krd_bos_sod_gam_grk_est_tsw_mly_dut_jav_jpn_knd_kor_pan_rus_igb_fre_mao_glc_tig_ind_cnt_eng_cic_afr_chh_lit_cze_lat_mol_qcu_mcd_urd_ger_ven_amr_scr_owc_ctl_bat_ukr_dgb_spa_swt_tag_tha_mlt_tml_swa_yor_azi_nor_por_uzb_moo_vie_aeg_ses_tsn_bam	-0.714840551977908	-1.71595233958154	0.0895003221206434
202	heb_bos_yor_ita_chh_gam_amh_ctl_aze_azi_ses_ind_igb_ukr_ger_bsq_mcd_anl_swa_cnt_eng_pol_xho_scr_zul_arw_est_cic_fbf_hun_hin_sod_geo_urd_bul_dut_krd_hau_amr_spa_fin_swt_tag_swe_mao_jpn_knd_kor_rom_slo_moo_svk_sun_ben_wly_mly_mnd_guj_lda_nor_tig_alb_grk_pan_lat_qcu_por_prs_fre_bem_owc_mol_aeg_cze_bat_lit_bam_afr_dyu_jav_tha_mlt_tml_dgb_tsn_uzb_glc_rus_tur_akn_vie_sid_tsw_ewe_ven	-0.271578227768665	-0.641449022175333	0.522808756269656
203	heb_eng_lda_grk_owc_anl_amh_ben_aze_azi_cic_tag_xho_guj_mcd_bsq_slo_hau_swa_mnd_cze_por_moo_krd_igb_rom_est_ses_dgb_fin_ctl_sid_geo_swe_ger_urd_ita_gam_mlt_dut_hun_fbf_mly_prs_mao_jpn_knd_kor_pol_lit_ven_rus_jav_svk_chh_ind_cnt_nor_dyu_scr_sod_lat_mol_afr_alb_qcu_bos_spa_pan_zul_aeg_hin_wly_ukr_bat_bul_tsn_arw_bem_sun_tha_tig_tml_bam_tsw_tur_glc_fre_uzb_akn_vie_amr_yor_ewe_swt	-0.257725995674927	-0.609083175349419	0.543954346328939
204	tig_nor_swt_krd_hau_owc_amh_slo_aze_uzb_tsw_bat_zul_ukr_scr_bsq_svk_aeg_ewe_cnt_ger_eng_cic_dut_lda_mol_fin_bem_ven_hun_bos_sod_geo_ctl_guj_arw_spa_heb_wly_fre_est_akn_mly_rus_ind_jpn_knd_kor_lit_alb_bam_por_jav_bul_mlt_sun_mnd_pan_tsn_lat_anl_swe_mcd_urd_glc_qcu_ben_prs_cze_fbf_chh_afr_amr_hin_tag_rom_ses_grk_dgb_mao_tha_gam_tml_yor_moo_azi_pol_ita_tur_xho_vie_sid_dyu_igb_swa	0.260664919995533	0.613801873487159	0.540844757017799
205	tig_spa_zul_prs_owc_aeg_amr_bul_aze_uzb_bem_ind_dyu_pan_guj_bsq_eng_mlt_tsw_cnt_afr_arw_yor_glc_tsn_krd_fin_xho_moo_hun_ctl_anl_geo_nor_lit_pol_mcd_hau_heb_fre_est_lda_mao_ger_sun_jpn_tml_kor_ita_slo_igb_lat_bat_ben_amh_jav_mnd_urd_swa_mol_wly_alb_svk_rom_dut_qcu_hin_cze_swe_cic_sid_por_sod_bos_mly_ukr_bam_rus_ewe_tag_tha_gam_knd_fbf_ses_azi_scr_grk_tur_dgb_vie_chh_akn_ven_swt	-0.976440615943096	-2.37355099793095	0.0196748849135187
206	gam_ger_ven_bos_mlt_sid_aeg_krd_aze_azi_tsw_jav_ses_bul_mol_bsq_mcd_anl_swa_mnd_afr_dut_swt_por_fbf_alb_est_xho_lda_hun_lat_chh_geo_grk_prs_urd_ctl_owc_tig_nor_fin_dyu_bat_slo_tag_jpn_tml_kor_lit_scr_bem_swe_mly_pol_sod_sun_cnt_eng_ewe_svk_hau_pan_ukr_spa_ben_qcu_cze_rus_glc_yor_amh_arw_heb_ita_ind_rom_zul_fre_moo_mao_tha_wly_knd_bam_dgb_uzb_hin_guj_tur_igb_vie_amr_cic_akn_tsn	-0.144857104727741	-0.341884972367599	0.733208818189247
207	owc_rom_dgb_dut_sod_sid_amh_bul_aze_uzb_igb_tag_bam_krd_urd_bsq_prs_amr_lda_cnt_rus_hin_ses_scr_ven_ger_fin_cic_xho_est_lat_heb_geo_eng_ben_pol_pan_chh_aeg_bos_hun_tsn_bat_por_sun_jpn_knd_kor_ita_lit_ewe_mcd_ind_ukr_tig_mly_mnd_spa_akn_guj_wly_swe_nor_svk_slo_qcu_glc_arw_afr_swt_gam_grk_mlt_mol_mao_alb_dyu_fre_swa_jav_tha_hau_tml_bem_tsw_azi_cze_ctl_tur_zul_vie_anl_yor_moo_fbf	-0.526759691856351	-1.25405776010155	0.212964025893215
208	amr_mcd_tsn_por_gam_mlt_tig_alb_aze_tur_ven_mao_igb_swe_cze_bsq_grk_aeg_moo_mnd_afr_dut_swa_rus_bam_lit_hun_ses_fbf_est_glc_wly_geo_prs_arw_mol_slo_hau_sod_pol_fin_swt_ind_bul_sun_jpn_knd_kor_hin_krd_zul_nor_mly_spa_sid_tag_cnt_guj_yor_urd_owc_bos_eng_ukr_ben_qcu_rom_pan_ger_akn_heb_ita_amh_fre_jav_svk_cic_ctl_dgb_bat_tha_chh_tml_bem_dyu_azi_lat_scr_uzb_lda_vie_anl_xho_ewe_tsw	-0.62880046669899	-1.50284791646478	0.13626644771518
209	owc_ben_tsw_krd_aeg_tig_mlt_glc_tur_uzb_ven_tag_bam_afr_rus_bsq_lit_wly_swt_mnd_grk_bos_lda_fre_tsn_urd_fin_dgb_xho_est_dut_amh_geo_eng_por_ctl_arw_hau_heb_alb_hun_zul_sun_cze_ind_jpn_tml_kor_rom_guj_moo_spa_jav_mcd_amr_bat_cnt_prs_yor_nor_gam_slo_pol_ita_ger_qcu_pan_ukr_scr_ses_anl_bul_sid_mol_mao_svk_fbf_lat_igb_mly_tha_sod_knd_swa_akn_aze_swe_hin_azi_cic_vie_chh_ewe_bem_dyu	0.075617127428106	0.178068683911389	0.859056338879292
210	aeg_glc_ses_rus_anl_wly_amr_ger_azi_uzb_ewe_mly_bam_ita_lat_bsq_hin_mlt_akn_mnd_svk_pan_igb_guj_fbf_eng_est_zul_moo_hun_bul_chh_geo_rom_dut_mol_prs_sod_gam_pol_fin_xho_ind_afr_mao_jpn_knd_kor_bos_alb_lda_cze_jav_ben_hau_sun_cnt_por_dyu_scr_sid_urd_spa_mcd_ukr_qcu_swe_arw_lit_tsw_tig_fre_amh_slo_bat_nor_bem_krd_ven_tag_tha_heb_tml_dgb_swt_tur_grk_ctl_aze_swa_vie_owc_tsn_cic_yor	-0.529844751478942	-1.26150376041595	0.210282432077102
211	amr_hin_ses_ger_anl_sid_hau_guj_aze_uzb_swt_tag_ven_dut_ita_bsq_spa_chh_bam_mnd_slo_eng_ewe_urd_fbf_ben_hun_akn_bem_est_arw_aeg_geo_prs_svk_afr_por_wly_gam_pol_fin_yor_mao_rom_ind_jpn_tml_kor_bos_mol_dgb_glc_sun_scr_tig_bat_cnt_cze_lda_swe_amh_krd_nor_mcd_alb_qcu_bul_lit_rus_igb_heb_pan_mlt_ukr_jav_lat_swa_grk_zul_mly_tha_owc_knd_moo_dyu_azi_fre_ctl_tur_tsw_vie_sod_cic_tsn_xho	0.10961770115861	0.258113237878806	0.796889850063756
212	mlt_ctl_ses_hin_sid_amr_anl_prs_azi_uzb_tsn_bat_cic_arw_bul_bsq_pol_aeg_yor_mnd_scr_guj_ewe_eng_moo_ukr_hun_zul_bam_est_ger_gam_geo_bos_afr_rom_mcd_hau_chh_swe_fin_fbf_mao_krd_ind_jpn_knd_kor_mol_nor_lda_glc_sun_slo_owc_jav_cnt_spa_swt_fre_amh_por_cze_ben_svk_qcu_ita_alb_dut_swa_tig_lit_heb_grk_tag_lat_dgb_urd_xho_mly_tha_wly_tml_bem_ven_aze_rus_pan_tur_igb_vie_sod_akn_dyu_tsw	-0.874125661382581	-2.11180369883075	0.0373842730333693
213	anl_slo_fbf_bul_chh_sid_hau_prs_tur_uzb_tsw_sun_swa_dut_mcd_bsq_cze_gam_cic_mnd_scr_hin_zul_lat_dyu_spa_fin_ses_igb_est_eng_amh_geo_grk_glc_afr_pol_amr_mlt_alb_hun_akn_mao_ger_ind_jpn_knd_kor_krd_rom_tsn_rus_tag_ben_sod_jav_cnt_pan_lda_nor_aeg_svk_ukr_ita_urd_qcu_fre_ctl_lit_swt_wly_swe_owc_arw_bat_bos_xho_guj_bam_mly_tha_heb_tml_ewe_dgb_aze_por_mol_azi_yor_vie_tig_moo_bem_ven	-0.536279977118551	-1.27801664004064	0.20442426329705
214	aeg_alb_ven_pan_amh_sod_wly_lat_azi_aze_igb_tag_akn_swe_grk_bsq_dut_owc_dyu_mnd_svk_urd_xho_glc_moo_guj_hun_tsn_dgb_fin_bos_chh_geo_prs_scr_ita_hin_tig_anl_eng_est_swa_mly_lit_ind_jpn_tml_kor_ctl_mcd_zul_fre_mao_arw_gam_bat_cnt_afr_bam_nor_hau_ger_rom_pol_ukr_qcu_krd_bul_rus_cic_amr_spa_mlt_ben_jav_mol_ses_slo_ewe_sun_tha_heb_knd_tsw_yor_tur_por_cze_uzb_lda_vie_sid_bem_fbf_swt	-0.68129121278752	-1.6372186275345	0.104964336345177
215	heb_slo_cic_mol_gam_sod_amr_fre_aze_azi_swa_mly_swt_bul_mcd_bsq_ger_hau_igb_cnt_krd_prs_tsn_eng_dyu_scr_est_fbf_ewe_fin_ben_wly_geo_hin_ctl_nor_grk_chh_anl_cze_hun_tsw_sun_por_bat_jpn_tml_kor_rom_urd_bam_bos_mao_dut_mlt_tag_mnd_guj_zul_alb_owc_pol_lat_rus_arw_qcu_swe_svk_pan_akn_tig_afr_sid_glc_ind_lit_yor_ukr_dgb_jav_tha_amh_knd_xho_lda_uzb_ita_spa_tur_bem_vie_aeg_moo_ses_ven	-0.710422431888475	-1.70626049543953	0.0912970071482524
216	gam_slo_yor_nor_heb_amh_mlt_mcd_tur_uzb_xho_bat_ses_lat_svk_bsq_prs_aeg_lda_mnd_krd_spa_igb_fre_bam_swe_hun_cic_bem_est_rus_tig_geo_ger_eng_urd_rom_amr_owc_bos_fin_tsn_mly_ukr_tag_jpn_knd_kor_bul_hin_swa_ctl_mao_pan_sod_ind_cnt_mol_swt_pol_anl_scr_ben_dut_por_qcu_grk_alb_cze_fbf_wly_glc_chh_guj_sun_ita_moo_arw_dyu_jav_tha_hau_tml_dgb_zul_aze_lit_afr_azi_akn_vie_sid_ewe_tsw_ven	-0.00632185336689323	-0.0149022508871742	0.988142087282046
217	gam_rus_fbf_rom_sid_amr_hau_ctl_tur_azi_swt_tag_bam_mcd_mol_bsq_ger_amh_dyu_mnd_ben_slo_ses_urd_swa_ita_est_dgb_ven_hun_bul_anl_geo_prs_alb_swe_svk_tig_mlt_nor_fin_tsw_bat_arw_sun_jpn_knd_kor_guj_dut_cic_cze_mly_ukr_owc_jav_cnt_grk_igb_pan_sod_eng_por_glc_scr_qcu_krd_lat_afr_lda_aeg_pol_wly_lit_mao_bos_akn_spa_ewe_ind_tha_heb_tml_xho_bem_uzb_fre_hin_aze_moo_vie_chh_zul_tsn_yor	0.0940481472029228	0.221466538918763	0.82521474111457
218	chh_ben_tsw_ger_amr_amh_tig_por_uzb_aze_ven_ind_fbf_dut_scr_bsq_slo_heb_bem_mnd_urd_rom_akn_spa_dyu_arw_est_ses_igb_fin_prs_aeg_geo_grk_afr_pol_hin_wly_sid_mol_hun_lda_bat_lit_jav_jpn_knd_kor_glc_nor_cic_bos_tag_ukr_owc_sun_cnt_bul_moo_pan_anl_lat_fre_ita_cze_qcu_rus_ctl_eng_dgb_gam_svk_hau_guj_mly_mcd_yor_swe_swa_mao_tha_mlt_tml_xho_zul_tur_alb_krd_azi_swt_vie_sod_bam_ewe_tsn	-0.0267721104881342	-0.0630861790062705	0.949833273687022
219	amr_rom_bam_swe_owc_gam_heb_ita_uzb_azi_fbf_ind_xho_por_fre_bsq_dut_chh_moo_cnt_ukr_prs_ven_afr_tsn_mol_est_ses_ewe_fin_spa_aeg_geo_grk_scr_eng_alb_wly_mlt_rus_hun_akn_tag_urd_bat_jpn_knd_kor_guj_bos_yor_hin_mly_slo_tig_mao_mnd_pan_cic_lit_amh_glc_nor_mcd_pol_qcu_cze_ctl_arw_dgb_hau_svk_anl_ben_sun_krd_swa_ger_zul_jav_tha_sid_tml_lda_dyu_aze_lat_bul_tur_igb_vie_sod_tsw_bem_swt	-0.272309661133487	-0.644558962848886	0.520799756237452
220	wly_hin_moo_mcd_heb_gam_amh_krd_aze_uzb_akn_mao_ses_afr_scr_bsq_pan_hau_tsn_mnd_grk_guj_cic_cze_dyu_fre_fin_ewe_tsw_hun_glc_mlt_geo_swe_arw_prs_urd_sod_aeg_por_est_bam_sun_bos_jav_jpn_knd_kor_rus_svk_bem_ben_mly_spa_sid_bat_cnt_lat_yor_lit_tig_slo_alb_dut_eng_qcu_ita_rom_nor_dgb_amr_ctl_anl_ukr_tag_ger_ven_pol_zul_ind_tha_owc_tml_lda_igb_tur_mol_bul_azi_swa_vie_chh_swt_xho_fbf	0.230867522189195	0.543639226387129	0.587990601304865
221	aeg_ukr_ven_hin_amh_chh_sid_ctl_azi_tur_bam_mly_ewe_scr_krd_bsq_swe_wly_cic_cnt_rus_mcd_tsw_svk_moo_arw_est_zul_swa_hun_lat_hau_geo_ben_cze_urd_lit_anl_tig_fre_fin_igb_bat_por_mao_jpn_knd_kor_nor_mol_yor_eng_sun_pol_heb_ind_mnd_ita_dyu_bul_amr_pan_guj_slo_afr_qcu_glc_grk_bos_swt_sod_spa_mlt_dut_tag_alb_xho_ger_bem_jav_tha_owc_tml_akn_lda_uzb_prs_rom_aze_ses_vie_gam_dgb_fbf_tsn	-0.290638288051121	-0.687348730563403	0.493573581119299
222	amr_dut_moo_svk_sod_chh_wly_krd_azi_aze_xho_ind_ses_ukr_fre_bsq_eng_tig_lda_mnd_lat_guj_ven_glc_ewe_ger_fin_tsn_fbf_hun_urd_amh_geo_scr_bul_rom_mcd_hau_heb_rus_est_akn_mao_ita_jav_jpn_tml_kor_pan_afr_swt_swe_tag_lit_mlt_sun_cnt_arw_bam_slo_sid_grk_cze_mol_por_qcu_nor_hin_bos_zul_anl_prs_gam_spa_mly_ctl_yor_alb_bem_bat_tha_aeg_knd_cic_igb_tur_pol_ben_uzb_dgb_vie_owc_dyu_swa_tsw	-0.595101035521729	-1.42196685607529	0.158381006413878
223	tig_grk_swt_rus_gam_aeg_hau_cze_tur_uzb_tsn_mao_fbf_mol_arw_bsq_slo_sod_xho_cnt_ita_lit_lda_spa_dyu_hin_hun_ven_zul_est_glc_anl_geo_rom_por_mcd_urd_wly_heb_eng_fin_ses_jav_dut_tag_jpn_tml_kor_swe_alb_tsw_ben_ind_afr_amh_mly_mnd_nor_akn_ctl_sid_ukr_pan_bos_guj_qcu_prs_scr_svk_igb_chh_pol_mlt_ger_sun_krd_cic_bul_moo_bat_tha_amr_knd_bam_dgb_azi_fre_lat_aze_bem_vie_owc_yor_ewe_swa	-1.06241814539293	-2.60009531794479	0.0108404784324053
224	chh_bos_dyu_lit_hau_amr_tig_hin_tur_uzb_tsw_jav_swt_krd_ukr_bsq_ben_aeg_ven_mnd_arw_afr_bam_urd_lda_pol_fin_dgb_akn_hun_slo_owc_geo_mol_por_nor_grk_sid_wly_scr_est_swa_bat_alb_mao_jpn_tml_kor_glc_prs_tsn_fre_sun_ctl_heb_tag_cnt_dut_zul_cze_gam_swe_pan_lat_svk_qcu_mcd_ger_bul_moo_mlt_ita_amh_rom_mly_guj_igb_eng_xho_ind_tha_sod_knd_bem_ewe_azi_spa_rus_aze_cic_vie_anl_fbf_ses_yor	0.0457939186842475	0.107784305564413	0.914398986023529
225	wly_fre_ven_alb_sod_sid_heb_spa_aze_uzb_lda_tag_xho_grk_afr_bsq_arw_mlt_tsn_cnt_ita_scr_akn_ukr_tsw_cze_hun_bem_bam_fin_ben_hau_geo_swe_krd_lit_prs_amh_amr_eng_est_ewe_jav_slo_bat_jpn_tml_kor_pol_hin_fbf_ger_ind_svk_anl_mly_mnd_mcd_dgb_bul_aeg_dut_guj_rus_nor_qcu_lat_pan_rom_zul_tig_glc_gam_bos_mao_ctl_swa_por_yor_sun_tha_owc_knd_cic_ses_azi_urd_mol_tur_dyu_vie_chh_moo_igb_swt	0.111984495595303	0.263482809343471	0.792761381270505
226	mlt_svk_fbf_hin_hau_heb_gam_urd_azi_aze_igb_bat_bem_fre_dut_bsq_nor_sid_swt_cnt_bos_mol_lda_ger_ven_ukr_fin_swa_akn_est_arw_tig_geo_por_rus_alb_slo_chh_sod_krd_hun_bam_ind_lit_tag_jpn_tml_kor_lat_guj_ewe_spa_jav_cze_wly_sun_mnd_pan_dgb_swe_amr_eng_bul_glc_pol_qcu_ben_prs_grk_tsn_aeg_scr_amh_rom_mly_afr_xho_mcd_zul_mao_tha_anl_knd_yor_dyu_tur_ita_ctl_uzb_tsw_vie_owc_moo_cic_ses	-0.195043747708013	-0.460688721120975	0.646097422772758
227	heb_hin_ewe_spa_gam_mlt_wly_cze_uzb_aze_lda_mao_dyu_lat_arw_bsq_bul_owc_moo_mnd_ctl_pol_swa_rom_swt_guj_est_zul_igb_fin_afr_aeg_geo_svk_fre_alb_lit_sod_amh_ukr_hun_ses_ind_ger_tag_jpn_knd_kor_rus_urd_ven_krd_bat_ben_tig_sun_cnt_glc_tsw_bos_amr_dut_por_eng_mcd_qcu_swe_grk_pan_dgb_chh_mol_anl_slo_jav_nor_bem_scr_yor_mly_tha_hau_tml_bam_cic_tur_prs_ita_azi_akn_vie_sid_tsn_fbf_xho	-0.430717905549122	-1.0245138650254	0.30825014732761
228	owc_svk_dyu_ger_heb_anl_gam_bul_azi_tur_fbf_mly_igb_swe_cze_bsq_fre_hau_ewe_cnt_ctl_eng_ses_pan_tsn_mcd_fin_cic_dgb_hun_slo_amr_geo_glc_krd_spa_grk_chh_sod_ukr_est_akn_ind_mol_mao_jpn_tml_kor_pol_afr_bam_prs_tag_nor_wly_bat_mnd_bos_moo_arw_amh_hin_por_scr_ben_qcu_dut_rom_lat_bem_mlt_ita_aeg_alb_jav_lit_yor_rus_zul_sun_tha_tig_knd_swt_lda_uzb_urd_guj_aze_xho_vie_sid_tsw_ven_swa	0.517350991744326	1.22106606088569	0.225147639313631
229	mlt_hin_ses_afr_amh_sod_heb_swe_aze_tur_ewe_jav_swt_urd_pan_bsq_nor_anl_igb_mnd_ita_bul_tsn_rom_yor_lit_fin_akn_dyu_est_por_aeg_geo_eng_prs_ukr_glc_owc_hau_ben_hun_xho_bat_spa_mly_jpn_knd_kor_mol_ctl_moo_pol_ind_dut_tig_tag_cnt_cze_fbf_grk_gam_rus_bos_krd_guj_qcu_lat_mcd_svk_ven_wly_alb_sid_ger_sun_arw_zul_scr_bam_mao_tha_chh_tml_dgb_swa_uzb_slo_fre_azi_cic_vie_amr_bem_tsw_lda	-0.876277907049865	-2.11888633698175	0.0367651843841294
230	chh_rus_ven_rom_tig_owc_gam_eng_azi_tur_cic_jav_bem_arw_guj_bsq_urd_aeg_lda_cnt_swe_pol_ses_ger_dgb_bul_hun_zul_fbf_est_mcd_amh_geo_scr_prs_pan_cze_mlt_sod_krd_fin_bam_tag_por_ind_jpn_knd_kor_mol_lat_moo_ukr_bat_fre_amr_mly_mnd_hin_swa_ben_sid_ctl_grk_afr_ita_qcu_slo_glc_nor_akn_wly_alb_anl_svk_sun_dut_dyu_spa_ewe_mao_tha_hau_tml_swt_xho_uzb_bos_lit_aze_tsn_vie_heb_igb_yor_tsw	-0.664813283386397	-1.58836096114682	0.115598871616043
231	anl_ukr_dgb_ctl_wly_mlt_aeg_arw_azi_aze_dyu_mao_tsn_eng_krd_bsq_guj_heb_yor_mnd_slo_nor_fbf_pan_ewe_urd_hun_bem_xho_fin_cze_hau_geo_swe_bul_mol_rom_amr_owc_hin_est_swt_sun_pol_mly_jpn_knd_kor_mcd_dut_tsw_glc_ind_svk_tig_bat_cnt_bos_lda_afr_amh_grk_lit_lat_ita_qcu_fre_prs_por_ses_sod_rus_sid_spa_tag_ger_zul_ben_ven_jav_tha_gam_tml_igb_moo_uzb_alb_scr_tur_cic_vie_chh_swa_bam_akn	-1.03139186028543	-2.51245987124126	0.0137117490133862
232	wly_bos_dyu_bul_aeg_gam_anl_dut_aze_uzb_swt_bat_ven_ctl_prs_bsq_ukr_tig_xho_cnt_ger_cze_cic_urd_tsn_swe_fin_igb_moo_hun_pan_hau_geo_guj_ita_rus_mol_heb_mlt_ben_est_bam_jav_alb_tag_jpn_tml_kor_mcd_spa_ewe_slo_mly_fre_chh_mao_mnd_glc_bem_scr_amr_grk_svk_por_eng_qcu_rom_hin_krd_yor_sod_afr_amh_nor_sun_lat_ses_lit_akn_ind_tha_sid_knd_dgb_tsw_azi_pol_arw_tur_zul_vie_owc_lda_swa_fbf	0.337113897578756	0.795487569247631	0.428355613437729
233	heb_pol_cic_arw_wly_sid_anl_rus_aze_uzb_akn_jav_lda_eng_urd_bsq_prs_mlt_tsw_cnt_dut_slo_swa_lat_swt_scr_hun_bam_zul_fin_mcd_amh_geo_grk_guj_por_afr_gam_sod_spa_est_ven_bat_ita_ind_jpn_knd_kor_krd_ger_yor_ben_sun_glc_aeg_mly_mnd_rom_dyu_ctl_tig_fre_svk_bos_nor_qcu_mol_alb_hin_ses_chh_lit_hau_bul_mao_pan_fbf_ukr_moo_tag_tha_owc_tml_xho_ewe_azi_swe_cze_tur_igb_vie_amr_dgb_bem_tsn	-0.287572565487744	-0.679371979709487	0.498589614751721
234	wly_pol_fbf_ger_sod_tig_aeg_ben_aze_tur_xho_sun_bem_lit_scr_bsq_swe_amh_yor_mnd_fre_mol_swa_ita_akn_krd_est_moo_dgb_fin_glc_amr_geo_hin_ctl_bos_alb_hau_owc_lat_hun_tsn_jav_guj_tag_jpn_knd_kor_spa_svk_bam_dut_mly_mcd_chh_mao_cnt_cze_lda_ukr_anl_afr_por_slo_prs_qcu_eng_pan_bul_swt_mlt_rus_heb_urd_ind_rom_ven_grk_ewe_bat_tha_sid_tml_tsw_igb_uzb_nor_arw_azi_cic_vie_gam_zul_dyu_ses	0.208156136544366	0.49052957460173	0.624914595292636
235	aeg_ben_zul_urd_heb_amh_amr_rus_uzb_aze_moo_sun_bam_nor_afr_bsq_cze_chh_xho_mnd_dut_fre_dyu_spa_dgb_arw_fin_swt_tsw_hun_hin_sod_geo_svk_krd_grk_pan_hau_gam_eng_est_tsn_mao_lat_mly_jpn_knd_kor_ctl_ita_bem_mcd_ind_bul_anl_bat_cnt_ukr_akn_swe_sid_slo_pol_rom_lit_qcu_scr_guj_por_ses_owc_mol_tig_bos_jav_prs_yor_alb_lda_tag_tha_mlt_tml_fbf_ewe_azi_ger_glc_tur_swa_vie_wly_ven_igb_cic	-0.578418086585784	-1.38085727474873	0.170632262613871
236	amh_spa_igb_mcd_sod_sid_anl_cze_aze_azi_yor_mao_tsw_ukr_fre_bsq_glc_tig_zul_mnd_mol_grk_ewe_slo_ven_dut_est_fbf_swt_fin_guj_owc_geo_por_afr_scr_krd_heb_mlt_lit_hun_bem_bat_svk_mly_jpn_knd_kor_ctl_urd_cic_rom_ind_pan_chh_tag_cnt_prs_dgb_nor_gam_ben_rus_alb_arw_qcu_lat_ita_bul_swa_amr_hin_wly_swe_jav_bos_dyu_eng_ses_sun_tha_hau_tml_moo_bam_uzb_ger_pol_tur_xho_vie_aeg_tsn_lda_akn	-0.919202827003332	-2.23075314858426	0.0281017956438238
237	mlt_arw_bem_alb_sid_heb_chh_prs_azi_tur_akn_jav_xho_por_mol_bsq_eng_tig_zul_mnd_krd_ben_tsn_lit_fbf_hin_hun_lda_tsw_est_grk_amr_geo_lat_ukr_svk_swe_amh_sod_ger_fin_bam_mly_pol_bat_jpn_tml_kor_guj_rus_igb_afr_sun_dut_aeg_mao_cnt_pan_ewe_bul_wly_ctl_bos_mcd_scr_qcu_glc_urd_rom_cic_hau_cze_gam_fre_ind_spa_yor_slo_ses_tag_tha_anl_knd_moo_dyu_uzb_ita_nor_aze_ven_vie_owc_dgb_swt_swa	-0.377543318948749	-0.895723189784515	0.372713222943166
238	amr_arw_tsn_fre_anl_wly_hau_krd_uzb_tur_fbf_tag_akn_nor_ctl_bsq_pan_gam_igb_cnt_urd_slo_dyu_lat_xho_por_hun_ses_zul_fin_mol_aeg_geo_ukr_swe_guj_lit_tig_owc_ger_est_lda_ind_scr_jav_jpn_tml_kor_bos_spa_swt_rom_bat_ita_amh_sun_mnd_grk_dgb_hin_sid_svk_ben_cze_rus_qcu_eng_glc_mcd_tsw_mlt_bul_heb_alb_mao_afr_ven_prs_ewe_mly_tha_sod_knd_yor_bem_azi_pol_dut_aze_moo_vie_chh_bam_swa_cic	0.143492822227383	0.337647665846033	0.736389649646871
239	owc_hin_yor_pol_aeg_wly_amr_glc_aze_uzb_ven_sun_bam_dut_ger_bsq_bos_sod_cic_mnd_nor_alb_swa_fre_tsw_arw_fin_igb_dgb_hun_ukr_hau_geo_slo_afr_mcd_svk_sid_anl_mol_est_fbf_ind_guj_jav_jpn_tml_kor_prs_urd_tsn_pan_bat_ita_mlt_tag_cnt_por_moo_ben_gam_krd_bul_eng_rus_qcu_lit_cze_ctl_swt_chh_swe_amh_rom_mao_spa_lda_grk_bem_mly_tha_heb_knd_xho_dyu_tur_lat_scr_azi_ses_vie_tig_ewe_zul_akn	-0.311617866202087	-0.737260693109482	0.462819849867611
240	mlt_krd_ses_dut_tig_chh_hau_swe_tur_aze_fbf_bat_ven_ger_eng_bsq_por_heb_cic_cnt_cze_rom_moo_guj_bam_urd_est_igb_zul_fin_scr_amh_geo_mcd_alb_prs_pan_wly_amr_svk_hun_xho_ind_bul_mly_jpn_tml_kor_glc_arw_dgb_lat_tag_afr_anl_jav_mnd_ben_akn_nor_owc_slo_spa_lit_grk_qcu_ukr_pol_hin_swt_gam_fre_sod_ita_sun_bos_tsn_rus_dyu_mao_tha_sid_knd_yor_ewe_uzb_ctl_mol_azi_bem_vie_aeg_lda_swa_tsw	-0.622304522676826	-1.48554115400415	0.140782561490248
241	hau_urd_dgb_ita_mlt_sid_amh_rus_azi_uzb_cic_ind_zul_slo_bul_bsq_krd_tig_ewe_mnd_ben_arw_ven_pan_bem_swe_hun_bam_yor_fin_dut_owc_geo_rom_glc_guj_eng_wly_heb_hin_est_ses_mly_scr_mao_jpn_knd_kor_lat_ukr_swa_cze_jav_ger_amr_sun_cnt_alb_igb_ctl_anl_mol_afr_pol_prs_qcu_por_bos_nor_fbf_sod_spa_aeg_grk_bat_lit_swt_mcd_tsn_tag_tha_gam_tml_lda_moo_tur_fre_svk_aze_tsw_vie_chh_akn_dyu_xho	0.25006178041375	0.588414968365705	0.557680135727375
242	hau_por_bam_nor_wly_tig_sid_prs_tur_azi_tsn_sun_dyu_pan_pol_bsq_grk_heb_yor_cnt_arw_urd_ewe_cze_zul_guj_fin_cic_bem_hun_bos_gam_geo_mcd_lat_ita_ben_chh_sod_rom_est_dgb_mao_ger_tag_jpn_knd_kor_rus_slo_moo_eng_mly_ctl_amh_bat_mnd_dut_swa_svk_amr_krd_ukr_fre_swe_qcu_spa_glc_bul_ven_aeg_mol_anl_lit_ind_alb_lda_scr_igb_jav_tha_owc_tml_xho_akn_uzb_hin_afr_aze_ses_vie_mlt_swt_tsw_fbf	0.848596674779741	2.02063861658672	0.0461929493516122
243	tig_bul_fbf_alb_sid_wly_anl_ita_aze_tur_tsw_mly_ewe_mol_rus_bsq_svk_heb_akn_mnd_bos_eng_swt_grk_xho_guj_fin_lda_zul_est_prs_amh_geo_ctl_fre_nor_ger_mlt_amr_hin_hun_dgb_sun_slo_bat_jpn_knd_kor_lat_cze_tsn_ben_tag_por_owc_ind_cnt_pan_moo_rom_sod_arw_mcd_dut_urd_qcu_afr_lit_krd_bam_gam_scr_chh_ukr_mao_swe_yor_spa_cic_jav_tha_aeg_tml_swa_bem_azi_pol_glc_uzb_ven_vie_hau_dyu_igb_ses	-0.645620332217219	-1.54457168230677	0.125846045930617
244	amr_fre_yor_eng_owc_wly_aeg_slo_tur_uzb_ewe_bat_akn_ukr_mcd_bsq_lat_hau_dgb_mnd_ita_mol_ses_alb_bem_prs_fin_swt_zul_hun_bos_heb_geo_pan_grk_afr_arw_gam_chh_guj_est_dyu_mly_svk_jav_jpn_knd_kor_glc_nor_bam_ctl_ind_swe_amh_sun_cnt_dut_lda_spa_sid_ger_lit_cze_por_qcu_rom_ben_rus_cic_anl_krd_mlt_hin_tag_urd_tsn_pol_fbf_mao_tha_tig_tml_tsw_moo_aze_scr_bul_azi_igb_vie_sod_ven_swa_xho	-0.503351091216364	-1.19820733326628	0.233880943841337
245	owc_grk_cic_bos_aeg_amh_sid_lat_azi_uzb_bem_tag_fbf_pan_rus_bsq_lit_amr_akn_cnt_scr_krd_ses_por_tsw_pol_est_yor_moo_hun_swe_heb_geo_arw_prs_slo_mol_wly_mlt_rom_fin_bam_mao_guj_jav_jpn_tml_kor_ctl_hin_dyu_glc_ind_fre_anl_bat_mnd_mcd_lda_eng_tig_ita_spa_cze_dut_qcu_bul_urd_ben_igb_hau_ukr_sod_nor_mly_afr_ewe_ger_xho_sun_tha_chh_knd_swt_swa_tur_alb_svk_aze_dgb_vie_gam_ven_zul_tsn	0.338600294429802	0.796485978058885	0.427778196119311
246	mlt_ger_bam_ukr_amh_sid_owc_slo_aze_azi_zul_sun_lda_grk_ctl_bsq_mcd_sod_ewe_cnt_cze_svk_fbf_lat_yor_afr_fin_akn_tsn_hun_bos_amr_geo_pol_dut_krd_scr_wly_tig_bul_est_ses_bat_rus_tag_jpn_knd_kor_glc_hin_moo_eng_mao_fre_aeg_jav_mnd_por_ven_nor_chh_spa_lit_rom_guj_qcu_mol_ben_swe_igb_anl_alb_gam_pan_mly_arw_bem_ita_xho_ind_tha_hau_tml_swt_cic_uzb_prs_urd_tur_tsw_vie_heb_swa_dgb_dyu	-0.0603542452101005	-0.142329347039665	0.88712776175926
247	chh_slo_zul_ger_tig_anl_sid_eng_uzb_tur_ven_mao_bem_bul_rus_bsq_ita_aeg_bam_cnt_lit_ukr_yor_alb_lda_guj_fin_swt_ses_est_hin_amh_geo_mol_krd_dut_grk_gam_owc_ben_hun_xho_tag_glc_ind_jpn_knd_kor_urd_cze_dgb_pol_jav_rom_wly_sun_mnd_pan_tsw_swe_heb_por_mcd_spa_svk_qcu_fre_afr_scr_igb_sod_bos_hau_prs_bat_lat_dyu_ctl_ewe_mly_tha_amr_tml_cic_akn_aze_nor_arw_azi_fbf_vie_mlt_swa_tsn_moo	-0.78736841366998	-1.89601526905978	0.0610627098382782
248	owc_glc_xho_grk_amh_aeg_anl_rom_uzb_azi_ven_jav_tsw_swe_guj_bsq_nor_sid_igb_cnt_ben_ctl_swa_prs_tsn_afr_fin_lda_bam_est_hin_chh_geo_ger_spa_krd_dut_tig_wly_fre_hun_dyu_mao_ukr_bat_jpn_tml_kor_pan_por_akn_svk_tag_mcd_mlt_ind_mnd_lat_ses_pol_gam_slo_eng_cze_ita_qcu_urd_lit_mol_fbf_hau_rus_heb_bul_mly_bos_zul_arw_ewe_sun_tha_amr_knd_moo_dgb_tur_alb_scr_aze_swt_vie_sod_yor_bem_cic	-0.128491631830546	-0.302944956528106	0.762608408504915
249	owc_scr_bam_slo_amr_heb_wly_prs_uzb_tur_igb_tag_xho_spa_lat_bsq_bos_mlt_ses_mnd_grk_swe_swt_ukr_akn_pan_hun_zul_cic_fin_afr_sid_geo_mcd_ger_ita_arw_tig_gam_bul_est_ewe_sun_svk_mly_jpn_tml_kor_rus_eng_lda_lit_bat_krd_chh_mao_cnt_hin_fbf_glc_hau_pol_alb_cze_dut_qcu_urd_rom_mol_ven_aeg_nor_sod_ben_ind_fre_tsw_ctl_yor_jav_tha_amh_knd_tsn_dyu_aze_guj_por_azi_bem_vie_anl_swa_dgb_moo	-0.111033264605361	-0.26202153762259	0.793884320946946
250	sid_urd_tsw_scr_amr_anl_sod_lat_uzb_tur_dgb_ind_swt_fre_bos_bsq_ger_amh_igb_mnd_ukr_dut_yor_krd_lda_por_est_moo_zul_fin_hin_wly_geo_cze_prs_alb_rus_heb_gam_svk_hun_ewe_jav_spa_bat_jpn_knd_kor_glc_ita_akn_guj_mao_swe_tig_mly_cnt_grk_ven_eng_mlt_rom_nor_ctl_pan_qcu_bul_pol_mcd_swa_hau_arw_owc_afr_tag_lit_bam_mol_fbf_sun_tha_aeg_tml_bem_xho_azi_slo_ben_aze_dyu_vie_chh_ses_tsn_cic	-0.121691615450827	-0.286783630795865	0.774915950139245
251	amh_krd_ses_mol_tig_amr_sod_afr_azi_uzb_fbf_mly_swt_mcd_lit_bsq_ita_anl_ewe_mnd_ukr_hin_cic_scr_tsw_por_fin_akn_ven_hun_prs_heb_geo_bul_cze_swe_glc_mlt_aeg_alb_est_dyu_tag_ben_bat_jpn_knd_kor_lat_spa_swa_pan_mao_ctl_owc_ind_cnt_ger_lda_slo_sid_dut_nor_bos_rus_qcu_arw_fre_grk_tsn_wly_urd_gam_rom_sun_pol_moo_svk_yor_jav_tha_hau_tml_bem_bam_tur_eng_guj_aze_xho_vie_chh_dgb_zul_igb	-0.673252081065647	-1.61111086278204	0.110544501161762
252	mlt_mcd_igb_guj_wly_owc_aeg_cze_azi_tur_lda_tag_zul_krd_mol_bsq_ukr_sid_swa_cnt_eng_svk_dyu_afr_fbf_fre_hun_cic_ses_est_arw_gam_geo_urd_swe_rus_bos_chh_amh_pan_fin_dgb_mly_por_ind_jpn_knd_kor_lit_lat_swt_grk_jav_ger_sod_bat_mnd_slo_yor_nor_hau_hin_alb_dut_ben_qcu_pol_prs_scr_moo_tig_glc_anl_rom_mao_bul_xho_ita_tsw_sun_tha_amr_tml_akn_bam_uzb_ctl_spa_aze_tsn_vie_heb_bem_ewe_ven	-0.563146127667665	-1.3431464577684	0.182493178518222
253	amr_glc_tsw_pan_anl_amh_gam_afr_aze_tur_fbf_mao_bam_krd_swe_bsq_bul_mlt_bem_cnt_grk_slo_akn_arw_dyu_urd_hun_igb_zul_fin_ita_sid_geo_prs_por_mcd_cze_sod_owc_rom_est_moo_sun_ger_ind_jpn_tml_kor_fre_spa_xho_ben_mly_guj_aeg_bat_mnd_lat_cic_lit_heb_ctl_bos_hin_rus_qcu_svk_scr_eng_dgb_hau_mol_wly_dut_jav_ukr_ewe_nor_tsn_tag_tha_chh_knd_swt_yor_azi_pol_alb_uzb_ses_vie_tig_lda_swa_ven	0.238628328052902	0.561426341730462	0.575857336376501
254	heb_eng_zul_ger_gam_chh_tig_ita_tur_aze_moo_tag_lda_slo_dut_bsq_pan_amh_akn_cnt_glc_grk_cic_spa_bem_pol_fin_yor_swa_hun_svk_sid_geo_guj_bul_urd_fre_owc_amr_lat_est_ven_mao_ben_mly_jpn_knd_kor_cze_prs_bam_krd_ind_hin_sod_sun_mnd_nor_xho_afr_anl_ukr_bos_ctl_rom_qcu_swe_arw_lit_ewe_hau_por_aeg_mol_bat_mcd_igb_rus_swt_jav_tha_wly_tml_ses_fbf_uzb_alb_scr_azi_tsw_vie_mlt_tsn_dyu_dgb	-0.0251264685342398	-0.0591954850363461	0.952923419479039
255	gam_fre_bem_pol_aeg_wly_owc_ben_azi_tur_tsn_tag_akn_por_rus_bsq_mol_amh_xho_mnd_lat_ita_zul_mcd_fbf_eng_est_tsw_dyu_hun_spa_heb_geo_pan_rom_scr_grk_chh_sod_bul_fin_cic_ind_guj_sun_jpn_knd_kor_afr_cze_ewe_swe_bat_glc_anl_jav_cnt_krd_igb_hin_amr_prs_ukr_slo_urd_qcu_ger_ctl_lit_ses_mlt_alb_sid_svk_mao_arw_lda_nor_swa_mly_tha_hau_tml_swt_dgb_aze_bos_dut_uzb_moo_vie_tig_yor_bam_ven	0.188315294957936	0.443067661491728	0.65874572932408
256	gam_swe_bem_ctl_heb_owc_mlt_ukr_azi_aze_tsw_tag_dyu_nor_arw_bsq_afr_wly_cic_cnt_urd_pol_akn_pan_ven_mol_est_dgb_igb_fin_alb_tig_geo_krd_lit_cze_ben_anl_sid_slo_hun_bam_mly_por_bat_jpn_tml_kor_hin_prs_yor_bul_jav_svk_hau_ind_mnd_guj_swt_bos_amr_glc_dut_fre_grk_qcu_rom_spa_lat_tsn_amh_eng_aeg_mcd_mao_rus_fbf_ger_ewe_sun_tha_sod_knd_ses_xho_tur_ita_scr_uzb_lda_vie_chh_zul_moo_swa	0.836859291052445	1.9921579182569	0.0492860871142832
257	owc_ita_bem_por_amr_sod_gam_rus_azi_uzb_moo_sun_cic_cze_guj_bsq_alb_tig_zul_cnt_eng_mcd_tsn_afr_akn_rom_est_ven_ewe_fin_grk_anl_geo_ctl_bul_nor_fre_wly_heb_ger_hun_dgb_mao_urd_jav_jpn_knd_kor_arw_krd_dyu_svk_ind_pol_sid_tag_mnd_prs_lda_spa_aeg_ukr_scr_dut_lat_qcu_glc_mol_swe_swt_amh_pan_mlt_slo_bat_lit_tsw_bos_yor_mly_tha_chh_tml_ses_xho_aze_ben_hin_tur_fbf_vie_hau_swa_igb_bam	-0.415305195067833	-0.986674393984898	0.326362373781817
258	hau_afr_bam_glc_sid_owc_amh_svk_tur_aze_igb_mao_tsw_eng_mol_bsq_prs_chh_swa_cnt_alb_fre_cic_swe_ses_lat_hun_fbf_moo_fin_pan_anl_geo_por_ukr_nor_bul_heb_amr_bos_est_yor_mly_grk_ind_jpn_knd_kor_pol_guj_swt_scr_bat_ita_aeg_tag_mnd_cze_ven_ctl_sod_mcd_urd_arw_dut_qcu_rom_ben_lit_akn_gam_spa_mlt_ger_sun_krd_dgb_hin_dyu_jav_tha_tig_tml_lda_xho_azi_rus_slo_uzb_tsn_vie_wly_zul_ewe_bem	-0.475443433577577	-1.13167646491086	0.260680125101303
259	mlt_afr_swa_lat_anl_amr_wly_cze_uzb_tur_ses_sun_zul_por_urd_bsq_svk_gam_cic_mnd_arw_rus_tsn_nor_dgb_lit_hun_lda_dyu_fin_mol_sod_geo_ctl_eng_grk_ukr_heb_chh_bul_est_ven_bat_pol_tag_jpn_tml_kor_swe_mcd_tsw_pan_mly_scr_hau_ind_cnt_bos_yor_krd_sid_alb_dut_ger_glc_qcu_ben_prs_rom_akn_tig_fre_amh_ita_mao_guj_bem_slo_xho_jav_tha_aeg_knd_igb_bam_aze_hin_spa_azi_fbf_vie_owc_moo_ewe_swt	-0.544772701723379	-1.29940702998005	0.197016241948593
260	amr_scr_fbf_guj_owc_wly_chh_urd_aze_azi_lda_jav_xho_rus_ger_bsq_por_heb_dyu_cnt_mcd_lit_tsw_swe_cic_glc_est_swt_yor_hun_prs_mlt_geo_rom_grk_cze_ctl_amh_tig_alb_fin_tsn_tag_svk_mao_jpn_knd_kor_dut_pol_moo_ita_mly_ben_aeg_ind_mnd_spa_akn_pan_gam_hin_eng_slo_arw_qcu_fre_bos_lat_swa_hau_ukr_anl_nor_bat_mol_ses_krd_bem_sun_tha_sid_tml_ven_bam_tur_bul_afr_uzb_ewe_vie_sod_dgb_zul_igb	0.188437991535038	0.443173655813146	0.658669345035873
261	sod_grk_tsn_ben_chh_owc_amr_bul_uzb_azi_ven_mao_igb_ctl_pan_bsq_scr_sid_bam_mnd_ger_spa_dgb_pol_lda_mol_hun_bem_fbf_est_cze_aeg_geo_guj_rus_glc_ukr_heb_tig_urd_fin_ses_bat_hin_jav_jpn_knd_kor_slo_mcd_zul_por_sun_dut_hau_tag_cnt_alb_tsw_rom_anl_lit_swe_fre_prs_qcu_lat_eng_arw_moo_amh_afr_wly_nor_mly_svk_swt_ita_xho_ind_tha_gam_tml_swa_dyu_aze_krd_bos_tur_cic_vie_mlt_ewe_yor_akn	-0.507049941759881	-1.20908490511057	0.229695138091151
262	sid_por_yor_hin_anl_amr_heb_spa_azi_aze_lda_mao_cic_glc_ger_bsq_ukr_owc_ewe_mnd_lit_fre_akn_scr_fbf_guj_hun_bam_igb_fin_ctl_gam_geo_pan_eng_ben_slo_sod_aeg_alb_est_ses_sun_grk_bat_jpn_tml_kor_cze_bos_dyu_svk_ind_pol_hau_jav_cnt_rus_dgb_rom_mlt_bul_prs_ita_swe_qcu_krd_afr_mcd_zul_chh_arw_amh_lat_mly_mol_tsn_dut_moo_tag_tha_tig_knd_bem_tsw_tur_urd_nor_uzb_swt_vie_wly_ven_swa_xho	-0.0147279087401025	-0.0347024948147638	0.972391346485906
263	wly_ukr_dgb_mcd_chh_sid_aeg_rus_uzb_azi_swt_sun_yor_spa_afr_bsq_krd_amh_lda_mnd_eng_glc_bem_bos_moo_por_est_zul_fbf_fin_bul_sod_geo_svk_lit_swe_ctl_owc_tig_arw_hun_dyu_mly_prs_jav_jpn_tml_kor_ita_cze_ewe_alb_ind_pan_mlt_bat_cnt_dut_tsn_hin_hau_rom_pol_lat_scr_qcu_urd_mol_grk_ses_anl_fre_heb_ger_tag_nor_xho_guj_akn_mao_tha_amr_knd_igb_bam_tur_slo_ben_aze_swa_vie_gam_ven_tsw_cic	0.240235566939063	0.565326888729304	0.573212770375576
264	heb_rus_bem_ukr_amh_chh_amr_krd_tur_aze_tsn_ind_swt_guj_rom_bsq_dut_sid_dyu_mnd_urd_hin_tsw_svk_dgb_slo_hun_ses_igb_est_lat_anl_geo_fre_mol_ben_grk_gam_hau_ger_fin_bam_jav_arw_sun_jpn_tml_kor_mcd_spa_lda_eng_mly_prs_tig_mao_cnt_alb_swa_glc_mlt_ita_ctl_nor_lit_qcu_scr_swe_por_zul_aeg_bos_sod_cze_bat_bul_ven_pol_ewe_tag_tha_wly_knd_cic_xho_uzb_pan_afr_azi_yor_vie_owc_akn_moo_fbf	-0.494991036566395	-1.17767239498002	0.24193217581088
265	sod_hin_zul_rom_gam_amh_mlt_bos_uzb_tur_yor_mao_xho_glc_lat_bsq_pan_amr_moo_mnd_ukr_spa_swt_por_dyu_alb_hun_fbf_dgb_fin_scr_wly_geo_ben_lit_pol_arw_chh_hau_fre_est_cic_mly_mcd_sun_jpn_tml_kor_bul_ger_swa_cze_bat_slo_tig_jav_cnt_ita_akn_swe_sid_dut_guj_urd_eng_qcu_nor_grk_krd_igb_anl_rus_aeg_svk_tag_ctl_tsw_prs_ewe_ind_tha_owc_knd_ven_tsn_aze_mol_afr_azi_ses_vie_heb_bam_bem_lda	-0.430461146281241	-1.02298434959673	0.308968904248019
266	anl_mcd_ven_lat_mlt_aeg_sod_glc_azi_uzb_lda_mly_ses_urd_eng_bsq_cze_tig_ewe_mnd_grk_nor_fbf_rus_zul_swe_fin_swa_tsn_est_por_sid_geo_alb_arw_ukr_fre_owc_chh_scr_hun_dyu_jav_pan_tag_jpn_tml_kor_ctl_slo_igb_bos_ind_prs_gam_bat_cnt_lit_bem_ita_amh_hin_svk_rom_dut_qcu_ben_mol_guj_moo_hau_ger_wly_krd_mao_afr_yor_pol_dgb_sun_tha_heb_knd_xho_akn_aze_bul_spa_tur_cic_vie_amr_swt_bam_tsw	-0.831610927037309	-2.00810573379153	0.0475330014673828
267	hau_slo_ses_urd_amh_sod_heb_ukr_azi_aze_dgb_bat_bem_alb_spa_bsq_prs_aeg_dyu_cnt_rus_cze_fbf_pan_bam_mol_fin_cic_igb_hun_nor_owc_geo_bos_afr_dut_hin_mlt_sid_rom_est_moo_tag_por_sun_jpn_tml_kor_eng_ita_swt_ctl_mao_lat_amr_ind_mnd_mcd_ven_arw_gam_guj_ger_grk_swe_qcu_glc_svk_scr_xho_anl_krd_chh_lit_jav_pol_lda_bul_tsw_mly_tha_wly_knd_zul_swa_tur_fre_ben_uzb_ewe_vie_tig_tsn_akn_yor	-0.456370600390437	-1.08293383264414	0.281637571492077
268	amr_guj_dgb_dut_sid_mlt_owc_krd_uzb_tur_akn_jav_ven_nor_grk_bsq_eng_amh_zul_mnd_mcd_bul_igb_ukr_tsn_ctl_fin_ses_moo_est_alb_anl_geo_ita_urd_fre_arw_hau_gam_afr_hun_dyu_mly_slo_tag_jpn_knd_kor_lat_rom_bem_svk_sun_spa_chh_ind_cnt_pan_tsw_mol_wly_rus_ben_bos_swe_qcu_pol_ger_prs_swt_heb_cze_aeg_glc_mao_lit_yor_por_cic_bat_tha_tig_tml_xho_lda_aze_hin_scr_azi_ewe_vie_sod_swa_fbf_bam	-0.0807884245843729	-0.190435643973673	0.849382851346456
269	owc_pan_fbf_fre_gam_sid_hau_ctl_azi_uzb_tsn_jav_ewe_grk_rus_bsq_hin_aeg_swt_mnd_guj_bos_moo_rom_ses_ger_est_bem_akn_fin_krd_sod_geo_svk_swe_ben_ukr_wly_chh_eng_hun_tsw_mao_ita_sun_jpn_tml_kor_lat_afr_dgb_spa_tag_cze_heb_ind_cnt_urd_swa_arw_anl_prs_mcd_pol_dut_qcu_scr_alb_slo_xho_mlt_por_tig_mol_mly_nor_yor_bul_bam_bat_tha_amr_knd_dyu_lda_aze_glc_lit_tur_cic_vie_amh_zul_ven_igb	0.646310882338062	1.53505873971812	0.128164582237246
270	amh_eng_tsw_por_tig_heb_amr_alb_tur_azi_cic_bat_dgb_bul_pol_bsq_ctl_owc_dyu_cnt_swe_afr_akn_slo_zul_ukr_est_ewe_bam_fin_svk_anl_geo_arw_spa_guj_rom_wly_mlt_rus_hun_igb_tag_krd_mao_jpn_knd_kor_ben_pan_tsn_grk_mly_glc_hau_ind_mnd_hin_swt_lat_sid_lit_ita_prs_mcd_qcu_bos_cze_mol_moo_sod_dut_chh_urd_sun_ger_swa_nor_fbf_jav_tha_gam_tml_ven_lda_uzb_fre_scr_aze_bem_vie_aeg_ses_xho_yor	-0.348852887853986	-0.826729278589201	0.410506635152168
271	gam_mol_xho_bul_chh_hau_wly_pol_aze_azi_bem_tag_ven_guj_glc_bsq_mcd_owc_tsn_cnt_rus_pan_bam_ger_ewe_cze_fin_yor_moo_est_spa_anl_geo_dut_svk_alb_arw_heb_amr_urd_hun_dyu_jav_fre_mly_jpn_knd_kor_afr_lit_cic_hin_mao_slo_amh_bat_mnd_ita_swt_ukr_mlt_scr_prs_ben_nor_qcu_grk_krd_ctl_dgb_sid_lat_tig_eng_sun_swe_fbf_rom_tsw_ind_tha_sod_tml_igb_ses_uzb_bos_por_tur_swa_vie_aeg_zul_akn_lda	-0.661688912908125	-1.58540806582704	0.116268248749505
272	gam_svk_ses_ukr_anl_owc_amh_swe_tur_uzb_ven_mao_zul_por_lit_bsq_scr_hau_bam_cnt_ctl_fre_tsn_rus_bem_glc_hun_lda_tsw_fin_urd_chh_geo_mol_arw_dut_eng_sid_wly_grk_est_igb_jav_rom_ind_jpn_tml_kor_ita_pan_akn_ger_tag_mcd_tig_sun_mnd_spa_fbf_ben_amr_hin_bul_pol_nor_qcu_alb_afr_bos_yor_heb_cze_mlt_lat_bat_krd_swt_guj_dgb_mly_tha_sod_knd_moo_ewe_azi_prs_slo_aze_swa_vie_aeg_dyu_cic_xho	0.236946345874034	0.558174496647437	0.57806654847858
273	aeg_dut_yor_slo_heb_sod_chh_ita_tur_aze_akn_tag_ses_ctl_lat_bsq_scr_anl_swt_mnd_rom_krd_dyu_nor_dgb_mcd_fin_cic_xho_hun_por_gam_geo_alb_eng_fre_ger_amr_mlt_afr_est_igb_mao_svk_bat_jpn_knd_kor_ben_bos_tsw_pol_ind_hin_owc_jav_cnt_glc_ewe_cze_wly_pan_lit_bul_prs_qcu_ukr_rus_arw_swa_hau_spa_amh_urd_mly_guj_lda_mol_moo_sun_tha_tig_tml_fbf_ven_azi_swe_grk_uzb_zul_vie_sid_tsn_bem_bam	-0.765305642417411	-1.84014538874376	0.0689363380521556
274	hau_rus_yor_dut_chh_amh_sid_nor_azi_tur_tsn_tag_ses_bul_guj_bsq_spa_aeg_swa_mnd_prs_urd_cic_ben_igb_bos_est_dyu_bem_hun_ger_gam_geo_mol_pol_svk_ita_tig_owc_alb_fin_xho_jav_lit_mly_jpn_knd_kor_por_scr_bam_slo_mao_mcd_wly_ind_cnt_hin_akn_lat_mlt_fre_ukr_afr_rom_qcu_eng_grk_cze_fbf_heb_swe_sod_arw_bat_krd_dgb_pan_tsw_sun_tha_amr_tml_lda_ven_aze_glc_ctl_uzb_zul_vie_anl_moo_swt_ewe	0.147582023084302	0.347915563162887	0.72868984437584
275	owc_ger_akn_arw_aeg_mlt_chh_mcd_azi_tur_zul_jav_yor_alb_mol_bsq_bos_wly_moo_cnt_eng_svk_swt_krd_ewe_hin_fin_tsw_ven_est_pan_sid_geo_grk_rus_spa_prs_tig_anl_lit_hun_lda_tag_afr_ind_jpn_knd_kor_scr_ukr_tsn_por_sun_swe_amr_mly_mnd_glc_cic_cze_amh_ita_ben_slo_pol_qcu_guj_lat_dut_xho_heb_nor_hau_rom_mao_urd_bam_bul_ses_bat_tha_gam_tml_igb_dgb_aze_ctl_fre_uzb_dyu_vie_sod_bem_fbf_swa	0.841682680421377	2.00090818845521	0.0483174948137532
276	chh_prs_ewe_mcd_aeg_sod_tig_arw_aze_uzb_cic_mly_igb_por_pan_bsq_glc_heb_xho_cnt_mol_ukr_moo_rom_zul_eng_est_ses_dgb_fin_scr_amr_geo_bul_fre_lit_svk_mlt_hau_ctl_hun_tsw_jav_guj_sun_jpn_tml_kor_lat_urd_fbf_grk_ind_cze_owc_bat_mnd_pol_yor_ita_sid_spa_afr_swe_ben_qcu_rus_dut_bos_akn_gam_slo_wly_alb_tag_ger_bem_hin_tsn_mao_tha_amh_knd_ven_dyu_tur_nor_krd_azi_bam_vie_anl_swt_swa_lda	-0.541771769466413	-1.29118168874956	0.199840896010628
277	chh_ukr_igb_ben_sid_sod_heb_svk_aze_azi_dgb_jav_ven_ctl_grk_bsq_slo_wly_ewe_cnt_mol_hin_moo_glc_zul_urd_hun_swa_dyu_est_eng_owc_geo_bul_ger_pol_krd_aeg_hau_cze_fin_tsn_sun_alb_mly_jpn_knd_kor_arw_scr_bem_swe_tag_bos_anl_ind_mnd_afr_bam_guj_amr_pan_lit_dut_prs_qcu_spa_lat_fre_lda_amh_por_mlt_nor_mao_ita_yor_rom_cic_bat_tha_gam_tml_ses_xho_uzb_rus_mcd_tur_tsw_vie_tig_akn_swt_fbf	0.0650542571986959	0.153199737626786	0.878572683773798
278	owc_ben_swa_swe_sid_amh_mlt_bul_aze_azi_moo_tag_ewe_ctl_prs_bsq_afr_hau_ven_mnd_alb_fre_dgb_svk_igb_ita_fin_tsw_akn_hun_mol_chh_geo_grk_arw_scr_hin_heb_aeg_krd_est_bam_ind_slo_mly_jpn_knd_kor_mcd_lat_ses_glc_mao_nor_wly_jav_cnt_por_zul_dut_anl_pan_ukr_eng_pol_qcu_rom_lit_rus_lda_amr_cze_tig_urd_sun_ger_yor_guj_bem_bat_tha_gam_tml_dyu_swt_uzb_bos_spa_tur_xho_vie_sod_tsn_cic_fbf	0.0297625745500649	0.0701252043470998	0.944244576447918
279	wly_ben_akn_dut_tig_amh_aeg_fre_tur_azi_swa_jav_zul_por_rus_bsq_nor_mlt_moo_cnt_urd_krd_tsw_spa_ses_hin_est_cic_lda_fin_mol_amr_geo_glc_afr_rom_mcd_owc_chh_ukr_hun_bem_mao_ger_ind_jpn_knd_kor_arw_prs_xho_pol_tag_alb_hau_bat_mnd_pan_bam_slo_anl_grk_ita_lit_cze_qcu_ctl_bul_guj_ewe_sod_lat_heb_bos_mly_eng_fbf_svk_igb_sun_tha_gam_tml_ven_tsn_aze_scr_swe_uzb_yor_vie_sid_dyu_dgb_swt	0.108598399386435	0.255579137888619	0.798840243229432
280	wly_eng_zul_pan_gam_tig_chh_scr_uzb_azi_igb_sun_cic_swe_afr_bsq_ben_sid_ven_cnt_lat_lit_tsn_ctl_akn_slo_hun_tsw_xho_est_arw_aeg_geo_ita_nor_rom_rus_anl_amh_prs_fin_fbf_mao_svk_bat_jpn_knd_kor_hin_cze_swa_ger_tag_por_heb_ind_mnd_fre_moo_bos_sod_urd_dut_mol_bul_qcu_krd_glc_grk_ewe_mlt_guj_owc_ukr_jav_spa_bem_mcd_ses_mly_tha_amr_tml_yor_bam_tur_pol_alb_aze_lda_vie_hau_swt_dyu_dgb	-0.998019525258623	-2.4390364692217	0.0166242109848796
281	mlt_rus_ven_alb_gam_wly_chh_mol_uzb_tur_dyu_mao_igb_glc_grk_bsq_bul_sid_bam_mnd_hin_afr_xho_dut_moo_guj_fin_swt_dgb_est_ukr_tig_geo_ger_swe_krd_pan_amr_owc_rom_hun_swa_tag_eng_sun_jpn_tml_kor_prs_lat_yor_nor_jav_ctl_amh_bat_cnt_ben_bem_bos_anl_arw_spa_slo_fre_qcu_urd_svk_cze_lda_heb_scr_aeg_ita_mly_lit_tsn_por_tsw_ind_tha_sod_knd_akn_zul_aze_pol_mcd_azi_cic_vie_hau_ses_ewe_fbf	-0.0372770025261309	-0.0878642044835858	0.93017352709571
282	hau_pan_bem_ben_mlt_tig_amr_alb_uzb_tur_bam_mao_xho_scr_ukr_bsq_ger_sod_lda_mnd_grk_nor_fbf_svk_ven_guj_fin_moo_dyu_hun_bos_amh_geo_krd_dut_urd_bul_sid_wly_pol_est_yor_tag_prs_sun_jpn_tml_kor_afr_rus_swt_rom_ind_eng_anl_bat_cnt_mol_ewe_glc_gam_hin_arw_por_ita_qcu_spa_lit_cze_tsn_chh_slo_aeg_ctl_mly_lat_tsw_mcd_zul_jav_tha_heb_knd_ses_dgb_azi_swe_fre_aze_igb_vie_owc_swa_akn_cic	0.115602577089291	0.271743699061993	0.786421432879464
283	tig_lat_tsw_ukr_gam_sid_aeg_slo_aze_azi_swt_sun_bem_swe_ctl_bsq_ita_amh_fbf_mnd_arw_grk_yor_cze_igb_scr_fin_ewe_tsn_hun_spa_sod_geo_por_bos_bul_lit_amr_wly_urd_est_ses_ind_krd_jav_jpn_knd_kor_fre_prs_moo_afr_mly_rom_anl_tag_cnt_mol_zul_nor_chh_ben_rus_alb_pol_qcu_pan_eng_svk_akn_heb_ger_mlt_hin_mao_guj_bam_glc_dgb_bat_tha_hau_tml_ven_dyu_uzb_mcd_dut_tur_lda_vie_owc_cic_xho_swa	-0.100155277377508	-0.236071237129372	0.813896521627627
284	amh_bul_cic_ctl_anl_sid_hau_scr_aze_uzb_swt_mao_tsw_dut_rom_bsq_cze_wly_fbf_cnt_grk_mcd_ven_spa_ses_mol_est_igb_dgb_fin_arw_aeg_geo_glc_slo_fre_pan_heb_tig_prs_hun_lda_sun_swe_jav_jpn_tml_kor_alb_por_bam_rus_ind_lit_owc_mly_mnd_eng_dyu_ita_amr_ben_lat_ukr_bos_qcu_nor_guj_hin_bem_mlt_ger_sod_pol_bat_svk_ewe_afr_zul_tag_tha_gam_knd_akn_xho_tur_krd_urd_azi_yor_vie_chh_moo_tsn_swa	-0.028550520659208	-0.0673052835917429	0.946483158739019
285	chh_urd_zul_hin_sod_mlt_heb_ukr_aze_tur_lda_jav_moo_glc_alb_bsq_spa_wly_akn_mnd_mol_eng_yor_bos_fbf_slo_est_swa_ewe_fin_ctl_amh_geo_afr_guj_pan_por_sid_owc_cze_hun_swt_sun_arw_mao_jpn_knd_kor_ger_krd_bam_lit_ind_bul_aeg_mly_cnt_dut_ses_prs_gam_svk_swe_ben_grk_qcu_rom_scr_pol_ven_hau_ita_amr_rus_tag_nor_tsw_fre_igb_bat_tha_tig_tml_tsn_xho_uzb_mcd_lat_azi_cic_vie_anl_bem_dgb_dyu	-0.165260264354134	-0.389680023449555	0.697664132751283
286	amr_ctl_fbf_lat_wly_sid_chh_ita_uzb_tur_zul_bat_dyu_scr_pan_bsq_rus_sod_ses_cnt_nor_spa_swt_glc_moo_guj_hun_bem_ewe_fin_dut_tig_geo_eng_mcd_alb_fre_owc_anl_por_est_bam_mly_urd_sun_jpn_knd_kor_cze_ben_xho_ger_tag_slo_aeg_mao_mnd_bos_akn_pol_hau_ukr_prs_svk_lit_qcu_grk_krd_arw_igb_heb_afr_gam_rom_jav_swe_lda_mol_swa_ind_tha_mlt_tml_tsw_cic_azi_bul_hin_aze_yor_vie_amh_ven_tsn_dgb	0.111705422495162	0.262872239841491	0.79323053105567
287	gam_dut_dyu_pan_owc_sid_amh_cze_azi_tur_bem_bat_swa_eng_por_bsq_rom_wly_bam_cnt_alb_rus_yor_hin_igb_arw_fin_tsn_zul_est_afr_chh_geo_nor_ben_guj_ctl_hau_mlt_bul_hun_cic_ind_ukr_sun_jpn_tml_kor_spa_lat_ven_fre_mly_urd_sod_mao_mnd_ger_xho_mcd_tig_scr_bos_grk_pol_qcu_prs_ita_lit_ewe_heb_mol_aeg_slo_jav_glc_fbf_swe_tsw_tag_tha_amr_knd_moo_swt_aze_krd_svk_uzb_ses_vie_anl_lda_dgb_akn	-0.414670544188374	-0.983659955796925	0.327834901609252
288	amr_urd_swt_rus_hau_aeg_heb_krd_aze_uzb_xho_mao_tsn_dut_bos_bsq_glc_owc_dgb_mnd_nor_afr_bem_ukr_tsw_spa_est_akn_yor_fin_bul_chh_geo_hin_pol_alb_mcd_sod_wly_cze_hun_igb_sun_slo_jav_jpn_tml_kor_por_ita_cic_svk_bat_pan_tig_mly_cnt_arw_ven_prs_amh_grk_mol_fre_ger_qcu_swe_rom_lat_lda_sid_guj_gam_scr_ind_eng_zul_ctl_bam_tag_tha_mlt_knd_ses_swa_azi_lit_ben_tur_dyu_vie_anl_fbf_moo_ewe	-0.785032168131434	-1.88767672135305	0.0621874714332435
289	amr_krd_igb_alb_aeg_amh_sod_scr_aze_uzb_bem_tag_swt_fre_eng_bsq_spa_sid_fbf_mnd_guj_bul_ses_arw_bam_slo_fin_tsw_ven_hun_ctl_anl_geo_pan_mol_cze_ben_owc_hau_rus_est_tsn_jav_hin_ind_jpn_knd_kor_nor_rom_ewe_dut_sun_mcd_mlt_mao_cnt_afr_dyu_lit_wly_glc_por_pol_grk_qcu_swe_bos_prs_swa_chh_ita_heb_urd_mly_ukr_xho_ger_dgb_bat_tha_tig_tml_zul_yor_azi_lat_svk_tur_moo_vie_gam_akn_lda_cic	-0.081408482695653	-0.191689404031287	0.848403414521896
290	gam_krd_akn_bos_sod_sid_wly_ben_uzb_tur_yor_bat_igb_dut_ctl_bsq_alb_anl_lda_cnt_svk_slo_tsn_rom_xho_afr_hun_ses_bem_est_urd_heb_geo_hin_guj_mol_glc_owc_chh_nor_fin_bam_jav_ukr_mly_jpn_knd_kor_pan_prs_swt_bul_ind_swe_aeg_mao_mnd_mcd_swa_spa_amh_por_pol_grk_scr_qcu_arw_rus_cze_dyu_amr_eng_hau_lat_sun_fre_ewe_ita_moo_tag_tha_mlt_tml_ven_tsw_aze_ger_lit_azi_cic_vie_tig_dgb_fbf_zul	-0.128960932481028	-0.304442064348647	0.761471323546996
291	gam_por_zul_nor_sod_amh_wly_ben_azi_uzb_moo_ind_fbf_pol_afr_bsq_rus_amr_igb_cnt_ukr_ctl_dyu_glc_swa_bos_fin_ses_ven_hun_prs_mlt_geo_lat_arw_alb_eng_tig_owc_ger_est_cic_bat_pan_tag_jpn_tml_kor_grk_krd_xho_fre_jav_mcd_heb_mao_mnd_bul_tsw_swe_aeg_dut_lit_slo_cze_qcu_rom_spa_urd_swt_anl_mol_sid_ita_sun_svk_dgb_scr_tsn_mly_tha_chh_knd_akn_lda_tur_hin_guj_aze_ewe_vie_hau_bam_yor_bem	0.0903096378359249	0.212847310698473	0.831911924457194
292	heb_ukr_akn_swe_sid_tig_hau_ben_azi_uzb_ven_mao_bam_scr_mol_bsq_hin_anl_ses_mnd_rom_eng_xho_cze_tsw_afr_fin_dyu_lda_est_pan_gam_geo_prs_spa_krd_lat_chh_owc_glc_hun_zul_ind_rus_bat_jpn_knd_kor_ctl_grk_ewe_fre_jav_urd_mlt_tag_cnt_nor_dgb_slo_sod_bos_dut_lit_guj_qcu_bul_mcd_pol_yor_amh_svk_wly_alb_mly_ita_bem_arw_igb_sun_tha_aeg_tml_tsn_swa_tur_por_ger_aze_fbf_vie_amr_moo_cic_swt	-0.327574331971467	-0.77464672435859	0.440513491516482
293	mlt_guj_ses_fre_sod_amr_anl_bul_uzb_aze_lda_jav_moo_rom_por_bsq_cze_wly_fbf_cnt_scr_arw_tsn_lit_dyu_ukr_hun_tsw_igb_fin_mcd_tig_geo_swe_urd_mol_prs_heb_owc_hin_est_cic_tag_spa_mao_jpn_knd_kor_ben_lat_ven_pan_bat_ctl_chh_mly_mnd_rus_zul_alb_amh_svk_ger_glc_afr_qcu_dut_grk_krd_yor_hau_eng_gam_bos_sun_pol_swt_slo_xho_ind_tha_sid_tml_bem_ewe_tur_nor_ita_azi_dgb_vie_aeg_bam_akn_swa	-1.38190869095042	-3.46425887960364	0.000805890643044305
294	hau_lat_xho_slo_sod_wly_sid_ctl_aze_tur_dgb_jav_bam_rus_guj_bsq_glc_amh_cic_cnt_scr_lit_tsn_spa_ewe_mcd_hun_fbf_swt_est_fre_amr_geo_ben_eng_bul_por_mlt_aeg_mol_fin_zul_bat_pol_tag_jpn_tml_kor_prs_ger_lda_bos_mly_urd_gam_ind_mnd_cze_igb_pan_chh_svk_ita_arw_swe_qcu_grk_hin_nor_swa_tig_alb_owc_dut_sun_afr_akn_rom_moo_mao_tha_heb_knd_tsw_bem_uzb_krd_ukr_azi_ven_vie_anl_dyu_yor_ses	-1.04126565355846	-2.53875359301218	0.0127857705166178
295	wly_bul_ewe_swe_heb_aeg_tig_krd_tur_azi_dyu_mly_akn_scr_pol_bsq_por_mlt_moo_mnd_svk_ben_dgb_ger_ven_lit_est_tsw_cic_fin_dut_gam_geo_ctl_bos_eng_arw_hau_amr_lat_hun_swt_sun_guj_bat_jpn_tml_kor_grk_fre_zul_nor_tag_afr_chh_mao_cnt_spa_swa_ukr_owc_slo_ita_glc_rus_qcu_cze_pan_mcd_bem_anl_urd_sid_mol_jav_hin_xho_rom_bam_ind_tha_sod_knd_fbf_yor_uzb_prs_alb_aze_lda_vie_amh_ses_tsn_igb	-0.210115308518117	-0.495919962257649	0.621120848268329
296	owc_bos_xho_ben_aeg_chh_hau_dut_tur_uzb_bem_sun_ewe_cze_fre_bsq_urd_sid_cic_cnt_mol_rus_dyu_guj_tsw_afr_est_lda_akn_fin_swe_sod_geo_mcd_rom_scr_svk_amh_gam_ita_hun_yor_jav_krd_bat_jpn_knd_kor_ger_alb_tsn_prs_mly_ctl_mlt_mao_mnd_ukr_bam_arw_tig_nor_lat_eng_slo_qcu_lit_grk_glc_fbf_anl_bul_amr_spa_ind_pan_swt_pol_swa_tag_tha_heb_tml_zul_dgb_azi_hin_por_aze_igb_vie_wly_moo_ven_ses	0.812675432760225	1.93279141944598	0.0563043429106906
297	hau_krd_dgb_mcd_wly_sid_anl_fre_aze_uzb_tsn_tag_ewe_nor_urd_bsq_ita_owc_tsw_mnd_lat_ukr_swt_lit_akn_rom_est_dyu_igb_hun_prs_heb_geo_glc_hin_arw_guj_amr_aeg_mol_fin_swa_sun_scr_bat_jpn_tml_kor_eng_grk_lda_alb_jav_cze_amh_mao_cnt_ben_moo_ctl_gam_afr_dut_ger_por_qcu_slo_pan_bul_fbf_sod_svk_mlt_pol_ind_rus_ses_spa_zul_mly_tha_chh_knd_xho_yor_azi_bos_swe_tur_bam_vie_tig_bem_ven_cic	-1.12003614318537	-2.75770344387742	0.00700757750492222
298	amh_swe_cic_fre_owc_mlt_heb_bos_uzb_azi_bem_mly_tsw_grk_nor_bsq_krd_gam_ven_cnt_bul_mol_zul_glc_ses_ita_est_swa_bam_fin_hin_amr_geo_slo_ben_pol_ger_aeg_sid_lat_hun_swt_bat_dut_mao_jpn_tml_kor_alb_pan_igb_urd_jav_cze_hau_tag_mnd_ctl_fbf_lit_sod_ukr_rus_por_spa_qcu_prs_svk_scr_ewe_anl_mcd_tig_eng_ind_rom_dyu_guj_yor_sun_tha_chh_knd_moo_tsn_tur_afr_arw_aze_lda_vie_wly_akn_xho_dgb	-0.0628782116969672	-0.148443468694191	0.882314191446797
299	mlt_cze_yor_swe_sid_amh_wly_grk_aze_tur_moo_mly_akn_lit_rom_bsq_nor_aeg_dgb_cnt_ger_pol_tsw_rus_xho_urd_hun_zul_bam_fin_alb_chh_geo_eng_glc_ukr_guj_gam_hau_por_est_ses_sun_ben_ind_jpn_knd_kor_dut_krd_cic_scr_tag_mol_tig_mao_mnd_slo_ven_mcd_amr_prs_ctl_fre_arw_qcu_afr_spa_ita_ewe_anl_bul_heb_bos_bat_hin_swt_pan_bem_jav_tha_sod_tml_swa_igb_uzb_lat_svk_azi_tsn_vie_owc_lda_dyu_fbf	0.375943366729968	0.89119083921828	0.375126675089322
300	heb_lit_ewe_krd_wly_tig_anl_ger_azi_aze_cic_bat_xho_slo_urd_bsq_ben_gam_dgb_cnt_cze_swe_yor_dut_igb_lat_fin_tsw_zul_hun_pol_hau_geo_glc_fre_eng_hin_sid_chh_ita_est_ven_tag_grk_jav_jpn_tml_kor_scr_prs_bem_por_mly_pan_aeg_mao_mnd_mcd_akn_nor_amr_spa_mol_alb_ukr_qcu_afr_guj_arw_tsn_sod_bos_owc_rom_ind_ctl_swt_rus_swa_sun_tha_amh_knd_lda_bam_tur_svk_bul_uzb_ses_vie_mlt_moo_dyu_fbf	-0.12990260861861	-0.30636122321961	0.76001444746208
301	chh_ctl_moo_grk_aeg_hau_anl_pol_aze_uzb_tsn_mao_ses_rus_alb_bsq_urd_heb_dgb_cnt_svk_hin_swt_mcd_bem_ita_est_zul_lda_hun_lit_sid_geo_eng_slo_arw_glc_wly_mlt_lat_fin_bam_sun_dut_tag_jpn_knd_kor_ger_pan_swa_spa_jav_cze_gam_mly_mnd_bos_ewe_guj_sod_ukr_afr_rom_por_qcu_nor_bul_krd_yor_amh_mol_owc_prs_ind_swe_cic_fre_fbf_bat_tha_amr_tml_tsw_dyu_azi_scr_ben_tur_xho_vie_tig_akn_igb_ven	-0.467992826085459	-1.1124503632631	0.268811906827756
302	hau_fre_dgb_lit_sid_anl_amr_prs_azi_aze_lda_jav_tsn_por_ita_bsq_eng_amh_moo_cnt_hin_cze_akn_pan_fbf_glc_est_ewe_bam_hun_svk_heb_geo_scr_ger_rom_slo_wly_gam_dut_fin_dyu_mao_alb_tag_jpn_knd_kor_mcd_ukr_cic_ctl_bat_swe_sod_sun_mnd_rus_zul_bul_aeg_spa_mol_arw_urd_qcu_lat_afr_bos_yor_chh_nor_owc_guj_mly_ben_swa_krd_swt_ind_tha_mlt_tml_bem_igb_tur_pol_grk_uzb_ses_vie_tig_xho_tsw_ven	-0.027101612724304	-0.0638613462261917	0.949217694741634
303	aeg_arw_swt_pan_owc_tig_sod_svk_aze_azi_swa_mao_xho_prs_bul_bsq_afr_anl_zul_cnt_rus_nor_yor_lat_dyu_slo_est_ven_fbf_fin_spa_sid_geo_guj_ben_grk_ita_wly_amh_glc_hun_ses_bat_lit_ind_jpn_tml_kor_hin_alb_bem_ger_jav_swe_hau_mly_mnd_ukr_bam_eng_amr_urd_mcd_mol_ctl_qcu_bos_fre_pol_ewe_heb_scr_gam_rom_sun_cze_lda_dut_tsw_tag_tha_chh_knd_tsn_cic_uzb_krd_por_tur_moo_vie_mlt_akn_igb_dgb	-0.113217087588895	-0.266920672567994	0.790121221296639
304	sid_rus_fbf_krd_heb_aeg_hau_por_tur_aze_xho_tag_ewe_afr_arw_bsq_hin_amh_akn_mnd_pol_pan_zul_svk_tsw_glc_est_bam_swt_hun_lat_mlt_geo_bul_cze_alb_slo_tig_amr_mcd_fin_dyu_ind_eng_jav_jpn_tml_kor_dut_prs_yor_ger_mao_lit_owc_mly_cnt_ctl_swa_bos_chh_ben_rom_nor_mol_qcu_spa_grk_swe_dgb_sod_guj_gam_urd_sun_ita_tsn_fre_igb_bat_tha_anl_knd_cic_moo_azi_scr_ukr_uzb_bem_vie_wly_ses_ven_lda	-0.149633463215377	-0.352743856115339	0.725078687285677
305	hau_cze_swt_afr_owc_anl_sid_ctl_azi_aze_lda_ind_moo_ben_prs_bsq_pan_chh_bam_cnt_alb_bul_tsw_nor_xho_guj_fin_fbf_bem_est_grk_sod_geo_lit_scr_slo_ita_gam_tig_rom_hun_cic_tag_dut_sun_jpn_tml_kor_lat_eng_yor_mcd_bat_svk_amr_mly_mnd_hin_dgb_fre_wly_krd_glc_bos_mol_qcu_ukr_arw_spa_swa_heb_swe_aeg_ger_jav_pol_tsn_rus_ses_mao_tha_amh_knd_akn_ewe_uzb_urd_por_tur_igb_vie_mlt_zul_dyu_ven	0.0250162978909167	0.0588743554785524	0.953178506285876
306	gam_pan_ven_alb_aeg_amr_anl_ita_aze_azi_tsw_mao_dgb_fre_krd_bsq_ger_hau_swt_mnd_spa_glc_bem_ctl_dyu_pol_fin_swa_moo_est_ben_wly_geo_mol_swe_eng_guj_owc_amh_arw_hun_yor_mly_grk_jav_jpn_tml_kor_cze_mcd_zul_rom_tag_lat_sod_sun_cnt_por_lda_bul_mlt_hin_afr_nor_svk_qcu_bos_rus_prs_akn_tig_lit_sid_scr_bat_urd_igb_dut_bam_ind_tha_chh_knd_fbf_cic_uzb_ukr_slo_tur_xho_vie_heb_ewe_ses_tsn	0.272513536648749	0.641957525510703	0.522479990277159
307	sod_bos_yor_pan_owc_aeg_anl_guj_tur_azi_bem_mao_xho_rom_fre_bsq_dut_heb_swt_cnt_afr_por_moo_ger_ven_rus_hun_cic_dyu_est_mcd_sid_geo_eng_ctl_svk_bul_wly_tig_krd_fin_akn_ind_grk_bat_jpn_tml_kor_glc_ita_bam_nor_sun_prs_chh_tag_mnd_urd_dgb_ukr_amr_spa_hin_lat_mol_qcu_cze_slo_alb_ewe_gam_scr_amh_ben_jav_swe_igb_lit_ses_mly_tha_hau_knd_zul_tsn_uzb_pol_arw_aze_swa_vie_mlt_tsw_lda_fbf	-1.07013777341727	-2.61637924349567	0.0103710964040782
308	hau_spa_lda_glc_owc_heb_tig_lat_azi_uzb_fbf_ind_bam_slo_ukr_bsq_mcd_sod_dgb_mnd_urd_bos_cic_bul_xho_ben_fin_akn_yor_hun_guj_gam_geo_ita_grk_pan_eng_aeg_anl_cze_est_dyu_tag_afr_sun_jpn_tml_kor_hin_dut_igb_lit_jav_pol_wly_mao_cnt_mol_tsn_scr_chh_krd_fre_rus_ger_qcu_prs_ctl_por_zul_sid_alb_amr_nor_mly_rom_ven_swe_swt_bat_tha_mlt_knd_ses_ewe_aze_svk_arw_tur_bem_vie_amh_swa_moo_tsw	-0.611826997737297	-1.4618729009652	0.147146959899473
309	amr_bos_dyu_slo_heb_chh_tig_lit_azi_uzb_tsn_mao_zul_arw_krd_bsq_ctl_hau_lda_mnd_spa_ger_swa_urd_akn_dut_est_swt_bam_fin_rus_wly_geo_grk_mcd_pol_bul_gam_sid_glc_hun_ven_tag_eng_jav_jpn_knd_kor_ita_guj_tsw_ben_sun_por_owc_bat_cnt_afr_igb_lat_amh_ukr_mol_scr_nor_qcu_swe_cze_hin_cic_sod_svk_mlt_fre_ind_pan_ewe_rom_xho_mly_tha_aeg_tml_ses_fbf_aze_alb_prs_tur_bem_vie_anl_dgb_yor_moo	-0.139979390945958	-0.329901540274661	0.742216304670495
310	tig_pan_ewe_ctl_chh_heb_aeg_por_azi_uzb_swa_sun_tsw_scr_hin_bsq_swe_amh_dgb_cnt_arw_alb_swt_afr_yor_ger_est_tsn_ses_hun_fre_amr_geo_lat_ukr_svk_rus_mlt_owc_ben_fin_xho_jav_urd_tag_jpn_knd_kor_grk_bos_lda_dut_mao_spa_wly_bat_mnd_prs_bem_krd_hau_mol_guj_nor_pol_qcu_bul_lit_ita_moo_anl_glc_sid_rom_ind_mcd_bam_cze_cic_mly_tha_gam_tml_igb_zul_aze_eng_slo_tur_dyu_vie_sod_ven_akn_fbf	-0.438024458103704	-1.04066685220012	0.300728101639554
311	heb_svk_cic_spa_amr_anl_hau_arw_uzb_azi_swt_sun_swa_pan_lat_bsq_guj_chh_ven_cnt_krd_cze_tsn_nor_ses_glc_fin_dgb_tsw_est_bul_owc_geo_mcd_eng_slo_swe_sod_aeg_rus_hun_dyu_mly_rom_mao_jpn_tml_kor_lit_ukr_akn_ger_jav_bos_amh_ind_mnd_urd_igb_pol_gam_mol_hin_ctl_ben_qcu_prs_grk_dut_xho_tig_alb_sid_ita_tag_por_moo_scr_fbf_bat_tha_wly_knd_bam_zul_tur_fre_afr_aze_ewe_vie_mlt_lda_bem_yor	-0.455089189337446	-1.08081898417666	0.282572461905164
312	gam_slo_zul_hin_heb_owc_hau_fre_aze_azi_swa_tag_tsn_prs_urd_bsq_lat_tig_ewe_cnt_eng_ukr_bam_bul_xho_alb_est_akn_tsw_hun_afr_chh_geo_ctl_scr_mol_glc_sod_amr_pan_fin_swt_mao_krd_ind_jpn_knd_kor_nor_spa_cic_rom_bat_grk_wly_jav_mnd_dut_yor_rus_sid_pol_cze_swe_ita_qcu_guj_por_svk_moo_amh_ger_anl_lit_sun_arw_igb_mcd_dgb_mly_tha_aeg_tml_bem_ven_uzb_bos_ben_tur_dyu_vie_mlt_ses_fbf_lda	-0.217807974764052	-0.514592449929517	0.608058639132806
313	gam_fre_akn_rus_heb_amh_aeg_scr_uzb_azi_ses_ind_bem_dut_prs_bsq_urd_tig_zul_cnt_cze_spa_bam_pan_tsn_pol_est_swt_dgb_hun_alb_owc_geo_guj_mcd_ukr_ben_sod_amr_ctl_fin_igb_mly_arw_mao_jpn_tml_kor_por_rom_moo_krd_bat_swe_hau_tag_mnd_nor_ven_lat_chh_svk_grk_hin_glc_qcu_mol_lit_bos_yor_anl_ita_mlt_slo_sun_bul_fbf_afr_cic_jav_tha_sid_knd_tsw_xho_tur_ger_eng_aze_lda_vie_wly_ewe_swa_dyu	0.561912808031355	1.32878208765296	0.187170980799676
314	tig_ctl_yor_bul_anl_heb_sid_svk_azi_uzb_ven_mao_swa_swe_lit_bsq_fre_mlt_igb_mnd_bos_eng_bem_por_ses_afr_fin_ewe_lda_est_alb_amh_geo_ukr_cze_lat_rus_hau_amr_rom_hun_xho_ind_krd_tag_jpn_knd_kor_arw_nor_fbf_dut_sun_mol_chh_bat_cnt_pol_swt_glc_sod_scr_hin_grk_urd_qcu_ger_spa_ita_akn_aeg_slo_owc_pan_jav_prs_bam_guj_zul_mly_tha_gam_tml_dyu_tsw_tur_ben_mcd_aze_tsn_vie_wly_moo_dgb_cic	0.0101232233443242	0.0238415783787534	0.981030056176058
315	mlt_guj_akn_bos_anl_hau_chh_urd_azi_aze_bem_mly_yor_nor_swe_bsq_afr_sod_dyu_mnd_glc_mol_cic_alb_tsn_rus_hun_ewe_ven_est_cze_amh_geo_eng_pol_lat_ger_amr_owc_lit_fin_swt_sun_ita_mao_jpn_tml_kor_ctl_pan_xho_arw_jav_slo_tig_tag_cnt_ukr_swa_dut_wly_fre_ben_spa_krd_qcu_mcd_bul_hin_bam_aeg_rom_gam_prs_bat_scr_dgb_por_zul_ind_tha_sid_knd_lda_igb_tur_grk_svk_uzb_fbf_vie_heb_moo_tsw_ses	-0.1138595128642	-0.268469830528331	0.788932319210509
316	tig_swe_fbf_grk_sid_wly_chh_mol_tur_aze_swa_mao_igb_nor_bos_bsq_scr_hau_yor_cnt_glc_lat_cic_pol_xho_dut_est_moo_bam_hun_cze_aeg_geo_mcd_urd_afr_ben_amr_owc_hin_fin_dgb_ind_rom_mly_jpn_knd_kor_ita_pan_ewe_spa_bat_ger_anl_sun_mnd_ukr_lda_bul_sod_krd_alb_arw_guj_qcu_prs_eng_ctl_tsn_heb_lit_gam_fre_jav_rus_bem_por_ses_tag_tha_amh_tml_ven_tsw_uzb_slo_svk_azi_swt_vie_mlt_zul_dyu_akn	-0.238665030900702	-0.565007997903	0.573428758085754
317	gam_ben_igb_lat_amr_heb_amh_grk_azi_uzb_bam_ind_lda_afr_alb_bsq_nor_wly_fbf_mnd_lit_arw_ven_mol_swa_cze_est_ewe_tsw_fin_fre_tig_geo_bos_ita_bul_rom_sod_sid_guj_hun_ses_jav_eng_tag_jpn_knd_kor_pan_pol_tsn_ger_sun_mcd_mlt_mly_cnt_rus_dyu_glc_hau_urd_ukr_prs_hin_qcu_svk_krd_dut_bem_aeg_por_anl_slo_bat_ctl_swt_swe_cic_mao_tha_chh_tml_yor_akn_tur_scr_spa_aze_zul_vie_owc_dgb_xho_moo	0.506736208674798	1.1956897883154	0.23485750268162
318	aeg_pan_yor_svk_mlt_sod_owc_lit_aze_tur_tsn_tag_akn_urd_arw_bsq_ctl_anl_fbf_cnt_lat_guj_swa_dut_dgb_fre_est_bem_cic_fin_grk_wly_geo_rom_bos_mcd_afr_amr_heb_ukr_hun_lda_ind_cze_mly_jpn_tml_kor_rus_nor_ewe_ger_mao_swe_sid_sun_mnd_ita_dyu_spa_chh_krd_bul_prs_glc_qcu_alb_por_pol_zul_amh_mol_hau_ben_jav_eng_swt_hin_moo_bat_tha_tig_knd_ven_ses_uzb_scr_slo_azi_xho_vie_gam_tsw_bam_igb	-0.414807660804928	-0.984087238033995	0.327625911734299
319	wly_bul_zul_mcd_anl_aeg_sod_mol_tur_azi_swa_mao_akn_por_guj_bsq_glc_tig_swt_mnd_urd_ben_igb_scr_dyu_swe_hun_dgb_bem_est_prs_chh_geo_ger_lit_bos_fre_sid_gam_dut_fin_moo_sun_ukr_bat_jpn_tml_kor_lat_ctl_xho_eng_ind_rom_hau_tag_cnt_grk_fbf_rus_heb_arw_ita_nor_pan_qcu_krd_afr_hin_tsw_amr_alb_mlt_slo_mly_cze_ses_svk_tsn_jav_tha_amh_knd_ewe_cic_aze_pol_spa_uzb_yor_vie_owc_ven_lda_bam	0.321440145169392	0.757782009632337	0.450497386735829
320	heb_pan_tsn_rus_tig_chh_aeg_mol_tur_azi_swa_bat_moo_lat_mcd_bsq_ben_owc_dgb_cnt_bul_swe_bam_urd_akn_spa_est_ses_fbf_hun_ger_sod_geo_arw_por_afr_alb_mlt_sid_lit_fin_ven_mly_scr_sun_jpn_knd_kor_dut_prs_xho_guj_jav_fre_amh_mao_mnd_hin_cic_ctl_anl_pol_bos_grk_nor_qcu_eng_ita_rom_yor_hau_cze_gam_slo_tag_svk_tsw_krd_dyu_ind_tha_amr_tml_zul_ewe_uzb_ukr_glc_aze_igb_vie_wly_lda_bem_swt	-0.370604014081438	-0.877315905511236	0.382575817426243
321	owc_nor_dyu_ger_chh_hau_mlt_mol_aze_uzb_bam_sun_ven_pan_bul_bsq_guj_heb_zul_cnt_lat_glc_tsn_ukr_akn_rus_est_tsw_lda_hun_krd_amh_geo_hin_fre_prs_afr_aeg_sod_mcd_fin_cic_bat_por_jav_jpn_tml_kor_svk_ben_yor_spa_mao_ita_sid_ind_mnd_alb_xho_rom_wly_lit_scr_ctl_arw_qcu_dut_cze_swe_igb_anl_slo_tig_pol_tag_urd_swa_eng_bem_mly_tha_gam_knd_ewe_moo_tur_grk_bos_azi_ses_vie_amr_fbf_dgb_swt	-0.852595473924247	-2.06194252776595	0.0420030843886432
322	hau_rus_ses_nor_chh_sod_wly_afr_azi_uzb_lda_mly_bem_pan_mol_bsq_cze_amh_ewe_cnt_swe_pol_fbf_svk_zul_mcd_fin_dgb_swt_est_ctl_mlt_geo_ukr_hin_guj_ita_sid_heb_lit_hun_akn_bat_dut_sun_jpn_knd_kor_ger_bul_igb_fre_tag_alb_gam_ind_mnd_urd_moo_ben_amr_arw_krd_scr_rom_qcu_grk_eng_bos_ven_tig_lat_aeg_slo_jav_por_xho_prs_tsw_mao_tha_owc_tml_swa_cic_aze_glc_spa_tur_tsn_vie_anl_bam_yor_dyu	-0.209735045377654	-0.495318448827003	0.621543687990567
323	gam_ita_lda_rus_sid_wly_hau_por_uzb_azi_moo_mly_ses_pan_fre_bsq_hin_mlt_xho_mnd_lat_ger_akn_slo_swa_cze_est_zul_cic_hun_ben_heb_geo_lit_svk_rom_arw_anl_tig_alb_fin_fbf_mao_glc_tag_jpn_knd_kor_grk_ukr_ven_pol_bat_spa_chh_jav_cnt_urd_dgb_mol_sod_bos_guj_mcd_eng_qcu_dut_scr_nor_igb_amh_bul_aeg_afr_ind_swe_dyu_ctl_yor_sun_tha_amr_tml_ewe_tsn_aze_prs_krd_tur_bam_vie_owc_swt_tsw_bem	-0.419878225786499	-0.99810929424679	0.320816290845351
324	sod_hin_fbf_afr_owc_tig_amr_mcd_tur_aze_moo_mly_bam_pol_rom_bsq_ita_amh_yor_cnt_lat_ben_tsn_lit_dgb_mol_fin_zul_swa_hun_pan_sid_geo_swe_ukr_por_glc_wly_anl_spa_est_bem_sun_bul_bat_jpn_tml_kor_bos_svk_igb_rus_jav_fre_gam_mao_mnd_prs_dyu_arw_aeg_urd_ger_alb_eng_qcu_krd_nor_guj_xho_hau_dut_chh_ctl_ind_slo_lda_scr_ses_tag_tha_heb_knd_cic_swt_azi_grk_cze_uzb_akn_vie_mlt_ewe_tsw_ven	-0.417748393359396	-0.991011145243892	0.324251580698066
325	wly_svk_ses_lit_sid_amr_mlt_cze_azi_tur_dyu_mao_fbf_ctl_por_bsq_eng_chh_dgb_mnd_swe_nor_ewe_slo_cic_bul_est_tsw_bem_fin_scr_owc_geo_grk_urd_ben_spa_hau_gam_pan_hun_lda_bat_alb_mly_jpn_knd_kor_dut_fre_akn_rom_tag_glc_tig_ind_cnt_bos_bam_arw_heb_rus_ger_pol_lat_qcu_mcd_guj_hin_zul_anl_ukr_aeg_krd_jav_afr_swt_ita_moo_sun_tha_amh_tml_yor_tsn_aze_mol_prs_uzb_igb_vie_sod_ven_swa_xho	0.229865220558094	0.542117343086016	0.589034290384387
326	sod_ctl_tsw_dut_gam_hau_mlt_por_uzb_azi_cic_sun_dgb_slo_nor_bsq_cze_heb_ewe_cnt_mol_pol_swa_krd_yor_svk_hun_bam_lda_est_prs_amr_geo_scr_arw_bos_afr_owc_chh_eng_fin_ses_bat_hin_ind_jpn_tml_kor_rus_spa_dyu_glc_jav_ukr_amh_tag_mnd_swe_igb_grk_tig_rom_urd_lit_lat_qcu_ita_ger_fre_bem_sid_pan_wly_mcd_mly_bul_xho_guj_akn_mao_tha_aeg_knd_tsn_fbf_tur_alb_ben_aze_zul_vie_anl_swt_ven_moo	-0.911988123447092	-2.20895202538068	0.0296343333027027
327	hau_alb_akn_ctl_heb_sod_owc_krd_uzb_tur_ses_mly_swt_svk_lit_bsq_bul_mlt_dyu_mnd_bos_swe_lda_hin_moo_mcd_est_ven_bam_hun_prs_amr_geo_rom_pan_ben_urd_amh_tig_mol_fin_dgb_jav_glc_bat_jpn_knd_kor_por_fre_tsn_grk_mao_eng_wly_sun_cnt_pol_igb_arw_chh_spa_cze_ukr_ita_qcu_rus_nor_ger_ewe_sid_slo_anl_lat_tag_afr_yor_scr_cic_ind_tha_gam_tml_bem_swa_azi_dut_guj_aze_zul_vie_aeg_fbf_xho_tsw	0.143949623450433	0.338666906914247	0.73562411107278
328	wly_rom_dgb_por_sid_amr_anl_fre_aze_tur_swa_jav_dyu_mcd_mol_bsq_scr_heb_ses_mnd_cze_lit_zul_pan_akn_svk_hun_igb_tsn_est_urd_aeg_geo_pol_prs_bul_swe_mlt_chh_ger_fin_bam_ind_nor_bat_jpn_knd_kor_spa_ctl_fbf_arw_mly_glc_tig_tag_cnt_guj_xho_afr_owc_dut_eng_lat_alb_qcu_slo_krd_hin_cic_hau_ita_gam_bos_mao_ben_lda_grk_swt_sun_tha_sod_tml_tsw_moo_uzb_rus_ukr_azi_ven_vie_amh_bem_yor_ewe	-0.640088974683145	-1.52889166131552	0.129685592634096
329	wly_rom_dyu_lit_hau_sid_chh_svk_aze_azi_ven_bat_bem_ger_bul_bsq_mol_anl_igb_mnd_cze_guj_zul_ukr_fbf_grk_hun_ses_ewe_est_krd_gam_geo_scr_hin_dut_lat_mlt_owc_bos_fin_bam_jav_ctl_ind_jpn_tml_kor_mcd_fre_yor_alb_mao_ita_heb_mly_cnt_nor_swt_urd_tig_pan_por_eng_rus_qcu_afr_prs_spa_akn_amh_arw_aeg_ben_tag_glc_xho_swe_dgb_sun_tha_sod_knd_tsn_cic_uzb_slo_pol_tur_moo_vie_amr_swa_tsw_lda	0.614666920980715	1.45617004514583	0.148713391704066
330	chh_dut_akn_cze_heb_wly_gam_spa_tur_uzb_swt_sun_cic_lat_fre_bsq_rus_owc_swa_cnt_swe_ita_bam_prs_dyu_hin_hun_ewe_lda_fin_afr_anl_geo_mcd_bul_mol_guj_hau_amr_krd_est_bem_bat_svk_mao_jpn_tml_kor_ctl_nor_tsw_pan_ind_ger_sod_mly_mnd_slo_yor_pol_sid_bos_ben_scr_ukr_qcu_lit_eng_arw_xho_amh_glc_aeg_alb_jav_por_dgb_rom_fbf_tag_tha_tig_knd_tsn_igb_azi_urd_grk_aze_zul_vie_mlt_ven_ses_moo	0.0269825782356614	0.0635617245565572	0.949455627889377
331	sod_lat_bem_rom_tig_anl_wly_rus_azi_uzb_dyu_sun_tsn_swe_urd_bsq_cze_aeg_igb_mnd_pan_mcd_ses_lit_akn_scr_est_swt_tsw_fin_dut_sid_geo_guj_ukr_nor_spa_mlt_hau_bul_hun_xho_mly_ctl_jav_jpn_knd_kor_bos_por_yor_pol_mao_prs_gam_ind_cnt_krd_ven_ben_chh_grk_arw_eng_glc_qcu_fre_svk_slo_lda_heb_hin_amr_alb_bat_ger_swa_mol_moo_tag_tha_amh_tml_cic_fbf_tur_ita_afr_aze_bam_vie_owc_zul_dgb_ewe	-0.743589873045745	-1.78237361966575	0.0779517336083485
332	amh_slo_xho_swe_heb_owc_aeg_nor_aze_uzb_dgb_ind_ses_afr_ita_bsq_mcd_mlt_ewe_cnt_lit_pol_zul_urd_bam_lat_est_dyu_swt_fin_alb_wly_geo_glc_scr_mol_bos_amr_sod_ben_hun_akn_mao_prs_jav_jpn_knd_kor_grk_ctl_tsw_dut_mly_guj_anl_tag_mnd_eng_lda_cze_tig_rus_arw_spa_bul_qcu_por_ger_ukr_ven_chh_rom_hau_hin_sun_fre_cic_svk_igb_bat_tha_gam_tml_yor_fbf_azi_pan_krd_tur_tsn_vie_sid_swa_moo_bem	0.0401015527761256	0.0943822490485347	0.925008568971676
333	sod_eng_swa_ukr_tig_heb_chh_hin_azi_uzb_zul_mao_dgb_ger_rom_bsq_ita_sid_tsn_cnt_bul_alb_dyu_mol_ses_svk_hun_bam_akn_fin_pan_owc_geo_urd_glc_pol_rus_anl_wly_krd_est_tsw_ind_fre_bat_jpn_tml_kor_por_nor_lda_grk_sun_ctl_amh_tag_mnd_prs_swt_slo_mlt_scr_cze_dut_afr_qcu_lit_arw_spa_igb_gam_guj_aeg_ben_jav_swe_bem_bos_xho_mly_tha_amr_knd_yor_moo_aze_mcd_lat_tur_fbf_vie_hau_ewe_ven_cic	-0.072265983664111	-0.170258950898203	0.865176336566522
334	mlt_glc_swt_ctl_sid_aeg_heb_slo_uzb_azi_ses_ind_bem_ukr_bos_bsq_lat_wly_dgb_cnt_grk_spa_moo_pol_akn_ger_hun_xho_tsn_est_krd_owc_geo_pan_scr_nor_alb_sod_chh_rus_fin_tsw_jav_cze_sun_jpn_tml_kor_guj_ben_lda_urd_bat_eng_amr_mly_mnd_rom_zul_por_amh_fre_prs_afr_dut_qcu_mol_svk_mcd_fbf_anl_arw_hau_lit_tag_ita_ewe_hin_bam_mao_tha_tig_knd_swa_ven_tur_bul_swe_aze_cic_vie_gam_yor_dyu_igb	-0.0634324950376596	-0.14939239861906	0.881567502065787
335	aeg_ger_cic_por_wly_mlt_heb_spa_tur_aze_yor_mly_lda_swe_urd_bsq_ben_hau_ses_cnt_rus_lit_akn_bos_igb_ita_hun_bam_ewe_fin_grk_anl_geo_arw_hin_pan_cze_tig_sid_dut_est_dgb_jav_rom_mao_jpn_knd_kor_svk_mcd_bem_fre_ind_ctl_chh_bat_mnd_alb_fbf_mol_amr_lat_glc_slo_scr_qcu_prs_afr_bul_dyu_owc_ukr_gam_pol_tag_guj_tsw_krd_swa_sun_tha_sod_tml_xho_tsn_azi_eng_nor_uzb_zul_vie_amh_ven_moo_swt	-0.480768849075505	-1.14387769198151	0.255610117418474
336	amh_ita_tsn_glc_mlt_tig_wly_urd_uzb_aze_swa_mly_dyu_slo_afr_bsq_lit_sid_ses_mnd_pol_svk_yor_pan_akn_eng_est_lda_bem_hun_ben_gam_geo_mcd_lat_cze_scr_chh_owc_alb_fin_moo_tag_ctl_bat_jpn_knd_kor_arw_por_xho_dut_mao_prs_anl_jav_cnt_fre_cic_ukr_hau_guj_swe_nor_krd_qcu_mol_rus_rom_ven_sod_grk_amr_ger_ind_spa_fbf_hin_ewe_sun_tha_heb_tml_igb_zul_azi_bul_bos_tur_tsw_vie_aeg_dgb_bam_swt	0.498354709938505	1.17565870610254	0.242732235941598
337	mlt_hin_ewe_eng_sid_amr_sod_slo_aze_azi_bem_bat_zul_spa_rom_bsq_krd_amh_tsw_cnt_ita_bos_swa_ukr_ven_grk_hun_dyu_lda_fin_afr_wly_geo_ctl_alb_por_ger_hau_chh_lit_est_cic_ind_scr_mly_jpn_knd_kor_fre_cze_tsn_mcd_tag_dut_aeg_mao_mnd_urd_igb_pan_anl_arw_glc_guj_prs_qcu_svk_nor_swe_fbf_heb_bul_gam_lat_jav_ben_swt_mol_dgb_sun_tha_owc_tml_akn_yor_tur_rus_pol_uzb_moo_vie_tig_ses_bam_xho	0.538097140245403	1.27228390136103	0.206444207186105
338	heb_dut_xho_bul_amr_owc_sod_pan_tur_azi_dgb_mao_bam_bos_swe_bsq_rus_sid_akn_mnd_lat_urd_dyu_ita_fbf_fre_hun_zul_ven_fin_alb_gam_geo_nor_arw_ger_mol_chh_wly_slo_est_bem_ind_guj_bat_jpn_knd_kor_afr_ukr_yor_por_tag_hin_anl_jav_cnt_ctl_ewe_pol_aeg_lit_prs_spa_grk_qcu_svk_rom_glc_ses_amh_eng_hau_ben_sun_scr_cic_krd_swa_mly_tha_tig_tml_swt_igb_aze_cze_mcd_uzb_tsw_vie_mlt_lda_moo_tsn	-0.00150337415936463	-0.00353763503342224	0.997184958924596
339	owc_mcd_tsw_nor_amh_heb_wly_pan_uzb_azi_bam_mly_moo_por_afr_bsq_scr_hau_fbf_cnt_alb_bos_ses_ger_swt_dut_hun_lda_xho_fin_fre_sid_geo_ctl_guj_grk_prs_anl_mlt_svk_est_dgb_tag_krd_sun_jpn_tml_kor_ukr_ben_ewe_urd_bat_bul_sod_mao_mnd_hin_zul_lit_chh_spa_arw_swe_cze_qcu_rus_rom_slo_cic_amr_ita_aeg_eng_jav_mol_yor_pol_dyu_ind_tha_tig_knd_tsn_swa_tur_glc_lat_aze_bem_vie_gam_ven_akn_igb	-0.371212612307112	-0.8788642612142	0.381740000771548
340	hau_rus_bem_bos_heb_sid_sod_lat_azi_aze_ewe_jav_akn_ita_rom_bsq_bul_amr_dyu_cnt_ctl_nor_swa_dut_bam_glc_hun_xho_ses_fin_svk_mlt_geo_scr_swe_spa_mcd_tig_aeg_slo_est_lda_tag_urd_ind_jpn_tml_kor_alb_arw_tsn_fre_mly_hin_gam_sun_mnd_pol_zul_ger_amh_prs_guj_mol_lit_qcu_cze_eng_pan_dgb_owc_ben_wly_ukr_bat_afr_cic_grk_tsw_mao_tha_anl_knd_moo_swt_uzb_krd_por_tur_igb_vie_chh_fbf_yor_ven	-0.837221176531435	-2.01832581564423	0.0464377803133677
341	aeg_krd_fbf_lit_sid_owc_heb_cze_aze_azi_akn_mly_swt_afr_ukr_bsq_pan_tig_ven_mnd_glc_pol_swa_scr_dgb_rus_fin_tsw_tsn_est_grk_chh_geo_ita_eng_lat_nor_anl_wly_mcd_hun_bem_jav_slo_tag_jpn_tml_kor_arw_swe_yor_urd_bat_ger_amh_sun_cnt_fre_cic_hin_hau_rom_prs_dut_bul_qcu_mol_spa_svk_moo_sod_ben_gam_alb_ind_bos_lda_por_dyu_mao_tha_mlt_knd_zul_ses_uzb_ctl_guj_tur_igb_vie_amr_ewe_xho_bam	-0.967137064632982	-2.34914323407671	0.020933250935747
342	owc_bos_swa_ger_aeg_amr_sod_ukr_azi_uzb_bem_ind_tsn_scr_lat_bsq_ita_chh_fbf_mnd_arw_ctl_igb_ben_lda_dut_hun_ewe_yor_est_slo_tig_geo_mol_mcd_svk_cze_wly_amh_krd_fin_tsw_sun_glc_bat_jpn_knd_kor_fre_grk_xho_guj_jav_bul_anl_tag_cnt_nor_moo_spa_hau_swe_rus_afr_pan_qcu_prs_pol_por_dgb_mlt_hin_sid_urd_mao_alb_zul_rom_dyu_mly_tha_heb_tml_bam_akn_tur_lit_eng_aze_ses_vie_gam_swt_cic_ven	-0.224925754006557	-0.531055774734115	0.59664615325313
343	sod_por_tsw_lit_aeg_tig_mlt_fre_azi_aze_ses_bat_dyu_nor_eng_bsq_lat_anl_bam_cnt_prs_hin_xho_krd_lda_glc_est_akn_cic_fin_mol_heb_geo_spa_swe_svk_ben_sid_chh_afr_hun_bem_tag_mcd_sun_jpn_knd_kor_ctl_grk_moo_guj_ind_dut_owc_mly_mnd_ita_ven_rom_gam_slo_arw_urd_bul_qcu_bos_pol_ger_zul_amh_cze_hau_alb_jav_pan_yor_rus_swa_mao_tha_amr_tml_swt_tsn_tur_scr_ukr_uzb_fbf_vie_wly_dgb_ewe_igb	-0.266270279070632	-0.629163553669781	0.530784447379335
344	mlt_grk_tsn_bos_wly_tig_chh_rom_uzb_tur_akn_bat_yor_mol_krd_bsq_ita_sod_cic_cnt_pol_spa_dgb_por_bam_hin_est_tsw_ewe_fin_urd_amh_geo_pan_glc_lat_ctl_sid_heb_arw_hun_dyu_sun_dut_ind_jpn_knd_kor_svk_mcd_moo_rus_mly_ger_anl_jav_mnd_lit_bem_ben_aeg_scr_slo_cze_afr_qcu_alb_fre_guj_zul_amr_eng_gam_nor_mao_prs_igb_ukr_fbf_tag_tha_hau_tml_lda_swa_aze_bul_swe_azi_xho_vie_owc_ses_swt_ven	0.255824002054783	0.602822516738628	0.548093977698783
345	sod_afr_bam_bos_gam_amh_heb_grk_aze_tur_zul_mly_akn_svk_rus_bsq_eng_aeg_bem_mnd_ger_nor_fbf_ben_ven_ukr_hun_xho_swa_fin_pan_amr_geo_mcd_urd_alb_hin_owc_wly_prs_est_lda_sun_cze_jav_jpn_tml_kor_dut_mol_igb_glc_mao_lat_sid_tag_cnt_krd_yor_swe_mlt_ctl_rom_fre_spa_qcu_ita_slo_bul_moo_tig_lit_hau_por_ind_scr_tsw_pol_dgb_bat_tha_chh_knd_ses_swt_azi_guj_arw_uzb_tsn_vie_anl_ewe_dyu_cic	-0.483586712931803	-1.14995366750675	0.253111490797696
346	tig_mol_tsw_lat_owc_wly_anl_guj_azi_aze_cic_bat_moo_afr_dut_bsq_glc_mlt_ven_cnt_krd_prs_fbf_cze_xho_rus_est_bam_swt_fin_eng_hau_geo_ben_mcd_por_hin_amh_aeg_lit_hun_ses_tag_ger_sun_jpn_knd_kor_swe_arw_tsn_spa_jav_ukr_chh_mao_mnd_slo_bem_rom_sid_ctl_pol_grk_svk_qcu_bul_urd_alb_zul_amr_pan_heb_bos_mly_scr_igb_ita_yor_ind_tha_sod_tml_akn_swa_tur_nor_fre_uzb_ewe_vie_gam_dgb_dyu_lda	-0.414014069230349	-0.981171037626887	0.329054014200507
347	sod_glc_igb_rom_gam_hau_owc_svk_uzb_aze_moo_sun_xho_prs_mol_bsq_hin_mlt_bem_mnd_mcd_bul_zul_eng_tsw_scr_hun_lda_fbf_est_ukr_tig_geo_dut_grk_krd_swe_amh_amr_afr_fin_yor_ind_alb_mao_jpn_knd_kor_pan_slo_bam_pol_tag_por_heb_bat_cnt_guj_swa_lat_sid_lit_ben_cze_ctl_qcu_ger_nor_arw_tsn_chh_bos_aeg_urd_jav_spa_swt_ita_ses_mly_tha_anl_tml_cic_ewe_tur_fre_rus_azi_ven_vie_wly_dgb_dyu_akn	-0.346655535364532	-0.820623215315728	0.413959409501273
348	mlt_glc_swa_lit_chh_tig_amh_por_aze_tur_ven_sun_xho_pan_pol_bsq_nor_sid_dyu_mnd_afr_rom_zul_bos_moo_rus_est_bem_ewe_hun_eng_sod_geo_fre_svk_guj_ger_amr_aeg_lat_fin_dgb_bat_ita_mao_jpn_knd_kor_prs_krd_akn_spa_mly_mcd_wly_jav_cnt_swe_bam_scr_anl_arw_ben_alb_cze_qcu_mol_dut_grk_tsw_heb_ukr_hau_hin_tag_bul_yor_slo_igb_ind_tha_owc_tml_lda_tsn_uzb_ctl_urd_azi_fbf_vie_gam_cic_ses_swt	0.0483402103975105	0.113969595017461	0.909507577973157
349	sid_ctl_moo_pan_wly_mlt_tig_rus_tur_uzb_swa_mly_ven_eng_scr_bsq_bos_gam_zul_cnt_afr_krd_akn_lit_yor_por_est_ewe_bem_hun_mcd_amr_geo_grk_arw_guj_ger_anl_heb_spa_fin_lda_jav_swe_mao_jpn_tml_kor_slo_ita_dgb_dut_tag_fre_owc_sun_mnd_pol_cic_prs_amh_nor_svk_rom_mol_qcu_lat_ben_glc_dyu_chh_cze_sod_alb_ind_ukr_swt_hin_igb_bat_tha_hau_knd_fbf_xho_aze_urd_bul_azi_tsn_vie_aeg_bam_tsw_ses	-0.549291161900223	-1.31330027005709	0.192312815161831
350	gam_grk_xho_mcd_heb_anl_aeg_ukr_uzb_tur_dgb_ind_moo_ita_alb_bsq_afr_wly_ven_mnd_fre_bos_igb_hin_yor_prs_est_swa_fbf_hun_slo_chh_geo_swe_guj_ger_ben_sid_tig_svk_fin_akn_tag_mol_mao_jpn_knd_kor_scr_cze_swt_nor_sun_pol_hau_jav_cnt_rus_cic_rom_amr_bul_glc_lit_dut_qcu_por_ctl_arw_tsw_owc_urd_sod_eng_mly_lat_zul_krd_dyu_bat_tha_amh_tml_tsn_ses_aze_spa_pan_azi_bem_vie_mlt_bam_lda_ewe	-0.224075907171104	-0.529035510918082	0.598041269686559
351	chh_ctl_bam_urd_gam_amh_heb_rus_aze_tur_bem_tag_lda_por_svk_bsq_slo_tig_tsw_cnt_ukr_bos_igb_hin_ewe_mol_fin_cic_xho_hun_arw_aeg_geo_ger_ben_lat_glc_anl_amr_krd_est_yor_bat_afr_sun_jpn_knd_kor_swe_spa_ven_mcd_mao_pan_mlt_ind_mnd_lit_fbf_fre_owc_alb_pol_ita_grk_qcu_prs_guj_dut_dyu_sod_scr_hau_rom_mly_eng_tsn_nor_zul_jav_tha_sid_tml_swt_swa_azi_cze_bul_uzb_ses_vie_wly_dgb_moo_akn	-1.0249851438354	-2.51096335592116	0.013766218163801
352	owc_dut_ewe_ukr_chh_sod_anl_rom_tur_azi_cic_mly_bam_alb_scr_bsq_ita_tig_ven_cnt_bos_urd_moo_afr_akn_mol_est_zul_bem_fin_ctl_gam_geo_mcd_pan_prs_bul_hau_wly_hin_hun_swa_sun_grk_mao_jpn_knd_kor_por_krd_dgb_nor_tag_pol_mlt_ind_mnd_svk_tsw_eng_amh_guj_fre_rus_ben_qcu_lat_lit_cze_yor_aeg_slo_heb_glc_jav_arw_tsn_spa_igb_bat_tha_sid_tml_dyu_swt_aze_ger_swe_uzb_lda_vie_amr_xho_fbf_ses	-0.0680843790230048	-0.160511008111472	0.87282668954487
353	chh_ben_swa_ger_aeg_tig_mlt_glc_tur_uzb_zul_ind_bem_por_grk_bsq_alb_amh_swt_cnt_eng_mcd_fbf_hin_cic_afr_hun_dgb_bam_est_pan_wly_geo_rus_guj_dut_bul_amr_hau_urd_fin_dyu_mao_prs_tag_jpn_tml_kor_spa_mol_tsn_slo_sun_ukr_heb_jav_mnd_svk_ses_lat_gam_pol_swe_scr_nor_qcu_lit_krd_cze_tsw_anl_fre_owc_ita_mly_ctl_xho_rom_igb_bat_tha_sod_knd_moo_akn_azi_bos_arw_aze_ewe_vie_sid_lda_yor_ven	0.521443686892031	1.23075293869415	0.221518994606927
354	chh_por_bem_rom_hau_aeg_amr_lat_tur_aze_dgb_bat_tsn_swe_cze_bsq_pol_gam_bam_mnd_grk_arw_swa_glc_ven_ger_hun_ewe_akn_est_bul_sid_geo_rus_spa_ita_krd_heb_amh_scr_fin_zul_mao_dut_mly_jpn_knd_kor_ben_afr_lda_mol_sun_fre_mlt_ind_cnt_eng_cic_bos_sod_mcd_nor_slo_ukr_qcu_alb_guj_lit_moo_tig_pan_anl_urd_tag_hin_yor_prs_dyu_jav_tha_wly_tml_igb_swt_uzb_ctl_svk_azi_tsw_vie_owc_ses_fbf_xho	0.0598557788105716	0.140819803448415	0.888316864985985
355	mlt_prs_ses_fre_amr_sod_owc_scr_azi_tur_bem_jav_moo_hin_mcd_bsq_svk_chh_zul_mnd_mol_ben_dyu_slo_yor_por_fin_fbf_xho_est_lat_hau_geo_urd_dut_bos_bul_gam_aeg_ukr_hun_lda_mly_glc_bat_jpn_tml_kor_alb_rus_swt_lit_mao_arw_tig_ind_cnt_rom_cic_afr_anl_ger_eng_pan_cze_qcu_guj_swe_nor_bam_sid_ita_amh_pol_tag_grk_tsn_spa_ewe_sun_tha_wly_knd_swa_igb_aze_ctl_krd_uzb_akn_vie_heb_tsw_dgb_ven	-0.198214966537462	-0.468195205880207	0.640740448495681
356	amr_grk_ewe_fre_sid_aeg_mlt_bul_uzb_tur_bam_mao_swt_urd_ctl_bsq_hin_gam_xho_mnd_guj_alb_igb_ukr_zul_ita_hun_moo_ven_fin_prs_hau_geo_rom_swe_nor_scr_owc_chh_lit_est_yor_jav_arw_mly_jpn_tml_kor_mcd_dut_fbf_glc_tag_krd_heb_bat_cnt_ger_swa_slo_sod_afr_rus_spa_eng_qcu_ben_bos_cze_akn_amh_pan_wly_svk_sun_mol_dyu_pol_ses_ind_tha_tig_knd_dgb_lda_azi_por_lat_aze_tsn_vie_anl_cic_bem_tsw	-0.346268915411463	-0.820943647047162	0.413777783013044
357	anl_spa_yor_lit_wly_heb_hau_hin_aze_tur_cic_sun_ven_glc_bul_bsq_grk_chh_zul_mnd_bos_fre_igb_pan_bam_ctl_est_bem_tsn_hun_eng_amr_geo_svk_prs_pol_rus_owc_amh_guj_fin_swa_tag_swe_jav_jpn_knd_kor_krd_nor_fbf_urd_mly_scr_tig_ind_cnt_afr_akn_slo_aeg_rom_ukr_mcd_ben_qcu_ita_lat_por_moo_sod_ger_mlt_cze_bat_arw_ewe_alb_swt_mao_tha_sid_tml_tsw_dgb_uzb_dut_mol_azi_lda_vie_gam_ses_dyu_xho	-0.523922851201784	-1.2492008002065	0.214726674598895
358	owc_por_dyu_eng_wly_amr_heb_urd_azi_aze_igb_ind_bem_afr_cze_bsq_bul_sid_swa_mnd_ben_pan_ses_slo_dgb_rus_hun_xho_tsw_fin_lat_sod_geo_ger_grk_fre_lit_hau_chh_mcd_est_moo_mao_prs_bat_jpn_tml_kor_mol_alb_akn_glc_mly_spa_anl_tag_cnt_nor_tsn_rom_amh_guj_scr_svk_swe_qcu_krd_bos_ukr_ven_aeg_arw_mlt_pol_sun_dut_ewe_hin_yor_jav_tha_tig_knd_cic_fbf_tur_ita_ctl_uzb_bam_vie_gam_swt_zul_lda	0.0848881493590292	0.19993442822066	0.841968398267051
359	owc_ita_igb_krd_chh_mlt_amh_nor_azi_uzb_lda_mly_zul_rom_slo_bsq_ukr_heb_tsw_mnd_alb_mcd_swt_guj_fbf_ben_hun_yor_cic_fin_lit_tig_geo_cze_grk_pan_swe_anl_sid_spa_est_akn_jav_lat_bat_jpn_tml_kor_bul_fre_ven_eng_tag_pol_aeg_sun_cnt_scr_tsn_mol_gam_por_ctl_ger_dut_qcu_rus_arw_hin_bam_amr_afr_wly_svk_mao_urd_bem_glc_ses_ind_tha_hau_knd_dgb_swa_aze_prs_bos_tur_xho_vie_sod_ewe_dyu_moo	-0.605663931609931	-1.44836900460178	0.150877058717556
360	wly_cze_igb_svk_amh_gam_tig_pan_uzb_aze_fbf_jav_bam_ukr_nor_bsq_ben_chh_ses_cnt_dut_rus_bem_prs_ewe_glc_fin_zul_tsn_est_ctl_hau_geo_ger_afr_arw_bos_amr_sid_scr_hun_xho_mao_grk_bat_jpn_knd_kor_mcd_lat_swt_eng_tag_por_aeg_sun_mnd_slo_moo_bul_sod_guj_swe_spa_krd_qcu_hin_mol_alb_akn_mlt_fre_anl_rom_ind_urd_yor_ita_ven_mly_tha_heb_tml_tsw_lda_azi_lit_pol_tur_swa_vie_owc_cic_dyu_dgb	-0.283708434626581	-0.671182774398473	0.503767763734358
361	mlt_bul_xho_afr_owc_aeg_heb_por_aze_uzb_ewe_sun_dgb_krd_ger_bsq_arw_amh_ses_mnd_ctl_cze_akn_dut_lda_eng_fin_cic_yor_est_mcd_anl_geo_swe_slo_ita_pan_sod_sid_guj_hun_bam_mao_rus_tag_jpn_knd_kor_pol_svk_fbf_mol_jav_rom_tig_bat_cnt_grk_tsn_bos_hau_fre_lit_lat_prs_qcu_urd_scr_alb_ven_amr_hin_wly_spa_ind_nor_swt_glc_moo_mly_tha_gam_tml_dyu_bem_azi_ben_ukr_tur_swa_vie_chh_zul_tsw_igb	-0.753179657905316	-1.8131613913724	0.0730327377529877
362	chh_urd_xho_alb_sid_gam_owc_rom_aze_uzb_igb_jav_bem_grk_ita_bsq_glc_sod_dyu_cnt_svk_fre_fbf_ukr_moo_lat_hun_ewe_akn_fin_ctl_heb_geo_mcd_arw_ger_pan_tig_anl_bos_est_cic_sun_prs_bat_jpn_tml_kor_rus_nor_lda_lit_ind_swe_aeg_tag_mnd_spa_swt_slo_wly_cze_afr_eng_bul_qcu_ben_mol_guj_bam_amh_scr_amr_hin_mly_por_ven_dut_zul_mao_tha_hau_knd_yor_ses_azi_pol_krd_tur_tsn_vie_mlt_swa_tsw_dgb	0.109136435642622	0.257107557882914	0.797663727339825
363	heb_ukr_swa_glc_aeg_sid_sod_mcd_azi_aze_moo_tag_yor_por_dut_bsq_mol_tig_ses_mnd_afr_rom_xho_krd_tsn_pol_est_cic_ewe_fin_bos_mlt_geo_urd_pan_eng_arw_anl_gam_alb_hun_igb_jav_ctl_bat_jpn_tml_kor_lat_spa_tsw_ger_mao_scr_amr_mly_cnt_swe_ven_nor_amh_lit_svk_grk_cze_qcu_ita_bul_ben_fbf_hau_hin_wly_rus_sun_prs_dyu_guj_zul_ind_tha_owc_knd_dgb_swt_tur_slo_fre_uzb_bam_vie_chh_akn_lda_bem	-0.0112836942171175	-0.0265777745824879	0.978853448089539
364	chh_lat_moo_alb_heb_sid_owc_afr_tur_uzb_bam_ind_tsw_urd_por_bsq_rom_amh_akn_cnt_ukr_slo_bem_glc_swa_bul_est_xho_dyu_fin_swe_sod_geo_dut_ita_hin_svk_wly_hau_grk_hun_tsn_jav_pol_bat_jpn_tml_kor_spa_krd_ewe_nor_mly_bos_aeg_mao_mnd_cze_yor_prs_amr_lit_scr_ben_eng_qcu_fre_ger_ctl_ses_anl_arw_mlt_pan_sun_rus_zul_guj_lda_tag_tha_gam_knd_swt_ven_aze_mcd_mol_azi_cic_vie_tig_igb_fbf_dgb	0.595994128439251	1.41069046565098	0.161672158053483
365	mlt_nor_bem_swe_sid_aeg_heb_rom_uzb_tur_ven_mao_igb_rus_fre_bsq_dut_wly_dyu_mnd_scr_pol_moo_grk_tsw_svk_fin_dgb_cic_hun_mcd_amr_geo_krd_prs_pan_ukr_hau_tig_ctl_est_ewe_bat_bos_mly_jpn_tml_kor_por_eng_lda_alb_sun_lat_owc_tag_cnt_ita_ses_slo_anl_guj_urd_lit_arw_qcu_hin_bul_afr_zul_amh_cze_sod_glc_ind_mol_fbf_ben_akn_jav_tha_gam_knd_yor_swt_azi_ger_spa_aze_swa_vie_chh_bam_xho_tsn	0.0668170930231506	0.157335642096958	0.875321419908021
366	hau_ger_bam_fre_sod_heb_sid_mcd_uzb_aze_ses_ind_moo_ben_ukr_bsq_mol_anl_yor_mnd_grk_ctl_fbf_rus_xho_urd_est_ewe_bem_hun_afr_owc_geo_glc_alb_cze_pol_mlt_amr_lit_fin_ven_tag_rom_sun_jpn_tml_kor_dut_lat_cic_slo_bat_scr_wly_mao_cnt_nor_swa_por_aeg_eng_pan_svk_swe_qcu_bul_ita_bos_akn_amh_arw_chh_spa_jav_guj_zul_hin_igb_mly_tha_gam_knd_swt_lda_tur_krd_prs_azi_tsw_vie_tig_tsn_dgb_dyu	-0.62099920089687	-1.48372439116211	0.141263341599467
367	gam_nor_bem_hin_sod_amr_aeg_slo_tur_azi_cic_mao_tsn_ita_ben_bsq_alb_amh_swt_mnd_rus_arw_bam_lat_xho_scr_fin_yor_ven_hun_dut_mlt_geo_krd_ukr_ctl_mol_sid_owc_rom_est_swa_ind_guj_tag_jpn_knd_kor_lit_swe_moo_pan_jav_bul_hau_bat_cnt_cze_ses_por_wly_urd_eng_mcd_spa_qcu_svk_prs_fre_tsw_anl_afr_tig_ger_sun_glc_zul_pol_igb_mly_tha_chh_tml_lda_dgb_aze_bos_grk_uzb_akn_vie_heb_fbf_dyu_ewe	-0.221704890500713	-0.524218144964821	0.601374016176756
368	anl_dut_fbf_spa_gam_tig_sid_hin_azi_uzb_ewe_jav_yor_ctl_fre_bsq_ger_owc_zul_mnd_pan_swe_igb_nor_dgb_bos_hun_ses_moo_est_guj_mlt_geo_afr_ukr_ita_rom_hau_aeg_slo_fin_swa_ind_ben_bat_jpn_tml_kor_alb_urd_akn_por_mly_mol_amh_tag_cnt_lat_swt_krd_chh_grk_pol_lit_eng_qcu_prs_cze_scr_lda_wly_glc_sod_rus_sun_mcd_bam_svk_tsn_mao_tha_amr_knd_xho_bem_tur_arw_bul_aze_cic_vie_heb_ven_tsw_dyu	-1.04179514421992	-2.5420764443345	0.012672843733775
369	mlt_hin_yor_pol_owc_wly_sid_svk_azi_aze_swt_tag_dyu_mol_lat_bsq_ukr_heb_xho_mnd_rus_fre_ses_dut_zul_nor_est_bam_ven_hun_swe_gam_geo_bul_mcd_cze_rom_amr_anl_eng_fin_bem_bat_ita_sun_jpn_tml_kor_pan_ben_fbf_ger_mly_scr_hau_mao_cnt_guj_moo_bos_chh_ctl_lit_afr_prs_qcu_krd_glc_arw_tsn_tig_por_amh_alb_ind_urd_akn_grk_lda_jav_tha_aeg_knd_igb_cic_uzb_slo_spa_tur_swa_vie_sod_tsw_ewe_dgb	-0.316329399091597	-0.748210875605068	0.456220943243229
370	gam_pan_xho_nor_mlt_wly_aeg_ctl_uzb_azi_dyu_mao_bem_swe_prs_bsq_ger_tig_igb_cnt_ita_por_tsw_slo_tsn_alb_hun_ewe_lda_fin_svk_chh_geo_glc_urd_eng_pol_anl_sid_rom_est_yor_ind_cze_sun_jpn_tml_kor_mol_lat_dgb_bul_bat_guj_sod_mly_mnd_spa_bam_ukr_heb_hin_rus_scr_bos_qcu_mcd_afr_fre_akn_amh_dut_hau_lit_jav_arw_ses_grk_ven_tag_tha_owc_knd_zul_cic_tur_ben_krd_aze_swt_vie_amr_fbf_swa_moo	-0.366049419391145	-0.867847759937975	0.387711569638711
371	sod_bos_moo_glc_heb_aeg_chh_prs_azi_aze_cic_ind_zul_ctl_rus_bsq_nor_amh_tsw_mnd_urd_slo_tsn_spa_swa_mol_est_bam_akn_fin_ben_tig_geo_guj_ita_mcd_rom_hau_sid_dut_hun_xho_mly_cze_sun_jpn_knd_kor_fre_por_ewe_ukr_tag_swe_owc_mao_cnt_hin_ses_grk_gam_arw_pan_svk_krd_qcu_lat_afr_lit_dgb_amr_ger_anl_bul_bat_scr_lda_pol_igb_jav_tha_mlt_tml_yor_fbf_tur_eng_alb_uzb_bem_vie_wly_dyu_swt_ven	0.194779770702626	0.45819689874496	0.647879851344269
372	gam_pan_fbf_rom_amr_mlt_amh_bos_aze_tur_tsn_tag_cic_cze_glc_bsq_scr_tig_ses_mnd_afr_lit_xho_fre_swa_spa_fin_dyu_lda_est_urd_owc_geo_svk_rus_ben_alb_hau_heb_ita_hun_igb_jav_eng_mao_jpn_knd_kor_mol_por_bem_grk_ind_pol_wly_sun_cnt_nor_zul_swe_chh_ger_ctl_guj_bul_qcu_ukr_dut_arw_swt_sid_slo_anl_lat_bat_hin_yor_krd_tsw_mly_tha_sod_tml_moo_ewe_azi_mcd_prs_uzb_ven_vie_aeg_akn_bam_dgb	-0.401035750823308	-0.951839130142851	0.343645843480098
373	owc_guj_yor_swe_gam_chh_aeg_ukr_azi_uzb_tsw_tag_moo_urd_pan_bsq_bul_amr_swa_mnd_glc_por_ewe_hin_ses_lat_est_dyu_ven_hun_afr_sod_geo_lit_spa_dut_ben_mlt_amh_scr_fin_zul_sun_arw_mao_jpn_knd_kor_eng_slo_lda_alb_jav_krd_hau_bat_cnt_ita_fbf_grk_sid_bos_ctl_ger_cze_qcu_pol_svk_rus_bem_tig_prs_anl_nor_mly_mol_cic_mcd_akn_ind_tha_heb_tml_xho_igb_aze_fre_rom_tur_swt_vie_wly_tsn_dgb_bam	-0.0943048439936055	-0.222196137553845	0.824648424951403
374	gam_ger_lda_nor_sid_owc_anl_guj_uzb_aze_dyu_mao_swa_ben_bos_bsq_grk_amr_bem_mnd_arw_bul_ven_cze_swt_pan_fin_fbf_moo_est_hin_aeg_geo_mol_lit_pol_scr_sod_hau_ukr_hun_zul_bat_mcd_sun_jpn_knd_kor_alb_ita_tsw_eng_tag_krd_amh_jav_cnt_glc_yor_ctl_mlt_afr_dut_urd_svk_qcu_spa_prs_fre_cic_chh_rus_wly_lat_ind_slo_tsn_rom_ewe_mly_tha_heb_tml_akn_xho_azi_por_swe_tur_bam_vie_tig_igb_dgb_ses	-0.953293881058874	-2.31694845583598	0.0227018319911733
375	gam_mol_tsn_svk_anl_heb_tig_alb_tur_aze_ewe_sun_swt_hin_ita_bsq_pan_mlt_cic_mnd_dut_ger_ses_nor_tsw_glc_hun_dgb_igb_fin_bos_sod_geo_lat_krd_guj_ctl_hau_aeg_prs_est_xho_tag_bul_bat_jpn_knd_kor_urd_swe_akn_afr_mly_rus_wly_ind_cnt_pol_bam_por_sid_rom_eng_mcd_fre_qcu_ben_arw_scr_dyu_owc_ukr_amr_spa_mao_grk_zul_slo_fbf_jav_tha_chh_tml_bem_swa_uzb_lit_cze_azi_lda_vie_amh_yor_moo_ven	-0.3262634282307	-0.772779255517318	0.441612644217901
376	owc_swe_fbf_pol_amr_sid_hau_spa_aze_tur_ewe_jav_lda_svk_por_bsq_ukr_amh_tsn_mnd_slo_hin_cic_afr_igb_cze_est_ven_swa_hun_rom_tig_geo_glc_ben_scr_ctl_anl_chh_eng_fin_swt_bat_ger_sun_jpn_knd_kor_rus_bul_zul_mcd_ind_fre_gam_tag_cnt_dut_bam_bos_aeg_lit_urd_krd_lat_qcu_pan_mol_grk_moo_mlt_ita_wly_guj_mly_arw_xho_nor_dyu_mao_tha_heb_tml_ses_bem_uzb_prs_alb_azi_akn_vie_sod_yor_dgb_tsw	-0.564990776616849	-1.34872939179779	0.180699040625923
377	heb_mol_akn_ita_mlt_chh_wly_dut_aze_azi_xho_bat_bem_scr_mcd_bsq_spa_hau_ses_mnd_prs_svk_ven_rom_yor_ukr_hun_swt_dgb_fin_rus_amh_geo_cze_glc_grk_ger_amr_sod_por_est_cic_sun_guj_tag_jpn_knd_kor_eng_pol_swa_bos_mly_slo_anl_jav_cnt_fre_moo_urd_sid_lit_alb_pan_afr_qcu_swe_arw_ben_zul_tig_hin_aeg_lat_ind_nor_ewe_bul_dyu_mao_tha_owc_tml_lda_tsn_tur_krd_ctl_uzb_fbf_vie_gam_igb_bam_tsw	0.46405402497384	1.09622078144451	0.275812743651934
378	amr_slo_swa_pan_sid_anl_tig_grk_tur_aze_ven_tag_lda_spa_dut_bsq_por_sod_tsn_mnd_mol_guj_cic_lit_bem_swe_hun_ses_igb_fin_cze_heb_geo_nor_urd_eng_afr_mlt_amh_lat_est_akn_jav_rom_sun_jpn_tml_kor_glc_pol_zul_krd_bat_arw_aeg_mao_cnt_alb_ewe_bos_wly_fre_hin_ita_rus_qcu_ctl_svk_scr_yor_chh_ger_hau_ben_ind_bul_swt_ukr_xho_mly_tha_gam_knd_bam_tsw_uzb_mcd_prs_azi_moo_vie_owc_fbf_dyu_dgb	-0.472665076652266	-1.12393489060809	0.263933429521284
379	aeg_scr_igb_bul_mlt_heb_anl_arw_azi_uzb_xho_mao_ven_eng_cze_bsq_bos_wly_zul_cnt_urd_ger_akn_rom_tsn_grk_hun_swa_bem_est_rus_sid_geo_prs_guj_ctl_alb_sod_hau_lat_fin_dyu_mly_svk_sun_jpn_tml_kor_slo_pol_cic_pan_jav_spa_owc_ind_mnd_ita_dgb_fre_gam_nor_ben_afr_mcd_qcu_swe_mol_krd_ses_tig_hin_chh_ukr_bat_por_fbf_lit_yor_tag_tha_amh_knd_swt_lda_aze_dut_glc_tur_moo_vie_amr_bam_tsw_ewe	-0.678433916809713	-1.62444153537577	0.10766620537642
380	aeg_guj_igb_rus_amr_hau_owc_bul_uzb_azi_fbf_bat_ses_glc_swe_bsq_rom_mlt_dyu_mnd_mcd_por_lda_krd_xho_cze_fin_dgb_moo_hun_fre_anl_geo_mol_spa_afr_ita_wly_sod_ctl_est_bem_jav_nor_ind_jpn_tml_kor_alb_lat_zul_ukr_mly_slo_heb_mao_cnt_pol_tsn_bos_tig_eng_dut_pan_ger_qcu_hin_urd_lit_cic_chh_grk_sid_arw_tag_prs_swa_svk_tsw_sun_tha_gam_knd_yor_ven_tur_scr_ben_aze_ewe_vie_amh_swt_akn_bam	-0.00203529557351472	-0.00479820085683868	0.99618188183265
381	tig_spa_xho_krd_amh_chh_wly_pan_tur_azi_igb_tag_yor_ctl_guj_bsq_ger_anl_akn_mnd_cze_lat_cic_grk_bem_dut_est_bam_dyu_hun_ita_mlt_geo_prs_ben_glc_svk_hau_sid_mol_fin_lda_mly_lit_sun_jpn_tml_kor_rus_arw_tsw_mcd_bat_bos_sod_jav_cnt_eng_dgb_fre_amr_scr_hin_slo_swe_qcu_rom_ukr_nor_ven_heb_urd_owc_afr_ind_alb_swt_bul_ses_mao_tha_gam_knd_moo_fbf_uzb_por_pol_aze_ewe_vie_aeg_swa_zul_tsn	-0.136675815247185	-0.322841344781779	0.747540120824288
382	owc_ita_xho_glc_sod_heb_amr_lit_azi_uzb_ven_tag_ses_cze_nor_bsq_pol_amh_ewe_cnt_mol_ukr_cic_ben_zul_arw_fin_tsw_swa_est_mcd_chh_geo_por_svk_fre_bos_wly_mlt_grk_hun_dyu_mly_pan_jav_jpn_tml_kor_bul_rom_lda_lat_ind_prs_tig_bat_mnd_hin_akn_urd_anl_rus_dut_alb_spa_qcu_ctl_scr_eng_swt_sid_guj_hau_ger_sun_krd_fbf_afr_bem_mao_tha_gam_knd_bam_moo_tur_swe_slo_aze_dgb_vie_aeg_igb_yor_tsn	0.0559065713816364	0.131559827819481	0.895616656481862
383	heb_pol_cic_bul_chh_anl_aeg_lat_aze_uzb_tsn_sun_dgb_fre_rom_bsq_ita_gam_ewe_cnt_alb_mcd_akn_nor_igb_grk_est_ses_swa_hun_glc_tig_geo_arw_afr_slo_ctl_wly_amh_pan_fin_ven_mao_bos_ind_jpn_tml_kor_mol_eng_dyu_urd_bat_spa_hau_jav_mnd_cze_xho_por_owc_guj_swe_krd_svk_qcu_dut_prs_hin_yor_sid_rus_sod_scr_tag_ger_bam_lit_fbf_mly_tha_mlt_knd_moo_swt_tur_ben_ukr_azi_tsw_vie_amr_bem_lda_zul	-1.0634398944273	-2.59636704834507	0.0109506091658315
384	amr_urd_bam_por_owc_wly_tig_mcd_uzb_tur_swa_tag_tsn_krd_afr_bsq_pol_sod_yor_mnd_dut_ctl_tsw_slo_lda_grk_est_cic_dgb_fin_hin_anl_geo_ger_rom_mol_rus_heb_aeg_ukr_hun_swt_jav_lit_sun_jpn_knd_kor_fre_nor_xho_glc_ind_guj_mlt_mly_cnt_prs_dyu_cze_chh_bos_bul_ben_scr_qcu_svk_alb_lat_moo_amh_spa_gam_eng_bat_ita_akn_arw_ven_mao_tha_sid_tml_igb_bem_azi_pan_swe_aze_fbf_vie_hau_ewe_ses_zul	-0.995660910892933	-2.4272227763208	0.0171412109326217
385	amh_por_lda_dut_amr_chh_sod_prs_azi_uzb_zul_jav_yor_svk_ctl_bsq_slo_gam_ewe_mnd_afr_hin_bem_grk_moo_urd_hun_ses_swt_fin_bul_hau_geo_fre_lit_glc_pan_sid_anl_swe_est_ven_mao_rom_bat_jpn_knd_kor_nor_pol_fbf_mcd_ind_mol_wly_mly_cnt_lat_dyu_rus_tig_eng_ita_bos_ben_qcu_spa_alb_ukr_cic_owc_guj_mlt_scr_tag_ger_tsn_arw_dgb_sun_tha_heb_tml_akn_swa_aze_cze_krd_tur_xho_vie_aeg_bam_igb_tsw	-0.0365635033101931	-0.0861383173762569	0.931541645594394
386	anl_hin_akn_lit_tig_amr_sod_mol_tur_azi_dgb_sun_ven_ben_ctl_bsq_alb_chh_ses_mnd_swe_bos_bam_por_igb_bul_hun_swa_swt_est_mcd_hau_geo_dut_eng_krd_svk_wly_owc_pan_fin_tsn_tag_nor_mly_jpn_tml_kor_rus_lat_tsw_guj_bat_prs_sid_ind_cnt_scr_yor_glc_gam_afr_pol_spa_urd_qcu_fre_arw_ger_lda_heb_cze_mlt_grk_jav_ukr_dyu_ita_bem_mao_tha_aeg_knd_moo_ewe_aze_slo_rom_uzb_zul_vie_amh_fbf_xho_cic	-0.641822679856154	-1.53481780742889	0.128223738597229
387	tig_pan_cic_rus_sod_chh_sid_lat_azi_uzb_ses_mly_moo_dut_ger_bsq_afr_owc_bam_mnd_bul_grk_ewe_mcd_igb_arw_hun_xho_yor_fin_slo_wly_geo_glc_ita_por_krd_gam_aeg_ukr_est_lda_tag_scr_ind_jpn_tml_kor_alb_ben_akn_hin_jav_rom_hau_sun_cnt_spa_swa_nor_mlt_guj_pol_fre_ctl_qcu_swe_lit_svk_fbf_amh_cze_heb_eng_bat_prs_dyu_urd_tsn_mao_tha_amr_knd_ven_dgb_tur_mol_bos_aze_tsw_vie_anl_swt_zul_bem	-0.0538522120658032	-0.12676716391857	0.899398363230524
388	gam_glc_lda_urd_sod_amr_mlt_swe_aze_tur_bem_sun_moo_slo_arw_bsq_fre_tig_fbf_mnd_bul_ita_dgb_mol_ewe_ben_fin_ven_igb_est_afr_anl_geo_pan_alb_rom_spa_amh_chh_cze_hun_xho_mly_nor_mao_jpn_knd_kor_ger_mcd_bam_svk_ind_dut_owc_jav_cnt_krd_zul_rus_heb_bos_prs_lat_por_qcu_pol_guj_hin_dyu_wly_grk_hau_ctl_tag_scr_tsn_eng_ses_bat_tha_aeg_tml_tsw_swa_azi_ukr_lit_uzb_yor_vie_sid_cic_swt_akn	0.102466537221251	0.241143225661978	0.809974965804547
389	mlt_scr_igb_ita_owc_gam_sid_ukr_azi_uzb_bam_ind_swa_pan_lat_bsq_arw_aeg_tsn_cnt_alb_cze_ven_bul_ses_por_hun_akn_dyu_est_grk_tig_geo_mol_pol_mcd_prs_amr_anl_slo_fin_moo_tag_guj_sun_jpn_tml_kor_rus_ben_bem_urd_mao_svk_amh_jav_mnd_afr_dgb_nor_wly_spa_rom_eng_lit_qcu_ctl_swe_dut_cic_chh_hin_hau_bos_bat_ger_zul_krd_tsw_mly_tha_sod_knd_swt_lda_tur_fre_glc_aze_ewe_vie_heb_yor_fbf_xho	-0.887755985174045	-2.14816624783828	0.0342991090715148
390	gam_fre_dyu_ita_sod_anl_hau_urd_uzb_azi_ewe_tag_fbf_afr_rus_bsq_rom_mlt_moo_cnt_scr_mol_ses_eng_xho_hin_fin_bam_yor_hun_ctl_aeg_geo_krd_ger_dut_guj_heb_tig_svk_est_bem_jav_alb_bat_jpn_knd_kor_bul_glc_ven_prs_mao_ben_amh_mly_mnd_pol_dgb_swe_chh_nor_pan_ukr_lit_qcu_cze_bos_lat_zul_sid_arw_owc_por_ind_grk_swa_slo_cic_sun_tha_wly_tml_tsn_tsw_aze_mcd_spa_tur_lda_vie_amr_swt_akn_igb	-0.886656016828366	-2.15265404639585	0.0339341110320149
391	amr_cze_dgb_bos_mlt_sid_hau_rus_aze_uzb_cic_mao_zul_afr_scr_bsq_mol_aeg_fbf_mnd_guj_bul_swt_eng_dyu_pol_est_igb_ven_fin_hin_owc_geo_lat_urd_swe_prs_chh_sod_grk_hun_tsn_ind_alb_sun_jpn_knd_kor_spa_mcd_yor_glc_jav_ger_amh_bat_cnt_ctl_tsw_lit_gam_dut_rom_svk_arw_qcu_ben_ukr_nor_bem_wly_slo_heb_fre_tag_pan_moo_krd_akn_mly_tha_tig_tml_swa_lda_azi_por_ita_tur_xho_vie_anl_ses_ewe_bam	-0.63107406167528	-1.50607870895588	0.135436113853091
392	heb_lat_swa_cze_hau_wly_gam_pol_aze_azi_cic_mly_swt_hin_bos_bsq_eng_anl_moo_mnd_rus_ukr_xho_ita_tsn_svk_fin_tsw_lda_est_spa_amr_geo_ger_pan_alb_dut_tig_amh_urd_hun_ven_sun_ctl_tag_jpn_tml_kor_nor_mcd_igb_bul_jav_glc_mlt_mao_cnt_guj_ses_por_sod_grk_rom_fre_ben_qcu_slo_swe_krd_dyu_owc_afr_aeg_lit_bat_scr_bam_arw_ewe_ind_tha_chh_knd_zul_dgb_tur_prs_mol_uzb_bem_vie_sid_akn_yor_fbf	-0.151381404368422	-0.356975704346793	0.721918718974387
393	chh_krd_bem_spa_aeg_sid_heb_alb_aze_uzb_dyu_bat_yor_grk_slo_bsq_dut_owc_fbf_cnt_lat_nor_ven_cze_zul_fre_fin_swa_dgb_est_ctl_hau_geo_swe_por_eng_ger_amh_gam_mol_hun_akn_tag_arw_jav_jpn_tml_kor_bos_ukr_ses_bul_mly_pan_anl_ind_mnd_lit_lda_rus_sod_ita_rom_scr_guj_qcu_prs_afr_svk_tsn_tig_pol_mlt_hin_mao_ben_ewe_mcd_igb_sun_tha_wly_knd_tsw_xho_azi_glc_urd_tur_bam_vie_amr_cic_swt_moo	0.678515615474167	1.6058261871434	0.111702501654646
394	amh_bos_swa_lit_anl_sid_mlt_pol_azi_tur_ses_mly_zul_eng_ita_bsq_rus_tig_ewe_cnt_urd_spa_swt_grk_lda_pan_hun_xho_ven_est_mcd_aeg_geo_bul_slo_ukr_mol_wly_chh_hin_fin_igb_jav_ger_ind_jpn_tml_kor_arw_swe_bam_rom_bat_prs_owc_sun_mnd_afr_yor_glc_amr_fre_cze_ctl_alb_qcu_por_dut_krd_fbf_hau_lat_heb_scr_tag_svk_akn_guj_moo_mao_tha_sod_knd_bem_tsw_aze_nor_ben_uzb_cic_vie_gam_tsn_dgb_dyu	-0.010928934639659	-0.0257437244303202	0.979516907821937
395	owc_lit_ses_spa_chh_amh_aeg_pan_tur_uzb_dyu_sun_ewe_slo_rom_bsq_pol_wly_ven_mnd_ger_mcd_cic_ctl_akn_nor_est_yor_moo_hun_urd_anl_geo_glc_svk_guj_eng_tig_sod_krd_fin_lda_ind_bos_jav_jpn_knd_kor_hin_swe_igb_fre_mao_ukr_hau_mly_cnt_grk_zul_ben_heb_alb_rus_mol_scr_qcu_por_arw_dut_swa_mlt_prs_amr_afr_tag_bul_bem_ita_tsw_bat_tha_sid_tml_tsn_bam_aze_cze_lat_azi_swt_vie_gam_dgb_fbf_xho	-0.551868609937265	-1.32072199825824	0.189834884264339
396	sod_dut_zul_arw_heb_wly_aeg_alb_azi_uzb_yor_mao_ewe_pol_pan_bsq_bos_sid_igb_mnd_rus_rom_tsw_spa_cic_guj_fin_swt_ses_est_mol_amh_geo_grk_urd_bul_eng_gam_anl_afr_hun_lda_jav_swe_mly_jpn_knd_kor_prs_slo_akn_ita_ind_scr_hau_tag_cnt_ben_dyu_lit_mlt_hin_lat_cze_fre_qcu_nor_krd_glc_fbf_tig_ukr_owc_svk_bat_mcd_moo_ctl_swa_sun_tha_chh_tml_bam_tsn_tur_por_ger_aze_bem_vie_amr_xho_ven_dgb	-0.088439139500374	-0.208385707203156	0.835383522968651
397	owc_bos_ven_hin_sod_amh_amr_krd_azi_aze_dyu_mly_swt_bul_cze_bsq_spa_wly_igb_mnd_grk_ben_fbf_afr_dgb_dut_hun_ses_yor_fin_ger_mlt_geo_ctl_lit_ita_fre_chh_tig_prs_est_bem_sun_glc_mao_jpn_tml_kor_mol_pol_bam_urd_ind_svk_anl_tag_cnt_por_xho_rom_aeg_eng_slo_swe_mcd_qcu_scr_guj_arw_tsw_heb_rus_gam_pan_bat_alb_zul_ukr_lda_jav_tha_sid_knd_tsn_moo_uzb_nor_lat_tur_swa_vie_hau_akn_ewe_cic	0.129883684568569	0.305909768978287	0.760357078799601
398	hau_pan_bem_pol_chh_wly_heb_guj_tur_azi_yor_sun_tsn_urd_svk_bsq_krd_sid_swa_cnt_hin_lat_cic_bul_ses_ita_est_tsw_lda_hun_alb_amh_geo_arw_bos_por_scr_mlt_owc_mol_fin_moo_mao_ctl_tag_jpn_tml_kor_eng_fre_fbf_dut_ind_rom_anl_mly_mnd_swe_xho_rus_gam_slo_nor_lit_ukr_qcu_glc_ben_spa_dyu_amr_mcd_sod_ger_bat_cze_ven_afr_ewe_jav_tha_tig_knd_dgb_igb_aze_prs_grk_uzb_akn_vie_aeg_bam_zul_swt	0.290384464547858	0.685446225220454	0.494767438298494
399	sod_ger_akn_bul_gam_sid_anl_pol_tur_aze_cic_mao_bam_lit_pan_bsq_arw_mlt_zul_cnt_mol_bos_bem_mcd_ses_urd_fin_yor_lda_est_glc_chh_geo_ita_ben_rom_lat_heb_aeg_nor_hun_ven_sun_spa_tag_jpn_knd_kor_por_rus_fbf_ctl_jav_guj_amr_mly_mnd_grk_swt_alb_wly_krd_swe_eng_cze_qcu_dut_hin_ukr_dgb_hau_afr_owc_slo_ind_fre_tsw_prs_igb_bat_tha_amh_tml_swa_tsn_azi_svk_scr_uzb_moo_vie_tig_dyu_xho_ewe	-0.507732796699144	-1.20927766331892	0.229621454144426
400	amr_arw_xho_rom_gam_amh_tig_fre_uzb_aze_igb_tag_ses_slo_grk_bsq_urd_sid_cic_cnt_ukr_dut_dyu_swe_dgb_glc_est_yor_ven_fin_krd_owc_geo_alb_scr_pol_prs_heb_anl_rus_hun_swa_ind_bul_jav_jpn_tml_kor_eng_cze_bam_ita_mly_ctl_wly_sun_mnd_bos_lda_spa_mlt_lit_nor_pan_afr_qcu_mcd_svk_lat_tsw_chh_ger_hau_guj_mao_por_zul_ben_bem_bat_tha_sod_knd_moo_akn_tur_hin_mol_azi_swt_vie_aeg_fbf_ewe_tsn	-0.938099252117579	-2.2850615516467	0.0245822653776181
401	amh_lit_swa_bos_sod_gam_tig_hin_tur_aze_igb_tag_xho_lat_ben_bsq_pan_anl_yor_cnt_rus_rom_ven_dut_tsn_mol_fin_moo_fbf_est_por_owc_geo_krd_nor_urd_eng_amr_sid_cze_hun_bam_sun_bul_ind_jpn_tml_kor_mcd_svk_cic_alb_mao_arw_heb_mly_mnd_ukr_dgb_grk_wly_ctl_guj_prs_afr_qcu_ger_spa_glc_swt_mlt_ita_chh_fre_jav_swe_ewe_pol_ses_bat_tha_aeg_knd_bem_akn_uzb_slo_scr_azi_lda_vie_hau_zul_tsw_dyu	0.341079955010072	0.804369393909873	0.423235119968736
402	gam_lat_swt_cze_owc_sod_anl_bos_tur_azi_fbf_mao_akn_pan_fre_bsq_krd_amr_zul_cnt_por_hin_lda_ctl_swa_mcd_hun_dyu_bam_fin_nor_amh_geo_glc_slo_rus_spa_hau_tig_ukr_est_moo_bat_urd_tag_jpn_knd_kor_mol_lit_yor_swe_ind_ben_sid_jav_mnd_ger_tsw_arw_aeg_alb_svk_scr_ita_qcu_dut_prs_eng_dgb_heb_pol_wly_rom_mly_afr_cic_bul_ewe_sun_tha_chh_tml_ses_bem_uzb_guj_grk_aze_igb_vie_mlt_ven_xho_tsn	-0.14274184162025	-0.336798636355734	0.737027547654927
403	tig_hin_tsn_ukr_aeg_sid_wly_dut_azi_uzb_bam_mao_dyu_ben_ita_bsq_ger_heb_swa_mnd_glc_bul_cic_ctl_xho_por_hun_ewe_fbf_fin_rom_anl_geo_mcd_scr_mol_swe_amh_amr_alb_est_dgb_tag_prs_jav_jpn_tml_kor_bos_eng_ses_nor_ind_urd_chh_bat_cnt_spa_zul_rus_mlt_cze_lat_afr_krd_qcu_arw_fre_pan_moo_gam_svk_owc_pol_mly_lit_akn_grk_swt_sun_tha_sod_knd_ven_bem_aze_guj_slo_tur_igb_vie_hau_tsw_lda_yor	-0.4223979324886	-1.0024997134935	0.318703600606956
404	owc_spa_igb_fre_mlt_aeg_heb_bos_tur_azi_yor_tag_akn_cze_lit_bsq_krd_tig_dyu_mnd_urd_svk_lda_ctl_ewe_rus_fin_dgb_fbf_est_slo_amr_geo_guj_lat_pol_grk_anl_amh_afr_hun_tsw_ind_mcd_jav_jpn_tml_kor_mol_ukr_moo_pan_bat_prs_hau_sun_cnt_glc_cic_dut_chh_alb_bul_scr_swe_qcu_ger_hin_nor_zul_sid_ita_sod_eng_mao_arw_swt_ben_swa_mly_tha_gam_knd_ven_bem_uzb_por_rom_aze_ses_vie_wly_tsn_xho_bam	-0.6609058536546	-1.58253645487198	0.116922164567461
405	hau_ctl_igb_slo_tig_sid_sod_krd_uzb_tur_swa_mly_tsw_hin_mol_bsq_rom_owc_dgb_cnt_lat_afr_zul_cze_akn_ger_est_ses_yor_fin_bos_gam_geo_grk_alb_ukr_prs_heb_aeg_mcd_hun_swt_jav_bul_bat_jpn_tml_kor_svk_lit_xho_arw_ind_glc_amr_sun_mnd_nor_moo_scr_wly_pol_dut_swe_pan_qcu_rus_spa_eng_ven_anl_ita_mlt_ben_mao_urd_fbf_guj_bem_tag_tha_chh_knd_dyu_cic_aze_fre_por_azi_bam_vie_amh_tsn_ewe_lda	-0.0813878336469357	-0.191793400159531	0.848322183450584
406	sod_ger_swa_grk_gam_anl_mlt_rus_uzb_tur_cic_ind_dgb_rom_ukr_bsq_urd_hau_ses_mnd_bos_mol_akn_spa_ewe_krd_fin_bam_moo_hun_eng_amh_geo_hin_mcd_prs_cze_tig_wly_dut_est_bem_mao_bul_jav_jpn_knd_kor_swe_ita_tsn_glc_mly_pan_aeg_sun_cnt_alb_zul_ben_sid_slo_fre_por_arw_qcu_scr_lit_ctl_tsw_owc_guj_chh_nor_bat_pol_lda_svk_yor_tag_tha_amr_tml_dyu_swt_azi_lat_afr_aze_igb_vie_heb_xho_fbf_ven	-0.908541958200094	-2.20699742836679	0.029775237353872
407	chh_mol_bam_rom_hau_owc_heb_ctl_azi_tur_xho_mly_tsw_lit_svk_bsq_krd_anl_tsn_cnt_prs_lat_cic_bos_bem_glc_est_fbf_swt_hun_swe_aeg_geo_ger_hin_afr_dut_sod_amr_spa_fin_swa_tag_nor_ind_jpn_knd_kor_arw_grk_akn_por_sun_pol_mlt_bat_mnd_urd_dyu_scr_amh_mcd_alb_fre_bul_qcu_guj_slo_cze_lda_tig_ben_sid_eng_jav_ita_igb_rus_ses_mao_tha_gam_tml_ewe_yor_uzb_ukr_pan_aze_moo_vie_wly_ven_zul_dgb	-0.494536225738293	-1.17756030920124	0.241976659075575
408	hau_prs_tsn_bul_tig_gam_amr_grk_azi_aze_bam_jav_xho_ger_mcd_bsq_scr_sod_moo_cnt_nor_slo_yor_rom_bem_krd_fin_ses_akn_est_ctl_amh_geo_rus_eng_ukr_arw_aeg_mlt_lit_hun_lda_sun_mol_mly_jpn_tml_kor_urd_por_swa_swe_ind_guj_heb_tag_mnd_ben_tsw_alb_anl_lat_glc_ita_dut_qcu_afr_cze_bos_dgb_owc_fre_wly_pan_mao_spa_dyu_pol_cic_bat_tha_chh_knd_igb_ven_uzb_svk_hin_tur_swt_vie_sid_fbf_ewe_zul	-0.292628814373879	-0.692351777995303	0.490441570375756
409	aeg_ben_tsw_hin_sod_gam_heb_rus_tur_aze_moo_bat_igb_arw_scr_bsq_por_amh_dgb_cnt_slo_lat_ven_swe_fbf_krd_fin_yor_swt_est_grk_owc_geo_dut_spa_nor_glc_amr_tig_eng_hun_cic_mao_fre_tag_jpn_tml_kor_mol_pol_xho_ukr_mly_afr_anl_sun_mnd_urd_ses_ita_sid_svk_alb_bos_cze_qcu_guj_ctl_pan_swa_wly_ger_mlt_lit_ind_rom_akn_bul_bam_jav_tha_hau_knd_ewe_zul_azi_prs_mcd_uzb_tsn_vie_chh_bem_lda_dyu	-0.308337550755241	-0.729155898007832	0.467738676028967
410	amh_pan_xho_slo_anl_sod_heb_bos_uzb_aze_tsn_ind_bem_nor_guj_bsq_ctl_owc_lda_cnt_por_prs_ven_pol_dgb_krd_est_dyu_yor_fin_ben_aeg_geo_scr_grk_bul_hin_amr_chh_afr_hun_zul_jav_mcd_mao_jpn_tml_kor_cze_ger_moo_ita_sun_rus_gam_mly_mnd_mol_cic_fre_sid_arw_lat_eng_swe_qcu_ukr_spa_dut_fbf_hau_svk_tig_lit_bat_glc_tsw_rom_igb_tag_tha_wly_knd_swt_bam_azi_urd_alb_tur_ses_vie_mlt_swa_ewe_akn	-0.554474946108102	-1.32168885346644	0.189513843051444
411	heb_arw_bam_alb_sid_chh_wly_krd_aze_tur_igb_ind_fbf_fre_mol_bsq_pol_amh_yor_cnt_ben_bul_ewe_ger_moo_dut_fin_ven_zul_est_cze_owc_geo_lit_eng_lat_ita_mlt_tig_slo_hun_lda_tag_rus_bat_jpn_tml_kor_mcd_glc_xho_scr_mao_spa_hau_mly_mnd_afr_dyu_pan_sod_por_ukr_urd_prs_qcu_ctl_rom_guj_dgb_amr_nor_aeg_svk_jav_bos_tsn_hin_cic_sun_tha_gam_knd_swt_bem_azi_swe_grk_uzb_ses_vie_anl_akn_swa_tsw	0.211674006883533	0.498664698338932	0.619193024680348
412	anl_cze_xho_mcd_owc_amh_wly_bos_azi_tur_tsn_jav_cic_fre_mol_bsq_rus_hau_moo_cnt_alb_lit_lda_eng_zul_ger_hun_fbf_bam_fin_ukr_amr_geo_dut_spa_grk_bul_heb_sod_krd_est_swt_sun_ita_mao_jpn_knd_kor_pan_glc_yor_ben_bat_prs_aeg_mly_mnd_afr_ewe_nor_tig_por_ctl_guj_scr_qcu_hin_arw_rom_bem_sid_slo_mlt_pol_tag_urd_dgb_swe_ses_ind_tha_chh_tml_akn_igb_aze_svk_lat_uzb_swa_vie_gam_tsw_dyu_ven	-0.089641676701014	-0.211369999292291	0.833061063303709
413	tig_ukr_dyu_spa_chh_hau_wly_krd_azi_tur_swa_jav_lda_ita_hin_bsq_cze_heb_fbf_cnt_lat_ctl_cic_arw_tsn_nor_est_tsw_yor_hun_grk_owc_geo_slo_bos_glc_ben_amr_mlt_eng_fin_swt_mao_afr_tag_jpn_knd_kor_por_mol_dgb_pan_sun_alb_amh_mly_mnd_ger_zul_rom_anl_mcd_scr_urd_guj_qcu_pol_fre_bul_ven_aeg_rus_sod_prs_bat_swe_xho_lit_ewe_ind_tha_gam_tml_moo_ses_aze_dut_svk_uzb_akn_vie_sid_bam_bem_igb	0.0725415580544275	0.170897509388979	0.864675624515831
414	heb_ger_zul_alb_hau_owc_sod_urd_aze_uzb_xho_mly_dgb_pan_swe_bsq_scr_chh_swt_mnd_pol_ctl_dyu_nor_bem_rom_est_tsw_ewe_fin_ben_anl_geo_grk_svk_guj_fre_sid_tig_glc_hun_cic_mao_lit_bat_jpn_knd_kor_cze_bos_ses_prs_sun_ukr_wly_ind_cnt_arw_ven_por_amr_mcd_dut_krd_hin_qcu_bul_afr_mol_bam_amh_ita_gam_lat_jav_spa_tsn_eng_akn_tag_tha_mlt_tml_igb_fbf_azi_slo_rus_tur_swa_vie_aeg_moo_yor_lda	-0.672746736514954	-1.61569455619834	0.109547923096997
415	amh_ukr_fbf_scr_heb_mlt_amr_arw_tur_uzb_lda_ind_ven_lit_ger_bsq_ben_aeg_tsn_mnd_fre_guj_tsw_por_swa_afr_fin_yor_ewe_hun_rus_chh_geo_slo_ctl_bos_hin_hau_wly_pol_est_dgb_sun_prs_jav_jpn_tml_kor_dut_krd_zul_swe_tag_ita_tig_mly_cnt_lat_bem_grk_anl_mcd_alb_nor_urd_qcu_eng_rom_pan_cic_owc_glc_sid_mol_bat_cze_xho_bul_dyu_mao_tha_gam_knd_swt_igb_azi_spa_svk_aze_ses_vie_sod_bam_akn_moo	-0.539585976580062	-1.28524117189701	0.201899537033519
416	aeg_svk_ses_grk_sid_amh_chh_lat_tur_uzb_fbf_jav_ewe_urd_swe_bsq_cze_wly_tsw_mnd_dut_afr_xho_ben_zul_fre_fin_swt_tsn_hun_ger_mlt_geo_prs_scr_bul_mol_tig_hau_hin_est_igb_tag_guj_bat_jpn_tml_kor_lit_nor_dyu_mcd_mly_eng_anl_sun_cnt_por_moo_pol_owc_ctl_slo_arw_alb_qcu_rom_ita_glc_lda_amr_pan_heb_rus_mao_spa_akn_krd_yor_ind_tha_sod_knd_bam_swa_azi_bos_ukr_aze_dgb_vie_gam_bem_cic_ven	0.269271723358618	0.633529559173983	0.527942877152769
417	amh_grk_lda_ukr_aeg_owc_amr_spa_aze_tur_ses_mao_dyu_krd_bos_bsq_nor_tig_igb_mnd_lit_mcd_cic_ger_bem_bul_hun_swt_zul_fin_cze_chh_geo_arw_svk_rom_swe_sid_anl_slo_est_moo_bat_pol_tag_jpn_knd_kor_lat_rus_yor_ita_mly_ben_hau_ind_cnt_scr_tsw_dut_gam_glc_eng_pan_por_qcu_urd_afr_ctl_bam_sod_guj_mlt_alb_jav_mol_ven_prs_dgb_sun_tha_heb_tml_ewe_xho_azi_hin_fre_uzb_akn_vie_wly_fbf_tsn_swa	0.187837871036743	0.442297401071021	0.659300922362364
418	sid_grk_swt_arw_aeg_amr_chh_fre_aze_uzb_ven_sun_dyu_ita_ctl_bsq_pol_owc_cic_mnd_alb_svk_tsw_ukr_dgb_rus_hun_akn_fbf_fin_glc_heb_geo_bul_por_slo_swe_hau_anl_spa_est_swa_tag_lat_mly_jpn_tml_kor_scr_dut_igb_hin_ind_bos_tig_bat_cnt_lit_moo_urd_amh_cze_afr_ger_prs_qcu_pan_krd_eng_xho_mlt_guj_sod_ben_mao_rom_lda_nor_zul_jav_tha_wly_knd_yor_ses_azi_mol_mcd_tur_tsn_vie_gam_ewe_bem_bam	0.161042370409411	0.378981588664136	0.705565405788885
419	anl_glc_zul_ctl_chh_mlt_gam_slo_aze_uzb_tsn_mly_fbf_cze_mol_bsq_krd_sod_swa_cnt_nor_guj_xho_bos_igb_lit_fin_lda_dgb_est_rus_amh_geo_alb_pol_ben_ukr_aeg_tig_spa_hun_moo_ind_por_bat_jpn_tml_kor_dut_bul_dyu_ger_tag_fre_owc_jav_mnd_ita_cic_arw_amr_hin_prs_swe_afr_qcu_rom_grk_scr_tsw_hau_pan_heb_svk_mao_lat_bam_urd_ewe_sun_tha_sid_knd_swt_akn_azi_eng_mcd_tur_bem_vie_wly_ses_yor_ven	0.0793262054067953	0.186878353818527	0.852163086283873
420	amh_rom_tsw_nor_hau_heb_anl_mol_azi_aze_ven_jav_igb_bul_slo_bsq_glc_sod_lda_cnt_pol_prs_bam_pan_zul_hin_est_dyu_akn_fin_afr_tig_geo_lat_rus_urd_alb_gam_owc_ger_hun_tsn_bat_por_sun_jpn_knd_kor_ben_dut_swt_arw_tag_eng_chh_mly_mnd_spa_swa_fre_wly_ctl_mcd_lit_ukr_qcu_bos_scr_ita_dgb_aeg_grk_amr_krd_ind_svk_ewe_swe_xho_mao_tha_mlt_tml_yor_cic_uzb_cze_guj_tur_ses_vie_sid_moo_fbf_bem	0.401791312828448	0.946883152885269	0.346152171842714
421	owc_arw_ses_scr_amr_aeg_hau_afr_uzb_aze_dgb_mly_lda_rom_prs_bsq_dut_tig_fbf_mnd_spa_grk_tsw_swe_yor_mcd_hun_cic_igb_est_fre_sid_geo_pol_guj_hin_lat_heb_gam_eng_fin_swt_jav_ukr_sun_jpn_tml_kor_nor_rus_swa_cze_bat_lit_anl_ind_cnt_ben_xho_pan_sod_ita_krd_urd_slo_qcu_ctl_por_bul_tsn_amh_svk_wly_ger_tag_alb_akn_mol_ewe_mao_tha_chh_knd_moo_bam_tur_bos_glc_azi_bem_vie_mlt_zul_ven_dyu	0.0690444866610264	0.162512492465408	0.87125487922744
422	sod_fre_tsw_eng_hau_heb_amh_bul_tur_aze_akn_ind_cic_por_afr_bsq_scr_gam_tsn_cnt_pol_swe_bem_slo_bam_glc_hun_igb_lda_fin_ita_wly_geo_nor_urd_mcd_alb_aeg_owc_mol_est_ven_mao_dut_tag_jpn_knd_kor_pan_ger_zul_guj_jav_hin_tig_sun_mnd_lit_dyu_ben_mlt_rus_spa_rom_krd_qcu_ukr_ctl_lat_ewe_chh_bos_amr_grk_bat_arw_yor_cze_ses_mly_tha_anl_tml_swt_dgb_uzb_svk_prs_azi_swa_vie_sid_xho_moo_fbf	-0.86883017500656	-2.10814349900174	0.0377077278545721
423	sod_ukr_lda_bul_mlt_wly_anl_slo_uzb_azi_fbf_jav_tsn_mcd_lat_bsq_ben_heb_ven_mnd_glc_krd_dgb_arw_igb_grk_fin_swa_bem_est_rom_amr_geo_guj_mol_afr_swe_hau_chh_por_hun_bam_mao_ita_tag_jpn_knd_kor_dut_alb_ewe_eng_bat_cze_owc_sun_cnt_scr_xho_ger_gam_urd_lit_pol_spa_qcu_bos_rus_svk_ses_sid_ctl_aeg_fre_ind_nor_akn_hin_dyu_mly_tha_tig_tml_cic_swt_aze_prs_pan_tur_tsw_vie_amh_yor_moo_zul	-0.674095274899894	-1.61506916320983	0.109683468210662
424	owc_por_cic_lit_sid_chh_aeg_fre_tur_uzb_swt_bat_swa_guj_ger_bsq_mol_sod_akn_mnd_dut_scr_ewe_svk_yor_ben_est_ven_zul_hun_grk_amr_geo_mcd_urd_prs_ita_wly_gam_nor_fin_moo_mly_pan_ind_jpn_tml_kor_slo_rus_dyu_ctl_mao_ukr_mlt_sun_cnt_eng_ses_cze_tig_pol_lat_spa_arw_qcu_bul_bos_rom_tsn_anl_swe_heb_glc_tag_hin_xho_krd_lda_jav_tha_amh_knd_bem_fbf_aze_alb_afr_azi_dgb_vie_hau_tsw_bam_igb	0.263622263185093	0.620831892845601	0.536228827104089
425	sid_rom_ven_krd_owc_mlt_anl_nor_tur_aze_bam_bat_fbf_mol_ukr_bsq_pan_aeg_swt_cnt_lat_por_dyu_lit_ewe_prs_fin_tsn_zul_est_afr_amh_geo_fre_bul_urd_cze_sod_tig_pol_hun_yor_jav_scr_tag_jpn_tml_kor_guj_slo_swa_alb_mao_grk_heb_mly_mnd_ben_akn_mcd_gam_swe_dut_svk_eng_qcu_ger_ctl_rus_moo_wly_bos_amr_arw_ind_spa_igb_glc_cic_sun_tha_chh_knd_xho_tsw_uzb_hin_ita_azi_ses_vie_hau_lda_bem_dgb	-0.653418926253874	-1.56395752743576	0.121224100790597
426	sod_krd_ses_cze_sid_owc_aeg_eng_uzb_aze_moo_sun_bam_fre_lat_bsq_dut_heb_swa_cnt_nor_urd_igb_rom_akn_por_fin_dgb_fbf_est_afr_gam_geo_grk_rus_ctl_glc_amr_chh_bos_hun_ven_mao_alb_mly_jpn_tml_kor_pan_swe_swt_ben_jav_prs_hau_ind_mnd_scr_dyu_pol_tig_arw_bul_hin_mcd_qcu_spa_ger_guj_cic_mlt_slo_wly_mol_bat_ukr_tsw_ita_zul_tag_tha_amh_knd_bem_xho_azi_svk_lit_tur_lda_vie_anl_tsn_ewe_yor	-0.8276375835046	-1.99768684311109	0.0486721683005451
427	chh_ukr_lda_eng_aeg_heb_amr_lit_azi_tur_ewe_tag_cic_spa_pan_bsq_lat_mlt_xho_cnt_scr_mol_tsw_hin_fbf_ita_est_swt_ses_hun_svk_owc_geo_alb_afr_guj_ger_hau_gam_dut_fin_bem_sun_arw_mao_jpn_knd_kor_ben_swe_swa_pol_jav_slo_sod_bat_mnd_nor_tsn_krd_tig_mcd_fre_cze_prs_qcu_bul_bos_urd_ven_sid_ctl_anl_rus_mly_por_igb_rom_zul_ind_tha_amh_tml_bam_moo_uzb_glc_grk_aze_dyu_vie_wly_dgb_yor_akn	-0.116485965362759	-0.274522917399459	0.784291686145751
428	amr_afr_igb_cze_amh_sid_chh_por_aze_uzb_zul_mly_tsn_scr_alb_bsq_lat_mlt_swa_mnd_ben_spa_yor_rus_xho_prs_hun_dyu_ses_est_lit_sod_geo_fre_pan_nor_hin_gam_heb_slo_fin_akn_jav_mcd_bat_jpn_tml_kor_krd_grk_bam_eng_tag_swe_hau_mao_cnt_ita_moo_bos_anl_glc_rom_bul_svk_qcu_ger_guj_pol_lda_owc_ukr_tig_dut_ind_arw_ven_ctl_tsw_sun_tha_wly_knd_swt_bem_azi_urd_mol_tur_cic_vie_aeg_ewe_fbf_dgb	-0.169809316932352	-0.400856940393934	0.689444919741983
429	tig_mol_dgb_spa_amh_amr_sid_prs_aze_tur_dyu_tag_akn_lit_slo_bsq_scr_sod_ewe_mnd_ger_svk_bem_arw_ses_dut_est_xho_igb_fin_nor_mlt_geo_bul_swe_pol_lat_anl_wly_por_hun_yor_bat_guj_sun_jpn_tml_kor_fre_grk_tsn_afr_mao_ben_heb_mly_cnt_krd_bam_glc_hau_hin_alb_rus_ctl_qcu_pan_urd_ita_zul_chh_cze_gam_ukr_jav_bos_swa_mcd_fbf_ind_tha_aeg_knd_lda_swt_azi_rom_eng_uzb_ven_vie_owc_moo_cic_tsw	-0.505074653895043	-1.20134714609312	0.232667108982979
430	hau_arw_swt_nor_gam_aeg_amh_krd_azi_uzb_dyu_tag_swa_lat_glc_bsq_dut_wly_dgb_cnt_spa_ctl_bam_ben_ewe_rus_fin_fbf_xho_hun_cze_amr_geo_svk_eng_bos_ita_anl_mlt_swe_est_cic_bat_lit_mly_jpn_knd_kor_alb_scr_ven_guj_jav_mcd_tig_ind_mnd_pol_yor_ukr_heb_prs_rom_hin_afr_qcu_fre_mol_bul_tsn_chh_por_sid_pan_sun_grk_bem_ger_ses_mao_tha_sod_tml_lda_moo_tur_slo_urd_aze_akn_vie_owc_zul_igb_tsw	-0.94753398321708	-2.30163644112446	0.0235883528775654
431	sod_lat_dyu_slo_heb_sid_aeg_arw_aze_uzb_swa_sun_akn_eng_prs_bsq_pan_chh_tsw_mnd_scr_glc_dgb_grk_ven_krd_fin_ewe_yor_est_cze_wly_geo_hin_fre_pol_ger_amr_tig_lit_hun_ses_bat_bos_ind_jpn_knd_kor_dut_spa_zul_ben_jav_mcd_hau_mao_cnt_mol_cic_urd_mlt_svk_alb_por_rus_qcu_swe_guj_rom_bam_anl_ita_owc_afr_tag_nor_swt_ctl_tsn_mly_tha_amh_tml_moo_bem_azi_bul_ukr_tur_fbf_vie_gam_lda_igb_xho	0.262366724644038	0.618367535735165	0.537844634532362
432	amh_grk_akn_por_aeg_anl_sid_pol_azi_uzb_swt_tag_igb_eng_afr_bsq_krd_chh_bam_mnd_nor_scr_dgb_urd_dyu_bos_hun_bem_fbf_est_svk_heb_geo_bul_ita_lit_mol_sod_owc_spa_fin_yor_mly_ctl_sun_jpn_knd_kor_dut_ben_moo_swe_bat_glc_hau_mao_cnt_mcd_tsn_cze_wly_rus_pan_arw_lat_qcu_ger_prs_hin_ses_amr_rom_mlt_fre_jav_slo_lda_guj_xho_ind_tha_tig_tml_zul_swa_tur_alb_ukr_aze_tsw_vie_gam_cic_ewe_ven	0.430667855665703	1.0162243989246	0.312159045757751
433	mlt_rom_swa_hin_tig_amh_sod_mcd_uzb_tur_fbf_mao_dgb_eng_nor_bsq_scr_sid_bam_mnd_pol_svk_dyu_prs_tsw_afr_fin_ses_xho_hun_pan_wly_geo_arw_ukr_alb_ben_owc_anl_glc_est_swt_mly_ger_bat_jpn_knd_kor_mol_cze_tsn_guj_sun_spa_aeg_tag_cnt_bos_yor_lat_amr_ita_urd_ctl_bul_qcu_krd_lit_swe_lda_heb_por_chh_fre_jav_grk_bem_rus_zul_ind_tha_hau_tml_moo_igb_aze_slo_dut_azi_cic_vie_gam_ewe_ven_akn	0.81395903238442	1.93944316677566	0.0554780782402909
434	gam_rom_akn_fre_amr_chh_wly_lit_uzb_azi_igb_mly_moo_ger_lat_bsq_urd_hau_tsw_cnt_eng_spa_zul_ben_ses_krd_hun_ewe_fbf_est_dut_tig_geo_glc_afr_hin_slo_anl_sid_scr_fin_ven_jav_rus_sun_jpn_tml_kor_arw_mcd_bem_bos_tag_ukr_aeg_mao_mnd_ita_lda_guj_amh_nor_prs_ctl_swe_qcu_pan_pol_mol_tsn_mlt_cze_owc_por_ind_grk_cic_svk_swa_bat_tha_heb_knd_bam_swt_aze_alb_bul_tur_xho_vie_sod_dgb_dyu_yor	-0.0647971325327724	-0.152759971214529	0.878918510712276
435	gam_nor_zul_lit_amr_owc_aeg_lat_uzb_aze_lda_mao_bem_ita_cze_bsq_mcd_tig_bam_mnd_alb_ukr_swa_swe_dgb_ger_fin_dyu_cic_est_pol_mlt_geo_fre_dut_grk_pan_hau_anl_slo_hun_yor_jav_mol_tag_jpn_tml_kor_bul_spa_ewe_guj_sun_rus_sid_mly_cnt_afr_ses_rom_chh_ctl_hin_eng_arw_qcu_urd_prs_ben_xho_amh_krd_wly_por_bat_scr_ven_bos_fbf_ind_tha_sod_knd_akn_moo_tur_glc_svk_azi_igb_vie_heb_tsw_swt_tsn	-0.757922332312905	-1.82640842226657	0.070997106226233
436	mlt_swe_igb_mol_heb_amr_aeg_hin_azi_aze_yor_sun_akn_bos_afr_bsq_fre_anl_bam_mnd_arw_guj_moo_ita_zul_scr_est_dgb_xho_hun_ben_sid_geo_spa_slo_por_dut_owc_chh_prs_fin_tsn_tag_krd_mao_jpn_knd_kor_eng_grk_swt_ger_jav_cze_tig_bat_cnt_alb_dyu_svk_amh_rom_pan_pol_rus_qcu_bul_ukr_ctl_ven_hau_nor_wly_lit_ind_glc_fbf_urd_tsw_mly_tha_gam_tml_swa_ewe_tur_lat_mcd_uzb_bem_vie_sod_cic_lda_ses	-0.651577695816858	-1.558006220205	0.12262842586912
437	amr_pan_lda_swe_aeg_anl_amh_slo_uzb_aze_xho_sun_tsw_dut_mol_bsq_rom_owc_cic_cnt_ita_rus_swa_spa_bem_eng_fin_moo_ses_est_urd_wly_geo_svk_ctl_lit_krd_hau_sod_bos_hun_dgb_mly_fre_jav_jpn_tml_kor_prs_guj_swt_ukr_tag_alb_chh_bat_mnd_lat_zul_mcd_tig_ben_por_grk_glc_qcu_hin_bul_scr_akn_sid_arw_gam_pol_ind_nor_ewe_afr_fbf_mao_tha_mlt_knd_igb_dyu_tur_cze_ger_azi_yor_vie_heb_bam_ven_tsn	-0.38962055839325	-0.923036238953081	0.358376909558941
438	heb_lat_xho_ita_amh_tig_wly_cze_aze_tur_akn_sun_bam_svk_mcd_bsq_afr_sid_swa_mnd_dut_guj_zul_lit_yor_pan_est_fbf_swt_fin_ben_anl_geo_bos_grk_rom_alb_sod_gam_pol_hun_tsn_mly_hin_bat_jpn_knd_kor_por_eng_igb_bul_tag_nor_owc_ind_cnt_ukr_dgb_krd_amr_scr_glc_mol_swe_qcu_ger_arw_spa_dyu_hau_ctl_chh_rus_mao_urd_lda_prs_ven_jav_tha_aeg_tml_ewe_bem_azi_fre_slo_uzb_cic_vie_mlt_ses_tsw_moo	-0.27980315487626	-0.661800076592706	0.509735852022176
439	aeg_afr_dgb_mol_mlt_amr_sid_ben_aze_tur_ewe_mly_ven_rus_lat_bsq_cze_owc_cic_cnt_eng_bul_dyu_dut_bam_ger_est_swt_moo_fin_scr_heb_geo_ukr_fre_arw_bos_sod_anl_spa_hun_bem_jav_svk_bat_jpn_tml_kor_por_rom_ses_swe_sun_slo_tig_ind_mnd_glc_fbf_pol_hau_nor_urd_krd_guj_qcu_hin_grk_lit_zul_gam_mcd_chh_alb_mao_pan_lda_prs_akn_tag_tha_wly_knd_tsn_tsw_uzb_ctl_ita_azi_swa_vie_amh_igb_yor_xho	-0.520339183407725	-1.24001245708055	0.218090421038141
440	hau_lit_igb_pol_owc_amr_wly_grk_azi_tur_ses_bat_xho_ben_swe_bsq_bos_sid_dyu_mnd_glc_guj_tsw_nor_dgb_arw_hun_lda_swt_est_ukr_heb_geo_eng_spa_alb_ctl_sod_amh_cze_fin_fbf_ind_dut_mly_jpn_knd_kor_mcd_hin_ewe_svk_jav_lat_aeg_mao_cnt_ger_bam_mol_tig_bul_afr_scr_krd_qcu_prs_ita_slo_akn_anl_pan_gam_urd_tag_rus_ven_rom_cic_sun_tha_mlt_tml_swa_moo_aze_fre_por_uzb_yor_vie_chh_bem_tsn_zul	-0.0431330039542121	-0.101603250456086	0.919290338898383
441	owc_rom_cic_ctl_wly_sod_hau_pan_tur_azi_xho_ind_dyu_dut_eng_bsq_fre_amh_igb_cnt_hin_urd_ses_ita_bam_grk_hun_swt_ven_est_ger_tig_geo_swe_cze_bos_arw_heb_gam_lat_fin_ewe_sun_rus_mao_jpn_knd_kor_lit_ben_bem_bul_bat_afr_aeg_tag_mnd_mol_tsw_alb_anl_spa_glc_mcd_ukr_qcu_pol_svk_por_akn_amr_nor_mlt_guj_mly_krd_zul_slo_tsn_jav_tha_chh_tml_swa_yor_aze_prs_scr_uzb_moo_vie_sid_lda_fbf_dgb	0.0574845134046234	0.135528179690874	0.892487201942327
442	anl_ben_dyu_krd_aeg_amh_heb_mcd_aze_tur_tsn_tag_bam_alb_afr_bsq_ukr_chh_ewe_mnd_eng_rus_dgb_rom_igb_spa_fin_cic_ses_est_por_gam_geo_ita_slo_glc_urd_amr_hau_guj_hun_lda_mao_prs_mly_jpn_tml_kor_lit_nor_moo_bul_bat_lat_wly_sun_cnt_cze_tsw_fre_sod_hin_bos_grk_svk_qcu_scr_dut_pan_swa_sid_ctl_tig_pol_jav_ger_yor_arw_xho_ind_tha_owc_knd_akn_zul_azi_swe_mol_uzb_fbf_vie_mlt_bem_swt_ven	-0.0777404063943072	-0.18317129287421	0.855062363208484
443	mlt_cze_yor_fre_hau_anl_sid_alb_tur_azi_swa_mao_bem_prs_guj_bsq_krd_wly_xho_cnt_bos_ita_dgb_ger_bam_ctl_est_igb_fbf_fin_pan_amh_geo_hin_mol_slo_spa_chh_aeg_nor_hun_tsn_mly_rom_tag_jpn_knd_kor_lat_afr_ven_por_bat_dut_tig_sun_mnd_ukr_swt_lit_amr_ben_mcd_rus_swe_qcu_glc_eng_pol_ses_heb_arw_sod_scr_jav_grk_ewe_urd_moo_ind_tha_owc_tml_cic_lda_uzb_bul_svk_aze_akn_vie_gam_dyu_zul_tsw	0.221960341196621	0.522414333868116	0.60262411574522
444	tig_nor_ewe_urd_owc_hau_chh_glc_uzb_azi_fbf_sun_bem_afr_prs_bsq_ger_sod_dyu_cnt_lit_grk_swt_alb_lda_ita_est_dgb_yor_fin_dut_amr_geo_arw_bos_pol_rus_aeg_amh_cze_hun_akn_jav_ben_bat_jpn_tml_kor_slo_lat_swa_fre_ind_guj_heb_mly_mnd_ukr_tsn_rom_wly_por_eng_svk_krd_qcu_spa_ctl_mol_igb_mlt_swe_gam_scr_tag_bul_moo_pan_cic_mao_tha_anl_knd_ses_ven_tur_mcd_hin_aze_zul_vie_sid_tsw_bam_xho	-0.632144449959651	-1.5127145891286	0.133743111981333
445	anl_ger_bam_pol_amh_owc_gam_lit_aze_tur_cic_jav_igb_mcd_arw_bsq_guj_sid_xho_cnt_bul_krd_akn_swe_moo_eng_est_yor_ewe_hun_lat_hau_geo_urd_rus_hin_grk_aeg_mlt_por_fin_swa_sun_ben_mao_jpn_tml_kor_fre_dut_dyu_prs_ind_scr_wly_mly_mnd_nor_ses_slo_heb_bos_ukr_cze_pan_qcu_mol_spa_svk_swt_sod_rom_amr_ctl_tag_glc_bem_alb_zul_bat_tha_tig_knd_lda_ven_azi_ita_afr_uzb_fbf_vie_chh_tsw_tsn_dgb	-0.463475072023206	-1.10338356630333	0.272707551791569
446	amh_pol_lda_ita_anl_sid_hau_glc_tur_azi_fbf_sun_bam_bul_bos_bsq_grk_tig_zul_cnt_spa_eng_xho_swe_tsw_lit_est_igb_tsn_fin_ukr_gam_geo_svk_arw_scr_fre_heb_aeg_krd_hun_swt_mao_ctl_jav_jpn_knd_kor_ger_urd_ewe_nor_bat_cze_mlt_tag_mnd_hin_bem_prs_owc_pan_por_afr_mcd_qcu_dut_mol_rus_moo_amr_rom_sod_guj_mly_lat_cic_ben_swa_ind_tha_chh_tml_yor_ven_aze_slo_alb_uzb_dyu_vie_wly_ses_akn_dgb	0.17505958318649	0.411808518465082	0.681427368264235
447	sid_arw_cic_ctl_heb_owc_wly_nor_uzb_aze_ewe_sun_ses_urd_bos_bsq_ita_aeg_bem_mnd_swe_mcd_fbf_ukr_bam_hin_fin_swa_moo_hun_cze_chh_geo_mol_pol_eng_rom_tig_gam_svk_est_tsn_tag_lit_mao_jpn_tml_kor_krd_scr_zul_slo_jav_ger_amh_bat_cnt_glc_xho_afr_sod_spa_bul_fre_prs_qcu_alb_guj_rus_yor_mlt_dut_amr_por_ind_grk_tsw_lat_swt_mly_tha_hau_knd_ven_dyu_azi_pan_ben_tur_lda_vie_anl_akn_igb_dgb	-0.010182040034436	-0.0239999898952341	0.980904037826166
448	anl_ita_fbf_fre_sod_chh_mlt_rom_aze_azi_ven_ind_swa_krd_mcd_bsq_por_sid_dyu_mnd_slo_pol_zul_glc_akn_bos_est_cic_tsw_hun_prs_heb_geo_svk_ger_alb_ben_wly_tig_eng_fin_ewe_tag_urd_mao_jpn_knd_kor_rus_lat_lda_nor_sun_grk_hau_bat_cnt_afr_yor_arw_owc_ctl_bul_cze_guj_qcu_hin_dut_spa_bem_amr_swe_gam_pan_jav_ukr_moo_mol_swt_mly_tha_amh_tml_tsn_ses_uzb_lit_scr_tur_dgb_vie_aeg_bam_xho_igb	-0.383589844670032	-0.910158389615302	0.365091900035175
449	gam_pan_bam_alb_amh_sod_amr_ukr_azi_tur_dyu_tag_swt_mol_arw_bsq_svk_wly_akn_cnt_prs_eng_zul_nor_yor_bos_est_lda_tsn_hun_cze_hau_geo_ger_slo_ita_lit_sid_tig_bul_fin_xho_jav_lat_bat_jpn_knd_kor_dut_urd_ven_scr_mly_rom_owc_mao_mnd_ben_ewe_spa_mlt_pol_afr_fre_hin_qcu_rus_mcd_swe_igb_aeg_por_chh_glc_sun_guj_swa_krd_bem_ind_tha_heb_tml_ses_fbf_aze_grk_ctl_uzb_dgb_vie_anl_moo_tsw_cic	-0.474882659112927	-1.12971999084685	0.261499636063555
450	sod_pan_dyu_cze_wly_heb_owc_bul_aze_tur_swa_bat_moo_arw_rom_bsq_alb_chh_tsw_mnd_mcd_mol_lda_hin_igb_por_fin_zul_akn_est_scr_gam_geo_ctl_ger_ukr_fre_mlt_amh_pol_hun_ven_mao_prs_tag_jpn_knd_kor_svk_eng_tsn_rus_jav_ben_anl_ind_cnt_afr_ses_bos_aeg_lit_krd_ita_grk_qcu_guj_urd_swe_cic_tig_slo_sid_glc_mly_nor_yor_lat_fbf_sun_tha_hau_tml_bam_dgb_azi_dut_spa_uzb_bem_vie_amr_xho_ewe_swt	-0.0589521365439415	-0.138961433565055	0.889781097490307
451	wly_rus_tsw_bul_gam_hau_amr_ukr_aze_tur_ewe_sun_cic_dut_alb_bsq_bos_amh_dgb_mnd_ctl_mol_yor_rom_swa_afr_hun_moo_zul_fin_hin_owc_geo_svk_lit_krd_spa_sod_chh_arw_est_igb_mao_por_ind_jpn_knd_kor_guj_eng_fbf_cze_bat_mcd_heb_tag_cnt_nor_lda_scr_sid_glc_lat_pan_ger_qcu_slo_fre_ben_tsn_tig_pol_aeg_urd_jav_swe_bam_prs_ses_mly_tha_anl_tml_xho_swt_uzb_grk_ita_azi_akn_vie_mlt_bem_dyu_ven	-0.508150523512705	-1.2074389130446	0.230325032889741
452	anl_por_ven_scr_chh_amh_sod_bul_aze_uzb_lda_mly_dyu_nor_krd_bsq_arw_gam_xho_cnt_rom_afr_tsn_mcd_ses_cze_hun_bam_fbf_fin_prs_aeg_geo_fre_pan_alb_grk_heb_amr_mol_est_bem_mao_pol_tag_jpn_tml_kor_ita_urd_swt_guj_bat_bos_mlt_ind_mnd_svk_yor_rus_sid_slo_lit_swe_hin_qcu_eng_glc_ger_cic_wly_spa_hau_ben_jav_ctl_ewe_dut_tsw_sun_tha_owc_knd_moo_zul_tur_lat_ukr_azi_swa_vie_tig_igb_dgb_akn	-0.383068964120679	-0.908463734528766	0.365981465377812
453	mlt_glc_cic_prs_amh_heb_hau_por_azi_tur_dyu_mly_bem_bos_grk_bsq_nor_gam_zul_mnd_ukr_eng_swa_bul_ven_rom_fin_tsw_xho_est_arw_owc_geo_slo_lit_svk_ben_wly_sid_spa_hun_igb_sun_mol_ind_jpn_tml_kor_urd_alb_moo_krd_tag_hin_chh_mao_cnt_scr_bam_mcd_amr_swe_fre_ita_ger_qcu_dut_rus_guj_akn_anl_pan_tig_pol_jav_lat_tsn_ctl_lda_bat_tha_sod_knd_fbf_swt_aze_cze_afr_uzb_ewe_vie_aeg_dgb_ses_yor	-0.0635526275948614	-0.150095201676788	0.881014552706894
454	mlt_spa_yor_urd_amr_chh_tig_lit_aze_tur_bem_sun_bam_ita_swe_bsq_hin_hau_ses_cnt_afr_alb_fbf_rom_zul_slo_est_igb_lda_hun_arw_aeg_geo_mol_guj_ger_grk_owc_gam_bul_fin_ven_jav_glc_mly_jpn_knd_kor_fre_bos_swt_cze_ind_svk_amh_tag_mnd_por_swa_rus_wly_krd_ben_dut_prs_qcu_mcd_pol_lat_ewe_sod_eng_anl_nor_bat_scr_dgb_pan_dyu_mao_tha_heb_tml_tsn_xho_azi_ukr_ctl_uzb_moo_vie_sid_tsw_akn_cic	0.146971261642562	0.345856397077905	0.730231795980059
455	chh_slo_akn_ben_anl_amh_sid_lit_tur_azi_fbf_tag_lda_pan_ctl_bsq_spa_heb_tsw_mnd_cze_dut_moo_ita_ewe_afr_est_swt_bem_fin_svk_sod_geo_urd_ukr_fre_krd_mlt_gam_arw_hun_igb_ind_hin_sun_jpn_tml_kor_swe_scr_swa_mcd_mao_guj_hau_mly_cnt_lat_ven_alb_amr_por_mol_prs_nor_qcu_bos_rus_ger_dgb_wly_grk_tig_eng_jav_rom_zul_pol_xho_bat_tha_aeg_knd_yor_dyu_uzb_glc_bul_aze_ses_vie_owc_cic_tsn_bam	-0.0332612936616786	-0.0783635560108292	0.937707223724144
456	owc_prs_dyu_ger_sod_tig_wly_urd_uzb_aze_igb_mao_akn_eng_dut_bsq_krd_chh_dgb_cnt_por_mcd_ses_arw_zul_lit_fin_moo_ven_est_cze_amh_geo_scr_alb_bul_swe_sid_hau_spa_hun_cic_ind_slo_jav_jpn_tml_kor_bos_rom_tsn_pan_mly_mol_heb_sun_mnd_ita_xho_glc_anl_guj_ben_nor_fre_qcu_rus_ctl_grk_fbf_gam_ukr_aeg_svk_bat_hin_yor_lat_swt_tag_tha_amr_knd_swa_tsw_azi_afr_pol_tur_ewe_vie_mlt_bem_lda_bam	0.308904864281679	0.727647613462191	0.468657296994053
457	heb_alb_yor_urd_anl_amh_aeg_grk_tur_uzb_tsw_mly_ewe_scr_bul_bsq_dut_amr_bam_mnd_guj_ita_zul_nor_akn_krd_fin_ses_swa_est_ctl_wly_geo_ger_prs_pan_hin_sod_mlt_ben_hun_dyu_bat_afr_tag_jpn_tml_kor_lat_bos_xho_rom_jav_svk_sid_ind_cnt_mol_tsn_mcd_hau_ukr_swe_spa_eng_qcu_cze_slo_arw_moo_gam_glc_chh_pol_mao_lit_dgb_rus_swt_sun_tha_owc_knd_fbf_lda_azi_fre_por_aze_cic_vie_tig_bem_igb_ven	-0.437519010843471	-1.03817316108308	0.301881169573367
458	sid_bos_zul_guj_mlt_aeg_amh_ben_azi_aze_ewe_sun_dgb_pan_lit_bsq_dut_chh_yor_cnt_bul_rus_lda_ger_bem_hin_hun_fbf_bam_fin_lat_gam_geo_mcd_cze_arw_slo_amr_heb_mol_est_akn_mly_por_ind_jpn_tml_kor_glc_ukr_cic_prs_bat_alb_hau_tag_mnd_svk_igb_fre_tig_afr_eng_spa_pol_qcu_grk_scr_krd_moo_owc_swe_sod_urd_mao_ita_swt_rom_xho_jav_tha_anl_knd_tsn_tsw_uzb_ctl_nor_tur_ses_vie_wly_ven_dyu_swa	-0.748968048587319	-1.80193537754754	0.0747955790273622
459	chh_grk_xho_pol_anl_hau_tig_por_uzb_azi_zul_ind_ses_afr_ger_bsq_arw_sod_ewe_cnt_svk_lat_cic_eng_ven_glc_hun_dyu_yor_fin_nor_aeg_geo_krd_bos_rus_mol_wly_mlt_lit_est_tsw_tag_alb_jav_jpn_tml_kor_pan_fre_tsn_ukr_sun_cze_gam_bat_mnd_mcd_swa_rom_amr_prs_slo_swe_ctl_qcu_dut_urd_ben_fbf_heb_spa_owc_hin_mly_scr_swt_guj_bem_mao_tha_sid_knd_akn_lda_tur_bul_ita_aze_dgb_vie_amh_igb_bam_moo	0.18623963081282	0.438435553770082	0.662087359573178
460	gam_guj_bam_grk_heb_mlt_aeg_mol_azi_uzb_ewe_tag_dgb_spa_bul_bsq_krd_amr_bem_mnd_scr_afr_tsn_cze_lda_por_hun_yor_swt_fin_pan_anl_geo_prs_dut_bos_ctl_chh_wly_ukr_est_zul_jav_ben_sun_jpn_tml_kor_eng_hin_swa_slo_bat_urd_amh_mly_cnt_alb_akn_rus_tig_glc_ita_svk_lat_qcu_ger_nor_arw_ven_owc_swe_hau_fre_mao_pol_tsw_lit_ses_ind_tha_sid_knd_dyu_cic_aze_mcd_rom_tur_fbf_vie_sod_xho_moo_igb	-0.43536257412875	-1.03376709203015	0.30392581040429
461	amr_mol_cic_ukr_wly_amh_sid_eng_aze_uzb_moo_bat_akn_por_alb_bsq_svk_tig_zul_mnd_ben_swe_tsn_pan_dyu_ctl_fin_tsw_dgb_est_prs_anl_geo_spa_hin_mcd_lat_sod_heb_krd_hun_swa_sun_ger_mly_jpn_tml_kor_glc_rus_xho_guj_tag_pol_hau_jav_cnt_fre_igb_dut_chh_urd_rom_lit_bul_qcu_arw_bos_slo_swt_aeg_scr_mlt_nor_ind_cze_ven_grk_bam_mao_tha_gam_knd_lda_bem_azi_afr_ita_tur_yor_vie_owc_ewe_fbf_ses	0.105247009236925	0.247974932435872	0.804700503142749
462	sid_cze_igb_slo_tig_hau_sod_ger_aze_tur_fbf_tag_akn_rom_guj_bsq_spa_aeg_yor_cnt_ben_svk_xho_arw_tsw_ukr_hun_ewe_swt_fin_prs_mlt_geo_dut_glc_pan_mcd_amr_wly_rus_est_swa_ind_bos_mly_jpn_tml_kor_scr_alb_dgb_afr_jav_nor_chh_bat_mnd_hin_moo_urd_owc_ctl_krd_ita_mol_qcu_lat_por_swe_bem_anl_lit_amh_pol_mao_eng_dyu_grk_ses_sun_tha_heb_knd_ven_tsn_uzb_fre_bul_azi_lda_vie_gam_zul_cic_bam	0.00907008713321814	0.0213868531325499	0.982982880434298
463	owc_eng_ven_prs_heb_chh_gam_nor_azi_aze_yor_mly_dyu_cze_pan_bsq_bul_amr_xho_mnd_ukr_glc_akn_lat_cic_fre_fin_bem_igb_hun_spa_sid_geo_guj_scr_grk_ita_wly_anl_lit_est_dgb_bat_afr_tag_jpn_tml_kor_urd_ger_fbf_krd_jav_svk_hau_ind_cnt_por_lda_ben_mlt_ctl_mol_pol_rus_qcu_slo_mcd_alb_tsw_tig_hin_aeg_dut_mao_swe_ses_bos_zul_sun_tha_amh_knd_ewe_moo_uzb_arw_rom_tur_tsn_vie_sod_swa_swt_bam	0.406876284785192	0.957855429108452	0.340619157798156
464	heb_fre_moo_mcd_owc_hau_aeg_glc_azi_tur_swa_tag_bam_nor_por_bsq_scr_chh_zul_cnt_eng_afr_fbf_ben_lda_rus_hun_bem_dgb_fin_slo_amh_geo_spa_lit_hin_krd_mlt_sod_pan_est_akn_ind_swe_mly_jpn_tml_kor_bos_cze_ses_dut_bat_mol_wly_sun_mnd_ukr_yor_grk_sid_pol_urd_rom_bul_qcu_prs_lat_svk_cic_gam_alb_anl_arw_mao_ita_swt_ctl_ven_jav_tha_amr_knd_ewe_tsn_aze_ger_guj_uzb_xho_vie_tig_dyu_igb_tsw	-0.815994600362608	-1.97035183788878	0.0517721479492953
465	gam_bul_lda_bos_mlt_tig_sod_mol_uzb_azi_akn_mly_moo_grk_lat_bsq_mcd_chh_swt_cnt_afr_lit_yor_ukr_xho_dut_hun_ven_dyu_fin_prs_hau_geo_por_svk_rom_glc_amr_anl_pan_est_tsn_tag_scr_jav_jpn_tml_kor_pol_alb_fbf_fre_mao_eng_sid_ind_mnd_slo_zul_krd_owc_nor_cze_guj_hin_qcu_ita_arw_rus_cic_aeg_urd_amh_spa_sun_swe_tsw_ger_swa_bat_tha_wly_knd_dgb_ses_tur_ben_ctl_aze_bem_vie_heb_ewe_igb_bam	-0.0873908885748757	-0.206357815424622	0.836962519253633
466	gam_cze_fbf_bos_amr_anl_tig_ukr_tur_aze_swt_mao_zul_glc_swe_bsq_svk_hau_akn_mnd_guj_slo_igb_alb_swa_prs_hun_xho_cic_est_lat_chh_geo_pol_hin_pan_lit_sid_owc_por_fin_lda_jav_arw_tag_jpn_tml_kor_spa_urd_moo_bul_sun_rus_wly_bat_cnt_dut_yor_mol_heb_ben_ger_rom_fre_qcu_eng_mcd_nor_bem_sod_scr_mlt_grk_mly_ctl_ewe_ita_dgb_ind_tha_aeg_knd_tsw_tsn_uzb_afr_krd_azi_ven_vie_amh_bam_dyu_ses	-0.173134750471822	-0.408361776436498	0.683946809779448
467	sid_rom_moo_prs_owc_aeg_hau_eng_aze_tur_ven_mao_xho_lit_lat_bsq_afr_heb_tsn_cnt_mol_fre_igb_ctl_yor_ben_est_ewe_cic_fin_mcd_gam_geo_hin_svk_rus_guj_amr_tig_bos_hun_lda_bat_dut_jav_jpn_tml_kor_grk_alb_zul_ukr_sun_slo_anl_mly_mnd_cze_swa_bul_amh_por_spa_arw_swe_qcu_pol_urd_pan_tsw_wly_glc_sod_nor_ind_ita_ses_scr_dgb_tag_tha_mlt_knd_fbf_swt_azi_krd_ger_uzb_bem_vie_chh_akn_bam_dyu	-0.518278836765481	-1.23458747246161	0.220094428511707
468	owc_por_cic_slo_anl_mlt_sid_ctl_aze_uzb_swt_ind_dyu_pol_prs_bsq_bul_amh_xho_cnt_ger_urd_zul_alb_moo_bos_hun_yor_lda_fin_spa_aeg_geo_scr_guj_swe_mcd_tig_chh_svk_est_bam_mao_pan_jav_jpn_tml_kor_nor_afr_tsn_glc_mly_dut_hau_sun_mnd_lit_igb_lat_amr_fre_ita_arw_ukr_qcu_rom_krd_mol_swa_heb_ben_wly_cze_tag_eng_fbf_hin_ses_bat_tha_sod_knd_ewe_ven_azi_rus_grk_tur_tsw_vie_gam_akn_bem_dgb	0.321146080292124	0.756735222040086	0.451121348017571
469	aeg_pol_tsw_afr_sod_heb_anl_scr_aze_uzb_ses_jav_akn_slo_arw_bsq_bos_wly_lda_mnd_ben_grk_dyu_fre_bam_lat_est_fbf_xho_hun_eng_tig_geo_hin_lit_ukr_cze_gam_amh_glc_fin_igb_bat_rom_tag_jpn_knd_kor_rus_guj_cic_svk_ind_pan_sid_mly_cnt_bul_tsn_dut_amr_krd_prs_alb_nor_qcu_mcd_swe_ger_ven_hau_ctl_mlt_urd_sun_ita_yor_por_bem_mao_tha_owc_tml_swa_swt_tur_mol_spa_azi_zul_vie_chh_moo_dgb_ewe	-0.305894788264736	-0.72250782241638	0.471795295664732
470	tig_svk_ven_rus_amr_amh_sid_slo_azi_aze_dyu_tag_bam_eng_mcd_bsq_ctl_heb_lda_cnt_rom_spa_bem_hin_fbf_pan_est_dgb_tsw_fin_mol_mlt_geo_alb_swe_cze_prs_hau_sod_ita_hun_ewe_mly_krd_bat_jpn_knd_kor_guj_dut_tsn_lit_jav_scr_anl_ind_mnd_lat_akn_ger_gam_pol_nor_urd_por_qcu_ukr_fre_bul_cic_chh_ben_owc_afr_sun_arw_swa_bos_xho_mao_tha_aeg_tml_yor_moo_tur_grk_glc_uzb_igb_vie_wly_ses_zul_swt	-0.732660354038681	-1.76048024089778	0.0816139422830771
471	wly_krd_dgb_urd_heb_amh_tig_lit_uzb_azi_bam_tag_swt_hin_nor_bsq_cze_anl_swa_cnt_arw_pan_igb_bul_moo_grk_est_fbf_ven_fin_alb_amr_geo_ctl_fre_scr_swe_owc_hau_ben_hun_yor_jav_bos_sun_jpn_knd_kor_svk_ger_lda_afr_bat_mcd_sid_mly_mnd_ita_ewe_lat_mlt_por_spa_pol_prs_qcu_mol_slo_dut_bem_aeg_rom_chh_glc_ind_rus_cic_eng_tsw_mao_tha_gam_tml_xho_tsn_tur_ukr_guj_aze_zul_vie_sod_ses_akn_dyu	-0.210226012595733	-0.496769122272503	0.620524139418823
472	mlt_hin_swt_bul_owc_hau_chh_swe_uzb_azi_cic_mly_zul_lat_prs_bsq_scr_heb_lda_mnd_spa_dut_bem_alb_ven_ger_hun_igb_xho_est_rus_anl_geo_grk_ctl_ita_fre_sid_aeg_bos_fin_ewe_jav_krd_bat_jpn_knd_kor_mcd_eng_fbf_mol_sun_lit_sod_tag_cnt_nor_dgb_pan_tig_pol_por_ukr_guj_qcu_svk_slo_rom_tsn_amr_cze_wly_arw_mao_ben_yor_urd_tsw_ind_tha_gam_tml_swa_dyu_tur_glc_afr_aze_akn_vie_amh_bam_moo_ses	-0.257184220926125	-0.607557676795269	0.544961568714694
473	hau_urd_ewe_fre_sid_amh_owc_scr_uzb_aze_ven_sun_moo_dut_rom_bsq_mcd_gam_swa_cnt_svk_lit_igb_afr_cic_slo_hun_tsw_tsn_est_ger_chh_geo_prs_cze_hin_ctl_mlt_anl_glc_fin_lda_mao_spa_ind_jpn_knd_kor_swe_bul_swt_pol_jav_pan_wly_tag_mnd_guj_fbf_arw_tig_bos_nor_mol_alb_qcu_rus_por_grk_bem_sod_ben_amr_eng_mly_ita_dyu_ukr_dgb_bat_tha_aeg_tml_bam_zul_azi_lat_krd_tur_ses_vie_heb_yor_akn_xho	-0.292873009327459	-0.692231764620656	0.490516573894708
474	heb_rom_bam_eng_wly_gam_anl_spa_tur_azi_tsw_mao_moo_rus_hin_bsq_ger_chh_xho_cnt_bos_guj_igb_alb_lda_swe_hun_ewe_ses_fin_pan_mlt_geo_mcd_arw_ita_ben_amh_aeg_por_est_swa_sun_svk_bat_jpn_knd_kor_lat_nor_dyu_pol_ind_slo_owc_tag_mnd_grk_swt_dut_sid_mol_scr_ctl_bul_qcu_afr_ukr_lit_akn_amr_krd_tig_prs_jav_cze_tsn_urd_fbf_mly_tha_sod_tml_zul_cic_uzb_fre_glc_aze_dgb_vie_hau_bem_yor_ven	-0.705272995106123	-1.69053961320209	0.094273931994376
475	sod_ctl_dgb_mol_owc_sid_amh_nor_aze_tur_ses_tag_ewe_mcd_swe_bsq_ukr_gam_akn_mnd_slo_bos_igb_lit_swt_rom_fin_swa_yor_hun_spa_wly_geo_ger_urd_eng_bul_anl_mlt_krd_est_bem_sun_hin_mao_jpn_tml_kor_rus_fre_fbf_pan_mly_lat_chh_bat_cnt_arw_tsn_alb_hau_glc_grk_dut_afr_qcu_guj_ita_pol_lda_aeg_prs_tig_por_ind_svk_ven_ben_tsw_jav_tha_heb_knd_dyu_cic_azi_scr_cze_uzb_moo_vie_amr_zul_bam_xho	-0.395523924001405	-0.940887735987946	0.34919993806244
476	chh_urd_dgb_guj_sod_gam_aeg_ctl_tur_uzb_xho_jav_cic_rus_swe_bsq_bos_amr_yor_cnt_arw_nor_dyu_ben_fbf_alb_est_akn_ven_hun_prs_hau_geo_glc_bul_mol_krd_heb_wly_ger_fin_lda_bat_pol_ind_jpn_tml_kor_fre_lat_ewe_ita_mao_por_mlt_sun_mnd_rom_tsn_mcd_sid_afr_spa_hin_eng_qcu_ukr_scr_grk_swa_amh_cze_tig_svk_tag_slo_bem_lit_bam_mly_tha_anl_knd_swt_igb_aze_pan_dut_azi_ses_vie_owc_tsw_moo_zul	-0.916650747597192	-2.22384281234395	0.0285798779508688
477	heb_ger_bem_hin_gam_aeg_amr_alb_tur_aze_cic_tag_bam_krd_grk_bsq_lat_mlt_zul_cnt_spa_mol_ewe_slo_tsw_swe_fin_dyu_dgb_est_lit_sod_geo_pol_svk_ctl_guj_wly_hau_urd_hun_igb_sun_ben_mao_jpn_tml_kor_arw_por_yor_rus_bat_nor_chh_ind_mnd_afr_tsn_rom_sid_ita_bos_fre_prs_qcu_glc_dut_mcd_ses_anl_bul_amh_eng_jav_pan_swt_cze_ven_mly_tha_owc_knd_swa_akn_azi_scr_ukr_uzb_fbf_vie_tig_lda_xho_moo	-0.542857538990484	-1.29620865996709	0.198111040464969
478	amh_spa_ses_afr_chh_heb_sod_scr_uzb_aze_dyu_mao_moo_bos_alb_bsq_rus_hau_zul_cnt_ita_prs_cic_cze_dgb_dut_hun_akn_igb_est_svk_wly_geo_bul_pan_fre_eng_tig_owc_pol_fin_ven_bat_grk_mly_jpn_knd_kor_mol_slo_bem_lat_sun_glc_gam_ind_mnd_krd_yor_swe_amr_por_rom_ukr_lit_qcu_urd_mcd_hin_swt_mlt_ben_sid_ger_tag_nor_xho_arw_fbf_jav_tha_anl_tml_lda_bam_azi_ctl_guj_tur_ewe_vie_aeg_tsn_tsw_swa	-0.472789867234708	-1.12421036158689	0.263817179996236
479	owc_bos_cic_ben_tig_wly_heb_cze_tur_uzb_akn_tag_swa_fre_guj_bsq_mcd_sid_dyu_cnt_alb_eng_moo_ita_swt_spa_est_xho_dgb_fin_prs_hau_geo_lat_ukr_ger_slo_anl_gam_pan_hun_tsw_mao_nor_sun_jpn_knd_kor_lit_ctl_bem_afr_mly_grk_aeg_bat_mnd_glc_zul_arw_sod_rus_por_hin_svk_qcu_krd_swe_dut_lda_chh_pol_amh_mol_jav_scr_fbf_bul_ses_ind_tha_mlt_tml_ven_ewe_aze_urd_rom_azi_yor_vie_amr_bam_tsn_igb	0.0155418079274489	0.0366186336252675	0.970867572981314
480	mlt_mol_moo_ctl_chh_sod_sid_afr_azi_aze_swa_mly_akn_guj_ita_bsq_prs_heb_zul_mnd_svk_ukr_ven_pol_fbf_spa_hun_igb_tsn_est_bos_tig_geo_slo_ger_ben_pan_amh_hau_dut_fin_tsw_mao_nor_bat_jpn_tml_kor_arw_alb_bem_rus_jav_urd_amr_tag_cnt_scr_xho_krd_anl_glc_rom_grk_eng_qcu_swe_por_hin_ewe_aeg_bul_owc_lat_ind_lit_cic_fre_bam_sun_tha_wly_knd_swt_lda_uzb_cze_mcd_tur_dgb_vie_gam_yor_dyu_ses	0.119981102185346	0.282409863660054	0.778256813194517
481	amr_glc_dgb_ben_gam_amh_sid_urd_aze_azi_moo_tag_cic_rom_slo_bsq_mcd_aeg_akn_cnt_ger_bos_zul_ukr_bam_swe_fin_yor_tsn_est_hin_tig_geo_prs_ctl_krd_lit_sod_hau_svk_hun_dyu_mao_pol_sun_jpn_tml_kor_fre_dut_lda_mol_bat_lat_wly_mly_mnd_alb_igb_afr_heb_eng_pan_bul_grk_qcu_scr_guj_ita_swt_anl_por_chh_cze_ind_rus_ses_nor_bem_jav_tha_owc_knd_fbf_ven_tur_arw_spa_uzb_ewe_vie_mlt_tsw_swa_xho	-0.339257421138747	-0.803583651616009	0.423686637899315
482	owc_afr_ven_ger_anl_gam_amh_cze_tur_azi_xho_jav_tsw_slo_por_bsq_hin_chh_dgb_mnd_ctl_urd_igb_fre_yor_pol_hun_zul_bem_est_svk_aeg_geo_arw_spa_krd_pan_tig_amr_bos_fin_ewe_ind_swe_bat_jpn_tml_kor_alb_bul_swt_rus_tag_glc_hau_sun_cnt_lit_moo_mcd_wly_scr_nor_ben_dut_qcu_lat_prs_ukr_fbf_sod_guj_sid_grk_mly_eng_tsn_rom_dyu_mao_tha_mlt_knd_cic_lda_uzb_ita_mol_aze_akn_vie_heb_swa_ses_bam	-0.0120315117946192	-0.0283422837967433	0.977449888037682
483	hau_eng_yor_ger_tig_owc_wly_pol_aze_azi_bem_jav_bam_grk_fre_bsq_glc_sid_tsn_mnd_bul_prs_moo_dut_ewe_ctl_fin_swt_ses_est_afr_gam_geo_rus_ita_krd_rom_amr_anl_alb_hun_xho_mly_por_sun_jpn_tml_kor_swe_bos_lda_scr_ind_lit_sod_tag_cnt_ukr_ven_hin_mlt_ben_svk_spa_urd_qcu_lat_mol_guj_dgb_aeg_mcd_amh_arw_bat_pan_igb_slo_cic_mao_tha_heb_knd_dyu_fbf_uzb_nor_cze_tur_zul_vie_chh_akn_tsw_swa	-0.0361523356195957	-0.0851312682536097	0.932340033213888
484	heb_svk_dgb_eng_anl_owc_wly_ben_azi_uzb_swa_mao_ses_pan_ita_bsq_spa_hau_tsn_cnt_urd_afr_ven_mol_dyu_grk_fin_akn_xho_hun_ctl_sod_geo_cze_mcd_scr_hin_amr_aeg_dut_est_zul_jav_ger_tag_jpn_tml_kor_krd_arw_bem_alb_sun_rom_gam_mly_mnd_lat_bam_bul_chh_lit_fre_por_ukr_qcu_bos_slo_glc_swt_mlt_guj_amh_swe_bat_prs_tsw_nor_ewe_ind_tha_tig_knd_igb_cic_aze_rus_pol_tur_lda_vie_sid_moo_fbf_yor	-0.442271534467399	-1.05045248578646	0.296232123181695
485	sid_svk_yor_arw_sod_wly_anl_spa_uzb_aze_xho_tag_zul_bos_hin_bsq_pan_gam_dyu_mnd_ukr_por_bem_rom_moo_urd_fin_lda_tsw_hun_afr_mlt_geo_ger_ctl_krd_slo_aeg_chh_lat_est_ses_ind_dut_bat_jpn_knd_kor_mcd_ita_cic_lit_jav_eng_tig_mly_cnt_rus_dgb_glc_owc_grk_mol_guj_pol_qcu_cze_bul_nor_ven_hau_prs_amr_swe_mao_alb_akn_scr_fbf_sun_tha_amh_tml_bam_ewe_azi_ben_fre_tur_igb_vie_heb_tsn_swt_swa	-0.373103269104623	-0.884792527058443	0.378550404196717
486	aeg_ben_zul_mcd_amr_mlt_heb_ger_tur_azi_bem_jav_tsn_krd_arw_bsq_grk_sod_yor_cnt_alb_ctl_dyu_slo_xho_pol_fin_igb_akn_hun_fre_gam_geo_rus_ukr_urd_prs_anl_hau_guj_est_bam_mly_mol_bat_jpn_tml_kor_cze_bul_ses_eng_ind_dut_owc_sun_mnd_ita_lda_nor_sid_hin_afr_lat_scr_qcu_glc_por_svk_moo_tig_lit_amh_pan_tag_spa_ewe_bos_tsw_mao_tha_wly_knd_swt_ven_aze_rom_swe_uzb_cic_vie_chh_dgb_fbf_swa	-0.758619677558039	-1.82419180174077	0.0713343973126666
487	tig_alb_cic_svk_sid_heb_aeg_urd_uzb_azi_dgb_sun_moo_mcd_ger_bsq_fre_chh_swt_cnt_eng_arw_akn_pan_ven_prs_fin_lda_tsn_est_pol_mlt_geo_slo_grk_rus_krd_amr_gam_dut_hun_ses_jav_guj_mao_jpn_tml_kor_bos_cze_ewe_hin_mly_ukr_anl_bat_mnd_rom_igb_ita_sod_ben_ctl_bul_afr_qcu_scr_glc_por_xho_wly_mol_owc_swe_ind_lit_dyu_spa_yor_tag_tha_hau_knd_fbf_tsw_aze_lat_nor_tur_bam_vie_amh_bem_zul_swa	-0.292687312356637	-0.692431105929588	0.490391997056193
488	aeg_urd_yor_ukr_hau_amh_tig_glc_uzb_aze_bam_tag_tsn_scr_mcd_bsq_ben_heb_moo_mnd_hin_lit_tsw_dut_swa_lat_est_bem_cic_fin_por_sod_geo_ctl_swe_arw_afr_sid_mlt_cze_hun_igb_mao_fre_sun_jpn_knd_kor_bos_grk_lda_prs_ind_krd_amr_bat_cnt_ger_ewe_alb_wly_svk_mol_eng_pan_qcu_rom_ita_spa_akn_gam_guj_chh_slo_jav_pol_dyu_rus_fbf_mly_tha_owc_tml_xho_zul_tur_nor_bul_azi_dgb_vie_anl_ses_ven_swt	-0.729455011330758	-1.74961876494515	0.0834827793098143
489	owc_lit_bam_hin_heb_wly_amr_ben_tur_aze_ven_tag_dgb_scr_swe_bsq_bul_chh_zul_cnt_nor_pan_cic_alb_ses_slo_est_yor_dyu_hun_guj_mlt_geo_ctl_ger_cze_spa_amh_tig_lat_fin_bem_mly_grk_mao_jpn_tml_kor_ita_afr_fbf_ukr_jav_arw_sod_ind_mnd_mol_tsn_eng_hau_por_rus_prs_urd_qcu_glc_bos_rom_lda_anl_mcd_sid_pol_bat_krd_ewe_fre_swt_sun_tha_aeg_knd_igb_xho_uzb_svk_dut_azi_moo_vie_gam_tsw_swa_akn	0.00167874226027718	0.00395812886953757	0.996850356430774
490	anl_alb_ven_grk_amr_owc_amh_hin_aze_uzb_bem_ind_yor_ukr_scr_bsq_cze_hau_fbf_mnd_rus_slo_cic_ger_bam_spa_est_ewe_dgb_hun_nor_sid_geo_ctl_urd_afr_eng_sod_chh_mol_fin_moo_bat_fre_tag_jpn_tml_kor_lat_svk_igb_swe_sun_ita_mlt_mao_cnt_rom_tsn_mcd_tig_por_bos_pan_lit_qcu_prs_glc_dut_xho_aeg_guj_wly_arw_jav_pol_akn_bul_tsw_mly_tha_gam_knd_dyu_lda_tur_ben_krd_azi_swa_vie_heb_ses_swt_zul	-0.39405937164248	-0.937421694312517	0.350969773149183
491	wly_lat_fbf_ukr_mlt_heb_hau_urd_tur_aze_dyu_jav_zul_pol_guj_bsq_grk_aeg_lda_mnd_prs_mcd_swt_eng_dgb_cze_fin_yor_ses_hun_glc_sod_geo_mol_dut_rus_scr_chh_amh_ctl_est_bem_tag_swe_mao_jpn_knd_kor_slo_afr_bam_fre_ind_bos_owc_sun_cnt_arw_moo_por_anl_svk_ben_alb_nor_qcu_ger_pan_spa_tsw_amr_krd_tig_bul_mly_lit_swa_rom_cic_bat_tha_sid_tml_ewe_xho_uzb_hin_ita_azi_akn_vie_gam_tsn_ven_igb	0.0537394178406745	0.126495954526672	0.899612434377113
492	tig_pol_fbf_arw_hau_wly_amr_cze_tur_uzb_zul_jav_tsw_dut_afr_bsq_scr_owc_xho_cnt_hin_lat_tsn_guj_cic_bos_est_bam_igb_fin_pan_mlt_geo_ctl_ger_ukr_por_aeg_sid_svk_hun_ses_tag_fre_ind_jpn_tml_kor_krd_eng_akn_bul_sun_mcd_heb_bat_mnd_ita_moo_urd_gam_alb_spa_ben_lit_qcu_rom_swe_grk_dyu_chh_mol_amh_rus_mao_nor_lda_prs_swt_mly_tha_sod_knd_ewe_dgb_aze_slo_glc_azi_yor_vie_anl_ven_swa_bem	-0.676900207510991	-1.6223327682152	0.108117463560668
493	sid_pan_tsn_swe_chh_amr_hau_mol_uzb_aze_swt_bat_swa_krd_eng_bsq_rom_owc_moo_cnt_scr_ger_bem_lat_xho_grk_est_lda_ven_hun_svk_wly_geo_mcd_dut_hin_slo_sod_heb_bos_fin_igb_mao_guj_jav_jpn_knd_kor_por_arw_tsw_urd_tag_rus_anl_mly_mnd_ita_cic_afr_amh_cze_prs_nor_spa_qcu_alb_ben_bul_dgb_tig_glc_mlt_fre_ind_ukr_fbf_lit_yor_sun_tha_gam_tml_dyu_bam_azi_pol_ctl_tur_zul_vie_aeg_akn_ewe_ses	0.0156800190958451	0.0369190017425971	0.970628720514664
494	aeg_swe_tsn_rus_wly_sid_owc_prs_azi_aze_bam_mly_xho_svk_grk_bsq_cze_amr_ewe_mnd_guj_dut_igb_ukr_bem_slo_est_lda_ses_fin_spa_tig_geo_por_mcd_lit_rom_amh_sod_pol_hun_cic_jav_bul_mao_jpn_tml_kor_ita_alb_moo_eng_ind_pan_mlt_tag_cnt_bos_dyu_arw_gam_hin_ger_afr_fre_qcu_lat_glc_mol_dgb_heb_nor_chh_ctl_bat_ben_swa_urd_tsw_sun_tha_hau_knd_yor_fbf_uzb_scr_krd_tur_zul_vie_anl_ven_akn_swt	-0.323568302617683	-0.76607556570593	0.445571416672795
495	amr_ctl_cic_lat_heb_chh_sid_pan_uzb_aze_tsn_mly_swt_fre_eng_bsq_rus_sod_zul_mnd_cze_prs_tsw_glc_dgb_ger_hun_yor_swa_est_scr_gam_geo_lit_bos_ukr_hin_anl_owc_urd_fin_bam_tag_guj_ind_jpn_knd_kor_slo_svk_ses_por_mao_swe_aeg_bat_cnt_bul_xho_mcd_wly_grk_arw_mol_ben_qcu_afr_alb_krd_ven_mlt_nor_amh_dut_jav_pol_akn_ita_moo_sun_tha_tig_tml_dyu_fbf_azi_spa_rom_tur_bem_vie_hau_ewe_igb_lda	-0.0395575493199877	-0.0932220649330769	0.925927680933565
496	tig_pan_dyu_nor_sod_sid_wly_mol_tur_uzb_cic_mao_lda_urd_ben_bsq_ita_heb_yor_cnt_hin_ger_akn_spa_bam_fre_est_ewe_fbf_hun_svk_owc_geo_bos_arw_ctl_grk_amr_hau_pol_fin_tsn_tag_afr_bat_jpn_knd_kor_cze_bul_igb_rus_jav_por_aeg_mly_mnd_glc_dgb_alb_anl_dut_ukr_prs_lat_qcu_rom_lit_eng_tsw_chh_scr_amh_krd_sun_mcd_xho_swe_bem_ind_tha_gam_tml_ven_swt_aze_guj_slo_azi_zul_vie_mlt_moo_ses_swa	-0.319498172237415	-0.756915330635765	0.451013954851459
497	heb_dut_akn_pan_wly_sod_owc_eng_uzb_aze_dyu_mly_zul_por_fre_bsq_urd_anl_xho_cnt_ita_bul_fbf_rus_moo_krd_est_yor_lda_fin_rom_sid_geo_mol_slo_ben_ger_tig_chh_svk_hun_bem_sun_glc_bat_jpn_knd_kor_ctl_scr_ewe_cze_mao_mcd_hau_tag_mnd_hin_igb_bos_amh_prs_alb_lat_guj_qcu_pol_spa_swe_swa_aeg_lit_mlt_grk_ind_afr_ven_arw_ses_jav_tha_amr_tml_tsn_bam_tur_ukr_nor_azi_cic_vie_gam_swt_dgb_tsw	0.0594588178619997	0.140214754044197	0.888793548594564
498	amh_pan_tsw_hin_hau_mlt_sod_eng_aze_uzb_ven_bat_xho_ita_slo_bsq_urd_chh_swa_cnt_afr_ukr_akn_nor_lda_bos_fin_ses_yor_est_spa_gam_geo_ger_mcd_krd_guj_aeg_sid_rus_hun_moo_sun_lit_jav_jpn_tml_kor_grk_arw_dgb_prs_mly_cze_tig_tag_mnd_fre_igb_lat_heb_scr_swe_dut_rom_qcu_por_glc_ctl_cic_anl_mol_wly_pol_ind_alb_bem_ben_tsn_mao_tha_amr_knd_swt_zul_tur_svk_bul_azi_dyu_vie_owc_ewe_bam_fbf	-0.366583504283016	-0.868650382139623	0.38727455825521
499	sod_afr_ses_eng_heb_hau_wly_cze_uzb_tur_tsw_ind_bem_rus_spa_bsq_guj_aeg_swt_cnt_swe_svk_dgb_slo_fbf_ger_est_ewe_dyu_fin_ctl_sid_geo_fre_krd_bos_grk_owc_amh_pol_hun_zul_tag_alb_sun_jpn_tml_kor_glc_hin_lda_por_mly_nor_gam_jav_mnd_mol_ven_lit_amr_scr_pan_ukr_arw_qcu_ben_prs_dut_akn_anl_bul_chh_rom_bat_ita_tsn_mcd_bam_mao_tha_tig_knd_cic_igb_azi_lat_urd_aze_moo_vie_mlt_xho_swa_yor	0.0258232638080296	0.0608388428543205	0.951618108054492
500	sod_ctl_ses_swe_amr_wly_heb_scr_uzb_aze_ewe_tag_bem_lat_krd_bsq_mcd_hau_dgb_mnd_afr_por_igb_hin_cic_rus_est_tsn_ven_fin_ita_amh_geo_nor_dut_bos_spa_mlt_tig_guj_hun_zul_mao_alb_bat_jpn_knd_kor_glc_arw_dyu_pol_jav_bul_gam_ind_cnt_ger_akn_fre_aeg_cze_prs_ukr_svk_qcu_mol_slo_ben_fbf_chh_pan_anl_lit_mly_grk_bam_eng_xho_sun_tha_sid_tml_tsw_lda_tur_rom_urd_azi_swt_vie_owc_moo_yor_swa	-0.173552452927622	-0.409441835555336	0.683156939964418
501	hau_scr_ewe_eng_wly_sod_chh_alb_tur_azi_akn_mly_bam_pan_ctl_bsq_nor_anl_xho_mnd_glc_prs_tsn_dut_igb_bos_est_ses_dgb_hun_svk_tig_geo_bul_krd_ukr_afr_aeg_gam_ita_fin_lda_sun_rus_tag_jpn_knd_kor_urd_arw_zul_grk_mao_ger_heb_bat_cnt_lat_fbf_mcd_amr_pol_spa_rom_por_qcu_guj_swe_cze_dyu_amh_mol_owc_lit_jav_fre_cic_ben_yor_ind_tha_sid_tml_swa_moo_uzb_slo_hin_aze_ven_vie_mlt_bem_tsw_swt	0.0229275728672703	0.0540596701150873	0.957003584347664
502	heb_scr_ses_mcd_wly_mlt_amr_krd_aze_tur_tsn_tag_moo_eng_afr_bsq_lat_amh_lda_cnt_mol_swe_xho_bos_akn_por_fin_tsw_fbf_hun_cze_hau_geo_fre_pan_spa_rus_chh_aeg_rom_est_swa_sun_arw_ind_jpn_knd_kor_prs_svk_yor_urd_mao_glc_sid_jav_mnd_grk_igb_dut_tig_ukr_ben_bul_ger_qcu_slo_hin_guj_swt_anl_ctl_gam_nor_bat_lit_bam_ita_zul_mly_tha_sod_tml_dgb_ewe_azi_alb_pol_uzb_cic_vie_owc_dyu_bem_ven	-0.906247664862128	-2.19382728916547	0.0307400021712602
503	hau_lit_fbf_ctl_sid_wly_anl_scr_tur_uzb_dgb_tag_ven_ukr_prs_bsq_afr_mlt_moo_cnt_nor_mcd_akn_slo_zul_mol_fin_yor_ewe_hun_alb_amh_geo_lat_spa_dut_arw_gam_amr_por_est_cic_mao_svk_sun_jpn_tml_kor_bul_swe_tsw_bos_mly_grk_tig_bat_mnd_rus_igb_pol_heb_krd_glc_urd_ita_qcu_hin_rom_pan_xho_aeg_guj_owc_cze_jav_fre_bem_eng_dyu_ind_tha_chh_knd_bam_ses_azi_ben_ger_aze_tsn_vie_sod_swa_lda_swt	-0.100477841986674	-0.236866009970606	0.813281703806804
504	gam_por_moo_fre_owc_amr_heb_rom_tur_aze_dyu_tag_swt_alb_arw_bsq_eng_mlt_bam_cnt_mcd_urd_ewe_rus_fbf_glc_fin_cic_igb_est_spa_sod_geo_ukr_cze_ger_ctl_amh_tig_ita_hun_ses_sun_bos_ind_jpn_tml_kor_prs_scr_ven_krd_mly_dut_hau_mao_mnd_ben_yor_pol_chh_swe_hin_guj_nor_qcu_afr_bul_pan_tsn_aeg_svk_wly_lit_jav_grk_tsw_slo_akn_bat_tha_sid_knd_lda_zul_uzb_mol_lat_azi_bem_vie_anl_dgb_swa_xho	0.0100187675190864	0.0236693049060776	0.98116710243205
505	chh_spa_bam_dut_sid_mlt_sod_rus_uzb_azi_cic_sun_zul_svk_rom_bsq_scr_heb_tsn_mnd_ukr_urd_yor_bul_ses_mcd_est_moo_akn_hun_grk_hau_geo_bos_slo_ger_pan_owc_amh_fre_fin_dgb_mao_eng_tag_jpn_knd_kor_guj_ben_xho_pol_jav_por_wly_ind_cnt_ctl_bem_mol_tig_afr_cze_lit_hin_qcu_lat_krd_prs_tsw_aeg_swe_gam_alb_mly_glc_lda_ita_igb_bat_tha_anl_tml_dyu_swt_tur_arw_nor_aze_ewe_vie_amr_ven_swa_fbf	-0.46410811771317	-1.10303929335699	0.272856241870564
506	gam_hin_dyu_mol_amr_heb_hau_guj_azi_uzb_swt_mao_ewe_dut_bul_bsq_cze_sid_bem_cnt_alb_slo_igb_prs_cic_por_fin_dgb_xho_est_ctl_sod_geo_lit_ger_arw_mcd_chh_owc_pol_hun_tsw_mly_krd_bat_jpn_knd_kor_spa_urd_lda_eng_tag_ben_tig_jav_mnd_ita_yor_rus_wly_svk_swe_afr_lat_qcu_grk_scr_ukr_ven_amh_bos_aeg_rom_ind_fre_ses_pan_zul_sun_tha_mlt_tml_fbf_moo_aze_glc_nor_tur_tsn_vie_anl_bam_swa_akn	0.392690445908592	0.92511948255492	0.357298092759017
507	amr_swe_xho_afr_wly_anl_chh_pan_uzb_aze_zul_sun_moo_lat_pol_bsq_por_gam_dyu_cnt_guj_ger_igb_ben_dgb_alb_est_fbf_cic_hun_eng_heb_geo_ita_lit_grk_cze_sod_mlt_svk_fin_ewe_jav_bul_ind_jpn_knd_kor_slo_prs_yor_ctl_mao_mol_owc_mly_mnd_mcd_akn_spa_aeg_ukr_bos_rus_rom_qcu_hin_dut_urd_tsn_tig_nor_hau_arw_tag_fre_bem_scr_swt_bat_tha_amh_tml_tsw_ses_tur_krd_glc_azi_bam_vie_sid_ven_swa_lda	-0.239388446414066	-0.565965546175893	0.572780319710409
508	chh_glc_tsn_swe_gam_anl_owc_slo_uzb_aze_xho_sun_bam_fre_guj_bsq_ger_mlt_tsw_cnt_hin_urd_dyu_eng_cic_ukr_est_ses_igb_fin_lat_heb_geo_arw_afr_scr_cze_sod_amr_ben_hun_swt_bat_ita_jav_jpn_tml_kor_lit_bul_bem_nor_ind_por_wly_tag_mnd_alb_lda_pan_amh_pol_ctl_svk_grk_qcu_rom_bos_krd_ven_tig_mol_sid_dut_mao_prs_zul_rus_dgb_mly_tha_aeg_knd_fbf_akn_tur_mcd_spa_azi_ewe_vie_hau_swa_yor_moo	-0.744686689424093	-1.78672642726555	0.0772400665070857
509	chh_arw_dgb_mcd_tig_sid_amr_ctl_tur_aze_igb_mly_tsn_scr_lit_bsq_slo_sod_zul_mnd_nor_ita_yor_swe_fbf_urd_est_lda_swt_hun_cze_heb_geo_lat_eng_ben_dut_wly_mlt_alb_fin_bem_bat_glc_sun_jpn_knd_kor_bos_fre_bam_ger_mao_grk_anl_jav_cnt_svk_swa_bul_amh_hin_pan_afr_mol_qcu_pol_prs_rus_dyu_gam_guj_owc_krd_tag_ukr_tsw_rom_akn_ind_tha_hau_tml_ewe_moo_azi_spa_por_uzb_ses_vie_aeg_xho_ven_cic	-0.227462213668789	-0.53754736202567	0.592173537464033
510	sod_lit_xho_bos_anl_gam_mlt_lat_azi_aze_zul_mly_lda_mol_pan_bsq_dut_tig_ven_mnd_krd_ben_dyu_hin_tsn_eng_fin_yor_cic_hun_pol_hau_geo_por_rus_ger_nor_sid_aeg_fre_est_swt_ind_prs_bat_jpn_tml_kor_urd_slo_akn_arw_sun_ita_amh_mao_cnt_ukr_tsw_swe_chh_afr_cze_scr_ctl_qcu_grk_bul_alb_bam_amr_guj_heb_svk_tag_mcd_swa_rom_ses_jav_tha_owc_knd_fbf_bem_uzb_glc_spa_tur_moo_vie_wly_ewe_igb_dgb	0.130594644070192	0.307220494887805	0.759362435215359
511	amh_rom_zul_mcd_tig_hau_mlt_dut_tur_azi_lda_mly_ewe_mol_scr_bsq_prs_amr_swa_mnd_bul_spa_ven_swe_xho_pan_fin_cic_swt_hun_svk_anl_geo_grk_lat_glc_ukr_aeg_heb_arw_est_tsn_tag_cze_ind_jpn_knd_kor_guj_urd_bam_eng_jav_por_chh_sun_cnt_krd_dyu_ger_owc_ben_bos_alb_ita_qcu_rus_fre_afr_yor_gam_slo_sid_pol_mao_ctl_ses_nor_tsw_bat_tha_sod_tml_akn_moo_aze_lit_hin_uzb_fbf_vie_wly_dgb_igb_bem	-1.26973706906413	-3.15212621358356	0.00218176854253198
512	chh_nor_xho_krd_anl_heb_aeg_alb_azi_uzb_dyu_jav_igb_lat_ger_bsq_scr_tig_swt_cnt_ukr_bul_zul_dut_bam_spa_hun_cic_akn_fin_lit_mlt_geo_rus_ctl_prs_slo_wly_sid_eng_est_tsn_bat_hin_sun_jpn_tml_kor_bos_mol_dgb_pan_mly_guj_gam_mao_mnd_grk_moo_ita_amr_fre_glc_por_cze_qcu_pol_arw_swe_swa_amh_svk_sod_ben_ind_afr_ses_mcd_tsw_tag_tha_hau_knd_ewe_ven_tur_urd_rom_aze_fbf_vie_owc_lda_yor_bem	-0.3746875700927	-0.887569532718234	0.377062037299492
513	gam_ben_dgb_ukr_wly_amh_chh_prs_tur_aze_tsw_sun_ses_rus_bul_bsq_dut_hau_tsn_cnt_lit_ita_dyu_hin_zul_pol_fin_akn_ewe_hun_afr_anl_geo_mcd_lat_spa_alb_sod_heb_svk_est_bem_ind_guj_mly_jpn_tml_kor_ctl_urd_yor_slo_bat_swe_mlt_mao_mnd_grk_swt_pan_amr_eng_cze_ger_scr_qcu_rom_fre_arw_swa_tig_glc_owc_krd_tag_por_ven_nor_moo_jav_tha_aeg_knd_cic_xho_azi_mol_bos_uzb_lda_vie_sid_fbf_bam_igb	-0.188222724307512	-0.444277650986308	0.6578739715999
514	chh_ger_lda_rus_tig_sod_sid_rom_azi_uzb_fbf_ind_tsw_spa_krd_bsq_por_wly_dyu_cnt_ctl_arw_swa_afr_cic_svk_hun_ven_yor_fin_grk_amr_geo_pol_scr_ita_slo_mlt_aeg_dut_est_igb_bat_eng_mao_jpn_knd_kor_swe_ben_bem_lat_tag_mcd_anl_jav_mnd_guj_xho_fre_owc_urd_bul_prs_mol_qcu_ukr_lit_nor_moo_gam_cze_heb_glc_mly_alb_dgb_hin_swt_sun_tha_hau_tml_bam_tsn_aze_bos_pan_tur_akn_vie_amh_ewe_zul_ses	-0.208959113549234	-0.493375184174399	0.62291059223688
515	hau_alb_tsw_scr_tig_aeg_gam_rom_uzb_tur_tsn_sun_akn_guj_krd_bsq_nor_mlt_zul_mnd_grk_pan_swa_bul_dgb_lat_hun_ven_moo_est_prs_amr_geo_afr_cze_spa_ctl_sid_heb_mcd_fin_ses_tag_por_ind_jpn_tml_kor_fre_svk_xho_slo_mly_hin_anl_mao_cnt_rus_fbf_dut_wly_arw_ben_eng_bos_qcu_mol_ita_swe_cic_chh_lit_owc_glc_bat_ger_swt_urd_yor_jav_tha_sod_knd_igb_dyu_azi_pol_ukr_aze_bam_vie_amh_bem_ewe_lda	-0.205445418659756	-0.484737624040725	0.62900224542518
516	sod_mol_akn_svk_anl_chh_wly_lat_tur_uzb_tsn_tag_lda_prs_hin_bsq_afr_amr_swa_mnd_scr_dut_dgb_bul_fbf_krd_fin_ses_zul_est_fre_mlt_geo_spa_pol_swe_bos_owc_gam_glc_hun_cic_bat_guj_ind_jpn_tml_kor_cze_eng_ewe_grk_sun_ben_aeg_mao_cnt_ita_moo_rom_heb_slo_urd_mcd_pan_qcu_alb_ctl_rus_bem_tig_ukr_hau_nor_jav_lit_yor_por_xho_mly_tha_amh_knd_bam_swt_azi_ger_arw_aze_dyu_vie_sid_ven_igb_tsw	0.409244192089535	0.964418863659141	0.337337072394826
517	gam_nor_tsw_scr_amr_sid_mlt_ben_tur_aze_dgb_tag_bam_swe_guj_bsq_svk_hau_moo_mnd_por_alb_swt_ita_cic_ger_fin_ewe_tsn_hun_mcd_tig_geo_dut_fre_pan_hin_sod_wly_ctl_est_ses_mly_arw_ind_jpn_knd_kor_prs_glc_ven_krd_sun_lit_amh_mao_cnt_afr_igb_bos_aeg_bul_cze_ukr_pol_qcu_urd_rus_grk_akn_owc_spa_anl_lat_jav_mol_zul_eng_xho_bat_tha_chh_tml_lda_bem_azi_rom_slo_uzb_yor_vie_heb_fbf_dyu_swa	0.226037308303149	0.532221516004128	0.595841822831972
518	wly_nor_moo_arw_chh_anl_owc_mol_azi_aze_bem_sun_bam_ukr_hin_bsq_ger_mlt_igb_cnt_bul_glc_fbf_lit_akn_ctl_fin_dyu_swa_est_spa_sid_geo_svk_fre_grk_afr_amh_amr_alb_hun_ewe_jav_bos_mao_jpn_knd_kor_prs_pan_lda_rus_mly_lat_heb_ind_mnd_guj_ven_mcd_gam_ita_krd_dut_swe_qcu_eng_por_pol_yor_aeg_cze_tig_scr_tag_ben_zul_slo_cic_bat_tha_hau_tml_xho_swt_tur_urd_rom_uzb_tsw_vie_sod_ses_tsn_dgb	-0.182555866908161	-0.430742735856676	0.667652115852261
519	anl_guj_tsn_alb_chh_tig_wly_spa_aze_tur_ses_mao_bem_urd_lat_bsq_slo_amh_yor_cnt_ben_mcd_fbf_ctl_dyu_prs_fin_ewe_swt_est_por_aeg_geo_dut_rom_bul_mol_gam_owc_eng_hun_ven_ind_pol_tag_jpn_knd_kor_rus_grk_bam_ger_sun_swe_amr_jav_mnd_pan_akn_arw_mlt_bos_lit_ukr_fre_qcu_nor_scr_ita_cic_hau_krd_heb_hin_bat_svk_xho_glc_tsw_mly_tha_sid_tml_dgb_swa_azi_cze_afr_uzb_zul_vie_sod_moo_igb_lda	-0.0762104538221267	-0.17966038112325	0.857810067973893
520	amr_arw_yor_nor_aeg_chh_anl_ctl_azi_tur_moo_mly_fbf_pan_swe_bsq_fre_wly_tsw_mnd_mcd_ben_dyu_grk_ewe_afr_fin_igb_cic_est_ita_heb_geo_mol_cze_bos_pol_hau_amh_alb_hun_swa_mao_hin_sun_jpn_knd_kor_lat_guj_swt_por_tag_ger_sod_ind_cnt_eng_bam_slo_sid_ukr_spa_bul_prs_qcu_urd_glc_dut_lda_gam_lit_mlt_rom_bat_rus_akn_svk_dgb_jav_tha_tig_tml_ses_tsn_uzb_scr_krd_aze_ven_vie_owc_xho_zul_bem	-0.057136484705263	-0.1346503904303	0.893179284514006
521	wly_rom_akn_fre_mlt_chh_aeg_por_azi_tur_dgb_jav_tsn_ita_glc_bsq_ukr_amh_swa_mnd_bos_bul_lda_eng_ses_lat_est_xho_ven_fin_ctl_anl_geo_dut_swe_spa_lit_gam_heb_prs_hun_ewe_tag_grk_mao_jpn_knd_kor_krd_slo_zul_mcd_sun_svk_hau_ind_cnt_nor_cic_pol_tig_rus_alb_ben_scr_qcu_afr_hin_mol_bam_owc_guj_amr_ger_mly_arw_moo_pan_dyu_bat_tha_sid_tml_tsw_fbf_uzb_cze_urd_aze_yor_vie_sod_bem_swt_igb	0.524829779734748	1.24211614675268	0.217316907577704
522	heb_mcd_fbf_spa_tig_anl_chh_swe_azi_tur_bam_mao_tsw_lat_nor_bsq_grk_sod_akn_mnd_glc_cze_zul_rus_yor_prs_est_igb_cic_hun_pan_gam_geo_ita_lit_pol_afr_sid_hau_bul_fin_ses_mly_ctl_bat_jpn_knd_kor_mol_por_swa_eng_jav_krd_aeg_ind_cnt_rom_tsn_arw_amh_hin_slo_dut_alb_qcu_urd_svk_ukr_dyu_amr_ben_wly_fre_tag_guj_lda_scr_dgb_sun_tha_mlt_tml_moo_xho_aze_ger_bos_uzb_ven_vie_owc_bem_ewe_swt	-0.220922213749384	-0.521253105606852	0.603429513203843
523	owc_alb_tsw_lit_heb_anl_gam_krd_azi_uzb_lda_sun_moo_mol_pan_bsq_cze_chh_cic_cnt_rus_urd_akn_por_bem_afr_hun_xho_tsn_fin_spa_amh_geo_lat_ita_bos_dut_aeg_tig_grk_est_swt_ind_glc_mly_jpn_knd_kor_prs_eng_igb_svk_tag_swe_amr_mao_mnd_ger_fbf_scr_sid_mcd_arw_rom_guj_qcu_bul_ctl_pol_swa_hau_nor_mlt_hin_jav_ukr_dyu_ben_zul_bat_tha_sod_tml_ven_ewe_aze_slo_fre_tur_bam_vie_wly_dgb_ses_yor	0.0678980370617131	0.159804162058986	0.87338191377863
524	sod_spa_tsw_ukr_chh_owc_tig_grk_azi_tur_moo_sun_bem_ctl_prs_bsq_por_wly_tsn_mnd_ben_lit_akn_bul_lda_svk_hun_dyu_yor_est_lat_mlt_geo_slo_cze_glc_nor_gam_hau_rus_fin_cic_mao_scr_mly_jpn_tml_kor_dut_bos_ses_mcd_jav_swe_amr_bat_cnt_hin_xho_fre_aeg_eng_ita_arw_alb_qcu_guj_ger_pan_ewe_anl_pol_sid_rom_tag_urd_dgb_krd_ven_ind_tha_heb_knd_zul_swa_aze_mol_afr_uzb_igb_vie_amh_bam_swt_fbf	0.104157769606287	0.245283922717123	0.806777050757007
525	amh_scr_tsw_urd_owc_tig_heb_nor_tur_aze_dgb_mly_tsn_por_cze_bsq_ctl_amr_zul_cnt_prs_alb_ven_arw_bam_pan_hun_igb_fbf_fin_bul_gam_geo_bos_ger_dut_spa_sod_mlt_eng_est_lda_sun_afr_ind_jpn_knd_kor_krd_guj_ewe_swe_jav_mol_aeg_tag_mnd_glc_dyu_rus_anl_fre_grk_lit_mcd_qcu_lat_slo_rom_yor_chh_ukr_wly_pol_bat_ben_swt_hin_moo_mao_tha_sid_tml_bem_ses_uzb_ita_svk_azi_swa_vie_hau_xho_akn_cic	-0.239655054679745	-0.565903394026801	0.572822397546637
526	owc_pan_ven_krd_amh_sid_sod_ger_aze_uzb_akn_bat_ses_ukr_nor_bsq_spa_chh_swa_cnt_guj_fre_tsw_mol_dgb_rus_est_bem_igb_hun_mcd_aeg_geo_scr_lit_hin_bos_mlt_wly_prs_fin_yor_ind_grk_mly_jpn_tml_kor_rom_cze_ewe_urd_jav_dut_tig_mao_mnd_pol_fbf_lat_heb_swe_por_eng_afr_qcu_ita_alb_arw_tsn_amr_glc_hau_slo_tag_bul_dyu_ctl_bam_sun_tha_anl_knd_cic_lda_tur_svk_ben_azi_moo_vie_gam_zul_swt_xho	-0.0976672104883956	-0.230367170152216	0.818312452568595
527	chh_rom_tsw_bul_hau_sod_mlt_slo_azi_aze_moo_jav_dgb_arw_krd_bsq_mcd_aeg_igb_mnd_ben_scr_dyu_hin_lda_rus_fin_ses_zul_est_glc_anl_geo_pol_dut_urd_guj_amh_wly_ukr_hun_cic_bat_fre_mly_jpn_tml_kor_pan_grk_yor_svk_ind_eng_owc_mao_cnt_alb_bam_por_heb_afr_lat_nor_ctl_qcu_lit_ger_prs_swt_sid_spa_amr_bos_sun_ita_ewe_cze_xho_tag_tha_gam_knd_bem_tsn_uzb_mol_swe_tur_fbf_vie_tig_ven_akn_swa	-0.571560053671386	-1.36277456045649	0.176244372193922
528	mlt_glc_moo_mcd_anl_heb_sid_alb_tur_uzb_swa_bat_cic_ctl_nor_bsq_eng_amr_ses_mnd_svk_bul_ewe_guj_fbf_lit_est_tsn_bam_hun_swe_amh_geo_por_slo_krd_afr_owc_sod_rom_fin_akn_sun_hin_jav_jpn_tml_kor_pan_spa_xho_lat_mao_grk_tig_ind_cnt_arw_tsw_ukr_hau_fre_rus_ben_scr_qcu_dut_cze_urd_lda_chh_ger_wly_mol_tag_ita_swt_prs_dgb_mly_tha_aeg_knd_dyu_yor_azi_bos_pol_aze_zul_vie_gam_ven_igb_bem	-0.523165780061239	-1.2449583146096	0.216275047434592
529	sid_ita_bem_afr_heb_owc_mlt_slo_tur_uzb_fbf_tag_lda_ukr_mcd_bsq_ctl_sod_swa_cnt_lat_svk_dgb_bul_moo_por_fin_ewe_igb_est_spa_aeg_geo_grk_fre_bos_lit_gam_amh_eng_hun_ses_sun_pol_mao_jpn_knd_kor_rus_pan_bam_scr_mly_alb_wly_bat_mnd_nor_xho_cze_hau_swe_mol_glc_rom_qcu_urd_ger_guj_ven_chh_prs_anl_arw_jav_krd_zul_hin_tsw_ind_tha_amr_tml_swt_tsn_azi_dut_ben_aze_yor_vie_tig_dyu_akn_cic	0.0914844722746452	0.215231158642469	0.830058399398978
530	heb_cze_swa_urd_anl_tig_sid_bos_aze_azi_akn_mao_bem_slo_arw_bsq_guj_hau_igb_cnt_ukr_ctl_ses_grk_bam_fre_est_zul_dyu_fin_nor_wly_geo_swe_pan_ger_ita_aeg_chh_krd_hun_dgb_mly_lit_jav_jpn_knd_kor_dut_svk_moo_afr_tag_bul_mlt_ind_mnd_spa_lda_ben_amh_por_rus_rom_lat_qcu_alb_eng_prs_fbf_sod_scr_amr_pol_bat_mcd_ven_glc_yor_sun_tha_owc_tml_ewe_xho_tur_hin_mol_uzb_swt_vie_gam_tsn_cic_tsw	-0.233797755460888	-0.552618056282425	0.581850785772188
531	sod_nor_dgb_bul_amr_owc_sid_ger_uzb_aze_bem_tag_akn_ben_mol_bsq_rom_wly_ewe_cnt_scr_rus_dyu_guj_bam_fre_hun_ses_xho_fin_dut_chh_geo_prs_mcd_swe_grk_tig_gam_glc_est_yor_ind_lat_jav_jpn_tml_kor_ctl_svk_ven_eng_bat_hin_amh_sun_mnd_cze_moo_ita_anl_pol_bos_slo_krd_qcu_pan_urd_por_tsw_hau_ukr_aeg_spa_mly_afr_zul_arw_swa_mao_tha_heb_knd_igb_cic_azi_alb_lit_tur_swt_vie_mlt_fbf_tsn_lda	0.218177250846239	0.513617609661335	0.608737496196279
532	sod_ita_ewe_guj_gam_hau_owc_rom_tur_aze_tsw_ind_swt_alb_swe_bsq_bul_aeg_dyu_mnd_scr_pan_bam_prs_cic_svk_hun_ven_lda_est_slo_sid_geo_glc_ctl_nor_krd_wly_anl_ukr_fin_moo_bat_por_mao_jpn_knd_kor_grk_arw_xho_hin_sun_ger_tig_tag_cnt_lit_swa_urd_amr_lat_afr_eng_dut_qcu_spa_rus_cze_ses_amh_mcd_heb_ben_mly_fre_dgb_pol_akn_jav_tha_mlt_tml_tsn_zul_uzb_mol_bos_azi_bem_vie_chh_yor_igb_fbf	-0.270324887176419	-0.638915138587673	0.524448612531461
533	tig_mol_ewe_ctl_heb_sid_mlt_bul_azi_uzb_akn_tag_dyu_slo_lit_bsq_urd_chh_moo_mnd_spa_por_bem_hin_igb_ita_est_ven_tsn_fin_rus_sod_geo_guj_afr_alb_arw_wly_gam_cze_hun_tsw_mly_svk_bat_jpn_tml_kor_ukr_dut_zul_grk_jav_prs_amh_mao_cnt_rom_lda_bos_hau_ger_eng_pol_krd_qcu_ben_swe_glc_swt_amr_nor_aeg_mcd_sun_fre_cic_scr_swa_ind_tha_owc_knd_dgb_bam_aze_lat_pan_tur_fbf_vie_anl_xho_yor_ses	0.383354864968803	0.902984830203288	0.368866868434192
534	sod_grk_swt_cze_sid_tig_anl_guj_aze_tur_igb_jav_tsw_ben_spa_bsq_rom_amh_akn_cnt_bul_por_ewe_mol_dyu_ger_est_fbf_swa_fin_bos_wly_geo_mcd_pol_urd_ita_amr_gam_nor_hun_bem_ind_lat_tag_jpn_tml_kor_lit_swe_tsn_eng_mly_ukr_mlt_bat_mnd_rus_dgb_fre_aeg_prs_krd_arw_glc_qcu_ctl_hin_slo_cic_hau_afr_heb_svk_sun_scr_xho_dut_moo_mao_tha_chh_knd_ven_ses_uzb_alb_pan_azi_yor_vie_owc_lda_bam_zul	0.313098796057882	0.738203069507856	0.462249826852459
535	chh_svk_ven_mcd_tig_anl_mlt_bos_aze_tur_xho_bat_swt_ita_alb_bsq_swe_sid_bam_cnt_slo_hin_yor_ctl_bem_rom_est_dgb_fbf_hun_eng_wly_geo_pol_pan_ger_bul_hau_gam_dut_fin_ewe_sun_nor_mao_jpn_tml_kor_mol_spa_ses_rus_mly_por_amh_ind_mnd_scr_akn_krd_owc_arw_grk_afr_fre_qcu_lit_urd_prs_tsw_heb_glc_aeg_ben_jav_guj_cic_cze_swa_tag_tha_sod_knd_zul_tsn_uzb_ukr_lat_azi_lda_vie_amr_igb_moo_dyu	-0.272259652938139	-0.643828489361109	0.521271273680764
536	sid_por_yor_ben_amh_sod_gam_ita_uzb_tur_bem_bat_tsn_alb_grk_bsq_guj_owc_cic_cnt_eng_rom_ven_slo_tsw_afr_fin_ses_zul_hun_krd_aeg_geo_lit_ctl_bul_fre_amr_chh_scr_est_xho_jav_arw_tag_jpn_knd_kor_mcd_ger_dyu_glc_mly_rus_mlt_sun_mnd_pan_moo_spa_heb_hin_svk_mol_ukr_qcu_nor_bos_cze_swa_hau_dut_anl_urd_ind_swe_akn_prs_lda_mao_tha_tig_tml_igb_ewe_azi_lat_pol_aze_bam_vie_wly_fbf_dgb_swt	0.114817289859387	0.270747584350119	0.787185163360174
537	hau_pan_dgb_ukr_wly_gam_mlt_spa_aze_uzb_akn_sun_zul_mol_glc_bsq_afr_amh_moo_mnd_grk_guj_ewe_slo_yor_rom_hun_swt_lda_est_pol_tig_geo_svk_hin_eng_ctl_aeg_anl_mcd_fin_igb_tag_swe_bat_jpn_tml_kor_ben_por_swa_scr_jav_ger_owc_mly_cnt_cze_bem_lat_sod_arw_krd_lit_alb_qcu_urd_ita_bul_ses_chh_fre_sid_prs_ind_rus_dyu_bos_xho_mao_tha_amr_knd_ven_cic_tur_dut_nor_azi_fbf_vie_heb_bam_tsn_tsw	-0.973378460887678	-2.36565610569947	0.0200743675012929
538	owc_pol_moo_dut_gam_mlt_anl_ctl_aze_tur_ewe_sun_tsn_fre_guj_bsq_por_wly_swa_cnt_ukr_hin_dgb_arw_bam_bos_fin_dyu_fbf_hun_swe_hau_geo_pan_slo_mol_mcd_sid_tig_krd_est_tsw_mly_cze_mao_jpn_tml_kor_rom_eng_akn_ger_ind_afr_sod_tag_mnd_grk_ses_rus_aeg_scr_bul_lat_lit_qcu_spa_ben_urd_lda_amr_nor_chh_ita_jav_prs_bem_glc_yor_bat_tha_amh_knd_igb_xho_azi_svk_alb_uzb_cic_vie_heb_ven_zul_swt	0.0614145267958181	0.144674457820027	0.8852809754795
539	amr_ctl_yor_pan_mlt_heb_aeg_mol_azi_uzb_swa_mao_cic_scr_swe_bsq_prs_wly_ewe_cnt_spa_ger_akn_grk_dgb_bos_est_ven_zul_fin_guj_hau_geo_afr_bul_ben_pol_sid_anl_eng_hun_lda_sun_nor_tag_jpn_knd_kor_por_cze_moo_arw_mly_alb_tig_bat_mnd_glc_xho_ukr_sod_rom_hin_fre_ita_qcu_lat_mcd_lit_tsw_owc_urd_gam_dut_ind_slo_tsn_krd_ses_jav_tha_amh_tml_swt_igb_aze_rus_svk_tur_bam_vie_chh_fbf_bem_dyu	-0.330876490180697	-0.782484549086439	0.435917733298873
540	aeg_ctl_ven_fre_gam_mlt_amr_pan_tur_uzb_lda_mly_bem_bos_mol_bsq_hin_hau_akn_cnt_rom_dut_yor_alb_dyu_guj_hun_xho_ewe_fin_svk_amh_geo_eng_krd_lit_scr_sid_owc_swe_est_fbf_tag_grk_sun_jpn_tml_kor_spa_ben_swa_slo_mao_ger_anl_bat_mnd_ukr_tsn_ita_heb_rus_mcd_pol_bul_qcu_afr_glc_prs_bam_sod_cze_tig_urd_ind_nor_zul_arw_swt_jav_tha_wly_knd_dgb_tsw_aze_por_lat_azi_ses_vie_chh_igb_cic_moo	-0.596531512590788	-1.42746491123925	0.156795141263468
541	wly_spa_bem_glc_heb_gam_owc_lit_uzb_azi_dyu_ind_fbf_rom_alb_bsq_swe_aeg_dgb_cnt_slo_grk_ses_hin_tsw_por_hun_ven_moo_fin_pan_anl_geo_rus_afr_bos_eng_amr_hau_ukr_est_xho_mly_arw_tag_jpn_tml_kor_cze_urd_ewe_svk_sun_fre_sod_jav_mnd_nor_tsn_krd_sid_guj_lat_ger_prs_qcu_dut_mcd_scr_bam_mlt_ben_amh_ita_mao_ctl_akn_bul_swa_bat_tha_chh_knd_zul_cic_aze_mol_pol_tur_yor_vie_tig_igb_lda_swt	-0.177972785164036	-0.419906529651694	0.675522250402294
542	mlt_rom_fbf_alb_sid_heb_amh_scr_aze_tur_tsn_tag_zul_ita_krd_bsq_nor_owc_dgb_cnt_grk_guj_ewe_bos_moo_cze_est_swt_bam_hun_ctl_aeg_geo_ukr_urd_arw_fre_sod_amr_hin_fin_lda_ind_mol_mly_jpn_knd_kor_pan_por_cic_glc_sun_spa_anl_mao_mnd_ger_dyu_mcd_hau_ben_lit_eng_rus_qcu_bul_afr_slo_ven_chh_svk_gam_swe_bat_dut_akn_prs_igb_jav_tha_wly_tml_bem_yor_uzb_pol_lat_azi_xho_vie_tig_swa_tsw_ses	-0.182286430189148	-0.430608514607922	0.6677493736798
543	gam_spa_yor_grk_sod_amr_tig_lat_uzb_azi_dyu_mly_igb_ger_bos_bsq_nor_wly_cic_mnd_arw_bul_zul_mcd_fbf_rom_hun_tsn_tsw_fin_dut_owc_geo_rus_ben_krd_eng_aeg_anl_ita_est_moo_bat_guj_tag_jpn_tml_kor_lit_por_ses_ctl_jav_pan_chh_mao_cnt_slo_swt_mol_hau_glc_cze_afr_ukr_qcu_svk_urd_scr_bem_amh_prs_sid_swe_ind_fre_akn_alb_dgb_sun_tha_heb_knd_ven_bam_aze_hin_pol_tur_lda_vie_mlt_ewe_swa_xho	-0.756103184831075	-1.81716355802152	0.0724126821797234
544	anl_ita_ewe_guj_sid_chh_wly_spa_uzb_aze_lda_mly_swt_mol_urd_bsq_lit_amh_moo_cnt_afr_hin_swa_glc_yor_krd_hun_dyu_ses_est_arw_sod_geo_bul_scr_por_svk_aeg_tig_dut_fin_akn_ind_swe_tag_jpn_knd_kor_pan_prs_igb_alb_bat_lat_hau_sun_mnd_grk_bam_ctl_amr_cze_eng_fre_nor_qcu_slo_ben_bos_ven_heb_rus_owc_ukr_jav_mcd_xho_ger_zul_mao_tha_mlt_tml_tsw_cic_tur_pol_rom_azi_fbf_vie_gam_tsn_dgb_bem	-0.804218285181854	-1.94701147542311	0.054550470213709
545	gam_urd_swt_arw_amr_chh_mlt_eng_aze_azi_cic_mao_swa_slo_lat_bsq_ukr_heb_fbf_cnt_swe_svk_bam_ita_ses_lit_est_igb_tsw_hun_rom_wly_geo_cze_scr_hin_fre_hau_tig_afr_fin_dyu_tag_prs_ind_jpn_tml_kor_rus_alb_yor_glc_mly_pan_sid_bat_mnd_mcd_ewe_guj_amh_por_ger_bul_mol_qcu_ctl_ben_spa_lda_owc_pol_sod_krd_sun_bos_ven_dut_zul_jav_tha_aeg_knd_tsn_akn_uzb_grk_nor_tur_moo_vie_anl_xho_bem_dgb	-0.498951405916596	-1.18629513097902	0.238527597660072
546	gam_mol_xho_alb_hau_sod_aeg_lit_tur_aze_lda_bat_bam_rom_eng_bsq_glc_tig_yor_cnt_guj_prs_swa_arw_swt_hin_fin_tsn_dyu_hun_nor_mlt_geo_ukr_ger_grk_mcd_heb_amr_bos_est_bem_ind_rus_sun_jpn_knd_kor_pan_cze_ven_afr_jav_dut_amh_mao_mnd_lat_tsw_svk_wly_urd_scr_swe_krd_qcu_spa_fre_ita_fbf_chh_bul_anl_ben_tag_pol_igb_slo_moo_mly_tha_sid_tml_dgb_ewe_azi_por_ctl_uzb_akn_vie_owc_cic_zul_ses	-0.329839886464758	-0.780530799765209	0.437060690666773
547	wly_svk_dgb_arw_chh_owc_amr_swe_tur_aze_moo_jav_tsn_mol_grk_bsq_rus_tig_bam_cnt_pan_glc_dyu_rom_swa_pol_est_zul_xho_fin_lat_sod_geo_slo_bul_alb_urd_gam_hau_eng_hun_akn_sun_dut_ind_jpn_tml_kor_nor_spa_swt_ger_mao_ukr_aeg_mly_mnd_ben_fbf_mcd_anl_prs_guj_fre_ctl_qcu_cze_afr_ita_ven_mlt_bos_heb_por_bat_lit_ewe_scr_tsw_tag_tha_amh_knd_lda_bem_azi_hin_krd_uzb_ses_vie_sid_yor_cic_igb	0.263911010510811	0.621369408891317	0.535876723542978
548	owc_arw_xho_swe_tig_gam_wly_pan_uzb_aze_akn_mly_lda_mol_cze_bsq_por_amr_ses_mnd_spa_svk_swt_ita_bem_hin_est_swa_zul_fin_fre_aeg_geo_slo_nor_bos_ctl_sid_heb_ukr_hun_igb_jav_lat_ind_jpn_tml_kor_lit_dut_tsn_bul_bat_glc_sod_sun_cnt_prs_dyu_ger_chh_alb_urd_pol_scr_qcu_afr_rom_mcd_moo_hau_ben_amh_eng_mao_krd_ewe_guj_ven_tag_tha_anl_knd_fbf_bam_tur_grk_rus_azi_yor_vie_mlt_cic_tsw_dgb	-1.18087931970111	-2.91510896656464	0.00445476951403891
549	tig_fre_cic_krd_heb_wly_gam_ctl_azi_uzb_akn_tag_lda_scr_grk_bsq_urd_owc_zul_cnt_pan_guj_yor_spa_ses_ben_hun_tsw_ven_fin_eng_amr_geo_cze_mol_slo_ita_sod_amh_ukr_est_swt_mly_prs_sun_jpn_knd_kor_pol_lit_xho_ger_jav_arw_mlt_mao_mnd_lat_igb_dut_sid_bul_rom_svk_bos_qcu_glc_swe_afr_bem_chh_nor_hau_rus_bat_alb_moo_hin_fbf_ind_tha_anl_tml_bam_dgb_tur_mcd_por_aze_tsn_vie_aeg_swa_dyu_ewe	-0.0819307115091325	-0.193120257296584	0.847285923199201
550	amr_guj_swt_afr_aeg_tig_hau_ukr_uzb_azi_cic_sun_igb_eng_grk_bsq_glc_sid_xho_cnt_lit_ita_bem_pan_yor_bul_est_ses_swa_fin_pol_gam_geo_krd_rom_cze_hin_anl_sod_dut_hun_fbf_jav_ben_tag_jpn_knd_kor_rus_nor_tsw_ger_mao_fre_amh_ind_mnd_ctl_tsn_scr_chh_slo_arw_prs_mol_qcu_urd_por_swe_akn_heb_spa_owc_lat_mly_bos_dyu_alb_ven_bat_tha_wly_tml_zul_bam_tur_svk_mcd_aze_moo_vie_mlt_lda_dgb_ewe	-0.0461192229482736	-0.108692140849931	0.913680847068404
551	hau_glc_moo_alb_owc_wly_amh_krd_aze_tur_tsw_sun_igb_arw_lit_bsq_por_mlt_bem_mnd_mcd_urd_dgb_svk_zul_scr_hun_cic_xho_fin_eng_gam_geo_bul_bos_spa_ctl_amr_sid_ben_est_dyu_mao_pan_mly_jpn_tml_kor_nor_rus_swt_rom_jav_lat_tig_ind_cnt_mol_swa_fre_sod_slo_dut_pol_ukr_qcu_cze_ger_hin_ewe_anl_ita_heb_grk_tag_prs_fbf_afr_ses_bat_tha_chh_knd_ven_bam_uzb_swe_guj_azi_lda_vie_aeg_akn_tsn_yor	0.419510376083839	0.990185061830289	0.324652955766302
552	wly_guj_moo_rus_owc_gam_mlt_slo_uzb_tur_ewe_jav_igb_cze_bul_bsq_nor_aeg_swt_mnd_ger_mol_lda_afr_ses_hin_est_tsw_xho_fin_ukr_hau_geo_scr_bos_glc_spa_anl_amr_pol_hun_ven_mly_dut_tag_jpn_knd_kor_lat_arw_akn_ita_sun_alb_sod_mao_cnt_urd_dyu_ben_heb_eng_lit_fre_mcd_qcu_grk_rom_por_cic_amh_prs_chh_ctl_bat_swe_tsn_krd_bem_ind_tha_tig_tml_yor_swa_aze_pan_svk_azi_bam_vie_sid_fbf_dgb_zul	-0.368792891935366	-0.874017462918504	0.384360143989459
553	anl_nor_lda_ben_owc_heb_sod_ukr_uzb_azi_tsn_ind_zul_svk_hin_bsq_bul_chh_yor_mnd_cze_mcd_ewe_mol_bam_guj_hun_dyu_igb_fin_pan_amr_geo_arw_ita_afr_dut_hau_sid_urd_est_fbf_mao_bos_jav_jpn_knd_kor_spa_grk_swt_fre_mly_pol_gam_sun_cnt_ger_bem_lat_amh_lit_prs_ctl_por_qcu_rom_rus_eng_dgb_tig_glc_mlt_scr_bat_swe_swa_krd_moo_tag_tha_wly_tml_xho_cic_tur_slo_alb_aze_ses_vie_aeg_ven_tsw_akn	-0.425410926973435	-1.01065458417338	0.314804058656683
554	owc_nor_dyu_swe_amh_anl_aeg_cze_azi_aze_zul_mly_ewe_bos_hin_bsq_arw_hau_fbf_cnt_ger_slo_cic_ita_lda_svk_est_yor_ses_fin_scr_sid_geo_krd_urd_guj_lit_tig_heb_glc_hun_ven_mao_rom_jav_jpn_knd_kor_eng_dut_swa_pol_tag_grk_sod_sun_mnd_por_bem_rus_chh_pan_alb_prs_ctl_qcu_fre_mol_afr_igb_mlt_ben_wly_spa_ind_ukr_tsn_bul_dgb_bat_tha_amr_tml_bam_tsw_uzb_mcd_lat_tur_moo_vie_gam_swt_akn_xho	-0.499672275269635	-1.1875847562371	0.238021373818961
555	heb_dut_swt_scr_owc_wly_chh_bos_tur_azi_cic_tag_ven_hin_cze_bsq_ctl_anl_moo_cnt_pol_grk_ewe_swe_fbf_rus_fin_xho_ses_est_ukr_amh_geo_svk_lat_alb_fre_amr_tig_krd_hun_lda_sun_spa_mly_jpn_knd_kor_slo_lit_dyu_ben_ind_bul_hau_bat_mnd_por_tsn_pan_sod_mcd_prs_eng_rom_qcu_ita_glc_mol_bam_mlt_afr_gam_urd_jav_ger_tsw_guj_swa_mao_tha_aeg_tml_bem_zul_aze_nor_arw_uzb_akn_vie_sid_yor_igb_dgb	-0.512227306722582	-1.21756423830417	0.22646996087845
556	anl_mcd_dyu_afr_gam_heb_amh_glc_tur_uzb_xho_sun_fbf_ger_ben_bsq_ukr_mlt_zul_mnd_fre_por_ven_grk_cic_rom_est_bem_tsn_hun_ita_owc_geo_nor_lit_scr_bos_tig_sod_swe_fin_swt_bat_krd_jav_jpn_knd_kor_alb_arw_yor_spa_tag_lat_aeg_ind_cnt_mol_lda_dut_wly_ctl_rus_svk_slo_qcu_pol_hin_prs_swa_amr_bul_sid_cze_mly_eng_tsw_pan_akn_mao_tha_hau_tml_dgb_ses_aze_urd_guj_azi_igb_vie_chh_ewe_moo_bam	-0.0474736229389064	-0.112036314509136	0.911036076092606
557	aeg_hin_moo_slo_hau_chh_sid_bul_uzb_aze_zul_bat_swt_mcd_nor_bsq_ita_tig_lda_mnd_lat_urd_tsw_scr_akn_ger_fin_swa_bem_hun_grk_anl_geo_bos_fre_rus_svk_wly_heb_rom_est_ses_mly_alb_jav_jpn_tml_kor_pan_swe_dgb_ctl_ind_afr_gam_tag_cnt_eng_fbf_cze_mlt_lit_spa_dut_krd_qcu_pol_ben_por_cic_owc_guj_amr_prs_mao_arw_bam_glc_ven_sun_tha_sod_knd_igb_tsn_tur_mol_ukr_azi_xho_vie_amh_dyu_yor_ewe	-0.325760216786576	-0.771613466799109	0.442299611157312
558	amh_grk_tsn_pan_heb_owc_gam_ctl_uzb_aze_moo_sun_bam_glc_fre_bsq_spa_aeg_xho_cnt_ger_svk_zul_ita_igb_rus_est_dgb_akn_fin_alb_wly_geo_ukr_bul_ben_hin_anl_tig_prs_hun_swa_mao_afr_mly_jpn_knd_kor_pol_rom_ewe_dut_tag_lat_sid_ind_mnd_mol_ses_urd_amr_nor_arw_krd_guj_qcu_por_mcd_eng_dyu_chh_cze_mlt_bos_bat_swe_ven_lit_cic_jav_tha_hau_tml_bem_swt_tur_slo_scr_azi_tsw_vie_sod_yor_lda_fbf	-0.0418231544193318	-0.0985684618173068	0.92169305486827
559	amh_glc_tsn_mcd_wly_aeg_chh_bul_uzb_azi_xho_mao_tsw_eng_bos_bsq_ctl_sid_moo_cnt_urd_svk_lda_dut_zul_lat_est_swa_bam_hun_spa_amr_geo_swe_hin_ben_por_heb_sod_pan_fin_igb_jav_ita_bat_jpn_tml_kor_rus_pol_ewe_nor_sun_krd_tig_ind_mnd_slo_bem_guj_owc_grk_scr_ger_afr_qcu_lit_alb_fre_ven_gam_cze_hau_mol_tag_ukr_akn_arw_fbf_mly_tha_mlt_knd_dyu_swt_tur_prs_rom_aze_ses_vie_anl_cic_yor_dgb	-0.635143188596277	-1.51973808954111	0.131969387375296
560	amh_scr_ven_hin_anl_amr_sid_slo_uzb_azi_yor_mly_swa_por_alb_bsq_grk_heb_dyu_mnd_fre_prs_xho_nor_bem_bos_est_lda_dgb_hun_rus_tig_geo_swe_mcd_ukr_spa_gam_sod_arw_fin_tsn_ind_mol_mao_jpn_tml_kor_pan_afr_ewe_krd_tag_ita_aeg_jav_cnt_ctl_bam_svk_chh_urd_ger_glc_guj_qcu_dut_rom_lit_tsw_wly_pol_owc_cze_sun_ben_cic_lat_ses_bat_tha_hau_knd_moo_fbf_tur_bul_eng_aze_swt_vie_mlt_zul_akn_igb	-0.157493850554948	-0.371520434973318	0.711095023469188
561	tig_grk_bam_eng_sod_amh_chh_scr_tur_azi_swa_jav_yor_hin_bul_bsq_krd_owc_tsn_cnt_svk_pol_bem_cze_moo_glc_fin_ewe_fbf_est_rom_anl_geo_alb_ben_ger_arw_amr_mlt_swe_hun_akn_bat_spa_ind_jpn_knd_kor_slo_lat_tsw_bos_mly_afr_hau_tag_mnd_prs_zul_ita_gam_fre_pan_ctl_por_qcu_lit_mcd_urd_igb_heb_ukr_aeg_guj_sun_dut_cic_rus_xho_mao_tha_wly_tml_dgb_ses_aze_mol_nor_uzb_lda_vie_sid_ven_dyu_swt	-0.147042368645157	-0.348365619483621	0.728352979943304
562	sod_eng_ewe_glc_wly_aeg_owc_alb_aze_tur_lda_mao_bem_scr_krd_bsq_pan_mlt_dgb_mnd_swe_rom_cic_lit_dyu_mol_est_akn_zul_hun_afr_amr_geo_prs_bul_rus_por_gam_chh_ita_fin_igb_tag_pol_mly_jpn_knd_kor_svk_bos_swt_ger_sun_ctl_tig_ind_cnt_nor_tsn_arw_hau_mcd_lat_ukr_grk_qcu_urd_guj_hin_tsw_heb_cze_sid_slo_bat_ben_bam_fre_swa_jav_tha_amh_tml_moo_ses_azi_spa_dut_uzb_ven_vie_anl_yor_fbf_xho	-0.59193010798479	-1.41443773233617	0.160572700496453
563	aeg_mcd_bam_eng_tig_heb_mlt_por_aze_azi_fbf_mly_akn_arw_krd_bsq_cze_wly_swt_cnt_afr_grk_bem_ita_cic_pol_hun_igb_ewe_fin_hin_amh_geo_guj_pan_lat_slo_hau_chh_lit_est_tsw_sun_ctl_mao_jpn_tml_kor_ben_dut_ven_bos_ind_glc_gam_tag_mnd_nor_ses_ger_sid_bul_scr_urd_rus_qcu_spa_prs_alb_dyu_sod_ukr_owc_mol_bat_svk_tsn_rom_lda_jav_tha_anl_knd_xho_dgb_uzb_swe_fre_tur_yor_vie_amr_moo_zul_swa	-1.1015032251779	-2.70270040930047	0.00817629868161713
564	aeg_ger_dgb_lit_amh_heb_sod_hin_uzb_tur_dyu_bat_fbf_rom_rus_bsq_dut_sid_xho_mnd_urd_bul_tsn_spa_akn_bos_fin_bem_tsw_est_swe_tig_geo_fre_glc_slo_ctl_hau_owc_prs_hun_ven_mly_mcd_jav_jpn_tml_kor_guj_ita_lda_ben_sun_nor_wly_ind_cnt_mol_bam_afr_gam_alb_pan_arw_pol_qcu_krd_scr_grk_yor_amr_por_anl_eng_tag_svk_swa_ukr_igb_mao_tha_chh_knd_swt_cic_aze_lat_cze_azi_zul_vie_mlt_ewe_moo_ses	-0.464760968626755	-1.10582012847401	0.271656820731165
565	amr_ita_ses_grk_gam_wly_hau_pan_azi_uzb_tsw_jav_moo_spa_svk_bsq_cze_mlt_yor_mnd_alb_rom_swt_ger_zul_arw_hun_bem_bam_fin_urd_sod_geo_hin_lit_bul_mcd_heb_sid_bos_est_ven_sun_afr_bat_jpn_tml_kor_mol_fre_fbf_guj_mao_ctl_aeg_tag_cnt_glc_tsn_slo_tig_eng_scr_por_swe_qcu_nor_ben_prs_igb_amh_ukr_owc_pol_mly_rus_dgb_dut_lda_ind_tha_anl_knd_xho_cic_aze_lat_krd_tur_dyu_vie_chh_akn_swa_ewe	-0.323592259221789	-0.765708897207394	0.445788538915333
566	aeg_nor_igb_alb_sid_anl_hau_ctl_uzb_azi_dgb_jav_fbf_lit_pol_bsq_slo_sod_tsn_mnd_grk_spa_ven_rus_xho_eng_est_moo_bem_hun_svk_gam_geo_pan_swe_lat_dut_mlt_amh_ita_fin_cic_mao_glc_bat_jpn_knd_kor_rom_afr_ewe_por_ind_guj_owc_mly_cnt_arw_bam_ukr_tig_scr_hin_prs_mcd_qcu_ger_krd_fre_swa_heb_ben_chh_bos_tag_cze_lda_mol_tsw_sun_tha_wly_tml_swt_zul_aze_bul_urd_tur_akn_vie_amr_ses_dyu_yor	-0.111102471588542	-0.261866576697016	0.794003428877697
567	anl_prs_yor_mcd_aeg_sid_gam_fre_tur_aze_ven_ind_bam_alb_spa_bsq_afr_tig_dgb_mnd_por_ger_cic_rom_moo_krd_fin_igb_fbf_hun_bul_chh_geo_ukr_bos_hin_pan_heb_owc_rus_est_ses_mly_scr_jav_jpn_tml_kor_svk_cze_xho_dut_mao_lit_mlt_tag_cnt_ctl_bem_ita_hau_slo_ben_arw_pol_qcu_guj_eng_glc_akn_amr_urd_sod_swe_bat_grk_dyu_nor_swt_sun_tha_wly_knd_tsn_lda_azi_mol_lat_uzb_zul_vie_amh_tsw_ewe_swa	0.300896661765425	0.708452113013413	0.480436540839654
568	anl_ger_moo_krd_hau_wly_amh_fre_aze_tur_fbf_mao_igb_bos_arw_bsq_svk_heb_yor_cnt_alb_por_swa_pan_akn_ben_fin_ven_dgb_est_pol_aeg_geo_eng_cze_mcd_scr_tig_chh_rom_hun_bem_mly_hin_ind_jpn_tml_kor_prs_swe_ses_lit_jav_slo_mlt_tag_mnd_lat_swt_bul_owc_guj_glc_afr_ukr_qcu_urd_dut_ctl_dyu_sid_mol_gam_nor_sun_rus_ewe_ita_xho_bat_tha_sod_knd_tsn_bam_azi_grk_spa_uzb_lda_vie_amr_cic_zul_tsw	-0.32659284018851	-0.773168566456875	0.441383372444473
569	sod_ben_tsw_spa_aeg_owc_wly_afr_tur_azi_xho_jav_zul_nor_pol_bsq_slo_gam_igb_cnt_rom_scr_ses_cze_akn_mol_est_fbf_swa_hun_lat_mlt_geo_ita_por_grk_pan_tig_chh_eng_fin_lda_tag_dut_mly_jpn_tml_kor_prs_fre_ewe_ctl_sun_bul_anl_ind_mnd_alb_bem_urd_amh_swe_bos_krd_lit_qcu_hin_glc_guj_swt_hau_arw_amr_ger_bat_rus_bam_mcd_ven_mao_tha_heb_knd_dgb_tsn_uzb_svk_ukr_aze_dyu_vie_sid_moo_yor_cic	0.486594077004398	1.14712626124636	0.254272047814747
570	heb_dut_cic_arw_aeg_tig_sod_guj_aze_azi_moo_mao_lda_swe_glc_bsq_mol_sid_swa_mnd_ukr_slo_igb_alb_xho_bos_hun_dgb_dyu_fin_ctl_hau_geo_bul_scr_ita_lit_amr_mlt_ben_est_tsw_mly_afr_tag_jpn_knd_kor_hin_cze_ses_pan_jav_spa_chh_ind_cnt_eng_bem_mcd_owc_lat_nor_pol_por_qcu_urd_grk_rus_zul_anl_krd_amh_svk_sun_ger_ewe_prs_akn_bat_tha_wly_tml_swt_tsn_uzb_rom_fre_tur_ven_vie_gam_bam_yor_fbf	-0.085379983125159	-0.201197582504249	0.840983476222371
571	aeg_eng_swa_krd_tig_owc_sod_afr_tur_azi_dyu_ind_bem_dut_por_bsq_pol_gam_ven_mnd_pan_lit_ewe_ctl_igb_rus_fin_bam_ses_est_ben_wly_geo_mol_fre_rom_cze_mlt_chh_nor_hun_akn_bat_alb_mao_jpn_knd_kor_prs_ita_xho_urd_jav_hin_heb_sun_cnt_swe_swt_mcd_amr_svk_bul_scr_lat_qcu_slo_ukr_guj_fbf_anl_spa_amh_ger_mly_arw_lda_bos_yor_tag_tha_sid_tml_tsn_tsw_uzb_grk_glc_aze_zul_vie_hau_dgb_cic_moo	-0.185299925453733	-0.437694695144558	0.662622456550177
572	chh_mol_ven_cze_amr_mlt_wly_slo_azi_uzb_lda_mao_dyu_eng_svk_bsq_dut_amh_dgb_mnd_bos_grk_igb_arw_ewe_mcd_hun_tsn_bem_fin_lat_aeg_geo_bul_ukr_scr_ita_sid_tig_ben_est_xho_mly_afr_jav_jpn_tml_kor_rus_prs_cic_swe_sun_urd_gam_bat_cnt_glc_ses_por_heb_hin_pan_lit_spa_qcu_ger_guj_fre_zul_owc_krd_sod_pol_ind_ctl_akn_alb_swt_tag_tha_anl_knd_fbf_bam_tur_nor_rom_aze_tsw_vie_hau_moo_swa_yor	-0.75989224911757	-1.82749907701002	0.0708316355749123
573	sod_rom_swa_mol_aeg_anl_mlt_ben_uzb_aze_bam_mly_akn_pan_lat_bsq_ger_heb_xho_cnt_ctl_cze_fbf_lit_swt_pol_est_ses_igb_fin_dut_sid_geo_eng_ukr_scr_afr_amr_hau_por_hun_moo_jav_grk_sun_jpn_tml_kor_fre_spa_ven_bul_bat_bos_amh_mao_mnd_nor_zul_urd_gam_rus_mcd_arw_prs_qcu_ita_krd_slo_lda_owc_hin_tig_guj_tag_swe_yor_alb_dgb_ind_tha_wly_knd_cic_ewe_azi_glc_svk_tur_bem_vie_chh_tsn_dyu_tsw	-0.480971909992998	-1.14252334437056	0.256169432724574
574	aeg_por_swa_ita_wly_amr_tig_glc_aze_uzb_bem_ind_yor_swe_lit_bsq_alb_hau_xho_mnd_nor_ctl_tsw_ger_ven_arw_fin_ewe_akn_est_pol_anl_geo_slo_mcd_ukr_urd_owc_sid_pan_hun_zul_sun_prs_mly_jpn_tml_kor_grk_cze_dgb_lat_jav_mol_amh_mao_cnt_rus_bam_scr_sod_dut_ben_guj_afr_qcu_krd_hin_svk_cic_mlt_eng_heb_spa_bat_rom_dyu_bul_ses_tag_tha_gam_knd_moo_fbf_tur_bos_fre_azi_igb_vie_chh_lda_tsn_swt	-0.462997530308515	-1.10059225602783	0.273914731111838
575	anl_bul_bem_ukr_chh_mlt_owc_glc_azi_tur_akn_mly_fbf_rom_scr_bsq_pol_hau_yor_mnd_arw_swe_ewe_nor_ven_guj_hun_dgb_igb_fin_ger_tig_geo_ita_rus_grk_svk_sod_amr_urd_est_dyu_sun_fre_mao_jpn_tml_kor_mol_alb_tsw_pan_ind_lat_heb_jav_cnt_ben_xho_mcd_gam_hin_spa_dut_lit_qcu_krd_prs_afr_swa_amh_bos_wly_cze_bat_ctl_cic_por_lda_tag_tha_sid_knd_swt_moo_uzb_slo_eng_aze_bam_vie_aeg_tsn_zul_ses	-0.956671736735319	-2.32992082340788	0.0219739251181367
576	sid_spa_yor_bul_owc_anl_gam_rus_tur_azi_akn_mly_bem_swe_nor_bsq_bos_mlt_tsn_cnt_ukr_ger_swa_mcd_bam_mol_fin_igb_lda_est_ita_tig_geo_scr_fre_alb_eng_heb_amr_afr_hun_dgb_sun_pan_mao_jpn_tml_kor_dut_prs_zul_cze_ind_ben_chh_tag_mnd_slo_dyu_urd_sod_ctl_rom_krd_por_qcu_svk_pol_guj_ses_aeg_arw_hau_glc_jav_lit_fbf_grk_tsw_bat_tha_wly_knd_cic_ven_uzb_hin_lat_aze_xho_vie_amh_moo_swt_ewe	0.128262823236168	0.302104771376677	0.763246775173063
577	sid_urd_tsw_prs_heb_chh_mlt_nor_azi_aze_akn_jav_swt_mol_glc_bsq_afr_hau_moo_cnt_swe_arw_lda_krd_swa_dut_hun_tsn_fbf_est_lat_amr_geo_alb_ukr_bos_eng_owc_anl_grk_fin_xho_bat_spa_sun_jpn_tml_kor_hin_svk_bem_rus_mly_ger_gam_mao_mnd_ita_cic_por_wly_ctl_bul_pol_mcd_qcu_lit_slo_cze_yor_tig_fre_aeg_scr_ind_rom_igb_pan_ewe_tag_tha_sod_knd_ven_dgb_uzb_guj_ben_tur_bam_vie_amh_dyu_zul_ses	-0.340213606194325	-0.804805168072241	0.422984830710489
578	sod_svk_zul_krd_anl_owc_gam_guj_azi_aze_ewe_tag_tsn_pol_hin_bsq_prs_amr_igb_mnd_bul_cze_swa_lit_ses_por_hun_bam_bem_est_nor_mlt_geo_ukr_ctl_alb_mol_chh_tig_eng_fin_lda_sun_rom_jav_jpn_knd_kor_ben_rus_swt_scr_mao_afr_sid_bat_cnt_mcd_tsw_bos_aeg_spa_dut_swe_arw_qcu_ger_glc_lat_ven_amh_pan_wly_fre_mly_urd_moo_slo_xho_ind_tha_hau_tml_dyu_cic_uzb_grk_ita_tur_akn_vie_heb_dgb_yor_fbf	0.0944240289740894	0.222584046104662	0.824347367171347
579	amr_rus_ven_glc_heb_sid_sod_prs_uzb_azi_xho_bat_fbf_bul_por_bsq_mol_hau_swa_mnd_ger_alb_lda_swe_bem_hin_est_ewe_igb_fin_eng_anl_geo_grk_scr_pan_krd_owc_wly_ita_hun_dyu_ind_cze_mly_jpn_tml_kor_bos_ctl_yor_slo_jav_mcd_gam_mao_cnt_rom_tsw_afr_aeg_arw_ben_dut_lit_qcu_fre_pol_svk_cic_amh_spa_tig_urd_sun_lat_akn_guj_bam_tag_tha_chh_knd_tsn_swt_tur_nor_ukr_aze_zul_vie_mlt_ses_dgb_moo	-0.352699420013995	-0.836020717164158	0.405286118995495
580	wly_rom_ses_grk_amr_heb_amh_glc_uzb_aze_ewe_bat_zul_svk_urd_bsq_pol_tig_swa_mnd_pan_spa_ven_krd_xho_ctl_hun_dyu_swt_fin_ben_chh_geo_hin_ger_nor_mol_sid_aeg_lat_est_lda_mly_ita_mao_jpn_knd_kor_eng_arw_bam_ukr_sun_bul_gam_ind_cnt_cze_fbf_guj_mlt_por_scr_prs_afr_qcu_slo_rus_alb_bem_anl_bos_owc_lit_tag_swe_yor_mcd_tsw_jav_tha_hau_tml_tsn_igb_azi_fre_dut_tur_akn_vie_sod_cic_moo_dgb	-0.0551648991073914	-0.129934417375795	0.896898939713676
581	aeg_guj_tsn_prs_amr_tig_amh_hin_aze_uzb_swt_sun_moo_swe_arw_bsq_cze_heb_fbf_cnt_scr_ger_lda_rom_ven_rus_est_igb_swa_hun_por_chh_geo_krd_grk_lit_afr_sod_hau_alb_fin_yor_bat_slo_ind_jpn_tml_kor_ukr_urd_dgb_bos_mao_pan_owc_mly_mnd_mcd_cic_mol_anl_eng_pol_ctl_ita_qcu_bul_svk_fre_bem_gam_dut_sid_nor_jav_ben_bam_spa_zul_tag_tha_mlt_knd_tsw_dyu_azi_glc_lat_tur_akn_vie_wly_ewe_ses_xho	-0.000279605427090395	-0.000657926419286649	0.999476459938072
582	amh_bul_igb_arw_sid_tig_heb_urd_aze_tur_swa_ind_ses_hin_por_bsq_afr_sod_zul_mnd_mcd_ben_lda_swe_yor_prs_est_fbf_akn_hun_krd_mlt_geo_nor_ger_alb_eng_wly_hau_fre_fin_ewe_tag_svk_mly_jpn_knd_kor_slo_ctl_bam_lat_mao_spa_gam_jav_cnt_glc_swt_pol_anl_ukr_grk_rus_dut_qcu_mol_ita_guj_xho_owc_lit_aeg_pan_sun_rom_tsw_cze_moo_bat_tha_chh_tml_cic_bem_uzb_scr_bos_azi_dyu_vie_amr_tsn_dgb_ven	-0.240913554301372	-0.569638809025907	0.57029612324039
583	wly_lit_swa_svk_hau_sod_aeg_eng_azi_tur_xho_sun_dyu_ben_ctl_bsq_pan_heb_cic_cnt_alb_ger_bem_krd_tsn_ita_hun_igb_moo_fin_mcd_chh_geo_ukr_rom_grk_bul_amr_owc_lat_est_swt_bat_bos_mao_jpn_knd_kor_guj_spa_zul_rus_jav_slo_tig_mly_mnd_arw_tsw_por_sid_scr_prs_pol_cze_qcu_mol_nor_hin_ses_mlt_glc_gam_dut_tag_afr_yor_fre_ven_ind_tha_anl_tml_bam_ewe_uzb_swe_urd_aze_fbf_vie_amh_akn_dgb_lda	-0.329441664119111	-0.779726709947231	0.437531597859547
584	heb_cze_igb_dut_amh_sod_owc_rom_azi_uzb_ewe_tag_fbf_swe_ben_bsq_alb_aeg_tsn_cnt_pol_lit_bem_ger_tsw_mcd_hun_moo_swa_est_slo_sid_geo_hin_krd_afr_ita_hau_tig_pan_fin_zul_sun_scr_mao_jpn_tml_kor_fre_spa_ven_arw_mly_bul_amr_bat_mnd_rus_ses_grk_anl_prs_glc_mol_svk_qcu_lat_eng_bos_dgb_gam_ctl_chh_urd_ind_por_akn_guj_xho_jav_tha_mlt_knd_cic_dyu_tur_nor_ukr_aze_bam_vie_wly_swt_yor_lda	-0.527198345721991	-1.25640656015345	0.21211543631715
585	wly_scr_swa_svk_anl_amh_tig_alb_tur_azi_moo_jav_xho_ger_mol_bsq_guj_chh_tsn_mnd_mcd_slo_akn_ben_ses_spa_fin_ven_lda_est_rom_aeg_geo_afr_ita_swe_hin_sid_owc_grk_hun_bam_tag_pan_sun_jpn_tml_kor_dut_eng_ewe_lat_mao_ukr_sod_ind_cnt_prs_yor_glc_heb_urd_rus_bos_ctl_qcu_krd_lit_bul_swt_hau_por_mlt_cze_bat_nor_tsw_arw_bem_mly_tha_amr_knd_dgb_dyu_uzb_fre_pol_aze_fbf_vie_gam_zul_igb_cic	0.140561136324159	0.330869813355231	0.74148713766468
586	owc_guj_ven_bul_gam_hau_tig_afr_azi_uzb_xho_ind_bem_krd_nor_bsq_rus_anl_zul_cnt_ukr_scr_lda_svk_dyu_ger_hun_tsn_ses_fin_dut_heb_geo_ben_slo_rom_fre_chh_sid_pol_est_moo_mly_alb_jav_jpn_tml_kor_glc_arw_akn_lat_mao_mol_mlt_bat_mnd_por_fbf_hin_amh_lit_grk_prs_cze_qcu_pan_ita_ctl_bam_sod_eng_wly_swe_sun_urd_cic_mcd_tsw_tag_tha_amr_knd_igb_dgb_tur_spa_bos_aze_ewe_vie_aeg_yor_swa_swt	-0.819581518522267	-1.97732820881125	0.0509654351575057
587	wly_hin_dyu_ben_aeg_sid_mlt_nor_azi_tur_ven_mly_tsn_rus_fre_bsq_grk_tig_zul_cnt_lit_prs_lda_ita_moo_mol_est_tsw_dgb_hun_pan_amr_geo_ger_spa_mcd_glc_owc_amh_ctl_fin_ses_tag_krd_bat_jpn_knd_kor_cze_scr_cic_svk_ind_rom_heb_sun_mnd_slo_igb_afr_anl_lat_dut_pol_eng_qcu_urd_bos_alb_swt_sod_por_hau_ukr_jav_guj_fbf_swe_yor_mao_tha_gam_tml_xho_bem_uzb_arw_bul_aze_akn_vie_chh_bam_swa_ewe	0.226457131263171	0.533035759313092	0.595280314787735
588	amh_afr_ewe_guj_chh_sod_aeg_ctl_aze_azi_ses_bat_yor_swe_pol_bsq_lat_mlt_moo_mnd_ita_nor_dyu_lit_ven_spa_hun_lda_swt_fin_prs_sid_geo_slo_dut_svk_urd_owc_tig_mol_est_fbf_mao_bos_tag_jpn_tml_kor_pan_por_swa_grk_mly_rus_heb_ind_cnt_ukr_xho_alb_wly_rom_ger_hin_fre_qcu_eng_glc_ben_tsn_amr_bul_gam_krd_jav_mcd_tsw_scr_bem_sun_tha_anl_knd_zul_cic_tur_cze_arw_uzb_akn_vie_hau_igb_bam_dgb	-0.454367188751593	-1.0798753321748	0.282990301923847
589	amh_bul_tsn_mcd_amr_tig_gam_glc_aze_uzb_ven_bat_zul_cze_pol_bsq_guj_chh_bem_cnt_nor_afr_moo_slo_dyu_hin_est_swt_bam_fin_ger_aeg_geo_lit_lat_swe_eng_owc_mlt_por_hun_igb_mao_ctl_ind_jpn_knd_kor_ben_scr_ewe_spa_sun_urd_sid_tag_mnd_grk_swa_fre_wly_bos_krd_svk_alb_qcu_rus_mol_ukr_lda_sod_pan_hau_arw_jav_prs_xho_rom_dgb_mly_tha_anl_tml_fbf_cic_azi_dut_ita_tur_tsw_vie_heb_yor_akn_ses	-0.564077908344512	-1.34864300402023	0.180726700543835
590	tig_pan_lda_glc_mlt_sid_heb_lit_azi_aze_moo_sun_dyu_bul_dut_bsq_bos_gam_tsn_mnd_slo_urd_ven_mcd_igb_prs_hun_ses_tsw_est_ita_aeg_geo_arw_por_grk_rus_owc_anl_spa_fin_akn_ind_mol_mao_jpn_tml_kor_scr_ben_zul_fre_bat_pol_amr_jav_cnt_guj_dgb_hin_sod_alb_eng_ctl_nor_qcu_krd_afr_cze_bem_chh_ukr_wly_svk_tag_ger_bam_swe_xho_mly_tha_amh_knd_ewe_swt_uzb_lat_rom_tur_yor_vie_hau_fbf_swa_cic	-0.619964400796929	-1.48214501147268	0.141682342743089
591	chh_ita_dyu_nor_mlt_amh_owc_ben_tur_uzb_xho_jav_igb_glc_pan_bsq_fre_sod_tsw_mnd_eng_urd_bem_ctl_fbf_slo_fin_swt_akn_est_por_heb_geo_grk_swe_pol_prs_anl_sid_dut_hun_dgb_tag_scr_bat_jpn_knd_kor_arw_rus_ses_ukr_mly_lat_amr_mao_cnt_bul_bam_krd_tig_ger_spa_mol_hin_qcu_guj_rom_svk_moo_gam_alb_wly_afr_sun_lit_ewe_mcd_yor_ind_tha_aeg_tml_ven_tsn_aze_bos_cze_azi_swa_vie_hau_cic_lda_zul	-0.37397492915567	-0.887555084810993	0.377069771313966
592	chh_bos_akn_guj_sid_amh_anl_ita_uzb_azi_ewe_jav_dyu_prs_scr_bsq_bul_wly_fbf_cnt_rom_afr_xho_mol_bam_ger_hun_zul_tsn_fin_arw_owc_geo_ctl_dut_rus_slo_mlt_sod_spa_est_lda_bat_swe_mly_jpn_tml_kor_ukr_fre_moo_pol_tag_glc_gam_sun_mnd_ben_cic_por_heb_lit_eng_alb_grk_qcu_pan_svk_urd_ven_hau_mcd_aeg_krd_mao_cze_dgb_lat_ses_ind_tha_tig_knd_swt_bem_aze_nor_hin_tur_tsw_vie_amr_swa_yor_igb	-0.197687876623058	-0.467191296737073	0.641455791818396
593	wly_hin_yor_mol_tig_gam_chh_ita_aze_uzb_lda_mly_dyu_spa_bul_bsq_alb_owc_xho_mnd_nor_afr_zul_lit_bam_ger_hun_cic_moo_fin_dut_heb_geo_krd_pol_prs_ben_anl_sid_arw_est_fbf_mao_glc_jav_jpn_knd_kor_cze_bos_akn_ctl_tag_lat_aeg_bat_cnt_mcd_igb_rom_amh_fre_rus_ukr_eng_qcu_slo_por_grk_swt_sod_swe_mlt_scr_sun_pan_dgb_guj_ewe_ind_tha_amr_tml_tsn_bem_tur_urd_svk_azi_ven_vie_hau_ses_tsw_swa	-0.0185492215082531	-0.0437320727192902	0.965211733632389
594	hau_svk_yor_ctl_anl_amr_tig_cze_uzb_aze_zul_ind_cic_nor_ben_bsq_fre_sod_igb_cnt_spa_slo_fbf_lit_swt_bul_est_moo_bem_fin_por_mlt_geo_rom_bos_pan_arw_sid_gam_swe_hun_swa_bat_ita_mao_jpn_knd_kor_eng_urd_tsw_alb_tag_rus_wly_sun_mnd_hin_bam_grk_heb_krd_dut_afr_prs_qcu_guj_glc_mcd_dgb_owc_mol_amh_pol_jav_ukr_dyu_lat_lda_mly_tha_aeg_tml_xho_ven_tur_scr_ger_azi_tsn_vie_chh_ses_akn_ewe	0.0741189883510455	0.174526534419375	0.861831056154399
595	amr_slo_tsw_svk_amh_chh_owc_ukr_tur_azi_dyu_ind_xho_por_mol_bsq_spa_wly_zul_mnd_bos_ger_tsn_nor_akn_ctl_est_ven_lda_fin_mcd_heb_geo_grk_scr_krd_pan_sod_hau_glc_hun_moo_jav_pol_bat_jpn_tml_kor_ita_guj_bam_hin_mly_fre_anl_sun_cnt_eng_ses_cze_tig_lit_dut_prs_rus_qcu_lat_urd_rom_cic_aeg_alb_sid_arw_tag_swe_igb_bul_ewe_mao_tha_mlt_knd_bem_swt_uzb_afr_ben_aze_swa_vie_gam_yor_fbf_dgb	-0.149734589709682	-0.353293592108694	0.724667922930232
596	gam_fre_dgb_cze_heb_anl_sod_ben_aze_tur_ewe_ind_bem_ukr_pan_bsq_ctl_sid_dyu_mnd_hin_guj_moo_lit_xho_krd_est_fbf_lda_fin_prs_aeg_geo_mcd_alb_urd_ita_owc_tig_pol_hun_akn_mly_slo_jav_jpn_tml_kor_bos_por_cic_rus_sun_svk_amr_tag_cnt_afr_tsw_eng_hau_lat_scr_rom_dut_qcu_mol_bul_glc_zul_wly_ger_chh_nor_mao_spa_swa_grk_igb_bat_tha_mlt_knd_ses_yor_uzb_arw_swe_azi_ven_vie_amh_bam_swt_tsn	0.232042321588878	0.546032973863092	0.586350758711109
597	chh_slo_bem_spa_anl_amr_owc_guj_uzb_azi_dgb_jav_cic_lat_hin_bsq_arw_sid_yor_mnd_lit_pol_igb_krd_tsw_ben_hun_moo_ven_fin_prs_heb_geo_ger_svk_urd_dut_tig_gam_bos_est_lda_tag_glc_ind_jpn_knd_kor_bul_ukr_tsn_pan_mao_fre_sod_bat_cnt_nor_swa_rom_mlt_alb_ita_afr_ctl_qcu_mcd_grk_por_zul_aeg_swe_amh_cze_mly_mol_xho_scr_ses_sun_tha_hau_tml_bam_akn_tur_eng_rus_aze_fbf_vie_wly_dyu_ewe_swt	0.35512505664111	0.836475526020436	0.405031618015433
598	owc_spa_dgb_pan_amr_heb_anl_urd_azi_aze_swa_mly_cic_pol_svk_bsq_ukr_sod_tsw_cnt_bul_nor_dyu_ger_bem_eng_hun_lda_xho_est_alb_mlt_geo_ben_mcd_krd_ita_aeg_amh_cze_fin_swt_jav_lit_bat_jpn_knd_kor_hin_rus_fbf_por_mao_ctl_gam_tag_mnd_lat_yor_grk_chh_bos_glc_swe_fre_qcu_dut_scr_arw_tsn_hau_guj_tig_prs_ind_afr_akn_slo_moo_sun_tha_wly_tml_zul_ses_tur_mol_rom_uzb_ewe_vie_sid_igb_ven_bam	-0.730086918991927	-1.75378238774553	0.0827622604671986
599	mlt_ben_lda_bos_sid_amh_sod_krd_uzb_azi_ses_bat_dgb_ukr_arw_bsq_urd_chh_moo_mnd_fre_glc_tsw_hin_fbf_svk_fin_bam_swt_est_guj_anl_geo_ctl_spa_lit_cze_aeg_hau_pol_hun_igb_mao_ita_jav_jpn_tml_kor_bul_eng_zul_lat_mly_mcd_tig_ind_cnt_prs_xho_dut_amr_afr_grk_rom_ger_qcu_mol_swe_slo_ven_heb_nor_gam_alb_tag_rus_cic_pan_ewe_sun_tha_owc_knd_bem_dyu_aze_por_scr_tur_swa_vie_wly_yor_akn_tsn	-0.0925293239891077	-0.218380367436173	0.827611253778
600	amh_pan_cic_alb_anl_hau_aeg_hin_uzb_azi_yor_ind_akn_ctl_por_bsq_cze_amr_bem_cnt_bos_mcd_ses_urd_swt_mol_fin_xho_lda_est_prs_sod_geo_svk_grk_scr_afr_mlt_sid_ukr_hun_dyu_tag_guj_bat_jpn_tml_kor_nor_pol_swa_krd_mao_slo_wly_sun_mnd_rom_dgb_ger_owc_dut_lit_bul_spa_qcu_glc_ben_arw_bam_heb_ita_gam_swe_mly_eng_tsw_rus_moo_jav_tha_chh_knd_igb_tsn_tur_lat_fre_aze_ven_vie_tig_zul_ewe_fbf	-0.0524086269871722	-0.123427889689738	0.902034634141858
601	gam_hin_bem_pan_chh_sid_amh_grk_uzb_aze_moo_sun_tsw_alb_urd_bsq_slo_amr_lda_cnt_mcd_scr_ven_ukr_fbf_rom_fin_dgb_ses_hun_fre_sod_geo_bos_ger_arw_ben_owc_wly_glc_est_bam_ind_spa_mly_jpn_knd_kor_ctl_afr_zul_krd_bat_guj_hau_mao_mnd_nor_igb_prs_tig_cze_swe_mol_svk_qcu_lit_pol_lat_tsn_heb_rus_mlt_dut_jav_eng_akn_ita_ewe_tag_tha_anl_tml_swt_dyu_tur_por_bul_azi_cic_vie_aeg_xho_yor_swa	-0.485339568785015	-1.15396142482397	0.251472870461726
602	mlt_ukr_akn_urd_sod_anl_sid_ita_uzb_tur_swt_sun_lda_ben_svk_bsq_lat_chh_bem_mnd_por_ctl_yor_swe_cic_mol_fin_ven_swa_est_rom_wly_geo_slo_cze_afr_spa_hau_amh_hin_hun_ses_mly_pan_bat_jpn_tml_kor_lit_alb_bam_eng_jav_prs_owc_tag_cnt_mcd_fbf_guj_aeg_pol_grk_bos_glc_qcu_krd_ger_arw_dyu_tig_scr_gam_fre_mao_nor_zul_rus_tsn_ind_tha_heb_knd_ewe_tsw_azi_dut_bul_aze_dgb_vie_amr_xho_moo_igb	-0.476050188533045	-1.1308038943137	0.261045396632963
603	sod_alb_ses_dut_wly_chh_mlt_bos_tur_aze_bam_sun_ven_lit_slo_bsq_arw_owc_dgb_mnd_lat_mol_xho_mcd_igb_fre_est_lda_swa_fin_krd_tig_geo_svk_prs_rom_pan_sid_anl_swe_hun_yor_mly_nor_jav_jpn_knd_kor_ita_ben_ewe_hin_bat_rus_amh_ind_cnt_ger_tsn_cze_heb_bul_por_urd_pol_qcu_ukr_scr_grk_swt_amr_afr_gam_glc_tag_guj_tsw_eng_fbf_mao_tha_aeg_tml_akn_dyu_azi_spa_ctl_uzb_bem_vie_hau_cic_moo_zul	-0.427384852712477	-1.01432162284995	0.313060964124032
604	mlt_lit_tsn_afr_sod_wly_chh_guj_aze_uzb_moo_jav_yor_rus_mol_bsq_eng_sid_akn_mnd_swe_por_bem_ben_swt_pan_hun_tsw_ewe_est_lat_tig_geo_cze_fre_dut_bul_anl_owc_svk_fin_lda_mly_bos_mao_jpn_tml_kor_mcd_ctl_bam_ger_sun_spa_gam_ind_cnt_nor_ven_arw_hau_rom_scr_pol_hin_qcu_ukr_urd_glc_swa_amh_krd_heb_grk_bat_alb_igb_ita_cic_tag_tha_aeg_knd_xho_fbf_tur_slo_prs_azi_dyu_vie_amr_zul_ses_dgb	-0.493694594845183	-1.17367069953151	0.243523944861015
605	tig_urd_xho_alb_anl_sod_heb_bos_aze_uzb_swt_tag_fbf_eng_ger_bsq_svk_owc_akn_mnd_ita_krd_ewe_scr_tsw_glc_hun_ses_bem_fin_bul_amh_geo_guj_lat_slo_arw_mlt_amr_cze_est_dgb_mly_spa_sun_jpn_tml_kor_rom_ctl_yor_por_bat_ben_sid_jav_cnt_pan_zul_pol_chh_ukr_prs_lit_mol_qcu_grk_swe_fre_cic_hau_hin_gam_dut_ind_mcd_dyu_afr_igb_mao_tha_aeg_knd_tsn_moo_azi_rus_nor_tur_ven_vie_wly_lda_bam_swa	-0.394134109671887	-0.934479158938946	0.352476821208144
606	heb_hin_dyu_bos_tig_anl_chh_fre_tur_uzb_tsw_bat_moo_guj_krd_bsq_dut_mlt_cic_cnt_glc_scr_swt_arw_zul_rom_est_igb_ven_hun_por_wly_geo_ger_prs_rus_ukr_owc_sod_mol_fin_bem_sun_grk_mao_jpn_tml_kor_swe_slo_fbf_urd_tag_nor_gam_mly_mnd_ben_ewe_ctl_amh_eng_cze_lit_pol_qcu_bul_afr_mcd_swa_sid_alb_aeg_spa_ind_ita_dgb_lat_ses_jav_tha_hau_knd_lda_akn_azi_pan_svk_aze_bam_vie_amr_xho_tsn_yor	-0.346463564772137	-0.819946003828579	0.414343422884644
607	sod_afr_dyu_por_amh_hau_mlt_eng_uzb_tur_yor_ind_lda_svk_mcd_bsq_glc_wly_swt_mnd_ben_spa_cic_ita_xho_prs_est_fbf_ven_hun_urd_aeg_geo_swe_bul_alb_bos_anl_owc_mol_fin_tsn_mao_lat_bat_jpn_knd_kor_arw_ger_zul_hin_jav_pol_tig_mly_cnt_grk_ses_lit_chh_pan_nor_fre_ukr_qcu_scr_rus_ctl_moo_amr_cze_sid_krd_sun_guj_bem_slo_dgb_tag_tha_heb_tml_tsw_bam_aze_rom_dut_azi_akn_vie_gam_igb_swa_ewe	-0.931711713140085	-2.26642871990287	0.0257434380405515
608	heb_glc_bem_eng_mlt_amr_aeg_swe_uzb_azi_xho_bat_fbf_alb_mcd_bsq_nor_sid_cic_mnd_bul_grk_lda_dut_swt_slo_est_ven_swa_fin_por_chh_geo_pol_hin_svk_krd_sod_hau_rus_hun_bam_ind_spa_jav_jpn_knd_kor_lit_ukr_yor_rom_sun_arw_gam_mao_cnt_fre_akn_ctl_tig_ita_mol_guj_afr_qcu_urd_ger_bos_ses_anl_ben_owc_pan_tag_lat_zul_prs_moo_mly_tha_wly_tml_tsn_dgb_tur_cze_scr_aze_tsw_vie_amh_dyu_igb_ewe	-0.161482828984499	-0.380815740867755	0.70420847975119
609	aeg_cze_fbf_fre_hau_sod_anl_spa_aze_azi_ven_sun_bem_dut_por_bsq_grk_chh_moo_mnd_bul_lit_swa_slo_tsw_bos_est_swt_dgb_fin_lat_amr_geo_svk_ukr_arw_ger_amh_heb_ctl_hun_lda_bat_eng_mly_jpn_knd_kor_scr_krd_xho_mol_mao_mcd_owc_jav_cnt_nor_igb_guj_mlt_urd_swe_pol_ita_qcu_glc_pan_rus_cic_wly_afr_gam_alb_ind_prs_tsn_rom_ses_tag_tha_sid_tml_zul_yor_tur_ben_hin_uzb_ewe_vie_tig_dyu_akn_bam	-0.591174059331347	-1.41085200401841	0.161624643464001
610	heb_por_bam_ukr_owc_aeg_sid_scr_tur_azi_swa_ind_ses_lat_hin_bsq_ctl_amh_tsn_mnd_bos_lit_dgb_ger_fbf_pan_est_xho_moo_hun_mcd_gam_geo_svk_guj_krd_nor_tig_mlt_ita_fin_bem_tag_spa_mly_jpn_knd_kor_slo_arw_tsw_mol_jav_bul_anl_mao_cnt_grk_cic_swe_wly_cze_rus_afr_alb_qcu_rom_dut_eng_lda_sod_ben_hau_fre_sun_prs_yor_pol_igb_bat_tha_chh_tml_akn_dyu_aze_urd_glc_uzb_swt_vie_amr_zul_ven_ewe	-0.148768214588926	-0.350969727545853	0.726404869323789
611	tig_rom_dgb_ctl_heb_amr_sod_bul_tur_uzb_dyu_ind_tsn_spa_dut_bsq_lat_wly_bem_mnd_por_mcd_igb_fre_swt_mol_hun_akn_fbf_est_guj_sid_geo_lit_eng_ger_prs_anl_mlt_ben_fin_bam_bat_krd_sun_jpn_knd_kor_ita_rus_yor_pan_jav_pol_aeg_mly_cnt_slo_moo_glc_owc_ukr_cze_grk_urd_qcu_alb_swe_arw_swa_chh_svk_hau_bos_tag_afr_xho_hin_zul_mao_tha_amh_tml_cic_tsw_azi_scr_nor_aze_lda_vie_gam_ses_ewe_ven	-0.315650554218811	-0.74775981878356	0.456491697590297
612	chh_hin_tsn_pol_sid_sod_gam_krd_tur_aze_moo_tag_dyu_spa_mcd_bsq_ger_owc_fbf_mnd_rom_arw_ses_grk_ewe_afr_hun_tsw_yor_fin_svk_wly_geo_glc_guj_scr_eng_heb_anl_ita_est_cic_ind_pan_bat_jpn_tml_kor_bul_por_swt_ben_mly_lit_hau_mao_cnt_rus_bem_ukr_amh_ctl_nor_slo_swe_qcu_fre_alb_bos_igb_aeg_dut_mlt_cze_jav_mol_ven_prs_lda_sun_tha_tig_knd_zul_bam_uzb_urd_lat_azi_dgb_vie_amr_swa_akn_xho	-0.225628807723478	-0.53329286812781	0.595103061690458
613	sod_nor_zul_lat_anl_mlt_amh_urd_azi_aze_tsn_ind_tsw_ukr_bul_bsq_ctl_wly_bam_mnd_afr_mol_xho_por_bem_lit_est_yor_akn_hun_hin_tig_geo_pan_prs_guj_slo_hau_chh_scr_fin_ses_jav_dut_mao_jpn_knd_kor_rus_ger_swa_ita_mly_fre_sid_bat_cnt_bos_dyu_pol_aeg_mcd_arw_swe_cze_qcu_eng_grk_rom_lda_owc_svk_heb_ben_tag_glc_cic_spa_swt_sun_tha_gam_tml_moo_fbf_tur_alb_krd_uzb_ven_vie_amr_ewe_dgb_igb	0.357038870858403	0.841549058901305	0.402199168686385
614	tig_urd_ewe_bul_mlt_sod_amh_pan_azi_uzb_yor_mao_ses_pol_fre_bsq_ukr_gam_tsw_mnd_ita_ger_fbf_krd_cic_nor_fin_bem_bam_hun_lit_owc_geo_guj_scr_rom_glc_heb_amr_lat_est_dyu_bat_mol_sun_jpn_knd_kor_por_mcd_lda_spa_tag_ben_sid_jav_cnt_afr_tsn_eng_aeg_alb_grk_bos_arw_qcu_ctl_cze_prs_dgb_anl_slo_wly_rus_mly_svk_zul_swe_swa_ind_tha_chh_tml_swt_ven_aze_hin_dut_tur_xho_vie_hau_igb_akn_moo	0.0457102435815935	0.107747569527391	0.91442804739685
615	mlt_ben_dyu_ukr_aeg_sid_gam_ctl_azi_tur_xho_ind_igb_pan_rus_bsq_svk_owc_bem_cnt_ita_spa_swt_alb_bam_arw_hun_zul_dgb_est_prs_tig_geo_rom_grk_bos_pol_amr_anl_eng_fin_yor_tag_guj_jav_jpn_tml_kor_lat_cze_ses_urd_sun_swe_hau_bat_mnd_fre_tsn_mol_heb_slo_afr_scr_dut_qcu_bul_hin_nor_fbf_wly_ger_amh_krd_mly_por_swa_mcd_ewe_mao_tha_sod_knd_tsw_cic_uzb_glc_lit_aze_moo_vie_chh_ven_akn_lda	-0.210303589849201	-0.496672853573639	0.620591775154977
616	gam_prs_akn_ctl_tig_amh_amr_bul_tur_uzb_dgb_bat_lda_ben_svk_bsq_scr_chh_yor_cnt_ita_bos_bam_dut_zul_hin_est_tsn_ses_fin_ger_hau_geo_glc_rus_eng_arw_anl_aeg_mcd_hun_xho_jav_guj_sun_jpn_knd_kor_ukr_pan_ven_krd_mao_fre_heb_mly_mnd_lat_tsw_nor_owc_afr_slo_alb_urd_qcu_rom_swe_spa_fbf_sid_mol_wly_pol_ind_por_moo_lit_ewe_tag_tha_mlt_tml_igb_swt_aze_grk_cze_azi_swa_vie_sod_dyu_cic_bem	-0.672807676295056	-1.61163927355767	0.110429245324272
617	wly_pan_moo_bos_gam_tig_sid_ben_uzb_tur_ven_sun_bam_cze_svk_bsq_ita_heb_zul_mnd_prs_bul_cic_eng_ewe_urd_est_dgb_swt_fin_grk_aeg_geo_slo_alb_por_scr_anl_amr_arw_hun_ses_ind_afr_tag_jpn_knd_kor_spa_pol_lda_mol_jav_nor_hau_bat_cnt_rus_tsw_fre_mlt_dut_glc_krd_swe_qcu_ctl_ukr_rom_swa_sod_lit_chh_guj_mao_mcd_akn_hin_fbf_mly_tha_amh_tml_tsn_igb_azi_ger_lat_aze_xho_vie_owc_yor_dyu_bem	-1.00216623051825	-2.43912447683473	0.0166204123130181
618	heb_urd_zul_mol_aeg_sid_tig_fre_aze_tur_swa_ind_akn_alb_slo_bsq_lit_sod_fbf_mnd_hin_ger_swt_krd_tsn_grk_fin_tsw_xho_est_nor_wly_geo_glc_prs_pan_bul_amh_mlt_ita_hun_bam_mao_por_jav_jpn_knd_kor_scr_rus_ewe_lat_tag_ben_owc_bat_cnt_svk_ses_guj_chh_eng_pol_rom_bos_qcu_dut_mcd_cze_dyu_hau_swe_anl_ctl_sun_ukr_dgb_arw_igb_mly_tha_amr_tml_ven_cic_azi_spa_afr_uzb_bem_vie_gam_lda_moo_yor	-0.0793513379588967	-0.186755049232109	0.852259489885762
619	chh_dut_igb_guj_heb_sod_mlt_hin_azi_aze_swa_jav_fbf_ukr_cze_bsq_ita_wly_lda_cnt_krd_afr_yor_lit_ewe_pol_est_swt_dgb_fin_svk_gam_geo_ger_ctl_mcd_urd_owc_tig_slo_hun_ven_ind_bul_mly_jpn_tml_kor_glc_pan_tsw_arw_sun_rom_amr_bat_mnd_spa_bem_swe_hau_prs_ben_grk_rus_qcu_alb_por_nor_dyu_aeg_scr_amh_mol_tag_eng_cic_fre_zul_mao_tha_sid_knd_tsn_ses_tur_bos_lat_uzb_xho_vie_anl_akn_moo_bam	-0.0643079373763121	-0.151577287409714	0.87984867510348
620	owc_swe_dgb_afr_heb_wly_mlt_alb_uzb_aze_swt_ind_swa_krd_eng_bsq_dut_hau_fbf_cnt_ger_svk_bem_fre_ven_hin_hun_tsw_lda_fin_glc_amh_geo_por_arw_nor_rus_gam_chh_spa_est_bam_bat_pan_jav_jpn_tml_kor_slo_prs_cic_lit_sun_ctl_aeg_mao_mnd_rom_tsn_lat_sod_cze_urd_ita_ukr_qcu_mol_grk_guj_xho_sid_scr_tig_bos_mly_bul_zul_mcd_igb_tag_tha_amr_knd_akn_ses_tur_ben_pol_azi_yor_vie_anl_moo_dyu_ewe	0.0376698095761171	0.0886408196035711	0.929557968939882
621	gam_rus_bem_ita_mlt_tig_anl_guj_tur_aze_tsn_mly_ven_prs_urd_bsq_pan_heb_swt_mnd_grk_bos_dgb_por_xho_arw_est_bam_zul_fin_afr_sod_geo_alb_spa_fre_cze_hau_chh_nor_hun_ewe_jav_hin_sun_jpn_knd_kor_ben_dut_fbf_bul_ind_slo_sid_mao_cnt_swe_lda_rom_owc_scr_ukr_lat_mol_qcu_ctl_glc_eng_swa_aeg_lit_amh_mcd_bat_ger_igb_krd_akn_tag_tha_amr_tml_yor_tsw_azi_pol_svk_uzb_moo_vie_wly_cic_dyu_ses	-0.438976612688448	-1.04206137626546	0.300084583797232
622	owc_rom_cic_lat_anl_tig_heb_scr_tur_aze_igb_sun_dgb_lit_afr_bsq_mcd_chh_bam_mnd_svk_bos_tsw_pan_tsn_nor_fin_akn_ewe_est_eng_aeg_geo_ukr_ctl_guj_ita_wly_sid_hin_hun_yor_ind_cze_mao_jpn_knd_kor_spa_bul_xho_grk_tag_fre_hau_bat_cnt_prs_lda_ger_gam_glc_alb_pol_dut_qcu_por_swe_arw_fbf_mlt_ben_amh_rus_mly_krd_bem_mol_swt_jav_tha_amr_tml_swa_zul_uzb_slo_urd_azi_dyu_vie_sod_ses_moo_ven	0.143785136030218	0.338326641877709	0.735879650048053
623	tig_lit_xho_ben_owc_amh_amr_krd_aze_tur_tsn_jav_ewe_mcd_hin_bsq_nor_heb_dyu_mnd_pan_swe_akn_rom_swa_urd_hun_bem_fbf_est_eng_wly_geo_fre_ctl_spa_ger_sod_anl_bul_fin_igb_mao_lat_tag_jpn_knd_kor_cze_ukr_moo_guj_mly_slo_chh_ind_cnt_afr_ses_scr_sid_ita_grk_mol_rus_qcu_bos_glc_arw_yor_hau_prs_aeg_dut_sun_pol_bam_alb_swt_bat_tha_mlt_tml_cic_lda_uzb_svk_por_azi_zul_vie_gam_tsw_dgb_ven	-0.462550236511696	-1.09839434006272	0.274867888466185
624	owc_afr_dyu_mcd_chh_heb_sid_ben_azi_uzb_lda_ind_yor_ukr_lat_bsq_eng_aeg_swt_mnd_krd_rus_dgb_spa_cic_alb_hun_moo_xho_fin_por_gam_geo_rom_hin_pan_swe_wly_mlt_scr_est_akn_mly_glc_bat_jpn_knd_kor_arw_prs_ewe_svk_sun_grk_tig_mao_cnt_bul_tsn_nor_hau_mol_fre_ctl_lit_qcu_guj_pol_slo_fbf_amh_dut_sod_cze_tag_bos_bam_urd_tsw_jav_tha_anl_tml_ses_bem_aze_ger_ita_tur_zul_vie_amr_swa_ven_igb	-0.694193041509963	-1.66338412301423	0.0996020548811267
625	wly_urd_ven_dut_anl_gam_owc_scr_uzb_aze_bem_mly_bam_mcd_prs_bsq_hin_chh_ewe_cnt_svk_rus_ses_lit_tsn_grk_fin_yor_dyu_est_por_sid_geo_bos_guj_swe_ctl_amh_amr_ita_hun_fbf_ind_ger_sun_jpn_knd_kor_ben_spa_swa_mol_mao_slo_heb_jav_mnd_rom_akn_afr_aeg_bul_arw_nor_fre_qcu_pan_ukr_krd_swt_sod_eng_hau_lat_bat_pol_xho_cze_igb_tag_tha_mlt_tml_moo_lda_tur_alb_glc_azi_tsw_vie_tig_dgb_zul_cic	0.68055218318666	1.61416981319757	0.10987862575162
626	tig_grk_cic_guj_gam_wly_mlt_por_aze_tur_lda_bat_swa_nor_prs_bsq_slo_amr_ses_mnd_fre_hin_akn_pol_ven_spa_fin_zul_swt_est_dut_anl_geo_urd_eng_ben_scr_heb_chh_pan_hun_igb_jav_swe_mao_jpn_tml_kor_rom_arw_dgb_bos_ind_alb_aeg_mly_cnt_mol_bem_rus_amh_ctl_afr_cze_lat_qcu_glc_ukr_krd_ewe_sid_mcd_sod_lit_tag_ger_tsw_bul_bam_sun_tha_owc_knd_moo_dyu_azi_ita_svk_uzb_xho_vie_hau_fbf_yor_tsn	-0.0381008362170073	-0.0898247227474297	0.928619670001424
627	amr_rom_cic_mcd_amh_mlt_chh_afr_uzb_azi_tsn_ind_ses_bul_spa_bsq_lat_sid_ven_mnd_arw_cze_moo_ita_dyu_ger_hun_lda_akn_fin_eng_gam_geo_glc_dut_guj_bos_sod_tig_swe_est_xho_sun_alb_mly_jpn_knd_kor_ctl_prs_fbf_grk_jav_svk_owc_mao_cnt_nor_bem_lit_anl_ben_fre_por_slo_qcu_urd_hin_krd_igb_aeg_ukr_hau_pol_tag_mol_zul_rus_tsw_bat_tha_heb_tml_yor_ewe_tur_pan_scr_aze_swt_vie_wly_swa_dgb_bam	0.11959539593197	0.282186720396208	0.778427371491978
628	heb_ctl_fbf_por_tig_aeg_mlt_ukr_aze_azi_ven_tag_bam_eng_grk_bsq_nor_gam_igb_cnt_urd_prs_tsn_rom_zul_pol_est_moo_dgb_hun_fre_chh_geo_alb_mcd_mol_ben_amh_sod_hin_fin_bem_bat_swe_ind_jpn_knd_kor_krd_guj_ses_lit_mly_cze_wly_sun_mnd_arw_swt_bul_owc_bos_scr_ita_glc_qcu_rus_lat_slo_tsw_hau_pan_amr_spa_jav_afr_akn_ger_yor_mao_tha_anl_tml_dyu_ewe_uzb_svk_dut_tur_xho_vie_sid_cic_lda_swa	-0.667201661785944	-1.59902176847949	0.113207814828755
629	mlt_ita_lda_swe_amh_sid_gam_mol_azi_tur_cic_sun_ven_bos_mcd_bsq_alb_hau_akn_cnt_dut_ukr_tsw_slo_dyu_bul_fin_dgb_zul_hun_glc_anl_geo_pol_fre_arw_prs_heb_chh_guj_est_ses_mly_afr_tag_jpn_knd_kor_spa_hin_moo_krd_jav_rom_tig_mao_mnd_svk_xho_ben_sod_por_urd_ctl_lit_qcu_pan_rus_cze_bem_aeg_ger_owc_eng_ind_lat_bam_grk_fbf_bat_tha_amr_tml_swa_yor_uzb_nor_scr_aze_tsn_vie_wly_ewe_igb_swt	-0.448205958594521	-1.06488762193144	0.289683774853101
630	sod_bul_swa_rom_heb_hau_owc_grk_azi_aze_moo_mly_yor_arw_cze_bsq_prs_tig_tsn_mnd_krd_alb_tsw_eng_ewe_dut_fin_akn_igb_hun_guj_aeg_geo_hin_lat_glc_nor_mlt_chh_fre_est_xho_mao_scr_bat_jpn_knd_kor_ctl_svk_dyu_mcd_tag_afr_amr_jav_cnt_spa_bem_urd_gam_ger_slo_ukr_rus_qcu_por_lit_ita_ven_anl_mol_wly_pol_ind_swe_ses_bos_lda_sun_tha_sid_tml_cic_dgb_tur_pan_ben_uzb_fbf_vie_amh_bam_swt_zul	0.0641969251094473	0.151251370272043	0.880105034079318
631	gam_hin_akn_urd_aeg_chh_hau_ukr_uzb_tur_ven_jav_fbf_guj_mcd_bsq_spa_wly_lda_cnt_por_lat_tsn_slo_dgb_bul_est_moo_bem_fin_ger_tig_geo_rus_rom_lit_svk_sid_amr_mol_hun_xho_tag_pol_ind_jpn_knd_kor_afr_scr_bam_fre_bat_ita_sod_mly_mnd_swe_zul_arw_heb_ben_ctl_alb_pan_qcu_prs_glc_grk_igb_amh_nor_owc_bos_sun_cze_ses_eng_swa_mao_tha_anl_tml_tsw_yor_aze_krd_dut_azi_dyu_vie_mlt_cic_ewe_swt	0.0582839309691728	0.137159213130949	0.891201454217144
632	sod_eng_xho_ger_tig_aeg_gam_ukr_azi_tur_fbf_ind_bam_ben_rom_bsq_svk_wly_bem_mnd_bos_cze_cic_scr_swt_lat_est_ven_moo_fin_spa_amh_geo_fre_rus_pol_afr_anl_owc_ctl_hun_swa_jav_pan_tag_jpn_tml_kor_krd_slo_ses_glc_mly_por_hau_mao_cnt_grk_ewe_lit_sid_arw_bul_guj_swe_qcu_ita_mol_hin_tsw_chh_nor_amr_alb_bat_prs_akn_dut_dyu_sun_tha_mlt_knd_igb_zul_aze_mcd_urd_uzb_dgb_vie_heb_tsn_lda_yor	-0.254981201312174	-0.602541184073663	0.548280369397169
633	amr_pan_cic_fre_sod_aeg_owc_ctl_azi_aze_swt_tag_igb_dut_ukr_bsq_grk_wly_fbf_mnd_ben_glc_ses_alb_dyu_rom_fin_xho_tsw_est_urd_heb_geo_krd_scr_ger_por_anl_amh_bos_hun_bem_mao_mcd_bat_jpn_tml_kor_bul_prs_lda_nor_ind_swe_gam_mly_cnt_cze_tsn_afr_mlt_ita_rus_hin_spa_qcu_lit_guj_lat_bam_hau_eng_sid_slo_jav_pol_swa_svk_ven_sun_tha_tig_knd_akn_yor_uzb_mol_arw_tur_moo_vie_chh_ewe_zul_dgb	-0.37505833706119	-0.88888222610645	0.37635976284292
634	sod_guj_dgb_mcd_heb_wly_sid_swe_uzb_tur_igb_bat_dyu_ctl_scr_bsq_urd_aeg_bam_cnt_slo_ben_akn_rom_bem_pan_fin_swa_yor_hun_fre_amr_geo_glc_dut_afr_eng_gam_amh_pol_est_zul_tag_arw_ind_jpn_knd_kor_prs_bos_swt_cze_jav_spa_anl_mao_mnd_bul_ven_krd_tig_alb_hin_ita_mol_qcu_grk_nor_lat_ewe_chh_lit_hau_por_sun_svk_fbf_rus_cic_mly_tha_mlt_tml_lda_ses_aze_ukr_ger_azi_tsn_vie_owc_tsw_moo_xho	-0.256083827522776	-0.604882189209299	0.546730350149669
635	mlt_mol_dyu_ger_amr_heb_gam_prs_tur_aze_cic_bat_tsn_afr_svk_bsq_grk_aeg_fbf_cnt_lit_dut_tsw_spa_swa_mcd_fin_ses_dgb_est_scr_amh_geo_rus_hin_fre_lat_sod_hau_urd_hun_igb_mly_nor_mao_jpn_tml_kor_ita_ctl_bam_bos_ind_guj_wly_jav_mnd_krd_yor_ben_chh_bul_eng_glc_rom_qcu_por_arw_slo_akn_anl_pan_owc_cze_sun_ukr_moo_swe_xho_tag_tha_tig_knd_ewe_lda_azi_alb_pol_uzb_zul_vie_sid_swt_ven_bem	-0.305823963952802	-0.723487476141224	0.471196280944768
636	wly_lit_xho_spa_gam_sod_owc_krd_tur_uzb_akn_ind_tsn_bul_bos_bsq_swe_aeg_dyu_mnd_lat_guj_ewe_ukr_lda_glc_est_moo_bem_hun_por_amr_geo_mcd_pol_hin_fre_anl_tig_pan_fin_zul_mly_mol_sun_jpn_tml_kor_eng_cze_ven_arw_tag_slo_amh_jav_cnt_nor_cic_afr_heb_scr_rom_svk_ben_qcu_rus_grk_ctl_igb_chh_alb_sid_ita_bat_urd_bam_dut_ses_mao_tha_mlt_knd_fbf_dgb_aze_prs_ger_azi_tsw_vie_hau_swa_yor_swt	-0.787693216422191	-1.8967277251766	0.0609674078146287
637	sid_pan_swa_fre_chh_mlt_owc_slo_aze_tur_ses_tag_lda_eng_afr_bsq_svk_hau_zul_cnt_cze_scr_dyu_lit_yor_lat_hun_dgb_moo_fin_swe_tig_geo_dut_bos_nor_ger_sod_wly_hin_est_igb_bat_ukr_mly_jpn_knd_kor_bul_urd_bam_grk_jav_glc_aeg_mao_mnd_mol_xho_pol_heb_mcd_rus_por_krd_qcu_ita_arw_spa_tsw_amr_rom_gam_ctl_ind_prs_akn_guj_ven_sun_tha_anl_tml_ewe_tsn_uzb_alb_ben_azi_bem_vie_amh_swt_fbf_cic	0.340448270367165	0.803163519581947	0.423928179483598
638	hau_ita_dyu_cze_amh_chh_anl_scr_tur_uzb_dgb_ind_cic_nor_slo_bsq_afr_mlt_xho_mnd_dut_grk_swa_hin_lda_bos_est_igb_tsw_hun_ctl_tig_geo_arw_lit_krd_swe_gam_sod_alb_fin_swt_mly_ger_sun_jpn_tml_kor_por_lat_ven_rus_bat_prs_heb_mao_cnt_guj_moo_mcd_owc_urd_ben_ukr_pan_qcu_rom_svk_mol_ewe_sid_glc_aeg_bul_jav_pol_yor_fre_akn_tag_tha_wly_knd_tsn_bem_azi_eng_spa_aze_fbf_vie_amr_zul_bam_ses	-0.588439122118268	-1.4039099615687	0.163676242915021
639	wly_grk_moo_svk_mlt_aeg_chh_ger_aze_tur_tsw_tag_zul_spa_bos_bsq_ctl_hau_swa_cnt_ben_slo_akn_mcd_ewe_nor_fin_dgb_ven_est_pan_tig_geo_alb_urd_prs_por_sid_amr_ukr_hun_swt_sun_hin_mly_jpn_tml_kor_lat_krd_xho_guj_jav_rus_heb_mao_mnd_cze_dyu_arw_owc_eng_ita_lit_bul_qcu_scr_mol_rom_ses_amh_fre_anl_glc_ind_afr_bam_pol_cic_bat_tha_sod_knd_fbf_igb_uzb_dut_swe_azi_bem_vie_gam_lda_tsn_yor	0.261806390151949	0.615626841703668	0.539644541087169
640	sod_scr_yor_mol_heb_hau_gam_bul_aze_tur_tsn_bat_ven_nor_grk_bsq_alb_amr_dyu_cnt_lat_lit_bam_rus_swt_afr_hun_bem_swa_fin_guj_tig_geo_svk_rom_mcd_por_chh_mlt_dut_est_igb_sun_arw_jav_jpn_tml_kor_slo_ger_ses_ukr_mao_ita_sid_tag_mnd_glc_akn_eng_aeg_pol_cze_hin_urd_qcu_swe_bos_ben_xho_owc_ctl_wly_pan_mly_fre_lda_prs_zul_ind_tha_anl_knd_tsw_cic_azi_krd_spa_uzb_dgb_vie_amh_ewe_moo_fbf	0.112926841134825	0.265709316398661	0.791051223350051
641	chh_lat_swt_swe_anl_gam_heb_slo_tur_uzb_cic_ind_bam_glc_bos_bsq_rom_tig_fbf_cnt_ita_mol_xho_urd_dyu_fre_hun_ewe_igb_est_grk_amr_geo_hin_ger_prs_guj_wly_mlt_alb_fin_tsw_sun_pan_bat_jpn_tml_kor_por_afr_dgb_krd_mly_cze_sod_jav_mnd_svk_lda_eng_aeg_ctl_scr_rus_ben_qcu_bul_mcd_dut_yor_hau_ukr_amh_nor_mao_arw_zul_lit_akn_tag_tha_owc_knd_tsn_ses_aze_pol_spa_azi_swa_vie_sid_ven_bem_moo	-0.0119890518061536	-0.0283125772126819	0.977473517248655
642	owc_ben_ewe_slo_wly_amr_heb_hin_aze_azi_tsn_bat_akn_cze_swe_bsq_alb_tig_dgb_cnt_ita_glc_igb_mol_tsw_bos_est_moo_swt_fin_arw_gam_geo_por_ger_fre_pan_sid_hau_nor_hun_yor_ind_scr_sun_jpn_tml_kor_ukr_afr_dyu_bul_tag_ctl_anl_jav_mnd_prs_ses_spa_aeg_eng_svk_pol_rom_qcu_guj_urd_dut_xho_chh_mcd_amh_krd_mly_grk_cic_lit_bam_mao_tha_sod_knd_lda_bem_uzb_lat_rus_tur_zul_vie_mlt_ven_swa_fbf	0.138026648067016	0.324654175274503	0.746171956615651
643	heb_ben_ewe_urd_tig_amr_chh_lit_tur_azi_tsn_ind_bem_fre_ctl_bsq_dut_aeg_xho_mnd_prs_afr_ses_alb_igb_pan_fin_dyu_ven_hun_eng_owc_geo_pol_ukr_guj_krd_mlt_sid_slo_est_dgb_mly_nor_tag_jpn_knd_kor_mcd_rus_fbf_por_mao_mol_sod_sun_cnt_ita_cic_rom_hau_grk_swe_arw_ger_qcu_spa_scr_bul_bam_wly_lat_gam_hin_jav_cze_zul_glc_swa_bat_tha_anl_tml_akn_swt_uzb_svk_bos_aze_yor_vie_amh_tsw_lda_moo	-1.051734704462	-2.56853208269529	0.0118052811977644
644	gam_cze_zul_ger_sod_wly_tig_arw_azi_tur_swt_jav_xho_por_scr_bsq_lit_mlt_ven_mnd_mol_grk_ses_hin_dyu_dut_fin_dgb_fbf_est_svk_aeg_geo_mcd_bul_nor_spa_owc_heb_ukr_hun_swa_sun_fre_ind_jpn_knd_kor_krd_glc_yor_urd_mly_bos_anl_bat_cnt_rom_bam_prs_hau_pol_afr_ben_alb_qcu_guj_rus_ctl_moo_sid_pan_chh_ita_tag_lat_akn_slo_tsw_mao_tha_amr_tml_bem_tsn_uzb_swe_eng_aze_cic_vie_amh_ewe_igb_lda	-0.410811150129403	-0.974472162204704	0.332350045600418
645	tig_svk_swa_bul_mlt_amh_wly_ita_azi_aze_ses_ind_igb_rus_urd_bsq_bos_chh_akn_mnd_lit_guj_moo_por_xho_afr_est_fbf_yor_fin_pol_sod_geo_krd_grk_prs_dut_heb_gam_mcd_hun_zul_sun_ctl_mao_jpn_knd_kor_rom_ben_swt_nor_tag_swe_amr_jav_cnt_lat_tsn_ukr_sid_eng_cze_spa_mol_qcu_arw_ger_hin_ewe_hau_pan_aeg_scr_mly_glc_dgb_slo_dyu_bat_tha_owc_tml_cic_tsw_tur_alb_fre_uzb_lda_vie_anl_ven_bam_bem	0.645518572284186	1.52965578105275	0.129496365368312
646	anl_svk_lda_mol_tig_amr_sid_fre_aze_azi_tsw_sun_ewe_ben_por_bsq_scr_owc_bam_mnd_eng_hin_dgb_slo_ven_afr_fin_cic_fbf_hun_ukr_aeg_geo_alb_urd_ita_ctl_hau_heb_rus_est_xho_ind_rom_jav_jpn_knd_kor_prs_mcd_zul_ger_tag_nor_chh_bat_cnt_bos_igb_swe_wly_cze_pol_guj_krd_qcu_pan_arw_bul_swt_sod_lit_gam_lat_mao_dut_tsn_grk_akn_mly_tha_amh_tml_bem_swa_uzb_spa_glc_tur_ses_vie_mlt_moo_yor_dyu	-1.14891027116593	-2.83575462569744	0.0056096791407734
647	sid_svk_bam_spa_sod_tig_amr_urd_uzb_aze_dyu_sun_ses_ctl_pan_bsq_ita_gam_igb_cnt_ger_mcd_moo_slo_ewe_por_est_tsn_zul_fin_rom_anl_geo_swe_dut_krd_lat_mlt_chh_pol_hun_fbf_mly_fre_jav_jpn_knd_kor_bul_cze_ven_mol_mao_guj_hau_bat_mnd_scr_xho_eng_heb_lit_ben_glc_alb_qcu_bos_ukr_nor_lda_amh_rus_owc_hin_tag_prs_tsw_arw_yor_ind_tha_aeg_tml_swt_bem_azi_grk_afr_tur_cic_vie_wly_dgb_akn_swa	-0.568209882217509	-1.35516152191801	0.178648542901577
648	amr_fre_ewe_rom_gam_anl_amh_grk_aze_tur_swt_mly_fbf_por_eng_bsq_ita_sod_moo_cnt_scr_bos_zul_arw_igb_pan_fin_dyu_yor_est_mcd_mlt_geo_dut_hin_prs_afr_wly_hau_glc_hun_swa_ind_alb_tag_jpn_knd_kor_guj_pol_bem_nor_mao_mol_heb_jav_mnd_svk_lda_lat_sid_ukr_bul_urd_ben_qcu_swe_rus_ger_bam_owc_krd_chh_slo_sun_cze_ses_ctl_cic_bat_tha_tig_tml_ven_dgb_uzb_spa_lit_azi_tsw_vie_aeg_tsn_akn_xho	-0.266086904974176	-0.629149804862705	0.530793408093167
649	sid_por_lda_ctl_amh_wly_hau_prs_aze_uzb_cic_tag_xho_pan_fre_bsq_ger_chh_ses_cnt_bul_swe_tsw_nor_zul_slo_fin_bem_swt_est_bos_aeg_geo_glc_ita_eng_afr_sod_heb_krd_hun_igb_bat_alb_mly_jpn_tml_kor_lat_guj_akn_dut_sun_arw_owc_ind_mnd_mcd_fbf_hin_anl_lit_pol_ben_cze_qcu_ukr_spa_scr_tsn_mlt_rom_amr_grk_jav_mol_dgb_svk_yor_mao_tha_tig_knd_swa_ewe_tur_urd_rus_azi_dyu_vie_gam_moo_bam_ven	-0.248378263318389	-0.588538362163293	0.557597684068215
650	amr_grk_dyu_nor_sod_aeg_wly_slo_tur_aze_swt_tag_yor_hin_ben_bsq_prs_anl_ses_mnd_afr_ita_lda_ger_cic_fre_fin_fbf_zul_hun_urd_chh_geo_guj_bos_pan_arw_heb_owc_lit_est_moo_jav_spa_bat_jpn_knd_kor_mol_mcd_bam_svk_sun_rus_mlt_ind_cnt_ctl_tsw_krd_amh_rom_scr_dut_pol_qcu_bul_alb_lat_swa_tig_ukr_sid_swe_mao_por_xho_eng_bem_mly_tha_hau_tml_igb_ewe_azi_cze_glc_uzb_ven_vie_gam_tsn_akn_dgb	-0.956540279212377	-2.32427767966528	0.0222879995964979
651	tig_ctl_bem_ukr_heb_sid_hau_ben_uzb_azi_bam_ind_cic_scr_nor_bsq_prs_owc_ven_mnd_lat_arw_zul_grk_swt_por_hun_igb_dgb_fin_rus_wly_geo_bos_fre_krd_afr_amr_mlt_spa_est_tsw_mao_slo_tag_jpn_knd_kor_pan_cze_xho_mcd_jav_dut_gam_bat_cnt_svk_lda_ita_sod_alb_urd_rom_hin_qcu_bul_lit_pol_dyu_anl_eng_chh_guj_mly_ger_tsn_mol_swa_sun_tha_amh_tml_moo_ewe_tur_glc_swe_aze_fbf_vie_aeg_yor_akn_ses	-0.22930773950941	-0.542377378612039	0.588855899650683
652	amh_bos_ses_por_tig_mlt_anl_pol_tur_uzb_bem_jav_swt_ben_alb_bsq_pan_heb_fbf_cnt_fre_svk_ewe_bul_lda_glc_est_bam_tsw_fin_slo_sid_geo_rom_eng_urd_spa_owc_aeg_lit_hun_akn_tag_afr_bat_jpn_tml_kor_rus_ctl_moo_dut_mly_lat_hau_sun_mnd_guj_swa_mcd_gam_hin_arw_ger_prs_qcu_krd_ita_nor_cic_wly_scr_sod_grk_mao_swe_ven_cze_yor_ind_tha_chh_knd_igb_tsn_aze_mol_ukr_azi_zul_vie_amr_xho_dyu_dgb	-0.754093597704922	-1.81285564442147	0.0730802880850394
653	amr_fre_cic_rom_tig_chh_owc_lat_azi_aze_moo_bat_igb_krd_ben_bsq_scr_sod_zul_mnd_glc_slo_bem_ukr_akn_por_est_tsw_swa_hun_mol_hau_geo_hin_svk_pan_swe_heb_mlt_ctl_fin_swt_tag_rus_mly_jpn_tml_kor_spa_afr_yor_lit_jav_arw_sid_mao_cnt_alb_xho_dut_anl_bos_pol_prs_bul_qcu_cze_eng_guj_lda_wly_ita_gam_ger_ind_urd_ses_mcd_ven_sun_tha_aeg_knd_ewe_tsn_tur_nor_grk_uzb_dyu_vie_amh_bam_dgb_fbf	-0.485732599552505	-1.15405254270755	0.251435703436076
654	amh_grk_bam_lat_chh_heb_aeg_guj_azi_tur_zul_mly_bem_lit_eng_bsq_ben_owc_cic_cnt_dut_svk_swt_pan_tsw_arw_hun_yor_dgb_fin_ukr_hau_geo_cze_ger_mcd_bos_mlt_anl_alb_est_xho_mao_rus_sun_jpn_tml_kor_bul_prs_akn_hin_jav_ctl_gam_ind_mnd_slo_tsn_krd_tig_afr_spa_urd_fre_qcu_rom_nor_pol_ses_sod_ita_sid_por_bat_swe_moo_scr_ewe_tag_tha_wly_knd_ven_dyu_aze_glc_mol_uzb_fbf_vie_amr_swa_lda_igb	-0.666085941089303	-1.59280458266818	0.114597375702682
655	amr_pan_zul_ukr_amh_owc_tig_bos_tur_uzb_moo_jav_swa_scr_ben_bsq_slo_sid_tsw_cnt_ita_arw_bam_mcd_fbf_ctl_est_dgb_tsn_fin_krd_gam_geo_lit_lat_rus_swe_chh_mlt_grk_hun_xho_tag_urd_mao_jpn_tml_kor_alb_dut_ven_glc_bat_mol_wly_mly_mnd_svk_bem_guj_aeg_fre_ger_por_cze_qcu_pol_hin_nor_cic_hau_rom_sod_bul_ind_prs_yor_afr_dyu_sun_tha_heb_knd_akn_ewe_aze_spa_eng_azi_ses_vie_anl_igb_lda_swt	-0.337299904787806	-0.798882804570007	0.426393902554447
656	amr_rus_bem_ukr_heb_sod_hau_bul_aze_uzb_yor_sun_ven_alb_pan_bsq_slo_wly_xho_mnd_cze_mol_swt_dut_tsn_arw_est_dyu_moo_fin_krd_owc_geo_lit_svk_guj_por_sid_amh_bos_hun_akn_jav_ctl_ind_jpn_tml_kor_ben_urd_swa_spa_mao_eng_mlt_bat_cnt_glc_zul_mcd_chh_hin_scr_nor_ita_qcu_swe_afr_rom_ewe_anl_grk_gam_ger_mly_lat_tsw_pol_lda_tag_tha_tig_knd_bam_dgb_tur_prs_fre_azi_cic_vie_aeg_ses_igb_fbf	0.140320028591067	0.33115350575048	0.741273545117463
657	hau_rom_lda_ctl_sid_sod_chh_arw_tur_aze_bam_bat_akn_nor_lat_bsq_bos_anl_fbf_cnt_ita_krd_cic_grk_xho_hin_hun_dgb_zul_est_bul_tig_geo_prs_pol_dut_urd_wly_owc_por_fin_swa_sun_lit_mly_jpn_tml_kor_ger_ben_tsw_fre_tag_spa_gam_ind_mnd_afr_moo_scr_amh_slo_eng_rus_mcd_qcu_guj_ukr_pan_dyu_heb_cze_mlt_svk_jav_mol_ses_swe_tsn_mao_tha_aeg_knd_igb_ewe_uzb_glc_alb_azi_yor_vie_amr_swt_bem_ven	-0.639825558755886	-1.53131396094714	0.129086481714796
658	heb_mol_xho_ben_tig_sod_hau_prs_uzb_tur_yor_mao_ewe_ita_afr_bsq_glc_wly_dgb_mnd_rus_urd_bem_alb_tsw_lat_fin_ven_dyu_est_lit_anl_geo_pan_arw_grk_hin_aeg_chh_mcd_hun_bam_mly_guj_tag_jpn_knd_kor_swe_ukr_igb_spa_ind_ctl_owc_bat_cnt_slo_lda_eng_mlt_ger_svk_krd_dut_qcu_fre_scr_bul_moo_sid_por_amh_pol_sun_bos_ses_cze_swa_jav_tha_gam_tml_tsn_cic_aze_rom_nor_azi_swt_vie_amr_zul_fbf_akn	-0.453118666271002	-1.07764661866731	0.283978843163686
659	gam_mcd_xho_rus_mlt_hau_tig_eng_aze_uzb_bam_mly_yor_svk_lat_bsq_prs_anl_fbf_cnt_grk_nor_cic_ita_swa_swe_fin_bem_moo_hun_hin_amh_geo_dut_pan_slo_bul_owc_sid_scr_est_akn_mao_rom_bat_jpn_knd_kor_guj_arw_igb_ben_jav_afr_aeg_tag_mnd_mol_tsw_alb_wly_lit_bos_fre_urd_qcu_pol_glc_spa_dyu_chh_ukr_heb_cze_sun_krd_tsn_ctl_ven_ind_tha_amr_tml_dgb_zul_azi_por_ger_tur_ses_vie_sod_swt_ewe_lda	-0.320178626342904	-0.757989780182394	0.450373599532211
660	tig_cze_swt_afr_amh_heb_amr_swe_uzb_azi_ven_mao_ewe_guj_bos_bsq_por_sid_dgb_cnt_dut_mcd_cic_mol_bem_alb_hun_akn_ses_est_urd_chh_geo_lit_glc_spa_nor_wly_mlt_ita_fin_xho_jav_slo_tag_jpn_tml_kor_svk_hin_yor_scr_mly_lat_aeg_ind_mnd_rus_lda_fre_hau_prs_arw_ben_ukr_qcu_ctl_pan_bul_igb_anl_eng_owc_krd_sun_ger_tsn_pol_swa_bat_tha_gam_knd_zul_bam_aze_rom_grk_tur_tsw_vie_sod_moo_fbf_dyu	0.417744902159446	0.984033667084956	0.327652109235641
661	tig_rus_xho_mol_sod_chh_hau_lat_uzb_aze_igb_bat_swt_pol_svk_bsq_guj_aeg_cic_cnt_swe_urd_tsw_arw_fbf_hin_hun_swa_lda_fin_afr_sid_geo_krd_bul_alb_ita_gam_heb_prs_est_bam_tag_scr_jav_jpn_knd_kor_nor_mcd_yor_bos_sun_ben_amr_mao_mnd_dut_moo_por_anl_lit_ger_slo_cze_qcu_ukr_grk_rom_dgb_wly_spa_amh_fre_mly_ctl_ewe_glc_akn_ind_tha_mlt_tml_ses_zul_azi_pan_eng_tur_tsn_vie_owc_bem_ven_dyu	0.0396963355608137	0.0933600082001467	0.925818395313316
662	sod_mcd_tsn_bul_aeg_chh_anl_ger_tur_aze_swa_sun_ven_rom_mol_bsq_svk_mlt_swt_mnd_guj_pol_yor_lit_tsw_hin_est_akn_igb_hun_ukr_owc_geo_grk_ben_rus_alb_amr_hau_afr_fin_bam_tag_scr_mao_jpn_tml_kor_urd_slo_lda_bos_jav_fre_gam_bat_cnt_dut_dgb_swe_wly_pan_prs_ita_spa_qcu_krd_lat_nor_ses_sid_glc_amh_por_ind_cze_xho_arw_fbf_mly_tha_heb_knd_bem_moo_azi_eng_ctl_uzb_ewe_vie_tig_dyu_cic_zul	-0.590587224069283	-1.40892771996039	0.162191345482131
663	heb_swe_dyu_ukr_sod_sid_aeg_afr_aze_azi_lda_mly_yor_guj_nor_bsq_spa_amr_swa_mnd_ctl_krd_zul_urd_ses_scr_hun_bam_xho_est_hin_mlt_geo_por_svk_grk_arw_gam_hau_ita_fin_dgb_jav_glc_tag_jpn_knd_kor_mcd_rus_ven_fre_mao_ben_wly_sun_cnt_rom_moo_lit_owc_lat_prs_bos_pan_qcu_ger_cze_pol_bem_anl_bul_tig_slo_bat_eng_fbf_alb_cic_ind_tha_amh_tml_swt_igb_uzb_dut_mol_tur_tsn_vie_chh_akn_ewe_tsw	-0.541851963158418	-1.29138516133221	0.19977066107347
664	gam_ctl_fbf_afr_aeg_amh_tig_pan_uzb_aze_ses_ind_swa_svk_lat_bsq_scr_sod_ven_mnd_rus_mcd_cic_spa_tsw_por_est_swt_moo_fin_prs_mlt_geo_ben_swe_hin_pol_anl_chh_grk_hun_xho_tag_eng_mao_jpn_tml_kor_ita_alb_bem_fre_bat_cze_heb_mly_cnt_bul_lda_urd_sid_glc_rom_guj_mol_qcu_slo_nor_dut_tsn_owc_krd_hau_arw_sun_bos_bam_ukr_igb_jav_tha_amr_knd_yor_akn_tur_lit_ger_azi_dgb_vie_wly_dyu_zul_ewe	0.9535061678745	2.27273129006504	0.02534538513378
665	amr_ukr_moo_svk_heb_gam_chh_rus_uzb_azi_yor_sun_igb_guj_spa_bsq_grk_wly_cic_cnt_arw_swe_tsw_prs_swt_dut_est_swa_dyu_hun_hin_hau_geo_ger_fre_mcd_ctl_sid_amh_urd_fin_akn_tag_glc_ind_jpn_knd_kor_eng_ita_zul_rom_mly_scr_sod_bat_mnd_pan_bem_mol_tig_lat_por_cze_slo_qcu_alb_krd_nor_dgb_aeg_bos_mlt_bul_mao_lit_ses_ben_bam_jav_tha_owc_tml_ven_lda_aze_pol_afr_tur_xho_vie_anl_ewe_fbf_tsn	0.07826183163178	0.184285004799499	0.854191122877842
666	sid_bul_swa_mcd_sod_amh_amr_slo_uzb_azi_cic_sun_tsn_fre_hin_bsq_pol_tig_yor_cnt_nor_lit_dyu_scr_igb_mol_est_ven_bem_fin_ita_mlt_geo_cze_alb_arw_dut_wly_heb_bos_hun_bam_tag_krd_bat_jpn_tml_kor_rom_swe_moo_guj_ind_eng_gam_mao_mnd_ukr_tsw_glc_hau_rus_afr_grk_spa_qcu_ger_urd_svk_zul_anl_ben_owc_lat_mly_pan_dgb_por_lda_jav_tha_chh_knd_xho_swt_aze_ctl_prs_tur_akn_vie_aeg_ewe_fbf_ses	-0.407011611897541	-0.965860908377474	0.336618745859218
667	anl_mcd_akn_bos_tig_aeg_hau_glc_azi_aze_zul_ind_dyu_pol_ben_bsq_swe_gam_fbf_mnd_prs_eng_igb_ukr_swt_lit_hun_tsn_ven_est_cze_heb_geo_slo_ger_pan_urd_owc_chh_fre_fin_tsw_mao_afr_jav_jpn_knd_kor_por_bul_lda_alb_bat_rom_mlt_sun_cnt_hin_ewe_ctl_amr_krd_arw_grk_scr_qcu_ita_nor_dut_ses_sid_spa_wly_lat_mly_svk_bam_mol_cic_tag_tha_amh_tml_dgb_yor_uzb_rus_guj_tur_xho_vie_sod_moo_swa_bem	-0.394864562275324	-0.935746333507956	0.351827315951891
668	anl_afr_zul_cze_aeg_chh_mlt_nor_tur_aze_dyu_bat_swt_prs_krd_bsq_ita_amh_xho_cnt_grk_urd_akn_svk_dgb_lit_est_yor_bem_hun_scr_owc_geo_slo_mcd_swe_pol_hau_gam_ger_fin_moo_sun_lat_mly_jpn_tml_kor_ben_glc_ven_ctl_jav_pan_wly_ind_mnd_fre_cic_rus_sid_mol_dut_bul_por_qcu_ukr_eng_bos_ses_amr_hin_sod_arw_tag_spa_lda_guj_bam_mao_tha_tig_knd_tsn_igb_azi_alb_rom_uzb_ewe_vie_heb_swa_fbf_tsw	-0.3009497195434	-0.712919879379455	0.477680358272528
669	aeg_lit_ven_cze_chh_heb_amh_prs_uzb_azi_bem_mao_cic_bos_guj_bsq_dut_amr_fbf_cnt_scr_eng_xho_pan_dgb_glc_est_igb_swa_fin_pol_gam_geo_svk_ita_mol_ukr_anl_tig_ben_hun_moo_sun_bul_ind_jpn_tml_kor_arw_por_tsw_ger_tag_krd_wly_bat_mnd_rom_ses_urd_sod_hin_lat_ctl_rus_qcu_nor_grk_mcd_bam_mlt_swe_sid_alb_jav_afr_zul_slo_akn_mly_tha_hau_knd_dyu_yor_tur_fre_spa_aze_tsn_vie_owc_lda_swt_ewe	-0.5294115699315	-1.2600907726706	0.210789385712728
670	sod_ben_xho_bul_owc_wly_hau_cze_tur_azi_swa_ind_akn_lat_lit_bsq_ctl_heb_bam_cnt_rus_urd_ewe_por_ses_mcd_hun_fbf_lda_est_pan_anl_geo_eng_mol_alb_ita_mlt_aeg_guj_fin_moo_mly_spa_bat_jpn_tml_kor_hin_grk_cic_krd_tag_bos_gam_sun_mnd_slo_swt_svk_chh_ger_rom_glc_pol_qcu_ukr_prs_nor_yor_amr_arw_amh_fre_jav_swe_dyu_scr_bem_mao_tha_tig_knd_zul_dgb_uzb_dut_afr_aze_igb_vie_sid_ven_tsw_tsn	-0.611869354618958	-1.46117643715748	0.147337571090126
671	amr_por_tsn_rom_owc_chh_amh_eng_tur_aze_cic_bat_tsw_svk_ctl_bsq_mol_tig_lda_cnt_pol_ita_igb_slo_ses_guj_est_bam_swt_fin_ger_mlt_geo_alb_swe_lat_bos_wly_anl_rus_hun_zul_sun_fre_jav_jpn_tml_kor_ben_urd_ven_scr_mly_pan_sod_ind_mnd_mcd_dgb_grk_aeg_nor_spa_hin_krd_qcu_prs_glc_afr_moo_heb_bul_sid_dut_mao_cze_dyu_ukr_bem_tag_tha_hau_knd_yor_xho_azi_arw_lit_uzb_swa_vie_gam_akn_ewe_fbf	-0.226052553707946	-0.533922519449898	0.594669077922151
672	mlt_rom_lda_cze_sid_chh_hau_grk_aze_uzb_fbf_mao_ses_mcd_fre_bsq_lat_anl_ewe_cnt_alb_ukr_tsw_eng_yor_krd_est_bam_akn_fin_pan_wly_geo_rus_lit_spa_glc_heb_owc_nor_hun_igb_sun_swe_jav_jpn_tml_kor_prs_por_ven_mol_bat_pol_tig_ind_mnd_bul_bem_bos_aeg_slo_svk_hin_ita_qcu_arw_afr_scr_cic_gam_ben_amh_ctl_mly_guj_dyu_urd_zul_tag_tha_amr_knd_swt_moo_tur_dut_ger_azi_dgb_vie_sod_tsn_xho_swa	-0.3209469771306	-0.760108538920836	0.449112386877183
673	amh_pan_igb_lit_sod_amr_wly_fre_azi_aze_moo_tag_fbf_lat_ctl_bsq_ita_gam_lda_mnd_krd_cze_bam_eng_tsn_nor_est_zul_ven_fin_ukr_owc_geo_glc_scr_afr_rus_anl_aeg_dut_hun_dgb_jav_urd_mao_jpn_knd_kor_pol_svk_xho_por_mly_bul_tig_bat_cnt_ger_ses_alb_sid_guj_arw_grk_hin_qcu_bos_swe_mcd_tsw_hau_prs_heb_slo_ind_rom_ewe_ben_cic_sun_tha_chh_tml_yor_swa_tur_mol_spa_uzb_dyu_vie_mlt_akn_swt_bem	-0.526096833196257	-1.25448937988852	0.212807901009663
674	mlt_alb_moo_ben_aeg_heb_gam_dut_uzb_tur_bam_sun_cic_hin_spa_bsq_afr_amh_dyu_mnd_prs_pan_yor_bul_tsn_pol_est_bem_tsw_hun_swe_anl_geo_mol_glc_svk_ctl_sid_tig_cze_fin_akn_tag_guj_jav_jpn_tml_kor_grk_eng_dgb_rus_bat_lit_owc_ind_cnt_por_xho_ita_chh_rom_ger_urd_fre_qcu_mcd_lat_bos_ses_amr_nor_hau_scr_mao_slo_fbf_arw_ven_mly_tha_sod_knd_zul_igb_azi_krd_ukr_aze_lda_vie_wly_swt_ewe_swa	-0.290397766386019	-0.686287069990646	0.494239599366898
675	wly_bos_dyu_lit_tig_amr_aeg_ben_tur_azi_tsn_ind_ewe_hin_fre_bsq_krd_amh_ses_cnt_spa_cze_swt_urd_lda_dut_fin_ven_swa_est_prs_heb_geo_alb_slo_guj_ctl_owc_mlt_scr_hun_yor_jav_lat_sun_jpn_knd_kor_pol_afr_igb_glc_bat_mcd_sod_mly_mnd_grk_dgb_rus_hau_por_bul_mol_rom_qcu_pan_nor_svk_akn_gam_ita_chh_arw_mao_eng_cic_swe_moo_tag_tha_anl_tml_zul_xho_uzb_ukr_ger_aze_bem_vie_sid_bam_fbf_tsw	-1.00254457959755	-2.43900101044708	0.0166257417106073
676	heb_guj_bem_fre_aeg_tig_anl_nor_azi_aze_yor_mao_igb_rus_slo_bsq_glc_sod_ewe_mnd_mcd_bos_lda_lat_dyu_ctl_hun_moo_fbf_est_pol_wly_geo_pan_mol_svk_cze_owc_sid_grk_fin_bam_tag_bul_sun_jpn_tml_kor_eng_arw_cic_lit_jav_alb_gam_bat_cnt_afr_xho_hin_amr_ger_urd_scr_spa_qcu_prs_swe_rom_akn_chh_dut_amh_ukr_ind_por_zul_krd_swt_mly_tha_mlt_knd_ses_tsw_uzb_ben_ita_tur_tsn_vie_hau_dgb_ven_swa	-0.147866012809924	-0.348667270484347	0.728127225830492
677	amh_cze_xho_mcd_heb_hau_owc_eng_azi_uzb_dyu_mao_tsn_bul_hin_bsq_mol_chh_ven_cnt_prs_urd_tsw_dut_zul_afr_fin_cic_bem_hun_lat_wly_geo_ben_nor_krd_ctl_anl_tig_alb_est_yor_tag_por_jav_jpn_knd_kor_spa_pol_dgb_rom_bat_rus_amr_ind_mnd_swe_swt_bos_sid_svk_ger_guj_grk_qcu_fre_ita_slo_ewe_sod_lit_mlt_glc_sun_ukr_bam_pan_igb_mly_tha_gam_tml_fbf_ses_tur_scr_arw_aze_akn_vie_aeg_lda_moo_swa	0.026745691030362	0.0630084406641007	0.94989500926031
678	hau_ctl_moo_por_anl_amr_aeg_guj_uzb_tur_akn_tag_fbf_ita_bos_bsq_grk_mlt_cic_cnt_slo_lat_tsw_cze_ewe_spa_est_swt_dgb_hun_urd_wly_geo_pan_ukr_svk_nor_amh_heb_hin_fin_tsn_bat_afr_sun_jpn_knd_kor_pol_dut_bem_krd_jav_eng_chh_mao_mnd_ben_swa_mol_gam_glc_rom_scr_ger_qcu_alb_mcd_arw_ven_tig_fre_sid_rus_ind_prs_yor_bul_bam_mly_tha_owc_tml_xho_ses_aze_swe_lit_azi_zul_vie_sod_igb_lda_dyu	-0.805367350090632	-1.93867479592285	0.0555729959644694
679	sod_fre_moo_arw_amh_owc_hau_grk_tur_uzb_swa_bat_xho_lat_nor_bsq_prs_tig_cic_cnt_bul_ben_dyu_afr_bam_scr_est_swt_bem_fin_mcd_aeg_geo_svk_ctl_por_cze_mlt_wly_dut_hun_yor_jav_slo_ind_jpn_knd_kor_swe_urd_ven_pol_tag_lit_amr_sun_mnd_rom_tsw_bos_gam_krd_guj_pan_ita_qcu_hin_ger_spa_ewe_chh_rus_anl_eng_mly_ukr_tsn_alb_dgb_mao_tha_heb_tml_ses_lda_aze_glc_mol_azi_akn_vie_sid_fbf_zul_igb	-0.464620511168585	-1.10477789929429	0.272105921204297
680	wly_eng_xho_spa_chh_gam_owc_alb_uzb_azi_zul_sun_lda_ctl_scr_bsq_ita_mlt_swa_mnd_lat_svk_ewe_por_tsn_pol_fin_bem_igb_hun_slo_tig_geo_fre_lit_guj_mcd_amr_sid_afr_est_bam_mly_urd_ind_jpn_tml_kor_bul_rom_swt_bos_mao_ger_heb_jav_cnt_krd_tsw_mol_hau_pan_rus_grk_ukr_qcu_ben_prs_glc_moo_aeg_cze_amh_arw_tag_dut_cic_nor_ven_bat_tha_sod_knd_fbf_yor_tur_swe_hin_aze_dgb_vie_anl_dyu_akn_ses	0.00242357438285412	0.00571578706379872	0.995451729593536
681	chh_nor_tsw_spa_mlt_amh_tig_dut_tur_aze_lda_bat_igb_pan_eng_bsq_por_sid_ewe_mnd_swe_glc_fbf_alb_swt_lat_hun_bem_dyu_est_pol_amr_geo_urd_arw_mol_prs_hau_sod_ctl_fin_dgb_jav_mcd_mly_jpn_tml_kor_ukr_slo_swa_ita_sun_ben_aeg_mao_cnt_bos_cic_fre_gam_rus_ger_bul_grk_qcu_lit_cze_rom_yor_wly_krd_anl_hin_tag_guj_moo_scr_xho_ind_tha_owc_knd_tsn_bam_azi_afr_svk_uzb_akn_vie_heb_ven_zul_ses	0.169679333018684	0.399320269615778	0.690572768636178
682	sod_bos_bam_por_wly_sid_gam_pan_tur_azi_akn_mao_swa_cze_mcd_bsq_ukr_hau_tsw_mnd_eng_swe_zul_krd_xho_scr_hun_ven_dgb_fin_afr_aeg_geo_mol_pol_nor_lit_tig_chh_urd_est_fbf_tag_fre_mly_jpn_knd_kor_ita_ctl_swt_spa_ind_dut_anl_jav_cnt_rus_igb_svk_mlt_alb_ger_hin_ben_qcu_lat_guj_bul_cic_heb_arw_amh_prs_sun_grk_dyu_slo_bem_bat_tha_amr_tml_ewe_moo_aze_rom_glc_uzb_lda_vie_owc_tsn_ses_yor	0.390609263794588	0.921651974711278	0.359094906980486
683	heb_fre_igb_mol_chh_wly_tig_eng_uzb_aze_dyu_jav_akn_ben_por_bsq_scr_aeg_tsn_mnd_guj_mcd_zul_krd_cic_svk_est_moo_lda_hun_arw_mlt_geo_ctl_bul_rom_swe_owc_amr_nor_fin_swa_sun_slo_mly_jpn_knd_kor_pol_prs_ven_grk_bat_afr_sod_ind_cnt_ger_xho_dut_hau_spa_ita_glc_rus_qcu_lat_lit_pan_dgb_amh_bos_gam_urd_tag_cze_tsw_alb_ses_mao_tha_anl_tml_fbf_ewe_tur_hin_ukr_azi_yor_vie_sid_bam_swt_bem	-1.01488150839168	-2.47263065784963	0.0152292561455838
684	amh_mol_igb_por_sod_anl_gam_ger_uzb_aze_swa_jav_swt_ctl_guj_bsq_ukr_heb_bem_cnt_pol_nor_fbf_svk_tsn_krd_fin_akn_lda_est_scr_owc_geo_afr_spa_ita_eng_tig_hau_cze_hun_cic_mao_grk_ind_jpn_tml_kor_pan_prs_ven_glc_tag_urd_amr_mly_mnd_mcd_ses_lit_chh_alb_rus_dut_ben_qcu_swe_fre_slo_dgb_mlt_lat_sid_bos_sun_rom_bam_bul_dyu_bat_tha_aeg_knd_xho_tsw_azi_arw_hin_tur_yor_vie_wly_ewe_moo_zul	-0.10191084758984	-0.240158509753715	0.810735951834261
685	owc_urd_yor_spa_amr_wly_aeg_ctl_uzb_aze_xho_mly_ses_prs_slo_bsq_nor_sod_cic_mnd_lit_ger_dgb_bos_igb_bul_fin_tsn_fbf_hun_mol_sid_geo_hin_eng_svk_krd_amh_chh_lat_est_ven_jav_fre_bat_jpn_tml_kor_por_cze_dyu_glc_sun_guj_mlt_tag_cnt_scr_tsw_rus_hau_pol_arw_ukr_rom_qcu_alb_pan_swe_ewe_anl_grk_heb_dut_ind_ita_bem_afr_akn_mao_tha_tig_knd_bam_lda_azi_mcd_ben_tur_swa_vie_gam_zul_moo_swt	0.547871407178146	1.29465856819359	0.19864325919344
686	amr_pol_dgb_por_anl_wly_mlt_bul_uzb_tur_xho_bat_yor_cze_mcd_bsq_alb_sod_ewe_cnt_rus_svk_bem_ger_cic_rom_est_tsn_tsw_fin_arw_owc_geo_ben_bos_urd_spa_chh_gam_lit_hun_lda_tag_ctl_jav_jpn_tml_kor_swe_slo_bam_afr_mly_hin_heb_sun_mnd_krd_zul_eng_tig_ita_glc_mol_ukr_qcu_nor_dut_pan_swt_amh_grk_sid_scr_mao_lat_fbf_guj_ses_ind_tha_hau_knd_akn_ven_aze_prs_fre_azi_swa_vie_aeg_dyu_moo_igb	-0.342743985970753	-0.811535221859204	0.419130583600505
687	wly_mol_swt_ger_sid_owc_chh_prs_uzb_azi_igb_bat_moo_mcd_bos_bsq_ukr_aeg_xho_mnd_pol_svk_swa_spa_fbf_scr_hun_akn_dyu_fin_grk_heb_geo_alb_ben_rom_urd_amh_tig_krd_est_cic_ind_afr_mao_jpn_tml_kor_arw_nor_bam_rus_mly_hin_anl_sun_cnt_lat_ewe_eng_hau_ctl_ita_dut_cze_qcu_guj_pan_slo_tsw_gam_glc_sod_fre_jav_swe_tsn_por_yor_tag_tha_mlt_knd_zul_bem_aze_lit_bul_tur_dgb_vie_amr_lda_ses_ven	-0.619152793538998	-1.48117152533473	0.141941086435522
688	heb_mol_ven_ita_mlt_chh_gam_rom_aze_uzb_swa_mao_cic_krd_por_bsq_mcd_tig_bem_mnd_glc_fre_tsn_urd_dgb_swe_hun_igb_ses_fin_lat_owc_geo_dut_guj_rus_alb_anl_amr_pan_est_zul_ind_scr_mly_jpn_tml_kor_hin_arw_ewe_lit_bat_pol_wly_jav_cnt_ger_dyu_svk_aeg_ben_afr_cze_spa_qcu_grk_bul_eng_lda_hau_ukr_amh_ctl_tag_prs_tsw_nor_swt_sun_tha_sod_knd_moo_xho_tur_bos_slo_azi_akn_vie_sid_fbf_yor_bam	0.176631285605803	0.416218487591839	0.678209104085585
689	hau_pan_bam_krd_heb_amr_sod_alb_uzb_tur_cic_mao_fbf_ctl_spa_bsq_scr_chh_dyu_mnd_mcd_hin_akn_dut_lda_fre_hun_ses_swt_fin_guj_aeg_geo_grk_afr_glc_eng_wly_tig_mol_est_yor_ind_slo_bat_jpn_tml_kor_rom_pol_bem_bos_mly_nor_anl_tag_cnt_ita_tsw_prs_amh_swe_por_arw_svk_qcu_rus_lat_ger_ewe_owc_cze_mlt_ukr_jav_ben_dgb_lit_swa_sun_tha_sid_knd_igb_tsn_azi_bul_urd_aze_xho_vie_gam_ven_zul_moo	0.24650758061715	0.580033179462757	0.563294912398711
690	owc_slo_ven_spa_gam_sod_chh_cze_uzb_aze_dgb_tag_akn_prs_svk_bsq_rus_heb_tsw_mnd_nor_grk_bem_swe_dyu_fre_hun_ses_cic_fin_ger_sid_geo_alb_bos_scr_ben_aeg_mlt_por_est_ewe_ind_afr_bat_jpn_tml_kor_guj_pan_yor_ukr_jav_rom_tig_sun_cnt_pol_tsn_glc_wly_bul_eng_lit_ctl_qcu_urd_krd_mcd_swt_hau_dut_amh_lat_mly_hin_lda_ita_xho_mao_tha_anl_knd_swa_fbf_azi_arw_mol_tur_zul_vie_amr_bam_igb_moo	-1.47093821674595	-3.74033303338649	0.000317596535433446
691	owc_bul_tsw_ukr_chh_amh_wly_scr_azi_aze_cic_ind_ewe_eng_glc_bsq_swe_mlt_swa_cnt_lit_bos_bem_spa_dgb_guj_fin_zul_ses_est_ger_tig_geo_dut_prs_svk_pan_aeg_amr_rus_hun_tsn_mly_hin_tag_jpn_tml_kor_cze_fre_moo_grk_mao_rom_gam_bat_mnd_ita_xho_mol_sod_urd_arw_alb_por_qcu_mcd_pol_lat_dyu_anl_ctl_sid_krd_sun_afr_ven_ben_lda_jav_tha_heb_knd_igb_bam_tur_slo_nor_uzb_fbf_vie_hau_akn_swt_yor	-0.320494000581854	-0.758676207003499	0.449964773886761
692	tig_bos_xho_urd_chh_hau_owc_krd_tur_aze_moo_mly_yor_ukr_mcd_bsq_hin_sod_zul_cnt_lat_pol_dgb_grk_swt_ita_fin_bam_igb_est_rom_aeg_geo_svk_dut_scr_bul_amr_sid_pan_hun_cic_ind_fre_tag_jpn_tml_kor_prs_slo_tsw_ctl_bat_mol_gam_sun_mnd_glc_dyu_alb_amh_arw_guj_lit_afr_qcu_por_ben_swe_tsn_anl_rus_wly_cze_jav_ger_fbf_eng_ses_mao_tha_heb_knd_akn_lda_azi_nor_spa_uzb_swa_vie_mlt_ewe_bem_ven	-0.691523014908849	-1.66388869303188	0.0995008736581185
693	tig_ger_dgb_alb_anl_mlt_sod_arw_tur_aze_bam_mao_ven_guj_cze_bsq_bos_chh_ses_mnd_ben_hin_swt_fre_tsw_dut_est_lda_ewe_hun_krd_wly_geo_scr_pol_bul_spa_sid_heb_ctl_fin_dyu_tag_lat_mly_jpn_tml_kor_ita_svk_yor_nor_bat_rus_gam_sun_cnt_prs_igb_pan_hau_urd_mol_eng_rom_qcu_swe_afr_grk_zul_amh_por_aeg_lit_ind_slo_fbf_glc_akn_jav_tha_amr_knd_bem_swa_azi_ukr_mcd_uzb_moo_vie_owc_cic_tsn_xho	0.140516052722606	0.330552171710562	0.741726314686037
694	owc_por_bem_cze_mlt_heb_tig_arw_azi_tur_tsw_sun_tsn_rom_prs_bsq_spa_gam_dgb_cnt_bos_mol_zul_slo_akn_afr_hun_dyu_fbf_est_mcd_wly_geo_ctl_rus_eng_hin_sod_anl_ita_fin_yor_mao_swe_ind_jpn_tml_kor_scr_guj_moo_grk_mly_nor_amh_tag_mnd_ben_swt_ukr_sid_svk_pol_fre_pan_qcu_alb_ger_dut_swa_aeg_lit_amr_lat_jav_glc_ven_urd_bam_bat_tha_hau_knd_ses_cic_uzb_bul_krd_aze_xho_vie_chh_lda_igb_ewe	0.178568273162468	0.420043786365904	0.675422335374363
695	wly_slo_igb_pol_heb_owc_sid_arw_uzb_azi_tsn_tag_zul_svk_guj_bsq_por_anl_lda_cnt_mol_bos_bem_lit_fbf_cze_est_akn_ses_hun_rom_aeg_geo_afr_glc_spa_urd_tig_chh_grk_fin_tsw_jav_eng_mao_jpn_knd_kor_ger_lat_yor_ita_mly_scr_gam_ind_mnd_rus_moo_hin_amh_krd_alb_dut_bul_qcu_nor_pan_swe_xho_amr_fre_hau_ben_bat_mcd_bam_ukr_ewe_sun_tha_sod_tml_dyu_dgb_aze_ctl_prs_tur_swa_vie_mlt_cic_ven_swt	0.106390784884259	0.250585448124841	0.802687406542457
696	amr_guj_lda_swe_owc_tig_gam_rom_tur_azi_dgb_mly_bam_fre_pan_bsq_krd_sod_moo_cnt_rus_hin_zul_ger_tsw_mcd_fin_yor_ewe_hun_alb_heb_geo_spa_dut_ben_arw_hau_mlt_eng_est_igb_bat_glc_mao_jpn_tml_kor_ukr_nor_ses_lat_jav_grk_sid_ind_mnd_por_fbf_slo_anl_pol_ctl_svk_prs_qcu_urd_bul_afr_dyu_wly_cze_amh_mol_sun_ita_akn_lit_swa_tag_tha_chh_knd_tsn_swt_uzb_bos_scr_aze_bem_vie_aeg_xho_cic_ven	-0.817518453482558	-1.97761139523138	0.0509329160765381
697	tig_ita_lda_cze_chh_owc_hau_ukr_uzb_aze_bem_bat_ven_krd_spa_bsq_urd_aeg_fbf_mnd_bos_lat_swt_ben_swa_lit_hun_bam_yor_fin_mcd_sod_geo_slo_glc_guj_svk_heb_wly_ger_est_dgb_mly_hin_sun_jpn_knd_kor_rom_swe_tsn_bul_mao_pol_sid_jav_cnt_mol_xho_fre_amh_prs_afr_dut_nor_qcu_grk_scr_ctl_cic_amr_rus_mlt_eng_ind_por_dyu_pan_akn_tag_tha_anl_tml_ses_tsw_tur_arw_alb_azi_moo_vie_gam_ewe_igb_zul	-0.685648886935177	-1.64184396271551	0.103999840823063
698	chh_ger_akn_nor_gam_wly_amh_swe_uzb_aze_lda_sun_zul_mol_dut_bsq_urd_sid_bam_mnd_eng_cze_bem_mcd_ven_glc_hun_tsn_dgb_est_scr_sod_geo_arw_ukr_hin_slo_tig_mlt_svk_fin_xho_jav_pol_mly_jpn_knd_kor_bul_spa_dyu_bos_mao_guj_owc_tag_cnt_prs_moo_por_amr_pan_ben_afr_krd_qcu_rom_ctl_ita_yor_anl_lat_heb_grk_bat_fre_swa_rus_cic_ind_tha_hau_tml_swt_ewe_azi_lit_alb_tur_fbf_vie_aeg_igb_ses_tsw	0.370900765084178	0.87458921672594	0.384050477732239
699	amr_rus_yor_por_aeg_gam_owc_urd_tur_uzb_dyu_tag_tsw_pan_ctl_bsq_ita_amh_bem_cnt_swe_scr_ewe_slo_fbf_svk_est_swt_bam_hun_nor_mlt_geo_mcd_fre_cze_alb_chh_anl_pol_fin_ven_jav_bul_mao_jpn_knd_kor_krd_ukr_igb_ger_mly_guj_sod_ind_mnd_glc_zul_afr_sid_hin_spa_ben_mol_qcu_arw_bos_rom_tsn_hau_grk_tig_eng_sun_prs_xho_lat_moo_bat_tha_heb_tml_lda_dgb_azi_lit_dut_aze_cic_vie_wly_akn_ses_swa	-0.111176490864184	-0.262046561581635	0.793865087188514
700	gam_mol_swa_guj_wly_sid_heb_swe_uzb_aze_lda_bat_akn_por_ctl_bsq_scr_amr_ewe_mnd_svk_ger_tsw_glc_ven_nor_est_moo_dyu_hun_cze_owc_geo_lit_pan_bul_lat_sod_aeg_slo_fin_tsn_ind_pol_mly_jpn_tml_kor_fre_prs_xho_spa_jav_afr_chh_tag_cnt_rom_bam_krd_hau_urd_rus_bos_dut_qcu_arw_eng_mcd_swt_tig_alb_anl_ben_mao_hin_fbf_ukr_ses_sun_tha_mlt_knd_bem_cic_azi_grk_ita_tur_yor_vie_amh_igb_dgb_zul	-0.26358745803528	-0.623083913191872	0.534754416907009
701	tig_urd_akn_bos_amr_gam_wly_dut_aze_azi_cic_tag_yor_ben_hin_bsq_por_hau_lda_mnd_mol_cze_zul_scr_tsw_ita_hun_dgb_ses_fin_mcd_chh_geo_ukr_slo_rus_ger_aeg_heb_pan_est_xho_jav_rom_mly_jpn_tml_kor_afr_eng_swa_fre_sun_lat_amh_ind_cnt_pol_bem_svk_mlt_lit_krd_bul_prs_qcu_glc_guj_ctl_moo_anl_arw_sod_grk_mao_swe_ewe_nor_swt_bat_tha_owc_knd_bam_fbf_tur_spa_alb_uzb_igb_vie_sid_dyu_tsn_ven	0.366765367097269	0.864894136097924	0.389322385992984
702	owc_fre_ewe_pol_aeg_amr_gam_eng_azi_uzb_dyu_jav_ses_alb_afr_bsq_cze_heb_lda_mnd_pan_ukr_fbf_prs_akn_lit_fin_igb_ven_hun_mcd_sid_geo_krd_rom_grk_por_wly_tig_hin_est_moo_tag_dut_ind_jpn_knd_kor_rus_ctl_swt_arw_mly_slo_chh_sun_cnt_bul_swa_glc_mlt_lat_mol_swe_ger_qcu_ita_spa_guj_bem_sod_nor_amh_bos_mao_ben_dgb_svk_yor_bat_tha_anl_tml_tsw_cic_tur_urd_scr_aze_tsn_vie_hau_bam_zul_xho	-0.204955118700976	-0.483605823735587	0.629802366388212
703	sid_mol_ses_lat_aeg_amr_wly_scr_tur_uzb_dyu_jav_tsn_cze_arw_bsq_lit_gam_bam_cnt_ben_pan_zul_ger_lda_rus_hun_ewe_igb_est_ita_amh_geo_spa_rom_ukr_dut_chh_tig_por_fin_cic_ind_grk_sun_jpn_tml_kor_urd_pol_tsw_krd_mao_prs_owc_mly_mnd_bos_ven_afr_heb_slo_bul_mcd_hin_qcu_swe_svk_nor_moo_anl_ctl_hau_glc_tag_guj_yor_alb_akn_bat_tha_sod_knd_swt_bem_aze_fre_eng_azi_fbf_vie_mlt_dgb_xho_swa	-0.0594836712233569	-0.14014322426466	0.88884990549645
704	amh_rom_tsn_urd_sod_gam_mlt_mol_azi_tur_yor_mly_swa_ctl_cze_bsq_dut_owc_bam_cnt_ben_ger_dgb_afr_tsw_fre_fin_ses_swt_hun_nor_wly_geo_grk_scr_krd_mcd_chh_amr_slo_est_ven_jav_pol_tag_jpn_tml_kor_eng_guj_bem_spa_sun_por_aeg_ind_mnd_arw_igb_lit_heb_glc_rus_hin_bos_qcu_bul_prs_pan_dyu_hau_svk_sid_alb_mao_ita_fbf_ukr_zul_bat_tha_tig_knd_cic_ewe_aze_swe_lat_uzb_xho_vie_anl_akn_moo_lda	0.544538781877585	1.28712034402424	0.201246632212034
705	wly_ben_swt_por_sid_hau_anl_krd_aze_tur_moo_mao_bem_afr_ita_bsq_bul_owc_yor_mnd_swe_rom_swa_grk_tsw_nor_hun_ewe_xho_est_pan_heb_geo_dut_arw_bos_ctl_gam_aeg_guj_fin_cic_ind_prs_tag_jpn_knd_kor_lat_fre_lda_svk_bat_eng_sod_jav_cnt_ger_fbf_scr_amr_glc_urd_alb_mol_qcu_spa_ukr_lit_bam_mlt_pol_tig_rus_mly_hin_akn_mcd_ses_sun_tha_chh_tml_ven_tsn_uzb_slo_cze_azi_zul_vie_amh_igb_dgb_dyu	0.0224442352064246	0.0528209043006198	0.95798790139783
706	aeg_swe_lda_ben_hau_owc_gam_glc_tur_aze_moo_mao_swa_bos_svk_bsq_alb_sid_yor_mnd_eng_ukr_swt_ita_tsn_ctl_est_akn_xho_fin_cze_amh_geo_lat_rus_afr_urd_mlt_anl_ger_hun_cic_tag_guj_mly_jpn_tml_kor_pan_rom_dgb_por_ind_prs_tig_jav_cnt_lit_fbf_grk_amr_pol_mol_bul_scr_qcu_mcd_krd_fre_zul_chh_nor_sod_spa_sun_hin_ewe_dut_bam_bat_tha_heb_knd_ses_dyu_uzb_arw_slo_azi_igb_vie_wly_ven_tsw_bem	0.138622119408513	0.326081070824289	0.745095633390373
707	aeg_spa_swa_grk_heb_chh_tig_bos_aze_azi_lda_bat_cic_dut_rom_bsq_urd_amr_dgb_mnd_pan_ctl_dyu_arw_tsw_ger_fin_bam_zul_est_glc_hau_geo_scr_prs_ben_eng_gam_mlt_rus_hun_ven_mao_nor_mly_jpn_tml_kor_krd_mol_ewe_guj_tag_svk_sod_ind_cnt_hin_akn_lat_owc_ukr_bul_mcd_fre_qcu_slo_lit_swe_swt_sid_pol_anl_afr_sun_ita_yor_cze_ses_jav_tha_wly_knd_tsn_igb_uzb_alb_por_tur_xho_vie_amh_bem_moo_fbf	0.288028166755732	0.677750179229187	0.49961281322622
708	anl_grk_moo_prs_hau_wly_mlt_rom_tur_aze_lda_ind_dyu_hin_alb_bsq_spa_sod_yor_mnd_ben_glc_fbf_afr_xho_fre_hun_akn_ven_est_swe_amr_geo_slo_lat_scr_bul_sid_tig_rus_fin_bam_sun_pan_bat_jpn_knd_kor_ctl_nor_tsn_lit_mly_por_owc_jav_cnt_ger_swt_dut_chh_mcd_ukr_arw_eng_qcu_guj_urd_cze_ses_heb_pol_aeg_krd_tag_bos_tsw_mol_dgb_mao_tha_gam_tml_igb_bem_uzb_ita_svk_azi_cic_vie_amh_zul_ewe_swa	-0.11627528824842	-0.274030476575286	0.784668930028466
709	aeg_nor_dgb_ita_amr_wly_gam_pan_aze_azi_cic_sun_yor_eng_afr_bsq_rus_sid_xho_mnd_alb_urd_swa_rom_bam_slo_est_ven_dyu_fin_ctl_hau_geo_grk_fre_guj_arw_chh_sod_por_hun_fbf_tag_pol_bat_jpn_knd_kor_cze_dut_tsw_mcd_mao_krd_anl_ind_cnt_svk_ses_ben_amh_lit_hin_spa_swe_qcu_ukr_scr_lat_lda_heb_prs_mlt_ger_jav_bos_tsn_mol_bem_mly_tha_owc_tml_ewe_moo_uzb_bul_glc_tur_swt_vie_tig_igb_akn_zul	0.0783385199793196	0.184422506405976	0.854083569916617
710	amr_lit_swa_guj_sod_hau_mlt_arw_uzb_tur_ses_mao_tsw_prs_scr_bsq_grk_aeg_ven_mnd_mol_bos_swt_spa_fbf_rus_fin_moo_zul_est_cze_anl_geo_krd_lat_ita_afr_amh_chh_ger_hun_ewe_sun_glc_bat_jpn_knd_kor_bul_ukr_dyu_pol_jav_por_gam_mly_cnt_fre_tsn_hin_tig_slo_pan_eng_rom_qcu_svk_nor_ctl_lda_wly_ben_heb_dut_ind_urd_yor_mcd_cic_tag_tha_owc_tml_igb_dgb_aze_swe_alb_azi_akn_vie_sid_bam_bem_xho	-0.603203733230911	-1.43827791956922	0.153711951999978
711	amh_afr_igb_svk_heb_tig_wly_por_azi_aze_yor_mly_ven_mcd_grk_bsq_bul_hau_bam_mnd_hin_ukr_fbf_guj_dyu_spa_hun_swt_akn_fin_alb_amr_geo_ger_slo_ctl_fre_anl_aeg_glc_est_cic_sun_scr_jav_jpn_tml_kor_dut_eng_zul_rom_tag_swe_sid_ind_cnt_cze_bem_krd_owc_ita_ben_rus_urd_qcu_nor_pan_prs_xho_chh_mol_sod_bos_mao_arw_lda_pol_swa_bat_tha_gam_knd_ewe_tsw_tur_lat_lit_uzb_moo_vie_mlt_tsn_ses_dgb	-0.492464037469101	-1.17411501409066	0.243346840079335
712	anl_nor_dgb_ctl_amr_chh_aeg_krd_aze_tur_cic_ind_swt_lit_hin_bsq_dut_heb_moo_cnt_prs_rom_bem_guj_ses_spa_hun_lda_ewe_fin_afr_wly_geo_rus_mol_pan_svk_mlt_sid_cze_est_xho_tag_scr_mly_jpn_tml_kor_alb_bos_tsn_mcd_sun_bul_gam_bat_mnd_pol_igb_swe_owc_ukr_grk_fre_urd_qcu_ita_slo_lat_zul_tig_por_hau_glc_jav_eng_yor_ben_tsw_mao_tha_amh_knd_dyu_bam_azi_arw_ger_uzb_fbf_vie_sod_akn_ven_swa	-0.446437462203665	-1.06100356242846	0.291435920363209
713	amr_rus_zul_eng_mlt_gam_wly_ukr_uzb_azi_ewe_tag_moo_mol_afr_bsq_rom_tig_ven_cnt_ger_slo_bem_bos_swa_mcd_hun_dyu_dgb_fin_krd_sid_geo_glc_scr_fre_cze_heb_aeg_arw_est_yor_mao_por_sun_jpn_knd_kor_urd_pol_cic_alb_ind_prs_anl_bat_mnd_ita_bam_spa_hau_guj_ben_svk_ctl_qcu_lit_nor_lat_tsw_owc_bul_chh_dut_jav_swe_ses_pan_tsn_mly_tha_sod_tml_swt_fbf_tur_grk_hin_aze_xho_vie_amh_lda_akn_igb	-0.528442351022672	-1.25854037248284	0.211346673416359
714	hau_rus_tsw_pan_chh_anl_mlt_guj_aze_tur_swt_jav_bam_eng_por_bsq_alb_amr_lda_cnt_ger_spa_akn_mcd_ven_hin_est_zul_igb_fin_krd_sid_geo_bos_fre_arw_bul_amh_gam_cze_hun_yor_ind_swe_tag_jpn_tml_kor_scr_urd_ewe_lat_mao_grk_owc_mly_mnd_afr_moo_ita_heb_svk_ctl_mol_pol_qcu_rom_ben_ukr_fbf_aeg_dut_wly_lit_bat_prs_xho_glc_dgb_sun_tha_sod_knd_dyu_tsn_azi_nor_slo_uzb_bem_vie_tig_cic_ses_swa	-0.00492085314042378	-0.0115834050457997	0.990782799125888
715	hau_por_cic_scr_gam_wly_heb_ctl_aze_tur_dgb_sun_ewe_guj_hin_bsq_lit_anl_swa_mnd_bos_slo_ses_pan_swt_bul_est_tsn_fbf_fin_svk_amh_geo_alb_ben_eng_afr_amr_sid_krd_hun_xho_mly_rom_ind_jpn_knd_kor_ger_lat_tsw_fre_mao_cze_tig_bat_cnt_ita_akn_nor_chh_mol_urd_grk_dut_qcu_glc_prs_spa_ven_aeg_mcd_owc_ukr_tag_rus_dyu_swe_yor_jav_tha_sod_tml_moo_igb_azi_pol_arw_uzb_bam_vie_mlt_bem_lda_zul	-0.767670186904545	-1.8470934581349	0.0679131798003653
716	sod_krd_moo_lit_anl_amr_owc_por_tur_azi_tsw_tag_bem_hin_guj_bsq_fre_hau_xho_mnd_afr_arw_dyu_rus_ses_glc_hun_bam_dgb_fin_nor_aeg_geo_mcd_mol_ukr_swe_gam_sid_bos_est_igb_bat_spa_jav_jpn_tml_kor_pol_prs_yor_scr_mly_grk_tig_mao_cnt_ben_ven_bul_wly_lat_slo_ger_alb_qcu_ctl_dut_ita_zul_heb_rom_chh_pan_ind_svk_swa_eng_lda_sun_tha_amh_knd_ewe_akn_aze_cze_urd_uzb_cic_vie_mlt_tsn_swt_fbf	0.38781540984598	0.914035779950817	0.363061731409139
717	amh_grk_lda_slo_tig_heb_anl_rom_aze_azi_bem_mly_xho_svk_prs_bsq_rus_hau_ses_cnt_por_ben_dgb_eng_tsw_scr_hun_swt_ven_fin_ita_sod_geo_pol_lat_urd_lit_sid_aeg_ctl_est_moo_mao_ger_bat_jpn_knd_kor_alb_mol_swa_dut_ind_hin_wly_tag_mnd_guj_igb_arw_gam_bul_bos_mcd_spa_qcu_afr_ukr_glc_yor_amr_pan_owc_krd_sun_nor_tsn_swe_ewe_jav_tha_chh_tml_bam_akn_tur_fre_cze_uzb_fbf_vie_mlt_cic_dyu_zul	-0.660210490119068	-1.57863349112277	0.117815638646794
718	chh_arw_igb_mol_amh_sod_tig_pol_azi_uzb_lda_mao_akn_swe_bos_bsq_pan_mlt_ven_mnd_nor_ben_cic_grk_bam_ger_hun_fbf_bem_est_ita_owc_geo_krd_ctl_urd_lit_wly_heb_hin_fin_xho_sun_eng_tag_jpn_tml_kor_slo_guj_swa_bul_bat_glc_anl_jav_cnt_svk_dyu_cze_aeg_rom_mcd_spa_ukr_qcu_fre_rus_alb_ses_sid_prs_gam_por_ind_afr_ewe_dut_moo_mly_tha_amr_knd_yor_zul_tur_scr_lat_aze_tsn_vie_hau_tsw_dgb_swt	-0.288080219784687	-0.68149189459625	0.49725386348886
719	heb_fre_lda_urd_owc_amr_gam_lat_tur_azi_dyu_sun_ses_ita_ger_bsq_afr_wly_swa_mnd_guj_pol_xho_lit_bem_cze_hun_yor_fbf_est_ukr_sid_geo_grk_rus_swe_hin_tig_sod_ben_fin_cic_bat_bos_tag_jpn_tml_kor_arw_glc_swt_scr_mao_dut_chh_jav_cnt_alb_ewe_mcd_anl_pan_svk_bul_por_qcu_prs_ctl_rom_tsw_amh_nor_mlt_spa_mly_mol_zul_eng_dgb_ind_tha_hau_knd_igb_akn_aze_slo_krd_uzb_ven_vie_aeg_tsn_moo_bam	-0.429734139169163	-1.02074295362585	0.310024223531686
720	amr_cze_xho_pol_owc_gam_heb_hin_uzb_aze_bem_mly_fbf_por_svk_bsq_ben_aeg_zul_mnd_spa_prs_bam_eng_igb_ger_fin_ven_lda_hun_pan_mlt_geo_ctl_bos_slo_arw_sod_sid_nor_est_moo_ind_grk_sun_jpn_tml_kor_rom_ukr_tsn_mol_tag_mcd_anl_bat_cnt_dut_swa_guj_chh_glc_ita_fre_rus_qcu_bul_lat_scr_tsw_tig_afr_wly_alb_jav_swe_dyu_urd_dgb_mao_tha_amh_knd_swt_ses_tur_krd_lit_azi_akn_vie_hau_cic_yor_ewe	-0.66605258378283	-1.59580857697308	0.113924279738026
721	sod_grk_xho_ctl_amr_owc_anl_lit_tur_aze_dyu_bat_fbf_swe_bul_bsq_rus_wly_swa_cnt_ukr_alb_bem_mol_yor_rom_hun_lda_ewe_est_arw_aeg_geo_pol_scr_urd_prs_chh_mlt_fre_fin_dgb_sun_hin_jav_jpn_knd_kor_svk_lat_moo_bos_mao_ita_sid_ind_mnd_eng_tsw_por_tig_cze_slo_guj_afr_qcu_glc_ben_dut_tsn_gam_spa_heb_pan_tag_ger_ses_nor_akn_mly_tha_hau_tml_bam_ven_uzb_mcd_krd_azi_igb_vie_amh_swt_cic_zul	-0.890540499740875	-2.15651147076242	0.0336230835238057
722	sod_guj_bam_scr_chh_aeg_amh_fre_aze_uzb_bem_ind_lda_afr_urd_bsq_alb_owc_dyu_mnd_krd_pan_ven_mcd_ewe_lit_est_zul_igb_hun_lat_tig_geo_ita_cze_ctl_swe_amr_gam_arw_fin_akn_tag_spa_mao_jpn_knd_kor_grk_svk_cic_dut_sun_bul_hau_bat_cnt_rom_swt_prs_anl_glc_slo_eng_nor_qcu_ben_ger_hin_tsn_wly_ukr_sid_rus_mly_por_xho_bos_yor_jav_tha_heb_tml_ses_moo_tur_mol_pol_azi_swa_vie_mlt_fbf_tsw_dgb	-0.556807137324126	-1.32738114798463	0.187631974008852
723	hau_glc_lda_rus_amh_owc_gam_guj_azi_aze_igb_jav_tsn_scr_eng_bsq_lat_heb_swa_cnt_ger_urd_ewe_swe_fbf_por_fin_swt_xho_est_arw_aeg_geo_rom_ukr_krd_bos_sid_anl_grk_hun_yor_mly_alb_ind_jpn_knd_kor_lit_mcd_dgb_prs_bat_spa_chh_tag_mnd_ctl_cic_dut_wly_ita_pan_slo_mol_qcu_hin_cze_nor_bem_tig_svk_mlt_pol_sun_fre_dyu_ben_tsw_mao_tha_sod_tml_ven_akn_tur_bul_afr_uzb_zul_vie_amr_bam_moo_ses	-0.682376335951352	-1.63671795611822	0.10506916997126
724	mlt_mcd_swt_fre_sod_heb_amr_grk_azi_aze_xho_sun_zul_bos_mol_bsq_svk_gam_igb_mnd_ctl_urd_dgb_bul_moo_krd_hun_dyu_cic_est_rom_aeg_geo_cze_arw_slo_afr_hau_sid_alb_fin_ses_ind_nor_mly_jpn_tml_kor_swe_prs_ven_rus_bat_hin_owc_tag_cnt_guj_tsw_dut_tig_pan_eng_lat_ita_qcu_ukr_spa_lit_tsn_chh_scr_anl_glc_mao_pol_lda_por_akn_jav_tha_wly_knd_ewe_yor_tur_ger_ben_uzb_bem_vie_amh_bam_swa_fbf	-0.10550352818394	-0.248709040780786	0.804134262578946
725	gam_spa_akn_lat_wly_tig_amr_ben_uzb_aze_lda_tag_fbf_svk_guj_bsq_nor_aeg_swa_cnt_cze_afr_moo_grk_dgb_slo_hun_zul_swt_est_pol_sid_geo_bul_bos_mcd_lit_owc_hau_alb_fin_ewe_sun_rom_jav_jpn_tml_kor_rus_eng_yor_ukr_bat_fre_anl_mao_mnd_ita_ven_pan_heb_krd_por_urd_swe_qcu_ctl_prs_ger_cic_mlt_hin_chh_scr_mly_arw_bam_glc_ses_ind_tha_amh_knd_igb_tsn_azi_mol_dut_tur_bem_vie_sod_tsw_xho_dyu	0.0358270675978743	0.0842930862893175	0.933004595892228
726	chh_guj_dyu_dut_amh_sod_owc_hin_tur_uzb_moo_tag_swa_krd_bul_bsq_por_mlt_bem_cnt_rus_mol_tsn_urd_ses_ita_hun_bam_fbf_fin_spa_hau_geo_glc_afr_bos_pol_tig_heb_scr_est_tsw_mao_pan_sun_jpn_tml_kor_lit_ger_xho_svk_jav_eng_aeg_ind_mnd_slo_zul_fre_anl_ukr_lat_cze_nor_qcu_ben_prs_swe_ewe_amr_ctl_gam_grk_mly_alb_akn_rom_swt_bat_tha_wly_knd_ven_yor_azi_mcd_arw_aze_cic_vie_sid_dgb_lda_igb	0.113934989122751	0.26819547028361	0.789142840817187
727	sod_ger_xho_lit_anl_hau_aeg_bul_tur_aze_yor_mly_swt_krd_mcd_bsq_pol_gam_bem_mnd_mol_urd_fbf_ita_ven_alb_est_swa_tsw_hun_nor_mlt_geo_pan_afr_por_cze_chh_amr_dut_fin_akn_jav_hin_bat_jpn_knd_kor_svk_bos_igb_glc_mao_arw_tig_tag_cnt_slo_tsn_ben_heb_ctl_guj_scr_prs_qcu_eng_lat_grk_moo_sid_swe_wly_spa_ind_fre_dyu_rus_ewe_sun_tha_owc_tml_bam_ses_uzb_rom_ukr_azi_cic_vie_amh_dgb_lda_zul	-0.0657649642379876	-0.154978035043639	0.877174493158859
728	amr_mol_igb_alb_sod_hau_gam_guj_tur_azi_dgb_tag_zul_cze_bos_bsq_swe_wly_swa_mnd_mcd_rus_swt_dut_xho_afr_fin_moo_dyu_est_svk_anl_geo_eng_slo_urd_pan_mlt_aeg_nor_hun_ses_ind_lit_bat_jpn_tml_kor_bul_fre_ewe_ctl_jav_krd_amh_mao_cnt_ita_tsn_ger_tig_hin_spa_pol_ukr_qcu_por_lat_scr_bem_chh_prs_heb_grk_sun_glc_lda_rom_bam_mly_tha_sid_knd_tsw_yor_aze_ben_arw_uzb_akn_vie_owc_fbf_ven_cic	-0.394431625810851	-0.935495489142428	0.351955828007571
729	mlt_dut_akn_cze_aeg_wly_anl_glc_aze_azi_yor_jav_fbf_lat_scr_bsq_lit_chh_igb_mnd_svk_pol_dgb_urd_swa_fre_hun_xho_swt_est_ben_hau_geo_spa_krd_ukr_mcd_sid_owc_arw_fin_lda_tag_ita_sun_jpn_knd_kor_slo_nor_bam_guj_bat_pan_amh_ind_cnt_rom_ses_mol_tig_bos_grk_ctl_hin_qcu_afr_rus_por_zul_sod_eng_heb_ger_mao_alb_ven_bul_tsw_mly_tha_gam_tml_moo_bem_uzb_swe_prs_tur_tsn_vie_amr_ewe_dyu_cic	-0.102434526493103	-0.241401936667842	0.809775064821382
730	amr_afr_lda_pol_wly_gam_amh_mcd_tur_azi_dgb_tag_swa_mol_dut_bsq_prs_hau_dyu_cnt_glc_ben_yor_krd_bem_bos_fin_ewe_cic_est_svk_sod_geo_nor_eng_fre_rus_sid_chh_alb_hun_swt_ind_lat_sun_jpn_knd_kor_ctl_pan_bam_scr_jav_bul_anl_bat_mnd_swe_ven_arw_mlt_ukr_ita_lit_spa_qcu_guj_rom_urd_xho_heb_slo_owc_grk_mao_ger_ses_hin_igb_mly_tha_tig_tml_zul_tsn_uzb_por_cze_aze_moo_vie_aeg_tsw_fbf_akn	-0.186717672607387	-0.440895241721589	0.660312069028966
731	amr_pan_tsw_mcd_wly_sid_tig_ita_uzb_aze_akn_ind_swa_ger_nor_bsq_por_heb_dgb_cnt_eng_swe_igb_glc_fbf_prs_hun_swt_bam_fin_alb_anl_geo_mol_spa_lit_afr_hau_aeg_rom_est_moo_bat_ukr_mly_jpn_tml_kor_dut_scr_zul_krd_tag_urd_mlt_jav_mnd_ben_ses_cze_owc_slo_fre_guj_lat_qcu_bul_hin_pol_tsn_amh_arw_chh_ctl_sun_grk_bem_bos_dyu_mao_tha_sod_knd_lda_yor_tur_rus_svk_azi_ewe_vie_gam_xho_cic_ven	-1.05392193227374	-2.57473103598307	0.0116099008064367
732	sod_cze_igb_nor_anl_wly_mlt_mcd_uzb_aze_yor_tag_lda_hin_rom_bsq_fre_hau_ses_mnd_svk_lit_zul_krd_tsn_mol_fin_moo_xho_hun_por_chh_geo_eng_bos_grk_ukr_amh_amr_lat_est_swa_mao_rus_mly_jpn_knd_kor_ctl_ben_ven_swe_jav_pan_tig_ind_cnt_glc_dgb_dut_sid_bul_guj_arw_scr_qcu_urd_spa_prs_cic_owc_slo_heb_alb_sun_pol_ewe_ger_bam_bat_tha_aeg_tml_dyu_tsw_tur_afr_ita_azi_akn_vie_gam_fbf_swt_bem	0.166312885977622	0.391187103081242	0.69655373472828
733	hau_spa_swa_pol_owc_sid_amh_bos_azi_uzb_dyu_bat_yor_swe_krd_bsq_guj_sod_ses_mnd_ctl_afr_bem_slo_xho_svk_fin_moo_akn_hun_dut_heb_geo_grk_hin_ben_pan_wly_chh_scr_est_lda_tag_ukr_mly_jpn_knd_kor_urd_rom_swt_rus_sun_ger_anl_jav_cnt_eng_dgb_mcd_mlt_ita_arw_por_glc_qcu_prs_lat_nor_cic_amr_cze_tig_fre_mao_lit_zul_mol_fbf_ind_tha_aeg_tml_ven_igb_aze_alb_bul_tur_tsn_vie_gam_tsw_bam_ewe	0.0419925461067449	0.0988488195113913	0.921471058068394
734	mlt_arw_moo_lat_amr_tig_aeg_ita_tur_uzb_bam_ind_tsn_nor_mol_bsq_mcd_hau_cic_cnt_ctl_grk_xho_alb_ewe_ger_fin_fbf_dgb_hun_spa_heb_geo_por_pol_rus_prs_owc_sod_krd_est_swt_sun_dut_bat_jpn_tml_kor_afr_rom_swa_pan_mly_slo_chh_jav_mnd_eng_igb_ukr_wly_hin_urd_svk_cze_qcu_glc_ben_bos_yor_amh_scr_sid_lit_tag_fre_ses_guj_tsw_mao_tha_anl_knd_ven_lda_azi_swe_bul_aze_dyu_vie_gam_akn_bem_zul	-1.14885868162696	-2.82664010768119	0.00575859510584286
735	sod_mcd_dyu_glc_anl_mlt_amh_dut_aze_azi_tsw_mly_dgb_lat_nor_bsq_pan_chh_ewe_mnd_mol_urd_tsn_afr_cic_ukr_fin_igb_akn_hun_arw_sid_geo_alb_eng_hin_grk_tig_aeg_ben_est_swt_bat_rus_sun_jpn_knd_kor_swe_ita_bam_rom_ind_slo_heb_mao_cnt_bos_lda_svk_owc_ger_pol_bul_fre_qcu_guj_krd_spa_ven_hau_lit_wly_ctl_tag_prs_fbf_por_bem_jav_tha_gam_tml_xho_yor_uzb_scr_cze_tur_moo_vie_amr_zul_swa_ses	-0.0940516578543941	-0.221590576762323	0.825118456120449
736	owc_nor_xho_bul_hau_wly_gam_pan_azi_tur_ses_mly_bam_fre_hin_bsq_bos_amh_dgb_mnd_prs_afr_tsn_eng_bem_spa_hun_fbf_igb_est_urd_chh_geo_lat_mcd_svk_rus_amr_aeg_pol_fin_ven_jav_alb_ind_jpn_knd_kor_mol_ukr_moo_dut_tag_grk_sid_sun_cnt_scr_cic_slo_tig_arw_lit_guj_ger_qcu_glc_swe_ctl_yor_mlt_ben_sod_ita_mao_rom_zul_cze_ewe_bat_tha_anl_tml_tsw_swt_aze_krd_por_uzb_lda_vie_heb_swa_akn_dyu	-0.364005777622265	-0.862264566026204	0.390759949673325
737	wly_arw_xho_pol_tig_chh_owc_svk_azi_tur_tsw_mly_dgb_krd_rom_bsq_dut_mlt_bam_cnt_alb_guj_fbf_eng_akn_rus_hun_igb_bem_est_ger_gam_geo_por_mcd_slo_grk_hau_amr_afr_fin_yor_mao_nor_sun_jpn_tml_kor_fre_pan_zul_urd_ind_hin_aeg_tag_mnd_bos_swa_ctl_amh_lat_ukr_prs_cze_qcu_lit_mol_scr_ewe_sid_ita_anl_swe_bat_ben_dyu_bul_lda_jav_tha_heb_knd_tsn_ven_aze_glc_spa_uzb_cic_vie_sod_swt_moo_ses	-0.204661593433	-0.482965275005346	0.6302553950993
738	wly_fre_ewe_krd_chh_anl_owc_ctl_tur_azi_zul_tag_bem_slo_lit_bsq_ita_sod_igb_mnd_pol_pan_ses_arw_ven_mcd_est_dyu_moo_hun_rom_aeg_geo_lat_nor_urd_rus_sid_heb_ben_fin_swt_bat_afr_mao_jpn_tml_kor_glc_eng_akn_hin_sun_por_gam_jav_cnt_ger_fbf_mol_amh_svk_prs_grk_swe_qcu_bul_scr_bos_bam_amr_alb_mlt_dut_mly_cze_swa_guj_dgb_ind_tha_hau_knd_tsn_cic_aze_ukr_spa_uzb_tsw_vie_tig_lda_xho_yor	0.0585160846289954	0.137723067938992	0.890757033499451
739	aeg_por_lda_mol_amr_sod_tig_mcd_aze_tur_akn_bat_swa_grk_svk_bsq_fre_sid_moo_mnd_urd_alb_tsn_swe_swt_nor_hun_yor_xho_est_lat_hau_geo_krd_glc_ukr_ita_gam_heb_arw_fin_ewe_sun_ger_jav_jpn_tml_kor_hin_guj_bem_cze_tag_rus_mlt_mly_cnt_slo_fbf_spa_chh_ctl_eng_pol_afr_qcu_pan_bul_prs_tsw_anl_lit_amh_rom_mao_bos_igb_scr_dyu_ind_tha_wly_knd_ven_dgb_uzb_dut_ben_azi_bam_vie_owc_cic_zul_ses	0.155116856460626	0.364735808395668	0.716136707796912
740	chh_eng_ses_krd_gam_sid_sod_ukr_aze_tur_lda_tag_bem_ctl_glc_bsq_afr_hau_swt_mnd_bos_cze_zul_slo_ven_urd_est_tsn_dyu_hun_bul_aeg_geo_rom_pan_lat_rus_heb_owc_hin_fin_yor_ind_ben_jav_jpn_tml_kor_prs_ita_xho_fre_sun_alb_tig_mao_cnt_dut_ewe_spa_amr_ger_swe_por_pol_qcu_svk_mol_lit_bam_mlt_guj_amh_grk_bat_nor_moo_mcd_dgb_mly_tha_anl_knd_cic_tsw_uzb_scr_arw_azi_fbf_vie_wly_akn_swa_igb	-0.884023948692216	-2.13800042383165	0.0351385366902113
741	sid_krd_fbf_prs_gam_hau_chh_ger_uzb_aze_zul_bat_akn_svk_grk_bsq_rom_amr_tsw_cnt_ben_lit_dyu_spa_bem_fre_fin_swa_lda_est_ita_sod_geo_pol_alb_ctl_lat_amh_aeg_ukr_hun_moo_mly_cze_ind_jpn_tml_kor_bos_pan_xho_mol_mao_glc_owc_tag_mnd_afr_igb_eng_heb_hin_nor_arw_scr_qcu_swe_mcd_urd_tsn_anl_por_mlt_guj_sun_bul_ven_slo_cic_jav_tha_wly_knd_dgb_ewe_azi_rus_dut_tur_yor_vie_tig_swt_bam_ses	-0.079027526318459	-0.186473079944952	0.852479951222903
742	heb_hin_bem_slo_aeg_owc_amh_mol_tur_aze_swa_mao_ses_dut_grk_bsq_rus_mlt_ven_cnt_ukr_guj_swt_svk_bam_por_fin_cic_igb_est_ger_anl_geo_eng_glc_lat_krd_amr_gam_urd_hun_zul_jav_ben_sun_jpn_tml_kor_spa_alb_dyu_arw_mly_rom_sod_bat_mnd_cze_moo_nor_chh_swe_pan_bos_bul_qcu_pol_ctl_afr_fbf_tig_ita_hau_lit_tag_fre_lda_scr_dgb_ind_tha_sid_knd_akn_ewe_azi_prs_mcd_uzb_xho_vie_wly_tsw_tsn_yor	-0.120627719962719	-0.284611881552013	0.776574296511326
743	amh_pol_dgb_por_heb_gam_chh_prs_tur_uzb_swa_ind_akn_svk_afr_bsq_ger_hau_cic_cnt_cze_mcd_zul_pan_ewe_swe_fin_tsw_bem_est_bul_amr_geo_nor_glc_krd_grk_tig_aeg_eng_hun_ven_mly_mol_bat_jpn_tml_kor_fre_ita_dyu_alb_jav_spa_wly_sun_mnd_lat_lda_urd_owc_ben_lit_ctl_guj_qcu_arw_ukr_slo_tsn_sod_rus_anl_dut_tag_hin_swt_rom_yor_mao_tha_sid_knd_igb_xho_aze_bos_scr_azi_bam_vie_mlt_fbf_ses_moo	0.224990789116763	0.529431937022704	0.597767394388928
744	sod_rus_moo_alb_anl_aeg_sid_eng_uzb_aze_tsn_sun_cic_grk_swe_bsq_lit_chh_bam_mnd_scr_ukr_dgb_mol_ven_por_fin_akn_lda_hun_svk_mlt_geo_krd_ben_prs_pol_gam_wly_nor_est_igb_bat_spa_tag_jpn_tml_kor_cze_afr_tsw_pan_ind_ctl_amr_mly_cnt_lat_ses_ita_tig_urd_slo_bul_dut_qcu_arw_fre_ger_swa_heb_glc_amh_hin_jav_mcd_bem_guj_ewe_mao_tha_owc_knd_dyu_xho_tur_rom_bos_azi_swt_vie_hau_yor_fbf_zul	0.236633868890737	0.55696052793845	0.578892321979713
745	owc_ukr_cic_pol_anl_tig_amr_lit_uzb_aze_yor_jav_tsn_guj_arw_bsq_cze_sod_xho_cnt_grk_glc_dgb_eng_igb_ben_est_tsw_swt_hun_bul_sid_geo_ctl_krd_scr_urd_wly_hau_dut_fin_fbf_bat_swe_sun_jpn_knd_kor_mcd_bos_zul_pan_mao_lat_aeg_tag_mnd_spa_lda_mol_gam_rus_nor_fre_prs_qcu_hin_slo_rom_ses_mlt_afr_amh_ita_mly_por_dyu_svk_swa_ind_tha_chh_tml_ven_ewe_azi_alb_ger_tur_moo_vie_heb_bam_bem_akn	-0.0187797404151174	-0.0442018462605296	0.964838279818369
746	mlt_ita_swa_lat_chh_amr_wly_glc_tur_aze_dgb_mao_fbf_swe_nor_bsq_mcd_hau_igb_cnt_por_hin_tsw_spa_moo_ben_hun_bem_yor_est_slo_aeg_geo_dut_pan_fre_prs_gam_anl_guj_fin_tsn_jav_cze_bat_jpn_tml_kor_rom_afr_bam_rus_ind_grk_owc_mly_mnd_arw_ses_mol_heb_ctl_bul_eng_svk_qcu_lit_ger_scr_swt_sod_urd_amh_pol_sun_alb_xho_krd_cic_tag_tha_sid_knd_ewe_ven_uzb_ukr_bos_azi_zul_vie_tig_lda_akn_dyu	-0.565193748444855	-1.34712186097432	0.181214268621762
747	sid_lat_dgb_prs_wly_tig_chh_bul_tur_azi_tsw_bat_cic_mol_arw_bsq_glc_aeg_xho_cnt_rus_fre_igb_ger_yor_lit_hun_zul_swt_est_slo_hau_geo_pan_eng_cze_svk_gam_mlt_swe_fin_bam_tag_scr_jav_jpn_knd_kor_hin_ben_fbf_grk_mly_spa_owc_ind_mnd_bos_ses_rom_heb_nor_ctl_mcd_urd_qcu_dut_krd_ukr_dyu_anl_guj_amr_ita_mao_alb_lda_pol_akn_sun_tha_sod_tml_moo_ven_aze_por_afr_uzb_swa_vie_amh_bem_ewe_tsn	0.169357561209122	0.398918837991756	0.690867516993326
748	mlt_pol_moo_cze_tig_owc_anl_hin_aze_azi_akn_mao_igb_guj_urd_bsq_swe_heb_lda_cnt_bos_lat_bam_svk_ses_spa_fin_fbf_ewe_est_pan_amh_geo_mol_krd_rus_glc_chh_wly_prs_hun_dyu_tag_eng_ind_jpn_knd_kor_scr_afr_xho_ctl_mly_rom_aeg_sun_mnd_nor_swa_por_gam_mcd_arw_dut_ukr_qcu_bul_ger_alb_dgb_sid_fre_sod_ben_jav_ita_zul_lit_ven_bat_tha_hau_tml_bem_tsw_tur_grk_slo_uzb_cic_vie_amr_yor_tsn_swt	-0.0842563335154571	-0.198517546195245	0.843073485788184
749	owc_ita_bem_afr_sid_sod_heb_scr_azi_tur_swa_mly_swt_por_ctl_bsq_prs_wly_akn_mnd_glc_lat_cic_fre_ses_spa_fin_fbf_dgb_est_cze_gam_geo_mcd_hin_guj_urd_amr_hau_ben_hun_zul_ind_bos_sun_jpn_knd_kor_swe_rom_ven_grk_mao_alb_chh_jav_cnt_eng_ewe_nor_aeg_svk_pol_arw_slo_qcu_ukr_lit_krd_lda_amh_pan_tig_bul_tag_mol_xho_dut_tsw_bat_tha_mlt_tml_igb_yor_uzb_ger_rus_aze_dyu_vie_anl_moo_bam_tsn	-0.287763372227002	-0.681040068576157	0.497538395028785
750	sod_lit_lda_guj_amh_wly_heb_glc_azi_tur_cic_jav_akn_pan_alb_bsq_ctl_gam_tsn_mnd_swe_dut_xho_spa_moo_krd_est_dgb_ses_hun_pol_amr_geo_afr_slo_mol_ita_mlt_owc_lat_fin_igb_ind_ger_mly_jpn_knd_kor_mcd_prs_swt_bul_bat_rus_tig_sun_cnt_svk_swa_por_anl_ben_hin_ukr_bos_qcu_nor_urd_eng_fbf_aeg_arw_hau_scr_mao_fre_dyu_grk_zul_tag_tha_sid_tml_ven_ewe_uzb_cze_rom_aze_bam_vie_chh_bem_tsw_yor	-0.0851936791976784	-0.201010227291899	0.84112954717641
751	amh_ben_dyu_mol_owc_tig_hau_guj_aze_azi_ses_bat_igb_rom_dut_bsq_nor_heb_cic_mnd_hin_spa_xho_alb_bam_bul_fin_lda_bem_hun_ger_wly_geo_swe_ita_lit_cze_sod_chh_scr_est_tsw_mao_fre_tag_jpn_tml_kor_pol_lat_dgb_bos_sun_grk_sid_ind_cnt_mcd_ewe_prs_mlt_por_afr_ctl_urd_qcu_pan_krd_rus_zul_anl_glc_amr_svk_jav_ukr_tsn_slo_swt_mly_tha_aeg_knd_fbf_akn_tur_eng_arw_uzb_moo_vie_gam_ven_swa_yor	-0.527731736176148	-1.25793845432839	0.211563322944397
752	chh_slo_fbf_ger_tig_hau_amh_rus_tur_azi_swt_mly_dyu_grk_eng_bsq_svk_amr_tsn_cnt_por_scr_tsw_urd_yor_glc_hun_swa_xho_est_ukr_wly_geo_cze_pol_ctl_swe_mlt_heb_ben_fin_ewe_tag_nor_sun_jpn_tml_kor_ita_bul_dgb_arw_ind_fre_gam_jav_mnd_lat_bam_lit_owc_mcd_spa_krd_rom_qcu_afr_alb_guj_igb_sid_bos_sod_dut_mao_mol_akn_hin_cic_bat_tha_aeg_knd_ven_bem_aze_prs_pan_uzb_lda_vie_anl_zul_moo_ses	-0.590978576452292	-1.41066793623998	0.161678785663231
753	aeg_alb_fbf_ctl_heb_owc_amh_mcd_azi_tur_swt_ind_igb_pol_mol_bsq_rom_sod_ewe_mnd_bul_lit_yor_lat_zul_prs_hun_tsw_cic_fin_bos_anl_geo_eng_cze_ukr_scr_tig_hau_fre_est_bam_mao_ger_bat_jpn_tml_kor_glc_grk_lda_nor_sun_rus_gam_jav_cnt_hin_xho_arw_wly_krd_afr_dut_svk_qcu_spa_ita_swe_dyu_mlt_guj_amr_pan_mly_por_tsn_urd_dgb_tag_tha_sid_knd_bem_swa_uzb_slo_ben_aze_ses_vie_chh_moo_ven_akn	0.398490938079793	0.938719257361368	0.350306534171067
754	sid_lat_lda_pan_tig_aeg_anl_grk_aze_azi_tsn_sun_fbf_mcd_afr_bsq_bul_owc_dgb_cnt_nor_alb_yor_glc_tsw_arw_est_xho_zul_hun_ukr_wly_geo_ben_urd_lit_hin_amr_gam_cze_fin_swt_mly_ger_jav_jpn_tml_kor_ctl_pol_cic_krd_tag_ita_hau_mao_mnd_swe_swa_svk_heb_guj_dut_rus_scr_qcu_rom_fre_bos_bem_sod_eng_mlt_mol_ind_spa_akn_por_moo_bat_tha_amh_knd_bam_ewe_uzb_slo_prs_tur_ven_vie_chh_dyu_ses_igb	-0.0577328885358069	-0.135925251637916	0.892174162554814
755	chh_ben_ven_bos_mlt_hau_gam_arw_tur_aze_akn_jav_ewe_mcd_pol_bsq_bul_heb_swt_mnd_ita_rus_swa_ctl_fbf_mol_hun_xho_bam_est_ukr_sod_geo_eng_svk_dut_urd_wly_amr_krd_fin_tsw_bat_spa_tag_jpn_tml_kor_cze_grk_cic_afr_mly_lit_amh_mao_cnt_lat_bem_pan_aeg_ger_slo_scr_fre_qcu_por_glc_hin_igb_anl_prs_tig_alb_ind_swe_tsn_rom_dyu_sun_tha_owc_knd_yor_zul_azi_guj_nor_uzb_ses_vie_sid_lda_moo_dgb	0.0512617807186783	0.120723610735255	0.904170398890128
756	hau_slo_dgb_glc_owc_tig_mlt_eng_tur_uzb_bam_mly_akn_pan_mol_bsq_mcd_gam_ses_mnd_nor_rom_cic_cze_fbf_svk_est_moo_tsn_fin_pol_aeg_geo_ben_swe_por_scr_sod_anl_ukr_hun_bem_tag_rus_jav_jpn_tml_kor_lat_ger_igb_fre_ind_spa_amh_sun_cnt_prs_xho_lit_chh_dut_afr_alb_arw_qcu_guj_ctl_hin_yor_sid_bul_amr_bos_bat_urd_tsw_ita_dyu_mao_tha_heb_knd_swt_zul_aze_grk_krd_azi_lda_vie_wly_swa_ven_ewe	-0.653418301554011	-1.56823929084327	0.120221666805645
757	sid_por_dyu_ita_mlt_tig_amr_svk_aze_uzb_zul_ind_swt_scr_nor_bsq_guj_chh_bam_mnd_ben_alb_ven_bos_yor_pol_fin_xho_tsw_est_lit_sod_geo_mcd_lat_grk_ukr_gam_heb_afr_hun_lda_tag_ger_sun_jpn_tml_kor_krd_mol_cic_eng_bat_bul_anl_mao_cnt_ctl_ewe_swe_wly_dut_prs_urd_hin_qcu_spa_fre_arw_tsn_aeg_rus_hau_slo_mly_cze_fbf_glc_akn_jav_tha_amh_knd_dgb_swa_tur_pan_rom_azi_ses_vie_owc_moo_igb_bem	0.399819756121513	0.941222970314046	0.349029066195133
758	wly_alb_ses_hin_chh_amh_gam_spa_uzb_aze_bam_tag_yor_bul_ben_bsq_ctl_mlt_dyu_cnt_ger_grk_ven_pol_cic_arw_hun_dgb_tsw_est_ita_owc_geo_swe_eng_por_mcd_heb_sod_ukr_fin_lda_ind_guj_mly_jpn_tml_kor_cze_lit_tsn_glc_mao_svk_anl_bat_mnd_urd_zul_slo_hau_krd_scr_lat_afr_qcu_bos_fre_prs_xho_sid_rus_amr_rom_sun_pan_moo_dut_swt_jav_tha_aeg_knd_fbf_igb_azi_nor_mol_tur_swa_vie_tig_ewe_bem_akn	-0.26765644634702	-0.632869562857134	0.528371923032376
759	amh_hin_dyu_ukr_aeg_hau_tig_glc_aze_uzb_lda_ind_bam_ger_svk_bsq_krd_anl_fbf_mnd_urd_rus_ven_alb_cic_cze_est_ewe_yor_hun_pol_owc_geo_slo_spa_ben_eng_mlt_sid_prs_fin_akn_sun_ctl_bat_jpn_tml_kor_lit_mol_dgb_ita_mao_pan_chh_tag_cnt_mcd_swt_afr_heb_bos_grk_nor_dut_qcu_por_rom_arw_igb_wly_swe_amr_lat_mly_bul_tsw_scr_swa_jav_tha_sod_knd_tsn_moo_tur_fre_guj_azi_bem_vie_gam_xho_zul_ses	-0.233081798955311	-0.55101019969515	0.582948014106021
760	amr_svk_cic_rom_anl_hau_amh_bos_uzb_aze_ses_jav_lda_pan_spa_bsq_ger_tig_bem_cnt_ben_swe_tsw_ita_zul_por_hun_swt_ewe_est_mol_sod_geo_rus_cze_ctl_bul_heb_aeg_ukr_fin_dgb_mly_arw_bat_jpn_tml_kor_urd_afr_ven_scr_sun_grk_sid_mao_mnd_mcd_dyu_glc_chh_lit_prs_alb_lat_qcu_guj_nor_krd_fbf_wly_slo_owc_eng_ind_pol_swa_hin_igb_tag_tha_gam_knd_bam_tsn_tur_fre_dut_azi_xho_vie_mlt_akn_moo_yor	-0.713483050523376	-1.71679281539316	0.0893458865792659
761	sid_bos_swt_ita_wly_owc_amr_swe_aze_uzb_moo_bat_lda_alb_krd_bsq_svk_anl_zul_mnd_ben_ctl_igb_scr_xho_pol_fin_ses_bem_hun_nor_hau_geo_rus_pan_slo_arw_tig_gam_mol_est_tsn_jav_dut_tag_jpn_tml_kor_guj_bul_akn_lit_mly_fre_aeg_ind_cnt_por_dgb_glc_heb_afr_prs_eng_urd_qcu_rom_hin_ukr_ewe_sod_mcd_mlt_spa_mao_grk_yor_cze_swa_sun_tha_amh_knd_ven_fbf_azi_ger_lat_tur_bam_vie_chh_dyu_tsw_cic	0.439354856355562	1.03606305575934	0.30285920247468
762	gam_ita_igb_glc_heb_tig_mlt_guj_aze_tur_xho_tag_tsn_bul_mcd_bsq_cze_wly_bam_mnd_fre_ben_yor_arw_lda_spa_est_dyu_fbf_fin_swe_sid_geo_alb_por_slo_ctl_sod_anl_rus_hun_ses_bat_nor_mao_jpn_knd_kor_mol_scr_ven_prs_mly_ger_aeg_ind_cnt_pan_bem_lat_hau_urd_bos_eng_rom_qcu_hin_lit_ukr_ewe_chh_grk_amr_dut_sun_afr_dgb_pol_swa_jav_tha_amh_tml_swt_moo_uzb_svk_krd_azi_akn_vie_owc_zul_cic_tsw	0.455743472610721	1.0733507063852	0.28589098225623
763	sod_krd_xho_urd_tig_amh_gam_mol_uzb_tur_moo_jav_tsw_pan_ger_bsq_alb_sid_dgb_cnt_spa_por_cic_slo_dyu_afr_fin_ven_swt_est_dut_aeg_geo_pol_nor_ben_rom_amr_anl_rus_hun_tsn_tag_cze_bat_jpn_tml_kor_ita_lit_zul_grk_mao_arw_hau_mly_mnd_hin_akn_swe_chh_bos_fre_svk_prs_qcu_guj_bul_ukr_fbf_wly_lat_mlt_scr_ind_eng_igb_ctl_lda_sun_tha_owc_knd_bam_bem_azi_glc_mcd_aze_yor_vie_heb_ses_ewe_swa	-0.981031786614218	-2.39098593166969	0.0188175749881319
764	heb_ben_zul_bos_anl_tig_owc_prs_azi_aze_ven_bat_dgb_dut_pan_bsq_fre_gam_cic_cnt_bul_krd_bem_hin_akn_cze_est_tsn_xho_fin_glc_mlt_geo_swe_alb_rom_grk_amh_sid_rus_hun_igb_mao_ctl_mly_jpn_knd_kor_guj_pol_ewe_ukr_tag_spa_sod_sun_mnd_ita_ses_nor_hau_eng_scr_svk_lit_qcu_arw_mol_mcd_tsw_chh_lat_amr_ger_ind_slo_swa_urd_swt_jav_tha_aeg_tml_moo_yor_tur_por_afr_uzb_lda_vie_wly_bam_dyu_fbf	0.0206944215111844	0.0487451710107505	0.961226909698147
765	tig_bos_yor_afr_gam_sid_amh_hin_azi_aze_bam_bat_xho_arw_eng_bsq_guj_owc_akn_mnd_lit_mcd_dyu_urd_ewe_dut_fin_moo_tsw_hun_alb_sod_geo_cze_ben_rom_krd_hau_aeg_ita_est_bem_mao_grk_jav_jpn_knd_kor_glc_nor_igb_ukr_mly_ctl_chh_sun_cnt_por_lda_scr_mlt_rus_prs_lat_pan_qcu_slo_mol_svk_tsn_amr_ger_anl_pol_tag_spa_ven_fre_swa_ind_tha_heb_tml_fbf_ses_uzb_bul_swe_tur_swt_vie_wly_dgb_zul_cic	0.00355492628792767	0.00837461398318441	0.993336041365492
766	gam_dut_zul_spa_aeg_mlt_tig_rus_azi_tur_ses_ind_xho_svk_afr_bsq_hin_sod_fbf_mnd_lit_krd_ewe_prs_yor_ben_hun_lda_swa_fin_eng_hau_geo_glc_alb_slo_nor_amh_amr_pol_est_igb_jav_lat_bat_jpn_knd_kor_ukr_mcd_bam_swe_tag_urd_owc_mao_cnt_cze_ven_guj_sid_fre_arw_ita_pan_qcu_bul_ger_ctl_swt_wly_scr_heb_mol_sun_bos_tsn_grk_dgb_mly_tha_anl_tml_dyu_tsw_aze_rom_por_uzb_moo_vie_chh_akn_cic_bem	-0.467327925702299	-1.10976528385824	0.269961511479717
767	owc_rus_akn_swe_hau_amr_sid_grk_aze_tur_dgb_tag_bem_ben_ger_bsq_cze_gam_ses_mnd_krd_glc_tsw_ctl_yor_svk_est_lda_tsn_fin_eng_anl_geo_urd_arw_bul_rom_heb_sod_scr_hun_bam_bat_afr_mao_jpn_tml_kor_por_ita_cic_ukr_sun_pol_amh_mly_cnt_spa_zul_lit_mlt_prs_slo_mol_nor_qcu_dut_hin_bos_ewe_tig_lat_aeg_mcd_jav_fre_swt_pan_fbf_ind_tha_wly_knd_dyu_moo_azi_guj_alb_uzb_ven_vie_chh_igb_swa_xho	0.279433491075918	0.659244476411448	0.511367894973831
768	sid_afr_moo_urd_amh_heb_gam_lit_azi_aze_cic_bat_ewe_cze_fre_bsq_pan_hau_swt_cnt_ukr_grk_bam_mcd_ses_ben_fin_akn_fbf_hun_por_amr_geo_arw_ctl_krd_ger_owc_anl_nor_est_tsn_sun_swe_ind_jpn_tml_kor_glc_spa_bem_bos_jav_pol_wly_mly_mnd_ita_dgb_rus_tig_rom_mol_dut_scr_qcu_alb_lat_hin_zul_sod_slo_chh_prs_mao_guj_xho_svk_yor_tag_tha_aeg_knd_lda_ven_tur_eng_bul_uzb_igb_vie_mlt_swa_tsw_dyu	-0.5458611642295	-1.29977073731866	0.196892030914274
769	anl_mcd_ewe_nor_sod_hau_amr_ger_uzb_tur_tsn_sun_swt_alb_glc_bsq_svk_tig_fbf_cnt_cze_urd_bem_dut_bam_ben_hun_swa_lda_fin_arw_mlt_geo_swe_guj_mol_afr_wly_chh_ukr_est_ven_jav_por_ind_jpn_tml_kor_pol_rom_yor_eng_bat_ita_owc_mly_mnd_lit_igb_hin_gam_bul_grk_ctl_fre_qcu_prs_spa_bos_xho_heb_lat_aeg_scr_mao_rus_cic_slo_ses_tag_tha_amh_knd_tsw_dyu_azi_pan_krd_aze_zul_vie_sid_akn_dgb_moo	-0.384705821947001	-0.912134592760475	0.364056278115825
770	sid_svk_ven_swe_anl_aeg_amr_scr_azi_tur_moo_tag_swa_alb_slo_bsq_dut_mlt_swt_cnt_lit_por_xho_urd_igb_spa_est_fbf_dgb_hun_fre_owc_geo_pan_eng_rom_ctl_heb_wly_lat_fin_tsn_bat_ita_ind_jpn_knd_kor_guj_cze_ses_ger_mao_prs_tig_sun_mnd_nor_zul_ben_gam_arw_bul_glc_grk_qcu_pol_rus_afr_bam_hau_mcd_sod_hin_jav_bos_dyu_ukr_yor_mly_tha_chh_tml_lda_tsw_aze_krd_mol_uzb_bem_vie_amh_cic_ewe_akn	-0.214753919828686	-0.507195820542213	0.613218028919817
771	amh_scr_dyu_cze_aeg_heb_sid_glc_tur_aze_ses_sun_lda_lit_dut_bsq_ben_chh_yor_cnt_mol_swe_akn_ger_zul_bul_est_tsn_bam_fin_afr_wly_geo_svk_bos_ukr_eng_mlt_gam_alb_hun_dgb_tag_fre_ind_jpn_knd_kor_nor_ctl_xho_por_jav_grk_owc_mao_mnd_guj_bem_rom_sod_pol_rus_prs_pan_qcu_urd_spa_ita_igb_amr_arw_hau_krd_bat_hin_fbf_lat_ven_mly_tha_tig_tml_swt_cic_azi_mcd_slo_uzb_ewe_vie_anl_swa_moo_tsw	0.235628833473724	0.554880487803038	0.580308527571278
772	anl_glc_akn_dut_tig_wly_gam_rus_tur_uzb_yor_mao_xho_bul_bos_bsq_ger_amr_igb_mnd_ben_mol_swt_spa_ven_scr_est_ewe_cic_fin_nor_heb_geo_guj_slo_pan_lat_amh_owc_pol_hun_ses_jav_hin_tag_jpn_tml_kor_mcd_por_tsn_eng_ind_cze_mlt_mly_cnt_lit_tsw_ukr_aeg_grk_svk_fre_krd_qcu_prs_alb_ctl_fbf_hau_ita_chh_arw_sun_rom_zul_afr_dgb_bat_tha_sid_knd_lda_swa_aze_swe_urd_azi_moo_vie_sod_bam_bem_dyu	0.197970566539994	0.466952433269559	0.641626045711525
773	gam_nor_tsw_ukr_anl_mlt_amr_cze_uzb_azi_dgb_mao_xho_rom_krd_bsq_slo_owc_fbf_cnt_lit_grk_tsn_dut_dyu_urd_est_zul_ses_fin_ctl_amh_geo_ita_por_afr_lat_chh_wly_prs_hun_swt_sun_pol_mly_jpn_knd_kor_fre_bos_bem_scr_tag_rus_sid_jav_mnd_hin_bam_mcd_sod_spa_glc_pan_ben_qcu_ger_bul_alb_ven_tig_svk_heb_mol_bat_eng_yor_arw_swa_ind_tha_aeg_tml_ewe_igb_tur_guj_swe_aze_akn_vie_hau_moo_cic_lda	0.00401616681112959	0.00945104663521712	0.992479512443504
774	aeg_por_tsn_bos_chh_sod_wly_cze_uzb_tur_ewe_jav_yor_lat_mol_bsq_ukr_mlt_tsw_mnd_swe_svk_swa_prs_swt_pan_hun_igb_dgb_fin_eng_heb_geo_dut_urd_lit_ger_amh_tig_afr_est_bem_mly_hin_mao_jpn_tml_kor_alb_bul_ses_rus_sun_scr_owc_bat_cnt_krd_xho_arw_anl_ben_spa_guj_nor_qcu_grk_ctl_fre_bam_amr_rom_gam_mcd_tag_glc_cic_pol_moo_ind_tha_hau_knd_dyu_lda_aze_slo_ita_azi_zul_vie_sid_fbf_akn_ven	-0.0640041805736806	-0.150950878776821	0.880341405141069
775	owc_lit_ses_lat_hau_wly_gam_spa_tur_azi_zul_mly_ewe_cze_rom_bsq_arw_heb_yor_mnd_mol_hin_tsn_scr_lda_bul_hun_dyu_tsw_est_prs_amh_geo_por_ben_bos_grk_tig_aeg_guj_fin_igb_ind_svk_mao_jpn_knd_kor_mcd_ukr_bam_urd_jav_rus_sod_tag_cnt_swe_ven_krd_amr_glc_ita_nor_pan_qcu_alb_fre_slo_akn_chh_ger_mlt_pol_sun_dut_dgb_eng_fbf_bat_tha_sid_tml_swa_cic_uzb_ctl_afr_aze_bem_vie_anl_moo_xho_swt	-0.0717198390665739	-0.168893083850027	0.86624753655988
776	amr_afr_bam_rus_hau_sod_amh_mol_uzb_azi_bem_mly_lda_rom_fre_bsq_ita_aeg_moo_cnt_slo_urd_swt_ben_cic_grk_est_ven_tsw_fin_eng_gam_geo_glc_bul_guj_alb_sid_heb_dut_hun_swa_mao_spa_jav_jpn_knd_kor_nor_lat_tsn_krd_bat_scr_mlt_ind_mnd_ukr_igb_pol_owc_swe_bos_prs_pan_qcu_svk_mcd_por_akn_chh_ctl_anl_ger_sun_arw_dgb_hin_dyu_tag_tha_wly_tml_zul_xho_tur_cze_lit_aze_yor_vie_tig_fbf_ewe_ses	-0.668566367829689	-1.59800657297311	0.113433788297118
777	amr_bul_xho_slo_heb_hau_owc_nor_tur_uzb_yor_mao_tsn_alb_bos_bsq_pan_sid_dyu_mnd_por_spa_bam_arw_cic_guj_fin_ewe_fbf_est_hin_gam_geo_ctl_cze_afr_ita_tig_sod_rus_hun_swa_sun_lat_tag_jpn_tml_kor_glc_eng_akn_swe_ind_grk_anl_bat_cnt_prs_bem_pol_amh_svk_ger_scr_dut_qcu_rom_urd_ben_zul_chh_mol_wly_krd_mly_mcd_tsw_lit_swt_jav_tha_aeg_knd_moo_lda_aze_ukr_fre_azi_igb_vie_mlt_ven_ses_dgb	-0.00747530409292734	-0.0176047805616336	0.985991856962136
778	anl_ukr_xho_alb_tig_chh_aeg_hin_tur_uzb_bam_bat_ewe_fre_ita_bsq_scr_wly_ven_mnd_dut_guj_zul_pol_akn_krd_hun_fbf_moo_est_rus_amh_geo_por_swe_grk_glc_owc_sod_nor_fin_tsw_tag_rom_sun_jpn_knd_kor_ben_lit_swa_svk_jav_eng_hau_mly_cnt_bos_lda_arw_amr_cze_ctl_pan_mol_qcu_ger_slo_lat_igb_heb_prs_sid_bul_ind_urd_dyu_mcd_dgb_mao_tha_mlt_tml_yor_swt_aze_afr_spa_azi_ses_vie_gam_tsn_bem_cic	-0.429160604206567	-1.01720668367155	0.311694123153547
779	tig_scr_cic_ukr_gam_mlt_sid_fre_aze_azi_bem_bat_tsw_grk_ger_bsq_pol_sod_tsn_mnd_lat_bos_akn_prs_bam_afr_fin_moo_ven_hun_por_amr_geo_rus_svk_pan_lit_hau_wly_rom_est_swa_mao_swe_jav_jpn_tml_kor_krd_nor_fbf_eng_tag_ctl_chh_ind_cnt_ita_xho_bul_amh_mcd_slo_guj_dut_qcu_cze_spa_arw_igb_aeg_mol_heb_ben_sun_glc_dgb_hin_yor_mly_tha_anl_knd_swt_zul_uzb_alb_urd_tur_ewe_vie_owc_lda_dyu_ses	-0.644999131133234	-1.54294540998313	0.126240038319443
780	sid_rom_tsn_svk_amh_anl_gam_hin_tur_azi_swa_sun_zul_por_bos_bsq_cze_sod_dgb_cnt_nor_swe_ewe_dut_bam_eng_est_lda_swt_fin_mol_amr_geo_mcd_afr_alb_krd_chh_heb_rus_hun_ses_jav_lit_mly_jpn_tml_kor_fre_arw_akn_ita_bat_ukr_wly_mao_mnd_ctl_xho_spa_owc_prs_pol_scr_urd_qcu_ben_pan_grk_dyu_hau_slo_tig_ger_tag_lat_cic_bul_fbf_ind_tha_aeg_knd_yor_tsw_uzb_guj_glc_aze_moo_vie_mlt_bem_ven_igb	-0.321970141546849	-0.761824750625838	0.448092288800897
781	sod_swe_ven_rom_gam_anl_amr_por_uzb_aze_tsn_tag_bam_alb_slo_bsq_bos_owc_swa_cnt_ger_eng_ses_urd_igb_prs_hun_cic_bem_fin_krd_amh_geo_hin_pol_arw_cze_heb_tig_scr_est_swt_mly_afr_bat_jpn_knd_kor_ctl_bul_xho_fre_jav_ukr_chh_ind_mnd_rus_akn_mol_wly_ben_svk_ita_mcd_qcu_grk_lit_guj_dyu_hau_glc_mlt_spa_sun_pan_moo_lat_zul_mao_tha_aeg_tml_ewe_lda_tur_dut_nor_azi_tsw_vie_sid_dgb_yor_fbf	-0.396030426874797	-0.93865690402985	0.350338387089034
782	mlt_ukr_dyu_arw_sod_gam_chh_krd_tur_uzb_yor_jav_dgb_glc_mol_bsq_swe_amr_swa_mnd_spa_svk_moo_ben_swt_lit_hun_bam_ewe_est_alb_heb_geo_slo_ita_bos_prs_tig_owc_guj_fin_akn_mly_mcd_bat_jpn_tml_kor_nor_rom_lda_fre_mao_afr_wly_sun_cnt_pol_cic_lat_amh_urd_eng_ctl_ger_qcu_scr_cze_bul_igb_aeg_dut_hau_grk_tag_pan_tsw_hin_xho_ind_tha_sid_knd_tsn_ven_azi_rus_por_aze_bem_vie_anl_ses_fbf_zul	-0.120231440551329	-0.28431997759757	0.776797273291107
783	hau_rom_tsn_hin_chh_amr_owc_rus_uzb_aze_dyu_tag_moo_ben_ita_bsq_lat_gam_swa_mnd_urd_por_zul_krd_akn_lit_hun_swt_ewe_fin_eng_aeg_geo_scr_svk_grk_ctl_wly_tig_alb_est_fbf_jav_mcd_mao_jpn_tml_kor_afr_fre_ses_bos_ind_pan_sod_mly_cnt_glc_cic_prs_anl_swe_ger_ukr_dut_qcu_arw_pol_spa_tsw_mlt_guj_amh_cze_bat_slo_igb_nor_lda_sun_tha_sid_knd_ven_dgb_tur_bul_mol_azi_xho_vie_heb_bam_yor_bem	-0.3649135903828	-0.865888976250907	0.388779368944965
784	owc_prs_cic_rus_sid_mlt_wly_dut_azi_uzb_igb_jav_yor_ctl_pol_bsq_svk_chh_ewe_cnt_por_bos_tsn_hin_fbf_pan_fin_xho_dyu_est_mol_amh_geo_glc_grk_afr_lit_heb_tig_swe_hun_moo_bat_bul_mao_jpn_tml_kor_guj_cze_tsw_ita_tag_alb_aeg_sun_mnd_fre_akn_ger_amr_arw_rom_urd_eng_qcu_lat_ben_spa_ven_gam_nor_sod_ukr_mly_mcd_zul_scr_bem_ind_tha_anl_knd_ses_dgb_aze_slo_krd_tur_swt_vie_hau_lda_swa_bam	-0.352799169633393	-0.836345185437315	0.405104543796988
785	heb_afr_swa_ita_chh_owc_sid_hin_tur_aze_moo_tag_ven_glc_mcd_bsq_guj_amr_dyu_cnt_nor_fre_ewe_lat_swt_ben_fin_tsn_bam_est_bos_amh_geo_cze_alb_rus_dut_sod_mlt_urd_hun_xho_sun_ger_bat_jpn_knd_kor_rom_spa_dgb_pol_jav_prs_aeg_ind_mnd_scr_lda_grk_tig_mol_slo_eng_krd_qcu_pan_swe_svk_fbf_wly_ukr_gam_por_mao_ctl_akn_arw_tsw_mly_tha_anl_tml_cic_zul_uzb_lit_bul_azi_ses_vie_hau_yor_igb_bem	-0.263697990482512	-0.623327493245234	0.534595068328089
786	hau_fre_bam_por_sid_mlt_amr_swe_azi_uzb_igb_ind_bem_guj_hin_bsq_prs_heb_lda_mnd_afr_ger_swa_cze_xho_rus_hun_tsw_moo_est_ben_tig_geo_grk_lit_dut_ctl_wly_chh_arw_fin_tsn_mao_pan_jav_jpn_knd_kor_bul_svk_dyu_slo_mly_lat_aeg_bat_cnt_bos_ewe_eng_sod_mol_glc_alb_urd_qcu_nor_ukr_spa_ven_gam_krd_owc_mcd_sun_scr_akn_ita_cic_tag_tha_anl_tml_ses_fbf_tur_pol_rom_aze_swt_vie_amh_yor_zul_dgb	-0.345568982868184	-0.817365158017078	0.415808855516767
787	aeg_ukr_bam_hin_mlt_hau_tig_slo_uzb_tur_ven_mly_zul_guj_swe_bsq_mcd_sod_cic_cnt_lat_fre_ewe_ctl_lda_bos_hun_ses_dgb_fin_eng_sid_geo_scr_ger_lit_nor_wly_chh_ita_est_bem_ind_grk_sun_jpn_knd_kor_alb_afr_tsn_dut_tag_rom_amh_mao_mnd_cze_dyu_mol_owc_prs_pan_arw_pol_qcu_glc_bul_ben_igb_amr_krd_gam_spa_bat_por_fbf_rus_swt_jav_tha_anl_tml_akn_moo_azi_svk_urd_aze_swa_vie_heb_yor_xho_tsw	-0.356803215446833	-0.845191222057325	0.400173286738388
788	mlt_nor_lda_eng_sid_amh_anl_guj_aze_azi_igb_mly_bam_spa_arw_bsq_scr_amr_xho_mnd_prs_hin_ses_bos_fbf_mcd_hun_moo_bem_est_rom_owc_geo_krd_ita_ctl_slo_chh_hau_ukr_fin_yor_mao_dut_sun_jpn_knd_kor_swe_pan_cic_alb_jav_lat_sod_ind_cnt_fre_akn_pol_gam_rus_mol_grk_glc_qcu_ger_urd_lit_dgb_heb_bul_tig_ben_bat_por_dyu_cze_swt_tag_tha_wly_tml_tsw_ven_uzb_afr_svk_tur_swa_vie_aeg_zul_tsn_ewe	-0.523973025357031	-1.24830928176462	0.21505137484662
789	anl_cze_bem_lat_wly_sod_hau_rus_aze_azi_fbf_sun_lda_arw_slo_bsq_dut_amh_swa_mnd_guj_glc_moo_bul_bam_swe_hun_ewe_akn_fin_afr_amr_geo_ctl_nor_fre_por_tig_owc_scr_est_tsw_ind_prs_mao_jpn_knd_kor_urd_bos_dyu_mcd_bat_lit_aeg_tag_cnt_grk_ven_ger_gam_eng_rom_spa_mol_qcu_ita_krd_svk_dgb_mlt_hin_chh_ukr_jav_pan_igb_alb_swt_mly_tha_heb_tml_tsn_zul_tur_pol_ben_uzb_cic_vie_sid_ses_yor_xho	-1.10333861034119	-2.71390276887454	0.00792479231292904
790	mlt_glc_swt_bul_heb_chh_sid_ukr_azi_aze_tsw_bat_moo_mol_urd_bsq_rus_sod_dgb_cnt_pol_prs_dyu_cze_cic_scr_est_fbf_ven_fin_spa_aeg_geo_pan_ger_nor_guj_hau_wly_fre_hun_bam_ind_eng_sun_jpn_tml_kor_lit_swe_ewe_por_mao_grk_tig_mly_mnd_slo_bem_rom_amr_ita_dut_hin_ctl_qcu_mcd_afr_arw_swa_anl_krd_owc_bos_tag_svk_akn_lat_tsn_jav_tha_gam_knd_xho_igb_tur_ben_alb_uzb_zul_vie_amh_yor_ses_lda	0.95859522612542	2.31334949000843	0.0229075143873508
791	chh_por_igb_bos_anl_sid_wly_ger_uzb_tur_bam_sun_cic_hin_rus_bsq_pan_tig_swa_mnd_alb_cze_swt_ben_dgb_lit_fin_fbf_tsn_hun_ita_aeg_geo_mol_nor_svk_ukr_owc_mlt_glc_est_zul_bat_krd_mly_jpn_knd_kor_dut_eng_xho_urd_tag_pol_amh_ind_cnt_prs_ven_mcd_heb_ctl_spa_scr_lat_qcu_grk_afr_arw_tsw_hau_swe_amr_rom_jav_bul_ewe_slo_yor_mao_tha_gam_tml_akn_ses_azi_guj_fre_aze_bem_vie_sod_lda_dyu_moo	-0.0718704238330057	-0.169553012102734	0.865729947462725
792	mlt_dut_zul_urd_gam_aeg_amh_spa_azi_tur_fbf_ind_cic_ita_bul_bsq_nor_wly_dyu_mnd_ger_mol_dgb_arw_igb_guj_hun_swa_xho_est_eng_heb_geo_svk_grk_pan_lit_chh_hau_slo_fin_swt_mao_afr_mly_jpn_tml_kor_prs_krd_ewe_por_tag_pol_owc_bat_cnt_cze_akn_scr_anl_alb_swe_ctl_lat_qcu_ukr_hin_rus_yor_amr_rom_tig_bos_sun_glc_bam_mcd_lda_jav_tha_sod_knd_tsn_ven_aze_ben_fre_uzb_bem_vie_sid_moo_ses_tsw	0.0305854312403262	0.0720446315277445	0.942721102010496
793	heb_rom_zul_rus_hau_sod_aeg_guj_uzb_tur_swa_tag_akn_mcd_swe_bsq_ukr_amr_dgb_cnt_afr_pol_swt_spa_moo_ben_hun_cic_lda_est_nor_wly_geo_hin_ger_fre_bos_mlt_owc_mol_fin_xho_mao_ctl_mly_jpn_knd_kor_arw_slo_fbf_por_bat_glc_amh_ind_mnd_pan_ewe_grk_anl_lat_scr_ita_eng_qcu_svk_urd_krd_yor_sid_cze_gam_dut_jav_bul_bam_alb_dyu_sun_tha_tig_tml_tsn_tsw_azi_lit_prs_aze_bem_vie_chh_ses_ven_igb	-0.536323821030574	-1.27815271585484	0.204376494794425
794	sod_afr_zul_cze_aeg_amh_heb_nor_uzb_aze_fbf_mly_bem_alb_bul_bsq_spa_chh_swt_mnd_glc_grk_yor_rom_igb_dut_hun_tsw_akn_est_rus_gam_geo_slo_krd_lat_svk_amr_tig_prs_fin_ven_ind_eng_sun_jpn_knd_kor_arw_lit_lda_mol_jav_urd_owc_mao_cnt_ctl_dgb_fre_mlt_hin_scr_guj_ger_qcu_pol_bos_ben_ses_wly_pan_anl_swe_bat_por_ewe_mcd_moo_tag_tha_hau_tml_bam_dyu_azi_ita_ukr_tur_swa_vie_sid_xho_cic_tsn	-0.165929853718014	-0.391260605069323	0.696499596225556
795	wly_dut_xho_pol_sid_aeg_mlt_guj_aze_azi_dyu_ind_tsn_arw_rus_bsq_pan_gam_igb_cnt_krd_urd_ven_afr_zul_eng_fin_swa_fbf_hun_ben_chh_geo_scr_cze_nor_swe_hau_owc_spa_est_tsw_bat_mcd_sun_jpn_knd_kor_slo_grk_bem_alb_mao_prs_sod_jav_mnd_fre_ses_svk_amr_glc_ger_hin_rom_qcu_por_bos_bul_swt_heb_ita_tig_ukr_mly_mol_bam_ctl_dgb_tag_tha_anl_tml_moo_akn_tur_lat_lit_uzb_ewe_vie_amh_lda_cic_yor	-0.496487017458166	-1.1802714982886	0.240902314146047
796	gam_spa_zul_rus_sod_mlt_amr_swe_tur_azi_bem_jav_ses_ita_fre_bsq_afr_wly_ven_mnd_hin_slo_yor_nor_lda_eng_est_akn_moo_hun_ukr_heb_geo_cze_rom_prs_ger_hau_amh_arw_fin_tsw_bat_lat_mao_jpn_tml_kor_lit_ben_bam_grk_sun_scr_sid_mly_cnt_alb_fbf_mol_tig_svk_pol_guj_mcd_qcu_ctl_pan_por_igb_anl_dut_chh_glc_tag_krd_tsn_bos_cic_ind_tha_aeg_knd_xho_ewe_aze_urd_bul_uzb_dgb_vie_owc_swt_dyu_swa	-0.789263877657929	-1.90184693052721	0.0602863104905464
797	wly_hin_lda_svk_sod_hau_owc_lat_azi_tur_bam_bat_ewe_arw_slo_bsq_grk_anl_yor_mnd_scr_nor_xho_por_akn_bos_est_dyu_ven_hun_mol_sid_geo_krd_prs_cze_swe_gam_heb_ben_fin_cic_jav_guj_sun_jpn_tml_kor_rom_dut_tsw_alb_mly_lit_amh_mao_cnt_ger_zul_pol_tig_mcd_eng_rus_ctl_qcu_urd_bul_glc_bem_aeg_spa_chh_ita_tag_ukr_dgb_pan_igb_ind_tha_amr_knd_moo_ses_uzb_fre_afr_aze_swt_vie_mlt_fbf_swa_tsn	-0.299014457893716	-0.706550807193837	0.481612129958179
798	aeg_cze_yor_mol_heb_wly_hau_grk_uzb_tur_akn_mly_igb_ukr_urd_bsq_swe_gam_ven_cnt_por_nor_zul_prs_xho_mcd_est_moo_ewe_hun_bul_anl_geo_krd_lat_ita_ger_amh_sid_slo_fin_lda_tag_rus_jav_jpn_tml_kor_fre_afr_cic_hin_sun_scr_mlt_ind_mnd_dut_bem_rom_owc_ben_guj_pan_bos_qcu_glc_ctl_lit_ses_tig_eng_sod_arw_mao_pol_bam_svk_dgb_bat_tha_amr_knd_dyu_tsn_azi_alb_spa_aze_swa_vie_chh_tsw_swt_fbf	0.132493863397433	0.311901853291872	0.755813301002719
799	hau_lat_tsn_scr_heb_amh_aeg_arw_tur_azi_zul_ind_fbf_eng_glc_bsq_pol_owc_yor_cnt_bos_cze_cic_alb_lda_ukr_est_igb_xho_fin_prs_tig_geo_hin_nor_lit_svk_sod_amr_mcd_hun_ewe_jav_bul_mao_jpn_knd_kor_krd_ita_ses_ger_mly_swe_sid_sun_mnd_pan_moo_ctl_anl_urd_spa_guj_mol_qcu_rom_slo_ben_bam_gam_dut_wly_por_bat_rus_tsw_afr_akn_tag_tha_chh_tml_dyu_dgb_uzb_grk_fre_aze_ven_vie_mlt_bem_swt_swa	-0.740472141492667	-1.77913350638952	0.0784849947437719
800	gam_scr_swa_cze_anl_heb_tig_ger_tur_aze_fbf_jav_tsw_afr_rom_bsq_rus_sod_dgb_cnt_bul_eng_ven_prs_ewe_alb_hun_zul_cic_est_lat_sid_geo_glc_por_ben_ctl_owc_chh_nor_fin_xho_mao_fre_mly_jpn_tml_kor_bos_hin_dyu_arw_ind_guj_amh_bat_mnd_pan_ses_slo_aeg_urd_pol_ukr_grk_qcu_dut_lit_spa_bam_mlt_svk_hau_krd_tag_mol_bem_ita_yor_sun_tha_wly_knd_moo_igb_uzb_swe_mcd_azi_akn_vie_amr_lda_swt_tsn	0.0765094426522603	0.180561752503452	0.857104469525785
801	amh_cze_bem_krd_sid_heb_aeg_rus_uzb_tur_dyu_tag_ven_bul_rom_bsq_lit_mlt_lda_mnd_por_dut_dgb_urd_swt_slo_hun_fbf_tsn_est_mol_gam_geo_eng_grk_bos_mcd_sod_anl_glc_fin_moo_jav_lat_bat_jpn_tml_kor_prs_ger_igb_svk_mao_ctl_amr_ind_cnt_fre_yor_scr_chh_hin_pol_afr_swe_qcu_ben_ukr_spa_tsw_wly_nor_hau_alb_mly_arw_swa_ita_ses_sun_tha_owc_knd_bam_cic_aze_guj_pan_azi_akn_vie_tig_xho_ewe_zul	-0.472579200754703	-1.1235782230792	0.264083997546336
802	amh_cze_ses_hin_heb_chh_mlt_krd_aze_uzb_tsn_jav_swa_glc_scr_bsq_ita_anl_swt_cnt_bul_mcd_moo_mol_bem_pan_hun_dyu_yor_fin_afr_owc_geo_bos_ger_ctl_pol_aeg_sid_slo_est_tsw_bat_grk_sun_jpn_knd_kor_svk_lit_zul_lat_mao_eng_amr_ind_mnd_urd_ewe_fre_wly_prs_ben_spa_rus_qcu_guj_dut_rom_cic_tig_por_gam_swe_tag_nor_xho_alb_fbf_mly_tha_sod_tml_bam_lda_tur_ukr_arw_azi_dgb_vie_hau_igb_ven_akn	-0.704898788887371	-1.69027972783415	0.0943238008780385
803	hau_nor_akn_lat_sid_wly_mlt_eng_uzb_aze_ewe_mly_moo_pan_afr_bsq_prs_heb_bem_cnt_rus_ben_fbf_lit_swa_krd_est_lda_ses_fin_ukr_chh_geo_slo_dut_alb_pol_amr_owc_swe_hun_ven_jav_spa_sun_jpn_tml_kor_fre_grk_xho_mol_tag_scr_aeg_ind_mnd_ctl_bam_glc_gam_arw_rom_mcd_ita_qcu_por_bul_hin_cic_anl_svk_amh_urd_bat_cze_zul_guj_dgb_mao_tha_tig_knd_swt_dyu_tur_bos_ger_azi_tsw_vie_sod_igb_yor_tsn	-0.469703433207856	-1.11786319664328	0.266504821086473
804	sod_rus_yor_ger_amr_mlt_aeg_grk_azi_aze_igb_jav_swt_mol_scr_bsq_mcd_amh_ses_cnt_fre_prs_moo_krd_cic_dut_fin_tsw_swa_hun_glc_sid_geo_slo_ukr_por_bos_tig_wly_alb_est_ewe_sun_eng_mao_jpn_tml_kor_arw_hin_xho_pan_mly_cze_gam_bat_mnd_bul_ven_ben_anl_svk_guj_swe_nor_qcu_lat_ctl_urd_dyu_hau_lit_heb_rom_tag_afr_zul_spa_lda_ind_tha_owc_knd_bem_tsn_uzb_pol_ita_tur_fbf_vie_chh_dgb_bam_akn	-0.00578160797920581	-0.013617744297645	0.989164118828118
805	tig_guj_dyu_ctl_wly_sod_hau_urd_aze_azi_bem_tag_ses_eng_lat_bsq_afr_amr_swt_cnt_svk_alb_dgb_mol_bam_krd_hun_xho_tsw_fin_por_anl_geo_scr_cze_pol_dut_owc_mlt_slo_est_tsn_mao_bos_bat_jpn_tml_kor_nor_swe_yor_prs_sun_ben_heb_ind_mnd_mcd_swa_arw_chh_bul_hin_grk_ger_qcu_pan_ukr_ita_zul_gam_glc_sid_lit_jav_rom_igb_spa_ewe_mly_tha_amh_knd_akn_ven_uzb_rus_fre_tur_fbf_vie_aeg_lda_cic_moo	-1.00023458806941	-2.43562696471493	0.0167719730566684
806	anl_urd_moo_arw_owc_hau_chh_lit_aze_tur_lda_tag_tsw_rus_bos_bsq_ben_mlt_ven_mnd_swe_hin_zul_krd_ewe_prs_est_xho_ses_fin_grk_aeg_geo_ita_pol_cze_mol_tig_sid_pan_hun_swt_mly_alb_ind_jpn_knd_kor_afr_ukr_fbf_ctl_sun_eng_amh_bat_cnt_mcd_dgb_bul_sod_dut_rom_spa_ger_qcu_nor_svk_por_cic_heb_fre_gam_scr_mao_slo_bem_glc_tsn_jav_tha_wly_tml_igb_dyu_azi_guj_lat_uzb_akn_vie_amr_yor_bam_swa	-0.956139929681124	-2.32205855357296	0.022412589659947
807	amh_guj_ses_lit_amr_tig_hau_cze_tur_aze_lda_ind_bam_swe_nor_bsq_ukr_sid_yor_cnt_ctl_mcd_bem_por_dgb_ita_hun_akn_xho_est_slo_chh_geo_pol_spa_svk_ger_heb_anl_eng_fin_moo_tag_bul_mao_jpn_tml_kor_mol_prs_swt_scr_mly_hin_gam_jav_mnd_arw_swa_fre_aeg_afr_rus_pan_grk_qcu_alb_lat_urd_cic_owc_bos_wly_krd_bat_glc_ven_dut_tsw_sun_tha_sod_knd_dyu_ewe_azi_rom_ben_uzb_tsn_vie_mlt_zul_fbf_igb	-0.362624243803735	-0.859938537913248	0.392034296983764
808	anl_ben_zul_urd_owc_hau_mlt_dut_uzb_tur_lda_bat_yor_spa_scr_bsq_glc_sod_tsn_cnt_ukr_rom_igb_grk_moo_afr_hun_xho_fbf_fin_svk_aeg_geo_hin_alb_ctl_arw_amr_amh_swe_est_ewe_mly_eng_jav_jpn_tml_kor_krd_mol_dgb_nor_tag_pol_heb_sun_mnd_prs_tsw_lat_sid_ita_bos_pan_lit_qcu_ger_bul_slo_swa_chh_mcd_wly_fre_ind_guj_dyu_por_ven_mao_tha_gam_knd_swt_bem_azi_rus_cze_aze_cic_vie_tig_ses_akn_bam	-0.928139462666592	-2.25183249203798	0.0266864548040105
809	sid_scr_fbf_ukr_gam_aeg_chh_ita_azi_tur_ewe_tag_ven_krd_pan_bsq_ger_amr_dgb_cnt_ctl_ben_bem_bos_swa_prs_fin_cic_igb_hun_glc_wly_geo_spa_slo_afr_rus_tig_hau_arw_est_lda_sun_mcd_jav_jpn_tml_kor_guj_nor_akn_lit_ind_hin_mlt_bat_mnd_dut_dyu_bul_heb_mol_urd_fre_rom_qcu_eng_grk_alb_bam_anl_swe_amh_por_mao_lat_yor_svk_tsn_mly_tha_sod_knd_xho_ses_aze_pol_cze_uzb_zul_vie_owc_swt_tsw_moo	-0.147925634391676	-0.349055280099626	0.727836876602113
810	sid_eng_tsn_grk_hau_amr_owc_bos_aze_azi_bem_jav_dyu_arw_krd_bsq_lat_amh_igb_cnt_dut_swe_swt_rus_dgb_cze_fin_zul_ses_hun_rom_anl_geo_ger_ita_bul_mcd_wly_chh_ukr_est_ewe_mao_guj_sun_jpn_knd_kor_ben_fre_bam_spa_mly_svk_heb_tag_mnd_ctl_akn_pan_mlt_mol_lit_urd_por_qcu_afr_pol_slo_yor_sod_scr_aeg_nor_bat_alb_swa_prs_lda_ind_tha_gam_tml_moo_ven_tur_hin_glc_uzb_cic_vie_tig_xho_fbf_tsw	0.386003142231085	0.909224734378358	0.365581828313254
811	aeg_bul_akn_guj_amr_anl_amh_pan_uzb_azi_tsn_mly_ewe_urd_eng_bsq_ctl_gam_xho_mnd_pol_rus_swa_rom_ven_krd_fin_igb_yor_est_arw_mlt_geo_swe_spa_scr_svk_wly_heb_bos_hun_dyu_tag_nor_mao_jpn_knd_kor_glc_lat_moo_por_jav_mol_tig_ind_cnt_ger_zul_afr_hau_slo_cze_fre_mcd_qcu_alb_ita_dut_lda_chh_hin_sid_ukr_bat_prs_fbf_lit_bem_sun_tha_owc_tml_dgb_tsw_tur_grk_ben_aze_ses_vie_sod_bam_swt_cic	-0.133007548161899	-0.313460518497645	0.754632768273202
812	wly_glc_ses_prs_anl_owc_tig_rus_uzb_azi_cic_sun_dgb_rom_nor_bsq_svk_hau_swa_cnt_eng_lat_bam_ben_swt_bos_hun_zul_ven_est_ita_mlt_geo_urd_fre_swe_mcd_gam_heb_alb_fin_fbf_mly_ukr_jav_jpn_tml_kor_cze_bul_xho_slo_mao_dut_sod_ind_mnd_arw_dyu_spa_amr_ctl_grk_pol_lit_qcu_krd_scr_ger_moo_amh_afr_sid_mol_bat_hin_bem_guj_tsw_tag_tha_aeg_knd_tsn_akn_aze_pan_por_tur_ewe_vie_chh_lda_yor_igb	-0.25494686292615	-0.602329446757358	0.548420672981295
813	anl_arw_zul_prs_tig_sid_amr_krd_aze_uzb_fbf_mly_igb_dut_mcd_bsq_slo_owc_xho_cnt_bul_afr_tsn_spa_tsw_svk_fin_bem_moo_hun_lit_mlt_geo_por_scr_nor_fre_amh_aeg_lat_est_akn_sun_ukr_ind_jpn_knd_kor_bos_pol_bam_swe_bat_urd_gam_jav_mnd_eng_ven_glc_wly_rom_mol_hin_cze_qcu_guj_ita_ben_dgb_sod_alb_heb_ctl_mao_grk_ses_pan_swa_tag_tha_chh_tml_ewe_cic_tur_ger_rus_azi_lda_vie_hau_yor_dyu_swt	-0.778181934251155	-1.87247538939082	0.0642827600215863
814	mlt_eng_dyu_spa_sid_amr_hau_mcd_azi_uzb_cic_mly_swt_pol_guj_bsq_bos_wly_ewe_cnt_rom_scr_yor_glc_zul_lit_est_moo_fbf_fin_pan_sod_geo_svk_ben_slo_dut_tig_gam_nor_hun_lda_tag_swe_bat_jpn_knd_kor_urd_afr_dgb_mol_mao_lat_owc_jav_mnd_cze_ven_fre_anl_ukr_ita_por_krd_qcu_ger_arw_hin_akn_amh_alb_chh_bul_sun_rus_xho_grk_tsw_ind_tha_aeg_tml_bam_ses_aze_ctl_prs_tur_tsn_vie_heb_swa_bem_igb	-0.538008650484299	-1.282348241358	0.202907730279577
815	owc_hin_bam_spa_aeg_gam_chh_urd_uzb_azi_moo_jav_ses_bul_swe_bsq_lit_sid_ewe_cnt_nor_afr_cic_ger_igb_grk_hun_yor_bem_fin_ita_sod_geo_arw_prs_scr_mcd_anl_mlt_mol_est_lda_mao_svk_sun_jpn_tml_kor_alb_slo_tsn_cze_bat_rom_tig_ind_mnd_ukr_xho_pan_wly_ctl_rus_fre_pol_qcu_por_lat_guj_tsw_heb_eng_amr_krd_tag_dut_fbf_glc_ven_mly_tha_hau_knd_dgb_swa_tur_bos_ben_aze_dyu_vie_amh_swt_zul_akn	0.0461876414362175	0.108760966879996	0.913626405464679
816	sod_lit_yor_pol_gam_sid_amh_mol_aze_uzb_lda_ind_dyu_ben_pan_bsq_ita_aeg_ses_mnd_grk_cze_igb_lat_fbf_arw_fin_zul_dgb_hun_nor_owc_geo_ctl_alb_slo_hin_wly_heb_afr_est_moo_bat_mcd_tag_jpn_knd_kor_bos_krd_tsn_spa_sun_eng_chh_mly_cnt_prs_bem_rom_tig_svk_urd_scr_rus_qcu_glc_por_guj_swt_hau_dut_mlt_fre_mao_ger_ewe_bul_bam_jav_tha_amr_tml_tsw_akn_azi_swe_ukr_tur_cic_vie_anl_swa_ven_xho	-0.631930311270746	-1.50899855117701	0.134689117650981
817	gam_glc_zul_bos_amr_heb_hau_spa_aze_azi_xho_bat_ven_lat_grk_bsq_krd_sod_bem_mnd_scr_bul_ewe_ukr_moo_arw_hun_akn_dgb_fin_prs_wly_geo_rus_ctl_ben_swe_amh_chh_urd_est_ses_sun_fre_ind_jpn_knd_kor_mol_slo_fbf_guj_mao_hin_aeg_mly_cnt_lit_yor_pol_mlt_mcd_cze_eng_svk_qcu_nor_dut_afr_swa_tig_pan_sid_alb_tag_ger_swt_ita_dyu_jav_tha_anl_tml_igb_tsn_uzb_por_rom_tur_cic_vie_owc_lda_bam_tsw	0.276199412342432	0.65044517865641	0.517008393029569
818	amh_bos_ewe_pol_gam_amr_sod_krd_azi_tur_swa_mao_bem_scr_eng_bsq_lat_aeg_xho_mnd_fre_svk_dyu_glc_dgb_mol_fin_yor_swt_hun_guj_anl_geo_dut_slo_ukr_prs_owc_wly_afr_est_cic_jav_mcd_tag_jpn_knd_kor_arw_swe_moo_urd_ind_por_heb_bat_cnt_cze_tsn_ctl_hau_ben_ita_alb_hin_qcu_bul_grk_spa_akn_chh_ger_sid_pan_mly_rus_zul_rom_lda_sun_tha_tig_tml_fbf_ses_aze_lit_nor_uzb_igb_vie_mlt_ven_bam_tsw	-0.754025278853706	-1.81241742597278	0.0731484855117743
819	amr_svk_fbf_bos_sod_hau_sid_ger_aze_tur_cic_sun_yor_glc_scr_bsq_guj_heb_bam_cnt_prs_rus_dgb_cze_lda_swe_est_swa_xho_hun_mcd_mlt_geo_alb_por_bul_urd_aeg_tig_lit_fin_tsw_mao_pan_mly_jpn_tml_kor_lat_hin_tsn_grk_bat_ben_gam_ind_mnd_pol_ewe_afr_owc_ita_ukr_rom_krd_qcu_arw_spa_nor_igb_wly_fre_amh_ctl_jav_dut_ses_slo_ven_tag_tha_chh_knd_dyu_bem_uzb_eng_mol_azi_zul_vie_anl_swt_moo_akn	-1.59665409386994	-4.09973733160489	8.8444540350882e-05
820	aeg_glc_swt_rom_tig_anl_sid_rus_uzb_tur_lda_bat_igb_hin_slo_bsq_mcd_sod_tsw_cnt_arw_dut_cic_guj_fbf_pan_fin_swa_ewe_hun_nor_mlt_geo_lat_eng_ita_urd_wly_owc_alb_est_xho_mao_fre_jav_jpn_knd_kor_por_bul_tsn_mol_sun_afr_amr_tag_mnd_pol_moo_cze_gam_ger_lit_bos_ukr_qcu_prs_spa_swe_zul_chh_ctl_hau_svk_mly_krd_akn_scr_bam_ind_tha_heb_tml_ses_yor_aze_ben_grk_azi_dgb_vie_amh_bem_dyu_ven	-0.633618801461805	-1.5129992058904	0.133670871924649
821	amh_slo_moo_guj_gam_chh_sod_pan_uzb_aze_fbf_tag_ses_mol_prs_bsq_por_anl_tsn_mnd_rus_arw_igb_lat_swt_nor_fin_bem_lda_est_scr_amr_geo_svk_fre_bos_afr_aeg_wly_mcd_hun_yor_mao_ita_mly_jpn_tml_kor_spa_hin_bam_ger_jav_lit_heb_bat_cnt_swe_dyu_ukr_tig_grk_dut_cze_urd_qcu_ctl_alb_ben_cic_mlt_eng_hau_glc_sun_rom_swa_pol_dgb_ind_tha_sid_knd_xho_zul_tur_bul_krd_azi_ewe_vie_owc_tsw_akn_ven	0.276775097256996	0.652210937663848	0.51587389115621
822	aeg_prs_tsn_ukr_owc_tig_sid_rus_azi_aze_akn_mly_swa_cze_rom_bsq_scr_amr_ses_mnd_fre_krd_fbf_mcd_tsw_bul_hun_yor_dgb_fin_ger_sod_geo_pan_ita_arw_urd_mlt_wly_lat_est_bem_mao_grk_tag_jpn_knd_kor_guj_por_ven_slo_jav_spa_amh_ind_cnt_glc_zul_mol_gam_nor_bos_lit_dut_qcu_swe_ben_svk_ewe_hau_alb_heb_eng_sun_ctl_moo_pol_igb_bat_tha_chh_tml_bam_swt_tur_hin_afr_uzb_cic_vie_anl_xho_lda_dyu	-0.274286167984829	-0.648842595066419	0.5180391901682
823	mlt_ukr_yor_bul_amr_tig_heb_por_aze_azi_fbf_mly_dyu_svk_afr_bsq_dut_anl_xho_mnd_ita_eng_ven_mol_tsn_hin_est_zul_swt_fin_lat_wly_geo_spa_nor_krd_bos_sod_sid_pan_hun_bam_ind_glc_sun_jpn_tml_kor_fre_ger_dgb_arw_bat_pol_gam_tag_cnt_grk_ewe_lit_chh_ctl_guj_ben_rus_qcu_rom_swe_slo_tsw_owc_cze_amh_scr_jav_prs_bem_urd_cic_mao_tha_aeg_knd_moo_akn_uzb_mcd_alb_tur_ses_vie_hau_lda_swa_igb	-0.507840253033762	-1.20609708468448	0.230839451741747
824	amr_pan_swt_pol_amh_heb_gam_grk_uzb_azi_ven_bat_yor_spa_dut_bsq_swe_anl_ewe_mnd_alb_krd_tsn_mcd_zul_scr_hun_dyu_ses_est_ctl_mlt_geo_bos_cze_slo_urd_hau_sod_rom_fin_swa_jav_hin_sun_jpn_knd_kor_guj_ukr_fbf_arw_mao_afr_tig_tag_cnt_nor_moo_bul_aeg_ben_ger_glc_ita_qcu_lit_mol_lat_lda_sid_fre_wly_eng_ind_por_bem_svk_bam_mly_tha_owc_tml_cic_akn_tur_prs_rus_aze_dgb_vie_chh_tsw_xho_igb	-0.247389214267152	-0.584252548295022	0.560464988742275
825	mlt_ben_zul_nor_heb_aeg_sod_slo_uzb_aze_fbf_sun_cic_arw_bul_bsq_mol_wly_swa_cnt_lit_bos_bam_eng_dyu_scr_fin_lda_moo_est_dut_gam_geo_hin_por_afr_rom_tig_chh_ukr_hun_yor_mao_krd_tag_jpn_knd_kor_urd_lat_ven_svk_bat_pol_amr_ind_mnd_ita_dgb_fre_anl_ger_prs_swe_rus_qcu_spa_ctl_guj_xho_hau_grk_sid_cze_mly_alb_tsn_mcd_swt_jav_tha_amh_tml_bem_tsw_azi_pan_glc_tur_ses_vie_owc_ewe_akn_igb	0.141448353276927	0.332843704828493	0.740001411391131
826	heb_glc_bem_guj_sid_chh_amh_grk_uzb_tur_ven_mly_dgb_lat_mol_bsq_ita_owc_swt_mnd_urd_rus_tsn_prs_akn_ger_fin_fbf_zul_est_svk_aeg_geo_dut_ctl_swe_scr_mlt_anl_afr_hun_bam_bat_lit_mao_jpn_tml_kor_alb_eng_ewe_pan_jav_bul_hau_sun_cnt_slo_dyu_nor_wly_hin_krd_pol_arw_qcu_bos_fre_mcd_lda_tig_cze_sod_ukr_ind_rom_xho_ben_moo_tag_tha_amr_knd_swa_ses_azi_por_spa_aze_igb_vie_gam_tsw_cic_yor	-0.680446403985432	-1.632860293412	0.105879745659708
827	hau_pan_ewe_hin_mlt_anl_owc_ger_azi_tur_cic_mao_zul_nor_eng_bsq_krd_sid_swt_cnt_glc_fre_akn_grk_dyu_ita_est_tsn_moo_fin_cze_heb_geo_svk_prs_spa_dut_gam_aeg_urd_hun_lda_sun_bul_tag_jpn_knd_kor_rom_mcd_swa_alb_mly_ukr_amr_jav_mnd_ctl_igb_arw_chh_scr_swe_rus_ben_qcu_mol_pol_guj_bam_tig_afr_amh_lit_ind_bos_ses_slo_yor_bat_tha_wly_tml_ven_xho_aze_lat_por_uzb_fbf_vie_sod_tsw_bem_dgb	-0.395826229329767	-0.939458332341054	0.349929123252179
828	wly_grk_igb_ben_heb_anl_amh_bul_azi_uzb_bem_jav_fbf_eng_afr_bsq_bos_chh_akn_mnd_svk_pol_zul_ger_tsw_ctl_fin_lda_tsn_hun_mol_aeg_geo_mcd_cze_fre_krd_hau_sid_scr_est_swa_mly_por_mao_jpn_tml_kor_nor_swe_moo_rus_bat_ukr_gam_ind_cnt_prs_yor_lit_amr_urd_dut_pan_rom_qcu_guj_ita_glc_dyu_owc_spa_tig_alb_sun_hin_swt_slo_cic_tag_tha_sod_knd_ven_dgb_tur_lat_arw_aze_xho_vie_mlt_bam_ewe_ses	-0.717990152221546	-1.72546470482016	0.0877651466016085
829	heb_dut_igb_fre_gam_tig_mlt_guj_uzb_azi_cic_ind_zul_alb_arw_bsq_prs_amh_bam_mnd_afr_urd_ven_eng_tsw_por_est_ewe_dgb_fin_ger_amr_geo_ita_pol_lat_rom_owc_sid_bos_hun_xho_mao_glc_bat_jpn_knd_kor_cze_hin_bem_mcd_jav_scr_sod_tag_cnt_grk_moo_pan_anl_bul_ukr_spa_ctl_qcu_svk_mol_krd_lda_hau_lit_wly_nor_sun_ben_tsn_rus_akn_mly_tha_chh_tml_swa_ses_aze_slo_swe_tur_fbf_vie_aeg_yor_dyu_swt	-0.340051069241006	-0.806107240306141	0.422237503368825
830	tig_ctl_bam_krd_hau_amr_heb_lit_uzb_azi_cic_mao_ses_afr_nor_bsq_urd_wly_fbf_mnd_fre_cze_swt_ukr_igb_ben_est_xho_swa_hun_rom_sid_geo_svk_mol_lat_bos_amh_mlt_ger_fin_bem_bat_rus_tag_jpn_tml_kor_grk_prs_tsw_pol_sun_spa_gam_ind_cnt_slo_dgb_eng_anl_alb_bul_hin_ita_qcu_glc_mcd_guj_moo_aeg_dut_owc_arw_mly_swe_ewe_scr_tsn_jav_tha_chh_knd_akn_lda_aze_pan_por_tur_ven_vie_sod_zul_yor_dyu	0.313982608354172	0.74036060194208	0.460946282652741
831	owc_cze_ven_rom_heb_mlt_sid_mol_aze_uzb_bem_mao_swa_lit_ben_bsq_bos_tig_tsn_cnt_alb_por_igb_fre_cic_guj_fin_swt_fbf_est_ger_gam_geo_nor_ctl_krd_lat_chh_amr_mcd_hun_ses_mly_dut_sun_jpn_tml_kor_rus_afr_yor_arw_tag_svk_wly_bat_mnd_eng_akn_swe_aeg_ita_spa_scr_prs_qcu_pol_hin_grk_ewe_amh_ukr_sod_urd_jav_bul_xho_glc_zul_ind_tha_hau_knd_moo_dyu_azi_slo_pan_tur_bam_vie_anl_dgb_lda_tsw	-0.645335443915938	-1.54514337686419	0.125707774584345
832	mlt_ita_dyu_prs_heb_chh_wly_ctl_aze_tur_bem_jav_tsw_por_slo_bsq_rus_sid_swa_cnt_glc_swe_akn_pan_ewe_scr_hun_dgb_igb_est_mcd_amh_geo_bul_urd_spa_grk_tig_hau_fre_fin_moo_ind_guj_mao_jpn_knd_kor_lat_lit_bam_rom_tag_bos_anl_sun_mnd_krd_cic_ukr_sod_hin_pol_eng_ben_qcu_mol_dut_nor_yor_amr_afr_gam_cze_bat_alb_swt_ger_lda_mly_tha_owc_tml_fbf_xho_uzb_arw_svk_azi_tsn_vie_aeg_zul_ses_ven	0.100583453910122	0.236848466986657	0.813295273391576
833	anl_rom_akn_eng_amr_hau_gam_guj_tur_aze_fbf_bat_ses_swe_rus_bsq_pan_chh_cic_mnd_spa_krd_bem_mcd_yor_ukr_hun_dyu_igb_fin_urd_heb_geo_scr_ctl_lat_svk_sid_wly_ita_est_ven_jav_alb_ind_jpn_tml_kor_bul_cze_tsw_afr_sun_hin_owc_mao_cnt_glc_swa_fre_amh_dut_mol_lit_por_qcu_slo_grk_arw_bam_sod_ger_tig_ben_tag_prs_tsn_nor_lda_mly_tha_mlt_knd_xho_ewe_uzb_pol_bos_azi_zul_vie_aeg_moo_swt_dgb	-0.743671829384748	-1.78770639879811	0.0770805890847945
834	owc_guj_yor_urd_tig_amr_chh_spa_tur_aze_xho_jav_tsn_eng_mcd_bsq_por_hau_lda_cnt_fre_pol_swt_swe_igb_cze_fin_fbf_ewe_hun_scr_sod_geo_hin_prs_afr_rom_anl_wly_ukr_est_swa_mao_glc_bat_jpn_tml_kor_lit_dut_cic_mol_sun_rus_aeg_tag_mnd_arw_bem_grk_mlt_slo_bos_pan_ita_qcu_svk_ben_bul_zul_sid_ctl_amh_lat_mly_krd_akn_nor_ses_ind_tha_gam_knd_tsw_bam_uzb_ger_alb_azi_moo_vie_heb_dyu_ven_dgb	-0.0514131027892733	-0.121136750657319	0.903844066405725
835	sid_nor_ewe_dut_owc_sod_hau_spa_aze_uzb_ses_ind_swa_ita_rus_bsq_slo_gam_swt_mnd_svk_pan_cic_por_lda_lit_fin_bam_tsn_est_swe_anl_geo_krd_lat_pol_bos_aeg_chh_fre_hun_ven_tag_eng_bat_jpn_knd_kor_bul_prs_dyu_grk_sun_alb_amh_jav_cnt_guj_yor_rom_wly_ukr_scr_glc_mol_qcu_mcd_afr_ger_fbf_amr_urd_mlt_ctl_mao_arw_zul_ben_igb_mly_tha_heb_tml_dgb_bem_azi_hin_cze_tur_akn_vie_tig_xho_moo_tsw	-0.66975714969717	-1.60557810277651	0.111757101049838
836	amh_hin_dgb_ita_owc_tig_wly_ben_uzb_azi_cic_sun_ses_ukr_rom_bsq_spa_sid_zul_mnd_svk_scr_lda_alb_akn_mol_fin_ven_ewe_hun_urd_hau_geo_pol_afr_pan_ger_heb_mlt_cze_est_tsw_bat_bul_mao_jpn_tml_kor_grk_slo_bem_lat_tag_fre_amr_mly_cnt_dut_bam_por_sod_arw_bos_rus_guj_qcu_prs_swe_nor_xho_gam_mcd_aeg_lit_ind_krd_moo_eng_swa_jav_tha_chh_knd_fbf_yor_tur_ctl_glc_aze_dyu_vie_anl_igb_tsn_swt	-0.38982972454174	-0.926713298860734	0.356474132621087
837	mlt_ger_fbf_ben_amr_chh_gam_pan_uzb_azi_cic_tag_dyu_grk_glc_bsq_bul_aeg_moo_mnd_rus_ctl_dgb_slo_swt_ita_hun_akn_bem_fin_bos_amh_geo_afr_mol_eng_nor_anl_wly_mcd_est_ewe_ind_lit_mly_jpn_knd_kor_arw_svk_ses_alb_bat_dut_tig_mao_cnt_urd_xho_ukr_sod_prs_cze_scr_swe_qcu_lat_spa_pol_tsw_sid_fre_owc_guj_sun_hin_igb_por_tsn_jav_tha_heb_tml_yor_bam_tur_krd_rom_aze_lda_vie_hau_zul_ven_swa	-0.264590216916876	-0.626138562718219	0.532757847432477
838	anl_afr_swa_krd_wly_owc_sid_spa_aze_uzb_igb_tag_yor_ukr_rom_bsq_dut_amr_tsn_mnd_cze_lit_ses_hin_swt_pol_fin_lda_bam_hun_bul_aeg_geo_swe_urd_arw_ita_amh_sod_por_est_zul_mly_prs_sun_jpn_knd_kor_lat_rus_tsw_ger_mao_ctl_tig_jav_cnt_fre_dgb_mol_gam_alb_bos_scr_slo_qcu_mcd_ben_nor_akn_chh_pan_hau_svk_ind_grk_bem_glc_fbf_bat_tha_heb_tml_cic_ewe_tur_guj_eng_azi_moo_vie_mlt_dyu_xho_ven	-0.723776544087263	-1.73848954490102	0.0854340732725523
839	wly_ukr_tsn_krd_sid_anl_hau_ctl_azi_aze_bam_mly_ewe_scr_pol_bsq_mol_aeg_dgb_mnd_afr_svk_swa_hin_igb_dut_hun_bem_cic_fin_ita_amr_geo_por_swe_alb_cze_tig_chh_nor_est_akn_ind_bos_tag_jpn_knd_kor_prs_grk_xho_eng_bat_rus_mlt_sun_cnt_pan_lda_rom_amh_arw_fre_lit_spa_qcu_lat_bul_slo_dyu_gam_ben_heb_mcd_jav_ger_yor_guj_ven_mao_tha_owc_tml_ses_zul_tur_urd_glc_uzb_fbf_vie_sod_moo_swt_tsw	-0.681755100867256	-1.63284196822085	0.105883608159919
840	sid_lit_tsw_rus_wly_sod_amr_ctl_aze_tur_ewe_jav_ven_grk_prs_bsq_svk_heb_bam_mnd_ita_ukr_igb_alb_ses_afr_est_dgb_yor_hun_guj_chh_geo_bos_swe_cze_glc_amh_anl_pol_fin_akn_mao_hin_tag_jpn_knd_kor_lat_mcd_bem_ger_mly_urd_mlt_bat_cnt_bul_cic_spa_aeg_mol_scr_por_arw_qcu_eng_krd_pan_fbf_tig_nor_hau_slo_ind_rom_zul_ben_moo_sun_tha_owc_tml_xho_swt_azi_fre_dut_uzb_swa_vie_gam_tsn_dyu_lda	-0.388296783607111	-0.921847904155906	0.358993225489846
841	anl_hin_fbf_por_amr_tig_heb_rus_aze_azi_ewe_mly_moo_ukr_fre_bsq_prs_amh_swt_mnd_alb_guj_dyu_bos_cic_pol_hun_bam_akn_est_mol_owc_geo_ctl_ger_dut_urd_mlt_wly_cze_fin_ses_jav_pan_sun_jpn_knd_kor_rom_scr_tsn_lit_tag_glc_chh_ind_cnt_arw_lda_nor_aeg_ben_krd_svk_afr_qcu_grk_eng_bul_ven_sid_spa_hau_mcd_bat_lat_swa_ita_xho_mao_tha_sod_tml_yor_bem_tur_swe_slo_uzb_tsw_vie_gam_zul_igb_dgb	-0.630594346539182	-1.51179844864395	0.133975850761266
842	mlt_bos_tsw_arw_amr_aeg_hau_prs_tur_azi_fbf_sun_cic_ger_grk_bsq_krd_sid_dgb_mnd_ctl_swe_ses_rom_ewe_lat_hun_tsn_xho_fin_glc_owc_geo_slo_fre_eng_alb_chh_amh_cze_est_ven_tag_pol_mly_jpn_tml_kor_pan_lit_yor_guj_mao_bul_gam_jav_cnt_nor_dyu_mol_tig_por_rus_scr_dut_qcu_ita_spa_afr_lda_anl_ben_sod_ukr_ind_hin_swt_mcd_moo_bat_tha_heb_knd_igb_akn_uzb_urd_svk_aze_zul_vie_wly_swa_bam_bem	-0.334549364408449	-0.791333008483794	0.430763295517963
843	mlt_arw_ven_rus_hau_sod_aeg_krd_aze_tur_dyu_bat_xho_eng_dut_bsq_nor_heb_igb_mnd_lat_grk_lda_mcd_swt_bos_hun_tsw_moo_est_hin_anl_geo_pol_afr_bul_ger_wly_owc_lit_fin_cic_tag_prs_mly_jpn_knd_kor_ben_mol_fbf_pan_mao_rom_amh_jav_cnt_ctl_tsn_alb_tig_ita_por_ukr_glc_qcu_urd_guj_swe_bem_amr_slo_gam_spa_ind_svk_akn_cze_swa_sun_tha_chh_tml_dgb_zul_azi_fre_scr_uzb_bam_vie_sid_yor_ewe_ses	-0.706788373492538	-1.69416246677817	0.0935809839607197
844	tig_bos_igb_alb_owc_wly_mlt_scr_tur_uzb_tsw_sun_dyu_dut_rom_bsq_afr_amh_xho_mnd_pol_arw_swt_mcd_ewe_glc_est_swa_bem_fin_grk_hau_geo_eng_slo_mol_fre_gam_amr_ger_hun_tsn_bat_swe_mly_jpn_knd_kor_ukr_cze_ven_por_ind_bul_sid_tag_cnt_guj_zul_hin_sod_nor_lat_ctl_prs_qcu_ben_rus_urd_lda_anl_lit_heb_spa_jav_krd_akn_pan_bam_mao_tha_chh_tml_yor_ses_aze_ita_svk_azi_cic_vie_aeg_fbf_moo_dgb	0.0969457913091689	0.228666359689578	0.819630314456773
845	gam_alb_dgb_spa_hau_wly_sid_cze_uzb_azi_bam_tag_lda_scr_bos_bsq_slo_sod_swt_mnd_ita_grk_cic_mcd_ses_arw_est_dyu_moo_fin_prs_heb_geo_ctl_nor_pol_glc_amh_chh_ger_hun_ewe_mly_ukr_ind_jpn_knd_kor_dut_lat_igb_svk_mao_por_owc_bat_cnt_ben_fbf_krd_aeg_afr_bul_guj_mol_qcu_urd_rom_hin_zul_tig_swe_mlt_eng_jav_lit_akn_fre_ven_sun_tha_amr_tml_xho_swa_tur_pan_rus_aze_tsn_vie_anl_tsw_yor_bem	0.0771903994148993	0.181816562757632	0.856122390498609
846	hau_ita_lda_mol_owc_tig_gam_arw_azi_tur_xho_tag_dyu_ukr_mcd_bsq_cze_heb_ewe_mnd_lat_lit_moo_eng_ses_slo_fin_igb_akn_hun_por_wly_geo_hin_nor_pan_ger_amh_sid_alb_est_zul_mao_krd_bat_jpn_tml_kor_spa_grk_bem_glc_ind_rom_anl_jav_cnt_svk_swa_bul_sod_urd_ben_afr_bos_qcu_pol_scr_swe_swt_chh_dut_amr_rus_mly_ctl_fbf_fre_cic_sun_tha_mlt_knd_bam_tsw_aze_prs_guj_uzb_tsn_vie_aeg_yor_dgb_ven	0.118968348833193	0.279691645433628	0.780335204842353
847	sid_urd_fbf_mcd_sod_hau_mlt_bos_uzb_aze_moo_ind_swa_spa_fre_bsq_guj_wly_tsw_cnt_bul_pol_yor_grk_dyu_afr_est_bem_akn_hun_ita_owc_geo_prs_dut_ben_rom_chh_heb_scr_fin_ewe_bat_krd_jav_jpn_tml_kor_pan_alb_bam_lat_tag_ctl_tig_sun_mnd_hin_xho_eng_gam_nor_ukr_mol_rus_qcu_glc_ger_arw_zul_amr_slo_anl_por_mly_cze_igb_svk_dgb_mao_tha_amh_knd_ven_tsn_azi_lit_swe_tur_cic_vie_aeg_swt_ses_lda	-0.254320510065687	-0.600780518225085	0.549447587852076
848	hau_bul_ses_ita_chh_sod_mlt_svk_aze_tur_dgb_sun_tsw_scr_afr_bsq_glc_gam_swt_mnd_prs_spa_lda_por_zul_eng_est_moo_fbf_hun_urd_tig_geo_cze_ukr_rom_slo_wly_amr_fre_fin_yor_jav_alb_tag_jpn_tml_kor_lat_rus_bam_pan_mly_grk_sid_ind_cnt_bos_dyu_ben_heb_mol_dut_lit_swe_qcu_guj_mcd_nor_bem_anl_hin_aeg_ctl_bat_arw_ven_krd_swa_mao_tha_amh_knd_akn_igb_azi_ger_pol_uzb_tsn_vie_owc_cic_ewe_xho	0.161615605103979	0.380538472317158	0.70441354483589
849	hau_ctl_xho_glc_chh_sod_anl_prs_tur_azi_igb_ind_ven_rus_alb_bsq_eng_heb_bem_mnd_mcd_svk_bam_urd_moo_pan_hun_dgb_fbf_est_por_sid_geo_grk_krd_bul_spa_tig_amr_cze_fin_ses_tag_afr_jav_jpn_tml_kor_lit_ger_tsn_dut_bat_rom_wly_sun_cnt_swe_cic_slo_aeg_arw_scr_mol_lat_qcu_guj_ita_ukr_zul_owc_pol_gam_hin_mao_bos_lda_ben_swa_mly_tha_mlt_knd_ewe_yor_aze_nor_fre_uzb_akn_vie_amh_dyu_swt_tsw	-0.696004251517612	-1.66627653498659	0.0990231703971277
850	tig_glc_akn_afr_sod_aeg_owc_hin_uzb_aze_cic_mao_bem_pan_bos_bsq_lit_amh_dyu_cnt_urd_rom_ven_mol_tsw_ukr_est_fbf_ewe_hun_scr_mlt_geo_dut_rus_swe_ben_sid_anl_arw_fin_yor_ind_nor_sun_jpn_knd_kor_guj_por_lda_alb_mly_spa_gam_tag_mnd_ita_ses_prs_heb_grk_eng_krd_svk_qcu_ger_lat_ctl_swa_amr_bul_chh_slo_bat_mcd_swt_cze_tsn_jav_tha_wly_tml_moo_bam_tur_fre_pol_azi_xho_vie_hau_dgb_igb_zul	0.0566783258225511	0.133497549480997	0.894088353839321
851	heb_guj_moo_svk_mlt_anl_owc_fre_aze_azi_swa_sun_dgb_lat_eng_bsq_spa_gam_yor_mnd_alb_scr_fbf_hin_tsn_afr_hun_igb_ses_fin_ita_amr_geo_slo_prs_mcd_lit_chh_sod_pol_est_ewe_mao_mol_bat_jpn_knd_kor_ben_urd_akn_por_ind_swe_aeg_tag_cnt_glc_bem_rus_amh_ctl_grk_arw_krd_qcu_bul_cze_pan_lda_tig_ukr_wly_bos_jav_ger_swt_rom_cic_mly_tha_sid_tml_ven_tsw_tur_dut_nor_uzb_zul_vie_hau_xho_dyu_bam	-0.480275698060586	-1.14224899693403	0.256282837230528
852	mlt_lit_ses_mcd_chh_sod_owc_hin_azi_tur_swt_ind_lda_rus_arw_bsq_grk_amh_dyu_cnt_mol_spa_bam_eng_fbf_lat_hun_tsw_xho_fin_por_anl_geo_krd_swe_guj_cze_heb_amr_bos_est_swa_sun_glc_jav_jpn_tml_kor_ben_afr_zul_urd_bat_pol_aeg_mly_mnd_dut_dgb_slo_gam_prs_ita_scr_pan_qcu_bul_alb_ctl_yor_wly_svk_tig_ukr_tag_rom_bem_nor_ewe_mao_tha_sid_knd_ven_igb_aze_ger_fre_uzb_akn_vie_hau_cic_moo_tsn	-0.734614672347567	-1.76356939929545	0.0810887630180741
853	mlt_ben_swa_ita_chh_wly_hau_cze_uzb_tur_yor_jav_cic_arw_scr_bsq_fre_sid_bem_mnd_por_bos_ven_guj_tsn_hin_est_ewe_akn_hun_svk_heb_geo_lat_pol_ger_nor_sod_aeg_slo_fin_igb_mao_bul_ind_jpn_knd_kor_rus_lit_lda_alb_mly_ctl_gam_tag_cnt_pan_dgb_swe_owc_spa_grk_mol_afr_qcu_glc_mcd_prs_zul_tig_krd_anl_urd_sun_ukr_tsw_rom_xho_bat_tha_amr_tml_fbf_ses_azi_eng_dut_aze_swt_vie_amh_dyu_moo_bam	-0.573794293877063	-1.36901849735905	0.17429091932607
854	heb_grk_ewe_bos_wly_gam_amh_ger_tur_aze_bam_mly_tsn_lat_slo_bsq_svk_hau_zul_cnt_por_ukr_bem_rus_akn_arw_est_dgb_lda_fin_dut_owc_geo_mol_rom_mcd_alb_mlt_amr_afr_hun_cic_jav_krd_tag_jpn_knd_kor_prs_guj_swa_spa_ind_ita_anl_bat_mnd_scr_fbf_pol_sod_glc_cze_ctl_eng_qcu_hin_nor_ben_swt_tig_lit_chh_urd_sun_fre_dyu_bul_moo_mao_tha_aeg_tml_tsw_xho_azi_swe_pan_uzb_yor_vie_sid_igb_ven_ses	-0.175961291033259	-0.415398292974512	0.678807208542289
855	wly_slo_swa_ben_heb_hau_amh_hin_aze_tur_lda_sun_dyu_bos_mol_bsq_pol_owc_ven_mnd_swe_bul_yor_fre_moo_ger_fin_fbf_akn_hun_svk_amr_geo_lit_pan_mcd_nor_mlt_tig_prs_est_tsn_mao_urd_bat_jpn_tml_kor_rus_cze_xho_por_ind_arw_sid_mly_cnt_eng_dgb_scr_gam_grk_lat_rom_alb_qcu_ita_afr_ctl_igb_aeg_glc_sod_spa_jav_krd_ses_guj_bem_tag_tha_chh_knd_swt_cic_uzb_ukr_dut_azi_zul_vie_anl_bam_tsw_ewe	-0.348436658108565	-0.827266835897789	0.410203499405816
856	aeg_urd_fbf_bos_sid_tig_amr_fre_tur_aze_cic_tag_akn_hin_glc_bsq_cze_owc_bem_mnd_alb_bul_moo_eng_igb_arw_est_swa_ven_hun_guj_wly_geo_slo_lat_pan_svk_gam_amh_rom_fin_zul_sun_afr_ind_jpn_tml_kor_grk_scr_lda_mcd_mly_por_mlt_mao_cnt_spa_ses_krd_anl_ctl_ben_mol_nor_qcu_ita_prs_pol_ewe_chh_lit_heb_ukr_jav_rus_tsw_dut_swt_bat_tha_hau_knd_bam_tsn_azi_ger_swe_uzb_dyu_vie_sod_xho_dgb_yor	0.0472941630428828	0.111282219784381	0.911632372569865
857	sod_pol_dgb_fre_mlt_tig_anl_guj_azi_uzb_swt_bat_bam_arw_eng_bsq_nor_amr_lda_mnd_rus_krd_fbf_alb_dyu_ben_hun_ven_akn_fin_glc_amh_geo_urd_bos_ctl_ger_heb_wly_rom_est_ses_sun_dut_mao_jpn_knd_kor_lit_pan_cic_grk_tag_mol_hau_jav_cnt_cze_igb_lat_gam_por_spa_scr_swe_qcu_ita_mcd_bul_ewe_chh_svk_sid_prs_mly_hin_tsw_ukr_zul_ind_tha_aeg_tml_tsn_bem_tur_afr_slo_aze_xho_vie_owc_swa_yor_moo	-0.393790862447473	-0.932754427660985	0.353362090747471
858	amh_guj_dyu_rom_gam_hau_anl_eng_aze_uzb_bem_jav_cic_spa_fre_bsq_ctl_aeg_ven_mnd_pan_cze_bam_scr_zul_krd_fin_xho_swa_hun_ger_owc_geo_alb_swe_grk_bul_tig_sod_afr_est_tsw_bat_dut_sun_jpn_tml_kor_nor_rus_ses_mol_mly_slo_sid_mao_cnt_arw_fbf_lat_mlt_ben_mcd_hin_por_qcu_ukr_pol_ita_tsn_chh_glc_heb_lit_ind_prs_swt_svk_akn_tag_tha_amr_knd_igb_yor_tur_urd_bos_azi_moo_vie_wly_dgb_ewe_lda	-0.718637678447756	-1.7214932574955	0.0884862068113838
859	amh_ger_zul_afr_anl_wly_owc_glc_uzb_tur_xho_mly_yor_nor_scr_bsq_cze_amr_ven_mnd_prs_spa_swt_pol_bam_slo_hun_bem_dyu_est_svk_mlt_geo_ukr_krd_lat_fre_sid_aeg_bos_fin_tsn_bat_alb_ind_jpn_tml_kor_rom_pan_akn_por_mao_rus_sod_tag_cnt_mol_ewe_lit_tig_urd_ben_arw_dut_qcu_grk_mcd_swe_fbf_gam_eng_heb_ita_jav_ctl_ses_guj_tsw_sun_tha_chh_knd_moo_cic_aze_bul_hin_azi_lda_vie_hau_swa_igb_dgb	0.17156369968829	0.403299444509098	0.687653672023447
860	tig_pan_ses_rom_chh_gam_amr_por_tur_aze_bem_jav_ewe_mcd_alb_bsq_ita_owc_dgb_mnd_cze_ctl_xho_dut_swa_grk_hun_tsw_igb_est_ger_anl_geo_slo_svk_eng_guj_mlt_wly_afr_fin_moo_mao_urd_ind_jpn_knd_kor_nor_mol_bam_hin_mly_bul_sod_sun_cnt_krd_yor_pol_sid_arw_glc_scr_spa_qcu_rus_ukr_lat_cic_amh_lit_aeg_prs_tag_fre_fbf_bos_lda_bat_tha_hau_tml_akn_tsn_uzb_ben_swe_azi_dyu_vie_heb_ven_zul_swt	-0.235452201235592	-0.556384716253539	0.579284201042118
861	hau_afr_swt_por_amr_sod_amh_guj_tur_aze_bam_mao_igb_dut_scr_bsq_ukr_tig_tsn_mnd_rom_slo_tsw_ben_ses_eng_est_cic_xho_fin_mcd_anl_geo_lit_bul_pan_hin_chh_owc_swe_hun_ewe_tag_spa_jav_jpn_tml_kor_nor_bos_bem_arw_sun_cze_sid_mly_cnt_mol_akn_fre_heb_grk_rus_svk_alb_qcu_krd_ger_lat_moo_aeg_ita_mlt_prs_ind_glc_ven_pol_lda_bat_tha_wly_knd_swa_zul_uzb_urd_ctl_azi_dyu_vie_gam_fbf_yor_dgb	0.513054042101156	1.21324124538613	0.228110117908689
862	sod_slo_xho_mcd_sid_anl_hau_urd_uzb_tur_ses_mly_dyu_hin_dut_bsq_mol_amr_cic_cnt_pol_ukr_igb_krd_swa_grk_hun_moo_ven_fin_guj_gam_geo_prs_rus_bul_afr_owc_heb_ger_est_bam_jav_glc_bat_jpn_tml_kor_ctl_bos_lda_lat_sun_cze_chh_mao_mnd_por_bem_spa_tig_alb_rom_scr_pan_qcu_eng_nor_ben_swt_aeg_ita_wly_arw_ind_lit_ewe_fre_akn_tag_tha_mlt_knd_dgb_fbf_azi_swe_svk_aze_tsn_vie_amh_yor_tsw_zul	-0.368455066746976	-0.871919600468422	0.38549769148434
863	amr_eng_dyu_swe_hau_anl_tig_glc_uzb_azi_dgb_mly_cic_slo_bos_bsq_ukr_aeg_ses_cnt_cze_hin_ewe_arw_bem_pol_hun_yor_akn_est_pan_owc_geo_svk_afr_lit_ger_amh_sid_guj_fin_fbf_tag_spa_ind_jpn_tml_kor_bul_fre_ven_scr_mao_ctl_gam_jav_mnd_nor_swa_mol_mlt_grk_krd_rus_por_qcu_mcd_ita_urd_bam_wly_alb_chh_prs_bat_rom_tsw_lat_zul_sun_tha_sod_knd_swt_xho_tur_ben_dut_aze_moo_vie_heb_lda_tsn_igb	-0.418826884893372	-0.993270096072568	0.323155685505604
864	owc_por_lda_spa_anl_tig_amh_afr_tur_azi_dyu_mao_cic_pol_svk_bsq_ctl_chh_ven_cnt_bos_cze_swa_rus_dgb_ita_est_ses_swt_hun_pan_mlt_geo_hin_ukr_urd_arw_sod_amr_eng_fin_tsn_jav_grk_sun_jpn_knd_kor_dut_lat_moo_mcd_bat_swe_heb_tag_mnd_prs_tsw_ben_sid_nor_slo_krd_lit_qcu_glc_alb_mol_bem_wly_rom_hau_scr_mly_fre_ewe_guj_akn_ind_tha_gam_tml_zul_yor_aze_ger_bul_uzb_fbf_vie_aeg_xho_bam_igb	-0.220690818016791	-0.521831357002192	0.603028391725239
865	amh_slo_zul_rom_anl_gam_sid_afr_azi_uzb_tsn_tag_ewe_fre_rus_bsq_ukr_wly_bem_mnd_lat_pan_lda_swe_moo_pol_fin_ses_xho_est_krd_amr_geo_lit_alb_ger_eng_chh_heb_mcd_hun_dgb_sun_grk_bat_jpn_knd_kor_guj_ctl_swt_hin_mao_mol_tig_jav_cnt_glc_fbf_scr_sod_nor_spa_bos_por_qcu_svk_ben_arw_dyu_aeg_ita_owc_prs_mly_cze_bam_dut_swa_ind_tha_mlt_tml_igb_akn_aze_bul_urd_tur_cic_vie_hau_yor_ven_tsw	0.57420195068346	1.35871550033513	0.177523141068126
866	amh_urd_yor_cze_mlt_hau_aeg_dut_azi_tur_zul_mao_moo_lat_afr_bsq_spa_gam_dgb_cnt_nor_slo_igb_hin_tsw_swe_fin_akn_ven_hun_svk_wly_geo_bos_guj_arw_glc_sid_sod_ukr_est_ewe_tag_ita_ind_jpn_knd_kor_prs_grk_tsn_alb_bat_rom_tig_jav_mnd_ger_swt_ctl_chh_eng_lit_pol_krd_qcu_scr_por_ben_bem_owc_bul_heb_fre_mly_mol_ses_rus_xho_sun_tha_anl_tml_fbf_cic_uzb_pan_mcd_aze_dyu_vie_amr_lda_bam_swa	-0.340134323496844	-0.804709286696289	0.423039893141234
867	tig_hin_igb_spa_sid_wly_sod_lat_azi_uzb_ses_mly_swa_cze_svk_bsq_lit_owc_yor_cnt_urd_guj_zul_afr_bem_ben_est_dyu_moo_hun_pan_aeg_geo_eng_rom_swe_fre_amh_mlt_grk_fin_tsn_tag_pol_sun_jpn_knd_kor_krd_bul_fbf_rus_ind_scr_amr_jav_mnd_nor_cic_glc_chh_ctl_ger_mol_por_qcu_ukr_ita_bos_ven_heb_prs_gam_alb_bat_mcd_swt_dut_xho_mao_tha_anl_tml_ewe_lda_tur_arw_slo_aze_akn_vie_hau_tsw_bam_dgb	-0.5905329291681	-1.41120974582284	0.161519456104643
868	amh_ukr_tsw_spa_hau_sid_mlt_krd_uzb_aze_dgb_bat_swa_bul_guj_bsq_glc_sod_igb_cnt_afr_ben_tsn_fre_dyu_eng_hun_akn_yor_est_ita_wly_geo_swe_pol_rom_svk_heb_aeg_nor_fin_zul_tag_ctl_mao_jpn_tml_kor_pan_alb_bam_bos_sun_cze_owc_jav_mnd_arw_cic_lit_gam_por_mol_ger_prs_qcu_grk_scr_slo_swt_anl_hin_chh_dut_mly_rus_fbf_lat_bem_ind_tha_amr_knd_xho_ses_azi_mcd_urd_tur_ven_vie_tig_ewe_lda_moo	-0.715780067990797	-1.71471803910375	0.0897275179440081
869	aeg_krd_ewe_grk_chh_hau_gam_rus_tur_uzb_ses_sun_swa_prs_ctl_bsq_ger_tig_ven_mnd_spa_dut_bem_bos_zul_nor_fin_lda_cic_hun_ben_sid_geo_hin_por_lat_cze_amr_anl_guj_est_fbf_bat_ukr_mao_jpn_knd_kor_ita_afr_swt_arw_tag_rom_sod_ind_cnt_urd_dgb_glc_heb_eng_scr_fre_slo_qcu_mcd_swe_pan_xho_amh_svk_mlt_bul_mly_lit_tsn_alb_tsw_jav_tha_owc_tml_moo_akn_aze_pol_mol_azi_bam_vie_wly_dyu_igb_yor	-0.424073998987508	-1.00789678653502	0.316119216346389
870	heb_scr_dgb_cze_sod_amr_owc_mcd_tur_azi_moo_jav_swa_ctl_guj_bsq_eng_gam_zul_cnt_grk_alb_ses_glc_igb_arw_fin_tsw_fbf_hun_bos_anl_geo_ukr_afr_nor_lit_amh_aeg_rom_est_tsn_ind_lat_mly_jpn_knd_kor_prs_slo_cic_spa_tag_krd_chh_bat_mnd_mol_ven_ger_tig_ita_por_pan_svk_qcu_urd_rus_pol_akn_wly_swe_sid_ben_sun_fre_bam_bul_yor_mao_tha_mlt_tml_lda_bem_aze_dut_hin_uzb_xho_vie_hau_ewe_swt_dyu	-0.926999924887505	-2.24895385535708	0.0268759731077799
871	mlt_hin_moo_ctl_hau_chh_gam_pan_aze_azi_tsn_tag_lda_bul_dut_bsq_krd_amh_zul_cnt_cze_ben_ven_fre_dgb_guj_hun_fbf_bem_fin_rom_owc_geo_prs_svk_eng_nor_heb_sod_scr_est_yor_sun_ger_ind_jpn_tml_kor_arw_por_dyu_lat_bat_spa_anl_mly_mnd_alb_ewe_ukr_amr_mcd_swe_lit_urd_qcu_mol_glc_afr_bam_sid_grk_wly_ita_mao_pol_igb_bos_cic_jav_tha_aeg_knd_swt_xho_tur_slo_rus_uzb_ses_vie_tig_tsw_akn_swa	-0.0102662330049359	-0.0241706206300725	0.9807682994765
872	hau_rom_lda_alb_sid_wly_amh_dut_tur_azi_ven_sun_yor_por_lat_bsq_hin_owc_akn_cnt_fre_urd_dyu_glc_igb_rus_fin_tsw_ewe_est_ben_tig_geo_grk_svk_scr_arw_mlt_gam_ita_hun_dgb_jav_spa_mao_jpn_knd_kor_cze_nor_xho_bos_ind_eng_amr_bat_mnd_guj_tsn_slo_chh_swe_ctl_mol_mcd_qcu_pol_lit_afr_fbf_aeg_ger_anl_krd_tag_bul_swt_pan_cic_mly_tha_heb_tml_swa_bem_aze_prs_ukr_uzb_ses_vie_sod_moo_bam_zul	0.106100492427359	0.249724643882346	0.803351068579204
873	gam_krd_zul_svk_heb_sod_mlt_ctl_aze_azi_dgb_sun_swa_bul_glc_bsq_ben_aeg_moo_cnt_mcd_por_akn_fre_cic_swe_est_bam_ses_fin_lit_amh_geo_pan_bos_ger_arw_amr_wly_guj_hun_ven_jav_mol_tag_jpn_tml_kor_nor_pol_fbf_rom_bat_cze_tig_mly_mnd_alb_lda_afr_owc_ukr_dut_lat_spa_qcu_grk_slo_scr_tsn_chh_eng_sid_rus_ind_prs_dyu_hin_swt_mao_tha_anl_knd_yor_bem_tur_urd_ita_uzb_tsw_vie_hau_igb_ewe_xho	-0.733610490164183	-1.76092516078957	0.0815381302576375
874	amr_fre_fbf_slo_heb_mlt_chh_bul_aze_uzb_dgb_mly_yor_por_afr_bsq_lat_aeg_akn_mnd_glc_cze_ewe_mcd_ses_ctl_hun_igb_lda_fin_grk_tig_geo_ger_nor_spa_bos_owc_wly_scr_est_cic_sun_lit_tag_jpn_tml_kor_dut_urd_xho_arw_jav_guj_gam_mao_cnt_krd_bem_rom_anl_rus_prs_eng_hin_qcu_pol_ukr_swe_tsn_amh_ita_hau_alb_ind_svk_moo_ben_zul_bat_tha_sid_knd_swa_swt_azi_pan_mol_tur_tsw_vie_sod_ven_dyu_bam	-0.174628078633884	-0.412451105509564	0.680958058785358
875	aeg_guj_igb_urd_hau_amr_owc_ita_azi_tur_tsn_jav_ses_bos_ctl_bsq_spa_amh_dyu_mnd_ukr_afr_swt_mol_swa_rus_est_yor_ewe_fin_scr_wly_geo_nor_svk_alb_arw_heb_anl_cze_hun_dgb_ind_lit_sun_jpn_tml_kor_ger_slo_ven_dut_mao_fre_mlt_tag_cnt_lat_zul_bul_sid_hin_ben_swe_krd_qcu_mcd_glc_pol_bem_chh_prs_sod_rom_bat_eng_xho_por_fbf_mly_tha_tig_knd_cic_akn_aze_pan_grk_uzb_tsw_vie_gam_bam_lda_moo	-0.78820447009661	-1.89814902460392	0.0607776610484508
876	aeg_urd_xho_svk_wly_owc_hau_ger_uzb_tur_bam_mly_tsn_lat_glc_bsq_grk_sod_moo_mnd_fre_hin_bem_swe_swa_ita_hun_fbf_igb_est_alb_anl_geo_lit_arw_eng_afr_heb_sid_guj_fin_akn_sun_dut_mao_jpn_knd_kor_slo_ukr_ses_rom_tag_nor_mlt_jav_cnt_spa_ven_mol_gam_pan_ben_rus_pol_qcu_bos_ctl_mcd_lda_amr_scr_amh_cze_ind_por_tsw_krd_swt_bat_tha_chh_tml_cic_dyu_aze_bul_prs_azi_ewe_vie_tig_yor_zul_dgb	-0.303716214579749	-0.719108345122537	0.473877229577076
877	owc_ukr_ven_guj_wly_sod_amh_rus_uzb_tur_zul_tag_moo_ben_lit_bsq_bul_tig_bam_cnt_alb_swe_yor_ctl_swt_krd_hun_igb_ewe_est_mcd_chh_geo_ita_afr_eng_cze_aeg_gam_pan_fin_lda_bat_mol_ind_jpn_tml_kor_arw_pol_cic_slo_sun_spa_hau_mao_mnd_fre_tsn_por_heb_rom_svk_dut_hin_qcu_urd_grk_lat_fbf_sid_ger_amr_bos_mly_scr_dyu_glc_xho_jav_tha_mlt_knd_dgb_ses_aze_nor_prs_azi_swa_vie_anl_akn_bem_tsw	-0.50232716417669	-1.19623079469285	0.234647398503565
878	hau_por_zul_swe_aeg_owc_chh_rus_azi_tur_swa_sun_bem_scr_mol_bsq_urd_sid_ses_mnd_hin_prs_moo_ukr_tsn_glc_fin_lda_ewe_hun_svk_sod_geo_fre_ger_guj_nor_anl_gam_eng_est_dyu_tag_afr_bat_jpn_tml_kor_rom_pan_yor_ctl_ind_bul_mlt_jav_cnt_alb_cic_lat_wly_ita_bos_slo_dut_qcu_spa_cze_grk_dgb_tig_pol_amr_ben_mao_arw_akn_krd_fbf_mly_tha_amh_knd_xho_bam_aze_lit_mcd_uzb_ven_vie_heb_tsw_igb_swt	0.417433019958243	0.984898662018387	0.32722927454466
879	heb_por_tsw_grk_hau_wly_gam_krd_uzb_aze_dgb_tag_yor_ukr_svk_bsq_hin_chh_bam_cnt_mol_guj_moo_ben_bem_ita_est_cic_swa_hun_lit_aeg_geo_prs_bul_dut_rus_sod_amh_alb_fin_igb_bat_eng_mao_jpn_knd_kor_lat_ctl_fbf_urd_ind_slo_amr_mly_mnd_bos_xho_arw_owc_scr_pan_spa_rom_qcu_cze_nor_ger_ses_mlt_mcd_sid_glc_jav_pol_swt_afr_ewe_sun_tha_tig_tml_akn_ven_azi_fre_swe_tur_tsn_vie_anl_dyu_lda_zul	-0.4611794073241	-1.09731349193925	0.275337456673905
880	sod_pol_yor_grk_sid_amh_anl_ukr_uzb_azi_zul_sun_dgb_rom_mol_bsq_mcd_chh_ses_cnt_arw_fre_moo_dut_akn_bos_est_fbf_ven_fin_ctl_wly_geo_prs_svk_cze_ger_tig_hau_por_hun_lda_ind_ben_bat_jpn_knd_kor_nor_lit_ewe_eng_jav_bul_amr_mly_mnd_slo_bem_ita_mlt_lat_rus_swe_spa_qcu_afr_glc_guj_xho_heb_hin_aeg_scr_tag_pan_igb_urd_bam_mao_tha_gam_tml_dyu_tsw_aze_alb_krd_tur_swt_vie_owc_cic_swa_tsn	0.631853816163282	1.49499007793462	0.138302627719127
881	wly_nor_yor_lit_mlt_tig_sid_hin_tur_aze_ses_tag_lda_prs_slo_bsq_cze_aeg_bem_cnt_ben_mol_swa_lat_dgb_ger_est_tsw_tsn_fin_ctl_chh_geo_arw_bos_eng_guj_anl_heb_ukr_hun_fbf_bat_por_mly_jpn_tml_kor_bul_grk_bam_krd_mao_pol_gam_sun_mnd_scr_zul_fre_amh_dut_pan_rus_ita_qcu_spa_alb_rom_ewe_hau_svk_amr_glc_ind_mcd_cic_afr_swt_jav_tha_sod_knd_xho_igb_uzb_swe_urd_azi_akn_vie_owc_moo_ven_dyu	0.216960904877586	0.510842565501861	0.61067184972637
882	heb_pol_akn_eng_aeg_anl_owc_grk_aze_azi_ven_ind_dyu_afr_scr_bsq_mol_sid_moo_mnd_glc_cze_fbf_ctl_ewe_rus_hun_igb_xho_est_ita_chh_geo_urd_svk_prs_ukr_sod_gam_hin_fin_dgb_mly_rom_jav_jpn_knd_kor_fre_por_yor_pan_mao_slo_hau_tag_cnt_bos_tsn_bul_mlt_alb_ben_krd_swe_qcu_arw_lat_mcd_tsw_amh_lit_amr_spa_sun_nor_bam_ger_swt_bat_tha_tig_tml_bem_swa_tur_dut_guj_uzb_zul_vie_wly_cic_lda_ses	0.0251538272739505	0.0591786646721617	0.952936780485214
883	amh_dut_bam_bos_sod_anl_owc_bul_azi_tur_swa_ind_zul_arw_glc_bsq_rus_tig_yor_cnt_fre_scr_swt_lit_ven_pol_hun_dyu_ses_fin_cze_hau_geo_grk_afr_eng_ita_gam_heb_ukr_est_dgb_tag_slo_sun_jpn_knd_kor_nor_guj_moo_hin_mly_por_chh_bat_mnd_mcd_tsn_ger_aeg_ben_prs_pan_alb_qcu_rom_svk_krd_fbf_amr_spa_wly_ctl_jav_urd_xho_swe_tsw_mao_tha_sid_tml_igb_lda_aze_lat_mol_uzb_akn_vie_mlt_ewe_cic_bem	-0.235553926908824	-0.556667476034478	0.57909174794362
884	aeg_ita_bem_rus_amr_amh_gam_mcd_tur_uzb_yor_sun_swa_lit_fre_bsq_arw_sod_moo_mnd_spa_pan_bam_ctl_dgb_dut_est_swt_ewe_fin_afr_hau_geo_hin_rom_ukr_swe_owc_chh_slo_hun_tsw_bat_guj_mao_jpn_knd_kor_mol_bos_ven_por_ind_svk_heb_tag_cnt_cze_lda_grk_sid_scr_bul_nor_eng_qcu_alb_urd_glc_dyu_tig_pol_wly_lat_jav_ben_akn_krd_cic_mly_tha_mlt_tml_fbf_zul_azi_ger_prs_aze_igb_vie_anl_ses_xho_tsn	-0.404121699636572	-0.958396635046919	0.340347740644103
885	wly_por_ven_ukr_gam_mlt_amr_urd_tur_aze_bam_bat_dyu_rom_pol_bsq_ben_aeg_cic_cnt_spa_swe_ses_mol_tsw_pan_hun_tsn_dgb_est_prs_sod_geo_grk_dut_hin_eng_amh_sid_bul_fin_moo_tag_scr_mao_jpn_knd_kor_ita_afr_lda_svk_sun_lat_owc_jav_mnd_ctl_akn_rus_chh_ger_cze_fre_guj_qcu_slo_glc_krd_ewe_anl_bos_heb_nor_ind_alb_swa_arw_fbf_mly_tha_hau_tml_zul_xho_uzb_lit_mcd_azi_yor_vie_tig_swt_bem_igb	-0.305254367353606	-0.720968775044316	0.472737215582202
886	wly_spa_bem_krd_amh_heb_mlt_scr_uzb_tur_swa_jav_cic_dut_ctl_bsq_swe_hau_bam_cnt_eng_mcd_tsw_lat_lda_rus_fin_yor_ven_hun_pol_tig_geo_slo_cze_rom_alb_owc_amr_urd_est_ses_mao_afr_bat_jpn_knd_kor_bul_svk_moo_grk_sun_pan_anl_ind_mnd_ben_igb_lit_sod_fre_arw_glc_guj_qcu_ita_por_nor_tsn_sid_ger_aeg_hin_tag_bos_xho_mol_ewe_mly_tha_gam_tml_dgb_swt_azi_ukr_prs_aze_fbf_vie_chh_akn_zul_dyu	-0.0490428877269294	-0.115410064331769	0.908368929184222
887	amh_mcd_ven_grk_tig_wly_chh_ita_tur_aze_yor_jav_xho_por_nor_bsq_urd_amr_tsn_cnt_dut_lit_zul_krd_swa_hin_est_tsw_ses_fin_ctl_anl_geo_eng_scr_ger_slo_heb_mlt_cze_hun_igb_tag_fre_mly_jpn_knd_kor_bul_ukr_bam_spa_mao_lat_sod_sun_mnd_swe_dgb_prs_hau_pan_guj_afr_arw_qcu_glc_mol_rom_moo_sid_alb_gam_ben_bat_bos_swt_pol_cic_ind_tha_owc_tml_bem_akn_uzb_rus_svk_azi_lda_vie_aeg_dyu_fbf_ewe	-0.473678758151098	-1.12698814230356	0.262646954219124
888	sid_grk_yor_bos_gam_wly_mlt_ukr_tur_aze_moo_sun_ewe_hin_dut_bsq_por_sod_bem_cnt_spa_cze_xho_slo_cic_pan_est_fbf_ses_fin_eng_hau_geo_ger_prs_svk_ita_chh_anl_krd_hun_dyu_tag_rus_mao_jpn_tml_kor_nor_guj_tsw_rom_jav_pol_aeg_ind_mnd_glc_swt_ctl_heb_bul_urd_alb_lit_qcu_afr_fre_scr_swa_owc_lat_amr_arw_mly_mol_zul_swe_igb_bat_tha_amh_knd_lda_tsn_uzb_ben_mcd_azi_akn_vie_tig_bam_dgb_ven	-0.461949312019429	-1.09802470554734	0.275028411484782
889	wly_pan_xho_dut_amh_sid_hau_glc_uzb_azi_zul_bat_akn_bul_cze_bsq_hin_owc_fbf_cnt_ctl_swe_tsn_scr_bam_ukr_hun_dyu_ewe_est_urd_sod_geo_alb_ger_rus_mol_anl_tig_bos_fin_swa_tag_nor_sun_jpn_knd_kor_spa_pol_cic_ita_jav_svk_amr_mao_mnd_guj_moo_prs_mlt_afr_ben_grk_krd_qcu_slo_eng_por_igb_gam_lit_aeg_rom_ind_lat_ses_fre_bem_mly_tha_heb_tml_dgb_swt_tur_mcd_arw_aze_ven_vie_chh_tsw_lda_yor	-0.684787740598131	-1.63997299836779	0.104389117411299
890	sid_svk_swt_ger_heb_tig_anl_ben_uzb_tur_moo_mly_ewe_ukr_cze_bsq_spa_amr_xho_cnt_bos_swe_swa_nor_zul_rom_hun_yor_cic_est_glc_mlt_geo_arw_bul_ctl_por_owc_gam_afr_fin_fbf_mao_lit_ind_jpn_tml_kor_ita_eng_igb_prs_bat_urd_wly_jav_mnd_krd_dyu_lat_chh_mol_alb_hin_guj_qcu_pan_grk_pol_ven_sod_rus_amh_mcd_tag_slo_bam_dut_lda_sun_tha_hau_knd_tsw_tsn_azi_scr_fre_aze_bem_vie_aeg_akn_ses_dgb	-0.0818162287460732	-0.192797211112781	0.847538193938
891	sod_afr_tsw_glc_wly_gam_heb_urd_tur_aze_dyu_jav_ewe_slo_mcd_bsq_rus_mlt_xho_mnd_rom_nor_cic_swe_akn_arw_est_ses_yor_fin_ukr_sid_geo_krd_cze_eng_grk_tig_owc_por_hun_ven_tag_pan_mao_jpn_tml_kor_lat_ctl_lda_ger_mly_alb_amh_ind_cnt_ben_bam_svk_amr_mol_fre_bul_spa_qcu_pol_ita_dut_tsn_aeg_lit_chh_guj_bat_bos_dgb_scr_swt_sun_tha_anl_knd_zul_fbf_azi_hin_prs_uzb_moo_vie_hau_swa_igb_bem	-0.160131234555879	-0.377913450601091	0.706356065102163
892	sid_slo_akn_grk_aeg_sod_gam_spa_azi_uzb_bam_tag_bem_mol_por_bsq_mcd_heb_ewe_mnd_lit_pan_igb_arw_xho_krd_fin_tsw_dyu_hun_scr_chh_geo_bos_prs_glc_cze_amr_tig_dut_est_swt_mao_afr_bat_jpn_tml_kor_nor_guj_ses_ctl_mly_pol_owc_sun_cnt_eng_swa_ita_mlt_bul_hin_swe_lat_qcu_ben_rom_ger_fbf_hau_alb_amh_urd_ind_ukr_cic_svk_tsn_jav_tha_wly_knd_moo_yor_tur_rus_fre_aze_dgb_vie_anl_ven_lda_zul	-0.136969011907347	-0.323290480848435	0.747201077109332
893	amh_eng_ewe_alb_wly_hau_mlt_afr_aze_tur_bem_bat_tsn_ben_spa_bsq_swe_sod_cic_mnd_ukr_slo_bam_arw_igb_lat_hun_tsw_swt_fin_glc_aeg_geo_nor_scr_rus_rom_amr_anl_ctl_est_moo_ind_dut_jav_jpn_knd_kor_grk_ger_fbf_krd_tag_urd_sid_mao_cnt_prs_ven_cze_tig_guj_bos_por_lit_qcu_fre_hin_pan_ses_chh_pol_gam_mcd_mly_ita_swa_svk_dgb_sun_tha_owc_tml_xho_yor_uzb_bul_mol_azi_lda_vie_heb_dyu_akn_zul	-1.0321394028033	-2.5171026415705	0.013543993347958
894	mlt_urd_ven_svk_amh_sod_chh_lat_aze_azi_tsn_sun_igb_mcd_rom_bsq_scr_amr_dyu_mnd_pan_ger_bem_fre_akn_glc_est_bam_xho_hun_cze_tig_geo_spa_bul_slo_mol_anl_wly_guj_fin_ewe_mao_pol_jav_jpn_tml_kor_dut_alb_swa_lit_bat_ctl_heb_ind_cnt_ben_moo_nor_aeg_por_prs_hin_ukr_qcu_arw_bos_rus_fbf_hau_swe_gam_afr_mly_krd_zul_eng_ses_tag_tha_owc_knd_lda_swt_tur_ita_grk_uzb_cic_vie_sid_yor_tsw_dgb	-0.362316338125544	-0.85937168998429	0.392345240427297
895	aeg_rus_lda_bul_wly_sid_amr_por_uzb_tur_dyu_ind_moo_pan_scr_bsq_svk_chh_fbf_mnd_slo_swe_igb_mcd_ven_nor_est_yor_swt_fin_arw_sod_geo_alb_bos_ukr_ger_anl_owc_lat_hun_cic_sun_krd_tag_jpn_knd_kor_hin_guj_akn_prs_bat_lit_hau_mly_cnt_afr_ses_eng_heb_glc_ita_spa_ben_qcu_grk_fre_rom_bam_mlt_pol_amh_urd_mao_ctl_swa_mol_ewe_jav_tha_gam_tml_bem_tsw_aze_dut_cze_azi_xho_vie_tig_tsn_dgb_zul	-0.237699675028581	-0.561819386879904	0.575590587201977
896	amh_spa_igb_urd_wly_mlt_sid_mcd_tur_azi_ewe_jav_yor_nor_slo_bsq_arw_gam_bam_cnt_hin_dut_cic_grk_swt_lat_est_xho_bem_fin_cze_aeg_geo_ctl_afr_guj_por_hau_sod_glc_hun_swa_tag_ukr_ind_jpn_tml_kor_ben_mol_ses_eng_sun_pan_heb_mao_mnd_rus_moo_lit_chh_krd_alb_scr_prs_qcu_bos_pol_ita_lda_amr_swe_owc_svk_bat_fre_akn_rom_ven_mly_tha_tig_knd_tsn_fbf_aze_ger_bul_uzb_tsw_vie_anl_zul_dgb_dyu	-0.486337785959234	-1.15803520802606	0.249814976054817
897	aeg_ger_ewe_fre_tig_heb_chh_ctl_azi_uzb_dgb_ind_fbf_mcd_grk_bsq_eng_anl_ven_mnd_rus_arw_tsn_ukr_yor_ita_est_swa_zul_fin_pan_owc_geo_pol_guj_nor_alb_hau_amh_cze_hun_bam_bat_ben_tag_jpn_knd_kor_glc_swe_ses_prs_mly_afr_mlt_jav_cnt_spa_dyu_lit_sid_mol_bos_bul_lat_qcu_svk_rom_scr_igb_wly_dut_amr_hin_sun_krd_lda_urd_moo_mao_tha_sod_tml_cic_tsw_aze_por_slo_tur_swt_vie_gam_bem_xho_akn	0.114996982956932	0.270637385397194	0.787269666724091
898	sod_ukr_ven_fre_amh_wly_sid_slo_tur_aze_dgb_mly_swa_scr_krd_bsq_bul_chh_fbf_mnd_guj_hin_bem_ctl_dyu_rom_hun_ewe_yor_fin_ben_hau_geo_swe_alb_bos_dut_tig_amr_glc_est_zul_ind_por_bat_jpn_knd_kor_mol_grk_akn_prs_mao_cze_mlt_tag_cnt_eng_tsn_lit_owc_spa_pan_pol_ita_qcu_ger_urd_lat_cic_anl_mcd_aeg_nor_jav_arw_swt_afr_ses_sun_tha_heb_tml_tsw_moo_azi_svk_rus_uzb_xho_vie_gam_bam_igb_lda	-0.0523910152693498	-0.123714220609094	0.901808539798368
899	hau_lit_akn_krd_aeg_sod_sid_afr_azi_aze_ven_mly_bem_ukr_swe_bsq_spa_chh_dgb_cnt_arw_dut_ses_pan_ewe_pol_hun_cic_lda_fin_slo_wly_geo_ita_alb_ger_mcd_tig_gam_urd_est_tsw_sun_guj_jav_jpn_tml_kor_cze_scr_moo_fre_bat_rom_owc_mao_mnd_bul_zul_prs_anl_rus_grk_por_lat_qcu_nor_mol_ctl_fbf_heb_glc_amh_svk_ind_eng_yor_ben_xho_tag_tha_mlt_knd_igb_swt_uzb_bos_hin_tur_dyu_vie_amr_swa_bam_tsn	0.133352672709065	0.314213556915602	0.75406262555474
900	owc_lit_tsw_afr_heb_amr_hau_ita_uzb_tur_dyu_mao_xho_mol_grk_bsq_bul_sod_zul_mnd_guj_ukr_akn_spa_bam_cze_hun_ven_yor_fin_lat_sid_geo_pan_glc_hin_svk_mlt_chh_swe_est_igb_bat_rom_ind_jpn_tml_kor_scr_fre_lda_mcd_tag_prs_wly_sun_cnt_pol_tsn_dut_gam_ger_krd_ctl_bos_qcu_urd_por_slo_swa_amh_eng_aeg_nor_mly_rus_moo_arw_bem_jav_tha_tig_knd_ses_ewe_aze_ben_alb_azi_fbf_vie_anl_cic_swt_dgb	0.158315709694707	0.372881988596998	0.710084784106429
901	wly_mcd_lda_lit_tig_owc_hau_lat_aze_tur_ewe_sun_igb_grk_eng_bsq_ita_amh_tsn_cnt_ger_prs_fbf_svk_dgb_ben_hun_cic_moo_fin_dut_amr_geo_guj_bos_alb_mol_sod_heb_slo_est_akn_mly_ukr_tag_jpn_knd_kor_scr_por_yor_arw_ind_krd_mlt_bat_mnd_glc_bem_ctl_sid_pan_hin_bul_swe_qcu_afr_urd_pol_swt_aeg_nor_gam_fre_jav_spa_zul_cze_swa_mao_tha_chh_tml_xho_ven_azi_rom_rus_uzb_ses_vie_anl_bam_dyu_tsw	-0.667088562650426	-1.60199944792505	0.112547088366134
[truncated: 99 more rows]
