# Supplementary material for: Future Tense and Economic Decisions: Controlling for Cultural Evolution
Source: PLoS One. 2015 Jul 17;10(7):e0132145. doi: 10.1371/journal.pone.0132145 (PMC4506144; doi:10.1371/journal.pone.0132145)
Supplement: S8 Appendix — See README files within the various sub-folders. (ZIP) [file pone.0132145.s008.zip › S3_Code/Residuals_new/PGLS/PermuteResults/permute_B_SavingsWITHINFAM_44000.csv]

	ftr	r	t	p
1	anl_dut_ven_spa_owc_aeg_mlt_mcd_azi_tur_lda_mly_swa_nor_ctl_bsq_pol_amr_swt_cnt_afr_svk_moo_cze_fbf_eng_fin_xho_bam_est_arw_heb_geo_rus_fre_mol_rom_tig_wly_prs_hun_tsn_tag_glc_mao_jpn_knd_kor_lit_lat_zul_pan_ind_ben_amh_bat_mnd_alb_ewe_ukr_gam_swe_guj_hin_bos_qcu_scr_ita_por_dyu_sid_krd_sod_slo_jav_ger_cic_grk_tsw_sun_tha_hau_tml_dgb_bem_uzb_urd_bul_aze_akn_vie_chh_yor_igb_ses	-0.610438653165752	-1.45537477300171	0.148932857264103
2	amh_ctl_ven_cze_mlt_heb_sid_eng_tur_aze_dyu_jav_swt_nor_alb_bsq_guj_anl_akn_cnt_ita_hin_swa_prs_moo_rus_fin_cic_bem_est_bos_sod_geo_slo_svk_por_spa_tig_hau_urd_hun_lda_bat_lit_ind_jpn_knd_kor_afr_rom_yor_swe_sun_fre_gam_mly_mnd_pan_ewe_bul_aeg_grk_ben_mcd_scr_qcu_mol_lat_krd_tsn_amr_ukr_wly_glc_tag_ger_xho_dut_zul_mao_tha_owc_tml_tsw_fbf_azi_pol_arw_uzb_igb_vie_chh_bam_ses_dgb	0.0116164746830537	0.0273579887975841	0.978232826539281
3	anl_ben_dyu_swe_heb_amr_tig_prs_tur_aze_xho_mly_fbf_guj_lit_bsq_rom_mlt_swt_cnt_spa_alb_igb_hin_ewe_arw_fin_dgb_tsn_est_eng_sod_geo_slo_bos_ita_bul_wly_gam_krd_hun_ses_bat_svk_ind_jpn_knd_kor_scr_mol_zul_cze_jav_rus_owc_sun_mnd_grk_lda_pol_aeg_ukr_por_glc_mcd_qcu_dut_afr_ctl_ven_chh_pan_sid_nor_tag_fre_yor_urd_akn_mao_tha_hau_tml_moo_bam_azi_lat_ger_uzb_bem_vie_amh_tsw_cic_swa	-0.180429226051309	-0.425718801546252	0.671296354815922
4	heb_svk_ses_afr_owc_aeg_gam_fre_azi_aze_tsn_tag_fbf_rom_por_bsq_bos_tig_lda_cnt_mol_glc_yor_alb_bem_pol_hun_ewe_swa_est_dut_sid_geo_arw_cze_mcd_slo_hau_sod_prs_fin_tsw_sun_ctl_jav_jpn_tml_kor_nor_pan_dyu_guj_bat_krd_anl_ind_mnd_ukr_cic_urd_chh_ger_ita_lat_eng_qcu_spa_bul_scr_akn_wly_rus_mlt_swe_mly_grk_moo_ben_bam_mao_tha_amh_knd_igb_swt_uzb_lit_hin_tur_ven_vie_amr_zul_xho_dgb	-0.32814801973947	-0.77657887934581	0.439377945499986
5	hau_scr_swt_guj_mlt_heb_owc_mcd_tur_uzb_akn_mly_tsn_glc_pan_bsq_slo_sod_fbf_mnd_grk_fre_xho_ctl_bam_bos_hun_zul_ewe_est_krd_amh_geo_svk_eng_afr_lit_tig_amr_lat_fin_swa_mao_arw_tag_jpn_tml_kor_ita_spa_ses_urd_bat_rus_sid_sun_cnt_nor_lda_dut_gam_mol_por_ben_ukr_qcu_pol_alb_bul_yor_anl_rom_chh_cze_jav_hin_dyu_ger_tsw_ind_tha_wly_knd_igb_cic_aze_prs_swe_azi_dgb_vie_aeg_bem_ven_moo	-0.5534130824093	-1.31925416054185	0.190323053161526
6	tig_mol_cic_grk_heb_amh_sid_mcd_aze_azi_akn_sun_xho_ger_lit_bsq_rom_anl_ven_mnd_urd_alb_dgb_slo_tsn_ita_est_bam_ewe_fin_prs_wly_geo_rus_por_glc_ctl_sod_gam_krd_hun_ses_bat_hin_mly_jpn_knd_kor_pan_eng_tsw_scr_jav_swe_mlt_tag_cnt_lat_moo_guj_amr_ukr_fre_svk_ben_qcu_afr_pol_cze_swt_hau_nor_aeg_bul_ind_spa_zul_dut_dyu_mao_tha_chh_tml_swa_bem_tur_arw_bos_uzb_lda_vie_owc_yor_igb_fbf	0.752804275108635	1.78765415297345	0.0770890845160204
7	wly_mol_moo_ger_sod_mlt_anl_grk_azi_aze_ewe_mao_bam_krd_ita_bsq_slo_amh_dyu_cnt_pol_fre_fbf_ukr_ses_lat_hun_swa_ven_fin_guj_owc_geo_mcd_swe_afr_bul_sid_tig_glc_est_dgb_sun_pan_ind_jpn_tml_kor_scr_cze_akn_rom_jav_ctl_chh_mly_mnd_arw_tsn_nor_heb_svk_rus_bos_eng_qcu_lit_dut_ben_lda_gam_urd_amr_alb_tag_hin_cic_spa_swt_bat_tha_hau_knd_bem_tsw_tur_por_prs_uzb_zul_vie_aeg_xho_igb_yor	-0.225722248619643	-0.532639463347892	0.59555357268443
8	hau_scr_yor_prs_tig_gam_anl_glc_aze_tur_xho_bat_swt_hin_mcd_bsq_lat_heb_zul_cnt_afr_ukr_tsw_grk_ven_alb_est_dyu_dgb_fin_arw_amr_geo_rom_bul_slo_ben_wly_chh_eng_hun_akn_mao_ita_jav_jpn_knd_kor_lit_ctl_fbf_krd_mly_svk_sod_sun_mnd_rus_tsn_urd_mlt_por_pol_guj_pan_qcu_dut_spa_swe_ses_aeg_mol_amh_ger_ind_bos_bam_fre_moo_tag_tha_owc_tml_ewe_cic_uzb_cze_nor_azi_bem_vie_sid_igb_swa_lda	0.281930407032081	0.664307267642385	0.508137419973169
9	amr_dut_swt_guj_wly_hau_aeg_mol_aze_tur_cic_tag_yor_ctl_pol_bsq_alb_amh_xho_cnt_ita_glc_bem_krd_tsn_hin_hun_dyu_tsw_est_pan_tig_geo_urd_rom_eng_lat_heb_sid_swe_fin_bam_mly_ben_ind_jpn_tml_kor_lit_ger_fbf_fre_bat_nor_mlt_jav_mnd_bos_ses_scr_sod_svk_cze_grk_mcd_qcu_rus_prs_por_moo_owc_spa_gam_slo_sun_afr_swa_ukr_ewe_mao_tha_chh_knd_zul_lda_uzb_arw_bul_azi_igb_vie_anl_akn_dgb_ven	-0.447466086781867	-1.062683075279	0.290677385619907
10	wly_ger_cic_krd_sod_gam_tig_eng_uzb_azi_yor_mao_moo_mcd_por_bsq_glc_aeg_ses_cnt_ita_ben_bem_pol_fbf_afr_fin_swt_tsn_hun_rom_amh_geo_fre_urd_bos_scr_owc_mlt_swe_est_ewe_tag_rus_mly_jpn_knd_kor_grk_svk_igb_bul_sun_dut_hau_bat_mnd_spa_tsw_pan_heb_nor_lit_ukr_guj_qcu_alb_arw_cze_zul_anl_slo_sid_ctl_ind_prs_dgb_lat_bam_jav_tha_chh_tml_akn_ven_tur_mol_hin_aze_dyu_vie_amr_xho_lda_swa	0.217230901170131	0.511576334572254	0.610160104184964
11	sid_por_xho_krd_gam_mlt_wly_bul_tur_uzb_bam_mly_ses_pan_hin_bsq_guj_amr_fbf_cnt_rom_grk_dgb_ukr_zul_slo_fin_igb_bem_hun_eng_sod_geo_nor_alb_urd_mcd_anl_chh_pol_est_tsw_sun_dut_tag_jpn_knd_kor_bos_lat_ewe_prs_ind_ita_hau_jav_mnd_ger_cic_rus_amh_ctl_mol_spa_lit_qcu_swe_svk_ben_swa_tig_scr_owc_afr_mao_fre_ven_arw_dyu_bat_tha_aeg_tml_moo_lda_aze_glc_cze_azi_akn_vie_heb_tsn_yor_swt	-0.476120687387659	-1.13197117301228	0.26055683694329
12	amr_eng_igb_hin_sid_sod_anl_slo_uzb_tur_dgb_mao_tsw_mcd_ctl_bsq_bos_mlt_moo_mnd_spa_swe_zul_rom_swt_ger_est_ven_swa_fin_pan_wly_geo_por_nor_pol_ita_owc_gam_prs_hun_dyu_jav_svk_tag_jpn_knd_kor_lit_mol_ses_lat_sun_ben_chh_mly_cnt_fre_xho_bul_amh_alb_rus_cze_krd_qcu_afr_arw_scr_ewe_tig_guj_hau_dut_bat_glc_bem_ukr_yor_ind_tha_heb_tml_lda_cic_aze_grk_urd_azi_fbf_vie_aeg_bam_tsn_akn	-0.387955700293792	-0.919382759427481	0.360273901436253
13	amr_bul_ses_prs_amh_heb_aeg_ben_azi_uzb_yor_sun_tsn_rom_pol_bsq_slo_sod_cic_mnd_mol_lit_lda_rus_swa_arw_est_akn_bem_fin_guj_anl_geo_scr_hin_ita_nor_owc_gam_ukr_hun_dyu_bat_alb_tag_jpn_tml_kor_ger_dut_fbf_urd_jav_bos_chh_mly_cnt_pan_igb_lat_hau_swe_mcd_por_spa_qcu_fre_ctl_glc_tsw_wly_afr_mlt_svk_mao_eng_xho_cze_swt_ind_tha_sid_knd_ven_ewe_aze_grk_krd_tur_moo_vie_tig_zul_dgb_bam	-0.21326768861414	-0.503514925075348	0.615792870452313
14	gam_ben_ses_grk_aeg_sod_heb_pol_uzb_tur_yor_mly_zul_ger_ita_bsq_glc_amh_swt_cnt_afr_mcd_cic_por_dgb_rus_hun_xho_ven_fin_bul_tig_geo_alb_swe_bos_svk_mlt_amr_lat_est_igb_sun_krd_bat_jpn_tml_kor_scr_mol_lda_hin_ind_dut_hau_tag_mnd_eng_moo_ctl_owc_urd_nor_prs_ukr_qcu_rom_arw_spa_bam_chh_cze_anl_slo_jav_guj_tsn_fre_fbf_mao_tha_sid_knd_dyu_akn_azi_pan_lit_aze_bem_vie_wly_ewe_swa_tsw	-0.420610226377604	-0.998858065194307	0.320455322503126
15	anl_slo_ewe_bul_mlt_sod_sid_bos_azi_tur_dyu_jav_xho_mol_hin_bsq_glc_hau_ven_mnd_pol_cze_akn_ger_tsn_ben_hun_igb_yor_fin_svk_gam_geo_grk_dut_fre_prs_chh_amr_ctl_est_swa_tag_lat_sun_jpn_knd_kor_ukr_ita_tsw_rus_mao_rom_wly_bat_cnt_lit_bem_guj_heb_mcd_urd_scr_spa_qcu_afr_nor_arw_zul_tig_por_amh_krd_ind_eng_fbf_pan_swt_mly_tha_aeg_tml_dgb_cic_uzb_swe_alb_aze_ses_vie_owc_moo_lda_bam	-0.773440598360165	-1.86268539300191	0.0656632808302696
16	heb_guj_ewe_nor_sid_wly_amr_scr_tur_azi_igb_tag_bam_glc_urd_bsq_swe_anl_xho_mnd_bul_pan_bem_prs_dyu_ger_hun_ses_tsw_fin_ita_hau_geo_cze_krd_por_grk_mlt_amh_ctl_est_zul_mao_lit_ind_jpn_knd_kor_svk_lat_swa_slo_bat_hin_aeg_jav_cnt_fre_lda_mol_chh_ukr_bos_arw_pol_qcu_rus_eng_alb_swt_gam_dut_owc_rom_mly_spa_fbf_ben_cic_sun_tha_sod_tml_ven_tsn_uzb_afr_mcd_aze_yor_vie_tig_akn_moo_dgb	-0.582720086256175	-1.39095647860046	0.167557666263384
17	owc_eng_ven_ger_sod_mlt_tig_bos_aze_azi_zul_tag_bam_lat_ita_bsq_por_wly_tsw_mnd_guj_ukr_ewe_mcd_akn_cze_fin_lda_swa_hun_dut_aeg_geo_rus_krd_scr_alb_chh_amr_spa_est_dgb_mly_fre_ind_jpn_tml_kor_mol_afr_cic_ben_sun_ctl_sid_bat_cnt_slo_swt_urd_gam_rom_swe_pan_arw_qcu_svk_pol_hin_dyu_heb_prs_anl_bul_jav_lit_fbf_grk_bem_mao_tha_hau_knd_igb_moo_uzb_glc_nor_tur_ses_vie_amh_yor_xho_tsn	0.261299147241768	0.615487503606035	0.539736130935216
18	aeg_ctl_ven_slo_amr_hau_chh_lit_aze_tur_dgb_tag_zul_pol_bul_bsq_hin_sid_tsw_mnd_alb_spa_ses_prs_moo_mol_est_bam_igb_fin_ben_tig_geo_nor_lat_svk_fre_anl_gam_krd_hun_yor_mly_mcd_bat_jpn_knd_kor_por_dut_ewe_afr_ind_rom_wly_jav_cnt_cze_swt_guj_owc_eng_pan_swe_glc_qcu_scr_rus_arw_akn_sod_ita_mlt_ger_sun_bos_tsn_grk_fbf_mao_tha_heb_tml_lda_swa_azi_ukr_urd_uzb_cic_vie_amh_bem_dyu_xho	-0.620738316571715	-1.48435554861886	0.141096169721559
19	sod_ita_ewe_ben_heb_chh_owc_grk_aze_azi_moo_jav_dgb_ger_mcd_bsq_fre_hau_lda_cnt_glc_pol_fbf_slo_swt_bul_fin_igb_bem_est_hin_sid_geo_guj_alb_mol_rus_tig_anl_scr_hun_swa_mly_dut_mao_jpn_knd_kor_swe_arw_ses_ukr_sun_lat_aeg_bat_mnd_urd_xho_svk_mlt_spa_ctl_cze_nor_qcu_bos_por_prs_akn_wly_afr_amh_lit_tag_rom_yor_eng_dyu_ind_tha_gam_tml_ven_cic_uzb_pan_krd_tur_bam_vie_amr_tsn_tsw_zul	0.24785615822782	0.582706187292832	0.561501317674357
20	chh_dut_ewe_por_gam_mlt_wly_ctl_azi_aze_dyu_sun_lda_bul_prs_bsq_alb_heb_yor_cnt_eng_pol_ven_afr_zul_glc_hun_bem_akn_fin_arw_aeg_geo_svk_rus_rom_slo_amh_anl_urd_est_dgb_ind_ita_bat_jpn_knd_kor_fre_guj_fbf_hin_mly_lat_hau_mao_mnd_pan_igb_ben_amr_scr_grk_nor_ger_qcu_bos_mol_krd_cic_sod_ukr_owc_spa_tag_lit_ses_cze_tsw_jav_tha_tig_tml_moo_swa_tur_mcd_swe_uzb_tsn_vie_sid_swt_xho_bam	-0.197350394954157	-0.46607559173386	0.642251193159713
21	mlt_swe_ewe_afr_owc_sod_gam_arw_azi_aze_dgb_tag_ses_bos_rom_bsq_ukr_chh_xho_mnd_urd_svk_yor_hin_moo_fre_est_lda_akn_hun_rus_tig_geo_por_ita_krd_alb_amh_heb_ger_fin_cic_bat_nor_ind_jpn_knd_kor_guj_grk_tsw_cze_sun_pol_aeg_mao_cnt_glc_igb_ben_hau_eng_scr_ctl_bul_qcu_mcd_prs_lit_fbf_sid_lat_amr_dut_mly_slo_dyu_mol_swa_jav_tha_wly_tml_bam_bem_tur_pan_spa_uzb_tsn_vie_anl_zul_swt_ven	0.0388750129881236	0.0916393184717895	0.92718171370661
22	chh_pan_xho_rom_hau_mlt_owc_arw_uzb_aze_bam_mly_lda_pol_swe_bsq_eng_gam_cic_cnt_prs_hin_fbf_alb_zul_cze_hun_moo_akn_est_ita_wly_geo_ben_ctl_dut_rus_amh_heb_ukr_fin_yor_mao_afr_bat_jpn_tml_kor_bos_ger_igb_krd_ind_mol_amr_sun_mnd_glc_dyu_lat_sod_lit_urd_scr_svk_qcu_nor_guj_spa_tsw_anl_bul_sid_mcd_jav_fre_tsn_grk_swa_tag_tha_aeg_knd_dgb_ven_azi_slo_por_tur_ses_vie_tig_swt_bem_ewe	-0.227139713580948	-0.536346133479051	0.592999987947831
23	amh_ukr_ses_scr_owc_aeg_wly_ita_uzb_tur_lda_jav_bam_alb_por_bsq_guj_sid_swt_cnt_rus_prs_zul_lat_tsn_lit_fin_igb_akn_est_svk_amr_geo_pan_hin_arw_afr_heb_anl_bul_hun_ewe_tag_mol_bat_jpn_tml_kor_glc_mcd_moo_bos_sun_pol_hau_mao_mnd_eng_bem_grk_sod_slo_spa_dut_nor_qcu_swe_krd_urd_fbf_chh_ben_tig_rom_ind_ger_tsw_ctl_dgb_mly_tha_mlt_knd_dyu_cic_azi_cze_fre_aze_swa_vie_gam_yor_xho_ven	-0.590046119077103	-1.40757207047194	0.162591498526711
24	owc_ita_dgb_pol_tig_hau_amh_ukr_aze_azi_lda_sun_fbf_ben_krd_bsq_ctl_aeg_bam_cnt_scr_grk_tsw_prs_bem_eng_fin_dyu_xho_est_rom_amr_geo_por_glc_hin_fre_sod_wly_pan_hun_ven_jav_lat_ind_jpn_knd_kor_afr_swe_tsn_arw_mao_spa_mlt_mly_mnd_guj_swt_rus_sid_mol_cze_mcd_dut_qcu_alb_ger_slo_igb_anl_bos_gam_bul_bat_urd_swa_lit_ewe_tag_tha_chh_tml_yor_cic_uzb_svk_nor_tur_ses_vie_heb_moo_zul_akn	-0.516628791987389	-1.22969565597597	0.221912963550653
25	amr_scr_swa_arw_gam_anl_amh_bul_aze_azi_bam_tag_moo_pol_swe_bsq_grk_sid_swt_mnd_prs_ger_dgb_hin_ewe_glc_est_dyu_lda_hun_rom_sod_geo_svk_por_rus_ctl_owc_aeg_ita_fin_zul_mao_dut_mly_jpn_knd_kor_lit_mcd_yor_alb_jav_lat_wly_bat_cnt_ben_ven_cze_heb_krd_ukr_pan_nor_qcu_eng_guj_mol_cic_chh_bos_tig_slo_ind_afr_fbf_spa_ses_sun_tha_hau_tml_akn_bem_uzb_urd_fre_tur_tsw_vie_mlt_igb_xho_tsn	-0.704372776089613	-1.69090122425134	0.0942045789097365
26	sod_spa_zul_lit_amr_heb_wly_rus_azi_tur_tsw_bat_ewe_svk_ger_bsq_ben_hau_dyu_mnd_ukr_arw_dgb_mol_cic_slo_hun_ven_yor_fin_krd_sid_geo_lat_scr_nor_prs_aeg_chh_grk_est_bem_mao_afr_mly_jpn_knd_kor_glc_fre_bam_swe_tag_hin_tig_ind_cnt_alb_fbf_eng_anl_guj_pol_por_bul_qcu_bos_urd_pan_lda_mlt_cze_gam_mcd_jav_ctl_swa_rom_xho_sun_tha_amh_tml_igb_ses_uzb_dut_ita_aze_swt_vie_owc_moo_tsn_akn	0.280012477302573	0.659924675692101	0.510933239327534
27	owc_scr_moo_mcd_wly_chh_amr_bos_uzb_aze_ses_mao_lda_krd_pol_bsq_ben_sod_dgb_mnd_eng_ger_igb_ukr_zul_fre_hun_swa_xho_fin_dut_mlt_geo_rus_hin_spa_por_gam_anl_nor_est_tsn_tag_svk_jav_jpn_tml_kor_lit_arw_dyu_glc_sun_pan_aeg_mly_cnt_guj_cic_afr_heb_urd_grk_slo_alb_qcu_mol_bul_rom_ewe_amh_swe_tig_cze_ind_ita_yor_prs_fbf_bat_tha_hau_knd_akn_tsw_azi_lat_ctl_tur_bem_vie_sid_swt_ven_bam	0.583979638549086	1.38001378227581	0.170890985892837
28	tig_ita_tsn_swe_anl_owc_gam_slo_uzb_aze_xho_ind_bem_ger_ctl_bsq_urd_mlt_zul_mnd_hin_pan_ses_ukr_bam_scr_est_swa_akn_hun_guj_aeg_geo_glc_nor_por_ben_chh_heb_svk_fin_lda_mly_rus_jav_jpn_knd_kor_alb_lat_dgb_bos_tag_rom_amr_sun_cnt_fre_fbf_mol_amh_lit_afr_bul_prs_qcu_spa_krd_grk_yor_sid_arw_wly_cze_bat_eng_cic_pol_swt_mao_tha_sod_tml_dyu_moo_tur_dut_mcd_azi_tsw_vie_hau_igb_ewe_ven	-0.230406883190979	-0.545078046027269	0.58700467600286
29	amh_urd_lda_pol_wly_gam_hau_lat_azi_uzb_ven_mao_igb_ben_bul_bsq_dut_sid_akn_cnt_pan_lit_ewe_mol_dgb_fre_hun_yor_ses_est_guj_anl_geo_swe_mcd_nor_rom_tig_aeg_ctl_fin_zul_sun_rus_tag_jpn_tml_kor_ita_cze_tsw_alb_bat_arw_mlt_mly_mnd_grk_swa_hin_amr_scr_spa_glc_svk_qcu_por_prs_bos_bem_chh_ukr_owc_eng_jav_ger_cic_krd_fbf_ind_tha_heb_knd_xho_swt_tur_afr_slo_aze_dyu_vie_sod_tsn_bam_moo	-0.407656982357295	-0.966973756674251	0.336065086096985
30	mlt_bul_moo_fre_wly_hau_chh_lit_uzb_azi_yor_bat_ven_pan_afr_bsq_ukr_tig_zul_mnd_spa_glc_dyu_svk_ses_lat_fin_swa_akn_hun_cze_owc_geo_nor_krd_urd_rom_sod_anl_scr_est_tsw_mao_ctl_sun_jpn_tml_kor_mol_ben_swt_alb_jav_pol_aeg_mly_cnt_rus_tsn_prs_gam_ita_hin_swe_ger_qcu_dut_arw_bos_bam_amh_guj_amr_grk_ind_por_cic_eng_xho_tag_tha_sid_knd_ewe_dgb_aze_mcd_slo_tur_igb_vie_heb_fbf_bem_lda	-0.457383538490994	-1.08634474073026	0.280134242322985
31	sod_krd_xho_guj_wly_aeg_gam_mol_aze_tur_bam_ind_swa_nor_ukr_bsq_scr_owc_bem_cnt_pan_arw_cic_bos_yor_rom_fin_lda_moo_est_swe_heb_geo_afr_ctl_hin_por_mlt_amr_cze_hun_tsn_sun_urd_bat_jpn_tml_kor_pol_fre_akn_ita_jav_dut_chh_tag_mnd_alb_ven_glc_sid_lat_lit_mcd_prs_qcu_ben_ger_slo_igb_tig_spa_anl_eng_mly_bul_swt_rus_tsw_mao_tha_amh_knd_ewe_dyu_azi_grk_svk_uzb_zul_vie_hau_dgb_fbf_ses	-0.742267899190469	-1.78487943571666	0.0775413826804354
32	amr_swe_tsw_fre_gam_amh_chh_mcd_uzb_azi_bem_ind_zul_spa_krd_bsq_arw_hau_swt_cnt_scr_ctl_lda_afr_moo_ger_est_ven_yor_fin_ita_mlt_geo_glc_nor_grk_bos_sid_tig_guj_hun_swa_mao_pan_sun_jpn_tml_kor_lit_por_tsn_prs_tag_urd_owc_jav_mnd_bul_dgb_hin_aeg_svk_rom_dut_alb_qcu_pol_cze_mol_dyu_sod_eng_anl_ukr_mly_rus_cic_ben_ewe_bat_tha_wly_knd_fbf_akn_tur_slo_lat_aze_bam_vie_heb_igb_ses_xho	-0.091573836155491	-0.216266886101179	0.829253383835932
33	hau_rus_fbf_ita_amh_gam_sid_bos_uzb_aze_igb_ind_zul_guj_fre_bsq_mol_heb_dgb_mnd_prs_ger_yor_pan_moo_hin_hun_akn_swa_est_eng_mlt_geo_glc_urd_nor_ukr_wly_aeg_scr_fin_cic_bat_por_mao_jpn_knd_kor_lit_arw_swt_svk_sun_alb_tig_tag_cnt_pol_tsw_cze_anl_ctl_afr_grk_bul_qcu_rom_spa_slo_bem_sod_swe_chh_dut_jav_mcd_xho_krd_lda_mly_tha_amr_tml_ven_ewe_tur_ben_lat_azi_bam_vie_owc_tsn_ses_dyu	-0.431848771412392	-1.02526387784282	0.30789810888212
34	mlt_ukr_cic_guj_sod_aeg_anl_pol_aze_uzb_tsn_mly_fbf_arw_dut_bsq_slo_owc_xho_cnt_urd_rus_dyu_nor_swa_fre_est_akn_zul_hun_por_hau_geo_bul_alb_ger_bos_gam_chh_pan_fin_moo_mao_grk_sun_jpn_tml_kor_ctl_afr_ses_lit_bat_glc_heb_tag_mnd_ita_lda_eng_amh_mol_hin_mcd_krd_qcu_cze_swe_spa_igb_tig_lat_amr_prs_jav_ben_yor_svk_bem_ind_tha_wly_knd_ewe_bam_tur_scr_rom_azi_swt_vie_sid_ven_dgb_tsw	-0.112619336251156	-0.265493932306793	0.791216613225237
35	hau_grk_akn_pan_aeg_heb_amr_pol_aze_azi_tsn_mly_yor_arw_ita_bsq_por_sid_ewe_mnd_lit_mol_igb_swe_dyu_bos_fin_moo_ven_hun_dut_amh_geo_rom_glc_nor_ukr_tig_owc_eng_est_tsw_sun_svk_mao_jpn_tml_kor_slo_afr_xho_prs_tag_fre_sod_ind_cnt_lat_lda_krd_anl_ger_rus_bul_ben_qcu_mcd_spa_guj_cic_chh_cze_gam_alb_bat_ctl_dgb_urd_bem_jav_tha_mlt_knd_swa_swt_uzb_scr_hin_tur_fbf_vie_wly_bam_ses_zul	0.213479879414358	0.502344475316207	0.61661262776891
36	hau_cze_tsn_spa_tig_chh_sid_rom_azi_uzb_moo_mao_xho_afr_ukr_bsq_bul_owc_yor_cnt_grk_eng_igb_lit_tsw_lat_est_cic_zul_hun_dut_aeg_geo_ctl_krd_mcd_ita_amr_sod_svk_fin_lda_ind_rus_tag_jpn_knd_kor_ger_nor_akn_urd_jav_slo_gam_mly_mnd_glc_dgb_pol_amh_guj_arw_bos_ben_qcu_prs_pan_fre_swa_wly_hin_anl_swe_sun_scr_bam_alb_swt_bat_tha_heb_tml_ses_ewe_tur_por_mol_aze_bem_vie_mlt_dyu_fbf_ven	-0.748563960962382	-1.80035391850028	0.0750467336319965
37	anl_dut_akn_urd_sid_chh_mlt_prs_uzb_azi_fbf_mly_tsn_guj_pan_bsq_ben_amh_dyu_cnt_glc_ukr_swt_bul_xho_mcd_fin_cic_ven_est_ger_gam_geo_arw_lat_afr_por_tig_amr_svk_hun_igb_sun_hin_jav_jpn_tml_kor_ctl_rus_bem_ita_tag_cze_owc_ind_mnd_nor_ewe_alb_heb_rom_bos_eng_krd_qcu_swe_scr_mol_tsw_aeg_spa_sod_slo_bat_lit_dgb_pol_moo_mao_tha_wly_knd_swa_lda_aze_fre_grk_tur_zul_vie_hau_yor_bam_ses	0.00644302928119454	0.0151909133236947	0.987912412556218
38	aeg_fre_bam_ita_anl_sid_gam_pol_tur_uzb_zul_jav_ewe_mcd_por_bsq_swe_heb_dyu_mnd_ukr_dut_ses_cze_tsn_afr_fin_swt_dgb_est_rus_owc_geo_bos_ger_ben_guj_sod_tig_eng_hun_tsw_tag_svk_sun_jpn_tml_kor_scr_krd_xho_lat_bat_bul_mlt_mly_cnt_mol_igb_nor_amh_urd_glc_grk_alb_qcu_slo_ctl_rom_swa_amr_spa_chh_prs_ind_hin_ven_arw_yor_mao_tha_hau_knd_fbf_moo_aze_pan_lit_azi_akn_vie_wly_lda_bem_cic	0.00238909238776244	0.0056216756846135	0.995526616813839
39	anl_spa_fbf_prs_aeg_sid_amr_lit_tur_azi_dyu_mly_ses_lat_dut_bsq_krd_mlt_cic_cnt_grk_scr_bam_rus_bem_guj_hun_swa_akn_est_urd_sod_geo_cze_hin_ctl_bul_wly_heb_bos_fin_moo_mao_swe_bat_jpn_tml_kor_svk_rom_igb_glc_tag_mcd_amh_sun_mnd_ger_dgb_pol_tig_fre_ben_nor_eng_qcu_por_mol_ita_swt_owc_slo_hau_afr_ind_arw_zul_ukr_ewe_jav_tha_gam_knd_xho_ven_aze_pan_alb_uzb_tsn_vie_chh_yor_tsw_lda	0.104708520877456	0.246423462569327	0.805897542253412
40	sid_afr_ewe_krd_gam_hau_amh_bul_azi_tur_bam_bat_akn_nor_ukr_bsq_lat_heb_bem_cnt_scr_bos_tsw_svk_ses_mol_hun_swt_xho_fin_mcd_wly_geo_glc_eng_slo_pol_owc_anl_spa_est_dgb_ind_rus_jav_jpn_knd_kor_ctl_grk_zul_ita_sun_swe_chh_tag_mnd_lit_fbf_rom_mlt_urd_por_hin_ger_qcu_prs_arw_alb_yor_aeg_pan_tig_dut_mao_ben_moo_fre_cic_mly_tha_sod_tml_igb_dyu_uzb_guj_cze_aze_ven_vie_amr_tsn_swa_lda	-0.681351971514825	-1.63108429484163	0.106254610678058
41	tig_ita_tsn_ben_wly_sod_owc_glc_aze_tur_dyu_bat_bem_alb_bul_bsq_ger_gam_zul_mnd_afr_lit_ven_guj_tsw_hin_fin_xho_bam_est_urd_mlt_geo_eng_swe_por_spa_chh_amh_ukr_hun_lda_tag_prs_sun_jpn_knd_kor_fre_scr_igb_svk_mly_bos_hau_jav_cnt_slo_yor_nor_heb_pan_rus_mol_lat_qcu_pol_dut_grk_ses_amr_krd_anl_ctl_ind_mcd_ewe_cze_fbf_mao_tha_sid_tml_moo_swa_azi_arw_rom_uzb_cic_vie_aeg_swt_akn_dgb	0.201707289046747	0.475386616153194	0.635626097458776
42	owc_dut_moo_spa_sid_hau_amr_bul_uzb_azi_igb_mly_ses_ukr_ita_bsq_rom_chh_bem_mnd_por_ger_tsw_eng_fbf_svk_est_yor_cic_hun_cze_mlt_geo_urd_mol_hin_glc_sod_gam_lit_fin_ven_sun_pan_mao_jpn_tml_kor_fre_lat_swa_alb_bat_guj_aeg_jav_cnt_arw_zul_nor_wly_ben_swe_slo_mcd_qcu_prs_krd_pol_dyu_amh_grk_heb_afr_tag_bos_swt_ctl_akn_ind_tha_tig_knd_tsn_dgb_tur_rus_scr_aze_ewe_vie_anl_lda_xho_bam	-0.119619940162921	-0.28207489550305	0.778512848299667
43	wly_mcd_tsw_ben_sid_sod_gam_lit_tur_azi_swt_ind_igb_pol_fre_bsq_alb_aeg_fbf_mnd_ukr_ita_yor_pan_ewe_bul_fin_ses_dgb_est_rus_amr_geo_arw_krd_cze_bos_owc_amh_prs_hun_swa_sun_glc_mly_jpn_knd_kor_lat_ctl_lda_spa_mao_slo_tig_tag_cnt_hin_bam_guj_anl_eng_afr_swe_por_qcu_mol_dut_ger_zul_heb_scr_mlt_nor_bat_urd_cic_svk_bem_jav_tha_chh_tml_ven_xho_uzb_rom_grk_aze_akn_vie_hau_tsn_moo_dyu	0.360383418767484	0.851338447677564	0.396768183144222
44	tig_grk_ses_afr_wly_chh_owc_spa_azi_tur_ven_ind_xho_lat_prs_bsq_ben_sod_dyu_mnd_ukr_eng_lda_slo_yor_swe_hun_swa_igb_fin_fre_aeg_geo_krd_svk_dut_pol_amh_mlt_pan_est_tsw_tag_lit_mly_jpn_tml_kor_mol_bos_moo_ctl_mao_glc_gam_sun_cnt_mcd_dgb_rus_hau_arw_por_rom_guj_qcu_ita_nor_hin_akn_heb_scr_amr_urd_jav_alb_bam_bul_fbf_bat_tha_sid_knd_cic_swt_uzb_cze_ger_aze_ewe_vie_anl_bem_zul_tsn	0.349820067423468	0.827676836565917	0.409972385455199
45	wly_swe_akn_pan_hau_heb_sod_ctl_aze_azi_swa_tag_lda_ger_krd_bsq_por_aeg_ses_cnt_dut_bos_ewe_eng_igb_spa_hun_bam_xho_est_hin_anl_geo_cze_mol_alb_lit_owc_sid_guj_fin_moo_sun_ukr_ind_jpn_knd_kor_mcd_ita_cic_grk_jav_slo_gam_mao_mnd_scr_tsn_prs_mlt_lat_ben_nor_pol_qcu_svk_fre_glc_bem_tig_rus_chh_urd_mly_bul_zul_rom_tsw_bat_tha_amh_tml_ven_dyu_tur_arw_afr_uzb_yor_vie_amr_dgb_fbf_swt	-0.513953237397943	-1.22439554883362	0.223895598391315
46	wly_scr_zul_hin_sod_sid_chh_cze_azi_tur_tsw_tag_akn_krd_urd_bsq_bos_gam_tsn_mnd_ben_alb_lda_glc_igb_ger_est_yor_cic_fin_lit_tig_geo_swe_guj_lat_fre_mlt_owc_ukr_hun_ewe_ind_slo_jav_jpn_knd_kor_pol_mcd_bem_rus_bat_grk_amr_mly_cnt_eng_ses_prs_amh_afr_pan_svk_arw_qcu_mol_rom_nor_swt_hau_dut_anl_bul_sun_por_fbf_spa_moo_mao_tha_aeg_tml_ven_bam_aze_ctl_ita_uzb_swa_vie_heb_dgb_dyu_xho	-0.124683967377153	-0.294060401205201	0.769367054032766
47	tig_bos_ses_lat_anl_heb_aeg_ita_azi_tur_zul_tag_dgb_dut_guj_bsq_rus_hau_fbf_cnt_eng_afr_bam_alb_swa_hin_fin_yor_igb_hun_mol_gam_geo_mcd_krd_fre_ctl_wly_chh_urd_est_moo_jav_rom_mly_jpn_knd_kor_scr_spa_akn_bul_ind_svk_amh_sun_mnd_pol_cic_nor_sod_cze_slo_grk_ger_qcu_ukr_arw_lit_swt_mlt_glc_sid_ben_mao_swe_ven_prs_bem_bat_tha_amr_tml_xho_lda_aze_por_pan_uzb_dyu_vie_owc_tsw_tsn_ewe	-0.248053106584606	-0.586354928450356	0.55905754296996
48	sid_cze_ven_guj_amh_wly_owc_glc_azi_uzb_dgb_tag_akn_lit_prs_bsq_mcd_chh_zul_mnd_mol_eng_ewe_slo_tsn_rus_fin_swa_bem_est_spa_gam_geo_pan_lat_ukr_dut_sod_mlt_ger_hun_igb_sun_scr_jav_jpn_knd_kor_krd_bul_cic_urd_mao_ctl_tig_ind_cnt_bos_fbf_rom_anl_fre_ben_por_nor_qcu_svk_grk_alb_moo_amr_swe_hau_afr_bat_arw_tsw_pol_yor_mly_tha_aeg_tml_xho_bam_aze_ita_hin_tur_dyu_vie_heb_lda_ses_swt	0.0687188331236126	0.161975858373525	0.871676259530284
49	anl_bul_swa_pan_sid_amh_tig_mcd_azi_aze_ses_sun_xho_scr_arw_bsq_ger_aeg_swt_mnd_lit_krd_ewe_eng_tsn_ita_est_tsw_fbf_hun_prs_hau_geo_dut_lat_hin_alb_heb_owc_guj_fin_ven_ind_por_bat_jpn_tml_kor_mol_nor_bem_ben_mly_afr_gam_jav_cnt_glc_bam_grk_chh_urd_spa_swe_ukr_qcu_cze_rus_bos_lda_mlt_ctl_amr_svk_mao_pol_akn_slo_dyu_tag_tha_wly_knd_cic_zul_uzb_fre_rom_tur_yor_vie_sod_igb_dgb_moo	-0.531723464638753	-1.26565175276109	0.208799390375199
50	heb_ger_dgb_afr_wly_hau_anl_nor_aze_tur_ses_tag_lda_ita_swe_bsq_alb_owc_fbf_cnt_rus_por_zul_krd_bem_glc_est_ewe_moo_fin_dut_amh_geo_bul_slo_ben_arw_mlt_sod_urd_hun_cic_sun_scr_ind_jpn_knd_kor_cze_ukr_igb_mol_bat_svk_tig_mao_mnd_pan_akn_spa_gam_rom_ctl_hin_pol_qcu_guj_lit_fre_yor_sid_bos_amr_grk_jav_mcd_bam_lat_ven_mly_tha_chh_tml_tsn_swa_azi_eng_prs_uzb_tsw_vie_aeg_xho_dyu_swt	-0.552635640500118	-1.31998562622597	0.190079667279477
51	hau_slo_dgb_rus_amr_sid_heb_rom_uzb_azi_zul_ind_ewe_mol_alb_bsq_ukr_tig_igb_cnt_dut_bos_fbf_arw_swt_fre_est_tsn_swa_fin_nor_anl_geo_lit_mcd_guj_pol_gam_mlt_ben_hun_ven_bat_grk_tag_jpn_tml_kor_bul_pan_lda_swe_sun_por_chh_mly_mnd_cze_tsw_ita_sod_eng_hin_krd_svk_qcu_urd_glc_ger_bam_owc_afr_aeg_scr_mao_ctl_xho_lat_moo_jav_tha_wly_knd_bem_cic_tur_prs_spa_aze_yor_vie_amh_dyu_akn_ses	0.398840999015394	0.940706137330589	0.349292523022885
52	amr_arw_xho_bul_sod_mlt_owc_ger_aze_azi_ewe_mao_swa_bos_svk_bsq_prs_gam_igb_cnt_rom_pan_lda_pol_bam_por_est_tsw_bem_hun_grk_wly_geo_hin_cze_nor_eng_sid_amh_mcd_fin_ses_tag_alb_bat_jpn_tml_kor_lit_swe_ven_slo_ind_glc_heb_sun_mnd_rus_dyu_ukr_hau_mol_urd_ben_dut_qcu_fre_ita_krd_fbf_anl_guj_chh_spa_jav_afr_akn_lat_moo_mly_tha_tig_knd_swt_tsn_tur_scr_ctl_uzb_cic_vie_aeg_yor_zul_dgb	0.0519515861886687	0.122376118640521	0.902865209095684
53	tig_ben_moo_guj_sod_chh_aeg_alb_azi_uzb_zul_jav_xho_afr_ger_bsq_eng_heb_tsw_cnt_ita_cze_dgb_krd_igb_grk_fin_ven_ewe_hun_mol_hau_geo_por_urd_prs_rus_amh_owc_lat_est_lda_sun_svk_mly_jpn_tml_kor_hin_swe_akn_fre_ind_pan_amr_bat_mnd_pol_yor_arw_mlt_lit_mcd_ukr_rom_qcu_spa_slo_scr_swa_anl_ctl_gam_bos_mao_nor_tsn_bul_bem_tag_tha_sid_knd_dyu_bam_aze_dut_glc_tur_fbf_vie_wly_swt_cic_ses	0.153037356719705	0.36036385995292	0.719392213541412
54	mlt_alb_tsn_ita_hau_sod_heb_rus_tur_azi_igb_bat_lda_eng_por_bsq_pan_sid_cic_mnd_ctl_prs_akn_afr_ewe_urd_fin_zul_bem_est_grk_gam_geo_hin_cze_dut_svk_wly_aeg_rom_hun_dyu_mly_ben_sun_jpn_knd_kor_bos_nor_ses_lit_mao_mcd_tig_tag_cnt_glc_swt_lat_amh_ukr_guj_arw_bul_qcu_slo_krd_mol_moo_anl_spa_owc_fre_jav_swe_yor_ger_bam_ind_tha_chh_tml_fbf_tsw_aze_pol_scr_uzb_ven_vie_amr_xho_dgb_swa	-0.349698957843452	-0.828179772277249	0.409688992249141
55	sod_mol_dyu_slo_amh_tig_gam_pol_aze_azi_moo_tag_akn_por_nor_bsq_glc_sid_ewe_mnd_eng_scr_cic_alb_xho_guj_fin_tsw_swa_est_swe_aeg_geo_bul_spa_lat_afr_chh_mlt_rom_hun_ven_mao_urd_bat_jpn_knd_kor_lit_rus_ses_mcd_mly_svk_hau_sun_cnt_krd_zul_hin_heb_pan_fre_ctl_ita_qcu_ukr_prs_arw_dgb_owc_bos_anl_dut_jav_cze_bam_ger_fbf_ind_tha_amr_tml_lda_bem_uzb_grk_ben_tur_tsn_vie_wly_swt_yor_igb	-0.156142858258431	-0.36840470980424	0.713408753438178
56	aeg_swe_lda_scr_anl_sid_owc_rom_aze_azi_yor_bat_dgb_ger_mol_bsq_lit_mlt_igb_cnt_ita_fre_bem_urd_bam_ben_hun_ven_ses_est_rus_heb_geo_dut_arw_glc_afr_hau_chh_svk_fin_swt_ind_pan_mao_jpn_knd_kor_slo_grk_moo_nor_tag_bos_sod_jav_mnd_lat_akn_pol_amr_mcd_alb_cze_bul_qcu_eng_guj_krd_tsw_tig_hin_wly_por_sun_ukr_dyu_ctl_zul_mly_tha_amh_tml_ewe_cic_tur_prs_spa_uzb_tsn_vie_gam_fbf_xho_swa	-0.0840663424860462	-0.198175648097122	0.84334019401074
57	heb_pol_tsn_lat_amr_aeg_mlt_mcd_tur_azi_tsw_tag_dyu_guj_bul_bsq_prs_gam_akn_cnt_scr_glc_moo_rus_lda_pan_est_igb_bem_fin_fre_anl_geo_afr_ctl_ukr_grk_sid_amh_urd_hun_yor_jav_svk_bat_jpn_knd_kor_rom_arw_dgb_por_ind_ger_chh_mly_mnd_krd_ses_ita_sod_mol_ben_alb_hin_qcu_spa_cze_nor_ven_wly_bos_hau_lit_mao_eng_ewe_dut_swt_sun_tha_owc_tml_fbf_swa_aze_slo_swe_uzb_xho_vie_tig_zul_bam_cic	-0.28738261349244	-0.679348052847219	0.498604702043656
58	owc_eng_ven_cze_tig_amr_amh_lit_aze_uzb_tsw_ind_bem_grk_svk_bsq_mol_anl_ewe_mnd_glc_fre_swa_ctl_akn_nor_est_yor_lda_fin_por_chh_geo_pan_ben_ukr_rus_wly_gam_arw_hun_ses_mao_swe_jav_jpn_tml_kor_lat_rom_igb_pol_mly_spa_sid_sun_cnt_afr_swt_alb_hau_bos_bul_scr_hin_qcu_prs_krd_mcd_bam_aeg_ger_mlt_guj_bat_slo_dgb_dut_tsn_tag_tha_sod_knd_fbf_moo_tur_urd_ita_azi_xho_vie_heb_dyu_cic_zul	-0.148851957261744	-0.351180920504401	0.726246956303052
59	sod_grk_yor_hin_amh_gam_aeg_bos_tur_azi_ses_sun_zul_ctl_bul_bsq_spa_wly_akn_cnt_lit_krd_moo_glc_bem_rom_est_fbf_bam_fin_cze_anl_geo_scr_afr_ukr_svk_hau_chh_prs_hun_dgb_jav_mcd_bat_jpn_knd_kor_ita_slo_ven_pan_ind_urd_heb_tag_mnd_eng_dyu_guj_tig_mol_nor_alb_swe_qcu_lat_ger_fre_swt_mlt_arw_sid_pol_mao_por_igb_dut_tsw_mly_tha_owc_tml_swa_ewe_uzb_ben_rus_aze_tsn_vie_amr_lda_xho_cic	-0.358878369597744	-0.85078957449815	0.397071493606493
60	mlt_scr_xho_ger_heb_chh_wly_lat_tur_aze_igb_mly_ven_rus_guj_bsq_rom_owc_bem_mnd_lit_fre_moo_arw_ses_mcd_est_tsn_tsw_hun_mol_hau_geo_dut_nor_por_swe_sid_sod_slo_fin_bam_tag_bul_jav_jpn_tml_kor_eng_ben_ewe_pan_sun_ita_anl_mao_cnt_prs_zul_hin_aeg_grk_glc_alb_cze_qcu_ukr_pol_ctl_fbf_gam_spa_amh_svk_bat_bos_swt_krd_lda_ind_tha_amr_knd_dyu_yor_azi_urd_afr_uzb_swa_vie_tig_akn_dgb_cic	0.65473174315836	1.55250449453371	0.123938123753675
61	hau_alb_ven_dut_wly_sod_amr_afr_tur_azi_dgb_jav_igb_ctl_por_bsq_lit_sid_bam_cnt_scr_bul_akn_prs_tsn_swe_fin_ses_zul_est_arw_gam_geo_mol_bos_hin_fre_chh_anl_slo_hun_bem_bat_glc_mao_jpn_tml_kor_ben_nor_lda_guj_mly_spa_owc_ind_mnd_pan_xho_eng_aeg_ukr_krd_urd_rus_qcu_mcd_svk_pol_swa_mlt_grk_tig_cze_sun_rom_moo_lat_fbf_tag_tha_amh_knd_dyu_ewe_uzb_ger_ita_aze_tsw_vie_heb_swt_cic_yor	-0.152880314140101	-0.36077973280747	0.71908231623249
62	anl_hin_ses_grk_aeg_tig_wly_fre_aze_azi_lda_mao_tsw_bul_ita_bsq_pol_amr_swa_cnt_slo_ctl_swt_rom_ewe_bos_hun_moo_xho_est_cze_amh_geo_scr_pan_prs_mcd_heb_gam_arw_fin_akn_bat_rus_mly_jpn_knd_kor_lit_krd_ven_mol_ind_guj_sod_tag_mnd_afr_cic_svk_hau_eng_urd_ger_lat_qcu_por_spa_nor_tsn_chh_glc_sid_alb_sun_ukr_zul_ben_dgb_jav_tha_owc_tml_igb_bem_uzb_dut_swe_tur_yor_vie_mlt_dyu_bam_fbf	-0.521820270917746	-1.24254865151453	0.217158127089631
63	anl_mcd_yor_glc_sod_chh_gam_grk_tur_aze_fbf_mly_bem_urd_slo_bsq_krd_wly_lda_mnd_pol_cze_zul_ita_bam_spa_fin_moo_swt_est_ctl_aeg_geo_rus_bos_ben_lat_hau_sid_afr_hun_cic_tag_eng_mao_jpn_knd_kor_pan_ger_tsw_alb_sun_nor_heb_jav_cnt_lit_dgb_fre_mlt_svk_hin_guj_prs_qcu_rom_ukr_dut_igb_amh_mol_tig_swe_ind_scr_swa_bul_ses_bat_tha_owc_tml_dyu_xho_uzb_arw_por_azi_ven_vie_amr_ewe_akn_tsn	-0.251864110314372	-0.596508702928001	0.552284716617564
64	hau_afr_swt_rom_amr_anl_owc_urd_aze_uzb_zul_mao_bam_pol_ctl_bsq_swe_wly_swa_cnt_ukr_rus_ven_slo_igb_dut_est_ewe_moo_hun_ita_tig_geo_ger_guj_grk_arw_sid_gam_fre_fin_tsn_mly_lat_jav_jpn_knd_kor_mol_glc_tsw_eng_ind_mcd_sod_bat_mnd_por_cic_spa_heb_bul_ben_hin_krd_qcu_bos_cze_svk_ses_amh_prs_chh_nor_tag_scr_lda_alb_fbf_sun_tha_mlt_tml_xho_dgb_tur_lit_pan_azi_akn_vie_aeg_bem_yor_dyu	-0.597620625894744	-1.42759702620858	0.156757184948147
65	gam_lat_zul_slo_hau_sid_chh_mol_tur_azi_moo_jav_fbf_grk_lit_bsq_bul_amh_yor_mnd_cze_arw_dgb_ctl_bam_urd_hun_tsw_ven_est_ukr_tig_geo_scr_ben_hin_ita_sod_amr_afr_fin_swt_ind_krd_tag_jpn_knd_kor_glc_ger_akn_eng_mly_rus_aeg_mao_cnt_pan_swa_alb_heb_bos_prs_swe_dut_qcu_fre_svk_rom_xho_owc_por_mlt_spa_sun_mcd_dyu_guj_cic_bat_tha_wly_tml_ewe_igb_uzb_nor_pol_aze_lda_vie_anl_tsn_ses_bem	-0.137496712145817	-0.324388075268986	0.746372734581739
66	hau_lit_akn_guj_anl_aeg_heb_afr_uzb_tur_tsw_ind_bem_alb_ger_bsq_fre_mlt_lda_cnt_rus_mcd_ven_pan_tsn_lat_hun_ewe_igb_fin_ben_tig_geo_ctl_dut_slo_nor_chh_sod_urd_est_cic_jav_bul_sun_jpn_knd_kor_mol_scr_swa_arw_mly_por_sid_mao_mnd_pol_xho_cze_gam_glc_ukr_bos_eng_qcu_spa_krd_ita_dyu_amr_svk_wly_hin_bat_swe_dgb_grk_yor_tag_tha_amh_tml_swt_ses_azi_prs_rom_aze_zul_vie_owc_moo_bam_fbf	-0.286571720192896	-0.676806398741663	0.500208768035743
67	hau_mcd_ewe_lit_wly_amr_anl_cze_azi_uzb_ses_mao_zul_grk_svk_bsq_fre_owc_lda_cnt_ita_hin_dyu_slo_akn_swe_est_ven_cic_hun_ger_mlt_geo_nor_glc_lat_pol_aeg_sid_bos_fin_yor_ind_spa_mly_jpn_tml_kor_afr_dut_tsn_krd_tag_arw_amh_sun_mnd_mol_fbf_urd_gam_ctl_guj_rom_pan_qcu_eng_alb_por_swa_chh_scr_tig_ben_jav_ukr_moo_bul_xho_bat_tha_heb_knd_bam_bem_tur_rus_prs_aze_swt_vie_sod_dgb_igb_tsw	-0.902435183536397	-2.1880924437163	0.0311685558124924
68	hau_krd_lda_nor_aeg_sid_amr_bul_azi_tur_cic_tag_tsw_mol_afr_bsq_por_wly_igb_cnt_ger_swe_bem_eng_ses_urd_hun_swa_zul_fin_alb_mlt_geo_rom_arw_dut_bos_chh_gam_cze_est_tsn_bat_pol_mly_jpn_knd_kor_guj_pan_bam_prs_mao_ctl_owc_jav_mnd_svk_akn_lat_tig_rus_glc_ita_lit_qcu_mcd_grk_ukr_ewe_anl_hin_amh_scr_ind_spa_swt_ben_dgb_sun_tha_sod_tml_moo_fbf_aze_slo_fre_uzb_dyu_vie_heb_yor_ven_xho	0.297877148073038	0.702542431653374	0.484095736253994
69	sid_arw_bam_prs_tig_amr_wly_eng_tur_uzb_fbf_mly_zul_afr_swe_bsq_guj_mlt_bem_mnd_slo_spa_moo_rom_igb_glc_hun_swa_xho_est_dut_chh_geo_lat_cze_fre_ita_heb_owc_alb_fin_tsw_ind_svk_bat_jpn_tml_kor_nor_ukr_dgb_urd_sun_ctl_aeg_jav_cnt_ben_akn_mol_sod_lit_bos_hin_scr_qcu_bul_ger_rus_lda_amh_mcd_gam_por_tag_krd_ewe_pol_swt_mao_tha_hau_knd_tsn_ven_azi_pan_grk_aze_yor_vie_anl_cic_ses_dyu	-0.142092424333631	-0.335072457214435	0.73832503851112
70	chh_alb_ses_lat_anl_tig_sod_bul_tur_azi_zul_mly_xho_afr_cze_bsq_por_amr_swa_mnd_grk_fre_tsw_ukr_tsn_ben_hun_lda_akn_fin_eng_gam_geo_guj_ita_dut_prs_aeg_hau_mol_est_fbf_sun_svk_jav_jpn_tml_kor_pol_rus_dgb_slo_bat_ger_mlt_ind_cnt_nor_bam_urd_owc_ctl_arw_lit_glc_qcu_mcd_scr_pan_ven_wly_hin_heb_spa_tag_rom_swt_swe_dyu_mao_tha_amh_knd_yor_moo_aze_bos_krd_uzb_bem_vie_sid_cic_igb_ewe	0.413040867846025	0.972057947413518	0.333543200527386
71	sod_slo_zul_svk_amr_amh_chh_pol_uzb_aze_ses_ind_akn_lit_ger_bsq_lat_wly_yor_cnt_bul_nor_moo_afr_ven_dut_hun_dgb_ewe_fin_spa_mlt_geo_ben_ukr_rus_krd_hau_anl_fre_est_tsn_sun_cze_bat_jpn_tml_kor_grk_glc_lda_por_mly_bos_owc_mao_mnd_eng_tsw_mcd_sid_alb_prs_ctl_guj_qcu_scr_urd_rom_xho_aeg_swe_gam_ita_tag_pan_bem_hin_swt_jav_tha_tig_knd_fbf_bam_tur_mol_arw_azi_dyu_vie_heb_igb_swa_cic	-0.0474039290817628	-0.111707502610603	0.911296076149487
72	wly_svk_bam_hin_heb_owc_sod_krd_uzb_aze_ses_sun_swa_scr_glc_bsq_rom_amr_swt_cnt_bos_ben_bem_spa_xho_prs_fin_ven_fbf_hun_ctl_amh_geo_arw_lit_mcd_afr_aeg_tig_swe_est_tsw_jav_por_bat_jpn_knd_kor_dut_ger_tsn_bul_ind_grk_anl_mly_mnd_guj_lda_cze_chh_urd_mol_ita_rus_qcu_eng_slo_fre_cic_hau_lat_mlt_pan_mao_alb_ewe_pol_dgb_tag_tha_gam_tml_igb_yor_tur_ukr_nor_azi_akn_vie_sid_zul_dyu_moo	0.307500960207025	0.72396891096234	0.470902061255048
73	aeg_mcd_tsw_cze_gam_amh_amr_ukr_aze_azi_ewe_ind_swt_fre_glc_bsq_bul_sid_igb_cnt_por_lat_ven_bos_swa_nor_est_xho_yor_hun_grk_hau_geo_pol_guj_krd_alb_chh_tig_rus_fin_bem_mly_swe_tag_jpn_tml_kor_slo_hin_fbf_ger_sun_mol_wly_jav_mnd_prs_dgb_ctl_sod_ita_spa_svk_eng_qcu_scr_dut_arw_dyu_mlt_afr_heb_lit_bat_rom_bam_urd_zul_mao_tha_anl_knd_akn_tsn_uzb_pan_ben_tur_lda_vie_owc_moo_ses_cic	-0.444963721066802	-1.05674761394878	0.293364126259634
74	anl_glc_swa_slo_sid_aeg_chh_eng_uzb_aze_zul_mao_moo_ctl_svk_bsq_rus_amr_cic_cnt_guj_spa_ven_ukr_dgb_ben_fin_dyu_igb_est_krd_tig_geo_pol_urd_swe_grk_sod_wly_alb_hun_lda_jav_lit_tag_jpn_tml_kor_nor_fre_ewe_pan_bat_mcd_hau_sun_mnd_cze_ses_rom_heb_lat_hin_bul_dut_qcu_scr_por_prs_bem_mlt_bos_amh_ger_ind_mol_bam_afr_xho_mly_tha_owc_knd_fbf_akn_tur_ita_arw_azi_swt_vie_gam_tsn_yor_tsw	-0.086336046610149	-0.20341044268709	0.839258648344245
75	gam_bul_ewe_lat_anl_owc_wly_grk_aze_uzb_dgb_jav_swt_ukr_mol_bsq_fre_chh_bem_cnt_dut_spa_yor_alb_swa_ita_fin_fbf_tsw_est_guj_amh_geo_rus_nor_ben_krd_amr_aeg_svk_hun_akn_tag_rom_mao_jpn_knd_kor_urd_bos_xho_afr_sun_cze_hau_mly_mnd_lit_dyu_slo_heb_ctl_pol_glc_hin_qcu_ger_arw_mcd_igb_sid_pan_tig_por_bat_prs_moo_swe_ven_ind_tha_mlt_tml_cic_tsn_tur_scr_eng_azi_bam_vie_sod_lda_ses_zul	-0.0264795766079379	-0.0624043725228571	0.950374737787239
76	sid_hin_igb_rus_aeg_amr_gam_lat_tur_aze_ses_ind_tsn_ben_dut_bsq_prs_anl_xho_mnd_cze_mol_akn_afr_lda_ukr_est_fbf_dgb_hun_por_wly_geo_rom_arw_nor_urd_heb_sod_bul_fin_yor_tag_glc_bat_jpn_knd_kor_lit_swe_swa_guj_mly_alb_owc_mao_cnt_svk_dyu_mcd_chh_eng_bos_slo_pol_qcu_fre_grk_krd_ewe_amh_ita_tig_spa_jav_ger_zul_scr_cic_sun_tha_mlt_tml_bem_moo_uzb_pan_ctl_azi_ven_vie_hau_swt_bam_tsw	-0.55057830439525	-1.31222308527665	0.192674459433734
77	chh_lat_moo_prs_amh_anl_wly_bul_uzb_tur_tsw_sun_swa_glc_por_bsq_fre_hau_fbf_cnt_pol_alb_ewe_urd_swt_mcd_est_yor_igb_hun_scr_sid_geo_pan_ger_rus_afr_sod_aeg_bos_fin_akn_tag_hin_ind_jpn_tml_kor_ben_krd_bem_arw_mly_ctl_amr_jav_mnd_mol_zul_rom_mlt_svk_ita_guj_nor_qcu_ukr_slo_spa_ses_gam_swe_tig_eng_bat_cze_cic_lit_xho_mao_tha_heb_knd_dyu_ven_aze_dut_grk_azi_bam_vie_owc_dgb_tsn_lda	0.0357064261995465	0.0841035073593575	0.933154912430458
78	heb_nor_ses_cze_wly_aeg_sod_mol_tur_uzb_swt_sun_tsw_fre_eng_bsq_scr_chh_tsn_cnt_arw_ctl_bem_lat_ewe_ita_hun_zul_swa_fin_dut_anl_geo_ger_ben_glc_spa_amr_sid_bos_est_akn_mly_alb_ind_jpn_knd_kor_pan_guj_ven_por_bat_grk_hau_tag_mnd_rus_igb_hin_gam_urd_mcd_lit_slo_qcu_afr_swe_krd_cic_mlt_bul_owc_pol_jav_ukr_moo_prs_bam_mao_tha_amh_tml_dyu_dgb_aze_svk_rom_azi_xho_vie_tig_yor_fbf_lda	-0.730511550810505	-1.75762291442207	0.0821022019586721
79	sod_rus_zul_arw_mlt_hau_aeg_fre_aze_azi_moo_bat_yor_afr_ctl_bsq_mol_amh_ewe_mnd_guj_svk_igb_eng_fbf_prs_est_dyu_ses_hun_swe_wly_geo_ukr_por_glc_pan_tig_sid_ita_fin_tsn_ind_lat_mly_jpn_tml_kor_cze_spa_xho_ger_jav_bul_amr_sun_cnt_pol_ven_bos_gam_grk_nor_scr_ben_qcu_alb_lit_mcd_dgb_owc_slo_anl_urd_mao_hin_tsw_rom_bem_tag_tha_chh_knd_swa_akn_uzb_dut_krd_tur_swt_vie_heb_cic_lda_bam	-0.384908007189602	-0.9120051520102	0.364124053884073
80	amr_por_tsw_swe_chh_amh_sod_mol_tur_azi_bem_bat_akn_ger_krd_bsq_fre_aeg_fbf_mnd_rom_prs_ven_grk_yor_ctl_est_lda_moo_hun_spa_heb_geo_lat_lit_bos_slo_mlt_anl_dut_fin_igb_sun_urd_tag_jpn_tml_kor_afr_ita_dgb_ben_mao_pan_wly_ind_cnt_rus_zul_glc_owc_pol_arw_mcd_alb_qcu_eng_ukr_bul_cic_tig_nor_sid_guj_mly_svk_swt_cze_bam_jav_tha_gam_knd_ses_swa_aze_scr_hin_uzb_ewe_vie_hau_dyu_tsn_xho	-0.873552895741018	-2.11567412827867	0.0370448531644954
81	amh_bul_cic_rus_mlt_sid_amr_afr_aze_uzb_tsw_mao_ewe_bos_por_bsq_ben_anl_yor_cnt_rom_ctl_tsn_grk_zul_lit_est_ses_bem_fin_urd_gam_geo_mol_svk_slo_eng_chh_owc_pan_hun_igb_mly_krd_bat_jpn_knd_kor_lat_scr_moo_fre_jav_hin_wly_sun_mnd_mcd_fbf_nor_heb_alb_cze_pol_ger_qcu_dut_guj_swe_dyu_aeg_glc_tig_ukr_ind_spa_bam_ita_swa_tag_tha_hau_tml_ven_dgb_tur_arw_prs_azi_xho_vie_sod_swt_lda_akn	-0.0335859052429929	-0.0792263819612975	0.937022787212909
82	aeg_swe_moo_urd_anl_owc_tig_prs_aze_tur_swa_mao_xho_krd_rom_bsq_bos_mlt_cic_cnt_nor_pan_lda_svk_fbf_ctl_est_akn_dgb_hun_glc_heb_geo_eng_guj_ita_ukr_amh_hau_rus_fin_bam_bat_mol_jav_jpn_tml_kor_scr_dut_bem_cze_tag_ben_wly_mly_mnd_ger_swt_fre_sid_lit_grk_arw_pol_qcu_hin_bul_por_tsw_gam_lat_sod_slo_sun_mcd_tsn_alb_igb_ind_tha_chh_knd_ses_zul_uzb_afr_spa_azi_ewe_vie_amr_dyu_yor_ven	-0.609439953431232	-1.4605610701786	0.147506146916703
83	heb_mcd_tsn_mol_sid_tig_sod_spa_azi_aze_moo_tag_lda_pan_ita_bsq_dut_chh_dgb_mnd_por_ben_ses_lat_ewe_arw_est_fbf_akn_fin_grk_wly_geo_hin_bul_urd_swe_anl_amh_cze_hun_dyu_mao_glc_sun_jpn_tml_kor_afr_rus_bem_ger_jav_svk_owc_bat_cnt_ctl_bam_prs_gam_lit_krd_rom_ukr_qcu_pol_scr_fre_swt_mlt_slo_aeg_eng_mly_nor_yor_bos_cic_ind_tha_amr_knd_ven_zul_tur_guj_alb_uzb_tsw_vie_hau_igb_xho_swa	-0.213736456225852	-0.504486129222801	0.615113029931935
84	aeg_eng_ewe_mol_heb_wly_amr_scr_azi_aze_fbf_ind_moo_cze_ben_bsq_por_tig_akn_mnd_grk_spa_swt_swe_swa_afr_fin_tsn_dgb_hun_ita_sod_geo_pol_urd_mcd_ger_chh_sid_bul_est_zul_mly_rus_tag_jpn_knd_kor_nor_ukr_cic_arw_jav_ctl_mlt_bat_cnt_rom_dyu_bos_amh_hin_guj_lit_fre_qcu_lat_glc_prs_tsw_gam_svk_owc_krd_sun_pan_igb_alb_ses_mao_tha_anl_tml_lda_bam_tur_slo_dut_uzb_bem_vie_hau_ven_xho_yor	-0.640734326856455	-1.53419028102932	0.12837791707528
85	amr_ger_yor_bul_heb_mlt_anl_mol_uzb_tur_zul_tag_bem_ctl_guj_bsq_ben_wly_ven_cnt_hin_por_cic_nor_akn_dut_hun_dgb_swa_est_prs_amh_geo_swe_ita_lit_eng_chh_hau_afr_fin_bam_sun_alb_ind_jpn_tml_kor_slo_lat_dyu_scr_mao_ukr_tig_mly_mnd_grk_fbf_arw_sid_pol_urd_svk_rus_qcu_cze_glc_bos_igb_aeg_rom_sod_fre_jav_pan_moo_mcd_ewe_bat_tha_gam_knd_xho_tsn_aze_spa_krd_azi_swt_vie_owc_lda_tsw_ses	0.0973080330855476	0.228814556685288	0.819515464333577
86	amr_swe_swt_urd_mlt_sod_chh_ger_tur_uzb_yor_bat_ses_slo_por_bsq_bul_wly_xho_cnt_ctl_mol_bem_prs_akn_krd_fin_tsn_ven_hun_rus_amh_geo_dut_bos_grk_cze_sid_gam_scr_est_dgb_jav_hin_sun_jpn_tml_kor_glc_arw_igb_alb_mly_pan_tig_ind_mnd_pol_fbf_rom_heb_lat_svk_mcd_lit_qcu_ukr_spa_eng_swa_anl_fre_hau_afr_mao_ita_bam_guj_ewe_tag_tha_owc_knd_zul_tsw_aze_nor_ben_azi_dyu_vie_aeg_moo_lda_cic	-0.0679129032655221	-0.160149554120539	0.873110602011604
87	hau_ger_dyu_svk_sid_wly_gam_afr_azi_tur_moo_ind_igb_ctl_krd_bsq_glc_amh_zul_mnd_ukr_prs_akn_rus_dgb_scr_fin_tsn_ses_hun_ita_owc_geo_bul_nor_swe_dut_amr_sod_guj_est_cic_bat_urd_sun_jpn_knd_kor_lit_fre_ven_grk_tag_pol_mlt_mly_cnt_slo_bam_arw_aeg_lat_spa_eng_cze_qcu_pan_por_alb_xho_tig_ben_heb_mcd_mao_hin_yor_rom_ewe_jav_tha_chh_tml_lda_swa_aze_bos_mol_uzb_swt_vie_anl_tsw_fbf_bem	0.358268049303202	0.845746606560688	0.399864913610404
88	tig_grk_igb_lat_aeg_chh_amr_spa_tur_azi_cic_jav_dyu_guj_por_bsq_ita_anl_swa_cnt_krd_bos_ses_mol_moo_afr_est_xho_lda_fin_ger_wly_geo_fre_arw_rom_ctl_mlt_sod_alb_hun_tsn_tag_urd_mao_jpn_knd_kor_mcd_swe_ven_scr_mly_eng_gam_bat_mnd_glc_bem_ben_heb_nor_slo_svk_cze_qcu_bul_ukr_prs_swt_amh_hin_owc_pol_ind_pan_bam_dut_ewe_sun_tha_sid_tml_zul_yor_aze_rus_lit_uzb_fbf_vie_hau_dgb_tsw_akn	0.00311499535866668	0.00733699624654727	0.994161692244809
89	sid_grk_cic_arw_aeg_hau_amh_svk_tur_uzb_ses_ind_bem_scr_swe_bsq_pol_wly_xho_cnt_cze_ben_dyu_ctl_ven_lit_hun_tsn_tsw_est_krd_owc_geo_eng_pan_bos_bul_heb_chh_lat_fin_bam_sun_alb_bat_jpn_tml_kor_nor_slo_yor_ukr_jav_spa_tig_mly_mnd_urd_igb_dut_anl_rus_glc_ger_fre_qcu_ita_mcd_prs_swa_mlt_guj_amr_rom_mao_mol_ewe_hin_swt_tag_tha_gam_knd_dgb_moo_azi_por_afr_aze_lda_vie_sod_fbf_zul_akn	0.653149975451686	1.54852304059897	0.124892817292204
90	mlt_nor_akn_rom_amh_anl_wly_bos_uzb_aze_xho_sun_swa_cze_afr_bsq_ben_hau_bam_cnt_svk_prs_ven_mcd_tsn_ger_est_ewe_igb_hun_rus_amr_geo_hin_bul_eng_spa_aeg_chh_scr_fin_lda_bat_mol_ind_jpn_tml_kor_slo_arw_tsw_lit_mao_ctl_tig_tag_mnd_swe_dgb_fre_sid_urd_dut_glc_grk_qcu_ukr_lat_guj_bem_heb_por_gam_krd_jav_ita_cic_pol_dyu_mly_tha_sod_knd_fbf_swt_tur_pan_alb_azi_yor_vie_owc_zul_moo_ses	-0.843696664965427	-2.04083140498348	0.0441018947642136
91	heb_dut_cic_nor_anl_amr_amh_glc_azi_aze_tsn_sun_bem_prs_lit_bsq_mcd_chh_akn_mnd_slo_rus_dgb_hin_zul_swe_hun_bam_fbf_est_eng_sod_geo_scr_por_afr_lat_wly_mlt_bos_fin_dyu_tag_urd_jav_jpn_knd_kor_arw_cze_ses_spa_ind_pan_hau_bat_cnt_svk_moo_fre_sid_grk_mol_bul_rom_qcu_guj_krd_alb_swt_owc_ben_gam_ukr_mao_pol_yor_ita_xho_mly_tha_aeg_tml_swa_ven_uzb_ger_ctl_tur_ewe_vie_tig_tsw_lda_igb	-0.842651745627314	-2.03537319221821	0.0446589525586465
92	amh_eng_bam_slo_tig_anl_aeg_hin_uzb_azi_igb_mao_yor_svk_bul_bsq_glc_hau_fbf_mnd_mol_lit_dgb_ukr_ven_dut_fin_moo_xho_est_scr_amr_geo_ger_prs_alb_mcd_chh_sod_krd_hun_tsw_jav_nor_ind_jpn_knd_kor_pan_grk_cic_spa_sun_swe_heb_tag_cnt_rus_zul_fre_owc_urd_guj_ita_ben_qcu_afr_lat_rom_ses_mlt_bos_wly_ctl_mly_por_tsn_arw_swt_bat_tha_sid_tml_lda_ewe_aze_cze_pol_tur_bem_vie_gam_akn_swa_dyu	-0.0124674296508652	-0.0293490819368245	0.976649072690993
93	sid_swe_lda_spa_gam_mlt_aeg_pan_aze_uzb_moo_bat_ewe_dut_ger_bsq_slo_sod_dyu_cnt_krd_por_zul_ctl_cic_urd_hun_tsw_ven_fin_bos_hau_geo_bul_rus_pol_scr_amr_tig_prs_est_yor_sun_eng_ind_jpn_knd_kor_rom_ita_igb_afr_mao_grk_anl_jav_mnd_svk_swt_hin_owc_mol_glc_cze_nor_qcu_fre_mcd_ben_swa_chh_lit_heb_alb_tag_arw_bam_ukr_akn_mly_tha_amh_tml_dgb_ses_azi_guj_lat_tur_bem_vie_wly_tsn_xho_fbf	-0.500918959636241	-1.19087837578499	0.236732010550931
94	chh_pan_ses_lit_sid_gam_wly_afr_tur_aze_dyu_mao_yor_bul_glc_bsq_pol_anl_bam_mnd_eng_mcd_tsw_ger_bem_rus_fin_xho_ewe_hun_arw_amr_geo_ctl_lat_guj_krd_aeg_amh_spa_est_igb_sun_fre_ind_jpn_knd_kor_svk_dut_tsn_prs_bat_grk_tig_jav_cnt_cze_dgb_slo_sod_alb_ukr_ita_swe_qcu_por_bos_ben_swt_heb_urd_mlt_hin_mly_mol_moo_nor_ven_tag_tha_owc_tml_cic_lda_uzb_scr_rom_azi_akn_vie_hau_zul_swa_fbf	-1.1246367088955	-2.76502162996139	0.00686413482678271
95	sid_pan_xho_mol_chh_owc_amr_guj_aze_uzb_dgb_jav_bem_ita_pol_bsq_rom_sod_ven_mnd_spa_ben_akn_por_igb_prs_fin_zul_tsn_est_cze_tig_geo_lat_arw_fre_slo_mlt_heb_ger_hun_swa_sun_urd_bat_jpn_tml_kor_glc_rus_cic_ukr_ind_bul_wly_mly_cnt_grk_swt_krd_gam_mcd_ctl_swe_lit_qcu_dut_svk_alb_yor_hau_afr_aeg_hin_tag_eng_lda_nor_ewe_mao_tha_anl_knd_dyu_tsw_tur_bos_scr_azi_ses_vie_amh_moo_fbf_bam	-0.431258156275054	-1.02230199753957	0.30928992113334
96	wly_glc_dgb_alb_hau_sid_amh_spa_aze_tur_tsw_jav_akn_rus_hin_bsq_ger_sod_lda_mnd_mol_slo_tsn_grk_ses_nor_fin_ven_swa_hun_rom_heb_geo_dut_bul_por_pol_gam_aeg_scr_est_ewe_sun_ukr_mly_jpn_tml_kor_cze_fre_igb_lat_tag_mcd_owc_ind_cnt_pan_bem_ctl_amr_lit_ita_krd_eng_qcu_guj_svk_bos_fbf_tig_arw_mlt_ben_bat_urd_zul_prs_moo_mao_tha_chh_knd_cic_dyu_azi_afr_swe_uzb_bam_vie_anl_swt_xho_yor	0.286136304951536	0.67385668896388	0.502073844561763
97	hau_pan_dgb_ctl_anl_sod_heb_lit_uzb_azi_bam_jav_tsw_por_hin_bsq_arw_owc_moo_mnd_eng_fre_dyu_dut_lda_krd_est_zul_swa_hun_bos_mlt_geo_guj_svk_lat_urd_aeg_amh_alb_fin_ses_sun_slo_mao_jpn_tml_kor_rom_scr_bem_pol_bat_ben_chh_ind_cnt_mol_tsn_spa_sid_ukr_bul_prs_mcd_qcu_afr_ita_rus_cic_amr_cze_gam_ger_mly_nor_ven_grk_fbf_tag_tha_tig_knd_xho_yor_tur_swe_glc_aze_igb_vie_wly_ewe_swt_akn	-0.586191871850189	-1.39699756009373	0.165738841322411
98	chh_scr_zul_spa_owc_anl_aeg_grk_tur_uzb_swa_mly_swt_pol_mcd_bsq_ctl_amh_xho_cnt_rus_ita_tsw_mol_yor_afr_hun_lda_bam_fin_krd_tig_geo_prs_dut_arw_nor_mlt_hau_svk_est_moo_tag_cze_mao_jpn_tml_kor_lat_alb_tsn_fre_bat_bos_wly_sun_mnd_hin_ses_urd_gam_ger_guj_lit_ukr_qcu_pan_bul_glc_dgb_sod_slo_sid_por_jav_rom_ewe_swe_fbf_ind_tha_heb_knd_igb_bem_azi_ben_eng_aze_akn_vie_amr_ven_cic_dyu	-0.773570987118577	-1.86222780310587	0.0657284100965119
99	hau_por_dyu_afr_tig_gam_amh_slo_aze_tur_dgb_ind_yor_prs_spa_bsq_guj_chh_swt_mnd_pan_nor_tsw_hin_moo_ukr_hun_tsn_ewe_est_ctl_wly_geo_bul_dut_arw_rus_owc_amr_cze_fin_lda_sun_fre_bat_jpn_knd_kor_lat_pol_ven_rom_mly_scr_heb_tag_cnt_ben_swa_eng_sid_ita_swe_grk_krd_qcu_lit_mol_urd_igb_mlt_svk_aeg_alb_jav_ger_bem_glc_zul_mao_tha_anl_tml_akn_fbf_uzb_bos_mcd_azi_cic_vie_sod_xho_ses_bam	-0.159997500676273	-0.377396397884962	0.706738914675231
100	gam_fre_yor_rom_sod_anl_chh_ben_azi_tur_dyu_ind_moo_lat_dut_bsq_nor_heb_lda_mnd_urd_lit_ven_bul_cic_guj_hun_swa_dgb_fin_swe_wly_geo_ger_cze_arw_ctl_hau_tig_afr_est_bam_bat_spa_tag_jpn_tml_kor_hin_alb_ses_ukr_jav_scr_sid_mly_cnt_grk_zul_mol_aeg_prs_ita_rus_svk_qcu_mcd_bos_krd_tsw_owc_slo_amh_por_mao_glc_swt_pol_akn_sun_tha_mlt_knd_ewe_fbf_uzb_eng_pan_aze_xho_vie_amr_tsn_bem_igb	-0.544225302493367	-1.29700965126976	0.197836438519105
101	amh_spa_igb_afr_gam_mlt_chh_eng_azi_aze_swt_tag_tsn_cze_lat_bsq_nor_hau_fbf_cnt_prs_bul_lda_rus_cic_krd_hun_zul_xho_fin_pol_amr_geo_rom_lit_ita_slo_sod_wly_dut_est_bem_jav_ctl_bat_jpn_tml_kor_swe_ukr_ses_glc_ind_scr_aeg_mao_mnd_alb_tsw_mol_owc_hin_grk_ben_svk_qcu_fre_por_bos_dgb_heb_arw_sid_pan_sun_mcd_akn_ger_swa_mly_tha_anl_knd_dyu_bam_tur_urd_guj_uzb_yor_vie_tig_moo_ven_ewe	-0.244192836125758	-0.576930182502977	0.565380545672778
102	mlt_fre_tsw_hin_hau_heb_chh_ita_azi_uzb_ewe_mly_swa_svk_grk_bsq_mol_wly_lda_cnt_por_prs_moo_rom_cic_slo_fin_bam_ses_hun_spa_anl_geo_mcd_glc_rus_cze_owc_sod_eng_est_xho_tag_dut_jav_jpn_knd_kor_urd_pol_swt_ben_ind_lat_aeg_mao_mnd_arw_fbf_bul_amh_krd_swe_afr_lit_qcu_alb_ukr_pan_ven_tig_guj_amr_scr_sun_bos_zul_ctl_bem_bat_tha_gam_tml_tsn_akn_tur_ger_nor_aze_igb_vie_sid_yor_dgb_dyu	-0.0875550497778402	-0.206316304979902	0.836994847913436
103	hau_hin_ven_urd_heb_tig_amh_glc_aze_uzb_igb_jav_ses_krd_slo_bsq_rus_sid_cic_mnd_svk_alb_swt_dut_bam_guj_fin_dyu_tsn_est_nor_aeg_geo_cze_bos_rom_ita_owc_sod_pol_hun_dgb_tag_ben_sun_jpn_tml_kor_swe_fre_yor_ger_mly_lit_wly_mao_cnt_por_tsw_grk_anl_afr_scr_mol_arw_qcu_prs_spa_mcd_fbf_mlt_eng_chh_ukr_ind_pan_ewe_bul_swa_bat_tha_gam_knd_akn_moo_azi_ctl_lat_tur_zul_vie_amr_bem_xho_lda	0.616314529791045	1.46141918096617	0.147271114162492
104	sid_eng_igb_dut_hau_sod_tig_glc_azi_tur_dgb_tag_bam_grk_lit_bsq_urd_owc_akn_mnd_hin_mcd_tsw_prs_fbf_scr_fin_zul_swa_hun_pan_gam_geo_ctl_cze_bul_ben_heb_mlt_krd_est_moo_mly_afr_ind_jpn_knd_kor_ukr_rom_ses_mol_mao_swe_amh_jav_cnt_nor_swt_lat_anl_bos_rus_arw_por_qcu_ita_pol_svk_cic_wly_fre_aeg_alb_bat_guj_ewe_ger_bem_sun_tha_chh_tml_yor_dyu_aze_slo_spa_uzb_ven_vie_amr_xho_lda_tsn	-0.251194504873892	-0.59371978008892	0.55414091614112
105	aeg_lit_cic_prs_chh_heb_sod_scr_aze_uzb_swt_ind_dgb_urd_mcd_bsq_afr_owc_fbf_cnt_eng_swe_ewe_rom_igb_slo_est_ven_akn_fin_rus_amr_geo_por_pol_bul_ita_anl_gam_fre_hun_ses_bat_ben_tag_jpn_tml_kor_pan_svk_zul_ukr_mao_spa_sid_jav_mnd_ctl_yor_cze_wly_hin_glc_alb_guj_qcu_mol_bos_krd_bem_hau_ger_amh_grk_sun_dut_moo_lat_xho_mly_tha_tig_knd_swa_lda_tur_nor_arw_azi_tsn_vie_mlt_dyu_tsw_bam	-0.540733405310819	-1.28879820238664	0.200664996096649
106	wly_ben_bam_glc_heb_gam_hau_fre_azi_aze_akn_mao_tsw_guj_ctl_bsq_pol_sod_xho_cnt_bos_krd_lda_lit_dgb_dut_est_fbf_dyu_hun_eng_anl_geo_ita_bul_grk_por_tig_amh_mcd_fin_swa_jav_swe_mly_jpn_knd_kor_afr_pan_cic_slo_ind_rom_owc_bat_mnd_rus_zul_svk_aeg_spa_mol_ger_ukr_qcu_nor_urd_scr_bem_mlt_alb_chh_arw_sun_hin_tsn_cze_igb_tag_tha_amr_tml_swt_ses_tur_prs_lat_uzb_ewe_vie_sid_moo_yor_ven	-0.236858613805198	-0.560021939940921	0.576810950412959
107	wly_prs_tsw_scr_mlt_hau_gam_ben_tur_azi_lda_mao_ewe_arw_afr_bsq_pan_sod_ven_cnt_cze_rus_ses_bul_cic_dut_est_fbf_swa_hun_ctl_anl_geo_swe_ukr_ita_alb_amh_chh_mol_fin_yor_ind_svk_mly_jpn_knd_kor_slo_hin_bam_pol_jav_eng_tig_bat_mnd_glc_dgb_ger_owc_mcd_nor_bos_guj_qcu_rom_por_urd_bem_heb_fre_aeg_lat_tag_grk_xho_spa_tsn_sun_tha_amr_tml_dyu_igb_uzb_krd_lit_aze_moo_vie_sid_akn_swt_zul	-0.243074621269227	-0.574511151780288	0.56700907269321
108	wly_arw_tsn_mcd_heb_chh_gam_pol_aze_uzb_swt_jav_zul_cze_eng_bsq_hin_tig_moo_mnd_prs_lit_tsw_lat_xho_grk_hun_cic_swa_est_scr_sod_geo_dut_slo_rom_rus_mlt_amh_ctl_fin_bam_mao_guj_mly_jpn_knd_kor_urd_por_ven_bul_sun_alb_owc_ind_cnt_ukr_fbf_mol_hau_glc_ita_ben_pan_qcu_ger_bos_swe_igb_amr_spa_anl_krd_bat_svk_akn_afr_bem_tag_tha_sid_tml_ewe_dyu_azi_nor_fre_tur_yor_vie_aeg_dgb_lda_ses	0.579234758357328	1.37559970784256	0.172249780418706
109	sod_mcd_fbf_glc_aeg_gam_wly_grk_azi_tur_bam_sun_cic_fre_krd_bsq_bos_tig_akn_cnt_pol_urd_tsn_slo_dyu_lat_est_ses_tsw_hun_ukr_sid_geo_ita_guj_ben_spa_amr_heb_por_fin_yor_mao_alb_jav_jpn_knd_kor_ctl_rus_bem_prs_tag_dut_owc_ind_mnd_arw_lda_eng_anl_bul_scr_nor_lit_qcu_afr_hin_rom_igb_mlt_pan_amh_svk_bat_swe_moo_ger_swa_mly_tha_hau_tml_ven_xho_aze_cze_mol_uzb_ewe_vie_chh_zul_dgb_swt	-0.685198013460186	-1.64358430166612	0.103638795329669
110	amh_por_ses_ctl_aeg_anl_gam_lit_azi_aze_lda_sun_bam_lat_mol_bsq_glc_chh_akn_cnt_ger_spa_yor_rus_bem_bos_fin_tsn_swt_est_fre_tig_geo_slo_nor_rom_prs_mlt_sid_mcd_hun_tsw_mly_bul_ind_jpn_knd_kor_afr_krd_igb_ukr_jav_guj_sod_mao_mnd_dut_swa_hin_wly_svk_grk_ita_cze_qcu_arw_scr_pan_dgb_hau_swe_amr_urd_tag_pol_xho_alb_cic_bat_tha_owc_tml_dyu_fbf_uzb_ben_eng_tur_ewe_vie_heb_zul_ven_moo	-0.0794353671429129	-0.18716224033853	0.851941142952351
111	heb_pan_yor_svk_chh_aeg_sid_spa_azi_aze_lda_mao_dgb_lit_rus_bsq_glc_sod_moo_mnd_bos_lat_ewe_ger_dyu_fre_hun_xho_swt_fin_slo_hau_geo_ctl_mcd_arw_afr_tig_anl_por_est_bam_tag_urd_ind_jpn_tml_kor_eng_cze_cic_bul_sun_pol_mlt_mly_cnt_ben_akn_nor_wly_rom_krd_ita_hin_qcu_ukr_guj_scr_tsw_amh_dut_owc_prs_bat_swe_igb_mol_ven_jav_tha_amr_knd_zul_fbf_uzb_grk_alb_tur_tsn_vie_gam_ses_bem_swa	-1.40492036354256	-3.53071247155877	0.000646784123814233
112	aeg_ger_lda_prs_mlt_tig_owc_rus_tur_uzb_swa_sun_igb_mol_mcd_bsq_bul_anl_tsw_mnd_spa_svk_yor_ctl_bam_rom_hun_cic_akn_fin_cze_hau_geo_afr_nor_lat_krd_sid_wly_ita_est_xho_mao_slo_jav_jpn_knd_kor_guj_ukr_dyu_scr_ind_lit_amh_tag_cnt_urd_ewe_por_heb_grk_eng_glc_fre_qcu_swe_dut_pan_fbf_sod_ben_gam_hin_bat_pol_ven_bos_moo_mly_tha_chh_tml_swt_ses_azi_alb_arw_aze_tsn_vie_amr_dgb_bem_zul	-0.981502547656827	-2.39340536384986	0.0187012680450998
113	anl_cze_yor_fre_mlt_gam_sod_por_tur_aze_tsw_mao_moo_pol_prs_bsq_ita_heb_swa_cnt_urd_spa_swt_glc_akn_alb_fin_dgb_ses_hun_afr_amr_geo_dut_ctl_eng_lat_chh_tig_svk_est_ven_sun_rom_ind_jpn_tml_kor_pan_guj_tsn_ben_jav_lit_amh_mly_mnd_swe_zul_rus_aeg_ukr_bos_bul_arw_qcu_slo_grk_hin_fbf_owc_scr_sid_mcd_tag_krd_dyu_mol_xho_bat_tha_hau_knd_ewe_bam_uzb_ger_nor_azi_cic_vie_wly_lda_bem_igb	-0.0268029928622845	-0.0631292123835754	0.949799099045306
114	tig_bos_tsn_eng_gam_sod_owc_scr_uzb_azi_bem_ind_ven_ita_slo_bsq_swe_wly_tsw_cnt_pan_mol_ewe_bul_cic_urd_hun_akn_swt_fin_ukr_sid_geo_fre_dut_ctl_ben_aeg_amh_grk_est_igb_mly_svk_sun_jpn_knd_kor_prs_ger_bam_cze_mao_por_heb_tag_mnd_krd_fbf_lit_amr_spa_afr_lat_guj_qcu_glc_mcd_alb_dgb_chh_rom_hau_arw_jav_pol_swa_hin_zul_bat_tha_anl_tml_xho_moo_aze_nor_rus_tur_yor_vie_mlt_dyu_ses_lda	-0.19318812601516	-0.456889586340405	0.648815808456126
115	sod_guj_tsn_slo_sid_chh_amr_urd_uzb_azi_zul_bat_igb_pan_mol_bsq_glc_anl_ven_cnt_cze_bos_dgb_rus_akn_prs_fin_moo_yor_est_grk_tig_geo_afr_scr_ita_lat_aeg_gam_rom_hun_ses_mly_hin_sun_jpn_knd_kor_swe_dut_swt_ben_mao_svk_heb_ind_mnd_ger_swa_pol_amh_alb_fre_ukr_mcd_qcu_krd_arw_por_tsw_wly_bul_owc_lit_jav_eng_bem_spa_cic_tag_tha_hau_tml_fbf_dyu_aze_nor_ctl_tur_ewe_vie_mlt_xho_bam_lda	-0.633952722022214	-1.51558116824001	0.133016931366615
116	tig_nor_igb_hin_mlt_sid_wly_fre_azi_aze_dyu_mly_bam_grk_glc_bsq_afr_aeg_yor_mnd_ita_scr_akn_cze_fbf_lit_hun_ewe_tsn_est_svk_chh_geo_bos_dut_pan_rus_amr_owc_ger_fin_ven_mao_spa_jav_jpn_knd_kor_bul_prs_dgb_mcd_bat_slo_anl_ind_cnt_ctl_xho_guj_hau_krd_ukr_lat_swe_qcu_pol_arw_alb_lda_heb_rom_gam_ben_sun_por_moo_eng_bem_tag_tha_sod_tml_cic_swt_tur_mol_urd_uzb_ses_vie_amh_zul_swa_tsw	-0.224149851711132	-0.529333763888166	0.597835212975148
117	sod_mcd_ewe_fre_chh_gam_hau_pan_aze_uzb_tsw_jav_fbf_por_cze_bsq_svk_amh_ses_mnd_eng_nor_swa_ukr_ven_lit_hun_swt_lda_fin_rus_anl_geo_swe_rom_ger_dut_tig_amr_prs_est_cic_ind_bul_mao_jpn_tml_kor_lat_pol_zul_slo_sun_mol_aeg_mly_cnt_scr_igb_bos_owc_afr_krd_spa_ben_qcu_hin_alb_urd_bam_mlt_grk_heb_ctl_tag_arw_dgb_guj_xho_bat_tha_wly_knd_yor_bem_tur_glc_ita_azi_dyu_vie_sid_moo_akn_tsn	0.304668903349535	0.716888176628976	0.475239687804286
118	amr_por_fbf_ger_anl_heb_amh_arw_uzb_aze_yor_sun_xho_ita_rom_bsq_nor_mlt_moo_cnt_lit_alb_tsw_ukr_bem_eng_est_ses_ven_hun_scr_owc_geo_krd_grk_rus_ben_chh_tig_urd_fin_bam_bat_cze_jav_jpn_knd_kor_bul_lat_cic_prs_tag_hin_hau_mao_mnd_mol_dgb_mcd_wly_spa_guj_svk_fre_qcu_swe_dut_ctl_zul_sid_bos_sod_pol_mly_slo_lda_pan_ewe_ind_tha_gam_tml_swa_akn_tur_afr_glc_azi_dyu_vie_aeg_tsn_igb_swt	0.203804069375962	0.479764222703735	0.632521457419076
119	gam_fre_lda_nor_hau_amh_sid_ukr_azi_tur_dyu_ind_fbf_bos_prs_bsq_guj_sod_igb_cnt_bul_lat_swt_dut_moo_glc_fin_bam_tsw_hun_ctl_wly_geo_swe_scr_rom_ger_heb_amr_svk_est_xho_mly_hin_sun_jpn_knd_kor_alb_pan_swa_ben_tag_mcd_mlt_bat_mnd_lit_ven_cze_chh_arw_rus_grk_ita_qcu_spa_por_slo_ses_tig_mol_aeg_urd_mao_pol_bem_afr_yor_jav_tha_owc_tml_tsn_zul_uzb_eng_krd_aze_dgb_vie_anl_ewe_akn_cic	-0.128697741433733	-0.303469793021361	0.762209724709437
120	wly_slo_tsn_mol_amh_aeg_sid_rus_uzb_aze_zul_jav_xho_pol_spa_bsq_eng_anl_fbf_mnd_prs_lit_moo_ita_yor_afr_est_swt_akn_fin_cze_sod_geo_scr_hin_svk_alb_heb_hau_mcd_hun_igb_bat_swe_mly_jpn_knd_kor_ukr_lat_ewe_arw_mao_fre_amr_sun_cnt_guj_bam_rom_chh_glc_bos_ctl_bul_qcu_urd_ger_ben_ven_tig_krd_owc_dut_ind_por_lda_grk_swa_tag_tha_gam_tml_cic_bem_tur_nor_pan_azi_dyu_vie_mlt_tsw_dgb_ses	-0.623523022109549	-1.49100925101939	0.139343221072985
121	amh_spa_moo_por_heb_sid_aeg_slo_uzb_tur_fbf_tag_tsn_hin_fre_bsq_ctl_tig_bem_cnt_eng_krd_dyu_glc_akn_rus_est_dgb_igb_hun_lat_wly_geo_ger_pan_grk_prs_chh_anl_cze_fin_ewe_sun_rom_ind_jpn_knd_kor_guj_nor_tsw_pol_mao_urd_gam_mly_mnd_swe_xho_dut_hau_afr_ukr_ita_mcd_qcu_bos_ben_svk_yor_amr_alb_mlt_scr_jav_lit_bam_arw_ven_bat_tha_sod_tml_lda_zul_aze_mol_bul_azi_ses_vie_owc_swt_cic_swa	-0.206683333879165	-0.487894001612942	0.62677319894897
122	amh_rus_ses_hin_anl_owc_heb_rom_uzb_azi_fbf_bat_tsw_ben_pol_bsq_spa_aeg_tsn_mnd_ger_ita_dgb_pan_zul_afr_fin_bam_dyu_est_dut_amr_geo_alb_nor_ukr_krd_chh_mlt_slo_hun_bem_ind_eng_sun_jpn_tml_kor_por_mol_yor_urd_tag_mcd_wly_mly_cnt_cze_swa_prs_tig_glc_grk_ctl_fre_qcu_bul_scr_lat_swt_sid_bos_gam_lit_jav_svk_lda_arw_cic_mao_tha_sod_knd_moo_igb_tur_swe_guj_aze_ewe_vie_hau_ven_xho_akn	-0.299115328234809	-0.706951957874201	0.48136396370426
123	amh_urd_cic_mol_aeg_wly_chh_lit_azi_aze_bam_mao_ven_ita_ctl_bsq_spa_hau_bem_cnt_grk_bul_moo_por_ses_glc_est_lda_ewe_hun_ger_gam_geo_pan_arw_pol_cze_sod_owc_rus_fin_tsn_tag_lat_jav_jpn_tml_kor_mcd_bos_tsw_afr_bat_swe_amr_ind_mnd_ukr_swt_ben_anl_krd_rom_alb_fre_qcu_nor_prs_eng_xho_sid_hin_mlt_dut_sun_guj_akn_svk_zul_mly_tha_tig_knd_dyu_dgb_tur_slo_scr_uzb_yor_vie_heb_igb_fbf_swa	0.365965763228763	0.862413529735649	0.390678425020793
124	owc_afr_igb_cze_chh_tig_wly_arw_uzb_azi_dyu_mly_zul_bul_pan_bsq_urd_aeg_swt_mnd_scr_glc_ewe_lit_swa_grk_est_xho_dgb_fin_slo_gam_geo_eng_prs_hin_rus_anl_mlt_mol_hun_fbf_jav_guj_tag_jpn_tml_kor_ita_rom_bem_fre_bat_svk_sid_ind_cnt_lat_moo_spa_amh_ctl_bos_pol_ben_qcu_dut_krd_por_akn_sod_alb_hau_swe_mao_ukr_tsn_ger_ven_sun_tha_heb_knd_cic_tsw_tur_nor_mcd_aze_lda_vie_amr_ses_bam_yor	-0.910808845677028	-2.20774023031352	0.0297216210345786
125	mlt_bos_lda_scr_amr_tig_sod_fre_aze_uzb_dyu_jav_cic_rus_arw_bsq_swe_heb_xho_cnt_pan_lat_tsw_rom_fbf_pol_fin_dgb_swa_est_eng_owc_geo_dut_slo_ben_spa_chh_gam_lit_hun_yor_tag_alb_mao_jpn_knd_kor_ita_urd_swt_ger_bat_ctl_amh_ind_mnd_prs_ses_grk_aeg_hin_svk_guj_bul_qcu_afr_mcd_glc_bam_wly_cze_hau_ukr_sun_nor_moo_por_akn_mly_tha_anl_tml_tsn_ven_azi_mol_krd_tur_bem_vie_sid_ewe_igb_zul	-0.0446200516161656	-0.105054193766153	0.916559054038725
126	sod_afr_swa_svk_aeg_gam_heb_swe_azi_aze_dyu_mao_akn_mcd_pol_bsq_hin_tig_swt_mnd_por_ita_fbf_scr_lda_pan_fin_ven_moo_hun_fre_amr_geo_bos_ctl_ukr_bul_sid_amh_grk_est_ewe_sun_ger_mly_jpn_tml_kor_guj_eng_yor_cze_bat_lit_chh_ind_cnt_mol_zul_glc_anl_ben_slo_spa_nor_qcu_dut_arw_rus_ses_owc_alb_mlt_urd_jav_lat_tsn_prs_igb_tag_tha_wly_knd_dgb_xho_tur_rom_krd_uzb_cic_vie_hau_bem_bam_tsw	-0.551000163289326	-1.31345010604223	0.192262550784197
127	owc_mol_dgb_krd_anl_amr_amh_svk_azi_aze_ses_jav_moo_slo_arw_bsq_ita_mlt_bem_cnt_swe_prs_ewe_ukr_swa_eng_est_zul_ven_hun_bul_wly_geo_cze_hin_nor_por_sod_gam_bos_fin_cic_mly_pan_bat_jpn_tml_kor_afr_mcd_dyu_grk_mao_fre_hau_ind_mnd_rus_swt_ctl_aeg_scr_urd_lat_ben_qcu_pol_guj_ger_yor_sid_dut_heb_rom_tag_alb_bam_spa_xho_sun_tha_tig_knd_tsw_akn_tur_lit_glc_uzb_tsn_vie_chh_lda_igb_fbf	0.673741056085323	1.59759575100414	0.113525336164182
128	wly_ben_tsw_swe_hau_chh_amh_por_tur_uzb_yor_sun_swa_cze_afr_bsq_fre_anl_ewe_cnt_ukr_ctl_dyu_lat_cic_spa_est_lda_swt_fin_bul_sid_geo_pol_bos_alb_hin_gam_aeg_ger_hun_ses_jav_prs_mao_jpn_knd_kor_slo_nor_moo_eng_bat_pan_mlt_mly_mnd_krd_akn_lit_tig_guj_rus_svk_urd_qcu_mcd_dut_mol_tsn_sod_grk_owc_scr_ind_rom_ven_arw_igb_tag_tha_heb_tml_bem_fbf_aze_glc_ita_azi_zul_vie_amr_xho_dgb_bam	-0.266537637901564	-0.630107047737088	0.530169716427811
129	heb_rom_xho_spa_amr_sid_aeg_eng_uzb_tur_igb_mao_ewe_ita_mcd_bsq_ctl_amh_ven_cnt_grk_hin_dgb_slo_swt_cze_hun_tsw_cic_fin_arw_gam_geo_ben_scr_bul_pan_tig_owc_prs_est_dyu_mly_alb_ind_jpn_tml_kor_lit_ger_bam_mol_sun_ukr_sod_tag_mnd_por_swa_urd_anl_nor_dut_svk_fre_qcu_lat_pol_krd_ses_mlt_swe_chh_guj_jav_afr_tsn_rus_bem_bat_tha_hau_knd_moo_zul_aze_bos_glc_azi_yor_vie_wly_fbf_lda_akn	0.166514313957256	0.391768367371204	0.696125642592264
130	amr_ukr_bam_swe_mlt_amh_hau_bul_uzb_tur_swa_bat_igb_bos_guj_bsq_arw_gam_ses_mnd_mol_ita_lda_urd_fbf_ger_fin_ewe_ven_est_pol_tig_geo_por_spa_eng_lit_anl_heb_scr_hun_cic_jav_prs_tag_jpn_tml_kor_pan_afr_swt_krd_ind_lat_owc_mly_cnt_slo_xho_fre_chh_cze_glc_nor_ben_qcu_rom_alb_hin_akn_sod_rus_wly_dut_sun_svk_moo_grk_dgb_mao_tha_sid_knd_yor_bem_aze_ctl_mcd_azi_zul_vie_aeg_dyu_tsn_tsw	-0.510450427756441	-1.21585694457941	0.227116689077502
131	sod_prs_lda_afr_amr_mlt_heb_fre_azi_tur_swt_mao_dgb_rus_lat_bsq_slo_sid_yor_mnd_pol_mol_ses_hin_tsw_swe_est_tsn_cic_fin_nor_amh_geo_eng_ben_spa_lit_anl_gam_guj_hun_dyu_mly_ger_sun_jpn_tml_kor_bul_grk_fbf_glc_jav_ctl_hau_tag_cnt_ukr_akn_por_wly_svk_mcd_ita_dut_qcu_pan_scr_urd_bam_tig_rom_chh_alb_ind_bos_ewe_krd_zul_bat_tha_owc_knd_moo_ven_aze_arw_cze_uzb_bem_vie_aeg_swa_xho_igb	0.0426139792190888	0.100370940058714	0.920265899984005
132	sid_bul_yor_ben_mlt_amr_anl_cze_azi_aze_tsw_sun_ven_grk_hin_bsq_dut_hau_moo_cnt_eng_rom_igb_scr_swt_krd_est_bem_ses_fin_pol_chh_geo_nor_por_ita_rus_sod_owc_mcd_hun_lda_ind_alb_tag_jpn_knd_kor_bos_urd_fbf_prs_mly_pan_amh_mao_mnd_mol_tsn_ctl_aeg_fre_swe_lat_svk_qcu_ger_arw_slo_bam_heb_ukr_gam_guj_bat_glc_xho_spa_zul_jav_tha_wly_tml_cic_ewe_tur_afr_lit_uzb_dgb_vie_tig_swa_dyu_akn	-0.0832929138268681	-0.196420259979626	0.844709825855259
133	wly_arw_yor_ukr_mlt_aeg_heb_glc_aze_uzb_ewe_sun_tsn_pan_ctl_bsq_krd_sod_dgb_mnd_scr_mol_moo_svk_bem_ita_hun_swa_cic_est_bul_hau_geo_fre_dut_urd_guj_amh_anl_afr_fin_ses_jav_por_mao_jpn_tml_kor_cze_nor_dyu_swe_ind_spa_tig_bat_cnt_ger_bam_bos_amr_hin_grk_rus_mcd_qcu_lat_eng_ben_igb_sid_alb_gam_slo_mly_lit_zul_prs_akn_tag_tha_chh_knd_lda_fbf_azi_pol_rom_tur_swt_vie_owc_ven_tsw_xho	-0.728562300409567	-1.7497766698656	0.0834553598387466
134	amh_por_yor_alb_owc_sid_anl_bul_uzb_aze_zul_tag_xho_krd_spa_bsq_afr_gam_swt_cnt_mol_svk_dyu_hin_moo_glc_fin_akn_tsw_est_ita_sod_geo_pol_pan_ben_ger_heb_hau_nor_hun_swa_bat_ukr_mly_jpn_knd_kor_eng_urd_cic_bos_jav_cze_aeg_mao_mnd_slo_lda_rus_wly_scr_ctl_rom_guj_qcu_mcd_lat_prs_dgb_amr_lit_tig_swe_ind_arw_ven_dut_ses_sun_tha_mlt_tml_bem_ewe_tur_grk_fre_azi_fbf_vie_chh_tsn_igb_bam	0.442960574905337	1.04421423427785	0.299092957903668
135	owc_spa_dyu_bos_mlt_amr_tig_ukr_tur_aze_igb_mly_yor_por_urd_bsq_pan_anl_ses_cnt_hin_lat_tsn_svk_bam_pol_hun_xho_cic_est_nor_heb_geo_fre_guj_cze_rus_chh_hau_ita_fin_zul_bat_afr_ind_jpn_tml_kor_grk_dut_bem_swe_tag_alb_wly_jav_mnd_ger_tsw_slo_amh_glc_ben_mcd_mol_qcu_krd_lit_bul_moo_aeg_scr_gam_eng_sun_rom_fbf_ctl_ewe_mao_tha_sid_knd_akn_swt_uzb_arw_prs_azi_dgb_vie_sod_lda_swa_ven	-0.751206317246613	-1.8070491650448	0.0739882193573817
136	amh_ukr_xho_mcd_anl_chh_gam_lat_tur_azi_ven_mly_dyu_prs_ger_bsq_afr_heb_akn_mnd_eng_ita_zul_dut_yor_scr_fin_swt_fbf_est_ben_amr_geo_mol_svk_krd_por_sid_aeg_grk_hun_tsn_tag_glc_ind_jpn_tml_kor_urd_bos_tsw_slo_mao_swe_owc_jav_cnt_fre_moo_rom_wly_nor_ctl_pan_pol_qcu_hin_cze_guj_dgb_mlt_spa_tig_rus_bat_lit_bem_arw_igb_sun_tha_sod_knd_ewe_ses_aze_alb_bul_uzb_swa_vie_hau_cic_bam_lda	0.208493215919429	0.491909981081347	0.623942099306052
137	gam_slo_tsw_por_amr_aeg_hau_spa_tur_azi_swa_jav_yor_fre_mcd_bsq_guj_anl_dyu_cnt_pan_mol_fbf_ukr_cic_bul_hun_bam_tsn_est_rom_sod_geo_pol_scr_grk_nor_sid_heb_svk_fin_moo_mao_hin_sun_jpn_tml_kor_glc_lit_swt_eng_mly_rus_chh_tag_mnd_ctl_ven_alb_tig_swe_ita_prs_afr_qcu_urd_lat_cze_zul_mlt_arw_owc_ger_ind_dut_ewe_bos_ses_bat_tha_wly_knd_akn_xho_uzb_krd_ben_aze_dgb_vie_amh_igb_lda_bem	-0.652984960090012	-1.56263723804473	0.121534539838275
138	heb_hin_bem_grk_amr_chh_mlt_dut_tur_aze_ven_ind_ses_bul_pol_bsq_rom_sod_tsn_mnd_por_mol_cic_ita_akn_svk_est_xho_yor_fin_pan_owc_geo_fre_eng_krd_mcd_hau_amh_arw_hun_dyu_tag_rus_bat_jpn_tml_kor_prs_lit_lda_ukr_sun_afr_tig_mao_cnt_nor_igb_bos_gam_ctl_ben_urd_spa_qcu_glc_ger_slo_ewe_aeg_scr_wly_alb_mly_cze_moo_guj_fbf_jav_tha_sid_knd_swt_zul_uzb_swe_lat_azi_dgb_vie_anl_swa_tsw_bam	-0.206709613589556	-0.487996135464624	0.626701129281061
139	tig_glc_tsn_eng_amr_anl_sod_pol_tur_aze_ewe_mao_swt_mcd_arw_bsq_svk_owc_fbf_mnd_ben_nor_swa_dut_bam_slo_est_dgb_dyu_fin_prs_amh_geo_pan_bul_spa_afr_heb_aeg_grk_hun_cic_sun_hin_tag_jpn_tml_kor_ita_ctl_yor_rom_mly_cze_hau_ind_cnt_alb_igb_bos_chh_guj_scr_ger_rus_qcu_krd_ukr_mol_moo_gam_swe_mlt_lat_jav_lit_akn_fre_xho_bat_tha_sid_knd_ven_ses_uzb_urd_por_azi_zul_vie_wly_tsw_bem_lda	-0.134872305639751	-0.318300833274401	0.750970437841293
140	amr_ben_igb_glc_owc_sod_sid_ita_tur_azi_ven_sun_swt_slo_grk_bsq_mcd_hau_swa_mnd_rom_dut_ses_scr_fbf_pol_fin_lda_bam_est_lit_tig_geo_svk_prs_cze_por_amh_chh_rus_hun_ewe_jav_nor_mao_jpn_knd_kor_lat_hin_xho_krd_tag_swe_mlt_ind_cnt_ctl_akn_mol_gam_afr_pan_urd_eng_qcu_guj_spa_ukr_yor_wly_bul_aeg_fre_mly_arw_zul_bos_cic_bat_tha_anl_tml_moo_dyu_aze_ger_alb_uzb_bem_vie_heb_dgb_tsn_tsw	0.136551598760506	0.321450535919365	0.748590328823306
141	owc_svk_ses_slo_sod_heb_hau_lit_azi_uzb_dgb_mly_moo_pol_scr_bsq_glc_chh_fbf_cnt_ukr_bos_tsn_pan_yor_bul_est_bem_lda_hun_mcd_mlt_geo_eng_cze_krd_urd_amr_gam_ctl_fin_igb_tag_swe_mao_jpn_tml_kor_por_ger_ewe_nor_bat_ben_anl_ind_mnd_alb_bam_hin_aeg_fre_prs_arw_guj_qcu_lat_spa_rom_ven_amh_mol_sid_dut_jav_rus_swt_grk_tsw_sun_tha_tig_knd_xho_akn_tur_afr_ita_aze_cic_vie_wly_swa_zul_dyu	0.350943546487712	0.827375622363396	0.41014216971641
142	owc_svk_tsw_lit_chh_gam_wly_glc_uzb_azi_swt_jav_igb_rom_por_bsq_pol_hau_dgb_mnd_ger_pan_moo_grk_xho_ukr_fin_ses_zul_est_cze_amh_geo_swe_eng_mol_fre_amr_anl_mcd_hun_cic_sun_lat_mao_jpn_tml_kor_nor_guj_akn_alb_mly_arw_heb_bat_cnt_prs_yor_ben_sid_ctl_spa_bul_dut_qcu_urd_scr_afr_ven_aeg_rus_sod_hin_ind_krd_swa_ita_dyu_tag_tha_tig_knd_lda_bem_tur_slo_bos_aze_ewe_vie_mlt_bam_fbf_tsn	-0.145637914806264	-0.343716611094911	0.731835292459698
143	aeg_cze_igb_dut_chh_hau_wly_prs_uzb_aze_tsn_ind_ses_alb_pan_bsq_rom_heb_yor_mnd_eng_slo_dyu_grk_dgb_hin_est_bam_ven_hun_ita_tig_geo_rus_ukr_lat_nor_gam_amr_krd_fin_fbf_mly_scr_sun_jpn_tml_kor_arw_bul_xho_swe_mao_lit_sid_bat_cnt_guj_akn_afr_mlt_glc_pol_ger_mcd_qcu_bos_ctl_mol_zul_amh_por_owc_spa_jav_ben_lda_fre_swt_tag_tha_anl_knd_ewe_tsw_azi_svk_urd_tur_moo_vie_sod_bem_cic_swa	-0.923823239025427	-2.23536356905518	0.0277867385168772
144	heb_pol_swt_por_owc_gam_sid_mcd_tur_aze_akn_ind_swa_alb_guj_bsq_rom_wly_igb_mnd_dut_mol_fbf_nor_dgb_prs_fin_moo_ewe_est_bul_tig_geo_lat_ctl_slo_swe_sod_aeg_afr_hun_tsn_sun_scr_tag_jpn_knd_kor_bos_grk_dyu_urd_mao_lit_hau_bat_cnt_glc_cic_spa_amh_ger_fre_svk_ita_qcu_arw_rus_krd_bam_chh_pan_anl_cze_mly_hin_tsw_eng_xho_jav_tha_amr_tml_ses_zul_uzb_ben_ukr_azi_yor_vie_mlt_lda_ven_bem	-0.248296703766289	-0.586924880849249	0.558676287019043
145	amh_hin_swa_bos_sod_anl_tig_rus_azi_aze_moo_tag_dyu_arw_prs_bsq_krd_sid_fbf_cnt_swe_dut_swt_pan_bem_svk_hun_dgb_zul_est_glc_mlt_geo_eng_lat_afr_ger_amr_gam_lit_fin_lda_bat_nor_ind_jpn_knd_kor_slo_ben_ven_fre_sun_mol_chh_mly_mnd_guj_xho_cze_wly_ukr_ctl_grk_bul_qcu_por_rom_mcd_bam_heb_urd_owc_scr_mao_spa_tsw_ita_ewe_jav_tha_aeg_tml_ses_akn_tur_alb_pol_uzb_yor_vie_hau_cic_igb_tsn	-0.542634898216141	-1.29263030996401	0.199341258069548
146	chh_pol_bem_eng_amh_hau_owc_ita_azi_tur_dgb_mly_zul_grk_slo_bsq_prs_sod_moo_cnt_afr_cze_ses_rus_swa_spa_fin_bam_ewe_hun_scr_anl_geo_krd_alb_nor_dut_sid_wly_lat_est_xho_tag_glc_sun_jpn_tml_kor_ger_swe_tsw_arw_jav_ukr_gam_bat_mnd_rom_lda_ben_aeg_hin_lit_mcd_guj_qcu_ctl_por_pan_igb_heb_fre_amr_bos_mao_bul_swt_urd_tsn_ind_tha_tig_knd_yor_cic_uzb_mol_svk_aze_akn_vie_mlt_dyu_ven_fbf	0.653581005972274	1.55453382360816	0.123453752177972
147	gam_arw_swa_krd_anl_amh_wly_rus_aze_tur_bam_mao_fbf_nor_swe_bsq_hin_heb_akn_cnt_dut_ctl_cic_fre_lda_mol_est_yor_ewe_fin_ukr_mlt_geo_afr_scr_pan_svk_amr_sod_pol_hun_swt_bat_lat_tag_jpn_tml_kor_urd_bul_moo_alb_mly_eng_tig_sun_mnd_lit_xho_ben_hau_cze_guj_prs_grk_qcu_bos_spa_slo_igb_sid_rom_aeg_por_jav_ger_tsn_ita_zul_ind_tha_owc_knd_tsw_dyu_azi_mcd_glc_uzb_ven_vie_chh_ses_bem_dgb	-0.245608198236347	-0.581321227631437	0.562430278549107
148	amr_rom_yor_ukr_chh_aeg_wly_por_aze_uzb_dyu_mao_fbf_ctl_afr_bsq_scr_tig_moo_mnd_nor_bos_bam_hin_dgb_glc_est_bem_tsn_fin_mol_anl_geo_spa_ger_dut_slo_sod_mlt_prs_hun_akn_jav_svk_mly_jpn_knd_kor_pan_lit_ewe_bul_sun_krd_hau_tag_cnt_ita_ven_arw_heb_cze_ben_guj_rus_qcu_swe_fre_lat_tsw_owc_urd_sid_pol_bat_grk_lda_alb_swa_ind_tha_gam_tml_ses_swt_azi_eng_mcd_tur_cic_vie_amh_igb_zul_xho	-0.480550389935285	-1.14398798864034	0.255564605369598
149	amr_afr_cic_ctl_aeg_gam_sid_pan_azi_aze_xho_mao_ven_alb_fre_bsq_grk_owc_tsn_mnd_ita_krd_fbf_slo_ses_mol_est_tsw_bam_hun_scr_mlt_geo_dut_pol_mcd_ben_sod_chh_guj_fin_dgb_ind_ukr_tag_jpn_knd_kor_glc_por_akn_lit_mly_cze_amh_bat_cnt_urd_dyu_ger_anl_bos_spa_swe_svk_qcu_bul_rus_rom_swa_heb_arw_tig_lat_sun_hin_igb_prs_yor_jav_tha_wly_tml_moo_swt_uzb_eng_nor_tur_ewe_vie_hau_lda_bem_zul	0.473512293106272	1.12009865401412	0.265556064076759
150	gam_prs_tsn_grk_tig_amr_amh_eng_uzb_azi_ewe_ind_xho_cze_scr_bsq_ctl_heb_lda_mnd_fre_nor_yor_lit_swt_rus_fin_tsw_bam_est_dut_wly_geo_por_lat_urd_spa_chh_mlt_krd_hun_zul_mao_slo_sun_jpn_tml_kor_mol_mcd_bem_afr_bat_glc_aeg_tag_cnt_arw_akn_rom_sid_alb_swe_bos_ger_qcu_ben_pan_ita_ses_anl_pol_hau_svk_mly_hin_moo_bul_fbf_jav_tha_owc_knd_ven_igb_aze_ukr_guj_tur_dyu_vie_sod_dgb_cic_swa	0.264420822726487	0.622135089860477	0.535375363379484
151	mlt_krd_igb_nor_anl_aeg_heb_ger_aze_tur_swt_mly_lda_prs_ctl_bsq_cze_amh_ses_mnd_guj_pol_fbf_lat_tsw_spa_hun_ven_akn_fin_grk_amr_geo_rom_alb_hin_scr_chh_sid_rus_est_tsn_mao_svk_jav_jpn_tml_kor_urd_ukr_moo_lit_ind_eng_gam_tag_cnt_slo_dgb_fre_tig_por_pan_ita_ben_qcu_mcd_arw_afr_cic_wly_bos_sod_bul_bat_swe_bam_glc_ewe_sun_tha_hau_knd_swa_bem_azi_mol_dut_uzb_yor_vie_owc_zul_dyu_xho	-0.346590692892166	-0.820445828468397	0.414059976179959
152	owc_scr_bem_prs_heb_mlt_wly_por_uzb_tur_akn_jav_ewe_nor_guj_bsq_eng_sid_bam_mnd_ben_ctl_lda_mol_dgb_pan_hun_yor_swt_est_slo_tig_geo_fre_arw_pol_lat_hau_amh_lit_fin_dyu_tag_swe_ind_jpn_knd_kor_cze_bul_tsw_rus_bat_ger_chh_mao_cnt_grk_swa_spa_gam_bos_afr_krd_ita_qcu_urd_hin_mcd_igb_anl_dut_amr_rom_mly_alb_cic_svk_xho_sun_tha_aeg_tml_ven_ses_azi_glc_ukr_aze_fbf_vie_sod_moo_zul_tsn	0.00771967414894212	0.0181834426770358	0.985531465361249
153	mlt_krd_bem_ctl_sod_chh_amr_urd_uzb_azi_fbf_ind_ven_eng_ger_bsq_ukr_gam_igb_cnt_lat_afr_tsw_arw_ses_glc_est_zul_tsn_hun_spa_aeg_geo_ben_pan_hin_rom_hau_wly_svk_fin_yor_tag_nor_jav_jpn_knd_kor_rus_pol_swt_scr_sun_fre_sid_mly_mnd_por_moo_bos_anl_prs_lit_grk_cze_qcu_ita_guj_dut_akn_owc_swe_heb_slo_mao_bul_cic_mol_dyu_bat_tha_tig_tml_xho_ewe_aze_mcd_alb_tur_bam_vie_amh_dgb_swa_lda	0.152172270766403	0.35829947544147	0.720931230601123
154	chh_hin_zul_ger_hau_sod_mlt_pol_aze_azi_swa_bat_akn_mcd_lit_bsq_svk_wly_xho_cnt_dut_prs_ses_alb_ven_por_hun_yor_dyu_est_afr_aeg_geo_bos_arw_nor_spa_anl_sid_ita_fin_dgb_mao_cze_ind_jpn_knd_kor_ukr_lat_swt_slo_jav_eng_gam_tag_mnd_krd_bam_scr_tig_rus_ben_ctl_bul_qcu_fre_mol_grk_fbf_amr_pan_owc_urd_sun_swe_ewe_guj_tsw_mly_tha_heb_tml_bem_lda_tur_rom_glc_uzb_tsn_vie_amh_moo_igb_cic	-0.766399029175994	-1.8483765358642	0.0677256315107931
155	aeg_ctl_tsw_grk_sod_amr_sid_urd_uzb_aze_lda_mly_bam_eng_mcd_bsq_svk_hau_ven_cnt_hin_fre_dyu_scr_swt_dut_fin_bem_igb_hun_alb_wly_geo_ben_mol_ger_arw_anl_tig_slo_est_fbf_sun_krd_ind_jpn_knd_kor_swe_glc_swa_prs_tag_lat_mlt_mao_mnd_ukr_akn_bul_heb_guj_bos_pan_spa_qcu_pol_por_rom_xho_amh_lit_gam_cze_bat_ita_zul_nor_moo_jav_tha_chh_tml_yor_dgb_tur_rus_afr_azi_tsn_vie_owc_ses_ewe_cic	-0.572387450806442	-1.36686692527319	0.174962187719261
156	gam_slo_moo_ben_wly_heb_chh_mol_azi_tur_ses_jav_ven_spa_arw_bsq_eng_amh_igb_mnd_ger_swe_tsn_bos_ewe_nor_fin_xho_swt_hun_alb_hau_geo_hin_prs_afr_fre_anl_tig_krd_est_lda_bat_pol_sun_jpn_knd_kor_bul_cze_dyu_ukr_mao_svk_aeg_ind_cnt_urd_zul_pan_mlt_lit_rus_grk_por_qcu_dut_ita_mcd_bam_amr_guj_sod_scr_tag_ctl_cic_lat_yor_mly_tha_sid_tml_akn_bem_aze_glc_rom_uzb_dgb_vie_owc_tsw_fbf_swa	0.234136059864887	0.551284800391386	0.582760552548238
157	sid_dut_swa_rus_mlt_sod_wly_glc_uzb_azi_xho_sun_dyu_swe_grk_bsq_afr_anl_igb_mnd_guj_fre_yor_arw_moo_prs_hun_zul_akn_fin_cze_chh_geo_slo_por_lat_nor_gam_heb_bul_est_bem_bat_alb_ind_jpn_tml_kor_pol_pan_tsn_mcd_tag_lit_amh_mly_cnt_urd_bam_eng_hau_ita_ctl_scr_ben_qcu_mol_spa_hin_swt_owc_krd_amr_bos_jav_rom_fbf_ukr_lda_mao_tha_aeg_knd_dgb_ses_aze_ger_svk_tur_cic_vie_tig_tsw_ewe_ven	-0.223630532618353	-0.527214057921756	0.599300383901171
158	sod_por_ewe_spa_amr_gam_wly_slo_tur_uzb_lda_tag_fbf_scr_grk_bsq_cze_amh_yor_mnd_lit_guj_tsw_swe_ses_eng_est_tsn_igb_fin_afr_hau_geo_krd_bul_mcd_ctl_anl_tig_ger_hun_cic_ind_pan_sun_jpn_knd_kor_bos_ukr_bem_urd_bat_lat_heb_mly_cnt_mol_dgb_alb_aeg_arw_ita_pol_nor_qcu_fre_svk_prs_zul_chh_ben_sid_rom_mao_dut_swt_hin_xho_jav_tha_owc_tml_dyu_moo_azi_glc_rus_aze_ven_vie_mlt_bam_akn_swa	-0.0813086606899283	-0.191940558182148	0.848207241547201
159	gam_prs_dgb_glc_mlt_tig_amr_hin_aze_azi_ewe_sun_fbf_lit_ukr_bsq_urd_anl_bam_mnd_ctl_rus_bem_lat_akn_svk_est_swt_ven_fin_afr_sid_geo_pan_fre_cze_eng_owc_aeg_nor_hun_igb_mly_bos_mao_jpn_knd_kor_por_swe_ses_bul_tag_pol_hau_bat_cnt_alb_xho_mol_wly_arw_slo_spa_krd_qcu_scr_rom_mcd_tsn_amh_ben_heb_ger_jav_guj_tsw_ita_lda_ind_tha_chh_tml_moo_swa_tur_dut_grk_uzb_zul_vie_sod_yor_cic_dyu	-0.0752159605365712	-0.177388063205644	0.859589362047633
160	amh_urd_yor_guj_gam_aeg_amr_fre_azi_aze_ses_mao_tsn_afr_slo_bsq_por_heb_tsw_mnd_mcd_pan_dyu_ger_swt_lit_hun_akn_zul_est_ita_anl_geo_mol_cze_swe_krd_hau_sid_dut_fin_xho_tag_nor_ind_jpn_tml_kor_glc_eng_ewe_ctl_mly_bos_wly_bat_cnt_prs_bem_lat_sod_rus_hin_spa_ben_qcu_alb_ukr_arw_cic_mlt_grk_chh_pol_jav_scr_ven_rom_fbf_sun_tha_tig_knd_dgb_bam_tur_bul_svk_uzb_lda_vie_owc_igb_moo_swa	-0.556742789168321	-1.32716578018966	0.187702918399517
161	hau_bul_yor_nor_amr_heb_mlt_guj_azi_uzb_bem_jav_igb_rom_prs_bsq_pan_chh_tsn_mnd_slo_alb_swt_urd_fbf_spa_hun_cic_swa_fin_cze_anl_geo_eng_rus_hin_bos_wly_aeg_ita_est_ven_sun_svk_tag_jpn_knd_kor_fre_ger_ses_glc_mly_swe_owc_bat_cnt_afr_tsw_mol_sod_ben_arw_lat_ukr_qcu_por_mcd_krd_moo_sid_pol_gam_grk_mao_scr_dgb_lit_ewe_ind_tha_tig_tml_bam_zul_aze_dut_ctl_tur_dyu_vie_amh_xho_lda_akn	-0.543966707800948	-1.2960773115639	0.198156097350704
162	chh_ben_zul_mcd_tig_mlt_aeg_rus_tur_azi_moo_ind_ewe_hin_guj_bsq_eng_sid_ven_cnt_pol_spa_lda_rom_xho_grk_fin_swa_yor_hun_cze_owc_geo_prs_ukr_mol_bul_amh_sod_lit_est_dyu_sun_lat_bat_jpn_tml_kor_pan_afr_tsw_dut_tag_bos_heb_mao_mnd_arw_igb_por_anl_slo_ger_ctl_svk_qcu_ita_urd_nor_tsn_wly_krd_hau_scr_mly_swe_cic_fre_fbf_jav_tha_gam_knd_akn_bam_uzb_glc_alb_aze_dgb_vie_amr_bem_ses_swt	0.139068214714632	0.327194849152061	0.744255849146766
163	aeg_por_ven_scr_anl_sid_mlt_ctl_aze_azi_ses_mly_ewe_rom_pol_bsq_guj_chh_igb_mnd_nor_slo_zul_spa_moo_prs_fin_tsn_bem_est_krd_amh_geo_lit_mol_ita_urd_gam_wly_arw_hun_bam_tag_rus_ind_jpn_knd_kor_fre_bul_lda_grk_sun_pan_sod_bat_cnt_hin_tsw_ukr_heb_ben_glc_alb_eng_qcu_swe_bos_svk_dgb_tig_cze_owc_mcd_mao_lat_swt_ger_yor_jav_tha_hau_tml_dyu_akn_uzb_dut_afr_tur_fbf_vie_amr_swa_xho_cic	0.277352136411627	0.652409129239749	0.515746634848165
164	anl_bul_ewe_arw_sod_chh_sid_guj_azi_aze_fbf_tag_swa_rom_lat_bsq_dut_tig_ses_cnt_lit_grk_bem_prs_yor_pan_est_akn_lda_fin_hin_wly_geo_ger_nor_ctl_ben_heb_owc_urd_hun_moo_bat_eng_mao_jpn_tml_kor_mol_ita_zul_slo_mly_spa_aeg_jav_mnd_glc_dgb_cze_amh_bos_por_afr_fre_qcu_svk_rus_alb_cic_hau_swe_gam_ukr_ind_krd_tsw_mcd_tsn_sun_tha_mlt_knd_swt_bam_tur_scr_pol_uzb_igb_vie_amr_ven_dyu_xho	-0.367902201903461	-0.873501261675556	0.38463985584388
165	tig_scr_dyu_pan_owc_hau_amh_hin_aze_azi_lda_jav_fbf_ukr_pol_bsq_lit_sid_ewe_cnt_rus_glc_swt_grk_ses_fre_est_bam_tsw_hun_guj_amr_geo_urd_bos_prs_lat_chh_gam_ben_fin_xho_mly_nor_bat_jpn_tml_kor_alb_slo_cic_ctl_mao_rom_heb_sun_mnd_spa_igb_mol_mlt_mcd_bul_afr_arw_qcu_krd_ger_svk_bem_sod_dut_anl_por_tag_ita_moo_swe_akn_ind_tha_aeg_knd_tsn_yor_tur_cze_eng_uzb_swa_vie_wly_zul_dgb_ven	0.256272602645797	0.602938675161441	0.548017028388853
166	chh_ben_ses_svk_heb_amh_wly_hin_aze_azi_dyu_mao_swt_krd_ctl_bsq_ger_hau_igb_mnd_pan_pol_zul_slo_moo_cze_hun_fbf_lda_fin_guj_sid_geo_lit_mcd_afr_swe_gam_sod_ita_est_yor_ind_urd_tag_jpn_tml_kor_grk_bos_dgb_dut_bat_rom_anl_jav_cnt_scr_ven_spa_amr_ukr_lat_por_eng_qcu_arw_mol_bul_xho_aeg_glc_mlt_nor_sun_fre_ewe_prs_tsw_mly_tha_tig_knd_cic_akn_uzb_alb_rus_tur_swa_vie_owc_tsn_bem_bam	0.318361114599273	0.749739204865137	0.4553042207836
167	gam_dut_akn_hin_aeg_mlt_wly_fre_azi_tur_igb_bat_ven_prs_bul_bsq_scr_owc_fbf_cnt_rus_lat_dgb_glc_ewe_por_fin_dyu_yor_hun_urd_amr_geo_nor_swe_svk_lit_sid_heb_pan_est_swt_ind_krd_tag_jpn_tml_kor_bos_rom_bam_alb_jav_eng_chh_sun_mnd_ukr_zul_mcd_anl_cze_pol_afr_ger_qcu_grk_slo_ben_bem_amh_ita_tig_mol_mao_ctl_swa_spa_moo_mly_tha_hau_knd_cic_lda_uzb_arw_guj_aze_ses_vie_sod_tsn_tsw_xho	-0.474079101601118	-1.12813593531938	0.262164476058446
168	wly_glc_bem_bos_anl_sid_mlt_urd_aze_uzb_ewe_jav_ven_ukr_swe_bsq_spa_chh_lda_cnt_ben_arw_yor_grk_bam_cze_est_zul_igb_hun_ita_hau_geo_nor_afr_ctl_alb_aeg_amr_rus_fin_swa_mao_slo_tag_jpn_tml_kor_lit_pol_dyu_por_bat_pan_sod_ind_mnd_lat_fbf_fre_amh_prs_eng_dut_rom_qcu_krd_ger_svk_ses_gam_mcd_heb_scr_mly_mol_akn_guj_dgb_sun_tha_owc_knd_xho_tsw_azi_bul_hin_tur_moo_vie_tig_cic_swt_tsn	-0.376654638983909	-0.893215683257385	0.374047246227788
169	sid_rus_ses_ukr_anl_wly_amh_scr_uzb_tur_dyu_sun_yor_pan_grk_bsq_guj_amr_bem_cnt_afr_svk_akn_krd_cic_pol_hun_ewe_moo_est_rom_sod_geo_cze_bos_ben_urd_mlt_gam_lat_fin_swa_mao_prs_ind_jpn_tml_kor_alb_dut_xho_glc_jav_lit_owc_mly_mnd_ctl_ven_nor_hau_mol_mcd_bul_swe_qcu_ger_eng_por_tsn_heb_spa_chh_ita_bat_slo_bam_hin_fbf_tag_tha_aeg_knd_swt_tsw_aze_fre_arw_azi_lda_vie_tig_dgb_zul_igb	-0.312612429965	-0.73928684097983	0.461594769510647
170	gam_mol_lda_hin_anl_tig_amh_pol_azi_aze_dgb_mly_bem_urd_scr_bsq_nor_sid_bam_mnd_krd_ukr_ses_svk_cic_ita_fin_xho_ewe_est_alb_chh_geo_prs_grk_por_eng_hau_mlt_glc_hun_dyu_bat_rus_ind_jpn_tml_kor_lat_dut_tsw_guj_sun_ben_sod_jav_cnt_bos_moo_swe_owc_cze_ctl_bul_pan_qcu_fre_slo_rom_zul_amr_arw_wly_afr_mao_spa_fbf_lit_tsn_tag_tha_heb_knd_swt_swa_uzb_ger_mcd_tur_akn_vie_aeg_ven_igb_yor	-0.201204127319072	-0.475368424489026	0.6356390127978
171	tig_prs_ven_bos_amh_sid_heb_rus_tur_aze_bam_mao_moo_eng_slo_bsq_afr_owc_swt_mnd_dut_pol_bem_swe_lda_hin_fin_dyu_tsw_est_ben_anl_geo_scr_lit_ctl_ger_sod_aeg_mol_hun_yor_tag_pan_ind_jpn_tml_kor_nor_arw_fbf_glc_sun_grk_gam_bat_cnt_bul_cic_guj_chh_krd_alb_por_svk_qcu_fre_cze_ukr_tsn_hau_mcd_amr_spa_mly_lat_igb_rom_swa_jav_tha_wly_knd_dgb_ewe_azi_urd_ita_uzb_xho_vie_mlt_akn_ses_zul	-0.693486365254846	-1.66507060370972	0.0992641917667452
172	chh_mol_swa_alb_amh_sid_gam_pan_aze_tur_tsw_bat_ses_arw_mcd_bsq_swe_tig_bem_cnt_urd_prs_akn_cze_fbf_guj_est_dgb_dyu_fin_hin_hau_geo_bos_nor_svk_fre_sod_heb_rom_hun_swt_tag_ger_mao_jpn_knd_kor_krd_rus_tsn_lat_sun_dut_anl_ind_mnd_ctl_lda_bul_mlt_scr_ben_ita_glc_qcu_eng_afr_grk_xho_amr_por_aeg_pol_mly_ukr_ewe_slo_zul_jav_tha_wly_tml_moo_cic_uzb_lit_spa_azi_ven_vie_owc_yor_bam_igb	0.663151148593813	1.5702887923191	0.119744183030674
173	gam_ger_swa_bul_owc_wly_amr_alb_tur_uzb_ven_tag_tsw_krd_prs_bsq_dut_aeg_yor_cnt_nor_arw_dyu_fre_bam_bos_fin_dgb_xho_hun_svk_heb_geo_rus_mol_spa_grk_chh_sid_rom_est_bem_sun_lit_mly_jpn_knd_kor_pan_mcd_tsn_guj_mao_ben_anl_bat_mnd_cze_ewe_pol_mlt_por_ita_hin_slo_qcu_urd_afr_glc_swt_sod_scr_hau_ctl_ind_ukr_zul_swe_moo_jav_tha_amh_tml_fbf_ses_azi_eng_lat_aze_igb_vie_tig_cic_lda_akn	-0.0567571698608692	-0.133753598108001	0.893886435193995
174	chh_slo_swa_spa_wly_hau_owc_lat_aze_tur_bem_jav_moo_swe_krd_bsq_prs_mlt_dyu_cnt_guj_rus_akn_por_yor_cze_hun_dgb_tsn_est_ben_heb_geo_arw_grk_dut_mol_amh_anl_mcd_fin_ses_mao_ita_sun_jpn_tml_kor_eng_afr_lda_bos_bat_ctl_sid_ind_mnd_fre_xho_scr_gam_glc_ukr_bul_pol_qcu_urd_nor_hin_tsw_sod_svk_aeg_alb_tag_lit_ewe_rom_ven_mly_tha_amr_knd_swt_bam_uzb_pan_ger_azi_fbf_vie_tig_igb_cic_zul	-0.761041908902446	-1.82842735600194	0.0706910533280484
175	hau_eng_bam_rus_tig_heb_sid_hin_uzb_aze_lda_sun_ses_swe_glc_bsq_mol_aeg_moo_mnd_cze_afr_tsn_dut_dgb_bos_fin_tsw_igb_hun_por_owc_geo_guj_urd_alb_ger_amr_amh_scr_est_akn_tag_prs_bat_jpn_knd_kor_spa_mcd_ewe_arw_ind_ukr_mlt_mly_cnt_bul_ven_ben_chh_pol_nor_ita_slo_qcu_rom_pan_lat_bem_gam_svk_wly_ctl_jav_krd_swt_fre_swa_mao_tha_anl_tml_xho_fbf_tur_lit_grk_azi_yor_vie_sod_cic_zul_dyu	-0.96030352504933	-2.33146257256995	0.0218888009480757
176	hau_nor_ven_slo_sod_gam_aeg_hin_azi_tur_cic_sun_swa_cze_mol_bsq_scr_sid_bam_mnd_ctl_por_swt_rom_fbf_rus_est_bem_ewe_hun_prs_amr_geo_bul_arw_ben_bos_chh_anl_guj_fin_xho_ind_pan_bat_jpn_tml_kor_ukr_pol_tsw_spa_tag_dut_mlt_mly_cnt_alb_dyu_mcd_owc_grk_fre_swe_afr_qcu_ita_ger_lit_zul_amh_svk_wly_glc_jav_urd_tsn_lat_moo_mao_tha_heb_knd_akn_igb_aze_krd_eng_uzb_dgb_vie_tig_ses_lda_yor	-0.718606278797796	-1.72458327342259	0.0879247630153099
177	chh_alb_zul_bos_sod_mlt_owc_svk_tur_azi_moo_mao_dyu_lat_prs_bsq_dut_amr_ewe_cnt_hin_grk_lda_cze_dgb_scr_fin_tsn_swt_hun_fre_sid_geo_rus_ctl_mol_urd_tig_anl_ben_est_tsw_tag_por_jav_jpn_tml_kor_swe_slo_igb_nor_mly_pol_hau_ind_mnd_krd_xho_rom_amh_afr_glc_lit_spa_qcu_arw_ita_guj_cic_gam_ger_aeg_eng_sun_ukr_bem_bul_bam_bat_tha_wly_knd_akn_ven_aze_pan_mcd_uzb_ses_vie_heb_yor_swa_fbf	-0.0150667937448133	-0.0354550544928211	0.971792874970027
178	tig_scr_cic_pol_hau_anl_gam_rom_aze_tur_xho_jav_akn_mol_krd_bsq_spa_wly_dyu_cnt_guj_lat_ewe_por_moo_prs_est_tsw_zul_fin_alb_heb_geo_fre_cze_mcd_afr_aeg_sod_grk_hun_ses_mly_bos_tag_jpn_tml_kor_slo_pan_bam_lit_mao_bul_mlt_ind_mnd_svk_yor_hin_chh_ctl_rus_ger_ita_qcu_glc_eng_dut_tsn_sid_ukr_owc_nor_sun_swe_lda_ben_swa_bat_tha_amh_knd_swt_fbf_uzb_urd_arw_azi_bem_vie_amr_ven_igb_dgb	-0.487963328903161	-1.16517807839494	0.246926825965703
179	heb_rus_cic_rom_hau_anl_amh_bul_aze_tur_ewe_bat_yor_dut_grk_bsq_nor_chh_dgb_cnt_slo_alb_tsw_por_zul_ita_est_lda_swa_hun_prs_amr_geo_lat_glc_bos_spa_sod_aeg_fre_fin_bem_mly_krd_tag_jpn_knd_kor_ukr_ger_fbf_ctl_ind_urd_sid_sun_mnd_pol_ses_ben_owc_mol_eng_hin_swe_qcu_guj_svk_pan_tsn_gam_scr_mlt_afr_jav_lit_moo_mcd_xho_mao_tha_wly_tml_dyu_akn_uzb_cze_arw_azi_igb_vie_tig_bam_ven_swt	-0.513674189516316	-1.22320294603862	0.224343489223502
180	owc_scr_swa_alb_aeg_amh_chh_grk_aze_uzb_lda_ind_tsw_nor_por_bsq_svk_amr_ewe_cnt_ben_ita_igb_bos_xho_glc_est_fbf_yor_fin_bul_wly_geo_ger_ctl_guj_mcd_mlt_heb_rom_hun_zul_mly_krd_tag_jpn_knd_kor_lit_cze_akn_urd_bat_eng_hau_sun_mnd_hin_bam_spa_tig_lat_slo_pol_fre_qcu_prs_rus_afr_dgb_sod_mol_sid_arw_jav_swe_dyu_dut_tsn_mao_tha_gam_tml_moo_ven_azi_ukr_pan_tur_bem_vie_anl_swt_ses_cic	-0.126941676886769	-0.299295937845781	0.765382092412292
181	hau_glc_ses_scr_anl_aeg_sod_krd_uzb_tur_igb_mly_swa_prs_mcd_bsq_ctl_amh_yor_mnd_mol_guj_moo_arw_bem_rom_hun_dyu_dgb_fin_afr_heb_geo_alb_dut_ita_urd_gam_sid_bos_est_tsn_bat_por_tag_jpn_knd_kor_lit_lat_cic_eng_ind_grk_mlt_sun_cnt_fre_tsw_rus_owc_spa_ben_bul_swe_qcu_slo_ger_pol_fbf_chh_cze_tig_svk_mao_ukr_ewe_hin_swt_jav_tha_amr_tml_lda_akn_aze_nor_pan_azi_bam_vie_wly_xho_ven_zul	-0.155019797529969	-0.365591676235502	0.715500009729273
182	mlt_cze_ses_rus_gam_sod_sid_ger_aze_tur_igb_tag_fbf_ctl_eng_bsq_ukr_anl_moo_cnt_swe_prs_ewe_por_swt_pan_est_bem_akn_hun_fre_aeg_geo_pol_bul_lit_urd_chh_wly_bos_fin_swa_sun_svk_ind_jpn_tml_kor_rom_arw_cic_afr_mly_ita_amr_mao_mnd_dut_dyu_grk_owc_ben_nor_lat_alb_qcu_hin_glc_guj_zul_heb_spa_amh_mol_bat_krd_dgb_mcd_yor_jav_tha_hau_knd_ven_tsw_azi_scr_slo_uzb_xho_vie_tig_tsn_lda_bam	-0.412147709372108	-0.977642817371786	0.330787303531316
183	chh_fre_yor_ukr_heb_tig_amr_lat_azi_tur_igb_jav_xho_krd_ger_bsq_ctl_wly_moo_cnt_mol_mcd_ses_rus_lda_guj_est_ewe_tsn_fin_dut_sid_geo_pol_arw_eng_bul_gam_aeg_alb_hun_akn_ind_bos_bat_jpn_knd_kor_ben_slo_swa_glc_sun_scr_anl_mao_mnd_afr_bam_svk_sod_cze_ita_pan_lit_qcu_swe_rom_grk_dyu_amh_prs_mlt_spa_tag_hin_tsw_por_dgb_mly_tha_hau_tml_ven_zul_aze_urd_nor_uzb_bem_vie_owc_cic_swt_fbf	0.123179309814601	0.289680719490486	0.772705359511334
184	wly_ctl_swt_bul_anl_sod_amr_pol_uzb_aze_fbf_tag_ewe_hin_pan_bsq_lit_sid_zul_mnd_dut_krd_ses_guj_igb_scr_fin_akn_dgb_est_mcd_mlt_geo_swe_spa_eng_nor_owc_heb_svk_hun_bam_bat_ger_jav_jpn_knd_kor_arw_prs_bem_ukr_mly_slo_aeg_ind_cnt_fre_swa_glc_gam_alb_grk_rom_ita_qcu_afr_cze_mol_lda_tig_por_hau_bos_mao_lat_dyu_urd_yor_sun_tha_amh_tml_xho_ven_tur_rus_ben_azi_tsn_vie_chh_tsw_cic_moo	0.10467933557934	0.246370793655278	0.805938187169969
185	sid_arw_tsw_ben_sod_hau_anl_bul_uzb_tur_moo_bat_cic_pan_guj_bsq_mcd_tig_bam_cnt_scr_ukr_swa_lit_zul_pol_est_igb_swt_fin_swe_owc_geo_glc_slo_grk_hin_aeg_mlt_cze_hun_dyu_tag_mol_jav_jpn_knd_kor_lat_bos_bem_eng_mao_alb_wly_sun_mnd_fre_xho_spa_amh_urd_prs_rom_ger_qcu_nor_dut_afr_fbf_heb_ita_chh_svk_mly_por_ewe_rus_ven_ind_tha_amr_tml_dgb_yor_aze_ctl_krd_azi_tsn_vie_gam_ses_akn_lda	-0.50786480877114	-1.20712180224197	0.230446529356977
186	sod_alb_bem_hin_wly_aeg_chh_dut_uzb_azi_akn_jav_xho_eng_cze_bsq_bos_amr_moo_mnd_rom_ger_tsn_svk_lda_lat_est_ven_fbf_fin_nor_anl_geo_lit_swe_pol_pan_sid_mlt_mol_hun_ses_mao_por_sun_jpn_knd_kor_grk_ben_yor_fre_tag_spa_heb_mly_cnt_rus_igb_krd_owc_afr_prs_mcd_ukr_qcu_scr_guj_slo_swt_hau_glc_gam_bul_ind_arw_tsw_ita_dgb_bat_tha_tig_tml_ewe_zul_aze_ctl_urd_tur_cic_vie_amh_dyu_swa_bam	-0.508899576033316	-1.21163991862001	0.228719843668105
187	gam_rus_bam_krd_owc_sid_aeg_svk_tur_azi_yor_tag_igb_hin_ctl_bsq_alb_anl_tsn_cnt_por_slo_ewe_lat_swa_guj_fin_dyu_fbf_est_glc_hau_geo_mcd_arw_mol_afr_tig_mlt_scr_hun_zul_jav_swe_mly_jpn_tml_kor_dut_pol_tsw_eng_bat_bos_chh_ind_mnd_ita_swt_fre_heb_rom_nor_pan_ben_qcu_urd_ger_bul_cic_wly_prs_sod_lit_mao_ukr_lda_cze_ses_sun_tha_amr_knd_ven_bem_uzb_grk_spa_aze_dgb_vie_amh_akn_moo_xho	-0.366674043820005	-0.868185459817209	0.387527661748313
188	tig_grk_dyu_afr_sod_chh_wly_mol_azi_aze_zul_jav_ses_urd_guj_bsq_bul_amr_tsn_cnt_arw_ben_igb_lat_swt_ger_hun_xho_lda_fin_prs_aeg_geo_fre_krd_slo_svk_owc_hau_alb_est_tsw_tag_pan_sun_jpn_tml_kor_nor_cze_akn_ukr_mly_dut_anl_ind_mnd_bos_swa_rus_gam_lit_pol_hin_eng_qcu_swe_ita_scr_bam_amh_ctl_sid_por_mao_spa_cic_glc_ewe_bat_tha_mlt_knd_ven_moo_uzb_rom_mcd_tur_bem_vie_heb_yor_dgb_fbf	-0.190669448262599	-0.450068604259089	0.653708340293198
189	mlt_alb_moo_pol_amh_gam_sid_rus_aze_azi_tsn_tag_yor_ctl_cze_bsq_ita_aeg_ses_mnd_fre_krd_akn_dut_bam_eng_est_igb_tsw_fin_glc_anl_geo_hin_spa_ben_lat_chh_hau_slo_hun_zul_sun_grk_mao_jpn_tml_kor_ger_por_bem_bul_bat_lit_owc_ind_cnt_arw_xho_bos_amr_afr_swe_mol_scr_qcu_urd_pan_prs_cic_heb_ukr_tig_rom_mly_guj_swt_mcd_dyu_jav_tha_wly_knd_lda_ven_tur_nor_svk_uzb_swa_vie_sod_fbf_ewe_dgb	-0.202453046426407	-0.478226470392133	0.633611299992725
190	amr_prs_igb_guj_sod_owc_sid_swe_azi_aze_moo_jav_cic_alb_pol_bsq_scr_hau_ses_mnd_glc_rom_bam_ukr_swt_rus_est_dyu_yor_hun_afr_chh_geo_eng_fre_slo_spa_heb_gam_ger_fin_xho_sun_ctl_tag_jpn_knd_kor_krd_ita_dgb_pan_mao_svk_amh_bat_cnt_lit_lda_dut_mlt_por_grk_bos_urd_qcu_ben_arw_mcd_akn_aeg_bul_anl_mol_mly_lat_swa_nor_zul_ind_tha_tig_tml_ven_tsn_tur_hin_cze_uzb_tsw_vie_wly_bem_fbf_ewe	0.541346848156481	1.2825540187832	0.202835893475186
191	mlt_rom_ven_por_anl_heb_hau_cze_uzb_azi_tsn_mao_lda_lat_pol_bsq_krd_tig_swa_mnd_svk_swe_moo_slo_zul_lit_fin_swt_cic_est_hin_aeg_geo_nor_ctl_fre_alb_amr_gam_glc_hun_tsw_mly_eng_sun_jpn_knd_kor_mcd_ita_yor_rus_ind_bul_wly_tag_cnt_scr_igb_ben_chh_bos_afr_pan_prs_qcu_grk_mol_ger_akn_owc_ukr_sod_spa_jav_arw_bam_guj_xho_bat_tha_amh_tml_ewe_ses_tur_dut_urd_aze_dyu_vie_sid_dgb_bem_fbf	-0.537161383470442	-1.28036328270842	0.203601645572802
192	sid_slo_xho_prs_wly_gam_amh_fre_tur_aze_tsw_ind_igb_svk_krd_bsq_eng_heb_yor_cnt_lat_alb_fbf_spa_dgb_bos_fin_swa_lda_est_mcd_aeg_geo_afr_cze_ger_hin_chh_tig_por_hun_ven_bat_ita_mao_jpn_knd_kor_rom_ukr_bem_urd_jav_arw_mlt_sun_mnd_glc_akn_pan_hau_ben_dut_ctl_rus_qcu_grk_mol_bul_swt_sod_scr_anl_nor_tag_swe_ses_pol_tsn_mly_tha_owc_tml_dyu_zul_uzb_lit_guj_azi_cic_vie_amr_ewe_moo_bam	0.0925282457357294	0.217938545450543	0.827954477014852
193	amr_guj_dgb_ctl_sid_owc_wly_krd_uzb_tur_xho_tag_zul_arw_spa_bsq_lit_heb_akn_mnd_ben_ita_dyu_pan_igb_bos_fin_ses_tsn_hun_slo_sod_geo_mol_rom_por_grk_chh_anl_ukr_est_fbf_jav_fre_sun_jpn_knd_kor_ger_glc_swa_alb_ind_mcd_gam_mao_cnt_swe_tsw_dut_aeg_lat_svk_urd_rus_qcu_pol_prs_scr_swt_tig_cze_amh_afr_mly_nor_ven_bul_ewe_bat_tha_mlt_tml_bam_yor_azi_eng_hin_aze_cic_vie_hau_moo_bem_lda	0.0999590403559196	0.235401863895889	0.814414423643456
194	hau_ben_zul_slo_sod_aeg_mlt_mol_tur_aze_akn_tag_dgb_ctl_bos_bsq_spa_heb_cic_cnt_ukr_prs_bam_krd_ses_lat_fin_dyu_ven_est_ita_amr_geo_nor_alb_lit_hin_owc_wly_cze_hun_bem_mao_pan_sun_jpn_knd_kor_glc_rom_moo_urd_jav_afr_chh_bat_mnd_rus_tsn_pol_sid_ger_grk_dut_guj_qcu_por_svk_swe_swt_gam_fre_tig_scr_mly_bul_fbf_eng_tsw_ind_tha_anl_tml_yor_xho_azi_mcd_arw_uzb_lda_vie_amh_ewe_igb_swa	-0.754226224627138	-1.81016357553652	0.073500075687452
195	gam_pol_tsw_lat_owc_amr_anl_prs_azi_aze_ses_bat_tsn_arw_ger_bsq_swe_hau_fbf_mnd_rom_bos_swt_pan_bam_afr_est_xho_moo_fin_ben_chh_geo_ctl_lit_eng_grk_sid_amh_spa_hun_akn_jav_guj_ind_jpn_tml_kor_svk_por_yor_ukr_mly_nor_aeg_tag_cnt_urd_igb_ita_sod_slo_cze_dut_mol_qcu_rus_alb_hin_lda_tig_krd_mlt_fre_mao_scr_zul_bul_cic_sun_tha_heb_knd_bem_ven_uzb_mcd_glc_tur_swa_vie_wly_dyu_ewe_dgb	-0.0820275559035938	-0.193241062809964	0.847191588771279
196	gam_glc_swt_spa_wly_chh_owc_ger_uzb_aze_bam_mao_ewe_cze_swe_bsq_lit_sid_zul_mnd_hin_alb_yor_dut_akn_ukr_fin_tsn_fbf_hun_guj_amr_geo_arw_rus_pan_bos_anl_mlt_ctl_est_dyu_ind_krd_sun_jpn_tml_kor_lat_grk_ven_pol_mly_eng_tig_bat_cnt_ben_xho_mol_aeg_ita_slo_por_fre_qcu_urd_mcd_nor_lda_amh_afr_heb_svk_tag_prs_dgb_scr_bem_jav_tha_hau_knd_tsw_cic_tur_rom_bul_azi_moo_vie_sod_swa_igb_ses	0.164184981594467	0.387283236784456	0.699431411116301
197	amh_mol_zul_ctl_amr_aeg_sid_eng_azi_aze_dgb_bat_ses_rom_spa_bsq_nor_anl_cic_cnt_lit_alb_igb_por_dyu_ukr_hun_moo_bam_fin_ita_wly_geo_rus_urd_grk_cze_heb_gam_lat_est_tsn_sun_hin_jav_jpn_tml_kor_swe_dut_akn_svk_mly_ger_tig_mao_mnd_arw_ewe_glc_mlt_guj_pol_fre_afr_qcu_bul_prs_bos_swa_sod_slo_owc_ben_ind_krd_xho_mcd_lda_tag_tha_hau_knd_yor_bem_tur_pan_scr_uzb_tsw_vie_chh_fbf_ven_swt	-0.566866754254351	-1.35072630947264	0.180060551172867
198	mlt_bos_moo_pan_heb_tig_gam_nor_azi_uzb_zul_bat_lda_rus_grk_bsq_urd_chh_tsw_cnt_prs_cze_ses_krd_tsn_glc_est_yor_cic_fin_arw_owc_geo_afr_mcd_ben_guj_amr_amh_bul_hun_fbf_sun_slo_mao_jpn_tml_kor_rom_mol_bam_por_mly_eng_sid_ind_mnd_svk_ewe_fre_anl_ger_scr_alb_swe_qcu_ita_ukr_dut_ven_sod_ctl_hau_lit_jav_lat_swt_hin_akn_tag_tha_aeg_knd_dyu_dgb_aze_spa_pol_tur_xho_vie_wly_bem_swa_igb	0.243623488555796	0.574037694297477	0.567328078347454
199	anl_pan_moo_svk_hau_amh_amr_por_aze_uzb_swt_sun_akn_rom_mol_bsq_glc_sid_bam_mnd_hin_eng_ses_nor_igb_pol_hun_bem_tsn_est_slo_chh_geo_cze_afr_bos_mcd_owc_wly_guj_fin_ewe_mao_swe_jav_jpn_tml_kor_krd_grk_cic_ben_mly_arw_mlt_bat_cnt_rus_xho_alb_tig_dut_scr_bul_urd_qcu_fre_lit_ita_fbf_gam_ctl_sod_ger_tag_prs_lda_ukr_dgb_ind_tha_aeg_knd_tsw_yor_tur_spa_lat_azi_ven_vie_heb_zul_dyu_swa	-0.567296723626093	-1.3518069190089	0.17971575085666
200	sid_spa_zul_guj_owc_hau_gam_grk_tur_aze_dyu_mly_fbf_ukr_nor_bsq_swe_heb_swt_cnt_rom_cze_swa_fre_akn_krd_fin_tsw_xho_hun_pan_amr_geo_slo_arw_mcd_ger_anl_mlt_alb_est_bem_jav_hin_tag_jpn_knd_kor_por_bos_ven_afr_mao_bul_aeg_bat_mnd_svk_moo_pol_tig_dut_ita_prs_lat_qcu_ctl_scr_eng_cic_amh_lit_chh_urd_sun_glc_dgb_ben_yor_ind_tha_wly_tml_lda_tsn_azi_rus_mol_uzb_ses_vie_sod_bam_ewe_igb	-0.824222326089281	-1.99100626369539	0.0494147916578152
201	aeg_ben_igb_scr_owc_mlt_anl_grk_uzb_tur_akn_sun_cic_pan_arw_bsq_mcd_gam_bam_mnd_ita_por_yor_krd_bem_guj_hun_tsn_dgb_fin_slo_chh_geo_lat_spa_bul_alb_amh_tig_ger_est_tsw_jav_lit_tag_jpn_knd_kor_dut_hin_ven_afr_bat_glc_hau_ind_cnt_nor_dyu_svk_sid_mol_ctl_bos_prs_qcu_ukr_eng_rom_swa_heb_fre_sod_rus_mao_urd_xho_pol_ses_mly_tha_amr_tml_swt_fbf_azi_swe_cze_aze_moo_vie_wly_zul_lda_ewe	-0.514078839064899	-1.22246848478444	0.224619645200587
202	aeg_hin_fbf_lit_heb_chh_owc_ctl_uzb_tur_ewe_bat_moo_spa_pan_bsq_grk_gam_tsw_cnt_ukr_afr_akn_guj_igb_pol_est_ven_swt_hun_prs_sid_geo_rom_slo_lat_glc_sod_amr_bos_fin_bam_sun_mol_mly_jpn_tml_kor_fre_mcd_xho_ben_ind_por_wly_tag_mnd_dut_lda_arw_hau_alb_eng_bul_ita_qcu_rus_nor_krd_ses_amh_urd_tig_scr_jav_cze_dgb_swe_yor_mao_tha_anl_knd_tsn_swa_azi_svk_ger_aze_bem_vie_mlt_zul_cic_dyu	-0.621826309294776	-1.48862090970596	0.139970470226601
203	anl_scr_zul_guj_sod_tig_aeg_alb_azi_uzb_swa_jav_igb_urd_prs_bsq_ctl_amr_swt_mnd_hin_svk_lda_mol_bem_ben_est_moo_akn_hun_lit_heb_geo_ukr_rus_slo_afr_amh_wly_dut_fin_fbf_mao_eng_tag_jpn_tml_kor_arw_bos_tsw_krd_ind_nor_owc_sun_cnt_pol_ven_ita_chh_mcd_grk_pan_swe_qcu_por_glc_fre_yor_mlt_ger_gam_spa_bat_bul_ewe_cze_tsn_mly_tha_sid_knd_xho_cic_tur_rom_lat_aze_ses_vie_hau_dgb_dyu_bam	-0.959727640714852	-2.33366620047037	0.0217676388532341
204	anl_ben_igb_por_sod_hau_heb_mol_aze_uzb_fbf_bat_cic_mcd_ukr_bsq_nor_wly_akn_cnt_krd_slo_bem_cze_dgb_ita_hun_swa_zul_fin_swe_sid_geo_arw_pan_bos_alb_owc_chh_ger_est_yor_ind_lit_tag_jpn_knd_kor_fre_urd_ven_pol_mao_ctl_aeg_jav_mnd_eng_lda_lat_amh_scr_grk_bul_prs_qcu_glc_dut_spa_moo_mlt_rus_gam_hin_mly_afr_ewe_rom_tsn_sun_tha_tig_tml_ses_tsw_azi_svk_guj_tur_bam_vie_amr_swt_xho_dyu	0.234052571486677	0.550646142834248	0.583196588729222
205	mlt_dut_cic_scr_hau_gam_owc_ukr_aze_uzb_bem_sun_yor_guj_grk_bsq_ita_wly_dgb_cnt_pol_glc_xho_pan_zul_lat_est_swt_dyu_hun_bos_tig_geo_ctl_swe_fre_nor_amr_aeg_spa_fin_tsw_mly_arw_mao_jpn_knd_kor_mol_svk_igb_por_tag_alb_chh_bat_mnd_cze_lda_afr_anl_bul_urd_mcd_lit_qcu_hin_rus_slo_akn_amh_krd_heb_ben_ind_ger_moo_eng_tsn_jav_tha_sod_tml_ven_bam_azi_rom_prs_tur_ses_vie_sid_swa_ewe_fbf	-0.140242324092966	-0.330625281426312	0.741671262465728
206	heb_spa_ven_rus_anl_aeg_amr_ukr_tur_uzb_yor_sun_akn_ger_svk_bsq_glc_gam_dgb_cnt_guj_por_zul_bos_dyu_lit_hun_igb_fbf_est_cze_sid_geo_ita_pol_pan_swe_owc_mlt_ben_fin_bam_mao_mcd_jav_jpn_knd_kor_mol_urd_ses_fre_bat_bul_hau_ind_mnd_dut_moo_lat_tig_scr_eng_nor_krd_qcu_rom_arw_alb_lda_amh_afr_sod_grk_mly_slo_xho_hin_ewe_tag_tha_wly_tml_swa_cic_aze_ctl_prs_azi_tsn_vie_chh_tsw_bem_swt	-0.612654708301508	-1.46218812760953	0.147060750333704
207	amh_grk_bam_prs_sod_gam_sid_rus_tur_uzb_tsn_jav_lda_guj_spa_bsq_fre_aeg_zul_mnd_afr_dut_dgb_ger_fbf_bul_est_akn_bem_fin_nor_hau_geo_krd_mol_scr_svk_heb_amr_ukr_hun_swa_tag_bos_ind_jpn_knd_kor_cze_swe_ewe_lat_sun_alb_owc_mly_cnt_hin_igb_eng_anl_lit_ctl_pan_ita_qcu_urd_rom_arw_yor_chh_por_mlt_slo_bat_ben_cic_pol_dyu_mao_tha_wly_tml_moo_ven_azi_glc_mcd_aze_swt_vie_tig_xho_ses_tsw	-0.162862912791263	-0.384226697483081	0.701687561837155
208	anl_scr_yor_bos_aeg_sid_wly_rus_azi_tur_tsn_sun_lda_dut_cze_bsq_spa_heb_cic_cnt_guj_pan_ewe_ukr_dyu_alb_fin_bam_moo_est_eng_tig_geo_ger_arw_por_rom_owc_amh_krd_hun_bem_mao_mcd_tag_jpn_tml_kor_mol_urd_ses_glc_ind_prs_sod_mly_mnd_ita_dgb_nor_amr_swe_pol_hin_lit_qcu_grk_ben_svk_tsw_hau_lat_gam_fre_bat_slo_akn_ctl_ven_jav_tha_chh_knd_swa_xho_uzb_afr_bul_aze_fbf_vie_mlt_swt_igb_zul	-0.123305081436447	-0.291112801305458	0.771613316316938
209	sod_lat_ses_ben_heb_anl_aeg_swe_azi_aze_ewe_sun_lda_spa_ger_bsq_por_mlt_xho_mnd_eng_guj_dgb_cze_zul_ctl_est_igb_cic_hun_ita_owc_geo_fre_rom_dut_bos_amh_tig_hin_fin_bem_jav_lit_ind_jpn_tml_kor_pan_pol_akn_glc_bat_slo_hau_tag_cnt_svk_tsw_scr_wly_afr_rus_prs_grk_qcu_mcd_bul_alb_swt_chh_krd_amr_urd_mao_arw_dyu_mol_ven_mly_tha_sid_knd_bam_tsn_tur_ukr_nor_uzb_fbf_vie_gam_yor_swa_moo	-0.240718769970181	-0.567967966284363	0.571425452911048
210	chh_urd_igb_hin_aeg_heb_tig_nor_azi_aze_cic_ind_zul_ctl_lit_bsq_ben_hau_fbf_cnt_rom_arw_moo_spa_swt_glc_est_ses_akn_fin_grk_sid_geo_pol_guj_dut_fre_anl_amh_bos_hun_xho_sun_afr_jav_jpn_knd_kor_krd_slo_swa_cze_mly_ger_wly_bat_mnd_pan_tsw_alb_sod_swe_ukr_bul_lat_qcu_eng_mcd_por_ven_mlt_prs_amr_scr_tag_mol_bem_svk_dyu_mao_tha_gam_tml_yor_bam_uzb_ita_rus_tur_dgb_vie_owc_tsn_ewe_lda	-0.0347488476312654	-0.0818576440807342	0.934935833202006
211	owc_guj_tsw_dut_hau_heb_sid_lat_uzb_tur_moo_mao_swt_bos_ben_bsq_por_mlt_cic_cnt_ukr_spa_ewe_slo_fbf_grk_hun_ven_xho_fin_swe_wly_geo_glc_mcd_cze_hin_chh_anl_rom_est_igb_jav_urd_mly_jpn_tml_kor_svk_alb_zul_mol_bat_afr_aeg_ind_mnd_arw_ses_krd_amh_eng_scr_lit_ger_qcu_fre_pan_pol_bem_tig_ctl_gam_nor_sun_bul_yor_rus_dyu_tag_tha_amr_knd_tsn_swa_aze_prs_ita_azi_dgb_vie_sod_akn_lda_bam	-0.795011999306594	-1.91242080621806	0.0588997615698395
212	wly_fre_ses_mol_gam_mlt_sid_lit_tur_uzb_cic_mao_zul_pan_pol_bsq_afr_aeg_swa_cnt_ukr_lat_dgb_dut_bem_ben_hun_ewe_moo_est_prs_chh_geo_rus_alb_guj_bos_sod_anl_slo_fin_akn_mly_spa_ind_jpn_tml_kor_grk_bul_dyu_ita_jav_ctl_tig_tag_mnd_hin_tsn_mcd_hau_eng_nor_por_swe_qcu_arw_urd_svk_fbf_owc_ger_amr_glc_sun_krd_ven_scr_swt_bat_tha_heb_knd_tsw_yor_azi_rom_cze_aze_bam_vie_amh_lda_igb_xho	-0.267205276688305	-0.631004573091247	0.529585277530965
213	heb_ben_ewe_slo_owc_chh_tig_ita_azi_aze_zul_mao_dyu_bul_urd_bsq_rom_mlt_xho_cnt_afr_swe_yor_arw_moo_rus_hun_bam_tsw_fin_krd_hau_geo_hin_fre_scr_prs_wly_sod_bos_est_cic_ind_ger_mly_jpn_tml_kor_guj_mcd_igb_mol_tag_ukr_sid_bat_mnd_grk_ven_glc_amr_svk_pan_eng_ctl_qcu_por_cze_alb_swt_gam_lit_anl_lat_jav_spa_akn_pol_dgb_sun_tha_amh_knd_bem_ses_uzb_nor_dut_tur_lda_vie_aeg_swa_fbf_tsn	-0.284284968011629	-0.672520145599795	0.502920158936501
214	anl_glc_fbf_lit_chh_amr_sod_ita_tur_aze_ven_ind_akn_por_swe_bsq_alb_tig_zul_cnt_arw_pol_ses_dut_xho_svk_est_tsn_bem_hun_afr_amh_geo_bul_slo_grk_mcd_sid_wly_ctl_fin_dgb_tag_ger_jav_jpn_knd_kor_prs_cze_bam_bos_mao_mol_heb_mly_mnd_guj_swa_lat_hau_rom_ukr_urd_scr_qcu_ben_eng_rus_ewe_aeg_hin_gam_nor_bat_krd_moo_spa_swt_sun_tha_owc_tml_lda_tsw_azi_pan_fre_uzb_igb_vie_mlt_cic_yor_dyu	0.560169298811542	1.32516156620004	0.188364092393605
215	sid_ctl_ewe_fre_hau_gam_owc_svk_uzb_azi_bem_ind_tsn_mcd_afr_bsq_eng_chh_yor_mnd_ben_por_swa_glc_moo_ita_est_igb_cic_fin_slo_amr_geo_pol_dut_ger_hin_heb_aeg_lat_hun_zul_jav_grk_mao_jpn_tml_kor_arw_nor_ven_guj_mly_scr_tig_bat_cnt_mol_swt_cze_mlt_rus_swe_ukr_pan_qcu_lit_urd_rom_akn_anl_krd_sod_bul_sun_spa_lda_bos_ses_tag_tha_amh_knd_tsw_fbf_aze_prs_alb_tur_xho_vie_wly_bam_dyu_dgb	-0.335130693470879	-0.795696287271111	0.428234865879932
216	amh_lit_moo_mol_owc_sid_amr_ctl_aze_uzb_swt_jav_tsn_afr_scr_bsq_fre_aeg_bam_mnd_glc_hin_lda_urd_dyu_grk_est_yor_akn_hun_mcd_hau_geo_arw_por_pol_bos_tig_heb_dut_fin_dgb_mao_lat_bat_jpn_tml_kor_nor_svk_fbf_guj_mly_cze_sod_sun_cnt_rus_cic_eng_gam_ukr_ben_bul_ger_qcu_ita_rom_krd_ven_anl_swe_wly_alb_ind_slo_ses_pan_swa_tag_tha_mlt_knd_zul_bem_tur_prs_spa_azi_xho_vie_chh_igb_tsw_ewe	-0.138927292479067	-0.327635093290763	0.743923992023282
217	owc_bos_yor_alb_anl_sod_wly_glc_uzb_aze_ven_mao_ewe_ita_nor_bsq_por_amh_xho_mnd_ger_mol_cic_rom_igb_pan_est_akn_fbf_fin_rus_amr_geo_svk_slo_ctl_grk_tig_sid_swe_hun_tsw_mly_lit_tag_jpn_tml_kor_afr_arw_dgb_spa_ind_urd_gam_sun_cnt_hin_tsn_pol_heb_mcd_ben_ukr_krd_qcu_eng_prs_lat_moo_hau_guj_mlt_cze_bat_scr_ses_dut_swt_jav_tha_aeg_knd_bam_bem_azi_fre_bul_tur_zul_vie_chh_dyu_swa_lda	0.699640636351296	1.66268620457614	0.0997421456362805
218	sid_ben_tsw_fre_amh_chh_hau_lat_aze_tur_ses_ind_tsn_grk_afr_bsq_hin_anl_swt_mnd_pan_eng_dyu_urd_zul_guj_est_swa_moo_hun_ctl_mlt_geo_slo_krd_ukr_bul_wly_amr_mcd_fin_xho_bat_pol_sun_jpn_tml_kor_nor_swe_akn_spa_tag_rus_aeg_mly_cnt_por_lda_glc_heb_rom_bos_cze_arw_qcu_prs_ger_scr_cic_gam_lit_sod_dut_mao_ita_igb_alb_dgb_jav_tha_tig_knd_ven_bam_azi_mol_svk_uzb_fbf_vie_owc_ewe_yor_bem	-0.179114521721318	-0.422801517768266	0.673416098244402
219	mlt_ben_tsn_grk_amh_amr_sod_spa_tur_aze_bam_mly_yor_ita_mol_bsq_por_tig_dyu_cnt_slo_rus_swt_rom_moo_bos_hun_ven_fbf_fin_scr_heb_geo_lit_pan_urd_arw_anl_wly_svk_est_akn_bat_dut_tag_jpn_tml_kor_cze_ger_cic_nor_jav_glc_chh_sun_mnd_eng_bem_swe_sid_bul_pol_ukr_prs_qcu_afr_alb_guj_swa_aeg_krd_hau_hin_ind_fre_zul_lat_dgb_mao_tha_gam_knd_lda_tsw_uzb_ctl_mcd_azi_ses_vie_owc_igb_ewe_xho	-0.474325741757031	-1.12956493585594	0.2615646614699
220	amh_krd_igb_ita_amr_mlt_heb_cze_tur_azi_lda_mao_dgb_arw_urd_bsq_eng_tig_yor_mnd_alb_ben_bam_ger_swt_rom_est_ses_cic_hun_fre_sid_geo_pol_lat_pan_ukr_gam_anl_lit_fin_ewe_mly_mcd_ind_jpn_knd_kor_rus_swe_swa_mol_sun_prs_chh_jav_cnt_guj_moo_bos_aeg_slo_glc_afr_ctl_qcu_bul_nor_svk_fbf_hau_dut_owc_scr_tag_hin_zul_grk_akn_bat_tha_wly_tml_dyu_tsn_aze_por_spa_uzb_ven_vie_sod_bem_tsw_xho	-0.0353586781260958	-0.083247763408289	0.933833459187617
221	aeg_spa_ses_rom_amh_sod_heb_ita_uzb_tur_tsw_ind_dyu_urd_arw_bsq_lit_amr_fbf_cnt_hin_krd_swa_mcd_igb_bul_est_tsn_xho_hun_swe_owc_geo_slo_scr_ben_ger_chh_wly_rus_fin_bam_mao_lat_jav_jpn_knd_kor_alb_ukr_swt_pan_sun_grk_gam_bat_mnd_mol_yor_ctl_tig_por_pol_fre_dut_qcu_svk_glc_guj_akn_mlt_bos_sid_cze_mly_afr_dgb_prs_moo_tag_tha_hau_tml_ven_lda_azi_eng_nor_aze_bem_vie_anl_ewe_zul_cic	-0.962617079137396	-2.33730783363629	0.0215687105221171
222	amh_svk_yor_arw_heb_hau_sod_urd_azi_uzb_ewe_jav_igb_ukr_mcd_bsq_pol_amr_ses_mnd_krd_bos_bem_fre_lda_ctl_est_dyu_akn_fin_lit_sid_geo_glc_por_pan_mol_chh_owc_rom_hun_bam_sun_spa_tag_jpn_knd_kor_lat_eng_zul_prs_ind_grk_tig_mly_cnt_cze_tsn_rus_wly_nor_ita_slo_scr_qcu_guj_hin_ger_tsw_aeg_dut_anl_afr_mao_bul_cic_alb_xho_bat_tha_mlt_tml_ven_dgb_aze_ben_swe_tur_fbf_vie_gam_swt_moo_swa	-0.0908212713468812	-0.214100405880239	0.830937480049741
223	hau_krd_dyu_bos_aeg_chh_anl_guj_tur_aze_swa_mao_ses_pol_nor_bsq_lit_owc_xho_cnt_afr_dut_tsw_prs_tsn_bul_est_ven_zul_fin_rus_sod_geo_spa_alb_ita_ukr_tig_gam_slo_hun_dgb_sun_ben_ind_jpn_knd_kor_hin_cze_lda_mcd_mly_arw_amr_jav_mnd_pan_yor_glc_heb_ctl_rom_scr_por_qcu_mol_grk_lat_cic_sid_swe_wly_svk_bat_eng_ewe_fre_igb_tag_tha_amh_tml_akn_bem_uzb_ger_urd_azi_fbf_vie_mlt_bam_moo_swt	-0.209702439094247	-0.495134279354308	0.621673177118707
224	anl_ben_fbf_spa_hau_gam_aeg_nor_azi_aze_cic_bat_bem_pan_hin_bsq_mcd_owc_ven_cnt_rus_ctl_moo_svk_ewe_por_hun_dyu_swa_fin_bul_amr_geo_scr_alb_prs_lat_amh_wly_bos_est_xho_sun_ita_ind_jpn_knd_kor_swe_urd_tsn_grk_mly_glc_mlt_tag_mnd_guj_tsw_ger_sod_eng_afr_ukr_lit_qcu_dut_pol_slo_igb_tig_mol_chh_rom_mao_fre_dgb_krd_bam_jav_tha_sid_tml_zul_akn_tur_arw_cze_uzb_yor_vie_heb_ses_swt_lda	-0.416056755546213	-0.987911508264466	0.325759319807989
225	chh_urd_dyu_cze_amr_gam_anl_prs_azi_aze_zul_jav_tsw_bos_nor_bsq_lat_heb_bem_mnd_hin_guj_lda_pan_swt_spa_fin_ven_swa_hun_alb_hau_geo_slo_bul_ben_grk_amh_sid_afr_est_ewe_sun_mol_tag_jpn_tml_kor_ctl_mcd_cic_eng_mao_lit_mlt_bat_cnt_swe_moo_ukr_wly_dut_fre_pol_ita_qcu_ger_glc_arw_fbf_owc_scr_sod_por_mly_rus_ses_krd_tsn_ind_tha_tig_knd_igb_yor_tur_svk_rom_uzb_dgb_vie_aeg_bam_akn_xho	0.232638269015707	0.547999298585161	0.585005337305214
226	chh_pol_akn_grk_heb_sod_wly_prs_azi_uzb_ses_mly_tsn_arw_glc_bsq_dut_tig_igb_cnt_bul_ger_bem_mcd_bam_cze_fin_tsw_yor_est_slo_amh_geo_nor_swe_rom_hin_mlt_sid_urd_hun_dgb_tag_lat_sun_jpn_knd_kor_afr_lit_lda_alb_ind_pan_hau_jav_mnd_krd_ven_guj_owc_bos_por_spa_ctl_qcu_ukr_mol_svk_swa_amr_eng_gam_rus_mao_scr_ewe_ben_dyu_bat_tha_anl_tml_swt_moo_aze_ita_fre_tur_zul_vie_aeg_cic_xho_fbf	-0.153903252462988	-0.36311356019274	0.717344082547788
227	owc_swe_yor_eng_amh_sid_hau_rom_uzb_tur_dgb_tag_ewe_ctl_svk_bsq_slo_tig_fbf_mnd_lat_hin_ven_grk_igb_scr_fin_swa_bem_est_dut_chh_geo_afr_krd_ben_bos_anl_heb_fre_hun_swt_ind_ger_bat_jpn_tml_kor_mol_guj_moo_cze_mly_ukr_gam_sun_cnt_por_tsw_pan_aeg_arw_bul_alb_urd_qcu_rus_ita_pol_bam_mlt_glc_wly_lit_jav_spa_ses_mcd_cic_mao_tha_amr_knd_tsn_zul_azi_nor_prs_aze_xho_vie_sod_dyu_akn_lda	-0.206519697903241	-0.487886502161116	0.626778491000215
228	wly_swe_fbf_ger_chh_amh_anl_bos_uzb_tur_akn_ind_cic_dut_lat_bsq_ctl_amr_bem_cnt_mcd_hin_bam_ukr_dgb_pan_fin_ewe_xho_est_bul_gam_geo_ben_ita_arw_fre_sod_aeg_slo_hun_lda_mly_lit_sun_jpn_tml_kor_glc_scr_ses_rom_mao_eng_mlt_bat_mnd_krd_tsw_rus_tig_svk_alb_guj_nor_qcu_grk_por_spa_igb_owc_prs_heb_pol_jav_urd_dyu_afr_zul_tag_tha_sid_knd_tsn_ven_azi_mol_cze_aze_swt_vie_hau_swa_yor_moo	-0.435715307185032	-1.0333659341083	0.304112431367775
229	gam_por_tsn_krd_tig_chh_hau_pol_azi_tur_dyu_tag_ewe_ger_hin_bsq_nor_sod_swt_cnt_spa_pan_ven_ukr_yor_cze_hun_dgb_bam_fin_scr_wly_geo_prs_lat_rom_rus_owc_heb_afr_est_zul_jav_eng_mly_jpn_knd_kor_guj_ita_lda_bul_bat_arw_mlt_mao_mnd_ctl_ses_urd_anl_svk_alb_mcd_dut_qcu_bos_lit_slo_igb_aeg_fre_amh_glc_sun_grk_swa_mol_moo_ind_tha_amr_tml_akn_fbf_aze_swe_ben_uzb_tsw_vie_sid_bem_cic_xho	0.423272333535058	0.999563302752509	0.320115587585932
230	wly_lit_moo_nor_aeg_amr_hau_rus_tur_uzb_akn_tag_tsn_alb_dut_bsq_krd_mlt_zul_mnd_prs_guj_tsw_svk_swt_slo_hun_bem_xho_fin_mol_owc_geo_ita_afr_eng_por_amh_sod_mcd_est_fbf_jav_rom_bat_jpn_tml_kor_ctl_grk_bam_arw_ind_cze_tig_sun_cnt_ger_dyu_scr_chh_fre_pol_ben_urd_qcu_hin_glc_lat_ewe_anl_spa_gam_ukr_mly_bul_igb_bos_cic_mao_tha_sid_knd_ven_ses_aze_pan_swe_azi_dgb_vie_heb_yor_lda_swa	-0.423920566411867	-1.00660443618622	0.31673678078849
231	aeg_por_igb_spa_sod_chh_heb_prs_uzb_tur_akn_tag_yor_bos_lit_bsq_ben_hau_dgb_mnd_svk_krd_cic_scr_swa_arw_est_tsw_zul_fin_ita_amh_geo_dut_pol_pan_grk_tig_sid_cze_hun_lda_ind_afr_bat_jpn_tml_kor_mcd_mol_bam_alb_mly_ger_amr_sun_cnt_ukr_moo_swe_gam_rom_fre_slo_eng_qcu_glc_guj_ctl_bem_mlt_urd_wly_rus_jav_lat_ses_hin_tsn_mao_tha_anl_knd_swt_dyu_aze_bul_nor_azi_ven_vie_owc_ewe_fbf_xho	-0.420088616210509	-0.996081690784731	0.321795115122483
232	mlt_bul_igb_cze_owc_sod_gam_lat_aze_tur_cic_ind_xho_arw_krd_bsq_fre_chh_moo_mnd_por_eng_swt_swe_swa_lit_est_tsw_zul_hun_nor_amh_geo_svk_slo_dut_hin_aeg_sid_ben_fin_akn_mly_pan_sun_jpn_tml_kor_rom_ita_dgb_rus_tag_urd_heb_mao_cnt_spa_ewe_bos_tig_grk_ukr_mcd_ctl_qcu_afr_guj_mol_ven_anl_prs_amr_alb_jav_ger_lda_scr_tsn_bat_tha_wly_knd_ses_fbf_azi_glc_pol_uzb_bem_vie_hau_dyu_bam_yor	-0.0122874571515847	-0.0289433599342451	0.976971784407516
233	tig_ukr_cic_mol_sod_heb_sid_grk_tur_uzb_tsw_bat_bem_lit_afr_bsq_nor_wly_fbf_mnd_arw_fre_swa_ben_swt_ctl_hun_tsn_yor_fin_cze_owc_geo_guj_lat_urd_ita_anl_aeg_scr_est_ses_jav_por_mao_jpn_tml_kor_rus_alb_igb_glc_tag_pol_hau_sun_cnt_bul_ewe_dut_chh_svk_krd_prs_bos_qcu_mcd_hin_eng_bam_amr_ger_mlt_rom_mly_swe_xho_spa_dyu_ind_tha_amh_knd_akn_lda_azi_slo_pan_aze_zul_vie_gam_ven_moo_dgb	0.11832108641697	0.278614974812345	0.781158886014354
234	gam_arw_moo_afr_wly_mlt_anl_nor_uzb_azi_cic_tag_swa_guj_rus_bsq_slo_sod_bem_cnt_hin_eng_ses_dut_tsw_bul_hun_bam_igb_fin_ger_amh_geo_por_cze_bos_pol_sid_hau_mcd_est_tsn_bat_rom_sun_jpn_knd_kor_ukr_alb_lda_spa_mly_scr_chh_jav_mnd_krd_akn_ben_owc_lit_pan_lat_svk_qcu_swe_urd_ctl_ven_aeg_ita_tig_mol_ind_prs_dgb_grk_ewe_mao_tha_heb_tml_dyu_fbf_tur_fre_glc_aze_xho_vie_amr_zul_yor_swt	-0.383836988520606	-0.909687580799306	0.365338901170297
235	wly_ctl_yor_por_anl_aeg_tig_slo_azi_tur_swa_tag_igb_rom_pol_bsq_dut_gam_cic_cnt_spa_glc_akn_prs_dgb_eng_est_bam_ses_fin_lit_chh_geo_krd_mcd_grk_svk_sod_hau_ukr_hun_lda_ind_guj_bat_jpn_tml_kor_scr_bos_swt_afr_sun_pan_sid_jav_mnd_lat_dyu_cze_heb_nor_ita_rus_mol_qcu_swe_hin_fre_tsn_owc_bul_amh_urd_mly_ben_xho_ger_moo_mao_tha_mlt_knd_fbf_zul_aze_alb_arw_uzb_bem_vie_amr_ven_tsw_ewe	-0.0816656205595893	-0.192532449679035	0.847744961236825
236	amr_urd_bem_ben_chh_owc_aeg_lit_tur_azi_zul_mly_dyu_eng_dut_bsq_nor_sid_cic_cnt_glc_pol_tsn_mcd_igb_arw_est_bam_tsw_fin_ukr_amh_geo_spa_prs_alb_ctl_heb_wly_grk_hun_moo_mao_fre_ind_jpn_knd_kor_guj_bul_ewe_scr_sun_mol_gam_bat_mnd_rus_swa_por_tig_afr_bos_rom_slo_qcu_ger_ita_lat_fbf_sod_cze_mlt_hin_tag_pan_swt_svk_yor_jav_tha_anl_tml_akn_xho_aze_swe_krd_uzb_ses_vie_hau_dgb_ven_lda	-0.390790084412588	-0.925941558047147	0.356872949779599
237	amh_swe_akn_eng_wly_heb_chh_glc_tur_uzb_ewe_tag_igb_spa_nor_bsq_pan_aeg_dgb_mnd_rus_prs_ven_rom_bam_mcd_est_ses_lda_hun_bul_gam_geo_mol_hin_grk_arw_owc_hau_cze_fin_yor_mly_pol_bat_jpn_tml_kor_bos_dut_cic_lat_ind_scr_mlt_jav_cnt_ita_tsn_slo_tig_por_guj_ctl_ben_qcu_urd_svk_ukr_fbf_sid_alb_amr_krd_mao_ger_zul_lit_tsw_sun_tha_anl_knd_swt_moo_azi_fre_afr_aze_xho_vie_sod_dyu_bem_swa	-0.608641568855435	-1.45257026972698	0.149708801659167
238	gam_svk_dgb_rus_amh_tig_aeg_urd_azi_uzb_tsn_tag_akn_rom_fre_bsq_ita_hau_zul_mnd_afr_hin_ven_prs_lda_swe_fin_yor_xho_hun_ben_mlt_geo_scr_ctl_lat_pol_owc_sid_ukr_est_swt_sun_guj_mly_jpn_tml_kor_lit_grk_tsw_mol_bat_nor_heb_jav_cnt_slo_igb_alb_anl_bul_dut_glc_eng_qcu_cze_krd_arw_dyu_amr_pan_chh_ger_ind_mcd_bem_spa_ewe_mao_tha_sod_knd_moo_ses_aze_bos_por_tur_fbf_vie_wly_cic_bam_swa	-0.435685724784684	-1.03531092841109	0.303208330207851
239	sod_ita_dgb_krd_tig_gam_sid_grk_aze_uzb_akn_jav_ven_pol_glc_bsq_ukr_owc_cic_mnd_svk_por_lda_spa_ses_lat_hun_moo_yor_est_arw_hau_geo_alb_ben_swe_afr_wly_anl_rom_fin_swa_bat_dut_mly_jpn_tml_kor_mcd_prs_tsn_fre_sun_bos_amr_ind_cnt_pan_swt_scr_mlt_rus_bul_lit_guj_qcu_nor_ger_cze_bam_amh_mol_heb_eng_mao_urd_ewe_ctl_tsw_tag_tha_aeg_knd_zul_bem_azi_slo_hin_tur_fbf_vie_chh_igb_dyu_xho	-0.662887916805398	-1.58844562093162	0.115579726005975
240	owc_scr_tsn_cze_sod_tig_anl_fre_uzb_aze_swt_bat_swa_grk_arw_bsq_ukr_chh_yor_cnt_mol_eng_fbf_hin_moo_rus_hun_zul_bem_fin_krd_gam_geo_nor_mcd_pol_rom_amh_sid_pan_est_cic_mly_swe_jav_jpn_tml_kor_ben_prs_lda_bos_sun_guj_heb_tag_mnd_svk_bam_por_amr_dut_urd_bul_lat_qcu_ger_slo_afr_akn_mlt_alb_aeg_ita_mao_glc_igb_spa_xho_ind_tha_hau_knd_ses_dyu_tur_lit_ctl_azi_ven_vie_wly_dgb_ewe_tsw	0.220366315154032	0.518266107414443	0.605503472862776
241	tig_glc_swt_pol_sod_hau_owc_ger_aze_azi_ven_tag_dyu_hin_pan_bsq_urd_sid_zul_cnt_alb_nor_ses_slo_fbf_mcd_hun_lda_bam_fin_swe_mlt_geo_eng_cze_fre_lat_amr_gam_grk_est_bem_ind_prs_sun_jpn_tml_kor_ben_arw_cic_rom_jav_ukr_aeg_mly_mnd_krd_xho_spa_amh_bul_por_rus_svk_qcu_ita_guj_lit_tsn_chh_scr_heb_ctl_bat_bos_moo_mol_tsw_mao_tha_wly_knd_ewe_swa_tur_afr_dut_uzb_akn_vie_anl_igb_dgb_yor	-0.0497584325795129	-0.117330261089389	0.906851367765063
242	anl_prs_dgb_arw_heb_chh_hau_mol_tur_uzb_tsn_mly_ses_ukr_pol_bsq_mcd_amh_tsw_mnd_lat_cze_akn_spa_fbf_ita_fin_dyu_lda_hun_rom_sid_geo_hin_bos_dut_nor_mlt_tig_guj_est_xho_ind_lit_jav_jpn_tml_kor_grk_alb_ewe_krd_bat_por_aeg_sun_cnt_pan_bem_slo_amr_rus_fre_svk_scr_qcu_swe_ger_ctl_swt_gam_eng_wly_bul_mao_ben_swa_glc_cic_tag_tha_owc_knd_ven_bam_azi_urd_afr_aze_moo_vie_sod_igb_yor_zul	-0.350377770029289	-0.831480393973691	0.407832103995775
243	tig_rom_bem_fre_hau_sid_mlt_scr_azi_aze_tsn_mly_moo_lit_lat_bsq_eng_amr_igb_cnt_alb_arw_tsw_mol_ses_ger_fin_akn_xho_est_ukr_gam_geo_swe_cze_nor_hin_anl_chh_mcd_hun_dyu_ind_ben_bat_jpn_tml_kor_dut_slo_cic_pol_tag_spa_aeg_mao_mnd_afr_swa_grk_amh_glc_pan_bul_rus_qcu_por_prs_guj_swt_heb_urd_sod_ita_jav_bos_dgb_svk_yor_sun_tha_owc_knd_ven_bam_tur_krd_ctl_uzb_fbf_vie_wly_zul_ewe_lda	0.489424603987008	1.15484030850696	0.251114535778178
244	sid_spa_swa_rom_aeg_amr_mlt_mol_azi_tur_tsn_sun_xho_por_grk_bsq_guj_owc_ven_cnt_cze_lit_yor_pan_moo_krd_est_cic_tsw_fin_rus_amh_geo_scr_slo_mcd_afr_wly_tig_arw_hun_ewe_bat_swe_mly_jpn_tml_kor_urd_hin_swt_nor_jav_dut_heb_mao_mnd_alb_bam_ctl_chh_fre_ger_svk_ukr_qcu_lat_eng_prs_zul_sod_glc_gam_pol_tag_ita_fbf_bul_bem_ind_tha_anl_knd_dgb_akn_aze_ben_bos_uzb_igb_vie_hau_lda_dyu_ses	-0.0561669790151737	-0.132313000474325	0.895022573730456
245	heb_spa_dyu_slo_amh_sid_sod_por_uzb_aze_ven_mly_moo_fre_bul_bsq_ukr_amr_bam_mnd_arw_guj_bem_swe_zul_prs_fin_xho_ses_hun_lat_anl_geo_ger_urd_hin_eng_chh_gam_ita_est_akn_bat_alb_tag_jpn_tml_kor_afr_nor_tsw_pan_jav_grk_owc_mao_cnt_glc_tsn_dut_tig_ben_ctl_krd_svk_qcu_rus_scr_mcd_swa_mlt_bos_wly_lit_ind_cze_fbf_mol_swt_sun_tha_aeg_knd_ewe_cic_azi_pol_rom_tur_yor_vie_hau_igb_dgb_lda	-0.417374465439057	-0.990501880951037	0.324498981753589
246	hau_swe_ewe_cze_mlt_owc_amr_rus_uzb_tur_swa_mly_zul_scr_mol_bsq_mcd_anl_dgb_cnt_arw_urd_cic_por_ses_lat_hun_igb_bam_fin_grk_sid_geo_ben_fre_guj_alb_sod_chh_rom_est_fbf_ind_krd_mao_jpn_tml_kor_afr_spa_xho_bul_sun_glc_aeg_bat_mnd_pan_dyu_ger_amh_lit_bos_hin_nor_qcu_ctl_dut_slo_moo_gam_prs_heb_pol_jav_svk_lda_ukr_akn_tag_tha_wly_knd_tsw_swt_aze_eng_ita_azi_ven_vie_tig_bem_tsn_yor	-0.090965984724632	-0.214334164863283	0.830755731233322
247	anl_arw_tsw_glc_owc_chh_amr_dut_tur_aze_ewe_mly_igb_nor_swe_bsq_alb_amh_fbf_cnt_bul_rus_tsn_lat_zul_bos_fin_bam_akn_hun_pol_sid_geo_ger_cze_prs_ita_sod_mlt_svk_est_ses_jav_slo_mao_jpn_tml_kor_rom_hin_swt_pan_sun_grk_wly_bat_mnd_ben_yor_urd_gam_ctl_fre_por_ukr_qcu_krd_mcd_eng_swa_aeg_mol_heb_afr_tag_guj_bem_spa_moo_ind_tha_hau_knd_xho_lda_uzb_lit_scr_azi_dgb_vie_tig_dyu_cic_ven	-0.129943899244307	-0.306212320917092	0.760127451626181
248	owc_grk_ewe_afr_wly_chh_sod_swe_azi_aze_ven_tag_yor_krd_svk_bsq_arw_sid_dgb_cnt_slo_spa_tsn_nor_moo_rom_est_xho_cic_fin_cze_tig_geo_bos_por_mcd_ger_gam_anl_ctl_hun_ses_mly_eng_bat_jpn_tml_kor_pol_ben_swa_urd_jav_mol_amr_mao_mnd_rus_fbf_alb_hau_guj_scr_bul_pan_qcu_ita_ukr_prs_zul_amh_glc_aeg_lit_sun_dut_akn_lat_igb_ind_tha_mlt_knd_swt_tsw_uzb_fre_hin_tur_dyu_vie_heb_lda_bem_bam	-0.0909708523815635	-0.214269751471609	0.830805812060183
249	sod_por_moo_ger_aeg_chh_amh_guj_aze_tur_bem_ind_zul_eng_spa_bsq_mol_hau_fbf_mnd_fre_rus_swt_ita_dyu_pan_fin_tsw_ses_est_grk_tig_geo_slo_dut_hin_svk_mlt_owc_ctl_hun_lda_mly_afr_jav_jpn_knd_kor_prs_glc_xho_cze_mao_arw_anl_bat_cnt_alb_igb_ben_heb_swe_ukr_urd_bul_qcu_bos_mcd_nor_akn_wly_pol_amr_scr_sun_krd_swa_lat_dgb_tag_tha_gam_tml_bam_yor_uzb_lit_rom_azi_cic_vie_sid_ven_ewe_tsn	0.108394924104151	0.255187089017308	0.799142101517287
250	chh_fre_bam_mol_mlt_gam_heb_slo_aze_tur_ven_ind_dgb_prs_lat_bsq_ger_tig_tsw_mnd_ita_mcd_bem_spa_akn_grk_fin_yor_moo_hun_alb_wly_geo_eng_bos_ukr_bul_sid_hau_por_est_cic_mly_rus_tag_jpn_knd_kor_hin_svk_fbf_pan_sun_ctl_amh_mao_cnt_rom_lda_afr_amr_krd_scr_swe_pol_qcu_glc_urd_arw_swa_aeg_dut_sod_ben_bat_nor_xho_lit_igb_jav_tha_anl_tml_tsn_ewe_uzb_cze_guj_azi_zul_vie_owc_dyu_swt_ses	0.395401349626935	0.933011317902881	0.35323014373363
251	amr_ger_ven_afr_hau_mlt_amh_arw_tur_aze_swa_ind_ses_krd_scr_bsq_eng_anl_tsw_cnt_fre_por_zul_svk_yor_grk_est_akn_dgb_hun_pol_wly_geo_dut_bos_swe_ben_sid_sod_ctl_fin_lda_mly_mcd_sun_jpn_knd_kor_mol_glc_bem_lit_tag_guj_tig_mao_mnd_nor_bam_lat_gam_rom_hin_rus_ukr_qcu_bul_slo_pan_cic_owc_urd_aeg_prs_bat_ita_dyu_alb_igb_jav_tha_heb_tml_moo_swt_azi_spa_cze_uzb_tsn_vie_chh_fbf_xho_ewe	0.0282371053853292	0.0664024863570774	0.947199932158563
252	aeg_ukr_ses_alb_chh_amr_owc_bul_uzb_azi_fbf_mao_dgb_dut_lat_bsq_scr_mlt_cic_cnt_rom_mcd_yor_ctl_xho_mol_hun_ewe_akn_fin_nor_heb_geo_arw_lit_spa_bos_anl_tig_ben_est_dyu_mly_ita_ind_jpn_tml_kor_eng_swe_zul_hin_bat_guj_wly_jav_mnd_fre_moo_glc_amh_pol_rus_slo_svk_qcu_krd_afr_cze_swa_sod_por_gam_grk_tag_ger_ven_urd_tsn_sun_tha_sid_knd_swt_igb_tur_prs_pan_aze_bem_vie_hau_tsw_bam_lda	-0.960733906178762	-2.33447810063479	0.0217231478787822
253	owc_cze_xho_mcd_sid_amr_chh_ctl_tur_uzb_fbf_mly_moo_afr_rom_bsq_glc_mlt_ses_cnt_hin_ger_tsn_spa_cic_ita_hun_tsw_swa_est_dut_sod_geo_grk_arw_mol_guj_anl_amh_rus_fin_akn_jav_bos_ind_jpn_tml_kor_krd_swe_ewe_slo_bat_prs_tig_mao_mnd_scr_bem_ben_aeg_lat_lit_nor_ukr_qcu_urd_pan_eng_zul_wly_bul_heb_pol_tag_fre_igb_svk_yor_sun_tha_gam_knd_ven_dgb_aze_por_alb_azi_lda_vie_hau_bam_swt_dyu	-0.0546201480565184	-0.128793695469674	0.897799016720759
254	amh_rus_akn_spa_chh_anl_heb_glc_aze_azi_tsn_mly_ewe_svk_swe_bsq_prs_hau_tsw_mnd_alb_pol_ven_bul_moo_fre_fin_dyu_igb_est_rom_owc_geo_krd_ita_ben_afr_sid_tig_pan_hun_bam_sun_mol_jav_jpn_tml_kor_hin_arw_fbf_grk_ind_scr_gam_bat_cnt_ukr_swt_ger_wly_eng_bos_cze_por_qcu_ctl_mcd_lat_zul_aeg_dut_sod_nor_mao_guj_ses_urd_lda_tag_tha_amr_knd_bem_swa_uzb_slo_lit_tur_yor_vie_mlt_dgb_xho_cic	-0.331845350883371	-0.785232153555423	0.434313331856026
255	aeg_guj_cic_pol_chh_mlt_heb_spa_aze_azi_swa_mao_igb_arw_swe_bsq_eng_owc_swt_mnd_bul_lat_xho_scr_akn_mcd_est_dyu_tsn_hun_ita_sid_geo_ben_slo_svk_cze_amr_wly_glc_fin_ses_ind_grk_bat_jpn_knd_kor_dut_pan_ewe_krd_jav_ctl_sod_sun_cnt_hin_bam_afr_hau_rus_por_rom_fre_qcu_bos_lit_nor_moo_gam_ukr_anl_urd_mly_mol_fbf_prs_zul_tag_tha_amh_tml_lda_tsw_tur_alb_ger_uzb_bem_vie_tig_yor_ven_dgb	-0.509160353642967	-1.2112054093886	0.228885491850334
256	gam_afr_tsw_glc_sid_chh_wly_scr_azi_tur_tsn_jav_dgb_mcd_alb_bsq_fre_sod_fbf_mnd_krd_guj_xho_ita_swa_swe_hun_lda_ven_fin_bos_heb_geo_lit_dut_urd_prs_mlt_owc_pol_est_cic_sun_ctl_bat_jpn_tml_kor_bul_arw_bem_hin_tag_rom_amh_mao_cnt_ben_akn_lat_tig_cze_grk_nor_slo_qcu_ger_pan_ukr_moo_amr_spa_anl_svk_ind_mol_ewe_eng_ses_mly_tha_hau_knd_yor_igb_uzb_rus_por_aze_zul_vie_aeg_bam_swt_dyu	-0.164735744369548	-0.389099115469284	0.698092314594587
257	anl_pol_dgb_eng_amh_aeg_amr_fre_uzb_tur_akn_bat_cic_swe_bos_bsq_bul_sod_dyu_cnt_lat_ctl_xho_mol_ven_lit_fin_tsn_lda_est_pan_mlt_geo_nor_ger_scr_ukr_tig_chh_krd_hun_ses_mao_prs_mly_jpn_knd_kor_alb_arw_moo_ben_ind_afr_gam_tag_mnd_guj_fbf_ita_sid_mcd_svk_rus_slo_qcu_glc_rom_spa_swa_wly_por_owc_dut_sun_grk_igb_urd_bem_jav_tha_hau_tml_zul_bam_azi_hin_cze_aze_tsw_vie_heb_swt_ewe_yor	-0.956574861910861	-2.32235493745837	0.0223959140354712
258	owc_alb_akn_lit_tig_anl_aeg_spa_aze_tur_fbf_ind_igb_ctl_pol_bsq_cze_gam_lda_cnt_por_bul_swa_dut_tsn_guj_est_ses_swt_fin_ita_amh_geo_grk_afr_svk_hin_chh_mlt_slo_hun_moo_tag_scr_mly_jpn_tml_kor_swe_eng_ven_bos_mao_mol_hau_bat_mnd_pan_bem_lat_sid_rus_krd_glc_urd_qcu_mcd_fre_prs_xho_heb_rom_amr_ben_jav_ger_tsw_ukr_zul_sun_tha_sod_knd_ewe_dgb_uzb_arw_nor_azi_cic_vie_wly_bam_dyu_yor	0.486963555291837	1.14918135444301	0.253428127000784
259	gam_afr_swt_krd_amh_owc_tig_guj_uzb_azi_akn_jav_xho_svk_alb_bsq_fre_sod_cic_mnd_por_eng_bem_dut_tsw_mol_hun_ven_tsn_est_ukr_anl_geo_nor_ctl_spa_glc_wly_chh_pol_fin_lda_sun_mcd_bat_jpn_knd_kor_ger_rus_swa_bul_ind_lit_mlt_mly_cnt_ita_igb_slo_aeg_bos_grk_swe_lat_qcu_ben_arw_urd_ewe_hau_rom_heb_hin_tag_pan_zul_prs_fbf_mao_tha_amr_tml_dgb_dyu_tur_cze_scr_aze_bam_vie_sid_moo_yor_ses	0.107971769643707	0.254313424141312	0.799814890034574
260	amh_bul_lda_grk_tig_amr_sid_ctl_tur_azi_swt_ind_dgb_krd_svk_bsq_pol_gam_tsn_cnt_slo_scr_swa_bos_bem_urd_fin_ven_ewe_hun_guj_sod_geo_spa_ita_swe_por_wly_heb_lit_est_akn_bat_prs_jav_jpn_tml_kor_mcd_cze_yor_mol_mao_ukr_aeg_sun_mnd_rus_xho_ben_anl_ger_dut_arw_pan_qcu_glc_hin_fre_ses_owc_eng_hau_alb_tag_nor_igb_afr_zul_mly_tha_mlt_knd_bam_dyu_uzb_lat_rom_aze_moo_vie_chh_cic_fbf_tsw	-0.127061669769309	-0.299707082618778	0.765069420347297
261	amh_ger_ses_ctl_aeg_sod_gam_rom_azi_tur_igb_sun_bem_rus_lit_bsq_glc_owc_bam_cnt_bul_swe_tsn_eng_cic_alb_est_dgb_dyu_hun_ukr_heb_geo_por_spa_bos_mol_amr_anl_dut_fin_swt_bat_hin_jav_jpn_knd_kor_grk_guj_ewe_afr_ind_krd_tig_mao_mnd_cze_zul_svk_chh_ita_slo_nor_ben_qcu_urd_prs_pan_lda_mlt_mcd_sid_lat_mly_scr_akn_pol_tsw_tag_tha_hau_tml_fbf_swa_aze_arw_fre_uzb_xho_vie_wly_moo_ven_yor	-0.313805871019692	-0.743175127314036	0.459248937402038
262	chh_ger_yor_eng_amr_owc_amh_scr_aze_tur_tsn_jav_moo_lit_fre_bsq_svk_wly_akn_mnd_mol_por_igb_urd_dyu_glc_est_lda_ven_hun_bul_aeg_geo_mcd_slo_ita_afr_sod_tig_prs_fin_swt_mly_ukr_sun_jpn_knd_kor_guj_arw_bem_lat_ind_cze_sid_bat_cnt_pan_cic_ben_gam_swe_ctl_grk_nor_qcu_bos_krd_rom_ewe_mlt_alb_heb_spa_tag_pol_swa_rus_dgb_mao_tha_anl_tml_zul_bam_azi_dut_hin_uzb_xho_vie_hau_fbf_tsw_ses	0.0256596711853189	0.0604255232330197	0.951946393619985
263	heb_rus_ses_fre_anl_mlt_amh_hin_uzb_tur_moo_sun_swt_alb_ctl_bsq_rom_sod_lda_cnt_bos_cze_igb_spa_dgb_afr_fin_ewe_cic_est_svk_gam_geo_slo_urd_pan_scr_owc_chh_dut_hun_bem_bat_ukr_ind_jpn_tml_kor_lit_eng_fbf_por_tag_ita_tig_jav_mnd_ger_xho_ben_aeg_nor_swe_grk_lat_qcu_pol_prs_krd_tsw_amr_guj_hau_bul_mao_glc_yor_mol_zul_mly_tha_wly_knd_tsn_swa_aze_arw_mcd_azi_dyu_vie_sid_ven_akn_bam	0.0284189312771598	0.0669227660976202	0.946786852127464
264	amh_alb_dgb_bos_mlt_anl_tig_lit_aze_uzb_bam_sun_ven_rom_hin_bsq_ita_sid_igb_cnt_nor_ben_bem_rus_akn_pan_hun_ewe_swa_fin_por_sod_geo_afr_fre_bul_mol_wly_amr_krd_est_lda_jav_urd_bat_jpn_tml_kor_ukr_grk_ses_glc_ind_mcd_heb_mao_mnd_spa_zul_svk_gam_cze_arw_guj_prs_qcu_ctl_dut_eng_cic_aeg_lat_owc_pol_mly_ger_xho_slo_moo_tag_tha_hau_knd_dyu_tsw_azi_scr_swe_tur_yor_vie_chh_tsn_fbf_swt	-0.29325858827033	-0.693612372084809	0.489654128622385
265	tig_lat_ven_por_amh_wly_anl_bul_uzb_tur_dgb_mao_tsn_svk_swe_bsq_rom_owc_tsw_mnd_fre_pan_cic_dut_lda_alb_hun_ewe_zul_fin_prs_hau_geo_grk_ukr_ita_krd_heb_aeg_glc_est_akn_jav_pol_tag_jpn_knd_kor_ger_cze_bam_spa_bat_arw_sod_ind_cnt_scr_moo_urd_mlt_slo_ctl_guj_mcd_qcu_bos_mol_ben_swa_chh_afr_sid_eng_mly_hin_fbf_nor_yor_sun_tha_amr_tml_bem_dyu_aze_lit_rus_azi_ses_vie_gam_xho_igb_swt	-0.52226959660394	-1.24359474891251	0.21677443604076
266	mlt_eng_akn_alb_hau_sid_heb_slo_uzb_aze_igb_tag_cic_lit_lat_bsq_swe_sod_ven_cnt_krd_ger_tsn_rus_swt_prs_est_tsw_yor_fin_ita_aeg_geo_grk_ben_hin_scr_amh_tig_cze_hun_lda_jav_mcd_mao_jpn_tml_kor_arw_spa_fbf_ukr_sun_bos_anl_bat_mnd_fre_swa_por_gam_guj_glc_rom_svk_qcu_nor_pan_dut_xho_owc_afr_wly_mol_ind_bul_bam_urd_zul_mly_tha_chh_knd_dyu_ses_azi_pol_ctl_tur_moo_vie_amr_ewe_bem_dgb	-0.171677884766321	-0.405175288582943	0.686279200733586
267	wly_glc_xho_slo_owc_gam_amh_afr_uzb_tur_ven_bat_swa_lat_guj_bsq_cze_anl_akn_mnd_por_fre_yor_pol_bam_spa_hun_lda_ses_fin_nor_mlt_geo_prs_scr_ger_bul_aeg_sid_urd_est_moo_jav_grk_sun_jpn_tml_kor_dut_arw_fbf_mcd_ind_bos_chh_mao_cnt_hin_ewe_pan_hau_ben_alb_rus_ctl_qcu_rom_krd_eng_tsw_sod_swe_tig_ukr_tag_mol_dgb_lit_swt_mly_tha_heb_knd_dyu_zul_azi_ita_svk_aze_bem_vie_amr_tsn_cic_igb	-0.589751944375038	-1.40874528859742	0.16224515053431
268	hau_dut_akn_bul_amh_anl_chh_fre_uzb_tur_bam_tag_swa_ger_eng_bsq_nor_tig_tsw_cnt_afr_pol_ven_ukr_dgb_alb_est_tsn_bem_hun_spa_mlt_geo_lat_rus_cze_scr_sid_wly_ben_fin_igb_sun_ctl_mly_jpn_knd_kor_hin_krd_moo_mcd_bat_svk_gam_mao_mnd_lit_fbf_arw_owc_glc_urd_pan_por_qcu_prs_ita_grk_ewe_heb_slo_sod_guj_ind_bos_dyu_swe_xho_jav_tha_aeg_tml_lda_yor_aze_mol_rom_azi_ses_vie_amr_swt_zul_cic	-0.292866885799618	-0.692752803957769	0.490190990781357
269	amh_svk_moo_hin_sod_amr_sid_prs_tur_aze_cic_bat_swa_ger_mol_bsq_por_wly_tsn_mnd_spa_ben_zul_lit_dgb_cze_est_yor_ses_hun_pan_tig_geo_fre_ita_guj_glc_anl_aeg_alb_fin_bam_jav_nor_ind_jpn_knd_kor_grk_bos_akn_urd_mly_rus_mlt_tag_cnt_eng_tsw_lat_owc_dut_pol_afr_bul_qcu_krd_swe_ukr_dyu_heb_rom_hau_ctl_sun_arw_bem_mcd_xho_mao_tha_chh_tml_ewe_lda_azi_slo_scr_uzb_igb_vie_gam_fbf_ven_swt	-0.0433142590054526	-0.102038139305956	0.918946087628585
270	wly_por_tsn_ita_amh_owc_mlt_scr_tur_uzb_tsw_tag_dyu_ctl_eng_bsq_bul_anl_akn_cnt_hin_fre_igb_grk_ewe_cze_fin_zul_fbf_hun_ben_sid_geo_svk_rom_arw_mol_chh_heb_rus_est_dgb_ind_pan_mao_jpn_knd_kor_swe_guj_swt_ukr_sun_glc_aeg_bat_mnd_mcd_ven_prs_sod_urd_pol_dut_slo_qcu_lit_bos_lat_swa_amr_krd_tig_nor_jav_afr_yor_ger_xho_mly_tha_hau_tml_cic_bam_aze_alb_spa_azi_moo_vie_gam_bem_ses_lda	-0.133799827973034	-0.315302407027978	0.753238472988301
271	wly_pan_yor_afr_gam_mlt_tig_ita_uzb_azi_cic_mao_xho_bos_fre_bsq_spa_chh_tsw_mnd_ben_cze_moo_guj_akn_ctl_est_fbf_dyu_fin_eng_amr_geo_alb_grk_slo_pol_amh_anl_por_hun_ewe_mly_prs_sun_jpn_knd_kor_svk_ukr_ven_lit_bat_arw_heb_tag_cnt_glc_igb_swe_sod_lat_dut_hin_nor_qcu_ger_krd_mol_bam_sid_scr_aeg_mcd_jav_urd_swt_rom_dgb_ind_tha_owc_tml_ses_swa_tur_bul_rus_aze_zul_vie_hau_lda_bem_tsn	-0.472914002831419	-1.12706031301488	0.26261659870418
272	mlt_spa_xho_pol_aeg_owc_gam_por_tur_azi_tsw_mly_dyu_krd_swe_bsq_eng_sid_cic_mnd_grk_alb_ewe_urd_ses_ctl_est_yor_tsn_hun_lit_tig_geo_guj_ukr_ben_lat_sod_chh_bos_fin_ven_tag_rus_mao_jpn_tml_kor_bul_cze_lda_glc_sun_nor_wly_ind_cnt_slo_fbf_svk_amr_rom_scr_arw_pan_qcu_mcd_dut_prs_akn_heb_mol_hau_afr_bat_ita_igb_fre_bam_jav_tha_anl_knd_moo_dgb_uzb_hin_ger_aze_swt_vie_amh_bem_swa_zul	0.83674134906606	1.99170194175875	0.0493370110980484
273	sod_guj_xho_prs_gam_tig_heb_pan_azi_uzb_fbf_mly_tsw_rus_mol_bsq_bul_aeg_dyu_mnd_ger_rom_lda_spa_akn_pol_hun_moo_yor_est_ctl_chh_geo_lit_bos_lat_glc_hau_amr_scr_fin_swt_tag_arw_jav_jpn_knd_kor_urd_por_bam_ukr_bat_svk_wly_sun_cnt_alb_igb_krd_sid_afr_slo_ben_hin_qcu_cze_mcd_nor_dgb_mlt_eng_amh_swe_ind_grk_bem_dut_swa_mao_tha_anl_tml_zul_ewe_aze_fre_ita_tur_ses_vie_owc_cic_tsn_ven	-0.713790974081388	-1.70848515522505	0.0908820129151523
274	wly_hin_xho_lat_aeg_owc_heb_dut_aze_azi_bem_jav_tsn_ben_nor_bsq_prs_amr_bam_mnd_bos_arw_dyu_afr_ven_spa_hun_zul_yor_fin_fre_anl_geo_svk_pan_scr_rus_sod_amh_slo_est_swt_ind_ger_sun_jpn_knd_kor_mol_grk_ewe_rom_mly_glc_hau_bat_cnt_guj_igb_alb_gam_cze_ukr_krd_pol_qcu_eng_lit_urd_akn_chh_ctl_tig_bul_mao_ita_ses_por_cic_tag_tha_sid_tml_swa_fbf_uzb_swe_mcd_tur_tsw_vie_mlt_moo_lda_dgb	-0.833087355087816	-2.01180625457937	0.0471339178301509
275	gam_bos_fbf_arw_aeg_sid_anl_rom_uzb_aze_swt_jav_zul_ben_guj_bsq_hin_hau_tsn_mnd_grk_ukr_akn_afr_moo_ctl_hun_bem_lda_fin_lat_owc_geo_ita_slo_dut_bul_heb_sod_spa_est_ven_mly_ger_ind_jpn_knd_kor_pol_mol_swa_pan_sun_swe_wly_mao_cnt_rus_ses_eng_chh_urd_scr_mcd_krd_qcu_nor_svk_glc_dyu_mlt_alb_amh_prs_bat_fre_yor_cze_tsw_tag_tha_tig_tml_cic_xho_azi_lit_por_tur_ewe_vie_amr_igb_dgb_bam	-0.518987598300882	-1.23586028824973	0.219623044850953
276	wly_ukr_zul_eng_heb_amr_amh_rus_uzb_aze_akn_ind_tsn_scr_fre_bsq_pan_sid_igb_cnt_guj_slo_cic_urd_lda_mcd_fin_ses_yor_hun_ger_sod_geo_nor_rom_lat_afr_aeg_gam_alb_est_swt_jav_cze_tag_jpn_tml_kor_hin_glc_ewe_krd_mao_spa_anl_mly_mnd_ctl_dgb_por_hau_pol_swe_mol_prs_qcu_arw_bos_grk_xho_tig_dut_owc_svk_bat_lit_ven_ita_bem_sun_tha_mlt_knd_bam_dyu_tur_ben_bul_azi_moo_vie_chh_swa_fbf_tsw	-0.36576554928525	-0.866798013493688	0.388283595898517
277	sod_svk_fbf_bul_aeg_anl_amh_ger_aze_tur_akn_bat_lda_bos_arw_bsq_swe_wly_bem_mnd_grk_rom_xho_ita_yor_urd_est_swt_ven_hun_afr_hau_geo_mol_guj_rus_alb_tig_gam_scr_fin_bam_mly_pol_tag_jpn_knd_kor_fre_cze_zul_krd_jav_pan_amr_ind_cnt_slo_ses_prs_chh_por_lit_eng_ben_qcu_glc_mcd_hin_igb_heb_spa_sid_dut_mao_lat_ewe_nor_cic_sun_tha_owc_tml_tsn_tsw_uzb_ctl_ukr_azi_dyu_vie_mlt_moo_swa_dgb	-0.182659769299416	-0.430852926197425	0.667572275259041
278	heb_ger_akn_bul_mlt_sid_sod_arw_tur_uzb_xho_bat_swa_ukr_dut_bsq_afr_aeg_dgb_mnd_prs_alb_bem_hin_dyu_mol_est_bam_moo_fin_cze_gam_geo_mcd_pan_nor_eng_chh_wly_urd_hun_tsn_mao_svk_jav_jpn_knd_kor_ctl_scr_tsw_glc_mly_rus_anl_tag_cnt_lat_swt_ita_tig_guj_grk_bos_krd_qcu_slo_ben_rom_igb_hau_lit_amr_pol_sun_swe_fbf_por_yor_ind_tha_amh_tml_ven_ewe_aze_spa_fre_azi_ses_vie_owc_cic_lda_zul	0.00481508279933076	0.0113357759826553	0.990979835050544
279	sid_lat_yor_swe_gam_heb_amh_glc_tur_uzb_dgb_jav_tsw_ben_spa_bsq_slo_chh_ewe_cnt_ita_svk_dyu_ger_moo_rus_fin_igb_bem_est_mcd_anl_geo_afr_prs_ctl_bul_owc_aeg_nor_hun_cic_mao_por_bat_jpn_knd_kor_urd_krd_swa_ukr_tag_grk_mlt_sun_mnd_lit_ven_pan_wly_hin_dut_mol_pol_qcu_guj_alb_fre_zul_tig_cze_sod_scr_mly_eng_lda_rom_akn_ind_tha_hau_tml_tsn_swt_azi_arw_bos_aze_ses_vie_amr_bam_fbf_xho	-0.651142388781872	-1.55729143357712	0.122797958806245
280	heb_svk_lda_ctl_mlt_sid_sod_dut_aze_tur_tsn_jav_yor_eng_mcd_bsq_fre_anl_igb_cnt_pol_swe_ses_afr_fbf_slo_est_xho_ewe_fin_lat_chh_geo_mol_urd_pan_scr_owc_hau_por_hun_dyu_ind_spa_bat_jpn_tml_kor_krd_ita_swa_guj_sun_glc_amr_tag_mnd_rus_dgb_arw_amh_grk_nor_rom_alb_qcu_bul_hin_ben_bam_tig_prs_gam_ger_mao_lit_akn_bos_moo_mly_tha_aeg_knd_ven_bem_uzb_ukr_cze_azi_tsw_vie_wly_zul_swt_cic	-0.392750690082862	-0.930375357837914	0.35458556117513
281	sid_arw_dgb_glc_wly_heb_tig_mcd_aze_uzb_bem_jav_tsw_pol_swe_bsq_nor_gam_zul_mnd_rom_hin_akn_ben_lda_por_hun_dyu_ewe_fin_urd_sod_geo_guj_ukr_ctl_rus_owc_anl_ger_est_tsn_mao_ita_sun_jpn_tml_kor_bos_bul_cic_pan_mly_grk_aeg_ind_cnt_cze_xho_mol_amr_spa_fre_slo_dut_qcu_krd_prs_afr_moo_mlt_svk_amh_scr_bat_eng_bam_alb_swt_tag_tha_hau_knd_fbf_yor_azi_lat_lit_tur_ven_vie_chh_igb_swa_ses	-0.527465429955116	-1.25802922114451	0.211530642632963
282	amr_urd_cic_slo_hau_gam_chh_krd_azi_aze_moo_mly_xho_mcd_ita_bsq_ukr_wly_dyu_cnt_arw_fre_dgb_pan_bam_bul_fin_bem_ewe_est_ctl_sod_geo_afr_grk_ben_rom_heb_sid_eng_hun_swa_tag_glc_ind_jpn_knd_kor_pol_hin_yor_lat_bat_por_mlt_mao_mnd_ger_swt_scr_owc_alb_rus_spa_mol_qcu_guj_bos_dut_ses_aeg_cze_anl_prs_jav_lit_tsn_svk_fbf_sun_tha_tig_tml_zul_ven_tur_nor_swe_uzb_igb_vie_amh_akn_tsw_lda	0.708659406697585	1.68503907782399	0.0953340123720214
283	mlt_prs_dyu_lat_sod_aeg_chh_glc_tur_aze_swt_sun_bem_mol_afr_bsq_eng_amr_tsw_mnd_swe_arw_moo_bos_fbf_rus_hun_swa_dgb_est_hin_wly_geo_urd_cze_pol_fre_sid_owc_guj_fin_ewe_mao_ben_jav_jpn_knd_kor_ukr_svk_igb_mcd_tag_nor_amh_bat_cnt_slo_cic_scr_heb_ita_spa_dut_pan_qcu_grk_ger_alb_tsn_tig_por_gam_krd_ind_lit_xho_ctl_akn_mly_tha_anl_tml_bam_ven_uzb_bul_rom_azi_yor_vie_hau_lda_ses_zul	-0.631574358569553	-1.50866523102785	0.134774228443475
284	wly_ger_yor_ukr_mlt_anl_amh_slo_tur_azi_tsn_mao_fbf_pan_bos_bsq_ben_sid_tsw_mnd_lat_prs_dyu_afr_akn_pol_fin_cic_ven_est_eng_amr_geo_rom_nor_arw_svk_owc_hau_urd_hun_dgb_tag_bul_bat_jpn_tml_kor_glc_por_igb_mol_mly_dut_heb_ind_cnt_scr_lda_grk_gam_ctl_ita_cze_alb_qcu_lit_guj_krd_bam_tig_hin_aeg_spa_jav_fre_ewe_mcd_swa_sun_tha_chh_knd_bem_moo_uzb_rus_swe_aze_xho_vie_sod_ses_zul_swt	0.356953397612596	0.839667664855257	0.403248101304256
285	tig_lat_dyu_dut_anl_sid_amh_guj_aze_tur_bem_tag_ven_ger_rom_bsq_mol_mlt_tsw_cnt_afr_mcd_cic_por_fbf_arw_hun_igb_moo_est_slo_hau_geo_pol_alb_scr_bul_wly_sod_svk_fin_bam_ind_spa_sun_jpn_tml_kor_ukr_ben_xho_glc_jav_grk_owc_mly_mnd_rus_zul_fre_heb_ita_lit_swe_krd_qcu_pan_prs_ctl_swa_chh_nor_amr_bos_mao_eng_swt_cze_akn_bat_tha_aeg_knd_tsn_ewe_uzb_hin_urd_azi_lda_vie_gam_dgb_ses_yor	0.105976040327529	0.249379836828546	0.803616948045656
286	amr_spa_igb_afr_wly_aeg_sod_por_tur_aze_xho_tag_akn_ctl_lit_bsq_svk_amh_cic_cnt_urd_krd_bam_hin_moo_slo_est_tsn_swa_hun_bul_tig_geo_ben_pol_alb_dut_gam_chh_prs_fin_ven_bat_rus_mao_jpn_knd_kor_grk_ukr_tsw_swe_sun_mol_sid_jav_mnd_ger_ses_nor_heb_scr_cze_glc_mcd_qcu_rom_ita_bos_dgb_owc_pan_mlt_fre_mly_eng_zul_guj_ewe_ind_tha_anl_tml_yor_bem_uzb_lat_arw_azi_swt_vie_hau_dyu_fbf_lda	-0.587712463057474	-1.40438047213593	0.163536564592705
287	wly_por_dyu_bos_hau_sid_mlt_ctl_uzb_azi_tsw_jav_tsn_swe_rus_bsq_krd_amh_cic_mnd_pol_eng_ven_lat_dgb_pan_fin_yor_fbf_hun_bul_chh_geo_ita_rom_prs_ben_sod_heb_arw_est_swt_mao_lit_bat_jpn_knd_kor_nor_alb_swa_fre_tag_hin_amr_mly_cnt_grk_akn_svk_aeg_scr_spa_ukr_mcd_qcu_urd_ger_slo_lda_gam_glc_owc_cze_ind_guj_ses_afr_moo_sun_tha_anl_tml_bem_bam_aze_dut_mol_tur_xho_vie_tig_igb_ewe_zul	0.0411453534776082	0.0969007897207053	0.923013702141868
288	heb_spa_ewe_nor_tig_chh_owc_bos_uzb_tur_cic_tag_bam_guj_por_bsq_dut_hau_xho_mnd_ben_urd_bem_glc_dgb_eng_hun_tsn_lda_fin_scr_aeg_geo_arw_lat_bul_ctl_anl_gam_slo_est_fbf_bat_ita_sun_jpn_tml_kor_mol_prs_dyu_ukr_mly_hin_wly_jav_cnt_fre_tsw_svk_sod_swe_krd_cze_ger_qcu_rus_rom_afr_ses_amr_alb_amh_pan_ind_pol_ven_lit_yor_mao_tha_mlt_knd_swa_igb_azi_grk_mcd_aze_akn_vie_sid_swt_moo_zul	-0.658313643499634	-1.57955035267649	0.117605261203501
289	amr_prs_akn_eng_tig_gam_wly_glc_azi_tur_xho_mao_ven_urd_por_bsq_scr_sod_bem_mnd_afr_grk_igb_ita_cic_rom_est_yor_ewe_fin_mol_heb_geo_krd_dut_ctl_arw_owc_anl_guj_hun_zul_jav_ben_bat_jpn_knd_kor_lat_pol_dyu_fre_tag_bos_aeg_ind_cnt_svk_swa_pan_mlt_ukr_rus_mcd_nor_qcu_spa_swe_lit_ses_hau_ger_amh_bul_sun_hin_lda_slo_tsw_mly_tha_chh_tml_moo_dgb_aze_alb_cze_uzb_bam_vie_sid_swt_fbf_tsn	-0.0441271450657179	-0.104028848699387	0.917370471013369
290	anl_dut_tsn_guj_heb_hau_tig_fre_azi_uzb_dyu_jav_lda_mol_por_bsq_ctl_sid_xho_mnd_slo_swe_bem_rus_ven_ger_hun_tsw_bam_fin_nor_mlt_geo_cze_urd_eng_bul_amh_sod_ben_est_swa_ind_hin_sun_jpn_tml_kor_bos_prs_dgb_pan_tag_scr_chh_bat_cnt_svk_swt_krd_amr_mcd_spa_ita_pol_qcu_lat_ukr_glc_ewe_aeg_arw_owc_lit_mly_alb_ses_grk_moo_mao_tha_wly_knd_igb_yor_aze_afr_rom_tur_akn_vie_gam_fbf_cic_zul	0.330399693416836	0.77925249122195	0.437809458370186
291	heb_ukr_yor_eng_amh_chh_mlt_ctl_tur_uzb_ven_ind_fbf_arw_fre_bsq_bos_anl_igb_cnt_rom_lit_cic_mcd_bem_pol_est_tsw_ses_hun_por_wly_geo_nor_ger_urd_guj_amr_owc_glc_fin_lda_mly_bul_bat_jpn_tml_kor_afr_alb_akn_prs_jav_pan_aeg_mao_mnd_mol_bam_svk_gam_hin_scr_grk_ben_qcu_spa_cze_ita_ewe_sod_slo_hau_swe_sun_dut_swa_lat_zul_tag_tha_sid_knd_swt_dgb_azi_krd_rus_aze_xho_vie_tig_dyu_tsn_moo	-0.290846868897653	-0.687307535828094	0.49359941496474
292	hau_scr_xho_lit_wly_aeg_mlt_prs_aze_azi_ses_mly_dyu_alb_bul_bsq_por_anl_bem_cnt_ger_grk_tsn_mcd_tsw_krd_fin_ewe_cic_est_svk_tig_geo_ben_urd_cze_rom_heb_sod_lat_hun_ven_jav_arw_ind_jpn_knd_kor_afr_mol_bam_ita_bat_slo_amh_mao_mnd_nor_dgb_ctl_gam_dut_ukr_eng_rus_qcu_hin_fre_pan_swa_chh_bos_owc_glc_tag_guj_yor_pol_swt_sun_tha_amr_tml_igb_zul_uzb_spa_swe_tur_akn_vie_sid_fbf_lda_moo	-1.03726951887005	-2.52838856802377	0.013143861488569
293	heb_ctl_swa_cze_anl_owc_tig_mcd_aze_azi_dyu_mao_zul_bos_grk_bsq_eng_sod_xho_mnd_swe_lit_ses_glc_moo_bul_est_igb_cic_fin_afr_aeg_geo_ben_ger_pan_lat_wly_chh_rom_hun_bam_jav_dut_sun_jpn_tml_kor_guj_rus_akn_por_mly_nor_amr_ind_cnt_fre_yor_krd_sid_ukr_urd_svk_slo_qcu_alb_scr_prs_swt_mlt_ita_gam_mol_bat_arw_tsn_hin_tsw_tag_tha_amh_knd_ven_bem_uzb_spa_pol_tur_ewe_vie_hau_dgb_fbf_lda	-0.500881349118875	-1.19307297331857	0.235875674804594
294	hau_ctl_fbf_prs_amr_chh_aeg_nor_tur_aze_ven_jav_dyu_ben_swe_bsq_pol_amh_moo_cnt_glc_krd_bam_rom_ewe_hin_hun_igb_xho_est_grk_sid_geo_slo_eng_cze_ukr_gam_owc_pan_fin_zul_sun_bos_ind_jpn_tml_kor_spa_svk_swt_alb_mao_bul_anl_tag_mnd_guj_ses_scr_heb_dut_ger_rus_lat_qcu_mcd_fre_urd_tsw_mlt_mol_sod_lit_mly_arw_akn_por_cic_bat_tha_wly_knd_bem_lda_azi_ita_afr_uzb_yor_vie_tig_tsn_dgb_swa	0.457132396760355	1.07666690358858	0.284414144548583
295	heb_scr_swt_swe_amh_owc_amr_rus_uzb_tur_ewe_mly_bam_guj_pol_bsq_nor_aeg_igb_mnd_mol_bul_ses_pan_swa_fre_est_zul_akn_hun_prs_sid_geo_ctl_ukr_urd_glc_mlt_sod_hin_fin_yor_bat_grk_jav_jpn_knd_kor_svk_rom_lda_lat_tag_bos_chh_sun_cnt_slo_fbf_mcd_tig_por_krd_lit_ita_qcu_ger_alb_eng_tsn_gam_cze_wly_spa_mao_ben_ven_dut_xho_ind_tha_anl_tml_bem_cic_aze_afr_arw_azi_dgb_vie_hau_dyu_moo_tsw	-0.934701266732173	-2.26344667387486	0.0259336831617329
296	amr_alb_akn_svk_mlt_sod_wly_lat_azi_aze_fbf_ind_cic_afr_ukr_bsq_prs_amh_igb_mnd_krd_rus_dyu_glc_ses_eng_hun_tsn_ven_est_guj_owc_geo_pan_grk_dut_por_chh_hau_ita_fin_lda_mao_urd_bat_jpn_tml_kor_nor_mol_dgb_arw_mly_ben_heb_jav_cnt_rom_tsw_ger_gam_slo_swe_bos_cze_qcu_bul_pol_fre_zul_sid_ctl_tig_hin_sun_scr_swt_mcd_ewe_tag_tha_anl_knd_xho_moo_uzb_lit_spa_tur_bam_vie_aeg_swa_yor_bem	-0.664204091062968	-1.59140485131804	0.114912093540581
297	amr_guj_lda_lat_heb_chh_mlt_por_uzb_azi_xho_jav_akn_glc_cze_bsq_alb_sod_zul_mnd_bos_rus_igb_ger_ewe_rom_hun_ven_yor_fin_urd_hau_geo_nor_bul_grk_krd_aeg_tig_scr_est_dyu_mly_afr_sun_jpn_tml_kor_mol_slo_moo_pan_tag_swe_anl_ind_cnt_eng_tsn_dut_sid_mcd_svk_pol_fre_qcu_hin_ben_arw_swa_owc_spa_amh_ctl_mao_lit_cic_prs_ses_bat_tha_gam_knd_dgb_bem_tur_ita_ukr_aze_swt_vie_wly_bam_fbf_tsw	-0.182846152150393	-0.431537386702789	0.667076421517121
298	sid_pol_tsn_bul_heb_sod_wly_pan_uzb_azi_xho_tag_bam_hin_lat_bsq_ita_owc_ses_mnd_afr_ger_swa_spa_moo_prs_hun_dgb_fbf_fin_eng_hau_geo_svk_rom_alb_slo_aeg_chh_mcd_est_ewe_bat_swe_ind_jpn_tml_kor_rus_mol_ven_cze_mao_por_anl_mly_cnt_arw_cic_fre_tig_glc_grk_ben_guj_qcu_nor_ukr_urd_bem_amr_dut_gam_krd_jav_bos_tsw_ctl_yor_sun_tha_amh_knd_igb_zul_tur_scr_lit_aze_lda_vie_mlt_swt_dyu_akn	-0.103253354589363	-0.243671721338178	0.808021788232099
299	owc_pol_bam_nor_sid_gam_anl_por_aze_azi_yor_sun_dyu_slo_fre_bsq_arw_amr_ven_cnt_svk_urd_dgb_bul_fbf_scr_fin_xho_lda_hun_lit_amh_geo_krd_eng_prs_glc_wly_aeg_swe_est_ses_ind_rus_jav_jpn_knd_kor_alb_spa_igb_ben_mly_pan_hau_mao_mnd_rom_cic_lat_mlt_mcd_cze_afr_ukr_qcu_hin_ger_mol_swa_tig_dut_sod_ctl_tag_bos_bem_grk_moo_bat_tha_heb_tml_swt_akn_tur_ita_guj_uzb_zul_vie_chh_tsn_tsw_ewe	0.112492666916748	0.26492036360197	0.791657093699234
300	sid_alb_swa_ger_tig_anl_hau_mol_uzb_azi_tsn_tag_xho_pan_mcd_bsq_ben_owc_dgb_mnd_svk_prs_swt_krd_zul_por_hun_ses_ewe_est_swe_gam_geo_fre_bos_dut_ukr_mlt_amh_arw_fin_yor_mly_grk_jav_jpn_tml_kor_eng_rus_dyu_ita_sun_nor_amr_mao_cnt_guj_lda_urd_aeg_ctl_glc_lat_rom_qcu_lit_hin_bul_akn_sod_spa_wly_cze_ind_scr_tsw_pol_ven_bat_tha_chh_knd_bem_igb_tur_afr_slo_aze_fbf_vie_heb_cic_moo_bam	0.386462420759322	0.910625793634853	0.364846790029697
301	chh_alb_zul_slo_hau_amh_mlt_dut_uzb_aze_igb_mly_dgb_swe_krd_bsq_lat_sod_ven_mnd_bos_arw_yor_fre_bam_ben_hun_tsn_swa_fin_lit_heb_geo_afr_ita_rus_urd_sid_amr_bul_est_dyu_jav_rom_sun_jpn_tml_kor_cze_hin_cic_glc_bat_svk_owc_tag_cnt_scr_fbf_grk_gam_nor_ctl_spa_ger_qcu_prs_pan_pol_akn_tig_por_anl_ukr_mao_guj_ewe_mcd_lda_ind_tha_wly_knd_tsw_ses_tur_eng_mol_azi_moo_vie_aeg_bem_swt_xho	-0.192901202477462	-0.455570091479924	0.64976105933809
302	anl_ita_ses_slo_tig_chh_sid_spa_aze_azi_xho_tag_tsw_pol_bul_bsq_swe_owc_igb_mnd_ben_guj_lda_svk_fbf_rom_hun_akn_yor_fin_ger_gam_geo_mcd_ctl_cze_hin_sod_heb_grk_est_ven_sun_nor_jav_jpn_tml_kor_afr_lit_tsn_dut_bat_fre_mlt_mao_cnt_por_swt_ukr_amh_scr_krd_lat_glc_qcu_eng_mol_rus_ewe_wly_pan_aeg_arw_ind_prs_cic_bos_dgb_mly_tha_hau_knd_moo_zul_uzb_urd_alb_tur_bem_vie_amr_bam_swa_dyu	-0.0806915694637602	-0.190231659456675	0.849542226354516
303	amr_grk_ven_urd_sod_tig_gam_ben_tur_azi_ewe_tag_igb_pan_ctl_bsq_alb_hau_dyu_cnt_bos_ita_yor_ukr_lda_scr_hun_tsw_zul_est_por_owc_geo_fre_prs_arw_lit_wly_amh_krd_fin_tsn_sun_mol_mly_jpn_knd_kor_mcd_slo_ses_guj_ind_pol_mlt_bat_mnd_rus_swa_swe_chh_bul_cze_lat_nor_qcu_glc_eng_svk_fbf_heb_rom_aeg_ger_mao_hin_bam_afr_dgb_jav_tha_anl_tml_swt_bem_uzb_dut_spa_aze_moo_vie_sid_cic_akn_xho	-0.214600541316234	-0.506322775895751	0.613828299780896
304	chh_pan_swa_slo_aeg_mlt_tig_swe_azi_tur_swt_ind_tsn_krd_alb_bsq_mcd_owc_dyu_mnd_afr_guj_bam_ukr_ewe_prs_fin_zul_yor_hun_bos_heb_geo_ita_fre_lat_mol_sod_amh_nor_est_igb_bat_grk_jav_jpn_knd_kor_scr_svk_cic_lit_mly_arw_anl_tag_cnt_ctl_bem_cze_hau_hin_urd_spa_rus_qcu_ger_dut_ben_dgb_wly_pol_amr_bul_sun_por_moo_rom_lda_mao_tha_gam_tml_ven_fbf_aze_eng_glc_uzb_xho_vie_sid_ses_akn_tsw	0.413217464046206	0.973851703851014	0.332656421142037
305	chh_arw_tsn_krd_mlt_owc_amh_svk_uzb_tur_moo_mly_akn_ger_glc_bsq_fre_sod_yor_mnd_rus_prs_igb_mol_fbf_ctl_hun_dyu_ses_est_pol_anl_geo_pan_hin_ukr_urd_sid_hau_mcd_fin_ven_bat_grk_sun_jpn_knd_kor_lit_bos_lda_bul_jav_swe_heb_mao_cnt_cze_xho_slo_wly_ben_scr_rom_eng_qcu_alb_ita_dut_zul_tig_por_gam_guj_ind_afr_ewe_nor_swa_tag_tha_amr_tml_tsw_bam_azi_spa_lat_aze_bem_vie_aeg_dgb_swt_cic	-0.583844030246363	-1.39316044799278	0.166892346524966
306	amr_swe_tsw_krd_anl_gam_chh_lit_tur_aze_fbf_ind_bam_urd_ita_bsq_ger_amh_dgb_cnt_arw_ctl_moo_glc_swa_nor_hun_tsn_lda_est_eng_sod_geo_mol_guj_dut_pol_tig_mlt_fre_fin_ven_jav_spa_mao_jpn_knd_kor_lat_ben_xho_rus_tag_bos_heb_bat_mnd_pan_dyu_slo_aeg_mcd_grk_ukr_afr_qcu_cze_alb_hin_akn_hau_bul_owc_por_sun_rom_bem_svk_igb_mly_tha_sid_tml_ses_yor_uzb_scr_prs_azi_swt_vie_wly_cic_zul_ewe	0.304804979456836	0.71798326991872	0.474567385402729
307	mlt_bul_cic_rom_amh_sod_hau_alb_aze_tur_igb_mly_ses_pan_lat_bsq_fre_owc_bem_cnt_mol_slo_yor_guj_tsn_spa_est_tsw_akn_fin_ben_sid_geo_ukr_swe_ger_ctl_chh_wly_glc_hun_dgb_jav_prs_sun_jpn_knd_kor_por_arw_bam_nor_tag_eng_aeg_mao_mnd_svk_swt_bos_anl_grk_hin_lit_krd_qcu_ita_pol_urd_ven_tig_scr_gam_dut_bat_cze_xho_afr_ewe_ind_tha_heb_tml_dyu_swa_uzb_rus_mcd_azi_moo_vie_amr_zul_fbf_lda	0.128355410158311	0.30208016653192	0.763265472226321
308	sod_fre_xho_ctl_heb_owc_tig_nor_tur_aze_yor_ind_bam_cze_rus_bsq_dut_amh_ewe_mnd_afr_guj_zul_svk_dgb_mol_est_akn_swa_fin_bos_chh_geo_swe_grk_pol_spa_aeg_wly_krd_hun_bem_mao_por_mly_jpn_knd_kor_lit_arw_fbf_rom_sun_glc_amr_tag_cnt_mcd_igb_ger_mlt_pan_urd_eng_prs_qcu_ukr_scr_hin_lda_anl_lat_hau_bul_jav_alb_tsn_slo_ses_bat_tha_sid_tml_moo_ven_azi_ita_ben_uzb_cic_vie_gam_swt_tsw_dyu	0.489276612869289	1.15452232366447	0.251244141368587
309	amr_scr_zul_ukr_gam_wly_aeg_guj_uzb_azi_fbf_tag_dyu_rom_eng_bsq_por_amh_ven_mnd_ben_arw_tsw_ctl_dgb_bos_est_tsn_bam_fin_ita_sid_geo_pan_krd_cze_svk_chh_anl_afr_hun_lda_jav_nor_ind_jpn_knd_kor_pol_mcd_xho_fre_bat_glc_mlt_sun_cnt_alb_igb_mol_hau_prs_ger_grk_urd_qcu_rus_swe_spa_akn_heb_slo_owc_bul_mly_lit_swt_hin_ewe_mao_tha_tig_tml_bem_cic_aze_lat_dut_tur_swa_vie_sod_ses_moo_yor	-0.357625206991504	-0.847108975230035	0.399109083729727
310	tig_por_dgb_alb_mlt_aeg_wly_guj_azi_tur_swa_mly_ven_swe_bul_bsq_afr_sod_igb_mnd_ger_nor_yor_fre_zul_ctl_fin_cic_lda_est_ita_hau_geo_bos_mol_urd_lit_owc_anl_cze_hun_swt_sun_pol_jav_jpn_knd_kor_eng_arw_ewe_svk_ind_grk_heb_bat_cnt_pan_ses_rom_sid_hin_slo_krd_rus_qcu_spa_lat_ukr_tsn_amr_ben_chh_glc_mao_prs_bem_dut_dyu_tag_tha_gam_tml_xho_tsw_uzb_scr_mcd_aze_fbf_vie_amh_moo_akn_bam	-0.00946431011001545	-0.0222763395431986	0.982275248669533
311	wly_pol_swa_alb_owc_chh_tig_por_uzb_tur_ewe_tag_swt_ben_lat_bsq_guj_sod_ses_mnd_cze_krd_dgb_urd_bam_nor_est_fbf_dyu_fin_mol_heb_geo_bos_ger_glc_swe_amr_gam_lit_hun_lda_sun_afr_mly_jpn_knd_kor_bul_rom_igb_ukr_ind_spa_hau_mao_cnt_grk_yor_eng_aeg_mcd_hin_pan_scr_qcu_fre_rus_prs_bem_anl_arw_sid_ita_bat_ctl_ven_svk_xho_jav_tha_mlt_tml_akn_tsw_aze_slo_dut_azi_tsn_vie_amh_cic_zul_moo	0.504311198221198	1.19295019729773	0.235923523335543
312	gam_rom_bam_ita_tig_hau_owc_prs_azi_uzb_swt_ind_moo_bul_afr_bsq_mol_aeg_tsn_mnd_fre_rus_swa_slo_xho_nor_fin_ven_fbf_hun_mcd_sod_geo_ger_guj_cze_glc_anl_chh_lat_est_yor_mao_krd_bat_jpn_knd_kor_alb_ben_ses_grk_sun_por_wly_jav_cnt_ukr_ewe_hin_sid_svk_pan_spa_swe_qcu_arw_eng_bos_dyu_heb_pol_amh_urd_mly_lit_dgb_scr_tsw_tag_tha_mlt_tml_akn_bem_tur_dut_ctl_aze_lda_vie_amr_igb_zul_cic	-0.644012720398473	-1.54407975699271	0.125965120456917
313	gam_spa_swt_slo_owc_wly_tig_eng_azi_tur_xho_mao_akn_glc_lit_bsq_mol_sod_moo_mnd_grk_bos_dgb_pol_yor_pan_hun_tsw_igb_fin_dut_amh_geo_prs_ben_ukr_bul_hau_sid_ita_est_swa_mly_ger_ind_jpn_knd_kor_swe_rom_zul_urd_sun_nor_amr_tag_cnt_krd_ses_lat_heb_ctl_por_scr_rus_qcu_guj_svk_arw_fbf_chh_alb_aeg_cze_bat_mcd_bem_fre_ven_jav_tha_mlt_tml_lda_tsn_aze_afr_hin_uzb_cic_vie_anl_dyu_ewe_bam	0.283852450807014	0.668692447816533	0.505348133133354
314	heb_fre_dyu_eng_amh_anl_gam_bos_aze_azi_swa_ind_xho_krd_cze_bsq_lat_chh_fbf_cnt_svk_bul_igb_ger_ses_slo_fin_moo_bam_est_guj_wly_geo_rus_hin_arw_mol_amr_tig_scr_hun_ven_mly_swe_mao_jpn_tml_kor_dut_afr_ewe_pan_bat_ctl_mlt_sun_mnd_grk_swt_pol_hau_glc_ita_ben_lit_qcu_spa_alb_rom_yor_owc_ukr_sod_nor_tag_urd_zul_prs_akn_jav_tha_sid_knd_dgb_tsn_uzb_mcd_por_tur_lda_vie_aeg_bem_cic_tsw	-0.273740937352684	-0.647589980848328	0.518845635047902
315	owc_bul_cic_alb_heb_hau_tig_lat_uzb_azi_lda_mao_swt_por_nor_bsq_grk_chh_tsn_mnd_rom_mcd_ses_ben_xho_guj_fin_akn_igb_est_swe_sid_geo_ita_pan_ctl_eng_amr_sod_cze_hun_dyu_sun_dut_bat_jpn_knd_kor_ukr_scr_bem_mol_jav_ger_amh_ind_cnt_urd_ewe_bos_gam_lit_krd_hin_fre_qcu_afr_slo_glc_moo_anl_arw_aeg_rus_tag_prs_bam_spa_yor_mly_tha_mlt_tml_dgb_fbf_tur_svk_pol_aze_tsw_vie_wly_zul_swa_ven	-0.175633557430898	-0.41488974286771	0.679178158070435
316	anl_krd_moo_ben_tig_gam_wly_cze_tur_azi_tsn_mly_fbf_ukr_slo_bsq_hin_amh_tsw_cnt_afr_mol_ewe_rus_dgb_bos_hun_igb_swa_est_lat_sod_geo_fre_bul_nor_ita_heb_chh_lit_fin_swt_bat_pan_jav_jpn_knd_kor_arw_eng_zul_glc_ind_guj_mlt_tag_mnd_scr_cic_por_aeg_ctl_dut_swe_svk_qcu_prs_ger_urd_akn_owc_grk_hau_mcd_sun_pol_dyu_alb_bam_mao_tha_sid_tml_ven_yor_uzb_spa_rom_aze_bem_vie_amr_lda_xho_ses	-0.21179817653509	-0.500769893097477	0.61771619711516
317	chh_por_bem_pol_owc_anl_amh_urd_aze_azi_swt_tag_tsw_mcd_arw_bsq_rom_sod_tsn_mnd_grk_fre_dyu_slo_cic_alb_est_ses_swa_fin_nor_mlt_geo_ukr_ben_bos_swe_hau_wly_scr_hun_zul_mly_glc_bat_jpn_tml_kor_cze_lat_akn_bul_ind_afr_sid_jav_cnt_dut_igb_svk_tig_prs_spa_ctl_ita_qcu_ger_eng_lit_xho_aeg_rus_amr_pan_mao_hin_ven_krd_dgb_sun_tha_heb_knd_lda_fbf_uzb_mol_guj_tur_yor_vie_gam_ewe_moo_bam	0.156776220628314	0.368902810104284	0.713038684745439
318	chh_pan_akn_bul_heb_owc_tig_rom_azi_tur_ses_bat_tsw_scr_grk_bsq_ger_amh_moo_cnt_rus_fre_ewe_svk_ven_hin_est_dyu_zul_hun_mcd_gam_geo_alb_krd_bos_ukr_sid_sod_mol_fin_bam_mly_lit_sun_jpn_tml_kor_afr_ita_bem_por_tag_ben_amr_mao_mnd_guj_cic_dut_mlt_pol_ctl_nor_spa_qcu_urd_arw_glc_igb_anl_cze_aeg_eng_ind_swe_lda_slo_swa_jav_tha_hau_knd_tsn_xho_aze_prs_lat_uzb_yor_vie_wly_fbf_dgb_swt	1.07851882223847	2.59571679131186	0.0109699204923626
319	wly_scr_zul_urd_chh_tig_owc_alb_tur_aze_swa_sun_xho_rom_pol_bsq_por_amh_cic_mnd_lat_hin_yor_prs_ven_glc_est_dgb_moo_hun_ctl_anl_geo_ukr_eng_fre_ben_heb_sod_pan_fin_igb_mly_swe_mao_jpn_knd_kor_arw_bos_bam_dut_bat_lit_hau_jav_cnt_ita_lda_ger_amr_bul_slo_rus_mol_qcu_svk_guj_nor_swt_aeg_spa_mlt_grk_tag_cze_akn_afr_tsn_ind_tha_gam_tml_bem_fbf_uzb_mcd_krd_azi_dyu_vie_sid_ses_ewe_tsw	0.376327794844045	0.888239812799602	0.376703343346315
320	mlt_mol_swt_fre_anl_tig_wly_swe_uzb_tur_tsw_jav_dyu_hin_spa_bsq_krd_aeg_zul_cnt_afr_por_ewe_pan_fbf_ben_fin_igb_lda_est_prs_amr_geo_lat_alb_eng_ita_amh_heb_rus_hun_tsn_tag_bul_sun_jpn_tml_kor_mcd_rom_akn_scr_mly_bos_sod_mao_mnd_slo_ses_ger_gam_glc_urd_grk_pol_qcu_cze_guj_dut_ven_sid_ukr_chh_svk_ind_arw_swa_ctl_dgb_bat_tha_hau_knd_bem_bam_azi_nor_lit_aze_cic_vie_owc_yor_moo_xho	-0.352809678995617	-0.835540068429558	0.405555184929738
321	owc_prs_akn_scr_gam_sid_amr_pol_tur_azi_lda_mly_dyu_arw_por_bsq_rom_sod_fbf_cnt_afr_pan_yor_fre_ven_nor_est_ses_dgb_fin_grk_tig_geo_hin_ger_glc_spa_anl_wly_mcd_hun_swt_jav_eng_ind_jpn_tml_kor_swe_urd_ewe_ctl_sun_bul_heb_tag_mnd_bos_zul_ita_aeg_cze_alb_dut_mol_qcu_svk_lat_guj_igb_amh_krd_hau_lit_bat_rus_cic_slo_swa_mao_tha_chh_knd_bem_moo_uzb_ukr_ben_aze_tsn_vie_mlt_bam_tsw_xho	-0.246563386751845	-0.58363749259196	0.560877069494649
322	sid_alb_tsn_spa_chh_amr_mlt_eng_tur_uzb_akn_mao_zul_ukr_afr_bsq_pan_heb_lda_cnt_arw_cze_bam_mcd_xho_por_hun_swa_ses_fin_nor_amh_geo_urd_bos_scr_mol_tig_anl_hin_est_cic_mly_ctl_ind_jpn_tml_kor_dut_fre_igb_slo_sun_krd_wly_bat_mnd_lit_moo_prs_gam_swe_bul_rom_pol_qcu_glc_ger_ita_swt_hau_guj_aeg_svk_tag_ben_ewe_lat_fbf_jav_tha_owc_knd_tsw_dgb_aze_rus_grk_azi_dyu_vie_sod_bem_yor_ven	-0.0235596600512887	-0.055447315362084	0.955901047638699
323	chh_mol_tsn_lat_sod_amh_gam_glc_azi_aze_fbf_mao_xho_krd_ger_bsq_cze_hau_yor_cnt_mcd_rom_dgb_slo_swt_scr_est_bem_bam_hun_svk_anl_geo_grk_ben_ukr_arw_mlt_heb_eng_fin_akn_tag_urd_ind_jpn_tml_kor_guj_pan_ven_ita_sun_lit_owc_mly_mnd_nor_dyu_por_tig_bul_dut_afr_hin_qcu_pol_rus_bos_lda_aeg_ctl_amr_spa_bat_fre_igb_alb_ewe_jav_tha_wly_knd_zul_cic_uzb_prs_swe_tur_ses_vie_sid_moo_swa_tsw	-0.217580393748656	-0.514132542671229	0.60837886558292
324	hau_rom_xho_guj_amr_wly_sod_por_aze_azi_yor_mly_ven_glc_ger_bsq_pol_anl_ses_cnt_hin_prs_tsw_alb_fbf_ita_hun_igb_bam_fin_pan_chh_geo_slo_swe_rus_dut_amh_sid_ctl_est_bem_jav_fre_tag_jpn_tml_kor_lit_ben_zul_ukr_mao_afr_gam_sun_mnd_mol_akn_mcd_aeg_krd_bos_arw_grk_qcu_spa_eng_nor_lda_mlt_urd_tig_bul_ind_cze_cic_svk_tsn_bat_tha_heb_knd_swt_moo_uzb_scr_lat_tur_dgb_vie_owc_dyu_swa_ewe	-0.175020209371388	-0.413203971857769	0.680408367133166
325	owc_prs_akn_ukr_sod_mlt_tig_afr_uzb_aze_tsw_ind_xho_rom_bul_bsq_slo_heb_dyu_mnd_ben_ger_swa_grk_ewe_cze_hun_lda_fbf_fin_pol_aeg_geo_lit_ctl_guj_por_amr_sid_mol_est_tsn_bat_spa_sun_jpn_knd_kor_urd_nor_dgb_eng_tag_lat_amh_mly_cnt_hin_yor_rus_hau_bos_alb_glc_fre_qcu_dut_svk_krd_zul_chh_mcd_gam_arw_mao_ita_ven_swe_bam_jav_tha_wly_tml_swt_cic_tur_scr_pan_azi_ses_vie_anl_igb_bem_moo	-0.602323383060531	-1.43964413115223	0.15332575021605
326	sid_pan_tsw_ger_tig_owc_mlt_urd_azi_uzb_bam_sun_bem_slo_prs_bsq_scr_sod_akn_mnd_ukr_rom_igb_mol_dgb_bul_hun_dyu_yor_est_swe_wly_geo_lit_krd_por_eng_amh_hau_lat_fin_swa_mly_grk_tag_jpn_knd_kor_rus_nor_swt_spa_bat_ctl_heb_jav_cnt_arw_zul_dut_anl_guj_fre_ita_mcd_qcu_svk_pol_bos_xho_gam_glc_chh_hin_ind_alb_lda_ben_fbf_mao_tha_aeg_tml_cic_ven_tur_cze_afr_aze_ewe_vie_amr_ses_tsn_moo	-0.298058005206438	-0.704584595067585	0.482829522084292
327	amr_slo_swa_mol_tig_wly_sod_ita_uzb_aze_lda_mao_bam_pol_hin_bsq_arw_owc_yor_mnd_swe_alb_akn_glc_ses_pan_est_dyu_tsw_hun_cze_hau_geo_bos_rus_nor_urd_anl_chh_rom_fin_swt_ind_ben_bat_jpn_knd_kor_guj_krd_ewe_lit_jav_bul_sid_sun_cnt_lat_ven_mcd_mlt_ger_ukr_afr_scr_qcu_spa_eng_por_cic_heb_fre_aeg_ctl_mly_dut_tsn_grk_moo_tag_tha_gam_tml_fbf_xho_tur_prs_svk_azi_zul_vie_amh_bem_igb_dgb	-0.256264781769781	-0.605740698120262	0.546162469935257
328	gam_ctl_moo_fre_hau_sid_amr_ger_uzb_aze_lda_mao_ewe_eng_mcd_bsq_bos_chh_fbf_mnd_arw_guj_dyu_por_zul_afr_est_yor_akn_hun_swe_mlt_geo_lit_scr_pol_grk_aeg_owc_spa_fin_dgb_tag_nor_sun_jpn_tml_kor_svk_slo_swa_ukr_mly_hin_heb_jav_cnt_rom_bem_ita_tig_pan_mol_alb_urd_qcu_cze_prs_krd_swt_sod_lat_wly_dut_ind_rus_bam_bul_igb_bat_tha_amh_knd_tsn_ven_azi_ben_glc_tur_xho_vie_anl_tsw_cic_ses	-0.364537353937279	-0.866479123271168	0.38845746848202
329	sid_slo_cic_lit_wly_chh_hau_arw_uzb_aze_swa_mao_moo_krd_afr_bsq_spa_sod_bam_mnd_ukr_mcd_ses_lat_zul_rom_fin_yor_tsw_hun_nor_heb_geo_urd_prs_svk_ger_amh_aeg_rus_est_dyu_bat_guj_mly_jpn_knd_kor_bos_mol_bem_glc_tag_swe_tig_sun_cnt_dut_igb_alb_amr_pol_hin_pan_cze_qcu_por_eng_bul_dgb_mlt_ctl_owc_fre_ind_ben_ven_ita_tsn_jav_tha_gam_tml_swt_fbf_tur_grk_scr_azi_ewe_vie_anl_lda_xho_akn	-0.0679024396275505	-0.160212466896366	0.873061184509865
330	owc_rom_xho_fre_amh_chh_sod_urd_aze_uzb_bem_tag_zul_cze_afr_bsq_nor_amr_swa_mnd_ukr_glc_ven_dut_ewe_bos_est_akn_moo_fin_pol_mlt_geo_lat_hin_ctl_mol_tig_anl_ita_hun_dyu_ind_prs_jav_jpn_knd_kor_por_ben_igb_slo_sun_scr_gam_mly_cnt_spa_fbf_krd_sid_bul_guj_lit_eng_qcu_pan_alb_ger_tsn_wly_mcd_aeg_grk_bat_arw_swt_svk_dgb_mao_tha_heb_tml_tsw_bam_tur_rus_swe_azi_yor_vie_hau_lda_cic_ses	-0.321602133687658	-0.761280722733396	0.448415508347038
331	tig_eng_zul_urd_gam_heb_amr_rom_uzb_tur_yor_sun_ses_mcd_spa_bsq_ctl_sid_fbf_mnd_rus_pol_swt_slo_cic_bul_hun_dgb_akn_fin_alb_sod_geo_grk_krd_ben_arw_amh_hau_ita_est_igb_jav_swe_mly_jpn_knd_kor_afr_bos_bam_ger_bat_cze_mlt_ind_cnt_hin_xho_lit_wly_lat_dut_nor_glc_qcu_ukr_mol_prs_ven_aeg_pan_owc_guj_tag_por_bem_fre_moo_mao_tha_chh_tml_lda_dyu_azi_svk_scr_aze_ewe_vie_anl_tsw_swa_tsn	-0.496599597396026	-1.18187764138281	0.240267470924163
332	gam_spa_bem_svk_amr_heb_aeg_cze_uzb_aze_dyu_mly_ses_alb_fre_bsq_pol_chh_ven_mnd_urd_slo_igb_ctl_dgb_guj_hun_moo_swa_est_lit_anl_geo_rus_mcd_swe_bos_owc_tig_ukr_fin_swt_jav_dut_ind_jpn_knd_kor_grk_ben_tsw_arw_bat_krd_wly_sun_cnt_mol_ewe_eng_amh_ger_prs_afr_nor_qcu_rom_ita_hin_xho_sid_scr_sod_glc_mao_bul_yor_lat_lda_tag_tha_mlt_tml_cic_akn_azi_por_pan_tur_zul_vie_hau_bam_tsn_fbf	-0.729640074770178	-1.75350249347227	0.0828105353382769
333	chh_spa_akn_bul_wly_hau_amh_rom_tur_uzb_ven_sun_bem_por_grk_bsq_scr_sid_ewe_cnt_lit_ita_tsw_urd_dgb_dut_fin_zul_swa_est_eng_amr_geo_guj_glc_nor_ger_sod_mlt_rus_hun_lda_mly_ctl_bat_jpn_tml_kor_afr_mol_cic_fre_jav_ben_heb_ind_mnd_pan_fbf_arw_tig_ukr_lat_cze_mcd_qcu_prs_alb_swe_xho_anl_hin_aeg_pol_mao_bos_igb_svk_bam_tag_tha_owc_knd_moo_dyu_aze_slo_krd_azi_tsn_vie_gam_ses_swt_yor	0.680227287292512	1.61386001842612	0.10994591526606
334	hau_lit_dyu_pol_heb_anl_amh_eng_aze_azi_lda_sun_zul_ben_pan_bsq_ger_aeg_tsw_cnt_lat_bul_moo_ita_fbf_grk_fin_bem_swa_est_urd_owc_geo_bos_ctl_cze_slo_mlt_amr_glc_hun_yor_tag_spa_bat_jpn_knd_kor_alb_arw_ses_dut_ind_mol_sid_mao_mnd_svk_tsn_mcd_wly_krd_rus_guj_ukr_qcu_por_afr_fre_dgb_chh_nor_tig_rom_jav_swe_igb_scr_ven_mly_tha_sod_tml_akn_xho_uzb_hin_prs_tur_cic_vie_gam_swt_bam_ewe	-1.15925395826567	-2.8489755034297	0.0053999401409928
335	amr_hin_cic_afr_chh_owc_anl_svk_tur_uzb_tsn_tag_fbf_ukr_pan_bsq_scr_hau_tsw_cnt_pol_swe_bam_urd_zul_ger_hun_swt_bem_est_bos_amh_geo_alb_prs_slo_ita_tig_mlt_fre_fin_dgb_jav_cze_mly_jpn_knd_kor_grk_eng_ewe_glc_ind_dut_aeg_mao_mnd_rom_yor_arw_sid_mcd_ben_krd_bul_qcu_lit_nor_rus_lda_wly_por_heb_spa_sun_ctl_swa_guj_igb_bat_tha_gam_tml_akn_moo_azi_mol_lat_aze_ses_vie_sod_xho_ven_dyu	0.266016630864685	0.625144056577836	0.53340745207605
336	mlt_scr_fbf_rus_amh_heb_hau_prs_tur_aze_yor_ind_zul_dut_ben_bsq_lat_owc_dgb_mnd_ukr_mol_bem_alb_ven_pan_hun_akn_swt_est_arw_wly_geo_bos_swe_afr_eng_tig_sid_ita_fin_igb_bat_nor_tag_jpn_knd_kor_lit_svk_cic_grk_jav_ger_gam_mly_cnt_ctl_ses_guj_amr_rom_cze_por_hin_qcu_spa_mcd_krd_moo_anl_glc_aeg_pol_sun_urd_tsn_bul_lda_mao_tha_chh_tml_tsw_dyu_uzb_fre_slo_azi_xho_vie_sod_ewe_swa_bam	-0.0626334049596578	-0.147543825436755	0.883022196540373
337	mlt_eng_fbf_ita_chh_hau_owc_ctl_tur_aze_zul_tag_lda_krd_prs_bsq_scr_sod_ewe_cnt_grk_mol_bam_arw_swt_cze_hun_dgb_akn_fin_slo_wly_geo_spa_por_hin_bul_anl_amh_dut_est_dyu_jav_pol_mly_jpn_knd_kor_nor_lit_igb_swe_bat_rom_aeg_sun_mnd_ger_yor_guj_heb_bos_pan_urd_afr_qcu_ukr_glc_svk_ven_gam_ben_amr_rus_ind_alb_tsn_lat_swa_mao_tha_sid_tml_tsw_bem_uzb_fre_mcd_azi_ses_vie_tig_cic_xho_moo	0.515707608287084	1.21682977518501	0.22674801398726
338	owc_fre_bem_grk_amr_sod_tig_swe_azi_tur_ses_mao_yor_krd_hin_bsq_urd_heb_dgb_cnt_scr_bul_akn_ctl_cic_glc_fin_lda_moo_hun_alb_wly_geo_ben_cze_ukr_pan_hau_sid_rom_est_xho_sun_eng_jav_jpn_tml_kor_lat_slo_zul_pol_mly_guj_gam_bat_mnd_prs_swa_lit_anl_mol_dut_bos_ger_qcu_afr_rus_spa_swt_chh_por_aeg_ita_ind_svk_igb_arw_tsn_tag_tha_amh_knd_ewe_tsw_aze_mcd_nor_uzb_bam_vie_mlt_fbf_dyu_ven	-0.0568258130815747	-0.134058229669537	0.893646213397374
339	anl_prs_moo_grk_sid_sod_amr_mol_tur_aze_fbf_jav_lda_svk_ukr_bsq_bos_hau_yor_cnt_ctl_slo_cic_scr_bem_ben_hun_zul_ven_fin_spa_aeg_geo_eng_por_swe_ger_tig_heb_pol_est_akn_mly_rus_bat_jpn_knd_kor_fre_urd_dgb_hin_ind_alb_mlt_sun_mnd_cze_xho_ita_amh_dut_mcd_krd_afr_qcu_guj_pan_lat_dyu_chh_lit_wly_nor_mao_arw_tsw_bul_swa_tag_tha_gam_tml_igb_tsn_azi_rom_glc_uzb_swt_vie_owc_bam_ses_ewe	-0.905622995247365	-2.19388794484309	0.0307354971059076
340	owc_rom_lda_ukr_mlt_hau_gam_lit_tur_azi_dgb_bat_moo_arw_nor_bsq_glc_anl_cic_cnt_bos_grk_zul_cze_ses_pan_est_swt_akn_hun_ben_wly_geo_afr_bul_mcd_slo_aeg_chh_spa_fin_fbf_ind_eng_tag_jpn_tml_kor_lat_scr_xho_prs_mly_ctl_tig_mao_mnd_por_bam_hin_sid_pol_alb_ger_krd_qcu_urd_ita_fre_dyu_heb_rus_amh_swe_jav_dut_tsw_guj_tsn_sun_tha_amr_knd_igb_ewe_aze_mol_svk_uzb_ven_vie_sod_yor_swa_bem	-0.391546535242662	-0.928373347240746	0.35561722718377
341	mlt_glc_cic_ben_heb_amr_sid_afr_aze_uzb_tsw_bat_dyu_por_mcd_bsq_ger_aeg_xho_mnd_svk_krd_yor_guj_akn_slo_hun_igb_moo_fin_ukr_anl_geo_rus_cze_swe_arw_sod_wly_lit_est_bem_tag_scr_jav_jpn_knd_kor_spa_hin_lda_rom_mly_nor_owc_ind_cnt_bos_bam_bul_tig_pan_dut_mol_pol_qcu_grk_prs_lat_ewe_amh_ctl_chh_urd_mao_fre_swt_eng_ses_sun_tha_gam_tml_zul_dgb_azi_alb_ita_tur_swa_vie_hau_fbf_ven_tsn	-0.230077933474447	-0.544034140638873	0.587719915953808
342	sod_prs_fbf_spa_mlt_chh_sid_lit_aze_tur_ses_mly_igb_krd_mol_bsq_mcd_amr_bam_mnd_lat_grk_swa_urd_tsw_pol_hun_ven_akn_est_scr_hau_geo_swe_fre_svk_rus_aeg_tig_alb_fin_dgb_tag_ukr_sun_jpn_tml_kor_glc_hin_xho_rom_mao_bul_wly_ind_cnt_cze_dyu_por_owc_guj_ita_arw_bos_qcu_pan_dut_ben_bem_heb_nor_amh_ger_jav_eng_cic_ctl_swt_bat_tha_anl_knd_moo_ewe_azi_slo_afr_uzb_lda_vie_gam_zul_tsn_yor	-0.240540456200875	-0.568639853259254	0.570971191717333
343	hau_hin_cic_ben_wly_gam_tig_ger_azi_uzb_yor_jav_tsn_ita_afr_bsq_ctl_sod_ses_mnd_alb_glc_ewe_fre_igb_bos_est_lda_bam_fin_nor_amr_geo_arw_krd_guj_grk_aeg_heb_dut_hun_fbf_sun_pan_mly_jpn_tml_kor_slo_lat_bem_por_ind_prs_owc_tag_cnt_mol_tsw_svk_sid_swe_eng_ukr_mcd_qcu_spa_rus_scr_dgb_amh_rom_anl_lit_bat_urd_dyu_pol_zul_mao_tha_chh_knd_akn_xho_tur_cze_bul_aze_ven_vie_mlt_moo_swa_swt	-0.305600639100028	-0.723795917083031	0.471007771297852
344	heb_scr_akn_pan_aeg_amr_owc_bul_aze_uzb_bam_ind_xho_guj_prs_bsq_fre_wly_tsn_mnd_lat_svk_dyu_ukr_fbf_pol_est_moo_ewe_fin_krd_amh_geo_nor_glc_spa_cze_hau_sod_mol_hun_zul_mao_ger_bat_jpn_tml_kor_lit_urd_yor_grk_mly_ben_mlt_sun_cnt_eng_ven_hin_chh_mcd_dut_bos_slo_qcu_ita_swe_arw_ses_anl_rus_sid_alb_tag_por_swt_ctl_bem_jav_tha_tig_knd_lda_swa_tur_afr_rom_azi_igb_vie_gam_tsw_dgb_cic	-0.0852407860542913	-0.200936331442698	0.84118716139198
345	amr_afr_tsw_bul_chh_hau_gam_eng_azi_uzb_yor_bat_swt_ger_hin_bsq_lit_amh_ewe_mnd_scr_ctl_fbf_ukr_ses_guj_fin_moo_igb_hun_arw_mlt_geo_dut_ita_glc_fre_aeg_owc_rom_est_lda_mly_nor_ind_jpn_knd_kor_pol_prs_dyu_urd_sun_lat_tig_mao_cnt_ben_dgb_alb_sod_por_mcd_slo_pan_qcu_spa_svk_bos_bam_anl_krd_wly_mol_jav_rus_swa_cze_akn_tag_tha_heb_tml_zul_tsn_tur_grk_swe_aze_cic_vie_sid_xho_ven_bem	-0.145170890803313	-0.342582700410864	0.732685496972605
346	amr_por_xho_mcd_sid_aeg_tig_nor_aze_tur_dyu_sun_bem_arw_bos_bsq_cze_wly_lda_mnd_swe_slo_igb_glc_ven_ukr_hun_tsn_swa_est_ger_heb_geo_urd_krd_afr_mol_hau_gam_ita_fin_cic_mly_svk_jav_jpn_tml_kor_rom_fre_moo_ctl_tag_scr_owc_mao_cnt_guj_yor_spa_amh_pol_dut_alb_pan_qcu_bul_prs_rus_dgb_mlt_eng_anl_lat_ind_hin_zul_grk_bam_bat_tha_chh_knd_fbf_swt_uzb_ben_lit_azi_ewe_vie_sod_ses_tsw_akn	-0.0936089799458747	-0.220630033828437	0.825864152061429
347	wly_lat_ses_ita_sod_sid_amh_nor_aze_tur_swa_tag_bem_pol_cze_bsq_ukr_mlt_ewe_cnt_rus_urd_ven_grk_igb_mol_hun_moo_cic_est_hin_chh_geo_glc_fre_pan_ctl_aeg_owc_rom_fin_tsw_mly_ben_jav_jpn_tml_kor_prs_swe_swt_bos_mao_ger_hau_bat_mnd_scr_dgb_slo_tig_afr_eng_svk_alb_qcu_guj_bul_arw_bam_anl_krd_gam_mcd_sun_por_lda_spa_akn_ind_tha_heb_knd_dyu_yor_azi_dut_lit_uzb_tsn_vie_amr_zul_fbf_xho	-0.473395316250964	-1.12652390638892	0.262842274004834
348	hau_spa_swt_lit_amr_anl_owc_cze_uzb_aze_fbf_ind_ven_rus_grk_bsq_svk_sid_bem_cnt_bos_mcd_tsn_urd_yor_ita_est_bam_xho_fin_guj_heb_geo_nor_bul_pan_scr_sod_tig_por_hun_akn_jav_rom_sun_jpn_knd_kor_arw_ctl_dyu_prs_bat_afr_mlt_tag_mnd_hin_tsw_alb_aeg_glc_krd_slo_swe_qcu_lat_dut_mol_ses_wly_eng_amh_fre_mao_ger_cic_ben_swa_mly_tha_gam_tml_zul_lda_azi_ukr_pol_tur_moo_vie_chh_igb_ewe_dgb	-0.414409213830914	-0.983995378777543	0.327670833998854
349	heb_svk_cic_swe_tig_hau_anl_grk_uzb_aze_bem_sun_swa_dut_scr_bsq_pan_sid_xho_mnd_hin_rom_igb_ben_tsn_prs_hun_zul_swt_fin_mol_mlt_geo_fre_ita_lit_bos_sod_amr_cze_est_akn_bat_lat_ind_jpn_knd_kor_glc_arw_dyu_bul_mao_slo_amh_tag_cnt_ctl_fbf_mcd_gam_alb_afr_urd_krd_qcu_nor_rus_spa_ewe_aeg_pol_chh_ger_mly_guj_lda_eng_ven_jav_tha_owc_tml_ses_tsw_tur_por_ukr_azi_bam_vie_wly_moo_dgb_yor	-0.715503781826192	-1.71512282945138	0.0896529568564769
350	anl_krd_ven_bul_wly_heb_amh_glc_tur_azi_lda_sun_xho_hin_alb_bsq_fre_aeg_tsn_mnd_dut_pol_cic_nor_zul_lit_est_ewe_ses_fin_bos_hau_geo_ita_cze_prs_svk_mlt_sid_pan_hun_yor_mao_mol_bat_jpn_knd_kor_guj_rus_swa_mcd_tag_por_owc_mly_cnt_grk_bem_swe_tig_scr_ben_ukr_eng_qcu_arw_afr_urd_bam_sod_spa_chh_slo_jav_rom_tsw_ger_dgb_ind_tha_gam_tml_swt_dyu_uzb_ctl_lat_aze_fbf_vie_amr_akn_igb_moo	-1.19769503235495	-2.96144160388665	0.00388606130748771
351	amh_ctl_bem_ita_aeg_sid_wly_lat_uzb_tur_ven_bat_fbf_pan_pol_bsq_bul_owc_yor_mnd_bos_fre_swt_hin_xho_swe_est_dgb_ses_hun_rom_amr_geo_mol_lit_slo_nor_gam_sod_eng_fin_tsw_tag_guj_jav_jpn_tml_kor_glc_krd_bam_prs_ind_ukr_chh_mao_cnt_alb_lda_cze_heb_dut_grk_por_svk_qcu_mcd_arw_ger_igb_mlt_scr_hau_afr_sun_spa_zul_urd_swa_mly_tha_anl_knd_cic_akn_azi_rus_ben_aze_moo_vie_tig_tsn_ewe_dyu	0.403818266098122	0.951737280912189	0.343697231686508
352	gam_krd_moo_svk_aeg_owc_chh_urd_uzb_aze_igb_bat_dgb_swe_ita_bsq_cze_anl_bem_mnd_lat_grk_cic_alb_ses_spa_est_bam_zul_hun_scr_sid_geo_slo_eng_bul_ger_mlt_tig_guj_fin_ewe_ind_bos_mao_jpn_knd_kor_fre_mcd_tsn_hin_jav_ctl_wly_mly_cnt_ben_swt_mol_sod_glc_nor_prs_pol_qcu_ukr_arw_pan_dyu_heb_por_amh_afr_sun_lit_xho_rom_tsw_tag_tha_hau_tml_akn_swa_azi_rus_dut_tur_ven_vie_amr_lda_yor_fbf	-0.309230459711022	-0.731659884733443	0.46621586369764
353	anl_rus_bam_glc_heb_amh_tig_pan_tur_aze_dyu_jav_dgb_ita_krd_bsq_spa_sod_bem_mnd_ben_guj_moo_prs_fbf_bos_hun_igb_ven_est_hin_amr_geo_fre_pol_lit_ukr_hau_sid_cze_fin_tsn_mao_urd_bat_jpn_knd_kor_svk_slo_tsw_ctl_sun_por_mlt_mly_cnt_afr_ses_alb_gam_ger_grk_lat_rom_qcu_dut_swe_bul_swt_chh_nor_owc_scr_ind_eng_yor_mol_cic_tag_tha_aeg_tml_swa_zul_azi_arw_mcd_uzb_ewe_vie_wly_xho_akn_lda	-1.06447192516432	-2.60370896613357	0.0107346892789798
354	wly_scr_cic_afr_sod_tig_amr_fre_azi_aze_swa_tag_ven_lat_pan_bsq_spa_anl_lda_mnd_ger_pol_fbf_ben_bam_urd_est_tsw_akn_fin_ukr_owc_geo_ctl_prs_slo_grk_mlt_heb_svk_hun_xho_bat_krd_mao_jpn_knd_kor_cze_eng_igb_guj_ind_mcd_aeg_jav_cnt_alb_ewe_nor_gam_bul_glc_por_lit_qcu_bos_hin_rom_dgb_hau_swe_sid_mol_mly_ita_moo_rus_bem_sun_tha_chh_tml_tsn_yor_tur_dut_arw_uzb_ses_vie_amh_dyu_swt_zul	-0.361895143050065	-0.85750651394922	0.39336945178972
355	tig_krd_swt_por_aeg_amr_sid_cze_azi_uzb_bem_ind_swa_scr_lat_bsq_lit_wly_tsn_mnd_svk_mol_ses_grk_ven_prs_fin_lda_zul_est_guj_chh_geo_eng_ger_afr_rus_heb_mlt_mcd_hun_tsw_mly_alb_tag_jpn_tml_kor_pol_pan_dgb_ctl_bat_arw_owc_jav_cnt_spa_fbf_bul_amh_ukr_glc_rom_urd_qcu_ita_ben_hin_bam_gam_fre_anl_bos_sun_slo_ewe_swe_moo_mao_tha_hau_knd_igb_cic_tur_nor_dut_aze_dyu_vie_sod_xho_akn_yor	-0.0726859002518487	-0.171441705990044	0.864248947899052
356	mlt_arw_cic_lat_owc_hau_aeg_rom_aze_uzb_yor_tag_ven_ukr_svk_bsq_rus_amr_xho_cnt_bul_alb_tsn_fre_lda_afr_est_akn_fbf_fin_ita_chh_geo_spa_grk_lit_nor_gam_sid_slo_hun_tsw_mly_krd_mao_jpn_tml_kor_hin_urd_zul_eng_sun_mol_amh_ind_mnd_cze_ewe_por_wly_dut_glc_scr_ben_qcu_mcd_ger_ctl_moo_tig_prs_anl_swe_jav_pan_bam_pol_bem_bat_tha_heb_knd_dyu_igb_tur_guj_bos_azi_dgb_vie_sod_swt_ses_swa	-0.532386364255866	-1.26692286010119	0.20834647359463
357	sid_lat_xho_fre_aeg_amh_anl_guj_azi_aze_akn_mao_fbf_hin_por_bsq_grk_hau_dgb_cnt_svk_ger_ewe_dut_bem_bos_est_ses_ven_hun_ukr_owc_geo_spa_ctl_bul_scr_heb_tig_urd_fin_igb_tag_krd_sun_jpn_tml_kor_glc_rom_tsn_nor_mly_mol_wly_ind_mnd_pol_tsw_pan_amr_lit_slo_ben_ita_qcu_mcd_swe_afr_moo_mlt_eng_gam_rus_bat_prs_bam_cze_lda_jav_tha_sod_knd_zul_swt_tur_alb_arw_uzb_swa_vie_chh_yor_cic_dyu	0.0687671757268958	0.162144115718686	0.871544135103921
358	amh_ctl_bem_dut_wly_chh_aeg_pan_tur_azi_dgb_jav_akn_por_slo_bsq_cze_sod_tsw_mnd_mol_scr_lda_hin_zul_ben_est_xho_swa_fin_eng_anl_geo_fre_glc_svk_urd_gam_heb_guj_hun_swt_bat_afr_mao_jpn_tml_kor_krd_ita_dyu_lit_sun_ger_hau_ind_cnt_pol_bam_ukr_mlt_swe_alb_prs_rus_qcu_mcd_grk_bul_ven_tig_spa_owc_nor_mly_lat_tsn_bos_cic_tag_tha_sid_knd_fbf_igb_uzb_rom_arw_aze_ewe_vie_amr_moo_yor_ses	-0.457650324957179	-1.08778457622712	0.279501312836643
359	amh_ukr_tsn_ita_mlt_sid_anl_hin_uzb_aze_moo_ind_ven_dut_nor_bsq_afr_amr_bam_cnt_ben_guj_fbf_mol_xho_arw_fin_akn_swa_hun_scr_aeg_geo_ger_slo_bos_cze_wly_chh_svk_est_yor_tag_urd_mao_jpn_knd_kor_prs_rus_swt_ctl_jav_grk_hau_bat_mnd_krd_cic_alb_owc_lat_eng_fre_pol_qcu_por_lit_swe_bem_sod_spa_gam_bul_mly_glc_zul_rom_ses_sun_tha_tig_tml_ewe_lda_tur_pan_mcd_azi_dyu_vie_heb_tsw_igb_dgb	-0.630978818466412	-1.50990748032805	0.134457243956675
360	aeg_alb_ses_rus_heb_amr_mlt_mol_aze_uzb_fbf_ind_bem_arw_fre_bsq_grk_gam_dgb_mnd_bul_por_swa_scr_igb_dut_fin_moo_akn_est_lat_sid_geo_nor_hin_ger_krd_chh_hau_spa_hun_lda_jav_eng_mly_jpn_knd_kor_ctl_bos_tsw_prs_sun_guj_amh_tag_cnt_ukr_bam_swe_tig_glc_svk_afr_lit_qcu_urd_pol_ita_xho_anl_cze_owc_slo_bat_ben_swt_rom_yor_mao_tha_wly_tml_dyu_zul_azi_mcd_pan_tur_tsn_vie_sod_ven_cic_ewe	-0.343779057823908	-0.814407643124343	0.417491983318611
361	owc_pol_swt_bos_tig_aeg_anl_ben_tur_uzb_cic_mly_xho_nor_swe_bsq_rom_amh_ses_mnd_ita_prs_yor_ctl_akn_spa_fin_zul_fbf_est_fre_mlt_geo_urd_glc_guj_bul_gam_wly_lat_hun_swa_mao_afr_tag_jpn_knd_kor_dut_pan_ewe_mcd_jav_ukr_sod_sun_cnt_grk_tsw_krd_hau_por_cze_arw_hin_qcu_mol_lit_alb_moo_sid_scr_amr_rus_ind_svk_igb_ger_ven_bat_tha_chh_tml_lda_dgb_azi_eng_slo_aze_bam_vie_heb_bem_dyu_tsn	-0.501986840935112	-1.19441719389912	0.235352258603049
362	sod_scr_akn_alb_amh_anl_gam_svk_uzb_tur_lda_mly_tsn_slo_lat_bsq_ukr_chh_cic_mnd_mol_cze_bam_grk_dyu_hin_hun_ven_ses_fin_eng_hau_geo_pol_pan_bul_por_mlt_wly_glc_est_zul_mao_guj_tag_jpn_knd_kor_bos_nor_moo_swe_ind_fre_heb_sun_cnt_urd_yor_arw_owc_afr_prs_mcd_ger_qcu_ita_lit_rom_tsw_amr_rus_sid_krd_bat_spa_ewe_ben_dgb_jav_tha_aeg_tml_swa_fbf_azi_ctl_dut_aze_swt_vie_tig_xho_bem_igb	-0.461305543437985	-1.09692999735445	0.275504197313614
363	chh_ctl_bem_guj_heb_hau_amr_hin_tur_aze_swa_ind_yor_prs_urd_bsq_ita_mlt_fbf_mnd_glc_svk_ewe_rom_ses_ger_hun_swt_lda_est_alb_sod_geo_eng_bul_dut_por_sid_amh_afr_fin_zul_mao_mol_tag_jpn_tml_kor_scr_fre_cic_ben_sun_lit_aeg_bat_cnt_pan_xho_arw_owc_swe_grk_cze_lat_qcu_ukr_rus_spa_dyu_gam_bos_anl_mcd_mly_nor_tsn_krd_dgb_jav_tha_tig_knd_ven_bam_azi_slo_pol_uzb_igb_vie_wly_akn_tsw_moo	0.883490634206304	2.09566245209705	0.0388289439526011
364	amr_ger_dyu_bul_chh_heb_tig_mcd_uzb_aze_bem_jav_dgb_ben_slo_bsq_pan_owc_tsw_cnt_krd_prs_yor_mol_ses_urd_hun_moo_xho_est_hin_mlt_geo_lat_arw_glc_pol_sid_aeg_por_fin_ewe_tag_eng_mly_jpn_knd_kor_afr_dut_cic_ctl_bat_guj_anl_sun_mnd_swe_tsn_bos_amh_alb_rom_ita_lit_qcu_nor_svk_grk_akn_gam_spa_hau_ukr_ind_cze_swa_fre_swt_mao_tha_wly_tml_lda_bam_azi_scr_rus_tur_igb_vie_sod_zul_fbf_ven	-0.371416566662263	-0.880366139713475	0.380930361505687
365	gam_grk_dgb_slo_wly_amr_mlt_fre_uzb_aze_ven_ind_tsn_glc_ben_bsq_bos_aeg_ewe_cnt_bul_mcd_fbf_urd_bem_rom_fin_swa_lda_hun_ger_anl_geo_eng_svk_nor_guj_sod_sid_hin_est_yor_tag_alb_sun_jpn_tml_kor_ita_lit_cic_ctl_jav_mol_hau_mao_mnd_afr_igb_prs_chh_arw_por_pan_rus_qcu_cze_ukr_scr_swt_tig_pol_owc_spa_mly_lat_akn_dut_tsw_bat_tha_amh_knd_moo_zul_azi_swe_krd_tur_xho_vie_heb_bam_dyu_ses	-0.392370485754077	-0.930402937093784	0.354571362595742
366	amr_afr_lda_glc_aeg_tig_mlt_lit_azi_tur_igb_bat_tsw_mcd_swe_bsq_arw_hau_swt_mnd_slo_guj_ven_cze_bem_svk_est_xho_yor_fin_scr_anl_geo_bos_dut_ukr_lat_heb_chh_urd_hun_akn_sun_rus_tag_jpn_tml_kor_prs_alb_cic_pan_mao_fre_wly_mly_cnt_por_moo_pol_gam_spa_mol_nor_grk_qcu_krd_eng_ben_dgb_sid_ger_owc_ctl_ind_ita_zul_bul_dyu_jav_tha_amh_knd_fbf_bam_aze_rom_hin_uzb_swa_vie_sod_ewe_ses_tsn	-0.235378392968242	-0.556304446001283	0.57933884046313
367	gam_por_moo_rus_hau_heb_aeg_spa_azi_tur_ses_mly_fbf_nor_lit_bsq_bos_mlt_ven_cnt_ben_prs_tsn_rom_yor_guj_hun_igb_swa_fin_alb_sod_geo_cze_swe_svk_lat_tig_anl_ita_est_lda_bat_bul_mao_jpn_knd_kor_mcd_hin_dyu_dut_ind_mol_amr_jav_mnd_scr_ewe_pan_chh_krd_ukr_fre_glc_qcu_ger_urd_slo_bem_owc_afr_sid_grk_tag_pol_dgb_arw_akn_sun_tha_wly_tml_tsw_bam_uzb_eng_ctl_aze_swt_vie_amh_cic_xho_zul	0.19165358226654	0.450867373699445	0.653134613743374
368	amr_ctl_ses_cze_tig_owc_sid_ukr_azi_tur_fbf_jav_yor_slo_guj_bsq_urd_hau_zul_cnt_arw_eng_ven_svk_swa_nor_est_dgb_bem_fin_swe_gam_geo_scr_rus_pan_hin_aeg_amh_mol_hun_lda_bat_mcd_ind_jpn_knd_kor_krd_lit_igb_prs_mly_grk_mlt_sun_mnd_bos_tsn_alb_sod_afr_lat_ita_dut_qcu_por_glc_ben_akn_heb_fre_anl_pol_tag_ger_ewe_rom_cic_mao_tha_wly_tml_swt_bam_aze_spa_bul_uzb_xho_vie_chh_tsw_dyu_moo	0.00674009236623432	0.0158734955852081	0.987369318980855
369	chh_svk_tsw_por_owc_aeg_heb_hin_aze_azi_tsn_mao_dgb_bos_ukr_bsq_mol_wly_zul_cnt_fre_glc_swa_afr_ven_rom_hun_akn_ewe_est_rus_amh_geo_scr_eng_prs_ben_hau_amr_mcd_fin_fbf_sun_dut_bat_jpn_knd_kor_ger_pol_xho_nor_mly_bul_tig_ind_mnd_urd_cic_lat_mlt_guj_pan_swe_ita_qcu_cze_slo_spa_ses_sid_grk_sod_alb_tag_lit_moo_arw_igb_jav_tha_gam_tml_yor_lda_tur_krd_ctl_uzb_bem_vie_anl_swt_bam_dyu	-0.247231717803128	-0.584994718238893	0.559967941319376
370	amr_lat_ses_rus_mlt_sod_sid_guj_tur_azi_ewe_bat_igb_bul_ctl_bsq_ita_gam_xho_cnt_glc_swe_akn_krd_tsn_pol_hun_bam_swa_fin_spa_chh_geo_pan_slo_hin_ben_heb_owc_rom_est_dyu_jav_grk_mao_jpn_knd_kor_dut_por_bem_mol_sun_bos_wly_mly_mnd_ger_yor_ukr_aeg_eng_afr_nor_mcd_qcu_lit_arw_urd_lda_tig_svk_hau_scr_tag_fre_swt_prs_tsw_ind_tha_amh_tml_cic_zul_uzb_cze_alb_aze_moo_vie_anl_dgb_ven_fbf	0.495670633920613	1.17438368170403	0.243239793198831
371	hau_bul_tsn_alb_owc_gam_sid_cze_uzb_aze_tsw_jav_akn_dut_afr_bsq_guj_chh_dgb_mnd_mol_por_ven_rus_bam_rom_hun_ewe_igb_est_bos_sod_geo_lit_spa_slo_nor_tig_amh_ger_fin_cic_sun_krd_bat_jpn_knd_kor_swe_prs_moo_scr_tag_grk_amr_mao_cnt_mcd_bem_ukr_mlt_ben_svk_lat_hin_qcu_pol_eng_pan_dyu_wly_urd_aeg_ctl_mly_ita_zul_fre_swa_ind_tha_anl_tml_xho_fbf_tur_glc_arw_azi_swt_vie_heb_ses_lda_yor	0.179492843839577	0.422441911631765	0.673677576633036
372	amh_spa_tsw_dut_amr_heb_sod_mcd_tur_azi_yor_sun_xho_urd_pan_bsq_lit_anl_ven_cnt_ita_fre_bam_svk_zul_rus_hun_dgb_akn_est_arw_wly_geo_pol_ger_afr_ben_gam_sid_guj_fin_igb_mly_ukr_bat_jpn_knd_kor_bul_hin_swt_cze_tag_eng_owc_ind_mnd_grk_moo_swe_hau_slo_krd_nor_glc_qcu_mol_lat_bos_dyu_tig_rom_aeg_prs_jav_alb_bem_por_fbf_mao_tha_mlt_tml_ewe_tsn_uzb_scr_ctl_aze_ses_vie_chh_lda_cic_swa	-0.0555051299899957	-0.130662850594863	0.896324246075615
373	mlt_glc_akn_mcd_tig_amr_heb_slo_aze_uzb_ewe_jav_bem_alb_cze_bsq_bul_gam_tsw_cnt_lit_arw_dgb_ita_ven_spa_est_swa_yor_fin_mol_sid_geo_nor_fre_afr_pol_aeg_hau_svk_hun_lda_tag_eng_mly_jpn_knd_kor_rom_bos_swt_urd_ind_hin_owc_bat_mnd_pan_zul_ger_wly_rus_scr_por_lat_qcu_grk_prs_ctl_dyu_sod_ben_chh_krd_mao_ukr_cic_guj_moo_sun_tha_amh_tml_bam_fbf_azi_swe_dut_tur_igb_vie_anl_xho_ses_tsn	-0.923108497911831	-2.25098374455576	0.026742210759751
374	anl_scr_swt_mol_wly_mlt_hau_glc_tur_aze_dgb_sun_akn_ukr_cze_bsq_prs_chh_bem_mnd_bos_nor_ven_fre_moo_grk_fin_tsn_igb_hun_hin_amr_geo_krd_afr_eng_por_gam_sod_guj_est_ewe_ind_svk_tag_jpn_tml_kor_slo_swe_dyu_pan_jav_lat_sid_mly_cnt_rom_fbf_mcd_aeg_ben_spa_ger_bul_qcu_alb_rus_urd_lda_heb_lit_tig_ita_bat_ctl_xho_dut_yor_mao_tha_owc_knd_bam_swa_azi_pol_arw_uzb_zul_vie_amh_tsw_cic_ses	-0.121612624732282	-0.28690748722352	0.774821404808607
375	chh_por_tsn_mol_aeg_gam_tig_rom_tur_uzb_ewe_mly_bem_glc_prs_bsq_bos_wly_dyu_mnd_fre_rus_swa_ctl_ses_grk_hun_tsw_fbf_est_scr_owc_geo_bul_ita_dut_lit_mlt_amh_krd_fin_igb_ind_spa_sun_jpn_tml_kor_arw_hin_swt_lat_tag_nor_sid_jav_cnt_pan_yor_guj_amr_slo_mcd_alb_swe_qcu_ben_eng_svk_bam_heb_pol_hau_cze_bat_afr_dgb_ger_ven_mao_tha_anl_knd_xho_akn_azi_ukr_urd_aze_moo_vie_sod_zul_lda_cic	-0.207060633805998	-0.489132571669515	0.625899459590319
376	sod_ukr_ewe_pol_tig_mlt_owc_ger_tur_aze_swt_ind_dgb_bul_swe_bsq_afr_chh_cic_mnd_krd_bos_yor_rom_ses_fre_fin_tsw_igb_hun_slo_wly_geo_prs_dut_glc_guj_amr_amh_ctl_est_dyu_bat_spa_sun_jpn_knd_kor_mcd_svk_ven_arw_jav_por_heb_mly_cnt_nor_akn_hin_hau_grk_lit_cze_urd_qcu_rus_scr_lat_bem_aeg_mol_anl_eng_tag_pan_fbf_alb_moo_mao_tha_gam_tml_lda_swa_uzb_ita_ben_azi_zul_vie_sid_tsn_xho_bam	0.58814959819845	1.38990921252894	0.167874516732001
377	mlt_guj_bem_cze_owc_wly_aeg_prs_aze_tur_lda_mly_ven_ben_rus_bsq_mcd_heb_xho_mnd_bos_rom_bam_urd_akn_dut_est_cic_swt_hun_pan_amr_geo_grk_lit_glc_spa_amh_chh_arw_fin_tsn_sun_ger_bat_jpn_tml_kor_nor_ita_igb_fre_tag_scr_sid_mao_cnt_pol_tsw_lat_anl_mol_eng_ctl_afr_qcu_hin_swe_krd_dgb_tig_ukr_hau_alb_jav_bul_dyu_por_ses_ind_tha_sod_knd_swa_zul_azi_svk_slo_uzb_fbf_vie_gam_yor_moo_ewe	-0.341211723582375	-0.808204133237807	0.421035641117141
378	hau_por_swt_pol_wly_owc_sid_lat_aze_azi_ses_mao_dgb_hin_scr_bsq_urd_mlt_cic_cnt_arw_alb_xho_fre_swa_eng_est_bam_igb_fin_afr_tig_geo_dut_ukr_ger_krd_anl_heb_guj_hun_tsn_ind_lit_tag_jpn_tml_kor_grk_svk_tsw_bos_sun_slo_gam_bat_mnd_bul_moo_rus_sod_ctl_ben_pan_spa_qcu_nor_cze_rom_akn_aeg_glc_amh_mcd_mly_ita_lda_swe_yor_jav_tha_amr_knd_ven_zul_tur_mol_prs_uzb_ewe_vie_chh_bem_dyu_fbf	-0.168708573092663	-0.398309936616831	0.691314689464809
379	chh_scr_cic_swe_amh_aeg_amr_cze_aze_tur_swa_sun_ses_pol_svk_bsq_arw_hau_tsw_mnd_spa_ukr_swt_ben_bam_bul_est_dgb_yor_fin_pan_wly_geo_fre_ita_mcd_dut_tig_heb_guj_hun_tsn_ind_eng_bat_jpn_tml_kor_lit_afr_ven_ger_tag_bos_owc_mao_cnt_krd_ewe_rus_mlt_urd_glc_hin_ctl_qcu_rom_grk_mol_bem_sid_nor_gam_prs_mly_lat_moo_alb_xho_jav_tha_sod_knd_fbf_akn_azi_slo_por_uzb_lda_vie_anl_zul_dyu_igb	-1.05996090678436	-2.59418213485663	0.0110156186823771
380	owc_mcd_akn_svk_sid_tig_amh_bos_tur_azi_fbf_mly_yor_alb_arw_bsq_glc_amr_swt_mnd_mol_dut_dyu_grk_igb_ukr_est_xho_ven_fin_fre_wly_geo_cze_swe_spa_hin_anl_aeg_afr_hun_lda_ind_lit_sun_jpn_tml_kor_urd_ben_bem_lat_jav_nor_hau_mao_cnt_pol_moo_pan_sod_ctl_rus_prs_rom_qcu_ger_eng_slo_swa_gam_bul_mlt_guj_tag_krd_cic_ita_tsw_bat_tha_chh_knd_tsn_zul_uzb_por_scr_aze_ewe_vie_heb_dgb_ses_bam	-0.120064044725684	-0.283027224093773	0.777784993802457
381	tig_ben_lda_ctl_sid_chh_amr_bul_azi_aze_bam_ind_igb_ita_hin_bsq_eng_aeg_ewe_cnt_swe_alb_dgb_svk_akn_lat_fin_swt_zul_est_slo_amh_geo_ger_rus_guj_afr_anl_mlt_grk_hun_xho_sun_dut_mly_jpn_tml_kor_pol_pan_ses_rom_mao_bos_sod_jav_mnd_cze_yor_krd_heb_spa_arw_prs_ukr_qcu_glc_fre_mcd_cic_owc_por_hau_urd_tag_nor_dyu_lit_fbf_bat_tha_wly_knd_bem_tsw_tur_mol_scr_uzb_swa_vie_gam_tsn_ven_moo	-0.199540022463687	-0.470977435461333	0.63875972218964
382	mlt_ukr_swa_por_anl_hau_aeg_glc_tur_uzb_swt_mao_igb_krd_spa_bsq_cze_sid_akn_cnt_ger_prs_yor_pol_tsw_bos_fin_fbf_bam_hun_rom_tig_geo_nor_ita_mcd_slo_amh_amr_guj_est_tsn_bat_lit_sun_jpn_tml_kor_rus_urd_dgb_hin_tag_bul_wly_jav_mnd_lat_lda_svk_sod_afr_arw_fre_pan_qcu_dut_grk_ben_xho_gam_scr_owc_ctl_ind_alb_ven_eng_ewe_mly_tha_heb_knd_dyu_bem_aze_mol_swe_azi_cic_vie_chh_ses_zul_moo	-0.3573644666666	-0.846058945565268	0.39969155350606
383	heb_ger_ven_scr_mlt_amh_tig_bos_azi_aze_swa_tag_tsn_swe_ukr_bsq_svk_amr_lda_mnd_lit_fre_tsw_por_xho_ctl_hun_igb_swt_fin_rom_anl_geo_arw_rus_alb_prs_gam_wly_afr_est_dyu_jav_eng_mly_jpn_knd_kor_hin_dut_zul_bul_sun_mcd_sod_bat_cnt_glc_ewe_grk_hau_urd_nor_lat_guj_qcu_slo_krd_ben_ses_sid_spa_owc_mol_ind_cze_fbf_ita_dgb_mao_tha_aeg_tml_bem_cic_tur_pol_pan_uzb_bam_vie_chh_moo_akn_yor	-0.424625448516587	-1.00832651553532	0.315914043480473
384	heb_mol_ewe_grk_hau_amr_sid_afr_uzb_azi_xho_ind_cic_mcd_alb_bsq_cze_anl_lda_cnt_rus_slo_igb_nor_tsn_pan_fin_dyu_tsw_est_bos_tig_geo_ben_por_spa_rom_sod_amh_pol_hun_ses_tag_ger_mly_jpn_tml_kor_scr_krd_swt_arw_jav_bul_wly_bat_mnd_lat_dgb_hin_gam_dut_glc_swe_urd_qcu_guj_lit_fre_zul_aeg_eng_chh_svk_mao_ctl_bem_prs_akn_sun_tha_owc_knd_fbf_moo_tur_ukr_ita_aze_bam_vie_mlt_swa_ven_yor	-0.297619865355132	-0.703430041560312	0.483545161721405
385	aeg_urd_akn_afr_amh_tig_mlt_ben_tur_aze_dgb_mly_ven_mol_bos_bsq_bul_chh_tsn_cnt_dut_spa_lda_fre_ewe_lat_est_igb_yor_hun_prs_amr_geo_pol_grk_guj_nor_gam_owc_ukr_fin_ses_bat_arw_tag_jpn_tml_kor_rus_pan_fbf_svk_ind_cze_heb_mao_mnd_rom_swt_glc_wly_lit_hin_swe_scr_qcu_ctl_alb_por_cic_hau_ita_anl_slo_jav_krd_bam_mcd_dyu_sun_tha_sod_knd_zul_swa_uzb_eng_ger_azi_moo_vie_sid_xho_bem_tsw	-0.382042366705399	-0.905181877983105	0.367708095168511
386	hau_pol_yor_alb_owc_amh_heb_prs_uzb_aze_swa_bat_moo_arw_afr_bsq_slo_tig_lda_cnt_hin_ben_dyu_ita_bam_bul_hun_ses_akn_est_swe_chh_geo_grk_mcd_scr_guj_anl_sid_rom_fin_zul_tag_bos_sun_jpn_knd_kor_ukr_ctl_tsw_ger_mao_pan_aeg_ind_mnd_por_ven_nor_sod_fre_dut_svk_urd_qcu_glc_lat_rus_igb_wly_cze_gam_mol_mly_krd_xho_lit_dgb_jav_tha_mlt_tml_ewe_tsn_azi_spa_eng_tur_cic_vie_amr_swt_bem_fbf	-0.669740815134436	-1.60589884199576	0.111686515534776
387	owc_krd_ewe_swe_chh_anl_sod_urd_aze_azi_akn_jav_moo_bos_scr_bsq_ukr_aeg_dyu_cnt_arw_hin_ven_svk_bem_por_hun_igb_lda_est_guj_amr_geo_rus_cze_rom_spa_wly_mlt_grk_fin_swa_mao_ita_bat_jpn_tml_kor_pol_prs_fbf_afr_ind_mcd_hau_tag_mnd_ger_yor_mol_tig_ben_alb_bul_nor_qcu_pan_eng_ctl_xho_sid_fre_heb_lit_mly_lat_swt_glc_tsw_sun_tha_gam_knd_ses_bam_tur_dut_slo_uzb_zul_vie_amh_tsn_dgb_cic	-0.561366770741219	-1.33770463154288	0.184254855410866
388	aeg_ger_tsn_rom_tig_hau_amr_ctl_aze_azi_ses_jav_dyu_glc_scr_bsq_bos_gam_cic_cnt_eng_spa_lda_hin_fbf_ben_fin_moo_ewe_est_dut_amh_geo_lat_arw_lit_por_sid_heb_svk_hun_ven_bat_urd_sun_jpn_tml_kor_bul_cze_zul_guj_mly_krd_chh_mao_mnd_nor_bam_grk_owc_slo_alb_pol_ukr_qcu_rus_mcd_afr_dgb_anl_swe_wly_prs_tag_fre_akn_pan_igb_ind_tha_mlt_knd_yor_swa_uzb_mol_ita_tur_tsw_vie_sod_swt_xho_bem	0.203062523893191	0.477898699725327	0.633843703644944
389	anl_mol_igb_ita_wly_hau_sod_bul_tur_uzb_fbf_jav_ven_fre_pan_bsq_rom_owc_ses_cnt_lat_pol_ewe_hin_swa_lit_est_dgb_tsw_fin_nor_amr_geo_slo_bos_glc_ctl_sid_chh_dut_hun_tsn_mly_ben_sun_jpn_tml_kor_eng_ukr_xho_arw_bat_svk_aeg_tag_mnd_por_bam_krd_amh_grk_spa_ger_rus_qcu_swe_prs_mcd_yor_heb_afr_mlt_scr_ind_urd_akn_cze_dyu_mao_tha_tig_knd_cic_lda_azi_guj_alb_aze_swt_vie_gam_moo_zul_bem	0.192568681355044	0.453206150987337	0.651455955701721
390	amr_rom_ses_pan_heb_amh_chh_por_aze_tur_bem_ind_bam_swe_ger_bsq_guj_anl_akn_cnt_cze_ctl_zul_afr_tsw_arw_hun_dyu_cic_fin_alb_sod_geo_prs_slo_hin_bos_wly_gam_mol_est_swa_sun_ukr_bat_jpn_knd_kor_nor_scr_swt_krd_jav_grk_owc_tag_mnd_eng_xho_rus_hau_svk_spa_urd_ita_qcu_fre_glc_lat_yor_sid_dut_aeg_mcd_mly_pol_ven_lit_tsn_mao_tha_tig_tml_dgb_lda_azi_bul_ben_uzb_igb_vie_mlt_fbf_moo_ewe	0.095371162450341	0.224357047831925	0.822971666549867
391	anl_bos_lda_urd_sod_amr_gam_fre_tur_aze_dgb_mao_ses_ita_dut_bsq_ctl_aeg_xho_mnd_krd_swe_tsw_cze_yor_ger_fin_fbf_swa_est_glc_amh_geo_alb_mol_prs_grk_hau_chh_rus_hun_akn_sun_hin_ind_jpn_knd_kor_ukr_arw_bem_svk_tag_pan_sid_bat_cnt_eng_swt_afr_tig_lat_lit_slo_mcd_qcu_rom_guj_pol_moo_wly_scr_owc_por_mly_bul_ven_spa_cic_jav_tha_mlt_tml_ewe_zul_uzb_nor_ben_azi_tsn_vie_heb_dyu_bam_igb	-0.982226749575757	-2.39387421296786	0.0186788035895973
392	aeg_alb_yor_lit_amh_gam_tig_ctl_tur_aze_zul_jav_tsn_ita_rom_bsq_spa_owc_igb_mnd_dut_arw_dyu_swe_bem_pol_est_cic_swa_hun_svk_wly_geo_por_cze_ukr_prs_amr_heb_lat_fin_swt_mly_rus_sun_jpn_knd_kor_scr_urd_ses_bos_tag_eng_mlt_mao_cnt_slo_akn_bul_anl_ger_pan_krd_mcd_qcu_fre_mol_ben_fbf_hau_glc_sid_guj_ind_nor_moo_hin_lda_bat_tha_sod_tml_tsw_ven_uzb_afr_grk_azi_bam_vie_chh_xho_dgb_ewe	-0.197396304993294	-0.466239967783687	0.642133981004572
393	heb_swe_akn_fre_sod_gam_wly_lat_aze_uzb_dyu_jav_ewe_spa_por_bsq_prs_amh_zul_cnt_krd_mol_cic_ben_bam_cze_fin_tsn_lda_hun_grk_anl_geo_slo_bos_ctl_rus_amr_mlt_mcd_est_swa_mly_scr_tag_jpn_knd_kor_ger_pol_dgb_bul_mao_nor_sid_bat_mnd_ita_tsw_rom_tig_glc_lit_arw_dut_qcu_afr_urd_svk_bem_chh_eng_hau_ukr_sun_pan_swt_guj_moo_ind_tha_owc_tml_fbf_ses_tur_hin_alb_azi_igb_vie_aeg_ven_xho_yor	-0.805423986237472	-1.94764209358849	0.0544737754524864
394	amr_scr_tsn_bul_sod_anl_sid_arw_azi_aze_bem_mao_xho_ita_lat_bsq_ctl_wly_yor_cnt_ukr_mol_swa_rom_fbf_urd_hun_zul_moo_est_fre_aeg_geo_glc_dut_por_afr_chh_amh_lit_fin_tsw_bat_pol_sun_jpn_knd_kor_hin_svk_bam_bos_jav_slo_owc_mly_mnd_spa_ven_alb_heb_nor_prs_swe_krd_qcu_ger_eng_mcd_swt_mlt_ben_gam_rus_ind_grk_dyu_cze_lda_tag_tha_tig_tml_dgb_ses_uzb_guj_pan_tur_cic_vie_hau_igb_ewe_akn	-1.01529198395026	-2.47424295020719	0.0151650215446642
395	anl_lat_cic_slo_tig_wly_gam_scr_azi_aze_zul_bat_ses_por_cze_bsq_spa_sid_dgb_cnt_urd_fre_fbf_prs_bam_pan_fin_tsn_bem_est_pol_hau_geo_ita_ctl_arw_nor_aeg_sod_afr_hun_lda_mao_ben_tag_jpn_knd_kor_guj_eng_ewe_rom_jav_rus_chh_ind_mnd_alb_tsw_krd_amh_hin_dut_lit_ger_qcu_svk_bos_grk_ven_amr_mol_mlt_ukr_sun_bul_swt_swe_moo_mly_tha_owc_tml_akn_swa_uzb_glc_mcd_tur_dyu_vie_heb_xho_igb_yor	-0.639717825985353	-1.53116570238714	0.129123087843835
396	chh_ukr_tsn_mcd_sod_amr_amh_krd_azi_aze_ses_jav_akn_fre_ger_bsq_grk_tig_bam_cnt_ben_swe_ewe_ctl_bem_pol_fin_tsw_cic_hun_cze_mlt_geo_arw_slo_eng_afr_anl_owc_dut_est_ven_ind_bul_tag_jpn_knd_kor_spa_scr_swt_rom_mly_por_sid_mao_mnd_lit_dgb_hin_hau_rus_mol_svk_pan_qcu_guj_bos_lat_moo_wly_ita_gam_alb_bat_nor_igb_prs_yor_sun_tha_aeg_tml_dyu_xho_tur_urd_glc_uzb_fbf_vie_heb_swa_lda_zul	-0.961213277354296	-2.33527643559687	0.0216794786962724
397	chh_afr_swt_lat_tig_aeg_owc_eng_aze_uzb_tsn_bat_dyu_ctl_dut_bsq_slo_anl_ven_cnt_mol_scr_bem_ben_lda_ger_est_fbf_akn_fin_cze_mlt_geo_rus_glc_urd_por_gam_hau_pan_hun_ewe_sun_ita_jav_jpn_tml_kor_mcd_bul_xho_prs_tag_nor_sod_ind_mnd_alb_bam_rom_amr_krd_fre_guj_hin_qcu_pol_svk_swe_igb_wly_arw_amh_bos_mao_lit_swa_grk_dgb_mly_tha_sid_knd_ses_moo_azi_spa_ukr_tur_cic_vie_heb_yor_tsw_zul	-0.519966626429317	-1.23807925284042	0.218803019338314
398	wly_lit_yor_ita_anl_chh_sid_afr_azi_aze_tsw_tag_bem_swe_grk_bsq_svk_aeg_swt_cnt_rom_ukr_ewe_slo_dyu_spa_hun_igb_lda_est_ben_mlt_geo_mcd_eng_arw_alb_heb_tig_ctl_fin_swa_mly_pol_sun_jpn_tml_kor_glc_pan_akn_hin_mao_fre_amh_ind_mnd_urd_tsn_cze_hau_ger_lat_krd_prs_qcu_scr_guj_bos_ven_gam_por_owc_dut_bat_bul_xho_mol_ses_jav_tha_amr_knd_zul_fbf_uzb_rus_nor_tur_dgb_vie_sod_bam_moo_cic	-0.349124525829279	-0.829603267705062	0.408887525836197
399	heb_grk_bam_pol_owc_anl_sid_urd_tur_azi_zul_mly_swa_fre_cze_bsq_swe_hau_moo_cnt_dut_ita_fbf_svk_cic_ukr_est_dgb_bem_fin_prs_gam_geo_bos_mcd_krd_pan_mlt_tig_afr_hun_ven_sun_ctl_tag_jpn_knd_kor_alb_mol_tsn_nor_jav_rom_amr_mao_mnd_arw_yor_lat_wly_eng_hin_por_rus_qcu_spa_ben_glc_dyu_sod_slo_chh_ger_ind_bul_akn_lit_lda_bat_tha_amh_tml_tsw_ses_aze_scr_guj_uzb_swt_vie_aeg_ewe_xho_igb	-0.0517451915965665	-0.121923503405801	0.903222668932124
400	hau_spa_swt_ita_amr_anl_wly_prs_tur_aze_bam_ind_cic_guj_mol_bsq_fre_gam_akn_cnt_bos_rus_bem_lat_zul_svk_est_yor_tsn_hun_ger_sid_geo_eng_bul_ukr_hin_tig_chh_urd_fin_dgb_mao_por_tag_jpn_knd_kor_ctl_grk_ses_nor_jav_cze_sod_sun_mnd_krd_moo_scr_heb_lit_glc_ben_arw_qcu_pan_swe_alb_tsw_aeg_mcd_amh_dut_mly_afr_ewe_pol_fbf_bat_tha_mlt_tml_swa_igb_azi_rom_slo_uzb_dyu_vie_owc_ven_xho_lda	0.640518389609985	1.51829852713327	0.132331419372268
401	amh_spa_fbf_ukr_amr_sod_heb_svk_aze_uzb_tsw_ind_bem_arw_pan_bsq_fre_wly_tsn_mnd_bos_alb_ses_rus_ven_grk_hun_cic_ewe_est_prs_tig_geo_dut_swe_ctl_krd_sid_hau_por_fin_bam_tag_bul_sun_jpn_tml_kor_ger_scr_igb_ita_bat_eng_mlt_mao_cnt_urd_dgb_ben_gam_glc_afr_nor_rom_qcu_mol_slo_pol_akn_aeg_lat_chh_cze_jav_guj_zul_lit_moo_mly_tha_anl_knd_lda_dyu_azi_hin_mcd_tur_swt_vie_owc_yor_xho_swa	0.326546315899126	0.768831790378806	0.443941283496983
402	wly_ita_moo_lit_chh_gam_aeg_eng_aze_azi_tsw_bat_igb_hin_fre_bsq_spa_amh_lda_mnd_ctl_bul_dgb_alb_fbf_swe_fin_cic_tsn_hun_mcd_hau_geo_scr_svk_glc_pan_mlt_anl_krd_est_ewe_mao_nor_mly_jpn_knd_kor_grk_mol_yor_dut_ind_prs_sod_jav_cnt_ben_zul_pol_sid_afr_bos_ukr_arw_qcu_cze_urd_por_bem_heb_slo_amr_lat_sun_ger_bam_rus_ven_tag_tha_tig_tml_swa_xho_tur_guj_rom_uzb_dyu_vie_owc_ses_swt_akn	-0.182816924380279	-0.431591862004393	0.667036963520728
403	amh_mcd_yor_ger_amr_aeg_owc_spa_uzb_azi_fbf_tag_tsw_por_fre_bsq_arw_tig_lda_cnt_afr_alb_dgb_bul_ven_pol_hun_ses_tsn_est_dut_mlt_geo_prs_nor_hin_rus_sid_anl_guj_fin_swt_ind_urd_bat_jpn_tml_kor_rom_ita_ewe_lat_mly_svk_heb_jav_mnd_lit_zul_ctl_gam_swe_ukr_slo_cze_qcu_grk_pan_glc_dyu_wly_mol_sod_scr_sun_krd_igb_bos_bam_mao_tha_chh_knd_swa_cic_tur_eng_ben_aze_moo_vie_hau_bem_akn_xho	-0.462735752501653	-1.09974873310114	0.274280265002975
404	heb_hin_tsw_nor_mlt_owc_hau_arw_tur_aze_ewe_ind_bem_afr_scr_bsq_mcd_aeg_swa_cnt_swe_guj_dyu_pan_moo_mol_fin_yor_ses_hun_slo_sid_geo_fre_ctl_grk_alb_anl_wly_prs_est_lda_tag_bos_mao_jpn_knd_kor_bul_dut_akn_svk_jav_pol_tig_mly_mnd_ita_xho_cze_chh_spa_lat_krd_ben_qcu_ger_glc_lit_ven_sod_eng_amh_ukr_sun_urd_swt_rom_tsn_bat_tha_gam_tml_dgb_igb_uzb_por_rus_azi_cic_vie_amr_zul_fbf_bam	-0.540821339222248	-1.28755743963558	0.201094991086422
405	wly_grk_akn_lit_owc_hau_anl_rus_tur_uzb_dyu_tag_fbf_spa_ben_bsq_urd_sid_bem_cnt_afr_ctl_igb_bul_ven_slo_hun_cic_tsn_fin_ger_mlt_geo_mol_alb_scr_lat_amr_sod_dut_est_xho_sun_fre_jav_jpn_knd_kor_pol_ukr_ewe_guj_mly_nor_aeg_mao_mnd_hin_ses_krd_amh_por_eng_prs_rom_qcu_pan_swe_ita_zul_chh_arw_tig_svk_ind_mcd_dgb_glc_swa_bat_tha_heb_tml_moo_swt_aze_cze_bos_azi_lda_vie_gam_yor_tsw_bam	-0.143825602375002	-0.339061170833681	0.735328056124875
406	sod_dut_ses_slo_aeg_tig_wly_svk_azi_aze_moo_mly_fbf_grk_ukr_bsq_lat_gam_lda_mnd_pan_spa_ewe_nor_zul_pol_fin_swt_tsw_est_rus_amr_geo_krd_ctl_ger_cze_hau_chh_bos_hun_yor_tag_glc_ind_jpn_knd_kor_guj_mol_dyu_mcd_bat_ben_anl_mao_cnt_swe_ven_alb_amh_prs_hin_ita_lit_qcu_arw_por_fre_xho_heb_rom_sid_scr_sun_eng_igb_afr_tsn_jav_tha_mlt_tml_swa_cic_uzb_bul_urd_tur_dgb_vie_owc_bem_bam_akn	0.095380223635612	0.224381000225594	0.82295308527602
407	owc_spa_swt_guj_hau_wly_gam_slo_aze_tur_akn_jav_yor_fre_pan_bsq_scr_chh_dyu_mnd_krd_por_ewe_mcd_tsw_ita_hun_cic_tsn_fin_prs_amh_geo_bos_swe_grk_ukr_heb_amr_pol_est_ven_mly_rus_bat_jpn_knd_kor_lit_rom_bam_nor_ind_dut_sod_tag_cnt_bul_swa_glc_aeg_afr_lat_hin_eng_qcu_mol_urd_cze_bem_mlt_ben_tig_ctl_mao_arw_fbf_ger_xho_sun_tha_anl_tml_lda_igb_azi_svk_alb_uzb_zul_vie_sid_ses_moo_dgb	-0.157424587599181	-0.372352347212184	0.7104777036004
408	amh_scr_ven_pan_amr_gam_aeg_ctl_azi_aze_ses_tag_igb_ben_lit_bsq_rom_sid_dyu_cnt_grk_slo_yor_guj_lda_nor_est_tsw_dgb_hun_cze_chh_geo_alb_ger_ukr_krd_mlt_hau_mcd_fin_bam_jav_pol_sun_jpn_knd_kor_por_svk_swa_bul_ind_urd_heb_mly_mnd_swe_moo_arw_anl_eng_spa_afr_dut_qcu_lat_bos_glc_zul_tig_mol_owc_ita_mao_hin_tsn_rus_bem_bat_tha_wly_tml_akn_fbf_uzb_fre_prs_tur_ewe_vie_sod_cic_swt_xho	0.190409951602964	0.447728984596748	0.655389998683055
409	anl_rus_zul_pol_wly_gam_aeg_guj_aze_tur_swt_mly_ewe_nor_svk_bsq_cze_heb_dgb_cnt_hin_fre_lda_bos_ven_por_fin_tsw_bem_hun_ctl_amh_geo_mol_grk_ger_arw_amr_mlt_afr_est_swa_mao_ben_tag_jpn_tml_kor_pan_lit_fbf_swe_bat_slo_hau_jav_mnd_bul_akn_scr_chh_rom_mcd_eng_urd_qcu_ukr_prs_dut_cic_tig_krd_owc_ita_sun_glc_xho_alb_igb_ind_tha_sod_knd_yor_dyu_uzb_spa_lat_azi_moo_vie_sid_tsn_ses_bam	-0.444083976015776	-1.05479357728025	0.294252332274721
410	wly_bos_akn_swe_chh_heb_owc_svk_azi_tur_zul_tag_dgb_lat_rom_bsq_rus_hau_tsn_mnd_scr_pan_bem_nor_swt_krd_est_igb_moo_fin_mol_tig_geo_ctl_afr_slo_ukr_mlt_sid_glc_hun_swa_sun_dut_jav_jpn_knd_kor_cze_eng_tsw_ger_mly_ita_gam_mao_cnt_ben_ewe_hin_amr_fre_guj_por_mcd_qcu_lit_grk_pol_xho_aeg_prs_amh_urd_ind_arw_ven_bul_yor_bat_tha_anl_tml_ses_lda_uzb_alb_spa_aze_bam_vie_sod_dyu_cic_fbf	-0.264731748333855	-0.626558701455033	0.532483537939894
411	sid_guj_ewe_pol_anl_hau_wly_svk_azi_uzb_yor_ind_bam_bos_pan_bsq_mol_heb_dgb_mnd_glc_prs_fbf_urd_bem_alb_est_igb_ses_fin_ben_amr_geo_dut_spa_arw_ukr_mlt_chh_fre_hun_akn_mao_nor_jav_jpn_knd_kor_eng_afr_tsn_swe_mly_hin_gam_bat_cnt_slo_dyu_ctl_tig_lit_krd_grk_ita_qcu_mcd_ger_scr_cic_owc_rom_aeg_por_sun_rus_tsw_bul_xho_tag_tha_sod_tml_swa_swt_aze_lat_cze_tur_ven_vie_amh_lda_zul_moo	0.193941036855017	0.456644273190059	0.648991500808228
412	amh_ctl_lda_cze_aeg_heb_sid_pol_tur_uzb_ses_bat_bem_rus_swe_bsq_nor_tig_dgb_mnd_lat_por_swt_lit_igb_spa_fin_xho_tsn_hun_grk_hau_geo_scr_bos_urd_ben_owc_anl_mol_est_moo_mly_eng_tag_jpn_knd_kor_ita_slo_swa_mcd_sun_krd_chh_ind_cnt_pan_ewe_fre_wly_prs_svk_arw_guj_qcu_hin_rom_alb_ven_gam_ger_mlt_glc_jav_ukr_cic_afr_fbf_mao_tha_amr_tml_tsw_dyu_azi_bul_dut_aze_akn_vie_sod_yor_bam_zul	-0.357545982731734	-0.846692277499817	0.399340171075786
413	owc_bul_xho_ger_sid_chh_amr_dut_aze_azi_dyu_bat_igb_svk_rom_bsq_krd_wly_ses_mnd_hin_nor_akn_glc_dgb_pol_fin_lda_yor_hun_bos_tig_geo_scr_mol_ita_urd_hau_amh_fre_est_tsn_tag_ukr_sun_jpn_tml_kor_mcd_rus_ewe_pan_mly_prs_gam_ind_cnt_lit_ven_spa_anl_eng_swe_lat_slo_qcu_ctl_arw_por_moo_mlt_cze_heb_guj_jav_afr_swa_ben_fbf_mao_tha_aeg_knd_bam_swt_tur_alb_grk_uzb_bem_vie_sod_cic_tsw_zul	-0.404147919395994	-0.958677465951313	0.340206958224795
414	gam_spa_akn_ita_aeg_sid_amh_afr_azi_aze_ven_jav_yor_glc_ctl_bsq_bos_sod_bem_cnt_bul_eng_ewe_rom_moo_guj_est_xho_ses_fin_por_tig_geo_hin_ukr_rus_mcd_heb_mlt_dut_hun_bam_bat_swe_tag_jpn_knd_kor_lat_pan_lda_slo_ind_scr_anl_mao_mnd_mol_zul_grk_amr_svk_nor_lit_prs_qcu_ger_arw_alb_dyu_wly_krd_hau_cze_mly_ben_swt_urd_igb_sun_tha_owc_tml_tsn_dgb_uzb_pol_fre_tur_cic_vie_chh_swa_tsw_fbf	1.01664862603872	2.43665288740456	0.0167273885717513
415	tig_mol_lda_glc_gam_amh_heb_scr_azi_tur_xho_sun_dgb_lit_pan_bsq_urd_chh_swt_mnd_ukr_ben_igb_bul_bam_slo_est_akn_cic_hun_arw_sid_geo_eng_nor_por_pol_sod_mlt_prs_fin_yor_mly_ger_bat_jpn_tml_kor_dut_ctl_moo_alb_jav_svk_owc_ind_cnt_fre_fbf_grk_wly_cze_bos_swe_rom_qcu_hin_mcd_guj_dyu_amr_afr_hau_krd_mao_ita_tsn_lat_ven_tag_tha_aeg_knd_ses_bem_aze_rus_spa_uzb_tsw_vie_anl_zul_swa_ewe	-0.406232883131383	-0.964136730874726	0.33747772837207
416	anl_hin_fbf_mol_mlt_tig_chh_por_tur_aze_bem_ind_xho_mcd_lat_bsq_ben_wly_ven_mnd_guj_grk_yor_svk_swt_krd_fin_dgb_dyu_hun_ger_owc_geo_dut_rus_bul_fre_hau_sid_arw_est_lda_mly_alb_tag_jpn_tml_kor_pan_eng_swa_spa_bat_lit_amh_sun_cnt_pol_igb_afr_sod_glc_ita_prs_cze_qcu_scr_slo_swe_ewe_gam_bos_heb_ukr_jav_rom_ses_nor_tsn_mao_tha_aeg_knd_moo_akn_uzb_urd_ctl_azi_bam_vie_amr_zul_tsw_cic	-0.21273074712357	-0.502250616682359	0.616678385355562
417	gam_glc_dgb_scr_hau_amr_owc_arw_aze_uzb_swa_sun_tsw_urd_alb_bsq_svk_tig_moo_mnd_mol_afr_cic_ger_xho_guj_fin_swt_zul_est_bos_heb_geo_prs_ben_cze_dut_chh_aeg_ukr_hun_yor_bat_por_jav_jpn_tml_kor_pan_eng_igb_rom_tag_lat_sid_ind_cnt_lit_ses_nor_mlt_fre_spa_swe_pol_qcu_hin_ctl_rus_ewe_anl_ita_amh_krd_mao_grk_ven_slo_bam_mly_tha_wly_knd_bem_tsn_azi_bul_mcd_tur_akn_vie_sod_lda_fbf_dyu	-0.473263139067956	-1.12913073380522	0.261746813199126
418	hau_krd_ses_dut_owc_heb_gam_spa_aze_uzb_igb_tag_bam_slo_rom_bsq_hin_anl_bem_mnd_pol_eng_dyu_grk_swa_swe_fin_zul_swt_hun_urd_mlt_geo_svk_ctl_afr_bul_sod_wly_fre_est_ewe_bat_ukr_ind_jpn_tml_kor_rus_mcd_moo_guj_mao_lit_sid_jav_cnt_scr_akn_glc_amr_cze_ben_pan_por_qcu_mol_nor_alb_yor_aeg_prs_amh_arw_mly_ita_fbf_ger_cic_sun_tha_tig_knd_tsw_tsn_azi_lat_bos_tur_xho_vie_chh_ven_lda_dgb	-0.45413380679299	-1.07935254464295	0.283221970260323
419	gam_fre_swa_mol_owc_anl_mlt_por_azi_uzb_dyu_mao_tsn_lit_slo_bsq_nor_aeg_tsw_mnd_prs_krd_moo_ita_bem_svk_est_ses_yor_fin_guj_chh_geo_grk_scr_eng_spa_hau_amr_hin_hun_dgb_sun_ger_ind_jpn_tml_kor_glc_ctl_swt_pan_bat_swe_heb_tag_cnt_arw_akn_rom_tig_urd_alb_bul_cze_qcu_bos_pol_ben_ewe_sid_mcd_amh_dut_jav_afr_cic_rus_lda_mly_tha_wly_knd_fbf_bam_tur_ukr_lat_aze_ven_vie_sod_igb_zul_xho	-0.689826816118286	-1.65247491428412	0.101810141288674
420	gam_bul_ses_nor_heb_sid_chh_grk_uzb_tur_xho_mly_dgb_afr_urd_bsq_ctl_sod_yor_mnd_lit_glc_akn_krd_bam_ben_est_zul_ven_hun_dut_amh_geo_cze_fre_alb_bos_tig_mlt_lat_fin_swt_jav_hin_ind_jpn_tml_kor_swe_pol_swa_eng_bat_scr_wly_sun_cnt_spa_bem_rus_amr_slo_ita_rom_ger_qcu_mol_ukr_prs_lda_aeg_por_owc_arw_tag_mcd_igb_pan_cic_mao_tha_anl_knd_dyu_fbf_aze_guj_svk_azi_tsw_vie_hau_tsn_moo_ewe	0.473218676756278	1.11992259348613	0.265630700581961
421	amr_ita_swt_ukr_gam_aeg_tig_pan_azi_aze_lda_ind_ven_grk_lit_bsq_fre_owc_zul_mnd_cze_ctl_tsn_rom_ewe_por_fin_moo_igb_hun_prs_heb_geo_hin_guj_arw_glc_chh_sod_bul_est_cic_sun_dut_tag_jpn_tml_kor_svk_rus_bem_scr_bat_krd_sid_jav_cnt_urd_dyu_eng_anl_mol_swe_spa_lat_qcu_alb_mcd_bos_dgb_amh_slo_wly_pol_mly_ger_xho_ben_akn_mao_tha_hau_knd_fbf_tsw_uzb_nor_afr_tur_yor_vie_mlt_swa_ses_bam	-0.897415062718243	-2.17523596434268	0.0321482691653278
422	chh_ger_ses_rus_amr_anl_sod_mol_azi_tur_akn_mly_ven_ctl_rom_bsq_ben_aeg_bem_cnt_spa_ita_yor_por_tsn_glc_hun_zul_xho_fin_grk_heb_geo_svk_pol_arw_alb_mlt_owc_eng_est_bam_mao_krd_sun_jpn_knd_kor_dut_fre_swa_nor_ind_guj_gam_jav_mnd_scr_tsw_bos_wly_cze_lat_slo_hin_qcu_bul_pan_lit_dyu_tig_mcd_sid_urd_tag_prs_ewe_swe_fbf_bat_tha_amh_tml_lda_igb_uzb_afr_ukr_aze_dgb_vie_hau_swt_moo_cic	-0.8301925187355	-2.00621974934853	0.0477375041575027
423	gam_slo_swa_nor_chh_amr_anl_ben_aze_azi_tsn_tag_lda_afr_grk_bsq_hin_mlt_xho_cnt_fre_swe_bam_mcd_yor_bos_hun_swt_ven_fin_urd_wly_geo_ukr_lat_eng_rom_sod_amh_ger_est_tsw_ind_bul_mao_jpn_knd_kor_guj_prs_fbf_dut_mly_pol_tig_sun_mnd_ctl_bem_ita_aeg_alb_svk_rus_lit_qcu_por_glc_cze_cic_sid_pan_hau_krd_bat_mol_ses_spa_dgb_jav_tha_heb_tml_igb_zul_uzb_arw_scr_tur_ewe_vie_owc_moo_dyu_akn	-0.318635006086372	-0.754357760016111	0.452540332468894
424	gam_bul_tsw_ben_anl_heb_mlt_ukr_aze_uzb_zul_bat_akn_spa_mol_bsq_rom_chh_ewe_cnt_eng_mcd_bem_bos_ven_arw_est_yor_tsn_hun_nor_amr_geo_ita_krd_lat_grk_hau_amh_rus_fin_moo_sun_fre_tag_jpn_tml_kor_pan_svk_dgb_dut_mly_prs_tig_jav_mnd_por_xho_pol_sod_scr_ctl_swe_ger_qcu_afr_alb_slo_igb_aeg_lit_sid_guj_ind_glc_bam_hin_dyu_mao_tha_owc_knd_swa_ses_tur_urd_cze_azi_swt_vie_wly_cic_lda_fbf	-0.127121388640741	-0.299839434160805	0.764968776412405
425	sid_pol_fbf_por_amh_tig_wly_swe_tur_azi_xho_mao_ewe_mol_arw_bsq_slo_amr_swt_cnt_bul_bos_dgb_ctl_zul_ita_hun_akn_bem_est_mcd_aeg_geo_eng_guj_ben_prs_heb_gam_pan_fin_cic_bat_urd_tag_jpn_knd_kor_afr_rom_bam_fre_jav_nor_owc_mly_mnd_spa_swa_svk_sod_krd_ger_lat_alb_qcu_lit_hin_glc_igb_hau_dut_chh_rus_ind_grk_ven_cze_yor_sun_tha_anl_tml_tsw_lda_aze_scr_ukr_uzb_moo_vie_mlt_ses_tsn_dyu	-0.407346325384626	-0.96851443696226	0.335299556652713
426	aeg_slo_moo_nor_hau_gam_chh_fre_uzb_aze_ven_mao_fbf_hin_ukr_bsq_eng_wly_zul_cnt_ger_dut_cic_lat_lda_mcd_est_xho_yor_fin_glc_sid_geo_mol_ctl_guj_ben_tig_owc_arw_hun_ses_bat_pol_sun_jpn_knd_kor_svk_lit_swa_rus_mly_spa_sod_tag_mnd_urd_bam_swe_heb_cze_grk_rom_alb_qcu_prs_afr_por_tsn_amh_ita_anl_pan_ind_scr_dgb_bos_tsw_jav_tha_mlt_tml_igb_dyu_tur_krd_bul_azi_ewe_vie_amr_akn_swt_bem	0.366538987532758	0.863212185549865	0.390241516863169
427	aeg_prs_zul_slo_heb_mlt_hau_svk_aze_uzb_yor_tag_ses_bos_urd_bsq_ita_chh_tsw_mnd_scr_grk_lda_ger_ewe_swe_hun_bam_ven_fin_mol_wly_geo_mcd_lat_bul_rus_anl_sid_spa_est_bem_mao_alb_sun_jpn_knd_kor_por_krd_tsn_hin_jav_guj_gam_bat_cnt_fre_dgb_lit_owc_glc_arw_ukr_dut_qcu_rom_afr_ctl_cic_sod_cze_tig_eng_ind_nor_akn_pan_dyu_mly_tha_amr_tml_igb_swa_azi_pol_ben_tur_moo_vie_amh_fbf_xho_swt	-0.635935660779396	-1.52023524035548	0.131844541465964
428	amh_bul_fbf_glc_sod_gam_heb_hin_uzb_azi_moo_mao_swa_rus_dut_bsq_bos_sid_igb_mnd_alb_svk_ven_slo_zul_ctl_fin_tsw_ses_hun_cze_chh_geo_pan_ukr_nor_ger_tig_hau_mol_est_cic_bat_lat_ind_jpn_tml_kor_eng_arw_lda_ben_tag_scr_amr_jav_cnt_rom_yor_afr_owc_swe_krd_urd_spa_qcu_fre_prs_por_ewe_anl_lit_mlt_grk_mly_guj_tsn_ita_dyu_sun_tha_aeg_knd_akn_bem_tur_mcd_pol_aze_dgb_vie_wly_xho_bam_swt	0.0848189257435319	0.19956640513867	0.842255405056824
429	sid_prs_bem_bos_chh_anl_owc_guj_tur_azi_bam_jav_xho_eng_ger_bsq_hin_heb_swt_mnd_scr_arw_lda_ben_dyu_rom_hun_ven_ewe_est_ukr_aeg_geo_urd_slo_mcd_dut_hau_amh_fre_fin_fbf_mly_svk_mao_jpn_knd_kor_lat_ita_ses_cze_sun_bul_wly_ind_cnt_rus_moo_nor_mlt_alb_lit_pol_swe_qcu_grk_ctl_mol_swa_tig_glc_sod_spa_bat_pan_yor_krd_cic_tag_tha_gam_tml_zul_tsn_aze_por_afr_uzb_tsw_vie_amr_igb_akn_dgb	-0.981708691231578	-2.39251075512936	0.0187441990070745
430	sid_cze_zul_pan_chh_tig_aeg_dut_tur_azi_swa_bat_moo_bul_afr_bsq_bos_owc_bam_cnt_slo_arw_lda_swe_ven_mcd_est_tsn_yor_fin_ukr_heb_geo_ben_guj_eng_nor_amh_wly_alb_hun_xho_mao_spa_jav_jpn_knd_kor_ita_rom_igb_grk_ind_ctl_anl_sun_mnd_krd_tsw_mol_hau_ger_lat_glc_prs_qcu_por_rus_pol_ewe_mlt_scr_amr_urd_mly_svk_dyu_fre_bem_tag_tha_sod_tml_cic_dgb_aze_hin_lit_uzb_fbf_vie_gam_akn_ses_swt	0.192871323022051	0.453725359383036	0.651083536750098
431	amh_swe_igb_svk_sid_chh_owc_slo_azi_aze_moo_bat_yor_urd_krd_bsq_arw_hau_swt_mnd_por_grk_dyu_fre_xho_bos_hun_lda_swa_fin_pan_sod_geo_dut_hin_prs_nor_wly_aeg_lit_est_zul_tag_rus_sun_jpn_knd_kor_eng_lat_tsw_ctl_mly_scr_amr_mao_cnt_spa_akn_bul_heb_ukr_afr_ger_cze_qcu_mcd_glc_ben_ses_mlt_ita_gam_rom_jav_mol_bem_guj_ven_ind_tha_tig_tml_cic_tsn_uzb_pol_alb_tur_fbf_vie_anl_dgb_bam_ewe	-0.0309284299408239	-0.072887745564734	0.942051978348547
432	amr_arw_yor_cze_heb_sod_chh_spa_aze_uzb_swt_ind_cic_prs_lit_bsq_por_wly_akn_cnt_ita_afr_fbf_pol_dyu_lat_hun_tsw_bam_est_eng_amh_geo_bul_scr_nor_mcd_mlt_hau_svk_fin_moo_jav_mol_bat_jpn_knd_kor_pan_ben_lda_fre_mly_glc_aeg_sun_mnd_swe_zul_hin_gam_slo_urd_ger_rom_qcu_rus_alb_grk_ses_owc_dut_tig_krd_tag_ukr_igb_bos_xho_mao_tha_anl_tml_bem_ven_azi_ctl_guj_tur_swa_vie_sid_dgb_tsn_ewe	-0.239152116712471	-0.564436654786474	0.573815832101722
433	amr_krd_zul_pol_sod_mlt_wly_slo_aze_uzb_bam_tag_swt_ben_lat_bsq_ukr_aeg_ewe_cnt_scr_urd_lda_ita_tsw_mcd_est_ven_bem_fin_fre_gam_geo_arw_prs_spa_ger_tig_anl_rom_hun_cic_ind_grk_jav_jpn_tml_kor_dut_svk_igb_alb_sun_bos_hau_bat_mnd_afr_dyu_guj_chh_eng_rus_lit_pan_qcu_bul_hin_por_fbf_owc_mol_amh_ctl_mao_swe_yor_nor_moo_mly_tha_sid_knd_xho_akn_tur_cze_glc_azi_swa_vie_heb_tsn_ses_dgb	-0.840707638492171	-2.03033356004876	0.0451786352875159
434	sid_slo_ven_bos_mlt_chh_heb_dut_uzb_azi_lda_sun_tsn_svk_rus_bsq_cze_sod_cic_mnd_por_spa_ewe_rom_akn_afr_fin_swt_yor_hun_krd_amh_geo_mol_guj_scr_lit_amr_tig_ger_est_dgb_tag_pan_mly_jpn_knd_kor_grk_prs_fbf_bul_ind_eng_anl_mao_cnt_mcd_zul_swe_aeg_urd_hin_pol_alb_qcu_fre_ben_nor_igb_owc_lat_hau_ukr_bat_glc_bam_ctl_moo_jav_tha_gam_tml_xho_swa_aze_arw_ita_tur_ses_vie_wly_bem_tsw_dyu	0.15401021197827	0.362326807976158	0.717929889636624
435	amr_eng_ven_pan_owc_hau_gam_scr_tur_uzb_lda_jav_dyu_guj_lat_bsq_pol_wly_bam_mnd_nor_hin_igb_fre_akn_slo_hun_swa_ewe_fin_spa_mlt_geo_cze_ukr_lit_mcd_tig_sid_krd_est_fbf_tag_grk_sun_jpn_knd_kor_dut_bos_zul_ita_mao_prs_aeg_bat_cnt_mol_swt_swe_heb_arw_svk_ctl_por_qcu_rom_alb_glc_ses_chh_rus_anl_ben_ind_ger_tsw_urd_moo_mly_tha_amh_tml_tsn_xho_azi_bul_afr_aze_dgb_vie_sod_cic_bem_yor	-0.191035334752506	-0.45074879383053	0.653219772115842
436	sid_urd_moo_alb_chh_amr_wly_krd_aze_azi_xho_jav_akn_dut_mol_bsq_prs_mlt_lda_cnt_mcd_grk_fbf_nor_dyu_swe_est_swa_yor_hun_ukr_hau_geo_bos_svk_pan_spa_owc_gam_ger_fin_zul_mao_slo_sun_jpn_knd_kor_ita_rom_dgb_hin_mly_glc_anl_bat_mnd_eng_ewe_afr_aeg_lit_guj_pol_arw_qcu_lat_cze_scr_igb_amh_fre_heb_bul_tag_ben_tsn_ctl_cic_ind_tha_tig_tml_tsw_swt_uzb_rus_por_tur_bam_vie_sod_bem_ven_ses	0.0990247428629712	0.232984886643844	0.816285152303871
437	tig_lit_ewe_lat_gam_aeg_mlt_eng_tur_aze_moo_bat_yor_glc_alb_bsq_rus_anl_zul_mnd_mol_svk_bem_prs_fbf_scr_fin_ses_akn_hun_krd_owc_geo_afr_rom_ctl_bul_wly_heb_guj_est_tsn_mly_spa_mao_jpn_tml_kor_fre_ger_cic_ben_tag_arw_hau_sun_cnt_ukr_dgb_hin_amr_pol_slo_nor_dut_qcu_grk_pan_cze_lda_amh_bos_sid_ita_ind_swe_ven_por_swa_jav_tha_chh_knd_tsw_bam_uzb_urd_mcd_azi_swt_vie_sod_igb_dyu_xho	-0.829356254844007	-2.00139495680209	0.0482640934343765
438	anl_grk_lda_ben_tig_chh_sid_hin_tur_aze_ewe_tag_cic_bos_nor_bsq_swe_sod_akn_mnd_glc_afr_dyu_svk_fbf_lat_hun_tsn_tsw_est_lit_amr_geo_ukr_guj_scr_fre_aeg_mlt_prs_fin_dgb_bat_rus_mao_jpn_knd_kor_krd_ctl_swa_pan_ind_ita_wly_sun_cnt_mcd_igb_mol_heb_slo_urd_ger_spa_qcu_rom_alb_cze_ses_hau_bul_gam_dut_mly_eng_swt_arw_yor_jav_tha_amh_tml_moo_xho_azi_pol_por_uzb_ven_vie_owc_zul_bem_bam	-0.321171546936059	-0.760808129603209	0.448696396013978
439	wly_urd_ses_scr_amr_mlt_amh_cze_aze_uzb_tsw_jav_dgb_bul_slo_bsq_spa_heb_bem_mnd_arw_ukr_ven_mol_yor_lit_fin_xho_cic_hun_lat_anl_geo_svk_glc_pol_ita_sid_gam_rom_est_ewe_sun_ben_mao_jpn_tml_kor_grk_afr_igb_krd_mly_eng_hau_tag_cnt_rus_moo_bos_aeg_prs_fre_nor_hin_qcu_por_pan_ger_dyu_sod_alb_tig_swe_ind_dut_akn_ctl_swt_bat_tha_owc_knd_bam_zul_azi_guj_mcd_tur_lda_vie_chh_fbf_swa_tsn	0.244430871360975	0.575571704153436	0.566294812068014
440	sod_bul_bam_nor_wly_gam_heb_alb_tur_aze_moo_bat_cic_scr_mcd_bsq_krd_tig_igb_mnd_prs_slo_tsn_eng_xho_pol_est_zul_dyu_hun_ita_chh_geo_swe_bos_ctl_grk_anl_hau_lat_fin_tsw_jav_ben_ind_jpn_tml_kor_ger_glc_bem_cze_mao_rom_amr_tag_cnt_lit_lda_pan_amh_arw_mol_spa_fre_qcu_urd_hin_ukr_dgb_owc_afr_aeg_por_sun_svk_fbf_guj_ses_mly_tha_sid_knd_swa_ven_azi_rus_dut_uzb_akn_vie_mlt_ewe_swt_yor	-0.172799233183686	-0.407896228791078	0.684287382981124
441	sod_por_dyu_fre_wly_tig_aeg_pan_aze_tur_akn_mao_ven_cze_hin_bsq_mol_chh_ewe_mnd_rom_scr_igb_spa_swa_lat_fin_bam_lda_hun_pol_amh_geo_svk_guj_ukr_nor_hau_anl_dut_est_bem_mly_krd_sun_jpn_knd_kor_swe_alb_yor_bul_tag_eng_mlt_jav_cnt_arw_zul_ger_amr_grk_ctl_lit_slo_qcu_glc_mcd_urd_ses_heb_afr_owc_ita_bat_ben_moo_bos_swt_ind_tha_sid_tml_tsw_dgb_uzb_prs_rus_azi_cic_vie_gam_fbf_tsn_xho	-0.209739399541355	-0.49531795898176	0.621544032383828
442	heb_pan_swa_alb_sod_mlt_hau_ita_azi_uzb_ewe_ind_bam_bos_mcd_bsq_urd_anl_tsn_cnt_ben_rom_zul_hin_bem_rus_fin_lda_akn_est_cze_amh_geo_ctl_scr_mol_spa_chh_amr_por_hun_dyu_bat_svk_jav_jpn_tml_kor_ger_afr_tsw_lit_mao_slo_wly_sun_mnd_prs_moo_krd_gam_fre_ukr_arw_swe_qcu_eng_lat_glc_igb_tig_guj_owc_nor_mly_bul_dgb_grk_cic_tag_tha_aeg_knd_ven_fbf_aze_dut_pol_tur_swt_vie_sid_yor_xho_ses	-1.04387463459695	-2.53960370937989	0.0127567935782752
443	gam_bul_bem_swe_mlt_chh_amr_arw_uzb_azi_swa_mao_bam_grk_lat_bsq_ger_hau_zul_mnd_pan_lit_dyu_spa_dgb_svk_hun_yor_igb_fin_ita_owc_geo_afr_hin_pol_urd_aeg_anl_fre_est_lda_jav_ben_mly_jpn_tml_kor_rus_rom_swt_mcd_sun_dut_amh_tag_cnt_nor_ses_bos_sod_alb_por_eng_scr_qcu_ukr_mol_ctl_fbf_wly_guj_sid_krd_bat_slo_tsn_prs_moo_ind_tha_tig_knd_xho_ewe_aze_cze_glc_tur_ven_vie_heb_akn_tsw_cic	-0.566089165162851	-1.35001108455895	0.180289039315713
444	owc_bul_fbf_cze_wly_heb_aeg_hin_azi_aze_ven_bat_cic_ger_rus_bsq_afr_chh_zul_mnd_dut_por_bem_spa_dgb_arw_est_moo_tsn_hun_alb_hau_geo_ctl_mcd_nor_urd_tig_amh_rom_fin_akn_ind_glc_mao_jpn_tml_kor_pan_lit_xho_prs_tag_pol_sid_sun_cnt_guj_swt_svk_anl_scr_swe_ben_lat_qcu_fre_slo_ukr_dyu_amr_eng_gam_mol_jav_grk_tsw_ita_bam_mly_tha_mlt_knd_ses_swa_uzb_bos_krd_tur_lda_vie_sod_yor_igb_ewe	-0.683146491507603	-1.63693718528054	0.105023256047327
445	heb_dut_yor_alb_mlt_tig_anl_guj_uzb_azi_zul_bat_moo_svk_ctl_bsq_urd_hau_cic_mnd_bos_ger_tsn_bul_bam_mcd_fin_akn_dyu_est_spa_gam_geo_ukr_lit_rom_hin_sid_sod_grk_hun_dgb_ind_ben_mly_jpn_knd_kor_afr_prs_fbf_glc_jav_pol_amh_mao_cnt_lat_lda_swe_owc_pan_slo_scr_eng_qcu_mol_ita_rus_swa_aeg_fre_wly_nor_tag_krd_ses_arw_igb_sun_tha_chh_tml_bem_ven_aze_por_cze_tur_tsw_vie_amr_swt_ewe_xho	0.0407594098978209	0.0960420000353559	0.923693871202515
446	tig_krd_fbf_rom_amh_aeg_sid_ben_uzb_aze_bam_ind_dgb_ger_nor_bsq_ukr_heb_yor_cnt_fre_arw_ewe_urd_moo_afr_hun_lda_tsn_fin_lit_chh_geo_pol_eng_por_swe_gam_wly_mcd_est_ses_mao_spa_jav_jpn_knd_kor_slo_hin_ven_bos_sun_bul_anl_tag_mnd_glc_xho_scr_sod_cze_svk_grk_mol_qcu_prs_ctl_dut_tsw_amr_guj_owc_pan_mly_lat_zul_ita_cic_bat_tha_hau_tml_bem_swt_azi_alb_rus_tur_igb_vie_mlt_dyu_akn_swa	-0.178418646163202	-0.420786045441446	0.674882113998643
447	chh_rus_igb_afr_heb_hau_sid_arw_tur_azi_swt_mly_dgb_urd_lat_bsq_glc_amr_yor_mnd_svk_ben_tsn_slo_fbf_ita_est_ses_lda_fin_scr_mlt_geo_alb_ukr_rom_mcd_tig_owc_fre_hun_akn_tag_spa_bat_jpn_knd_kor_ger_bul_cic_guj_ind_krd_anl_sun_cnt_prs_ewe_nor_sod_dut_bos_mol_eng_qcu_grk_ctl_por_tsw_aeg_hin_amh_lit_jav_swe_ven_pol_bam_mao_tha_gam_tml_dyu_zul_uzb_cze_pan_aze_xho_vie_wly_swa_bem_moo	0.0578033939135543	0.136140636926437	0.892004366515256
448	sid_fre_akn_lat_hau_tig_anl_slo_aze_azi_cic_tag_tsn_ger_glc_bsq_krd_heb_ses_cnt_dut_scr_zul_cze_moo_nor_hun_fbf_ven_est_alb_wly_geo_spa_hin_lit_grk_amh_sod_rom_fin_swt_mao_guj_mly_jpn_tml_kor_por_bul_bem_rus_sun_swe_aeg_ind_mnd_mol_ewe_eng_mlt_ita_svk_pol_ben_qcu_pan_arw_urd_dyu_chh_afr_owc_prs_bat_bos_bam_ctl_igb_jav_tha_amr_knd_yor_dgb_tur_ukr_mcd_uzb_lda_vie_gam_swa_tsw_xho	-0.202985289594346	-0.479247504655007	0.632887577800812
449	aeg_ukr_zul_ger_tig_sod_mlt_rom_aze_uzb_igb_jav_swa_alb_mcd_bsq_fre_amr_cic_cnt_pol_slo_bem_svk_yor_arw_hun_akn_dyu_fin_spa_gam_geo_guj_ctl_pan_rus_chh_amh_cze_est_ewe_bat_bos_sun_jpn_knd_kor_afr_scr_bam_prs_ind_glc_hau_mao_mnd_eng_ven_krd_owc_urd_mol_ita_bul_qcu_hin_ben_por_ses_wly_swe_sid_lit_mly_dut_swt_nor_fbf_tag_tha_heb_tml_lda_xho_tur_grk_lat_azi_dgb_vie_anl_moo_tsw_tsn	-0.755734288061693	-1.81344814134569	0.0729881652453522
450	anl_prs_akn_urd_gam_mlt_chh_ben_tur_azi_tsn_ind_cic_dut_ukr_bsq_arw_tig_ven_cnt_rom_ctl_swa_eng_zul_slo_fin_moo_ses_hun_alb_hau_geo_lat_ita_swe_pan_amh_owc_svk_est_swt_mly_afr_tag_jpn_tml_kor_ger_guj_dyu_spa_sun_grk_wly_bat_mnd_hin_ewe_mcd_sod_cze_lit_nor_mol_qcu_por_fre_pol_bem_heb_glc_sid_rus_mao_bul_xho_scr_fbf_jav_tha_amr_knd_lda_igb_aze_krd_bos_uzb_tsw_vie_aeg_bam_yor_dgb	-0.249762671181714	-0.590790723212738	0.556093718140444
451	aeg_mol_dgb_guj_owc_gam_amh_ben_tur_uzb_yor_jav_ven_lit_urd_bsq_rus_mlt_tsn_cnt_fre_pol_ewe_alb_lda_pan_fin_swt_zul_est_lat_sid_geo_spa_grk_ctl_krd_tig_chh_ukr_hun_fbf_tag_bul_mao_jpn_knd_kor_eng_bos_dyu_nor_mly_hin_sod_bat_mnd_swe_cic_svk_anl_ger_mcd_cze_rom_qcu_scr_prs_por_xho_heb_afr_wly_dut_sun_ita_tsw_slo_bam_ind_tha_amr_tml_igb_swa_aze_glc_arw_azi_moo_vie_hau_ses_akn_bem	-0.508949228676979	-1.21173798278583	0.228682470614412
452	owc_ita_ewe_por_heb_sid_wly_ger_azi_aze_swt_sun_tsw_slo_arw_bsq_alb_anl_lda_mnd_dut_grk_ses_glc_dyu_ben_est_akn_xho_fin_urd_hau_geo_cze_lat_bos_prs_gam_mlt_bul_hun_bem_jav_eng_mao_jpn_knd_kor_ukr_lit_bam_ctl_tag_pan_amr_bat_cnt_svk_swa_scr_chh_hin_krd_swe_mol_qcu_rom_fre_afr_fbf_tig_spa_aeg_rus_mly_guj_yor_pol_dgb_ind_tha_sod_tml_zul_ven_tur_mcd_nor_uzb_igb_vie_amh_moo_tsn_cic	0.425024563941687	1.00031641315197	0.319753055164299
453	sod_spa_tsn_pol_tig_mlt_amh_swe_tur_azi_dgb_jav_cic_ita_ukr_bsq_rus_hau_fbf_cnt_slo_pan_lda_prs_swa_grk_fin_xho_ewe_est_ctl_gam_geo_mol_dut_bos_hin_chh_wly_guj_hun_igb_sun_por_bat_jpn_tml_kor_scr_krd_bam_fre_mao_mcd_owc_tag_mnd_svk_ven_alb_anl_cze_arw_glc_rom_qcu_ben_ger_urd_moo_amr_bul_sid_eng_mly_afr_tsw_nor_zul_ind_tha_heb_knd_dyu_yor_aze_lat_lit_uzb_ses_vie_aeg_swt_bem_akn	-0.395114475521388	-0.938986483273625	0.350170044163273
454	owc_cze_dgb_afr_anl_tig_gam_hin_aze_uzb_yor_ind_bem_scr_ukr_bsq_bul_hau_akn_mnd_svk_krd_moo_fre_swt_glc_hun_ewe_zul_fin_swe_heb_geo_ita_mol_lat_rom_sod_wly_ctl_est_lda_jav_pan_sun_jpn_tml_kor_grk_slo_xho_ben_bat_nor_aeg_mly_cnt_urd_swa_dut_amr_por_rus_prs_arw_qcu_pol_lit_bos_igb_mlt_ger_sid_guj_tag_spa_dyu_alb_tsn_mao_tha_amh_knd_ses_fbf_tur_mcd_eng_azi_cic_vie_chh_tsw_ven_bam	0.487751874188245	1.14996661967863	0.253106182999566
455	heb_ger_yor_rom_chh_amr_sid_ukr_uzb_tur_igb_bat_cic_ctl_alb_bsq_cze_aeg_swa_cnt_lat_lit_swt_nor_xho_fre_est_zul_dyu_fin_hin_anl_geo_dut_svk_mcd_urd_hau_sod_pol_hun_akn_mao_spa_ind_jpn_knd_kor_mol_prs_moo_rus_mly_scr_gam_jav_mnd_arw_lda_slo_amh_bul_grk_por_bos_qcu_ben_afr_ita_ses_owc_guj_tig_swe_sun_eng_ven_pan_tsn_tag_tha_wly_tml_bam_tsw_azi_glc_krd_aze_fbf_vie_mlt_dgb_bem_ewe	-0.858824899135678	-2.07591937693556	0.0406612949734365
456	gam_hin_igb_rom_mlt_chh_wly_pan_tur_azi_lda_sun_tsn_nor_slo_bsq_ben_tig_tsw_mnd_grk_afr_ewe_lit_cic_fre_est_moo_dgb_hun_ita_anl_geo_ger_arw_urd_spa_aeg_amh_krd_fin_dyu_tag_bos_ind_jpn_knd_kor_mol_svk_ses_pol_mao_ctl_sod_bat_cnt_rus_akn_cze_amr_bul_lat_guj_dut_qcu_por_scr_alb_bam_hau_ukr_sid_swe_mly_prs_swt_mcd_ven_jav_tha_heb_tml_yor_xho_uzb_eng_glc_aze_swa_vie_owc_zul_bem_fbf	-0.473517720222801	-1.12784452028694	0.262286914250963
457	tig_dut_lda_arw_amh_sod_mlt_por_uzb_aze_bam_ind_tsw_lit_ger_bsq_rom_heb_swt_cnt_lat_rus_xho_glc_moo_afr_fin_fbf_ses_hun_cze_amr_geo_bos_alb_bul_ctl_anl_gam_ukr_est_swa_jav_slo_mao_jpn_tml_kor_urd_fre_ven_mcd_mly_prs_chh_bat_mnd_pol_akn_nor_aeg_pan_swe_ita_krd_qcu_mol_guj_grk_igb_wly_ben_owc_svk_sun_eng_tsn_scr_ewe_tag_tha_sid_knd_bem_dgb_tur_spa_hin_azi_zul_vie_hau_dyu_yor_cic	-1.08417008836067	-2.65826786069875	0.00924693905230215
458	chh_glc_tsn_hin_hau_sid_amr_fre_aze_uzb_bam_bat_lda_rus_ben_bsq_bos_gam_swt_mnd_prs_grk_xho_ukr_cic_guj_hun_ses_igb_fin_urd_aeg_geo_por_rom_alb_ger_mlt_owc_cze_est_yor_tag_nor_mly_jpn_tml_kor_afr_eng_dgb_krd_ind_mcd_heb_jav_cnt_lat_bem_lit_anl_ita_svk_swe_bul_qcu_pan_arw_pol_swa_sod_dut_amh_ctl_mao_spa_dyu_slo_tsw_sun_tha_wly_knd_moo_fbf_tur_scr_mol_azi_ewe_vie_tig_ven_akn_zul	-0.00834619435365617	-0.0196795592104913	0.98434115738325
459	gam_arw_fbf_slo_amr_tig_sod_pan_azi_tur_swa_ind_ses_bul_fre_bsq_ben_anl_lda_cnt_hin_mcd_ven_bos_tsw_ita_hun_tsn_dgb_est_ger_aeg_geo_glc_por_scr_mol_amh_chh_alb_fin_akn_jav_nor_bat_jpn_tml_kor_spa_lat_ewe_ukr_sun_cze_wly_mao_mnd_guj_xho_urd_heb_svk_ctl_rom_afr_qcu_grk_swe_prs_bem_mlt_eng_owc_pol_mly_dut_swt_lit_bam_tag_tha_hau_knd_yor_dyu_aze_rus_krd_uzb_moo_vie_sid_cic_igb_zul	-0.0976443830387649	-0.230116394974195	0.818506731388601
460	gam_ita_tsn_spa_amh_sod_heb_ben_aze_tur_swa_sun_yor_ctl_nor_bsq_krd_chh_akn_mnd_glc_dut_bem_fre_lda_bul_hun_ven_fbf_est_lat_owc_geo_grk_ger_arw_bos_amr_tig_mol_fin_swt_ind_ukr_tag_jpn_knd_kor_mcd_lit_bam_pan_jav_rus_wly_mly_cnt_hin_zul_slo_sid_pol_scr_alb_rom_qcu_urd_prs_cze_tsw_anl_afr_aeg_por_mao_eng_moo_svk_xho_bat_tha_hau_tml_dgb_ses_uzb_swe_guj_azi_ewe_vie_mlt_dyu_cic_igb	-0.29985632374597	-0.709302886796391	0.479911017233301
461	heb_prs_lda_nor_sod_amr_aeg_urd_aze_azi_swt_bat_yor_ctl_glc_bsq_rus_hau_ewe_mnd_ukr_hin_bam_scr_tsw_mol_hun_ses_xho_fin_slo_anl_geo_ben_lit_swe_mcd_sid_tig_grk_est_cic_mao_dut_tag_jpn_knd_kor_krd_svk_dyu_fre_sun_cze_chh_jav_cnt_ita_bem_bos_gam_pan_arw_afr_eng_qcu_ger_por_lat_moo_wly_pol_owc_bul_ind_guj_zul_spa_igb_mly_tha_amh_tml_akn_dgb_uzb_rom_alb_tur_fbf_vie_mlt_tsn_ven_swa	-0.84132632090353	-2.03086503818624	0.0451235864230384
462	chh_ben_yor_fre_hau_owc_sid_krd_tur_azi_fbf_mly_dgb_cze_glc_bsq_ukr_sod_swa_mnd_afr_bul_bam_urd_tsn_por_hun_zul_ewe_fin_grk_tig_geo_prs_mcd_pol_eng_heb_aeg_svk_est_ven_tag_scr_jav_jpn_knd_kor_ger_alb_ses_dut_mao_guj_gam_bat_cnt_pan_xho_lat_wly_spa_hin_ctl_rom_qcu_lit_rus_mol_akn_amr_nor_anl_swe_ind_ita_dyu_bos_tsw_sun_tha_amh_tml_cic_bem_aze_arw_slo_uzb_swt_vie_mlt_moo_lda_igb	0.00198755902032121	0.00468006986102205	0.99627588263509
463	aeg_prs_zul_fre_amr_chh_wly_ita_aze_tur_tsn_mly_swt_rom_glc_bsq_guj_heb_lda_cnt_spa_krd_cic_eng_bam_por_est_akn_tsw_fin_bul_amh_geo_nor_alb_hin_grk_anl_owc_ctl_hun_dgb_jav_svk_mao_jpn_knd_kor_scr_ger_igb_ben_bat_cze_gam_ind_mnd_swe_ven_mol_tig_lat_arw_dut_rus_qcu_pan_urd_mcd_xho_mlt_pol_sid_bos_tag_afr_swa_slo_ses_sun_tha_sod_tml_ewe_moo_azi_lit_ukr_uzb_yor_vie_hau_bem_fbf_dyu	-0.629414206614764	-1.50668099537409	0.135281762602368
464	amh_cze_dyu_grk_wly_gam_hau_nor_tur_uzb_yor_jav_lda_bos_lat_bsq_dut_tig_ven_cnt_swe_guj_zul_rom_dgb_krd_hun_cic_moo_est_scr_amr_geo_eng_hin_urd_alb_heb_aeg_slo_fin_fbf_mao_mcd_ind_jpn_knd_kor_mol_svk_akn_prs_mly_ger_chh_tag_mnd_ukr_xho_afr_sid_ben_bul_por_glc_qcu_arw_pan_spa_bam_sod_rus_mlt_ita_bat_fre_swa_pol_ewe_sun_tha_anl_tml_ses_igb_aze_lit_ctl_azi_swt_vie_owc_bem_tsw_tsn	-0.571520391063241	-1.3629426107067	0.176191580361827
465	chh_urd_yor_scr_heb_owc_aeg_mcd_aze_azi_tsw_ind_swt_krd_afr_bsq_pan_sid_cic_mnd_guj_ger_igb_glc_zul_ita_hun_dgb_moo_est_grk_gam_geo_por_slo_bos_rom_amr_mlt_dut_fin_fbf_bat_mol_mly_jpn_tml_kor_hin_prs_tsn_arw_tag_svk_hau_jav_cnt_nor_swa_ukr_anl_pol_alb_rus_swe_qcu_lit_cze_spa_akn_wly_bul_amh_fre_mao_eng_bam_ctl_ewe_sun_tha_tig_knd_ses_dyu_tur_lat_ben_uzb_lda_vie_sod_ven_xho_bem	0.132402790193858	0.311601372405301	0.756040951890414
466	aeg_alb_zul_bul_chh_mlt_gam_ger_azi_aze_yor_bat_dgb_svk_glc_bsq_lit_hau_lda_cnt_urd_fre_swa_pol_moo_krd_hun_tsn_akn_fin_mol_wly_geo_rus_slo_ita_prs_amh_sod_mcd_est_tsw_sun_dut_jav_jpn_tml_kor_ben_ctl_ewe_arw_mly_guj_anl_mao_mnd_spa_bam_eng_tig_pan_por_scr_afr_qcu_cze_nor_rom_ses_heb_lat_amr_grk_ind_hin_xho_bos_fbf_tag_tha_owc_knd_igb_dyu_uzb_ukr_swe_tur_swt_vie_sid_cic_ven_bem	0.135540405279911	0.318807148014649	0.750587672133645
467	sid_ger_swa_eng_amh_tig_gam_por_uzb_aze_ewe_bat_dyu_cze_alb_bsq_scr_owc_lda_mnd_rus_arw_bam_hin_zul_lat_hun_xho_ses_fin_pan_aeg_geo_ukr_ita_fre_grk_sod_mlt_spa_est_moo_sun_rom_mly_jpn_knd_kor_mcd_afr_ven_guj_ind_svk_hau_tag_cnt_swe_swt_lit_wly_bos_glc_dut_nor_qcu_pol_urd_mol_igb_amr_slo_heb_prs_mao_krd_akn_bul_cic_jav_tha_chh_tml_tsn_dgb_azi_ben_ctl_tur_fbf_vie_anl_tsw_bem_yor	0.137579113070583	0.324145236589175	0.746555976666889
468	tig_slo_tsn_pol_mlt_amr_anl_ctl_uzb_aze_xho_tag_yor_mol_cze_bsq_afr_owc_swa_cnt_bul_fre_dyu_mcd_dgb_swe_fin_tsw_cic_est_prs_hau_geo_eng_hin_dut_grk_heb_sid_bos_hun_lda_bat_glc_jav_jpn_knd_kor_ger_spa_ven_scr_ind_lit_amh_mao_mnd_rus_bam_krd_aeg_lat_svk_por_guj_qcu_nor_pan_ukr_ses_chh_alb_sod_urd_sun_arw_swt_ita_moo_mly_tha_gam_tml_zul_fbf_azi_rom_ben_tur_ewe_vie_wly_igb_bem_akn	-0.298856823574327	-0.707643320682697	0.480936427818858
469	wly_lat_lda_glc_tig_gam_anl_krd_azi_aze_moo_tag_dyu_hin_arw_bsq_bos_sid_swa_cnt_ben_prs_ses_mcd_fbf_fre_hun_cic_bam_fin_alb_sod_geo_afr_ukr_urd_rus_amr_chh_nor_est_dgb_bat_dut_mly_jpn_knd_kor_svk_grk_xho_eng_mao_mol_owc_jav_mnd_por_yor_ger_aeg_scr_rom_slo_ita_qcu_lit_spa_swe_tsn_heb_cze_hau_bul_ind_pan_tsw_guj_swt_sun_tha_mlt_tml_ven_akn_uzb_ctl_pol_tur_zul_vie_amh_bem_ewe_igb	-0.225684707109721	-0.533862008774669	0.594710778195397
470	amr_rus_moo_prs_gam_aeg_owc_ctl_aze_azi_igb_jav_lda_ben_hin_bsq_svk_heb_ven_cnt_krd_mol_xho_alb_fbf_bos_hun_bam_dgb_fin_arw_hau_geo_afr_swe_rom_ukr_anl_sid_mcd_est_tsw_ind_bul_mao_jpn_tml_kor_slo_lat_akn_ger_tag_urd_chh_mly_mnd_ita_ses_eng_mlt_pol_lit_glc_dut_qcu_por_cze_scr_tsn_tig_grk_amh_spa_bat_nor_yor_guj_dyu_sun_tha_sod_knd_ewe_bem_tur_fre_pan_uzb_zul_vie_wly_cic_swa_swt	-1.01594238004522	-2.47935535605194	0.0149629406887605
471	chh_krd_bem_spa_sod_sid_owc_dut_azi_tur_lda_sun_zul_lit_pan_bsq_arw_wly_bam_mnd_nor_urd_ven_ita_ses_por_est_akn_tsn_fin_grk_tig_geo_ctl_afr_ger_rom_amh_hau_mcd_hun_yor_mao_svk_bat_jpn_tml_kor_bul_hin_igb_guj_mly_prs_heb_jav_cnt_bos_tsw_rus_mlt_fre_glc_cze_ben_qcu_ukr_scr_slo_dyu_amr_eng_gam_pol_ind_lat_xho_swe_swa_tag_tha_aeg_knd_moo_dgb_aze_mol_alb_uzb_swt_vie_anl_cic_fbf_ewe	-0.495901307269841	-1.18089754929238	0.240654718951565
472	tig_svk_fbf_scr_aeg_amh_amr_bul_aze_tur_ven_mao_igb_afr_cze_bsq_alb_anl_xho_mnd_nor_fre_tsn_ita_cic_por_fin_akn_dyu_hun_pol_mlt_geo_ben_dut_guj_ctl_hau_chh_grk_est_dgb_bat_ger_mly_jpn_tml_kor_rus_arw_zul_pan_ind_mol_owc_tag_cnt_lit_tsw_prs_gam_mcd_spa_bos_krd_qcu_rom_eng_swe_ewe_sod_lat_heb_hin_jav_slo_lda_glc_swa_sun_tha_sid_knd_moo_ses_uzb_ukr_urd_azi_swt_vie_wly_bem_bam_yor	-0.403642326782732	-0.957958256636111	0.340567578502266
473	amh_slo_tsw_glc_aeg_sid_wly_afr_aze_uzb_ven_mly_dgb_ger_urd_bsq_por_hau_cic_mnd_mcd_bos_swt_ita_bem_spa_fin_igb_fbf_hun_alb_mlt_geo_lit_mol_dut_swe_tig_sod_guj_est_xho_sun_bul_ind_jpn_tml_kor_hin_ben_yor_ctl_jav_arw_anl_bat_cnt_pan_dyu_grk_chh_krd_scr_pol_lat_qcu_rom_nor_svk_akn_owc_fre_heb_prs_tag_ukr_lda_eng_swa_mao_tha_gam_knd_tsn_bam_azi_rus_cze_tur_zul_vie_amr_ses_ewe_moo	0.238072484956125	0.559630831040964	0.577076654988903
474	wly_ita_bem_ben_hau_owc_heb_mcd_tur_azi_akn_bat_ewe_urd_guj_bsq_nor_anl_dyu_cnt_por_rom_yor_dut_xho_grk_fin_zul_ses_est_eng_chh_geo_alb_cze_arw_bul_gam_aeg_lat_hun_igb_sun_krd_tag_jpn_knd_kor_svk_spa_lda_bos_mly_prs_amr_jav_mnd_ctl_dgb_afr_mlt_glc_lit_pol_fre_qcu_scr_ger_swe_ven_tig_ukr_sid_pan_ind_rus_tsw_hin_bam_mao_tha_sod_tml_tsn_swa_uzb_mol_slo_aze_fbf_vie_amh_swt_moo_cic	-0.323694187034526	-0.765546940193405	0.445884461035046
475	mlt_afr_bem_ger_amr_sid_amh_spa_aze_uzb_tsn_mly_bam_guj_hin_bsq_krd_wly_swa_cnt_dut_alb_akn_urd_zul_svk_hun_ses_moo_fin_ukr_chh_geo_glc_prs_bul_ctl_anl_gam_arw_est_ewe_mao_nor_bat_jpn_tml_kor_pol_por_swt_slo_jav_ben_aeg_sun_mnd_cze_lda_swe_sod_grk_scr_mol_bos_qcu_pan_rus_rom_igb_hau_fre_heb_eng_ind_ita_yor_mcd_fbf_tag_tha_tig_knd_cic_xho_azi_lit_lat_tur_dgb_vie_owc_tsw_ven_dyu	0.635358834582983	1.5014095096444	0.136637409579135
476	gam_mcd_igb_lat_anl_wly_hau_ukr_tur_uzb_akn_tag_lda_svk_ger_bsq_por_mlt_moo_mnd_swe_ctl_cic_scr_dgb_ita_est_bam_tsn_hun_pol_amh_geo_lit_slo_fre_afr_amr_tig_hin_fin_ses_jav_prs_mly_jpn_tml_kor_rus_guj_fbf_dut_ind_cze_aeg_mao_cnt_rom_yor_arw_sod_eng_alb_urd_nor_qcu_ben_pan_spa_xho_owc_bos_chh_grk_sun_bul_swt_glc_ewe_bat_tha_heb_knd_zul_ven_azi_krd_mol_aze_swa_vie_sid_bem_tsw_dyu	0.12542132414542	0.29490970864543	0.768720190600442
477	anl_slo_moo_lat_tig_owc_wly_afr_tur_uzb_tsn_bat_xho_rus_fre_bsq_urd_heb_dyu_cnt_swe_krd_bem_bos_cic_scr_fin_dgb_ses_est_eng_sod_geo_spa_arw_guj_pol_amh_chh_ben_hun_swa_jav_ger_sun_jpn_tml_kor_dut_hin_tsw_alb_mao_ukr_mlt_tag_mnd_rom_bam_mol_aeg_cze_ctl_glc_por_qcu_pan_prs_ita_ven_amr_lit_sid_grk_mly_nor_zul_mcd_ewe_ind_tha_hau_knd_akn_yor_aze_bul_svk_azi_swt_vie_gam_fbf_igb_lda	0.207375126006445	0.488251878722116	0.626520682654924
478	aeg_scr_tsw_afr_wly_sod_amh_rom_tur_uzb_ses_mao_swa_ukr_slo_bsq_dut_owc_lda_mnd_por_lat_swt_swe_dgb_glc_fin_yor_igb_hun_prs_hau_geo_spa_nor_cze_bos_tig_gam_fre_est_cic_tag_grk_sun_jpn_tml_kor_alb_hin_tsn_ben_bat_eng_sid_jav_cnt_lit_bam_ger_chh_pan_ctl_guj_urd_qcu_pol_arw_svk_xho_amr_krd_mlt_mol_ind_ita_bem_mcd_ewe_mly_tha_heb_knd_ven_moo_azi_bul_rus_aze_akn_vie_anl_dyu_fbf_zul	-0.845619810309304	-2.04503889048496	0.0436765624108858
479	aeg_nor_tsw_spa_mlt_wly_tig_ben_azi_aze_swt_ind_ewe_bos_ctl_bsq_glc_anl_dyu_mnd_arw_dut_zul_mcd_dgb_cze_fin_igb_cic_est_svk_sod_geo_pol_rus_fre_por_chh_amh_ita_hun_bam_sun_swe_mly_jpn_knd_kor_bul_prs_tsn_urd_mao_ger_owc_tag_cnt_ukr_moo_alb_heb_scr_pan_eng_krd_qcu_hin_guj_slo_xho_hau_rom_sid_lat_bat_lit_lda_mol_swa_jav_tha_gam_tml_ses_ven_uzb_grk_afr_tur_bem_vie_amr_fbf_akn_yor	-0.196084171827864	-0.46291024574359	0.644510079786435
480	sod_ben_dgb_nor_aeg_chh_gam_ger_tur_uzb_bem_jav_bam_dut_rus_bsq_arw_owc_cic_mnd_swe_ita_lda_bos_yor_cze_fin_tsn_igb_est_svk_amr_geo_grk_slo_bul_lit_tig_sid_mcd_hun_tsw_bat_rom_mly_jpn_knd_kor_ukr_pan_moo_ctl_ind_pol_amh_sun_cnt_spa_akn_alb_anl_eng_prs_glc_por_qcu_krd_scr_guj_zul_heb_mol_mlt_urd_tag_lat_xho_fre_dyu_mao_tha_hau_tml_ven_swt_azi_hin_afr_aze_ewe_vie_wly_ses_swa_fbf	0.258453113798605	0.608834044502178	0.544118772624285
481	owc_ger_igb_slo_gam_anl_sid_pol_tur_azi_fbf_tag_ven_guj_spa_bsq_nor_hau_bam_mnd_grk_urd_lda_lit_dgb_swe_hun_ewe_tsw_fin_cze_chh_geo_ctl_ben_prs_ukr_sod_amr_hin_est_xho_mly_scr_sun_jpn_knd_kor_afr_arw_moo_fre_bat_por_amh_jav_cnt_ita_ses_mol_mlt_bul_glc_rus_alb_qcu_krd_svk_lat_bem_heb_mcd_tig_pan_ind_bos_swt_rom_dyu_mao_tha_aeg_tml_yor_cic_aze_dut_eng_uzb_zul_vie_wly_akn_swa_tsn	-0.584473575361688	-1.3949148989067	0.166364168296946
482	mlt_lat_ewe_ger_owc_hau_heb_grk_tur_aze_swt_jav_swa_bul_pan_bsq_arw_anl_moo_mnd_urd_mol_bam_spa_dgb_swe_hun_akn_cic_fin_nor_aeg_geo_lit_prs_krd_ukr_tig_gam_rom_est_yor_ind_bos_bat_jpn_tml_kor_ctl_scr_tsw_eng_tag_dut_amr_mao_cnt_alb_xho_slo_sid_ben_guj_pol_por_qcu_mcd_afr_ita_ses_sod_rus_wly_fre_sun_hin_bem_glc_ven_mly_tha_amh_knd_fbf_lda_azi_svk_cze_uzb_igb_vie_chh_tsn_zul_dyu	-0.749617595294788	-1.80387147046843	0.0744890545603642
483	chh_swe_lda_ben_sod_owc_gam_eng_azi_aze_xho_mao_bem_bul_pan_bsq_ger_sid_zul_mnd_prs_alb_yor_krd_igb_pol_est_bam_fbf_fin_grk_hau_geo_slo_spa_bos_ita_aeg_amh_lat_hun_dgb_ind_mcd_tag_jpn_tml_kor_urd_hin_akn_afr_jav_ukr_anl_mly_cnt_rus_ewe_cze_tig_dut_scr_por_arw_qcu_rom_mol_ctl_dyu_amr_fre_heb_svk_bat_guj_tsn_lit_cic_sun_tha_mlt_knd_moo_ses_uzb_glc_nor_tur_swt_vie_wly_tsw_swa_ven	0.720874890346504	1.70976301402854	0.0906443354724783
484	aeg_pol_lda_mcd_chh_hau_mlt_pan_uzb_azi_dyu_mly_swa_afr_svk_bsq_hin_owc_yor_cnt_lit_mol_bam_rus_bem_alb_hun_cic_ven_fin_arw_amh_geo_bul_glc_urd_lat_anl_heb_fre_est_akn_sun_ben_jav_jpn_knd_kor_eng_swe_dgb_cze_bat_krd_gam_ind_mnd_dut_tsn_bos_wly_grk_ger_rom_slo_qcu_ukr_ctl_guj_tsw_sod_prs_sid_spa_tag_scr_igb_nor_ses_mao_tha_amr_tml_xho_moo_aze_por_ita_tur_fbf_vie_tig_zul_swt_ewe	-1.04269286650802	-2.54881959919196	0.0124464317553312
485	mlt_rom_swa_lit_hau_tig_wly_lat_tur_azi_fbf_bat_tsw_ukr_pan_bsq_fre_gam_ven_mnd_eng_svk_yor_ita_bem_glc_hun_zul_tsn_fin_mol_aeg_geo_guj_scr_arw_spa_sid_amh_ger_est_bam_jav_krd_ind_jpn_knd_kor_bul_swe_dyu_dut_tag_alb_chh_sun_cnt_hin_ewe_ben_anl_cze_afr_rus_nor_qcu_bos_mcd_urd_cic_owc_por_sod_grk_mao_pol_moo_ctl_ses_mly_tha_heb_tml_dgb_swt_uzb_slo_prs_aze_akn_vie_amr_igb_lda_xho	-1.04055460066952	-2.55098734748923	0.0123744232458363
486	sod_ger_dyu_por_owc_heb_sid_bos_azi_uzb_zul_ind_ven_alb_ita_bsq_hin_amr_lda_mnd_arw_mcd_swt_ctl_swa_dut_est_fbf_igb_fin_prs_hau_geo_ukr_lit_ben_pan_mlt_wly_glc_hun_bam_mly_slo_jav_jpn_knd_kor_rus_fre_akn_grk_bat_lat_amh_tag_cnt_swe_dgb_guj_gam_pol_scr_bul_svk_qcu_spa_afr_krd_moo_aeg_mol_chh_eng_sun_rom_ses_cze_ewe_mao_tha_anl_tml_cic_xho_tur_urd_nor_aze_bem_vie_tig_tsn_yor_tsw	-0.49017539075921	-1.16504274703449	0.246981324080607
487	chh_eng_lda_rom_aeg_tig_amh_slo_tur_aze_dyu_ind_xho_urd_ger_bsq_cze_wly_igb_cnt_guj_hin_tsw_ita_zul_rus_hun_ven_ewe_fin_dut_sod_geo_spa_glc_swe_nor_heb_amr_grk_est_swa_mly_afr_mao_jpn_knd_kor_mcd_arw_cic_mol_bat_pol_anl_tag_mnd_lit_tsn_krd_hau_alb_prs_ukr_por_qcu_ctl_svk_bul_bam_mlt_pan_owc_ben_sun_bos_bem_scr_fbf_jav_tha_gam_tml_moo_ses_uzb_lat_fre_azi_dgb_vie_sid_swt_yor_akn	0.394987995788453	0.93087041890232	0.354330745272656
488	aeg_urd_cic_arw_gam_anl_tig_rom_azi_aze_swt_mly_fbf_ger_svk_bsq_glc_hau_bem_mnd_fre_hin_bam_lit_zul_ben_hun_akn_lda_est_rus_sid_geo_por_eng_pan_spa_owc_heb_grk_fin_ses_sun_pol_bat_jpn_knd_kor_afr_slo_ven_bos_jav_dut_amr_mao_cnt_lat_xho_ctl_mlt_mol_swe_prs_nor_qcu_scr_alb_ita_swa_amh_guj_wly_mcd_ind_cze_yor_krd_dgb_tag_tha_sod_tml_tsw_moo_uzb_ukr_bul_tur_tsn_vie_chh_dyu_ewe_igb	-0.62941158307779	-1.50319871298306	0.136176098020834
489	amr_krd_swa_rus_chh_amh_sod_bul_uzb_tur_yor_sun_ses_urd_pol_bsq_fre_hau_ewe_cnt_mcd_nor_cic_scr_moo_svk_hun_tsn_ven_fin_ctl_mlt_geo_afr_hin_eng_rom_sid_aeg_ben_est_bem_bat_arw_tag_jpn_tml_kor_alb_dut_tsw_mol_jav_lat_heb_mly_mnd_guj_xho_pan_wly_cze_spa_glc_slo_qcu_prs_ukr_por_lda_anl_ger_owc_ita_ind_grk_dyu_bos_zul_mao_tha_gam_knd_akn_dgb_aze_lit_swe_azi_bam_vie_tig_igb_swt_fbf	-0.120434069621231	-0.28385091641111	0.777155614367718
490	amr_por_tsw_urd_mlt_hau_sid_ukr_azi_tur_swa_tag_dyu_rus_ger_bsq_slo_anl_bam_cnt_arw_glc_zul_ben_ewe_mol_hun_xho_igb_fin_hin_chh_geo_mcd_scr_grk_pan_owc_heb_afr_est_yor_bat_alb_mao_jpn_knd_kor_ita_fre_dgb_prs_jav_ctl_tig_sun_mnd_nor_swt_svk_aeg_krd_bul_cze_spa_qcu_dut_eng_pol_moo_amh_guj_wly_bos_mly_lat_ven_lit_cic_ind_tha_gam_tml_tsn_lda_uzb_swe_rom_aze_akn_vie_sod_fbf_ses_bem	-0.0915780757014191	-0.215747492298776	0.82965705814543
491	hau_swe_tsw_ctl_heb_amr_tig_ben_uzb_azi_zul_mly_ven_eng_pan_bsq_prs_anl_tsn_cnt_ger_fre_xho_spa_yor_glc_est_ses_moo_fin_cze_sid_geo_grk_bos_hin_pol_mlt_wly_ita_hun_swt_jav_alb_mao_jpn_knd_kor_lit_arw_akn_rus_bat_nor_sod_ind_mnd_slo_bem_rom_owc_lat_scr_mcd_dut_qcu_mol_afr_krd_swa_gam_svk_aeg_bul_tag_urd_dyu_ukr_fbf_sun_tha_amh_tml_ewe_lda_aze_guj_por_tur_bam_vie_chh_dgb_cic_igb	0.367691691372179	0.86492057438894	0.389307949026159
492	mlt_bul_tsw_prs_owc_amh_heb_spa_aze_azi_bam_bat_yor_mol_pol_bsq_ctl_chh_zul_mnd_hin_ukr_ewe_guj_swa_nor_hun_dyu_swt_fin_krd_hau_geo_svk_lat_glc_pan_sod_sid_slo_est_ses_jav_alb_ind_jpn_tml_kor_dut_ger_akn_mcd_sun_arw_wly_mao_cnt_swe_tsn_por_tig_eng_fre_rus_afr_qcu_cze_rom_ita_bem_gam_bos_amr_scr_tag_lit_igb_urd_cic_mly_tha_anl_knd_lda_dgb_tur_ben_grk_uzb_xho_vie_aeg_fbf_moo_ven	-0.91355270560803	-2.21563865645559	0.029156700925817
493	anl_urd_lda_ben_tig_sid_aeg_hin_azi_uzb_bem_jav_swt_rom_prs_bsq_lat_gam_cic_mnd_mcd_pol_swa_ger_ses_grk_est_ven_fbf_fin_nor_amh_geo_pan_afr_ctl_cze_heb_wly_guj_hun_akn_sun_spa_tag_jpn_tml_kor_krd_dut_yor_arw_bat_rus_amr_mao_cnt_por_xho_svk_owc_bul_eng_mol_fre_qcu_scr_ukr_bos_bam_mlt_slo_hau_alb_ind_ita_igb_swe_zul_mly_tha_chh_knd_moo_dyu_tur_glc_lit_aze_tsn_vie_sod_ewe_tsw_dgb	-0.19399622071169	-0.457887385052838	0.648101393524236
494	wly_lat_zul_eng_owc_tig_anl_swe_uzb_azi_cic_ind_fbf_cze_rom_bsq_mcd_amh_yor_mnd_fre_prs_swa_rus_dyu_krd_est_bam_ses_hun_alb_aeg_geo_nor_lit_spa_hin_gam_amr_ger_fin_ven_jav_ukr_mao_jpn_tml_kor_slo_guj_tsw_arw_sun_ben_hau_mly_cnt_bos_ewe_ita_chh_urd_dut_mol_pan_qcu_ctl_glc_bul_dgb_sid_afr_heb_pol_tag_svk_igb_grk_lda_bat_tha_sod_knd_moo_swt_aze_scr_por_tur_xho_vie_mlt_tsn_akn_bem	-0.761476426093591	-1.82945480041176	0.0705357242806255
495	aeg_ita_dyu_afr_anl_owc_tig_eng_tur_azi_akn_tag_yor_mol_guj_bsq_alb_amr_ewe_mnd_hin_arw_dgb_mcd_fbf_ukr_fin_moo_swt_est_ben_sod_geo_pan_grk_swe_nor_gam_sid_lat_hun_zul_mao_rus_bat_jpn_knd_kor_slo_pol_bem_glc_sun_ctl_mlt_mly_cnt_rom_igb_cze_wly_urd_bul_fre_bos_qcu_prs_lit_krd_ses_amh_por_hau_spa_ind_scr_lda_dut_xho_jav_tha_chh_tml_bam_ven_uzb_ger_svk_aze_tsn_vie_heb_swa_cic_tsw	0.271448907196193	0.638882321427666	0.524469868401718
496	sid_rom_swt_por_wly_mlt_gam_ctl_tur_azi_lda_mao_zul_urd_glc_bsq_eng_hau_tsn_mnd_ger_swe_yor_spa_cic_scr_fin_igb_tsw_hun_grk_tig_geo_guj_arw_svk_dut_amh_anl_cze_est_ewe_jav_ita_sun_jpn_knd_kor_ben_bos_bem_fre_bat_krd_chh_mly_cnt_nor_swa_lat_sod_pol_mcd_bul_slo_qcu_hin_lit_rus_bam_aeg_pan_heb_ukr_ind_alb_dyu_mol_moo_tag_tha_owc_tml_xho_fbf_aze_afr_prs_uzb_ven_vie_amr_ses_dgb_akn	-0.405280750263995	-0.960995335283028	0.33904644327662
497	amr_fre_dgb_cze_gam_tig_anl_ctl_azi_uzb_cic_ind_tsw_arw_afr_bsq_svk_sod_yor_mnd_rus_krd_ses_guj_bam_dut_hun_zul_ewe_est_eng_mlt_geo_mcd_por_scr_bul_aeg_owc_lit_fin_tsn_bat_pan_tag_jpn_knd_kor_nor_alb_swa_lat_jav_pol_amh_mly_cnt_spa_igb_slo_hau_prs_mol_grk_swe_qcu_glc_rom_ben_fbf_wly_ukr_chh_urd_sun_hin_akn_bos_xho_mao_tha_heb_tml_lda_moo_aze_ita_ger_tur_bem_vie_sid_swt_ven_dyu	-1.18136441036612	-2.9135258694236	0.00447549159502764
498	hau_bul_swt_arw_owc_amr_tig_rus_uzb_aze_ses_mly_dyu_ger_spa_bsq_rom_aeg_lda_cnt_lat_ctl_tsw_mol_moo_slo_est_bam_cic_hun_glc_chh_geo_mcd_afr_pol_alb_anl_sod_swe_fin_akn_bat_guj_mao_jpn_knd_kor_svk_scr_swa_urd_ind_bos_mlt_sun_mnd_ukr_yor_krd_wly_fre_lit_hin_ita_qcu_por_eng_ben_zul_gam_grk_amh_nor_jav_dut_ven_prs_dgb_tag_tha_heb_tml_tsn_igb_tur_cze_pan_azi_ewe_vie_sid_xho_fbf_bem	-0.765961749845845	-1.83969514938548	0.069003081019917
499	chh_svk_bem_lat_aeg_sid_amr_slo_tur_azi_cic_sun_lda_ita_grk_bsq_ctl_tig_swa_cnt_arw_mcd_xho_por_ewe_prs_fin_akn_ven_est_pan_hau_geo_guj_swe_nor_eng_gam_heb_ger_hun_fbf_jav_mol_bat_jpn_knd_kor_afr_ben_swt_spa_mao_dut_sod_ind_mnd_glc_dyu_urd_owc_ukr_lit_krd_rom_qcu_fre_cze_hin_bam_anl_alb_mlt_scr_mly_bos_moo_bul_ses_tag_tha_wly_tml_tsn_yor_uzb_pol_rus_aze_igb_vie_amh_zul_tsw_dgb	0.267834099169215	0.63020096821982	0.530108542915245
500	anl_hin_fbf_grk_hau_heb_owc_slo_uzb_azi_ses_ind_xho_ctl_svk_bsq_dut_sid_dgb_cnt_afr_alb_dyu_mol_cic_pol_hun_moo_igb_est_bul_aeg_geo_eng_pan_lat_ukr_sod_chh_ger_fin_tsn_jav_swe_bat_jpn_tml_kor_arw_fre_swt_spa_sun_nor_amh_tag_mnd_prs_swa_bos_amr_rus_ben_rom_lit_qcu_urd_por_scr_akn_tig_mcd_gam_cze_mly_krd_bem_glc_zul_mao_tha_wly_knd_ewe_bam_aze_ita_guj_tur_tsw_vie_mlt_yor_ven_lda	-0.5727779776243	-1.36761319307844	0.174729138076562
501	tig_rom_dyu_hin_gam_sod_sid_spa_tur_azi_ses_ind_ewe_scr_ger_bsq_alb_heb_bam_mnd_fre_ben_dgb_por_akn_pol_hun_fbf_cic_fin_krd_hau_geo_arw_prs_guj_bul_wly_anl_mcd_est_tsw_mao_svk_mly_jpn_tml_kor_mol_pan_tsn_lit_bat_ita_mlt_tag_cnt_dut_igb_slo_amh_ukr_eng_nor_swe_qcu_lat_ctl_afr_ven_amr_glc_chh_rus_jav_grk_zul_bos_moo_sun_tha_aeg_knd_bem_swa_aze_cze_urd_uzb_yor_vie_owc_lda_swt_xho	-0.489747690111561	-1.16569873848518	0.246717235287192
502	anl_ukr_lda_por_gam_mlt_tig_lit_aze_tur_cic_jav_swa_ctl_rom_bsq_ben_amh_bam_cnt_prs_mcd_zul_dut_igb_svk_fin_bem_tsw_hun_lat_hau_geo_spa_slo_rus_ger_aeg_chh_fre_est_tsn_sun_cze_ind_jpn_tml_kor_swe_bos_akn_alb_mly_krd_sod_mao_mnd_hin_ewe_ita_wly_mol_bul_grk_glc_qcu_arw_guj_pol_dgb_heb_scr_sid_afr_bat_urd_xho_eng_fbf_tag_tha_amr_knd_dyu_moo_azi_pan_nor_uzb_ven_vie_owc_ses_yor_swt	-0.773099627541887	-1.86162144459939	0.065814797110585
503	heb_lat_lda_ben_sid_mlt_owc_ctl_uzb_aze_moo_jav_ses_guj_nor_bsq_ukr_wly_dyu_cnt_grk_mcd_zul_bos_swt_dut_est_bam_cic_hun_bul_chh_geo_fre_svk_glc_prs_hau_anl_krd_fin_fbf_sun_cze_ind_jpn_knd_kor_spa_pan_yor_eng_tag_ita_gam_mao_mnd_swe_tsw_rom_amr_alb_lit_hin_rus_qcu_pol_urd_scr_igb_aeg_afr_amh_slo_mly_arw_ewe_mol_tsn_bat_tha_tig_tml_xho_bem_tur_por_ger_azi_swa_vie_sod_dgb_ven_akn	-0.0861028436014754	-0.202988554113082	0.839587431811497
504	hau_pan_moo_nor_wly_owc_tig_rus_uzb_aze_zul_mly_ven_slo_mcd_bsq_cze_heb_cic_mnd_ukr_svk_dyu_grk_ses_dut_est_lda_tsn_hun_eng_aeg_geo_urd_pol_krd_fre_anl_sid_glc_fin_tsw_sun_ita_jav_jpn_tml_kor_por_mol_fbf_alb_bat_spa_gam_tag_cnt_guj_dgb_bos_amh_lit_rom_ben_afr_qcu_bul_hin_ger_yor_sod_arw_amr_scr_mao_ctl_swt_prs_bem_ind_tha_mlt_knd_bam_xho_azi_swe_lat_tur_igb_vie_chh_swa_akn_ewe	-0.31234633787503	-0.738906686782947	0.461824483770083
505	amr_fre_swt_ukr_aeg_anl_hau_dut_tur_uzb_tsw_jav_ses_afr_rus_bsq_mcd_sid_akn_mnd_lat_arw_lda_svk_bem_ben_hun_dgb_zul_fin_cze_gam_geo_prs_lit_slo_ger_amh_tig_bul_est_ewe_mao_pan_bat_jpn_knd_kor_swe_rom_yor_alb_ind_guj_mlt_tag_cnt_glc_moo_grk_sod_pol_krd_nor_spa_qcu_ita_urd_scr_ven_chh_por_heb_mol_sun_bos_fbf_ctl_swa_mly_tha_wly_tml_dyu_igb_aze_hin_eng_azi_bam_vie_owc_cic_tsn_xho	0.0301891972431059	0.0710074316874748	0.943544314997786
506	tig_ukr_bem_ger_hau_chh_anl_mol_uzb_tur_dyu_tag_ven_dut_lit_bsq_arw_heb_swa_mnd_pol_afr_swt_nor_moo_bos_est_cic_akn_hun_lat_sod_geo_por_mcd_spa_grk_owc_gam_urd_fin_igb_mly_prs_mao_jpn_tml_kor_ben_svk_ses_hin_jav_ita_mlt_ind_cnt_rus_bam_guj_amh_glc_rom_cze_ctl_qcu_swe_scr_pan_lda_aeg_bul_sid_alb_bat_slo_tsw_eng_fbf_sun_tha_wly_knd_zul_dgb_aze_fre_krd_azi_tsn_vie_amr_yor_xho_ewe	-0.392616234446771	-0.931505858625585	0.354003846516279
507	tig_slo_akn_alb_chh_aeg_amh_glc_tur_azi_moo_tag_bem_pan_rus_bsq_hin_gam_swt_mnd_cze_spa_tsw_grk_tsn_ukr_est_dgb_bam_fin_fre_heb_geo_urd_arw_bul_mol_anl_wly_bos_hun_xho_jav_svk_mly_jpn_tml_kor_guj_mcd_lda_krd_sun_swe_hau_bat_cnt_ita_zul_dut_sid_rom_lit_eng_ger_qcu_ctl_pol_afr_fbf_mlt_prs_amr_ben_ind_scr_ven_nor_ewe_mao_tha_owc_knd_ses_yor_uzb_por_lat_aze_igb_vie_sod_cic_swa_dyu	-0.0309458700750032	-0.072950585181952	0.942002108372648
508	mlt_ben_akn_bos_amh_aeg_sid_slo_aze_uzb_bem_tag_swa_rom_hin_bsq_ger_wly_ven_mnd_urd_mcd_swt_grk_cic_rus_est_ses_tsn_fin_scr_sod_geo_arw_prs_por_svk_anl_tig_lit_hun_yor_mao_krd_ind_jpn_knd_kor_lat_glc_tsw_pan_mly_ctl_owc_jav_cnt_afr_xho_fre_gam_ita_eng_ukr_cze_qcu_pol_swe_bul_dyu_chh_nor_heb_alb_sun_mol_dgb_spa_zul_bat_tha_hau_tml_igb_moo_tur_dut_guj_azi_ewe_vie_amr_lda_fbf_bam	-0.663397094978212	-1.58857351869289	0.115550807034418
509	amh_ukr_cic_urd_gam_hau_wly_alb_azi_aze_ven_bat_swt_grk_fre_bsq_glc_chh_igb_mnd_pol_cze_moo_afr_bam_guj_hun_tsn_akn_est_pan_mlt_geo_svk_swe_krd_scr_owc_tig_rus_fin_ses_jav_ita_mly_jpn_tml_kor_prs_spa_fbf_arw_mao_lit_anl_tag_cnt_mol_zul_hin_sid_mcd_eng_bul_lat_qcu_ctl_nor_dut_bem_sod_rom_aeg_ben_sun_ger_xho_bos_lda_ind_tha_heb_knd_dgb_ewe_uzb_por_slo_tur_tsw_vie_amr_swa_yor_dyu	-0.0285443672845215	-0.067220657483282	0.94655034554806
510	tig_arw_xho_pol_aeg_heb_amh_dut_aze_azi_moo_ind_igb_ukr_lit_bsq_rom_sid_ses_cnt_swe_guj_ven_bul_swa_spa_fin_bem_lda_est_ctl_sod_geo_bos_ita_mol_ger_mlt_wly_afr_hun_akn_mly_mcd_sun_jpn_tml_kor_slo_svk_bam_prs_tag_grk_hau_mao_mnd_fre_ewe_pan_gam_lat_urd_por_glc_qcu_krd_ben_rus_dyu_chh_hin_amr_alb_jav_cze_zul_scr_tsw_bat_tha_owc_knd_swt_dgb_tur_eng_nor_uzb_fbf_vie_anl_yor_cic_tsn	0.200976521668386	0.47347813279856	0.636981655946425
511	gam_mol_ewe_ita_heb_anl_aeg_dut_azi_uzb_dyu_jav_ses_slo_nor_bsq_bul_chh_akn_mnd_ctl_ger_fbf_rom_cic_rus_fin_swa_tsw_est_pol_owc_geo_pan_guj_ukr_mcd_hau_tig_scr_hun_igb_sun_urd_bat_jpn_knd_kor_arw_glc_yor_bos_tag_por_sod_mao_cnt_cze_dgb_spa_sid_swe_lat_krd_afr_qcu_ben_prs_fre_tsn_amr_grk_mlt_svk_ind_lit_bam_alb_zul_mly_tha_amh_tml_swt_ven_aze_hin_eng_tur_moo_vie_wly_bem_lda_xho	-0.534067070315494	-1.27089186271682	0.206936910193661
512	heb_glc_ses_rus_sod_amh_owc_bul_tur_aze_bam_mao_bem_prs_por_bsq_mol_wly_yor_cnt_dut_swe_tsw_bos_dyu_slo_hun_zul_swa_fin_afr_tig_geo_pan_svk_krd_arw_hau_aeg_ben_est_moo_jav_alb_tag_jpn_knd_kor_cze_eng_swt_lit_mly_guj_anl_sun_mnd_mcd_cic_urd_gam_grk_pol_spa_lat_qcu_ctl_nor_rom_igb_mlt_ukr_sid_hin_ind_scr_ewe_ita_xho_bat_tha_amr_tml_ven_akn_uzb_ger_fre_azi_fbf_vie_chh_dgb_lda_tsn	-0.376021189213476	-0.891174884798019	0.375135188028096
513	sod_spa_xho_ben_owc_tig_heb_guj_aze_azi_swa_jav_moo_urd_bos_bsq_pan_hau_tsw_mnd_prs_por_akn_glc_fbf_swe_hun_ewe_yor_fin_rom_mlt_geo_hin_lat_bul_ukr_sid_wly_pol_est_dgb_mao_cze_bat_jpn_knd_kor_fre_ctl_tsn_nor_tag_arw_anl_mly_cnt_grk_igb_mcd_aeg_lit_slo_dut_mol_qcu_svk_eng_ger_lda_gam_scr_chh_alb_sun_ita_swt_afr_ses_ind_tha_amh_tml_dyu_cic_tur_rus_krd_uzb_bem_vie_amr_bam_ven_zul	-0.107768167923575	-0.254398581726152	0.799749305556551
514	mlt_ita_swt_arw_aeg_amr_tig_ukr_aze_tur_igb_mly_lda_grk_lat_bsq_scr_anl_ses_mnd_hin_glc_cic_fre_bam_rom_hun_moo_xho_fin_cze_amh_geo_bul_pol_nor_bos_sid_hau_ger_est_zul_mao_ben_tag_jpn_tml_kor_mcd_eng_bem_dut_sun_swe_heb_ind_cnt_urd_ewe_afr_gam_lit_mol_alb_svk_qcu_prs_krd_pan_tsw_sod_slo_chh_por_jav_ctl_akn_spa_tsn_bat_tha_owc_knd_fbf_dgb_uzb_guj_rus_azi_dyu_vie_wly_swa_ven_yor	-0.0102867957200597	-0.0241970537486805	0.980747271733286
515	heb_por_cic_spa_chh_anl_mlt_urd_azi_uzb_swa_tag_zul_grk_fre_bsq_ukr_gam_xho_mnd_lit_arw_tsw_nor_ses_ctl_hun_bam_tsn_est_prs_aeg_geo_pol_eng_lat_svk_tig_amr_pan_fin_fbf_bat_mol_mly_jpn_knd_kor_glc_swe_swt_dut_ind_alb_sid_sun_cnt_scr_bem_rom_amh_slo_bos_ita_ger_qcu_ben_guj_cze_igb_hau_hin_wly_mcd_mao_krd_yor_afr_lda_jav_tha_sod_tml_ewe_akn_aze_rus_bul_tur_moo_vie_owc_dgb_dyu_ven	-0.806081161577934	-1.94568854879109	0.0547116598453575
516	wly_bos_zul_nor_amr_mlt_gam_cze_azi_uzb_lda_bat_cic_ger_slo_bsq_dut_tig_swt_cnt_alb_afr_tsw_ctl_moo_krd_fin_igb_ven_est_svk_sid_geo_scr_eng_ben_pan_hau_aeg_rus_hun_akn_mly_spa_ind_jpn_knd_kor_swe_mol_swa_lat_sun_rom_sod_tag_mnd_prs_fbf_guj_anl_hin_ita_grk_lit_qcu_glc_urd_pol_bam_chh_fre_owc_por_jav_arw_dgb_bul_ewe_mao_tha_amh_tml_xho_bem_aze_ukr_mcd_tur_ses_vie_heb_dyu_yor_tsn	-0.522721688996916	-1.24438710675436	0.216484142526198
517	tig_urd_swt_dut_anl_amr_sod_lit_azi_uzb_ven_tag_xho_nor_glc_bsq_rus_chh_moo_cnt_swe_cze_tsw_eng_bam_mcd_fin_igb_swa_est_pan_gam_geo_bul_guj_arw_pol_hau_aeg_scr_hun_fbf_mly_krd_jav_jpn_tml_kor_afr_svk_tsn_alb_ind_rom_amh_sun_mnd_mol_ses_prs_sid_ger_spa_ukr_ben_qcu_ita_fre_lat_zul_heb_ctl_mlt_bos_mao_slo_ewe_hin_dgb_bat_tha_owc_knd_bem_akn_tur_grk_por_aze_yor_vie_wly_cic_dyu_lda	0.0426351086251604	0.100312390772986	0.920312253694222
518	owc_grk_bam_hin_aeg_tig_sod_nor_uzb_tur_swt_ind_ses_svk_ctl_bsq_prs_amr_fbf_cnt_glc_dut_ewe_pol_igb_lat_hun_swa_yor_fin_bul_mlt_geo_urd_spa_mcd_krd_wly_chh_afr_est_moo_sun_eng_jav_jpn_knd_kor_fre_lit_lda_ita_mly_bos_gam_tag_mnd_scr_akn_por_sid_cze_rus_arw_ukr_qcu_mol_pan_alb_tsn_hau_ben_heb_swe_mao_rom_cic_slo_ven_bat_tha_amh_tml_tsw_xho_azi_ger_guj_aze_dgb_vie_anl_dyu_bem_zul	0.109824637976415	0.258478085068925	0.796609147896902
519	tig_ukr_igb_ger_sid_mlt_sod_hin_tur_azi_fbf_mao_lda_eng_mcd_bsq_dut_chh_akn_cnt_krd_swe_yor_rus_dyu_bul_est_dgb_bam_fin_pol_anl_geo_ctl_bos_mol_grk_owc_aeg_lat_hun_swt_jav_glc_tag_jpn_knd_kor_ita_cze_zul_slo_mly_guj_gam_bat_mnd_por_cic_svk_hau_lit_prs_rom_afr_qcu_alb_spa_scr_tsw_amh_pan_heb_ben_sun_arw_bem_nor_moo_ind_tha_wly_tml_xho_ven_uzb_urd_fre_aze_swa_vie_amr_tsn_ewe_ses	-0.712356018272586	-1.71127735846779	0.0903633305829648
520	sid_ita_swa_spa_chh_amr_anl_pol_tur_azi_cic_bat_lda_guj_scr_bsq_rom_amh_zul_cnt_ctl_arw_xho_ukr_ven_lat_fin_yor_akn_est_alb_heb_geo_krd_hin_prs_afr_mlt_owc_urd_hun_ewe_mao_lit_ind_jpn_tml_kor_mol_ger_bam_bul_tag_bos_gam_jav_mnd_cze_dgb_pan_tig_fre_swe_glc_por_qcu_dut_ben_mcd_swt_hau_slo_aeg_nor_sun_eng_moo_rus_dyu_mly_tha_sod_knd_igb_fbf_uzb_svk_grk_aze_ses_vie_wly_bem_tsn_tsw	0.096978199975872	0.228399727085653	0.819836960038496
521	owc_fre_ses_prs_chh_anl_wly_mol_aze_azi_bam_tag_yor_hin_bos_bsq_afr_amr_dyu_cnt_ita_cze_cic_eng_swa_krd_est_tsw_moo_hun_arw_tig_geo_spa_alb_slo_lat_mlt_aeg_glc_fin_zul_mly_ctl_ind_jpn_knd_kor_dut_swe_lda_lit_bat_rus_sod_jav_mnd_ben_tsn_scr_sid_grk_bul_ger_svk_qcu_pol_pan_nor_ven_amh_por_heb_ukr_sun_guj_bem_rom_swt_mao_tha_gam_tml_fbf_akn_uzb_mcd_urd_tur_igb_vie_hau_dgb_xho_ewe	-0.598213659620143	-1.42756733048016	0.156765715843172
522	aeg_rus_ven_mol_gam_owc_amh_bos_aze_azi_bam_mao_xho_ita_slo_bsq_pol_heb_bem_cnt_cze_arw_akn_guj_ses_pan_fin_tsw_dyu_hun_lit_hau_geo_spa_alb_lat_ben_anl_wly_nor_est_tsn_tag_bul_bat_jpn_knd_kor_hin_krd_cic_swe_mly_dut_tig_jav_mnd_eng_swt_mcd_amr_prs_glc_ger_por_qcu_fre_ctl_svk_swa_sod_grk_chh_urd_ind_ukr_lda_rom_zul_sun_tha_sid_tml_yor_fbf_uzb_afr_scr_tur_ewe_vie_mlt_dgb_igb_moo	-0.616876699460684	-1.47259312874184	0.144237116799362
523	mlt_rus_xho_dut_wly_aeg_sid_ben_azi_aze_ses_sun_tsn_scr_swe_bsq_nor_amh_dgb_mnd_urd_hin_cic_mol_swt_alb_fin_tsw_lda_hun_ukr_owc_geo_mcd_afr_por_fre_tig_gam_bul_est_ewe_mao_guj_bat_jpn_tml_kor_ita_prs_ven_glc_tag_pol_heb_jav_cnt_cze_swa_bos_anl_spa_krd_ger_rom_qcu_grk_svk_pan_dyu_amr_arw_chh_lit_mly_eng_yor_slo_bam_ind_tha_sod_knd_igb_fbf_uzb_lat_ctl_tur_bem_vie_hau_akn_zul_moo	0.497369455775819	1.17448196192637	0.24320064321107
524	tig_dut_bam_pol_aeg_sod_mlt_krd_aze_azi_igb_sun_zul_pan_ukr_bsq_scr_gam_tsn_cnt_ben_urd_cic_nor_ewe_rus_hun_ses_akn_fin_ger_heb_geo_bul_grk_por_glc_wly_amh_spa_est_fbf_jav_cze_mly_jpn_tml_kor_bos_hin_yor_mol_tag_ctl_sid_mao_mnd_guj_swt_svk_chh_afr_fre_alb_ita_qcu_lat_lit_rom_bem_hau_arw_amr_slo_ind_prs_lda_mcd_dgb_bat_tha_anl_knd_xho_moo_tur_swe_eng_uzb_tsw_vie_owc_dyu_swa_ven	-0.00520391584591805	-0.0122561135028039	0.990247534773976
525	sid_arw_swa_ita_amr_sod_chh_nor_uzb_azi_zul_tag_bem_urd_slo_bsq_bul_hau_ven_cnt_fre_pol_fbf_spa_swt_lat_est_bam_tsn_fin_lit_heb_geo_por_ben_bos_glc_tig_anl_cze_hun_xho_mao_scr_sun_jpn_knd_kor_swe_pan_akn_rom_ind_grk_wly_jav_mnd_rus_yor_prs_owc_afr_mcd_krd_hin_qcu_ukr_guj_dut_ewe_amh_eng_aeg_ger_bat_alb_moo_svk_tsw_mly_tha_mlt_tml_dyu_cic_aze_ctl_mol_tur_lda_vie_gam_ses_dgb_igb	-0.160173029574221	-0.377539187366912	0.706633179246146
526	tig_mol_xho_pol_sod_heb_owc_ukr_tur_aze_dyu_sun_swt_swe_bos_bsq_arw_amh_tsn_cnt_krd_ita_ses_ctl_ewe_cze_fin_bem_cic_hun_rom_wly_geo_fre_dut_afr_alb_gam_amr_rus_est_moo_ind_guj_tag_jpn_tml_kor_hin_glc_ven_scr_jav_bul_mlt_mly_mnd_eng_akn_prs_sid_slo_ben_spa_pan_qcu_svk_mcd_por_dgb_aeg_urd_anl_ger_mao_grk_igb_nor_swa_bat_tha_chh_knd_bam_fbf_uzb_lat_lit_azi_zul_vie_hau_tsw_lda_yor	-0.360203455147213	-0.854000868495086	0.395298931163701
527	wly_bos_zul_rus_tig_sid_amh_lit_aze_uzb_ses_jav_cic_eng_lat_bsq_swe_aeg_xho_cnt_urd_mcd_fbf_afr_bam_bul_fin_akn_swt_hun_slo_owc_geo_pol_alb_nor_cze_heb_anl_hin_est_ewe_bat_scr_mao_jpn_knd_kor_arw_glc_bem_mol_ind_ukr_sod_sun_mnd_rom_yor_grk_hau_krd_ctl_ger_pan_qcu_ben_guj_prs_moo_gam_ita_chh_por_mly_dut_dgb_fre_swa_tag_tha_amr_tml_tsw_tsn_tur_svk_spa_azi_igb_vie_mlt_dyu_ven_lda	-0.71754395024581	-1.72028674508228	0.0887062210252903
528	sid_hin_swt_krd_sod_gam_hau_urd_uzb_aze_ven_ind_moo_pol_lat_bsq_bos_mlt_bam_mnd_prs_ger_bem_eng_tsw_swe_fin_tsn_fbf_hun_alb_wly_geo_lit_glc_ctl_nor_anl_heb_cze_est_xho_bat_dut_jav_jpn_tml_kor_fre_mol_akn_rom_tag_guj_owc_mly_cnt_mcd_zul_grk_amr_ita_ben_pan_slo_qcu_scr_svk_arw_dgb_amh_rus_chh_spa_sun_afr_cic_ukr_lda_mao_tha_aeg_knd_swa_igb_azi_por_bul_tur_ses_vie_tig_dyu_ewe_yor	-0.217727455924126	-0.513785213399338	0.608620756277799
529	aeg_lat_ses_spa_gam_wly_chh_ctl_tur_aze_swt_sun_zul_ger_dut_bsq_alb_mlt_moo_mnd_urd_slo_fbf_scr_tsw_nor_est_bem_swa_hun_krd_sid_geo_grk_ita_cze_hin_anl_amh_ukr_fin_igb_mao_arw_ind_jpn_knd_kor_afr_por_xho_fre_mly_mol_amr_jav_cnt_pan_tsn_glc_hau_pol_eng_mcd_rus_qcu_ben_rom_svk_dyu_heb_lit_tig_swe_tag_bul_bam_bos_yor_bat_tha_owc_tml_ven_cic_uzb_prs_guj_azi_akn_vie_sod_lda_dgb_ewe	-0.0687617514202649	-0.162169187892978	0.871524447439207
530	aeg_alb_ven_ger_anl_tig_mlt_glc_uzb_aze_igb_bat_bem_afr_eng_bsq_grk_owc_dyu_cnt_arw_ita_bam_urd_ewe_nor_est_akn_dgb_fin_mcd_amr_geo_rus_guj_fre_mol_gam_hau_pol_hun_ses_ind_bul_mly_jpn_tml_kor_lat_pan_swa_bos_mao_krd_heb_tag_mnd_slo_cic_spa_chh_lit_ukr_ctl_ben_qcu_swe_hin_rom_yor_sid_dut_amh_scr_jav_cze_tsn_por_fbf_sun_tha_sod_knd_swt_lda_tur_prs_svk_azi_tsw_vie_wly_xho_moo_zul	0.0231142284995678	0.0544224261746599	0.95671535276084
531	wly_bos_tsw_prs_amr_owc_chh_alb_aze_tur_ven_tag_igb_ctl_rom_bsq_fre_mlt_bam_mnd_ben_mol_ses_lat_tsn_ger_hun_lda_ewe_fin_hin_tig_geo_arw_krd_pol_dut_aeg_gam_bul_est_zul_ind_cze_sun_jpn_knd_kor_urd_ukr_fbf_pan_bat_afr_heb_mly_cnt_slo_swt_rus_hau_mcd_por_eng_swe_qcu_glc_scr_nor_dyu_sod_spa_anl_ita_jav_lit_dgb_guj_yor_mao_tha_sid_tml_akn_moo_azi_grk_svk_uzb_bem_vie_amh_swa_cic_xho	0.836814150065637	1.98928373438723	0.049607829704408
532	chh_spa_zul_ita_heb_anl_owc_bos_aze_azi_bem_mly_swt_bul_urd_bsq_mol_hau_bam_cnt_por_alb_fbf_ukr_ses_ben_fin_tsw_ven_hun_pan_tig_geo_slo_rus_grk_eng_amr_wly_swe_est_cic_bat_ctl_sun_jpn_tml_kor_lat_cze_tsn_guj_tag_krd_mlt_mao_mnd_pol_xho_mcd_sid_hin_scr_nor_dut_qcu_fre_afr_lit_yor_amh_arw_aeg_svk_jav_prs_dyu_rom_moo_ind_tha_gam_knd_swa_ewe_uzb_glc_ger_tur_dgb_vie_sod_igb_akn_lda	0.188837278574687	0.444091805298693	0.658007836629236
533	aeg_spa_fbf_alb_hau_gam_anl_lit_uzb_azi_zul_tag_xho_hin_ita_bsq_lat_heb_bem_cnt_scr_ctl_cic_dut_tsn_rom_est_igb_yor_fin_ben_amh_geo_por_rus_glc_svk_chh_tig_pan_hun_lda_mao_afr_mly_jpn_tml_kor_prs_krd_ven_ukr_jav_bos_owc_sun_mnd_fre_tsw_bul_sid_pol_swe_grk_ger_qcu_mcd_slo_urd_akn_sod_arw_amr_cze_ind_mol_ewe_eng_ses_bat_tha_wly_knd_dyu_swt_aze_nor_guj_tur_dgb_vie_mlt_moo_swa_bam	0.135251169563482	0.31806716649166	0.751147107139572
534	amh_swe_moo_glc_hau_chh_anl_hin_uzb_aze_lda_sun_cic_dut_fre_bsq_eng_sod_igb_cnt_afr_ben_tsn_svk_dgb_prs_est_tsw_zul_hun_spa_mlt_geo_mcd_rus_nor_bos_tig_heb_alb_fin_bam_mly_krd_tag_jpn_tml_kor_lat_ger_xho_por_jav_guj_aeg_mao_mnd_ctl_bem_ita_wly_urd_pol_slo_scr_qcu_rom_bul_arw_ses_sid_pan_gam_cze_bat_lit_dyu_ukr_swt_ind_tha_owc_knd_akn_ewe_azi_mol_grk_tur_ven_vie_amr_yor_swa_fbf	-0.398996123049422	-0.94732636539412	0.34592755055542
535	sid_hin_zul_lit_amr_anl_wly_pan_tur_azi_ven_mly_akn_svk_swe_bsq_spa_amh_bam_cnt_prs_cze_xho_nor_swa_alb_fin_tsn_cic_est_guj_sod_geo_rom_afr_krd_urd_aeg_tig_por_hun_ewe_sun_eng_mao_jpn_tml_kor_fre_ukr_igb_ctl_bat_ita_gam_tag_mnd_arw_dyu_dut_heb_pol_mcd_ger_rus_qcu_mol_ben_bul_dgb_chh_glc_owc_scr_ind_slo_fbf_lat_moo_jav_tha_hau_knd_bem_ses_aze_grk_bos_uzb_yor_vie_mlt_tsw_lda_swt	-0.130187139429265	-0.307085043969241	0.759465203358391
536	amr_guj_dyu_hin_mlt_tig_sid_spa_azi_tur_dgb_bat_tsw_pol_lit_bsq_rom_owc_bem_mnd_arw_ger_swt_mol_moo_grk_est_ewe_ses_fin_scr_wly_geo_alb_por_slo_afr_aeg_amh_mcd_hun_xho_tag_bos_ind_jpn_tml_kor_rus_prs_lda_nor_sun_ukr_anl_jav_cnt_lat_yor_urd_heb_eng_ben_dut_ctl_qcu_cze_bul_ita_cic_chh_glc_sod_svk_mly_fre_bam_krd_ven_mao_tha_gam_knd_igb_fbf_uzb_pan_swe_aze_akn_vie_hau_tsn_zul_swa	0.255195510383251	0.600892013313919	0.549373636219539
537	heb_rus_lda_dut_amh_tig_aeg_mcd_uzb_tur_tsw_tag_fbf_glc_urd_bsq_prs_wly_moo_mnd_cze_scr_igb_ctl_bem_ukr_fin_swa_tsn_est_por_sod_geo_bos_krd_pan_afr_amr_mlt_swe_hun_xho_jav_nor_mly_jpn_knd_kor_fre_grk_dgb_lit_mao_pol_hau_sun_cnt_spa_swt_guj_owc_slo_ger_ben_rom_qcu_mol_hin_svk_yor_gam_lat_sid_bul_bat_arw_akn_alb_ses_ind_tha_chh_tml_ewe_dyu_azi_eng_ita_aze_ven_vie_anl_cic_zul_bam	-0.941155424006666	-2.28736144203746	0.0244421852273812
538	chh_afr_zul_urd_sod_sid_wly_nor_aze_uzb_dyu_jav_moo_bos_arw_bsq_ita_amh_ewe_mnd_ben_dut_bem_ukr_tsw_lat_fin_igb_cic_hun_eng_tig_geo_pan_bul_cze_alb_heb_aeg_prs_est_akn_bat_krd_mly_jpn_tml_kor_por_guj_swt_grk_mao_glc_gam_ind_cnt_spa_fbf_scr_anl_mol_hin_rus_swe_qcu_pol_mcd_ctl_xho_amr_fre_mlt_svk_tag_ger_lda_slo_ses_sun_tha_owc_knd_dgb_yor_azi_rom_lit_tur_ven_vie_hau_bam_swa_tsn	0.363803903402486	0.859720499352514	0.392153883674146
539	tig_rom_fbf_ita_wly_owc_amr_prs_aze_uzb_bam_ind_tsw_guj_hin_bsq_cze_mlt_bem_mnd_lat_slo_xho_eng_igb_scr_fin_ven_akn_est_pan_aeg_geo_lit_ctl_mol_ger_sod_heb_pol_hun_ses_tag_fre_jav_jpn_tml_kor_arw_alb_ewe_mcd_sun_ben_anl_mao_cnt_nor_dgb_bul_chh_glc_spa_por_svk_qcu_swe_rus_grk_zul_hau_krd_amh_bos_mly_afr_swa_ukr_dyu_bat_tha_gam_knd_swt_yor_tur_dut_urd_azi_moo_vie_sid_tsn_lda_cic	-0.220467364181809	-0.520534781818459	0.603927969824005
540	chh_mcd_zul_ben_owc_hau_heb_grk_tur_aze_swt_mao_ses_glc_fre_bsq_nor_amh_bem_mnd_ctl_arw_tsn_afr_yor_ukr_est_igb_swa_fin_lat_mlt_geo_hin_pol_spa_pan_sod_aeg_urd_hun_akn_mly_ita_tag_jpn_tml_kor_bul_alb_cic_svk_bat_slo_wly_jav_cnt_rom_moo_cze_sid_dut_bos_swe_mol_qcu_lit_ger_rus_tsw_tig_prs_gam_guj_ind_scr_ewe_por_ven_sun_tha_anl_knd_fbf_bam_uzb_eng_krd_azi_dgb_vie_amr_dyu_lda_xho	-1.0447174157783	-2.55190839121084	0.0123439415774198
541	mlt_hin_dyu_bul_amr_amh_anl_spa_uzb_tur_ven_mly_swt_por_eng_bsq_lit_gam_tsw_cnt_cze_svk_yor_arw_bam_pan_est_dgb_zul_hun_ger_owc_geo_pol_fre_ita_mcd_aeg_wly_rus_fin_ses_mao_dut_tag_jpn_tml_kor_slo_rom_fbf_prs_ind_bos_heb_sun_mnd_urd_bem_scr_tig_afr_nor_ben_lat_qcu_swe_grk_glc_tsn_chh_alb_hau_ukr_jav_guj_ewe_krd_moo_bat_tha_sid_knd_akn_xho_aze_mol_ctl_azi_igb_vie_sod_lda_cic_swa	0.120385984860113	0.283434033885596	0.777474133803379
542	tig_ukr_zul_alb_sid_amr_chh_ctl_tur_azi_akn_jav_ses_krd_ita_bsq_nor_anl_fbf_cnt_eng_bos_bem_por_cic_ger_est_dgb_dyu_fin_swe_owc_geo_guj_slo_bul_dut_aeg_amh_urd_hun_swt_mly_prs_ind_jpn_tml_kor_cze_pol_moo_lat_tag_svk_hau_bat_mnd_pan_ven_glc_gam_rus_ben_spa_lit_qcu_scr_mcd_afr_xho_mlt_mol_heb_hin_mao_fre_bam_grk_tsn_sun_tha_sod_knd_yor_lda_uzb_rom_arw_aze_ewe_vie_wly_swa_tsw_igb	-0.423153086557709	-1.00574716531424	0.317146880945611
543	gam_lit_akn_bul_wly_sod_chh_lat_uzb_aze_tsw_ind_swt_hin_ukr_bsq_alb_mlt_moo_cnt_ctl_slo_zul_svk_ven_dut_est_ewe_swa_fin_guj_anl_geo_pan_ita_fre_ben_hau_sid_arw_hun_yor_bat_ger_jav_jpn_knd_kor_mol_prs_lda_pol_tag_por_amh_mao_mnd_krd_ses_spa_tig_scr_urd_nor_mcd_qcu_eng_rom_bos_dyu_amr_cze_heb_glc_mly_swe_dgb_afr_tsn_sun_tha_aeg_tml_bam_xho_azi_grk_rus_tur_fbf_vie_owc_bem_igb_cic	0.272698965120622	0.644273209598857	0.520984182123644
544	wly_lat_yor_ger_gam_hau_chh_guj_uzb_azi_tsn_bat_ses_ukr_krd_bsq_nor_amr_ewe_cnt_ben_fre_tsw_pol_lda_ctl_hun_swt_fbf_est_lit_heb_geo_rom_bul_afr_mol_tig_amh_grk_fin_igb_sun_ita_ind_jpn_tml_kor_rus_mcd_dyu_prs_jav_spa_owc_tag_mnd_svk_moo_scr_sid_hin_urd_slo_eng_qcu_glc_bos_arw_swa_aeg_pan_mlt_cze_mly_dut_dgb_por_ven_mao_tha_sod_knd_xho_akn_aze_alb_swe_tur_zul_vie_anl_cic_bem_bam	-0.641444848746469	-1.53507876039205	0.128159667510428
545	wly_lat_fbf_spa_anl_aeg_heb_grk_azi_uzb_dyu_tag_xho_ukr_krd_bsq_por_hau_yor_mnd_afr_ctl_bem_hin_akn_mol_hun_ven_bam_est_eng_gam_geo_bos_dut_lit_ben_sod_sid_glc_fin_cic_bat_prs_jav_jpn_knd_kor_arw_alb_ewe_fre_ind_cze_chh_sun_cnt_slo_swa_guj_amr_rom_ger_swe_ita_qcu_mcd_svk_pol_moo_owc_bul_mlt_scr_mao_urd_tsn_rus_ses_mly_tha_amh_tml_swt_tsw_tur_nor_pan_aze_lda_vie_tig_dgb_zul_igb	-0.376812509627737	-0.892258740943218	0.374557141296478
546	owc_nor_tsw_bul_heb_amh_wly_krd_tur_aze_dyu_mao_tsn_lat_fre_bsq_ben_gam_bem_cnt_mcd_por_ven_ita_moo_hin_fin_lda_ewe_hun_guj_anl_geo_ctl_eng_rom_glc_amr_tig_ger_est_bam_jav_arw_bat_jpn_knd_kor_svk_ukr_igb_prs_ind_pan_sid_tag_mnd_slo_dgb_swe_hau_afr_grk_dut_scr_qcu_urd_rus_bos_yor_mlt_cze_chh_lit_mly_mol_zul_alb_akn_sun_tha_sod_tml_xho_cic_azi_pol_spa_uzb_swa_vie_aeg_fbf_ses_swt	-0.65614705007009	-1.58310163108699	0.116793232659225
547	chh_spa_moo_scr_heb_amr_hau_glc_uzb_azi_ses_mao_ewe_nor_urd_bsq_mcd_sid_dyu_cnt_mol_ger_swa_fre_xho_krd_fin_yor_dgb_hun_slo_anl_geo_ctl_pan_rus_arw_mlt_gam_ben_est_tsw_mly_prs_bat_jpn_knd_kor_rom_guj_igb_pol_sun_swe_sod_ind_mnd_eng_fbf_grk_tig_lit_svk_hin_por_qcu_lat_bul_alb_swt_owc_bos_aeg_dut_tag_afr_zul_ukr_akn_jav_tha_amh_tml_tsn_lda_aze_ita_cze_tur_bem_vie_wly_ven_bam_cic	0.220093158934455	0.517820745458567	0.605812978352755
548	mlt_afr_zul_ger_tig_hau_chh_alb_uzb_aze_tsn_mly_dgb_pan_arw_bsq_fre_heb_akn_cnt_mcd_krd_xho_por_moo_scr_fin_ven_ewe_hun_mol_amr_geo_ita_nor_lit_grk_wly_sid_rus_est_tsw_sun_urd_ind_jpn_knd_kor_glc_swe_fbf_cze_mao_prs_aeg_bat_mnd_guj_bem_ben_owc_pol_hin_svk_ctl_qcu_lat_eng_dut_bam_sod_ukr_amh_bul_jav_bos_swt_slo_lda_tag_tha_anl_tml_yor_igb_tur_spa_rom_azi_cic_vie_gam_dyu_ses_swa	-0.684691940789296	-1.64276514922423	0.103808607940461
549	gam_ctl_ewe_alb_chh_mlt_owc_svk_uzb_aze_yor_jav_igb_ita_ger_bsq_prs_amr_bam_cnt_guj_nor_tsn_mcd_moo_lat_hun_dyu_cic_est_rus_sod_geo_afr_cze_rom_ukr_sid_tig_mol_fin_akn_tag_hin_bat_jpn_knd_kor_fre_spa_bem_dut_ind_scr_hau_sun_mnd_eng_fbf_arw_amh_slo_glc_grk_pan_qcu_lit_krd_bos_xho_wly_pol_heb_urd_mly_bul_lda_swe_ses_mao_tha_anl_tml_tsw_swa_azi_por_ben_tur_zul_vie_aeg_ven_swt_dgb	-0.50171987228138	-1.19400455015451	0.235512845990716
550	wly_rom_ven_ita_anl_owc_amh_lit_aze_tur_akn_mly_fbf_afr_mol_bsq_fre_sid_ewe_mnd_krd_guj_zul_swe_dgb_prs_est_swt_tsn_fin_bos_mlt_geo_glc_por_mcd_pol_hau_gam_svk_hun_dyu_jav_lat_bat_jpn_tml_kor_dut_grk_cic_spa_sun_ctl_heb_mao_cnt_pan_ses_eng_sod_urd_ben_nor_hin_qcu_ukr_cze_rus_bam_amr_bul_tig_alb_ind_scr_igb_slo_moo_tag_tha_aeg_knd_tsw_yor_azi_ger_arw_uzb_swa_vie_chh_lda_xho_bem	-0.154874597891424	-0.365684130115735	0.7154312433698
551	sod_ukr_xho_fre_amr_gam_sid_pol_tur_uzb_ven_tag_cic_bos_eng_bsq_grk_chh_dyu_mnd_urd_cze_moo_lat_tsn_mol_est_swt_akn_hun_bul_heb_geo_mcd_rom_ita_krd_aeg_wly_glc_fin_lda_sun_hin_jav_jpn_tml_kor_slo_prs_fbf_guj_bat_ctl_tig_mly_cnt_rus_tsw_por_mlt_alb_nor_afr_lit_qcu_swe_ger_scr_ewe_amh_arw_owc_dut_mao_ben_ses_svk_yor_ind_tha_anl_knd_bem_igb_azi_spa_pan_aze_dgb_vie_hau_zul_bam_swa	-0.183669103767728	-0.433854846839295	0.665398647840712
552	hau_mcd_swa_dut_tig_owc_chh_rom_azi_tur_igb_ind_moo_scr_alb_bsq_swe_anl_ewe_mnd_nor_afr_cic_krd_lda_cze_hun_ven_fbf_fin_fre_mlt_geo_svk_guj_ukr_ctl_gam_sod_bul_est_dyu_jav_slo_bat_jpn_knd_kor_hin_prs_akn_pol_sun_por_amh_mly_cnt_ben_bem_glc_wly_bos_urd_mol_arw_qcu_lit_pan_spa_bam_sid_eng_amr_ita_tag_lat_ses_grk_tsw_mao_tha_heb_tml_yor_swt_aze_rus_ger_uzb_dgb_vie_aeg_zul_xho_tsn	-0.647667540984559	-1.54694354829221	0.125273166619084
553	amh_cze_zul_pan_amr_sod_heb_swe_tur_uzb_igb_tag_akn_hin_fre_bsq_prs_owc_dgb_mnd_arw_mol_ses_lit_lda_ben_fin_fbf_xho_est_slo_anl_geo_bos_afr_bul_urd_tig_chh_ger_hun_moo_mly_ctl_ind_jpn_tml_kor_nor_rom_yor_eng_sun_por_aeg_jav_cnt_guj_swa_alb_hau_rus_grk_dut_mcd_qcu_krd_pol_lat_dyu_wly_spa_mlt_ita_mao_svk_tsw_glc_tsn_bat_tha_sid_knd_ven_bem_azi_ukr_scr_aze_bam_vie_gam_cic_ewe_swt	-0.196082785084652	-0.462784145092375	0.644600138327451
554	gam_ger_swt_lat_mlt_chh_amr_ctl_uzb_azi_tsn_bat_akn_bul_hin_bsq_ben_anl_igb_mnd_bos_por_xho_fre_ven_cze_fin_zul_fbf_hun_afr_sod_geo_scr_urd_svk_arw_hau_owc_dut_est_tsw_mly_alb_ind_jpn_knd_kor_rus_rom_yor_ukr_mao_grk_aeg_sun_cnt_slo_dgb_guj_heb_mol_mcd_krd_nor_qcu_prs_lit_pol_bam_tig_eng_amh_glc_jav_ita_lda_swe_bem_tag_tha_sid_tml_swa_ewe_aze_spa_pan_tur_moo_vie_wly_dyu_ses_cic	0.109583667690738	0.258083549825745	0.796912692310643
555	aeg_arw_bem_hin_amh_sod_hau_fre_azi_aze_moo_sun_dgb_bul_grk_bsq_por_sid_xho_cnt_cze_alb_ses_rom_swa_glc_hun_zul_bam_est_pol_anl_geo_svk_spa_nor_bos_heb_owc_slo_fin_cic_bat_lat_ind_jpn_knd_kor_pan_urd_akn_rus_tag_ben_gam_mly_mnd_lit_ven_ctl_chh_ita_afr_krd_scr_qcu_ukr_mcd_swe_ewe_tig_dut_mlt_ger_mao_eng_tsn_guj_fbf_jav_tha_wly_tml_lda_dyu_tur_prs_mol_uzb_tsw_vie_amr_igb_swt_yor	-0.862774234569426	-2.08960988046847	0.0393829534913117
556	sod_ben_moo_guj_tig_wly_hau_urd_uzb_tur_tsn_jav_dgb_bos_scr_bsq_ctl_owc_ses_mnd_lit_afr_xho_pan_akn_slo_est_bem_cic_hun_alb_heb_geo_arw_hin_spa_swe_sid_gam_dut_fin_fbf_tag_lat_mao_jpn_tml_kor_glc_mol_bam_ita_bat_por_mlt_mly_cnt_cze_ewe_ger_anl_bul_rus_grk_rom_qcu_fre_ukr_mcd_yor_chh_nor_amh_prs_ind_eng_swa_pol_igb_sun_tha_aeg_knd_zul_tsw_azi_krd_svk_aze_lda_vie_amr_ven_dyu_swt	-0.309993809686403	-0.733586013044735	0.465046384791761
557	owc_pol_bam_nor_wly_mlt_aeg_grk_tur_azi_cic_bat_xho_spa_por_bsq_svk_chh_bem_mnd_slo_glc_swa_alb_ven_ita_fin_ewe_igb_est_fre_amr_geo_ukr_mcd_swe_hin_heb_tig_krd_hun_dgb_ind_rom_sun_jpn_tml_kor_prs_arw_akn_urd_tag_ben_amh_mly_cnt_dut_ses_eng_sid_cze_bul_pan_guj_qcu_lat_afr_lit_swt_anl_scr_hau_mol_jav_ger_dyu_ctl_moo_mao_tha_gam_knd_fbf_tsw_aze_bos_rus_uzb_tsn_vie_sod_yor_lda_zul	-0.635748632385712	-1.52322042401101	0.131096848620868
558	heb_ben_tsw_rus_amh_sod_hau_eng_uzb_tur_swt_tag_bem_rom_lit_bsq_guj_sid_dyu_cnt_mcd_prs_xho_svk_igb_afr_fin_akn_tsn_est_cze_aeg_geo_dut_hin_por_swe_owc_anl_pol_hun_fbf_jav_mol_ind_jpn_knd_kor_ger_krd_ven_alb_mly_nor_chh_mao_mnd_bul_ses_spa_amr_slo_bos_grk_ita_qcu_arw_lat_ukr_swa_gam_pan_tig_ctl_bat_fre_ewe_urd_dgb_sun_tha_wly_tml_moo_yor_azi_scr_glc_aze_lda_vie_mlt_zul_cic_bam	-0.180316343486523	-0.425927321199247	0.671144942674377
559	wly_swe_akn_mol_sid_gam_anl_ita_uzb_aze_cic_mao_swt_por_ben_bsq_arw_tig_ses_mnd_mcd_guj_igb_dut_ven_rom_est_bem_ewe_fin_lit_amr_geo_eng_hin_ctl_nor_mlt_amh_glc_hun_dyu_mly_afr_tag_jpn_knd_kor_spa_svk_zul_rus_bat_pan_owc_jav_cnt_slo_yor_ukr_chh_cze_lat_urd_bos_qcu_alb_pol_scr_lda_hau_fre_sod_prs_sun_bul_bam_grk_swa_ind_tha_heb_tml_tsn_tsw_tur_krd_ger_azi_fbf_vie_aeg_moo_dgb_xho	-0.0982321147155872	-0.232087339040047	0.816980121386173
560	hau_ctl_bam_fre_owc_gam_anl_hin_aze_uzb_akn_jav_swt_ita_ben_bsq_guj_wly_zul_mnd_cze_urd_xho_nor_dgb_afr_hun_ewe_cic_est_eng_amh_geo_krd_mol_bul_spa_mlt_sod_lat_fin_tsw_ind_dut_mao_jpn_knd_kor_alb_rus_lda_scr_bat_swe_chh_tag_cnt_slo_swa_pan_aeg_lit_por_ukr_arw_qcu_prs_grk_mcd_ven_sid_rom_tig_svk_sun_glc_ses_ger_fbf_mly_tha_heb_tml_dyu_yor_tur_bos_pol_azi_tsn_vie_amr_igb_moo_bem	-0.865425174226315	-2.09453974908098	0.0389311970657295
561	mlt_pol_tsw_ben_hau_amh_heb_lat_azi_aze_ses_mao_swa_spa_afr_bsq_krd_owc_cic_mnd_mol_svk_bem_rom_yor_ita_hun_ven_akn_fin_pan_sod_geo_eng_glc_urd_prs_gam_amr_grk_est_moo_jav_lit_tag_jpn_tml_kor_fre_rus_xho_nor_mly_bul_sid_sun_cnt_scr_dgb_guj_anl_ukr_arw_por_dut_qcu_ger_bos_swe_lda_chh_hin_aeg_mcd_ind_ctl_igb_slo_fbf_bat_tha_tig_knd_dyu_swt_tur_cze_alb_uzb_ewe_vie_wly_zul_bam_tsn	0.0317897040728324	0.074798030050952	0.94053606681598
562	owc_pan_dyu_pol_amh_tig_mlt_krd_tur_azi_lda_mly_igb_dut_lit_bsq_guj_heb_ven_mnd_eng_rus_swa_swe_tsw_urd_hun_ewe_bam_est_glc_gam_geo_ctl_fre_ukr_afr_sod_chh_ger_fin_zul_ind_cze_jav_jpn_knd_kor_ben_hin_ses_spa_sun_scr_amr_bat_cnt_lat_yor_nor_wly_svk_prs_slo_ita_qcu_bul_arw_mcd_xho_hau_por_anl_alb_tag_bos_bem_mol_swt_mao_tha_aeg_tml_fbf_akn_uzb_rom_grk_aze_tsn_vie_sid_dgb_cic_moo	-0.570460791810924	-1.3595787975871	0.177250581163351
563	anl_slo_swa_ukr_hau_tig_gam_urd_tur_uzb_yor_bat_ses_pan_ctl_bsq_arw_wly_igb_mnd_ben_mcd_lda_prs_moo_ita_hun_bem_xho_est_spa_sid_geo_eng_krd_scr_alb_amh_owc_bul_fin_cic_mao_afr_mly_jpn_tml_kor_mol_hin_fbf_svk_tag_lat_mlt_jav_cnt_cze_swt_fre_sod_nor_rom_glc_guj_qcu_dut_grk_swe_dgb_heb_lit_chh_pol_sun_ger_dyu_bos_tsw_ind_tha_aeg_knd_akn_zul_aze_por_rus_azi_ewe_vie_amr_tsn_bam_ven	-0.403094361616053	-0.956488589211637	0.341305261107695
564	sod_nor_akn_ger_anl_chh_hau_ita_azi_uzb_moo_tag_ewe_afr_por_bsq_krd_amh_fbf_cnt_ukr_bos_tsw_ben_yor_hin_est_swa_zul_hun_dut_tig_geo_pol_ctl_glc_mcd_owc_amr_cze_fin_xho_ind_scr_sun_jpn_knd_kor_eng_arw_dyu_prs_mly_swe_sid_mao_mnd_alb_dgb_svk_gam_guj_lat_fre_spa_qcu_lit_bul_grk_cic_heb_rom_wly_pan_jav_urd_bem_rus_bam_bat_tha_mlt_tml_swt_ven_tur_slo_mol_aze_lda_vie_aeg_ses_igb_tsn	-0.145029853025787	-0.342099122443012	0.733048184487496
565	amr_ukr_cic_ben_hau_heb_sid_slo_tur_azi_zul_jav_lda_guj_mol_bsq_alb_wly_xho_cnt_fre_pan_ses_prs_tsw_rom_fin_tsn_bam_est_scr_mlt_geo_ctl_hin_por_swe_amh_tig_glc_hun_ven_ind_krd_mao_jpn_knd_kor_eng_pol_dyu_afr_mly_lat_gam_sun_mnd_spa_fbf_grk_owc_rus_arw_dut_cze_qcu_nor_urd_bul_ewe_sod_ita_chh_bos_tag_svk_dgb_mcd_akn_bat_tha_anl_tml_yor_moo_aze_lit_ger_uzb_igb_vie_aeg_swa_swt_bem	-0.360983630054913	-0.855647137477887	0.394392114885648
566	aeg_rus_ewe_afr_hau_sid_wly_lat_uzb_azi_lda_bat_ven_ben_ctl_bsq_ger_owc_igb_cnt_ukr_lit_cic_swe_ses_eng_est_fbf_swa_fin_grk_gam_geo_pan_ita_krd_arw_amh_anl_bul_hun_tsn_mly_pol_tag_jpn_tml_kor_alb_guj_akn_glc_jav_prs_heb_sun_mnd_svk_bem_spa_tig_dut_hin_scr_cze_qcu_mcd_slo_urd_tsw_amr_mol_sod_nor_mao_fre_dyu_rom_zul_ind_tha_mlt_knd_bam_xho_tur_bos_por_aze_dgb_vie_chh_moo_yor_swt	0.144525675056739	0.339988802374999	0.734631650139983
567	chh_grk_lda_bul_aeg_mlt_anl_lit_tur_azi_dyu_bat_cic_mol_guj_bsq_arw_tig_ses_cnt_prs_alb_fbf_krd_ven_ctl_fin_bem_igb_est_ger_amh_geo_glc_mcd_ben_urd_owc_wly_dut_hun_dgb_ind_bos_sun_jpn_tml_kor_swe_eng_tsw_nor_mly_svk_hau_jav_mnd_ukr_swt_afr_heb_hin_ita_por_rus_qcu_lat_scr_pol_xho_sid_cze_amr_slo_mao_pan_moo_spa_ewe_tag_tha_gam_knd_zul_akn_aze_rom_fre_uzb_yor_vie_sod_bam_tsn_swa	0.244956558269396	0.576247605592152	0.565839835090761
568	anl_krd_zul_por_heb_aeg_amr_svk_tur_aze_swa_bat_fbf_dut_mol_bsq_mcd_mlt_swt_cnt_alb_eng_akn_rom_bam_glc_est_lda_dgb_hun_afr_chh_geo_ben_rus_ctl_lat_owc_hau_bul_fin_cic_ind_pol_mly_jpn_tml_kor_scr_grk_tsw_ger_tag_hin_tig_jav_mnd_urd_moo_ukr_sod_bos_nor_spa_fre_qcu_guj_pan_arw_ses_gam_cze_sid_slo_sun_ita_tsn_swe_yor_mao_tha_wly_knd_dyu_ewe_uzb_prs_lit_azi_ven_vie_amh_igb_bem_xho	-0.720875431107863	-1.73319933917684	0.0863746619541161
569	anl_nor_bem_svk_tig_mlt_gam_mol_tur_aze_zul_jav_ewe_ukr_urd_bsq_lit_sod_swt_cnt_slo_pol_lda_bul_yor_guj_fin_ses_ven_hun_prs_hau_geo_rom_arw_pan_por_chh_heb_ger_est_moo_mly_ben_ind_jpn_knd_kor_cze_spa_swa_eng_mao_bos_owc_bat_mnd_ctl_bam_krd_amh_dut_fre_rus_lat_qcu_hin_scr_glc_cic_aeg_ita_sid_alb_sun_afr_tsw_mcd_dyu_tag_tha_amr_tml_dgb_xho_azi_swe_grk_uzb_akn_vie_wly_igb_tsn_fbf	-0.237410621152099	-0.560662295045046	0.576376043974193
570	amr_lat_ewe_eng_sod_amh_gam_nor_azi_uzb_ven_sun_bam_prs_pan_bsq_slo_anl_dgb_cnt_bul_scr_ses_rus_tsw_cze_hun_yor_tsn_est_dut_tig_geo_lit_bos_spa_ukr_chh_wly_urd_fin_lda_jav_ita_tag_jpn_tml_kor_por_ben_igb_ger_bat_krd_mlt_mao_mnd_mol_akn_guj_heb_hin_fre_glc_afr_qcu_alb_arw_mcd_moo_hau_svk_sid_ctl_mly_rom_bem_pol_zul_ind_tha_owc_knd_dyu_swa_tur_grk_swe_aze_xho_vie_aeg_cic_swt_fbf	0.390766555094758	0.922295932019549	0.358760781618167
571	sod_ben_dyu_cze_gam_tig_amr_mcd_azi_tur_swa_mao_yor_ukr_krd_bsq_guj_anl_lda_cnt_urd_bul_zul_grk_moo_ita_fin_bam_xho_est_eng_aeg_geo_scr_lat_ctl_hin_wly_owc_afr_hun_swt_mly_glc_tag_jpn_knd_kor_swe_arw_ewe_dut_bat_lit_amh_ind_mnd_rus_bem_bos_hau_rom_ger_pol_alb_qcu_fre_slo_mol_fbf_heb_por_mlt_svk_sun_pan_tsn_nor_dgb_jav_tha_chh_tml_cic_tsw_aze_prs_spa_uzb_ven_vie_sid_igb_akn_ses	-0.390539793230117	-0.926442211540489	0.356614191517551
572	sid_grk_bem_ita_wly_gam_tig_spa_azi_uzb_dgb_mao_moo_ger_lit_bsq_slo_chh_swa_cnt_pan_ctl_ven_alb_swt_afr_fin_akn_xho_hun_rom_amr_geo_ukr_por_ben_prs_anl_sod_urd_est_bam_sun_glc_jav_jpn_knd_kor_nor_bul_yor_guj_tag_rus_aeg_ind_mnd_bos_dyu_fre_owc_arw_svk_cze_mcd_qcu_mol_scr_krd_cic_amh_eng_heb_hin_mly_lat_ewe_dut_zul_bat_tha_hau_tml_lda_tsn_tur_swe_pol_aze_fbf_vie_mlt_igb_ses_tsw	0.244442765129441	0.575298866172238	0.566478521024212
573	tig_pan_cic_fre_amh_gam_amr_slo_uzb_aze_zul_sun_moo_swe_urd_bsq_mol_chh_ewe_cnt_ger_scr_igb_arw_lda_rus_hun_swt_ven_fin_bos_aeg_geo_cze_dut_nor_svk_owc_heb_krd_est_dgb_mao_por_jav_jpn_knd_kor_prs_guj_swa_ita_ind_pol_anl_mly_mnd_spa_tsw_rom_sid_lit_eng_hin_glc_qcu_bul_afr_lat_dyu_wly_mcd_mlt_grk_tag_alb_akn_ben_xho_bat_tha_hau_tml_bem_fbf_azi_ukr_ctl_tur_yor_vie_sod_tsn_bam_ses	-0.284436069506446	-0.672353153730103	0.503025953891925
574	aeg_eng_zul_swe_owc_hau_chh_rom_aze_uzb_yor_mao_igb_ger_mol_bsq_spa_tig_ewe_cnt_bos_hin_lda_ctl_tsn_guj_est_fbf_dgb_hun_nor_wly_geo_pan_krd_ukr_dut_amr_sid_grk_fin_moo_tag_rus_bat_jpn_knd_kor_cze_bul_cic_fre_jav_prs_sod_ind_mnd_lat_bem_scr_mlt_arw_pol_afr_glc_qcu_alb_slo_ben_tsw_gam_svk_heb_mcd_sun_urd_xho_lit_ses_mly_tha_anl_tml_akn_bam_tur_ita_por_azi_ven_vie_amh_dyu_swt_swa	-0.380082646033407	-0.900645961708575	0.370102974928225
575	heb_guj_ven_mcd_chh_tig_amh_ger_azi_tur_fbf_bat_ewe_arw_scr_bsq_svk_aeg_igb_cnt_alb_ukr_tsw_eng_swa_grk_fin_cic_xho_est_ita_wly_geo_hin_bos_swe_pol_hau_mlt_por_hun_bem_mly_prs_sun_jpn_tml_kor_mol_cze_lda_afr_mao_spa_anl_ind_mnd_nor_dgb_pan_sod_ctl_krd_glc_ben_qcu_rom_fre_dut_swt_gam_lit_owc_urd_jav_slo_yor_bul_dyu_tag_tha_amr_knd_akn_moo_uzb_lat_rus_aze_ses_vie_sid_tsn_bam_zul	-0.494091675255715	-1.17481457470197	0.243068180093871
576	aeg_rus_bem_ger_mlt_sid_anl_krd_uzb_azi_fbf_jav_tsw_dut_ben_bsq_hin_owc_swa_mnd_pol_swe_yor_cze_ses_arw_fin_akn_ven_hun_alb_amh_geo_lat_afr_nor_pan_sod_heb_svk_est_bam_mao_prs_mly_jpn_knd_kor_spa_urd_zul_bos_ind_grk_tig_sun_cnt_fre_igb_ita_chh_glc_ctl_mcd_bul_qcu_por_slo_guj_tsn_wly_rom_gam_lit_bat_scr_lda_eng_moo_tag_tha_hau_tml_dyu_ewe_aze_mol_ukr_tur_swt_vie_amr_dgb_cic_xho	-0.892815900742409	-2.15919853870566	0.0334078896875747
577	gam_guj_dgb_glc_heb_anl_sod_bos_tur_azi_akn_tag_tsw_ita_hin_bsq_bul_amh_fbf_mnd_spa_arw_ven_slo_bam_alb_hun_bem_xho_fin_grk_sid_geo_dut_pol_por_lit_wly_aeg_lat_est_swa_bat_ctl_sun_jpn_tml_kor_fre_cze_dyu_nor_mly_afr_mlt_jav_cnt_mol_moo_ben_hau_rus_eng_swe_urd_qcu_mcd_krd_ukr_igb_owc_svk_tig_scr_mao_prs_ewe_rom_cic_ind_tha_chh_knd_zul_ses_aze_pan_ger_uzb_tsn_vie_amr_lda_swt_yor	-0.097895707849418	-0.23090764477866	0.817893778349249
578	tig_rus_ewe_bul_anl_amh_mlt_por_aze_azi_bem_mly_akn_mol_dut_bsq_ben_amr_zul_mnd_scr_bos_dgb_ger_moo_urd_fin_xho_tsw_est_ita_sid_geo_eng_krd_svk_prs_owc_chh_pol_hun_lda_jav_slo_ind_jpn_knd_kor_nor_alb_dyu_swe_sun_hin_gam_tag_cnt_cze_yor_fre_sod_rom_afr_guj_pan_qcu_ukr_mcd_lat_bam_wly_grk_hau_glc_bat_spa_ven_ctl_ses_mao_tha_aeg_tml_igb_swa_tur_lit_arw_uzb_cic_vie_heb_tsn_swt_fbf	-0.728741749376023	-1.74919387328062	0.0835565966320333
579	wly_ger_bem_eng_heb_mlt_anl_arw_aze_uzb_cic_bat_moo_lit_rus_bsq_pan_sid_tsn_cnt_afr_spa_tsw_svk_fbf_urd_est_igb_ewe_hun_glc_aeg_geo_fre_cze_guj_swe_gam_owc_pol_fin_dyu_tag_scr_sun_jpn_knd_kor_lat_bos_ven_mol_jav_prs_chh_mly_mnd_krd_zul_alb_sod_ben_nor_ukr_mcd_qcu_slo_hin_grk_xho_amr_ita_hau_bul_mao_rom_bam_dut_ses_ind_tha_tig_tml_swa_dgb_azi_ctl_por_tur_akn_vie_amh_yor_lda_swt	-0.325053859641517	-0.769201182540455	0.443723074576706
580	amr_nor_tsn_ben_chh_sod_wly_bul_aze_uzb_cic_tag_akn_urd_krd_bsq_hin_owc_moo_cnt_ger_afr_lda_slo_dgb_dut_fin_xho_bem_est_pol_aeg_geo_grk_ctl_ukr_pan_amh_sid_scr_hun_dyu_sun_prs_jav_jpn_tml_kor_arw_por_swt_glc_bat_spa_heb_mao_mnd_svk_ven_guj_anl_eng_cze_rom_fre_qcu_lit_bos_rus_fbf_tig_alb_mlt_mcd_ind_swe_bam_mol_zul_mly_tha_gam_knd_swa_ewe_tur_ita_lat_azi_tsw_vie_hau_igb_ses_yor	-0.110651555794233	-0.261200163964419	0.794515710655217
581	anl_rom_igb_afr_hau_wly_sid_ctl_tur_uzb_swa_ind_bem_ben_mcd_bsq_bos_aeg_cic_cnt_lat_pol_tsw_hin_dgb_ukr_fin_lda_bam_est_cze_chh_geo_guj_arw_eng_scr_mlt_gam_krd_hun_yor_sun_nor_tag_jpn_knd_kor_slo_ita_ewe_glc_mly_pan_heb_mao_mnd_por_moo_urd_sod_grk_prs_ger_mol_qcu_fre_alb_svk_xho_tig_spa_owc_bul_bat_dut_ven_rus_akn_jav_tha_amh_tml_dyu_tsn_azi_swe_lit_aze_ses_vie_amr_zul_fbf_swt	-0.0511191529873784	-0.120481695236244	0.904361491635508
582	wly_spa_igb_ger_tig_hau_owc_ita_azi_uzb_moo_jav_tsw_pol_cze_bsq_lat_mlt_tsn_mnd_nor_krd_ewe_alb_yor_prs_hun_ven_fbf_est_guj_amr_geo_urd_ukr_lit_pan_sid_sod_slo_fin_ses_bat_rus_sun_jpn_knd_kor_dut_scr_zul_glc_tag_arw_aeg_mly_cnt_grk_bem_fre_gam_svk_ben_bos_afr_qcu_mcd_ctl_hin_swa_anl_eng_amh_bul_ind_swe_dgb_por_swt_mao_tha_chh_tml_lda_bam_aze_mol_rom_tur_dyu_vie_heb_akn_xho_cic	-0.294535840063209	-0.697489197180703	0.487236773479808
583	amh_hin_moo_spa_mlt_hau_wly_eng_aze_azi_cic_mly_lda_guj_ben_bsq_pol_sod_swa_cnt_prs_mcd_akn_urd_swt_scr_fin_dgb_zul_hun_ctl_gam_geo_nor_grk_bul_glc_sid_anl_afr_est_yor_mao_lat_jav_jpn_knd_kor_swe_cze_ewe_slo_sun_dut_chh_tag_mnd_por_dyu_bos_heb_rom_alb_fre_ukr_qcu_ita_krd_mol_bem_aeg_pan_tig_svk_ind_arw_ven_lit_fbf_bat_tha_amr_tml_ses_tsw_tur_rus_ger_uzb_igb_vie_owc_bam_tsn_xho	0.266342837481306	0.627584851715102	0.531813867762836
584	mlt_urd_ewe_svk_aeg_anl_sid_fre_tur_uzb_igb_tag_dgb_por_spa_bsq_dut_hau_swa_cnt_ben_lit_lda_guj_tsw_grk_est_xho_akn_hun_mol_sod_geo_krd_alb_arw_prs_owc_amh_eng_fin_bem_ind_hin_jav_jpn_tml_kor_bos_slo_bam_glc_bat_bul_gam_mao_mnd_scr_yor_cze_wly_rus_nor_afr_lat_qcu_mcd_ita_pol_cic_amr_ctl_tig_pan_mly_ukr_moo_ger_fbf_sun_tha_heb_knd_dyu_tsn_aze_rom_swe_azi_ven_vie_chh_zul_ses_swt	-0.0426900486116582	-0.100485255728169	0.920175396592176
585	hau_dut_bam_cze_amh_sid_sod_glc_azi_tur_akn_ind_yor_ita_mcd_bsq_rus_gam_ewe_cnt_scr_alb_ven_eng_dgb_mol_fin_zul_lda_hun_krd_anl_geo_ukr_bos_pol_lat_aeg_wly_rom_est_tsw_mly_ger_bat_jpn_knd_kor_swe_urd_fbf_prs_jav_fre_heb_mao_mnd_ctl_swt_slo_amr_arw_svk_pan_bul_qcu_ben_grk_afr_moo_tig_hin_mlt_nor_sun_guj_dyu_por_igb_tag_tha_owc_tml_bem_tsn_uzb_lit_spa_aze_cic_vie_chh_xho_swa_ses	-0.387596690080753	-0.918950846089886	0.360498585930108
586	amr_ger_xho_svk_amh_wly_tig_pan_azi_aze_lda_tag_bem_alb_fre_bsq_mcd_sod_zul_cnt_scr_glc_ewe_nor_cic_slo_est_ven_tsn_hun_hin_aeg_geo_lat_grk_rus_bos_mlt_anl_eng_fin_akn_sun_krd_mao_jpn_knd_kor_cze_ctl_swa_lit_mly_prs_chh_bat_mnd_ukr_fbf_ben_hau_por_ita_afr_pol_qcu_rom_swe_arw_dyu_sid_mol_gam_urd_ind_dut_swt_spa_dgb_jav_tha_heb_tml_tsw_moo_uzb_guj_bul_tur_igb_vie_owc_ses_bam_yor	-1.25150777456384	-3.11262525770797	0.00246378512360947
587	sid_slo_tsn_mol_owc_gam_anl_lit_aze_uzb_ven_tag_tsw_ger_grk_bsq_por_hau_igb_cnt_fre_alb_xho_nor_moo_ctl_est_swt_yor_fin_pan_tig_geo_bos_spa_ben_krd_aeg_heb_scr_hun_akn_jav_afr_sun_jpn_tml_kor_rom_urd_ewe_ukr_mly_eng_amr_mao_mnd_glc_ses_pol_mlt_mcd_arw_lat_ita_qcu_dut_hin_bul_bam_sod_rus_chh_svk_bat_cze_cic_swe_swa_ind_tha_amh_knd_dgb_zul_tur_prs_guj_azi_lda_vie_wly_dyu_bem_fbf	-0.370676876630071	-0.879680112930672	0.381300054819402
588	owc_lat_ses_swe_amh_amr_aeg_guj_uzb_aze_moo_ind_bem_hin_rus_bsq_svk_chh_dgb_cnt_por_fre_ven_mol_swt_spa_fin_xho_swa_hun_bos_wly_geo_glc_cze_ukr_ben_heb_mlt_mcd_est_akn_bat_afr_jav_jpn_tml_kor_bul_grk_zul_ctl_sun_lit_tig_mly_mnd_arw_ewe_pol_sid_prs_dut_slo_ita_qcu_alb_eng_krd_dyu_gam_nor_sod_scr_mao_ger_tsn_urd_tsw_tag_tha_anl_knd_yor_fbf_azi_pan_rom_tur_cic_vie_hau_igb_bam_lda	-1.00246812900497	-2.43793985655205	0.0166716090781625
589	tig_bos_ses_grk_chh_owc_amh_nor_aze_uzb_lda_mao_moo_bul_scr_bsq_rus_aeg_dyu_mnd_mol_dut_bam_lit_swa_alb_hun_cic_bem_est_svk_sid_geo_prs_pol_pan_fre_heb_sod_cze_fin_xho_jav_spa_bat_jpn_tml_kor_ctl_arw_ewe_slo_mly_krd_hau_tag_cnt_rom_dgb_hin_anl_ita_ukr_swe_glc_qcu_afr_ger_ben_igb_mlt_urd_amr_lat_sun_mcd_ven_por_swt_ind_tha_gam_knd_zul_akn_azi_guj_eng_tur_tsn_vie_wly_tsw_fbf_yor	-0.0344422731355907	-0.0812495301442324	0.935418111649919
590	mlt_ita_fbf_scr_hau_sid_aeg_bos_tur_uzb_igb_mly_ven_cze_mcd_bsq_mol_amr_yor_mnd_swe_fre_lda_glc_dyu_lit_fin_zul_ewe_hun_grk_sod_geo_eng_alb_dut_afr_chh_gam_slo_est_swa_sun_arw_ind_jpn_knd_kor_lat_guj_ses_ctl_tag_urd_heb_bat_cnt_nor_tsw_ukr_wly_pol_hin_ben_rom_qcu_bul_rus_ger_bem_amh_por_owc_spa_mao_pan_bam_krd_xho_jav_tha_anl_tml_cic_akn_azi_svk_prs_aze_tsn_vie_tig_moo_swt_dgb	-0.236492460182461	-0.558468831360796	0.577866419092499
591	heb_slo_cic_ben_amh_owc_amr_ita_aze_tur_zul_jav_ses_lat_pan_bsq_grk_hau_fbf_cnt_arw_eng_swt_glc_lda_bos_fin_akn_bem_est_svk_chh_geo_urd_fre_ger_scr_sid_mlt_afr_hun_dyu_mly_mcd_bat_jpn_knd_kor_cze_alb_xho_spa_mao_bul_gam_ind_mnd_por_tsw_prs_anl_mol_ctl_rom_guj_qcu_nor_swe_ukr_bam_wly_rus_sod_hin_sun_pol_dgb_dut_yor_tag_tha_tig_tml_igb_tsn_uzb_krd_lit_azi_swa_vie_aeg_ewe_moo_ven	-0.508836944872219	-1.21204904260158	0.228563952417474
592	heb_bul_akn_krd_anl_hau_wly_dut_tur_uzb_fbf_tag_yor_fre_ger_bsq_mol_chh_ven_cnt_ukr_hin_moo_arw_lda_lit_est_ewe_xho_hun_slo_sod_geo_cze_grk_swe_bos_amr_tig_lat_fin_tsw_mao_ben_mly_jpn_tml_kor_afr_glc_tsn_ita_jav_svk_amh_ind_mnd_alb_bem_pan_sid_rom_ctl_urd_prs_qcu_mcd_guj_spa_igb_gam_pol_mlt_rus_bat_scr_bam_nor_dyu_sun_tha_owc_knd_cic_swa_azi_por_eng_aze_zul_vie_aeg_swt_ses_dgb	-0.261094870914807	-0.617490184692603	0.538420487199435
593	amr_lit_tsn_guj_heb_chh_wly_rom_uzb_aze_xho_mly_tsw_glc_scr_bsq_krd_sod_ewe_cnt_eng_arw_swa_pol_akn_ger_fin_fbf_dyu_est_svk_aeg_geo_ben_por_grk_alb_tig_hau_fre_hun_igb_bat_pan_mao_jpn_tml_kor_prs_cze_zul_hin_sun_lat_amh_tag_mnd_bos_ven_urd_sid_afr_rus_swe_mol_qcu_mcd_nor_ukr_ses_anl_ita_owc_ctl_jav_slo_moo_spa_yor_ind_tha_mlt_knd_bam_lda_azi_bul_dut_tur_cic_vie_gam_bem_swt_dgb	0.193988981971168	0.456548348303765	0.649060207248497
594	amr_ben_fbf_pol_anl_wly_sid_cze_tur_aze_igb_bat_zul_lit_scr_bsq_grk_aeg_swa_mnd_rus_mol_lda_svk_bam_bul_est_ewe_yor_fin_mcd_amh_geo_pan_bos_fre_slo_heb_mlt_por_hun_dyu_sun_alb_ind_jpn_knd_kor_ctl_spa_ses_eng_mly_urd_hau_tag_cnt_lat_bem_hin_gam_ukr_swe_afr_rom_qcu_krd_nor_prs_cic_sod_ita_tig_dut_mao_guj_swt_arw_dgb_jav_tha_owc_tml_akn_tsn_uzb_glc_ger_azi_ven_vie_chh_xho_tsw_moo	0.204767319657715	0.482302368981596	0.630724384836171
595	aeg_rom_lda_glc_chh_sid_tig_lit_uzb_azi_bem_ind_xho_alb_mol_bsq_rus_amh_cic_mnd_pol_arw_igb_bul_ses_mcd_hun_swt_ven_est_prs_mlt_geo_cze_ben_swe_nor_amr_gam_hin_fin_akn_bat_bos_sun_jpn_knd_kor_ukr_dut_zul_eng_tag_grk_sod_jav_cnt_ita_tsn_afr_wly_por_guj_spa_slo_qcu_urd_fre_ger_swa_anl_pan_owc_scr_mao_lat_bam_svk_ewe_mly_tha_heb_tml_dgb_tsw_tur_ctl_krd_aze_fbf_vie_hau_yor_moo_dyu	-0.542581535372371	-1.29263099028841	0.199341023639772
596	wly_prs_bam_alb_chh_aeg_anl_spa_tur_aze_ven_mao_fbf_ger_cze_bsq_ben_gam_zul_mnd_grk_bos_tsn_guj_swt_slo_est_bem_lda_hun_fre_amh_geo_svk_swe_eng_glc_owc_sid_lat_fin_cic_mly_afr_tag_jpn_tml_kor_ctl_mol_ewe_lit_jav_arw_heb_bat_cnt_pan_igb_bul_tig_pol_mcd_por_urd_qcu_rom_ita_ukr_akn_mlt_rus_sod_dut_ind_nor_tsw_krd_dgb_sun_tha_amr_knd_swa_xho_azi_hin_scr_uzb_moo_vie_hau_yor_ses_dyu	0.256609992933782	0.603688955202782	0.547520135058406
597	tig_pol_fbf_ita_wly_chh_mlt_mcd_aze_tur_ses_tag_swt_grk_scr_bsq_urd_owc_bam_cnt_bul_bos_igb_hin_ven_cze_est_zul_tsw_hun_ctl_amr_geo_mol_nor_por_eng_amh_sid_krd_fin_cic_ind_ukr_bat_jpn_knd_kor_arw_ger_dyu_lat_sun_slo_aeg_mly_mnd_glc_xho_dut_heb_rus_svk_guj_ben_qcu_afr_prs_alb_dgb_sod_lit_anl_fre_mao_swe_akn_rom_tsn_jav_tha_gam_tml_swa_yor_uzb_spa_pan_azi_lda_vie_hau_ewe_bem_moo	0.860375517304467	2.05509871446083	0.0426738682390948
598	aeg_ben_bem_ctl_amh_mlt_chh_ger_uzb_azi_igb_sun_fbf_rom_pol_bsq_scr_sid_dyu_cnt_bul_swe_zul_lat_akn_urd_est_ven_bam_fin_hin_owc_geo_lit_prs_mcd_dut_tig_sod_cze_hun_swt_mao_ukr_bat_jpn_knd_kor_fre_ita_moo_svk_jav_eng_wly_mly_mnd_mol_cic_rus_gam_glc_slo_spa_guj_qcu_alb_nor_pan_ses_amr_afr_hau_bos_tag_arw_tsw_grk_swa_ind_tha_anl_tml_xho_dgb_aze_por_krd_tur_tsn_vie_heb_lda_ewe_yor	-0.243002832128825	-0.573621184501482	0.567608786064089
599	wly_guj_moo_pan_heb_sod_hau_bos_aze_azi_akn_ind_zul_dut_lat_bsq_lit_tig_lda_cnt_krd_glc_bam_eng_tsn_grk_est_bem_swa_hun_cze_anl_geo_mol_pol_swe_ben_gam_amh_ger_fin_yor_sun_prs_jav_jpn_knd_kor_svk_urd_cic_hin_mao_alb_chh_bat_mnd_rom_ses_rus_amr_fre_scr_arw_nor_qcu_bul_spa_ukr_fbf_owc_slo_sid_mcd_mly_ctl_ewe_ita_swt_tag_tha_mlt_tml_igb_ven_uzb_por_afr_tur_dyu_vie_aeg_tsw_xho_dgb	-0.389406801629422	-0.923805463392135	0.357978321102271
600	sod_eng_tsw_krd_aeg_mlt_sid_mol_tur_aze_zul_sun_fbf_urd_lit_bsq_afr_amr_swt_cnt_hin_fre_ses_grk_cic_guj_hun_dyu_swa_fin_bos_heb_geo_pol_mcd_slo_por_gam_hau_scr_est_xho_jav_glc_bat_jpn_knd_kor_rus_arw_dgb_rom_mao_ukr_tig_mly_mnd_ger_bem_swe_amh_alb_spa_pan_dut_qcu_ita_nor_bul_yor_chh_ben_anl_ctl_tag_cze_lda_lat_tsn_ind_tha_wly_tml_moo_akn_azi_prs_svk_uzb_igb_vie_owc_bam_ewe_ven	0.165775557437115	0.38986205679276	0.697529977794062
601	chh_alb_fbf_rom_aeg_mlt_wly_svk_uzb_aze_xho_sun_lda_dut_guj_bsq_krd_amr_dyu_cnt_ita_spa_moo_ben_zul_lat_hun_dgb_bem_est_bos_gam_geo_hin_prs_afr_mcd_owc_anl_por_fin_bam_jav_pol_mly_jpn_tml_kor_rus_cze_akn_nor_mao_pan_amh_bat_mnd_arw_igb_lit_tig_ger_mol_slo_scr_qcu_fre_ukr_urd_ven_heb_glc_sid_swe_tag_ctl_cic_eng_ses_ind_tha_hau_knd_swa_tsw_azi_grk_bul_tur_swt_vie_sod_yor_ewe_tsn	0.0134746273316496	0.0317140511349865	0.974768052673899
602	owc_svk_swa_mcd_tig_anl_chh_swe_uzb_azi_tsw_ind_akn_mol_bul_bsq_bos_amh_moo_mnd_ita_cze_swt_grk_igb_por_hun_xho_ses_fin_spa_wly_geo_ctl_rus_lat_prs_gam_amr_pan_est_bam_mao_arw_mly_jpn_tml_kor_eng_scr_bem_urd_jav_ukr_heb_tag_cnt_guj_ven_pol_sid_hin_krd_lit_fre_qcu_nor_ben_alb_ewe_hau_afr_mlt_ger_sun_dut_fbf_glc_zul_bat_tha_aeg_knd_yor_cic_tur_rom_slo_aze_dgb_vie_sod_dyu_lda_tsn	-0.371457399566312	-0.879537367011728	0.381377007356956
603	sod_arw_yor_ben_wly_gam_heb_urd_tur_azi_dgb_tag_igb_lat_cze_bsq_rom_mlt_swt_mnd_ita_mol_cic_alb_lda_ukr_fin_bam_xho_hun_svk_hau_geo_ctl_prs_swe_krd_chh_tig_eng_est_tsn_ind_por_sun_jpn_knd_kor_spa_pan_tsw_glc_mao_guj_sid_jav_cnt_dut_zul_bul_amr_nor_mcd_fre_hin_qcu_pol_rus_bos_swa_amh_grk_aeg_afr_mly_slo_moo_ger_akn_bat_tha_owc_tml_bem_fbf_uzb_lit_scr_aze_ven_vie_anl_dyu_ewe_ses	-0.851250475903992	-2.0578413964104	0.0424039519626926
604	sod_cze_yor_swe_hau_chh_tig_por_uzb_aze_cic_sun_dgb_slo_nor_bsq_scr_heb_lda_cnt_ger_mcd_ven_arw_tsw_ukr_est_ses_tsn_fin_hin_amr_geo_afr_eng_ita_urd_mlt_owc_ctl_hun_akn_bat_glc_tag_jpn_knd_kor_ben_spa_bam_lat_jav_rom_aeg_mly_mnd_grk_igb_fre_anl_prs_svk_rus_pan_qcu_dut_bul_mol_zul_wly_guj_gam_bos_ind_alb_swt_pol_swa_mao_tha_amh_tml_ewe_fbf_tur_lit_krd_azi_bem_vie_sid_dyu_moo_xho	0.0667056018901473	0.157012845811097	0.875575096177301
605	chh_ukr_cic_lit_amh_sod_gam_dut_uzb_azi_xho_sun_dgb_arw_hin_bsq_ger_wly_bem_mnd_rom_ben_akn_afr_zul_svk_fin_fbf_ses_hun_ita_anl_geo_ctl_cze_pan_urd_aeg_tig_mol_est_igb_jav_nor_mly_jpn_tml_kor_scr_fre_tsn_glc_bat_swe_heb_mao_cnt_grk_ewe_eng_amr_bul_mcd_alb_prs_qcu_guj_slo_por_swt_sid_spa_hau_rus_ind_krd_moo_bos_tsw_tag_tha_mlt_knd_ven_swa_aze_pol_lat_tur_yor_vie_owc_dyu_bam_lda	-0.3420548725038	-0.810916719819177	0.41948391637149
606	heb_swe_bem_ben_tig_gam_sid_rus_aze_azi_zul_bat_dyu_grk_dut_bsq_fre_amr_lda_cnt_slo_por_tsn_glc_moo_scr_hun_igb_xho_fin_hin_wly_geo_prs_afr_alb_krd_hau_sod_arw_est_bam_sun_pol_ind_jpn_knd_kor_urd_svk_cic_ctl_jav_ger_owc_mly_mnd_bul_akn_pan_amh_spa_nor_guj_ita_qcu_bos_lat_rom_yor_aeg_lit_mlt_ukr_mao_mol_ven_mcd_swa_tag_tha_chh_tml_tsw_fbf_tur_eng_cze_uzb_swt_vie_anl_ses_ewe_dgb	-0.361270936395749	-0.856100828749136	0.394142432565976
607	tig_cze_fbf_krd_sod_mlt_amh_arw_azi_tur_akn_tag_lda_pol_svk_bsq_glc_gam_tsn_mnd_ger_bos_yor_guj_xho_lit_est_ewe_bem_fin_rom_sid_geo_ctl_urd_rus_dut_amr_anl_mcd_hun_igb_mly_lat_ind_jpn_tml_kor_grk_swe_ven_ben_mao_ita_aeg_sun_cnt_hin_cic_nor_owc_bul_por_slo_alb_qcu_scr_ukr_spa_ses_hau_mol_wly_prs_bat_afr_dyu_fre_dgb_jav_tha_heb_knd_swt_tsw_uzb_eng_pan_aze_bam_vie_chh_swa_moo_zul	-0.431183351564907	-1.02400725100912	0.308488093126168
608	anl_afr_zul_arw_gam_sid_heb_glc_aze_tur_dyu_mly_igb_grk_fre_bsq_bul_owc_dgb_cnt_ben_rus_bam_por_xho_bos_fin_swa_moo_hun_nor_aeg_geo_dut_pol_slo_ita_mlt_wly_swe_est_fbf_jav_lat_bat_jpn_knd_kor_ger_ukr_bem_krd_sun_prs_amh_ind_mnd_alb_yor_scr_tig_eng_urd_cze_spa_qcu_mcd_hin_lit_ven_chh_svk_amr_pan_mao_ctl_lda_mol_tsn_tag_tha_sod_tml_akn_swt_uzb_guj_rom_azi_ses_vie_hau_cic_tsw_ewe	-0.509175838596552	-1.21208244417648	0.228551228587292
609	owc_arw_swt_alb_amh_hau_mlt_fre_tur_uzb_igb_mly_bem_afr_hin_bsq_svk_tig_yor_cnt_grk_prs_ses_guj_bam_slo_hun_lda_xho_fin_krd_gam_geo_eng_dut_mol_bos_sod_amr_urd_est_ewe_tag_mcd_mao_jpn_knd_kor_cze_scr_ven_ukr_bat_ger_heb_jav_mnd_lat_dyu_pol_wly_nor_pan_rom_swe_qcu_ben_lit_por_tsw_chh_ctl_sid_ita_ind_bul_swa_rus_tsn_sun_tha_anl_tml_moo_fbf_aze_glc_spa_azi_zul_vie_aeg_dgb_akn_cic	-0.663930397646552	-1.58988416523138	0.115254789709644
610	hau_svk_yor_rom_amr_wly_amh_ger_uzb_aze_bem_sun_fbf_grk_dut_bsq_pan_mlt_ewe_cnt_prs_arw_akn_fre_ses_rus_est_xho_swa_hun_alb_sid_geo_mcd_slo_por_bul_chh_owc_glc_fin_zul_bat_eng_mly_jpn_tml_kor_spa_nor_cic_lat_tag_ita_heb_ind_mnd_ben_ven_afr_anl_guj_pol_scr_lit_qcu_bos_hin_mol_tsw_tig_swe_aeg_urd_jav_krd_dyu_ukr_swt_mao_tha_sod_knd_bam_tsn_tur_ctl_cze_azi_dgb_vie_gam_moo_igb_lda	0.709412715588759	1.68411563372669	0.0955129288667223
611	gam_hin_bam_scr_amr_sod_anl_swe_tur_azi_cic_tag_akn_arw_pan_bsq_prs_chh_tsn_mnd_ben_alb_ven_slo_yor_krd_fin_bem_ses_hun_mol_heb_geo_cze_afr_lat_grk_amh_aeg_fre_est_ewe_jav_bul_sun_jpn_knd_kor_ger_nor_xho_guj_mao_ukr_tig_bat_cnt_ita_zul_lit_sid_ctl_por_dut_svk_qcu_urd_pol_bos_igb_wly_rom_hau_eng_ind_mcd_fbf_glc_swt_mly_tha_mlt_tml_lda_swa_uzb_rus_spa_aze_dyu_vie_owc_moo_tsw_dgb	-0.741647891358881	-1.7825778264744	0.0779182257117177
612	tig_nor_lda_fre_gam_amh_owc_ita_uzb_azi_ses_bat_dyu_ben_glc_bsq_por_amr_swt_mnd_dut_alb_swa_afr_igb_svk_est_yor_tsn_fin_mcd_sid_geo_rus_slo_grk_cze_sod_hau_krd_hun_xho_tag_rom_sun_jpn_tml_kor_eng_ger_ven_pol_mly_guj_chh_mao_cnt_bos_ewe_ukr_wly_spa_arw_pan_bul_qcu_lat_mol_swe_tsw_mlt_ctl_anl_urd_jav_hin_zul_scr_bem_ind_tha_aeg_knd_dgb_cic_aze_lit_prs_tur_bam_vie_heb_moo_akn_fbf	0.0415196602286096	0.0979008868547119	0.922221688456173
613	amr_ger_yor_scr_chh_hau_sod_dut_azi_tur_moo_mao_tsw_nor_krd_bsq_pan_tig_dyu_cnt_glc_slo_bam_ita_cic_fre_est_swt_ses_hun_rom_wly_geo_alb_hin_ctl_cze_anl_gam_mcd_fin_fbf_bat_spa_tag_jpn_tml_kor_bul_prs_ewe_grk_ind_urd_owc_sun_mnd_lit_akn_swe_aeg_lat_afr_bos_arw_qcu_ukr_por_eng_tsn_amh_mol_heb_pol_mly_svk_ven_guj_igb_jav_tha_mlt_knd_swa_dgb_uzb_ben_rus_aze_lda_vie_sid_xho_bem_zul	-0.743556397203421	-1.79295554435429	0.0762309956183915
614	sid_alb_bem_rus_owc_amr_chh_ita_tur_aze_swa_ind_dgb_eng_svk_bsq_rom_anl_igb_mnd_bul_arw_tsw_spa_ewe_dut_hun_dyu_yor_fin_grk_mlt_geo_pan_ukr_bos_prs_tig_amh_ben_est_tsn_bat_afr_tag_jpn_tml_kor_krd_por_moo_lat_mly_nor_aeg_sun_cnt_guj_zul_glc_sod_hin_slo_fre_urd_qcu_ger_cze_scr_fbf_gam_swe_hau_ctl_jav_pol_ven_mcd_cic_mao_tha_heb_knd_lda_ses_azi_lit_mol_uzb_akn_vie_wly_xho_bam_swt	-0.463157691739829	-1.10036843567838	0.274011688875337
615	sod_cze_igb_lit_wly_chh_amr_slo_aze_tur_dgb_tag_bem_scr_por_bsq_ctl_gam_akn_mnd_bos_pan_lda_svk_zul_fre_est_fbf_swt_fin_pol_heb_geo_nor_spa_rom_alb_sid_owc_dut_hun_bam_jav_ger_bat_jpn_tml_kor_ukr_grk_tsw_urd_ind_guj_hau_sun_cnt_afr_dyu_ben_aeg_glc_arw_rus_swe_qcu_mcd_eng_lat_ses_mlt_bul_tig_krd_mao_ita_moo_hin_xho_mly_tha_anl_knd_ewe_swa_uzb_mol_prs_azi_tsn_vie_amh_yor_cic_ven	-0.322923315591531	-0.764926814838144	0.446251852496678
616	gam_guj_ewe_grk_amr_aeg_sid_swe_aze_tur_zul_ind_cic_cze_rus_bsq_eng_amh_dyu_mnd_alb_mcd_akn_afr_bem_arw_hun_swt_igb_est_pan_anl_geo_por_scr_mol_bul_hau_chh_ben_fin_ven_mao_ger_mly_jpn_knd_kor_bos_hin_bam_fre_sun_lat_mlt_bat_cnt_urd_tsn_rom_wly_ita_krd_ctl_glc_qcu_pol_slo_prs_lda_tig_spa_heb_svk_tag_nor_moo_dut_yor_jav_tha_sod_tml_dgb_tsw_uzb_lit_ukr_azi_swa_vie_owc_fbf_ses_xho	0.191388484857393	0.450210514260558	0.65360639638037
617	sid_pol_ses_arw_mlt_hau_gam_ukr_azi_uzb_igb_tag_swt_spa_alb_bsq_bul_tig_ven_cnt_prs_scr_dgb_dut_bam_afr_est_tsw_yor_fin_swe_heb_geo_lat_eng_krd_mol_amh_anl_bos_hun_swa_sun_guj_jav_jpn_tml_kor_mcd_rom_zul_lit_bat_pan_sod_mly_mnd_fre_fbf_urd_amr_grk_ben_glc_svk_qcu_nor_cze_ita_ewe_owc_slo_chh_rus_mao_hin_bem_por_dyu_ind_tha_aeg_knd_tsn_moo_tur_ctl_ger_aze_xho_vie_wly_cic_lda_akn	-0.108577171767952	-0.2558790994647	0.798609308241036
618	owc_pol_yor_bos_heb_anl_tig_dut_uzb_azi_swa_ind_tsw_afr_fre_bsq_guj_aeg_ewe_mnd_lit_pan_xho_por_akn_arw_fin_bam_ses_est_eng_sod_geo_ger_svk_urd_mol_gam_wly_ctl_hun_moo_bat_slo_sun_jpn_knd_kor_alb_ukr_tsn_cze_mao_bul_chh_tag_cnt_swe_swt_hin_amr_rom_lat_mcd_scr_qcu_prs_nor_ben_lda_hau_rus_amh_krd_mly_spa_ven_ita_zul_jav_tha_mlt_tml_igb_dyu_aze_glc_grk_tur_cic_vie_sid_bem_fbf_dgb	-0.587621722632563	-1.40023377747103	0.164770722456108
619	gam_ukr_cic_fre_aeg_chh_tig_afr_tur_azi_bam_mly_ven_ben_alb_bsq_rus_owc_fbf_cnt_mcd_ita_xho_hin_zul_grk_fin_tsn_ewe_est_ctl_mlt_geo_pol_dut_swe_slo_amr_hau_por_hun_lda_ind_nor_bat_jpn_knd_kor_ger_mol_dyu_lit_tag_bul_wly_sun_mnd_lat_akn_guj_sid_prs_arw_glc_eng_qcu_bos_rom_krd_moo_sod_pan_amh_scr_jav_spa_bem_urd_ses_mao_tha_anl_tml_dgb_tsw_uzb_cze_svk_aze_yor_vie_heb_swt_swa_igb	-0.227280545053608	-0.537339020171509	0.592316839061824
620	sid_pol_fbf_lit_anl_gam_aeg_prs_tur_uzb_dgb_sun_cic_scr_cze_bsq_pan_owc_igb_mnd_hin_por_swa_grk_swt_ita_hun_tsw_tsn_fin_afr_sod_geo_mol_ben_alb_urd_mlt_tig_bul_est_bem_mly_rus_mao_jpn_tml_kor_ctl_krd_dyu_ger_tag_eng_wly_bat_cnt_rom_bam_glc_amh_mcd_ukr_svk_arw_qcu_swe_dut_fre_yor_heb_spa_chh_slo_ind_lat_ses_bos_moo_jav_tha_amr_knd_ven_zul_azi_guj_nor_aze_lda_vie_hau_akn_ewe_xho	-0.270223041023321	-0.639193069323314	0.524268613121243
621	sod_pan_yor_rus_hau_mlt_aeg_arw_tur_aze_tsw_mly_ses_ita_krd_bsq_guj_owc_zul_mnd_ger_bul_akn_bos_tsn_mcd_hun_bam_bem_fin_pol_sid_geo_slo_spa_svk_eng_amh_anl_fre_est_swt_mao_hin_ind_jpn_tml_kor_alb_swe_xho_lat_jav_rom_heb_bat_cnt_glc_lda_por_tig_ukr_mol_ben_lit_qcu_ctl_scr_nor_ewe_chh_cze_wly_grk_tag_dut_ven_prs_fbf_sun_tha_amr_knd_igb_moo_uzb_urd_afr_azi_dyu_vie_gam_dgb_cic_swa	-0.473944542849753	-1.12719720004875	0.26255902980652
622	amr_scr_fbf_bos_anl_heb_wly_hin_azi_uzb_dgb_tag_ven_ger_ctl_bsq_prs_chh_swa_mnd_por_krd_igb_pan_swt_ben_hun_bam_akn_est_pol_sod_geo_svk_glc_grk_afr_tig_gam_alb_fin_moo_mao_lit_ind_jpn_tml_kor_ita_mol_lda_spa_mly_ukr_aeg_bat_cnt_swe_ewe_rus_mlt_eng_lat_dut_bul_qcu_slo_guj_fre_bem_owc_rom_sid_urd_sun_arw_dyu_cze_zul_jav_tha_hau_knd_yor_xho_tur_mcd_nor_aze_cic_vie_amh_tsn_ses_tsw	0.874329846093995	2.08365970236222	0.0399342245848414
623	mlt_urd_dgb_afr_sid_chh_amr_fre_azi_aze_yor_mly_ses_glc_arw_bsq_lat_aeg_swa_mnd_rom_ger_tsw_guj_xho_spa_fin_bem_ewe_hun_lit_heb_geo_dut_nor_mol_ctl_sod_hau_ben_est_moo_bat_grk_jav_jpn_knd_kor_pol_eng_akn_swe_mao_bos_gam_sun_cnt_alb_lda_svk_owc_slo_hin_pan_ita_qcu_ukr_rus_prs_swt_wly_bul_tig_cze_ind_krd_dyu_mcd_tsn_tag_tha_amh_tml_zul_bam_uzb_scr_por_tur_fbf_vie_anl_ven_igb_cic	-0.768014933290856	-1.84855562984451	0.0676994876948291
624	wly_glc_bem_lat_amh_hau_chh_spa_aze_uzb_ses_ind_swt_eng_svk_bsq_mol_mlt_ven_cnt_rus_hin_yor_cze_zul_bos_hun_bam_tsn_est_bul_sid_geo_rom_urd_ben_ita_tig_owc_ukr_fin_igb_mly_ger_jav_jpn_knd_kor_guj_nor_moo_pan_bat_por_sod_tag_mnd_prs_cic_fre_amr_mcd_alb_slo_arw_qcu_grk_afr_krd_dyu_gam_lit_anl_dut_mao_swe_ewe_ctl_fbf_sun_tha_aeg_tml_akn_swa_tur_pol_scr_azi_xho_vie_heb_lda_tsw_dgb	0.0696855295489822	0.163958672153458	0.87011948313873
625	owc_por_lda_ukr_tig_sid_hau_glc_azi_uzb_bam_mao_moo_alb_lit_bsq_eng_anl_swa_cnt_mcd_scr_zul_rom_tsw_krd_fin_igb_ses_hun_bul_aeg_geo_hin_ben_pol_swe_sod_heb_slo_est_dyu_jav_grk_mly_jpn_knd_kor_guj_pan_bem_cze_ind_mol_chh_bat_mnd_bos_ewe_ger_amh_ita_prs_nor_fre_qcu_urd_rus_svk_xho_amr_spa_mlt_afr_sun_lat_ven_dut_dgb_tag_tha_gam_tml_swt_fbf_aze_ctl_arw_tur_cic_vie_wly_tsn_akn_yor	-0.645755995661719	-1.54506942915923	0.125725652968512
626	sod_hin_swa_krd_owc_heb_gam_bul_uzb_azi_zul_bat_ewe_slo_grk_bsq_fre_amh_igb_cnt_prs_arw_swt_lat_yor_afr_est_xho_ses_hun_nor_mlt_geo_rus_mol_dut_swe_aeg_chh_svk_fin_fbf_tag_ukr_mly_jpn_tml_kor_lit_pan_bem_cze_mao_scr_tig_sun_mnd_spa_bam_glc_anl_bos_mcd_urd_rom_qcu_ita_ben_pol_tsw_wly_ger_hau_ctl_jav_eng_cic_alb_lda_ind_tha_amr_knd_dyu_ven_aze_guj_por_tur_tsn_vie_sid_akn_moo_dgb	-0.356429219578106	-0.844191682358962	0.400728639610274
627	wly_prs_ewe_guj_heb_owc_chh_eng_aze_uzb_tsn_jav_moo_lit_glc_bsq_ita_anl_dgb_cnt_pan_bos_dyu_slo_cic_afr_fin_lda_yor_est_dut_tig_geo_swe_krd_ben_svk_sod_gam_hin_hun_bam_mao_mcd_tag_jpn_tml_kor_nor_urd_igb_mol_mly_ukr_amh_sun_mnd_por_zul_lat_hau_pol_bul_rus_cze_qcu_rom_alb_grk_xho_mlt_arw_sid_ger_ind_scr_fbf_ctl_ven_bat_tha_aeg_knd_tsw_ses_azi_fre_spa_tur_akn_vie_amr_bem_swa_swt	-0.310134203568899	-0.734501166326824	0.464491316578091
628	owc_dut_ven_spa_wly_sid_hau_slo_uzb_aze_ewe_tag_swa_prs_rus_bsq_swe_amr_igb_cnt_glc_ger_bem_bul_lda_afr_hun_yor_tsw_fin_guj_gam_geo_por_grk_lat_bos_anl_amh_pol_est_swt_jav_alb_sun_jpn_tml_kor_arw_cze_dyu_ctl_mao_mcd_heb_bat_mnd_svk_moo_urd_mlt_scr_ita_ben_pan_qcu_eng_hin_krd_ses_tig_mol_chh_lit_mly_ukr_tsn_rom_akn_ind_tha_aeg_knd_xho_dgb_tur_nor_fre_azi_bam_vie_sod_fbf_zul_cic	-0.372747115925827	-0.882745125359842	0.379650082250541
629	heb_lat_bem_hin_hau_sid_anl_alb_azi_uzb_zul_jav_tsn_arw_pan_bsq_ita_gam_bam_mnd_bul_swe_moo_krd_akn_prs_est_dyu_cic_fin_svk_wly_geo_dut_cze_bos_mol_sod_tig_grk_hun_lda_ind_rom_sun_jpn_tml_kor_ctl_ukr_dgb_ben_mao_eng_amh_tag_cnt_glc_ses_scr_mlt_lit_por_slo_afr_qcu_fre_urd_nor_igb_amr_mcd_aeg_spa_mly_rus_fbf_guj_tsw_bat_tha_chh_knd_ewe_ven_aze_ger_pol_tur_yor_vie_owc_xho_swt_swa	0.789252378509374	1.87772721733519	0.063552270345973
630	mlt_rus_fbf_lat_wly_heb_owc_ita_tur_azi_swa_jav_dyu_mcd_scr_bsq_fre_sid_tsn_cnt_nor_swe_dgb_hin_ses_krd_hun_bem_xho_fin_guj_chh_geo_glc_lit_por_bul_sod_aeg_bos_est_moo_mly_pol_sun_jpn_tml_kor_cze_ukr_tsw_alb_bat_ctl_gam_mao_mnd_arw_ewe_ger_amh_urd_mol_svk_ben_qcu_grk_spa_rom_akn_anl_slo_tig_dut_tag_eng_yor_pan_zul_ind_tha_hau_knd_cic_igb_aze_afr_prs_uzb_bam_vie_amr_ven_swt_lda	-0.511778406814853	-1.217493964631	0.226496554392664
631	wly_urd_dyu_eng_amh_amr_aeg_ukr_uzb_tur_swa_mly_ewe_alb_ctl_bsq_swe_sid_moo_cnt_por_ben_zul_pol_lda_bos_est_igb_akn_hun_hin_chh_geo_lit_lat_scr_pan_tig_hau_bul_fin_bem_sun_cze_mao_jpn_tml_kor_afr_krd_bam_glc_jav_ger_gam_tag_mnd_prs_dgb_rus_anl_spa_dut_slo_fre_qcu_guj_mol_svk_xho_mlt_nor_owc_ita_ind_mcd_ses_rom_ven_bat_tha_sod_knd_swt_tsw_aze_arw_grk_azi_tsn_vie_heb_cic_fbf_yor	-0.336689747925734	-0.796880869219303	0.427549942882765
632	gam_bos_fbf_urd_heb_sod_amh_nor_azi_tur_dyu_bat_bam_dut_rus_bsq_prs_hau_moo_mnd_grk_ukr_swa_pan_ses_ctl_hun_bem_lda_fin_krd_aeg_geo_spa_mol_scr_svk_wly_sid_rom_est_akn_mly_ger_jav_jpn_tml_kor_ben_glc_dgb_por_ind_ita_chh_sun_cnt_fre_yor_eng_anl_swe_guj_afr_lat_qcu_mcd_alb_cze_igb_owc_lit_tig_arw_tag_hin_swt_pol_ven_mao_tha_amr_knd_zul_cic_uzb_slo_bul_aze_ewe_vie_mlt_tsw_xho_tsn	0.123066845661162	0.289823593533552	0.772596389408702
633	amh_grk_cic_ctl_owc_tig_gam_bos_azi_tur_swa_ind_bem_prs_nor_bsq_svk_amr_dgb_cnt_ger_mcd_tsw_mol_yor_scr_hun_lda_igb_fin_eng_sid_geo_ben_alb_por_rus_anl_hau_ukr_est_ses_mly_fre_mao_jpn_tml_kor_pan_rom_moo_swe_tag_ita_mlt_jav_mnd_slo_dyu_pol_aeg_spa_hin_arw_afr_qcu_lat_guj_urd_akn_sod_dut_chh_krd_bat_glc_ewe_bul_bam_sun_tha_heb_knd_swt_zul_aze_cze_lit_uzb_xho_vie_wly_tsn_fbf_ven	-0.0454308774406122	-0.107110897259545	0.914931728498714
634	sid_ctl_swa_guj_hau_aeg_sod_glc_uzb_aze_dgb_mao_moo_pol_ben_bsq_ita_tig_zul_cnt_urd_arw_tsn_fre_bam_lit_fin_swt_akn_hun_bos_chh_geo_eng_ukr_rom_mcd_amr_heb_swe_est_fbf_tag_slo_ind_jpn_tml_kor_prs_cze_lda_dut_mly_nor_mlt_bat_mnd_por_igb_alb_gam_bul_scr_svk_mol_qcu_spa_krd_grk_xho_wly_ger_anl_afr_sun_lat_cic_hin_ses_jav_tha_amh_knd_ven_bem_azi_rus_pan_tur_yor_vie_owc_ewe_dyu_tsw	-0.642721359881012	-1.54012157496143	0.126926479218731
635	sod_cze_bam_urd_chh_amr_gam_ukr_tur_aze_dyu_jav_swa_por_spa_bsq_rom_heb_ewe_mnd_bos_pan_lda_lat_fbf_nor_fin_igb_ses_hun_arw_tig_geo_glc_mcd_afr_krd_amh_hau_scr_est_moo_sun_pol_bat_jpn_tml_kor_fre_alb_swt_svk_tag_slo_aeg_mao_cnt_eng_zul_ita_wly_mol_lit_bul_hin_qcu_swe_ben_guj_tsn_sid_ctl_anl_dut_ind_ger_dgb_prs_akn_mly_tha_owc_knd_bem_xho_azi_rus_grk_uzb_cic_vie_mlt_yor_tsw_ven	-0.416263068342893	-0.987798156567396	0.325814544504451
636	sid_hin_moo_swe_sod_amr_tig_spa_aze_azi_cic_bat_fbf_arw_ctl_bsq_ukr_chh_dgb_cnt_dut_cze_tsn_por_yor_grk_fin_ewe_zul_est_scr_heb_geo_ben_urd_mol_lit_amh_anl_pol_hun_lda_tag_pan_mao_jpn_tml_kor_prs_fre_tsw_bul_ind_slo_gam_mly_mnd_alb_swt_ita_aeg_glc_afr_eng_bos_qcu_rom_rus_mcd_akn_mlt_krd_hau_ger_sun_nor_bam_guj_xho_jav_tha_owc_knd_swa_bem_uzb_lat_svk_tur_ses_vie_wly_igb_dyu_ven	-0.427572651602498	-1.01588183755455	0.312321291737748
637	hau_slo_bam_grk_chh_amh_wly_afr_aze_tur_fbf_mao_yor_svk_pol_bsq_scr_sid_tsn_mnd_krd_glc_dgb_bul_zul_lit_est_xho_ses_hun_prs_anl_geo_bos_cze_spa_fre_tig_amr_ger_fin_swa_tag_mol_bat_jpn_knd_kor_arw_por_moo_dut_jav_guj_heb_ind_cnt_ctl_cic_rom_owc_ben_ita_eng_alb_qcu_nor_rus_mcd_ven_sod_swe_mlt_pan_mly_ukr_ewe_lat_lda_sun_tha_aeg_tml_akn_swt_azi_urd_hin_uzb_dyu_vie_gam_tsw_igb_bem	0.00266597322105631	0.00627329842962477	0.995008102094658
638	hau_arw_swt_glc_tig_aeg_anl_dut_azi_aze_tsw_jav_yor_guj_mcd_bsq_lit_gam_zul_cnt_swe_prs_bem_ita_swa_grk_hun_ses_moo_fin_alb_amh_geo_rus_nor_lat_eng_heb_sid_por_est_fbf_mly_urd_mao_jpn_knd_kor_ctl_ukr_xho_ben_tag_mol_mlt_sun_mnd_rom_dyu_afr_owc_scr_bul_ger_slo_qcu_fre_bos_spa_akn_sod_svk_wly_pan_bat_krd_cic_cze_bam_ind_tha_amr_tml_ven_tsn_tur_hin_pol_uzb_lda_vie_chh_ewe_igb_dgb	-0.332926603297461	-0.787738866071122	0.432852622374847
639	gam_glc_dgb_ctl_wly_hau_aeg_krd_aze_azi_bam_tag_lda_alb_slo_bsq_por_heb_fbf_mnd_guj_lit_moo_pol_ses_ita_est_cic_xho_hun_urd_mlt_geo_arw_bul_ukr_grk_amh_tig_rus_fin_yor_ind_swe_sun_jpn_knd_kor_lat_fre_dyu_hin_mly_nor_anl_jav_cnt_prs_igb_mol_chh_svk_bos_rom_ger_qcu_pan_spa_cze_tsw_sod_afr_owc_eng_mao_scr_ewe_mcd_akn_bat_tha_amr_tml_ven_tsn_tur_dut_ben_uzb_bem_vie_sid_zul_swa_swt	-0.111154338873241	-0.261859115979697	0.794009163547191
640	mlt_svk_cic_prs_amr_amh_anl_lit_uzb_azi_xho_mao_ewe_ger_krd_bsq_arw_sod_dgb_cnt_spa_scr_tsw_grk_ses_ben_est_swt_ven_hun_swe_hau_geo_fre_dut_pol_nor_owc_chh_ctl_fin_lda_sun_glc_mly_jpn_knd_kor_hin_bos_bem_lat_tag_mcd_wly_jav_mnd_ita_swa_slo_sid_mol_ukr_bul_alb_qcu_rom_pan_rus_yor_aeg_eng_gam_guj_ind_cze_fbf_afr_moo_bat_tha_heb_tml_zul_igb_aze_por_urd_tur_akn_vie_tig_dyu_bam_tsn	-0.190028165653213	-0.449015871954789	0.654464796728464
641	sod_ben_tsw_dut_amh_wly_aeg_ukr_tur_uzb_xho_mly_ses_afr_arw_bsq_scr_hau_ewe_cnt_glc_grk_akn_urd_swt_rom_hun_tsn_zul_fin_rus_heb_geo_swe_lit_mcd_ita_amr_mlt_krd_est_dgb_ind_bos_tag_jpn_knd_kor_eng_prs_lda_lat_bat_cze_anl_jav_mnd_ctl_swa_pan_owc_ger_por_hin_pol_qcu_nor_svk_fre_bem_chh_mol_sid_alb_mao_guj_ven_bul_yor_sun_tha_gam_tml_moo_fbf_azi_slo_spa_aze_bam_vie_tig_cic_dyu_igb	-0.0160589502662049	-0.0378239537483962	0.969909119734981
642	chh_lit_bem_glc_mlt_gam_owc_ukr_azi_aze_ses_mly_swt_cze_eng_bsq_hin_aeg_xho_mnd_mol_nor_moo_rom_tsw_pan_fin_dgb_ewe_est_grk_tig_geo_dut_alb_arw_urd_wly_amh_scr_hun_fbf_jav_lat_tag_jpn_knd_kor_bul_ctl_tsn_swe_bat_svk_anl_sun_cnt_bos_swa_mcd_amr_afr_fre_pol_spa_qcu_rus_ger_slo_dyu_heb_ita_sid_guj_ind_por_cic_prs_zul_mao_tha_sod_tml_igb_yor_tur_ben_krd_uzb_akn_vie_hau_lda_bam_ven	0.697458782833849	1.66220668887308	0.0998384896910124
643	aeg_por_fbf_pan_hau_tig_anl_ben_aze_azi_ewe_ind_yor_prs_grk_bsq_swe_amh_zul_cnt_ita_slo_ses_scr_tsn_ukr_est_bem_swt_hun_mcd_sod_geo_eng_lat_bos_spa_heb_sid_nor_fin_tsw_jav_guj_tag_jpn_tml_kor_lit_dut_akn_fre_bat_rus_owc_mao_mnd_svk_lda_cze_chh_pol_arw_ger_glc_qcu_hin_bul_rom_moo_mlt_alb_gam_krd_mly_ctl_dgb_mol_dyu_sun_tha_amr_knd_bam_igb_uzb_urd_afr_tur_cic_vie_wly_xho_ven_swa	-0.476230472462796	-1.13069711043929	0.261090122702145
644	anl_urd_zul_glc_wly_chh_amr_bul_aze_uzb_tsn_bat_ses_arw_ger_bsq_pan_mlt_lda_cnt_alb_scr_bam_pol_dgb_lit_fin_akn_swa_hun_swe_hau_geo_ukr_hin_afr_eng_tig_sod_lat_est_yor_jav_bos_mao_jpn_tml_kor_svk_ctl_xho_mcd_tag_spa_amh_mly_mnd_cze_ven_prs_sid_grk_guj_nor_mol_qcu_dut_ita_por_moo_gam_fre_owc_rom_sun_slo_ewe_ben_swt_ind_tha_aeg_knd_cic_bem_azi_krd_rus_tur_fbf_vie_heb_igb_tsw_dyu	-0.737398762006229	-1.76803835380213	0.0803339448591208
645	heb_ger_fbf_hin_amr_anl_sid_dut_uzb_tur_tsw_mao_cic_lat_lit_bsq_rus_amh_yor_mnd_guj_pan_ven_pol_bem_swe_fin_moo_ewe_est_grk_sod_geo_bos_slo_spa_cze_gam_tig_nor_hun_tsn_bat_arw_mly_jpn_knd_kor_fre_mol_dgb_bul_ind_afr_aeg_jav_cnt_alb_lda_urd_chh_ctl_mcd_eng_ukr_qcu_glc_scr_svk_xho_hau_ita_owc_krd_sun_rom_dyu_por_ses_tag_tha_wly_tml_zul_akn_aze_prs_ben_azi_igb_vie_mlt_swa_swt_bam	0.259018651165802	0.608953695058039	0.544039800153808
646	gam_pan_fbf_fre_heb_hau_mlt_swe_azi_uzb_akn_sun_yor_lit_grk_bsq_hin_tig_ewe_cnt_krd_ctl_ses_glc_bem_rom_est_moo_bam_hun_scr_amh_geo_pol_ger_alb_eng_owc_aeg_lat_fin_igb_jav_rus_mly_jpn_tml_kor_bul_spa_cic_mcd_mao_bos_sod_bat_mnd_por_zul_slo_amr_mol_guj_svk_urd_qcu_afr_dut_arw_dgb_wly_ukr_anl_ben_ind_nor_tsn_prs_ven_tag_tha_chh_knd_dyu_swa_aze_ita_cze_tur_tsw_vie_sid_xho_swt_lda	-0.24883648777097	-0.5880335059587	0.557935066794431
647	chh_slo_swa_swe_amh_gam_amr_ukr_aze_tur_bam_sun_ven_prs_nor_bsq_krd_sod_akn_mnd_mol_spa_dgb_ctl_moo_lat_est_tsw_dyu_hun_por_anl_geo_hin_lit_bul_cze_hau_tig_bos_fin_xho_bat_ger_ind_jpn_tml_kor_dut_scr_yor_afr_jav_ita_heb_mly_cnt_grk_swt_alb_aeg_rus_arw_svk_fre_qcu_glc_guj_mcd_ewe_wly_ben_owc_rom_tag_urd_fbf_eng_lda_mao_tha_sid_knd_bem_tsn_azi_pol_pan_uzb_zul_vie_mlt_ses_cic_igb	-0.838309772846571	-2.02850467023499	0.045368505880629
648	owc_ukr_cic_cze_amh_chh_mlt_lat_aze_uzb_bam_tag_tsn_mol_alb_bsq_mcd_aeg_xho_mnd_por_fre_yor_swe_ven_dut_fin_bem_swt_hun_rom_sod_geo_hin_krd_bul_slo_wly_gam_spa_est_ewe_jav_nor_ind_jpn_knd_kor_bos_guj_fbf_ita_mly_ben_hau_mao_cnt_urd_dyu_eng_tig_ctl_afr_svk_pol_qcu_rus_arw_lit_ses_anl_grk_amr_ger_bat_prs_swa_pan_igb_sun_tha_sid_tml_moo_tsw_tur_glc_scr_azi_zul_vie_heb_dgb_akn_lda	-0.00688619023748787	-0.0162243573652231	0.987090159646388
649	chh_lit_bam_svk_heb_amr_tig_cze_tur_azi_cic_sun_zul_scr_bul_bsq_ctl_sod_akn_cnt_glc_fre_xho_afr_dyu_por_fin_dgb_moo_est_arw_anl_geo_dut_ben_lat_ukr_gam_owc_spa_hun_bem_tag_swe_ind_jpn_tml_kor_nor_slo_fbf_bos_mao_rus_mlt_mly_mnd_urd_tsn_hin_aeg_krd_grk_prs_mcd_qcu_pol_guj_alb_ses_hau_mol_sid_eng_bat_rom_swt_ita_lda_jav_tha_amh_knd_tsw_ven_aze_ger_pan_uzb_swa_vie_wly_yor_igb_ewe	0.216856513505985	0.510639257436284	0.610813675146816
650	wly_alb_tsn_ben_anl_amh_owc_slo_azi_uzb_yor_ind_xho_ita_hin_bsq_cze_gam_bam_cnt_ctl_swe_dyu_scr_zul_mol_hun_lda_moo_est_bos_sod_geo_grk_prs_rom_spa_mlt_tig_pol_fin_swt_mly_glc_tag_jpn_tml_kor_mcd_nor_ses_fre_mao_por_aeg_bat_mnd_arw_akn_pan_heb_guj_krd_afr_ger_qcu_urd_lit_lat_fbf_hau_eng_sid_rus_jav_ukr_cic_svk_tsw_sun_tha_chh_knd_swa_bem_aze_bul_dut_tur_ven_vie_amr_dgb_igb_ewe	1.09674704583043	2.63563533436945	0.00983980628813715
651	owc_cze_tsn_rom_gam_heb_mlt_lit_uzb_aze_tsw_mly_dgb_svk_afr_bsq_pan_amh_bam_mnd_swe_arw_cic_ukr_ven_urd_hun_yor_bem_est_grk_tig_geo_rus_nor_fre_ita_amr_sid_bul_fin_lda_bat_bos_jav_jpn_knd_kor_scr_dut_igb_eng_sun_guj_hau_ind_cnt_mol_xho_slo_sod_ctl_ger_prs_glc_qcu_lat_pol_mcd_fbf_wly_ben_anl_spa_tag_por_moo_alb_ses_mao_tha_aeg_tml_ewe_dyu_tur_krd_hin_azi_zul_vie_chh_akn_swt_swa	-0.111341533566515	-0.262305914872168	0.793665752193098
652	owc_por_cic_slo_hau_aeg_heb_scr_tur_aze_dyu_mao_igb_ctl_hin_bsq_pol_gam_moo_cnt_bul_ukr_dgb_nor_bam_spa_hun_bem_ewe_fin_rom_chh_geo_arw_grk_krd_glc_sod_amh_prs_est_swt_sun_mol_jav_jpn_tml_kor_fre_lat_tsn_lit_ind_alb_sid_tag_mnd_guj_akn_dut_mlt_mcd_rus_cze_eng_qcu_ita_afr_bos_ven_wly_pan_tig_ben_mly_swe_ses_svk_lda_bat_tha_anl_knd_tsw_fbf_azi_urd_ger_uzb_zul_vie_amr_xho_swa_yor	-0.411994046033151	-0.977898092367645	0.330661694905457
653	sid_arw_igb_rus_mlt_gam_tig_ctl_uzb_tur_dyu_jav_fbf_nor_grk_bsq_slo_owc_moo_cnt_spa_ukr_ses_swe_tsw_dut_fin_tsn_akn_hun_prs_hau_geo_fre_lat_ger_ita_wly_amr_por_est_ewe_sun_scr_ind_jpn_tml_kor_hin_guj_yor_alb_tag_pol_anl_mao_mnd_urd_cic_ben_chh_eng_bos_glc_bul_qcu_svk_rom_cze_swa_aeg_mol_heb_pan_mly_krd_bem_afr_lda_bat_tha_amh_knd_xho_ven_aze_mcd_lit_azi_bam_vie_sod_zul_swt_dgb	0.472316319358697	1.11481700994473	0.267801473559418
654	hau_lit_tsw_por_mlt_tig_amh_swe_aze_tur_yor_bat_ven_pan_glc_bsq_alb_gam_zul_cnt_mol_afr_ewe_urd_bem_dut_hun_dgb_lda_est_ben_amr_geo_rom_ukr_rus_mcd_heb_owc_grk_fin_fbf_tag_nor_ind_jpn_tml_kor_cze_lat_swt_pol_sun_eng_sod_jav_mnd_hin_igb_scr_wly_ger_guj_arw_ita_qcu_ctl_krd_bul_akn_sid_fre_chh_slo_mao_svk_bam_bos_tsn_mly_tha_anl_knd_swa_cic_azi_prs_spa_uzb_xho_vie_aeg_moo_dyu_ses	-0.923358424407996	-2.2378791872528	0.0276161399925343
655	chh_nor_ewe_ben_sod_hau_anl_grk_tur_uzb_yor_mao_tsn_prs_arw_bsq_krd_heb_zul_mnd_ukr_swe_xho_pol_fbf_por_est_cic_tsw_fin_spa_tig_geo_lat_svk_mcd_ctl_mlt_amh_bul_hun_akn_jav_scr_sun_jpn_tml_kor_urd_ita_dgb_rom_bat_glc_amr_tag_cnt_hin_bem_dut_wly_pan_eng_alb_rus_qcu_lit_guj_bos_moo_aeg_ger_sid_slo_mly_fre_swa_cze_ses_ind_tha_owc_knd_lda_ven_azi_afr_mol_aze_dyu_vie_gam_igb_bam_swt	0.339216686661964	0.799391426201309	0.426100488585715
656	heb_ctl_ewe_rus_sod_wly_amh_svk_tur_aze_bem_sun_xho_rom_dut_bsq_ita_gam_dyu_mnd_por_ukr_moo_swe_ven_urd_hun_tsn_zul_fin_mcd_hau_geo_pol_alb_bos_ben_amr_tig_cze_est_ses_ind_slo_tag_jpn_tml_kor_glc_eng_fbf_spa_jav_lit_anl_bat_cnt_mol_igb_scr_mlt_nor_bul_krd_afr_qcu_pan_prs_hin_bam_sid_grk_chh_fre_mly_guj_dgb_lat_lda_mao_tha_aeg_knd_cic_swa_uzb_ger_arw_azi_swt_vie_owc_yor_tsw_akn	-0.0329499313075789	-0.0775903219658854	0.93832063123012
657	anl_nor_swt_pol_mlt_heb_amr_scr_uzb_azi_yor_mao_bam_bos_lit_bsq_krd_aeg_ewe_mnd_mcd_swe_moo_dut_fbf_lat_fin_lda_dyu_est_hin_wly_geo_prs_arw_ben_guj_sid_sod_svk_hun_akn_bat_ita_tag_jpn_tml_kor_rus_cze_bem_urd_ind_mol_owc_sun_cnt_grk_zul_eng_chh_afr_slo_ger_alb_qcu_bul_glc_spa_tsw_hau_por_tig_pan_mly_rom_swa_ctl_ses_jav_tha_amh_knd_tsn_igb_aze_ukr_fre_tur_dgb_vie_gam_ven_cic_xho	-0.523718834471223	-1.24600800147531	0.215891186642912
658	anl_mcd_akn_scr_wly_amh_sod_fre_tur_uzb_tsw_mly_igb_ita_nor_bsq_arw_mlt_xho_mnd_bos_pol_dyu_prs_bam_glc_hun_bem_tsn_est_cze_chh_geo_guj_ukr_hin_svk_sid_gam_ben_fin_swt_bat_grk_sun_jpn_knd_kor_lit_pan_ven_rus_tag_swe_heb_jav_cnt_spa_cic_slo_amr_rom_ger_lat_urd_qcu_afr_eng_alb_dgb_owc_ctl_aeg_dut_mao_bul_fbf_krd_swa_ind_tha_tig_tml_zul_lda_aze_mol_por_azi_yor_vie_hau_moo_ses_ewe	0.355681306981263	0.837772682985108	0.404306291177455
659	heb_ben_tsn_scr_sid_sod_wly_ger_uzb_tur_xho_ind_igb_rus_ita_bsq_svk_mlt_swt_mnd_por_nor_ewe_hin_ses_slo_est_dgb_ven_fin_prs_hau_geo_rom_ctl_mcd_krd_chh_owc_cze_hun_moo_mly_pol_bat_jpn_knd_kor_arw_swe_zul_guj_sun_grk_amr_jav_cnt_fre_tsw_ukr_tig_mol_dut_eng_pan_qcu_alb_glc_afr_akn_anl_lit_aeg_bul_tag_urd_yor_bos_bem_mao_tha_amh_tml_lda_dyu_aze_spa_lat_azi_cic_vie_gam_fbf_bam_swa	0.623590193653086	1.47659851785264	0.143161488347239
660	mlt_spa_yor_rom_anl_owc_sid_urd_tur_uzb_dyu_mao_cic_mcd_ukr_bsq_ben_gam_igb_cnt_nor_mol_tsw_fre_ses_guj_fin_zul_bem_est_ger_chh_geo_cze_eng_por_krd_hau_wly_hin_hun_fbf_sun_swe_mly_jpn_knd_kor_ita_ctl_bam_lit_jav_scr_tig_tag_mnd_prs_swa_arw_sod_slo_bul_pol_lat_qcu_bos_dut_pan_tsn_amh_afr_amr_glc_bat_rus_xho_grk_moo_ind_tha_aeg_tml_dgb_swt_aze_svk_alb_azi_akn_vie_heb_ven_lda_ewe	0.0861572764940451	0.203246080463808	0.83938673465989
661	hau_bul_lda_slo_aeg_sod_anl_swe_aze_tur_swt_ind_akn_glc_urd_bsq_svk_heb_tsn_mnd_lat_pol_fbf_hin_cic_ctl_est_yor_ses_fin_ita_tig_geo_krd_arw_alb_pan_amh_wly_scr_hun_bam_tag_eng_jav_jpn_tml_kor_ben_ukr_ven_spa_sun_dut_gam_bat_cnt_cze_ewe_mol_chh_prs_afr_fre_lit_qcu_mcd_bos_nor_zul_owc_rom_mlt_guj_mly_ger_igb_grk_swa_mao_tha_sid_knd_xho_tsw_uzb_rus_por_azi_dyu_vie_amr_dgb_bem_moo	-0.219316607443724	-0.517702401889603	0.605895233635308
662	owc_urd_tsw_eng_tig_anl_sid_rus_azi_uzb_bem_tag_cic_afr_ctl_bsq_rom_gam_tsn_mnd_mcd_guj_dyu_prs_ses_arw_hun_swa_yor_fin_spa_heb_geo_lat_nor_swe_grk_chh_amr_mol_est_xho_sun_ukr_bat_jpn_tml_kor_alb_svk_moo_lit_mao_pol_amh_mly_cnt_hin_fbf_fre_hau_krd_ger_scr_glc_qcu_por_slo_bul_lda_mlt_ben_aeg_dut_ind_pan_dgb_cze_zul_jav_tha_wly_knd_igb_ewe_aze_bos_ita_tur_bam_vie_sod_swt_akn_ven	0.0348802499785185	0.0821003904259097	0.93474332451369
663	wly_bos_yor_cze_chh_heb_aeg_arw_tur_uzb_akn_tag_tsw_pol_eng_bsq_ger_sid_igb_cnt_bul_glc_swt_grk_ven_pan_hun_fbf_bem_est_slo_owc_geo_scr_ben_urd_svk_tig_gam_hin_fin_moo_mly_spa_jav_jpn_tml_kor_swe_rom_bam_ita_sun_lat_amr_mao_mnd_ukr_swa_mol_amh_krd_guj_mcd_por_qcu_dut_rus_fre_ses_mlt_ctl_sod_alb_bat_afr_cic_lit_zul_ind_tha_hau_knd_tsn_dgb_aze_prs_nor_azi_lda_vie_anl_ewe_xho_dyu	0.0171973810722088	0.0404779615983659	0.967798848489847
664	amh_ben_dyu_urd_aeg_wly_amr_alb_azi_aze_yor_ind_moo_krd_lat_bsq_guj_anl_swa_mnd_svk_hin_ewe_dut_ven_swe_fin_swt_xho_est_mol_sid_geo_ger_fre_pan_arw_tig_mlt_rus_hun_fbf_mao_bos_bat_jpn_knd_kor_eng_grk_cic_mcd_jav_slo_gam_sun_cnt_prs_ses_lit_sod_ukr_bul_scr_ita_qcu_rom_por_afr_zul_hau_glc_owc_ctl_mly_nor_dgb_pol_tsw_tag_tha_chh_tml_bam_bem_tur_spa_cze_uzb_tsn_vie_heb_akn_lda_igb	-0.279138897505204	-0.659790641671665	0.511018873181859
665	tig_grk_bem_pol_wly_anl_gam_scr_uzb_azi_swt_ind_moo_mcd_svk_bsq_lat_chh_swa_mnd_ita_ukr_igb_slo_bam_hin_hun_yor_dyu_est_glc_owc_geo_alb_eng_krd_ger_mlt_sid_swe_fin_ewe_tag_ctl_jav_jpn_knd_kor_ben_bos_cic_rom_mly_nor_heb_mao_cnt_mol_dgb_cze_amh_bul_lit_pan_afr_qcu_arw_rus_por_ven_amr_guj_aeg_fre_sun_urd_tsn_spa_ses_bat_tha_hau_tml_tsw_fbf_tur_dut_prs_aze_lda_vie_sod_akn_zul_xho	0.0735151168554259	0.173088213070601	0.862958251677332
666	sid_arw_ewe_ger_gam_sod_aeg_pol_aze_azi_moo_ind_ses_pan_krd_bsq_dut_tig_fbf_mnd_swe_lat_yor_alb_tsw_lit_hun_ven_swt_est_mol_heb_geo_mcd_por_ukr_urd_mlt_wly_grk_fin_bem_mao_bul_jav_jpn_tml_kor_fre_rus_lda_ben_tag_slo_chh_sun_cnt_scr_bam_ctl_amr_svk_nor_ita_cze_qcu_rom_eng_spa_swa_amh_afr_anl_glc_bat_hin_zul_guj_xho_mly_tha_owc_knd_tsn_akn_tur_bos_prs_uzb_dyu_vie_hau_igb_dgb_cic	-0.935912898912185	-2.27446425946537	0.0252368886318517
667	amr_ger_lda_mol_gam_sod_wly_hin_aze_uzb_ses_tag_yor_bos_guj_bsq_ctl_hau_xho_cnt_slo_nor_bam_fre_tsn_spa_hun_zul_swt_est_grk_amh_geo_eng_ben_dut_por_chh_anl_pan_fin_igb_ind_alb_mly_jpn_tml_kor_glc_afr_ewe_pol_jav_prs_aeg_bat_mnd_svk_tsw_bul_mlt_rus_scr_lat_rom_qcu_mcd_lit_ukr_bem_sid_cze_heb_urd_sun_ita_dgb_krd_cic_mao_tha_owc_knd_swa_akn_tur_arw_swe_azi_moo_vie_tig_fbf_dyu_ven	0.0451099031058364	0.10608612336671	0.915742515510301
668	aeg_afr_ven_lit_mlt_heb_hau_por_aze_azi_lda_mao_dyu_lat_pol_bsq_alb_amr_tsn_cnt_grk_pan_swa_dut_tsw_prs_est_yor_dgb_hun_swe_sid_geo_rom_mol_arw_spa_owc_wly_ukr_fin_moo_jav_eng_mly_jpn_tml_kor_slo_cze_ses_rus_sun_guj_chh_ind_mnd_bos_ewe_glc_gam_svk_hin_bul_urd_qcu_fre_krd_ben_cic_amh_ctl_sod_scr_tag_nor_fbf_ger_igb_bat_tha_anl_knd_bam_swt_uzb_mcd_ita_tur_zul_vie_tig_bem_xho_akn	-0.752851405447029	-1.80832303517326	0.073788232128692
669	anl_lat_tsn_ctl_sid_hau_amh_svk_aze_azi_swt_mly_lda_lit_afr_bsq_ita_wly_bem_cnt_slo_grk_ses_krd_yor_nor_fin_moo_bam_est_fre_chh_geo_alb_glc_rus_pol_mlt_owc_urd_hun_fbf_sun_prs_mao_jpn_tml_kor_eng_bul_tsw_cze_tag_arw_aeg_jav_mnd_pan_igb_swe_gam_ger_por_bos_mcd_qcu_scr_spa_guj_dyu_tig_hin_sod_dut_bat_mol_zul_ben_ven_ind_tha_heb_knd_ewe_xho_uzb_rom_ukr_tur_swa_vie_amr_dgb_cic_akn	-0.486423590494855	-1.15728912861346	0.250118023742962
670	gam_hin_bem_spa_hau_heb_wly_rus_aze_uzb_fbf_sun_swt_prs_mol_bsq_ctl_aeg_yor_mnd_arw_urd_tsw_fre_xho_krd_hun_ses_akn_est_dut_mlt_geo_alb_ukr_ben_scr_owc_sod_mcd_fin_cic_jav_rom_mly_jpn_tml_kor_ita_cze_dyu_afr_ind_svk_amh_bat_cnt_grk_zul_por_chh_bos_swe_pan_lat_qcu_glc_eng_lit_bam_amr_nor_tig_guj_tag_pol_swa_ger_ven_mao_tha_anl_knd_lda_tsn_azi_bul_slo_tur_moo_vie_sid_dgb_ewe_igb	-1.02145293461602	-2.49377628740377	0.0144058447052126
671	anl_pan_zul_afr_owc_mlt_chh_mol_aze_uzb_bam_ind_lda_nor_rus_bsq_lat_tig_ven_mnd_mcd_krd_dyu_guj_tsw_glc_hun_fbf_ses_fin_grk_gam_geo_rom_dut_arw_prs_amr_amh_ctl_est_bem_bat_pol_mly_jpn_knd_kor_spa_swe_moo_bul_jav_slo_heb_sun_cnt_ger_swt_cze_wly_scr_urd_por_ben_qcu_eng_fre_lit_dgb_sid_ukr_sod_svk_mao_alb_swa_bos_yor_tag_tha_aeg_tml_akn_igb_tur_ita_hin_azi_tsn_vie_hau_ewe_xho_cic	-0.490331530528722	-1.16574241815334	0.246699657884198
672	amr_guj_bam_prs_wly_hau_sod_scr_uzb_azi_dgb_mao_moo_swe_pan_bsq_rus_amh_ven_cnt_ben_nor_ses_ita_swa_arw_hun_igb_cic_est_dut_sid_geo_ger_slo_fre_ctl_chh_anl_krd_fin_ewe_ind_bos_jav_jpn_knd_kor_pol_mcd_swt_por_sun_svk_owc_mly_mnd_cze_fbf_mol_aeg_alb_rom_hin_lat_qcu_grk_afr_eng_bem_heb_glc_mlt_urd_tag_bul_tsw_ukr_xho_bat_tha_gam_tml_zul_tsn_tur_lit_spa_aze_yor_vie_tig_lda_dyu_akn	-0.0727615001809349	-0.171464131494082	0.864231366074658
673	amh_afr_tsw_dut_sod_gam_amr_pol_azi_aze_swa_bat_bem_svk_spa_bsq_mcd_mlt_ses_cnt_ben_pan_ven_ukr_swt_bul_est_igb_tsn_fin_alb_heb_geo_rom_glc_hin_mol_anl_hau_arw_hun_cic_mly_bos_sun_jpn_tml_kor_krd_urd_dyu_cze_ind_ctl_aeg_mao_mnd_ita_xho_grk_owc_slo_eng_rus_lit_qcu_por_ger_fre_akn_sid_scr_wly_nor_tag_swe_dgb_lat_bam_jav_tha_chh_knd_fbf_yor_uzb_guj_prs_tur_zul_vie_tig_ewe_lda_moo	0.0772428725830569	0.182063082687953	0.85592947788121
674	sod_urd_bem_fre_tig_owc_sid_krd_azi_tur_ewe_jav_ven_swe_grk_bsq_slo_anl_lda_cnt_arw_lit_cic_spa_xho_ita_hun_zul_fbf_fin_rus_heb_geo_lat_guj_cze_scr_hau_mlt_bul_est_ses_bat_ukr_sun_jpn_tml_kor_ger_nor_dyu_pan_mao_ben_chh_mly_mnd_mcd_moo_rom_amh_ctl_eng_glc_alb_qcu_por_bos_mol_tsn_wly_pol_gam_hin_tag_prs_igb_afr_yor_ind_tha_amr_knd_dgb_swt_uzb_svk_dut_aze_akn_vie_aeg_tsw_bam_swa	-0.92906240358038	-2.2509805863812	0.0267424184174414
675	gam_rom_ewe_cze_wly_amr_chh_eng_tur_aze_zul_tag_ses_ctl_ukr_bsq_krd_sid_cic_mnd_grk_urd_xho_scr_tsw_nor_est_bem_tsn_fin_swe_amh_geo_svk_mcd_ger_slo_hau_tig_dut_hun_akn_bat_lit_jav_jpn_tml_kor_bos_pan_dyu_pol_sun_por_heb_mao_cnt_fre_igb_lat_anl_bul_arw_prs_hin_qcu_afr_glc_mol_bam_mlt_ben_aeg_rus_ind_ita_yor_spa_ven_mly_tha_sod_knd_swa_lda_uzb_alb_guj_azi_fbf_vie_owc_dgb_swt_moo	0.992736022051679	2.37556643023657	0.019574040897799
676	wly_swe_swa_lit_amh_gam_chh_guj_aze_tur_swt_tag_ven_krd_mcd_bsq_ita_sod_akn_cnt_cze_urd_dgb_spa_ewe_pan_fin_cic_zul_est_bul_mlt_geo_grk_hin_ukr_pol_anl_owc_alb_hun_lda_bat_glc_jav_jpn_knd_kor_slo_ctl_moo_rus_mly_fre_aeg_sun_mnd_lat_fbf_scr_hau_ben_mol_bos_svk_qcu_afr_rom_prs_igb_heb_ger_tig_por_mao_arw_tsn_nor_bem_ind_tha_sid_tml_ses_dyu_uzb_dut_eng_azi_yor_vie_amr_xho_bam_tsw	0.0839831384531377	0.197975275983178	0.843496508984622
677	sid_svk_fbf_lat_sod_heb_gam_slo_uzb_azi_ewe_tag_bem_mcd_lit_bsq_cze_hau_akn_mnd_swe_ukr_ven_grk_tsn_guj_hun_ses_bam_fin_rus_amr_geo_por_pol_ben_mol_chh_aeg_spa_est_cic_mly_glc_jav_jpn_tml_kor_ger_ctl_lda_bos_bat_urd_tig_mao_cnt_fre_yor_rom_owc_krd_afr_eng_scr_qcu_nor_bul_alb_tsw_mlt_hin_anl_arw_sun_dut_zul_pan_swa_ind_tha_wly_knd_swt_dgb_aze_ita_prs_tur_dyu_vie_amh_xho_moo_igb	-0.0258981423023636	-0.060955606257717	0.951525368406426
678	sid_ukr_dyu_rom_mlt_owc_anl_lit_azi_tur_lda_tag_cic_krd_ger_bsq_mcd_wly_tsn_cnt_nor_lat_ven_prs_zul_guj_fin_ses_yor_est_bul_heb_geo_hin_svk_slo_por_amr_sod_bos_hun_tsw_jav_urd_sun_jpn_tml_kor_pan_rus_xho_ita_mly_alb_hau_bat_mnd_glc_bam_ben_chh_ctl_mol_grk_spa_qcu_swe_cze_arw_dgb_aeg_pol_tig_scr_ind_dut_swa_afr_fbf_mao_tha_amh_knd_ewe_moo_aze_eng_fre_uzb_igb_vie_gam_swt_akn_bem	-0.359157441722809	-0.851397694894592	0.396735451290373
679	amr_ger_lda_glc_wly_hau_sod_svk_azi_tur_moo_tag_cic_guj_arw_bsq_grk_aeg_swt_mnd_lit_hin_swa_eng_dgb_afr_est_zul_ses_fin_pan_sid_geo_slo_ben_mcd_alb_heb_gam_ita_hun_ven_sun_bos_mao_jpn_knd_kor_spa_lat_tsn_swe_bat_rus_mlt_ind_cnt_krd_fbf_pol_amh_ctl_mol_ukr_nor_qcu_dut_rom_prs_yor_anl_urd_owc_bul_jav_por_dyu_fre_ewe_mly_tha_chh_tml_bem_igb_aze_cze_scr_uzb_bam_vie_tig_xho_akn_tsw	-0.679215441185661	-1.63298786753581	0.105852859314789
680	chh_slo_swa_glc_gam_amr_anl_bul_aze_tur_ewe_sun_tsw_dut_grk_bsq_fre_owc_ses_cnt_urd_rom_zul_lit_akn_rus_hun_moo_swt_fin_afr_heb_geo_svk_cze_mcd_alb_tig_wly_prs_est_bam_jav_hin_mly_jpn_knd_kor_mol_spa_dyu_eng_ind_ukr_hau_mao_mnd_ger_tsn_pol_aeg_arw_krd_por_bos_qcu_pan_ben_ita_lda_amh_nor_sid_lat_bat_scr_ven_ctl_yor_tag_tha_sod_tml_fbf_xho_azi_guj_swe_uzb_igb_vie_mlt_bem_dgb_cic	-0.72870456123127	-1.75031862154548	0.0833613087639081
681	chh_cze_igb_swe_owc_sod_mlt_pol_aze_uzb_bam_bat_zul_bul_rus_bsq_urd_aeg_bem_mnd_ger_guj_tsw_mol_akn_hin_est_dyu_ven_fin_spa_heb_geo_afr_grk_por_nor_tig_hau_ctl_hun_swa_ind_ita_tag_jpn_tml_kor_slo_fre_dgb_eng_jav_alb_gam_sun_cnt_prs_moo_mcd_sid_lat_ben_ukr_pan_qcu_arw_lit_scr_yor_amh_dut_anl_krd_mao_svk_fbf_rom_xho_mly_tha_amr_knd_tsn_lda_azi_bos_glc_tur_cic_vie_wly_ewe_swt_ses	-0.70728060419713	-1.69499583354068	0.0934221735810265
682	amh_ita_akn_ctl_mlt_aeg_wly_pan_azi_tur_bem_mao_cic_fre_arw_bsq_bul_heb_dyu_mnd_alb_slo_ses_swe_fbf_guj_est_bam_swt_fin_por_sid_geo_grk_prs_dut_afr_hau_tig_lat_hun_ven_ind_spa_jav_jpn_knd_kor_lit_urd_yor_scr_mly_krd_gam_bat_cnt_ukr_lda_svk_sod_eng_ger_ben_cze_qcu_pol_mcd_nor_ewe_chh_bos_amr_glc_tag_hin_zul_rom_tsw_sun_tha_owc_tml_swa_igb_aze_rus_mol_uzb_tsn_vie_anl_dgb_xho_moo	-0.231675892635011	-0.547225822589521	0.585534400004336
683	wly_svk_yor_eng_amr_heb_tig_nor_tur_aze_akn_mly_fbf_scr_ctl_bsq_arw_chh_ses_mnd_glc_spa_tsn_alb_tsw_dut_hun_dgb_igb_fin_lit_sid_geo_rom_slo_ukr_ben_amh_owc_afr_est_ewe_tag_lat_bat_jpn_knd_kor_urd_por_bam_bos_sun_rus_gam_mao_cnt_grk_lda_fre_anl_mol_ita_prs_hin_qcu_guj_swe_pol_ven_aeg_pan_sod_bul_jav_cze_swt_ger_bem_ind_tha_hau_tml_moo_cic_azi_mcd_krd_uzb_swa_vie_mlt_dyu_zul_xho	0.126485457712707	0.297892765608063	0.766449485120571
684	tig_krd_ses_bos_wly_chh_owc_prs_uzb_aze_cic_bat_ven_nor_swe_bsq_afr_hau_moo_cnt_mcd_rom_dyu_ger_yor_pol_est_xho_akn_fin_ben_anl_geo_grk_slo_lat_svk_sod_amr_spa_hun_tsn_jav_pan_sun_jpn_tml_kor_por_lit_dgb_fre_tag_bul_sid_mly_mnd_cze_igb_dut_mlt_eng_ctl_arw_ita_qcu_hin_mol_guj_lda_gam_ukr_heb_alb_ind_glc_swa_urd_swt_mao_tha_amh_knd_fbf_tsw_azi_rus_scr_tur_bam_vie_aeg_zul_bem_ewe	-0.448169954760702	-1.06411960232601	0.290029664696487
685	owc_grk_tsn_rus_wly_mlt_gam_glc_uzb_tur_fbf_ind_yor_pan_lat_bsq_afr_hau_xho_cnt_cze_lit_tsw_eng_dgb_spa_fin_swa_cic_est_ben_anl_geo_ctl_ukr_krd_slo_amr_sid_prs_hun_igb_mao_urd_mly_jpn_knd_kor_arw_hin_ewe_ger_jav_guj_sod_sun_mnd_scr_ses_bos_amh_ita_fre_swe_pol_qcu_nor_mol_bul_bem_tig_alb_aeg_dut_bat_svk_lda_rom_dyu_tag_tha_chh_tml_ven_swt_azi_por_mcd_aze_bam_vie_heb_zul_akn_moo	-0.683580308557564	-1.63987074553481	0.104410426186087
686	chh_pol_moo_krd_sod_amh_anl_lit_tur_uzb_xho_sun_ewe_grk_spa_bsq_swe_heb_igb_cnt_hin_ukr_ven_cze_tsw_rus_hun_swa_tsn_est_slo_aeg_geo_arw_glc_scr_por_tig_mlt_ger_fin_akn_mly_alb_jav_jpn_tml_kor_mcd_prs_swt_urd_ind_nor_gam_bat_mnd_mol_ses_ita_owc_ben_rom_lat_dut_qcu_fre_guj_eng_cic_hau_bul_sid_ctl_tag_bos_dyu_svk_lda_mao_tha_amr_knd_yor_bem_azi_afr_pan_aze_zul_vie_wly_bam_fbf_dgb	-0.558168847987544	-1.32819690358255	0.187363438004636
687	heb_ukr_dyu_mol_sid_tig_mlt_por_uzb_tur_cic_jav_igb_eng_hin_bsq_prs_hau_lda_mnd_swe_mcd_bam_ita_zul_dut_fin_akn_ses_hun_pol_anl_geo_spa_pan_svk_slo_amr_chh_glc_est_bem_tag_alb_sun_jpn_tml_kor_guj_rus_tsn_bul_bat_ctl_owc_mao_cnt_bos_swa_arw_amh_cze_krd_grk_scr_qcu_urd_lat_ger_ven_gam_ben_sod_afr_mly_lit_yor_nor_fbf_ind_tha_wly_knd_tsw_xho_azi_rom_fre_aze_swt_vie_aeg_ewe_dgb_moo	-1.0255061752932	-2.49599056222432	0.0143219710413001
688	mlt_afr_akn_spa_anl_chh_hau_ita_uzb_aze_swt_tag_cic_guj_eng_bsq_ctl_amh_tsn_mnd_krd_arw_dyu_scr_xho_hin_hun_zul_fbf_est_mcd_heb_geo_rus_pol_lit_urd_tig_aeg_bos_fin_lda_bat_swe_jav_jpn_tml_kor_glc_fre_ewe_svk_sun_mol_amr_mly_cnt_alb_swa_pan_sid_slo_nor_grk_ben_qcu_cze_prs_bul_tsw_sod_dut_wly_por_mao_rom_dgb_lat_bam_ind_tha_owc_knd_moo_ven_tur_ukr_ger_azi_yor_vie_gam_ses_bem_igb	0.554470263410357	1.30967024428516	0.19353355487902
689	tig_alb_tsn_fre_owc_amh_gam_pan_uzb_tur_bem_bat_ven_bos_svk_bsq_arw_amr_igb_cnt_spa_rom_dgb_por_ses_slo_fin_swa_bam_hun_krd_anl_geo_ctl_mol_glc_bul_chh_sid_hin_est_cic_mly_afr_ind_jpn_tml_kor_eng_guj_fbf_ger_tag_lit_heb_mao_mnd_mcd_xho_ukr_mlt_prs_ita_ben_rus_qcu_scr_cze_swe_moo_aeg_nor_wly_lat_sun_grk_ewe_dut_swt_jav_tha_sod_knd_dyu_lda_azi_urd_pol_aze_zul_vie_hau_tsw_akn_yor	0.317423827845383	0.747862055689738	0.456430320146164
690	tig_nor_bam_pol_gam_sod_hau_hin_uzb_azi_igb_mly_swt_ger_mol_bsq_glc_amh_tsw_cnt_bos_arw_dyu_lit_ses_ben_est_dgb_tsn_fin_ukr_chh_geo_rus_grk_spa_guj_mlt_owc_pan_hun_bem_mao_scr_sun_jpn_tml_kor_fre_ctl_swa_por_ind_prs_sid_bat_mnd_krd_akn_svk_amr_cze_rom_alb_bul_qcu_swe_lat_dut_cic_aeg_slo_anl_afr_tag_eng_xho_ita_ven_jav_tha_heb_knd_yor_moo_tur_mcd_urd_aze_ewe_vie_wly_lda_zul_fbf	0.72991434628726	1.73171289353644	0.0866404734762333
691	amr_fre_ses_spa_owc_mlt_amh_nor_aze_azi_bam_tag_tsw_grk_ben_bsq_cze_chh_moo_cnt_lat_ukr_zul_dut_dyu_ctl_hun_dgb_bem_est_bos_gam_geo_hin_glc_scr_por_aeg_anl_krd_fin_ven_mao_prs_mly_jpn_tml_kor_bul_mol_tsn_pan_sun_ger_wly_jav_mnd_eng_swa_arw_sod_swe_afr_mcd_slo_qcu_pol_alb_rom_fbf_sid_ita_tig_guj_ind_urd_ewe_svk_cic_bat_tha_hau_knd_xho_swt_uzb_lit_rus_tur_lda_vie_heb_igb_yor_akn	-0.666085538983441	-1.59446535184664	0.114224860147148
692	mlt_ita_moo_svk_amr_anl_gam_lat_azi_tur_bam_mly_swt_ctl_ger_bsq_spa_sid_yor_cnt_guj_alb_zul_grk_bem_arw_hun_xho_dgb_est_rus_hau_geo_krd_dut_swe_hin_chh_amh_cze_fin_swa_sun_mol_ind_jpn_tml_kor_rom_mcd_dyu_afr_tag_pan_sod_bat_mnd_pol_akn_eng_owc_scr_nor_lit_bos_qcu_glc_por_urd_lda_wly_slo_tig_ben_jav_bul_ses_ukr_fbf_mao_tha_aeg_knd_igb_cic_uzb_fre_prs_aze_tsw_vie_heb_ven_tsn_ewe	-0.420703833507508	-0.998034743584696	0.320852245085502
693	gam_afr_ewe_urd_chh_wly_tig_rus_uzb_tur_dgb_ind_tsn_lit_cze_bsq_rom_sod_swa_mnd_ita_lat_igb_prs_dyu_nor_fin_bam_zul_est_pol_hau_geo_grk_guj_bul_spa_sid_aeg_ben_hun_cic_sun_ger_mly_jpn_knd_kor_mcd_hin_swt_glc_mao_scr_mlt_tag_cnt_arw_yor_bos_owc_alb_pan_eng_ukr_qcu_krd_swe_fre_tsw_amr_svk_amh_slo_bat_ctl_fbf_mol_lda_jav_tha_heb_tml_moo_ven_aze_dut_por_azi_ses_vie_anl_bem_xho_akn	-0.26400078131434	-0.624445054563804	0.533864278800057
694	amh_bos_ven_arw_amr_owc_chh_eng_uzb_tur_akn_tag_bam_svk_rom_bsq_ben_tig_ewe_cnt_urd_rus_zul_pan_bem_guj_hun_igb_ses_fin_fre_heb_geo_slo_mcd_scr_alb_sod_aeg_spa_est_swa_jav_ita_mao_jpn_tml_kor_grk_afr_xho_pol_bat_lit_mlt_mly_mnd_bul_lda_por_wly_swe_glc_hin_lat_qcu_nor_ctl_prs_cic_sid_cze_gam_krd_sun_ukr_fbf_dut_tsn_ind_tha_hau_knd_dgb_tsw_aze_ger_mol_azi_moo_vie_anl_yor_swt_dyu	-0.335646202713136	-0.794555725493371	0.428894949229468
695	mlt_svk_ven_ger_anl_wly_heb_hin_aze_uzb_ses_mly_lda_guj_mcd_bsq_grk_gam_moo_cnt_prs_scr_yor_afr_ewe_cze_est_tsn_tsw_hun_ita_tig_geo_arw_alb_ctl_bul_sid_chh_glc_fin_fbf_mao_ukr_ind_jpn_knd_kor_pan_dut_xho_swe_sun_urd_owc_tag_mnd_krd_bem_bos_hau_mol_spa_ben_nor_qcu_slo_rus_fre_igb_aeg_rom_sod_por_jav_eng_zul_pol_swa_bat_tha_amh_tml_akn_cic_azi_lat_lit_tur_bam_vie_amr_swt_dyu_dgb	0.32671428772568	0.770097035405577	0.443194131161108
696	mlt_svk_swt_glc_aeg_amr_hau_mcd_aze_tur_ewe_jav_yor_ger_alb_bsq_afr_heb_akn_cnt_ben_grk_lda_urd_fbf_prs_est_xho_igb_fin_rus_gam_geo_lit_ita_fre_por_tig_owc_scr_hun_dgb_ind_rom_tag_jpn_tml_kor_ukr_spa_moo_swe_bat_dut_sod_mly_mnd_arw_cic_krd_sid_nor_slo_bos_lat_qcu_eng_guj_bul_tsw_amh_ctl_chh_pan_mao_cze_swa_mol_tsn_sun_tha_wly_knd_ven_dyu_azi_pol_hin_uzb_zul_vie_anl_bem_bam_ses	-0.11380858618567	-0.268248701792907	0.789101994087995
697	wly_pan_lda_spa_mlt_aeg_heb_eng_aze_tur_igb_mao_moo_lat_urd_bsq_glc_hau_akn_mnd_scr_krd_bam_por_yor_prs_est_dgb_tsw_fin_cze_gam_geo_ger_swe_guj_lit_owc_anl_rom_hun_swa_mly_alb_bat_jpn_knd_kor_grk_hin_ven_mol_sun_ukr_sid_jav_cnt_arw_zul_bos_amh_pol_ben_afr_ita_qcu_slo_rus_dut_bem_tig_svk_sod_bul_ind_ctl_tsn_fre_fbf_tag_tha_amr_tml_ewe_ses_azi_mcd_nor_uzb_xho_vie_chh_dyu_swt_cic	-0.869759070590022	-2.10130773072219	0.0383182923113665
698	anl_swe_cic_scr_wly_owc_gam_arw_uzb_aze_dgb_tag_tsw_cze_urd_bsq_ben_amh_moo_cnt_grk_eng_igb_ita_tsn_guj_hun_ses_ewe_fin_por_tig_geo_pol_hin_pan_rus_sod_hau_afr_est_dyu_jav_svk_mao_jpn_knd_kor_ctl_lat_ven_lit_ind_krd_amr_bat_mnd_glc_bem_nor_chh_mcd_rom_ger_fre_qcu_spa_bos_prs_lda_mlt_mol_heb_ukr_mly_bul_fbf_dut_yor_sun_tha_aeg_tml_zul_swa_tur_slo_alb_azi_swt_vie_sid_bam_akn_xho	-0.206227789620502	-0.486734947553682	0.627591326692226
699	sid_prs_moo_bos_heb_owc_aeg_arw_aze_azi_cic_ind_zul_hin_swe_bsq_rus_amh_bam_cnt_nor_cze_dyu_bul_ses_pol_est_akn_swa_hun_ukr_anl_geo_urd_grk_lit_alb_wly_tig_afr_fin_tsw_mly_pan_mao_jpn_tml_kor_ger_rom_xho_mcd_tag_fre_sod_sun_mnd_spa_swt_mol_hau_scr_svk_krd_guj_qcu_slo_ben_por_bem_amr_dut_mlt_ctl_jav_lat_tsn_eng_dgb_bat_tha_gam_knd_ven_igb_tur_ita_glc_uzb_fbf_vie_chh_ewe_lda_yor	0.355632435681187	0.839086331627424	0.403572548187339
700	wly_bul_dyu_nor_sod_heb_amr_guj_aze_azi_cic_bat_akn_ctl_afr_bsq_ben_amh_yor_cnt_rus_grk_bem_scr_ses_urd_fin_tsn_moo_est_ukr_hau_geo_pol_ger_bos_prs_mlt_owc_ita_hun_ewe_mao_hin_tag_jpn_knd_kor_arw_mol_swa_pan_sun_alb_tig_jav_mnd_rom_swt_por_aeg_krd_eng_fre_lat_qcu_mcd_swe_lit_lda_sid_slo_anl_svk_ind_spa_bam_dut_dgb_mly_tha_gam_tml_xho_zul_tur_cze_glc_uzb_ven_vie_chh_fbf_igb_tsw	0.161805619340238	0.381010356792185	0.704064556783351
701	amr_lat_swt_ger_chh_gam_anl_nor_tur_aze_tsn_mao_lda_pol_hin_bsq_afr_hau_bam_mnd_spa_krd_zul_fre_ses_por_est_igb_fbf_fin_ctl_aeg_geo_ben_scr_rom_cze_mlt_wly_eng_hun_yor_bat_alb_ind_jpn_tml_kor_svk_grk_swa_prs_tag_dut_tig_sun_cnt_bos_ewe_ukr_heb_glc_pan_mol_rus_qcu_swe_bul_arw_cic_owc_urd_amh_slo_mly_mcd_dyu_ita_xho_jav_tha_sod_knd_tsw_moo_uzb_guj_lit_azi_dgb_vie_sid_ven_bem_akn	-0.492786878703532	-1.17388056889774	0.243440278994724
702	owc_lit_swa_bul_wly_sod_sid_rus_uzb_azi_yor_bat_dgb_svk_rom_bsq_bos_chh_tsw_cnt_guj_fre_fbf_slo_tsn_ctl_hun_dyu_ven_est_por_tig_geo_glc_mcd_hin_scr_amr_heb_ita_fin_swt_jav_dut_ind_jpn_tml_kor_cze_pol_igb_ukr_tag_afr_aeg_sun_mnd_pan_moo_urd_amh_spa_alb_arw_swe_qcu_mol_nor_ben_ses_gam_ger_hau_grk_mao_eng_bam_lat_lda_mly_tha_mlt_knd_akn_zul_aze_prs_krd_tur_ewe_vie_anl_cic_bem_xho	-0.617528262351078	-1.4775069014701	0.142918418378034
703	anl_grk_igb_rus_amh_sod_gam_glc_tur_aze_swt_bat_fbf_scr_ger_bsq_alb_mlt_zul_cnt_swe_bul_ewe_fre_dyu_ukr_hun_akn_cic_fin_slo_amr_geo_mol_spa_pol_lit_chh_heb_guj_est_tsn_jav_ita_mly_jpn_knd_kor_krd_bos_swa_afr_ind_eng_tig_sun_mnd_hin_moo_svk_aeg_arw_dut_ctl_por_qcu_lat_urd_rom_bam_wly_pan_sid_nor_tag_ben_ses_mcd_ven_mao_tha_owc_tml_tsw_bem_azi_prs_cze_uzb_yor_vie_hau_xho_dgb_lda	-0.480506024280382	-1.14275518517254	0.256073626417721
704	aeg_fre_xho_eng_gam_sod_tig_alb_tur_aze_fbf_jav_bem_ger_bos_bsq_por_anl_tsn_mnd_ctl_ben_akn_afr_swa_mol_fin_swt_lda_est_prs_heb_geo_swe_rom_pol_cze_hau_amr_spa_hun_moo_ind_urd_mly_jpn_tml_kor_nor_arw_cic_lit_sun_mcd_mlt_tag_cnt_grk_zul_krd_chh_rus_slo_hin_scr_qcu_dut_lat_svk_ewe_wly_pan_amh_ita_mao_ukr_ses_guj_yor_bat_tha_sid_knd_igb_dgb_azi_bul_glc_uzb_tsw_vie_owc_bam_dyu_ven	-0.852562746771449	-2.06028952972093	0.0421642639564509
705	gam_rus_tsw_afr_anl_sid_hau_nor_tur_aze_fbf_jav_xho_por_pol_bsq_slo_chh_bem_mnd_guj_alb_moo_pan_zul_swe_fin_dgb_cic_est_urd_owc_geo_scr_krd_ukr_arw_mlt_heb_mcd_hun_igb_mao_mol_ind_jpn_tml_kor_rom_lit_bam_lat_bat_ger_tig_sun_cnt_spa_tsn_ctl_amr_svk_glc_bos_bul_qcu_eng_ben_fre_ses_sod_hin_aeg_prs_tag_grk_lda_dut_dyu_mly_tha_wly_knd_swt_ewe_uzb_cze_ita_azi_ven_vie_amh_yor_swa_akn	0.638218693130316	1.51289214319291	0.13369804246298
706	hau_fre_bam_rus_wly_owc_gam_pol_aze_azi_dyu_jav_akn_bul_alb_bsq_lat_amh_ven_mnd_grk_pan_yor_nor_bem_arw_est_ewe_dgb_fin_bos_mlt_geo_mcd_lit_eng_slo_chh_sid_mol_hun_swa_bat_rom_sun_jpn_knd_kor_guj_hin_zul_svk_mly_urd_amr_tag_cnt_krd_lda_ukr_heb_ctl_ben_ita_por_qcu_cze_glc_ger_cic_sod_afr_tig_dut_ind_prs_moo_spa_xho_mao_tha_anl_tml_tsn_igb_uzb_scr_swe_tur_fbf_vie_aeg_tsw_ses_swt	-0.205682782450538	-0.486327745911667	0.627878863817296
707	sod_arw_ewe_mcd_amh_aeg_mlt_dut_uzb_aze_bam_ind_lda_eng_swe_bsq_afr_wly_zul_mnd_bos_prs_bem_pol_swa_ben_est_igb_tsn_hun_mol_tig_geo_ctl_grk_por_ukr_owc_amr_krd_fin_dyu_mao_slo_jav_jpn_tml_kor_scr_guj_swt_bul_bat_ita_heb_tag_cnt_pan_moo_rom_chh_rus_nor_spa_ger_qcu_cze_glc_hin_cic_gam_fre_sid_alb_mly_lit_yor_urd_ven_sun_tha_hau_knd_fbf_ses_azi_lat_svk_tur_akn_vie_anl_tsw_xho_dgb	-0.614336992639012	-1.46708409680798	0.145726812242875
708	amh_pol_lda_ben_aeg_owc_amr_ger_aze_uzb_cic_mly_ven_rom_scr_bsq_ukr_hau_xho_cnt_grk_urd_tsw_nor_tsn_ita_fin_fbf_akn_hun_rus_sid_geo_svk_guj_spa_eng_tig_heb_cze_est_bam_ind_alb_tag_jpn_tml_kor_bul_fre_bem_bos_bat_hin_sod_jav_mnd_mcd_ses_afr_gam_glc_mol_pan_lat_qcu_slo_krd_dut_zul_wly_prs_anl_ctl_sun_lit_igb_por_swa_mao_tha_mlt_knd_dgb_moo_azi_swe_arw_tur_yor_vie_chh_swt_dyu_ewe	-0.235099431765464	-0.556348456511337	0.579308882500439
709	owc_krd_tsw_eng_hau_heb_amh_mcd_aze_azi_dgb_bat_xho_bul_spa_bsq_prs_mlt_tsn_cnt_hin_slo_akn_guj_ewe_ben_hun_yor_ven_fin_lit_aeg_geo_ukr_swe_por_ita_sod_wly_fre_est_zul_tag_alb_ind_jpn_tml_kor_afr_bos_moo_mol_sun_pan_anl_mly_mnd_lat_swa_glc_tig_urd_scr_grk_svk_qcu_arw_nor_dut_bem_sid_ger_amr_rus_jav_pol_bam_ctl_swt_mao_tha_gam_knd_dyu_ses_uzb_cze_rom_tur_cic_vie_chh_igb_fbf_lda	-0.449297600529874	-1.06685787011453	0.288797733512586
710	sod_lit_ses_nor_chh_sid_amr_spa_aze_tur_lda_tag_xho_ben_pan_bsq_cze_anl_ewe_cnt_grk_rus_zul_ctl_tsn_slo_est_fbf_swa_hun_alb_gam_geo_dut_krd_prs_urd_mlt_amh_bos_fin_akn_ind_svk_mly_jpn_tml_kor_arw_mol_moo_swe_mao_glc_wly_sun_mnd_scr_igb_guj_aeg_por_lat_afr_bul_qcu_hin_ger_eng_tsw_heb_mcd_hau_rom_bat_ita_ven_fre_bam_jav_tha_tig_knd_swt_bem_azi_ukr_pol_uzb_cic_vie_owc_yor_dyu_dgb	-0.323560383396381	-0.766300036031492	0.445438527105718
711	gam_urd_tsw_eng_aeg_amr_owc_nor_uzb_tur_moo_bat_ven_fre_ben_bsq_ctl_mlt_yor_cnt_mcd_pol_bem_spa_ewe_ita_fin_cic_dgb_est_arw_anl_geo_dut_rom_slo_hin_tig_amh_bul_hun_swt_jav_bos_mao_jpn_knd_kor_alb_scr_zul_por_ind_svk_sid_mly_mnd_lat_dyu_rus_chh_grk_lit_ger_afr_qcu_guj_mol_prs_igb_heb_swe_wly_glc_sun_pan_akn_krd_xho_tag_tha_hau_tml_tsn_lda_aze_ukr_cze_azi_bam_vie_sod_swa_fbf_ses	-0.0731539135174258	-0.172509871263289	0.863411571416279
712	hau_scr_cic_bul_anl_sod_heb_prs_aze_azi_yor_sun_tsw_grk_glc_bsq_eng_tig_swt_mnd_lit_mol_ewe_ben_tsn_slo_fin_moo_zul_hun_svk_amh_geo_pol_guj_urd_bos_owc_wly_ita_est_dyu_mao_ger_jav_jpn_knd_kor_afr_por_akn_hin_ind_ctl_aeg_mly_cnt_rus_swa_rom_chh_alb_swe_cze_lat_qcu_fre_spa_pan_bem_mlt_ukr_gam_arw_bat_krd_fbf_mcd_xho_tag_tha_amr_tml_ven_ses_uzb_dut_nor_tur_dgb_vie_sid_bam_lda_igb	-0.23433238209784	-0.553255735972352	0.581415894225515
713	sid_nor_bam_arw_amr_aeg_amh_guj_tur_azi_xho_sun_dyu_afr_ben_bsq_prs_owc_ewe_mnd_ukr_swe_ven_svk_zul_grk_hun_swa_yor_fin_pan_sod_geo_mol_spa_fre_rus_wly_anl_dut_est_dgb_ind_mcd_mao_jpn_knd_kor_urd_alb_igb_ger_tag_ita_chh_mly_cnt_glc_tsw_pol_gam_slo_lit_bul_bos_qcu_por_krd_hin_fbf_mlt_eng_tig_lat_jav_scr_lda_ctl_ses_bat_tha_hau_tml_moo_bem_uzb_rom_cze_aze_swt_vie_heb_tsn_akn_cic	-0.270503318445208	-0.639467671690887	0.52409080090051
714	hau_spa_ewe_cze_heb_owc_anl_svk_aze_azi_swt_mly_bam_fre_grk_bsq_lat_amr_ses_cnt_ukr_arw_cic_alb_ven_ger_hun_lda_tsn_est_glc_gam_geo_bul_ben_nor_por_sid_chh_swe_fin_bem_mao_slo_jav_jpn_tml_kor_krd_lit_zul_guj_ind_mcd_wly_sun_mnd_pan_xho_hin_mlt_bos_mol_dut_ita_qcu_urd_rus_ctl_yor_aeg_afr_amh_eng_bat_prs_dgb_rom_moo_tag_tha_sod_knd_fbf_dyu_uzb_pol_scr_tur_igb_vie_tig_akn_tsw_swa	0.161466558924694	0.380017905793571	0.704798609675492
715	sod_por_cic_mcd_mlt_aeg_amr_grk_aze_azi_ewe_tag_bam_spa_ctl_bsq_svk_anl_akn_cnt_lit_bul_yor_mol_swa_prs_hun_zul_fbf_fin_hin_heb_geo_krd_pol_urd_rus_sid_owc_scr_est_swt_bat_ger_mao_jpn_knd_kor_slo_swe_tsw_afr_sun_rom_amh_ind_mnd_nor_dyu_ita_chh_bos_arw_dut_pan_qcu_fre_eng_alb_dgb_gam_glc_wly_lat_jav_ukr_ven_ben_xho_mly_tha_hau_tml_igb_bem_uzb_cze_guj_tur_tsn_vie_tig_lda_moo_ses	-1.16408715959948	-2.86747396752902	0.00511853973707164
716	owc_urd_bam_spa_tig_amh_chh_lat_uzb_tur_igb_sun_lda_lit_mol_bsq_bul_aeg_ven_cnt_swe_por_yor_svk_zul_ctl_fin_moo_dyu_est_alb_gam_geo_pol_eng_dut_bos_hau_anl_krd_hun_tsw_tag_scr_mao_jpn_tml_kor_ita_pan_tsn_hin_jav_prs_sod_bat_mnd_cze_cic_arw_sid_rus_ben_fre_glc_qcu_ger_mcd_slo_ewe_amr_afr_mlt_ukr_mly_nor_bem_guj_swa_ind_tha_heb_knd_fbf_dgb_azi_grk_rom_aze_xho_vie_wly_ses_akn_swt	0.0138057173891164	0.032485699381997	0.974154338949967
717	amr_rus_moo_glc_tig_sod_chh_rom_azi_aze_tsn_jav_igb_svk_pol_bsq_grk_anl_bam_mnd_urd_hin_swa_lit_ven_pan_est_akn_swt_hun_ben_owc_geo_guj_mcd_prs_dut_wly_mlt_ger_fin_zul_tag_scr_bat_jpn_tml_kor_fre_eng_xho_mol_mao_slo_heb_ind_cnt_bos_tsw_alb_aeg_swe_arw_lat_por_qcu_ukr_bul_ita_bem_hau_krd_amh_cze_sun_afr_cic_nor_lda_mly_tha_sid_knd_dgb_ewe_uzb_ctl_spa_tur_dyu_vie_gam_ses_fbf_yor	-0.378407557177856	-0.896267828764721	0.372423864943333
718	amr_grk_tsn_ita_hau_owc_mlt_ger_uzb_azi_igb_mly_yor_ben_prs_bsq_scr_wly_zul_mnd_lat_bos_swa_rus_moo_ctl_hun_tsw_fbf_est_bul_sid_geo_rom_mcd_dut_swe_amh_aeg_slo_fin_cic_mao_alb_tag_jpn_tml_kor_ukr_por_dyu_afr_ind_eng_gam_jav_cnt_pol_akn_hin_sod_guj_glc_pan_krd_qcu_fre_urd_mol_bem_anl_lit_tig_nor_sun_spa_ven_cze_ewe_bat_tha_heb_knd_lda_ses_aze_arw_svk_tur_dgb_vie_chh_swt_xho_bam	-0.0312021147362759	-0.0734613057216488	0.941596805436445
719	amr_guj_tsn_ctl_hau_mlt_tig_rom_uzb_aze_moo_ind_dyu_eng_bul_bsq_lat_anl_bem_cnt_nor_lit_zul_pol_igb_bos_hun_lda_bam_est_rus_heb_geo_swe_scr_slo_pan_sid_sod_spa_fin_dgb_mly_alb_bat_jpn_knd_kor_fre_ita_akn_arw_jav_mcd_gam_mao_mnd_dut_tsw_ger_amh_cze_afr_glc_grk_qcu_krd_ben_por_swt_wly_ukr_chh_prs_tag_mol_cic_urd_xho_sun_tha_owc_tml_swa_ses_azi_svk_hin_tur_ven_vie_aeg_ewe_fbf_yor	-0.93715030966693	-2.27658420645348	0.0251047201691377
720	sod_lit_tsw_ben_hau_chh_aeg_pol_azi_aze_swa_mly_zul_eng_nor_bsq_svk_sid_dyu_cnt_grk_slo_swt_alb_ewe_rom_hun_ses_fbf_est_mcd_tig_geo_glc_mol_ita_pan_wly_mlt_swe_fin_moo_sun_ger_jav_jpn_tml_kor_ctl_ukr_igb_spa_bat_bos_anl_mao_mnd_afr_lda_krd_heb_prs_urd_cze_bul_qcu_rus_scr_guj_dgb_gam_hin_amr_fre_ind_por_xho_dut_bem_tag_tha_amh_knd_yor_ven_tur_arw_lat_uzb_cic_vie_owc_bam_akn_tsn	-0.203441314097141	-0.480033370961172	0.63233078875947
721	amh_swe_zul_eng_sid_owc_anl_rom_aze_azi_ven_jav_yor_guj_alb_bsq_mcd_hau_moo_mnd_lit_pan_bam_lat_akn_ukr_hun_swa_ses_fin_prs_tig_geo_dut_pol_slo_scr_chh_aeg_hin_est_fbf_mly_spa_sun_jpn_tml_kor_ben_nor_swt_grk_mao_bul_sod_ind_cnt_fre_bem_afr_heb_rus_arw_krd_mol_qcu_glc_por_cze_tsw_gam_urd_amr_ctl_bat_ger_lda_bos_xho_tag_tha_mlt_knd_cic_igb_tur_svk_ita_uzb_dyu_vie_wly_dgb_ewe_tsn	-0.232798569170476	-0.549386141133972	0.584057293568048
722	heb_bul_xho_scr_tig_sod_hau_eng_uzb_aze_yor_mly_fbf_lit_grk_bsq_svk_mlt_tsn_mnd_nor_guj_cic_mcd_lda_lat_hun_ses_ven_fin_ger_anl_geo_hin_ita_rom_arw_owc_wly_prs_est_moo_mao_fre_ind_jpn_knd_kor_por_bos_ewe_slo_jav_dut_amr_sun_cnt_cze_swt_spa_gam_afr_krd_mol_ben_qcu_ukr_pol_urd_bem_chh_swe_amh_rus_tag_pan_dgb_glc_dyu_bat_tha_aeg_tml_tsw_swa_tur_alb_ctl_azi_bam_vie_sid_igb_akn_zul	-1.15574162065079	-2.84308299257894	0.00549251539700388
723	sid_pan_dyu_por_chh_amh_mlt_prs_tur_uzb_fbf_ind_bam_ita_ger_bsq_mcd_hau_swt_mnd_alb_rom_igb_svk_cic_hin_hun_ewe_dgb_est_bul_heb_geo_eng_dut_ukr_cze_tig_sod_spa_fin_bem_bat_lat_mly_jpn_tml_kor_fre_bos_yor_glc_jav_urd_owc_sun_cnt_swe_ses_slo_wly_mol_grk_scr_krd_qcu_nor_pol_arw_xho_gam_ctl_aeg_afr_mao_guj_ven_ben_swa_tag_tha_amr_knd_tsn_akn_azi_rus_lit_aze_lda_vie_anl_tsw_moo_zul	-0.987720058688168	-2.40675830523453	0.0180707895635636
724	anl_krd_fbf_ctl_sod_aeg_amr_glc_tur_aze_swa_jav_moo_mcd_cze_bsq_pol_gam_ses_mnd_grk_ben_zul_eng_swt_bos_est_ven_yor_fin_lat_hau_geo_svk_spa_ita_nor_chh_heb_hin_hun_dgb_mly_guj_tag_jpn_tml_kor_por_pan_tsn_swe_mao_scr_mlt_sun_cnt_dut_ewe_lit_wly_urd_rom_ger_mol_qcu_slo_fre_rus_bam_amh_prs_sid_arw_ind_bul_xho_alb_lda_bat_tha_owc_knd_bem_igb_azi_afr_ukr_uzb_akn_vie_tig_tsw_dyu_cic	-0.528990536034399	-1.25968167734233	0.210936329054184
725	anl_cze_ses_urd_tig_aeg_amh_pan_aze_tur_xho_tag_tsn_ctl_rom_bsq_guj_wly_yor_mnd_pol_nor_cic_grk_moo_bos_hun_swa_dgb_est_krd_sid_geo_arw_svk_afr_rus_owc_mlt_ben_fin_akn_sun_ita_mao_jpn_tml_kor_mol_spa_fbf_eng_jav_alb_chh_ind_cnt_swe_tsw_prs_amr_scr_lit_hin_slo_qcu_dut_fre_mcd_bam_heb_ger_gam_por_bat_glc_igb_lat_bem_mly_tha_hau_knd_swt_ven_uzb_bul_ukr_azi_dyu_vie_sod_ewe_zul_lda	-0.219194359303134	-0.517712238753001	0.60588839628122
726	sid_nor_bem_scr_amr_sod_hau_alb_azi_aze_igb_tag_akn_ukr_por_bsq_swe_mlt_bam_mnd_lat_afr_tsn_rus_fbf_guj_hun_moo_swt_fin_mcd_gam_geo_dut_lit_pol_fre_tig_anl_prs_est_ewe_mly_spa_mao_jpn_tml_kor_ctl_bul_cic_urd_sun_eng_heb_bat_cnt_ita_ses_ben_chh_krd_cze_grk_ger_qcu_glc_svk_mol_dyu_amh_arw_aeg_pan_jav_slo_dgb_hin_yor_ind_tha_wly_knd_ven_xho_uzb_bos_rom_tur_swa_vie_owc_tsw_zul_lda	0.641654172726746	1.51395800458222	0.133427739979202
727	tig_lat_yor_glc_gam_chh_hau_ger_aze_azi_tsn_bat_ses_rom_grk_bsq_ctl_owc_bam_cnt_pan_krd_cic_swe_xho_rus_fin_dyu_lda_hun_ukr_amr_geo_arw_pol_mcd_cze_aeg_mlt_hin_est_ewe_mly_bos_jav_jpn_tml_kor_fre_nor_swa_bul_mao_dut_sid_ind_mnd_alb_fbf_afr_heb_lit_guj_spa_eng_qcu_ben_scr_prs_swt_amh_slo_sod_urd_sun_svk_dgb_mol_moo_tag_tha_wly_knd_zul_bem_uzb_ita_por_tur_ven_vie_anl_tsw_igb_akn	-0.466782956025098	-1.11106369248272	0.269405176485728
728	wly_afr_xho_arw_sod_anl_amr_nor_aze_tur_yor_bat_tsn_lit_rus_bsq_ita_aeg_ewe_mnd_krd_svk_fbf_guj_ven_prs_est_cic_swa_hun_alb_chh_geo_rom_pan_dut_mcd_sid_gam_scr_fin_dgb_jav_ukr_mly_jpn_knd_kor_slo_lat_ses_spa_ind_hin_heb_sun_cnt_ben_bam_pol_amh_fre_ger_bul_urd_qcu_ctl_glc_grk_bem_mlt_cze_tig_bos_mao_mol_swt_por_dyu_tag_tha_hau_tml_moo_tsw_uzb_swe_eng_azi_lda_vie_owc_igb_akn_zul	-0.49273947859328	-1.17089506886397	0.244632400789222
729	amh_mcd_ewe_pol_aeg_wly_sod_hin_tur_uzb_moo_mao_cic_rom_rus_bsq_krd_mlt_akn_mnd_svk_por_ses_pan_bam_slo_fin_bem_fbf_est_urd_anl_geo_ita_lit_swe_mol_hau_sid_lat_hun_swa_mly_arw_sun_jpn_tml_kor_guj_spa_xho_eng_ind_ukr_gam_bat_cnt_ben_lda_dut_tig_ger_alb_bul_grk_qcu_cze_afr_nor_swt_chh_glc_amr_fre_tag_scr_tsw_ctl_yor_jav_tha_owc_knd_dgb_igb_azi_prs_bos_aze_zul_vie_heb_ven_dyu_tsn	-0.254461619492567	-0.602381532956409	0.548386157410948
730	aeg_guj_dgb_ita_owc_hau_chh_mol_tur_aze_ses_tag_tsw_lit_krd_bsq_spa_amh_bam_cnt_arw_bul_xho_afr_dyu_glc_fin_akn_igb_hun_rom_anl_geo_urd_prs_ger_scr_tig_sod_pol_est_fbf_jav_swe_bat_jpn_knd_kor_ctl_dut_tsn_rus_ind_alb_heb_mao_mnd_slo_swt_nor_mlt_bos_cze_hin_pan_qcu_ben_grk_ukr_swa_gam_mcd_sid_svk_sun_eng_moo_lat_ven_mly_tha_amr_tml_yor_lda_uzb_fre_por_azi_ewe_vie_wly_cic_bem_zul	-0.567119565438765	-1.35290836549547	0.179364815338473
731	aeg_swe_dgb_rus_wly_mlt_hau_cze_azi_tur_ven_mao_bem_mol_spa_bsq_ukr_heb_xho_cnt_pol_alb_fbf_lat_ewe_scr_fin_igb_ses_hun_rom_gam_geo_dut_bos_por_ita_sod_amr_ben_est_akn_bat_guj_mly_jpn_tml_kor_ctl_urd_cic_pan_tag_nor_tig_ind_mnd_krd_bam_eng_anl_arw_lit_prs_ger_qcu_hin_afr_fre_lda_sid_slo_chh_grk_jav_mcd_yor_bul_zul_sun_tha_amh_knd_swa_swt_aze_glc_svk_uzb_tsn_vie_owc_tsw_dyu_moo	-0.186665516305641	-0.440458094890443	0.660627440101772
732	anl_prs_yor_krd_hau_chh_tig_scr_uzb_tur_akn_bat_zul_cze_lit_bsq_svk_heb_bam_mnd_eng_alb_fbf_urd_ses_ctl_fin_tsw_tsn_hun_fre_amr_geo_rom_afr_glc_grk_mlt_owc_pan_est_lda_jav_bul_sun_jpn_tml_kor_ita_por_cic_ger_ind_swe_sid_tag_cnt_nor_xho_lat_gam_rus_ben_slo_mol_qcu_pol_guj_arw_ewe_amh_bos_sod_spa_mao_mcd_swt_dut_dyu_mly_tha_wly_knd_moo_dgb_aze_ukr_hin_azi_swa_vie_aeg_igb_bem_ven	-0.468929126582699	-1.11453395561612	0.267922182984226
733	anl_pol_tsn_grk_owc_chh_sid_por_tur_azi_dgb_jav_bem_alb_fre_bsq_pan_amh_igb_cnt_guj_glc_akn_ukr_ses_slo_fin_zul_moo_hun_prs_hau_geo_swe_ben_afr_eng_gam_tig_lit_est_lda_mao_scr_ind_jpn_knd_kor_bos_dut_cic_bul_bat_ger_heb_tag_mnd_rom_swt_urd_amr_mol_cze_rus_spa_qcu_ctl_lat_mcd_tsw_aeg_svk_wly_krd_sun_arw_bam_hin_dyu_mly_tha_sod_tml_xho_fbf_uzb_ita_nor_aze_swa_vie_mlt_yor_ven_ewe	0.382629113471434	0.901933536556924	0.369422160419429
734	mlt_ctl_fbf_cze_aeg_owc_sod_hin_azi_uzb_ewe_mao_lda_ita_pol_bsq_guj_wly_zul_cnt_mol_urd_xho_afr_dyu_bos_hun_akn_bem_fin_eng_amr_geo_ukr_spa_ben_lat_chh_sid_rom_est_tsn_bat_slo_ind_jpn_knd_kor_rus_prs_swa_bul_sun_scr_anl_jav_mnd_fre_igb_swe_hau_mcd_svk_krd_pan_qcu_ger_arw_glc_cic_tig_lit_heb_grk_tag_alb_ses_nor_moo_mly_tha_amh_tml_swt_tsw_aze_por_dut_tur_ven_vie_gam_bam_dgb_yor	0.059035805700016	0.138911185924742	0.889820693553378
735	amh_ita_yor_glc_chh_heb_wly_arw_tur_aze_xho_tag_tsw_ger_rom_bsq_rus_anl_igb_cnt_hin_bos_bem_eng_dgb_ben_hun_ewe_akn_fin_scr_tig_geo_nor_lit_por_svk_mlt_owc_bul_est_cic_sun_pan_bat_jpn_tml_kor_cze_lat_dyu_mol_mly_ctl_hau_ind_mnd_dut_swa_guj_gam_swe_pol_mcd_fre_qcu_spa_slo_afr_bam_amr_alb_aeg_grk_jav_krd_ven_urd_ses_mao_tha_sod_knd_moo_zul_azi_ukr_prs_uzb_fbf_vie_sid_swt_tsn_lda	-0.0508049125705279	-0.11973708771998	0.90494970375586
736	gam_fre_bam_bos_sod_aeg_tig_nor_azi_tur_swt_mao_swa_por_rus_bsq_cze_hau_igb_cnt_ukr_dut_tsw_afr_dgb_eng_fin_xho_cic_est_arw_mlt_geo_ger_urd_scr_mol_wly_anl_guj_hun_ses_ind_bul_mly_jpn_tml_kor_alb_ita_yor_svk_tag_ctl_heb_bat_mnd_lat_akn_spa_amh_slo_grk_mcd_swe_qcu_prs_ben_pol_lda_chh_rom_sid_pan_jav_lit_fbf_glc_ven_sun_tha_amr_knd_ewe_tsn_uzb_hin_krd_aze_moo_vie_owc_dyu_bem_zul	-0.737383442638181	-1.77821137127217	0.0786373109871734
737	chh_ctl_igb_scr_amh_tig_amr_guj_aze_uzb_bem_mly_moo_afr_krd_bsq_swe_sid_ven_mnd_bos_fre_akn_cze_fbf_rus_est_xho_ewe_hun_lit_gam_geo_hin_lat_ben_spa_hau_anl_prs_fin_swa_tag_pol_ind_jpn_tml_kor_glc_grk_yor_svk_mao_arw_owc_sun_cnt_por_tsn_eng_sod_ukr_dut_mcd_ita_qcu_alb_mol_rom_dgb_wly_nor_heb_bul_jav_slo_lda_pan_bam_bat_tha_mlt_knd_ses_dyu_tur_ger_urd_azi_zul_vie_aeg_tsw_swt_cic	-0.281683997706194	-0.665779230239683	0.507200232761476
738	tig_slo_lda_urd_sod_hau_amh_rom_uzb_azi_yor_bat_dyu_hin_mcd_bsq_ger_gam_bam_mnd_bul_pan_bem_dut_cic_mol_est_xho_zul_hun_spa_wly_geo_ita_krd_guj_svk_amr_chh_lit_fin_swt_tag_prs_mly_jpn_tml_kor_arw_bos_akn_swe_mao_scr_aeg_jav_cnt_por_ewe_grk_owc_afr_nor_pol_rus_qcu_ctl_eng_cze_tsn_sid_alb_mlt_lat_sun_ben_igb_glc_fbf_ind_tha_anl_knd_swa_moo_aze_ukr_fre_tur_dgb_vie_heb_ses_tsw_ven	-0.107438486721239	-0.253212255723653	0.80066308865629
739	aeg_ger_tsw_afr_sid_sod_chh_krd_uzb_aze_bam_mly_cic_hin_bos_bsq_svk_wly_swt_cnt_swe_spa_ses_nor_ewe_arw_fin_moo_dgb_hun_pan_tig_geo_lat_eng_ita_lit_gam_heb_mol_est_zul_mao_grk_ind_jpn_tml_kor_mcd_ukr_tsn_por_bat_scr_amr_sun_mnd_slo_akn_prs_amh_dut_fre_pol_alb_qcu_guj_bul_glc_xho_hau_ctl_owc_rom_tag_rus_lda_ben_ven_jav_tha_mlt_knd_dyu_igb_tur_urd_cze_azi_swa_vie_anl_fbf_bem_yor	-0.693454785377736	-1.66285941849096	0.0997073621151845
740	sod_por_xho_mol_mlt_amh_aeg_spa_azi_aze_tsw_jav_igb_ctl_hin_bsq_svk_chh_bam_mnd_swe_urd_tsn_glc_dgb_lat_hun_ses_swt_fin_cze_gam_geo_afr_alb_lit_eng_anl_tig_krd_est_moo_bat_mcd_sun_jpn_knd_kor_ita_rus_fbf_prs_tag_pol_wly_ind_cnt_bos_yor_ger_amr_guj_fre_scr_nor_qcu_ukr_rom_slo_cic_heb_dut_hau_pan_mly_bul_bem_ben_zul_mao_tha_owc_tml_dyu_lda_uzb_arw_grk_tur_akn_vie_sid_swa_ven_ewe	-0.155763063927371	-0.367747363577677	0.713897240421049
741	chh_ukr_ven_grk_owc_sod_heb_glc_uzb_azi_yor_sun_zul_alb_mcd_bsq_cze_tig_bam_mnd_dut_rom_lda_svk_fbf_lit_fin_ses_bem_est_bos_amr_geo_scr_urd_rus_slo_sid_amh_por_hun_dyu_mao_krd_tag_jpn_tml_kor_prs_ger_tsn_swe_ind_ben_mlt_mly_cnt_nor_ewe_afr_hau_mol_ctl_bul_ita_qcu_lat_pol_spa_moo_aeg_hin_gam_guj_bat_fre_igb_pan_tsw_jav_tha_anl_knd_swt_dgb_aze_eng_arw_tur_swa_vie_wly_akn_cic_xho	0.0887651065282103	0.209292919042437	0.834677349981678
742	gam_bul_fbf_alb_mlt_aeg_sid_urd_aze_tur_swt_mly_tsw_lat_rom_bsq_fre_tig_cic_mnd_afr_slo_tsn_arw_ewe_rus_est_bam_bem_hun_nor_anl_geo_ctl_guj_ukr_ita_amh_wly_eng_fin_zul_tag_lit_ind_jpn_knd_kor_glc_krd_moo_ger_jav_grk_heb_bat_cnt_svk_dgb_scr_amr_mol_ben_dut_bos_qcu_pol_prs_mcd_yor_owc_por_chh_spa_mao_hin_dyu_swe_igb_sun_tha_hau_tml_ven_lda_uzb_cze_pan_azi_swa_vie_sod_akn_ses_xho	-0.123025797174084	-0.289993042795627	0.772467156280387
743	amh_svk_akn_mcd_owc_sid_heb_grk_tur_azi_dgb_mly_swt_pan_cze_bsq_eng_hau_bem_mnd_mol_spa_fbf_ben_bam_afr_est_igb_ven_fin_hin_anl_geo_ita_arw_lit_bos_amr_tig_guj_hun_xho_tag_pol_bat_jpn_knd_kor_slo_ukr_cic_alb_ind_bul_aeg_jav_cnt_ctl_yor_prs_gam_rom_krd_swe_dut_qcu_scr_ger_nor_lda_chh_rus_sod_urd_mao_por_ewe_fre_ses_sun_tha_mlt_tml_dyu_moo_uzb_lat_glc_aze_tsw_vie_wly_zul_tsn_swa	-0.676378866376609	-1.62094317487729	0.108415655312932
744	amr_spa_swt_ita_hau_sod_tig_afr_uzb_aze_bam_mly_lda_pol_urd_bsq_lat_anl_ewe_cnt_hin_prs_swa_grk_igb_mol_fin_cic_bem_hun_cze_aeg_geo_pan_swe_ben_mcd_owc_sid_dut_est_zul_sun_glc_ind_jpn_knd_kor_arw_ger_tsw_krd_bat_alb_gam_mao_mnd_slo_ses_rom_chh_bos_scr_fre_nor_qcu_ukr_rus_ctl_fbf_mlt_lit_heb_bul_jav_guj_dyu_eng_moo_tag_tha_wly_tml_dgb_akn_tur_svk_por_azi_xho_vie_amh_tsn_ven_yor	-0.180488622302273	-0.425740634426658	0.671280500695339
745	amr_guj_swa_nor_tig_heb_sid_afr_azi_tur_igb_mao_xho_hin_svk_bsq_arw_amh_moo_cnt_ukr_lat_ven_por_fbf_fre_est_bem_yor_hun_mcd_anl_geo_bul_spa_lit_ben_gam_mlt_krd_fin_akn_jav_mol_ind_jpn_knd_kor_rus_slo_zul_cze_sun_bos_chh_mly_mnd_alb_tsw_glc_owc_eng_ger_grk_urd_qcu_ctl_scr_swe_lda_hau_ita_sod_rom_bat_dut_cic_prs_bam_tag_tha_wly_tml_dyu_swt_aze_pol_pan_uzb_tsn_vie_aeg_ewe_dgb_ses	-0.962545693605422	-2.34550383628841	0.0211268671402255
746	tig_lit_moo_ctl_heb_amr_wly_prs_tur_azi_ven_jav_tsw_ben_por_bsq_alb_aeg_igb_mnd_lat_pan_dgb_ger_cic_urd_fin_tsn_bam_hun_nor_owc_geo_ita_grk_cze_mol_anl_gam_ukr_est_akn_sun_fre_mly_jpn_tml_kor_svk_afr_bem_slo_tag_spa_amh_mao_cnt_swe_zul_glc_sid_bul_pol_hin_dut_qcu_krd_rus_guj_xho_mlt_rom_chh_bos_bat_arw_swa_eng_swt_ind_tha_hau_knd_dyu_lda_uzb_mcd_scr_aze_fbf_vie_sod_ewe_yor_ses	-0.794768447383077	-1.91721444513777	0.0582800918814043
747	amr_guj_ewe_mol_heb_mlt_hau_swe_aze_uzb_bam_ind_zul_svk_ukr_bsq_afr_tig_fbf_cnt_spa_eng_ven_ger_xho_rus_hun_dyu_dgb_est_glc_wly_geo_lat_bul_pol_prs_anl_aeg_cze_fin_cic_jav_urd_mly_jpn_knd_kor_pan_por_moo_arw_tag_ctl_gam_bat_mnd_mcd_yor_ben_sod_hin_lit_ita_slo_qcu_nor_rom_dut_tsw_chh_fre_amh_bos_sun_scr_swa_alb_lda_mao_tha_sid_tml_ses_swt_tur_krd_grk_azi_bem_vie_owc_akn_tsn_igb	-0.936586814142249	-2.27574828598144	0.0251567628891958
748	owc_cze_ewe_ger_hau_amh_sod_svk_azi_uzb_fbf_tag_ses_ben_ukr_bsq_afr_gam_cic_cnt_ctl_glc_xho_arw_swa_pol_est_bam_tsn_fin_guj_wly_geo_bos_lat_hin_prs_heb_chh_alb_hun_dyu_jav_mol_mly_jpn_knd_kor_bul_scr_bem_fre_mao_krd_tig_ind_mnd_spa_yor_dut_sid_mcd_rus_pan_eng_qcu_swe_nor_ita_ven_mlt_grk_anl_slo_bat_rom_zul_por_akn_sun_tha_amr_tml_dgb_igb_tur_lit_urd_aze_lda_vie_aeg_tsw_moo_swt	0.12373687032766	0.291445088949024	0.771359993862591
749	hau_alb_akn_slo_tig_aeg_gam_hin_tur_aze_lda_bat_bem_pan_grk_bsq_cze_chh_tsn_mnd_nor_arw_tsw_mol_ewe_ita_hun_dyu_fbf_fin_scr_anl_geo_swe_afr_mcd_por_wly_amr_bul_est_swa_jav_krd_mao_jpn_tml_kor_bos_svk_swt_prs_sun_ukr_mlt_ind_cnt_dut_cic_rom_sid_lit_fre_glc_rus_qcu_ger_urd_guj_xho_heb_ben_sod_eng_mly_lat_ven_ctl_igb_tag_tha_owc_knd_yor_moo_azi_pol_spa_uzb_dgb_vie_amh_bam_zul_ses	-0.636533636579007	-1.52746817556824	0.130038687550606
750	sod_dut_lda_hin_heb_anl_owc_pan_tur_uzb_fbf_jav_igb_bul_mol_bsq_lit_mlt_dgb_mnd_scr_bos_dyu_urd_bam_alb_hun_tsw_akn_fin_spa_amr_geo_guj_ger_ita_cze_wly_amh_prs_est_yor_mao_svk_ind_jpn_tml_kor_lat_fre_xho_afr_mly_swe_chh_tag_cnt_slo_ses_eng_aeg_glc_ben_arw_nor_qcu_krd_ctl_rom_swa_gam_pol_tig_rus_bat_mcd_swt_ukr_moo_sun_tha_hau_knd_zul_cic_azi_grk_por_aze_bem_vie_sid_tsn_ven_ewe	0.0365076580874824	0.0859299093214358	0.931706865592014
751	gam_ita_bem_spa_sid_heb_amh_lat_tur_aze_tsw_jav_zul_eng_svk_bsq_guj_mlt_dyu_mnd_rus_swe_tsn_afr_ewe_pan_fin_fbf_yor_est_grk_wly_geo_scr_krd_ger_mol_sod_aeg_ctl_hun_igb_mao_arw_tag_jpn_tml_kor_rom_por_dgb_cze_sun_pol_chh_mly_cnt_lit_swa_fre_anl_ben_dut_ukr_hin_qcu_mcd_alb_bos_akn_tig_slo_hau_prs_bat_bul_ses_urd_xho_ind_tha_owc_knd_ven_swt_azi_glc_nor_uzb_cic_vie_amr_moo_bam_lda	-0.1859912076993	-0.439338801238701	0.661435211813684
752	gam_ukr_akn_guj_anl_sid_mlt_glc_uzb_azi_cic_ind_dgb_prs_afr_bsq_bul_wly_ven_mnd_grk_scr_igb_fre_ewe_cze_fin_bam_moo_hun_slo_chh_geo_pan_swe_urd_mcd_tig_hau_ben_est_fbf_sun_ita_tag_jpn_tml_kor_bos_hin_tsw_spa_mly_arw_heb_mao_cnt_svk_dyu_eng_aeg_rus_mol_dut_lit_qcu_por_alb_lat_swt_sod_rom_amr_pol_jav_krd_lda_nor_xho_bat_tha_amh_knd_tsn_yor_tur_ctl_ger_aze_zul_vie_owc_ses_bem_swa	0.613764009956612	1.45255374020143	0.149713384288296
753	wly_ben_bam_mol_hau_sod_aeg_rus_uzb_azi_swt_sun_xho_rom_ctl_bsq_cze_tig_swa_cnt_lit_ukr_yor_slo_dgb_pan_hun_ven_fbf_est_swe_amr_geo_ita_scr_urd_fre_mlt_sid_mcd_fin_dyu_ind_bos_tag_jpn_tml_kor_svk_prs_igb_hin_mao_ger_chh_bat_mnd_alb_tsw_afr_amh_spa_glc_lat_dut_qcu_por_arw_nor_moo_owc_bul_heb_pol_mly_guj_tsn_grk_akn_jav_tha_gam_knd_zul_cic_aze_krd_eng_tur_bem_vie_anl_ewe_lda_ses	-0.737267301604457	-1.77126034215541	0.07979334857856
754	wly_rom_ewe_por_tig_gam_aeg_prs_azi_aze_moo_mly_dgb_glc_eng_bsq_lit_chh_bam_mnd_scr_guj_bem_ita_yor_grk_fin_akn_tsw_hun_ger_mlt_geo_dut_slo_pol_fre_amh_sid_bul_est_zul_mao_swe_tag_jpn_tml_kor_alb_ukr_tsn_lat_bat_ctl_amr_jav_cnt_pan_dyu_spa_owc_svk_bos_urd_ben_qcu_rus_mcd_afr_igb_anl_cze_heb_krd_sun_hin_ven_mol_ses_ind_tha_hau_knd_lda_swa_uzb_nor_arw_tur_swt_vie_sod_cic_xho_fbf	0.361195537822973	0.851070716993071	0.396916114901698
755	anl_afr_tsw_ctl_amh_mlt_sid_slo_azi_uzb_fbf_mao_zul_krd_dut_bsq_por_owc_dgb_mnd_ger_spa_bem_mcd_cic_grk_hun_ses_lda_est_glc_chh_geo_bul_svk_rom_arw_gam_aeg_scr_fin_yor_tag_eng_jav_jpn_tml_kor_swe_ukr_moo_rus_mly_pan_sod_ind_cnt_ita_swa_prs_heb_lit_lat_cze_pol_qcu_urd_fre_mol_akn_amr_hin_hau_bos_sun_nor_tsn_alb_bam_bat_tha_tig_knd_xho_swt_tur_guj_ben_aze_ven_vie_wly_ewe_igb_dyu	-0.156190137357739	-0.368327347844836	0.713466236445863
756	amr_arw_yor_ita_anl_aeg_gam_mcd_tur_uzb_akn_bat_cic_spa_mol_bsq_glc_chh_zul_cnt_cze_krd_tsw_bos_ewe_ben_hun_dyu_lda_est_rus_amh_geo_lat_ctl_svk_rom_hau_mlt_alb_fin_bem_tag_por_ind_jpn_tml_kor_dut_eng_tsn_scr_jav_pan_heb_mly_mnd_urd_moo_swe_sid_lit_prs_fre_pol_qcu_ukr_hin_bul_swa_sod_ger_owc_grk_mao_afr_igb_nor_bam_sun_tha_wly_knd_ven_ses_azi_guj_slo_aze_fbf_vie_tig_swt_xho_dgb	-0.188178824843335	-0.443982031466475	0.658086912180788
757	gam_rom_fbf_bul_sid_aeg_mlt_arw_tur_aze_ewe_tag_yor_afr_dut_bsq_nor_tig_xho_cnt_lit_cze_moo_urd_bem_krd_fin_ses_swt_est_slo_wly_geo_scr_ukr_alb_svk_hau_sod_mol_hun_zul_ind_prs_sun_jpn_knd_kor_lat_pan_ven_rus_mao_ctl_owc_jav_mnd_mcd_tsn_hin_heb_fre_spa_por_pol_qcu_ita_bos_guj_swa_amh_glc_chh_ben_mly_eng_dgb_swe_akn_bat_tha_amr_tml_bam_tsw_azi_ger_grk_uzb_dyu_vie_anl_igb_cic_lda	-0.708953680164594	-1.69928875782652	0.0926075711478771
758	amh_alb_moo_ben_sid_owc_hau_slo_uzb_tur_xho_bat_ewe_guj_pan_bsq_prs_anl_bam_mnd_rus_mol_swt_afr_fbf_mcd_hun_ses_zul_fin_glc_heb_geo_grk_swe_ctl_urd_gam_chh_rom_est_dgb_mly_hin_ind_jpn_tml_kor_arw_svk_dyu_spa_jav_eng_sod_sun_cnt_ita_yor_lat_mlt_pol_ukr_nor_scr_qcu_por_ger_fre_tsn_wly_lit_aeg_dut_tag_bul_lda_cze_bem_mao_tha_amr_knd_swa_igb_azi_krd_bos_aze_ven_vie_tig_tsw_cic_akn	0.0732494272918527	0.172334264403583	0.863549225810132
759	gam_mcd_fbf_ctl_sid_owc_sod_krd_azi_uzb_zul_mao_swa_prs_eng_bsq_slo_hau_tsn_mnd_dut_swe_ewe_ukr_bem_fre_est_bam_cic_hun_hin_amh_geo_scr_lat_afr_ben_amr_heb_lit_fin_tsw_mly_svk_sun_jpn_knd_kor_mol_urd_dyu_cze_bat_por_wly_jav_cnt_nor_ven_glc_anl_bos_pol_alb_rom_qcu_arw_guj_ger_swt_mlt_ita_tig_spa_ind_bul_yor_rus_dgb_tag_tha_aeg_tml_akn_lda_tur_pan_grk_aze_ses_vie_chh_xho_igb_moo	-0.275968759507917	-0.652355608400586	0.515780998271599
760	owc_urd_igb_ctl_tig_sod_hau_eng_aze_uzb_ses_mly_dyu_bul_pol_bsq_arw_heb_akn_cnt_afr_ger_moo_grk_lda_scr_est_tsw_yor_hun_hin_amr_geo_svk_guj_ukr_lat_aeg_anl_dut_fin_dgb_bat_ben_ind_jpn_tml_kor_ita_lit_zul_rom_mao_glc_sid_tag_mnd_swe_swt_cze_gam_spa_nor_fre_prs_qcu_mol_bos_alb_cic_mlt_pan_amh_rus_jav_mcd_ewe_por_bem_sun_tha_chh_knd_tsn_ven_azi_krd_slo_tur_xho_vie_wly_fbf_bam_swa	-0.87608188404715	-2.11574426271433	0.0370387273555317
761	amh_lit_zul_prs_chh_tig_gam_eng_azi_aze_tsw_mao_xho_dut_glc_bsq_rom_mlt_tsn_cnt_krd_svk_dgb_mcd_ewe_spa_fin_bam_igb_hun_ita_amr_geo_cze_pol_grk_arw_sod_aeg_pan_est_swt_tag_fre_mly_jpn_tml_kor_ben_ctl_dyu_mol_ind_bos_heb_sun_mnd_bul_fbf_scr_sid_slo_afr_por_lat_qcu_ger_swe_alb_ven_wly_nor_owc_ukr_jav_urd_akn_rus_yor_bat_tha_anl_knd_lda_cic_tur_hin_guj_uzb_moo_vie_hau_bem_ses_swa	-0.220999150052069	-0.521959493988549	0.602939522153595
762	anl_hin_igb_ita_mlt_wly_sid_mcd_azi_aze_bem_bat_ven_mol_bos_bsq_scr_tig_bam_mnd_eng_rus_cic_dut_yor_pan_hun_dyu_xho_fin_fre_heb_geo_ctl_ger_nor_arw_sod_amr_lit_est_moo_mly_swe_tag_jpn_tml_kor_bul_por_lda_svk_ind_ben_amh_jav_cnt_krd_ses_rom_hau_spa_cze_pol_prs_qcu_urd_ukr_grk_akn_owc_slo_gam_afr_mao_glc_tsn_lat_swt_sun_tha_aeg_knd_swa_tsw_uzb_alb_guj_tur_dgb_vie_chh_ewe_zul_fbf	-0.405315817284651	-0.960306031258183	0.33939129527599
763	hau_pan_xho_prs_amr_owc_sod_lit_tur_aze_ewe_mly_lda_arw_ger_bsq_bul_anl_bem_mnd_cze_urd_zul_svk_swt_ctl_hun_cic_moo_est_bos_aeg_geo_alb_ben_slo_ita_amh_gam_afr_fin_bam_bat_fre_tag_jpn_knd_kor_rom_pol_dgb_guj_ind_krd_mlt_sun_cnt_grk_tsw_hin_tig_mcd_rus_nor_mol_qcu_swe_dut_ukr_swa_wly_lat_chh_spa_jav_por_yor_glc_ven_mao_tha_sid_tml_ses_igb_uzb_scr_eng_azi_akn_vie_heb_fbf_tsn_dyu	-0.79336048527922	-1.91641142704321	0.0583835119766297
764	sid_pan_bam_hin_amh_aeg_hau_dut_aze_azi_swt_mly_ewe_bos_rom_bsq_swe_owc_ven_cnt_mcd_ben_bem_fre_dgb_scr_hun_lda_akn_est_glc_anl_geo_grk_eng_spa_bul_amr_sod_mol_fin_tsw_bat_ctl_mao_jpn_knd_kor_por_svk_tsn_alb_jav_afr_wly_ind_mnd_lit_xho_arw_heb_guj_ita_pol_cze_qcu_slo_krd_lat_yor_chh_nor_mlt_ger_tag_rus_dyu_ukr_igb_sun_tha_tig_tml_swa_cic_uzb_urd_prs_tur_zul_vie_gam_fbf_ses_moo	-0.0215998613929161	-0.0509153864356366	0.959502142808907
765	aeg_guj_ses_por_amh_hau_sod_urd_azi_tur_bam_mly_tsn_mol_glc_bsq_pol_anl_bem_mnd_ukr_grk_yor_scr_fbf_rom_est_swt_igb_hun_dut_gam_geo_hin_slo_lat_krd_wly_tig_lit_fin_zul_bat_svk_jav_jpn_tml_kor_pan_eng_xho_spa_tag_afr_sid_mao_cnt_bos_akn_rus_heb_arw_ctl_cze_prs_qcu_bul_ita_alb_ven_owc_fre_chh_ger_sun_mcd_dyu_swe_dgb_ind_tha_mlt_knd_cic_tsw_aze_nor_ben_uzb_lda_vie_amr_moo_swa_ewe	-0.725522708187334	-1.74102604427004	0.084986081709296
766	chh_afr_bem_mol_gam_hau_amr_krd_uzb_aze_tsn_ind_zul_cze_ita_bsq_lat_wly_tsw_cnt_por_hin_igb_rus_lda_ukr_fin_swt_dyu_hun_ctl_heb_geo_ben_guj_prs_svk_sod_tig_arw_est_ewe_sun_grk_mly_jpn_knd_kor_fre_spa_xho_bos_mao_pol_owc_jav_mnd_rom_akn_swe_anl_bul_urd_scr_alb_qcu_mcd_eng_glc_moo_sid_ger_mlt_slo_bat_pan_ven_lit_yor_tag_tha_aeg_tml_ses_swa_tur_nor_dut_azi_bam_vie_amh_cic_dgb_fbf	-0.704100334734754	-1.68804567924818	0.0947533748767672
767	owc_ben_lda_swe_mlt_tig_anl_scr_tur_azi_yor_bat_dyu_slo_dut_bsq_guj_gam_bam_cnt_lat_urd_igb_glc_xho_bos_fin_tsw_akn_est_por_amh_geo_ctl_alb_pol_svk_hau_amr_bul_hun_zul_ind_grk_sun_jpn_knd_kor_ukr_prs_fbf_hin_mly_rom_heb_jav_mnd_cze_moo_nor_chh_mcd_mol_ita_lit_qcu_eng_arw_krd_swt_sid_spa_sod_afr_mao_fre_ses_ger_dgb_tag_tha_aeg_tml_tsn_ewe_aze_pan_rus_uzb_bem_vie_wly_swa_ven_cic	-0.684142483232796	-1.64717167070931	0.102897764467312
768	amh_lit_tsw_rom_aeg_tig_chh_ben_aze_azi_ewe_jav_moo_ger_glc_bsq_fre_anl_zul_cnt_rus_ctl_xho_scr_ses_mcd_hun_cic_bem_est_swe_mlt_geo_cze_grk_hin_pol_hau_gam_slo_fin_dgb_ind_bos_sun_jpn_tml_kor_nor_eng_bam_svk_tag_bul_wly_bat_mnd_pan_swa_prs_sod_arw_urd_ita_lat_qcu_spa_dut_guj_swt_amr_afr_owc_krd_mao_mol_lda_por_tsn_mly_tha_heb_knd_dyu_ven_uzb_ukr_alb_tur_akn_vie_sid_igb_fbf_yor	-0.2836329618771	-0.67060404811559	0.504134788730877
769	hau_urd_ven_swe_tig_aeg_mlt_prs_azi_tur_yor_bat_dgb_svk_dut_bsq_ctl_amh_cic_mnd_pol_lit_tsw_cze_igb_bul_fin_ewe_bam_hun_lat_sid_geo_ukr_scr_rus_hin_heb_wly_spa_est_fbf_tag_ger_ind_jpn_knd_kor_slo_afr_dyu_pan_jav_krd_amr_mly_cnt_bos_lda_mcd_owc_eng_alb_guj_glc_qcu_grk_ben_nor_moo_gam_arw_anl_fre_mao_por_ses_ita_tsn_sun_tha_sod_tml_swa_akn_uzb_rom_mol_aze_xho_vie_chh_bem_swt_zul	0.00332794622965639	0.00782987108068429	0.993769502129936
770	amr_urd_swt_krd_gam_sid_heb_guj_aze_tur_ven_sun_xho_mcd_rus_bsq_rom_amh_yor_cnt_ukr_grk_cic_svk_dgb_alb_hun_tsw_bem_est_afr_sod_geo_lit_ben_bul_hin_tig_chh_nor_fin_swa_tag_pan_mly_jpn_knd_kor_bos_prs_moo_mol_mao_glc_owc_bat_mnd_ger_igb_ita_wly_por_arw_cze_dut_qcu_scr_fre_eng_zul_anl_spa_hau_slo_jav_pol_akn_swe_dyu_ind_tha_mlt_tml_lda_tsn_uzb_lat_ctl_azi_ses_vie_aeg_bam_ewe_fbf	-0.464755345402608	-1.10496524995232	0.27202515304918
771	heb_lat_fbf_por_hau_anl_aeg_slo_aze_tur_ewe_mly_tsn_alb_svk_bsq_mol_tig_moo_mnd_pan_hin_dgb_cze_xho_lit_fin_cic_akn_est_ita_amr_geo_bul_rus_afr_scr_chh_amh_ben_hun_tsw_bat_fre_mao_jpn_knd_kor_mcd_grk_ses_ctl_sun_ukr_sod_tag_cnt_swe_lda_guj_wly_spa_pol_krd_arw_qcu_urd_glc_nor_ven_sid_dut_gam_rom_jav_eng_dyu_bos_bem_ind_tha_owc_tml_bam_zul_uzb_prs_ger_azi_swt_vie_mlt_yor_swa_igb	-0.506774415831539	-1.20649235255684	0.230687831142544
772	hau_urd_ewe_afr_chh_mlt_sid_spa_aze_uzb_yor_jav_dyu_ben_pol_bsq_svk_gam_fbf_mnd_mol_hin_tsw_prs_ses_bul_hun_tsn_lda_est_alb_owc_geo_swe_nor_eng_ger_wly_sod_dut_fin_swt_bat_ita_tag_jpn_knd_kor_cze_glc_bam_krd_mly_guj_anl_sun_cnt_bos_xho_ctl_amh_rus_mcd_por_lat_qcu_rom_lit_scr_akn_aeg_fre_tig_grk_ind_ukr_bem_slo_zul_mao_tha_amr_tml_igb_cic_azi_pan_arw_tur_moo_vie_heb_dgb_ven_swa	-0.275642819805116	-0.652244247399386	0.515852502238448
773	sid_cze_xho_por_anl_amh_aeg_ukr_aze_azi_dgb_jav_lda_lit_spa_bsq_ger_chh_dyu_cnt_slo_dut_swa_mcd_tsn_hin_est_ses_akn_hun_rom_owc_geo_rus_fre_eng_svk_heb_wly_urd_fin_fbf_mly_mol_bat_jpn_knd_kor_ita_glc_bem_krd_ind_alb_tig_mao_mnd_guj_ewe_bos_hau_prs_scr_pan_arw_qcu_grk_swe_bul_moo_mlt_afr_gam_nor_tag_pol_zul_lat_ven_sun_tha_amr_tml_igb_cic_uzb_ctl_ben_tur_bam_vie_sod_swt_yor_tsw	-0.000325798195615641	-0.000766995156794137	0.999389669316199
774	amr_grk_fbf_pol_wly_chh_gam_ukr_aze_tur_yor_tag_ewe_dut_ger_bsq_rus_heb_akn_mnd_svk_bul_xho_glc_igb_krd_est_ven_lda_fin_hin_owc_geo_ctl_pan_ita_bos_sod_hau_lit_hun_bem_ind_cze_mao_jpn_tml_kor_scr_mcd_swt_guj_mly_mol_mlt_bat_cnt_nor_tsn_por_sid_afr_rom_swe_fre_qcu_eng_arw_urd_bam_aeg_spa_anl_alb_jav_prs_zul_lat_cic_sun_tha_tig_knd_dyu_swa_azi_slo_ben_uzb_dgb_vie_amh_moo_tsw_ses	0.139195553545157	0.327569754490756	0.743973241520476
775	mlt_afr_cic_grk_tig_sod_gam_por_aze_uzb_fbf_bat_ewe_pan_lat_bsq_glc_hau_ses_mnd_krd_ukr_bem_guj_swa_mol_hun_ven_lda_est_swe_anl_geo_ger_slo_ita_mcd_amh_sid_fre_fin_yor_sun_bul_jav_jpn_knd_kor_lit_spa_igb_svk_ind_cze_amr_mao_cnt_rus_zul_prs_heb_alb_nor_hin_scr_qcu_eng_dut_rom_swt_aeg_ctl_owc_bos_mly_arw_akn_ben_tsn_tag_tha_chh_tml_moo_tsw_tur_pol_urd_azi_bam_vie_wly_xho_dgb_dyu	-0.292138876990062	-0.691691758839074	0.49085413324969
776	gam_ukr_bam_lit_sid_heb_chh_krd_uzb_tur_ewe_ind_yor_mol_slo_bsq_guj_mlt_igb_cnt_urd_bos_akn_eng_dgb_nor_est_fbf_swt_fin_scr_anl_geo_mcd_spa_fre_rom_wly_sod_por_hun_bem_mly_swe_sun_jpn_knd_kor_ita_pan_swa_afr_bat_ben_aeg_mao_mnd_prs_ven_alb_tig_dut_cze_ctl_hin_qcu_arw_bul_grk_cic_amh_glc_owc_lat_tag_svk_tsn_pol_lda_jav_tha_hau_tml_ses_dyu_azi_ger_rus_aze_moo_vie_amr_xho_zul_tsw	-0.468099904823707	-1.1125274947043	0.268778933893345
777	gam_swe_dgb_hin_mlt_anl_sid_pol_azi_aze_ewe_tag_ven_spa_cze_bsq_slo_amh_lda_mnd_bos_prs_cic_rus_xho_mcd_hun_tsw_yor_est_glc_heb_geo_afr_pan_fre_ita_owc_amr_eng_fin_dyu_jav_urd_bat_jpn_tml_kor_svk_ukr_bem_krd_mly_ger_chh_mao_cnt_nor_zul_mol_aeg_ben_lit_lat_ctl_qcu_alb_bul_dut_fbf_tig_por_sod_rom_ind_guj_swa_scr_bam_sun_tha_wly_knd_swt_ses_uzb_arw_grk_tur_akn_vie_hau_tsn_moo_igb	0.00327891218698399	0.00772184608014863	0.993855459601422
778	sod_rom_swa_bul_sid_wly_amr_pol_uzb_tur_akn_tag_dyu_cze_ben_bsq_bos_anl_yor_cnt_ukr_por_ses_swe_xho_afr_est_swt_ewe_hun_svk_heb_geo_prs_slo_alb_scr_amh_chh_krd_fin_cic_ind_ger_bat_jpn_tml_kor_hin_lit_tsw_rus_jav_guj_hau_mao_mnd_mol_bem_arw_aeg_eng_lat_urd_glc_qcu_spa_fre_grk_lda_gam_ctl_mlt_mcd_mly_nor_dgb_pan_ven_sun_tha_owc_knd_bam_igb_azi_dut_ita_aze_tsn_vie_tig_fbf_moo_zul	-0.0199385255010169	-0.0469330830510275	0.962667198366267
779	heb_ctl_bam_ben_gam_chh_sid_svk_tur_uzb_lda_mly_swa_glc_eng_bsq_pan_aeg_zul_cnt_ita_bul_dyu_bos_ses_nor_hun_tsw_ewe_fin_dut_tig_geo_krd_afr_por_ukr_owc_anl_rus_est_ven_bat_ger_ind_jpn_knd_kor_spa_arw_swt_slo_sun_lit_sod_jav_mnd_rom_moo_guj_mlt_prs_lat_cze_swe_qcu_alb_scr_hin_tsn_amh_pol_wly_mol_tag_urd_bem_mcd_cic_mao_tha_hau_tml_akn_xho_aze_grk_fre_azi_yor_vie_amr_fbf_igb_dgb	-0.736473037852696	-1.77177721539922	0.0797069061073456
780	mlt_guj_yor_lit_amh_sod_gam_por_tur_uzb_swa_tag_lda_svk_prs_bsq_arw_heb_ven_cnt_spa_bos_dgb_bul_akn_slo_fin_tsn_xho_est_fre_chh_geo_pan_rom_alb_ukr_wly_hau_krd_hun_tsw_bat_dut_mao_jpn_knd_kor_ctl_mcd_igb_afr_jav_pol_aeg_ind_mnd_rus_ewe_urd_owc_grk_scr_swe_glc_qcu_eng_lat_cze_dyu_anl_ger_amr_ben_mly_nor_cic_ita_bem_sun_tha_sid_tml_moo_zul_aze_mol_hin_azi_ses_vie_tig_bam_fbf_swt	0.62034062025172	1.46659748746086	0.145858969334556
781	aeg_bul_swa_alb_gam_wly_anl_pan_azi_tur_dgb_jav_ven_svk_glc_bsq_guj_amr_xho_cnt_spa_ger_dyu_lat_bam_lit_hun_lda_swt_fin_afr_hau_geo_fre_mol_ctl_arw_tig_mlt_mcd_est_ses_tag_nor_ind_jpn_tml_kor_eng_rom_ewe_cze_mao_prs_owc_bat_mnd_rus_igb_ben_sid_ita_bos_slo_por_qcu_grk_dut_urd_cic_sod_scr_heb_hin_mly_krd_bem_ukr_yor_sun_tha_amh_knd_akn_tsn_uzb_swe_pol_aze_fbf_vie_chh_tsw_moo_zul	-0.570340222133056	-1.35846732964868	0.177601552091236
782	wly_spa_tsn_bul_sod_mlt_aeg_afr_tur_aze_zul_ind_swa_alb_ita_bsq_bos_gam_dgb_cnt_fre_slo_xho_grk_swt_rom_fin_cic_ses_est_urd_sid_geo_prs_mol_ger_lit_anl_amh_ukr_hun_bem_sun_glc_bat_jpn_tml_kor_krd_svk_akn_cze_jav_ctl_tig_mao_mnd_guj_ewe_scr_heb_swe_arw_por_nor_qcu_pol_eng_hin_ven_hau_rus_owc_ben_tag_pan_fbf_mcd_tsw_mly_tha_amr_knd_yor_moo_azi_lat_dut_uzb_bam_vie_chh_igb_lda_dyu	-0.291698182778289	-0.689641798858437	0.492136723855275
783	hau_arw_dyu_ukr_heb_gam_tig_swe_tur_aze_zul_jav_swt_rom_grk_bsq_krd_sid_lda_cnt_rus_pan_tsn_prs_xho_bul_est_tsw_bem_hun_spa_wly_geo_bos_urd_nor_dut_owc_amr_lit_fin_yor_ind_ctl_mly_jpn_tml_kor_cze_afr_ses_slo_tag_por_amh_sun_mnd_mcd_moo_svk_mlt_eng_lat_ben_hin_qcu_scr_ger_fre_akn_chh_ita_anl_mol_mao_glc_dgb_pol_ewe_bat_tha_sod_knd_fbf_igb_uzb_alb_guj_azi_cic_vie_aeg_swa_ven_bam	0.455672597487783	1.07545551801099	0.284953014581634
784	amr_por_ewe_swe_aeg_chh_amh_pan_aze_tur_igb_ind_tsn_lat_mol_bsq_ukr_sid_cic_mnd_rus_glc_dgb_spa_lda_svk_est_akn_xho_hun_cze_owc_geo_grk_dut_afr_nor_mlt_heb_lit_fin_dyu_mao_ger_tag_jpn_tml_kor_eng_bul_zul_scr_mly_mcd_sod_bat_cnt_krd_bem_ita_gam_alb_hin_fre_prs_qcu_bos_guj_ben_ven_wly_ctl_anl_rom_sun_urd_moo_arw_tsw_jav_tha_tig_knd_bam_fbf_azi_slo_pol_uzb_yor_vie_hau_ses_swt_swa	0.00321863045608196	0.00758008036685962	0.993968265285835
785	tig_pol_lda_ger_hau_heb_sod_eng_aze_tur_dgb_tag_igb_slo_fre_bsq_glc_sid_akn_mnd_mol_prs_bam_ctl_zul_grk_est_ses_tsw_hun_guj_anl_geo_bos_krd_dut_ben_amr_gam_arw_fin_tsn_bat_urd_mly_jpn_knd_kor_ukr_bul_yor_afr_ind_nor_amh_mao_cnt_rom_dyu_swe_owc_ita_svk_scr_lit_qcu_rus_spa_alb_bem_aeg_mcd_chh_pan_jav_lat_ven_cze_ewe_sun_tha_mlt_tml_cic_swa_uzb_hin_por_azi_moo_vie_wly_fbf_xho_swt	-0.286986592130753	-0.680075835008792	0.498145903017703
786	gam_mcd_akn_fre_amr_owc_hau_ben_uzb_tur_swt_mao_bem_ukr_urd_bsq_eng_tig_cic_mnd_guj_pol_ewe_mol_lda_rus_fin_tsn_dyu_hun_ita_anl_geo_arw_glc_scr_pan_heb_sod_ger_est_bam_jav_svk_sun_jpn_knd_kor_spa_nor_ven_afr_ind_hin_amh_tag_cnt_bul_dgb_lit_chh_rom_swe_prs_alb_qcu_ctl_bos_por_tsw_sid_slo_mlt_dut_bat_lat_swa_krd_igb_mly_tha_wly_tml_ses_fbf_aze_grk_cze_azi_zul_vie_aeg_xho_yor_moo	-0.403920987503228	-0.959590632620274	0.339749443830838
787	heb_ita_dgb_afr_anl_wly_sod_ger_azi_uzb_dyu_tag_zul_dut_cze_bsq_swe_mlt_ewe_cnt_bos_slo_lda_hin_moo_ctl_fin_swt_bam_hun_mol_aeg_geo_rus_grk_ben_pan_hau_chh_pol_est_akn_mly_prs_ind_jpn_tml_kor_lit_guj_igb_glc_sun_rom_amh_mao_mnd_spa_tsn_urd_gam_scr_fre_alb_ukr_qcu_nor_krd_arw_tsw_owc_svk_tig_mcd_bat_bul_ses_lat_xho_jav_tha_amr_knd_cic_yor_tur_por_eng_aze_swa_vie_sid_fbf_ven_bem	-0.125493057818009	-0.296243981910093	0.767704290097978
788	aeg_ctl_ewe_mol_mlt_wly_amh_slo_azi_uzb_ven_tag_tsw_rom_alb_bsq_ukr_chh_swa_cnt_cze_krd_igb_swe_ses_bul_est_bem_lda_fin_ben_sod_geo_ger_glc_pol_afr_gam_hau_ita_hun_fbf_mao_nor_ind_jpn_tml_kor_prs_por_xho_pan_sun_guj_sid_mly_mnd_svk_tsn_spa_heb_lit_arw_scr_eng_qcu_grk_urd_rus_zul_amr_mcd_anl_hin_bat_lat_akn_dut_cic_jav_tha_owc_knd_yor_dyu_aze_fre_bos_tur_bam_vie_tig_dgb_moo_swt	0.577959034061541	1.36488521531718	0.175582193858398
789	tig_dut_igb_cze_amr_hau_heb_alb_aze_azi_cic_mly_fbf_bos_rus_bsq_prs_amh_dyu_cnt_krd_ukr_zul_mcd_lda_fre_fin_tsw_ewe_hun_por_owc_geo_svk_grk_scr_guj_sid_anl_glc_est_swt_tag_lat_mao_jpn_knd_kor_mol_urd_bem_nor_sun_ben_sod_bat_mnd_eng_bam_lit_gam_swe_arw_bul_afr_qcu_ita_slo_hin_akn_mlt_ctl_chh_rom_jav_spa_xho_pan_moo_ind_tha_aeg_tml_swa_dgb_tur_pol_ger_uzb_ses_vie_wly_yor_ven_tsn	-0.216584400297319	-0.511134900120502	0.610467946404878
790	sid_guj_tsn_ben_tig_mlt_owc_bul_aze_azi_lda_mly_bam_cze_pol_bsq_mcd_wly_bem_cnt_mol_afr_moo_grk_dgb_ukr_hun_yor_dyu_fin_eng_amh_geo_glc_krd_rus_por_anl_chh_alb_est_tsw_mao_svk_jav_jpn_knd_kor_swe_nor_ses_pan_tag_scr_amr_bat_mnd_fre_ewe_dut_hau_lit_ger_spa_lat_qcu_prs_ctl_slo_ven_sod_ita_aeg_arw_ind_hin_swt_urd_akn_sun_tha_heb_tml_xho_igb_uzb_rom_bos_tur_swa_vie_gam_cic_zul_fbf	0.357979657986058	0.84422153751017	0.400712045017107
791	tig_pol_ewe_swe_sid_amr_mlt_ben_uzb_aze_dyu_ind_bam_grk_bos_bsq_spa_gam_tsn_cnt_krd_lit_swa_bul_fbf_ctl_hun_swt_igb_fin_lat_aeg_geo_urd_fre_ita_arw_chh_hau_hin_est_moo_bat_rus_mao_jpn_tml_kor_cze_por_zul_nor_jav_alb_owc_tag_mnd_eng_bem_afr_anl_scr_slo_mcd_mol_qcu_rom_ukr_glc_xho_sod_prs_heb_pan_mly_dut_tsw_ger_dgb_sun_tha_amh_knd_ses_lda_tur_svk_guj_azi_akn_vie_wly_cic_ven_yor	0.0719574247331289	0.169515457934071	0.865759400048397
792	mlt_urd_ven_krd_heb_amr_gam_lat_aze_azi_fbf_tag_moo_guj_bul_bsq_ger_aeg_cic_mnd_slo_alb_swa_ita_akn_rus_est_xho_tsw_hun_prs_tig_geo_pan_grk_mol_lit_hau_wly_bos_fin_yor_bat_ukr_jav_jpn_tml_kor_hin_nor_swt_dut_mly_pol_sod_ind_cnt_ctl_dgb_swe_owc_afr_svk_ben_eng_qcu_spa_mcd_rom_ewe_amh_por_sid_scr_sun_arw_tsn_fre_dyu_mao_tha_chh_knd_zul_bam_tur_glc_cze_uzb_bem_vie_anl_igb_ses_lda	-0.686227276443249	-1.64173257310544	0.104022983911556
793	anl_krd_ewe_pol_sod_tig_gam_alb_uzb_azi_ven_tag_tsn_mcd_grk_bsq_lat_wly_swa_mnd_bul_ita_akn_fre_tsw_scr_est_yor_fbf_hun_ukr_amr_geo_mol_nor_guj_lit_aeg_mlt_slo_fin_moo_mly_ger_mao_jpn_tml_kor_prs_rom_zul_por_sun_glc_hau_ind_cnt_cze_swt_spa_heb_urd_bos_afr_arw_qcu_pan_ctl_eng_dyu_sid_ben_amh_dut_jav_hin_lda_swe_dgb_bat_tha_chh_knd_cic_igb_tur_rus_svk_aze_ses_vie_owc_xho_bem_bam	-0.201196276132229	-0.475427196580024	0.635597287417929
794	sod_bos_lda_bul_tig_sid_owc_dut_uzb_azi_swt_bat_cic_glc_fre_bsq_ita_chh_tsw_cnt_hin_pan_igb_arw_akn_pol_est_bam_xho_hun_afr_amr_geo_svk_mol_nor_ukr_wly_gam_eng_fin_tsn_sun_ctl_ind_jpn_tml_kor_guj_lat_dyu_slo_tag_ben_anl_jav_mnd_mcd_ses_urd_aeg_grk_alb_swe_ger_qcu_rom_krd_scr_dgb_heb_rus_amh_lit_mly_por_bem_cze_ewe_mao_tha_mlt_knd_ven_moo_tur_spa_prs_aze_swa_vie_hau_yor_zul_fbf	0.74297157034045	1.76936119394524	0.080111629452753
795	aeg_krd_akn_svk_hau_tig_sod_spa_azi_tur_tsn_sun_ses_eng_bul_bsq_rus_anl_dgb_mnd_ger_grk_moo_slo_cic_alb_fin_lda_fbf_est_mcd_wly_geo_fre_scr_lat_glc_gam_amh_prs_hun_zul_bat_pol_mao_jpn_tml_kor_cze_dut_igb_swe_mly_nor_sid_ind_cnt_ita_bem_ben_heb_guj_ukr_pan_por_qcu_afr_hin_rom_bam_chh_lit_amr_mol_jav_arw_yor_urd_swa_tag_tha_owc_knd_ven_tsw_aze_bos_ctl_uzb_swt_vie_mlt_dyu_xho_ewe	-0.21453657704981	-0.506750473799397	0.613529298742854
796	tig_pan_swa_ita_hau_anl_gam_scr_aze_azi_ven_mao_ewe_spa_urd_bsq_nor_chh_swt_mnd_glc_cze_dgb_bos_tsw_ger_est_tsn_moo_hun_grk_mlt_geo_rom_por_alb_pol_sid_owc_eng_fin_ses_jav_mcd_tag_jpn_knd_kor_lit_slo_dyu_krd_sun_hin_aeg_mly_cnt_afr_akn_rus_amh_mol_arw_dut_svk_qcu_ukr_fre_ctl_bam_wly_ben_amr_lat_bat_swe_bem_guj_zul_ind_tha_sod_tml_lda_fbf_tur_prs_bul_uzb_yor_vie_heb_cic_xho_igb	0.536751411274775	1.26582456559623	0.208737771726223
797	chh_slo_dgb_ger_wly_hau_sid_arw_azi_tur_dyu_mly_xho_scr_krd_bsq_dut_amr_akn_mnd_afr_ita_fbf_eng_cic_mol_est_ewe_lda_hun_guj_mlt_geo_mcd_cze_ukr_por_anl_gam_grk_fin_tsn_sun_lit_ind_jpn_tml_kor_ctl_urd_tsw_prs_bat_svk_heb_tag_cnt_fre_swt_pol_tig_bul_ben_pan_spa_qcu_rus_alb_hin_yor_sod_bos_owc_glc_jav_swe_bam_lat_ven_mao_tha_amh_knd_zul_moo_uzb_nor_rom_aze_swa_vie_aeg_igb_bem_ses	-0.59908174184968	-1.43268754420764	0.155300076649046
798	aeg_glc_tsw_bul_tig_gam_heb_swe_uzb_aze_zul_mao_dyu_scr_ger_bsq_ben_owc_ses_cnt_ita_prs_yor_guj_swt_ctl_hun_igb_fbf_fin_krd_chh_geo_hin_bos_svk_grk_sod_hau_slo_est_dgb_mly_mol_ind_jpn_tml_kor_lit_afr_akn_eng_sun_rom_mlt_jav_mnd_arw_tsn_mcd_wly_dut_pol_spa_nor_qcu_alb_cze_ukr_swa_anl_urd_sid_pan_tag_fre_moo_lat_bam_bat_tha_amr_knd_ewe_xho_tur_por_rus_azi_lda_vie_amh_ven_cic_bem	0.00751037264307006	0.0176737635266938	0.985936972906909
799	tig_hin_cic_lit_hau_owc_mlt_por_azi_uzb_ses_jav_swa_mol_slo_bsq_guj_amr_dyu_cnt_pol_eng_ewe_rom_bem_pan_est_lda_swt_hun_swe_aeg_geo_ctl_dut_grk_spa_heb_sod_nor_fin_yor_ind_cze_mao_jpn_tml_kor_afr_krd_fbf_urd_mly_arw_wly_sun_mnd_ger_tsn_ita_sid_glc_fre_bos_lat_qcu_alb_prs_rus_moo_amh_svk_gam_mcd_bat_scr_tsw_ben_akn_tag_tha_chh_knd_ven_zul_tur_ukr_bul_aze_dgb_vie_anl_igb_bam_xho	-1.36523173478493	-3.42063169366728	0.000929694003770952
800	amh_bul_zul_alb_heb_mlt_hau_pan_tur_aze_swa_mao_tsn_ben_mol_bsq_scr_chh_igb_cnt_swe_cze_xho_svk_dyu_arw_fin_bem_lda_est_afr_gam_geo_urd_grk_ita_por_sod_amr_bos_hun_ewe_mly_hin_ind_jpn_knd_kor_ukr_rom_akn_prs_sun_fre_anl_jav_mnd_slo_ven_ctl_wly_lat_mcd_krd_lit_qcu_pol_nor_ger_swt_tig_rus_aeg_eng_tag_glc_fbf_spa_moo_bat_tha_sid_tml_cic_ses_uzb_guj_dut_azi_dgb_vie_owc_tsw_yor_bam	0.427224041939694	1.00630365415403	0.316880628239359
801	owc_swe_dgb_mol_hau_amr_heb_grk_aze_uzb_tsn_ind_moo_alb_fre_bsq_rus_gam_ven_cnt_pan_lat_swa_ctl_igb_urd_hun_yor_ewe_est_cze_aeg_geo_rom_dut_scr_lit_tig_amh_guj_fin_fbf_bat_afr_tag_jpn_tml_kor_bos_ita_lda_por_mly_bul_wly_mao_mnd_ukr_zul_slo_sod_pol_mcd_spa_nor_qcu_ben_arw_krd_cic_anl_hin_sid_prs_sun_glc_tsw_svk_akn_jav_tha_mlt_knd_xho_dyu_azi_eng_ger_tur_ses_vie_chh_bem_bam_swt	-0.430320364734776	-1.02296815177034	0.308976522024586
802	sod_glc_fbf_rus_amh_hau_gam_slo_aze_uzb_ven_tag_swa_ita_bos_bsq_krd_sid_cic_mnd_guj_prs_ewe_bul_yor_mcd_hun_bam_dgb_fin_por_chh_geo_hin_ctl_spa_ben_amr_aeg_svk_est_xho_jav_pol_sun_jpn_tml_kor_scr_ukr_tsw_pan_mao_grk_heb_ind_cnt_rom_akn_fre_anl_cze_nor_lat_afr_qcu_eng_urd_dut_dyu_mlt_ger_wly_mol_mly_lit_moo_arw_tsn_bat_tha_tig_knd_zul_swt_azi_swe_alb_tur_lda_vie_owc_ses_bem_igb	0.243478361016228	0.573027203701214	0.568009217623553
803	chh_lat_dgb_ita_amr_mlt_sid_ben_tur_azi_lda_ind_moo_slo_rus_bsq_mcd_owc_swa_mnd_grk_pol_ven_glc_cic_ger_fin_xho_yor_est_fre_aeg_geo_prs_dut_arw_svk_anl_gam_eng_hun_ewe_jav_spa_tag_jpn_knd_kor_swe_pan_igb_afr_sun_hin_hau_mly_cnt_bul_ses_lit_sod_rom_nor_alb_bos_qcu_scr_krd_mol_zul_wly_guj_heb_ctl_bat_ukr_bam_por_bem_mao_tha_tig_tml_fbf_tsw_aze_cze_urd_uzb_tsn_vie_amh_swt_akn_dyu	-0.532106293929599	-1.26887365249503	0.207652781978462
804	sid_hin_akn_bul_anl_mlt_tig_slo_uzb_aze_swt_mao_xho_bos_ctl_bsq_guj_owc_ses_mnd_ita_urd_tsn_krd_ewe_fre_est_bem_lda_hun_alb_amh_geo_spa_pan_ger_eng_gam_heb_mcd_fin_swa_mly_ukr_sun_jpn_tml_kor_ben_cze_fbf_lat_ind_afr_sod_jav_cnt_nor_dgb_svk_aeg_prs_rus_swe_por_qcu_grk_mol_glc_cic_chh_scr_amr_arw_bat_rom_moo_pol_yor_tag_tha_wly_knd_ven_dyu_tur_lit_dut_azi_tsw_vie_hau_bam_zul_igb	0.486439381254717	1.14658247908199	0.254495683197636
805	mlt_prs_igb_guj_aeg_tig_anl_hin_aze_azi_moo_tag_zul_arw_por_bsq_ctl_heb_ven_cnt_rus_dut_akn_bos_dyu_ger_hun_tsw_ses_fin_cze_wly_geo_ita_swe_pol_alb_chh_owc_bul_est_bam_sun_ben_mly_jpn_tml_kor_afr_pan_swa_mol_jav_svk_gam_mao_mnd_eng_dgb_krd_amr_spa_fre_nor_lit_qcu_urd_ukr_mcd_bem_sid_grk_sod_rom_ind_slo_lda_lat_swt_bat_tha_amh_knd_xho_tsn_tur_scr_glc_uzb_cic_vie_hau_yor_fbf_ewe	-0.177339515918523	-0.418298222439698	0.67669343841096
806	tig_pol_lda_urd_wly_amh_hau_ben_tur_azi_yor_mly_zul_por_dut_bsq_guj_chh_ewe_mnd_ctl_ukr_moo_rus_igb_hin_est_cic_ses_fin_mcd_mlt_geo_afr_bos_slo_mol_heb_sod_rom_hun_dyu_mao_spa_jav_jpn_knd_kor_pan_svk_xho_ita_bat_prs_sid_ind_cnt_nor_swt_swe_anl_lat_cze_eng_arw_qcu_glc_grk_scr_fbf_aeg_lit_amr_alb_tag_bul_akn_krd_ven_sun_tha_owc_tml_dgb_tsn_uzb_fre_ger_aze_bem_vie_gam_swa_bam_tsw	0.543278210307996	1.29065298559182	0.200023480143655
807	chh_dut_swa_rus_heb_owc_sid_nor_azi_aze_akn_ind_tsw_eng_arw_bsq_por_tig_dgb_mnd_ctl_lat_xho_ger_cic_lit_hun_ven_lda_fin_fre_gam_geo_mcd_rom_pol_krd_hau_mlt_urd_est_moo_mao_afr_bat_jpn_tml_kor_pan_hin_bem_swe_mly_prs_sod_sun_cnt_ukr_yor_glc_amh_alb_guj_slo_mol_qcu_scr_spa_grk_ewe_wly_svk_amr_ita_jav_bul_zul_cze_fbf_tag_tha_aeg_knd_dyu_bam_uzb_bos_ben_tur_tsn_vie_anl_ses_igb_swt	-0.718407087484758	-1.72493680095603	0.0878607149652096
808	sid_krd_tsn_pan_anl_aeg_amr_ita_uzb_tur_cic_bat_swa_swe_lat_bsq_bul_sod_tsw_cnt_fre_mcd_lda_cze_swt_pol_hun_bam_igb_fin_rom_gam_geo_ukr_mol_ger_por_chh_hau_dut_est_zul_tag_slo_sun_jpn_tml_kor_eng_prs_ven_spa_mao_nor_owc_mly_mnd_arw_dyu_glc_amh_scr_bos_svk_hin_qcu_lit_grk_rus_dgb_heb_ben_tig_alb_jav_urd_fbf_guj_akn_ind_tha_wly_knd_ses_yor_azi_ctl_afr_aze_xho_vie_mlt_ewe_moo_bem	-0.159838418339227	-0.37685396795284	0.707140635746887
809	amr_urd_cic_nor_chh_aeg_heb_ukr_aze_tur_lda_sun_swt_guj_krd_bsq_bul_sod_tsw_cnt_mcd_ita_tsn_prs_bam_rom_hun_fbf_ses_fin_ger_mlt_geo_cze_scr_slo_por_amh_owc_swe_est_swa_ind_mol_mly_jpn_tml_kor_rus_alb_zul_ben_bat_pol_wly_jav_mnd_afr_ven_bos_anl_grk_lit_lat_svk_qcu_eng_glc_arw_bem_tig_hin_gam_ctl_tag_fre_akn_dut_dgb_mao_tha_hau_knd_moo_dyu_azi_spa_pan_uzb_ewe_vie_sid_yor_igb_xho	-0.754126116968287	-1.80924146408259	0.0736443250672515
810	owc_pan_dgb_ukr_mlt_gam_aeg_pol_tur_aze_yor_bat_ewe_ger_nor_bsq_rus_sod_tsw_mnd_glc_ben_lda_rom_moo_mol_fin_ven_swt_est_cze_heb_geo_ctl_lit_alb_ita_sid_tig_lat_hun_bem_mly_swe_jav_jpn_knd_kor_hin_bul_ses_afr_sun_krd_hau_tag_cnt_por_igb_guj_wly_svk_mcd_grk_dut_qcu_eng_scr_prs_bam_anl_arw_amr_fre_mao_slo_swa_bos_akn_ind_tha_amh_tml_tsn_fbf_azi_spa_urd_uzb_zul_vie_chh_xho_dyu_cic	-0.141697513467343	-0.334084375203711	0.739068076380695
811	amr_guj_zul_ita_wly_sod_amh_spa_tur_uzb_ses_tag_bem_cze_hin_bsq_nor_chh_yor_mnd_por_eng_swa_lit_tsw_grk_est_dgb_fbf_hun_mcd_owc_geo_alb_arw_svk_pan_hau_gam_slo_fin_lda_sun_rom_mao_jpn_tml_kor_swe_scr_ven_lat_mly_fre_tig_jav_cnt_bul_swt_bos_aeg_ger_urd_ukr_mol_qcu_ben_pol_rus_moo_sid_dut_mlt_krd_bat_glc_bam_prs_ewe_ind_tha_anl_knd_tsn_cic_azi_afr_ctl_aze_akn_vie_heb_dyu_xho_igb	-0.0283906956984924	-0.0669192596019261	0.946789636087685
812	owc_glc_igb_afr_chh_tig_amh_ita_uzb_tur_bem_mao_bam_fre_spa_bsq_pan_aeg_ven_mnd_guj_bul_fbf_mcd_cic_swe_hun_swa_yor_est_hin_mlt_geo_lat_bos_slo_urd_sod_wly_nor_fin_moo_ind_mol_mly_jpn_knd_kor_eng_alb_dgb_rom_jav_arw_hau_tag_cnt_por_zul_dut_anl_grk_prs_lit_svk_qcu_ukr_pol_rus_tsw_sid_ben_amr_ger_bat_krd_ses_scr_ewe_sun_tha_heb_tml_xho_lda_azi_ctl_cze_aze_tsn_vie_gam_swt_dyu_akn	0.0528839604300819	0.124533645057108	0.90116154572262
813	sid_prs_dyu_pol_owc_tig_heb_mcd_uzb_tur_swa_ind_yor_spa_afr_bsq_fre_amr_bem_cnt_nor_por_xho_eng_zul_krd_fin_tsw_bam_est_hin_chh_geo_svk_mol_cze_slo_sod_mlt_pan_hun_swt_mao_grk_mly_jpn_tml_kor_swe_ger_ses_ita_jav_scr_aeg_tag_mnd_rom_lda_urd_wly_guj_bul_rus_alb_qcu_arw_bos_ctl_ewe_gam_lit_amh_glc_sun_ben_moo_ukr_akn_bat_tha_hau_knd_igb_dgb_azi_lat_dut_aze_fbf_vie_anl_cic_ven_tsn	0.21801545758845	0.513148908280157	0.609064011418844
814	aeg_cze_dyu_fre_owc_tig_mlt_urd_azi_tur_moo_bat_swa_swe_grk_bsq_ger_amr_cic_mnd_glc_lit_tsn_ctl_ewe_pol_fin_fbf_tsw_est_rus_sid_geo_alb_rom_lat_mcd_sod_heb_por_hun_yor_mly_prs_mao_jpn_knd_kor_ukr_pan_bam_eng_ind_slo_wly_jav_cnt_bos_ven_mol_hau_arw_ben_krd_hin_qcu_nor_afr_bul_xho_anl_svk_gam_guj_sun_spa_zul_scr_akn_tag_tha_amh_tml_igb_bem_aze_dut_ita_uzb_ses_vie_chh_lda_dgb_swt	-0.938735379780641	-2.27490764174431	0.0252091953827637
815	owc_krd_zul_pol_amh_wly_gam_slo_azi_aze_swt_mao_ven_ukr_fre_bsq_bos_sod_xho_cnt_lit_mcd_ses_ger_dyu_alb_hun_dgb_bem_est_spa_tig_geo_afr_guj_dut_nor_mlt_aeg_eng_fin_igb_sun_ben_ind_jpn_knd_kor_glc_por_tsw_mol_tag_arw_anl_bat_mnd_ctl_moo_urd_chh_swe_rom_svk_rus_qcu_lat_cze_prs_fbf_heb_hin_hau_bul_mly_ita_cic_grk_tsn_jav_tha_amr_tml_akn_lda_uzb_pan_scr_tur_bam_vie_sid_yor_ewe_swa	-0.0932123863413817	-0.219627407712291	0.82664268863595
816	heb_bos_bam_pan_aeg_gam_owc_guj_tur_aze_swt_mly_yor_ukr_ctl_bsq_ita_hau_zul_cnt_krd_prs_cic_lat_bem_dut_fin_ven_dyu_est_rom_tig_geo_fre_ben_nor_rus_mlt_sid_cze_hun_igb_sun_por_ind_jpn_tml_kor_bul_spa_tsw_lit_tag_grk_sod_bat_mnd_urd_dgb_hin_wly_eng_alb_scr_swe_qcu_glc_svk_pol_ewe_chh_afr_amr_arw_jav_mcd_ses_mol_tsn_mao_tha_amh_knd_lda_swa_uzb_ger_slo_azi_akn_vie_anl_moo_fbf_xho	0.037926673106387	0.0893614121637555	0.928986853498497
817	hau_grk_ses_guj_mlt_heb_amh_nor_azi_aze_lda_ind_ven_lat_fre_bsq_ger_chh_yor_mnd_krd_mol_zul_afr_akn_glc_est_cic_ewe_hun_lit_gam_geo_slo_bul_ben_bos_tig_amr_pol_fin_swt_bat_urd_sun_jpn_tml_kor_rom_swe_bem_prs_jav_pan_sid_tag_cnt_scr_bam_cze_aeg_spa_hin_alb_arw_qcu_dut_mcd_rus_tsw_sod_ita_wly_eng_mao_ctl_dgb_ukr_tsn_mly_tha_anl_knd_moo_igb_tur_svk_por_uzb_dyu_vie_owc_xho_swa_fbf	-0.551090836571574	-1.31328362672167	0.192318398985073
818	tig_grk_yor_pol_amh_owc_gam_krd_azi_aze_akn_mao_dyu_swe_ger_bsq_ita_hau_igb_mnd_bos_mcd_dgb_prs_ses_alb_hun_cic_ven_fin_mol_amr_geo_lat_arw_slo_dut_sod_sid_rom_est_lda_jav_ctl_ind_jpn_tml_kor_bul_nor_xho_eng_sun_fre_chh_bat_cnt_ukr_tsn_por_anl_afr_urd_glc_hin_qcu_cze_ben_rus_zul_heb_spa_mlt_pan_mly_lit_tsw_guj_moo_tag_tha_wly_knd_swa_bem_uzb_svk_scr_tur_ewe_vie_aeg_bam_swt_fbf	0.062400278357079	0.147153455248445	0.883329441317986
819	amh_cze_moo_mol_hau_aeg_mlt_eng_aze_azi_akn_mly_ses_nor_ger_bsq_svk_anl_igb_mnd_fre_mcd_ewe_glc_tsn_pol_hun_fbf_yor_fin_bul_chh_geo_spa_dut_rus_scr_owc_gam_ita_est_swa_sun_hin_mao_jpn_tml_kor_lat_prs_swt_bos_bat_afr_wly_tag_cnt_guj_bem_ukr_tig_ben_arw_swe_rom_qcu_alb_lit_pan_dyu_heb_grk_sid_urd_jav_por_dgb_slo_cic_ind_tha_sod_knd_xho_ven_tur_ctl_krd_uzb_tsw_vie_amr_bam_lda_zul	-0.739040591425251	-1.77452629718968	0.0792484453948499
820	mlt_rom_bam_eng_sod_heb_chh_pan_azi_tur_yor_mao_xho_dut_glc_bsq_arw_anl_fbf_cnt_cze_bos_dgb_lat_igb_krd_hun_lda_akn_fin_ben_gam_geo_rus_svk_mcd_scr_hau_aeg_mol_est_tsw_sun_bul_jav_jpn_tml_kor_nor_slo_tsn_afr_ind_ger_wly_tag_mnd_fre_ven_spa_amh_grk_ita_pol_por_qcu_urd_ctl_guj_moo_sid_prs_amr_lit_bat_hin_swt_swe_bem_mly_tha_tig_knd_ses_ewe_aze_ukr_alb_uzb_swa_vie_owc_dyu_zul_cic	-0.480601090873986	-1.14157917602618	0.256559863859733
821	mlt_krd_zul_scr_heb_tig_amr_grk_aze_uzb_akn_bat_bem_urd_ita_bsq_spa_amh_yor_mnd_prs_bos_cic_mol_fbf_arw_hun_tsw_swt_fin_pan_anl_geo_rom_bul_ukr_afr_wly_aeg_glc_est_xho_ind_por_tag_jpn_tml_kor_alb_slo_ses_svk_jav_fre_sid_sun_cnt_lit_moo_guj_chh_pol_ger_lat_rus_qcu_ben_swe_cze_ven_owc_eng_sod_mcd_mly_dut_dyu_nor_swa_mao_tha_gam_knd_tsn_lda_azi_hin_ctl_tur_bam_vie_hau_ewe_igb_dgb	-0.758895687722179	-1.82291997558399	0.0715285260099026
822	mlt_ben_swa_urd_gam_tig_sid_glc_tur_uzb_dgb_ind_yor_spa_svk_bsq_rom_sod_xho_mnd_dut_grk_ses_mol_dyu_alb_hun_zul_ven_fin_pol_amr_geo_afr_hin_cze_ger_hau_wly_fre_est_akn_jav_ukr_mly_jpn_tml_kor_lat_swe_swt_mcd_sun_scr_chh_tag_cnt_lit_fbf_slo_anl_prs_por_bos_nor_qcu_bul_arw_krd_tsn_owc_ctl_heb_ita_mao_rus_moo_eng_bam_bat_tha_amh_knd_cic_lda_azi_pan_guj_aze_tsw_vie_aeg_bem_igb_ewe	-0.328505605743716	-0.779903392954953	0.437428099788203
823	owc_cze_akn_rom_sid_gam_aeg_ger_aze_azi_xho_bat_tsn_ukr_por_bsq_spa_anl_moo_mnd_svk_urd_bam_fre_fbf_ctl_fin_igb_bem_est_mol_mlt_geo_pan_grk_pol_eng_chh_wly_lat_hun_ven_jav_slo_mao_jpn_tml_kor_alb_arw_zul_krd_mly_rus_amr_tag_cnt_ben_ses_scr_sod_swe_mcd_bul_guj_qcu_prs_nor_lit_swt_amh_hin_hau_dut_sun_afr_dyu_ita_tsw_ind_tha_heb_knd_dgb_ewe_tur_glc_bos_uzb_lda_vie_tig_cic_swa_yor	-0.0715535989603813	-0.168514318641286	0.866544632687245
824	tig_mol_zul_prs_hau_mlt_gam_slo_tur_aze_ses_bat_akn_bul_rus_bsq_krd_amh_lda_mnd_scr_pol_moo_cze_tsw_afr_fin_dyu_swt_est_ger_amr_geo_spa_lat_rom_nor_sid_sod_ita_hun_yor_sun_dut_tag_jpn_tml_kor_ben_guj_bam_ctl_ind_ukr_owc_mly_cnt_svk_cic_glc_anl_lit_fre_por_swe_qcu_pan_alb_hin_tsn_chh_bos_heb_mcd_jav_urd_ewe_arw_bem_mao_tha_aeg_knd_swa_dgb_uzb_grk_eng_azi_fbf_vie_wly_xho_ven_igb	0.310705902098597	0.731821065906566	0.466117936455642
825	hau_cze_swa_dut_heb_owc_sod_alb_aze_tur_dgb_mao_akn_ctl_scr_bsq_arw_amh_igb_mnd_swe_mol_swt_slo_cic_fre_fin_fbf_tsw_hun_hin_wly_geo_rus_lat_ger_eng_aeg_chh_prs_est_ses_ind_glc_tag_jpn_knd_kor_bos_spa_xho_afr_bat_pol_anl_sun_cnt_lit_bam_krd_gam_guj_nor_ita_ben_qcu_pan_por_urd_tsn_mlt_svk_tig_grk_mly_rom_yor_ukr_lda_jav_tha_amr_tml_bem_moo_uzb_bul_mcd_azi_dyu_vie_sid_zul_ven_ewe	0.296830857575142	0.699237274607194	0.486148923377617
826	amr_ger_tsw_cze_sod_anl_gam_svk_tur_azi_dgb_jav_bam_urd_mcd_bsq_arw_amh_bem_mnd_eng_rus_cic_afr_swa_nor_hun_swt_igb_est_lat_chh_geo_prs_glc_swe_pol_hau_wly_ctl_fin_tsn_mao_scr_sun_jpn_knd_kor_krd_pan_moo_ita_mly_lit_tig_tag_cnt_alb_dyu_hin_aeg_mol_ben_por_rom_qcu_grk_bos_dut_fbf_owc_bul_sid_fre_bat_ukr_lda_spa_ven_ind_tha_heb_tml_zul_yor_uzb_slo_guj_aze_ses_vie_mlt_ewe_xho_akn	-0.265870925063863	-0.629054508616663	0.530855519072405
827	hau_slo_cic_glc_sid_wly_chh_hin_tur_azi_tsn_ind_yor_rom_cze_bsq_bul_owc_moo_cnt_arw_spa_igb_scr_fbf_rus_est_swa_dyu_hun_swe_mlt_geo_alb_bos_nor_lat_heb_tig_eng_fin_dgb_mao_mol_sun_jpn_knd_kor_mcd_por_ses_pol_tag_afr_amr_jav_mnd_ctl_swt_prs_gam_ben_lit_ukr_pan_qcu_ger_dut_urd_xho_anl_grk_sod_guj_mly_ita_ven_krd_bam_bat_tha_amh_tml_akn_ewe_uzb_fre_svk_aze_zul_vie_aeg_bem_tsw_lda	-0.0470083771324395	-0.110946278528574	0.911898032672162
828	amr_eng_fbf_glc_wly_hau_gam_grk_azi_aze_bem_ind_xho_ukr_urd_bsq_prs_sod_tsw_mnd_mol_bul_zul_fre_moo_slo_fin_bam_dyu_est_afr_heb_geo_nor_lat_ger_scr_sid_owc_ita_hun_cic_jav_ctl_mly_jpn_knd_kor_guj_hin_ses_krd_sun_rom_mlt_mao_cnt_pan_tsn_dut_aeg_arw_pol_lit_ben_qcu_rus_por_bos_swt_anl_mcd_tig_spa_tag_cze_dgb_svk_ven_bat_tha_chh_tml_ewe_lda_tur_alb_swe_uzb_yor_vie_amh_akn_swa_igb	0.396701799794658	0.93587031297399	0.351763810205993
829	hau_prs_tsn_nor_mlt_owc_wly_afr_uzb_tur_tsw_ind_cic_bul_lat_bsq_cze_gam_xho_cnt_spa_mol_yor_grk_ses_pol_fin_igb_ven_est_ger_sid_geo_ben_urd_bos_glc_tig_amr_krd_hun_bam_sun_rom_tag_jpn_tml_kor_hin_por_bem_ctl_mao_slo_sod_mly_mnd_swe_swt_alb_aeg_ita_lit_ukr_svk_qcu_eng_guj_dut_akn_chh_rus_amh_scr_bat_pan_moo_arw_dyu_jav_tha_anl_knd_swa_dgb_azi_fre_mcd_aze_lda_vie_heb_ewe_fbf_zul	0.0590899584928147	0.139214651142584	0.88958156164402
830	anl_lat_ses_ita_gam_aeg_chh_pol_aze_tur_swt_ind_lda_rus_afr_bsq_alb_amr_bam_cnt_ctl_grk_tsn_mcd_fbf_urd_est_dyu_moo_hun_slo_heb_geo_fre_eng_svk_pan_owc_sid_lit_fin_swa_bat_glc_tag_jpn_tml_kor_dut_mol_ewe_bos_jav_prs_sod_mao_mnd_ger_ven_guj_hau_ben_ukr_rom_scr_qcu_arw_nor_krd_igb_wly_bul_tig_cze_sun_swe_tsw_por_akn_mly_tha_amh_knd_cic_bem_azi_spa_hin_uzb_zul_vie_mlt_xho_yor_dgb	-1.04599907819653	-2.55262312250382	0.0123203343473764
831	amr_lat_tsn_eng_chh_mlt_wly_guj_tur_azi_zul_bat_moo_slo_grk_bsq_spa_tig_bam_cnt_urd_cze_fbf_bos_bem_glc_fin_tsw_swt_hun_ukr_sod_geo_por_ben_ctl_mol_amh_anl_rus_est_ewe_tag_prs_mao_jpn_knd_kor_svk_krd_cic_alb_jav_ita_hau_mly_mnd_mcd_ses_ger_heb_lit_bul_pan_pol_qcu_nor_swe_afr_xho_aeg_hin_gam_fre_ind_dut_lda_rom_igb_sun_tha_owc_tml_ven_swa_aze_scr_arw_uzb_dyu_vie_sid_yor_akn_dgb	-0.280466705918123	-0.663180393713298	0.508855515295952
832	hau_swe_moo_cze_sod_wly_heb_ben_aze_azi_ewe_jav_akn_pan_afr_bsq_hin_owc_ven_mnd_por_guj_cic_prs_tsw_glc_est_dyu_bam_fin_ukr_tig_geo_bul_eng_arw_mcd_sid_mlt_krd_hun_fbf_sun_ctl_bat_jpn_tml_kor_pol_scr_xho_nor_mly_spa_amh_mao_cnt_svk_ses_lat_anl_rom_slo_grk_ita_qcu_ger_urd_alb_dgb_aeg_fre_amr_rus_tag_bos_lda_mol_swt_ind_tha_gam_knd_bem_tsn_tur_lit_dut_uzb_yor_vie_chh_zul_swa_igb	0.977864790732716	2.34049374332077	0.0213959972806197
833	sid_ita_swa_lat_sod_heb_tig_eng_tur_uzb_lda_bat_swt_mol_guj_bsq_krd_mlt_zul_cnt_ctl_grk_dyu_rom_cic_scr_fin_ewe_fbf_hun_dut_amr_geo_afr_slo_lit_nor_aeg_chh_hin_est_akn_ind_glc_sun_jpn_knd_kor_pol_prs_ven_ukr_tag_rus_hau_mly_mnd_fre_tsw_bos_anl_mcd_ger_por_urd_qcu_cze_pan_ben_ses_wly_alb_gam_arw_jav_spa_xho_bul_bem_mao_tha_owc_tml_moo_igb_azi_svk_swe_aze_bam_vie_amh_tsn_yor_dgb	-0.58914806005425	-1.4075568711636	0.162595989260078
834	tig_scr_ewe_lat_sod_amr_hau_alb_tur_aze_igb_bat_moo_mcd_spa_bsq_glc_anl_swa_cnt_por_eng_lda_hin_akn_nor_est_bam_zul_fin_slo_mlt_geo_ben_urd_ger_guj_aeg_wly_dut_hun_swt_ind_ctl_mly_jpn_tml_kor_krd_grk_cic_bul_sun_swe_heb_mao_mnd_rus_tsw_rom_chh_pan_lit_fre_cze_qcu_svk_ukr_prs_yor_amh_afr_owc_mol_tag_ita_ses_arw_fbf_jav_tha_sid_knd_dgb_xho_azi_pol_bos_uzb_ven_vie_gam_dyu_tsn_bem	-0.399408577415451	-0.947632965656605	0.345772219955793
835	amh_cze_swa_lat_aeg_tig_gam_dut_uzb_azi_fbf_mao_moo_prs_arw_bsq_rus_owc_ven_cnt_ger_grk_zul_pol_bem_lit_hun_yor_akn_fin_ita_chh_geo_fre_bos_spa_pan_anl_hau_slo_est_cic_tag_ukr_bat_jpn_tml_kor_krd_guj_dgb_swe_sun_ctl_heb_jav_mnd_urd_swt_eng_amr_rom_nor_scr_afr_qcu_mcd_glc_mol_dyu_sid_alb_wly_hin_ind_por_ewe_bul_xho_mly_tha_mlt_knd_lda_igb_aze_ben_svk_tur_bam_vie_sod_tsw_ses_tsn	0.00478376644754506	0.0112642468047741	0.991036750193813
836	gam_eng_bam_lit_aeg_heb_owc_fre_tur_azi_dgb_bat_xho_mol_rus_bsq_ukr_sid_tsw_mnd_glc_urd_cic_mcd_ewe_ita_fin_ven_swa_est_ger_wly_geo_arw_afr_bul_svk_sod_tig_hin_hun_akn_jav_lat_ind_jpn_knd_kor_spa_dut_ses_slo_mly_krd_chh_mao_cnt_swe_igb_ben_amr_scr_rom_pol_bos_qcu_grk_cze_prs_zul_anl_ctl_mlt_pan_tag_alb_fbf_guj_moo_sun_tha_amh_tml_swt_tsn_uzb_nor_por_aze_lda_vie_hau_yor_dyu_bem	0.334224938253978	0.787574501832588	0.432948311973666
837	heb_ben_xho_dut_amh_aeg_anl_alb_uzb_aze_tsn_mly_ses_lit_mol_bsq_slo_mlt_zul_mnd_rom_fre_swt_swe_bem_por_fin_igb_ewe_hun_prs_wly_geo_pan_nor_spa_ctl_sid_tig_hin_est_moo_mao_pol_bat_jpn_tml_kor_glc_scr_dgb_urd_tag_afr_gam_sun_cnt_svk_swa_rus_amr_mcd_eng_arw_bul_qcu_krd_ger_guj_dyu_hau_lat_sod_bos_jav_grk_fbf_ukr_yor_ind_tha_owc_knd_akn_lda_azi_cze_ita_tur_ven_vie_chh_cic_bam_tsw	-0.155421959841545	-0.366482130314616	0.714837795631065
838	amh_dut_bam_ben_heb_sid_anl_pol_tur_uzb_tsw_bat_swt_por_nor_bsq_pan_tig_swa_cnt_ger_mol_lda_guj_igb_afr_hun_zul_cic_est_ita_chh_geo_ctl_lit_swe_arw_sod_hau_alb_fin_bem_sun_cze_mao_jpn_knd_kor_slo_svk_xho_mcd_jav_prs_gam_mly_mnd_fre_dgb_rom_owc_bul_rus_spa_hin_qcu_urd_scr_bos_moo_mlt_lat_amr_krd_tag_glc_fbf_grk_ven_ind_tha_wly_tml_ses_ewe_aze_eng_ukr_azi_yor_vie_aeg_dyu_akn_tsn	-0.238263782838894	-0.562843926185784	0.574895538882077
839	gam_svk_yor_mol_aeg_wly_amh_cze_aze_uzb_dyu_bat_xho_ita_ger_bsq_por_chh_lda_mnd_alb_swe_ses_prs_bem_pan_est_bam_swt_fin_grk_anl_geo_slo_arw_glc_guj_sod_mlt_fre_hun_akn_tag_pol_sun_jpn_tml_kor_krd_eng_ewe_ben_jav_nor_hau_ind_cnt_bos_igb_ukr_owc_bul_mcd_rus_lat_qcu_scr_afr_ctl_zul_sid_hin_amr_lit_mly_spa_swa_urd_ven_mao_tha_heb_knd_tsn_tsw_tur_rom_dut_azi_moo_vie_tig_cic_dgb_fbf	-0.00223032393494073	-0.00525707008831636	0.995816744690653
840	amh_krd_xho_nor_owc_heb_mlt_slo_aze_uzb_tsn_tag_dyu_svk_swe_bsq_grk_sid_dgb_mnd_bos_spa_lda_ukr_fbf_urd_hun_tsw_igb_fin_bul_amr_geo_scr_fre_lit_eng_sod_anl_glc_est_bam_mao_arw_sun_jpn_tml_kor_mcd_pol_bem_alb_ind_pan_aeg_bat_cnt_ben_moo_ger_hau_lat_guj_por_afr_qcu_cze_mol_ita_ses_tig_dut_chh_prs_jav_rus_swt_hin_cic_mly_tha_wly_knd_swa_akn_tur_rom_ctl_azi_zul_vie_gam_ven_ewe_yor	-0.561673639430838	-1.33937972949127	0.183711219882309
841	amh_urd_swa_ita_hau_amr_heb_pan_uzb_aze_ses_bat_tsn_lat_cze_bsq_pol_sod_swt_mnd_rom_ctl_zul_spa_moo_grk_hun_igb_ewe_est_hin_chh_geo_swe_eng_mcd_ukr_owc_aeg_slo_fin_akn_mao_svk_tag_jpn_tml_kor_alb_rus_fbf_afr_mly_mol_sid_sun_cnt_bos_dyu_nor_gam_krd_lit_guj_ger_qcu_por_dut_glc_lda_mlt_arw_tig_fre_jav_scr_bem_prs_yor_ind_tha_wly_knd_tsw_bam_azi_ben_bul_tur_cic_vie_anl_ven_xho_dgb	-0.682371048505446	-1.6339733654159	0.105645350271324
842	hau_ben_swt_lat_heb_tig_amh_guj_azi_uzb_yor_ind_igb_por_pol_bsq_fre_aeg_swa_cnt_grk_ctl_akn_mcd_tsw_dut_est_cic_dyu_hun_bul_wly_geo_slo_swe_urd_afr_sid_gam_rus_fin_xho_bat_krd_mly_jpn_tml_kor_arw_scr_tsn_ger_sun_hin_mlt_tag_mnd_spa_zul_ita_owc_lit_glc_nor_alb_qcu_svk_prs_rom_ven_sod_mol_anl_ukr_jav_bos_moo_cze_bem_mao_tha_amr_knd_lda_ses_aze_pan_eng_tur_bam_vie_chh_dgb_ewe_fbf	-0.0885156556673719	-0.208374983218749	0.835391871317504
843	heb_nor_tsw_fre_gam_mlt_sod_urd_tur_aze_dyu_bat_cic_prs_ctl_bsq_scr_amh_dgb_mnd_hin_bos_ses_bul_swa_krd_hun_akn_swt_fin_alb_hau_geo_por_ger_mol_lit_tig_sid_afr_est_bem_jav_eng_sun_jpn_tml_kor_guj_rom_bam_mcd_mly_swe_amr_mao_cnt_dut_xho_glc_aeg_ben_spa_lat_cze_qcu_rus_svk_ita_ven_anl_arw_wly_pol_ind_ukr_igb_pan_tsn_tag_tha_chh_knd_lda_moo_azi_slo_grk_uzb_fbf_vie_owc_ewe_yor_zul	-0.0448685091710151	-0.10572212725861	0.916030525710723
844	sid_pan_lda_rom_gam_amr_wly_glc_uzb_azi_akn_mao_xho_slo_grk_bsq_pol_owc_tsw_cnt_spa_prs_fbf_ben_tsn_por_est_dgb_swa_fin_mcd_heb_geo_lat_afr_alb_svk_chh_hau_hin_hun_ewe_jav_ukr_mly_jpn_knd_kor_ita_krd_ses_urd_tag_eng_mlt_sun_mnd_scr_cic_nor_amh_lit_fre_rus_guj_qcu_dut_mol_bos_bam_tig_ger_aeg_arw_ind_bul_dyu_ctl_ven_bat_tha_anl_tml_swt_yor_tur_cze_swe_aze_moo_vie_sod_igb_bem_zul	-0.465547102262752	-1.10823149594912	0.270619731514081
845	gam_spa_ses_glc_mlt_anl_heb_rus_uzb_tur_xho_mao_swa_ukr_cze_bsq_guj_hau_bem_mnd_fre_grk_dgb_arw_ven_ctl_est_bam_igb_hun_prs_owc_geo_scr_por_pan_ita_sod_amh_eng_fin_yor_tag_lat_jav_jpn_tml_kor_alb_lit_swt_mol_mly_urd_amr_sun_cnt_pol_fbf_bos_tig_ben_dut_krd_bul_qcu_slo_rom_ger_tsn_sid_hin_aeg_mcd_ind_afr_akn_svk_tsw_bat_tha_chh_knd_dyu_zul_aze_swe_nor_azi_ewe_vie_wly_lda_cic_moo	0.507855823659683	1.19673230599386	0.234452753409024
846	aeg_krd_cic_rom_anl_sod_sid_fre_azi_uzb_igb_mly_swt_dut_glc_bsq_spa_owc_akn_cnt_rus_slo_ewe_prs_ven_guj_est_moo_tsw_hun_ita_amr_geo_alb_grk_swe_bos_hau_heb_cze_fin_bam_tag_lat_bat_jpn_knd_kor_ctl_afr_bem_hin_jav_por_wly_mao_mnd_bul_yor_arw_gam_scr_eng_mcd_ben_qcu_urd_mol_nor_swa_chh_ukr_amh_svk_sun_pol_tsn_ger_fbf_ind_tha_mlt_tml_zul_dyu_aze_pan_lit_tur_ses_vie_tig_xho_lda_dgb	-0.871993210959596	-2.11165300377542	0.0373975425605802
847	anl_ger_ewe_hin_sid_wly_amh_pan_tur_azi_dyu_mly_xho_eng_por_bsq_arw_owc_dgb_cnt_afr_urd_ses_ukr_igb_mcd_fin_yor_tsn_hun_cze_tig_geo_lat_nor_rus_lit_heb_amr_bos_est_cic_ind_svk_mao_jpn_tml_kor_swe_grk_fbf_alb_jav_ben_chh_tag_mnd_prs_zul_mol_sod_bul_dut_ita_pol_qcu_slo_glc_ctl_tsw_hau_guj_mlt_scr_bat_spa_swt_fre_akn_sun_tha_gam_knd_bam_lda_aze_rom_krd_uzb_swa_vie_aeg_moo_ven_bem	-0.0632360194106676	-0.14908277917574	0.881811122189416
848	amh_krd_dyu_hin_gam_wly_sod_rom_tur_azi_cic_jav_swa_spa_prs_bsq_rus_owc_moo_cnt_glc_mcd_dgb_lat_swt_swe_fin_ven_zul_est_pol_tig_geo_ger_grk_bul_por_sid_heb_cze_hun_bem_tag_fre_mao_jpn_tml_kor_dut_arw_ses_scr_ind_ita_hau_mly_mnd_eng_tsn_mol_anl_guj_ben_lit_nor_qcu_slo_urd_pan_yor_aeg_alb_amr_svk_sun_bos_bam_afr_fbf_bat_tha_mlt_knd_akn_xho_uzb_ukr_ctl_aze_igb_vie_chh_ewe_lda_tsw	0.353817919259438	0.833964390741595	0.406438005528373
849	amr_afr_dgb_ita_wly_heb_mlt_pan_uzb_azi_moo_jav_lda_grk_bul_bsq_glc_chh_dyu_mnd_hin_rom_igb_bos_ven_ben_hun_swt_bem_fin_urd_hau_geo_eng_prs_ger_slo_owc_anl_fre_est_ewe_tag_lat_mly_jpn_tml_kor_krd_rus_bam_alb_mao_por_sid_sun_cnt_svk_yor_arw_tig_guj_lit_mol_swe_qcu_ukr_scr_nor_zul_amh_cze_aeg_pol_bat_dut_ses_ctl_swa_ind_tha_sod_knd_tsw_akn_tur_spa_mcd_aze_cic_vie_gam_fbf_tsn_xho	-0.340371514293011	-0.806199700532712	0.422184465528598
850	gam_grk_moo_svk_aeg_tig_amh_por_tur_aze_bam_mao_ven_hin_scr_bsq_lit_heb_swt_mnd_dut_rom_bem_spa_dyu_ukr_fin_yor_ewe_hun_krd_owc_geo_prs_ger_swe_ctl_hau_sid_ben_est_fbf_sun_fre_jav_jpn_knd_kor_mol_lat_akn_urd_tag_glc_chh_ind_cnt_afr_igb_nor_anl_bos_pan_mcd_cze_qcu_alb_slo_arw_lda_sod_guj_wly_ita_mly_rus_zul_pol_cic_bat_tha_amr_tml_tsw_swa_uzb_eng_bul_azi_ses_vie_mlt_xho_tsn_dgb	-0.204280030249457	-0.482533331067834	0.630560967659197
851	heb_nor_dyu_urd_aeg_sod_mlt_grk_aze_azi_bem_tag_yor_glc_dut_bsq_afr_gam_xho_cnt_cze_slo_fbf_eng_tsn_mol_est_akn_tsw_hun_arw_wly_geo_ctl_spa_prs_hin_sid_tig_svk_fin_ven_mao_ben_bat_jpn_tml_kor_fre_lat_cic_rus_mly_lit_chh_sun_mnd_bos_bam_pan_hau_krd_scr_alb_ita_qcu_por_rom_swe_ewe_anl_guj_amr_pol_ind_ger_moo_ukr_igb_jav_tha_amh_knd_lda_zul_tur_mcd_bul_uzb_swt_vie_owc_ses_dgb_swa	0.512903862281429	1.21057692370446	0.229125243300868
852	chh_glc_dyu_fre_hau_heb_owc_dut_tur_azi_swt_jav_fbf_ukr_mol_bsq_bos_anl_cic_mnd_scr_slo_zul_svk_ewe_spa_fin_dgb_ses_est_nor_mlt_geo_ita_lit_mcd_pol_amr_amh_afr_hun_xho_mao_urd_mly_jpn_knd_kor_bul_swe_ven_krd_bat_arw_gam_tag_cnt_eng_igb_por_sod_grk_rom_hin_guj_qcu_rus_ctl_ger_tsn_tig_ben_wly_prs_ind_alb_swa_lat_bem_sun_tha_sid_tml_moo_yor_uzb_pan_cze_aze_akn_vie_aeg_bam_lda_tsw	-0.74724478316976	-1.79718082677348	0.0755527693954031
853	mlt_ctl_swa_slo_hau_anl_sid_ukr_uzb_aze_lda_jav_cic_pol_eng_bsq_lat_owc_tsn_mnd_nor_rus_ven_fre_xho_rom_est_fbf_tsw_fin_ben_aeg_geo_arw_alb_scr_mol_sod_wly_ita_hun_moo_sun_urd_mao_jpn_knd_kor_afr_bul_dyu_ger_bat_guj_amh_mly_cnt_pan_akn_svk_amr_por_bos_prs_krd_qcu_swe_glc_cze_bem_tig_grk_heb_dut_ind_mcd_ewe_hin_bam_tag_tha_gam_tml_zul_swt_azi_lit_spa_tur_yor_vie_chh_dgb_igb_ses	-0.16540452115475	-0.39012353985545	0.697337286784728
854	wly_dut_tsw_pan_gam_mlt_amh_rom_aze_azi_fbf_tag_bem_afr_ukr_bsq_spa_aeg_akn_mnd_ben_mcd_xho_lat_ewe_por_hun_swa_lda_est_arw_hau_geo_bos_cze_guj_hin_sod_amr_lit_fin_ses_jav_scr_ind_jpn_knd_kor_swe_svk_yor_urd_mly_glc_sid_sun_cnt_pol_dyu_ctl_anl_prs_slo_alb_fre_qcu_bul_grk_eng_igb_chh_mol_heb_ita_bat_ger_moo_rus_zul_mao_tha_tig_tml_bam_swt_tur_krd_nor_uzb_ven_vie_owc_cic_tsn_dgb	-0.478407549031797	-1.13627907369884	0.258759348373757
855	chh_afr_lda_lit_sod_amh_aeg_ben_aze_uzb_yor_jav_ses_swe_mol_bsq_pan_sid_xho_cnt_slo_guj_akn_cze_cic_pol_hun_dgb_swa_fin_ita_heb_geo_mcd_krd_hin_dut_wly_amr_glc_est_moo_tag_ger_mly_jpn_tml_kor_spa_por_swt_eng_bat_rom_anl_sun_mnd_grk_ewe_nor_owc_urd_scr_ctl_lat_qcu_bos_alb_fre_tsn_hau_bul_mlt_ukr_ind_prs_zul_rus_fbf_mao_tha_tig_knd_dyu_bem_azi_svk_arw_tur_tsw_vie_gam_ven_igb_bam	-0.0293369573869493	-0.0691448131082955	0.945022806112016
856	sod_por_akn_mcd_hau_aeg_amr_dut_uzb_azi_yor_ind_cic_pan_spa_bsq_swe_owc_dgb_mnd_rus_urd_ewe_scr_bam_ctl_est_xho_ven_hun_eng_chh_geo_fre_ben_nor_ita_gam_tig_ger_fin_lda_jav_cze_sun_jpn_knd_kor_glc_guj_tsw_pol_tag_afr_heb_mao_cnt_ukr_fbf_hin_mlt_bos_mol_lit_lat_qcu_svk_rom_bul_igb_sid_grk_amh_arw_bat_slo_tsn_prs_zul_mly_tha_wly_tml_bem_swa_aze_alb_krd_tur_ses_vie_anl_moo_swt_dyu	-0.517978356981951	-1.23452401163696	0.220117950336078
857	amh_mcd_igb_pan_amr_sid_owc_grk_azi_uzb_akn_bat_zul_rom_scr_bsq_hin_heb_lda_cnt_dut_alb_dyu_nor_tsn_swe_est_cic_bam_hun_ita_anl_geo_prs_fre_ger_bos_wly_mlt_slo_fin_moo_mao_spa_jav_jpn_tml_kor_lat_svk_yor_urd_tag_eng_hau_mly_mnd_arw_swt_ben_aeg_lit_ukr_mol_guj_qcu_pol_por_afr_fbf_chh_cze_gam_bul_ind_ctl_bem_glc_tsw_sun_tha_tig_knd_ewe_ven_tur_rus_krd_aze_dgb_vie_sod_ses_swa_xho	-0.462872226708481	-1.1012923378414	0.273611613280184
858	aeg_swe_lda_cze_sid_wly_hau_krd_tur_uzb_akn_mao_zul_bul_prs_bsq_guj_tig_dgb_cnt_ctl_fre_cic_rus_swa_mol_fin_bam_dyu_hun_slo_heb_geo_spa_pan_scr_lit_anl_gam_ger_est_ewe_mly_bos_tag_jpn_knd_kor_grk_svk_fbf_hin_sun_ben_owc_ind_mnd_nor_tsn_por_chh_alb_urd_afr_pol_qcu_dut_lat_rom_igb_amr_eng_mlt_arw_bat_glc_tsw_ukr_moo_jav_tha_amh_tml_ven_bem_azi_mcd_ita_aze_yor_vie_sod_ses_swt_xho	-0.213079408567799	-0.503634509671424	0.615709143423356
859	sod_svk_dyu_pol_sid_owc_gam_slo_uzb_aze_fbf_mao_bam_rus_arw_bsq_afr_amh_zul_cnt_lat_alb_yor_fre_lda_ben_hun_moo_dgb_fin_dut_amr_geo_eng_glc_ita_por_mlt_wly_spa_est_swa_jav_krd_sun_jpn_knd_kor_hin_lit_igb_nor_bat_bul_hau_mly_mnd_pan_bem_swe_anl_urd_mcd_scr_ger_qcu_ukr_grk_guj_ven_aeg_prs_chh_cze_tag_ctl_tsn_bos_ses_ind_tha_tig_tml_tsw_ewe_tur_rom_mol_azi_swt_vie_heb_xho_cic_akn	-0.019629303764614	-0.0470669013907741	0.962560832218064
860	tig_lit_tsn_prs_hau_aeg_heb_nor_tur_uzb_swa_bat_akn_spa_eng_bsq_ger_anl_dyu_cnt_guj_bul_swt_bos_dgb_dut_hun_moo_lda_fin_svk_sod_geo_pan_grk_glc_ben_gam_amh_mol_est_tsw_ind_alb_jav_jpn_tml_kor_cze_rus_igb_por_tag_swe_mlt_mly_mnd_arw_cic_ctl_chh_fre_slo_scr_krd_qcu_mcd_urd_ita_ses_amr_hin_wly_rom_sun_afr_xho_lat_fbf_mao_tha_sid_knd_bem_yor_azi_pol_ukr_aze_zul_vie_owc_ven_bam_ewe	-0.367859898313254	-0.871002032833169	0.385995890891396
861	chh_rom_bem_ctl_heb_amh_amr_svk_uzb_tur_cic_tag_igb_rus_por_bsq_cze_owc_lda_cnt_ita_pan_ewe_afr_ses_prs_hun_moo_zul_est_glc_sid_geo_slo_lit_nor_krd_sod_wly_mol_fin_dyu_jav_hin_mly_jpn_knd_kor_bul_bos_xho_alb_mao_swe_anl_sun_mnd_mcd_yor_ger_tig_urd_fre_scr_spa_qcu_guj_arw_ukr_tsn_hau_dut_mlt_pol_bat_ben_swt_grk_tsw_ind_tha_aeg_tml_swa_bam_azi_eng_lat_aze_ven_vie_gam_dgb_akn_fbf	0.114634947184791	0.270044949408912	0.787724005330508
862	gam_lit_swa_ger_sid_wly_heb_eng_azi_tur_ewe_jav_bem_pol_lat_bsq_scr_aeg_moo_mnd_fre_spa_ven_slo_fbf_pan_fin_swt_yor_est_swe_tig_geo_por_grk_prs_ben_chh_amh_rus_hun_lda_sun_rom_mly_jpn_knd_kor_ita_bul_dyu_ctl_bat_guj_amr_tag_cnt_hin_dgb_urd_owc_alb_afr_mcd_nor_qcu_glc_mol_arw_xho_mlt_cze_hau_svk_mao_dut_bam_ukr_tsw_ind_tha_anl_tml_tsn_cic_uzb_bos_krd_aze_akn_vie_sod_zul_igb_ses	-0.0778102449300394	-0.183348102516694	0.85492403562588
863	sod_glc_fbf_prs_chh_hau_sid_cze_aze_azi_igb_ind_tsn_afr_pol_bsq_rus_gam_swa_mnd_dut_fre_ses_ger_ven_bul_est_akn_zul_fin_ben_amr_geo_lit_por_pan_hin_wly_amh_mcd_hun_swt_jav_ctl_mao_jpn_tml_kor_ita_krd_bem_nor_sun_alb_heb_bat_cnt_slo_dyu_rom_mlt_scr_ukr_svk_urd_qcu_grk_spa_bos_tsw_tig_mol_anl_arw_tag_guj_lda_lat_dgb_mly_tha_aeg_knd_yor_bam_uzb_eng_swe_tur_xho_vie_owc_ewe_moo_cic	-0.00224853663389915	-0.0052897808782953	0.995790715686379
864	mlt_bul_igb_scr_gam_amr_hau_rom_aze_uzb_bem_bat_zul_lat_prs_bsq_cze_sid_ewe_cnt_lit_bos_akn_urd_yor_afr_fin_ses_moo_hun_ukr_chh_geo_ger_ctl_dut_hin_aeg_tig_fre_est_tsn_ind_alb_sun_jpn_knd_kor_rus_krd_xho_eng_mao_slo_anl_tag_mnd_por_dgb_ita_heb_swe_guj_arw_glc_qcu_pol_mcd_spa_bam_wly_svk_sod_pan_mly_mol_fbf_nor_ven_jav_tha_amh_tml_lda_cic_azi_ben_grk_tur_swa_vie_owc_tsw_dyu_swt	-0.545736713290304	-1.30152078451898	0.196295180477828
865	aeg_mcd_ewe_alb_chh_sod_amr_por_uzb_aze_dgb_ind_tsw_arw_cze_bsq_prs_mlt_tsn_cnt_dut_slo_dyu_spa_bem_urd_est_moo_yor_fin_lat_gam_geo_ukr_mol_svk_eng_tig_amh_ben_hun_swa_tag_grk_mao_jpn_tml_kor_hin_ger_cic_krd_jav_rus_owc_bat_mnd_pan_ven_swe_hau_ctl_scr_bul_nor_qcu_bos_rom_ita_swt_wly_fre_heb_pol_sun_glc_igb_guj_fbf_mly_tha_anl_knd_lda_ses_tur_afr_lit_azi_akn_vie_sid_bam_xho_zul	-0.586520072835419	-1.39938236051671	0.165025004588131
866	amr_mol_swt_bos_gam_heb_hau_hin_azi_tur_bem_mly_xho_spa_guj_bsq_prs_sid_lda_cnt_fre_nor_dyu_svk_igb_pol_est_ewe_cic_fin_lat_chh_geo_rus_cze_pan_afr_wly_sod_alb_hun_swa_mao_dut_bat_jpn_tml_kor_krd_slo_yor_ctl_sun_lit_tig_tag_mnd_glc_ses_por_owc_scr_urd_ita_bul_qcu_grk_rom_arw_zul_aeg_ger_mlt_ben_ind_ukr_akn_mcd_moo_jav_tha_amh_knd_ven_fbf_aze_eng_swe_uzb_tsw_vie_anl_dgb_bam_tsn	-0.235255330127967	-0.555655118002669	0.579780924008661
867	mlt_glc_swt_ita_heb_wly_sid_nor_aze_uzb_igb_mao_tsn_cze_fre_bsq_pan_chh_akn_cnt_ben_svk_ven_bos_ewe_spa_est_zul_cic_fin_lit_gam_geo_ger_scr_ctl_prs_aeg_amr_dut_hun_bam_ind_bul_bat_jpn_tml_kor_por_pol_tsw_swe_tag_lat_tig_sun_mnd_ukr_bem_urd_owc_afr_arw_krd_alb_qcu_mcd_guj_hin_yor_anl_grk_hau_eng_mly_rus_fbf_mol_swa_jav_tha_amh_knd_xho_dgb_tur_slo_rom_azi_lda_vie_sod_moo_ses_dyu	0.307268245232109	0.723987150355244	0.470890916624514
868	amh_ita_akn_grk_chh_heb_mlt_mol_tur_azi_yor_tag_swa_prs_ctl_bsq_pol_sid_ses_cnt_scr_alb_tsw_afr_fbf_eng_hun_ewe_swt_est_bul_aeg_geo_dut_nor_pan_swe_owc_amr_ger_fin_lda_bat_fre_jav_jpn_tml_kor_ukr_krd_ven_urd_sun_lit_tig_mly_mnd_mcd_dyu_rus_anl_spa_svk_guj_hin_qcu_cze_por_glc_bem_hau_rom_sod_slo_mao_arw_tsn_lat_moo_ind_tha_wly_knd_cic_bam_aze_ben_bos_uzb_dgb_vie_gam_xho_zul_igb	0.293315956982375	0.691239244270516	0.49113709922465
869	sid_eng_yor_rus_gam_amh_owc_alb_azi_aze_ses_sun_cic_mcd_cze_bsq_por_aeg_tsn_mnd_ctl_pan_tsw_scr_dgb_glc_hun_swa_ewe_fin_ben_amr_geo_arw_pol_lit_rom_mlt_anl_bul_est_bam_ind_svk_jav_jpn_knd_kor_guj_spa_ven_dut_bat_ger_chh_mly_cnt_swe_dyu_afr_hau_mol_nor_grk_hin_qcu_ita_slo_bos_fbf_sod_prs_wly_ukr_mao_fre_lda_krd_xho_tag_tha_tig_tml_igb_moo_uzb_urd_lat_tur_bem_vie_heb_zul_akn_swt	-0.690562512838269	-1.65545186914516	0.101203695428206
870	sid_scr_tsn_cze_chh_heb_tig_afr_uzb_aze_ewe_tag_cic_nor_mol_bsq_slo_hau_moo_cnt_mcd_urd_ven_por_ses_rom_fin_lda_tsw_est_bos_gam_geo_ita_rus_svk_dut_owc_amh_fre_hun_yor_mao_ger_bat_jpn_tml_kor_prs_ben_fbf_grk_ind_lat_sod_sun_mnd_arw_zul_bul_aeg_swe_hin_spa_eng_qcu_lit_ukr_pol_akn_amr_alb_wly_krd_jav_pan_swa_ctl_xho_mly_tha_mlt_knd_bam_igb_azi_glc_guj_tur_swt_vie_anl_dyu_bem_dgb	-0.567435743850505	-1.35353071829416	0.179166754498522
871	chh_slo_lda_svk_sod_sid_gam_por_tur_aze_xho_sun_moo_fre_mcd_bsq_guj_owc_ewe_cnt_alb_ita_ses_grk_dgb_ger_fin_igb_zul_est_mol_tig_geo_pol_krd_ukr_urd_anl_amr_arw_hun_swt_mly_lat_ind_jpn_tml_kor_bos_lit_tsn_hin_tag_swe_heb_jav_mnd_pan_bam_bul_aeg_rom_rus_glc_ben_qcu_cze_ctl_spa_yor_wly_eng_mlt_prs_bat_scr_dyu_nor_fbf_mao_tha_hau_knd_bem_tsw_azi_dut_afr_uzb_swa_vie_amh_cic_akn_ven	0.249971194645406	0.588300219905891	0.557756815987114
872	tig_svk_fbf_rus_hau_amh_gam_alb_uzb_tur_bam_ind_swa_pol_ukr_bsq_spa_owc_akn_mnd_arw_rom_igb_afr_ses_mol_fin_dyu_ven_est_ita_heb_geo_slo_cze_fre_bos_chh_amr_urd_hun_zul_bat_nor_mao_jpn_knd_kor_bul_ctl_swt_ger_sun_pan_anl_tag_cnt_lit_tsn_swe_aeg_krd_prs_por_hin_qcu_ben_eng_guj_cic_sid_grk_wly_dut_jav_scr_dgb_lat_tsw_mly_tha_sod_tml_xho_lda_azi_mcd_glc_aze_yor_vie_mlt_bem_moo_ewe	-0.11664808022558	-0.275153122063283	0.783808980731027
873	gam_pol_fbf_scr_owc_aeg_wly_guj_azi_uzb_zul_mly_cic_spa_rus_bsq_mcd_tig_dyu_cnt_swe_ita_akn_por_yor_glc_hun_tsn_tsw_est_bos_hau_geo_krd_cze_alb_slo_chh_amr_bul_fin_igb_mao_lit_sun_jpn_knd_kor_ukr_nor_swa_rom_tag_prs_anl_jav_mnd_ctl_xho_eng_sid_afr_svk_dut_ben_qcu_lat_urd_arw_moo_sod_pan_amh_ger_bat_mol_ses_hin_ewe_ind_tha_heb_tml_dgb_bem_tur_grk_fre_aze_bam_vie_mlt_lda_ven_swt	-0.120171509749871	-0.283517447596554	0.777410398445626
874	sod_svk_swt_rom_amr_aeg_chh_bul_uzb_tur_bem_mao_tsn_rus_por_bsq_ukr_sid_zul_cnt_guj_spa_fbf_pol_xho_cze_hun_akn_ven_est_alb_wly_geo_glc_eng_hin_nor_mlt_hau_krd_fin_dgb_tag_bos_sun_jpn_tml_kor_slo_swe_dyu_scr_mly_lit_anl_jav_mnd_ben_yor_urd_owc_pan_ger_ctl_afr_qcu_fre_prs_lat_igb_tig_mol_heb_ita_bat_mcd_cic_arw_ewe_ind_tha_amh_knd_moo_tsw_azi_dut_grk_aze_swa_vie_gam_bam_lda_ses	0.215327745160153	0.507212234367495	0.613206558025025
875	wly_ukr_xho_spa_anl_hau_tig_mol_tur_aze_tsw_sun_ses_pol_eng_bsq_guj_chh_dgb_cnt_lit_slo_lda_rus_swt_grk_est_tsn_dyu_hun_pan_heb_geo_nor_hin_urd_rom_sid_mlt_scr_fin_zul_mao_ctl_ind_jpn_tml_kor_ger_svk_igb_swe_bat_cze_sod_mly_mnd_alb_fbf_bos_amh_bul_afr_glc_fre_qcu_lat_por_arw_bem_gam_mcd_amr_prs_jav_ita_bam_krd_ven_tag_tha_aeg_knd_moo_cic_azi_dut_ben_uzb_swa_vie_owc_yor_akn_ewe	-0.193976607035533	-0.457386169332692	0.648460218385419
876	aeg_glc_bem_guj_amr_sid_tig_dut_uzb_aze_ven_sun_lda_hin_afr_bsq_scr_hau_fbf_mnd_ctl_svk_cic_ita_zul_prs_est_dyu_igb_hun_spa_anl_geo_arw_grk_rom_lat_wly_mlt_ger_fin_swt_jav_swe_mao_jpn_tml_kor_pan_mcd_tsn_urd_mly_eng_heb_ind_cnt_ben_ewe_slo_gam_nor_krd_bul_cze_qcu_mol_rus_alb_akn_amh_ukr_owc_pol_bat_por_ses_bos_xho_tag_tha_chh_knd_swa_tsw_azi_lit_fre_tur_dgb_vie_sod_bam_yor_moo	-0.441214064938062	-1.0484016738421	0.297170556401404
877	mlt_urd_swa_ben_tig_heb_amh_slo_azi_tur_lda_jav_igb_pol_eng_bsq_rus_amr_yor_cnt_ukr_swe_ven_grk_bem_por_est_tsw_xho_hun_mcd_gam_geo_ctl_alb_spa_lat_sid_anl_lit_fin_akn_sun_svk_ind_jpn_tml_kor_dut_ita_fbf_guj_bat_scr_wly_mly_mnd_cze_dyu_glc_hau_bos_mol_krd_hin_qcu_nor_bul_afr_cic_sod_ger_owc_arw_tag_rom_zul_fre_moo_mao_tha_chh_knd_ses_ewe_uzb_prs_pan_aze_swt_vie_aeg_bam_tsn_dgb	-1.21692170287888	-3.01073950334791	0.00335510265239488
878	mlt_cze_dgb_ukr_gam_wly_chh_slo_aze_uzb_bam_sun_xho_lat_guj_bsq_eng_anl_tsn_mnd_mol_prs_ewe_scr_igb_rus_est_swa_moo_fin_dut_aeg_geo_afr_pan_nor_fre_owc_hau_grk_hun_akn_bat_mcd_tag_jpn_knd_kor_spa_ben_ses_arw_ind_alb_sid_mao_cnt_ger_dyu_ctl_sod_bul_rom_krd_hin_qcu_swe_urd_lit_bem_amr_svk_tig_bos_mly_por_zul_glc_yor_jav_tha_amh_tml_ven_tsw_azi_pol_ita_tur_lda_vie_heb_cic_fbf_swt	-0.86650815073664	-2.0968093599816	0.0387247258090901
879	anl_ita_swa_ger_wly_amh_tig_dut_uzb_azi_zul_mly_akn_pol_hin_bsq_lat_aeg_xho_cnt_bos_spa_ven_slo_fbf_rom_fin_bam_dgb_hun_rus_hau_geo_afr_swe_cze_svk_heb_sod_arw_est_yor_sun_lit_mao_jpn_tml_kor_ben_mcd_igb_bul_bat_fre_sid_jav_mnd_por_swt_grk_mlt_pan_guj_ukr_nor_qcu_urd_krd_ctl_tsw_chh_scr_gam_mol_ind_glc_ewe_eng_lda_tag_tha_amr_knd_cic_dyu_tur_alb_prs_aze_ses_vie_owc_bem_moo_tsn	-1.01235218392504	-2.46919519404772	0.015366939487456
880	heb_dut_bem_lit_gam_tig_mlt_alb_uzb_azi_igb_mly_lda_spa_ukr_bsq_grk_amh_zul_cnt_glc_nor_moo_ger_ses_afr_est_ven_yor_fin_scr_hau_geo_slo_urd_fre_arw_amr_anl_swe_hun_dgb_jav_prs_mao_jpn_knd_kor_krd_por_bam_pan_tag_pol_sid_ind_mnd_mol_cic_ita_sod_guj_cze_rus_lat_qcu_bos_ben_eng_ewe_chh_rom_owc_svk_bat_hin_tsw_ctl_akn_sun_tha_aeg_tml_dyu_swt_aze_bul_mcd_tur_xho_vie_wly_swa_tsn_fbf	-1.17386008493729	-2.89944235219595	0.00466378366630689
881	anl_guj_cic_nor_owc_mlt_amh_krd_uzb_aze_zul_mly_tsw_arw_slo_bsq_ctl_amr_ven_mnd_pan_ger_akn_grk_swa_ukr_hun_swt_ses_fin_fre_hau_geo_cze_mcd_spa_urd_wly_chh_swe_est_igb_mao_svk_ind_jpn_tml_kor_bos_ita_yor_rom_tag_dut_sod_sun_cnt_por_lda_glc_heb_bul_afr_lat_alb_qcu_rus_lit_ben_moo_gam_mol_tig_hin_jav_prs_tsn_scr_dgb_bat_tha_aeg_knd_dyu_xho_tur_pol_eng_azi_bem_vie_sid_fbf_bam_ewe	-0.47853777730393	-1.13697087487689	0.258471507286904
882	chh_lit_ewe_bul_heb_wly_amr_krd_aze_uzb_ven_bat_cic_por_eng_bsq_mol_sod_xho_cnt_ben_scr_tsn_alb_bam_grk_hun_dyu_akn_fin_afr_tig_geo_ctl_spa_rus_urd_sid_mlt_mcd_est_lda_tag_slo_ind_jpn_tml_kor_pan_arw_fbf_lat_jav_svk_hau_mly_mnd_ita_tsw_prs_owc_hin_ger_rom_ukr_qcu_guj_swe_glc_swa_amh_dut_gam_bos_mao_pol_dgb_nor_swt_sun_tha_aeg_knd_yor_zul_azi_cze_fre_tur_ses_vie_anl_igb_bem_moo	-0.954527415645573	-2.32115436571192	0.0224635303181958
883	heb_lit_swt_lat_mlt_chh_aeg_bul_azi_aze_tsn_bat_akn_rom_slo_bsq_guj_amh_moo_mnd_afr_ben_lda_krd_igb_ukr_est_bem_bam_fin_svk_owc_geo_alb_spa_eng_ger_hau_amr_bos_hun_ven_jav_hin_tag_jpn_knd_kor_arw_pan_zul_dut_mly_ctl_wly_sun_cnt_por_ewe_cze_tig_glc_grk_nor_prs_qcu_rus_mol_fre_xho_sod_mcd_gam_ita_mao_scr_yor_pol_dyu_ind_tha_sid_tml_tsw_fbf_uzb_urd_swe_tur_ses_vie_anl_cic_swa_dgb	-0.50523171588959	-1.20135962691413	0.232662293044197
884	gam_rom_tsw_ger_sod_hau_mlt_por_azi_uzb_dgb_mao_igb_fre_mol_bsq_ukr_wly_yor_mnd_urd_arw_moo_pol_bem_alb_hun_ven_swt_est_swe_anl_geo_lat_ctl_krd_grk_chh_owc_scr_fin_fbf_tag_bul_mly_jpn_tml_kor_slo_rus_cic_dut_ind_afr_tig_bat_cnt_pan_tsn_cze_sid_svk_prs_lit_ita_qcu_guj_eng_nor_dyu_amh_ben_amr_spa_sun_bos_bam_glc_xho_jav_tha_heb_knd_ewe_swa_tur_mcd_hin_aze_akn_vie_aeg_lda_ses_zul	-0.40872653056945	-0.97000227080179	0.334561369527227
885	owc_scr_ven_bul_chh_amh_hau_rus_aze_tur_cic_bat_akn_guj_rom_bsq_pan_wly_xho_mnd_eng_grk_ses_cze_bem_prs_hun_lda_tsn_fin_spa_heb_geo_arw_krd_por_swe_anl_amr_hin_est_yor_mao_glc_tag_jpn_knd_kor_alb_ukr_igb_afr_ind_lat_sid_sun_cnt_ctl_swt_ger_tig_ita_lit_urd_mol_qcu_pol_dut_fre_fbf_gam_nor_aeg_ben_jav_mcd_bam_svk_zul_mly_tha_mlt_tml_ewe_tsw_uzb_bos_slo_azi_swa_vie_sod_dgb_dyu_moo	-0.956873451503855	-2.3267194008762	0.0221516196883649
886	tig_eng_moo_por_sod_sid_chh_mol_azi_uzb_tsn_tag_bam_bul_ita_bsq_bos_wly_swa_cnt_lat_glc_ven_cze_xho_fre_est_ses_igb_fin_prs_gam_geo_hin_dut_scr_guj_mlt_hau_rus_hun_swt_bat_ben_mao_jpn_knd_kor_ukr_rom_zul_pan_sun_arw_aeg_mly_mnd_mcd_yor_alb_heb_pol_swe_ger_nor_qcu_spa_ctl_svk_cic_anl_slo_amh_grk_jav_urd_bem_afr_fbf_ind_tha_owc_tml_lda_tsw_tur_lit_krd_aze_ewe_vie_amr_dyu_dgb_akn	0.496924017199811	1.17377015980753	0.243484291778926
887	amh_rom_ewe_swe_sid_amr_gam_cze_uzb_tur_lda_bat_akn_pol_prs_bsq_fre_sod_ven_cnt_slo_bul_tsn_arw_dyu_scr_hun_bem_fbf_fin_dut_aeg_geo_ukr_ita_urd_lat_owc_hau_mcd_est_dgb_jav_ctl_mao_jpn_knd_kor_grk_alb_cic_ger_tag_rus_anl_ind_mnd_svk_xho_nor_chh_ben_bos_lit_eng_qcu_por_pan_mol_swt_wly_hin_heb_glc_mly_guj_tsw_krd_swa_sun_tha_tig_tml_moo_ses_azi_spa_afr_aze_bam_vie_mlt_yor_igb_zul	-0.173453580276116	-0.409568789120129	0.683064119294905
888	aeg_prs_tsw_bos_amh_amr_owc_nor_tur_azi_dgb_tag_igb_ger_mcd_bsq_krd_anl_bem_cnt_bul_arw_swt_spa_zul_grk_fin_cic_yor_hun_rus_gam_geo_ctl_mol_guj_alb_mlt_hau_hin_est_bam_jav_rom_mao_jpn_tml_kor_ben_cze_swa_slo_sun_afr_tig_ind_mnd_urd_moo_lit_wly_fre_dut_svk_lat_qcu_glc_ukr_pol_tsn_sid_eng_sod_por_bat_swe_ven_pan_lda_mly_tha_heb_knd_ses_akn_uzb_scr_ita_aze_fbf_vie_chh_ewe_xho_dyu	-0.736181447275868	-1.76689086258955	0.0805272035411968
889	amr_alb_tsn_svk_chh_wly_hau_swe_azi_aze_bem_tag_zul_afr_slo_bsq_mcd_mlt_moo_mnd_scr_bos_fbf_cze_yor_spa_est_tsw_bam_fin_urd_amh_geo_arw_prs_pol_dut_sid_tig_lat_hun_dgb_mly_por_bat_jpn_tml_kor_fre_eng_igb_ctl_ind_bul_owc_sun_cnt_rom_akn_mol_gam_ger_glc_ukr_guj_qcu_grk_nor_rus_cic_anl_krd_aeg_ita_mao_pan_xho_lit_ewe_jav_tha_sod_knd_ses_swt_uzb_ben_hin_tur_dyu_vie_heb_swa_lda_ven	-0.0430429331726733	-0.101356554071197	0.919485626769181
890	sid_glc_bem_arw_heb_anl_gam_guj_uzb_aze_tsw_mly_dyu_urd_por_bsq_ben_wly_swa_cnt_rom_bul_ewe_fre_ses_lat_hun_fbf_bam_fin_ctl_aeg_geo_grk_rus_pol_hin_chh_sod_cze_est_swt_mao_ita_ind_jpn_tml_kor_spa_mol_lda_alb_tag_lit_tig_bat_mnd_bos_ven_ukr_mlt_afr_slo_swe_dut_qcu_krd_mcd_scr_akn_amr_svk_hau_prs_sun_eng_moo_nor_tsn_jav_tha_amh_knd_igb_zul_tur_pan_ger_azi_dgb_vie_owc_xho_cic_yor	0.364294178994616	0.858033321232713	0.393080003069152
891	amh_glc_swa_lat_owc_gam_hau_bos_aze_uzb_ven_mly_ewe_grk_afr_bsq_rus_mlt_igb_mnd_nor_dut_zul_mol_dgb_alb_fin_bem_bam_est_rom_tig_geo_hin_slo_cze_por_anl_aeg_mcd_hun_lda_jav_scr_tag_jpn_tml_kor_krd_ita_tsn_ctl_ind_swe_heb_bat_cnt_pol_swt_arw_sid_bul_svk_guj_spa_qcu_pan_eng_lit_akn_sod_ben_chh_urd_sun_prs_fbf_fre_moo_mao_tha_wly_knd_cic_xho_tur_ger_ukr_azi_yor_vie_amr_dyu_ses_tsw	-0.195739702849328	-0.462564608594901	0.644756939509804
892	anl_fre_yor_afr_amh_hau_heb_mol_aze_uzb_bam_bat_igb_grk_glc_bsq_pol_tig_dyu_cnt_ben_mcd_xho_scr_swt_ger_hun_dgb_bem_fin_lit_gam_geo_lat_ukr_por_cze_sod_sid_slo_est_cic_ind_pan_jav_jpn_tml_kor_arw_rom_lda_alb_tag_guj_wly_mly_mnd_dut_ven_swe_amr_svk_ctl_rus_hin_qcu_spa_nor_prs_akn_aeg_urd_chh_bul_sun_ita_moo_eng_zul_mao_tha_mlt_knd_fbf_tsn_azi_krd_bos_tur_ses_vie_owc_tsw_swa_ewe	-0.136503141951872	-0.322232461148424	0.747999833988593
893	chh_cze_ven_mcd_amh_gam_aeg_urd_azi_tur_moo_bat_zul_slo_lat_bsq_prs_tig_ewe_mnd_mol_bul_xho_dut_swa_ukr_fin_lda_bam_hun_rom_sod_geo_guj_hin_pol_lit_amr_heb_por_est_akn_sun_glc_mao_jpn_tml_kor_ben_scr_cic_rus_tag_krd_wly_ind_cnt_arw_ses_ita_hau_swe_fre_nor_pan_qcu_afr_eng_spa_igb_sid_ctl_mlt_alb_jav_svk_swt_ger_tsn_mly_tha_anl_knd_dgb_dyu_aze_grk_bos_uzb_bem_vie_owc_yor_tsw_fbf	-0.85337989534117	-2.05973201113903	0.0422187459424649
894	gam_mol_akn_por_anl_hau_heb_guj_azi_aze_swa_mly_ewe_fre_scr_bsq_dut_wly_dgb_cnt_eng_svk_cic_grk_yor_rus_fin_bem_moo_hun_nor_amr_geo_cze_arw_bos_rom_tig_chh_alb_est_ven_ind_hin_tag_jpn_tml_kor_ger_swe_ses_pol_bat_ben_owc_mao_mnd_krd_xho_bul_aeg_ukr_pan_urd_mcd_qcu_lat_prs_slo_swt_sid_glc_mlt_afr_jav_lit_igb_ctl_zul_sun_tha_amh_knd_dyu_bam_uzb_spa_ita_tur_lda_vie_sod_tsn_tsw_fbf	0.379116536653852	0.893826550372463	0.373721981415103
895	hau_dut_igb_ben_anl_sid_amr_mol_tur_azi_bam_mao_ven_scr_guj_bsq_lit_heb_tsn_cnt_swe_spa_xho_fre_dyu_bul_est_zul_swt_hun_ger_amh_geo_lat_urd_eng_ukr_mlt_chh_hin_fin_yor_ind_ita_jav_jpn_tml_kor_glc_krd_ses_afr_mly_por_aeg_bat_mnd_cze_moo_pan_sod_svk_slo_pol_ctl_qcu_arw_bos_rus_akn_tig_mcd_wly_nor_tag_alb_fbf_prs_tsw_sun_tha_gam_knd_bem_ewe_uzb_rom_grk_aze_cic_vie_owc_swa_lda_dgb	-0.0514483314853309	-0.121191362094364	0.903800930956361
896	wly_rom_yor_mol_mlt_heb_amr_ctl_aze_uzb_tsw_jav_dyu_afr_glc_bsq_alb_anl_tsn_cnt_grk_krd_xho_ukr_bem_ita_est_zul_lda_hun_ger_gam_geo_pol_svk_cze_scr_sod_chh_hin_fin_fbf_tag_mcd_ind_jpn_knd_kor_arw_swe_dgb_lat_bat_nor_hau_mao_mnd_spa_swa_urd_amh_lit_dut_prs_ben_qcu_bul_eng_bos_ewe_sid_slo_aeg_pan_sun_por_bam_rus_igb_mly_tha_tig_tml_ven_moo_azi_guj_fre_tur_swt_vie_owc_cic_ses_akn	0.333431824656835	0.785217067271692	0.43432213167474
897	owc_alb_lda_lat_chh_anl_sid_por_uzb_aze_zul_jav_swa_grk_ctl_bsq_ben_tig_bam_cnt_arw_fre_yor_rom_cic_bos_est_fbf_tsw_hun_hin_hau_geo_afr_mcd_lit_ita_amh_mlt_swe_fin_moo_tag_prs_mao_jpn_tml_kor_slo_guj_igb_bul_mly_mol_aeg_sun_mnd_spa_akn_urd_amr_svk_ukr_rus_eng_qcu_krd_nor_cze_xho_heb_glc_wly_scr_ind_ger_ven_dut_bem_bat_tha_gam_knd_ewe_ses_tur_pan_pol_azi_tsn_vie_sod_dgb_dyu_swt	0.530805752366083	1.25379039652489	0.213060778398583
898	tig_mol_igb_prs_owc_aeg_amh_rom_tur_aze_bam_bat_cic_bos_guj_bsq_cze_amr_bem_mnd_slo_swe_tsw_ger_ses_spa_hun_fbf_yor_est_ctl_heb_geo_svk_fre_lat_arw_anl_hau_nor_fin_dyu_mly_pol_mao_jpn_tml_kor_urd_alb_swt_bul_tag_lit_mlt_sun_cnt_afr_swa_glc_sid_dut_eng_ben_ita_qcu_rus_por_scr_zul_sod_mcd_gam_grk_jav_krd_akn_pan_lda_ind_tha_chh_knd_xho_moo_uzb_hin_ukr_azi_tsn_vie_wly_ewe_ven_dgb	-0.622389411039131	-1.48749360511661	0.140267299695706
899	sod_mol_dyu_ukr_tig_anl_aeg_ger_tur_aze_ses_sun_bem_arw_fre_bsq_slo_mlt_ven_cnt_guj_spa_swt_swe_bam_prs_hun_moo_ewe_fin_alb_heb_geo_afr_rus_dut_glc_owc_amr_lit_est_fbf_jav_bul_mly_jpn_tml_kor_scr_urd_xho_ita_bat_svk_sid_tag_mnd_nor_cic_grk_hau_eng_pan_lat_bos_qcu_pol_krd_cze_swa_chh_rom_gam_por_ind_mcd_lda_hin_zul_mao_tha_amh_knd_tsw_yor_uzb_ctl_ben_azi_dgb_vie_wly_akn_tsn_igb	-0.946265248840017	-2.29674581708432	0.0238778678564609
900	amh_rus_xho_mol_wly_aeg_hau_dut_azi_aze_ewe_ind_ses_arw_slo_bsq_ukr_chh_zul_mnd_guj_cze_dgb_por_swt_prs_est_bem_cic_fin_glc_anl_geo_bul_rom_nor_bos_sid_mlt_lit_hun_lda_bat_eng_mao_jpn_knd_kor_spa_mcd_fbf_urd_mly_ita_owc_jav_cnt_fre_yor_ctl_heb_pan_ben_pol_scr_qcu_afr_lat_hin_dyu_sod_alb_tig_svk_tag_grk_igb_ger_akn_sun_tha_gam_tml_tsw_tsn_uzb_krd_swe_tur_bam_vie_amr_swa_moo_ven	-0.699272838598541	-1.67908150220788	0.0964930976029375
901	wly_nor_tsw_por_heb_gam_hau_spa_aze_azi_swt_mao_cic_rus_fre_bsq_krd_amh_xho_cnt_mol_hin_swa_afr_yor_scr_fin_tsn_igb_est_eng_aeg_geo_cze_ita_slo_guj_amr_sid_arw_hun_ewe_mly_swe_ind_jpn_knd_kor_pol_ger_akn_ctl_bat_ukr_mlt_jav_mnd_dut_fbf_pan_owc_lit_grk_bul_prs_qcu_ben_lat_rom_dyu_anl_glc_sod_svk_sun_bos_dgb_alb_zul_tag_tha_tig_tml_lda_ses_tur_urd_mcd_uzb_moo_vie_chh_bem_bam_ven	0.124350164045416	0.29289376888578	0.770255869533574
[truncated: 99 more rows]
