# Supplementary material for: Future Tense and Economic Decisions: Controlling for Cultural Evolution
Source: PLoS One. 2015 Jul 17;10(7):e0132145. doi: 10.1371/journal.pone.0132145 (PMC4506144; doi:10.1371/journal.pone.0132145)
Supplement: S8 Appendix — See README files within the various sub-folders. (ZIP) [file pone.0132145.s008.zip › S3_Code/Residuals_new/PGLS/PermuteResults/permute_B_SavingsWITHINFAM_45000.csv]

	ftr	r	t	p
1	tig_por_dgb_glc_amr_heb_anl_alb_azi_tur_bem_mao_tsn_ctl_svk_bsq_rus_chh_fbf_cnt_krd_cze_akn_rom_xho_afr_hun_swt_igb_fin_grk_sod_geo_slo_bos_mcd_ita_hau_owc_pan_est_ewe_tag_guj_sun_jpn_knd_kor_lit_lat_dyu_dut_ind_ukr_sid_bat_mnd_swe_cic_fre_gam_pol_bul_mol_eng_qcu_arw_prs_hin_yor_mlt_nor_amh_urd_jav_scr_moo_ben_ses_mly_tha_wly_tml_tsw_lda_aze_spa_ger_uzb_bam_vie_aeg_swa_ven_zul	-0.692397697112591	-1.66300921238793	0.0996772895550849
2	anl_grk_dyu_prs_wly_amr_aeg_slo_tur_aze_ven_sun_yor_dut_krd_bsq_eng_sid_akn_mnd_urd_ctl_igb_bul_cic_hin_fin_tsn_lda_hun_ger_gam_geo_glc_afr_lat_nor_hau_tig_swe_est_moo_jav_por_mao_jpn_tml_kor_pol_rus_swa_alb_mly_svk_chh_bat_cnt_cze_xho_fre_mlt_ita_guj_lit_rom_qcu_pan_bos_arw_bam_amh_scr_heb_mcd_tag_ukr_dgb_mol_swt_ind_tha_owc_knd_tsw_bem_uzb_spa_ben_azi_fbf_vie_sod_ses_ewe_zul	-0.484248861686712	-1.15164770833129	0.252417941735866
3	mlt_svk_swa_alb_sod_owc_amh_rus_aze_tur_zul_tag_ewe_ben_krd_bsq_lit_tig_dyu_mnd_bos_swe_tsn_cze_lda_ita_est_ven_ses_fin_scr_sid_geo_guj_mol_ger_pan_aeg_gam_spa_hun_akn_bat_mcd_sun_jpn_tml_kor_urd_arw_xho_fre_mly_lat_hau_jav_cnt_por_igb_nor_wly_hin_pol_prs_ukr_qcu_afr_bul_dut_tsw_chh_grk_heb_eng_ind_slo_dgb_rom_fbf_mao_tha_amr_knd_swt_cic_azi_ctl_glc_uzb_bam_vie_anl_bem_yor_moo	-0.505035487859685	-1.20337841433239	0.231884255060684
4	amr_lat_swa_grk_wly_sid_amh_cze_tur_uzb_zul_jav_ven_ger_scr_bsq_bul_heb_bam_cnt_pan_nor_cic_spa_xho_mol_fin_tsw_igb_est_urd_owc_geo_lit_mcd_bos_afr_hau_gam_krd_hun_dgb_bat_pol_mao_jpn_tml_kor_arw_glc_moo_rom_ind_svk_sod_tag_mnd_ben_akn_guj_chh_hin_ita_alb_prs_qcu_fre_rus_ukr_swt_tig_swe_mlt_eng_sun_por_ewe_slo_tsn_mly_tha_aeg_knd_ses_yor_azi_ctl_dut_aze_dyu_vie_anl_lda_fbf_bem	-0.694367280371239	-1.66241198583405	0.0997972322995722
5	owc_ita_swa_mol_sid_mlt_wly_por_azi_aze_dgb_jav_ven_swe_bos_bsq_fre_hau_lda_cnt_arw_prs_fbf_glc_igb_urd_est_ses_xho_hun_guj_anl_geo_lat_ctl_slo_svk_aeg_gam_ukr_fin_bem_ind_ben_bat_jpn_tml_kor_cze_spa_cic_lit_tag_alb_amr_sun_mnd_scr_moo_rom_heb_afr_pan_krd_rus_qcu_bul_hin_dut_tsn_sod_pol_chh_ger_mly_mcd_bam_grk_tsw_mao_tha_tig_knd_zul_ewe_tur_nor_eng_uzb_yor_vie_amh_akn_swt_dyu	-0.21391986765321	-0.505505713897332	0.614399684342585
6	tig_slo_ewe_ctl_sid_chh_gam_arw_azi_uzb_moo_mao_ses_mol_ita_bsq_hin_anl_dyu_cnt_mcd_lat_bem_bos_fbf_guj_fin_cic_tsw_est_eng_mlt_geo_rus_pan_spa_scr_sod_heb_por_hun_swa_sun_bul_jav_jpn_tml_kor_ben_cze_xho_dut_tag_lit_amh_mly_mnd_rom_akn_grk_wly_fre_prs_swe_urd_qcu_krd_ukr_pol_zul_owc_svk_aeg_alb_ind_ger_swt_glc_tsn_bat_tha_hau_knd_igb_yor_aze_afr_nor_tur_bam_vie_amr_ven_lda_dgb	-0.560633081176505	-1.33784994878851	0.18420764632901
7	wly_afr_swa_lat_sid_amr_sod_glc_uzb_tur_tsw_tag_yor_ita_eng_bsq_hin_tig_xho_cnt_swe_ger_moo_krd_lda_arw_fin_bem_ewe_hun_urd_hau_geo_pan_prs_spa_ctl_aeg_anl_bul_est_igb_mao_ukr_mly_jpn_knd_kor_slo_alb_swt_mol_ind_pol_mlt_bat_mnd_ben_dyu_por_chh_scr_rus_grk_guj_qcu_fre_svk_cze_bam_amh_mcd_gam_rom_sun_lit_dgb_dut_ses_jav_tha_heb_tml_fbf_cic_aze_bos_nor_azi_zul_vie_owc_tsn_akn_ven	-0.534730229760076	-1.2750966441838	0.205451297759673
8	tig_rus_yor_hin_sod_amr_sid_ben_aze_azi_lda_jav_ses_ukr_glc_bsq_krd_amh_cic_cnt_bos_pol_swt_nor_tsn_ctl_fin_dgb_tsw_hun_lit_wly_geo_rom_urd_fre_mcd_heb_anl_lat_est_xho_ind_ger_sun_jpn_tml_kor_guj_svk_zul_slo_bat_mol_mlt_tag_mnd_spa_ven_cze_hau_ita_bul_grk_dut_qcu_prs_arw_por_akn_chh_alb_owc_scr_mao_afr_moo_swe_fbf_mly_tha_aeg_knd_ewe_bem_uzb_pan_eng_tur_swa_vie_gam_dyu_igb_bam	-0.894396128790004	-2.16471649615362	0.0329697353649704
9	tig_mcd_tsn_rus_anl_mlt_owc_krd_tur_azi_xho_sun_swa_ukr_alb_bsq_bul_amh_bem_cnt_arw_pol_bam_hin_cic_ger_est_tsw_fbf_hun_swe_heb_geo_mol_prs_slo_ctl_hau_sid_por_fin_dyu_jav_urd_tag_jpn_knd_kor_grk_scr_dgb_eng_bat_lit_wly_mly_mnd_ita_ewe_rom_gam_guj_lat_cze_bos_qcu_nor_spa_fre_lda_aeg_svk_amr_pan_mao_dut_ven_ben_ses_ind_tha_sod_tml_yor_igb_aze_glc_afr_uzb_moo_vie_chh_akn_swt_zul	0.354192197910196	0.833971169839738	0.40643420484072
10	amh_arw_akn_mcd_amr_owc_aeg_spa_aze_azi_lda_sun_bam_prs_ukr_bsq_hin_heb_tsn_cnt_krd_bos_dyu_lat_xho_por_fin_bem_fbf_est_ctl_wly_geo_lit_fre_dut_rus_mlt_tig_afr_hun_tsw_bat_eng_mly_jpn_knd_kor_ger_svk_swt_cze_ind_grk_chh_jav_mnd_guj_ven_alb_anl_slo_bul_rom_nor_qcu_pol_ita_ben_zul_hau_scr_gam_glc_tag_mol_igb_urd_ses_mao_tha_sod_tml_swa_dgb_uzb_pan_swe_tur_cic_vie_sid_yor_ewe_moo	-0.185079425256647	-0.436946451986819	0.663163064798325
11	heb_mol_ewe_nor_amh_wly_tig_ukr_tur_azi_akn_tag_bam_bos_grk_bsq_cze_mlt_dyu_cnt_lit_alb_moo_eng_igb_mcd_fin_lda_xho_hun_scr_amr_geo_ita_por_pol_bul_sid_hau_rom_est_dgb_sun_afr_bat_jpn_tml_kor_svk_krd_swa_lat_jav_guj_gam_mao_mnd_swe_bem_slo_chh_pan_ctl_arw_spa_qcu_fre_ben_rus_yor_aeg_dut_owc_hin_mly_ger_ses_urd_tsw_ind_tha_sod_knd_tsn_cic_aze_prs_glc_uzb_swt_vie_anl_ven_zul_fbf	-0.514762306509401	-1.22583113863993	0.223357314217412
12	heb_rus_yor_mcd_sid_amr_owc_fre_uzb_aze_ewe_mly_zul_krd_alb_bsq_ben_wly_bam_cnt_eng_scr_xho_pan_dgb_ukr_fin_lda_dyu_est_ita_tig_geo_glc_arw_prs_lat_chh_gam_bos_hun_moo_tag_slo_mao_jpn_knd_kor_dut_svk_cic_nor_ind_rom_mlt_bat_mnd_urd_ven_mol_hau_ctl_cze_bul_pol_qcu_afr_guj_grk_bem_aeg_ger_amh_spa_sun_lit_tsn_hin_akn_jav_tha_anl_tml_ses_tsw_azi_swe_por_tur_igb_vie_sod_swa_fbf_swt	-0.120232689795868	-0.283435114715143	0.777473307945508
13	hau_ita_zul_afr_chh_wly_heb_dut_uzb_tur_swt_mao_akn_fre_ukr_bsq_lat_aeg_xho_mnd_swe_bul_ses_slo_bam_lit_fin_dyu_cic_hun_nor_anl_geo_krd_bos_rom_arw_owc_amr_scr_est_fbf_bat_ben_ind_jpn_tml_kor_pan_rus_tsn_guj_tag_alb_mlt_jav_cnt_ctl_moo_grk_sod_urd_cze_mol_pol_qcu_ger_mcd_prs_lda_amh_hin_gam_spa_mly_por_ven_svk_yor_sun_tha_tig_knd_tsw_dgb_aze_eng_glc_azi_igb_vie_sid_bem_ewe_swa	-0.666122092388444	-1.59456813574387	0.114201837273221
14	chh_svk_xho_krd_amr_mlt_wly_swe_tur_azi_dgb_mly_bam_pol_bul_bsq_dut_sid_cic_cnt_hin_arw_lda_ukr_swa_cze_est_zul_moo_hun_fre_gam_geo_spa_pan_nor_urd_owc_amh_lat_fin_fbf_sun_slo_bat_jpn_tml_kor_alb_afr_ewe_prs_ind_mcd_tig_jav_mnd_eng_bem_grk_hau_glc_ita_ger_rus_qcu_lit_por_bos_swt_sod_scr_anl_rom_mao_guj_akn_ben_ses_tag_tha_heb_knd_tsn_ven_aze_mol_ctl_uzb_dyu_vie_aeg_tsw_yor_igb	0.0142071373477136	0.0334450808369133	0.973391337410018
15	gam_grk_bam_ukr_aeg_owc_sod_nor_uzb_aze_dyu_sun_cic_spa_ctl_bsq_mcd_anl_swt_cnt_urd_lit_ewe_guj_igb_rom_est_akn_moo_hun_ger_tig_geo_pan_hin_afr_arw_heb_amh_alb_fin_dgb_jav_lat_mao_jpn_tml_kor_ita_dut_ven_mol_ind_svk_amr_mly_mnd_scr_tsn_rus_chh_swe_fre_eng_pol_qcu_slo_cze_bul_swa_mlt_prs_sid_por_tag_krd_yor_glc_bem_bat_tha_hau_knd_xho_fbf_azi_ben_bos_tur_lda_vie_wly_tsw_zul_ses	0.152171890400185	0.358066359113885	0.721105093236551
16	wly_ben_ven_prs_sod_mlt_amr_swe_uzb_azi_swt_bat_fbf_arw_fre_bsq_slo_tig_dyu_cnt_por_rus_bem_dut_akn_spa_est_xho_ewe_fin_hin_chh_geo_urd_krd_glc_ger_amh_sid_mol_hun_tsw_sun_bul_mly_jpn_tml_kor_grk_lit_zul_alb_jav_afr_anl_ind_mnd_nor_lda_rom_aeg_eng_ita_bos_ctl_qcu_scr_pan_pol_bam_hau_cze_gam_svk_tag_guj_dgb_mcd_igb_mao_tha_heb_knd_yor_swa_tur_ukr_lat_aze_moo_vie_owc_cic_ses_tsn	0.709704784172573	1.68444275954514	0.0954495172972401
17	mlt_svk_yor_mol_owc_anl_amh_prs_tur_aze_moo_tag_ven_eng_lat_bsq_ctl_tig_akn_mnd_arw_slo_fbf_pan_bam_dut_fin_swa_xho_est_alb_aeg_geo_grk_bul_glc_rom_chh_sod_scr_hun_igb_mao_cze_ind_jpn_knd_kor_pol_urd_zul_ita_jav_ukr_hau_sun_cnt_bos_cic_ger_sid_guj_afr_por_spa_qcu_nor_rus_ben_dyu_amr_fre_heb_swe_bat_hin_bem_mcd_tsw_mly_tha_gam_tml_ewe_swt_azi_lit_krd_uzb_lda_vie_wly_tsn_dgb_ses	-0.380157575554046	-0.900862049441832	0.369988661697686
18	mlt_ukr_dgb_prs_anl_chh_sod_cze_aze_azi_dyu_sun_igb_ctl_scr_bsq_swe_hau_bam_mnd_bos_pol_swt_ger_tsw_fre_fin_tsn_cic_est_spa_amr_geo_rus_lit_por_hin_sid_tig_svk_hun_xho_tag_arw_jav_jpn_knd_kor_nor_mol_moo_bul_ind_krd_owc_bat_cnt_alb_lda_slo_amh_ita_eng_grk_dut_qcu_lat_mcd_guj_ven_gam_ben_heb_glc_mao_urd_swa_afr_fbf_mly_tha_aeg_tml_ewe_yor_uzb_pan_rom_tur_zul_vie_wly_ses_bem_akn	-0.610042012849402	-1.45684131613956	0.148528341217964
19	aeg_bul_dgb_prs_amh_tig_sod_por_azi_uzb_bem_tag_ven_ben_ctl_bsq_guj_gam_igb_cnt_urd_pol_fbf_fre_akn_hin_fin_ses_yor_est_ger_owc_geo_svk_ita_rus_bos_amr_hau_scr_hun_swt_jav_rom_mao_jpn_knd_kor_arw_lit_dyu_dut_sun_krd_mlt_mly_mnd_pan_swa_nor_wly_grk_mcd_mol_eng_qcu_lat_ukr_glc_tsw_sid_slo_anl_cze_ind_spa_cic_swe_tsn_bat_tha_heb_tml_xho_zul_aze_alb_afr_tur_lda_vie_chh_moo_bam_ewe	-0.610265701175289	-1.45780934677026	0.148261797187115
20	mlt_lat_lda_spa_gam_heb_amr_mcd_aze_uzb_dgb_sun_cic_ita_prs_bsq_swe_tig_tsw_mnd_bos_ctl_fbf_rom_ewe_guj_est_swa_swt_fin_lit_amh_geo_hin_afr_arw_slo_wly_owc_urd_hun_yor_ind_scr_jav_jpn_knd_kor_eng_grk_ven_glc_bat_svk_anl_mly_cnt_por_tsn_fre_aeg_ger_nor_rus_ukr_qcu_ben_alb_krd_bam_sod_pol_chh_pan_mao_bul_bem_mol_ses_tag_tha_hau_tml_akn_igb_azi_cze_dut_tur_xho_vie_sid_zul_moo_dyu	-0.33830262242638	-0.800744077295187	0.425320753067728
21	mlt_hin_tsw_arw_wly_heb_sid_urd_azi_aze_tsn_tag_fbf_mcd_cze_bsq_rom_hau_ven_cnt_pol_alb_xho_glc_akn_krd_fin_dyu_ses_est_lit_tig_geo_slo_pan_por_spa_anl_aeg_ctl_hun_bem_jav_ukr_sun_jpn_tml_kor_bul_dut_lda_guj_mao_ita_amr_bat_mnd_eng_dgb_prs_chh_scr_afr_nor_rus_qcu_swe_bos_mol_cic_owc_svk_amh_grk_mly_ben_yor_lat_zul_ind_tha_sod_knd_swa_igb_uzb_fre_ger_tur_swt_vie_gam_ewe_moo_bam	-0.78746469537999	-1.89479280874274	0.0612265249651181
22	amh_prs_dyu_bos_tig_sod_gam_svk_tur_azi_fbf_mly_swt_krd_swe_bsq_ukr_hau_tsn_cnt_ctl_alb_ewe_rom_tsw_eng_hun_zul_moo_fin_pol_anl_geo_arw_fre_mcd_spa_aeg_wly_lat_est_yor_ind_ger_tag_jpn_knd_kor_cze_scr_bem_afr_jav_bul_heb_bat_mnd_guj_bam_rus_chh_grk_pan_urd_por_qcu_ben_lit_ita_cic_owc_nor_amr_dut_sun_mol_igb_glc_ven_mao_tha_mlt_tml_swa_xho_aze_slo_hin_uzb_akn_vie_sid_ses_lda_dgb	-0.363252453132905	-0.861385587487102	0.391241209602749
23	mlt_ben_moo_urd_sod_chh_sid_grk_uzb_tur_tsn_tag_tsw_bos_svk_bsq_por_wly_xho_cnt_swe_pan_bem_eng_cic_pol_fin_swa_ewe_hun_prs_heb_geo_mol_spa_ctl_ita_amr_owc_fre_est_zul_ind_hin_jav_jpn_tml_kor_slo_afr_yor_arw_sun_ukr_anl_bat_mnd_krd_igb_mcd_aeg_bul_rus_lit_lat_qcu_rom_cze_dut_ven_gam_guj_tig_ger_mao_alb_fbf_glc_akn_mly_tha_hau_knd_bam_dgb_aze_scr_nor_azi_dyu_vie_amh_ses_swt_lda	-0.205046969573364	-0.484677008197569	0.629045086307098
24	amh_lat_ses_spa_gam_anl_sid_rus_uzb_azi_cic_mly_tsw_prs_swe_bsq_glc_tig_yor_mnd_arw_krd_moo_fre_bam_mcd_fin_tsn_dgb_est_slo_heb_geo_svk_por_urd_scr_chh_wly_ctl_hun_ewe_ind_dut_tag_jpn_knd_kor_grk_ger_lda_pol_jav_hin_amr_mao_cnt_nor_swt_lit_owc_cze_ukr_guj_alb_qcu_mol_ben_afr_swa_hau_eng_aeg_rom_sun_bul_fbf_ita_ven_bat_tha_mlt_tml_dyu_akn_tur_bos_pan_aze_bem_vie_sod_igb_xho_zul	-0.0285721107824707	-0.067256659859643	0.946521762303157
25	amh_arw_swa_por_tig_wly_owc_fre_uzb_tur_tsw_jav_lda_ben_rus_bsq_prs_sid_xho_mnd_afr_spa_cic_ita_zul_lit_fin_dyu_akn_hun_mol_anl_geo_rom_grk_dut_pan_aeg_sod_ukr_est_tsn_bat_cze_ind_jpn_tml_kor_bul_mcd_dgb_svk_mao_eng_gam_mly_cnt_slo_moo_nor_heb_swe_glc_ctl_scr_qcu_urd_hin_bos_igb_mlt_alb_chh_krd_sun_guj_swt_pol_ses_tag_tha_amr_knd_bem_ven_aze_lat_ger_azi_bam_vie_hau_ewe_yor_fbf	-0.605987353068612	-1.44892498805233	0.150722050768282
26	sod_dut_xho_mol_amr_gam_hau_alb_aze_tur_dgb_mly_swt_arw_rom_bsq_bul_amh_cic_mnd_por_pol_bam_afr_swa_grk_hun_tsn_zul_fin_guj_tig_geo_fre_spa_ctl_nor_aeg_sid_swe_est_ven_ind_krd_bat_jpn_tml_kor_cze_lat_lda_slo_tag_urd_owc_jav_cnt_scr_dyu_ben_anl_rus_bos_pan_lit_qcu_glc_ita_ukr_fbf_wly_eng_mlt_ger_sun_mcd_ewe_hin_moo_mao_tha_heb_knd_yor_bem_azi_svk_prs_uzb_ses_vie_chh_akn_igb_tsw	-0.225319913529079	-0.532393858565144	0.595722953691167
27	amr_guj_xho_ita_heb_sid_owc_bul_azi_aze_ses_ind_tsw_ctl_lit_bsq_pol_amh_dyu_mnd_fre_urd_igb_cze_bem_krd_hun_moo_dgb_est_dut_wly_geo_rus_lat_pan_rom_sod_tig_swe_fin_ven_tag_afr_mly_jpn_knd_kor_hin_mcd_lda_arw_jav_spa_anl_sun_cnt_prs_cic_grk_mlt_mol_ukr_nor_eng_qcu_ger_glc_scr_fbf_aeg_por_hau_alb_bat_ben_yor_svk_tsn_mao_tha_gam_tml_zul_bam_tur_slo_bos_uzb_ewe_vie_chh_akn_swa_swt	0.943360967066915	2.25874840176139	0.0262359245345397
28	sod_rus_akn_lit_tig_heb_aeg_por_tur_aze_dyu_tag_fbf_urd_glc_bsq_cze_gam_tsn_mnd_swe_svk_lda_scr_yor_mcd_hun_cic_bam_est_fre_mlt_geo_bul_grk_nor_hin_sid_amh_pan_fin_ses_bat_pol_jav_jpn_tml_kor_ctl_krd_igb_ukr_mao_rom_chh_mly_cnt_spa_moo_guj_amr_ita_bos_mol_ben_qcu_prs_ger_alb_xho_owc_dut_anl_arw_sun_eng_ewe_afr_ven_ind_tha_wly_knd_zul_tsw_uzb_lat_slo_azi_swt_vie_hau_swa_bem_dgb	-0.355435996231267	-0.842140831115818	0.401869582327671
29	chh_urd_akn_bos_wly_tig_aeg_eng_uzb_azi_tsn_ind_tsw_guj_alb_bsq_scr_heb_ewe_cnt_prs_ger_cic_afr_yor_pan_est_swa_zul_fin_por_hau_geo_mcd_dut_rom_mol_mlt_owc_ita_hun_moo_mao_swe_jav_jpn_knd_kor_arw_glc_bam_lat_bat_fre_amr_mly_mnd_ctl_dyu_ukr_anl_krd_svk_ben_bul_qcu_hin_pol_slo_dgb_sod_spa_sid_grk_sun_lit_ven_nor_swt_tag_tha_amh_tml_fbf_ses_tur_rus_cze_aze_lda_vie_gam_igb_xho_bem	-0.084540162683797	-0.199206777563185	0.842535885094442
30	tig_rus_swa_bos_sod_aeg_amr_alb_aze_azi_tsw_bat_ven_bul_pan_bsq_prs_wly_dgb_cnt_nor_ger_lda_ben_akn_rom_est_zul_tsn_fin_arw_mlt_geo_pol_guj_scr_fre_amh_owc_ctl_hun_ses_sun_ita_mao_jpn_tml_kor_swe_afr_bam_spa_jav_mol_gam_mly_mnd_grk_moo_urd_heb_dut_slo_lit_hin_qcu_lat_svk_cze_dyu_sid_krd_chh_eng_tag_glc_bem_mcd_swt_ind_tha_anl_knd_xho_cic_tur_por_ukr_uzb_fbf_vie_hau_ewe_yor_igb	-0.374924595588084	-0.887683125867565	0.377001233958705
31	tig_ita_cic_hin_anl_gam_heb_swe_tur_azi_ses_sun_swt_ger_pol_bsq_scr_hau_dyu_cnt_por_mcd_bam_fre_zul_ukr_est_ven_lda_fin_cze_amh_geo_arw_guj_afr_eng_owc_amr_slo_hun_tsn_jav_lit_ind_jpn_tml_kor_prs_rom_dgb_mol_mao_spa_aeg_tag_mnd_alb_moo_bos_mlt_glc_lat_ben_bul_qcu_grk_dut_rus_swa_sid_urd_wly_ctl_mly_svk_igb_krd_yor_bat_tha_chh_knd_bem_xho_uzb_pan_nor_aze_tsw_vie_sod_ewe_akn_fbf	0.715417159427431	1.70130899883113	0.0922262312724132
32	heb_grk_cic_guj_sid_gam_owc_rus_uzb_aze_ses_tag_dyu_por_pol_bsq_alb_amh_yor_cnt_hin_glc_bam_mol_ewe_urd_est_zul_ven_fin_slo_hau_geo_lit_bos_ctl_ita_mlt_wly_arw_hun_swt_sun_eng_jav_jpn_tml_kor_fre_ukr_xho_pan_mao_krd_amr_ind_mnd_dut_lda_swe_aeg_mcd_scr_ger_lat_qcu_bul_cze_ben_fbf_tig_svk_anl_nor_bat_spa_swa_prs_igb_mly_tha_chh_knd_akn_tsn_tur_rom_afr_azi_bem_vie_sod_tsw_moo_dgb	0.122397097707705	0.288219662079439	0.773819969784226
33	amh_mol_akn_krd_mlt_owc_heb_spa_aze_uzb_dgb_mao_swa_guj_nor_bsq_lit_sod_tsw_cnt_dut_pol_swt_slo_xho_urd_fin_lda_ven_hun_ukr_chh_geo_ita_eng_hin_bul_gam_aeg_lat_est_fbf_sun_cze_ind_jpn_knd_kor_rom_pan_zul_ctl_tag_fre_wly_bat_mnd_scr_bam_por_sid_glc_ben_grk_bos_qcu_mcd_prs_rus_cic_hau_afr_amr_alb_jav_arw_bem_ger_moo_mly_tha_tig_tml_tsn_dyu_tur_swe_svk_azi_igb_vie_anl_ses_yor_ewe	-0.847575214402792	-2.04825578664885	0.0433537473665254
34	sid_arw_zul_ger_tig_chh_gam_prs_tur_aze_yor_tag_lda_bos_lit_bsq_afr_mlt_akn_mnd_eng_bul_swa_lat_moo_svk_hun_cic_ses_est_krd_owc_geo_nor_mol_ctl_dut_amr_anl_scr_fin_tsw_ind_swe_mly_jpn_knd_kor_cze_ukr_ewe_rom_sun_por_hau_bat_cnt_ben_ven_grk_amh_mcd_pan_rus_alb_qcu_hin_spa_guj_bam_heb_glc_aeg_pol_jav_slo_dgb_fre_igb_mao_tha_wly_tml_xho_fbf_azi_ita_urd_uzb_swt_vie_sod_tsn_dyu_bem	-0.21963338794682	-0.518611015428077	0.605263827573107
35	aeg_alb_tsn_fre_amh_chh_hau_spa_tur_azi_swt_sun_cic_slo_guj_bsq_afr_sid_tsw_cnt_dut_urd_bam_mol_dgb_ita_hun_yor_dyu_fin_prs_mlt_geo_grk_pan_bul_mcd_tig_anl_cze_est_ven_tag_nor_mao_jpn_tml_kor_por_swe_bem_bos_mly_ben_gam_jav_mnd_ger_lda_hin_sod_rom_arw_krd_svk_qcu_pol_glc_rus_akn_owc_eng_heb_ukr_bat_scr_zul_lat_igb_ind_tha_wly_knd_ewe_xho_uzb_ctl_lit_aze_swa_vie_amr_fbf_ses_moo	-0.089653729984564	-0.21135953880798	0.833069201373177
36	gam_krd_cic_ben_heb_hau_sid_hin_uzb_tur_xho_jav_tsn_eng_fre_bsq_nor_chh_lda_mnd_swe_mcd_moo_rus_tsw_por_hun_ewe_igb_est_lit_sod_geo_pan_mol_slo_guj_amr_mlt_ctl_fin_zul_ind_afr_mly_jpn_tml_kor_svk_cze_dgb_spa_sun_alb_amh_bat_cnt_ita_bam_dut_tig_pol_bos_prs_rom_qcu_lat_urd_ukr_swa_owc_bul_aeg_grk_mao_glc_yor_scr_akn_tag_tha_wly_knd_bem_ven_azi_ger_arw_aze_swt_vie_anl_fbf_dyu_ses	0.392935712286735	0.927174345947789	0.356236010786987
37	sod_alb_fbf_mol_anl_sid_gam_ger_tur_uzb_ses_mly_akn_bos_swe_bsq_por_chh_swt_mnd_hin_prs_ewe_guj_xho_lit_hun_lda_ven_est_mcd_amh_geo_bul_ben_cze_rus_tig_wly_scr_fin_dyu_bat_ukr_tag_jpn_knd_kor_ita_nor_zul_lat_jav_pol_mlt_ind_cnt_spa_tsn_pan_owc_afr_dut_slo_urd_qcu_eng_glc_svk_yor_hau_ctl_amr_fre_sun_arw_cic_grk_bam_mao_tha_heb_tml_dgb_tsw_azi_rom_krd_aze_bem_vie_aeg_moo_igb_swa	0.702263964933529	1.66340539798637	0.0995977869359321
38	sid_swe_yor_cze_owc_mlt_amr_mcd_tur_aze_igb_sun_zul_ukr_urd_bsq_hin_anl_ewe_mnd_scr_lit_tsw_ctl_moo_slo_hun_bem_cic_fin_glc_amh_geo_rom_pol_por_rus_tig_aeg_prs_est_lda_tag_guj_bat_jpn_knd_kor_fre_spa_akn_pan_mao_ben_chh_mly_cnt_ita_xho_eng_wly_svk_grk_dut_mol_qcu_alb_bos_ger_fbf_heb_arw_sod_krd_ind_nor_tsn_lat_bam_jav_tha_gam_tml_dyu_swa_azi_bul_afr_uzb_ses_vie_hau_ven_swt_dgb	-0.419296430718863	-0.994781259061226	0.322423939389651
39	amr_grk_swa_arw_anl_sod_sid_bul_azi_tur_bem_sun_fbf_guj_mcd_bsq_prs_heb_lda_mnd_rom_swe_xho_lat_dgb_nor_hun_swt_ewe_fin_urd_amh_geo_svk_spa_por_ctl_gam_wly_bos_est_zul_ind_krd_mao_jpn_knd_kor_ger_pol_yor_cze_mly_ben_hau_jav_cnt_glc_ven_lit_owc_hin_dut_pan_ita_qcu_afr_mol_ukr_cic_aeg_eng_chh_rus_tag_alb_akn_fre_tsw_bat_tha_mlt_tml_dyu_moo_uzb_slo_scr_aze_bam_vie_tig_igb_tsn_ses	0.321387065359439	0.757231115981793	0.4508256973473
40	gam_svk_ses_bos_chh_anl_sod_lit_aze_azi_moo_bat_tsn_krd_eng_bsq_alb_tig_swa_mnd_mcd_slo_zul_pan_ven_grk_hun_bam_bem_est_bul_heb_geo_rom_mol_cze_ctl_hau_mlt_afr_fin_akn_mly_arw_sun_jpn_knd_kor_dut_nor_tsw_por_ind_swe_aeg_tag_cnt_ger_dyu_ita_amh_lat_pol_fre_spa_qcu_rus_scr_urd_yor_owc_ukr_sid_hin_jav_guj_xho_ben_fbf_mao_tha_amr_tml_lda_igb_uzb_glc_prs_tur_dgb_vie_wly_ewe_swt_cic	-0.402126809619024	-0.953416966891413	0.342850380234407
41	sod_ukr_dyu_spa_chh_sid_gam_grk_azi_uzb_ven_bat_akn_hin_nor_bsq_rom_aeg_bem_cnt_ctl_pol_lda_ben_tsn_bos_hun_bam_swt_est_bul_anl_geo_por_prs_guj_pan_hau_wly_lit_fin_dgb_sun_cze_tag_jpn_knd_kor_lat_afr_xho_scr_ind_mcd_amh_mly_mnd_swe_igb_alb_tig_glc_arw_krd_mol_qcu_ger_ita_eng_yor_mlt_rus_heb_slo_mao_svk_ses_dut_tsw_jav_tha_owc_tml_zul_ewe_tur_urd_fre_aze_moo_vie_amr_swa_fbf_cic	-0.410408287982442	-0.974305684882243	0.332432232092031
42	sid_ita_dgb_afr_mlt_amr_aeg_spa_uzb_aze_zul_ind_lda_pan_grk_bsq_lat_heb_swa_mnd_bul_slo_swt_lit_ses_arw_hun_bem_dyu_est_hin_chh_geo_eng_por_rom_ger_gam_owc_urd_fin_tsw_mao_swe_mly_jpn_tml_kor_prs_ben_yor_pol_bat_ukr_hau_sun_cnt_rus_fbf_dut_sod_svk_nor_ctl_mol_qcu_scr_krd_bos_moo_amh_cze_anl_alb_jav_fre_igb_glc_ven_tag_tha_wly_knd_tsn_akn_tur_guj_mcd_azi_ewe_vie_tig_bam_xho_cic	0.269622682188294	0.634265642673045	0.527464581966129
43	owc_hin_akn_bos_amh_heb_sid_prs_aze_uzb_swt_mao_lda_mcd_urd_bsq_por_anl_xho_mnd_pan_grk_fbf_slo_ewe_cze_fin_yor_bam_hun_fre_amr_geo_swe_bul_ctl_afr_aeg_chh_alb_est_igb_sun_lat_tag_jpn_tml_kor_ita_svk_dyu_arw_jav_ben_gam_mly_cnt_mol_cic_nor_mlt_glc_ger_krd_guj_qcu_rom_spa_dut_ven_sod_lit_hau_scr_bat_ukr_tsn_pol_dgb_ind_tha_tig_knd_tsw_bem_tur_rus_eng_azi_zul_vie_wly_ses_swa_moo	-0.667946985694582	-1.60482155177565	0.111923737925139
44	anl_ita_tsw_scr_sod_hau_amr_grk_tur_aze_tsn_tag_zul_krd_spa_bsq_lat_aeg_swa_cnt_rom_urd_akn_swe_cic_pol_hun_igb_lda_fin_alb_wly_geo_rus_fre_dut_guj_chh_sid_arw_est_moo_mao_eng_ind_jpn_tml_kor_glc_nor_swt_ben_jav_svk_mlt_sun_mnd_por_ses_ukr_gam_cze_mcd_pan_mol_qcu_afr_bul_lit_xho_amh_ctl_owc_prs_bat_bos_bem_slo_dyu_mly_tha_heb_knd_ewe_ven_azi_ger_hin_uzb_fbf_vie_tig_bam_yor_dgb	-0.851022116943687	-2.05382642399254	0.0427995789167403
45	hau_guj_yor_lat_anl_sid_gam_grk_uzb_tur_ven_mao_tsw_alb_ctl_bsq_lit_owc_lda_cnt_prs_glc_dyu_spa_ewe_arw_fin_cic_ses_hun_mol_tig_geo_pan_rom_por_slo_amr_wly_svk_est_bam_bat_krd_jav_jpn_knd_kor_scr_eng_xho_dut_sun_urd_amh_ind_mnd_bos_bem_rus_heb_cze_hin_mcd_nor_qcu_ita_ger_pol_zul_chh_ben_sod_fre_tag_bul_tsn_afr_dgb_mly_tha_aeg_tml_swt_fbf_aze_swe_ukr_azi_swa_vie_mlt_akn_moo_igb	-0.1097623839036	-0.258783234366093	0.796374395976539
46	anl_krd_akn_rom_amh_chh_gam_por_uzb_tur_swa_bat_xho_ger_guj_bsq_ita_mlt_yor_cnt_mol_ukr_lda_bul_moo_pan_est_bem_tsw_fin_slo_aeg_geo_rus_grk_glc_ctl_owc_tig_scr_hun_zul_mly_hin_jav_jpn_tml_kor_fre_mcd_dgb_svk_sun_urd_sod_tag_mnd_bos_dyu_prs_wly_alb_lit_swe_eng_qcu_lat_afr_cze_tsn_hau_ben_heb_pol_mao_dut_igb_spa_ewe_ind_tha_amr_knd_cic_ses_azi_nor_arw_aze_swt_vie_sid_bam_ven_fbf	-0.0188707398595893	-0.0444585037128427	0.96463424927344
47	mlt_ita_igb_slo_heb_tig_sod_ger_azi_aze_swt_tag_xho_mcd_arw_bsq_bos_amh_bam_cnt_pan_nor_tsw_ben_ven_mol_hun_dgb_bem_est_ctl_gam_geo_grk_lat_lit_svk_wly_aeg_fre_fin_zul_mly_swe_sun_jpn_knd_kor_glc_afr_lda_alb_jav_bul_anl_mao_mnd_rus_moo_scr_amr_urd_krd_rom_ukr_qcu_por_prs_cze_dyu_chh_pol_sid_dut_ind_spa_tsn_hin_cic_bat_tha_hau_tml_ses_akn_uzb_eng_guj_tur_swa_vie_owc_yor_ewe_fbf	0.287503132856306	0.676060342429757	0.500680140006956
48	anl_mcd_fbf_svk_mlt_tig_gam_prs_uzb_azi_lda_jav_dyu_pol_slo_bsq_ger_wly_cic_cnt_grk_mol_ewe_spa_dgb_swe_est_swt_akn_fin_ukr_amr_geo_pan_ctl_lat_ita_owc_aeg_alb_hun_tsn_sun_ben_tag_jpn_knd_kor_afr_bul_tsw_lit_ind_fre_sid_mao_mnd_eng_swa_guj_amh_urd_bos_dut_krd_qcu_scr_por_glc_xho_hau_arw_sod_nor_mly_rus_bam_cze_ses_bat_tha_heb_tml_ven_moo_tur_hin_rom_aze_igb_vie_chh_zul_yor_bem	-0.402216988400534	-0.95337609625078	0.342870969986749
49	amr_slo_fbf_ita_aeg_tig_owc_scr_uzb_azi_bem_mly_yor_ger_rom_bsq_ctl_hau_dyu_cnt_swe_lat_swt_cze_xho_guj_est_ven_igb_hun_krd_sid_geo_bul_urd_alb_dut_anl_mlt_ukr_fin_lda_sun_pol_jav_jpn_tml_kor_grk_afr_ses_eng_ind_fre_chh_mao_mnd_mol_ewe_bos_sod_arw_ben_nor_lit_qcu_spa_mcd_hin_zul_heb_glc_gam_rus_tag_svk_bam_pan_akn_bat_tha_wly_knd_tsn_cic_aze_prs_por_tur_dgb_vie_amh_swa_tsw_moo	0.344212468213659	0.810961307867659	0.41945843852601
50	wly_pan_xho_pol_mlt_sid_sod_krd_tur_uzb_dgb_jav_tsw_arw_ita_bsq_lit_aeg_ewe_cnt_por_grk_swt_ukr_zul_mol_hun_moo_dyu_est_rom_hau_geo_afr_scr_ctl_guj_amh_anl_lat_fin_bam_bat_prs_mly_jpn_knd_kor_nor_fre_ven_spa_tag_mcd_gam_sun_mnd_cze_swa_bul_chh_urd_bos_hin_swe_qcu_glc_rus_ben_cic_heb_slo_owc_eng_mao_svk_igb_alb_bem_ind_tha_tig_tml_ses_lda_aze_ger_dut_azi_akn_vie_amr_yor_fbf_tsn	-0.454600433707469	-1.07939454816114	0.283203351977279
51	anl_guj_lda_pan_sod_sid_hau_scr_tur_aze_bam_ind_cic_lat_ita_bsq_prs_amr_swt_mnd_ben_afr_yor_bos_fbf_nor_est_ven_ses_fin_cze_wly_geo_svk_hin_krd_swe_mlt_aeg_arw_hun_akn_mao_eng_jav_jpn_knd_kor_slo_urd_bem_ger_mly_spa_tig_tag_cnt_rus_tsw_dut_gam_pol_glc_mcd_ukr_qcu_rom_ctl_grk_dgb_owc_mol_heb_bul_sun_por_xho_fre_tsn_bat_tha_amh_tml_moo_ewe_uzb_alb_lit_azi_dyu_vie_chh_swa_zul_igb	-0.209266894102063	-0.494128512841742	0.622380539144156
52	sid_alb_tsw_ger_aeg_hau_wly_spa_aze_azi_dyu_sun_ewe_fre_grk_bsq_ukr_mlt_bam_mnd_pol_swe_zul_ben_fbf_mol_est_lda_swa_fin_mcd_amr_geo_bul_rom_svk_eng_gam_anl_por_hun_swt_jav_ita_tag_jpn_knd_kor_slo_guj_akn_krd_mly_arw_owc_bat_cnt_pan_tsn_cze_heb_rus_prs_scr_bos_qcu_ctl_hin_lit_cic_tig_nor_amh_dut_mao_glc_moo_lat_yor_ind_tha_sod_tml_ses_igb_uzb_afr_urd_tur_dgb_vie_chh_ven_bem_xho	0.0194429260169518	0.0457510907188329	0.963606739735422
53	anl_alb_swa_hin_amr_amh_gam_lit_uzb_azi_bem_mao_igb_lat_ger_bsq_grk_owc_fbf_mnd_fre_guj_ses_afr_swt_bul_hun_ewe_cic_est_ben_tig_geo_pan_ctl_rom_swe_sod_wly_spa_fin_xho_jav_arw_bat_jpn_tml_kor_urd_cze_lda_dut_tag_mcd_heb_ind_cnt_eng_ven_nor_hau_ita_bos_rus_mol_qcu_slo_por_scr_dyu_mlt_ukr_chh_krd_mly_pol_dgb_prs_yor_sun_tha_sid_knd_tsw_moo_aze_glc_svk_tur_tsn_vie_aeg_zul_akn_bam	0.0283547748726873	0.0667411622447723	0.946931036232874
54	hau_cze_dgb_afr_sid_aeg_wly_arw_tur_uzb_dyu_sun_igb_ukr_bul_bsq_nor_chh_bam_mnd_slo_ita_tsw_lat_bem_grk_est_lda_akn_hun_bos_tig_geo_swe_svk_urd_guj_heb_amh_rom_fin_tsn_mao_eng_tag_jpn_tml_kor_rus_alb_moo_ben_bat_mol_sod_mly_cnt_pol_swt_fre_gam_prs_glc_krd_ger_qcu_scr_spa_pan_fbf_owc_dut_mlt_ctl_jav_lit_yor_hin_ewe_ind_tha_amr_knd_swa_xho_aze_por_mcd_azi_zul_vie_anl_cic_ven_ses	-0.766950797773125	-1.84416973548992	0.0683421640690602
55	wly_pan_moo_mol_amr_sid_tig_hin_azi_uzb_swt_tag_zul_por_dut_bsq_bul_chh_yor_mnd_cze_rus_ewe_eng_tsw_afr_hun_ses_cic_fin_ita_aeg_geo_urd_slo_mcd_bos_anl_hau_lit_est_lda_sun_ukr_mao_jpn_knd_kor_arw_lat_bem_swe_mly_svk_amh_jav_cnt_rom_ven_spa_mlt_scr_prs_glc_fre_qcu_krd_alb_grk_igb_owc_guj_gam_ben_bat_pol_xho_ctl_dgb_ind_tha_sod_tml_fbf_dyu_aze_nor_ger_tur_swa_vie_heb_akn_tsn_bam	-0.207335051209049	-0.490322041985134	0.625060859424393
56	mlt_krd_akn_spa_amr_owc_anl_ctl_uzb_tur_tsn_tag_swt_pol_afr_bsq_eng_gam_bam_cnt_glc_hin_fbf_bul_dgb_rus_est_dyu_cic_fin_ben_heb_geo_arw_ger_swe_nor_chh_amh_bos_hun_ewe_mly_urd_bat_jpn_knd_kor_pan_lat_zul_svk_sun_por_hau_jav_mnd_rom_yor_ukr_tig_fre_grk_slo_mcd_qcu_dut_prs_guj_tsw_sid_scr_sod_ita_ind_mol_ven_alb_lda_mao_tha_aeg_tml_moo_swa_aze_cze_lit_azi_igb_vie_wly_ses_bem_xho	-0.282687961370049	-0.668416941575922	0.505523133165131
57	chh_afr_ven_mcd_sod_aeg_hau_hin_uzb_azi_lda_ind_dgb_cze_ita_bsq_alb_tig_bam_mnd_guj_fre_yor_lat_moo_bul_est_fbf_bem_fin_pol_heb_geo_dut_ctl_prs_por_owc_mlt_grk_hun_tsw_sun_rus_jav_jpn_tml_kor_swe_nor_zul_arw_mao_ben_wly_bat_cnt_svk_swa_mol_amr_eng_urd_lit_pan_qcu_bos_glc_slo_cic_amh_rom_anl_ukr_tag_spa_dyu_krd_akn_mly_tha_sid_knd_ewe_igb_tur_scr_ger_aze_xho_vie_gam_swt_tsn_ses	0.00126647788260471	0.00298344951224086	0.997625945594456
58	gam_prs_igb_spa_owc_chh_heb_pol_aze_uzb_dgb_jav_xho_ukr_rus_bsq_rom_sod_moo_mnd_urd_swe_cic_hin_tsw_krd_fin_yor_tsn_est_ger_amr_geo_pan_eng_dut_nor_tig_amh_lit_hun_bem_tag_fre_ind_jpn_tml_kor_slo_svk_ses_por_mly_glc_anl_sun_cnt_cze_ewe_ctl_mlt_bul_alb_bos_mcd_qcu_afr_mol_scr_lda_sid_arw_wly_lat_mao_ben_bam_ita_fbf_bat_tha_hau_knd_ven_akn_azi_grk_guj_tur_swt_vie_aeg_swa_dyu_zul	-0.312575346692872	-0.739910777087715	0.461217886728227
59	aeg_mol_yor_lit_wly_sod_chh_prs_tur_aze_ewe_mly_lda_eng_cze_bsq_glc_sid_cic_cnt_swe_hin_dgb_mcd_igb_ita_fin_tsw_swa_est_ger_amr_geo_pan_por_grk_ukr_hau_amh_spa_hun_bem_mao_scr_sun_jpn_tml_kor_guj_ctl_tsn_dut_bat_pol_tig_ind_mnd_alb_ses_lat_owc_slo_rom_krd_bos_qcu_urd_bul_fre_fbf_gam_rus_heb_arw_tag_svk_zul_ben_ven_jav_tha_mlt_knd_bam_moo_azi_nor_afr_uzb_swt_vie_anl_xho_dyu_akn	-0.419302222348537	-0.995063212021358	0.32228753180727
60	mlt_pol_cic_fre_owc_aeg_sid_dut_azi_tur_swa_mly_akn_ita_mcd_bsq_rom_amh_ven_cnt_eng_arw_igb_bul_bam_cze_est_zul_ewe_fin_grk_tig_geo_nor_scr_ger_hin_hau_heb_spa_hun_xho_ind_svk_tag_jpn_tml_kor_alb_slo_dyu_ctl_jav_mol_gam_sun_mnd_rus_tsn_bos_wly_glc_lat_ben_prs_qcu_urd_pan_swe_fbf_sod_ukr_anl_afr_mao_lit_moo_krd_bem_bat_tha_amr_knd_ses_swt_aze_por_guj_uzb_lda_vie_chh_dgb_tsw_yor	-0.242374453469972	-0.573498656875682	0.567691376695354
61	amh_alb_igb_nor_chh_gam_aeg_ben_aze_uzb_dyu_sun_swt_krd_mol_bsq_swe_mlt_cic_mnd_slo_pan_ewe_mcd_bem_arw_est_lda_ses_fin_rus_owc_geo_ctl_dut_prs_guj_heb_tig_afr_hun_tsw_mly_ita_ind_jpn_tml_kor_svk_cze_fbf_scr_mao_glc_sod_bat_cnt_fre_yor_urd_amr_grk_por_hin_lat_qcu_pol_lit_ger_xho_hau_bos_sid_bul_jav_spa_akn_eng_tsn_tag_tha_wly_knd_ven_dgb_tur_ukr_rom_azi_zul_vie_anl_bam_swa_moo	-0.619296272197968	-1.48131560947734	0.14190276695345
62	sod_grk_lda_lit_sid_gam_heb_ctl_uzb_tur_swa_tag_fbf_spa_ita_bsq_lat_tig_ewe_mnd_afr_krd_ses_mcd_tsn_rom_est_ven_yor_fin_pan_mlt_geo_bos_arw_slo_prs_wly_hau_guj_hun_zul_ind_cze_bat_jpn_knd_kor_svk_dut_dyu_pol_jav_ukr_anl_mao_cnt_por_bem_glc_amh_scr_ben_nor_hin_qcu_swe_fre_bul_akn_chh_mol_owc_eng_sun_ger_bam_alb_dgb_mly_tha_aeg_tml_cic_swt_azi_urd_rus_aze_moo_vie_amr_igb_tsw_xho	-0.844965448613441	-2.04219420661571	0.0439637425279474
63	aeg_svk_zul_ukr_tig_mlt_owc_dut_aze_azi_bam_mly_dyu_lit_pan_bsq_alb_sod_igb_mnd_lat_swe_bem_por_ven_glc_est_ewe_lda_hun_nor_amr_geo_grk_ctl_guj_ben_chh_anl_ita_fin_swa_mao_bul_ind_jpn_tml_kor_urd_spa_swt_prs_sun_scr_sid_bat_cnt_fre_yor_krd_heb_rus_eng_mol_arw_qcu_rom_afr_ger_fbf_gam_hin_hau_slo_tag_bos_tsw_mcd_dgb_jav_tha_wly_knd_ses_cic_tur_pol_cze_uzb_tsn_vie_amh_xho_moo_akn	-0.408680709648818	-0.969287391112033	0.334915923350234
64	tig_prs_bem_bos_mlt_sod_hau_ita_aze_azi_lda_mly_igb_eng_ger_bsq_bul_sid_ven_cnt_guj_cze_swa_rom_xho_ukr_hun_akn_yor_fin_pol_owc_geo_alb_pan_mcd_glc_gam_anl_dut_est_moo_tag_afr_jav_jpn_tml_kor_hin_krd_ses_ctl_mao_scr_amr_ind_mnd_slo_zul_spa_wly_lat_urd_mol_arw_qcu_nor_ben_swe_ewe_chh_por_amh_rus_bat_svk_tsn_lit_cic_sun_tha_aeg_knd_bam_fbf_tur_fre_grk_uzb_dyu_vie_heb_swt_dgb_tsw	-0.650378384065616	-1.55655355576565	0.122973163612564
65	mlt_mol_cic_ger_wly_heb_sid_hin_tur_aze_igb_bat_swa_urd_alb_bsq_por_gam_tsw_mnd_cze_pan_yor_afr_dgb_glc_fin_ewe_fbf_hun_arw_amh_geo_mcd_ukr_fre_prs_tig_hau_scr_est_ven_mly_slo_tag_jpn_knd_kor_guj_bos_bem_ben_jav_grk_aeg_mao_cnt_svk_moo_nor_sod_spa_ita_pol_rus_qcu_lit_bul_eng_dyu_owc_krd_anl_dut_sun_swe_lda_rom_swt_ind_tha_chh_tml_tsn_xho_uzb_ctl_lat_azi_bam_vie_amr_zul_akn_ses	0.0410463905067219	0.0966616953851561	0.923203061255433
66	mlt_fre_bam_glc_amh_wly_heb_nor_azi_aze_cic_mao_swa_bul_lit_bsq_bos_hau_xho_cnt_ctl_cze_igb_alb_dyu_swe_fin_lda_yor_est_rus_amr_geo_ger_krd_urd_prs_sid_anl_pan_hun_zul_bat_ben_sun_jpn_knd_kor_lat_arw_fbf_pol_jav_svk_aeg_mly_mnd_rom_ven_mol_owc_dut_por_ita_grk_qcu_afr_mcd_slo_dgb_tig_spa_chh_guj_ind_hin_moo_scr_ewe_tag_tha_sod_tml_tsw_tsn_uzb_eng_ukr_tur_ses_vie_gam_akn_swt_bem	-0.786376655949428	-1.89858870801769	0.0607190630875236
67	amh_swe_tsw_guj_tig_sod_mlt_afr_aze_azi_lda_jav_igb_alb_mcd_bsq_lat_gam_ven_cnt_ukr_bos_dyu_urd_swt_ger_fin_swa_tsn_hun_lit_sid_geo_ben_scr_prs_rom_heb_hau_mol_est_xho_tag_rus_mly_jpn_knd_kor_pan_ita_cic_eng_mao_slo_owc_bat_mnd_ctl_ewe_por_wly_krd_nor_svk_grk_qcu_glc_spa_bul_ses_aeg_arw_chh_cze_ind_dut_zul_fre_akn_sun_tha_anl_tml_moo_fbf_uzb_hin_pol_tur_bam_vie_amr_dgb_bem_yor	-0.556503498398174	-1.32880298565247	0.187164110543367
68	amr_pan_dyu_lit_sid_owc_gam_rom_tur_azi_tsn_sun_ewe_ukr_bos_bsq_mcd_sod_swa_cnt_spa_mol_tsw_ben_igb_guj_fin_moo_bam_hun_alb_hau_geo_fre_slo_nor_ita_aeg_chh_svk_est_xho_mly_cze_tag_jpn_knd_kor_rus_krd_yor_hin_bat_bul_amh_mao_mnd_glc_swt_arw_tig_lat_por_pol_prs_qcu_scr_urd_afr_dgb_anl_ger_mlt_ctl_ind_grk_bem_dut_cic_jav_tha_heb_tml_lda_fbf_aze_eng_swe_uzb_akn_vie_wly_ven_ses_zul	0.0826325020436836	0.194770682218484	0.845997334754453
69	owc_bul_ven_ctl_hau_mlt_amh_alb_tur_uzb_fbf_tag_dyu_krd_pan_bsq_guj_gam_lda_mnd_ukr_cze_akn_glc_ewe_pol_est_swa_igb_fin_grk_amr_geo_lat_por_eng_rom_sid_tig_spa_hun_tsn_jav_ben_mao_jpn_tml_kor_dut_ita_tsw_nor_ind_scr_heb_sun_cnt_ger_bem_lit_aeg_swe_hin_svk_urd_qcu_arw_slo_afr_zul_chh_bos_wly_prs_bat_mol_moo_rus_xho_mly_tha_anl_knd_swt_cic_aze_fre_mcd_azi_bam_vie_sod_ses_dgb_yor	-0.134177510375143	-0.316562296970013	0.752285216590893
70	owc_ukr_swt_slo_hau_amr_wly_alb_uzb_azi_ven_mly_ses_prs_afr_bsq_hin_anl_dgb_mnd_ger_lit_akn_ita_tsw_eng_est_moo_bem_hun_mol_mlt_geo_ben_fre_urd_svk_sod_sid_guj_fin_bam_bat_pol_tag_jpn_tml_kor_swe_ctl_zul_bul_ind_spa_amh_sun_cnt_arw_fbf_lat_heb_cze_nor_grk_krd_qcu_mcd_dut_por_cic_chh_rom_aeg_bos_mao_glc_yor_pan_swa_jav_tha_tig_knd_tsn_xho_aze_rus_scr_tur_ewe_vie_gam_igb_dyu_lda	0.292095281390525	0.687818072389397	0.493279301656627
71	hau_rus_tsw_por_anl_mlt_aeg_afr_aze_tur_cic_ind_fbf_guj_arw_bsq_ukr_sid_xho_mnd_lat_ben_ewe_mol_yor_mcd_est_tsn_igb_hun_rom_tig_geo_glc_bos_ita_hin_chh_amh_krd_fin_moo_tag_ctl_mao_jpn_knd_kor_slo_pol_dyu_bul_sun_pan_heb_bat_cnt_alb_ven_scr_sod_urd_nor_cze_lit_qcu_swe_dut_prs_bem_wly_svk_owc_spa_mly_ger_zul_eng_dgb_jav_tha_amr_tml_swt_swa_azi_grk_fre_uzb_akn_vie_gam_bam_lda_ses	-0.397684284919518	-0.942516943501247	0.34837002299
72	gam_nor_akn_alb_anl_mlt_sid_urd_uzb_azi_xho_jav_swa_guj_lat_bsq_ukr_heb_dgb_cnt_bos_mcd_lda_ctl_swt_scr_fin_moo_yor_hun_por_chh_geo_lit_dut_rom_svk_amh_owc_pan_est_cic_sun_pol_mly_jpn_tml_kor_rus_slo_zul_bul_mao_cze_wly_tag_mnd_mol_bem_hin_sod_grk_afr_glc_arw_qcu_eng_swe_krd_igb_amr_fre_tig_spa_bat_ita_bam_ben_ewe_ind_tha_aeg_knd_tsn_dyu_aze_ger_prs_tur_tsw_vie_hau_fbf_ses_ven	0.190611877767478	0.448544323720854	0.654803751732611
73	wly_mol_ven_ita_amh_owc_hau_swe_tur_uzb_tsw_sun_dgb_ctl_scr_bsq_bul_chh_yor_cnt_spa_lat_akn_lit_fbf_mcd_fin_bam_lda_est_rom_mlt_geo_svk_urd_ben_arw_heb_amr_alb_hun_cic_bat_ger_ind_jpn_tml_kor_grk_guj_bem_eng_jav_por_anl_tag_mnd_prs_dyu_pol_aeg_bos_krd_cze_pan_qcu_rus_nor_slo_zul_sod_hin_tig_ukr_mao_dut_swa_glc_igb_mly_tha_gam_knd_tsn_moo_aze_fre_afr_azi_xho_vie_sid_swt_ses_ewe	0.215285885895827	0.507004589766604	0.613351678723651
74	heb_pan_dgb_rom_chh_tig_amh_krd_aze_tur_fbf_mly_moo_ita_rus_bsq_slo_sid_bem_cnt_afr_eng_akn_urd_xho_ben_hun_bam_ses_est_bos_wly_geo_lat_nor_bul_por_owc_sod_dut_fin_lda_jav_ukr_sun_jpn_tml_kor_hin_fre_igb_arw_mao_ctl_hau_tag_mnd_pol_ven_scr_aeg_guj_glc_spa_mol_qcu_cze_ger_svk_swt_mlt_lit_amr_alb_bat_prs_tsw_grk_swa_ind_tha_anl_knd_yor_tsn_uzb_mcd_swe_azi_zul_vie_gam_cic_dyu_ewe	0.568034753207461	1.34565336438373	0.181685902703938
75	aeg_ita_fbf_guj_anl_hau_sod_rus_uzb_aze_swa_bat_zul_fre_ben_bsq_ger_wly_moo_cnt_rom_arw_tsn_lat_bem_mol_hun_yor_lda_fin_por_amh_geo_lit_dut_urd_pol_amr_mlt_svk_est_tsw_mly_bos_mao_jpn_knd_kor_pan_afr_bam_ctl_jav_cze_gam_tag_mnd_alb_cic_slo_sid_nor_spa_krd_eng_qcu_prs_grk_hin_ses_chh_glc_heb_bul_ind_scr_igb_ukr_swt_sun_tha_owc_tml_ewe_dyu_azi_mcd_swe_tur_ven_vie_tig_xho_dgb_akn	-0.11263307297145	-0.26547453265565	0.791231510364932
76	gam_grk_tsw_dut_heb_owc_aeg_prs_aze_azi_moo_sun_fbf_arw_mcd_bsq_cze_amr_ven_mnd_alb_guj_ewe_ita_bem_rom_est_cic_dyu_hun_pan_mlt_geo_eng_rus_scr_spa_tig_amh_svk_fin_dgb_mly_ger_jav_jpn_tml_kor_lit_nor_ses_lat_ind_krd_anl_mao_cnt_hin_tsn_fre_chh_slo_ukr_swe_mol_qcu_ctl_bos_pol_xho_sid_por_sod_ben_tag_urd_igb_glc_swt_bat_tha_wly_knd_yor_akn_uzb_bul_afr_tur_zul_vie_hau_lda_bam_swa	-0.631047849132992	-1.51118508635091	0.134131848786307
77	wly_lit_swa_ger_anl_amr_sod_dut_tur_aze_bem_ind_tsn_scr_por_bsq_slo_sid_dgb_mnd_lat_prs_ewe_krd_ses_hin_hun_dyu_cic_fin_grk_chh_geo_mcd_guj_mol_bul_heb_gam_alb_est_tsw_bat_pan_sun_jpn_knd_kor_cze_bos_xho_ukr_mly_eng_hau_tag_cnt_afr_moo_rom_amh_nor_fre_ben_ctl_qcu_spa_swe_glc_akn_aeg_svk_tig_urd_mao_arw_swt_ita_fbf_jav_tha_owc_tml_yor_bam_uzb_pol_rus_azi_igb_vie_mlt_ven_zul_lda	0.420461732829966	0.992048762424179	0.323747891674167
78	aeg_bul_bem_lat_anl_owc_heb_grk_azi_tur_lda_mao_swt_ukr_krd_bsq_arw_tig_tsn_cnt_rus_bos_cic_nor_ewe_fre_est_zul_yor_fin_svk_sod_geo_urd_lit_alb_ita_hau_wly_pan_hun_dgb_jav_por_ind_jpn_tml_kor_spa_swe_bam_ger_bat_ben_sid_sun_mnd_slo_swa_mcd_amr_guj_ctl_eng_rom_qcu_mol_hin_dut_akn_amh_pol_mlt_afr_tag_cze_ses_scr_tsw_mly_tha_gam_knd_dyu_xho_uzb_glc_prs_aze_ven_vie_chh_fbf_moo_igb	-0.403046169235325	-0.956100732750603	0.341500114409786
79	hau_cze_dyu_glc_chh_amh_sod_rus_azi_aze_ewe_ind_tsn_nor_ger_bsq_pol_tig_zul_cnt_por_swe_moo_ctl_lda_lit_fin_swa_fbf_hun_krd_heb_geo_arw_eng_guj_scr_amr_wly_hin_est_cic_jav_alb_sun_jpn_knd_kor_bul_mcd_akn_mol_tag_bos_gam_mao_mnd_spa_yor_urd_aeg_rom_dut_afr_fre_qcu_lat_slo_ita_igb_owc_svk_anl_ukr_mly_prs_ven_ben_bem_bat_tha_mlt_tml_ses_dgb_uzb_grk_pan_tur_tsw_vie_sid_xho_swt_bam	-0.213740478959011	-0.505081317573699	0.614696565406687
80	hau_krd_tsw_bul_tig_amr_aeg_ben_uzb_azi_cic_mly_ses_mcd_afr_bsq_prs_gam_fbf_mnd_ger_slo_ewe_scr_ven_por_hun_igb_bem_est_guj_heb_geo_arw_glc_eng_swe_anl_amh_cze_fin_moo_ind_pan_jav_jpn_tml_kor_ctl_hin_zul_dut_bat_ukr_owc_sun_cnt_grk_bam_rom_wly_spa_urd_fre_nor_qcu_ita_lit_pol_swt_chh_lat_sid_rus_tag_bos_dyu_svk_akn_mao_tha_sod_knd_xho_tsn_tur_mol_alb_aze_yor_vie_mlt_swa_dgb_lda	-0.785909728176673	-1.89353704337015	0.0613951880559197
81	heb_alb_swt_bul_wly_amr_sod_pan_aze_tur_moo_jav_dgb_rom_slo_bsq_hin_chh_dyu_cnt_ita_dut_tsw_urd_ses_cze_fin_lda_igb_hun_guj_amh_geo_glc_scr_grk_ben_owc_hau_pol_est_bem_sun_swe_bat_jpn_knd_kor_ctl_mol_tsn_arw_mly_lat_anl_tag_mnd_mcd_fbf_nor_tig_fre_svk_afr_ukr_qcu_lit_ger_krd_yor_aeg_prs_gam_bos_mao_rus_ewe_spa_cic_ind_tha_sid_tml_bam_zul_uzb_eng_por_azi_akn_vie_mlt_ven_swa_xho	-0.0913170332895869	-0.215207959878704	0.830076432636555
82	anl_por_xho_svk_wly_mlt_gam_alb_azi_aze_bam_mly_lda_dut_fre_bsq_afr_owc_moo_cnt_bul_spa_yor_ita_zul_hin_est_cic_swa_hun_lat_chh_geo_rom_pan_arw_ctl_amh_heb_lit_fin_fbf_sun_nor_mao_jpn_tml_kor_swe_ger_swt_guj_ind_urd_sod_bat_mnd_krd_ewe_pol_aeg_glc_prs_cze_rus_qcu_scr_ben_slo_tsn_hau_bos_tig_mol_tag_eng_bem_mcd_akn_jav_tha_sid_knd_ses_tsw_uzb_grk_ukr_tur_ven_vie_amr_dyu_dgb_igb	-0.15798888145106	-0.37298282178587	0.710009988917571
83	owc_ctl_ewe_dut_wly_heb_mlt_alb_aze_uzb_xho_jav_tsn_urd_mol_bsq_slo_chh_swa_cnt_afr_mcd_moo_bul_fbf_por_hun_dyu_ven_est_prs_hau_geo_nor_swe_guj_lat_aeg_amr_scr_fin_cic_mao_svk_tag_jpn_knd_kor_glc_spa_tsw_ita_mly_rus_gam_sun_mnd_hin_yor_arw_sod_ben_fre_cze_ger_qcu_rom_pol_pan_akn_sid_bos_tig_eng_bat_ukr_lda_grk_bem_ind_tha_amh_tml_igb_dgb_azi_krd_lit_tur_zul_vie_anl_ses_bam_swt	-0.691421173963763	-1.6619607959556	0.0998879236190022
84	gam_nor_ewe_guj_hau_heb_sid_rom_aze_azi_bem_bat_dyu_bul_ukr_bsq_prs_amh_bam_mnd_slo_rus_tsw_ita_yor_hin_fin_akn_dgb_hun_fre_owc_geo_afr_arw_ben_dut_anl_sod_cze_est_swt_mly_alb_jav_jpn_knd_kor_svk_mcd_moo_bos_ind_lit_aeg_sun_cnt_grk_cic_swe_chh_lat_scr_krd_mol_qcu_por_ger_spa_fbf_tig_urd_mlt_pan_mao_pol_ven_ctl_ses_tag_tha_amr_tml_swa_igb_tur_eng_glc_uzb_tsn_vie_wly_zul_xho_lda	-0.492644047792686	-1.17428058488794	0.243280866716732
85	hau_fre_akn_mol_chh_owc_wly_rom_uzb_tur_bam_jav_tsn_por_lit_bsq_prs_amh_xho_mnd_glc_ben_dgb_guj_swt_pan_fin_cic_yor_hun_lat_sid_geo_dut_ger_svk_ita_mlt_sod_cze_est_zul_mao_krd_tag_jpn_knd_kor_scr_hin_ewe_spa_ind_afr_gam_mly_cnt_bos_dyu_ukr_anl_mcd_ctl_arw_grk_qcu_pol_bul_urd_fbf_heb_swe_tig_alb_bat_slo_swa_eng_tsw_sun_tha_amr_tml_ses_bem_azi_rus_nor_aze_lda_vie_aeg_igb_moo_ven	-0.0609190329252789	-0.143754465155617	0.886005399324404
86	sod_hin_ewe_svk_tig_anl_mlt_mcd_aze_tur_tsn_mao_tsw_scr_lit_bsq_spa_sid_ven_mnd_rom_rus_lda_dut_dgb_ita_hun_zul_igb_fin_arw_heb_geo_prs_glc_swe_lat_amr_aeg_ukr_est_ses_bat_alb_sun_jpn_knd_kor_nor_pan_swt_bos_tag_eng_hau_ind_cnt_mol_cic_por_wly_fre_ctl_bul_grk_qcu_guj_ger_cze_dyu_gam_slo_chh_pol_mly_ben_yor_afr_moo_jav_tha_amh_tml_akn_bem_azi_krd_urd_uzb_bam_vie_owc_fbf_xho_swa	-0.561808102736455	-1.34107497638818	0.183162275239908
87	aeg_bul_moo_swe_amr_mlt_owc_hin_aze_uzb_ven_tag_yor_eng_rus_bsq_slo_hau_tsw_mnd_mol_afr_xho_krd_cic_ctl_hun_dgb_akn_est_ger_chh_geo_scr_arw_prs_ukr_wly_heb_spa_fin_igb_jav_nor_mao_jpn_tml_kor_pan_bos_ewe_svk_ind_lit_gam_mly_cnt_rom_bam_pol_amh_alb_urd_por_guj_qcu_cze_fre_ben_lda_sod_mcd_anl_glc_bat_dut_zul_ita_fbf_sun_tha_tig_knd_swa_dyu_tur_grk_lat_azi_ses_vie_sid_bem_tsn_swt	-0.0265948918508232	-0.062618700930686	0.950204524008984
88	sod_nor_dyu_swe_hau_wly_gam_pol_aze_tur_bam_sun_zul_slo_dut_bsq_rom_amr_tsw_cnt_ukr_ben_fbf_ger_moo_svk_est_cic_yor_hun_lit_amh_geo_alb_eng_rus_krd_aeg_chh_glc_fin_swt_bat_cze_mao_jpn_tml_kor_scr_bos_xho_fre_ind_prs_anl_jav_mnd_por_ven_grk_heb_lat_mcd_hin_pan_qcu_guj_bul_urd_igb_mlt_ctl_tig_ita_tag_afr_akn_mol_dgb_mly_tha_owc_knd_ewe_lda_azi_spa_arw_uzb_bem_vie_sid_tsn_ses_swa	-0.258909447653916	-0.612770761727879	0.541523480983138
89	tig_fre_ses_por_mlt_aeg_sid_lit_tur_azi_yor_bat_lda_ukr_rus_bsq_cze_hau_dyu_cnt_glc_krd_bem_spa_xho_pol_fin_swa_ven_est_slo_sod_geo_alb_rom_grk_ben_owc_chh_ger_hun_swt_mao_urd_ind_jpn_tml_kor_svk_swe_moo_bos_jav_guj_wly_mly_mnd_afr_fbf_arw_gam_mol_dut_scr_mcd_qcu_ctl_lat_bul_ewe_anl_hin_amr_ita_sun_pan_tsn_prs_tsw_tag_tha_heb_knd_zul_bam_uzb_eng_nor_aze_dgb_vie_amh_cic_akn_igb	-0.280011449954996	-0.662240320622428	0.509454985847699
90	aeg_ctl_ven_cze_anl_owc_sid_por_tur_azi_bam_bat_ses_hin_pan_bsq_urd_heb_yor_cnt_glc_fre_xho_dut_fbf_rus_hun_lda_tsn_est_spa_hau_geo_swe_mol_ukr_lit_chh_tig_eng_fin_swt_jav_krd_mao_jpn_knd_kor_scr_bos_moo_arw_tag_prs_amr_ind_mnd_slo_swa_bul_gam_svk_ger_nor_ben_qcu_rom_guj_grk_dgb_sod_afr_amh_lat_mly_alb_tsw_pol_dyu_sun_tha_wly_tml_igb_bem_uzb_mcd_ita_aze_cic_vie_mlt_akn_ewe_zul	-0.196369033434928	-0.463173518460853	0.644322072812133
91	hau_ger_lda_bos_chh_owc_wly_por_aze_tur_swt_sun_akn_hin_prs_bsq_grk_heb_ewe_cnt_mol_svk_igb_swe_fbf_ben_est_tsn_bem_hun_urd_anl_geo_bul_cze_rom_slo_mlt_gam_lat_fin_moo_jav_krd_ind_jpn_knd_kor_lit_ctl_zul_pan_bat_rus_amh_tag_mnd_guj_dyu_fre_aeg_ita_pol_alb_nor_qcu_dut_spa_ukr_swa_tig_arw_sid_eng_mly_glc_cic_mcd_tsw_mao_tha_sod_tml_ses_dgb_azi_afr_scr_uzb_ven_vie_amr_xho_yor_bam	-0.50536913654336	-1.20592893453207	0.230903974186249
92	gam_svk_lda_slo_owc_chh_hau_fre_azi_tur_ven_mly_ses_rus_spa_bsq_rom_heb_tsw_cnt_hin_guj_akn_krd_bem_urd_fin_bam_swt_hun_ukr_aeg_geo_nor_lat_prs_glc_mlt_anl_scr_est_dgb_mao_ben_ind_jpn_tml_kor_lit_mol_ewe_ger_jav_arw_sid_bat_mnd_ctl_xho_alb_tig_dut_pan_grk_pol_qcu_eng_afr_swe_dyu_wly_bul_amr_bos_sun_ita_swa_mcd_cic_tag_tha_sod_knd_igb_moo_aze_cze_por_uzb_fbf_vie_amh_zul_yor_tsn	-0.889076197320439	-2.15293122644863	0.0339116787009485
93	mlt_scr_swt_ger_wly_chh_anl_lat_uzb_azi_lda_ind_ses_bul_ita_bsq_ben_gam_akn_mnd_por_afr_fbf_lit_dyu_bos_fin_zul_tsw_est_pan_owc_geo_guj_dut_pol_fre_hau_aeg_rus_hun_swa_bat_urd_mly_jpn_knd_kor_glc_alb_cic_hin_mao_prs_sid_sun_cnt_ctl_ewe_spa_heb_ukr_arw_mol_eng_qcu_grk_rom_slo_bem_sod_mcd_amh_nor_tag_svk_moo_cze_bam_jav_tha_tig_tml_dgb_tsn_aze_krd_swe_tur_ven_vie_amr_xho_yor_igb	-0.674503868716824	-1.61577771793464	0.109529909103149
94	tig_swe_zul_mcd_mlt_owc_sid_cze_tur_aze_tsw_bat_bem_bos_rus_bsq_dut_chh_xho_cnt_alb_nor_swt_svk_tsn_por_fin_dyu_fbf_hun_urd_sod_geo_krd_slo_fre_guj_hau_amr_spa_est_akn_sun_pol_ind_jpn_tml_kor_ita_scr_bam_glc_mly_bul_gam_jav_mnd_mol_cic_afr_aeg_grk_ctl_ben_ger_qcu_rom_eng_lit_lda_anl_lat_amh_pan_mao_ukr_swa_prs_ven_tag_tha_heb_knd_igb_ses_uzb_arw_hin_azi_yor_vie_wly_dgb_moo_ewe	0.20684547044397	0.487997885239027	0.626699894602884
95	aeg_ger_cic_dut_amr_sod_amh_eng_azi_uzb_ven_jav_swa_scr_lit_bsq_por_sid_yor_cnt_prs_arw_fbf_grk_bem_alb_est_swt_xho_hun_mol_hau_geo_guj_bos_cze_svk_heb_tig_glc_fin_akn_sun_pol_bat_jpn_knd_kor_ita_fre_ses_swe_ind_mcd_wly_mao_mnd_lat_tsw_nor_chh_ben_urd_slo_bul_qcu_rom_hin_pan_igb_anl_spa_mlt_rus_mly_ctl_ewe_afr_dgb_tag_tha_gam_tml_bam_tsn_aze_ukr_krd_tur_moo_vie_owc_lda_zul_dyu	-0.13036224698504	-0.307697776784883	0.759000350470673
96	amh_ita_tsw_lat_anl_amr_hau_dut_aze_tur_yor_mly_dyu_por_rom_bsq_scr_mlt_fbf_cnt_eng_prs_dgb_pan_ven_hin_hun_akn_bem_fin_urd_sod_geo_ctl_grk_guj_nor_sid_tig_slo_est_ses_tag_spa_jav_jpn_tml_kor_ukr_alb_lda_mol_ind_svk_heb_bat_mnd_ger_cic_pol_owc_rus_mcd_bos_afr_qcu_swe_arw_lit_tsn_gam_cze_aeg_fre_sun_ben_moo_krd_bam_mao_tha_wly_knd_ewe_swa_uzb_bul_glc_azi_zul_vie_chh_xho_swt_igb	0.726934135225111	1.71681491380572	0.0893418289899758
97	amh_mol_yor_ger_mlt_amr_sod_arw_uzb_aze_bam_sun_fbf_ben_fre_bsq_dut_gam_dyu_cnt_scr_rom_zul_ctl_cic_hin_hun_bem_tsw_est_lit_chh_geo_guj_grk_slo_spa_wly_tig_rus_fin_xho_jav_pol_mao_jpn_knd_kor_alb_ukr_ses_pan_tag_eng_hau_ind_mnd_glc_dgb_por_anl_svk_nor_afr_krd_qcu_swe_mcd_bul_ewe_sid_ita_heb_urd_mly_lat_lda_prs_moo_bat_tha_aeg_tml_ven_igb_tur_cze_bos_azi_tsn_vie_owc_swt_swa_akn	-0.222665840320717	-0.525652176677802	0.60038103515059
98	sid_ctl_igb_rus_gam_aeg_hau_nor_tur_aze_zul_tag_bam_dut_fre_bsq_grk_heb_dgb_cnt_swe_ben_xho_prs_tsn_alb_fin_ses_dyu_hun_svk_amh_geo_glc_urd_krd_spa_mlt_owc_pol_est_bem_mao_ita_sun_jpn_tml_kor_mcd_arw_akn_mol_ind_pan_anl_mly_mnd_scr_swa_cze_amr_afr_hin_lit_bos_qcu_slo_lat_bul_ewe_sod_ukr_tig_eng_jav_ger_moo_rom_ven_bat_tha_chh_knd_fbf_cic_azi_guj_por_uzb_lda_vie_wly_swt_yor_tsw	0.00454537474213845	0.0106984069309083	0.99148698565832
99	tig_guj_bem_mcd_aeg_anl_chh_svk_azi_tur_moo_sun_ewe_ctl_fre_bsq_spa_gam_dyu_cnt_nor_por_swt_glc_cic_bul_est_lda_fbf_fin_eng_mlt_geo_alb_rus_lat_rom_wly_amr_lit_hun_ses_mao_mol_mly_jpn_knd_kor_dut_afr_akn_urd_ind_ukr_hau_jav_mnd_ben_ven_bos_owc_pan_grk_cze_slo_qcu_hin_arw_ger_igb_amh_pol_sid_prs_tag_swe_zul_krd_bam_bat_tha_sod_tml_tsw_xho_uzb_ita_scr_aze_dgb_vie_heb_swa_tsn_yor	-0.508458768208166	-1.21004294389498	0.229329085816388
100	tig_krd_dgb_dut_amh_amr_anl_pan_aze_azi_tsw_tag_fbf_eng_slo_bsq_ger_heb_bem_cnt_grk_mcd_yor_cze_akn_prs_est_bam_ewe_fin_rus_owc_geo_ben_urd_pol_arw_mlt_gam_por_hun_lda_mao_spa_bat_jpn_knd_kor_glc_ctl_igb_ita_jav_scr_hau_ind_mnd_fre_zul_mol_aeg_bos_hin_ukr_lat_qcu_bul_rom_alb_dyu_wly_lit_sid_nor_mly_guj_tsn_svk_xho_sun_tha_sod_tml_swa_ses_tur_afr_swe_uzb_cic_vie_chh_swt_ven_moo	0.0987366937590113	0.232461766163833	0.816690185499043
101	anl_pan_igb_arw_owc_aeg_sod_ctl_uzb_azi_bem_ind_tsn_scr_alb_bsq_lat_mlt_lda_cnt_prs_guj_dgb_mcd_yor_ita_fin_dyu_akn_hun_rus_gam_geo_bul_krd_urd_eng_hau_sid_ben_est_tsw_jav_spa_mao_jpn_tml_kor_grk_nor_cic_svk_tag_swe_amh_mly_mnd_dut_swa_rom_chh_hin_ger_bos_pol_qcu_mol_afr_slo_ewe_heb_glc_tig_ukr_bat_por_bam_fre_ven_sun_tha_amr_knd_moo_fbf_aze_cze_lit_tur_swt_vie_wly_zul_ses_xho	-0.477428585768448	-1.13521020321892	0.259204522204667
102	hau_ita_swa_bos_owc_mlt_heb_alb_azi_tur_tsw_ind_fbf_svk_swe_bsq_arw_gam_cic_mnd_cze_por_ven_spa_swt_scr_est_zul_moo_fin_pan_wly_geo_prs_dut_afr_pol_aeg_sid_rom_hun_dgb_mly_ctl_tag_jpn_tml_kor_guj_nor_akn_bul_sun_slo_amr_mao_cnt_rus_igb_fre_sod_mol_hin_lat_urd_qcu_ger_krd_ukr_dyu_amh_eng_tig_glc_bat_grk_ewe_lit_lda_jav_tha_anl_knd_bam_yor_aze_mcd_ben_uzb_xho_vie_chh_bem_ses_tsn	-0.0468409405740345	-0.110332157365784	0.912383701433471
103	mlt_scr_swt_rom_tig_amr_anl_svk_azi_aze_tsw_ind_ses_grk_mcd_bsq_arw_wly_dgb_cnt_ukr_cze_dyu_pol_moo_glc_est_lda_swa_hun_hin_heb_geo_mol_dut_urd_eng_hau_chh_por_fin_bam_jav_fre_tag_jpn_tml_kor_alb_rus_cic_bos_bat_lit_aeg_sun_mnd_pan_bem_ben_sid_spa_guj_nor_krd_qcu_ger_bul_ctl_yor_gam_ita_sod_lat_mly_slo_ven_afr_ewe_mao_tha_owc_knd_xho_zul_uzb_swe_prs_tur_tsn_vie_amh_fbf_akn_igb	-0.472084476536674	-1.12258638542805	0.264503020511533
104	tig_swe_lda_pol_gam_mlt_hau_ukr_aze_azi_cic_sun_ses_guj_ctl_bsq_ben_amh_yor_mnd_fre_lat_ewe_svk_tsn_hin_hun_ven_fbf_est_pan_owc_geo_spa_grk_krd_rom_sid_wly_glc_fin_zul_jav_dut_bat_jpn_tml_kor_prs_mol_bem_lit_tag_cze_heb_mao_cnt_scr_tsw_por_chh_eng_bul_rus_mcd_qcu_ita_slo_bos_igb_anl_nor_sod_alb_mly_arw_moo_urd_bam_ind_tha_amr_knd_dyu_dgb_tur_afr_ger_uzb_xho_vie_aeg_akn_swa_swt	-0.108167682512063	-0.254980885707214	0.799300880136588
105	aeg_arw_dyu_pol_mlt_chh_gam_spa_tur_azi_tsw_sun_yor_lat_hin_bsq_ita_sod_fbf_cnt_bul_afr_akn_svk_swt_lit_fin_ses_dgb_hun_ben_sid_geo_glc_swe_grk_mol_wly_amh_rus_est_zul_jav_alb_tag_jpn_knd_kor_scr_krd_lda_bos_mly_guj_heb_ind_mnd_prs_bem_ger_owc_pan_cze_por_dut_qcu_urd_rom_ctl_tsn_amr_mcd_anl_fre_bat_ukr_bam_slo_igb_mao_tha_tig_tml_ewe_swa_aze_eng_nor_uzb_cic_vie_hau_ven_xho_moo	0.28183239382371	0.663379894191626	0.508728345159747
106	sid_hin_ven_cze_tig_gam_sod_rus_tur_azi_dgb_tag_tsn_pol_arw_bsq_glc_wly_bam_cnt_guj_mcd_swt_fre_yor_ukr_fin_akn_lda_est_dut_chh_geo_ger_krd_bos_spa_heb_anl_grk_hun_tsw_bat_scr_jav_jpn_knd_kor_por_slo_dyu_urd_sun_rom_mlt_mao_mnd_lit_cic_mol_owc_nor_ben_alb_afr_qcu_ita_prs_ctl_ewe_hau_bul_amh_svk_ind_pan_ses_eng_igb_mly_tha_aeg_tml_xho_zul_uzb_lat_swe_aze_bem_vie_amr_moo_fbf_swa	-0.876113344768042	-2.11861210789063	0.0367889883998305
107	mlt_ger_fbf_alb_sod_hau_amh_ben_aze_tur_tsn_jav_bem_arw_swe_bsq_scr_owc_swa_mnd_afr_dut_lda_glc_bam_mcd_fin_moo_dgb_hun_nor_gam_geo_mol_rom_ita_slo_aeg_sid_cze_est_cic_tag_lat_sun_jpn_knd_kor_hin_grk_swt_urd_bat_krd_amr_mao_cnt_ctl_ven_lit_wly_bos_svk_guj_prs_qcu_fre_rus_bul_tsw_tig_spa_heb_ukr_mly_eng_dyu_por_igb_ind_tha_chh_tml_ewe_ses_uzb_pan_pol_azi_zul_vie_anl_xho_yor_akn	-0.23605384085169	-0.558779622516448	0.577655136311817
108	gam_afr_dgb_eng_hau_amr_heb_prs_uzb_azi_igb_mly_ewe_alb_urd_bsq_por_aeg_cic_mnd_ukr_nor_dyu_glc_tsw_bos_fin_ven_tsn_est_ctl_chh_geo_bul_spa_arw_cze_anl_tig_dut_hun_bam_ind_fre_bat_jpn_knd_kor_pan_slo_akn_swe_jav_lat_sod_mao_cnt_guj_lda_mcd_mlt_grk_hin_pol_ger_qcu_rom_mol_rus_fbf_owc_svk_sid_ita_tag_ben_zul_krd_yor_sun_tha_amh_tml_swt_moo_aze_lit_scr_tur_swa_vie_wly_ses_xho_bem	-0.0134436751256457	-0.0316495554685597	0.974819348598127
109	sid_prs_dyu_lat_heb_wly_gam_alb_uzb_azi_xho_mly_dgb_swe_pan_bsq_eng_amr_ses_mnd_afr_cze_yor_grk_akn_pol_hun_bem_moo_fin_fre_amh_geo_dut_mcd_nor_slo_anl_mlt_bos_est_tsn_sun_ben_mao_jpn_tml_kor_mol_ukr_lda_rom_tag_por_owc_bat_cnt_bul_swa_hin_chh_spa_svk_krd_guj_qcu_glc_scr_lit_igb_tig_ctl_aeg_ger_ind_ita_swt_urd_bam_jav_tha_hau_knd_fbf_tsw_aze_rus_arw_tur_ewe_vie_sod_cic_ven_zul	0.532456681478724	1.25757269570986	0.211695050788377
110	chh_glc_tsn_ctl_amr_sid_sod_guj_azi_uzb_igb_jav_fbf_afr_rus_bsq_arw_gam_lda_mnd_alb_nor_yor_slo_bam_dut_est_ses_dgb_fin_urd_anl_geo_lit_lat_mcd_grk_tig_aeg_cze_hun_cic_bat_fre_mly_jpn_knd_kor_pol_prs_swt_ger_sun_ita_heb_tag_cnt_swe_bem_por_wly_bul_bos_ukr_pan_qcu_rom_mol_scr_dyu_amh_svk_mlt_hin_ind_spa_zul_ben_ewe_mao_tha_hau_tml_moo_ven_aze_eng_krd_tur_tsw_vie_owc_akn_swa_xho	-0.312432697262106	-0.739790705102461	0.461290401510152
111	heb_alb_cic_lat_amr_tig_amh_rom_azi_aze_akn_ind_swa_pan_afr_bsq_mol_aeg_tsw_cnt_slo_bul_swt_urd_yor_krd_hun_fbf_ewe_fin_ger_owc_geo_scr_spa_pol_eng_chh_anl_dut_est_ven_mly_ctl_jav_jpn_knd_kor_grk_guj_dyu_mcd_bat_hin_hau_mao_mnd_fre_ses_svk_wly_lit_prs_swe_arw_qcu_rus_cze_por_moo_sid_nor_sod_ukr_tag_glc_zul_ita_xho_sun_tha_mlt_tml_bam_tsn_tur_ben_bos_uzb_igb_vie_gam_dgb_lda_bem	-0.435018357971286	-1.03201956918994	0.304739333294637
112	owc_lat_tsw_cze_sod_hau_sid_ukr_azi_tur_fbf_jav_lda_eng_guj_bsq_grk_heb_swa_mnd_ben_mol_dyu_swe_akn_ger_hun_xho_bam_fin_ctl_mlt_geo_svk_glc_por_pan_amh_wly_rom_est_ses_mly_fre_ind_jpn_tml_kor_afr_krd_moo_hin_sun_urd_amr_tag_cnt_prs_tsn_spa_tig_alb_rus_ita_slo_qcu_scr_pol_bul_zul_aeg_bos_gam_dut_mao_arw_yor_nor_swt_bat_tha_anl_knd_ven_dgb_aze_mcd_lit_uzb_bem_vie_chh_igb_ewe_cic	-0.408493873341915	-0.969114029319143	0.335001941422487
113	aeg_bul_lda_mcd_hau_tig_amr_rus_uzb_tur_tsw_mly_xho_pol_ger_bsq_cze_owc_ven_mnd_ben_scr_igb_ukr_fbf_ctl_hun_ewe_dyu_fin_glc_mlt_geo_dut_svk_krd_prs_wly_chh_spa_est_cic_mao_grk_tag_jpn_knd_kor_nor_lit_swa_urd_ind_fre_gam_bat_cnt_por_akn_mol_heb_afr_bos_ita_pan_qcu_alb_eng_slo_zul_sod_lat_anl_swe_jav_arw_bem_rom_moo_sun_tha_sid_tml_yor_dgb_aze_hin_guj_azi_bam_vie_amh_ses_tsn_swt	0.678750885360369	1.60990807721716	0.110807210187356
114	wly_lit_moo_slo_sid_gam_sod_urd_azi_aze_ewe_mly_yor_ben_ger_bsq_por_owc_fbf_mnd_hin_afr_swt_grk_igb_mcd_est_ven_tsw_fin_prs_anl_geo_mol_arw_ita_krd_chh_heb_fre_hun_cic_tag_pol_sun_jpn_knd_kor_lat_ctl_akn_bul_bat_dut_aeg_mao_cnt_cze_ses_nor_amh_spa_rus_bos_pan_qcu_alb_glc_scr_bem_amr_svk_tig_rom_ind_guj_dgb_swe_xho_jav_tha_hau_tml_swa_dyu_tur_ukr_eng_uzb_tsn_vie_mlt_zul_lda_bam	-0.34549051464512	-0.818263818473594	0.415298233654354
115	chh_ukr_swa_lat_amh_amr_sid_rom_azi_aze_tsn_sun_igb_eng_fre_bsq_por_hau_xho_cnt_lit_ger_ses_mcd_ven_slo_hun_zul_fbf_est_mol_owc_geo_arw_guj_ita_prs_tig_sod_swe_fin_moo_jav_alb_mly_jpn_knd_kor_krd_hin_cic_afr_bat_nor_heb_ind_mnd_ben_yor_cze_gam_grk_dut_urd_bos_qcu_glc_ctl_pol_bem_mlt_bul_wly_rus_tag_svk_ewe_spa_dyu_mao_tha_anl_tml_akn_tsw_tur_scr_pan_uzb_dgb_vie_aeg_swt_lda_bam	-0.50569949859217	-1.2023944337681	0.232263245054902
116	tig_pol_igb_hin_sid_sod_mlt_mcd_azi_aze_moo_mao_xho_rom_ukr_bsq_prs_aeg_ven_mnd_mol_dut_swa_cze_bam_svk_est_zul_tsw_hun_bul_gam_geo_scr_rus_ger_eng_wly_owc_bos_fin_cic_jav_guj_bat_jpn_tml_kor_fre_spa_bem_grk_ind_lit_heb_mly_cnt_afr_swt_swe_amh_alb_arw_krd_ita_qcu_glc_urd_ben_lda_chh_por_hau_ctl_tag_slo_ewe_lat_ses_sun_tha_amr_knd_dyu_tsn_uzb_pan_nor_tur_dgb_vie_anl_fbf_akn_yor	-0.581885222948504	-1.38767535230683	0.168551898888713
117	aeg_afr_ven_rus_mlt_gam_hau_nor_tur_aze_dgb_mao_bam_glc_svk_bsq_grk_sod_tsw_cnt_alb_hin_swt_ukr_yor_rom_hun_bem_fbf_est_lat_amr_geo_ben_bos_ger_eng_amh_tig_pol_fin_swa_jav_guj_tag_jpn_knd_kor_dut_mol_lda_arw_bat_prs_owc_mly_mnd_cze_tsn_bul_chh_ctl_ita_fre_por_qcu_slo_pan_lit_igb_anl_mcd_heb_urd_ind_krd_zul_spa_ewe_sun_tha_wly_tml_ses_cic_uzb_scr_swe_azi_xho_vie_sid_moo_dyu_akn	-0.0360781139083101	-0.0849717068909817	0.932466539685544
118	chh_alb_bem_nor_tig_gam_sid_mol_aze_azi_igb_mly_bam_scr_afr_bsq_ukr_hau_yor_mnd_prs_rus_dgb_dut_dyu_ben_hun_ewe_swt_fin_ita_mlt_geo_guj_swe_krd_bos_aeg_anl_pan_est_moo_mao_hin_bat_jpn_knd_kor_arw_svk_tsn_glc_jav_lit_owc_sun_cnt_pol_zul_fre_heb_cze_por_eng_mcd_qcu_ctl_ger_slo_fbf_amh_grk_amr_lat_tag_urd_lda_spa_ses_ind_tha_wly_tml_tsw_swa_tur_bul_rom_uzb_cic_vie_sod_xho_akn_ven	-0.271557382551131	-0.642908468642669	0.521865460601018
119	anl_hin_tsw_guj_sid_hau_amr_spa_aze_uzb_akn_tag_bem_slo_cze_bsq_mcd_owc_igb_cnt_bos_scr_lda_pan_zul_pol_hun_dyu_ses_fin_dut_tig_geo_rom_rus_por_arw_gam_wly_eng_est_fbf_mao_glc_bat_jpn_tml_kor_fre_nor_yor_urd_sun_svk_sod_ind_mnd_lat_ven_swe_aeg_afr_prs_ben_bul_qcu_krd_grk_ctl_swa_amh_mol_chh_ger_mly_lit_bam_alb_dgb_jav_tha_heb_knd_moo_tsn_azi_ita_ukr_tur_cic_vie_mlt_ewe_swt_xho	-0.295587359150947	-0.698665555533156	0.486504564239762
120	hau_swe_bem_scr_owc_mlt_heb_eng_aze_tur_cic_bat_moo_prs_ctl_bsq_bos_aeg_xho_mnd_krd_dut_tsn_hin_bam_afr_est_fbf_dyu_hun_por_amh_geo_ben_slo_ita_bul_anl_amr_mcd_fin_ven_ind_alb_jav_jpn_knd_kor_lit_ukr_ewe_spa_mao_svk_sid_mly_cnt_pan_dgb_grk_sod_ger_glc_nor_guj_qcu_rus_rom_urd_lda_wly_pol_chh_arw_sun_lat_akn_cze_tsw_tag_tha_gam_tml_yor_ses_uzb_mol_fre_azi_zul_vie_tig_swt_igb_swa	-1.12746744685314	-2.77085986040263	0.00675162843462965
121	chh_bul_cic_pol_owc_amr_sid_nor_uzb_azi_ewe_bat_swt_ukr_spa_bsq_krd_wly_bam_cnt_swe_guj_tsw_alb_igb_por_hun_moo_akn_fin_rus_gam_geo_slo_arw_lat_glc_tig_sod_pan_est_ses_sun_ita_tag_jpn_tml_kor_ger_eng_fbf_fre_jav_mol_hau_mao_mnd_grk_dyu_svk_heb_scr_cze_ben_lit_qcu_dut_mcd_ctl_swa_anl_urd_mlt_prs_mly_bos_bem_afr_tsn_ind_tha_amh_knd_zul_ven_tur_rom_hin_aze_dgb_vie_aeg_yor_lda_xho	-0.199838456347597	-0.472196120633331	0.637892938228166
122	gam_lit_xho_ger_hau_sod_amr_arw_uzb_azi_igb_tag_ewe_dut_por_bsq_pan_tig_zul_cnt_glc_krd_swa_fre_bem_bos_fin_swt_bam_est_nor_mlt_geo_mcd_guj_prs_alb_heb_sid_ben_hun_ven_sun_ukr_mao_jpn_knd_kor_slo_cze_tsn_afr_jav_eng_owc_bat_mnd_swe_akn_rus_anl_bul_scr_pol_mol_qcu_grk_ita_ctl_dyu_aeg_rom_wly_lat_ind_urd_lda_svk_moo_mly_tha_chh_tml_ses_cic_aze_hin_spa_tur_fbf_vie_amh_tsw_yor_dgb	0.117163890742863	0.276117370566813	0.783070578023478
123	owc_krd_tsn_ben_anl_gam_heb_ctl_tur_aze_igb_mly_tsw_dut_por_bsq_pan_aeg_akn_mnd_mol_eng_xho_arw_dyu_mcd_hun_swt_ses_fin_fre_sid_geo_bos_hin_ukr_ita_hau_amr_scr_est_lda_sun_prs_mao_jpn_knd_kor_nor_rom_bam_alb_bat_svk_wly_jav_cnt_lit_fbf_afr_mlt_guj_grk_cze_bul_qcu_lat_spa_rus_ewe_chh_pol_tig_urd_ind_ger_swa_slo_dgb_tag_tha_amh_tml_bem_ven_azi_swe_glc_uzb_zul_vie_sod_yor_moo_cic	-0.645755737062617	-1.54389037800143	0.126010984951978
124	wly_bul_fbf_krd_anl_chh_mlt_fre_aze_uzb_swt_bat_tsn_glc_spa_bsq_scr_sod_dyu_cnt_ctl_rus_igb_cze_tsw_alb_est_zul_swa_hun_pol_gam_geo_grk_afr_ita_ukr_heb_tig_arw_fin_akn_tag_swe_sun_jpn_knd_kor_dut_ger_cic_nor_mao_por_sid_ind_mnd_mcd_ses_bos_hau_urd_prs_mol_guj_qcu_eng_rom_svk_ewe_aeg_hin_amr_pan_jav_lit_lda_slo_bem_mly_tha_owc_tml_moo_ven_azi_lat_ben_tur_dgb_vie_amh_bam_xho_yor	0.635533090093731	1.50518455829475	0.135665517677503
125	wly_urd_tsw_rus_amr_mlt_gam_nor_tur_aze_cic_bat_lda_rom_mcd_bsq_ben_aeg_ven_mnd_scr_pan_bem_guj_xho_lat_fin_moo_ewe_est_ukr_hau_geo_hin_bos_ger_slo_owc_chh_afr_hun_bam_jav_krd_mao_jpn_tml_kor_svk_cze_tsn_grk_sun_por_amh_mly_cnt_glc_swt_eng_anl_alb_dut_ctl_bul_qcu_pol_prs_fre_yor_heb_ita_sid_lit_tag_arw_ses_swe_akn_ind_tha_tig_knd_dyu_igb_uzb_spa_mol_azi_fbf_vie_sod_dgb_zul_swa	0.167507483858253	0.394531387964354	0.69409206789234
126	aeg_afr_akn_pol_heb_wly_mlt_arw_uzb_azi_swa_mly_zul_ben_prs_bsq_rus_chh_ven_cnt_alb_nor_tsn_rom_moo_slo_hun_swt_bam_est_scr_anl_geo_por_ger_guj_lat_hau_amr_dut_fin_xho_ind_ita_jav_jpn_tml_kor_glc_fre_cic_svk_tag_urd_sod_bat_mnd_pan_bem_ctl_owc_swe_mol_grk_krd_qcu_spa_cze_mcd_yor_gam_lit_amh_eng_mao_bos_dyu_ukr_dgb_sun_tha_sid_knd_tsw_igb_aze_bul_hin_tur_ewe_vie_tig_fbf_ses_lda	-0.52438543898209	-1.2499742385926	0.214445271381024
127	anl_fre_ses_bul_gam_wly_sid_cze_uzb_aze_tsn_jav_swt_ctl_rus_bsq_eng_amh_igb_cnt_swe_afr_lda_ben_ven_lat_fin_bam_zul_hun_slo_chh_geo_rom_urd_grk_glc_tig_sod_guj_est_swa_tag_lit_mly_jpn_tml_kor_ukr_pan_cic_prs_mao_ger_mlt_bat_mnd_pol_dgb_por_owc_mol_dut_scr_svk_qcu_alb_hin_arw_akn_heb_krd_amr_bos_ind_ita_xho_mcd_tsw_sun_tha_hau_knd_bem_moo_tur_spa_nor_azi_yor_vie_aeg_dyu_fbf_ewe	-0.104186332289943	-0.245560700812036	0.80656340771875
128	tig_scr_cic_ben_sod_sid_aeg_por_uzb_aze_swa_jav_moo_ger_glc_bsq_lit_mlt_xho_mnd_spa_mol_dyu_afr_dgb_arw_fin_tsw_bam_hun_eng_amh_geo_slo_grk_mcd_pol_heb_gam_swe_est_yor_mao_svk_mly_jpn_tml_kor_nor_ctl_lda_lat_ind_bos_anl_sun_cnt_cze_ses_urd_chh_ukr_guj_pan_bul_qcu_dut_prs_fre_zul_wly_rus_amr_alb_bat_hin_ven_ita_ewe_tag_tha_owc_knd_akn_fbf_tur_rom_krd_azi_bem_vie_hau_swt_igb_tsn	-0.357594678090528	-0.847197171133081	0.399060183567779
129	amr_alb_swt_guj_sid_heb_sod_ukr_tur_uzb_xho_ind_ewe_arw_ger_bsq_nor_aeg_tsn_cnt_afr_lat_lda_svk_ven_ctl_fin_akn_igb_hun_pan_mlt_geo_cze_urd_spa_slo_wly_tig_hin_est_tsw_mly_scr_mao_jpn_tml_kor_ben_swe_bam_ita_bat_prs_chh_sun_mnd_lit_cic_dut_gam_eng_krd_mcd_fre_qcu_bos_bul_por_moo_owc_rom_amh_glc_jav_grk_ses_mol_dgb_tag_tha_anl_knd_swa_zul_azi_rus_pol_aze_dyu_vie_hau_bem_fbf_yor	-0.582011447987942	-1.38750926996115	0.168602343818474
130	tig_ita_bem_nor_amr_aeg_sid_guj_aze_tur_swt_jav_ses_eng_ctl_bsq_mcd_anl_tsn_cnt_lat_urd_yor_arw_dgb_rus_hun_ven_swa_est_spa_mlt_geo_alb_ger_bos_afr_wly_amh_scr_fin_moo_mao_swe_tag_jpn_tml_kor_glc_lit_dyu_hin_sun_pol_gam_bat_mnd_bul_lda_por_owc_cze_slo_mol_ukr_qcu_ben_svk_prs_zul_heb_rom_hau_krd_mly_grk_bam_fre_tsw_ind_tha_chh_knd_ewe_xho_azi_dut_pan_uzb_akn_vie_sod_fbf_cic_igb	-0.410701459401547	-0.97479238468331	0.332191995736142
131	hau_cze_ewe_dut_gam_chh_owc_krd_azi_tur_akn_tag_fbf_ukr_fre_bsq_scr_wly_xho_mnd_ben_lit_dyu_mol_moo_por_est_swa_bam_fin_mcd_tig_geo_lat_slo_swe_afr_amh_anl_nor_hun_cic_bat_spa_mly_jpn_tml_kor_prs_bul_igb_ger_jav_bos_aeg_mao_cnt_grk_tsn_pol_amr_ctl_alb_glc_rus_qcu_pan_guj_urd_swt_mlt_ita_heb_eng_ind_arw_dgb_rom_zul_sun_tha_sid_knd_lda_ven_aze_svk_hin_uzb_bem_vie_sod_tsw_yor_ses	0.558233797967939	1.31896771119397	0.190418429052265
132	tig_hin_igb_bul_anl_sid_aeg_glc_aze_tur_dgb_mly_fbf_krd_slo_bsq_guj_hau_tsw_cnt_fre_por_swt_afr_bam_mcd_hun_dyu_bem_fin_ita_mlt_geo_rus_ben_grk_dut_chh_amr_prs_est_yor_mao_svk_jav_jpn_knd_kor_lat_cze_akn_ger_sun_pol_heb_bat_mnd_pan_xho_rom_wly_arw_eng_ctl_swe_qcu_lit_bos_spa_ewe_gam_nor_amh_ukr_ind_alb_ven_scr_lda_tag_tha_owc_tml_moo_cic_azi_urd_mol_uzb_ses_vie_sod_tsn_zul_swa	-0.242294265332262	-0.572707761050426	0.5682246263462
133	tig_cze_swa_bos_aeg_wly_anl_afr_aze_uzb_fbf_sun_ewe_lat_ben_bsq_rus_sod_cic_cnt_pol_arw_bam_ctl_yor_svk_hun_moo_swt_fin_urd_sid_geo_spa_mol_ger_nor_amh_hau_scr_est_ven_mly_mcd_bat_jpn_tml_kor_hin_ukr_dyu_bul_ind_slo_heb_tag_mnd_glc_bem_lit_amr_alb_pan_fre_dut_qcu_ita_rom_prs_akn_chh_swe_owc_guj_jav_eng_tsw_grk_dgb_mao_tha_mlt_knd_xho_igb_tur_por_krd_azi_ses_vie_gam_tsn_zul_lda	0.0796867480500939	0.187344252899976	0.851798851253906
134	amr_cze_ewe_arw_aeg_hau_chh_nor_tur_aze_moo_tag_swt_por_ben_bsq_bos_amh_akn_cnt_eng_fre_fbf_pan_dgb_svk_hun_cic_swa_est_ger_tig_geo_swe_spa_guj_afr_anl_heb_alb_fin_yor_ind_prs_sun_jpn_knd_kor_mcd_slo_tsn_glc_mao_bul_gam_mly_mnd_ctl_bam_lat_mlt_mol_grk_rus_scr_qcu_pol_krd_hin_ses_owc_lit_sod_ukr_jav_ita_lda_urd_igb_bat_tha_sid_tml_zul_tsw_uzb_dut_rom_azi_ven_vie_wly_xho_bem_dyu	0.0362797867397278	0.0854624695178481	0.932077449481373
135	wly_ita_xho_eng_chh_heb_amh_ben_tur_uzb_lda_tag_ven_grk_swe_bsq_hin_gam_zul_cnt_bul_cze_fbf_pan_akn_urd_hun_yor_cic_est_rom_anl_geo_alb_ctl_scr_afr_mlt_sid_slo_fin_bam_mly_dut_sun_jpn_knd_kor_por_guj_dgb_rus_bat_lat_hau_jav_mnd_ger_tsn_mcd_sod_mol_spa_glc_arw_qcu_prs_krd_ukr_swa_amr_fre_aeg_pol_ind_lit_igb_nor_bem_mao_tha_owc_tml_ewe_moo_aze_bos_svk_azi_tsw_vie_tig_swt_dyu_ses	-0.477958393023973	-1.13814874272588	0.257981945125373
136	sod_rom_swt_por_amh_chh_hau_swe_azi_aze_ses_ind_xho_bul_nor_bsq_hin_mlt_bem_mnd_ger_pan_lda_cze_akn_bos_est_moo_yor_fin_ukr_gam_geo_mcd_ita_svk_slo_amr_owc_guj_hun_dgb_mao_lat_bat_jpn_tml_kor_spa_fre_fbf_glc_mly_lit_heb_sun_cnt_prs_bam_krd_aeg_scr_afr_rus_pol_qcu_alb_grk_eng_zul_tig_urd_anl_dut_jav_arw_tsn_ctl_swa_tag_tha_sid_knd_ewe_igb_uzb_ben_mol_tur_dyu_vie_wly_ven_tsw_cic	0.43937424133218	1.03601323271064	0.302882321281496
137	sod_swe_dgb_mcd_hau_heb_anl_alb_aze_tur_lda_mao_akn_mol_pol_bsq_arw_mlt_cic_mnd_slo_svk_ven_cze_xho_krd_est_moo_fbf_fin_urd_gam_geo_eng_glc_rus_fre_amh_amr_scr_hun_zul_tag_bos_sun_jpn_tml_kor_rom_lat_igb_hin_ind_nor_aeg_bat_cnt_ctl_tsw_bul_owc_guj_ben_por_dut_qcu_afr_pan_lit_tsn_chh_grk_wly_ger_jav_prs_yor_spa_bam_mly_tha_tig_knd_swt_bem_uzb_ukr_ita_azi_ewe_vie_sid_swa_ses_dyu	-0.223497657437989	-0.527787302568333	0.598903985976311
138	sid_svk_ses_rus_aeg_mlt_amr_slo_aze_azi_bem_mly_yor_hin_scr_bsq_spa_tig_moo_cnt_mcd_por_dgb_swe_xho_lit_hun_akn_dyu_fin_alb_chh_geo_lat_prs_krd_ukr_heb_anl_cze_est_bam_tag_bos_bat_jpn_knd_kor_arw_glc_zul_ger_sun_dut_owc_mao_mnd_urd_ven_afr_wly_grk_pan_guj_ctl_qcu_bul_ita_pol_swa_amh_mol_sod_nor_ind_eng_swt_fre_tsn_jav_tha_hau_tml_fbf_tsw_tur_ben_rom_uzb_ewe_vie_gam_cic_lda_igb	-0.420612768070431	-0.997778158276509	0.320976011314669
139	owc_svk_moo_nor_aeg_tig_chh_pol_aze_uzb_dyu_ind_swt_dut_rus_bsq_alb_gam_bem_cnt_fre_mcd_ses_ita_bam_scr_hun_cic_akn_est_hin_mlt_geo_bos_slo_rom_glc_heb_hau_ctl_fin_fbf_tag_krd_mly_jpn_knd_kor_lit_pan_lda_urd_bat_arw_anl_mao_mnd_ben_zul_por_wly_guj_swe_spa_prs_qcu_lat_mol_bul_xho_amh_grk_amr_cze_jav_afr_tsn_ger_ven_sun_tha_sod_tml_tsw_swa_tur_eng_ukr_azi_yor_vie_sid_dgb_igb_ewe	-0.263392672606009	-0.622715576063702	0.534995427039543
140	mlt_spa_xho_swe_sid_owc_amh_mol_tur_azi_ven_mly_ewe_guj_ctl_bsq_alb_gam_yor_mnd_hin_pol_dgb_svk_tsn_rus_est_lda_igb_fin_afr_heb_geo_glc_mcd_krd_bul_tig_wly_dut_hun_bam_mao_arw_jav_jpn_tml_kor_cze_por_tsw_ben_ind_bos_anl_bat_cnt_ita_ses_lit_sod_ger_slo_grk_ukr_qcu_nor_rom_eng_cic_amr_scr_hau_lat_sun_prs_bem_urd_swa_tag_tha_chh_knd_fbf_akn_uzb_pan_fre_aze_swt_vie_aeg_zul_dyu_moo	0.211807067392217	0.498794230673613	0.619102110493435
141	tig_slo_lda_krd_anl_sid_amh_bul_tur_aze_yor_ind_dgb_prs_grk_bsq_bos_amr_zul_cnt_svk_urd_ewe_ctl_cic_alb_fin_swa_ses_est_rus_hau_geo_fre_scr_ita_rom_sod_gam_lit_hun_igb_tag_ben_mao_jpn_tml_kor_swe_mcd_moo_nor_sun_pol_heb_bat_mnd_ukr_xho_lat_chh_afr_guj_ger_por_qcu_hin_pan_dut_tsw_wly_glc_owc_arw_mly_spa_akn_eng_fbf_jav_tha_aeg_knd_dyu_tsn_uzb_mol_cze_azi_bem_vie_mlt_bam_ven_swt	-0.0717941869977776	-0.169246961899183	0.865969978791981
142	aeg_bos_xho_nor_hau_chh_sod_lit_uzb_tur_yor_sun_dyu_pol_glc_bsq_hin_owc_ses_mnd_mcd_prs_moo_krd_bem_lat_hun_fbf_ven_est_arw_anl_geo_ita_rus_ben_eng_mlt_amh_dut_fin_igb_mly_bul_tag_jpn_tml_kor_afr_urd_swa_ger_mao_swe_amr_jav_cnt_mol_dgb_ukr_gam_guj_scr_por_fre_qcu_ctl_pan_alb_zul_wly_slo_sid_rom_ind_grk_cic_cze_lda_bat_tha_tig_knd_ewe_bam_aze_spa_svk_azi_akn_vie_heb_tsw_tsn_swt	-0.382004567777126	-0.905950340864913	0.367303334706582
143	heb_bul_bam_fre_amr_mlt_tig_ukr_aze_azi_moo_sun_igb_glc_grk_bsq_rom_wly_ses_cnt_swe_afr_dgb_alb_akn_mol_hun_yor_bem_est_ben_aeg_geo_ctl_mcd_ita_krd_gam_owc_nor_fin_ewe_jav_lat_mao_jpn_tml_kor_por_ger_ven_scr_tag_pol_chh_ind_mnd_pan_cic_prs_sod_urd_arw_hin_spa_qcu_slo_rus_cze_swa_anl_bos_hau_lit_mly_dut_swt_guj_fbf_bat_tha_sid_knd_tsw_tsn_tur_svk_eng_uzb_lda_vie_amh_dyu_zul_xho	-0.339740800895711	-0.80607930535783	0.422253528437642
144	anl_nor_ven_bul_amh_tig_sid_ctl_uzb_tur_igb_mly_akn_prs_guj_bsq_swe_mlt_swt_cnt_ger_grk_swa_spa_ses_pan_fin_lda_cic_est_ukr_sod_geo_fre_slo_rom_hin_amr_hau_ita_hun_dgb_jav_rus_ind_jpn_tml_kor_afr_dut_fbf_mcd_bat_glc_wly_mao_mnd_krd_bam_mol_heb_ben_scr_alb_svk_qcu_pol_eng_por_xho_aeg_lat_chh_bos_tag_urd_dyu_lit_zul_sun_tha_gam_knd_moo_tsw_aze_arw_cze_azi_ewe_vie_owc_tsn_yor_bem	0.0984700739216385	0.231920158929328	0.817109584742449
145	owc_svk_moo_lat_wly_amh_aeg_mcd_tur_azi_xho_bat_bam_rus_glc_bsq_prs_amr_akn_mnd_pan_rom_igb_arw_swt_mol_est_ven_dyu_hun_nor_sod_geo_swe_scr_bul_spa_gam_tig_fre_fin_lda_mly_por_ind_jpn_knd_kor_alb_ger_zul_grk_mao_ukr_anl_jav_cnt_bos_bem_guj_chh_ctl_eng_ben_ita_qcu_pol_lit_hin_fbf_sid_afr_heb_urd_sun_slo_tsn_dut_ewe_tag_tha_hau_tml_ses_yor_aze_krd_cze_uzb_cic_vie_mlt_dgb_tsw_swa	0.0799219200164968	0.187984585241249	0.851298298551058
146	wly_rom_zul_mol_hau_gam_chh_mcd_aze_tur_fbf_mao_bam_scr_ita_bsq_rus_owc_ses_mnd_pol_bul_ven_arw_moo_nor_fin_xho_dgb_est_krd_sod_geo_lat_urd_svk_ger_amh_heb_bos_hun_akn_bat_swe_sun_jpn_knd_kor_por_eng_bem_prs_jav_glc_amr_tag_cnt_ctl_dyu_ben_sid_grk_hin_ukr_afr_qcu_fre_alb_guj_tsn_tig_cze_anl_lit_ind_pan_lda_spa_cic_mly_tha_mlt_tml_swa_swt_azi_dut_slo_uzb_yor_vie_aeg_ewe_tsw_igb	0.0666298987358553	0.156770125396025	0.875765851693618
147	anl_bos_igb_krd_aeg_mlt_amr_svk_tur_azi_cic_mly_dgb_nor_mcd_bsq_prs_sid_tsw_mnd_lit_pol_xho_dut_dyu_ita_fin_moo_lda_hun_fre_sod_geo_ger_rom_eng_rus_heb_gam_ctl_est_ewe_mao_ben_ind_jpn_tml_kor_afr_urd_swt_grk_jav_cze_hau_bat_cnt_scr_yor_slo_owc_guj_ukr_hin_por_qcu_lat_spa_glc_swa_amh_arw_tig_pan_sun_alb_bem_mol_ses_tag_tha_chh_knd_zul_akn_aze_bul_swe_uzb_bam_vie_wly_fbf_tsn_ven	-0.493087267733104	-1.17429536697089	0.243274977267091
148	heb_ger_zul_por_tig_aeg_gam_alb_aze_tur_ewe_ind_fbf_spa_dut_bsq_glc_amh_yor_mnd_rom_pan_swt_mol_moo_hin_hun_bem_ses_fin_swe_sid_geo_grk_rus_lat_mcd_owc_amr_nor_est_dyu_bat_afr_sun_jpn_knd_kor_cze_scr_dgb_ben_tag_slo_sod_jav_cnt_guj_lda_lit_anl_bul_svk_bos_krd_qcu_prs_ctl_fre_tsn_mlt_ukr_wly_pol_mao_arw_bam_ita_cic_mly_tha_chh_tml_igb_swa_azi_eng_urd_uzb_tsw_vie_hau_ven_akn_xho	-0.498900623110162	-1.18808283943037	0.237826064932722
149	amr_svk_xho_spa_owc_amh_aeg_prs_azi_uzb_tsw_mao_ewe_arw_grk_bsq_lat_gam_bam_mnd_bos_rom_yor_ger_tsn_pan_hun_ses_ven_est_glc_heb_geo_lit_nor_por_alb_sod_chh_swe_fin_akn_jav_krd_bat_jpn_tml_kor_ben_scr_swa_rus_ind_afr_hau_sun_cnt_mcd_igb_dut_sid_hin_slo_cze_mol_qcu_pol_eng_guj_cic_anl_bul_mlt_fre_mly_ita_dyu_ctl_bem_tag_tha_wly_knd_dgb_lda_tur_urd_ukr_aze_swt_vie_tig_zul_fbf_moo	-0.274175127744363	-0.647755344994134	0.518739134303074
150	anl_pan_cic_scr_sid_amh_tig_afr_azi_aze_akn_bat_ses_cze_ctl_bsq_ger_chh_xho_mnd_nor_prs_bam_glc_ven_rus_hun_fbf_moo_fin_fre_amr_geo_lat_eng_mol_ita_sod_heb_svk_est_swt_mly_dut_tag_jpn_tml_kor_spa_rom_igb_ukr_mao_bul_gam_jav_cnt_slo_tsw_guj_aeg_ben_mcd_alb_pol_qcu_lit_krd_grk_zul_mlt_arw_hau_por_sun_urd_tsn_hin_swa_ind_tha_wly_knd_lda_ewe_tur_swe_bos_uzb_dgb_vie_owc_bem_dyu_yor	-0.331513037254181	-0.785116837290871	0.434380598409958
151	chh_bul_swt_ger_amr_gam_wly_spa_aze_uzb_tsw_ind_xho_bos_scr_bsq_ben_aeg_ewe_mnd_mcd_arw_swa_slo_zul_alb_fin_dgb_ses_est_lat_owc_geo_dut_por_prs_ctl_tig_anl_svk_hun_bem_mly_urd_mao_jpn_tml_kor_afr_krd_akn_guj_jav_grk_sid_tag_cnt_swe_fbf_nor_hau_ita_glc_lit_mol_qcu_rus_cze_eng_igb_amh_ukr_heb_hin_bat_pol_dyu_fre_ven_sun_tha_mlt_knd_moo_tsn_azi_rom_pan_tur_bam_vie_sod_yor_cic_lda	0.0745082170805555	0.175258115153373	0.861257834474239
152	amr_afr_moo_ben_amh_owc_sid_urd_azi_uzb_ven_tag_dyu_swe_glc_bsq_lit_heb_xho_cnt_dut_krd_cic_grk_tsn_nor_hun_bem_igb_est_pol_mlt_geo_fre_pan_spa_cze_hau_tig_slo_fin_dgb_bat_mol_mly_jpn_knd_kor_por_prs_lda_eng_mao_rom_sod_sun_mnd_ukr_zul_svk_wly_arw_bos_rus_bul_qcu_alb_ita_lat_fbf_chh_scr_aeg_mcd_jav_guj_swt_ctl_swa_ind_tha_gam_tml_akn_ewe_tur_hin_ger_aze_ses_vie_anl_tsw_bam_yor	-0.325582444725388	-0.77206798531262	0.442031702142221
153	sod_arw_bam_alb_hau_gam_aeg_ita_aze_uzb_swa_sun_tsn_spa_hin_bsq_rus_amh_tsw_cnt_nor_lat_bem_prs_dgb_afr_hun_igb_akn_est_pol_owc_geo_mcd_svk_scr_swe_sid_wly_glc_fin_cic_bat_ukr_mao_jpn_knd_kor_mol_por_ewe_ger_mly_lit_tig_ind_mnd_cze_swt_eng_mlt_fre_bos_guj_rom_qcu_ctl_urd_pan_yor_chh_bul_amr_ben_tag_grk_fbf_slo_zul_jav_tha_anl_tml_moo_dyu_azi_krd_dut_tur_lda_vie_heb_xho_ses_ven	-0.240765426732355	-0.569771022427997	0.570206805817703
154	hau_krd_fbf_bos_anl_mlt_wly_rom_azi_tur_swa_tag_yor_mcd_swe_bsq_urd_chh_tsn_cnt_nor_ctl_moo_pol_ses_rus_hun_dyu_ewe_fin_svk_heb_geo_ben_alb_mol_prs_tig_amr_por_est_lda_ind_guj_mao_jpn_tml_kor_fre_slo_bam_ita_mly_grk_sid_sun_mnd_pan_zul_afr_sod_spa_hin_lit_ger_qcu_eng_dut_lat_igb_aeg_cze_owc_glc_jav_scr_dgb_ukr_akn_bat_tha_gam_knd_swt_tsw_aze_bul_arw_uzb_bem_vie_amh_cic_xho_ven	0.544206862702307	1.2880042097852	0.20094008114154
155	sid_lit_yor_dut_mlt_tig_aeg_ger_tur_azi_akn_bat_bem_fre_cze_bsq_hin_hau_igb_cnt_bos_glc_lda_slo_tsn_rom_hun_fbf_tsw_est_nor_amh_geo_pan_alb_mol_spa_anl_sod_prs_fin_dgb_mly_urd_sun_jpn_tml_kor_scr_krd_cic_ita_ind_ctl_gam_jav_mnd_swe_swt_guj_owc_arw_rus_eng_afr_qcu_grk_ben_ukr_ses_heb_mcd_wly_svk_tag_pol_zul_bul_dyu_mao_tha_chh_knd_ewe_swa_uzb_lat_por_aze_xho_vie_amr_bam_ven_moo	-0.442247828782928	-1.04966986084611	0.296590007312725
156	gam_arw_dgb_cze_heb_anl_sid_rus_azi_uzb_akn_ind_moo_rom_nor_bsq_ita_amr_swa_mnd_mcd_bos_ven_mol_lda_por_est_bam_tsn_hun_spa_chh_geo_afr_slo_fre_prs_amh_aeg_alb_fin_ewe_jav_scr_sun_jpn_knd_kor_ben_guj_zul_svk_tag_pan_mlt_mly_cnt_lat_fbf_urd_tig_eng_krd_grk_ukr_qcu_dut_ctl_ger_swt_hau_swe_sod_glc_bat_lit_tsw_pol_bem_mao_tha_owc_tml_cic_dyu_aze_hin_bul_tur_igb_vie_wly_ses_xho_yor	-0.0897238556041332	-0.211377036799206	0.833055588259586
157	sid_krd_bam_rom_chh_amr_heb_ben_tur_aze_igb_jav_tsw_lit_bos_bsq_bul_wly_dyu_cnt_ger_eng_zul_fre_xho_ukr_hun_ven_ewe_fin_mol_amh_geo_prs_hin_svk_glc_hau_gam_por_est_cic_sun_pan_ind_jpn_knd_kor_guj_urd_tsn_nor_mly_scr_aeg_mao_mnd_pol_akn_grk_sod_lat_afr_spa_slo_qcu_mcd_rus_ctl_bem_anl_ita_owc_swe_bat_arw_lda_cze_swt_tag_tha_tig_tml_swa_yor_uzb_dut_alb_azi_moo_vie_mlt_ses_fbf_dgb	0.0868781448171118	0.204603589777455	0.838328967178312
158	sid_krd_dgb_lit_hau_anl_amr_ben_uzb_tur_cic_bat_bam_ctl_spa_bsq_guj_sod_yor_cnt_slo_ita_fbf_glc_ven_mcd_est_ses_tsw_hun_eng_aeg_geo_nor_dut_cze_rom_owc_mlt_urd_fin_swa_mly_grk_jav_jpn_tml_kor_svk_swe_bem_mol_mao_rus_gam_ind_mnd_bos_igb_lat_heb_afr_bul_arw_scr_qcu_prs_ger_alb_dyu_amh_fre_tig_hin_tag_ukr_xho_pan_ewe_sun_tha_wly_knd_moo_tsn_aze_por_pol_azi_swt_vie_chh_lda_akn_zul	-0.517100646929417	-1.22959329378897	0.22195113322319
159	owc_eng_akn_ctl_amr_anl_sod_slo_tur_uzb_bem_sun_lda_rus_spa_bsq_urd_amh_swt_cnt_rom_bul_tsw_glc_xho_dut_est_dgb_dyu_hun_mcd_sid_geo_hin_lit_scr_por_gam_aeg_guj_fin_zul_mao_lat_bat_jpn_tml_kor_swe_fre_yor_pan_ind_mol_wly_jav_mnd_ita_bam_krd_hau_cze_grk_ukr_arw_qcu_bos_nor_afr_ven_tig_svk_mlt_ger_tag_prs_cic_pol_moo_mly_tha_heb_knd_igb_ewe_azi_alb_ben_aze_fbf_vie_chh_swa_ses_tsn	-0.387036021160571	-0.916354810126026	0.361850945086585
160	chh_lit_zul_por_gam_anl_tig_hin_azi_uzb_ven_jav_cic_grk_bos_bsq_spa_aeg_lda_mnd_svk_rus_moo_ger_ewe_lat_est_bam_swa_hun_pan_wly_geo_scr_alb_arw_glc_heb_amr_slo_fin_dgb_mly_krd_ind_jpn_knd_kor_ben_mcd_bem_afr_tag_cze_owc_bat_cnt_bul_dyu_mol_hau_urd_nor_ukr_swe_qcu_rom_ctl_guj_tsw_mlt_prs_sid_fre_sun_ita_ses_pol_xho_mao_tha_sod_tml_igb_fbf_aze_eng_dut_tur_akn_vie_amh_tsn_yor_swt	-0.764656353454531	-1.83665962634137	0.069454472734371
161	amr_cze_zul_guj_hau_tig_mlt_ukr_azi_uzb_ses_mly_swt_fre_ctl_bsq_hin_wly_swa_cnt_pan_svk_xho_prs_dgb_por_est_dyu_ewe_fin_bul_amh_geo_glc_afr_lat_rom_chh_heb_ger_hun_bam_ind_ben_mao_jpn_tml_kor_nor_grk_tsw_swe_bat_dut_aeg_jav_mnd_mol_cic_bos_gam_ita_arw_spa_krd_qcu_slo_mcd_pol_ven_sid_rus_anl_urd_sun_scr_fbf_alb_igb_tag_tha_sod_knd_lda_akn_tur_lit_eng_aze_moo_vie_owc_tsn_bem_yor	-0.278134286664957	-0.658893216050662	0.511592431434321
162	mlt_ben_dyu_pol_anl_heb_gam_nor_tur_aze_dgb_sun_ses_dut_fre_bsq_ita_chh_lda_cnt_ctl_svk_tsn_grk_swt_krd_est_ven_ewe_fin_ger_sod_geo_mol_urd_scr_rom_tig_sid_mcd_hun_tsw_jav_bul_ind_jpn_tml_kor_bos_afr_igb_pan_tag_prs_hau_bat_mnd_eng_bem_spa_wly_guj_hin_lit_ukr_qcu_alb_slo_swe_swa_amr_lat_owc_arw_mao_glc_moo_rus_bam_mly_tha_aeg_knd_cic_fbf_azi_cze_por_uzb_xho_vie_amh_zul_yor_akn	0.0814893073339174	0.191760823259417	0.848347628995854
163	anl_prs_xho_alb_chh_mlt_amr_slo_uzb_aze_ses_bat_moo_eng_pan_bsq_hin_sod_tsw_cnt_afr_glc_swa_rus_lda_krd_est_dgb_cic_hun_por_owc_geo_guj_lat_ukr_urd_amh_wly_ita_fin_tsn_ind_ben_mly_jpn_tml_kor_fre_dut_swt_cze_mao_lit_heb_sun_mnd_bos_dyu_mcd_tig_scr_rom_pol_mol_qcu_arw_grk_spa_bem_sid_ctl_hau_swe_tag_ger_igb_nor_ven_jav_tha_aeg_knd_zul_ewe_azi_bul_svk_tur_bam_vie_gam_fbf_yor_akn	-0.575288156701336	-1.37094261707916	0.173692270727519
164	chh_bos_ven_dut_sod_sid_hau_hin_aze_azi_ewe_jav_dgb_pol_spa_bsq_swe_amh_zul_mnd_glc_ita_tsn_bul_fbf_lat_hun_bam_swa_fin_prs_tig_geo_scr_lit_eng_mol_mlt_wly_cze_est_xho_ind_ctl_tag_jpn_tml_kor_pan_arw_yor_rus_mly_krd_owc_bat_cnt_mcd_igb_ger_gam_fre_ukr_urd_por_qcu_slo_alb_ben_moo_aeg_rom_anl_grk_mao_svk_ses_nor_dyu_sun_tha_heb_knd_lda_cic_tur_guj_afr_uzb_tsw_vie_amr_bem_swt_akn	-0.167214061097799	-0.394691107418186	0.693974583089553
165	mlt_cze_ven_svk_amh_amr_sod_por_uzb_tur_xho_bat_swa_spa_pan_bsq_afr_heb_tsn_cnt_bos_bul_bam_ita_fbf_nor_fin_bem_dgb_hun_dut_wly_geo_alb_ukr_mol_krd_sid_chh_slo_est_ewe_mao_ger_jav_jpn_knd_kor_lit_ctl_swt_mcd_mly_arw_owc_ind_mnd_eng_zul_rom_anl_glc_urd_swe_rus_qcu_hin_fre_scr_dyu_aeg_pol_gam_ben_tag_grk_akn_guj_ses_sun_tha_tig_tml_moo_igb_aze_prs_lat_azi_cic_vie_hau_lda_yor_tsw	-0.287305769529253	-0.680658882023084	0.497778510779845
166	wly_bos_tsw_nor_owc_tig_chh_lit_aze_azi_bem_ind_tsn_guj_krd_bsq_ger_amh_dyu_cnt_ben_grk_ses_urd_cic_bul_hun_akn_lda_est_dut_heb_geo_glc_svk_pan_spa_sod_anl_ukr_fin_fbf_mao_por_sun_jpn_knd_kor_mcd_ita_swt_eng_tag_hin_hau_bat_mnd_mol_ewe_alb_gam_lat_rom_prs_slo_qcu_afr_pol_cze_moo_mlt_arw_aeg_rus_mly_scr_zul_ctl_ven_jav_tha_amr_tml_dgb_xho_uzb_swe_fre_tur_igb_vie_sid_bam_swa_yor	-0.611810596551668	-1.46297939645085	0.14684452356119
167	anl_rom_ven_ita_tig_amh_owc_fre_uzb_tur_xho_mly_zul_eng_por_bsq_bos_wly_yor_cnt_bul_ctl_akn_slo_moo_arw_hun_bem_dyu_fin_lat_heb_geo_guj_ben_pan_krd_amr_mlt_alb_est_ses_mao_afr_tag_jpn_tml_kor_ukr_lit_bam_glc_sun_grk_gam_ind_mnd_mol_cic_scr_sid_hin_spa_prs_mcd_qcu_swe_rus_svk_lda_sod_cze_chh_dut_bat_pol_igb_urd_fbf_jav_tha_aeg_knd_tsn_dgb_azi_nor_ger_aze_swt_vie_hau_swa_tsw_ewe	-0.688755109701065	-1.65050256071441	0.102213553005167
168	anl_afr_bam_cze_heb_sod_tig_rom_aze_tur_igb_jav_ven_krd_svk_bsq_arw_aeg_fbf_cnt_pol_bul_yor_fre_ewe_bos_fin_tsw_cic_hun_prs_sid_geo_slo_alb_ita_rus_amr_wly_ger_est_swt_ind_eng_mly_jpn_knd_kor_hin_ukr_zul_nor_tag_guj_gam_sun_mnd_swe_ses_por_mlt_spa_lat_glc_scr_qcu_lit_mol_mcd_moo_amh_ctl_owc_grk_bat_pan_tsn_ben_swa_mao_tha_hau_tml_lda_xho_uzb_urd_dut_azi_akn_vie_chh_dgb_dyu_bem	-0.963724991539464	-2.34604512928787	0.0210979703223271
169	amh_bos_ven_pan_aeg_sod_owc_svk_tur_azi_igb_bat_xho_rom_mol_bsq_afr_wly_ewe_cnt_eng_arw_swt_krd_dyu_urd_fin_cic_swa_est_ger_sid_geo_scr_glc_swe_prs_tig_mlt_ctl_hun_yor_sun_mcd_mly_jpn_tml_kor_dut_bul_moo_ita_mao_guj_gam_jav_mnd_fre_lda_grk_hau_lit_rus_pol_alb_qcu_spa_por_nor_bem_anl_slo_amr_lat_ind_hin_dgb_cze_bam_tag_tha_heb_knd_akn_fbf_uzb_ben_ukr_aze_ses_vie_chh_tsw_zul_tsn	0.562193238287454	1.3311484573914	0.186394234273948
170	amr_rom_bam_rus_sid_anl_heb_urd_azi_aze_lda_ind_ses_lit_ctl_bsq_prs_wly_ewe_cnt_bul_nor_akn_hin_yor_mcd_est_fbf_bem_hun_scr_aeg_geo_por_pol_ben_cze_chh_hau_swe_fin_ven_sun_ger_mao_jpn_knd_kor_guj_ita_dgb_glc_tag_spa_tig_mly_mnd_alb_swa_afr_gam_svk_lat_pan_krd_qcu_ukr_bos_eng_xho_sod_grk_mlt_arw_bat_slo_dyu_mol_tsn_jav_tha_owc_tml_igb_tsw_uzb_fre_dut_tur_swt_vie_amh_moo_cic_zul	-0.984184534365641	-2.39776957280301	0.0184930868909624
171	gam_eng_igb_ctl_wly_hau_sid_pol_azi_aze_ses_bat_swa_pan_guj_bsq_svk_amr_akn_mnd_ben_mol_bem_fre_dgb_hin_hun_cic_tsw_fin_ger_amh_geo_lit_bos_urd_afr_chh_anl_mcd_est_fbf_jav_glc_ind_jpn_tml_kor_ukr_alb_tsn_spa_mly_swe_heb_sun_cnt_slo_ewe_cze_owc_prs_grk_bul_arw_qcu_dut_lat_nor_swt_mlt_por_sod_rom_mao_scr_ven_krd_dyu_tag_tha_aeg_knd_bam_xho_uzb_ita_rus_tur_yor_vie_tig_moo_lda_zul	-0.362109370710456	-0.857637450258497	0.393297497963132
172	mlt_rom_dyu_prs_amh_hau_sod_scr_uzb_aze_xho_jav_igb_bul_mol_bsq_pol_anl_bem_cnt_spa_ben_akn_glc_tsw_grk_fin_lda_fbf_est_lit_amr_geo_ger_bos_guj_alb_chh_owc_krd_hun_yor_sun_hin_bat_jpn_knd_kor_ukr_dut_cic_afr_mly_lat_tig_ind_mnd_ita_zul_ctl_heb_arw_mcd_fre_urd_qcu_swe_nor_por_moo_aeg_rus_wly_slo_mao_svk_ven_cze_tsn_tag_tha_sid_tml_swa_ewe_azi_eng_pan_tur_ses_vie_gam_swt_dgb_bam	-0.39538739436138	-0.939064984531846	0.350129954876529
173	anl_afr_tsw_pol_owc_gam_heb_ukr_aze_tur_zul_mao_yor_slo_ctl_bsq_prs_amr_moo_cnt_cze_pan_swt_lit_ses_svk_hun_akn_igb_fin_rus_tig_geo_bul_urd_arw_grk_sod_chh_por_est_dgb_jav_krd_mly_jpn_knd_kor_swe_mol_tsn_rom_tag_alb_aeg_ind_mnd_fre_bem_glc_hau_eng_ben_spa_mcd_qcu_guj_ita_lat_xho_amh_bos_wly_scr_bat_dut_ven_nor_swa_sun_tha_mlt_tml_lda_fbf_uzb_hin_ger_azi_ewe_vie_sid_dyu_bam_cic	-0.230650408050407	-0.544736489552975	0.587238651002174
174	tig_scr_igb_ukr_wly_amr_sod_guj_uzb_azi_akn_mao_bem_grk_eng_bsq_ben_mlt_ewe_mnd_mol_swe_ses_hin_dgb_rom_hun_ven_yor_est_glc_anl_geo_bos_svk_dut_lat_amh_gam_alb_fin_tsn_sun_fre_mly_jpn_knd_kor_krd_nor_cic_ger_tag_por_sid_bat_cnt_spa_fbf_ctl_aeg_mcd_slo_pan_bul_qcu_cze_rus_urd_moo_heb_ita_chh_pol_jav_prs_swa_arw_dyu_ind_tha_hau_tml_xho_zul_tur_lit_afr_aze_lda_vie_owc_tsw_swt_bam	-0.32281625449949	-0.76426626139737	0.446643388038973
175	sid_bos_ewe_ger_anl_amh_tig_ukr_aze_azi_cic_jav_zul_eng_glc_bsq_ctl_chh_ven_mnd_krd_dut_akn_ben_yor_fre_est_dgb_fbf_fin_prs_aeg_geo_slo_pol_por_scr_owc_sod_mol_hun_bam_sun_mcd_tag_jpn_tml_kor_svk_alb_lda_spa_mly_swe_heb_bat_cnt_guj_swt_nor_hau_rom_bul_hin_lit_qcu_rus_urd_cze_tsw_gam_ita_mlt_pan_ind_grk_swa_lat_igb_mao_tha_wly_knd_tsn_dyu_uzb_arw_afr_tur_moo_vie_amr_bem_ses_xho	0.101394033011628	0.238759343725892	0.811817536417719
176	owc_hin_moo_por_amh_chh_tig_swe_tur_uzb_bem_mly_swt_glc_lit_bsq_bul_amr_dgb_cnt_spa_krd_tsw_eng_tsn_ctl_est_akn_yor_hun_urd_aeg_geo_nor_slo_svk_ben_hau_sid_scr_fin_igb_jav_rom_bat_jpn_knd_kor_bos_prs_fbf_grk_sun_ukr_heb_mao_mnd_cze_dyu_arw_wly_rus_ger_pan_guj_qcu_mol_ita_dut_lda_gam_pol_anl_fre_ind_alb_bam_lat_ewe_tag_tha_mlt_tml_zul_ses_aze_afr_mcd_azi_swa_vie_sod_ven_cic_xho	-0.436127090286943	-1.03637871833388	0.302712756970207
177	owc_dut_swa_ben_mlt_tig_anl_bul_uzb_aze_tsn_jav_yor_rus_alb_bsq_ctl_sod_dyu_mnd_spa_ita_igb_eng_xho_swe_est_tsw_bam_fin_rom_gam_geo_ukr_grk_pan_slo_sid_hau_lit_hun_ses_mao_krd_sun_jpn_tml_kor_pol_lat_dgb_glc_ind_prs_aeg_mly_cnt_ger_lda_guj_heb_fre_por_mol_bos_qcu_hin_scr_afr_fbf_amr_arw_wly_mcd_tag_urd_bem_cze_cic_bat_tha_amh_knd_swt_zul_azi_nor_svk_tur_ewe_vie_chh_ven_moo_akn	0.756223634752771	1.79763249573686	0.075480566208663
178	mlt_slo_swa_urd_sid_heb_wly_prs_tur_azi_tsw_mly_dgb_mol_ita_bsq_krd_chh_ven_cnt_nor_ctl_ses_mcd_igb_bos_hun_zul_dyu_est_alb_sod_geo_svk_afr_glc_guj_amh_anl_hin_fin_xho_bat_por_ind_jpn_knd_kor_lat_bul_bam_dut_sun_rus_aeg_mao_mnd_pan_akn_pol_gam_ben_rom_ukr_swe_qcu_scr_arw_cze_cic_amr_ger_tig_fre_jav_lit_fbf_spa_ewe_tag_tha_hau_tml_moo_tsn_aze_eng_grk_uzb_lda_vie_owc_swt_bem_yor	-0.22030170003031	-0.519964747032518	0.604323659989264
179	hau_dut_fbf_glc_amr_wly_mlt_arw_aze_azi_tsn_sun_bem_eng_krd_bsq_pol_sod_zul_mnd_prs_afr_tsw_svk_swt_por_est_yor_cic_fin_alb_aeg_geo_swe_hin_lat_nor_tig_sid_urd_hun_bam_bat_fre_mao_jpn_knd_kor_ben_mcd_moo_pan_ind_ita_owc_mly_cnt_grk_dgb_rus_gam_guj_ctl_bul_mol_qcu_spa_cze_ukr_dyu_heb_slo_amh_lit_tag_scr_ven_ger_xho_jav_tha_anl_tml_akn_lda_tur_bos_rom_uzb_ses_vie_chh_swa_igb_ewe	-0.225558927071794	-0.532491003556553	0.595655955110467
180	aeg_ita_zul_lat_tig_gam_sod_pol_uzb_azi_dyu_ind_bam_urd_swe_bsq_ger_amr_ses_mnd_bul_grk_igb_slo_fbf_prs_est_ven_bem_hun_arw_wly_geo_spa_guj_scr_ctl_chh_anl_krd_fin_moo_jav_svk_tag_jpn_tml_kor_hin_ukr_swa_mol_mao_glc_sid_mly_cnt_ben_swt_rom_mlt_bos_afr_dut_rus_qcu_cze_por_pan_cic_heb_eng_owc_mcd_sun_fre_lda_lit_tsw_bat_tha_hau_knd_dgb_tsn_tur_alb_nor_aze_yor_vie_amh_ewe_akn_xho	-0.59443023447286	-1.41803600663153	0.159522370383734
181	owc_prs_lda_hin_wly_amh_anl_lit_tur_azi_swt_mly_cic_krd_fre_bsq_ukr_sid_ses_mnd_spa_swe_akn_arw_ewe_cze_fin_zul_fbf_est_ben_mlt_geo_bul_nor_por_svk_tig_sod_afr_hun_igb_tag_mcd_mao_jpn_tml_kor_scr_urd_dyu_guj_jav_rom_amr_sun_cnt_eng_swa_ger_hau_ctl_pan_dut_mol_qcu_bos_rus_ita_xho_heb_lat_aeg_glc_ind_grk_bem_pol_bam_bat_tha_chh_knd_tsn_moo_uzb_slo_alb_aze_yor_vie_gam_tsw_ven_dgb	0.693605087838995	1.64290461987948	0.103779679420366
182	wly_pol_moo_glc_owc_chh_aeg_mol_aze_tur_akn_tag_tsn_spa_ctl_bsq_lit_heb_fbf_mnd_krd_bul_bem_afr_zul_ben_est_dgb_yor_fin_rom_tig_geo_scr_arw_bos_hin_mlt_sid_ger_hun_ewe_ind_pan_sun_jpn_knd_kor_lat_fre_bam_por_jav_urd_amh_bat_cnt_mcd_swa_guj_gam_rus_dut_alb_ita_qcu_nor_slo_prs_dyu_anl_cze_hau_swe_mao_ukr_swt_eng_lda_mly_tha_amr_tml_tsw_igb_uzb_svk_grk_azi_ven_vie_sod_cic_xho_ses	-0.426496538291089	-1.01266757749911	0.313846399002035
183	hau_ben_ewe_lit_wly_anl_aeg_pol_uzb_tur_akn_sun_swa_scr_bul_bsq_afr_tig_dgb_cnt_cze_arw_zul_nor_ven_ita_hun_dyu_tsn_fin_por_amh_geo_spa_prs_glc_krd_gam_sid_bos_est_yor_mao_rom_jav_jpn_tml_kor_hin_dut_cic_fre_tag_svk_chh_bat_mnd_mol_lda_rus_owc_grk_slo_ukr_alb_qcu_mcd_eng_ger_bam_heb_urd_mlt_swe_mly_guj_ses_pan_bem_ind_tha_sod_knd_moo_tsw_azi_ctl_lat_aze_xho_vie_amr_fbf_igb_swt	-0.151171043917578	-0.356393600992608	0.722353097572255
184	chh_rus_ven_guj_sod_owc_hau_pan_azi_uzb_zul_jav_dyu_hin_rom_bsq_fre_gam_ses_mnd_bul_ben_ewe_spa_swa_afr_fin_akn_tsw_hun_pol_wly_geo_ita_grk_por_swe_mlt_sid_eng_est_xho_mly_urd_bat_jpn_tml_kor_alb_svk_lda_ukr_tag_nor_amh_mao_cnt_prs_yor_glc_amr_ctl_krd_bos_slo_qcu_arw_dut_lit_swt_aeg_cze_heb_mcd_sun_lat_igb_scr_cic_ind_tha_tig_knd_bam_dgb_tur_mol_ger_aze_fbf_vie_anl_bem_tsn_moo	0.323149465646823	0.76556553811422	0.445873445455802
185	sod_hin_xho_krd_gam_sid_chh_guj_uzb_aze_ewe_mao_ses_ger_rus_bsq_bul_owc_ven_cnt_afr_ita_tsw_dut_dyu_scr_fin_tsn_yor_est_urd_wly_geo_lit_pan_cze_ben_amh_tig_por_hun_zul_tag_bos_mly_jpn_tml_kor_pol_lat_akn_rom_bat_swe_hau_ind_mnd_grk_swt_ctl_aeg_mol_svk_mcd_ukr_qcu_spa_arw_fre_fbf_heb_nor_amr_alb_sun_glc_dgb_slo_lda_jav_tha_anl_knd_bem_igb_azi_eng_prs_tur_bam_vie_mlt_moo_cic_swa	0.0531434106503916	0.125156262448212	0.900669989445722
186	amr_glc_xho_nor_aeg_mlt_owc_mcd_azi_tur_swa_ind_dgb_ger_pan_bsq_ctl_anl_lda_cnt_guj_lit_fbf_eng_igb_ita_est_bem_cic_hun_prs_gam_geo_bul_rus_spa_fre_amh_hau_bos_fin_zul_mly_grk_mao_jpn_knd_kor_slo_svk_ses_cze_sun_pol_heb_tag_mnd_ben_dyu_alb_sod_mol_rom_swe_hin_qcu_afr_arw_lat_tsn_wly_urd_tig_ukr_bat_scr_ewe_por_moo_jav_tha_chh_tml_tsw_swt_aze_krd_dut_uzb_ven_vie_sid_bam_yor_akn	-0.0497872652480682	-0.117374707268666	0.906816245326506
187	aeg_pan_tsw_svk_tig_hau_chh_mcd_aze_azi_xho_mly_tsn_swe_slo_bsq_hin_amr_ven_mnd_bul_urd_bem_arw_akn_prs_fin_igb_dyu_hun_lat_sid_geo_ben_cze_spa_ukr_heb_wly_scr_est_lda_bat_nor_tag_jpn_knd_kor_krd_por_cic_rom_jav_grk_owc_mao_cnt_lit_zul_bos_sod_alb_pol_ita_fre_qcu_guj_mol_afr_dgb_gam_ger_anl_rus_ind_ctl_yor_dut_swt_sun_tha_amh_tml_moo_fbf_uzb_glc_eng_tur_swa_vie_mlt_bam_ses_ewe	-0.0739907611461086	-0.174324289016916	0.861989536277697
188	wly_mol_tsn_lat_tig_sod_sid_nor_azi_tur_bam_bat_moo_arw_cze_bsq_bul_heb_ses_cnt_ita_dut_swa_por_dgb_pol_hun_swt_akn_est_ctl_mlt_geo_guj_ben_pan_bos_aeg_amr_ukr_fin_cic_ind_eng_tag_jpn_knd_kor_swe_lit_tsw_glc_mly_prs_hau_sun_mnd_mcd_lda_slo_gam_rom_urd_hin_alb_qcu_svk_spa_rus_fbf_owc_ger_amh_grk_mao_fre_igb_krd_zul_jav_tha_anl_tml_ven_xho_aze_afr_scr_uzb_dyu_vie_chh_yor_ewe_bem	-1.13159335393924	-2.78071381149971	0.0065655504744433
189	gam_fre_fbf_alb_amh_aeg_chh_ukr_aze_uzb_swt_jav_ewe_bul_pan_bsq_arw_sod_bam_cnt_por_scr_akn_glc_yor_svk_hun_dyu_tsn_fin_afr_wly_geo_ger_swe_rom_mcd_mlt_hau_grk_est_bem_sun_ben_mao_jpn_tml_kor_ita_urd_tsw_nor_ind_spa_amr_tag_mnd_krd_swa_mol_owc_eng_hin_prs_rus_qcu_lat_pol_guj_cic_anl_bos_heb_cze_mly_lit_dgb_dut_igb_bat_tha_tig_knd_moo_lda_tur_ctl_slo_azi_ven_vie_sid_xho_ses_zul	0.344829412677274	0.811671285976396	0.419052877886292
190	gam_ctl_ewe_prs_heb_sod_chh_eng_aze_tur_xho_jav_tsw_nor_ita_bsq_krd_amr_moo_mnd_grk_svk_ses_bos_dyu_dut_est_igb_cic_fin_urd_wly_geo_ben_cze_pan_por_amh_tig_ukr_hun_zul_sun_pol_mao_jpn_knd_kor_fre_guj_swt_afr_tag_ger_aeg_mly_cnt_lit_lda_mol_hau_slo_glc_rus_arw_qcu_swe_bul_spa_bam_sid_alb_owc_lat_ind_rom_akn_scr_ven_bat_tha_mlt_tml_tsn_yor_azi_hin_mcd_uzb_dgb_vie_anl_fbf_swa_bem	0.258707476166775	0.609403041786152	0.543743271389319
191	chh_slo_bam_guj_amh_sid_tig_spa_tur_uzb_swt_ind_ven_ukr_hin_bsq_rus_owc_ses_cnt_alb_grk_swa_bul_yor_eng_est_igb_akn_hun_pol_wly_geo_lit_nor_mol_urd_sod_mlt_ctl_fin_tsw_mly_fre_bat_jpn_knd_kor_ben_prs_bem_por_tag_lat_amr_mao_mnd_krd_dyu_rom_anl_svk_afr_scr_arw_qcu_swe_ger_mcd_tsn_aeg_bos_heb_dut_sun_ita_fbf_cze_moo_jav_tha_hau_tml_ewe_xho_azi_glc_pan_aze_cic_vie_gam_lda_zul_dgb	1.13876240362543	2.7515133832834	0.00713103768354275
192	tig_glc_xho_lit_amh_sod_aeg_bul_tur_uzb_swt_tag_akn_mcd_ben_bsq_ukr_owc_bem_cnt_dut_guj_swa_slo_yor_prs_hun_dgb_zul_fin_svk_mlt_geo_ita_afr_cze_bos_sid_gam_nor_est_dyu_bat_hin_jav_jpn_tml_kor_ctl_eng_fbf_scr_mao_rom_wly_mly_mnd_alb_ewe_spa_hau_grk_lat_krd_pol_qcu_swe_mol_pan_tsn_amr_rus_anl_urd_sun_arw_ses_fre_tsw_ind_tha_heb_knd_bam_cic_aze_por_ger_azi_igb_vie_chh_lda_moo_ven	-0.21457525501656	-0.507427134321239	0.613056382855989
193	tig_ger_dyu_rom_sid_owc_heb_bul_azi_aze_yor_sun_fbf_ukr_scr_bsq_grk_aeg_akn_mnd_ctl_mol_lda_krd_ven_guj_fin_tsw_xho_est_swe_anl_geo_alb_arw_spa_hin_gam_wly_prs_hun_swa_tag_urd_bat_jpn_tml_kor_lat_mcd_bam_nor_jav_dut_hau_mao_cnt_por_igb_lit_mlt_cze_pol_ita_afr_qcu_glc_ben_bos_swt_chh_svk_amh_slo_ind_pan_tsn_fre_ses_mly_tha_amr_knd_zul_bem_tur_eng_rus_uzb_ewe_vie_sod_dgb_cic_moo	-0.739536996669453	-1.77881964762872	0.0785368098289593
194	tig_krd_ewe_fre_heb_hau_mlt_pan_uzb_azi_igb_bat_swa_bos_rus_bsq_ukr_amr_dgb_mnd_nor_rom_akn_ben_cic_guj_hun_tsn_xho_fin_lit_sod_geo_glc_por_arw_lat_aeg_owc_ctl_est_zul_tag_hin_sun_jpn_tml_kor_ger_urd_lda_grk_jav_mol_anl_mly_cnt_spa_tsw_slo_gam_svk_alb_eng_afr_qcu_prs_ita_swe_yor_chh_mcd_amh_pol_ind_bul_dyu_scr_moo_mao_tha_wly_knd_bam_bem_tur_dut_cze_aze_swt_vie_sid_ses_ven_fbf	-0.572834369220789	-1.36590371068184	0.175263335401243
195	amr_swe_lda_scr_wly_mlt_anl_nor_aze_azi_tsw_tag_bem_grk_por_bsq_glc_aeg_xho_mnd_lit_prs_tsn_lat_cic_guj_hun_fbf_ven_est_bos_hau_geo_mcd_rus_dut_afr_sid_owc_urd_fin_akn_jav_pan_ind_jpn_knd_kor_krd_ukr_moo_ctl_sun_hin_amh_mly_cnt_ben_ewe_spa_gam_mol_pol_alb_svk_qcu_cze_slo_eng_yor_tig_ita_heb_fre_mao_arw_igb_bul_bam_bat_tha_sod_tml_dyu_zul_uzb_rom_ger_tur_swa_vie_chh_ses_dgb_swt	-0.428874849063328	-1.01725297599381	0.311672224108978
196	owc_bul_tsw_bos_sid_hau_gam_swe_aze_uzb_fbf_mly_akn_ben_scr_bsq_rus_amr_dgb_mnd_alb_arw_ven_glc_igb_fre_fin_dyu_bam_est_lit_aeg_geo_ctl_guj_pol_lat_mlt_heb_slo_hun_bem_jav_ita_bat_jpn_knd_kor_por_krd_swt_grk_mao_eng_amh_tag_cnt_mol_ses_pan_chh_afr_mcd_ger_cze_qcu_spa_hin_prs_zul_tig_rom_wly_dut_ind_nor_cic_svk_swa_sun_tha_anl_tml_xho_moo_tur_ukr_urd_azi_yor_vie_sod_ewe_lda_tsn	-1.07024165341498	-2.61966494698733	0.0102786445649587
197	hau_slo_swa_swe_wly_amr_amh_fre_aze_tur_bam_bat_xho_scr_bul_bsq_lit_sod_ewe_mnd_eng_mol_yor_ben_moo_grk_est_cic_bem_fin_rus_sid_geo_por_alb_pol_pan_mlt_owc_spa_hun_zul_ind_nor_jav_jpn_knd_kor_ukr_svk_tsn_bos_sun_arw_heb_mao_cnt_cze_ven_hin_tig_ctl_dut_urd_guj_qcu_ita_prs_afr_igb_anl_krd_gam_glc_mly_lat_akn_rom_dgb_tag_tha_chh_tml_ses_swt_uzb_ger_mcd_azi_fbf_vie_aeg_lda_dyu_tsw	-0.719479815374671	-1.72978226939741	0.0869867162113426
198	anl_svk_fbf_prs_chh_mlt_owc_urd_aze_azi_swa_mao_moo_hin_grk_bsq_swe_amh_igb_cnt_lat_bul_ses_ukr_dyu_arw_fin_bem_ven_est_guj_amr_geo_eng_cze_ben_slo_tig_sod_alb_hun_bam_ind_nor_sun_jpn_knd_kor_ctl_mol_xho_bos_tag_pol_gam_bat_mnd_spa_lda_scr_aeg_rus_pan_rom_afr_qcu_lit_fre_mcd_dgb_heb_dut_sid_ger_mly_ita_cic_krd_yor_jav_tha_wly_tml_swt_zul_tur_por_glc_uzb_tsn_vie_hau_ewe_tsw_akn	0.125373306613433	0.296001034732868	0.767889237178402
199	wly_arw_dgb_pan_hau_gam_anl_lit_uzb_aze_tsn_mly_zul_bos_prs_bsq_afr_amr_yor_mnd_rom_lat_lda_slo_bam_grk_fin_moo_dyu_hun_mol_sod_geo_ben_bul_spa_pol_tig_chh_ctl_est_igb_bat_cze_mao_jpn_knd_kor_hin_fre_fbf_urd_jav_guj_aeg_tag_cnt_ita_cic_eng_sid_krd_glc_rus_svk_qcu_ukr_ger_por_bem_mlt_scr_owc_mcd_sun_dut_ses_swe_ven_ind_tha_amh_tml_xho_ewe_azi_alb_nor_tur_tsw_vie_heb_akn_swt_swa	-0.210705886876257	-0.497755985260795	0.619830984784061
200	amr_bos_lda_lit_mlt_sod_heb_eng_tur_aze_swa_ind_igb_mol_slo_bsq_nor_owc_tsw_cnt_bul_ger_bem_guj_moo_pan_fin_cic_swt_est_por_anl_geo_ben_rom_lat_spa_amh_aeg_krd_hun_xho_bat_grk_tag_jpn_knd_kor_fre_rus_tsn_ukr_sun_ita_chh_mly_mnd_cze_fbf_urd_tig_prs_mcd_svk_afr_qcu_scr_glc_hin_ewe_sid_swe_wly_ctl_mao_dut_ses_alb_akn_jav_tha_gam_tml_bam_dyu_uzb_pol_arw_azi_ven_vie_hau_yor_dgb_zul	-0.859320216888035	-2.07722205817702	0.0405381382508947
201	anl_hin_ses_bos_heb_chh_amr_krd_uzb_azi_ewe_bat_tsn_lat_mol_bsq_pan_gam_swt_cnt_ctl_dut_dgb_prs_fbf_ben_hun_xho_yor_est_arw_mlt_geo_scr_nor_urd_cze_sid_aeg_bul_fin_lda_mly_eng_ind_jpn_knd_kor_spa_glc_akn_ger_jav_alb_sod_mao_mnd_por_igb_lit_amh_slo_grk_rom_swe_qcu_ita_mcd_guj_zul_wly_rus_hau_svk_tag_afr_ven_fre_swa_sun_tha_owc_tml_cic_dyu_tur_ukr_pol_aze_bem_vie_tig_bam_moo_tsw	-0.410903162127455	-0.975444934762179	0.331870074132587
202	chh_scr_tsn_bos_owc_anl_wly_fre_tur_aze_fbf_jav_swt_pan_mol_bsq_lat_sod_cic_cnt_nor_svk_swa_eng_bem_grk_est_ewe_zul_fin_rus_gam_geo_por_arw_mcd_dut_hau_amh_guj_hun_igb_bat_krd_ind_jpn_tml_kor_rom_cze_bam_prs_tag_ita_amr_sun_mnd_hin_ses_urd_tig_ger_bul_lit_afr_qcu_glc_pol_spa_moo_aeg_ben_heb_ctl_mly_slo_xho_swe_yor_mao_tha_sid_knd_ven_akn_azi_alb_ukr_uzb_lda_vie_mlt_dyu_tsw_dgb	0.196694504706022	0.463137678297982	0.644347665447929
203	amh_scr_ven_ita_sod_wly_heb_grk_azi_tur_bem_mao_dyu_mol_bos_bsq_glc_owc_ewe_cnt_dut_swe_swt_pan_akn_guj_fin_tsw_lda_hun_krd_hau_geo_lit_rom_ger_svk_aeg_gam_ukr_est_zul_sun_lat_bat_jpn_knd_kor_ben_prs_fbf_spa_mly_arw_tig_tag_mnd_nor_dgb_bul_anl_slo_mcd_cze_eng_qcu_ctl_pol_fre_ses_mlt_por_amr_hin_jav_urd_tsn_rus_bam_ind_tha_chh_tml_cic_yor_uzb_afr_alb_aze_moo_vie_sid_igb_xho_swa	0.602195068579786	1.42743802095092	0.156802867646348
204	mlt_por_dyu_ben_aeg_wly_chh_bos_azi_uzb_ven_sun_igb_afr_dut_bsq_svk_sod_tsw_mnd_nor_grk_swa_mcd_zul_ctl_fin_xho_swt_est_swe_owc_geo_lit_guj_alb_ukr_anl_tig_arw_hun_cic_mao_prs_ind_jpn_knd_kor_pan_eng_ses_krd_bat_ita_heb_mly_cnt_scr_yor_urd_amh_lat_glc_ger_rom_qcu_pol_bul_fre_tsn_hau_slo_amr_mol_jav_hin_fbf_spa_lda_tag_tha_sid_tml_bem_dgb_tur_rus_cze_aze_ewe_vie_gam_moo_bam_akn	0.785560245220505	1.86551246989289	0.0652620975972958
205	anl_nor_fbf_rus_hau_sid_heb_mol_tur_aze_bem_ind_moo_rom_spa_bsq_pan_sod_akn_cnt_bul_ukr_ven_cze_swa_ctl_hun_ses_ewe_fin_mcd_gam_geo_arw_fre_swe_lat_chh_tig_lit_est_zul_mao_grk_jav_jpn_knd_kor_prs_hin_dyu_pol_mly_alb_mlt_sun_mnd_bos_bam_ben_amh_guj_svk_por_scr_qcu_slo_urd_eng_dgb_amr_krd_wly_ita_bat_ger_igb_afr_yor_tag_tha_aeg_tml_tsn_tsw_azi_dut_glc_uzb_lda_vie_owc_swt_cic_xho	-0.420866597764811	-0.998646131713188	0.320557464251167
206	amh_ben_lda_ita_aeg_heb_anl_guj_azi_aze_fbf_tag_bem_grk_scr_bsq_glc_mlt_bam_cnt_bul_nor_igb_fre_tsn_slo_hun_swa_ewe_fin_rom_hau_geo_pol_mol_pan_lit_wly_sod_hin_est_dyu_mao_mcd_sun_jpn_knd_kor_krd_bos_dgb_urd_bat_swe_sid_mly_mnd_spa_ven_por_chh_arw_ctl_eng_afr_qcu_svk_lat_rus_akn_amr_prs_tig_alb_ind_ger_cic_dut_swt_jav_tha_gam_tml_moo_xho_uzb_ukr_cze_tur_zul_vie_owc_ses_tsw_yor	0.111320890137115	0.26172494728592	0.794112294049335
207	hau_ita_bem_afr_chh_sid_aeg_bul_tur_aze_swt_ind_ven_ger_ben_bsq_prs_mlt_zul_cnt_hin_rus_swa_scr_igb_grk_hun_ses_bam_est_mol_amr_geo_svk_alb_slo_nor_heb_wly_dut_fin_dgb_bat_pol_jav_jpn_knd_kor_pan_arw_akn_glc_mao_ctl_sod_tag_mnd_spa_tsw_bos_tig_cze_rom_swe_urd_qcu_krd_guj_fre_lda_amh_por_gam_ukr_mly_mcd_cic_lit_yor_sun_tha_anl_tml_tsn_fbf_uzb_lat_eng_azi_dyu_vie_owc_ewe_moo_xho	-0.743005518982101	-1.78395857222757	0.0776919744402945
208	heb_rus_tsw_cze_gam_aeg_wly_guj_azi_uzb_igb_mao_zul_afr_ukr_bsq_arw_hau_fbf_mnd_dut_spa_xho_eng_dyu_nor_fin_moo_cic_est_pol_anl_geo_hin_alb_glc_lit_sid_owc_swe_hun_ewe_bat_rom_mly_jpn_tml_kor_bos_krd_swt_fre_jav_ger_amr_ind_cnt_scr_dgb_por_tig_prs_lat_urd_slo_qcu_ita_mcd_ctl_ven_amh_mol_chh_svk_tag_grk_tsn_pan_bam_sun_tha_sod_knd_ses_bem_aze_ben_bul_tur_lda_vie_mlt_swa_yor_akn	-0.651977385816631	-1.56065115589626	0.122002716045319
209	gam_arw_moo_dut_sid_heb_chh_ben_uzb_azi_xho_jav_bam_eng_urd_bsq_guj_hau_igb_mnd_swe_krd_ven_hin_akn_slo_hun_ewe_swa_est_pan_wly_geo_por_rus_nor_cze_amh_owc_bos_fin_zul_bat_ger_mao_jpn_tml_kor_ukr_glc_swt_bul_tag_scr_mlt_ind_cnt_lat_yor_mol_sod_fre_spa_mcd_ctl_qcu_ita_afr_lit_lda_amr_pol_aeg_svk_sun_alb_tsn_prs_bem_mly_tha_tig_knd_tsw_fbf_tur_rom_grk_aze_ses_vie_anl_cic_dyu_dgb	-0.22859055202031	-0.540002537739922	0.590486038901147
210	heb_urd_igb_fre_amr_owc_sod_pan_azi_uzb_swt_jav_moo_ctl_por_bsq_nor_wly_tsn_mnd_mol_scr_xho_guj_dyu_swe_est_cic_swa_hun_cze_tig_geo_svk_eng_hin_pol_hau_anl_bul_fin_ven_mao_prs_mly_jpn_tml_kor_bos_rus_ewe_grk_sun_afr_sid_ind_cnt_lat_fbf_ukr_mlt_spa_glc_alb_dut_qcu_ger_rom_arw_lda_chh_lit_amh_ita_bat_slo_akn_mcd_zul_tag_tha_aeg_knd_bam_yor_tur_krd_ben_aze_ses_vie_gam_dgb_bem_tsw	-0.586104627110258	-1.39601921165584	0.166032370021957
211	amr_por_ven_glc_hau_mlt_sod_rus_uzb_tur_yor_mao_ses_pan_bul_bsq_pol_tig_xho_mnd_afr_krd_zul_slo_tsw_lit_est_swt_bam_fin_svk_anl_geo_scr_ita_mol_ben_chh_amh_guj_hun_fbf_jav_bos_tag_jpn_knd_kor_grk_rom_igb_ukr_sun_ger_aeg_mly_cnt_urd_bem_alb_heb_mcd_eng_swe_hin_qcu_nor_fre_arw_tsn_owc_prs_wly_cze_bat_ctl_swa_dut_cic_ind_tha_sid_tml_dgb_akn_azi_lat_spa_aze_dyu_vie_gam_lda_ewe_moo	0.120719237420781	0.28398185740863	0.77705557664363
212	heb_alb_ewe_svk_sod_hau_anl_afr_tur_aze_lda_bat_dyu_urd_eng_bsq_dut_aeg_cic_mnd_rus_lit_ven_mol_swa_mcd_hun_moo_bam_est_arw_tig_geo_swe_bul_pol_por_owc_sid_fre_fin_zul_mao_nor_mly_jpn_tml_kor_scr_lat_tsw_bos_tag_hin_amr_ind_cnt_ger_bem_spa_chh_prs_cze_ukr_pan_qcu_rom_guj_grk_dgb_mlt_ctl_wly_slo_sun_ita_xho_krd_yor_jav_tha_amh_knd_akn_ses_uzb_ben_glc_azi_fbf_vie_gam_tsn_swt_igb	-0.342258225467878	-0.810160846621972	0.41991596697259
213	amh_arw_bem_ita_hau_wly_sid_guj_aze_azi_dyu_ind_akn_pol_mcd_bsq_rom_gam_igb_cnt_prs_eng_ven_bos_lda_dut_hun_ewe_swt_fin_ger_anl_geo_lat_scr_alb_pan_tig_sod_swe_est_ses_sun_rus_tag_jpn_tml_kor_glc_svk_xho_ben_mao_mol_owc_jav_mnd_krd_fbf_grk_mlt_afr_por_urd_hin_qcu_lit_bul_cze_moo_aeg_spa_amr_ukr_bat_nor_tsw_slo_swa_mly_tha_heb_knd_bam_zul_tur_fre_ctl_uzb_cic_vie_chh_yor_tsn_dgb	-0.175632317513667	-0.414982339177994	0.679110610057289
214	amr_scr_lda_ctl_anl_owc_heb_slo_aze_uzb_bam_mao_fbf_krd_alb_bsq_bul_sod_swt_cnt_arw_ita_akn_prs_swa_lat_fin_ven_ewe_hun_eng_tig_geo_afr_swe_pol_mcd_chh_amh_svk_est_tsw_ind_mol_mly_jpn_knd_kor_bos_ben_xho_rus_tag_urd_wly_sun_mnd_ger_igb_por_gam_rom_spa_nor_guj_qcu_fre_ukr_cze_yor_aeg_lit_sid_glc_bat_hin_zul_dut_moo_jav_tha_hau_tml_bem_dyu_tur_pan_grk_azi_dgb_vie_mlt_ses_tsn_cic	-0.0684801448833477	-0.161475345111235	0.872069310095156
215	chh_guj_zul_prs_sid_wly_anl_fre_aze_azi_bem_jav_swt_ben_mol_bsq_krd_sod_igb_cnt_bul_rus_yor_urd_dgb_grk_hun_bam_tsn_fin_ger_amr_geo_dut_cze_por_rom_gam_mlt_swe_est_ewe_tag_nor_mly_jpn_tml_kor_scr_eng_swa_lat_mao_ukr_tig_bat_mnd_ita_akn_alb_amh_pan_lit_spa_pol_qcu_slo_svk_mcd_tsw_owc_arw_heb_hin_sun_ctl_fbf_afr_cic_ind_tha_aeg_knd_moo_dyu_tur_bos_glc_uzb_xho_vie_hau_ven_ses_lda	-0.367453394224962	-0.871342659757585	0.385810898640915
216	hau_fre_swt_pan_tig_gam_owc_bul_aze_tur_bem_bat_akn_mcd_alb_bsq_bos_amr_ses_cnt_hin_urd_tsw_ger_fbf_afr_est_bam_tsn_fin_guj_sid_geo_ukr_dut_lit_eng_anl_aeg_krd_hun_dyu_ind_nor_jav_jpn_tml_kor_lat_por_zul_scr_mao_ctl_chh_sun_mnd_ben_cic_rus_heb_slo_glc_grk_prs_qcu_svk_spa_rom_igb_wly_ita_amh_mol_tag_cze_lda_swe_yor_mly_tha_mlt_knd_moo_xho_azi_pol_arw_uzb_ven_vie_sod_ewe_dgb_swa	-0.878457249119103	-2.12397122599684	0.0363262081803518
217	anl_afr_fbf_pan_amh_heb_aeg_spa_aze_uzb_xho_ind_dgb_svk_lat_bsq_ita_tig_akn_cnt_alb_prs_yor_glc_igb_lit_fin_bam_tsn_hun_ben_owc_geo_ukr_pol_guj_rom_wly_sod_ger_est_swa_mao_krd_jav_jpn_knd_kor_dut_ctl_ses_arw_bat_por_amr_tag_mnd_swe_dyu_nor_gam_scr_mcd_mol_rus_qcu_bos_eng_fre_swt_hau_slo_chh_bul_mly_grk_moo_cze_bem_sun_tha_mlt_tml_ven_cic_tur_hin_urd_azi_tsw_vie_sid_ewe_lda_zul	-0.61449483183928	-1.46680362477046	0.145802973609021
218	sid_grk_moo_spa_mlt_anl_amh_prs_tur_azi_tsw_bat_zul_bul_cze_bsq_ger_gam_xho_mnd_rus_svk_lda_guj_igb_lat_hun_dyu_swa_fin_bos_hau_geo_mcd_slo_afr_ukr_aeg_chh_fre_est_swt_mao_krd_mly_jpn_knd_kor_urd_ctl_bam_pol_tag_alb_heb_ind_cnt_swe_akn_glc_amr_pan_nor_scr_eng_qcu_dut_mol_arw_cic_tig_hin_sod_rom_jav_ben_bem_por_tsn_sun_tha_wly_tml_ses_dgb_aze_ita_lit_uzb_yor_vie_owc_ven_ewe_fbf	-0.0996398004410691	-0.235331437172689	0.814468918432221
219	hau_guj_ven_krd_owc_anl_aeg_afr_azi_uzb_xho_sun_tsn_ita_ctl_bsq_scr_gam_ses_mnd_ger_grk_cic_glc_akn_nor_hun_dgb_igb_fin_rom_mlt_geo_rus_alb_cze_lit_amh_sid_fre_est_fbf_ind_ben_mao_jpn_knd_kor_urd_arw_lda_por_mly_bul_chh_jav_cnt_mcd_dyu_hin_wly_dut_mol_swe_eng_qcu_slo_svk_bos_tsw_sod_pol_heb_prs_tag_pan_bem_lat_swa_bat_tha_amr_tml_zul_moo_aze_ukr_spa_tur_bam_vie_tig_yor_ewe_swt	-0.432487673100694	-1.02752821970601	0.306836920616982
220	sod_ctl_zul_lit_hau_gam_amr_grk_aze_tur_xho_bat_dyu_pan_glc_bsq_rom_tig_swa_cnt_ita_cze_moo_fre_cic_eng_hun_igb_ven_est_afr_heb_geo_lat_slo_prs_dut_owc_chh_arw_fin_ewe_tag_swe_jav_jpn_knd_kor_urd_scr_bem_alb_sun_ukr_wly_mao_mnd_mol_fbf_rus_mlt_bos_krd_svk_bul_qcu_nor_guj_pol_ses_aeg_por_sid_mcd_ind_spa_dgb_ger_tsn_mly_tha_anl_tml_tsw_lda_uzb_hin_ben_azi_bam_vie_amh_yor_swt_akn	-0.134424302487838	-0.317278079250716	0.751743813142347
221	amh_ger_bem_swe_aeg_anl_amr_svk_tur_uzb_lda_mao_swa_ben_lat_bsq_mcd_wly_tsn_mnd_glc_nor_dyu_mol_xho_prs_fin_zul_tsw_est_krd_owc_geo_arw_scr_spa_bul_hau_sid_pan_hun_moo_jav_ctl_mly_jpn_tml_kor_pol_rus_swt_hin_bat_fre_tig_tag_cnt_alb_ven_afr_gam_ukr_ita_rom_guj_qcu_dut_grk_slo_ewe_chh_eng_sod_bos_sun_cze_ses_por_cic_ind_tha_mlt_knd_bam_dgb_azi_urd_lit_aze_akn_vie_heb_igb_yor_fbf	-0.305839736852579	-0.723749028723736	0.471036425299659
222	tig_bul_tsw_ben_heb_aeg_mlt_guj_azi_uzb_ses_jav_akn_afr_swe_bsq_scr_hau_bam_mnd_ukr_eng_tsn_mol_ven_cze_fin_xho_yor_est_lat_amr_geo_pol_grk_bos_slo_amh_anl_lit_hun_moo_mly_svk_bat_jpn_knd_kor_ctl_glc_ewe_prs_ind_nor_owc_tag_cnt_arw_swa_rus_sod_mcd_fre_rom_spa_qcu_krd_alb_hin_fbf_sid_ita_wly_ger_sun_pan_dyu_por_zul_mao_tha_chh_tml_lda_dgb_tur_dut_urd_aze_cic_vie_gam_swt_igb_bem	-0.0934407134161849	-0.220061648417857	0.82630548054845
223	tig_dut_cic_rom_hau_anl_wly_hin_aze_uzb_zul_tag_ses_por_arw_bsq_lat_sid_dgb_cnt_spa_bos_akn_eng_swa_mol_est_yor_swt_hun_glc_gam_geo_nor_pol_ita_ctl_aeg_amh_afr_fin_dyu_jav_grk_sun_jpn_tml_kor_svk_alb_lda_bul_ind_krd_heb_mao_mnd_slo_moo_mcd_chh_fre_guj_swe_prs_qcu_scr_ukr_urd_igb_sod_cze_amr_ger_bat_pan_bem_rus_fbf_mly_tha_owc_knd_xho_tsw_azi_lit_ben_tur_ewe_vie_mlt_bam_tsn_ven	-0.10799525143816	-0.2551917204401	0.799138535372106
224	amh_ben_dgb_urd_hau_sid_aeg_grk_azi_aze_dyu_ind_fbf_krd_fre_bsq_ctl_owc_swt_cnt_rus_bul_ewe_scr_xho_por_hun_tsw_bem_est_pol_wly_geo_mol_spa_swe_bos_amr_sod_prs_fin_yor_mly_lit_bat_jpn_knd_kor_lat_slo_cic_pan_tag_cze_gam_jav_mnd_alb_swa_guj_tig_rom_ger_afr_svk_qcu_nor_eng_ita_tsn_anl_mcd_mlt_arw_sun_hin_igb_dut_bam_mao_tha_heb_tml_ses_ven_tur_glc_ukr_uzb_moo_vie_chh_akn_zul_lda	0.0681600825263091	0.160615752394856	0.872744418813526
225	anl_grk_swt_cze_sid_chh_aeg_ita_azi_aze_tsw_sun_bam_fre_spa_bsq_prs_tig_moo_cnt_alb_afr_xho_glc_zul_svk_est_fbf_cic_hun_bul_heb_geo_eng_swe_lit_krd_hau_wly_bos_fin_swa_ind_pol_mly_jpn_tml_kor_urd_mcd_ses_scr_tag_por_sod_jav_mnd_rus_ewe_ctl_mlt_dut_ger_ben_guj_qcu_lat_arw_hin_bem_amr_slo_amh_mol_mao_pan_dgb_nor_igb_bat_tha_gam_knd_ven_lda_uzb_rom_ukr_tur_yor_vie_owc_akn_tsn_dyu	-0.462906062827699	-1.10141134123714	0.273560110979359
226	aeg_slo_tsn_ita_chh_tig_sod_lat_tur_aze_zul_mao_bam_swe_ukr_bsq_rom_hau_swa_cnt_urd_por_xho_prs_yor_ben_fin_moo_fbf_hun_spa_amr_geo_ctl_dut_pan_fre_mlt_gam_lit_est_swt_bat_eng_tag_jpn_tml_kor_mol_hin_dgb_scr_sun_afr_amh_ind_mnd_glc_dyu_rus_heb_svk_alb_krd_mcd_qcu_cze_bos_pol_ven_sid_grk_owc_bul_jav_guj_cic_arw_igb_mly_tha_wly_knd_bem_akn_azi_ger_nor_uzb_ewe_vie_anl_lda_tsw_ses	-0.539081937598591	-1.2860721279342	0.201610634066129
227	tig_slo_bem_pol_anl_chh_aeg_ben_azi_tur_swt_mly_ses_prs_rom_bsq_krd_gam_cic_mnd_scr_lit_tsw_fre_igb_pan_est_zul_lda_fin_grk_hau_geo_ukr_lat_mcd_nor_amr_sod_por_hun_dyu_tag_ita_ind_jpn_tml_kor_eng_alb_swa_arw_sun_svk_sid_bat_cnt_swe_tsn_glc_heb_guj_ctl_bul_mol_qcu_rus_dut_hin_bam_wly_urd_mlt_ger_mao_afr_xho_bos_fbf_jav_tha_amh_knd_moo_yor_aze_spa_cze_uzb_akn_vie_owc_dgb_ven_ewe	0.298170822861047	0.702074270849121	0.484386270288074
228	amr_ita_swt_pan_gam_owc_mlt_guj_azi_aze_dyu_ind_ven_spa_arw_bsq_eng_wly_akn_cnt_dut_glc_ses_grk_bam_swe_est_ewe_swa_hun_ctl_amh_geo_lit_mcd_hin_prs_heb_tig_svk_fin_tsn_sun_alb_mly_jpn_tml_kor_scr_fre_lda_bul_mao_nor_sod_jav_mnd_lat_tsw_bos_hau_ben_por_afr_rus_qcu_krd_cze_slo_moo_anl_urd_chh_mol_bat_rom_cic_ukr_igb_tag_tha_aeg_knd_xho_zul_uzb_pol_ger_tur_dgb_vie_sid_bem_fbf_yor	-0.509578153889728	-1.21188289980977	0.228627249643914
229	amh_hin_bam_ita_chh_sid_amr_prs_aze_tur_ven_mly_igb_fre_por_bsq_ben_hau_moo_cnt_cze_slo_cic_urd_lda_rus_est_yor_xho_hun_mcd_aeg_geo_afr_nor_krd_guj_wly_owc_eng_fin_zul_tag_lit_mao_jpn_knd_kor_dut_pol_swa_ukr_bat_ctl_tig_sun_mnd_mol_ses_swe_gam_pan_alb_svk_glc_qcu_spa_grk_bos_fbf_sod_scr_heb_arw_jav_bul_dyu_ger_tsw_ind_tha_anl_tml_tsn_bem_uzb_lat_rom_azi_ewe_vie_mlt_swt_dgb_akn	-0.766456809359548	-1.84324283946067	0.0684786349106959
230	aeg_fre_cic_grk_mlt_tig_chh_cze_aze_uzb_ses_mly_bam_krd_svk_bsq_prs_amr_swa_cnt_bos_bul_moo_spa_zul_lat_est_igb_dyu_hun_eng_heb_geo_pol_ben_mcd_mol_sid_owc_afr_fin_bem_ind_hin_jav_jpn_knd_kor_guj_ctl_ewe_urd_tag_swe_wly_sun_mnd_ukr_tsn_slo_sod_scr_glc_dut_pan_qcu_por_ita_arw_akn_amh_ger_anl_nor_mao_rus_yor_rom_fbf_bat_tha_gam_tml_dgb_lda_tur_lit_alb_azi_xho_vie_hau_tsw_ven_swt	0.132917264106084	0.312572130012291	0.755305562356118
231	mlt_eng_dyu_scr_wly_anl_sid_dut_azi_tur_igb_jav_tsn_arw_prs_bsq_grk_gam_ses_mnd_slo_hin_moo_ita_ven_afr_fin_dgb_tsw_hun_mcd_owc_geo_svk_mol_pan_ukr_amr_chh_bul_est_zul_bat_rus_mao_jpn_knd_kor_lit_lat_fbf_alb_mly_urd_heb_sun_cnt_ger_lda_rom_amh_fre_krd_pol_ben_qcu_guj_cze_glc_swt_sod_ctl_tig_bos_ind_swe_cic_nor_bem_tag_tha_hau_tml_akn_yor_aze_por_spa_uzb_bam_vie_aeg_ewe_swa_xho	-0.581833219309971	-1.38977210180876	0.167916033422155
232	heb_pol_bem_swe_aeg_owc_anl_ukr_azi_tur_fbf_jav_dyu_por_lat_bsq_bos_mlt_cic_cnt_guj_lit_swa_afr_swt_mol_hun_xho_tsw_fin_svk_sod_geo_bul_ben_nor_hin_tig_wly_ger_est_ewe_mao_ctl_sun_jpn_tml_kor_slo_arw_tsn_krd_bat_cze_gam_ind_mnd_glc_dgb_mcd_hau_rus_spa_eng_rom_qcu_fre_prs_dut_zul_sid_grk_amh_pan_tag_scr_lda_alb_akn_mly_tha_amr_knd_ses_igb_uzb_ita_urd_aze_ven_vie_chh_yor_bam_moo	-0.720375610255344	-1.72604677187063	0.0876598716604669
233	aeg_ukr_dyu_mol_sid_wly_sod_glc_aze_uzb_ven_tag_fbf_ctl_rus_bsq_pan_anl_ewe_mnd_slo_rom_swt_ger_tsw_ben_hun_zul_swa_est_eng_mlt_geo_guj_mcd_prs_grk_amr_amh_lit_fin_cic_ind_afr_bat_jpn_tml_kor_hin_pol_yor_por_mly_scr_heb_mao_cnt_swe_ses_fre_hau_urd_svk_arw_nor_qcu_lat_ita_alb_igb_owc_bos_gam_krd_jav_spa_moo_dut_bam_sun_tha_tig_knd_tsn_akn_azi_bul_cze_tur_dgb_vie_chh_bem_lda_xho	-0.530849671176103	-1.26353109405433	0.209556629569612
234	sid_por_swa_ger_tig_mlt_owc_grk_aze_azi_xho_bat_ses_arw_ita_bsq_lit_gam_ewe_cnt_mcd_prs_bam_dut_tsn_ukr_fin_ven_fbf_hun_lat_aeg_geo_mol_scr_guj_fre_wly_hau_eng_est_akn_jav_cze_ind_jpn_knd_kor_ben_bul_lda_krd_mao_rus_sod_tag_mnd_bos_bem_swe_heb_spa_ctl_slo_nor_qcu_rom_alb_pol_tsw_amh_hin_amr_urd_mly_afr_dgb_svk_dyu_sun_tha_chh_tml_moo_zul_tur_pan_glc_uzb_cic_vie_anl_yor_swt_igb	0.407587189427609	0.962077281033588	0.338505617402655
235	aeg_scr_akn_hin_hau_chh_wly_pol_tur_uzb_dyu_sun_bam_ukr_spa_bsq_pan_amh_igb_mnd_prs_ctl_bem_ger_swa_lit_fin_cic_ewe_hun_arw_tig_geo_ita_mol_por_nor_owc_mlt_guj_est_tsn_ind_grk_mao_jpn_knd_kor_bos_lat_tsw_urd_tag_dut_heb_jav_cnt_glc_lda_eng_amr_ben_krd_cze_swe_qcu_bul_mcd_slo_zul_gam_fre_sod_alb_mly_afr_xho_rus_ven_bat_tha_sid_tml_swt_dgb_azi_rom_svk_aze_moo_vie_anl_fbf_ses_yor	-0.190707987466774	-0.450370983817719	0.65349112774975
236	chh_urd_ewe_ben_mlt_aeg_tig_svk_aze_azi_tsn_mly_moo_rus_cze_bsq_fre_amh_fbf_mnd_swe_mcd_dyu_nor_xho_ger_hun_igb_ven_est_glc_owc_geo_slo_guj_mol_pol_anl_wly_scr_fin_cic_bat_ctl_ind_jpn_knd_kor_prs_bos_lda_arw_jav_hin_hau_tag_cnt_grk_swt_ukr_heb_ita_rom_pan_lit_qcu_afr_lat_krd_bam_sod_bul_gam_alb_mao_dut_dgb_por_tsw_sun_tha_sid_tml_yor_ses_uzb_spa_eng_tur_swa_vie_amr_akn_bem_zul	-0.253427926271062	-0.599558841581756	0.55025821905148
237	heb_ukr_xho_urd_chh_gam_wly_hin_azi_aze_moo_tag_swa_ctl_rus_bsq_bos_mlt_yor_mnd_rom_pan_akn_krd_ewe_scr_fin_bem_dgb_est_mcd_sod_geo_fre_lit_cze_bul_anl_amr_mol_hun_ses_bat_dut_mly_jpn_tml_kor_swe_slo_cic_pol_sun_ben_hau_jav_cnt_glc_tsw_nor_tig_eng_ger_afr_prs_qcu_spa_arw_svk_lda_aeg_ita_owc_por_mao_guj_igb_lat_fbf_ind_tha_amh_knd_zul_tsn_uzb_grk_alb_tur_ven_vie_sid_dyu_bam_swt	-0.372203682341056	-0.881969949845609	0.380066956501742
238	chh_rom_zul_mol_amr_sid_wly_bul_uzb_aze_ven_ind_bem_pol_arw_bsq_bos_sod_moo_cnt_swe_scr_lda_hin_dgb_spa_est_yor_swt_fin_ger_hau_geo_ben_fre_grk_prs_owc_mlt_krd_hun_fbf_mly_eng_bat_jpn_knd_kor_cze_por_ses_slo_mao_svk_amh_tag_mnd_mcd_cic_alb_tig_urd_afr_lit_guj_qcu_ukr_ctl_rus_tsw_heb_ita_gam_dut_jav_pan_xho_glc_tsn_sun_tha_anl_tml_swa_ewe_tur_nor_lat_azi_igb_vie_aeg_bam_dyu_akn	-0.705539016775522	-1.69540452689676	0.093344371346697
239	anl_spa_zul_glc_gam_hau_mlt_mol_aze_tur_moo_jav_dyu_grk_mcd_bsq_bul_owc_igb_mnd_cze_prs_swt_afr_cic_slo_fin_lda_fbf_est_dut_sid_geo_guj_rus_ita_rom_sod_aeg_nor_hun_akn_tag_urd_bat_jpn_knd_kor_arw_eng_tsw_lit_ind_alb_tig_mao_cnt_hin_bem_ukr_heb_svk_swe_bos_lat_qcu_pan_ctl_scr_dgb_amh_fre_chh_ben_sun_ger_bam_krd_ewe_mly_tha_wly_tml_ses_ven_azi_por_pol_uzb_xho_vie_amr_swa_yor_tsn	-0.783634116026063	-1.88826295230645	0.0621078312177837
240	wly_scr_yor_mol_tig_sod_sid_pan_azi_uzb_igb_ind_bam_guj_lit_bsq_ctl_mlt_tsw_mnd_rus_bos_bem_afr_swt_glc_hun_akn_tsn_est_rom_aeg_geo_krd_ukr_cze_svk_hau_heb_nor_fin_swa_mly_ger_mao_jpn_tml_kor_lat_ita_lda_prs_jav_slo_chh_sun_cnt_pol_fbf_por_anl_arw_spa_dut_hin_qcu_bul_ben_mcd_ses_amr_grk_gam_alb_tag_fre_dyu_eng_ewe_bat_tha_owc_knd_dgb_ven_aze_urd_swe_tur_zul_vie_amh_moo_xho_cic	-0.00543991802746542	-0.012820159026358	0.989798735368316
241	tig_afr_moo_rus_gam_wly_amr_svk_tur_uzb_yor_tag_dgb_urd_lit_bsq_fre_heb_cic_cnt_lat_scr_zul_ben_bem_ita_est_fbf_dyu_fin_nor_sid_geo_por_bul_mol_swe_anl_hau_slo_hun_akn_sun_cze_mly_jpn_tml_kor_mcd_arw_tsn_spa_bat_dut_aeg_ind_mnd_ukr_ven_glc_mlt_pan_pol_eng_krd_qcu_grk_ger_hin_xho_chh_guj_sod_bos_mao_ctl_lda_rom_bam_jav_tha_amh_knd_igb_swa_azi_alb_prs_aze_ses_vie_owc_ewe_swt_tsw	-0.376981282137692	-0.894495649356393	0.373365914403386
242	hau_ita_dyu_mcd_sid_chh_amh_lat_uzb_tur_akn_jav_fbf_slo_hin_bsq_ger_sod_ewe_cnt_spa_swe_swa_por_yor_guj_hun_bem_tsw_fin_rom_amr_geo_afr_pan_nor_glc_owc_aeg_rus_est_dgb_mao_krd_mly_jpn_tml_kor_pol_fre_bam_grk_bat_ctl_wly_tag_mnd_lit_igb_scr_tig_cze_dut_prs_bos_qcu_svk_eng_ukr_tsn_anl_arw_heb_bul_sun_ben_xho_urd_moo_ind_tha_gam_knd_ses_cic_aze_alb_mol_azi_ven_vie_mlt_zul_swt_lda	0.00610050455918195	0.0143719372671006	0.988564034744109
243	hau_glc_lda_guj_gam_aeg_sod_rus_tur_aze_tsw_mly_dgb_swe_ger_bsq_pan_amr_bem_mnd_bul_fre_bam_eng_yor_prs_est_fbf_moo_hun_ben_owc_geo_rom_lat_dut_alb_anl_heb_slo_fin_xho_ind_hin_sun_jpn_tml_kor_nor_ita_dyu_bos_mao_grk_mlt_jav_cnt_urd_cic_ctl_chh_scr_pol_ukr_spa_qcu_cze_krd_arw_akn_amh_afr_tig_svk_bat_lit_zul_mol_igb_tag_tha_sid_knd_swa_ses_uzb_mcd_por_azi_ven_vie_wly_tsn_ewe_swt	-0.974755127556526	-2.38130088991474	0.0192896172143571
244	gam_mol_ewe_hin_sid_sod_mlt_rom_tur_azi_zul_mao_lda_ukr_nor_bsq_swe_owc_xho_mnd_eng_fre_igb_grk_moo_lit_fin_bem_dyu_est_alb_aeg_geo_mcd_lat_scr_ben_wly_tig_bul_hun_ven_mly_slo_sun_jpn_tml_kor_glc_cze_ses_por_ind_pan_hau_tag_cnt_dut_dgb_ctl_chh_pol_arw_guj_ger_qcu_rus_prs_afr_swa_amr_krd_amh_bos_bat_spa_akn_urd_fbf_jav_tha_heb_knd_swt_bam_uzb_ita_svk_aze_tsw_vie_anl_yor_cic_tsn	-0.326924516647487	-0.774172132682808	0.440792674974358
245	heb_svk_lda_pan_sod_tig_owc_lat_uzb_tur_dyu_ind_zul_krd_pol_bsq_ctl_wly_ses_cnt_fre_bos_bam_nor_xho_alb_hun_ven_tsn_fin_guj_aeg_geo_cze_grk_por_hin_amr_mlt_rus_est_fbf_jav_spa_sun_jpn_knd_kor_mcd_prs_tsw_afr_bat_ben_chh_mao_mnd_ger_cic_scr_hau_dut_ita_arw_slo_qcu_glc_rom_swe_yor_gam_mol_amh_eng_tag_ukr_igb_bul_ewe_mly_tha_anl_tml_dgb_bem_aze_lit_urd_azi_moo_vie_sid_swt_swa_akn	-0.895853594995393	-2.17115984653183	0.0324644342147256
246	owc_cze_dyu_slo_aeg_tig_amr_alb_aze_tur_bam_jav_dgb_bul_afr_bsq_fre_chh_swt_cnt_urd_svk_ewe_por_igb_ger_est_fbf_bem_fin_mol_hau_geo_eng_glc_pol_rus_mlt_anl_ben_hun_cic_mao_dut_mly_jpn_knd_kor_prs_scr_tsn_mcd_sun_ukr_wly_bat_mnd_lat_akn_grk_sod_arw_swe_rom_guj_qcu_spa_krd_nor_yor_sid_pan_gam_hin_ind_ctl_ven_lit_zul_tag_tha_amh_tml_xho_lda_uzb_ita_bos_azi_tsw_vie_heb_ses_moo_swa	-0.567730447077291	-1.35724889634825	0.17798690365037
247	sod_alb_igb_ita_owc_tig_aeg_urd_tur_aze_ewe_jav_xho_afr_eng_bsq_bul_mlt_yor_mnd_hin_spa_ses_por_dgb_krd_est_swa_swt_fin_ben_hau_geo_nor_mcd_prs_scr_gam_wly_grk_hun_moo_mly_ctl_mao_jpn_tml_kor_glc_ukr_zul_slo_tag_arw_chh_bat_cnt_swe_cic_dut_amh_bos_lit_mol_svk_qcu_rus_cze_pan_fbf_sid_pol_heb_ger_ind_guj_akn_fre_tsn_sun_tha_amr_knd_bam_dyu_azi_lat_rom_uzb_tsw_vie_anl_bem_ven_lda	-0.567041396342358	-1.35339058200458	0.17921133778813
248	sid_bos_bam_cze_amh_heb_aeg_scr_tur_azi_ses_tag_xho_ctl_grk_bsq_pol_chh_yor_cnt_glc_rom_moo_slo_zul_prs_est_swa_tsn_fin_guj_tig_geo_svk_lit_pan_swe_amr_hau_arw_hun_igb_sun_lat_mly_jpn_knd_kor_mcd_krd_lda_fre_ind_ben_wly_mao_mnd_ita_dgb_ger_sod_mol_hin_afr_ukr_qcu_nor_dut_alb_bem_mlt_rus_gam_urd_jav_por_fbf_eng_cic_bat_tha_owc_tml_ven_swt_aze_bul_spa_uzb_ewe_vie_anl_akn_tsw_dyu	-0.418876850080774	-0.994943360870733	0.322345510582211
249	mlt_ukr_akn_mcd_gam_aeg_anl_guj_azi_aze_dgb_bat_moo_por_slo_bsq_afr_owc_ewe_cnt_mol_pan_swa_bul_ses_urd_fin_bam_tsw_est_grk_chh_geo_eng_spa_glc_ita_hau_amh_dut_hun_igb_mly_svk_mao_jpn_tml_kor_hin_bos_cic_rus_jav_prs_tig_ind_mnd_ctl_xho_swe_sid_nor_lit_fre_rom_qcu_lat_ger_scr_ven_wly_ben_amr_arw_tag_pol_bem_krd_lda_sun_tha_heb_knd_yor_dyu_uzb_cze_alb_tur_swt_vie_sod_zul_fbf_tsn	-0.493960296903395	-1.17279178863782	0.243874551755053
250	amr_bul_yor_alb_amh_gam_aeg_krd_uzb_azi_xho_ind_igb_spa_ctl_bsq_bos_wly_akn_cnt_slo_mol_bam_rus_ses_ukr_hun_cic_tsn_est_dut_chh_geo_ben_fre_guj_glc_mlt_heb_pol_fin_moo_bat_lit_mao_jpn_knd_kor_svk_swe_bem_urd_mly_scr_hau_tag_mnd_cze_fbf_pan_owc_afr_grk_hin_ita_qcu_prs_arw_nor_lda_sod_por_sid_mcd_sun_rom_tsw_lat_dgb_jav_tha_tig_tml_ven_swa_tur_ger_eng_aze_dyu_vie_anl_zul_swt_ewe	0.0561209216371092	0.13222909985733	0.895088749372343
251	anl_pol_dgb_svk_tig_owc_amh_ukr_aze_uzb_dyu_jav_tsw_cze_eng_bsq_arw_hau_tsn_mnd_alb_ben_bam_bos_cic_slo_hun_xho_swa_est_spa_gam_geo_ctl_prs_guj_swe_aeg_sid_afr_fin_ven_mao_pan_ind_jpn_knd_kor_ger_hin_yor_bul_tag_fre_sod_bat_cnt_mol_moo_lit_mlt_rus_mcd_grk_krd_qcu_glc_nor_por_ses_heb_dut_wly_ita_mly_lat_ewe_urd_akn_sun_tha_chh_tml_bem_lda_azi_scr_rom_tur_zul_vie_amr_igb_fbf_swt	-0.420563518588078	-0.998991392407018	0.320391076276227
252	anl_por_dgb_eng_gam_sod_wly_swe_tur_uzb_bem_tag_ses_glc_mcd_bsq_krd_owc_fbf_mnd_nor_scr_ven_lit_yor_rus_hun_lda_igb_est_alb_heb_geo_dut_pol_ger_rom_tig_sid_guj_fin_moo_bat_mol_jav_jpn_knd_kor_arw_lat_cic_urd_mao_grk_aeg_ind_cnt_pan_bam_ita_hau_prs_ben_ctl_fre_qcu_slo_afr_spa_swt_chh_bul_amh_ukr_sun_svk_swa_bos_akn_mly_tha_amr_tml_zul_tsn_azi_cze_hin_aze_dyu_vie_mlt_xho_ewe_tsw	-0.707967513255073	-1.69962390128436	0.0925442207416926
253	sid_ctl_bem_cze_mlt_amh_owc_ben_uzb_tur_moo_jav_ven_rus_pan_bsq_swe_gam_tsw_cnt_glc_urd_igb_prs_yor_ita_hun_swt_ses_est_grk_wly_geo_slo_nor_ger_pol_amr_aeg_fre_fin_akn_ind_mcd_bat_jpn_knd_kor_afr_hin_tsn_eng_tag_ukr_hau_mao_mnd_rom_ewe_bul_anl_bos_krd_dut_lit_qcu_mol_alb_scr_xho_chh_por_sod_svk_sun_spa_dyu_guj_swa_mly_tha_heb_tml_cic_dgb_aze_lat_arw_azi_zul_vie_tig_lda_bam_fbf	-0.530333534201883	-1.26543379586382	0.208877124820864
254	heb_nor_ewe_rom_mlt_anl_amr_slo_uzb_aze_xho_jav_akn_mcd_mol_bsq_ger_amh_bam_cnt_arw_ukr_moo_lit_ses_cze_hun_swt_fbf_fin_prs_sid_geo_glc_guj_spa_urd_wly_gam_krd_est_lda_ind_ctl_mao_jpn_knd_kor_swe_ben_bem_dut_tag_bul_owc_sun_mnd_por_ven_scr_tig_eng_pan_bos_pol_qcu_grk_afr_rus_yor_aeg_alb_hau_fre_mly_ita_dgb_svk_cic_bat_tha_sod_tml_dyu_igb_tur_lat_hin_azi_tsw_vie_chh_tsn_zul_swa	0.405281714312991	0.954501681513153	0.342304217769126
255	sod_mol_igb_ita_anl_gam_chh_dut_tur_uzb_fbf_sun_xho_por_ukr_bsq_ger_amr_yor_mnd_ctl_eng_dgb_swe_ses_rom_est_bam_cic_hun_pol_aeg_geo_svk_glc_fre_slo_tig_mlt_arw_fin_ewe_bat_spa_mly_jpn_knd_kor_krd_pan_tsn_alb_tag_nor_amh_jav_cnt_lit_moo_hin_sid_cze_lat_rus_mcd_qcu_scr_bos_prs_lda_wly_bul_heb_urd_ind_guj_bem_afr_swa_mao_tha_hau_tml_ven_swt_azi_ben_grk_aze_zul_vie_owc_dyu_akn_tsw	-0.357625013069771	-0.847250339182427	0.39903070634737
256	mlt_krd_tsw_scr_aeg_amr_gam_swe_aze_uzb_igb_mly_akn_cze_hin_bsq_pan_hau_zul_mnd_ita_mol_swa_mcd_yor_slo_hun_cic_tsn_est_guj_sod_geo_fre_nor_lat_glc_amh_sid_rus_fin_dgb_tag_ger_mao_jpn_tml_kor_lit_rom_bem_ben_jav_urd_chh_ind_cnt_dut_ses_eng_owc_bos_ukr_svk_prs_qcu_grk_por_pol_swt_heb_ctl_wly_alb_bat_afr_dyu_spa_ven_sun_tha_anl_knd_ewe_lda_azi_arw_bul_tur_moo_vie_tig_bam_xho_fbf	-0.0874161925689604	-0.205980534871393	0.837256358584064
257	tig_spa_fbf_krd_anl_sod_wly_rus_aze_azi_bem_mly_igb_hin_nor_bsq_guj_hau_cic_cnt_ita_alb_bam_dut_zul_pol_fin_moo_dgb_hun_mol_heb_geo_mcd_eng_rom_arw_chh_gam_prs_est_akn_bat_ben_mao_jpn_tml_kor_pan_lat_swa_cze_tag_por_owc_sun_mnd_ger_swt_scr_sid_grk_bul_bos_ukr_qcu_ctl_swe_lit_ven_aeg_afr_amh_glc_ind_slo_tsn_svk_tsw_jav_tha_mlt_knd_ses_ewe_uzb_fre_urd_tur_xho_vie_amr_yor_lda_dyu	0.2592509713079	0.61404537102855	0.540684539105
258	hau_urd_tsw_ctl_chh_amr_sod_arw_uzb_azi_lda_mly_swa_scr_fre_bsq_slo_heb_akn_cnt_dut_guj_ewe_svk_dyu_alb_hun_xho_igb_est_lat_amh_geo_spa_pol_mol_por_tig_gam_rus_fin_zul_jav_ita_tag_jpn_knd_kor_ben_nor_ses_ger_mao_cze_anl_sun_mnd_swe_cic_glc_mlt_pan_ukr_grk_afr_qcu_krd_rom_bos_ven_wly_lit_owc_prs_ind_eng_moo_hin_dgb_bat_tha_sid_tml_yor_bem_aze_bul_mcd_tur_swt_vie_aeg_tsn_fbf_bam	-0.738961085879099	-1.77787655736513	0.0786926752592237
259	amh_fre_fbf_lit_tig_sod_anl_grk_azi_tur_ses_mao_igb_eng_nor_bsq_pol_sid_lda_cnt_arw_glc_dyu_bos_dgb_ben_hun_zul_bem_fin_mol_mlt_geo_scr_afr_prs_slo_owc_hau_rom_est_swt_ind_ukr_mly_jpn_tml_kor_rus_dut_tsn_urd_bat_pan_gam_sun_mnd_ita_cic_cze_aeg_ger_svk_lat_hin_qcu_spa_bul_alb_yor_wly_guj_chh_swe_tag_mcd_moo_ctl_xho_jav_tha_heb_knd_ewe_tsw_uzb_krd_por_aze_swa_vie_amr_ven_bam_akn	-0.632248788408261	-1.51229834500895	0.133848816321843
260	wly_swe_fbf_glc_hau_heb_aeg_bos_aze_tur_dyu_mao_akn_alb_eng_bsq_hin_sid_moo_mnd_ita_mol_swa_rus_ven_ger_est_bam_dgb_hun_dut_owc_geo_fre_krd_guj_afr_amr_amh_slo_fin_yor_tag_urd_ind_jpn_tml_kor_pan_pol_tsw_lit_jav_spa_tig_mly_cnt_prs_ewe_ben_chh_ukr_rom_lat_por_qcu_grk_ctl_mcd_lda_mlt_arw_gam_svk_bat_scr_igb_bul_ses_sun_tha_anl_knd_zul_tsn_uzb_nor_cze_azi_cic_vie_sod_xho_bem_swt	-0.586120820682318	-1.40019401864314	0.164782590054843
261	anl_ben_zul_fre_chh_sid_mlt_hin_tur_aze_moo_bat_yor_spa_eng_bsq_bul_amr_lda_mnd_grk_arw_bam_ukr_igb_swe_hun_tsw_ses_est_krd_heb_geo_por_bos_lit_svk_tig_wly_scr_fin_dgb_ind_alb_sun_jpn_knd_kor_glc_pol_fbf_rus_mao_mcd_owc_tag_cnt_cze_tsn_ita_gam_ger_afr_guj_slo_qcu_lat_prs_urd_ewe_aeg_ctl_amh_pan_jav_mol_cic_nor_ven_mly_tha_sod_tml_xho_akn_uzb_rom_dut_azi_bem_vie_hau_swt_swa_dyu	-0.974326049177208	-2.37133623753919	0.0197862339710186
262	wly_eng_swa_hin_hau_amh_gam_spa_aze_uzb_swt_mao_tsw_mol_glc_bsq_ukr_tig_dyu_mnd_ita_por_ewe_pan_yor_bos_est_akn_igb_fin_arw_owc_geo_prs_slo_dut_nor_amr_heb_guj_hun_zul_bat_bul_tag_jpn_knd_kor_fre_afr_lda_ctl_sun_grk_sod_jav_cnt_rom_tsn_lat_mlt_cze_ben_mcd_ger_qcu_rus_lit_swe_moo_sid_pol_chh_krd_ind_svk_dgb_urd_bem_mly_tha_aeg_tml_ven_bam_azi_scr_alb_tur_cic_vie_anl_fbf_ses_xho	0.0371552270565415	0.0875626113532294	0.930412586328708
263	gam_bos_tsw_eng_sod_amh_heb_ben_aze_uzb_ven_bat_igb_pan_alb_bsq_ctl_chh_ses_cnt_krd_urd_moo_mcd_dgb_pol_hun_bem_swt_est_lit_anl_geo_glc_slo_arw_rus_amr_tig_guj_fin_zul_tag_svk_sun_jpn_tml_kor_cze_ger_fbf_ukr_mao_prs_owc_mly_mnd_afr_akn_dut_wly_mol_hin_scr_nor_qcu_grk_rom_ita_dyu_aeg_por_sid_spa_jav_bul_lda_lat_ewe_ind_tha_mlt_knd_bam_tsn_azi_fre_swe_tur_cic_vie_hau_yor_swa_xho	-0.0559660997368521	-0.132015874238203	0.895256931952473
264	amh_ctl_moo_hin_heb_aeg_wly_scr_uzb_azi_akn_mly_igb_nor_rom_bsq_glc_sod_ses_mnd_cze_grk_yor_lat_dgb_urd_fin_zul_swa_hun_dut_hau_geo_mcd_fre_alb_bul_chh_mlt_prs_est_xho_mao_krd_sun_jpn_knd_kor_mol_arw_ewe_ger_jav_pan_sid_bat_cnt_swe_tsw_ukr_tig_por_pol_svk_ita_qcu_rus_slo_lit_cic_owc_bos_amr_ben_tag_eng_bam_guj_bem_ind_tha_gam_tml_lda_ven_tur_spa_afr_aze_swt_vie_anl_dyu_tsn_fbf	-0.061240913989626	-0.144255970151361	0.885610490461805
265	amr_prs_tsw_hin_tig_sod_aeg_por_uzb_tur_lda_jav_igb_slo_urd_bsq_grk_owc_tsn_cnt_krd_nor_ewe_svk_akn_ita_fin_cic_bam_hun_spa_wly_geo_glc_bul_afr_lit_chh_gam_ger_est_moo_ind_ctl_sun_jpn_knd_kor_fre_swe_dgb_rus_tag_arw_mlt_bat_mnd_ukr_zul_pol_heb_ben_eng_mcd_scr_qcu_alb_rom_guj_fbf_amh_cze_anl_dut_mao_mol_bem_lat_swt_mly_tha_sid_tml_yor_ven_azi_bos_pan_aze_dyu_vie_hau_xho_swa_ses	-0.324321796698033	-0.767791389171572	0.444556208295281
266	owc_spa_swt_afr_tig_heb_aeg_scr_aze_uzb_dyu_mly_tsw_rus_eng_bsq_bul_hau_fbf_mnd_pan_lit_igb_svk_dgb_guj_fin_akn_lda_hun_ben_chh_geo_urd_cze_alb_glc_sod_sid_grk_est_bem_sun_pol_jav_jpn_knd_kor_ita_hin_zul_mcd_bat_arw_mlt_tag_cnt_ctl_ven_mol_gam_bos_lat_krd_por_qcu_ger_fre_rom_xho_amh_prs_anl_slo_mao_dut_bam_ukr_moo_ind_tha_amr_tml_ses_swa_tur_nor_swe_azi_tsn_vie_wly_cic_yor_ewe	0.0114447083211287	0.0269401408192128	0.978565202154617
267	hau_svk_bam_nor_chh_amh_sod_lat_uzb_azi_moo_bat_swa_scr_guj_bsq_krd_amr_cic_mnd_eng_fre_zul_mcd_tsw_por_fin_akn_igb_est_pan_aeg_geo_dut_grk_bos_ger_mlt_gam_prs_hun_bem_jav_afr_mao_jpn_tml_kor_spa_ctl_dgb_ita_tag_ukr_anl_sun_cnt_ben_dyu_bul_sid_swe_glc_lit_urd_qcu_slo_rom_mol_lda_heb_hin_tig_cze_ind_alb_fbf_pol_ewe_mly_tha_wly_knd_swt_ven_tur_arw_rus_aze_yor_vie_owc_xho_tsn_ses	0.0470346794232308	0.110778857373133	0.912030431942243
268	sod_mol_dyu_glc_amr_heb_tig_cze_tur_uzb_moo_tag_swa_ita_spa_bsq_lit_wly_bem_cnt_lat_pol_tsw_dut_fbf_bos_fin_swt_yor_hun_hin_mlt_geo_mcd_grk_arw_por_chh_aeg_nor_est_xho_ind_ctl_sun_jpn_knd_kor_afr_pan_ses_ger_mao_alb_owc_bat_mnd_guj_akn_ben_amh_scr_prs_rom_urd_qcu_krd_fre_svk_bam_anl_ukr_gam_slo_mly_eng_tsn_rus_cic_jav_tha_hau_tml_lda_ven_azi_swe_bul_aze_zul_vie_sid_igb_ewe_dgb	-0.197946024318945	-0.466951220460113	0.641626910210417
269	gam_bos_zul_por_amh_aeg_amr_slo_uzb_aze_swt_ind_ses_ctl_mcd_bsq_scr_owc_fbf_mnd_swe_rom_swa_guj_bem_afr_est_yor_cic_fin_alb_sod_geo_pan_eng_lit_ger_wly_tig_ita_hun_bam_bat_lat_mly_jpn_knd_kor_bul_krd_tsw_hin_tag_rus_mlt_jav_cnt_dut_moo_cze_heb_prs_pol_svk_glc_qcu_nor_ben_arw_dgb_chh_urd_anl_ukr_mao_mol_akn_spa_ven_sun_tha_sid_tml_lda_dyu_azi_fre_grk_tur_xho_vie_hau_ewe_igb_tsn	0.351110044104457	0.827539577383309	0.410049748549161
270	aeg_rus_akn_ben_heb_gam_owc_arw_tur_uzb_tsw_ind_yor_dut_ukr_bsq_mcd_sod_zul_mnd_fre_mol_bem_pol_ewe_pan_est_fbf_tsn_hun_ctl_chh_geo_spa_nor_alb_urd_amh_sid_lat_fin_swa_mly_prs_tag_jpn_knd_kor_swe_bul_swt_ita_mao_eng_anl_bat_cnt_rom_xho_ger_tig_lit_por_afr_svk_qcu_krd_glc_hin_lda_hau_guj_wly_scr_sun_bos_cic_grk_moo_jav_tha_mlt_tml_dgb_dyu_azi_cze_slo_aze_ses_vie_amr_ven_bam_igb	-0.157108517572212	-0.370560816817285	0.711807346605456
271	amr_ben_zul_pan_amh_hau_wly_slo_uzb_aze_tsw_jav_lda_arw_mcd_bsq_alb_gam_ses_cnt_glc_spa_ven_rom_ewe_eng_fin_dgb_igb_est_prs_owc_geo_rus_lat_ita_dut_mlt_anl_grk_hun_xho_sun_scr_bat_jpn_tml_kor_krd_ger_moo_ukr_mao_lit_tig_ind_mnd_pol_tsn_cze_aeg_ctl_urd_mol_guj_qcu_nor_fre_por_bem_sid_svk_chh_hin_mly_swe_yor_afr_dyu_tag_tha_sod_knd_swa_bam_tur_bul_bos_azi_akn_vie_heb_cic_swt_fbf	-0.268112191133334	-0.633835704302526	0.527743921704824
272	chh_ben_tsw_alb_aeg_sod_owc_pan_uzb_tur_cic_mao_ven_ita_ukr_bsq_ger_mlt_dgb_cnt_arw_hin_moo_grk_akn_urd_fin_xho_ewe_est_cze_sid_geo_mcd_guj_lat_rom_hau_anl_bos_hun_ses_bat_svk_sun_jpn_tml_kor_lit_krd_yor_scr_mly_slo_gam_tag_mnd_swe_dyu_ctl_amh_dut_spa_rus_pol_qcu_nor_prs_eng_swa_wly_afr_heb_fre_ind_por_bam_glc_igb_jav_tha_amr_knd_lda_zul_aze_mol_bul_azi_tsn_vie_tig_fbf_bem_swt	-0.56771703406529	-1.35343333992303	0.179197733794561
273	anl_pol_moo_svk_chh_sid_amr_fre_tur_uzb_bem_mao_tsw_afr_lit_bsq_dut_amh_cic_mnd_eng_urd_yor_alb_swt_scr_est_igb_zul_fin_ukr_gam_geo_rom_pan_ger_cze_aeg_mlt_guj_hun_akn_mly_grk_tag_jpn_tml_kor_swe_bos_swa_ita_sun_arw_owc_ind_cnt_mol_ewe_ctl_heb_spa_lat_mcd_por_qcu_bul_prs_glc_dyu_tig_slo_wly_krd_bat_nor_fbf_ben_ses_jav_tha_sod_knd_lda_xho_aze_hin_rus_azi_ven_vie_hau_dgb_bam_tsn	-0.907004065281131	-2.20380558780632	0.0300065910301297
274	sid_mol_ewe_swe_hau_chh_heb_pol_azi_uzb_tsn_tag_ven_por_rus_bsq_lit_gam_tsw_cnt_ita_dut_igb_hin_fbf_rom_hun_yor_dgb_fin_ctl_amh_geo_alb_guj_scr_ger_wly_aeg_ukr_est_zul_jav_mcd_ind_jpn_knd_kor_prs_krd_swa_fre_bat_urd_sod_sun_mnd_nor_swt_arw_amr_cze_bul_bos_svk_qcu_slo_spa_eng_cic_owc_glc_tig_lat_mao_pan_moo_grk_bam_mly_tha_anl_tml_lda_bem_aze_afr_ben_tur_ses_vie_mlt_dyu_akn_xho	-0.643856679217961	-1.54061692241456	0.126805853062822
275	mlt_swe_zul_mcd_wly_amr_sod_spa_tur_uzb_swt_bat_bem_rus_grk_bsq_pan_tig_cic_cnt_por_nor_bam_ctl_ven_scr_fin_fbf_lda_hun_ukr_amh_geo_pol_alb_cze_dut_hau_owc_hin_est_ewe_sun_fre_ind_jpn_knd_kor_slo_eng_yor_urd_mly_bos_aeg_mao_mnd_glc_moo_svk_chh_arw_ben_mol_bul_qcu_ger_rom_guj_tsn_anl_krd_sid_ita_jav_lit_akn_prs_dyu_tag_tha_gam_tml_dgb_swa_aze_lat_afr_azi_tsw_vie_heb_ses_xho_igb	0.128384293737932	0.302360028493104	0.763052815317689
276	anl_spa_akn_dut_aeg_owc_hau_scr_aze_tur_cic_sun_zul_nor_hin_bsq_cze_sod_fbf_cnt_rus_lat_xho_urd_dgb_arw_est_swt_tsn_fin_eng_tig_geo_ben_mol_guj_ita_amr_wly_svk_hun_ewe_mao_krd_mly_jpn_knd_kor_prs_glc_yor_alb_bat_por_sid_jav_mnd_ukr_lda_slo_amh_ctl_fre_rom_ger_qcu_pol_pan_mcd_ven_chh_bos_gam_afr_ind_bul_dyu_swe_swa_tag_tha_mlt_tml_tsw_bem_uzb_lit_grk_azi_ses_vie_heb_igb_moo_bam	-0.898173536628406	-2.17832493867367	0.0319104613419609
277	chh_hin_tsw_eng_wly_hau_gam_grk_tur_uzb_yor_ind_moo_prs_slo_bsq_mol_anl_ewe_mnd_bos_alb_swt_swe_fbf_lit_fin_xho_ses_hun_afr_owc_geo_por_rom_guj_fre_amr_sod_krd_est_tsn_jav_cze_mao_jpn_knd_kor_scr_pan_akn_rus_mly_glc_aeg_bat_cnt_svk_lda_bul_heb_mcd_nor_ukr_urd_qcu_spa_arw_lat_dyu_mlt_ger_tig_ben_tag_dut_bam_ctl_ven_sun_tha_amh_tml_dgb_swa_aze_pol_ita_azi_bem_vie_sid_cic_igb_zul	-0.113187879458648	-0.266830489135197	0.790190447941923
278	chh_rom_dgb_ukr_wly_tig_heb_ctl_tur_aze_swa_sun_ses_nor_ita_bsq_bul_amr_swt_cnt_por_pan_akn_dut_bem_mcd_fin_xho_tsw_hun_lit_owc_geo_ger_lat_hin_alb_aeg_amh_bos_est_cic_mly_mol_mao_jpn_tml_kor_guj_grk_moo_afr_tag_swe_mlt_jav_mnd_rus_fbf_pol_sid_slo_glc_scr_eng_qcu_urd_arw_svk_yor_gam_krd_hau_spa_bat_prs_ven_cze_dyu_ind_tha_sod_knd_igb_zul_azi_fre_ben_uzb_ewe_vie_anl_tsn_bam_lda	-0.627677835218266	-1.50163408275238	0.136579440570988
279	aeg_slo_akn_scr_sid_amr_gam_rus_tur_aze_bem_mao_dyu_ger_ctl_bsq_guj_anl_tsw_mnd_spa_cze_tsn_ukr_dgb_alb_hun_ven_cic_est_hin_amh_geo_krd_lit_eng_dut_tig_heb_arw_fin_lda_bat_rom_mly_jpn_knd_kor_mcd_ben_bam_grk_tag_glc_mlt_ind_cnt_mol_ses_ita_sod_swe_bul_svk_por_qcu_urd_prs_fre_swa_wly_afr_hau_bos_jav_pol_xho_nor_igb_sun_tha_owc_tml_swt_moo_azi_lat_pan_uzb_yor_vie_chh_ewe_zul_fbf	-0.368060152471417	-0.872530357531006	0.385166298325129
280	mlt_por_swt_ger_heb_sod_sid_pan_uzb_azi_tsw_ind_igb_lat_mol_bsq_krd_chh_bam_cnt_svk_slo_bem_alb_lda_bos_est_xho_cic_hun_rom_owc_geo_swe_rus_pol_fre_tig_gam_dut_fin_swa_sun_ctl_mly_jpn_knd_kor_ukr_lit_fbf_urd_tag_hin_amr_bat_mnd_ben_yor_nor_aeg_guj_glc_bul_mcd_qcu_prs_ita_scr_zul_anl_cze_hau_spa_mao_eng_dyu_arw_akn_jav_tha_amh_tml_ven_ewe_aze_afr_grk_tur_tsn_vie_wly_dgb_moo_ses	0.517027626635091	1.21947424545779	0.225748027670927
281	mlt_ger_igb_ctl_heb_chh_gam_ukr_aze_azi_fbf_jav_bem_slo_prs_bsq_hin_hau_moo_cnt_scr_pan_bam_fre_tsn_krd_hun_dyu_dgb_est_mol_amh_geo_grk_rus_glc_eng_tig_sod_por_fin_tsw_bat_bul_mly_jpn_tml_kor_lat_lit_ewe_rom_ind_swe_aeg_sun_mnd_pol_akn_nor_owc_bos_cze_arw_dut_qcu_mcd_alb_svk_swa_sid_guj_anl_afr_tag_ben_ses_ita_cic_mao_tha_amr_knd_swt_ven_tur_spa_urd_uzb_zul_vie_wly_lda_xho_yor	0.230172997654464	0.54105374967588	0.589764205183131
282	amh_svk_fbf_ger_amr_sid_gam_urd_tur_azi_bam_jav_dyu_scr_pol_bsq_glc_owc_akn_cnt_bos_rus_ewe_swe_tsw_hin_hun_yor_cic_fin_mol_mlt_geo_cze_mcd_krd_ctl_aeg_sod_nor_est_bem_tag_ita_mao_jpn_tml_kor_ben_grk_ven_dut_mly_slo_wly_bat_mnd_fre_tsn_bul_anl_arw_pan_rom_alb_qcu_eng_lat_spa_zul_hau_por_tig_prs_ind_ukr_ses_guj_moo_sun_tha_heb_knd_dgb_lda_uzb_afr_lit_aze_igb_vie_chh_swa_swt_xho	0.221194127890266	0.521300108818831	0.603396903459956
283	aeg_pol_xho_urd_tig_hau_chh_ukr_azi_uzb_dyu_mly_bem_slo_afr_bsq_guj_sod_ses_mnd_hin_rom_ven_cze_bam_por_est_yor_igb_hun_spa_owc_geo_rus_pan_swe_grk_gam_wly_arw_fin_ewe_sun_svk_mao_jpn_tml_kor_mol_prs_swa_ctl_jav_mcd_mlt_ind_cnt_scr_lda_ger_heb_dut_alb_nor_fre_qcu_glc_ben_bul_dgb_sid_bos_amr_lat_bat_krd_zul_eng_moo_tag_tha_amh_knd_fbf_tsw_aze_lit_ita_tur_cic_vie_anl_tsn_akn_swt	-0.559540712768461	-1.33425121924981	0.185379442340581
284	anl_grk_moo_guj_mlt_sid_heb_arw_tur_uzb_ses_bat_zul_hin_bos_bsq_svk_chh_cic_mnd_lat_mcd_xho_rom_tsn_rus_fin_bem_ven_est_ben_sod_geo_urd_ger_pan_bul_tig_gam_dut_hun_swa_mao_krd_jav_jpn_tml_kor_mol_ukr_ewe_swe_ind_cze_wly_tag_cnt_ita_fbf_spa_hau_por_alb_nor_slo_qcu_scr_eng_ctl_yor_amr_afr_aeg_pol_sun_lit_bam_fre_tsw_mly_tha_owc_knd_dgb_igb_azi_prs_glc_aze_swt_vie_amh_lda_akn_dyu	0.194083942718533	0.456578574440785	0.649038557374613
285	mlt_ctl_swa_ben_sid_aeg_heb_scr_aze_uzb_bem_bat_igb_pan_pol_bsq_bos_amh_cic_mnd_rom_hin_ewe_bul_tsn_dut_fin_swt_moo_hun_lat_sod_geo_krd_nor_alb_eng_hau_amr_cze_est_bam_mao_spa_sun_jpn_knd_kor_urd_prs_ven_svk_mly_mcd_owc_jav_cnt_swe_dyu_glc_anl_guj_afr_grk_slo_qcu_ita_ger_lit_fbf_tig_rus_chh_fre_ind_por_zul_mol_akn_tag_tha_gam_tml_dgb_lda_azi_ukr_arw_tur_ses_vie_wly_yor_xho_tsw	-0.479211785074748	-1.13992910939784	0.257243204771041
286	owc_hin_swa_pol_anl_hau_chh_arw_tur_uzb_ven_sun_igb_rus_urd_bsq_grk_tig_ses_cnt_mcd_dut_zul_por_dgb_prs_fin_cic_xho_hun_krd_aeg_geo_fre_ctl_rom_lat_heb_amh_ukr_est_swt_jav_swe_ind_jpn_tml_kor_afr_scr_ewe_ger_bat_ben_wly_mao_mnd_lit_moo_slo_amr_cze_bul_nor_ita_qcu_spa_glc_svk_tsn_sod_bos_mlt_alb_mly_mol_lda_pan_tsw_tag_tha_gam_knd_akn_fbf_azi_guj_eng_aze_dyu_vie_sid_bam_bem_yor	-0.0490476811582353	-0.115673092728839	0.908161033526801
287	chh_ita_fbf_ctl_amh_sid_wly_dut_azi_uzb_akn_ind_cic_lat_glc_bsq_cze_gam_bem_cnt_fre_afr_xho_urd_ses_mol_est_yor_dgb_fin_grk_amr_geo_swe_krd_bul_slo_heb_owc_nor_hun_igb_sun_pol_tag_jpn_knd_kor_pan_ukr_swa_hin_jav_lit_sod_bat_mnd_arw_tsn_por_aeg_eng_svk_alb_bos_qcu_rus_guj_prs_zul_hau_rom_anl_ger_mly_mcd_swt_ben_ven_mao_tha_mlt_tml_ewe_lda_aze_spa_scr_tur_bam_vie_tig_moo_dyu_tsw	0.15776541686861	0.371586533967335	0.711045967710896
288	anl_eng_bam_pol_gam_owc_sod_por_azi_uzb_yor_mly_xho_spa_scr_bsq_rus_wly_swa_cnt_bos_dut_tsw_hin_akn_ita_fin_lda_ven_hun_cze_amr_geo_swe_rom_nor_bul_hau_sid_svk_est_zul_mao_ctl_tag_jpn_knd_kor_slo_guj_igb_mol_sun_urd_tig_jav_mnd_ben_bem_arw_chh_lat_pan_alb_ger_qcu_prs_grk_lit_cic_aeg_afr_heb_ukr_bat_glc_dgb_fre_ses_ind_tha_amh_tml_fbf_moo_aze_krd_mcd_tur_tsn_vie_mlt_ewe_swt_dyu	-0.215203229134925	-0.509317108007254	0.611736353617529
289	chh_alb_moo_pan_sid_tig_sod_slo_uzb_tur_dgb_mao_lda_rom_ita_bsq_bul_aeg_swt_cnt_rus_grk_swa_cze_igb_ger_fin_ewe_tsn_hun_prs_amh_geo_ctl_dut_lit_krd_heb_hau_swe_est_yor_ind_guj_tag_jpn_tml_kor_nor_bos_ven_fre_mly_pol_anl_bat_mnd_lat_zul_spa_amr_glc_ben_scr_eng_qcu_ukr_arw_urd_cic_owc_hin_gam_por_sun_svk_dyu_mol_bam_jav_tha_mlt_knd_bem_fbf_azi_afr_mcd_aze_tsw_vie_wly_ses_akn_xho	-0.343071042394374	-0.813929649823979	0.417764392794804
290	chh_nor_bem_svk_heb_wly_aeg_pol_aze_uzb_lda_tag_igb_slo_glc_bsq_pan_amh_ses_mnd_lit_ben_akn_urd_dyu_bul_hun_bam_xho_fin_lat_mlt_geo_ger_alb_dut_krd_sod_tig_prs_est_yor_bat_guj_mly_jpn_knd_kor_ctl_eng_ven_fre_jav_cze_gam_ind_cnt_ukr_ewe_rom_sid_arw_afr_mol_rus_qcu_bos_mcd_scr_moo_hau_spa_amr_hin_mao_swe_swt_por_swa_sun_tha_anl_tml_zul_tsw_azi_grk_ita_tur_fbf_vie_owc_tsn_dgb_cic	-0.557375297436326	-1.32906911020641	0.187076638148154
291	aeg_lat_cic_rom_chh_tig_heb_scr_tur_uzb_swa_tag_bem_mol_pol_bsq_ukr_sod_bam_mnd_cze_alb_lda_afr_fbf_por_fin_tsw_moo_est_grk_mlt_geo_arw_hin_ger_svk_amh_sid_ctl_hun_swt_mly_guj_ind_jpn_tml_kor_slo_prs_akn_dut_bat_ben_owc_mao_cnt_glc_dgb_mcd_gam_fre_eng_spa_bul_qcu_bos_rus_nor_tsn_amr_ita_anl_krd_sun_urd_yor_pan_ses_jav_tha_hau_knd_ewe_xho_azi_lit_swe_aze_igb_vie_wly_dyu_zul_ven	0.161113960293479	0.378893141576228	0.705630864018135
292	sid_pol_swt_alb_chh_owc_sod_mcd_azi_tur_tsw_mao_moo_ctl_spa_bsq_lat_aeg_bam_cnt_krd_eng_xho_bos_tsn_scr_est_bem_igb_hun_ger_hau_geo_prs_urd_grk_svk_wly_mlt_fre_fin_lda_sun_mol_ind_jpn_tml_kor_rus_slo_ses_nor_jav_swe_tig_bat_mnd_bul_ven_por_amh_ben_cze_guj_glc_qcu_lit_arw_afr_yor_heb_dut_amr_ukr_tag_rom_swa_ita_cic_mly_tha_gam_knd_dgb_ewe_aze_hin_pan_uzb_dyu_vie_anl_akn_fbf_zul	-0.648866338742028	-1.5537609093011	0.123638058310192
293	heb_krd_ses_guj_gam_aeg_chh_eng_tur_aze_zul_mly_igb_bos_ita_bsq_pol_anl_xho_cnt_alb_dut_yor_slo_dyu_ger_fin_tsw_ven_hun_por_mlt_geo_bul_spa_swe_afr_tig_sid_rom_est_swt_ind_nor_bat_jpn_knd_kor_ctl_mol_swa_hin_tag_lit_owc_mao_mnd_lat_ewe_rus_wly_arw_grk_ben_svk_qcu_mcd_fre_ukr_dgb_amr_pan_hau_scr_jav_urd_bam_glc_bem_sun_tha_amh_tml_moo_fbf_azi_prs_cze_uzb_akn_vie_sod_lda_tsn_cic	-0.517991405865313	-1.23433147782465	0.2201893244197
294	gam_afr_yor_ger_mlt_sid_wly_urd_aze_uzb_tsn_jav_dgb_bul_prs_bsq_por_chh_cic_mnd_eng_fre_dyu_bos_lda_glc_hun_swt_xho_fin_scr_anl_geo_alb_mcd_pol_svk_hau_tig_pan_est_tsw_tag_mol_ind_jpn_knd_kor_ben_hin_ven_krd_sun_ita_amh_bat_cnt_rus_bam_cze_owc_grk_rom_guj_arw_qcu_swe_slo_dut_ses_aeg_lat_sod_spa_mao_ukr_fbf_nor_zul_mly_tha_heb_tml_igb_swa_azi_ctl_lit_tur_ewe_vie_amr_moo_akn_bem	-0.793311501969843	-1.91692323678578	0.0583175784986162
295	tig_rom_dgb_arw_sid_heb_wly_bos_aze_azi_ses_mly_ven_swe_rus_bsq_krd_amr_tsn_mnd_prs_alb_swa_eng_yor_nor_hun_cic_moo_est_ben_hau_geo_ger_guj_por_slo_aeg_sod_ita_fin_xho_ind_urd_sun_jpn_knd_kor_lat_afr_zul_pol_mao_pan_chh_jav_cnt_glc_lda_mcd_anl_ctl_ukr_svk_spa_qcu_mol_cze_bul_bam_mlt_hin_owc_dut_bat_fre_swt_grk_ewe_tag_tha_gam_tml_tsw_akn_tur_scr_lit_uzb_igb_vie_amh_bem_fbf_dyu	-0.492214750342987	-1.17353258738877	0.243579015416487
296	amh_hin_tsw_urd_sid_anl_chh_ger_tur_uzb_lda_bat_bem_ctl_ukr_bsq_dut_gam_dgb_cnt_pol_lit_akn_mol_swt_arw_est_tsn_moo_hun_pan_sod_geo_scr_guj_prs_rom_heb_amr_ben_fin_ewe_jav_glc_tag_jpn_tml_kor_swe_cze_cic_spa_mly_alb_hau_mao_mnd_nor_xho_afr_tig_grk_slo_bos_krd_qcu_mcd_fre_ita_ven_aeg_rus_owc_eng_ind_lat_yor_por_dyu_sun_tha_mlt_knd_bam_igb_azi_svk_bul_aze_zul_vie_wly_fbf_swa_ses	-0.29763925938662	-0.704270390615503	0.483024220971491
297	gam_arw_akn_ben_sod_mlt_hau_guj_azi_tur_bam_mao_ewe_eng_mol_bsq_lat_anl_fbf_mnd_por_scr_lda_mcd_tsn_pol_fin_ven_dgb_hun_prs_chh_geo_fre_urd_bul_lit_heb_owc_afr_est_ses_mly_spa_tag_jpn_tml_kor_rus_ger_bem_pan_jav_alb_amh_ind_cnt_ctl_igb_rom_amr_dut_cze_bos_slo_qcu_ukr_hin_svk_tsw_tig_grk_sid_krd_sun_nor_swa_swe_xho_bat_tha_aeg_knd_yor_cic_aze_glc_ita_uzb_swt_vie_wly_dyu_moo_zul	-0.674247421040675	-1.613760525183	0.109967532888426
298	sid_bos_fbf_dut_amr_wly_owc_ukr_aze_azi_bem_jav_tsw_scr_nor_bsq_ctl_sod_xho_cnt_hin_svk_tsn_ben_dgb_bul_hun_swa_swt_fin_lat_heb_geo_arw_ger_cze_swe_anl_amh_rus_est_ewe_sun_prs_tag_jpn_knd_kor_glc_lit_lda_mol_mao_rom_hau_bat_mnd_krd_dyu_eng_mlt_pan_ita_mcd_alb_qcu_urd_grk_fre_akn_aeg_pol_gam_slo_mly_afr_cic_guj_moo_ind_tha_chh_tml_zul_ses_tur_por_spa_uzb_yor_vie_tig_igb_ven_bam	0.208170485184839	0.490781206096301	0.624737271437618
299	mlt_slo_yor_arw_aeg_owc_sod_pol_uzb_azi_fbf_mly_bam_prs_lit_bsq_guj_heb_igb_mnd_eng_mcd_xho_krd_lda_pan_est_ven_zul_hun_grk_tig_geo_lat_bos_ukr_nor_amh_anl_ita_fin_swa_sun_ctl_ind_jpn_knd_kor_cze_fre_ses_ben_bat_scr_sid_tag_cnt_por_dgb_bul_chh_alb_svk_hin_swe_qcu_ger_mol_glc_ewe_hau_afr_amr_spa_jav_dut_moo_urd_tsn_mao_tha_wly_tml_dyu_akn_aze_rom_rus_tur_tsw_vie_gam_bem_swt_cic	0.233887936729128	0.551017704485585	0.582942890433564
300	gam_cze_xho_lat_tig_wly_heb_ger_azi_aze_fbf_mly_moo_mcd_ctl_bsq_afr_owc_zul_cnt_arw_spa_lda_ita_yor_rus_est_ewe_dyu_fin_hin_mlt_geo_scr_urd_eng_alb_chh_hau_bul_hun_akn_jav_svk_mao_jpn_tml_kor_swe_pol_igb_grk_ind_ukr_amh_sun_mnd_rom_tsw_fre_aeg_mol_prs_ben_por_qcu_glc_dut_bos_cic_anl_krd_amr_slo_bat_nor_ven_guj_bam_tag_tha_sod_knd_ses_dgb_uzb_lit_pan_tur_tsn_vie_sid_swt_bem_swa	-0.0929818293850874	-0.219306244142083	0.826892107977596
301	chh_grk_lda_glc_amr_mlt_anl_ger_aze_uzb_zul_jav_bam_krd_dut_bsq_urd_sod_ven_mnd_alb_mcd_cic_fre_xho_arw_hun_dyu_akn_est_cze_aeg_geo_prs_ben_rom_scr_heb_gam_svk_fin_swt_bat_swe_mao_jpn_tml_kor_pol_pan_bem_mol_tag_hin_hau_mly_cnt_nor_tsn_bul_tig_ukr_ita_bos_ctl_qcu_lat_slo_eng_ses_owc_afr_sid_por_sun_rus_ewe_spa_yor_ind_tha_amh_knd_moo_tsw_tur_guj_lit_azi_swa_vie_wly_fbf_igb_dgb	-0.140946132303068	-0.332580291474073	0.74019962286242
302	mlt_ben_dyu_cze_sod_amr_hau_bos_azi_uzb_tsn_ind_ewe_spa_lat_bsq_nor_anl_zul_mnd_ger_swe_ses_por_lda_ukr_fin_swa_cic_hun_lit_gam_geo_prs_svk_slo_grk_amh_aeg_rus_est_moo_sun_eng_tag_jpn_knd_kor_pol_ita_ven_dut_bat_mol_owc_jav_cnt_rom_igb_pan_heb_arw_ctl_fre_krd_qcu_mcd_hin_glc_swt_wly_guj_chh_bul_mao_scr_bem_urd_yor_mly_tha_tig_tml_akn_xho_aze_alb_afr_tur_bam_vie_sid_dgb_fbf_tsw	-0.657709009342182	-1.57154899030476	0.119451337903301
303	amr_rom_xho_glc_gam_owc_aeg_ctl_uzb_tur_fbf_tag_igb_ita_bos_bsq_slo_sod_bam_cnt_spa_urd_swt_ukr_dyu_hin_hun_tsw_ven_fin_arw_chh_geo_guj_mol_krd_rus_wly_hau_nor_est_lda_mly_alb_jav_jpn_knd_kor_pol_mcd_ses_bul_mao_por_anl_bat_mnd_ger_yor_cze_amh_afr_ben_scr_svk_qcu_pan_dut_lit_bem_heb_swe_tig_grk_sun_prs_dgb_lat_moo_ind_tha_sid_tml_swa_tsn_aze_fre_eng_azi_ewe_vie_mlt_zul_akn_cic	-0.119945358754291	-0.28262713163767	0.778090756068162
304	sid_rus_fbf_urd_hau_anl_gam_mcd_uzb_tur_swt_mly_ven_eng_svk_bsq_swe_aeg_tsn_mnd_ukr_fre_ewe_bul_dgb_ger_fin_lda_igb_hun_prs_sod_geo_rom_cze_slo_lit_wly_owc_glc_est_bem_jav_pol_sun_jpn_tml_kor_pan_bos_bam_por_tag_scr_tig_bat_cnt_ctl_akn_mol_chh_afr_ita_hin_lat_qcu_nor_dut_spa_cic_mlt_krd_heb_alb_ind_guj_moo_ben_yor_mao_tha_amr_knd_tsw_zul_aze_grk_arw_azi_swa_vie_amh_xho_ses_dyu	0.00737832626582534	0.0173670910508492	0.986180967414344
305	owc_fre_tsw_pol_aeg_anl_chh_ctl_uzb_azi_moo_bat_xho_krd_ukr_bsq_rus_sid_dyu_mnd_rom_urd_swa_pan_fbf_nor_hun_zul_cic_fin_lat_wly_geo_svk_ben_bul_eng_sod_tig_guj_est_ewe_jav_glc_mao_jpn_knd_kor_afr_mcd_yor_scr_tag_bos_gam_sun_cnt_dut_akn_cze_mlt_arw_alb_hin_grk_qcu_ger_swe_lit_bem_heb_mol_hau_por_mly_slo_dgb_prs_tsn_ind_tha_amr_tml_igb_bam_tur_spa_ita_aze_ven_vie_amh_lda_swt_ses	0.536613723477455	1.26740564605777	0.208174638666794
306	chh_lit_ses_mcd_amh_tig_sid_ger_uzb_azi_cic_tag_lda_ctl_prs_bsq_scr_aeg_tsn_mnd_dut_afr_dyu_glc_swa_swe_est_swt_xho_hun_pan_amr_geo_eng_bos_ita_spa_hau_gam_grk_fin_fbf_mly_fre_jav_jpn_tml_kor_por_hin_igb_arw_sun_guj_heb_bat_cnt_ukr_ewe_ben_mlt_alb_cze_rom_mol_qcu_urd_svk_lat_yor_sod_nor_anl_bul_ind_krd_dgb_slo_moo_mao_tha_wly_knd_ven_tsw_aze_rus_pol_tur_bam_vie_owc_akn_bem_zul	-0.404440533321781	-0.961188720469692	0.338949735630123
307	wly_glc_cic_grk_heb_gam_tig_fre_aze_uzb_akn_sun_xho_krd_mol_bsq_rom_sod_swa_cnt_nor_eng_bam_urd_ses_scr_hun_tsn_ven_fin_svk_mlt_geo_lat_ukr_hin_rus_chh_owc_afr_est_bem_bat_bos_mao_jpn_tml_kor_arw_pan_fbf_pol_ind_lit_anl_mly_mnd_cze_igb_prs_amr_swe_dut_ctl_ita_qcu_ben_bul_mcd_zul_aeg_slo_amh_por_tag_alb_tsw_guj_moo_jav_tha_hau_knd_yor_dyu_tur_spa_ger_azi_swt_vie_sid_lda_ewe_dgb	0.849591981684884	2.02478565526186	0.0457567130340963
308	wly_ben_yor_hin_hau_anl_sod_lat_uzb_tur_bam_ind_lda_grk_urd_bsq_mol_amr_tsn_cnt_svk_prs_akn_arw_bem_por_hun_fbf_xho_fin_rom_owc_geo_nor_bul_guj_ctl_aeg_gam_scr_est_ses_tag_alb_mly_jpn_tml_kor_cze_dut_cic_rus_jav_swe_chh_sun_mnd_slo_dgb_krd_tig_ger_lit_pol_pan_qcu_fre_afr_ita_moo_mlt_glc_sid_eng_mao_bos_dyu_spa_swt_bat_tha_heb_knd_igb_tsw_aze_mcd_ukr_azi_zul_vie_amh_ewe_ven_swa	-0.490135583753508	-1.16479956087775	0.24707927697579
309	wly_bul_lda_ben_tig_owc_aeg_lat_azi_tur_dyu_jav_ses_svk_alb_bsq_afr_sid_bam_cnt_rom_urd_akn_fre_cic_grk_hun_moo_igb_fin_pan_chh_geo_arw_ctl_hin_spa_amr_amh_lit_est_swt_mao_ukr_bat_jpn_tml_kor_ita_mol_ewe_scr_tag_eng_mlt_sun_mnd_cze_bem_pol_gam_glc_swe_dut_slo_qcu_mcd_ger_bos_xho_heb_prs_anl_rus_mly_nor_zul_krd_ven_ind_tha_sod_knd_fbf_tsw_aze_por_guj_uzb_dgb_vie_hau_yor_swa_tsn	0.0506833836451516	0.119554984435724	0.905093566625863
310	amh_alb_lda_swe_gam_sid_amr_scr_aze_tur_dyu_mly_zul_lit_glc_bsq_ukr_hau_igb_mnd_krd_eng_fbf_hin_swa_dut_hun_cic_yor_est_bul_mlt_geo_prs_pol_nor_ctl_anl_sod_urd_fin_akn_mao_grk_jav_jpn_knd_kor_guj_mol_tsn_svk_tag_spa_chh_bat_cnt_ita_dgb_lat_wly_rus_afr_pan_slo_qcu_mcd_bos_por_moo_aeg_ben_owc_cze_sun_ger_ses_rom_ewe_ind_tha_heb_tml_xho_bem_uzb_fre_arw_azi_tsw_vie_tig_ven_bam_swt	-0.621797974469525	-1.48897015960223	0.13987860929217
311	owc_mcd_ven_ukr_heb_anl_gam_pol_tur_uzb_dgb_tag_yor_arw_mol_bsq_slo_hau_dyu_cnt_spa_dut_lda_guj_akn_hin_est_tsw_igb_fin_svk_aeg_geo_cze_lat_bul_urd_wly_sid_ctl_hun_zul_ind_alb_mao_jpn_tml_kor_eng_ger_tsn_glc_jav_nor_mlt_sun_mnd_prs_bem_bos_tig_ben_grk_krd_lit_qcu_scr_pan_afr_ewe_sod_fre_amr_rus_mly_rom_bam_swe_xho_bat_tha_amh_knd_ses_swt_azi_ita_por_aze_swa_vie_chh_cic_moo_fbf	-0.11977257510977	-0.282277553902042	0.778357942103783
312	anl_arw_zul_nor_tig_sod_aeg_rus_tur_aze_moo_sun_yor_afr_ben_bsq_fre_hau_lda_mnd_bul_spa_bam_guj_fbf_mol_est_tsn_bem_hun_dut_mlt_geo_lat_ukr_grk_eng_heb_gam_hin_fin_swt_mly_lit_bat_jpn_knd_kor_cze_krd_ses_urd_ind_prs_owc_mao_cnt_ctl_swa_ger_amr_scr_svk_bos_alb_qcu_pol_rom_ita_akn_sid_por_amh_pan_tag_mcd_dyu_swe_igb_jav_tha_wly_tml_xho_dgb_azi_slo_glc_uzb_ven_vie_chh_tsw_ewe_cic	-0.940180687012362	-2.2796621816037	0.0249139071838216
313	hau_nor_bem_lat_owc_chh_gam_ben_azi_aze_ewe_bat_yor_svk_bul_bsq_swe_anl_ses_cnt_alb_ita_fbf_mol_tsw_afr_hun_ven_moo_est_arw_mlt_geo_guj_por_cze_pan_wly_amr_krd_fin_igb_jav_prs_mao_jpn_tml_kor_ctl_lit_bam_spa_mly_glc_sod_tag_mnd_grk_tsn_dut_sid_hin_ger_slo_ukr_qcu_fre_urd_mcd_akn_tig_pol_amh_scr_sun_bos_zul_eng_dgb_ind_tha_aeg_knd_dyu_swa_tur_rus_rom_uzb_lda_vie_heb_swt_xho_cic	-0.430997786957605	-1.02274064580933	0.309083530549243
314	amr_ger_bem_ukr_wly_chh_owc_rus_uzb_tur_bam_tag_fbf_mol_ben_bsq_rom_aeg_ewe_cnt_bos_prs_swa_bul_tsw_guj_est_yor_akn_fin_ita_gam_geo_scr_arw_cze_hin_tig_hau_slo_hun_tsn_mly_dut_sun_jpn_knd_kor_swe_nor_igb_pan_ind_fre_sod_jav_mnd_svk_zul_krd_heb_por_pol_alb_glc_qcu_eng_mcd_lat_cic_mlt_ctl_anl_afr_bat_urd_ven_lit_swt_mao_tha_amh_tml_xho_ses_aze_grk_spa_azi_moo_vie_sid_lda_dyu_dgb	0.314327876241475	0.740035130045485	0.461142793372571
315	amh_fre_igb_scr_mlt_aeg_gam_nor_azi_uzb_fbf_jav_cic_cze_prs_bsq_mcd_sod_akn_mnd_guj_grk_yor_dut_swt_urd_hun_tsw_xho_fin_krd_wly_geo_svk_swe_por_ita_tig_sid_slo_est_ses_tag_eng_ind_jpn_tml_kor_pol_rus_tsn_bos_mao_spa_owc_bat_cnt_mol_bem_bul_chh_arw_ctl_ger_lit_qcu_hin_rom_ben_dyu_anl_alb_heb_ukr_sun_glc_dgb_pan_bam_mly_tha_amr_knd_zul_swa_tur_lat_afr_aze_lda_vie_hau_moo_ven_ewe	0.461852372829786	1.09359654314155	0.276956508346205
316	sid_lat_bem_ctl_wly_owc_anl_eng_tur_uzb_xho_ind_dyu_scr_prs_bsq_arw_amr_swa_cnt_dut_glc_swt_ukr_igb_mcd_est_dgb_ses_hun_fre_heb_geo_slo_spa_grk_por_amh_tig_alb_fin_ven_sun_krd_bat_jpn_tml_kor_ita_ger_bam_swe_mao_urd_sod_tag_mnd_bul_tsn_cze_hau_rus_svk_mol_lit_qcu_bos_pol_guj_akn_gam_hin_chh_ben_mly_nor_fbf_pan_ewe_jav_tha_mlt_knd_zul_moo_aze_rom_afr_azi_lda_vie_aeg_cic_yor_tsw	-0.376023435950626	-0.890466933898516	0.375513057656305
317	tig_prs_swa_arw_chh_wly_sod_ben_azi_uzb_bem_mly_akn_slo_dut_bsq_rus_amh_yor_cnt_grk_pol_cic_spa_ven_guj_est_swt_igb_fin_lit_anl_geo_fre_ita_glc_por_sid_amr_bul_hun_ses_jav_alb_tag_jpn_tml_kor_hin_eng_zul_mcd_mao_pan_hau_ind_mnd_scr_lda_bos_owc_lat_svk_rom_ctl_qcu_swe_mol_afr_fbf_aeg_urd_heb_krd_bat_ukr_xho_nor_bam_sun_tha_mlt_knd_moo_tsn_aze_ger_cze_tur_ewe_vie_gam_dgb_tsw_dyu	0.155971917005757	0.367723452378721	0.713915011553818
318	sod_pol_zul_eng_wly_owc_gam_bos_azi_uzb_ven_mly_lda_cze_dut_bsq_ger_tig_igb_mnd_arw_swe_dyu_krd_bem_prs_hun_moo_ewe_fin_ita_amh_geo_ukr_ctl_lat_fre_mlt_heb_svk_est_ses_ind_pan_sun_jpn_knd_kor_mol_hin_swa_nor_mao_guj_amr_tag_cnt_glc_fbf_lit_anl_slo_rus_scr_afr_qcu_spa_urd_ben_cic_hau_rom_aeg_mcd_bat_grk_bam_por_swt_jav_tha_sid_tml_yor_xho_tur_bul_alb_aze_dgb_vie_chh_tsn_tsw_akn	0.968395988516538	2.31846742908787	0.0226155125434583
319	aeg_ctl_swa_mol_sod_gam_chh_ben_azi_tur_ses_ind_igb_slo_eng_bsq_nor_wly_akn_mnd_cze_bul_tsw_swe_ewe_urd_fin_swt_zul_hun_grk_anl_geo_fre_dut_guj_svk_amh_hau_glc_est_fbf_tag_spa_mao_jpn_tml_kor_arw_afr_dyu_pan_jav_rus_owc_bat_cnt_ger_bam_alb_amr_lit_krd_por_mcd_qcu_prs_rom_ukr_dgb_tig_scr_mlt_bos_mly_lat_tsn_ita_cic_sun_tha_heb_knd_xho_ven_uzb_hin_pol_aze_lda_vie_sid_yor_bem_moo	-0.71491654490054	-1.71671107812665	0.0893608960383666
320	sid_mcd_tsn_guj_wly_owc_tig_swe_azi_aze_zul_mly_bem_ger_scr_bsq_bul_amr_cic_cnt_lit_bos_ven_hin_xho_slo_fin_fbf_swa_hun_mol_aeg_geo_svk_arw_pan_nor_hau_sod_dut_est_dgb_sun_prs_jav_jpn_knd_kor_cze_afr_swt_ita_bat_rom_mlt_tag_mnd_grk_dyu_rus_chh_spa_alb_ukr_ctl_qcu_urd_pol_lat_igb_anl_ben_gam_eng_mao_krd_yor_glc_ewe_ind_tha_amh_tml_moo_bam_uzb_fre_por_tur_tsw_vie_heb_ses_akn_lda	-0.202700012765631	-0.479593632939954	0.632642318619057
321	tig_glc_fbf_rus_mlt_hau_sid_por_azi_tur_akn_sun_yor_mcd_swe_bsq_bul_owc_lda_cnt_slo_dut_bem_ukr_igb_guj_fin_swt_tsn_est_spa_gam_geo_svk_mol_afr_nor_sod_heb_rom_hun_cic_mao_cze_bat_jpn_tml_kor_fre_grk_ven_pol_ind_pan_amh_jav_mnd_bos_ewe_urd_wly_prs_scr_krd_ben_qcu_arw_ita_ctl_zul_chh_hin_anl_ger_tag_lit_ses_eng_xho_mly_tha_aeg_knd_tsw_dgb_uzb_lat_alb_aze_bam_vie_amr_swa_moo_dyu	-0.2208176856079	-0.521307416270619	0.603391833790849
322	amr_fre_yor_mcd_gam_sod_anl_grk_azi_aze_swt_mao_zul_spa_svk_bsq_slo_wly_akn_mnd_bos_swe_igb_rus_tsn_nor_est_moo_bam_hun_alb_tig_geo_dut_rom_lit_prs_chh_mlt_arw_fin_bem_tag_ita_sun_jpn_knd_kor_cze_eng_ven_pan_jav_guj_hau_ind_cnt_pol_tsw_lat_owc_por_bul_ger_afr_qcu_urd_glc_ctl_dgb_amh_scr_heb_ben_bat_mol_cic_hin_lda_mly_tha_sid_tml_ewe_xho_uzb_ukr_krd_tur_ses_vie_aeg_swa_dyu_fbf	-0.323837895787058	-0.766150406096101	0.445527107565851
323	sod_afr_bem_glc_sid_owc_hau_prs_aze_uzb_ses_ind_swt_ukr_pol_bsq_mcd_wly_igb_mnd_eng_fre_swa_lat_dyu_swe_fin_xho_tsn_hun_ctl_heb_geo_guj_rom_svk_hin_tig_mlt_pan_est_yor_jav_lit_mao_jpn_tml_kor_ita_por_bam_bos_sun_ger_aeg_mly_cnt_dut_ven_alb_chh_slo_rus_grk_arw_qcu_krd_cze_ben_dgb_amh_spa_amr_bul_bat_urd_moo_mol_akn_tag_tha_gam_knd_fbf_cic_azi_scr_nor_tur_tsw_vie_anl_lda_ewe_zul	-0.436349947224346	-1.03690059367893	0.30247074804414
324	owc_fre_tsn_urd_anl_mlt_aeg_pol_aze_tur_bam_tag_dyu_arw_ukr_bsq_dut_heb_xho_mnd_mol_swe_akn_prs_swa_grk_hun_lda_ewe_est_ben_wly_geo_por_krd_rus_lit_amr_chh_scr_fin_bem_mly_rom_bat_jpn_knd_kor_mcd_afr_zul_glc_sun_lat_sid_jav_cnt_ctl_igb_bul_hau_pan_hin_ita_slo_qcu_guj_cze_spa_ven_tig_alb_sod_ger_mao_svk_ses_nor_cic_ind_tha_gam_tml_tsw_moo_azi_bos_eng_uzb_fbf_vie_amh_yor_dgb_swt	-0.425891438408809	-1.01157395715358	0.314366435079092
325	sod_hin_swt_slo_anl_hau_gam_afr_tur_aze_swa_sun_fbf_fre_rus_bsq_eng_tig_tsw_cnt_glc_ctl_zul_lit_yor_cze_fin_bam_lda_est_ben_heb_geo_nor_pol_urd_krd_mlt_owc_ger_hun_igb_bat_ukr_ind_jpn_tml_kor_spa_lat_moo_guj_tag_mcd_sid_jav_mnd_grk_bem_rom_amr_por_scr_dut_alb_qcu_prs_swe_arw_cic_amh_ita_aeg_bul_mao_svk_xho_pan_ewe_mly_tha_wly_knd_akn_dyu_azi_bos_mol_uzb_ses_vie_chh_ven_dgb_tsn	0.226465742704208	0.533360018138655	0.595056771910163
326	anl_fre_moo_mol_amh_sid_mlt_dut_azi_uzb_lda_tag_swt_pol_mcd_bsq_ukr_wly_ven_mnd_slo_glc_swa_bul_zul_bos_hun_ewe_xho_fin_krd_hau_geo_ctl_alb_prs_afr_amr_owc_arw_est_yor_jav_por_mao_jpn_tml_kor_swe_cze_fbf_ita_bat_scr_heb_sun_cnt_hin_dyu_rom_aeg_guj_ger_pan_lit_qcu_grk_nor_ben_tsn_gam_eng_sod_urd_mly_rus_igb_spa_akn_ind_tha_chh_knd_ses_cic_tur_svk_lat_aze_dgb_vie_tig_bam_tsw_bem	-0.0848055848481198	-0.199907544934995	0.841989362766918
327	mlt_bul_swt_por_hau_tig_amr_mol_azi_tur_fbf_jav_ses_afr_scr_bsq_ger_sid_bem_mnd_ita_cze_xho_ben_ewe_prs_fin_tsn_bam_est_glc_anl_geo_svk_eng_rus_grk_heb_aeg_nor_hun_tsw_mao_spa_bat_jpn_knd_kor_alb_ukr_akn_swe_mly_guj_sod_tag_cnt_pan_lda_arw_owc_bos_ctl_lat_krd_qcu_hin_slo_fre_dgb_wly_mcd_chh_rom_ind_urd_swa_pol_dyu_sun_tha_gam_tml_cic_ven_aze_dut_lit_uzb_yor_vie_amh_moo_igb_zul	-0.498591416527282	-1.18564270427088	0.238783992314623
328	sod_lat_swt_spa_hau_mlt_aeg_nor_aze_azi_ewe_bat_bam_cze_ctl_bsq_afr_gam_akn_cnt_rom_ukr_cic_pan_ses_fre_fin_zul_swa_hun_eng_heb_geo_urd_slo_ita_dut_wly_amh_ben_est_igb_mao_mcd_jav_jpn_tml_kor_glc_scr_dyu_pol_sun_bul_chh_mly_mnd_swe_lda_svk_sid_mol_arw_alb_krd_qcu_rus_bos_grk_ven_anl_hin_owc_guj_tag_prs_moo_por_dgb_ind_tha_tig_knd_bem_tsw_uzb_lit_ger_tur_tsn_vie_amr_yor_xho_fbf	0.166128215550284	0.391221483795497	0.696528411130724
329	amh_ukr_bam_pol_anl_amr_gam_cze_aze_uzb_swt_ind_yor_urd_mol_bsq_scr_sod_tsn_cnt_swe_slo_tsw_bul_ses_lit_fin_akn_dyu_hun_rom_owc_geo_bos_ctl_svk_arw_chh_sid_guj_est_zul_tag_afr_mao_jpn_knd_kor_pan_nor_dgb_lat_sun_fre_hau_mly_mnd_mcd_ewe_ita_tig_spa_ger_krd_prs_qcu_eng_por_grk_swa_aeg_rus_heb_ben_jav_hin_moo_dut_fbf_bat_tha_wly_tml_cic_igb_tur_alb_glc_azi_bem_vie_mlt_ven_lda_xho	0.708926155420278	1.68310403666864	0.0957092384105675
330	anl_alb_swa_slo_sod_amr_aeg_bul_uzb_aze_cic_mly_bam_swe_lit_bsq_mol_mlt_igb_mnd_nor_ita_akn_ben_ven_lat_fin_ses_yor_hun_ukr_hau_geo_afr_ctl_fre_svk_owc_wly_dut_est_lda_mao_eng_jav_jpn_tml_kor_pol_krd_swt_guj_tag_mcd_heb_bat_cnt_rus_zul_prs_amh_hin_scr_bos_grk_qcu_urd_spa_cze_tsw_sid_ger_tig_por_ind_arw_fbf_rom_moo_sun_tha_chh_knd_dgb_bem_azi_pan_glc_tur_tsn_vie_gam_ewe_dyu_xho	-0.494851225350118	-1.17732613916576	0.242069612551762
331	aeg_fre_zul_mol_owc_mlt_heb_ctl_tur_azi_tsn_sun_akn_ita_swe_bsq_slo_sod_dyu_cnt_bos_dut_ewe_svk_ses_nor_hun_yor_fbf_fin_rus_amr_geo_glc_por_krd_scr_chh_hau_alb_est_tsw_jav_hin_mly_jpn_knd_kor_cze_ger_dgb_grk_bat_pan_sid_mao_mnd_mcd_swt_afr_anl_spa_lit_bul_eng_qcu_ben_prs_ukr_xho_tig_urd_amh_arw_ind_rom_lda_guj_cic_tag_tha_gam_tml_moo_ven_aze_pol_lat_uzb_igb_vie_wly_bem_bam_swa	-0.699132226317395	-1.67865966941441	0.0965756003837964
332	tig_rom_zul_grk_mlt_sid_amr_mol_aze_uzb_tsw_mly_moo_lit_scr_bsq_fre_anl_yor_cnt_krd_slo_dyu_arw_bam_mcd_est_xho_cic_hun_ger_sod_geo_pan_alb_guj_rus_amh_hau_afr_fin_bem_ind_bos_jav_jpn_tml_kor_ita_bul_tsn_prs_mao_ukr_gam_tag_mnd_spa_dgb_por_owc_lat_glc_swe_ben_qcu_pol_eng_cze_swt_aeg_svk_chh_ctl_bat_urd_ven_hin_lda_sun_tha_wly_knd_akn_swa_azi_nor_dut_tur_ses_vie_heb_ewe_igb_fbf	-0.161179019867128	-0.380387118083662	0.704525494148142
333	sid_slo_bem_ita_chh_tig_owc_mcd_uzb_aze_fbf_mly_tsw_hin_swe_bsq_bos_amh_bam_cnt_krd_scr_ses_eng_akn_grk_est_dyu_tsn_hun_afr_mlt_geo_rom_guj_fre_nor_aeg_hau_ben_fin_xho_bat_cze_sun_jpn_tml_kor_pan_mol_ewe_bul_jav_pol_gam_ind_mnd_ukr_swt_lit_sod_por_lat_glc_prs_qcu_arw_urd_dut_igb_wly_ger_heb_svk_tag_rus_lda_spa_yor_mao_tha_anl_knd_ven_dgb_tur_alb_ctl_azi_cic_vie_amr_moo_swa_zul	-0.764960713987561	-1.8408044991011	0.0688387294959882
334	sod_krd_ven_nor_heb_gam_wly_scr_uzb_tur_cic_sun_dyu_alb_hin_bsq_guj_mlt_swa_mnd_mol_por_bam_dut_tsw_spa_fin_tsn_akn_est_ita_anl_geo_cze_lit_ben_rom_hau_amh_glc_hun_dgb_mao_bos_jav_jpn_knd_kor_pan_fre_moo_urd_mly_afr_sid_tag_cnt_mcd_bem_swe_tig_svk_bul_ctl_arw_qcu_rus_pol_ger_fbf_owc_grk_amr_prs_bat_eng_zul_ukr_yor_ind_tha_aeg_tml_ses_lda_aze_lat_slo_azi_xho_vie_chh_swt_igb_ewe	0.240498852879858	0.566340945159564	0.572526201278737
335	tig_rus_swt_guj_owc_anl_sid_lit_aze_uzb_akn_bat_bam_lat_dut_bsq_hin_heb_xho_mnd_bul_glc_tsw_cze_dgb_pol_est_zul_dyu_hun_nor_amr_geo_afr_ben_ukr_grk_amh_gam_pan_fin_ewe_mao_slo_mly_jpn_tml_kor_krd_mcd_ses_swe_tag_por_aeg_sun_cnt_prs_tsn_svk_sod_arw_rom_fre_alb_qcu_spa_scr_ctl_swa_chh_ita_mlt_mol_jav_urd_yor_eng_igb_ind_tha_hau_knd_lda_cic_tur_bos_ger_azi_bem_vie_wly_fbf_ven_moo	-0.0709038754977383	-0.167003768202417	0.867729669504563
336	tig_dut_tsn_guj_mlt_sod_aeg_hin_azi_tur_swt_tag_dyu_ger_eng_bsq_bos_amh_zul_cnt_ukr_por_ven_arw_ewe_swe_est_ses_bam_fin_krd_chh_geo_bul_lat_rus_scr_hau_amr_alb_hun_lda_mly_rom_mao_jpn_tml_kor_afr_slo_tsw_glc_sun_ita_owc_ind_mnd_nor_igb_pan_anl_ctl_urd_pol_spa_qcu_fre_svk_grk_akn_gam_mol_wly_ben_bat_mcd_swa_cze_cic_jav_tha_sid_knd_dgb_fbf_uzb_lit_prs_aze_yor_vie_heb_bem_xho_moo	0.266451322737007	0.628572714614675	0.531169594020707
337	chh_glc_tsw_eng_sid_gam_mlt_ger_uzb_tur_fbf_sun_cic_urd_swe_bsq_guj_amr_akn_cnt_spa_rus_ven_rom_dgb_ukr_fin_swt_zul_hun_lit_amh_geo_grk_hin_arw_scr_heb_anl_por_est_swa_tag_alb_bat_jpn_tml_kor_lat_afr_bem_pan_ind_nor_aeg_mao_mnd_krd_igb_bul_sod_mol_fre_ctl_svk_qcu_pol_ben_slo_dyu_hau_mcd_owc_dut_mly_bos_bam_cze_xho_jav_tha_tig_knd_yor_tsn_azi_ita_prs_aze_lda_vie_wly_ewe_moo_ses	-0.0483504126448343	-0.113875344926835	0.909582086519267
338	tig_pan_ses_pol_aeg_amr_chh_svk_aze_tur_swt_jav_lda_ukr_cze_bsq_ita_sod_zul_cnt_slo_fre_tsn_glc_fbf_rus_hun_tsw_ven_est_afr_heb_geo_ben_guj_krd_rom_amh_gam_urd_fin_akn_sun_bos_mly_jpn_knd_kor_prs_mol_ewe_hin_tag_ger_mlt_bat_mnd_bul_bam_ctl_hau_spa_lat_alb_lit_qcu_eng_nor_dut_igb_anl_swe_owc_por_mao_mcd_yor_arw_xho_ind_tha_sid_tml_moo_bem_uzb_grk_scr_azi_dgb_vie_wly_dyu_swa_cic	0.186832947314169	0.440067996499176	0.660908920714969
339	amr_bul_dgb_afr_owc_chh_aeg_ukr_tur_aze_ses_bat_akn_scr_slo_bsq_arw_heb_dyu_mnd_urd_prs_swa_bos_cic_lit_hun_ewe_tsw_est_svk_amh_geo_ita_nor_eng_pan_hau_anl_ben_fin_tsn_sun_grk_mao_jpn_knd_kor_por_ger_bem_pol_ind_mcd_tig_mly_cnt_mol_moo_rus_sod_alb_glc_guj_lat_qcu_ctl_fre_spa_zul_mlt_swe_gam_rom_tag_hin_swt_dut_lda_jav_tha_sid_tml_bam_ven_uzb_cze_krd_azi_yor_vie_wly_fbf_xho_igb	-0.396345126681855	-0.938550577558148	0.350392707792778
340	heb_ctl_fbf_ger_anl_aeg_hau_pan_aze_uzb_igb_mly_ses_ben_ita_bsq_hin_gam_lda_mnd_dut_bul_dyu_lit_dgb_urd_hun_yor_moo_fin_fre_wly_geo_glc_scr_slo_ukr_sod_tig_bos_est_tsw_sun_lat_ind_jpn_knd_kor_swe_rom_akn_rus_mao_spa_amh_bat_cnt_afr_bam_por_amr_cze_svk_prs_mol_qcu_grk_pol_nor_tsn_sid_eng_owc_guj_tag_arw_bem_krd_ven_jav_tha_mlt_tml_swt_xho_azi_mcd_alb_tur_cic_vie_chh_swa_zul_ewe	-0.117163030994207	-0.27604634095538	0.783124964349874
341	hau_pan_tsn_ben_gam_mlt_amr_por_uzb_azi_zul_jav_akn_spa_slo_bsq_ita_sod_dgb_mnd_swe_alb_swt_scr_cic_lit_est_yor_swa_hun_cze_aeg_geo_bos_svk_rom_ctl_tig_amh_dut_fin_lda_sun_fre_ind_jpn_tml_kor_urd_hin_dyu_rus_mao_guj_chh_bat_cnt_nor_fbf_krd_heb_mol_lat_ger_eng_qcu_glc_grk_pol_ewe_owc_mcd_anl_afr_tag_prs_bem_ukr_bam_mly_tha_wly_knd_tsw_moo_tur_bul_arw_aze_ses_vie_sid_xho_igb_ven	-0.239004458469637	-0.564620123116531	0.57369152211107
342	chh_hin_akn_swe_tig_aeg_wly_mol_aze_azi_dyu_sun_tsw_mcd_arw_bsq_bul_anl_swt_mnd_rom_por_dgb_eng_bem_prs_hun_zul_swa_est_ben_hau_geo_glc_guj_scr_grk_gam_amh_pol_fin_igb_ind_afr_mao_jpn_knd_kor_dut_ctl_moo_cze_bat_krd_mlt_tag_cnt_alb_ewe_nor_amr_urd_spa_ukr_lat_qcu_bos_ita_lit_bam_sid_rus_owc_slo_jav_svk_xho_ger_yor_mly_tha_sod_tml_lda_ven_tur_pan_fre_uzb_ses_vie_heb_cic_fbf_tsn	-1.23328102717701	-3.06755252563275	0.00282681732804233
343	sid_swe_tsw_glc_aeg_owc_heb_rom_azi_aze_moo_tag_igb_scr_prs_bsq_ctl_hau_akn_cnt_grk_urd_lda_hin_swt_pol_hun_bem_yor_fin_ukr_tig_geo_ger_lat_eng_mcd_anl_chh_nor_est_tsn_bat_krd_sun_jpn_tml_kor_afr_bul_xho_spa_mly_lit_mlt_mao_mnd_rus_ses_ita_gam_por_cze_fre_mol_qcu_bos_guj_slo_bam_sod_pan_amr_arw_jav_alb_fbf_svk_cic_ind_tha_amh_knd_dgb_ven_tur_dut_ben_uzb_swa_vie_wly_zul_dyu_ewe	-0.166146919059187	-0.392471378185531	0.695608017460539
344	wly_mol_yor_ger_chh_anl_aeg_dut_tur_uzb_ewe_mao_igb_prs_slo_bsq_hin_heb_xho_mnd_guj_scr_ven_glc_swa_ita_fin_moo_dgb_est_cze_sid_geo_bul_grk_pol_lat_amr_gam_pan_hun_lda_jav_rus_ind_jpn_tml_kor_mcd_ctl_dyu_swe_mly_spa_tig_sun_cnt_svk_fbf_fre_amh_urd_eng_ukr_rom_qcu_lit_nor_afr_ses_sod_bos_mlt_krd_bat_ben_cic_alb_bam_tag_tha_owc_knd_tsn_tsw_azi_por_arw_aze_bem_vie_hau_zul_akn_swt	-1.13237696015157	-2.79623305726749	0.00628197567311519
345	tig_prs_ewe_lit_hau_wly_amh_pan_uzb_aze_yor_tag_xho_mol_ger_bsq_slo_sod_tsn_cnt_por_grk_moo_pol_cic_spa_fin_bem_swa_est_scr_gam_geo_fre_eng_rom_cze_amr_owc_afr_hun_dgb_bat_glc_jav_jpn_tml_kor_bul_alb_fbf_hin_mao_ben_aeg_mly_mnd_ukr_tsw_swe_heb_rus_arw_lat_ctl_qcu_bos_dut_krd_zul_anl_guj_chh_nor_ind_ita_lda_mcd_akn_sun_tha_sid_knd_bam_dyu_azi_svk_urd_tur_ven_vie_mlt_swt_igb_ses	0.51329464451649	1.21190419974842	0.228619134065887
346	wly_pan_dyu_afr_sid_anl_aeg_prs_tur_azi_ewe_mao_cic_slo_eng_bsq_dut_amr_lda_cnt_hin_rus_fbf_scr_bem_krd_est_tsn_dgb_fin_ctl_chh_geo_svk_bos_arw_pol_amh_tig_ger_hun_swt_jav_rom_ind_jpn_knd_kor_nor_cze_ses_spa_tag_bul_mlt_mly_mnd_ita_ven_glc_sod_grk_swe_por_lit_qcu_ukr_mcd_mol_xho_heb_lat_hau_fre_sun_urd_moo_guj_yor_bat_tha_gam_tml_zul_swa_aze_alb_ben_uzb_igb_vie_owc_akn_bam_tsw	-0.396752877148341	-0.940379609946686	0.34945903724769
347	wly_ukr_zul_guj_owc_tig_hau_swe_uzb_tur_moo_tag_xho_glc_krd_bsq_pan_aeg_tsw_mnd_cze_bul_ven_ger_yor_mol_est_ses_ewe_hun_eng_mlt_geo_urd_arw_por_rus_gam_anl_afr_fin_igb_ind_dut_mly_jpn_knd_kor_grk_bos_tsn_hin_jav_ctl_heb_bat_cnt_ben_bem_lit_sod_slo_fre_alb_svk_qcu_scr_lat_mcd_akn_chh_spa_sid_nor_mao_ita_lda_prs_dyu_sun_tha_amh_tml_swt_fbf_azi_rom_pol_aze_bam_vie_amr_cic_dgb_swa	-0.624379203232325	-1.49093526332042	0.139362619373752
348	gam_lat_swt_ger_aeg_amr_heb_mol_uzb_tur_cic_jav_zul_scr_ben_bsq_lit_chh_yor_cnt_ctl_ita_xho_afr_fbf_slo_fin_akn_moo_hun_prs_sid_geo_bul_pan_bos_pol_anl_sod_rom_est_swa_bat_mcd_tag_jpn_tml_kor_glc_ukr_dyu_cze_mly_svk_hau_ind_mnd_arw_tsw_hin_owc_eng_grk_swe_nor_qcu_krd_guj_alb_ven_mlt_rus_tig_por_mao_urd_bam_fre_lda_sun_tha_amh_knd_dgb_ses_azi_dut_spa_aze_igb_vie_wly_bem_tsn_ewe	-0.0867612165874288	-0.20447846598692	0.838426450899907
349	amr_hin_ses_eng_anl_mlt_aeg_pan_tur_azi_yor_tag_akn_guj_bul_bsq_spa_sid_moo_cnt_alb_grk_ewe_por_tsn_prs_fin_xho_cic_est_scr_gam_geo_dut_pol_lat_glc_chh_sod_ukr_hun_swt_mly_svk_ind_jpn_tml_kor_arw_bos_igb_ctl_sun_cze_heb_bat_mnd_nor_ven_lit_tig_rus_rom_ita_ben_qcu_fre_mcd_urd_lda_owc_swe_amh_slo_mao_afr_bam_mol_zul_jav_tha_hau_knd_fbf_dyu_uzb_krd_ger_aze_dgb_vie_wly_swa_bem_tsw	0.198515218344076	0.466858190384891	0.641693224157421
350	gam_lat_swa_prs_heb_hau_wly_cze_uzb_aze_akn_tag_zul_slo_afr_bsq_grk_sod_yor_cnt_nor_pan_tsw_hin_ewe_ita_est_tsn_dyu_fin_bos_sid_geo_svk_bul_ctl_urd_amr_aeg_swe_hun_bem_mao_lit_mly_jpn_knd_kor_eng_fre_xho_rus_jav_guj_tig_ind_mnd_rom_lda_mol_chh_krd_ben_spa_ger_qcu_ukr_dut_arw_cic_amh_pol_owc_por_sun_scr_igb_alb_bam_bat_tha_mlt_tml_ven_dgb_azi_mcd_glc_tur_swt_vie_anl_ses_moo_fbf	-0.787400816987144	-1.89945243635658	0.060604089862283
351	chh_ukr_ewe_pan_aeg_amh_amr_mcd_tur_aze_igb_mao_tsn_alb_lit_bsq_guj_sod_ven_cnt_por_rus_fbf_spa_cic_dut_hun_tsw_bem_est_glc_hau_geo_grk_fre_bul_prs_sid_anl_ger_fin_lda_sun_ben_mly_jpn_knd_kor_afr_rom_swa_pol_jav_slo_gam_tag_mnd_svk_dgb_mol_wly_lat_ctl_swe_arw_qcu_eng_ita_cze_xho_owc_bos_mlt_nor_ind_urd_moo_hin_swt_bat_tha_tig_tml_ses_akn_uzb_krd_scr_azi_zul_vie_heb_dyu_yor_bam	-0.317193442915064	-0.750554249729543	0.454815771736883
352	hau_ctl_ses_slo_mlt_chh_wly_mol_uzb_tur_swa_mao_xho_mcd_prs_bsq_grk_amr_yor_mnd_bul_bos_fbf_rus_dgb_guj_fin_ewe_lda_est_alb_sid_geo_swe_urd_eng_afr_owc_aeg_lat_hun_igb_tag_arw_ind_jpn_tml_kor_rom_krd_dyu_cze_sun_ukr_heb_jav_cnt_hin_cic_pol_amh_scr_por_dut_nor_qcu_ben_lit_spa_tsw_tig_svk_anl_fre_mly_ger_akn_pan_bam_bat_tha_gam_knd_ven_swt_azi_ita_glc_aze_moo_vie_sod_bem_zul_tsn	0.606553675071198	1.4311309930757	0.155744510108903
353	chh_bul_tsn_rom_anl_wly_sod_por_azi_aze_swt_sun_dgb_glc_krd_bsq_hin_gam_zul_cnt_nor_fre_ses_spa_ewe_ger_hun_xho_tsw_fin_rus_tig_geo_alb_grk_slo_afr_amr_sid_ctl_est_cic_bat_swe_mao_jpn_knd_kor_ukr_guj_dyu_mcd_ind_prs_mlt_jav_mnd_urd_bam_dut_aeg_pan_ita_svk_lat_qcu_cze_scr_bos_swa_heb_lit_amh_arw_mly_ben_moo_eng_fbf_tag_tha_hau_tml_igb_ven_tur_pol_mol_uzb_bem_vie_owc_lda_yor_akn	0.33719005755743	0.795269313086254	0.428481900528451
354	hau_svk_fbf_prs_wly_anl_amh_afr_azi_aze_zul_jav_ewe_lat_guj_bsq_por_mlt_swt_cnt_grk_eng_dgb_ger_akn_scr_est_xho_swa_hun_pan_sod_geo_cze_rom_fre_slo_amr_heb_ita_fin_igb_bat_spa_mao_jpn_tml_kor_arw_ctl_tsn_hin_sun_glc_gam_mly_mnd_pol_ses_mol_chh_bul_krd_bos_dut_qcu_ukr_nor_alb_lda_sid_ben_tig_mcd_ind_urd_ven_lit_yor_tag_tha_aeg_knd_dyu_tsw_uzb_swe_rus_tur_bam_vie_owc_moo_bem_cic	-1.27177545225746	-3.14638772745945	0.00222078213596806
355	amr_krd_lda_nor_wly_owc_sid_scr_uzb_aze_dyu_ind_ses_arw_ctl_bsq_cze_amh_zul_cnt_svk_pan_akn_mcd_dgb_ita_est_ven_bam_hun_bos_chh_geo_por_ukr_pol_afr_anl_aeg_guj_fin_bem_tag_rus_bat_jpn_knd_kor_rom_mol_cic_slo_mao_swe_hau_mly_mnd_spa_fbf_urd_tig_lit_eng_prs_fre_qcu_grk_alb_dut_ewe_sod_bul_heb_ger_sun_hin_swa_lat_xho_jav_tha_gam_tml_tsw_igb_azi_glc_ben_tur_yor_vie_mlt_swt_tsn_moo	-0.164836401949417	-0.388959613265047	0.698195154914778
356	anl_lit_fbf_spa_aeg_heb_gam_urd_aze_uzb_bem_bat_ewe_krd_ger_bsq_bul_mlt_tsw_cnt_rom_cze_moo_glc_ven_dut_est_igb_cic_hun_por_amh_geo_nor_bos_ctl_guj_chh_sod_prs_fin_xho_mao_lat_mly_jpn_knd_kor_svk_fre_zul_ben_tag_alb_amr_ind_mnd_arw_swt_eng_wly_pol_rus_ita_swe_qcu_grk_slo_mol_yor_hau_hin_sid_mcd_jav_scr_bam_afr_tsn_sun_tha_tig_tml_ses_dgb_tur_ukr_pan_azi_swa_vie_owc_dyu_lda_akn	-0.426896248128225	-1.01272090699336	0.313821054586751
357	anl_lit_fbf_ctl_mlt_heb_owc_dut_uzb_azi_moo_tag_ses_ita_spa_bsq_mol_wly_dyu_cnt_grk_slo_tsw_fre_tsn_afr_est_swt_swa_hun_nor_gam_geo_arw_rom_eng_hin_tig_sid_rus_fin_xho_jav_pol_ind_jpn_tml_kor_svk_cze_bem_glc_mao_guj_sod_bat_mnd_krd_cic_pan_hau_scr_swe_urd_lat_qcu_ger_alb_ukr_igb_aeg_mcd_chh_prs_mly_por_dgb_ben_ven_sun_tha_amr_knd_yor_lda_tur_bul_bos_aze_zul_vie_amh_akn_bam_ewe	0.0273020087946147	0.064251318033584	0.94890802036511
358	tig_ukr_bam_scr_mlt_sid_amh_guj_aze_tur_swt_mly_akn_ctl_krd_bsq_arw_chh_ses_mnd_pol_fre_tsw_mol_moo_dut_est_ewe_bem_hun_ger_heb_geo_nor_cze_urd_pan_wly_amr_por_fin_cic_tag_hin_mao_jpn_tml_kor_bul_prs_fbf_slo_ind_alb_sod_sun_cnt_glc_dgb_svk_gam_ben_afr_swe_mcd_qcu_grk_lat_bos_ven_owc_spa_anl_lit_bat_rom_tsn_ita_yor_jav_tha_hau_knd_swa_dyu_azi_eng_rus_uzb_xho_vie_aeg_zul_igb_lda	-0.306716261815092	-0.725976028262555	0.46967656061708
359	chh_svk_bam_ben_hau_gam_tig_bul_azi_aze_ewe_mly_yor_bos_cze_bsq_lat_owc_swt_cnt_pol_ctl_cic_krd_dyu_rus_fin_fbf_bem_est_mcd_sod_geo_fre_scr_pan_swe_sid_wly_prs_hun_dgb_mao_ita_sun_jpn_knd_kor_spa_hin_ses_mol_ind_rom_mlt_tag_mnd_slo_ven_urd_heb_arw_guj_ukr_eng_qcu_glc_grk_por_tsn_amh_afr_amr_dut_bat_nor_lda_alb_tsw_jav_tha_anl_tml_zul_xho_uzb_ger_lit_tur_swa_vie_aeg_igb_moo_akn	-0.0657803514796746	-0.155012278513722	0.87714757295496
360	hau_krd_cic_dut_sid_amh_anl_fre_tur_aze_moo_sun_swa_hin_ita_bsq_por_mlt_tsn_cnt_slo_eng_fbf_grk_swt_ctl_est_akn_ewe_fin_swe_owc_geo_lit_arw_ger_mol_amr_heb_guj_hun_zul_jav_alb_mao_jpn_knd_kor_ukr_rus_igb_prs_bat_ben_wly_mly_mnd_pol_tsw_spa_chh_nor_pan_urd_bul_qcu_bos_mcd_cze_bam_gam_scr_sod_rom_tag_glc_xho_afr_lda_ind_tha_tig_tml_yor_dyu_azi_svk_lat_uzb_ses_vie_aeg_bem_dgb_ven	-0.750936148392647	-1.80496874244057	0.0743157967198191
361	mlt_lit_lda_pol_anl_amh_sid_arw_tur_aze_tsn_mly_bam_pan_prs_bsq_mol_chh_akn_cnt_bul_rus_fbf_nor_bem_dut_hun_zul_dyu_fin_swe_gam_geo_ger_ctl_alb_scr_tig_sod_ben_est_moo_jav_eng_tag_jpn_tml_kor_rom_urd_tsw_grk_bat_glc_heb_mao_mnd_cze_xho_svk_amr_spa_ita_ukr_bos_qcu_lat_afr_mcd_yor_aeg_fre_wly_slo_ind_krd_ses_por_ewe_sun_tha_owc_knd_cic_swa_uzb_guj_hin_azi_ven_vie_hau_dgb_igb_swt	0.321864394497046	0.757969500887648	0.45038568083064
362	wly_grk_fbf_alb_heb_amh_hau_arw_uzb_azi_moo_ind_tsn_afr_slo_bsq_lit_gam_ses_mnd_urd_ger_cic_dut_dgb_cze_est_yor_igb_hun_lat_chh_geo_fre_por_svk_rus_tig_aeg_scr_fin_dyu_jav_hin_sun_jpn_knd_kor_ben_nor_xho_glc_mao_spa_mlt_tag_cnt_swe_ewe_ita_sid_guj_bul_ctl_krd_qcu_pol_prs_rom_ven_amr_eng_anl_bos_bat_mol_bem_mcd_tsw_mly_tha_owc_tml_swt_swa_aze_pan_ukr_tur_akn_vie_sod_lda_bam_zul	-0.100250768588639	-0.236282318785765	0.81373322237772
363	mlt_ger_zul_rus_chh_gam_amr_rom_tur_azi_bam_jav_bem_lat_ctl_bsq_pol_anl_fbf_mnd_lit_pan_akn_afr_ven_mcd_est_ewe_igb_fin_urd_hau_geo_ita_svk_slo_mol_aeg_heb_arw_hun_xho_mao_ukr_tag_jpn_tml_kor_por_guj_tsw_fre_bat_glc_sod_sun_cnt_spa_moo_nor_sid_prs_scr_hin_ben_qcu_grk_eng_bos_lda_amh_swe_tig_krd_mly_dut_cic_cze_yor_ind_tha_wly_knd_swa_dyu_aze_alb_bul_uzb_swt_vie_owc_ses_tsn_dgb	-0.824385636275995	-1.99224169612037	0.049276735580495
364	sod_ctl_igb_afr_tig_owc_amh_fre_uzb_aze_bam_mao_ewe_glc_rus_bsq_swe_wly_yor_cnt_mol_guj_ses_bos_fbf_urd_hun_cic_swt_est_eng_chh_geo_mcd_pol_ger_krd_anl_sid_grk_fin_swa_sun_rom_bat_jpn_tml_kor_dut_pan_bem_ita_tag_ben_heb_ind_mnd_nor_lda_slo_amr_arw_scr_cze_lat_qcu_prs_lit_ukr_zul_hau_spa_aeg_svk_jav_por_akn_bul_tsn_mly_tha_gam_knd_moo_tsw_tur_hin_alb_azi_dyu_vie_mlt_ven_xho_dgb	0.110123551166149	0.259255265544619	0.796011298404323
365	gam_lat_ven_pol_owc_sod_amh_fre_aze_azi_bam_ind_ses_mol_mcd_bsq_dut_heb_lda_mnd_rus_hin_swa_arw_fbf_ben_est_akn_dgb_hun_svk_tig_geo_cze_ukr_guj_scr_anl_hau_eng_fin_yor_sun_lit_jav_jpn_tml_kor_ctl_alb_moo_nor_mao_krd_sid_mly_cnt_prs_ewe_afr_amr_spa_ger_bul_ita_qcu_urd_slo_rom_bem_mlt_grk_wly_por_bat_pan_dyu_glc_tsw_tag_tha_chh_knd_tsn_zul_tur_bos_swe_uzb_cic_vie_aeg_xho_igb_swt	-0.686190125263689	-1.64676539588719	0.102981471694467
366	heb_lat_bam_bul_mlt_amr_anl_ctl_tur_aze_tsw_ind_dgb_dut_bos_bsq_por_sid_swt_mnd_pol_svk_bem_eng_lda_scr_fin_cic_igb_est_lit_amh_geo_prs_slo_ben_arw_sod_tig_ger_hun_moo_mao_glc_tag_jpn_knd_kor_urd_mcd_ses_ita_mly_nor_gam_bat_cnt_grk_swa_rom_hau_swe_rus_alb_afr_qcu_spa_cze_fre_tsn_wly_guj_aeg_hin_sun_pan_fbf_ukr_ven_jav_tha_owc_tml_xho_yor_azi_mol_krd_uzb_ewe_vie_chh_zul_dyu_akn	-0.057137608449617	-0.134682633910931	0.893153861056867
367	owc_guj_bem_pol_mlt_amh_heb_ukr_tur_uzb_fbf_bat_tsn_swe_rus_bsq_mcd_hau_lda_cnt_hin_bos_moo_lit_xho_ctl_est_swa_dgb_fin_rom_wly_geo_nor_mol_urd_fre_gam_aeg_cze_hun_ses_ind_slo_jav_jpn_tml_kor_ger_scr_swt_krd_mao_por_anl_sun_mnd_ben_akn_ita_amr_pan_dut_prs_svk_qcu_eng_spa_glc_igb_tig_lat_sod_alb_mly_afr_tsw_grk_bam_tag_tha_sid_knd_cic_ewe_aze_bul_arw_azi_zul_vie_chh_yor_dyu_ven	-0.00738856259872007	-0.0173913370410648	0.986161676791079
368	anl_bul_cic_fre_aeg_sod_mlt_por_aze_azi_ses_tag_zul_urd_lit_bsq_ctl_chh_moo_cnt_arw_alb_tsn_rus_dgb_scr_fin_bem_tsw_est_afr_owc_geo_grk_dut_cze_lat_gam_amh_rom_hun_dyu_sun_eng_mao_jpn_tml_kor_mcd_prs_swa_mol_jav_hin_tig_mly_mnd_nor_swt_ita_hau_pan_ben_ukr_krd_qcu_swe_slo_guj_yor_wly_spa_sid_glc_ind_pol_fbf_ger_igb_bat_tha_amr_knd_bam_xho_uzb_svk_bos_tur_akn_vie_heb_ven_ewe_lda	-0.254145246589727	-0.600729021267603	0.549481746054568
369	heb_lat_tsn_bos_tig_owc_gam_rus_uzb_aze_ewe_sun_bam_lit_swe_bsq_scr_mlt_cic_cnt_ita_alb_ses_svk_dgb_urd_est_lda_dyu_hun_eng_amr_geo_spa_pan_pol_ukr_hau_wly_mol_fin_bem_jav_fre_ind_jpn_tml_kor_arw_glc_swt_prs_tag_slo_aeg_mly_mnd_bul_fbf_guj_chh_rom_ben_ger_mcd_qcu_ctl_dut_grk_xho_sid_afr_amh_hin_mao_cze_ven_nor_igb_bat_tha_sod_knd_swa_akn_azi_por_krd_tur_zul_vie_anl_tsw_yor_moo	-0.715117033050052	-1.71845797536531	0.0890405612513465
370	sod_svk_xho_slo_tig_wly_heb_pol_azi_uzb_ewe_ind_ses_eng_lat_bsq_ben_aeg_moo_mnd_bul_glc_zul_mol_dyu_grk_hun_bam_igb_fin_rom_mlt_geo_dut_bos_urd_fre_owc_gam_hin_est_swa_mao_alb_mly_jpn_tml_kor_swe_ukr_yor_cze_sun_prs_hau_bat_cnt_afr_tsn_rus_anl_krd_por_spa_lit_qcu_arw_nor_mcd_cic_chh_pan_sid_ger_jav_guj_swt_scr_lda_tag_tha_amh_knd_ven_dgb_aze_ctl_ita_tur_tsw_vie_amr_fbf_bem_akn	-0.420503192078069	-0.99680419663528	0.321446098929059
371	aeg_glc_akn_fre_mlt_chh_anl_nor_azi_aze_fbf_bat_xho_ger_ctl_bsq_eng_heb_cic_cnt_spa_grk_lda_afr_yor_lat_est_tsw_tsn_fin_urd_tig_geo_rom_slo_mol_alb_sod_gam_svk_hun_zul_mly_ukr_ind_jpn_knd_kor_bul_pol_dgb_cze_mao_rus_amr_jav_mnd_por_swa_arw_wly_lit_mcd_pan_dut_qcu_guj_scr_swe_ewe_amh_ben_owc_krd_tag_prs_ven_ita_bam_sun_tha_hau_tml_swt_dyu_uzb_bos_hin_tur_igb_vie_sid_moo_ses_bem	-0.234942007981901	-0.554658591413914	0.580459704156014
372	amh_ctl_tsw_krd_anl_hau_sod_scr_azi_aze_yor_tag_igb_arw_eng_bsq_urd_heb_zul_cnt_pan_fre_ven_slo_akn_pol_hun_ses_dgb_fin_rom_sid_geo_afr_glc_svk_ben_mlt_aeg_ger_est_ewe_sun_por_mao_jpn_tml_kor_grk_ukr_bam_prs_bat_hin_wly_mly_mnd_mcd_xho_spa_chh_guj_lat_dut_bos_qcu_ita_rus_nor_dyu_gam_alb_amr_mol_jav_swe_fbf_bul_cic_ind_tha_owc_knd_swa_swt_uzb_cze_lit_tur_moo_vie_tig_lda_tsn_bem	-0.406559668803448	-0.963841462343706	0.337624974124498
373	tig_fre_ses_lat_sod_amr_wly_ger_tur_uzb_tsn_tag_ven_mol_afr_bsq_pol_hau_dgb_cnt_mcd_pan_moo_hin_swt_guj_hun_swa_bem_est_krd_gam_geo_nor_glc_slo_urd_chh_owc_rus_fin_yor_mao_swe_jav_jpn_knd_kor_alb_ctl_xho_svk_mly_eng_sid_ind_mnd_cze_akn_rom_aeg_ben_dut_arw_scr_qcu_bul_ukr_prs_zul_anl_spa_mlt_bos_bat_ita_lda_por_ewe_sun_tha_heb_tml_igb_fbf_aze_grk_lit_azi_dyu_vie_amh_cic_bam_tsw	0.177102474353464	0.416892726503462	0.677717588056622
374	sid_rom_swt_fre_tig_chh_sod_pan_aze_azi_tsn_mly_bam_cze_krd_bsq_ben_anl_swa_mnd_slo_rus_ewe_prs_tsw_nor_fin_lda_fbf_hun_ctl_gam_geo_afr_arw_ger_mol_amh_aeg_urd_est_cic_bat_por_sun_jpn_tml_kor_swe_svk_yor_lit_jav_spa_heb_tag_cnt_hin_ses_mcd_mlt_ita_pol_grk_lat_qcu_ukr_guj_eng_ven_wly_dut_hau_bos_ind_alb_zul_bul_dyu_mao_tha_owc_knd_dgb_xho_uzb_glc_scr_tur_moo_vie_amr_bem_akn_igb	-0.131874866954586	-0.310759755601273	0.756678693682793
375	sod_por_fbf_ctl_chh_wly_aeg_afr_uzb_tur_moo_sun_akn_bul_arw_bsq_krd_heb_tsn_mnd_swe_eng_lda_bos_ven_rom_est_ewe_cic_hun_rus_sid_geo_spa_pol_mcd_scr_tig_gam_pan_fin_ses_jav_cze_mao_jpn_knd_kor_slo_fre_xho_glc_bat_urd_hau_tag_cnt_ger_yor_ukr_anl_ben_alb_prs_guj_qcu_lit_lat_nor_zul_owc_grk_amh_ita_mly_hin_bam_svk_dgb_ind_tha_mlt_tml_swt_swa_azi_mol_dut_aze_tsw_vie_amr_dyu_igb_bem	-0.0897277292097379	-0.211465779895123	0.832986548555309
376	mlt_scr_akn_swe_amr_hau_amh_bul_tur_aze_ewe_sun_tsw_bos_lit_bsq_pol_gam_igb_cnt_eng_nor_cic_mol_swa_alb_hun_fbf_lda_est_rom_tig_geo_rus_glc_spa_fre_anl_sod_cze_fin_ses_jav_ben_mao_jpn_knd_kor_dut_por_swt_grk_ind_ukr_owc_mly_mnd_prs_xho_ger_chh_hin_slo_arw_svk_qcu_krd_afr_pan_bam_heb_guj_wly_lat_bat_mcd_zul_ita_dgb_tag_tha_sid_tml_dyu_yor_uzb_urd_ctl_azi_ven_vie_aeg_moo_bem_tsn	-0.731204734133385	-1.76101338516385	0.0815231041858649
377	wly_lit_tsw_krd_hau_tig_chh_ctl_aze_tur_fbf_jav_akn_spa_rus_bsq_lat_gam_swa_cnt_arw_nor_bam_mcd_zul_guj_est_bem_lda_fin_slo_mlt_geo_urd_rom_mol_fre_aeg_heb_eng_hun_cic_bat_alb_ind_jpn_knd_kor_svk_bul_tsn_scr_mly_pan_amh_mao_mnd_bos_ses_grk_anl_swe_glc_prs_cze_qcu_ukr_dut_hin_dyu_owc_ita_sid_ger_tag_pol_swt_afr_moo_sun_tha_sod_tml_xho_ven_azi_por_ben_uzb_ewe_vie_amr_igb_dgb_yor	0.091231220524649	0.215098379225981	0.83016161486798
378	chh_ita_cic_spa_sid_aeg_hau_alb_tur_azi_fbf_bat_bam_nor_eng_bsq_lat_anl_dyu_cnt_ger_svk_akn_guj_dgb_rus_hun_ven_bem_est_urd_amr_geo_hin_pol_prs_slo_tig_heb_scr_fin_lda_jav_afr_mly_jpn_knd_kor_bos_krd_xho_mcd_ind_por_wly_tag_mnd_mol_tsw_bul_gam_dut_arw_rom_glc_qcu_pan_ctl_cze_yor_owc_lit_sod_swe_sun_ben_igb_fre_ses_mao_tha_mlt_tml_swa_tsn_uzb_grk_ukr_aze_ewe_vie_amh_zul_swt_moo	-1.02402748190399	-2.49868607825428	0.0142204595352564
379	tig_lat_tsw_svk_hau_sod_amh_rom_azi_uzb_bem_mly_lda_cze_ukr_bsq_glc_amr_ses_cnt_prs_por_xho_ger_bam_swe_hun_dyu_tsn_est_fre_sid_geo_grk_alb_dut_slo_heb_mlt_guj_fin_swt_ind_arw_sun_jpn_knd_kor_spa_rus_moo_pol_tag_bul_aeg_jav_mnd_bos_akn_mol_anl_ben_scr_nor_ita_qcu_krd_hin_ctl_igb_owc_eng_wly_mcd_bat_afr_fbf_pan_dgb_mao_tha_gam_tml_ven_zul_aze_lit_urd_tur_cic_vie_chh_ewe_swa_yor	0.0273607258269932	0.0643984293763283	0.948791202125868
380	heb_afr_bam_ita_tig_anl_aeg_cze_aze_azi_moo_ind_yor_alb_grk_bsq_scr_owc_akn_cnt_eng_ctl_swa_swe_dyu_bul_est_tsn_swt_hun_rus_amr_geo_por_hin_krd_ben_mlt_sid_lit_fin_xho_jav_arw_mly_jpn_knd_kor_mcd_pan_tsw_rom_tag_fre_gam_sun_mnd_svk_ven_pol_sod_urd_glc_ger_spa_qcu_ukr_lat_prs_fbf_chh_slo_hau_guj_bat_bos_bem_nor_igb_mao_tha_wly_tml_ewe_ses_tur_dut_mol_uzb_lda_vie_amh_zul_cic_dgb	-1.30566585848109	-3.25122940641407	0.00160105968547888
381	sod_arw_bam_fre_mlt_heb_anl_slo_tur_aze_lda_jav_ven_afr_pan_bsq_dut_aeg_xho_mnd_ctl_bul_ses_glc_moo_svk_hun_swt_swa_est_ita_sid_geo_alb_prs_rus_por_amr_wly_nor_fin_tsw_bat_lit_mao_jpn_knd_kor_krd_ger_zul_hin_mly_cze_owc_ind_cnt_ben_akn_grk_hau_mol_rom_lat_pol_qcu_guj_eng_mcd_ewe_gam_spa_amh_urd_sun_bos_yor_swe_bem_tag_tha_chh_tml_tsn_igb_azi_scr_ukr_uzb_dgb_vie_tig_cic_dyu_fbf	-1.49294328932653	-3.78143964021052	0.000275411734079459
382	amh_swe_xho_ger_chh_hau_aeg_dut_azi_aze_fbf_tag_lda_pan_alb_bsq_spa_sid_tsn_cnt_scr_svk_zul_ctl_bam_rus_hun_igb_ses_est_fre_heb_geo_prs_arw_hin_cze_anl_gam_lat_fin_akn_bat_slo_jav_jpn_knd_kor_eng_rom_dyu_ukr_ind_bul_tig_mly_mnd_mcd_swa_grk_mlt_bos_nor_urd_glc_qcu_ben_guj_lit_tsw_amr_ita_sod_pol_sun_krd_yor_mol_moo_mao_tha_wly_tml_dgb_ewe_tur_afr_por_uzb_swt_vie_owc_ven_bem_cic	-0.660351860455522	-1.58096594815684	0.11728103578921
383	aeg_ben_dyu_scr_anl_tig_amr_mcd_tur_azi_zul_sun_fbf_afr_spa_bsq_ctl_heb_lda_mnd_guj_grk_cic_hin_ses_slo_est_tsn_akn_hun_fre_amh_geo_eng_lit_lat_bul_sid_chh_prs_fin_moo_tag_ita_mao_jpn_tml_kor_swe_urd_swt_ukr_bat_alb_owc_ind_cnt_ger_swa_rom_mlt_svk_rus_pol_nor_qcu_por_krd_pan_yor_sod_bos_hau_arw_jav_glc_igb_mol_bam_mly_tha_wly_knd_ven_bem_uzb_dut_cze_aze_tsw_vie_gam_dgb_ewe_xho	-0.0423534345547741	-0.0996572905086034	0.92083091799197
384	sod_ben_cic_guj_hau_wly_amh_swe_tur_uzb_ses_mly_tsw_mcd_lit_bsq_dut_amr_bem_cnt_alb_slo_dyu_svk_dgb_pol_fin_zul_igb_est_por_mlt_geo_mol_glc_ita_ukr_tig_gam_lat_hun_tsn_jav_ctl_ind_jpn_knd_kor_scr_rus_ewe_hin_sun_cze_chh_tag_mnd_arw_fbf_krd_sid_spa_urd_grk_bul_qcu_afr_pan_fre_moo_heb_prs_owc_bos_bat_nor_swt_eng_akn_mao_tha_anl_tml_yor_swa_azi_rom_ger_aze_xho_vie_aeg_lda_bam_ven	-0.258509299152266	-0.611569431942699	0.542314794716581
385	owc_svk_swa_ita_amr_hau_sid_hin_tur_aze_dgb_mly_ven_por_glc_bsq_rus_mlt_bem_mnd_pan_eng_cic_scr_tsn_grk_hun_swt_igb_est_slo_tig_geo_lat_lit_afr_arw_wly_amh_ukr_fin_xho_tag_spa_jav_jpn_knd_kor_ctl_guj_lda_ben_ind_cze_anl_mao_cnt_nor_yor_mol_chh_fre_mcd_alb_urd_qcu_bul_pol_prs_bam_aeg_dut_sod_rom_bat_swe_dyu_krd_fbf_sun_tha_heb_tml_ewe_ses_azi_bos_ger_uzb_tsw_vie_gam_akn_moo_zul	0.585312475826036	1.38482631314707	0.169418846314472
386	anl_por_fbf_prs_mlt_heb_tig_swe_aze_uzb_swa_tag_xho_svk_dut_bsq_mol_hau_ewe_mnd_arw_spa_dyu_fre_ses_grk_fin_igb_bam_est_lat_aeg_geo_hin_alb_rus_krd_amr_wly_urd_hun_ven_mly_slo_mao_jpn_tml_kor_eng_mcd_bem_ctl_ind_glc_owc_bat_cnt_ukr_tsn_afr_sid_pol_bul_lit_rom_qcu_cze_ger_bos_zul_sod_ita_amh_ben_jav_scr_cic_pan_tsw_sun_tha_gam_knd_akn_dgb_azi_nor_guj_tur_moo_vie_chh_lda_swt_yor	-0.20600708673065	-0.486417115552805	0.627815752351098
387	hau_fre_xho_afr_sod_amr_owc_ben_azi_aze_bem_bat_igb_ger_alb_bsq_arw_chh_ses_mnd_mcd_ukr_swa_rom_dyu_pol_fin_ven_tsw_est_urd_amh_geo_swe_pan_lat_lit_gam_aeg_cze_hun_fbf_ind_eng_mly_jpn_tml_kor_scr_guj_cic_grk_tag_ita_heb_mao_cnt_spa_ewe_hin_sid_bul_krd_por_bos_qcu_rus_dut_glc_lda_anl_ctl_mlt_prs_jav_mol_yor_nor_dgb_sun_tha_wly_knd_bam_akn_tur_slo_svk_uzb_moo_vie_tig_tsn_zul_swt	-0.0253915328190605	-0.0597926296813528	0.952449095249962
388	heb_ukr_yor_por_gam_anl_amh_cze_uzb_tur_cic_sun_swt_ger_alb_bsq_afr_sod_ses_cnt_lat_rus_swa_ita_bam_ben_est_igb_xho_hun_dut_mlt_geo_rom_urd_krd_guj_hau_chh_prs_fin_tsn_bat_nor_ind_jpn_tml_kor_spa_glc_ven_arw_tag_svk_aeg_mao_mnd_fre_lda_bos_sid_ctl_bul_pan_swe_qcu_eng_pol_grk_tsw_wly_mol_owc_lit_jav_slo_bem_hin_moo_mly_tha_amr_knd_dgb_fbf_azi_mcd_scr_aze_dyu_vie_tig_akn_zul_ewe	-0.971202000563336	-2.36442952181815	0.0201370742428645
389	gam_urd_dyu_bul_heb_amh_chh_svk_tur_aze_swa_sun_tsn_cze_mol_bsq_glc_mlt_akn_mnd_ukr_krd_xho_lat_dgb_hin_hun_yor_zul_fin_nor_aeg_geo_ctl_dut_por_swe_amr_owc_rom_est_moo_tag_pol_ind_jpn_tml_kor_grk_bos_cic_rus_bat_afr_anl_mly_cnt_ben_ewe_alb_sid_spa_arw_fre_mcd_qcu_scr_ita_ger_ses_wly_eng_sod_pan_mao_guj_fbf_lit_igb_jav_tha_tig_knd_bem_ven_uzb_prs_slo_azi_tsw_vie_hau_lda_swt_bam	-0.115020322269876	-0.271259774221955	0.786792436557091
390	owc_pan_lda_cze_sid_anl_mlt_bul_tur_aze_cic_jav_xho_pol_hin_bsq_fre_gam_bem_mnd_lat_eng_fbf_nor_bam_prs_est_moo_dgb_hun_rus_amr_geo_ctl_afr_lit_krd_chh_aeg_ger_fin_akn_sun_rom_tag_jpn_knd_kor_urd_scr_zul_svk_bat_mcd_hau_mao_cnt_guj_tsw_mol_amh_slo_ita_dut_ukr_qcu_alb_arw_por_swa_tig_spa_heb_glc_mly_ben_ses_grk_swt_ind_tha_wly_tml_ewe_ven_uzb_swe_bos_azi_dyu_vie_sod_tsn_yor_igb	-0.716286666905063	-1.71910675260785	0.0889218323022841
391	amr_swe_cic_rom_sod_amh_wly_urd_uzb_tur_zul_mly_xho_afr_bul_bsq_ger_heb_lda_cnt_spa_grk_dgb_rus_moo_ita_fin_tsw_ses_hun_fre_gam_geo_por_ben_lit_mol_tig_owc_alb_est_akn_tag_glc_jav_jpn_knd_kor_slo_hin_dyu_krd_sun_ukr_aeg_ind_mnd_ctl_bem_pol_mlt_prs_bos_arw_cze_qcu_svk_guj_pan_bam_hau_dut_sid_lat_bat_eng_tsn_mcd_igb_mao_tha_anl_tml_yor_swa_azi_scr_nor_aze_fbf_vie_chh_ewe_ven_swt	0.279559173513627	0.657741309022163	0.512329132759562
392	chh_glc_ewe_lat_sid_mlt_tig_fre_uzb_tur_ven_tag_moo_slo_mcd_bsq_rus_aeg_dgb_mnd_afr_bul_akn_guj_swt_pol_fin_tsn_cic_est_lit_anl_geo_ctl_mol_por_rom_amh_sod_urd_hun_tsw_sun_ita_jav_jpn_knd_kor_ukr_grk_igb_scr_bat_ger_amr_ind_cnt_eng_bam_prs_hau_krd_swe_alb_dut_qcu_ben_cze_nor_xho_gam_spa_owc_pan_mao_bos_yor_svk_swa_mly_tha_wly_tml_fbf_ses_aze_hin_arw_azi_zul_vie_heb_dyu_bem_lda	-0.627028054301098	-1.50165356397998	0.136574412795108
393	gam_svk_fbf_spa_hau_aeg_mlt_rus_tur_azi_cic_sun_tsw_hin_guj_bsq_ukr_amh_xho_mnd_ctl_afr_lda_fre_moo_lit_hun_swa_ewe_est_pan_sod_geo_bul_rom_krd_arw_chh_amr_dut_fin_dyu_tag_ger_jav_jpn_tml_kor_slo_bos_tsn_urd_ind_mcd_owc_mly_cnt_scr_dgb_cze_tig_grk_ita_eng_lat_qcu_nor_glc_mol_ven_sid_pol_heb_prs_mao_swe_ses_ben_swt_bat_tha_wly_knd_akn_bam_uzb_alb_por_aze_bem_vie_anl_zul_yor_igb	-0.466682155218582	-1.11003184389018	0.269847232029456
394	amh_guj_dyu_ben_tig_chh_anl_lit_uzb_aze_akn_sun_lda_arw_rom_bsq_cze_wly_swt_mnd_ukr_svk_ewe_spa_ses_rus_est_xho_swa_hun_glc_amr_geo_eng_pol_ita_por_mlt_aeg_krd_fin_igb_mao_dut_ind_jpn_tml_kor_fre_hin_zul_slo_mly_grk_heb_bat_cnt_nor_moo_lat_gam_bul_alb_ctl_ger_qcu_swe_mcd_pan_bem_sid_bos_sod_urd_tag_mol_cic_prs_fbf_jav_tha_hau_knd_bam_yor_tur_afr_scr_azi_dgb_vie_owc_ven_tsn_tsw	-0.410219861264472	-0.973284523851684	0.332936650514291
395	chh_slo_bem_bul_tig_sod_gam_hin_aze_azi_bam_mao_igb_ukr_rus_bsq_spa_sid_dyu_mnd_nor_krd_dgb_grk_yor_swe_hun_ven_akn_est_scr_hau_geo_rom_mol_glc_urd_amh_aeg_ctl_fin_moo_jav_pan_ind_jpn_tml_kor_ger_ita_ewe_dut_sun_alb_amr_mly_cnt_bos_tsw_lit_anl_afr_por_eng_fre_qcu_prs_pol_mcd_tsn_owc_cze_heb_ben_tag_guj_lda_arw_zul_bat_tha_wly_knd_cic_swt_uzb_lat_svk_tur_fbf_vie_mlt_ses_xho_swa	0.476590500440673	1.12313064514979	0.264273028756866
396	wly_mcd_igb_spa_chh_gam_aeg_hin_uzb_aze_tsw_mao_yor_ita_fre_bsq_pol_hau_bem_cnt_lit_grk_cic_nor_ven_rus_hun_akn_dyu_fin_glc_owc_geo_krd_ben_ukr_eng_amh_anl_mol_est_swa_bat_ctl_tag_jpn_tml_kor_bul_bos_fbf_prs_mly_rom_sod_sun_mnd_swe_zul_afr_amr_cze_scr_por_svk_qcu_arw_slo_pan_dgb_sid_ger_mlt_lat_jav_alb_ewe_guj_moo_ind_tha_tig_knd_ses_swt_azi_dut_urd_tur_tsn_vie_heb_lda_bam_xho	-0.260669653831645	-0.615871303301356	0.539483870471968
397	sod_guj_xho_prs_tig_owc_amr_mol_aze_tur_zul_ind_swt_arw_fre_bsq_rus_hau_ses_mnd_slo_bul_swa_ukr_dgb_eng_fin_ewe_bam_est_pol_aeg_geo_swe_por_hin_afr_wly_chh_scr_hun_cic_jav_cze_sun_jpn_tml_kor_lit_svk_bem_ita_mao_alb_amh_mly_cnt_grk_tsn_ben_sid_ctl_pan_dut_ger_qcu_rom_lat_nor_dyu_gam_mcd_heb_glc_tag_krd_lda_bos_akn_bat_tha_anl_knd_ven_moo_azi_urd_spa_uzb_igb_vie_mlt_tsw_fbf_yor	-0.465586521588865	-1.1067330481614	0.271263864211882
398	hau_dut_tsw_mcd_aeg_amh_anl_eng_uzb_azi_cic_mao_swa_cze_arw_bsq_fre_chh_ewe_mnd_slo_ita_tsn_lat_ses_guj_fin_zul_fbf_hun_hin_sid_geo_afr_ger_grk_rus_amr_mlt_rom_est_dyu_tag_spa_mly_jpn_tml_kor_svk_prs_lda_alb_sun_por_owc_jav_cnt_lit_xho_mol_sod_ctl_glc_pol_ben_qcu_pan_swe_nor_igb_wly_bos_gam_urd_ind_ukr_dgb_bul_akn_bat_tha_tig_knd_bem_moo_aze_krd_scr_tur_ven_vie_heb_swt_yor_bam	-0.0987946092106161	-0.232797209614619	0.816430458083633
399	sod_dut_zul_guj_tig_aeg_amh_pan_aze_tur_xho_jav_bem_urd_arw_bsq_lit_hau_cic_cnt_eng_alb_ewe_mcd_yor_fre_est_dyu_tsw_hun_mol_sid_geo_hin_ita_bos_slo_heb_gam_ukr_fin_ses_sun_ger_mly_jpn_tml_kor_rom_svk_swt_rus_mao_scr_chh_ind_mnd_ben_swa_lat_owc_bul_por_swe_nor_qcu_spa_prs_cze_tsn_anl_afr_mlt_ctl_tag_pol_igb_glc_lda_bat_tha_wly_knd_akn_dgb_azi_grk_krd_uzb_fbf_vie_amr_ven_moo_bam	-0.311267474670952	-0.736887975593953	0.463045408475391
400	anl_mcd_dgb_bos_hau_wly_sod_rus_uzb_aze_swt_sun_ewe_guj_alb_bsq_slo_sid_bem_cnt_lit_bul_ven_swe_dyu_por_fin_fbf_tsn_est_pan_chh_geo_arw_grk_spa_lat_heb_amr_scr_hun_tsw_mly_ukr_jav_jpn_knd_kor_hin_dut_moo_pol_mao_nor_amh_tag_mnd_ger_yor_glc_tig_ben_rom_ita_ctl_qcu_prs_krd_eng_swa_aeg_mol_mlt_fre_ind_cze_cic_svk_ses_bat_tha_owc_tml_akn_xho_azi_urd_afr_tur_igb_vie_gam_bam_lda_zul	-0.183661846706692	-0.433201085095987	0.665871780411517
401	amr_pan_bem_spa_hau_gam_sid_glc_azi_tur_cic_sun_dgb_eng_ctl_bsq_guj_heb_lda_mnd_rom_arw_ven_lit_bam_pol_hun_tsw_igb_est_grk_sod_geo_fre_slo_mol_bul_mlt_amh_swe_fin_zul_jav_prs_mao_jpn_tml_kor_ger_rus_swa_hin_bat_ukr_anl_tag_cnt_mcd_akn_urd_tig_afr_dut_krd_bos_qcu_nor_cze_scr_ewe_chh_por_owc_svk_mly_alb_fbf_ita_xho_ind_tha_wly_knd_tsn_yor_aze_ben_lat_uzb_ses_vie_aeg_swt_dyu_moo	-0.551291636949243	-1.31306354162635	0.192392248716301
402	aeg_ben_lda_lat_sid_hau_tig_ger_azi_uzb_bam_tag_swa_cze_scr_bsq_guj_mlt_fbf_mnd_glc_spa_xho_svk_akn_swe_fin_moo_ewe_hun_afr_sod_geo_ita_slo_mol_hin_anl_amr_arw_est_ven_sun_rus_mly_jpn_knd_kor_mcd_krd_swt_pan_ind_prs_chh_mao_cnt_nor_dyu_fre_amh_eng_ukr_urd_alb_qcu_rom_dut_grk_tsw_heb_ctl_owc_lit_jav_bul_igb_pol_zul_bat_tha_gam_tml_bem_dgb_aze_por_bos_tur_yor_vie_wly_cic_tsn_ses	-0.755389493453125	-1.81887731377576	0.0721485125120387
403	aeg_fre_lda_alb_sid_hau_owc_swe_tur_azi_dyu_sun_yor_krd_ben_bsq_grk_gam_swt_mnd_mol_ukr_fbf_lit_ewe_spa_hun_ven_igb_est_svk_mlt_geo_prs_bos_dut_ita_tig_wly_arw_fin_zul_bat_pol_mao_jpn_knd_kor_por_nor_xho_ctl_ind_slo_anl_mly_cnt_eng_dgb_rom_chh_hin_ger_bul_pan_qcu_scr_rus_mcd_cic_amh_lat_heb_urd_jav_glc_tsw_afr_moo_tag_tha_sod_tml_ses_swa_uzb_cze_guj_aze_akn_vie_amr_bam_tsn_bem	-0.484212082528365	-1.15232450036211	0.25214123621503
404	sid_glc_zul_spa_owc_mlt_aeg_ukr_uzb_tur_fbf_jav_tsw_swe_fre_bsq_svk_heb_bam_cnt_ctl_bul_bem_grk_ses_rus_fin_akn_dgb_est_prs_wly_geo_hin_ita_ben_guj_amh_anl_mcd_hun_moo_ind_pan_sun_jpn_knd_kor_ger_urd_yor_rom_bat_krd_hau_mao_mnd_pol_igb_mol_amr_cze_afr_lat_lit_qcu_por_bos_dut_swa_sod_scr_tig_alb_tag_nor_dyu_slo_cic_mly_tha_gam_tml_xho_tsn_aze_eng_arw_azi_lda_vie_chh_swt_ewe_ven	-0.45863322740899	-1.08868184656448	0.279107386648687
405	wly_swe_lda_krd_amr_chh_heb_scr_azi_uzb_ses_mao_dgb_bul_mol_bsq_rom_anl_igb_mnd_arw_hin_ven_ukr_moo_fre_est_swt_dyu_fin_pol_sod_geo_urd_cze_prs_bos_sid_gam_afr_hun_akn_tag_lat_jav_jpn_tml_kor_mcd_glc_xho_rus_mly_pan_mlt_bat_cnt_nor_ewe_dut_amh_slo_ctl_grk_ita_qcu_svk_ben_alb_swa_aeg_eng_owc_ger_sun_por_cic_lit_yor_ind_tha_tig_knd_tsw_tsn_aze_spa_guj_tur_bem_vie_hau_bam_fbf_zul	0.773053888875578	1.84006763159026	0.0689478608318743
406	owc_por_bem_hin_hau_gam_tig_pan_uzb_tur_dgb_tag_dyu_spa_ctl_bsq_swe_mlt_akn_cnt_cze_mcd_tsn_pol_ven_mol_hun_swt_igb_est_alb_sod_geo_glc_dut_svk_grk_amr_sid_ger_fin_tsw_ind_scr_mly_jpn_knd_kor_slo_ita_moo_krd_jav_eng_chh_bat_mnd_afr_ses_guj_heb_prs_rus_urd_fre_qcu_nor_arw_lit_ewe_aeg_bul_wly_ben_mao_rom_zul_ukr_bam_sun_tha_amh_tml_cic_lda_azi_lat_bos_aze_fbf_vie_anl_swa_yor_xho	0.116250298378293	0.274210403465811	0.784531087564645
407	chh_ben_fbf_rom_wly_hau_sod_grk_azi_aze_yor_tag_akn_ctl_bos_bsq_swe_gam_cic_mnd_por_pol_zul_urd_tsn_nor_fin_xho_bem_est_slo_tig_geo_dut_rus_scr_prs_aeg_mlt_krd_hun_ses_bat_spa_jav_jpn_knd_kor_ger_pan_moo_mol_mly_arw_amh_ind_cnt_alb_tsw_lat_amr_ita_lit_cze_bul_qcu_glc_svk_fre_ven_sid_mcd_owc_ukr_mao_guj_dgb_eng_swt_sun_tha_heb_tml_igb_swa_uzb_hin_afr_tur_lda_vie_anl_bam_ewe_dyu	-0.137569109321964	-0.324645783975589	0.746178287757169
408	aeg_krd_bem_bos_amr_tig_sid_grk_tur_uzb_akn_ind_dyu_rus_pan_bsq_urd_gam_swa_mnd_hin_afr_swt_scr_fbf_slo_hun_xho_yor_est_spa_amh_geo_alb_ukr_prs_glc_sod_owc_ctl_fin_zul_tag_arw_jav_jpn_knd_kor_fre_swe_moo_eng_mly_svk_hau_bat_cnt_mcd_ses_ben_heb_guj_lit_ita_rom_qcu_mol_pol_dut_tsn_mlt_lat_wly_cze_mao_bul_ewe_nor_lda_sun_tha_anl_tml_dgb_bam_aze_ger_por_azi_cic_vie_chh_tsw_igb_ven	-0.297719460270532	-0.705320269703236	0.482373825897239
409	owc_ger_lda_bos_sod_amr_mlt_spa_aze_azi_ven_mao_akn_krd_guj_bsq_rus_wly_moo_mnd_swe_ctl_swa_alb_bem_pan_est_tsn_cic_fin_bul_aeg_geo_mol_prs_slo_pol_heb_hau_ben_hun_dyu_bat_afr_sun_jpn_knd_kor_arw_rom_zul_fre_jav_scr_chh_mly_cnt_por_dgb_ita_gam_hin_lat_grk_cze_qcu_ukr_glc_eng_xho_amh_lit_tig_urd_ind_dut_ses_svk_ewe_tag_tha_anl_tml_bam_tsw_uzb_nor_mcd_tur_fbf_vie_sid_swt_yor_igb	-1.11126133547411	-2.73276220347592	0.00751723404228274
410	owc_ukr_ven_scr_hau_aeg_anl_urd_azi_aze_cic_bat_lda_lit_ger_bsq_por_sid_swt_cnt_rus_bul_fbf_pol_bam_glc_fin_dgb_bem_hun_rom_amh_geo_slo_prs_ben_krd_heb_sod_mol_est_zul_mly_alb_tag_jpn_knd_kor_eng_ctl_swa_bos_ind_guj_wly_sun_mnd_nor_dyu_cze_chh_hin_ita_dut_lat_qcu_arw_svk_pan_ewe_tig_mcd_amr_grk_jav_swe_tsn_spa_igb_mao_tha_mlt_tml_moo_tsw_uzb_fre_afr_tur_xho_vie_gam_akn_yor_ses	-0.749537060978944	-1.80113371899372	0.0749228046670217
411	aeg_pan_bem_urd_amr_anl_wly_mcd_uzb_aze_tsw_bat_swa_scr_lat_bsq_pol_tig_cic_mnd_lit_ita_dgb_svk_moo_hin_est_akn_zul_fin_guj_chh_geo_grk_ger_por_ben_sid_hau_cze_hun_lda_mly_krd_sun_jpn_knd_kor_ctl_rom_dyu_rus_mao_spa_sod_jav_cnt_bul_bam_slo_owc_bos_glc_swe_ukr_qcu_prs_dut_afr_swt_gam_fre_amh_mol_ind_eng_igb_alb_ven_tag_tha_mlt_tml_fbf_tsn_azi_nor_arw_tur_ewe_vie_heb_ses_xho_yor	-0.666905050425348	-1.59573977721844	0.113939660020873
412	amh_pan_swt_mol_sid_sod_amr_eng_uzb_aze_ewe_mao_ses_ger_ctl_bsq_rus_wly_tsn_cnt_ben_ita_cic_rom_igb_bos_est_xho_tsw_fin_lit_hau_geo_svk_dut_guj_urd_heb_aeg_ukr_hun_swa_ind_por_bat_jpn_knd_kor_grk_bul_moo_hin_tag_spa_owc_sun_mnd_fre_lda_scr_anl_alb_mcd_slo_cze_qcu_afr_pol_nor_bem_tig_lat_mlt_prs_mly_glc_fbf_swe_ven_jav_tha_gam_tml_akn_yor_azi_krd_arw_tur_bam_vie_chh_dyu_dgb_zul	-0.259037328023128	-0.612138555612937	0.541939840967651
413	anl_grk_yor_guj_amh_heb_wly_ben_uzb_azi_ven_mly_igb_nor_mcd_bsq_lit_hau_ses_cnt_ukr_cze_tsw_dut_swt_ctl_est_swa_cic_hun_por_chh_geo_glc_swe_rom_lat_mlt_gam_afr_fin_zul_bat_alb_ind_jpn_knd_kor_urd_ger_ewe_eng_jav_mol_sid_mao_mnd_pan_bam_arw_amr_bos_ita_pol_rus_qcu_svk_spa_slo_bem_sod_fre_owc_hin_tag_krd_xho_prs_moo_sun_tha_tig_tml_fbf_tsn_tur_scr_bul_aze_lda_vie_aeg_dgb_akn_dyu	-0.254754117245547	-0.602326675252316	0.548422509584277
414	wly_ben_fbf_eng_gam_owc_amr_lat_uzb_aze_tsn_mly_ses_rom_hin_bsq_mcd_sod_lda_cnt_krd_scr_yor_ger_bem_fre_hun_zul_xho_fin_alb_hau_geo_bos_pol_lit_nor_aeg_tig_afr_est_swt_ind_bul_tag_jpn_knd_kor_urd_pan_bam_guj_mao_por_mlt_sun_mnd_swe_igb_ita_sid_ctl_cze_mol_dut_qcu_arw_glc_ukr_ewe_amh_rus_chh_svk_bat_prs_swa_grk_akn_jav_tha_anl_tml_cic_tsw_tur_slo_spa_azi_dyu_vie_heb_moo_dgb_ven	-1.1159807174056	-2.744452743307	0.00727428172753417
415	aeg_ctl_dyu_hin_gam_sod_sid_nor_aze_azi_cic_tag_igb_bos_rus_bsq_svk_anl_swt_cnt_arw_alb_swa_lat_ewe_fre_est_bam_lda_fin_grk_tig_geo_ukr_cze_pol_mcd_hau_heb_prs_hun_dgb_mly_mol_sun_jpn_tml_kor_krd_urd_ses_glc_ind_pan_wly_jav_mnd_ben_moo_rom_chh_swe_guj_lit_scr_qcu_eng_ita_spa_ven_amh_bul_owc_por_bat_slo_zul_ger_bem_mao_tha_mlt_knd_tsn_tsw_tur_afr_dut_uzb_yor_vie_amr_xho_fbf_akn	-1.03390462006632	-2.52881666773532	0.0131288948973074
416	anl_rus_moo_swe_sod_heb_sid_svk_uzb_aze_akn_sun_lda_mol_nor_bsq_afr_amh_bam_mnd_hin_dut_ewe_cze_swa_prs_fin_dyu_bem_hun_ctl_tig_geo_spa_rom_slo_krd_aeg_chh_bul_est_dgb_mao_grk_ind_jpn_tml_kor_scr_ukr_xho_glc_tag_lat_owc_mly_cnt_pol_swt_pan_hau_mcd_ger_guj_eng_qcu_ben_ita_fre_tsw_amr_arw_gam_lit_jav_alb_fbf_por_yor_bat_tha_wly_knd_cic_tsn_tur_urd_bos_azi_igb_vie_mlt_ses_zul_ven	-0.154682329789532	-0.365252247995628	0.715752493495396
417	chh_pol_swt_guj_owc_aeg_amr_hin_uzb_aze_dgb_mly_swa_mol_nor_bsq_alb_sid_tsn_mnd_ctl_ger_bem_por_xho_grk_fin_cic_dyu_est_ita_gam_geo_eng_mcd_fre_lit_mlt_sod_glc_hun_ses_ind_spa_sun_jpn_tml_kor_afr_slo_zul_arw_bat_ben_amh_jav_cnt_ukr_igb_swe_heb_bos_rus_pan_svk_qcu_dut_prs_rom_ven_anl_cze_hau_urd_mao_scr_tsw_lat_fbf_tag_tha_tig_knd_akn_moo_azi_krd_bul_tur_lda_vie_wly_yor_bam_ewe	-0.112136374236503	-0.264513682560954	0.791969451320184
418	amr_ctl_dgb_bul_anl_owc_mlt_mcd_azi_aze_dyu_mly_tsw_urd_rom_bsq_krd_gam_ewe_mnd_guj_grk_tsn_afr_swa_ukr_fin_bam_moo_est_fre_wly_geo_rus_lat_por_glc_sod_chh_pan_hun_cic_ind_scr_bat_jpn_knd_kor_hin_mol_swt_eng_mao_arw_heb_sun_cnt_ita_xho_bos_aeg_nor_pol_slo_ger_qcu_dut_swe_cze_bem_sid_prs_amh_spa_jav_ben_ven_lit_yor_tag_tha_tig_tml_ses_fbf_tur_svk_alb_uzb_lda_vie_hau_akn_zul_igb	0.38011425943556	0.896006848619906	0.372562501872956
419	mlt_fre_swt_pan_chh_aeg_gam_mol_uzb_aze_dgb_bat_moo_eng_krd_bsq_por_tig_bem_cnt_ben_slo_akn_mcd_bam_hin_est_cic_ven_fin_bos_amh_geo_ger_rus_arw_glc_sid_sod_pol_hun_ses_mao_alb_jav_jpn_tml_kor_ctl_cze_dyu_lat_ind_lit_heb_sun_mnd_urd_swa_scr_anl_prs_bul_guj_spa_qcu_ukr_svk_grk_yor_amr_nor_hau_dut_tag_ita_zul_afr_ewe_mly_tha_owc_knd_tsn_lda_azi_rom_swe_tur_fbf_vie_wly_igb_tsw_xho	-0.00791097888835216	-0.0186229499201215	0.985181790569225
420	anl_spa_moo_dut_wly_heb_amr_hin_azi_aze_dyu_mly_dgb_cze_alb_bsq_swe_gam_yor_mnd_ita_fre_cic_guj_bem_bul_fin_akn_tsn_hun_ger_tig_geo_prs_pan_svk_slo_mlt_owc_lat_est_ven_sun_mol_bat_jpn_tml_kor_mcd_lit_bam_por_tag_ben_aeg_jav_cnt_pol_swt_eng_sid_rus_krd_grk_glc_qcu_rom_bos_arw_fbf_chh_scr_amh_urd_ind_afr_xho_nor_ewe_mao_tha_hau_knd_ses_swa_uzb_ctl_ukr_tur_zul_vie_sod_igb_lda_tsw	-1.07213647129035	-2.62916569169989	0.0100154951885456
421	owc_ctl_ven_glc_gam_wly_amr_ukr_azi_tur_bem_bat_dyu_ben_krd_bsq_fre_heb_dgb_mnd_mol_guj_ses_alb_akn_hin_hun_xho_moo_fin_por_hau_geo_ger_svk_slo_rom_chh_sid_lit_est_fbf_jav_rus_sun_jpn_knd_kor_mcd_bul_lda_pol_tag_ita_anl_mao_cnt_dut_tsn_lat_amh_afr_grk_nor_spa_qcu_bos_swe_urd_zul_aeg_prs_mlt_scr_mly_eng_ewe_cze_tsw_ind_tha_tig_tml_cic_yor_uzb_arw_pan_aze_swa_vie_sod_igb_bam_swt	-0.25288321481272	-0.597815974545945	0.551415715874325
422	hau_alb_fbf_lat_chh_anl_sod_fre_uzb_tur_akn_mao_yor_prs_hin_bsq_scr_amr_ven_cnt_urd_ger_igb_svk_cic_krd_hun_swt_dgb_fin_ctl_mlt_geo_rom_lit_bul_spa_tig_sid_rus_est_zul_tag_por_sun_jpn_knd_kor_arw_bos_tsw_glc_bat_slo_owc_jav_mnd_ukr_ses_ben_wly_swe_ita_afr_pol_qcu_guj_nor_dut_bem_aeg_mcd_gam_grk_mly_cze_xho_eng_tsn_ind_tha_heb_tml_moo_swa_azi_pan_mol_aze_lda_vie_amh_ewe_bam_dyu	-0.759845351303058	-1.82536327722249	0.0711559743510744
423	gam_guj_bem_glc_tig_aeg_anl_scr_tur_aze_akn_bat_dgb_nor_rom_bsq_rus_mlt_xho_cnt_swe_pol_swt_slo_fbf_ger_fin_lda_dyu_est_eng_sid_geo_ita_mol_cze_lat_wly_heb_urd_hun_swa_tag_alb_mao_jpn_tml_kor_ctl_grk_ses_pan_ind_por_sod_sun_mnd_hin_ven_ukr_hau_mcd_afr_krd_fre_qcu_dut_bos_lit_tsn_chh_spa_owc_arw_jav_bul_moo_svk_cic_mly_tha_amr_knd_yor_tsw_uzb_ben_prs_azi_igb_vie_amh_bam_zul_ewe	-0.73703219986187	-1.77011129222103	0.0799857944158197
424	heb_grk_bem_svk_amh_hau_anl_spa_tur_uzb_xho_tag_cic_mcd_glc_bsq_ger_tig_lda_cnt_scr_rus_yor_ukr_ses_pol_hun_swa_zul_fin_fre_owc_geo_afr_bos_cze_ben_mlt_wly_hin_est_moo_jav_guj_mly_jpn_knd_kor_lit_ctl_ewe_swe_bat_krd_aeg_ind_mnd_lat_ven_ita_sid_slo_pan_nor_alb_qcu_eng_arw_prs_akn_amr_por_sod_mol_mao_rom_fbf_urd_dgb_sun_tha_gam_tml_swt_igb_azi_bul_dut_aze_tsn_vie_chh_bam_dyu_tsw	0.329049039613762	0.774602521884125	0.440539489726925
425	heb_mcd_tsn_rom_gam_amh_aeg_mol_uzb_tur_tsw_ind_ses_ger_lit_bsq_hin_sid_swa_mnd_rus_bul_swt_swe_ven_prs_est_zul_akn_hun_por_sod_geo_slo_ctl_ben_dut_amr_owc_arw_fin_dyu_mly_nor_bat_jpn_knd_kor_guj_fre_xho_urd_tag_spa_hau_sun_cnt_grk_igb_bos_mlt_pol_ita_svk_pan_qcu_alb_glc_krd_fbf_anl_scr_chh_afr_mao_eng_dgb_cze_bem_jav_tha_wly_tml_moo_yor_azi_ukr_lat_aze_lda_vie_tig_cic_bam_ewe	-0.233066797567371	-0.551083904732921	0.582897695108302
426	amr_krd_ewe_nor_gam_sid_sod_ita_azi_tur_bam_mly_xho_eng_swe_bsq_slo_chh_cic_mnd_spa_urd_lda_pol_zul_cze_fin_swt_dgb_est_hin_owc_geo_guj_glc_alb_dut_aeg_hau_bos_hun_swa_sun_mol_tag_jpn_tml_kor_lat_rom_dyu_scr_bat_ctl_anl_mao_cnt_prs_tsn_ben_amh_ukr_afr_grk_por_qcu_mcd_svk_arw_akn_tig_bul_mlt_fre_jav_rus_ses_ger_moo_ind_tha_heb_knd_bem_fbf_aze_lit_pan_uzb_yor_vie_wly_tsw_ven_igb	-0.290005337256536	-0.686638219757523	0.494019256309872
427	amr_guj_akn_lat_amh_aeg_wly_ukr_uzb_tur_tsw_bat_dgb_eng_ben_bsq_mol_mlt_ewe_mnd_afr_krd_swt_svk_swa_pol_est_cic_igb_hun_spa_chh_geo_nor_arw_swe_prs_tig_anl_ger_fin_yor_ind_dut_jav_jpn_knd_kor_por_bos_bam_lit_sun_glc_hau_tag_cnt_grk_bem_bul_sod_alb_cze_scr_pan_qcu_rus_mcd_urd_lda_heb_fre_owc_slo_mly_ctl_dyu_rom_tsn_mao_tha_gam_tml_xho_fbf_azi_ita_hin_aze_zul_vie_sid_ses_ven_moo	-0.118077662938035	-0.278130221701782	0.781529816347625
428	anl_prs_lda_rom_tig_aeg_hau_dut_uzb_tur_bem_bat_swt_por_urd_bsq_grk_amh_ses_cnt_lit_ger_ewe_mol_bam_svk_hun_akn_cic_fin_mcd_owc_geo_krd_fre_rus_cze_mlt_sid_pol_est_dgb_ind_swe_sun_jpn_tml_kor_alb_lat_fbf_ben_mao_hin_sod_mly_mnd_guj_zul_afr_heb_glc_bos_ita_slo_qcu_eng_spa_ctl_swa_wly_bul_amr_scr_tag_arw_moo_ukr_xho_jav_tha_gam_knd_dyu_tsw_aze_pan_nor_azi_tsn_vie_chh_igb_yor_ven	0.0140257930261739	0.0330608772571903	0.973696893776296
429	sid_slo_swt_arw_tig_hau_heb_bos_azi_uzb_igb_sun_dyu_rus_pan_bsq_pol_wly_lda_mnd_ctl_ita_swa_mcd_bem_spa_est_bam_dgb_hun_prs_amr_geo_swe_fre_svk_urd_amh_owc_ben_fin_fbf_ind_hin_mao_jpn_knd_kor_rom_glc_tsn_scr_jav_bul_mlt_mly_cnt_alb_cic_grk_aeg_ukr_mol_lat_guj_qcu_por_afr_ger_ses_gam_eng_sod_dut_bat_nor_moo_krd_yor_tag_tha_anl_tml_tsw_xho_aze_lit_cze_tur_ewe_vie_chh_ven_zul_akn	-0.211718791810511	-0.499660079173164	0.618494554031221
430	mlt_swe_ven_arw_sod_anl_owc_urd_aze_uzb_tsn_sun_fbf_alb_mol_bsq_dut_chh_zul_mnd_mcd_pan_igb_ben_swt_glc_est_dgb_bam_hun_grk_amr_geo_lat_pol_eng_slo_tig_aeg_prs_fin_bem_mly_bos_tag_jpn_tml_kor_krd_guj_swa_ita_jav_lit_wly_ind_cnt_rom_ses_hin_amh_spa_ukr_por_fre_qcu_bul_ctl_svk_xho_hau_afr_heb_scr_mao_rus_yor_cze_cic_bat_tha_sid_knd_tsw_dyu_tur_ger_nor_azi_moo_vie_gam_lda_akn_ewe	-0.117513016610169	-0.277178446339886	0.782258256329506
431	anl_ukr_bam_pol_amr_hau_aeg_por_aze_tur_yor_ind_swa_guj_ben_bsq_rus_sid_dgb_mnd_pan_scr_tsn_mol_igb_arw_hun_ewe_bem_fin_hin_tig_geo_bos_ger_glc_dut_mlt_owc_cze_est_dyu_bat_fre_mly_jpn_tml_kor_krd_mcd_fbf_nor_mao_rom_chh_tag_cnt_ctl_tsw_spa_gam_eng_bul_svk_lat_qcu_prs_swe_ita_akn_amh_afr_heb_slo_jav_lit_moo_alb_swt_sun_tha_wly_knd_ven_xho_azi_grk_urd_uzb_ses_vie_sod_lda_zul_cic	-0.434987285280994	-1.0329982042249	0.304283569342459
432	gam_ger_swt_nor_owc_amh_wly_bos_aze_uzb_yor_bat_swa_krd_swe_bsq_fre_tig_ewe_cnt_svk_urd_tsw_guj_xho_pol_hun_lda_cic_fin_bul_amr_geo_pan_alb_mcd_mol_aeg_anl_scr_est_moo_tag_glc_ind_jpn_tml_kor_grk_rus_zul_ita_sun_ukr_hau_mao_mnd_slo_ven_cze_sid_ctl_dut_lit_ben_qcu_spa_eng_prs_tsn_heb_rom_mlt_hin_mly_arw_dyu_lat_dgb_jav_tha_chh_knd_akn_fbf_azi_por_afr_tur_bam_vie_sod_igb_ses_bem	0.410768571954384	0.969378485053091	0.334870730460658
433	hau_arw_tsn_ctl_tig_chh_sod_bos_tur_uzb_swt_tag_fbf_alb_eng_bsq_prs_gam_cic_mnd_ita_dut_yor_nor_dgb_krd_hun_dyu_ewe_fin_rus_owc_geo_ukr_guj_rom_glc_aeg_anl_bul_est_bam_sun_pol_ind_jpn_knd_kor_scr_afr_igb_slo_mao_ger_wly_mly_cnt_por_swa_cze_sid_mcd_lit_fre_svk_qcu_pan_urd_grk_bem_mlt_hin_amh_mol_bat_spa_xho_swe_zul_jav_tha_amr_tml_moo_akn_azi_lat_ben_aze_tsw_vie_heb_lda_ven_ses	-0.474015304386431	-1.12752035685887	0.262423158851423
434	heb_grk_lda_prs_amh_chh_anl_scr_aze_tur_moo_mly_dyu_ukr_svk_bsq_glc_sod_ses_mnd_lat_rus_ewe_ita_zul_fre_est_igb_cic_hun_eng_sid_geo_bos_urd_alb_slo_gam_aeg_spa_fin_ven_mao_lit_ind_jpn_tml_kor_mcd_rom_bem_hin_bat_nor_amr_sun_cnt_guj_dgb_bul_owc_arw_swe_dut_mol_qcu_afr_por_ben_xho_wly_pan_mlt_pol_tag_ger_bam_krd_yor_jav_tha_tig_knd_swt_tsn_uzb_ctl_cze_azi_fbf_vie_hau_tsw_swa_akn	-0.255572500684101	-0.604264654573611	0.547139016112425
435	anl_glc_akn_eng_amh_sod_hau_urd_tur_uzb_zul_sun_tsw_pan_afr_bsq_guj_owc_swa_mnd_alb_lat_fbf_ger_moo_pol_fin_ven_cic_hun_arw_heb_geo_rom_svk_ctl_por_chh_gam_cze_est_igb_bat_slo_mly_jpn_knd_kor_bos_mcd_dyu_nor_ind_dut_sid_jav_cnt_lit_dgb_bul_aeg_scr_hin_ita_ben_qcu_krd_prs_mol_bem_tig_fre_wly_grk_mao_spa_ses_ukr_tsn_tag_tha_amr_tml_lda_yor_azi_rus_swe_aze_swt_vie_mlt_bam_xho_ewe	-0.318350125190656	-0.753794760038482	0.452876732973905
436	heb_eng_tsw_fre_wly_chh_sid_swe_azi_aze_igb_mao_ewe_slo_ita_bsq_bos_anl_bam_mnd_spa_ukr_xho_bul_akn_glc_hun_dyu_swa_est_ger_amr_geo_nor_dut_guj_krd_gam_hau_mcd_fin_fbf_ind_ben_jav_jpn_knd_kor_rom_grk_zul_afr_tag_svk_tig_bat_cnt_scr_yor_pol_sod_hin_por_mol_cze_qcu_lit_urd_prs_swt_mlt_arw_amh_alb_mly_lat_bem_pan_ses_sun_tha_aeg_tml_ven_cic_tur_rus_ctl_uzb_moo_vie_owc_lda_tsn_dgb	-0.450034793247254	-1.06855427722134	0.288036329793616
437	sod_slo_moo_lit_chh_aeg_wly_ita_uzb_azi_tsn_tag_cic_ben_afr_bsq_grk_amr_dyu_cnt_por_hin_lda_urd_ven_guj_fin_bem_swt_est_scr_heb_geo_ukr_spa_mcd_svk_anl_mlt_nor_hun_yor_mly_pol_bat_jpn_tml_kor_eng_ger_swa_swe_ind_lat_tig_jav_mnd_dut_tsw_prs_hau_glc_mol_krd_ctl_qcu_rom_rus_fre_igb_owc_alb_amh_arw_sun_bos_ewe_bul_dgb_mao_tha_gam_knd_xho_akn_aze_cze_pan_tur_fbf_vie_sid_zul_bam_ses	-0.303434860141869	-0.718072065572077	0.474512895028282
438	aeg_bul_ses_ukr_sod_gam_hau_urd_tur_aze_yor_bat_igb_bos_lit_bsq_afr_mlt_dgb_cnt_ben_prs_swa_mcd_ven_dut_hun_fbf_zul_fin_spa_owc_geo_slo_swe_ger_glc_amh_chh_lat_est_bem_ind_rom_sun_jpn_knd_kor_alb_fre_cic_grk_mly_eng_heb_mao_mnd_cze_tsn_rus_tig_pan_guj_por_krd_qcu_mol_ctl_svk_bam_amr_scr_wly_nor_tag_arw_lda_pol_dyu_jav_tha_anl_tml_xho_swt_uzb_ita_hin_azi_moo_vie_sid_ewe_tsw_akn	0.103447359242305	0.243465020008918	0.808181412583572
439	heb_mcd_bem_dut_sid_owc_hau_rus_uzb_azi_xho_jav_ewe_swe_ctl_bsq_alb_tig_ses_cnt_grk_nor_fbf_svk_cic_arw_est_yor_moo_hun_glc_gam_geo_por_ukr_cze_urd_wly_sod_afr_fin_dgb_ind_fre_bat_jpn_tml_kor_prs_guj_bam_ben_sun_lat_amh_tag_mnd_ita_zul_bul_aeg_ger_pan_scr_bos_qcu_lit_eng_mol_lda_amr_pol_mlt_krd_mao_rom_akn_spa_swt_mly_tha_anl_knd_igb_ven_tur_slo_hin_aze_tsw_vie_chh_swa_dyu_tsn	-0.274683386432285	-0.64857326428378	0.518212532264237
440	mlt_arw_dyu_krd_wly_gam_aeg_urd_azi_aze_zul_ind_lda_bos_ben_bsq_lit_owc_ewe_cnt_spa_hin_fbf_slo_ven_glc_fin_swt_akn_hun_ita_amh_geo_ger_pol_grk_mol_sod_heb_ukr_est_cic_tag_scr_bat_jpn_tml_kor_dut_afr_tsw_prs_mly_svk_chh_mao_mnd_rom_bem_por_amr_nor_eng_alb_rus_qcu_guj_fre_mcd_igb_tig_ctl_sid_cze_sun_bul_dgb_lat_tsn_jav_tha_anl_knd_xho_bam_uzb_pan_swe_tur_ses_vie_hau_moo_yor_swa	-0.588728898625951	-1.40483333296249	0.163402212115725
441	sod_bul_moo_glc_amr_sid_owc_spa_uzb_aze_cic_tag_bem_lat_urd_bsq_dut_wly_zul_cnt_bos_ctl_dyu_eng_tsw_krd_hun_ses_swa_fin_ita_gam_geo_por_scr_rom_arw_anl_tig_ger_est_ven_bat_nor_sun_jpn_knd_kor_hin_fre_tsn_prs_jav_grk_mlt_mly_mnd_ben_swt_pol_heb_mol_slo_rus_pan_qcu_swe_lit_mcd_igb_amh_afr_hau_alb_ind_ukr_xho_guj_akn_mao_tha_chh_tml_dgb_fbf_azi_cze_svk_tur_lda_vie_aeg_yor_ewe_bam	-0.131350619962388	-0.31026214405717	0.757055842029787
442	amh_hin_ewe_afr_owc_anl_chh_pan_uzb_tur_fbf_jav_tsn_urd_ben_bsq_swe_gam_igb_cnt_por_mcd_ses_bos_zul_rus_fin_bem_xho_est_lit_wly_geo_cze_spa_eng_bul_tig_sid_rom_hun_cic_ind_ger_tag_jpn_knd_kor_svk_krd_akn_grk_sun_dut_heb_mao_mnd_fre_ven_guj_mlt_scr_arw_lat_ukr_qcu_glc_prs_ita_swt_amr_mol_aeg_alb_bat_pol_dyu_slo_tsw_mly_tha_hau_tml_lda_dgb_aze_ctl_nor_azi_bam_vie_sod_yor_moo_swa	0.1567549942179	0.368902169396928	0.713039160721434
443	aeg_prs_igb_nor_owc_amr_tig_mcd_tur_aze_zul_sun_ven_lit_spa_bsq_arw_anl_yor_mnd_urd_fre_moo_krd_bem_svk_fin_bam_xho_hun_dut_wly_geo_lat_glc_bos_bul_hau_heb_por_est_ewe_jav_mol_bat_jpn_knd_kor_ben_ita_dgb_grk_mly_rus_mlt_mao_cnt_ger_dyu_ukr_gam_rom_eng_cze_ctl_qcu_alb_hin_pol_tsn_amh_slo_sid_scr_ind_swe_akn_guj_fbf_tag_tha_chh_tml_swt_tsw_uzb_pan_afr_azi_ses_vie_sod_lda_swa_cic	-0.558127837888269	-1.32884130946186	0.187151512011288
444	wly_grk_zul_swe_sid_tig_aeg_bul_aze_tur_xho_tag_dyu_spa_rus_bsq_mol_chh_lda_cnt_ben_ita_swt_nor_dgb_pol_fin_cic_moo_hun_bos_owc_geo_lat_krd_scr_urd_mlt_sod_hin_est_ewe_sun_afr_bat_jpn_tml_kor_eng_ger_akn_dut_jav_alb_heb_ind_mnd_guj_bam_svk_amh_cze_pan_por_fre_qcu_glc_lit_mcd_swa_anl_prs_gam_arw_mly_ukr_tsn_slo_fbf_mao_tha_amr_knd_tsw_ses_uzb_ctl_rom_azi_bem_vie_hau_yor_igb_ven	-0.296908463651852	-0.702003057731736	0.484430472565943
445	anl_pol_zul_ben_mlt_sid_amr_swe_uzb_azi_tsw_sun_swt_rus_bos_bsq_lit_owc_swa_cnt_hin_mol_fbf_mcd_xho_eng_fin_ses_ven_hun_guj_heb_geo_bul_afr_nor_ctl_sod_aeg_prs_est_akn_tag_pan_jav_jpn_knd_kor_urd_dut_dyu_por_mao_spa_amh_mly_mnd_cze_bam_svk_hau_rom_lat_krd_slo_qcu_ita_fre_alb_dgb_wly_grk_chh_glc_ind_ukr_yor_scr_bem_bat_tha_gam_tml_tsn_igb_tur_arw_ger_aze_ewe_vie_tig_moo_lda_cic	-0.288555638052283	-0.682047150916963	0.496904318729853
446	aeg_dut_moo_spa_wly_owc_anl_lit_azi_tur_yor_sun_swt_afr_scr_bsq_glc_heb_igb_mnd_arw_fre_swa_pol_cic_por_hun_lda_bem_fin_ita_mlt_geo_cze_svk_prs_swe_sod_chh_guj_est_ven_mly_ben_ind_jpn_knd_kor_lat_mcd_dgb_ukr_jav_rus_sid_mao_cnt_pan_dyu_hin_hau_rom_bos_alb_urd_qcu_nor_grk_ger_xho_amh_krd_gam_slo_bat_bul_fbf_ctl_zul_tag_tha_amr_tml_akn_tsn_uzb_mol_eng_aze_bam_vie_tig_ewe_ses_tsw	-1.08272235775216	-2.64985080642379	0.00946353619551949
447	sid_ctl_akn_pol_aeg_sod_hau_ita_uzb_aze_tsn_sun_tsw_alb_fre_bsq_guj_heb_ewe_mnd_mcd_svk_zul_grk_fbf_ger_hun_igb_dyu_fin_ben_amh_geo_scr_rus_bos_glc_owc_chh_cze_est_bam_ind_pan_bat_jpn_knd_kor_slo_lit_dgb_eng_tag_afr_tig_mao_cnt_swe_swa_prs_amr_dut_nor_urd_por_qcu_spa_mol_krd_ven_anl_bul_mlt_rom_jav_lat_lda_hin_swt_mly_tha_gam_tml_moo_cic_tur_ukr_arw_azi_yor_vie_wly_bem_xho_ses	0.622999532112365	1.47212575532241	0.144363036807252
448	heb_arw_akn_ita_hau_sid_aeg_scr_aze_tur_dyu_bat_fbf_lat_urd_bsq_eng_amh_dgb_cnt_swe_bos_yor_ger_ses_krd_est_swa_zul_hun_afr_owc_geo_ctl_lit_spa_bul_mlt_tig_hin_fin_ven_ind_pan_jav_jpn_knd_kor_rus_slo_cic_pol_mly_mcd_wly_mao_mnd_prs_lda_dut_gam_svk_guj_fre_ben_qcu_alb_rom_mol_moo_chh_ukr_sod_nor_sun_cze_xho_por_tsn_tag_tha_anl_tml_ewe_igb_uzb_grk_glc_azi_swt_vie_amr_bem_bam_tsw	-1.22671263169783	-3.03676662880651	0.0031026604698615
449	aeg_swe_akn_por_amr_owc_sod_ger_aze_uzb_igb_sun_swt_prs_ita_bsq_mcd_wly_xho_mnd_grk_dut_dyu_bul_yor_ctl_est_ven_fbf_fin_ukr_hau_geo_urd_ben_mol_slo_amh_gam_rus_hun_bam_mao_guj_tag_jpn_knd_kor_cze_lit_ewe_hin_mly_glc_tig_jav_cnt_eng_moo_spa_mlt_arw_lat_nor_fre_qcu_alb_afr_rom_swa_anl_svk_chh_scr_ind_krd_zul_pol_tsw_bat_tha_sid_tml_tsn_lda_azi_bos_pan_tur_cic_vie_heb_ses_bem_dgb	0.37359092651272	0.881025828471511	0.380575072528467
450	heb_krd_fbf_lit_hau_sid_anl_mol_aze_uzb_swt_mao_ewe_afr_rom_bsq_nor_gam_xho_cnt_scr_bos_akn_rus_dyu_swe_est_bem_tsw_fin_ita_wly_geo_bul_ctl_guj_urd_tig_amr_dut_hun_igb_ind_glc_jav_jpn_knd_kor_eng_pan_moo_alb_bat_ger_owc_sun_mnd_ukr_bam_grk_chh_por_spa_prs_hin_qcu_svk_slo_arw_yor_sod_mcd_aeg_pol_mly_cze_tsn_ben_dgb_tag_tha_mlt_tml_swa_ven_tur_fre_lat_azi_cic_vie_amh_lda_ses_zul	0.0271873254536136	0.0639740191123316	0.9491282210459
451	owc_por_bam_cze_wly_hau_chh_rus_uzb_azi_xho_tag_fbf_dut_ben_bsq_afr_gam_cic_mnd_ctl_mcd_bem_eng_ewe_pan_fin_ven_ses_hun_bos_mlt_geo_guj_krd_scr_rom_tig_heb_hin_est_yor_ind_alb_mao_jpn_tml_kor_fre_ukr_tsw_lat_bat_swe_amh_mly_cnt_pol_dgb_urd_sid_svk_ita_ger_grk_qcu_nor_glc_spa_swt_amr_arw_aeg_slo_jav_lit_zul_bul_dyu_sun_tha_anl_knd_lda_tsn_aze_mol_prs_tur_moo_vie_sod_akn_swa_igb	0.0563045601276434	0.132593230859068	0.894801550636862
452	amh_pol_bem_alb_heb_chh_anl_spa_azi_tur_moo_sun_bam_fre_pan_bsq_ben_owc_ewe_cnt_svk_lit_cic_afr_tsw_krd_fin_tsn_ses_hun_rus_amr_geo_prs_eng_rom_ita_hau_sid_mol_est_dgb_mly_lat_jav_jpn_tml_kor_glc_urd_yor_por_mao_ukr_mlt_bat_mnd_scr_xho_ger_sod_ctl_cze_bos_nor_qcu_slo_hin_dut_igb_wly_bul_gam_swe_tag_mcd_ven_guj_lda_ind_tha_tig_knd_akn_swa_aze_arw_grk_uzb_fbf_vie_aeg_swt_dyu_zul	-0.572279077266893	-1.3687335323629	0.17437971303297
453	sid_scr_zul_svk_amh_wly_hau_bul_azi_aze_swa_mao_xho_ben_krd_bsq_glc_amr_dgb_cnt_pol_dut_igb_grk_ewe_afr_hun_cic_tsw_est_rus_anl_geo_alb_rom_por_ctl_gam_aeg_hin_fin_akn_jav_eng_tag_jpn_knd_kor_ger_lat_moo_swe_ind_ukr_sod_sun_mnd_prs_bem_spa_tig_urd_mol_nor_slo_qcu_bos_cze_guj_fbf_mlt_lit_heb_fre_bat_ita_swt_mcd_ven_mly_tha_owc_tml_dyu_bam_uzb_arw_pan_tur_ses_vie_chh_lda_yor_tsn	-0.733489285463208	-1.76214612185761	0.0813303831421232
454	wly_arw_bam_spa_gam_owc_tig_rus_uzb_aze_moo_bat_dgb_grk_ita_bsq_eng_heb_ses_mnd_afr_mcd_ewe_cze_bem_fre_hun_tsn_xho_fin_ukr_mlt_geo_bos_hin_svk_rom_hau_sod_glc_est_fbf_sun_ctl_mly_jpn_knd_kor_prs_guj_igb_pan_tag_slo_chh_jav_cnt_nor_swt_krd_anl_scr_urd_alb_ben_qcu_mol_bul_ger_zul_aeg_pol_sid_dut_mao_lit_cic_por_lda_ind_tha_amh_tml_akn_swa_azi_lat_swe_tur_yor_vie_amr_dyu_ven_tsw	-0.0765718253483233	-0.1807359119993	0.856968149876675
455	mlt_ben_swt_arw_sod_wly_anl_fre_aze_azi_dgb_mly_ven_guj_hin_bsq_scr_sid_ewe_cnt_mcd_afr_tsn_rus_ses_ger_hun_bem_cic_fin_lat_tig_geo_cze_bul_spa_lit_gam_owc_pol_est_bam_sun_bos_mao_jpn_tml_kor_urd_svk_tsw_dut_jav_ctl_amr_tag_mnd_krd_dyu_glc_heb_slo_pan_mol_ita_qcu_eng_prs_alb_fbf_hau_swe_chh_rom_bat_grk_xho_por_lda_ind_tha_aeg_knd_moo_akn_tur_nor_ukr_uzb_yor_vie_amh_swa_igb_zul	0.0811229838022763	0.190932159246309	0.848994945482682
456	chh_afr_swa_nor_anl_tig_aeg_por_azi_aze_ewe_mly_ses_scr_lat_bsq_eng_amh_fbf_cnt_krd_lit_akn_prs_xho_ukr_hun_bam_igb_fin_grk_gam_geo_ger_pan_glc_ctl_sid_hau_cze_est_tsn_bat_fre_ind_jpn_knd_kor_pol_spa_tsw_mcd_tag_swe_sod_jav_mnd_dut_moo_hin_owc_alb_rom_urd_ita_qcu_arw_svk_bul_cic_mlt_ben_amr_slo_mao_guj_yor_mol_dyu_sun_tha_heb_tml_dgb_swt_uzb_bos_rus_tur_lda_vie_wly_bem_zul_ven	0.2204399640809	0.518997785748434	0.604995147346084
457	owc_krd_ven_afr_aeg_chh_anl_dut_uzb_azi_bem_jav_xho_cze_hin_bsq_lat_amh_fbf_mnd_spa_bul_swa_pan_igb_eng_hun_cic_dgb_fin_mcd_mlt_geo_nor_bos_ita_urd_tig_sod_mol_est_zul_bat_ben_tag_jpn_knd_kor_grk_ctl_tsw_prs_sun_scr_heb_mly_cnt_slo_tsn_svk_sid_ger_ukr_fre_rus_qcu_por_rom_swe_swt_amr_guj_hau_arw_ind_alb_ses_lit_akn_mao_tha_wly_tml_yor_bam_tur_pol_glc_aze_moo_vie_gam_lda_ewe_dyu	0.292807947251328	0.689352005924156	0.492318184762319
458	gam_arw_cic_guj_amh_anl_sid_urd_tur_uzb_bem_sun_swa_slo_lit_bsq_krd_amr_igb_mnd_rus_por_ven_spa_akn_fre_est_xho_swt_fin_ben_chh_geo_lat_bos_glc_ctl_hau_aeg_grk_hun_bam_ind_mol_mly_jpn_tml_kor_afr_nor_ewe_hin_bat_dut_sod_mao_cnt_scr_tsw_rom_wly_pol_ger_ukr_ita_qcu_prs_swe_mcd_lda_owc_cze_tig_alb_jav_eng_dyu_bul_zul_tag_tha_mlt_knd_tsn_moo_aze_svk_pan_azi_dgb_vie_heb_ses_fbf_yor	-0.841668796200991	-2.02903088344043	0.0453138058845277
459	gam_grk_tsw_pol_aeg_heb_tig_eng_azi_aze_yor_jav_lda_afr_ben_bsq_alb_sod_zul_mnd_dut_mol_moo_guj_xho_prs_fin_swa_tsn_est_arw_hau_geo_urd_lit_ukr_spa_sid_mlt_pan_hun_dyu_mao_glc_ind_jpn_tml_kor_rus_fre_igb_cze_sun_bos_amr_bat_cnt_svk_ven_rom_anl_mcd_nor_slo_lat_qcu_hin_krd_bul_akn_owc_ger_amh_ctl_tag_scr_cic_ita_swt_mly_tha_wly_knd_bam_dgb_tur_por_swe_uzb_fbf_vie_chh_ses_bem_ewe	0.157690463941527	0.370956221297116	0.711513807440735
460	mlt_guj_cic_cze_sod_tig_chh_ita_uzb_tur_dgb_sun_moo_bul_prs_bsq_spa_gam_ewe_mnd_hin_arw_ses_ukr_tsw_fre_hun_xho_swa_est_afr_hau_geo_rom_slo_svk_ger_wly_heb_ctl_fin_ven_mly_rus_mao_jpn_tml_kor_glc_swe_dyu_urd_ind_alb_aeg_bat_cnt_pan_yor_lit_amr_mol_krd_ben_mcd_qcu_bos_scr_eng_swt_sid_pol_anl_dut_jav_nor_igb_grk_fbf_tag_tha_owc_knd_bem_akn_aze_lat_por_azi_bam_vie_amh_tsn_zul_lda	0.727439190214914	1.72509714327087	0.0878316785964159
461	sid_ger_xho_swe_amh_amr_tig_ben_aze_tur_moo_sun_swa_fre_por_bsq_dut_owc_dyu_cnt_slo_mcd_yor_alb_fbf_svk_hun_bem_akn_est_ita_sod_geo_krd_mol_urd_grk_hau_gam_pan_fin_bam_ind_spa_mly_jpn_tml_kor_eng_cze_tsw_arw_jav_guj_aeg_tag_mnd_prs_igb_hin_chh_bul_nor_scr_lit_qcu_lat_rus_ctl_swt_heb_pol_wly_rom_mao_afr_cic_glc_lda_bat_tha_anl_knd_zul_ven_uzb_bos_ukr_azi_ses_vie_mlt_tsn_ewe_dgb	-0.585581241052879	-1.3995239741161	0.164982689811946
462	amh_ukr_swa_spa_tig_anl_chh_prs_uzb_tur_tsw_mao_ewe_dut_nor_bsq_pan_gam_fbf_cnt_alb_lit_zul_slo_yor_afr_fin_igb_tsn_hun_ita_owc_geo_por_cze_rom_guj_sod_amr_krd_est_ses_bat_hin_ind_jpn_knd_kor_glc_pol_bem_lat_tag_rus_wly_jav_mnd_eng_cic_bos_mlt_ben_svk_scr_grk_qcu_ger_ctl_swe_ven_aeg_bul_heb_mcd_sun_arw_dyu_mol_lda_mly_tha_hau_tml_swt_dgb_aze_urd_fre_azi_moo_vie_sid_bam_xho_akn	-0.0304106880472614	-0.0716813031928188	0.943009464293123
463	heb_mol_ewe_spa_amh_mlt_amr_pan_aze_tur_tsw_mao_swa_svk_arw_bsq_eng_gam_zul_mnd_guj_alb_cic_fre_bem_nor_est_lda_xho_hun_grk_wly_geo_krd_lit_ita_hin_sod_sid_dut_fin_swt_sun_ben_jav_jpn_tml_kor_urd_rus_ses_pol_bat_bul_hau_mly_cnt_swe_yor_mcd_owc_ger_slo_bos_cze_qcu_rom_por_afr_dyu_chh_ctl_tig_ukr_ind_scr_bam_glc_tsn_tag_tha_anl_knd_dgb_igb_uzb_prs_lat_azi_moo_vie_aeg_fbf_akn_ven	-1.01701545010592	-2.48327486177326	0.0148096483231627
464	aeg_arw_dgb_fre_sod_gam_chh_spa_azi_uzb_dyu_bat_ewe_ita_rus_bsq_svk_hau_akn_cnt_lat_pol_tsw_slo_lda_cze_est_xho_zul_fin_eng_heb_geo_por_dut_afr_pan_sid_wly_alb_hun_ses_mly_rom_sun_jpn_tml_kor_guj_ger_tsn_krd_tag_bul_mlt_ind_mnd_hin_igb_lit_amh_ctl_urd_prs_ben_qcu_swe_bos_mol_cic_anl_glc_owc_scr_jav_grk_bam_ukr_yor_mao_tha_amr_knd_swt_bem_aze_mcd_nor_tur_fbf_vie_tig_swa_moo_ven	-0.528388773336352	-1.25761911197842	0.21167833064819
465	hau_bul_swa_dut_gam_anl_amh_arw_tur_azi_tsw_mao_moo_alb_pol_bsq_rus_chh_cic_mnd_slo_ukr_swt_nor_bam_prs_hun_fbf_ewe_fin_ita_amr_geo_svk_fre_pan_spa_heb_aeg_scr_est_bem_sun_por_tag_jpn_knd_kor_ben_krd_tsn_ctl_mly_urd_mlt_ind_cnt_hin_igb_eng_sod_swe_afr_glc_cze_qcu_ger_rom_mcd_yor_owc_grk_tig_guj_bat_lat_xho_bos_zul_jav_tha_sid_tml_akn_dgb_aze_lit_mol_uzb_dyu_vie_wly_ven_lda_ses	-0.801682490821553	-1.94104556567648	0.0552805736795356
466	amr_grk_bem_svk_mlt_aeg_sid_ger_azi_uzb_ven_ind_moo_glc_fre_bsq_scr_heb_bam_cnt_ukr_spa_tsw_pan_dgb_nor_fin_ses_dyu_hun_slo_anl_geo_arw_dut_ita_rus_tig_owc_mcd_est_yor_mao_bos_jav_jpn_knd_kor_hin_afr_cic_prs_sun_ben_chh_mly_mnd_por_xho_cze_amh_pol_mol_lit_swe_qcu_guj_ctl_bul_igb_hau_eng_wly_rom_bat_alb_tsn_urd_swt_tag_tha_gam_tml_fbf_lda_tur_lat_krd_aze_akn_vie_sod_zul_swa_ewe	-0.150693814236039	-0.355276239111409	0.723187152896065
467	anl_rus_xho_arw_owc_sid_hau_mol_azi_uzb_tsn_tag_swt_ctl_alb_bsq_eng_gam_fbf_cnt_lat_cze_swa_bos_akn_afr_fin_tsw_moo_est_glc_tig_geo_rom_spa_urd_guj_chh_aeg_ukr_hun_lda_mao_scr_bat_jpn_knd_kor_pan_ben_ven_slo_jav_ger_mlt_ind_mnd_prs_dgb_grk_heb_dut_por_krd_hin_qcu_lit_pol_mcd_zul_wly_svk_sod_fre_sun_swe_ewe_nor_bam_mly_tha_amh_tml_ses_dyu_tur_ita_bul_aze_bem_vie_amr_cic_yor_igb	-0.540872090154681	-1.28865923212913	0.200713123272489
468	sid_nor_zul_scr_anl_amh_hau_mcd_azi_aze_yor_ind_ewe_prs_slo_bsq_arw_amr_dyu_mnd_afr_fre_xho_grk_tsn_ger_fin_ven_fbf_est_glc_wly_geo_cze_ukr_pan_urd_gam_sod_rus_hun_moo_mly_lat_jav_jpn_tml_kor_rom_svk_cic_alb_bat_mol_owc_tag_cnt_por_bam_ben_aeg_ctl_dut_bos_hin_qcu_lit_krd_swe_lda_tig_guj_chh_eng_sun_ita_igb_bul_akn_mao_tha_heb_knd_swt_dgb_tur_spa_pol_uzb_ses_vie_mlt_bem_tsw_swa	0.236986514098272	0.557460638620744	0.578552065318236
469	amh_por_yor_mol_aeg_tig_heb_ger_azi_uzb_cic_mao_igb_scr_pol_bsq_mcd_hau_ses_cnt_glc_rus_fbf_fre_swt_lat_est_dgb_zul_fin_dut_owc_geo_ctl_nor_bos_bul_wly_sid_alb_hun_akn_ind_spa_sun_jpn_knd_kor_arw_rom_xho_ukr_tag_svk_amr_jav_mnd_swe_tsw_afr_sod_grk_prs_lit_pan_qcu_ben_cze_urd_bem_mlt_guj_chh_slo_bat_ita_moo_eng_dyu_mly_tha_anl_tml_ewe_ven_aze_krd_hin_tur_lda_vie_gam_bam_tsn_swa	-0.182678957140624	-0.431183329421679	0.667332897984716
470	mlt_prs_ses_afr_owc_heb_amr_bul_aze_azi_cic_bat_dgb_ctl_ben_bsq_por_tig_swa_cnt_alb_dut_ewe_swe_bem_nor_fin_zul_xho_hun_ukr_sod_geo_glc_mcd_pol_svk_chh_gam_eng_est_ven_mao_guj_sun_jpn_tml_kor_spa_urd_moo_slo_ind_hin_wly_tag_mnd_mol_fbf_rus_aeg_fre_lit_rom_cze_qcu_lat_ita_pan_swt_hau_bos_sid_krd_mly_arw_igb_ger_yor_jav_tha_amh_knd_dyu_akn_uzb_scr_grk_tur_lda_vie_anl_bam_tsn_tsw	-0.61368589961923	-1.46780698111282	0.145530657792139
471	heb_arw_igb_ita_chh_mlt_sid_cze_uzb_aze_fbf_mao_ewe_swe_guj_bsq_dut_anl_ses_cnt_glc_afr_cic_lat_dyu_nor_hun_yor_akn_fin_ctl_aeg_geo_slo_ben_krd_pol_sod_amr_svk_est_swa_mly_ger_bat_jpn_tml_kor_rom_scr_bem_bos_ind_fre_tig_jav_mnd_rus_ven_urd_hau_eng_grk_mol_ukr_qcu_mcd_prs_lit_tsn_gam_bul_owc_por_sun_alb_lda_spa_moo_tag_tha_amh_knd_dgb_swt_tur_pan_hin_azi_tsw_vie_wly_xho_zul_bam	-0.815945410633362	-1.96616876944185	0.0522610443957854
472	tig_ben_ses_swe_hau_anl_heb_slo_azi_tur_dyu_bat_swa_dut_lit_bsq_mol_gam_bam_mnd_nor_por_xho_prs_yor_mcd_est_tsn_cic_fin_hin_sid_geo_scr_grk_spa_ctl_chh_mlt_rom_hun_dgb_jav_fre_mly_jpn_knd_kor_bul_pol_tsw_eng_ind_rus_aeg_mao_cnt_ger_moo_svk_wly_urd_afr_glc_bos_qcu_lat_ita_arw_swt_owc_ukr_sod_cze_sun_guj_akn_pan_lda_tag_tha_amr_tml_zul_igb_aze_krd_alb_uzb_bem_vie_amh_ewe_ven_fbf	0.0956120336629671	0.224963579024107	0.822501175891572
473	chh_lat_cic_ita_sid_anl_sod_mol_azi_uzb_swt_mao_ewe_eng_prs_bsq_rus_aeg_ven_cnt_ben_glc_dgb_svk_swa_arw_est_fbf_yor_hun_afr_heb_geo_slo_ukr_nor_mcd_amr_tig_krd_fin_lda_ind_bul_mly_jpn_tml_kor_alb_bos_tsn_hin_bat_fre_owc_tag_mnd_ger_ses_swe_mlt_lit_grk_scr_guj_qcu_urd_pan_spa_moo_wly_por_amh_ctl_jav_rom_zul_cze_tsw_sun_tha_gam_knd_bam_dyu_aze_pol_dut_tur_igb_vie_hau_xho_akn_bem	-0.760352777615527	-1.82864408377014	0.0706582647208475
474	sid_glc_dyu_bul_amr_chh_hau_hin_aze_azi_igb_jav_fbf_slo_mol_bsq_rom_owc_moo_mnd_guj_ger_lda_arw_tsn_pan_hun_zul_bem_fin_fre_mlt_geo_urd_afr_por_krd_sod_aeg_pol_est_dgb_sun_rus_mao_jpn_tml_kor_ben_alb_bam_ita_tag_bos_anl_mly_cnt_grk_ewe_spa_gam_swe_ctl_nor_mcd_qcu_lit_lat_eng_xho_heb_prs_wly_svk_ind_scr_cic_ukr_akn_bat_tha_amh_knd_yor_swa_uzb_cze_dut_tur_ven_vie_tig_tsw_swt_ses	0.711317067113372	1.68644204647378	0.0950627104830735
475	wly_pan_fbf_mol_amh_tig_owc_ben_azi_uzb_lda_sun_swt_bul_ctl_bsq_grk_amr_bam_mnd_guj_mcd_tsn_alb_ses_cze_est_xho_moo_hun_hin_heb_geo_lit_glc_afr_swe_sod_aeg_prs_fin_swa_mly_slo_mao_jpn_tml_kor_ita_arw_dyu_por_ind_svk_hau_tag_cnt_urd_yor_dut_anl_ger_fre_ukr_scr_qcu_rom_nor_eng_ewe_sid_krd_mlt_lat_bat_rus_bem_spa_ven_jav_tha_gam_knd_zul_igb_tur_pol_bos_aze_cic_vie_chh_tsw_dgb_akn	-0.266507237699321	-0.629501699180938	0.53056408734976
476	sid_swe_swa_ctl_owc_tig_amr_alb_uzb_tur_yor_mao_cic_urd_rus_bsq_dut_aeg_zul_cnt_pol_arw_igb_mcd_bem_bos_est_fbf_tsn_fin_mol_hau_geo_ben_spa_afr_pan_amh_heb_ukr_hun_dyu_tag_fre_ind_jpn_tml_kor_hin_cze_bam_svk_sun_prs_wly_jav_mnd_glc_ewe_scr_mlt_nor_slo_krd_rom_qcu_ger_por_guj_ven_chh_ita_gam_lit_mly_grk_ses_eng_dgb_bat_tha_sod_knd_akn_xho_azi_lat_bul_aze_moo_vie_anl_lda_tsw_swt	-0.675222628498476	-1.61834663250811	0.108974617448455
477	mlt_eng_lda_mcd_chh_wly_heb_cze_aze_tur_bam_mly_dgb_bul_alb_bsq_nor_amh_xho_mnd_lit_spa_swa_rus_tsn_pol_hun_fbf_ewe_est_glc_amr_geo_rom_ita_urd_grk_aeg_gam_mol_fin_bem_sun_pan_jav_jpn_tml_kor_fre_afr_moo_slo_mao_guj_sid_bat_cnt_scr_igb_lat_sod_prs_svk_ukr_ctl_qcu_bos_arw_por_ven_owc_krd_hau_swe_ind_ger_ses_ben_dyu_tag_tha_tig_knd_swt_zul_uzb_dut_hin_azi_akn_vie_anl_yor_cic_tsw	-0.749669396835796	-1.80401678236393	0.0744660907502624
478	heb_arw_swt_ger_hau_chh_owc_lat_tur_azi_bam_mao_swa_alb_swe_bsq_rom_mlt_akn_cnt_afr_spa_yor_ctl_cic_eng_fin_zul_ven_est_mol_amr_geo_ukr_bos_dut_krd_gam_anl_pol_hun_moo_tag_mcd_mly_jpn_knd_kor_ita_grk_fbf_scr_sun_slo_aeg_ind_mnd_urd_dyu_lit_amh_rus_prs_ben_cze_qcu_nor_por_glc_bem_tig_guj_wly_hin_jav_svk_igb_fre_xho_bat_tha_sod_tml_tsn_tsw_aze_pan_bul_uzb_ses_vie_sid_lda_ewe_dgb	-0.380368541610281	-0.900714453369651	0.370066739532411
479	sod_guj_akn_krd_wly_anl_heb_bos_uzb_azi_ewe_mly_moo_ben_glc_bsq_bul_sid_tsn_cnt_rus_hin_xho_prs_ven_afr_est_ses_yor_hun_ger_hau_geo_grk_arw_svk_ita_owc_mlt_nor_fin_igb_tag_scr_sun_jpn_knd_kor_dut_urd_swt_lat_mao_mcd_amr_jav_mnd_rom_bem_eng_tig_ukr_alb_cze_ctl_qcu_por_mol_fre_tsw_chh_lit_aeg_pan_ind_slo_bam_swe_dyu_bat_tha_amh_tml_dgb_lda_aze_spa_pol_tur_zul_vie_gam_fbf_cic_swa	-0.160379072011714	-0.378191348966632	0.706150327576329
480	hau_ger_igb_spa_sid_chh_heb_lat_tur_aze_zul_sun_moo_eng_bos_bsq_ben_sod_ewe_mnd_bul_dut_xho_slo_dyu_pol_est_lda_swa_fin_arw_mlt_geo_glc_krd_lit_swe_aeg_anl_grk_hun_swt_jav_hin_tag_jpn_knd_kor_guj_cze_bam_svk_ind_rus_gam_mly_cnt_scr_tsn_prs_amh_afr_fre_nor_urd_qcu_pan_rom_mcd_cic_tig_por_owc_alb_bat_ukr_bem_ita_akn_mao_tha_wly_tml_fbf_dgb_azi_ctl_mol_uzb_ses_vie_amr_tsw_yor_ven	-1.32564579788254	-3.3191583011449	0.00129031464103774
481	gam_slo_ewe_cze_amh_mlt_aeg_eng_tur_uzb_zul_sun_igb_spa_mcd_bsq_ger_heb_dgb_cnt_svk_lat_swa_ukr_yor_guj_fin_ses_bam_est_alb_hau_geo_mol_afr_krd_arw_sid_amr_urd_hun_ven_mao_dut_tag_jpn_knd_kor_bul_swe_dyu_ben_ind_lit_sod_jav_mnd_prs_bem_hin_chh_fre_scr_nor_pan_qcu_rus_glc_bos_lda_tig_ita_owc_ctl_mly_pol_swt_por_akn_bat_tha_wly_tml_cic_tsw_aze_grk_rom_azi_fbf_vie_anl_tsn_xho_moo	-0.337578493502136	-0.799394241162319	0.426098865022368
482	tig_glc_swt_rom_amr_sid_chh_ukr_tur_uzb_igb_sun_dgb_pol_afr_bsq_ita_gam_ewe_cnt_por_lit_xho_hin_akn_krd_hun_ses_fbf_fin_urd_heb_geo_bul_slo_dut_scr_owc_amh_spa_est_bam_mao_grk_tag_jpn_knd_kor_guj_arw_bem_ctl_mly_swe_anl_bat_mnd_svk_yor_mcd_wly_pan_mol_nor_eng_qcu_ger_alb_rus_ven_mlt_lat_sod_ben_jav_prs_zul_bos_tsn_ind_tha_aeg_tml_lda_moo_azi_fre_cze_aze_tsw_vie_hau_swa_cic_dyu	0.0654605838022761	0.154042432034779	0.877910065015042
483	owc_dut_yor_urd_chh_aeg_sod_hin_tur_uzb_swt_bat_lda_spa_pol_bsq_grk_amh_swa_mnd_lit_mol_ewe_ita_bem_ctl_fin_bam_dyu_est_mcd_gam_geo_ukr_prs_alb_eng_hau_heb_scr_hun_fbf_tag_rus_sun_jpn_tml_kor_slo_afr_igb_glc_mao_nor_mlt_jav_cnt_por_xho_bos_sid_pan_fre_ger_lat_qcu_cze_bul_rom_dgb_wly_krd_tig_guj_ind_ben_ses_svk_zul_mly_tha_anl_knd_moo_tsn_azi_arw_swe_aze_tsw_vie_amr_ven_akn_cic	-0.851223693066505	-2.05652512966706	0.0425333063890615
484	hau_ukr_tsw_ita_chh_gam_amr_grk_azi_aze_ewe_bat_dgb_alb_dut_bsq_spa_aeg_akn_mnd_svk_arw_ven_eng_swt_guj_fin_lda_ses_hun_glc_tig_geo_urd_lat_bos_ger_owc_anl_rom_est_bem_mly_swe_sun_jpn_knd_kor_hin_pan_tsn_por_jav_ben_wly_mao_cnt_slo_dyu_prs_sod_krd_mcd_rus_lit_qcu_pol_afr_ctl_fbf_heb_fre_mlt_cze_ind_mol_yor_bul_zul_tag_tha_sid_tml_xho_cic_uzb_scr_nor_tur_igb_vie_amh_moo_bam_swa	-0.398672351732991	-0.94405760664527	0.347586385104944
485	tig_glc_tsn_alb_amr_wly_chh_por_aze_tur_fbf_bat_cic_guj_lat_bsq_slo_heb_ven_cnt_nor_cze_xho_swe_bem_ctl_fin_swa_ewe_est_bul_amh_geo_ger_svk_hin_ukr_anl_gam_afr_hun_dgb_mly_krd_sun_jpn_knd_kor_prs_lit_lda_scr_ind_eng_aeg_jav_mnd_ita_ses_fre_owc_mol_pol_rom_mcd_qcu_spa_rus_pan_moo_sid_bos_sod_urd_tag_grk_dyu_ben_zul_mao_tha_mlt_tml_tsw_igb_uzb_arw_dut_azi_swt_vie_hau_bam_yor_akn	-0.382190865802598	-0.908841045050347	0.365783287140449
486	amh_spa_ewe_bos_sod_anl_chh_pol_aze_uzb_yor_tag_swt_alb_prs_bsq_swe_tig_bem_cnt_pan_rus_fbf_mcd_dgb_svk_hun_moo_swa_est_hin_mlt_geo_bul_dut_glc_lit_amr_gam_afr_fin_cic_ind_nor_mao_jpn_knd_kor_krd_slo_igb_por_mly_arw_owc_sun_mnd_cze_ven_guj_aeg_eng_scr_ger_rom_qcu_fre_lat_ukr_xho_heb_ben_sid_grk_bat_mol_akn_ctl_tsn_jav_tha_hau_tml_tsw_ses_azi_ita_urd_tur_bam_vie_wly_dyu_zul_lda	-0.0482117433409499	-0.113753181710846	0.909678662733576
487	chh_ita_dyu_glc_sod_anl_hau_pan_tur_aze_swa_bat_cic_urd_mol_bsq_swe_gam_zul_mnd_mcd_ben_yor_ctl_ven_grk_est_igb_akn_fin_por_sid_geo_scr_cze_hin_bul_amr_owc_rus_hun_moo_ind_alb_jav_jpn_tml_kor_dut_bos_swt_fre_tag_nor_wly_mao_cnt_ger_tsn_spa_tig_eng_krd_lit_guj_qcu_ukr_rom_svk_tsw_mlt_arw_heb_lat_mly_pol_bem_afr_dgb_sun_tha_aeg_knd_fbf_bam_uzb_slo_prs_azi_ewe_vie_amh_ses_lda_xho	-0.34286878097312	-0.812577127243336	0.41853577484132
488	amr_mcd_moo_krd_owc_hau_anl_mol_tur_aze_ses_mao_swt_dut_ctl_bsq_arw_tig_ewe_mnd_swe_bos_bam_pan_swa_scr_hun_tsw_yor_fin_rom_sid_geo_glc_ger_rus_lit_heb_wly_guj_est_tsn_ind_slo_mly_jpn_tml_kor_grk_por_igb_spa_jav_alb_amh_bat_cnt_eng_akn_hin_chh_ben_svk_afr_pol_qcu_fre_bul_lat_dgb_mlt_cze_sod_ita_tag_nor_xho_urd_cic_sun_tha_aeg_knd_lda_bem_azi_ukr_prs_uzb_ven_vie_gam_fbf_zul_dyu	-0.22935221063766	-0.541680178062695	0.589334253393025
489	wly_ctl_swa_arw_amh_heb_sid_bos_aze_uzb_tsn_bat_ses_slo_scr_bsq_ukr_hau_tsw_mnd_ger_por_ven_guj_swt_mcd_hun_fbf_bem_fin_svk_owc_geo_eng_mol_krd_hin_aeg_chh_nor_est_akn_sun_urd_jav_jpn_tml_kor_ben_glc_xho_cze_mly_alb_sod_mao_cnt_swe_igb_bul_mlt_prs_spa_pol_afr_qcu_fre_dut_lat_dgb_anl_pan_gam_lit_tag_rus_moo_rom_dyu_ind_tha_amr_knd_bam_cic_tur_grk_ita_azi_ewe_vie_tig_zul_lda_yor	-0.223859109853251	-0.529789419607929	0.597520473308902
490	amr_lat_fbf_mcd_wly_gam_aeg_scr_aze_tur_yor_sun_cic_svk_bos_bsq_pol_mlt_swt_mnd_grk_bul_lda_lit_ses_alb_est_ven_xho_fin_nor_heb_geo_ukr_pan_ctl_afr_sid_chh_cze_hun_akn_tag_mol_mao_jpn_knd_kor_fre_por_igb_prs_mly_krd_sod_ind_cnt_slo_ewe_arw_amh_guj_ben_glc_hin_qcu_swe_urd_rus_swa_hau_spa_tig_ger_bat_rom_bam_ita_dgb_jav_tha_anl_tml_moo_zul_azi_eng_dut_uzb_bem_vie_owc_tsw_dyu_tsn	-0.338663676510849	-0.801859505554587	0.424678402052047
491	owc_mol_dyu_ger_tig_hau_gam_cze_azi_tur_swa_jav_swt_glc_hin_bsq_dut_anl_tsn_cnt_fre_por_moo_bul_xho_alb_hun_cic_ewe_fin_ben_amh_geo_swe_bos_pol_lat_amr_sid_afr_est_zul_ind_grk_bat_jpn_tml_kor_rus_svk_dgb_eng_mly_lit_heb_tag_mnd_nor_ses_mcd_mlt_spa_pan_scr_urd_qcu_guj_slo_rom_fbf_aeg_prs_sod_ukr_mao_ita_akn_arw_bam_sun_tha_wly_knd_igb_ven_uzb_krd_ctl_aze_yor_vie_chh_lda_bem_tsw	0.431596866035731	1.01809071216171	0.311276102782221
492	sod_afr_fbf_prs_amr_wly_amh_lat_azi_aze_swa_mao_akn_ctl_ita_bsq_spa_hau_swt_cnt_urd_eng_tsn_swe_ven_rom_est_dyu_lda_hun_nor_heb_geo_dut_bul_slo_pan_gam_owc_ger_fin_tsw_jav_svk_mly_jpn_tml_kor_lit_rus_igb_pol_bat_mcd_chh_tag_mnd_cze_cic_guj_mlt_alb_por_krd_fre_qcu_arw_scr_grk_ewe_anl_mol_sid_glc_sun_ben_bam_ukr_dgb_ind_tha_tig_knd_moo_xho_uzb_bos_hin_tur_yor_vie_aeg_zul_ses_bem	0.491667321474843	1.16283698080689	0.247870796150824
493	amr_rom_tsn_afr_wly_sod_gam_swe_uzb_azi_ewe_bat_igb_guj_arw_bsq_alb_hau_bem_cnt_spa_lat_cic_fre_dgb_glc_fin_moo_akn_est_pol_amh_geo_cze_pan_eng_dut_tig_mlt_ukr_hun_lda_mly_grk_sun_jpn_tml_kor_svk_mol_yor_ctl_jav_rus_owc_mao_mnd_hin_tsw_mcd_sid_urd_ger_prs_lit_qcu_ben_slo_krd_xho_aeg_ita_heb_bos_ind_scr_ven_por_swt_tag_tha_anl_knd_dyu_ses_aze_bul_nor_tur_swa_vie_chh_fbf_zul_bam	-0.257193458930257	-0.607882193624934	0.544747225147235
494	gam_slo_dyu_lit_heb_chh_sod_eng_azi_uzb_bam_bat_ven_afr_urd_bsq_hin_hau_tsn_mnd_rus_mol_moo_ukr_swa_krd_hun_ewe_dgb_fin_spa_tig_geo_ctl_lat_rom_pan_wly_sid_arw_est_cic_ind_por_mly_jpn_tml_kor_svk_alb_fbf_ita_sun_nor_aeg_jav_cnt_swe_bem_scr_owc_grk_mcd_bos_cze_qcu_pol_dut_prs_igb_amh_ger_anl_guj_tag_fre_xho_glc_ses_mao_tha_mlt_knd_tsw_yor_tur_ben_bul_aze_zul_vie_amr_akn_swt_lda	0.214406018391773	0.504423857340762	0.61515661003025
495	owc_fre_swa_mcd_gam_hau_sod_bos_tur_uzb_tsw_ind_bem_swe_dut_bsq_svk_chh_ses_cnt_glc_lit_dyu_guj_zul_scr_est_ewe_fbf_hun_ita_sid_geo_mol_spa_ctl_slo_wly_tig_urd_fin_dgb_tag_pan_jav_jpn_knd_kor_lat_bul_cic_ben_sun_arw_amr_bat_mnd_nor_lda_krd_mlt_ukr_prs_rom_pol_qcu_alb_por_eng_tsn_aeg_grk_heb_hin_mly_afr_yor_ger_akn_mao_tha_amh_tml_swt_bam_azi_cze_rus_aze_xho_vie_anl_igb_moo_ven	0.393817785079517	0.929229942154411	0.355175575723241
496	amr_mcd_fbf_por_wly_gam_aeg_ukr_uzb_azi_lda_mao_yor_ben_bos_bsq_urd_chh_tsn_cnt_krd_slo_akn_nor_ven_rus_est_tsw_bem_fin_alb_sod_geo_bul_fre_afr_glc_amh_tig_pan_hun_swt_ind_mol_bat_jpn_tml_kor_rom_svk_bam_hin_tag_guj_owc_sun_mnd_prs_moo_spa_sid_grk_ger_eng_ita_qcu_pol_scr_lat_igb_heb_cze_anl_arw_jav_ctl_swa_dut_dgb_mly_tha_mlt_knd_ewe_cic_tur_swe_lit_aze_zul_vie_hau_dyu_xho_ses	-0.165525863989349	-0.390334663270464	0.697181721068991
497	amr_mol_moo_por_aeg_chh_gam_rom_tur_uzb_xho_bat_cic_ctl_krd_bsq_bul_mlt_tsw_cnt_lit_dut_swa_lat_lda_pol_fin_igb_ses_est_glc_wly_geo_afr_scr_spa_ita_heb_tig_rus_hun_ewe_jav_mcd_mao_jpn_tml_kor_pan_fre_tsn_grk_sun_nor_sid_mly_mnd_alb_dgb_ben_hau_guj_hin_arw_prs_qcu_urd_eng_slo_dyu_amh_ger_sod_swe_tag_bos_akn_ukr_zul_ind_tha_anl_knd_bem_fbf_azi_cze_svk_aze_ven_vie_owc_swt_yor_bam	0.0604926132247814	0.142387566369634	0.887081906167422
498	wly_bul_bam_spa_heb_chh_owc_ukr_aze_azi_tsw_sun_yor_svk_fre_bsq_ben_amr_bem_mnd_ger_pol_swa_ita_tsn_nor_fin_igb_dgb_hun_bos_aeg_geo_arw_slo_mol_krd_anl_hau_hin_est_xho_mao_lit_jav_jpn_knd_kor_prs_grk_swt_scr_mly_guj_gam_ind_cnt_mcd_akn_alb_tig_ctl_afr_rom_eng_qcu_swe_cze_dut_ven_amh_urd_sid_rus_bat_lat_fbf_glc_cic_tag_tha_sod_tml_moo_dyu_uzb_pan_por_tur_ewe_vie_mlt_ses_zul_lda	-0.868977684454641	-2.10824898098202	0.0376983725764024
499	hau_alb_tsw_ctl_sid_wly_amh_mcd_tur_aze_swt_tag_lda_pol_scr_bsq_arw_heb_igb_mnd_eng_svk_bam_spa_zul_guj_hun_akn_dyu_est_nor_mlt_geo_pan_ger_krd_ita_tig_chh_urd_fin_dgb_mly_ukr_ind_jpn_knd_kor_hin_afr_ven_lit_jav_prs_aeg_bat_cnt_lat_cic_bos_anl_bul_swe_fre_por_qcu_dut_rus_cze_bem_amr_slo_sod_glc_mao_grk_moo_rom_tsn_sun_tha_gam_tml_swa_ewe_uzb_mol_ben_azi_fbf_vie_owc_ses_xho_yor	1.01707319607327	2.43146598175257	0.0169538895929845
500	hau_ita_ewe_glc_sid_mlt_wly_arw_uzb_aze_zul_mly_swa_ger_hin_bsq_guj_anl_swt_mnd_fre_prs_igb_cze_ses_swe_est_xho_yor_fin_mcd_amh_geo_bul_bos_lit_ctl_tig_gam_pan_hun_bam_mao_por_jav_jpn_tml_kor_afr_rom_dyu_svk_ind_krd_sod_bat_cnt_lat_cic_grk_owc_urd_spa_dut_eng_qcu_scr_ukr_nor_lda_amr_ben_aeg_rus_tag_mol_ven_alb_tsn_sun_tha_heb_knd_tsw_akn_azi_slo_pol_tur_dgb_vie_chh_moo_bem_fbf	0.258648700509701	0.608370142874816	0.544425014485744
501	heb_swe_swt_nor_aeg_owc_anl_prs_uzb_azi_lda_mao_akn_ben_ger_bsq_alb_mlt_bem_cnt_bos_bul_dyu_urd_bam_scr_hun_ses_moo_est_lat_tig_geo_guj_krd_eng_glc_hau_amr_fre_fin_fbf_tag_lit_bat_jpn_tml_kor_svk_ctl_igb_spa_sun_rom_wly_mly_mnd_grk_zul_mcd_sid_rus_dut_pan_mol_qcu_slo_ita_arw_cic_sod_pol_chh_por_jav_ukr_ven_afr_yor_ind_tha_amh_knd_xho_dgb_aze_cze_hin_tur_swa_vie_gam_tsn_ewe_tsw	-0.621085875992504	-1.48351936935345	0.141317678089434
502	wly_rom_dgb_pol_sid_aeg_heb_grk_tur_azi_ven_ind_igb_bos_por_bsq_ita_hau_lda_mnd_bul_cze_xho_ctl_cic_lit_fin_zul_tsw_hun_rus_mlt_geo_ben_mol_alb_ukr_amh_anl_pan_est_bam_mly_hin_bat_jpn_tml_kor_ger_fre_swt_prs_sun_slo_chh_tag_cnt_urd_akn_nor_amr_afr_arw_glc_mcd_qcu_eng_guj_scr_fbf_sod_swe_gam_lat_mao_svk_moo_spa_dyu_jav_tha_tig_knd_tsn_swa_aze_dut_krd_uzb_ses_vie_owc_bem_yor_ewe	-0.937920607468403	-2.27516723776284	0.0251929936632538
503	gam_dut_dyu_slo_amr_aeg_owc_glc_aze_azi_tsw_jav_fbf_prs_krd_bsq_grk_anl_lda_mnd_afr_mol_dgb_hin_ses_nor_fin_zul_xho_est_ger_wly_geo_bos_swe_urd_cze_tig_sod_por_hun_bem_tag_ita_sun_jpn_tml_kor_arw_mcd_ven_alb_mly_ben_amh_ind_cnt_rus_swa_ukr_hau_rom_guj_fre_ctl_qcu_pan_svk_lat_cic_sid_pol_heb_eng_bat_lit_ewe_scr_yor_mao_tha_chh_knd_bam_akn_tur_spa_bul_uzb_igb_vie_mlt_moo_swt_tsn	0.304565867692347	0.717160161008038	0.475072660921245
504	aeg_rom_lda_por_owc_anl_sid_bos_uzb_azi_swt_mly_yor_bul_lat_bsq_rus_hau_tsw_cnt_hin_slo_ewe_dut_tsn_prs_fin_ven_bem_est_ita_tig_geo_nor_fre_alb_arw_amh_heb_krd_hun_fbf_mao_guj_tag_jpn_tml_kor_ben_cze_dgb_svk_jav_swe_mlt_sun_mnd_pol_moo_afr_wly_mol_grk_pan_ukr_qcu_urd_eng_mcd_ses_amr_ctl_sod_spa_bat_glc_bam_lit_swa_ind_tha_gam_knd_xho_igb_aze_scr_ger_tur_akn_vie_chh_dyu_zul_cic	0.19573456755011	0.460372594061024	0.646323437977325
505	sid_por_tsn_ukr_tig_gam_heb_afr_aze_uzb_swt_mly_xho_glc_grk_bsq_pol_wly_cic_mnd_swe_bul_bem_rom_ewe_hin_est_fbf_ses_hun_arw_amh_geo_pan_guj_scr_ben_aeg_sod_nor_fin_swa_bat_bos_jav_jpn_tml_kor_svk_lit_tsw_lat_sun_mcd_amr_tag_cnt_alb_zul_ctl_chh_krd_spa_slo_mol_qcu_ger_ita_dut_lda_mlt_cze_anl_fre_mao_prs_dyu_urd_dgb_ind_tha_hau_knd_bam_yor_azi_eng_rus_tur_igb_vie_owc_akn_ven_moo	0.392431863711273	0.925112821496903	0.357301538902079
506	sid_mcd_igb_lit_heb_gam_hau_fre_uzb_aze_xho_mao_tsn_cze_svk_bsq_hin_owc_fbf_mnd_swe_mol_bam_guj_moo_ukr_est_dyu_ses_fin_por_amr_geo_glc_prs_arw_pol_mlt_aeg_nor_hun_swt_mly_bos_bat_jpn_tml_kor_dut_ctl_yor_urd_sun_rus_amh_tag_cnt_pan_ven_grk_wly_bul_ita_afr_spa_qcu_krd_rom_scr_akn_tig_slo_sod_eng_ind_ben_cic_alb_swa_jav_tha_anl_knd_bem_tsw_tur_ger_lat_azi_lda_vie_chh_dgb_zul_ewe	-0.553251702922178	-1.31787850460642	0.190781416754686
507	chh_ukr_akn_fre_amh_gam_owc_bos_uzb_azi_tsn_tag_xho_afr_pol_bsq_ben_amr_ven_mnd_svk_dut_igb_hin_tsw_por_fin_lda_bem_est_spa_anl_geo_scr_ita_prs_grk_aeg_wly_rom_hun_ses_mao_ger_sun_jpn_tml_kor_pan_nor_zul_lat_mly_eng_sod_bat_cnt_mcd_dyu_alb_heb_rus_lit_ctl_guj_qcu_urd_mol_bul_yor_tig_glc_mlt_arw_ind_cze_ewe_slo_dgb_jav_tha_hau_knd_cic_swa_aze_swe_krd_tur_fbf_vie_sid_bam_swt_moo	-0.194616558883974	-0.460303395187978	0.646372916173507
508	tig_bos_zul_lat_wly_heb_aeg_rom_aze_azi_lda_ind_cic_krd_arw_bsq_grk_sod_swt_cnt_ger_ukr_dyu_lit_dgb_ita_fin_tsw_xho_est_slo_anl_geo_nor_hin_bul_spa_mlt_hau_swe_hun_tsn_mly_alb_mao_jpn_tml_kor_ctl_ben_bam_cze_tag_por_sid_bat_mnd_glc_ewe_urd_owc_guj_pan_mol_afr_qcu_prs_rus_mcd_yor_amh_fre_amr_dut_sun_svk_ses_scr_fbf_jav_tha_gam_knd_igb_moo_tur_pol_eng_uzb_bem_vie_chh_akn_ven_swa	-0.470728609692174	-1.11986595957058	0.265654712249517
509	tig_bul_lda_ukr_owc_hau_heb_afr_uzb_aze_akn_mao_swa_lit_lat_bsq_ben_chh_moo_mnd_prs_mol_tsn_spa_igb_nor_est_fbf_dyu_fin_arw_sod_geo_dut_ita_glc_grk_mlt_sid_hin_hun_zul_bat_por_jav_jpn_knd_kor_pan_urd_cic_fre_ind_pol_amh_mly_cnt_slo_dgb_svk_gam_eng_rom_scr_ger_qcu_krd_swe_rus_ven_amr_bos_anl_mcd_sun_guj_ewe_alb_xho_tag_tha_aeg_tml_yor_bam_tur_ctl_cze_azi_tsw_vie_wly_bem_swt_ses	-0.286604968755007	-0.677683590197085	0.499654848632482
510	sid_eng_ewe_alb_owc_chh_heb_prs_aze_azi_tsn_ind_ses_swe_spa_bsq_grk_gam_cic_cnt_ben_bul_ven_pan_bem_rus_fin_tsw_bam_hun_dut_wly_geo_scr_ukr_ctl_pol_hau_anl_por_est_akn_bat_slo_sun_jpn_knd_kor_guj_nor_igb_bos_mao_mol_amr_mly_mnd_cze_swa_mcd_amh_lit_urd_afr_arw_qcu_rom_svk_fre_swt_aeg_ita_mlt_krd_jav_lat_xho_ger_dgb_tag_tha_tig_tml_yor_dyu_uzb_hin_glc_tur_zul_vie_sod_fbf_lda_moo	-0.233439197693902	-0.551851977463507	0.582373448496925
511	sid_eng_ewe_ger_amh_mlt_chh_urd_aze_uzb_zul_bat_swa_svk_pan_bsq_por_heb_yor_mnd_slo_ukr_bem_spa_cic_mol_est_dgb_tsn_hun_krd_wly_geo_alb_mcd_ita_lat_sod_anl_hin_fin_tsw_ind_lit_mly_jpn_tml_kor_ctl_dut_swt_pol_jav_glc_amr_tag_cnt_swe_fbf_nor_tig_ben_guj_fre_cze_qcu_rom_arw_rus_ses_owc_grk_hau_afr_mao_prs_bam_bul_dyu_sun_tha_gam_knd_xho_akn_azi_bos_scr_tur_lda_vie_aeg_moo_igb_ven	-0.594369881660293	-1.41952553353854	0.159089128658328
512	mlt_urd_xho_mcd_sod_gam_hau_rom_aze_tur_akn_mao_dgb_fre_ger_bsq_lit_chh_yor_cnt_bos_bul_zul_scr_bam_ita_fin_bem_ven_est_rus_amh_geo_pan_eng_arw_afr_heb_sid_ukr_hun_fbf_sun_nor_bat_jpn_knd_kor_cze_mol_swt_swe_tag_svk_tig_ind_mnd_glc_lda_alb_wly_slo_grk_prs_pol_qcu_ben_guj_krd_igb_amr_dut_anl_hin_jav_por_swa_ctl_ewe_mly_tha_owc_tml_moo_cic_azi_spa_lat_uzb_tsw_vie_aeg_ses_tsn_dyu	-0.490601355419396	-1.1683294171186	0.245660197508061
513	heb_por_akn_bos_gam_tig_owc_ben_tur_azi_cic_ind_swa_mol_lat_bsq_fre_sod_ewe_cnt_cze_grk_moo_ctl_zul_nor_fin_ven_lda_hun_spa_aeg_geo_dut_rus_bul_slo_sid_wly_guj_est_xho_mao_afr_sun_jpn_tml_kor_glc_pol_tsn_krd_jav_urd_chh_tag_mnd_ukr_fbf_mcd_amr_swe_lit_hin_rom_qcu_scr_alb_arw_igb_amh_ger_mlt_ita_mly_prs_swt_eng_dyu_bat_tha_anl_knd_ses_dgb_aze_svk_pan_uzb_bem_vie_hau_tsw_yor_bam	-0.419234714542034	-0.995169358230894	0.322236188660843
514	gam_prs_cic_scr_tig_hau_anl_lat_uzb_azi_swt_mly_ses_nor_mcd_bsq_krd_mlt_lda_cnt_mol_slo_ven_ger_tsn_hin_hun_swa_yor_fin_afr_amr_geo_pan_pol_spa_fre_sid_aeg_ctl_est_dyu_mao_svk_jav_jpn_tml_kor_cze_swe_igb_bos_sun_dut_chh_bat_mnd_rom_bem_ben_owc_ukr_grk_ita_eng_qcu_urd_bul_alb_zul_heb_arw_sod_rus_ind_glc_fbf_guj_xho_tag_tha_wly_knd_tsw_moo_tur_lit_por_aze_ewe_vie_amh_bam_dgb_akn	-0.625714438453754	-1.49569556804749	0.138118848026042
515	hau_dut_moo_prs_tig_sid_amh_lit_azi_tur_ven_ind_bem_cze_ger_bsq_eng_amr_tsw_cnt_afr_slo_dyu_pol_yor_grk_fin_tsn_zul_est_lat_heb_geo_urd_por_mol_arw_owc_aeg_spa_hun_swt_jav_hin_tag_jpn_knd_kor_rom_ukr_dgb_svk_mly_nor_anl_bat_mnd_mcd_lda_ben_chh_rus_alb_ctl_fre_qcu_glc_swe_ita_ewe_wly_guj_sod_krd_mao_pan_akn_scr_bam_sun_tha_gam_tml_swa_igb_aze_bul_bos_uzb_fbf_vie_mlt_ses_cic_xho	-0.102161384532079	-0.240944443928253	0.810128569158995
516	tig_arw_yor_bos_amr_heb_sid_grk_aze_azi_cic_ind_bem_prs_ita_bsq_dut_anl_akn_cnt_eng_pol_igb_krd_xho_afr_fin_swa_lda_hun_scr_hau_geo_svk_ukr_fre_ger_sod_wly_glc_est_bam_mao_lit_sun_jpn_knd_kor_lat_swe_ses_rus_bat_pan_mlt_mly_mnd_cze_dgb_mol_aeg_spa_alb_mcd_bul_qcu_guj_urd_slo_tsn_chh_hin_amh_por_tag_rom_ewe_ben_ven_jav_tha_owc_tml_tsw_dyu_tur_nor_ctl_uzb_fbf_vie_gam_zul_swt_moo	0.354291543757925	0.834757399427966	0.405993553059809
517	anl_pan_cic_arw_sid_aeg_owc_ger_azi_aze_swt_mao_ven_svk_rom_bsq_nor_wly_ewe_mnd_afr_glc_zul_por_tsn_mol_hun_moo_dyu_fin_dut_gam_geo_swe_pol_bos_slo_heb_sod_alb_est_bem_tag_lit_ind_jpn_knd_kor_grk_fre_igb_cze_mly_ben_hau_sun_cnt_krd_lda_eng_mlt_ukr_rus_lat_ctl_qcu_prs_guj_hin_yor_tig_mcd_amh_spa_jav_urd_swa_ita_bam_bat_tha_amr_tml_fbf_dgb_uzb_scr_bul_tur_ses_vie_chh_xho_akn_tsw	-0.677395736828857	-1.62354756304723	0.10785732243267
518	aeg_pol_igb_prs_sid_amr_mlt_urd_tur_aze_tsw_tag_lda_lit_hin_bsq_spa_wly_moo_cnt_krd_svk_swt_ctl_yor_ben_fin_dyu_bam_est_rom_anl_geo_dut_lat_alb_bos_owc_sod_ger_hun_akn_sun_ita_mly_jpn_knd_kor_bul_mol_ses_arw_jav_grk_gam_mao_mnd_guj_fbf_nor_tig_mcd_scr_afr_cze_qcu_eng_fre_slo_swa_hau_rus_chh_por_ind_pan_ewe_swe_tsn_bat_tha_amh_tml_bem_dgb_uzb_ukr_glc_azi_cic_vie_heb_zul_xho_ven	-0.622289246306783	-1.48970409449251	0.139685720785956
519	amr_rus_dyu_svk_heb_owc_hau_eng_azi_aze_ses_mly_lda_krd_afr_bsq_bul_anl_akn_mnd_ger_pan_yor_prs_swa_ukr_est_ven_dgb_hun_ben_sid_geo_ctl_scr_por_pol_aeg_sod_fre_fin_cic_mao_mcd_ind_jpn_tml_kor_lit_rom_tsn_ita_tag_bos_mlt_sun_cnt_mol_igb_cze_chh_nor_arw_guj_hin_qcu_spa_grk_alb_bem_tig_swe_gam_glc_jav_slo_swt_lat_bam_bat_tha_amh_knd_ewe_xho_uzb_dut_urd_tur_zul_vie_wly_tsw_fbf_moo	-0.369464396075363	-0.87500959960455	0.383822894136751
520	anl_pan_yor_krd_tig_hau_chh_ita_uzb_aze_dyu_mly_swa_scr_bul_bsq_slo_heb_tsn_cnt_ukr_ger_lda_urd_bam_svk_est_zul_tsw_fin_ben_amh_geo_spa_afr_glc_hin_aeg_sid_prs_hun_moo_sun_lit_jav_jpn_knd_kor_nor_fre_fbf_pol_bat_guj_amr_ind_mnd_rus_swt_eng_owc_alb_arw_swe_mcd_qcu_por_rom_lat_ven_mlt_grk_sod_mol_tag_dut_igb_bos_xho_mao_tha_gam_tml_ses_akn_tur_cze_ctl_azi_dgb_vie_wly_cic_ewe_bem	-0.492214658062115	-1.17077508121039	0.244680399215467
521	aeg_glc_lda_rus_heb_amr_tig_afr_azi_tur_bem_tag_swa_ctl_krd_bsq_ita_wly_tsn_cnt_mcd_swe_ven_ben_yor_hin_hun_ewe_swt_est_pol_sid_geo_alb_ukr_prs_dut_chh_sod_eng_fin_xho_ind_rom_mly_jpn_knd_kor_pan_spa_cic_lit_sun_bul_anl_jav_mnd_lat_tsw_scr_hau_fre_slo_urd_bos_qcu_arw_ger_mol_moo_owc_guj_amh_grk_mao_cze_dgb_por_zul_bat_tha_gam_tml_bam_ses_aze_svk_nor_uzb_igb_vie_mlt_dyu_fbf_akn	-0.265167660874654	-0.627984146949416	0.531553403187039
522	sod_lat_bem_prs_amh_mlt_sid_bos_aze_uzb_tsn_mao_xho_mol_svk_bsq_rus_chh_yor_cnt_fre_krd_ses_por_zul_urd_hun_ven_dyu_fin_dut_owc_geo_alb_swe_pan_bul_wly_heb_glc_est_fbf_bat_mcd_sun_jpn_tml_kor_lit_scr_ewe_afr_jav_rom_amr_tag_mnd_guj_igb_eng_tig_ukr_pol_ben_ctl_qcu_ita_ger_arw_bam_gam_hin_anl_slo_ind_cze_swa_grk_dgb_mly_tha_hau_knd_swt_cic_tur_spa_nor_azi_akn_vie_aeg_tsw_lda_moo	-0.728665249803963	-1.74841667905297	0.0836917592010015
523	owc_rus_swt_glc_chh_amr_sod_ger_tur_azi_yor_mao_bam_afr_cze_bsq_arw_amh_zul_cnt_bul_lat_igb_ukr_ven_ctl_hun_cic_ses_fin_bos_gam_geo_lit_fre_mcd_alb_mlt_sid_prs_est_tsn_jav_spa_tag_jpn_knd_kor_pan_scr_dyu_eng_bat_mol_tig_sun_mnd_por_ewe_hin_hau_slo_svk_nor_swe_qcu_rom_grk_urd_swa_heb_ben_aeg_guj_ind_krd_xho_dut_lda_mly_tha_wly_tml_tsw_bem_uzb_ita_pol_aze_akn_vie_anl_dgb_moo_fbf	0.24138284485444	0.569401869876642	0.570456205614834
524	owc_nor_xho_pan_tig_hau_amh_scr_aze_tur_swa_ind_lda_lat_cze_bsq_krd_sod_igb_mnd_rus_afr_zul_mcd_cic_bos_hun_ewe_bem_fin_ukr_anl_geo_alb_dut_swe_ger_amr_gam_mol_est_tsn_sun_arw_mly_jpn_tml_kor_lit_por_ses_grk_tag_glc_chh_bat_cnt_rom_dgb_ctl_aeg_urd_svk_slo_prs_qcu_guj_hin_eng_moo_sid_ita_wly_pol_jav_fre_fbf_bul_tsw_mao_tha_heb_knd_yor_dyu_uzb_spa_ben_azi_swt_vie_mlt_akn_bam_ven	-0.904967075998368	-2.20124183776542	0.0301935544365885
525	aeg_ita_zul_hin_heb_mlt_amh_slo_aze_uzb_xho_tag_bam_guj_ukr_bsq_scr_chh_igb_mnd_swe_dut_dyu_urd_swa_arw_est_ewe_fbf_hun_ben_amr_geo_mcd_ctl_spa_mol_hau_wly_rus_fin_swt_bat_afr_mao_jpn_tml_kor_por_ger_dgb_grk_mly_bos_gam_ind_cnt_bul_yor_lat_sod_eng_prs_fre_glc_qcu_svk_pan_krd_tsn_tig_lit_owc_pol_sun_rom_ses_alb_tsw_jav_tha_sid_knd_bem_akn_tur_cze_nor_azi_lda_vie_anl_ven_moo_cic	-0.306287668098938	-0.726529251480763	0.469339090163316
526	wly_hin_dyu_arw_sod_amh_tig_glc_aze_tur_ven_mly_cic_mol_ger_bsq_por_amr_fbf_cnt_afr_dut_xho_alb_swa_ita_fin_bem_tsn_est_krd_hau_geo_ukr_bul_guj_cze_anl_mlt_grk_hun_igb_sun_rom_mao_jpn_knd_kor_rus_svk_bam_bos_jav_eng_heb_tag_mnd_prs_moo_pol_chh_spa_slo_lat_ben_qcu_mcd_pan_ctl_dgb_gam_urd_aeg_lit_ind_scr_swt_fre_zul_bat_tha_sid_tml_ses_yor_azi_nor_swe_uzb_ewe_vie_owc_lda_tsw_akn	0.281717578249902	0.662763162901397	0.509121530773621
527	sod_mcd_cic_krd_gam_aeg_amr_hin_aze_uzb_bem_ind_dyu_ben_alb_bsq_ctl_hau_ven_cnt_rom_nor_moo_pan_ewe_glc_est_zul_lda_fin_rus_mlt_geo_bos_bul_dut_guj_owc_sid_prs_hun_fbf_sun_ita_mly_jpn_tml_kor_fre_urd_tsn_mol_mao_ger_heb_tag_mnd_scr_ses_arw_wly_lit_grk_cze_slo_qcu_pol_spa_afr_swa_anl_svk_chh_swe_jav_ukr_bam_lat_swt_bat_tha_amh_knd_igb_xho_tur_por_eng_azi_akn_vie_tig_tsw_dgb_yor	0.0218052624383491	0.0513542737112994	0.959153362687473
528	heb_svk_dyu_mcd_sod_wly_chh_bos_uzb_aze_bem_mao_lda_spa_ukr_bsq_afr_gam_xho_cnt_alb_eng_swt_glc_zul_scr_fin_ven_yor_hun_por_amr_geo_urd_grk_ita_hin_mlt_tig_prs_est_fbf_sun_pol_tag_jpn_knd_kor_nor_mol_bam_rom_mly_guj_owc_jav_mnd_slo_ses_bul_amh_cze_lat_ben_lit_qcu_krd_ctl_dut_moo_aeg_fre_hau_arw_bat_ger_tsw_rus_igb_ind_tha_anl_tml_ewe_dgb_tur_pan_swe_azi_akn_vie_sid_swa_tsn_cic	0.121401323562423	0.28595277366964	0.775550269367579
529	amh_arw_igb_guj_chh_sid_sod_ukr_uzb_aze_swa_tag_lda_krd_mol_bsq_ctl_amr_zul_mnd_spa_rom_cic_eng_akn_afr_hun_bam_tsw_fin_svk_anl_geo_dut_grk_ita_hin_hau_owc_glc_est_dyu_mao_prs_mly_jpn_knd_kor_lat_slo_fbf_mcd_jav_rus_mlt_ind_cnt_swe_yor_alb_aeg_cze_por_urd_bos_qcu_ger_pan_pol_dgb_tig_scr_wly_ben_sun_nor_moo_bul_ven_bat_tha_gam_tml_ses_bem_azi_lit_fre_tur_tsn_vie_heb_swt_xho_ewe	-0.0733866794319769	-0.173155539312841	0.862905482548971
530	sod_spa_zul_ctl_anl_chh_owc_slo_aze_uzb_ses_bat_swa_ita_lit_bsq_ger_mlt_tsn_mnd_bos_svk_tsw_krd_swt_lat_fin_dyu_yor_est_ben_amh_geo_eng_rus_ukr_mol_hau_gam_rom_hun_cic_tag_glc_mao_jpn_knd_kor_dut_mcd_lda_prs_ind_arw_aeg_sun_cnt_hin_ewe_por_heb_scr_cze_guj_alb_qcu_swe_pol_pan_igb_tig_nor_sid_fre_jav_afr_fbf_urd_bam_mly_tha_amr_tml_bem_ven_azi_bul_grk_tur_moo_vie_wly_akn_dgb_xho	0.510116294971228	1.20506806270055	0.231234511262937
531	wly_ctl_dyu_ukr_sid_amh_heb_eng_aze_uzb_yor_mao_cic_dut_slo_bsq_lat_tig_ewe_cnt_rus_scr_lda_prs_fbf_afr_fin_tsn_dgb_hun_alb_mlt_geo_pol_cze_hin_swe_aeg_hau_glc_est_akn_bat_spa_jav_jpn_tml_kor_nor_arw_moo_mol_ind_grk_owc_mly_mnd_urd_bem_svk_sod_guj_ita_ben_ger_qcu_pan_rom_bos_tsw_amr_krd_chh_lit_tag_fre_ses_bul_igb_sun_tha_anl_knd_zul_swt_azi_por_mcd_tur_bam_vie_gam_swa_ven_xho	-0.246816801797554	-0.583469411959726	0.560989707649667
532	aeg_lat_moo_nor_owc_anl_amr_cze_uzb_azi_igb_mao_bem_rom_hin_bsq_bos_tig_bam_cnt_grk_mcd_akn_urd_xho_prs_est_ewe_tsn_fin_slo_wly_geo_alb_svk_pol_pan_mlt_sid_ctl_hun_swa_bat_dut_sun_jpn_knd_kor_ita_fre_dyu_bul_tag_mol_chh_ind_mnd_krd_dgb_lit_sod_scr_afr_ben_spa_qcu_rus_glc_por_lda_heb_arw_amh_ger_jav_swe_zul_eng_yor_mly_tha_hau_tml_ven_fbf_aze_guj_ukr_tur_ses_vie_gam_cic_swt_tsw	-0.413271329359922	-0.97970399319972	0.329773993262681
533	wly_slo_dgb_prs_owc_hau_aeg_grk_aze_uzb_ses_mly_xho_nor_guj_bsq_urd_sid_lda_mnd_fre_dut_swt_svk_ewe_glc_fin_bam_moo_est_pan_mlt_geo_ukr_lat_mol_hin_amh_gam_swe_hun_zul_bat_ger_ind_jpn_tml_kor_ctl_pol_bem_afr_sun_cze_tig_mao_cnt_mcd_swa_lit_amr_arw_alb_ben_bos_qcu_krd_scr_rus_tsn_sod_por_heb_rom_jav_eng_yor_bul_tsw_tag_tha_chh_knd_cic_fbf_tur_ita_spa_azi_igb_vie_anl_dyu_ven_akn	0.301722041194263	0.710432893779269	0.479213503896645
534	hau_spa_tsn_pan_chh_sod_sid_swe_azi_tur_tsw_tag_lda_dut_rom_bsq_arw_mlt_dyu_cnt_urd_mol_swt_por_ses_slo_est_akn_yor_fin_prs_wly_geo_krd_mcd_ita_guj_owc_amr_rus_hun_ewe_jav_cze_bat_jpn_knd_kor_ukr_ben_dgb_hin_ind_ctl_amh_mly_mnd_lat_bam_lit_gam_bul_nor_fre_alb_qcu_eng_ger_pol_swa_heb_bos_tig_glc_mao_scr_xho_svk_cic_sun_tha_aeg_tml_zul_moo_aze_afr_grk_uzb_bem_vie_anl_fbf_igb_ven	-0.204637702448096	-0.482937900283354	0.630274759047919
535	aeg_pan_swa_urd_mlt_hau_sid_ger_uzb_azi_lda_jav_dyu_mcd_bul_bsq_pol_owc_swt_mnd_lat_scr_cic_svk_yor_slo_hun_tsn_ven_fin_lit_tig_geo_guj_mol_cze_hin_heb_chh_nor_est_tsw_tag_prs_mly_jpn_knd_kor_ita_spa_fbf_bos_sun_rom_sod_ind_cnt_swe_bam_rus_gam_ukr_glc_fre_por_qcu_grk_ben_ctl_xho_amr_arw_anl_alb_mao_krd_dgb_dut_akn_bat_tha_wly_tml_zul_bem_tur_eng_afr_aze_igb_vie_amh_ewe_ses_moo	0.264023148501674	0.621609201764653	0.535719683754957
536	amr_ger_bem_mcd_hau_chh_mlt_eng_tur_azi_moo_bat_fbf_ita_krd_bsq_lat_gam_ewe_cnt_rom_bos_lda_por_ven_cze_hun_tsn_swt_fin_guj_wly_geo_spa_scr_arw_slo_heb_amh_dut_est_tsw_mao_bul_ind_jpn_tml_kor_alb_glc_bam_lit_mly_mol_sod_sun_mnd_pol_ses_ben_tig_svk_ukr_ctl_fre_qcu_prs_pan_nor_zul_owc_rus_anl_grk_tag_swe_xho_urd_swa_jav_tha_sid_knd_cic_yor_aze_afr_hin_uzb_dgb_vie_aeg_dyu_akn_igb	-0.118388728885889	-0.279340013883365	0.780604184672319
537	gam_eng_dyu_scr_sid_hau_chh_swe_uzb_tur_fbf_tag_zul_cze_arw_bsq_hin_amh_bam_mnd_grk_nor_swa_mol_tsn_alb_est_ses_swt_hun_por_sod_geo_glc_lit_fre_rom_tig_amr_mcd_fin_xho_bat_pol_sun_jpn_knd_kor_ukr_afr_ewe_pan_ind_spa_aeg_jav_cnt_ita_dgb_lat_anl_rus_ctl_slo_prs_qcu_ger_bos_svk_lda_owc_dut_wly_urd_mao_ben_igb_guj_bem_mly_tha_mlt_tml_moo_tsw_azi_krd_bul_aze_ven_vie_heb_yor_akn_cic	-0.322554795114813	-0.763976322929699	0.446815308488001
538	chh_dut_bam_lit_sid_mlt_aeg_rom_tur_uzb_swa_mao_igb_ita_grk_bsq_mol_heb_xho_mnd_swe_hin_zul_arw_tsn_prs_fin_lda_cic_hun_scr_amr_geo_ger_ukr_slo_lat_wly_tig_afr_est_ewe_jav_bul_tag_jpn_knd_kor_cze_eng_dyu_urd_mly_spa_owc_bat_cnt_pol_akn_glc_anl_ctl_ben_fre_krd_qcu_nor_svk_alb_bem_amh_mcd_gam_por_sun_bos_ven_guj_fbf_ind_tha_hau_tml_ses_moo_azi_pan_rus_aze_tsw_vie_sod_swt_dgb_yor	-0.814901358603499	-1.96569911195932	0.0523161798343698
539	owc_krd_ven_alb_amr_heb_wly_ben_aze_tur_bem_ind_igb_bos_mol_bsq_ctl_tig_ewe_mnd_prs_lit_bam_slo_lda_glc_fin_xho_dgb_est_scr_hau_geo_guj_ukr_ita_bul_mlt_sod_nor_hun_swt_mao_svk_bat_jpn_tml_kor_afr_fre_tsn_dut_mly_ger_aeg_jav_cnt_pol_cic_hin_gam_lat_pan_urd_mcd_qcu_por_rus_cze_yor_sid_rom_chh_arw_tag_grk_fbf_spa_dyu_sun_tha_anl_knd_ses_tsw_azi_swe_eng_uzb_swa_vie_amh_moo_akn_zul	-0.714840749057426	-1.71781597957327	0.0891581768860166
540	sod_swe_dgb_dut_tig_owc_chh_mol_aze_tur_tsn_sun_bam_hin_mcd_bsq_prs_amh_ewe_mnd_bul_pan_ses_ger_zul_bos_hun_xho_ven_fin_nor_aeg_geo_fre_ita_rus_svk_anl_hau_arw_est_swt_tag_rom_mly_jpn_knd_kor_urd_krd_tsw_por_bat_grk_mlt_jav_cnt_lit_igb_eng_sid_afr_guj_lat_ctl_qcu_slo_alb_spa_lda_heb_ukr_wly_ben_ind_scr_dyu_pol_moo_mao_tha_amr_tml_akn_yor_uzb_cze_glc_azi_fbf_vie_gam_swa_bem_cic	-0.563858857565092	-1.34538636977183	0.181771752169339
541	wly_ben_ewe_prs_sod_hau_amr_afr_aze_uzb_akn_mly_dgb_urd_ukr_bsq_krd_tig_lda_mnd_pol_svk_bam_dut_swt_scr_est_tsw_yor_fin_lat_heb_geo_mol_slo_swe_eng_mlt_amh_alb_hun_tsn_tag_pan_ind_jpn_knd_kor_ctl_ger_dyu_bul_jav_spa_chh_sun_cnt_rom_bem_glc_owc_rus_arw_ita_mcd_qcu_nor_fre_bos_moo_gam_guj_aeg_hin_mao_cze_ven_grk_fbf_bat_tha_sid_tml_ses_xho_azi_lit_por_tur_igb_vie_anl_swa_zul_cic	0.00171138814114197	0.0040305817814722	0.99679270302487
542	amh_lit_akn_scr_anl_owc_heb_ita_aze_tur_swt_sun_fbf_svk_eng_bsq_pol_sod_yor_mnd_swe_hin_bam_pan_cic_nor_fin_ses_ewe_est_urd_sid_geo_cze_spa_rus_alb_wly_amr_fre_hun_dgb_mly_bul_jav_jpn_knd_kor_ukr_ben_igb_lat_mao_dut_tig_bat_cnt_por_tsn_arw_gam_ctl_mcd_prs_krd_qcu_ger_afr_bos_bem_chh_mol_mlt_glc_ind_rom_ven_guj_lda_tag_tha_hau_tml_zul_moo_uzb_grk_slo_azi_xho_vie_aeg_swa_dyu_tsw	-0.265647386230061	-0.627890943236754	0.531614195091692
543	chh_glc_dgb_scr_owc_gam_amr_mol_uzb_tur_moo_sun_swa_rom_ukr_bsq_afr_aeg_bem_cnt_ben_pol_akn_svk_lda_prs_fin_cic_tsw_est_rus_mlt_geo_por_lat_hin_fre_hau_anl_mcd_hun_fbf_tag_arw_mly_jpn_tml_kor_bul_nor_zul_cze_jav_eng_sid_bat_mnd_urd_dyu_grk_wly_krd_lit_dut_ita_qcu_pan_ctl_alb_ses_sod_slo_amh_swe_mao_guj_ven_bos_tsn_ind_tha_tig_knd_xho_yor_aze_spa_ger_azi_swt_vie_heb_ewe_igb_bam	-0.850233443441574	-2.05817870766601	0.0423708576109103
544	aeg_hin_igb_dut_heb_amr_anl_pol_azi_tur_xho_tag_swt_lit_ukr_bsq_glc_owc_tsn_mnd_arw_svk_ses_grk_bam_alb_hun_fbf_tsw_fin_urd_gam_geo_lat_bos_afr_rus_chh_hau_rom_est_swa_ind_slo_jav_jpn_knd_kor_spa_por_dyu_ben_mao_cze_sid_mly_cnt_eng_lda_guj_mlt_ita_fre_bul_ger_qcu_ctl_nor_mcd_yor_amh_mol_sod_pan_bat_scr_ven_krd_dgb_sun_tha_tig_tml_bem_moo_aze_swe_prs_uzb_cic_vie_wly_akn_zul_ewe	0.177916566405008	0.418317865859091	0.676679129042843
545	gam_nor_ven_por_anl_tig_sod_mcd_aze_uzb_zul_mao_xho_rus_ben_bsq_glc_mlt_ses_mnd_slo_dut_dgb_bul_dyu_svk_hun_moo_igb_est_ger_hau_geo_hin_bos_ukr_scr_aeg_chh_pol_fin_bam_sun_swe_tag_jpn_knd_kor_rom_mol_fbf_pan_jav_grk_owc_bat_cnt_spa_lda_eng_heb_guj_alb_cze_lat_qcu_ctl_ita_fre_akn_wly_prs_amh_urd_mly_afr_tsw_arw_ewe_ind_tha_amr_tml_bem_cic_azi_krd_lit_tur_tsn_vie_sid_swt_swa_yor	0.00258349252018084	0.00608953331491367	0.995154329006653
546	anl_ctl_tsn_por_sid_tig_amr_hin_aze_uzb_moo_tag_lda_bos_bul_bsq_fre_aeg_yor_mnd_afr_eng_igb_pol_zul_cze_est_bem_fbf_hun_ben_heb_geo_rus_alb_lat_grk_amh_gam_lit_fin_bam_mly_dut_sun_jpn_knd_kor_prs_mcd_ses_svk_jav_nor_chh_bat_cnt_ita_ven_ukr_hau_mol_glc_rom_guj_qcu_pan_urd_arw_dyu_sod_krd_wly_ger_mao_slo_xho_swe_akn_ind_tha_mlt_tml_swa_dgb_azi_spa_scr_tur_cic_vie_owc_tsw_ewe_swt	-0.506666482894143	-1.20426118877899	0.231544625488791
547	tig_ita_dgb_pol_chh_sid_mlt_ben_azi_aze_swt_ind_bem_por_swe_bsq_bul_sod_moo_mnd_eng_prs_tsw_bos_igb_guj_est_bam_cic_fin_svk_wly_geo_fre_slo_grk_scr_heb_amh_ctl_hun_swa_tag_ukr_mao_jpn_tml_kor_arw_glc_fbf_mcd_bat_pan_gam_mly_cnt_hin_ewe_nor_amr_ger_urd_krd_afr_qcu_cze_mol_rom_lda_anl_lat_aeg_spa_jav_rus_zul_alb_yor_sun_tha_hau_knd_dyu_xho_tur_lit_dut_uzb_akn_vie_owc_tsn_ses_ven	0.236527994461125	0.558104010815777	0.578114479397637
548	owc_ctl_akn_hin_mlt_chh_amh_urd_uzb_tur_ven_sun_cic_svk_lit_bsq_por_aeg_dgb_cnt_lat_eng_moo_swe_lda_krd_hun_swa_ewe_fin_ben_hau_geo_pan_ukr_afr_ger_sid_gam_ita_est_yor_tag_fre_jav_jpn_knd_kor_rus_mcd_tsw_bos_mao_cze_wly_ind_mnd_guj_xho_rom_tig_bul_scr_arw_prs_qcu_dut_pol_glc_igb_amr_nor_heb_grk_mly_mol_bam_slo_bem_bat_tha_sod_tml_zul_tsn_aze_spa_alb_azi_swt_vie_anl_dyu_fbf_ses	-0.0195879724553333	-0.0461636314366497	0.963278813710867
549	aeg_mcd_cic_scr_chh_heb_anl_svk_aze_azi_akn_bat_tsn_mol_swe_bsq_pan_hau_moo_cnt_grk_bos_yor_guj_igb_rus_fin_xho_ven_est_lat_sid_geo_pol_cze_ukr_prs_mlt_sod_glc_hun_bam_tag_bul_ind_jpn_knd_kor_ita_lit_tsw_afr_mao_spa_wly_sun_mnd_rom_bem_ctl_gam_nor_alb_por_ger_qcu_krd_eng_slo_zul_amh_ben_tig_dut_jav_urd_lda_arw_fbf_mly_tha_owc_tml_dyu_dgb_tur_fre_hin_uzb_ewe_vie_amr_ses_swt_swa	-1.18727020036646	-2.92559399491095	0.00431973998969389
550	amr_fre_bem_cze_gam_hau_heb_ukr_azi_tur_moo_ind_ses_por_rus_bsq_slo_wly_akn_cnt_pan_scr_dyu_krd_tsw_lat_fin_yor_igb_hun_afr_chh_geo_ben_ctl_alb_ger_sid_aeg_mol_est_tsn_mao_arw_mly_jpn_tml_kor_pol_bos_bam_grk_sun_swe_anl_jav_mnd_glc_ven_guj_owc_urd_mcd_bul_lit_qcu_nor_svk_prs_lda_amh_spa_mlt_hin_tag_ita_swt_dut_xho_bat_tha_tig_knd_ewe_cic_uzb_eng_rom_aze_dgb_vie_sod_zul_swa_fbf	-0.0172021607801746	-0.0404699409552459	0.967805225575922
551	hau_guj_moo_slo_wly_tig_sod_hin_azi_tur_zul_sun_dyu_lat_rus_bsq_bul_amr_tsw_cnt_rom_arw_tsn_glc_cic_krd_hun_bem_swt_fin_swe_heb_geo_pol_lit_fre_ben_anl_amh_spa_est_lda_bat_grk_mly_jpn_tml_kor_dut_prs_bam_nor_jav_ukr_mlt_mao_mnd_ger_swa_alb_sid_scr_afr_ita_mcd_qcu_mol_eng_por_akn_gam_bos_owc_cze_ind_urd_xho_ctl_fbf_tag_tha_aeg_knd_igb_dgb_aze_svk_pan_uzb_ven_vie_chh_yor_ses_ewe	-1.20571011789742	-2.99059381089979	0.00356340558731011
552	gam_ctl_fbf_hin_heb_amr_amh_arw_uzb_azi_bem_mao_tsn_nor_bul_bsq_bos_tig_cic_cnt_pol_lat_dgb_pan_tsw_dut_est_bam_lda_hun_alb_aeg_geo_guj_urd_ger_mol_chh_sid_ita_fin_xho_tag_ben_jav_jpn_tml_kor_slo_svk_moo_mcd_bat_por_wly_ind_mnd_scr_yor_rus_sod_lit_spa_fre_eng_qcu_prs_afr_swe_igb_owc_grk_mlt_krd_sun_ukr_ewe_glc_ses_mly_tha_hau_knd_zul_dyu_tur_rom_cze_aze_swa_vie_anl_swt_ven_akn	-0.227400294469756	-0.537373129746838	0.592293376722699
553	anl_slo_bem_nor_heb_mlt_owc_mol_tur_aze_dyu_ind_bam_rom_ukr_bsq_bos_sid_xho_cnt_swe_rus_lda_arw_akn_spa_fin_ses_moo_hun_eng_tig_geo_grk_krd_dut_ita_sod_wly_lit_est_yor_mao_cze_tag_jpn_knd_kor_mcd_pol_ven_afr_bat_ctl_chh_mly_mnd_alb_zul_lat_amh_guj_bul_hin_prs_qcu_urd_fre_glc_fbf_gam_ger_hau_scr_jav_pan_ewe_ben_swt_sun_tha_aeg_tml_igb_dgb_azi_svk_por_uzb_tsw_vie_amr_swa_cic_tsn	-0.511244757415304	-1.21653797673821	0.226858551719047
554	amh_dut_bem_pan_hau_heb_aeg_rom_tur_aze_xho_bat_igb_ctl_lit_bsq_ukr_wly_ses_mnd_swe_por_ven_bos_zul_krd_hun_dyu_lda_fin_mcd_gam_geo_bul_scr_arw_lat_amr_tig_hin_est_bam_tag_cze_ind_jpn_knd_kor_grk_mol_swa_slo_mao_guj_mlt_jav_cnt_nor_cic_eng_anl_pol_urd_rus_ger_qcu_spa_fre_alb_fbf_sid_ita_chh_prs_mly_afr_tsn_svk_swt_sun_tha_sod_tml_ewe_moo_azi_glc_ben_uzb_yor_vie_owc_akn_tsw_dgb	0.301776744346811	0.711101153485254	0.478801275570737
555	wly_lit_moo_urd_owc_anl_sod_ukr_azi_aze_dyu_ind_ses_arw_ben_bsq_ctl_gam_yor_mnd_pan_bul_cic_alb_bem_guj_est_tsn_bam_fin_cze_mlt_geo_mcd_slo_por_eng_amr_tig_dut_hun_akn_jav_ita_bat_jpn_tml_kor_pol_nor_xho_lat_tag_mol_amh_mly_cnt_ger_fbf_scr_hau_glc_grk_bos_rus_qcu_afr_fre_krd_zul_heb_prs_sid_swe_mao_svk_swt_rom_ven_sun_tha_aeg_knd_dgb_ewe_uzb_hin_spa_tur_tsw_vie_chh_igb_lda_swa	-0.770568969234272	-1.85677996902893	0.0665079715962385
556	anl_lit_akn_slo_sid_heb_chh_arw_azi_aze_swa_mly_bam_alb_por_bsq_spa_owc_xho_cnt_mol_fre_moo_rom_lda_scr_hun_tsw_zul_est_dut_mlt_geo_urd_cze_afr_ben_amh_amr_krd_fin_tsn_sun_glc_jav_jpn_tml_kor_ger_bos_dgb_bul_bat_nor_hau_ind_mnd_ukr_yor_mcd_wly_lat_pol_hin_grk_qcu_ctl_pan_svk_ewe_tig_guj_sod_rus_mao_swe_ses_prs_bem_tag_tha_gam_knd_dyu_cic_tur_eng_ita_uzb_swt_vie_aeg_fbf_igb_ven	-0.729571367603224	-1.7518145566234	0.0831021547129443
557	amh_afr_zul_cze_amr_sod_aeg_lat_aze_tur_ses_tag_bem_svk_ctl_bsq_bul_hau_swt_mnd_bos_grk_xho_ita_ven_rom_est_tsn_igb_hun_mcd_heb_geo_por_rus_eng_lit_chh_tig_ben_fin_yor_mao_pan_mly_jpn_knd_kor_dut_krd_lda_ukr_ind_ger_gam_jav_cnt_urd_dgb_spa_sid_scr_glc_pol_mol_qcu_arw_guj_swe_ewe_anl_prs_mlt_fre_bat_hin_tsw_alb_cic_sun_tha_owc_tml_dyu_bam_azi_slo_nor_uzb_moo_vie_wly_fbf_swa_akn	-0.211748492489386	-0.500985701280737	0.617564892804526
558	amh_eng_igb_arw_mlt_anl_sod_svk_uzb_tur_bem_bat_ses_glc_ita_bsq_guj_gam_ewe_cnt_ukr_dut_tsw_urd_lda_prs_est_cic_zul_hun_lit_owc_geo_afr_grk_alb_por_aeg_wly_scr_fin_fbf_jav_fre_sun_jpn_knd_kor_cze_ben_swt_hin_mly_ger_hau_tag_mnd_mol_ven_rom_tig_spa_bos_swe_krd_qcu_rus_pol_mcd_xho_chh_bul_sid_slo_ind_pan_dyu_lat_yor_mao_tha_amr_tml_moo_dgb_azi_ctl_nor_aze_akn_vie_heb_swa_bam_tsn	-0.715887453935391	-1.7171695701236	0.089276729572401
559	gam_svk_igb_dut_chh_sod_aeg_nor_aze_tur_cic_jav_fbf_por_ctl_bsq_grk_owc_swt_cnt_ben_mcd_swa_arw_dgb_krd_est_tsn_akn_hun_pan_amr_geo_cze_scr_ger_lat_sid_tig_mol_fin_ses_sun_hin_tag_jpn_tml_kor_bos_glc_bem_ukr_mao_fre_hau_ind_mnd_rus_tsw_urd_amh_lit_prs_alb_guj_qcu_bul_rom_swe_zul_anl_pol_heb_ita_mly_slo_ewe_spa_bam_bat_tha_mlt_knd_moo_ven_azi_afr_eng_uzb_lda_vie_wly_xho_dyu_yor	0.0061223247821158	0.0144174772753168	0.988527800412718
560	aeg_lit_lda_nor_owc_sid_gam_krd_uzb_aze_dyu_bat_bem_prs_glc_bsq_rom_anl_ven_mnd_svk_grk_cic_arw_ewe_bul_hun_swt_xho_est_bos_mlt_geo_afr_spa_alb_mol_amh_heb_pan_fin_igb_tag_lat_mly_jpn_tml_kor_fre_ukr_moo_slo_sun_swe_wly_ind_cnt_ita_swa_dut_amr_ctl_pol_ben_guj_qcu_por_hin_ger_tsw_sod_eng_chh_cze_jav_scr_akn_rus_ses_mao_tha_tig_knd_yor_fbf_tur_mcd_urd_azi_zul_vie_hau_tsn_bam_dgb	-0.596734516718167	-1.42313172672567	0.158043983522053
561	anl_hin_swa_bos_sid_hau_owc_urd_aze_tur_dyu_tag_ses_dut_afr_bsq_krd_tig_igb_mnd_ita_svk_dgb_eng_ewe_lit_fin_fbf_swt_est_spa_mlt_geo_alb_mol_scr_swe_chh_amh_rom_hun_zul_ind_lat_mao_jpn_tml_kor_nor_prs_ven_bul_mly_rus_aeg_jav_cnt_cze_bem_arw_amr_por_grk_ukr_glc_qcu_fre_ctl_slo_lda_gam_mcd_wly_guj_sun_pol_yor_ger_xho_bat_tha_heb_knd_moo_tsw_uzb_ben_pan_azi_akn_vie_sod_cic_bam_tsn	-0.665837231714638	-1.59533713548885	0.114029704466321
562	amh_lat_ven_krd_heb_tig_hau_mol_aze_azi_swt_jav_tsn_bul_eng_bsq_ctl_chh_dgb_mnd_guj_slo_cic_scr_lda_afr_hun_ewe_fbf_est_dut_wly_geo_ita_svk_nor_arw_aeg_amr_bos_fin_zul_sun_pan_ind_jpn_tml_kor_rom_urd_moo_pol_mao_cze_owc_bat_cnt_hin_tsw_fre_sid_rus_glc_ger_ukr_qcu_grk_prs_swe_yor_anl_spa_sod_ben_mly_lit_xho_por_akn_tag_tha_gam_knd_swa_ses_uzb_alb_mcd_tur_bem_vie_mlt_igb_bam_dyu	-0.641927525968646	-1.53696652055319	0.12769692380127
563	chh_ger_swt_ita_anl_heb_sod_nor_azi_uzb_bem_ind_tsn_prs_urd_bsq_spa_gam_dgb_cnt_scr_bos_xho_guj_yor_hin_hun_igb_tsw_fin_lit_sid_geo_glc_rus_pan_mcd_aeg_amh_bul_est_fbf_mly_ben_tag_jpn_knd_kor_arw_ukr_moo_rom_bat_por_mlt_jav_mnd_swe_dyu_alb_owc_slo_svk_krd_lat_qcu_fre_pol_ctl_akn_amr_eng_hau_afr_mao_grk_ses_mol_cic_sun_tha_wly_tml_zul_bam_aze_dut_cze_tur_lda_vie_tig_ven_swa_ewe	-0.123151449038391	-0.290652335380984	0.771964397530584
564	wly_eng_ewe_alb_amr_sid_anl_nor_aze_azi_tsw_jav_bem_mcd_pan_bsq_dut_heb_lda_cnt_spa_krd_swa_slo_moo_urd_fin_swt_igb_est_arw_owc_geo_guj_lit_grk_fre_mlt_hau_bul_hun_tsn_mly_pol_ind_jpn_knd_kor_ger_afr_zul_por_sun_ukr_amh_mao_mnd_ctl_fbf_hin_aeg_prs_svk_bos_swe_qcu_lat_ita_rom_dyu_gam_mol_chh_glc_tag_ben_yor_scr_xho_bat_tha_tig_tml_ses_bam_tur_rus_cze_uzb_dgb_vie_sod_akn_ven_cic	-0.156395300603811	-0.3691944837453	0.712822014694957
565	wly_fre_cic_mcd_heb_sod_sid_guj_aze_azi_zul_mly_ven_ukr_rus_bsq_krd_amh_tsw_cnt_pol_spa_ses_rom_fbf_dut_est_dgb_bam_hun_pan_amr_geo_ben_mol_ita_bul_mlt_gam_lat_fin_bem_mao_glc_jav_jpn_tml_kor_prs_scr_lda_nor_sun_alb_hau_tag_mnd_svk_moo_afr_owc_cze_bos_arw_slo_qcu_lit_eng_grk_xho_aeg_ctl_anl_hin_ind_swe_dyu_urd_yor_bat_tha_tig_knd_swa_swt_tur_por_ger_uzb_ewe_vie_chh_igb_akn_tsn	0.693544839615116	1.6450516976891	0.103335160941253
566	amh_bul_dyu_arw_chh_gam_heb_ger_tur_azi_moo_jav_zul_scr_grk_bsq_mcd_sid_tsw_mnd_hin_krd_xho_guj_dgb_mol_hun_lda_bem_est_ita_aeg_geo_por_eng_fre_slo_wly_hau_pol_fin_tsn_sun_ukr_bat_jpn_tml_kor_swe_pan_swt_lat_tag_lit_amr_ind_cnt_spa_igb_nor_anl_afr_urd_ctl_prs_qcu_cze_alb_dut_bam_tig_ben_owc_rus_mao_rom_ewe_bos_ven_mly_tha_sod_knd_fbf_ses_uzb_glc_svk_aze_cic_vie_mlt_yor_akn_swa	-0.883630950609589	-2.14162800772428	0.0348369714877916
567	amr_fre_moo_eng_hau_tig_wly_alb_tur_uzb_bam_tag_lda_pol_rus_bsq_cze_chh_akn_cnt_ukr_ger_zul_krd_ven_ita_fin_tsw_fbf_est_lit_sod_geo_arw_afr_scr_prs_heb_mlt_grk_hun_ewe_sun_bos_ind_jpn_knd_kor_spa_swe_ses_hin_mao_glc_aeg_mly_mnd_por_cic_slo_amh_mcd_guj_ctl_nor_qcu_dut_pan_ben_xho_owc_svk_anl_lat_bat_mol_igb_bul_swt_jav_tha_gam_tml_dgb_yor_azi_rom_urd_aze_dyu_vie_sid_swa_bem_tsn	0.478803215289454	1.12753803785439	0.262415726318784
568	anl_spa_cic_rom_sid_heb_chh_por_tur_uzb_swa_jav_lda_ben_mol_bsq_prs_owc_ses_cnt_guj_nor_fbf_grk_dyu_lat_hun_igb_zul_est_glc_aeg_geo_fre_dut_cze_swe_gam_hau_scr_fin_moo_bat_svk_mly_jpn_tml_kor_arw_mcd_ewe_ctl_sun_urd_mlt_mao_mnd_bul_bam_rus_wly_alb_ita_hin_pol_qcu_ger_krd_afr_bem_amh_ukr_amr_eng_tag_lit_xho_slo_tsw_ind_tha_sod_knd_swt_akn_azi_bos_pan_aze_ven_vie_tig_dgb_yor_tsn	-0.509373855929868	-1.21204450900954	0.228565679461035
569	tig_alb_zul_pan_mlt_gam_heb_mcd_aze_azi_tsn_jav_ven_hin_nor_bsq_ctl_sid_ewe_cnt_dut_afr_ses_rom_fbf_arw_hun_akn_cic_est_por_owc_geo_mol_eng_slo_glc_chh_sod_swe_fin_swa_mao_scr_mly_jpn_tml_kor_krd_urd_dyu_lat_ind_fre_amh_bat_mnd_ger_moo_prs_amr_bul_ukr_ita_ben_qcu_cze_guj_pol_lda_hau_svk_wly_grk_tag_rus_xho_bos_swt_sun_tha_aeg_knd_bam_bem_uzb_spa_lit_tur_tsw_vie_anl_dgb_igb_yor	-0.161195426005671	-0.380190430996228	0.704670983670219
570	aeg_alb_bam_nor_wly_mlt_anl_dut_azi_tur_tsw_jav_tsn_afr_ger_bsq_ben_amr_swa_cnt_svk_arw_xho_ctl_dyu_por_est_fbf_igb_hun_slo_owc_geo_bul_guj_cze_lat_gam_chh_pan_fin_cic_bat_ita_ind_jpn_tml_kor_spa_lit_ses_scr_sun_pol_sod_mao_mnd_grk_ven_rom_heb_hin_prs_bos_rus_qcu_mcd_urd_swe_swt_hau_fre_amh_ukr_tag_glc_bem_mol_dgb_mly_tha_tig_knd_ewe_yor_aze_krd_eng_uzb_akn_vie_sid_moo_lda_zul	-0.697137088524972	-1.67097293443605	0.0980890526397515
571	aeg_lat_yor_hin_owc_amr_wly_mol_uzb_azi_xho_ind_zul_spa_grk_bsq_ger_sid_bam_cnt_dut_mcd_tsn_scr_ven_lit_fin_swa_swt_est_pan_chh_geo_cze_bul_guj_slo_mlt_sod_afr_hun_akn_mao_arw_tag_jpn_knd_kor_bos_pol_ewe_glc_jav_por_hau_mly_mnd_ukr_lda_eng_tig_krd_rom_ita_nor_qcu_alb_ctl_rus_ses_anl_ben_heb_svk_sun_prs_cic_swe_dyu_bat_tha_gam_tml_dgb_bem_aze_fre_urd_tur_fbf_vie_amh_igb_moo_tsw	0.359013550146676	0.84607791618794	0.399681025564224
572	sid_swe_bem_ger_amh_chh_heb_guj_azi_tur_tsw_jav_bam_dut_ita_bsq_nor_amr_xho_cnt_hin_ctl_cic_spa_ses_bul_hun_igb_ewe_est_ukr_gam_geo_eng_urd_mol_grk_anl_mlt_glc_fin_yor_mao_krd_tag_jpn_knd_kor_rom_arw_akn_por_ind_pol_owc_bat_mnd_pan_fbf_bos_sod_alb_cze_scr_lit_qcu_mcd_ben_afr_zul_hau_slo_tig_svk_sun_prs_swa_lat_dyu_mly_tha_aeg_tml_moo_lda_uzb_fre_rus_aze_tsn_vie_wly_dgb_ven_swt	-0.397787638018444	-0.944345717578168	0.347439967849126
573	chh_svk_dgb_ukr_hau_aeg_tig_eng_azi_uzb_yor_mao_dyu_ita_ger_bsq_ben_wly_akn_mnd_guj_lit_xho_pan_igb_glc_fin_cic_fbf_est_pol_amh_geo_hin_rus_mol_afr_sod_amr_alb_hun_ven_sun_slo_ind_jpn_tml_kor_lat_bos_moo_rom_tag_swe_mlt_jav_cnt_dut_lda_urd_heb_nor_arw_scr_spa_qcu_ctl_bul_mcd_bem_sid_por_owc_fre_mly_prs_zul_grk_swt_bat_tha_gam_knd_tsn_ses_tur_cze_krd_aze_ewe_vie_anl_swa_bam_tsw	0.197085415123687	0.46377617844113	0.643891791375029
574	amh_scr_akn_dut_tig_sod_aeg_ger_aze_azi_ven_mly_tsn_grk_mol_bsq_lat_owc_bem_cnt_urd_rus_swa_ita_bam_pol_fin_fbf_zul_est_fre_hau_geo_lit_glc_bul_swe_amr_gam_arw_hun_dgb_mao_spa_ind_jpn_knd_kor_guj_ben_ses_krd_jav_cze_chh_bat_mnd_prs_yor_bos_heb_por_ukr_ctl_rom_qcu_slo_hin_svk_ewe_mlt_pan_wly_eng_sun_afr_xho_mcd_tsw_tag_tha_sid_tml_moo_dyu_tur_alb_nor_uzb_lda_vie_anl_cic_igb_swt	-0.472344124547892	-1.12512360686271	0.263432044668755
575	sid_hin_ven_scr_amr_sod_anl_fre_aze_tur_dgb_mao_swt_guj_ukr_bsq_mcd_mlt_akn_cnt_eng_dut_yor_ger_tsn_bos_hun_dyu_lda_fin_arw_gam_geo_ita_slo_urd_pan_amh_hau_rom_est_zul_jav_ctl_sun_jpn_knd_kor_mol_glc_bam_swe_tag_svk_chh_ind_mnd_grk_ses_krd_wly_afr_spa_prs_alb_qcu_cze_nor_lit_tsw_aeg_rus_tig_lat_mly_ben_cic_pol_xho_bat_tha_owc_tml_ewe_igb_uzb_por_bul_azi_moo_vie_heb_swa_bem_fbf	-0.326670437307513	-0.773495140949989	0.441191100667765
576	gam_ben_bem_pan_aeg_wly_amh_ukr_uzb_tur_bam_mly_igb_hin_bul_bsq_por_sid_lda_mnd_bos_mcd_ewe_cze_ses_svk_hun_swa_tsn_fin_ctl_tig_geo_lit_grk_lat_alb_amr_owc_rom_est_moo_ind_eng_sun_jpn_tml_kor_urd_scr_xho_pol_jav_guj_hau_bat_cnt_arw_tsw_swe_mlt_mol_rus_afr_ger_qcu_slo_spa_krd_dyu_anl_ita_chh_glc_mao_fre_akn_dut_swt_tag_tha_sod_knd_dgb_ven_aze_prs_nor_azi_fbf_vie_heb_zul_cic_yor	0.350445320639334	0.826590692053542	0.410584807873114
577	gam_ctl_xho_ben_owc_sid_chh_afr_azi_tur_tsn_jav_yor_mcd_nor_bsq_mol_heb_tsw_mnd_scr_glc_bem_krd_bam_slo_fin_dyu_ewe_est_rus_sod_geo_hin_por_lit_spa_wly_tig_lat_hun_ven_tag_fre_mly_jpn_knd_kor_bos_pan_dgb_eng_ind_bul_aeg_bat_cnt_dut_swa_ukr_amh_rom_ita_grk_swe_qcu_arw_guj_urd_ses_mlt_cze_anl_alb_sun_pol_moo_ger_akn_mao_tha_amr_tml_igb_swt_uzb_prs_svk_aze_lda_vie_hau_zul_fbf_cic	0.177269575166197	0.416871591837993	0.677732992983246
578	amr_bul_akn_grk_chh_gam_wly_mcd_azi_aze_ses_sun_ewe_eng_ger_bsq_glc_tig_lda_cnt_pan_rom_tsw_ukr_ven_bos_hun_igb_yor_est_slo_sod_geo_scr_mol_por_ctl_hau_owc_dut_fin_bam_ind_cze_mao_jpn_tml_kor_fre_ben_swa_krd_bat_lat_sid_tag_mnd_rus_cic_arw_aeg_hin_swe_afr_prs_qcu_spa_lit_urd_xho_mlt_svk_amh_pol_jav_nor_bem_alb_fbf_mly_tha_anl_knd_zul_dgb_uzb_ita_guj_tur_moo_vie_heb_swt_tsn_dyu	-0.202533205185965	-0.478362407987497	0.633514925101471
579	wly_por_bem_glc_sod_amh_amr_eng_aze_uzb_bam_ind_swa_ita_ben_bsq_swe_tig_zul_cnt_spa_krd_fbf_pol_ses_cze_est_moo_ewe_fin_lit_chh_geo_ukr_fre_nor_scr_owc_mlt_ctl_hun_ven_sun_alb_mao_jpn_knd_kor_slo_mol_dyu_arw_bat_svk_gam_mly_mnd_dut_yor_lat_hau_ger_mcd_rus_afr_qcu_hin_grk_guj_swt_sid_bos_aeg_rom_jav_bul_akn_prs_igb_tag_tha_anl_tml_cic_tsw_azi_urd_pan_tur_xho_vie_heb_dgb_tsn_lda	0.0060564564914099	0.0142594035736067	0.988653573327362
580	wly_ger_fbf_pan_owc_hau_gam_arw_uzb_aze_swt_mao_igb_guj_krd_bsq_nor_heb_zul_mnd_urd_fre_ses_ita_swa_swe_hun_moo_yor_est_eng_amh_geo_mcd_bos_ukr_por_chh_mlt_afr_fin_tsn_ind_spa_jav_jpn_knd_kor_ben_cze_lda_dut_mly_glc_sid_sun_cnt_scr_ven_rus_sod_mol_grk_svk_pol_qcu_slo_rom_hin_ewe_tig_alb_aeg_prs_bat_bul_xho_lat_cic_tag_tha_amr_tml_akn_bam_azi_lit_ctl_tur_dyu_vie_anl_tsw_dgb_bem	-0.255986846905601	-0.604574491716093	0.546933955952022
581	amr_ben_xho_fre_tig_owc_sod_ctl_tur_azi_ven_bat_tsn_scr_lat_bsq_bos_anl_cic_mnd_bul_nor_ses_slo_moo_ita_hun_ewe_bem_fin_rus_aeg_geo_swe_arw_ukr_afr_sid_hau_rom_est_swa_tag_hin_mao_jpn_knd_kor_mcd_alb_dgb_glc_jav_lit_wly_sun_cnt_grk_dyu_cze_chh_dut_mol_krd_pan_qcu_pol_urd_svk_bam_amh_spa_mlt_guj_ind_prs_tsw_ger_igb_mly_tha_heb_tml_akn_yor_uzb_por_eng_aze_fbf_vie_gam_zul_lda_swt	-1.27720950364094	-3.18591398736987	0.00196470807287697
582	heb_arw_ses_slo_sod_amr_hau_ben_uzb_tur_akn_ind_tsw_eng_guj_bsq_afr_sid_bem_mnd_krd_dut_ewe_swe_swa_urd_fin_dgb_zul_hun_scr_owc_geo_mcd_rom_lat_svk_tig_anl_cze_est_igb_sun_ita_mao_jpn_tml_kor_spa_grk_yor_hin_mly_bul_chh_tag_cnt_mol_dyu_ukr_aeg_por_bos_fre_rus_qcu_ctl_nor_ger_lda_wly_lit_gam_glc_jav_pol_cic_pan_xho_bat_tha_amh_knd_swt_tsn_azi_alb_prs_aze_moo_vie_mlt_fbf_bam_ven	-0.342690843583296	-0.810766966479679	0.419569492984882
583	aeg_eng_cic_arw_gam_owc_hau_pol_aze_uzb_dyu_jav_yor_slo_ctl_bsq_bos_heb_moo_cnt_afr_alb_bem_spa_lda_krd_hun_ses_ven_est_mcd_wly_geo_lit_hin_nor_swe_amh_tig_pan_fin_xho_mao_fre_ind_jpn_tml_kor_ben_grk_tsn_cze_sun_mol_sod_mly_mnd_rom_bam_bul_amr_ger_prs_ukr_rus_qcu_dut_urd_glc_dgb_mlt_por_chh_scr_tag_guj_tsw_lat_ewe_bat_tha_sid_knd_zul_swt_tur_ita_svk_azi_igb_vie_anl_akn_fbf_swa	-0.531301537874964	-1.26405006880401	0.209371128938076
584	anl_spa_zul_cze_chh_hau_sid_rom_aze_uzb_dyu_ind_ewe_urd_guj_bsq_eng_amr_tsn_cnt_nor_krd_bem_hin_ven_scr_fin_fbf_dgb_est_glc_sod_geo_mol_svk_ita_pol_mlt_aeg_ger_hun_yor_bat_slo_jav_jpn_tml_kor_lit_swe_moo_bos_tag_afr_wly_mly_mnd_alb_swa_mcd_gam_dut_fre_pan_por_qcu_bul_ben_rus_tsw_heb_arw_amh_grk_mao_ukr_bam_ctl_igb_sun_tha_tig_knd_xho_ses_tur_lat_prs_azi_swt_vie_owc_lda_cic_akn	-0.792590946133138	-1.90861207745238	0.0593960671384037
585	gam_afr_cic_por_aeg_owc_amr_cze_azi_uzb_bem_bat_ses_scr_dut_bsq_ita_sod_lda_mnd_glc_krd_zul_grk_dgb_ger_hun_ven_igb_est_prs_heb_geo_fre_ctl_slo_pan_chh_tig_alb_fin_dyu_ind_ben_sun_jpn_knd_kor_hin_lit_tsw_svk_mao_rom_anl_tag_cnt_bos_akn_eng_hau_mol_lat_pol_spa_qcu_mcd_arw_nor_tsn_mlt_ukr_wly_rus_mly_urd_swt_bul_moo_jav_tha_amh_tml_fbf_bam_aze_guj_swe_tur_xho_vie_sid_swa_yor_ewe	0.345987747661475	0.814774639960408	0.417282903190921
586	sid_swe_bem_ctl_gam_sod_chh_ben_azi_uzb_bam_sun_yor_eng_por_bsq_hin_hau_ses_mnd_ita_urd_swa_nor_lda_bos_fin_tsn_tsw_est_prs_amr_geo_rus_alb_dut_arw_heb_mlt_svk_hun_dgb_jav_mol_ind_jpn_knd_kor_rom_grk_ewe_cze_tag_fre_tig_bat_cnt_bul_xho_krd_owc_scr_glc_mcd_slo_qcu_spa_ger_guj_fbf_anl_ukr_amh_lat_mao_lit_ven_pan_dyu_mly_tha_wly_tml_moo_swt_tur_pol_afr_aze_akn_vie_aeg_zul_cic_igb	-0.764704697168055	-1.83977348649043	0.0689914645420321
587	sid_bos_tsn_eng_aeg_sod_anl_rom_azi_uzb_dyu_tag_bam_nor_pan_bsq_lat_owc_swa_mnd_ukr_svk_ven_ctl_zul_slo_est_akn_igb_hun_ger_gam_geo_lit_mol_afr_fre_mlt_amh_pol_fin_ses_mly_urd_mao_jpn_knd_kor_swe_grk_xho_por_bat_bul_tig_jav_cnt_mcd_ewe_ben_amr_cze_scr_glc_spa_qcu_alb_arw_ita_yor_chh_hin_heb_krd_sun_guj_dgb_dut_cic_ind_tha_wly_tml_lda_swt_aze_rus_prs_tur_fbf_vie_hau_bem_tsw_moo	0.358200084633766	0.843432803220499	0.40115059345123
588	mlt_krd_bem_rom_amr_sid_sod_urd_azi_tur_xho_tag_bam_eng_ctl_bsq_nor_tig_ven_cnt_por_cze_tsw_ukr_ses_grk_est_cic_lda_hun_scr_aeg_geo_rus_bos_spa_mcd_chh_gam_lat_fin_swa_sun_pan_ind_jpn_knd_kor_swe_glc_moo_ger_mly_slo_wly_mao_mnd_dut_dgb_arw_owc_bul_ita_guj_ben_qcu_lit_mol_pol_akn_anl_afr_heb_prs_jav_alb_igb_fre_tsn_bat_tha_hau_tml_yor_ewe_uzb_hin_svk_aze_swt_vie_amh_zul_dyu_fbf	0.657952636544435	1.56341039765426	0.121352670601603
589	heb_pan_swa_afr_owc_anl_chh_lit_uzb_tur_zul_mly_cic_svk_nor_bsq_dut_sid_lda_mnd_grk_spa_akn_pol_xho_eng_hun_bem_dyu_est_ukr_amr_geo_prs_glc_ben_cze_tig_gam_urd_fin_ven_sun_arw_jav_jpn_knd_kor_mol_scr_tsn_krd_tag_swe_hau_ind_cnt_alb_yor_mcd_mlt_bos_slo_guj_ita_qcu_ctl_fre_ger_moo_sod_bul_wly_hin_mao_por_ses_rom_tsw_bat_tha_aeg_tml_swt_fbf_azi_rus_lat_aze_ewe_vie_amh_igb_bam_dgb	-0.200467850443982	-0.473067136464172	0.637273740460052
590	wly_hin_yor_mcd_aeg_sid_amr_cze_aze_azi_swa_tag_tsn_guj_krd_bsq_nor_amh_tsw_mnd_scr_eng_moo_ita_dyu_fre_fin_bam_ewe_est_ctl_gam_geo_ben_mol_swe_rom_anl_sod_svk_hun_zul_mly_spa_sun_jpn_tml_kor_slo_lit_xho_grk_jav_por_owc_mao_cnt_ukr_cic_alb_mlt_bos_urd_afr_arw_qcu_prs_rus_dut_swt_hau_bul_chh_lat_bat_pan_dgb_ger_ses_ind_tha_heb_knd_akn_lda_uzb_pol_glc_tur_bem_vie_tig_igb_ven_fbf	-0.364027649497335	-0.865711378109051	0.38887627358205
591	anl_spa_bam_bul_sod_wly_sid_lat_aze_tur_tsn_mly_dgb_cze_afr_bsq_mol_mlt_zul_mnd_ben_fre_xho_mcd_ses_arw_hun_swt_ven_est_krd_tig_geo_prs_ctl_pol_hin_chh_heb_bos_fin_fbf_mao_grk_ind_jpn_knd_kor_rom_urd_tsw_scr_bat_ita_hau_tag_cnt_pan_igb_slo_amh_glc_guj_nor_ger_qcu_dut_svk_ukr_swa_gam_lit_aeg_alb_sun_rus_lda_eng_yor_jav_tha_owc_tml_ewe_cic_azi_swe_por_uzb_bem_vie_amr_moo_dyu_akn	-0.319234930834304	-0.754854400928601	0.452243701573093
592	hau_lit_xho_mol_sod_chh_amh_nor_uzb_azi_bem_tag_dgb_bos_arw_bsq_rus_owc_tsn_mnd_lat_slo_bam_alb_moo_dut_fin_swa_zul_est_rom_anl_geo_ukr_guj_ita_pan_aeg_sid_scr_hun_fbf_ind_cze_mly_jpn_tml_kor_glc_svk_swt_urd_sun_afr_gam_jav_cnt_krd_ewe_spa_mlt_ger_ctl_pol_mcd_qcu_por_ben_eng_ven_heb_fre_amr_swe_mao_grk_igb_prs_cic_bat_tha_wly_knd_lda_dyu_aze_hin_bul_tur_yor_vie_tig_ses_akn_tsw	-0.243463385794976	-0.576241261896379	0.565844104463236
593	hau_mcd_cic_ctl_heb_anl_sod_scr_azi_uzb_tsn_jav_zul_eng_guj_bsq_krd_tig_dgb_mnd_lit_hin_ewe_prs_swt_mol_est_ven_swa_hun_spa_aeg_geo_bul_por_pan_grk_sid_mlt_rom_fin_tsw_bat_ben_ind_jpn_knd_kor_slo_fre_xho_ger_mao_rus_gam_mly_cnt_ita_ses_pol_chh_alb_cze_lat_swe_qcu_afr_arw_svk_fbf_amr_ukr_wly_urd_tag_nor_bam_dut_igb_sun_tha_owc_tml_dyu_yor_aze_bos_glc_tur_moo_vie_amh_bem_akn_lda	-0.130992112006354	-0.308969501160292	0.758035832853776
594	aeg_glc_ewe_guj_heb_owc_wly_alb_tur_azi_dyu_mly_bam_arw_svk_bsq_urd_tig_yor_mnd_mol_krd_xho_lat_bem_swe_fin_moo_ven_hun_por_sid_geo_rus_ukr_ger_nor_anl_gam_dut_est_swa_mao_pan_tag_jpn_knd_kor_ben_grk_ses_bul_jav_prs_sod_ind_cnt_rom_tsn_bos_amr_afr_ctl_hin_slo_qcu_ita_mcd_cze_fbf_chh_eng_amh_pol_bat_spa_igb_lit_dgb_sun_tha_hau_tml_lda_zul_uzb_fre_scr_aze_akn_vie_mlt_tsw_swt_cic	0.00707844775677696	0.0166715618278631	0.986734348644051
595	owc_pol_bam_rom_gam_mlt_chh_glc_uzb_tur_fbf_bat_igb_grk_urd_bsq_mcd_hau_xho_mnd_bos_hin_ses_arw_dgb_slo_fin_swt_tsn_est_alb_amh_geo_guj_rus_nor_swe_aeg_sod_pan_hun_ewe_mao_eng_mly_jpn_knd_kor_lat_prs_bem_ukr_ind_svk_sid_sun_cnt_ger_lda_cze_anl_ben_scr_spa_ctl_qcu_lit_bul_por_cic_wly_afr_heb_ita_tag_krd_yor_mol_ven_jav_tha_amr_tml_zul_tsw_azi_dut_fre_aze_swa_vie_tig_akn_moo_dyu	-0.13948282111478	-0.329296277645923	0.74267222279119
596	sid_bos_lda_eng_tig_wly_aeg_ctl_tur_uzb_cic_sun_moo_bul_spa_bsq_alb_chh_yor_mnd_ita_ben_tsn_glc_dgb_prs_est_bam_fbf_fin_pol_anl_geo_fre_swe_por_guj_amh_owc_nor_hun_swt_mly_mol_bat_jpn_tml_kor_afr_krd_dyu_ukr_mao_slo_mlt_jav_cnt_rom_zul_scr_gam_mcd_dut_lat_lit_qcu_grk_arw_hin_swa_sod_ger_amr_pan_tag_cze_akn_svk_ven_ind_tha_hau_knd_bem_xho_aze_urd_rus_azi_ewe_vie_heb_tsw_ses_igb	-0.352168099250375	-0.834608225167071	0.406077137266761
597	owc_lit_tsn_glc_mlt_amr_amh_nor_tur_azi_tsw_mly_moo_cze_grk_bsq_eng_hau_swt_mnd_mcd_pol_ses_ita_ewe_hin_hun_igb_yor_fin_rus_heb_geo_arw_ukr_urd_swe_chh_wly_scr_est_dyu_jav_bul_sun_jpn_knd_kor_dut_ben_cic_slo_bat_pan_sid_tag_cnt_ctl_bam_mol_sod_afr_prs_alb_svk_qcu_fre_por_spa_ven_aeg_krd_anl_lat_mao_bos_akn_rom_lda_ind_tha_tig_tml_xho_swa_uzb_ger_guj_aze_zul_vie_gam_bem_dgb_fbf	0.400917078795775	0.94465319701784	0.347283751555036
598	wly_arw_xho_bul_gam_sod_sid_mcd_azi_uzb_lda_mao_ewe_glc_guj_bsq_lat_tig_tsw_cnt_grk_rom_tsn_slo_dgb_nor_est_igb_swa_fin_swe_aeg_geo_pan_ctl_svk_krd_owc_hau_prs_hun_ses_tag_rus_sun_jpn_knd_kor_dut_hin_fbf_urd_jav_lit_heb_ind_mnd_alb_ven_scr_amr_ita_fre_cze_pol_qcu_por_ger_bos_dyu_anl_mol_amh_ben_mly_ukr_zul_spa_yor_bat_tha_chh_tml_akn_cic_aze_afr_eng_tur_moo_vie_mlt_bem_swt_bam	0.151247838692087	0.356452300398722	0.722309290630612
599	gam_mcd_fbf_mol_aeg_sod_anl_nor_aze_uzb_zul_mly_swa_arw_pan_bsq_alb_chh_igb_mnd_svk_ukr_tsn_ben_lda_cze_est_moo_dyu_hun_bos_owc_geo_fre_guj_scr_ita_hau_amh_bul_fin_ewe_ind_krd_tag_jpn_tml_kor_afr_prs_cic_grk_bat_urd_sid_sun_cnt_pol_bam_rom_mlt_hin_lat_eng_slo_qcu_glc_swe_rus_yor_amr_por_tig_lit_jav_dut_akn_ctl_tsw_mao_tha_heb_knd_dgb_ses_azi_ger_spa_tur_bem_vie_wly_swt_ven_xho	-0.189588561431211	-0.447805521454509	0.655334957794969
600	heb_swe_ses_rom_wly_chh_amr_svk_aze_tur_bem_mao_zul_por_mcd_bsq_pol_mlt_bam_mnd_ger_alb_ewe_urd_cic_glc_fin_xho_moo_est_slo_hau_geo_pan_lat_afr_spa_anl_amh_bul_hun_igb_mly_cze_sun_jpn_knd_kor_dut_prs_akn_lit_tag_guj_aeg_bat_cnt_fre_fbf_hin_sod_krd_arw_bos_ukr_qcu_ctl_ben_ita_lda_sid_eng_tig_scr_ind_grk_tsn_mol_tsw_jav_tha_gam_tml_swa_swt_azi_rus_nor_uzb_yor_vie_owc_dyu_dgb_ven	-0.0277184883180308	-0.0652896954738394	0.948083489162363
601	sid_ben_dyu_lat_heb_chh_gam_eng_aze_uzb_bam_ind_lda_lit_dut_bsq_rus_hau_swt_mnd_mcd_ger_xho_alb_swa_rom_est_moo_igb_hun_bul_tig_geo_krd_mol_prs_grk_wly_owc_scr_fin_ewe_jav_nor_bat_jpn_tml_kor_afr_hin_ses_ita_tag_spa_mlt_mly_cnt_glc_ven_ctl_amr_bos_cze_guj_pol_qcu_svk_slo_arw_cic_aeg_urd_amh_ukr_sun_swe_tsw_pan_dgb_mao_tha_sod_knd_tsn_bem_tur_fre_por_azi_fbf_vie_anl_akn_yor_zul	0.118438905501556	0.27898934355464	0.780872455792071
602	chh_urd_moo_krd_tig_anl_amh_scr_tur_azi_bam_jav_ewe_spa_pan_bsq_fre_mlt_ses_mnd_ben_ita_xho_grk_zul_ctl_hun_swt_fbf_fin_por_heb_geo_pol_hin_ger_nor_aeg_amr_cze_est_yor_ind_lit_bat_jpn_knd_kor_mcd_bos_dgb_ukr_sun_dut_gam_tag_cnt_guj_akn_lat_sod_slo_rom_alb_mol_qcu_rus_prs_afr_ven_sid_eng_hau_glc_mly_arw_bem_svk_swa_mao_tha_wly_tml_dyu_tsw_aze_swe_bul_uzb_lda_vie_owc_igb_tsn_cic	-0.453439839135767	-1.07676369659617	0.284371117618359
603	sod_scr_cic_pol_anl_mlt_amr_guj_tur_uzb_xho_mao_lda_swe_lit_bsq_bul_heb_igb_cnt_spa_dut_ewe_eng_bam_nor_est_yor_dyu_hun_arw_tig_geo_slo_grk_ukr_urd_hau_wly_mcd_fin_akn_mly_ita_sun_jpn_tml_kor_cze_ben_moo_fre_bat_mol_gam_jav_mnd_svk_bem_bos_sid_por_prs_ger_lat_qcu_alb_pan_ctl_ven_aeg_rom_chh_hin_ind_afr_swt_glc_zul_tag_tha_amh_knd_dgb_tsw_aze_rus_krd_azi_tsn_vie_owc_fbf_ses_swa	-0.478930041476898	-1.14076629236951	0.256896342551823
604	owc_ctl_bam_rom_sid_tig_gam_swe_uzb_azi_swa_mly_bem_eng_grk_bsq_prs_hau_ses_mnd_fre_ukr_ewe_krd_fbf_ita_est_ven_cic_hun_glc_anl_geo_lat_lit_svk_slo_mlt_chh_alb_fin_dyu_tag_por_jav_jpn_tml_kor_dut_urd_moo_spa_bat_ger_sod_mao_cnt_arw_tsn_bul_aeg_pol_hin_ben_guj_qcu_mol_nor_scr_yor_amh_pan_heb_rus_ind_bos_zul_afr_lda_sun_tha_wly_knd_xho_swt_aze_mcd_cze_tur_akn_vie_amr_tsw_igb_dgb	0.358168621397664	0.844228792723576	0.400708012365513
605	mlt_pol_tsn_svk_gam_chh_amr_urd_azi_tur_bam_ind_xho_spa_ger_bsq_scr_aeg_ven_cnt_cze_mol_ses_alb_yor_lit_hun_akn_moo_fin_por_wly_geo_nor_ukr_rom_bul_amh_tig_afr_est_tsw_mao_prs_sun_jpn_tml_kor_grk_ben_igb_fre_mly_rus_owc_bat_mnd_arw_bem_pan_sid_hin_dut_eng_slo_qcu_lat_krd_mcd_dgb_heb_ita_hau_ctl_tag_glc_cic_bos_dyu_jav_tha_anl_knd_swa_zul_aze_guj_swe_uzb_swt_vie_sod_lda_ewe_fbf	-0.84890542474699	-2.04714596946554	0.0434648851530659
606	anl_swe_xho_pol_amh_hau_sid_bos_azi_tur_moo_bat_akn_afr_urd_bsq_pan_tig_igb_cnt_bul_por_tsw_svk_bam_glc_fin_bem_lda_hun_grk_amr_geo_prs_ukr_arw_scr_heb_gam_lat_est_ven_tag_dut_ind_jpn_tml_kor_ita_lit_swa_hin_mly_spa_aeg_sun_mnd_rom_ses_guj_wly_ctl_rus_mol_alb_qcu_krd_cze_mcd_tsn_sod_fre_mlt_slo_mao_ben_dgb_ger_zul_jav_tha_chh_knd_cic_yor_aze_eng_nor_uzb_dyu_vie_owc_ewe_fbf_swt	-0.370855703087023	-0.881181340024231	0.380491348714947
607	amh_ukr_swt_spa_wly_mlt_tig_rus_uzb_azi_zul_mao_xho_ben_krd_bsq_guj_anl_ses_cnt_grk_cze_fbf_ita_ven_ctl_fin_yor_moo_est_mcd_amr_geo_scr_mol_glc_lat_sod_owc_por_hun_swa_mly_urd_tag_jpn_knd_kor_hin_lit_dyu_bul_jav_eng_gam_ind_mnd_prs_lda_alb_aeg_nor_afr_fre_rom_qcu_pan_svk_slo_dgb_chh_swe_sid_pol_bat_arw_akn_dut_cic_sun_tha_hau_tml_ewe_tsn_tur_ger_bos_aze_bem_vie_heb_bam_igb_tsw	-0.305865663213641	-0.724335919288846	0.470677840351979
608	amh_urd_xho_eng_sod_owc_sid_nor_tur_azi_tsw_ind_yor_pan_grk_bsq_scr_gam_moo_mnd_krd_slo_lda_lit_bem_lat_fin_ses_ewe_hun_bul_amr_geo_svk_swe_fre_ctl_mlt_wly_ger_est_dgb_tag_hin_mly_jpn_tml_kor_glc_dut_swa_mol_bat_prs_anl_mao_cnt_alb_cic_afr_aeg_rus_ukr_cze_spa_qcu_arw_mcd_ben_swt_tig_pol_chh_ita_sun_guj_akn_bos_fbf_jav_tha_hau_knd_ven_zul_uzb_rom_por_aze_dyu_vie_heb_tsn_igb_bam	0.252715804317219	0.595968622508939	0.552643931052027
609	heb_nor_ewe_pan_sid_wly_aeg_bul_azi_uzb_dgb_mly_igb_rom_alb_bsq_urd_gam_bam_cnt_lat_krd_ses_ukr_akn_grk_fin_zul_swt_est_dut_mlt_geo_prs_bos_lit_arw_owc_tig_guj_hun_yor_sun_fre_jav_jpn_tml_kor_por_scr_bem_glc_bat_mol_amh_mao_mnd_ita_tsw_swe_amr_cze_rus_ben_eng_qcu_hin_ctl_pol_xho_chh_mcd_hau_spa_tag_afr_dyu_slo_cic_ind_tha_anl_knd_fbf_ven_aze_ger_svk_tur_lda_vie_sod_moo_swa_tsn	-0.542988656171685	-1.29236784926532	0.199431713437526
610	anl_ben_ewe_bul_chh_amr_wly_fre_azi_uzb_bam_sun_ses_lit_guj_bsq_glc_mlt_ven_cnt_ukr_eng_lda_rom_yor_afr_hun_cic_moo_fin_svk_gam_geo_krd_swe_mcd_bos_amh_sid_lat_est_dgb_ind_pol_bat_jpn_knd_kor_mol_ita_bem_spa_mao_scr_heb_mly_mnd_ctl_tsn_grk_aeg_alb_rus_nor_por_qcu_dut_arw_urd_tsw_sod_ger_tig_prs_jav_slo_akn_hin_xho_tag_tha_hau_tml_swt_igb_tur_cze_pan_aze_swa_vie_owc_fbf_zul_dyu	-0.0292252612583126	-0.068815727363538	0.945284044721502
611	sid_dut_igb_spa_heb_mlt_tig_grk_azi_tur_dyu_sun_tsw_mol_urd_bsq_swe_chh_tsn_cnt_pol_pan_ses_cze_moo_glc_est_bem_bam_fin_scr_hau_geo_prs_fre_alb_svk_wly_amh_rom_hun_swt_mly_por_mao_jpn_tml_kor_afr_arw_yor_ben_jav_ctl_aeg_tag_mnd_krd_fbf_lat_owc_lit_guj_slo_ger_qcu_bos_nor_hin_cic_amr_ita_anl_mcd_bat_rus_lda_bul_ven_ind_tha_gam_knd_ewe_xho_aze_ukr_eng_uzb_dgb_vie_sod_akn_swa_zul	0.860077878134117	2.04745000261054	0.0434344147878698
612	amr_ita_fbf_glc_tig_hau_gam_cze_azi_tur_ven_mao_yor_swe_ctl_bsq_nor_anl_tsw_mnd_hin_por_ses_prs_bam_ger_fin_igb_cic_hun_lit_aeg_geo_urd_dut_pan_lat_chh_wly_rus_est_zul_mly_afr_bat_jpn_tml_kor_svk_slo_akn_alb_sun_pol_mlt_jav_cnt_krd_moo_fre_sod_ben_spa_eng_grk_qcu_mol_bos_scr_dgb_owc_guj_amh_bul_ind_ukr_swa_rom_ewe_tag_tha_heb_knd_dyu_lda_uzb_mcd_arw_aze_bem_vie_sid_tsn_xho_swt	-0.404678824931709	-0.960399365974704	0.339344587461017
613	sid_hin_yor_ukr_sod_tig_heb_swe_tur_uzb_ewe_mly_xho_rom_guj_bsq_cze_amr_fbf_mnd_krd_pan_dgb_mol_bam_bul_fin_cic_lda_hun_ben_chh_geo_alb_spa_svk_nor_owc_wly_fre_est_tsw_tag_ita_bat_jpn_knd_kor_rus_lat_igb_afr_sun_arw_anl_jav_cnt_scr_bem_lit_gam_mcd_eng_pol_glc_qcu_ger_dut_slo_zul_mlt_grk_hau_bos_ind_ctl_dyu_urd_ses_mao_tha_aeg_tml_ven_tsn_azi_prs_por_aze_moo_vie_amh_akn_swt_swa	-0.148815453943664	-0.350827578053802	0.726511163875221
614	anl_lit_cic_slo_sod_heb_chh_rus_uzb_aze_moo_tag_igb_bos_pol_bsq_ukr_mlt_ven_mnd_nor_rom_akn_eng_fbf_ger_est_dyu_xho_hun_cze_sid_geo_afr_prs_mcd_spa_amh_tig_krd_fin_bem_mao_scr_jav_jpn_tml_kor_guj_hin_ses_grk_sun_por_wly_ind_cnt_bul_zul_dut_aeg_glc_arw_alb_ctl_qcu_ben_svk_fre_dgb_owc_mol_hau_lat_mly_ita_bam_swe_swt_bat_tha_gam_knd_lda_yor_azi_pan_urd_tur_tsw_vie_amr_swa_ewe_tsn	-0.203685674709383	-0.481067139566627	0.631598682571707
615	sod_glc_lda_bos_owc_anl_aeg_ben_aze_uzb_dyu_tag_yor_hin_swe_bsq_urd_mlt_ses_mnd_mol_svk_ewe_fre_ven_slo_hun_zul_akn_fin_ukr_wly_geo_por_mcd_eng_scr_amh_heb_ger_est_moo_jav_ctl_bat_jpn_tml_kor_bul_pol_xho_lat_mly_nor_sid_sun_cnt_dut_dgb_cze_hau_grk_rom_ita_lit_qcu_afr_guj_pan_tsw_chh_spa_tig_arw_mao_alb_bam_prs_swa_ind_tha_amr_knd_swt_bem_tur_krd_rus_azi_fbf_vie_gam_tsn_cic_igb	-0.765361549911068	-1.84360220643877	0.0684256967890201
616	anl_mol_yor_hin_aeg_sod_owc_svk_aze_azi_igb_jav_tsw_bul_mcd_bsq_krd_amr_ses_mnd_lat_nor_swt_ctl_moo_afr_est_xho_tsn_hun_urd_hau_geo_ben_pol_swe_ger_gam_mlt_rus_fin_bem_mao_prs_ind_jpn_tml_kor_rom_guj_akn_fre_bat_cze_amh_mly_cnt_pan_fbf_alb_sid_glc_lit_scr_grk_qcu_ita_bos_arw_ewe_chh_ukr_heb_por_sun_dut_bam_slo_ven_tag_tha_wly_knd_cic_dgb_uzb_spa_eng_tur_dyu_vie_tig_zul_lda_swa	-1.02962477592464	-2.51928018704703	0.0134659494607659
617	gam_krd_tsn_guj_tig_amr_chh_swe_tur_aze_dyu_sun_ses_dut_grk_bsq_prs_heb_akn_mnd_ctl_lit_zul_cze_swt_fre_hun_xho_yor_fin_svk_sid_geo_afr_pan_eng_slo_amh_sod_bos_est_bam_bat_hin_mao_jpn_tml_kor_pol_nor_dgb_scr_jav_urd_hau_tag_cnt_spa_ewe_ben_owc_lat_glc_bul_rus_qcu_mol_rom_arw_igb_mlt_mcd_aeg_por_ind_alb_lda_ukr_tsw_mly_tha_wly_knd_fbf_moo_azi_ita_ger_uzb_swa_vie_anl_bem_cic_ven	-0.177667371349657	-0.419109270898816	0.676102723949032
618	hau_mol_swt_fre_sod_gam_amh_pol_azi_uzb_zul_tag_ewe_mcd_ctl_bsq_pan_owc_bam_mnd_guj_bos_akn_svk_cic_glc_est_igb_bem_fin_scr_aeg_geo_eng_prs_slo_nor_anl_wly_krd_hun_moo_mao_rus_bat_jpn_tml_kor_bul_grk_tsn_rom_ind_arw_sid_sun_cnt_dut_swa_swe_mlt_por_spa_urd_ukr_qcu_lit_afr_hin_ses_tig_cze_heb_alb_mly_lat_fbf_ita_dyu_jav_tha_amr_knd_dgb_xho_aze_ben_ger_tur_ven_vie_chh_lda_yor_tsw	-0.271448587781192	-0.642277919702344	0.52227289916934
619	anl_swe_cic_urd_aeg_wly_amr_nor_uzb_tur_yor_mao_ven_alb_spa_bsq_svk_hau_zul_cnt_grk_glc_ses_pan_fbf_eng_est_bem_akn_fin_lat_sod_geo_pol_ger_ukr_krd_tig_mlt_dut_hun_tsn_bat_mol_jav_jpn_tml_kor_prs_fre_swt_por_tag_ben_amh_mly_mnd_guj_xho_ctl_sid_afr_bul_rus_hin_qcu_mcd_cze_arw_igb_heb_bos_gam_slo_ind_lit_tsw_scr_dgb_sun_tha_owc_knd_ewe_moo_aze_ita_rom_azi_bam_vie_chh_lda_dyu_swa	-0.185222865435104	-0.436993566686304	0.663129019003376
620	hau_pol_cic_mol_anl_chh_tig_mcd_aze_uzb_zul_mly_xho_afr_lit_bsq_urd_owc_yor_mnd_prs_arw_ewe_ger_tsn_guj_hun_swt_bem_est_scr_wly_geo_dut_glc_nor_hin_sod_mlt_swe_fin_lda_sun_pan_jav_jpn_tml_kor_fre_eng_igb_krd_mao_rus_sid_ind_cnt_rom_akn_lat_gam_slo_ctl_bul_grk_qcu_ben_alb_bos_dyu_amh_ukr_amr_spa_bat_svk_ven_por_moo_tag_tha_aeg_knd_bam_fbf_azi_ita_cze_tur_swa_vie_heb_dgb_ses_tsw	-0.113287707762044	-0.267057084518552	0.790016511895162
621	owc_fre_bem_krd_tig_amr_gam_pol_uzb_aze_xho_mao_dyu_por_alb_bsq_ctl_chh_moo_cnt_ger_hin_ewe_prs_akn_cze_fin_zul_ses_hun_swe_hau_geo_eng_nor_lat_mol_wly_sid_slo_est_igb_jav_pan_tag_jpn_knd_kor_dut_grk_swt_rom_sun_glc_amh_ind_mnd_rus_dgb_arw_aeg_svk_mcd_urd_ben_qcu_scr_lit_spa_tsw_anl_guj_heb_bos_mly_ukr_yor_ita_tsn_bat_tha_sod_tml_lda_ven_azi_afr_bul_tur_cic_vie_mlt_bam_fbf_swa	0.39755128716061	0.938328713503423	0.350506072507657
622	wly_bul_swa_pan_chh_amr_hau_prs_uzb_azi_lda_mao_ewe_ger_ben_bsq_bos_sid_swt_cnt_hin_guj_xho_urd_akn_mcd_fin_cic_ses_est_grk_aeg_geo_fre_por_ctl_rus_owc_gam_svk_hun_dyu_sun_krd_ind_jpn_knd_kor_afr_ita_tsw_dut_jav_pol_amh_bat_mnd_lat_yor_slo_anl_arw_mol_cze_nor_qcu_spa_eng_lit_moo_sod_glc_heb_swe_mly_scr_ven_rom_bem_tag_tha_tig_tml_igb_bam_aze_alb_ukr_tur_zul_vie_mlt_fbf_tsn_dgb	-0.410593994319473	-0.974720723733358	0.332227360620062
623	sid_mol_akn_glc_hau_heb_tig_grk_azi_tur_ewe_ind_xho_spa_cze_bsq_svk_mlt_swt_cnt_afr_pol_lda_rom_dyu_eng_fin_ses_tsw_hun_arw_sod_geo_ctl_bos_krd_guj_owc_aeg_swe_est_swa_bat_urd_jav_jpn_tml_kor_ben_alb_bem_mcd_mao_dut_gam_mly_mnd_lit_fbf_scr_amr_bul_slo_fre_lat_qcu_ger_nor_ita_yor_amh_hin_chh_pan_sun_ukr_cic_prs_igb_tag_tha_wly_knd_zul_tsn_aze_por_rus_uzb_bam_vie_anl_dgb_moo_ven	-1.08362224041058	-2.65500187410265	0.00933044369417114
624	hau_rom_fbf_ger_anl_chh_wly_alb_azi_uzb_zul_mao_swa_lat_ita_bsq_dut_sod_ses_cnt_urd_prs_xho_ben_dgb_guj_hun_dyu_igb_fin_glc_amh_geo_ctl_bul_afr_svk_heb_gam_mol_est_moo_bat_ukr_jav_jpn_knd_kor_lit_krd_tsw_spa_mly_grk_owc_ind_mnd_pan_bam_mcd_amr_eng_cze_pol_rus_qcu_hin_slo_swe_bem_mlt_arw_aeg_fre_tag_scr_lda_nor_akn_sun_tha_sid_tml_yor_cic_aze_por_bos_tur_swt_vie_tig_ven_tsn_ewe	0.458725927339737	1.08132009570464	0.282350747395234
625	chh_lat_bam_ger_sod_owc_aeg_fre_uzb_aze_tsw_bat_dgb_rom_rus_bsq_por_anl_dyu_mnd_lit_svk_lda_mcd_ven_ben_est_akn_swa_hun_urd_heb_geo_ita_glc_alb_prs_amh_sid_slo_fin_bem_jav_pan_mly_jpn_tml_kor_afr_spa_ses_nor_mao_hin_amr_sun_cnt_pol_igb_dut_hau_bul_mol_grk_ctl_qcu_arw_eng_guj_zul_tig_swe_wly_ukr_ind_bos_yor_cze_cic_tag_tha_mlt_knd_xho_ewe_azi_krd_scr_tur_moo_vie_gam_swt_fbf_tsn	-0.124795538343029	-0.294366385890437	0.769133986144487
626	owc_prs_dyu_swe_tig_aeg_sid_pol_aze_uzb_lda_jav_swa_por_pan_bsq_spa_amr_zul_mnd_mcd_lit_xho_scr_bam_ger_fin_igb_ses_hun_ben_chh_geo_guj_ukr_slo_lat_anl_gam_fre_est_tsw_ind_hin_bat_jpn_tml_kor_bul_dut_cic_urd_mao_rom_wly_tag_cnt_alb_bem_bos_amh_eng_mol_cze_ctl_qcu_afr_krd_rus_ven_heb_nor_hau_svk_sun_glc_fbf_arw_moo_mly_tha_sod_knd_yor_dgb_azi_ita_grk_tur_akn_vie_mlt_tsn_swt_ewe	-0.728656743053256	-1.74946984039873	0.0835086461730333
627	amr_bul_cic_por_amh_sod_chh_alb_tur_uzb_ven_jav_ses_ger_prs_bsq_ben_mlt_dyu_mnd_mcd_dut_swt_afr_akn_scr_est_moo_tsw_hun_pan_sid_geo_eng_arw_nor_krd_gam_hau_rom_fin_igb_sun_hin_tag_jpn_knd_kor_urd_bos_bam_fre_ind_spa_heb_mly_cnt_ukr_fbf_ita_wly_lat_svk_grk_glc_qcu_pol_slo_guj_swa_tig_swe_aeg_lit_bat_ctl_bem_rus_dgb_mao_tha_owc_tml_yor_ewe_azi_cze_mol_aze_tsn_vie_anl_lda_xho_zul	-0.0663857297156848	-0.156402069737348	0.876055122964441
628	sid_hin_cic_svk_chh_sod_owc_ukr_azi_aze_bem_bat_akn_grk_slo_bsq_glc_mlt_ses_cnt_swe_nor_xho_scr_moo_bos_hun_zul_lda_fin_pan_aeg_geo_pol_lit_ctl_afr_amr_hau_alb_est_igb_mao_urd_mly_jpn_knd_kor_cze_rus_tsw_mcd_sun_ben_anl_ind_mnd_dut_tsn_spa_heb_guj_lat_arw_rom_qcu_mol_fre_prs_fbf_wly_krd_tig_ger_tag_por_swa_eng_dyu_jav_tha_amh_tml_ewe_dgb_tur_ita_bul_uzb_ven_vie_gam_bam_yor_swt	-0.270278696339039	-0.639897084156542	0.523812808072177
629	hau_lat_moo_dut_gam_sid_anl_mol_aze_azi_zul_sun_igb_hin_ger_bsq_krd_sod_fbf_mnd_nor_grk_swt_ukr_akn_slo_hun_tsn_bem_fin_alb_aeg_geo_guj_pol_spa_mcd_mlt_owc_eng_est_lda_jav_svk_tag_jpn_tml_kor_por_afr_bam_prs_ind_swe_amr_mao_cnt_fre_ven_pan_tig_lit_bul_cze_ita_qcu_rus_ctl_arw_cic_heb_urd_amh_bos_mly_rom_dyu_ben_yor_bat_tha_chh_knd_ewe_ses_uzb_glc_scr_tur_tsw_vie_wly_xho_swa_dgb	-0.0365306606359976	-0.0860485237048872	0.931612831104342
630	hau_ger_dyu_ctl_amh_owc_gam_mol_aze_tur_swa_mly_cic_alb_lat_bsq_por_mlt_ses_mnd_grk_ben_zul_eng_fbf_cze_hun_ven_lda_est_nor_wly_geo_urd_rom_fre_afr_sid_amr_ukr_fin_bam_sun_bul_mao_jpn_tml_kor_mcd_lit_igb_dut_tag_ita_aeg_jav_cnt_prs_swt_pan_sod_slo_krd_guj_scr_qcu_spa_bos_swe_akn_tig_svk_anl_hin_bat_rus_tsw_arw_xho_ind_tha_heb_knd_tsn_dgb_uzb_pol_glc_azi_moo_vie_chh_ewe_yor_bem	0.592966401845066	1.40147372647972	0.164400938651103
631	wly_hin_xho_alb_gam_owc_tig_ctl_uzb_aze_lda_bat_igb_por_urd_bsq_bos_hau_ewe_mnd_eng_spa_ven_nor_tsw_lat_est_swt_swa_hun_arw_chh_geo_afr_ita_rus_ukr_sod_heb_lit_fin_ses_tag_grk_sun_jpn_tml_kor_dut_mol_bam_bul_jav_rom_aeg_mao_cnt_ger_yor_pol_sid_fre_slo_scr_pan_qcu_guj_krd_cze_moo_amh_svk_mlt_glc_mly_prs_cic_mcd_fbf_ind_tha_amr_knd_tsn_dyu_tur_swe_ben_azi_dgb_vie_anl_zul_akn_bem	-0.556434985516738	-1.32571433986755	0.18818156271561
632	aeg_ukr_yor_rom_amh_tig_anl_pol_tur_azi_fbf_jav_tsw_dut_bos_bsq_krd_mlt_swa_mnd_swe_ben_swt_bul_ses_alb_hun_xho_ewe_est_cze_sid_geo_urd_pan_fre_lit_gam_heb_eng_fin_lda_bat_guj_mao_jpn_tml_kor_arw_slo_akn_ctl_ind_hin_sod_sun_cnt_spa_dyu_glc_wly_prs_scr_grk_por_qcu_nor_lat_rus_tsn_owc_afr_hau_mcd_mly_mol_bem_ita_bam_tag_tha_chh_knd_dgb_moo_aze_ger_svk_uzb_zul_vie_amr_ven_igb_cic	-0.703165023168475	-1.68698393135763	0.0949580907994749
633	tig_guj_bem_dut_anl_owc_wly_ukr_azi_aze_akn_ind_tsn_fre_grk_bsq_ben_sid_igb_cnt_rom_afr_moo_ctl_ven_arw_fin_lda_dyu_hun_krd_aeg_geo_rus_svk_scr_cze_hau_sod_mcd_est_xho_sun_slo_bat_jpn_tml_kor_urd_lat_bam_swe_tag_ger_amr_jav_mnd_ita_zul_pol_heb_bul_spa_alb_lit_qcu_por_hin_nor_cic_chh_mol_mlt_glc_mao_pan_swa_prs_yor_mly_tha_amh_knd_dgb_swt_uzb_eng_bos_tur_ewe_vie_gam_fbf_ses_tsw	0.21905781386829	0.515603651058636	0.6073548237618
634	sid_ukr_fbf_prs_amh_sod_amr_urd_tur_uzb_bem_tag_tsw_arw_cze_bsq_ita_hau_akn_mnd_fre_lit_zul_rus_ses_nor_est_igb_swa_hun_krd_mlt_geo_slo_swe_dut_ctl_wly_chh_por_fin_moo_mao_bul_bat_jpn_knd_kor_spa_lat_cic_scr_mly_glc_tig_ind_cnt_hin_swt_ger_aeg_mcd_svk_alb_ben_qcu_pol_guj_bos_xho_owc_rom_gam_pan_jav_afr_lda_grk_ven_sun_tha_anl_tml_tsn_bam_azi_mol_eng_aze_yor_vie_heb_dyu_ewe_dgb	-0.666202450220999	-1.59376522649395	0.114381782118296
635	gam_prs_dgb_slo_tig_heb_sid_ukr_azi_aze_bam_mly_swt_mol_nor_bsq_urd_anl_swa_mnd_pan_alb_xho_lit_dyu_rus_hun_lda_fbf_fin_mcd_hau_geo_eng_guj_dut_ctl_aeg_amr_por_est_yor_tag_pol_sun_jpn_tml_kor_bul_hin_cic_ger_jav_scr_wly_bat_cnt_ben_zul_svk_mlt_rom_spa_ita_fre_qcu_krd_arw_cze_moo_sod_bos_chh_glc_mao_lat_ses_grk_ven_ind_tha_amh_knd_igb_ewe_tur_afr_swe_uzb_tsw_vie_owc_akn_tsn_bem	-0.597992841745543	-1.4271399966333	0.156888518575501
636	heb_swe_akn_spa_gam_amh_anl_glc_tur_azi_yor_bat_tsn_pol_ger_bsq_svk_mlt_igb_mnd_dut_scr_bam_fre_swa_por_est_lda_moo_fin_mcd_owc_geo_cze_slo_prs_pan_sid_sod_bul_hun_cic_ind_grk_mly_jpn_tml_kor_hin_ctl_ses_krd_tag_lat_tig_sun_cnt_alb_xho_afr_aeg_guj_lit_eng_ukr_qcu_urd_ita_bos_ewe_hau_rus_amr_arw_jav_mol_dgb_rom_zul_mao_tha_wly_knd_ven_bem_uzb_nor_ben_aze_fbf_vie_chh_tsw_dyu_swt	-0.108667539993828	-0.256386817085241	0.798218466440018
637	sid_krd_ven_alb_heb_anl_mlt_ger_tur_aze_tsw_mao_moo_por_prs_bsq_mcd_wly_akn_cnt_eng_arw_tsn_urd_swa_guj_hun_dyu_yor_fin_swe_sod_geo_ctl_pol_nor_hin_aeg_amr_bos_est_lda_sun_fre_mly_jpn_knd_kor_svk_lat_zul_pan_tag_rom_hau_jav_mnd_grk_swt_ukr_amh_glc_afr_ben_bul_qcu_rus_slo_mol_xho_owc_spa_tig_cze_ind_scr_fbf_lit_ewe_bat_tha_chh_tml_bem_igb_azi_dut_ita_uzb_ses_vie_gam_cic_bam_dgb	-0.0230712869631501	-0.0543534374853647	0.956770167997225
638	wly_ben_ven_lit_gam_tig_amr_svk_tur_azi_swa_mly_zul_ita_eng_bsq_scr_chh_tsw_cnt_krd_spa_akn_fre_bam_lat_est_xho_yor_hun_rus_hau_geo_mol_swe_nor_bul_heb_sid_por_fin_moo_ind_hin_sun_jpn_knd_kor_ctl_alb_fbf_urd_bat_prs_mlt_tag_mnd_ukr_dyu_cze_aeg_slo_ger_arw_pol_qcu_afr_glc_grk_ewe_owc_pan_anl_mcd_mao_dut_dgb_bos_lda_jav_tha_amh_tml_swt_bem_aze_rom_guj_uzb_cic_vie_sod_ses_tsn_igb	0.0870269921650979	0.20503899950848	0.83798975989706
639	wly_alb_zul_grk_hau_aeg_chh_nor_aze_uzb_dgb_sun_lda_por_hin_bsq_ukr_mlt_igb_cnt_cze_rus_ven_glc_swt_ben_est_ewe_bem_hun_mol_heb_geo_lit_pol_guj_slo_amr_gam_bul_fin_yor_mao_eng_bat_jpn_tml_kor_fre_ctl_tsw_dut_mly_afr_tig_jav_mnd_scr_akn_bos_owc_mcd_prs_lat_krd_qcu_ita_urd_pan_xho_amh_rom_sod_arw_tag_swe_fbf_ger_bam_ind_tha_anl_knd_tsn_dyu_tur_svk_spa_azi_ses_vie_sid_moo_cic_swa	-0.827107311659298	-2.00221966763664	0.0481737327437668
640	hau_krd_tsw_hin_tig_owc_sod_prs_uzb_azi_ses_jav_dyu_por_scr_bsq_svk_amr_swa_mnd_bul_afr_akn_ctl_ven_alb_hun_tsn_dgb_fin_rom_amh_geo_lit_glc_fre_dut_wly_gam_lat_est_moo_ind_ukr_mly_jpn_tml_kor_ger_grk_bem_eng_mao_ita_heb_bat_cnt_swe_zul_bos_anl_spa_arw_rus_urd_qcu_mcd_ben_slo_xho_mlt_pan_chh_pol_sun_nor_swt_mol_bam_tag_tha_aeg_knd_ewe_fbf_aze_guj_cze_tur_igb_vie_sid_lda_cic_yor	-0.0313015911805952	-0.0737188151266172	0.941392454256624
641	mlt_swe_cic_ctl_sid_chh_sod_bul_uzb_aze_bam_mao_lda_bos_prs_bsq_pol_gam_zul_cnt_afr_mcd_yor_krd_fbf_grk_hun_tsn_swa_fin_eng_aeg_geo_cze_ukr_alb_nor_owc_hau_svk_est_dgb_tag_fre_jav_jpn_tml_kor_ger_arw_tsw_guj_bat_spa_heb_mly_mnd_glc_igb_urd_tig_ben_scr_lat_pan_qcu_lit_dut_mol_ses_amh_rom_wly_slo_sun_ita_bem_hin_xho_ind_tha_anl_knd_akn_ven_azi_rus_por_tur_ewe_vie_amr_dyu_swt_moo	-0.265062467145101	-0.626668006391665	0.532412184420849
642	sod_mcd_ven_slo_chh_amh_heb_ita_uzb_aze_swa_mao_tsn_dut_eng_bsq_nor_hau_cic_cnt_prs_mol_dyu_rom_xho_bul_hun_swt_ses_est_ukr_mlt_geo_lat_por_urd_ctl_gam_wly_cze_fin_akn_tag_bos_sun_jpn_knd_kor_swe_scr_ewe_arw_bat_ben_aeg_ind_mnd_ger_lda_grk_tig_guj_lit_svk_rus_qcu_pan_alb_glc_igb_sid_hin_owc_krd_mly_fre_tsw_spa_bam_jav_tha_amr_tml_moo_bem_azi_pol_afr_tur_dgb_vie_anl_yor_fbf_zul	-0.145712612497118	-0.343557876170223	0.731954291556282
643	wly_pol_bam_ita_aeg_amh_owc_ben_aze_azi_swt_ind_moo_urd_pan_bsq_mol_chh_tsn_cnt_arw_por_ven_fre_akn_scr_fin_xho_yor_est_grk_mlt_geo_glc_ctl_bos_prs_sod_heb_afr_hun_ses_tag_krd_mly_jpn_tml_kor_svk_rus_fbf_mcd_bat_bul_anl_mao_mnd_cze_igb_eng_tig_lit_hin_dut_rom_qcu_swe_ukr_guj_dyu_gam_ger_amr_lat_jav_alb_zul_nor_cic_sun_tha_hau_knd_lda_bem_uzb_slo_spa_tur_swa_vie_sid_tsw_dgb_ewe	-0.0170812939006698	-0.0402241264283335	0.968000669818407
644	sid_lat_tsw_rus_amr_aeg_wly_pol_uzb_tur_bam_sun_ven_bos_dut_bsq_ctl_amh_moo_mnd_afr_ita_bem_rom_igb_swe_fin_swt_cic_est_nor_tig_geo_eng_svk_ger_fre_heb_owc_alb_hun_zul_mly_lit_mao_jpn_tml_kor_hin_slo_xho_guj_ind_mol_hau_bat_cnt_cze_dgb_grk_sod_ben_pan_urd_spa_qcu_prs_glc_mcd_ewe_chh_por_mlt_krd_jav_bul_fbf_scr_yor_tag_tha_anl_knd_ses_dyu_azi_arw_ukr_aze_tsn_vie_gam_swa_akn_lda	-0.308657636780917	-0.730021088218853	0.467212189722698
645	amr_nor_tsw_ger_tig_amh_wly_ukr_azi_aze_zul_mly_ven_mcd_pan_bsq_mol_heb_fbf_mnd_grk_alb_yor_por_lda_arw_fin_igb_xho_est_slo_gam_geo_scr_svk_rus_ita_sod_hau_prs_hun_swa_ind_urd_tag_jpn_knd_kor_cze_swe_moo_pol_bat_rom_aeg_sun_cnt_glc_akn_eng_anl_hin_lit_fre_krd_qcu_guj_ben_dut_swt_owc_bos_sid_afr_mao_spa_ses_ctl_bem_jav_tha_mlt_tml_tsn_ewe_tur_bul_lat_uzb_dyu_vie_chh_cic_bam_dgb	-0.253787576859645	-0.599787665285585	0.550106339852352
646	tig_ben_zul_alb_gam_wly_sid_grk_tur_azi_igb_sun_ven_swe_scr_bsq_guj_hau_dgb_mnd_ita_lat_swa_krd_tsn_ger_est_fbf_lda_hun_por_heb_geo_hin_rom_spa_eng_chh_owc_fre_fin_ewe_mao_arw_ind_jpn_tml_kor_pan_ukr_bam_prs_mly_mcd_anl_bat_cnt_cze_ses_afr_amr_bos_pol_glc_mol_qcu_lit_nor_urd_akn_amh_dut_aeg_rus_tag_bul_yor_svk_bem_jav_tha_sod_knd_swt_dyu_aze_ctl_slo_uzb_tsw_vie_mlt_moo_cic_xho	0.31240070262473	0.735137106043568	0.464105820572012
647	chh_alb_swa_guj_gam_amr_owc_pan_tur_uzb_dgb_sun_dyu_lit_eng_bsq_por_anl_xho_mnd_ger_krd_zul_bos_moo_glc_fin_bem_lda_hun_mol_tig_geo_grk_ukr_rus_prs_amh_wly_fre_est_ewe_mly_cze_mao_jpn_knd_kor_swe_ctl_yor_pol_tag_spa_sid_jav_cnt_afr_ses_bul_heb_hin_ita_lat_slo_qcu_dut_svk_scr_fbf_sod_rom_mlt_ben_ind_nor_cic_arw_swt_bat_tha_hau_tml_igb_tsn_azi_urd_mcd_aze_ven_vie_aeg_bam_akn_tsw	-0.274315773703748	-0.649033817117565	0.517916137585374
648	owc_swe_tsw_urd_wly_sod_sid_ita_uzb_tur_xho_mly_akn_fre_bul_bsq_slo_mlt_bam_cnt_mol_mcd_ewe_hin_yor_lit_est_cic_dgb_hun_pan_tig_geo_eng_guj_por_nor_amr_gam_ger_fin_fbf_ind_svk_mao_jpn_tml_kor_arw_dut_lda_ben_bat_pol_hau_tag_mnd_glc_dyu_krd_anl_alb_bos_grk_spa_qcu_afr_prs_rus_moo_chh_rom_amh_cze_jav_lat_zul_ukr_igb_sun_tha_heb_knd_ven_swa_aze_ctl_scr_azi_tsn_vie_aeg_bem_swt_ses	0.046830025424781	0.110339152707996	0.912378169081539
649	aeg_lit_bem_ukr_chh_owc_wly_ben_azi_aze_swt_jav_ven_krd_afr_bsq_swe_anl_moo_mnd_pol_ctl_fbf_guj_cic_mcd_est_dyu_zul_hun_por_mlt_geo_scr_dut_urd_mol_hau_sid_nor_fin_xho_ind_bos_bat_jpn_tml_kor_eng_ita_igb_rom_sun_alb_sod_mly_cnt_fre_tsn_svk_amh_arw_ger_cze_bul_qcu_lat_slo_rus_akn_amr_grk_tig_pan_tag_hin_tsw_glc_swa_mao_tha_gam_knd_ewe_yor_uzb_spa_prs_tur_ses_vie_heb_dgb_lda_bam	-0.929415756040703	-2.25535496116158	0.0264561454868593
650	tig_krd_swa_ita_sod_aeg_owc_guj_aze_tur_moo_ind_akn_afr_lit_bsq_dut_amr_cic_mnd_rus_pan_fbf_ben_dgb_scr_hun_bem_bam_fin_bos_chh_geo_cze_alb_arw_glc_anl_gam_rom_est_zul_bat_prs_jav_jpn_knd_kor_nor_mol_tsw_lat_mly_pol_amh_mao_cnt_ukr_ses_bul_mlt_grk_swe_fre_ctl_qcu_por_hin_svk_ewe_wly_urd_sid_mcd_tag_spa_swt_ger_dyu_sun_tha_heb_tml_lda_xho_azi_slo_eng_uzb_tsn_vie_hau_igb_yor_ven	-0.811056293250718	-1.95468697046508	0.0536231856746979
651	anl_svk_dyu_lat_heb_sid_amh_ctl_azi_tur_bem_jav_zul_bos_alb_bsq_mcd_gam_swt_mnd_grk_afr_moo_spa_xho_pan_fin_fbf_ven_hun_hin_chh_geo_nor_ita_mol_guj_mlt_aeg_ger_est_tsn_sun_rus_bat_jpn_tml_kor_krd_glc_akn_pol_mao_por_tig_mly_cnt_arw_yor_urd_sod_scr_eng_ukr_lit_qcu_fre_rom_swe_igb_hau_bul_wly_cze_tag_dut_swa_prs_cic_ind_tha_owc_knd_ewe_tsw_aze_slo_ben_uzb_bam_vie_amr_lda_ses_dgb	-0.120774391495554	-0.284753483394809	0.776466137797487
652	aeg_rus_zul_lit_hau_gam_sid_prs_aze_azi_cic_sun_dgb_por_pol_bsq_cze_sod_igb_mnd_ben_scr_bem_ita_lda_rom_est_yor_akn_fin_ctl_tig_geo_pan_afr_swe_bul_heb_mlt_mol_hun_tsw_mao_mcd_ind_jpn_knd_kor_fre_arw_xho_ukr_bat_glc_wly_jav_cnt_alb_ewe_dut_anl_svk_urd_eng_bos_qcu_guj_grk_lat_moo_amh_hin_owc_nor_tag_krd_ses_ger_fbf_mly_tha_chh_tml_swa_tsn_uzb_slo_spa_tur_swt_vie_amr_ven_bam_dyu	-0.72727205313292	-1.74629165994522	0.0840622418970422
653	gam_bul_akn_urd_heb_amr_wly_ita_azi_aze_bem_mly_dgb_arw_svk_bsq_lat_mlt_swa_cnt_afr_mcd_xho_bos_lda_spa_fin_tsn_igb_hun_lit_sid_geo_pan_por_nor_ukr_anl_sod_rus_est_yor_bat_scr_sun_jpn_tml_kor_pol_prs_ven_slo_tag_ben_aeg_mao_mnd_alb_ses_ger_chh_swe_guj_cze_dut_qcu_fre_hin_mol_moo_amh_eng_hau_krd_jav_grk_swt_ctl_tsw_ind_tha_tig_knd_ewe_zul_uzb_glc_rom_tur_cic_vie_owc_fbf_bam_dyu	-0.419572370372301	-0.996603639034432	0.321542955786823
654	chh_spa_yor_arw_aeg_wly_mlt_krd_azi_uzb_akn_tag_cic_glc_guj_bsq_grk_amh_ewe_mnd_nor_prs_swt_eng_dyu_pol_fin_tsw_lda_hun_ben_sod_geo_hin_lit_mcd_cze_hau_gam_rus_est_moo_mao_lat_sun_jpn_knd_kor_scr_afr_zul_urd_jav_fre_owc_mly_cnt_ger_fbf_ita_heb_swe_pan_ukr_bos_qcu_rom_bul_ctl_xho_tig_slo_anl_dut_ind_por_ses_svk_dgb_bat_tha_sid_tml_ven_bam_tur_alb_mol_aze_bem_vie_amr_tsn_swa_igb	0.132568793406302	0.3119727355224	0.75575960221493
655	heb_eng_ses_nor_sid_gam_chh_ben_tur_aze_swa_mao_swt_bos_rus_bsq_cze_mlt_fbf_cnt_grk_ita_ven_guj_bem_ger_est_moo_tsn_fin_mcd_sod_geo_afr_pan_glc_mol_amh_aeg_urd_hun_dyu_sun_swe_tag_jpn_knd_kor_lat_dut_bam_krd_ind_por_amr_bat_mnd_spa_yor_slo_wly_fre_scr_ukr_lit_qcu_pol_svk_alb_zul_hau_prs_anl_hin_mly_arw_ewe_rom_dgb_jav_tha_tig_tml_cic_akn_azi_bul_ctl_uzb_igb_vie_owc_lda_tsw_xho	0.0308358390686088	0.0725662688505244	0.942307108207369
656	anl_mol_yor_mcd_sod_sid_amh_bul_uzb_azi_lda_sun_ven_rus_prs_bsq_krd_hau_bam_cnt_svk_spa_akn_grk_dyu_guj_fin_tsw_cic_hun_swe_gam_geo_por_glc_ctl_lat_wly_heb_fre_est_ses_tag_alb_mao_jpn_knd_kor_scr_pan_ewe_ita_mly_slo_chh_ind_mnd_ben_dgb_eng_mlt_ger_urd_rom_cze_qcu_nor_dut_pol_bem_amr_ukr_aeg_afr_jav_bos_igb_arw_swt_bat_tha_owc_tml_zul_fbf_aze_lit_hin_tur_moo_vie_tig_xho_tsn_swa	0.023395593377979	0.0551266531777704	0.956155818350924
657	gam_mol_tsn_ger_tig_chh_heb_bos_tur_uzb_akn_mao_dyu_hin_dut_bsq_ctl_anl_dgb_mnd_scr_rom_fbf_ita_xho_swe_fin_ses_lda_est_por_hau_geo_prs_glc_rus_bul_amh_sid_arw_hun_ven_mly_alb_tag_jpn_knd_kor_grk_guj_yor_ben_bat_lit_owc_sun_cnt_afr_bam_nor_sod_slo_pan_fre_spa_qcu_eng_lat_krd_swt_wly_urd_amr_cze_jav_pol_moo_ukr_zul_ind_tha_aeg_tml_swa_igb_azi_mcd_svk_aze_tsw_vie_mlt_ewe_bem_cic	-0.457243105310238	-1.0877717947099	0.279506927045125
658	chh_pol_tsn_pan_aeg_tig_amr_cze_uzb_tur_swt_mly_ewe_por_ukr_bsq_ben_gam_dyu_cnt_eng_lat_fbf_glc_swa_rom_est_ven_yor_fin_prs_owc_geo_ger_krd_ctl_urd_hau_anl_grk_hun_lda_mao_slo_bat_jpn_tml_kor_svk_dut_tsw_rus_sun_mol_heb_ind_mnd_guj_akn_lit_mlt_alb_spa_arw_afr_qcu_ita_nor_fre_cic_amh_bul_sod_swe_jav_hin_moo_mcd_igb_tag_tha_wly_knd_bem_ses_azi_bos_scr_aze_bam_vie_sid_zul_xho_dgb	0.111610648560576	0.262383073881577	0.793606451594586
659	sod_glc_cic_prs_amr_anl_wly_lat_aze_uzb_akn_mly_swt_urd_ben_bsq_bul_chh_moo_cnt_rus_ger_xho_dut_ewe_swe_fin_tsw_bam_hun_slo_owc_geo_fre_cze_afr_grk_sid_mlt_arw_est_dgb_tag_pan_jav_jpn_knd_kor_mol_spa_ses_svk_ind_krd_aeg_mao_mnd_bos_fbf_nor_tig_guj_ukr_pol_por_qcu_alb_rom_ctl_lda_amh_mcd_hau_ita_sun_lit_igb_scr_tsn_bat_tha_heb_tml_swa_dyu_tur_hin_eng_azi_yor_vie_gam_bem_ven_zul	0.200908109152123	0.472079708670494	0.637975713971181
660	tig_spa_ven_krd_amr_sod_amh_ita_azi_tur_swt_sun_dgb_ukr_ctl_bsq_rom_sid_akn_mnd_ger_bul_ewe_prs_tsw_ben_fin_fbf_lda_hun_rus_wly_geo_dut_bos_pol_guj_chh_mlt_scr_est_yor_mly_alb_ind_jpn_tml_kor_arw_por_xho_eng_mao_grk_aeg_tag_cnt_lat_cic_hin_heb_afr_svk_glc_mol_qcu_mcd_cze_lit_swa_gam_nor_hau_urd_jav_slo_bem_fre_tsn_bat_tha_owc_knd_bam_igb_aze_pan_swe_uzb_zul_vie_anl_moo_dyu_ses	0.585693938833173	1.38216405511067	0.170232024666902
661	sod_ger_xho_lit_owc_hau_gam_nor_tur_azi_ven_jav_fbf_scr_mol_bsq_lat_mlt_ses_mnd_bos_eng_dyu_bul_moo_fre_hun_lda_akn_fin_spa_anl_geo_pan_guj_slo_krd_sid_aeg_grk_est_tsw_ind_arw_sun_jpn_knd_kor_ctl_afr_dgb_ben_bat_rus_amr_mly_cnt_pol_swt_svk_chh_urd_por_hin_dut_qcu_ukr_alb_glc_yor_amh_mcd_tig_swe_tag_prs_igb_ita_swa_mao_tha_wly_tml_bem_cic_aze_rom_cze_uzb_zul_vie_heb_ewe_bam_tsn	-0.49130665250932	-1.16967735831062	0.245119831004173
662	aeg_ctl_swa_pol_mlt_sod_gam_grk_azi_uzb_tsn_bat_swt_slo_afr_bsq_ben_hau_zul_cnt_arw_cze_fbf_swe_bam_pan_fin_bem_lda_hun_eng_anl_geo_bul_guj_rom_lit_chh_wly_ita_est_cic_tag_mcd_mly_jpn_tml_kor_ukr_prs_ven_rus_jav_krd_sid_ind_mnd_bos_ses_dut_heb_lat_alb_fre_nor_qcu_urd_mol_por_igb_amh_glc_tig_ger_mao_spa_yor_hin_akn_sun_tha_amr_knd_dyu_moo_tur_svk_scr_aze_tsw_vie_owc_dgb_xho_ewe	-0.186964073241623	-0.441167522377291	0.660115668429225
663	wly_ukr_ven_eng_aeg_sod_amr_bul_tur_aze_dyu_jav_dgb_glc_fre_bsq_ita_heb_ses_cnt_nor_afr_moo_ctl_bem_svk_est_swa_igb_hun_spa_mlt_geo_mol_swe_scr_rom_amh_sid_dut_fin_xho_mao_ben_tag_jpn_knd_kor_lat_arw_cic_rus_sun_guj_gam_mly_mnd_hin_swt_mcd_tig_ger_pan_bos_por_qcu_prs_alb_cze_lda_hau_pol_owc_slo_bat_krd_akn_lit_tsw_ind_tha_chh_tml_fbf_zul_azi_grk_urd_uzb_ewe_vie_anl_tsn_yor_bam	-0.554059539608584	-1.31911944193582	0.1903679044811
664	heb_por_xho_arw_sid_sod_chh_pol_tur_uzb_swa_mly_tsn_lat_dut_bsq_cze_tig_akn_cnt_ctl_ben_moo_ukr_bam_bos_est_zul_ven_hun_ger_hau_geo_spa_grk_fre_swe_mlt_amr_lit_fin_lda_bat_pan_ind_jpn_tml_kor_alb_svk_dgb_glc_jav_bul_aeg_tag_mnd_urd_fbf_scr_amh_mcd_afr_slo_rom_qcu_krd_rus_mol_cic_owc_eng_anl_nor_mao_hin_tsw_prs_ewe_sun_tha_gam_knd_swt_bem_azi_ita_guj_aze_igb_vie_wly_dyu_yor_ses	0.041019406047128	0.0964878979721998	0.923340708966189
665	owc_rom_fbf_krd_tig_amh_sod_ger_tur_azi_xho_jav_akn_swe_bul_bsq_lit_chh_moo_mnd_por_glc_tsn_urd_lda_lat_hun_zul_tsw_est_rus_mlt_geo_prs_grk_pan_alb_gam_sid_fre_fin_swa_mao_arw_bat_jpn_tml_kor_ita_afr_dgb_mol_sun_ctl_heb_tag_cnt_dut_bam_slo_aeg_eng_mcd_cze_svk_qcu_guj_hin_bos_ven_anl_pol_wly_nor_ind_ukr_yor_ben_swt_mly_tha_amr_knd_cic_igb_uzb_scr_spa_aze_bem_vie_hau_ses_dyu_ewe	-0.112392893560511	-0.265088224895619	0.791528175160671
666	wly_dut_tsn_hin_aeg_mlt_chh_bul_tur_aze_ewe_mao_cic_glc_mol_bsq_ben_anl_fbf_mnd_lat_fre_dyu_ukr_ven_por_hun_xho_yor_est_swe_tig_geo_alb_urd_svk_krd_gam_sod_cze_fin_bem_sun_pan_mly_jpn_tml_kor_ger_grk_moo_eng_bat_afr_hau_tag_cnt_ita_dgb_lit_owc_prs_slo_nor_pol_qcu_ctl_scr_mcd_swt_amr_bos_amh_rom_jav_arw_swa_spa_bam_ind_tha_heb_knd_akn_lda_azi_rus_guj_uzb_zul_vie_sid_tsw_igb_ses	0.119920821020065	0.282074191491644	0.778513386441136
667	sid_mcd_tsn_urd_mlt_heb_amr_prs_uzb_aze_xho_mao_ewe_pan_ukr_bsq_ctl_amh_lda_mnd_nor_bos_swt_afr_dgb_ita_fin_ses_dyu_hun_krd_tig_geo_por_bul_rom_fre_gam_hau_arw_est_bem_bat_hin_tag_jpn_tml_kor_guj_scr_fbf_lat_sun_spa_owc_ind_cnt_alb_yor_dut_aeg_lit_pol_glc_eng_qcu_swe_svk_mol_swa_chh_grk_anl_ben_jav_ger_bam_slo_akn_mly_tha_wly_knd_igb_ven_tur_cze_rus_azi_zul_vie_sod_cic_moo_tsw	-0.0184707893241723	-0.0434862276586653	0.965407175099483
668	owc_nor_igb_scr_anl_sid_tig_bos_tur_azi_ewe_bat_dgb_grk_ben_bsq_rom_hau_cic_cnt_fre_afr_swt_lat_tsn_urd_est_yor_moo_fin_bul_mlt_geo_guj_eng_rus_swe_aeg_wly_cze_hun_xho_ind_prs_mly_jpn_tml_kor_hin_spa_dyu_glc_mao_krd_amr_jav_mnd_mol_bem_ctl_amh_alb_svk_ita_ger_qcu_slo_lit_pol_tsw_chh_mcd_gam_pan_sun_ukr_bam_arw_ses_tag_tha_sod_knd_akn_fbf_uzb_dut_por_aze_swa_vie_heb_ven_zul_lda	-0.296808686321907	-0.703309567063877	0.483619870448142
669	gam_svk_ses_ita_heb_hau_aeg_fre_azi_tur_zul_bat_swt_swe_nor_bsq_ger_chh_dyu_cnt_glc_guj_ewe_pol_igb_mol_fin_lda_tsn_hun_ctl_amh_geo_grk_urd_arw_dut_mlt_owc_por_est_bem_tag_mcd_sun_jpn_knd_kor_scr_ben_cic_rom_mly_bul_sid_jav_mnd_hin_xho_slo_amr_ukr_lat_afr_cze_qcu_alb_krd_pan_dgb_anl_eng_sod_spa_mao_rus_moo_prs_swa_ind_tha_wly_tml_tsw_bam_uzb_bos_lit_aze_fbf_vie_tig_ven_akn_yor	0.322683432068168	0.760821900088676	0.448688210034085
670	sod_eng_ewe_guj_wly_hau_sid_mol_aze_azi_fbf_bat_swt_swe_bul_bsq_grk_anl_tsw_cnt_nor_prs_akn_fre_ses_slo_est_tsn_dgb_hun_lit_heb_geo_ben_alb_scr_mcd_amh_tig_krd_fin_cic_mly_dut_sun_jpn_knd_kor_rom_rus_zul_urd_jav_ger_mlt_tag_mnd_ukr_dyu_afr_chh_ctl_glc_pan_cze_qcu_svk_hin_por_xho_amr_bos_aeg_ita_ind_pol_yor_lat_ven_mao_tha_gam_tml_igb_moo_uzb_arw_spa_tur_lda_vie_owc_swa_bem_bam	-0.0621534196121312	-0.146388880520026	0.883931259170245
671	mlt_rus_swt_fre_amh_chh_hau_scr_uzb_aze_yor_jav_ewe_mol_por_bsq_arw_heb_swa_cnt_dut_ben_moo_eng_akn_glc_hun_dgb_bem_fin_pol_aeg_geo_ctl_prs_afr_pan_wly_tig_guj_est_xho_sun_grk_ind_jpn_tml_kor_bul_mcd_dyu_bos_mao_slo_amr_tag_mnd_krd_tsw_lit_sod_alb_spa_swe_hin_qcu_ukr_lat_rom_bam_sid_cze_gam_nor_bat_urd_igb_ita_ses_mly_tha_owc_knd_lda_fbf_tur_ger_svk_azi_tsn_vie_anl_ven_cic_zul	-1.17276085747698	-2.89975268476283	0.00465955725630773
672	wly_ben_cic_hin_heb_mlt_anl_eng_tur_azi_swt_ind_igb_por_afr_bsq_slo_sid_yor_mnd_spa_mcd_tsn_lit_dyu_krd_hun_zul_swa_fin_arw_gam_geo_glc_rom_alb_prs_tig_chh_bos_est_lda_mao_urd_jav_jpn_knd_kor_nor_ita_moo_swe_mly_ger_amh_tag_cnt_grk_ses_ctl_sod_fre_dut_ukr_cze_qcu_rus_guj_scr_xho_amr_pol_aeg_svk_sun_mol_bam_pan_akn_bat_tha_owc_tml_bem_ewe_uzb_lat_bul_aze_ven_vie_hau_fbf_dgb_tsw	0.266782626853315	0.628184318802508	0.531422853666824
673	aeg_grk_dyu_pan_amh_mlt_chh_ger_uzb_azi_bem_sun_ven_mol_lat_bsq_bul_owc_cic_mnd_rus_alb_ewe_lit_tsw_cze_hun_akn_xho_fin_svk_amr_geo_guj_slo_pol_bos_sid_hau_urd_est_zul_tag_arw_mly_jpn_tml_kor_rom_swe_tsn_spa_bat_ukr_anl_jav_cnt_ben_lda_fre_wly_dut_por_krd_nor_qcu_mcd_hin_eng_dgb_gam_glc_sod_ctl_mao_scr_bam_prs_fbf_ind_tha_heb_knd_igb_ses_aze_ita_afr_tur_moo_vie_tig_swt_swa_yor	-0.421505982631603	-0.999760853376079	0.32002046421618
674	hau_grk_tsw_ctl_amh_heb_anl_svk_uzb_aze_bem_bat_fbf_rom_ukr_bsq_urd_aeg_ses_cnt_glc_fre_yor_pol_ven_ger_est_cic_akn_fin_slo_gam_geo_afr_scr_hin_arw_tig_amr_prs_hun_zul_ind_rus_jav_jpn_knd_kor_por_eng_lda_dut_mao_lat_mlt_sun_mnd_ita_dyu_mol_sid_alb_nor_pan_cze_qcu_krd_bos_swe_tsn_wly_mcd_sod_guj_tag_spa_swa_lit_dgb_mly_tha_chh_tml_xho_ewe_tur_ben_bul_azi_igb_vie_owc_swt_bam_moo	-0.637437609428706	-1.5228174420492	0.131197587182672
675	gam_urd_tsn_svk_owc_mlt_sid_rus_azi_uzb_xho_jav_fbf_lat_pol_bsq_fre_sod_swt_cnt_scr_hin_akn_dut_ven_bos_fin_dgb_igb_est_por_aeg_geo_bul_cze_glc_krd_chh_amh_ita_hun_moo_mao_alb_ind_jpn_tml_kor_guj_swe_swa_ctl_bat_afr_wly_sun_mnd_rom_lda_eng_tig_arw_ben_pan_slo_qcu_mol_lit_ger_ses_hau_grk_anl_spa_mly_nor_dyu_ukr_bam_tag_tha_heb_knd_cic_tsw_aze_mcd_prs_tur_zul_vie_amr_ewe_yor_bem	0.277253290978062	0.653567338424148	0.515003294497803
676	sod_afr_tsw_krd_sid_amr_amh_por_azi_uzb_moo_bat_ven_guj_urd_bsq_ben_chh_cic_cnt_hin_eng_zul_lit_bam_ctl_hun_igb_swa_est_swe_aeg_geo_ita_scr_cze_pan_gam_mlt_grk_fin_yor_tag_dut_sun_jpn_knd_kor_ger_bos_bem_bul_jav_arw_anl_ind_mnd_pol_ses_mol_tig_glc_slo_ukr_spa_qcu_svk_nor_prs_tsn_heb_alb_wly_fre_mly_rom_swt_lat_fbf_mao_tha_owc_tml_ewe_dgb_tur_rus_mcd_aze_xho_vie_hau_lda_dyu_akn	-0.384751286940692	-0.912234420968051	0.364004013085199
677	sid_nor_lda_ger_anl_gam_amh_lat_uzb_azi_ses_bat_ewe_ita_guj_bsq_arw_wly_fbf_mnd_prs_cze_zul_swe_igb_ctl_est_ven_cic_hun_glc_amr_geo_lit_ben_urd_pan_owc_aeg_mol_fin_swa_ind_svk_jav_jpn_tml_kor_krd_eng_tsn_rus_mly_rom_chh_sun_cnt_fre_yor_alb_heb_pol_bul_dut_scr_qcu_grk_bos_hin_moo_hau_spa_mlt_slo_mao_afr_tsw_por_dgb_tag_tha_tig_knd_xho_bam_tur_ukr_mcd_aze_bem_vie_sod_akn_swt_dyu	0.0201787843979651	0.0475605267601152	0.962168477599861
678	sid_nor_ven_prs_owc_hau_anl_grk_uzb_tur_bem_mao_yor_ita_ben_bsq_mcd_wly_tsw_mnd_rom_mol_xho_bos_bam_rus_est_lda_dyu_fin_ukr_amr_geo_pol_ger_urd_swe_gam_mlt_slo_hun_ses_sun_cze_bat_jpn_knd_kor_glc_hin_zul_alb_mly_por_chh_tag_cnt_afr_igb_arw_amh_fre_ctl_krd_bul_qcu_spa_dut_lit_swt_sod_eng_heb_svk_ind_pan_tsn_lat_swa_jav_tha_tig_tml_ewe_dgb_azi_guj_scr_aze_moo_vie_aeg_akn_cic_fbf	-0.402435668420967	-0.955087222992678	0.342009628074963
679	sid_swe_akn_rus_aeg_sod_amh_fre_azi_uzb_fbf_ind_swt_krd_svk_bsq_lit_hau_dgb_cnt_hin_alb_tsw_eng_tsn_ben_hun_ewe_ven_fin_nor_anl_geo_dut_slo_guj_glc_tig_mlt_afr_est_lda_jav_mol_sun_jpn_tml_kor_rom_grk_swa_ger_bat_por_gam_mao_mnd_cze_bem_urd_wly_scr_ukr_pol_ita_qcu_lat_spa_ctl_ses_amr_mcd_owc_bos_tag_arw_bam_bul_dyu_mly_tha_heb_knd_yor_igb_aze_pan_prs_tur_zul_vie_chh_moo_xho_cic	0.0766605645179443	0.180390383432677	0.857238609256798
680	heb_rus_xho_svk_sod_gam_hau_bos_uzb_azi_akn_bat_cic_ita_alb_bsq_bul_mlt_yor_cnt_pol_nor_lda_dut_zul_ben_est_tsn_tsw_hun_mol_sid_geo_prs_ger_krd_spa_anl_amr_por_fin_ven_ind_urd_sun_jpn_knd_kor_hin_slo_swt_eng_jav_ctl_chh_tag_mnd_fre_bem_swe_tig_pan_afr_lat_arw_qcu_lit_cze_scr_bam_amh_glc_aeg_ukr_mao_mcd_ses_grk_fbf_mly_tha_wly_tml_dyu_dgb_tur_guj_rom_aze_swa_vie_owc_igb_ewe_moo	-0.506312370544194	-1.20412941103794	0.23159530149555
681	sod_mol_bem_lat_mlt_tig_amr_alb_tur_aze_lda_ind_swa_nor_pan_bsq_afr_amh_cic_mnd_spa_eng_akn_arw_fbf_prs_hun_yor_tsw_fin_hin_hau_geo_swe_lit_slo_ctl_sid_owc_bul_est_bam_sun_grk_mao_jpn_tml_kor_mcd_glc_ses_dut_tag_pol_chh_jav_cnt_rom_dgb_bos_heb_ben_rus_krd_ita_qcu_ger_svk_guj_swt_anl_scr_aeg_urd_bat_por_xho_fre_ewe_mly_tha_wly_knd_ven_tsn_uzb_ukr_cze_azi_moo_vie_gam_igb_dyu_zul	-0.0878324721071458	-0.207260128918357	0.836259859659732
682	wly_mcd_dgb_nor_hau_chh_mlt_grk_uzb_tur_lda_tag_cic_scr_mol_bsq_glc_aeg_zul_cnt_ger_lit_ven_pan_swt_cze_hun_xho_akn_est_krd_owc_geo_rus_afr_ukr_prs_heb_sod_bul_fin_yor_ind_alb_mly_jpn_knd_kor_svk_rom_bem_eng_jav_slo_amh_bat_mnd_spa_igb_ctl_anl_fre_swe_ben_lat_qcu_pol_bos_guj_swa_tig_urd_gam_ita_mao_arw_tsw_por_fbf_sun_tha_amr_tml_dyu_ses_azi_dut_hin_aze_tsn_vie_sid_ewe_bam_moo	-0.528353566692378	-1.25747762370632	0.211729300801002
683	wly_hin_bem_pol_sid_gam_sod_mcd_azi_uzb_zul_ind_ewe_ita_nor_bsq_prs_chh_lda_cnt_eng_slo_swa_rom_igb_guj_fin_ven_moo_hun_bul_tig_geo_krd_arw_rus_lit_hau_amr_afr_est_tsw_mao_alb_sun_jpn_tml_kor_swe_ctl_tsn_ger_jav_pan_mlt_tag_mnd_spa_cic_por_amh_lat_urd_scr_glc_qcu_ukr_cze_fre_dyu_heb_grk_anl_bos_bat_dut_swt_ben_xho_mly_tha_aeg_knd_akn_dgb_tur_mol_svk_aze_bam_vie_owc_ses_fbf_yor	-0.0487690899772715	-0.114858056705867	0.908805252561352
684	aeg_nor_dyu_swe_wly_mlt_hau_rus_tur_azi_ewe_sun_tsn_ukr_ctl_bsq_urd_anl_lda_cnt_ben_pol_bam_grk_swt_bul_est_fbf_swa_hun_lit_heb_geo_arw_guj_prs_ita_chh_amr_eng_fin_moo_ind_glc_tag_jpn_knd_kor_mol_fre_ses_cze_mly_ger_owc_bat_mnd_afr_xho_mcd_amh_bos_hin_alb_scr_qcu_por_krd_slo_ven_tig_dut_sod_pan_mao_svk_bem_lat_tsw_jav_tha_gam_tml_zul_igb_uzb_spa_rom_aze_akn_vie_sid_dgb_yor_cic	-0.473072054378056	-1.12346643177945	0.264131202890616
685	mlt_slo_xho_scr_gam_tig_wly_hin_azi_tur_tsw_jav_moo_grk_glc_bsq_pan_sid_bam_mnd_ctl_fre_lda_bul_tsn_ukr_hun_swt_ven_fin_alb_amh_geo_mol_guj_rom_mcd_hau_heb_urd_est_zul_mly_spa_mao_jpn_tml_kor_swe_prs_ewe_ita_ind_por_anl_bat_cnt_bos_yor_afr_owc_svk_lit_dut_rus_qcu_nor_pol_eng_igb_aeg_ben_sod_krd_sun_lat_fbf_ger_dyu_tag_tha_chh_knd_akn_ses_uzb_cze_arw_aze_bem_vie_amr_swa_cic_dgb	-0.103712145452935	-0.244590982715498	0.807311990426434
686	mlt_scr_tsw_ben_aeg_gam_wly_rus_aze_azi_akn_mly_igb_mcd_ita_bsq_alb_sid_fbf_cnt_lat_nor_yor_pol_bam_por_fin_lda_ven_est_ger_amr_geo_grk_slo_lit_cze_owc_sod_prs_hun_xho_tag_fre_mao_jpn_knd_kor_hin_rom_tsn_spa_sun_svk_tig_jav_mnd_pan_swt_bos_anl_glc_krd_arw_urd_qcu_ukr_dut_swe_cic_hau_bul_chh_eng_ind_ctl_zul_guj_ses_bat_tha_heb_tml_dgb_bem_uzb_afr_mol_tur_swa_vie_amh_dyu_moo_ewe	0.0305467085811986	0.071931645004531	0.942810775048098
687	gam_alb_xho_mol_aeg_owc_amh_bul_azi_aze_cic_ind_tsw_rus_dut_bsq_swe_chh_swa_cnt_grk_ger_moo_glc_dyu_krd_est_swt_bem_hun_fre_amr_geo_nor_bos_eng_pol_mlt_anl_scr_fin_fbf_tag_urd_mly_jpn_tml_kor_cze_pan_yor_ukr_bat_por_hau_jav_mnd_lit_ses_rom_sod_svk_prs_ctl_guj_qcu_spa_ita_arw_tsn_tig_slo_sid_afr_mao_ben_dgb_hin_zul_sun_tha_wly_knd_akn_igb_uzb_lat_mcd_tur_ven_vie_heb_ewe_lda_bam	-0.769879204404209	-1.85597811536914	0.066623364126094
688	sid_arw_yor_bul_sod_hau_mlt_ger_aze_azi_zul_ind_tsn_guj_mol_bsq_eng_chh_akn_cnt_nor_ukr_lda_glc_fbf_ita_hun_swt_dgb_fin_ctl_gam_geo_por_mcd_grk_cze_anl_heb_bos_est_igb_jav_dut_sun_jpn_tml_kor_urd_alb_moo_scr_mao_lat_aeg_tag_mnd_svk_tsw_ben_amh_lit_fre_krd_rus_qcu_afr_swe_pan_ven_amr_spa_owc_hin_bat_pol_dyu_prs_ses_mly_tha_tig_knd_bam_swa_uzb_slo_rom_tur_bem_vie_wly_ewe_xho_cic	-0.266360605001747	-0.630092743634777	0.530179033481843
689	heb_ger_igb_ukr_chh_tig_mlt_rom_azi_tur_ses_ind_lda_ita_hin_bsq_bul_sid_dyu_mnd_slo_rus_yor_glc_ven_lat_fin_akn_tsw_est_krd_amr_geo_mcd_eng_por_scr_hau_gam_pol_hun_xho_bat_afr_sun_jpn_tml_kor_bos_lit_swt_spa_mao_fre_aeg_jav_cnt_prs_ewe_mol_sod_pan_grk_arw_urd_qcu_guj_dut_ctl_dgb_amh_svk_owc_swe_tag_nor_tsn_ben_bem_mly_tha_wly_knd_swa_zul_aze_alb_cze_uzb_cic_vie_anl_moo_fbf_bam	-0.378415529638979	-0.897783463339816	0.371619377355539
690	anl_afr_ewe_bul_amr_sid_sod_lit_uzb_aze_yor_jav_fbf_ben_ctl_bsq_pol_hau_ven_cnt_rus_por_bem_swe_moo_eng_hun_akn_dyu_fin_svk_aeg_geo_arw_pan_mcd_grk_amh_mlt_guj_est_swa_mao_fre_bat_jpn_knd_kor_alb_lat_lda_ukr_sun_scr_wly_tag_mnd_hin_xho_ger_owc_glc_krd_mol_cze_qcu_dut_nor_prs_zul_gam_spa_chh_ita_mly_urd_swt_slo_tsw_ind_tha_heb_tml_ses_cic_azi_bos_rom_tur_igb_vie_tig_dgb_bam_tsn	-1.07606876357541	-2.6383201508271	0.00976772056537538
691	aeg_lit_bam_rom_gam_sod_sid_dut_azi_aze_ewe_tag_lda_lat_hin_bsq_cze_mlt_bem_cnt_ger_por_swt_arw_fbf_ukr_fin_akn_swa_est_alb_owc_geo_afr_glc_pol_prs_heb_anl_fre_hun_zul_bat_nor_mao_jpn_tml_kor_bul_mcd_ses_bos_mly_ita_wly_ind_mnd_spa_tsn_mol_amr_krd_guj_urd_rus_qcu_slo_grk_ben_xho_hau_pan_chh_eng_sun_svk_yor_swe_moo_jav_tha_tig_knd_igb_dyu_uzb_ctl_scr_tur_cic_vie_amh_ven_dgb_tsw	-0.572116497339695	-1.36391539897857	0.175886220975143
692	owc_svk_tsn_mol_mlt_hau_tig_fre_aze_azi_ses_ind_igb_afr_alb_bsq_arw_sod_akn_cnt_por_pan_dgb_ger_moo_eng_est_xho_tsw_fin_prs_anl_geo_bos_rus_ctl_ukr_heb_chh_dut_hun_swa_sun_hin_bat_jpn_knd_kor_bul_cze_ven_scr_mly_mcd_wly_tag_mnd_ita_swt_slo_gam_ben_pol_lit_krd_qcu_rom_glc_urd_yor_aeg_lat_sid_nor_jav_spa_bam_swe_bem_mao_tha_amh_tml_cic_ewe_uzb_guj_grk_tur_fbf_vie_amr_lda_dyu_zul	-0.753675849782851	-1.81620240420619	0.0725611926941128
693	sod_guj_ses_eng_mlt_heb_amh_cze_azi_uzb_tsw_bat_cic_grk_urd_bsq_rom_anl_bam_mnd_ger_prs_zul_slo_xho_lat_est_ven_ewe_fin_glc_amr_geo_ben_bos_scr_fre_chh_owc_ctl_hun_moo_mly_ukr_mao_jpn_tml_kor_ita_rus_dyu_mol_sun_svk_gam_jav_cnt_mcd_tsn_krd_aeg_bul_spa_pan_hin_qcu_alb_swe_nor_yor_hau_arw_sid_pol_ind_por_swt_afr_swa_tag_tha_tig_knd_bem_fbf_aze_lit_dut_tur_lda_vie_wly_akn_dgb_igb	-0.155501426234838	-0.366610191296033	0.714742576992486
694	heb_ita_zul_lit_mlt_sid_tig_pol_tur_azi_xho_mao_cic_arw_ben_bsq_bos_gam_moo_mnd_dut_krd_yor_bul_fbf_spa_est_swt_bem_fin_ger_hau_geo_afr_grk_mol_prs_chh_wly_mcd_hun_ses_mly_guj_tag_jpn_tml_kor_alb_nor_ewe_rom_sun_ctl_aeg_jav_cnt_cze_bam_fre_amr_rus_scr_urd_swe_qcu_glc_eng_pan_lda_sod_por_anl_lat_ind_ukr_tsn_hin_igb_bat_tha_amh_knd_dyu_tsw_uzb_slo_svk_aze_swa_vie_owc_akn_dgb_ven	0.83008296088106	1.96976714992084	0.0518402487558631
695	chh_glc_bam_lit_mlt_amr_anl_slo_aze_azi_dyu_jav_swa_grk_alb_bsq_krd_sid_cic_cnt_ita_mol_ewe_swe_fbf_scr_hun_yor_ven_fin_urd_gam_geo_guj_ukr_mcd_dut_amh_sod_bul_est_swt_mly_pan_mao_jpn_knd_kor_nor_bos_tsw_ctl_bat_prs_wly_sun_mnd_por_igb_cze_aeg_fre_hin_spa_afr_qcu_pol_ger_rom_tsn_heb_rus_owc_lat_ind_ben_lda_arw_dgb_tag_tha_tig_tml_akn_ses_tur_eng_svk_uzb_bem_vie_hau_moo_xho_zul	-0.0166879162857404	-0.0393216549535345	0.968718230943903
696	mlt_pan_tsw_glc_owc_anl_hau_arw_tur_uzb_fbf_ind_moo_ita_rom_bsq_hin_gam_ven_mnd_fre_guj_bem_rus_dgb_nor_est_lda_dyu_hun_ben_amr_geo_urd_por_ctl_bos_aeg_tig_lit_fin_bam_sun_spa_jav_jpn_knd_kor_alb_svk_tsn_dut_mao_swe_sid_mly_cnt_bul_cic_slo_chh_lat_ukr_scr_ger_qcu_mcd_cze_afr_zul_heb_pol_sod_mol_bat_grk_ewe_krd_swt_tag_tha_wly_tml_xho_igb_aze_eng_prs_azi_ses_vie_amh_swa_yor_akn	-0.512329210227088	-1.22026694299486	0.225448899260586
697	amr_krd_dyu_svk_chh_anl_heb_ctl_aze_azi_tsn_sun_swa_prs_cze_bsq_eng_tig_xho_cnt_scr_mcd_fbf_guj_lda_hin_fin_bam_moo_hun_lit_mlt_geo_dut_ita_arw_urd_gam_amh_ukr_est_zul_jav_mol_mly_jpn_tml_kor_grk_por_tsw_ben_mao_bos_aeg_ind_mnd_slo_dgb_rus_wly_afr_ger_pan_swe_qcu_rom_fre_lat_cic_sid_bul_owc_alb_tag_nor_ses_pol_bem_bat_tha_sod_knd_igb_akn_tur_glc_spa_uzb_swt_vie_hau_ewe_ven_yor	-0.106606275482307	-0.25128413969385	0.802148836261482
698	mlt_glc_cic_alb_gam_sid_sod_ukr_tur_uzb_bem_mao_bam_pan_mol_bsq_guj_hau_ven_cnt_lit_scr_tsn_mcd_dgb_ben_est_dyu_tsw_hun_arw_anl_geo_spa_slo_nor_fre_heb_amr_bul_fin_lda_ind_afr_jav_jpn_tml_kor_krd_lat_ses_prs_bat_rom_chh_sun_mnd_ger_swa_dut_aeg_por_urd_cze_bos_qcu_ita_eng_hin_moo_wly_rus_tig_grk_mly_pol_zul_swe_fbf_tag_tha_amh_knd_ewe_akn_azi_ctl_svk_aze_swt_vie_owc_xho_igb_yor	-0.693945229287719	-1.66667261951234	0.0989441112747409
699	aeg_mcd_yor_urd_gam_chh_tig_rom_azi_aze_swt_bat_swa_grk_swe_bsq_pol_amr_moo_mnd_scr_ger_tsn_alb_bem_bul_est_akn_zul_hun_rus_sid_geo_fre_por_cze_svk_hau_owc_krd_fin_fbf_sun_hin_mao_jpn_tml_kor_nor_afr_lda_guj_jav_arw_amh_ind_cnt_pan_cic_ita_sod_bos_mol_eng_lat_qcu_slo_spa_ctl_dgb_mlt_dut_heb_glc_tag_ukr_igb_lit_bam_mly_tha_anl_knd_ewe_tsw_uzb_ben_prs_tur_ses_vie_wly_dyu_xho_ven	-0.799285208106288	-1.92358461361209	0.0574651497502223
700	heb_cze_yor_slo_owc_wly_amh_rus_azi_aze_bem_bat_bam_urd_krd_bsq_ben_amr_swt_cnt_mol_glc_xho_mcd_igb_alb_fin_zul_dgb_hun_svk_tig_geo_afr_guj_ctl_fre_anl_aeg_lat_est_ven_ind_eng_jav_jpn_tml_kor_rom_swe_lda_grk_mly_pan_hau_tag_mnd_ger_fbf_bul_mlt_arw_prs_nor_lit_qcu_pol_por_spa_moo_sod_bos_sid_dut_mao_ita_cic_ukr_ewe_sun_tha_chh_knd_tsn_tsw_uzb_hin_scr_tur_ses_vie_gam_akn_swa_dyu	-0.182503347547132	-0.43069450192537	0.667687065905202
701	gam_bos_ses_dut_tig_sid_hau_urd_uzb_azi_fbf_sun_zul_ukr_mol_bsq_mcd_chh_bem_mnd_ctl_pan_tsw_afr_cic_pol_fin_yor_moo_est_bul_aeg_geo_hin_ita_alb_prs_sod_wly_ger_hun_dyu_ind_glc_mly_jpn_tml_kor_nor_eng_ewe_guj_bat_spa_owc_tag_cnt_scr_lda_lit_amh_por_ben_arw_fre_qcu_krd_lat_slo_swt_mlt_rom_anl_grk_jav_swe_igb_cze_ven_mao_tha_heb_knd_tsn_bam_aze_rus_svk_tur_xho_vie_amr_akn_dgb_swa	-0.32076901626304	-0.760024218278592	0.44916254065865
702	heb_urd_swa_ukr_anl_hau_wly_prs_uzb_aze_moo_mao_tsn_svk_glc_bsq_ger_mlt_akn_mnd_pan_pol_ewe_mol_yor_rom_est_zul_igb_hun_lat_sid_geo_eng_krd_swe_arw_amh_gam_grk_fin_dgb_sun_hin_ind_jpn_knd_kor_lit_slo_ven_afr_mly_cze_owc_jav_cnt_ben_bam_bos_sod_ctl_guj_alb_scr_qcu_mcd_dut_por_cic_amr_nor_aeg_ita_tag_rus_bem_spa_xho_bat_tha_tig_tml_dyu_fbf_azi_bul_fre_tur_tsw_vie_chh_lda_swt_ses	0.44781739127912	1.05576799678241	0.29380918179744
703	heb_eng_fbf_krd_chh_tig_anl_ger_azi_uzb_dgb_mly_dyu_arw_urd_bsq_cze_amh_zul_mnd_alb_afr_bem_grk_ven_ita_hun_tsn_ses_fin_spa_sid_geo_bos_pan_dut_pol_gam_wly_ctl_est_swt_jav_hin_tag_jpn_knd_kor_guj_rom_igb_svk_ind_slo_amr_mao_cnt_prs_ewe_fre_owc_swe_ukr_mcd_ben_qcu_nor_lat_lit_cic_sod_glc_hau_mol_sun_por_yor_rus_xho_bat_tha_aeg_tml_akn_moo_aze_bul_scr_tur_swa_vie_mlt_bam_lda_tsw	-0.273701311394229	-0.646757978767644	0.519381649854319
704	wly_hin_ven_arw_sid_aeg_heb_lit_azi_aze_bam_tag_bem_ukr_dut_bsq_prs_gam_dyu_mnd_spa_svk_igb_pol_zul_rom_fin_swt_lda_hun_alb_anl_geo_nor_swe_glc_ger_amh_tig_ita_est_ewe_jav_bul_sun_jpn_tml_kor_ctl_grk_cic_lat_ind_slo_chh_mao_cnt_afr_yor_mcd_mlt_mol_krd_cze_ben_qcu_guj_rus_fre_moo_owc_eng_amr_scr_bat_por_swa_pan_fbf_mly_tha_hau_knd_ses_tsw_tur_bos_urd_uzb_akn_vie_sod_dgb_tsn_xho	-0.492955420203787	-1.17200012652243	0.244190662474336
705	anl_rom_bem_lat_sod_chh_amh_ger_aze_uzb_dyu_ind_cic_ben_nor_bsq_arw_amr_lda_mnd_ukr_fre_ses_eng_tsw_svk_est_xho_swt_fin_krd_owc_geo_pan_grk_bos_lit_gam_aeg_dut_hun_tsn_mao_ita_jav_jpn_tml_kor_por_urd_ewe_bul_sun_mcd_mlt_bat_cnt_swe_igb_guj_tig_slo_pol_cze_ctl_qcu_scr_mol_rus_fbf_sid_alb_heb_afr_mly_hin_ven_prs_dgb_tag_tha_hau_knd_yor_akn_azi_spa_glc_tur_bam_vie_wly_swa_moo_zul	-0.301214449903424	-0.711273829642627	0.478694789103659
706	amh_hin_akn_spa_sod_gam_sid_lat_tur_aze_dgb_ind_moo_pan_ita_bsq_ukr_chh_igb_mnd_cze_ben_ven_afr_swt_pol_est_bem_dyu_fin_krd_amr_geo_guj_svk_por_bul_anl_hau_alb_hun_lda_bat_nor_mao_jpn_tml_kor_prs_grk_fbf_dut_tag_rom_heb_jav_cnt_mol_ses_ctl_tig_urd_glc_eng_mcd_qcu_slo_scr_fre_cic_owc_rus_wly_ger_sun_lit_yor_bos_tsn_mly_tha_mlt_knd_bam_zul_azi_swe_arw_uzb_xho_vie_aeg_swa_ewe_tsw	-0.808954217990017	-1.95647112921456	0.0534095656843708
707	aeg_eng_lda_ctl_sod_amr_mlt_ger_tur_uzb_moo_bat_igb_glc_afr_bsq_lat_wly_akn_mnd_ben_scr_tsn_swe_bam_pan_fin_yor_ven_hun_por_amh_geo_urd_cze_krd_nor_owc_gam_grk_est_ewe_tag_slo_jav_jpn_tml_kor_ukr_spa_cic_mcd_mao_bos_anl_ind_cnt_rus_swt_fre_heb_bul_lit_guj_ita_qcu_prs_alb_dut_xho_hau_mol_tig_pol_sun_rom_swa_svk_zul_mly_tha_sid_knd_dyu_dgb_azi_arw_hin_aze_ses_vie_chh_bem_fbf_tsw	-0.146592636492387	-0.34580276349318	0.730271972902441
708	tig_ben_fbf_lit_sod_amr_hau_lat_uzb_tur_bam_ind_ses_prs_ita_bsq_glc_anl_dgb_mnd_pol_mcd_lda_scr_bem_urd_fin_igb_tsw_hun_afr_owc_geo_dut_eng_bos_ctl_aeg_gam_ukr_est_tsn_tag_bul_sun_jpn_tml_kor_cze_rus_swt_guj_bat_grk_sid_mly_cnt_fre_akn_hin_chh_swe_ger_krd_arw_qcu_mol_pan_slo_cic_wly_por_heb_alb_jav_rom_moo_spa_ewe_mao_tha_mlt_knd_dyu_ven_aze_svk_nor_azi_swa_vie_amh_xho_yor_zul	-0.686956481668247	-1.64316455708309	0.103725781518739
709	amr_arw_zul_krd_hau_mlt_heb_ukr_tur_uzb_xho_mly_bam_mol_pol_bsq_svk_tig_fbf_mnd_slo_dut_ven_glc_swt_urd_hun_dyu_lda_fin_spa_aeg_geo_mcd_hin_prs_por_sid_chh_afr_est_tsn_tag_ben_ind_jpn_knd_kor_ger_ctl_bem_guj_sun_ita_amh_jav_cnt_swe_igb_fre_gam_alb_bul_lat_eng_qcu_pan_bos_rom_ses_sod_grk_anl_lit_bat_cze_ewe_rus_tsw_mao_tha_wly_tml_swa_moo_azi_nor_scr_aze_akn_vie_owc_yor_dgb_cic	-0.294115333352618	-0.695213176982964	0.488655168502509
710	heb_lit_ven_bos_sod_amr_sid_ita_aze_tur_moo_jav_fbf_por_krd_bsq_afr_amh_ewe_cnt_cze_guj_dyu_swe_swt_glc_fin_bem_swa_est_dut_owc_geo_urd_pan_rus_pol_mlt_anl_fre_hun_cic_ind_scr_sun_jpn_knd_kor_bul_mol_ses_lat_mao_ben_aeg_tag_mnd_nor_xho_spa_hau_ctl_slo_alb_rom_qcu_arw_prs_ger_lda_chh_svk_wly_grk_mly_eng_akn_mcd_bam_bat_tha_gam_tml_zul_igb_azi_ukr_hin_uzb_yor_vie_tig_dgb_tsw_tsn	0.222517021960908	0.523370108794139	0.601961584608129
711	sid_glc_ven_guj_aeg_sod_gam_ctl_azi_uzb_zul_jav_akn_ukr_nor_bsq_por_owc_dgb_mnd_dut_hin_moo_mcd_cic_ita_est_bam_tsn_hun_spa_tig_geo_pol_mol_lit_slo_chh_hau_svk_fin_xho_ind_ben_mly_jpn_tml_kor_urd_rom_yor_eng_bat_swe_mlt_sun_cnt_afr_igb_fre_anl_cze_rus_alb_krd_qcu_prs_pan_lat_lda_amh_scr_heb_grk_tag_bul_swa_arw_dyu_mao_tha_wly_knd_bem_ewe_tur_ger_bos_aze_fbf_vie_amr_swt_tsw_ses	0.756715065811922	1.79325805769609	0.0761822701896667
712	amr_lit_ewe_bul_sod_chh_aeg_ita_tur_uzb_cic_bat_moo_slo_hin_bsq_rus_owc_yor_mnd_grk_swe_tsn_svk_akn_rom_hun_lda_dgb_fin_pan_amh_geo_mol_ctl_krd_pol_gam_hau_ben_est_fbf_mly_dut_sun_jpn_knd_kor_prs_bos_ses_afr_mao_glc_wly_ind_cnt_guj_bem_scr_mlt_eng_spa_ger_lat_qcu_nor_urd_arw_swa_sid_alb_tig_cze_jav_ukr_xho_por_dyu_tag_tha_anl_tml_igb_bam_aze_mcd_fre_azi_ven_vie_heb_swt_tsw_zul	-0.691026307845429	-1.65550797876737	0.101192293276713
713	sod_dut_igb_ben_heb_amr_wly_bos_azi_tur_dgb_bat_bam_guj_krd_bsq_ger_sid_bem_mnd_cze_svk_ewe_swe_ven_alb_est_xho_dyu_hun_pan_hau_geo_por_arw_nor_ukr_owc_chh_mol_fin_tsn_jav_fre_ind_jpn_knd_kor_bul_slo_swa_glc_mly_lat_mlt_tag_cnt_grk_ses_scr_amh_prs_hin_urd_rus_qcu_ctl_lit_ita_tsw_anl_rom_aeg_mcd_mao_spa_fbf_afr_moo_sun_tha_gam_tml_swt_cic_aze_pol_eng_uzb_zul_vie_tig_akn_yor_lda	0.488196115808517	1.15127523080862	0.252570320400588
714	sod_ben_dgb_urd_anl_wly_sid_grk_tur_uzb_moo_jav_igb_alb_pan_bsq_krd_amr_ven_cnt_bul_lit_akn_scr_swt_ctl_hun_dyu_cic_fin_ger_amh_geo_mol_por_swe_lat_tig_gam_bos_est_zul_tag_dut_mly_jpn_tml_kor_prs_pol_yor_hin_sun_ukr_aeg_mao_mnd_arw_tsn_nor_mlt_cze_guj_svk_afr_qcu_spa_eng_mcd_bem_chh_fre_heb_rus_ind_slo_ewe_ita_bam_bat_tha_hau_knd_tsw_ses_aze_rom_glc_azi_fbf_vie_owc_swa_xho_lda	0.764463985852734	1.80880997189405	0.0737119057721422
715	hau_ben_swa_spa_tig_sod_owc_por_azi_aze_cic_jav_tsw_slo_mcd_bsq_lat_chh_akn_mnd_guj_pan_bam_nor_lda_cze_fin_tsn_igb_hun_lit_amr_geo_fre_svk_ctl_rus_wly_mlt_eng_est_xho_mao_prs_sun_jpn_knd_kor_ger_mol_swt_pol_bat_glc_heb_mly_cnt_grk_moo_ukr_gam_hin_arw_bos_krd_qcu_swe_alb_bul_ven_anl_dut_aeg_scr_ind_ita_dgb_urd_yor_tag_tha_amh_tml_bem_ewe_uzb_afr_rom_tur_fbf_vie_sid_zul_dyu_ses	-0.131527044871179	-0.310188706738157	0.757111506417832
716	sod_ukr_ven_ita_mlt_chh_amh_lat_azi_uzb_zul_tag_yor_nor_hin_bsq_mol_heb_ewe_mnd_ctl_spa_xho_mcd_cic_eng_hun_dgb_tsw_est_pol_amr_geo_svk_cze_guj_bos_aeg_anl_dut_fin_tsn_bat_grk_mly_jpn_knd_kor_prs_arw_igb_pan_mao_urd_hau_jav_cnt_swe_fbf_alb_sid_afr_por_fre_rom_qcu_lit_ger_krd_lda_wly_bul_tig_scr_ind_glc_swa_rus_ses_sun_tha_owc_tml_bem_bam_aze_ben_slo_tur_dyu_vie_gam_swt_moo_akn	-0.561403410322257	-1.33744542589357	0.184339085911931
717	owc_por_bem_lit_aeg_tig_mlt_svk_aze_uzb_ven_tag_swt_ger_glc_bsq_mol_chh_yor_mnd_arw_eng_bam_guj_ses_bul_hun_igb_moo_est_rus_hau_geo_lat_alb_ukr_ita_anl_sid_ctl_fin_tsn_jav_grk_mao_jpn_knd_kor_spa_hin_swa_pan_sun_mcd_gam_mly_cnt_rom_akn_ben_wly_scr_bos_dut_pol_qcu_cze_fre_afr_lda_amr_prs_amh_urd_bat_nor_dgb_swe_xho_ind_tha_heb_tml_dyu_zul_tur_krd_slo_azi_ewe_vie_sod_fbf_cic_tsw	-0.101831345263016	-0.240341278542273	0.810594694802763
718	aeg_lit_moo_grk_tig_amr_chh_krd_tur_uzb_lda_sun_swt_rom_prs_bsq_scr_anl_tsn_cnt_lat_mcd_bem_guj_ewe_ukr_fin_swa_cic_hun_ger_heb_geo_slo_pan_rus_spa_hau_gam_eng_est_fbf_ind_dut_tag_jpn_knd_kor_arw_ctl_yor_cze_mly_svk_sod_bat_mnd_alb_ses_bos_mlt_bul_glc_ita_urd_qcu_por_hin_pol_xho_wly_ben_owc_swe_jav_mol_ven_nor_dyu_mao_tha_amh_tml_akn_dgb_aze_fre_afr_azi_zul_vie_sid_igb_tsw_bam	-1.08763849963815	-2.66629609322863	0.0090445463173311
719	chh_ukr_fbf_cze_sod_aeg_heb_guj_azi_uzb_dyu_mao_akn_hin_pan_bsq_mol_owc_moo_cnt_prs_ctl_ses_arw_bem_por_hun_xho_dgb_est_lat_mlt_geo_fre_nor_dut_alb_anl_tig_urd_fin_bam_sun_pol_ind_jpn_tml_kor_svk_krd_igb_swe_jav_lit_amh_mly_mnd_afr_tsn_bul_amr_bos_scr_mcd_rus_qcu_slo_ben_ger_swt_wly_eng_hau_ita_tag_glc_zul_rom_tsw_bat_tha_sid_knd_swa_ewe_aze_grk_spa_tur_ven_vie_gam_lda_yor_cic	-0.397412847131722	-0.941797665115429	0.348736264801428
720	hau_por_ven_lat_tig_amr_mlt_grk_aze_uzb_swt_sun_xho_bos_prs_bsq_mol_owc_tsw_mnd_bul_krd_ewe_cze_lda_glc_est_tsn_moo_hun_scr_wly_geo_lit_hin_mcd_rus_chh_sid_alb_fin_yor_bat_pol_mao_jpn_knd_kor_ben_ger_igb_spa_jav_arw_sod_tag_cnt_afr_akn_dut_heb_svk_guj_ukr_swe_qcu_slo_rom_urd_zul_amh_pan_gam_ita_ind_nor_bam_ctl_dgb_mly_tha_aeg_tml_dyu_fbf_tur_eng_fre_azi_ses_vie_anl_bem_cic_swa	-0.795013469928629	-1.91702107796859	0.0583049813462446
721	mlt_pol_bem_ger_amh_sod_chh_ben_aze_azi_ses_mly_zul_ctl_cze_bsq_glc_heb_tsn_mnd_rom_pan_cic_ukr_yor_ita_est_swa_ven_fin_prs_gam_geo_mol_mcd_spa_eng_hau_anl_svk_hun_dyu_ind_fre_jav_jpn_tml_kor_rus_alb_tsw_por_mao_lat_amr_bat_cnt_swe_swt_hin_aeg_slo_krd_nor_arw_qcu_grk_guj_afr_lda_tig_scr_sid_bos_sun_dut_moo_bul_akn_tag_tha_wly_knd_ewe_fbf_uzb_lit_urd_tur_xho_vie_owc_igb_bam_dgb	0.0496041125405749	0.116855994901693	0.907226155811128
722	aeg_lit_swa_ger_sid_amr_wly_ctl_uzb_aze_zul_mly_tsw_lat_arw_bsq_fre_heb_ven_cnt_dut_por_bam_ita_dgb_eng_fin_bem_yor_hun_hin_owc_geo_pan_ben_pol_bos_gam_anl_scr_est_moo_tag_glc_jav_jpn_knd_kor_nor_alb_igb_swe_mao_guj_chh_ind_mnd_grk_xho_afr_sod_svk_mol_spa_bul_qcu_prs_mcd_rom_dyu_mlt_rus_amh_slo_sun_urd_tsn_cze_swt_bat_tha_tig_tml_cic_ses_tur_krd_ukr_azi_akn_vie_hau_fbf_lda_ewe	-0.586153372871272	-1.39878339775172	0.165204069160386
723	tig_urd_ses_afr_heb_owc_gam_slo_uzb_azi_tsn_tag_fbf_hin_nor_bsq_bos_mlt_lda_mnd_bul_prs_yor_ger_bam_mcd_est_moo_igb_fin_ukr_sod_geo_glc_cze_fre_ben_wly_amr_spa_hun_swt_mly_ita_bat_jpn_tml_kor_mol_grk_akn_scr_ind_svk_aeg_jav_cnt_lit_tsw_rom_chh_guj_eng_swe_rus_qcu_pol_krd_pan_bem_hau_dut_anl_lat_mao_arw_cic_ctl_ewe_sun_tha_amh_knd_zul_swa_aze_alb_por_tur_xho_vie_sid_dgb_dyu_ven	-0.0776424799847825	-0.182843609238699	0.855318739501586
724	hau_arw_moo_glc_mlt_wly_owc_guj_aze_tur_yor_bat_dgb_ctl_urd_bsq_ger_anl_cic_cnt_spa_krd_tsw_mol_akn_alb_hun_igb_ewe_fin_ukr_amr_geo_lit_rus_por_ita_sod_heb_dut_est_bam_mao_swe_jav_jpn_knd_kor_rom_lat_zul_svk_ind_eng_chh_mly_mnd_prs_tsn_bul_tig_fre_grk_nor_cze_qcu_afr_pan_scr_dyu_aeg_slo_amh_bos_tag_hin_ses_ben_swt_sun_tha_gam_tml_fbf_xho_azi_mcd_pol_uzb_swa_vie_sid_ven_bem_lda	-0.27414575561232	-0.648115278396562	0.518507363304498
725	mlt_prs_lda_rus_aeg_chh_tig_hin_tur_aze_akn_sun_tsn_dut_lit_bsq_scr_sid_zul_mnd_ben_nor_igb_ukr_swa_slo_fin_fbf_cic_est_urd_heb_geo_mcd_lat_por_alb_hau_anl_glc_hun_ewe_mao_ger_bat_jpn_tml_kor_pan_ita_bam_cze_tag_afr_owc_mly_cnt_eng_xho_arw_gam_bos_grk_swe_fre_qcu_bul_pol_spa_tsw_amh_svk_wly_rom_jav_guj_moo_mol_ven_ind_tha_sod_knd_dgb_bem_azi_ctl_krd_uzb_dyu_vie_amr_swt_ses_yor	-0.00250850031875233	-0.00590795870438107	0.995298813037219
726	aeg_spa_bam_ctl_wly_amh_owc_grk_uzb_azi_bem_sun_akn_lat_mol_bsq_por_hau_dgb_cnt_bul_nor_fbf_fre_dyu_bos_est_moo_yor_fin_hin_chh_geo_pol_rom_eng_guj_sod_sid_ita_hun_tsw_tag_afr_ind_jpn_knd_kor_glc_slo_igb_arw_mao_ukr_mlt_bat_mnd_pan_swa_urd_tig_prs_mcd_lit_alb_qcu_swe_rus_scr_swt_anl_ger_heb_krd_jav_dut_xho_cze_ewe_mly_tha_amr_tml_cic_lda_tur_svk_ben_aze_ven_vie_gam_zul_tsn_ses	-0.02118150508657	-0.0499242054128111	0.960289855125284
727	chh_alb_fbf_hin_sid_amh_aeg_pan_tur_uzb_swt_tag_cic_fre_rom_bsq_ben_tig_xho_mnd_swe_spa_moo_urd_ven_grk_hun_ewe_swa_est_eng_mlt_geo_ctl_nor_lit_mcd_hau_wly_ita_fin_tsn_sun_cze_jav_jpn_tml_kor_prs_guj_yor_dut_ind_ukr_amr_mly_cnt_rus_dgb_svk_gam_slo_bos_ger_krd_qcu_por_bul_afr_igb_heb_scr_anl_arw_bat_pol_bem_lat_akn_mao_tha_owc_knd_ses_dyu_azi_glc_mol_aze_tsw_vie_sod_zul_lda_bam	0.149525642444065	0.351616160186303	0.725921556548197
728	sid_mol_lda_lat_gam_anl_tig_ctl_azi_uzb_moo_ind_xho_scr_rus_bsq_por_amh_fbf_cnt_dut_pan_ses_cze_tsw_bul_hun_dgb_bam_est_lit_sod_geo_ger_guj_swe_ukr_amr_owc_mcd_fin_cic_jav_rom_tag_jpn_knd_kor_pol_arw_dyu_svk_sun_fre_mlt_bat_mnd_spa_igb_hin_hau_alb_ita_bos_urd_qcu_prs_eng_glc_zul_aeg_krd_heb_afr_mao_nor_ewe_grk_yor_mly_tha_chh_tml_tsn_akn_aze_slo_ben_tur_swt_vie_wly_bem_swa_ven	-0.107641446949804	-0.253908457801274	0.800126796218086
729	chh_bul_tsw_dut_hau_wly_sid_nor_azi_uzb_bam_tag_tsn_eng_mcd_bsq_ben_gam_ven_mnd_rus_mol_moo_spa_xho_scr_fin_ses_dyu_hun_ita_heb_geo_urd_hin_pan_lit_mlt_aeg_lat_est_zul_ind_alb_mly_jpn_knd_kor_krd_por_swt_ger_mao_rom_anl_jav_cnt_guj_fbf_arw_tig_bos_svk_ukr_afr_qcu_slo_prs_grk_akn_sod_ctl_owc_cze_bat_pol_swa_swe_yor_sun_tha_amr_tml_ewe_igb_tur_fre_glc_aze_cic_vie_amh_lda_bem_dgb	-0.0323202378968653	-0.076141190649356	0.939470328749755
730	owc_ctl_lda_bul_sid_anl_hau_prs_uzb_azi_dgb_sun_moo_ita_nor_bsq_grk_mlt_bem_mnd_bos_rus_ven_por_yor_lat_est_tsw_swa_hun_krd_heb_geo_fre_spa_glc_eng_gam_amh_pol_fin_cic_mly_svk_jav_jpn_knd_kor_scr_cze_dyu_arw_ind_ukr_amr_tag_cnt_urd_fbf_mol_wly_ben_slo_hin_lit_qcu_alb_guj_dut_igb_chh_afr_aeg_pan_mao_swe_tsn_ger_swt_bat_tha_tig_tml_zul_akn_aze_mcd_rom_tur_xho_vie_sod_bam_ewe_ses	-0.512711137472474	-1.22043849393717	0.225384201521213
731	amh_fre_lda_spa_sod_wly_tig_scr_tur_uzb_ven_jav_dyu_rom_dut_bsq_pol_hau_ses_mnd_krd_bos_tsw_mol_moo_mcd_hun_dgb_igb_fin_eng_gam_geo_ger_ben_ctl_arw_owc_aeg_nor_est_bem_ind_alb_tag_jpn_tml_kor_ita_hin_fbf_urd_mly_bul_mlt_sun_cnt_afr_swa_cze_sid_slo_svk_guj_swe_qcu_lat_pan_grk_yor_anl_prs_amr_por_bat_glc_ewe_ukr_cic_mao_tha_heb_knd_akn_xho_azi_lit_rus_aze_zul_vie_chh_bam_tsn_swt	0.25224465455393	0.59386821850426	0.554042043129525
732	aeg_ukr_ven_ger_chh_amr_heb_pan_aze_uzb_yor_mao_dyu_alb_grk_bsq_svk_wly_igb_mnd_lit_glc_bem_spa_tsn_bul_hun_swt_bam_fin_bos_tig_geo_krd_nor_lat_hin_mlt_owc_mcd_est_dgb_bat_ita_tag_jpn_knd_kor_mol_guj_ewe_fre_ind_swe_sid_jav_cnt_por_swa_eng_amh_scr_rom_ben_rus_qcu_slo_urd_ctl_cic_hau_cze_anl_dut_mly_prs_moo_afr_tsw_sun_tha_sod_tml_zul_xho_azi_pol_arw_tur_lda_vie_gam_akn_ses_fbf	-0.189416079900267	-0.446614897429127	0.656191401086066
733	heb_slo_swa_ctl_owc_gam_tig_ben_uzb_tur_ewe_mao_xho_guj_krd_bsq_prs_amh_cic_cnt_lit_swe_swt_pan_ses_ger_hun_tsw_fbf_est_rus_amr_geo_alb_por_cze_glc_wly_aeg_lat_fin_dyu_sun_hin_tag_jpn_knd_kor_rom_bos_yor_fre_jav_scr_sod_ind_mnd_svk_bem_eng_mlt_afr_pol_arw_grk_qcu_dut_spa_ukr_tsn_sid_bul_hau_nor_mly_ita_dgb_mcd_moo_bat_tha_anl_tml_zul_lda_aze_mol_urd_azi_bam_vie_chh_ven_igb_akn	-0.319289754224149	-0.75586984906306	0.451637548103916
734	owc_mcd_moo_lat_sid_tig_hau_ger_azi_uzb_xho_mly_swa_alb_guj_bsq_krd_mlt_dyu_cnt_rus_scr_cic_por_bam_nor_fin_yor_akn_est_ctl_anl_geo_pan_prs_dut_arw_sod_chh_hin_hun_swt_sun_cze_jav_jpn_tml_kor_eng_ukr_ewe_rom_tag_lit_wly_bat_mnd_ita_fbf_urd_heb_pol_bul_swe_ben_qcu_slo_glc_fre_zul_amh_svk_aeg_bos_ind_mol_ses_afr_dgb_mao_tha_gam_knd_lda_bem_tur_grk_spa_aze_tsn_vie_amr_ven_tsw_igb	0.347654557519251	0.819454298202242	0.414622379128976
735	mlt_swe_lda_glc_sid_hau_anl_ita_azi_uzb_moo_mao_bam_pan_scr_bsq_lat_chh_swa_mnd_dut_grk_dyu_fre_fbf_mol_fin_swt_bem_est_hin_gam_geo_bul_mcd_alb_svk_heb_tig_spa_hun_tsw_mly_afr_sun_jpn_knd_kor_arw_guj_cic_urd_tag_ben_wly_jav_cnt_nor_zul_ctl_amh_pol_prs_cze_slo_qcu_eng_rom_por_ven_amr_rus_owc_krd_bat_ukr_yor_lit_ses_ind_tha_aeg_tml_igb_xho_aze_bos_ger_tur_dgb_vie_sod_ewe_tsn_akn	-0.637872755276879	-1.52578451052289	0.130457298130515
736	amr_por_tsw_rom_chh_anl_sod_bul_azi_aze_swa_bat_ewe_spa_prs_bsq_grk_hau_zul_mnd_fre_dut_dyu_afr_tsn_ctl_est_igb_ses_fin_urd_amh_geo_mcd_hin_lit_glc_sid_mlt_svk_hun_dgb_mao_lat_sun_jpn_tml_kor_swe_bos_moo_eng_mly_ukr_gam_jav_cnt_rus_cic_alb_wly_pan_ita_mol_arw_qcu_guj_nor_pol_fbf_aeg_krd_owc_scr_ind_ger_swt_ben_xho_tag_tha_tig_knd_bem_lda_tur_slo_cze_uzb_bam_vie_heb_akn_ven_yor	-0.685441430906038	-1.64483326949276	0.103380312646782
737	chh_urd_ven_ukr_amh_hau_amr_swe_uzb_azi_zul_mly_bem_fre_rom_bsq_mol_heb_tsn_mnd_ger_pan_swt_bos_bam_alb_hun_dyu_fbf_fin_scr_mlt_geo_arw_pol_mcd_bul_sod_sid_eng_est_dgb_jav_lat_tag_jpn_knd_kor_krd_cze_ewe_slo_mao_grk_owc_sun_cnt_ita_ses_por_anl_afr_ctl_rus_dut_qcu_spa_ben_glc_lda_wly_guj_tig_nor_bat_lit_tsw_svk_igb_ind_tha_gam_tml_swa_cic_aze_hin_prs_tur_moo_vie_aeg_akn_xho_yor	-0.205331216427759	-0.485169925460919	0.62869674867691
738	amh_mcd_tsn_bul_mlt_owc_aeg_pan_tur_uzb_ewe_mao_tsw_ctl_ger_bsq_rus_hau_lda_cnt_afr_ukr_cic_spa_fbf_ben_est_ses_yor_fin_pol_chh_geo_glc_krd_rom_swe_wly_amr_prs_hun_bem_tag_cze_mly_jpn_knd_kor_arw_lit_swa_slo_bat_grk_anl_ind_mnd_urd_bam_guj_tig_nor_svk_alb_eng_qcu_bos_ita_mol_ven_heb_scr_sod_por_jav_fre_moo_dut_igb_sun_tha_gam_tml_xho_dyu_azi_hin_lat_aze_akn_vie_sid_zul_swt_dgb	0.225534386935094	0.530209925031255	0.597230081284565
739	tig_glc_swt_ita_owc_mlt_amr_bul_tur_aze_akn_tag_ewe_swe_mcd_bsq_dut_gam_tsn_mnd_lat_spa_bam_urd_fbf_pol_fin_dyu_bem_hun_fre_heb_geo_eng_mol_rom_bos_hau_wly_svk_est_dgb_mly_grk_sun_jpn_tml_kor_ger_hin_yor_ctl_mao_lit_sod_bat_cnt_rus_tsw_krd_aeg_ben_alb_ukr_pan_qcu_nor_arw_cze_cic_sid_afr_anl_guj_ind_por_lda_slo_swa_jav_tha_chh_knd_xho_moo_azi_scr_prs_uzb_zul_vie_amh_igb_ses_ven	0.318082032334758	0.748983937550503	0.455757113458528
740	heb_pol_swa_bos_chh_amr_wly_prs_aze_azi_akn_bat_cic_lit_ita_bsq_rom_anl_xho_cnt_krd_bul_ses_svk_tsn_urd_est_moo_igb_hun_pan_owc_geo_hin_fre_dut_cze_sod_amh_grk_fin_dgb_mao_guj_mly_jpn_tml_kor_mcd_swe_lda_mol_ind_ukr_tig_jav_mnd_por_tsw_rus_hau_ctl_alb_spa_scr_qcu_lat_arw_eng_swt_aeg_ben_sid_glc_tag_nor_ewe_ger_bam_sun_tha_mlt_knd_ven_dyu_uzb_slo_afr_tur_yor_vie_gam_fbf_zul_bem	-0.330472306100581	-0.781206016869607	0.436665485664083
741	chh_alb_zul_svk_sod_amr_hau_ger_aze_tur_akn_tag_bam_swe_mol_bsq_arw_heb_ven_mnd_fre_urd_swa_ita_lda_slo_est_ses_swt_hun_grk_tig_geo_ctl_glc_ben_pan_owc_sid_krd_fin_fbf_ind_lat_mao_jpn_knd_kor_bul_pol_bem_prs_bat_dut_aeg_sun_cnt_spa_ewe_bos_anl_rom_ukr_afr_por_qcu_hin_scr_guj_dyu_mlt_lit_gam_mcd_jav_nor_cic_cze_dgb_mly_tha_amh_tml_igb_yor_azi_rus_eng_uzb_xho_vie_wly_tsw_moo_tsn	-0.541315060350274	-1.29400558994168	0.198867774764078
742	hau_scr_yor_guj_anl_owc_mlt_hin_aze_uzb_zul_bat_ven_rom_eng_bsq_arw_heb_tsw_cnt_svk_nor_cic_lit_moo_ben_est_swa_lda_hun_glc_chh_geo_dut_alb_ukr_pol_tig_amh_urd_fin_fbf_tag_rus_sun_jpn_knd_kor_lat_mol_swt_swe_ind_mcd_sid_mao_mnd_bul_bem_fre_gam_ita_grk_por_slo_qcu_afr_bos_prs_dyu_wly_krd_sod_ger_jav_pan_ewe_cze_tsn_mly_tha_amr_tml_igb_dgb_azi_ctl_spa_tur_akn_vie_aeg_xho_bam_ses	-0.525074828978779	-1.25003834614731	0.214421959002208
743	gam_slo_ewe_scr_sid_amr_heb_bos_azi_tur_akn_ind_dyu_mcd_rom_bsq_cze_aeg_bem_mnd_fre_krd_ses_pan_igb_grk_hun_swt_swa_fin_mol_amh_geo_lit_ben_ger_eng_anl_mlt_alb_est_fbf_sun_svk_bat_jpn_tml_kor_guj_ukr_xho_ctl_tag_pol_wly_mly_cnt_ita_tsw_swe_sod_glc_rus_bul_lat_qcu_prs_spa_por_tsn_owc_afr_hau_arw_mao_hin_yor_dut_lda_jav_tha_chh_knd_dgb_zul_aze_nor_urd_uzb_cic_vie_tig_ven_bam_moo	-0.417732567866632	-0.990196047005768	0.324647616165119
744	mlt_glc_ses_urd_heb_amh_hau_cze_tur_azi_zul_mao_cic_prs_ben_bsq_ger_tig_fbf_mnd_arw_grk_dgb_afr_xho_mol_fin_tsw_lda_est_rom_sod_geo_fre_eng_bos_ita_anl_sid_pol_hun_yor_tag_svk_jav_jpn_tml_kor_rus_swe_akn_ctl_bat_slo_amr_ind_cnt_scr_bem_mcd_gam_lit_nor_dut_bul_qcu_pan_hin_krd_swt_chh_alb_aeg_guj_mly_lat_tsn_por_ven_sun_tha_owc_knd_bam_ewe_aze_spa_ukr_uzb_swa_vie_wly_igb_dyu_moo	0.311238319964416	0.732302373482638	0.465825582288041
745	mlt_glc_akn_spa_sod_hau_owc_fre_azi_uzb_tsn_mao_fbf_bul_alb_bsq_swe_anl_tsw_mnd_guj_scr_zul_mcd_ewe_nor_est_cic_xho_hun_afr_aeg_geo_pan_svk_ger_rus_chh_sid_por_fin_swa_bat_ctl_mly_jpn_tml_kor_cze_krd_lda_lit_tag_ita_wly_ind_cnt_arw_yor_urd_heb_ben_bos_prs_grk_qcu_lat_hin_pol_dgb_gam_dut_amh_rom_sun_slo_bam_ukr_moo_jav_tha_amr_knd_swt_ven_aze_mol_eng_tur_dyu_vie_tig_igb_bem_ses	-0.216388766251863	-0.510856840816517	0.610661891985128
746	sid_bul_bam_hin_heb_anl_aeg_ger_tur_aze_zul_mly_ewe_nor_guj_bsq_slo_gam_swt_mnd_spa_ita_cic_ctl_dgb_glc_est_fbf_swa_fin_scr_chh_geo_eng_ukr_svk_cze_amr_mlt_urd_hun_xho_mao_bos_tag_jpn_knd_kor_afr_lat_yor_dut_jav_krd_wly_sun_cnt_por_dyu_fre_sod_pol_mol_arw_rom_qcu_alb_grk_prs_igb_owc_rus_hau_lit_bat_ben_moo_swe_bem_ind_tha_tig_tml_akn_tsw_uzb_pan_mcd_azi_ses_vie_amh_ven_lda_tsn	-0.527431504894131	-1.25786994375146	0.211587992421809
747	wly_cze_dgb_fre_aeg_amh_hau_ben_tur_aze_tsw_bat_zul_hin_afr_bsq_svk_tig_lda_cnt_pol_mol_ses_guj_bem_lat_hun_dyu_xho_fin_bul_amr_geo_arw_ger_glc_bos_anl_sid_mcd_est_akn_sun_ita_mao_jpn_tml_kor_alb_ukr_ewe_rom_jav_dut_gam_ind_mnd_slo_fbf_scr_mlt_grk_nor_urd_prs_qcu_spa_rus_lit_tsn_heb_eng_owc_ctl_tag_por_moo_krd_cic_mly_tha_sod_knd_ven_yor_uzb_pan_swe_azi_swa_vie_chh_bam_igb_swt	0.0332613273935869	0.0784508894291289	0.937637944371575
748	amh_nor_dyu_bul_wly_aeg_owc_scr_aze_uzb_swt_sun_bam_por_bos_bsq_afr_chh_bem_mnd_ukr_ctl_tsw_arw_tsn_ger_fin_akn_lda_hun_swe_mlt_geo_krd_lat_fre_rus_heb_sid_slo_est_cic_bat_rom_jav_jpn_knd_kor_urd_mcd_dgb_cze_mao_spa_sod_tag_cnt_pan_zul_lit_tig_svk_alb_grk_ben_qcu_dut_pol_glc_ewe_gam_mol_amr_hin_mly_prs_swa_guj_moo_ind_tha_hau_tml_igb_xho_azi_ita_eng_tur_ven_vie_anl_ses_fbf_yor	-0.141968933197389	-0.335427853688035	0.738057840976334
749	gam_grk_dgb_pan_chh_heb_wly_krd_aze_tur_swa_mao_xho_ukr_scr_bsq_cze_amh_igb_cnt_eng_hin_fbf_urd_moo_bos_hun_bam_akn_fin_fre_hau_geo_ctl_dut_slo_bul_anl_tig_ben_est_cic_sun_svk_mly_jpn_knd_kor_prs_nor_lda_rom_ind_swe_mlt_tag_mnd_pol_ses_rus_amr_alb_lat_ger_glc_qcu_afr_ita_guj_yor_sod_spa_sid_mcd_jav_lit_tsw_mol_bem_bat_tha_aeg_tml_tsn_zul_azi_arw_por_uzb_swt_vie_owc_ewe_dyu_ven	-0.290206392503102	-0.686641926686007	0.494016930533294
750	heb_urd_zul_arw_sod_sid_amh_nor_aze_azi_ewe_jav_tsn_slo_mcd_bsq_swe_gam_swa_cnt_pan_afr_dgb_fre_fbf_lat_est_igb_ven_fin_ger_wly_geo_ctl_ben_rom_pol_mlt_amr_bos_hun_tsw_ind_bul_mly_jpn_knd_kor_dut_prs_lda_scr_sun_lit_owc_mao_mnd_ukr_swt_svk_hau_glc_krd_ita_mol_qcu_rus_por_guj_cic_anl_grk_tig_spa_bat_alb_dyu_eng_bam_tag_tha_chh_tml_ses_xho_uzb_cze_hin_tur_akn_vie_aeg_yor_bem_moo	-0.635251101369593	-1.51740569936529	0.132556346908867
751	wly_svk_dyu_nor_sod_sid_gam_krd_tur_azi_swa_mao_cic_swe_rus_bsq_pan_amh_bem_mnd_bos_ita_xho_mcd_lda_lit_hun_yor_igb_est_urd_amr_geo_arw_pol_guj_grk_hau_tig_por_fin_tsn_bat_glc_mly_jpn_knd_kor_afr_mol_bam_lat_tag_slo_owc_jav_cnt_bul_ven_spa_aeg_scr_alb_cze_ben_qcu_eng_dut_ger_zul_anl_hin_mlt_rom_ind_ukr_dgb_prs_tsw_sun_tha_chh_tml_swt_moo_aze_ctl_fre_uzb_ewe_vie_heb_fbf_akn_ses	0.210355478968063	0.496701596890695	0.620571580550729
752	amr_krd_bam_scr_aeg_chh_wly_swe_aze_uzb_swa_bat_dyu_por_ben_bsq_cze_tig_igb_mnd_grk_mol_akn_prs_tsn_dut_fin_yor_moo_est_guj_heb_geo_pan_rus_ctl_hin_sid_sod_lat_hun_ewe_mao_ukr_mly_jpn_tml_kor_mcd_glc_lda_afr_tag_bul_owc_sun_cnt_fre_xho_nor_anl_eng_rom_spa_ita_qcu_arw_svk_ger_ven_amh_slo_hau_lit_ind_bos_dgb_alb_fbf_jav_tha_mlt_knd_tsw_ses_tur_urd_pol_azi_cic_vie_gam_bem_swt_zul	0.257813857361032	0.607015462578839	0.545319796475191
753	amh_fre_fbf_ukr_amr_tig_heb_rus_aze_azi_dyu_mly_bam_bos_arw_bsq_scr_sid_tsn_cnt_slo_nor_yor_mcd_ses_cze_est_swt_moo_fin_guj_sod_geo_svk_mol_swe_dut_wly_hau_ger_hun_akn_jav_lat_ind_jpn_knd_kor_rom_alb_lda_lit_bat_eng_mlt_tag_mnd_por_bem_glc_chh_urd_prs_ben_pol_qcu_pan_hin_bul_igb_aeg_afr_owc_spa_sun_ctl_zul_ita_swa_mao_tha_gam_tml_ven_dgb_uzb_krd_grk_tur_ewe_vie_anl_xho_tsw_cic	-0.0336787637677558	-0.0793332115673104	0.936938047928808
754	gam_nor_akn_lat_sod_aeg_tig_arw_azi_uzb_tsw_jav_zul_spa_bos_bsq_rom_chh_moo_mnd_ben_krd_lda_ger_swt_cze_est_xho_yor_fin_fre_amr_geo_afr_swe_hin_alb_wly_owc_scr_hun_dyu_tag_svk_mly_jpn_knd_kor_guj_por_fbf_glc_ind_grk_hau_sun_cnt_prs_ewe_mcd_sid_pan_mol_ukr_pol_qcu_slo_eng_rus_igb_anl_bul_amh_ctl_bat_lit_cic_dut_bem_mao_tha_heb_tml_dgb_ses_tur_urd_ita_aze_ven_vie_mlt_tsn_swa_bam	0.0545611260075997	0.128557423587492	0.897985461804128
755	amh_dut_tsw_grk_mlt_chh_sid_bul_aze_tur_xho_mly_akn_eng_rus_bsq_hin_heb_tsn_mnd_alb_rom_lda_urd_dyu_svk_hun_swt_swa_est_glc_anl_geo_prs_guj_scr_ger_hau_sod_bos_fin_moo_jav_ita_tag_jpn_knd_kor_fre_spa_ewe_mcd_ind_afr_gam_bat_cnt_ctl_ven_krd_aeg_swe_slo_lit_arw_qcu_ukr_lat_ben_igb_tig_mol_wly_nor_mao_por_bem_cze_bam_sun_tha_owc_tml_fbf_ses_azi_pol_pan_uzb_dgb_vie_amr_cic_zul_yor	0.103415220857004	0.244404983579058	0.807455594674147
756	tig_bos_bem_rom_sod_gam_heb_ctl_aze_azi_bam_tag_tsw_lat_grk_bsq_scr_owc_moo_cnt_slo_guj_swt_nor_xho_ger_fin_tsn_cic_hun_prs_chh_geo_dut_rus_ukr_pol_anl_amh_afr_est_fbf_ind_ben_mly_jpn_tml_kor_fre_swe_ven_mcd_bat_eng_hau_sun_mnd_alb_yor_krd_mlt_pan_arw_svk_spa_qcu_hin_urd_cze_ewe_wly_bul_sid_glc_jav_ita_dyu_mol_zul_mao_tha_amr_knd_swa_ses_uzb_lit_por_tur_akn_vie_aeg_dgb_lda_igb	-0.40527467920321	-0.962701210954951	0.338193993207399
757	mlt_guj_lda_rom_wly_sid_heb_ukr_aze_uzb_tsn_jav_fbf_arw_ben_bsq_spa_tig_igb_mnd_hin_prs_bam_rus_dyu_scr_hun_swa_zul_est_slo_anl_geo_cze_por_ita_alb_aeg_amr_ger_fin_ven_mao_eng_tag_jpn_tml_kor_swe_fre_bem_krd_mly_pan_chh_bat_cnt_bos_moo_mcd_hau_pol_bul_svk_urd_qcu_afr_grk_lit_dgb_gam_nor_amh_glc_sun_mol_yor_lat_cic_ind_tha_owc_knd_xho_swt_tur_dut_ctl_azi_akn_vie_sod_ses_tsw_ewe	-0.498596559278121	-1.18709824109003	0.238212257713712
758	owc_pol_tsw_por_amh_sod_wly_pan_tur_azi_lda_mao_ses_ctl_ben_bsq_ita_tig_dyu_cnt_glc_ger_dgb_bul_swa_cze_hun_moo_bam_fin_lat_gam_geo_nor_arw_eng_guj_anl_mlt_afr_est_yor_mly_urd_tag_jpn_knd_kor_rus_ukr_cic_lit_sun_rom_sid_bat_mnd_grk_fbf_mcd_chh_spa_swe_hin_fre_qcu_mol_scr_dut_xho_amr_alb_hau_prs_jav_krd_ven_svk_swt_ind_tha_aeg_tml_zul_bem_uzb_slo_bos_aze_akn_vie_heb_tsn_igb_ewe	-0.574835308552848	-1.37131895523985	0.173575363927242
759	mlt_rom_yor_bul_amr_anl_wly_fre_azi_uzb_xho_mly_swa_rus_ben_bsq_alb_heb_akn_mnd_lat_grk_ewe_ita_lda_ger_hun_ven_tsn_est_krd_owc_geo_swe_guj_mol_svk_tig_aeg_slo_fin_igb_sun_pol_tag_jpn_knd_kor_afr_lit_moo_ukr_mao_spa_sid_bat_cnt_dut_fbf_arw_gam_por_ctl_glc_cze_qcu_hin_scr_mcd_ses_sod_nor_amh_eng_ind_pan_bem_bos_zul_jav_tha_hau_tml_swt_cic_tur_prs_urd_aze_bam_vie_chh_dyu_tsw_dgb	-0.655176256281317	-1.56770250839672	0.120346974012576
760	amr_ben_cic_ger_aeg_gam_amh_nor_tur_aze_akn_sun_igb_ita_prs_bsq_scr_chh_swt_mnd_afr_por_ewe_ctl_ven_svk_hun_yor_xho_est_mol_anl_geo_eng_lat_mcd_bul_hau_sid_fre_fin_fbf_bat_swe_mly_jpn_knd_kor_grk_slo_tsn_spa_tag_lit_mlt_ind_cnt_dut_swa_alb_wly_krd_rom_glc_cze_qcu_pol_bos_urd_tsw_heb_pan_owc_ukr_mao_guj_lda_hin_zul_jav_tha_sod_tml_dgb_bem_uzb_arw_rus_azi_ses_vie_tig_bam_moo_dyu	-0.279024153000779	-0.661282255654424	0.510066315962012
761	heb_svk_fbf_fre_mlt_amh_sod_grk_aze_azi_dyu_bat_lda_mcd_bul_bsq_lat_owc_ewe_cnt_hin_arw_bem_prs_akn_scr_hun_zul_cic_fin_ctl_hau_geo_swe_lit_mol_ukr_wly_chh_por_est_tsn_sun_spa_tag_jpn_tml_kor_slo_eng_bam_afr_mao_dut_tig_mly_mnd_pol_ven_ger_aeg_rus_bos_nor_krd_qcu_glc_urd_ben_dgb_gam_alb_sid_guj_ind_ita_swt_rom_igb_jav_tha_anl_knd_swa_moo_tur_pan_cze_uzb_xho_vie_amr_ses_tsw_yor	-0.567090322447214	-1.35352332662969	0.179169105890692
762	tig_ita_swt_pan_hau_anl_amh_svk_aze_uzb_ewe_jav_dyu_lat_lit_bsq_urd_gam_bem_mnd_grk_ctl_ven_por_swa_nor_hun_igb_dgb_est_krd_sod_geo_eng_prs_ukr_bos_mlt_heb_rus_fin_akn_mao_scr_ind_jpn_knd_kor_dut_rom_tsw_slo_mly_pol_owc_tag_cnt_afr_moo_mcd_sid_glc_cze_alb_guj_qcu_hin_ben_mol_tsn_amr_spa_aeg_arw_bat_ger_zul_swe_ses_sun_tha_wly_tml_yor_lda_tur_bul_fre_azi_bam_vie_chh_xho_cic_fbf	-0.228812729602737	-0.540582899102394	0.590087472159962
763	sod_cze_ven_bos_gam_aeg_amr_por_aze_tur_moo_jav_bem_ita_afr_bsq_scr_amh_yor_cnt_bul_dut_tsw_nor_swa_arw_est_akn_lda_fin_ben_chh_geo_urd_ger_alb_glc_sid_mlt_svk_hun_ses_ind_mol_bat_jpn_tml_kor_lit_grk_xho_rus_mao_ctl_owc_mly_mnd_mcd_swt_rom_wly_pan_hin_prs_slo_qcu_eng_pol_spa_igb_hau_lat_anl_guj_sun_ukr_fbf_krd_ewe_tag_tha_heb_knd_bam_dgb_azi_swe_fre_uzb_cic_vie_tig_tsn_zul_dyu	-0.275794974785215	-0.651404263369234	0.516392017288875
764	aeg_lat_akn_bul_gam_tig_heb_guj_azi_tur_lda_bat_swa_spa_cze_bsq_urd_amr_dgb_mnd_dut_ben_ewe_rus_ven_krd_hun_tsn_bem_fin_ita_hau_geo_ukr_hin_arw_alb_sid_amh_por_est_dyu_jav_glc_tag_jpn_knd_kor_ger_scr_yor_pol_ind_eng_owc_mao_cnt_mcd_igb_swe_wly_nor_svk_prs_lit_qcu_grk_bos_mol_bam_sod_slo_mlt_ctl_sun_afr_xho_fre_fbf_mly_tha_anl_tml_cic_tsw_aze_pan_rom_uzb_swt_vie_chh_ses_moo_zul	-0.892246422369434	-2.15569050633593	0.033689070275753
765	chh_krd_ven_ukr_tig_gam_sod_arw_azi_tur_ses_sun_igb_urd_hin_bsq_ben_wly_ewe_mnd_mcd_rom_moo_prs_xho_dut_est_bem_swa_hun_por_hau_geo_eng_rus_fre_scr_anl_mlt_guj_fin_tsn_bat_bul_mao_jpn_tml_kor_spa_mol_lda_pan_mly_svk_amh_jav_cnt_ita_tsw_slo_owc_alb_bos_cze_glc_qcu_nor_ger_ctl_bam_aeg_grk_heb_lit_tag_swe_akn_lat_zul_ind_tha_amr_knd_fbf_cic_uzb_pol_afr_aze_dyu_vie_sid_dgb_yor_swt	0.100667076924184	0.237140429908553	0.813069446045451
766	hau_mol_yor_afr_tig_wly_owc_cze_azi_aze_dgb_tag_bem_rom_glc_bsq_pan_chh_bam_mnd_swe_scr_ewe_prs_fbf_krd_est_ven_ses_fin_ben_heb_geo_mcd_eng_fre_guj_sid_gam_lat_hun_swa_ind_grk_jav_jpn_tml_kor_ger_spa_tsw_ctl_bat_slo_amh_sun_cnt_por_cic_bul_aeg_alb_pol_arw_bos_qcu_ukr_dut_ita_akn_amr_hin_sod_nor_mao_urd_lda_rus_moo_mly_tha_mlt_knd_xho_dyu_uzb_svk_lit_tur_tsn_vie_anl_zul_igb_swt	0.00777031246853352	0.0183228788453651	0.985420528738923
767	mlt_slo_xho_rom_aeg_owc_chh_alb_uzb_tur_swa_mly_bam_lit_ita_bsq_lat_gam_tsn_cnt_afr_mol_ses_ger_moo_dut_hun_fbf_yor_est_grk_wly_geo_bul_pan_prs_fre_tig_sid_por_fin_lda_bat_ukr_sun_jpn_tml_kor_eng_hin_dgb_scr_mao_spa_anl_tag_mnd_bos_zul_svk_amh_ben_rus_mcd_pol_qcu_urd_guj_cze_dyu_hau_swe_sod_arw_jav_glc_swt_krd_bem_ind_tha_amr_knd_akn_ewe_azi_nor_ctl_aze_tsw_vie_heb_ven_igb_cic	0.35186669181838	0.829005823200174	0.409223787699429
768	tig_mcd_moo_eng_heb_amr_gam_swe_aze_azi_cic_sun_akn_por_pan_bsq_alb_sod_ewe_mnd_hin_scr_swa_lit_xho_prs_fin_bem_swt_hun_cze_owc_geo_afr_mol_spa_rus_wly_sid_rom_est_tsw_bat_ctl_tag_jpn_tml_kor_guj_ger_ses_arw_ind_ita_mlt_mly_cnt_slo_igb_nor_anl_fre_pol_grk_svk_qcu_ukr_dut_glc_zul_amh_ben_chh_bul_mao_urd_fbf_krd_dyu_jav_tha_hau_knd_yor_ven_uzb_bos_lat_tur_lda_vie_aeg_tsn_bam_dgb	-0.0277051768983651	-0.0652451425461331	0.94811886558691
769	sod_ger_cic_lit_wly_hau_chh_slo_aze_azi_igb_bat_xho_lat_rom_bsq_pol_heb_ewe_mnd_dut_prs_ven_ben_swt_ukr_hun_dgb_tsn_fin_nor_amh_geo_glc_rus_swe_cze_sid_mlt_hin_est_bem_sun_ctl_mly_jpn_knd_kor_urd_grk_akn_svk_mao_guj_anl_jav_cnt_scr_ses_por_aeg_bos_eng_krd_arw_qcu_mol_ita_bul_dyu_amr_alb_owc_fre_ind_afr_yor_spa_tsw_tag_tha_gam_tml_bam_swa_tur_pan_mcd_uzb_moo_vie_tig_zul_lda_fbf	-0.199157854336224	-0.470481981595817	0.639112254897367
770	owc_mcd_bem_slo_sod_sid_anl_rom_aze_tur_swt_ind_cic_fre_ger_bsq_cze_chh_bam_cnt_lat_ita_fbf_pol_lda_svk_fin_zul_dgb_est_nor_heb_geo_grk_por_afr_arw_amh_tig_alb_hun_swa_jav_urd_tag_jpn_knd_kor_mol_swe_moo_krd_bat_pan_amr_mao_mnd_lit_yor_hin_wly_bul_scr_ukr_glc_qcu_rus_spa_bos_tsw_gam_prs_hau_eng_sun_dut_ewe_ctl_ven_mly_tha_aeg_tml_ses_akn_azi_guj_ben_uzb_igb_vie_mlt_tsn_xho_dyu	-0.614694108318605	-1.46903611414156	0.145197604591282
771	heb_nor_ven_grk_hau_gam_amh_rus_uzb_aze_fbf_mao_lda_lit_scr_bsq_bos_amr_dyu_cnt_ukr_pan_xho_ctl_igb_fre_est_moo_ses_fin_arw_wly_geo_guj_ita_por_cze_sid_sod_dut_hun_swt_bat_bul_ind_jpn_knd_kor_eng_mol_cic_lat_tag_hin_aeg_sun_mnd_ben_zul_krd_chh_svk_ger_urd_afr_qcu_prs_glc_rom_ewe_anl_spa_owc_alb_mly_pol_tsw_mcd_swa_jav_tha_mlt_tml_tsn_bam_azi_swe_slo_tur_akn_vie_tig_yor_dgb_bem	0.131421266317221	0.309067127715827	0.757961805455685
772	anl_grk_dyu_spa_amr_gam_chh_afr_uzb_aze_dgb_jav_ven_nor_bul_bsq_mcd_heb_yor_cnt_ukr_glc_bam_ben_tsw_rus_fin_moo_bem_est_ctl_aeg_geo_slo_fre_ita_eng_hau_tig_hin_hun_zul_tag_pol_mly_jpn_knd_kor_pan_ger_xho_dut_sun_rom_sid_bat_mnd_bos_fbf_krd_sod_cze_lit_urd_swe_qcu_mol_alb_por_akn_owc_prs_wly_arw_ind_lat_igb_scr_lda_mao_tha_amh_tml_swt_ses_tur_guj_svk_azi_swa_vie_mlt_ewe_tsn_cic	-0.448990533084556	-1.06692084480924	0.288769443771097
773	aeg_alb_cic_ukr_sid_amr_hau_bul_tur_azi_lda_ind_tsw_rus_bos_bsq_por_amh_fbf_mnd_glc_pol_swa_ctl_zul_guj_est_tsn_yor_hun_mol_chh_geo_prs_lat_arw_spa_heb_sod_krd_fin_xho_tag_urd_jav_jpn_knd_kor_scr_nor_swt_dut_mao_grk_owc_bat_cnt_rom_moo_hin_wly_fre_ger_swe_mcd_qcu_slo_svk_ben_ven_gam_cze_mlt_eng_mly_lit_dyu_afr_bam_sun_tha_tig_tml_akn_ses_uzb_pan_ita_aze_igb_vie_anl_bem_dgb_ewe	-1.07202304908029	-2.63039550892736	0.00998188143856121
774	sid_grk_ven_glc_gam_wly_amh_cze_uzb_aze_moo_tag_tsw_slo_dut_bsq_spa_aeg_bam_mnd_pol_ctl_lda_guj_dyu_ita_hun_akn_swa_est_afr_chh_geo_arw_lat_prs_fre_sod_heb_rus_fin_bem_jav_svk_mao_jpn_tml_kor_bul_mol_igb_ger_ind_por_owc_mly_cnt_eng_tsn_scr_hau_swe_ukr_mcd_lit_qcu_ben_hin_urd_ses_amr_krd_mlt_nor_sun_rom_zul_alb_ewe_bat_tha_anl_knd_swt_fbf_azi_bos_pan_tur_dgb_vie_tig_xho_yor_cic	-0.588255811247909	-1.40435266945097	0.163544815709782
775	wly_guj_ses_arw_heb_owc_tig_lat_tur_aze_bam_bat_xho_lit_eng_bsq_mol_sid_dyu_cnt_scr_hin_tsn_bos_zul_glc_est_tsw_akn_fin_nor_chh_geo_rus_mcd_slo_prs_sod_gam_ita_hun_fbf_tag_urd_mly_jpn_knd_kor_swe_ukr_ven_rom_sun_ctl_anl_ind_mnd_ger_igb_grk_amh_krd_ben_dut_fre_qcu_por_spa_alb_lda_mlt_pan_aeg_pol_jav_svk_ewe_bul_dgb_mao_tha_hau_tml_moo_swt_azi_afr_cze_uzb_swa_vie_amr_yor_bem_cic	0.714041942713223	1.69143940772253	0.0941014381161284
776	owc_cze_moo_guj_mlt_chh_amh_mcd_aze_tur_dgb_tag_lda_grk_ita_bsq_spa_hau_ses_cnt_ukr_rus_bem_scr_tsw_bul_hun_xho_ewe_fin_por_wly_geo_pol_ben_ctl_rom_gam_amr_afr_est_dyu_bat_mol_mly_jpn_tml_kor_fre_svk_akn_nor_mao_lit_aeg_jav_mnd_hin_yor_pan_heb_glc_arw_eng_urd_qcu_ger_bos_prs_swa_sod_slo_sid_lat_ind_swe_igb_krd_cic_sun_tha_anl_knd_swt_bam_uzb_alb_dut_azi_zul_vie_tig_tsn_ven_fbf	0.823887124812072	1.96396166114979	0.0525205776966887
777	mlt_krd_cic_mcd_owc_tig_sod_bos_aze_azi_swa_jav_bem_svk_ita_bsq_afr_anl_igb_mnd_ctl_dut_lda_urd_fbf_guj_hun_tsn_ven_est_ben_sid_geo_scr_glc_ukr_grk_gam_wly_eng_fin_tsw_bat_hin_tag_jpn_knd_kor_fre_ger_zul_pol_sun_por_amr_mly_cnt_alb_bam_lit_amh_prs_cze_mol_arw_qcu_pan_rom_bul_dgb_aeg_spa_hau_swe_ind_nor_ewe_rus_moo_mao_tha_heb_tml_ses_yor_uzb_lat_slo_tur_akn_vie_chh_xho_swt_dyu	0.341891497107185	0.806041314577492	0.422275322682598
778	chh_bul_yor_prs_mlt_anl_sod_spa_uzb_azi_ewe_bat_dyu_eng_krd_bsq_bos_hau_tsn_mnd_glc_pol_ses_lit_moo_urd_fin_cic_bam_hun_ben_tig_geo_slo_swe_cze_fre_owc_wly_por_est_xho_ind_grk_jav_jpn_tml_kor_hin_mol_fbf_rom_mly_ita_sid_tag_cnt_arw_zul_alb_gam_guj_scr_afr_pan_qcu_svk_nor_ger_akn_amh_ctl_heb_lat_sun_ukr_swt_rus_ven_mao_tha_amr_knd_igb_bem_aze_dut_mcd_tur_lda_vie_aeg_tsw_swa_dgb	-0.856138134446647	-2.06594978940659	0.0416145442973601
779	sod_cze_tsn_ita_hau_gam_tig_scr_aze_azi_moo_mao_xho_fre_slo_bsq_grk_aeg_zul_mnd_pol_mol_igb_lat_ses_guj_hun_lda_ven_fin_nor_mlt_geo_eng_arw_rom_svk_heb_sid_ukr_est_bem_bat_swe_tag_jpn_tml_kor_ger_prs_dgb_spa_mly_hin_owc_jav_cnt_ben_cic_pan_wly_ctl_por_glc_lit_qcu_krd_alb_urd_yor_chh_rus_anl_bul_ind_afr_swt_mcd_ewe_sun_tha_amr_knd_tsw_dyu_tur_dut_bos_uzb_akn_vie_amh_swa_bam_fbf	-0.01229907038763	-0.0289762720220617	0.97694560595405
780	hau_scr_ewe_hin_sid_mlt_chh_grk_azi_uzb_ven_sun_dgb_fre_glc_bsq_lit_wly_bam_mnd_guj_pan_tsw_mcd_bem_ben_est_igb_akn_fin_pol_heb_geo_cze_eng_mol_ctl_amr_owc_ukr_hun_cic_mly_rus_ind_jpn_tml_kor_lat_alb_ses_ita_jav_swe_gam_tag_cnt_por_dyu_ger_tig_bul_slo_nor_urd_qcu_prs_spa_dut_tsn_anl_rom_aeg_krd_bat_afr_fbf_svk_swt_mao_tha_sod_knd_zul_yor_aze_bos_arw_tur_lda_vie_amh_xho_swa_moo	-0.0794220979710869	-0.187250509289872	0.851872136449246
781	chh_pol_bam_rom_tig_wly_anl_ger_aze_tur_ses_sun_zul_dut_krd_bsq_rus_amr_dgb_cnt_guj_bos_bem_scr_tsw_alb_est_ven_lda_hun_ita_sod_geo_ukr_pan_fre_cze_mlt_owc_swe_fin_swt_bat_grk_mao_jpn_knd_kor_urd_mcd_dyu_hin_mly_spa_sid_tag_mnd_mol_cic_por_heb_svk_ctl_lit_prs_qcu_lat_ben_bul_igb_amh_afr_aeg_nor_ind_arw_moo_glc_xho_jav_tha_gam_tml_ewe_swa_uzb_slo_eng_azi_fbf_vie_hau_yor_tsn_akn	0.126341235632056	0.297362218189292	0.766853189894137
782	hau_lit_swt_ger_gam_mlt_aeg_fre_azi_tur_dyu_ind_ven_alb_pan_bsq_grk_tig_akn_cnt_pol_rom_ewe_hin_moo_rus_fin_igb_cic_est_guj_amh_geo_slo_mcd_glc_svk_amr_sid_arw_hun_yor_jav_urd_mly_jpn_knd_kor_prs_lat_tsn_ben_bat_ukr_owc_mao_mnd_ctl_ses_afr_wly_spa_scr_ita_por_qcu_nor_swe_krd_bam_anl_dut_chh_cze_sun_mol_bem_bul_swa_tag_tha_sod_tml_xho_tsw_uzb_bos_eng_aze_lda_vie_heb_fbf_dgb_zul	-0.99823516927213	-2.43220657354211	0.0169213830516869
783	heb_lit_akn_bos_sod_amh_anl_guj_tur_uzb_ses_mao_cic_bul_ctl_bsq_ita_owc_ewe_cnt_afr_dut_fbf_scr_tsn_rus_hun_swa_yor_est_ben_hau_geo_slo_por_arw_grk_mlt_gam_prs_fin_tsw_mly_urd_ind_jpn_tml_kor_pol_krd_dyu_spa_jav_alb_wly_tag_mnd_svk_bem_nor_sid_eng_lat_swe_mcd_qcu_ukr_mol_ger_lda_tig_cze_chh_pan_sun_glc_swt_rom_ven_bat_tha_aeg_knd_xho_dgb_aze_fre_hin_azi_igb_vie_amr_bam_moo_zul	-0.914426151675059	-2.21522155430607	0.0291862968569786
784	aeg_mcd_yor_arw_heb_sid_sod_rus_tur_azi_igb_mly_tsn_ben_bos_bsq_afr_tig_moo_mnd_lit_rom_tsw_scr_zul_cze_hun_ewe_fbf_fin_spa_amh_geo_alb_urd_eng_por_amr_hau_pan_est_ven_tag_svk_ind_jpn_tml_kor_krd_ita_ses_fre_sun_guj_chh_jav_cnt_prs_dgb_bul_anl_mol_nor_glc_ukr_qcu_ger_hin_lat_dyu_owc_dut_wly_pol_mao_ctl_akn_swe_swa_bat_tha_gam_knd_lda_cic_aze_slo_grk_uzb_bam_vie_mlt_bem_swt_xho	-0.0598821257821059	-0.14112875394649	0.888073476484528
785	amr_scr_moo_bos_wly_heb_mlt_dut_aze_tur_dgb_sun_tsw_swe_alb_bsq_rus_sid_swt_cnt_ita_pan_dyu_mol_cic_ukr_fin_swa_igb_hun_lat_hau_geo_spa_glc_urd_nor_aeg_sod_pol_est_yor_mly_slo_mao_jpn_knd_kor_ctl_lit_ses_arw_ind_krd_owc_jav_mnd_ben_zul_grk_chh_guj_por_rom_ger_qcu_bul_prs_hin_ewe_amh_fre_gam_cze_bat_mcd_bem_svk_bam_tag_tha_anl_tml_lda_akn_uzb_afr_eng_azi_fbf_vie_tig_ven_xho_tsn	-1.04049639529228	-2.53294813011231	0.0129852419188493
786	heb_krd_tsn_ben_mlt_hau_sod_glc_tur_uzb_zul_bat_dgb_mcd_eng_bsq_guj_amr_ses_mnd_slo_urd_xho_alb_bam_spa_est_tsw_swa_hun_scr_chh_geo_lat_hin_grk_cze_wly_aeg_ukr_fin_dyu_jav_svk_mly_jpn_tml_kor_bos_mol_akn_fre_ind_ger_amh_sun_cnt_pan_moo_swe_owc_pol_bul_ita_lit_qcu_nor_afr_dut_ven_sid_rom_anl_arw_tag_por_yor_prs_igb_mao_tha_tig_knd_ewe_fbf_azi_ctl_rus_aze_swt_vie_gam_bem_lda_cic	-0.684365921107256	-1.638714048284	0.104651718338063
787	mlt_mcd_fbf_fre_owc_chh_hau_dut_aze_azi_cic_bat_dgb_pol_swe_bsq_bos_wly_swa_cnt_krd_ben_dyu_cze_zul_mol_est_igb_bam_fin_ita_gam_geo_slo_eng_arw_grk_heb_amr_bul_hun_akn_mly_por_sun_jpn_tml_kor_rus_nor_xho_rom_mao_prs_tig_tag_mnd_lit_swt_ger_anl_alb_ukr_lat_ctl_qcu_hin_afr_guj_tsw_amh_urd_aeg_spa_ind_pan_ewe_scr_ven_jav_tha_sod_knd_lda_ses_uzb_glc_svk_tur_yor_vie_sid_tsn_moo_bem	-0.107753323003086	-0.253946702279367	0.800097338830391
788	hau_ctl_ven_urd_aeg_owc_amr_grk_tur_uzb_akn_sun_fbf_hin_ukr_bsq_scr_sid_swt_cnt_lat_mol_yor_guj_moo_bul_fin_swa_zul_hun_svk_gam_geo_spa_swe_ger_lit_mlt_wly_slo_est_cic_mao_fre_ind_jpn_knd_kor_nor_arw_dyu_glc_mly_afr_tig_jav_mnd_bos_bem_prs_chh_mcd_rom_por_dut_qcu_pan_eng_krd_ewe_sod_ben_amh_ita_tag_alb_xho_pol_dgb_bat_tha_anl_tml_ses_tsw_aze_cze_rus_azi_bam_vie_heb_igb_tsn_lda	-0.464868220085092	-1.10452253705021	0.272216036483146
789	amr_swe_ewe_pan_chh_sid_amh_glc_uzb_tur_swa_jav_igb_alb_ukr_bsq_ger_tig_lda_mnd_lat_nor_cic_grk_bam_scr_hun_bem_moo_est_fre_owc_geo_eng_ben_pol_hin_heb_anl_bul_fin_dgb_bat_bos_ind_jpn_tml_kor_mol_rom_akn_arw_mao_slo_hau_sun_cnt_prs_ven_spa_wly_urd_ctl_ita_por_qcu_afr_rus_cze_yor_aeg_guj_mlt_mcd_mly_lit_fbf_dut_tsw_tag_tha_gam_knd_zul_ses_aze_krd_svk_azi_xho_vie_sod_tsn_dyu_swt	-0.266697368625613	-0.63048184779	0.529925618519792
790	mlt_mol_yor_rus_aeg_gam_wly_ger_uzb_tur_zul_mly_ven_rom_nor_bsq_pol_anl_moo_cnt_fre_krd_xho_dut_lda_arw_hun_tsn_igb_fin_alb_heb_geo_por_lit_ben_svk_tig_hau_bul_est_dyu_mao_glc_tag_jpn_tml_kor_cze_ukr_dgb_bos_sun_prs_amr_jav_mnd_spa_akn_grk_sid_scr_urd_eng_ctl_qcu_slo_ita_mcd_cic_chh_guj_owc_afr_ind_hin_tsw_pan_swa_bat_tha_amh_knd_swt_ses_aze_swe_lat_azi_ewe_vie_sod_bam_bem_fbf	0.104057058428627	0.245115103925393	0.806907367973253
791	tig_eng_ven_swe_amh_heb_amr_fre_uzb_azi_ses_ind_swt_por_dut_bsq_spa_sod_fbf_mnd_bul_urd_dyu_krd_swa_lit_est_tsn_akn_fin_glc_mlt_geo_mol_arw_prs_alb_sid_anl_grk_hun_bem_mao_cze_sun_jpn_knd_kor_ukr_lat_tsw_pol_bat_afr_hau_mly_cnt_hin_zul_slo_aeg_rom_ben_nor_pan_qcu_rus_ctl_ger_bam_owc_mcd_gam_svk_jav_bos_igb_ita_ewe_tag_tha_wly_tml_cic_dgb_aze_guj_scr_tur_lda_vie_chh_xho_moo_yor	-0.436290689049294	-1.03519350864831	0.303262859458927
792	owc_hin_igb_svk_gam_mlt_wly_spa_uzb_aze_ewe_jav_tsw_por_slo_bsq_swe_chh_cic_cnt_ukr_prs_ven_dut_fbf_eng_est_swa_tsn_fin_krd_amh_geo_ctl_ger_ita_nor_heb_hau_bul_hun_bem_mao_cze_mly_jpn_tml_kor_urd_rus_akn_mcd_bat_guj_sod_ind_mnd_arw_xho_pol_sid_bos_ben_mol_lit_qcu_scr_pan_fre_dyu_amr_lat_aeg_glc_tag_afr_lda_alb_ses_sun_tha_tig_knd_dgb_bam_azi_rom_grk_tur_moo_vie_anl_swt_yor_zul	-0.289710121113054	-0.685486300349385	0.494742274254857
793	amr_scr_xho_swe_chh_gam_mlt_bos_tur_uzb_dyu_jav_dgb_prs_afr_bsq_nor_anl_tsw_cnt_spa_guj_ewe_lit_swt_svk_fin_swa_bem_hun_alb_hau_geo_por_urd_eng_dut_aeg_sid_pan_est_ven_mao_ctl_tag_jpn_knd_kor_slo_hin_lda_arw_mly_ben_heb_ind_mnd_bul_bam_ita_sod_rom_pol_rus_ukr_qcu_cze_glc_lat_zul_tig_mcd_amh_krd_sun_mol_moo_ger_igb_bat_tha_wly_tml_ses_akn_azi_grk_fre_aze_cic_vie_owc_fbf_tsn_yor	-0.707757448934256	-1.69922464519847	0.0926196940517801
794	mlt_ger_moo_eng_sid_aeg_sod_pol_tur_uzb_swa_mly_ewe_slo_arw_bsq_fre_gam_xho_cnt_bos_lit_dgb_hin_fbf_por_fin_bem_akn_est_ukr_hau_geo_rom_pan_scr_grk_heb_owc_rus_hun_dyu_ind_lat_mao_jpn_knd_kor_prs_ctl_tsw_swe_tag_guj_tig_bat_mnd_ita_ses_svk_wly_glc_alb_ben_urd_qcu_bul_cze_dut_cic_anl_spa_chh_mcd_sun_afr_bam_mol_tsn_jav_tha_amh_tml_yor_igb_aze_nor_krd_azi_lda_vie_amr_zul_swt_ven	-0.157801318917288	-0.372978236499056	0.710013390091181
795	gam_lat_dgb_pan_mlt_hau_anl_fre_azi_uzb_igb_mly_lda_arw_ger_bsq_ctl_heb_tsw_cnt_urd_cze_xho_scr_ses_grk_est_cic_bem_fin_ben_amh_geo_mol_lit_bul_afr_amr_aeg_rom_hun_dyu_tag_hin_sun_jpn_tml_kor_alb_swe_swt_por_jav_guj_owc_bat_mnd_dut_moo_svk_wly_slo_ita_nor_prs_qcu_glc_krd_ukr_yor_sod_spa_sid_eng_mao_pol_tsn_rus_ven_ind_tha_tig_knd_swa_ewe_tur_bos_mcd_aze_bam_vie_chh_zul_akn_fbf	-0.193193146053036	-0.455740972223947	0.649638612598365
796	amh_cze_xho_slo_amr_wly_gam_ukr_azi_uzb_fbf_bat_zul_mcd_prs_bsq_ctl_mlt_ses_cnt_hin_alb_tsn_rus_bam_grk_est_ewe_dgb_hun_fre_aeg_geo_bul_eng_urd_guj_tig_owc_ger_fin_swt_mly_scr_ind_jpn_knd_kor_krd_rom_tsw_arw_jav_svk_sid_mao_mnd_por_lda_mol_sod_spa_nor_ben_swe_qcu_dut_ita_pan_dyu_anl_lat_heb_glc_sun_lit_ven_bos_akn_tag_tha_chh_tml_bem_yor_aze_afr_pol_tur_swa_vie_hau_igb_moo_cic	0.0652780207451803	0.153828416060977	0.878078339628858
797	gam_ctl_igb_pol_amr_chh_anl_guj_aze_azi_moo_sun_fbf_fre_grk_bsq_ita_tig_xho_mnd_lit_rom_yor_svk_bem_slo_fin_dgb_ewe_hun_scr_sod_geo_ger_lat_krd_pan_sid_amh_hin_est_ses_ind_rus_mao_jpn_knd_kor_urd_glc_swt_swe_jav_mcd_owc_bat_cnt_prs_tsn_por_aeg_afr_dut_alb_spa_qcu_nor_bos_cze_swa_mlt_arw_hau_bul_mly_ben_lda_mol_dyu_tag_tha_heb_tml_bam_ven_tur_ukr_eng_uzb_tsw_vie_wly_cic_akn_zul	-0.186046325585928	-0.439589439652426	0.661254296260919
798	sod_fre_yor_scr_anl_aeg_amh_cze_aze_uzb_bam_sun_zul_spa_krd_bsq_dut_sid_moo_mnd_rus_afr_tsn_lit_xho_ger_hun_swt_igb_est_mol_heb_geo_prs_rom_arw_grk_chh_tig_ita_fin_fbf_ind_slo_tag_jpn_knd_kor_alb_guj_lda_bul_jav_lat_gam_bat_cnt_bos_bem_hin_hau_glc_urd_svk_nor_qcu_mcd_ctl_ukr_dgb_amr_pan_mlt_pol_mly_swe_tsw_eng_ven_mao_tha_owc_tml_ewe_cic_tur_ben_por_azi_dyu_vie_wly_ses_swa_akn	0.076228641204445	0.179722107915728	0.857761744213879
799	wly_scr_igb_hin_sid_mlt_heb_pol_uzb_tur_xho_ind_bem_pan_afr_bsq_guj_amh_lda_mnd_lit_slo_tsw_fre_akn_eng_est_swa_zul_fin_bos_sod_geo_mol_mcd_ukr_svk_owc_amr_arw_hun_moo_mly_alb_jav_jpn_tml_kor_ctl_urd_fbf_glc_sun_swe_hau_mao_cnt_spa_ses_prs_tig_ger_bul_cze_rus_qcu_dut_por_ita_ven_gam_rom_chh_ben_tag_lat_cic_nor_bam_bat_tha_aeg_knd_yor_dyu_aze_krd_grk_azi_ewe_vie_anl_swt_tsn_dgb	-0.766998258534966	-1.84267795969911	0.0685619161362559
800	amh_lat_ven_por_wly_sod_amr_rus_aze_tur_bam_mly_swa_eng_afr_bsq_prs_aeg_xho_cnt_swe_pol_moo_rom_ewe_fre_hun_ses_akn_est_pan_owc_geo_bos_svk_bul_guj_mlt_anl_lit_fin_lda_mao_glc_jav_jpn_tml_kor_alb_ben_bem_scr_sun_grk_sid_ind_mnd_nor_tsn_dut_chh_mol_krd_ita_slo_qcu_cze_ukr_hin_cic_hau_ger_gam_mcd_tag_ctl_fbf_spa_igb_bat_tha_heb_knd_dgb_zul_azi_arw_urd_uzb_yor_vie_tig_dyu_swt_tsw	-0.807067314201613	-1.94145093936745	0.0552307036077347
801	amr_pol_ven_krd_anl_sod_mlt_scr_uzb_azi_zul_mao_tsw_alb_lit_bsq_ben_owc_tsn_mnd_swe_mcd_lda_ukr_swt_prs_fin_dyu_fbf_est_cze_aeg_geo_spa_svk_dut_por_sid_tig_afr_hun_ses_mly_guj_tag_jpn_tml_kor_bos_rus_igb_arw_ind_pan_amh_jav_cnt_bul_yor_eng_heb_mol_grk_hin_ctl_qcu_nor_urd_slo_xho_gam_glc_hau_ger_sun_rom_moo_fre_bem_bat_tha_chh_knd_swa_akn_tur_ita_lat_aze_dgb_vie_wly_bam_ewe_cic	0.220558011653379	0.518894951055326	0.605066578880984
802	owc_lat_yor_pol_gam_mlt_amr_afr_tur_uzb_zul_bat_bam_mcd_eng_bsq_rom_wly_tsn_mnd_arw_ger_lda_grk_swt_fre_fin_akn_dgb_est_nor_aeg_geo_pan_scr_mol_guj_tig_amh_dut_hun_ses_jav_bul_sun_jpn_tml_kor_glc_bos_moo_rus_mao_spa_hau_mly_cnt_krd_igb_slo_sod_prs_svk_lit_ita_qcu_alb_cze_urd_ewe_chh_ukr_sid_swe_ind_ctl_dyu_ben_fbf_tag_tha_heb_knd_xho_cic_azi_hin_por_aze_ven_vie_anl_bem_tsw_swa	-0.42091604379504	-0.998682854100328	0.320539764277607
803	owc_eng_swt_urd_gam_tig_amh_grk_uzb_tur_bem_ind_ses_ben_prs_bsq_por_wly_moo_mnd_lat_afr_cic_pan_dgb_hin_hun_ewe_fbf_est_glc_anl_geo_ukr_scr_spa_ita_chh_mlt_cze_fin_bam_mao_ger_jav_jpn_tml_kor_guj_arw_igb_pol_bat_rus_aeg_sun_cnt_mcd_tsn_dut_hau_mol_rom_krd_swe_qcu_ctl_svk_bos_ven_amr_lit_sod_fre_mly_slo_tsw_alb_lda_tag_tha_heb_knd_swa_yor_aze_bul_nor_azi_dyu_vie_sid_akn_xho_zul	0.182658578462771	0.429970046087163	0.668212090870151
804	anl_bos_xho_urd_hau_owc_wly_cze_azi_tur_zul_jav_swt_grk_spa_bsq_ger_gam_ven_mnd_fre_hin_bem_mcd_swa_scr_fin_dgb_lda_est_alb_sod_geo_nor_dut_lat_ukr_sid_amh_ctl_hun_ses_mao_guj_sun_jpn_knd_kor_pan_svk_tsw_bul_tag_pol_aeg_ind_cnt_ben_igb_rus_mlt_por_swe_mol_prs_qcu_rom_eng_afr_dyu_heb_lit_amr_arw_mly_ita_moo_slo_bam_bat_tha_chh_tml_tsn_yor_uzb_krd_glc_aze_cic_vie_tig_fbf_akn_ewe	0.685396876714135	1.62244892630279	0.108092567192587
805	amr_rom_moo_krd_sid_tig_mlt_fre_tur_uzb_yor_mly_dgb_grk_ita_bsq_hin_hau_cic_cnt_por_ben_tsn_swe_tsw_eng_fin_bam_swt_hun_ctl_heb_geo_svk_bos_prs_ukr_aeg_owc_afr_est_fbf_ind_lat_tag_jpn_knd_kor_pan_cze_bem_pol_mao_nor_sod_sun_mnd_arw_lda_alb_anl_rus_dut_bul_slo_qcu_mcd_spa_mol_ven_amh_lit_wly_scr_bat_ger_swa_urd_akn_jav_tha_gam_tml_xho_ses_aze_guj_glc_azi_ewe_vie_chh_igb_zul_dyu	-0.194533475621967	-0.459588736937157	0.646884000103445
806	amr_nor_igb_pan_hau_tig_chh_guj_aze_uzb_swa_mao_ses_grk_slo_bsq_lat_wly_dyu_cnt_bul_ctl_xho_ger_swt_alb_hun_tsw_bam_fin_por_anl_geo_swe_fre_rom_afr_gam_mlt_cze_est_yor_tag_hin_ind_jpn_tml_kor_svk_ben_fbf_ukr_mly_scr_amh_sun_mnd_krd_ewe_pol_heb_prs_dut_glc_arw_qcu_rus_urd_spa_tsn_owc_lit_sod_ita_bat_mcd_cic_bos_bem_jav_tha_aeg_knd_zul_dgb_tur_eng_mol_azi_lda_vie_sid_moo_akn_ven	-0.41998165582898	-0.997876611873512	0.320928517590275
807	aeg_lat_xho_spa_heb_wly_mlt_svk_azi_tur_moo_ind_lda_slo_nor_bsq_guj_anl_akn_mnd_hin_cze_ven_swe_dyu_lit_est_ewe_igb_hun_alb_owc_geo_pol_grk_bul_ita_amh_gam_rom_fin_bam_bat_krd_sun_jpn_knd_kor_bos_ctl_cic_prs_mao_arw_amr_tag_cnt_ger_tsw_glc_chh_scr_pan_eng_fre_qcu_ben_mol_ukr_fbf_tig_dut_sid_rus_jav_afr_swa_urd_yor_mly_tha_sod_tml_dgb_tsn_uzb_mcd_por_aze_ses_vie_hau_zul_swt_bem	-0.689378902372402	-1.65067038420196	0.102179177297108
808	tig_nor_zul_alb_mlt_heb_amr_swe_uzb_aze_lda_mao_bam_dut_krd_bsq_mol_sod_tsn_mnd_lit_spa_ewe_ben_fbf_rus_hun_yor_ses_fin_arw_chh_geo_grk_ger_rom_slo_sid_owc_prs_est_bem_sun_eng_ind_jpn_knd_kor_bul_mcd_xho_guj_jav_pol_anl_bat_cnt_hin_swa_ukr_amh_svk_glc_bos_ctl_qcu_cze_ita_por_akn_aeg_lat_hau_afr_mly_fre_swt_urd_tsw_tag_tha_wly_tml_ven_moo_tur_scr_pan_azi_dgb_vie_gam_dyu_cic_igb	0.267154294060481	0.628769719982113	0.531041157331309
809	amr_bos_tsw_grk_sid_sod_amh_fre_tur_uzb_fbf_ind_bam_cze_hin_bsq_nor_chh_bem_cnt_eng_ita_zul_svk_xho_rus_est_moo_akn_hun_ger_owc_geo_mol_ctl_bul_ben_aeg_heb_krd_fin_ses_bat_afr_sun_jpn_tml_kor_prs_pan_dgb_urd_tag_por_hau_mly_mnd_scr_tsn_arw_tig_glc_lat_swe_slo_qcu_guj_pol_mcd_ven_mlt_rom_gam_spa_mao_ukr_swa_alb_yor_jav_tha_wly_knd_igb_cic_azi_dut_lit_aze_lda_vie_anl_swt_ewe_dyu	-0.564309699206904	-1.34546296619667	0.181747120221932
810	sod_urd_cic_afr_hau_chh_amh_rus_tur_aze_tsw_sun_ses_ita_ger_bsq_eng_sid_igb_mnd_pan_slo_swa_nor_moo_hin_est_akn_fbf_hun_pol_gam_geo_prs_lit_por_grk_wly_amr_arw_fin_bem_mly_cze_bat_jpn_tml_kor_fre_ben_bam_ukr_tag_mcd_tig_jav_cnt_bul_ven_scr_aeg_alb_ctl_svk_lat_qcu_rom_bos_guj_ewe_mlt_dut_anl_swe_mao_glc_lda_mol_tsn_ind_tha_owc_knd_dgb_yor_azi_krd_spa_uzb_swt_vie_heb_xho_dyu_zul	0.326817851449089	0.770421395812249	0.443002707565138
811	aeg_arw_fbf_ben_amr_sid_wly_pol_uzb_tur_igb_tag_zul_bul_afr_bsq_por_owc_akn_mnd_slo_cze_ven_urd_cic_scr_fin_ewe_swt_est_alb_hau_geo_prs_mcd_ger_hin_chh_heb_eng_hun_ses_sun_nor_ind_jpn_knd_kor_swe_guj_xho_ita_mly_ukr_anl_mao_cnt_mol_swa_pan_mlt_ctl_glc_svk_dut_qcu_krd_fre_grk_yor_amh_rus_gam_lit_bat_lat_tsw_spa_bem_jav_tha_sod_tml_moo_tsn_aze_rom_bos_azi_lda_vie_tig_dyu_dgb_bam	0.231387827524488	0.54496804222866	0.587080026653809
812	chh_guj_swa_ben_gam_anl_sid_hin_tur_azi_dgb_bat_yor_nor_pol_bsq_rom_aeg_igb_cnt_arw_bos_lda_rus_moo_alb_hun_cic_tsw_est_ctl_sod_geo_por_urd_grk_fre_amh_heb_spa_fin_bam_jav_glc_mao_jpn_tml_kor_swe_bul_ven_mol_ind_lat_tig_tag_mnd_ukr_xho_pan_hau_mcd_lit_cze_scr_qcu_eng_afr_ita_dyu_amr_svk_wly_krd_mly_dut_bem_slo_swt_sun_tha_mlt_knd_zul_ses_uzb_prs_ger_aze_ewe_vie_owc_akn_tsn_fbf	-0.47930108597865	-1.13929440265199	0.257506396916194
813	hau_lit_lda_eng_heb_gam_sid_lat_azi_uzb_swa_mao_tsn_dut_alb_bsq_scr_wly_dgb_mnd_slo_krd_ven_ita_tsw_ctl_est_swt_cic_hun_por_amh_geo_glc_spa_grk_afr_chh_owc_ben_fin_dyu_ind_mol_sun_jpn_knd_kor_guj_bul_ewe_swe_jav_fre_tig_tag_cnt_bos_yor_pol_anl_ukr_mcd_urd_nor_qcu_cze_rus_rom_xho_aeg_arw_mlt_hin_bat_pan_akn_prs_moo_mly_tha_amr_tml_zul_bam_tur_svk_ger_aze_ses_vie_sod_fbf_igb_bem	0.267987837755077	0.630849387826497	0.529686305249874
814	sod_scr_fbf_krd_chh_mlt_wly_alb_azi_tur_bem_sun_ewe_swe_pan_bsq_grk_amr_ses_cnt_ctl_mcd_tsn_bul_igb_prs_est_yor_lda_hun_dut_aeg_geo_mol_lit_hin_nor_heb_owc_ukr_fin_akn_tag_ita_mly_jpn_knd_kor_urd_fre_ven_ben_jav_afr_tig_bat_mnd_lat_dgb_bos_amh_rom_arw_pol_svk_qcu_glc_eng_cze_bam_sid_guj_hau_spa_mao_slo_tsw_por_moo_ind_tha_gam_tml_swt_swa_uzb_ger_rus_aze_cic_vie_anl_zul_dyu_xho	-0.818911851345096	-1.97904936955443	0.0507680618623278
815	owc_nor_cic_scr_chh_hau_sod_arw_aze_uzb_dyu_mly_xho_svk_prs_bsq_bos_gam_ses_cnt_glc_guj_swt_fre_bem_spa_hun_ewe_tsn_est_pol_sid_geo_mol_hin_alb_mcd_anl_heb_por_fin_moo_sun_urd_ind_jpn_knd_kor_pan_ita_tsw_cze_bat_ctl_tig_jav_mnd_slo_bam_grk_amh_lit_swe_bul_rus_qcu_ben_lat_dut_lda_wly_afr_aeg_ukr_mao_krd_dgb_eng_igb_tag_tha_amr_tml_akn_yor_azi_ger_rom_tur_ven_vie_mlt_zul_swa_fbf	-0.707843982138016	-1.7006269157573	0.0923548374336407
816	tig_mol_dyu_svk_amh_chh_anl_krd_aze_tur_moo_mly_igb_lit_nor_bsq_alb_gam_bem_mnd_pol_slo_ewe_scr_yor_glc_est_akn_ven_hun_por_owc_geo_swe_rus_ctl_fre_hau_aeg_lat_fin_fbf_tag_guj_ind_jpn_knd_kor_bul_ger_zul_ita_bat_urd_heb_jav_cnt_eng_bam_dut_sod_cze_rom_spa_afr_qcu_bos_grk_ukr_tsw_wly_pan_sid_ben_sun_arw_dgb_prs_lda_mao_tha_mlt_tml_cic_ses_uzb_mcd_hin_azi_swa_vie_amr_tsn_xho_swt	-0.421457530261393	-1.00088579764454	0.319479145982958
817	amh_ben_tsn_ctl_gam_owc_heb_por_tur_uzb_ewe_jav_swt_cze_alb_bsq_mcd_mlt_xho_mnd_ger_arw_bam_bos_cic_mol_est_ses_dgb_hun_pan_amr_geo_prs_fre_rus_guj_chh_anl_krd_fin_dyu_ind_slo_mly_jpn_tml_kor_nor_glc_moo_swe_tag_lit_wly_sun_cnt_hin_yor_eng_sod_dut_pol_ukr_svk_qcu_ita_spa_grk_tsw_aeg_rom_sid_afr_mao_scr_ven_bul_akn_bat_tha_tig_knd_swa_zul_aze_urd_lat_azi_bem_vie_hau_fbf_lda_igb	-0.720251346066246	-1.73036270882698	0.0868824997023111
818	sid_ukr_xho_bos_amh_aeg_hau_pol_azi_aze_moo_sun_fbf_lat_pan_bsq_fre_gam_yor_mnd_guj_urd_dyu_bul_lda_ctl_hun_ven_zul_fin_rom_mlt_geo_alb_grk_ben_ger_tig_anl_krd_est_bam_tag_afr_mao_jpn_knd_kor_swe_ita_ses_rus_mly_scr_owc_bat_cnt_dut_bem_mol_wly_slo_glc_lit_mcd_qcu_cze_nor_arw_tsw_chh_spa_sod_por_jav_eng_ewe_svk_dgb_ind_tha_amr_tml_akn_swt_tur_hin_prs_uzb_swa_vie_heb_igb_cic_tsn	-1.07563981303092	-2.63459188872853	0.00986795191795401
819	chh_ita_dgb_hin_mlt_gam_sid_guj_uzb_azi_swt_jav_cic_spa_scr_bsq_pol_aeg_akn_cnt_krd_rus_moo_ben_bem_bul_fin_ven_ses_est_mol_amr_geo_grk_alb_por_fre_sod_owc_arw_hun_ewe_tag_swe_mly_jpn_knd_kor_cze_slo_tsw_ger_bat_mcd_hau_sun_mnd_lit_swa_eng_tig_lat_bos_svk_ctl_qcu_glc_dut_rom_fbf_heb_afr_anl_prs_mao_urd_dyu_ukr_igb_ind_tha_wly_tml_bam_zul_aze_pan_nor_tur_xho_vie_amh_yor_lda_tsn	0.412216648479866	0.972849834104882	0.333151524584165
820	amh_lat_swt_alb_amr_heb_tig_mol_uzb_azi_dgb_jav_akn_grk_arw_bsq_afr_aeg_igb_cnt_rom_fre_xho_slo_cic_bos_fin_bem_dyu_hun_scr_hau_geo_hin_svk_eng_por_anl_sid_ger_est_fbf_sun_swe_tag_jpn_knd_kor_lit_prs_moo_dut_mao_ctl_owc_ind_mnd_pol_ven_nor_mlt_spa_pan_urd_krd_qcu_bul_guj_mcd_tsn_sod_ita_gam_ben_mly_ukr_ses_cze_lda_bat_tha_wly_tml_swa_ewe_tur_rus_glc_aze_yor_vie_chh_zul_bam_tsw	-0.761218010453218	-1.83065935159035	0.0703539826112764
821	sod_swe_ses_grk_chh_heb_mlt_rom_tur_aze_bam_mly_tsw_slo_pan_bsq_spa_wly_moo_mnd_dut_alb_dyu_urd_swt_pol_est_ven_igb_hun_lat_amh_geo_mcd_prs_arw_svk_amr_aeg_ita_fin_bem_tag_cze_jav_jpn_knd_kor_hin_nor_yor_afr_ind_scr_owc_mao_cnt_ben_akn_guj_anl_bos_mol_lit_ctl_qcu_bul_krd_glc_dgb_sid_ukr_hau_por_sun_ger_xho_eng_lda_bat_tha_tig_tml_tsn_ewe_azi_rus_fre_uzb_cic_vie_gam_zul_swa_fbf	-0.187610020410171	-0.442916064987222	0.658854982889957
822	amh_alb_moo_ita_heb_sid_aeg_fre_azi_tur_ven_tag_cic_svk_bos_bsq_rom_mlt_igb_mnd_hin_nor_lda_por_yor_eng_est_akn_swa_fin_afr_hau_geo_swe_slo_rus_scr_owc_amr_guj_hun_ses_bat_lat_ind_jpn_tml_kor_arw_ben_swt_bul_sun_krd_wly_mly_cnt_mol_tsn_pan_gam_cze_dut_lit_prs_qcu_ger_mcd_ukr_dyu_chh_glc_sod_grk_mao_pol_zul_ctl_dgb_jav_tha_tig_knd_ewe_bem_aze_spa_urd_uzb_xho_vie_anl_fbf_bam_tsw	-0.577606780338937	-1.38033594288347	0.170792134796808
823	amh_por_dgb_ctl_owc_tig_gam_rom_uzb_azi_fbf_mao_zul_alb_guj_bsq_ita_aeg_tsw_mnd_ben_nor_yor_dut_moo_bos_est_swt_ses_hun_urd_heb_geo_scr_mol_slo_svk_hau_sod_pan_fin_xho_sun_eng_mly_jpn_knd_kor_arw_pol_tsn_krd_ind_fre_sid_bat_cnt_hin_ewe_glc_amr_lit_grk_afr_ukr_qcu_swe_cze_mcd_lda_wly_lat_chh_ger_jav_spa_swa_prs_bem_tag_tha_mlt_tml_akn_bam_tur_bul_rus_aze_cic_vie_anl_ven_igb_dyu	-0.834081512055828	-2.01505763144459	0.0467856392667958
824	wly_rus_tsw_ita_tig_sid_chh_nor_tur_uzb_ses_ind_lda_mol_spa_bsq_alb_owc_yor_cnt_ben_krd_ewe_por_moo_swe_hun_akn_cic_est_scr_aeg_geo_grk_cze_glc_svk_hau_gam_slo_fin_swt_sun_mcd_bat_jpn_knd_kor_hin_bul_igb_lat_mao_afr_heb_mly_mnd_eng_dgb_pol_sod_bos_fre_urd_arw_qcu_lit_pan_prs_bem_anl_dut_amh_ger_jav_ctl_zul_ukr_ven_tag_tha_mlt_tml_xho_tsn_aze_rom_guj_azi_swa_vie_amr_fbf_dyu_bam	-0.0899151140154457	-0.212213100758124	0.832405205313344
825	chh_nor_ses_pan_anl_amr_mlt_pol_tur_uzb_cic_bat_zul_arw_prs_bsq_dut_wly_yor_mnd_rus_hin_fbf_afr_igb_grk_fin_swa_ewe_hun_rom_owc_geo_spa_krd_ben_svk_sod_gam_bul_est_tsw_tag_cze_jav_jpn_tml_kor_ctl_por_xho_scr_mly_alb_heb_mao_cnt_ukr_bam_fre_tig_glc_lat_ger_mcd_qcu_lit_mol_eng_dgb_sid_urd_amh_ita_sun_guj_lda_bos_ven_ind_tha_hau_knd_akn_dyu_azi_swe_slo_aze_bem_vie_aeg_swt_tsn_moo	-0.228076331301524	-0.538799977603034	0.591312305022557
826	anl_ita_lda_spa_tig_chh_aeg_scr_tur_aze_bam_mly_xho_alb_krd_bsq_urd_gam_cic_cnt_glc_dut_bem_eng_tsw_por_fin_dyu_yor_est_swe_hau_geo_bos_bul_pol_mol_mlt_sid_nor_hun_fbf_sun_hin_ind_jpn_knd_kor_rus_prs_ven_mcd_mao_lit_wly_tag_mnd_pan_swa_slo_amh_grk_ctl_arw_fre_qcu_lat_guj_ben_akn_owc_ukr_heb_ger_bat_afr_dgb_rom_igb_jav_tha_sod_tml_moo_zul_uzb_svk_cze_azi_tsn_vie_amr_ewe_swt_ses	-0.408566143573711	-0.970785806318402	0.334173047451088
827	anl_lat_igb_mcd_heb_mlt_sid_rom_azi_aze_xho_ind_ewe_hin_urd_bsq_spa_wly_dgb_cnt_pol_bos_swa_nor_moo_bul_est_dyu_zul_fin_mol_owc_geo_ctl_grk_svk_arw_sod_gam_eng_hun_ses_tag_lit_mao_jpn_knd_kor_glc_guj_tsn_ger_jav_cze_chh_mly_mnd_dut_tsw_prs_tig_swe_alb_ben_fre_qcu_rus_slo_krd_yor_amr_scr_amh_ita_sun_ukr_fbf_afr_bem_bat_tha_aeg_tml_cic_swt_uzb_pan_por_tur_bam_vie_hau_ven_akn_lda	-0.545498557715556	-1.29907439944721	0.197129890859573
828	wly_rus_tsn_fre_heb_chh_amh_slo_azi_uzb_bam_ind_cic_cze_bos_bsq_rom_sid_xho_cnt_ita_lat_moo_guj_ven_prs_hun_yor_swt_fin_mol_sod_geo_alb_ctl_arw_lit_aeg_mlt_scr_est_lda_mly_ben_mao_jpn_tml_kor_glc_por_akn_dut_tag_nor_amr_jav_mnd_ger_fbf_pol_hau_hin_bul_mcd_spa_qcu_svk_urd_afr_ses_anl_ukr_gam_swe_bat_grk_swa_eng_bem_sun_tha_tig_knd_zul_dyu_aze_pan_krd_tur_tsw_vie_owc_dgb_igb_ewe	0.138066906122963	0.325635831407701	0.74543142828413
829	sod_bos_ven_slo_gam_amh_heb_rus_aze_azi_yor_ind_cic_prs_ger_bsq_rom_owc_bam_mnd_swe_ben_bem_eng_xho_ctl_hun_igb_dyu_est_por_sid_geo_pan_mol_pol_fre_anl_chh_hin_fin_tsw_sun_guj_jav_jpn_knd_kor_urd_bul_fbf_mcd_bat_glc_hau_tag_cnt_ukr_zul_svk_mlt_nor_krd_dut_cze_qcu_afr_alb_arw_ewe_aeg_grk_wly_lat_mly_scr_tsn_lit_lda_mao_tha_amr_tml_swt_moo_tur_spa_ita_uzb_akn_vie_tig_ses_swa_dgb	0.135475786947681	0.319145064873468	0.750332247186642
830	heb_cze_lda_rom_hau_wly_gam_bos_tur_uzb_ses_bat_zul_hin_rus_bsq_scr_owc_akn_mnd_svk_eng_tsw_bul_swa_pol_est_bem_swt_fin_ger_amr_geo_ben_urd_dut_afr_tig_aeg_mol_hun_dyu_ind_spa_sun_jpn_knd_kor_guj_ctl_dgb_grk_mly_lat_amh_mao_cnt_ukr_ewe_nor_sod_swe_arw_prs_fre_qcu_lit_glc_ita_fbf_chh_por_mlt_krd_jav_slo_cic_pan_ven_tag_tha_anl_tml_igb_tsn_azi_alb_mcd_aze_moo_vie_sid_yor_bam_xho	-0.462671733619696	-1.09867312827643	0.274746860734449
831	heb_bos_akn_pan_sod_aeg_tig_mcd_tur_aze_ven_jav_bem_glc_ukr_bsq_dut_sid_moo_mnd_fre_nor_bam_afr_lda_guj_hun_swa_ewe_est_hin_owc_geo_eng_por_urd_rus_anl_chh_rom_fin_cic_mly_prs_bat_jpn_tml_kor_ger_krd_ses_svk_tag_lat_amr_sun_cnt_mol_dyu_ctl_hau_cze_arw_swe_pol_qcu_slo_alb_ita_dgb_gam_grk_mlt_ben_ind_lit_swt_scr_fbf_mao_tha_wly_knd_yor_xho_uzb_spa_bul_azi_tsn_vie_amh_igb_zul_tsw	-0.375567797462769	-0.890859332376424	0.375303585003393
832	sid_prs_dgb_fre_amr_mlt_gam_urd_azi_aze_ven_mao_swt_spa_pan_bsq_arw_anl_lda_cnt_ctl_dut_tsn_lit_igb_swe_fin_moo_akn_hun_alb_wly_geo_ukr_guj_rus_krd_heb_amh_por_est_xho_sun_ita_jav_jpn_tml_kor_nor_svk_swa_hin_tag_rom_owc_bat_mnd_lat_cic_glc_tig_eng_mcd_scr_grk_qcu_pol_slo_bul_yor_sod_ben_chh_ger_mly_mol_bem_afr_fbf_ind_tha_hau_knd_dyu_tsw_tur_cze_bos_uzb_ewe_vie_aeg_zul_ses_bam	-0.12941023701689	-0.305560598581288	0.76062211455519
833	tig_spa_lda_ger_sid_sod_hau_alb_azi_uzb_moo_mly_ewe_scr_krd_bsq_mol_heb_bem_mnd_bos_ctl_bam_svk_ses_urd_hun_zul_yor_est_guj_wly_geo_ben_eng_por_glc_mlt_aeg_dut_fin_tsn_mao_afr_sun_jpn_tml_kor_cze_ita_dgb_ukr_jav_grk_owc_tag_cnt_fre_tsw_arw_gam_swe_lit_mcd_hin_qcu_lat_bul_slo_swt_chh_pol_amr_rom_ind_rus_cic_pan_ven_bat_tha_amh_knd_igb_xho_aze_nor_prs_tur_dyu_vie_anl_fbf_akn_swa	-0.476356271580569	-1.13140078713462	0.260795489231598
834	heb_ger_fbf_glc_amr_tig_hau_urd_uzb_azi_yor_bat_dyu_pol_nor_bsq_ben_anl_akn_mnd_cze_ukr_lda_slo_ewe_bul_est_zul_bem_fin_mcd_sid_geo_lat_svk_rus_dut_amh_mlt_scr_hun_bam_sun_grk_jav_jpn_tml_kor_por_rom_swt_afr_tag_pan_sod_mao_cnt_swe_ses_ctl_gam_guj_lit_spa_mol_qcu_ita_hin_bos_moo_owc_prs_wly_krd_ind_alb_cic_eng_swa_mly_tha_chh_knd_tsn_ven_aze_fre_arw_tur_xho_vie_aeg_tsw_dgb_igb	-0.984220460915362	-2.39810938113525	0.0184769641888741
835	wly_krd_tsw_guj_tig_heb_mlt_fre_uzb_azi_dyu_jav_ses_scr_glc_bsq_alb_anl_fbf_mnd_hin_bos_moo_lat_swt_spa_fin_cic_tsn_hun_afr_amr_geo_urd_swe_ita_mcd_amh_gam_rom_est_xho_tag_dut_mao_jpn_knd_kor_pol_slo_igb_rus_sun_grk_sod_mly_cnt_bul_akn_ctl_aeg_mol_prs_ger_nor_qcu_pan_arw_por_zul_sid_lit_chh_eng_bat_svk_lda_cze_yor_ind_tha_hau_tml_ewe_ven_tur_ukr_ben_aze_bem_vie_owc_swa_dgb_bam	-0.214474803565599	-0.506076980678165	0.614000163280184
836	aeg_pan_yor_mol_chh_hau_sod_pol_tur_azi_ven_sun_moo_swe_por_bsq_cze_tig_ses_mnd_guj_hin_ewe_rom_tsw_bos_fin_bam_dyu_hun_afr_wly_geo_ger_eng_arw_glc_amh_anl_mcd_est_dgb_jav_prs_mao_jpn_tml_kor_svk_grk_zul_fre_tag_ben_mlt_mly_cnt_dut_swt_slo_owc_lit_nor_rus_ukr_qcu_spa_krd_urd_swa_gam_lat_heb_ctl_ind_bul_igb_ita_xho_bat_tha_sid_knd_fbf_tsn_aze_alb_scr_uzb_bem_vie_amr_cic_akn_lda	-0.622174293923355	-1.48723491803599	0.140335483698881
837	sod_bul_ewe_rus_hau_mlt_anl_guj_uzb_azi_ses_mao_akn_rom_urd_bsq_ger_sid_tsw_cnt_grk_ben_swa_afr_dgb_bos_est_lda_bem_fin_ita_amr_geo_slo_lit_pol_svk_owc_chh_ctl_hun_swt_bat_hin_jav_jpn_knd_kor_pan_lat_tsn_swe_tag_prs_aeg_sun_mnd_arw_fbf_alb_wly_fre_krd_mcd_spa_qcu_nor_dut_por_igb_tig_ukr_heb_scr_mly_glc_xho_mol_bam_ind_tha_amh_tml_yor_zul_tur_cze_eng_aze_dyu_vie_gam_moo_cic_ven	-0.022957498407397	-0.0540393710694691	0.957019713333887
838	tig_ukr_swa_urd_wly_chh_amh_ger_uzb_tur_ewe_ind_ses_prs_arw_bsq_spa_sod_zul_cnt_eng_hin_igb_cze_bam_krd_hun_ven_yor_est_lat_aeg_geo_guj_afr_pol_ben_anl_sid_svk_fin_moo_mly_slo_jav_jpn_tml_kor_glc_nor_lda_ita_mao_mcd_hau_sun_mnd_ctl_xho_alb_heb_por_rom_scr_rus_qcu_dut_grk_bul_dgb_owc_mol_gam_fre_bat_swe_akn_lit_tsw_tag_tha_amr_knd_cic_fbf_azi_pan_bos_aze_bem_vie_mlt_tsn_dyu_swt	-1.11233811808321	-2.72813124537044	0.00761550204105177
839	gam_grk_bam_glc_chh_owc_sid_mcd_tur_uzb_tsn_sun_akn_alb_cze_bsq_mol_anl_ewe_cnt_dut_pol_moo_por_bem_slo_hun_dgb_zul_fin_rom_sod_geo_ger_ctl_eng_afr_amh_wly_lat_est_ven_jav_ita_mly_jpn_tml_kor_ben_urd_yor_bos_mao_ukr_heb_tag_mnd_fre_igb_scr_amr_lit_guj_bul_arw_qcu_krd_rus_prs_xho_aeg_swe_tig_svk_bat_nor_ses_spa_dyu_ind_tha_hau_knd_swa_swt_aze_hin_pan_azi_cic_vie_mlt_tsw_lda_fbf	-0.254781108343501	-0.602617578960268	0.548229752246079
840	chh_ctl_xho_arw_amr_hau_aeg_rus_tur_uzb_bam_mly_yor_urd_afr_bsq_lat_tig_dgb_mnd_cze_svk_fbf_nor_cic_pan_fin_zul_moo_est_spa_heb_geo_bos_prs_slo_fre_amh_anl_dut_hun_ses_ind_eng_mao_jpn_tml_kor_hin_krd_lda_alb_jav_scr_sid_tag_cnt_guj_swa_ukr_wly_rom_mcd_mol_ita_qcu_ger_lit_por_tsw_owc_pol_sod_ben_sun_bul_dyu_swe_tsn_bat_tha_mlt_knd_ewe_igb_azi_glc_grk_aze_akn_vie_gam_bem_swt_ven	-0.519656448812332	-1.23634653117891	0.219443160702407
841	heb_rom_bam_guj_sid_sod_amh_pan_uzb_tur_cic_ind_ven_ctl_alb_bsq_nor_gam_lda_cnt_rus_urd_igb_glc_dyu_por_est_tsw_ses_fin_dut_aeg_geo_grk_spa_ben_cze_wly_mlt_bul_hun_fbf_tag_fre_mly_jpn_knd_kor_pol_mcd_swt_eng_bat_krd_chh_mao_mnd_ita_swa_ukr_owc_arw_afr_scr_slo_qcu_hin_swe_prs_moo_hau_lat_anl_bos_sun_svk_zul_mol_ewe_jav_tha_amr_tml_xho_yor_azi_ger_lit_aze_akn_vie_tig_bem_dgb_tsn	-0.361711134051517	-0.856490230602429	0.393928208525416
842	hau_nor_ses_prs_aeg_sid_sod_urd_azi_aze_lda_jav_cic_scr_bul_bsq_ben_mlt_bem_mnd_alb_rom_swa_pan_zul_afr_fin_fbf_dyu_hun_eng_anl_geo_bos_svk_arw_swe_amr_chh_ukr_est_swt_ind_ita_mao_jpn_tml_kor_ctl_lat_ven_glc_mly_slo_owc_bat_cnt_hin_tsw_lit_tig_guj_por_pol_mcd_qcu_rus_fre_mol_yor_wly_dut_gam_spa_tag_grk_bam_cze_akn_sun_tha_heb_knd_ewe_dgb_tur_ger_krd_uzb_igb_vie_amh_tsn_xho_moo	-0.13925839528582	-0.328361452409734	0.743376566379765
843	mlt_lit_fbf_ger_tig_chh_owc_slo_azi_tur_tsw_mao_ses_swe_por_bsq_alb_aeg_igb_cnt_ctl_fre_zul_pan_cic_scr_est_dgb_xho_hun_cze_anl_geo_mol_svk_bos_arw_sid_hau_lat_fin_lda_jav_grk_bat_jpn_tml_kor_spa_rus_dyu_ukr_sun_hin_sod_tag_mnd_bul_akn_ben_amr_guj_eng_prs_urd_qcu_pol_mcd_rom_bam_heb_krd_amh_dut_mly_afr_ven_nor_swa_ind_tha_wly_knd_ewe_moo_aze_ita_glc_uzb_yor_vie_gam_swt_tsn_bem	-0.0395184103336495	-0.0931269012758993	0.926003075215163
844	owc_arw_ses_krd_chh_mlt_heb_bul_azi_uzb_ven_mao_zul_pan_bos_bsq_glc_wly_akn_cnt_hin_lit_ewe_rom_igb_ger_hun_bem_swt_est_grk_amh_geo_ita_ben_scr_svk_hau_gam_nor_fin_swa_tag_mol_ind_jpn_knd_kor_rus_eng_bam_prs_bat_mcd_anl_jav_mnd_afr_dyu_por_sid_urd_guj_spa_alb_qcu_pol_slo_ctl_tsn_sod_swe_aeg_lat_mly_ukr_dgb_cze_lda_sun_tha_amr_tml_cic_yor_aze_fre_dut_tur_tsw_vie_tig_xho_fbf_moo	0.0907461953600465	0.213423923542651	0.831463500304529
845	heb_arw_zul_por_gam_sod_amr_ita_aze_azi_ses_bat_igb_swe_ukr_bsq_spa_chh_swt_cnt_mcd_lit_fbf_slo_tsn_alb_hun_akn_swa_fin_ben_amh_geo_grk_pol_pan_ctl_mlt_aeg_rus_est_bem_mly_krd_tag_jpn_knd_kor_lat_svk_ewe_glc_sun_nor_wly_jav_mnd_prs_moo_mol_owc_urd_eng_hin_ger_qcu_scr_afr_cze_ven_hau_guj_anl_bos_mao_rom_xho_dut_bam_ind_tha_sid_tml_yor_dgb_uzb_fre_bul_tur_dyu_vie_tig_cic_lda_tsw	-0.177197217360493	-0.417956459171149	0.676942416919911
846	owc_pan_cic_dut_anl_chh_hau_lat_azi_tur_tsn_sun_bam_ben_guj_bsq_slo_sid_ven_mnd_nor_ctl_ses_urd_bem_mcd_fin_xho_swt_est_svk_wly_geo_swe_ger_eng_mol_mlt_sod_prs_hun_tsw_bat_scr_tag_jpn_tml_kor_bul_krd_yor_rus_ind_afr_amh_mly_cnt_fre_dyu_ita_heb_pol_hin_grk_arw_qcu_lit_cze_alb_zul_aeg_glc_tig_bos_jav_por_dgb_ukr_akn_mao_tha_gam_knd_ewe_lda_uzb_rom_spa_aze_swa_vie_amr_moo_fbf_igb	0.344723265560257	0.815569952921528	0.416830024291842
847	wly_grk_swt_pan_hau_tig_anl_scr_tur_uzb_ven_jav_dyu_eng_dut_bsq_afr_amh_ses_mnd_fre_urd_swa_spa_fbf_swe_fin_dgb_akn_est_svk_aeg_geo_lit_ben_ctl_bos_mlt_sod_glc_hun_igb_sun_nor_bat_jpn_tml_kor_arw_ger_yor_bul_ind_alb_owc_tag_cnt_krd_ewe_rus_heb_mcd_por_hin_lat_qcu_guj_ukr_cze_tsw_gam_rom_sid_pol_mao_mol_moo_ita_zul_mly_tha_chh_knd_lda_bam_aze_prs_slo_azi_bem_vie_amr_cic_tsn_xho	-0.461309577231285	-1.09755673806041	0.275231731321807
848	aeg_swe_bem_alb_hau_wly_sid_lat_tur_aze_tsn_bat_ven_ctl_eng_bsq_rus_mlt_bam_cnt_mol_bul_lda_lit_yor_grk_est_ewe_swa_fin_glc_amr_geo_mcd_dut_ukr_ita_owc_anl_krd_hun_fbf_mao_ger_mly_jpn_knd_kor_pan_cze_tsw_arw_ind_nor_chh_jav_mnd_hin_dyu_spa_sod_guj_slo_scr_rom_qcu_prs_pol_por_ses_amh_fre_tig_bos_sun_svk_moo_afr_cic_tag_tha_gam_tml_xho_swt_uzb_ben_urd_azi_igb_vie_heb_zul_dgb_akn	-0.713801731737665	-1.71319113383048	0.0900092257367373
849	amr_slo_fbf_scr_hau_chh_anl_grk_azi_tur_ses_sun_tsn_pol_fre_bsq_bos_tig_dgb_mnd_eng_swe_lda_arw_swa_pan_est_ewe_akn_fin_bul_heb_geo_lat_por_ita_svk_owc_amh_afr_hun_tsw_jav_nor_ind_jpn_knd_kor_rus_urd_moo_cze_mly_alb_gam_mao_cnt_spa_yor_prs_aeg_ctl_dut_hin_mol_qcu_mcd_lit_glc_cic_mlt_guj_sod_krd_bat_rom_bam_ben_swt_tag_tha_wly_tml_igb_ven_aze_ger_ukr_uzb_xho_vie_sid_dyu_bem_zul	0.0750140232625317	0.176750262603541	0.860088909986991
850	owc_spa_swt_lat_sid_amr_wly_pol_aze_uzb_tsn_mly_bam_slo_fre_bsq_alb_hau_ven_mnd_por_ita_swa_arw_akn_bos_hun_ses_fbf_fin_pan_aeg_geo_bul_rus_eng_swe_mlt_heb_svk_est_lda_jav_nor_tag_jpn_tml_kor_ctl_mol_xho_hin_sun_cze_chh_mao_cnt_ger_dyu_glc_tig_afr_ben_lit_guj_qcu_dut_urd_krd_tsw_sod_prs_amh_mcd_bat_grk_ewe_scr_cic_ind_tha_anl_knd_zul_bem_azi_rom_ukr_tur_dgb_vie_gam_yor_igb_moo	-0.77383048667956	-1.86154344693622	0.065825916223975
851	amh_arw_tsw_svk_mlt_wly_heb_ger_tur_azi_swa_tag_fbf_pol_glc_bsq_lit_chh_cic_mnd_spa_grk_moo_ukr_ses_afr_fin_bam_dgb_est_rus_owc_geo_mol_rom_hin_pan_sid_anl_lat_hun_ven_mly_mcd_sun_jpn_knd_kor_krd_swe_akn_bul_mao_guj_amr_ind_cnt_fre_xho_dut_hau_nor_por_cze_ctl_qcu_slo_scr_ita_swt_tig_alb_sod_ben_bat_bos_bem_urd_yor_jav_tha_aeg_tml_lda_tsn_uzb_prs_eng_aze_dyu_vie_gam_zul_ewe_igb	0.609827158662064	1.44632716861001	0.151447381140678
852	chh_ukr_ven_bos_hau_tig_wly_mcd_uzb_aze_dgb_ind_igb_pan_por_bsq_svk_amh_dyu_cnt_afr_lat_ses_spa_bem_mol_fin_zul_xho_est_prs_sid_geo_krd_eng_pol_bul_gam_heb_urd_hun_ewe_tag_swe_jav_jpn_tml_kor_lit_arw_akn_rom_mly_glc_amr_sun_mnd_hin_fbf_slo_sod_ger_dut_nor_ita_qcu_grk_alb_rus_bam_anl_cze_owc_fre_bat_ctl_moo_ben_tsw_mao_tha_aeg_knd_tsn_cic_azi_guj_scr_tur_lda_vie_mlt_swa_yor_swt	-0.17656936034571	-0.416314612094521	0.678139021402004
853	anl_svk_bam_fre_owc_amr_mlt_hin_tur_aze_xho_bat_tsn_swe_nor_bsq_por_amh_tsw_cnt_rom_ben_moo_guj_ewe_ctl_fin_lda_yor_est_mol_sid_geo_rus_slo_lit_pan_chh_hau_eng_hun_swa_mly_ger_sun_jpn_knd_kor_krd_arw_akn_pol_ind_cze_aeg_tag_mnd_afr_swt_scr_sod_glc_spa_bos_lat_qcu_grk_alb_dut_ses_wly_urd_tig_ita_mao_prs_igb_bul_zul_jav_tha_heb_tml_cic_fbf_uzb_mcd_ukr_azi_dgb_vie_gam_ven_bem_dyu	-0.000544211354313164	-0.00128056831864187	0.998980997478023
854	aeg_ita_bem_mcd_wly_mlt_tig_svk_uzb_tur_bam_mao_cic_eng_swe_bsq_glc_anl_akn_mnd_fre_mol_ven_nor_fbf_grk_hun_zul_tsw_fin_cze_sod_geo_alb_rus_lit_afr_hau_gam_hin_est_ses_bat_lat_mly_jpn_knd_kor_guj_ben_swa_spa_tag_rom_amr_sun_cnt_bos_lda_pol_chh_ger_por_ctl_bul_qcu_pan_scr_prs_moo_heb_krd_owc_dut_ind_urd_yor_slo_xho_jav_tha_amh_tml_swt_igb_azi_ukr_arw_aze_ewe_vie_sid_dyu_dgb_tsn	-0.807315130049358	-1.94825610480852	0.0543991882470286
855	gam_scr_ven_slo_hau_sid_chh_arw_uzb_tur_zul_mao_bam_rom_dut_bsq_ctl_anl_lda_mnd_por_eng_tsw_prs_swt_pol_fin_ses_akn_est_afr_amh_geo_swe_pan_lat_hin_sod_wly_fre_hun_igb_bat_grk_mly_jpn_knd_kor_mol_rus_cic_ita_jav_lit_mlt_tag_cnt_nor_xho_krd_aeg_bos_ukr_bul_ben_qcu_alb_glc_svk_fbf_tig_spa_amr_mcd_sun_guj_swa_ger_tsn_ind_tha_owc_tml_dgb_moo_azi_urd_cze_aze_yor_vie_heb_dyu_bem_ewe	0.379427480160728	0.894387810853112	0.373423287196801
856	anl_pan_tsw_svk_owc_amr_mlt_slo_aze_uzb_akn_ind_dgb_cze_swe_bsq_por_heb_lda_mnd_guj_alb_bem_krd_fbf_fre_hun_xho_bam_fin_lit_tig_geo_hin_rus_urd_afr_aeg_amh_ben_est_swt_mly_ctl_mao_jpn_knd_kor_grk_pol_zul_lat_bat_ita_chh_jav_cnt_mcd_igb_rom_sod_mol_arw_ger_glc_qcu_bul_dut_bos_ses_gam_spa_hau_scr_tag_ukr_dyu_nor_moo_sun_tha_sid_tml_ewe_tsn_azi_prs_eng_tur_cic_vie_wly_yor_swa_ven	-0.85346048871224	-2.05752931899007	0.0424345903514063
857	sod_mol_bam_ukr_chh_tig_mlt_ben_uzb_tur_yor_tag_moo_ita_grk_bsq_glc_gam_tsn_cnt_pan_scr_bem_nor_fbf_spa_est_akn_swa_fin_dut_wly_geo_lat_rom_afr_alb_aeg_owc_krd_hun_dgb_ind_eng_mao_jpn_tml_kor_bul_pol_swt_arw_bat_fre_amr_sun_mnd_urd_ewe_cze_heb_lit_mcd_ctl_ger_qcu_slo_svk_hin_ses_anl_swe_amh_guj_mly_bos_tsw_rus_cic_jav_tha_hau_knd_dyu_zul_aze_por_prs_azi_lda_vie_sid_ven_xho_igb	0.484016084463018	1.14433690131291	0.25542067015219
858	sid_slo_tsn_ita_tig_sod_anl_rus_tur_uzb_zul_bat_tsw_spa_ben_bsq_prs_hau_cic_mnd_bul_hin_akn_por_ses_guj_est_igb_swa_hun_lit_wly_geo_swe_krd_afr_bos_amr_owc_dut_fin_bam_sun_ctl_ind_jpn_knd_kor_glc_pan_yor_rom_mly_urd_gam_mao_cnt_mcd_dyu_scr_aeg_nor_pol_mol_lat_qcu_cze_fre_alb_bem_heb_arw_chh_eng_jav_ger_dgb_grk_ewe_tag_tha_amh_tml_swt_fbf_aze_ukr_svk_azi_moo_vie_mlt_lda_xho_ven	-0.104697054100327	-0.247072217992703	0.805396937543276
859	sod_slo_swt_krd_aeg_chh_heb_svk_uzb_aze_dyu_jav_moo_rus_hin_bsq_ita_wly_lda_cnt_alb_por_tsn_rom_fbf_ben_est_dgb_yor_hun_swe_anl_geo_spa_lat_prs_arw_mlt_amh_pan_fin_bam_sun_mcd_tag_jpn_knd_kor_glc_urd_tsw_bul_mly_fre_amr_mao_mnd_guj_ven_bos_tig_ctl_scr_pol_eng_qcu_nor_lit_grk_akn_owc_cze_gam_mol_ind_afr_xho_dut_zul_bat_tha_hau_tml_ewe_swa_tur_ger_ukr_azi_bem_vie_sid_igb_ses_cic	-0.0198852094451369	-0.0468230920291597	0.9627546257624
860	wly_por_fbf_rus_tig_gam_anl_afr_tur_aze_zul_sun_bem_arw_pan_bsq_ukr_sid_tsw_mnd_slo_ben_igb_urd_akn_guj_est_bam_yor_fin_spa_amh_geo_cze_nor_hin_pol_amr_hau_bos_hun_swt_mly_svk_mao_jpn_knd_kor_alb_krd_ses_scr_bat_fre_heb_ind_cnt_lat_dyu_grk_mlt_lit_mol_prs_glc_qcu_ita_dut_bul_lda_owc_ger_chh_ctl_jav_mcd_ven_rom_dgb_tag_tha_aeg_tml_cic_xho_uzb_swe_eng_azi_swa_vie_sod_moo_ewe_tsn	-0.23745449489388	-0.561075546550832	0.576095461715267
861	anl_glc_fbf_eng_tig_heb_sid_pan_uzb_aze_xho_mao_yor_cze_rus_bsq_lat_aeg_dgb_cnt_bos_pol_ewe_hin_bem_grk_fin_zul_swa_hun_slo_sod_geo_scr_ukr_spa_ben_chh_gam_guj_est_lda_bat_nor_tag_jpn_knd_kor_arw_mcd_ses_por_sun_urd_hau_mly_mnd_dut_moo_alb_amr_prs_rom_ger_bul_qcu_lit_ita_afr_tsw_wly_svk_owc_krd_ind_swe_akn_mol_tsn_jav_tha_mlt_tml_cic_swt_azi_fre_ctl_tur_igb_vie_amh_dyu_ven_bam	-0.333035568727876	-0.788117063125662	0.43263249079386
862	anl_glc_ven_rom_amr_mlt_gam_nor_uzb_azi_tsw_bat_fbf_ctl_scr_bsq_prs_tig_akn_mnd_eng_ita_zul_swe_ses_mol_est_swt_tsn_hun_ukr_aeg_geo_cze_arw_por_mcd_owc_heb_krd_fin_bam_mly_lit_mao_jpn_knd_kor_grk_lat_xho_dut_tag_urd_wly_jav_cnt_bos_moo_guj_sod_slo_ben_fre_svk_qcu_afr_rus_alb_swa_hau_bul_chh_pan_ind_hin_bem_spa_lda_sun_tha_amh_tml_igb_yor_aze_pol_ger_tur_dyu_vie_sid_ewe_dgb_cic	-0.275974406385826	-0.652797712195753	0.515497178689634
863	amr_pol_swt_ctl_gam_owc_heb_por_aze_uzb_ewe_jav_bem_slo_mcd_bsq_eng_hau_lda_cnt_ukr_scr_ses_cze_moo_pan_fin_yor_tsn_hun_grk_anl_geo_hin_lit_dut_bos_mlt_wly_lat_est_igb_ind_krd_tag_jpn_tml_kor_glc_nor_bam_svk_sun_ita_amh_bat_mnd_rom_fbf_urd_chh_alb_arw_swe_afr_qcu_guj_fre_rus_dgb_tig_ger_sid_ben_mao_spa_swa_bul_dyu_mly_tha_sod_knd_cic_ven_tur_prs_mol_azi_tsw_vie_aeg_xho_akn_zul	-1.29558908448507	-3.20131469762941	0.00187260735323835
864	amr_bul_zul_lat_chh_amh_hau_bos_azi_tur_tsw_ind_lda_alb_fre_bsq_dut_sod_dyu_cnt_arw_nor_yor_ger_fbf_ctl_fin_ses_ewe_est_urd_anl_geo_slo_ita_rom_krd_gam_wly_guj_hun_moo_jav_svk_tag_jpn_tml_kor_mcd_prs_cic_rus_sun_por_owc_mao_mnd_swe_igb_hin_mlt_mol_ukr_cze_ben_qcu_lit_pan_grk_xho_tig_spa_aeg_scr_mly_afr_akn_glc_bem_bat_tha_sid_knd_dgb_ven_uzb_pol_eng_aze_bam_vie_heb_tsn_swt_swa	-0.323813461564419	-0.767537403156232	0.444706400633452
865	owc_pan_cic_glc_gam_anl_sod_eng_aze_uzb_dyu_sun_tsn_lit_ukr_bsq_mol_hau_lda_cnt_mcd_guj_ewe_urd_moo_por_est_igb_akn_fin_hin_amh_geo_scr_nor_bul_krd_amr_tig_rom_hun_yor_mao_bos_mly_jpn_tml_kor_cze_dut_xho_afr_tag_prs_mlt_jav_mnd_rus_bam_fre_aeg_grk_ger_ita_lat_qcu_pol_ben_swe_ven_heb_slo_chh_ctl_bat_alb_zul_arw_ses_ind_tha_wly_knd_tsw_swt_tur_spa_svk_azi_fbf_vie_sid_bem_swa_dgb	0.174013982695472	0.410922105501262	0.682074960122852
866	amh_afr_zul_ctl_heb_sod_owc_krd_aze_tur_xho_mao_moo_dut_glc_bsq_bos_chh_akn_cnt_lat_fre_lda_slo_ses_spa_est_ewe_dyu_fin_pol_gam_geo_hin_urd_nor_scr_aeg_amr_rom_hun_bam_tag_rus_bat_jpn_tml_kor_arw_prs_dgb_mcd_jav_lit_hau_mly_mnd_mol_swt_guj_mlt_cze_bul_swe_alb_qcu_svk_por_ukr_fbf_anl_ger_wly_grk_ind_pan_bem_ita_cic_sun_tha_sid_knd_swa_tsn_azi_ben_eng_uzb_ven_vie_tig_yor_tsw_igb	0.478451334354781	1.12852291951818	0.262001946453229
867	anl_afr_xho_rus_amh_chh_hau_spa_tur_aze_bem_mly_ewe_slo_rom_bsq_dut_mlt_zul_mnd_pol_krd_yor_swe_ven_mcd_fin_swa_tsw_est_glc_heb_geo_pan_scr_bul_guj_owc_wly_fre_hun_moo_tag_mol_ind_jpn_tml_kor_eng_por_dgb_svk_jav_prs_sid_bat_cnt_hin_tsn_alb_aeg_ger_grk_urd_ukr_qcu_lat_ita_ctl_dyu_amr_ben_tig_lit_sun_arw_igb_cze_lda_mao_tha_gam_knd_akn_bam_uzb_bos_nor_azi_fbf_vie_sod_ses_cic_swt	-0.200322912553873	-0.473294185142042	0.637112375727888
868	gam_krd_akn_svk_heb_mlt_amh_urd_azi_aze_bam_mly_lda_glc_nor_bsq_afr_sod_xho_mnd_fre_ukr_bem_bos_tsw_lit_hun_dgb_swt_fin_por_hau_geo_spa_rus_ctl_eng_aeg_wly_prs_est_swa_sun_bul_ind_jpn_knd_kor_grk_pol_yor_ger_bat_ben_tig_tag_cnt_pan_ses_rom_sid_slo_cze_guj_mcd_qcu_alb_arw_swe_cic_amr_ita_owc_lat_mao_dut_ven_hin_fbf_jav_tha_anl_tml_dyu_moo_tur_scr_mol_uzb_igb_vie_chh_tsn_ewe_zul	-0.38898567447767	-0.922265869900839	0.358776375305855
869	owc_pol_igb_alb_hau_sid_amr_mol_uzb_aze_ewe_mao_cic_ita_lit_bsq_glc_tig_ven_cnt_ctl_dut_ses_cze_swt_swe_fin_yor_tsn_est_bos_anl_geo_ukr_grk_eng_krd_amh_mlt_scr_hun_bam_jav_hin_mly_jpn_tml_kor_por_bul_lda_guj_ind_afr_wly_sun_mnd_fre_swa_rus_aeg_ben_spa_arw_prs_qcu_urd_slo_rom_zul_chh_nor_heb_ger_tag_pan_dyu_svk_moo_bat_tha_gam_knd_fbf_bem_azi_lat_mcd_tur_dgb_vie_sod_akn_tsw_xho	0.673986661624545	1.59808133198438	0.113417135301608
870	owc_ita_cic_scr_tig_heb_anl_swe_uzb_tur_yor_mao_igb_guj_nor_bsq_ger_mlt_swt_cnt_slo_arw_moo_grk_bem_por_est_tsw_tsn_fin_hin_wly_geo_alb_svk_ben_glc_sid_amh_bos_hun_ven_bat_mol_mly_jpn_tml_kor_afr_ctl_dgb_eng_ind_mcd_aeg_jav_mnd_rom_ewe_rus_hau_prs_fre_bul_lat_qcu_lit_krd_ukr_zul_amr_pol_sod_cze_tag_pan_akn_urd_bam_sun_tha_gam_knd_ses_lda_aze_dut_spa_azi_swa_vie_chh_dyu_fbf_xho	0.365696231799766	0.86111811986524	0.391387726501783
871	sid_nor_moo_ukr_wly_sod_tig_prs_azi_tur_zul_mly_yor_pan_fre_bsq_slo_amr_dyu_cnt_bos_scr_tsw_bul_dgb_eng_est_igb_swa_hun_svk_gam_geo_ctl_mcd_guj_ben_chh_hau_rus_fin_lda_sun_pol_mao_jpn_knd_kor_por_urd_fbf_arw_jav_krd_anl_bat_mnd_ger_swt_glc_aeg_lit_lat_dut_alb_qcu_spa_ita_hin_bam_heb_grk_owc_swe_tag_cze_akn_afr_ewe_ind_tha_mlt_tml_ven_bem_aze_rom_mol_uzb_ses_vie_amh_tsn_cic_xho	0.11679464312554	0.274705233313756	0.784152032548083
872	anl_ben_dgb_por_wly_sid_aeg_arw_azi_aze_cic_sun_bam_dut_lat_bsq_cze_mlt_tsn_cnt_slo_ita_igb_guj_moo_nor_est_zul_dyu_hun_eng_amr_geo_urd_ctl_swe_glc_owc_tig_ger_fin_swa_mao_pol_jav_jpn_knd_kor_hin_krd_lda_rus_bat_bos_amh_ind_mnd_scr_tsw_svk_chh_grk_ukr_afr_alb_qcu_lit_spa_pan_ven_heb_mcd_sod_bul_mly_rom_yor_prs_bem_tag_tha_hau_tml_ses_swt_uzb_mol_fre_tur_xho_vie_gam_fbf_ewe_akn	-0.78583450854421	-1.89074356156969	0.0617717858390096
873	sid_rom_moo_grk_owc_chh_mlt_ctl_tur_uzb_bem_mao_tsw_svk_arw_bsq_bul_amr_ven_cnt_ben_nor_ses_dut_dyu_lit_est_igb_cic_hun_spa_amh_geo_swe_krd_guj_slo_hau_tig_pol_fin_swt_sun_bos_mly_jpn_tml_kor_hin_mol_ewe_mcd_ind_ger_gam_jav_mnd_por_akn_urd_sod_fre_rus_prs_afr_qcu_scr_lat_glc_tsn_aeg_pan_heb_cze_bat_eng_swa_ita_lda_tag_tha_anl_knd_fbf_bam_aze_ukr_alb_azi_yor_vie_wly_zul_dgb_xho	-0.369087548014304	-0.874714835338707	0.383982462520036
874	wly_slo_swt_fre_amh_tig_sod_swe_tur_azi_bem_tag_moo_lat_arw_bsq_ukr_sid_yor_cnt_pol_glc_zul_eng_ses_ita_est_tsn_dyu_fin_alb_amr_geo_ben_cze_rom_ger_mlt_anl_mol_hun_cic_jav_svk_ind_jpn_knd_kor_prs_urd_dgb_guj_mly_rus_chh_sun_mnd_por_xho_bos_owc_bul_grk_spa_hin_qcu_krd_ctl_scr_ewe_hau_pan_heb_nor_bat_mcd_bam_afr_tsw_mao_tha_gam_tml_ven_lda_aze_lit_dut_uzb_igb_vie_aeg_swa_akn_fbf	-0.534292221989132	-1.27633876057425	0.205013950046044
875	amh_rus_ven_urd_heb_aeg_sid_lat_tur_azi_tsw_mao_lda_ctl_ben_bsq_mcd_owc_igb_mnd_scr_bul_swa_alb_ewe_guj_est_moo_akn_hun_svk_tig_geo_arw_krd_por_afr_chh_anl_pol_fin_tsn_tag_rom_ind_jpn_tml_kor_dut_grk_bam_pan_bat_hin_amr_jav_cnt_nor_fbf_mol_mlt_ger_slo_glc_ukr_qcu_eng_spa_bos_yor_sod_ita_hau_cze_mly_swe_swt_fre_ses_sun_tha_wly_knd_dyu_zul_aze_prs_lit_uzb_dgb_vie_gam_bem_xho_cic	0.288147641814461	0.677525078479731	0.499754919400661
876	sid_ctl_dgb_lit_anl_owc_aeg_arw_uzb_tur_lda_tag_zul_rus_grk_bsq_hin_hau_ven_mnd_pan_mcd_swt_fre_tsn_afr_hun_tsw_igb_est_guj_mlt_geo_slo_prs_por_dut_sod_amh_eng_fin_xho_ind_lat_mly_jpn_tml_kor_cze_scr_akn_mol_mao_svk_amr_jav_cnt_spa_swa_bul_chh_nor_krd_ben_glc_qcu_ukr_bos_ger_ewe_wly_urd_tig_ita_bat_rom_yor_alb_fbf_sun_tha_heb_knd_moo_ses_azi_pol_swe_aze_cic_vie_gam_bem_dyu_bam	-0.709851528749878	-1.70532540375209	0.0914719032410098
877	hau_por_bam_swe_tig_owc_aeg_arw_tur_azi_fbf_jav_swt_fre_pan_bsq_rus_gam_cic_cnt_glc_prs_tsw_bos_akn_lat_fin_ewe_dyu_hun_lit_anl_geo_mol_pol_rom_cze_sod_wly_ukr_est_lda_mao_eng_bat_jpn_tml_kor_dut_slo_igb_ita_sun_krd_amr_ind_mnd_ben_yor_ctl_chh_nor_afr_mcd_svk_qcu_guj_bul_urd_swa_sid_hin_mlt_spa_tag_scr_moo_alb_xho_mly_tha_amh_knd_ses_zul_aze_grk_ger_uzb_dgb_vie_heb_bem_ven_tsn	-0.853664764330163	-2.07011937021735	0.0412135524488388
878	gam_ger_zul_hin_hau_heb_amh_pan_azi_uzb_yor_mao_dgb_svk_ukr_bsq_lat_owc_tsw_mnd_urd_prs_lda_ita_fbf_glc_fin_swt_ven_est_nor_mlt_geo_bul_bos_rom_ctl_amr_aeg_guj_hun_igb_sun_swe_bat_jpn_tml_kor_mol_por_xho_cze_tag_arw_chh_ind_cnt_krd_ses_afr_sod_fre_scr_pol_spa_qcu_slo_alb_lit_tsn_wly_mcd_sid_dut_jav_grk_dyu_rus_bam_mly_tha_tig_knd_cic_ewe_tur_ben_eng_aze_swa_vie_anl_akn_bem_moo	-0.839673599294842	-2.03161075602017	0.0450464441606829
879	mlt_prs_xho_ben_sid_hau_amr_por_azi_uzb_dgb_mly_lda_cze_dut_bsq_lit_gam_swt_cnt_pol_rus_dyu_bul_swa_alb_hun_bem_tsn_est_ukr_anl_geo_arw_swe_mol_svk_wly_heb_krd_fin_ses_jav_rom_mao_jpn_knd_kor_scr_ger_yor_ctl_ind_urd_tig_tag_mnd_mcd_ven_guj_amh_hin_glc_lat_afr_qcu_slo_nor_grk_bam_chh_fre_sod_spa_bat_pan_ewe_bos_fbf_sun_tha_aeg_tml_cic_zul_tur_ita_eng_aze_akn_vie_owc_tsw_igb_moo	-0.709881307873265	-1.703810644746	0.091755798786601
880	chh_arw_ewe_mcd_sid_amr_heb_ben_aze_uzb_fbf_mao_moo_ukr_bos_bsq_scr_sod_dyu_cnt_bul_cze_dgb_rom_ses_grk_fin_bam_xho_est_dut_wly_geo_mol_alb_afr_ctl_gam_anl_prs_hun_tsn_ind_hin_jav_jpn_knd_kor_guj_pan_zul_slo_mly_svk_mlt_sun_mnd_eng_yor_spa_aeg_ita_por_nor_fre_qcu_rus_lit_pol_akn_tig_urd_owc_ger_tag_swe_swa_krd_cic_bat_tha_amh_tml_igb_tsw_tur_glc_lat_azi_bem_vie_hau_swt_ven_lda	0.285074244572544	0.671519104785988	0.503554530738262
881	heb_alb_dyu_guj_aeg_sid_amr_pan_azi_tur_fbf_mly_swa_lat_glc_bsq_ita_mlt_ses_mnd_bul_dut_lda_bos_dgb_rom_fin_tsn_ven_hun_scr_wly_geo_krd_spa_fre_afr_anl_gam_cze_est_moo_ind_ctl_bat_jpn_tml_kor_ukr_pol_bem_swe_jav_hin_sod_sun_cnt_mol_ewe_eng_chh_ger_slo_grk_svk_qcu_prs_ben_lit_igb_tig_urd_owc_arw_mao_rus_tsw_nor_zul_tag_tha_hau_knd_bam_cic_aze_mcd_por_uzb_swt_vie_amh_yor_akn_xho	-0.621005902842811	-1.48688418302082	0.140427970804151
882	sod_guj_swt_dut_amh_sid_amr_fre_aze_uzb_ven_ind_swa_pol_pan_bsq_arw_chh_dgb_cnt_mcd_spa_tsw_nor_lda_svk_hun_fbf_xho_fin_ukr_tig_geo_grk_bos_ctl_ger_heb_anl_urd_est_bam_mao_alb_sun_jpn_tml_kor_ita_krd_dyu_slo_jav_mol_wly_mly_mnd_rus_zul_bul_hau_eng_rom_swe_afr_qcu_scr_lit_hin_igb_aeg_cze_owc_lat_tag_ben_ses_prs_bem_bat_tha_gam_knd_yor_ewe_azi_glc_por_tur_cic_vie_mlt_akn_tsn_moo	-0.214122174590111	-0.505771202195878	0.614213998007795
883	aeg_ukr_dgb_fre_mlt_owc_gam_ita_aze_tur_bam_tag_igb_bos_hin_bsq_rus_heb_tsn_mnd_urd_ctl_akn_nor_xho_grk_hun_lda_tsw_fin_ger_anl_geo_cze_slo_mcd_dut_tig_chh_lat_est_ewe_sun_guj_mly_jpn_tml_kor_prs_ben_cic_scr_jav_eng_wly_mao_cnt_swe_fbf_pol_amh_arw_svk_krd_lit_qcu_spa_afr_mol_zul_hau_rom_sid_bul_bat_alb_bem_pan_swa_ind_tha_sod_knd_moo_swt_azi_por_glc_uzb_yor_vie_amr_ses_ven_dyu	-0.209990369246645	-0.496050739999277	0.62102893360294
884	chh_cze_bem_slo_mlt_amr_aeg_lat_tur_azi_igb_bat_ven_ita_svk_bsq_urd_hau_swt_cnt_spa_rom_ses_ukr_dyu_krd_fin_xho_swa_hun_ger_sod_geo_ctl_scr_arw_prs_owc_heb_glc_est_zul_ind_por_tag_jpn_tml_kor_pol_mol_tsn_eng_mao_alb_anl_mly_mnd_grk_bam_lit_wly_pan_rus_nor_hin_qcu_bos_afr_guj_akn_tig_bul_amh_ben_sun_swe_moo_fre_lda_jav_tha_gam_knd_cic_fbf_aze_mcd_dut_uzb_dgb_vie_sid_yor_tsw_ewe	-0.182324093424085	-0.43009234253589	0.668123449056593
885	chh_mcd_moo_bul_gam_sid_hau_mol_aze_tur_yor_mao_ven_spa_scr_bsq_grk_mlt_dyu_mnd_ctl_swe_swt_lat_igb_pol_fin_dgb_cic_hun_alb_amh_geo_krd_ita_eng_svk_aeg_owc_guj_est_akn_mly_prs_ind_jpn_tml_kor_glc_fre_tsn_ukr_sun_nor_sod_bat_cnt_ger_zul_dut_heb_arw_lit_por_rom_qcu_bos_slo_rus_swa_tig_cze_amr_urd_jav_ben_xho_hin_lda_tag_tha_wly_knd_bam_bem_uzb_afr_pan_azi_ses_vie_anl_tsw_fbf_ewe	-0.0494799331512019	-0.116769431051748	0.907294565013805
886	sid_krd_yor_cze_anl_chh_aeg_pol_aze_tur_ven_ind_ses_eng_por_bsq_mol_mlt_lda_mnd_ita_arw_fbf_pan_ewe_alb_hun_igb_akn_fin_afr_tig_geo_nor_ctl_spa_svk_amr_gam_lit_est_dgb_mao_grk_jav_jpn_knd_kor_swe_bos_zul_rom_mly_ukr_amh_sun_cnt_slo_moo_scr_owc_lat_dut_ben_bul_qcu_mcd_glc_guj_cic_hau_ger_heb_rus_bat_prs_dyu_fre_swt_tag_tha_wly_tml_xho_tsn_azi_urd_hin_uzb_bem_vie_sod_bam_swa_tsw	-0.0290770442229877	-0.0684846133018432	0.945546899507532
887	gam_ger_dyu_afr_hau_tig_aeg_urd_azi_tur_zul_ind_fbf_swe_ukr_bsq_slo_mlt_dgb_mnd_ita_bul_cic_ben_ses_dut_est_ven_bem_hun_hin_wly_geo_guj_nor_fre_cze_anl_sod_por_fin_swt_mao_scr_jav_jpn_knd_kor_eng_krd_akn_spa_bat_svk_amr_tag_cnt_rom_tsn_alb_heb_pol_rus_bos_lat_qcu_glc_mcd_grk_ewe_sid_prs_owc_ctl_mly_arw_bam_mol_lda_sun_tha_amh_tml_tsw_yor_uzb_pan_lit_aze_xho_vie_chh_moo_igb_swa	-0.0460464735286275	-0.108628286049358	0.91373135678223
888	amr_bul_swt_fre_amh_sid_tig_lat_uzb_tur_cic_mly_bem_ukr_arw_bsq_glc_chh_fbf_mnd_spa_krd_zul_ben_ven_ita_est_yor_dgb_hun_rom_aeg_geo_dut_mol_pan_pol_owc_heb_hin_fin_akn_mao_urd_jav_jpn_tml_kor_guj_scr_swa_afr_sun_ger_hau_ind_cnt_eng_ewe_slo_anl_swe_lit_prs_alb_qcu_cze_por_grk_bam_gam_mcd_mlt_svk_tag_rus_tsw_nor_moo_bat_tha_sod_knd_dyu_xho_azi_ctl_bos_aze_ses_vie_wly_tsn_lda_igb	-0.400515465877681	-0.950089287220931	0.344529422853384
889	wly_afr_dgb_scr_amr_aeg_tig_rom_uzb_aze_bem_mao_fbf_ger_rus_bsq_arw_anl_yor_mnd_ita_mol_tsw_grk_moo_ben_est_ven_dyu_hun_dut_heb_geo_por_bos_lat_cze_hau_owc_ctl_fin_akn_mly_pol_sun_jpn_knd_kor_alb_swe_tsn_lit_ind_pan_sid_bat_cnt_glc_lda_fre_sod_mcd_bul_guj_prs_qcu_hin_krd_nor_cic_gam_eng_chh_ukr_tag_slo_swt_spa_ses_jav_tha_amh_tml_swa_zul_azi_urd_svk_tur_bam_vie_mlt_igb_ewe_xho	-0.943228623586016	-2.29384256576562	0.0240512119133568
890	hau_por_bem_rus_amr_aeg_anl_dut_azi_aze_xho_ind_ven_prs_pan_bsq_arw_mlt_ewe_mnd_glc_guj_tsn_ita_bam_alb_est_ses_swa_hun_ben_sod_geo_grk_scr_bul_ukr_tig_sid_cze_fin_dgb_sun_eng_mly_jpn_knd_kor_mcd_hin_swt_lat_bat_nor_amh_mao_cnt_afr_lda_svk_owc_pol_urd_spa_slo_qcu_fre_ctl_lit_tsw_heb_mol_gam_krd_jav_bos_moo_swe_zul_tag_tha_wly_tml_yor_igb_tur_rom_ger_uzb_akn_vie_chh_fbf_cic_dyu	-0.66608714767482	-1.59544130053933	0.114006404145332
891	amr_arw_moo_guj_amh_sod_hau_urd_uzb_azi_dgb_jav_akn_ben_spa_bsq_ukr_mlt_lda_cnt_ctl_swe_bam_pan_ven_glc_est_ses_tsw_hun_mol_owc_geo_krd_ita_grk_alb_gam_chh_mcd_fin_igb_mao_hin_mly_jpn_tml_kor_svk_afr_dyu_ger_bat_pol_heb_ind_mnd_fre_zul_rom_tig_lit_bul_dut_scr_qcu_por_slo_eng_tsn_wly_nor_anl_bos_sun_cze_cic_prs_fbf_tag_tha_aeg_knd_xho_swa_aze_rus_lat_tur_swt_vie_sid_yor_bem_ewe	-0.017989973611791	-0.0423101103000061	0.966342191786436
892	tig_pol_yor_rus_gam_wly_heb_ben_tur_uzb_zul_mao_ewe_grk_bul_bsq_por_amh_dgb_cnt_alb_urd_bem_bos_tsw_scr_hun_dyu_xho_est_cze_sod_geo_eng_svk_mol_ger_anl_owc_slo_fin_moo_jav_ita_tag_jpn_tml_kor_arw_mcd_akn_fre_bat_ctl_hau_sun_mnd_guj_fbf_pan_chh_swe_glc_afr_hin_qcu_lat_spa_lit_bam_amr_nor_mlt_krd_ind_ukr_igb_dut_swt_mly_tha_sid_knd_tsn_swa_aze_prs_rom_azi_cic_vie_aeg_ven_ses_lda	0.0671207530530488	0.15817013135524	0.874665679317312
893	wly_guj_swa_swe_sid_owc_chh_ita_azi_aze_bam_ind_swt_ctl_urd_bsq_nor_sod_fbf_mnd_slo_rom_xho_krd_yor_bul_hun_lda_ses_fin_rus_heb_geo_ukr_arw_mol_svk_hau_amh_scr_est_ven_tag_alb_bat_jpn_knd_kor_por_ben_akn_pan_sun_prs_gam_mao_cnt_afr_moo_hin_aeg_eng_dut_lat_grk_qcu_glc_spa_ger_igb_anl_lit_amr_fre_mly_bos_bem_cze_tsw_jav_tha_tig_tml_dgb_tsn_uzb_mcd_pol_tur_cic_vie_mlt_zul_dyu_ewe	0.277855782401932	0.656032537297468	0.513423011122647
894	aeg_slo_ewe_spa_heb_tig_sod_cze_uzb_aze_akn_sun_dgb_pan_krd_bsq_mol_chh_swa_mnd_ben_arw_cic_ita_dyu_rom_hun_ven_moo_fin_grk_anl_geo_nor_swe_dut_pol_sid_gam_alb_est_swt_ind_fre_mao_jpn_knd_kor_urd_hin_igb_prs_tag_ctl_owc_mly_cnt_ger_tsw_lat_hau_lit_scr_eng_ukr_qcu_por_glc_mcd_xho_wly_bul_amr_guj_jav_afr_yor_rus_bam_bat_tha_mlt_tml_tsn_fbf_tur_bos_svk_azi_bem_vie_amh_ses_lda_zul	-0.396179203364391	-0.940021940991649	0.349641491026036
895	mlt_bos_moo_mol_chh_anl_aeg_bul_uzb_aze_yor_mao_fbf_eng_rus_bsq_spa_amr_ewe_cnt_ukr_mcd_ses_lat_igb_grk_fin_cic_xho_hun_pol_sod_geo_svk_ctl_ben_fre_sid_wly_scr_est_zul_sun_alb_mly_jpn_tml_kor_ita_guj_lda_afr_jav_rom_hau_ind_mnd_urd_akn_dut_gam_por_lit_arw_hin_qcu_krd_ger_prs_ven_amh_slo_owc_nor_bat_cze_bam_glc_tsn_tag_tha_tig_knd_swa_bem_tur_swe_pan_azi_swt_vie_heb_dgb_dyu_tsw	-0.864602797205433	-2.08711257596574	0.0396135187601649
896	sid_por_bem_bos_mlt_wly_chh_bul_azi_uzb_dgb_mao_tsn_scr_prs_bsq_nor_owc_akn_cnt_ben_ctl_ses_glc_tsw_guj_est_swa_dyu_fin_dut_amr_geo_fre_hin_krd_mcd_tig_amh_alb_hun_bam_tag_spa_bat_jpn_knd_kor_ita_rus_zul_swe_mly_ger_heb_sun_mnd_lat_xho_eng_gam_ukr_cze_pan_svk_qcu_slo_rom_pol_igb_aeg_urd_sod_afr_ind_lit_swt_grk_fbf_jav_tha_anl_tml_moo_ven_tur_arw_mol_aze_lda_vie_hau_cic_yor_ewe	0.121034047773533	0.284869837625784	0.776377267080946
897	chh_hin_tsw_rus_mlt_heb_sid_fre_aze_tur_fbf_ind_xho_bos_ben_bsq_rom_sod_igb_mnd_urd_ger_akn_ita_swa_eng_fin_ewe_bam_hun_por_amh_geo_prs_mcd_scr_alb_owc_gam_nor_est_dyu_mao_grk_jav_jpn_knd_kor_svk_slo_dgb_mol_mly_pol_aeg_bat_cnt_krd_zul_bul_anl_dut_arw_swe_ctl_qcu_lat_glc_afr_lda_tig_spa_wly_lit_sun_cze_moo_pan_ses_tag_tha_hau_tml_yor_cic_azi_guj_ukr_uzb_swt_vie_amr_bem_tsn_ven	0.208477516053464	0.490742104255159	0.624764824923095
898	heb_scr_cic_ger_tig_mlt_owc_rom_aze_azi_akn_sun_igb_arw_ita_bsq_pan_sod_swt_mnd_fre_lit_ven_bul_tsw_ben_est_dgb_bem_hun_grk_hau_geo_lat_cze_ctl_pol_sid_gam_krd_fin_tsn_mao_slo_bat_jpn_tml_kor_spa_eng_zul_dut_ind_alb_wly_jav_cnt_hin_ses_mol_anl_mcd_swe_urd_ukr_qcu_afr_guj_glc_dyu_chh_bos_amr_nor_tag_por_moo_prs_lda_mly_tha_amh_knd_ewe_xho_tur_svk_rus_uzb_yor_vie_aeg_swa_fbf_bam	-0.182097658197915	-0.430215052160423	0.668034512495625
899	sod_hin_bem_dut_aeg_wly_gam_krd_tur_aze_moo_jav_yor_guj_spa_bsq_grk_tig_tsw_mnd_arw_rus_zul_lit_cic_scr_hun_dyu_swa_fin_slo_hau_geo_swe_mol_ita_afr_amh_sid_svk_est_bam_mly_nor_tag_jpn_tml_kor_bul_bos_ses_ukr_ind_mcd_heb_sun_cnt_prs_dgb_urd_chh_alb_pol_glc_por_qcu_ben_ger_pan_akn_amr_cze_anl_eng_bat_rom_ewe_lat_ven_mao_tha_mlt_knd_igb_fbf_azi_ctl_fre_uzb_xho_vie_owc_swt_tsn_lda	0.704161790280103	1.66944484542575	0.0983922025959299
900	amh_scr_dyu_ukr_sod_wly_aeg_por_tur_uzb_bem_mly_ses_slo_bos_bsq_prs_anl_igb_cnt_lat_eng_ven_dut_dgb_ger_est_swa_xho_hun_cze_chh_geo_urd_fre_bul_arw_amr_owc_svk_fin_fbf_ind_glc_tag_jpn_tml_kor_rom_pol_ewe_afr_jav_ita_sid_bat_mnd_swe_yor_mcd_mlt_spa_guj_alb_ctl_qcu_krd_hin_rus_lda_heb_nor_hau_lit_mao_ben_cic_mol_swt_sun_tha_tig_knd_tsw_moo_azi_pan_grk_aze_bam_vie_gam_zul_tsn_akn	0.196506666072854	0.462580313345931	0.644745722055536
901	sod_hin_swa_ben_anl_hau_sid_glc_tur_aze_swt_jav_zul_pan_cze_bsq_rom_mlt_dyu_cnt_grk_mol_ewe_swe_ses_ctl_hun_igb_moo_est_alb_wly_geo_prs_bul_ukr_slo_tig_chh_lat_fin_ven_mao_ger_tag_jpn_knd_kor_rus_afr_bam_lit_sun_ita_aeg_mly_mnd_spa_bem_bos_heb_scr_dut_urd_krd_qcu_eng_arw_nor_dgb_amr_svk_owc_fre_ind_pol_lda_por_xho_bat_tha_amh_tml_tsw_yor_uzb_mcd_guj_azi_akn_vie_gam_fbf_cic_tsn	0.774119226831729	1.83349289788317	0.0699279984469406
[truncated: 99 more rows]
