# Supplementary material for: Future Tense and Economic Decisions: Controlling for Cultural Evolution
Source: PLoS One. 2015 Jul 17;10(7):e0132145. doi: 10.1371/journal.pone.0132145 (PMC4506144; doi:10.1371/journal.pone.0132145)
Supplement: S8 Appendix — See README files within the various sub-folders. (ZIP) [file pone.0132145.s008.zip › S3_Code/Residuals_new/PGLS/PermuteResults/permute_B_SavingsWITHINFAM_46000.csv]

	ftr	r	t	p
1	sod_mol_zul_guj_tig_sid_owc_grk_azi_aze_swt_mly_bem_urd_rom_bsq_cze_chh_ses_cnt_ukr_afr_cic_lit_tsn_svk_hun_moo_ewe_fin_glc_aeg_geo_lat_pan_slo_swe_anl_hau_krd_est_xho_ind_pol_sun_jpn_tml_kor_arw_hin_lda_ben_tag_ctl_mlt_jav_mnd_spa_tsw_scr_gam_mcd_rus_nor_bul_qcu_fre_por_ita_fbf_amr_alb_heb_bos_mao_ger_swa_dut_bam_bat_tha_wly_knd_yor_igb_tur_prs_eng_uzb_dyu_vie_amh_dgb_akn_ven	0.366264270930097	0.865441955600077	0.389023309783365
2	tig_lit_dgb_mol_sod_hau_mlt_lat_tur_uzb_lda_tag_xho_svk_slo_bsq_pan_owc_swt_cnt_scr_eng_bem_por_bam_spa_fin_cic_igb_hun_swe_anl_geo_rus_grk_afr_bos_amr_amh_glc_est_tsn_sun_nor_mly_jpn_tml_kor_prs_fre_ven_hin_ind_ger_chh_mao_mnd_guj_ewe_ita_wly_mcd_dut_ben_bul_qcu_urd_arw_ukr_tsw_aeg_pol_heb_cze_jav_alb_akn_krd_zul_bat_tha_sid_knd_swa_dyu_azi_rom_ctl_aze_fbf_vie_gam_yor_moo_ses	-0.301463588629751	-0.714374634975348	0.476784814116053
3	sod_ben_bem_urd_tig_wly_gam_afr_uzb_aze_swt_sun_fbf_svk_ger_bsq_slo_chh_xho_mnd_ukr_rus_dgb_ctl_yor_glc_hun_ven_swa_fin_guj_sid_geo_mcd_prs_eng_scr_amr_anl_mol_est_ewe_jav_spa_mly_jpn_knd_kor_bos_grk_igb_krd_tag_alb_owc_mao_cnt_bul_cic_swe_mlt_fre_lat_lit_hin_qcu_arw_por_pol_tsn_aeg_ita_hau_pan_ind_dut_zul_rom_bam_bat_tha_amh_tml_ses_moo_tur_nor_cze_azi_lda_vie_heb_tsw_dyu_akn	-0.0821591941441299	-0.194118112952236	0.846506785969559
4	gam_arw_lda_scr_mlt_anl_owc_ita_uzb_aze_xho_bat_zul_pol_guj_bsq_pan_wly_akn_mnd_fre_dut_dgb_mol_bam_cze_fin_ven_moo_est_krd_sid_geo_urd_rom_rus_mcd_amr_amh_eng_hun_swt_mao_svk_tag_jpn_knd_kor_ger_hin_ewe_bos_jav_afr_aeg_sun_cnt_slo_dyu_ukr_chh_grk_alb_ctl_ben_qcu_swe_por_bul_cic_heb_lat_hau_prs_ind_spa_swa_glc_tsn_mly_tha_sod_tml_tsw_ses_tur_nor_lit_azi_fbf_vie_tig_bem_yor_igb	0.282689391561398	0.665722835168628	0.507236122062069
5	owc_slo_yor_grk_aeg_sid_amr_bul_aze_azi_akn_bat_igb_scr_ben_bsq_por_anl_dyu_cnt_dut_mol_cic_swe_dgb_prs_est_zul_moo_hun_ukr_heb_geo_eng_nor_ctl_rom_chh_sod_lit_fin_xho_mly_urd_ind_jpn_knd_kor_krd_ger_ewe_arw_jav_lat_amh_tag_mnd_rus_tsw_pan_wly_afr_guj_glc_mcd_qcu_cze_ita_bos_swt_tig_fre_gam_spa_mao_svk_bam_hin_bem_sun_tha_hau_tml_ven_fbf_tur_alb_pol_uzb_ses_vie_mlt_lda_tsn_swa	-0.553188477799075	-1.3178758483194	0.190782302618029
6	hau_lit_igb_glc_sod_chh_sid_bul_aze_tur_dyu_bat_tsn_mcd_dut_bsq_pan_heb_tsw_mnd_pol_ben_fbf_swe_swa_svk_fin_moo_dgb_hun_eng_mlt_geo_rus_fre_por_ita_gam_aeg_lat_est_swt_tag_ukr_sun_jpn_tml_kor_ger_cze_akn_guj_jav_arw_amr_ind_cnt_alb_lda_ctl_anl_prs_spa_afr_mol_qcu_nor_scr_bos_bem_owc_slo_tig_rom_mly_urd_ven_hin_zul_mao_tha_amh_knd_bam_cic_azi_krd_grk_uzb_xho_vie_wly_ses_ewe_yor	-0.468467837036126	-1.11448187245439	0.26794439815339
7	amh_pol_ven_mol_tig_mlt_sid_nor_aze_tur_akn_ind_yor_mcd_afr_bsq_eng_heb_lda_cnt_svk_por_dyu_rus_bem_hin_est_tsn_moo_hun_grk_hau_geo_dut_arw_spa_scr_gam_sod_cze_fin_cic_tag_bos_jav_jpn_knd_kor_slo_prs_ses_ctl_mly_lit_owc_sun_mnd_bul_xho_ger_anl_krd_rom_glc_swe_qcu_pan_fre_urd_igb_wly_alb_aeg_guj_bat_lat_dgb_ukr_swt_mao_tha_chh_tml_swa_fbf_uzb_ben_ita_azi_tsw_vie_amr_bam_ewe_zul	-0.0665590318075334	-0.156860287005566	0.875694992255001
8	gam_arw_dyu_guj_sod_sid_hau_pol_uzb_tur_bam_sun_bem_fre_rus_bsq_ben_mlt_ses_cnt_swe_bos_swt_lat_tsw_ita_hun_dgb_ven_fin_grk_owc_geo_lit_cze_ger_rom_chh_wly_hin_est_swa_mao_svk_bat_jpn_knd_kor_mol_bul_zul_glc_jav_alb_amr_ind_mnd_slo_akn_spa_amh_ukr_mcd_dut_pan_qcu_eng_nor_krd_tsn_tig_por_aeg_prs_tag_afr_ewe_scr_xho_mly_tha_anl_tml_moo_fbf_aze_urd_ctl_azi_igb_vie_heb_lda_cic_yor	-0.0832158981893721	-0.196003805212349	0.845034832567226
9	wly_svk_lda_por_hau_aeg_amr_nor_azi_uzb_dgb_ind_dyu_scr_guj_bsq_fre_sid_ven_mnd_slo_bos_tsw_lit_moo_rom_hun_swa_fbf_est_ita_mlt_geo_spa_krd_ctl_bul_owc_anl_pol_fin_zul_tag_ukr_mao_jpn_knd_kor_grk_ger_xho_afr_sun_ben_chh_mly_cnt_urd_igb_mcd_tig_dut_lat_eng_hin_qcu_rus_pan_arw_bam_gam_prs_sod_cze_bat_alb_swt_swe_akn_jav_tha_amh_tml_tsn_ewe_tur_mol_glc_aze_cic_vie_heb_bem_ses_yor	-0.745188111918902	-1.79072312537266	0.0765913675952117
10	aeg_ctl_lda_por_chh_heb_gam_eng_tur_aze_swa_jav_bam_bos_alb_bsq_rom_anl_xho_mnd_prs_ger_cic_afr_zul_swe_est_ven_yor_fin_urd_owc_geo_grk_pol_fre_glc_sod_mlt_cze_hun_swt_mly_mol_bat_jpn_knd_kor_pan_svk_igb_hin_tag_spa_amh_mao_cnt_rus_dgb_nor_wly_ben_arw_mcd_scr_qcu_slo_ukr_lat_ses_hau_bul_amr_lit_ind_krd_akn_guj_ewe_sun_tha_sid_tml_tsn_tsw_azi_dut_ita_uzb_moo_vie_tig_bem_fbf_dyu	-0.369333907440278	-0.875723766375235	0.383436456475856
11	hau_rom_ven_guj_amh_gam_wly_pol_tur_uzb_igb_ind_moo_eng_slo_bsq_swe_mlt_yor_mnd_rus_ukr_dyu_spa_dgb_ger_hun_bem_bam_fin_prs_amr_geo_scr_ita_urd_arw_sod_anl_nor_est_cic_tag_pan_jav_jpn_knd_kor_lat_krd_ses_lit_mao_ctl_owc_mly_cnt_mcd_swt_svk_tig_bul_afr_mol_fre_qcu_dut_bos_glc_fbf_sid_hin_heb_alb_sun_ben_lda_por_zul_bat_tha_aeg_tml_xho_tsw_azi_cze_grk_aze_ewe_vie_chh_tsn_swa_akn	-0.502504511898878	-1.19506841499972	0.23509898499445
12	mlt_bul_tsw_pan_amr_gam_sid_eng_aze_tur_fbf_ind_zul_bos_rom_bsq_dut_aeg_xho_mnd_svk_nor_akn_arw_ewe_mcd_est_igb_ven_fin_guj_wly_geo_lit_swe_ita_prs_amh_hau_pol_hun_tsn_mly_alb_sun_jpn_tml_kor_fre_slo_swt_hin_jav_mol_tig_mao_cnt_ukr_lda_scr_anl_cze_ben_ctl_krd_qcu_glc_por_grk_swa_owc_afr_chh_lat_bat_rus_dyu_ger_ses_tag_tha_heb_knd_bam_yor_uzb_spa_urd_azi_cic_vie_sod_dgb_moo_bem	-0.466501910369471	-1.10772762539828	0.270836209649368
13	tig_scr_zul_lit_wly_hau_amh_fre_uzb_aze_lda_ind_tsn_afr_ita_bsq_ctl_heb_cic_cnt_nor_slo_moo_pol_dgb_mcd_est_ewe_igb_fin_svk_owc_geo_prs_guj_swe_cze_sod_mlt_rom_hun_swa_sun_ger_tag_jpn_tml_kor_alb_pan_yor_mol_mao_hin_chh_jav_mnd_grk_bam_glc_aeg_eng_bul_urd_lat_qcu_rus_spa_bos_tsw_amr_arw_gam_por_bat_dut_akn_ben_dyu_mly_tha_anl_knd_ven_swt_azi_krd_ukr_tur_bem_vie_sid_ses_xho_fbf	-0.730744608865103	-1.75296701776429	0.082902956334009
14	sod_eng_akn_fre_wly_chh_sid_svk_tur_uzb_xho_mly_igb_pan_afr_bsq_spa_tig_moo_mnd_cze_mol_tsn_grk_dyu_dut_est_swa_fbf_hun_glc_hau_geo_hin_mcd_krd_rus_amr_aeg_por_fin_tsw_tag_scr_bat_jpn_knd_kor_slo_ukr_ven_urd_sun_ita_mlt_mao_cnt_alb_ewe_lat_anl_nor_ger_swe_bul_qcu_arw_pol_guj_bem_heb_ctl_amh_prs_jav_rom_bam_ben_swt_ind_tha_gam_tml_dgb_cic_azi_bos_lit_aze_zul_vie_owc_yor_ses_lda	0.263527890294774	0.621408135611735	0.535851359909981
15	mlt_glc_swa_rom_sod_heb_anl_guj_uzb_tur_tsw_jav_swt_mol_eng_bsq_pol_hau_moo_mnd_krd_swe_dyu_bos_igb_ger_hun_ses_lda_est_arw_aeg_geo_por_dut_rus_afr_owc_chh_slo_fin_dgb_sun_spa_mao_jpn_tml_kor_fre_lat_xho_lit_ind_scr_wly_tag_cnt_bul_bem_pan_gam_ukr_svk_ben_ita_qcu_grk_urd_hin_fbf_amr_nor_amh_cze_bat_mcd_bam_prs_zul_mly_tha_sid_knd_cic_yor_azi_ctl_alb_aze_akn_vie_tig_ven_tsn_ewe	-0.562650103912251	-1.34319415817436	0.182477792818145
16	anl_ukr_ses_ben_mlt_tig_heb_alb_tur_uzb_ven_sun_bem_slo_guj_bsq_scr_amh_dyu_mnd_urd_spa_xho_pan_fbf_mol_hun_moo_yor_fin_prs_wly_geo_glc_svk_rus_ctl_amr_sod_eng_est_zul_jav_ger_bat_jpn_knd_kor_bos_bul_dgb_ita_mly_por_hau_ind_cnt_lit_ewe_pol_sid_cze_krd_fre_hin_qcu_swe_afr_nor_lda_chh_arw_gam_grk_tag_mcd_swt_rom_swa_mao_tha_owc_tml_cic_igb_azi_dut_lat_aze_tsw_vie_aeg_tsn_bam_akn	-0.659113006691076	-1.57648081070585	0.11831075886976
17	amh_bos_xho_glc_mlt_hau_heb_cze_aze_azi_swa_tag_lda_rom_krd_bsq_pol_sod_moo_cnt_urd_eng_ven_alb_swt_scr_est_zul_dgb_hun_ctl_chh_geo_fre_bul_slo_lat_wly_tig_prs_fin_bem_mao_afr_jav_jpn_tml_kor_ita_svk_cic_mcd_bat_rus_owc_sun_mnd_ben_ewe_ger_amr_mol_guj_arw_dut_qcu_hin_pan_ukr_igb_sid_lit_aeg_spa_mly_por_dyu_grk_ses_ind_tha_gam_knd_tsn_yor_uzb_nor_swe_tur_fbf_vie_anl_tsw_akn_bam	-0.218917535870392	-0.517051965024038	0.606347413645699
18	amr_cze_dyu_svk_owc_wly_tig_ctl_uzb_tur_ven_mly_zul_ukr_hin_bsq_mol_mlt_igb_cnt_bul_rus_ses_pol_bam_swe_hun_ewe_moo_fin_fre_amh_geo_rom_lat_alb_pan_aeg_hau_mcd_est_swt_mao_nor_bat_jpn_tml_kor_slo_spa_akn_eng_jav_scr_gam_sun_mnd_ben_dgb_bos_heb_afr_por_glc_krd_qcu_guj_ger_urd_tsn_chh_lit_sid_dut_tag_arw_bem_prs_tsw_ind_tha_anl_knd_fbf_swa_aze_ita_grk_azi_xho_vie_sod_yor_cic_lda	-0.680171360926916	-1.6301482375006	0.106452616837879
19	sod_arw_ven_afr_mlt_wly_aeg_ben_tur_uzb_akn_tag_igb_eng_ita_bsq_grk_amh_lda_mnd_hin_rus_ewe_scr_bam_guj_est_moo_bem_hun_pol_anl_geo_cze_mol_dut_ukr_owc_gam_pan_fin_cic_sun_mcd_ind_jpn_knd_kor_fre_bos_tsw_slo_bat_prs_heb_mly_cnt_lit_swa_ger_tig_glc_nor_lat_svk_qcu_por_bul_alb_swt_chh_krd_hau_urd_jav_ctl_xho_swe_dyu_mao_tha_sid_tml_fbf_yor_aze_spa_rom_azi_zul_vie_amr_ses_dgb_tsn	-0.671064744089549	-1.61040796782541	0.110697964721444
20	mlt_fre_xho_slo_heb_wly_sod_ita_tur_uzb_bam_bat_ewe_lat_pol_bsq_scr_owc_fbf_cnt_lit_bul_tsn_urd_lda_rom_hun_akn_dyu_est_ger_sid_geo_ben_grk_krd_arw_anl_amh_glc_fin_ven_tag_cze_jav_jpn_tml_kor_mcd_ukr_bem_afr_sun_alb_amr_mao_mnd_pan_igb_guj_tig_dut_spa_hin_ctl_qcu_eng_por_bos_moo_gam_rus_hau_nor_mly_prs_yor_mol_ses_ind_tha_chh_knd_tsw_cic_azi_swe_svk_aze_zul_vie_aeg_dgb_swt_swa	-0.22284374637683	-0.526281955227633	0.599945189444371
21	amh_svk_zul_krd_mlt_owc_gam_pan_aze_tur_tsw_mao_cic_lat_slo_bsq_ger_sid_moo_cnt_afr_spa_igb_glc_ven_mcd_est_ewe_swa_hun_rom_aeg_geo_bul_rus_ctl_por_anl_hau_ita_fin_ses_jav_mol_tag_jpn_tml_kor_guj_pol_yor_swe_ind_hin_heb_mly_mnd_scr_lda_bos_wly_grk_prs_cze_eng_qcu_alb_urd_ben_bem_chh_lit_amr_nor_bat_dut_fbf_arw_dgb_sun_tha_tig_knd_tsn_dyu_uzb_ukr_fre_azi_akn_vie_sod_bam_swt_xho	0.223637026047788	0.526270725923734	0.59995295954303
22	tig_mol_lda_ukr_sid_amr_heb_prs_uzb_azi_tsn_ind_ven_ctl_lat_bsq_cze_aeg_fbf_cnt_svk_grk_cic_rom_yor_rus_fin_dyu_ses_hun_hin_gam_geo_swe_dut_ger_nor_anl_chh_krd_est_bam_sun_pol_tag_jpn_knd_kor_eng_alb_tsw_lit_mao_mcd_owc_mly_mnd_spa_moo_guj_sod_pan_fre_afr_slo_qcu_ita_arw_ben_ewe_amh_scr_hau_por_bat_glc_xho_bul_bem_jav_tha_wly_tml_igb_akn_aze_urd_bos_tur_swa_vie_mlt_dgb_swt_zul	-0.532020017325584	-1.26703750799076	0.208305658245097
23	owc_slo_swt_pol_anl_amr_chh_cze_tur_azi_dyu_sun_bem_fre_mol_bsq_rus_tig_xho_mnd_ctl_ben_bam_arw_yor_prs_hun_lda_fbf_est_alb_sid_geo_ita_eng_spa_pan_aeg_gam_bul_fin_zul_bat_rom_jav_jpn_knd_kor_glc_lat_tsw_hin_mly_ukr_heb_ind_cnt_mcd_tsn_lit_mlt_dut_scr_krd_guj_qcu_ger_por_grk_akn_hau_bos_sod_urd_tag_swe_swa_afr_igb_mao_tha_wly_tml_moo_ewe_uzb_svk_nor_aze_dgb_vie_amh_ses_cic_ven	0.0633686446044854	0.149242979001311	0.881685069572651
24	sid_lit_igb_grk_sod_amr_tig_pan_tur_azi_bem_sun_ven_afr_ctl_bsq_cze_chh_akn_mnd_ben_alb_lda_arw_moo_lat_fin_fbf_ewe_hun_eng_mlt_geo_dut_svk_prs_krd_hau_anl_urd_est_yor_mao_pol_bat_jpn_tml_kor_bos_guj_swa_rus_ind_ukr_wly_jav_cnt_por_swt_fre_owc_slo_mol_hin_bul_qcu_nor_glc_spa_tsn_gam_mcd_aeg_scr_tag_ita_xho_ger_dgb_mly_tha_amh_knd_zul_dyu_aze_swe_rom_uzb_ses_vie_heb_tsw_bam_cic	-0.786982448523561	-1.8945884712654	0.0612539431421789
25	hau_afr_xho_scr_amr_wly_mlt_prs_tur_azi_akn_ind_swa_mcd_rus_bsq_bos_amh_dyu_cnt_rom_ben_lda_ita_moo_eng_est_ses_igb_fin_lit_heb_geo_ger_cze_swe_alb_chh_tig_bul_hun_fbf_jav_spa_sun_jpn_tml_kor_slo_glc_tsw_krd_mly_urd_anl_mao_mnd_grk_ven_ukr_gam_hin_pan_arw_mol_qcu_svk_lat_dut_swt_sod_ctl_aeg_fre_tag_guj_ewe_pol_bam_bat_tha_sid_knd_yor_bem_aze_nor_por_uzb_zul_vie_owc_cic_dgb_tsn	0.182024997740714	0.428152554651547	0.669529982282123
26	sod_hin_igb_lat_anl_aeg_amr_ben_aze_uzb_bam_jav_bem_spa_cze_bsq_slo_mlt_zul_cnt_eng_rom_tsn_pan_ven_pol_hun_swt_ses_fin_afr_gam_geo_scr_grk_mol_krd_owc_heb_ukr_est_lda_mao_glc_mly_jpn_tml_kor_arw_mcd_tsw_bul_tag_dut_wly_bat_mnd_lit_cic_nor_chh_urd_por_ctl_rus_qcu_svk_swe_fre_moo_hau_ger_amh_prs_ind_ita_yor_bos_ewe_sun_tha_sid_knd_akn_fbf_tur_alb_guj_azi_xho_vie_tig_dgb_dyu_swa	-0.31523673869106	-0.746137795545994	0.457466102145072
27	mlt_guj_swa_cze_sid_sod_anl_hin_uzb_azi_tsn_bat_bem_por_arw_bsq_lat_hau_fbf_mnd_bul_scr_moo_ger_ewe_mcd_est_zul_ses_fin_pol_gam_geo_spa_lit_bos_afr_owc_amh_urd_hun_bam_mly_eng_mao_jpn_tml_kor_dut_rom_yor_alb_jav_ukr_tig_tag_cnt_prs_cic_glc_wly_svk_rus_pan_krd_qcu_fre_mol_ita_akn_heb_ben_amr_swe_sun_slo_ven_ctl_swt_ind_tha_chh_knd_lda_igb_tur_grk_nor_aze_tsw_vie_aeg_xho_dyu_dgb	-0.808228080321643	-1.95323099465613	0.0537980486156455
28	wly_svk_bam_pan_aeg_mlt_hau_dut_tur_azi_cic_tag_lda_pol_swe_bsq_mol_sod_akn_cnt_ctl_eng_ven_ita_moo_lat_est_ewe_dyu_fin_bul_tig_geo_por_alb_cze_lit_amr_owc_guj_hun_swa_bat_scr_jav_jpn_knd_kor_rom_mcd_zul_afr_mao_ukr_anl_ind_mnd_arw_xho_bos_amh_prs_ger_urd_krd_qcu_rus_fre_ben_dgb_heb_nor_gam_spa_mly_glc_bem_grk_fbf_sun_tha_chh_tml_yor_igb_uzb_slo_hin_aze_tsw_vie_sid_ses_swt_tsn	0.109289171522118	0.257140227658501	0.797638584555212
29	aeg_pan_zul_rom_sod_heb_tig_cze_aze_tur_swa_mly_tsn_arw_bos_bsq_fre_mlt_dyu_cnt_ita_por_moo_urd_akn_rus_hun_lda_cic_est_nor_sid_geo_ben_ctl_prs_lit_gam_amh_spa_fin_dgb_tag_eng_ind_jpn_tml_kor_svk_grk_tsw_ukr_mao_mcd_anl_bat_mnd_scr_xho_bul_amr_swe_slo_afr_ger_qcu_dut_glc_mol_igb_chh_alb_wly_hin_sun_lat_fbf_guj_yor_jav_tha_hau_knd_ses_ven_azi_krd_pol_uzb_bam_vie_owc_bem_ewe_swt	-0.207788596242191	-0.490130284790134	0.625196018746213
30	tig_nor_fbf_urd_wly_sod_chh_hin_uzb_azi_moo_mly_zul_lit_spa_bsq_alb_hau_ses_mnd_bul_ger_bem_grk_ewe_fre_hun_tsw_swa_fin_ctl_anl_geo_prs_dut_ita_svk_gam_heb_por_est_ven_mao_slo_ind_jpn_tml_kor_mcd_bos_dyu_pol_bat_ben_owc_tag_cnt_ukr_cic_eng_mlt_scr_krd_glc_cze_qcu_lat_arw_rus_akn_amh_guj_amr_rom_jav_pan_lda_mol_dgb_sun_tha_sid_knd_swt_igb_tur_afr_swe_aze_xho_vie_aeg_bam_tsn_yor	-0.352344159629551	-0.834897313814544	0.405915166765624
31	anl_dut_moo_glc_wly_chh_heb_fre_aze_tur_ewe_mly_lda_guj_prs_bsq_alb_aeg_cic_cnt_pol_krd_tsw_ctl_yor_svk_hun_zul_dgb_est_urd_sod_geo_rom_ukr_eng_ben_sid_gam_slo_fin_xho_tag_por_mao_jpn_knd_kor_scr_ger_bam_lit_sun_arw_hau_ind_mnd_nor_ses_spa_tig_cze_mcd_rus_bul_qcu_lat_pan_grk_swt_mlt_hin_amh_swe_jav_mol_bem_ita_ven_bat_tha_owc_tml_akn_tsn_azi_afr_bos_uzb_dyu_vie_amr_igb_fbf_swa	-0.89417014631345	-2.16432892494294	0.0330003464831751
32	mlt_swe_akn_arw_owc_wly_tig_alb_aze_uzb_swa_jav_ven_slo_urd_bsq_scr_gam_yor_cnt_guj_rom_swt_rus_moo_bos_est_tsn_bam_fin_ukr_chh_geo_por_grk_afr_spa_aeg_heb_pan_hun_ewe_tag_hin_mao_jpn_knd_kor_lit_bul_fbf_nor_bat_glc_anl_mly_mnd_ben_igb_fre_amr_pol_cze_eng_prs_qcu_ger_lat_svk_bem_hau_ctl_amh_mcd_sun_mol_tsw_krd_cic_ind_tha_sid_tml_dgb_zul_tur_dut_ita_azi_ses_vie_sod_dyu_xho_lda	0.335084129969211	0.789465255387465	0.431848304415673
33	sod_por_lda_eng_aeg_amh_owc_bos_aze_azi_yor_mao_ewe_lit_mcd_bsq_ben_wly_dgb_cnt_spa_cze_zul_nor_bem_rus_est_tsw_xho_hun_fre_anl_geo_svk_mol_pol_scr_chh_sid_pan_fin_akn_sun_alb_jav_jpn_tml_kor_ctl_swe_dyu_ita_bat_glc_hau_ind_mnd_hin_tsn_dut_tig_urd_arw_bul_afr_qcu_prs_slo_guj_swa_heb_lat_mlt_krd_tag_grk_igb_ukr_ses_mly_tha_amr_knd_bam_fbf_uzb_ger_rom_tur_swt_vie_gam_cic_ven_moo	0.345589261218313	0.814033969174223	0.417704931882257
34	anl_mol_yor_bos_hau_amr_sid_ben_aze_uzb_igb_sun_bem_arw_glc_bsq_ita_tig_ven_mnd_lat_grk_tsw_hin_tsn_ukr_hun_bam_fbf_fin_krd_aeg_geo_guj_rus_alb_mcd_mlt_amh_afr_est_lda_jav_por_mly_jpn_knd_kor_ger_fre_cic_urd_tag_pan_owc_mao_cnt_nor_swt_bul_sod_ctl_swe_scr_rom_qcu_spa_lit_svk_moo_chh_dut_gam_cze_ind_pol_akn_eng_zul_bat_tha_wly_tml_ses_dyu_azi_slo_prs_tur_ewe_vie_heb_swa_dgb_xho	-0.69290765350461	-1.66187832618512	0.0999045076541677
35	aeg_afr_ses_ctl_sod_owc_wly_pan_aze_azi_akn_mao_tsn_krd_por_bsq_mol_amr_moo_mnd_dut_prs_swt_scr_ven_lat_est_xho_dyu_fin_fre_gam_geo_ben_cze_arw_ger_chh_sid_rus_hun_yor_mly_ita_jav_jpn_tml_kor_nor_ukr_swa_slo_ind_rom_anl_bat_cnt_svk_bem_lit_amh_bos_spa_urd_mcd_qcu_glc_hin_grk_ewe_tig_guj_mlt_bul_sun_eng_igb_alb_dgb_tag_tha_hau_knd_fbf_tsw_uzb_pol_swe_tur_lda_vie_heb_zul_cic_bam	-0.443147556267091	-1.05132867590389	0.295831801478137
36	amr_ukr_swt_hin_mlt_gam_hau_cze_azi_aze_tsw_mao_fbf_mol_fre_bsq_dut_anl_cic_cnt_arw_afr_lda_ger_yor_ita_hun_dgb_swa_fin_svk_sod_geo_lat_guj_krd_ctl_amh_wly_rom_est_dyu_mly_eng_sun_jpn_tml_kor_grk_bos_igb_glc_bat_rus_owc_ind_mnd_ben_tsn_prs_chh_bul_mcd_swe_urd_qcu_spa_lit_pol_ewe_tig_pan_heb_slo_tag_scr_ven_alb_bem_jav_tha_sid_knd_akn_moo_uzb_por_nor_tur_zul_vie_aeg_bam_xho_ses	-0.336248930975743	-0.796539425479113	0.427747298460439
37	wly_urd_igb_nor_amr_mlt_sid_ger_azi_tur_yor_bat_cic_slo_hin_bsq_mcd_owc_bem_mnd_swe_spa_tsw_pol_ven_lat_hun_ses_dyu_fin_scr_tig_geo_mol_glc_eng_rom_amh_hau_ita_est_swa_ind_guj_mao_jpn_knd_kor_cze_ctl_dgb_pan_mly_bos_heb_tag_cnt_svk_zul_ben_chh_alb_fre_grk_afr_qcu_prs_ukr_por_bam_sod_lit_aeg_arw_jav_dut_swt_bul_ewe_sun_tha_anl_tml_lda_fbf_uzb_rus_krd_aze_moo_vie_gam_akn_tsn_xho	0.566509337051775	1.34042413735176	0.183372879763908
38	anl_glc_dgb_por_amr_sid_sod_ger_aze_azi_fbf_jav_ven_svk_pan_bsq_alb_heb_swt_mnd_nor_bul_ewe_krd_bam_bos_est_dyu_swa_fin_pol_tig_geo_cze_swe_fre_lit_aeg_owc_hin_hun_tsn_tag_arw_mao_jpn_knd_kor_lat_slo_akn_scr_ind_dut_wly_sun_cnt_rus_cic_ukr_chh_ita_mol_eng_spa_qcu_prs_urd_ctl_zul_hau_rom_mlt_guj_bat_grk_bem_afr_ses_mly_tha_amh_tml_moo_tsw_uzb_ben_mcd_tur_yor_vie_gam_igb_lda_xho	-0.386560415817753	-0.917331389044271	0.361341834877575
39	gam_urd_ewe_ita_owc_sid_wly_ben_tur_aze_tsn_bat_dyu_rom_pol_bsq_bul_aeg_cic_mnd_nor_lit_ven_bos_igb_grk_fin_bam_xho_est_afr_anl_geo_alb_ukr_swe_cze_amr_heb_slo_hun_bem_mly_pan_tag_jpn_knd_kor_dut_guj_swa_mol_sun_mcd_amh_mao_cnt_scr_moo_svk_sod_ger_hin_prs_krd_qcu_por_arw_rus_ses_tig_eng_mlt_spa_jav_lat_swt_glc_yor_ind_tha_hau_tml_fbf_tsw_azi_fre_ctl_uzb_akn_vie_chh_zul_lda_dgb	-0.900393414845013	-2.18113861239621	0.0316951829349513
40	sod_lit_akn_guj_sid_amr_hau_dut_aze_uzb_tsn_sun_ewe_ita_urd_bsq_spa_wly_swa_mnd_bos_cze_yor_glc_igb_bul_fin_cic_dgb_hun_ukr_owc_geo_nor_rom_fre_por_chh_tig_mcd_est_bam_ind_hin_tag_jpn_knd_kor_swe_grk_lda_afr_bat_ger_heb_mly_cnt_alb_xho_lat_mlt_mol_pan_ben_slo_qcu_scr_krd_eng_bem_anl_rus_amh_ctl_mao_pol_tsw_arw_dyu_jav_tha_gam_tml_moo_zul_tur_svk_prs_azi_fbf_vie_aeg_ses_swt_ven	0.194821602545629	0.459030006234734	0.647283691243568
41	wly_alb_ewe_ita_sid_mlt_anl_spa_aze_azi_bam_bat_dgb_pol_lat_bsq_arw_amh_tsn_mnd_scr_dut_xho_hin_swa_krd_est_lda_yor_fin_rus_aeg_geo_bul_slo_fre_rom_tig_gam_ukr_hun_bem_jav_eng_mly_jpn_tml_kor_grk_pan_dyu_por_mao_lit_sod_ind_cnt_glc_ses_ctl_owc_svk_urd_mcd_guj_qcu_afr_prs_nor_swt_heb_ben_chh_bos_tag_mol_fbf_cze_moo_sun_tha_amr_knd_ven_zul_uzb_swe_ger_tur_cic_vie_hau_igb_tsw_akn	-0.442481977730394	-1.05202710458795	0.295512960748175
42	chh_nor_ewe_grk_wly_aeg_anl_dut_azi_tur_akn_jav_cic_eng_lit_bsq_ger_sid_tsn_cnt_pan_glc_yor_mol_dyu_guj_est_moo_tsw_fin_bul_sod_geo_prs_spa_pol_por_amh_owc_fre_hun_swa_sun_lat_tag_jpn_tml_kor_ukr_hin_ses_bos_bat_scr_gam_ind_mnd_arw_bam_swe_mlt_afr_ita_ctl_rom_qcu_urd_krd_slo_fbf_heb_alb_tig_ben_mly_svk_ven_rus_lda_mao_tha_amr_knd_dgb_swt_aze_cze_mcd_uzb_bem_vie_hau_xho_zul_igb	-0.448804914995804	-1.06639158485858	0.289007259073432
43	owc_ita_xho_bos_hau_amr_amh_ger_azi_uzb_bam_ind_lda_eng_rus_bsq_por_sid_dyu_cnt_alb_krd_ewe_rom_ses_urd_fin_dgb_tsw_hun_afr_aeg_geo_glc_mcd_ctl_fre_sod_wly_nor_est_zul_bat_arw_sun_jpn_knd_kor_bul_guj_cic_pol_mao_mol_mlt_jav_mnd_pan_yor_ukr_heb_grk_scr_slo_prs_qcu_hin_cze_dut_akn_chh_spa_gam_lit_mly_lat_ven_ben_swt_tag_tha_anl_tml_bem_igb_tur_svk_swe_aze_fbf_vie_tig_swa_moo_tsn	-0.576188647589044	-1.375385944684	0.172315791530788
44	amh_mcd_moo_cze_amr_wly_chh_eng_aze_uzb_tsw_ind_xho_rom_lit_bsq_prs_tig_dyu_cnt_urd_glc_ven_ctl_swa_lat_est_igb_lda_hun_dut_anl_geo_ben_ukr_slo_nor_aeg_mlt_fre_fin_ses_tag_spa_bat_jpn_tml_kor_pol_krd_swt_pan_sun_arw_sid_mao_mnd_ger_ewe_guj_owc_afr_mol_scr_swe_qcu_ita_svk_hin_bem_heb_rus_sod_bul_mly_alb_fbf_bos_dgb_jav_tha_gam_knd_akn_zul_azi_por_grk_tur_yor_vie_hau_bam_tsn_cic	-0.29304031687072	-0.693982547571865	0.489423026498111
45	mlt_krd_xho_spa_anl_hau_sid_rom_aze_tur_ses_tag_lda_glc_slo_bsq_mol_wly_zul_mnd_pan_ukr_dgb_ita_igb_ben_est_ewe_yor_hun_alb_chh_geo_ger_scr_nor_bos_amr_owc_dut_fin_cic_mao_pol_mly_jpn_knd_kor_grk_hin_moo_bul_ind_fre_amh_sun_cnt_swe_akn_urd_sod_cze_prs_guj_rus_qcu_mcd_arw_svk_bem_aeg_lit_tig_por_bat_eng_swa_afr_tsn_jav_tha_gam_tml_dyu_swt_azi_ctl_lat_uzb_bam_vie_heb_fbf_ven_tsw	0.257541469881929	0.606686692772754	0.545537064520864
46	tig_por_yor_prs_sid_amr_owc_cze_uzb_aze_swa_bat_dyu_grk_spa_bsq_bul_amh_bem_mnd_nor_swe_ven_scr_cic_ukr_fin_xho_swt_hun_ger_gam_geo_ctl_eng_rus_lit_mlt_wly_hin_est_moo_mly_alb_ind_jpn_tml_kor_urd_pan_tsw_mcd_mao_fre_heb_jav_cnt_glc_fbf_ben_aeg_svk_mol_krd_afr_qcu_lat_dut_arw_dgb_hau_rom_anl_pol_sun_slo_ewe_guj_zul_tag_tha_sod_knd_igb_lda_tur_ita_bos_azi_ses_vie_chh_tsn_akn_bam	-0.0667260275955236	-0.15719957419439	0.875428350153337
47	chh_pol_bem_arw_sod_tig_sid_scr_aze_tur_ses_sun_fbf_krd_spa_bsq_bos_amr_akn_mnd_rom_lat_igb_slo_cic_guj_est_swa_ven_hun_eng_mlt_geo_afr_por_ctl_mcd_amh_wly_ben_fin_tsw_jav_mol_mao_jpn_tml_kor_lit_nor_swt_svk_bat_ita_anl_tag_cnt_cze_moo_prs_owc_rus_ukr_urd_dut_qcu_grk_pan_hin_ewe_hau_swe_heb_fre_ind_alb_dgb_glc_dyu_mly_tha_aeg_knd_bam_lda_azi_bul_ger_uzb_xho_vie_gam_yor_tsn_zul	-0.321966986726244	-0.762049742270057	0.447958655386173
48	sod_fre_lda_svk_anl_sid_wly_lat_aze_uzb_igb_ind_tsw_pan_krd_bsq_mcd_amh_yor_cnt_swe_ger_bam_glc_dgb_ctl_fin_akn_xho_hun_afr_gam_geo_prs_mol_arw_lit_chh_owc_rom_est_swt_mao_cze_sun_jpn_knd_kor_ben_grk_ven_hin_jav_rus_hau_mly_mnd_pol_tsn_guj_mlt_alb_dut_spa_bul_qcu_ukr_nor_scr_cic_tig_eng_heb_por_tag_bos_fbf_slo_ewe_bat_tha_amr_tml_dyu_zul_tur_urd_ita_azi_swa_vie_aeg_moo_ses_bem	0.149622109189978	0.351989351259463	0.725642586433552
49	heb_ben_tsn_cze_hau_owc_anl_ukr_tur_aze_fbf_jav_tsw_ita_hin_bsq_lit_sod_ewe_cnt_ger_ctl_zul_mol_lda_bos_hun_dyu_ses_est_afr_amr_geo_eng_por_rom_nor_amh_tig_pan_fin_akn_tag_scr_mao_jpn_tml_kor_krd_alb_igb_pol_ind_grk_sid_bat_mnd_urd_cic_arw_chh_lat_rus_slo_spa_qcu_swe_svk_bul_swa_aeg_glc_mlt_dut_sun_prs_yor_fre_xho_mly_tha_wly_knd_dgb_bem_uzb_mcd_guj_azi_ven_vie_gam_swt_moo_bam	-0.522617038551851	-1.24396124861003	0.216640127401373
50	tig_slo_fbf_ctl_heb_amr_sod_pan_uzb_azi_cic_jav_ven_prs_guj_bsq_urd_aeg_swt_cnt_rom_cze_dgb_alb_zul_ukr_est_ewe_lda_hun_lit_amh_geo_spa_grk_rus_nor_gam_owc_pol_fin_yor_mao_ben_ind_jpn_knd_kor_krd_bul_swa_eng_tag_fre_mlt_bat_mnd_mol_xho_scr_chh_hin_dut_ger_mcd_qcu_glc_ita_afr_tsn_sid_swe_hau_arw_mly_por_tsw_bos_dyu_sun_tha_wly_tml_moo_igb_tur_lat_svk_aze_bem_vie_anl_bam_akn_ses	-0.503871891646029	-1.19892770386576	0.233602050053412
51	owc_bul_bam_svk_tig_amh_sid_eng_tur_azi_xho_mly_igb_pan_urd_bsq_grk_wly_zul_cnt_mcd_fre_ven_swe_tsw_alb_fin_cic_yor_hun_scr_heb_geo_lit_ger_slo_spa_amr_chh_afr_est_swa_sun_ukr_bat_jpn_tml_kor_rom_arw_dgb_nor_ind_ctl_hau_jav_mnd_mol_swt_prs_gam_lat_por_bos_hin_qcu_ita_dut_krd_akn_aeg_rus_anl_ben_tag_glc_ses_pol_tsn_mao_tha_mlt_knd_moo_dyu_aze_cze_guj_uzb_fbf_vie_sod_bem_lda_ewe	0.118631251723665	0.279367598770589	0.780583082704734
52	chh_bul_ewe_por_amr_heb_amh_rom_aze_uzb_lda_tag_dgb_ukr_krd_bsq_cze_gam_tsn_cnt_slo_ctl_dyu_alb_akn_afr_est_zul_igb_hun_dut_wly_geo_swe_ita_pan_eng_owc_hau_spa_fin_tsw_ind_fre_bat_jpn_knd_kor_arw_ben_bam_guj_mly_scr_mlt_sun_mnd_pol_moo_mol_sid_glc_nor_urd_rus_qcu_svk_mcd_prs_swt_aeg_grk_sod_lit_mao_ger_cic_hin_yor_jav_tha_anl_tml_ven_xho_tur_lat_bos_azi_swa_vie_tig_ses_fbf_bem	-0.382119183508575	-0.905754194057873	0.367406621229644
53	tig_lat_tsw_ita_hau_heb_wly_afr_uzb_aze_ven_tag_dyu_guj_scr_bsq_hin_chh_swa_cnt_nor_dut_fbf_spa_ewe_svk_est_swt_zul_hun_krd_mlt_geo_cze_bos_ger_arw_gam_aeg_lit_fin_bam_sun_rus_mao_jpn_tml_kor_pan_ben_cic_glc_ind_swe_amh_mly_mnd_grk_moo_fre_anl_ctl_pol_mcd_eng_qcu_slo_prs_por_xho_sid_ukr_sod_bul_jav_rom_akn_alb_ses_bat_tha_amr_knd_bem_dgb_azi_urd_mol_tur_tsn_vie_owc_yor_igb_lda	-0.356874090187657	-0.845089214274681	0.400229941590832
54	hau_dut_lda_grk_heb_gam_aeg_pol_azi_aze_tsw_ind_akn_cze_rom_bsq_por_amr_ses_cnt_afr_swe_swa_pan_ewe_prs_fin_fbf_zul_hun_glc_mlt_geo_urd_bul_ger_ita_amh_anl_fre_est_bam_mly_rus_sun_jpn_tml_kor_guj_svk_cic_bos_bat_lat_tig_jav_mnd_mcd_tsn_ukr_owc_mol_slo_ben_scr_qcu_eng_krd_nor_igb_wly_lit_sod_hin_mao_alb_dgb_arw_swt_tag_tha_sid_knd_xho_ven_uzb_ctl_spa_tur_bem_vie_chh_yor_dyu_moo	-0.115907901172058	-0.273191617268243	0.785311672882816
55	sod_svk_fbf_mol_chh_aeg_tig_lat_azi_uzb_bem_mly_yor_mcd_ben_bsq_grk_amh_tsw_cnt_cze_nor_bam_guj_ses_pan_est_zul_xho_fin_rom_anl_geo_afr_krd_fre_glc_hau_heb_ger_hun_ven_jav_dut_tag_jpn_knd_kor_bul_ctl_swa_arw_ind_por_amr_mao_mnd_scr_moo_rus_owc_swe_alb_ita_lit_qcu_ukr_slo_spa_ewe_gam_pol_wly_bos_sun_urd_dgb_eng_akn_bat_tha_mlt_tml_dyu_cic_tur_hin_prs_aze_igb_vie_sid_swt_lda_tsn	-0.728133128281756	-1.74721189537628	0.0839016398054533
56	tig_ita_lda_ben_aeg_chh_gam_cze_azi_aze_swt_tag_tsn_pan_rus_bsq_mol_amr_xho_cnt_ukr_bos_bem_scr_ven_swe_hun_ses_tsw_est_grk_owc_geo_por_pol_lat_afr_hau_amh_nor_fin_swa_mly_lit_sun_jpn_knd_kor_alb_rom_dgb_ger_ind_guj_wly_bat_mnd_prs_yor_fre_sod_krd_hin_svk_bul_qcu_mcd_slo_urd_fbf_mlt_ctl_sid_eng_mao_dut_akn_spa_cic_jav_tha_heb_tml_zul_dyu_tur_glc_arw_uzb_ewe_vie_anl_igb_moo_bam	-0.0607647227967057	-0.143275371325849	0.886382687442745
57	heb_lat_bam_fre_hau_gam_chh_bos_tur_aze_fbf_bat_cic_glc_grk_bsq_hin_sid_moo_cnt_rus_krd_akn_guj_dyu_ger_hun_ses_igb_est_alb_anl_geo_rom_spa_por_dut_wly_amr_mol_fin_bem_ind_svk_sun_jpn_knd_kor_mcd_lit_tsw_afr_tag_ctl_owc_jav_mnd_ukr_lda_swe_amh_ben_urd_pol_cze_qcu_prs_bul_arw_xho_mlt_nor_aeg_eng_mao_slo_ewe_ita_dgb_mly_tha_tig_tml_tsn_swt_uzb_scr_pan_azi_zul_vie_sod_yor_swa_ven	-0.601430316573696	-1.43840514605209	0.153675955812874
58	owc_rus_bam_svk_amr_gam_sid_ukr_aze_azi_ses_sun_zul_hin_por_bsq_rom_mlt_xho_cnt_fre_guj_ven_glc_ewe_bul_fin_igb_lda_est_mcd_sod_geo_spa_afr_pan_urd_tig_wly_dut_hun_moo_mao_krd_bat_jpn_tml_kor_nor_eng_bem_swe_ind_mol_hau_mly_mnd_arw_fbf_bos_heb_cze_slo_prs_ben_qcu_scr_lat_ita_tsw_aeg_ctl_anl_alb_tag_ger_dyu_grk_dgb_jav_tha_amh_knd_akn_tsn_tur_pol_lit_uzb_swt_vie_chh_swa_cic_yor	0.7636173432576	1.81529504116687	0.0727016242526891
59	anl_pol_fbf_ger_amr_hau_heb_grk_tur_azi_tsn_jav_ewe_rus_bos_bsq_swe_sod_yor_mnd_arw_lit_bam_prs_lda_dut_hun_swa_xho_fin_afr_chh_geo_hin_scr_eng_mcd_gam_aeg_guj_est_dgb_mao_mol_tag_jpn_knd_kor_nor_ukr_cic_urd_mly_spa_tig_bat_cnt_glc_dyu_ctl_sid_slo_por_svk_ben_qcu_rom_bul_ita_zul_owc_alb_amh_krd_ind_cze_ses_fre_igb_sun_tha_mlt_tml_ven_bem_aze_lat_pan_uzb_swt_vie_wly_tsw_akn_moo	-1.03263103266421	-2.51652506479041	0.01356476189934
60	amh_guj_lda_bos_aeg_hau_amr_afr_azi_uzb_moo_mly_dyu_grk_scr_bsq_dut_sod_dgb_mnd_spa_swe_cic_prs_tsw_pol_est_bam_ses_fin_ita_heb_geo_ukr_lit_glc_nor_gam_wly_eng_hun_tsn_tag_por_mao_jpn_knd_kor_pan_urd_ewe_bul_bat_ger_owc_ind_cnt_ctl_bem_krd_chh_rus_slo_alb_ben_qcu_fre_rom_svk_xho_mlt_hin_sid_cze_sun_arw_igb_mcd_swa_jav_tha_anl_tml_swt_fbf_tur_lat_mol_aze_akn_vie_tig_zul_yor_ven	0.152880579135006	0.359832948820727	0.719787902412394
61	tig_mcd_dyu_ger_hau_heb_gam_eng_uzb_tur_tsw_tag_lda_arw_bos_bsq_swe_amh_igb_mnd_pan_ben_bem_grk_bam_dut_hun_swa_fbf_fin_ctl_sid_geo_pol_hin_glc_mol_wly_mlt_spa_est_swt_ind_prs_jav_jpn_tml_kor_lit_guj_yor_rom_mao_bul_anl_mly_cnt_svk_ewe_rus_chh_urd_scr_krd_ukr_qcu_slo_lat_por_ses_sod_fre_amr_afr_bat_alb_moo_cze_dgb_sun_tha_aeg_knd_xho_ven_aze_ita_nor_azi_zul_vie_owc_akn_cic_tsn	0.321115280145737	0.756501359595238	0.451260814878494
62	sid_ger_moo_mcd_heb_mlt_anl_lit_aze_tur_dgb_sun_xho_pan_glc_bsq_krd_owc_bam_mnd_hin_dut_lda_bul_ven_guj_hun_tsn_bem_est_swe_gam_geo_alb_rom_ita_por_aeg_sod_svk_fin_ewe_bat_eng_tag_jpn_knd_kor_mol_lat_ses_fre_jav_rus_hau_ind_cnt_pol_cic_arw_chh_afr_bos_cze_nor_qcu_ukr_scr_spa_swa_tig_ctl_amr_prs_mly_ben_dyu_urd_tsw_mao_tha_amh_tml_swt_akn_uzb_slo_grk_azi_yor_vie_wly_zul_fbf_igb	0.0253067235621683	0.0595713525546531	0.952624858219299
63	anl_grk_ewe_rus_mlt_sid_heb_glc_uzb_aze_ses_mao_akn_dut_hin_bsq_svk_sod_tsw_cnt_ukr_guj_swa_eng_lda_por_fin_bam_zul_hun_pol_chh_geo_scr_fre_lat_mcd_hau_gam_afr_est_xho_tag_bul_bat_jpn_tml_kor_mol_urd_dgb_nor_mly_lit_owc_jav_mnd_slo_tsn_prs_aeg_ctl_pan_ger_swe_qcu_bos_cze_rom_moo_tig_arw_amh_ita_ind_alb_swt_krd_cic_sun_tha_amr_knd_dyu_igb_azi_ben_spa_tur_yor_vie_wly_bem_ven_fbf	-0.0255595834208806	-0.0601810557303246	0.952140569656615
64	hau_ger_tsw_alb_aeg_gam_owc_pan_aze_tur_dyu_jav_lda_spa_eng_bsq_mol_chh_xho_cnt_ben_mcd_igb_afr_swt_bul_hun_ses_bam_est_urd_tig_geo_dut_scr_ctl_nor_heb_sod_slo_fin_cic_mly_bos_ind_jpn_knd_kor_guj_lit_ewe_ukr_sun_svk_amh_tag_mnd_cze_moo_swe_sid_ita_fre_prs_lat_qcu_por_arw_pol_akn_wly_hin_anl_krd_mao_rus_tsn_grk_swa_bat_tha_mlt_tml_zul_dgb_uzb_glc_rom_azi_yor_vie_amr_bem_ven_fbf	0.335250759630624	0.789050076233631	0.432089707332031
65	wly_guj_bem_pol_owc_tig_hau_rom_tur_azi_dgb_mly_ewe_spa_lat_bsq_hin_anl_igb_mnd_eng_nor_ven_bos_tsw_glc_fin_tsn_cic_hun_krd_sid_geo_swe_ukr_dut_rus_amh_mlt_ben_est_swa_mao_afr_tag_jpn_tml_kor_svk_arw_dyu_scr_bat_cze_chh_sun_cnt_pan_lda_urd_gam_fre_prs_bul_lit_qcu_grk_ita_mol_ses_amr_por_heb_mcd_jav_ger_zul_alb_moo_ind_tha_aeg_knd_swt_bam_aze_ctl_slo_uzb_fbf_vie_sod_xho_yor_akn	-0.392775408629181	-0.932339170595397	0.353575446969058
66	sid_fre_yor_ita_wly_sod_heb_arw_aze_azi_bam_jav_akn_swe_afr_bsq_pol_chh_igb_cnt_hin_mcd_ven_scr_cic_ctl_est_ewe_dgb_hun_alb_mlt_geo_bos_urd_ben_svk_aeg_hau_glc_fin_fbf_mao_eng_ind_jpn_tml_kor_lit_grk_dyu_rom_bat_guj_amr_sun_mnd_prs_zul_lat_amh_pan_bul_ger_cze_qcu_nor_ukr_rus_xho_tig_mol_owc_por_mly_dut_swt_slo_tsw_tag_tha_gam_knd_ses_tsn_uzb_spa_krd_tur_swa_vie_anl_moo_bem_lda	-0.91418137022176	-2.22416377985475	0.0285575156009764
67	gam_lit_swa_ctl_sid_wly_tig_hin_uzb_tur_cic_tag_lda_por_cze_bsq_mol_owc_bem_mnd_glc_grk_ses_slo_fbf_swe_fin_yor_swt_hun_pan_aeg_geo_mcd_guj_ita_nor_anl_amh_eng_est_tsn_mao_spa_jav_jpn_tml_kor_fre_lat_dgb_svk_ind_ben_heb_bat_cnt_ger_zul_urd_amr_prs_pol_arw_rus_qcu_alb_afr_ukr_ven_sod_scr_mlt_rom_sun_bul_igb_krd_xho_mly_tha_chh_knd_moo_dyu_azi_dut_bos_aze_bam_vie_hau_ewe_akn_tsw	-0.133097759130695	-0.314658316343384	0.753725951910236
68	sod_nor_bem_slo_owc_gam_anl_cze_uzb_azi_akn_tag_tsn_mol_alb_bsq_ukr_sid_zul_cnt_urd_lit_lda_rom_cic_por_hun_moo_fbf_est_grk_heb_geo_bul_rus_fre_ita_tig_wly_pol_fin_igb_jav_glc_mao_jpn_tml_kor_svk_ctl_ses_swe_sun_krd_hau_bat_mnd_prs_swt_ger_amh_pan_dut_scr_arw_qcu_afr_eng_hin_ven_amr_bos_aeg_lat_mly_spa_swa_guj_bam_ind_tha_mlt_knd_yor_tsw_aze_ben_mcd_tur_dyu_vie_chh_xho_dgb_ewe	-0.223050738446925	-0.527368204892993	0.599193779598885
69	amh_ukr_tsn_grk_gam_hau_heb_nor_tur_uzb_ses_bat_swa_lat_bos_bsq_scr_mlt_swt_cnt_rus_svk_xho_krd_akn_fre_est_cic_ven_hun_hin_anl_geo_dut_ger_bul_arw_sid_tig_pol_fin_ewe_mly_glc_tag_jpn_knd_kor_por_pan_moo_prs_sun_spa_aeg_jav_mnd_afr_lda_guj_owc_alb_eng_ben_ita_qcu_mol_ctl_lit_tsw_wly_swe_amr_urd_ind_slo_bem_rom_yor_mao_tha_sod_tml_igb_dgb_azi_cze_mcd_aze_zul_vie_chh_dyu_fbf_bam	-0.0951913202741781	-0.224198476039366	0.82309468251549
70	anl_fre_bem_slo_gam_hau_chh_bul_aze_uzb_ven_jav_lda_pol_krd_bsq_rus_heb_tsn_mnd_bos_por_tsw_guj_fbf_hin_hun_moo_dgb_fin_swe_sod_geo_dut_cze_lit_scr_amh_aeg_ctl_est_swa_sun_spa_ind_jpn_knd_kor_ukr_glc_yor_svk_mao_mol_tig_bat_cnt_alb_bam_ita_sid_arw_mcd_pan_grk_qcu_ger_rom_afr_zul_amr_urd_mlt_ben_mly_prs_xho_nor_swt_tag_tha_owc_tml_cic_ses_tur_eng_lat_azi_akn_vie_wly_ewe_dyu_igb	-0.723487310100647	-1.73769438209849	0.085574912117127
71	owc_ctl_xho_ben_amr_heb_amh_afr_azi_tur_dyu_jav_bem_slo_lat_bsq_arw_gam_igb_mnd_urd_ger_zul_swe_tsw_grk_hun_lda_tsn_est_pol_anl_geo_bul_mcd_nor_fre_wly_chh_scr_fin_akn_mao_hin_ind_jpn_knd_kor_ukr_eng_ewe_glc_tag_svk_sid_sun_cnt_cze_yor_guj_tig_dut_alb_bos_pan_qcu_spa_mol_lit_swa_mlt_rom_sod_rus_mly_prs_cic_krd_ses_bat_tha_aeg_tml_bam_ven_aze_por_ita_uzb_moo_vie_hau_dgb_swt_fbf	-0.0918756301882991	-0.216587061693392	0.829004565288793
72	hau_arw_moo_swe_mlt_chh_sid_mol_aze_uzb_xho_bat_bam_lit_nor_bsq_scr_tig_ven_cnt_slo_cze_igb_grk_yor_dut_hun_swt_bem_est_ben_amr_geo_glc_bos_urd_hin_gam_owc_pol_fin_ses_tag_lat_mao_jpn_tml_kor_por_guj_swa_rom_jav_alb_aeg_sun_mnd_ctl_fbf_svk_wly_ukr_bul_spa_rus_qcu_eng_prs_afr_akn_anl_mcd_sod_fre_ind_ita_dyu_krd_cic_mly_tha_amh_knd_zul_tsn_tur_pan_ger_azi_ewe_vie_heb_tsw_dgb_lda	0.134641620573543	0.31704054541052	0.751923465255226
73	wly_krd_swa_grk_amh_amr_chh_prs_azi_tur_moo_mly_igb_spa_lit_bsq_glc_owc_bem_cnt_dut_lat_tsn_pan_cic_cze_est_lda_ven_fin_alb_aeg_geo_por_bul_fre_bos_anl_hau_rus_hun_yor_jav_eng_sun_jpn_knd_kor_mcd_slo_fbf_guj_tag_ben_mlt_ind_mnd_svk_xho_swe_sid_ctl_pol_arw_urd_qcu_nor_afr_mol_ses_gam_rom_sod_scr_bat_ger_tsw_ukr_akn_mao_tha_heb_tml_zul_swt_uzb_ita_hin_aze_dyu_vie_tig_ewe_dgb_bam	-0.716253865413835	-1.71790541281449	0.089141784816874
74	sod_mcd_swt_prs_amh_owc_tig_nor_uzb_tur_fbf_bat_zul_fre_slo_bsq_guj_aeg_bem_mnd_swe_ita_ses_lat_swa_krd_est_bam_akn_hun_rus_wly_geo_scr_cze_ger_bul_gam_mlt_arw_fin_xho_ind_alb_sun_jpn_tml_kor_dut_afr_tsn_ukr_mly_glc_heb_tag_cnt_grk_lda_pan_sid_pol_hin_ben_mol_qcu_spa_ctl_bos_igb_hau_lit_anl_urd_mao_rom_cic_eng_yor_jav_tha_chh_knd_ewe_moo_azi_por_svk_aze_ven_vie_amr_dgb_tsw_dyu	0.464169396300259	1.09749087516169	0.27526035542413
75	sod_eng_cic_pol_chh_gam_wly_rus_azi_tur_swt_ind_bem_svk_guj_bsq_ita_owc_ses_mnd_lit_prs_swa_swe_akn_nor_fin_igb_zul_est_mcd_hau_geo_mol_scr_arw_ukr_tig_mlt_hin_hun_yor_bat_urd_mao_jpn_tml_kor_rom_afr_dyu_spa_mly_dut_heb_jav_cnt_fre_lda_grk_anl_cze_bul_ger_ben_qcu_lat_slo_krd_bam_sid_por_amr_bos_tag_pan_tsn_alb_ven_sun_tha_amh_knd_dgb_tsw_uzb_ctl_glc_aze_fbf_vie_aeg_ewe_xho_moo	0.218439075550822	0.514188032127204	0.608340225066261
76	aeg_grk_dyu_ben_tig_anl_wly_afr_uzb_aze_bem_ind_fbf_scr_dut_bsq_hin_gam_cic_mnd_glc_spa_swa_rom_dgb_por_fin_ven_moo_hun_slo_mlt_geo_ger_rus_fre_nor_sid_heb_bos_est_lda_sun_svk_mly_jpn_knd_kor_krd_pan_ses_pol_bat_lat_amr_mao_cnt_prs_zul_mcd_hau_eng_arw_lit_ukr_qcu_mol_cze_ita_tsw_owc_guj_chh_swe_jav_ctl_ewe_alb_tsn_tag_tha_sod_tml_igb_bam_azi_urd_bul_tur_swt_vie_amh_akn_yor_xho	-0.982736938329439	-2.39682205883778	0.0185381091708928
77	sid_ben_cic_mcd_wly_heb_sod_urd_azi_uzb_tsw_tag_ewe_rom_krd_bsq_lat_amr_tsn_mnd_cze_ger_zul_hin_swt_ctl_est_xho_fbf_fin_ukr_mlt_geo_arw_pan_glc_spa_owc_anl_prs_hun_ses_jav_dut_ind_jpn_knd_kor_fre_ita_swa_bos_mly_rus_chh_mao_cnt_guj_yor_grk_hau_por_pol_slo_afr_qcu_swe_eng_svk_bam_gam_alb_amh_mol_sun_bul_dyu_lit_akn_bat_tha_aeg_tml_moo_ven_aze_scr_nor_tur_lda_vie_tig_dgb_bem_igb	-0.41725921314069	-0.98981334999022	0.324833669231002
78	owc_grk_tsn_ger_amr_tig_anl_dut_tur_aze_ewe_bat_ven_hin_spa_bsq_bul_heb_bam_cnt_eng_guj_swa_pol_fbf_swe_est_xho_bem_fin_por_mlt_geo_rom_krd_bos_ctl_amh_hau_slo_hun_igb_tag_mol_ind_jpn_knd_kor_arw_rus_akn_svk_sun_ben_sid_jav_mnd_mcd_yor_prs_sod_nor_fre_ukr_cze_qcu_ita_alb_lat_cic_chh_lit_wly_pan_mly_afr_moo_urd_dyu_mao_tha_aeg_tml_ses_zul_azi_glc_scr_uzb_swt_vie_gam_tsw_lda_dgb	-0.670809154683729	-1.60270588092455	0.112390790035491
79	mlt_rus_swa_arw_aeg_gam_hau_scr_tur_azi_swt_jav_tsn_bul_ger_bsq_cze_sid_akn_mnd_rom_guj_fbf_ben_dgb_eng_est_tsw_bam_fin_hin_amh_geo_por_krd_dut_spa_tig_anl_alb_hun_ewe_bat_glc_ind_jpn_knd_kor_svk_mol_ses_lit_tag_bos_wly_mao_cnt_ita_dyu_grk_sod_swe_fre_urd_prs_qcu_ukr_ctl_mcd_xho_amr_pol_heb_nor_sun_afr_moo_pan_bem_mly_tha_chh_tml_zul_ven_uzb_slo_lat_aze_igb_vie_owc_lda_cic_yor	0.217258389291537	0.511261525196863	0.610379634976788
80	aeg_cze_zul_dut_tig_gam_sod_swe_uzb_aze_yor_jav_xho_grk_afr_bsq_mol_hau_tsw_cnt_glc_ukr_dgb_alb_bem_svk_est_ven_swt_hun_rom_owc_geo_pol_krd_mcd_arw_amh_wly_ctl_fin_fbf_mao_bul_sun_jpn_knd_kor_spa_urd_moo_scr_bat_lit_mlt_ind_mnd_lat_ewe_prs_heb_por_rus_guj_ben_qcu_pan_ger_hin_dyu_amr_eng_chh_slo_tag_fre_ses_nor_cic_mly_tha_anl_tml_igb_akn_azi_bos_ita_tur_lda_vie_sid_tsn_bam_swa	-0.858907886951436	-2.07232075089693	0.0410031886377216
81	tig_scr_swa_ger_owc_wly_hau_cze_tur_aze_bam_mao_ven_nor_urd_bsq_lit_mlt_moo_cnt_hin_swe_tsw_dut_fbf_alb_est_ses_swt_hun_mcd_anl_geo_guj_eng_prs_ctl_sid_amr_fre_fin_xho_tag_arw_jav_jpn_knd_kor_glc_bos_cic_svk_ind_bul_sod_mly_mnd_ita_bem_pol_amh_spa_lat_ben_afr_qcu_rus_rom_slo_ewe_chh_por_heb_grk_sun_ukr_yor_mol_lda_bat_tha_aeg_tml_akn_tsn_uzb_krd_pan_azi_dyu_vie_gam_dgb_zul_igb	-0.240731061055193	-0.568613063500889	0.570989300864953
82	wly_ukr_bem_scr_gam_sod_tig_glc_uzb_aze_igb_mao_ewe_pan_lit_bsq_prs_sid_yor_mnd_fre_svk_swa_lat_tsw_alb_fin_bam_tsn_hun_urd_owc_geo_mcd_hin_guj_por_chh_aeg_ger_est_dyu_ind_bul_mly_jpn_tml_kor_arw_rus_zul_afr_tag_mol_hau_sun_cnt_nor_cic_dut_mlt_ctl_grk_eng_bos_qcu_krd_spa_ben_ses_heb_swe_amr_slo_jav_ita_xho_pol_moo_bat_tha_anl_knd_ven_dgb_azi_rom_cze_tur_akn_vie_amh_lda_swt_fbf	0.695487989625299	1.65033902517305	0.102247059398631
83	gam_swe_ses_svk_mlt_wly_amr_bul_azi_uzb_bem_mao_cic_slo_urd_bsq_krd_owc_tsw_mnd_fre_scr_zul_ukr_fbf_lit_fin_ewe_lda_hun_ben_sod_geo_ita_prs_glc_pol_hau_sid_cze_est_igb_sun_mcd_jav_jpn_tml_kor_alb_afr_yor_spa_bat_lat_anl_ind_cnt_ger_dyu_guj_chh_dut_grk_pan_arw_qcu_rom_por_bos_swt_amh_rus_heb_ctl_tag_mol_swa_hin_xho_mly_tha_aeg_knd_bam_dgb_aze_eng_nor_tur_tsn_vie_tig_akn_moo_ven	-0.395604762135656	-0.939383623791182	0.349967261487677
84	hau_ita_bam_prs_chh_mlt_amh_swe_uzb_tur_ses_tag_bem_alb_por_bsq_lit_sod_cic_mnd_ger_nor_moo_ctl_tsw_svk_fin_zul_akn_est_rom_heb_geo_dut_scr_spa_bul_sid_anl_cze_hun_igb_ind_krd_sun_jpn_tml_kor_hin_bos_swa_rus_jav_afr_tig_mly_cnt_mcd_xho_ben_owc_ukr_pan_grk_urd_qcu_guj_arw_mol_tsn_amr_fre_gam_pol_mao_lat_ewe_slo_yor_bat_tha_wly_knd_dgb_ven_azi_eng_glc_aze_fbf_vie_aeg_swt_dyu_lda	-0.562740170092441	-1.3429697420099	0.182550186460242
85	amh_swe_tsn_cze_sid_wly_tig_guj_tur_azi_dyu_tag_xho_lit_hin_bsq_prs_hau_igb_mnd_bul_ben_akn_alb_yor_dut_est_tsw_zul_hun_afr_sod_geo_pol_fre_urd_pan_heb_aeg_mcd_fin_fbf_bat_nor_jav_jpn_knd_kor_lat_rus_swt_grk_sun_glc_gam_ind_cnt_krd_ven_arw_anl_scr_mol_slo_ctl_qcu_ita_spa_svk_swa_chh_eng_owc_bos_mao_por_bem_ger_cic_mly_tha_mlt_tml_lda_moo_aze_rom_ukr_uzb_ewe_vie_amr_bam_ses_dgb	-1.10559918958743	-2.710405870776	0.00800253559209922
86	amr_urd_cic_ger_sod_sid_gam_cze_tur_uzb_yor_mly_bam_pan_scr_bsq_rus_chh_ewe_cnt_lit_slo_swt_por_swa_nor_hun_bem_ven_est_bul_tig_geo_lat_glc_rom_fre_owc_aeg_pol_fin_moo_tag_eng_jav_jpn_knd_kor_mol_svk_lda_dut_bat_spa_amh_ind_mnd_ben_akn_ita_heb_ukr_swe_krd_hin_qcu_guj_grk_alb_dyu_anl_bos_hau_arw_mao_prs_tsw_ctl_fbf_sun_tha_mlt_tml_zul_dgb_azi_afr_mcd_aze_tsn_vie_wly_igb_ses_xho	0.00417007613982303	0.00981744987190349	0.992187963445873
87	tig_rom_cic_guj_sid_wly_anl_ger_aze_uzb_dyu_mao_akn_mol_afr_bsq_krd_heb_yor_mnd_svk_grk_ses_swe_zul_alb_est_fbf_bem_hun_glc_sod_geo_eng_ita_ben_lat_hau_mlt_mcd_fin_swt_sun_slo_tag_jpn_tml_kor_por_hin_lda_lit_jav_cze_owc_mly_cnt_rus_tsn_pol_chh_scr_prs_fre_nor_qcu_urd_ukr_spa_ven_amr_pan_gam_bul_ind_dut_swa_ctl_bam_bat_tha_aeg_knd_xho_tsw_tur_bos_arw_azi_moo_vie_amh_dgb_ewe_igb	-0.967582331072358	-2.35650822069402	0.0205462345285318
88	gam_por_zul_rus_amh_aeg_amr_dut_aze_uzb_bem_mao_ven_ctl_fre_bsq_prs_wly_dyu_cnt_glc_hin_moo_mcd_xho_guj_est_bam_fbf_fin_slo_owc_geo_rom_scr_bul_pol_anl_chh_arw_hun_igb_sun_lit_tag_jpn_knd_kor_eng_alb_yor_nor_jav_ger_mlt_bat_mnd_mol_ses_afr_sid_ukr_lat_grk_pan_qcu_swe_urd_ita_tsw_tig_bos_sod_cze_ind_krd_swt_svk_akn_mly_tha_heb_tml_swa_cic_azi_ben_spa_tur_ewe_vie_hau_lda_tsn_dgb	-0.555904655257807	-1.32539290434907	0.188287686798278
89	anl_scr_xho_dut_tig_heb_owc_svk_azi_uzb_tsw_bat_moo_fre_por_bsq_swe_mlt_fbf_cnt_urd_rus_bam_bos_ewe_ben_hun_tsn_igb_est_pol_wly_geo_grk_mol_prs_nor_sid_gam_hin_fin_swt_tag_glc_ind_jpn_tml_kor_ita_lat_ses_slo_mly_bul_amh_sun_mnd_eng_ven_afr_hau_arw_lit_mcd_pan_qcu_krd_cze_rom_lda_sod_alb_aeg_ctl_jav_spa_swa_guj_yor_mao_tha_amr_knd_dyu_dgb_tur_ukr_ger_aze_cic_vie_chh_zul_bem_akn	-0.341630943646918	-0.807952473122906	0.421179775652531
90	chh_pol_ven_svk_sid_hau_amr_scr_tur_uzb_cic_sun_swt_spa_lat_bsq_ger_sod_swa_mnd_lit_mol_igb_slo_bam_arw_fin_ewe_xho_est_eng_tig_geo_mcd_hin_ctl_guj_heb_aeg_grk_hun_akn_jav_fre_tag_jpn_tml_kor_alb_prs_ses_swe_mly_cze_wly_bat_cnt_krd_zul_afr_amh_ukr_urd_rom_ben_qcu_bos_dut_nor_tsw_mlt_glc_gam_bul_ind_ita_lda_pan_fbf_mao_tha_owc_knd_bem_yor_aze_por_rus_azi_dgb_vie_anl_moo_dyu_tsn	-1.02113541759424	-2.48900242326484	0.0145881713007339
91	chh_dut_lda_bos_sod_hau_wly_slo_uzb_aze_ven_mao_ses_grk_rom_bsq_swe_owc_swa_cnt_fre_guj_cic_alb_swt_pol_hun_bam_dgb_est_lit_amr_geo_por_spa_hin_nor_heb_aeg_mol_fin_yor_tag_krd_jav_jpn_tml_kor_glc_ger_bem_ben_bat_svk_sid_sun_mnd_afr_igb_prs_gam_bul_cze_urd_scr_qcu_eng_pan_ita_tsw_mlt_rus_anl_arw_ind_mcd_dyu_ctl_moo_mly_tha_amh_knd_akn_fbf_tur_ukr_lat_azi_zul_vie_tig_xho_ewe_tsn	-0.788127222978859	-1.90178332756538	0.0602947332177972
92	heb_hin_swa_grk_gam_anl_chh_ger_aze_azi_dyu_sun_ewe_rom_dut_bsq_swe_mlt_cic_cnt_rus_glc_moo_arw_swt_mcd_est_akn_ven_fin_guj_amh_geo_eng_pol_bos_alb_amr_sod_bul_hun_fbf_tag_cze_mao_jpn_tml_kor_nor_por_xho_pan_bat_prs_hau_ind_mnd_mol_tsn_urd_aeg_ben_lit_scr_svk_qcu_afr_ita_ukr_ses_owc_lat_sid_krd_mly_slo_zul_spa_yor_jav_tha_tig_knd_dgb_bem_tur_ctl_fre_uzb_bam_vie_wly_lda_tsw_igb	0.0755755837265541	0.177956771163219	0.859143978058907
93	sid_afr_yor_eng_aeg_amh_heb_lit_uzb_azi_swt_tag_moo_slo_grk_bsq_pan_hau_bam_mnd_rom_nor_ses_bos_fbf_por_est_zul_ewe_hun_arw_gam_geo_guj_lat_pol_alb_sod_tig_ben_fin_tsn_sun_bul_bat_jpn_knd_kor_urd_ita_lda_dut_mao_cze_amr_mly_cnt_hin_tsw_glc_mlt_spa_rus_ger_mcd_qcu_svk_krd_swe_igb_owc_scr_anl_ctl_jav_prs_ven_mol_dgb_ind_tha_chh_tml_swa_xho_tur_ukr_fre_aze_akn_vie_wly_dyu_bem_cic	0.427690441854192	1.00724011014064	0.316432916250929
94	heb_grk_cic_slo_anl_amr_chh_ita_tur_aze_ses_bat_swt_bos_pol_bsq_swe_gam_ewe_mnd_prs_guj_dgb_alb_zul_glc_hun_swa_yor_fin_rus_owc_geo_dut_fre_cze_ben_tig_amh_rom_est_lda_mly_eng_ind_jpn_tml_kor_ger_spa_bem_mcd_jav_urd_wly_sun_cnt_mol_igb_krd_sod_por_bul_hin_arw_qcu_ctl_afr_nor_tsn_sid_ukr_mlt_svk_tag_pan_moo_lit_ven_mao_tha_hau_knd_tsw_fbf_uzb_scr_lat_azi_bam_vie_aeg_xho_dyu_akn	0.0166892072690885	0.0392789996581929	0.968752147097091
95	amr_ger_bem_mol_hau_sod_tig_ben_azi_uzb_xho_tag_dgb_grk_krd_bsq_pan_chh_ses_mnd_urd_ctl_zul_dut_ven_svk_fin_swa_swt_est_por_wly_geo_arw_lit_slo_alb_anl_owc_fre_hun_yor_jav_hin_sun_jpn_knd_kor_swe_prs_dyu_ukr_bat_lat_sid_mly_cnt_rus_akn_guj_heb_rom_bul_pol_eng_qcu_nor_bos_cze_moo_amh_glc_gam_mcd_mao_scr_bam_spa_lda_ind_tha_mlt_tml_tsn_igb_aze_afr_ita_tur_cic_vie_aeg_tsw_fbf_ewe	0.0351973441771917	0.0829410226068331	0.934076695703833
96	tig_ger_bam_prs_chh_owc_heb_cze_tur_uzb_igb_ind_bem_spa_hin_bsq_bos_amh_zul_cnt_swe_guj_moo_ctl_tsn_rus_fin_cic_tsw_est_lat_gam_geo_urd_por_pan_ita_mlt_wly_svk_hun_dyu_mly_alb_bat_jpn_tml_kor_lit_bul_xho_mcd_tag_slo_sod_sun_mnd_scr_akn_glc_amr_afr_nor_ben_eng_qcu_rom_krd_pol_swt_hau_arw_anl_dut_mao_grk_swa_ukr_lda_jav_tha_aeg_knd_yor_fbf_aze_mol_fre_azi_ses_vie_sid_dgb_ewe_ven	0.104981491355651	0.247016347702207	0.805440046028218
97	mlt_ita_igb_bos_sod_tig_hau_mcd_tur_aze_ven_ind_dyu_arw_urd_bsq_afr_heb_xho_mnd_nor_ctl_dgb_grk_swa_rus_hun_bem_zul_fin_lit_gam_geo_mol_por_ukr_alb_wly_aeg_lat_est_ses_mao_rom_bat_jpn_tml_kor_dut_svk_fbf_swe_mly_pol_sid_sun_cnt_fre_tsw_krd_chh_slo_cze_guj_scr_qcu_eng_ben_hin_moo_anl_pan_amr_ger_jav_bul_yor_prs_akn_tag_tha_amh_knd_ewe_cic_azi_spa_glc_uzb_tsn_vie_owc_lda_swt_bam	0.158341796446574	0.372771801160437	0.710166521255326
98	gam_lit_swa_mcd_amr_chh_heb_nor_azi_aze_lda_tag_bem_arw_lat_bsq_rom_sid_akn_cnt_por_rus_dgb_ita_ewe_hin_fin_xho_fbf_est_fre_owc_geo_krd_grk_bos_pol_wly_tig_ukr_hun_ses_bat_spa_sun_jpn_tml_kor_guj_pan_igb_ctl_jav_ger_hau_mao_mnd_mol_ven_afr_amh_scr_swe_prs_svk_qcu_eng_slo_glc_yor_mlt_cze_anl_bul_mly_dut_bam_alb_dyu_ind_tha_aeg_knd_moo_zul_tur_urd_ben_uzb_cic_vie_sod_tsw_tsn_swt	-0.162585928801617	-0.383409393820332	0.70229129960485
99	chh_krd_ven_ita_aeg_hau_tig_svk_uzb_azi_tsn_sun_moo_ger_bos_bsq_mcd_owc_zul_mnd_prs_bul_xho_hin_cic_eng_fin_bem_ewe_est_urd_mlt_geo_cze_pol_grk_nor_amh_gam_ben_hun_dgb_mao_fre_jav_jpn_tml_kor_swe_mol_dyu_por_tag_pan_sod_bat_cnt_lit_ses_ctl_anl_arw_spa_guj_dut_qcu_ukr_glc_rom_swt_heb_scr_amr_lat_mly_rus_igb_slo_bam_ind_tha_wly_knd_yor_lda_tur_alb_afr_aze_akn_vie_sid_swa_fbf_tsw	0.556627723348463	1.31528360620294	0.191648274618123
100	owc_alb_xho_ukr_tig_sid_sod_slo_uzb_aze_akn_sun_dyu_eng_rom_bsq_afr_mlt_ewe_cnt_ben_swe_ven_lat_zul_ctl_fin_yor_fbf_hun_rus_anl_geo_mcd_spa_ger_dut_chh_heb_nor_est_moo_mly_glc_mao_jpn_knd_kor_krd_pan_swa_prs_ind_mol_aeg_tag_mnd_hin_swt_urd_wly_ita_svk_por_scr_qcu_cze_pol_lit_ses_gam_grk_amr_bos_bat_arw_tsn_bul_dgb_jav_tha_amh_tml_tsw_bem_tur_guj_fre_azi_bam_vie_hau_igb_cic_lda	0.225312879084469	0.529748588984983	0.597548673534527
101	gam_ita_xho_rom_tig_anl_owc_lat_tur_azi_cic_mao_bam_pol_mcd_bsq_mol_chh_lda_mnd_por_scr_swt_spa_tsw_fre_est_dgb_zul_hun_ukr_heb_geo_swe_rus_pan_svk_wly_amh_krd_fin_yor_mly_ger_sun_jpn_knd_kor_eng_dut_ses_arw_bat_lit_mlt_ind_cnt_guj_bem_bul_hau_ben_ctl_alb_urd_qcu_slo_cze_hin_moo_amr_grk_aeg_prs_tag_nor_tsn_bos_fbf_jav_tha_sid_tml_swa_ven_uzb_glc_afr_aze_igb_vie_sod_akn_ewe_dyu	0.180658466481276	0.425008615671198	0.671812142991394
102	tig_alb_dgb_nor_amr_chh_hau_fre_aze_azi_akn_jav_ven_swe_urd_bsq_rus_wly_ewe_cnt_hin_cze_tsn_prs_fbf_ctl_hun_ses_yor_est_dut_anl_geo_eng_mcd_ger_pan_sid_mlt_ben_fin_cic_mly_krd_mao_jpn_tml_kor_ukr_mol_xho_bul_sun_glc_sod_tag_mnd_scr_lda_pol_heb_por_bos_spa_grk_qcu_svk_lat_guj_igb_gam_ita_owc_slo_bat_arw_moo_afr_tsw_ind_tha_amh_knd_dyu_swt_uzb_lit_rom_tur_zul_vie_aeg_bam_bem_swa	-0.330463616168256	-0.784348359119726	0.434829025051138
103	heb_ger_ewe_arw_wly_sid_chh_swe_tur_uzb_cic_bat_tsn_urd_dut_bsq_mcd_anl_moo_cnt_ben_ctl_swt_svk_yor_cze_est_bem_lda_fin_por_gam_geo_glc_hin_alb_mol_amr_mlt_bul_hun_fbf_jav_nor_ind_jpn_knd_kor_ita_pan_swa_prs_mao_krd_tig_tag_mnd_eng_dyu_bos_amh_spa_lat_afr_fre_qcu_rom_pol_scr_igb_aeg_ukr_sod_lit_mly_guj_xho_grk_ven_sun_tha_hau_tml_tsw_bam_aze_rus_slo_azi_akn_vie_owc_dgb_ses_zul	-0.23644616275358	-0.559233395151229	0.57734671790239
104	heb_glc_swa_bos_aeg_gam_sid_pan_uzb_azi_igb_bat_ses_rom_rus_bsq_urd_anl_lda_cnt_lat_arw_swt_ben_dyu_swe_hun_dgb_akn_est_nor_sod_geo_cze_guj_spa_ger_amr_amh_pol_fin_ewe_sun_scr_ind_jpn_tml_kor_slo_dut_ven_krd_mly_eng_chh_jav_mnd_svk_tsn_mcd_owc_ukr_grk_afr_lit_qcu_por_prs_hin_bam_tig_mol_wly_alb_mao_ctl_yor_fre_xho_tag_tha_hau_knd_cic_fbf_tur_ita_bul_aze_tsw_vie_mlt_moo_bem_zul	-0.773582725021737	-1.86344244385232	0.0655556476701576
105	gam_cze_ven_swe_tig_amh_heb_lit_uzb_tur_dyu_mly_ses_ita_arw_bsq_pol_wly_swt_cnt_ger_dut_ewe_krd_fbf_bos_est_dgb_igb_fin_slo_aeg_geo_lat_urd_rom_pan_mlt_sod_hin_hun_swa_jav_svk_tag_jpn_tml_kor_por_afr_zul_mol_mao_spa_chh_bat_mnd_ctl_tsw_guj_sid_ben_mcd_prs_grk_qcu_rus_glc_scr_yor_anl_bul_owc_nor_sun_ukr_cic_eng_tsn_ind_tha_hau_knd_akn_lda_aze_fre_alb_azi_bam_vie_amr_xho_bem_moo	-0.396970635923553	-0.943325870252491	0.347958430955244
106	gam_ukr_fbf_mol_sid_hau_owc_ben_azi_aze_igb_sun_bem_spa_cze_bsq_glc_amh_swa_cnt_eng_rom_tsw_pan_dyu_slo_hun_moo_dgb_est_afr_mlt_geo_urd_ita_svk_fre_aeg_heb_swe_fin_yor_mao_dut_tag_jpn_knd_kor_rus_por_swt_scr_mly_prs_wly_jav_mnd_lit_xho_hin_tig_bul_alb_nor_grk_qcu_guj_bos_pol_zul_amr_mcd_anl_arw_ind_ctl_akn_lat_bam_bat_tha_chh_tml_tsn_ses_uzb_ger_krd_tur_cic_vie_sod_ven_ewe_lda	0.090969739477534	0.214539974834409	0.830595720532812
107	amr_ctl_xho_ita_mlt_gam_sod_nor_azi_aze_yor_mly_ven_lit_glc_bsq_prs_aeg_tsn_mnd_slo_ben_lda_eng_akn_rom_hun_cic_igb_est_guj_wly_geo_pan_arw_hin_ger_tig_chh_urd_fin_dyu_mao_spa_sun_jpn_tml_kor_cze_bos_fbf_alb_tag_fre_hau_jav_cnt_svk_swt_lat_sid_afr_pol_mol_swe_qcu_dut_bul_grk_swa_anl_scr_owc_krd_ind_ukr_ses_rus_bem_bat_tha_heb_knd_zul_dgb_tur_mcd_por_uzb_bam_vie_amh_tsw_ewe_moo	0.149132543072964	0.351078696042238	0.726323390015805
108	gam_urd_ven_swe_sid_anl_heb_grk_tur_uzb_dgb_bat_dyu_rus_spa_bsq_scr_tig_tsw_cnt_cze_svk_ses_slo_swt_alb_hun_ewe_tsn_est_lit_aeg_geo_lat_ita_afr_ben_sod_hau_ger_fin_akn_mly_glc_mao_jpn_tml_kor_mcd_nor_swa_mol_sun_eng_wly_ind_mnd_rom_bam_pan_amh_pol_krd_fre_por_qcu_arw_bos_bul_lda_chh_guj_amr_dut_tag_hin_zul_prs_xho_jav_tha_mlt_knd_fbf_moo_aze_ctl_ukr_azi_cic_vie_owc_bem_igb_yor	-0.39924962521143	-0.946304796480093	0.346445426369068
109	mlt_scr_tsw_slo_anl_owc_gam_pol_aze_uzb_bem_ind_swa_guj_eng_bsq_cze_aeg_dgb_cnt_lat_mol_akn_ben_yor_glc_fin_ewe_cic_hun_ctl_heb_geo_afr_ita_ukr_swe_chh_wly_mcd_est_lda_mao_dut_bat_jpn_knd_kor_bul_nor_tsn_pan_sun_bos_sid_tag_mnd_urd_dyu_prs_hau_grk_hin_arw_rus_qcu_rom_ger_krd_ven_sod_spa_tig_por_mly_svk_moo_lit_igb_jav_tha_amr_tml_fbf_bam_tur_alb_fre_azi_xho_vie_amh_swt_zul_ses	-0.0954649270688648	-0.225068292381622	0.822419955537901
110	sod_spa_igb_rom_heb_amr_mlt_eng_uzb_tur_swa_mly_lda_ita_alb_bsq_por_sid_akn_mnd_krd_rus_zul_scr_cic_pol_fin_yor_fbf_est_grk_amh_geo_glc_mol_cze_bos_owc_wly_ger_hun_tsw_sun_hin_mao_jpn_knd_kor_pan_arw_dyu_ukr_ind_guj_hau_bat_cnt_fre_bem_ben_tig_dut_mcd_nor_lit_qcu_prs_svk_afr_ses_aeg_swe_gam_lat_jav_urd_moo_bul_dgb_tag_tha_chh_tml_swt_bam_aze_slo_ctl_azi_xho_vie_anl_ven_ewe_tsn	-0.349143716705059	-0.827132173291182	0.410279424754436
111	wly_hin_ewe_lit_chh_sod_aeg_swe_uzb_aze_xho_mao_fbf_arw_ben_bsq_eng_anl_swa_cnt_ita_lat_swt_alb_tsw_guj_est_ven_dyu_fin_prs_owc_geo_slo_mol_nor_pol_amr_heb_ger_hun_cic_tag_dut_sun_jpn_knd_kor_rus_fre_tsn_ctl_bat_urd_tig_mly_mnd_ukr_zul_afr_hau_svk_cze_scr_pan_qcu_por_bul_mcd_ses_sid_grk_amh_rom_jav_bos_dgb_glc_bam_ind_tha_mlt_tml_yor_moo_azi_krd_spa_tur_bem_vie_gam_akn_igb_lda	-0.797628844909179	-1.92552701959162	0.0572185794790972
112	heb_bul_swa_nor_owc_hau_gam_krd_tur_uzb_tsn_jav_lda_alb_ita_bsq_ctl_sid_ven_cnt_afr_spa_xho_grk_ses_ukr_est_akn_moo_hun_scr_mlt_geo_por_eng_cze_guj_wly_chh_pol_fin_igb_ind_arw_mao_jpn_tml_kor_pan_rom_swt_glc_mly_urd_sod_sun_mnd_slo_ewe_fre_amr_lat_ben_mol_lit_qcu_dut_svk_ger_fbf_tig_prs_anl_hin_bat_swe_dgb_rus_bam_tag_tha_amh_knd_bem_dyu_aze_bos_mcd_azi_zul_vie_aeg_cic_tsw_yor	0.0682165093332786	0.160742246664016	0.872645066558577
113	sod_svk_igb_nor_gam_heb_anl_arw_uzb_aze_lda_bat_ven_por_rom_bsq_lat_aeg_dyu_mnd_hin_cze_bam_spa_tsn_krd_hun_bem_xho_fin_grk_chh_geo_ben_pan_ger_urd_sid_amh_ukr_est_ewe_mao_scr_tag_jpn_knd_kor_mol_mcd_swt_swe_ind_guj_amr_jav_cnt_fre_dgb_pol_mlt_eng_alb_afr_ita_qcu_lit_slo_dut_yor_tig_ctl_hau_bos_sun_rus_swa_bul_ses_mly_tha_wly_tml_akn_cic_tur_prs_glc_azi_tsw_vie_owc_zul_moo_fbf	-0.705002401295029	-1.68981070775817	0.0944138545865241
114	sod_bul_akn_grk_chh_gam_anl_pol_aze_azi_moo_sun_igb_lat_svk_bsq_ukr_amh_tsn_mnd_cze_ger_bem_dut_swa_mol_hun_swt_ven_fin_ben_heb_geo_krd_lit_swe_spa_wly_amr_alb_est_dyu_mao_prs_mly_jpn_knd_kor_hin_rus_yor_rom_bat_nor_aeg_jav_cnt_scr_tsw_fre_owc_eng_ita_arw_mcd_qcu_ctl_por_afr_xho_mlt_guj_hau_slo_tag_urd_ewe_glc_bam_ind_tha_sid_tml_ses_lda_uzb_bos_pan_tur_dgb_vie_tig_zul_cic_fbf	-0.105879221310881	-0.249447716647836	0.803564604337017
115	aeg_bos_bam_ger_gam_amh_owc_pol_aze_tur_tsw_mly_ven_bul_eng_bsq_alb_mlt_bem_cnt_arw_swe_igb_afr_dgb_ctl_fin_moo_fbf_est_spa_amr_geo_cze_lit_guj_ben_anl_heb_grk_hun_ses_sun_ita_mao_jpn_tml_kor_dut_por_xho_svk_tag_krd_sod_ind_mnd_urd_tsn_pan_hau_glc_ukr_mcd_nor_qcu_scr_fre_rom_ewe_sid_hin_chh_slo_jav_mol_zul_lat_cic_bat_tha_wly_knd_dyu_yor_azi_prs_rus_uzb_lda_vie_tig_swa_swt_akn	-0.0868634287574401	-0.204872552529325	0.838119427315903
116	wly_lit_swa_ukr_hau_sid_gam_pol_uzb_tur_ewe_mao_dyu_ita_fre_bsq_spa_tig_tsn_cnt_nor_cze_igb_mcd_cic_por_fin_yor_akn_hun_urd_amr_geo_eng_bul_svk_rus_owc_heb_bos_est_zul_jav_rom_bat_jpn_tml_kor_prs_pan_moo_swe_sun_grk_aeg_ind_mnd_hin_bem_scr_anl_arw_ben_slo_ger_qcu_glc_dut_alb_xho_amh_mol_chh_lat_mly_ctl_swt_guj_fbf_tag_tha_sod_knd_lda_tsw_aze_afr_krd_azi_ven_vie_mlt_ses_bam_dgb	-0.30649844788667	-0.725390281704749	0.470034019059713
117	owc_ita_xho_fre_anl_heb_amh_mcd_azi_uzb_tsw_mly_igb_afr_mol_bsq_eng_amr_bem_cnt_rus_ger_zul_prs_ven_por_est_lda_ewe_hun_glc_sod_geo_urd_cze_krd_pan_sid_hau_bos_fin_moo_jav_ctl_mao_jpn_tml_kor_arw_grk_swt_lit_sun_pol_gam_ind_mnd_ukr_dyu_dut_aeg_spa_guj_slo_swe_qcu_nor_ben_lat_fbf_tig_alb_chh_hin_tag_scr_cic_rom_dgb_bat_tha_mlt_knd_akn_ses_aze_svk_bul_tur_tsn_vie_wly_swa_yor_bam	0.483262606926869	1.14036532853106	0.257062428974867
118	anl_alb_dyu_ctl_wly_chh_amr_rus_tur_uzb_ses_mao_tsn_glc_pol_bsq_ita_tig_lda_cnt_bos_eng_dgb_slo_igb_urd_hun_zul_tsw_est_dut_sod_geo_ger_ukr_prs_ben_mlt_amh_cze_fin_swa_tag_hin_bat_jpn_knd_kor_lit_mol_ewe_grk_mly_por_aeg_sun_mnd_lat_fbf_rom_owc_swe_spa_mcd_nor_qcu_svk_afr_guj_swt_sid_pan_gam_krd_ind_bul_bam_scr_bem_jav_tha_hau_tml_akn_cic_azi_fre_arw_aze_xho_vie_heb_moo_ven_yor	-0.428265978820937	-1.01768166810155	0.311469476007529
119	gam_bul_xho_krd_owc_wly_amr_scr_aze_uzb_tsw_sun_bam_lit_afr_bsq_urd_tig_bem_cnt_guj_dut_zul_swe_swt_alb_est_dgb_moo_hun_mcd_sod_geo_hin_slo_spa_rom_heb_anl_mol_fin_yor_ind_ger_jav_jpn_tml_kor_ben_cze_swa_bos_mao_nor_chh_tag_mnd_ita_dyu_pan_amh_arw_eng_lat_ctl_qcu_ukr_pol_svk_ewe_aeg_glc_hau_grk_mly_por_lda_prs_akn_bat_tha_mlt_knd_tsn_cic_tur_fre_rus_azi_fbf_vie_sid_ven_igb_ses	0.0214910608504891	0.0505788361504903	0.959769601902609
120	mlt_pol_bam_pan_amr_owc_gam_urd_aze_uzb_ven_ind_swa_afr_krd_bsq_cze_hau_yor_cnt_scr_hin_dyu_swe_zul_bul_hun_fbf_igb_est_ger_chh_geo_alb_fre_rus_mol_aeg_anl_svk_fin_xho_bat_nor_jav_jpn_knd_kor_lit_arw_tsw_mcd_mao_ita_amh_sun_mnd_grk_bem_por_sod_lat_glc_guj_ben_qcu_ukr_eng_ctl_tsn_tig_dut_heb_slo_mly_prs_ses_spa_moo_tag_tha_wly_tml_swt_lda_tur_rom_bos_azi_akn_vie_sid_cic_dgb_ewe	-0.520253723327857	-1.23836435889145	0.218697819706874
121	owc_krd_bem_lat_sod_sid_gam_hin_aze_azi_ewe_mao_igb_alb_urd_bsq_bul_hau_ses_cnt_por_ger_zul_arw_yor_grk_est_akn_swa_fin_nor_mlt_geo_afr_lit_guj_spa_amh_wly_eng_hun_tsw_tag_ctl_sun_jpn_tml_kor_scr_ben_moo_fre_mly_pan_amr_ind_mnd_pol_swt_prs_tig_cze_swe_rus_dut_qcu_ukr_mol_rom_dgb_chh_mcd_heb_svk_jav_glc_bam_ita_cic_bat_tha_aeg_knd_dyu_xho_uzb_slo_bos_tur_fbf_vie_anl_ven_lda_tsn	-0.41139401864647	-0.97564843467285	0.33176972373409
122	heb_hin_bam_urd_wly_sid_owc_scr_tur_uzb_cic_bat_akn_ukr_rom_bsq_por_mlt_ses_mnd_afr_nor_tsw_pol_bem_ita_est_fbf_xho_fin_svk_hau_geo_dut_lat_bos_guj_gam_amh_grk_hun_ven_sun_alb_ind_jpn_tml_kor_eng_cze_igb_lit_mly_krd_amr_jav_cnt_mol_dyu_bul_tig_ger_ben_ctl_mcd_qcu_rus_swe_pan_dgb_aeg_slo_anl_fre_tag_glc_tsn_prs_ewe_mao_tha_chh_knd_moo_lda_aze_arw_spa_azi_swa_vie_sod_yor_zul_swt	0.544386082836401	1.28565734420984	0.201754805846789
123	chh_lit_dyu_pan_sid_hau_sod_mol_uzb_azi_lda_bat_bam_bos_fre_bsq_ger_tig_tsw_cnt_nor_mcd_yor_alb_ses_por_est_ewe_dgb_fin_ita_aeg_geo_bul_dut_scr_pol_heb_anl_grk_hun_igb_jav_rus_sun_jpn_knd_kor_rom_ctl_bem_lat_mao_prs_owc_tag_mnd_arw_fbf_slo_mlt_ukr_afr_hin_guj_qcu_spa_eng_krd_cic_wly_urd_amh_glc_ind_svk_akn_ben_zul_mly_tha_gam_tml_tsn_ven_tur_cze_swe_aze_moo_vie_amr_swa_xho_swt	-1.03795529587426	-2.54156401680325	0.0126901998219156
124	sid_prs_yor_krd_heb_chh_amr_fre_azi_uzb_igb_jav_zul_arw_ger_bsq_mcd_anl_ewe_cnt_svk_lat_cic_eng_dgb_slo_fin_bam_swt_hun_afr_owc_geo_lit_spa_nor_bos_gam_aeg_alb_est_fbf_tag_ben_mao_jpn_tml_kor_cze_ita_swa_mol_sun_dut_amh_mly_mnd_ctl_ses_pan_mlt_ukr_por_bul_rus_qcu_glc_hin_guj_tsw_tig_scr_hau_rom_bat_urd_tsn_swe_akn_ind_tha_wly_knd_moo_xho_aze_grk_pol_tur_bem_vie_sod_dyu_lda_ven	-0.185439531557086	-0.437362192808949	0.662862668599423
125	heb_lit_igb_ita_amr_sid_tig_ukr_uzb_aze_bam_ind_fbf_mol_ger_bsq_por_aeg_akn_cnt_arw_urd_lda_grk_swt_scr_fin_cic_zul_est_svk_gam_geo_afr_eng_alb_slo_wly_owc_bul_hun_ven_jav_fre_sun_jpn_tml_kor_bos_rom_moo_krd_bat_mcd_amh_mly_mnd_dut_bem_ctl_hau_hin_nor_glc_pol_qcu_lat_swe_pan_tsn_chh_guj_mlt_ben_mao_cze_tsw_rus_ses_tag_tha_sod_knd_xho_ewe_tur_prs_spa_azi_dgb_vie_anl_dyu_swa_yor	-0.371015645306813	-0.878357564106869	0.382013395133875
126	owc_afr_tsn_nor_mlt_sid_wly_hin_aze_uzb_moo_bat_ses_grk_glc_bsq_ukr_anl_dgb_cnt_ger_dut_zul_krd_lda_ben_est_fbf_bam_hun_guj_hau_geo_svk_spa_rom_arw_chh_heb_pol_fin_tsw_jav_swe_mly_jpn_knd_kor_mol_bul_ewe_ita_tag_pan_aeg_sun_mnd_lit_cic_fre_amh_mcd_alb_prs_eng_qcu_ctl_slo_bos_bem_sod_rus_gam_lat_mao_cze_swa_por_xho_ind_tha_tig_tml_dyu_yor_tur_scr_urd_azi_igb_vie_amr_swt_akn_ven	-0.471981955989106	-1.12331779577552	0.264193975551827
127	chh_bos_swa_spa_anl_gam_amh_guj_uzb_aze_xho_mly_bam_dut_urd_bsq_svk_tig_tsw_cnt_pol_glc_ewe_arw_dgb_ger_est_lda_fbf_hun_nor_hau_geo_mol_grk_rus_afr_amr_aeg_eng_fin_ven_ind_cze_bat_jpn_knd_kor_krd_rom_dyu_swe_jav_scr_heb_sun_mnd_bul_zul_fre_owc_alb_ita_ctl_slo_qcu_mcd_lit_ben_moo_mlt_ukr_sod_por_mao_lat_akn_prs_cic_tag_tha_sid_tml_ses_bem_tur_hin_pan_azi_swt_vie_wly_yor_igb_tsn	0.218858046079318	0.514748810668594	0.607949784915746
128	tig_rom_igb_prs_sod_gam_owc_pol_tur_azi_zul_sun_cic_ben_rus_bsq_fre_mlt_swa_cnt_lat_bos_swt_ukr_xho_cze_est_tsw_yor_hun_pan_wly_geo_spa_dut_scr_alb_hau_aeg_arw_fin_bem_mly_swe_ind_jpn_knd_kor_ger_svk_ven_bul_bat_eng_amh_jav_mnd_ita_dyu_afr_amr_guj_hin_nor_mcd_qcu_por_slo_ctl_lda_sid_mol_heb_krd_tag_lit_ses_urd_ewe_mao_tha_chh_tml_dgb_tsn_uzb_glc_grk_aze_moo_vie_anl_fbf_bam_akn	0.0631322383394159	0.14870786605886	0.882106133019038
129	sod_lat_dyu_pol_tig_owc_aeg_bos_tur_azi_xho_tag_bem_swe_scr_bsq_dut_wly_zul_mnd_ukr_alb_ses_prs_swa_ben_est_bam_moo_fin_ctl_anl_geo_grk_svk_ger_rom_sid_amr_slo_hun_igb_sun_nor_mao_jpn_tml_kor_bul_spa_yor_cze_mly_mcd_mlt_jav_cnt_pan_akn_por_amh_guj_rus_ita_glc_qcu_afr_arw_hin_ven_heb_lit_chh_krd_ind_fre_tsw_eng_fbf_bat_tha_gam_knd_cic_tsn_uzb_mol_urd_aze_lda_vie_hau_dgb_ewe_swt	-0.241342809104434	-0.570764956866256	0.56953556549712
130	tig_ctl_fbf_cze_heb_mlt_chh_por_uzb_tur_bam_ind_swa_glc_urd_bsq_grk_hau_bem_mnd_prs_pan_swt_nor_cic_mcd_hun_ewe_moo_fin_hin_aeg_geo_rus_krd_bul_guj_amr_wly_afr_est_tsw_mao_pol_tag_jpn_tml_kor_fre_bos_ses_scr_sun_alb_sid_bat_cnt_arw_ven_rom_amh_eng_swe_ita_dut_qcu_mol_lat_slo_yor_gam_ger_owc_ukr_jav_ben_igb_svk_xho_mly_tha_anl_knd_dyu_zul_azi_lit_spa_aze_dgb_vie_sod_tsn_akn_lda	-1.0464902383967	-2.55879703957128	0.0121180985399496
131	chh_nor_yor_alb_amr_sod_gam_dut_tur_azi_xho_sun_tsw_fre_glc_bsq_pol_anl_bam_mnd_scr_svk_dyu_hin_ewe_arw_est_fbf_akn_fin_bul_mlt_geo_eng_bos_ger_guj_owc_hau_por_hun_moo_ind_ukr_mao_jpn_tml_kor_swe_cze_bem_mol_mly_urd_heb_tag_cnt_afr_dgb_ita_aeg_pan_lit_mcd_lat_qcu_prs_slo_grk_ses_sid_spa_wly_ben_jav_rom_swa_krd_swt_bat_tha_tig_knd_lda_igb_uzb_ctl_rus_aze_cic_vie_amh_zul_tsn_ven	0.321264865302871	0.756486295660398	0.451269799298596
132	aeg_ctl_moo_bul_tig_owc_heb_grk_aze_tur_tsw_jav_dgb_ukr_spa_bsq_alb_sod_tsn_cnt_eng_afr_akn_nor_bam_rus_fin_dyu_lda_est_scr_gam_geo_glc_mol_cze_svk_mlt_amh_krd_hun_ewe_ind_pol_bat_jpn_knd_kor_hin_ben_swt_bos_tag_ita_hau_mly_mnd_guj_igb_fre_anl_rom_prs_lat_dut_qcu_pan_urd_arw_bem_amr_slo_chh_lit_mao_swe_zul_ger_fbf_sun_tha_wly_tml_yor_swa_azi_por_mcd_uzb_cic_vie_sid_ven_ses_xho	-0.170928696449945	-0.404655086586727	0.686660258515351
133	sod_bul_bam_nor_owc_mlt_anl_rus_tur_uzb_akn_ind_tsw_lat_mcd_bsq_spa_chh_zul_mnd_ger_pan_igb_ben_yor_afr_fin_ewe_bem_hun_guj_sid_geo_svk_cze_por_rom_wly_hau_fre_est_lda_sun_hin_mly_jpn_knd_kor_lit_krd_fbf_mol_bat_ctl_amr_mao_cnt_eng_moo_pol_gam_grk_prs_ita_swe_qcu_scr_urd_glc_ven_tig_arw_aeg_dut_tag_alb_swt_bos_dgb_jav_tha_amh_tml_ses_swa_aze_ukr_slo_azi_cic_vie_heb_dyu_tsn_xho	-0.193136148814849	-0.455895559049189	0.649527849755154
134	tig_rus_tsn_ger_amh_heb_aeg_bos_azi_uzb_yor_bat_swa_urd_ita_bsq_glc_anl_cic_mnd_afr_eng_fbf_lat_akn_svk_hun_ses_ewe_fin_slo_sod_geo_mol_pan_arw_hin_chh_sid_swe_est_dgb_tag_dut_ind_jpn_knd_kor_alb_mcd_bem_nor_sun_bul_hau_mao_cnt_ben_bam_grk_owc_por_lit_pol_ukr_qcu_fre_rom_ctl_igb_gam_krd_mlt_guj_jav_prs_lda_scr_swt_mly_tha_wly_tml_tsw_ven_aze_spa_cze_tur_moo_vie_amr_dyu_xho_zul	-0.52065320351247	-1.23727924676387	0.219098406168791
135	amh_grk_dyu_bul_aeg_sod_wly_lat_tur_azi_ven_bat_tsw_por_ben_bsq_scr_heb_bam_cnt_ger_ukr_fbf_fre_cic_lit_hun_moo_xho_est_hin_amr_geo_guj_cze_ctl_eng_hau_owc_alb_fin_dgb_mly_bos_jav_jpn_tml_kor_mcd_pan_tsn_svk_sun_arw_tig_mao_mnd_urd_yor_ita_chh_krd_swe_pol_mol_qcu_nor_rus_spa_akn_anl_glc_sid_slo_tag_rom_zul_dut_bem_ind_tha_gam_knd_ewe_swa_aze_afr_prs_uzb_lda_vie_mlt_igb_ses_swt	0.0715654544829026	0.168506087445891	0.866551089291102
136	anl_mol_moo_nor_mlt_amr_sod_krd_azi_aze_akn_ind_dgb_bos_arw_bsq_alb_chh_dyu_cnt_guj_prs_ses_por_lda_rom_est_fbf_yor_fin_bul_hau_geo_ukr_ita_lit_glc_wly_owc_fre_hun_swt_jav_pan_bat_jpn_knd_kor_ctl_swe_tsn_ger_mly_afr_amh_tag_mnd_svk_bem_scr_aeg_mcd_eng_lat_ben_qcu_spa_grk_rus_igb_tig_hin_sid_urd_mao_dut_xho_pol_bam_sun_tha_heb_tml_tsw_cic_tur_slo_cze_uzb_ven_vie_gam_ewe_swa_zul	-0.247878160478	-0.585764863390216	0.559452388004603
137	chh_eng_ses_pol_sid_tig_wly_glc_aze_azi_lda_bat_swa_slo_svk_bsq_rom_hau_akn_cnt_fre_hin_tsn_urd_ewe_ita_est_igb_ven_fin_por_heb_geo_cze_prs_nor_lat_sod_amr_krd_hun_bam_mly_afr_sun_jpn_knd_kor_arw_rus_zul_swe_jav_alb_aeg_mao_mnd_scr_fbf_lit_owc_spa_ukr_bul_ben_qcu_bos_pan_mol_moo_mlt_dut_gam_ger_ind_guj_cic_ctl_dgb_tag_tha_anl_tml_yor_xho_uzb_grk_mcd_tur_dyu_vie_amh_tsw_swt_bem	-0.471036873430111	-1.11955505647811	0.265786556108352
138	sid_alb_bem_ukr_sod_mlt_aeg_mcd_uzb_azi_yor_mly_cic_por_swe_bsq_urd_heb_akn_cnt_ger_guj_ewe_eng_moo_fre_hun_ses_igb_est_ben_hau_geo_pan_mol_afr_slo_owc_amr_spa_fin_dyu_bat_pol_ind_jpn_tml_kor_nor_arw_dgb_rom_tag_prs_gam_jav_mnd_ita_bam_scr_anl_dut_cze_glc_krd_qcu_grk_lat_hin_swt_amh_lit_wly_ctl_mao_svk_tsw_rus_fbf_sun_tha_tig_knd_zul_xho_aze_bos_bul_tur_ven_vie_chh_swa_lda_tsn	-0.43318475793499	-1.02837155433543	0.306442320130347
139	sid_scr_tsw_urd_wly_heb_tig_fre_azi_uzb_lda_jav_yor_dut_mol_bsq_ger_gam_moo_mnd_hin_krd_bam_nor_tsn_eng_est_ewe_dyu_fin_ben_chh_geo_rus_prs_ukr_lit_amh_hau_slo_hun_swt_sun_lat_mly_jpn_tml_kor_ctl_arw_dgb_guj_bat_grk_amr_ind_cnt_afr_xho_rom_sod_glc_alb_spa_bos_qcu_ita_pol_swe_igb_mlt_por_owc_bul_mao_cze_zul_pan_akn_tag_tha_anl_knd_cic_fbf_tur_mcd_svk_aze_ven_vie_aeg_bem_ses_swa	-0.254998721016323	-0.602307319759279	0.548435336042896
140	wly_svk_moo_grk_amh_owc_sid_urd_aze_azi_ewe_sun_igb_lat_alb_bsq_hin_sod_xho_cnt_mol_arw_bem_fre_dyu_pan_fin_swa_tsn_est_rus_heb_geo_prs_krd_ben_por_gam_amr_swe_hun_tsw_mao_nor_ind_jpn_tml_kor_spa_eng_ses_bos_jav_bul_anl_bat_mnd_lit_cic_slo_hau_dut_cze_pol_guj_qcu_mcd_ukr_rom_lda_aeg_ctl_chh_scr_mly_glc_ven_afr_akn_tag_tha_mlt_knd_swt_zul_uzb_ita_ger_tur_yor_vie_tig_dgb_bam_fbf	-0.469265598075287	-1.11498497020323	0.267729864327325
141	hau_dut_ses_swe_aeg_owc_gam_pan_tur_uzb_ewe_mly_swa_cze_rus_bsq_urd_sid_yor_mnd_svk_afr_moo_pol_fbf_hin_hun_igb_tsn_fin_prs_wly_geo_ger_eng_rom_krd_tig_anl_spa_est_lda_ind_alb_sun_jpn_tml_kor_lat_mol_tsw_grk_mao_bos_amh_tag_cnt_slo_bam_ben_chh_por_nor_scr_guj_qcu_lit_glc_ita_zul_heb_bul_mlt_fre_bat_ctl_swt_arw_cic_jav_tha_amr_knd_akn_dyu_aze_mcd_ukr_azi_xho_vie_sod_bem_dgb_ven	-0.159130730837324	-0.375432527646803	0.708193740711627
142	amr_pol_yor_grk_sod_heb_hau_glc_uzb_tur_xho_ind_akn_cze_ita_bsq_rus_aeg_zul_cnt_hin_mcd_lda_slo_ven_afr_fin_fbf_moo_est_dut_sid_geo_lit_ger_svk_krd_tig_anl_nor_hun_swa_mly_bul_sun_jpn_knd_kor_lat_bos_cic_scr_mao_fre_amh_jav_mnd_por_igb_eng_wly_alb_ukr_pan_ben_qcu_mol_urd_swe_dgb_mlt_rom_chh_spa_tag_guj_tsn_prs_tsw_bat_tha_gam_tml_bem_ses_azi_arw_ctl_aze_dyu_vie_owc_swt_bam_ewe	-0.44308199582685	-1.0514410703269	0.295780476337082
143	amh_grk_igb_pan_mlt_wly_heb_ukr_aze_tur_yor_sun_ewe_lat_arw_bsq_bos_gam_bam_cnt_scr_guj_akn_glc_moo_hin_fin_ven_fbf_est_slo_aeg_geo_ger_ben_mcd_svk_sid_anl_rus_hun_swt_bat_pol_ind_jpn_tml_kor_eng_por_lda_afr_jav_swe_sod_mly_mnd_mol_xho_ita_amr_dut_lit_bul_krd_qcu_ctl_rom_spa_ses_owc_prs_hau_urd_mao_nor_dgb_alb_bem_tag_tha_tig_knd_dyu_zul_uzb_cze_fre_azi_swa_vie_chh_cic_tsn_tsw	-0.854836060841626	-2.06983520188517	0.0412407751421309
144	tig_ukr_moo_dut_owc_gam_amh_guj_azi_tur_lda_bat_swa_urd_grk_bsq_scr_sod_zul_mnd_arw_rom_bam_spa_ven_ita_fin_fbf_xho_hun_swe_amr_geo_bos_alb_ben_ctl_aeg_hau_eng_est_akn_tag_mol_ind_jpn_tml_kor_afr_fre_dyu_lat_mao_ger_sid_mly_cnt_hin_swt_rus_heb_pan_svk_bul_mcd_qcu_cze_nor_por_tsw_wly_glc_chh_pol_sun_prs_cic_krd_igb_jav_tha_anl_knd_bem_ses_uzb_slo_lit_aze_dgb_vie_mlt_yor_ewe_tsn	-0.595643398830964	-1.42190416773978	0.158399159206443
145	hau_lit_tsw_mol_wly_amr_heb_glc_aze_azi_zul_sun_ses_dut_nor_bsq_pan_gam_dyu_cnt_swe_bul_bam_afr_lda_ben_est_igb_cic_hun_krd_mlt_geo_ukr_por_pol_mcd_aeg_amh_ger_fin_fbf_tag_hin_bat_jpn_tml_kor_guj_ctl_ewe_alb_mly_arw_sod_ind_mnd_slo_swa_ita_owc_spa_grk_lat_rus_qcu_urd_fre_svk_ven_tig_bos_chh_cze_mao_scr_xho_rom_moo_jav_tha_anl_knd_yor_bem_tur_eng_prs_uzb_dgb_vie_sid_swt_akn_tsn	-0.880658664339832	-2.13245364948472	0.0356040240578931
146	owc_guj_cic_alb_sid_sod_amh_mol_uzb_tur_zul_mao_fbf_dut_hin_bsq_lat_gam_dgb_mnd_slo_swe_swa_spa_lda_grk_fin_ewe_swt_est_ger_heb_geo_ukr_fre_cze_ben_amr_hau_svk_hun_igb_sun_rus_mly_jpn_tml_kor_scr_ctl_ven_lit_jav_rom_tig_tag_cnt_ita_xho_bul_chh_pan_urd_krd_pol_qcu_por_arw_afr_bem_wly_bos_mlt_prs_ind_eng_tsw_glc_ses_bat_tha_anl_knd_moo_dyu_azi_nor_mcd_aze_bam_vie_aeg_yor_tsn_akn	-0.579728953969058	-1.38522882036775	0.169296159785242
147	chh_ctl_dgb_spa_tig_wly_hau_ger_tur_uzb_ewe_mly_akn_lit_arw_bsq_krd_mlt_ven_mnd_fre_grk_yor_nor_tsw_cze_est_swt_tsn_fin_scr_amh_geo_glc_mcd_lat_hin_owc_sod_urd_hun_dyu_bat_ukr_mao_jpn_knd_kor_svk_afr_lda_bul_ind_dut_heb_tag_cnt_eng_moo_rom_anl_pol_slo_prs_mol_qcu_ben_bos_rus_xho_amr_alb_sid_guj_sun_pan_fbf_swe_igb_jav_tha_aeg_tml_swa_ses_azi_por_ita_aze_bem_vie_gam_cic_zul_bam	0.0987051242670819	0.232338597568796	0.816785557711284
148	hau_urd_ven_fre_owc_wly_gam_pan_aze_azi_dyu_jav_dgb_mcd_ita_bsq_bos_tig_igb_cnt_afr_dut_cic_swe_ses_pol_hun_xho_swt_est_mol_mlt_geo_bul_hin_cze_rom_chh_heb_lat_fin_tsn_bat_eng_sun_jpn_knd_kor_spa_ger_bam_slo_tag_grk_sod_mly_mnd_svk_tsw_krd_amh_por_glc_scr_rus_qcu_arw_lit_ukr_ewe_sid_nor_amr_guj_ind_ctl_akn_prs_yor_mao_tha_anl_tml_swa_fbf_tur_ben_alb_uzb_zul_vie_aeg_moo_bem_lda	-0.632564839831859	-1.50987060862472	0.134466644059194
149	aeg_svk_zul_bul_hau_amh_sod_ctl_aze_uzb_dyu_mly_akn_krd_rus_bsq_slo_amr_swt_cnt_cze_ger_dgb_mcd_bem_ben_est_bam_tsn_fin_eng_anl_geo_dut_fre_spa_scr_heb_sid_glc_hun_yor_jav_por_sun_jpn_tml_kor_rom_grk_cic_swe_mao_arw_owc_ind_mnd_hin_ewe_ukr_gam_guj_pol_nor_lat_qcu_afr_bos_ita_ven_chh_pan_tig_alb_tag_prs_fbf_lit_xho_bat_tha_mlt_knd_tsw_ses_azi_urd_mol_tur_moo_vie_wly_lda_swa_igb	-0.455751423292188	-1.08261076582126	0.281780248322292
150	owc_rom_tsn_mcd_anl_chh_wly_rus_azi_tur_yor_mly_dyu_glc_swe_bsq_lat_gam_ewe_cnt_slo_guj_lda_spa_tsw_bul_fin_dgb_cic_est_grk_heb_geo_mol_dut_por_lit_mlt_tig_krd_hun_swt_sun_pol_jav_jpn_knd_kor_nor_cze_igb_svk_ind_afr_amh_mao_mnd_scr_swa_ben_amr_pan_alb_bos_ukr_qcu_ita_ctl_hin_xho_hau_eng_aeg_prs_bat_ger_fbf_arw_zul_tag_tha_sid_tml_bam_ven_aze_urd_fre_uzb_akn_vie_sod_ses_moo_bem	0.539645909040211	1.2758282529463	0.205193615854216
151	heb_arw_dyu_rom_amh_chh_aeg_por_uzb_azi_akn_ind_tsn_mcd_ctl_bsq_svk_mlt_ses_cnt_ben_hin_tsw_pan_dgb_krd_est_fbf_moo_fin_guj_sod_geo_lit_spa_mol_ger_tig_gam_urd_hun_bem_sun_dut_jav_jpn_knd_kor_scr_ukr_swa_glc_bat_cze_wly_tag_mnd_bos_cic_nor_owc_ita_pol_lat_afr_qcu_slo_eng_grk_ewe_hau_prs_sid_alb_mao_swe_xho_fre_swt_mly_tha_anl_tml_zul_yor_aze_rus_bul_tur_igb_vie_amr_ven_lda_bam	-1.12548784350844	-2.75913452922092	0.00697931366689136
152	anl_ger_tsn_por_tig_sod_gam_swe_azi_tur_moo_ind_bam_spa_rom_bsq_ben_aeg_akn_cnt_hin_prs_xho_ita_ses_ctl_hun_yor_fbf_est_eng_amr_geo_urd_lat_mcd_slo_wly_amh_grk_fin_bem_bat_scr_tag_jpn_knd_kor_glc_cze_igb_bul_jav_guj_hau_mly_mnd_alb_zul_bos_heb_svk_pol_mol_fre_qcu_krd_afr_nor_cic_sid_pan_mlt_lit_sun_ukr_ewe_dut_swt_mao_tha_owc_tml_dgb_lda_uzb_rus_arw_aze_dyu_vie_chh_tsw_ven_swa	0.0717872034717192	0.168849013597861	0.866282103429639
153	hau_alb_ses_ita_sod_tig_sid_hin_uzb_aze_akn_ind_zul_cze_ukr_bsq_rus_gam_bam_cnt_ger_afr_dgb_arw_lda_spa_hun_swa_bem_fin_por_chh_geo_krd_grk_fre_mcd_wly_owc_urd_est_xho_bat_lit_mly_jpn_knd_kor_ctl_ben_igb_mol_mao_lat_anl_tag_mnd_swe_ven_guj_aeg_bul_slo_rom_prs_qcu_glc_dut_eng_cic_amr_nor_amh_pan_sun_bos_tsn_scr_yor_jav_tha_mlt_tml_swt_tsw_tur_pol_svk_azi_ewe_vie_heb_moo_dyu_fbf	0.272864391975529	0.642898376245521	0.521871980645093
154	wly_svk_bam_por_tig_anl_hau_rus_azi_aze_dgb_mly_fbf_bos_scr_bsq_spa_heb_lda_cnt_swe_bul_ven_lit_dyu_rom_hun_cic_xho_est_ukr_aeg_geo_ben_afr_ita_cze_gam_amr_nor_fin_moo_bat_krd_tag_jpn_tml_kor_eng_dut_tsw_lat_sun_alb_mlt_ind_mnd_mol_yor_mcd_chh_hin_glc_ctl_pan_qcu_prs_arw_pol_ses_amh_grk_sid_urd_mao_slo_igb_ger_akn_jav_tha_owc_knd_swt_bem_tur_fre_guj_uzb_zul_vie_sod_swa_ewe_tsn	-1.08963633209527	-2.67161404121925	0.0089127019786689
155	anl_mol_igb_cze_amr_gam_amh_pan_aze_uzb_fbf_tag_ven_ben_pol_bsq_ctl_tig_bam_mnd_fre_lit_swa_urd_akn_krd_fin_ses_swt_est_rus_owc_geo_guj_scr_alb_lat_hau_chh_arw_hun_dgb_ind_spa_sun_jpn_knd_kor_ita_prs_cic_swe_mly_grk_heb_bat_cnt_svk_dyu_por_wly_bos_hin_bul_afr_qcu_dut_ukr_eng_yor_mlt_mcd_sod_glc_mao_nor_tsw_ger_moo_jav_tha_sid_tml_ewe_zul_azi_rom_slo_tur_xho_vie_aeg_lda_tsn_bem	-0.1097475908877	-0.258757168190852	0.79639444800244
156	sid_fre_lda_ukr_owc_aeg_heb_ger_aze_tur_akn_mly_ven_pol_afr_bsq_hin_amh_zul_mnd_spa_arw_bem_pan_dgb_mol_hun_swa_ses_fin_glc_anl_geo_svk_prs_eng_mcd_gam_amr_ita_est_yor_tag_urd_jav_jpn_knd_kor_guj_swe_tsw_rus_ind_bos_tig_bat_cnt_dut_xho_grk_chh_lat_ben_rom_cze_qcu_krd_nor_bul_ewe_mlt_slo_wly_por_mao_alb_tsn_scr_cic_sun_tha_sod_tml_bam_dyu_azi_lit_ctl_uzb_moo_vie_hau_fbf_igb_swt	-0.428250126387693	-1.01646797143052	0.312043717819515
157	heb_urd_tsn_ukr_mlt_tig_hau_fre_uzb_azi_zul_bat_tsw_hin_svk_bsq_spa_owc_ses_mnd_bul_pol_bem_ita_ewe_lit_fin_cic_swa_est_bos_sod_geo_rus_por_lat_guj_anl_amh_afr_hun_lda_ind_scr_sun_jpn_knd_kor_prs_nor_xho_dut_tag_ctl_amr_jav_cnt_mol_fbf_swe_gam_mcd_grk_glc_krd_qcu_cze_ben_ger_igb_sid_rom_chh_slo_mao_eng_moo_pan_bam_mly_tha_aeg_tml_yor_swt_aze_arw_alb_tur_akn_vie_wly_dgb_ven_dyu	-0.47196144844701	-1.12062155759271	0.265334478570034
158	anl_grk_lda_ger_owc_sod_hau_scr_uzb_tur_yor_tag_fbf_lat_pan_bsq_krd_aeg_zul_cnt_swe_nor_ses_ben_dgb_eng_est_swt_moo_fin_ctl_wly_geo_fre_urd_dut_por_heb_gam_ukr_hun_igb_mao_arw_sun_jpn_tml_kor_mol_bos_ewe_mcd_mly_rom_amr_jav_mnd_svk_ven_hin_sid_cze_glc_alb_prs_qcu_afr_guj_slo_tsw_amh_bul_mlt_lit_ind_rus_dyu_spa_bem_bat_tha_tig_knd_xho_cic_aze_ita_pol_azi_tsn_vie_chh_bam_akn_swa	-0.59485772908198	-1.41997323523293	0.158959087758869
159	chh_afr_akn_rus_anl_amr_sid_guj_uzb_tur_fbf_jav_dyu_svk_bos_bsq_urd_mlt_bem_mnd_lat_pan_ewe_cze_dgb_ita_fin_xho_ven_hun_grk_tig_geo_ger_hin_swe_alb_wly_sod_rom_est_igb_mao_fre_bat_jpn_knd_kor_prs_nor_swt_arw_mly_pol_gam_tag_cnt_ben_lda_ctl_amh_eng_dut_scr_por_qcu_slo_lit_bul_zul_owc_mol_aeg_mcd_ind_krd_moo_ukr_tsw_sun_tha_hau_tml_cic_bam_azi_glc_spa_aze_ses_vie_heb_yor_swa_tsn	-0.122761648460412	-0.289817293403177	0.772601194425207
160	wly_pan_cic_rus_chh_gam_anl_ctl_uzb_aze_fbf_sun_dgb_alb_hin_bsq_grk_mlt_ven_mnd_lat_nor_tsn_ben_akn_pol_hun_swt_ewe_est_eng_tig_geo_scr_slo_bos_mol_sid_owc_arw_fin_tsw_ind_fre_jav_jpn_knd_kor_mcd_ukr_yor_prs_bat_svk_amr_tag_cnt_guj_bem_ger_sod_dut_por_krd_glc_qcu_swe_lit_bul_dyu_heb_rom_aeg_afr_mao_urd_bam_spa_moo_mly_tha_hau_tml_lda_ses_azi_cze_ita_tur_xho_vie_amh_zul_swa_igb	-0.342684564891027	-0.810895657585651	0.419495951764068
161	amr_slo_zul_krd_heb_hau_chh_urd_uzb_azi_igb_tag_bam_spa_ben_bsq_ctl_sid_bem_cnt_bos_bul_ven_pol_lda_lit_fin_dyu_tsn_est_glc_mlt_geo_rom_ita_rus_dut_gam_wly_mol_hun_ewe_bat_fre_sun_jpn_tml_kor_por_alb_ses_mcd_mly_arw_aeg_jav_mnd_ger_swa_ukr_owc_prs_guj_pan_hin_qcu_cze_lat_nor_xho_tig_grk_amh_eng_ind_afr_tsw_swe_dgb_mao_tha_sod_knd_akn_yor_tur_scr_svk_aze_cic_vie_anl_moo_swt_fbf	0.0240067585128081	0.0564993248961781	0.955065243239912
162	sod_arw_dgb_swe_anl_gam_heb_bos_azi_tur_ses_mly_ven_ita_mol_bsq_fre_hau_moo_mnd_guj_slo_fbf_spa_yor_ukr_est_lda_bam_fin_bul_owc_geo_dut_nor_hin_ger_wly_amh_scr_hun_swt_mao_krd_tag_jpn_knd_kor_pan_pol_igb_prs_ind_urd_amr_bat_cnt_grk_cic_rus_mlt_afr_alb_ben_cze_qcu_por_mcd_rom_tsw_chh_lit_tig_ctl_sun_svk_ewe_glc_tsn_jav_tha_sid_tml_xho_swa_aze_lat_eng_uzb_dyu_vie_aeg_akn_bem_zul	0.197367670544171	0.464591886160875	0.64330959329921
163	amh_ukr_zul_lit_sod_amr_tig_pol_azi_aze_dgb_mly_yor_urd_por_bsq_scr_heb_lda_mnd_bos_ita_tsw_ben_moo_ctl_fin_ewe_swa_hun_alb_hau_geo_pan_rus_grk_fre_owc_sid_mcd_est_swt_ind_prs_jav_jpn_knd_kor_guj_cze_ven_rom_bat_krd_aeg_sun_cnt_ger_tsn_dut_mlt_bul_eng_arw_nor_qcu_lat_spa_svk_cic_wly_glc_anl_mol_mao_hin_bem_afr_xho_tag_tha_gam_tml_bam_akn_tur_slo_swe_uzb_fbf_vie_chh_dyu_ses_igb	0.455344970669773	1.07345772933352	0.285843238492661
164	gam_glc_yor_mol_sid_aeg_chh_fre_azi_tur_ewe_ind_tsw_svk_rus_bsq_lat_amh_swt_mnd_ben_prs_xho_hin_ven_bos_fin_bem_zul_est_mcd_wly_geo_slo_ita_lit_krd_heb_owc_eng_hun_lda_mao_spa_tag_jpn_knd_kor_cze_scr_igb_alb_bat_ger_tig_sun_cnt_pan_ses_bul_amr_ukr_pol_nor_grk_qcu_arw_swe_urd_fbf_anl_por_mlt_guj_jav_dut_akn_afr_moo_mly_tha_hau_tml_bam_swa_aze_ctl_rom_uzb_dgb_vie_sod_tsn_cic_dyu	-0.221760656863646	-0.524526897449266	0.601160159961337
165	gam_eng_xho_bos_aeg_chh_amh_arw_tur_azi_ewe_mao_tsw_urd_spa_bsq_pan_amr_dyu_mnd_rom_por_bam_guj_cic_pol_fin_lda_akn_est_bul_mlt_geo_ben_afr_slo_rus_hau_anl_mol_hun_swt_mly_mcd_tag_jpn_tml_kor_ctl_swe_zul_ger_jav_cze_owc_bat_cnt_dut_moo_scr_tig_lit_lat_alb_krd_qcu_grk_ukr_nor_yor_sod_glc_heb_hin_ind_ita_tsn_svk_dgb_sun_tha_sid_knd_ven_igb_aze_prs_fre_uzb_swa_vie_wly_bem_ses_fbf	0.0781186816773406	0.183861799547084	0.85452216885007
166	amr_lit_xho_slo_hau_mlt_sod_nor_uzb_tur_dgb_bat_ses_svk_guj_bsq_urd_tig_ven_mnd_lat_ger_tsn_arw_igb_bul_est_bem_ewe_fin_pan_heb_geo_scr_spa_ben_eng_aeg_chh_krd_hun_moo_mao_swe_jav_jpn_knd_kor_por_grk_dyu_cze_tag_glc_amh_mly_cnt_pol_lda_hin_gam_alb_prs_fre_mcd_qcu_afr_mol_ita_zul_sid_dut_owc_bos_ind_rus_tsw_ukr_akn_sun_tha_wly_tml_bam_yor_aze_ctl_rom_azi_cic_vie_anl_fbf_swt_swa	-0.378201055334049	-0.897330731873134	0.371859569058054
167	mlt_mol_yor_ukr_chh_sid_anl_slo_azi_tur_xho_mao_ses_cze_krd_bsq_urd_heb_moo_mnd_pan_spa_dyu_afr_dgb_ctl_hun_lda_bem_est_guj_hau_geo_prs_glc_arw_fre_gam_owc_nor_fin_fbf_jav_alb_sun_jpn_knd_kor_mcd_hin_igb_grk_ind_swe_amh_tag_cnt_pol_akn_rom_aeg_ita_lat_ger_bos_qcu_dut_lit_bul_bam_sod_scr_wly_rus_mly_ben_tsn_eng_swa_bat_tha_amr_tml_zul_cic_aze_por_svk_uzb_swt_vie_tig_tsw_ven_ewe	-0.16136518448987	-0.380655367408483	0.704327087716316
168	wly_rus_akn_lit_mlt_sid_tig_mol_tur_aze_dgb_ind_ewe_arw_mcd_bsq_nor_anl_swa_mnd_fre_hin_lda_cze_fbf_bul_fin_moo_bam_est_dut_heb_geo_ctl_ben_pan_ukr_amr_aeg_svk_hun_tsn_tag_urd_mao_jpn_knd_kor_slo_scr_bem_eng_sun_ita_hau_bat_cnt_rom_swt_lat_chh_por_alb_swe_spa_qcu_afr_krd_guj_yor_sod_pol_owc_prs_jav_grk_dyu_glc_ven_mly_tha_amh_tml_ses_zul_uzb_ger_bos_azi_igb_vie_gam_tsw_cic_xho	-0.858388202204994	-2.07373030977078	0.0408689773082066
169	amr_pol_akn_svk_hau_aeg_heb_glc_tur_azi_lda_ind_fbf_mol_cze_bsq_rom_owc_swa_cnt_urd_nor_swt_bul_bam_fre_est_bem_dyu_fin_pan_tig_geo_ger_swe_ctl_guj_sid_wly_slo_hun_yor_tag_mcd_sun_jpn_tml_kor_alb_arw_tsw_afr_jav_hin_amh_bat_mnd_dut_cic_lit_chh_por_scr_prs_krd_qcu_ukr_eng_ita_igb_anl_rus_mlt_grk_mly_lat_moo_ben_dgb_mao_tha_gam_knd_ses_tsn_aze_bos_spa_uzb_ven_vie_sod_xho_ewe_zul	-0.579521301794799	-1.38536404520903	0.169254957670526
170	amr_pan_lda_prs_heb_aeg_anl_eng_aze_uzb_bem_ind_dyu_mcd_nor_bsq_hin_tig_fbf_mnd_pol_arw_moo_ben_ses_alb_est_cic_ven_hun_slo_sod_geo_ctl_lat_bul_grk_owc_gam_ukr_fin_tsw_mly_mol_tag_jpn_tml_kor_krd_ita_swt_glc_jav_urd_mlt_sun_cnt_por_ewe_bos_sid_guj_rus_cze_scr_qcu_swe_rom_lit_swa_hau_ger_chh_dut_mao_afr_akn_svk_bam_bat_tha_amh_knd_tsn_zul_tur_fre_spa_azi_dgb_vie_wly_xho_igb_yor	-0.322052157346138	-0.762191167221737	0.447874668048974
171	hau_guj_swa_ita_amh_tig_chh_grk_aze_tur_igb_ind_zul_bul_slo_bsq_lat_aeg_bam_cnt_swe_hin_tsw_lit_moo_urd_hun_fbf_xho_fin_rus_heb_geo_por_afr_mol_pol_anl_sid_ger_est_ven_bat_glc_tag_jpn_knd_kor_cze_spa_tsn_alb_sun_ukr_amr_mao_mnd_pan_bem_arw_sod_ctl_mcd_dut_nor_qcu_eng_svk_rom_lda_wly_bos_mlt_scr_jav_fre_dyu_krd_akn_mly_tha_owc_tml_dgb_ses_uzb_ben_prs_azi_yor_vie_gam_ewe_cic_swt	-0.469565027545258	-1.1154607583204	0.267527086435091
172	amr_ctl_swt_cze_mlt_amh_hau_urd_uzb_aze_bem_sun_akn_prs_fre_bsq_bul_owc_zul_cnt_bos_hin_cic_guj_dyu_pan_fin_moo_ewe_est_por_sid_geo_afr_nor_ger_arw_tig_chh_ben_hun_dgb_mly_krd_tag_jpn_knd_kor_mol_pol_igb_lat_bat_rom_anl_jav_mnd_mcd_ven_ukr_heb_eng_spa_rus_slo_qcu_alb_swe_dut_bam_aeg_scr_sod_lit_ind_ita_tsn_glc_xho_mao_tha_gam_tml_fbf_swa_tur_svk_grk_azi_ses_vie_wly_lda_yor_tsw	0.357030495684443	0.840934662090364	0.40254153002155
173	mlt_glc_bam_hin_hau_sod_aeg_grk_aze_azi_xho_jav_swa_rom_mol_bsq_eng_chh_akn_mnd_fre_prs_fbf_swe_ewe_ben_hun_lda_bem_est_bos_amh_geo_lat_nor_pan_pol_heb_gam_krd_fin_yor_mly_ukr_bat_jpn_knd_kor_svk_mcd_moo_arw_sun_lit_sid_mao_cnt_ctl_igb_por_owc_rus_slo_dut_urd_qcu_ger_alb_ita_tsw_tig_cze_amr_spa_ind_afr_dgb_guj_cic_tag_tha_anl_tml_tsn_swt_tur_bul_scr_uzb_ses_vie_wly_ven_zul_dyu	-0.472628874387002	-1.12412055536823	0.263855074528542
174	aeg_bos_ven_pol_hau_mlt_chh_cze_aze_uzb_lda_mly_akn_krd_guj_bsq_grk_owc_zul_mnd_swe_glc_tsw_scr_xho_ctl_fin_fbf_swa_hun_spa_amr_geo_arw_bul_nor_urd_heb_amh_ita_est_moo_sun_prs_jav_jpn_tml_kor_fre_eng_swt_rom_mao_afr_sod_tag_cnt_ben_ses_ukr_wly_mcd_hin_lit_dut_qcu_slo_pan_por_ewe_sid_alb_anl_svk_ind_rus_cic_ger_bam_bat_tha_tig_knd_bem_yor_azi_mol_lat_tur_dgb_vie_gam_dyu_igb_tsn	-0.0428763900155379	-0.100987495300739	0.919777787408781
175	gam_lit_tsn_grk_amh_mlt_anl_pol_azi_aze_moo_sun_xho_pan_bos_bsq_afr_aeg_yor_cnt_rom_fre_akn_ita_lda_nor_fin_tsw_ven_est_arw_sid_geo_dut_por_mol_ctl_hau_sod_ger_hun_dyu_tag_glc_jav_jpn_tml_kor_rus_spa_fbf_urd_ind_cze_heb_bat_mnd_krd_bem_guj_chh_mcd_hin_scr_swe_qcu_bul_slo_lat_dgb_wly_svk_amr_alb_mly_prs_bam_ukr_cic_mao_tha_owc_knd_zul_ses_uzb_ben_eng_tur_swa_vie_tig_swt_ewe_igb	-0.533544961622733	-1.26903008870392	0.207597227898091
176	chh_urd_xho_prs_mlt_amh_owc_bos_aze_tur_cic_bat_moo_pan_bul_bsq_lat_gam_bam_mnd_fre_alb_yor_nor_swa_svk_hun_zul_swt_fin_guj_heb_geo_por_ben_ita_swe_tig_anl_slo_est_tsw_mly_cze_jav_jpn_knd_kor_mcd_ctl_dyu_mol_mao_rom_sid_ind_cnt_lit_tsn_ukr_amr_pol_dut_scr_glc_qcu_hin_eng_afr_igb_wly_rus_aeg_ger_sun_arw_ses_grk_dgb_tag_tha_hau_tml_fbf_ewe_uzb_krd_spa_azi_ven_vie_sod_lda_bem_akn	-0.250524635997363	-0.592037983811918	0.555261752612091
177	heb_grk_igb_swe_tig_amh_aeg_ben_uzb_tur_ses_sun_cic_eng_scr_bsq_rom_owc_tsw_mnd_spa_ger_dgb_rus_zul_svk_fin_fbf_swt_hun_lat_amr_geo_glc_fre_pol_slo_sid_chh_por_est_ewe_jav_ita_mao_jpn_knd_kor_ukr_afr_xho_urd_bat_arw_wly_ind_cnt_guj_tsn_mol_hau_bos_bul_cze_alb_qcu_lit_nor_dut_lda_anl_mcd_mlt_pan_mly_prs_dyu_hin_ven_tag_tha_sod_tml_moo_swa_aze_ctl_krd_azi_yor_vie_gam_bam_akn_bem	-0.158155952258771	-0.372967130772701	0.71002162787793
178	sod_ctl_swa_lit_sid_amr_heb_rus_uzb_tur_tsw_sun_cic_guj_bos_bsq_rom_wly_akn_cnt_mcd_swe_dyu_ukr_ewe_lat_fin_zul_xho_hun_prs_aeg_geo_nor_mol_slo_arw_chh_mlt_pan_est_yor_bat_fre_tag_jpn_tml_kor_hin_bul_ven_urd_mao_alb_amh_jav_mnd_grk_dgb_ben_gam_afr_eng_glc_por_qcu_cze_ita_svk_moo_anl_ger_hau_dut_ind_spa_ses_pol_igb_mly_tha_tig_knd_swt_fbf_azi_krd_scr_aze_tsn_vie_owc_bem_bam_lda	-0.679852881368502	-1.62839210483445	0.106824897089246
179	chh_ita_dyu_mcd_wly_sod_owc_spa_aze_tur_bam_tag_tsn_ger_dut_bsq_nor_sid_yor_cnt_alb_svk_zul_grk_ses_prs_hun_akn_fbf_est_rus_anl_geo_slo_pan_bos_bul_tig_hau_arw_fin_xho_bat_por_mao_jpn_tml_kor_cze_ukr_lda_scr_ind_afr_heb_mly_mnd_eng_dgb_lat_amh_rom_pol_swe_hin_qcu_ctl_mol_fre_swt_gam_guj_mlt_krd_sun_urd_ven_glc_ewe_jav_tha_amr_knd_swa_moo_azi_lit_ben_uzb_tsw_vie_aeg_cic_bem_igb	-0.56753947111417	-1.35585130758633	0.17842969476641
180	hau_ger_lda_hin_amh_gam_tig_rom_aze_tur_ses_jav_bem_mcd_ctl_bsq_scr_mlt_ven_cnt_ita_prs_ewe_fre_zul_swe_est_fbf_igb_fin_guj_aeg_geo_pan_rus_slo_pol_anl_owc_mol_hun_tsn_mao_lit_ind_jpn_knd_kor_cze_bul_dyu_dut_mly_krd_sod_sun_mnd_eng_swt_urd_wly_grk_afr_alb_por_qcu_lat_nor_bos_akn_amr_glc_chh_ben_tag_svk_tsw_ukr_yor_bat_tha_heb_tml_xho_moo_uzb_spa_arw_azi_dgb_vie_sid_swa_bam_cic	0.161975737216974	0.381727846031192	0.703534050007771
181	tig_ctl_igb_afr_heb_chh_sid_prs_aze_azi_cic_ind_dyu_ukr_arw_bsq_ger_amh_zul_mnd_eng_pan_swa_dut_ewe_fre_hun_moo_xho_est_nor_mlt_geo_scr_alb_mol_rus_owc_hau_krd_fin_bem_bat_cze_mly_jpn_tml_kor_glc_lat_fbf_hin_sun_guj_anl_tag_cnt_bul_ven_grk_amr_urd_lit_svk_por_qcu_rom_slo_ita_ses_sod_bos_wly_ben_mao_pol_lda_mcd_dgb_jav_tha_gam_knd_tsn_tsw_tur_swe_spa_uzb_bam_vie_aeg_yor_swt_akn	0.516626946809884	1.21989998352705	0.225587337492999
182	gam_ita_tsn_ben_sod_mlt_heb_lit_tur_azi_igb_tag_ven_prs_glc_bsq_mol_owc_swt_mnd_ctl_bos_xho_afr_fbf_hin_fin_bem_yor_est_rus_aeg_geo_pol_nor_fre_scr_tig_hau_lat_hun_moo_ind_mcd_bat_jpn_tml_kor_bul_eng_swa_guj_mly_pan_amr_sun_cnt_alb_cic_urd_chh_svk_cze_por_rom_qcu_grk_swe_ukr_ewe_anl_arw_amh_spa_jav_ger_bam_slo_dyu_mao_tha_sid_knd_zul_ses_aze_dut_krd_uzb_dgb_vie_wly_akn_lda_tsw	-0.198077061446095	-0.468298467125347	0.640666888103129
183	anl_mol_dgb_svk_sod_mlt_hau_ben_aze_tur_ewe_mao_igb_bos_fre_bsq_cze_aeg_tsn_cnt_rus_prs_ses_scr_akn_eng_est_ven_moo_hun_hin_amh_geo_afr_urd_rom_dut_heb_chh_swe_fin_bem_bat_ita_tag_jpn_knd_kor_slo_krd_yor_pan_jav_lit_wly_mly_mnd_por_bam_bul_gam_mcd_guj_pol_spa_qcu_nor_grk_glc_zul_owc_ukr_amr_arw_ind_alb_fbf_lat_xho_sun_tha_tig_tml_cic_dyu_uzb_ger_ctl_azi_tsw_vie_sid_lda_swt_swa	-0.448466525496445	-1.06426865438161	0.289962514648777
184	sod_arw_xho_grk_wly_heb_mlt_glc_uzb_azi_igb_mly_akn_urd_alb_bsq_fre_tig_ven_mnd_ger_krd_swt_afr_yor_mcd_est_cic_swa_fin_bul_hau_geo_eng_lat_ctl_swe_aeg_chh_rom_hun_tsn_jav_scr_sun_jpn_tml_kor_hin_por_tsw_pan_bat_cze_gam_ind_cnt_lit_zul_slo_sid_nor_pol_guj_svk_qcu_ita_mol_prs_ses_owc_rus_amr_bos_tag_spa_dgb_dut_lda_mao_tha_amh_knd_bem_dyu_tur_ben_ukr_aze_fbf_vie_anl_moo_bam_ewe	-0.744990611279225	-1.79012833935928	0.0766876197024027
185	sod_afr_dyu_bos_chh_owc_sid_slo_aze_azi_ven_mao_lda_lit_pol_bsq_svk_tig_swt_cnt_ben_alb_fbf_scr_moo_mcd_hun_ses_ewe_fin_ita_mlt_geo_nor_glc_dut_mol_wly_amr_fre_est_xho_mly_guj_sun_jpn_tml_kor_ger_krd_igb_ukr_tag_eng_aeg_ind_mnd_bul_akn_por_gam_lat_cze_hin_swe_qcu_prs_rus_urd_cic_hau_arw_amh_rom_jav_ctl_swa_spa_bam_bat_tha_anl_knd_yor_bem_uzb_grk_pan_tur_tsn_vie_heb_tsw_dgb_zul	-0.481180629906477	-1.14474982473831	0.255250402888468
186	sod_bul_yor_pol_tig_owc_hau_arw_tur_azi_moo_jav_dyu_ita_pan_bsq_guj_amh_tsn_cnt_afr_fre_ewe_spa_akn_krd_est_lda_swa_hun_nor_heb_geo_ben_ctl_bos_slo_amr_mlt_mol_fin_swt_mly_glc_bat_jpn_tml_kor_cze_rus_dgb_alb_mao_ger_sid_ind_mnd_scr_bem_swe_gam_lit_ukr_grk_lat_qcu_dut_urd_hin_ses_anl_eng_aeg_rom_sun_mcd_zul_prs_bam_tag_tha_wly_knd_ven_cic_aze_por_svk_uzb_fbf_vie_chh_igb_tsw_xho	-0.495892914424332	-1.1798929224387	0.241052124496061
187	mlt_guj_swa_afr_hau_sod_gam_ger_uzb_aze_yor_bat_dyu_eng_bul_bsq_mcd_sid_ses_cnt_alb_pol_bem_por_igb_swe_hun_akn_fbf_est_ukr_chh_geo_lat_spa_nor_fre_tig_wly_mol_fin_bam_ind_rus_jav_jpn_knd_kor_prs_arw_moo_scr_sun_cze_aeg_mly_mnd_hin_zul_krd_owc_ctl_grk_ben_pan_qcu_glc_rom_dut_ewe_amr_svk_amh_lit_mao_slo_tsn_urd_lda_tag_tha_heb_tml_dgb_cic_azi_bos_ita_tur_ven_vie_anl_tsw_swt_xho	0.307278158335245	0.723418499744667	0.471238442989344
188	chh_bos_cic_mcd_amh_gam_amr_guj_azi_tur_swa_ind_tsn_fre_swe_bsq_rus_sod_yor_cnt_dut_lit_ses_ben_ewe_hin_est_swt_ven_hun_ger_sid_geo_rom_por_nor_prs_heb_mlt_ukr_fin_dgb_mao_glc_sun_jpn_tml_kor_svk_scr_fbf_ita_jav_krd_tig_tag_mnd_grk_tsw_lat_aeg_ctl_afr_alb_eng_qcu_cze_spa_pol_bam_wly_pan_hau_arw_bat_bul_dyu_slo_akn_mly_tha_anl_knd_zul_igb_aze_mol_urd_uzb_bem_vie_owc_moo_xho_lda	-0.457612229534575	-1.08746710274424	0.279640784316585
189	wly_guj_dyu_eng_sid_gam_sod_hin_tur_azi_cic_ind_ses_rus_prs_bsq_mol_chh_ewe_cnt_bul_ukr_lda_ben_bam_svk_fin_swa_tsw_est_ger_amr_geo_lit_nor_grk_por_tig_amh_cze_hun_ven_tag_dut_jav_jpn_knd_kor_fre_rom_xho_spa_bat_mcd_mlt_sun_mnd_swe_akn_pol_heb_krd_slo_pan_lat_qcu_afr_glc_bos_yor_anl_scr_aeg_arw_mly_alb_zul_ctl_bem_mao_tha_hau_tml_moo_fbf_aze_ita_urd_uzb_tsn_vie_owc_swt_dgb_igb	0.192413318486229	0.453480322286076	0.651259286484277
190	chh_ukr_tsw_alb_amh_tig_amr_mol_tur_uzb_cic_ind_igb_fre_ger_bsq_krd_aeg_fbf_mnd_bos_bul_yor_urd_ewe_glc_fin_dyu_akn_hun_scr_anl_geo_nor_lit_pol_eng_owc_sid_ita_est_swt_mly_afr_tag_jpn_knd_kor_swe_dut_ven_pan_bat_mcd_heb_mao_cnt_arw_lda_rus_mlt_spa_por_cze_rom_qcu_guj_grk_svk_xho_sod_ben_hau_lat_jav_hin_dgb_prs_tsn_sun_tha_gam_tml_ses_swa_aze_slo_ctl_azi_moo_vie_wly_bem_zul_bam	0.0158725416530273	0.0373798835136312	0.970262232942532
191	mlt_svk_fbf_lat_wly_sod_sid_ctl_azi_aze_swt_tag_xho_ita_mcd_bsq_pol_aeg_zul_cnt_por_ben_tsw_rom_bam_afr_est_yor_tsn_hun_guj_anl_geo_cze_arw_scr_spa_amr_gam_eng_fin_ven_sun_pan_ind_jpn_tml_kor_urd_ger_bem_dut_mly_rus_heb_jav_mnd_nor_dyu_lit_tig_alb_swe_prs_mol_qcu_hin_bul_ukr_cic_owc_fre_amh_slo_mao_krd_igb_grk_akn_bat_tha_hau_knd_dgb_ewe_tur_bos_glc_uzb_lda_vie_chh_swa_moo_ses	-0.414447462416289	-0.983353624525059	0.32798478672215
192	amr_urd_dgb_mol_sod_aeg_sid_eng_tur_uzb_tsn_sun_bam_lat_por_bsq_krd_anl_swa_mnd_scr_prs_swt_swe_moo_nor_hun_ewe_bem_fin_mcd_gam_geo_ita_svk_rom_rus_heb_amh_dut_est_cic_bat_glc_jav_jpn_tml_kor_lit_ben_igb_ctl_tag_fre_tig_ind_cnt_arw_xho_cze_chh_slo_ger_guj_pol_qcu_bos_alb_ukr_tsw_mlt_pan_hau_spa_mao_grk_fbf_afr_zul_mly_tha_wly_knd_ven_lda_aze_hin_bul_azi_akn_vie_owc_dyu_ses_yor	-0.724122043271346	-1.73830676597497	0.0854664301211212
193	amh_urd_xho_ger_mlt_heb_sod_scr_aze_uzb_tsn_sun_bam_mol_lat_bsq_grk_amr_yor_cnt_svk_rus_zul_rom_swt_alb_hun_ewe_bem_est_por_gam_geo_bul_bos_prs_spa_hau_chh_arw_fin_akn_mao_glc_bat_jpn_knd_kor_mcd_swe_igb_guj_mly_ukr_wly_jav_mnd_dut_cic_eng_tig_hin_fre_ben_ctl_qcu_pan_pol_ita_moo_owc_nor_aeg_cze_tag_lit_dyu_slo_ven_ind_tha_sid_tml_swa_lda_azi_krd_afr_tur_ses_vie_anl_tsw_fbf_dgb	-0.0803254893383085	-0.189290062170376	0.850277986000478
194	tig_mol_swt_arw_sid_chh_sod_bul_azi_aze_fbf_mao_xho_slo_swe_bsq_svk_hau_ven_mnd_hin_lit_tsw_cze_tsn_alb_est_lda_igb_fin_ukr_wly_geo_eng_glc_nor_bos_anl_amh_scr_hun_dyu_bat_spa_tag_jpn_tml_kor_urd_guj_dgb_lat_mly_rom_heb_jav_cnt_afr_bam_grk_aeg_dut_krd_ita_por_qcu_mcd_pol_ben_bem_gam_ctl_owc_fre_ind_rus_yor_prs_ses_sun_tha_amr_knd_zul_swa_tur_ger_pan_uzb_akn_vie_mlt_ewe_cic_moo	-0.0680544683722181	-0.160516758343353	0.872822173025536
195	anl_por_ven_nor_mlt_amr_sid_ita_uzb_aze_swa_mao_tsw_lit_alb_bsq_glc_wly_lda_cnt_dut_bos_igb_grk_dgb_afr_hun_xho_tsn_fin_rus_gam_geo_bul_lat_ukr_eng_heb_chh_ben_est_fbf_mly_guj_jav_jpn_tml_kor_hin_scr_bem_ger_sun_ctl_tig_ind_mnd_spa_cic_swe_owc_slo_prs_svk_rom_qcu_mcd_krd_pol_zul_hau_cze_amh_pan_bat_arw_ses_urd_bam_tag_tha_sod_knd_moo_yor_azi_mol_fre_tur_dyu_vie_aeg_akn_swt_ewe	-0.345928146007049	-0.819812198040187	0.414419322902413
196	aeg_ger_yor_krd_sod_sid_mlt_fre_aze_tur_swa_sun_bam_grk_spa_bsq_lat_anl_fbf_mnd_urd_mol_xho_afr_lda_cze_est_bem_ses_fin_prs_owc_geo_svk_rom_swe_nor_amh_heb_arw_hun_cic_bat_hin_mly_jpn_knd_kor_pol_ukr_swt_eng_ind_ctl_tig_tag_cnt_rus_dgb_guj_chh_dut_pan_scr_glc_qcu_slo_ita_lit_ven_gam_ben_hau_alb_mao_bul_zul_bos_tsw_jav_tha_wly_tml_akn_igb_uzb_por_mcd_azi_moo_vie_amr_tsn_ewe_dyu	-0.899913132239538	-2.18022848715468	0.0317646791025652
197	hau_rus_moo_ben_anl_gam_amh_prs_azi_aze_ewe_jav_dyu_ger_cze_bsq_swe_chh_yor_mnd_urd_grk_cic_ukr_lda_por_fin_igb_bam_est_krd_wly_geo_spa_eng_slo_arw_owc_mlt_pol_hun_zul_sun_rom_bat_jpn_knd_kor_lit_dut_swt_bul_mly_pan_sod_tag_cnt_alb_dgb_nor_aeg_guj_mol_ita_fre_qcu_glc_lat_ctl_swa_amr_hin_heb_svk_ind_afr_tsn_bos_ven_mao_tha_sid_tml_tsw_akn_uzb_mcd_scr_tur_fbf_vie_tig_bem_xho_ses	0.576439310338861	1.36255466670694	0.176313468402686
198	sod_dut_tsn_afr_amr_mlt_chh_alb_uzb_tur_lda_mao_yor_nor_ger_bsq_slo_gam_zul_cnt_svk_lat_moo_arw_ses_ctl_fin_dyu_swt_hun_glc_sid_geo_bos_bul_mcd_por_aeg_wly_ben_est_swa_sun_eng_bat_jpn_tml_kor_urd_ukr_ven_mol_mly_fre_amh_tag_mnd_rus_fbf_cze_hau_rom_pol_lit_ita_qcu_pan_hin_prs_ewe_anl_swe_owc_scr_jav_krd_igb_spa_tsw_ind_tha_tig_knd_akn_bam_aze_grk_guj_azi_dgb_vie_heb_bem_xho_cic	0.223016955639183	0.52595701789483	0.600170048007286
199	gam_slo_swt_alb_sid_mlt_anl_afr_tur_uzb_dyu_bat_bem_swe_ctl_bsq_por_sod_ses_mnd_ger_bul_swa_ita_tsw_svk_hun_cic_ven_est_scr_amr_geo_lat_dut_pan_grk_aeg_chh_arw_fin_ewe_jav_ukr_sun_jpn_knd_kor_ben_rom_zul_mcd_ind_prs_heb_tag_cnt_bos_xho_eng_amh_urd_glc_fre_lit_qcu_guj_mol_pol_fbf_owc_hin_hau_spa_mly_krd_igb_nor_bam_mao_tha_wly_tml_yor_moo_aze_cze_rus_azi_akn_vie_tig_tsn_dgb_lda	-0.652793023672841	-1.56303593785111	0.12144072721838
200	aeg_urd_zul_por_tig_wly_sid_nor_uzb_azi_dyu_mao_moo_grk_lat_bsq_fre_anl_ewe_mnd_ben_ger_xho_rus_bem_eng_hun_bam_swt_fin_ukr_mlt_geo_pan_pol_afr_mcd_heb_gam_arw_est_fbf_sun_guj_bat_jpn_tml_kor_slo_rom_yor_hin_jav_glc_sod_ind_cnt_scr_dgb_svk_amh_ctl_bul_lit_bos_qcu_swe_prs_ita_akn_chh_krd_amr_cze_mly_spa_tsn_mol_tsw_tag_tha_owc_knd_ven_swa_aze_dut_alb_tur_igb_vie_hau_cic_lda_ses	-0.645712038231169	-1.54230429794422	0.126395626726053
201	aeg_ben_akn_ita_anl_hau_gam_guj_uzb_aze_dgb_sun_ven_ctl_swe_bsq_bul_amr_swa_mnd_glc_rus_tsw_svk_cic_ger_est_swt_zul_hun_lat_sod_geo_pol_bos_ukr_mcd_owc_chh_afr_fin_bam_tag_slo_mly_jpn_tml_kor_por_nor_lda_rom_ind_urd_amh_jav_cnt_fre_ewe_lit_wly_cze_spa_krd_alb_qcu_mol_hin_arw_tsn_sid_pan_tig_prs_bat_eng_fbf_grk_igb_mao_tha_mlt_knd_dyu_xho_tur_scr_dut_azi_bem_vie_heb_moo_ses_yor	-0.366557175574808	-0.868649999193343	0.387274766688823
202	mlt_mcd_dyu_dut_sod_tig_owc_guj_azi_uzb_ven_tag_swa_hin_rus_bsq_ita_amr_fbf_mnd_spa_ben_bem_fre_lda_svk_fin_yor_swt_est_slo_anl_geo_por_grk_mol_ger_wly_gam_bos_hun_bam_bat_ukr_sun_jpn_knd_kor_lit_cze_tsn_nor_mao_lat_hau_jav_cnt_urd_ses_prs_sid_eng_krd_arw_alb_qcu_pol_swe_glc_akn_heb_afr_chh_bul_mly_ctl_cic_scr_zul_ind_tha_aeg_tml_xho_dgb_tur_rom_pan_aze_igb_vie_amh_moo_tsw_ewe	-0.300551741740607	-0.710866431715802	0.478946045596693
203	wly_svk_xho_bul_hau_sid_chh_nor_uzb_tur_swt_mly_bem_eng_lit_bsq_rus_aeg_dyu_mnd_ctl_arw_zul_rom_ewe_mcd_est_swa_moo_fin_fre_sod_geo_swe_glc_pol_ger_gam_amr_spa_hun_dgb_mao_urd_jav_jpn_tml_kor_cze_alb_akn_ben_ind_bos_mlt_tag_cnt_por_fbf_ukr_heb_scr_lat_dut_afr_qcu_pan_ita_mol_ven_anl_grk_tig_krd_sun_slo_ses_prs_tsn_bat_tha_amh_knd_yor_cic_azi_hin_guj_aze_bam_vie_owc_lda_tsw_igb	0.593403537823344	1.4044090623553	0.163528080088345
204	aeg_prs_tsn_mol_amh_sid_gam_ita_tur_azi_bam_jav_ven_hin_nor_bsq_eng_owc_fbf_mnd_cze_arw_swa_guj_bem_urd_est_dgb_cic_hun_alb_wly_geo_ben_ukr_por_fre_mlt_heb_bul_fin_xho_ind_lit_bat_jpn_knd_kor_grk_rom_igb_spa_mly_scr_chh_sun_cnt_pol_moo_slo_amr_rus_krd_afr_pan_qcu_swe_dut_bos_ewe_tig_glc_anl_ctl_mao_ger_tsw_svk_akn_tag_tha_sod_tml_yor_zul_aze_mcd_lat_uzb_lda_vie_hau_dyu_swt_ses	-0.642961646333444	-1.53816870361502	0.127402923458583
205	chh_spa_igb_afr_aeg_hau_sid_prs_tur_azi_akn_mao_lda_ita_slo_bsq_nor_wly_tsn_cnt_fre_rus_dyu_cze_cic_glc_hun_ewe_yor_fin_guj_amh_geo_bul_pan_ger_alb_amr_gam_eng_est_tsw_sun_hin_jav_jpn_knd_kor_svk_swe_fbf_ukr_bat_krd_anl_tag_mnd_ben_bam_bos_heb_lat_mol_lit_grk_qcu_urd_mcd_pol_ven_sod_arw_owc_dut_mly_por_swt_ctl_xho_ind_tha_tig_tml_moo_swa_aze_scr_rom_uzb_bem_vie_mlt_dgb_ses_zul	0.466408259604236	1.09927971283417	0.274483657599261
206	chh_scr_swa_pan_sid_aeg_amr_swe_uzb_tur_dgb_mly_moo_afr_alb_bsq_ita_tig_zul_cnt_pol_spa_xho_nor_bem_eng_fin_swt_tsn_hun_rom_amh_geo_lat_grk_bul_mol_anl_heb_hin_est_ven_mao_bos_tag_jpn_knd_kor_prs_ger_lda_slo_sun_urd_wly_ind_mnd_guj_igb_arw_mlt_lit_svk_glc_dut_qcu_mcd_por_ben_fbf_owc_ctl_gam_krd_bat_fre_tsw_ukr_yor_jav_tha_sod_tml_akn_ewe_aze_rus_cze_azi_dyu_vie_hau_cic_ses_bam	-0.514247240838933	-1.22331950337683	0.224299686577617
207	amh_ctl_igb_mcd_gam_sid_heb_nor_aze_uzb_tsn_bat_ses_rus_glc_bsq_krd_chh_bem_mnd_svk_cze_ewe_scr_ven_fre_est_swa_zul_fin_dut_aeg_geo_slo_guj_lit_por_owc_wly_grk_hun_xho_tag_bos_ind_jpn_knd_kor_mol_alb_yor_urd_jav_afr_sod_sun_cnt_arw_lda_swe_hau_eng_ger_ben_spa_qcu_rom_hin_lat_tsw_mlt_prs_tig_ukr_mly_ita_akn_pol_fbf_mao_tha_anl_tml_moo_bam_azi_pan_bul_tur_swt_vie_amr_dyu_dgb_cic	-0.462784168266214	-1.101368031319	0.273578853870295
208	anl_svk_swt_hin_chh_heb_tig_bos_azi_tur_dyu_jav_tsw_afr_ctl_bsq_lit_aeg_swa_mnd_guj_swe_ven_ger_igb_alb_est_ses_tsn_hun_pol_mlt_geo_ben_prs_pan_arw_gam_amh_urd_fin_lda_mly_fre_bat_jpn_tml_kor_bul_glc_yor_grk_mao_lat_amr_tag_cnt_spa_dgb_scr_sid_dut_rom_cze_slo_qcu_nor_eng_mcd_xho_wly_por_owc_ukr_ind_rus_zul_mol_cic_sun_tha_sod_knd_bem_moo_uzb_krd_ita_aze_bam_vie_hau_fbf_ewe_akn	-0.913667324331625	-2.21531393089063	0.0291797399133911
209	tig_spa_swt_eng_aeg_heb_mlt_ukr_aze_tur_tsw_jav_swa_rom_rus_bsq_mcd_gam_xho_mnd_krd_ctl_yor_swe_fbf_ben_hun_cic_bam_est_hin_hau_geo_pol_lat_slo_pan_amh_anl_ger_fin_dyu_sun_urd_mao_jpn_tml_kor_ita_guj_dgb_arw_bat_alb_wly_ind_cnt_scr_bem_bos_amr_bul_glc_lit_cze_qcu_mol_fre_grk_igb_owc_dut_chh_afr_tag_prs_ses_nor_ven_mly_tha_sod_knd_zul_akn_uzb_por_svk_azi_lda_vie_sid_moo_ewe_tsn	-0.576993449601939	-1.3779423258073	0.171527627719462
210	sod_rom_dgb_por_aeg_tig_owc_urd_tur_azi_xho_ind_ven_glc_ctl_bsq_ita_amr_yor_mnd_swe_ben_lda_mol_tsn_bos_est_swt_tsw_fin_mcd_hau_geo_arw_hin_svk_fre_amh_gam_pan_hun_akn_mao_eng_jav_jpn_tml_kor_bul_pol_fbf_alb_sun_krd_mlt_bat_cnt_guj_dyu_rus_chh_slo_cze_lit_ukr_qcu_spa_prs_afr_swa_sid_grk_anl_scr_tag_ger_cic_nor_bam_mly_tha_heb_knd_igb_moo_aze_dut_lat_uzb_bem_vie_wly_zul_ewe_ses	0.261326179846984	0.614490604498277	0.540391644186107
211	sid_ita_tsn_mcd_mlt_chh_aeg_svk_uzb_aze_zul_mly_xho_arw_bos_bsq_slo_sod_bem_cnt_por_krd_swt_lat_fbf_prs_est_akn_ewe_fin_ger_gam_geo_pan_rus_spa_guj_heb_wly_ben_hun_ven_sun_pol_ind_jpn_tml_kor_fre_ctl_dgb_nor_mao_swe_tig_jav_mnd_hin_moo_ukr_anl_afr_bul_lit_rom_qcu_cze_glc_alb_lda_owc_urd_hau_scr_tag_mol_tsw_dut_dyu_bat_tha_amh_knd_ses_cic_tur_grk_eng_azi_bam_vie_amr_swa_yor_igb	0.822766446460156	1.96365698096815	0.052556490825977
212	chh_pan_cic_urd_hau_amr_anl_cze_tur_uzb_dyu_sun_dgb_rus_nor_bsq_slo_sid_ses_mnd_guj_krd_ewe_fre_swa_svk_hun_tsw_zul_est_ita_amh_geo_bos_pol_grk_por_aeg_sod_lat_fin_ven_mly_glc_ind_jpn_knd_kor_spa_bul_tsn_ukr_tag_lit_heb_jav_cnt_rom_bam_mcd_gam_ctl_hin_scr_afr_qcu_mol_swe_ger_xho_tig_dut_wly_eng_mao_ben_bem_alb_fbf_bat_tha_mlt_tml_swt_akn_azi_prs_arw_aze_igb_vie_owc_yor_lda_moo	-0.986653836026857	-2.39863403780764	0.0184520956365236
213	sid_nor_akn_spa_gam_amr_anl_krd_aze_tur_bem_jav_fbf_fre_afr_bsq_dut_heb_tsw_cnt_mcd_lat_bam_ctl_dyu_guj_est_swt_tsn_fin_pan_hau_geo_glc_scr_lit_bul_chh_mlt_grk_hun_ses_mao_ita_ind_jpn_knd_kor_hin_por_igb_rus_tag_rom_owc_sun_mnd_slo_dgb_swe_aeg_cze_ben_arw_bos_qcu_mol_prs_ukr_moo_tig_svk_wly_eng_mly_alb_yor_pol_lda_bat_tha_sod_tml_xho_zul_azi_ger_urd_uzb_cic_vie_amh_ven_ewe_swa	-0.966072282709792	-2.35226969770857	0.0207681793146989
214	chh_prs_bem_lit_wly_gam_tig_dut_aze_azi_dgb_sun_tsw_svk_bos_bsq_cze_anl_lda_cnt_spa_por_bam_ben_ses_rus_est_tsn_fbf_fin_mol_amh_geo_guj_fre_afr_pol_sid_hau_rom_hun_ven_ind_urd_bat_jpn_tml_kor_alb_slo_cic_ger_mao_ita_amr_mly_mnd_grk_swa_scr_sod_mcd_bul_glc_lat_qcu_swe_nor_eng_ewe_mlt_krd_heb_hin_jav_ukr_zul_pan_xho_tag_tha_aeg_knd_moo_igb_uzb_ctl_arw_tur_yor_vie_owc_akn_dyu_swt	-0.026094151746872	-0.0614109899428387	0.951163685072686
215	aeg_nor_tsn_mcd_tig_hau_amr_rus_uzb_aze_ven_mly_yor_por_slo_bsq_swe_amh_akn_mnd_alb_pol_tsw_lit_cic_afr_est_ses_moo_fin_grk_anl_geo_dut_spa_hin_cze_sid_owc_glc_hun_bam_sun_ctl_mao_jpn_tml_kor_scr_fre_swa_eng_bat_bos_gam_ind_cnt_ger_lda_urd_chh_mol_pan_lat_arw_qcu_ben_prs_ukr_dyu_sod_svk_heb_bul_tag_krd_zul_rom_fbf_jav_tha_wly_knd_xho_bem_azi_ita_guj_tur_igb_vie_mlt_dgb_swt_ewe	0.0945790097726347	0.222586050180113	0.824345811866439
216	owc_prs_lda_pol_tig_hau_mlt_ben_tur_aze_akn_mao_bem_slo_lat_bsq_urd_sod_swt_mnd_scr_arw_xho_spa_dyu_ctl_hun_tsn_ewe_fin_dut_amr_geo_bul_svk_ukr_por_sid_aeg_bos_est_ven_bat_rom_jav_jpn_knd_kor_guj_nor_swa_cze_mly_mol_amh_tag_cnt_pan_tsw_swe_heb_ger_ita_alb_eng_qcu_lit_grk_mcd_igb_gam_hin_wly_glc_ind_krd_ses_rus_yor_sun_tha_anl_tml_cic_fbf_uzb_fre_afr_azi_zul_vie_chh_moo_bam_dgb	-0.817797343971978	-1.97356575536424	0.0513991676178671
217	sid_mol_dgb_svk_chh_aeg_sod_spa_uzb_azi_bem_ind_moo_ben_ger_bsq_nor_amr_ewe_mnd_lit_cze_fbf_glc_lda_swe_hun_swt_igb_est_krd_owc_geo_urd_alb_rus_dut_mlt_heb_eng_fin_cic_jav_hin_mly_jpn_knd_kor_fre_rom_bam_lat_tag_afr_gam_mao_cnt_grk_swa_ukr_anl_pan_por_prs_arw_qcu_pol_guj_bos_ses_amh_ctl_wly_slo_sun_ita_akn_mcd_tsw_bat_tha_hau_tml_tsn_ven_tur_scr_bul_aze_dyu_vie_tig_zul_yor_xho	-0.72803624592651	-1.7462003398412	0.0840781931225384
218	sid_arw_tsw_por_gam_amr_heb_prs_tur_azi_moo_mao_yor_guj_rom_bsq_slo_sod_xho_cnt_nor_scr_bam_bul_swa_cze_hun_lda_ven_fin_bos_anl_geo_eng_pol_dut_lat_mlt_owc_krd_est_dyu_ind_ctl_jav_jpn_knd_kor_hin_ukr_ses_ben_tag_mol_wly_bat_mnd_ita_bem_spa_amh_swe_pan_lit_alb_qcu_grk_urd_ger_tsn_hau_rus_aeg_glc_sun_afr_swt_fre_cic_mly_tha_chh_tml_fbf_akn_aze_svk_mcd_uzb_ewe_vie_tig_igb_dgb_zul	-0.679145347976725	-1.6282753944637	0.106849675474059
219	heb_mol_dyu_bul_gam_mlt_hau_scr_tur_uzb_swa_mly_bam_mcd_svk_bsq_fre_amh_igb_mnd_urd_lit_tsn_swe_yor_nor_est_ewe_fbf_hun_ger_sod_geo_prs_lat_dut_pol_tig_wly_grk_fin_tsw_sun_bos_tag_jpn_tml_kor_eng_ctl_cic_ben_mao_guj_aeg_jav_cnt_glc_zul_krd_amr_afr_rom_hin_rus_qcu_slo_ita_ukr_ses_owc_pan_chh_cze_ind_spa_ven_alb_swt_bat_tha_sid_knd_akn_bem_azi_arw_por_aze_xho_vie_anl_moo_dgb_lda	-0.406333544514709	-0.965384872040268	0.336855763481654
220	amr_por_yor_spa_gam_chh_owc_swe_aze_uzb_akn_sun_igb_rus_ben_bsq_arw_amh_tsn_cnt_urd_bos_swt_svk_dgb_lat_hun_cic_zul_fin_mol_wly_geo_dut_ger_rom_grk_aeg_sod_prs_est_dyu_bat_fre_tag_jpn_knd_kor_hin_alb_fbf_pol_mly_ukr_mlt_mao_mnd_cze_bam_ita_hau_pan_nor_krd_eng_qcu_scr_lit_afr_swa_anl_guj_tig_bul_jav_ctl_ses_glc_tsw_ind_tha_heb_tml_ewe_xho_azi_mcd_slo_tur_lda_vie_sid_bem_moo_ven	-0.357372133725954	-0.847330389753149	0.39898632753753
221	heb_ger_ewe_krd_aeg_amr_mlt_lat_tur_azi_akn_bat_fbf_ukr_slo_bsq_dut_sod_swa_cnt_mol_pan_xho_alb_bam_glc_fin_tsn_ven_hun_ita_sid_geo_scr_nor_mcd_prs_amh_owc_arw_est_yor_sun_urd_tag_jpn_knd_kor_fre_hin_dgb_rus_ind_cze_wly_mly_mnd_por_zul_guj_hau_eng_pol_swe_spa_qcu_ben_bul_bos_tsw_anl_grk_tig_rom_jav_afr_cic_ctl_dyu_mao_tha_gam_tml_swt_ses_aze_svk_lit_uzb_moo_vie_chh_bem_igb_lda	-0.339115382285142	-0.804560819321656	0.423125162894866
222	wly_mol_xho_pan_chh_owc_sid_cze_aze_uzb_dgb_jav_cic_swe_nor_bsq_fre_amh_tsw_cnt_rus_alb_bem_ger_ses_por_hun_bam_tsn_est_glc_aeg_geo_rom_hin_lat_bos_sod_tig_grk_fin_moo_ind_pol_mao_jpn_tml_kor_urd_afr_yor_krd_sun_svk_gam_bat_mnd_arw_lda_prs_hau_spa_scr_mcd_ukr_qcu_ben_slo_guj_fbf_heb_bul_mlt_eng_mly_ita_akn_ctl_swt_tag_tha_amr_knd_ven_swa_tur_dut_lit_azi_igb_vie_anl_ewe_dyu_zul	-0.82496815257918	-1.99426181524257	0.0490517015180406
223	hau_guj_tsw_prs_amr_wly_tig_swe_uzb_tur_ses_tag_moo_fre_rus_bsq_ctl_gam_swa_cnt_pan_arw_zul_nor_xho_glc_hun_dgb_igb_est_grk_sid_geo_afr_cze_krd_eng_anl_mlt_por_fin_lda_mly_rom_mao_jpn_tml_kor_ukr_urd_swt_spa_sun_slo_sod_bat_mnd_alb_bam_ben_amh_lit_hin_scr_lat_qcu_mcd_pol_bos_dyu_aeg_bul_chh_svk_jav_dut_fbf_mol_yor_ind_tha_heb_knd_ewe_bem_aze_ger_ita_azi_tsn_vie_owc_ven_akn_cic	-0.0158166521632725	-0.0372600551119903	0.970357518417636
224	tig_pan_akn_alb_hau_mlt_amh_dut_azi_uzb_yor_jav_swa_glc_ita_bsq_arw_anl_bam_mnd_bul_swe_ewe_spa_ven_hin_hun_swt_ses_est_bos_amr_geo_urd_svk_afr_ben_aeg_sid_mcd_fin_bem_sun_ukr_mao_jpn_tml_kor_pol_lat_zul_fre_tag_prs_sod_bat_cnt_ctl_fbf_nor_gam_ger_guj_rus_rom_qcu_grk_krd_scr_igb_owc_mol_chh_slo_ind_eng_lda_lit_xho_mly_tha_wly_knd_tsn_dgb_tur_por_cze_aze_moo_vie_heb_dyu_tsw_cic	-0.696045597928438	-1.66800951892369	0.0986776419220102
225	sod_nor_xho_glc_tig_gam_anl_afr_uzb_aze_ses_jav_swa_bos_ger_bsq_dut_wly_akn_cnt_mcd_ita_cic_rus_yor_svk_hun_tsn_zul_fin_pan_mlt_geo_swe_prs_ben_fre_amh_amr_urd_est_moo_mly_krd_bat_jpn_knd_kor_spa_pol_igb_eng_ind_grk_owc_sun_mnd_guj_bam_bul_aeg_por_rom_lat_hin_qcu_scr_cze_ukr_fbf_chh_alb_heb_arw_mao_slo_dgb_lit_ewe_tag_tha_hau_tml_bem_ven_azi_ctl_mol_tur_tsw_vie_sid_swt_lda_dyu	-0.21989394143586	-0.519164228459579	0.604879540242369
226	tig_svk_ven_spa_hau_owc_anl_arw_aze_uzb_moo_mly_bem_ita_rus_bsq_cze_heb_ewe_cnt_bos_alb_dgb_urd_swa_eng_hun_fbf_tsw_fin_ctl_sid_geo_ukr_swe_ben_lat_sod_gam_fre_est_cic_ind_mcd_bat_jpn_knd_kor_por_glc_lda_afr_tag_ger_chh_mao_mnd_grk_dyu_krd_mlt_rom_guj_pol_hin_qcu_dut_prs_scr_swt_aeg_slo_amr_lit_sun_pan_yor_mol_bam_jav_tha_wly_tml_akn_tsn_azi_nor_bul_tur_igb_vie_amh_ses_zul_xho	0.796374272946261	1.89993830474136	0.0605394952108814
227	mlt_rom_bam_swe_sod_heb_amh_slo_tur_uzb_lda_tag_ses_nor_prs_bsq_ita_gam_ven_cnt_cze_mcd_fbf_por_tsw_eng_est_swa_cic_fin_lit_tig_geo_grk_ctl_pol_bos_wly_anl_ukr_hun_xho_bat_dut_ind_jpn_knd_kor_scr_ben_swt_fre_jav_mol_owc_mao_mnd_afr_dyu_hin_aeg_rus_spa_lat_bul_qcu_krd_ger_pan_moo_hau_arw_sid_guj_mly_urd_akn_alb_yor_sun_tha_amr_tml_zul_tsn_aze_glc_svk_azi_bem_vie_chh_ewe_dgb_igb	-0.38142709169236	-0.904695717352877	0.367964308707257
228	owc_hin_ewe_alb_mlt_tig_sid_slo_aze_tur_tsw_mao_bem_fre_ben_bsq_pan_wly_fbf_cnt_guj_ger_igb_glc_moo_prs_fin_zul_tsn_hun_spa_aeg_geo_swe_por_lit_mol_heb_chh_ita_est_yor_bat_krd_jav_jpn_tml_kor_bul_eng_cic_dut_tag_rom_gam_ind_mnd_lat_swt_scr_sod_rus_afr_ctl_pol_qcu_mcd_bos_nor_akn_hau_arw_amr_urd_mly_ukr_bam_svk_dyu_sun_tha_amh_knd_dgb_ses_uzb_grk_cze_azi_ven_vie_anl_swa_lda_xho	-0.392547746964814	-0.932886051940822	0.353294480367592
229	wly_ukr_zul_swe_aeg_anl_sid_ger_azi_uzb_swa_sun_swt_prs_bos_bsq_por_gam_fbf_cnt_ben_nor_ewe_grk_cic_lit_fin_igb_dyu_est_ita_heb_geo_bul_alb_pol_pan_sod_hau_guj_hun_moo_tag_lat_mao_jpn_knd_kor_svk_glc_tsw_cze_bat_afr_mlt_ind_mnd_urd_tsn_fre_tig_rom_scr_spa_hin_qcu_arw_dut_mcd_lda_amh_rus_chh_eng_jav_krd_bam_mol_akn_mly_tha_amr_tml_yor_ven_tur_ctl_slo_aze_ses_vie_owc_bem_dgb_xho	-0.376564640376406	-0.891954001154071	0.374719609824892
230	owc_hin_lda_urd_sid_heb_amh_ctl_azi_tur_ewe_jav_ven_ukr_mcd_bsq_eng_chh_yor_mnd_alb_guj_moo_rom_tsw_rus_hun_igb_tsn_fin_por_sod_geo_arw_lat_prs_afr_gam_mlt_bul_est_cic_sun_fre_tag_jpn_tml_kor_krd_pol_xho_glc_ind_nor_wly_mao_cnt_grk_swt_pan_hau_spa_swe_mol_bos_qcu_slo_dut_scr_bem_anl_cze_amr_ben_bat_svk_swa_ita_dyu_mly_tha_aeg_knd_zul_ses_aze_lit_ger_uzb_akn_vie_tig_dgb_fbf_bam	-0.070424851708434	-0.165945862389668	0.868559783654226
231	chh_bos_tsw_scr_sid_gam_heb_lat_tur_uzb_xho_mao_akn_pan_pol_bsq_spa_aeg_moo_mnd_cze_glc_dgb_guj_lda_arw_fin_yor_igb_hun_svk_anl_geo_alb_krd_mcd_ita_amh_tig_grk_est_swt_bat_urd_sun_jpn_tml_kor_dut_bul_swa_afr_tag_swe_amr_ind_cnt_ukr_bam_por_wly_slo_ctl_nor_mol_qcu_rus_fre_ben_ewe_owc_ger_hau_rom_mly_hin_tsn_eng_ses_jav_tha_mlt_knd_zul_cic_aze_lit_prs_azi_dyu_vie_sod_fbf_bem_ven	-0.83878519349031	-2.02784007979411	0.0454376710349994
232	owc_svk_lda_cze_sid_amh_anl_nor_uzb_azi_bem_tag_bam_glc_hin_bsq_bul_tig_dgb_cnt_slo_ben_fbf_lit_moo_grk_hun_ewe_akn_fin_ita_amr_geo_swe_rom_alb_lat_aeg_hau_pol_est_cic_jav_rus_mly_jpn_knd_kor_fre_prs_zul_mol_bat_spa_sod_sun_mnd_urd_swa_ctl_wly_pan_afr_ukr_ger_qcu_arw_bos_mcd_ven_chh_guj_gam_scr_mao_krd_tsw_por_dyu_ind_tha_heb_tml_tsn_yor_tur_eng_dut_aze_igb_vie_mlt_xho_ses_swt	-1.12723624646792	-2.77908728495325	0.00659593858705633
233	wly_mcd_dyu_ita_heb_amr_sid_slo_aze_azi_bem_bat_bam_spa_bul_bsq_mol_mlt_igb_cnt_nor_ukr_tsn_dut_xho_urd_est_swt_ewe_fin_cze_anl_geo_lat_fre_prs_pan_aeg_tig_arw_hun_swa_ind_ctl_sun_jpn_tml_kor_bos_ben_akn_afr_mao_eng_hau_tag_mnd_pol_ven_rom_amh_rus_lit_grk_ger_qcu_krd_hin_svk_ses_chh_glc_owc_scr_jav_guj_moo_por_dgb_mly_tha_gam_knd_lda_fbf_tur_swe_alb_uzb_yor_vie_sod_cic_tsw_zul	-0.159442473416444	-0.376278666938599	0.70756679155584
234	anl_slo_ven_ita_amh_heb_sid_bos_tur_uzb_igb_tag_lda_spa_rus_bsq_prs_amr_cic_mnd_pol_ctl_dgb_cze_xho_lat_fin_zul_bam_est_scr_tig_geo_afr_krd_por_urd_aeg_hau_ukr_hun_yor_bat_grk_jav_jpn_knd_kor_mcd_arw_swt_hin_ind_rom_sod_mly_cnt_guj_tsn_swe_owc_fre_alb_ben_mol_qcu_svk_pan_glc_swa_wly_nor_mlt_bul_sun_ger_tsw_dut_akn_mao_tha_gam_tml_fbf_bem_aze_lit_eng_azi_ses_vie_chh_dyu_moo_ewe	-0.36580753498315	-0.866671257603451	0.388352702860025
235	gam_eng_xho_bul_owc_sod_tig_pan_uzb_azi_tsn_tag_moo_svk_rus_bsq_cze_anl_dyu_cnt_ita_lat_akn_spa_igb_nor_fin_ses_ven_est_mol_chh_geo_mcd_scr_grk_fre_sid_mlt_por_hun_ewe_mly_guj_jav_jpn_knd_kor_slo_ger_swa_lit_sun_glc_heb_mao_mnd_bos_bam_arw_hau_swe_prs_pol_urd_qcu_afr_alb_ukr_tsw_amr_dut_amh_krd_bat_ctl_lda_rom_cic_ind_tha_wly_tml_fbf_yor_aze_ben_hin_tur_bem_vie_aeg_swt_zul_dgb	0.291632090083266	0.686202478805912	0.494292687494094
236	sid_bos_xho_urd_amr_anl_wly_ita_aze_azi_moo_bat_ewe_alb_nor_bsq_por_chh_zul_mnd_ctl_krd_tsw_afr_swt_guj_hun_igb_bam_fin_rom_hau_geo_swe_pan_ben_lat_heb_mlt_scr_est_bem_mly_mcd_mao_jpn_tml_kor_hin_slo_akn_ger_ind_eng_gam_jav_cnt_spa_cic_fre_sod_arw_prs_mol_bul_qcu_cze_ukr_pol_ven_tig_svk_owc_glc_tag_dut_fbf_grk_lda_sun_tha_amh_knd_tsn_yor_uzb_rus_lit_tur_dyu_vie_aeg_ses_swa_dgb	-0.523594253176503	-1.24853360302239	0.214969640887115
237	wly_nor_bem_dut_tig_heb_sid_fre_uzb_tur_tsn_mao_tsw_glc_pol_bsq_eng_hau_ses_mnd_mcd_prs_bam_alb_swt_ben_fin_fbf_lda_hun_lat_owc_geo_bos_spa_rom_mol_sod_anl_por_est_zul_sun_rus_ind_jpn_tml_kor_bul_cze_akn_ctl_tag_krd_amr_jav_cnt_swe_ven_pan_amh_hin_ukr_guj_lit_qcu_scr_urd_svk_dgb_chh_arw_gam_grk_bat_ita_igb_slo_yor_mly_tha_aeg_knd_ewe_swa_azi_afr_ger_aze_moo_vie_mlt_dyu_cic_xho	-0.969369174315174	-2.36282605742794	0.0202193101916759
238	sid_rom_yor_pol_tig_chh_heb_urd_uzb_tur_bem_sun_moo_cze_bul_bsq_grk_sod_dgb_mnd_glc_ger_tsw_dut_swa_guj_hun_fbf_ven_est_afr_mlt_geo_ita_por_mol_swe_gam_owc_arw_fin_swt_mao_krd_tag_jpn_knd_kor_prs_fre_cic_bos_bat_ukr_aeg_jav_cnt_mcd_akn_hin_amr_rus_lat_slo_pan_qcu_eng_ben_lit_tsn_wly_ctl_hau_svk_ind_spa_igb_scr_ewe_mly_tha_amh_tml_bam_dyu_aze_nor_alb_azi_xho_vie_anl_lda_ses_zul	-0.103013740117347	-0.242747555589707	0.808735534800472
239	chh_krd_xho_urd_sid_amh_anl_cze_azi_tur_bem_mly_akn_slo_pan_bsq_hin_wly_fbf_mnd_swe_guj_lda_pol_tsw_lit_fin_dgb_ven_hun_dut_gam_geo_alb_bos_afr_scr_heb_owc_ita_est_dyu_mao_por_jav_jpn_tml_kor_lat_bul_cic_ctl_ind_eng_aeg_bat_cnt_grk_swt_rus_mlt_svk_rom_mol_spa_qcu_ukr_prs_ben_bam_amr_ger_hau_fre_tag_arw_ses_glc_swa_sun_tha_sod_knd_tsn_zul_aze_mcd_nor_uzb_moo_vie_tig_yor_igb_ewe	0.118438826163388	0.278690760995143	0.781100899427611
240	mlt_fre_akn_prs_tig_anl_aeg_afr_aze_uzb_bem_mly_swt_bul_lit_bsq_bos_sod_yor_mnd_spa_scr_ven_rom_swa_mcd_hun_ses_moo_fin_rus_chh_geo_nor_pol_slo_svk_owc_sid_grk_est_fbf_sun_glc_mao_jpn_knd_kor_urd_ctl_cic_hin_jav_krd_wly_tag_cnt_ben_dyu_swe_amr_arw_dut_guj_alb_qcu_cze_ukr_ger_tsn_heb_ita_amh_por_ind_mol_lda_pan_ewe_bat_tha_hau_tml_igb_tsw_azi_eng_lat_tur_dgb_vie_gam_zul_xho_bam	-0.140881732526863	-0.33220766216111	0.740480046346142
241	anl_lat_swt_scr_chh_aeg_amh_afr_tur_azi_akn_mao_bam_por_pan_bsq_ukr_sid_tsw_cnt_ger_rus_cic_swe_fbf_ben_est_dyu_zul_fin_prs_amr_geo_cze_slo_urd_ctl_mlt_owc_glc_hun_ses_tag_eng_ind_jpn_tml_kor_lit_ita_bem_mol_bat_krd_gam_jav_mnd_hin_moo_pol_hau_bos_guj_grk_fre_qcu_bul_alb_svk_swa_sod_rom_heb_dut_sun_nor_dgb_arw_igb_mly_tha_wly_knd_tsn_ven_uzb_spa_mcd_aze_yor_vie_tig_xho_lda_ewe	-0.766633889085444	-1.84248225388767	0.0685907891148373
242	sid_bul_moo_alb_aeg_owc_mlt_lat_tur_uzb_yor_jav_dyu_nor_ger_bsq_cze_tig_ewe_mnd_mcd_hin_dgb_rom_ven_prs_hun_swt_bam_fin_rus_wly_geo_por_krd_pol_eng_hau_heb_guj_est_bem_mao_urd_ind_jpn_tml_kor_pan_afr_ses_ita_mly_slo_amr_sun_cnt_ben_zul_scr_chh_swe_bos_svk_glc_qcu_lit_dut_grk_tsw_amh_ukr_gam_arw_bat_ctl_cic_spa_lda_tag_tha_sod_knd_tsn_swa_azi_mol_fre_aze_fbf_vie_anl_xho_akn_igb	-0.429901996028847	-1.0211947037329	0.309811331060999
243	sid_eng_fbf_guj_anl_aeg_sod_mol_azi_tur_swa_tag_zul_scr_ita_bsq_krd_owc_bam_cnt_fre_dut_ven_lit_cic_mcd_hun_tsn_swt_fin_ger_amr_geo_urd_slo_alb_por_hau_wly_pol_est_ewe_mao_bos_jav_jpn_knd_kor_glc_rus_moo_bul_mly_spa_tig_ind_mnd_svk_akn_cze_heb_arw_afr_rom_ben_qcu_swe_grk_hin_xho_mlt_nor_gam_ukr_sun_prs_dgb_pan_dyu_bat_tha_chh_tml_bem_yor_uzb_lat_ctl_aze_igb_vie_amh_ses_tsw_lda	0.53770496717267	1.27249027098861	0.206371237736676
244	chh_pol_swa_slo_amr_sod_sid_dut_azi_tur_fbf_bat_moo_ita_scr_bsq_prs_tig_swt_mnd_cze_grk_ewe_fre_tsw_svk_fin_akn_tsn_est_bos_gam_geo_hin_por_afr_ukr_amh_heb_guj_hun_yor_mao_alb_jav_jpn_knd_kor_ctl_mcd_ven_nor_mly_lit_mlt_sun_cnt_spa_bem_krd_owc_lat_rom_arw_mol_qcu_urd_rus_eng_dyu_anl_ger_hau_bul_ind_ben_bam_glc_cic_tag_tha_aeg_tml_xho_zul_uzb_pan_swe_aze_igb_vie_wly_ses_lda_dgb	-0.128474365331026	-0.302820006597596	0.762703334194088
245	gam_fre_lda_cze_sod_owc_sid_dut_uzb_aze_ses_tag_swt_scr_afr_bsq_spa_anl_yor_cnt_alb_urd_dgb_pan_ewe_krd_est_ven_bam_hun_ukr_amh_geo_lit_guj_glc_rus_amr_wly_bos_fin_dyu_mao_rom_bat_jpn_knd_kor_prs_mol_tsw_slo_sun_bul_heb_mly_mnd_eng_fbf_pol_mlt_hin_ben_ger_lat_qcu_mcd_grk_arw_cic_chh_svk_aeg_ctl_ind_ita_igb_por_tsn_jav_tha_tig_tml_swa_bem_tur_nor_swe_azi_xho_vie_hau_moo_zul_akn	0.524562648160356	1.23886106169701	0.218514632415172
246	hau_ita_ewe_rom_gam_aeg_heb_svk_tur_azi_fbf_jav_dgb_mcd_ctl_bsq_ukr_anl_yor_cnt_cze_bos_ses_pan_swt_por_fin_swa_tsw_est_afr_mlt_geo_bul_glc_alb_dut_wly_owc_arw_hun_bam_mly_lat_sun_jpn_knd_kor_mol_hin_tsn_eng_bat_grk_sid_ind_mnd_krd_moo_lit_chh_prs_rus_swe_ger_qcu_slo_nor_pol_cic_tig_scr_amr_fre_tag_urd_lda_guj_akn_mao_tha_amh_tml_ven_bem_aze_spa_ben_uzb_dyu_vie_sod_xho_zul_igb	-0.289896532886131	-0.684985195995505	0.495056978553966
247	gam_alb_dyu_urd_amr_heb_chh_svk_tur_uzb_tsw_sun_bam_ukr_ben_bsq_glc_wly_swt_cnt_pol_lit_ewe_hin_lda_por_est_swa_fbf_fin_arw_amh_geo_bul_rom_grk_pan_sod_mlt_ita_hun_akn_bat_krd_ind_jpn_knd_kor_ger_cze_ven_prs_mao_eng_hau_mly_mnd_nor_xho_scr_aeg_guj_lat_slo_swe_qcu_spa_mol_dut_bem_anl_mcd_owc_rus_tag_fre_zul_bos_cic_jav_tha_sid_tml_igb_ses_aze_afr_ctl_azi_tsn_vie_tig_moo_yor_dgb	0.618646933910761	1.46343280018271	0.146720735194146
248	gam_fre_tsw_alb_chh_wly_hau_ita_aze_azi_swa_tag_igb_afr_bos_bsq_bul_owc_cic_cnt_glc_pan_ses_dut_yor_rom_fin_dgb_ewe_est_ukr_sod_geo_mcd_eng_ctl_arw_mlt_amh_ben_hun_fbf_ind_hin_sun_jpn_tml_kor_lit_ger_zul_rus_bat_por_anl_mly_mnd_pol_moo_urd_amr_cze_mol_lat_spa_qcu_grk_swe_svk_xho_tig_nor_aeg_slo_jav_prs_ven_krd_swt_mao_tha_sid_knd_akn_lda_uzb_scr_guj_tur_bem_vie_heb_dyu_bam_tsn	0.663400400982395	1.57189903242257	0.119370096294945
249	tig_ben_xho_prs_hau_anl_wly_svk_aze_uzb_lda_ind_dyu_hin_ger_bsq_lat_amr_tsn_mnd_ctl_bul_igb_ukr_ven_pol_est_ses_dgb_hun_por_amh_geo_bos_urd_mcd_dut_sid_chh_guj_fin_akn_mly_rus_jav_jpn_knd_kor_afr_glc_moo_mol_mao_pan_gam_bat_cnt_swe_yor_alb_owc_slo_scr_rom_nor_qcu_cze_krd_grk_bam_mlt_spa_heb_arw_tag_lit_fbf_ita_cic_sun_tha_aeg_tml_zul_swa_azi_fre_eng_tur_tsw_vie_sod_ewe_bem_swt	-0.596517600541382	-1.42333206852029	0.157986075869201
250	mlt_arw_yor_hin_amr_wly_tig_ita_tur_azi_dgb_jav_moo_afr_nor_bsq_pol_gam_cic_cnt_dut_slo_zul_glc_bam_rus_fin_ven_ses_hun_lat_amh_geo_ukr_ben_ctl_spa_chh_heb_mol_est_ewe_sun_eng_mly_jpn_knd_kor_bos_krd_swa_fre_bat_cze_aeg_tag_mnd_prs_xho_ger_anl_swe_bul_svk_grk_qcu_pan_guj_rom_tsw_sid_scr_sod_por_mao_lit_tsn_urd_akn_ind_tha_hau_tml_bem_swt_uzb_mcd_alb_aze_igb_vie_owc_fbf_lda_dyu	0.0661120325135968	0.155573062451964	0.876706738144001
251	amr_fre_zul_afr_amh_hau_mlt_bos_azi_uzb_igb_sun_tsn_hin_scr_bsq_lat_aeg_yor_cnt_mol_mcd_bem_eng_lda_ctl_fin_dgb_bam_hun_glc_gam_geo_ita_ben_alb_svk_sod_wly_por_est_swa_jav_ukr_mly_jpn_knd_kor_prs_grk_ven_pan_bat_krd_anl_tag_mnd_nor_moo_dut_sid_lit_guj_slo_spa_qcu_arw_rom_cze_tsw_tig_rus_chh_urd_ind_ger_ewe_pol_akn_mao_tha_owc_tml_fbf_ses_tur_swe_bul_aze_xho_vie_heb_dyu_cic_swt	-0.697168999949687	-1.67250049021527	0.0977867667007444
252	anl_slo_yor_rom_hau_chh_owc_mol_tur_uzb_xho_mly_swa_scr_rus_bsq_ger_mlt_bem_mnd_grk_spa_bam_lit_akn_fre_est_swt_tsw_fin_pan_sid_geo_mcd_svk_eng_pol_tig_amh_lat_hun_dyu_jav_por_bat_jpn_knd_kor_afr_cze_igb_urd_ind_ctl_wly_sun_cnt_ukr_ses_ben_amr_arw_guj_nor_prs_qcu_hin_bul_bos_tsn_gam_ita_sod_glc_tag_swe_dgb_alb_lda_mao_tha_aeg_tml_ewe_ven_azi_krd_dut_aze_zul_vie_heb_cic_fbf_moo	-0.573651905740902	-1.3687655761917	0.174369726619194
253	mlt_glc_swa_urd_heb_amr_owc_fre_aze_azi_ven_jav_lda_afr_cze_bsq_svk_sod_yor_cnt_rus_swe_tsn_prs_bem_krd_est_ewe_swt_fin_scr_aeg_geo_ben_ctl_bul_grk_amh_anl_pan_hun_tsw_ind_arw_tag_jpn_knd_kor_dut_lit_fbf_alb_sun_por_chh_mly_mnd_ger_bam_rom_gam_ukr_pol_hin_slo_qcu_ita_lat_bos_dyu_tig_mcd_sid_nor_bat_spa_dgb_mol_moo_mao_tha_hau_tml_cic_xho_tur_guj_eng_uzb_ses_vie_wly_igb_zul_akn	-0.510218781592801	-1.21400681453322	0.227819033703215
254	sod_dut_xho_cze_heb_anl_wly_guj_aze_azi_igb_bat_moo_glc_lat_bsq_prs_hau_swa_cnt_spa_mcd_dyu_nor_yor_eng_hun_tsn_ven_est_ger_gam_geo_krd_alb_swe_ukr_amh_aeg_urd_fin_bam_mly_slo_sun_jpn_knd_kor_bul_pan_zul_scr_ind_bos_mlt_mao_mnd_svk_cic_por_chh_ben_pol_grk_ita_qcu_afr_hin_rom_fbf_sid_fre_tig_rus_jav_ctl_dgb_lit_bem_tag_tha_amr_tml_ses_lda_tur_mol_arw_uzb_tsw_vie_owc_ewe_akn_swt	-0.716656832267189	-1.7162077170441	0.0894533740001532
255	anl_guj_fbf_pan_hau_aeg_wly_por_azi_uzb_bam_tag_igb_nor_urd_bsq_lat_sid_moo_mnd_bos_afr_tsn_hin_ven_lit_est_swa_ses_hun_bul_sod_geo_svk_ita_glc_ben_owc_tig_slo_fin_tsw_jav_rom_ind_jpn_tml_kor_prs_pol_cic_rus_mly_mol_gam_mao_cnt_dut_zul_alb_mlt_spa_krd_ctl_grk_qcu_ger_eng_arw_lda_amr_swe_heb_cze_sun_mcd_swt_fre_xho_bat_tha_chh_knd_ewe_akn_tur_ukr_scr_aze_bem_vie_amh_dgb_dyu_yor	-0.273418197045163	-0.64686471057038	0.519312871979032
256	anl_arw_bam_nor_amh_tig_hau_dut_tur_uzb_bem_jav_ven_bul_hin_bsq_ger_chh_swa_cnt_por_afr_dgb_guj_dyu_glc_est_moo_zul_hun_fre_sid_geo_ben_bos_urd_slo_sod_owc_ukr_fin_akn_ind_scr_mao_jpn_knd_kor_lit_cze_tsw_mol_mly_pol_gam_tag_mnd_krd_swt_grk_heb_alb_pan_ita_mcd_qcu_lat_rom_eng_ewe_aeg_prs_wly_rus_bat_spa_xho_svk_fbf_sun_tha_amr_tml_ses_cic_aze_ctl_swe_azi_yor_vie_mlt_lda_igb_tsn	-0.370055565104978	-0.877107655635664	0.382688319527853
257	amr_rus_tsn_pan_gam_sod_anl_mcd_azi_uzb_xho_jav_swa_ita_ger_bsq_lat_hau_moo_cnt_krd_prs_fbf_svk_ses_dut_hun_bam_dgb_fin_hin_mlt_geo_alb_pol_glc_guj_chh_tig_por_est_igb_bat_ukr_tag_jpn_knd_kor_afr_arw_ewe_bul_ind_nor_wly_mao_mnd_grk_lda_lit_aeg_spa_eng_mol_urd_qcu_fre_swe_cze_akn_amh_rom_sid_bos_mly_ctl_ven_slo_dyu_sun_tha_owc_tml_swt_bem_tur_scr_ben_aze_tsw_vie_heb_yor_cic_zul	-0.561760205830509	-1.33863166538367	0.18395384690189
258	heb_mcd_swt_dut_anl_chh_wly_afr_azi_tur_fbf_tag_yor_scr_guj_bsq_spa_amh_bem_mnd_grk_rus_ewe_ita_cic_lat_fin_lda_ses_est_fre_amr_geo_svk_ben_bul_lit_gam_mlt_pan_hun_swa_mao_swe_ind_jpn_tml_kor_ctl_pol_ven_mol_bat_ger_sod_jav_cnt_cze_igb_hin_sid_krd_ukr_glc_alb_qcu_nor_bos_slo_bam_aeg_prs_tig_rom_mly_eng_dgb_arw_moo_sun_tha_hau_knd_akn_tsw_aze_por_urd_uzb_zul_vie_owc_dyu_xho_tsn	0.190543080524884	0.448343790877202	0.654947919268018
259	hau_lit_fbf_lat_wly_aeg_gam_alb_tur_aze_xho_jav_cic_ita_afr_bsq_rus_amr_bam_cnt_ctl_arw_tsw_slo_swt_grk_est_dyu_bem_fin_pol_mlt_geo_fre_ger_rom_nor_chh_sid_guj_hun_tsn_tag_scr_ind_jpn_knd_kor_svk_dut_zul_bos_sun_mol_amh_bat_mnd_prs_ven_bul_anl_swe_urd_ben_spa_qcu_cze_ukr_pan_igb_sod_por_heb_hin_mly_mcd_yor_eng_lda_mao_tha_tig_tml_ewe_moo_azi_glc_krd_uzb_ses_vie_owc_akn_swa_dgb	0.0346782545499934	0.0816783433088748	0.935078029201499
260	aeg_spa_dgb_ctl_anl_heb_amr_arw_azi_aze_akn_tag_igb_urd_por_bsq_hin_wly_bem_mnd_mcd_swe_cic_bul_yor_ben_hun_dyu_zul_fin_eng_hau_geo_svk_cze_slo_grk_mlt_sid_ukr_est_tsn_mly_glc_ind_jpn_knd_kor_rus_dut_swa_afr_sun_rom_sod_mao_cnt_fre_ses_lit_tig_pol_guj_scr_pan_qcu_bos_lat_alb_ven_amh_mol_chh_prs_bat_ita_lda_ger_fbf_jav_tha_owc_tml_moo_tsw_uzb_nor_krd_tur_bam_vie_gam_xho_ewe_swt	-0.482560455683965	-1.14921700891688	0.253413503058984
261	amr_fre_dyu_nor_anl_wly_amh_grk_aze_tur_xho_sun_yor_urd_dut_bsq_guj_gam_moo_cnt_por_afr_fbf_bos_lda_glc_hun_zul_igb_est_pan_sod_geo_mcd_arw_pol_prs_heb_sid_ctl_fin_tsn_mao_ita_mly_jpn_knd_kor_lit_bul_bam_hin_ind_ukr_owc_jav_mnd_mol_swa_scr_hau_rom_cze_ger_slo_qcu_swe_krd_spa_bem_chh_rus_tig_lat_tag_svk_dgb_eng_ven_bat_tha_aeg_tml_akn_swt_uzb_alb_ben_azi_ses_vie_mlt_tsw_cic_ewe	-0.392675703399194	-0.931795193085381	0.35385506404582
262	amr_rom_akn_por_wly_heb_hau_arw_uzb_azi_fbf_ind_yor_swe_nor_bsq_dut_aeg_bem_cnt_bul_afr_swa_pol_ven_mcd_est_zul_moo_hun_cze_gam_geo_mol_guj_scr_alb_sod_sid_fre_fin_dgb_mao_rus_tag_jpn_tml_kor_urd_ita_lda_krd_jav_pan_tig_sun_mnd_bos_cic_eng_amh_ukr_hin_glc_spa_qcu_lit_ger_prs_dyu_anl_slo_mlt_svk_bat_grk_bam_ctl_xho_mly_tha_chh_knd_ewe_tsw_aze_lat_ben_tur_tsn_vie_owc_swt_igb_ses	-0.455719894063101	-1.0815389441594	0.282253956508175
263	anl_arw_dyu_slo_owc_hau_tig_guj_aze_uzb_ven_mao_moo_alb_urd_bsq_por_gam_yor_mnd_bul_ctl_bam_mol_igb_ukr_est_swa_lda_fin_hin_chh_geo_rom_scr_prs_svk_amr_sod_glc_hun_xho_tag_eng_jav_jpn_tml_kor_ita_mcd_tsn_pol_mly_dut_amh_sun_cnt_rus_ses_grk_aeg_afr_lat_spa_lit_qcu_pan_ger_krd_bem_sid_bos_mlt_nor_bat_cze_dgb_swe_akn_ind_tha_heb_knd_ewe_tsw_tur_ben_fre_azi_cic_vie_wly_swt_zul_fbf	0.201827366449871	0.47543533845426	0.635591507168474
264	sid_mol_akn_glc_sod_gam_hau_fre_azi_aze_lda_jav_tsw_nor_ctl_bsq_spa_amh_ewe_cnt_alb_cze_swa_ukr_igb_pol_hun_tsn_bem_est_lat_amr_geo_eng_rom_por_rus_heb_aeg_krd_fin_dyu_ind_svk_sun_jpn_knd_kor_ita_lit_cic_arw_mao_slo_wly_tag_mnd_ger_zul_prs_owc_mcd_ben_pan_hin_qcu_grk_swe_bul_yor_anl_afr_chh_dut_mly_bos_swt_scr_xho_bat_tha_mlt_tml_ses_bam_uzb_guj_urd_tur_moo_vie_tig_ven_dgb_fbf	-0.428241459547129	-1.01706699481578	0.311760210607936
265	heb_scr_swt_pol_amh_anl_sod_krd_azi_uzb_fbf_bat_xho_grk_ctl_bsq_svk_chh_yor_mnd_guj_ben_ses_mcd_bem_pan_fin_cic_tsn_hun_ukr_amr_geo_dut_lit_por_rom_sid_hau_cze_est_akn_mly_ger_jav_jpn_tml_kor_swe_fre_igb_rus_sun_alb_aeg_ind_cnt_bos_dyu_eng_wly_nor_glc_spa_ita_qcu_arw_slo_afr_lda_mlt_prs_gam_urd_tag_lat_ewe_hin_dgb_mao_tha_tig_knd_bam_zul_tur_mol_bul_aze_moo_vie_owc_tsw_swa_ven	-0.36205143626073	-0.857139125348205	0.393571387219521
266	gam_bos_bem_glc_sid_wly_sod_guj_azi_uzb_cic_mao_moo_dut_svk_bsq_ukr_amr_lda_mnd_rom_nor_akn_swe_zul_pol_hun_fbf_tsn_est_ben_hau_geo_slo_hin_por_arw_aeg_mlt_mol_fin_igb_bat_lit_mly_jpn_tml_kor_krd_cze_bam_afr_tag_ger_amh_ind_cnt_scr_ewe_mcd_tig_prs_ita_grk_bul_qcu_fre_ctl_pan_yor_owc_eng_heb_rus_sun_alb_tsw_spa_swa_jav_tha_anl_knd_ven_swt_tur_lat_urd_aze_dgb_vie_chh_dyu_xho_ses	-0.548972527144573	-1.30994324123499	0.193441548239897
267	sod_scr_ewe_ger_wly_anl_sid_swe_azi_uzb_zul_sun_bam_bos_hin_bsq_afr_gam_swa_mnd_lit_krd_moo_pol_fbf_ctl_hun_dyu_dgb_fin_spa_amh_geo_ita_rus_alb_fre_aeg_owc_bul_est_bem_mly_slo_ind_jpn_knd_kor_arw_prs_akn_lat_tag_mcd_hau_jav_cnt_svk_igb_rom_amr_glc_ben_nor_por_qcu_grk_urd_mol_ven_heb_dut_chh_guj_bat_cze_yor_ukr_tsw_mao_tha_tig_tml_ses_lda_tur_pan_eng_aze_tsn_vie_mlt_swt_cic_xho	0.0163557851729014	0.0386104658589624	0.969283720327681
268	owc_slo_bem_scr_wly_hau_mlt_alb_tur_uzb_yor_mly_ses_bos_eng_bsq_svk_aeg_swt_mnd_guj_afr_ven_mcd_cic_hin_fin_fbf_dgb_hun_mol_anl_geo_arw_lat_swe_rom_amh_amr_pol_est_zul_tag_dut_jav_jpn_tml_kor_cze_grk_dyu_bul_sun_glc_tig_mao_cnt_fre_igb_prs_chh_nor_por_ger_krd_qcu_ukr_ctl_lit_tsw_sid_ita_sod_pan_bat_spa_tsn_urd_lda_ind_tha_gam_knd_ewe_moo_azi_ben_rus_aze_xho_vie_heb_swa_akn_bam	-0.660729117396814	-1.58298243171186	0.116820415799473
269	mlt_grk_moo_ukr_aeg_chh_anl_spa_uzb_tur_fbf_tag_bem_cze_ctl_bsq_eng_sod_zul_cnt_rus_lat_bam_pol_igb_hin_hun_ses_dyu_fin_bos_hau_geo_arw_dut_glc_fre_gam_sid_rom_est_xho_mly_ger_bat_jpn_knd_kor_pan_urd_swt_alb_mao_slo_wly_sun_mnd_guj_dgb_lit_amr_por_swe_mcd_ita_qcu_svk_prs_ben_tsw_heb_mol_owc_afr_jav_bul_lda_nor_cic_ind_tha_amh_tml_swa_tsn_aze_krd_scr_azi_ven_vie_tig_ewe_akn_yor	0.223554465780696	0.526000222496076	0.600140147933926
270	hau_rus_moo_scr_amh_chh_wly_ita_aze_uzb_swt_mao_bam_eng_por_bsq_svk_sid_dyu_cnt_fre_lat_yor_hin_swa_bos_fin_fbf_akn_hun_dut_sod_geo_pol_urd_spa_slo_gam_amr_ukr_est_lda_bat_glc_jav_jpn_knd_kor_arw_ctl_bem_mcd_tag_bul_anl_ind_mnd_krd_ses_rom_aeg_ger_guj_mol_ben_qcu_cze_afr_swe_tsn_owc_lit_mlt_pan_sun_prs_igb_nor_ewe_mly_tha_tig_tml_ven_zul_azi_alb_grk_tur_cic_vie_heb_xho_tsw_dgb	0.147636399065981	0.347537235961142	0.728973061194455
271	mlt_pol_dyu_dut_wly_heb_anl_prs_aze_azi_zul_tag_ven_mol_arw_bsq_scr_sod_moo_cnt_hin_lit_igb_mcd_xho_svk_fin_bem_cic_hun_bul_chh_geo_lat_fre_glc_ukr_sid_tig_urd_est_lda_mao_spa_mly_jpn_tml_kor_cze_krd_bam_alb_bat_rom_gam_sun_mnd_eng_swa_ben_amr_ger_swe_bos_guj_qcu_pan_slo_afr_ses_owc_rus_amh_por_ind_grk_akn_ita_fbf_jav_tha_hau_knd_tsw_dgb_uzb_nor_ctl_tur_yor_vie_aeg_ewe_swt_tsn	-0.361214984552719	-0.855429664637924	0.39451183233668
272	hau_prs_xho_pan_anl_amr_sid_mol_uzb_tur_zul_sun_igb_lit_rus_bsq_scr_mlt_akn_cnt_afr_ctl_cic_ger_swt_glc_hun_dgb_ewe_est_swe_wly_geo_por_krd_mcd_pol_gam_tig_nor_fin_dyu_ind_alb_mly_jpn_knd_kor_dut_grk_swa_cze_tag_bul_heb_bat_mnd_bos_tsn_ukr_chh_ben_slo_hin_spa_qcu_lat_fre_svk_moo_sod_ita_amh_eng_jav_urd_ses_arw_lda_mao_tha_owc_tml_ven_yor_aze_guj_rom_azi_tsw_vie_aeg_bem_bam_fbf	-0.0641528105528442	-0.151075699308174	0.880243218145222
273	amr_pan_dyu_cze_aeg_hau_chh_dut_tur_uzb_yor_mao_tsn_por_ctl_bsq_bul_sod_bem_mnd_ben_mcd_dgb_scr_akn_slo_est_tsw_swt_fin_arw_sid_geo_rus_grk_eng_lit_tig_heb_mol_hun_ven_tag_spa_jav_jpn_knd_kor_fre_ukr_igb_krd_bat_alb_wly_sun_cnt_hin_ewe_glc_mlt_prs_ger_pol_nor_qcu_rom_afr_ita_moo_amh_guj_gam_svk_mly_swe_bam_lat_swa_ind_tha_anl_tml_xho_fbf_aze_bos_urd_azi_lda_vie_owc_zul_cic_ses	-0.320381750481334	-0.757521286545105	0.450652750127181
274	sod_alb_yor_grk_chh_owc_sid_pol_tur_uzb_cic_sun_akn_rom_glc_bsq_prs_gam_ven_mnd_ukr_bos_bem_lit_fbf_ctl_hun_lda_dyu_fin_pan_hau_geo_ita_slo_scr_mol_anl_aeg_urd_est_zul_ind_por_jav_jpn_tml_kor_mcd_nor_bam_eng_tag_afr_tig_mao_cnt_guj_ses_swe_wly_arw_bul_krd_rus_qcu_fre_ben_ger_moo_mlt_cze_amr_spa_bat_hin_dgb_svk_swt_mly_tha_amh_knd_igb_swa_azi_lat_dut_aze_tsw_vie_heb_ewe_tsn_xho	-0.699771903732375	-1.68554074084078	0.0952369299894722
275	tig_rus_swa_alb_amh_hau_heb_dut_azi_tur_dgb_tag_dyu_spa_hin_bsq_pol_anl_swt_cnt_por_glc_lda_scr_yor_ctl_est_tsw_moo_hun_ben_mlt_geo_mcd_grk_ita_pan_aeg_sod_cze_fin_zul_mly_ger_bat_jpn_tml_kor_svk_ukr_tsn_urd_jav_lat_chh_mao_mnd_prs_cic_arw_sid_slo_eng_rom_bul_qcu_bos_nor_krd_ven_amr_lit_owc_afr_sun_mol_akn_guj_xho_ind_tha_wly_knd_bem_igb_aze_fre_swe_uzb_bam_vie_gam_fbf_ewe_ses	-0.698585749357405	-1.67479758112541	0.0973336229158843
276	sod_por_bam_mcd_anl_mlt_aeg_rus_azi_tur_ewe_mly_ven_ukr_bos_bsq_urd_owc_igb_mnd_svk_pan_lda_alb_zul_hin_fin_bem_akn_hun_fre_sid_geo_scr_swe_spa_prs_gam_chh_eng_est_swa_mao_dut_tag_jpn_tml_kor_lit_afr_ses_krd_bat_nor_wly_sun_cnt_grk_tsn_mol_hau_guj_pol_arw_rom_qcu_ita_glc_ben_dgb_heb_bul_amh_ctl_jav_ger_cic_lat_moo_ind_tha_tig_knd_tsw_xho_aze_cze_slo_uzb_swt_vie_amr_yor_dyu_fbf	0.0180780841794317	0.0425534170900299	0.966148758286522
277	gam_cze_ses_rom_aeg_heb_mlt_ger_azi_aze_bam_mao_tsn_afr_alb_bsq_rus_owc_tsw_cnt_fre_mcd_lda_por_dyu_grk_fin_dgb_moo_hun_ben_amh_geo_lat_mol_bos_krd_wly_anl_ukr_est_ewe_jav_prs_ind_jpn_tml_kor_pan_hin_ven_slo_tag_eng_tig_mly_mnd_urd_swt_nor_hau_pol_ita_spa_scr_qcu_bul_guj_arw_yor_chh_glc_sid_swe_bat_dut_bem_lit_xho_sun_tha_sod_knd_cic_akn_tur_ctl_svk_uzb_fbf_vie_amr_zul_igb_swa	-0.409437987195911	-0.972257307353778	0.33344456646422
278	aeg_afr_tsn_prs_amh_gam_tig_fre_tur_aze_xho_mao_dgb_pol_slo_bsq_ger_hau_bam_cnt_arw_spa_tsw_rom_swt_grk_fin_lda_bem_est_rus_heb_geo_lit_dut_mcd_ben_sod_anl_pan_hun_fbf_jav_lat_bat_jpn_tml_kor_bos_eng_akn_ukr_mly_glc_owc_sun_mnd_mol_dyu_svk_mlt_scr_krd_nor_swe_qcu_ctl_alb_hin_ewe_amr_ita_wly_guj_tag_cze_zul_por_cic_ind_tha_sid_knd_moo_swa_uzb_bul_urd_azi_ses_vie_chh_yor_igb_ven	0.0210579744399591	0.0496295166373391	0.960524058099855
279	chh_mcd_ewe_svk_tig_hau_anl_rus_azi_aze_cic_ind_yor_mol_lat_bsq_slo_amr_tsw_cnt_krd_afr_dgb_lit_xho_ben_hun_dyu_bem_fin_ukr_sid_geo_por_ger_dut_eng_heb_owc_grk_est_fbf_jav_bul_mly_jpn_knd_kor_spa_glc_akn_hin_sun_urd_sod_tag_mnd_rom_lda_guj_gam_pol_nor_cze_swe_qcu_fre_prs_ctl_ven_aeg_scr_wly_bos_mao_arw_ses_pan_zul_bat_tha_mlt_tml_swt_moo_tur_ita_alb_uzb_bam_vie_amh_swa_igb_tsn	-0.153593385285583	-0.362384461323618	0.717886955857412
280	anl_ita_ses_ukr_chh_gam_owc_nor_azi_aze_bam_mao_swa_glc_svk_bsq_cze_wly_cic_mnd_grk_por_dyu_hin_lda_rom_hun_bem_fbf_est_fre_heb_geo_lat_swe_mcd_alb_tig_amr_afr_fin_tsn_sun_lit_tag_jpn_tml_kor_urd_guj_dgb_spa_ind_scr_sid_jav_cnt_ctl_swt_prs_aeg_pol_rus_mol_ger_qcu_pan_bul_dut_yor_hau_arw_sod_ben_bat_eng_xho_slo_zul_mly_tha_mlt_knd_moo_igb_uzb_bos_krd_tur_ewe_vie_amh_akn_ven_tsw	-0.608428943487834	-1.45516931214159	0.148989597648224
281	aeg_mcd_ven_pol_hau_anl_wly_lat_uzb_tur_yor_mao_xho_dut_lit_bsq_ita_heb_swa_cnt_svk_slo_dyu_arw_fbf_hin_est_ses_bam_hun_alb_mlt_geo_glc_spa_ctl_mol_sod_owc_rus_fin_ewe_tag_prs_bat_jpn_tml_kor_grk_rom_dgb_ger_ind_bos_amh_mly_mnd_swe_bem_afr_amr_ukr_nor_fre_scr_qcu_ben_bul_eng_cic_tig_cze_sid_urd_sun_pan_tsn_krd_swt_jav_tha_gam_knd_moo_lda_aze_guj_por_azi_tsw_vie_chh_akn_igb_zul	-0.40387967282554	-0.958260327260444	0.340416086326097
282	tig_krd_cic_urd_sid_aeg_owc_ctl_uzb_tur_dyu_sun_xho_spa_pan_bsq_ben_chh_swt_cnt_hin_afr_zul_alb_ewe_mol_hun_dgb_tsn_fin_scr_amh_geo_eng_por_prs_rus_amr_sod_ita_est_bam_tag_arw_mly_jpn_knd_kor_svk_slo_fbf_ger_jav_ukr_hau_ind_mnd_swe_yor_pol_mlt_grk_mcd_guj_bul_qcu_lit_lat_dut_ses_heb_rom_anl_nor_mao_glc_tsw_fre_akn_bat_tha_wly_tml_moo_lda_azi_cze_bos_aze_swa_vie_gam_igb_ven_bem	0.0121327977246638	0.0285973521161383	0.977247002425859
283	sid_mol_bem_rus_amr_tig_aeg_glc_tur_aze_fbf_mao_cic_afr_spa_bsq_por_owc_yor_mnd_eng_cze_tsn_ukr_ven_nor_hun_swa_moo_fin_alb_gam_geo_swe_ita_lat_bul_mlt_sod_rom_est_igb_bat_urd_mly_jpn_knd_kor_slo_lit_swt_pan_tag_arw_heb_jav_cnt_dut_dgb_pol_anl_ctl_hin_guj_bos_qcu_scr_krd_prs_tsw_hau_svk_wly_fre_ind_grk_dyu_mcd_akn_sun_tha_chh_tml_ses_bam_azi_ger_ben_uzb_xho_vie_amh_lda_zul_ewe	0.77888899234573	1.85035754688022	0.0674369162470144
284	owc_pol_fbf_ger_mlt_sid_tig_dut_tur_aze_dyu_mao_bam_ctl_bos_bsq_glc_gam_cic_cnt_mcd_fre_ses_rus_zul_urd_est_swt_xho_hun_ben_amr_geo_nor_cze_bul_eng_anl_hau_ukr_fin_tsn_mly_scr_sun_jpn_knd_kor_swe_por_yor_prs_tag_grk_wly_ind_mnd_krd_tsw_lat_sod_pan_rom_arw_guj_qcu_ita_lit_slo_lda_aeg_afr_amh_spa_bat_svk_akn_alb_bem_jav_tha_heb_tml_ven_ewe_azi_mol_hin_uzb_igb_vie_chh_swa_dgb_moo	-0.280199433326384	-0.662652855288575	0.50919187240025
285	mlt_cze_swt_por_gam_amr_sid_swe_tur_azi_ses_mly_zul_pol_guj_bsq_rom_amh_bem_cnt_lat_urd_ven_mol_lda_fre_est_dgb_ewe_hun_arw_anl_geo_ger_ben_prs_mcd_chh_sod_nor_fin_bam_bat_slo_tag_jpn_knd_kor_grk_hin_tsw_ukr_sun_spa_aeg_mao_mnd_krd_fbf_lit_heb_glc_scr_ita_eng_qcu_afr_ctl_pan_dyu_hau_svk_wly_alb_ind_rus_swa_bul_yor_jav_tha_tig_tml_akn_tsn_uzb_bos_dut_aze_moo_vie_owc_xho_igb_cic	-0.0294200438940601	-0.0693247430533075	0.94487997460393
286	aeg_mol_tsn_ben_owc_gam_hau_grk_aze_tur_yor_mly_igb_hin_scr_bsq_afr_tig_ses_mnd_dut_eng_zul_pol_bam_nor_hun_tsw_ven_est_glc_amh_geo_arw_slo_spa_por_mlt_amr_fre_fin_dgb_ind_urd_jav_jpn_tml_kor_swe_ukr_cic_alb_mao_svk_chh_sun_cnt_ita_swa_lat_wly_ctl_cze_guj_bos_qcu_mcd_bul_lit_ewe_anl_pan_heb_rus_bat_rom_bem_ger_xho_tag_tha_sid_knd_dyu_swt_azi_prs_krd_uzb_fbf_vie_sod_lda_akn_moo	-0.482601859419553	-1.14782775511137	0.253983757353479
287	hau_bos_tsw_urd_amr_heb_amh_swe_azi_aze_dyu_mao_ses_rom_lat_bsq_svk_chh_ewe_cnt_por_arw_tsn_grk_moo_mol_est_akn_igb_hun_dut_tig_geo_prs_krd_guj_spa_sid_anl_scr_fin_bam_sun_bul_tag_jpn_tml_kor_pan_ukr_bem_alb_jav_lit_wly_ind_mnd_slo_cic_rus_mlt_pol_afr_hin_ctl_qcu_nor_ben_ger_dgb_sod_ita_gam_fre_mly_mcd_swt_cze_swa_bat_tha_owc_knd_yor_xho_uzb_eng_glc_tur_ven_vie_aeg_zul_lda_fbf	-0.520954202086406	-1.24007217337806	0.218068436036573
288	gam_ita_ses_rom_sid_chh_sod_alb_uzb_aze_swa_bat_akn_spa_ctl_bsq_ben_owc_dyu_cnt_por_scr_dgb_krd_yor_grk_est_ewe_igb_hun_glc_hau_geo_afr_swe_svk_urd_amr_aeg_slo_fin_lda_mly_nor_jav_jpn_knd_kor_rus_arw_swt_bos_tag_fre_anl_sun_mnd_guj_tsw_eng_tig_dut_mcd_pol_prs_qcu_ukr_hin_cze_bam_heb_lat_wly_mol_mao_bul_cic_lit_moo_ind_tha_mlt_tml_tsn_zul_azi_ger_pan_tur_xho_vie_amh_bem_fbf_ven	-0.0381936730427076	-0.0899887855011424	0.928489650476316
289	tig_bos_fbf_nor_owc_chh_sid_urd_azi_tur_yor_tag_cic_prs_rus_bsq_krd_sod_xho_cnt_spa_alb_ses_ukr_ewe_cze_hun_swa_bem_est_glc_amr_geo_lit_slo_bul_ita_anl_amh_ctl_fin_ven_bat_ger_ind_jpn_knd_kor_rom_por_bam_grk_mao_pol_gam_jav_mnd_guj_dgb_scr_wly_fre_hin_eng_arw_qcu_svk_ben_pan_zul_hau_swe_mlt_dut_mly_lat_tsn_afr_lda_sun_tha_heb_tml_akn_swt_uzb_mcd_mol_aze_moo_vie_aeg_igb_dyu_tsw	-0.586276275309616	-1.39997823958449	0.164847009278033
290	heb_ben_tsw_swe_amh_chh_amr_ctl_aze_tur_akn_ind_igb_rom_fre_bsq_ita_gam_yor_cnt_bos_lat_zul_slo_ven_spa_fin_cic_bam_hun_alb_tig_geo_bul_cze_afr_krd_aeg_wly_rus_est_ewe_sun_mcd_bat_jpn_tml_kor_arw_lit_lda_hin_jav_urd_owc_tag_mnd_nor_ses_grk_anl_prs_dut_guj_ukr_qcu_mol_ger_pol_moo_mlt_pan_sod_svk_mly_eng_dyu_glc_swa_mao_tha_hau_knd_dgb_xho_azi_por_scr_uzb_bem_vie_sid_tsn_swt_fbf	-0.192062338568072	-0.45390726152689	0.650953082499292
291	chh_arw_xho_nor_anl_wly_gam_alb_aze_tur_swa_ind_ses_pan_eng_bsq_ger_tig_ven_cnt_krd_spa_dgb_mcd_moo_ita_hun_tsn_yor_est_fre_sod_geo_urd_svk_swe_ukr_heb_amh_ben_fin_akn_sun_bos_jav_jpn_knd_kor_prs_dut_lda_bul_mao_rus_mlt_mly_mnd_mol_dyu_por_amr_hin_afr_cze_pol_qcu_guj_lit_grk_ewe_aeg_ctl_hau_lat_bat_glc_bam_scr_igb_tag_tha_owc_tml_cic_fbf_azi_slo_rom_uzb_zul_vie_sid_tsw_swt_bem	0.77937392496534	1.85532580656034	0.066717359618189
292	aeg_ukr_moo_bul_amh_gam_owc_rom_uzb_tur_cic_bat_ven_cze_ger_bsq_nor_anl_ses_cnt_glc_afr_tsn_por_lda_pol_fin_dgb_yor_est_mcd_sid_geo_fre_mol_grk_guj_mlt_tig_dut_hun_swt_sun_pan_jav_jpn_knd_kor_alb_lit_tsw_rus_ind_swe_wly_mao_mnd_eng_akn_urd_hau_slo_scr_krd_bos_qcu_prs_ita_svk_swa_amr_arw_heb_hin_tag_ctl_dyu_lat_fbf_mly_tha_sod_tml_bem_xho_aze_spa_ben_azi_bam_vie_chh_igb_ewe_zul	-0.494658449362206	-1.17521212259905	0.242909924167092
293	amr_alb_igb_hin_gam_sid_owc_arw_uzb_tur_yor_mao_bem_glc_afr_bsq_pol_wly_moo_cnt_ukr_bul_xho_grk_ewe_ita_est_swt_cic_fin_krd_hau_geo_bos_slo_lat_scr_mlt_anl_nor_hun_akn_ind_dut_tag_jpn_tml_kor_pan_spa_lda_guj_mly_svk_chh_bat_mnd_lit_bam_rom_tig_swe_mol_prs_por_qcu_cze_mcd_ben_swa_aeg_ger_sod_urd_jav_eng_ven_rus_fbf_sun_tha_amh_knd_tsw_tsn_aze_ctl_fre_azi_zul_vie_heb_ses_dyu_dgb	-0.324290276869797	-0.769419105635064	0.443594371312899
294	mlt_swe_swa_hin_anl_owc_sid_urd_aze_uzb_zul_mly_bam_slo_scr_bsq_rus_sod_ewe_cnt_mol_lat_dyu_rom_ven_svk_fin_akn_tsw_est_bul_heb_geo_spa_pan_fre_ger_amr_gam_por_hun_swt_sun_lit_ind_jpn_tml_kor_arw_grk_moo_ben_jav_bos_aeg_tag_mnd_mcd_igb_pol_hau_cze_guj_krd_alb_qcu_prs_afr_nor_dgb_amh_ita_tig_glc_bat_ukr_fbf_eng_yor_mao_tha_wly_knd_ses_cic_azi_dut_ctl_tur_xho_vie_chh_bem_tsn_lda	0.533913314240222	1.2610327585424	0.210451319040628
295	amh_mcd_moo_hin_tig_chh_owc_prs_aze_uzb_dgb_jav_yor_bos_grk_bsq_glc_mlt_fbf_cnt_cze_ukr_swa_mol_igb_ita_hun_tsn_bam_fin_guj_wly_geo_ben_rom_nor_spa_aeg_gam_lat_est_lda_mao_slo_mly_jpn_knd_kor_ctl_afr_zul_rus_tag_swe_amr_ind_mnd_svk_dyu_eng_anl_urd_pol_por_arw_qcu_bul_ger_pan_ewe_heb_alb_hau_krd_bat_scr_ven_fre_ses_sun_tha_sod_tml_tsw_bem_azi_dut_lit_tur_akn_vie_sid_cic_xho_swt	0.538398822348084	1.2721682298808	0.206485115348645
296	gam_mol_dgb_scr_heb_sid_mlt_svk_uzb_aze_fbf_sun_igb_rom_cze_bsq_bul_anl_yor_mnd_grk_krd_swt_fre_akn_bos_fin_dyu_ven_est_prs_tig_geo_ita_rus_glc_urd_aeg_amh_hin_hun_ewe_tag_ger_mao_jpn_tml_kor_ben_guj_lda_lat_ind_por_amr_mly_cnt_arw_ses_eng_owc_alb_slo_lit_dut_qcu_afr_swe_mcd_zul_wly_pan_sod_pol_jav_spa_swa_nor_tsn_bat_tha_chh_knd_bam_cic_tur_ukr_ctl_azi_bem_vie_hau_moo_xho_tsw	-0.316784267756068	-0.75001990657084	0.455135964907989
297	anl_ger_moo_dut_wly_amr_sid_krd_aze_uzb_dyu_bat_akn_swe_rom_bsq_hin_heb_ewe_mnd_ita_prs_ses_por_xho_nor_est_zul_cic_hun_arw_owc_geo_spa_mol_alb_ben_aeg_amh_lat_fin_tsw_tag_mcd_ind_jpn_tml_kor_urd_scr_bam_cze_mly_ukr_hau_jav_cnt_svk_igb_eng_gam_slo_ctl_pol_pan_qcu_lit_bos_bul_bem_chh_rus_mlt_grk_sun_fre_ven_glc_yor_mao_tha_tig_knd_lda_swa_tur_afr_guj_azi_fbf_vie_sod_tsn_swt_dgb	-0.865378106391303	-2.09730517270479	0.0386797467281919
298	wly_rus_zul_svk_hau_chh_gam_ita_tur_azi_lda_sun_ven_por_alb_bsq_mol_owc_fbf_cnt_dut_nor_dgb_cze_ewe_slo_fin_tsn_ses_est_bos_anl_geo_bul_glc_arw_krd_amh_aeg_ctl_hun_igb_jav_grk_mao_jpn_knd_kor_pol_mcd_bam_pan_tag_hin_sod_mly_mnd_ger_yor_spa_sid_afr_scr_urd_ben_qcu_prs_lit_eng_swa_tig_swe_heb_guj_bat_lat_dyu_rom_akn_ind_tha_amr_tml_swt_cic_aze_fre_ukr_uzb_xho_vie_mlt_moo_bem_tsw	-0.415017317085253	-0.984365900629811	0.327489661208787
299	sod_ukr_tsn_mcd_heb_aeg_owc_swe_uzb_aze_dgb_sun_igb_dut_arw_bsq_pan_gam_dyu_mnd_ita_cze_bam_lit_swa_prs_fin_xho_ses_hun_guj_tig_geo_nor_lat_afr_hin_wly_sid_svk_est_ewe_tag_pol_ind_jpn_knd_kor_spa_ctl_ven_urd_bat_ger_chh_mly_cnt_alb_akn_grk_amh_slo_scr_mol_rom_qcu_bul_glc_eng_yor_anl_fre_hau_por_mao_ben_fbf_bos_lda_jav_tha_mlt_tml_bem_swt_azi_rus_krd_tur_tsw_vie_amr_cic_moo_zul	-0.168253969634703	-0.396731525043246	0.692474371974566
300	aeg_bul_cic_rom_wly_sod_mlt_por_tur_aze_dgb_jav_bam_svk_scr_bsq_eng_hau_dyu_cnt_nor_ukr_tsw_spa_igb_cze_hun_xho_ses_est_lat_anl_geo_hin_pol_rus_pan_gam_owc_guj_fin_fbf_mao_lit_sun_jpn_tml_kor_alb_krd_swt_afr_mly_ben_sid_tag_mnd_urd_bem_dut_amr_grk_mol_prs_glc_qcu_arw_swe_slo_swa_chh_bos_amh_fre_bat_mcd_akn_ger_moo_ind_tha_tig_knd_lda_zul_uzb_ctl_ita_azi_tsn_vie_heb_yor_ven_ewe	-0.614475464071089	-1.46696039321915	0.145760399776946
301	tig_mcd_swa_svk_amr_anl_mlt_glc_aze_azi_bam_mly_xho_scr_pan_bsq_prs_hau_akn_mnd_urd_ger_dyu_bul_lda_bos_fin_bem_moo_est_fre_owc_geo_swe_rom_lat_rus_aeg_gam_cze_hun_ven_ind_ctl_bat_jpn_knd_kor_nor_ukr_ses_pol_mao_afr_heb_tag_cnt_spa_tsw_krd_chh_alb_ita_por_lit_qcu_guj_mol_slo_yor_amh_eng_sod_hin_jav_arw_dgb_ben_fbf_sun_tha_wly_tml_tsn_cic_uzb_dut_grk_tur_ewe_vie_sid_zul_swt_igb	-0.253254466129912	-0.598427241802541	0.551009614210822
302	sid_bul_igb_spa_chh_owc_mlt_hin_azi_aze_dgb_sun_bam_lit_swe_bsq_pol_wly_moo_cnt_mol_fre_fbf_slo_cic_pan_fin_swa_ses_est_cze_amh_geo_svk_por_ger_mcd_aeg_heb_prs_hun_ven_tag_ukr_jav_jpn_tml_kor_dut_eng_swt_afr_mao_lat_gam_ind_mnd_rus_tsw_nor_anl_ita_bos_urd_grk_qcu_krd_rom_guj_ewe_sod_scr_amr_ctl_bat_ben_xho_arw_tsn_mly_tha_tig_knd_zul_bem_uzb_alb_glc_tur_akn_vie_hau_dyu_yor_lda	-0.611680286844001	-1.46038501786957	0.147554402865613
303	wly_grk_moo_fre_heb_sid_hau_urd_azi_tur_swt_tag_akn_prs_afr_bsq_pan_owc_cic_mnd_mol_glc_dyu_hin_bem_ukr_fin_igb_tsn_est_ben_sod_geo_alb_pol_dut_ctl_amh_anl_lat_hun_lda_mly_slo_ind_jpn_tml_kor_swe_nor_bam_guj_sun_svk_tig_bat_cnt_krd_ewe_eng_aeg_scr_bos_rom_cze_qcu_bul_arw_lit_dgb_chh_rus_amr_mcd_mao_ita_ses_por_ven_jav_tha_mlt_knd_zul_tsw_uzb_ger_spa_aze_yor_vie_gam_xho_fbf_swa	-0.0728850872250482	-0.171624536777431	0.864105608685176
304	chh_ukr_cic_bos_anl_tig_wly_ger_uzb_tur_ven_mao_ewe_grk_mcd_bsq_bul_aeg_fbf_mnd_hin_glc_swa_eng_bem_ctl_hun_lda_xho_fin_pol_hau_geo_spa_afr_rus_mol_gam_heb_pan_est_zul_jav_ita_mly_jpn_tml_kor_swe_guj_ses_ben_bat_nor_owc_tag_cnt_scr_tsn_rom_amr_arw_svk_por_slo_qcu_lit_cze_prs_dyu_amh_krd_sid_urd_ind_fre_dgb_alb_akn_sun_tha_sod_knd_bam_igb_azi_dut_lat_aze_yor_vie_mlt_tsw_moo_swt	-0.370792895595119	-0.878840893171849	0.381752606588941
305	chh_por_zul_bul_amh_owc_wly_ctl_azi_aze_tsw_mao_ewe_guj_fre_bsq_grk_tig_xho_cnt_lit_krd_ven_ben_igb_rus_hun_dgb_cic_est_hin_sod_geo_nor_pan_eng_afr_hau_amr_slo_fin_moo_bat_svk_mly_jpn_knd_kor_alb_lat_swt_arw_tag_urd_anl_jav_mnd_glc_lda_mol_aeg_cze_dut_bos_ger_qcu_mcd_spa_ita_yor_heb_rom_sid_prs_sun_pol_bem_swe_dyu_ind_tha_mlt_tml_fbf_bam_uzb_ukr_scr_tur_ses_vie_gam_swa_akn_tsn	0.264503704554062	0.623640576389632	0.534390287017534
306	tig_glc_swa_svk_wly_sod_aeg_rus_tur_aze_swt_tag_yor_spa_guj_bsq_fre_amr_fbf_mnd_por_mcd_ses_bul_moo_ita_hun_akn_igb_fin_slo_heb_geo_pol_arw_bos_pan_hau_anl_lat_est_tsn_ind_dut_mao_jpn_knd_kor_ben_nor_dgb_afr_sun_ger_amh_jav_cnt_krd_tsw_cze_chh_mol_ctl_urd_eng_qcu_scr_prs_lit_cic_mlt_grk_gam_ukr_mly_hin_zul_rom_lda_bat_tha_owc_tml_bem_xho_uzb_swe_alb_azi_ewe_vie_sid_dyu_ven_bam	-0.414330081711299	-0.984114482404995	0.327612589102005
307	amh_urd_zul_por_amr_mlt_hau_mol_uzb_tur_lda_ind_bam_ctl_guj_bsq_prs_sid_dgb_cnt_bos_ita_ses_rus_swa_fre_hun_cic_akn_fin_glc_tig_geo_afr_hin_scr_ger_anl_heb_pan_est_igb_mao_nor_mly_jpn_tml_kor_swe_ben_tsn_krd_sun_rom_aeg_tag_mnd_svk_bem_alb_owc_ukr_mcd_pol_bul_qcu_slo_arw_lat_yor_sod_grk_gam_eng_bat_spa_dyu_dut_tsw_jav_tha_wly_knd_ewe_ven_azi_cze_lit_aze_xho_vie_chh_moo_swt_fbf	-0.0590165769040611	-0.139029287966317	0.889727627419774
308	chh_mcd_igb_arw_sid_owc_amr_alb_uzb_aze_ewe_tag_dyu_hin_prs_bsq_spa_heb_cic_cnt_pan_dut_moo_ukr_fbf_ctl_est_dgb_yor_hun_eng_mlt_geo_bul_bos_slo_grk_amh_sod_scr_fin_zul_mao_krd_bat_jpn_tml_kor_cze_ben_swt_ger_sun_rus_tig_ind_mnd_lit_bem_rom_anl_por_nor_fre_mol_qcu_svk_urd_glc_akn_hau_afr_gam_swe_mly_ita_bam_pol_lda_jav_tha_wly_knd_tsw_swa_azi_guj_lat_tur_xho_vie_aeg_ven_ses_tsn	-0.089487902395116	-0.211080718262217	0.833286125461471
309	chh_rom_akn_por_gam_amr_mlt_pan_tur_aze_ven_jav_swt_bos_ben_bsq_rus_tig_zul_mnd_guj_lat_bem_nor_xho_svk_est_bam_moo_fin_lit_owc_geo_pol_fre_hin_mol_aeg_sid_ctl_hun_yor_tag_dut_bat_jpn_tml_kor_krd_arw_igb_alb_sun_afr_amh_mao_cnt_prs_dgb_ukr_sod_eng_slo_ita_grk_qcu_cze_swe_spa_dyu_heb_mcd_anl_bul_mly_ger_cic_glc_tsn_ind_tha_hau_knd_fbf_ewe_uzb_scr_urd_azi_ses_vie_wly_lda_tsw_swa	0.22763311347936	0.535928279829218	0.593287598944457
310	gam_arw_dyu_guj_aeg_wly_mlt_afr_aze_uzb_zul_tag_swt_ctl_lat_bsq_bul_sod_akn_mnd_alb_por_tsn_mol_cic_rom_fin_xho_igb_hun_cze_sid_geo_pan_lit_scr_grk_tig_chh_mcd_est_ses_mao_nor_sun_jpn_tml_kor_bos_swe_fbf_spa_ind_eng_owc_bat_cnt_ger_lda_ukr_amr_prs_svk_ita_pol_qcu_urd_slo_dut_moo_anl_krd_amh_fre_jav_glc_bam_rus_ven_mly_tha_hau_knd_ewe_yor_tur_hin_ben_azi_bem_vie_heb_tsw_swa_dgb	0.663906300506749	1.58046301604565	0.117396144686452
311	amr_rus_ewe_rom_sod_chh_sid_urd_aze_tur_fbf_ind_igb_glc_grk_bsq_cze_owc_ses_cnt_slo_afr_cic_lit_bam_mol_est_ven_swa_fin_arw_gam_geo_nor_eng_hin_lat_anl_amh_fre_hun_bem_mao_svk_sun_jpn_tml_kor_guj_ben_akn_bul_mly_alb_aeg_bat_mnd_ita_zul_ctl_mlt_dut_bos_ukr_pan_qcu_spa_ger_krd_yor_heb_por_wly_prs_tag_scr_swt_pol_tsn_jav_tha_tig_knd_xho_dyu_uzb_swe_mcd_azi_lda_vie_hau_moo_dgb_tsw	-0.0715487734621335	-0.168709775913228	0.866391317376071
312	chh_eng_igb_rus_anl_amh_aeg_lit_aze_uzb_ven_bat_swt_ger_slo_bsq_ctl_owc_lda_mnd_alb_scr_tsn_urd_fbf_pol_est_dgb_moo_hun_arw_amr_geo_nor_fre_ita_mol_sod_wly_swe_fin_zul_ind_afr_tag_jpn_tml_kor_hin_pan_yor_lat_mly_dut_gam_sun_cnt_cze_tsw_grk_tig_bos_por_glc_prs_qcu_guj_ukr_bul_xho_mlt_ben_heb_mcd_mao_rom_swa_krd_ewe_jav_tha_sid_knd_akn_cic_azi_spa_svk_tur_ses_vie_hau_dyu_bam_bem	0.169194185920497	0.398252795320306	0.691356659211567
313	amh_ger_dyu_alb_wly_aeg_amr_prs_aze_tur_zul_jav_fbf_por_krd_bsq_pan_chh_akn_mnd_rus_bul_xho_ctl_bem_guj_est_swt_tsn_fin_grk_mlt_geo_ita_urd_arw_fre_gam_heb_svk_hun_swa_mly_slo_ind_jpn_tml_kor_bos_lit_tsw_swe_sun_dut_owc_bat_cnt_mol_cic_eng_hau_pol_lat_glc_nor_qcu_ukr_scr_afr_yor_sod_ben_sid_spa_tag_mcd_ewe_rom_igb_mao_tha_tig_knd_ven_lda_azi_hin_cze_uzb_bam_vie_anl_ses_dgb_moo	-0.821058546343633	-1.98691849894025	0.049873940567901
314	aeg_rom_ven_eng_sid_owc_wly_urd_uzb_azi_akn_mao_yor_mcd_fre_bsq_scr_amh_ses_mnd_lit_ben_moo_pan_xho_ita_est_tsn_tsw_fin_ger_sod_geo_hin_swe_nor_krd_heb_gam_ukr_hun_zul_jav_dut_bat_jpn_tml_kor_por_arw_ewe_lat_sun_alb_anl_ind_cnt_glc_dgb_bul_chh_svk_spa_prs_guj_qcu_mol_afr_rus_swt_tig_pol_amr_slo_mly_grk_bam_cze_bem_tag_tha_mlt_knd_cic_swa_tur_ctl_bos_aze_fbf_vie_hau_lda_dyu_igb	-0.116707888671369	-0.275016549873927	0.783913581064598
315	anl_dut_moo_urd_heb_mlt_sid_grk_tur_azi_yor_sun_igb_rom_scr_bsq_bos_chh_lda_mnd_glc_spa_ses_ben_swt_hin_hun_bam_tsw_est_por_amh_geo_slo_lat_fre_prs_wly_hau_krd_fin_dyu_ind_arw_mly_jpn_knd_kor_nor_svk_zul_lit_mao_eng_sod_tag_cnt_pol_cic_ger_amr_rus_ukr_bul_ctl_qcu_mcd_afr_guj_dgb_owc_cze_aeg_mol_jav_alb_tsn_ita_ven_bat_tha_tig_tml_swa_ewe_uzb_pan_swe_aze_xho_vie_gam_akn_fbf_bem	-0.0475669857296047	-0.111988558787721	0.91107383717424
316	sod_slo_cic_arw_chh_aeg_owc_lat_tur_azi_dgb_bat_ven_bul_pan_bsq_cze_amr_ewe_cnt_krd_rom_lda_fre_yor_spa_fin_xho_swt_hun_mcd_wly_geo_guj_alb_glc_scr_anl_tig_urd_est_moo_tag_ben_mly_jpn_knd_kor_grk_dut_bem_hin_sun_mol_sid_jav_mnd_ger_tsn_nor_gam_prs_svk_pol_ita_qcu_lit_ukr_ctl_zul_mlt_swe_amh_eng_ind_bos_igb_rus_swa_mao_tha_hau_tml_dyu_tsw_uzb_por_afr_aze_fbf_vie_heb_bam_ses_akn	-0.977026899174265	-2.37894856823177	0.0194058431356718
317	gam_slo_yor_urd_amr_amh_mlt_bos_azi_uzb_fbf_mao_ewe_por_fre_bsq_alb_wly_moo_cnt_dut_afr_ven_rus_bam_guj_hun_tsn_bem_fin_ben_heb_geo_hin_krd_eng_prs_tig_chh_scr_est_tsw_ind_swe_jav_jpn_tml_kor_cze_ukr_cic_spa_tag_ger_sod_bat_mnd_pol_swt_mol_hau_ita_mcd_ctl_svk_qcu_bul_grk_lit_zul_owc_pan_anl_arw_sun_glc_lda_lat_swa_mly_tha_aeg_knd_dgb_ses_tur_rom_nor_aze_xho_vie_sid_dyu_akn_igb	-0.0218892277398142	-0.0515245931033633	0.959018013398531
318	aeg_eng_cic_urd_gam_wly_amr_lat_uzb_azi_bam_jav_bem_nor_ctl_bsq_spa_heb_zul_mnd_afr_cze_ven_ben_dgb_guj_fin_tsw_yor_est_bul_amh_geo_lit_svk_fre_prs_sod_mlt_ukr_hun_fbf_bat_alb_sun_jpn_knd_kor_swe_ita_igb_dut_tag_ger_owc_ind_cnt_rus_lda_arw_anl_mol_glc_mcd_scr_qcu_pan_rom_grk_ses_hau_krd_chh_hin_mao_por_tsn_slo_dyu_mly_tha_sid_tml_swt_xho_tur_bos_pol_aze_swa_vie_tig_ewe_akn_moo	-0.805679042436298	-1.93970027851015	0.0554463476039545
319	anl_ger_yor_spa_aeg_tig_wly_krd_aze_tur_lda_jav_fbf_fre_hin_bsq_pol_owc_ven_mnd_glc_eng_ewe_scr_dgb_ben_est_swt_cic_fin_lat_sod_geo_mol_slo_pan_urd_sid_amr_lit_hun_bem_sun_afr_mly_jpn_knd_kor_ita_guj_dyu_rus_tag_bos_amh_mao_cnt_arw_tsn_rom_heb_mcd_nor_dut_ukr_qcu_svk_bul_alb_ses_hau_ctl_chh_prs_bat_cze_igb_por_bam_ind_tha_gam_tml_swa_zul_uzb_grk_swe_azi_moo_vie_mlt_akn_tsw_xho	0.098914251623371	0.232845359335747	0.816393178360993
320	tig_por_igb_lit_sod_owc_amr_arw_uzb_azi_bem_tag_zul_ita_ben_bsq_mol_heb_dgb_cnt_hin_pol_swt_lat_moo_spa_hun_lda_tsw_fin_cze_aeg_geo_rus_bos_urd_scr_gam_anl_eng_est_ses_bat_dut_mly_jpn_tml_kor_krd_ukr_cic_bul_mao_pan_wly_sun_mnd_slo_xho_prs_hau_guj_mcd_grk_ger_qcu_svk_glc_nor_swa_sid_rom_amh_ctl_ind_swe_ven_afr_fbf_jav_tha_mlt_knd_akn_yor_tur_fre_alb_aze_ewe_vie_chh_dyu_bam_tsn	-0.636240298765089	-1.51960014582999	0.132004044679586
321	hau_eng_xho_por_tig_amr_gam_ben_aze_uzb_tsw_bat_dgb_bos_pol_bsq_glc_sod_ses_mnd_pan_lat_yor_mol_zul_prs_est_cic_bam_hun_svk_mlt_geo_urd_cze_scr_ger_anl_chh_grk_fin_igb_jav_hin_mao_jpn_knd_kor_swe_rus_ven_ukr_mly_nor_wly_tag_cnt_alb_swa_mcd_owc_ctl_ita_lit_rom_qcu_fre_krd_arw_swt_amh_bul_heb_guj_sun_slo_lda_spa_fbf_ind_tha_aeg_tml_ewe_akn_azi_afr_dut_tur_bem_vie_sid_moo_dyu_tsn	-0.206502685734199	-0.487386647567393	0.627131261598656
322	chh_pol_ven_ger_heb_anl_sid_hin_uzb_aze_zul_ind_yor_bos_prs_bsq_fre_owc_igb_mnd_afr_rus_cic_cze_lda_por_hun_bam_bem_est_krd_aeg_geo_urd_mol_grk_svk_tig_wly_alb_fin_tsn_jav_scr_bat_jpn_knd_kor_glc_slo_ses_ben_mao_nor_gam_mly_cnt_pan_fbf_lit_sod_arw_guj_ita_rom_qcu_lat_spa_swe_swt_amr_ctl_hau_ukr_sun_eng_moo_mcd_ewe_tag_tha_mlt_tml_dgb_swa_azi_bul_dut_tur_tsw_vie_amh_xho_dyu_akn	-0.172558793722064	-0.407591941557231	0.684510020767671
323	mlt_nor_lda_lit_sid_aeg_owc_rus_aze_tur_dyu_mly_cic_arw_ben_bsq_grk_anl_fbf_cnt_slo_dut_bem_mcd_moo_rom_fin_dgb_ven_hun_bul_hau_geo_ukr_pan_swe_afr_wly_heb_por_est_yor_tag_prs_ind_jpn_knd_kor_ctl_ita_bam_pol_bat_krd_sod_mao_mnd_bos_ses_spa_amr_lat_hin_glc_urd_qcu_scr_alb_cze_igb_gam_eng_amh_ger_jav_svk_tsn_fre_tsw_sun_tha_tig_tml_swt_xho_azi_mol_guj_uzb_ewe_vie_chh_swa_zul_akn	-0.540274384984704	-1.28615731626608	0.201581033500132
324	sod_guj_dyu_ctl_chh_hau_sid_ben_aze_uzb_cic_tag_bem_nor_slo_bsq_pol_mlt_ewe_mnd_mol_spa_igb_svk_zul_dut_fin_xho_tsn_est_lat_anl_geo_pan_fre_mcd_rus_amr_heb_bos_hun_bam_sun_krd_ind_jpn_tml_kor_urd_prs_lda_ukr_bat_bul_wly_mao_cnt_glc_dgb_ger_tig_rom_afr_cze_scr_qcu_swe_grk_ita_tsw_aeg_arw_owc_alb_jav_por_moo_eng_akn_mly_tha_amh_knd_ses_swt_azi_hin_lit_tur_ven_vie_gam_yor_fbf_swa	-0.514388507244106	-1.22382724415722	0.224108948328396
325	amh_ita_swa_grk_amr_sid_gam_rom_azi_uzb_yor_mly_zul_svk_lat_bsq_mcd_sod_igb_cnt_urd_ukr_bem_cze_tsw_bos_est_dyu_dgb_hun_krd_mlt_geo_arw_alb_eng_prs_chh_anl_rus_fin_akn_tag_slo_bat_jpn_tml_kor_afr_lit_ses_glc_sun_pan_aeg_jav_mnd_nor_swt_por_tig_ger_spa_ctl_scr_qcu_guj_swe_fre_tsn_wly_pol_owc_bul_ind_mol_moo_dut_fbf_mao_tha_heb_knd_xho_lda_tur_hin_ben_aze_ven_vie_hau_cic_ewe_bam	0.086754660313483	0.204119722404722	0.83870596134792
326	amh_glc_moo_ita_chh_sid_heb_dut_tur_uzb_tsn_tag_dyu_urd_cze_bsq_svk_mlt_ses_mnd_ukr_bos_bem_pol_yor_lit_fin_bam_igb_est_hin_tig_geo_afr_arw_eng_nor_owc_hau_spa_hun_swa_mao_rus_jav_jpn_knd_kor_swe_fre_cic_ctl_mly_mcd_aeg_sun_cnt_slo_ven_ger_gam_lat_pan_ben_alb_qcu_grk_prs_mol_lda_anl_rom_sod_guj_ind_bul_xho_por_swt_bat_tha_wly_tml_dgb_zul_azi_krd_scr_aze_tsw_vie_amr_fbf_akn_ewe	-0.161386020773931	-0.381148078231361	0.703962715107349
327	aeg_ctl_ewe_spa_anl_wly_sod_scr_uzb_tur_fbf_jav_dgb_ukr_urd_bsq_cze_heb_tsn_cnt_ger_guj_lda_swe_swt_mol_hun_cic_bam_fin_glc_hau_geo_pol_alb_bos_lit_gam_sid_slo_est_swa_mao_nor_bat_jpn_knd_kor_lat_hin_ses_por_mly_afr_owc_ind_mnd_fre_yor_prs_amr_arw_rus_bul_krd_qcu_ben_ita_grk_ven_chh_svk_amh_dut_sun_rom_xho_pan_dyu_tag_tha_mlt_tml_igb_zul_aze_eng_mcd_azi_tsw_vie_tig_moo_bem_akn	-0.213258358846643	-0.503972592501392	0.615472462586866
328	chh_ger_tsw_lit_mlt_gam_owc_hin_aze_tur_swa_sun_lda_dut_mcd_bsq_por_wly_cic_mnd_svk_pol_dgb_scr_bem_prs_est_igb_swt_fin_nor_tig_geo_slo_bul_cze_rom_heb_hau_urd_hun_yor_mly_ben_bat_jpn_tml_kor_spa_guj_moo_eng_jav_ctl_amr_mao_cnt_fre_bam_glc_sod_swe_pan_rus_krd_qcu_bos_mol_ukr_dyu_sid_arw_anl_alb_ind_lat_ses_grk_xho_tag_tha_amh_knd_ewe_ven_azi_ita_afr_uzb_tsn_vie_aeg_fbf_akn_zul	-0.253067102396742	-0.598839702679104	0.55073567609482
329	amr_bos_xho_mcd_gam_heb_chh_fre_azi_aze_tsw_tag_zul_lat_scr_bsq_por_owc_dgb_mnd_ukr_ita_swa_ben_fbf_bul_hun_yor_moo_est_rus_sod_geo_guj_afr_nor_arw_mlt_wly_ctl_fin_ewe_mao_urd_sun_jpn_knd_kor_rom_hin_cic_prs_bat_cze_tig_jav_cnt_pan_dyu_krd_hau_alb_mol_dut_lit_qcu_ger_svk_slo_tsn_anl_grk_amh_swe_ind_pol_ven_spa_bem_mly_tha_sid_tml_akn_igb_uzb_eng_glc_tur_bam_vie_aeg_ses_lda_swt	-0.709545829471155	-1.70556818066174	0.0914264688646515
330	mlt_cze_dyu_swe_heb_sod_amh_ben_aze_azi_fbf_sun_bem_eng_ger_bsq_mcd_sid_tsw_cnt_bos_fre_moo_rus_swa_scr_est_ewe_bam_hun_lit_owc_geo_hin_pan_glc_afr_hau_aeg_rom_fin_tsn_ind_ukr_mao_jpn_knd_kor_dut_slo_xho_prs_bat_urd_gam_tag_mnd_alb_yor_spa_chh_por_pol_lat_bul_qcu_grk_ctl_ita_ses_anl_svk_tig_mol_jav_nor_zul_arw_swt_mly_tha_amr_tml_igb_dgb_tur_krd_guj_uzb_ven_vie_wly_cic_akn_lda	-0.488205057781797	-1.16158101214455	0.248378280479046
331	amh_eng_akn_ger_wly_sid_mlt_bos_azi_aze_zul_ind_ses_glc_alb_bsq_svk_aeg_fbf_cnt_ita_nor_tsw_prs_bem_por_est_bam_dgb_hun_mcd_amr_geo_ukr_urd_spa_lit_gam_chh_swe_fin_xho_jav_scr_mao_jpn_tml_kor_ben_bul_ven_fre_mly_rus_heb_bat_mnd_dut_moo_krd_owc_rom_mol_cze_afr_qcu_pan_guj_arw_yor_sod_ctl_hau_lat_tag_hin_swt_pol_tsn_sun_tha_anl_knd_lda_ewe_tur_grk_slo_uzb_cic_vie_tig_dyu_swa_igb	0.0800371529757913	0.188577496435893	0.850834869596472
332	aeg_fre_ses_bos_heb_sid_chh_pan_uzb_tur_igb_sun_cic_lat_slo_bsq_scr_sod_bam_mnd_afr_grk_zul_nor_lda_ita_est_tsw_tsn_hun_swe_gam_geo_por_glc_svk_prs_anl_amr_mol_fin_moo_mly_guj_bat_jpn_knd_kor_ben_ctl_xho_mcd_tag_hin_wly_jav_cnt_ger_swa_urd_amh_pol_alb_dut_rom_qcu_arw_lit_spa_yor_owc_rus_tig_cze_mao_krd_dgb_eng_dyu_ind_tha_mlt_tml_bem_ven_azi_ukr_bul_aze_akn_vie_hau_fbf_swt_ewe	-0.63677412575738	-1.52255150800524	0.131264099520535
333	sid_cze_ses_guj_mlt_tig_hau_slo_uzb_aze_tsw_bat_xho_por_rom_bsq_prs_sod_fbf_mnd_swe_alb_ven_ben_lda_fre_fin_dyu_ewe_est_pan_anl_geo_bos_svk_lat_eng_aeg_amr_pol_hun_swa_tag_ukr_jav_jpn_tml_kor_mcd_krd_cic_hin_mao_nor_wly_ind_cnt_bul_dgb_mol_chh_grk_scr_spa_ger_qcu_lit_afr_arw_tsn_heb_urd_owc_dut_sun_rus_swt_ctl_moo_mly_tha_gam_knd_zul_bam_azi_ita_glc_tur_akn_vie_amh_igb_yor_bem	-0.787673237140311	-1.90015073336972	0.0605112717250114
334	heb_alb_igb_swe_chh_anl_sid_ger_azi_uzb_lda_sun_bam_slo_mcd_bsq_hin_gam_tsw_cnt_rom_dut_ewe_arw_tsn_eng_hun_bem_zul_est_grk_mlt_geo_ctl_cze_scr_fre_hau_amr_rus_fin_swt_bat_bul_tag_jpn_tml_kor_guj_ukr_dgb_pol_jav_ben_aeg_ind_mnd_prs_cic_por_tig_lat_nor_urd_spa_qcu_afr_pan_lit_yor_owc_svk_amh_krd_mly_glc_moo_bos_dyu_mao_tha_wly_knd_swa_xho_aze_mol_ita_tur_akn_vie_sod_ven_fbf_ses	-0.807183270237496	-1.95107857109672	0.0540574410571223
335	amh_ger_zul_bos_heb_tig_aeg_ita_uzb_azi_bam_mly_yor_swe_mol_bsq_por_wly_bem_cnt_scr_eng_moo_mcd_ven_urd_hun_swa_fbf_est_ctl_owc_geo_krd_bul_slo_lat_amr_anl_pol_fin_cic_jav_lit_tag_jpn_tml_kor_prs_alb_swt_ben_ind_glc_chh_bat_mnd_spa_tsn_nor_sid_svk_rus_cze_fre_qcu_pan_ukr_grk_dyu_gam_guj_mlt_dut_mao_arw_tsw_rom_akn_sun_tha_sod_knd_lda_xho_tur_afr_hin_aze_dgb_vie_hau_igb_ses_ewe	-0.342924768962946	-0.8124256292297	0.418622231489364
336	tig_ger_cic_guj_sid_aeg_amr_eng_tur_uzb_ven_sun_lda_rus_prs_bsq_swe_wly_xho_mnd_rom_krd_swt_alb_fbf_ctl_hun_dyu_yor_fin_scr_heb_geo_por_lat_urd_svk_gam_owc_grk_est_igb_ind_mcd_mly_jpn_knd_kor_mol_arw_tsw_glc_bat_pan_amh_tag_cnt_pol_ewe_lit_chh_hin_afr_slo_dut_qcu_cze_spa_fre_bem_anl_ita_hau_nor_mao_bul_bam_ben_ses_jav_tha_mlt_tml_swa_zul_azi_ukr_bos_aze_tsn_vie_sod_moo_dgb_akn	-0.468556146947917	-1.11556965638866	0.267480689857735
337	chh_mcd_bam_ukr_aeg_gam_amr_krd_aze_uzb_moo_ind_bem_guj_rom_bsq_cze_mlt_ven_mnd_bul_lat_zul_glc_dyu_nor_hun_akn_tsn_fin_pol_sid_geo_prs_ctl_fre_hin_owc_anl_swe_est_cic_sun_lit_mly_jpn_tml_kor_ben_ger_yor_svk_jav_scr_heb_mao_cnt_slo_dgb_alb_wly_rus_dut_spa_urd_qcu_ita_grk_mol_xho_hau_arw_tig_pan_tag_bos_tsw_eng_lda_bat_tha_sod_knd_igb_swa_tur_por_afr_azi_ses_vie_amh_fbf_swt_ewe	-0.237223297706328	-0.56106729548287	0.576101063239671
338	tig_slo_bem_krd_aeg_mlt_heb_swe_azi_tur_zul_ind_swa_fre_urd_bsq_ben_hau_igb_cnt_hin_afr_ewe_cze_fbf_mcd_est_swt_akn_hun_grk_wly_geo_rus_guj_ctl_spa_amr_sid_prs_fin_ses_mao_lit_sun_jpn_knd_kor_glc_pan_tsn_nor_mly_bul_owc_tag_mnd_rom_moo_bos_gam_eng_mol_alb_arw_qcu_lat_svk_scr_ven_chh_ukr_anl_ger_bat_ita_yor_pol_cic_jav_tha_sod_tml_bam_dgb_uzb_dut_por_aze_tsw_vie_amh_dyu_lda_xho	0.0254353133887951	0.0599044586623252	0.952360269096396
339	amr_lit_xho_urd_sid_wly_anl_slo_uzb_aze_fbf_mly_bem_glc_svk_bsq_spa_amh_cic_mnd_ger_mol_dyu_mcd_yor_eng_fin_ewe_zul_hun_afr_mlt_geo_ukr_dut_por_bos_aeg_hau_prs_est_lda_tag_arw_mao_jpn_knd_kor_grk_swe_akn_guj_bat_pan_tig_jav_cnt_ben_ses_krd_gam_lat_ita_fre_bul_qcu_hin_cze_pol_tsn_owc_scr_chh_alb_sun_rus_tsw_nor_moo_ind_tha_heb_tml_swt_ven_azi_rom_ctl_tur_igb_vie_sod_bam_swa_dgb	-0.830947988420944	-2.00424916813922	0.0479519822662309
340	hau_hin_akn_slo_sid_amr_tig_mcd_aze_uzb_bem_sun_moo_svk_ben_bsq_grk_chh_yor_mnd_pol_bos_xho_arw_bam_guj_est_igb_zul_fin_krd_heb_geo_ger_lat_rom_bul_amh_owc_fre_hun_lda_jav_por_ind_jpn_tml_kor_prs_mol_swa_afr_tag_cze_gam_mao_cnt_ita_swt_urd_mlt_eng_glc_alb_spa_qcu_scr_rus_pan_tsn_anl_swe_wly_dut_bat_nor_cic_ctl_ewe_mly_tha_sod_knd_tsw_ven_azi_ukr_lit_tur_ses_vie_aeg_fbf_dyu_dgb	-0.851513340537156	-2.05885528075296	0.0423045444523619
341	sod_guj_tsw_pan_aeg_sid_heb_nor_aze_azi_cic_jav_xho_ger_pol_bsq_dut_amr_moo_cnt_lit_bul_tsn_mol_dgb_grk_est_akn_swt_hun_hin_anl_geo_krd_cze_rom_glc_wly_chh_ctl_fin_yor_sun_svk_mly_jpn_tml_kor_fre_slo_lda_ukr_ind_por_tig_tag_mnd_ben_dyu_arw_gam_bos_scr_mcd_alb_qcu_ita_urd_prs_ven_hau_lat_mlt_spa_mao_eng_ewe_rus_zul_bat_tha_amh_knd_ses_swa_tur_afr_swe_uzb_bam_vie_owc_bem_fbf_igb	0.187700263858424	0.442954900110356	0.658826994232963
342	chh_ger_bem_scr_mlt_sod_owc_alb_uzb_azi_dgb_bat_ses_hin_cze_bsq_nor_heb_yor_cnt_lit_svk_xho_prs_cic_dut_fin_moo_swt_est_krd_tig_geo_afr_mcd_fre_glc_aeg_amh_ita_hun_akn_ind_urd_jav_jpn_knd_kor_grk_pan_dyu_rom_sun_por_anl_mly_mnd_lat_fbf_slo_amr_mol_bos_ben_eng_qcu_ctl_rus_arw_tsn_hau_swe_gam_bul_mao_pol_ven_spa_lda_tag_tha_wly_tml_zul_bam_aze_ukr_guj_tur_tsw_vie_sid_swa_ewe_igb	-0.347555716503031	-0.823733130547292	0.412198679169866
343	amr_cze_moo_svk_chh_gam_sid_nor_tur_azi_swa_tag_akn_bos_urd_bsq_lit_sod_yor_cnt_hin_ben_xho_bul_bem_guj_est_dgb_cic_fin_ger_mlt_geo_scr_pol_pan_ctl_heb_wly_prs_hun_swt_bat_swe_jav_jpn_tml_kor_fre_rom_bam_grk_mao_dut_amh_ind_mnd_por_igb_eng_aeg_rus_krd_slo_ukr_qcu_ita_afr_arw_tsw_hau_mcd_owc_mol_sun_glc_ses_spa_zul_mly_tha_tig_knd_ven_fbf_aze_alb_lat_uzb_tsn_vie_anl_lda_dyu_ewe	-0.516216560383265	-1.23081371406531	0.221496363732074
344	hau_mcd_cic_rus_amh_wly_amr_hin_uzb_azi_yor_bat_akn_swe_ukr_bsq_glc_sod_moo_cnt_ben_eng_tsw_alb_tsn_mol_fin_ewe_ses_est_slo_anl_geo_por_ita_ger_lit_heb_gam_pol_hun_bem_ind_spa_mao_jpn_knd_kor_svk_fre_igb_nor_tag_urd_aeg_mly_mnd_guj_zul_prs_mlt_arw_lat_bos_dut_qcu_afr_krd_pan_xho_sid_ctl_tig_bul_sun_grk_dyu_cze_swt_jav_tha_chh_tml_dgb_bam_aze_scr_rom_tur_fbf_vie_owc_swa_ven_lda	-0.17611218275537	-0.416160025750925	0.678251728968615
345	sod_slo_ewe_alb_wly_chh_tig_eng_tur_aze_dyu_mly_tsn_afr_rus_bsq_nor_heb_bem_mnd_arw_bos_moo_ukr_tsw_prs_est_swa_dgb_hun_pol_sid_geo_scr_spa_lit_por_amh_anl_grk_fin_fbf_bat_hin_jav_jpn_knd_kor_glc_dut_xho_svk_tag_ctl_amr_mao_cnt_lat_akn_swe_hau_krd_ger_mcd_guj_qcu_urd_rom_cze_igb_mlt_pan_aeg_ben_sun_fre_ses_bul_lda_ind_tha_owc_tml_cic_bam_uzb_mol_ita_azi_zul_vie_gam_ven_swt_yor	0.635197702643741	1.50147238738448	0.136621177017203
346	sid_dut_tsw_slo_tig_chh_hau_hin_aze_uzb_yor_jav_zul_ukr_rom_bsq_prs_anl_ewe_mnd_spa_pol_ses_urd_ven_bul_est_bam_bem_fin_rus_mlt_geo_guj_swe_nor_svk_heb_gam_mcd_hun_lda_mao_pan_ind_jpn_knd_kor_lat_eng_swt_mol_sun_glc_sod_tag_cnt_arw_igb_alb_aeg_afr_lit_ita_ctl_qcu_grk_ger_bos_swa_amr_ben_amh_krd_bat_fre_dgb_scr_akn_mly_tha_wly_tml_cic_fbf_tur_cze_por_azi_xho_vie_owc_tsn_dyu_moo	-0.246228053792625	-0.582284548927763	0.561784051506879
347	amr_afr_bem_fre_anl_heb_sid_swe_tur_azi_cic_ind_tsn_svk_ger_bsq_grk_wly_ewe_cnt_cze_pan_igb_dut_yor_eng_fin_swt_dyu_hun_ctl_sod_geo_pol_hin_bul_scr_owc_aeg_por_est_xho_bat_lat_mao_jpn_tml_kor_ukr_nor_lda_guj_sun_bos_amh_mly_mnd_ita_bam_mol_chh_lit_prs_alb_ben_qcu_mcd_rus_rom_fbf_gam_arw_mlt_glc_jav_slo_dgb_krd_ses_tag_tha_tig_knd_ven_moo_uzb_urd_spa_aze_akn_vie_hau_zul_tsw_swa	-0.127088458366695	-0.299651155830758	0.765111949903833
348	hau_dut_bam_swe_mlt_owc_tig_cze_uzb_azi_xho_mao_ven_por_guj_bsq_bos_heb_fbf_mnd_ger_nor_tsw_scr_ses_ctl_fin_akn_tsn_est_alb_sod_geo_hin_fre_rom_urd_amr_wly_glc_hun_swt_mly_lat_bat_jpn_knd_kor_pan_ben_moo_ita_sun_grk_anl_ind_cnt_ukr_ewe_krd_sid_slo_arw_mol_mcd_qcu_bul_lit_spa_yor_amh_prs_gam_svk_tag_rus_swa_pol_lda_jav_tha_chh_tml_igb_dyu_aze_afr_eng_tur_dgb_vie_aeg_cic_bem_zul	-0.0220037975589427	-0.0518148769694235	0.958787333598629
349	chh_guj_tsn_swe_hau_sod_mlt_arw_uzb_azi_dyu_mly_bam_dut_mol_bsq_krd_sid_akn_cnt_mcd_ben_fbf_spa_ven_lat_hun_tsw_bem_fin_bos_owc_geo_fre_eng_glc_ita_amh_anl_cze_est_igb_jav_prs_tag_jpn_tml_kor_bul_lit_dgb_hin_bat_scr_amr_mao_mnd_ukr_zul_rus_heb_urd_afr_nor_pol_qcu_ctl_por_ger_moo_gam_grk_wly_slo_ind_rom_yor_svk_swa_sun_tha_tig_knd_lda_xho_tur_alb_pan_aze_cic_vie_aeg_ses_swt_ewe	0.0505213417799864	0.11897154859701	0.90555450631761
350	tig_ita_moo_ukr_sod_hau_amh_por_uzb_azi_cic_mao_lda_ger_swe_bsq_nor_owc_dyu_mnd_svk_dut_bam_bos_dgb_pol_fin_ewe_igb_est_ben_anl_geo_arw_prs_slo_ctl_heb_mlt_eng_hun_zul_ind_rus_bat_jpn_knd_kor_rom_hin_xho_guj_sun_scr_gam_jav_cnt_bul_swt_lat_chh_spa_cze_grk_afr_qcu_urd_pan_mol_ven_amr_mcd_wly_alb_tag_lit_yor_fre_akn_mly_tha_aeg_tml_swa_bem_aze_glc_krd_tur_ses_vie_sid_tsw_fbf_tsn	-0.754744838280918	-1.81503178610603	0.0727424102240115
351	tig_alb_bem_lat_heb_owc_aeg_ger_uzb_aze_dyu_ind_tsn_hin_ita_bsq_cze_hau_tsw_mnd_afr_rus_bam_spa_ven_fre_est_lda_moo_fin_pan_anl_geo_swe_prs_svk_guj_gam_sid_por_hun_fbf_bat_dut_tag_jpn_tml_kor_ctl_nor_ewe_mcd_mao_bos_mlt_sun_cnt_bul_swt_rom_sod_eng_urd_ben_pol_qcu_scr_mol_arw_cic_wly_glc_amh_ukr_jav_grk_akn_slo_yor_mly_tha_chh_knd_igb_swa_tur_lit_krd_azi_xho_vie_amr_ses_zul_dgb	-0.378561336248927	-0.899865750072511	0.370515902628077
352	amh_mcd_xho_slo_owc_hau_wly_mol_uzb_aze_bam_ind_zul_dut_arw_bsq_glc_amr_tsn_mnd_rom_ger_ewe_lit_dyu_spa_hun_lda_moo_est_bul_aeg_geo_ctl_ben_pan_cze_mlt_tig_ukr_fin_ses_mao_krd_bat_jpn_knd_kor_rus_por_fbf_swe_mly_nor_chh_sun_cnt_scr_swt_guj_anl_eng_alb_ita_grk_qcu_pol_prs_afr_cic_sod_hin_sid_fre_jav_bos_ven_lat_akn_tag_tha_heb_tml_tsw_igb_tur_urd_svk_azi_bem_vie_gam_swa_yor_dgb	-0.853249989966942	-2.06201097425516	0.041996421787662
353	gam_scr_cic_ger_mlt_owc_heb_rom_azi_tur_lda_tag_xho_arw_prs_bsq_lat_amr_akn_cnt_lit_grk_moo_pol_ven_hin_hun_swt_bem_est_nor_chh_geo_guj_spa_glc_bul_hau_sid_pan_fin_fbf_ind_por_jav_jpn_knd_kor_afr_cze_tsw_rus_bat_fre_aeg_mao_mnd_slo_ses_eng_amh_dut_ctl_krd_svk_qcu_ukr_bos_swe_igb_anl_ben_tig_urd_sun_alb_yor_mcd_bam_mly_tha_wly_tml_swa_dgb_aze_ita_mol_uzb_tsn_vie_sod_zul_dyu_ewe	-0.176650370348437	-0.417441046104719	0.677317969176589
354	amh_glc_moo_urd_tig_chh_amr_rom_uzb_aze_fbf_sun_cic_ctl_krd_bsq_cze_mlt_akn_cnt_grk_guj_zul_mol_ses_bul_fin_dyu_bam_hun_ita_gam_geo_spa_prs_alb_hin_sod_wly_bos_est_ven_mao_slo_mly_jpn_tml_kor_dut_lit_ewe_ger_tag_arw_anl_ind_mnd_scr_yor_por_owc_swe_afr_rus_ukr_qcu_lat_fre_eng_swt_heb_pol_hau_ben_bat_svk_lda_pan_xho_jav_tha_sid_knd_swa_tsw_azi_mcd_nor_tur_igb_vie_aeg_bem_tsn_dgb	0.38089453869398	0.89711536487767	0.371973863978404
355	chh_alb_bem_nor_sid_gam_amr_fre_uzb_aze_cic_mao_moo_rus_guj_bsq_pan_hau_zul_mnd_lat_svk_dgb_ctl_igb_spa_est_tsw_bam_fin_mcd_heb_geo_cze_slo_ukr_por_aeg_amh_bul_hun_tsn_ind_rom_tag_jpn_tml_kor_swe_bos_lda_eng_sun_glc_owc_jav_cnt_ger_xho_krd_sod_hin_urd_pol_grk_qcu_scr_ita_dut_fbf_tig_afr_mlt_prs_mly_arw_dyu_ben_swt_bat_tha_anl_knd_akn_ven_tur_mol_lit_azi_swa_vie_wly_ses_ewe_yor	-0.595094591610882	-1.42288389568738	0.158115640271293
356	sid_eng_yor_spa_amr_heb_sod_ita_uzb_tur_dgb_tag_dyu_prs_lat_bsq_rus_amh_swt_mnd_swe_ctl_bam_pol_bem_arw_hun_zul_ewe_est_nor_anl_geo_bos_svk_afr_alb_wly_mlt_mol_fin_xho_ind_krd_sun_jpn_tml_kor_ger_dut_swa_urd_jav_mcd_chh_mao_cnt_hin_akn_ben_tig_guj_lit_slo_rom_qcu_pan_ukr_bul_lda_owc_cze_hau_grk_mly_scr_cic_glc_tsw_bat_tha_aeg_knd_moo_igb_aze_por_fre_azi_ses_vie_gam_fbf_ven_tsn	-0.592451259832978	-1.41461777755163	0.160520019693816
357	chh_ctl_zul_ger_wly_tig_gam_spa_azi_aze_ewe_ind_igb_afr_bos_bsq_eng_hau_yor_mnd_ukr_alb_dgb_ben_swt_cze_fin_fbf_tsw_hun_slo_amh_geo_fre_rom_arw_scr_anl_heb_pol_est_ses_bat_lat_tag_jpn_tml_kor_krd_hin_tsn_nor_sun_svk_owc_mao_cnt_glc_lda_guj_mlt_ita_dut_urd_bul_qcu_por_pan_mol_moo_aeg_mcd_sid_prs_jav_rus_akn_lit_dyu_mly_tha_sod_knd_swa_cic_tur_swe_grk_uzb_xho_vie_amr_bem_ven_bam	-0.378656417881504	-0.899085537791874	0.370929121270193
358	amr_ger_ven_pan_sid_chh_gam_por_azi_uzb_lda_ind_dyu_mol_fre_bsq_arw_owc_bam_mnd_guj_cze_moo_dut_xho_ukr_fin_swa_tsn_est_afr_tig_geo_swe_bos_scr_ctl_aeg_hau_nor_hun_ewe_mly_rus_mao_jpn_tml_kor_rom_svk_igb_krd_sun_lat_heb_tag_cnt_slo_bem_spa_sod_ben_bul_eng_urd_qcu_grk_glc_alb_dgb_mlt_mcd_wly_ita_jav_hin_fbf_prs_akn_bat_tha_amh_knd_tsw_zul_aze_lit_pol_tur_swt_vie_anl_ses_yor_cic	-0.175727071376738	-0.414783179542461	0.679255898111121
359	hau_pan_igb_scr_heb_owc_amh_afr_aze_tur_swt_sun_ewe_eng_glc_bsq_mol_aeg_zul_mnd_bul_bos_bam_slo_tsw_ger_est_lda_fbf_fin_prs_sid_geo_guj_ukr_swe_dut_wly_sod_lit_hun_akn_ind_krd_jav_jpn_tml_kor_urd_rom_dgb_grk_tag_spa_gam_mao_cnt_lat_swa_cze_anl_svk_arw_por_ita_qcu_hin_pol_fre_dyu_amr_mcd_tig_alb_mly_ben_xho_ctl_yor_bat_tha_mlt_knd_cic_bem_azi_nor_rus_uzb_ven_vie_chh_ses_moo_tsn	0.106791423232829	0.251518216975886	0.801968424532037
360	hau_svk_igb_lit_gam_aeg_heb_bos_tur_azi_ven_ind_bem_nor_ukr_bsq_krd_tig_dyu_mnd_bul_spa_xho_pol_yor_fre_est_dgb_moo_fin_cze_amr_geo_grk_hin_alb_guj_owc_wly_glc_hun_ses_mao_scr_sun_jpn_knd_kor_swe_afr_tsn_mcd_tag_urd_mlt_mly_cnt_ger_tsw_arw_chh_pan_ctl_rus_ben_qcu_por_prs_slo_cic_anl_eng_sod_mol_jav_ita_bam_lat_lda_bat_tha_amh_tml_akn_zul_aze_rom_dut_uzb_swa_vie_sid_swt_ewe_fbf	0.154369236518478	0.363288350718467	0.717213958353291
361	mlt_arw_yor_scr_amr_anl_aeg_ben_aze_azi_bem_jav_ses_eng_glc_bsq_afr_heb_moo_cnt_pan_rom_tsn_dut_fbf_mcd_fin_dgb_xho_hun_urd_owc_geo_svk_spa_krd_ita_gam_amh_pol_est_ven_tag_alb_ind_jpn_tml_kor_ctl_hin_bam_por_mly_nor_sid_mao_mnd_bos_lda_cze_sod_fre_guj_lat_bul_qcu_prs_swe_lit_ewe_tig_ger_chh_mol_bat_rus_swa_slo_akn_sun_tha_wly_knd_dyu_tsw_uzb_ukr_grk_tur_cic_vie_hau_swt_igb_zul	-0.402519893041181	-0.953495201318749	0.342810969647457
362	anl_rus_zul_lat_sid_sod_hau_pol_tur_aze_xho_mly_moo_svk_ctl_bsq_pan_heb_tsn_mnd_spa_fre_ewe_urd_ses_hin_fin_ven_bem_est_mcd_aeg_geo_bul_guj_slo_grk_owc_amh_nor_hun_yor_bat_dut_tag_jpn_knd_kor_alb_eng_bam_lit_sun_ger_amr_ind_cnt_por_swt_afr_chh_krd_scr_rom_ita_qcu_glc_ben_cze_akn_gam_mol_mlt_bos_mao_arw_lda_prs_igb_jav_tha_wly_tml_fbf_tsw_uzb_ukr_swe_azi_swa_vie_tig_cic_dyu_dgb	-0.118712388325116	-0.279741563150091	0.780297022552641
363	hau_ukr_tsw_fre_amh_owc_aeg_bul_tur_uzb_dyu_tag_zul_prs_arw_bsq_hin_sid_ven_cnt_mcd_glc_bam_pan_igb_lit_fin_swt_xho_hun_alb_tig_geo_grk_krd_guj_mol_gam_heb_lat_est_ewe_ind_ita_bat_jpn_knd_kor_rus_swe_fbf_bos_jav_rom_anl_mly_mnd_afr_dgb_urd_amr_scr_cze_nor_por_qcu_ctl_svk_eng_cic_sod_ben_wly_slo_sun_pol_yor_ger_tsn_mao_tha_mlt_tml_akn_lda_azi_dut_spa_aze_swa_vie_chh_bem_moo_ses	-0.0662224654042096	-0.156089578964737	0.876300736535879
364	owc_hin_ven_rom_wly_aeg_chh_glc_uzb_tur_bem_sun_ewe_urd_guj_bsq_krd_gam_swt_mnd_swe_bos_xho_lit_zul_prs_est_igb_tsw_hun_pol_sid_geo_arw_alb_afr_ger_hau_mlt_lat_fin_akn_mao_ctl_bat_jpn_tml_kor_fre_nor_yor_spa_ind_cze_heb_jav_cnt_bul_ses_rus_sod_mol_pan_grk_mcd_qcu_dut_ukr_slo_swa_tig_ita_amh_ben_mly_svk_dyu_eng_fbf_tag_tha_anl_knd_cic_tsn_azi_scr_por_aze_moo_vie_amr_bam_lda_dgb	-0.550236581599964	-1.31018394959885	0.193360450727198
365	owc_afr_lda_hin_tig_anl_chh_urd_aze_tur_ven_sun_ewe_ctl_bos_bsq_spa_amr_moo_mnd_alb_lat_ses_slo_dgb_rus_fin_yor_bem_est_por_aeg_geo_dut_pol_cze_eng_heb_wly_arw_hun_fbf_mao_ger_mly_jpn_knd_kor_ita_scr_tsn_fre_bat_nor_sid_tag_cnt_ben_cic_guj_sod_grk_lit_glc_swe_qcu_mol_ukr_krd_swt_gam_pan_amh_prs_ind_svk_xho_bul_bam_jav_tha_mlt_tml_zul_akn_uzb_mcd_rom_azi_igb_vie_hau_tsw_dyu_swa	-0.697733893959517	-1.67461859814739	0.0973688692434436
366	amr_alb_ewe_grk_mlt_tig_anl_mol_uzb_aze_swt_ind_fbf_ben_svk_bsq_bul_hau_ven_cnt_rom_dut_yor_ukr_cic_lit_hun_igb_lda_est_bos_owc_geo_krd_spa_glc_slo_gam_wly_por_fin_bem_bat_hin_jav_jpn_knd_kor_pan_nor_tsw_rus_mao_ctl_aeg_sun_mnd_scr_tsn_guj_chh_eng_lat_urd_afr_qcu_fre_prs_pol_dgb_sod_swe_amh_mcd_tag_ger_akn_arw_ses_mly_tha_heb_tml_zul_xho_azi_cze_ita_tur_bam_vie_sid_moo_swa_dyu	-0.0542872367480687	-0.127796134920507	0.898586243044388
367	anl_afr_swt_arw_gam_tig_mlt_ctl_uzb_azi_moo_tag_lda_grk_ita_bsq_rom_sid_xho_mnd_pan_ger_tsw_dut_dyu_slo_est_ses_tsn_hun_bos_chh_geo_guj_ukr_nor_urd_sod_heb_rus_fin_igb_jav_svk_mao_jpn_knd_kor_ben_spa_bem_pol_sun_alb_hau_mly_cnt_lit_zul_fre_wly_glc_hin_scr_swe_qcu_lat_por_cze_dgb_amh_eng_owc_bul_bat_mcd_bam_prs_cic_ind_tha_aeg_tml_yor_ewe_tur_mol_krd_aze_swa_vie_amr_fbf_akn_ven	-0.953970313927973	-2.31890568377271	0.0225906615647597
368	hau_guj_ven_eng_wly_amh_tig_urd_aze_uzb_fbf_mao_akn_alb_grk_bsq_lit_owc_dyu_cnt_slo_ita_tsw_scr_zul_pan_est_igb_moo_hun_por_gam_geo_spa_bos_ben_afr_sod_sid_bul_fin_cic_tag_mol_sun_jpn_tml_kor_fre_ger_ewe_svk_ind_rom_chh_jav_mnd_glc_bam_cze_aeg_ctl_arw_krd_nor_qcu_hin_mcd_swe_tsn_anl_prs_mlt_lat_mly_ukr_yor_rus_xho_bat_tha_amr_knd_swt_bem_azi_dut_pol_tur_swa_vie_heb_ses_lda_dgb	0.242741632591442	0.572663780566143	0.568254286672168
369	mlt_mcd_bam_eng_anl_wly_tig_spa_tur_uzb_xho_mao_swa_alb_urd_bsq_mol_heb_ven_mnd_rom_guj_ses_rus_moo_krd_hun_lda_bem_fin_ger_sid_geo_dut_slo_ben_ita_chh_gam_grk_est_igb_tag_glc_bat_jpn_tml_kor_afr_arw_cic_cze_sun_scr_owc_ind_cnt_ukr_ewe_hin_hau_ctl_prs_bos_lit_qcu_fre_lat_svk_tsn_amr_por_sod_nor_mly_pan_yor_bul_dyu_jav_tha_amh_knd_zul_tsw_aze_swe_pol_azi_akn_vie_aeg_swt_fbf_dgb	0.503927016704393	1.19316292746887	0.235840622111111
370	amr_mol_yor_ita_aeg_gam_wly_guj_tur_aze_dgb_jav_swt_ben_svk_bsq_glc_sod_akn_mnd_krd_dut_bem_lit_dyu_pol_fin_ewe_tsw_est_arw_chh_geo_slo_lat_afr_fre_sid_tig_ctl_hun_igb_bat_bos_mao_jpn_tml_kor_rom_mcd_ses_nor_sun_urd_amh_ind_cnt_swe_lda_pan_hau_hin_ger_bul_grk_qcu_rus_por_eng_fbf_mlt_scr_heb_cze_mly_prs_tsn_ukr_swa_tag_tha_anl_knd_ven_moo_uzb_spa_alb_azi_bam_vie_owc_cic_xho_zul	0.472296569137542	1.11685589205319	0.266933107871607
371	mlt_lit_swt_slo_wly_chh_anl_afr_aze_azi_lda_mao_ven_cze_por_bsq_eng_tig_akn_mnd_ukr_mol_tsw_guj_xho_glc_fin_moo_yor_est_pol_hau_geo_spa_swe_rom_ita_heb_amh_hin_hun_ewe_mly_krd_ind_jpn_knd_kor_bos_urd_fbf_mcd_tag_ger_aeg_jav_cnt_nor_bem_bul_owc_arw_grk_rus_svk_qcu_ctl_lat_alb_swa_gam_prs_amr_dut_bat_scr_zul_fre_dgb_sun_tha_sid_tml_bam_tsn_uzb_pan_ben_tur_igb_vie_sod_cic_dyu_ses	-0.311558273801245	-0.737618396256616	0.462603436113881
372	amr_fre_dgb_bos_heb_owc_chh_mol_aze_tur_swt_bat_yor_krd_ctl_bsq_alb_hau_tsn_mnd_rom_rus_ses_dut_ewe_ita_fin_dyu_bem_est_arw_wly_geo_grk_hin_scr_pol_gam_amh_guj_hun_akn_tag_eng_jav_jpn_tml_kor_svk_ukr_cic_lit_mly_urd_mlt_sun_cnt_swe_lda_slo_anl_mcd_afr_spa_ben_qcu_lat_nor_glc_tsw_aeg_cze_sid_por_ind_bul_fbf_pan_igb_mao_tha_tig_knd_ven_xho_uzb_ger_prs_azi_moo_vie_sod_zul_bam_swa	0.812152526761341	1.93484324853947	0.0560483660863015
373	heb_eng_bam_mol_tig_aeg_amh_arw_azi_uzb_zul_bat_cic_alb_ben_bsq_rus_chh_lda_cnt_fre_lat_igb_slo_bem_swe_est_fbf_dgb_hun_urd_sid_geo_grk_nor_afr_ukr_sod_gam_dut_fin_tsn_mly_scr_sun_jpn_knd_kor_cze_guj_akn_hin_ind_pan_wly_mao_mnd_mcd_yor_bul_hau_ita_ger_glc_krd_qcu_spa_pol_lit_tsw_anl_ctl_amr_svk_jav_por_swt_prs_ewe_tag_tha_mlt_tml_xho_swa_aze_bos_rom_tur_ses_vie_owc_moo_dyu_ven	-0.237143046325077	-0.559894988955125	0.576897189681054
374	wly_swe_dgb_guj_mlt_anl_sod_glc_tur_aze_zul_bat_xho_mcd_hin_bsq_pan_amh_yor_cnt_nor_mol_lda_arw_ses_grk_est_cic_dyu_hun_spa_chh_geo_slo_rus_fre_ctl_sid_owc_rom_fin_ven_ind_urd_jav_jpn_knd_kor_prs_lat_bam_alb_mly_svk_amr_mao_mnd_por_fbf_afr_heb_ger_bul_ukr_lit_qcu_pol_dut_ben_akn_aeg_scr_hau_ita_tag_cze_swt_eng_igb_sun_tha_tig_tml_swa_moo_uzb_bos_krd_azi_tsn_vie_gam_ewe_tsw_bem	1.05699911917573	2.5358721593622	0.0128844274426592
375	anl_pan_yor_pol_chh_sod_aeg_slo_azi_aze_ses_mly_ewe_ger_scr_bsq_ita_gam_tsw_cnt_ctl_alb_bam_spa_bem_por_fin_igb_swa_hun_mcd_sid_geo_krd_rom_ukr_fre_mlt_hau_eng_est_zul_ind_glc_sun_jpn_tml_kor_svk_urd_xho_bul_jav_nor_heb_tag_mnd_ben_swt_afr_wly_guj_bos_dut_hin_qcu_swe_lat_lit_fbf_owc_rus_tig_grk_bat_mol_tsn_cze_akn_mao_tha_amr_knd_dgb_cic_tur_arw_prs_uzb_moo_vie_amh_dyu_ven_lda	-0.379914089351785	-0.899385993573853	0.370769958468316
376	amr_ctl_ewe_pan_wly_mlt_sod_swe_aze_azi_tsn_tag_bam_bos_mol_bsq_urd_sid_zul_mnd_grk_mcd_dyu_rom_moo_ger_fin_yor_tsw_hun_cze_heb_geo_lit_krd_slo_hin_gam_hau_arw_est_lda_mao_scr_mly_jpn_knd_kor_ben_ukr_ses_dut_bat_fre_chh_sun_cnt_por_xho_prs_anl_guj_ita_nor_pol_qcu_alb_spa_svk_igb_aeg_eng_amh_glc_ind_lat_swt_rus_bem_jav_tha_owc_tml_ven_fbf_uzb_afr_bul_tur_akn_vie_tig_swa_dgb_cic	0.154649191056315	0.364157142349706	0.716567303336884
377	anl_cze_ewe_slo_gam_heb_amh_prs_aze_uzb_yor_sun_tsw_ukr_ita_bsq_guj_aeg_bem_mnd_alb_mol_lda_dut_swa_eng_fin_dyu_bam_est_pol_hau_geo_mcd_bos_ben_spa_chh_mlt_grk_hun_fbf_tag_swe_ind_jpn_knd_kor_glc_nor_ven_arw_mao_pan_sod_bat_cnt_rus_swt_urd_tig_fre_ctl_lat_hin_qcu_rom_krd_afr_ses_sid_scr_wly_lit_mly_por_xho_svk_dgb_jav_tha_amr_tml_akn_igb_azi_bul_ger_tur_moo_vie_owc_zul_tsn_cic	-0.362135317501794	-0.857348905598147	0.39345607353008
378	chh_guj_yor_krd_amr_sid_aeg_mol_uzb_aze_ewe_bat_swa_ben_alb_bsq_slo_sod_dgb_mnd_rus_lit_dyu_glc_swt_por_est_tsn_ven_hun_arw_heb_geo_pan_ukr_spa_mcd_anl_hau_bul_fin_zul_jav_pol_sun_jpn_tml_kor_ctl_lat_ses_scr_tag_grk_gam_mao_cnt_fre_lda_bos_mlt_svk_eng_ger_ita_qcu_prs_swe_dut_moo_tig_nor_amh_afr_ind_urd_xho_rom_bem_mly_tha_wly_knd_fbf_cic_tur_hin_cze_azi_akn_vie_owc_igb_tsw_bam	-0.582626481133231	-1.39069332391087	0.167637240772148
379	chh_ben_dgb_dut_hau_sod_sid_fre_uzb_tur_ses_bat_akn_bul_nor_bsq_hin_owc_bem_mnd_ita_ukr_igb_arw_swa_svk_fin_zul_lda_est_swe_mlt_geo_ger_alb_pol_ctl_anl_wly_spa_hun_moo_jav_grk_mly_jpn_knd_kor_afr_lit_xho_eng_tag_lat_heb_mao_cnt_cze_ven_pan_amr_urd_krd_prs_bos_qcu_rus_guj_glc_tsn_gam_rom_tig_slo_ind_mcd_dyu_scr_yor_sun_tha_amh_tml_cic_bam_aze_mol_por_azi_tsw_vie_aeg_fbf_swt_ewe	0.339911273966333	0.801367685333635	0.424961559647104
380	amh_prs_akn_dut_gam_sid_owc_hin_tur_azi_fbf_mly_ven_ger_rus_bsq_svk_mlt_xho_mnd_ukr_alb_swa_lat_yor_afr_fin_tsn_cic_hun_swe_amr_geo_guj_ben_rom_arw_wly_chh_bos_est_tsw_mao_spa_tag_jpn_knd_kor_fre_scr_bam_nor_jav_eng_hau_sun_cnt_bul_dgb_lit_anl_pan_mol_mcd_pol_qcu_slo_urd_por_swt_tig_grk_aeg_krd_ind_ctl_igb_ita_lda_bat_tha_sod_tml_ewe_dyu_aze_glc_cze_uzb_bem_vie_heb_zul_moo_ses	0.0939137478761957	0.221177978204526	0.825438748143192
381	chh_arw_fbf_bul_heb_wly_owc_rom_azi_aze_igb_mao_zul_por_scr_bsq_urd_mlt_ewe_cnt_ctl_nor_cic_lat_swa_mol_hun_ses_xho_est_mcd_sid_geo_ben_spa_guj_swe_amr_sod_rus_fin_bam_jav_dut_mly_jpn_tml_kor_lit_bos_tsn_ita_sun_svk_amh_tag_mnd_ukr_dyu_pan_anl_cze_fre_alb_grk_qcu_ger_prs_hin_tsw_hau_glc_tig_krd_ind_eng_swt_afr_ven_bat_tha_gam_knd_dgb_akn_uzb_slo_pol_tur_lda_vie_aeg_yor_moo_bem	0.267274775624142	0.630809073593849	0.529712551992856
382	wly_prs_moo_por_mlt_chh_amr_pan_azi_tur_swt_sun_bem_slo_svk_bsq_dut_aeg_tsn_cnt_grk_nor_lda_ben_dyu_spa_fin_ses_swa_est_fre_amh_geo_bos_krd_ger_eng_gam_owc_alb_hun_bam_bat_cze_mly_jpn_tml_kor_bul_lit_fbf_mcd_tag_scr_sid_mao_mnd_swe_ewe_ukr_hau_glc_urd_arw_mol_qcu_rom_ctl_pol_tsw_anl_lat_sod_ita_ind_hin_yor_guj_zul_jav_tha_heb_knd_cic_ven_uzb_rus_afr_aze_igb_vie_tig_dgb_xho_akn	0.254491754919489	0.599423378532504	0.550348141037412
383	aeg_lit_ses_urd_hau_mlt_sod_guj_tur_azi_dgb_mao_ewe_krd_mcd_bsq_mol_anl_swa_mnd_pan_slo_cic_alb_ven_cze_est_tsw_yor_fin_arw_sid_geo_ger_grk_rus_afr_wly_gam_ita_hun_zul_ind_glc_sun_jpn_knd_kor_scr_prs_tsn_hin_jav_pol_chh_mly_cnt_svk_akn_fre_amh_dut_nor_spa_por_qcu_bul_eng_ctl_moo_amr_rom_heb_swe_tag_ukr_lda_lat_igb_bat_tha_owc_tml_fbf_bam_aze_ben_bos_uzb_swt_vie_tig_xho_dyu_bem	-0.343902477920912	-0.81351356951279	0.418001604524766
384	anl_glc_bam_ukr_amh_gam_chh_scr_aze_tur_fbf_mao_yor_bos_ger_bsq_eng_owc_tsn_cnt_dut_grk_ses_rom_ven_fre_fin_dyu_lda_hun_pan_wly_geo_prs_nor_ctl_svk_amr_tig_mcd_est_swa_sun_mol_jav_jpn_tml_kor_pol_ben_tsw_bul_tag_afr_aeg_mly_mnd_urd_moo_cze_hau_rus_alb_ita_lit_qcu_spa_hin_krd_swt_mlt_guj_heb_arw_bat_lat_cic_por_bem_ind_tha_sid_knd_xho_dgb_uzb_slo_swe_azi_akn_vie_sod_ewe_zul_igb	0.641859720862077	1.517079031084	0.132638718652126
385	anl_grk_yor_rom_mlt_tig_sod_bul_tur_aze_swa_mao_fbf_eng_slo_bsq_ita_chh_ven_cnt_pan_glc_lda_cze_tsw_urd_hun_bam_dyu_est_mol_wly_geo_scr_ben_rus_afr_hau_amh_ger_fin_zul_bat_lat_jav_jpn_tml_kor_swe_nor_ewe_ctl_ind_dut_amr_mly_mnd_krd_tsn_pol_aeg_ukr_spa_alb_bos_qcu_arw_fre_hin_cic_owc_guj_heb_por_sun_prs_bem_lit_igb_tag_tha_sid_knd_akn_ses_azi_svk_mcd_uzb_dgb_vie_gam_swt_xho_moo	0.64612486184216	1.53157545701821	0.129021936378844
386	anl_ger_xho_krd_amr_gam_chh_eng_aze_tur_tsw_tag_ven_cze_slo_bsq_nor_wly_tsn_mnd_glc_lat_ses_pan_lda_spa_est_akn_swa_fin_alb_aeg_geo_guj_afr_svk_rus_mlt_owc_hin_hun_ewe_sun_prs_ind_jpn_knd_kor_mcd_ukr_swt_ben_jav_arw_sid_bat_cnt_ctl_yor_swe_tig_scr_bul_lit_dut_qcu_fre_por_mol_zul_hau_bos_sod_rom_mly_urd_bam_pol_moo_mao_tha_heb_tml_bem_dgb_uzb_grk_ita_azi_igb_vie_amh_dyu_cic_fbf	-0.353379744832049	-0.83785930740891	0.404257881840518
387	gam_slo_akn_ger_mlt_hau_wly_nor_uzb_aze_dyu_jav_tsw_rom_krd_bsq_bos_anl_cic_mnd_scr_guj_swt_swe_ewe_glc_hun_xho_swa_fin_grk_tig_geo_afr_hin_svk_rus_amr_sid_bul_est_dgb_sun_fre_tag_jpn_tml_kor_prs_alb_ses_ctl_mly_lat_heb_mao_cnt_arw_igb_por_chh_lit_mcd_mol_ben_qcu_cze_urd_pol_tsn_amh_dut_aeg_pan_ind_ukr_lda_eng_fbf_bat_tha_sod_knd_bem_zul_azi_ita_spa_tur_ven_vie_owc_bam_yor_moo	-0.0899104377511634	-0.212220918638751	0.8323991242512
388	sid_slo_swa_eng_heb_chh_mlt_ukr_tur_azi_zul_jav_akn_nor_ben_bsq_bos_anl_swt_cnt_afr_urd_ven_guj_ses_prs_hun_cic_bem_est_rus_amr_geo_dut_mol_alb_swe_aeg_hau_ctl_fin_tsn_mly_scr_mao_jpn_knd_kor_lat_krd_yor_svk_bat_ita_tig_ind_mnd_fre_dgb_lit_amh_hin_rom_ger_cze_qcu_bul_glc_mcd_fbf_wly_pan_sod_spa_sun_por_igb_arw_bam_tag_tha_gam_tml_ewe_lda_aze_pol_grk_uzb_moo_vie_owc_tsw_xho_dyu	-0.0163587801843926	-0.0385212905311814	0.96935462761986
389	amr_scr_swa_por_wly_aeg_chh_urd_azi_tur_ven_mao_tsn_alb_rus_bsq_pol_heb_moo_cnt_guj_glc_igb_bos_tsw_bul_est_dyu_swt_fin_krd_sid_geo_hin_slo_ita_mol_hau_anl_rom_hun_akn_mly_afr_tag_jpn_tml_kor_ger_lit_bem_fre_bat_lat_amh_sun_mnd_svk_lda_ctl_sod_ben_arw_nor_ukr_qcu_dut_cze_prs_ewe_gam_eng_mlt_spa_ind_swe_ses_mcd_zul_jav_tha_owc_knd_fbf_dgb_aze_pan_grk_uzb_bam_vie_tig_yor_xho_cic	-0.439359534960662	-1.04287063669822	0.299711570139601
390	chh_guj_ses_bos_mlt_heb_amr_bul_azi_uzb_bem_ind_moo_rom_por_bsq_ger_hau_dgb_cnt_svk_spa_cic_afr_akn_glc_fin_xho_fbf_est_cze_anl_geo_hin_lat_pol_pan_owc_tig_lit_hun_dyu_jav_ctl_bat_jpn_knd_kor_ben_scr_yor_grk_mly_rus_aeg_sun_mnd_fre_bam_eng_wly_slo_arw_alb_mol_qcu_nor_mcd_prs_ewe_sid_ukr_amh_swe_mao_krd_lda_dut_tsw_tag_tha_sod_tml_swt_swa_aze_urd_ita_tur_zul_vie_gam_igb_ven_tsn	-0.215518919484229	-0.508906613646796	0.612022949729246
391	amr_ita_bam_glc_chh_sid_gam_krd_tur_uzb_bem_mly_ewe_ukr_bul_bsq_arw_amh_yor_mnd_slo_grk_zul_bos_swt_prs_est_tsw_xho_fin_ctl_anl_geo_urd_lit_hin_cze_wly_owc_alb_hun_cic_mao_dut_bat_jpn_knd_kor_mol_svk_akn_scr_tag_lat_aeg_jav_cnt_rom_igb_eng_mlt_pan_rus_fre_pol_qcu_guj_ger_por_moo_hau_nor_tig_ben_sun_spa_dyu_swe_ven_ind_tha_heb_tml_swa_tsn_azi_afr_mcd_aze_dgb_vie_sod_fbf_ses_lda	0.243411600979847	0.572876908702025	0.568110560615386
392	amh_bul_moo_spa_anl_mlt_gam_lit_azi_aze_lda_mao_xho_rom_bos_bsq_pan_aeg_ses_cnt_hin_scr_bam_por_yor_nor_hun_swa_zul_fin_pol_owc_geo_rus_ita_lat_slo_sod_heb_prs_est_bem_ind_glc_bat_jpn_knd_kor_ukr_ger_fbf_arw_jav_alb_wly_mly_mnd_grk_ven_urd_sid_ben_eng_dut_mol_qcu_ctl_krd_fre_tsw_hau_afr_chh_mcd_sun_cze_cic_swe_dyu_tag_tha_amr_tml_ewe_tsn_tur_guj_svk_uzb_akn_vie_tig_igb_dgb_swt	-0.647111755793359	-1.54653035832031	0.125372815990926
393	anl_mol_ewe_grk_sod_aeg_amr_bos_aze_uzb_ven_bat_yor_scr_pol_bsq_guj_tig_lda_cnt_pan_ukr_dgb_rom_moo_krd_hun_ses_swt_est_por_gam_geo_mcd_rus_prs_spa_owc_wly_arw_fin_swa_mao_ger_sun_jpn_knd_kor_dut_slo_akn_ita_mly_svk_amh_tag_mnd_ctl_xho_lat_sid_ben_hin_eng_bul_qcu_lit_fre_afr_tsn_mlt_swe_hau_glc_jav_nor_bem_alb_zul_ind_tha_chh_tml_tsw_dyu_tur_urd_cze_azi_fbf_vie_heb_bam_igb_cic	-0.371612315289997	-0.879777923485239	0.381247331966229
394	anl_rus_cic_hin_wly_aeg_heb_lit_aze_uzb_dyu_bat_lda_prs_slo_bsq_ben_mlt_zul_mnd_svk_ger_moo_mcd_ewe_fre_est_dgb_fbf_fin_pol_gam_geo_eng_ctl_afr_ukr_owc_tig_scr_hun_xho_mao_grk_sun_jpn_tml_kor_bos_glc_tsw_lat_mly_ita_sid_tag_cnt_krd_akn_mol_amh_swe_cze_rom_dut_qcu_guj_nor_urd_swt_chh_arw_hau_alb_ind_por_tsn_pan_swa_jav_tha_sod_knd_ses_bam_azi_bul_spa_tur_igb_vie_amr_bem_yor_ven	-0.645289813121925	-1.54207165549514	0.126452123112128
395	sod_bul_ewe_afr_owc_sid_wly_por_aze_azi_tsn_bat_akn_guj_slo_bsq_mcd_chh_fbf_cnt_rus_cze_swa_mol_bam_spa_fin_lda_zul_est_pan_amh_geo_ger_arw_eng_ita_aeg_mlt_alb_hun_yor_jav_swe_tag_jpn_knd_kor_urd_ben_igb_prs_ind_nor_anl_mao_mnd_ukr_dyu_svk_hau_dut_lat_ctl_lit_qcu_bos_krd_pol_tsw_tig_glc_heb_grk_sun_scr_cic_hin_moo_mly_tha_amr_tml_ven_swt_tur_fre_rom_uzb_dgb_vie_gam_ses_xho_bem	-0.123374492254104	-0.29093892819802	0.771745879898122
396	tig_rom_bem_bos_mlt_hau_sid_lat_aze_uzb_lda_ind_bam_bul_por_bsq_prs_heb_fbf_mnd_hin_guj_tsn_ger_xho_pol_est_dyu_ewe_fin_mcd_aeg_geo_ctl_dut_ita_krd_wly_sod_spa_hun_ven_bat_fre_tag_jpn_tml_kor_afr_swe_tsw_slo_jav_svk_amr_mao_cnt_ben_yor_ukr_owc_scr_lit_nor_pan_qcu_urd_cze_alb_igb_amh_arw_anl_rus_sun_grk_ses_glc_cic_mly_tha_gam_knd_swa_moo_tur_mol_eng_azi_zul_vie_chh_akn_swt_dgb	-0.388753144429271	-0.922471782787837	0.358669573769886
397	chh_cze_ewe_krd_mlt_sod_wly_pol_azi_uzb_zul_sun_igb_alb_dut_bsq_afr_heb_cic_mnd_ctl_por_swa_grk_lda_eng_est_ses_ven_fin_slo_anl_geo_lit_rus_glc_ita_sid_aeg_ger_hun_tsw_mly_guj_ind_jpn_knd_kor_nor_prs_xho_ben_mao_mol_amr_tag_cnt_urd_swt_bos_gam_lat_spa_svk_arw_qcu_pan_bul_hin_yor_owc_ukr_amh_mcd_jav_swe_dgb_fre_dyu_bat_tha_tig_tml_tsn_bam_tur_rom_scr_aze_moo_vie_hau_bem_fbf_akn	-0.403314625380061	-0.956273508065542	0.341413305733433
398	mlt_pan_moo_nor_owc_sid_hau_lit_azi_tur_zul_mao_ses_alb_eng_bsq_rus_sod_bem_mnd_ben_arw_lda_prs_ven_spa_fin_dyu_swt_est_pol_tig_geo_ctl_cze_afr_dut_heb_amh_bul_hun_tsn_mly_lat_bat_jpn_tml_kor_mol_bos_cic_hin_tag_slo_anl_sun_cnt_mcd_akn_glc_chh_urd_ukr_krd_rom_qcu_ger_svk_scr_dgb_amr_guj_wly_fre_ind_swe_igb_grk_bam_jav_tha_aeg_knd_ewe_tsw_aze_ita_por_uzb_swa_vie_gam_fbf_yor_xho	-0.171204837308004	-0.403893961879473	0.68721794256003
399	amr_grk_lda_rom_sod_chh_hau_alb_uzb_azi_dgb_ind_swa_pol_rus_bsq_pan_mlt_zul_cnt_afr_ben_yor_cze_dyu_bos_fin_bam_fbf_hun_dut_tig_geo_guj_krd_hin_swe_owc_wly_ctl_est_igb_tag_mol_jav_jpn_tml_kor_scr_spa_ewe_arw_mao_ger_heb_mly_mnd_por_ses_prs_anl_eng_slo_lat_fre_qcu_nor_ita_urd_tsw_gam_mcd_aeg_bul_bat_ukr_xho_glc_cic_sun_tha_sid_knd_akn_ven_aze_svk_lit_tur_bem_vie_amh_tsn_moo_swt	-0.00650136699083775	-0.0153097196581473	0.987817884402222
400	tig_nor_swt_pol_sod_wly_owc_prs_uzb_azi_yor_sun_bem_mol_ger_bsq_spa_anl_ses_cnt_rus_afr_cic_bos_fbf_por_hun_lda_dgb_est_hin_amh_geo_ctl_alb_arw_fre_aeg_amr_glc_fin_ven_ind_mcd_bat_jpn_tml_kor_svk_dut_igb_eng_tag_ita_gam_jav_mnd_slo_zul_pan_sid_lit_rom_swe_ben_qcu_guj_krd_urd_akn_mlt_grk_hau_scr_mao_ukr_ewe_bul_swa_mly_tha_heb_knd_tsw_tsn_aze_cze_lat_tur_moo_vie_chh_dyu_xho_bam	-0.614028009890449	-1.46607099425389	0.146002063370995
401	sid_bul_bem_spa_sod_mlt_aeg_pol_uzb_aze_ven_sun_dyu_ben_scr_bsq_ctl_tig_ewe_cnt_urd_ger_lda_pan_tsw_fre_est_bam_xho_fin_eng_gam_geo_mcd_mol_glc_afr_chh_amr_por_hun_igb_mao_svk_ind_jpn_tml_kor_krd_guj_zul_swe_tag_cze_amh_jav_mnd_lat_yor_grk_heb_rom_rus_prs_slo_qcu_dut_ita_alb_swt_wly_hin_anl_nor_bat_bos_dgb_lit_moo_mly_tha_hau_knd_cic_swa_tur_ukr_arw_azi_akn_vie_owc_tsn_fbf_ses	0.355052441539539	0.836975119978497	0.404752168211377
402	mlt_nor_bam_rus_sid_amr_hau_grk_uzb_aze_cic_mly_tsw_spa_slo_bsq_pol_aeg_swt_mnd_fre_glc_ses_bul_fbf_ukr_hun_akn_dyu_fin_lat_anl_geo_hin_guj_ctl_cze_heb_owc_swe_est_bem_sun_pan_jav_jpn_tml_kor_urd_ger_tsn_alb_bat_dut_chh_mao_cnt_ita_xho_scr_gam_arw_rom_por_krd_qcu_mcd_prs_ben_yor_wly_svk_sod_lit_ind_afr_igb_bos_ewe_tag_tha_amh_knd_zul_ven_azi_mol_eng_tur_lda_vie_tig_moo_swa_dgb	-1.13183797878244	-2.78139902425315	0.00655278710686517
403	sid_pan_swt_nor_amh_chh_mlt_hin_uzb_tur_moo_sun_tsw_dut_urd_bsq_svk_aeg_ven_cnt_fre_arw_swa_pol_bem_mol_est_xho_ewe_hun_ctl_amr_geo_eng_lat_slo_krd_anl_owc_por_fin_bam_bat_alb_mly_jpn_knd_kor_lit_guj_akn_grk_tag_spa_heb_mao_mnd_ben_dyu_ger_sod_rom_scr_prs_bul_qcu_bos_swe_ukr_dgb_gam_glc_tig_cze_jav_rus_igb_afr_cic_ind_tha_hau_tml_tsn_yor_azi_ita_mcd_aze_lda_vie_wly_ses_zul_fbf	-0.726573580410311	-1.74491487023338	0.0843029952228516
404	mlt_urd_swt_prs_chh_aeg_amh_lit_uzb_aze_yor_jav_tsw_bos_lat_bsq_pol_anl_swa_mnd_rus_svk_xho_pan_bem_hin_fin_ses_lda_hun_fre_sid_geo_cze_rom_arw_dut_wly_gam_afr_est_zul_mao_nor_mly_jpn_tml_kor_swe_eng_tsn_mol_sun_krd_amr_bat_cnt_glc_fbf_ukr_tig_guj_slo_ita_spa_qcu_ben_grk_por_igb_heb_bul_sod_alb_tag_scr_dyu_mcd_cic_ind_tha_hau_knd_bam_ewe_tur_ctl_ger_azi_moo_vie_owc_akn_dgb_ven	0.0764038001455652	0.179965610684944	0.857571119645503
405	hau_ukr_cic_bul_wly_heb_gam_rom_uzb_tur_bem_ind_ewe_spa_ben_bsq_ctl_owc_yor_mnd_pan_rus_tsw_lit_swa_krd_fin_tsn_lda_est_cze_chh_geo_ger_alb_scr_swe_sid_mlt_afr_hun_ses_mly_dut_tag_jpn_tml_kor_mol_mcd_dgb_fre_bat_ita_anl_jav_cnt_prs_ven_guj_tig_urd_glc_grk_eng_qcu_slo_por_bos_dyu_amr_svk_sod_pol_mao_arw_igb_nor_xho_sun_tha_aeg_knd_akn_zul_azi_hin_lat_aze_swt_vie_amh_bam_moo_fbf	-0.409103131524756	-0.969652331688385	0.334734895626805
406	gam_guj_bam_ukr_owc_anl_heb_mcd_aze_tur_fbf_mly_akn_rus_krd_bsq_ben_sod_swt_mnd_arw_por_cic_prs_ewe_ger_hun_igb_ven_fin_cze_hau_geo_ctl_urd_pan_svk_mlt_aeg_rom_est_tsw_tag_spa_bat_jpn_knd_kor_grk_pol_moo_bos_sun_afr_amh_ind_cnt_fre_tsn_scr_amr_hin_glc_lat_ita_qcu_mol_alb_swe_bem_chh_nor_tig_bul_mao_dut_ses_slo_lda_jav_tha_wly_tml_dgb_swa_uzb_lit_eng_azi_xho_vie_sid_zul_dyu_yor	-0.997062879034176	-2.43427902200779	0.0168307129967163
407	amr_eng_ven_nor_amh_owc_chh_scr_azi_tur_swa_bat_moo_bos_mcd_bsq_grk_hau_zul_cnt_swe_ukr_yor_spa_igb_ita_fin_bam_swt_hun_krd_aeg_geo_glc_rom_rus_svk_sid_heb_ben_est_dyu_mao_ctl_tag_jpn_knd_kor_prs_hin_bem_fre_sun_lat_gam_jav_mnd_afr_dgb_guj_anl_dut_arw_alb_pol_qcu_slo_lit_pan_ewe_wly_urd_sod_por_mly_bul_tsw_cze_tsn_ind_tha_mlt_tml_cic_akn_uzb_ger_mol_aze_fbf_vie_tig_xho_lda_ses	-0.713367413239309	-1.71750096654751	0.0892159347490013
408	heb_slo_swt_ita_amh_owc_tig_alb_azi_tur_bem_ind_moo_bos_cze_bsq_prs_chh_zul_cnt_lit_dut_fbf_nor_ewe_krd_fin_bam_yor_est_lat_mlt_geo_mol_pol_ger_ben_sod_sid_grk_hun_swa_tag_ukr_jav_jpn_knd_kor_rom_scr_dgb_urd_mly_arw_gam_mao_mnd_spa_akn_ctl_wly_hin_mcd_fre_bul_qcu_afr_rus_svk_dyu_aeg_eng_anl_glc_sun_swe_cic_por_ven_bat_tha_amr_tml_ses_igb_aze_pan_guj_uzb_tsw_vie_hau_lda_xho_tsn	-0.290008374007478	-0.68707337152874	0.493746276934456
409	hau_prs_zul_ben_tig_gam_aeg_por_tur_uzb_lda_mly_cic_guj_lit_bsq_rus_heb_dgb_mnd_spa_alb_swa_grk_bem_afr_est_bam_moo_hun_pan_wly_geo_krd_bul_ita_hin_sod_anl_ger_fin_ses_tag_slo_mao_jpn_knd_kor_cze_dut_yor_rom_bat_mol_chh_sun_cnt_mcd_dyu_arw_amh_swe_ukr_ctl_fre_qcu_svk_nor_lat_ven_mlt_bos_sid_pol_jav_eng_xho_urd_fbf_ind_tha_amr_tml_igb_tsn_aze_glc_scr_azi_ewe_vie_owc_tsw_swt_akn	-0.476720433452901	-1.13206188727368	0.260518895800634
410	anl_alb_dgb_guj_tig_hau_chh_lit_tur_uzb_ven_jav_igb_por_ita_bsq_grk_amr_yor_cnt_rus_bul_bam_afr_swa_eng_fin_fbf_tsw_hun_nor_heb_geo_cze_prs_pol_mcd_amh_mlt_ger_est_xho_tag_hin_bat_jpn_tml_kor_ben_fre_moo_mol_mly_spa_sid_sun_mnd_ctl_swt_krd_wly_lat_scr_slo_bos_qcu_swe_rom_arw_lda_gam_dut_owc_urd_ind_ukr_tsn_glc_ewe_mao_tha_aeg_knd_dyu_ses_azi_svk_pan_aze_bem_vie_sod_cic_akn_zul	-0.980089792157529	-2.3857418446564	0.0190718780188457
411	mlt_ukr_bem_swe_owc_wly_gam_slo_aze_tur_dyu_sun_swt_ger_hin_bsq_urd_heb_cic_cnt_scr_rom_ses_por_fbf_guj_est_dgb_yor_fin_cze_tig_geo_bos_prs_mcd_svk_aeg_sid_alb_hun_tsn_tag_ctl_mao_jpn_tml_kor_grk_ita_bam_ben_bat_fre_anl_mly_mnd_dut_igb_glc_hau_spa_pol_eng_arw_qcu_bul_mol_lit_zul_sod_lat_amh_krd_ind_rus_akn_pan_moo_jav_tha_amr_knd_xho_lda_uzb_afr_nor_azi_ewe_vie_chh_tsw_ven_swa	-0.164195542011005	-0.387626042921153	0.699178540204951
412	owc_spa_moo_ctl_hau_sod_chh_eng_uzb_aze_swa_sun_ewe_urd_alb_bsq_fre_anl_lda_cnt_scr_rus_ven_por_tsn_ben_est_dyu_bam_fin_guj_mlt_geo_krd_nor_mcd_bos_wly_gam_rom_hun_tsw_ind_prs_tag_jpn_tml_kor_arw_ita_ses_swe_bat_ger_sid_jav_mnd_hin_swt_ukr_heb_afr_lit_slo_pan_qcu_lat_bul_glc_akn_amr_svk_aeg_cze_mao_pol_fbf_grk_zul_mly_tha_tig_knd_cic_yor_azi_dut_mol_tur_bem_vie_amh_xho_igb_dgb	0.594929824386897	1.40808434459809	0.162440199442306
413	hau_nor_bem_por_amh_mlt_anl_alb_aze_tur_tsw_ind_fbf_mol_cze_bsq_ctl_chh_ses_cnt_dut_svk_dyu_ger_moo_krd_est_xho_cic_fin_fre_owc_geo_bul_ita_spa_rus_sod_amr_lit_hun_ven_sun_ben_mao_jpn_tml_kor_pan_prs_ewe_scr_tag_guj_tig_mly_mnd_ukr_dgb_rom_sid_glc_urd_slo_mcd_qcu_lat_eng_pol_swa_wly_swe_gam_arw_bat_bos_tsn_afr_akn_jav_tha_heb_knd_swt_igb_azi_grk_hin_uzb_yor_vie_aeg_lda_bam_zul	-0.993109061099075	-2.42056390786545	0.0174388955830512
414	amh_lat_zul_alb_amr_aeg_gam_cze_azi_tur_bam_ind_tsw_afr_ita_bsq_mcd_chh_bem_mnd_eng_krd_dgb_lit_fbf_nor_est_ewe_igb_fin_prs_sod_geo_spa_dut_slo_bos_owc_hau_grk_hun_moo_tag_rus_bat_jpn_tml_kor_ger_scr_tsn_guj_mao_fre_wly_sun_cnt_ukr_cic_ctl_tig_hin_mol_ben_bul_qcu_svk_arw_swe_xho_anl_pol_sid_pan_mly_por_swa_urd_ven_jav_tha_mlt_knd_akn_swt_uzb_glc_rom_aze_dyu_vie_heb_ses_yor_lda	-0.190502636203109	-0.450063167088514	0.65371224632502
415	wly_krd_bem_alb_aeg_anl_tig_spa_azi_aze_tsw_mao_igb_fre_pan_bsq_grk_amh_ven_mnd_ctl_ben_ses_slo_dyu_guj_est_bam_zul_hun_eng_sod_geo_swe_lat_dut_por_chh_heb_nor_fin_yor_sun_ukr_ind_jpn_tml_kor_rom_rus_cic_hin_tag_ita_gam_jav_cnt_mol_lda_svk_sid_mcd_prs_glc_afr_qcu_lit_bul_cze_swt_owc_bos_mlt_pol_bat_scr_fbf_ger_dgb_mly_tha_hau_knd_moo_xho_tur_arw_urd_uzb_akn_vie_amr_tsn_ewe_swa	-0.902327279967509	-2.18843947188307	0.0311424757622636
416	wly_ukr_ewe_lat_sod_aeg_hau_bul_uzb_aze_dyu_bat_swt_svk_glc_bsq_bos_sid_cic_cnt_lit_ctl_dgb_grk_xho_mcd_est_akn_lda_fin_swe_amr_geo_ben_alb_arw_por_amh_gam_nor_hun_tsn_sun_rus_ind_jpn_tml_kor_guj_slo_bem_afr_jav_scr_heb_mao_mnd_mol_fbf_pol_chh_spa_cze_pan_fre_qcu_dut_prs_hin_bam_tig_rom_anl_krd_tag_ita_igb_ger_swa_mly_tha_mlt_knd_ses_yor_tur_urd_eng_azi_ven_vie_owc_tsw_moo_zul	-0.376212658051755	-0.891879220889777	0.374759484830069
417	gam_rus_tsn_arw_sid_heb_amr_rom_azi_aze_bam_ind_igb_ita_cze_bsq_prs_mlt_ewe_cnt_lit_pan_fbf_fre_dyu_grk_fin_yor_cic_hun_bos_hau_geo_alb_spa_scr_guj_owc_anl_ukr_est_zul_mao_pol_mly_jpn_tml_kor_afr_hin_swa_svk_tag_glc_wly_jav_mnd_ben_moo_mol_tig_eng_nor_ger_bul_qcu_krd_ctl_dut_ven_chh_slo_aeg_lat_bat_swe_tsw_por_xho_sun_tha_sod_knd_dgb_akn_tur_urd_mcd_uzb_swt_vie_amh_bem_lda_ses	-1.03670491069219	-2.53299125540636	0.0129837499109684
418	owc_guj_yor_mcd_heb_amh_anl_scr_aze_azi_fbf_jav_xho_mol_nor_bsq_glc_mlt_swa_cnt_pol_svk_swt_fre_zul_ctl_est_moo_cic_fin_ben_aeg_geo_lit_ger_ita_cze_tig_wly_spa_hun_ses_mao_eng_tag_jpn_tml_kor_hin_slo_tsn_prs_bat_bos_chh_sun_mnd_bul_ewe_rus_gam_krd_grk_ukr_dut_qcu_lat_pan_afr_igb_sid_rom_sod_swe_ind_alb_akn_por_dyu_mly_tha_hau_knd_bam_bem_uzb_urd_arw_tur_lda_vie_amr_tsw_ven_dgb	-0.452405699204197	-1.07576860735988	0.284813673419726
419	sid_bul_igb_arw_hau_sod_anl_svk_aze_tur_bem_jav_yor_prs_krd_bsq_por_owc_ewe_mnd_lit_mol_moo_lat_ses_urd_hun_dgb_lda_fin_slo_mlt_geo_glc_bos_dut_mcd_gam_aeg_scr_est_xho_mao_nor_mly_jpn_knd_kor_alb_ben_bam_spa_bat_guj_chh_sun_cnt_ctl_cic_swe_amr_afr_ita_hin_grk_qcu_pol_fre_rus_dyu_heb_eng_tig_ger_tag_ukr_zul_pan_swt_ind_tha_amh_tml_swa_fbf_uzb_rom_cze_azi_tsw_vie_wly_tsn_akn_ven	-0.0748587880524119	-0.176477027341602	0.860302934908898
420	wly_ger_lda_pan_mlt_sid_chh_hin_aze_tur_fbf_ind_ses_spa_eng_bsq_alb_gam_ven_cnt_scr_grk_xho_bos_akn_swe_est_dyu_ewe_fin_fre_amr_geo_urd_svk_afr_lat_amh_sod_slo_hun_tsw_mly_ctl_mao_jpn_tml_kor_mcd_ukr_zul_rus_bat_ben_hau_jav_mnd_prs_tsn_glc_tig_rom_nor_pol_por_qcu_mol_krd_cze_swt_heb_dut_owc_bul_sun_arw_moo_guj_bem_tag_tha_aeg_knd_igb_swa_uzb_lit_ita_azi_cic_vie_anl_yor_dgb_bam	-0.436240268772579	-1.03742072061973	0.30222968006678
421	hau_slo_dgb_bos_mlt_sod_anl_grk_tur_aze_tsw_mly_igb_arw_afr_bsq_mol_wly_moo_cnt_dut_spa_bem_eng_xho_alb_est_akn_tsn_fin_nor_amr_geo_scr_pan_fre_svk_amh_owc_ukr_hun_ses_mao_cze_ind_jpn_knd_kor_rom_bul_ewe_mcd_sun_ger_gam_bat_mnd_ctl_swa_guj_sid_rus_urd_ita_por_qcu_prs_glc_lit_zul_chh_pol_tig_swe_jav_hin_dyu_ben_cic_tag_tha_aeg_tml_fbf_swt_azi_krd_lat_uzb_ven_vie_heb_lda_yor_bam	-0.718240230482529	-1.72661103980165	0.0875579147733562
422	sod_rus_ses_ukr_gam_amh_sid_grk_uzb_aze_dyu_jav_xho_eng_ben_bsq_lit_hau_akn_mnd_guj_afr_cic_pol_dgb_dut_est_ven_tsn_hun_rom_heb_geo_scr_nor_bul_mol_anl_owc_ger_fin_yor_ind_svk_mao_jpn_knd_kor_cze_bos_moo_pan_bat_ctl_aeg_sun_cnt_glc_tsw_arw_amr_prs_alb_mcd_fre_qcu_krd_urd_slo_swt_tig_hin_mlt_por_tag_lat_igb_spa_zul_mly_tha_wly_tml_ewe_bem_azi_swe_ita_tur_fbf_vie_chh_swa_bam_lda	-0.409342174100093	-0.970452010752067	0.334338441210848
423	chh_lit_swa_ita_heb_tig_amr_slo_uzb_aze_cic_mao_tsn_guj_ctl_bsq_pol_hau_ewe_cnt_bos_krd_tsw_mol_igb_hin_hun_dyu_swt_fin_scr_anl_geo_rus_swe_spa_alb_sid_mlt_lat_est_fbf_jav_fre_bat_jpn_knd_kor_svk_afr_zul_prs_mly_ben_owc_ind_mnd_mcd_dgb_ukr_sod_eng_glc_pan_ger_qcu_cze_urd_grk_moo_aeg_rom_gam_arw_sun_dut_bam_bul_xho_tag_tha_wly_tml_bem_akn_tur_nor_por_azi_yor_vie_amh_ven_lda_ses	-0.0693265798580174	-0.163528418330113	0.870457247220627
424	chh_guj_dyu_alb_sod_wly_owc_grk_azi_tur_bam_mly_lda_hin_mcd_bsq_urd_amh_ses_cnt_dut_ben_swt_ita_cic_eng_hun_ven_akn_fin_rus_mlt_geo_bos_por_slo_mol_hau_amr_swe_est_xho_mao_spa_ind_jpn_knd_kor_rom_scr_igb_pan_tag_glc_anl_bat_mnd_lat_yor_ukr_gam_arw_nor_svk_krd_qcu_pol_fre_ctl_tsn_sid_cze_tig_afr_sun_ger_fbf_lit_zul_jav_tha_heb_tml_ewe_moo_aze_bul_prs_uzb_bem_vie_aeg_dgb_swa_tsw	-0.470219374717888	-1.1194765980071	0.265819835019713
425	sod_grk_tsw_guj_aeg_chh_amh_bos_aze_tur_cic_bat_ses_svk_krd_bsq_nor_amr_dyu_cnt_urd_por_akn_slo_yor_rom_est_dgb_xho_hun_mol_gam_geo_mcd_ger_prs_fre_tig_mlt_lit_fin_zul_tag_dut_mly_jpn_knd_kor_scr_rus_bam_glc_mao_afr_owc_ind_mnd_bul_tsn_ctl_sid_eng_arw_ukr_alb_qcu_cze_ita_pan_ven_wly_swe_anl_spa_sun_pol_fbf_lat_swt_jav_tha_heb_tml_lda_ewe_uzb_ben_hin_azi_igb_vie_hau_swa_moo_bem	-0.248211508615798	-0.586348066996209	0.559062133556632
426	sod_svk_bem_prs_heb_tig_anl_glc_aze_uzb_akn_jav_swa_nor_hin_bsq_scr_gam_bam_mnd_spa_alb_cic_dut_zul_lit_est_ven_dyu_fin_rus_wly_geo_ita_arw_pan_ger_owc_aeg_bul_hun_moo_mly_lat_tag_jpn_knd_kor_krd_afr_ses_bos_mao_pol_mlt_sun_cnt_ben_fbf_ukr_sid_fre_por_slo_cze_qcu_mcd_grk_swe_xho_amr_rom_amh_ctl_bat_mol_tsn_eng_igb_ind_tha_hau_tml_yor_tsw_tur_urd_guj_azi_dgb_vie_chh_lda_swt_ewe	0.342472563558993	0.806601908162039	0.421953793863663
427	gam_ita_bam_prs_hau_wly_heb_dut_uzb_aze_ses_sun_zul_ger_lat_bsq_grk_anl_akn_mnd_rus_slo_swa_afr_dgb_ben_fin_cic_moo_hun_guj_amr_geo_bul_scr_spa_nor_aeg_sod_pol_est_igb_mao_por_mly_jpn_tml_kor_pan_cze_swt_lit_bat_bos_chh_tag_cnt_rom_tsn_swe_owc_fre_arw_hin_eng_qcu_urd_krd_glc_fbf_tig_ctl_amh_ukr_ind_svk_tsw_mcd_bem_jav_tha_sid_knd_ven_yor_azi_alb_mol_tur_lda_vie_mlt_dyu_ewe_xho	-0.703414690041693	-1.68855613329849	0.0946550820764737
428	sid_rus_bam_guj_heb_anl_aeg_lat_azi_tur_xho_jav_fbf_dut_ger_bsq_scr_hau_igb_cnt_spa_ukr_bem_krd_lda_hin_est_zul_ewe_hun_grk_sod_geo_swe_ben_mol_mcd_chh_wly_prs_fin_tsw_mly_fre_sun_jpn_tml_kor_nor_slo_ses_rom_tag_afr_gam_mao_mnd_ita_yor_glc_tig_pol_alb_svk_bul_qcu_arw_urd_eng_cic_mlt_por_amr_ctl_ind_lit_ven_bos_swt_bat_tha_amh_knd_dyu_moo_uzb_pan_cze_aze_swa_vie_owc_dgb_akn_tsn	-0.445563641176237	-1.05785332869664	0.29286233512514
429	amh_ita_bem_pol_sod_tig_heb_urd_azi_aze_ses_sun_swa_rus_lit_bsq_svk_chh_tsw_cnt_spa_alb_zul_eng_moo_nor_fin_fbf_ven_hun_bul_sid_geo_prs_swe_ger_ben_gam_anl_bos_est_ewe_mly_por_tag_jpn_knd_kor_arw_mcd_cic_guj_bat_slo_owc_jav_mnd_grk_dgb_dut_hau_pan_cze_rom_fre_qcu_scr_krd_lat_yor_amr_ctl_mlt_glc_ind_ukr_igb_hin_xho_mao_tha_aeg_tml_dyu_akn_uzb_afr_mol_tur_lda_vie_wly_bam_swt_tsn	0.081854575184335	0.192550926073037	0.847730531621513
430	wly_glc_fbf_slo_sid_aeg_tig_grk_uzb_azi_ven_ind_xho_fre_rus_bsq_alb_gam_tsn_mnd_arw_mcd_moo_rom_tsw_bos_hun_bem_zul_est_lit_heb_geo_bul_ben_ukr_hin_amr_owc_ctl_fin_yor_mly_pan_jav_jpn_tml_kor_lat_nor_swa_ita_sun_por_hau_bat_cnt_swe_ses_urd_chh_cze_mol_krd_guj_qcu_svk_dut_afr_bam_anl_ger_mlt_prs_tag_pol_cic_spa_ewe_mao_tha_sod_knd_igb_dyu_aze_eng_scr_tur_akn_vie_amh_lda_dgb_swt	0.174901974825172	0.411758589737905	0.681463838650491
431	anl_pan_yor_guj_gam_sid_amh_dut_aze_azi_akn_mao_ses_ita_afr_bsq_ben_hau_bam_cnt_ctl_lat_tsn_glc_moo_prs_hun_swt_ewe_fin_rom_sod_geo_lit_scr_swe_por_owc_tig_hin_est_lda_mly_bul_sun_jpn_knd_kor_nor_mol_bem_cze_tag_bos_mlt_jav_mnd_ger_igb_svk_aeg_ukr_alb_rus_eng_qcu_arw_spa_pol_dyu_wly_krd_heb_urd_ind_fre_xho_grk_tsw_bat_tha_amr_tml_fbf_ven_tur_slo_mcd_uzb_zul_vie_chh_dgb_cic_swa	-0.186497226318412	-0.439965463883269	0.660982912560448
432	amr_rus_swt_mol_sod_owc_sid_nor_azi_tur_zul_bat_yor_por_ben_bsq_spa_tig_swa_mnd_glc_swe_ewe_ukr_tsw_krd_fin_igb_bam_hun_lat_chh_geo_mcd_fre_rom_scr_amh_hau_hin_est_tsn_mly_grk_ind_jpn_knd_kor_bul_lit_cic_cze_tag_ger_aeg_mao_cnt_prs_fbf_arw_gam_dut_alb_svk_ita_qcu_afr_pan_urd_xho_heb_bos_wly_guj_jav_ctl_dgb_pol_moo_sun_tha_mlt_tml_lda_akn_aze_eng_slo_uzb_ven_vie_anl_bem_ses_dyu	0.582952404481	1.38003180335195	0.170885455193494
433	owc_dut_zul_por_tig_hau_mlt_mcd_azi_uzb_swa_mly_xho_ita_ben_bsq_spa_wly_dyu_cnt_bul_fre_lda_prs_cic_eng_fin_fbf_tsn_hun_lit_sod_geo_urd_mol_rom_pol_chh_heb_scr_est_ven_bat_rus_jav_jpn_tml_kor_swe_ukr_ewe_hin_mao_svk_aeg_tag_mnd_alb_igb_lat_amh_glc_bos_grk_guj_qcu_cze_afr_ctl_akn_amr_krd_anl_arw_ind_slo_bam_pan_dgb_sun_tha_gam_knd_swt_bem_tur_nor_ger_aze_moo_vie_sid_ses_yor_tsw	0.776634273299945	1.85194985354367	0.0672055979916653
434	chh_cze_lda_mcd_mlt_amr_tig_krd_azi_uzb_fbf_ind_cic_grk_lit_bsq_por_gam_dyu_cnt_swe_ger_bem_ctl_tsw_ben_fin_moo_ses_hun_slo_sid_geo_urd_alb_pan_scr_aeg_sod_bos_est_zul_bat_rom_sun_jpn_knd_kor_nor_hin_dgb_ukr_tag_ita_anl_mly_mnd_spa_igb_lat_hau_mol_rus_fre_prs_qcu_glc_dut_eng_yor_heb_bul_owc_arw_mao_svk_tsn_pol_xho_jav_tha_amh_tml_swt_bam_tur_afr_guj_aze_ven_vie_wly_ewe_akn_swa	0.490412369006379	1.15813981548864	0.249772506719107
435	gam_spa_dyu_eng_wly_amr_anl_grk_aze_tur_tsn_jav_zul_ita_por_bsq_rus_mlt_ven_mnd_glc_afr_yor_prs_xho_ukr_fin_igb_swa_hun_mol_heb_geo_bul_ctl_ger_nor_aeg_hau_krd_est_lda_mao_mcd_tag_jpn_tml_kor_cze_lit_bam_arw_bat_rom_tig_mly_cnt_svk_swt_scr_owc_bos_slo_pol_ben_qcu_pan_fre_urd_cic_sid_dut_chh_guj_sun_alb_fbf_swe_bem_ind_tha_sod_knd_ewe_akn_azi_hin_lat_uzb_ses_vie_amh_tsw_dgb_moo	-0.758139708264923	-1.82196542229978	0.0716745157078042
436	sid_ctl_ven_rom_gam_owc_amh_hin_aze_uzb_dgb_ind_yor_rus_fre_bsq_lat_sod_ewe_cnt_lit_eng_swa_ger_igb_bos_est_tsn_swt_fin_arw_anl_geo_ita_urd_svk_ukr_chh_mlt_nor_hun_cic_bat_glc_tag_jpn_knd_kor_afr_bul_zul_cze_mao_alb_hau_mly_mnd_ben_tsw_dut_aeg_mcd_guj_prs_swe_qcu_mol_pan_grk_bem_amr_krd_heb_slo_jav_pol_akn_spa_moo_sun_tha_tig_tml_xho_ses_azi_scr_por_tur_lda_vie_wly_fbf_bam_dyu	0.16691627581815	0.393256900979066	0.695029809428583
437	amr_rom_tsw_svk_owc_heb_amh_grk_uzb_tur_moo_tag_swa_lat_pol_bsq_arw_hau_bem_mnd_pan_alb_lda_swe_zul_krd_fin_tsn_yor_est_scr_sid_geo_afr_glc_fre_slo_wly_tig_ita_hun_ses_mao_mol_sun_jpn_knd_kor_prs_guj_fbf_rus_mly_dut_mlt_jav_cnt_eng_ewe_ukr_chh_nor_por_ctl_bos_qcu_ger_urd_hin_cic_aeg_ben_sod_lit_ind_bul_dyu_mcd_dgb_bat_tha_gam_tml_bam_swt_aze_cze_spa_azi_xho_vie_anl_igb_ven_akn	0.219827995169573	0.517517613057045	0.606023682183908
438	sid_slo_bem_pan_sod_tig_amh_svk_uzb_aze_swa_mly_bam_arw_dut_bsq_ita_hau_swt_cnt_urd_bos_zul_glc_ven_hin_est_moo_fbf_fin_ukr_amr_geo_scr_por_pol_rom_owc_anl_krd_hun_dgb_jav_ctl_ind_jpn_tml_kor_cze_grk_tsn_nor_tag_lit_gam_mao_mnd_prs_akn_bul_wly_fre_swe_eng_rus_qcu_ben_mcd_alb_cic_mlt_spa_aeg_mol_sun_guj_lda_lat_dyu_bat_tha_chh_knd_ewe_ses_azi_afr_ger_tur_igb_vie_heb_yor_tsw_xho	0.271150519199588	0.637986384202999	0.525050345498757
439	mlt_dut_zul_pol_sod_gam_amr_nor_azi_uzb_dyu_mly_ses_slo_cze_bsq_guj_aeg_cic_cnt_ukr_eng_fbf_hin_dgb_rom_hun_igb_ven_fin_ita_owc_geo_pan_mol_lat_afr_chh_hau_krd_est_lda_sun_lit_bat_jpn_knd_kor_prs_svk_swa_mcd_mao_alb_heb_ind_mnd_arw_akn_glc_wly_bos_grk_ben_ger_qcu_urd_bul_spa_ewe_tig_ctl_amh_swe_tag_scr_bam_fre_tsn_jav_tha_anl_tml_yor_xho_tur_por_rus_aze_swt_vie_sid_tsw_bem_moo	-0.74018085788973	-1.77476343869984	0.0792089999226342
440	tig_por_ewe_slo_heb_anl_hau_dut_azi_tur_moo_mao_igb_glc_lat_bsq_ben_gam_yor_cnt_alb_krd_cic_mol_ses_rom_est_tsw_bem_fin_guj_aeg_geo_fre_lit_nor_eng_wly_sid_afr_hun_bam_mly_svk_ind_jpn_knd_kor_prs_rus_dyu_mcd_tag_spa_chh_jav_mnd_ger_swa_bul_sod_ita_ukr_ctl_arw_qcu_hin_scr_bos_lda_owc_grk_amr_cze_bat_swe_zul_pan_swt_sun_tha_amh_tml_dgb_akn_aze_pol_urd_uzb_xho_vie_mlt_ven_tsn_fbf	0.274171093566798	0.645803717782169	0.519996787004293
441	mlt_prs_moo_fre_heb_sid_amr_pan_azi_aze_ven_tag_swt_spa_hin_bsq_svk_owc_tsw_mnd_pol_eng_igb_nor_yor_lat_est_bam_cic_fin_lit_amh_geo_arw_por_mcd_ctl_anl_wly_swe_hun_fbf_mao_bos_ind_jpn_knd_kor_dut_ben_lda_bul_bat_cze_sod_sun_cnt_ita_tsn_afr_hau_guj_alb_scr_ukr_qcu_ger_mol_grk_dgb_gam_glc_chh_rus_jav_rom_zul_slo_dyu_mly_tha_tig_tml_ewe_swa_tur_urd_krd_uzb_bem_vie_aeg_xho_akn_ses	-0.685350168403462	-1.64360874712421	0.10363373116668
442	hau_ben_yor_grk_heb_sod_amr_rom_uzb_aze_cic_tag_tsn_mcd_arw_bsq_rus_wly_zul_mnd_guj_ger_dgb_slo_swa_alb_hun_ses_swt_est_swe_amh_geo_bul_cze_bos_dut_gam_tig_ukr_fin_xho_ind_fre_mly_jpn_tml_kor_glc_mol_moo_ita_bat_por_mlt_jav_cnt_lit_akn_nor_sid_ctl_scr_eng_pol_qcu_urd_svk_spa_bem_owc_afr_chh_hin_mao_krd_ewe_lat_lda_sun_tha_anl_knd_igb_ven_tur_prs_pan_azi_fbf_vie_aeg_bam_tsw_dyu	-0.356946180816125	-0.845931621665337	0.3997622175978
443	owc_slo_ses_krd_amh_wly_amr_dut_tur_aze_moo_bat_dgb_urd_ita_bsq_guj_chh_tsw_cnt_afr_ukr_fbf_spa_swt_mcd_hun_bam_igb_fin_hin_anl_geo_mol_arw_grk_prs_gam_sod_ctl_est_bem_mao_lat_jav_jpn_knd_kor_swe_alb_yor_rom_mly_eng_hau_sun_mnd_bul_cic_fre_heb_ben_glc_scr_nor_qcu_pan_por_rus_ewe_mlt_ger_sid_svk_tag_pol_akn_cze_swa_ind_tha_tig_tml_xho_lda_azi_lit_bos_uzb_zul_vie_aeg_tsn_ven_dyu	0.143014351491904	0.337133512688229	0.736775924311324
444	chh_pan_zul_mol_heb_amh_hau_pol_tur_aze_akn_mao_tsw_mcd_por_bsq_hin_amr_yor_mnd_scr_ctl_lda_eng_dyu_swe_hun_ven_xho_fin_svk_aeg_geo_prs_nor_bul_fre_sid_anl_ukr_est_cic_jav_bos_mly_jpn_tml_kor_spa_lit_swa_slo_sun_ita_gam_tag_cnt_cze_fbf_ben_wly_guj_urd_krd_rom_qcu_glc_arw_afr_ewe_tig_ger_owc_dut_ind_alb_swt_grk_bam_bat_tha_sod_knd_dgb_bem_azi_rus_lat_uzb_tsn_vie_mlt_moo_ses_igb	-0.673931852048297	-1.6135458602493	0.110014186329865
445	heb_por_moo_lat_chh_owc_amh_grk_uzb_azi_ewe_mao_dgb_lit_swe_bsq_ctl_mlt_swa_mnd_pan_afr_tsn_cze_dyu_eng_est_tsw_cic_hun_guj_aeg_geo_glc_mcd_ita_svk_sod_anl_ben_fin_zul_bat_fre_tag_jpn_tml_kor_alb_rus_akn_spa_ind_hin_tig_jav_cnt_bos_fbf_prs_gam_rom_dut_ger_mol_qcu_krd_slo_pol_bam_sid_bul_hau_arw_mly_nor_ses_urd_bem_sun_tha_wly_knd_yor_xho_tur_scr_ukr_aze_swt_vie_amr_ven_lda_igb	-1.14946774281293	-2.83145783357802	0.00567943610066149
446	wly_alb_fbf_pan_anl_amh_chh_mcd_uzb_azi_tsw_jav_akn_swe_ctl_bsq_hin_mlt_swt_mnd_guj_svk_dyu_arw_cic_fre_fin_dgb_xho_est_afr_tig_geo_rom_bos_mol_ukr_gam_sid_nor_hun_bem_sun_ita_bat_jpn_tml_kor_rus_krd_swa_lit_mao_slo_heb_mly_cnt_urd_ven_cze_hau_grk_lat_spa_ger_qcu_bul_glc_prs_yor_amr_ben_aeg_pol_ind_dut_zul_scr_tsn_tag_tha_sod_knd_moo_bam_tur_eng_por_aze_ses_vie_owc_ewe_igb_lda	1.14621642616791	2.75547588453316	0.00705177952602021
447	aeg_ger_dgb_por_chh_sod_amr_urd_uzb_tur_yor_sun_zul_slo_fre_bsq_hin_hau_tsn_cnt_pol_mcd_moo_bos_cic_ukr_hun_ses_bem_fin_eng_anl_geo_ben_lat_glc_pan_gam_amh_svk_est_bam_mly_nor_tag_jpn_tml_kor_guj_krd_xho_rus_ind_ctl_owc_bat_mnd_spa_swa_swe_heb_afr_mol_rom_arw_qcu_lit_ita_alb_dyu_mlt_bul_wly_cze_mao_scr_fbf_grk_ven_jav_tha_sid_knd_lda_swt_aze_dut_prs_azi_tsw_vie_tig_igb_ewe_akn	-0.649440624557475	-1.55465841110524	0.123424063938166
448	heb_bos_ven_pan_sid_owc_hau_lat_aze_azi_akn_mly_xho_mol_spa_bsq_por_tig_moo_mnd_eng_arw_swt_alb_swa_swe_fin_lda_bem_hun_bul_mlt_geo_slo_krd_glc_ger_amr_amh_afr_est_fbf_jav_cze_bat_jpn_knd_kor_fre_scr_igb_lit_tag_ukr_gam_mao_cnt_pol_zul_dut_aeg_hin_grk_urd_ben_qcu_rus_guj_svk_tsw_chh_ita_wly_mcd_sun_ctl_ses_nor_tsn_ind_tha_sod_tml_bam_dgb_tur_rom_prs_uzb_yor_vie_anl_ewe_cic_dyu	-0.868060530673769	-2.10612210448326	0.0378873950475684
449	chh_swe_tsn_pan_sod_amr_owc_urd_aze_uzb_yor_sun_igb_bul_rus_bsq_afr_anl_lda_mnd_mcd_por_ses_lit_xho_ita_est_bam_fbf_hun_scr_sid_geo_slo_hin_alb_dut_hau_tig_glc_fin_ewe_mly_prs_mao_jpn_knd_kor_cze_guj_swa_fre_bat_lat_wly_jav_cnt_ben_cic_rom_aeg_ger_arw_krd_ctl_qcu_bos_spa_mol_dgb_mlt_svk_heb_nor_tag_grk_tsw_ukr_bem_ind_tha_gam_tml_swt_dyu_tur_eng_pol_azi_ven_vie_amh_akn_zul_moo	0.604942365403031	1.43139681970628	0.155668540724202
450	owc_afr_ewe_ukr_amr_aeg_tig_pan_aze_azi_tsw_mao_bam_grk_rom_bsq_scr_sod_swt_mnd_bos_bul_dgb_lat_dyu_ben_est_yor_bem_fin_por_hau_geo_urd_mcd_ita_rus_mlt_anl_alb_hun_xho_jav_arw_ind_jpn_knd_kor_svk_guj_lda_krd_mly_hin_wly_tag_cnt_lit_fbf_mol_heb_cze_swe_glc_nor_qcu_dut_ctl_fre_swa_gam_prs_sid_slo_sun_spa_cic_pol_igb_bat_tha_chh_tml_moo_tsn_tur_ger_eng_uzb_ven_vie_amh_akn_zul_ses	0.257912415392902	0.607189053767283	0.545205096070817
451	chh_pol_cic_glc_hau_anl_mlt_rom_tur_aze_bem_mao_xho_guj_lit_bsq_hin_sod_akn_cnt_svk_ita_tsn_mol_lda_urd_est_zul_ven_fin_bul_tig_geo_cze_swe_bos_lat_gam_amr_krd_hun_ewe_mly_dut_tag_jpn_tml_kor_spa_pan_swa_slo_jav_prs_aeg_sun_mnd_rus_yor_arw_sid_grk_eng_scr_afr_qcu_fre_alb_por_igb_owc_ukr_heb_ben_bat_ctl_tsw_ger_dgb_ind_tha_amh_knd_bam_moo_azi_nor_mcd_uzb_ses_vie_wly_swt_fbf_dyu	-0.00190099422859109	-0.00447760257090512	0.996436992781942
452	mlt_eng_dgb_guj_wly_sod_sid_arw_aze_uzb_tsn_mao_yor_krd_rus_bsq_por_anl_ses_mnd_ger_dut_swa_fre_xho_urd_est_bem_lda_fin_lat_amr_geo_slo_lit_svk_pol_chh_gam_cze_hun_dyu_ind_ben_tag_jpn_knd_kor_grk_bul_fbf_glc_bat_ctl_heb_jav_cnt_afr_tsw_ukr_aeg_swe_nor_ita_rom_qcu_mcd_alb_prs_akn_tig_hin_owc_mol_mly_scr_bam_pan_cic_sun_tha_amh_tml_zul_ven_azi_spa_bos_tur_swt_vie_hau_moo_igb_ewe	0.353066282774719	0.832530557522778	0.407242365607554
453	hau_pol_ven_grk_heb_amr_mlt_eng_tur_azi_bam_mly_swt_ben_ukr_bsq_cze_tig_tsn_cnt_krd_lat_akn_ger_ses_por_est_swa_cic_hun_prs_sod_geo_mcd_bos_spa_ctl_sid_chh_glc_fin_igb_mao_dut_bat_jpn_knd_kor_urd_fre_dgb_nor_jav_rus_wly_sun_mnd_svk_moo_guj_anl_scr_pan_alb_mol_qcu_slo_swe_arw_zul_aeg_hin_owc_rom_ind_bul_lda_lit_xho_tag_tha_gam_tml_bem_fbf_uzb_afr_ita_aze_dyu_vie_amh_ewe_yor_tsw	0.0611642754259865	0.144181386320862	0.885669219488695
454	anl_bul_tsn_mcd_owc_amr_mlt_pan_azi_uzb_tsw_mly_moo_nor_spa_bsq_guj_amh_dgb_cnt_krd_glc_yor_svk_cic_swe_hun_zul_igb_fin_bos_sid_geo_hin_rus_mol_dut_wly_aeg_ger_est_fbf_ind_urd_tag_jpn_knd_kor_ukr_grk_bem_arw_bat_slo_chh_sun_mnd_prs_xho_ita_heb_alb_fre_ctl_scr_qcu_eng_por_afr_bam_sod_pol_tig_cze_mao_lit_akn_rom_ven_jav_tha_hau_tml_lda_swt_aze_ben_lat_tur_ewe_vie_gam_dyu_swa_ses	-0.478565294140936	-1.13637158129868	0.258720845217053
455	wly_slo_fbf_spa_hau_owc_sid_grk_uzb_azi_xho_tag_swt_cze_urd_bsq_pan_anl_zul_cnt_ukr_prs_lda_alb_tsw_glc_hun_ses_tsn_fin_mcd_mlt_geo_svk_lat_fre_por_amr_heb_bos_est_bam_mly_dut_bat_jpn_knd_kor_krd_scr_moo_ger_ind_pol_gam_sun_mnd_mol_ewe_nor_aeg_swe_rom_ctl_afr_qcu_arw_guj_hin_dgb_tig_bul_sod_lit_mao_ben_ven_rus_bem_jav_tha_amh_tml_dyu_swa_aze_eng_ita_tur_akn_vie_chh_yor_igb_cic	0.00971268154262484	0.0229058382295567	0.981774458918038
456	sid_grk_tsn_rus_sod_gam_anl_urd_uzb_tur_cic_mao_swa_prs_lat_bsq_hin_wly_ewe_mnd_spa_ben_fbf_swe_ven_lit_hun_lda_tsw_est_scr_mlt_geo_krd_glc_por_eng_tig_amh_nor_fin_moo_sun_fre_tag_jpn_knd_kor_ger_rom_zul_alb_ind_bul_chh_jav_cnt_arw_bam_cze_owc_dut_guj_ctl_ita_qcu_mcd_slo_mol_igb_aeg_pol_amr_svk_bat_pan_bem_afr_dgb_mly_tha_hau_tml_swt_yor_azi_ukr_bos_aze_ses_vie_heb_xho_akn_dyu	-0.278582912490814	-0.659198859263837	0.511397051907197
457	aeg_swe_bem_lit_anl_gam_hau_eng_tur_azi_swa_ind_ewe_bul_rom_bsq_spa_mlt_swt_mnd_ita_lat_bam_mol_akn_alb_est_igb_cic_fin_fre_heb_geo_ger_ben_scr_afr_amh_owc_guj_hun_dyu_bat_grk_jav_jpn_knd_kor_ukr_bos_lda_nor_mly_mcd_sod_tag_cnt_svk_moo_por_sid_rus_prs_ctl_pol_qcu_hin_arw_krd_ven_wly_urd_tig_cze_sun_pan_zul_dut_fbf_mao_tha_amr_tml_yor_tsw_aze_slo_glc_uzb_xho_vie_chh_dgb_ses_tsn	-0.258478489612329	-0.611715640999949	0.542218455771144
458	amr_ctl_fbf_arw_wly_anl_tig_scr_uzb_tur_dyu_mly_akn_slo_glc_bsq_rus_heb_ven_cnt_ita_alb_xho_hin_tsn_nor_hun_ses_bam_fin_pan_amh_geo_ben_por_lit_eng_sid_hau_bos_est_swa_sun_spa_mao_jpn_tml_kor_pol_guj_zul_lat_jav_urd_gam_tag_mnd_mol_moo_krd_aeg_mcd_afr_cze_ukr_qcu_prs_fre_dut_bem_owc_svk_mlt_swe_bat_bul_ewe_rom_swt_ind_tha_chh_knd_lda_cic_aze_ger_grk_azi_dgb_vie_sod_tsw_igb_yor	-0.277565787884608	-0.656193039114453	0.513320212563689
459	mlt_lit_bam_ukr_aeg_gam_owc_dut_uzb_azi_fbf_bat_swa_pol_krd_bsq_bul_amh_cic_cnt_glc_fre_xho_slo_ses_nor_hun_bem_ven_fin_ita_chh_geo_lat_ben_por_urd_wly_amr_rom_est_yor_tag_mcd_jav_jpn_knd_kor_eng_ger_zul_bos_ind_grk_sod_mly_mnd_prs_igb_guj_tig_swe_hin_ctl_spa_qcu_svk_pan_mol_ewe_sid_cze_hau_afr_sun_arw_swt_alb_akn_mao_tha_heb_tml_dgb_lda_aze_scr_rus_tur_moo_vie_anl_dyu_tsw_tsn	-0.159706830121259	-0.377091810031632	0.706964480805754
460	sid_lat_bam_fre_anl_mlt_chh_mol_aze_azi_dgb_jav_fbf_bul_afr_bsq_nor_amr_tsn_cnt_dut_ctl_tsw_alb_cic_urd_fin_ewe_dyu_hun_mcd_wly_geo_rom_slo_prs_swe_aeg_tig_glc_est_ven_tag_pol_mao_jpn_knd_kor_spa_ben_zul_arw_mly_ukr_sod_bat_mnd_rus_bem_grk_amh_ita_ger_por_cze_qcu_krd_svk_bos_moo_heb_scr_hau_hin_sun_guj_igb_eng_swt_ind_tha_owc_tml_swa_akn_tur_lit_pan_uzb_ses_vie_gam_xho_lda_yor	-0.265483586391669	-0.627866121935727	0.531630385331319
461	mlt_rus_dgb_prs_heb_sid_aeg_rom_uzb_aze_fbf_jav_dyu_ita_cze_bsq_bul_sod_swa_mnd_eng_pol_swt_ctl_zul_afr_est_ses_tsn_fin_alb_wly_geo_swe_grk_spa_svk_amh_hau_urd_hun_akn_ind_fre_sun_jpn_knd_kor_scr_arw_yor_ukr_mly_glc_gam_mao_cnt_pan_tsw_ger_tig_slo_hin_krd_ben_qcu_dut_nor_lat_cic_owc_mcd_anl_lit_tag_por_igb_bos_ewe_bat_tha_amr_tml_ven_moo_azi_guj_mol_tur_bem_vie_chh_lda_bam_xho	-0.502909385609297	-1.19580430211291	0.234813019036808
462	sod_mol_lda_lit_hau_chh_wly_rom_uzb_tur_dgb_sun_dyu_ctl_pan_bsq_alb_tig_ven_cnt_grk_prs_moo_krd_tsw_ita_fin_ses_akn_est_guj_amh_geo_slo_ger_svk_ben_amr_owc_arw_hun_bem_bat_swe_ind_jpn_knd_kor_rus_urd_xho_fre_mao_glc_anl_tag_mnd_cze_igb_pol_heb_afr_nor_ukr_bos_qcu_mcd_spa_eng_zul_mlt_lat_gam_scr_jav_por_cic_dut_swt_mly_tha_sid_tml_swa_bam_azi_bul_hin_aze_yor_vie_aeg_ewe_tsn_fbf	0.322147477831477	0.7594006530757	0.449533536448318
463	chh_lat_ewe_ukr_wly_amh_amr_ctl_tur_azi_ven_jav_dyu_swe_bul_bsq_hin_mlt_fbf_cnt_svk_pan_dgb_afr_akn_rom_fin_tsn_ses_hun_mcd_sod_geo_prs_guj_spa_grk_aeg_anl_glc_est_yor_ind_dut_tag_jpn_knd_kor_nor_krd_moo_eng_sun_lit_heb_bat_mnd_mol_igb_scr_tig_fre_pol_ger_cze_qcu_ben_urd_arw_swa_gam_bos_owc_alb_mly_ita_bam_rus_xho_mao_tha_sid_tml_bem_zul_uzb_slo_por_aze_swt_vie_hau_cic_lda_tsw	-0.735654526610992	-1.76598104207027	0.0806807066917712
464	tig_nor_yor_alb_sod_amh_owc_fre_uzb_tur_dgb_mao_ses_grk_ita_bsq_lit_aeg_bam_cnt_spa_arw_swt_bos_lda_krd_hun_fbf_ven_est_mcd_chh_geo_por_ctl_pan_svk_sid_wly_dut_fin_igb_jav_scr_tag_jpn_knd_kor_ukr_afr_tsn_glc_bat_swe_heb_sun_mnd_hin_cic_pol_gam_rus_cze_prs_bul_qcu_guj_slo_lat_bem_anl_mol_mlt_ger_mly_rom_zul_ben_akn_ind_tha_hau_tml_moo_xho_azi_eng_urd_aze_dyu_vie_amr_tsw_swa_ewe	-0.23953200298597	-0.566767506346208	0.572237515716408
465	amr_pol_akn_ctl_aeg_wly_gam_ben_tur_uzb_bem_mly_swa_swe_dut_bsq_slo_hau_ewe_mnd_mol_fre_ven_ita_dyu_bul_hun_zul_tsw_est_mcd_sid_geo_urd_afr_guj_alb_owc_sod_ukr_fin_swt_sun_spa_tag_jpn_tml_kor_por_pan_igb_hin_ind_bos_chh_mao_cnt_lat_tsn_glc_amh_svk_rus_scr_eng_qcu_grk_prs_krd_dgb_heb_rom_anl_nor_jav_cze_bam_arw_fbf_bat_tha_mlt_knd_xho_cic_azi_ger_lit_aze_yor_vie_tig_lda_moo_ses	-0.00269829640644885	-0.00635002905805231	0.994947045491753
466	anl_urd_ewe_glc_heb_tig_mlt_pan_azi_uzb_xho_mly_igb_spa_hin_bsq_lit_aeg_lda_mnd_guj_por_swt_cze_cic_prs_fin_moo_swa_est_ukr_sod_geo_ctl_nor_pol_arw_wly_sid_slo_hun_akn_bat_swe_ind_jpn_tml_kor_afr_ita_ses_alb_jav_rus_chh_tag_cnt_rom_dyu_ben_owc_mol_lat_dut_bul_qcu_krd_scr_mcd_bem_gam_fre_amr_bos_mao_svk_dgb_eng_ven_sun_tha_hau_knd_fbf_bam_aze_ger_grk_tur_zul_vie_amh_tsn_tsw_yor	-0.285314834830948	-0.674175670577937	0.501871975037014
467	owc_cze_cic_spa_wly_chh_mlt_mcd_azi_aze_tsw_mao_lda_mol_pan_bsq_ctl_aeg_tsn_mnd_grk_rus_ven_hin_dgb_ita_fin_bam_akn_hun_glc_tig_geo_arw_prs_ben_krd_sid_heb_swe_est_swt_jav_nor_sun_jpn_knd_kor_ger_slo_dyu_lit_bat_ukr_amr_mly_cnt_svk_yor_alb_anl_por_bos_rom_urd_qcu_fre_eng_dut_igb_gam_pol_hau_afr_tag_guj_ewe_scr_ses_ind_tha_sod_tml_moo_zul_uzb_lat_bul_tur_xho_vie_amh_bem_swa_fbf	-0.0684133024983019	-0.161157290137618	0.872319093763827
468	heb_afr_bam_alb_hau_tig_mlt_lat_azi_tur_ewe_jav_tsn_arw_nor_bsq_fre_aeg_tsw_cnt_mol_bos_lda_prs_ven_guj_est_swa_yor_hun_urd_sod_geo_bul_lit_glc_dut_sid_amr_spa_fin_bem_bat_cze_tag_jpn_tml_kor_ben_grk_dgb_swe_mly_hin_amh_mao_mnd_krd_moo_ctl_wly_eng_rom_ita_pan_qcu_ger_svk_scr_ses_chh_mcd_owc_ukr_sun_rus_fbf_slo_cic_ind_tha_anl_knd_xho_swt_aze_por_pol_uzb_akn_vie_gam_igb_zul_dyu	-0.750593189876135	-1.80550127362724	0.0742318314169152
469	heb_urd_igb_mcd_tig_amr_aeg_rom_tur_azi_tsn_sun_ven_dut_slo_bsq_spa_amh_swt_mnd_prs_svk_yor_ben_cic_pol_fin_bam_ses_est_alb_anl_geo_cze_krd_bul_guj_gam_hau_lit_hun_ewe_jav_hin_tag_jpn_knd_kor_scr_nor_fbf_por_ind_lat_mlt_mly_cnt_glc_bem_bos_wly_ukr_fre_ger_arw_qcu_afr_grk_pan_swa_chh_mol_sod_ctl_mao_ita_moo_swe_tsw_bat_tha_sid_tml_lda_xho_uzb_rus_eng_aze_akn_vie_owc_dgb_zul_dyu	-0.486693331860544	-1.15838813303391	0.249671713394726
470	amr_scr_tsw_alb_hau_sid_owc_grk_aze_azi_swt_mly_igb_eng_ukr_bsq_lit_wly_yor_mnd_afr_mcd_zul_lat_dgb_pol_fin_cic_xho_est_krd_aeg_geo_ctl_svk_guj_pan_amh_mlt_dut_hun_swa_ind_ger_tag_jpn_knd_kor_bos_mol_ewe_cze_sun_ita_chh_jav_cnt_bul_ses_ben_tig_spa_arw_slo_rus_qcu_rom_urd_por_lda_anl_nor_heb_fre_bat_glc_dyu_swe_tsn_mao_tha_gam_tml_bam_fbf_tur_prs_hin_uzb_moo_vie_sod_akn_bem_ven	-0.186922313581981	-0.441443816282376	0.659916397328513
471	chh_lit_lda_pol_sod_wly_tig_scr_azi_aze_ses_tag_akn_ita_mcd_bsq_urd_amr_swt_mnd_fre_cze_bem_dut_yor_glc_hun_xho_moo_est_grk_owc_geo_prs_nor_spa_arw_heb_hau_rom_fin_ewe_jav_ger_sun_jpn_tml_kor_pan_eng_tsn_por_mao_mol_amh_bat_cnt_rus_dyu_hin_mlt_bos_afr_swe_krd_qcu_slo_ctl_alb_cic_gam_svk_anl_guj_mly_ukr_ven_lat_igb_ind_tha_sid_knd_dgb_zul_uzb_bul_ben_tur_tsw_vie_aeg_swa_bam_fbf	0.0162932101240391	0.0383987032704311	0.969452102636274
472	amr_pan_ewe_mol_heb_sod_tig_rus_uzb_tur_bem_jav_dyu_lat_ukr_bsq_bul_anl_swa_mnd_nor_cze_igb_ctl_ven_pol_hun_xho_akn_est_urd_gam_geo_svk_ben_dut_bos_chh_amh_alb_fin_ses_bat_afr_sun_jpn_knd_kor_slo_mcd_moo_por_mao_swe_aeg_ind_cnt_guj_tsw_krd_sid_prs_spa_scr_grk_qcu_glc_fre_arw_zul_owc_lit_wly_ita_tag_ger_fbf_rom_yor_mly_tha_hau_tml_lda_cic_aze_hin_eng_azi_bam_vie_mlt_swt_tsn_dgb	-0.276468983415012	-0.652763095971152	0.515519398467251
473	amh_ben_tsn_ger_wly_sid_tig_mcd_azi_uzb_moo_tag_ven_urd_lit_bsq_nor_heb_ses_mnd_pan_scr_lda_hin_xho_guj_hun_fbf_zul_fin_por_chh_geo_grk_lat_rom_rus_anl_hau_svk_est_yor_sun_ita_ind_jpn_tml_kor_bos_fre_bem_pol_mao_afr_amr_jav_cnt_alb_dyu_cze_owc_bul_dut_swe_ctl_qcu_slo_mol_ukr_swt_aeg_prs_sod_krd_bat_spa_dgb_glc_tsw_mly_tha_mlt_knd_bam_igb_aze_arw_eng_tur_ewe_vie_gam_swa_akn_cic	-0.317890752227425	-0.753217937927732	0.45322154117922
474	gam_guj_dyu_glc_wly_heb_aeg_fre_azi_tur_yor_bat_dgb_lat_ben_bsq_arw_amh_bem_mnd_rom_ita_igb_ukr_ven_spa_hun_bam_swa_est_grk_sod_geo_cze_por_slo_mol_tig_chh_mcd_fin_lda_tag_pan_jav_jpn_tml_kor_swe_bos_xho_ger_mly_dut_hau_sun_cnt_urd_ses_eng_amr_krd_afr_rus_pol_qcu_bul_prs_hin_cic_sid_alb_mlt_scr_mao_ctl_tsw_svk_swt_ind_tha_anl_knd_moo_ewe_aze_nor_lit_uzb_akn_vie_owc_tsn_zul_fbf	0.29450583978356	0.694058745027009	0.4893754635116
475	amr_ukr_tsn_urd_hau_sod_heb_hin_azi_uzb_ses_sun_fbf_mol_nor_bsq_krd_aeg_ewe_mnd_ctl_lat_swa_pol_xho_bos_fin_bam_swt_est_dut_tig_geo_fre_arw_grk_afr_chh_wly_por_hun_dgb_mao_pan_bat_jpn_tml_kor_bul_rus_tsw_prs_tag_rom_gam_mly_cnt_ita_cic_ben_mlt_scr_guj_spa_swe_qcu_svk_slo_ger_lda_anl_eng_owc_cze_ind_lit_yor_alb_akn_jav_tha_sid_knd_zul_igb_aze_glc_mcd_tur_dyu_vie_amh_ven_bem_moo	-0.229315075582626	-0.54119204570371	0.589669272479868
476	owc_krd_dgb_mol_chh_wly_mlt_eng_uzb_azi_igb_tag_cic_hin_nor_bsq_bul_heb_tsn_mnd_rom_dut_bem_guj_akn_fre_est_dyu_swt_hun_bos_gam_geo_lat_swe_ita_spa_sod_amh_rus_fin_bam_bat_slo_mao_jpn_tml_kor_arw_cze_moo_ben_jav_alb_amr_sun_cnt_mcd_ses_grk_aeg_lit_por_ger_svk_qcu_scr_pan_pol_zul_anl_afr_tig_glc_ind_prs_lda_ukr_fbf_mly_tha_sid_knd_ewe_ven_tur_urd_ctl_aze_xho_vie_hau_yor_tsw_swa	0.409753322476454	0.968264249847965	0.335423791334842
477	owc_lit_ven_ctl_sod_amh_aeg_pol_uzb_azi_bam_mly_bem_lat_afr_bsq_guj_tig_ewe_cnt_ben_bos_igb_rom_lda_ukr_fin_fbf_akn_est_spa_wly_geo_alb_mcd_slo_fre_mlt_heb_pan_hun_swa_mao_ita_sun_jpn_knd_kor_arw_swe_moo_grk_ind_cze_amr_jav_mnd_svk_swt_mol_sid_eng_urd_glc_krd_qcu_scr_prs_rus_zul_chh_dut_anl_bul_bat_nor_ses_ger_dyu_tag_tha_gam_tml_tsn_dgb_tur_hin_por_aze_yor_vie_hau_xho_tsw_cic	-0.626302249746698	-1.49788855292291	0.137548798029721
478	amr_slo_lda_pan_wly_heb_owc_mol_tur_aze_bam_mao_xho_bos_afr_bsq_ita_mlt_swt_mnd_glc_ukr_fbf_grk_yor_alb_est_ses_tsn_hun_urd_sod_geo_guj_pol_ben_dut_amh_gam_scr_fin_moo_bat_bul_ind_jpn_tml_kor_rom_prs_cic_hin_mly_svk_sid_jav_cnt_cze_akn_ger_chh_mcd_arw_por_swe_qcu_nor_krd_eng_swa_tig_ctl_anl_fre_tag_lit_dyu_lat_ven_sun_tha_hau_knd_ewe_dgb_azi_spa_rus_uzb_igb_vie_aeg_zul_bem_tsw	-0.662302369666089	-1.58941130693256	0.115361517614303
479	sid_ita_zul_guj_aeg_tig_owc_scr_tur_azi_xho_bat_ven_hin_eng_bsq_lat_heb_lda_mnd_urd_cze_swa_ukr_tsn_alb_fin_dgb_akn_hun_ctl_mlt_geo_ben_afr_spa_bul_anl_amh_por_est_fbf_ind_mol_mao_jpn_knd_kor_bos_fre_swt_rom_mly_swe_hau_sun_cnt_mcd_ewe_lit_chh_arw_glc_slo_krd_qcu_prs_nor_pol_igb_wly_rus_gam_dut_jav_pan_bem_ger_bam_tag_tha_amr_tml_tsw_moo_uzb_svk_grk_aze_cic_vie_sod_ses_yor_dyu	-0.374934880223369	-0.889698592608705	0.375923430964496
480	sod_ukr_tsw_dut_amh_anl_hau_hin_aze_uzb_dyu_ind_lda_mol_por_bsq_eng_wly_cic_cnt_glc_pol_bem_urd_moo_rom_est_tsn_yor_fin_swe_owc_geo_bos_fre_grk_slo_gam_heb_krd_hun_swa_jav_ger_sun_jpn_knd_kor_pan_scr_ewe_rus_mao_arw_mlt_tag_mnd_guj_akn_lit_chh_bul_ita_ben_mcd_qcu_spa_ctl_nor_igb_tig_alb_sid_lat_mly_prs_fbf_afr_zul_bat_tha_amr_tml_ses_swt_azi_cze_svk_tur_dgb_vie_aeg_ven_xho_bam	-0.494532471724548	-1.17466013902853	0.243129677727296
481	sid_pan_xho_hin_aeg_gam_anl_slo_tur_azi_ven_mao_dgb_ctl_ger_bsq_svk_tig_moo_mnd_lit_bul_bam_krd_zul_mcd_fin_igb_ses_est_scr_mlt_geo_rus_ben_lat_afr_chh_amr_swe_hun_yor_mly_cze_sun_jpn_knd_kor_prs_dut_swa_alb_tag_guj_heb_jav_cnt_bos_ewe_arw_wly_grk_urd_rom_fre_qcu_pol_mol_spa_dyu_owc_glc_amh_ita_ind_por_tsn_ukr_fbf_bat_tha_sod_tml_swt_tsw_uzb_nor_eng_aze_akn_vie_hau_lda_bem_cic	0.665888275862146	1.58293850855903	0.116830433645252
482	aeg_mcd_lda_swe_tig_amr_wly_urd_aze_tur_swa_mly_fbf_ger_cze_bsq_hin_owc_dgb_cnt_ita_arw_ven_ben_cic_alb_fin_bem_moo_est_svk_heb_geo_ctl_mol_rus_bul_sid_chh_por_hun_ewe_tag_grk_ind_jpn_tml_kor_krd_fre_yor_lat_bat_eng_gam_mao_mnd_pol_tsn_ukr_hau_nor_spa_glc_afr_qcu_scr_dut_rom_akn_anl_bos_sod_slo_jav_lit_ses_prs_tsw_sun_tha_mlt_knd_dyu_swt_uzb_guj_pan_azi_bam_vie_amh_igb_xho_zul	-0.165363925564168	-0.390260290656357	0.697236520852429
483	aeg_slo_zul_ctl_heb_sod_gam_eng_azi_uzb_igb_mly_akn_svk_afr_bsq_urd_anl_fbf_cnt_rom_nor_moo_pan_ewe_hin_est_yor_lda_fin_scr_wly_geo_ita_ukr_fre_bos_sid_chh_guj_hun_tsw_ind_krd_bat_jpn_tml_kor_rus_lat_ses_arw_mao_spa_mlt_jav_mnd_lit_swa_dut_tig_alb_swe_mcd_por_qcu_cze_ben_mol_cic_hau_prs_amr_glc_tag_pol_dgb_bul_swt_sun_tha_amh_knd_ven_bam_tur_grk_ger_aze_dyu_vie_owc_bem_xho_tsn	0.664768528448643	1.57308563991803	0.119095022742049
484	tig_mol_swa_por_mlt_amh_gam_arw_tur_aze_xho_jav_ses_bos_pol_bsq_ukr_sod_tsw_cnt_dut_scr_bam_alb_ewe_urd_est_dgb_tsn_hun_krd_sid_geo_ita_eng_rom_ger_amr_anl_bul_fin_dyu_bat_rus_mao_jpn_knd_kor_hin_pan_ven_afr_ind_prs_heb_sun_mnd_fre_swt_svk_wly_lat_swe_glc_lit_qcu_ctl_cze_grk_cic_owc_mcd_aeg_slo_mly_guj_moo_spa_fbf_tag_tha_chh_tml_lda_yor_azi_nor_ben_uzb_zul_vie_hau_akn_bem_igb	-0.424751058334101	-1.00816046591381	0.315993312855887
485	anl_lat_ses_eng_amh_sod_owc_ctl_azi_uzb_bam_jav_zul_swe_nor_bsq_urd_sid_swa_cnt_bul_rus_dgb_grk_ven_slo_fin_moo_lda_hun_scr_mlt_geo_ita_svk_fre_rom_wly_hau_krd_est_tsw_mao_guj_bat_jpn_tml_kor_hin_por_yor_prs_tag_pol_gam_mly_mnd_ben_akn_ger_aeg_bos_arw_ukr_mcd_qcu_afr_mol_spa_fbf_tig_glc_heb_lit_ind_cze_dyu_pan_tsn_sun_tha_chh_knd_xho_bem_tur_alb_dut_aze_igb_vie_amr_cic_swt_ewe	-0.061043113915702	-0.143865500338633	0.885917962462178
486	gam_alb_zul_mol_aeg_mlt_hau_grk_aze_tur_tsn_ind_ses_lat_bos_bsq_por_amh_ven_cnt_cze_ger_tsw_nor_dgb_prs_fin_swt_igb_est_slo_sid_geo_swe_ukr_bul_ben_owc_wly_glc_hun_cic_mly_pan_jav_jpn_tml_kor_spa_fre_dyu_scr_sun_svk_amr_mao_mnd_krd_akn_rus_chh_pol_lit_afr_ctl_qcu_guj_urd_hin_swa_tig_ita_sod_mcd_tag_eng_bem_dut_xho_bat_tha_anl_knd_yor_fbf_uzb_arw_rom_azi_moo_vie_heb_lda_ewe_bam	0.0902364883388262	0.212222811766	0.832397651702178
487	hau_afr_dyu_prs_owc_gam_sid_ita_aze_azi_bam_tag_tsw_ger_mol_bsq_mcd_anl_swa_mnd_pan_lit_ven_rom_igb_scr_est_moo_bem_hun_alb_amr_geo_krd_grk_dut_fre_heb_chh_spa_fin_zul_ind_slo_mly_jpn_tml_kor_hin_bos_swt_lat_jav_ukr_aeg_bat_cnt_bul_fbf_svk_wly_pol_nor_ben_eng_qcu_guj_por_swe_lda_tig_urd_amh_arw_sun_ctl_dgb_cze_tsn_mao_tha_mlt_knd_cic_akn_uzb_glc_rus_tur_ses_vie_sod_yor_xho_ewe	-0.231689727729997	-0.547320980613078	0.585469299108563
488	mlt_ben_zul_mol_amr_amh_sid_urd_azi_aze_igb_mao_fbf_ita_lat_bsq_svk_wly_dyu_cnt_alb_afr_ven_swe_bem_glc_fin_tsw_akn_hun_ctl_tig_geo_mcd_lit_ukr_pol_heb_anl_spa_est_tsn_jav_prs_ind_jpn_knd_kor_dut_rom_swa_fre_sun_hin_chh_bat_mnd_cze_xho_grk_gam_bos_rus_bul_nor_qcu_arw_ger_slo_dgb_aeg_eng_sod_krd_tag_guj_cic_por_yor_mly_tha_hau_tml_ses_ewe_uzb_scr_pan_tur_lda_vie_owc_bam_moo_swt	-0.55710588763869	-1.32768464899661	0.187532031766691
489	anl_urd_yor_slo_aeg_amh_chh_ctl_aze_uzb_cic_jav_bam_pol_grk_bsq_guj_tig_zul_mnd_ger_ukr_xho_fre_swa_eng_est_ven_dgb_fin_cze_owc_geo_mol_arw_hin_rus_sod_gam_mcd_hun_fbf_tag_swe_bat_jpn_tml_kor_lat_dut_tsw_nor_mly_svk_wly_mao_cnt_scr_lda_bos_heb_bul_afr_pan_rom_qcu_por_ben_prs_igb_hau_alb_sid_ita_ind_spa_dyu_glc_akn_sun_tha_amr_knd_bem_ses_tur_krd_lit_azi_ewe_vie_mlt_swt_moo_tsn	-0.170641047703358	-0.402782316420555	0.688032767620687
490	hau_urd_swt_alb_gam_aeg_anl_ger_aze_azi_bam_tag_swa_guj_nor_bsq_hin_mlt_moo_mnd_afr_rom_igb_bul_tsn_rus_est_cic_fbf_fin_bos_tig_geo_swe_cze_fre_ita_heb_sod_eng_hun_dgb_sun_spa_mly_jpn_knd_kor_lat_krd_akn_prs_ind_ukr_amr_mao_cnt_glc_lda_grk_chh_lit_pol_mcd_ctl_qcu_arw_dut_mol_dyu_wly_scr_owc_por_jav_pan_ewe_svk_bem_bat_tha_sid_tml_ven_xho_uzb_ben_slo_tur_yor_vie_amh_ses_tsw_zul	-0.427774193461488	-1.0148160817758	0.312826422438099
491	wly_mcd_igb_scr_aeg_chh_sid_krd_azi_uzb_swa_jav_fbf_prs_eng_bsq_dut_tig_ewe_mnd_por_urd_ven_swe_xho_arw_fin_akn_dgb_est_nor_owc_geo_pan_ger_ita_ben_mlt_anl_fre_hun_bem_sun_spa_bat_jpn_knd_kor_cze_pol_lda_rom_mao_slo_heb_mly_cnt_svk_swt_mol_hau_hin_afr_ctl_bos_qcu_alb_grk_lit_moo_amh_lat_amr_ukr_ind_bul_yor_glc_cic_tag_tha_sod_tml_tsw_bam_tur_rus_guj_aze_dyu_vie_gam_ses_zul_tsn	0.595887128019409	1.41111620590863	0.161546954712868
492	mlt_guj_ses_ben_owc_aeg_chh_ger_tur_aze_ven_mly_fbf_por_glc_bsq_rom_amh_swt_mnd_rus_dut_moo_pan_swa_urd_est_lda_tsn_hun_hin_amr_geo_spa_eng_ita_svk_heb_tig_slo_fin_dyu_tag_mol_mao_jpn_tml_kor_ctl_afr_igb_bos_jav_lit_wly_bat_cnt_arw_bam_grk_gam_pol_prs_cze_alb_qcu_mcd_lat_scr_bem_anl_fre_sod_bul_sun_nor_akn_swe_zul_ind_tha_hau_knd_ewe_dgb_azi_krd_ukr_uzb_tsw_vie_sid_cic_yor_xho	-0.186984443181357	-0.441759672378175	0.659688622869709
493	owc_slo_fbf_prs_mlt_gam_hau_fre_aze_azi_dyu_tag_zul_mcd_rus_bsq_mol_amh_ven_mnd_rom_lit_cic_bul_swa_hin_fin_xho_moo_hun_pol_aeg_geo_dut_urd_ger_alb_anl_amr_arw_est_ewe_jav_nor_ind_jpn_knd_kor_pan_krd_tsn_ukr_mao_guj_sod_bat_cnt_spa_bem_glc_chh_lat_cze_bos_afr_qcu_grk_svk_scr_bam_heb_ita_tig_por_sun_eng_yor_ctl_ses_mly_tha_sid_tml_akn_swt_uzb_ben_swe_tur_igb_vie_wly_dgb_tsw_lda	-0.500981060931383	-1.19444544004127	0.235341269013282
494	gam_pol_moo_bul_sod_hau_tig_ben_tur_aze_tsw_sun_igb_glc_prs_bsq_guj_heb_swt_cnt_fre_nor_fbf_svk_ses_pan_est_bam_yor_fin_mcd_amr_geo_krd_swe_grk_dut_aeg_amh_cze_hun_bem_bat_lit_mly_jpn_tml_kor_lat_scr_zul_afr_ind_ita_owc_jav_mnd_rus_dyu_ger_wly_urd_spa_eng_alb_qcu_ukr_hin_ctl_lda_anl_slo_mlt_arw_tag_mol_ven_por_dgb_mao_tha_chh_knd_swa_cic_uzb_rom_bos_azi_akn_vie_sid_tsn_ewe_xho	-0.12140887222351	-0.286789752704128	0.774911276924289
495	sod_lit_ven_krd_heb_wly_anl_prs_tur_uzb_ses_mao_fbf_fre_pol_bsq_cze_owc_zul_cnt_arw_nor_bam_bos_akn_guj_est_xho_lda_hun_bul_sid_geo_hin_ctl_grk_swe_aeg_chh_rus_fin_cic_bat_ukr_tag_jpn_tml_kor_spa_glc_ewe_eng_ind_afr_amr_sun_mnd_pan_swt_rom_amh_lat_alb_dut_por_qcu_mcd_urd_ger_dyu_tig_mol_gam_scr_jav_ben_dgb_slo_igb_mly_tha_hau_knd_yor_tsn_aze_svk_ita_azi_moo_vie_mlt_tsw_swa_bem	-0.699488246916619	-1.67981244266469	0.096350274681461
496	wly_eng_dgb_rom_gam_mlt_tig_arw_aze_tur_ses_mao_cic_ita_ukr_bsq_svk_sod_ven_mnd_lit_pan_igb_grk_akn_glc_fin_dyu_bam_hun_scr_anl_geo_dut_urd_bul_por_amh_aeg_mol_est_fbf_ind_swe_jav_jpn_tml_kor_afr_krd_tsn_fre_tag_bos_amr_bat_cnt_alb_bem_ctl_chh_nor_prs_pol_slo_qcu_hin_ben_ger_swt_sid_rus_owc_mcd_sun_lat_ewe_cze_tsw_mly_tha_heb_knd_moo_xho_uzb_guj_spa_azi_swa_vie_hau_lda_yor_zul	-0.748664061857872	-1.80193362742214	0.0747958565821353
497	amh_swe_dgb_ita_sid_hau_chh_prs_azi_uzb_akn_bat_moo_cze_bos_bsq_afr_wly_bem_mnd_svk_krd_ewe_eng_tsn_grk_hun_fbf_dyu_fin_pan_aeg_geo_rom_ger_lat_alb_mlt_sod_hin_est_lda_mao_mol_tag_jpn_knd_kor_urd_ukr_yor_ctl_mly_dut_tig_sun_cnt_spa_tsw_pol_heb_slo_arw_por_ben_qcu_fre_glc_mcd_swa_gam_nor_anl_lit_ind_rus_zul_bul_cic_jav_tha_amr_tml_igb_xho_aze_scr_guj_tur_ses_vie_owc_bam_swt_ven	-0.0489303191088007	-0.115322355746832	0.908438254805655
498	owc_nor_dyu_arw_heb_gam_aeg_guj_tur_aze_dgb_ind_lda_lat_spa_bsq_prs_amh_igb_mnd_dut_urd_tsn_scr_yor_glc_fin_bem_xho_est_cze_chh_geo_ger_por_swe_alb_wly_sod_ben_hun_ven_mao_bul_jav_jpn_knd_kor_rom_svk_zul_slo_bat_fre_hau_tag_cnt_grk_moo_eng_sid_pol_ctl_bos_mcd_qcu_hin_mol_ita_cic_amr_rus_anl_krd_mly_pan_swt_lit_ses_sun_tha_tig_tml_ewe_tsw_azi_ukr_afr_uzb_swa_vie_mlt_akn_fbf_bam	0.296468315816078	0.697443538198449	0.487265205517056
499	sid_grk_moo_svk_amh_gam_tig_mcd_tur_azi_dgb_sun_igb_mol_ukr_bsq_bul_mlt_tsn_cnt_nor_rom_bam_arw_xho_eng_fin_bem_dyu_hun_dut_aeg_geo_por_alb_spa_urd_owc_amr_swe_est_akn_jav_fre_mao_jpn_tml_kor_scr_pan_cic_krd_tag_prs_chh_mly_mnd_ctl_lda_bos_wly_hin_glc_guj_slo_qcu_lat_ger_ita_tsw_hau_ben_sod_cze_ind_pol_yor_rus_swt_bat_tha_anl_knd_ewe_ven_uzb_afr_lit_aze_fbf_vie_heb_swa_ses_zul	-0.291668984970421	-0.690366632777148	0.491683011121208
500	heb_spa_dgb_ukr_owc_sod_aeg_glc_aze_azi_yor_jav_igb_cze_mcd_bsq_dut_anl_fbf_cnt_por_swe_bem_ben_akn_lit_hun_lda_bam_est_krd_sid_geo_mol_pol_pan_afr_amr_mlt_scr_fin_tsn_mly_bos_sun_jpn_knd_kor_prs_ita_tsw_lat_ind_rom_hau_mao_mnd_alb_ewe_arw_wly_nor_hin_eng_bul_qcu_grk_urd_svk_zul_amh_ctl_gam_slo_tag_fre_cic_guj_swa_bat_tha_chh_tml_xho_dyu_uzb_rus_ger_tur_swt_vie_tig_ven_ses_moo	-0.697262102214663	-1.67112997372905	0.0980579414065391
501	amh_nor_tsw_mol_amr_sod_tig_scr_azi_aze_ewe_ind_yor_glc_urd_bsq_cze_wly_tsn_mnd_fre_alb_zul_ctl_bam_eng_hun_akn_cic_est_por_sid_geo_pan_dut_ben_ita_hau_gam_spa_fin_dgb_mao_ger_jav_jpn_tml_kor_grk_rus_dyu_lat_bat_afr_mlt_mly_cnt_guj_lda_ukr_heb_swe_mcd_bos_bul_qcu_slo_lit_arw_ven_aeg_pol_chh_krd_tag_prs_swa_hin_swt_sun_tha_anl_knd_igb_moo_uzb_svk_rom_tur_fbf_vie_owc_xho_ses_bem	0.454083667682543	1.07158717635183	0.286678495236895
502	hau_urd_swt_rom_amh_sid_sod_prs_azi_aze_ewe_sun_cic_hin_lit_bsq_ctl_aeg_zul_cnt_arw_glc_xho_bos_fbf_guj_est_ven_moo_fin_mol_heb_geo_svk_eng_bul_ger_mlt_chh_lat_hun_tsw_jav_grk_mao_jpn_knd_kor_por_krd_bam_ukr_bat_mcd_amr_mly_mnd_alb_tsn_pol_tig_ita_dut_cze_pan_qcu_afr_fre_slo_dyu_anl_rus_wly_nor_ind_ben_akn_spa_lda_tag_tha_gam_tml_swa_igb_tur_swe_scr_uzb_dgb_vie_owc_bem_ses_yor	-0.268648568237772	-0.63481243500476	0.527109430559313
503	amh_arw_yor_swe_gam_anl_chh_lat_tur_azi_ven_ind_ses_nor_svk_bsq_eng_tig_cic_cnt_pol_rom_zul_mol_dyu_bul_fin_swa_akn_hun_guj_wly_geo_ger_bos_rus_cze_sod_heb_ita_est_moo_sun_glc_jav_jpn_knd_kor_dut_spa_lda_grk_mao_fre_hau_tag_mnd_urd_dgb_lit_sid_por_pan_alb_prs_qcu_slo_scr_krd_swt_amr_mcd_owc_afr_mly_hin_igb_ukr_tsn_bat_tha_mlt_tml_tsw_ewe_aze_ctl_ben_uzb_bam_vie_aeg_fbf_xho_bem	-0.231198492520428	-0.545981765925861	0.586385816268338
504	owc_por_akn_mol_wly_aeg_heb_bul_aze_azi_bam_bat_swa_svk_scr_bsq_spa_anl_ses_cnt_afr_grk_tsw_urd_fbf_lat_fin_dgb_xho_hun_lit_sod_geo_fre_ben_eng_ctl_sid_chh_bos_est_ven_jav_krd_mly_jpn_tml_kor_glc_nor_cic_pan_tag_prs_amh_sun_mnd_pol_dyu_ita_mlt_rom_guj_dut_ger_qcu_cze_slo_hin_swt_tig_ukr_hau_swe_mao_arw_bem_mcd_zul_ind_tha_gam_knd_lda_yor_tur_rus_alb_uzb_ewe_vie_amr_moo_igb_tsn	-0.547124720573479	-1.30404288059895	0.195437394978065
505	sod_nor_igb_alb_gam_heb_aeg_ben_uzb_aze_tsn_mao_bam_pan_bul_bsq_rus_anl_yor_cnt_eng_dut_cic_mol_moo_glc_hun_akn_ewe_est_scr_amh_geo_rom_lit_guj_hin_owc_tig_por_fin_ses_jav_ukr_ind_jpn_knd_kor_grk_spa_swt_cze_mly_slo_sid_tag_mnd_pol_tsw_bos_chh_ger_ita_fre_krd_qcu_lat_arw_afr_swa_mlt_swe_amr_ctl_bat_svk_ven_urd_fbf_sun_tha_wly_tml_xho_zul_azi_mcd_prs_tur_dyu_vie_hau_dgb_bem_lda	-0.438353161902365	-1.04061575338261	0.30075169946148
506	amh_spa_ven_urd_tig_amr_wly_arw_aze_azi_fbf_mao_moo_krd_dut_bsq_mol_owc_swa_mnd_svk_glc_igb_guj_zul_ben_hun_akn_bam_fin_fre_sid_geo_mcd_alb_rus_cze_mlt_sod_rom_est_dyu_bat_lit_jav_jpn_knd_kor_por_pan_lda_grk_tag_ctl_hau_sun_cnt_prs_xho_afr_heb_ita_swe_nor_ukr_qcu_lat_scr_ger_yor_chh_hin_anl_bos_ind_bul_dgb_slo_cic_mly_tha_aeg_tml_ses_ewe_uzb_pol_eng_tur_swt_vie_gam_tsn_bem_tsw	-0.333047697752727	-0.788032609808309	0.432681641578834
507	amh_urd_fbf_lat_hau_aeg_chh_dut_uzb_tur_zul_jav_dyu_bos_arw_bsq_ukr_amr_ses_mnd_swe_mcd_xho_nor_igb_scr_est_dgb_swa_fin_krd_anl_geo_ctl_pol_ben_glc_wly_owc_ger_hun_tsn_mly_bul_tag_jpn_tml_kor_slo_lit_cic_prs_ind_alb_tig_sun_cnt_ita_ewe_rus_sod_eng_rom_fre_mol_qcu_por_pan_afr_moo_mlt_cze_heb_svk_bat_spa_bam_grk_yor_mao_tha_sid_knd_lda_tsw_azi_hin_guj_aze_bem_vie_gam_akn_swt_ven	0.0154775355069248	0.0364316684646383	0.971016248857271
508	tig_ben_yor_bos_owc_wly_chh_afr_azi_aze_fbf_bat_zul_ita_rom_bsq_mol_heb_bem_cnt_glc_krd_tsw_por_ses_slo_fin_dgb_akn_hun_arw_sod_geo_cze_lit_swe_spa_amh_hau_hin_est_bam_sun_grk_mao_jpn_tml_kor_eng_mcd_lda_nor_tag_dut_gam_ind_mnd_ctl_swt_svk_anl_ukr_guj_pol_scr_qcu_pan_fre_prs_tsn_amr_rus_mlt_ger_mly_urd_swa_lat_cic_jav_tha_aeg_knd_ven_xho_tur_bul_alb_uzb_ewe_vie_sid_igb_dyu_moo	0.143637413438175	0.338500600337714	0.735749003566732
509	amr_alb_akn_ben_tig_mlt_amh_pol_azi_uzb_yor_sun_tsw_prs_nor_bsq_ukr_anl_xho_cnt_fre_spa_ses_ger_ven_svk_hun_zul_moo_fin_scr_chh_geo_mol_ita_ctl_urd_sid_gam_rus_est_fbf_ind_lat_mly_jpn_knd_kor_krd_dut_dyu_guj_mao_bul_owc_tag_mnd_hin_tsn_slo_aeg_arw_mcd_swe_rom_qcu_lit_afr_eng_bem_hau_grk_heb_cze_jav_por_swa_pan_ewe_bat_tha_wly_tml_dgb_cic_tur_bos_glc_aze_lda_vie_sod_swt_bam_igb	0.166313663153447	0.391423275666488	0.696379785426088
510	wly_grk_lda_eng_owc_chh_hau_krd_azi_uzb_bam_mao_zul_rom_scr_bsq_ukr_sid_swa_cnt_rus_ger_swt_por_cic_mol_fin_ven_dyu_hun_bos_tig_geo_ctl_swe_cze_urd_anl_mlt_fre_est_yor_sun_glc_bat_jpn_tml_kor_spa_slo_tsw_dut_ind_ben_heb_jav_mnd_arw_bem_lat_amh_prs_pan_hin_guj_qcu_alb_ita_nor_fbf_sod_afr_aeg_svk_mly_mcd_akn_bul_igb_tag_tha_amr_knd_ses_tsn_tur_pol_lit_aze_ewe_vie_gam_dgb_moo_xho	-0.424055604516948	-1.00602024813733	0.317016205540613
511	owc_lit_bam_svk_mlt_heb_amr_ctl_uzb_aze_swt_ind_xho_ben_krd_bsq_ger_aeg_zul_cnt_mcd_glc_yor_mol_fbf_swe_est_dgb_moo_hun_eng_tig_geo_alb_spa_bul_guj_anl_wly_por_fin_ses_mly_slo_tag_jpn_knd_kor_lat_prs_bem_ita_mao_afr_sid_sun_mnd_scr_dyu_urd_gam_ukr_pan_dut_cze_qcu_pol_bos_hin_cic_hau_rom_chh_rus_bat_grk_tsw_arw_tsn_jav_tha_amh_tml_swa_igb_azi_fre_nor_tur_ven_vie_sod_akn_ewe_lda	-0.560802814309519	-1.33678853757116	0.184552675604143
512	amh_alb_ewe_bos_tig_gam_sid_ukr_aze_uzb_lda_mly_ven_ben_urd_bsq_grk_aeg_dyu_cnt_ita_arw_igb_swe_xho_guj_fin_bem_cic_hun_fre_sod_geo_ger_spa_lit_pan_amr_owc_krd_est_swa_mao_mcd_sun_jpn_tml_kor_slo_rus_ses_lat_tag_bul_mlt_ind_mnd_por_akn_pol_heb_dut_eng_mol_svk_qcu_ctl_afr_glc_moo_anl_cze_hau_scr_bat_rom_tsn_nor_yor_jav_tha_wly_knd_fbf_tsw_tur_hin_prs_azi_dgb_vie_chh_swt_bam_zul	-0.0850749645196435	-0.201030873220273	0.841113450364982
513	amr_rus_dyu_ben_sid_tig_anl_swe_aze_uzb_cic_mly_swa_grk_ita_bsq_bos_aeg_ses_mnd_pol_svk_dgb_scr_igb_eng_fin_tsw_fbf_est_nor_heb_geo_lit_bul_rom_prs_wly_hau_krd_hun_zul_tag_ger_bat_jpn_tml_kor_ukr_alb_ven_lat_jav_cze_owc_sun_cnt_dut_tsn_afr_chh_arw_slo_mol_fre_qcu_pan_ctl_glc_yor_gam_mcd_amh_por_ind_guj_lda_spa_moo_mao_tha_mlt_knd_bem_bam_tur_urd_hin_azi_swt_vie_sod_xho_ewe_akn	-1.12999432704652	-2.7738523632716	0.00669461620230329
514	aeg_rus_bem_por_sid_hau_owc_krd_aze_tur_tsn_mao_zul_svk_pan_bsq_bos_gam_ven_mnd_alb_arw_ses_ita_swa_pol_fin_akn_moo_est_afr_anl_geo_glc_ger_eng_slo_wly_sod_bul_hun_dgb_ind_scr_jav_jpn_knd_kor_swe_fre_ewe_ctl_mly_ben_mlt_sun_cnt_lit_dyu_hin_chh_prs_grk_nor_mol_qcu_rom_mcd_guj_cic_tig_urd_heb_dut_bat_lat_bam_cze_yor_tag_tha_amh_tml_igb_fbf_azi_ukr_spa_uzb_lda_vie_amr_swt_xho_tsw	-0.557138964302921	-1.33165855581662	0.18622711512526
515	anl_nor_dgb_ita_amr_sod_sid_ben_tur_uzb_bam_mly_tsn_urd_slo_bsq_rus_mlt_bem_mnd_scr_cze_cic_pan_dyu_lat_hun_moo_igb_est_guj_wly_geo_afr_hin_rom_dut_heb_hau_bos_fin_lda_jav_arw_bat_jpn_tml_kor_alb_pol_tsw_lit_sun_krd_aeg_mao_cnt_eng_xho_por_amh_grk_swe_mol_ger_qcu_prs_svk_ukr_fbf_chh_ctl_tig_bul_tag_spa_akn_glc_swt_ind_tha_gam_knd_swa_ven_aze_mcd_fre_azi_ewe_vie_owc_zul_ses_yor	-0.282609663182163	-0.668248867754534	0.505629908644263
516	amr_slo_bam_por_amh_wly_tig_fre_aze_tur_ewe_sun_ses_prs_ctl_bsq_lit_hau_dyu_cnt_mcd_nor_yor_bul_igb_bos_fin_zul_tsn_est_cze_gam_geo_pan_eng_scr_ben_aeg_sod_mol_hun_moo_mao_dut_jav_jpn_knd_kor_krd_alb_tsw_guj_ind_ukr_sid_mly_mnd_spa_swa_glc_chh_arw_grk_hin_urd_qcu_rus_swe_ger_ven_mlt_rom_heb_ita_bat_pol_swt_afr_lda_tag_tha_owc_tml_xho_cic_uzb_lat_svk_azi_fbf_vie_anl_akn_dgb_bem	-0.536187714104647	-1.2784081978297	0.204286831849091
517	mlt_por_cic_nor_wly_aeg_anl_ita_azi_aze_dgb_jav_fbf_bul_alb_bsq_afr_amr_akn_mnd_lit_rom_ven_mol_xho_eng_fin_tsw_lda_hun_prs_sid_geo_guj_lat_bos_fre_gam_sod_scr_est_dyu_tag_cze_sun_jpn_tml_kor_mcd_dut_swt_glc_mao_ben_chh_mly_cnt_rus_yor_ger_amh_svk_ukr_pan_ctl_qcu_spa_pol_krd_ses_owc_grk_hau_slo_ind_swe_zul_arw_moo_bat_tha_heb_knd_bam_bem_tur_hin_urd_uzb_swa_vie_tig_ewe_igb_tsn	-0.608824158581035	-1.45405012989571	0.149298967219398
518	mlt_alb_swa_glc_aeg_sid_owc_fre_azi_tur_yor_tag_swt_dut_bul_bsq_afr_amh_fbf_mnd_svk_por_xho_rus_bem_hin_fin_dgb_akn_est_nor_sod_geo_lit_pan_swe_ukr_chh_gam_rom_hun_ven_ind_ger_mly_jpn_tml_kor_scr_pol_zul_lat_jav_mol_amr_bat_cnt_grk_ewe_eng_anl_ita_spa_urd_ben_qcu_prs_mcd_krd_cic_tig_slo_heb_guj_sun_bos_ses_ctl_tsn_mao_tha_hau_knd_tsw_lda_aze_arw_cze_uzb_bam_vie_wly_moo_dyu_igb	0.517283167375615	1.21948851882998	0.225742638997804
519	heb_bos_dgb_ctl_hau_amh_amr_nor_azi_aze_akn_jav_dyu_mol_hin_bsq_cze_tig_ven_mnd_scr_urd_swt_rus_yor_prs_fin_swa_tsw_est_grk_anl_geo_eng_spa_lat_por_chh_owc_slo_hun_bem_ind_lit_mly_jpn_knd_kor_ita_ben_lda_fre_mao_afr_sid_tag_cnt_pol_tsn_arw_mlt_guj_dut_mcd_swe_qcu_svk_ukr_glc_ses_sod_alb_wly_ger_bat_pan_bam_krd_xho_sun_tha_gam_tml_fbf_ewe_tur_rom_bul_uzb_igb_vie_aeg_zul_moo_cic	-0.1412594944903	-0.333435061007398	0.739556495675895
520	aeg_slo_yor_rom_mlt_chh_tig_lat_tur_aze_cic_jav_tsn_rus_alb_bsq_ger_hau_fbf_cnt_ukr_mcd_zul_ctl_ewe_bul_hun_dgb_lda_fin_lit_sod_geo_urd_svk_guj_krd_gam_heb_pol_est_bam_mly_grk_tag_jpn_tml_kor_afr_ben_xho_glc_bat_nor_wly_sun_mnd_dut_igb_eng_owc_scr_ita_swe_cze_qcu_bos_spa_pan_swt_sid_arw_anl_prs_ind_mol_moo_por_bem_mao_tha_amr_knd_ses_tsw_uzb_hin_fre_azi_akn_vie_amh_swa_dyu_ven	-0.671793461697512	-1.60961203696168	0.110871947226358
521	heb_fre_bam_arw_owc_chh_anl_rus_tur_uzb_ewe_ind_dgb_hin_glc_bsq_alb_mlt_tsn_cnt_dut_lit_swt_bul_akn_eng_hun_dyu_fbf_fin_slo_amh_geo_mcd_scr_guj_svk_aeg_hau_krd_est_bem_mao_mol_mly_jpn_tml_kor_ctl_bos_igb_ukr_jav_afr_tig_tag_mnd_pol_ven_rom_sid_nor_cze_pan_ita_qcu_urd_ben_por_ses_sod_lat_amr_grk_sun_prs_yor_spa_lda_bat_tha_wly_knd_cic_moo_aze_swe_ger_azi_xho_vie_gam_tsw_swa_zul	-0.455193275051851	-1.08282680754176	0.281684831744586
522	aeg_scr_dgb_afr_tig_heb_hau_nor_tur_azi_ses_tag_ewe_guj_cze_bsq_mol_sod_fbf_cnt_ukr_grk_tsw_spa_swt_slo_est_swa_ven_fin_lat_owc_geo_svk_fre_ben_bul_sid_amr_mcd_hun_cic_sun_eng_mly_jpn_tml_kor_alb_swe_yor_ita_jav_por_mlt_ind_mnd_rus_zul_urd_anl_dut_lit_pan_pol_qcu_hin_prs_rom_xho_amh_arw_gam_ctl_bat_krd_moo_glc_lda_mao_tha_chh_knd_akn_bem_aze_bos_ger_uzb_bam_vie_wly_dyu_igb_tsn	-0.0456506371694122	-0.107550866495053	0.914583658435487
523	wly_lat_bem_mcd_gam_sid_heb_spa_uzb_tur_bam_sun_xho_lit_hin_bsq_glc_chh_ses_cnt_bul_mol_ven_pol_moo_alb_est_swa_fbf_hun_rus_mlt_geo_eng_krd_scr_cze_aeg_amh_slo_fin_dgb_tag_fre_jav_jpn_tml_kor_urd_arw_cic_ctl_mao_pan_tig_ind_mnd_swe_ewe_afr_hau_guj_nor_bos_grk_qcu_svk_ben_ukr_akn_anl_prs_amr_por_bat_dut_lda_rom_tsn_mly_tha_sod_knd_yor_swt_aze_ita_ger_azi_tsw_vie_owc_igb_zul_dyu	-0.339818414807805	-0.805379974980184	0.422654821979512
524	gam_krd_moo_lat_aeg_mlt_anl_urd_azi_tur_fbf_mao_yor_prs_ukr_bsq_svk_heb_ven_mnd_swe_pan_bam_pol_swa_fre_est_tsn_swt_hun_alb_owc_geo_arw_cze_scr_rus_amr_sod_ita_fin_dyu_ind_ben_jav_jpn_tml_kor_guj_por_zul_dut_mly_bos_tig_bat_cnt_nor_akn_grk_sid_eng_ctl_spa_ger_qcu_bul_slo_glc_lda_chh_mcd_amh_lit_sun_rom_dgb_afr_ewe_tag_tha_hau_knd_cic_xho_aze_mol_hin_uzb_bem_vie_wly_tsw_igb_ses	-0.454432725441906	-1.07870750302121	0.283507994226633
525	gam_guj_cic_ctl_anl_aeg_amh_eng_uzb_tur_yor_bat_ven_arw_hin_bsq_por_tig_bam_mnd_dut_scr_ewe_afr_dyu_ger_fin_moo_tsn_hun_grk_sid_geo_bul_alb_bos_svk_heb_chh_glc_est_dgb_jav_swe_mao_jpn_knd_kor_ben_fre_fbf_ukr_tag_mcd_mlt_mly_cnt_rus_ses_urd_wly_cze_lat_krd_lit_qcu_nor_mol_prs_zul_sod_rom_hau_spa_sun_slo_swt_pan_akn_ind_tha_owc_tml_tsw_xho_aze_ita_pol_azi_lda_vie_amr_igb_bem_swa	0.255629660088699	0.601631023898449	0.548883596913327
526	amr_nor_tsn_svk_sod_sid_aeg_urd_tur_aze_xho_jav_ses_mcd_grk_bsq_cze_mlt_ewe_cnt_swe_krd_dgb_lit_zul_dut_est_tsw_akn_fin_fre_wly_geo_pol_alb_ukr_glc_amh_chh_bos_hun_swt_tag_hin_bat_jpn_knd_kor_slo_arw_dyu_eng_ind_ita_gam_mao_mnd_ben_igb_ger_tig_por_ctl_afr_scr_qcu_pan_prs_mol_yor_owc_guj_heb_lat_sun_rus_bem_rom_bam_mly_tha_hau_tml_ven_fbf_azi_spa_bul_uzb_lda_vie_anl_swa_moo_cic	-0.577383039153498	-1.37522007982243	0.172367024661753
527	owc_prs_akn_mol_aeg_gam_hau_ukr_uzb_tur_ven_mao_bam_glc_dut_bsq_pan_amr_tsn_cnt_ctl_rom_bem_spa_ses_cze_est_moo_zul_fin_scr_mlt_geo_guj_arw_slo_grk_wly_anl_swe_hun_yor_jav_fre_tag_jpn_tml_kor_pol_ben_lda_afr_mly_ger_sid_ind_mnd_lit_fbf_svk_chh_bos_krd_urd_nor_qcu_rus_ita_lat_swa_amh_mcd_sod_bul_bat_eng_ewe_hin_dyu_sun_tha_tig_knd_cic_dgb_azi_alb_por_aze_xho_vie_heb_igb_swt_tsw	0.0299378798741085	0.0704718666130302	0.943969410576104
528	sod_svk_tsn_ben_aeg_amr_hau_scr_tur_uzb_xho_ind_lda_krd_hin_bsq_fre_heb_bam_mnd_urd_bul_ven_pan_yor_slo_fin_swa_swt_hun_ger_chh_geo_grk_guj_arw_pol_gam_sid_eng_est_dgb_mly_swe_jav_jpn_tml_kor_lat_rus_igb_por_mao_glc_anl_bat_cnt_cze_ewe_lit_tig_mcd_afr_rom_mol_qcu_ita_spa_prs_cic_owc_ukr_amh_ctl_sun_nor_zul_alb_dyu_tag_tha_mlt_knd_ses_moo_azi_dut_bos_aze_tsw_vie_wly_fbf_akn_bem	0.0185631796201947	0.0436638143974875	0.965265997298648
529	sid_arw_tsn_ctl_mlt_amh_owc_spa_uzb_azi_ewe_ind_bam_slo_grk_bsq_por_anl_dyu_mnd_alb_pan_akn_swe_zul_mol_fin_yor_tsw_est_guj_amr_geo_svk_cze_lat_ukr_sod_tig_rus_hun_cic_mly_ger_bat_jpn_knd_kor_lit_bos_ven_ita_mao_scr_gam_tag_cnt_glc_moo_afr_wly_urd_krd_pol_bul_qcu_nor_rom_fre_fbf_aeg_eng_chh_ben_sun_prs_xho_hin_swa_jav_tha_hau_tml_swt_bem_aze_dut_mcd_tur_ses_vie_heb_lda_igb_dgb	-0.293812958005049	-0.696309988598198	0.487971363331699
530	tig_por_xho_ukr_wly_sid_mlt_rus_azi_aze_fbf_jav_ses_ger_afr_bsq_cze_amh_tsw_cnt_glc_pan_swa_fre_swt_arw_est_lda_zul_hun_prs_aeg_geo_alb_lit_hin_swe_owc_sod_bul_fin_dyu_ind_krd_tag_jpn_tml_kor_spa_nor_akn_pol_sun_svk_heb_mly_mnd_scr_cic_bos_amr_eng_dut_rom_ctl_qcu_grk_slo_ita_tsn_gam_urd_chh_mcd_mao_lat_ven_mol_bam_bat_tha_anl_knd_yor_bem_tur_ben_guj_uzb_dgb_vie_hau_moo_igb_ewe	-0.476665922960849	-1.13474815808978	0.259397126164166
531	heb_bul_swt_bos_owc_amh_anl_ger_azi_tur_bem_mly_igb_eng_ukr_bsq_arw_amr_dgb_mnd_grk_dut_bam_afr_tsn_krd_fin_xho_fbf_hun_lit_gam_geo_rom_scr_mcd_swe_mlt_sid_prs_est_swa_ind_pol_mao_jpn_tml_kor_hin_glc_ewe_por_tag_urd_tig_bat_cnt_fre_cic_svk_chh_nor_mol_ben_lat_qcu_cze_ita_pan_ven_sod_slo_wly_ctl_sun_spa_lda_alb_zul_jav_tha_hau_knd_akn_moo_uzb_rus_guj_aze_tsw_vie_aeg_dyu_yor_ses	-0.933153634013112	-2.26785283921956	0.0256530172451812
532	amr_nor_zul_mol_sod_owc_chh_cze_aze_uzb_cic_jav_dyu_pol_lat_bsq_bos_aeg_tsn_cnt_swe_scr_swt_urd_akn_slo_fin_fbf_swa_hun_arw_sid_geo_ita_dut_pan_glc_heb_tig_por_est_tsw_bat_alb_tag_jpn_tml_kor_mcd_eng_ewe_spa_mao_lit_anl_ind_mnd_ger_bam_prs_mlt_ben_bul_rom_fre_qcu_afr_rus_grk_lda_wly_svk_hau_ctl_sun_guj_bem_ukr_xho_mly_tha_gam_knd_moo_dgb_tur_krd_hin_azi_ven_vie_amh_igb_ses_yor	-0.0410936150917834	-0.0968464648253091	0.923056726252148
533	hau_cze_swa_spa_sod_amr_anl_ukr_azi_tur_ewe_bat_xho_grk_dut_bsq_glc_tig_dyu_cnt_afr_guj_igb_ben_zul_por_hun_cic_akn_est_mol_heb_geo_slo_ctl_rom_krd_gam_owc_pol_fin_ven_sun_pan_ind_jpn_tml_kor_urd_fre_ses_hin_mly_bos_amh_mao_mnd_lat_swt_swe_aeg_scr_ita_bul_alb_qcu_rus_eng_mcd_yor_sid_arw_wly_lit_tag_svk_fbf_prs_tsn_jav_tha_mlt_knd_moo_bem_uzb_ger_nor_aze_tsw_vie_chh_bam_dgb_lda	-0.607845057999614	-1.45223613815576	0.149801457081937
534	sid_spa_igb_mol_amr_hau_gam_svk_uzb_aze_lda_ind_bem_hin_ita_bsq_ukr_owc_swa_cnt_pan_glc_dyu_rus_xho_scr_est_tsw_akn_fin_por_wly_geo_prs_swe_eng_ben_sod_amh_arw_hun_ses_mly_guj_bat_jpn_tml_kor_nor_pol_ewe_urd_jav_afr_chh_mao_mnd_ctl_cic_slo_tig_bul_krd_bos_dut_qcu_rom_ger_lit_ven_heb_fre_anl_lat_tag_cze_swt_grk_tsn_sun_tha_mlt_knd_yor_dgb_azi_alb_mcd_tur_fbf_vie_aeg_moo_zul_bam	0.33266627186569	0.783583139274897	0.435275820135998
535	wly_guj_swa_slo_aeg_sod_amh_mcd_aze_tur_dyu_ind_bem_grk_swe_bsq_ita_anl_swt_mnd_pol_prs_fbf_dut_zul_ctl_est_akn_dgb_hun_fre_sid_geo_rus_cze_ger_glc_chh_gam_bos_fin_ses_mao_arw_jav_jpn_tml_kor_nor_urd_igb_scr_sun_pan_hau_bat_cnt_lat_lda_ukr_owc_lit_mol_hin_rom_qcu_svk_eng_alb_cic_amr_spa_tig_por_mly_ben_bam_afr_yor_tag_tha_mlt_knd_xho_tsw_azi_krd_bul_uzb_tsn_vie_heb_moo_ven_ewe	0.48870928090252	1.15341855359146	0.251694388606258
536	heb_arw_lda_rus_anl_gam_sid_glc_aze_uzb_fbf_mao_ses_fre_grk_bsq_prs_amr_moo_cnt_scr_urd_dgb_nor_swt_ben_fin_swa_bem_est_krd_sod_geo_slo_hin_ctl_lit_chh_aeg_ukr_hun_yor_jav_lat_tag_jpn_knd_kor_por_pol_akn_swe_mly_spa_owc_sun_mnd_svk_tsw_mcd_wly_alb_ita_afr_rom_qcu_mol_ger_pan_ven_mlt_guj_tig_bos_ind_cze_xho_dut_ewe_bat_tha_amh_tml_igb_tsn_azi_bul_eng_tur_cic_vie_hau_bam_dyu_zul	-0.173270931129169	-0.408869188958957	0.683575684560113
537	hau_ger_tsw_ita_heb_aeg_chh_nor_tur_uzb_tsn_mao_moo_lit_urd_bsq_bos_sid_bam_mnd_prs_lat_cic_rus_ses_guj_hun_fbf_zul_fin_pan_tig_geo_arw_scr_mol_spa_sod_anl_eng_est_xho_tag_pol_bat_jpn_tml_kor_alb_glc_akn_ben_jav_dut_mlt_mly_cnt_hin_swt_rom_wly_cze_ctl_por_slo_qcu_mcd_krd_swe_ewe_amh_fre_amr_afr_ind_svk_yor_grk_dyu_sun_tha_gam_knd_lda_igb_azi_bul_ukr_aze_dgb_vie_owc_ven_bem_swa	0.369508814923288	0.869336543922386	0.386901199311292
538	gam_lat_akn_ben_aeg_hau_heb_pol_tur_aze_swa_sun_yor_mcd_ctl_bsq_alb_amh_lda_cnt_svk_grk_fbf_nor_ses_ger_hun_igb_tsn_est_prs_sod_geo_fre_krd_rus_urd_tig_mlt_dut_fin_xho_tag_hin_mly_jpn_knd_kor_afr_spa_ewe_lit_ind_ukr_amr_bat_mnd_swe_bam_arw_wly_guj_rom_eng_scr_qcu_slo_pan_cze_zul_chh_por_owc_glc_mao_bul_cic_ita_dgb_jav_tha_anl_tml_dyu_bem_uzb_mol_bos_azi_swt_vie_sid_ven_moo_tsw	-0.264972457563873	-0.626342128037319	0.532624930120917
539	chh_ita_tsw_lit_anl_amr_gam_guj_azi_aze_cic_mao_moo_dut_nor_bsq_por_mlt_xho_mnd_slo_ger_zul_rus_dgb_afr_hun_ses_yor_fin_mol_sod_geo_svk_ctl_urd_bos_hau_tig_alb_est_tsn_ind_prs_mly_jpn_knd_kor_pan_hin_dyu_ben_bat_swe_sid_sun_cnt_ukr_igb_cze_aeg_fre_lat_spa_pol_qcu_mcd_bul_grk_ven_amh_krd_owc_glc_jav_rom_bam_eng_swa_tag_tha_wly_tml_swt_ewe_uzb_scr_arw_tur_bem_vie_heb_fbf_akn_lda	-0.163027129320223	-0.384762735149517	0.70129169758403
540	amr_ben_igb_ctl_sid_mlt_hau_lit_azi_uzb_moo_tag_tsn_scr_grk_bsq_lat_owc_tsw_cnt_rus_glc_swt_rom_zul_urd_hun_dgb_ewe_fin_bos_anl_geo_spa_nor_ukr_arw_wly_heb_ita_est_xho_bat_krd_ind_jpn_tml_kor_afr_por_ses_dut_mao_hin_gam_mly_mnd_pan_yor_swe_aeg_mol_mcd_eng_pol_qcu_alb_ger_prs_dyu_tig_svk_chh_cze_jav_slo_cic_guj_swa_sun_tha_sod_knd_akn_fbf_tur_fre_bul_aze_lda_vie_amh_bam_bem_ven	-0.692367311192534	-1.65899862512088	0.100484993952177
541	amh_krd_ven_pan_amr_heb_gam_hin_uzb_tur_ses_mao_zul_bos_grk_bsq_scr_mlt_ewe_cnt_por_slo_tsn_cze_akn_rom_fin_lda_tsw_hun_pol_wly_geo_nor_rus_lat_arw_sid_chh_afr_est_fbf_mly_spa_tag_jpn_knd_kor_ita_svk_igb_mol_bat_prs_anl_ind_mnd_lit_swa_guj_hau_alb_ctl_dut_ger_qcu_ben_glc_eng_bem_aeg_swe_tig_fre_sun_ukr_dyu_urd_yor_jav_tha_owc_tml_dgb_bam_aze_bul_mcd_azi_xho_vie_sod_moo_swt_cic	0.676456598748306	1.60443429973534	0.112009110553498
542	hau_ukr_tsw_hin_chh_mlt_sod_spa_tur_uzb_dgb_mly_ewe_rom_grk_bsq_nor_sid_bam_cnt_svk_prs_akn_por_swt_bos_fin_moo_igb_hun_fre_wly_geo_mol_eng_glc_ctl_heb_amr_lit_est_swa_tag_dut_mao_jpn_knd_kor_ger_scr_ses_pan_ind_ita_anl_bat_mnd_alb_dyu_ben_aeg_arw_lat_rus_krd_qcu_guj_afr_urd_zul_tig_mcd_owc_pol_jav_cze_xho_slo_lda_sun_tha_gam_tml_ven_bem_aze_bul_swe_azi_fbf_vie_amh_yor_tsn_cic	-0.0400138869818507	-0.0942783875251462	0.925090845206523
543	amr_nor_dyu_swe_wly_aeg_hau_fre_uzb_tur_igb_ind_moo_mcd_por_bsq_spa_mlt_tsn_cnt_rom_mol_akn_lat_ven_pan_est_zul_swa_fin_prs_anl_geo_grk_ita_krd_alb_sod_heb_bul_hun_cic_jav_pol_mao_jpn_knd_kor_eng_rus_ses_glc_bat_afr_sid_mly_mnd_dut_fbf_bos_chh_svk_hin_ctl_urd_qcu_ger_cze_guj_dgb_amh_arw_gam_slo_sun_ben_swt_lit_ewe_tag_tha_owc_tml_yor_tsw_azi_ukr_scr_aze_bem_vie_tig_bam_lda_xho	-0.940396729051327	-2.27935392938235	0.0249329589976828
544	chh_svk_cic_arw_sod_amh_wly_grk_aze_tur_ewe_sun_zul_pol_urd_bsq_prs_owc_yor_mnd_pan_spa_swt_mcd_tsw_alb_fin_tsn_moo_hun_mol_hau_geo_swe_ger_slo_nor_amr_mlt_por_est_ses_bat_ctl_mao_jpn_knd_kor_lit_eng_bem_bul_tag_krd_sid_mly_cnt_rom_igb_afr_anl_guj_glc_ben_cze_qcu_rus_bos_fre_dgb_heb_scr_tig_lat_ind_ita_bam_hin_lda_jav_tha_aeg_tml_xho_ven_azi_ukr_dut_uzb_fbf_vie_gam_swa_dyu_akn	-0.201273360671523	-0.475547004293111	0.635512233299952
545	tig_hin_tsw_ben_anl_sod_amr_ger_aze_tur_lda_sun_moo_guj_bul_bsq_bos_mlt_swt_mnd_swe_mcd_ewe_glc_igb_arw_hun_yor_fbf_fin_dut_chh_geo_cze_ctl_spa_grk_owc_wly_pan_est_tsn_bat_pol_tag_jpn_tml_kor_afr_rus_zul_lit_ind_mol_heb_mly_cnt_krd_bem_nor_gam_prs_eng_lat_svk_qcu_slo_fre_urd_akn_hau_alb_aeg_por_jav_ita_dyu_rom_bam_mao_tha_sid_knd_cic_ses_azi_scr_ukr_uzb_ven_vie_amh_swa_xho_dgb	0.121766441227723	0.286377902643232	0.775225684917812
546	hau_fre_tsw_svk_owc_mlt_amr_hin_azi_aze_yor_mly_lda_krd_eng_bsq_mcd_aeg_xho_mnd_ben_alb_ses_rom_akn_nor_hun_moo_bem_fin_guj_heb_geo_ita_lat_mol_afr_anl_sod_urd_est_bam_sun_spa_bat_jpn_tml_kor_lit_pan_tsn_ger_jav_swe_tig_tag_cnt_ctl_zul_bul_wly_por_prs_scr_slo_qcu_glc_cze_pol_dyu_chh_grk_amh_arw_mao_dut_ewe_bos_ven_ind_tha_gam_knd_fbf_cic_uzb_rus_ukr_tur_igb_vie_sid_swa_dgb_swt	-1.02433357491103	-2.50284483600781	0.014065108241591
547	tig_lat_yor_mcd_owc_hau_anl_pan_uzb_tur_zul_tag_swt_prs_swe_bsq_urd_sod_lda_cnt_nor_ben_akn_ita_bam_afr_fin_swa_ven_est_slo_wly_geo_krd_lit_guj_spa_sid_amh_fre_hun_moo_ind_rus_bat_jpn_tml_kor_rom_mol_xho_hin_mly_eng_amr_jav_mnd_ctl_ewe_grk_chh_por_ukr_arw_bul_qcu_cze_alb_scr_fbf_mlt_bos_heb_dut_sun_svk_cic_pol_igb_mao_tha_gam_knd_dgb_bem_azi_glc_ger_aze_dyu_vie_aeg_ses_tsw_tsn	0.0995378530664962	0.234180817216395	0.815359374154972
548	wly_pan_dyu_urd_chh_amr_owc_ita_tur_uzb_bam_mao_moo_alb_pol_bsq_slo_mlt_yor_cnt_prs_dut_igb_lit_fbf_rom_hun_cic_tsw_fin_swe_anl_geo_ukr_grk_glc_afr_amh_gam_krd_est_bem_mly_hin_tag_jpn_tml_kor_svk_por_ses_lat_jav_mol_hau_sun_mnd_ben_ewe_nor_sod_eng_bos_ger_fre_qcu_mcd_spa_guj_ven_sid_rus_aeg_cze_ind_bul_swt_scr_zul_bat_tha_tig_knd_lda_dgb_azi_arw_ctl_aze_akn_vie_heb_xho_swa_tsn	-0.103912179914297	-0.245245756220721	0.806806512353287
549	mlt_arw_xho_lat_owc_aeg_amr_ger_uzb_aze_moo_ind_tsw_pan_urd_bsq_hin_gam_dgb_mnd_afr_scr_bam_ita_tsn_svk_est_igb_lda_hun_slo_heb_geo_bul_pol_cze_ukr_amh_anl_nor_fin_zul_mly_swe_tag_jpn_knd_kor_prs_por_ven_guj_bat_mol_hau_jav_cnt_dut_dyu_rom_tig_glc_ben_grk_krd_qcu_rus_lit_bos_ewe_sid_eng_chh_alb_mao_ctl_akn_fre_bem_sun_tha_wly_tml_cic_ses_azi_spa_mcd_tur_swt_vie_sod_fbf_yor_swa	-0.854900099583551	-2.06456614265796	0.0417483503634237
550	heb_ben_zul_scr_aeg_tig_wly_ctl_azi_tur_igb_mly_bem_bul_hin_bsq_svk_owc_ven_cnt_dut_arw_ses_ger_tsw_pan_est_dgb_cic_fin_por_gam_geo_swe_mcd_glc_alb_amr_hau_eng_hun_dyu_ind_bos_jav_jpn_tml_kor_afr_urd_lda_ita_mao_rom_anl_tag_mnd_fre_moo_guj_sod_pol_slo_cze_nor_qcu_rus_spa_lit_fbf_chh_ukr_mlt_lat_sun_grk_swt_mol_akn_bat_tha_amh_knd_bam_xho_uzb_krd_prs_aze_swa_vie_sid_tsn_yor_ewe	0.354902568526851	0.835434237097017	0.405614443605387
551	anl_lit_ses_fre_hau_aeg_amr_lat_azi_tur_tsn_mao_igb_swe_scr_bsq_bos_sid_dgb_cnt_hin_arw_lda_eng_ewe_guj_hun_zul_yor_fin_urd_owc_geo_spa_svk_por_dut_mlt_sod_glc_est_ven_jav_slo_sun_jpn_tml_kor_rus_ukr_dyu_alb_bat_pol_gam_tag_mnd_krd_cic_rom_tig_mol_bul_mcd_prs_qcu_ger_cze_ita_moo_chh_grk_amh_ben_ind_nor_bem_ctl_fbf_mly_tha_wly_knd_xho_swa_aze_pan_afr_uzb_tsw_vie_heb_swt_akn_bam	-1.3266115577033	-3.31283550927978	0.00131665589878424
552	wly_svk_akn_por_heb_mlt_sod_ukr_azi_tur_swa_tag_swt_lat_bos_bsq_grk_amh_fbf_cnt_afr_glc_ses_ita_tsn_fre_hun_igb_bem_est_urd_sid_geo_dut_spa_alb_swe_gam_amr_lit_fin_ven_sun_bul_bat_jpn_knd_kor_scr_cze_dyu_guj_jav_krd_hau_ind_mnd_hin_lda_pan_owc_rom_eng_rus_mol_qcu_mcd_prs_pol_dgb_anl_slo_chh_nor_mly_arw_bam_ben_ewe_mao_tha_tig_tml_moo_cic_uzb_ctl_ger_aze_zul_vie_aeg_tsw_xho_yor	0.223378909864662	0.525596768627945	0.600419387909948
553	chh_pan_dyu_slo_sid_amr_anl_rom_azi_aze_igb_ind_moo_pol_spa_bsq_rus_mlt_ses_cnt_dut_ita_fbf_guj_ven_ukr_hun_swa_zul_fin_fre_gam_geo_lat_nor_arw_bos_sod_aeg_scr_est_yor_mao_svk_mly_jpn_knd_kor_mcd_urd_cic_prs_sun_eng_amh_bat_mnd_por_lda_ger_owc_cze_alb_ben_ctl_qcu_afr_bul_krd_tsn_wly_hin_hau_glc_tag_swe_bem_lit_dgb_jav_tha_tig_tml_swt_ewe_uzb_mol_grk_tur_tsw_vie_heb_bam_akn_xho	-0.677481074175514	-1.61974624961004	0.108673032391351
554	aeg_spa_ewe_mol_hau_amh_sod_rom_aze_uzb_bem_mao_ven_lit_pan_bsq_slo_wly_dyu_cnt_mcd_swe_igb_arw_tsn_dut_hun_zul_ses_est_ctl_heb_geo_pol_afr_svk_alb_mlt_chh_bul_fin_bam_jav_por_sun_jpn_knd_kor_fre_lat_akn_grk_bat_prs_owc_mly_mnd_ben_fbf_urd_gam_ukr_rus_bos_krd_qcu_ita_scr_hin_lda_sid_guj_anl_glc_tag_cze_yor_nor_xho_ind_tha_amr_tml_dgb_swa_tur_ger_eng_azi_moo_vie_tig_tsw_cic_swt	-0.357477659750718	-0.846275032574164	0.399571643832048
555	tig_rom_cic_glc_sod_amr_gam_alb_azi_tur_dgb_ind_akn_hin_mol_bsq_ger_hau_moo_mnd_bos_ctl_tsn_slo_ses_prs_est_bem_fbf_hun_afr_aeg_geo_eng_ukr_rus_scr_wly_mlt_por_fin_zul_bat_svk_mao_jpn_tml_kor_dut_mcd_igb_swe_tag_lat_sid_jav_cnt_krd_xho_spa_heb_nor_bul_cze_fre_qcu_pol_guj_arw_swt_anl_lit_owc_ben_sun_grk_tsw_urd_lda_mly_tha_amh_knd_dyu_bam_aze_pan_ita_uzb_swa_vie_chh_ven_yor_ewe	-0.234511620691915	-0.554678622310724	0.580446056464878
556	mlt_nor_moo_eng_wly_amh_heb_lat_tur_azi_dgb_mao_ven_mcd_prs_bsq_alb_anl_swt_mnd_dut_cze_xho_swe_fbf_ben_est_zul_tsn_hun_mol_sid_geo_ctl_ukr_glc_pan_owc_amr_fre_fin_dyu_ind_lit_tag_jpn_tml_kor_afr_slo_yor_por_mly_bos_hau_sun_cnt_guj_cic_arw_tig_svk_pol_spa_krd_qcu_scr_ita_grk_tsw_sod_rus_aeg_ger_jav_bul_akn_hin_swa_bat_tha_gam_knd_lda_ewe_uzb_rom_urd_aze_ses_vie_chh_bam_bem_igb	-0.343873508151719	-0.815513066804363	0.416862407443435
557	sid_mcd_zul_urd_tig_heb_gam_lit_uzb_azi_akn_bat_dyu_slo_spa_bsq_por_anl_ewe_mnd_glc_cze_yor_svk_tsw_pol_fin_xho_bam_est_scr_chh_geo_krd_bos_afr_arw_wly_amh_bul_hun_ven_ind_rus_mao_jpn_tml_kor_dut_eng_cic_pan_tag_ctl_mlt_jav_cnt_lat_ses_rom_owc_alb_fre_ita_swe_qcu_ben_grk_ger_tsn_sod_mol_aeg_ukr_sun_hin_dgb_nor_lda_mly_tha_amr_knd_fbf_bem_tur_guj_prs_aze_igb_vie_hau_moo_swt_swa	-0.0495328906730807	-0.116591859561631	0.907434897419728
558	mlt_urd_swa_mcd_heb_sid_aeg_arw_uzb_azi_dyu_bat_yor_afr_nor_bsq_ctl_amh_fbf_cnt_slo_por_tsn_ita_xho_glc_fin_zul_ses_est_lat_hau_geo_grk_scr_cze_ben_amr_sod_rom_hun_bam_jav_swe_sun_jpn_tml_kor_rus_prs_ven_bul_ind_svk_owc_tag_mnd_alb_igb_pol_anl_lit_bos_spa_dut_qcu_eng_ukr_guj_akn_chh_ger_gam_hin_mao_pan_ewe_mol_moo_mly_tha_wly_knd_tsw_bem_tur_krd_fre_aze_dgb_vie_tig_lda_cic_swt	-0.467584315680991	-1.11043346881521	0.269675111330417
559	wly_alb_ewe_guj_heb_mlt_amr_dut_tur_uzb_yor_mao_ses_prs_ctl_bsq_lit_hau_akn_cnt_fre_arw_dgb_ukr_moo_bos_fin_cic_fbf_est_lat_chh_geo_ita_urd_afr_hin_anl_sod_glc_hun_tsn_sun_spa_jav_jpn_knd_kor_grk_ger_swa_scr_ind_bul_aeg_bat_mnd_pan_igb_mcd_sid_pol_nor_por_swe_qcu_mol_ben_rus_bam_owc_slo_amh_eng_tag_rom_zul_svk_swt_mly_tha_gam_tml_xho_dyu_azi_cze_krd_aze_lda_vie_tig_ven_tsw_bem	-0.0633483129186644	-0.149255813406679	0.881674971001858
560	wly_dut_swt_ita_gam_sid_aeg_ctl_tur_uzb_bam_mao_dyu_ger_lit_bsq_krd_sod_yor_cnt_afr_prs_ven_mol_ses_svk_fin_cic_dgb_est_por_anl_geo_urd_pol_guj_alb_owc_heb_ukr_hun_tsw_tag_mcd_mly_jpn_tml_kor_pan_grk_moo_ben_bat_slo_chh_ind_mnd_spa_zul_arw_amr_scr_eng_lat_nor_qcu_glc_hin_cze_xho_tig_swe_hau_rus_jav_bos_akn_rom_lda_sun_tha_mlt_knd_tsn_igb_azi_bul_fre_aze_swa_vie_amh_ewe_fbf_bem	-0.157983250979291	-0.372623513016994	0.710276526894432
561	aeg_arw_bam_afr_gam_hau_sod_lat_azi_uzb_bem_mly_ses_por_prs_bsq_ita_sid_xho_cnt_eng_ben_cic_mcd_igb_alb_fin_ven_tsw_hun_ger_mlt_geo_slo_scr_svk_guj_amh_tig_cze_est_akn_tag_swe_jav_jpn_knd_kor_fre_nor_yor_pol_bat_bos_chh_sun_mnd_ctl_fbf_glc_heb_urd_hin_lit_grk_qcu_pan_krd_dut_swt_owc_mol_wly_rom_mao_bul_dgb_rus_swa_ind_tha_anl_tml_zul_tsn_tur_ukr_spa_aze_moo_vie_amr_ewe_lda_dyu	-1.01161825843013	-2.46815991563662	0.0154086481807398
562	owc_spa_akn_cze_tig_sod_aeg_pan_tur_uzb_swa_bat_zul_nor_por_bsq_krd_anl_fbf_cnt_ger_urd_ses_ukr_bam_glc_est_tsw_dgb_fin_slo_sid_geo_ctl_scr_ita_dut_wly_gam_bul_hun_moo_sun_swe_mly_jpn_tml_kor_mcd_lit_yor_mol_mao_grk_hau_tag_mnd_prs_dyu_afr_mlt_pol_rus_eng_arw_qcu_fre_bos_ben_swt_amr_guj_amh_hin_jav_alb_ewe_rom_igb_ind_tha_heb_knd_cic_tsn_azi_svk_lat_aze_lda_vie_chh_bem_xho_ven	-0.0447133926914106	-0.105343779515682	0.916329903446414
563	sod_nor_swa_rom_sid_amr_mlt_lit_azi_uzb_cic_mly_akn_cze_guj_bsq_lat_amh_ses_cnt_svk_pol_zul_alb_tsn_krd_fin_bam_lda_est_slo_heb_geo_ben_bul_ita_urd_gam_tig_mol_hun_swt_bat_eng_tag_jpn_tml_kor_scr_bos_fbf_spa_jav_por_wly_sun_mnd_rus_ven_pan_chh_hin_grk_dut_ger_qcu_swe_afr_arw_xho_owc_ctl_anl_mcd_mao_glc_igb_fre_dyu_ind_tha_hau_knd_moo_dgb_tur_prs_ukr_aze_tsw_vie_aeg_ewe_yor_bem	-0.559210474950087	-1.33461678819834	0.185260153006602
564	anl_rom_xho_ukr_mlt_sid_tig_arw_uzb_aze_dyu_ind_fbf_bos_svk_bsq_nor_aeg_bem_cnt_alb_slo_cic_cze_swa_lat_hun_lda_ewe_est_scr_owc_geo_guj_urd_prs_hin_amr_hau_grk_fin_dgb_mao_ita_mly_jpn_knd_kor_eng_rus_tsw_ger_sun_fre_sod_tag_mnd_spa_tsn_swe_gam_pol_glc_ctl_bul_qcu_krd_dut_pan_ven_wly_mol_chh_mcd_jav_por_swt_ben_akn_bat_tha_amh_tml_igb_bam_tur_lit_afr_azi_moo_vie_heb_ses_zul_yor	-0.818864622362384	-1.97415401648916	0.0513311469980206
565	heb_guj_fbf_rus_chh_gam_anl_afr_tur_aze_tsw_mly_ses_fre_rom_bsq_ger_wly_zul_cnt_pol_swe_tsn_urd_moo_scr_hun_akn_igb_est_mcd_tig_geo_alb_ukr_grk_mol_sod_mlt_arw_fin_bem_mao_krd_bat_jpn_knd_kor_hin_lit_cic_lat_sun_por_hau_ind_mnd_slo_swa_bul_amh_ben_pan_bos_glc_qcu_ctl_eng_prs_dgb_sid_cze_owc_svk_jav_dut_xho_nor_ven_tag_tha_amr_tml_ewe_lda_azi_spa_ita_uzb_swt_vie_aeg_bam_yor_dyu	-0.974120045249681	-2.37235543505623	0.0197349236415197
566	sod_guj_dyu_urd_amh_heb_hau_spa_aze_uzb_cic_ind_akn_alb_eng_bsq_bul_wly_moo_cnt_hin_glc_zul_mcd_ses_slo_fin_xho_tsn_hun_scr_mlt_geo_prs_lit_mol_por_aeg_tig_swe_est_lda_sun_cze_mao_jpn_tml_kor_lat_arw_yor_bos_tag_ctl_owc_jav_mnd_krd_tsw_grk_sid_ukr_pan_nor_rus_qcu_ben_ger_dut_ven_amr_pol_chh_afr_mly_fre_igb_ita_fbf_bat_tha_anl_knd_dgb_bam_azi_rom_svk_tur_swa_vie_gam_swt_bem_ewe	-0.671340233203568	-1.6078022228065	0.111268371068283
567	wly_bul_igb_hin_anl_amr_heb_lat_aze_uzb_ses_mly_cic_prs_nor_bsq_bos_gam_swt_mnd_eng_pan_swa_arw_zul_slo_hun_bam_fbf_est_urd_aeg_geo_pol_ben_scr_svk_hau_chh_mcd_fin_akn_bat_alb_ind_jpn_knd_kor_guj_lit_tsw_mol_mao_afr_tig_sun_cnt_fre_xho_krd_owc_rus_ita_rom_grk_qcu_ger_spa_glc_dgb_sid_ctl_sod_cze_tag_dut_lda_por_moo_jav_tha_mlt_tml_dyu_tsn_tur_ukr_swe_azi_bem_vie_amh_yor_ven_ewe	0.179051652546678	0.421207185745089	0.674575680783112
568	amr_ben_tsn_hin_owc_hau_wly_rom_tur_azi_zul_jav_dyu_ctl_arw_bsq_urd_heb_xho_cnt_eng_pol_cic_ukr_akn_por_hun_ses_yor_fin_scr_tig_geo_lit_ger_nor_fre_aeg_sid_lat_est_bam_bat_afr_mly_jpn_knd_kor_slo_alb_moo_ita_tag_bul_sod_sun_mnd_svk_bem_prs_amh_spa_grk_swe_glc_qcu_rus_guj_bos_lda_chh_dut_anl_krd_mao_pan_fbf_cze_swa_ind_tha_mlt_tml_dgb_ewe_uzb_mcd_mol_aze_tsw_vie_gam_igb_ven_swt	0.165564750313457	0.390074764895325	0.697373228320689
569	owc_svk_lda_spa_tig_anl_amh_lit_uzb_azi_ses_bat_cic_glc_hin_bsq_alb_sod_moo_cnt_lat_bos_swa_dut_xho_swe_fin_dyu_bem_est_nor_chh_geo_ben_ctl_ger_pol_gam_wly_urd_hun_igb_jav_por_mly_jpn_knd_kor_cze_pan_ven_ukr_tag_ita_heb_sun_mnd_mol_zul_grk_aeg_mcd_bul_rom_afr_qcu_fre_rus_guj_akn_sid_scr_mlt_eng_ind_slo_dgb_arw_fbf_mao_tha_amr_tml_tsw_ewe_tur_prs_krd_aze_yor_vie_hau_tsn_swt_bam	0.747250326852303	1.77618519039719	0.0789728497363048
570	aeg_fre_fbf_scr_chh_sid_amh_pol_azi_uzb_lda_bat_swa_nor_grk_bsq_ukr_anl_akn_mnd_mol_spa_ven_arw_zul_slo_hun_tsw_moo_est_svk_gam_geo_pan_bos_ben_rus_hau_tig_bul_fin_bem_mly_ita_jav_jpn_tml_kor_krd_afr_bam_mcd_mao_eng_wly_ind_cnt_ctl_igb_alb_amr_glc_ger_guj_por_qcu_hin_prs_rom_ewe_sod_dut_heb_swe_tag_cze_swt_lat_cic_sun_tha_mlt_knd_yor_dyu_aze_lit_urd_tur_dgb_vie_owc_ses_xho_tsn	0.0354376961103288	0.0834046200233727	0.933709078887453
571	gam_mol_swa_ita_mlt_sid_hau_swe_uzb_azi_fbf_tag_ewe_krd_nor_bsq_arw_heb_moo_mnd_pan_urd_akn_slo_cic_bos_hun_zul_dyu_est_mcd_wly_geo_scr_spa_pol_lit_owc_sod_ger_fin_yor_ind_cze_jav_jpn_tml_kor_rom_guj_igb_alb_bat_dut_anl_mly_cnt_bul_xho_ben_amh_rus_ukr_grk_lat_qcu_por_eng_fre_lda_aeg_glc_tig_prs_mao_svk_ven_afr_dgb_sun_tha_amr_knd_tsn_bem_tur_ctl_hin_aze_bam_vie_chh_swt_ses_tsw	0.0854309876922991	0.200966797384165	0.841163407973116
572	heb_pan_dyu_pol_sid_chh_tig_ben_uzb_azi_moo_ind_swa_cze_ger_bsq_hin_amr_ven_cnt_slo_rus_bem_ukr_akn_por_est_xho_tsn_hun_bos_anl_geo_ita_glc_prs_krd_amh_aeg_swe_fin_cic_jav_lit_mly_jpn_tml_kor_mcd_urd_swt_guj_mao_afr_hau_bat_mnd_dut_ewe_ctl_wly_arw_alb_scr_eng_qcu_mol_bul_grk_zul_sod_rom_mlt_lat_sun_spa_tsw_fre_yor_tag_tha_gam_knd_lda_bam_aze_svk_nor_tur_ses_vie_owc_dgb_fbf_igb	-0.934863152772723	-2.27166617370422	0.0254122725104257
573	gam_ben_akn_pol_heb_owc_sod_fre_tur_aze_igb_ind_tsn_rus_ger_bsq_lit_hau_xho_cnt_mol_afr_zul_slo_bem_alb_est_ses_swt_fin_pan_aeg_geo_ita_swe_spa_lat_amr_tig_arw_hun_fbf_mao_urd_bat_jpn_tml_kor_nor_prs_dgb_rom_mly_hin_anl_tag_mnd_dut_bam_krd_wly_ctl_scr_grk_eng_qcu_glc_mcd_svk_tsw_sid_cze_chh_ukr_jav_por_ven_bul_swa_sun_tha_amh_knd_yor_moo_uzb_bos_guj_azi_cic_vie_mlt_lda_dyu_ewe	-0.262230843124105	-0.621076595354404	0.536068518380668
574	owc_hin_zul_por_amr_gam_tig_eng_aze_uzb_igb_jav_ewe_ukr_afr_bsq_lit_sid_fbf_mnd_fre_grk_akn_alb_swa_ben_hun_tsn_xho_est_spa_amh_geo_slo_dut_pol_cze_wly_heb_rom_fin_dyu_mly_pan_tag_jpn_tml_kor_ita_swe_lda_bos_bat_bul_anl_mao_cnt_urd_moo_mol_hau_mcd_prs_krd_svk_qcu_ger_nor_guj_bem_aeg_lat_mlt_scr_sun_glc_cic_arw_yor_ind_tha_chh_knd_ven_bam_tur_rus_ctl_azi_dgb_vie_sod_ses_swt_tsw	0.790939405834047	1.87661046338032	0.0637070162971579
575	tig_ita_zul_glc_wly_aeg_owc_ctl_uzb_aze_fbf_mly_dyu_urd_ukr_bsq_mol_anl_tsw_mnd_svk_guj_xho_lit_cic_ben_est_lda_ven_hun_prs_amr_geo_pol_fre_swe_scr_gam_chh_eng_fin_swt_ind_arw_jav_jpn_tml_kor_hin_slo_ses_bul_tag_pan_sod_bat_cnt_alb_ewe_cze_mlt_afr_bos_rom_nor_qcu_dut_lat_spa_dgb_sid_por_amh_krd_sun_ger_swa_rus_yor_mao_tha_heb_knd_tsn_moo_azi_mcd_grk_tur_bam_vie_hau_akn_igb_bem	-0.534210277386256	-1.27237348961039	0.206412527680661
576	anl_swe_lda_ukr_mlt_owc_chh_pol_aze_tur_dgb_bat_bem_svk_alb_bsq_lat_wly_swt_mnd_arw_rom_bam_lit_xho_prs_fin_ven_moo_est_mol_heb_geo_bos_afr_urd_eng_hau_gam_grk_hun_dyu_ind_rus_mly_jpn_tml_kor_glc_guj_zul_dut_jav_ben_sod_sun_cnt_nor_tsn_cze_sid_ger_ctl_pan_mcd_qcu_krd_scr_hin_akn_amr_por_amh_bul_tag_ita_ewe_fre_ses_mao_tha_aeg_knd_tsw_swa_azi_slo_spa_uzb_igb_vie_tig_yor_cic_fbf	-0.287112870370121	-0.679735342984699	0.498360523184257
577	tig_eng_tsn_bos_wly_chh_amr_swe_aze_tur_xho_ind_ven_alb_scr_bsq_glc_owc_yor_cnt_ita_slo_ewe_cze_swa_rus_est_tsw_swt_hun_afr_anl_geo_ctl_rom_fre_svk_heb_gam_pol_fin_zul_mly_prs_jav_jpn_tml_kor_lit_pan_dgb_por_tag_dut_sid_bat_mnd_bul_ses_grk_mlt_nor_lat_urd_spa_qcu_ben_mcd_krd_fbf_amh_ger_hau_hin_mao_ukr_cic_arw_lda_sun_tha_sod_knd_dyu_akn_uzb_mol_guj_azi_bam_vie_aeg_igb_moo_bem	-0.414762677978873	-0.984993990645874	0.327182697172848
578	owc_guj_bem_rom_mlt_wly_aeg_mol_uzb_tur_akn_mly_yor_bos_nor_bsq_arw_heb_swt_mnd_lat_mcd_swa_prs_xho_cze_est_ven_ses_fin_por_amr_geo_fre_urd_ukr_swe_hau_sid_hin_hun_lda_bat_rus_jav_jpn_tml_kor_svk_glc_dyu_ita_mao_ger_anl_tag_cnt_eng_igb_afr_gam_pol_ben_bul_scr_qcu_slo_krd_spa_tsw_amh_lit_chh_ctl_sun_grk_dgb_dut_fbf_ind_tha_sod_knd_tsn_bam_aze_pan_alb_azi_moo_vie_tig_ewe_cic_zul	-0.229561095556087	-0.542031906297892	0.589092907642549
579	sod_dut_fbf_scr_heb_aeg_wly_pan_tur_aze_cic_bat_dgb_mcd_swe_bsq_ben_hau_akn_mnd_hin_bul_tsn_spa_bam_guj_fin_igb_bem_est_rom_amh_geo_ger_rus_cze_lit_chh_sid_afr_hun_zul_tag_urd_mao_jpn_tml_kor_bos_glc_dyu_ita_jav_grk_mlt_mly_cnt_ukr_swa_por_tig_alb_pol_ctl_svk_qcu_fre_nor_prs_tsw_gam_krd_owc_slo_sun_mol_yor_lat_ven_ind_tha_anl_knd_ewe_moo_uzb_eng_arw_azi_ses_vie_amr_lda_swt_xho	-0.527902332813909	-1.25606687785496	0.212238005135423
580	mlt_grk_ven_urd_gam_heb_sid_slo_aze_azi_yor_sun_tsn_pol_svk_bsq_swe_hau_zul_cnt_hin_afr_swt_nor_ewe_dut_hun_swa_akn_fin_alb_wly_geo_fre_mcd_ukr_guj_sod_anl_arw_est_cic_jav_eng_bat_jpn_tml_kor_ita_rus_bam_krd_mly_ctl_amh_mao_mnd_pan_moo_prs_owc_lit_spa_cze_lat_qcu_scr_ben_bul_dgb_amr_ger_aeg_mol_tag_por_bem_rom_dyu_ind_tha_chh_knd_tsw_igb_tur_bos_glc_uzb_ses_vie_tig_lda_fbf_xho	-0.502533685880942	-1.19414443579334	0.235458398269865
581	owc_arw_dgb_spa_aeg_amh_tig_mcd_tur_azi_xho_tag_tsn_urd_ger_bsq_rom_sid_igb_cnt_pan_krd_ses_hin_swa_cze_fin_fbf_zul_hun_fre_sod_geo_lat_ctl_bos_swe_anl_heb_glc_est_bem_mly_scr_ind_jpn_knd_kor_rus_slo_swt_prs_jav_nor_amr_sun_mnd_svk_akn_ukr_wly_eng_dut_ita_guj_qcu_pol_bul_por_lda_hau_alb_gam_afr_bat_lit_ven_ben_yor_mao_tha_mlt_tml_moo_tsw_aze_mol_grk_uzb_dyu_vie_chh_ewe_cic_bam	0.0864405042173053	0.203509689769049	0.839181307891417
582	amr_fre_yor_prs_gam_hau_mlt_ukr_aze_tur_moo_mao_ses_swe_ctl_bsq_eng_sod_igb_mnd_bul_scr_zul_pol_dyu_guj_est_xho_lda_fin_rus_owc_geo_pan_grk_afr_urd_sid_amh_mol_hun_tsw_ind_rom_mly_jpn_knd_kor_nor_mcd_bam_glc_bat_arw_tig_sun_cnt_hin_bem_spa_heb_lit_lat_krd_alb_qcu_dut_cze_ita_ven_wly_ben_anl_por_tag_bos_akn_svk_ewe_jav_tha_chh_tml_fbf_cic_azi_ger_slo_uzb_swt_vie_aeg_swa_dgb_tsn	-0.0910420069766514	-0.214699989659092	0.830471319032324
583	wly_alb_swt_por_aeg_chh_heb_guj_aze_azi_akn_jav_ewe_urd_pan_bsq_dut_mlt_lda_mnd_slo_lat_dyu_mol_tsn_bos_est_cic_dgb_fin_bul_tig_geo_spa_ita_grk_eng_sod_owc_svk_hun_zul_mly_prs_mao_jpn_tml_kor_glc_mcd_ses_pol_tag_nor_amh_ind_cnt_hin_ven_scr_sid_afr_ben_ctl_krd_qcu_swe_rom_cze_fbf_amr_arw_hau_ger_sun_ukr_bem_lit_moo_bat_tha_gam_knd_igb_yor_tur_fre_rus_uzb_xho_vie_anl_swa_tsw_bam	0.429779247545669	1.01501367303746	0.312732729876768
584	heb_mcd_bem_rom_amh_chh_mlt_arw_tur_uzb_tsw_sun_ven_eng_guj_bsq_alb_gam_zul_mnd_urd_pan_bam_svk_xho_ukr_est_cic_fbf_fin_ger_hau_geo_lit_swe_nor_ita_sid_anl_scr_hun_tsn_mao_spa_tag_jpn_tml_kor_rus_cze_ewe_afr_bat_slo_aeg_ind_cnt_grk_dyu_hin_tig_ctl_prs_krd_glc_qcu_bul_mol_fre_lda_owc_lat_amr_bos_mly_dut_igb_pol_ses_jav_tha_sod_knd_moo_akn_azi_ben_por_aze_swt_vie_wly_dgb_yor_swa	0.36570670721517	0.861149669513177	0.391370442063933
585	mlt_por_ven_arw_tig_amh_aeg_krd_azi_tur_bam_bat_dgb_rus_dut_bsq_urd_sid_tsw_cnt_mcd_ukr_ses_ctl_ewe_lit_fin_xho_yor_est_swe_wly_geo_mol_spa_prs_ben_sod_anl_bos_hun_dyu_mao_scr_ind_jpn_knd_kor_ita_fre_fbf_pan_mly_afr_amr_jav_mnd_ger_swa_rom_owc_eng_alb_grk_hin_qcu_guj_svk_glc_lda_gam_nor_heb_lat_sun_pol_bem_bul_swt_tag_tha_hau_tml_igb_tsn_uzb_slo_cze_aze_cic_vie_chh_moo_akn_zul	-0.684898252589773	-1.63948858273958	0.104490097317446
586	aeg_cze_bem_bul_sod_amr_mlt_por_aze_uzb_swt_tag_fbf_lit_ctl_bsq_scr_chh_yor_mnd_ben_nor_dyu_swe_zul_mol_hun_ses_cic_est_alb_sid_geo_grk_eng_guj_krd_amh_tig_spa_fin_dgb_sun_slo_mly_jpn_knd_kor_hin_ukr_ven_pol_bat_bos_heb_mao_cnt_dut_bam_afr_anl_ger_svk_glc_ita_qcu_urd_rom_rus_ewe_owc_prs_gam_lat_jav_mcd_igb_fre_swa_ind_tha_hau_tml_akn_tsn_azi_pan_arw_tur_xho_vie_wly_tsw_lda_moo	-0.163029209019872	-0.384478327563426	0.701501722564604
587	amh_bos_igb_grk_heb_owc_amr_prs_tur_uzb_dyu_mly_ewe_pan_krd_bsq_rus_chh_xho_mnd_ben_urd_dgb_ctl_bem_hin_est_fbf_bam_hun_lit_sod_geo_dut_nor_glc_slo_tig_sid_rom_fin_swa_mao_fre_jav_jpn_tml_kor_guj_bul_lda_alb_bat_spa_anl_ind_cnt_ukr_moo_mol_gam_cze_afr_lat_svk_qcu_pol_mcd_eng_ven_mlt_ger_hau_arw_tag_swe_zul_scr_swt_sun_tha_wly_knd_akn_cic_aze_ita_por_azi_tsn_vie_aeg_ses_yor_tsw	0.11868080344699	0.279352938400383	0.780594297617101
588	sod_urd_yor_hin_mlt_aeg_amr_ctl_tur_uzb_bem_tag_cic_slo_alb_bsq_grk_hau_fbf_cnt_lit_prs_ewe_pan_ven_mol_hun_xho_moo_est_fre_tig_geo_glc_nor_krd_ukr_heb_sid_afr_fin_bam_mao_eng_mly_jpn_knd_kor_scr_ger_igb_dut_sun_cze_gam_bat_mnd_lat_zul_ita_amh_guj_swe_spa_svk_qcu_por_ben_rus_swt_anl_bos_wly_mcd_jav_bul_dgb_rom_ses_ind_tha_chh_tml_tsn_akn_aze_arw_pol_azi_tsw_vie_owc_dyu_swa_lda	-0.419015652783239	-0.993808223929182	0.322894983364878
589	sod_svk_akn_mcd_mlt_aeg_amr_spa_tur_uzb_ven_mao_tsn_bos_dut_bsq_mol_owc_swt_mnd_eng_cze_dyu_ukr_zul_hin_est_igb_cic_hun_fre_anl_geo_swe_scr_pol_grk_heb_tig_bul_fin_ses_mly_ita_tag_jpn_knd_kor_rus_slo_moo_lat_ind_nor_gam_jav_cnt_alb_ewe_afr_amh_pan_ben_ger_por_qcu_glc_prs_urd_bem_wly_guj_hau_krd_bat_rom_dgb_arw_xho_sun_tha_chh_tml_fbf_tsw_aze_ctl_lit_azi_bam_vie_sid_yor_swa_lda	-0.199217475448726	-0.470620588897346	0.639013622615424
590	mlt_urd_xho_ita_tig_gam_hau_ctl_azi_uzb_cic_jav_lda_arw_mol_bsq_slo_anl_zul_mnd_guj_cze_akn_lit_yor_rom_est_igb_tsn_fin_pan_sid_geo_dut_alb_lat_grk_wly_amr_rus_hun_bam_mao_mcd_ind_jpn_knd_kor_por_hin_dyu_glc_tag_scr_chh_mly_cnt_bul_ses_afr_amh_swe_krd_ger_fre_qcu_bos_eng_ukr_ewe_sod_nor_heb_spa_sun_prs_swa_ben_fbf_bat_tha_aeg_tml_swt_ven_aze_pol_svk_tur_dgb_vie_owc_tsw_bem_moo	-0.409503006502062	-0.969125984360767	0.334996009145807
591	amh_ctl_ses_bos_aeg_mlt_sid_glc_aze_uzb_tsw_tag_bem_dut_hin_bsq_bul_tig_dgb_cnt_cze_afr_yor_nor_igb_pol_fin_zul_xho_hun_slo_anl_geo_ita_fre_prs_krd_heb_hau_alb_est_tsn_mly_guj_jav_jpn_knd_kor_swe_spa_ven_grk_ind_rom_owc_bat_mnd_ben_swa_ukr_chh_eng_svk_mcd_ger_qcu_arw_pan_scr_lda_wly_por_amr_lat_mao_rus_swt_lit_akn_sun_tha_gam_tml_ewe_fbf_tur_mol_urd_azi_dyu_vie_sod_cic_bam_moo	-0.0670527133858917	-0.158098858718945	0.874721681854342
592	amr_slo_ven_lit_wly_heb_aeg_bul_uzb_azi_dgb_tag_akn_ben_swe_bsq_mol_owc_tsw_cnt_rom_ita_igb_arw_bam_fre_est_ewe_moo_fin_bos_sid_geo_rus_ukr_guj_lat_tig_anl_hin_hun_xho_mao_cze_mly_jpn_tml_kor_alb_mcd_swa_spa_bat_scr_hau_ind_mnd_prs_cic_por_sod_pol_pan_afr_glc_qcu_grk_ctl_urd_dyu_chh_ger_mlt_svk_jav_dut_swt_nor_bem_sun_tha_amh_knd_zul_lda_tur_krd_eng_aze_yor_vie_gam_ses_fbf_tsn	-0.437442871281981	-1.0392708868605	0.301373219769686
593	anl_krd_zul_glc_aeg_amr_hau_por_aze_tur_igb_ind_lda_prs_rus_bsq_slo_sid_ewe_cnt_grk_ita_tsn_dut_xho_ukr_hun_dgb_bam_est_svk_heb_geo_scr_bos_eng_alb_amh_wly_swe_fin_bem_tag_spa_jav_jpn_tml_kor_urd_bul_fbf_pan_sun_ben_sod_mao_mnd_ctl_swt_ger_chh_nor_fre_cze_lat_qcu_lit_mol_hin_swa_tig_rom_mlt_guj_mly_arw_moo_pol_ven_bat_tha_gam_knd_akn_tsw_uzb_afr_mcd_azi_dyu_vie_owc_ses_yor_cic	0.084070761992054	0.197669651756035	0.843734945658012
594	tig_rom_ven_guj_aeg_anl_chh_scr_aze_tur_swt_mao_igb_cze_alb_bsq_pol_owc_zul_mnd_prs_mol_fbf_pan_ewe_spa_est_ses_akn_hun_rus_mlt_geo_fre_urd_dut_ita_amr_sid_ger_fin_tsw_jav_lat_sun_jpn_tml_kor_ctl_glc_lda_ukr_tag_nor_heb_ind_cnt_hin_moo_afr_wly_bul_arw_bos_swe_qcu_ben_grk_lit_bem_gam_por_sod_svk_bat_mcd_tsn_slo_swa_mly_tha_amh_knd_bam_yor_azi_eng_krd_uzb_xho_vie_hau_dyu_cic_dgb	-0.380735330002623	-0.902943502213549	0.368888687858325
595	aeg_afr_bem_fre_hau_amh_owc_rom_uzb_aze_akn_sun_bam_mcd_bos_bsq_ita_anl_lda_mnd_cze_rus_tsw_lat_zul_ctl_est_fbf_ven_fin_urd_chh_geo_lit_glc_hin_prs_amr_heb_eng_hun_dgb_mao_nor_ind_jpn_knd_kor_guj_alb_tsn_ben_mly_krd_tig_tag_cnt_scr_moo_ukr_mlt_grk_swe_mol_slo_qcu_dut_pan_arw_igb_sod_ger_sid_por_bat_svk_xho_pol_ses_jav_tha_gam_tml_ewe_swt_tur_spa_bul_azi_cic_vie_wly_swa_yor_dyu	0.0738125731282309	0.173691283141447	0.862485598100503
596	wly_slo_bem_cze_amr_owc_chh_ctl_aze_azi_dyu_jav_akn_svk_lit_bsq_mcd_hau_swa_mnd_eng_bul_cic_bos_ven_hin_hun_bam_ewe_est_krd_aeg_geo_afr_ita_urd_ben_gam_sid_glc_fin_lda_mly_scr_ind_jpn_tml_kor_fre_dut_xho_swe_sun_prs_tig_tag_cnt_rom_fbf_guj_heb_ukr_nor_por_lat_qcu_alb_pol_mol_dgb_mlt_ger_sod_spa_bat_arw_zul_rus_tsn_mao_tha_anl_knd_ses_yor_tur_grk_pan_uzb_tsw_vie_amh_swt_moo_igb	-0.0526179636197555	-0.12406583176756	0.901530909553438
597	aeg_urd_xho_mol_tig_chh_mlt_ben_azi_uzb_moo_jav_dyu_fre_swe_bsq_hin_amr_dgb_cnt_cze_scr_fbf_bul_yor_mcd_fin_tsn_ewe_est_lit_sid_geo_grk_ukr_lat_ita_gam_sod_afr_hun_bem_bat_svk_ind_jpn_knd_kor_spa_por_akn_ger_sun_pan_amh_tag_mnd_rom_swt_bos_heb_guj_krd_glc_ctl_qcu_nor_rus_dut_zul_hau_prs_anl_eng_mly_pol_igb_alb_cic_mao_tha_owc_tml_ven_swa_tur_arw_slo_aze_ses_vie_wly_lda_tsw_bam	-0.0414906769973871	-0.0977676184125898	0.92232722412625
598	amr_ctl_akn_alb_tig_amh_aeg_dut_azi_aze_dgb_sun_dyu_ukr_bos_bsq_hin_chh_zul_mnd_ben_cze_swa_svk_lda_pan_est_yor_igb_fin_por_owc_geo_bul_rus_ger_mcd_gam_heb_arw_hun_tsn_tag_nor_mao_jpn_knd_kor_scr_fre_swt_swe_jav_guj_hau_ind_cnt_afr_bam_lit_wly_spa_krd_grk_urd_qcu_mol_prs_eng_bem_sod_ita_anl_slo_mly_rom_cic_lat_ven_bat_tha_sid_tml_moo_xho_uzb_pol_glc_tur_ses_vie_mlt_ewe_tsw_fbf	0.187335906804335	0.440689922663777	0.660460184835233
599	amh_dut_ses_pol_amr_chh_gam_nor_aze_azi_swt_mly_yor_ita_lit_bsq_bos_tig_dyu_mnd_mol_ger_igb_arw_lda_guj_est_akn_moo_hun_bul_hau_geo_spa_rus_slo_glc_wly_heb_grk_fin_ewe_mao_lat_ind_jpn_tml_kor_ukr_pan_swa_hin_tag_ctl_anl_sun_cnt_por_cic_prs_owc_swe_urd_eng_afr_qcu_mcd_svk_ben_bam_mlt_fre_sid_krd_bat_rom_bem_scr_fbf_jav_tha_sod_knd_dgb_zul_uzb_alb_cze_tur_ven_vie_aeg_tsw_xho_tsn	0.16456770139127	0.3874929361424	0.699276722381289
600	amr_alb_akn_svk_wly_heb_hau_scr_tur_azi_yor_mao_tsw_afr_guj_bsq_spa_anl_bam_cnt_mol_nor_fbf_bos_dgb_lat_est_bem_ewe_hun_hin_mlt_geo_prs_dut_rus_ita_chh_gam_pan_fin_ven_mly_urd_sun_jpn_tml_kor_pol_fre_moo_swe_ind_ben_amh_bat_mnd_ukr_ses_ger_sid_rom_ctl_eng_glc_qcu_cze_bul_lit_zul_sod_arw_owc_mcd_tag_slo_xho_por_igb_jav_tha_aeg_knd_cic_swt_aze_grk_krd_uzb_lda_vie_tig_swa_tsn_dyu	-1.08793887118302	-2.66727654256529	0.00902010643484254
601	mlt_bul_lda_ukr_aeg_sod_chh_afr_tur_aze_igb_mao_yor_scr_dut_bsq_ita_amr_tsn_mnd_slo_por_akn_krd_dgb_grk_fin_bem_cic_hun_bos_heb_geo_nor_eng_glc_lat_wly_gam_guj_est_swt_jav_ctl_ind_jpn_knd_kor_ben_pol_ses_prs_tag_pan_anl_sun_cnt_rom_fbf_cze_owc_arw_mcd_swe_hin_qcu_svk_fre_rus_dyu_sid_lit_amh_mol_bat_alb_ewe_ger_bam_mly_tha_tig_tml_zul_moo_azi_spa_urd_uzb_swa_vie_hau_tsw_ven_xho	-0.21521149235805	-0.508355883032138	0.612407549814197
602	hau_eng_ewe_hin_gam_anl_tig_ctl_azi_aze_igb_mao_ses_lit_ger_bsq_pan_amr_cic_mnd_guj_spa_yor_dut_fbf_urd_hun_dyu_dgb_fin_grk_sid_geo_svk_por_krd_slo_owc_amh_rom_est_moo_jav_prs_sun_jpn_tml_kor_afr_fre_bem_glc_bat_arw_aeg_mly_cnt_cze_bam_lat_sod_rus_ita_mcd_swe_qcu_pol_ukr_ben_lda_wly_bul_chh_scr_tag_nor_tsn_mol_akn_ind_tha_mlt_knd_ven_swa_uzb_bos_alb_tur_xho_vie_heb_swt_tsw_zul	0.151264687069526	0.3560408871191	0.722616344855815
603	amh_afr_swt_mol_gam_amr_aeg_eng_aze_azi_dyu_tag_akn_ger_por_bsq_fre_mlt_ses_mnd_urd_slo_zul_lit_bam_ben_fin_ewe_tsw_hun_lat_owc_geo_svk_guj_rom_scr_sod_tig_glc_est_fbf_sun_alb_bat_jpn_knd_kor_mcd_spa_bem_dut_mly_swe_hau_ind_cnt_nor_igb_pol_anl_grk_bul_cze_ctl_qcu_ita_krd_pan_yor_wly_prs_sid_hin_jav_bos_ven_arw_moo_mao_tha_chh_tml_swa_lda_uzb_ukr_rus_tur_dgb_vie_heb_tsn_xho_cic	-0.331287327332472	-0.784202203712199	0.434914341194051
604	hau_afr_lda_ben_sid_heb_mlt_lat_aze_azi_fbf_ind_swt_grk_ukr_bsq_spa_tig_ewe_mnd_hin_urd_bam_fre_bem_pol_hun_ses_dyu_est_ctl_sod_geo_cze_mol_mcd_rus_amh_wly_rom_fin_yor_sun_pan_mao_jpn_tml_kor_bos_arw_moo_bul_tag_prs_aeg_bat_cnt_scr_xho_dut_owc_swe_svk_ger_eng_qcu_guj_ita_por_tsw_anl_krd_amr_alb_mly_nor_ven_lit_cic_jav_tha_chh_knd_zul_swa_uzb_glc_slo_tur_dgb_vie_gam_igb_tsn_akn	0.470377574275918	1.10955764307371	0.270050554476202
605	amh_cze_bem_fre_amr_aeg_heb_hin_azi_tur_fbf_ind_zul_ben_afr_bsq_scr_hau_moo_cnt_glc_alb_yor_guj_akn_nor_fin_cic_ewe_est_svk_mlt_geo_bos_mol_arw_rus_owc_gam_lit_hun_swt_tag_ger_sun_jpn_knd_kor_spa_ukr_lda_ita_mly_pan_chh_jav_mnd_krd_bam_slo_tig_grk_mcd_ctl_pol_qcu_rom_dut_swe_tsn_sod_eng_wly_bul_bat_urd_dgb_por_tsw_mao_tha_sid_tml_swa_ven_aze_prs_lat_uzb_xho_vie_anl_igb_ses_dyu	-0.749805935391654	-1.80547499412299	0.0742359731123786
606	anl_ctl_zul_swe_gam_hau_sod_fre_aze_tur_dyu_tag_igb_spa_ben_bsq_eng_owc_bam_mnd_afr_dut_dgb_mcd_ewe_svk_hun_bem_lda_fin_rus_tig_geo_bos_alb_scr_ita_amh_aeg_lat_est_ven_jav_ger_mao_jpn_knd_kor_pol_lit_swa_hin_sun_nor_chh_ind_cnt_glc_xho_pan_wly_por_ukr_guj_mol_qcu_grk_prs_slo_moo_amr_rom_sid_arw_bat_bul_tsw_krd_swt_mly_tha_heb_tml_fbf_akn_azi_cze_urd_uzb_cic_vie_mlt_yor_tsn_ses	-0.841438836145252	-2.03083842776533	0.0451263412810535
607	aeg_ben_zul_ger_chh_mlt_hau_scr_uzb_aze_ses_jav_igb_lit_spa_bsq_guj_amh_xho_cnt_por_urd_bam_nor_swt_alb_hun_bem_akn_est_rom_wly_geo_fre_lat_ctl_swe_heb_tig_svk_fin_dgb_ind_slo_tag_jpn_knd_kor_arw_krd_moo_rus_bat_cze_sod_sun_mnd_eng_dyu_dut_owc_hin_ita_mol_pol_qcu_prs_glc_ukr_tsw_amr_bos_sid_pan_mly_bul_lda_grk_cic_mao_tha_gam_tml_swa_ewe_azi_mcd_afr_tur_tsn_vie_anl_fbf_ven_yor	-0.194024938604033	-0.458399847293673	0.647734603032755
608	gam_alb_moo_ctl_mlt_chh_amh_pol_uzb_azi_ven_tag_swt_rus_afr_bsq_slo_wly_akn_cnt_swe_eng_lda_urd_dyu_svk_fin_dgb_cic_est_lit_anl_geo_arw_grk_ukr_nor_amr_tig_krd_hun_tsn_jav_ben_mao_jpn_knd_kor_mol_hin_igb_dut_ind_rom_sod_sun_mnd_mcd_bam_ger_hau_pan_bul_guj_scr_qcu_fre_prs_cze_bem_owc_ita_sid_spa_mly_lat_fbf_por_yor_bat_tha_aeg_tml_xho_zul_aze_bos_glc_tur_ewe_vie_heb_swa_ses_tsw	-0.0781940680618682	-0.184454527391534	0.854058523682448
609	aeg_arw_bem_fre_hau_gam_chh_ger_uzb_tur_xho_ind_dyu_prs_guj_bsq_swe_anl_swa_mnd_urd_pan_fbf_cze_zul_ukr_hun_igb_ses_fin_bos_sid_geo_hin_nor_slo_ctl_sod_wly_lat_est_tsw_sun_svk_jav_jpn_knd_kor_afr_bul_yor_glc_tag_grk_amh_mao_cnt_lit_bam_por_mlt_scr_dut_rom_pol_qcu_spa_eng_mcd_ven_amr_alb_tig_mol_bat_ita_cic_ben_moo_mly_tha_owc_tml_dgb_akn_azi_krd_rus_aze_swt_vie_heb_tsn_lda_ewe	-0.517518177980724	-1.23125393793401	0.221332488194364
610	gam_rus_xho_por_amr_aeg_hau_bos_aze_tur_bam_bat_dgb_nor_swe_bsq_eng_sid_bem_mnd_spa_krd_tsw_lit_ewe_fre_fin_yor_zul_est_hin_amh_geo_bul_prs_ger_slo_chh_owc_glc_hun_igb_tag_urd_mao_jpn_tml_kor_alb_ben_swt_svk_ind_pan_tig_sun_cnt_lat_ven_arw_mlt_dut_ita_rom_mol_qcu_ukr_mcd_scr_tsn_heb_afr_sod_cze_jav_grk_swa_guj_dyu_mly_tha_wly_knd_lda_fbf_uzb_ctl_pol_azi_moo_vie_anl_akn_cic_ses	-0.221809302739208	-0.523968043211131	0.601547273765342
611	heb_ger_ses_bul_owc_aeg_amr_bos_aze_uzb_lda_tag_yor_nor_scr_bsq_lat_anl_fbf_cnt_alb_pol_dgb_arw_moo_rus_est_cic_ewe_hun_dut_sod_geo_afr_rom_svk_urd_wly_chh_mcd_fin_swt_mao_cze_sun_jpn_knd_kor_pan_ukr_swa_krd_mly_slo_mlt_jav_mnd_ctl_akn_por_amh_fre_ita_spa_grk_qcu_lit_ben_mol_zul_sid_glc_tig_hin_bat_swe_xho_eng_igb_ind_tha_hau_tml_tsn_dyu_tur_guj_prs_azi_tsw_vie_gam_bem_ven_bam	-0.759096118784142	-1.8247408950388	0.0712507206651847
612	chh_arw_dyu_ger_tig_anl_mlt_slo_azi_tur_igb_jav_bam_cze_alb_bsq_glc_gam_dgb_mnd_lit_krd_ewe_pol_akn_bos_est_swt_moo_hun_ita_wly_geo_pan_mcd_nor_urd_heb_hau_scr_fin_yor_tag_bul_mly_jpn_tml_kor_hin_mol_xho_afr_mao_rus_sod_bat_cnt_lat_bem_por_amr_ukr_eng_guj_swe_qcu_spa_fre_grk_tsw_amh_dut_aeg_prs_sun_ctl_ven_rom_ses_ind_tha_sid_knd_zul_swa_aze_ben_svk_uzb_tsn_vie_owc_lda_fbf_cic	0.0931966366456719	0.219435659566237	0.826791600326715
613	sid_mol_yor_bos_anl_chh_owc_afr_uzb_azi_fbf_bat_swa_prs_svk_bsq_lit_amh_dyu_mnd_rus_lat_tsn_fre_ven_guj_fin_lda_bam_hun_dut_wly_geo_nor_ger_arw_slo_amr_hau_urd_est_moo_tag_mcd_mao_jpn_tml_kor_alb_ita_zul_pan_ind_grk_aeg_sun_cnt_krd_igb_cze_heb_bul_ctl_spa_swe_qcu_ukr_ben_scr_ses_gam_glc_sod_eng_mly_hin_swt_pol_xho_jav_tha_mlt_knd_ewe_akn_aze_por_rom_tur_dgb_vie_tig_tsw_bem_cic	0.344233787803852	0.810363035714669	0.419800371403665
614	mlt_glc_cic_grk_sid_tig_amr_lit_uzb_azi_tsn_ind_xho_slo_urd_bsq_por_heb_fbf_cnt_bul_spa_yor_arw_ewe_guj_fin_tsw_igb_hun_pan_anl_geo_rom_nor_hin_krd_sod_chh_bos_est_dgb_mao_scr_mly_jpn_knd_kor_ctl_eng_dyu_mol_bat_dut_amh_sun_mnd_swe_swa_afr_owc_svk_lat_cze_prs_qcu_alb_ger_mcd_lda_hau_ukr_aeg_pol_tag_fre_akn_ita_bam_jav_tha_gam_tml_bem_swt_tur_ben_rus_aze_ses_vie_wly_zul_moo_ven	-0.349683471307175	-0.828366192379511	0.409583978702125
615	chh_ctl_akn_lat_owc_sid_amr_alb_aze_azi_dyu_jav_ses_arw_fre_bsq_nor_mlt_xho_mnd_pol_bul_ewe_scr_igb_ita_fin_tsw_cic_est_slo_tig_geo_glc_hin_por_mol_amh_aeg_dut_hun_swt_sun_rom_mly_jpn_tml_kor_pan_afr_ven_urd_tag_guj_hau_bat_cnt_ben_tsn_svk_anl_ger_krd_lit_rus_qcu_ukr_eng_prs_yor_sod_spa_gam_mcd_mao_cze_fbf_bos_dgb_ind_tha_heb_knd_zul_bem_tur_swe_grk_uzb_bam_vie_wly_moo_swa_lda	-0.287402782917898	-0.680583022643675	0.497826303341934
616	amr_glc_tsn_mol_tig_heb_wly_ukr_uzb_aze_zul_tag_swt_nor_ita_bsq_urd_mlt_ses_cnt_lat_ben_ven_arw_akn_rom_fin_igb_xho_hun_swe_hau_geo_eng_cze_pan_lit_anl_amh_ctl_est_cic_bat_bos_jav_jpn_knd_kor_pol_mcd_bam_spa_ind_prs_sod_sun_mnd_guj_ewe_fre_sid_dut_rus_bul_slo_qcu_por_ger_hin_yor_owc_krd_chh_scr_mly_grk_swa_svk_dyu_mao_tha_aeg_tml_moo_fbf_tur_alb_afr_azi_bem_vie_gam_lda_dgb_tsw	-0.795457163868087	-1.914010232932	0.0586936845604886
617	amr_ita_bam_bos_wly_owc_sid_hin_tur_azi_fbf_ind_swa_krd_pol_bsq_lit_hau_igb_mnd_swe_prs_moo_rom_bem_lat_hun_ewe_yor_fin_ger_aeg_geo_slo_guj_bul_eng_anl_heb_grk_est_ses_mly_fre_mao_jpn_knd_kor_glc_nor_cic_afr_tag_mcd_amh_bat_cnt_arw_tsn_scr_mlt_ben_urd_por_dut_qcu_ukr_pan_spa_xho_tig_mol_chh_cze_sun_alb_tsw_rus_zul_jav_tha_sod_tml_dyu_akn_aze_svk_ctl_uzb_lda_vie_gam_ven_swt_dgb	-0.63073397143166	-1.50933996709343	0.134601983440638
618	amr_pan_bam_bul_sod_tig_sid_swe_tur_uzb_moo_bat_lda_krd_grk_bsq_lit_wly_zul_cnt_guj_afr_ses_por_swa_dut_fin_ven_tsw_est_spa_gam_geo_slo_ukr_cze_ben_anl_chh_mol_hun_swt_ind_ctl_jav_jpn_knd_kor_glc_svk_xho_alb_mly_eng_amh_tag_mnd_lat_igb_fre_hau_scr_nor_pol_ita_qcu_urd_hin_arw_yor_owc_ger_aeg_rom_mao_bos_tsn_mcd_fbf_sun_tha_heb_tml_dgb_bem_aze_rus_prs_azi_ewe_vie_mlt_dyu_akn_cic	-0.434313116757162	-1.03034523336334	0.305520162067375
619	aeg_ger_ses_swe_sid_heb_sod_ben_azi_tur_xho_mao_zul_ita_krd_bsq_mcd_anl_yor_cnt_slo_ukr_tsw_eng_dgb_dut_hun_moo_lda_est_prs_amh_geo_lat_spa_bul_por_amr_wly_glc_fin_ven_sun_pan_jav_jpn_knd_kor_hin_fre_ewe_pol_ind_bos_mlt_bat_mnd_scr_cic_mol_gam_afr_guj_ctl_rus_qcu_grk_rom_arw_igb_owc_svk_chh_lit_mly_alb_dyu_cze_tsn_tag_tha_hau_tml_swt_bam_uzb_urd_nor_aze_akn_vie_tig_swa_fbf_bem	-0.717487838649014	-1.71982463160553	0.0887906085395361
620	chh_rom_yor_hin_hau_anl_aeg_dut_uzb_aze_fbf_mao_ewe_ben_bos_bsq_pol_wly_bam_mnd_svk_guj_igb_krd_tsn_rus_hun_swt_tsw_fin_eng_owc_geo_fre_scr_afr_pan_amh_mlt_arw_est_lda_ind_ctl_jav_jpn_tml_kor_nor_cze_xho_mcd_bat_lit_sod_sun_cnt_slo_dgb_ger_heb_spa_mol_ita_bul_qcu_lat_por_prs_bem_tig_urd_gam_alb_tag_grk_cic_ukr_ven_mly_tha_amr_knd_swa_ses_azi_glc_swe_tur_akn_vie_sid_moo_zul_dyu	-0.440467741927189	-1.04424154365176	0.299080393248423
621	aeg_lat_lda_pol_wly_sid_mlt_alb_aze_azi_swt_ind_tsn_svk_dut_bsq_mol_owc_ven_cnt_rus_bos_fbf_spa_akn_ita_fin_igb_yor_est_hin_tig_geo_cze_glc_prs_slo_amr_chh_krd_hun_bem_sun_bul_mly_jpn_tml_kor_arw_grk_cic_ger_bat_ukr_hau_jav_mnd_fre_ses_por_amh_ben_afr_rom_mcd_qcu_scr_pan_swe_bam_gam_eng_anl_lit_mao_guj_zul_urd_tsw_tag_tha_sod_knd_dyu_dgb_uzb_nor_ctl_tur_moo_vie_heb_ewe_swa_xho	-0.345716326768166	-0.819050009504424	0.414851826195245
622	anl_por_ven_prs_owc_wly_amr_mol_uzb_tur_bem_mao_igb_glc_cze_bsq_ger_tig_ewe_cnt_pol_ukr_swt_hin_dgb_spa_hun_zul_lda_est_lit_heb_geo_alb_urd_nor_bul_hau_chh_lat_fin_tsw_bat_rus_sun_jpn_tml_kor_ctl_arw_akn_krd_mly_swe_amh_tag_mnd_afr_yor_fre_aeg_scr_ita_slo_dut_qcu_rom_bos_grk_tsn_sid_ben_sod_mcd_jav_guj_ses_svk_xho_ind_tha_gam_knd_cic_bam_azi_pan_eng_aze_dyu_vie_mlt_swa_moo_fbf	-0.705255530600513	-1.69458293411312	0.0935008301979184
623	mlt_svk_cic_pol_wly_chh_gam_ben_azi_uzb_ven_ind_bem_ger_rom_bsq_cze_tig_ses_cnt_mol_spa_dgb_mcd_lda_grk_est_yor_igb_hun_eng_owc_geo_prs_arw_slo_rus_anl_aeg_ita_fin_dyu_mao_lat_mly_jpn_knd_kor_bos_glc_tsw_lit_bat_ukr_hau_tag_mnd_guj_akn_fre_sod_pan_alb_krd_afr_qcu_nor_por_urd_tsn_amr_ctl_heb_hin_sun_bul_moo_scr_fbf_jav_tha_sid_tml_zul_bam_aze_swe_dut_tur_swa_vie_amh_ewe_xho_swt	0.0310626716505185	0.0731471284314493	0.941846131717038
624	gam_lit_moo_bul_aeg_hau_amr_slo_tur_uzb_lda_mly_dgb_pol_glc_bsq_grk_sod_ven_cnt_mol_lat_xho_pan_akn_ita_est_swt_tsw_fin_ukr_chh_geo_eng_ben_nor_spa_owc_amh_por_hun_zul_jav_rom_bat_jpn_knd_kor_urd_bos_swa_svk_sun_hin_mlt_ind_mnd_rus_tsn_krd_sid_fre_guj_afr_scr_qcu_cze_ctl_mcd_fbf_tig_alb_anl_arw_tag_swe_ses_ger_bam_mao_tha_heb_tml_ewe_bem_azi_prs_dut_aze_dyu_vie_wly_igb_yor_cic	0.0887943325196834	0.209038530217763	0.834875352402914
625	aeg_scr_bam_por_sod_tig_heb_rus_uzb_aze_akn_ind_swt_swe_slo_bsq_spa_owc_fbf_mnd_urd_arw_dgb_mol_ewe_bul_est_yor_swa_fin_ger_amh_geo_alb_mcd_lat_pol_anl_hau_dut_hun_tsn_jav_prs_mao_jpn_knd_kor_fre_hin_tsw_cze_tag_ctl_chh_sun_cnt_eng_ses_grk_wly_nor_ita_ben_svk_qcu_afr_ukr_pan_ven_gam_krd_amr_bos_mly_guj_dyu_rom_zul_bat_tha_mlt_tml_lda_xho_azi_glc_lit_tur_cic_vie_sid_bem_moo_igb	-0.788663679950418	-1.8978650557592	0.0608155317501577
626	amh_bul_lda_krd_sid_tig_mlt_slo_azi_uzb_bem_ind_akn_dut_mcd_bsq_alb_heb_ses_mnd_pol_ita_ven_nor_dyu_lat_est_xho_cic_hun_ctl_chh_geo_swe_arw_prs_por_hau_sod_ukr_fin_swt_jav_pan_mao_jpn_knd_kor_grk_ben_moo_scr_sun_afr_aeg_mly_cnt_rus_bam_urd_anl_glc_spa_cze_rom_qcu_hin_mol_eng_fbf_gam_fre_owc_ger_tag_bos_tsn_lit_igb_bat_tha_wly_tml_tsw_swa_aze_guj_svk_tur_yor_vie_amr_zul_dgb_ewe	-0.323061160210384	-0.764428473613846	0.446547220193143
627	sod_bos_lda_hin_amh_tig_heb_eng_tur_azi_fbf_tag_dyu_glc_alb_bsq_ita_anl_tsw_mnd_scr_dut_xho_svk_yor_guj_est_swa_ven_hun_rus_mlt_geo_fre_cze_afr_mcd_gam_aeg_lit_fin_zul_ind_swe_jav_jpn_knd_kor_slo_por_moo_urd_mao_pol_owc_mly_cnt_spa_swt_ger_sid_rom_arw_bul_lat_qcu_prs_pan_ctl_akn_chh_nor_wly_krd_sun_ukr_bam_mol_cic_bat_tha_amr_tml_bem_igb_aze_ben_grk_uzb_ewe_vie_hau_tsn_dgb_ses	-1.07241728154041	-2.62334751198278	0.0101759123762158
628	amr_grk_dgb_spa_mlt_sod_hau_rom_azi_aze_lda_jav_bam_lat_bul_bsq_ita_anl_xho_cnt_hin_scr_fbf_lit_moo_urd_hun_swa_tsw_fin_pan_aeg_geo_eng_nor_glc_arw_wly_tig_swe_est_akn_mly_ukr_mao_jpn_knd_kor_dut_ctl_ewe_guj_sun_pol_sid_ind_mnd_prs_dyu_rus_chh_ben_alb_cze_svk_qcu_mcd_por_ger_cic_gam_slo_heb_mol_tag_bos_tsn_afr_ses_bat_tha_owc_tml_ven_yor_uzb_krd_fre_tur_zul_vie_amh_igb_bem_swt	-0.649520102579853	-1.55296111721697	0.123829003313322
629	chh_hin_bem_bul_aeg_sod_mlt_por_uzb_azi_swa_sun_ven_slo_lat_bsq_krd_anl_bam_mnd_cze_spa_lda_prs_moo_scr_fin_swt_dyu_hun_mol_amr_geo_ctl_bos_ita_ger_gam_wly_svk_est_zul_ind_arw_tag_jpn_tml_kor_dut_afr_tsn_guj_mly_mcd_heb_jav_cnt_ben_yor_pan_hau_swe_lit_pol_grk_qcu_rus_nor_fre_cic_amh_urd_sid_eng_bat_glc_tsw_ukr_ses_mao_tha_tig_knd_ewe_fbf_aze_rom_alb_tur_xho_vie_owc_akn_igb_dgb	0.144156194896947	0.339246869335886	0.735188627934129
630	anl_ita_dyu_ger_amr_gam_tig_slo_azi_uzb_yor_mly_zul_scr_guj_bsq_lat_owc_xho_mnd_spa_svk_igb_fre_ven_mcd_hun_tsn_dgb_est_krd_hau_geo_urd_bul_ukr_hin_chh_amh_grk_fin_swt_bat_eng_mao_jpn_tml_kor_afr_prs_bam_ben_ind_glc_sid_tag_cnt_lit_moo_alb_mlt_pan_ctl_por_dut_qcu_mol_pol_arw_ses_wly_swe_sod_bos_sun_rus_tsw_cze_cic_jav_tha_heb_knd_swa_ewe_aze_rom_nor_tur_akn_vie_aeg_fbf_lda_bem	-0.405667577757361	-0.963039339902952	0.338025191648998
631	wly_mcd_dyu_nor_owc_sod_heb_mol_azi_tur_lda_jav_xho_swe_svk_bsq_fre_sid_bam_cnt_bos_cze_yor_rom_moo_slo_est_tsw_akn_hun_guj_hau_geo_rus_prs_spa_scr_amr_chh_afr_fin_ses_bat_lat_mly_jpn_knd_kor_glc_dut_ewe_pan_tag_bul_aeg_mao_mnd_ukr_swa_grk_gam_krd_lit_urd_hin_qcu_pol_alb_por_cic_amh_ger_mlt_ctl_ind_arw_swt_ita_dgb_sun_tha_tig_tml_bem_ven_uzb_eng_ben_aze_fbf_vie_anl_zul_igb_tsn	-0.413161633339044	-0.981325020122868	0.328978504532814
632	tig_pan_akn_bos_wly_sid_aeg_urd_tur_aze_moo_ind_igb_hin_mol_bsq_rom_anl_tsw_mnd_slo_spa_xho_pol_dgb_ukr_est_bam_tsn_fin_ger_owc_geo_nor_bul_ctl_alb_chh_gam_fre_hun_yor_jav_guj_bat_jpn_tml_kor_lat_swe_fbf_glc_tag_eng_hau_mao_cnt_ben_cic_prs_amh_ita_krd_lit_cze_qcu_mcd_grk_rus_zul_heb_dut_amr_afr_sun_arw_lda_svk_ses_mly_tha_sod_knd_bem_ven_uzb_por_scr_azi_swa_vie_mlt_dyu_ewe_swt	-0.524748278328369	-1.24914341085963	0.21474756557242
633	anl_nor_ewe_glc_gam_amh_wly_rom_azi_aze_bam_ind_akn_krd_ben_bsq_spa_sid_swa_mnd_ger_afr_zul_ukr_dyu_hin_hun_swt_tsw_fin_svk_mlt_geo_por_mcd_pol_pan_heb_tig_arw_est_cic_mao_rus_sun_jpn_tml_kor_dut_slo_igb_ctl_tag_scr_sod_mly_cnt_urd_ses_bos_owc_mol_fre_eng_grk_qcu_guj_prs_ita_dgb_aeg_lat_hau_alb_bat_bul_ven_swe_moo_jav_tha_amr_knd_xho_tsn_tur_lit_cze_uzb_yor_vie_chh_lda_fbf_bem	-0.412507755356346	-0.980382692022489	0.32944078054274
634	amh_pan_ses_bos_owc_sod_gam_ukr_uzb_azi_tsn_sun_ewe_dut_lat_bsq_ben_anl_moo_mnd_spa_alb_cic_arw_igb_rom_est_fbf_tsw_fin_lit_mlt_geo_mol_bul_scr_krd_wly_amr_grk_hun_yor_tag_prs_mly_jpn_tml_kor_mcd_ger_dgb_swe_mao_nor_heb_ind_cnt_urd_bem_cze_sid_svk_hin_guj_rus_qcu_ita_slo_fre_zul_aeg_ctl_chh_afr_jav_eng_xho_pol_dyu_bat_tha_hau_knd_lda_swt_tur_glc_por_aze_swa_vie_tig_akn_bam_ven	0.15568515981042	0.367406381354852	0.714150678018437
635	mlt_alb_xho_hin_amh_amr_chh_lit_aze_azi_bem_sun_ewe_rom_swe_bsq_guj_aeg_swa_mnd_mol_slo_yor_rus_ses_ukr_fin_moo_dyu_est_ita_gam_geo_por_mcd_lat_krd_owc_heb_ben_hun_dgb_ind_bul_jav_jpn_tml_kor_glc_pol_ven_ger_tag_svk_anl_mao_cnt_nor_cic_cze_sid_afr_ctl_dut_bos_qcu_eng_scr_urd_igb_hau_grk_sod_arw_mly_pan_tsw_prs_fbf_bat_tha_tig_knd_tsn_bam_uzb_spa_fre_tur_swt_vie_wly_akn_lda_zul	-0.14448559479748	-0.340647632261888	0.734137177720324
636	aeg_ctl_ses_rus_amh_anl_owc_rom_azi_uzb_igb_tag_bam_urd_svk_bsq_ita_sod_dyu_cnt_mcd_arw_fbf_lit_swt_bul_est_yor_dgb_fin_eng_mlt_geo_ukr_ger_glc_scr_gam_tig_swe_hun_lda_mly_dut_bat_jpn_knd_kor_mol_pan_ven_por_ind_prs_hau_mao_mnd_ben_tsw_slo_chh_nor_krd_guj_bos_qcu_cze_hin_lat_tsn_wly_afr_amr_spa_sun_pol_swa_fre_xho_jav_tha_sid_tml_zul_ewe_aze_alb_grk_tur_moo_vie_heb_cic_akn_bem	-0.264752876375908	-0.625326518761533	0.53328823854966
637	tig_spa_ven_pol_chh_owc_wly_cze_uzb_azi_xho_tag_bam_hin_alb_bsq_guj_heb_dgb_cnt_mcd_ukr_lda_ctl_swa_svk_est_tsw_zul_hun_lat_mlt_geo_urd_rom_arw_fre_sod_hau_grk_fin_dyu_mao_scr_mly_jpn_knd_kor_ben_ger_bem_rus_sun_mol_amh_bat_mnd_glc_swt_afr_aeg_swe_nor_lit_eng_qcu_ita_krd_por_igb_sid_slo_amr_bul_ind_bos_cic_prs_fbf_jav_tha_anl_tml_tsn_yor_aze_dut_pan_tur_moo_vie_gam_ses_akn_ewe	-0.204419472483426	-0.482215535016768	0.630785828938163
638	mlt_hin_lda_glc_aeg_sod_heb_dut_tur_aze_fbf_mao_tsn_arw_scr_bsq_afr_sid_ven_cnt_bul_rom_dgb_pol_dyu_fre_fin_akn_moo_est_spa_gam_geo_ukr_ctl_lat_guj_chh_amr_alb_hun_swt_sun_bos_bat_jpn_knd_kor_ita_krd_swa_eng_tag_ben_tig_mly_mnd_nor_cic_cze_owc_rus_mol_swe_prs_qcu_pan_urd_por_yor_wly_lit_anl_mcd_ind_ger_bem_grk_ewe_jav_tha_amh_tml_xho_ses_azi_slo_svk_uzb_bam_vie_hau_tsw_zul_igb	0.479580882720319	1.13018593831262	0.261304300025574
639	amh_slo_igb_lat_wly_chh_owc_grk_tur_uzb_ses_mly_bam_nor_ben_bsq_fre_sid_zul_mnd_krd_bos_dyu_hin_ewe_prs_hun_tsn_dgb_fin_rom_tig_geo_arw_cze_spa_mol_amr_aeg_por_est_akn_sun_svk_ind_jpn_tml_kor_urd_afr_cic_ita_bat_eng_hau_tag_cnt_swe_xho_glc_sod_pol_rus_scr_pan_qcu_ukr_bul_mcd_lda_anl_ger_heb_alb_jav_guj_moo_lit_swt_mao_tha_gam_knd_fbf_yor_aze_dut_ctl_azi_ven_vie_mlt_tsw_bem_swa	-0.0480137207229576	-0.113146864822033	0.910158007009351
640	gam_arw_dyu_ben_owc_sid_aeg_ukr_uzb_aze_igb_mly_ven_bos_por_bsq_urd_chh_lda_mnd_rus_ger_akn_nor_zul_fre_est_xho_cic_hun_hin_mlt_geo_ita_mol_pol_eng_anl_amh_alb_fin_dgb_sun_slo_mao_jpn_tml_kor_spa_pan_moo_ctl_ind_prs_hau_jav_cnt_scr_yor_grk_amr_rom_lit_dut_swe_qcu_glc_mcd_krd_bam_sod_afr_tig_cze_tag_guj_tsw_bul_swt_bat_tha_wly_knd_ewe_bem_tur_lat_svk_azi_tsn_vie_heb_fbf_ses_swa	-0.084086790816197	-0.198405968912504	0.843160523101643
641	wly_fre_cic_ger_hau_amh_anl_pol_uzb_aze_dgb_mao_zul_afr_bos_bsq_mol_tig_swt_cnt_por_prs_lda_cze_ven_glc_fin_swa_ses_est_pan_chh_geo_grk_rus_ctl_dut_mlt_owc_slo_hun_ewe_jav_lit_sun_jpn_knd_kor_nor_urd_bem_hin_mly_lat_sid_tag_mnd_ben_xho_eng_sod_arw_bul_rom_scr_qcu_guj_svk_alb_igb_gam_ukr_amr_mcd_bat_ita_tsw_swe_akn_ind_tha_heb_tml_fbf_bam_azi_spa_krd_tur_yor_vie_aeg_moo_tsn_dyu	-0.150655472292096	-0.355530936362117	0.722997004562049
642	sod_fre_moo_lat_amh_heb_amr_lit_tur_aze_igb_tag_ewe_arw_glc_bsq_eng_mlt_xho_cnt_ctl_scr_cic_pan_akn_spa_fin_dyu_bem_est_krd_sid_geo_rom_cze_ukr_mcd_aeg_anl_mol_hun_swt_bat_grk_ind_jpn_knd_kor_ger_guj_ven_dut_jav_rus_hau_mly_mnd_swe_tsw_bos_tig_ita_afr_nor_urd_qcu_alb_pol_hin_tsn_gam_prs_wly_ben_sun_bul_dgb_slo_yor_mao_tha_chh_tml_bam_lda_uzb_por_svk_azi_swa_vie_owc_fbf_zul_ses	-0.638802946232133	-1.52794575668524	0.129920139370164
643	wly_mcd_bam_grk_aeg_anl_hau_alb_azi_uzb_dgb_tag_ses_pan_por_bsq_scr_sod_ewe_mnd_spa_svk_lda_mol_cic_arw_fin_zul_yor_hun_bul_sid_geo_ben_pol_fre_afr_tig_owc_lat_est_dyu_mao_ger_bat_jpn_tml_kor_krd_rom_xho_cze_sun_prs_amr_ind_cnt_guj_moo_urd_chh_swe_bos_dut_nor_qcu_ukr_lit_glc_igb_mlt_slo_gam_rus_jav_ita_fbf_hin_akn_mly_tha_heb_knd_swa_ven_aze_eng_ctl_tur_bem_vie_amh_tsn_tsw_swt	-0.148412521236605	-0.349968983131472	0.727153305632795
644	sod_krd_dyu_lit_amh_amr_mlt_por_azi_tur_fbf_sun_moo_cze_nor_bsq_fre_gam_zul_cnt_alb_pol_dgb_bul_tsn_arw_fin_bem_lda_est_swe_sid_geo_eng_dut_glc_slo_wly_aeg_mcd_hun_ven_mly_ctl_ind_jpn_knd_kor_scr_ukr_xho_ben_jav_grk_chh_bat_mnd_rus_tsw_rom_owc_spa_pan_ita_afr_qcu_lat_svk_guj_swa_hau_mol_heb_prs_tag_bos_ewe_hin_akn_mao_tha_anl_tml_cic_swt_uzb_urd_ger_aze_igb_vie_tig_ses_bam_yor	-0.527471908545202	-1.2547669803374	0.212707532165217
645	heb_lat_tsw_ben_anl_amr_sid_urd_azi_tur_moo_ind_igb_krd_swe_bsq_ctl_wly_tsn_cnt_pol_ger_yor_por_akn_guj_est_fbf_ses_fin_rus_sod_geo_eng_fre_glc_hin_aeg_tig_scr_hun_ven_jav_bos_sun_jpn_tml_kor_nor_arw_dyu_cze_mly_pan_owc_mao_mnd_mcd_dgb_afr_chh_rom_dut_bul_ita_qcu_mol_grk_svk_swt_amh_lit_gam_slo_bat_spa_xho_ukr_zul_tag_tha_mlt_knd_lda_cic_aze_prs_alb_uzb_ewe_vie_hau_bam_bem_swa	-0.858843737751939	-2.07488142803915	0.040759654211361
646	wly_rus_dyu_ukr_gam_amr_anl_por_aze_azi_xho_bat_swa_scr_glc_bsq_ger_chh_akn_mnd_ita_spa_moo_pol_swt_pan_hun_cic_ses_est_slo_owc_geo_mcd_eng_bos_hin_amh_tig_bul_fin_ven_jav_krd_sun_jpn_knd_kor_dut_fre_tsn_arw_tag_guj_sid_mly_cnt_ctl_dgb_afr_aeg_grk_svk_urd_swe_qcu_alb_lit_cze_zul_hau_nor_sod_lat_ind_rom_yor_mol_lda_mao_tha_heb_tml_tsw_bam_uzb_ben_prs_tur_fbf_vie_mlt_igb_bem_ewe	-0.179572790099481	-0.423651247661341	0.672798398312432
647	hau_mol_swt_guj_chh_anl_wly_dut_uzb_tur_bem_sun_dyu_lat_prs_bsq_spa_sod_swa_cnt_glc_pan_ven_grk_tsn_bos_est_yor_fbf_hun_ita_owc_geo_eng_pol_fre_ben_aeg_amh_ctl_fin_lda_jav_krd_bat_jpn_tml_kor_por_rom_ses_rus_tag_urd_sid_ind_mnd_hin_xho_ukr_gam_ger_scr_afr_svk_qcu_cze_mcd_swe_zul_mlt_alb_amr_lit_mly_bul_tsw_nor_ewe_mao_tha_tig_knd_bam_moo_azi_slo_arw_aze_dgb_vie_heb_akn_igb_cic	-0.617708978619812	-1.47533035522725	0.143501368786483
648	amh_lit_ses_urd_hau_sod_chh_svk_aze_tur_akn_tag_moo_guj_ger_bsq_krd_aeg_yor_mnd_prs_slo_igb_rom_ven_lat_hun_fbf_tsw_est_swe_tig_geo_fre_por_grk_spa_mlt_amr_ben_fin_swt_mly_glc_sun_jpn_tml_kor_eng_rus_cic_arw_jav_bul_owc_ind_cnt_alb_ewe_mcd_sid_hin_ita_scr_cze_qcu_pol_mol_pan_bam_gam_afr_wly_ukr_bat_dut_dgb_nor_tsn_mao_tha_heb_knd_zul_swa_uzb_ctl_bos_azi_dyu_vie_anl_lda_xho_bem	-0.926670951227942	-2.24105978340495	0.0274017599840054
649	heb_eng_fbf_pol_sid_chh_amr_krd_azi_uzb_dgb_mly_cic_swe_arw_bsq_pan_gam_akn_mnd_ctl_fre_dyu_glc_swt_cze_est_bem_yor_hun_por_amh_geo_guj_nor_svk_afr_hau_anl_bos_fin_igb_tag_dut_sun_jpn_tml_kor_bul_prs_tsn_hin_mao_lat_wly_jav_cnt_ita_bam_grk_sod_urd_rom_rus_ger_qcu_ukr_mol_scr_ven_tig_lit_owc_mcd_ind_spa_xho_alb_zul_bat_tha_aeg_knd_lda_ses_aze_ben_slo_tur_swa_vie_mlt_moo_ewe_tsw	-1.08243213143098	-2.6574272098696	0.00926836777115964
650	wly_lat_ewe_arw_owc_amr_aeg_guj_uzb_tur_xho_bat_fbf_alb_scr_bsq_ben_gam_igb_mnd_nor_urd_moo_pan_bem_rus_hun_swa_ven_est_bul_tig_geo_slo_bos_glc_swe_hau_sid_mcd_fin_tsw_tag_eng_ind_jpn_knd_kor_pol_grk_lda_rom_jav_hin_mlt_mly_cnt_ukr_cic_svk_anl_spa_krd_fre_dut_qcu_mol_ger_prs_swt_sod_lit_heb_afr_sun_ctl_tsn_ita_yor_mao_tha_amh_tml_dyu_bam_aze_por_cze_azi_ses_vie_chh_akn_zul_dgb	0.190331176783145	0.447840699021661	0.65530966075836
651	gam_lit_ven_rus_aeg_owc_mlt_glc_tur_azi_cic_mly_tsn_slo_nor_bsq_svk_heb_swa_mnd_bos_mol_ses_prs_igb_scr_est_moo_bam_hun_grk_tig_geo_ben_ita_guj_ger_wly_sod_pan_fin_bem_sun_arw_ind_jpn_tml_kor_afr_cze_xho_urd_jav_bul_hau_tag_cnt_rom_fbf_dut_sid_swe_hin_ctl_eng_qcu_por_pol_ukr_ewe_amh_lat_chh_alb_mao_fre_yor_mcd_zul_bat_tha_amr_knd_lda_akn_uzb_spa_krd_aze_swt_vie_anl_tsw_dyu_dgb	-0.288135019783354	-0.681494026746237	0.497252521004058
652	chh_urd_swt_mol_aeg_gam_wly_arw_aze_azi_dyu_ind_swa_prs_ger_bsq_lit_mlt_tsn_cnt_cze_guj_bem_rus_lda_bos_est_bam_fbf_fin_fre_tig_geo_spa_ben_rom_swe_hau_amr_mcd_hun_tsw_mly_bul_sun_jpn_knd_kor_nor_lat_moo_ctl_tag_glc_sod_bat_mnd_eng_ven_pol_anl_alb_krd_grk_hin_qcu_scr_afr_svk_zul_sid_ita_heb_dut_jav_ukr_akn_slo_dgb_mao_tha_owc_tml_igb_ewe_tur_por_pan_uzb_yor_vie_amh_ses_xho_cic	0.216066588608023	0.508664659301427	0.612191904012441
653	owc_scr_akn_lat_sid_sod_mlt_swe_tur_aze_swt_ind_xho_eng_rus_bsq_bos_amr_cic_cnt_alb_afr_bam_pol_moo_guj_fin_ven_dyu_hun_arw_hau_geo_svk_mol_krd_ita_heb_chh_ger_est_ses_mao_lit_sun_jpn_tml_kor_spa_bul_igb_ben_jav_pan_aeg_bat_mnd_dut_fbf_nor_amh_prs_por_mcd_grk_qcu_rom_ctl_slo_dgb_anl_ukr_gam_glc_tag_cze_swa_fre_lda_mly_tha_tig_knd_yor_zul_azi_urd_hin_uzb_ewe_vie_wly_tsw_bem_tsn	-0.458572841213238	-1.08994696635329	0.278552616659163
654	anl_afr_fbf_slo_sid_sod_tig_hin_azi_uzb_dyu_bat_cic_spa_glc_bsq_ita_owc_akn_cnt_bos_cze_ven_svk_swa_alb_fin_yor_ewe_est_pol_amh_geo_swe_ctl_lat_dut_chh_heb_grk_hun_igb_tag_bul_ind_jpn_knd_kor_urd_fre_lda_rom_jav_guj_gam_mao_mnd_por_bem_mol_hau_arw_nor_ukr_eng_qcu_lit_ben_krd_moo_mlt_scr_amr_ger_mly_mcd_swt_prs_tsw_sun_tha_wly_tml_dgb_zul_aze_rus_pan_tur_bam_vie_aeg_xho_tsn_ses	-0.228481962483866	-0.540050450590736	0.5904531296873
655	sid_fre_lda_alb_hau_owc_mlt_afr_aze_azi_ven_ind_dgb_swe_por_bsq_glc_aeg_bem_cnt_ger_dut_ewe_svk_bam_mcd_est_swt_ses_hun_lat_amh_geo_cze_ukr_prs_guj_gam_anl_arw_fin_zul_tag_bul_bat_jpn_knd_kor_spa_ita_dyu_mol_sun_ben_tig_mao_mnd_scr_igb_rus_wly_lit_rom_nor_pol_qcu_grk_bos_pan_xho_chh_urd_amr_eng_mly_hin_swa_krd_tsw_jav_tha_heb_tml_fbf_cic_tur_slo_ctl_uzb_akn_vie_sod_tsn_moo_yor	-0.167031739291552	-0.393535325288742	0.694824909957125
656	chh_lit_zul_rus_tig_gam_aeg_scr_uzb_tur_bam_mly_moo_svk_eng_bsq_grk_amh_dgb_mnd_por_spa_ses_hin_dyu_rom_hun_bem_tsn_est_bul_wly_geo_pan_pol_alb_cze_hau_mlt_lat_fin_xho_jav_nor_sun_jpn_tml_kor_ger_krd_lda_bos_mao_arw_heb_tag_cnt_mcd_akn_fre_amr_dut_prs_ita_afr_qcu_glc_ben_swe_ewe_anl_ctl_sod_guj_ind_ukr_cic_urd_tsw_bat_tha_sid_knd_swa_yor_azi_slo_mol_aze_fbf_vie_owc_swt_igb_ven	0.372853146907527	0.879567931870045	0.381360529409643
657	sod_grk_ses_slo_aeg_gam_tig_krd_tur_azi_tsn_sun_yor_fre_bul_bsq_rus_chh_xho_cnt_eng_pol_bem_alb_lda_rom_hun_moo_cic_fin_nor_wly_geo_swe_lit_prs_ctl_sid_owc_ger_est_ven_jav_mcd_bat_jpn_knd_kor_urd_svk_zul_ukr_tag_cze_heb_mao_mnd_pan_dyu_por_hau_dut_afr_mol_spa_qcu_scr_lat_ita_ewe_mlt_bos_amr_glc_mly_hin_fbf_guj_bam_ind_tha_anl_tml_akn_tsw_aze_arw_ben_uzb_swt_vie_amh_swa_dgb_igb	0.0495372481748388	0.116592837785042	0.907434124334624
658	chh_bos_dyu_alb_sid_anl_wly_rus_aze_uzb_yor_tag_ven_lit_svk_bsq_prs_owc_bem_cnt_nor_cze_fbf_hin_moo_ctl_hun_tsw_xho_est_eng_amr_geo_glc_spa_ukr_swe_heb_aeg_por_fin_lda_jav_rom_mao_jpn_tml_kor_pol_slo_akn_urd_sun_mcd_tig_ind_mnd_krd_tsn_ben_sod_pan_bul_lat_ger_qcu_mol_fre_scr_swa_gam_guj_mlt_afr_bat_dut_bam_ita_cic_mly_tha_hau_knd_ewe_ses_azi_arw_grk_tur_zul_vie_amh_swt_dgb_igb	-1.35306918512916	-3.40082329491343	0.000991629887017769
659	hau_alb_dyu_cze_mlt_wly_tig_pan_azi_tur_igb_tag_cic_spa_eng_bsq_fre_anl_zul_mnd_mol_lat_dgb_rom_fbf_pol_hun_moo_bam_fin_por_gam_geo_bul_ukr_scr_bos_amh_owc_grk_est_ven_mao_ctl_ind_jpn_tml_kor_swe_ben_swa_slo_jav_dut_sid_mly_cnt_ger_swt_ita_amr_rus_glc_svk_nor_qcu_guj_arw_urd_tsw_heb_mcd_aeg_afr_sun_hin_xho_lit_ewe_bat_tha_chh_knd_lda_bem_aze_prs_krd_uzb_akn_vie_sod_tsn_ses_yor	0.687263504848926	1.62691259554678	0.107139349378607
660	hau_lit_bem_glc_owc_wly_chh_urd_azi_uzb_dyu_jav_tsw_prs_ita_bsq_bos_anl_ses_mnd_ctl_nor_lda_dut_tsn_spa_hun_zul_yor_fin_por_sod_geo_lat_pan_pol_rus_sid_gam_afr_est_swa_mly_alb_ind_jpn_tml_kor_krd_mol_fbf_ger_mao_bul_tig_sun_cnt_guj_ven_scr_heb_ben_fre_svk_slo_qcu_arw_rom_ukr_dgb_amr_hin_aeg_swe_bat_eng_xho_mcd_moo_tag_tha_mlt_knd_igb_swt_aze_cze_grk_tur_akn_vie_amh_cic_bam_ewe	0.226611237933608	0.533944494602929	0.594653934320636
661	amr_rus_cic_spa_aeg_anl_hau_grk_aze_tur_ven_tag_tsn_swe_mcd_bsq_svk_tig_ewe_cnt_ita_urd_igb_arw_akn_bul_fin_dgb_tsw_est_scr_gam_geo_pol_mol_ger_pan_amh_sid_prs_hun_zul_mao_dut_sun_jpn_tml_kor_ukr_bos_fbf_alb_mly_cze_chh_bat_mnd_rom_swt_guj_mlt_fre_por_krd_eng_qcu_lit_ben_hin_yor_owc_nor_wly_glc_ind_afr_xho_lat_swa_jav_tha_sod_knd_bem_dyu_azi_ctl_slo_uzb_moo_vie_heb_lda_bam_ses	-0.0302645473372143	-0.0712719397980409	0.943334372248308
662	sod_glc_bam_svk_owc_chh_wly_nor_uzb_aze_lda_sun_tsw_grk_arw_bsq_scr_tig_ewe_cnt_ben_eng_fbf_swe_moo_alb_hun_yor_tsn_est_ita_amh_geo_por_fre_prs_lit_mlt_anl_lat_fin_cic_jav_urd_tag_jpn_tml_kor_afr_pan_dyu_mcd_bat_slo_amr_mly_mnd_bos_xho_rus_hau_ukr_guj_krd_hin_qcu_ger_spa_bul_akn_aeg_ctl_heb_mol_ind_cze_ven_rom_zul_mao_tha_gam_knd_swa_dgb_tur_dut_pol_azi_swt_vie_sid_ses_igb_bem	0.103993492302872	0.244862367672811	0.807102474236048
663	wly_pan_yor_cze_sid_owc_aeg_ukr_azi_aze_cic_ind_tsn_ben_urd_bsq_pol_mlt_dgb_mnd_mol_swe_moo_bos_swa_rom_hun_bem_ewe_fin_dut_tig_geo_ita_slo_lit_lat_anl_gam_nor_est_ven_bat_guj_mao_jpn_knd_kor_scr_bul_zul_ger_jav_glc_amr_mly_cnt_prs_swt_por_amh_grk_svk_rus_hin_qcu_spa_krd_fre_akn_sod_mcd_heb_alb_tag_eng_bam_afr_fbf_sun_tha_chh_tml_ses_xho_uzb_arw_ctl_tur_tsw_vie_hau_lda_igb_dyu	-0.453111220881928	-1.0758812270984	0.284763563192341
664	owc_ita_xho_fre_sid_wly_amr_por_aze_azi_fbf_bat_ses_afr_hin_bsq_swe_mlt_tsn_cnt_scr_svk_cic_alb_ewe_dut_est_ven_swt_hun_lat_anl_geo_grk_rom_ctl_urd_sod_heb_pan_fin_lda_mao_lit_mly_jpn_knd_kor_eng_rus_yor_bos_sun_prs_aeg_ind_mnd_nor_moo_krd_gam_guj_ben_ukr_spa_qcu_arw_bul_slo_swa_hau_cze_chh_mol_tag_pol_tsw_mcd_bem_jav_tha_amh_tml_dgb_zul_uzb_glc_ger_tur_igb_vie_tig_bam_dyu_akn	-0.619181325955572	-1.4802046452059	0.142198439232389
665	aeg_spa_yor_pol_chh_sod_gam_alb_uzb_tur_fbf_ind_ewe_ctl_arw_bsq_lat_wly_bem_mnd_cze_eng_igb_afr_lda_bul_est_akn_cic_hun_pan_tig_geo_bos_urd_ben_rus_amr_anl_slo_fin_ven_tag_nor_mao_jpn_tml_kor_dut_krd_dyu_svk_jav_grk_amh_mly_cnt_lit_swt_swe_hau_ita_mcd_prs_guj_qcu_mol_ukr_rom_tsw_heb_glc_sid_fre_sun_scr_bam_hin_moo_bat_tha_owc_knd_xho_zul_azi_ger_por_aze_swa_vie_mlt_dgb_ses_tsn	-0.688638630608225	-1.65075523701269	0.102161800240876
666	sid_pan_bem_krd_wly_gam_aeg_bul_azi_uzb_ses_jav_igb_eng_afr_bsq_cze_amh_dyu_mnd_prs_lit_bam_rus_cic_ger_fin_lda_ewe_est_ita_anl_geo_hin_arw_svk_ben_owc_mlt_swe_hun_swa_mly_slo_mao_jpn_knd_kor_grk_fre_dgb_lat_ind_mol_heb_tag_cnt_mcd_ven_bos_chh_nor_ukr_spa_ctl_qcu_dut_por_pol_xho_tig_glc_sod_guj_sun_scr_tsn_rom_zul_bat_tha_hau_tml_tsw_akn_aze_urd_alb_tur_moo_vie_amr_yor_swt_fbf	-0.145570035422388	-0.343494051956408	0.732002140616255
667	chh_slo_fbf_eng_sid_heb_sod_hin_uzb_azi_dyu_mly_lda_bul_svk_bsq_dut_wly_dgb_mnd_ben_spa_tsn_bos_bam_glc_fin_igb_ewe_est_krd_aeg_geo_scr_rom_nor_alb_amr_mlt_fre_hun_tsw_jav_arw_bat_jpn_tml_kor_lit_urd_xho_afr_sun_lat_amh_tag_cnt_ctl_swa_grk_tig_guj_mol_rus_pan_qcu_pol_ita_prs_ven_gam_ukr_anl_mcd_ind_swe_moo_ger_swt_mao_tha_owc_knd_ses_cic_aze_por_cze_tur_zul_vie_hau_bem_yor_akn	-0.830894226053233	-2.01139225497305	0.0471784229815703
668	tig_por_swa_swe_mlt_gam_owc_cze_tur_uzb_lda_bat_zul_alb_spa_bsq_fre_aeg_ven_cnt_pan_ita_igb_lit_fbf_afr_fin_tsn_dgb_hun_ben_sid_geo_ukr_guj_rus_mcd_anl_heb_pol_est_moo_mly_nor_mao_jpn_tml_kor_rom_urd_cic_arw_sun_grk_chh_tag_mnd_bos_bem_hin_hau_lat_ger_glc_ctl_qcu_dut_slo_krd_swt_wly_prs_amh_scr_jav_eng_akn_mol_yor_ind_tha_amr_knd_dyu_bam_azi_bul_svk_aze_ewe_vie_sod_ses_xho_tsw	-0.381863887684602	-0.904827914258477	0.367894627885799
669	wly_eng_fbf_ita_anl_heb_aeg_svk_aze_tur_swt_bat_ewe_ger_lit_bsq_hin_hau_bem_mnd_afr_ben_dgb_bul_lda_lat_fin_igb_moo_hun_swe_sid_geo_cze_mcd_spa_grk_mlt_tig_prs_est_ven_ind_fre_jav_jpn_tml_kor_glc_pan_xho_arw_tag_bos_amr_sun_cnt_slo_zul_krd_amh_guj_nor_pol_rom_qcu_por_mol_urd_tsw_chh_alb_owc_ukr_mao_rus_ses_scr_dyu_mly_tha_gam_knd_cic_yor_azi_ctl_dut_uzb_bam_vie_sod_akn_tsn_swa	-0.248132494943573	-0.585929040611493	0.559342514176309
670	owc_fre_dgb_bos_chh_sod_mlt_pan_azi_tur_ses_tag_akn_slo_mcd_bsq_glc_amh_ven_mnd_rom_svk_swt_rus_lda_urd_hun_yor_xho_fin_por_hau_geo_afr_dut_guj_arw_anl_aeg_hin_est_tsn_bat_ger_mly_jpn_tml_kor_ctl_ita_igb_scr_jav_mol_gam_ind_cnt_eng_cic_lat_tig_bul_grk_lit_pol_qcu_ukr_cze_swe_bam_wly_ben_amr_spa_mao_nor_tsw_krd_fbf_sun_tha_sid_knd_zul_swa_aze_alb_prs_uzb_moo_vie_heb_bem_dyu_ewe	-0.549766800098919	-1.31005784721563	0.19340293295569
671	mlt_ctl_ses_svk_hau_sid_owc_pol_uzb_tur_swa_jav_zul_glc_eng_bsq_dut_anl_akn_cnt_ukr_pan_xho_slo_cic_fre_fin_yor_swt_hun_ben_heb_geo_ita_mol_spa_ger_sod_tig_guj_est_ewe_mao_rus_tag_jpn_knd_kor_nor_arw_lda_scr_sun_grk_amh_ind_mnd_afr_moo_bos_chh_prs_lit_por_bul_qcu_lat_hin_krd_igb_amr_swe_gam_rom_bat_cze_dgb_alb_bam_mly_tha_wly_tml_fbf_dyu_azi_urd_mcd_aze_tsw_vie_aeg_tsn_ven_bem	-1.06806760434971	-2.63115401456278	0.00996120066707874
672	amh_nor_moo_guj_wly_tig_mlt_bos_aze_azi_dyu_bat_ewe_swe_bul_bsq_dut_hau_bem_mnd_mol_hin_fbf_pan_lda_cze_est_tsw_ses_hun_scr_aeg_geo_lit_svk_spa_lat_anl_owc_eng_fin_cic_mao_ger_sun_jpn_tml_kor_alb_rus_dgb_pol_jav_glc_sod_tag_cnt_fre_swa_afr_amr_grk_mcd_por_ita_qcu_prs_rom_slo_akn_chh_krd_sid_arw_mly_ukr_zul_ben_bam_ind_tha_gam_knd_xho_yor_uzb_urd_ctl_tur_tsn_vie_heb_igb_ven_swt	-0.505745480399074	-1.20515321940604	0.231201799602994
673	tig_ger_dgb_ukr_mlt_sod_owc_svk_azi_tur_bam_sun_bem_urd_bos_bsq_fre_amr_ven_cnt_bul_scr_ewe_grk_tsn_afr_hun_ses_dyu_fin_slo_amh_geo_pol_spa_dut_swe_anl_gam_glc_est_tsw_mao_rus_jav_jpn_knd_kor_guj_ctl_xho_prs_mly_arw_aeg_bat_mnd_krd_zul_alb_sid_pan_lit_mol_ita_qcu_mcd_ben_cze_igb_wly_rom_hau_eng_ind_lat_akn_nor_cic_tag_tha_heb_tml_fbf_swa_aze_hin_por_uzb_lda_vie_chh_moo_yor_swt	-0.470492024909139	-1.1194619903392	0.265826031323764
674	hau_lit_cic_nor_sid_aeg_mlt_cze_uzb_tur_zul_tag_bam_pol_rus_bsq_prs_owc_dgb_cnt_lat_eng_akn_ita_ven_rom_est_igb_bem_fin_krd_tig_geo_hin_dut_guj_swe_anl_chh_afr_hun_swa_bat_spa_mly_jpn_tml_kor_arw_ben_tsw_bos_jav_fre_amr_sun_mnd_ger_moo_slo_heb_svk_scr_bul_por_qcu_ctl_mol_alb_lda_wly_grk_sod_urd_mao_ukr_swt_pan_fbf_ind_tha_gam_knd_yor_tsn_azi_glc_mcd_aze_xho_vie_amh_dyu_ewe_ses	0.00684316423921051	0.0161177091994391	0.987175012923728
675	amr_swe_lda_spa_aeg_amh_owc_prs_aze_uzb_bam_mly_akn_slo_cze_bsq_grk_sod_dyu_cnt_krd_svk_bem_rom_moo_alb_fin_ses_zul_hun_scr_wly_geo_urd_ger_lit_dut_tig_chh_ukr_est_ven_sun_eng_bat_jpn_tml_kor_glc_hin_swt_lat_jav_bos_heb_tag_mnd_afr_yor_pan_gam_ctl_arw_pol_fre_qcu_nor_ita_mcd_cic_anl_rus_mlt_mol_ind_por_dgb_guj_swa_mao_tha_hau_knd_tsw_xho_tur_bul_ben_azi_tsn_vie_sid_ewe_igb_fbf	0.563753025656786	1.3306351764065	0.186562509743468
676	amh_urd_ses_lat_hau_tig_sid_ben_uzb_tur_akn_tag_zul_prs_alb_bsq_bul_wly_ven_cnt_ita_svk_bam_pan_cic_arw_hun_tsn_moo_est_nor_anl_geo_hin_ger_mcd_rus_gam_sod_slo_fin_ewe_sun_rom_mao_jpn_tml_kor_swe_ctl_dgb_por_bat_fre_mlt_ind_mnd_eng_tsw_pol_heb_lit_mol_dut_grk_qcu_krd_guj_afr_xho_owc_cze_chh_spa_mly_scr_igb_glc_swa_jav_tha_aeg_knd_fbf_dyu_aze_bos_ukr_azi_bem_vie_amr_yor_swt_lda	-0.30393902935421	-0.719209307354348	0.473815323656151
677	tig_alb_moo_guj_aeg_amr_gam_lat_uzb_tur_lda_mao_akn_ger_swe_bsq_hin_sid_zul_cnt_urd_slo_xho_mol_igb_grk_est_bem_ewe_hun_ctl_heb_geo_krd_pol_dut_cze_hau_wly_bos_fin_fbf_tag_fre_ind_jpn_tml_kor_glc_arw_cic_prs_mly_ita_owc_jav_mnd_spa_swt_pan_chh_ben_afr_lit_ukr_qcu_mcd_rus_rom_swa_mlt_bul_amh_nor_bat_eng_dgb_svk_bam_sun_tha_anl_knd_dyu_tsw_aze_scr_por_azi_yor_vie_sod_tsn_ven_ses	0.120607551245634	0.283850712446192	0.777155770197978
678	amh_rom_dyu_mol_amr_mlt_sod_lit_uzb_tur_igb_jav_tsw_grk_pol_bsq_ctl_tig_fbf_mnd_guj_lat_xho_rus_bam_prs_est_zul_cic_fin_pan_wly_geo_arw_svk_glc_alb_owc_heb_scr_hun_swa_ind_ita_mao_jpn_tml_kor_bul_hin_bem_swe_tag_mcd_aeg_mly_cnt_ben_ses_slo_chh_fre_afr_dut_spa_qcu_bos_krd_cze_ven_sid_urd_gam_nor_bat_ukr_swt_ger_tsn_sun_tha_anl_knd_lda_ewe_aze_eng_por_azi_akn_vie_hau_dgb_yor_moo	-0.309548980787492	-0.732647314312618	0.465616123221798
679	aeg_spa_akn_ger_chh_hau_anl_prs_uzb_aze_swt_mly_zul_hin_slo_bsq_dut_amh_tsw_cnt_alb_rus_xho_swe_dgb_por_est_dyu_igb_fin_ukr_gam_geo_ita_bos_ctl_afr_wly_mlt_svk_hun_ewe_bat_pol_mao_jpn_knd_kor_krd_glc_fbf_rom_sun_fre_tig_tag_mnd_pan_ses_lit_sod_bul_eng_scr_arw_qcu_cze_nor_grk_ven_sid_mol_heb_ben_ind_guj_tsn_lat_yor_jav_tha_amr_tml_cic_moo_tur_mcd_urd_azi_bem_vie_owc_lda_bam_swa	-0.41365293238615	-0.981801250753243	0.328745043623949
680	amr_fre_bam_ukr_hau_gam_aeg_slo_tur_aze_tsn_tag_dgb_guj_ger_bsq_arw_mlt_tsw_cnt_swe_ben_fbf_scr_swt_lat_fin_igb_dyu_hun_nor_sid_geo_rus_rom_mcd_lit_tig_anl_prs_est_ven_mly_pan_jav_jpn_tml_kor_hin_ita_yor_afr_ind_por_owc_bat_mnd_krd_ewe_bul_heb_urd_mol_pol_spa_qcu_dut_ctl_grk_lda_amh_svk_sod_cze_sun_eng_bem_alb_xho_mao_tha_wly_knd_ses_akn_uzb_glc_bos_azi_swa_vie_chh_zul_cic_moo	-0.310548210915526	-0.734455774317036	0.464518839375591
681	heb_rom_tsn_krd_chh_sid_sod_ukr_aze_uzb_bem_sun_ven_ger_arw_bsq_cze_wly_lda_cnt_guj_nor_ewe_mcd_zul_bul_fin_xho_dyu_hun_pan_mlt_geo_swe_ita_pol_prs_hau_amr_slo_est_akn_jav_afr_mao_jpn_knd_kor_hin_urd_moo_scr_ind_bos_owc_tag_mnd_por_swt_dut_anl_fre_glc_mol_eng_qcu_rus_ctl_grk_bam_gam_svk_amh_spa_mly_lit_ses_alb_fbf_bat_tha_tig_tml_igb_yor_azi_lat_ben_tur_cic_vie_aeg_dgb_tsw_swa	-0.456078814922343	-1.08362434849108	0.281332784231811
682	amh_slo_moo_ita_owc_tig_sod_rus_azi_uzb_tsw_tag_ses_alb_fre_bsq_eng_chh_dgb_mnd_guj_lat_dyu_swe_yor_prs_hun_ewe_xho_est_afr_anl_geo_dut_glc_nor_ben_hau_heb_cze_fin_bem_mao_por_ind_jpn_knd_kor_krd_pan_swt_ger_sun_arw_sid_mly_cnt_ctl_igb_mol_wly_pol_grk_bul_svk_qcu_lit_ukr_bos_fbf_aeg_rom_mlt_scr_jav_hin_bam_spa_swa_bat_tha_amr_tml_ven_zul_aze_mcd_urd_tur_cic_vie_gam_lda_tsn_akn	0.0656254334889322	0.154560383568487	0.877502837814305
683	hau_mcd_xho_ukr_sid_mlt_heb_prs_uzb_aze_bem_sun_bam_glc_alb_bsq_bul_wly_tsw_mnd_krd_fre_cic_hin_swt_bos_est_moo_lda_hun_scr_owc_geo_cze_pol_guj_ita_amr_gam_nor_fin_dgb_bat_arw_jav_jpn_knd_kor_lat_urd_dyu_mol_mly_spa_aeg_mao_cnt_ger_ses_ctl_sod_eng_swe_pan_slo_qcu_lit_por_svk_akn_amh_ben_anl_dut_tag_afr_fbf_grk_yor_ind_tha_tig_tml_ewe_igb_tur_rus_rom_azi_ven_vie_chh_swa_zul_tsn	0.213110787910632	0.501504711026235	0.617201079724683
684	owc_ctl_igb_guj_sod_mlt_amh_pan_aze_tur_yor_tag_tsw_glc_alb_bsq_bul_aeg_dyu_mnd_swe_ukr_dgb_urd_zul_afr_fin_bem_ewe_hun_grk_sid_geo_lat_por_hin_mcd_amr_gam_cze_est_moo_jav_ben_mao_jpn_knd_kor_ita_prs_ven_arw_sun_eng_anl_mly_cnt_slo_akn_rus_hau_fre_nor_pol_mol_qcu_rom_svk_ger_swt_tig_krd_heb_bos_ind_dut_fbf_scr_xho_bat_tha_chh_tml_lda_ses_uzb_lit_spa_azi_bam_vie_wly_swa_tsn_cic	0.838487599748897	1.9949938576705	0.0489703712337184
685	sid_grk_yor_glc_amh_wly_heb_bul_aze_tur_xho_tag_tsn_ukr_scr_bsq_ben_gam_ewe_cnt_hin_ctl_dgb_ita_akn_eng_est_tsw_swa_hun_svk_sod_geo_ger_alb_rom_guj_aeg_chh_lit_fin_fbf_sun_urd_mao_jpn_tml_kor_lat_mcd_bam_afr_bat_slo_anl_jav_mnd_nor_ven_pol_amr_rus_dut_krd_swe_qcu_arw_prs_bos_zul_owc_pan_tig_mol_ind_cze_igb_spa_lda_mly_tha_hau_knd_moo_dyu_uzb_fre_por_azi_ses_vie_mlt_cic_swt_bem	-0.52250366380024	-1.24571002798088	0.21600010208726
686	amh_bul_igb_grk_heb_anl_sid_ctl_aze_uzb_ses_sun_tsn_ben_krd_bsq_ger_chh_swa_mnd_dut_urd_dgb_mol_bem_ita_est_fbf_akn_hun_ukr_mlt_geo_hin_svk_por_swe_aeg_owc_arw_fin_zul_ind_glc_mly_jpn_tml_kor_bos_pol_xho_rom_bat_afr_tig_mao_cnt_spa_moo_fre_gam_cze_mcd_eng_rus_qcu_scr_slo_nor_bam_wly_pan_sod_prs_jav_alb_cic_lat_yor_tag_tha_hau_knd_ewe_lda_azi_lit_guj_tur_ven_vie_amr_dyu_swt_tsw	-0.484246800943264	-1.15240553695512	0.252108118923217
687	mlt_ukr_dyu_lit_owc_hau_amh_rus_aze_azi_cic_ind_yor_slo_pol_bsq_urd_amr_ven_cnt_alb_ita_xho_eng_igb_krd_fin_akn_moo_est_hin_chh_geo_glc_cze_svk_guj_sid_anl_bos_hun_bem_sun_nor_bat_jpn_tml_kor_lat_mcd_zul_mol_mly_scr_gam_mao_mnd_rom_dgb_pan_wly_afr_ger_fre_spa_qcu_swe_grk_ctl_tsw_aeg_dut_sod_prs_tag_bul_ewe_por_swt_jav_tha_heb_knd_swa_tsn_tur_arw_ben_uzb_bam_vie_tig_fbf_ses_lda	-0.358055492714046	-0.847388783882761	0.398953956631258
688	amr_mcd_lda_rom_owc_anl_amh_rus_tur_azi_dgb_tag_ses_krd_pol_bsq_cze_sod_xho_cnt_slo_swe_fbf_ger_dyu_pan_est_cic_swt_fin_urd_aeg_geo_lit_guj_dut_svk_hau_heb_alb_hun_moo_bat_glc_jav_jpn_knd_kor_por_ita_yor_prs_ind_lat_tig_sun_mnd_bul_swa_hin_sid_eng_scr_bos_nor_qcu_ben_ukr_grk_igb_wly_spa_mlt_ctl_mao_fre_akn_mol_zul_mly_tha_chh_tml_bam_ven_uzb_afr_arw_aze_bem_vie_gam_ewe_tsn_tsw	-1.01683464029413	-2.48010886351288	0.0149333610936695
689	tig_bos_cic_slo_anl_amh_amr_mcd_uzb_azi_akn_mly_zul_grk_arw_bsq_scr_gam_xho_cnt_lit_swe_tsn_nor_bem_ukr_est_ses_dgb_fin_cze_sid_geo_rom_alb_pol_rus_sod_heb_ita_hun_swt_tag_spa_mao_jpn_knd_kor_ben_krd_lda_fre_sun_afr_owc_bat_mnd_ger_bam_svk_wly_dut_glc_guj_por_qcu_bul_pan_hin_ven_chh_lat_aeg_prs_ind_urd_tsw_mol_moo_jav_tha_hau_tml_igb_dyu_tur_ctl_eng_aze_fbf_vie_mlt_yor_ewe_swa	-0.168770184183107	-0.398132205608672	0.691445234387424
690	heb_alb_bem_mol_chh_tig_amh_nor_tur_uzb_ven_sun_akn_fre_scr_bsq_ukr_anl_cic_mnd_ctl_guj_zul_svk_moo_ita_fin_dgb_tsn_est_dut_amr_geo_eng_bos_ben_krd_gam_sid_por_hun_tsw_jav_pol_mao_jpn_tml_kor_rom_arw_dyu_urd_bat_mcd_sod_ind_cnt_hin_lda_lat_mlt_afr_spa_swe_cze_qcu_pan_grk_glc_fbf_owc_slo_wly_bul_tag_ger_ewe_prs_swa_mly_tha_hau_knd_swt_bam_aze_rus_lit_azi_xho_vie_aeg_yor_igb_ses	-0.481576645913862	-1.14530457278339	0.255021781078741
691	mlt_por_xho_bos_owc_hau_wly_svk_aze_azi_swt_tag_ven_afr_lit_bsq_ben_sid_igb_mnd_ger_guj_akn_ita_yor_mol_hun_tsw_moo_est_glc_sod_geo_ukr_eng_prs_grk_anl_amr_cze_fin_tsn_sun_rom_mao_jpn_knd_kor_pan_mcd_zul_slo_bat_alb_amh_mly_cnt_dut_bam_scr_gam_krd_spa_pol_urd_qcu_nor_swe_bul_dgb_heb_rus_chh_ctl_jav_arw_swa_hin_bem_ind_tha_tig_tml_dyu_cic_uzb_lat_fre_tur_ewe_vie_aeg_ses_lda_fbf	-0.761205281441716	-1.83377673234812	0.0698854466793179
692	gam_scr_swt_afr_tig_mlt_heb_mol_aze_azi_ses_mly_lda_ukr_svk_bsq_arw_owc_ven_mnd_mcd_ger_akn_eng_zul_pan_est_tsn_bam_fin_slo_sid_geo_krd_nor_bos_glc_chh_amh_spa_hun_cic_bat_swe_sun_jpn_tml_kor_pol_urd_yor_rus_tag_por_aeg_ind_cnt_prs_dyu_cze_sod_rom_ctl_hin_alb_qcu_guj_lit_ben_igb_anl_lat_hau_bul_jav_dut_tsw_fre_bem_mao_tha_wly_knd_moo_fbf_uzb_ita_grk_tur_swa_vie_amr_xho_dgb_ewe	0.590669435779143	1.39734957089853	0.165633326490434
693	wly_slo_lda_afr_sid_chh_amh_hin_aze_tur_moo_mly_tsw_fre_mol_bsq_glc_anl_akn_cnt_lat_prs_xho_mcd_ewe_ctl_fin_bem_bam_est_rom_heb_geo_ben_ukr_swe_arw_hau_amr_pol_hun_cic_jav_eng_ind_jpn_knd_kor_dut_pan_tsn_guj_bat_bul_owc_mao_mnd_por_dyu_krd_aeg_urd_rus_cze_ger_qcu_grk_bos_nor_ses_sod_svk_mlt_alb_tag_lit_swa_scr_yor_sun_tha_tig_tml_dgb_ven_azi_ita_spa_uzb_igb_vie_gam_swt_fbf_zul	-0.0583338575497326	-0.137598215120531	0.890855437354741
694	heb_pol_ven_rom_amr_anl_chh_ger_tur_uzb_ewe_bat_akn_bos_hin_bsq_urd_aeg_moo_cnt_ita_ukr_lda_eng_dyu_rus_fin_yor_tsw_est_arw_hau_geo_guj_por_spa_afr_gam_wly_bul_hun_cic_mly_swe_sun_jpn_tml_kor_lit_mcd_tsn_cze_tag_ben_sod_jav_mnd_scr_swt_svk_tig_krd_lat_ctl_pan_qcu_prs_nor_glc_dgb_sid_fre_amh_grk_ind_mol_swa_dut_xho_mao_tha_mlt_knd_bam_zul_azi_slo_alb_aze_fbf_vie_owc_bem_ses_igb	-0.447119676613952	-1.06010475740275	0.291842411401309
695	amh_dut_fbf_cze_tig_sid_sod_eng_aze_azi_tsn_mly_akn_spa_rom_bsq_ben_anl_igb_cnt_grk_urd_moo_ukr_xho_lit_est_bem_ven_hun_fre_hau_geo_swe_ita_guj_krd_gam_chh_rus_fin_ses_tag_bul_ind_jpn_knd_kor_ctl_lat_zul_mcd_bat_afr_owc_jav_mnd_hin_cic_por_aeg_ger_arw_pol_mol_qcu_bos_alb_glc_lda_amr_slo_mlt_scr_mao_prs_yor_nor_swt_sun_tha_heb_tml_dgb_tsw_uzb_svk_pan_tur_swa_vie_wly_dyu_ewe_bam	-0.011825620124388	-0.0278426756019276	0.977847289044058
696	tig_por_akn_afr_wly_aeg_sod_hin_uzb_azi_moo_ind_yor_nor_krd_bsq_ger_owc_ven_mnd_rom_bos_swa_fre_igb_cze_fin_tsw_ewe_hun_ben_gam_geo_guj_grk_ctl_mol_sid_chh_dut_est_bem_jav_scr_bat_jpn_knd_kor_eng_glc_fbf_ukr_mao_alb_hau_tag_cnt_slo_dgb_lat_heb_mcd_rus_svk_urd_qcu_pol_ita_lit_lda_anl_spa_amr_arw_sun_prs_tsn_swe_dyu_mly_tha_amh_tml_bam_swt_tur_bul_pan_aze_zul_vie_mlt_cic_xho_ses	0.148256632845347	0.349074664330292	0.727822372341394
697	amh_mcd_tsw_ben_chh_owc_gam_rus_azi_aze_lda_tag_ewe_swe_svk_bsq_dut_amr_ses_cnt_ctl_mol_yor_lat_tsn_nor_fin_ven_fbf_hun_ukr_aeg_geo_rom_ita_por_cze_wly_mlt_bos_est_bam_mao_fre_sun_jpn_knd_kor_pol_afr_cic_prs_mly_bul_sid_ind_mnd_hin_dgb_glc_sod_krd_ger_lit_guj_qcu_scr_eng_spa_swa_anl_arw_tig_urd_bat_pan_igb_grk_zul_jav_tha_hau_tml_moo_bem_uzb_alb_slo_tur_xho_vie_heb_swt_akn_dyu	-0.516917249947231	-1.23259490969792	0.220833848919844
698	wly_ita_swa_spa_anl_amr_gam_fre_uzb_tur_xho_jav_ses_dut_scr_bsq_alb_aeg_zul_cnt_pan_nor_lda_bul_bem_ger_hun_tsw_ven_est_glc_amh_geo_cze_prs_bos_por_chh_heb_eng_fin_igb_tag_pol_bat_jpn_tml_kor_urd_rom_moo_lat_sun_svk_sod_mly_mnd_ben_yor_rus_owc_slo_grk_lit_mol_qcu_arw_afr_guj_dyu_tig_hin_hau_ukr_mao_swe_akn_krd_bam_ind_tha_mlt_knd_cic_dgb_azi_mcd_ctl_aze_fbf_vie_sid_swt_ewe_tsn	0.184342145246219	0.433428260875534	0.665707356159721
699	anl_dut_bem_pol_tig_heb_mlt_por_azi_tur_xho_mao_zul_pan_glc_bsq_scr_aeg_igb_cnt_bul_krd_dgb_bos_swa_lat_est_lda_tsn_fin_lit_wly_geo_hin_arw_eng_grk_chh_amh_afr_hun_ses_sun_ctl_tag_jpn_knd_kor_swe_mol_fbf_mcd_mly_spa_hau_bat_mnd_ita_cic_slo_amr_cze_alb_ger_svk_qcu_rom_prs_rus_moo_sid_fre_owc_guj_ind_nor_yor_urd_tsw_jav_tha_gam_tml_ven_swt_uzb_ukr_ben_aze_ewe_vie_sod_dyu_bam_akn	-0.335230640579439	-0.793020184799513	0.429784569708908
700	aeg_ukr_akn_afr_anl_amh_owc_slo_aze_tur_cic_ind_bam_ben_ctl_bsq_mcd_heb_igb_mnd_lat_eng_zul_glc_swt_svk_hun_ewe_ven_est_scr_tig_geo_pan_bos_urd_cze_mlt_sid_bul_fin_moo_mao_por_bat_jpn_knd_kor_fre_lit_dyu_rus_mly_mol_wly_sun_cnt_prs_dgb_arw_amr_dut_alb_swe_nor_qcu_krd_spa_rom_yor_chh_ita_hau_hin_tag_pol_xho_ger_bem_jav_tha_sod_tml_lda_fbf_uzb_grk_guj_azi_ses_vie_gam_tsw_tsn_swa	-0.0873639681323913	-0.205772624986558	0.837418295958775
701	wly_glc_lda_rus_heb_amr_anl_cze_aze_tur_cic_bat_ewe_ben_slo_bsq_krd_owc_tsw_cnt_lit_scr_zul_bul_ven_guj_hun_ses_swa_est_fre_tig_geo_afr_por_arw_ctl_chh_sod_ukr_fin_bam_ind_spa_mao_jpn_knd_kor_mcd_nor_fbf_ger_mly_svk_mlt_tag_mnd_hin_bem_lat_gam_eng_rom_pan_prs_qcu_urd_ita_mol_igb_hau_pol_aeg_bos_sun_swe_swt_grk_akn_jav_tha_amh_tml_yor_tsn_uzb_alb_dut_azi_moo_vie_sid_dyu_dgb_xho	0.518414058025702	1.22203663781776	0.224782133999807
702	anl_ger_swt_ben_mlt_sid_aeg_hin_azi_aze_dgb_jav_bem_lat_rus_bsq_guj_tig_moo_cnt_alb_pan_ven_ukr_tsn_dut_hun_lda_dyu_fin_ita_heb_geo_svk_bos_pol_glc_hau_owc_swe_est_yor_bat_fre_mly_jpn_knd_kor_krd_slo_bam_spa_ind_urd_gam_sun_mnd_bul_swa_scr_chh_rom_mol_arw_nor_qcu_por_lit_prs_fbf_amh_cze_sod_mcd_mao_grk_zul_afr_ewe_tag_tha_wly_tml_akn_xho_uzb_ctl_eng_tur_tsw_vie_amr_ses_igb_cic	-0.624816980072546	-1.49416504740013	0.138517790436928
703	gam_lit_bem_afr_sod_amr_chh_ukr_uzb_azi_zul_ind_tsw_cze_grk_bsq_hin_anl_cic_cnt_mol_bul_akn_glc_xho_pan_hun_ewe_swt_fin_ben_aeg_geo_alb_ctl_swe_por_heb_owc_dut_est_bam_sun_bos_jav_jpn_knd_kor_ita_scr_yor_urd_mao_arw_sid_bat_mnd_pol_dgb_spa_mlt_guj_mcd_prs_eng_qcu_slo_lat_fre_igb_wly_krd_tig_nor_tag_rom_lda_rus_moo_mly_tha_amh_tml_dyu_tsn_aze_ger_svk_tur_swa_vie_hau_ses_ven_fbf	-0.707465041169932	-1.69723242679777	0.09299704355196
704	amr_alb_swt_mcd_hau_chh_owc_glc_azi_aze_igb_tag_ven_hin_nor_bsq_prs_heb_bam_mnd_krd_guj_zul_mol_fbf_fre_est_yor_dyu_fin_ukr_wly_geo_rom_lat_bul_pol_mlt_gam_svk_hun_cic_sun_slo_mao_jpn_tml_kor_ger_eng_ewe_por_bat_ben_amh_mly_cnt_lit_swa_rus_aeg_arw_grk_spa_scr_qcu_urd_ctl_cze_bem_anl_ita_sod_swe_jav_bos_moo_pan_lda_ind_tha_sid_knd_xho_tsw_uzb_dut_afr_tur_tsn_vie_tig_dgb_ses_akn	0.998286542720537	2.40108955487108	0.0183361001938372
705	chh_rus_xho_ita_mlt_sid_aeg_afr_azi_tur_igb_sun_dyu_bul_cze_bsq_grk_wly_yor_mnd_por_urd_lda_arw_moo_ctl_hun_ewe_swa_est_slo_gam_geo_lit_spa_pan_swe_heb_anl_glc_fin_tsw_ind_alb_bat_jpn_tml_kor_bos_guj_ven_dut_mao_ukr_amr_tag_cnt_svk_dgb_scr_sod_ger_eng_krd_hin_qcu_pol_mcd_mol_cic_tig_fre_owc_prs_jav_ben_tsn_rom_zul_mly_tha_amh_knd_swt_akn_aze_nor_lat_uzb_bem_vie_hau_ses_fbf_bam	-0.357408227398093	-0.846660674957497	0.399357700180437
706	chh_hin_dyu_mcd_hau_wly_mlt_fre_uzb_azi_ewe_ind_fbf_lat_ita_bsq_lit_anl_akn_mnd_alb_ben_igb_mol_cic_pol_fin_swa_swt_hun_ctl_amr_geo_ger_afr_glc_grk_gam_heb_eng_est_zul_tag_pan_jav_jpn_tml_kor_por_svk_yor_spa_sun_bul_sid_mao_cnt_nor_tsw_ukr_sod_swe_bos_prs_rom_qcu_slo_guj_rus_dgb_owc_krd_aeg_cze_bat_scr_ses_dut_tsn_mly_tha_amh_knd_ven_bem_aze_urd_arw_tur_lda_vie_tig_xho_bam_moo	-0.389845716792737	-0.923411154157399	0.358182604602222
707	hau_mcd_lda_krd_amr_wly_owc_lat_uzb_aze_fbf_sun_igb_svk_pan_bsq_fre_anl_zul_mnd_scr_arw_swt_alb_tsn_mol_fin_dyu_tsw_est_rom_tig_geo_guj_eng_ctl_ben_sod_heb_bos_hun_xho_mao_ukr_ind_jpn_knd_kor_slo_pol_ven_afr_bat_rus_aeg_mly_cnt_cze_bem_hin_mlt_glc_dut_ita_grk_qcu_spa_ger_lit_dgb_gam_nor_sid_bul_tag_urd_akn_prs_yor_jav_tha_amh_tml_swa_cic_azi_swe_por_tur_bam_vie_chh_moo_ses_ewe	-0.109478940142842	-0.258028925037136	0.796954721561136
708	hau_ben_ewe_afr_sid_amr_wly_glc_aze_azi_xho_jav_zul_scr_urd_bsq_grk_aeg_ven_mnd_spa_guj_moo_cze_swt_bos_hun_dyu_ses_est_nor_anl_geo_bul_prs_dut_hin_sod_chh_lit_fin_cic_sun_ger_mly_jpn_knd_kor_swe_ctl_bem_lat_bat_mol_mlt_tag_cnt_svk_igb_ukr_heb_por_pan_pol_rus_qcu_rom_slo_mcd_swa_amh_alb_tig_ita_mao_fre_tsw_arw_dgb_ind_tha_owc_tml_bam_lda_tur_krd_eng_uzb_yor_vie_gam_tsn_fbf_akn	0.194569855958336	0.458163281982692	0.647903911850743
709	heb_pol_swa_lit_gam_amr_hau_arw_azi_aze_ses_mly_bam_grk_lat_bsq_rus_owc_zul_mnd_scr_krd_dyu_eng_yor_prs_fin_moo_swt_hun_cze_sid_geo_afr_urd_hin_swe_tig_aeg_rom_est_xho_tag_ctl_bat_jpn_knd_kor_glc_bul_tsw_bos_jav_ben_mlt_ind_cnt_ukr_lda_svk_sod_guj_fre_nor_por_qcu_mol_dut_slo_ewe_chh_pan_wly_ger_mao_ita_akn_mcd_igb_sun_tha_anl_tml_dgb_fbf_uzb_spa_alb_tur_cic_vie_amh_bem_tsn_ven	-0.511487162188611	-1.21660305385395	0.226833896125554
710	aeg_dut_swt_ukr_sid_tig_hau_arw_aze_uzb_lda_bat_fbf_cze_bos_bsq_eng_heb_dyu_cnt_mol_pol_dgb_pan_ven_hin_est_bem_moo_fin_fre_chh_geo_slo_rom_krd_ita_owc_sod_ctl_hun_tsn_jav_alb_mao_jpn_tml_kor_nor_scr_cic_rus_tag_guj_anl_ind_mnd_grk_akn_swe_wly_prs_spa_por_glc_qcu_lit_bul_svk_tsw_amh_ger_gam_mcd_mly_lat_igb_afr_bam_sun_tha_amr_knd_yor_ewe_tur_ben_urd_azi_ses_vie_mlt_zul_swa_xho	-0.549433427356485	-1.3081700283368	0.194039747190096
711	tig_guj_dgb_mol_chh_owc_amr_ger_aze_azi_bam_ind_tsw_ukr_ctl_bsq_rus_amh_ses_mnd_glc_pol_tsn_lat_lda_grk_est_yor_zul_hun_rom_hau_geo_slo_scr_dut_afr_sod_aeg_swe_fin_ven_jav_krd_mao_jpn_tml_kor_ita_bos_swa_mcd_mly_spa_sid_sun_cnt_pan_akn_por_anl_eng_prs_ben_bul_qcu_arw_alb_hin_swt_mlt_urd_wly_lit_tag_nor_fbf_svk_bem_bat_tha_heb_knd_igb_ewe_uzb_cze_fre_tur_xho_vie_gam_cic_dyu_moo	-0.69713320960903	-1.67065832326522	0.0981514047229353
712	heb_ben_moo_bul_amh_anl_hau_rus_aze_azi_bem_sun_xho_arw_ita_bsq_rom_owc_swt_cnt_hin_ger_swa_alb_tsn_mol_est_bam_akn_hun_afr_gam_geo_lit_grk_pan_swe_aeg_chh_nor_fin_lda_bat_ctl_ind_jpn_tml_kor_mcd_krd_dyu_guj_tag_urd_sod_mly_mnd_fre_tsw_cze_amr_prs_svk_eng_ukr_qcu_bos_slo_glc_yor_wly_dut_sid_spa_mao_lat_fbf_scr_cic_jav_tha_tig_knd_ven_ewe_uzb_pol_por_tur_zul_vie_mlt_dgb_igb_ses	-0.60098537544333	-1.43525770737381	0.154568374557037
713	mlt_pol_yor_mol_anl_heb_aeg_dut_azi_uzb_bam_tag_moo_svk_rus_bsq_bul_gam_cic_mnd_scr_cze_dgb_ita_swt_eng_est_ven_zul_hun_por_amh_geo_hin_slo_fre_rom_owc_amr_ctl_fin_dyu_bat_alb_sun_jpn_tml_kor_ukr_krd_swa_ben_ind_lit_tig_jav_cnt_pan_ewe_grk_sod_mcd_prs_guj_arw_qcu_spa_lat_urd_tsw_chh_bos_wly_glc_mly_nor_lda_afr_ses_mao_tha_hau_knd_igb_akn_tur_ger_swe_aze_fbf_vie_sid_bem_xho_tsn	-0.485432466576785	-1.1535313770996	0.25164833968907
714	wly_pan_yor_slo_chh_sod_aeg_rus_tur_azi_swt_bat_bam_guj_ctl_bsq_cze_amh_ven_cnt_lit_alb_akn_bul_tsw_grk_hun_lda_dgb_fin_swe_owc_geo_ukr_ger_hin_mol_mlt_tig_prs_est_swa_sun_krd_mao_jpn_tml_kor_por_ita_cic_mcd_ind_urd_heb_jav_mnd_svk_dyu_pol_amr_arw_dut_lat_glc_qcu_afr_rom_nor_fbf_sid_scr_anl_fre_tag_ben_ses_eng_bem_mly_tha_hau_knd_xho_zul_aze_bos_spa_uzb_igb_vie_gam_ewe_tsn_moo	0.33740168051569	0.795289119916398	0.428470439018633
715	owc_alb_dgb_ben_tig_chh_heb_krd_tur_aze_zul_ind_tsn_pol_slo_bsq_svk_mlt_dyu_cnt_lit_rom_bem_fre_ewe_urd_hun_swa_cic_fin_ger_wly_geo_pan_hin_por_mcd_amr_sod_eng_est_xho_mao_swe_bat_jpn_tml_kor_bul_nor_igb_ukr_sun_grk_anl_mly_mnd_arw_ven_lat_gam_mol_ita_scr_glc_qcu_spa_guj_prs_lda_aeg_dut_hau_afr_jav_cze_bam_rus_akn_tag_tha_amh_knd_fbf_ses_azi_ctl_bos_uzb_swt_vie_sid_yor_tsw_moo	0.451425482737484	1.06517180384234	0.28955586058305
716	aeg_glc_tsw_ctl_sod_tig_anl_lat_uzb_tur_moo_mao_cic_rom_bul_bsq_ger_owc_bam_mnd_alb_eng_zul_rus_igb_swe_hun_bem_swa_est_krd_sid_geo_lit_dut_cze_pol_amh_amr_prs_fin_xho_sun_mcd_bat_jpn_tml_kor_spa_afr_ven_guj_ind_ita_gam_jav_cnt_slo_fbf_ben_hau_pan_bos_nor_fre_qcu_por_grk_ukr_tsn_mlt_svk_chh_urd_mly_mol_dgb_arw_dyu_tag_tha_wly_knd_ewe_akn_aze_hin_scr_azi_lda_vie_heb_swt_yor_ses	-0.580616220650077	-1.38480894794366	0.169424140853145
717	wly_nor_dyu_fre_anl_sod_hau_rom_aze_tur_ven_ind_fbf_afr_prs_bsq_por_amh_lda_mnd_pan_rus_dgb_glc_bem_slo_est_swt_ewe_fin_ctl_owc_geo_ben_svk_bul_dut_gam_aeg_mol_hun_cic_tag_ukr_mao_jpn_tml_kor_lit_guj_zul_urd_jav_alb_tig_sun_cnt_scr_akn_hin_heb_cze_arw_eng_bos_qcu_krd_grk_ger_ses_sid_lat_amr_mcd_mly_ita_moo_spa_bam_bat_tha_mlt_knd_xho_yor_uzb_pol_swe_azi_tsw_vie_chh_igb_tsn_swa	0.163327147511366	0.384125868023966	0.701762033672632
718	hau_swe_tsw_ukr_chh_sid_aeg_afr_aze_tur_swa_jav_zul_scr_lit_bsq_spa_sod_yor_cnt_ben_slo_lda_alb_dyu_guj_est_ses_dgb_fin_cze_amh_geo_hin_dut_ger_rus_amr_gam_eng_hun_ven_sun_fre_mao_jpn_knd_kor_pan_rom_tsn_mol_tag_urd_wly_ind_mnd_glc_swt_mcd_tig_svk_pol_bos_ita_qcu_arw_nor_por_igb_anl_ctl_owc_krd_bat_prs_moo_lat_bam_mly_tha_heb_tml_cic_xho_uzb_bul_grk_azi_fbf_vie_mlt_akn_ewe_bem	-0.898877209892468	-2.17814523849886	0.031924253644386
719	anl_grk_fbf_dut_sod_aeg_sid_ctl_tur_azi_moo_mao_swa_pol_svk_bsq_ger_chh_igb_cnt_lat_fre_bem_guj_zul_cze_est_ewe_yor_fin_bos_mlt_geo_mcd_ben_ukr_rom_owc_wly_rus_hun_ven_mly_prs_sun_jpn_knd_kor_afr_pan_xho_krd_ind_ita_tig_jav_mnd_por_akn_urd_amh_alb_glc_spa_lit_qcu_eng_bul_hin_tsn_gam_scr_heb_nor_tag_mol_swt_arw_ses_bat_tha_hau_tml_dyu_bam_uzb_slo_swe_aze_lda_vie_amr_dgb_tsw_cic	-0.0321212572692835	-0.0756258779626836	0.939879193479425
720	hau_swe_zul_bul_owc_gam_amr_pan_aze_tur_igb_mly_ses_rus_krd_bsq_ger_tig_dyu_mnd_eng_guj_swt_arw_ewe_nor_est_xho_moo_hun_scr_anl_geo_lit_afr_ukr_alb_mlt_amh_ben_fin_ven_jav_mcd_sun_jpn_knd_kor_por_fre_tsn_cze_bat_hin_wly_tag_cnt_ita_swa_svk_sod_spa_urd_rom_lat_qcu_mol_slo_dut_akn_aeg_pol_heb_glc_mao_prs_bem_ctl_dgb_ind_tha_sid_tml_cic_tsw_azi_grk_bos_uzb_bam_vie_chh_lda_fbf_yor	-0.00339034143756208	-0.00798798249851168	0.993643690111616
721	sod_afr_igb_lat_hau_owc_sid_ger_azi_tur_fbf_tag_swa_eng_ukr_bsq_guj_mlt_yor_mnd_slo_spa_bam_mol_ses_bos_fin_xho_lda_hun_rom_chh_geo_bul_ita_scr_hin_heb_gam_pol_est_zul_bat_lit_mly_jpn_tml_kor_urd_svk_moo_grk_mao_dut_wly_ind_cnt_rus_ven_ctl_amr_krd_ben_swe_por_qcu_pan_cze_arw_dyu_amh_mcd_tig_prs_jav_alb_cic_nor_ewe_sun_tha_anl_knd_dgb_tsn_aze_fre_glc_uzb_tsw_vie_aeg_bem_akn_swt	-0.504587726909287	-1.20164788125852	0.232551085160626
722	sid_grk_akn_lat_sod_hau_heb_rom_azi_aze_tsn_mao_tsw_bul_prs_bsq_mol_anl_zul_cnt_fre_guj_fbf_ben_moo_lit_est_ewe_ven_hun_scr_owc_geo_ctl_spa_urd_hin_mlt_amh_mcd_fin_igb_bat_afr_jav_jpn_tml_kor_ger_arw_swa_swe_mly_por_chh_ind_mnd_rus_bam_ukr_gam_ita_alb_krd_pan_qcu_bos_cze_pol_cic_tig_eng_wly_glc_tag_slo_bem_nor_swt_sun_tha_aeg_knd_yor_dyu_tur_dut_svk_uzb_ses_vie_amr_dgb_lda_xho	-1.30287721328234	-3.24085040591684	0.00165429434509028
723	tig_ben_bem_lat_wly_mlt_heb_ita_uzb_aze_tsw_bat_ses_krd_alb_bsq_pol_hau_yor_cnt_arw_pan_akn_por_bam_nor_fin_ven_tsn_hun_ger_amh_geo_ctl_glc_guj_slo_gam_amr_fre_est_dgb_mly_prs_sun_jpn_knd_kor_dut_rom_igb_svk_ind_bul_sod_mao_mnd_urd_ewe_scr_chh_eng_mol_swe_hin_qcu_ukr_lit_rus_lda_anl_bos_owc_grk_tag_afr_dyu_mcd_swa_jav_tha_aeg_tml_swt_moo_tur_cze_spa_azi_zul_vie_sid_cic_fbf_xho	-0.536194969721152	-1.27713577682644	0.204733684064895
724	tig_mol_xho_bul_sod_amr_wly_scr_uzb_aze_ses_bat_swa_pol_ctl_bsq_hin_mlt_akn_cnt_rus_spa_moo_rom_lda_afr_est_fbf_ven_hun_slo_aeg_geo_fre_ita_ben_urd_chh_heb_lat_fin_dyu_ind_mcd_mly_jpn_knd_kor_alb_prs_tsw_ukr_tag_arw_sid_sun_mnd_dut_igb_lit_owc_glc_eng_cze_bos_qcu_guj_grk_svk_tsn_hau_ger_anl_nor_jav_krd_yor_por_cic_mao_tha_amh_tml_bam_bem_azi_swe_pan_tur_zul_vie_gam_ewe_dgb_swt	-0.481686962036804	-1.14468896115945	0.255275494693387
725	gam_afr_yor_prs_heb_sid_owc_pol_tur_aze_swa_ind_tsn_slo_bos_bsq_ben_amh_dyu_mnd_rom_ita_dgb_eng_ewe_dut_fin_lda_bam_est_krd_sod_geo_fre_lit_nor_cze_amr_chh_ctl_hun_moo_bat_scr_mly_jpn_tml_kor_arw_glc_cic_urd_tag_spa_hau_sun_cnt_ukr_fbf_pan_wly_alb_svk_mcd_por_qcu_hin_grk_rus_zul_aeg_swe_tig_mol_mao_lat_bem_guj_xho_jav_tha_anl_knd_tsw_akn_azi_ger_bul_uzb_ven_vie_mlt_ses_igb_swt	0.253968009523932	0.59949393590557	0.550301303295113
726	amr_ben_fbf_afr_tig_sid_mlt_eng_aze_uzb_swa_mly_bem_swe_alb_bsq_prs_amh_lda_cnt_krd_spa_xho_lat_tsn_fre_hun_zul_ven_fin_pan_hau_geo_cze_svk_nor_arw_aeg_heb_hin_est_akn_ind_mcd_sun_jpn_knd_kor_guj_grk_bam_lit_jav_ctl_gam_tag_mnd_rom_moo_por_sod_dut_slo_ita_urd_qcu_ger_ukr_glc_dyu_wly_scr_chh_mol_mao_rus_igb_bul_swt_bat_tha_anl_tml_ewe_yor_tur_bos_pol_azi_dgb_vie_owc_tsw_ses_cic	-0.520355128703827	-1.2384014051615	0.218684152929033
727	anl_pol_cic_scr_wly_owc_amh_ben_azi_aze_fbf_sun_igb_arw_urd_bsq_dut_aeg_akn_cnt_lit_rus_ses_rom_ven_grk_fin_zul_moo_est_mol_chh_geo_swe_bul_hin_glc_sod_heb_nor_hun_tsw_jav_ukr_mao_jpn_tml_kor_krd_prs_bem_mcd_bat_cze_tig_ind_mnd_fre_ewe_lat_amr_bos_ger_svk_pan_qcu_slo_spa_eng_lda_gam_ctl_sid_alb_mly_guj_dgb_afr_yor_tag_tha_hau_knd_bam_tsn_tur_por_ita_uzb_dyu_vie_mlt_swt_xho_swa	-0.520824562886383	-1.23806712312135	0.218807495832139
728	wly_mcd_ses_pan_anl_heb_sod_afr_tur_azi_ewe_tag_yor_ctl_krd_bsq_ita_amh_swa_mnd_hin_dut_moo_guj_dyu_spa_fin_swt_igb_est_ger_hau_geo_rom_glc_cze_prs_tig_mlt_swe_hun_bem_mly_bul_bat_jpn_knd_kor_pol_mol_akn_lat_jav_ben_owc_sun_cnt_scr_bam_por_amr_fre_urd_lit_ukr_qcu_alb_arw_eng_lda_sid_nor_gam_rus_ind_slo_tsn_svk_cic_mao_tha_chh_tml_xho_zul_aze_grk_bos_uzb_dgb_vie_aeg_fbf_ven_tsw	-0.400776508503502	-0.950668849529507	0.344236611119365
729	amr_eng_dgb_svk_sid_anl_chh_ger_tur_azi_xho_sun_dyu_pol_rus_bsq_lat_mlt_yor_cnt_hin_nor_bam_scr_ven_swe_fin_moo_bem_hun_ben_gam_geo_glc_mol_krd_pan_wly_sod_mcd_est_tsw_mao_afr_jav_jpn_tml_kor_bul_ita_akn_bos_ind_alb_amh_mly_mnd_rom_swt_ctl_heb_urd_arw_cze_slo_qcu_spa_grk_guj_zul_tig_por_aeg_prs_tag_fre_tsn_ukr_ewe_bat_tha_hau_knd_lda_swa_uzb_dut_lit_aze_igb_vie_owc_fbf_cic_ses	0.0260621227870181	0.0613148027912666	0.951240079779238
730	aeg_bos_swt_guj_owc_gam_tig_mol_azi_aze_ses_mao_xho_nor_afr_bsq_lat_anl_swa_cnt_krd_ger_tsw_glc_igb_rus_hun_lda_akn_fin_ctl_mlt_geo_mcd_rom_eng_fre_heb_amr_ita_est_bem_mly_prs_ind_jpn_knd_kor_pan_pol_cic_scr_sun_spa_chh_jav_mnd_por_moo_arw_sod_ben_bul_grk_swe_qcu_svk_lit_cze_fbf_amh_slo_wly_alb_bat_urd_ewe_dut_yor_tag_tha_hau_tml_ven_tsn_uzb_hin_ukr_tur_dyu_vie_sid_bam_zul_dgb	-0.614790289844754	-1.46676472324086	0.145813539650952
731	amr_krd_ses_cze_heb_chh_aeg_hin_tur_aze_tsw_tag_dyu_rus_ukr_bsq_dut_gam_swa_mnd_fre_glc_akn_ita_ven_alb_fin_bem_lda_est_eng_mlt_geo_pan_bul_rom_ben_anl_owc_prs_hun_swt_mly_ctl_jav_jpn_knd_kor_pol_scr_xho_afr_sun_nor_tig_mao_cnt_urd_bam_mcd_amh_slo_swe_bos_arw_qcu_por_mol_svk_fbf_sod_grk_sid_ger_bat_guj_tsn_lit_moo_ind_tha_hau_tml_zul_cic_azi_spa_lat_uzb_igb_vie_wly_dgb_yor_ewe	0.0113620401133872	0.0267496602250155	0.978716720490998
732	owc_rus_akn_swe_anl_aeg_mlt_guj_tur_azi_lda_sun_xho_fre_glc_bsq_svk_wly_igb_mnd_dut_rom_bam_spa_tsn_bos_est_ewe_yor_fin_slo_hau_geo_grk_nor_arw_prs_sid_amh_mcd_hun_ses_jav_lit_ind_jpn_tml_kor_hin_pan_dgb_mol_mly_eng_gam_mao_cnt_bul_bem_krd_sod_pol_ita_ctl_lat_qcu_cze_ger_scr_ven_chh_ukr_heb_alb_tag_por_fbf_urd_tsw_bat_tha_tig_knd_dyu_moo_aze_afr_ben_uzb_swt_vie_amr_cic_zul_swa	0.213456013809907	0.502678222206999	0.616378829204305
733	aeg_lat_cic_krd_owc_tig_sid_ben_aze_uzb_bem_ind_ewe_hin_rom_bsq_scr_sod_fbf_cnt_por_pan_akn_nor_moo_ukr_fin_swt_yor_est_bul_hau_geo_dut_arw_bos_fre_chh_wly_rus_hun_zul_mao_prs_sun_jpn_knd_kor_glc_ger_xho_alb_tag_svk_heb_mly_mnd_afr_bam_ita_anl_eng_urd_grk_ctl_qcu_swe_mol_slo_dgb_mlt_mcd_gam_spa_jav_pol_tsn_cze_ven_bat_tha_amh_tml_tsw_dyu_azi_guj_lit_tur_ses_vie_amr_swa_igb_lda	-0.0398805411853517	-0.0940397121692836	0.925279920325983
734	tig_urd_swt_ukr_amh_sod_wly_por_azi_aze_lda_mly_igb_rom_guj_bsq_grk_gam_fbf_cnt_swe_rus_akn_afr_bam_lat_est_dyu_zul_hun_spa_chh_geo_pan_ctl_bos_dut_owc_anl_glc_fin_dgb_bat_svk_tag_jpn_knd_kor_lit_alb_bem_slo_jav_scr_sid_sun_mnd_hin_tsw_ita_heb_ger_cze_arw_prs_qcu_bul_pol_fre_tsn_hau_nor_mlt_ben_mao_mol_xho_eng_yor_ind_tha_aeg_tml_cic_swa_uzb_krd_mcd_tur_ewe_vie_amr_ven_ses_moo	-0.37968160246828	-0.899585922738242	0.370664072298349
735	gam_mol_bam_swe_sid_tig_wly_ukr_azi_tur_ewe_mao_dyu_dut_glc_bsq_grk_sod_cic_mnd_mcd_bos_moo_rus_igb_slo_fin_tsn_akn_est_arw_aeg_geo_eng_hin_cze_nor_heb_amh_lit_hun_fbf_bat_krd_sun_jpn_knd_kor_ita_prs_zul_ctl_mly_pol_chh_ind_cnt_por_dgb_rom_hau_guj_fre_lat_spa_qcu_ger_alb_scr_ven_anl_bul_owc_svk_jav_ben_xho_afr_yor_tag_tha_amr_tml_tsw_swa_uzb_urd_pan_aze_swt_vie_mlt_bem_lda_ses	-0.519944635717044	-1.24037934876769	0.217955372697309
736	heb_por_dgb_mol_mlt_sid_aeg_slo_uzb_azi_zul_mao_ven_prs_mcd_bsq_eng_hau_ses_cnt_ger_scr_tsn_ben_akn_alb_est_lda_fbf_hun_urd_gam_geo_ita_ukr_spa_lat_owc_chh_rom_fin_yor_mly_nor_ind_jpn_knd_kor_rus_bul_bem_bos_tag_afr_anl_jav_mnd_cze_cic_swe_wly_ctl_fre_glc_pol_qcu_grk_lit_guj_moo_tig_svk_amh_arw_sun_hin_ewe_krd_swa_bat_tha_amr_tml_swt_igb_aze_dut_pan_tur_dyu_vie_sod_xho_bam_tsw	-0.381814931449445	-0.90596841347025	0.367293819001815
737	chh_ita_igb_pol_sod_tig_heb_scr_azi_tur_bam_tag_bem_rom_nor_bsq_arw_owc_xho_cnt_swe_spa_moo_lat_ewe_bul_est_yor_tsw_hun_prs_aeg_geo_urd_cze_por_ger_amr_amh_fre_fin_fbf_mly_svk_mao_jpn_tml_kor_alb_ukr_dgb_bos_bat_afr_gam_jav_mnd_glc_akn_grk_hau_krd_slo_rus_ben_qcu_pan_guj_mol_ven_anl_mcd_mlt_ctl_sun_lit_swt_hin_dyu_ind_tha_sid_knd_lda_swa_uzb_dut_eng_aze_ses_vie_wly_cic_tsn_zul	0.0729629607609795	0.172038714265535	0.863780910630084
738	owc_glc_ses_pan_hau_wly_heb_krd_tur_azi_swa_bat_swt_prs_mcd_bsq_ger_sod_cic_mnd_mol_por_ewe_rus_yor_lit_hun_bam_tsw_est_grk_anl_geo_ctl_eng_dut_svk_tig_aeg_nor_fin_moo_jav_bos_tag_jpn_knd_kor_lat_spa_tsn_swe_ind_urd_mlt_mao_cnt_ita_xho_arw_amr_scr_bul_cze_alb_qcu_slo_rom_guj_igb_gam_pol_chh_hin_sun_ukr_bem_afr_zul_mly_tha_amh_tml_ven_lda_uzb_ben_fre_aze_fbf_vie_sid_dgb_akn_dyu	-0.665404944562667	-1.59237622849839	0.114693614268205
739	mlt_arw_lda_grk_gam_heb_wly_rus_uzb_aze_ven_sun_bem_ben_swe_bsq_spa_amh_bam_cnt_cze_scr_dyu_eng_moo_mcd_hun_igb_swa_fin_pol_anl_geo_guj_nor_ctl_bul_amr_aeg_lat_est_dgb_ind_svk_mly_jpn_knd_kor_lit_ger_ses_fre_tag_dut_chh_bat_mnd_slo_ewe_glc_owc_por_prs_rom_alb_qcu_hin_bos_mol_tsn_sid_ukr_tig_urd_jav_afr_zul_krd_tsw_mao_tha_hau_tml_akn_swt_tur_ita_pan_azi_yor_vie_sod_cic_xho_fbf	-0.995549217110705	-2.4279018415398	0.0171111093264173
740	mlt_mcd_fbf_urd_heb_gam_tig_krd_uzb_aze_tsw_jav_tsn_glc_afr_bsq_arw_hau_yor_mnd_guj_ukr_swa_grk_moo_cze_hun_dgb_lda_est_ger_owc_geo_dut_ita_lit_swe_sid_amr_rom_fin_ses_bat_ctl_mly_jpn_tml_kor_pol_slo_igb_prs_sun_eng_wly_mao_cnt_scr_dyu_pan_chh_bul_fre_bos_ben_qcu_alb_hin_nor_zul_aeg_por_sod_lat_tag_spa_cic_mol_swt_ind_tha_amh_knd_ewe_ven_tur_svk_rus_azi_bam_vie_anl_akn_bem_xho	0.424509877762426	1.00337102932237	0.318285422737164
741	anl_mcd_tsw_lit_heb_sod_chh_bos_tur_aze_zul_mly_ven_hin_rus_bsq_pan_tig_moo_mnd_svk_bul_akn_alb_ewe_eng_fin_bam_swt_est_fre_mlt_geo_cze_ger_swe_nor_wly_aeg_krd_hun_fbf_sun_ctl_ind_jpn_knd_kor_spa_slo_yor_guj_jav_por_sid_mao_cnt_ukr_bem_afr_amh_pol_ita_arw_lat_qcu_scr_rom_mol_cic_gam_dut_hau_urd_tag_glc_swa_ben_tsn_bat_tha_amr_tml_lda_dgb_uzb_prs_grk_azi_xho_vie_owc_dyu_igb_ses	-0.508991609163123	-1.21182687701085	0.228648596118201
742	aeg_svk_ses_pol_amr_sid_mlt_prs_azi_aze_lda_bat_moo_scr_por_bsq_ctl_gam_zul_mnd_ita_cze_dgb_ger_ven_fre_est_tsw_fbf_fin_glc_sod_geo_alb_lit_urd_slo_tig_amh_krd_hun_swt_mly_bul_jav_jpn_knd_kor_spa_lat_bam_dut_tag_ukr_chh_sun_cnt_bos_bem_afr_hau_mol_eng_nor_rom_qcu_hin_pan_guj_akn_heb_arw_anl_ben_ind_grk_xho_swe_cic_mao_tha_owc_tml_dyu_tsn_uzb_mcd_rus_tur_ewe_vie_wly_yor_igb_swa	-0.203063794150093	-0.479658577445	0.632596304889028
743	anl_pan_bam_cze_sod_gam_hau_spa_azi_tur_tsn_bat_dyu_mol_urd_bsq_svk_amr_lda_cnt_fre_arw_yor_ukr_ven_nor_est_xho_bem_hun_swe_owc_geo_grk_ita_ben_krd_mlt_heb_guj_fin_dgb_tag_alb_jav_jpn_tml_kor_bos_rom_tsw_lat_mao_scr_aeg_ind_mnd_bul_akn_lit_tig_pol_mcd_por_slo_qcu_ctl_ger_afr_fbf_wly_prs_chh_eng_mly_glc_zul_rus_igb_sun_tha_amh_knd_ewe_ses_aze_dut_hin_uzb_swa_vie_sid_swt_cic_moo	0.133590935419647	0.314611457993848	0.753761420466288
744	sid_pan_tsw_spa_anl_wly_gam_urd_tur_aze_xho_bat_igb_rus_lat_bsq_mcd_tig_swa_cnt_ita_dut_bem_afr_yor_ukr_est_zul_lda_fin_rom_owc_geo_ctl_mol_scr_svk_chh_hau_guj_hun_bam_ind_prs_sun_jpn_knd_kor_lit_hin_ses_eng_tag_alb_sod_mao_mnd_ben_fbf_bos_amr_swe_glc_por_grk_qcu_krd_cze_slo_dyu_amh_ger_heb_bul_mly_fre_tsn_arw_akn_jav_tha_mlt_tml_cic_swt_azi_pol_nor_uzb_ven_vie_aeg_moo_dgb_ewe	0.256732625876786	0.604609795880035	0.546910592977636
745	heb_glc_dyu_pol_wly_tig_sod_lit_tur_aze_yor_mly_akn_eng_bos_bsq_afr_aeg_xho_mnd_scr_rus_swa_ukr_ven_bul_hun_ewe_tsn_est_arw_owc_geo_dut_cze_ger_por_gam_anl_alb_fin_lda_tag_mcd_sun_jpn_knd_kor_svk_prs_zul_nor_bat_swe_mlt_ind_cnt_fre_dgb_spa_sid_pan_guj_urd_ben_qcu_slo_ctl_rom_moo_amh_mol_hau_grk_jav_ita_ses_lat_igb_mao_tha_amr_tml_bam_fbf_uzb_hin_krd_azi_swt_vie_chh_cic_bem_tsw	-0.137780551246783	-0.324859844141734	0.746016787192083
746	sod_pol_tsw_mol_amh_chh_amr_fre_tur_uzb_akn_jav_igb_rus_eng_bsq_ukr_tig_lda_mnd_por_ben_swa_mcd_dgb_nor_hun_moo_swt_fin_ger_anl_geo_grk_spa_pan_hin_heb_gam_dut_est_ses_mly_scr_bat_jpn_tml_kor_alb_afr_ewe_bul_ind_svk_aeg_tag_cnt_ita_cic_bos_wly_lat_swe_guj_glc_qcu_arw_krd_lit_yor_sid_urd_owc_ctl_mao_rom_fbf_cze_xho_sun_tha_hau_knd_dyu_tsn_azi_slo_prs_aze_bem_vie_mlt_ven_zul_bam	-0.266928223095699	-0.63120569182498	0.529454361311647
747	amr_mol_akn_lit_wly_heb_owc_guj_azi_aze_zul_ind_igb_ita_ukr_bsq_ctl_mlt_ven_cnt_arw_spa_dgb_nor_bem_pan_fin_swt_bam_est_urd_hau_geo_slo_hin_prs_bul_amh_tig_scr_hun_ewe_jav_cze_mao_jpn_knd_kor_alb_rus_moo_mcd_tag_ben_anl_mly_mnd_por_ses_krd_gam_grk_pol_fre_rom_qcu_glc_ger_eng_tsn_sid_dut_sod_lat_sun_afr_cic_swe_fbf_bat_tha_chh_tml_yor_tsw_uzb_svk_bos_tur_dyu_vie_aeg_xho_lda_swa	-0.695073533237662	-1.66618932353169	0.0990405848275303
748	aeg_scr_bam_dut_mlt_owc_anl_eng_azi_aze_bem_sun_dyu_ita_ukr_bsq_rus_wly_tsn_mnd_afr_ctl_xho_arw_swt_pan_est_akn_lda_fin_lat_amh_geo_rom_glc_guj_swe_sid_gam_mcd_hun_fbf_ind_spa_jav_jpn_tml_kor_por_mol_cic_pol_mly_svk_amr_bat_cnt_bul_ewe_krd_chh_cze_grk_ger_nor_qcu_fre_urd_bos_tsw_sod_slo_hau_ben_mao_prs_yor_lit_igb_tag_tha_heb_knd_swa_zul_uzb_alb_hin_tur_ven_vie_tig_ses_moo_dgb	-0.00162734596412564	-0.00383269893046718	0.996950165615061
749	gam_fre_igb_por_heb_anl_amr_eng_aze_azi_cic_sun_lda_scr_cze_bsq_afr_tig_swt_mnd_grk_prs_fbf_nor_ewe_hin_hun_bem_ven_fin_svk_aeg_geo_ita_ben_glc_rus_chh_sid_mcd_est_tsw_jav_krd_bat_jpn_knd_kor_rom_spa_akn_lit_mao_dut_mlt_ind_cnt_swe_bam_slo_amh_arw_pol_urd_ctl_qcu_bos_ger_bul_tsn_owc_mol_hau_guj_tag_alb_dyu_pan_swa_mly_tha_wly_tml_dgb_xho_uzb_lat_ukr_tur_yor_vie_sod_zul_moo_ses	-0.755604293792078	-1.81920931182801	0.0720974289760704
750	owc_spa_akn_pol_amh_aeg_tig_grk_azi_aze_tsw_mly_cic_mcd_guj_bsq_rom_gam_fbf_cnt_urd_fre_tsn_ger_lda_svk_est_moo_xho_hun_pan_wly_geo_dut_swe_rus_lat_hau_anl_slo_fin_igb_tag_mol_bat_jpn_tml_kor_hin_bul_swt_scr_ind_ben_mlt_sun_mnd_ctl_dyu_nor_sid_prs_bos_afr_arw_qcu_por_lit_glc_ewe_amr_ita_sod_cze_mao_krd_bam_alb_zul_jav_tha_heb_knd_yor_ven_uzb_eng_ukr_tur_dgb_vie_chh_ses_swa_bem	-0.662404692450736	-1.58568905923288	0.116204418811511
751	amh_krd_dgb_mcd_anl_mlt_wly_pan_tur_azi_tsw_mao_lda_prs_slo_bsq_guj_amr_moo_cnt_bos_arw_akn_scr_xho_spa_est_tsn_fbf_fin_ctl_sod_geo_alb_urd_rom_afr_owc_aeg_bul_hun_ven_ind_eng_bat_jpn_tml_kor_rus_svk_cic_ukr_jav_grk_tig_mly_mnd_cze_yor_fre_hau_dut_mol_ben_lit_qcu_swe_lat_pol_ses_gam_glc_chh_hin_sun_ita_bam_ger_bem_tag_tha_heb_knd_swa_dyu_uzb_nor_por_aze_igb_vie_sid_swt_zul_ewe	-0.51762737924002	-1.23107226626481	0.221400105678371
752	hau_ger_akn_krd_wly_heb_aeg_pol_tur_azi_ven_sun_tsw_dut_alb_bsq_spa_amh_dgb_cnt_svk_swe_moo_glc_yor_por_est_xho_swa_hun_prs_anl_geo_afr_ben_bul_rom_chh_sid_urd_fin_dyu_tag_lat_mly_jpn_knd_kor_guj_arw_bem_mcd_bat_hin_sod_jav_mnd_fre_zul_scr_tig_bos_ukr_lit_ita_qcu_cze_grk_slo_ses_amr_pan_owc_eng_mao_ctl_bam_rus_lda_ind_tha_gam_tml_fbf_ewe_uzb_mol_nor_aze_tsn_vie_mlt_igb_cic_swt	-0.427011723965261	-1.01419861788238	0.313119328580237
753	wly_lit_akn_bul_chh_sid_mlt_ben_azi_tur_xho_jav_yor_afr_ctl_bsq_por_heb_dgb_cnt_rus_ger_zul_krd_swt_mol_fin_tsn_moo_hun_ukr_tig_geo_cze_pol_prs_alb_gam_hau_eng_est_ewe_bat_hin_mly_jpn_knd_kor_spa_urd_bem_lat_mao_grk_amh_sun_mnd_fre_dyu_arw_aeg_bos_nor_glc_pan_qcu_slo_swe_rom_cic_sod_dut_owc_svk_ind_mcd_ses_guj_igb_tag_tha_amr_tml_swa_tsw_uzb_ita_scr_aze_ven_vie_anl_fbf_lda_bam	-0.309482537741105	-0.732024128140161	0.465994580478302
754	aeg_hin_moo_grk_chh_amh_gam_fre_uzb_aze_ven_mly_lda_rom_afr_bsq_dut_amr_tsw_mnd_bos_lit_swt_arw_dgb_scr_hun_yor_igb_est_alb_anl_geo_ukr_cze_prs_ben_tig_sid_mol_fin_ewe_tag_slo_mao_jpn_tml_kor_guj_lat_zul_urd_bat_glc_sod_jav_cnt_rus_bem_spa_heb_krd_pan_por_mcd_qcu_ctl_ita_bul_bam_hau_nor_mlt_svk_ind_swe_dyu_eng_cic_sun_tha_wly_knd_ses_tsn_tur_ger_pol_azi_akn_vie_owc_xho_swa_fbf	0.154580953588159	0.363902507345375	0.71675681073058
755	mlt_lit_tsn_prs_amr_wly_sid_hin_uzb_aze_dgb_ind_fbf_rus_bos_bsq_ctl_hau_ewe_cnt_ukr_urd_swa_alb_swt_rom_fin_cic_bam_est_slo_gam_geo_dut_cze_arw_svk_heb_chh_glc_hun_igb_mao_lat_bat_jpn_knd_kor_spa_ita_zul_eng_mly_ben_aeg_sun_mnd_nor_tsw_swe_owc_por_scr_mcd_bul_qcu_mol_pol_guj_bem_sod_grk_tig_afr_tag_fre_moo_krd_ses_jav_tha_amh_tml_lda_yor_azi_ger_pan_tur_akn_vie_anl_xho_dyu_ven	0.0715827607831723	0.168481807859116	0.866570134411521
756	hau_alb_dyu_fre_mlt_sid_heb_spa_aze_tur_bem_mly_zul_por_urd_bsq_ita_wly_akn_mnd_bos_glc_ses_mol_moo_rom_hun_swt_ven_est_bul_amh_geo_rus_scr_ctl_nor_aeg_gam_hin_fin_bam_sun_lit_mao_jpn_knd_kor_lat_ukr_dgb_svk_tag_dut_owc_bat_cnt_ben_xho_afr_tig_mcd_pol_eng_grk_qcu_slo_cze_swe_fbf_sod_arw_anl_guj_ind_prs_igb_pan_cic_jav_tha_chh_tml_tsn_lda_azi_ger_krd_uzb_tsw_vie_amr_ewe_swa_yor	0.0877022791599777	0.206478093606374	0.836868847242653
757	heb_ctl_yor_glc_wly_owc_amh_arw_tur_uzb_tsn_jav_lda_nor_alb_bsq_swe_sid_bam_cnt_eng_guj_tsw_pan_xho_svk_hun_fbf_swa_est_lit_sod_geo_krd_ukr_afr_por_tig_aeg_cze_fin_ses_bat_fre_ind_jpn_knd_kor_rus_lat_swt_slo_tag_dut_anl_mly_mnd_prs_ewe_ger_chh_ita_grk_urd_ben_qcu_spa_bos_scr_dyu_gam_mcd_amr_bul_sun_hin_moo_rom_ven_mao_tha_mlt_tml_igb_akn_azi_pol_mol_aze_zul_vie_hau_cic_bem_dgb	-0.199460019876112	-0.470600297207133	0.639028061678218
758	heb_prs_cic_mcd_sid_tig_mlt_grk_tur_aze_swa_mao_igb_hin_glc_bsq_fre_amh_swt_cnt_mol_cze_zul_slo_akn_ita_est_tsw_bem_hun_nor_chh_geo_rom_bos_ger_pol_wly_anl_por_fin_moo_jav_ben_ind_jpn_knd_kor_urd_alb_dgb_rus_sun_bul_hau_mly_mnd_lit_ses_swe_sod_lat_svk_krd_dut_qcu_spa_scr_guj_ven_gam_arw_owc_pan_tag_afr_bam_ctl_ewe_bat_tha_amr_tml_xho_tsn_uzb_ukr_eng_azi_yor_vie_aeg_lda_dyu_fbf	-1.12155334873247	-2.76179160758547	0.00692711229808669
759	anl_spa_lda_ukr_aeg_heb_owc_cze_tur_aze_bam_bat_moo_arw_bos_bsq_alb_wly_ewe_mnd_swe_bul_igb_prs_akn_rom_fin_cic_zul_est_eng_chh_geo_lat_krd_glc_fre_tig_mlt_grk_hun_xho_ind_ger_tag_jpn_knd_kor_hin_rus_swa_lit_sun_pol_gam_jav_cnt_por_bem_urd_hau_mol_svk_ctl_pan_qcu_ben_afr_mcd_dyu_sid_slo_amh_nor_mao_scr_swt_dut_tsn_mly_tha_sod_tml_fbf_yor_uzb_guj_ita_azi_ses_vie_amr_dgb_ven_tsw	-0.108992160134167	-0.257012285313754	0.797737050692494
760	chh_ger_dgb_glc_hau_mlt_anl_alb_aze_uzb_tsn_mao_zul_ita_por_bsq_ctl_owc_igb_cnt_scr_mol_bem_spa_bam_hin_fin_akn_moo_est_dut_heb_geo_eng_arw_lit_prs_tig_sid_pan_hun_ses_bat_guj_sun_jpn_tml_kor_pol_bos_swa_urd_ind_krd_gam_tag_mnd_lat_tsw_nor_amh_ben_rus_rom_grk_qcu_mcd_slo_afr_ven_aeg_cze_wly_ukr_mly_fre_xho_bul_cic_jav_tha_sod_knd_dyu_fbf_azi_swe_svk_tur_lda_vie_amr_ewe_yor_swt	-0.392790671666475	-0.933556984047588	0.352949977280662
761	wly_eng_swt_cze_mlt_gam_hau_ben_tur_azi_xho_tag_swa_spa_ctl_bsq_por_anl_bam_mnd_ger_fre_tsw_swe_dyu_pol_hun_ewe_igb_fin_hin_amr_geo_ukr_svk_lit_glc_heb_owc_pan_est_cic_mly_arw_ind_jpn_tml_kor_bul_alb_lda_rom_mao_krd_chh_bat_cnt_lat_yor_urd_aeg_afr_rus_mol_dut_qcu_guj_prs_ita_moo_tig_grk_amh_bos_jav_slo_zul_scr_dgb_sun_tha_sid_knd_bem_ven_aze_nor_mcd_uzb_ses_vie_sod_akn_fbf_tsn	0.0169288159430654	0.039904282687206	0.968254976741794
762	gam_pan_swt_ctl_sod_sid_wly_scr_uzb_tur_bam_mly_dyu_por_arw_bsq_rus_aeg_moo_mnd_bul_ben_igb_spa_zul_svk_est_cic_bem_fin_pol_amh_geo_alb_prs_hin_lit_amr_chh_slo_hun_tsw_tag_eng_jav_jpn_knd_kor_cze_dut_fbf_afr_sun_ger_owc_bat_cnt_swe_ven_lat_tig_ita_urd_guj_nor_qcu_glc_rom_fre_yor_anl_mcd_heb_krd_mao_ukr_akn_bos_dgb_ind_tha_hau_tml_xho_tsn_aze_mol_grk_azi_lda_vie_mlt_ewe_swa_ses	-0.0195563497708376	-0.0460824051484775	0.963343379479704
763	amh_slo_bem_ctl_gam_hau_mlt_dut_aze_uzb_swt_ind_bam_fre_cze_bsq_arw_wly_cic_cnt_ger_spa_xho_urd_akn_swe_hun_tsw_tsn_fin_hin_chh_geo_nor_ita_rom_ukr_sid_anl_grk_est_ewe_bat_svk_mly_jpn_tml_kor_lit_afr_yor_mcd_tag_por_sod_jav_mnd_rus_igb_scr_owc_pol_eng_prs_lat_qcu_glc_alb_krd_dyu_aeg_bul_amr_pan_sun_ben_dgb_bos_fbf_mao_tha_heb_knd_ses_swa_azi_mol_guj_tur_ven_vie_tig_moo_zul_lda	-0.00762949232482431	-0.0179626508037613	0.985707129867188
764	heb_bul_fbf_grk_aeg_gam_amh_mol_azi_tur_dgb_ind_zul_bos_ger_bsq_ita_sid_tsw_cnt_guj_eng_ewe_lit_cic_prs_fin_ses_dyu_est_mcd_owc_geo_spa_alb_ukr_ben_hau_mlt_slo_hun_lda_bat_fre_mao_jpn_tml_kor_afr_ctl_igb_pan_mly_cze_anl_sun_mnd_pol_yor_rom_amr_glc_krd_nor_swe_qcu_arw_dut_lat_tsn_sod_por_chh_rus_tag_hin_bam_svk_xho_jav_tha_tig_knd_akn_swt_aze_urd_scr_uzb_bem_vie_wly_swa_moo_ven	0.407484106140077	0.961043651594658	0.339022279674099
765	chh_ben_dyu_lit_wly_heb_sod_swe_aze_tur_moo_mao_igb_mol_slo_bsq_pol_gam_cic_mnd_glc_scr_zul_dut_dgb_ukr_est_xho_swt_hun_spa_sid_geo_mcd_arw_guj_ctl_amr_tig_grk_fin_akn_bat_rus_mly_jpn_tml_kor_ita_cze_swa_alb_sun_hin_anl_jav_cnt_prs_fbf_eng_owc_urd_rom_bul_pan_qcu_ger_fre_lat_ewe_hau_bos_mlt_krd_tag_afr_lda_por_bem_ind_tha_amh_knd_ven_ses_uzb_nor_svk_azi_yor_vie_aeg_bam_tsn_tsw	-0.0516144498804868	-0.121638704407719	0.903447603540295
766	sod_pan_dgb_lit_anl_amh_gam_rus_tur_uzb_zul_ind_akn_ctl_bul_bsq_dut_chh_cic_cnt_urd_guj_ven_lat_swa_eng_hun_swt_fbf_fin_spa_wly_geo_rom_mol_fre_ita_mlt_heb_por_est_ewe_tag_glc_bat_jpn_knd_kor_ben_nor_tsn_ukr_mao_arw_tig_mly_mnd_cze_igb_grk_sid_scr_bos_krd_prs_qcu_mcd_afr_svk_bem_amr_alb_aeg_hin_sun_slo_lda_swe_yor_jav_tha_owc_tml_dyu_tsw_aze_pol_ger_azi_xho_vie_hau_bam_ses_moo	0.724671494433279	1.72256633882747	0.0882909002323637
767	owc_ben_bam_ger_amr_sod_hau_ukr_aze_tur_lda_ind_dyu_lat_grk_bsq_por_heb_akn_cnt_cze_eng_swt_fre_tsn_slo_hun_bem_dgb_est_dut_aeg_geo_pan_afr_spa_pol_anl_gam_ctl_fin_yor_mly_glc_bat_jpn_knd_kor_prs_guj_igb_rom_tag_rus_chh_jav_mnd_arw_ewe_urd_sid_lit_hin_bos_alb_qcu_scr_ita_swe_fbf_tig_mcd_mlt_krd_sun_mol_ses_nor_xho_mao_tha_wly_tml_cic_tsw_uzb_svk_bul_azi_moo_vie_amh_swa_ven_zul	-0.385070233755968	-0.91362457351029	0.36327669462725
768	anl_por_ewe_grk_mlt_owc_gam_rom_uzb_aze_moo_sun_ses_afr_scr_bsq_bos_sid_swa_cnt_lat_lit_xho_ctl_dyu_pol_hun_tsw_igb_est_swe_sod_geo_guj_dut_eng_hin_heb_amr_ukr_fin_cic_tag_alb_jav_jpn_tml_kor_ger_urd_akn_spa_mao_nor_chh_ind_mnd_arw_fbf_bul_amh_svk_ita_mcd_slo_qcu_rus_krd_fre_lda_hau_mol_aeg_prs_bat_ben_dgb_cze_bam_mly_tha_tig_knd_tsn_ven_tur_glc_pan_azi_yor_vie_wly_bem_zul_swt	-0.496394925041043	-1.18064268753388	0.240755491536621
769	owc_grk_tsw_fre_amh_chh_sod_alb_tur_uzb_yor_mao_swt_ctl_svk_bsq_urd_heb_swa_cnt_spa_nor_ven_cze_moo_bos_fin_tsn_akn_est_arw_mlt_geo_rus_dut_hin_eng_amr_hau_guj_hun_cic_tag_lat_jav_jpn_tml_kor_slo_glc_ewe_ukr_sun_bul_aeg_ind_mnd_swe_xho_ben_tig_ita_krd_lit_por_qcu_prs_ger_afr_fbf_sid_mcd_wly_pan_bat_mol_zul_scr_bam_mly_tha_gam_knd_ses_lda_azi_pol_rom_aze_dyu_vie_anl_dgb_bem_igb	-0.57055299918205	-1.3630215598086	0.176166783180112
770	sid_ita_swt_ger_mlt_chh_anl_cze_azi_uzb_bem_ind_swa_dut_spa_bsq_guj_gam_lda_cnt_mcd_svk_dyu_urd_xho_ukr_est_cic_igb_fin_hin_wly_geo_bul_fre_arw_mol_owc_aeg_krd_hun_ven_bat_lat_jav_jpn_tml_kor_lit_afr_fbf_rom_mao_slo_amh_tag_mnd_swe_ses_rus_heb_por_pan_eng_scr_qcu_pol_nor_bos_dgb_hau_prs_sod_ben_mly_ctl_akn_glc_ewe_sun_tha_amr_knd_bam_zul_aze_alb_grk_tur_moo_vie_tig_tsn_tsw_yor	0.316075201976105	0.744917893792784	0.458199719834675
771	aeg_cze_ewe_pol_amr_sod_mlt_rus_aze_azi_cic_mao_tsn_spa_bos_bsq_scr_amh_fbf_mnd_mol_grk_yor_urd_akn_lit_est_bem_ven_hun_ben_hau_geo_ctl_pan_ukr_ger_owc_anl_swe_fin_swa_jav_slo_bat_jpn_tml_kor_arw_afr_dyu_svk_sun_glc_gam_tag_cnt_eng_lda_mcd_chh_dut_por_krd_nor_qcu_alb_guj_fre_dgb_heb_lat_tig_rom_mly_hin_bam_bul_tsw_ind_tha_sid_knd_zul_moo_tur_prs_ita_uzb_xho_vie_wly_igb_ses_swt	-0.371008805076359	-0.878413980332121	0.381982949062472
772	mlt_lit_igb_hin_sod_heb_tig_ben_tur_aze_dgb_sun_bam_rom_afr_bsq_por_owc_fbf_mnd_svk_arw_yor_mol_akn_pol_est_dyu_ses_fin_rus_wly_geo_cze_ctl_krd_bos_amh_sid_eng_hun_ven_ind_fre_bat_jpn_knd_kor_lat_alb_lda_ita_jav_glc_anl_mao_cnt_dut_ewe_mcd_gam_bul_slo_swe_prs_qcu_guj_scr_pan_bem_hau_ukr_amr_ger_mly_spa_zul_grk_tsw_tag_tha_aeg_tml_moo_tsn_uzb_urd_nor_azi_swt_vie_chh_xho_swa_cic	0.0107501201404798	0.0252947204427245	0.979874081862633
773	amh_slo_swa_ukr_owc_gam_aeg_hin_azi_aze_swt_ind_dyu_lat_bos_bsq_glc_chh_fbf_cnt_guj_svk_bam_por_akn_eng_hun_dgb_ses_est_nor_amr_geo_pol_ctl_krd_mcd_tig_anl_ben_fin_ewe_mao_bul_tag_jpn_tml_kor_ita_lit_xho_fre_bat_pan_hau_sun_mnd_arw_cic_swe_sid_afr_ger_grk_scr_qcu_rom_mol_prs_bem_sod_spa_mlt_dut_mly_urd_zul_rus_yor_jav_tha_heb_knd_ven_lda_uzb_cze_alb_tur_tsw_vie_wly_igb_moo_tsn	-0.468088775909958	-1.11228375959215	0.268883137894352
774	tig_slo_ven_ita_chh_hau_amr_eng_tur_azi_tsw_tag_bam_swe_prs_bsq_ger_anl_akn_mnd_lat_fre_tsn_dut_cic_alb_est_bem_swa_hun_cze_aeg_geo_spa_pol_afr_bos_gam_sod_hin_fin_fbf_mao_bul_ind_jpn_tml_kor_urd_rus_moo_mol_bat_scr_wly_mly_cnt_ukr_ewe_ctl_sid_nor_glc_pan_por_qcu_lit_svk_krd_dyu_mlt_arw_owc_grk_jav_rom_yor_mcd_zul_sun_tha_heb_knd_swt_xho_aze_ben_guj_uzb_dgb_vie_amh_lda_igb_ses	-0.615846312017405	-1.47303615303751	0.144117835946884
775	hau_nor_cic_ben_anl_wly_gam_arw_aze_tur_lda_mly_ven_rom_cze_bsq_ukr_sid_fbf_cnt_rus_alb_bem_grk_bam_krd_hun_akn_tsw_fin_por_owc_geo_bos_hin_prs_lat_amh_tig_fre_est_moo_mao_dut_jav_jpn_tml_kor_ger_mcd_zul_urd_sun_guj_heb_bat_mnd_swe_igb_svk_mlt_lit_glc_eng_afr_qcu_spa_scr_slo_ewe_chh_bul_amr_pol_ind_mol_tsn_ctl_dgb_tag_tha_aeg_knd_swt_swa_uzb_ita_pan_azi_ses_vie_sod_xho_yor_dyu	-0.195696729228281	-0.461958847030329	0.645189680355925
776	hau_rom_ewe_ita_amh_chh_aeg_lit_uzb_azi_bam_bat_swt_dut_mcd_bsq_spa_mlt_ven_mnd_mol_pol_cic_arw_lda_glc_fin_igb_moo_est_por_sid_geo_urd_grk_eng_cze_anl_heb_svk_hun_dyu_tag_swe_mly_jpn_knd_kor_bul_ukr_fbf_rus_mao_alb_owc_jav_cnt_scr_bem_ger_gam_fre_nor_pan_ctl_qcu_lat_prs_guj_dgb_amr_slo_sod_bos_sun_krd_yor_hin_swa_ind_tha_wly_tml_xho_zul_tur_afr_ben_aze_tsn_vie_tig_ses_tsw_akn	-0.56488239108789	-1.34829471123181	0.180838250463607
777	amh_mol_tsn_rom_tig_owc_heb_ukr_aze_azi_ven_mao_ewe_por_svk_bsq_slo_sid_akn_cnt_lit_ben_zul_ita_swt_prs_est_tsw_cic_fin_mcd_amr_geo_bos_urd_nor_grk_sod_aeg_cze_hun_bam_jav_glc_ind_jpn_knd_kor_alb_eng_fbf_krd_mly_fre_gam_tag_mnd_ctl_dgb_afr_anl_arw_guj_bul_pol_qcu_dut_hin_swe_ses_wly_pan_chh_lat_sun_scr_swa_spa_igb_bat_tha_mlt_tml_yor_xho_tur_rus_ger_uzb_moo_vie_hau_lda_bem_dyu	-0.517000544470889	-1.23092706888021	0.221454158391502
778	mlt_nor_dyu_spa_chh_owc_aeg_pan_uzb_azi_moo_ind_bem_bos_krd_bsq_svk_sod_ewe_mnd_guj_fre_tsn_alb_akn_mol_fin_igb_ses_hun_rus_tig_geo_urd_eng_prs_arw_wly_sid_por_est_tsw_mly_slo_bat_jpn_knd_kor_lat_ger_cic_afr_tag_swe_gam_mao_cnt_pol_swt_cze_heb_lit_hin_dut_ctl_qcu_mcd_bul_ben_yor_hau_rom_amr_scr_jav_ukr_swa_ita_fbf_sun_tha_anl_tml_dgb_zul_aze_glc_grk_tur_xho_vie_amh_ven_bam_lda	-0.577592291125439	-1.3764710097116	0.171980916984066
779	owc_guj_ses_eng_sod_amr_mlt_pan_aze_uzb_dyu_ind_dgb_cze_alb_bsq_lit_chh_bem_mnd_arw_afr_swt_hin_lda_ctl_hun_xho_cic_fin_slo_aeg_geo_glc_swe_dut_fre_gam_tig_prs_est_tsn_mly_scr_mao_jpn_knd_kor_rus_rom_tsw_lat_tag_krd_sid_jav_cnt_urd_bam_pol_heb_por_bul_mcd_grk_qcu_ita_ger_nor_zul_hau_mol_wly_bos_bat_spa_igb_ukr_ven_sun_tha_anl_tml_swa_ewe_azi_svk_ben_tur_akn_vie_amh_fbf_moo_yor	-0.641789602062655	-1.53512880260609	0.128147383669495
780	amr_fre_bem_ben_anl_mlt_tig_rom_aze_tur_dgb_tag_ewe_ukr_afr_bsq_svk_hau_cic_mnd_bos_spa_xho_lit_ven_urd_hun_bam_zul_fin_mol_heb_geo_swe_glc_eng_scr_sid_wly_alb_est_igb_jav_bul_mly_jpn_tml_kor_mcd_ita_ses_grk_sun_lat_sod_ind_cnt_nor_tsw_prs_gam_ctl_ger_pan_rus_qcu_arw_pol_slo_tsn_aeg_guj_chh_krd_bat_por_yor_dut_swa_mao_tha_amh_knd_fbf_moo_uzb_cze_hin_azi_lda_vie_owc_akn_swt_dyu	0.193825970077923	0.456336688224133	0.64921182004558
781	chh_glc_ewe_pol_heb_owc_gam_spa_tur_aze_cic_tag_ven_nor_hin_bsq_scr_sid_zul_cnt_lit_ctl_bem_slo_akn_krd_est_ses_lda_fin_swe_sod_geo_rus_rom_cze_eng_hau_anl_bos_hun_fbf_bat_por_jav_jpn_knd_kor_fre_mol_xho_pan_ind_lat_amh_sun_mnd_urd_moo_dut_tig_ita_prs_grk_ukr_qcu_ben_arw_guj_tsw_aeg_ger_mlt_afr_mao_bul_dgb_svk_dyu_mly_tha_amr_tml_yor_tsn_azi_alb_mcd_uzb_swt_vie_wly_swa_bam_igb	-0.0328078703308028	-0.077346421810359	0.938514125253627
782	owc_bul_cic_guj_gam_wly_chh_arw_aze_uzb_igb_mao_xho_fre_spa_bsq_ger_anl_swt_mnd_grk_krd_fbf_urd_ven_slo_hun_swa_bam_est_swe_sid_geo_mol_eng_lit_mcd_hau_tig_svk_fin_yor_sun_pol_tag_jpn_tml_kor_lat_ita_tsn_rom_ind_pan_mlt_jav_cnt_glc_akn_cze_amr_ctl_hin_rus_afr_qcu_nor_ben_por_moo_heb_bos_aeg_dut_mly_scr_ewe_prs_dyu_bat_tha_sod_knd_zul_lda_azi_alb_ukr_tur_ses_vie_amh_tsw_bem_dgb	0.694148513432167	1.64727262583982	0.102876972610931
783	gam_pan_ven_fre_aeg_anl_amr_ukr_azi_uzb_xho_jav_swa_ctl_nor_bsq_mcd_owc_igb_cnt_grk_ita_bam_lat_dyu_pol_hun_ewe_fbf_fin_guj_mlt_geo_bos_scr_prs_urd_sid_amh_dut_est_cic_mly_cze_sun_jpn_tml_kor_glc_arw_bem_svk_mao_ger_heb_bat_mnd_slo_dgb_alb_tig_lit_ben_hin_eng_qcu_spa_afr_swe_zul_sod_rus_chh_mol_tag_rom_tsn_bul_moo_ind_tha_wly_knd_swt_akn_aze_por_krd_tur_yor_vie_hau_tsw_ses_lda	0.112285161501992	0.264155031562818	0.792244946893527
784	amr_por_igb_pol_hau_gam_sid_afr_aze_uzb_fbf_jav_akn_ctl_krd_bsq_ben_anl_tsw_mnd_spa_urd_dgb_grk_cic_cze_est_tsn_dyu_hun_bos_owc_geo_pan_ita_scr_ukr_chh_tig_mcd_fin_bem_mly_svk_sun_jpn_tml_kor_arw_dut_bam_lit_mao_eng_heb_ind_cnt_swe_xho_prs_amh_mol_rus_lat_alb_qcu_nor_ger_hin_ewe_wly_bul_mlt_guj_bat_slo_yor_rom_moo_tag_tha_aeg_knd_ses_ven_tur_glc_fre_azi_swa_vie_sod_swt_zul_lda	-0.120741683459645	-0.284351803886382	0.776772961224227
785	wly_spa_swt_pan_sod_chh_owc_nor_uzb_azi_igb_sun_yor_eng_rom_bsq_lat_sid_ven_cnt_grk_swe_zul_ger_tsn_glc_fin_lda_dgb_hun_hin_anl_geo_scr_krd_slo_ben_tig_amr_bul_est_swa_mao_ita_mly_jpn_tml_kor_afr_lit_cic_ctl_jav_fre_amh_tag_mnd_mcd_ses_ukr_gam_guj_rus_alb_arw_qcu_pol_urd_por_akn_aeg_prs_mlt_mol_ind_bos_dyu_dut_ewe_bat_tha_hau_knd_tsw_fbf_aze_cze_svk_tur_xho_vie_heb_bam_moo_bem	0.0578024106275323	0.136151695067058	0.891995649117412
786	anl_scr_swt_arw_mlt_hau_amh_ukr_aze_azi_xho_tag_ses_pan_guj_bsq_afr_aeg_dyu_cnt_bos_dut_tsn_swe_bam_ctl_fin_swa_fbf_est_slo_chh_geo_lat_urd_ben_spa_wly_sid_ger_hun_lda_jav_glc_mao_jpn_tml_kor_krd_por_dgb_bul_mly_nor_amr_bat_mnd_mcd_yor_ita_heb_lit_alb_rom_prs_qcu_grk_eng_svk_ven_tig_rus_owc_pol_ind_hin_akn_mol_moo_sun_tha_sod_knd_zul_tsw_uzb_cze_fre_tur_cic_vie_gam_bem_ewe_igb	-0.00754440777633572	-0.0177508710034763	0.985875624927918
787	mlt_cze_dyu_lat_anl_amh_gam_bul_tur_aze_fbf_jav_bam_swe_glc_bsq_bos_chh_ewe_mnd_alb_fre_swa_slo_ses_urd_fin_dgb_igb_est_prs_sod_geo_ben_rus_nor_rom_tig_owc_krd_hun_akn_mao_mcd_sun_jpn_knd_kor_svk_afr_lda_scr_tag_ger_hau_ind_cnt_lit_tsn_pol_heb_eng_arw_ukr_guj_qcu_pan_spa_hin_cic_sid_dut_amr_mol_bat_ita_tsw_grk_ven_mly_tha_aeg_tml_moo_swt_uzb_por_ctl_azi_zul_vie_wly_bem_xho_yor	0.300968213271767	0.708876620049612	0.480174282695599
788	owc_ger_yor_bos_hau_heb_sid_krd_aze_tur_bam_mao_tsn_pan_alb_bsq_rom_mlt_tsw_cnt_ukr_glc_igb_por_ses_cze_fin_dgb_lda_hun_prs_anl_geo_swe_nor_lit_bul_aeg_chh_slo_est_zul_bat_mcd_ind_jpn_tml_kor_spa_mol_dyu_fre_mly_dut_amh_tag_mnd_urd_swt_eng_wly_svk_ben_afr_guj_qcu_lat_scr_ctl_xho_gam_arw_amr_hin_jav_rus_bem_grk_ven_sun_tha_tig_knd_cic_moo_azi_pol_ita_uzb_swa_vie_sod_fbf_akn_ewe	-0.624555730880418	-1.49526505897056	0.138230972588649
789	chh_lit_akn_svk_sod_sid_tig_bos_uzb_azi_ven_mao_cic_arw_swe_bsq_rom_aeg_fbf_mnd_glc_urd_bam_ukr_yor_cze_est_swt_ses_fin_slo_owc_geo_por_rus_guj_scr_heb_mlt_lat_hun_tsw_jav_ita_ind_jpn_knd_kor_bul_fre_bem_pan_bat_pol_hau_mly_cnt_mol_tsn_krd_gam_alb_nor_grk_eng_qcu_ben_afr_dut_xho_anl_spa_wly_ger_tag_mcd_dgb_hin_swa_sun_tha_amr_tml_dyu_ewe_aze_ctl_prs_tur_lda_vie_amh_igb_zul_moo	0.121668177700387	0.286320955893716	0.775269161243799
790	sod_cze_dyu_alb_mlt_tig_owc_dut_azi_tur_lda_ind_ses_scr_krd_bsq_rus_chh_xho_mnd_urd_bos_swa_eng_fbf_slo_fin_akn_swt_est_hin_anl_geo_guj_swe_ger_ben_amr_gam_svk_hun_bam_bat_ita_mly_jpn_knd_kor_mcd_ukr_yor_lat_jav_por_sid_tag_cnt_spa_zul_glc_hau_fre_rom_prs_afr_qcu_nor_arw_pol_cic_aeg_bul_wly_ctl_sun_grk_igb_mol_tsn_mao_tha_heb_tml_bem_ewe_aze_pan_lit_uzb_dgb_vie_amh_tsw_ven_moo	-0.248336133431865	-0.588719638532088	0.557476566246483
791	owc_swe_igb_eng_amh_gam_chh_cze_tur_uzb_ven_sun_tsw_slo_svk_bsq_lat_wly_lda_cnt_bos_grk_zul_ukr_akn_scr_fin_dyu_yor_est_ctl_amr_geo_por_fre_afr_hin_sod_sid_rus_hun_ewe_tag_guj_mao_jpn_tml_kor_mcd_arw_bam_ben_jav_ger_hau_bat_mnd_krd_fbf_ita_heb_spa_pol_mol_lit_qcu_nor_dut_rom_tsn_anl_glc_mlt_urd_ind_bul_swt_prs_ses_mly_tha_aeg_knd_bem_cic_aze_pan_alb_azi_dgb_vie_tig_xho_swa_moo	0.102991019715009	0.24268272440222	0.808785610942366
792	sod_rom_dgb_ita_heb_owc_chh_grk_tur_uzb_lda_sun_tsw_pan_prs_bsq_ger_gam_akn_cnt_por_fre_cic_swe_yor_lit_fin_ewe_bam_est_krd_hau_geo_urd_cze_ctl_arw_amh_tig_slo_hun_ven_bat_rus_mly_jpn_knd_kor_scr_hin_fbf_mol_ind_pol_amr_tag_mnd_ben_moo_alb_mlt_dut_guj_bos_glc_qcu_bul_svk_mcd_swt_sid_ukr_anl_eng_jav_spa_dyu_nor_xho_mao_tha_aeg_tml_zul_bem_aze_afr_lat_azi_igb_vie_wly_ses_swa_tsn	-0.0690769897994633	-0.162845544569366	0.870993375939281
793	aeg_krd_swa_glc_tig_heb_owc_slo_aze_azi_bem_jav_igb_ben_mol_bsq_por_mlt_swt_cnt_ger_bul_tsw_urd_zul_rom_fin_akn_yor_est_mcd_gam_geo_cze_svk_guj_rus_wly_hau_ukr_hun_ven_ind_scr_tag_jpn_knd_kor_grk_swe_dyu_prs_sun_eng_chh_mao_mnd_hin_tsn_lit_amr_alb_dut_afr_ita_qcu_arw_fre_spa_cic_sid_pol_anl_nor_bat_lat_xho_ctl_ses_mly_tha_amh_tml_lda_dgb_tur_pan_bos_uzb_ewe_vie_sod_bam_moo_fbf	-0.295013952475145	-0.697681099873125	0.487117284833718
794	heb_swe_lda_urd_gam_aeg_wly_spa_uzb_tur_zul_tag_dyu_hin_rus_bsq_lat_amh_igb_mnd_eng_dut_fbf_nor_ven_glc_est_akn_tsn_hun_pol_amr_geo_ger_ita_alb_krd_mlt_tig_svk_fin_dgb_mao_lit_sun_jpn_tml_kor_ukr_ctl_swa_por_jav_cze_hau_ind_cnt_grk_ses_rom_sod_guj_ben_afr_fre_qcu_scr_mcd_bos_moo_owc_prs_chh_slo_bat_arw_cic_pan_tsw_mly_tha_sid_knd_bem_swt_aze_mol_bul_azi_bam_vie_anl_yor_xho_ewe	-0.593070963719312	-1.42061000748534	0.158774269643615
795	sid_pan_ses_ctl_aeg_amh_chh_rus_aze_uzb_dyu_jav_fbf_spa_ukr_bsq_slo_owc_bem_cnt_hin_swe_bam_lit_moo_urd_hun_igb_xho_est_por_sod_geo_alb_mcd_dut_glc_amr_hau_afr_fin_ewe_mly_bul_bat_jpn_tml_kor_guj_eng_swa_krd_tag_pol_mlt_mao_mnd_mol_tsn_bos_wly_arw_rom_ita_lat_qcu_prs_scr_ger_lda_gam_fre_anl_cze_sun_nor_yor_grk_ven_ind_tha_tig_knd_dgb_akn_tur_svk_ben_azi_swt_vie_heb_tsw_zul_cic	-0.0719416535868299	-0.169445325832032	0.865814403017867
796	sid_ita_dyu_dut_wly_sod_amh_ben_azi_tur_igb_sun_tsn_mcd_bos_bsq_afr_aeg_xho_mnd_prs_bul_cic_grk_fbf_spa_est_zul_bem_hun_fre_heb_geo_svk_hin_alb_lit_amr_chh_urd_fin_tsw_ind_ger_jav_jpn_tml_kor_nor_lat_lda_pol_bat_slo_gam_mly_cnt_mol_bam_arw_owc_glc_rom_krd_eng_qcu_por_pan_ctl_akn_mlt_scr_anl_rus_mao_guj_ven_swe_moo_tag_tha_tig_knd_ses_swa_aze_cze_ukr_uzb_yor_vie_hau_ewe_dgb_swt	-0.431400818839891	-1.024257955037	0.30837032736699
797	aeg_spa_moo_ctl_tig_anl_wly_ger_aze_uzb_ven_jav_ewe_svk_rom_bsq_ita_gam_lda_cnt_lit_fre_bem_grk_tsn_hin_fin_tsw_fbf_hun_ben_owc_geo_alb_mcd_mol_bos_mlt_heb_glc_est_xho_tag_bul_mao_jpn_tml_kor_cze_por_swa_dut_mly_ukr_amh_ind_mnd_swe_cic_lat_chh_arw_pol_rus_pan_qcu_nor_eng_guj_yor_sid_prs_hau_krd_sun_urd_zul_afr_ses_bat_tha_sod_knd_swt_dyu_azi_slo_scr_tur_dgb_vie_amr_bam_igb_akn	-0.495179926870301	-1.17798204969723	0.241809314137165
798	mlt_lit_tsw_urd_chh_amh_hau_pol_tur_aze_ses_mly_lda_dut_spa_bsq_rom_tig_dyu_mnd_nor_hin_cic_rus_xho_alb_est_swa_fbf_fin_por_aeg_geo_mol_prs_scr_ita_sod_wly_grk_hun_yor_sun_slo_ind_jpn_knd_kor_cze_eng_ven_bul_bat_ben_gam_mao_cnt_lat_zul_ger_heb_arw_svk_fre_pan_qcu_krd_ctl_guj_akn_amr_swe_anl_mcd_jav_ukr_bam_glc_tsn_tag_tha_sid_tml_igb_ewe_uzb_afr_bos_azi_swt_vie_owc_dgb_moo_bem	-0.0344937913925404	-0.081323776076516	0.935359227947492
799	sid_krd_ses_grk_wly_amr_chh_ger_azi_aze_tsw_jav_bem_ukr_ctl_bsq_ben_aeg_swa_mnd_urd_rom_yor_nor_lda_hin_hun_igb_moo_fin_fre_mlt_geo_swe_spa_rus_afr_tig_hau_prs_est_fbf_ind_ita_tag_jpn_knd_kor_mcd_eng_dyu_slo_sun_lit_anl_bat_cnt_lat_akn_pol_owc_bos_guj_glc_alb_qcu_por_pan_bul_swt_amh_scr_sod_cze_mly_arw_zul_mol_ewe_mao_tha_heb_tml_bam_cic_tur_dut_svk_uzb_ven_vie_gam_tsn_dgb_xho	-0.630630554713839	-1.50777320779567	0.13500220766287
800	hau_svk_igb_cze_tig_heb_chh_afr_aze_uzb_xho_tag_zul_por_mcd_bsq_alb_gam_yor_mnd_eng_arw_dyu_hin_fbf_rom_est_swt_ewe_hun_lat_amr_geo_spa_nor_slo_lit_anl_sod_rus_fin_tsw_mao_fre_mly_jpn_knd_kor_pan_swe_akn_mol_ind_bul_mlt_jav_cnt_prs_ses_bos_amh_pol_glc_dut_ctl_qcu_urd_ger_ita_bem_wly_scr_sid_grk_bat_ben_moo_ukr_dgb_sun_tha_owc_tml_tsn_lda_tur_guj_krd_azi_cic_vie_aeg_ven_bam_swa	-0.603253960133223	-1.4436444244549	0.152199255969188
801	amr_ben_bem_dut_hau_wly_sid_cze_aze_tur_swa_mly_ewe_prs_swe_bsq_grk_owc_dgb_cnt_ger_lit_xho_hin_lda_urd_est_moo_fbf_hun_slo_tig_geo_afr_ita_alb_scr_amh_chh_svk_fin_yor_ind_arw_sun_jpn_knd_kor_por_pan_tsw_ctl_jav_lat_gam_tag_mnd_nor_ses_rus_mlt_pol_mol_ukr_bul_qcu_glc_fre_rom_swt_sod_guj_anl_spa_mao_krd_igb_bos_bam_bat_tha_aeg_tml_ven_cic_uzb_eng_mcd_azi_akn_vie_heb_zul_dyu_tsn	-0.333195398459954	-0.788800923431767	0.432234613556347
802	amr_ukr_lda_svk_chh_gam_anl_guj_uzb_aze_bam_tag_fbf_grk_ben_bsq_fre_wly_dyu_mnd_pan_scr_tsn_mcd_swa_bos_hun_yor_zul_fin_ita_tig_geo_alb_ctl_swe_eng_sid_mlt_dut_est_akn_mao_arw_jav_jpn_knd_kor_glc_bul_ses_rom_sun_urd_sod_mly_cnt_lat_xho_hin_owc_afr_nor_krd_spa_qcu_mol_pol_cze_ewe_aeg_ger_hau_slo_ind_por_moo_prs_dgb_bat_tha_amh_tml_bem_swt_azi_rus_lit_tur_ven_vie_heb_tsw_cic_igb	-0.515476458918366	-1.22687054523361	0.22296816922143
803	owc_cze_ewe_mcd_anl_chh_gam_rus_tur_uzb_bam_jav_xho_rom_afr_bsq_prs_sid_swa_cnt_ita_ctl_fbf_hin_igb_mol_est_dyu_moo_fin_krd_amr_geo_slo_lit_swe_bul_tig_heb_ger_hun_bem_sun_bos_mly_jpn_tml_kor_spa_fre_tsn_svk_bat_dut_amh_mao_mnd_pan_ses_ukr_sod_alb_nor_glc_scr_qcu_guj_pol_lat_yor_aeg_por_wly_arw_ind_ben_akn_grk_dgb_tag_tha_mlt_knd_zul_swt_azi_eng_urd_aze_cic_vie_hau_ven_tsw_lda	0.0949670912984865	0.223669418605217	0.823505143767556
804	hau_arw_moo_eng_sid_owc_amr_hin_aze_uzb_ewe_mly_dgb_por_pol_bsq_rus_tig_zul_cnt_dut_ita_cic_lit_akn_cze_fin_ses_lda_est_ctl_aeg_geo_ger_krd_bos_alb_mlt_amh_ben_hun_tsn_tag_swe_sun_jpn_tml_kor_rom_guj_tsw_slo_bat_fre_wly_jav_mnd_prs_ven_spa_heb_bul_lat_ukr_mol_qcu_mcd_glc_svk_xho_sod_scr_gam_grk_mao_urd_swt_afr_bem_ind_tha_anl_knd_bam_fbf_azi_pan_nor_tur_swa_vie_chh_igb_yor_dyu	-0.812583092915509	-1.96127458385145	0.0528380276424623
805	amr_por_xho_rus_heb_wly_tig_rom_azi_aze_moo_mly_yor_swe_slo_bsq_lit_hau_ewe_mnd_fre_bos_tsw_arw_cic_mcd_hun_igb_bam_est_eng_amh_geo_scr_ger_urd_pan_sod_anl_pol_fin_dgb_tag_afr_bat_jpn_tml_kor_grk_cze_swa_ctl_ind_glc_sid_sun_cnt_hin_dyu_spa_gam_krd_ita_bul_guj_qcu_alb_dut_lat_akn_chh_svk_mlt_mol_jav_prs_fbf_ukr_swt_mao_tha_aeg_knd_bem_tsn_uzb_nor_ben_tur_lda_vie_owc_ses_zul_ven	-0.396907214803535	-0.940136967404275	0.349582807150453
806	chh_afr_lda_eng_hau_owc_amr_cze_azi_tur_ewe_mao_moo_ita_rus_bsq_hin_gam_yor_mnd_spa_ger_zul_bos_bam_guj_hun_ses_swa_est_swe_anl_geo_urd_grk_glc_por_sid_heb_dut_fin_bem_tag_pan_bat_jpn_knd_kor_bul_lit_dgb_fre_jav_krd_aeg_sun_cnt_mol_fbf_lat_sod_nor_scr_slo_arw_qcu_pol_rom_ben_ven_amh_ctl_tig_alb_mly_ukr_tsw_prs_cic_ind_tha_wly_tml_tsn_swt_aze_mcd_svk_uzb_dyu_vie_mlt_igb_akn_xho	-0.11744786528496	-0.27688111240164	0.782485860274917
807	anl_nor_fbf_bul_gam_chh_wly_ger_aze_tur_tsn_jav_zul_hin_glc_bsq_bos_sid_dgb_cnt_urd_mcd_tsw_pan_lda_lat_hun_ewe_bem_est_alb_amh_geo_prs_por_ita_mol_sod_heb_spa_fin_xho_tag_krd_ind_jpn_knd_kor_lit_swe_swt_slo_mao_ukr_amr_bat_mnd_cze_dyu_guj_aeg_rus_ctl_rom_ben_qcu_scr_eng_fre_bam_hau_grk_mlt_arw_mly_afr_akn_dut_cic_sun_tha_owc_tml_yor_moo_uzb_pol_svk_azi_igb_vie_tig_ven_swa_ses	0.324011096091634	0.763651665501298	0.447007861117027
808	anl_slo_swa_ukr_heb_mlt_aeg_bul_uzb_tur_dyu_jav_ewe_guj_urd_bsq_krd_sod_swt_cnt_hin_alb_bem_mol_akn_pol_est_ses_fbf_hun_ctl_chh_geo_bos_prs_spa_grk_tig_wly_dut_fin_dgb_ind_cze_tag_jpn_knd_kor_pan_svk_tsw_rus_mao_arw_hau_sun_mnd_ita_lda_ger_sid_scr_afr_glc_lat_qcu_mcd_fre_swe_moo_gam_por_amh_eng_bat_ben_tsn_lit_zul_mly_tha_amr_tml_cic_bam_aze_rom_nor_azi_yor_vie_owc_xho_igb_ven	-0.918666758713088	-2.23133032682529	0.0280621831018544
809	sod_mcd_bam_glc_amr_sid_hau_pan_tur_uzb_yor_jav_lda_pol_spa_bsq_ger_gam_ewe_cnt_por_alb_xho_lit_fbf_bul_hun_bem_tsn_fin_eng_mlt_geo_afr_slo_cze_grk_aeg_heb_urd_est_moo_tag_ctl_bat_jpn_knd_kor_hin_ben_dyu_svk_mao_arw_owc_ind_mnd_lat_akn_swe_amh_dut_bos_scr_mol_qcu_ukr_krd_prs_swt_wly_nor_chh_rus_sun_fre_ses_rom_dgb_mly_tha_anl_tml_zul_tsw_azi_guj_ita_aze_igb_vie_tig_ven_cic_swa	-0.969297512966518	-2.35624743854991	0.0205598291246493
810	amr_bos_lda_nor_tig_anl_mlt_alb_uzb_azi_cic_jav_zul_cze_scr_bsq_ger_gam_bem_mnd_pol_urd_bam_svk_moo_lit_hun_xho_tsw_fin_mol_sid_geo_por_mcd_lat_guj_aeg_hau_arw_est_yor_ind_ita_mly_jpn_tml_kor_swe_spa_dgb_ben_mao_prs_chh_sun_cnt_eng_igb_ukr_owc_slo_hin_glc_bul_qcu_afr_grk_dut_ewe_amh_pan_wly_rom_bat_krd_fbf_ctl_ven_tag_tha_sod_knd_ses_tsn_tur_fre_rus_aze_akn_vie_heb_dyu_swa_swt	-1.17538292997622	-2.90061730939185	0.00464780053743171
811	sid_ukr_tsn_spa_gam_aeg_amh_urd_azi_aze_ewe_bat_yor_glc_ctl_bsq_grk_sod_swa_cnt_dut_hin_fbf_swe_ses_arw_fin_bam_moo_hun_por_hau_geo_cze_ita_bul_fre_anl_wly_pan_est_ven_sun_rus_ind_jpn_tml_kor_rom_guj_dgb_svk_mao_mol_heb_mly_mnd_scr_lda_lit_chh_mcd_alb_prs_ben_qcu_lat_pol_eng_igb_amr_nor_tig_bos_jav_krd_dyu_afr_xho_tag_tha_owc_knd_bem_akn_uzb_slo_ger_tur_cic_vie_mlt_tsw_swt_zul	-0.430179529412408	-1.02150041101071	0.309667318646361
812	amr_svk_dgb_por_hau_mlt_aeg_alb_tur_uzb_swa_bat_ewe_krd_mol_bsq_afr_wly_ven_cnt_eng_prs_ses_ukr_swt_ben_fin_xho_dyu_hun_fre_owc_geo_ctl_ita_glc_pan_anl_chh_bos_est_zul_ind_mcd_tag_jpn_knd_kor_slo_ger_tsn_urd_mao_bul_sod_jav_mnd_nor_bam_pol_tig_dut_swe_arw_grk_qcu_cze_spa_lat_cic_sid_guj_heb_lit_mly_rom_fbf_scr_igb_sun_tha_gam_tml_tsw_moo_aze_hin_rus_azi_lda_vie_amh_yor_akn_bem	-0.134291071267123	-0.316815854209468	0.752093416767918
813	heb_swe_swa_afr_tig_owc_chh_ben_uzb_tur_bem_bat_fbf_bos_pol_bsq_guj_hau_dyu_mnd_ita_por_bam_grk_cic_nor_hun_tsw_igb_est_ger_amr_geo_mol_mcd_rom_ukr_sod_wly_hin_fin_dgb_sun_lit_tag_jpn_tml_kor_arw_lat_swt_ctl_jav_fre_mlt_mly_cnt_alb_akn_bul_gam_glc_dut_spa_cze_qcu_urd_scr_krd_yor_anl_rus_aeg_svk_mao_prs_tsn_eng_xho_ind_tha_amh_knd_ses_lda_aze_slo_pan_azi_zul_vie_sid_moo_ven_ewe	0.307989916892976	0.724952892043312	0.470301040610578
814	hau_slo_moo_lit_chh_anl_mlt_ben_aze_uzb_swt_jav_swa_rus_lat_bsq_mcd_tig_ewe_mnd_scr_afr_yor_cze_bem_urd_est_xho_ven_fin_krd_wly_geo_hin_prs_ukr_swe_sod_gam_alb_hun_igb_mao_bos_tag_jpn_tml_kor_eng_pol_fbf_pan_sun_dut_owc_ind_cnt_fre_tsn_bul_heb_mol_ctl_ger_glc_qcu_svk_spa_ita_cic_aeg_por_amr_rom_bat_grk_akn_nor_zul_mly_tha_sid_knd_bam_dyu_azi_guj_arw_tur_tsw_vie_amh_dgb_ses_lda	0.0643206823330167	0.151377006023105	0.880006210353293
815	anl_eng_ses_ukr_amr_gam_sid_grk_azi_tur_ven_bat_tsw_ita_ctl_bsq_alb_aeg_zul_mnd_lit_fre_swa_prs_igb_slo_fin_cic_moo_est_spa_chh_geo_afr_svk_krd_swe_mlt_amh_guj_hun_ewe_ind_mol_jav_jpn_tml_kor_pan_ger_yor_scr_mao_pol_owc_sun_cnt_mcd_dyu_lat_hau_por_cze_bos_dut_qcu_ben_glc_hin_bam_heb_rus_sod_bul_tag_rom_akn_arw_xho_mly_tha_tig_knd_bem_swt_uzb_urd_nor_aze_lda_vie_wly_dgb_fbf_tsn	0.194718988137792	0.458284027060878	0.647817492783109
816	anl_scr_bem_ita_gam_sod_tig_lit_azi_uzb_cic_tag_bam_prs_mol_bsq_svk_aeg_fbf_cnt_bul_ben_tsw_pol_yor_afr_fin_lda_akn_hun_por_hau_geo_bos_alb_guj_rus_wly_chh_spa_est_moo_ind_ukr_mao_jpn_tml_kor_ger_dut_dyu_grk_bat_pan_sid_mly_mnd_ctl_dgb_eng_mlt_swe_hin_arw_cze_qcu_slo_mcd_rom_zul_amr_glc_heb_fre_jav_urd_tsn_lat_xho_sun_tha_amh_knd_ven_ses_tur_krd_nor_aze_swt_vie_owc_igb_swa_ewe	-0.118357160372442	-0.279058653541929	0.780819429904903
817	chh_hin_igb_nor_wly_owc_gam_lit_aze_tur_bem_mao_bam_bul_svk_bsq_swe_sod_dyu_mnd_ukr_ben_cic_bos_xho_eng_fin_ses_ewe_hun_mol_anl_geo_alb_slo_ctl_por_sid_tig_pol_est_fbf_tag_rom_ind_jpn_tml_kor_ita_lat_moo_rus_jav_guj_mlt_sun_cnt_ger_zul_mcd_amh_pan_spa_dut_fre_qcu_prs_urd_krd_swt_heb_glc_hau_cze_mly_arw_tsw_scr_ven_bat_tha_amr_knd_tsn_swa_azi_grk_afr_uzb_akn_vie_aeg_yor_lda_dgb	-0.410141548833561	-0.97433792068238	0.332416316887225
818	gam_bos_tsw_krd_mlt_chh_amh_guj_uzb_tur_ven_tag_tsn_eng_arw_bsq_ita_aeg_ewe_cnt_afr_fre_bam_lat_dgb_urd_est_swa_swt_hun_cze_owc_geo_por_prs_spa_ukr_anl_sid_swe_fin_lda_jav_pol_bat_jpn_knd_kor_scr_dut_fbf_ben_ind_mol_amr_mao_mnd_nor_akn_bul_heb_svk_hin_grk_ger_qcu_lit_pan_mcd_dyu_tig_rus_wly_slo_sun_alb_xho_rom_bem_mly_tha_hau_tml_ses_moo_azi_glc_ctl_aze_zul_vie_sod_yor_igb_cic	-0.0801546992865832	-0.188878846007775	0.850599349964905
819	sod_arw_dgb_rom_wly_anl_owc_spa_uzb_aze_ses_ind_moo_nor_bul_bsq_pan_aeg_bem_mnd_mcd_guj_fbf_hin_bam_por_hun_tsn_swa_fin_afr_heb_geo_ben_ukr_swe_urd_gam_amr_eng_est_swt_tag_svk_mly_jpn_tml_kor_fre_scr_zul_mol_mao_glc_tig_sun_cnt_ger_dyu_bos_sid_grk_slo_rus_alb_qcu_pol_cze_krd_igb_amh_ctl_mlt_prs_bat_ita_ewe_lat_cic_jav_tha_hau_knd_lda_yor_tur_dut_lit_azi_tsw_vie_chh_xho_akn_ven	-0.717926198397899	-1.72182090693038	0.0884265353565886
820	chh_afr_swt_prs_tig_mlt_anl_ita_tur_azi_ses_mly_ewe_grk_urd_bsq_glc_gam_tsw_mnd_guj_arw_bam_mcd_yor_mol_fin_xho_lda_est_nor_sod_geo_spa_por_ger_swe_aeg_hau_dut_hun_dyu_ind_lat_tag_jpn_tml_kor_lit_bos_bem_fre_jav_ctl_amr_mao_cnt_alb_dgb_slo_heb_hin_rom_pol_scr_qcu_bul_ben_krd_ven_owc_rus_wly_cze_sun_svk_igb_pan_zul_bat_tha_sid_knd_akn_swa_uzb_ukr_eng_aze_moo_vie_amh_cic_fbf_tsn	0.0528159006494442	0.124421162273465	0.901250354966119
821	hau_prs_bem_cze_amr_mlt_owc_spa_aze_azi_akn_tag_ses_fre_alb_bsq_rom_tig_fbf_mnd_grk_rus_igb_pan_swa_nor_hun_dyu_ven_est_eng_gam_geo_ukr_ger_por_scr_anl_chh_urd_fin_lda_bat_glc_jav_jpn_knd_kor_slo_mol_swt_afr_sun_arw_wly_mao_cnt_pol_xho_ita_aeg_ben_swe_krd_svk_qcu_ctl_lat_lit_dgb_sid_guj_sod_dut_mly_hin_ewe_bul_cic_ind_tha_amh_tml_tsw_yor_tur_bos_mcd_uzb_bam_vie_heb_moo_zul_tsn	0.291422075254724	0.686519509827108	0.49409373965796
822	sod_por_lda_fre_owc_mlt_sid_ukr_azi_uzb_yor_tag_dyu_pan_ben_bsq_pol_anl_xho_mnd_arw_glc_ven_afr_ses_swe_hun_akn_tsn_fin_scr_aeg_geo_lit_cze_lat_ctl_tig_hau_eng_est_zul_ind_hin_sun_jpn_tml_kor_grk_krd_moo_bul_mly_nor_gam_bat_cnt_ger_igb_svk_amr_mcd_mol_guj_spa_qcu_bos_urd_dut_swa_amh_slo_wly_prs_mao_ita_fbf_rus_cic_jav_tha_heb_knd_dgb_bem_aze_alb_rom_tur_tsw_vie_chh_bam_swt_ewe	-0.286454328503668	-0.67698932481595	0.500093228538795
823	hau_por_bam_nor_tig_mlt_chh_cze_uzb_azi_ses_bat_zul_hin_fre_bsq_slo_anl_fbf_cnt_lit_guj_lda_mol_tsw_ukr_fin_ven_swt_est_pan_amh_geo_scr_prs_ger_ita_sod_amr_grk_hun_yor_ind_bos_jav_jpn_tml_kor_krd_rom_cic_rus_sun_urd_aeg_tag_mnd_ctl_bem_glc_wly_arw_bul_ben_lat_qcu_swe_dut_eng_tsn_gam_mcd_owc_alb_mly_spa_dyu_pol_moo_mao_tha_heb_knd_igb_akn_tur_svk_afr_aze_swa_vie_sid_xho_ewe_dgb	-0.382930446412236	-0.906958864579051	0.366772559004587
824	mlt_ukr_dyu_cze_hau_sid_heb_ger_aze_tur_bam_ind_moo_eng_bos_bsq_lit_aeg_ven_mnd_alb_svk_dgb_ita_cic_mol_est_tsn_lda_fin_pan_sod_geo_grk_pol_lat_por_wly_owc_ben_hun_fbf_bat_rom_tag_jpn_tml_kor_mcd_nor_ewe_swe_mao_hin_anl_mly_cnt_ctl_swa_rus_gam_afr_glc_scr_bul_qcu_slo_guj_fre_ses_amr_urd_amh_arw_sun_krd_tsw_dut_yor_jav_tha_tig_knd_swt_bem_uzb_spa_prs_azi_zul_vie_chh_akn_xho_igb	0.158223752989075	0.372471876289969	0.710389022981061
825	aeg_glc_dgb_spa_amr_owc_sod_nor_azi_uzb_yor_ind_ewe_pol_ita_bsq_rus_chh_zul_cnt_svk_lit_ven_slo_cic_krd_hun_ses_xho_est_mol_mlt_geo_urd_fre_bos_ukr_amh_hau_por_fin_swa_bat_guj_tag_jpn_tml_kor_ben_swe_moo_hin_jav_lat_tig_mao_mnd_eng_lda_ger_gam_grk_rom_dut_mcd_qcu_arw_pan_afr_akn_anl_alb_heb_cze_mly_ctl_bem_scr_bam_sun_tha_sid_knd_fbf_igb_tur_bul_prs_aze_swt_vie_wly_dyu_tsw_tsn	-0.00267648292975387	-0.00630015187033355	0.994986734093896
826	sid_guj_cic_ben_hau_tig_gam_mol_uzb_aze_dgb_tag_tsw_scr_bos_bsq_grk_sod_bem_cnt_alb_pan_swa_rom_lda_bul_est_bam_yor_fin_spa_amh_geo_prs_lat_slo_arw_amr_owc_rus_hun_zul_bat_krd_mao_jpn_knd_kor_glc_lit_ses_urd_jav_eng_chh_ind_mnd_nor_swt_ctl_wly_ger_pol_afr_swe_qcu_hin_por_cze_igb_mlt_ita_anl_svk_mly_fre_akn_ukr_xho_sun_tha_heb_tml_ewe_moo_azi_mcd_dut_tur_tsn_vie_aeg_fbf_ven_dyu	-0.117617558945434	-0.277440529727056	0.782057651773248
827	amh_bul_ses_spa_wly_chh_mlt_rus_aze_uzb_ewe_sun_igb_prs_grk_bsq_nor_hau_dgb_mnd_swe_rom_lda_ben_fbf_ukr_fin_yor_dyu_est_afr_gam_geo_slo_lat_alb_krd_aeg_heb_ctl_hun_tsw_jav_eng_tag_jpn_knd_kor_cze_por_bem_lit_mly_urd_tig_mao_cnt_svk_swa_fre_sid_arw_ita_hin_pan_qcu_pol_bos_dut_swt_owc_guj_amr_scr_bat_mol_cic_glc_xho_ind_tha_anl_tml_zul_tsn_azi_ger_mcd_tur_ven_vie_sod_bam_moo_akn	-1.00916017855393	-2.4607426137727	0.0157104451535641
828	sod_slo_tsw_urd_chh_owc_tig_ita_aze_uzb_yor_tag_moo_swe_lat_bsq_bul_amr_ses_cnt_por_cze_zul_glc_fbf_ukr_est_bam_dgb_fin_pol_aeg_geo_afr_arw_bos_scr_sid_gam_krd_hun_ven_mly_ger_sun_jpn_tml_kor_mol_nor_dyu_svk_bat_ben_hau_ind_mnd_dut_swa_fre_mlt_hin_mcd_pan_lit_qcu_spa_eng_rus_cic_heb_guj_wly_alb_jav_grk_swt_rom_ewe_mao_tha_anl_knd_bem_tsn_tur_prs_ctl_azi_xho_vie_amh_akn_igb_lda	-0.486848394668135	-1.15797574254265	0.249839120590812
829	aeg_pan_dgb_ukr_gam_amr_owc_bul_tur_azi_xho_mly_igb_glc_rom_bsq_scr_anl_ven_mnd_prs_mcd_cic_ger_tsw_ita_hun_swt_ses_fin_ben_mlt_geo_dut_grk_spa_arw_hau_sod_nor_est_dyu_jav_eng_sun_jpn_knd_kor_swe_krd_akn_por_bat_urd_amh_mao_cnt_lit_moo_pol_sid_bos_rus_ctl_mol_qcu_cze_alb_afr_zul_wly_lat_heb_guj_ind_fre_swa_hin_fbf_tag_tha_chh_tml_bam_bem_uzb_slo_svk_aze_ewe_vie_tig_lda_tsn_yor	-0.579247163797823	-1.38061018902253	0.170708019977373
830	wly_glc_akn_arw_amr_sid_owc_mcd_tur_uzb_tsn_tag_ses_krd_ben_bsq_rom_aeg_dyu_cnt_ukr_fre_cic_lit_ewe_bos_hun_swa_zul_fin_swe_sod_geo_lat_por_urd_ger_anl_heb_spa_est_moo_mao_grk_mly_jpn_tml_kor_pan_guj_bem_cze_ind_prs_mlt_jav_mnd_afr_tsw_alb_tig_rus_svk_pol_hin_qcu_ctl_mol_scr_swt_hau_dut_chh_eng_sun_slo_lda_nor_ven_bat_tha_amh_knd_yor_dgb_aze_bul_ita_azi_bam_vie_gam_xho_igb_fbf	-0.323770483160052	-0.766582437186558	0.445271374288106
831	amr_ita_ven_pan_sid_tig_mlt_hin_tur_azi_swa_ind_fbf_rom_eng_bsq_dut_owc_dyu_cnt_ctl_mol_tsw_grk_tsn_bos_fin_lda_ewe_est_svk_wly_geo_prs_por_ben_slo_aeg_hau_ger_hun_akn_mao_urd_mly_jpn_knd_kor_mcd_swe_swt_scr_jav_rus_gam_bat_mnd_afr_dgb_lit_chh_lat_fre_bul_nor_qcu_krd_glc_pol_igb_amh_guj_sod_spa_tag_ukr_bem_alb_bam_sun_tha_anl_tml_ses_yor_aze_cze_arw_uzb_cic_vie_heb_moo_xho_zul	-0.745255304226448	-1.79250513623438	0.0763035901215834
832	gam_pan_bem_scr_sod_amr_aeg_slo_tur_aze_lda_bat_igb_ukr_fre_bsq_svk_tig_moo_cnt_spa_ger_fbf_eng_akn_ben_est_ses_swa_fin_rus_owc_geo_ita_lat_krd_afr_anl_amh_dut_hun_bam_mly_bos_mao_jpn_tml_kor_glc_grk_dgb_lit_ind_urd_sid_jav_mnd_cze_zul_por_heb_rom_nor_pol_swe_qcu_prs_hin_bul_tsn_wly_mol_chh_guj_tag_alb_ven_ctl_ewe_sun_tha_mlt_knd_dyu_swt_azi_mcd_arw_uzb_xho_vie_hau_tsw_cic_yor	-1.11974518709297	-2.75168590536635	0.00712757003736893
833	chh_nor_ses_mcd_wly_mlt_sid_scr_aze_tur_cic_mao_zul_grk_alb_bsq_arw_amh_tsw_cnt_por_fre_ven_bul_bem_glc_est_swa_akn_fin_hin_gam_geo_lit_ben_rus_ita_sod_heb_urd_hun_swt_tag_rom_bat_jpn_tml_kor_slo_spa_yor_afr_sun_bos_aeg_jav_mnd_prs_lda_dut_tig_svk_pan_lat_ger_qcu_krd_pol_swe_xho_owc_mol_hau_eng_mly_ukr_bam_cze_moo_ind_tha_amr_knd_igb_dgb_uzb_guj_ctl_azi_ewe_vie_anl_fbf_tsn_dyu	0.146952886361226	0.345604248310047	0.730420687184921
834	wly_bul_igb_pan_amh_sod_mlt_swe_aze_tur_xho_mao_yor_glc_ita_bsq_nor_anl_zul_cnt_arw_cze_tsn_scr_ven_pol_fin_tsw_moo_hun_ben_sid_geo_alb_lit_hin_bos_owc_heb_guj_est_swa_sun_mcd_mly_jpn_knd_kor_ukr_dut_dgb_ctl_bat_urd_hau_ind_mnd_slo_fbf_lat_amr_afr_fre_grk_prs_qcu_ger_svk_rus_akn_chh_eng_gam_mol_jav_krd_bem_spa_ses_tag_tha_tig_tml_ewe_bam_azi_por_rom_uzb_dyu_vie_aeg_swt_cic_lda	-0.619498330694068	-1.47955154914742	0.142372478608241
835	sod_bos_ewe_scr_hau_gam_mlt_mcd_aze_uzb_swt_mao_lda_eng_lit_bsq_glc_owc_dyu_cnt_krd_lat_tsn_alb_yor_dut_est_zul_xho_hun_prs_sid_geo_svk_urd_pan_slo_wly_heb_fre_fin_akn_bat_grk_sun_jpn_knd_kor_afr_swe_dgb_mol_mly_ukr_anl_ind_mnd_ita_cic_ctl_aeg_por_bul_rom_spa_qcu_ben_nor_hin_bem_tig_ger_amr_guj_jav_pol_tsw_rus_fbf_tag_tha_chh_tml_igb_moo_azi_cze_arw_tur_bam_vie_amh_ven_ses_swa	0.303486595538811	0.713993337035189	0.477019449852804
836	chh_pan_cic_mol_tig_anl_sod_guj_uzb_tur_yor_ind_akn_cze_rus_bsq_arw_hau_fbf_cnt_slo_scr_bem_mcd_moo_grk_fin_lda_ewe_hun_rom_heb_geo_swe_ukr_fre_svk_aeg_sid_alb_est_ses_mly_spa_bat_jpn_tml_kor_hin_lat_swa_prs_jav_nor_mlt_mao_mnd_ben_tsn_glc_wly_dut_ctl_por_ita_qcu_lit_ger_bul_zul_amr_krd_amh_bos_sun_pol_dgb_afr_igb_tag_tha_owc_knd_tsw_xho_azi_eng_urd_aze_dyu_vie_gam_swt_bam_ven	-0.960571229002519	-2.33475527716542	0.0217079774240476
837	sod_swe_yor_nor_amh_sid_mlt_arw_tur_aze_cic_tag_fbf_scr_alb_bsq_rus_chh_bem_cnt_por_urd_swa_krd_tsw_mol_hun_dyu_xho_est_pol_heb_geo_guj_cze_lit_spa_wly_tig_rom_fin_akn_mly_ger_jav_jpn_knd_kor_fre_eng_moo_dut_ind_slo_hau_bat_mnd_mcd_ewe_pan_gam_ukr_hin_svk_ben_qcu_ita_lat_grk_dgb_aeg_prs_amr_bul_sun_bos_swt_afr_ses_mao_tha_anl_tml_igb_lda_uzb_ctl_glc_azi_bam_vie_owc_zul_tsn_ven	0.101916914614075	0.239775167211843	0.81103224721014
838	hau_eng_xho_slo_chh_tig_anl_ben_uzb_tur_yor_jav_bam_mcd_swe_bsq_grk_amh_lda_mnd_nor_ctl_akn_cze_igb_prs_est_dgb_tsn_fin_pan_amr_geo_krd_rus_ukr_hin_aeg_mlt_lat_hun_ewe_mly_urd_ind_jpn_tml_kor_alb_rom_swa_pol_tag_arw_gam_sun_cnt_guj_cic_glc_heb_lit_dut_bul_ita_qcu_fre_svk_por_tsw_wly_bos_owc_mol_bat_afr_fbf_scr_zul_mao_tha_sod_knd_dyu_swt_azi_ger_spa_aze_ses_vie_sid_moo_ven_bem	-0.554540804524261	-1.32237822347515	0.189285188338214
839	sid_scr_dyu_nor_hau_mlt_owc_lat_uzb_tur_swt_mao_moo_alb_krd_bsq_svk_amr_ewe_mnd_pol_mol_igb_fre_dgb_prs_est_xho_yor_fin_rus_aeg_geo_ben_swe_urd_grk_wly_anl_cze_hun_ses_sun_afr_tag_jpn_knd_kor_mcd_por_tsn_slo_ind_eng_gam_bat_cnt_ita_bam_hin_sod_dut_guj_lit_bos_qcu_pan_ukr_glc_zul_tig_ctl_amh_rom_mly_ger_tsw_bul_bem_jav_tha_heb_tml_fbf_swa_aze_arw_spa_azi_lda_vie_chh_cic_akn_ven	-0.711140285811012	-1.70501127123484	0.0915307187974915
840	amh_mcd_yor_fre_owc_gam_aeg_guj_azi_uzb_dgb_ind_moo_scr_por_bsq_ukr_sod_akn_cnt_glc_rom_tsn_slo_igb_krd_hun_ses_swt_fin_swe_wly_geo_urd_lat_grk_ben_hau_sid_eng_est_ven_sun_ctl_tag_jpn_tml_kor_rus_pan_fbf_ita_bat_ger_tig_mao_mnd_bos_ewe_cze_heb_bul_svk_mol_afr_qcu_pol_dut_nor_tsw_mlt_spa_amr_hin_jav_lit_bam_prs_swa_mly_tha_anl_knd_lda_zul_aze_arw_alb_tur_dyu_vie_chh_xho_bem_cic	-0.298004991351453	-0.704212974983889	0.48305980363273
841	chh_glc_dgb_ben_gam_amr_sod_pol_azi_aze_igb_mly_bem_pan_swe_bsq_ger_owc_swa_mnd_alb_por_dyu_spa_akn_lat_est_ewe_fbf_fin_guj_heb_geo_scr_bos_bul_ita_amh_hau_fre_hun_ses_jav_grk_tag_jpn_tml_kor_afr_rus_swt_arw_ind_dut_sid_bat_cnt_eng_lda_rom_wly_krd_svk_hin_nor_qcu_urd_lit_ukr_xho_anl_ctl_mlt_cze_mao_mcd_yor_prs_cic_sun_tha_tig_knd_tsn_tsw_uzb_mol_slo_tur_moo_vie_aeg_bam_ven_zul	-0.174410050777405	-0.411934945365769	0.681335023251009
842	wly_por_tsn_ger_aeg_anl_gam_ita_uzb_tur_ven_mly_tsw_bos_cze_bsq_urd_tig_yor_cnt_grk_alb_fbf_fre_swt_pan_fin_dgb_cic_hun_afr_chh_geo_hin_prs_lit_bul_heb_amh_ukr_est_igb_tag_krd_bat_jpn_knd_kor_mcd_ben_dyu_ctl_ind_rom_amr_jav_mnd_lat_ewe_mol_mlt_glc_nor_slo_rus_qcu_pol_svk_arw_ses_sid_spa_sod_scr_sun_eng_akn_dut_lda_mao_tha_hau_tml_moo_swa_aze_swe_guj_azi_bem_vie_owc_bam_zul_xho	0.623854346728918	1.47545029963097	0.143469195564268
843	anl_glc_dgb_ctl_sid_wly_heb_mcd_tur_uzb_moo_sun_yor_bul_dut_bsq_rom_tig_lda_mnd_ita_arw_dyu_lat_ewe_guj_fin_bem_swt_est_nor_gam_geo_pan_rus_lit_eng_hau_chh_ben_hun_tsw_ind_grk_mao_jpn_knd_kor_scr_urd_tsn_svk_bat_swe_mlt_tag_cnt_krd_igb_slo_sod_afr_ukr_hin_fre_qcu_pol_alb_por_ses_amr_bos_amh_mol_mly_spa_ven_cze_zul_jav_tha_aeg_tml_fbf_cic_aze_ger_prs_azi_xho_vie_owc_akn_bam_swa	-0.208606865393372	-0.492339165295627	0.623639874700487
844	aeg_fre_lda_mcd_tig_anl_chh_cze_aze_tur_igb_tag_bem_lit_bul_bsq_rom_sod_tsn_mnd_eng_ukr_ven_por_swa_grk_fin_bam_dgb_hun_ctl_sid_geo_nor_swe_hin_ben_wly_owc_rus_est_cic_mly_prs_mao_jpn_knd_kor_ita_ger_yor_alb_bat_scr_amh_ind_cnt_svk_akn_krd_heb_urd_arw_bos_mol_qcu_spa_slo_lat_moo_mlt_pol_hau_glc_jav_afr_swt_dut_ses_sun_tha_amr_tml_ewe_fbf_azi_pan_guj_uzb_dyu_vie_gam_zul_tsw_xho	0.14968195089419	0.352673861757049	0.72513099304975
845	amr_fre_zul_ita_tig_sod_amh_urd_azi_tur_dyu_sun_lda_ukr_prs_bsq_mol_sid_akn_mnd_spa_cze_fbf_dut_tsw_nor_est_moo_xho_hun_guj_mlt_geo_afr_ger_ben_arw_wly_chh_bos_fin_ses_bat_krd_tag_jpn_knd_kor_lit_slo_tsn_alb_mly_glc_aeg_mao_cnt_lat_ven_rom_heb_pol_por_eng_ctl_qcu_scr_grk_bul_cic_anl_hin_gam_svk_ind_swe_bam_pan_yor_jav_tha_hau_tml_bem_igb_uzb_mcd_rus_aze_dgb_vie_owc_ewe_swt_swa	0.812928871273682	1.93713832362715	0.0557632105404377
846	owc_nor_dyu_ben_sod_aeg_chh_arw_azi_tur_moo_mly_bem_ger_swe_bsq_afr_amr_fbf_cnt_eng_rom_swt_lit_ewe_dut_fin_swa_lda_est_fre_anl_geo_grk_bul_svk_bos_heb_hau_ukr_hun_akn_jav_por_tag_jpn_knd_kor_mcd_alb_ses_spa_ind_krd_gam_bat_mnd_guj_bam_hin_sid_rus_pol_cze_slo_qcu_prs_ctl_glc_yor_mlt_lat_amh_pan_sun_scr_dgb_mol_ven_mao_tha_wly_tml_xho_tsw_aze_ita_urd_uzb_tsn_vie_tig_cic_zul_igb	-0.609908714380762	-1.45767157547503	0.148299709380743
847	owc_afr_tsn_ger_mlt_aeg_sod_slo_uzb_tur_ewe_mao_zul_mcd_krd_bsq_ben_sid_dyu_mnd_bul_dut_swt_mol_ses_ukr_est_cic_igb_fin_nor_hau_geo_por_fre_rus_svk_amr_anl_eng_hun_swa_jav_bos_ind_jpn_tml_kor_guj_lat_ven_scr_mly_urd_tig_sun_cnt_rom_lda_grk_amh_swe_pan_ctl_arw_qcu_pol_prs_glc_bem_gam_spa_heb_lit_tag_cze_dgb_alb_yor_bat_tha_wly_knd_bam_xho_aze_ita_hin_azi_fbf_vie_chh_tsw_akn_moo	-0.518341460142763	-1.23410984898911	0.220271505187228
848	amh_krd_bem_ger_tig_anl_wly_afr_aze_azi_yor_sun_fbf_alb_bos_bsq_arw_sod_moo_cnt_ukr_swe_ewe_pol_igb_ben_est_tsn_cic_hun_cze_aeg_geo_rus_lit_glc_guj_gam_chh_por_fin_dyu_jav_hin_bat_jpn_tml_kor_bul_slo_akn_eng_mao_dut_mlt_tag_mnd_fre_zul_mcd_amr_pan_grk_ctl_ita_qcu_mol_lat_rom_bam_sid_spa_heb_svk_mly_urd_ven_nor_tsw_ind_tha_owc_knd_swa_xho_tur_prs_scr_uzb_dgb_vie_hau_swt_lda_ses	-0.174751867327265	-0.412738409378268	0.680748268761452
849	heb_svk_moo_afr_aeg_amh_gam_swe_uzb_azi_dyu_tag_swt_pan_glc_bsq_guj_mlt_xho_mnd_alb_bul_tsn_por_cic_ger_hun_lda_ven_est_fre_wly_geo_ita_grk_rom_mol_sod_chh_nor_fin_swa_mao_scr_sun_jpn_tml_kor_hin_ben_ewe_eng_ind_ukr_tig_mly_cnt_ctl_zul_cze_anl_prs_rus_krd_pol_qcu_lat_mcd_slo_ses_hau_dut_amr_lit_bat_urd_tsw_bos_bam_jav_tha_sid_knd_bem_yor_aze_spa_arw_tur_fbf_vie_owc_igb_akn_dgb	0.0864384462991543	0.203495669190148	0.839192233637552
850	sod_ukr_ewe_arw_heb_amr_aeg_pol_aze_tur_tsn_jav_ses_ben_urd_bsq_rus_amh_swt_mnd_mcd_alb_zul_ctl_dyu_nor_fin_tsw_swa_hun_eng_wly_geo_slo_por_spa_bul_hau_chh_lat_est_bem_sun_hin_mly_jpn_tml_kor_grk_swe_xho_ita_ind_fre_sid_mao_cnt_guj_cic_prs_anl_mol_pan_afr_scr_qcu_bos_dut_lit_ven_gam_ger_tig_rom_bat_cze_akn_glc_igb_tag_tha_owc_knd_lda_moo_uzb_krd_svk_azi_fbf_vie_mlt_dgb_bam_yor	-0.964236661327041	-2.35101563202306	0.0208342527179494
851	sid_lit_dgb_afr_sod_heb_wly_urd_azi_aze_swa_ind_tsw_hin_ctl_bsq_pol_amr_moo_cnt_rus_dut_yor_svk_lda_grk_fin_xho_ven_hun_eng_chh_geo_alb_guj_ger_por_mlt_tig_spa_est_tsn_mly_glc_bat_jpn_knd_kor_ukr_mol_bam_arw_sun_bos_hau_tag_mnd_mcd_akn_scr_owc_prs_ita_ben_rom_qcu_lat_slo_swe_ewe_gam_bul_aeg_pan_jav_krd_igb_nor_swt_mao_tha_anl_tml_fbf_zul_tur_fre_cze_uzb_cic_vie_amh_bem_ses_dyu	-0.592987787758353	-1.41340295529985	0.160875731272572
852	chh_pol_yor_mcd_tig_owc_heb_grk_aze_uzb_tsn_bat_bam_glc_bos_bsq_arw_hau_ewe_cnt_ben_spa_ven_eng_dyu_mol_est_cic_zul_fin_lat_wly_geo_svk_dut_krd_prs_aeg_sid_cze_hun_swa_tag_fre_mly_jpn_tml_kor_ukr_pan_tsw_rom_sun_nor_anl_mao_mnd_afr_swt_scr_amr_urd_rus_alb_bul_qcu_swe_ctl_ita_akn_amh_slo_sod_lit_ind_guj_lda_hin_dgb_jav_tha_gam_knd_xho_igb_azi_ger_por_tur_bem_vie_mlt_ses_moo_fbf	-0.106089812614559	-0.250153566485786	0.803020360194701
853	chh_pol_ses_mol_gam_hau_sid_glc_aze_uzb_ven_sun_bem_ita_ctl_bsq_ukr_heb_tsn_cnt_eng_fre_ewe_pan_xho_ger_est_lda_igb_hun_spa_tig_geo_dut_scr_guj_svk_wly_amr_grk_fin_fbf_mao_ben_tag_jpn_knd_kor_mcd_bul_yor_slo_ind_alb_mlt_bat_mnd_nor_moo_bos_anl_prs_rus_hin_swe_qcu_arw_lat_rom_tsw_aeg_lit_amh_por_mly_krd_swt_afr_bam_jav_tha_sod_tml_dyu_dgb_azi_urd_cze_tur_zul_vie_owc_swa_cic_akn	0.630236510873231	1.4939508775106	0.138573687403335
854	tig_dut_ven_lit_heb_sod_wly_slo_uzb_aze_bem_bat_dgb_ukr_ctl_bsq_ger_amh_tsw_cnt_pol_eng_xho_alb_ses_spa_hun_bam_lda_est_prs_mlt_geo_mcd_bul_scr_rus_chh_amr_svk_fin_dyu_ind_lat_tag_jpn_knd_kor_guj_rom_moo_ita_sun_swe_anl_mly_mnd_ben_fbf_arw_aeg_pan_grk_por_bos_qcu_fre_glc_afr_zul_hau_hin_sid_krd_jav_nor_yor_mol_igb_mao_tha_gam_tml_cic_tsn_tur_urd_cze_azi_swt_vie_owc_swa_akn_ewe	0.332196303985112	0.783503628321166	0.435322260272385
855	anl_rom_swa_swe_gam_aeg_wly_scr_azi_tur_tsn_ind_bem_ita_bul_bsq_fre_amr_yor_mnd_glc_ukr_akn_alb_bam_lat_hun_ven_dyu_fin_pol_mlt_geo_ger_guj_prs_lit_amh_hau_nor_est_zul_bat_svk_tag_jpn_knd_kor_por_eng_ses_ctl_sun_afr_owc_mly_cnt_pan_moo_bos_chh_hin_urd_krd_dut_qcu_spa_mol_grk_xho_heb_rus_sid_mcd_mao_cze_ewe_slo_igb_jav_tha_tig_tml_lda_cic_uzb_arw_ben_aze_swt_vie_sod_dgb_fbf_tsw	-1.21902880036492	-3.02357683910633	0.00322830577277064
856	tig_spa_lda_afr_owc_heb_hau_rus_aze_azi_zul_mly_moo_pol_nor_bsq_lat_amh_bam_cnt_prs_grk_cic_bos_dyu_guj_fin_dgb_igb_hun_fre_amr_geo_glc_krd_arw_mcd_mlt_sod_bul_est_ses_sun_urd_mao_jpn_tml_kor_ctl_ger_yor_mol_jav_dut_wly_bat_mnd_por_tsw_ukr_aeg_ben_hin_slo_rom_qcu_scr_swe_svk_ven_anl_lit_sid_ita_tag_alb_swa_cze_akn_ind_tha_gam_knd_ewe_tsn_uzb_eng_pan_tur_fbf_vie_chh_swt_xho_bem	0.23268186643137	0.548143171475451	0.584906952205512
857	aeg_lat_ewe_ger_wly_anl_tig_afr_tur_uzb_ses_mly_dgb_dut_nor_bsq_ben_amh_xho_cnt_glc_fre_bem_bos_swa_urd_est_yor_tsw_hun_spa_gam_geo_rus_bul_slo_swe_chh_sid_ukr_fin_swt_bat_grk_jav_jpn_tml_kor_pol_guj_akn_hin_sun_alb_mlt_tag_mnd_ita_bam_mcd_owc_pan_eng_svk_prs_qcu_krd_lit_rom_cic_amr_mol_sod_ctl_mao_arw_igb_scr_dyu_ind_tha_heb_knd_fbf_ven_azi_por_cze_aze_zul_vie_hau_tsn_lda_moo	-0.245652963601181	-0.580214096216284	0.563173428293212
858	amr_por_fbf_afr_mlt_aeg_anl_dut_azi_tur_dgb_ind_ven_rom_svk_bsq_pol_amh_yor_cnt_spa_guj_ses_swe_zul_ukr_fin_cic_dyu_est_lit_hau_geo_alb_bul_ctl_slo_wly_owc_mcd_hun_swt_bat_prs_mly_jpn_tml_kor_eng_mol_xho_grk_mao_rus_sod_tag_mnd_krd_moo_pan_sid_scr_arw_fre_bos_qcu_ita_cze_lat_bem_chh_urd_gam_glc_jav_hin_tsn_ger_bam_sun_tha_tig_knd_igb_ewe_aze_ben_nor_uzb_swa_vie_heb_tsw_akn_lda	-0.858813393706089	-2.07838910143403	0.0404280779085795
859	owc_bul_tsn_arw_tig_mlt_wly_scr_azi_tur_xho_mly_swa_slo_spa_bsq_ukr_aeg_dgb_cnt_lit_fre_moo_mol_tsw_swe_hun_bem_bam_est_pan_chh_geo_grk_ctl_glc_afr_amr_sid_dut_fin_swt_jav_urd_mao_jpn_tml_kor_alb_rom_ven_por_sun_mcd_amh_bat_mnd_eng_zul_hin_heb_krd_cze_guj_svk_qcu_rus_nor_prs_akn_hau_ben_anl_ger_tag_bos_ses_lat_lda_ind_tha_gam_knd_ewe_dyu_uzb_pol_ita_aze_fbf_vie_sod_cic_igb_yor	0.533920357795024	1.26228872211755	0.210001190161805
860	chh_slo_ewe_afr_heb_sod_wly_swe_azi_tur_zul_jav_moo_ger_nor_bsq_pol_aeg_swt_mnd_alb_guj_tsn_dut_cic_ctl_fin_ses_ven_est_prs_gam_geo_spa_lit_lat_fre_sid_tig_ukr_hun_xho_ind_bos_mly_jpn_tml_kor_rus_mol_dyu_pan_bat_ita_amh_mao_cnt_urd_tsw_mcd_owc_svk_eng_bul_por_qcu_glc_scr_krd_dgb_anl_arw_hau_ben_sun_cze_igb_hin_lda_tag_tha_mlt_knd_swa_akn_uzb_grk_rom_aze_fbf_vie_amr_bam_bem_yor	0.0329269363787666	0.0775077312083975	0.938386152783401
861	chh_pol_yor_bos_tig_sid_sod_bul_tur_aze_swt_bat_tsn_mol_cze_bsq_nor_mlt_lda_cnt_grk_spa_bam_rus_dyu_dut_est_bem_fbf_hun_guj_owc_geo_afr_glc_lit_hin_gam_wly_ita_fin_xho_mao_ukr_jav_jpn_knd_kor_alb_ger_zul_arw_ind_ben_aeg_mly_mnd_pan_akn_prs_heb_svk_swe_por_rom_qcu_krd_fre_scr_moo_hau_slo_amr_ctl_tag_lat_ven_mcd_swa_sun_tha_amh_tml_cic_igb_azi_eng_urd_uzb_ses_vie_anl_dgb_tsw_ewe	0.592101411768945	1.40118399672994	0.164487286388313
862	sod_dut_lda_glc_aeg_hau_owc_lat_aze_azi_fbf_jav_swt_urd_krd_bsq_ukr_amh_bem_mnd_pol_fre_tsn_eng_moo_spa_fin_tsw_ven_hun_ger_mlt_geo_grk_svk_mol_pan_wly_heb_scr_est_yor_tag_guj_mly_jpn_tml_kor_rom_rus_ses_arw_bat_ben_gam_mao_cnt_bos_igb_lit_amr_alb_bul_prs_por_qcu_hin_ita_nor_bam_anl_swe_sid_cze_sun_mcd_dgb_ctl_akn_ind_tha_tig_knd_swa_zul_tur_slo_afr_uzb_xho_vie_chh_dyu_ewe_cic	-0.0439421068053022	-0.103509792452753	0.917781264718466
863	anl_mol_lda_mcd_amh_heb_owc_eng_tur_uzb_zul_sun_swa_ben_ger_bsq_prs_tig_xho_cnt_dut_ita_moo_svk_bem_urd_hun_fbf_ses_est_spa_chh_geo_lit_cze_rus_hin_amr_gam_bos_fin_dyu_bat_ctl_mao_jpn_tml_kor_krd_scr_ewe_bul_ind_glc_hau_mly_mnd_fre_yor_swe_wly_nor_por_rom_afr_qcu_slo_guj_alb_tsw_mlt_pol_sid_pan_jav_arw_bam_grk_tsn_tag_tha_aeg_knd_swt_cic_aze_ukr_lat_azi_akn_vie_sod_dgb_ven_igb	-0.495691231287645	-1.17784155052687	0.241865054449593
864	hau_urd_swt_svk_wly_heb_chh_spa_uzb_tur_swa_bat_ven_alb_prs_bsq_ita_amr_tsw_mnd_scr_krd_yor_bos_bam_mol_hun_ses_xho_est_pol_owc_geo_glc_slo_cze_afr_anl_sid_rus_fin_moo_tag_hin_mly_jpn_knd_kor_arw_eng_tsn_ctl_jav_ger_mlt_ind_cnt_guj_igb_dut_gam_ben_lat_grk_lit_qcu_pan_swe_mcd_dyu_tig_fre_aeg_ukr_mao_nor_lda_rom_akn_sun_tha_amh_tml_bem_fbf_aze_por_bul_azi_zul_vie_sod_cic_dgb_ewe	-0.441045714397241	-1.04655269340437	0.298018362961102
865	sod_mcd_bam_hin_amh_tig_sid_pan_aze_azi_dyu_mly_swa_eng_spa_bsq_arw_amr_lda_cnt_mol_ger_cic_fre_fbf_rus_hun_ewe_swt_est_ben_gam_geo_svk_slo_guj_ukr_chh_owc_por_fin_bem_mao_swe_bat_jpn_tml_kor_cze_glc_xho_grk_tag_bos_anl_sun_mnd_bul_dgb_ctl_heb_dut_pol_scr_krd_qcu_lat_prs_urd_zul_wly_rom_aeg_nor_jav_lit_igb_ita_moo_ind_tha_mlt_knd_yor_tsw_uzb_afr_alb_tur_ven_vie_hau_tsn_ses_akn	0.0355258483762997	0.0835857192704939	0.933565477306948
866	wly_prs_yor_bul_amh_sod_aeg_glc_tur_aze_zul_mly_dgb_mcd_afr_bsq_ben_amr_ewe_mnd_ukr_ger_swt_spa_fbf_fre_fin_bem_dyu_hun_urd_mlt_geo_dut_ctl_lit_scr_gam_sid_rom_est_cic_mao_ita_ind_jpn_knd_kor_cze_guj_ven_hin_jav_arw_anl_bat_cnt_swe_tsw_svk_owc_por_rus_alb_krd_qcu_pan_grk_pol_swa_heb_eng_tig_slo_tag_mol_tsn_lat_igb_sun_tha_hau_tml_moo_bam_uzb_bos_nor_azi_ses_vie_chh_akn_xho_lda	0.477059736683264	1.12506074644897	0.263458541626897
867	heb_mol_xho_grk_aeg_mlt_wly_rom_azi_uzb_bem_bat_swt_bul_spa_bsq_ukr_amh_yor_mnd_lit_ctl_fbf_arw_dgb_por_hun_swa_ewe_fin_svk_owc_geo_hin_slo_pol_cze_tig_sod_ben_est_igb_mao_fre_sun_jpn_knd_kor_ita_mcd_ven_urd_tag_swe_amr_mly_cnt_ger_zul_pan_gam_bos_eng_afr_nor_qcu_glc_alb_rus_bam_anl_prs_chh_scr_ind_krd_moo_guj_dyu_jav_tha_hau_tml_akn_lda_tur_lat_dut_aze_tsn_vie_sid_cic_tsw_ses	0.357472221281859	0.841770028725422	0.402076080714024
868	amr_mcd_moo_ben_wly_gam_owc_ita_uzb_tur_akn_mao_ewe_ctl_guj_bsq_nor_aeg_ven_cnt_fre_ukr_dgb_prs_lda_krd_fin_yor_cic_est_spa_sod_geo_bul_slo_lat_svk_amh_anl_ger_hun_ses_jav_bos_ind_jpn_tml_kor_por_lit_swa_pol_tag_eng_mlt_mly_mnd_urd_dyu_pan_chh_grk_afr_hin_glc_qcu_scr_swe_alb_bam_heb_cze_sid_arw_sun_rom_bem_dut_xho_bat_tha_tig_knd_tsw_swt_aze_mol_rus_azi_zul_vie_hau_tsn_igb_fbf	-0.150054922101712	-0.353949062706483	0.724178258615211
869	amh_slo_swt_rus_hau_chh_mlt_afr_azi_tur_dyu_bat_lda_lit_alb_bsq_ger_heb_tsw_mnd_dut_fre_igb_arw_swa_spa_hun_zul_ven_est_grk_owc_geo_ben_hin_krd_rom_anl_tig_swe_fin_yor_tag_mcd_ind_jpn_tml_kor_ctl_bos_tsn_bul_jav_nor_amr_mao_cnt_glc_ses_ukr_gam_pol_cze_lat_scr_qcu_svk_por_urd_akn_aeg_prs_sod_ita_mly_guj_bam_mol_dgb_sun_tha_wly_knd_bem_moo_aze_pan_eng_uzb_cic_vie_sid_ewe_fbf_xho	0.180968427495725	0.425892697578612	0.6711700829461
870	amh_ger_tsn_svk_mlt_chh_anl_dut_uzb_tur_dyu_sun_lda_afr_por_bsq_bos_wly_dgb_mnd_swe_hin_bem_rus_swa_grk_est_bam_ewe_hun_fre_amr_geo_mcd_pol_spa_bul_hau_aeg_lit_fin_igb_tag_slo_ind_jpn_tml_kor_ben_pan_swt_urd_mao_alb_heb_jav_cnt_eng_ses_ukr_tig_ita_lat_mol_prs_qcu_rom_scr_cze_zul_sid_nor_sod_glc_bat_krd_fbf_ctl_xho_mly_tha_owc_knd_ven_yor_aze_guj_arw_azi_akn_vie_gam_cic_tsw_moo	-0.348890331482834	-0.82583186939715	0.411012997427682
871	aeg_ukr_moo_svk_heb_hau_anl_eng_tur_azi_xho_ind_bam_scr_prs_bsq_rus_mlt_zul_mnd_glc_alb_yor_ger_bem_afr_hun_lda_dyu_est_spa_tig_geo_nor_dut_fre_ctl_gam_amr_rom_fin_akn_mao_pan_jav_jpn_tml_kor_ben_guj_swa_swe_bat_bos_sid_tag_cnt_arw_cic_lit_sod_lat_ita_cze_slo_qcu_por_grk_bul_ven_amh_pol_wly_hin_mly_mcd_tsw_mol_ses_sun_tha_owc_knd_tsn_dgb_uzb_krd_urd_aze_fbf_vie_chh_swt_igb_ewe	-0.568493373058762	-1.35537757667764	0.178579973444268
872	aeg_glc_bem_pol_anl_heb_owc_slo_uzb_aze_lda_mly_bam_svk_afr_bsq_arw_wly_akn_cnt_ctl_ben_moo_fre_tsn_spa_fin_xho_cic_est_dut_gam_geo_rus_cze_grk_eng_hau_amh_bos_hun_dyu_jav_alb_mao_jpn_knd_kor_urd_guj_ses_pan_tag_lat_chh_bat_mnd_ger_fbf_ukr_sod_hin_bul_lit_mcd_qcu_prs_swe_rom_yor_sid_nor_tig_scr_ind_ita_ven_krd_tsw_sun_tha_amr_tml_dgb_igb_tur_por_mol_azi_ewe_vie_mlt_swa_swt_zul	-0.0286488652637279	-0.0674691495097771	0.946353062539925
873	amr_spa_cic_afr_tig_gam_hau_mol_tur_uzb_bam_jav_zul_bul_glc_bsq_hin_amh_xho_cnt_arw_ger_ven_pol_moo_slo_fin_dgb_bem_est_por_mlt_geo_guj_scr_nor_lit_heb_sid_dut_hun_tsn_sun_fre_mly_jpn_tml_kor_rom_pan_tsw_cze_ind_mcd_sod_tag_mnd_lat_akn_prs_aeg_ukr_alb_grk_svk_qcu_eng_ita_rus_igb_anl_ben_wly_ctl_mao_krd_swa_bos_lda_bat_tha_owc_knd_dyu_swt_aze_urd_swe_azi_ewe_vie_chh_yor_ses_fbf	0.241345625098709	0.569509638511894	0.570383391568547
874	gam_rus_tsn_ben_hau_mlt_aeg_dut_aze_azi_dyu_mly_zul_mcd_guj_bsq_fre_amh_yor_cnt_por_eng_fbf_pan_moo_prs_hun_lda_tsw_fin_ukr_owc_geo_lat_grk_glc_nor_wly_chh_rom_est_bam_tag_pol_ind_jpn_tml_kor_bul_urd_ven_spa_jav_svk_heb_sun_mnd_swe_xho_scr_anl_slo_arw_krd_alb_qcu_afr_mol_hin_igb_tig_ita_amr_ctl_mao_lit_ewe_bos_swt_bat_tha_sod_knd_akn_swa_uzb_ger_cze_tur_dgb_vie_sid_cic_bem_ses	0.46643584593536	1.10079017896041	0.273829011820727
875	tig_mcd_ven_scr_wly_heb_aeg_por_tur_aze_moo_bat_bem_afr_guj_bsq_cze_mlt_igb_mnd_glc_hin_ses_arw_tsw_krd_fin_fbf_dyu_est_mol_sid_geo_ben_fre_swe_bul_gam_amr_pol_hun_bam_tag_rom_jav_jpn_tml_kor_ukr_slo_cic_alb_mly_spa_hau_ind_cnt_ita_ewe_bos_owc_rus_grk_prs_ger_qcu_pan_nor_ctl_dgb_anl_dut_sod_lat_mao_eng_swa_svk_zul_sun_tha_amh_knd_tsn_swt_uzb_urd_lit_azi_yor_vie_chh_akn_xho_lda	0.157159729704936	0.369764012408679	0.712399007661665
876	heb_ben_xho_scr_sid_mlt_aeg_bos_tur_uzb_yor_jav_fbf_pan_ger_bsq_pol_owc_bam_cnt_nor_arw_ven_lat_swt_eng_fin_bem_moo_est_rom_anl_geo_slo_hin_rus_bul_chh_tig_krd_hun_dyu_ind_alb_tag_jpn_tml_kor_cze_ukr_tsw_spa_mly_swe_sod_bat_mnd_guj_cic_glc_gam_lit_svk_prs_afr_qcu_grk_fre_urd_lda_hau_ita_amh_dut_sun_ctl_tsn_mol_ses_mao_tha_amr_knd_igb_zul_aze_por_mcd_azi_akn_vie_wly_dgb_ewe_swa	-0.797281108373021	-1.92132148448829	0.0577535646164252
877	wly_lat_swa_hin_sid_tig_gam_afr_aze_tur_bam_ind_fbf_lit_scr_bsq_por_mlt_ses_cnt_cze_glc_cic_pol_xho_ger_est_dgb_swt_hun_prs_amh_geo_urd_rom_ctl_bos_owc_hau_dut_fin_tsw_mao_pan_bat_jpn_tml_kor_svk_spa_igb_ita_sun_ben_sod_tag_mnd_mcd_bem_eng_anl_grk_rus_krd_guj_qcu_slo_mol_alb_lda_chh_swe_aeg_arw_mly_nor_zul_ukr_akn_jav_tha_amr_knd_dyu_ven_azi_fre_bul_uzb_moo_vie_heb_ewe_tsn_yor	0.445296689285725	1.05319683880652	0.294979487569152
878	chh_lit_dgb_urd_aeg_amh_anl_alb_uzb_tur_swa_sun_tsw_pol_bos_bsq_arw_tig_swt_mnd_guj_lat_akn_slo_lda_hin_est_ewe_dyu_hun_spa_mlt_geo_glc_dut_mol_bul_heb_gam_pan_fin_fbf_tag_nor_jav_jpn_knd_kor_eng_svk_moo_ukr_mly_ger_sid_ind_cnt_swe_zul_mcd_hau_rom_prs_cze_fre_qcu_por_afr_scr_cic_owc_krd_amr_ctl_mao_ita_ven_grk_igb_bat_tha_sod_tml_ses_yor_aze_ben_rus_azi_xho_vie_wly_bem_tsn_bam	-0.243208689103907	-0.575079338729347	0.566626355685987
879	amr_lit_yor_dut_chh_wly_sod_bos_aze_azi_xho_mao_dyu_arw_ben_bsq_glc_anl_swa_cnt_pan_guj_bam_eng_ewe_afr_fin_swt_tsw_hun_mcd_gam_geo_pol_rus_urd_alb_aeg_sid_lat_est_bem_ind_fre_bat_jpn_tml_kor_hin_nor_igb_krd_jav_ukr_heb_mly_mnd_prs_fbf_mol_hau_slo_ita_rom_svk_qcu_ctl_cze_por_lda_tig_scr_amh_grk_tag_ger_akn_swe_zul_sun_tha_owc_knd_moo_dgb_tur_bul_spa_uzb_tsn_vie_mlt_cic_ses_ven	-0.260866557950087	-0.616241886076191	0.539240354060597
880	tig_scr_xho_dut_sod_heb_wly_spa_tur_uzb_ewe_bat_cic_ukr_ger_bsq_rom_anl_ven_cnt_cze_slo_moo_pan_igb_bul_hun_fbf_bem_fin_nor_chh_geo_eng_prs_bos_alb_mlt_amh_krd_est_dyu_mly_afr_jav_jpn_tml_kor_fre_swe_swa_arw_tag_grk_gam_sun_mnd_ben_dgb_por_hau_mol_guj_lat_mcd_qcu_rus_lit_ctl_swt_aeg_glc_owc_pol_mao_hin_tsn_svk_zul_ind_tha_amr_knd_bam_tsw_azi_urd_ita_aze_lda_vie_sid_ses_yor_akn	-0.146858214637508	-0.34639065432348	0.72983162492459
881	tig_nor_xho_hin_gam_sod_amh_bul_aze_tur_cic_sun_lda_ctl_glc_bsq_mol_owc_bem_cnt_dut_swe_tsn_cze_igb_por_fin_ses_bam_est_afr_chh_geo_bos_ben_eng_scr_sid_mlt_svk_hun_akn_tag_lat_ind_jpn_knd_kor_arw_guj_swt_urd_bat_ger_aeg_mao_mnd_fre_ewe_lit_anl_ita_prs_mcd_grk_qcu_alb_rus_slo_ven_heb_ukr_hau_pan_mly_krd_tsw_rom_yor_jav_tha_amr_tml_dyu_dgb_uzb_pol_spa_azi_fbf_vie_wly_swa_moo_zul	0.56010955631699	1.32215051080332	0.189360694687007
882	sid_spa_bem_swe_tig_gam_mlt_ctl_uzb_aze_zul_tag_dgb_alb_pol_bsq_bul_hau_fbf_mnd_svk_prs_dyu_grk_lda_glc_fin_tsw_ses_hun_nor_amh_geo_rom_krd_mcd_lat_chh_owc_mol_est_swt_bat_eng_mao_jpn_tml_kor_ger_pan_ewe_fre_sun_afr_sod_ind_cnt_bos_xho_ben_wly_rus_ita_urd_guj_qcu_cze_lit_por_moo_aeg_slo_amr_scr_mly_ukr_swa_dut_yor_jav_tha_anl_knd_bam_ven_azi_arw_hin_tur_igb_vie_heb_tsn_akn_cic	0.0827367056121744	0.194694111018186	0.846057109379215
883	sid_ben_bam_krd_mlt_owc_chh_afr_uzb_tur_moo_tag_igb_spa_glc_bsq_dut_hau_ewe_mnd_guj_cze_xho_pol_cic_swe_est_dyu_ven_hun_hin_gam_geo_pan_svk_lat_scr_sod_amh_nor_fin_dgb_bat_ctl_mao_jpn_knd_kor_fre_mcd_fbf_bul_mly_slo_heb_sun_cnt_ita_lda_rom_wly_prs_rus_lit_mol_qcu_eng_ger_alb_tsw_aeg_grk_tig_arw_jav_por_akn_ukr_bem_ind_tha_amr_tml_yor_tsn_aze_urd_bos_azi_swa_vie_anl_swt_zul_ses	0.509916941771638	1.2046396224966	0.231399140776282
884	amh_glc_ewe_ctl_heb_amr_tig_arw_azi_aze_zul_jav_igb_mcd_rus_bsq_ben_chh_cic_mnd_bos_urd_ses_ger_lda_lit_est_tsn_ven_fin_cze_mlt_geo_grk_swe_krd_slo_hau_aeg_pan_hun_dyu_tag_nor_mao_jpn_tml_kor_guj_lat_xho_afr_ind_eng_anl_mly_cnt_mol_moo_prs_gam_fre_rom_dut_hin_qcu_ukr_scr_por_fbf_owc_svk_sod_alb_bat_ita_swt_pol_dgb_sun_tha_wly_knd_bam_akn_uzb_spa_bul_tur_swa_vie_sid_bem_yor_tsw	-0.163162098982588	-0.38481856150461	0.701250474510459
885	mlt_dut_ewe_guj_sid_tig_anl_por_uzb_aze_moo_sun_ven_ukr_fre_bsq_bul_amh_yor_mnd_slo_ita_fbf_svk_bem_grk_hun_akn_swa_fin_bos_sod_geo_pan_arw_lat_rom_owc_heb_afr_est_lda_tag_cze_mly_jpn_knd_kor_swe_spa_tsn_hin_jav_mcd_aeg_mao_cnt_pol_ses_scr_gam_nor_alb_prs_ben_qcu_eng_mol_lit_xho_wly_ctl_chh_urd_bat_krd_swt_rus_igb_ind_tha_hau_tml_bam_cic_azi_glc_ger_tur_dyu_vie_amr_zul_tsw_dgb	-0.15114066822877	-0.356734372364624	0.722098795272547
886	hau_alb_swt_dut_amr_heb_tig_arw_uzb_aze_bem_ind_yor_glc_urd_bsq_bul_owc_lda_mnd_ukr_grk_cic_ben_tsw_ctl_est_ven_ses_fin_swe_sid_geo_nor_krd_pan_mol_gam_amh_mcd_hun_fbf_jav_ger_sun_jpn_knd_kor_hin_fre_ewe_pol_bat_bos_aeg_mly_cnt_svk_swa_afr_wly_scr_rom_spa_ita_qcu_rus_slo_por_tsn_anl_prs_chh_guj_mao_lat_xho_cze_akn_tag_tha_mlt_tml_dyu_dgb_azi_lit_eng_tur_moo_vie_sod_bam_zul_igb	0.260768520345741	0.613034716149096	0.541349693212565
887	sod_grk_xho_cze_tig_amr_owc_alb_aze_azi_ewe_mly_swa_afr_scr_bsq_ger_gam_dgb_mnd_swe_glc_tsn_ita_bam_rom_fin_zul_yor_est_spa_sid_geo_svk_urd_prs_bul_hau_heb_krd_hun_moo_mao_lit_jav_jpn_knd_kor_slo_ctl_dyu_bos_sun_lat_chh_tag_cnt_nor_bem_ukr_wly_mol_pol_guj_dut_qcu_mcd_eng_hin_akn_amh_por_anl_fre_bat_ben_tsw_arw_ven_ind_tha_mlt_tml_swt_lda_uzb_rus_pan_tur_ses_vie_aeg_fbf_cic_igb	-0.465371485199734	-1.10617383986662	0.271504522461024
888	wly_prs_swt_pan_aeg_sid_owc_ukr_tur_uzb_bam_sun_ven_afr_urd_bsq_guj_amr_tsn_mnd_mcd_slo_igb_nor_bem_rus_fin_dyu_tsw_est_fre_gam_geo_pol_cze_krd_svk_hau_mlt_swe_hun_ses_ind_lat_mao_jpn_knd_kor_mol_glc_yor_alb_jav_ben_anl_tag_cnt_grk_fbf_por_tig_ita_scr_hin_lit_qcu_bul_ctl_arw_swa_heb_spa_sod_eng_mly_bos_akn_ger_xho_bat_tha_amh_tml_dgb_zul_aze_dut_rom_azi_moo_vie_chh_cic_ewe_lda	-0.0257181808499381	-0.0605436942762032	0.951852533574627
889	amr_dut_lda_cze_sod_amh_tig_ukr_azi_aze_xho_sun_zul_hin_lit_bsq_ctl_aeg_swa_cnt_ita_lat_bem_slo_ven_bul_est_tsw_fbf_hun_fre_heb_geo_bos_guj_eng_urd_wly_anl_grk_fin_ewe_mao_mol_tag_jpn_tml_kor_por_ger_dgb_prs_mly_pan_mlt_jav_mnd_krd_dyu_arw_owc_swe_spa_mcd_alb_qcu_pol_svk_rus_ses_chh_nor_gam_rom_ind_glc_cic_scr_igb_bat_tha_sid_knd_tsn_yor_uzb_afr_ben_tur_akn_vie_hau_moo_swt_bam	-0.371060628423224	-0.878709857758331	0.381823298040722
890	chh_ger_dgb_hin_hau_heb_sod_spa_aze_uzb_cic_jav_igb_ctl_eng_bsq_ukr_anl_zul_mnd_bos_ben_bam_por_tsn_rom_hun_swt_fbf_est_guj_gam_geo_mcd_rus_bul_arw_amh_mlt_pol_fin_lda_tag_glc_ind_jpn_tml_kor_ita_pan_swa_slo_mly_alb_tig_mao_cnt_dut_ven_fre_sid_svk_krd_swe_scr_qcu_mol_lit_prs_yor_aeg_grk_owc_lat_bat_cze_bem_nor_dyu_sun_tha_amr_knd_xho_ewe_azi_afr_urd_tur_moo_vie_wly_ses_tsw_akn	-0.381649007548953	-0.904601117174096	0.368014177467426
891	owc_swe_dyu_grk_wly_sid_amr_mcd_azi_aze_akn_jav_moo_rus_ctl_bsq_ger_gam_bem_cnt_slo_eng_igb_afr_ven_prs_fin_lda_swt_est_mol_sod_geo_alb_spa_urd_glc_hau_heb_hin_hun_tsn_bat_svk_sun_jpn_knd_kor_lit_cze_swa_ita_tag_lat_aeg_ind_mnd_rom_bam_krd_anl_pan_bul_ukr_guj_qcu_nor_fre_pol_zul_chh_ben_mlt_arw_mly_scr_ses_por_tsw_mao_tha_amh_tml_cic_fbf_uzb_bos_dut_tur_yor_vie_tig_dgb_xho_ewe	0.16727644412728	0.393529832647696	0.694828951911202
892	owc_krd_akn_lat_aeg_anl_hau_rus_aze_uzb_dyu_bat_dgb_lit_ctl_bsq_ben_heb_swa_mnd_pol_mol_bem_spa_cic_grk_hun_swt_xho_fin_ger_amh_geo_slo_swe_eng_dut_gam_wly_scr_est_igb_mly_por_jav_jpn_tml_kor_guj_prs_fbf_bos_sun_nor_amr_mao_cnt_mcd_yor_alb_mlt_hin_cze_urd_arw_qcu_glc_afr_ita_bam_sid_rom_chh_svk_ind_pan_moo_bul_tsw_tag_tha_tig_knd_zul_lda_azi_fre_ukr_tur_ses_vie_sod_ven_ewe_tsn	-0.668962398917036	-1.60066297045811	0.112843260361825
893	tig_nor_tsn_pan_owc_wly_chh_pol_aze_tur_zul_tag_tsw_lat_glc_bsq_por_sod_bam_mnd_rus_lit_fbf_dut_moo_grk_fin_ewe_lda_est_prs_heb_geo_hin_ita_bos_ben_sid_mlt_fre_hun_ses_sun_ger_ind_jpn_tml_kor_eng_arw_dyu_bul_jav_swe_hau_bat_cnt_guj_yor_spa_anl_ukr_slo_ctl_cze_qcu_afr_alb_krd_swa_aeg_urd_amh_mol_mly_svk_swt_rom_dgb_mao_tha_gam_knd_cic_xho_uzb_mcd_scr_azi_akn_vie_amr_igb_ven_bem	0.617569501505768	1.46421832705967	0.146506462516613
894	owc_pol_fbf_mol_tig_hau_amr_grk_azi_tur_ven_tag_swa_lat_dut_bsq_scr_gam_dgb_mnd_slo_bos_zul_bul_yor_prs_est_tsw_bem_fin_guj_chh_geo_spa_glc_rus_urd_aeg_wly_hin_hun_cic_sun_swe_bat_jpn_knd_kor_afr_cze_ewe_lit_ind_alb_mlt_jav_cnt_eng_moo_ukr_anl_mcd_fre_ita_ger_qcu_krd_nor_por_akn_amh_svk_sod_arw_mly_ctl_tsn_rom_igb_mao_tha_heb_tml_dyu_ses_aze_pan_ben_uzb_xho_vie_sid_lda_swt_bam	0.238022766847552	0.560500859955853	0.576485670131281
895	mlt_mol_bem_bos_gam_aeg_sid_ben_azi_uzb_akn_mao_moo_swe_lat_bsq_grk_heb_fbf_mnd_guj_hin_ewe_glc_yor_pan_hun_bam_swa_fin_ukr_sod_geo_nor_ger_ctl_lit_owc_anl_dut_est_dyu_tag_krd_bat_jpn_tml_kor_rus_slo_dgb_ita_sun_afr_chh_jav_cnt_svk_xho_bul_wly_arw_pol_prs_urd_qcu_rom_fre_mcd_igb_amr_spa_amh_alb_ind_scr_tsn_por_ses_mly_tha_tig_knd_swt_cic_tur_eng_cze_aze_zul_vie_hau_ven_lda_tsw	-1.51237365863059	-3.83632052779222	0.000227346932670185
896	hau_spa_dgb_pan_sid_wly_mlt_rom_tur_uzb_dyu_mao_fbf_prs_ctl_bsq_ukr_tig_swa_cnt_eng_slo_zul_nor_igb_alb_fin_bam_ewe_hun_krd_sod_geo_ben_fre_scr_arw_aeg_chh_urd_est_lda_jav_bul_ind_jpn_knd_kor_svk_dut_tsw_ita_tag_cze_amh_mly_mnd_bos_ses_hin_amr_afr_rus_swe_ger_qcu_lit_guj_pol_cic_heb_grk_owc_glc_sun_mol_yor_lat_xho_bat_tha_anl_tml_tsn_akn_aze_por_mcd_azi_ven_vie_gam_bem_swt_moo	-0.274301692770256	-0.649161340928472	0.517834083757811
897	hau_swe_tsw_glc_chh_sod_amr_ben_azi_aze_moo_jav_lda_mol_por_bsq_ita_sid_xho_mnd_guj_prs_bem_lat_ven_ctl_fin_yor_swa_est_pan_gam_geo_rom_scr_eng_grk_tig_owc_ukr_hun_dyu_mly_ger_ind_jpn_knd_kor_bul_pol_akn_fre_mao_bos_anl_sun_cnt_dut_bam_hin_aeg_spa_mcd_afr_rus_qcu_lit_cze_svk_zul_heb_urd_amh_alb_tag_arw_igb_slo_ewe_bat_tha_mlt_tml_ses_swt_tur_krd_nor_uzb_fbf_vie_wly_dgb_cic_tsn	0.500695351987338	1.18042878072797	0.240840093804678
898	owc_pan_bam_spa_chh_gam_sid_mol_aze_azi_ewe_tag_swt_alb_swe_bsq_mcd_sod_yor_cnt_ben_svk_lda_krd_swa_arw_est_zul_ses_hun_bul_tig_geo_ukr_lat_rom_rus_heb_wly_por_fin_dgb_mao_afr_mly_jpn_knd_kor_ita_scr_cic_urd_ind_bos_hau_sun_mnd_ger_tsw_pol_anl_grk_prs_lit_nor_qcu_dut_glc_cze_fbf_amh_ctl_amr_fre_bat_guj_dyu_hin_akn_jav_tha_mlt_tml_tsn_moo_uzb_eng_slo_tur_igb_vie_aeg_bem_xho_ven	0.19738086155837	0.465873494577827	0.64239531563547
899	sid_krd_swt_scr_anl_mlt_aeg_guj_tur_aze_xho_ind_akn_rus_bul_bsq_prs_gam_moo_mnd_dut_spa_dgb_fre_ewe_hin_fin_cic_dyu_est_mcd_sod_geo_swe_ben_eng_arw_heb_hau_pol_hun_ses_sun_por_mao_jpn_tml_kor_cze_pan_tsn_alb_jav_ctl_amr_tag_cnt_glc_zul_svk_tig_rom_bos_urd_lat_qcu_afr_ita_lit_tsw_chh_ukr_amh_mol_bat_ger_igb_grk_ven_mly_tha_wly_knd_bam_lda_uzb_nor_slo_azi_fbf_vie_owc_swa_yor_bem	-0.33855327690591	-0.801811936407615	0.424705784329319
900	amr_mcd_akn_arw_amh_tig_aeg_lat_uzb_aze_dyu_tag_ven_spa_swe_bsq_eng_mlt_bam_cnt_mol_hin_igb_ger_zul_dut_est_cic_fbf_hun_krd_chh_geo_slo_guj_nor_fre_owc_hau_scr_fin_moo_ind_bos_sun_jpn_knd_kor_por_svk_lda_rom_jav_pol_anl_mao_mnd_ukr_tsw_cze_heb_rus_prs_lit_bul_qcu_ben_glc_ita_tsn_sod_alb_sid_pan_bat_urd_yor_grk_bem_mly_tha_wly_tml_ewe_swa_azi_afr_ctl_tur_dgb_vie_gam_swt_ses_xho	-0.339912462973971	-0.804428735005155	0.423201031907471
901	gam_hin_dyu_arw_tig_owc_sid_swe_azi_uzb_ses_bat_moo_por_afr_bsq_svk_wly_bem_cnt_rom_alb_xho_bul_tsn_bos_fin_ven_bam_hun_glc_heb_geo_fre_nor_ben_slo_chh_sod_spa_est_lda_ind_eng_mao_jpn_tml_kor_urd_mol_cic_ctl_jav_cze_hau_tag_mnd_lat_swt_krd_mlt_rus_pol_ita_grk_qcu_ger_pan_lit_akn_amr_guj_aeg_mcd_mly_dut_zul_scr_swa_sun_tha_amh_knd_dgb_fbf_tur_prs_ukr_aze_yor_vie_anl_igb_ewe_tsw	0.598810670884019	1.41719371893955	0.159767758093658
[truncated: 99 more rows]
