# Supplementary material for: Future Tense and Economic Decisions: Controlling for Cultural Evolution
Source: PLoS One. 2015 Jul 17;10(7):e0132145. doi: 10.1371/journal.pone.0132145 (PMC4506144; doi:10.1371/journal.pone.0132145)
Supplement: S8 Appendix — See README files within the various sub-folders. (ZIP) [file pone.0132145.s008.zip › S3_Code/Residuals_new/PGLS/PermuteResults/permute_B_SavingsWITHINFAM_47000.csv]

	ftr	r	t	p
1	amh_lat_bam_ukr_owc_wly_chh_mol_azi_tur_tsn_mly_akn_por_ctl_bsq_prs_gam_swa_cnt_krd_bos_ses_guj_cic_scr_hun_bem_fbf_est_urd_aeg_geo_pan_alb_ger_rus_sid_hau_cze_fin_ven_ind_spa_bat_jpn_knd_kor_grk_svk_dyu_eng_mao_slo_anl_tag_mnd_bul_moo_swe_tig_lit_mcd_rom_ben_qcu_fre_hin_nor_lda_heb_dut_mlt_ita_jav_arw_swt_afr_ewe_sun_tha_sod_tml_dgb_xho_uzb_glc_pol_aze_igb_vie_amr_zul_yor_tsw	0.0538226714070359	0.126765734641236	0.899399491369016
2	hau_cze_dyu_pol_owc_chh_tig_slo_aze_uzb_igb_mao_cic_swe_dut_bsq_lit_sod_xho_mnd_mol_nor_swa_ita_dgb_pan_est_ewe_akn_hun_scr_anl_geo_ben_eng_spa_rom_aeg_gam_por_fin_ven_ind_krd_tag_jpn_knd_kor_ger_mcd_fbf_bos_sun_bul_sid_jav_cnt_arw_zul_urd_mlt_guj_hin_fre_glc_qcu_rus_afr_lat_bam_wly_ctl_amr_ukr_mly_svk_ses_prs_swt_bat_tha_amh_tml_yor_tsw_azi_alb_grk_tur_lda_vie_heb_bem_moo_tsn	-0.470140399337241	-1.11932466135752	0.265884288692754
3	gam_glc_ewe_fre_owc_mlt_heb_lit_azi_aze_bam_bat_fbf_lat_cze_bsq_rus_hau_swa_mnd_krd_ctl_bem_bul_ven_pan_fin_ses_cic_hun_nor_aeg_geo_pol_urd_guj_rom_sod_sid_svk_est_moo_jav_slo_mao_jpn_tml_kor_ger_alb_tsw_por_sun_spa_anl_mly_cnt_afr_yor_hin_amh_mol_prs_dut_ita_qcu_arw_swe_ukr_xho_amr_grk_chh_scr_ind_eng_igb_mcd_dgb_tag_tha_tig_knd_swt_tsn_tur_ben_bos_uzb_akn_vie_wly_lda_zul_dyu	-0.145889289225808	-0.344248340245034	0.731436717874179
4	amh_por_swt_scr_amr_hau_sod_ctl_uzb_tur_fbf_mly_akn_ger_bos_bsq_nor_owc_dyu_cnt_prs_ita_lda_mol_igb_spa_est_dgb_cic_fin_arw_wly_geo_urd_bul_glc_lit_aeg_sid_pan_hun_zul_bat_fre_mao_jpn_tml_kor_dut_svk_swa_ukr_jav_mcd_chh_sun_mnd_grk_bam_rom_heb_guj_slo_lat_afr_qcu_pol_swe_hin_xho_tig_ben_gam_alb_ind_cze_yor_rus_bem_tag_tha_mlt_knd_ven_ewe_aze_krd_eng_azi_moo_vie_anl_tsw_ses_tsn	0.0169009236633136	0.0398522408329602	0.968296355395227
5	amh_lit_moo_hin_wly_chh_heb_glc_azi_uzb_akn_bat_bam_scr_rus_bsq_ben_aeg_dyu_cnt_mol_grk_ven_ukr_tsn_arw_est_xho_lda_fin_pan_owc_geo_swe_pol_svk_ita_anl_sid_nor_hun_igb_tag_rom_mao_jpn_knd_kor_mcd_bul_dgb_dut_jav_afr_mlt_sun_mnd_cze_ses_ctl_amr_fre_ger_bos_lat_qcu_eng_por_krd_tsw_tig_guj_hau_prs_ind_alb_cic_slo_ewe_mly_tha_gam_tml_yor_bem_aze_urd_spa_tur_swa_vie_sod_swt_zul_fbf	-0.493776470113261	-1.17407548844103	0.24336259136394
6	hau_pan_swa_hin_mlt_amh_tig_mcd_uzb_aze_moo_jav_tsn_scr_bul_bsq_cze_chh_yor_mnd_bos_alb_dyu_grk_ven_por_est_xho_cic_hun_guj_aeg_geo_arw_lit_ger_svk_sod_owc_rus_fin_ewe_mao_rom_tag_jpn_tml_kor_swe_urd_lda_spa_mly_ctl_heb_ind_cnt_prs_bem_mol_gam_krd_ukr_pol_nor_qcu_afr_lat_ita_fbf_amr_glc_anl_dut_sun_fre_ses_slo_dgb_bat_tha_wly_knd_tsw_akn_azi_ben_eng_tur_swt_vie_sid_zul_igb_bam	0.502110685679381	1.18528037198923	0.238926469200197
7	sod_arw_ewe_ukr_amh_wly_hau_swe_tur_uzb_lda_bat_tsn_lit_nor_bsq_bos_chh_ven_mnd_ben_cze_zul_prs_ses_urd_fin_igb_akn_hun_krd_mlt_geo_rom_guj_eng_afr_gam_owc_fre_est_bem_sun_pol_tag_jpn_tml_kor_mcd_alb_dgb_por_jav_scr_aeg_mly_cnt_svk_dyu_ita_heb_glc_hin_grk_pan_qcu_dut_mol_ger_swa_amr_bul_tig_lat_ind_spa_tsw_ctl_cic_mao_tha_sid_knd_moo_swt_azi_rus_slo_aze_xho_vie_anl_bam_yor_fbf	-0.20586444569466	-0.486723234821234	0.627599596596779
8	sod_urd_dgb_slo_wly_hau_amr_glc_uzb_aze_bem_sun_fbf_guj_arw_bsq_fre_gam_swa_cnt_ben_rus_igb_pan_akn_bos_fin_lda_bam_hun_grk_mlt_geo_eng_rom_lit_pol_chh_tig_por_est_swt_mly_ukr_tag_jpn_knd_kor_swe_mcd_xho_ita_jav_bul_aeg_mao_mnd_hin_tsw_spa_amh_prs_afr_svk_ger_qcu_ctl_alb_nor_yor_owc_dut_anl_lat_ind_mol_ses_krd_cic_bat_tha_sid_tml_tsn_ewe_tur_scr_cze_azi_zul_vie_heb_moo_dyu_ven	0.0789466828286642	0.185877828244369	0.852945394910522
9	chh_fre_igb_ctl_mlt_sod_heb_ger_uzb_tur_fbf_tag_ewe_hin_bos_bsq_mcd_amh_ven_mnd_scr_pol_akn_eng_dgb_grk_fin_bam_tsn_est_svk_tig_geo_bul_por_pan_glc_anl_hau_slo_hun_ses_sun_guj_bat_jpn_knd_kor_prs_nor_dyu_rus_mly_lat_amr_mao_cnt_ita_tsw_ukr_sid_cze_alb_lit_ben_qcu_urd_krd_rom_cic_wly_swe_owc_spa_jav_dut_moo_mol_zul_ind_tha_aeg_tml_swa_lda_aze_arw_afr_azi_swt_vie_gam_bem_xho_yor	0.0622388473445855	0.146514068289072	0.883832715755535
10	hau_guj_bem_prs_sid_heb_chh_mcd_uzb_tur_tsw_mly_fbf_slo_urd_bsq_cze_gam_zul_mnd_pol_scr_moo_pan_dgb_lat_fin_cic_bam_hun_spa_tig_geo_bos_ctl_arw_grk_anl_mlt_rom_est_akn_ind_alb_bat_jpn_tml_kor_ben_krd_igb_afr_mao_ger_aeg_tag_cnt_dut_ses_eng_amh_hin_mol_swe_bul_qcu_por_fre_ita_lda_amr_lit_sod_svk_sun_ukr_dyu_glc_ven_jav_tha_wly_knd_swa_swt_azi_nor_rus_aze_xho_vie_owc_yor_tsn_ewe	0.0904361867433253	0.212809771123386	0.83194112041567
11	chh_cze_bam_arw_hau_heb_wly_lat_tur_aze_dgb_ind_moo_mol_urd_bsq_pan_sod_ven_mnd_rom_ctl_cic_guj_ses_spa_hun_fbf_akn_fin_dut_tig_geo_swe_mcd_bul_prs_aeg_gam_pol_est_ewe_bat_slo_sun_jpn_tml_kor_afr_rus_swt_ger_mly_bos_anl_jav_cnt_lit_swa_ita_amr_eng_hin_fre_por_qcu_scr_glc_krd_yor_mlt_grk_amh_svk_tag_nor_tsw_ukr_xho_mao_tha_sid_knd_tsn_igb_uzb_alb_ben_azi_dyu_vie_owc_zul_lda_bem	-0.0766289657342604	-0.180730826585136	0.856972130315252
12	gam_scr_bem_mcd_chh_sid_owc_ger_aze_azi_ven_mao_ses_krd_svk_bsq_dut_aeg_zul_mnd_lat_pol_lda_ita_dyu_bul_fin_swt_tsn_est_eng_heb_geo_glc_ukr_afr_arw_hau_amr_hin_hun_yor_sun_ben_bat_jpn_tml_kor_bos_por_swa_fre_ind_guj_anl_tag_cnt_grk_igb_nor_tig_lit_rom_urd_spa_qcu_ctl_cze_swe_moo_sod_alb_wly_prs_mly_slo_fbf_rus_dgb_jav_tha_amh_knd_cic_bam_tur_pan_mol_uzb_ewe_vie_mlt_xho_akn_tsw	-0.642860075894644	-1.53973061986509	0.127021747993485
13	owc_alb_akn_lit_sid_amh_wly_eng_tur_uzb_tsn_tag_dyu_dut_ger_bsq_pol_aeg_xho_cnt_ukr_ben_igb_ctl_cic_arw_fin_ses_swt_hun_hin_hau_geo_slo_urd_mol_rus_gam_anl_fre_est_yor_sun_mcd_bat_jpn_knd_kor_ita_rom_zul_svk_mly_prs_chh_jav_mnd_pan_bem_scr_heb_spa_guj_swe_nor_qcu_afr_por_bos_ven_sod_bul_tig_glc_ind_lat_dgb_krd_tsw_mao_tha_mlt_tml_lda_bam_azi_cze_grk_aze_swa_vie_amr_fbf_moo_ewe	-0.812848008576874	-1.96064837544507	0.0529122412576861
14	mlt_swe_lda_scr_wly_anl_gam_ctl_aze_tur_ses_sun_fbf_nor_hin_bsq_krd_amr_xho_mnd_dut_alb_tsn_ben_tsw_ukr_est_dgb_swt_hun_urd_chh_geo_bul_eng_por_mcd_hau_amh_slo_fin_akn_mly_lat_ind_jpn_tml_kor_bos_grk_ewe_cze_mao_arw_sid_bat_cnt_prs_cic_pan_sod_rus_spa_afr_pol_qcu_svk_fre_ita_swa_heb_guj_aeg_rom_tag_mol_bem_glc_moo_jav_tha_owc_knd_igb_dyu_uzb_lit_ger_azi_zul_vie_tig_yor_ven_bam	0.372157031498248	0.877430180359216	0.3825140918796
15	wly_mcd_ses_rus_sod_gam_mlt_glc_aze_uzb_cic_mao_bem_grk_arw_bsq_ger_amh_tsw_cnt_krd_pan_swa_alb_lda_svk_est_moo_bam_hun_por_anl_geo_hin_eng_dut_ctl_heb_amr_guj_fin_zul_bat_mol_tag_jpn_knd_kor_bul_swe_dgb_slo_mly_fre_sid_jav_mnd_prs_tsn_scr_hau_bos_urd_spa_rom_qcu_lat_nor_ben_akn_owc_afr_aeg_cze_sun_pol_swt_lit_ven_ind_tha_tig_tml_fbf_ewe_tur_ita_ukr_azi_xho_vie_chh_igb_yor_dyu	-0.553985840475275	-1.32207553523506	0.189385560476618
16	wly_afr_xho_grk_amr_hau_sid_mcd_tur_azi_dgb_sun_zul_nor_fre_bsq_pol_sod_tsn_cnt_rus_alb_ewe_glc_ses_urd_hun_yor_swa_est_lit_chh_geo_guj_krd_scr_mol_tig_mlt_pan_fin_lda_bat_ita_jav_jpn_tml_kor_hin_ctl_fbf_svk_tag_ger_owc_mao_mnd_swe_swt_ukr_gam_rom_arw_por_slo_qcu_bul_bos_lat_bam_heb_spa_aeg_cze_ind_dut_akn_prs_moo_mly_tha_amh_knd_dyu_ven_uzb_ben_eng_aze_tsw_vie_anl_bem_igb_cic	-0.149456336636776	-0.352364754738606	0.725361999804661
17	aeg_cze_ses_ukr_hau_gam_sid_svk_aze_tur_cic_sun_bem_por_afr_bsq_ben_amh_dyu_mnd_swe_slo_swt_eng_bam_ita_fin_moo_fbf_est_hin_heb_geo_guj_prs_pan_rus_wly_amr_mol_hun_tsw_jav_rom_tag_jpn_knd_kor_ctl_bos_tsn_glc_mly_ger_anl_bat_cnt_bul_zul_pol_tig_fre_grk_nor_lit_qcu_dut_alb_scr_lda_mlt_lat_chh_spa_ind_mcd_xho_krd_igb_mao_tha_owc_tml_yor_ven_azi_arw_urd_uzb_dgb_vie_sod_akn_swa_ewe	-0.211702923940135	-0.4998471972121	0.618363290139603
18	anl_ukr_tsn_bul_sid_wly_gam_ctl_aze_tur_xho_jav_bem_urd_rom_bsq_ben_aeg_akn_mnd_slo_ita_lda_lat_moo_arw_fin_dyu_bam_hun_dut_tig_geo_mol_krd_fre_glc_amr_hau_ger_est_ses_mly_grk_bat_jpn_knd_kor_guj_pan_cic_mcd_ind_svk_mlt_tag_cnt_nor_ewe_por_sod_cze_eng_afr_lit_qcu_scr_prs_hin_igb_chh_pol_amh_rus_sun_spa_tsw_swe_swa_mao_tha_heb_tml_yor_dgb_azi_bos_alb_uzb_ven_vie_owc_fbf_swt_zul	-0.546849828420886	-1.30171121718559	0.196230315105053
19	tig_fre_bam_dut_sod_heb_amr_swe_aze_tur_zul_mly_fbf_guj_mcd_bsq_scr_hau_igb_cnt_bos_ger_ses_svk_ewe_spa_est_swt_xho_fin_por_sid_geo_bul_lat_hin_ita_wly_amh_slo_hun_moo_ind_krd_tag_jpn_tml_kor_arw_mol_dyu_urd_jav_rom_mlt_mao_mnd_glc_tsw_cze_aeg_afr_ukr_ctl_grk_qcu_prs_alb_nor_swa_gam_eng_owc_pol_sun_pan_lda_rus_akn_bat_tha_chh_knd_yor_tsn_azi_ben_lit_uzb_cic_vie_anl_ven_dgb_bem	0.181094721214661	0.426115068506877	0.671008625537893
20	aeg_scr_akn_guj_wly_gam_sid_svk_azi_tur_cic_sun_tsw_arw_bul_bsq_hin_mlt_swt_cnt_eng_ukr_ses_lat_igb_grk_hun_xho_tsn_fin_rus_amh_geo_lit_ben_nor_rom_owc_amr_bos_est_zul_ind_ger_tag_jpn_knd_kor_cze_swe_moo_prs_jav_mol_chh_bat_mnd_afr_lda_mcd_heb_alb_ita_dut_pol_qcu_por_urd_glc_swa_tig_fre_sod_ctl_mao_krd_ven_spa_ewe_mly_tha_hau_tml_yor_bem_uzb_pan_slo_aze_dyu_vie_anl_bam_fbf_dgb	-0.619439222577292	-1.47934564436781	0.142427383296046
21	owc_glc_moo_ctl_anl_amr_wly_lit_tur_uzb_igb_ind_ewe_bos_mcd_bsq_hin_tig_tsw_mnd_swe_pan_swt_krd_fbf_fre_est_yor_dgb_fin_scr_heb_geo_bul_urd_prs_dut_sid_mlt_arw_hun_bam_tag_eng_mly_jpn_tml_kor_afr_slo_tsn_lat_bat_ben_chh_jav_cnt_guj_swa_mol_hau_ukr_alb_pol_rus_qcu_nor_rom_ger_xho_gam_ita_aeg_cze_mao_por_akn_grk_lda_sun_tha_sod_knd_ven_zul_aze_svk_spa_azi_ses_vie_amh_dyu_bem_cic	0.425824237527389	1.00378235687223	0.318088137844184
22	mlt_fre_xho_afr_amh_aeg_wly_pol_aze_tur_ven_sun_ewe_glc_nor_bsq_urd_chh_dgb_cnt_lat_por_lda_krd_moo_ukr_hun_swa_swt_est_swe_gam_geo_grk_mcd_ita_pan_sod_owc_ger_fin_tsw_tag_hin_ind_jpn_tml_kor_rus_ben_tsn_svk_mao_eng_amr_jav_mnd_mol_cic_arw_heb_cze_dut_alb_rom_qcu_scr_prs_guj_igb_sid_bos_hau_lit_bat_slo_bem_ctl_ses_mly_tha_anl_knd_akn_dyu_uzb_spa_bul_azi_fbf_vie_tig_yor_zul_bam	-0.116315752761552	-0.273984911811953	0.784703838402833
23	sod_scr_akn_cze_aeg_sid_tig_arw_uzb_tur_moo_ind_xho_eng_ben_bsq_bul_wly_dyu_cnt_ger_prs_tsn_spa_bam_krd_fin_yor_swa_hun_glc_amh_geo_svk_slo_ctl_swe_heb_chh_mol_est_bem_tag_nor_mao_jpn_knd_kor_rus_ita_ses_pol_sun_rom_gam_bat_mnd_guj_igb_afr_owc_hin_bos_alb_por_qcu_mcd_lit_dut_lda_mlt_grk_anl_urd_mly_pan_ven_lat_dgb_jav_tha_hau_tml_tsw_cic_azi_fre_ukr_aze_swt_vie_amr_zul_fbf_ewe	0.133879646160754	0.315767992295214	0.752886157808033
24	wly_guj_tsn_rom_gam_anl_aeg_ita_uzb_azi_lda_tag_fbf_grk_pan_bsq_alb_hau_zul_cnt_glc_cze_ven_ger_bam_rus_est_swt_swa_hun_nor_heb_geo_swe_scr_prs_ben_amr_sod_slo_fin_tsw_sun_eng_mao_jpn_knd_kor_por_fre_moo_svk_ind_bul_chh_mly_mnd_mol_ewe_lit_amh_ctl_bos_afr_spa_qcu_dut_hin_mcd_yor_tig_lat_sid_pol_jav_krd_akn_urd_igb_bat_tha_mlt_tml_cic_bem_aze_arw_ukr_tur_xho_vie_owc_ses_dgb_dyu	-1.32952330524853	-3.317161081709	0.00129858133768554
25	wly_fre_lda_glc_anl_mlt_hau_rus_uzb_azi_dgb_mly_swt_ita_bos_bsq_guj_amr_ven_mnd_svk_ger_ewe_bul_dyu_cze_est_swa_akn_hun_pan_gam_geo_lat_ben_spa_slo_sid_aeg_prs_fin_igb_bat_ctl_tag_jpn_knd_kor_por_grk_moo_ukr_sun_eng_owc_jav_cnt_swe_bam_mcd_tig_lit_pol_krd_scr_qcu_urd_dut_nor_ses_amh_afr_chh_hin_mao_alb_tsw_arw_fbf_ind_tha_sod_tml_cic_yor_tur_mol_rom_aze_zul_vie_heb_bem_tsn_xho	-0.257761706596449	-0.609485727257481	0.543688715255559
26	aeg_urd_dyu_ben_heb_wly_mlt_afr_azi_tur_ewe_mao_dgb_prs_hin_bsq_por_anl_ses_cnt_arw_bul_cic_pol_lda_guj_fin_bam_ven_est_eng_sod_geo_rom_ger_glc_dut_owc_amr_pan_hun_tsn_sun_scr_mly_jpn_knd_kor_swe_ukr_bem_lat_tag_cze_amh_bat_mnd_bos_swt_nor_sid_slo_fre_ctl_mol_qcu_spa_grk_krd_moo_tig_svk_gam_mcd_ind_rus_igb_ita_tsw_jav_tha_chh_tml_swa_yor_aze_alb_lit_uzb_zul_vie_hau_fbf_xho_akn	-0.891062450615096	-2.1577974837042	0.0335199433176689
27	heb_rus_yor_mol_chh_tig_amr_slo_uzb_azi_dgb_mao_dyu_eng_pol_bsq_ukr_aeg_akn_mnd_lat_pan_tsw_lit_swa_cze_est_bem_ses_fin_afr_sid_geo_scr_spa_guj_glc_owc_gam_krd_hun_swt_mly_swe_bat_jpn_knd_kor_arw_svk_fbf_ben_sun_grk_amh_jav_cnt_ger_lda_rom_sod_dut_urd_nor_hin_qcu_ctl_mcd_prs_ven_hau_por_anl_ita_tag_bos_cic_fre_bam_ind_tha_mlt_tml_moo_xho_tur_bul_alb_aze_zul_vie_wly_ewe_igb_tsn	-0.0994944935402443	-0.234541938480236	0.815079879099003
28	aeg_glc_zul_por_mlt_amr_anl_guj_azi_uzb_tsn_mao_swt_arw_mcd_bsq_pan_owc_moo_cnt_ben_ger_swa_ctl_xho_swe_est_bam_bem_hun_bos_gam_geo_bul_urd_nor_lit_chh_amh_lat_fin_dgb_bat_svk_mly_jpn_tml_kor_hin_cze_fbf_mol_jav_pol_sod_sun_mnd_dut_ven_spa_tig_rom_krd_rus_alb_qcu_afr_ita_eng_lda_hau_fre_wly_ukr_ind_grk_yor_scr_igb_tag_tha_heb_knd_ewe_akn_aze_prs_slo_tur_ses_vie_sid_tsw_dyu_cic	-0.559095034375191	-1.33459228152974	0.185268148008461
29	gam_prs_ewe_ctl_sid_owc_chh_mcd_azi_aze_dyu_bat_lda_hin_afr_bsq_ben_anl_fbf_mnd_scr_pol_dgb_spa_tsw_grk_est_bem_xho_hun_krd_sod_geo_glc_swe_por_slo_mlt_hau_rom_fin_ses_jav_fre_ind_jpn_knd_kor_lat_arw_ven_guj_mao_bos_amr_mly_cnt_svk_moo_ger_tig_lit_urd_dut_eng_qcu_mol_bul_rus_yor_wly_ita_aeg_pan_sun_ukr_zul_alb_swt_tag_tha_amh_tml_cic_akn_uzb_cze_nor_tur_tsn_vie_heb_bam_swa_igb	-0.787370457408311	-1.90148889980922	0.0603337362163209
30	gam_spa_fbf_guj_heb_amh_chh_urd_tur_uzb_dyu_tag_tsn_mcd_fre_bsq_ukr_wly_ven_mnd_svk_alb_xho_cze_moo_dut_hun_ewe_swt_fin_ctl_aeg_geo_bos_swe_mol_slo_sid_owc_krd_est_ses_bat_lit_mly_jpn_knd_kor_rus_ben_yor_ger_mao_rom_hau_ind_cnt_bul_akn_nor_amr_por_pan_grk_arw_qcu_lat_hin_scr_swa_anl_prs_tig_pol_sun_eng_dgb_glc_lda_jav_tha_sod_tml_tsw_cic_aze_ita_afr_azi_igb_vie_mlt_zul_bem_bam	-0.115489722183234	-0.27274663395092	0.785652684216843
31	heb_lat_fbf_fre_wly_sid_hau_spa_tur_uzb_tsw_tag_ven_lit_ger_bsq_por_aeg_akn_cnt_grk_scr_xho_rom_dgb_slo_hun_swa_dyu_fin_dut_anl_geo_cze_svk_glc_pol_amr_chh_eng_est_tsn_mly_mcd_mao_jpn_knd_kor_afr_krd_lda_pan_ind_alb_owc_jav_mnd_bul_moo_bos_gam_rus_prs_guj_mol_qcu_urd_ukr_nor_bem_mlt_ita_amh_hin_bat_swe_bam_ctl_zul_sun_tha_sod_tml_ses_swt_azi_arw_ben_aze_yor_vie_tig_igb_cic_ewe	-0.843983208280634	-2.03868164376332	0.0443205809963249
32	amh_slo_zul_ita_hau_sod_heb_cze_uzb_tur_tsn_ind_igb_spa_arw_bsq_fre_chh_ven_mnd_dut_bos_ewe_ben_fbf_bul_est_cic_yor_hun_glc_aeg_geo_urd_scr_rom_ukr_tig_gam_krd_fin_bam_tag_pol_mao_jpn_tml_kor_guj_swe_akn_eng_bat_alb_amr_mly_cnt_ger_moo_svk_mlt_nor_ctl_lit_grk_qcu_hin_lat_mcd_tsw_sid_afr_owc_pan_sun_por_swa_prs_xho_jav_tha_anl_knd_bem_dyu_aze_mol_rus_azi_lda_vie_wly_dgb_ses_swt	0.043525366669789	0.102448223128075	0.918621485775651
33	owc_rus_dgb_spa_aeg_sid_mlt_por_tur_azi_ewe_sun_ses_prs_nor_bsq_guj_gam_yor_mnd_ben_hin_swa_ctl_bam_arw_hun_igb_lda_fin_scr_chh_geo_mol_glc_lit_pol_tig_amr_rom_est_xho_tag_cze_mly_jpn_tml_kor_grk_fre_tsn_ger_ind_pan_sod_jav_cnt_svk_swt_ita_hau_alb_afr_bul_dut_qcu_urd_slo_mcd_zul_wly_eng_amh_krd_bat_ukr_akn_bos_fbf_mao_tha_anl_knd_ven_dyu_aze_swe_lat_uzb_cic_vie_heb_moo_tsw_bem	-0.54670985791763	-1.30268117473891	0.195900174783811
34	amh_swe_lda_ger_wly_gam_mlt_guj_tur_aze_dgb_mao_akn_por_pol_bsq_cze_tig_cic_cnt_rom_nor_fbf_svk_igb_mcd_est_swt_bam_fin_scr_amr_geo_eng_pan_mol_hin_chh_heb_arw_hun_ven_bat_afr_jav_jpn_knd_kor_lat_slo_swa_grk_mly_dut_sid_ind_mnd_alb_tsw_spa_owc_bul_prs_ukr_rus_qcu_glc_urd_krd_tsn_aeg_ctl_anl_fre_tag_ita_xho_bos_zul_sun_tha_sod_tml_bem_yor_azi_lit_ben_uzb_dyu_vie_hau_ewe_ses_moo	0.19633839460812	0.462173414518189	0.64503638475665
35	sod_bul_fbf_pan_hau_tig_aeg_swe_azi_tur_bem_mly_dgb_scr_rom_bsq_eng_anl_akn_mnd_guj_cze_cic_bos_tsn_nor_hun_igb_bam_est_lit_gam_geo_ita_glc_ben_spa_mlt_owc_ger_fin_xho_bat_afr_jav_jpn_knd_kor_ukr_ctl_zul_dut_mao_fre_wly_sun_cnt_prs_ven_grk_amh_svk_alb_rus_pol_qcu_lat_mol_krd_moo_amr_slo_sid_urd_ind_mcd_ewe_hin_yor_tag_tha_heb_tml_ses_swt_aze_arw_por_uzb_tsw_vie_chh_swa_lda_dyu	-0.987904764878	-2.4037599534953	0.0182106906896117
36	aeg_ita_swa_mcd_tig_sod_mlt_lit_azi_aze_bem_tag_akn_mol_cze_bsq_urd_amr_ven_cnt_guj_svk_bam_nor_zul_por_hun_tsw_yor_fin_ger_owc_geo_dut_prs_spa_pol_amh_heb_grk_est_igb_mly_ukr_bat_jpn_knd_kor_swe_lat_dyu_hin_mao_ctl_chh_ind_mnd_eng_swt_rus_sid_arw_scr_ben_alb_qcu_slo_bos_pan_lda_hau_fre_anl_rom_sun_glc_cic_afr_xho_jav_tha_gam_tml_fbf_tsn_uzb_krd_bul_tur_moo_vie_wly_ses_dgb_ewe	-0.144270481228725	-0.339941106129792	0.734667452005696
37	amr_rus_xho_arw_owc_gam_wly_svk_azi_uzb_dgb_bat_bem_bos_pan_bsq_spa_sid_fbf_cnt_por_nor_ven_dut_moo_pol_fin_igb_ewe_hun_slo_chh_geo_swe_afr_ctl_glc_heb_aeg_prs_est_tsn_tag_ukr_mly_jpn_tml_kor_mol_lat_swt_fre_jav_grk_anl_ind_mnd_eng_yor_bul_hau_krd_mcd_guj_urd_qcu_ben_alb_cze_tsw_tig_ger_sod_rom_sun_hin_cic_ita_bam_mao_tha_mlt_knd_lda_swa_tur_scr_lit_aze_zul_vie_amh_ses_akn_dyu	-0.387452821698796	-0.918038135332165	0.360973678655579
38	chh_ger_tsn_mol_tig_heb_amh_swe_tur_azi_tsw_mao_zul_alb_slo_bsq_ita_wly_dgb_cnt_urd_spa_swa_ukr_igb_nor_hun_xho_dyu_fin_dut_anl_geo_guj_pol_mcd_bul_owc_mlt_prs_est_swt_sun_afr_ind_jpn_knd_kor_por_lat_yor_ctl_mly_bos_sid_jav_mnd_hin_bam_grk_sod_ben_arw_scr_lit_qcu_rom_fre_svk_bem_gam_krd_aeg_pan_bat_eng_moo_cze_ewe_tag_tha_hau_tml_ven_lda_aze_rus_glc_uzb_ses_vie_amr_cic_fbf_akn	-0.144982924135246	-0.342403042907118	0.732820234524427
39	chh_slo_swt_swe_mlt_aeg_anl_alb_uzb_tur_fbf_bat_dyu_cze_ben_bsq_dut_amh_yor_mnd_glc_arw_ven_pan_akn_rom_hun_bem_cic_est_mcd_tig_geo_scr_ctl_por_nor_amr_owc_ukr_fin_bam_mao_pol_ind_jpn_knd_kor_eng_bul_zul_fre_sun_rus_sod_tag_cnt_lat_lda_ita_heb_spa_lit_guj_grk_qcu_prs_afr_urd_tsn_sid_svk_gam_krd_jav_mol_igb_ger_ses_mly_tha_hau_tml_tsw_dgb_aze_hin_bos_azi_xho_vie_wly_swa_moo_ewe	-0.833017228008343	-2.0139145139814	0.0469078352244017
40	mlt_ger_igb_scr_amh_sid_tig_bos_uzb_aze_dgb_jav_ses_lat_pol_bsq_afr_hau_bem_mnd_slo_arw_ewe_alb_swt_mol_fin_yor_dyu_est_rom_owc_geo_dut_fre_cze_mcd_amr_chh_pan_hun_tsw_ind_por_tag_jpn_tml_kor_bul_svk_bam_spa_mly_eng_gam_bat_cnt_krd_tsn_urd_aeg_ukr_ben_guj_hin_qcu_rus_glc_grk_moo_sod_swe_anl_prs_mao_ita_fbf_lit_cic_sun_tha_heb_knd_xho_ven_tur_ctl_nor_azi_zul_vie_wly_akn_swa_lda	0.383045616883016	0.90438770448997	0.368126694290274
41	tig_dut_lda_slo_sod_chh_mlt_arw_aze_azi_swt_sun_bem_guj_prs_bsq_ukr_aeg_ses_cnt_pan_fre_moo_ben_fbf_cze_est_cic_zul_hun_lat_amr_geo_hin_swe_glc_ita_heb_wly_rus_fin_dyu_ind_bul_bat_jpn_tml_kor_mcd_ctl_swa_eng_mao_pol_hau_mly_mnd_por_xho_ger_owc_bos_spa_scr_nor_qcu_rom_krd_svk_akn_amh_alb_anl_afr_jav_grk_tsn_urd_ven_tag_tha_sid_knd_igb_dgb_uzb_mol_lit_tur_bam_vie_gam_yor_tsw_ewe	-0.302584605099304	-0.715681299479911	0.475981231597526
42	aeg_bul_fbf_por_anl_heb_sod_glc_tur_aze_yor_bat_swt_pan_prs_bsq_mcd_wly_zul_mnd_fre_lit_ses_slo_bam_eng_fin_bem_swa_hun_grk_owc_geo_afr_dut_arw_ger_mlt_sid_pol_est_akn_sun_hin_jav_jpn_knd_kor_rus_ita_tsn_scr_tag_rom_gam_mao_cnt_cze_lda_urd_tig_ctl_krd_mol_guj_qcu_lat_swe_spa_tsw_hau_bos_amr_nor_mly_ukr_ewe_svk_igb_ind_tha_chh_tml_cic_moo_azi_alb_ben_uzb_xho_vie_amh_ven_dyu_dgb	-0.142298295888054	-0.335780766999234	0.737792542174138
43	amh_urd_igb_ukr_mlt_gam_sod_arw_aze_uzb_swa_ind_fbf_swe_mcd_bsq_bul_chh_dyu_cnt_eng_bos_tsw_scr_ewe_lat_fin_ses_bam_est_ctl_tig_geo_dut_mol_nor_hin_amr_heb_prs_hun_yor_bat_slo_mao_jpn_knd_kor_spa_ger_dgb_rom_sun_por_owc_jav_mnd_lit_swt_ben_anl_pol_cze_pan_alb_qcu_afr_rus_ita_bem_hau_fre_sid_guj_tag_grk_ven_krd_lda_mly_tha_aeg_tml_tsn_zul_tur_glc_svk_azi_moo_vie_wly_akn_xho_cic	-0.0167594133128414	-0.0395138631882969	0.968565402709609
44	gam_arw_swt_bul_aeg_mlt_chh_slo_azi_aze_ewe_mao_swa_mcd_hin_bsq_pan_amr_fbf_mnd_pol_prs_bem_spa_tsw_scr_fin_zul_moo_est_rus_amh_geo_mol_bos_rom_grk_heb_wly_ita_hun_igb_bat_por_ind_jpn_tml_kor_dut_lat_lda_ben_mly_nor_sid_sun_cnt_cze_bam_ctl_hau_ger_eng_afr_alb_qcu_guj_swe_krd_ven_owc_fre_anl_glc_jav_svk_dgb_urd_cic_tag_tha_sod_knd_xho_ses_tur_ukr_lit_uzb_akn_vie_tig_yor_tsn_dyu	0.192497037553946	0.4530925468528	0.651537453716432
45	sod_pan_akn_ita_gam_hau_mlt_rus_aze_azi_fbf_ind_cic_ben_scr_bsq_por_amr_lda_cnt_glc_bul_igb_arw_bam_prs_hun_zul_swt_est_ger_owc_geo_bos_slo_mcd_swe_amh_aeg_alb_fin_bem_sun_ukr_tag_jpn_knd_kor_nor_spa_ewe_hin_jav_lat_tig_mao_mnd_svk_swa_lit_heb_ctl_krd_fre_urd_qcu_eng_mol_dut_xho_anl_cze_chh_guj_bat_grk_ses_rom_yor_mly_tha_sid_tml_ven_dyu_tur_pol_afr_uzb_dgb_vie_wly_tsn_tsw_moo	-0.40636180116646	-0.963721352590239	0.33768488296225
46	aeg_por_tsn_ita_hau_heb_owc_svk_tur_aze_swt_jav_xho_bul_spa_bsq_dut_amr_bem_cnt_hin_afr_dyu_rom_akn_lit_fin_ven_lda_hun_ger_mlt_geo_pan_cze_krd_mcd_wly_chh_rus_est_cic_sun_fre_mao_jpn_knd_kor_arw_alb_bam_nor_mly_guj_sod_ind_mnd_eng_moo_mol_anl_slo_lat_ctl_glc_qcu_prs_grk_scr_fbf_gam_swe_sid_urd_tag_bos_yor_ukr_tsw_bat_tha_tig_tml_igb_ewe_uzb_pol_ben_azi_swa_vie_amh_zul_dgb_ses	0.176928500639406	0.416670622706623	0.677879484977885
47	wly_nor_swa_grk_amh_gam_hau_por_tur_azi_tsw_tag_akn_ger_cze_bsq_lit_heb_dyu_mnd_lat_ctl_igb_mcd_ven_ukr_est_bam_ses_hun_pol_sid_geo_glc_spa_arw_hin_owc_chh_rus_fin_zul_ind_ita_mao_jpn_knd_kor_afr_rom_xho_slo_jav_fre_amr_bat_cnt_urd_lda_bul_aeg_eng_prs_pan_bos_qcu_scr_guj_krd_moo_anl_alb_sod_ben_mly_dut_dgb_mol_bem_sun_tha_tig_tml_fbf_cic_aze_svk_swe_uzb_tsn_vie_mlt_yor_swt_ewe	0.777635238681349	1.85151457601835	0.0672687658109823
48	owc_ukr_moo_alb_anl_sod_amr_ger_aze_uzb_ven_mao_akn_glc_swe_bsq_grk_chh_swa_cnt_scr_hin_yor_svk_igb_ben_est_lda_bam_fin_mol_heb_geo_bos_rom_ctl_eng_hau_sid_ita_hun_zul_jav_urd_ind_jpn_tml_kor_pan_fre_fbf_lit_sun_dut_aeg_bat_mnd_nor_dyu_arw_wly_slo_mcd_rus_afr_qcu_prs_guj_pol_xho_mlt_spa_amh_krd_mly_cze_cic_por_ses_tag_tha_tig_knd_swt_tsw_tur_bul_lat_azi_tsn_vie_gam_ewe_bem_dgb	0.268918074175859	0.632852343015972	0.528383119603864
49	amr_slo_tsw_bul_chh_anl_sid_swe_tur_uzb_lda_bat_cic_arw_spa_bsq_ita_gam_dyu_cnt_ger_guj_ses_hin_swt_scr_hun_dgb_igb_fin_lat_hau_geo_lit_dut_pan_svk_tig_mlt_alb_est_xho_ind_nor_mao_jpn_knd_kor_mcd_bos_moo_urd_mly_fre_wly_jav_mnd_rus_ven_por_sod_grk_glc_prs_ctl_qcu_cze_ben_mol_tsn_heb_rom_aeg_afr_sun_ukr_fbf_eng_bem_tag_tha_amh_tml_bam_ewe_aze_krd_pol_azi_akn_vie_owc_yor_swa_zul	-0.360111334152025	-0.852727266243793	0.396001348835267
50	chh_pol_ven_ukr_tig_owc_wly_nor_aze_uzb_dgb_ind_yor_pan_urd_bsq_por_amr_ses_mnd_krd_lit_swt_bul_dyu_bos_est_moo_swa_hun_eng_sod_geo_glc_spa_ita_arw_heb_gam_hin_fin_akn_jav_swe_tag_jpn_tml_kor_ger_lat_igb_rom_bat_rus_anl_mao_cnt_mcd_bam_ben_mlt_prs_slo_scr_svk_qcu_cze_alb_fre_fbf_sid_afr_amh_guj_sun_grk_zul_dut_bem_mly_tha_hau_knd_ewe_xho_tur_ctl_mol_azi_cic_vie_aeg_lda_tsw_tsn	-0.511974893437869	-1.21925786115173	0.225829731379734
51	gam_glc_lda_mcd_owc_anl_amh_rus_aze_tur_bam_ind_moo_ita_grk_bsq_por_amr_swa_cnt_dut_guj_fbf_mol_tsn_pan_est_dyu_ewe_hun_spa_aeg_geo_eng_fre_alb_ctl_tig_heb_urd_fin_akn_jav_arw_sun_jpn_tml_kor_pol_krd_swt_swe_bat_hin_sid_mly_mnd_cze_cic_ger_wly_bos_rom_ben_ukr_qcu_svk_scr_bul_zul_mlt_slo_chh_nor_tag_afr_xho_lit_bem_mao_tha_sod_knd_ven_dgb_azi_prs_lat_uzb_igb_vie_hau_ses_yor_tsw	-0.971885961321609	-2.36710389476009	0.0200005749509561
52	aeg_scr_swt_lit_tig_amr_owc_glc_tur_uzb_ven_mly_lda_arw_dut_bsq_fre_hau_xho_cnt_guj_slo_dyu_ctl_bam_alb_est_igb_bem_fin_hin_wly_geo_eng_grk_ita_svk_amh_mlt_mcd_hun_ses_ind_pan_tag_jpn_tml_kor_bul_rom_zul_lat_bat_rus_heb_mao_mnd_cze_yor_por_sid_afr_mol_urd_krd_qcu_spa_ger_ukr_cic_sod_swe_anl_nor_sun_prs_tsw_pol_fbf_jav_tha_chh_knd_akn_swa_azi_bos_ben_aze_tsn_vie_gam_ewe_moo_dgb	-0.0938236556954089	-0.221139160128961	0.82546888336082
53	heb_cze_ewe_lit_chh_tig_hau_grk_azi_uzb_dyu_sun_swa_bos_spa_bsq_pan_sid_akn_cnt_bul_alb_fbf_mcd_ven_ger_fin_moo_lda_est_svk_amr_geo_urd_krd_ctl_ukr_owc_sod_dut_hun_swt_tag_por_mao_jpn_tml_kor_rus_guj_igb_fre_ind_mol_wly_mly_mnd_slo_bem_lat_anl_eng_scr_glc_arw_qcu_swe_afr_ben_tsn_gam_rom_aeg_prs_bat_pol_tsw_hin_cic_jav_tha_amh_knd_bam_ses_tur_ita_nor_aze_dgb_vie_mlt_xho_yor_zul	0.234223330164894	0.55142216826608	0.582666786397947
54	sod_swe_dgb_urd_aeg_heb_tig_krd_azi_uzb_swa_ind_swt_ita_nor_bsq_ben_anl_bam_mnd_spa_pan_akn_bul_bem_eng_fin_dyu_xho_hun_ctl_amh_geo_glc_por_ger_arw_hau_chh_rus_est_lda_tag_svk_jav_jpn_knd_kor_cze_hin_yor_lit_bat_mcd_amr_sun_cnt_prs_ewe_grk_wly_afr_bos_lat_dut_qcu_fre_scr_alb_zul_sid_ukr_owc_pol_mao_rom_moo_guj_fbf_mly_tha_gam_tml_ven_ses_tur_mol_slo_aze_igb_vie_mlt_tsn_tsw_cic	-0.360297973882681	-0.853317357689282	0.395675806153899
55	gam_dut_tsw_rus_tig_aeg_owc_arw_azi_tur_bam_jav_dyu_svk_glc_bsq_afr_heb_lda_mnd_hin_lat_cic_ctl_ses_spa_est_igb_zul_fin_scr_anl_geo_grk_mcd_guj_eng_mlt_chh_cze_hun_xho_mly_lit_sun_jpn_knd_kor_por_fre_ewe_bos_bat_ukr_amh_ind_cnt_ben_dgb_rom_wly_mol_ger_pan_prs_qcu_swe_pol_nor_swa_sid_bul_amr_urd_tag_slo_swt_alb_fbf_mao_tha_sod_tml_ven_tsn_aze_ita_krd_uzb_yor_vie_hau_akn_bem_moo	-0.947379299258463	-2.29853120962051	0.0237718152733459
56	chh_pan_lda_scr_hau_tig_gam_fre_tur_aze_moo_tag_yor_urd_por_bsq_krd_owc_bam_cnt_dut_ger_swt_cze_dgb_afr_fin_akn_bem_est_mcd_anl_geo_bul_svk_slo_arw_wly_amh_grk_hun_ewe_jav_eng_mly_jpn_knd_kor_prs_swe_ses_nor_bat_mol_sid_sun_mnd_glc_ven_ctl_sod_alb_rom_ben_bos_qcu_lit_pol_ita_fbf_aeg_lat_heb_rus_ind_guj_cic_ukr_tsn_mao_tha_mlt_tml_dyu_swa_azi_hin_spa_uzb_igb_vie_amr_xho_tsw_zul	0.363120086637922	0.857123078540151	0.393580208813812
57	heb_hin_bam_lit_amh_wly_owc_glc_azi_tur_ven_tag_tsn_ger_rus_bsq_spa_hau_swt_cnt_arw_krd_lda_rom_zul_afr_hun_igb_ewe_est_lat_tig_geo_alb_bos_scr_nor_chh_gam_swe_fin_yor_sun_slo_ind_jpn_knd_kor_ita_eng_moo_ben_bat_guj_aeg_mao_mnd_urd_swa_fre_anl_prs_pol_ctl_por_qcu_ukr_mcd_cze_akn_amr_pan_mlt_bul_mly_dut_dgb_svk_ses_jav_tha_sod_tml_xho_cic_aze_grk_mol_uzb_dyu_vie_sid_bem_tsw_fbf	0.90444933805892	2.15785074926093	0.0335156772762901
58	sod_prs_ven_guj_gam_sid_mlt_svk_aze_azi_tsw_bat_yor_cze_bos_bsq_hin_wly_xho_mnd_lit_ukr_dyu_alb_ses_pol_est_tsn_akn_fin_mol_amr_geo_ger_rus_glc_dut_anl_hau_slo_hun_lda_tag_swe_jav_jpn_knd_kor_fre_scr_swt_rom_mao_urd_amh_ind_cnt_por_zul_mcd_heb_ben_lat_eng_spa_qcu_pan_krd_arw_moo_aeg_ita_tig_grk_mly_ctl_swa_afr_bem_sun_tha_chh_tml_cic_dgb_uzb_bul_nor_tur_fbf_vie_owc_bam_ewe_igb	-0.235630551074131	-0.558085161637371	0.578127297308878
59	anl_lit_tsw_pan_amr_owc_sid_lat_uzb_aze_lda_sun_yor_pol_hin_bsq_swe_mlt_fbf_mnd_scr_krd_dyu_mcd_akn_ctl_est_swa_tsn_fin_ger_tig_geo_spa_prs_bos_rom_heb_chh_svk_hun_bam_ind_bul_mao_jpn_knd_kor_nor_fre_swt_ukr_jav_por_sod_tag_cnt_rus_zul_ita_aeg_dut_cze_alb_grk_qcu_mol_afr_glc_ses_gam_eng_wly_urd_bat_arw_moo_slo_bem_mly_tha_amh_tml_ewe_ven_azi_guj_ben_tur_dgb_vie_hau_cic_xho_igb	-0.650549582721507	-1.55726776717884	0.122803575177859
60	amh_slo_dgb_spa_aeg_chh_amr_pol_azi_uzb_lda_jav_dyu_lat_rus_bsq_alb_wly_moo_cnt_dut_urd_fbf_hin_ewe_mcd_hun_akn_xho_est_svk_hau_geo_ger_fre_mol_eng_sod_gam_grk_fin_cic_mly_arw_tag_jpn_tml_kor_scr_pan_swa_ctl_bat_rom_anl_sun_mnd_ukr_igb_nor_owc_krd_por_ita_bul_qcu_afr_prs_lit_bem_sid_guj_heb_glc_ind_bos_yor_ben_ses_mao_tha_mlt_knd_bam_ven_tur_cze_swe_aze_zul_vie_tig_tsw_swt_tsn	-0.315594328702477	-0.747512525141046	0.456640178654469
61	amh_lit_tsw_afr_gam_owc_chh_por_uzb_azi_bam_sun_moo_scr_ita_bsq_spa_wly_dyu_cnt_mcd_lat_xho_arw_swt_krd_fin_fbf_swa_hun_hin_amr_geo_pan_urd_eng_ukr_hau_sod_slo_est_tsn_ind_rom_mly_jpn_knd_kor_prs_nor_yor_bos_jav_guj_sid_mao_mnd_grk_cic_ger_mlt_dut_rus_svk_alb_qcu_bul_ctl_mol_ses_aeg_glc_anl_ben_bat_pol_dgb_swe_ewe_tag_tha_heb_tml_igb_ven_tur_fre_cze_aze_akn_vie_tig_lda_bem_zul	-0.127734542986699	-0.301414524052958	0.763771342608587
62	sid_ukr_dyu_ctl_gam_hau_wly_ben_tur_azi_swa_jav_igb_afr_ita_bsq_urd_heb_ewe_mnd_krd_mol_cic_rom_tsn_swe_hun_swt_xho_est_guj_chh_geo_glc_grk_rus_eng_aeg_sod_mcd_fin_yor_tag_bul_ind_jpn_knd_kor_bos_alb_ven_prs_mao_ger_mlt_mly_cnt_lit_dgb_spa_amr_pol_por_lat_arw_qcu_fre_scr_slo_akn_amh_hin_owc_svk_bat_dut_bem_cze_zul_sun_tha_tig_tml_fbf_tsw_uzb_nor_pan_aze_lda_vie_anl_bam_ses_moo	-0.465632159804947	-1.10736429106971	0.270992383959224
63	anl_arw_bem_swe_wly_sid_amh_afr_azi_tur_swa_tag_xho_mol_svk_bsq_alb_amr_tsw_cnt_cze_por_ses_dut_dgb_pol_hun_akn_tsn_fin_ctl_tig_geo_lat_bul_ukr_spa_heb_owc_ita_est_bam_mly_fre_sun_jpn_knd_kor_ger_mcd_moo_scr_jav_grk_mlt_mao_mnd_lit_fbf_prs_gam_glc_krd_nor_ben_qcu_eng_urd_rus_zul_chh_hin_hau_rom_ind_pan_dyu_bos_igb_bat_tha_aeg_tml_lda_cic_uzb_guj_slo_aze_yor_vie_sod_ewe_swt_ven	-0.243198448313453	-0.574714821391388	0.566871871287211
64	anl_prs_tsn_eng_tig_sod_aeg_rom_uzb_azi_xho_mao_zul_dut_scr_bsq_bul_chh_fbf_mnd_ben_por_ewe_glc_bem_svk_hun_igb_bam_fin_bos_amr_geo_ctl_slo_cze_rus_heb_mlt_ita_est_akn_sun_nor_tag_jpn_tml_kor_grk_mcd_swa_mol_mly_urd_sid_bat_cnt_pan_ses_spa_owc_fre_pol_lit_ger_qcu_guj_swe_ukr_tsw_amh_hin_wly_afr_ind_alb_moo_arw_dgb_jav_tha_gam_knd_lda_cic_tur_lat_krd_aze_yor_vie_hau_dyu_ven_swt	-0.880269908291538	-2.13387772957457	0.0354840075326825
65	sid_krd_igb_ukr_owc_amr_wly_dut_aze_uzb_tsn_mao_moo_por_lat_bsq_ctl_heb_dgb_mnd_urd_ita_akn_rus_ewe_mol_fin_fbf_zul_hun_lit_anl_geo_afr_swe_cze_fre_aeg_gam_bul_est_swt_bat_prs_ind_jpn_knd_kor_ben_bos_swa_arw_tag_guj_sod_sun_cnt_eng_yor_ger_chh_alb_glc_slo_pan_qcu_nor_grk_mcd_bam_hau_scr_mlt_hin_jav_rom_ven_spa_cic_mly_tha_tig_tml_tsw_dyu_tur_pol_svk_azi_ses_vie_amh_lda_bem_xho	-0.905336218679532	-2.19131009652955	0.0309274698381346
66	tig_bul_moo_grk_sid_aeg_heb_mol_tur_aze_ven_bat_cic_eng_svk_bsq_scr_amh_akn_mnd_ukr_ctl_igb_mcd_yor_ger_est_ses_dgb_fin_slo_sod_geo_cze_urd_dut_arw_owc_gam_bos_hun_zul_jav_pol_mly_jpn_knd_kor_afr_ben_swt_ita_mao_rus_chh_sun_cnt_fre_tsw_rom_amr_glc_spa_hin_lat_qcu_nor_alb_krd_xho_wly_lit_hau_pan_ind_prs_bem_por_fbf_tag_tha_mlt_tml_swa_tsn_azi_guj_swe_uzb_lda_vie_anl_bam_ewe_dyu	-0.534736418036118	-1.27359715440973	0.205980183834938
67	anl_ukr_tsn_ger_mlt_chh_sid_nor_tur_uzb_fbf_ind_bam_ctl_dut_bsq_pan_sod_zul_cnt_ita_cze_tsw_lat_swt_slo_est_bem_dyu_fin_prs_wly_geo_svk_urd_spa_ben_heb_hau_mcd_hun_igb_jav_guj_sun_jpn_tml_kor_rom_rus_cic_grk_mao_alb_owc_tag_mnd_glc_swa_por_gam_fre_hin_afr_arw_qcu_krd_bos_scr_yor_amh_swe_aeg_lit_mly_bul_xho_eng_ses_bat_tha_amr_knd_akn_ewe_aze_pol_mol_azi_dgb_vie_tig_moo_lda_ven	-0.170019576451122	-0.401042102627695	0.689309066054151
68	hau_lit_xho_krd_amr_owc_amh_por_aze_azi_zul_jav_ven_eng_mcd_bsq_bul_anl_fbf_cnt_mol_hin_swt_spa_cic_afr_est_dgb_bam_fin_slo_sid_geo_urd_svk_lat_ukr_tig_aeg_nor_hun_yor_mao_ger_mly_jpn_tml_kor_scr_rus_lda_dut_bat_cze_mlt_tag_mnd_bos_akn_ben_chh_ita_swe_glc_prs_qcu_fre_arw_rom_moo_gam_guj_heb_pol_sun_pan_igb_grk_ses_ind_tha_sod_knd_tsn_tsw_uzb_alb_ctl_tur_ewe_vie_wly_dyu_swa_bem	0.117530456769226	0.276318955306791	0.782916233427428
69	sid_bul_lda_bos_hau_mlt_amr_svk_uzb_aze_moo_tag_ven_spa_prs_bsq_ger_heb_igb_mnd_ben_lat_swt_krd_swa_scr_hun_zul_akn_fin_ita_sod_geo_swe_slo_cze_guj_owc_tig_afr_est_ewe_mao_rus_ind_jpn_knd_kor_ctl_rom_bem_lit_sun_arw_chh_bat_cnt_grk_xho_glc_gam_por_dut_fre_pan_qcu_pol_nor_mcd_ses_anl_eng_aeg_ukr_jav_mol_dyu_alb_tsn_mly_tha_amh_tml_cic_fbf_tur_hin_urd_azi_bam_vie_wly_dgb_tsw_yor	-0.445932630930048	-1.05873501036393	0.292462633634644
70	wly_ben_tsn_slo_owc_sod_amr_ita_tur_azi_moo_jav_bem_krd_lat_bsq_lit_amh_lda_cnt_eng_swe_ses_urd_cic_fre_fin_yor_fbf_hun_cze_anl_geo_spa_grk_pan_prs_aeg_tig_guj_est_ven_mao_ctl_bat_jpn_knd_kor_rus_afr_xho_rom_ind_scr_heb_tag_mnd_alb_swt_ukr_mlt_dut_ger_bos_mcd_qcu_arw_mol_hin_bam_chh_svk_hau_por_mly_pol_swa_glc_dyu_sun_tha_gam_tml_igb_tsw_uzb_nor_bul_aze_zul_vie_sid_ewe_dgb_akn	-0.232576789197537	-0.549688310695023	0.583850827327779
71	chh_ita_bam_eng_gam_anl_wly_mcd_tur_uzb_lda_bat_igb_spa_grk_bsq_urd_amh_swt_cnt_nor_bul_ewe_rom_ses_lat_hun_zul_tsw_est_slo_sod_geo_scr_swe_arw_guj_tig_mlt_pol_fin_bem_mly_afr_sun_jpn_tml_kor_ukr_ger_ven_alb_ind_mol_owc_mao_mnd_ctl_dyu_rus_heb_hin_cze_por_fre_qcu_lit_bos_pan_fbf_hau_krd_aeg_dut_jav_glc_swa_ben_akn_tag_tha_sid_knd_moo_tsn_azi_svk_prs_aze_cic_vie_amr_xho_dgb_yor	-0.207201263662375	-0.489746346312143	0.625466674795308
72	hau_dut_bem_nor_sod_amr_chh_grk_azi_aze_ewe_ind_bam_rom_eng_bsq_ben_owc_igb_cnt_lit_cze_moo_urd_ven_krd_fin_fbf_tsn_est_fre_wly_geo_bul_mcd_svk_pol_anl_gam_hin_hun_swt_bat_ita_jav_jpn_knd_kor_arw_swe_yor_pan_sun_por_heb_mly_mnd_ukr_xho_lat_mlt_spa_prs_glc_ger_qcu_guj_rus_ctl_lda_aeg_afr_sid_scr_mao_mol_zul_bos_akn_tag_tha_amh_tml_ses_dgb_uzb_alb_slo_tur_cic_vie_tig_swa_tsw_dyu	0.553708105284463	1.31547394691796	0.191584589059675
73	gam_glc_swa_guj_anl_heb_amr_rus_aze_azi_moo_ind_lda_scr_ger_bsq_pol_amh_bem_cnt_ben_prs_akn_slo_dgb_cze_est_zul_xho_hun_ctl_wly_geo_grk_alb_swe_por_owc_chh_fre_fin_igb_sun_bos_tag_jpn_knd_kor_arw_afr_dyu_svk_mao_lat_hau_bat_mnd_krd_ses_hin_sid_spa_bul_mcd_pan_qcu_eng_rom_ita_bam_sod_nor_mlt_lit_mly_urd_tsn_mol_cic_jav_tha_aeg_tml_tsw_yor_tur_dut_ukr_uzb_swt_vie_tig_ewe_fbf_ven	-0.142483255705145	-0.335849667603158	0.737740750584896
74	amh_slo_xho_ukr_amr_tig_aeg_alb_uzb_aze_dgb_ind_ses_cze_svk_bsq_prs_sid_fbf_mnd_rom_mol_lda_scr_swt_lit_est_tsw_ewe_fin_afr_gam_geo_ben_rus_hin_nor_anl_heb_eng_hun_igb_mao_pan_bat_jpn_knd_kor_bul_grk_ven_dut_mly_guj_sod_sun_cnt_krd_moo_glc_owc_swe_mcd_ger_lat_qcu_spa_pol_por_akn_chh_urd_mlt_arw_tag_bos_bem_ita_swa_jav_tha_hau_tml_cic_bam_azi_fre_ctl_tur_dyu_vie_wly_tsn_zul_yor	-0.310447010252503	-0.734986198440556	0.464197281851133
75	anl_mol_igb_por_sod_hau_heb_ben_tur_azi_moo_bat_dgb_rus_bul_bsq_rom_sid_tsw_cnt_slo_afr_dyu_cze_akn_glc_est_zul_yor_hun_arw_gam_geo_swe_ger_svk_nor_mlt_aeg_guj_fin_bem_tag_pan_mao_jpn_tml_kor_pol_krd_ses_ita_jav_prs_tig_ind_mnd_dut_xho_ctl_chh_urd_mcd_lat_ukr_qcu_grk_scr_fre_cic_amh_alb_amr_lit_sun_bos_fbf_eng_swa_mly_tha_wly_knd_ven_lda_uzb_hin_spa_aze_bam_vie_owc_ewe_tsn_swt	-1.04174337108222	-2.54924434845829	0.0124322927518047
76	aeg_dut_swt_prs_anl_gam_sod_ukr_uzb_aze_dgb_bat_tsw_hin_spa_bsq_ctl_heb_swa_mnd_guj_fre_lda_bos_cic_ben_est_dyu_zul_hun_svk_chh_geo_swe_ita_grk_lit_owc_amh_pol_fin_akn_sun_rom_mly_jpn_knd_kor_afr_urd_fbf_bul_ind_cze_hau_mao_cnt_alb_yor_slo_mlt_lat_mcd_mol_arw_qcu_eng_nor_pan_xho_amr_glc_wly_rus_tag_scr_tsn_krd_bam_jav_tha_tig_tml_ven_ewe_azi_por_ger_tur_moo_vie_sid_ses_bem_igb	-0.147850304649024	-0.348527002138775	0.72823219898457
77	amh_krd_igb_grk_anl_amr_sid_fre_azi_aze_bam_mao_ses_nor_pol_bsq_scr_chh_swa_mnd_mcd_cze_bem_bul_tsn_slo_fin_akn_swt_est_hin_wly_geo_ita_swe_por_afr_gam_owc_mol_hun_yor_mly_pan_bat_jpn_tml_kor_dut_svk_ven_alb_jav_lit_sod_sun_cnt_prs_cic_ger_hau_ukr_rom_ctl_urd_qcu_arw_guj_spa_dyu_heb_rus_mlt_glc_tag_ben_moo_eng_lda_ind_tha_aeg_knd_fbf_xho_tur_lat_bos_uzb_ewe_vie_tig_dgb_tsw_zul	0.302093908092827	0.711206650618959	0.478736215709499
78	anl_spa_tsw_krd_sod_gam_owc_arw_tur_aze_bam_sun_lda_bul_cze_bsq_hin_heb_ven_mnd_pol_ben_akn_swe_swa_ukr_est_igb_yor_hun_ger_amr_geo_svk_ita_bos_lat_amh_tig_por_fin_cic_ind_afr_tag_jpn_tml_kor_slo_guj_swt_ctl_jav_urd_chh_bat_cnt_scr_dgb_lit_hau_nor_dut_fre_eng_qcu_glc_rus_mcd_moo_wly_mol_aeg_rom_mao_grk_zul_alb_xho_mly_tha_sid_knd_dyu_tsn_azi_pan_prs_uzb_fbf_vie_mlt_ses_ewe_bem	-0.749752093310477	-1.80512485015433	0.0742911747239205
79	sid_guj_yor_afr_mlt_aeg_heb_pan_uzb_tur_bem_jav_moo_bos_arw_bsq_mcd_tig_akn_cnt_bul_slo_bam_dut_swt_krd_est_lda_xho_fin_lat_gam_geo_ctl_grk_eng_por_owc_sod_fre_hun_igb_mao_mol_sun_jpn_tml_kor_ita_ukr_zul_svk_mly_swe_amr_tag_mnd_cze_cic_glc_amh_nor_lit_ger_alb_qcu_ben_pol_prs_tsn_chh_rom_anl_spa_ind_scr_swa_hin_ven_bat_tha_wly_knd_dgb_dyu_azi_urd_rus_aze_fbf_vie_hau_ewe_ses_tsw	0.114202976249401	0.268597773318589	0.788834151733524
80	amh_afr_dyu_ita_anl_gam_heb_alb_azi_aze_swt_bat_xho_pan_bos_bsq_cze_wly_lda_cnt_eng_mcd_ses_arw_fbf_slo_hun_moo_dgb_est_scr_mlt_geo_guj_krd_prs_dut_owc_sod_spa_fin_igb_ind_ukr_jav_jpn_tml_kor_glc_lit_yor_fre_tag_hin_aeg_mao_mnd_grk_bam_ben_hau_ger_bul_lat_pol_qcu_mol_svk_ctl_cic_chh_por_tig_urd_sun_rus_zul_swe_bem_mly_tha_amr_knd_akn_ewe_tur_rom_nor_uzb_tsw_vie_sid_ven_swa_tsn	-0.0243202210762072	-0.0573220133056434	0.954411665668361
81	amr_scr_tsn_urd_heb_anl_amh_glc_azi_tur_tsw_ind_swa_arw_eng_bsq_fre_mlt_igb_mnd_svk_cze_moo_bul_ses_guj_fin_lda_ewe_est_lat_sid_geo_swe_alb_ctl_rus_aeg_wly_bos_hun_yor_jav_mol_sun_jpn_tml_kor_nor_ita_xho_krd_tag_hin_tig_mly_cnt_afr_zul_dut_gam_lit_mcd_ukr_pan_qcu_por_slo_ger_dyu_chh_rom_hau_ben_mao_prs_cic_pol_fbf_bat_tha_sod_knd_bam_ven_uzb_grk_spa_aze_akn_vie_owc_dgb_bem_swt	-0.0120163411392379	-0.0282913219221949	0.977490424144058
82	sod_swe_bem_ben_amh_sid_wly_cze_aze_tur_ven_tag_lda_ctl_pol_bsq_scr_mlt_swt_mnd_lit_urd_akn_mcd_ses_por_est_xho_ewe_hun_ger_owc_geo_svk_guj_lat_eng_amr_aeg_nor_fin_dgb_bat_spa_mao_jpn_knd_kor_bul_rom_moo_ukr_mly_hin_tig_ind_cnt_glc_fbf_prs_heb_mol_slo_alb_arw_qcu_grk_krd_ita_cic_gam_dut_anl_rus_sun_fre_bam_pan_zul_jav_tha_hau_tml_yor_tsw_uzb_bos_afr_azi_dyu_vie_chh_swa_igb_tsn	0.294624068054808	0.693565984495241	0.489683092798852
83	hau_bul_cic_slo_amr_sid_owc_mcd_azi_uzb_swt_ind_bam_alb_arw_bsq_ita_amh_dgb_mnd_svk_afr_akn_guj_tsn_cze_est_moo_yor_hun_spa_tig_geo_ger_krd_fre_urd_sod_aeg_eng_fin_ven_mly_dut_jav_jpn_tml_kor_por_rus_zul_scr_bat_swe_heb_mao_cnt_grk_tsw_rom_gam_pan_mol_prs_bos_qcu_ukr_ben_lit_ses_mlt_ctl_anl_hin_sun_nor_fbf_glc_xho_tag_tha_chh_knd_igb_bem_aze_lat_pol_tur_swa_vie_wly_ewe_lda_dyu	-0.351626940123981	-0.832895390530499	0.407037608023858
84	wly_svk_dgb_swe_aeg_gam_sod_glc_azi_aze_bam_sun_ven_slo_nor_bsq_grk_amr_dyu_mnd_mol_pan_xho_alb_tsn_afr_fin_moo_lda_hun_prs_tig_geo_hin_dut_ger_spa_amh_hau_rus_est_cic_ind_ita_jav_jpn_knd_kor_arw_fre_akn_bul_mly_cze_heb_bat_cnt_rom_igb_por_sid_eng_lat_guj_krd_qcu_ctl_scr_lit_yor_chh_urd_mlt_ben_tag_bos_swt_mcd_fbf_mao_tha_owc_tml_zul_ses_uzb_pol_ukr_tur_bem_vie_anl_tsw_ewe_swa	-0.435460920908828	-1.03575114632737	0.30300395379637
85	gam_ben_xho_ger_chh_mlt_sid_afr_azi_aze_tsw_tag_tsn_pan_scr_bsq_rus_sod_akn_mnd_bos_bul_swt_dut_yor_mcd_est_dyu_bem_hun_eng_anl_geo_alb_grk_ctl_lat_heb_owc_urd_fin_bam_jav_por_mao_jpn_knd_kor_spa_arw_ven_ukr_mly_svk_amh_bat_cnt_krd_swa_guj_wly_lit_pol_glc_prs_qcu_fre_slo_nor_igb_aeg_rom_tig_swe_sun_hin_ses_ita_lda_ind_tha_hau_tml_ewe_moo_tur_mol_cze_uzb_dgb_vie_amr_fbf_zul_cic	-0.328052361357052	-0.779346160522431	0.437754566239998
86	hau_guj_ewe_rom_amr_amh_tig_pan_uzb_tur_cic_bat_bam_rus_ger_bsq_mcd_anl_tsn_mnd_ctl_lat_swt_bul_zul_cze_est_lda_ven_hun_ita_mlt_geo_prs_ben_swe_eng_chh_sid_lit_fin_igb_mly_krd_sun_jpn_knd_kor_bos_grk_yor_por_tag_urd_gam_mao_cnt_hin_tsw_fre_sod_svk_dut_slo_scr_qcu_mol_glc_alb_dgb_owc_nor_heb_afr_jav_arw_dyu_pol_swa_ind_tha_wly_tml_xho_moo_aze_spa_ukr_azi_ses_vie_aeg_bem_fbf_akn	-0.175009993371326	-0.412836583050034	0.680676587846252
87	mlt_eng_xho_krd_amh_hau_owc_pan_azi_aze_dgb_jav_swt_hin_scr_bsq_slo_sid_dyu_mnd_swe_pol_igb_guj_swa_mcd_fin_zul_fbf_est_nor_gam_geo_svk_por_ben_afr_sod_anl_rom_hun_bem_mao_bos_bat_jpn_tml_kor_fre_lat_bam_mol_ind_prs_tig_tag_cnt_dut_ses_spa_wly_ita_bul_arw_urd_qcu_glc_ctl_grk_tsn_aeg_alb_heb_ger_mly_ukr_moo_lit_lda_sun_tha_chh_knd_ven_ewe_uzb_rus_cze_tur_tsw_vie_amr_yor_cic_akn	-0.101826486734999	-0.239847883776467	0.810976040578984
88	mlt_lat_bem_bos_hau_sod_anl_prs_azi_aze_akn_ind_tsw_slo_rus_bsq_hin_amr_zul_cnt_ukr_nor_fbf_svk_xho_urd_est_ven_bam_hun_cze_heb_geo_grk_por_rom_krd_aeg_owc_alb_fin_ewe_mly_ben_bat_jpn_tml_kor_ctl_pan_igb_scr_sun_eng_sid_mao_mnd_ita_moo_glc_wly_pol_guj_mol_mcd_qcu_bul_fre_afr_yor_gam_spa_tig_swe_jav_lit_swa_dut_tsn_tag_tha_amh_knd_dyu_swt_uzb_ger_arw_tur_lda_vie_chh_dgb_ses_cic	-0.739223621260841	-1.77230943994782	0.0796179771133009
89	chh_rom_bam_ita_hau_tig_aeg_ger_azi_tur_bem_bat_zul_afr_mol_bsq_mcd_amh_akn_mnd_prs_ukr_igb_lat_moo_hin_fin_fbf_dyu_est_alb_mlt_geo_bos_rus_svk_lit_gam_amr_ctl_hun_swa_jav_ben_sun_jpn_tml_kor_eng_arw_tsw_cze_tag_slo_wly_mly_cnt_krd_yor_pan_owc_scr_spa_pol_fre_qcu_bul_swe_glc_ewe_sod_grk_anl_por_mao_guj_lda_urd_ses_ind_tha_heb_knd_dgb_ven_aze_nor_dut_uzb_xho_vie_sid_swt_tsn_cic	0.264235374913652	0.622040081195662	0.535437561036303
90	chh_spa_tsn_ctl_aeg_sid_tig_cze_tur_uzb_ewe_jav_igb_prs_swe_bsq_arw_amh_swt_mnd_hin_eng_zul_ita_bem_bul_hun_ses_cic_fin_nor_owc_geo_bos_lit_ben_urd_sod_heb_afr_est_ven_bat_pan_mly_jpn_tml_kor_scr_lat_tsw_dut_ind_fre_gam_mao_cnt_mcd_dyu_krd_hau_svk_ukr_grk_slo_qcu_guj_alb_rom_akn_amr_ger_wly_glc_tag_rus_xho_por_dgb_sun_tha_mlt_knd_moo_yor_azi_mol_pol_aze_fbf_vie_anl_bam_swa_lda	-0.303474500455409	-0.718304569211868	0.47437023330049
91	tig_ukr_akn_ctl_amr_sod_owc_ben_aze_azi_lda_bat_igb_pan_cze_bsq_fre_chh_swa_cnt_bos_glc_tsw_krd_moo_mcd_est_bem_cic_hun_alb_sid_geo_spa_urd_ita_lit_amh_hau_dut_fin_ses_mao_afr_jav_jpn_knd_kor_slo_mol_dgb_arw_ind_svk_mlt_tag_mnd_rom_ewe_grk_heb_lat_prs_rus_bul_qcu_nor_eng_guj_ven_aeg_scr_wly_pol_sun_por_xho_hin_fbf_mly_tha_anl_tml_zul_swt_uzb_swe_ger_tur_tsn_vie_gam_dyu_bam_yor	-0.1472546681137	-0.347321025275216	0.729134934011479
92	tig_arw_akn_guj_hau_aeg_chh_mcd_tur_aze_bem_jav_tsw_nor_ben_bsq_glc_sod_ses_mnd_rom_spa_tsn_lat_swt_por_hun_ewe_xho_est_afr_heb_geo_bul_fre_cze_ukr_amh_amr_eng_fin_ven_ind_krd_bat_jpn_tml_kor_ita_rus_zul_scr_mao_hin_gam_sun_cnt_slo_fbf_mol_sid_dut_ger_svk_prs_qcu_pan_pol_ctl_igb_wly_swe_owc_bos_tag_alb_bam_urd_yor_mly_tha_mlt_knd_lda_dyu_azi_lit_grk_uzb_dgb_vie_anl_swa_cic_moo	-0.701515053070058	-1.68146361956306	0.0960282737854111
93	sod_mol_dyu_lat_wly_amr_mlt_rus_aze_uzb_yor_jav_moo_ctl_ger_bsq_prs_chh_swa_cnt_bul_slo_ses_pan_lda_hin_hun_bam_tsn_est_glc_owc_geo_lit_mcd_scr_pol_aeg_amh_ben_fin_zul_tag_svk_mao_jpn_tml_kor_grk_fre_xho_swe_bat_cze_heb_mly_mnd_dut_ven_eng_hau_rom_guj_krd_ita_qcu_por_urd_spa_ewe_sid_nor_gam_ukr_sun_afr_dgb_arw_swt_ind_tha_anl_knd_cic_akn_tur_alb_bos_azi_bem_vie_tig_tsw_igb_fbf	-0.36233180358781	-0.858324579902777	0.392920030364987
94	owc_ben_ewe_cze_mlt_heb_sod_slo_azi_uzb_swa_jav_ven_guj_pol_bsq_ger_anl_bem_cnt_prs_bos_yor_spa_dyu_lit_est_dgb_akn_fin_ukr_sid_geo_swe_eng_mol_fre_wly_tig_pan_hun_tsn_sun_afr_bat_jpn_tml_kor_hin_arw_ses_ita_mly_krd_aeg_tag_mnd_nor_tsw_urd_gam_dut_scr_grk_glc_qcu_mcd_rus_rom_cic_hau_alb_chh_por_mao_ctl_igb_svk_swt_ind_tha_amh_knd_bam_lda_tur_lat_bul_aze_xho_vie_amr_fbf_moo_zul	-0.118905856501587	-0.280288238645085	0.779878903223083
95	gam_guj_ewe_ctl_hau_amr_mlt_arw_azi_aze_lda_bat_akn_dut_swe_bsq_nor_wly_zul_mnd_mol_ben_ses_pan_ven_cze_hun_xho_swa_fin_rus_aeg_geo_fre_prs_ukr_por_anl_heb_scr_est_fbf_tag_mcd_ind_jpn_knd_kor_bos_ger_tsw_spa_mao_slo_owc_jav_cnt_svk_bam_ita_sid_alb_bul_glc_lit_qcu_urd_rom_grk_tsn_amh_lat_chh_hin_sun_pol_igb_eng_cic_mly_tha_sod_tml_dgb_swt_tur_krd_afr_uzb_yor_vie_tig_bem_moo_dyu	-1.07066043606072	-2.62179358576519	0.0102191483021925
96	amh_svk_tsn_pan_hau_heb_anl_scr_azi_aze_yor_bat_ven_ita_spa_bsq_rus_sid_bem_mnd_cze_hin_tsw_alb_ses_por_est_igb_lda_fin_eng_wly_geo_grk_lit_glc_pol_chh_amr_ukr_hun_dgb_mly_bos_tag_jpn_tml_kor_fre_swe_xho_rom_sun_dut_owc_ind_cnt_bul_swa_ger_tig_krd_afr_slo_arw_qcu_ben_mol_lat_dyu_mlt_mcd_gam_urd_mao_prs_cic_guj_fbf_jav_tha_sod_knd_moo_swt_uzb_nor_ctl_tur_bam_vie_aeg_zul_akn_ewe	-0.793810529886684	-1.91410258763004	0.058681729044956
97	amr_svk_yor_mcd_heb_wly_amh_pol_aze_azi_moo_sun_dyu_pan_ukr_bsq_prs_chh_bem_mnd_nor_ben_tsn_fre_xho_spa_hun_swa_cic_fin_glc_aeg_geo_rus_por_arw_rom_owc_sod_eng_est_ven_ind_hin_tag_jpn_knd_kor_slo_afr_fbf_swe_jav_dut_tig_mao_cnt_ita_ewe_ctl_gam_mol_bos_lit_urd_qcu_scr_guj_cze_akn_hau_alb_anl_ger_bat_lat_dgb_krd_igb_mly_tha_mlt_tml_zul_tsw_tur_bul_grk_uzb_bam_vie_sid_lda_ses_swt	-0.0794378720281983	-0.187347291606377	0.851796475730364
98	amh_arw_swa_bul_sod_mlt_heb_dut_aze_tur_yor_mao_dgb_spa_prs_bsq_scr_amr_xho_cnt_pan_swe_tsw_ctl_swt_svk_est_akn_fbf_hun_ben_hau_geo_ukr_slo_lat_grk_anl_aeg_por_fin_ven_tag_ger_mly_jpn_knd_kor_glc_alb_ses_lit_jav_krd_gam_ind_mnd_urd_moo_bos_sid_nor_cze_pol_eng_qcu_mcd_ita_afr_lda_tig_rus_chh_rom_bat_guj_ewe_hin_zul_sun_tha_wly_tml_tsn_cic_uzb_mol_fre_azi_bem_vie_owc_bam_dyu_igb	-1.03166077961709	-2.51502556438957	0.0136188145808479
99	owc_mol_ses_cze_gam_heb_amh_bul_tur_uzb_swa_bat_yor_rus_ukr_bsq_ben_aeg_zul_cnt_scr_lit_tsw_guj_tsn_dut_est_igb_ewe_hun_spa_mlt_geo_pol_ita_eng_prs_tig_amr_ger_fin_bem_tag_svk_mly_jpn_tml_kor_ctl_bos_akn_alb_sun_hin_anl_jav_mnd_por_xho_krd_wly_arw_pan_lat_grk_qcu_urd_swe_afr_dyu_chh_fre_sod_rom_ind_slo_bam_nor_ven_mao_tha_hau_knd_fbf_cic_aze_mcd_glc_azi_moo_vie_sid_dgb_swt_lda	-0.556041781284985	-1.32353259582922	0.188902761459652
100	amr_dut_bem_swe_anl_tig_amh_urd_aze_azi_bam_sun_akn_scr_afr_bsq_guj_aeg_ses_mnd_grk_alb_zul_bul_moo_glc_fin_ewe_xho_est_ctl_hau_geo_rom_spa_ukr_pan_sid_sod_ita_hun_yor_bat_ben_jav_jpn_knd_kor_rus_lat_igb_bos_mao_prs_chh_tag_cnt_hin_ven_cze_heb_arw_fre_slo_mcd_qcu_lit_eng_pol_lda_wly_krd_owc_por_ind_svk_swa_mol_fbf_mly_tha_gam_tml_cic_dgb_uzb_nor_ger_tur_swt_vie_mlt_tsw_tsn_dyu	-0.30425703424764	-0.719245450699562	0.47379316312988
101	aeg_lat_ven_urd_sid_gam_amh_afr_azi_uzb_bem_bat_ewe_alb_pol_bsq_por_hau_igb_mnd_ctl_nor_lda_dut_fbf_bos_hun_tsw_cic_est_ben_heb_geo_swe_spa_mol_bul_chh_owc_svk_fin_dgb_mao_prs_tag_jpn_tml_kor_ita_ger_swa_hin_ind_krd_wly_jav_cnt_ukr_moo_slo_anl_guj_arw_glc_fre_qcu_rus_eng_cze_tsn_tig_pan_sod_grk_sun_mcd_akn_lit_ses_mly_tha_amr_knd_swt_xho_tur_rom_scr_aze_zul_vie_mlt_yor_dyu_bam	-0.773026144862102	-1.85853130543475	0.066256523221965
102	sod_lit_ewe_ger_wly_chh_tig_guj_uzb_aze_ven_sun_dgb_ben_rom_bsq_fre_heb_swt_mnd_hin_por_bem_rus_moo_swe_est_cic_bam_hun_spa_owc_geo_ukr_mol_alb_bul_gam_amr_lat_fin_swa_mly_ita_mao_jpn_tml_kor_cze_krd_dyu_prs_tag_bos_sid_jav_cnt_scr_lda_ctl_anl_eng_slo_pol_mcd_qcu_svk_urd_grk_akn_amh_pan_hau_afr_bat_glc_tsw_dut_yor_ind_tha_aeg_knd_fbf_tsn_tur_arw_nor_azi_ses_vie_mlt_igb_zul_xho	0.155673771836016	0.366437401151937	0.714871054677221
103	wly_arw_cic_swe_sod_tig_owc_hin_uzb_tur_tsn_sun_xho_nor_ctl_bsq_spa_hau_ses_mnd_lat_ger_yor_rus_zul_afr_fin_bam_swa_est_fre_chh_geo_krd_prs_ben_guj_anl_heb_ukr_hun_dyu_mly_rom_jav_jpn_knd_kor_scr_por_bem_dut_tag_bul_gam_bat_cnt_mcd_swt_cze_amh_lit_urd_mol_bos_qcu_eng_glc_slo_tsw_mlt_pol_sid_ita_ind_grk_ewe_pan_akn_mao_tha_amr_tml_igb_fbf_azi_alb_svk_aze_lda_vie_aeg_ven_moo_dgb	-0.225108121676393	-0.532075666141359	0.595942427854557
104	sod_ctl_swa_pol_amh_heb_tig_slo_uzb_tur_swt_tag_yor_por_glc_bsq_ita_owc_ven_mnd_bul_hin_tsw_cze_zul_ben_hun_fbf_akn_fin_arw_gam_geo_grk_mol_eng_lat_hau_chh_krd_est_ewe_ind_swe_jav_jpn_knd_kor_alb_rus_igb_fre_bat_rom_amr_mao_cnt_spa_dyu_prs_anl_lit_dut_ukr_scr_qcu_guj_afr_urd_xho_wly_ger_sid_pan_mly_nor_moo_svk_lda_sun_tha_aeg_tml_tsn_bam_aze_bos_mcd_azi_ses_vie_mlt_bem_cic_dgb	0.146460616380525	0.344674563227716	0.73111728197833
105	hau_mcd_tsn_arw_tig_sid_owc_dut_tur_aze_dgb_bat_moo_pol_afr_bsq_rom_heb_igb_mnd_lit_hin_lda_ctl_ven_prs_fin_bem_fbf_hun_rus_amr_geo_urd_ger_spa_lat_sod_amh_bul_est_ses_ind_cze_tag_jpn_knd_kor_guj_svk_xho_krd_sun_bos_anl_jav_cnt_nor_ewe_swe_wly_fre_scr_pan_alb_qcu_eng_ita_mol_zul_gam_glc_aeg_slo_mao_ukr_tsw_por_bam_mly_tha_chh_tml_swt_dyu_azi_grk_ben_uzb_akn_vie_mlt_swa_yor_cic	-0.360718969325639	-0.854694872988674	0.394916495816865
106	hau_cze_akn_glc_amh_owc_chh_urd_azi_tur_fbf_mao_lda_ukr_rus_bsq_spa_gam_ses_cnt_scr_nor_tsw_pol_bam_fre_est_tsn_ven_hun_prs_sod_geo_pan_mol_slo_ger_anl_aeg_ctl_fin_dyu_tag_krd_ind_jpn_tml_kor_lat_guj_moo_ita_jav_bos_amr_bat_mnd_alb_yor_ben_mlt_por_eng_lit_rom_qcu_grk_bul_mcd_xho_tig_svk_wly_hin_sun_afr_ewe_swe_cic_mly_tha_heb_knd_swa_bem_aze_dut_arw_uzb_dgb_vie_sid_swt_zul_igb	-0.542614550984148	-1.29290942800964	0.199245095282856
107	amr_lit_cic_por_aeg_amh_gam_slo_azi_aze_zul_tag_igb_prs_ger_bsq_ita_sod_ses_mnd_mol_bos_swa_hin_dyu_dut_hun_bem_ewe_fin_scr_heb_geo_fre_pan_pol_urd_tig_hau_ben_est_swt_bat_afr_ind_jpn_knd_kor_arw_guj_xho_mcd_sun_grk_owc_mly_cnt_bul_dgb_swe_chh_alb_svk_cze_krd_qcu_ukr_rom_lat_yor_wly_eng_mlt_rus_jav_spa_bam_nor_ven_mao_tha_anl_tml_fbf_moo_uzb_ctl_glc_tur_tsn_vie_sid_akn_tsw_lda	-0.48358110985919	-1.15062634858364	0.252835930395213
108	sod_alb_bam_glc_tig_owc_mlt_krd_azi_aze_ewe_tag_lda_hin_eng_bsq_prs_heb_swt_mnd_pol_slo_akn_rus_bem_lat_est_cic_zul_hun_spa_hau_geo_swe_bos_guj_nor_amh_amr_lit_fin_ses_mly_fre_mao_jpn_knd_kor_grk_ger_moo_afr_sun_mcd_chh_jav_cnt_arw_tsw_bul_wly_pan_rom_ita_por_qcu_ctl_svk_ben_xho_aeg_cze_anl_scr_ind_mol_dyu_urd_ven_bat_tha_sid_tml_dgb_fbf_uzb_ukr_dut_tur_swa_vie_gam_yor_tsn_igb	0.0989739730440289	0.232897508244218	0.816352802760341
109	sid_bos_swt_krd_owc_sod_mlt_lit_aze_uzb_ses_sun_swa_prs_alb_bsq_grk_wly_bem_cnt_mcd_afr_yor_bul_ven_spa_hun_dyu_tsn_est_ctl_gam_geo_nor_arw_fre_mol_anl_amr_por_fin_dgb_mao_swe_ind_jpn_knd_kor_lat_rus_xho_rom_tag_cze_aeg_mly_mnd_slo_cic_ben_hau_guj_ita_pan_ger_qcu_scr_svk_eng_moo_amh_ukr_chh_pol_bat_dut_lda_hin_ewe_jav_tha_tig_tml_akn_tsw_tur_glc_urd_azi_igb_vie_heb_fbf_zul_bam	-0.0678519680146172	-0.159869105758021	0.873330898161831
110	hau_pan_swa_fre_chh_wly_tig_dut_uzb_aze_swt_ind_bam_bos_alb_bsq_eng_anl_cic_cnt_svk_swe_bem_ukr_yor_por_hun_tsn_akn_est_scr_gam_geo_ctl_ger_spa_cze_heb_owc_ben_fin_dyu_bat_nor_mao_jpn_tml_kor_lit_slo_fbf_hin_tag_rus_amh_mly_mnd_mol_ven_krd_sid_glc_mcd_arw_prs_qcu_afr_rom_lat_lda_aeg_ita_mlt_pol_jav_guj_ewe_grk_moo_sun_tha_amr_knd_zul_tsw_azi_bul_urd_tur_xho_vie_sod_igb_ses_dgb	0.0149343014750502	0.0351607323457317	0.972026932141363
111	amr_eng_xho_ita_tig_chh_mlt_mol_uzb_aze_lda_ind_bem_ben_mcd_bsq_slo_owc_dyu_cnt_swe_rom_igb_lat_swt_svk_hun_moo_dgb_est_grk_aeg_geo_arw_bos_nor_spa_heb_amh_dut_fin_ewe_tag_alb_jav_jpn_tml_kor_krd_afr_tsw_pol_sun_bul_anl_mly_mnd_pan_zul_fre_hau_hin_urd_por_rus_qcu_cze_prs_glc_bam_gam_ger_sid_lit_mao_guj_cic_ctl_fbf_bat_tha_wly_knd_akn_swa_tur_scr_ukr_azi_ven_vie_sod_ses_yor_tsn	-0.413833789385792	-0.982569338388494	0.328368736693783
112	owc_ctl_bam_fre_gam_aeg_mlt_nor_aze_uzb_ven_bat_dgb_ukr_guj_bsq_alb_sid_yor_mnd_cze_eng_tsw_glc_swt_svk_est_moo_bem_hun_mol_amh_geo_arw_rom_por_mcd_tig_wly_krd_fin_zul_sun_pan_tag_jpn_knd_kor_dut_pol_ewe_ger_mly_spa_anl_mao_cnt_prs_ses_grk_amr_rus_ita_lit_swe_qcu_bul_bos_ben_swa_sod_hin_heb_urd_ind_slo_igb_lat_fbf_jav_tha_chh_tml_xho_dyu_tur_afr_scr_azi_cic_vie_hau_lda_akn_tsn	0.557811416870287	1.32183978661143	0.189463762889444
113	anl_bos_bem_scr_tig_amr_heb_bul_uzb_tur_ses_mao_swt_krd_mcd_bsq_guj_hau_igb_cnt_swe_slo_swa_ger_dgb_svk_fin_cic_zul_hun_ita_sod_geo_ukr_pan_grk_mol_gam_aeg_cze_est_tsw_bat_hin_sun_jpn_tml_kor_dut_glc_xho_lat_jav_fre_amh_mly_mnd_ctl_ewe_nor_wly_por_ben_prs_urd_qcu_spa_alb_pol_akn_mlt_rom_owc_arw_tag_afr_ven_lit_lda_ind_tha_sid_knd_moo_bam_aze_rus_eng_azi_dyu_vie_chh_yor_tsn_fbf	-0.599171691051278	-1.4293408644248	0.15625684760365
114	tig_ukr_igb_pol_amr_aeg_anl_bos_azi_uzb_fbf_mao_ewe_por_ita_bsq_slo_wly_bem_mnd_hin_krd_swt_ger_xho_rus_est_dgb_tsw_fin_urd_mlt_geo_rom_lat_cze_guj_amh_heb_pan_hun_cic_sun_mol_mly_jpn_tml_kor_bul_eng_tsn_ben_tag_scr_hau_bat_cnt_ctl_swa_arw_sid_svk_alb_swe_dut_qcu_mcd_prs_fre_lda_owc_nor_chh_spa_ind_glc_zul_lit_yor_jav_tha_gam_knd_moo_bam_tur_afr_grk_aze_ven_vie_sod_dyu_akn_ses	-0.331823716462734	-0.785853809911546	0.433950811170293
115	hau_guj_lda_pol_mlt_amr_aeg_rus_tur_uzb_ewe_mao_cic_lat_fre_bsq_mcd_sod_igb_cnt_svk_urd_bam_ger_tsn_nor_hun_ses_dgb_fin_swe_wly_geo_afr_ctl_grk_prs_owc_gam_dut_est_dyu_mly_por_sun_jpn_tml_kor_cze_rom_xho_scr_tag_alb_heb_ind_mnd_spa_tsw_bos_chh_glc_krd_pan_mol_qcu_lit_slo_eng_moo_tig_bul_anl_ita_jav_ukr_fbf_arw_swt_bat_tha_sid_knd_zul_yor_azi_hin_ben_aze_swa_vie_amh_ven_bem_akn	-0.0977040409873521	-0.230194170617637	0.818446476365249
116	amh_mol_tsn_pan_amr_chh_sod_hin_tur_azi_swa_ind_fbf_krd_ben_bsq_urd_heb_lda_cnt_cze_pol_ses_swe_dgb_slo_hun_dyu_akn_est_arw_anl_geo_rus_glc_por_grk_mlt_owc_afr_fin_zul_mao_lit_mly_jpn_knd_kor_spa_prs_ven_alb_bat_ukr_sid_jav_mnd_ctl_igb_rom_aeg_bos_svk_bul_dut_qcu_ger_eng_scr_xho_wly_ita_hau_mcd_sun_nor_swt_lat_moo_tag_tha_gam_tml_tsw_bem_aze_guj_fre_uzb_cic_vie_tig_bam_ewe_yor	-0.105239478906855	-0.248258916997387	0.804481444666306
117	amr_mol_ven_ben_mlt_tig_amh_grk_azi_aze_ses_jav_igb_pol_rom_bsq_svk_wly_bem_mnd_bos_ctl_fbf_cze_yor_nor_hun_moo_dgb_est_pan_hau_geo_mcd_ita_arw_ukr_heb_sid_rus_fin_lda_sun_ger_mao_jpn_tml_kor_por_krd_tsw_bul_ind_prs_sod_bat_cnt_urd_swt_afr_aeg_alb_eng_hin_dut_qcu_lit_slo_glc_tsn_anl_swe_owc_fre_mly_lat_xho_scr_cic_tag_tha_chh_knd_swa_akn_uzb_spa_guj_tur_bam_vie_gam_dyu_zul_ewe	0.45813441737636	1.0826319918299	0.28177087269656
118	gam_mcd_tsw_swe_hau_heb_sod_ger_aze_azi_cic_jav_tsn_lit_ctl_bsq_ukr_tig_xho_cnt_bos_arw_yor_ben_ven_cze_fin_fbf_zul_hun_grk_owc_geo_guj_scr_glc_rom_chh_wly_nor_est_igb_tag_ita_ind_jpn_tml_kor_por_pan_lda_afr_mly_lat_anl_mao_mnd_fre_akn_eng_mlt_spa_urd_krd_hin_qcu_rus_mol_bul_dyu_sid_pol_amh_svk_sun_prs_ewe_alb_bem_bat_tha_amr_knd_swa_ses_uzb_slo_dut_tur_swt_vie_aeg_moo_bam_dgb	-0.394614300041329	-0.936336869633921	0.351524892974638
119	sod_cze_dyu_spa_heb_gam_anl_ita_azi_uzb_ewe_tag_lda_afr_rus_bsq_urd_mlt_yor_mnd_bul_por_dgb_hin_fbf_dut_hun_ses_ven_fin_lit_tig_geo_eng_pol_mcd_prs_amh_sid_ger_est_cic_bat_alb_sun_jpn_tml_kor_ukr_glc_tsn_scr_mao_fre_wly_mly_cnt_mol_swa_guj_owc_arw_krd_ben_lat_qcu_swe_svk_nor_bem_aeg_ctl_amr_rom_ind_pan_zul_slo_moo_jav_tha_chh_knd_akn_bam_aze_bos_grk_tur_swt_vie_hau_igb_tsw_xho	-0.00703844967451374	-0.0165704902563487	0.986814764374316
120	amh_spa_dyu_arw_gam_mlt_wly_krd_aze_tur_tsn_mly_bam_cze_grk_bsq_guj_amr_dgb_mnd_ita_bos_ses_alb_swa_por_fin_moo_swt_hun_rom_heb_geo_ukr_hin_nor_swe_anl_hau_lit_est_ewe_sun_pol_tag_jpn_tml_kor_rus_dut_cic_slo_ind_prs_chh_bat_cnt_ctl_fbf_mcd_tig_fre_pan_lat_scr_qcu_mol_bul_ger_igb_owc_glc_sod_svk_jav_ben_zul_eng_yor_mao_tha_sid_knd_xho_ven_azi_urd_afr_uzb_akn_vie_aeg_lda_tsw_bem	-0.803519999003786	-1.93876939589337	0.0555613025056003
121	hau_krd_dyu_guj_sid_gam_aeg_ger_tur_uzb_swt_jav_swa_fre_afr_bsq_pan_anl_ewe_cnt_urd_ben_yor_nor_ven_svk_est_zul_cic_fin_spa_mlt_geo_alb_prs_ctl_lat_chh_owc_grk_hun_akn_mao_dut_ind_jpn_knd_kor_pol_swe_moo_hin_tag_bos_amr_sun_mnd_slo_ses_scr_amh_glc_cze_mcd_ukr_qcu_lit_bul_mol_tsn_tig_eng_wly_por_mly_ita_lda_rom_tsw_bat_tha_heb_tml_dgb_igb_azi_arw_rus_aze_bem_vie_sod_bam_xho_fbf	-0.391916783464415	-0.928865565364595	0.355363401612767
122	owc_pol_ven_mcd_sid_aeg_chh_grk_azi_uzb_zul_ind_bam_ben_rom_bsq_hin_tig_yor_mnd_lit_ukr_tsn_alb_bem_ita_est_igb_moo_fin_cze_mlt_geo_scr_krd_svk_bos_wly_heb_urd_hun_xho_mao_pan_mly_jpn_knd_kor_prs_rus_swt_mol_tag_glc_anl_sun_cnt_lat_dgb_arw_hau_ctl_slo_bul_afr_qcu_spa_swe_nor_swa_sod_ger_amh_guj_jav_por_lda_eng_dyu_bat_tha_amr_tml_ewe_fbf_aze_fre_dut_tur_tsw_vie_gam_cic_akn_ses	-0.169788034505906	-0.400927256202183	0.689393327775381
123	sod_dut_dgb_bos_anl_amr_amh_scr_aze_uzb_lda_bat_moo_ger_lit_bsq_ita_sid_xho_cnt_rus_spa_swt_por_zul_afr_est_bem_akn_hun_eng_aeg_geo_grk_hin_ukr_glc_heb_wly_lat_fin_tsw_tag_ben_mly_jpn_tml_kor_slo_alb_igb_guj_sun_bul_mlt_jav_mnd_svk_ses_arw_gam_rom_mcd_cze_nor_qcu_ctl_fre_pol_cic_owc_krd_chh_prs_mao_swe_swa_pan_ewe_ind_tha_tig_knd_bam_ven_tur_mol_urd_azi_dyu_vie_hau_tsn_yor_fbf	-0.20972447727735	-0.495379873102816	0.621500503372805
124	amh_por_bem_guj_gam_anl_wly_glc_aze_azi_ewe_jav_fbf_bos_scr_bsq_lat_sid_xho_mnd_ita_slo_swa_bul_ses_dut_fin_dgb_cic_est_rus_hau_geo_ukr_prs_krd_swe_amr_sod_ben_hun_zul_sun_alb_bat_jpn_tml_kor_afr_lit_moo_pol_tag_ger_tig_mly_cnt_nor_swt_hin_aeg_grk_mol_svk_rom_qcu_spa_arw_pan_yor_heb_fre_owc_cze_mao_urd_igb_mcd_bam_ind_tha_chh_knd_tsw_dyu_uzb_ctl_eng_tur_akn_vie_mlt_lda_ven_tsn	0.292543008324367	0.690971623994033	0.491304489171528
125	amh_afr_fbf_ctl_wly_tig_chh_nor_uzb_azi_dgb_mly_xho_arw_glc_bsq_fre_sod_dyu_cnt_bos_krd_tsw_pan_akn_swe_est_bem_tsn_fin_por_heb_geo_mcd_alb_ita_guj_anl_gam_pol_hun_yor_tag_urd_ind_jpn_tml_kor_eng_cze_ven_grk_sun_slo_amr_mao_mnd_ukr_zul_dut_aeg_spa_mol_ger_prs_qcu_rus_ben_bul_ses_owc_svk_sid_lat_jav_lit_moo_hin_bam_bat_tha_mlt_knd_swa_lda_aze_scr_rom_tur_swt_vie_hau_igb_cic_ewe	0.157179526055564	0.370384615758935	0.711938168191806
126	aeg_ita_tsn_dut_wly_amh_sid_cze_tur_azi_fbf_bat_igb_alb_swe_bsq_fre_chh_xho_mnd_eng_rom_akn_arw_lda_krd_hun_yor_dyu_fin_urd_hau_geo_afr_mcd_nor_guj_amr_heb_slo_est_ses_ind_rus_sun_jpn_knd_kor_ctl_lit_swt_ukr_jav_glc_mlt_mly_cnt_bos_cic_mol_tig_por_hin_prs_scr_qcu_svk_pol_spa_bem_sod_ben_owc_ger_tag_grk_bam_pan_ewe_mao_tha_anl_tml_ven_zul_aze_lat_bul_uzb_swa_vie_gam_dgb_moo_tsw	-0.57598166791177	-1.37266956627304	0.173156298074347
127	owc_spa_ses_bul_chh_anl_heb_ukr_aze_azi_lda_bat_bem_pol_eng_bsq_guj_tig_moo_mnd_mol_arw_tsn_hin_bam_mcd_hun_ewe_cic_est_urd_amr_geo_ita_afr_dut_pan_sod_gam_lat_fin_fbf_jav_alb_mao_jpn_knd_kor_ger_swe_tsw_cze_sun_ben_wly_tag_cnt_nor_yor_prs_amh_slo_bos_ctl_rom_qcu_krd_glc_lit_xho_aeg_grk_sid_scr_mly_fre_ven_svk_igb_ind_tha_hau_tml_dyu_swt_uzb_rus_por_tur_swa_vie_mlt_zul_akn_dgb	-0.95229122190057	-2.31455321192998	0.0228385388259671
128	hau_pan_lda_krd_tig_aeg_heb_mcd_uzb_azi_tsw_mly_tsn_rom_svk_bsq_ben_gam_ewe_cnt_ctl_glc_bem_alb_dyu_hin_hun_ven_igb_est_urd_amr_geo_bos_grk_ita_lat_sod_mlt_prs_fin_swt_jav_pol_tag_jpn_tml_kor_mol_nor_ses_arw_sun_bul_wly_bat_mnd_swe_swa_guj_chh_dut_afr_lit_cze_qcu_eng_spa_ukr_moo_amh_slo_sid_scr_mao_por_dgb_fre_fbf_ind_tha_anl_knd_yor_cic_aze_ger_rus_tur_akn_vie_owc_xho_zul_bam	-1.09253096845243	-2.68034354629823	0.00870005471386743
129	aeg_ben_ewe_scr_amh_heb_tig_mcd_aze_uzb_xho_sun_swt_rom_swe_bsq_mol_wly_yor_cnt_bul_dut_akn_ukr_fbf_ctl_est_cic_lda_hun_bos_hau_geo_spa_pol_fre_hin_amr_chh_arw_fin_ven_mly_lat_jav_jpn_tml_kor_afr_guj_dgb_ita_tag_rus_gam_mao_mnd_slo_zul_grk_mlt_cze_glc_lit_prs_qcu_alb_urd_pan_dyu_owc_por_sid_nor_ind_ger_tsw_svk_igb_bat_tha_sod_knd_bam_bem_azi_krd_eng_tur_tsn_vie_anl_moo_ses_swa	-0.285692693531568	-0.676311259338243	0.500521579430378
130	gam_bos_tsw_pol_hau_amr_sod_bul_tur_uzb_cic_mao_akn_lit_rus_bsq_nor_tig_fbf_cnt_afr_eng_yor_pan_swa_ita_est_moo_xho_fin_ger_owc_geo_spa_urd_ctl_hin_amh_mlt_slo_hun_igb_mly_swe_ind_jpn_knd_kor_rom_krd_swt_dut_sun_prs_anl_tag_mnd_glc_bem_por_chh_cze_svk_alb_mol_qcu_lat_scr_fre_dyu_sid_mcd_aeg_ben_jav_arw_lda_ukr_dgb_bat_tha_wly_tml_ven_tsn_aze_guj_grk_azi_bam_vie_heb_ses_zul_ewe	0.609983229838004	1.44041968236954	0.153106850678761
131	heb_ukr_moo_ctl_hau_tig_chh_lit_aze_uzb_ewe_mao_zul_fre_slo_bsq_alb_aeg_igb_mnd_rus_guj_akn_lat_tsn_prs_est_fbf_lda_hun_cze_wly_geo_dut_arw_grk_ben_amr_owc_svk_fin_bem_jav_por_ind_jpn_tml_kor_urd_bos_xho_eng_bat_bul_sid_tag_cnt_krd_ses_scr_amh_glc_nor_mol_afr_qcu_mcd_spa_swe_swt_gam_pol_mlt_hin_sun_rom_tsw_ita_bam_mly_tha_sod_knd_dyu_swa_tur_pan_ger_azi_ven_vie_anl_dgb_cic_yor	-0.786948396056436	-1.89440829916784	0.0612781273592344
132	amr_pol_fbf_nor_hau_aeg_mlt_guj_tur_azi_ewe_bat_bam_mol_afr_bsq_rus_anl_ses_mnd_ctl_glc_bem_alb_lda_ben_hun_akn_xho_fin_arw_heb_geo_lit_hin_fre_por_wly_amh_swe_est_swt_ind_lat_sun_jpn_tml_kor_rom_ukr_ven_spa_tag_dut_sod_jav_cnt_prs_tsw_eng_gam_bos_bul_scr_ita_qcu_svk_ger_cze_moo_sid_mcd_chh_urd_mao_pan_zul_grk_dgb_mly_tha_owc_knd_cic_yor_aze_slo_krd_uzb_tsn_vie_tig_dyu_swa_igb	-1.28265552655958	-3.18965620269575	0.00194194773450674
133	amh_pan_swa_ben_chh_heb_owc_krd_uzb_aze_dgb_tag_xho_arw_pol_bsq_dut_mlt_lda_cnt_cze_eng_ses_lat_moo_por_est_dyu_swt_fin_scr_anl_geo_afr_ger_guj_spa_gam_tig_rus_hun_igb_jav_mcd_bat_jpn_knd_kor_fre_bos_bam_slo_mly_svk_sid_ind_mnd_alb_akn_hin_sod_glc_rom_nor_mol_qcu_lit_ukr_urd_yor_amr_ctl_hau_swe_mao_prs_zul_grk_tsw_sun_tha_aeg_tml_cic_ewe_azi_ita_bul_tur_bem_vie_wly_ven_tsn_fbf	-0.243295921406735	-0.574904838883601	0.566743881173043
134	tig_fre_ven_arw_gam_sod_amr_pol_azi_uzb_zul_ind_fbf_scr_afr_bsq_svk_anl_ses_mnd_ukr_mol_lda_pan_bam_lit_est_swa_xho_hun_dut_sid_geo_bul_eng_rom_ita_aeg_owc_nor_fin_cic_mly_krd_tag_jpn_knd_kor_slo_mcd_igb_spa_mao_rus_wly_bat_cnt_swe_yor_alb_heb_grk_lat_guj_ben_qcu_glc_ctl_ger_moo_chh_por_amh_prs_sun_urd_ewe_bos_bem_jav_tha_hau_tml_dgb_tsw_tur_hin_cze_aze_swt_vie_mlt_akn_dyu_tsn	-0.798412845692388	-1.92181113989346	0.0576910591234635
135	wly_prs_fbf_glc_anl_heb_gam_pol_azi_tur_swt_mly_bem_ben_bul_bsq_pan_mlt_yor_mnd_rom_cze_ewe_mcd_akn_mol_hun_cic_tsw_est_lat_sod_geo_rus_grk_guj_eng_amh_owc_afr_fin_dyu_sun_spa_bat_jpn_tml_kor_ukr_bos_ses_ctl_ind_nor_sid_mao_cnt_dut_moo_swe_chh_arw_svk_por_urd_qcu_fre_slo_alb_igb_tig_hin_amr_ita_jav_ger_swa_scr_lda_tag_tha_hau_knd_xho_tsn_aze_krd_lit_uzb_ven_vie_aeg_dgb_bam_zul	-0.387006295182022	-0.917853660599861	0.361069751629501
136	sid_alb_bem_ger_aeg_chh_tig_rom_azi_uzb_dyu_jav_yor_bos_hin_bsq_scr_amh_xho_mnd_spa_guj_tsw_glc_ven_fre_hun_fbf_lda_fin_swe_mlt_geo_lit_mcd_krd_arw_wly_sod_slo_est_akn_bat_pan_sun_jpn_tml_kor_urd_cze_bam_ita_ind_pol_heb_tag_cnt_svk_igb_ctl_amr_ukr_afr_mol_bul_qcu_grk_eng_lat_swa_owc_dut_gam_prs_mly_nor_zul_rus_ewe_mao_tha_hau_knd_cic_moo_tur_ben_por_aze_swt_vie_anl_tsn_dgb_ses	-0.0697718351544783	-0.164578649037998	0.869632822270663
137	aeg_cze_ses_alb_mlt_amr_tig_svk_uzb_tur_ewe_bat_dgb_slo_ukr_bsq_glc_wly_xho_mnd_ita_bos_tsn_fre_akn_urd_hun_lda_zul_est_lit_sid_geo_por_ger_nor_rus_sod_anl_dut_fin_bem_mly_mcd_sun_jpn_tml_kor_arw_hin_moo_pan_ind_eng_gam_tag_cnt_spa_igb_prs_hau_rom_bul_ctl_lat_qcu_scr_ben_afr_yor_heb_mol_chh_swe_jav_guj_tsw_pol_ven_mao_tha_amh_knd_swa_swt_azi_krd_grk_aze_bam_vie_owc_fbf_cic_dyu	-0.819936419205881	-1.97429748147255	0.0513145697647362
138	sid_guj_dgb_krd_amr_heb_tig_ukr_aze_tur_bam_jav_fbf_urd_pol_bsq_rus_amh_ses_mnd_arw_slo_bem_alb_moo_bos_hun_dyu_ewe_fin_prs_aeg_geo_rom_pan_mol_fre_anl_wly_mcd_est_swa_bat_grk_ind_jpn_tml_kor_ctl_cze_zul_bul_mao_por_chh_tag_cnt_lit_lda_eng_hau_nor_hin_afr_dut_qcu_ita_ger_swe_cic_sod_spa_gam_glc_mly_lat_ven_scr_xho_sun_tha_owc_knd_tsn_akn_azi_ben_svk_uzb_igb_vie_mlt_swt_tsw_yor	-0.56114548045726	-1.34209619254913	0.182832187845468
139	heb_prs_swa_hin_tig_aeg_sod_ita_uzb_aze_fbf_bat_swt_bul_guj_bsq_ger_chh_dyu_cnt_eng_pol_dgb_rus_yor_ctl_hun_moo_cic_fin_swe_amh_geo_mol_lit_scr_por_mlt_gam_grk_est_zul_mly_alb_mao_jpn_knd_kor_svk_cze_tsn_urd_tag_glc_amr_ind_mnd_mcd_akn_arw_owc_krd_nor_slo_rom_qcu_afr_spa_bos_ewe_wly_fre_hau_pan_sun_ben_ses_dut_xho_jav_tha_anl_tml_lda_bem_tur_lat_ukr_azi_igb_vie_sid_tsw_bam_ven	0.0255447465990301	0.0602067500370889	0.952120161005805
140	amh_scr_bam_mol_amr_hau_owc_prs_uzb_azi_fbf_ind_dgb_pol_rus_bsq_krd_tig_tsn_cnt_arw_nor_swa_lit_swt_afr_est_tsw_yor_hun_grk_mlt_geo_slo_urd_ita_glc_anl_heb_hin_fin_ven_tag_alb_mao_jpn_knd_kor_dut_spa_dyu_ben_bat_por_wly_mly_mnd_cze_cic_rom_sid_lat_svk_ctl_bos_qcu_ger_swe_mcd_igb_gam_bul_aeg_ukr_sun_eng_zul_guj_bem_jav_tha_chh_tml_moo_ses_tur_fre_pan_aze_lda_vie_sod_xho_akn_ewe	-0.327621783776683	-0.775551535279179	0.439981512699909
141	hau_guj_zul_slo_wly_sod_amr_ben_azi_uzb_xho_jav_swt_krd_mcd_bsq_dut_amh_ven_cnt_ctl_alb_ewe_ger_tsn_glc_hun_moo_yor_fin_eng_tig_geo_cze_lit_arw_hin_chh_aeg_prs_est_bam_ind_swe_tag_jpn_knd_kor_bul_grk_bem_spa_mly_bos_sid_bat_mnd_fre_dyu_afr_anl_ukr_scr_pan_ita_qcu_por_pol_rus_cic_owc_nor_mlt_lat_sun_svk_igb_rom_ses_mao_tha_gam_tml_tsw_akn_tur_mol_urd_aze_lda_vie_heb_swa_dgb_fbf	-0.315526798110417	-0.747500873359768	0.456647175345202
142	heb_prs_fbf_svk_aeg_chh_sid_ita_azi_aze_bam_sun_akn_hin_ger_bsq_alb_anl_moo_cnt_swe_afr_zul_pol_xho_lit_hun_igb_ven_fin_cze_tig_geo_bul_fre_ukr_pan_amr_gam_ben_est_dgb_bat_scr_ind_jpn_knd_kor_rom_lat_tsw_mol_tag_eng_amh_jav_mnd_spa_swt_dut_owc_glc_grk_arw_guj_qcu_nor_ctl_bos_dyu_wly_mcd_hau_urd_mly_rus_swa_krd_lda_mao_tha_sod_tml_ses_cic_uzb_por_slo_tur_ewe_vie_mlt_tsn_bem_yor	-0.0136627701148159	-0.0321845553808025	0.974393845480626
143	hau_afr_ven_prs_gam_amr_tig_rom_azi_uzb_ses_tag_lda_fre_por_bsq_ger_sid_bem_mnd_urd_swe_dgb_ctl_xho_mcd_fin_dyu_igb_est_guj_mlt_geo_slo_scr_mol_arw_sod_chh_rus_hun_yor_bat_spa_ind_jpn_knd_kor_ita_lat_swt_krd_mao_nor_wly_mly_cnt_alb_swa_bos_anl_eng_cze_pan_glc_qcu_svk_bul_hin_akn_amh_ukr_owc_grk_sun_pol_tsn_dut_tsw_jav_tha_heb_tml_fbf_zul_aze_lit_ben_tur_moo_vie_aeg_bam_cic_ewe	-0.424977349504248	-1.00895892804256	0.315612261585872
144	chh_mol_moo_pan_wly_aeg_gam_swe_uzb_azi_zul_bat_tsw_por_dut_bsq_prs_amh_igb_cnt_ita_bul_bem_arw_xho_alb_hun_cic_tsn_est_fre_anl_geo_eng_bos_krd_lat_heb_sid_guj_fin_akn_mao_ctl_jav_jpn_knd_kor_grk_nor_lda_rus_mly_slo_tig_sun_mnd_ben_bam_urd_sod_afr_lit_pol_ger_qcu_svk_glc_rom_ven_owc_spa_mlt_scr_ind_hin_swa_mcd_dyu_tag_tha_amr_tml_ses_fbf_tur_ukr_cze_aze_ewe_vie_hau_yor_dgb_swt	-0.281229278228723	-0.665273983092148	0.507521815684972
145	sod_pan_cic_krd_sid_aeg_mlt_dut_azi_aze_swt_bat_bem_ger_lit_bsq_hin_owc_dgb_cnt_alb_por_swa_scr_ewe_prs_hun_moo_ven_fin_ita_gam_geo_ben_urd_swe_ukr_amr_hau_rom_est_tsn_sun_guj_ind_jpn_tml_kor_svk_cze_lda_ctl_jav_nor_tig_tag_mnd_pol_xho_mcd_wly_slo_bul_bos_lat_qcu_grk_fre_eng_akn_amh_rus_anl_afr_mly_mol_igb_arw_yor_mao_tha_chh_knd_fbf_tsw_tur_spa_glc_uzb_ses_vie_heb_bam_zul_dyu	-0.369585893775641	-0.874646026227141	0.384019717745654
146	gam_ben_fbf_cze_owc_heb_mlt_ctl_tur_uzb_xho_bat_akn_krd_fre_bsq_rom_chh_tsw_mnd_ukr_eng_yor_por_lda_spa_hun_tsn_dyu_est_arw_amr_geo_ger_pan_slo_prs_aeg_sid_bos_fin_ewe_ind_svk_mao_jpn_knd_kor_urd_scr_swa_grk_tag_ita_wly_jav_cnt_hin_ses_lit_hau_afr_mcd_bul_guj_qcu_dut_nor_alb_bem_amh_swe_tig_lat_mly_mol_igb_glc_swt_sun_tha_sod_tml_dgb_bam_aze_rus_pol_azi_moo_vie_anl_ven_zul_cic	-0.871094111503576	-2.12293891590962	0.0364149580166974
147	amr_ita_xho_hin_mlt_heb_hau_bos_aze_uzb_dyu_sun_tsw_afr_lit_bsq_rom_anl_akn_mnd_spa_eng_moo_grk_swa_svk_hun_igb_bam_est_lat_wly_geo_mcd_guj_slo_bul_gam_sod_mol_fin_yor_mly_glc_bat_jpn_knd_kor_por_arw_dgb_nor_ind_ctl_sid_tag_cnt_ger_swt_ukr_chh_krd_pan_fre_alb_qcu_ben_rus_scr_bem_amh_pol_aeg_urd_mao_swe_lda_cze_ewe_jav_tha_tig_tml_ses_ven_tur_prs_dut_azi_cic_vie_owc_tsn_fbf_zul	-0.0957652045859663	-0.225373238365188	0.822183436841043
148	amh_afr_ewe_nor_amr_anl_chh_swe_azi_uzb_ses_sun_cic_glc_fre_bsq_rus_tig_akn_cnt_por_prs_dyu_guj_zul_lat_hun_ven_moo_fin_svk_heb_geo_pan_bul_scr_ctl_sod_sid_bos_est_swa_ind_ita_tag_jpn_knd_kor_urd_pol_fbf_spa_mao_mcd_owc_bat_mnd_lit_tsw_rom_mlt_ben_cze_grk_eng_qcu_mol_dut_ukr_bam_hau_slo_gam_ger_jav_arw_xho_alb_tsn_mly_tha_wly_tml_lda_bem_tur_krd_hin_aze_yor_vie_aeg_igb_dgb_swt	-0.338535676312092	-0.803143204482103	0.423939861079876
149	gam_nor_yor_bul_sod_heb_aeg_svk_uzb_aze_dgb_sun_swt_cze_swe_bsq_eng_hau_lda_mnd_lit_urd_igb_rom_zul_bos_est_ven_akn_hun_grk_amr_geo_guj_krd_dut_pan_amh_anl_spa_fin_ewe_mao_ita_jav_jpn_tml_kor_lat_scr_dyu_prs_mly_afr_sid_ind_cnt_glc_swa_rus_mlt_ctl_ukr_por_hin_qcu_ger_mol_alb_bam_tig_arw_chh_slo_bat_ben_fbf_mcd_tsw_tag_tha_owc_knd_cic_moo_tur_pol_fre_azi_tsn_vie_wly_bem_ses_xho	-0.521802521811221	-1.24177401008989	0.217442572363498
150	sid_ita_bam_svk_sod_heb_tig_por_uzb_azi_akn_bat_fbf_rus_scr_bsq_lat_mlt_ewe_mnd_grk_cze_zul_guj_moo_ger_fin_swt_cic_est_spa_amr_geo_nor_alb_afr_fre_wly_amh_bos_hun_tsn_sun_arw_mao_jpn_knd_kor_slo_ctl_tsw_swe_jav_pan_anl_ind_cnt_ukr_dgb_hin_gam_glc_ben_eng_dut_qcu_lit_mol_prs_xho_hau_urd_owc_mcd_mly_bul_ven_krd_swa_tag_tha_aeg_tml_lda_dyu_aze_rom_pol_tur_ses_vie_chh_igb_bem_yor	-0.635671930017339	-1.52447154180768	0.130784479017671
151	aeg_urd_akn_arw_mlt_heb_amh_bos_aze_uzb_xho_mly_fbf_mcd_mol_bsq_lit_chh_tsw_mnd_cze_hin_ses_rus_yor_svk_est_cic_lda_fin_ita_tig_geo_ben_pol_pan_guj_hau_sod_scr_hun_bam_mao_eng_tag_jpn_knd_kor_dut_nor_igb_lat_ind_glc_owc_bat_cnt_bul_moo_slo_sid_fre_por_rom_alb_qcu_ukr_swe_grk_swa_wly_ctl_gam_spa_jav_prs_ewe_afr_ven_sun_tha_anl_tml_dyu_tsn_azi_krd_ger_tur_dgb_vie_amr_zul_bem_swt	-0.729721866954157	-1.75210235255093	0.0830523734389899
152	heb_pol_swt_alb_sid_wly_anl_rus_azi_aze_igb_bat_ewe_lat_slo_bsq_lit_aeg_tsn_mnd_spa_dut_zul_nor_cic_guj_est_swa_akn_hun_cze_hau_geo_arw_ita_krd_swe_owc_amh_bos_fin_moo_tag_svk_jav_jpn_knd_kor_fre_eng_ven_scr_ind_rom_gam_mly_cnt_mcd_bem_ctl_sod_ukr_prs_por_glc_qcu_grk_mol_ger_fbf_chh_ben_amr_afr_mao_bul_tsw_pan_bam_sun_tha_mlt_tml_yor_dyu_uzb_urd_hin_tur_lda_vie_tig_dgb_ses_xho	-0.594288018628803	-1.416859589768	0.15986518186876
153	amr_arw_moo_slo_chh_sod_anl_pol_aze_azi_swa_sun_zul_rom_swe_bsq_por_amh_akn_mnd_lit_bul_dyu_eng_fbf_alb_fin_ses_dgb_hun_spa_aeg_geo_rus_svk_grk_ctl_hau_gam_mol_est_ewe_bat_mcd_jav_jpn_tml_kor_urd_prs_tsw_dut_ind_krd_wly_mly_cnt_bos_ven_hin_sid_ukr_glc_fre_cze_qcu_ger_pan_guj_igb_mlt_afr_tig_ita_tag_scr_cic_lat_swt_mao_tha_owc_knd_bem_yor_tur_nor_ben_uzb_lda_vie_heb_xho_tsn_bam	-0.592240089473811	-1.41457102228628	0.160533698897392
154	owc_bos_tsn_ita_hau_wly_sid_ukr_tur_azi_cic_bat_yor_lat_pan_bsq_grk_amr_ewe_cnt_lit_svk_ses_nor_igb_krd_fin_swa_tsw_hun_guj_aeg_geo_afr_rom_ger_arw_gam_amh_fre_est_fbf_mly_bul_jav_jpn_tml_kor_cze_dut_bem_glc_tag_scr_heb_ind_mnd_eng_moo_ctl_sod_slo_pol_rus_hin_qcu_mol_por_swe_ven_mlt_spa_anl_mcd_sun_alb_lda_prs_xho_mao_tha_tig_knd_dyu_bam_uzb_ben_urd_aze_swt_vie_chh_akn_dgb_zul	-0.121119722570418	-0.28557829873546	0.775836212652348
155	sod_slo_swa_hin_heb_mlt_hau_cze_azi_uzb_lda_ind_ven_rus_por_bsq_prs_owc_akn_mnd_alb_rom_cic_urd_tsn_afr_est_moo_yor_fin_lit_aeg_geo_ukr_ctl_lat_ben_wly_gam_guj_hun_ewe_mao_eng_bat_jpn_knd_kor_grk_pan_igb_dut_sun_ita_amh_tag_cnt_krd_swt_swe_tig_nor_bul_ger_pol_qcu_spa_svk_glc_fbf_amr_scr_chh_bos_jav_arw_zul_mcd_bam_mly_tha_sid_tml_dgb_tsw_aze_mol_fre_tur_ses_vie_anl_bem_dyu_xho	-0.436594378054572	-1.03717691783071	0.302342661390067
156	anl_cze_tsw_rom_sod_chh_mlt_ctl_aze_tur_bam_ind_dgb_alb_ger_bsq_krd_tig_igb_cnt_guj_ukr_zul_prs_tsn_spa_est_fbf_swt_fin_ben_sid_geo_pan_bul_ita_dut_wly_gam_rus_hun_bem_tag_eng_sun_jpn_knd_kor_afr_glc_dyu_swe_jav_por_owc_mao_mnd_hin_swa_urd_hau_lit_lat_mcd_nor_qcu_pol_slo_grk_lda_amh_arw_amr_svk_mly_mol_cic_bos_xho_bat_tha_aeg_tml_akn_ses_uzb_scr_fre_azi_moo_vie_heb_ven_yor_ewe	0.00339628971826832	0.0079942714085153	0.993638685919321
157	sid_spa_moo_bos_wly_aeg_sod_scr_aze_azi_lda_tag_yor_cze_svk_bsq_slo_chh_tsw_cnt_mcd_mol_swt_prs_swa_ger_hun_bam_ewe_est_ben_amh_geo_alb_urd_swe_arw_gam_anl_rom_fin_ses_jav_ctl_bat_jpn_tml_kor_por_pol_dyu_lit_mly_krd_owc_ind_mnd_lat_xho_eng_hau_afr_dut_ukr_hin_qcu_guj_ita_pan_dgb_mlt_fre_amr_bul_mao_grk_cic_glc_bem_sun_tha_tig_knd_ven_akn_uzb_nor_rus_tur_fbf_vie_heb_tsn_zul_igb	-0.594381943014171	-1.42201443541861	0.158367229832305
158	amr_fre_swt_afr_wly_tig_owc_lat_aze_uzb_ewe_tag_bem_nor_krd_bsq_hin_mlt_tsn_mnd_rom_pan_akn_guj_cic_lit_est_zul_swa_fin_scr_heb_geo_eng_glc_ctl_ita_gam_chh_mcd_hun_moo_mao_ukr_ind_jpn_tml_kor_slo_bos_yor_svk_sun_grk_sod_jav_cnt_arw_ven_spa_amh_alb_por_swe_mol_qcu_prs_cze_urd_igb_hau_dut_aeg_pol_bat_rus_tsw_bul_bam_mly_tha_anl_knd_lda_xho_azi_ben_ger_tur_ses_vie_sid_dgb_fbf_dyu	-0.481601693049408	-1.14637320602287	0.254581785697545
159	sid_eng_ses_ukr_chh_heb_amr_alb_uzb_aze_cic_mly_moo_mcd_ben_bsq_hin_owc_igb_mnd_nor_urd_yor_pan_fbf_ita_est_swa_ewe_fin_swe_aeg_geo_krd_pol_mol_ctl_anl_hau_por_hun_bem_jav_rus_tag_jpn_knd_kor_cze_spa_akn_slo_bat_arw_gam_mao_cnt_svk_ven_afr_amh_guj_bul_dut_rom_qcu_ger_grk_glc_swt_sod_lit_tig_bos_sun_scr_bam_lat_tsw_ind_tha_wly_tml_dyu_dgb_azi_prs_fre_tur_zul_vie_mlt_xho_lda_tsn	-0.620034576425793	-1.4838424162591	0.141232069062193
160	hau_pol_swa_bos_amr_gam_tig_ita_aze_azi_dgb_tag_igb_afr_lit_bsq_cze_sid_yor_cnt_arw_urd_ewe_por_xho_ben_hun_fbf_lda_fin_glc_sod_geo_bul_lat_spa_scr_aeg_anl_prs_est_dyu_mly_ctl_bat_jpn_knd_kor_krd_dut_cic_alb_jav_ger_heb_ind_mnd_ukr_bem_pan_amh_rus_guj_mcd_mol_qcu_grk_rom_nor_ses_chh_slo_owc_swe_sun_eng_tsn_fre_moo_mao_tha_mlt_tml_bam_zul_uzb_hin_svk_tur_tsw_vie_wly_ven_akn_swt	-0.230762554844764	-0.54549395455865	0.586719827181165
161	heb_lat_dyu_arw_anl_owc_sod_cze_aze_tur_dgb_jav_yor_ger_guj_bsq_ctl_chh_tsw_mnd_nor_mol_lda_hin_cic_rom_fin_fbf_ses_hun_prs_hau_geo_pol_eng_glc_scr_amh_tig_pan_est_swa_ind_por_tag_jpn_tml_kor_ben_bos_bam_ukr_mly_afr_gam_sun_cnt_slo_tsn_bul_mlt_spa_rus_urd_lit_qcu_alb_dut_krd_swt_wly_mcd_amr_grk_bat_swe_akn_fre_moo_mao_tha_aeg_knd_ven_xho_uzb_svk_ita_azi_igb_vie_sid_zul_bem_ewe	-0.35892933335034	-0.849962417287809	0.397528853823091
162	chh_pol_lda_lit_sid_mlt_gam_nor_azi_aze_ewe_mly_ven_spa_por_bsq_bul_heb_akn_cnt_slo_urd_tsw_ben_igb_swe_fin_fbf_dyu_est_prs_owc_geo_mcd_cze_rom_ukr_aeg_tig_fre_hun_bam_mao_ger_bat_jpn_tml_kor_rus_arw_swt_guj_tag_bos_hau_jav_mnd_eng_moo_alb_wly_grk_krd_ctl_hin_qcu_ita_pan_scr_bem_sod_dut_amr_glc_ind_afr_dgb_svk_cic_sun_tha_amh_knd_zul_yor_tur_mol_lat_uzb_swa_vie_anl_tsn_xho_ses	-0.256976609958665	-0.609943021887762	0.543387040811366
163	aeg_krd_bem_arw_hau_anl_sid_eng_azi_aze_yor_bat_ven_mol_pan_bsq_mcd_owc_ses_mnd_glc_bul_cic_fre_swt_nor_fin_bam_swa_hun_ben_gam_geo_lit_swe_prs_ger_amr_amh_spa_est_zul_sun_afr_mao_jpn_tml_kor_por_scr_tsn_urd_jav_rom_heb_tag_cnt_cze_dyu_dut_wly_ita_lat_bos_hin_qcu_ctl_ukr_grk_dgb_sod_svk_chh_rus_ind_pol_fbf_alb_ewe_mly_tha_tig_knd_tsw_xho_uzb_guj_slo_tur_akn_vie_mlt_igb_lda_moo	-0.624743182155741	-1.49574452943627	0.138106100718023
164	hau_mcd_ses_alb_anl_sid_heb_eng_tur_uzb_lda_tag_igb_lat_pol_bsq_slo_wly_cic_cnt_cze_lit_fbf_hin_xho_rus_fin_ewe_yor_est_ita_sod_geo_grk_bos_afr_mol_gam_amr_prs_hun_tsn_sun_ukr_mly_jpn_knd_kor_glc_bul_akn_pan_bat_guj_tig_mao_mnd_ben_moo_arw_owc_urd_swe_ger_por_qcu_spa_ctl_fre_swt_aeg_krd_chh_nor_ind_svk_bem_scr_ven_jav_tha_mlt_tml_dyu_swa_azi_rom_dut_aze_tsw_vie_amh_dgb_bam_zul	0.0679890871465357	0.16008275392823	0.873163073599814
165	amh_grk_zul_bos_sid_hau_owc_bul_tur_uzb_swa_bat_cic_urd_lat_bsq_hin_amr_dgb_mnd_rom_lit_igb_cze_dyu_ben_hun_bem_xho_est_ctl_aeg_geo_prs_rus_slo_pol_wly_gam_swe_fin_swt_mly_dut_sun_jpn_tml_kor_nor_ger_moo_spa_ind_eng_tig_mao_cnt_glc_tsw_guj_sod_por_afr_fre_alb_qcu_ukr_krd_ita_yor_anl_mol_mlt_svk_jav_mcd_lda_arw_bam_tag_tha_chh_knd_akn_ewe_aze_scr_pan_azi_tsn_vie_heb_ven_fbf_ses	-0.375755318779123	-0.890779263889105	0.375346321714646
166	amr_por_zul_rus_heb_owc_hau_lit_aze_azi_dyu_mly_yor_nor_grk_bsq_spa_sid_akn_cnt_pol_ben_cic_dut_igb_swe_fin_xho_lda_est_rom_anl_geo_eng_ita_ctl_slo_gam_tig_urd_hun_tsw_ind_bul_sun_jpn_knd_kor_cze_ukr_ses_ger_bat_bos_mlt_jav_mnd_guj_fbf_lat_amh_mol_arw_hin_prs_qcu_fre_scr_glc_tsn_wly_afr_chh_mcd_tag_svk_bem_krd_ven_mao_tha_aeg_tml_swa_ewe_uzb_pan_alb_tur_dgb_vie_sod_bam_moo_swt	-0.163879200964956	-0.386439788364523	0.700053724934956
167	amh_pan_bem_lit_heb_hau_owc_guj_tur_uzb_igb_jav_xho_ctl_spa_bsq_cze_gam_akn_mnd_afr_scr_cic_ita_ses_mol_hun_dgb_swt_fin_dut_sod_geo_bul_grk_alb_ben_wly_sid_eng_est_dyu_mly_fre_bat_jpn_knd_kor_bos_arw_fbf_por_sun_urd_aeg_mao_cnt_rom_ewe_ger_tig_prs_glc_swe_nor_qcu_svk_pol_mcd_yor_anl_hin_amr_slo_tag_krd_bam_rus_lda_ind_tha_chh_tml_moo_swa_azi_lat_ukr_aze_zul_vie_mlt_ven_tsn_tsw	0.773898299131203	1.83752712898558	0.0693252216224175
168	owc_rom_bam_pan_anl_tig_sid_rus_uzb_tur_tsn_mly_yor_grk_guj_bsq_pol_amr_swt_mnd_mcd_swe_swa_slo_ven_ctl_hun_tsw_moo_fin_krd_hau_geo_bul_bos_svk_scr_heb_gam_ita_est_zul_bat_cze_tag_jpn_knd_kor_prs_afr_ses_ukr_jav_arw_aeg_ind_cnt_ben_fbf_alb_sod_lit_urd_mol_spa_qcu_nor_lat_glc_dyu_mlt_eng_wly_fre_sun_por_lda_dut_ewe_mao_tha_chh_tml_cic_bem_aze_hin_ger_azi_dgb_vie_amh_akn_igb_xho	0.401242455481631	0.944903479753163	0.347156627832986
169	mlt_bul_moo_lit_owc_heb_wly_arw_tur_azi_yor_jav_swa_nor_pan_bsq_hin_sid_dgb_cnt_ger_cze_akn_prs_bem_grk_hun_swt_zul_fin_rom_sod_geo_bos_por_slo_ukr_chh_hau_lat_est_ses_tag_rus_sun_jpn_tml_kor_fre_guj_ewe_mol_mly_eng_amh_ind_mnd_dut_tsn_urd_aeg_ben_ita_pol_swe_qcu_svk_mcd_afr_dyu_anl_spa_tig_glc_bat_alb_fbf_krd_bam_mao_tha_gam_knd_tsw_lda_aze_scr_ctl_uzb_ven_vie_amr_cic_igb_xho	0.076150388773341	0.179467401960158	0.857961148143947
170	wly_lit_xho_fre_aeg_gam_amr_por_azi_uzb_ewe_jav_fbf_pol_ita_bsq_grk_sid_tsw_mnd_lat_cze_ses_nor_moo_slo_hun_yor_dgb_fin_krd_heb_geo_guj_ukr_dut_urd_sod_tig_rus_est_igb_mao_pan_sun_jpn_knd_kor_ctl_eng_swa_hin_mly_ben_amh_tag_cnt_svk_swt_glc_anl_scr_swe_ger_mcd_qcu_alb_spa_bul_bam_owc_mol_chh_arw_ind_afr_akn_rom_bem_bat_tha_hau_tml_dyu_zul_aze_prs_bos_tur_lda_vie_mlt_cic_tsn_ven	-0.41056461427027	-0.975316148758964	0.331933591715733
171	amr_spa_ses_eng_wly_gam_owc_rus_tur_uzb_igb_mao_moo_pol_scr_bsq_lat_hau_ven_mnd_rom_krd_cic_mol_tsn_guj_est_xho_fbf_hun_nor_aeg_geo_svk_por_prs_ita_tig_heb_alb_fin_zul_mly_glc_sun_jpn_knd_kor_ukr_swe_swt_afr_jav_ger_amh_tag_cnt_dut_dgb_lit_mlt_urd_bul_cze_grk_qcu_hin_fre_ben_dyu_sod_ctl_sid_mcd_ind_arw_lda_pan_akn_bat_tha_chh_tml_tsw_yor_azi_bos_slo_aze_bam_vie_anl_swa_ewe_bem	-0.256533376272039	-0.606324476179846	0.545776486446235
172	chh_scr_xho_mol_sid_gam_tig_por_aze_uzb_igb_sun_swt_bos_afr_bsq_rus_wly_ses_cnt_slo_cze_ewe_grk_dgb_fre_est_dyu_akn_fin_pan_anl_geo_pol_mcd_krd_eng_amr_mlt_dut_hun_moo_ind_ctl_jav_jpn_tml_kor_lit_spa_cic_swe_tag_ger_amh_mao_mnd_rom_ven_ukr_hau_ben_glc_hin_ita_qcu_prs_nor_svk_swa_aeg_guj_owc_alb_bat_arw_bem_urd_zul_mly_tha_sod_knd_tsn_tsw_azi_lat_bul_tur_lda_vie_heb_yor_bam_fbf	-0.0788405536655418	-0.186302216281155	0.852613548890294
173	hau_alb_tsn_nor_anl_sod_wly_ben_aze_uzb_fbf_mao_lda_hin_ita_bsq_spa_gam_dgb_mnd_mcd_urd_bam_krd_cic_rom_fin_yor_swt_hun_fre_heb_geo_cze_rus_afr_arw_amh_sid_svk_est_swa_sun_guj_mly_jpn_knd_kor_eng_ukr_bem_swe_jav_bos_mlt_bat_cnt_pan_akn_slo_owc_pol_bul_scr_lit_qcu_prs_ger_ctl_tsw_aeg_grk_chh_por_tag_lat_dyu_glc_igb_ind_tha_amr_tml_zul_ses_azi_dut_mol_tur_ewe_vie_tig_ven_xho_moo	0.163907505172842	0.38560455787808	0.700670177134213
174	amr_mol_moo_rom_tig_wly_gam_scr_uzb_azi_tsw_mao_bem_rus_mcd_bsq_por_sid_cic_cnt_lit_spa_fbf_hin_igb_ita_hun_tsn_dgb_est_svk_anl_geo_guj_alb_eng_pol_hau_aeg_ger_fin_lda_sun_fre_mly_jpn_knd_kor_bul_krd_akn_cze_jav_dut_chh_tag_mnd_ukr_bam_nor_owc_afr_pan_ctl_lat_qcu_ben_swe_arw_ven_heb_prs_mlt_grk_bat_glc_dyu_urd_xho_ind_tha_sod_tml_zul_swa_aze_slo_bos_tur_ewe_vie_amh_yor_swt_ses	-0.192336045146071	-0.454000532144126	0.650886196084691
175	chh_eng_moo_hin_sod_amh_sid_ctl_aze_azi_xho_ind_ewe_bos_bul_bsq_lit_anl_bem_cnt_afr_ger_akn_pan_ses_glc_hun_cic_dyu_est_mol_hau_geo_ukr_svk_guj_mcd_tig_wly_nor_fin_yor_tag_dut_sun_jpn_tml_kor_slo_grk_tsw_rus_jav_por_aeg_bat_mnd_cze_dgb_urd_gam_scr_ita_lat_ben_qcu_spa_rom_krd_ven_heb_swe_owc_fre_mao_prs_swa_pol_igb_mly_tha_amr_knd_bam_zul_tur_alb_arw_uzb_lda_vie_mlt_swt_tsn_fbf	0.486876529580859	1.14978572203565	0.253180321961225
176	tig_guj_dyu_arw_anl_amr_wly_ita_aze_tur_ven_sun_dgb_slo_pan_bsq_rom_sod_xho_cnt_urd_lit_yor_ukr_bem_grk_est_tsw_bam_fin_ger_mlt_geo_mcd_hin_pol_bul_aeg_amh_prs_hun_ewe_ind_rus_tag_jpn_tml_kor_svk_dut_swa_swe_mao_eng_chh_jav_mnd_afr_moo_krd_hau_mol_scr_alb_cze_qcu_bos_ctl_ben_lda_sid_por_heb_fre_bat_lat_igb_spa_ses_mly_tha_owc_knd_fbf_akn_azi_nor_glc_uzb_swt_vie_gam_cic_tsn_zul	0.15013008471599	0.353523340289894	0.724496278262845
177	anl_mol_moo_spa_mlt_gam_hau_rus_azi_tur_tsn_tag_igb_glc_ita_bsq_ben_heb_ewe_mnd_fre_afr_dgb_arw_dyu_pol_hun_bem_lda_est_urd_aeg_geo_pan_scr_ctl_slo_sid_chh_krd_fin_fbf_sun_alb_ind_jpn_knd_kor_lat_ger_zul_dut_jav_lit_owc_mly_cnt_prs_yor_eng_amr_grk_swe_mcd_nor_qcu_guj_rom_svk_bam_wly_por_sod_cze_bat_bos_cic_hin_ses_mao_tha_amh_tml_tsw_swa_uzb_bul_ukr_aze_xho_vie_tig_swt_akn_ven	-0.348078244264542	-0.824504954234233	0.411762398249802
178	heb_hin_fbf_mcd_sod_amh_aeg_rom_aze_tur_dyu_bat_swt_ctl_grk_bsq_fre_sid_cic_cnt_urd_rus_xho_ita_ewe_nor_fin_lda_yor_est_eng_tig_geo_spa_afr_swe_bos_owc_amr_ukr_hun_zul_jav_lit_sun_jpn_tml_kor_ger_mol_igb_arw_ind_pan_gam_mly_mnd_dut_akn_bul_anl_glc_lat_pol_slo_qcu_por_prs_ben_swa_chh_cze_mlt_svk_mao_alb_tsn_scr_ven_tag_tha_hau_knd_moo_tsw_azi_guj_krd_uzb_ses_vie_wly_dgb_bem_bam	-0.69770521070195	-1.67392573707771	0.0975054090742681
179	anl_ctl_swa_pol_aeg_hau_sod_pan_aze_uzb_bam_sun_dyu_cze_rom_bsq_dut_owc_tsn_cnt_bul_krd_igb_fre_tsw_bos_fin_zul_cic_est_ukr_gam_geo_eng_nor_ben_guj_heb_amh_mol_hun_fbf_jav_ita_tag_jpn_knd_kor_lit_mcd_ewe_arw_bat_urd_sid_mao_mnd_rus_dgb_alb_amr_afr_swe_grk_hin_qcu_slo_lat_prs_yor_wly_por_chh_svk_ind_ger_bem_scr_ven_mly_tha_mlt_tml_moo_ses_azi_glc_spa_tur_akn_vie_tig_swt_lda_xho	-0.69700977427529	-1.67238102315896	0.0978103805768109
180	anl_por_bem_lat_aeg_amh_tig_lit_aze_azi_moo_jav_lda_cze_fre_bsq_pan_owc_fbf_cnt_urd_glc_bam_ctl_ses_slo_est_yor_swt_fin_bos_gam_geo_guj_ben_swe_rus_wly_hau_grk_hun_dyu_mao_scr_ind_jpn_knd_kor_ger_alb_igb_afr_mly_arw_sod_tag_mnd_nor_dgb_ukr_sid_pol_rom_bul_ita_qcu_prs_mcd_dut_zul_chh_mol_amr_eng_sun_spa_akn_svk_xho_bat_tha_mlt_tml_ven_tsw_uzb_hin_krd_tur_tsn_vie_heb_swa_cic_ewe	0.0804134248381988	0.189090743465977	0.850433749704181
181	aeg_grk_ewe_rom_hau_owc_amr_rus_azi_aze_tsn_jav_ses_ita_ctl_bsq_nor_sid_zul_mnd_mol_svk_swt_prs_akn_alb_est_swa_bem_fin_glc_gam_geo_lat_guj_krd_ger_tig_anl_spa_hun_yor_mly_scr_ind_jpn_tml_kor_slo_mcd_dgb_pan_sun_dut_wly_tag_cnt_pol_moo_eng_chh_ukr_afr_bul_hin_qcu_cze_ben_urd_bam_mlt_arw_sod_bos_bat_lit_dyu_por_xho_mao_tha_heb_knd_fbf_lda_uzb_swe_fre_tur_ven_vie_amh_cic_igb_tsw	-0.44033511720325	-1.0450691841438	0.29869977741458
182	amh_mol_lda_dut_sod_mlt_sid_rom_uzb_tur_swt_tag_tsw_svk_swe_bsq_bul_owc_igb_mnd_krd_glc_swa_hin_ewe_ger_hun_yor_fbf_est_nor_gam_geo_fre_urd_afr_rus_hau_wly_ukr_fin_zul_mly_eng_jav_jpn_knd_kor_slo_scr_moo_pan_mao_lit_aeg_ind_cnt_por_cic_mcd_chh_arw_ben_guj_ctl_qcu_alb_pol_bos_dgb_tig_cze_anl_lat_sun_spa_tsn_grk_dyu_bat_tha_amr_tml_bam_xho_azi_ita_prs_aze_ven_vie_heb_akn_ses_bem	0.235710697898265	0.554155130277673	0.580802778502655
183	hau_alb_akn_prs_heb_sod_tig_slo_aze_tur_swa_ind_ewe_eng_mol_bsq_arw_owc_xho_mnd_nor_rom_ses_fre_dgb_ger_est_tsw_tsn_fin_ukr_gam_geo_glc_scr_spa_pol_mlt_anl_ctl_hun_moo_sun_ben_tag_jpn_tml_kor_lit_svk_ven_rus_mly_afr_chh_jav_cnt_bul_dyu_hin_amr_pan_guj_por_dut_qcu_grk_swe_cze_bem_aeg_krd_wly_lat_mao_mcd_lda_urd_fbf_bat_tha_sid_knd_cic_yor_azi_ita_bos_uzb_igb_vie_amh_zul_swt_bam	0.357409792101866	0.841942806480248	0.401979853418797
184	heb_scr_ses_lit_sid_hau_wly_pol_tur_uzb_tsn_bat_xho_urd_glc_bsq_nor_chh_lda_cnt_ukr_rom_ven_ger_tsw_mcd_est_bem_yor_fin_afr_amr_geo_mol_rus_hin_ben_mlt_owc_ita_hun_fbf_sun_bos_mly_jpn_tml_kor_bul_pan_zul_eng_jav_cze_tig_mao_mnd_guj_swt_lat_aeg_alb_ctl_grk_swe_qcu_dut_svk_prs_moo_amh_slo_gam_arw_tag_fre_ewe_por_dgb_ind_tha_anl_knd_akn_cic_azi_krd_spa_aze_dyu_vie_sod_swa_bam_igb	-0.409807067504565	-0.972656303637134	0.333247219035331
185	chh_ctl_bam_grk_gam_sid_wly_alb_azi_uzb_tsw_tag_ven_urd_ben_bsq_pan_amr_tsn_cnt_lit_por_swa_hin_xho_rom_fin_igb_akn_est_svk_tig_geo_bos_scr_pol_arw_aeg_sod_mcd_hun_moo_jav_slo_mao_jpn_knd_kor_bul_lat_fbf_mol_mly_fre_heb_ind_mnd_swe_zul_ita_owc_guj_afr_spa_dut_qcu_cze_prs_eng_cic_amh_ukr_hau_nor_bat_rus_dgb_krd_ewe_sun_tha_mlt_tml_yor_lda_tur_glc_ger_aze_bem_vie_anl_ses_dyu_swt	-0.301982577849268	-0.715330613974024	0.476196824748731
186	tig_lat_ven_krd_anl_mlt_amr_grk_azi_aze_cic_sun_fbf_rus_swe_bsq_nor_aeg_yor_cnt_mol_prs_bam_glc_zul_alb_hun_lda_swt_est_guj_owc_geo_rom_lit_bos_afr_sod_heb_slo_fin_dyu_bat_arw_mly_jpn_tml_kor_pan_hin_akn_spa_mao_dut_gam_tag_mnd_ita_igb_scr_amh_por_mcd_svk_ctl_qcu_pol_eng_urd_ses_sid_bul_chh_fre_jav_ukr_tsw_cze_ewe_ind_tha_hau_knd_moo_bem_uzb_ger_ben_tur_tsn_vie_wly_swa_dgb_xho	-0.669864632707616	-1.60355333026396	0.112203521337326
187	mlt_por_swa_afr_gam_aeg_amh_urd_uzb_azi_ven_mly_bam_bos_ctl_bsq_scr_tig_tsn_mnd_dut_ger_cic_ita_lda_swe_hun_xho_zul_est_ukr_sod_geo_hin_arw_eng_rom_owc_heb_lit_fin_dgb_tag_mol_bat_jpn_tml_kor_grk_slo_moo_prs_sun_bul_amr_mao_cnt_mcd_yor_rus_chh_nor_fre_spa_krd_qcu_pan_alb_svk_swt_anl_glc_wly_lat_ind_pol_dyu_guj_akn_jav_tha_hau_knd_bem_ewe_aze_ben_cze_tur_fbf_vie_sid_ses_igb_tsw	-0.391075850296401	-0.929647491275522	0.354960419300859
188	mlt_eng_cic_scr_sid_hau_anl_bos_aze_uzb_xho_ind_swa_lat_urd_bsq_spa_owc_dgb_mnd_alb_svk_moo_arw_yor_slo_fin_ses_tsn_hun_ita_heb_geo_pol_pan_rom_mol_gam_wly_por_est_akn_tag_ctl_jav_jpn_tml_kor_lit_fre_ven_ger_sun_prs_amr_mly_cnt_hin_swt_dut_amh_guj_mcd_grk_afr_qcu_bul_swe_rus_zul_sod_glc_aeg_krd_bat_cze_bam_ukr_ewe_mao_tha_chh_knd_fbf_igb_azi_nor_ben_tur_dyu_vie_tig_bem_lda_tsw	0.277693375336019	0.653226806948051	0.515221789388925
189	sid_cze_swt_scr_anl_tig_amh_mcd_azi_uzb_fbf_ind_dyu_por_krd_bsq_ita_sod_akn_mnd_pol_guj_cic_mol_dgb_pan_hun_zul_bam_fin_arw_gam_geo_ger_slo_rus_hin_aeg_heb_glc_est_bem_jav_eng_mao_jpn_tml_kor_bul_svk_igb_spa_mly_bos_chh_bat_cnt_alb_ven_swe_owc_urd_rom_fre_lit_qcu_prs_grk_ben_ewe_wly_nor_mlt_afr_tag_ctl_moo_dut_swa_sun_tha_amr_knd_tsn_yor_tur_ukr_lat_aze_tsw_vie_hau_lda_ses_xho	-0.247330192577563	-0.584011174899176	0.56062668857047
190	wly_rom_yor_cze_tig_sid_anl_pol_uzb_tur_zul_sun_cic_lit_mcd_bsq_hin_mlt_moo_mnd_nor_bul_tsw_grk_akn_pan_hun_dyu_fbf_fin_guj_aeg_geo_slo_fre_prs_ben_sod_gam_dut_est_igb_ind_eng_bat_jpn_tml_kor_ukr_scr_ven_lat_mao_ita_amr_jav_cnt_svk_ses_swe_amh_ger_alb_por_spa_qcu_urd_afr_glc_swa_owc_bos_heb_mol_tag_ctl_xho_rus_ewe_mly_tha_chh_knd_swt_dgb_aze_arw_krd_azi_lda_vie_hau_bem_tsn_bam	-0.431713952791716	-1.02481604116701	0.308108280393613
191	tig_cze_tsn_urd_sod_sid_gam_prs_azi_uzb_bam_bat_moo_ctl_dut_bsq_por_amh_ven_mnd_krd_slo_ewe_bos_bem_afr_est_zul_dyu_fin_ben_hau_geo_glc_ita_grk_hin_heb_wly_ger_hun_swa_ind_rom_mao_jpn_tml_kor_rus_pan_cic_nor_mly_svk_aeg_sun_cnt_ukr_xho_lit_mlt_alb_eng_guj_pol_qcu_swe_mol_scr_yor_owc_arw_chh_spa_jav_mcd_fbf_lat_igb_tag_tha_anl_knd_akn_dgb_aze_bul_fre_tur_ses_vie_amr_swt_lda_tsw	-0.570393920012178	-1.36258011426219	0.176305471083793
192	amh_dut_ewe_mcd_hau_sid_aeg_por_tur_azi_tsn_bat_dyu_swe_spa_bsq_hin_anl_zul_cnt_ukr_afr_swt_pan_ven_nor_hun_fbf_xho_est_fre_amr_geo_eng_pol_rom_urd_sod_gam_arw_fin_ses_mao_svk_mly_jpn_tml_kor_ita_mol_swa_rus_sun_bul_owc_ind_mnd_glc_lda_scr_heb_alb_bos_ctl_lat_qcu_slo_prs_ben_igb_wly_cze_chh_krd_tag_guj_moo_lit_bam_jav_tha_tig_knd_tsw_akn_aze_grk_ger_uzb_bem_vie_mlt_cic_dgb_yor	-0.116157137209761	-0.273833305067168	0.784819991521432
193	sid_pan_akn_rom_amr_gam_mlt_bos_tur_uzb_bam_tag_swt_dut_guj_bsq_scr_hau_cic_cnt_afr_svk_bem_mcd_fbf_ger_hun_zul_tsw_est_grk_owc_geo_por_cze_krd_arw_heb_wly_hin_fin_igb_ind_lat_jav_jpn_knd_kor_fre_mol_dgb_nor_sun_slo_sod_mao_mnd_ita_dyu_alb_chh_urd_ben_prs_eng_qcu_swe_ukr_spa_moo_anl_pol_amh_bul_bat_glc_swa_rus_ewe_mly_tha_aeg_tml_xho_ses_azi_lit_ctl_aze_tsn_vie_tig_ven_yor_lda	-0.66541293657134	-1.5925077530418	0.114664057704781
194	owc_swe_cic_spa_sod_mlt_anl_glc_aze_tur_ven_jav_bem_nor_krd_bsq_fre_amh_zul_cnt_lat_urd_yor_cze_akn_svk_est_tsw_fbf_hun_ctl_amr_geo_rom_pan_por_ben_chh_aeg_ukr_fin_igb_mao_dut_ind_jpn_tml_kor_ger_rus_ses_guj_tag_eng_sid_mly_mnd_bul_moo_pol_hau_bos_arw_mol_prs_qcu_afr_mcd_scr_swa_heb_slo_gam_alb_sun_ita_ewe_grk_swt_bat_tha_wly_knd_tsn_dyu_uzb_lit_hin_azi_bam_vie_tig_lda_xho_dgb	-0.0398873941049617	-0.0939839851408165	0.925324067079354
195	sid_bul_tsn_glc_owc_gam_wly_arw_uzb_azi_lda_ind_xho_mcd_por_bsq_lat_amh_swa_mnd_swe_rom_akn_urd_tsw_dut_est_dyu_igb_fin_prs_heb_geo_cze_afr_krd_grk_amr_mlt_guj_hun_bem_tag_ctl_mao_jpn_tml_kor_scr_ukr_moo_pan_mly_mol_chh_jav_cnt_slo_ewe_svk_sod_rus_ita_bos_eng_qcu_pol_lit_alb_bam_hau_fre_anl_ben_bat_hin_cic_ger_dgb_sun_tha_tig_knd_ses_swt_aze_nor_spa_tur_yor_vie_aeg_ven_fbf_zul	-0.0869430138064543	-0.20530492556459	0.837782604434972
196	sod_krd_ses_grk_mlt_owc_anl_mcd_azi_tur_lda_tag_moo_ger_fre_bsq_prs_heb_akn_mnd_bos_lat_zul_slo_swt_guj_fin_xho_ewe_hun_ben_hau_geo_scr_svk_nor_lit_wly_sid_ctl_est_fbf_jav_bul_ind_jpn_knd_kor_spa_urd_bem_swe_sun_pan_chh_mly_cnt_eng_cic_alb_amh_hin_ita_dut_afr_qcu_rom_arw_por_bam_aeg_ukr_amr_pol_mao_cze_dgb_rus_tsn_bat_tha_gam_tml_ven_igb_uzb_mol_glc_aze_tsw_vie_tig_dyu_swa_yor	-0.157660062611108	-0.372045947575334	0.710705044799581
197	chh_cze_bem_prs_sod_wly_heb_ben_azi_aze_yor_tag_bam_afr_bul_bsq_krd_tig_moo_mnd_nor_ctl_ven_arw_tsw_urd_est_igb_lda_fin_por_sid_geo_alb_svk_lit_dut_owc_anl_lat_hun_ses_mly_eng_sun_jpn_tml_kor_mcd_ukr_swa_pol_ind_glc_mlt_jav_cnt_ger_xho_guj_aeg_rom_swe_grk_rus_qcu_mol_ita_slo_cic_gam_fre_hau_bos_bat_spa_dyu_scr_fbf_mao_tha_amr_knd_tsn_dgb_tur_hin_pan_uzb_akn_vie_amh_swt_ewe_zul	-0.168233353701212	-0.397091524410588	0.692209810460288
198	amr_prs_dgb_rom_gam_anl_tig_dut_tur_azi_swa_tag_igb_swe_ita_bsq_ctl_wly_bam_cnt_pan_ukr_cic_mcd_moo_nor_hun_akn_yor_fin_krd_chh_geo_hin_afr_alb_lat_heb_mlt_ben_est_swt_sun_cze_mao_jpn_tml_kor_pol_svk_tsw_ger_mly_por_hau_bat_mnd_scr_ses_arw_aeg_lit_slo_spa_mol_qcu_bos_rus_eng_dyu_amh_bul_sid_fre_ind_glc_tsn_grk_lda_jav_tha_sod_knd_bem_ven_aze_urd_guj_uzb_fbf_vie_owc_ewe_zul_xho	-0.109339150509123	-0.257884403023258	0.797065922166009
199	tig_mcd_tsw_arw_amh_sod_mlt_ger_aze_tur_moo_tag_tsn_pol_krd_bsq_lit_heb_cic_cnt_cze_grk_swt_guj_bem_dut_fin_zul_swa_est_ita_hau_geo_svk_rus_slo_bul_owc_wly_rom_hun_yor_jav_nor_mao_jpn_tml_kor_por_lat_dgb_swe_ind_eng_anl_bat_mnd_pan_akn_afr_amr_glc_fre_spa_mol_qcu_ben_bos_hin_ven_chh_ukr_gam_ctl_sun_prs_dyu_scr_xho_mly_tha_aeg_knd_ses_igb_azi_urd_alb_uzb_fbf_vie_sid_ewe_lda_bam	-0.795429796058275	-1.91335877665598	0.0587780753816707
200	hau_guj_swt_ger_owc_wly_amr_prs_aze_uzb_dyu_tag_dgb_eng_nor_bsq_alb_gam_xho_cnt_mcd_afr_lda_glc_bem_rus_fin_zul_swa_hun_pol_sid_geo_arw_lit_bul_mol_tig_aeg_por_est_akn_sun_bos_mly_jpn_knd_kor_svk_scr_tsw_dut_bat_ctl_anl_mao_mnd_cze_cic_slo_sod_lat_rom_spa_ita_qcu_swe_urd_pan_ewe_amh_hin_heb_krd_ind_ukr_tsn_grk_moo_jav_tha_chh_tml_fbf_igb_tur_ben_fre_azi_yor_vie_mlt_ses_bam_ven	-0.369694400400951	-0.876411085539154	0.383064774851612
201	tig_ben_swa_prs_sod_hau_gam_cze_tur_aze_ewe_mly_igb_spa_hin_bsq_bos_mlt_dyu_cnt_por_eng_akn_bul_fbf_fre_hun_ven_dgb_fin_nor_amr_geo_pol_lit_krd_swe_heb_chh_slo_est_cic_sun_guj_tag_jpn_knd_kor_lat_ger_bam_ukr_jav_rom_anl_ind_mnd_mol_tsw_dut_sid_scr_ita_urd_glc_qcu_pan_arw_ctl_xho_aeg_mcd_owc_grk_mao_svk_moo_rus_yor_bat_tha_amh_tml_swt_tsn_uzb_alb_afr_azi_bem_vie_wly_ses_lda_zul	0.279888159341977	0.659678733910362	0.511090376484985
202	amr_pan_cic_lit_heb_anl_amh_ctl_azi_tur_fbf_mly_ses_svk_prs_bsq_arw_hau_bam_mnd_spa_slo_moo_bos_yor_afr_est_ven_swt_hun_por_sid_geo_krd_alb_ben_glc_tig_wly_urd_fin_zul_mao_fre_sun_jpn_tml_kor_pol_grk_dgb_dut_tag_mcd_gam_ind_cnt_swe_swa_cze_aeg_bul_eng_rom_guj_qcu_ita_nor_mol_igb_sod_rus_owc_scr_jav_hin_dyu_lat_bem_bat_tha_chh_knd_tsn_xho_aze_ger_ukr_uzb_lda_vie_mlt_akn_tsw_ewe	0.244369146610409	0.576481568686553	0.565682386503979
203	aeg_bos_bem_pan_amh_chh_hau_nor_tur_aze_tsw_mao_yor_arw_pol_bsq_glc_anl_ven_mnd_rom_ger_fbf_ita_bam_lat_hun_ses_dgb_fin_hin_sod_geo_afr_alb_eng_por_heb_amr_spa_est_dyu_sun_grk_mly_jpn_tml_kor_rus_prs_akn_lit_tag_ukr_mlt_jav_cnt_urd_cic_mol_owc_guj_svk_bul_ben_qcu_swe_ctl_scr_zul_wly_slo_sid_cze_bat_mcd_moo_krd_xho_ind_tha_gam_knd_tsn_igb_azi_fre_dut_uzb_ewe_vie_tig_swa_swt_lda	-0.500936919734336	-1.19153972588324	0.236473715824778
204	gam_bos_tsn_grk_hau_sid_amh_pan_tur_uzb_lda_tag_bem_ukr_urd_bsq_alb_chh_igb_mnd_cze_ben_xho_afr_bam_ita_est_ewe_swt_fin_lit_anl_geo_arw_rom_slo_spa_mlt_tig_ctl_hun_yor_ind_por_mly_jpn_tml_kor_fre_krd_zul_eng_sun_guj_wly_jav_cnt_lat_dgb_svk_owc_glc_scr_hin_swe_qcu_rus_ger_dut_fbf_heb_mol_sod_bul_bat_mcd_dyu_pol_tsw_mao_tha_amr_knd_ses_swa_aze_nor_prs_azi_cic_vie_aeg_ven_moo_akn	-0.401587636675641	-0.954397450103636	0.342356674547565
205	amr_fre_yor_bul_owc_chh_sod_prs_tur_azi_ven_tag_dgb_urd_nor_bsq_pan_anl_dyu_mnd_pol_svk_ewe_rom_xho_guj_est_lda_akn_fin_rus_aeg_geo_lit_ctl_scr_eng_sid_amh_mcd_hun_swt_jav_por_mly_jpn_knd_kor_ita_ukr_bam_swe_mao_afr_hau_bat_cnt_bos_swa_arw_mlt_spa_hin_grk_lat_qcu_krd_glc_slo_moo_heb_cze_gam_mol_sun_ben_tsn_dut_fbf_ind_tha_tig_tml_tsw_zul_aze_ger_alb_uzb_bem_vie_wly_ses_cic_igb	0.364692976860131	0.860047382467673	0.39197460788268
206	amr_alb_ven_afr_sod_amh_wly_prs_tur_azi_dyu_mly_akn_ger_ukr_bsq_grk_owc_ewe_mnd_bul_fre_zul_mol_swt_glc_fin_fbf_ses_est_bos_chh_geo_pol_ben_guj_mcd_hau_anl_hin_hun_tsn_mao_krd_ind_jpn_knd_kor_lit_arw_moo_eng_tag_nor_gam_sun_cnt_rus_cic_slo_mlt_cze_svk_scr_urd_qcu_spa_dut_rom_igb_sid_lat_tig_swe_bat_por_lda_pan_yor_jav_tha_heb_tml_dgb_tsw_uzb_ita_ctl_aze_bam_vie_aeg_xho_bem_swa	-0.461879846094469	-1.0976955018279	0.275171431163291
207	heb_bos_tsw_pan_sid_hau_aeg_eng_uzb_aze_dgb_jav_fbf_ita_arw_bsq_dut_amr_yor_cnt_swe_krd_xho_svk_ewe_pol_est_swt_cic_fin_grk_mlt_geo_alb_ctl_ger_glc_wly_chh_cze_hun_bam_tag_fre_mao_jpn_knd_kor_guj_bul_dyu_por_ind_ben_sod_bat_mnd_rom_zul_rus_gam_urd_hin_afr_mcd_qcu_nor_lat_spa_swa_anl_prs_owc_lit_mly_mol_bem_scr_ven_sun_tha_amh_tml_igb_moo_tur_ukr_slo_azi_lda_vie_tig_tsn_akn_ses	-0.581503293119071	-1.38711026871747	0.168723581296395
208	chh_guj_akn_cze_aeg_wly_anl_lat_tur_uzb_fbf_mly_bam_grk_mcd_bsq_slo_tig_swa_cnt_ukr_eng_ewe_bos_dgb_por_est_dyu_tsw_fin_krd_sod_geo_ctl_spa_afr_hin_amh_hau_arw_hun_igb_ind_mol_jav_jpn_knd_kor_rus_ben_swt_prs_bat_nor_heb_tag_mnd_rom_yor_dut_sid_pan_lit_urd_pol_qcu_alb_svk_ita_ses_mlt_swe_owc_ger_sun_glc_ven_fre_zul_mao_tha_gam_tml_cic_xho_azi_scr_bul_aze_bem_vie_amr_lda_tsn_moo	0.0422682200992485	0.0995335085547594	0.920928924062772
209	gam_pol_igb_ben_sod_mlt_sid_fre_uzb_aze_bam_tag_yor_ger_svk_bsq_pan_amr_moo_mnd_guj_glc_swt_arw_xho_grk_fin_swa_tsn_est_eng_heb_geo_slo_urd_por_dut_aeg_chh_prs_hun_dyu_mly_alb_sun_jpn_knd_kor_cze_bos_zul_mol_mao_rus_owc_jav_cnt_swe_cic_bul_anl_afr_nor_krd_ctl_qcu_hin_ita_scr_tsw_amh_lit_tig_ukr_bat_lat_bem_mcd_fbf_ind_tha_wly_tml_ven_ses_azi_rom_spa_tur_lda_vie_hau_dgb_akn_ewe	-0.224721948063319	-0.531261068596264	0.596504469521927
210	gam_dut_yor_arw_tig_hau_amr_cze_tur_azi_bem_bat_tsw_lat_slo_bsq_spa_heb_akn_mnd_mcd_swe_moo_ukr_xho_mol_est_ven_bam_hun_grk_wly_geo_scr_eng_rom_krd_sid_amh_svk_fin_swt_jav_bul_ind_jpn_knd_kor_glc_fre_dyu_afr_sun_nor_owc_mao_cnt_pol_ewe_lit_anl_alb_ita_prs_urd_qcu_pan_ctl_bos_dgb_aeg_guj_sod_ger_tag_hin_zul_rus_lda_mly_tha_chh_tml_igb_swa_aze_por_ben_uzb_tsn_vie_mlt_cic_fbf_ses	0.191112908146147	0.452087296730829	0.652258790332115
211	gam_arw_bam_urd_mlt_tig_amr_alb_tur_aze_bem_sun_dgb_spa_hin_bsq_dut_sid_akn_mnd_lit_ger_dyu_krd_lda_bos_fin_yor_moo_hun_mol_chh_geo_afr_scr_swe_guj_owc_heb_cze_est_ewe_jav_ben_tag_jpn_tml_kor_grk_ita_swa_rom_bat_fre_sod_ind_cnt_pan_xho_bul_anl_mcd_nor_glc_por_qcu_slo_ctl_ukr_fbf_hau_rus_amh_lat_mao_svk_tsw_prs_swt_mly_tha_aeg_knd_ses_zul_uzb_pol_eng_azi_tsn_vie_wly_igb_ven_cic	-0.208326376347452	-0.491755327874718	0.624051019370688
212	sid_lit_fbf_rus_heb_amh_mlt_fre_azi_tur_xho_bat_dyu_ita_guj_bsq_nor_anl_dgb_mnd_por_mcd_zul_grk_akn_bul_est_bam_tsw_fin_ben_gam_geo_ukr_urd_arw_pol_tig_aeg_glc_hun_bem_tag_ger_ind_jpn_knd_kor_cze_hin_ses_dut_mly_pan_amr_sun_cnt_krd_moo_lat_wly_alb_svk_swe_bos_qcu_slo_afr_eng_swt_sod_prs_hau_spa_jav_rom_tsn_scr_ewe_mao_tha_owc_tml_ven_yor_aze_ctl_mol_uzb_lda_vie_chh_swa_igb_cic	0.415595623323157	0.981232568002713	0.329023839673002
213	chh_dut_zul_krd_amr_gam_hau_scr_tur_uzb_lda_mly_swa_bos_pan_bsq_guj_anl_igb_cnt_svk_por_dgb_rom_ses_rus_est_dyu_bem_fin_glc_wly_geo_urd_eng_ger_cze_owc_sid_alb_hun_swt_bat_prs_ind_jpn_tml_kor_fre_ita_moo_mcd_sun_ctl_amh_mao_mnd_swe_bam_bul_sod_afr_arw_lit_hin_qcu_lat_nor_ukr_yor_mlt_pol_tig_ben_tag_spa_akn_slo_ewe_jav_tha_aeg_knd_xho_cic_azi_grk_mol_aze_ven_vie_heb_tsn_tsw_fbf	-0.0353851408235095	-0.0833441198521586	0.933757052630336
214	sod_bul_ewe_pol_amh_amr_aeg_mcd_aze_tur_zul_sun_swt_grk_krd_bsq_eng_heb_yor_cnt_alb_lit_swa_afr_dgb_glc_est_ven_dyu_hun_mol_owc_geo_ctl_ben_fre_prs_wly_gam_guj_fin_moo_mao_urd_jav_jpn_knd_kor_arw_scr_lda_pan_bat_cze_mlt_ind_mnd_slo_xho_svk_sid_hin_bos_por_swe_qcu_ita_nor_rom_tsw_tig_lat_hau_ukr_mly_rus_cic_spa_ses_tag_tha_chh_tml_fbf_igb_uzb_ger_dut_azi_tsn_vie_anl_bem_bam_akn	-0.837228973287936	-2.02157288530929	0.0460943621866308
215	wly_slo_swt_svk_anl_aeg_hau_por_uzb_azi_fbf_mao_dgb_guj_prs_bsq_spa_mlt_tsw_cnt_mol_rom_moo_ctl_bam_bos_est_ses_ven_fin_grk_sod_geo_pan_afr_scr_arw_tig_owc_alb_hun_lda_sun_bul_jav_jpn_tml_kor_hin_swe_tsn_eng_tag_ukr_amh_ind_mnd_ita_dyu_lit_heb_dut_ger_glc_mcd_qcu_lat_krd_pol_swa_chh_cze_amr_fre_bat_nor_cic_rus_zul_mly_tha_sid_knd_ewe_yor_tur_urd_ben_aze_bem_vie_gam_xho_igb_akn	0.0499716395933318	0.117572809059731	0.906659702785302
216	chh_glc_bem_svk_amr_heb_aeg_prs_azi_tur_bam_sun_zul_lit_alb_bsq_eng_sid_yor_mnd_fre_swe_dyu_bos_swa_por_est_cic_fbf_fin_krd_sod_geo_spa_slo_dut_scr_hau_mlt_pol_hun_ewe_tag_rom_jav_jpn_knd_kor_ben_urd_akn_ita_mao_ctl_owc_mly_cnt_lat_tsn_pan_amh_bul_hin_mcd_mol_qcu_arw_grk_guj_moo_wly_cze_anl_rus_ind_ukr_ven_nor_igb_bat_tha_tig_tml_lda_dgb_uzb_ger_afr_aze_xho_vie_gam_swt_tsw_ses	0.0817232689105333	0.192380887093885	0.847863329894722
217	chh_urd_swa_svk_owc_heb_aeg_ita_uzb_azi_swt_tag_tsn_bos_mcd_bsq_mol_mlt_bem_mnd_bul_spa_cic_pol_bam_arw_fin_dgb_ven_hun_eng_amr_geo_por_rus_afr_glc_amh_anl_scr_est_dyu_sun_slo_mao_jpn_knd_kor_hin_cze_akn_dut_jav_guj_gam_ind_cnt_ctl_zul_lat_sod_ger_nor_lit_grk_qcu_ben_pan_krd_tsw_wly_ukr_sid_swe_bat_prs_xho_alb_lda_mly_tha_tig_tml_ses_fbf_aze_rom_fre_tur_igb_vie_hau_moo_ewe_yor	-1.29245426812884	-3.20517734069348	0.00185014821823576
218	owc_pan_moo_lat_sod_hau_amr_krd_azi_tur_bem_mao_xho_afr_cze_bsq_rom_mlt_bam_cnt_spa_ctl_tsn_ita_lda_bos_fin_tsw_cic_hun_alb_wly_geo_arw_ben_swe_hin_tig_heb_pol_est_ewe_mly_glc_ind_jpn_tml_kor_mol_grk_swa_guj_tag_fre_aeg_jav_mnd_por_ses_urd_anl_rus_ger_mcd_lit_qcu_dut_slo_svk_yor_amh_ukr_gam_scr_sun_eng_ven_prs_akn_bat_tha_sid_knd_igb_dyu_uzb_bul_nor_aze_zul_vie_chh_fbf_swt_dgb	0.00988065139715513	0.0232561198735382	0.981495799915622
219	amh_bul_xho_pan_gam_chh_anl_scr_aze_uzb_zul_bat_swa_swe_lit_bsq_ukr_heb_ven_cnt_pol_arw_tsw_krd_ewe_guj_fin_lda_moo_hun_nor_amr_geo_por_spa_alb_ctl_tig_hau_cze_est_tsn_jav_fre_ind_jpn_tml_kor_ita_grk_swt_ben_mao_afr_wly_sun_mnd_urd_ses_dut_aeg_lat_bos_hin_rom_qcu_rus_mcd_slo_bam_sid_svk_owc_glc_tag_eng_bem_mol_cic_mly_tha_sod_knd_dyu_igb_azi_prs_ger_tur_dgb_vie_mlt_akn_yor_fbf	-0.475381218164329	-1.12938887960666	0.261638507941225
220	mlt_afr_cic_rom_tig_amh_sid_guj_aze_tur_moo_jav_tsw_alb_svk_bsq_bos_amr_lda_cnt_glc_arw_akn_swe_dgb_ben_est_swt_bam_fin_krd_heb_geo_dut_fre_mcd_por_chh_wly_slo_hun_xho_tag_spa_mly_jpn_tml_kor_ctl_grk_ven_ger_mao_eng_gam_bat_mnd_rus_dyu_lat_owc_mol_urd_lit_pol_qcu_scr_prs_pan_yor_aeg_cze_hau_hin_sun_nor_tsn_ita_swa_ind_tha_anl_knd_igb_ses_azi_bul_ukr_uzb_bem_vie_sod_zul_fbf_ewe	-0.206922088472405	-0.488967773627053	0.626015684306579
221	amh_svk_xho_swe_aeg_mlt_hau_scr_uzb_aze_dgb_sun_bem_guj_mol_bsq_bos_heb_swt_mnd_afr_glc_dyu_mcd_tsn_rom_hun_ven_zul_fin_urd_chh_geo_arw_cze_ukr_spa_owc_gam_alb_est_bam_mao_pan_ind_jpn_tml_kor_ita_ctl_swa_bul_jav_eng_sid_tag_cnt_ben_cic_nor_anl_hin_lat_ger_por_qcu_rus_krd_dut_lda_amr_grk_sod_lit_bat_slo_tsw_prs_ses_mly_tha_tig_knd_yor_fbf_azi_pol_fre_tur_ewe_vie_wly_moo_akn_igb	0.0480255135689512	0.113139623175137	0.910163732338856
222	aeg_ctl_xho_alb_owc_sod_chh_eng_uzb_azi_igb_sun_akn_swe_mol_bsq_pol_gam_ses_mnd_ger_arw_tsn_dut_lda_urd_est_bem_ewe_fin_afr_anl_geo_mcd_pan_lit_grk_mlt_hau_ita_hun_zul_ind_ben_mly_jpn_knd_kor_glc_bos_ven_slo_jav_fre_amr_mao_cnt_guj_cic_ukr_heb_prs_krd_nor_por_qcu_cze_spa_bul_dyu_tig_rom_sid_lat_bat_svk_dgb_scr_moo_tag_tha_amh_tml_yor_tsw_aze_hin_rus_tur_swt_vie_wly_fbf_bam_swa	-0.206177237924236	-0.48727931875276	0.627207019830494
223	wly_eng_akn_glc_tig_sod_sid_bul_tur_azi_swa_ind_lda_ita_spa_bsq_afr_amh_cic_cnt_hin_krd_tsw_ger_dyu_bos_hun_igb_bem_fin_mcd_anl_geo_alb_lat_ben_pol_mlt_heb_fre_est_bam_jav_grk_tag_jpn_knd_kor_slo_ukr_moo_prs_sun_cze_chh_mly_mnd_nor_ses_lit_gam_por_pan_scr_swe_qcu_rus_guj_dut_xho_aeg_mol_amr_rom_mao_arw_swt_urd_ven_bat_tha_hau_tml_yor_tsn_uzb_ctl_svk_aze_ewe_vie_owc_fbf_dgb_zul	-0.443068705399224	-1.0536410594154	0.294777066611025
224	owc_dut_xho_ger_aeg_heb_sod_rom_azi_uzb_fbf_mao_akn_bos_ukr_bsq_lat_gam_tsw_mnd_bul_nor_swa_glc_lda_swe_est_zul_ewe_fin_mol_hau_geo_hin_ctl_pol_eng_amh_chh_scr_hun_dyu_bat_lit_tag_jpn_knd_kor_afr_spa_yor_ben_sun_por_tig_jav_cnt_urd_cic_slo_wly_arw_grk_rus_alb_qcu_krd_svk_ita_ven_sid_guj_mlt_fre_mly_mcd_dgb_cze_ses_ind_tha_anl_tml_tsn_swt_aze_prs_pan_tur_bem_vie_amr_moo_igb_bam	-0.531036822053579	-1.26531607192388	0.208919119989813
225	chh_mcd_igb_ger_amh_hau_owc_prs_tur_aze_xho_tag_dyu_bos_ben_bsq_eng_wly_tsn_cnt_fre_lit_cic_ukr_lda_guj_fin_swa_bem_est_urd_gam_geo_scr_ctl_grk_rom_heb_mlt_slo_hun_yor_jav_rus_ind_jpn_knd_kor_pan_krd_zul_ita_mao_dut_anl_mly_mnd_pol_moo_lat_aeg_spa_svk_cze_bul_qcu_nor_por_swe_dgb_sid_mol_tig_afr_sun_hin_fbf_arw_swt_bat_tha_amr_tml_akn_bam_azi_glc_alb_uzb_tsw_vie_sod_ewe_ven_ses	0.638583401081142	1.51290408323212	0.133695012086111
226	heb_nor_xho_ctl_amr_wly_chh_urd_azi_uzb_dyu_mao_yor_bul_eng_bsq_prs_sid_akn_mnd_cze_swe_ven_grk_tsw_rom_fin_dgb_zul_est_rus_amh_geo_scr_lit_mcd_spa_sod_aeg_alb_hun_ses_ind_lat_mly_jpn_tml_kor_svk_glc_tsn_slo_bat_fre_tig_sun_cnt_mol_bam_pol_gam_guj_ita_krd_bos_qcu_afr_dut_ben_swa_hau_hin_owc_arw_jav_por_cic_ger_ewe_tag_tha_mlt_knd_moo_fbf_tur_pan_ukr_aze_igb_vie_anl_bem_swt_lda	-0.463170067865119	-1.10156016977516	0.273495710428775
227	wly_grk_igb_hin_gam_anl_sod_scr_azi_tur_cic_jav_swa_mcd_bos_bsq_prs_chh_dgb_cnt_bul_krd_ewe_mol_moo_alb_fin_ven_zul_hun_rom_amh_geo_nor_guj_arw_ben_aeg_hau_pan_est_bam_bat_glc_mao_jpn_tml_kor_slo_ukr_dyu_por_sun_spa_owc_ind_mnd_ger_bem_ctl_sid_dut_urd_swe_lit_qcu_afr_cze_pol_tsw_heb_fre_tig_lat_tag_svk_akn_eng_xho_mly_tha_mlt_knd_ses_fbf_uzb_ita_rus_aze_swt_vie_amr_lda_tsn_yor	-1.15526450736577	-2.85046778937231	0.00537672361393452
228	anl_ita_akn_rus_hau_mlt_heb_grk_azi_uzb_swt_tag_swa_dut_lit_bsq_urd_amh_igb_cnt_rom_nor_tsn_slo_moo_ctl_est_ewe_fbf_hun_mol_wly_geo_pol_guj_eng_bos_amr_owc_arw_fin_bem_sun_spa_ind_jpn_tml_kor_ukr_fre_zul_afr_jav_krd_sod_bat_mnd_alb_ven_prs_gam_svk_cze_bul_lat_qcu_ger_ben_pan_xho_tig_por_sid_scr_mly_glc_yor_mcd_tsw_mao_tha_chh_knd_dyu_cic_tur_hin_swe_aze_bam_vie_aeg_ses_lda_dgb	-0.939042213691035	-2.28858201947365	0.0243681290245089
229	amr_glc_xho_spa_owc_gam_anl_ben_tur_azi_cic_sun_akn_ctl_nor_bsq_lit_sid_yor_cnt_scr_alb_ses_eng_ven_pan_est_swt_bem_fin_rom_hau_geo_cze_swe_rus_bos_chh_mlt_prs_hun_zul_mly_afr_ind_jpn_tml_kor_ukr_mcd_tsw_urd_tag_bul_amh_mao_mnd_fre_bam_guj_aeg_krd_grk_svk_slo_qcu_mol_dut_hin_moo_heb_pol_wly_ita_bat_por_igb_ger_lda_jav_tha_tig_knd_tsn_fbf_uzb_arw_lat_aze_dyu_vie_sod_swa_ewe_dgb	-0.233267929087044	-0.551078680699277	0.582901261528564
230	owc_alb_cic_por_anl_heb_amr_pan_uzb_aze_yor_mly_ewe_scr_lat_bsq_nor_chh_ses_mnd_bos_rus_dgb_swe_tsn_eng_hun_bem_ven_est_mol_amh_geo_afr_hin_guj_urd_wly_tig_pol_fin_akn_jav_ben_ind_jpn_knd_kor_dut_glc_swt_fre_bat_slo_hau_tag_cnt_bul_lda_arw_aeg_mcd_ukr_prs_ita_qcu_cze_krd_grk_zul_sod_svk_mlt_ger_sun_rom_dyu_spa_igb_mao_tha_sid_tml_swa_tsw_tur_lit_ctl_azi_xho_vie_gam_bam_fbf_moo	0.439131745060705	1.03418175478058	0.30373298818529
231	hau_bos_fbf_arw_anl_sid_wly_pan_tur_aze_ses_mao_moo_por_dut_bsq_prs_tig_bem_cnt_lit_ben_ven_nor_lda_scr_est_xho_dgb_fin_mol_sod_geo_pol_krd_grk_slo_chh_gam_swe_hun_igb_tag_lat_ind_jpn_tml_kor_rom_glc_ewe_eng_mly_cze_owc_jav_mnd_svk_swt_afr_heb_alb_ctl_hin_mcd_qcu_guj_fre_urd_dyu_mlt_ita_amr_ukr_sun_ger_tsn_bul_zul_bat_tha_amh_knd_bam_cic_uzb_rus_spa_azi_swa_vie_aeg_tsw_akn_yor	0.357062644007677	0.842005906461503	0.40194471385017
232	chh_bos_zul_ita_sod_tig_anl_ger_aze_uzb_fbf_mao_lda_alb_pol_bsq_scr_sid_xho_cnt_slo_ctl_bem_hin_akn_arw_hun_cic_yor_fin_dut_amh_geo_afr_bul_grk_mcd_owc_amr_fre_est_swa_ind_swe_mly_jpn_tml_kor_pan_lit_ses_ukr_tag_ben_aeg_bat_mnd_prs_tsw_krd_heb_glc_svk_por_urd_qcu_lat_mol_spa_dyu_mlt_eng_wly_nor_sun_cze_bam_rus_tsn_jav_tha_hau_knd_igb_moo_tur_guj_rom_azi_ewe_vie_gam_dgb_swt_ven	0.393586198958494	0.927463657676068	0.356086638962655
233	wly_fre_lda_lat_chh_gam_heb_rom_aze_uzb_bem_ind_bam_ukr_bul_bsq_spa_amh_fbf_mnd_pol_krd_swa_eng_dyu_glc_fin_akn_moo_hun_afr_amr_geo_slo_ita_scr_lit_owc_anl_alb_est_xho_mao_por_tag_jpn_knd_kor_urd_arw_tsn_cze_mly_ben_aeg_bat_cnt_ger_cic_dut_hau_bos_prs_hin_ctl_qcu_grk_mol_swe_tsw_sid_rus_mlt_nor_jav_svk_ses_guj_ewe_sun_tha_tig_tml_ven_yor_azi_mcd_pan_tur_dgb_vie_sod_swt_zul_igb	-0.0537944422682901	-0.126807872266286	0.899366231936672
234	sid_pol_swt_ita_chh_amh_amr_nor_azi_aze_ven_bat_dyu_mol_prs_bsq_lit_aeg_bem_cnt_slo_afr_lda_fre_swa_rom_fin_ses_akn_est_krd_heb_geo_ben_lat_bul_ger_anl_hau_dut_hun_cic_sun_scr_mly_jpn_tml_kor_grk_pan_bam_rus_ind_ukr_wly_tag_mnd_swe_tsw_guj_sod_arw_mcd_spa_hin_qcu_urd_por_ctl_igb_owc_glc_tig_svk_mao_eng_moo_alb_dgb_jav_tha_gam_knd_fbf_zul_tur_cze_bos_uzb_tsn_vie_mlt_yor_xho_ewe	-0.780798789356628	-1.88090333293198	0.0631138875831169
235	sod_ukr_cic_swe_amr_sid_owc_cze_tur_uzb_lda_mao_ses_por_ctl_bsq_dut_mlt_dyu_cnt_ben_rus_xho_pol_bem_hin_est_fbf_tsn_hun_afr_amh_geo_slo_mol_guj_pan_heb_gam_lit_fin_tsw_sun_eng_bat_jpn_knd_kor_urd_bul_moo_rom_jav_ger_anl_tag_mnd_svk_dgb_alb_aeg_arw_bos_spa_grk_qcu_prs_scr_mcd_bam_chh_fre_wly_glc_mly_lat_igb_ita_ven_ind_tha_hau_tml_swa_yor_aze_krd_nor_azi_akn_vie_tig_ewe_zul_swt	-0.280785249067809	-0.664158329636917	0.508232299053643
236	heb_fre_dgb_spa_sid_owc_amh_ctl_tur_aze_zul_mao_tsw_afr_scr_bsq_arw_hau_cic_mnd_eng_rom_igb_pan_tsn_lit_est_moo_ven_hun_mol_amr_geo_nor_cze_bos_mcd_wly_aeg_glc_fin_ewe_tag_grk_ind_jpn_tml_kor_ita_ger_xho_ben_sun_alb_sod_jav_cnt_guj_swa_lat_anl_rus_urd_pol_krd_qcu_prs_ukr_svk_ses_chh_slo_mlt_hin_bat_por_lda_bul_dyu_mly_tha_gam_knd_bem_yor_uzb_dut_swe_azi_akn_vie_tig_swt_bam_fbf	-0.17292482880171	-0.408019501496287	0.684197195996621
237	amr_pol_swa_grk_anl_mlt_sod_mol_uzb_tur_bam_sun_bem_dut_por_bsq_rus_heb_moo_mnd_arw_ukr_akn_ita_fbf_lit_fin_ewe_lda_hun_lat_owc_geo_bul_krd_rom_swe_wly_tig_cze_est_igb_tag_glc_mly_jpn_knd_kor_prs_guj_tsn_nor_ind_ctl_hau_jav_cnt_scr_tsw_bos_sid_ger_slo_afr_svk_qcu_eng_urd_hin_cic_gam_fre_chh_ben_mao_spa_swt_alb_yor_bat_tha_amh_tml_dgb_zul_aze_mcd_pan_azi_dyu_vie_aeg_ses_xho_ven	-0.636956485734066	-1.52381324073797	0.130948765427219
238	owc_arw_igb_alb_amh_sid_gam_slo_uzb_tur_cic_sun_lda_lit_prs_bsq_bul_aeg_moo_cnt_glc_bos_zul_cze_swt_scr_fin_bam_dyu_hun_afr_anl_geo_pan_lat_hin_swe_hau_chh_svk_est_fbf_ind_nor_mly_jpn_tml_kor_por_spa_dgb_mol_tag_rom_amr_jav_mnd_grk_tsw_rus_wly_mcd_urd_krd_eng_qcu_ben_ita_ukr_yor_sod_ctl_heb_guj_bat_fre_ewe_dut_akn_mao_tha_mlt_knd_bem_xho_aze_ger_pol_azi_ven_vie_tig_ses_swa_tsn	0.290172370143504	0.684296542998431	0.49548964468487
239	owc_ita_swa_afr_mlt_aeg_amh_lat_tur_azi_lda_sun_zul_glc_scr_bsq_krd_amr_xho_cnt_spa_grk_ses_nor_tsw_ukr_hun_dgb_swt_est_bul_heb_geo_pol_cze_por_ben_anl_hau_prs_fin_moo_tag_mcd_bat_jpn_knd_kor_alb_bos_ewe_dut_mao_rus_gam_jav_mnd_pan_yor_rom_wly_eng_urd_swe_ctl_qcu_ger_fre_hin_igb_sid_lit_chh_guj_mly_svk_cic_arw_bam_ind_tha_tig_tml_fbf_tsn_uzb_slo_mol_aze_bem_vie_sod_ven_akn_dyu	-0.947306357913453	-2.29952605783081	0.0237129014638992
240	heb_glc_moo_rom_sid_mlt_hau_rus_tur_azi_ven_sun_dgb_alb_slo_bsq_ctl_amr_dyu_mnd_pol_por_tsw_mol_akn_lat_hun_yor_swt_est_eng_sod_geo_hin_cze_mcd_krd_aeg_anl_spa_fin_cic_jav_prs_ind_jpn_knd_kor_scr_ger_ewe_nor_tag_urd_gam_mao_cnt_ukr_xho_ben_chh_bul_svk_grk_fre_qcu_arw_guj_dut_swa_tig_bos_amh_ita_bat_lit_bem_swe_igb_mly_tha_wly_tml_fbf_tsn_aze_afr_pan_uzb_ses_vie_owc_zul_lda_bam	-1.49012057357243	-3.77023042966719	0.000286353252900615
241	hau_eng_moo_bos_aeg_sid_sod_rus_aze_azi_ewe_bat_dyu_prs_lit_bsq_nor_tig_swt_mnd_cze_rom_igb_scr_swa_hin_fin_bam_xho_hun_arw_heb_geo_pan_fre_mol_bul_anl_amr_ukr_est_lda_mly_alb_jav_jpn_knd_kor_swe_pol_bem_dut_ind_ger_mlt_sun_cnt_ita_tsw_guj_chh_por_mcd_spa_grk_qcu_ctl_lat_urd_dgb_wly_glc_owc_slo_tag_krd_zul_afr_fbf_mao_tha_amh_tml_cic_ven_uzb_svk_ben_tur_yor_vie_gam_akn_ses_tsn	-0.154890726536653	-0.365305155570734	0.715713136105513
242	mlt_nor_dgb_grk_tig_owc_amr_spa_aze_azi_lda_jav_cic_ben_svk_bsq_mol_hau_bam_cnt_pol_urd_yor_prs_dyu_pan_est_ses_akn_hun_ctl_anl_geo_eng_ukr_cze_alb_wly_gam_ita_fin_xho_sun_slo_ind_jpn_knd_kor_swe_fre_igb_glc_tag_guj_chh_mao_mnd_mcd_moo_ger_heb_afr_arw_krd_rus_qcu_bos_rom_dut_zul_sid_bul_amh_por_bat_scr_swt_lit_swa_mly_tha_aeg_tml_tsw_fbf_tur_hin_lat_uzb_tsn_vie_sod_ven_ewe_bem	-1.34770559875666	-3.37061999760217	0.00109358482437634
243	hau_ita_yor_rus_sid_sod_owc_lat_uzb_azi_bem_jav_ven_fre_guj_bsq_arw_tig_zul_cnt_por_krd_swa_urd_bam_hin_est_tsn_akn_hun_ctl_amr_geo_eng_spa_rom_ger_chh_amh_cze_fin_ses_ind_pol_bat_jpn_tml_kor_prs_bos_swt_nor_mly_svk_gam_tag_mnd_ukr_cic_glc_anl_pan_alb_grk_dut_qcu_slo_scr_bul_xho_mlt_mcd_aeg_ben_mao_swe_lda_lit_dyu_sun_tha_heb_knd_ewe_igb_aze_afr_mol_tur_moo_vie_wly_dgb_tsw_fbf	0.0829694303440893	0.195318948015379	0.845569362281969
244	wly_cze_xho_dut_mlt_sid_tig_lat_azi_tur_zul_sun_moo_spa_slo_bsq_fre_aeg_ven_mnd_ctl_mol_akn_hin_cic_urd_fin_yor_tsw_est_ita_gam_geo_scr_glc_swe_por_chh_anl_guj_hun_swt_mao_mcd_mly_jpn_knd_kor_rus_lit_swa_ger_bat_prs_sod_tag_cnt_bul_dgb_afr_hau_grk_ukr_rom_ben_qcu_pan_eng_nor_fbf_amh_alb_amr_arw_ind_bos_ewe_pol_bam_jav_tha_owc_tml_dyu_igb_uzb_svk_krd_aze_ses_vie_heb_tsn_lda_bem	-0.207672341342432	-0.489752440681121	0.625462378190958
245	chh_lit_swa_krd_heb_amh_owc_grk_aze_azi_ven_ind_zul_pan_por_bsq_ukr_mlt_moo_cnt_alb_eng_tsw_rom_akn_bos_hun_dgb_lda_fin_bul_wly_geo_slo_ita_svk_cze_hau_sod_afr_est_fbf_sun_fre_jav_jpn_knd_kor_lat_pol_yor_scr_bat_ctl_aeg_mly_mnd_nor_cic_rus_tig_swe_guj_hin_mol_qcu_dut_arw_spa_bam_amr_ben_anl_mcd_tag_glc_swt_ger_ses_mao_tha_sid_tml_igb_bem_tur_prs_urd_uzb_xho_vie_gam_ewe_dyu_tsn	0.408681195324774	0.962899885943496	0.338094803530759
246	amr_arw_ven_scr_aeg_tig_chh_slo_aze_uzb_tsn_mly_ses_prs_swe_bsq_rom_gam_bem_cnt_mol_spa_yor_lat_lda_bul_fin_swt_tsw_est_ben_heb_geo_bos_ctl_guj_krd_sod_amh_rus_hun_xho_tag_ger_mao_jpn_knd_kor_urd_ukr_dgb_glc_bat_afr_anl_jav_mnd_svk_igb_por_sid_hin_grk_ita_mcd_qcu_alb_cze_pan_swa_wly_lit_hau_eng_ind_pol_moo_dut_bam_sun_tha_owc_tml_dyu_ewe_tur_fre_nor_azi_akn_vie_mlt_cic_fbf_zul	0.311935746138945	0.735212408247216	0.464060185625204
247	owc_arw_cic_rus_tig_heb_anl_mol_uzb_aze_yor_ind_tsn_por_pan_bsq_svk_hau_ewe_cnt_lat_scr_bam_dut_swa_ita_hun_dgb_fbf_est_slo_mlt_geo_bul_krd_pol_spa_wly_amr_afr_fin_tsw_tag_swe_mly_jpn_tml_kor_lit_prs_akn_glc_mao_hin_aeg_jav_mnd_nor_bem_guj_gam_fre_ukr_bos_alb_qcu_eng_mcd_rom_xho_chh_ctl_amh_urd_bat_cze_swt_ben_ses_sun_tha_sid_knd_lda_moo_azi_grk_ger_tur_ven_vie_sod_igb_zul_dyu	-0.208629389847933	-0.492870393658053	0.623265881406604
248	owc_guj_lda_mcd_anl_aeg_heb_spa_azi_uzb_swt_jav_ses_eng_scr_bsq_ben_sod_cic_mnd_bul_hin_ven_glc_tsn_dut_fin_tsw_xho_est_rus_chh_geo_por_pan_urd_nor_amh_wly_pol_hun_bem_ind_lat_bat_jpn_tml_kor_ukr_cze_zul_bos_tag_fre_sid_sun_cnt_swe_bam_slo_mlt_grk_rom_ctl_mol_qcu_ger_krd_ita_dyu_tig_svk_hau_lit_mao_prs_swa_afr_moo_mly_tha_gam_knd_fbf_ewe_aze_arw_alb_tur_dgb_vie_amr_igb_akn_yor	-0.557163418273319	-1.32770866883279	0.187524123791025
249	heb_alb_yor_nor_sod_gam_chh_krd_azi_uzb_bem_tag_fbf_pan_swe_bsq_hin_owc_tsn_cnt_eng_ger_bam_glc_ven_rus_fin_igb_lda_hun_bos_sid_geo_mcd_ukr_dut_lat_aeg_amh_rom_est_ewe_jav_lit_sun_jpn_tml_kor_afr_scr_xho_urd_mly_bul_hau_bat_mnd_ctl_dgb_prs_tig_ben_por_ita_cze_qcu_grk_spa_guj_cic_mlt_mol_anl_fre_mao_slo_ses_arw_zul_ind_tha_wly_knd_dyu_moo_aze_svk_pol_tur_tsw_vie_amr_akn_swt_swa	0.251627872935663	0.59253047213759	0.55493341628302
250	mlt_bul_swt_alb_amr_tig_hau_ger_tur_azi_swa_bat_zul_guj_scr_bsq_pol_wly_bam_cnt_spa_dut_yor_swe_dyu_por_fin_cic_xho_est_cze_sod_geo_krd_lat_fre_ita_heb_aeg_eng_hun_akn_mly_mcd_tag_jpn_tml_kor_mol_ctl_tsn_grk_mao_afr_sid_ind_mnd_glc_tsw_prs_chh_rus_pan_ukr_rom_qcu_lit_svk_hin_igb_gam_bos_anl_nor_sun_arw_dgb_urd_lda_jav_tha_owc_knd_ven_ewe_aze_slo_ben_uzb_bem_vie_amh_fbf_moo_ses	-0.210441496692421	-0.496911848863691	0.620423869647904
251	chh_svk_swa_fre_tig_anl_sod_slo_uzb_aze_moo_tag_bem_scr_hin_bsq_ben_amr_akn_mnd_ukr_afr_lda_krd_tsw_nor_hun_bam_ewe_est_ger_aeg_geo_ita_rom_mcd_rus_sid_gam_cze_fin_swt_bat_glc_mly_jpn_tml_kor_lit_alb_ses_por_sun_bul_owc_jav_cnt_eng_cic_urd_hau_mol_spa_arw_lat_qcu_bos_swe_ctl_fbf_wly_grk_amh_dut_ind_pan_dyu_prs_igb_mao_tha_heb_knd_xho_zul_tur_guj_pol_azi_tsn_vie_mlt_ven_yor_dgb	-0.611741526270796	-1.46280464852927	0.146892254934362
252	tig_pan_igb_ben_amh_anl_chh_mol_tur_azi_lda_mly_bam_glc_cze_bsq_eng_heb_zul_cnt_fre_por_swa_dut_bem_bos_est_ewe_ven_fin_afr_mlt_geo_rus_lat_ukr_svk_sod_amr_pol_hun_dgb_sun_arw_bat_jpn_knd_kor_urd_hin_swt_scr_jav_prs_gam_ind_mnd_ctl_fbf_alb_aeg_spa_bul_nor_swe_qcu_lit_rom_ita_xho_wly_grk_owc_guj_tag_krd_tsw_ger_akn_mao_tha_hau_tml_moo_yor_uzb_slo_mcd_aze_dyu_vie_sid_ses_cic_tsn	-0.946559432689174	-2.29607167179533	0.0239180205108045
253	amr_nor_akn_ctl_aeg_mlt_anl_alb_azi_aze_tsn_bat_zul_prs_ger_bsq_fre_owc_tsw_cnt_hin_bul_bam_lat_dyu_krd_hun_xho_swa_fin_arw_tig_geo_mol_rus_slo_swe_heb_chh_eng_est_cic_tag_scr_sun_jpn_knd_kor_glc_mcd_ven_spa_mly_urd_gam_ind_mnd_ita_fbf_guj_sod_bos_grk_dut_pol_qcu_pan_svk_lit_dgb_sid_ben_amh_ukr_jav_afr_moo_rom_lda_mao_tha_wly_tml_bem_swt_uzb_cze_por_tur_yor_vie_hau_ewe_ses_igb	-0.290696967869445	-0.688280836271119	0.49298924011593
254	heb_afr_yor_fre_amh_owc_sid_rus_azi_tur_ven_sun_bam_mol_ctl_bsq_dut_amr_swt_mnd_bos_grk_tsw_prs_zul_scr_est_xho_cic_hun_rom_wly_geo_mcd_glc_pan_swe_hau_sod_krd_fin_dyu_jav_nor_bat_jpn_tml_kor_cze_spa_fbf_ben_mao_hin_anl_ind_cnt_slo_tsn_ita_aeg_urd_lit_lat_pol_qcu_bul_arw_alb_ewe_gam_por_tig_svk_tag_ukr_swa_ger_dgb_mly_tha_chh_knd_ses_bem_aze_eng_guj_uzb_akn_vie_mlt_moo_igb_lda	-0.335162117407479	-0.793768836434526	0.429350699962112
255	anl_afr_cic_cze_owc_gam_heb_por_aze_tur_moo_jav_bam_pol_spa_bsq_arw_sid_akn_mnd_alb_svk_igb_dut_swt_bul_hun_ses_dyu_fin_rus_wly_geo_glc_rom_ger_lit_amh_chh_eng_est_swa_sun_hin_bat_jpn_knd_kor_ita_guj_ewe_bos_mly_mol_mlt_mao_cnt_scr_yor_ukr_sod_mcd_ctl_prs_pan_qcu_grk_lat_krd_lda_tig_swe_hau_nor_ind_fre_tsw_urd_zul_tag_tha_aeg_tml_tsn_xho_azi_ben_slo_uzb_fbf_vie_amr_dgb_ven_bem	-0.0549588396578481	-0.129427305988367	0.897299055105768
256	tig_dut_dgb_pan_amh_sid_gam_spa_azi_uzb_akn_bat_yor_ben_ukr_bsq_guj_amr_ewe_mnd_krd_rus_moo_bul_igb_afr_fin_lda_bem_hun_pol_aeg_geo_cze_eng_arw_rom_hau_chh_por_est_bam_mao_hin_mly_jpn_tml_kor_swe_svk_zul_slo_sun_ita_sod_jav_cnt_mol_tsw_nor_owc_ger_alb_fre_mcd_qcu_glc_grk_prs_xho_anl_urd_wly_bos_ind_lit_cic_ctl_ses_tag_tha_heb_knd_swt_ven_aze_lat_scr_tur_tsn_vie_mlt_dyu_fbf_swa	-0.751799090983221	-1.80802640526184	0.0738347604493966
257	chh_ben_tsn_hin_heb_gam_hau_ukr_uzb_aze_ses_bat_cic_bos_mcd_bsq_pan_amr_swa_cnt_urd_lat_tsw_rom_igb_mol_est_xho_dgb_hun_afr_anl_geo_grk_cze_swe_scr_tig_sid_ctl_fin_moo_mao_rus_tag_jpn_tml_kor_dut_fre_ven_ger_jav_alb_amh_ind_mnd_svk_akn_slo_aeg_prs_eng_arw_guj_qcu_nor_lit_pol_bam_mlt_bul_sod_krd_mly_ita_swt_por_zul_sun_tha_owc_knd_fbf_dyu_azi_spa_glc_tur_ewe_vie_wly_lda_yor_bem	0.246041783042868	0.580002300374779	0.563315648734037
258	sod_hin_fbf_swe_amh_aeg_mlt_ita_uzb_aze_igb_ind_ses_rus_afr_bsq_pan_chh_bam_mnd_pol_guj_zul_grk_dyu_dut_hun_moo_swt_fin_cze_amr_geo_slo_lat_ger_bos_hau_sid_lit_est_tsw_jav_urd_sun_jpn_knd_kor_bul_nor_xho_prs_tag_mcd_gam_mly_cnt_rom_yor_scr_tig_svk_glc_ukr_eng_qcu_fre_por_alb_ewe_owc_krd_heb_mol_mao_ben_cic_arw_ven_bat_tha_anl_tml_lda_tsn_tur_ctl_spa_azi_swa_vie_wly_bem_akn_dgb	-0.658588066552514	-1.57596783213917	0.118428989162738
259	wly_urd_yor_ger_heb_gam_sid_arw_uzb_azi_ven_mly_cic_ita_ukr_bsq_mcd_mlt_lda_cnt_krd_lit_tsw_svk_dyu_afr_hun_bam_swa_fin_dut_tig_geo_pol_prs_cze_lat_owc_sod_fre_est_tsn_ind_slo_sun_jpn_tml_kor_scr_nor_swt_swe_jav_eng_anl_bat_mnd_bos_dgb_ben_amr_mol_por_pan_glc_qcu_spa_guj_bul_igb_amh_grk_aeg_ctl_tag_rus_xho_rom_zul_mao_tha_chh_knd_moo_ses_tur_alb_hin_aze_ewe_vie_hau_bem_fbf_akn	0.623637838128092	1.47455158796009	0.143710397811936
260	wly_arw_dyu_ctl_sod_owc_amr_bos_azi_uzb_tsw_mly_dgb_afr_scr_bsq_por_amh_lda_cnt_ben_fre_tsn_glc_swa_krd_est_yor_xho_fin_rom_gam_geo_ita_lat_urd_bul_aeg_anl_pol_hun_ewe_ind_prs_mao_jpn_tml_kor_mol_lit_bam_mcd_bat_ukr_tig_sun_mnd_rus_moo_spa_sid_ger_cze_pan_slo_qcu_dut_svk_eng_igb_mlt_alb_hau_grk_jav_hin_ven_nor_zul_tag_tha_chh_knd_swt_bem_tur_swe_guj_aze_cic_vie_heb_akn_fbf_ses	-0.784844606778625	-1.89284159311478	0.0614887627559337
261	mlt_arw_ewe_svk_owc_heb_aeg_pan_azi_uzb_dyu_bat_akn_urd_cze_bsq_ben_chh_swa_mnd_bos_scr_swt_ita_bam_nor_fin_lda_xho_est_grk_anl_geo_pol_ukr_krd_mol_tig_sod_lat_hun_igb_tag_hin_jav_jpn_tml_kor_spa_prs_moo_bul_sun_glc_amr_mao_cnt_alb_ven_swe_gam_rus_ger_dut_guj_qcu_fre_eng_lit_tsn_sid_afr_amh_por_ind_rom_dgb_ctl_zul_mly_tha_wly_knd_bem_cic_tur_mcd_slo_aze_yor_vie_hau_tsw_ses_fbf	-1.19774038874448	-2.96385539506307	0.00385835485678853
262	tig_bos_bem_scr_owc_sod_chh_urd_azi_aze_xho_bat_yor_alb_fre_bsq_pan_anl_bam_mnd_arw_svk_fbf_mcd_dgb_ger_est_swa_tsn_fin_spa_gam_geo_swe_cze_prs_rus_wly_amh_krd_hun_ven_mly_por_sun_jpn_knd_kor_afr_rom_lda_lat_jav_glc_sid_ind_cnt_ctl_ewe_slo_hau_mol_ben_bul_ita_qcu_lit_ukr_dut_igb_amr_hin_aeg_pol_mao_nor_cic_grk_zul_tag_tha_mlt_tml_ses_tsw_uzb_guj_eng_tur_moo_vie_heb_swt_akn_dyu	-0.139244093468068	-0.328202337164064	0.743496473435736
263	hau_por_igb_krd_anl_mlt_wly_arw_tur_aze_tsw_bat_tsn_ukr_rom_bsq_cze_owc_bam_cnt_guj_nor_cic_afr_ewe_spa_fin_bem_xho_hun_bul_tig_geo_mcd_scr_slo_ben_amh_chh_pan_est_lda_tag_lat_sun_jpn_knd_kor_alb_prs_dgb_svk_mly_lit_aeg_jav_mnd_pol_yor_grk_heb_fre_dut_ctl_mol_qcu_eng_hin_glc_moo_gam_urd_amr_bos_mao_swe_fbf_ita_ses_ind_tha_sod_tml_akn_swa_azi_rus_ger_uzb_swt_vie_sid_ven_dyu_zul	0.518195713796818	1.22110505594975	0.22513294602076
264	aeg_dut_bem_lat_gam_mlt_owc_bos_azi_tur_ses_ind_lda_nor_afr_bsq_spa_sid_yor_mnd_prs_mcd_xho_cze_akn_ctl_fin_swa_zul_est_glc_heb_geo_urd_lit_pan_por_hau_chh_guj_hun_moo_mly_swe_mao_jpn_tml_kor_mol_ukr_ven_bul_jav_scr_sod_bat_cnt_svk_fbf_rus_anl_ben_eng_hin_pol_qcu_slo_grk_ger_dyu_wly_fre_tig_arw_sun_ita_bam_alb_ewe_tag_tha_amr_knd_swt_dgb_aze_krd_rom_uzb_tsw_vie_amh_cic_tsn_igb	-0.394398422402441	-0.934314160315236	0.352561449902149
265	mlt_eng_tsn_lit_tig_hau_sid_afr_tur_azi_dyu_tag_ewe_glc_arw_bsq_hin_anl_igb_mnd_slo_bos_bam_mol_dgb_scr_fin_zul_bem_est_rom_amr_geo_ukr_spa_nor_alb_heb_chh_ctl_hun_xho_ind_svk_mly_jpn_tml_kor_pol_prs_moo_rus_mao_fre_wly_sun_cnt_por_ven_guj_owc_cze_swe_krd_bul_qcu_urd_mcd_lat_cic_sod_ita_amh_pan_jav_ger_akn_dut_fbf_bat_tha_aeg_knd_lda_yor_uzb_ben_grk_aze_ses_vie_gam_swt_tsw_swa	-0.334772097422502	-0.792443999764248	0.430118665206748
266	amh_glc_bem_grk_sod_mlt_amr_pan_tur_aze_akn_jav_xho_nor_dut_bsq_por_hau_ewe_cnt_ita_ger_swa_eng_cic_bos_est_lda_ses_fin_fre_wly_geo_alb_slo_scr_svk_owc_heb_pol_hun_igb_mly_swe_sun_jpn_tml_kor_arw_lat_tsn_bul_bat_hin_aeg_mao_mnd_cze_moo_ben_tig_afr_rom_mcd_prs_qcu_krd_guj_mol_dgb_anl_urd_gam_rus_tag_ukr_ven_ctl_zul_ind_tha_sid_knd_fbf_tsw_uzb_spa_lit_azi_swt_vie_chh_bam_dyu_yor	-0.469101554765595	-1.11657059460779	0.267054498301886
267	heb_bos_xho_svk_mlt_amr_hau_arw_uzb_aze_cic_mao_fbf_urd_alb_bsq_rom_anl_bem_cnt_hin_ctl_yor_scr_swt_bul_fin_ses_tsn_est_glc_sod_geo_mcd_eng_rus_prs_amh_wly_ger_hun_ven_sun_fre_tag_jpn_tml_kor_ben_slo_akn_krd_bat_afr_chh_mly_mnd_cze_dgb_por_owc_ukr_nor_dut_lit_qcu_grk_pan_swe_swa_aeg_spa_sid_guj_ind_pol_igb_mol_ewe_jav_tha_tig_knd_dyu_zul_tur_lat_ita_azi_moo_vie_gam_tsw_bam_lda	-0.251851634636783	-0.594338446714906	0.553728887815289
268	sid_ben_xho_rus_amr_mlt_tig_lat_azi_tur_tsw_ind_zul_slo_krd_bsq_glc_aeg_swt_mnd_bul_lit_cic_scr_bam_dut_est_tsn_swa_fin_por_owc_geo_ita_ctl_mcd_rom_sod_gam_pol_hun_akn_tag_spa_jav_jpn_tml_kor_svk_prs_ewe_alb_mao_arw_anl_mly_cnt_nor_dgb_swe_hau_fre_ger_bos_mol_qcu_cze_pan_hin_yor_amh_afr_heb_guj_bat_urd_bem_eng_moo_sun_tha_wly_knd_igb_lda_aze_grk_ukr_uzb_ses_vie_chh_ven_dyu_fbf	0.163582875669243	0.384838255232589	0.70123593255994
269	aeg_pol_ses_bul_owc_sod_wly_pan_azi_uzb_xho_bat_fbf_prs_cze_bsq_por_amr_yor_mnd_rus_urd_swt_lit_swa_swe_fin_bem_dyu_est_ben_anl_geo_eng_guj_alb_ger_gam_hau_rom_hun_akn_mao_spa_mly_jpn_knd_kor_arw_ctl_lda_scr_ind_glc_amh_sun_cnt_slo_moo_bos_mlt_mol_hin_mcd_grk_qcu_ukr_fre_afr_ven_heb_ita_tig_svk_jav_krd_dgb_lat_zul_tag_tha_chh_tml_tsw_igb_tur_dut_nor_aze_bam_vie_sid_ewe_tsn_cic	-0.146618296053656	-0.345671270511387	0.730370477487595
270	gam_dut_tsn_hin_anl_wly_sid_rus_tur_azi_igb_bat_cic_afr_prs_bsq_krd_amh_bem_cnt_mcd_fre_xho_ben_dgb_guj_est_akn_zul_fin_svk_amr_geo_lat_bul_slo_pan_hau_heb_lit_hun_ven_mao_ger_mly_jpn_tml_kor_bos_cze_lda_ctl_ind_alb_sod_tag_mnd_arw_yor_glc_tig_ita_rom_scr_eng_qcu_swe_pol_mol_ewe_chh_grk_mlt_por_sun_nor_swa_ukr_swt_jav_tha_aeg_knd_tsw_bam_aze_urd_spa_uzb_dyu_vie_owc_fbf_moo_ses	-0.124437341039454	-0.293220393607335	0.77000699485706
271	anl_ukr_tsw_hin_gam_amr_sid_rus_azi_aze_swt_mly_akn_krd_spa_bsq_ita_aeg_tsn_cnt_alb_pol_lda_arw_cic_fre_hun_moo_ewe_est_guj_wly_geo_eng_ben_scr_mol_owc_mlt_ger_fin_bam_jav_bul_tag_jpn_tml_kor_prs_urd_xho_por_mao_glc_heb_ind_mnd_bos_yor_swe_tig_rom_grk_lat_afr_qcu_slo_svk_ctl_ven_chh_cze_hau_pan_bat_lit_ses_dut_bem_sun_tha_amh_knd_fbf_swa_tur_mcd_nor_uzb_dgb_vie_sod_dyu_igb_zul	-0.270934414141493	-0.640208933024071	0.523610971681874
272	amh_prs_cic_fre_anl_wly_sod_svk_azi_aze_bem_jav_ewe_lat_mcd_bsq_ita_mlt_bam_cnt_slo_bos_akn_bul_igb_spa_hun_dyu_fbf_fin_pol_chh_geo_urd_dut_ben_ctl_owc_sid_pan_est_ses_mao_arw_tag_jpn_tml_kor_eng_nor_ven_lit_sun_guj_heb_bat_mnd_ukr_xho_hin_gam_cze_alb_afr_por_qcu_scr_krd_mol_yor_tig_ger_aeg_rom_mly_grk_lda_rus_moo_ind_tha_hau_knd_swa_zul_tur_glc_swe_uzb_dgb_vie_amr_swt_tsw_tsn	0.774023634653605	1.83814295235431	0.0692335906330924
273	tig_krd_ewe_afr_anl_wly_aeg_glc_aze_uzb_lda_ind_swt_urd_arw_bsq_guj_amr_akn_cnt_bos_bul_bam_cze_bem_ben_est_moo_swa_hun_slo_hau_geo_rus_fre_grk_pol_heb_chh_scr_fin_ses_sun_rom_jav_jpn_tml_kor_pan_swe_ven_spa_mly_lit_amh_mao_mnd_lat_dyu_mcd_sid_nor_ita_mol_ctl_qcu_ger_svk_eng_tsn_gam_dut_owc_hin_bat_prs_xho_por_dgb_tag_tha_sod_knd_cic_yor_tur_alb_ukr_azi_tsw_vie_mlt_zul_fbf_igb	-0.910132177325161	-2.20824338975272	0.0296853503371804
274	gam_cze_bem_ben_anl_hau_tig_arw_aze_tur_swt_jav_tsn_fre_urd_bsq_ger_sid_dgb_cnt_ctl_spa_fbf_mcd_ven_bul_est_akn_moo_hun_hin_sod_geo_grk_glc_mol_ita_mlt_amr_slo_fin_tsw_mao_guj_ind_jpn_knd_kor_swe_alb_ewe_krd_mly_por_chh_tag_mnd_eng_bam_svk_amh_ukr_scr_bos_afr_qcu_lit_pol_prs_igb_owc_lat_heb_nor_sun_pan_xho_rom_lda_bat_tha_wly_tml_ses_cic_azi_dut_rus_uzb_yor_vie_aeg_dyu_swa_zul	0.259263616769508	0.611198735778451	0.542559089842063
275	chh_por_moo_pol_owc_heb_anl_lit_uzb_aze_bem_bat_dyu_rom_scr_bsq_pan_gam_lda_cnt_grk_svk_zul_swe_tsw_dut_est_yor_bam_fin_mol_sid_geo_prs_eng_alb_afr_mlt_amr_ita_hun_xho_tag_bos_mao_jpn_knd_kor_ben_spa_ven_ukr_jav_slo_wly_sun_mnd_lat_tsn_fre_tig_mcd_rus_ger_ctl_qcu_krd_cze_guj_ewe_aeg_arw_sod_nor_mly_urd_swa_bul_swt_ind_tha_amh_tml_akn_fbf_tur_hin_glc_azi_ses_vie_hau_dgb_cic_igb	-0.278322839345662	-0.658495080680528	0.511846995066696
276	amh_bul_zul_ctl_sod_amr_heb_prs_tur_uzb_bem_ind_swa_alb_pol_bsq_spa_owc_xho_mnd_krd_lat_ewe_swe_fbf_por_fin_tsw_dyu_est_ben_sid_geo_dut_ita_rom_scr_mlt_wly_ukr_hun_cic_mly_nor_sun_jpn_knd_kor_mcd_svk_yor_rus_mao_arw_anl_bat_cnt_glc_igb_fre_tig_guj_lit_eng_mol_qcu_cze_bos_afr_bam_chh_pan_gam_grk_jav_hin_tsn_ger_dgb_tag_tha_hau_tml_lda_akn_aze_slo_urd_azi_swt_vie_aeg_ven_moo_ses	-0.809775336042218	-1.95536798444948	0.0535415614593922
277	sid_prs_swt_scr_anl_amr_sod_lit_aze_tur_swa_jav_moo_ben_pol_bsq_rom_mlt_xho_mnd_hin_nor_lda_arw_tsn_ukr_hun_tsw_ewe_est_alb_amh_geo_mcd_pan_svk_swe_owc_chh_lat_fin_fbf_mly_ctl_mao_jpn_knd_kor_fre_spa_dgb_slo_ind_krd_aeg_sun_cnt_dut_ven_cze_wly_eng_ita_guj_grk_qcu_afr_bos_rus_dyu_heb_mol_tig_ger_bat_bul_zul_urd_ses_tag_tha_gam_tml_yor_cic_azi_glc_por_uzb_igb_vie_hau_bem_bam_akn	0.379366584882595	0.894342862484419	0.373447202495849
278	tig_pan_bam_glc_sid_anl_hau_scr_uzb_azi_igb_ind_akn_eng_rom_bsq_arw_chh_swt_cnt_ukr_spa_zul_rus_lda_fre_est_tsw_bem_fin_afr_amr_geo_por_svk_ita_mcd_owc_sod_grk_hun_yor_sun_urd_tag_jpn_tml_kor_dut_cze_xho_bos_mly_slo_mlt_jav_mnd_bul_fbf_krd_gam_nor_guj_alb_ben_qcu_lat_hin_pol_ven_aeg_ctl_wly_swe_mao_mol_swa_lit_ewe_bat_tha_heb_knd_dgb_moo_tur_prs_ger_aze_ses_vie_amh_tsn_dyu_cic	-0.29377532766164	-0.6949653740554	0.488809733429935
279	sid_alb_xho_slo_hau_chh_wly_krd_aze_uzb_moo_ind_ewe_ctl_ita_bsq_urd_owc_lda_mnd_svk_guj_akn_mol_ven_prs_est_swt_bem_fin_pan_anl_geo_bul_rom_ger_lat_aeg_amr_glc_hun_fbf_mly_mcd_sun_jpn_knd_kor_nor_lit_yor_por_bat_hin_mlt_tag_cnt_bos_dyu_afr_amh_ben_rus_grk_eng_qcu_fre_swe_spa_swa_gam_ukr_sod_pol_mao_dut_cic_scr_ses_jav_tha_tig_tml_tsw_zul_tur_cze_arw_azi_tsn_vie_heb_bam_igb_dgb	-0.0717018436975078	-0.169086173887171	0.866096087844914
280	mlt_rom_ven_rus_amr_hau_anl_arw_aze_tur_dyu_sun_fbf_krd_afr_bsq_fre_chh_tsn_mnd_bul_nor_zul_por_bem_alb_fin_swt_xho_hun_pan_gam_geo_hin_scr_ctl_dut_amh_tig_lit_est_bam_tag_slo_jav_jpn_knd_kor_glc_ger_moo_urd_mao_pol_aeg_mly_cnt_cze_cic_ukr_sod_mcd_guj_grk_swe_qcu_bos_prs_svk_swa_sid_lat_wly_spa_bat_eng_yor_ben_akn_ind_tha_heb_tml_igb_ewe_uzb_mol_ita_azi_dgb_vie_owc_ses_lda_tsw	-0.346778676648043	-0.820927660882988	0.413786843123307
281	aeg_ben_bem_spa_hau_amh_gam_ger_uzb_azi_ses_bat_bam_lit_rom_bsq_mol_chh_ewe_cnt_ukr_nor_moo_svk_akn_krd_hun_fbf_tsn_est_slo_sod_geo_urd_mcd_fre_ita_anl_tig_bul_fin_zul_jav_eng_mly_jpn_tml_kor_lat_grk_igb_glc_tag_rus_owc_sun_mnd_cze_swa_pol_wly_arw_por_pan_swe_qcu_prs_bos_ctl_swt_amr_dut_heb_scr_ind_afr_xho_guj_yor_mao_tha_mlt_knd_cic_dyu_aze_alb_hin_tur_tsw_vie_sid_dgb_ven_lda	0.137208072021791	0.32310972221541	0.747337522165778
282	amr_krd_ewe_bos_hau_aeg_amh_ben_uzb_aze_bam_bat_tsw_svk_fre_bsq_dut_gam_fbf_mnd_spa_ger_bem_cze_lda_rus_est_ven_swt_hun_prs_chh_geo_mcd_pol_hin_scr_sod_anl_bul_fin_igb_mly_eng_sun_jpn_knd_kor_lat_ita_dyu_urd_mao_slo_mlt_jav_cnt_pan_xho_mol_sid_ukr_guj_lit_rom_qcu_afr_nor_alb_swa_wly_ctl_owc_glc_ind_swe_dgb_arw_moo_tag_tha_heb_tml_akn_yor_tur_grk_por_azi_cic_vie_tig_zul_ses_tsn	-0.665744747735255	-1.59159323734014	0.114869696330645
283	mlt_fre_zul_svk_heb_tig_sid_urd_azi_tur_ven_sun_fbf_ger_rus_bsq_scr_gam_bam_cnt_cze_ben_dyu_prs_igb_pan_est_ewe_yor_hun_bul_wly_geo_mcd_alb_nor_hin_aeg_hau_glc_fin_lda_ind_ctl_mly_jpn_tml_kor_slo_spa_cic_bos_jav_pol_amh_tag_mnd_guj_akn_ita_anl_por_afr_dut_swe_qcu_arw_krd_lat_moo_sod_eng_chh_rom_bat_lit_xho_mol_tsw_mao_tha_owc_knd_tsn_ses_uzb_ukr_grk_aze_dgb_vie_amr_bem_swt_swa	0.0218927070733676	0.051672370142554	0.958900579022499
284	mlt_cze_zul_lit_chh_wly_sod_swe_aze_tur_dgb_mao_tsw_hin_bos_bsq_arw_aeg_cic_mnd_spa_scr_swt_krd_tsn_prs_est_ses_yor_fin_rus_amr_geo_slo_guj_mol_glc_heb_anl_ita_hun_dyu_tag_pol_jav_jpn_knd_kor_lat_afr_akn_mcd_ind_fre_tig_bat_cnt_svk_ewe_ukr_hau_grk_ctl_urd_dut_qcu_ger_alb_rom_xho_amh_nor_sid_por_sun_pan_ven_eng_fbf_mly_tha_gam_tml_lda_bem_uzb_bul_ben_azi_bam_vie_owc_moo_swa_igb	-0.778807318874471	-1.872533145826	0.0642746883926074
285	wly_scr_tsn_rom_anl_sid_aeg_prs_aze_tur_swa_ind_cic_mol_cze_bsq_bul_hau_dgb_cnt_ukr_grk_tsw_pan_moo_rus_fin_zul_yor_est_dut_amh_geo_nor_por_swe_glc_mlt_amr_bos_hun_xho_bat_hin_mly_jpn_tml_kor_krd_pol_bam_ita_tag_slo_sod_jav_mnd_spa_akn_ger_owc_alb_ben_fre_lit_qcu_ctl_mcd_svk_dyu_gam_eng_tig_arw_mao_lat_fbf_urd_igb_sun_tha_heb_knd_ewe_lda_azi_guj_afr_uzb_ses_vie_chh_ven_bem_swt	-0.409871778958667	-0.971728398806927	0.333706287853538
286	hau_glc_dyu_dut_aeg_heb_tig_swe_aze_azi_bem_ind_bam_mcd_krd_bsq_scr_sod_akn_mnd_bos_urd_lda_spa_ses_arw_est_swa_tsn_hun_ctl_amh_geo_pol_bul_hin_pan_anl_mlt_ita_fin_zul_jav_mol_tag_jpn_tml_kor_lit_svk_ewe_prs_mao_fre_amr_bat_cnt_slo_ven_alb_chh_guj_rom_afr_rus_qcu_nor_ger_grk_igb_owc_ukr_sid_cze_sun_eng_fbf_por_cic_mly_tha_wly_knd_swt_dgb_uzb_lat_ben_tur_moo_vie_gam_xho_tsw_yor	-0.478733477361194	-1.1393472971092	0.257484456064814
287	amr_mol_cic_glc_heb_hau_owc_rom_uzb_azi_swa_jav_lda_mcd_krd_bsq_eng_sod_tsw_cnt_grk_bul_fbf_alb_swt_ctl_fin_ewe_bam_est_hin_anl_geo_nor_ita_guj_svk_wly_amh_urd_hun_igb_tag_ukr_sun_jpn_knd_kor_swe_lat_ses_cze_mly_dut_gam_mao_mnd_prs_tsn_lit_mlt_pol_slo_ben_arw_qcu_scr_ger_rus_xho_aeg_afr_tig_spa_bat_por_dgb_bos_akn_ind_tha_chh_tml_moo_zul_aze_pan_fre_tur_bem_vie_sid_dyu_ven_yor	0.130798811767243	0.30806564187744	0.758721310233505
288	aeg_rom_ven_nor_anl_amr_hau_ger_aze_azi_moo_jav_dgb_afr_alb_bsq_por_mlt_tsn_mnd_cze_hin_swt_prs_cic_pol_fin_bam_fbf_hun_fre_chh_geo_lat_krd_bos_svk_amh_heb_swe_est_xho_ind_rus_mao_jpn_knd_kor_urd_glc_ses_arw_tag_mcd_wly_sun_cnt_pan_dyu_dut_sid_guj_ita_ctl_scr_qcu_eng_ben_ukr_zul_gam_bul_owc_grk_bat_mol_swa_spa_tsw_mly_tha_sod_tml_akn_igb_uzb_slo_lit_tur_ewe_vie_tig_bem_yor_lda	-0.658675069434232	-1.57450805902709	0.118765950040044
289	chh_lit_tsn_mol_owc_aeg_amr_rus_uzb_aze_ven_jav_cic_afr_bul_bsq_grk_sod_lda_cnt_eng_urd_ses_bos_yor_spa_hun_ewe_bam_est_ita_gam_geo_ukr_cze_hin_dut_hau_sid_ctl_fin_fbf_mao_rom_mly_jpn_knd_kor_pol_alb_bem_prs_tag_fre_wly_sun_mnd_swe_dyu_krd_amh_mcd_svk_nor_glc_qcu_ben_slo_arw_igb_heb_guj_tig_ger_bat_lat_akn_pan_xho_ind_tha_anl_tml_swt_tsw_azi_scr_por_tur_swa_vie_mlt_dgb_moo_zul	-0.104686312465324	-0.246895565132789	0.805533241683151
290	wly_glc_yor_arw_owc_sid_gam_cze_azi_aze_swa_ind_ven_prs_bul_bsq_guj_hau_swt_cnt_bos_swe_zul_ukr_dyu_pan_hun_akn_cic_fin_ger_amr_geo_rus_ctl_svk_grk_aeg_mlt_eng_est_lda_mao_urd_mly_jpn_tml_kor_krd_ben_tsw_scr_jav_fre_heb_bat_mnd_rom_ses_dut_amh_alb_mol_por_mcd_qcu_spa_lat_hin_dgb_tig_pol_chh_nor_sun_afr_fbf_ita_igb_tag_tha_anl_knd_bam_xho_uzb_lit_slo_tur_ewe_vie_sod_bem_moo_tsn	-0.583595595859275	-1.39260208242049	0.167060711109155
291	sod_eng_ses_ukr_wly_sid_anl_spa_azi_tur_tsw_mly_fbf_glc_ger_bsq_lat_owc_cic_mnd_ita_guj_bam_slo_dgb_svk_fin_xho_zul_hun_arw_hau_geo_fre_swe_rus_pol_amh_gam_mol_est_moo_tag_bul_mao_jpn_tml_kor_cze_rom_tsn_nor_ind_scr_chh_jav_cnt_dut_bem_ben_mlt_urd_bos_pan_ctl_qcu_grk_alb_lit_lda_aeg_afr_heb_mcd_sun_por_ven_hin_swt_bat_tha_tig_knd_akn_yor_aze_prs_krd_uzb_dyu_vie_amr_igb_ewe_swa	-0.151087422693483	-0.356764736493823	0.722076137406519
292	heb_mol_fbf_rom_amh_anl_amr_dut_azi_tur_swa_bat_akn_ita_pan_bsq_spa_owc_cic_cnt_guj_grk_yor_krd_lda_scr_hun_dgb_ewe_est_svk_sid_geo_ger_pol_urd_nor_sod_gam_bul_fin_ses_mly_ukr_tag_jpn_knd_kor_lat_ben_bem_lit_mao_rus_hau_ind_mnd_arw_xho_mcd_tig_swe_hin_glc_cze_qcu_eng_afr_fre_bam_mlt_prs_aeg_por_jav_slo_zul_ctl_igb_sun_tha_wly_tml_tsn_tsw_aze_alb_bos_uzb_dyu_vie_chh_swt_moo_ven	-0.47972335346689	-1.13962384051026	0.257369766115779
293	owc_ger_xho_bos_heb_anl_aeg_ukr_tur_aze_cic_bat_fbf_urd_ita_bsq_afr_mlt_akn_mnd_dut_lat_tsn_eng_tsw_ctl_est_moo_dgb_fin_svk_amh_geo_guj_glc_grk_slo_chh_hau_mol_hun_bem_mly_cze_jav_jpn_tml_kor_alb_hin_yor_mcd_mao_ben_wly_sun_cnt_lit_zul_rus_sid_spa_scr_pan_krd_qcu_nor_arw_pol_bam_gam_fre_tig_swe_tag_por_ses_prs_swa_ind_tha_sod_knd_dyu_ewe_uzb_rom_bul_azi_swt_vie_amr_lda_ven_igb	-0.312636369956132	-0.739524795675903	0.461451014582387
294	mlt_nor_dgb_afr_amh_heb_amr_alb_uzb_aze_bem_tag_swt_mcd_guj_bsq_slo_anl_moo_mnd_prs_fre_lda_hin_xho_bul_fin_tsn_ewe_hun_ben_aeg_geo_krd_lat_arw_rus_chh_tig_ctl_est_swa_mly_svk_sun_jpn_knd_kor_glc_pol_igb_eng_mao_spa_sod_jav_cnt_ger_tsw_urd_hau_ukr_lit_swe_bos_qcu_por_grk_mol_ven_wly_dut_gam_scr_ind_ita_fbf_rom_yor_bat_tha_owc_tml_dyu_bam_azi_cze_pan_tur_ses_vie_sid_cic_zul_akn	-0.267644089992451	-0.632382993903551	0.52868834396779
295	mlt_fre_tsw_svk_wly_amr_chh_ben_aze_azi_tsn_mly_dgb_ukr_lit_bsq_ctl_aeg_zul_mnd_arw_afr_xho_guj_bam_ger_fin_lda_bem_est_alb_tig_geo_hin_dut_rom_grk_amh_owc_rus_hun_akn_tag_spa_bat_jpn_knd_kor_cze_bul_ewe_scr_jav_slo_heb_ind_cnt_swe_swa_lat_sod_por_mcd_bos_pol_qcu_mol_krd_prs_swt_hau_glc_anl_urd_mao_pan_ses_nor_moo_sun_tha_sid_tml_ven_dyu_uzb_eng_ita_tur_cic_vie_gam_igb_fbf_yor	0.0756448604985588	0.177901051566455	0.859187612885426
296	tig_ger_igb_prs_aeg_gam_anl_nor_azi_aze_bam_bat_akn_glc_dut_bsq_bos_amr_xho_cnt_cze_por_ven_mol_swt_ben_hun_yor_lda_fin_afr_amh_geo_urd_svk_ukr_grk_hau_owc_pol_est_dyu_sun_rom_mly_jpn_knd_kor_rus_alb_ewe_lit_jav_guj_sid_tag_mnd_ctl_ses_slo_heb_krd_hin_pan_ita_qcu_swe_eng_scr_moo_mlt_fre_wly_mcd_mao_lat_zul_arw_swa_ind_tha_chh_tml_cic_bem_uzb_bul_spa_tur_tsn_vie_sod_fbf_dgb_tsw	0.322772452823617	0.760081971276051	0.449128188920882
297	gam_urd_igb_bos_owc_amh_hau_glc_tur_azi_tsw_tag_lda_mol_ukr_bsq_svk_aeg_tsn_cnt_lat_scr_fbf_por_bam_bul_est_yor_swt_fin_mcd_anl_geo_ben_swe_pan_eng_amr_wly_lit_hun_moo_sun_rom_ind_jpn_knd_kor_ger_pol_bem_arw_mly_ctl_heb_mao_mnd_dut_akn_alb_mlt_spa_hin_rus_guj_qcu_afr_ita_krd_ses_sod_slo_sid_cze_jav_fre_swa_nor_ewe_bat_tha_tig_tml_ven_cic_aze_prs_grk_uzb_dgb_vie_chh_dyu_xho_zul	-0.454178849031656	-1.07961949045591	0.283103659446747
298	hau_guj_swa_glc_heb_amr_mlt_spa_aze_uzb_akn_ind_yor_ctl_grk_bsq_ger_tig_tsw_mnd_arw_ben_ven_pol_zul_rom_est_bem_ewe_hun_swe_aeg_geo_bos_dut_pan_bul_anl_sod_prs_fin_tsn_mao_svk_bat_jpn_tml_kor_eng_mcd_dyu_rus_tag_lat_owc_sun_cnt_hin_swt_krd_wly_scr_por_ukr_nor_qcu_ita_mol_slo_bam_chh_urd_gam_alb_mly_fre_moo_lit_cic_jav_tha_amh_knd_ses_igb_azi_afr_cze_tur_fbf_vie_sid_xho_dgb_lda	-0.550745210588859	-1.31213654316414	0.192703536326193
299	sod_mcd_bam_spa_sid_chh_mlt_bos_azi_tur_ven_sun_tsw_pol_hin_bsq_krd_anl_ses_cnt_por_rus_tsn_arw_fbf_prs_est_bem_igb_hun_mol_heb_geo_fre_ger_bul_ukr_amh_tig_swe_fin_zul_ind_pan_mly_jpn_tml_kor_grk_glc_swt_rom_jav_eng_hau_mao_mnd_lit_swa_ctl_amr_urd_slo_alb_ita_qcu_guj_lat_afr_akn_wly_ben_owc_dut_tag_scr_moo_nor_dyu_bat_tha_aeg_knd_cic_yor_uzb_cze_svk_aze_xho_vie_gam_lda_ewe_dgb	-0.625741574842179	-1.49557716569456	0.138149678395976
300	aeg_guj_bem_prs_owc_sid_amh_ben_azi_uzb_tsn_jav_ven_dut_alb_bsq_cze_wly_ses_mnd_scr_slo_swa_nor_dyu_swe_est_fbf_xho_fin_ger_gam_geo_mcd_ctl_ukr_rus_sod_mlt_lat_hun_ewe_mao_rom_tag_jpn_tml_kor_afr_krd_tsw_ita_bat_urd_anl_sun_cnt_bul_igb_glc_amr_pan_svk_pol_arw_qcu_spa_grk_eng_lda_chh_por_tig_fre_mly_lit_dgb_bos_bam_ind_tha_hau_knd_cic_moo_aze_mol_hin_tur_zul_vie_heb_swt_akn_yor	-0.487938268381889	-1.16283134182762	0.247873072976936
301	amh_ger_bem_urd_owc_heb_aeg_scr_tur_aze_ewe_mao_igb_grk_krd_bsq_svk_sod_ses_mnd_arw_hin_dgb_ctl_lda_pan_est_bam_swt_fin_cze_sid_geo_afr_ben_slo_ukr_mlt_anl_rom_hun_zul_sun_lit_tag_jpn_knd_kor_fre_eng_fbf_glc_bat_por_hau_mly_cnt_mol_swa_dut_tig_bul_pol_alb_prs_qcu_mcd_lat_bos_akn_amr_rus_gam_nor_jav_ita_xho_spa_tsn_ind_tha_chh_tml_ven_dyu_azi_swe_guj_uzb_cic_vie_wly_tsw_yor_moo	-0.672131442588604	-1.60962306591404	0.110869534909878
302	amh_spa_bem_svk_aeg_sid_owc_bos_tur_azi_moo_mao_ewe_pol_glc_bsq_mcd_heb_igb_cnt_urd_fre_xho_swe_tsw_arw_hun_dyu_ses_fin_cze_anl_geo_guj_ita_por_pan_tig_chh_ukr_est_lda_mly_afr_bat_jpn_tml_kor_ger_mol_bam_ctl_sun_ben_gam_ind_mnd_rom_dgb_dut_hau_grk_bul_hin_eng_qcu_slo_rus_lat_akn_amr_krd_wly_nor_tag_alb_cic_scr_ven_jav_tha_sod_knd_yor_zul_aze_prs_lit_uzb_swt_vie_mlt_tsn_fbf_swa	0.0998800327387585	0.235249184247485	0.814532565254391
303	chh_alb_tsn_guj_aeg_amr_gam_krd_uzb_tur_yor_bat_cic_ben_ukr_bsq_arw_sod_moo_cnt_dut_spa_ven_fre_ses_scr_fin_ewe_igb_est_svk_tig_geo_prs_swe_rom_por_heb_owc_pan_hun_swt_jav_ita_sun_jpn_tml_kor_cze_lit_xho_ger_tag_mol_wly_ind_mnd_bos_bam_lat_amh_grk_pol_mcd_eng_qcu_ctl_bul_glc_dgb_anl_urd_sid_hin_mly_rus_akn_afr_swa_mao_tha_hau_knd_bem_lda_aze_slo_nor_azi_fbf_vie_mlt_dyu_zul_tsw	0.242833119282061	0.571874816848647	0.568786489560537
304	tig_prs_swa_glc_gam_aeg_anl_mol_azi_uzb_zul_bat_swt_eng_arw_bsq_rus_heb_ses_cnt_ben_alb_dyu_por_tsn_lit_est_bem_yor_hun_afr_amr_geo_ita_nor_krd_ctl_amh_owc_scr_fin_fbf_sun_rom_mly_jpn_tml_kor_svk_bul_cic_guj_tag_pan_sid_mao_mnd_mcd_ewe_fre_sod_cze_dut_pol_ukr_qcu_hin_spa_grk_xho_mlt_slo_chh_ger_ind_lat_ven_urd_bam_jav_tha_hau_knd_moo_lda_aze_swe_bos_tur_tsw_vie_wly_dgb_akn_igb	-0.759436644049613	-1.82685662653991	0.070929067166589
305	wly_rom_bam_slo_aeg_amh_sid_rus_uzb_azi_dyu_ind_bem_hin_bos_bsq_svk_mlt_dgb_cnt_lat_pan_lda_mol_ven_eng_hun_ewe_swa_est_pol_anl_geo_glc_prs_krd_mcd_heb_sod_bul_fin_swt_bat_spa_jav_jpn_knd_kor_cze_lit_ses_fre_sun_nor_amr_tag_mnd_alb_yor_ukr_chh_grk_ben_ctl_por_qcu_afr_scr_ger_zul_gam_guj_tig_swe_mly_dut_tsw_ita_moo_mao_tha_hau_tml_igb_akn_tur_arw_urd_aze_fbf_vie_owc_cic_xho_tsn	-0.260191331869709	-0.61510408523019	0.539988200672297
306	anl_krd_cic_pol_hau_gam_sid_swe_aze_uzb_bem_tag_dgb_slo_grk_bsq_cze_sod_tsw_mnd_guj_lat_zul_mol_fbf_arw_hun_swa_ven_fin_ukr_mlt_geo_eng_por_bos_lit_amr_wly_alb_est_ses_sun_ctl_mly_jpn_knd_kor_pan_rus_akn_spa_bat_ben_amh_mao_cnt_rom_moo_dut_aeg_ita_urd_mcd_nor_qcu_fre_hin_scr_ewe_owc_glc_tig_svk_ind_bul_igb_afr_bam_jav_tha_heb_tml_yor_swt_azi_prs_ger_tur_tsn_vie_chh_lda_dyu_xho	-0.212676919132927	-0.502379639448667	0.61658799249711
307	heb_grk_dgb_krd_amh_aeg_sod_guj_azi_uzb_cic_tag_akn_hin_ita_bsq_eng_sid_dyu_mnd_ctl_ukr_zul_lat_bam_mol_fin_swa_ven_est_slo_tig_geo_swe_svk_nor_dut_wly_hau_mcd_hun_xho_mly_rom_mao_jpn_tml_kor_lit_por_ewe_urd_bat_alb_mlt_ind_cnt_bos_yor_pan_anl_fre_afr_scr_ben_qcu_glc_spa_pol_tsn_amr_arw_owc_ger_sun_cze_moo_prs_igb_jav_tha_gam_knd_ses_bem_tur_rus_bul_aze_swt_vie_chh_lda_tsw_fbf	0.3001262630162	0.707517877300548	0.481013985875555
308	sod_mcd_bem_pan_aeg_gam_sid_eng_tur_uzb_cic_ind_zul_dut_ukr_bsq_pol_wly_akn_cnt_lit_urd_fbf_ctl_ven_scr_hun_moo_dyu_fin_rus_hau_geo_ger_afr_bul_grk_anl_heb_arw_est_lda_bat_swe_tag_jpn_knd_kor_slo_fre_tsn_ita_mao_lat_tig_sun_mnd_alb_tsw_guj_amh_nor_krd_ben_mol_qcu_cze_hin_prs_ses_chh_glc_owc_bos_mly_spa_swt_svk_igb_jav_tha_amr_tml_ewe_xho_azi_rom_por_aze_dgb_vie_mlt_bam_swa_yor	-0.628907427452055	-1.50590726361982	0.13548007635913
309	amr_ctl_swt_bos_owc_gam_wly_alb_tur_uzb_akn_bat_ewe_pan_rus_bsq_lit_aeg_bem_mnd_rom_fre_swa_swe_moo_urd_fin_tsn_xho_hun_ben_sod_geo_mcd_nor_bul_mol_anl_tig_spa_est_igb_tag_slo_jav_jpn_tml_kor_ita_glc_yor_arw_mao_pol_hau_ind_cnt_ger_tsw_guj_mlt_lat_cze_afr_eng_qcu_svk_krd_scr_fbf_sid_prs_chh_ukr_mly_grk_dyu_dut_bam_sun_tha_heb_knd_dgb_cic_aze_hin_por_azi_ses_vie_amh_ven_lda_zul	-0.792006361295315	-1.90557626813965	0.059794176827451
310	tig_por_ewe_prs_mlt_gam_sid_guj_aze_azi_fbf_sun_akn_ukr_swe_bsq_glc_heb_igb_cnt_urd_scr_ven_slo_cic_rus_est_tsw_swa_fin_grk_sod_geo_ita_dut_afr_lit_hau_amh_ben_hun_dyu_tag_eng_jav_jpn_knd_kor_hin_rom_dgb_pan_ind_bos_owc_mly_mnd_spa_moo_svk_amr_lat_alb_cze_fre_qcu_mcd_krd_ctl_bam_chh_nor_aeg_arw_bat_ger_tsn_pol_lda_mao_tha_anl_tml_xho_ses_uzb_bul_mol_tur_bem_vie_wly_swt_zul_yor	-0.0280871624254098	-0.0662897646105585	0.947289430345839
311	hau_urd_ses_arw_wly_anl_aeg_rus_uzb_azi_tsn_ind_ven_mcd_glc_bsq_prs_tig_dgb_mnd_ctl_ger_bam_por_fbf_bul_est_xho_dyu_hun_hin_mlt_geo_swe_alb_ukr_slo_gam_sod_svk_fin_zul_tag_spa_sun_jpn_knd_kor_pol_pan_yor_mol_bat_eng_sid_mao_cnt_afr_igb_rom_heb_guj_lit_scr_fre_qcu_cze_bos_krd_lda_chh_ita_amr_ben_mly_dut_tsw_nor_swa_jav_tha_owc_tml_swt_moo_aze_lat_grk_tur_bem_vie_amh_akn_ewe_cic	-0.716713995537133	-1.71568358863532	0.0895497505698162
312	owc_ita_tsn_urd_hau_tig_chh_guj_azi_aze_ven_ind_fbf_dut_por_bsq_glc_sid_cic_cnt_scr_spa_moo_mcd_yor_nor_fin_zul_tsw_est_lat_amr_geo_hin_ben_grk_slo_heb_gam_lit_hun_igb_jav_pol_mao_jpn_tml_kor_arw_ger_ses_swe_mly_ctl_amh_sun_mnd_krd_swt_eng_anl_rus_svk_rom_bul_qcu_afr_bos_fre_xho_mlt_ukr_aeg_alb_bat_cze_lda_pan_akn_tag_tha_wly_knd_ewe_bem_uzb_prs_mol_tur_swa_vie_sod_dyu_dgb_bam	0.635608186728566	1.50707890405485	0.135179864140193
313	tig_guj_zul_ger_amh_sod_wly_cze_azi_uzb_dyu_ind_ewe_hin_fre_bsq_eng_gam_tsn_cnt_rom_arw_moo_ita_swt_pol_est_ses_yor_fin_scr_chh_geo_grk_bul_alb_prs_mlt_owc_svk_hun_bem_bat_mol_tag_jpn_knd_kor_ctl_slo_cic_ben_mly_ukr_sid_sun_mnd_bos_dgb_glc_aeg_dut_urd_pan_spa_qcu_lit_rus_swe_igb_anl_nor_heb_afr_jav_krd_lda_por_tsw_mao_tha_amr_tml_fbf_bam_tur_mcd_lat_aze_akn_vie_hau_swa_xho_ven	0.250851637774782	0.591098643924888	0.555888267038667
314	tig_afr_yor_spa_aeg_amh_wly_svk_tur_uzb_swa_jav_akn_guj_fre_bsq_urd_anl_cic_cnt_ctl_ben_lda_cze_tsn_arw_hun_igb_fbf_est_slo_sid_geo_glc_pol_nor_pan_chh_mlt_ukr_fin_ven_ind_por_sun_jpn_knd_kor_scr_mcd_dgb_rus_tag_hin_owc_bat_mnd_rom_swt_grk_gam_alb_ita_lat_bul_qcu_bos_dut_eng_ewe_heb_prs_hau_mol_mao_swe_tsw_ger_moo_mly_tha_amr_tml_ses_xho_aze_lit_krd_azi_bem_vie_sod_dyu_bam_zul	-0.535977878890562	-1.27557863433252	0.205281507857863
315	wly_ben_dyu_spa_sid_aeg_heb_por_aze_tur_bam_sun_swt_eng_afr_bsq_hin_mlt_moo_mnd_ita_svk_ses_guj_ven_slo_est_igb_tsn_fin_rus_hau_geo_urd_bos_ctl_alb_tig_amr_grk_hun_ewe_ind_krd_bat_jpn_knd_kor_dut_arw_bem_lat_jav_nor_sod_mly_cnt_ger_cic_mol_chh_fre_lit_ukr_bul_qcu_cze_prs_pan_xho_amh_pol_gam_scr_mao_rom_akn_glc_yor_tag_tha_owc_tml_lda_fbf_uzb_mcd_swe_azi_tsw_vie_anl_swa_zul_dgb	-0.828752075250058	-2.00152950469623	0.0482493416215457
316	mlt_alb_igb_glc_amh_hau_amr_pol_tur_aze_swa_sun_ewe_lit_eng_bsq_guj_heb_fbf_cnt_prs_krd_dgb_rom_cic_slo_est_lda_moo_fin_dut_sod_geo_arw_ctl_swe_bos_tig_gam_bul_hun_tsn_mly_fre_mao_jpn_knd_kor_lat_ukr_bem_pan_tag_nor_anl_ind_mnd_mol_swt_ben_sid_afr_cze_ita_ger_qcu_hin_grk_svk_ven_wly_rus_owc_por_jav_scr_bam_mcd_xho_bat_tha_aeg_tml_akn_zul_uzb_urd_spa_azi_ses_vie_chh_yor_dyu_tsw	-0.369995627624914	-0.877449767640377	0.382503512434651
317	chh_ger_igb_guj_tig_heb_sid_spa_aze_tur_fbf_mao_tsn_ukr_ctl_bsq_krd_amr_bam_mnd_bul_cze_ewe_mcd_moo_dut_est_dgb_zul_hun_svk_sod_geo_glc_urd_mol_pol_wly_amh_slo_fin_bem_bat_nor_tag_jpn_tml_kor_por_hin_yor_ben_jav_lat_owc_sun_cnt_afr_dyu_alb_hau_lit_fre_prs_pan_qcu_ita_bos_grk_tsw_aeg_eng_anl_arw_mly_rus_ven_swe_xho_ind_tha_gam_knd_cic_swa_uzb_rom_scr_azi_ses_vie_mlt_swt_lda_akn	-0.429679848638128	-1.02219112422862	0.309342103337003
318	wly_guj_tsw_lit_anl_amh_chh_swe_uzb_aze_yor_sun_bam_ukr_fre_bsq_cze_heb_moo_mnd_rom_bos_dgb_rus_zul_mcd_est_bem_tsn_hun_alb_amr_geo_arw_ger_pan_scr_mlt_gam_ita_fin_swa_jav_spa_tag_jpn_tml_kor_eng_urd_ven_hin_bat_prs_sid_mao_cnt_afr_dyu_por_aeg_lat_grk_dut_pol_qcu_krd_svk_bul_ewe_owc_glc_hau_mol_mly_slo_igb_nor_ses_ind_tha_tig_knd_lda_akn_tur_ben_ctl_azi_swt_vie_sod_fbf_xho_cic	0.441507805830827	1.04152313276278	0.300332851300688
319	wly_krd_yor_urd_gam_amh_amr_fre_uzb_azi_swt_tag_dyu_dut_bul_bsq_alb_sod_moo_mnd_ctl_rus_lda_slo_fbf_glc_fin_igb_tsn_hun_afr_anl_geo_hin_mcd_mol_rom_chh_heb_svk_est_swa_sun_pan_jav_jpn_tml_kor_ben_bos_xho_por_mao_cze_hau_mly_cnt_spa_ven_ukr_tig_prs_swe_lit_pol_qcu_nor_grk_scr_cic_owc_guj_sid_arw_ind_ita_bam_ger_ses_bat_tha_mlt_knd_dgb_ewe_tur_lat_eng_aze_tsw_vie_aeg_bem_zul_akn	-0.65621798995412	-1.5720432248796	0.119336643326966
320	amh_pol_cic_rus_sod_gam_hau_nor_aze_azi_moo_mao_lda_ita_swe_bsq_ctl_amr_akn_mnd_mcd_por_dyu_pan_ewe_rom_fin_dgb_bem_est_prs_chh_geo_lit_urd_ukr_grk_anl_wly_bos_hun_tsn_bat_ger_jav_jpn_tml_kor_alb_cze_xho_dut_tag_guj_tig_ind_cnt_bul_ven_hin_aeg_svk_arw_glc_krd_qcu_fre_slo_ben_swa_sid_afr_heb_eng_mly_mol_yor_scr_bam_sun_tha_owc_knd_fbf_igb_uzb_lat_spa_tur_swt_vie_mlt_tsw_zul_ses	0.287810654709329	0.678367753904015	0.499223050118628
321	amr_ctl_tsw_prs_anl_wly_mlt_bos_uzb_aze_igb_mly_fbf_pol_dut_bsq_scr_heb_dgb_mnd_afr_mcd_swa_ita_xho_lat_hun_tsn_yor_fin_hin_owc_geo_glc_spa_fre_svk_hau_tig_swe_est_zul_ind_alb_bat_jpn_knd_kor_lit_ger_bem_guj_jav_nor_aeg_mao_cnt_rom_cic_slo_sod_ben_por_rus_bul_qcu_cze_urd_krd_dyu_amh_ukr_gam_grk_tag_eng_ewe_pan_akn_sun_tha_sid_tml_moo_bam_azi_mol_arw_tur_swt_vie_chh_ven_lda_ses	-0.163393890619829	-0.385516113723236	0.700735466177059
322	amh_slo_akn_ita_tig_amr_sid_pol_aze_tur_yor_ind_swt_ben_ukr_bsq_grk_mlt_fbf_mnd_ger_ctl_ven_prs_dgb_glc_est_zul_xho_hun_mcd_chh_geo_dut_por_guj_fre_wly_sod_swe_fin_tsn_mly_rus_jav_jpn_knd_kor_afr_krd_moo_hin_sun_lat_owc_bat_cnt_spa_swa_eng_heb_arw_urd_bul_cze_qcu_lit_pan_scr_igb_gam_alb_aeg_nor_tag_mol_bem_bos_ewe_mao_tha_anl_tml_tsw_bam_uzb_rom_svk_azi_cic_vie_hau_lda_ses_dyu	-0.0870378660873283	-0.205117416674902	0.837928672013268
323	chh_fre_swa_arw_amr_aeg_hau_svk_aze_uzb_fbf_mly_ven_guj_alb_bsq_rus_wly_bem_cnt_rom_pan_zul_ctl_tsn_bos_hun_moo_tsw_est_ger_owc_geo_hin_swe_afr_grk_gam_heb_glc_fin_dgb_jav_por_ind_jpn_tml_kor_ita_ukr_bam_dut_tag_pol_anl_bat_mnd_lit_ewe_lat_sod_mcd_krd_mol_nor_qcu_spa_bul_scr_akn_amh_eng_tig_urd_sun_prs_dyu_cze_swt_mao_tha_mlt_knd_igb_yor_tur_slo_ben_azi_lda_vie_sid_xho_cic_ses	-0.209625236475187	-0.494676319827481	0.621995218993902
324	sid_ita_moo_bul_gam_mlt_sod_spa_azi_uzb_zul_jav_lda_urd_nor_bsq_rus_owc_igb_cnt_bos_arw_dyu_rom_fbf_afr_est_ses_swa_fin_alb_anl_geo_mol_glc_swe_ger_hau_heb_lat_hun_akn_mao_grk_tag_jpn_tml_kor_cze_pan_xho_ctl_ind_scr_amr_mly_mnd_guj_tsw_slo_chh_pol_por_ukr_lit_qcu_mcd_eng_krd_yor_amh_dut_aeg_fre_bat_prs_dgb_ben_bem_sun_tha_tig_knd_bam_swt_tur_hin_svk_aze_tsn_vie_wly_cic_ven_ewe	0.0166005668526239	0.0390828635391875	0.968908099930038
325	chh_spa_tsn_slo_amr_hau_tig_rom_azi_tur_ewe_mly_lda_scr_lit_bsq_alb_anl_tsw_cnt_mcd_bul_swt_ger_xho_cze_hun_fbf_yor_est_ben_mlt_geo_ita_afr_ctl_dut_sod_gam_krd_fin_swa_mao_lat_bat_jpn_knd_kor_pol_svk_ses_fre_tag_pan_heb_sun_mnd_glc_moo_swe_amh_eng_prs_hin_mol_qcu_bos_guj_por_bem_aeg_arw_wly_nor_ind_urd_ven_rus_bam_jav_tha_owc_tml_akn_dyu_aze_ukr_grk_uzb_dgb_vie_sid_igb_cic_zul	-0.106854412568523	-0.252211589656019	0.801434080411695
326	amr_arw_yor_guj_owc_anl_hau_bul_azi_aze_swa_tag_cic_ctl_mol_bsq_slo_aeg_fbf_cnt_rom_pol_ven_dut_tsw_rus_hun_akn_lda_fin_prs_amh_geo_hin_krd_fre_ukr_sid_tig_scr_est_zul_sun_swe_jav_jpn_knd_kor_lat_spa_dyu_alb_bat_svk_chh_mly_mnd_mcd_xho_ita_heb_urd_ger_por_afr_qcu_grk_lit_bos_moo_sod_ben_wly_pan_ind_nor_dgb_cze_bam_mao_tha_mlt_tml_swt_bem_uzb_glc_eng_tur_igb_vie_gam_tsn_ses_ewe	-0.318453532808656	-0.752740741311149	0.453506909819884
327	heb_grk_igb_prs_sod_mlt_tig_lit_tur_uzb_bem_mao_dyu_por_ben_bsq_glc_hau_dgb_mnd_mcd_arw_bam_cze_zul_rom_est_swa_fbf_fin_guj_amr_geo_krd_swe_svk_ger_aeg_owc_bos_hun_cic_mly_afr_sun_jpn_tml_kor_fre_rus_yor_dut_bat_alb_gam_jav_cnt_pol_tsw_lat_amh_slo_scr_pan_mol_qcu_hin_spa_ctl_ven_anl_ukr_chh_urd_tag_bul_ses_ita_xho_ind_tha_wly_knd_moo_swt_aze_eng_nor_azi_tsn_vie_sid_akn_ewe_lda	-0.314359349858373	-0.744068650575676	0.458710828641561
328	owc_cze_bam_eng_chh_mlt_gam_arw_aze_azi_igb_jav_tsw_nor_hin_bsq_slo_anl_ewe_cnt_alb_krd_lda_guj_bem_ukr_hun_moo_dyu_fin_ctl_amr_geo_afr_mcd_dut_mol_heb_aeg_pan_est_dgb_ind_ger_mly_jpn_knd_kor_bos_prs_cic_por_mao_ita_wly_tag_mnd_urd_swa_grk_sid_svk_fre_spa_rom_qcu_lit_lat_pol_akn_hau_bul_amh_ben_bat_swe_zul_scr_yor_sun_tha_sod_tml_ses_tsn_uzb_glc_rus_tur_ven_vie_tig_swt_xho_fbf	-0.667222885133516	-1.59688142112599	0.113684658757797
329	sod_afr_swa_mcd_mlt_amh_wly_ctl_aze_azi_moo_jav_bem_fre_lat_bsq_ger_owc_dyu_mnd_krd_lit_dgb_mol_bam_glc_hun_cic_ewe_fin_rus_anl_geo_guj_bul_hin_svk_heb_gam_pol_est_zul_sun_rom_mao_jpn_tml_kor_prs_ben_xho_scr_bat_ukr_hau_tag_cnt_por_akn_swe_amr_alb_arw_ita_pan_qcu_spa_bos_urd_tsn_tig_cze_chh_nor_ind_dut_swt_eng_lda_mly_tha_sid_knd_igb_ses_uzb_grk_slo_tur_ven_vie_aeg_yor_fbf_tsw	-0.601212867685649	-1.44357955531326	0.152217472101695
330	wly_ben_dgb_pol_anl_sod_aeg_slo_aze_uzb_tsw_jav_yor_ger_bul_bsq_grk_amr_ewe_mnd_rom_lit_bem_cze_dyu_ukr_hun_moo_bam_est_scr_chh_geo_ctl_mol_bos_rus_sid_mlt_guj_fin_igb_mly_svk_tag_jpn_knd_kor_urd_fre_swt_swe_mao_prs_tig_sun_cnt_krd_akn_ita_heb_nor_hin_afr_eng_qcu_pan_glc_lat_zul_hau_spa_gam_mcd_ind_por_cic_arw_ses_bat_tha_owc_tml_ven_lda_tur_alb_dut_azi_fbf_vie_amh_xho_swa_tsn	-0.120604138143961	-0.284466305498359	0.776685495407099
331	amr_pol_swt_ctl_aeg_wly_sid_spa_azi_uzb_moo_mao_bam_afr_ger_bsq_guj_chh_ewe_mnd_bul_mcd_dgb_lit_ven_fre_est_akn_fbf_hun_arw_tig_geo_prs_rom_eng_lat_owc_sod_rus_fin_cic_jav_cze_mly_jpn_knd_kor_nor_alb_yor_por_ind_krd_gam_bat_cnt_svk_ses_pan_amh_ukr_ben_urd_dut_qcu_mol_scr_grk_lda_mlt_swe_anl_glc_tag_ita_swa_bos_tsw_sun_tha_heb_tml_tsn_igb_aze_hin_slo_tur_zul_vie_hau_xho_dyu_bem	0.284406364569664	0.669674920775198	0.504724335833401
332	aeg_arw_bam_slo_amh_hau_tig_rom_uzb_azi_swt_sun_dgb_guj_svk_bsq_por_sod_bem_cnt_dut_lit_fbf_ben_ven_swe_fin_ewe_akn_hun_ctl_sid_geo_glc_bul_ger_grk_owc_gam_mcd_est_lda_ind_scr_tag_jpn_tml_kor_ita_ukr_tsn_rus_bat_alb_amr_mly_mnd_lat_swa_eng_wly_prs_hin_spa_pan_qcu_mol_pol_afr_zul_chh_krd_heb_urd_mao_nor_yor_fre_igb_jav_tha_anl_knd_tsw_dyu_aze_cze_bos_tur_cic_vie_mlt_xho_moo_ses	-0.375808689937542	-0.89123342364919	0.375103953538161
333	tig_ukr_yor_arw_sid_gam_mlt_lat_tur_aze_fbf_bat_dyu_krd_ita_bsq_por_amr_zul_cnt_urd_ger_lda_hin_akn_glc_fin_tsw_bam_est_bul_aeg_geo_rom_cze_bos_pan_sod_hau_ctl_hun_dgb_mly_rus_sun_jpn_tml_kor_mcd_spa_swa_guj_ind_svk_chh_mao_mnd_ben_tsn_grk_anl_scr_swe_slo_eng_qcu_pol_fre_nor_moo_wly_alb_amh_mol_tag_prs_swt_dut_igb_jav_tha_owc_knd_ses_ewe_azi_afr_lit_uzb_xho_vie_heb_cic_ven_bem	-0.178321384957074	-0.422104968874382	0.673922612293032
334	sod_bos_tsn_ita_aeg_gam_tig_bul_aze_tur_ewe_bat_lda_dut_lit_bsq_eng_sid_swt_mnd_cze_rus_bem_prs_ses_pan_hun_swa_igb_est_pol_chh_geo_spa_mcd_arw_grk_owc_anl_guj_fin_cic_jav_svk_mao_jpn_tml_kor_nor_lat_ven_por_sun_hin_heb_mly_cnt_ben_fbf_glc_amh_ctl_afr_ukr_fre_qcu_swe_ger_rom_zul_wly_alb_mlt_krd_ind_urd_bam_mol_dyu_tag_tha_amr_knd_moo_akn_azi_slo_scr_uzb_yor_vie_hau_tsw_dgb_xho	-0.252887124042162	-0.597404303554199	0.551689297937646
335	chh_eng_ewe_glc_heb_tig_amr_urd_uzb_azi_lda_sun_ses_pol_arw_bsq_bos_sid_igb_cnt_alb_afr_ven_pan_dgb_slo_est_tsn_dyu_hun_hin_anl_geo_lat_dut_mol_bul_aeg_wly_ben_fin_bem_mao_fre_tag_jpn_knd_kor_por_guj_tsw_prs_jav_swe_hau_bat_mnd_mcd_zul_ctl_owc_nor_rus_ita_svk_qcu_rom_lit_scr_yor_sod_krd_mlt_ukr_mly_ger_bam_grk_xho_ind_tha_gam_tml_swt_moo_tur_cze_spa_aze_swa_vie_amh_fbf_akn_cic	-0.139490502758376	-0.329172197019796	0.742765698689388
336	aeg_arw_xho_swe_chh_tig_sid_grk_uzb_tur_swa_tag_bem_glc_spa_bsq_mcd_gam_ewe_mnd_dut_ukr_cic_slo_ven_ctl_fin_dgb_igb_est_bul_sod_geo_scr_por_bos_pan_mlt_hau_guj_hun_moo_mao_lat_jav_jpn_tml_kor_alb_svk_ses_cze_sun_mol_wly_ind_cnt_fre_tsw_eng_owc_ger_urd_nor_pol_qcu_ben_hin_afr_akn_amh_rom_amr_krd_mly_rus_dyu_prs_swt_bat_tha_heb_knd_tsn_yor_azi_ita_lit_aze_zul_vie_anl_lda_fbf_bam	-0.484102221715824	-1.15155698697004	0.252455049384912
337	mlt_alb_bam_dut_anl_sod_chh_fre_aze_tur_swt_mao_fbf_rus_urd_bsq_ger_sid_yor_mnd_arw_bul_tsw_krd_tsn_scr_hun_dgb_swa_fin_lit_heb_geo_eng_mol_ben_lat_amr_amh_grk_est_dyu_mly_glc_tag_jpn_knd_kor_ukr_pan_akn_mcd_sun_pol_aeg_ind_cnt_ctl_ven_prs_owc_spa_nor_afr_cze_qcu_slo_guj_ita_lda_wly_swe_tig_svk_bat_bos_zul_por_bem_jav_tha_hau_tml_cic_moo_azi_rom_hin_uzb_igb_vie_gam_xho_ewe_ses	0.152182128586376	0.35799419472142	0.721158917796463
338	sid_hin_tsw_grk_hau_amr_amh_bul_tur_aze_swa_bat_lda_pan_ita_bsq_mcd_sod_igb_mnd_prs_alb_ven_spa_swt_swe_est_ses_ewe_hun_lat_mlt_geo_rom_glc_arw_afr_aeg_wly_pol_fin_akn_tag_svk_mao_jpn_tml_kor_slo_scr_zul_por_mly_bos_chh_sun_cnt_ben_dgb_fre_anl_rus_ctl_krd_guj_qcu_eng_cze_nor_dyu_heb_urd_gam_mol_ind_dut_yor_lit_bam_jav_tha_owc_knd_cic_moo_uzb_ukr_ger_azi_tsn_vie_tig_fbf_bem_xho	-0.0744945671537763	-0.175760366673992	0.860864344035854
339	mlt_ben_zul_bul_chh_sod_sid_urd_uzb_tur_swt_tag_fbf_nor_rus_bsq_ctl_gam_ses_mnd_prs_lit_dyu_ita_yor_afr_est_dgb_igb_hun_por_hau_geo_rom_alb_bos_ger_aeg_owc_mcd_fin_lda_ind_lat_mly_jpn_tml_kor_grk_scr_bam_ukr_mao_slo_tig_bat_cnt_arw_cic_swe_anl_svk_pan_hin_eng_qcu_mol_fre_dut_xho_amr_cze_heb_guj_jav_krd_ven_glc_ewe_sun_tha_amh_knd_bem_tsn_azi_spa_pol_aze_moo_vie_wly_swa_tsw_akn	0.0729846873384433	0.172076534407124	0.863751262364088
340	hau_swe_xho_ctl_sod_anl_amr_bos_uzb_tur_swa_bat_bem_alb_prs_bsq_eng_heb_ven_cnt_ukr_hin_akn_bul_zul_rus_hun_swt_igb_fin_por_mlt_geo_cze_pan_lit_ben_gam_sid_mcd_est_tsn_mly_grk_jav_jpn_knd_kor_glc_ger_ewe_lat_sun_afr_owc_tag_mnd_pol_cic_krd_wly_scr_urd_arw_rom_qcu_svk_spa_nor_dgb_chh_dut_aeg_guj_ind_ita_ses_mol_bam_mao_tha_amh_tml_lda_moo_aze_slo_fre_azi_dyu_vie_tig_yor_tsw_fbf	0.127410132584276	0.299873384649661	0.764942960130065
341	tig_spa_lda_fre_aeg_chh_sod_pol_tur_aze_swa_ind_tsn_slo_bul_bsq_ukr_wly_zul_cnt_mol_afr_igb_por_ses_lit_hun_swt_ewe_fin_guj_owc_geo_svk_ita_scr_dut_hau_amr_arw_est_yor_tag_ger_sun_jpn_tml_kor_bos_hin_dyu_cze_mao_pan_sid_mly_mnd_lat_cic_glc_gam_urd_krd_prs_nor_qcu_rom_grk_ben_bam_anl_mcd_heb_rus_jav_alb_bem_eng_ven_bat_tha_mlt_knd_fbf_dgb_azi_swe_ctl_uzb_akn_vie_amh_moo_tsw_xho	0.341293445731609	0.803345921232485	0.42382330338945
342	owc_mol_bam_hin_tig_wly_amr_urd_azi_uzb_lda_mly_fbf_grk_scr_bsq_bul_amh_dgb_mnd_mcd_afr_moo_spa_dyu_ita_est_zul_swt_fin_alb_chh_geo_rom_glc_fre_ukr_hau_mlt_dut_hun_ven_tag_rus_sun_jpn_tml_kor_nor_swe_akn_svk_jav_ger_heb_bat_cnt_arw_tsn_prs_sid_ben_por_lat_krd_qcu_lit_eng_slo_igb_anl_ctl_gam_guj_mao_bos_bem_cze_ewe_ind_tha_sod_knd_xho_ses_tur_pan_pol_aze_yor_vie_aeg_cic_swa_tsw	-0.375058769163324	-0.889160317493832	0.376211092799118
343	tig_slo_akn_alb_mlt_heb_aeg_svk_tur_azi_dyu_mao_ses_bos_lat_bsq_prs_chh_zul_cnt_bul_rus_swa_por_tsn_spa_est_tsw_xho_fin_glc_sod_geo_swe_ita_fre_pan_sid_amh_dut_hun_dgb_tag_cze_bat_jpn_knd_kor_eng_krd_ewe_hin_mly_guj_gam_ind_mnd_mol_swt_lit_hau_scr_pol_rom_grk_qcu_ctl_mcd_ben_moo_owc_afr_wly_nor_sun_urd_bem_ger_fbf_jav_tha_amr_tml_ven_lda_uzb_arw_ukr_aze_bam_vie_anl_cic_yor_igb	-0.819107882669732	-1.98048129510336	0.0506043526378588
344	hau_arw_cic_lat_amr_mlt_sod_ger_tur_aze_ven_jav_bem_grk_afr_bsq_dut_amh_swa_cnt_rom_lit_ses_bos_xho_glc_hun_zul_fbf_fin_swe_heb_geo_scr_guj_prs_urd_sid_gam_rus_est_swt_bat_hin_tag_jpn_tml_kor_ita_cze_lda_eng_sun_fre_owc_mly_mnd_pol_dyu_svk_chh_ctl_ben_spa_alb_qcu_krd_ukr_mol_tsn_wly_bul_anl_pan_mao_por_ewe_mcd_bam_ind_tha_tig_knd_yor_akn_uzb_slo_nor_azi_moo_vie_aeg_tsw_igb_dgb	0.244587638559005	0.575409513076241	0.566404016065275
345	gam_por_dyu_ukr_wly_mlt_heb_ben_tur_uzb_swa_sun_akn_ctl_mol_bsq_swe_tig_dgb_mnd_urd_prs_moo_glc_lda_mcd_est_ven_yor_hun_rus_chh_geo_alb_lit_dut_afr_amh_hau_cze_fin_igb_mao_lat_tag_jpn_knd_kor_slo_bul_tsn_eng_ind_hin_sid_jav_cnt_scr_bem_spa_owc_arw_bos_fre_svk_qcu_ger_nor_pan_zul_aeg_pol_sod_grk_bat_krd_ewe_ita_tsw_mly_tha_amr_tml_ses_swt_azi_guj_rom_aze_xho_vie_anl_cic_fbf_bam	-1.22325000980804	-3.03499855751246	0.00311923600240909
346	amr_nor_moo_grk_hau_anl_heb_urd_aze_uzb_ses_jav_fbf_hin_bul_bsq_scr_wly_dyu_cnt_eng_mcd_ewe_slo_dgb_bos_est_tsw_zul_hun_pan_aeg_geo_krd_svk_ben_pol_sod_amh_lat_fin_tsn_tag_ita_sun_jpn_knd_kor_ger_ukr_bem_por_bat_prs_chh_mao_mnd_arw_cic_mol_gam_spa_rom_fre_swe_qcu_glc_lit_dut_igb_sid_guj_mlt_afr_mly_cze_ven_ctl_lda_ind_tha_owc_tml_akn_yor_azi_alb_rus_tur_swa_vie_tig_xho_bam_swt	-0.749680723954821	-1.80234904994451	0.0747299981352153
347	aeg_bul_swt_spa_anl_sid_amh_eng_tur_uzb_bam_ind_moo_grk_mcd_bsq_prs_wly_akn_mnd_swe_ger_zul_hin_dyu_lit_hun_yor_dgb_fin_ben_hau_geo_ctl_dut_glc_rom_heb_amr_pan_est_cic_mly_pol_bat_jpn_tml_kor_scr_bos_tsn_cze_jav_fre_tig_tag_cnt_afr_ven_alb_owc_mol_ita_slo_urd_qcu_krd_arw_nor_tsw_chh_lat_sod_ukr_mao_por_ewe_rus_fbf_sun_tha_mlt_knd_xho_lda_aze_guj_svk_azi_igb_vie_gam_bem_swa_ses	-0.804968963026968	-1.94096932114642	0.0552899577296594
348	anl_bul_bam_lit_sid_amh_chh_svk_aze_uzb_dyu_mao_fbf_bos_guj_bsq_krd_sod_igb_mnd_swe_ukr_ven_ctl_swa_grk_est_bem_zul_fin_pol_mlt_geo_fre_pan_cze_hin_gam_heb_prs_hun_tsw_jav_ita_bat_jpn_knd_kor_ben_afr_dgb_lat_ind_dut_hau_sun_cnt_eng_swt_rus_owc_rom_nor_scr_arw_qcu_ger_glc_spa_lda_amr_alb_aeg_urd_mly_por_yor_mol_akn_tag_tha_wly_tml_ses_ewe_azi_mcd_slo_tur_xho_vie_tig_moo_cic_tsn	-0.283549560612311	-0.669635580663371	0.504749305950472
349	tig_ukr_bam_urd_hau_mlt_owc_glc_tur_uzb_dyu_sun_akn_spa_bos_bsq_ger_amh_ewe_cnt_dut_rom_fbf_rus_dgb_slo_est_yor_zul_hun_swe_heb_geo_arw_krd_bul_cze_anl_sod_pan_fin_swt_mao_mcd_ind_jpn_knd_kor_mol_pol_igb_fre_mly_eng_chh_jav_mnd_hin_tsw_ita_aeg_grk_prs_guj_scr_qcu_ben_ctl_lat_bem_gam_por_wly_lit_bat_svk_ven_afr_cic_tag_tha_sid_tml_xho_ses_azi_alb_nor_aze_swa_vie_amr_lda_moo_tsn	-0.725753372146779	-1.74269767289767	0.084691898652136
350	tig_fre_dgb_bos_amh_sod_sid_scr_tur_uzb_lda_sun_dyu_ben_lit_bsq_dut_owc_zul_mnd_rom_arw_ven_guj_igb_pan_hun_tsw_swa_est_ger_amr_geo_ita_ukr_mcd_svk_aeg_mlt_cze_fin_yor_jav_bul_ind_jpn_knd_kor_nor_krd_akn_eng_bat_pol_hau_mly_cnt_swe_xho_glc_anl_urd_slo_por_lat_qcu_rus_afr_mol_swt_wly_hin_heb_alb_mao_prs_ses_ctl_moo_tag_tha_gam_tml_bem_tsn_azi_spa_grk_aze_bam_vie_chh_ewe_cic_fbf	-0.890385185547792	-2.15866730723863	0.0334503381512319
351	amr_prs_dgb_glc_chh_aeg_hau_dut_uzb_aze_lda_mly_swa_rom_swe_bsq_ger_heb_bem_cnt_urd_lat_fbf_alb_yor_ita_hun_igb_ven_fin_scr_sid_geo_spa_cze_fre_pan_gam_owc_ctl_est_ses_tag_slo_jav_jpn_knd_kor_pol_svk_akn_mol_mao_grk_anl_sun_mnd_bul_cic_ukr_amh_hin_eng_afr_lit_qcu_por_bos_ben_zul_wly_mcd_tig_arw_ind_krd_ewe_rus_dyu_bat_tha_mlt_tml_xho_bam_azi_guj_nor_tur_swt_vie_sod_moo_tsw_tsn	-0.455877601300965	-1.08217698672208	0.281971897653782
352	tig_arw_swt_pol_amh_wly_chh_cze_azi_tur_bem_tag_dyu_krd_eng_bsq_rom_hau_dgb_cnt_mcd_svk_fbf_lat_xho_afr_est_akn_tsn_fin_fre_aeg_geo_scr_ukr_bul_ger_gam_anl_rus_hun_zul_ind_ben_mly_jpn_tml_kor_ita_mol_moo_grk_bat_swe_owc_jav_mnd_nor_ses_slo_sid_prs_dut_glc_lit_qcu_urd_ctl_spa_yor_amr_bos_sod_por_mao_hin_ven_pan_cic_sun_tha_heb_knd_lda_swa_uzb_alb_guj_aze_bam_vie_mlt_ewe_tsw_igb	-0.0318631317283477	-0.0750569090132565	0.940330649419592
353	sod_lit_yor_rus_aeg_chh_amr_bul_uzb_azi_moo_mly_igb_slo_afr_bsq_pol_mlt_swa_mnd_hin_prs_ewe_mol_tsw_ger_est_akn_zul_hun_ukr_wly_geo_ita_lat_mcd_glc_anl_hau_krd_fin_xho_mao_dut_ind_jpn_tml_kor_ctl_eng_ven_swe_bat_rom_amh_jav_cnt_scr_fbf_grk_owc_nor_ben_svk_arw_qcu_fre_por_cze_tsn_gam_bos_sid_pan_tag_guj_bem_urd_cic_sun_tha_tig_knd_swt_ses_tur_alb_spa_aze_bam_vie_heb_dyu_lda_dgb	-0.462736499380703	-1.10050819773476	0.273951141915233
354	amh_pol_swa_lit_gam_tig_sod_hin_tur_aze_moo_bat_tsn_ben_ger_bsq_bul_sid_xho_cnt_glc_spa_bam_krd_dyu_rus_fin_akn_bem_hun_ukr_amr_geo_urd_scr_mol_nor_chh_anl_ita_est_yor_mly_swe_sun_jpn_knd_kor_ctl_cze_ses_prs_tag_arw_mlt_ind_mnd_mcd_lda_dut_hau_rom_pan_lat_grk_qcu_fre_bos_slo_ven_wly_por_owc_afr_jav_guj_ewe_svk_cic_mao_tha_aeg_tml_dgb_fbf_uzb_eng_alb_azi_zul_vie_heb_tsw_igb_swt	-0.311968058611808	-0.739529065327221	0.461448435401575
355	owc_lat_ven_urd_sid_wly_anl_cze_azi_uzb_dyu_sun_tsw_spa_rom_bsq_fre_amr_bem_mnd_guj_por_xho_mol_dgb_krd_hun_zul_swt_est_rus_hau_geo_bul_ben_swe_alb_mlt_heb_ita_fin_yor_mao_bos_tag_jpn_tml_kor_afr_arw_tsn_ukr_bat_lit_tig_jav_cnt_prs_akn_pol_aeg_pan_slo_grk_svk_qcu_scr_eng_glc_cic_amh_mcd_gam_hin_ind_nor_bam_dut_igb_mly_tha_chh_knd_moo_swa_aze_ctl_ger_tur_lda_vie_sod_ses_fbf_ewe	-0.663707572638315	-1.58370016057793	0.116656815703619
356	tig_ctl_zul_lit_owc_amh_chh_svk_tur_azi_yor_ind_lda_eng_scr_bsq_pol_heb_dyu_cnt_rus_bul_bam_glc_fbf_lat_est_dgb_swt_hun_guj_sod_geo_alb_ben_fre_mcd_hau_anl_mol_fin_ses_sun_pan_bat_jpn_knd_kor_nor_por_akn_bos_mly_ita_wly_tag_mnd_ger_cic_swe_gam_urd_hin_ukr_grk_qcu_krd_afr_rom_ewe_aeg_prs_sid_spa_mao_cze_swa_slo_moo_jav_tha_amr_tml_xho_bem_uzb_arw_dut_aze_tsn_vie_mlt_ven_tsw_igb	-0.960405618737103	-2.33829556784828	0.0215150324264403
357	owc_fre_akn_glc_wly_aeg_amh_nor_tur_aze_ewe_tag_ven_cze_slo_bsq_ita_amr_bam_cnt_eng_grk_moo_por_xho_krd_hun_dgb_fbf_est_dut_hau_geo_bul_lat_svk_ben_chh_mlt_arw_fin_swa_bat_guj_mly_jpn_tml_kor_ger_ctl_tsn_ukr_mao_spa_tig_jav_mnd_scr_yor_prs_sod_lit_alb_hin_mol_qcu_bos_afr_pan_tsw_sid_pol_anl_swe_ind_mcd_zul_urd_dyu_sun_tha_heb_knd_swt_bem_azi_rus_rom_uzb_ses_vie_gam_cic_lda_igb	-0.373909306688894	-0.885936308455328	0.377936937275931
358	sod_bos_lda_arw_tig_hau_aeg_afr_azi_tur_moo_mly_igb_rus_por_bsq_rom_wly_swa_cnt_glc_hin_zul_spa_tsw_nor_hun_dgb_ses_fin_pol_amh_geo_slo_scr_prs_ukr_mlt_gam_swe_est_bam_sun_lat_bat_jpn_knd_kor_eng_pan_swt_alb_tag_cze_amr_ind_mnd_svk_xho_ctl_anl_urd_bul_ger_mol_qcu_fre_krd_ben_yor_owc_dut_sid_lit_jav_guj_dyu_ita_akn_mao_tha_heb_tml_bem_ven_aze_grk_mcd_uzb_ewe_vie_chh_cic_tsn_fbf	-0.513882837724872	-1.22565796414277	0.223422197231728
359	tig_svk_bem_scr_sid_aeg_hau_mcd_aze_uzb_bam_jav_lda_swe_por_bsq_afr_gam_ses_mnd_ben_grk_fbf_ger_moo_ukr_fin_tsw_swt_hun_dut_chh_geo_krd_eng_mol_bos_anl_wly_glc_est_yor_tag_alb_bat_jpn_tml_kor_guj_rom_xho_hin_mly_arw_amh_sun_cnt_nor_igb_fre_owc_rus_ctl_lat_bul_qcu_lit_spa_ita_cic_sod_slo_mlt_prs_ind_cze_dyu_urd_ewe_mao_tha_amr_knd_akn_swa_tur_pol_pan_azi_zul_vie_heb_tsn_ven_dgb	-0.689359070076349	-1.65030688437504	0.10225364569165
360	amh_por_moo_ben_wly_owc_heb_fre_azi_uzb_fbf_mao_swt_pan_ita_bsq_bos_chh_bem_mnd_swe_hin_dgb_spa_cic_guj_fin_ven_ewe_hun_urd_sod_geo_bul_glc_cze_mcd_tig_anl_scr_est_xho_tag_lit_bat_jpn_tml_kor_rom_prs_zul_rus_sun_ukr_hau_jav_cnt_lat_akn_pol_gam_mol_alb_dut_krd_qcu_slo_ctl_eng_bam_amr_nor_sid_ger_ind_svk_igb_grk_swa_mly_tha_mlt_knd_tsw_ses_tur_afr_arw_aze_yor_vie_aeg_tsn_dyu_lda	-0.781249966074133	-1.88209638709207	0.0629498740183339
361	chh_mcd_fbf_grk_sod_gam_sid_urd_tur_azi_bem_tag_zul_slo_fre_bsq_ctl_heb_swt_mnd_scr_lit_cic_hin_tsn_spa_est_moo_swa_fin_afr_anl_geo_cze_krd_ger_nor_wly_tig_alb_hun_ewe_mao_ben_bat_jpn_knd_kor_eng_arw_xho_por_jav_swe_aeg_mly_cnt_glc_igb_dut_amh_bos_guj_svk_rus_qcu_ukr_pol_prs_akn_hau_mol_mlt_ita_sun_bul_bam_rom_ven_ind_tha_owc_tml_dyu_ses_uzb_lat_pan_aze_yor_vie_amr_lda_tsw_dgb	0.477437639235824	1.12623525817282	0.262963769460328
362	aeg_krd_bem_dut_amh_chh_amr_slo_tur_aze_tsw_tag_yor_pol_lit_bsq_cze_wly_tsn_cnt_ita_urd_igb_ukr_cic_glc_est_fbf_moo_fin_ger_mlt_geo_prs_rom_rus_swe_sod_gam_mcd_hun_ses_bat_mol_jav_jpn_tml_kor_pan_nor_ven_alb_sun_ben_hau_mao_mnd_guj_zul_hin_heb_por_bos_fre_svk_qcu_spa_afr_grk_akn_tig_scr_sid_ctl_mly_eng_swt_bul_dyu_ind_tha_anl_knd_bam_xho_uzb_arw_lat_azi_swa_vie_owc_dgb_ewe_lda	-0.163653390137827	-0.386357813918345	0.700114218310898
363	sod_spa_xho_rom_heb_anl_mlt_krd_azi_uzb_swt_bat_tsw_scr_ctl_bsq_urd_aeg_igb_mnd_fre_swe_bem_grk_ewe_svk_est_lda_zul_hun_bos_amh_geo_ben_alb_guj_pan_chh_hau_hin_fin_ven_sun_dut_ind_jpn_knd_kor_rus_eng_swa_prs_mao_cze_tig_mly_cnt_bul_dyu_ita_amr_por_arw_mol_afr_qcu_pol_nor_slo_dgb_wly_lat_gam_mcd_tag_ger_ses_ukr_tsn_jav_tha_sid_tml_akn_moo_aze_glc_lit_tur_bam_vie_owc_yor_fbf_cic	-0.364616591199816	-0.862982419947109	0.390367180208649
364	mlt_krd_xho_por_chh_hau_anl_cze_tur_aze_ven_tag_moo_ben_lit_bsq_hin_sid_bam_cnt_afr_ukr_dyu_ctl_zul_slo_fin_cic_tsw_hun_bos_amh_geo_grk_rom_pan_arw_tig_sod_scr_est_swa_mly_svk_mao_jpn_tml_kor_mol_urd_tsn_guj_sun_rus_heb_jav_mnd_fre_akn_glc_amr_swe_bul_ita_spa_qcu_pol_ger_dut_dgb_gam_lat_aeg_eng_bat_nor_ses_mcd_bem_ind_tha_owc_knd_ewe_swt_azi_alb_prs_uzb_yor_vie_wly_igb_lda_fbf	-0.0562373068279337	-0.132391367008317	0.894960763703108
365	hau_ita_cic_svk_owc_heb_sid_glc_uzb_azi_tsn_mao_swt_hin_pol_bsq_mol_anl_bam_cnt_pan_lit_yor_cze_tsw_mcd_est_xho_ewe_hun_ukr_wly_geo_scr_ben_slo_guj_amh_tig_por_fin_moo_tag_rus_jav_jpn_knd_kor_bul_eng_swa_swe_mly_ctl_gam_ind_mnd_afr_igb_prs_mlt_urd_fre_ger_bos_qcu_rom_nor_krd_bem_amr_grk_aeg_dut_sun_arw_akn_lat_dyu_bat_tha_sod_tml_lda_zul_tur_spa_alb_aze_dgb_vie_chh_ses_fbf_ven	0.360306030515645	0.848812539692241	0.398165191848516
366	chh_nor_ven_glc_anl_mlt_amr_scr_azi_tur_yor_mao_igb_rus_ukr_bsq_alb_amh_moo_cnt_rom_guj_ses_arw_bam_afr_est_bem_xho_hun_eng_owc_geo_por_bul_lat_ger_tig_heb_cze_fin_dyu_bat_slo_tag_jpn_knd_kor_lit_urd_zul_mcd_ind_hin_hau_sun_mnd_prs_swa_pan_wly_ctl_fre_ben_bos_qcu_svk_pol_mol_tsn_sid_dut_aeg_ita_mly_spa_akn_swe_fbf_jav_tha_gam_tml_ewe_lda_uzb_krd_grk_aze_cic_vie_sod_dgb_tsw_swt	0.333966009420432	0.785315070949475	0.434264968066891
367	gam_swe_cic_ita_aeg_amh_owc_ukr_aze_uzb_yor_ind_igb_guj_ben_bsq_prs_sid_zul_cnt_krd_nor_swt_eng_ses_pol_hun_tsw_fbf_est_grk_wly_geo_slo_bul_alb_pan_tig_mlt_mol_fin_dgb_tag_hin_mao_jpn_knd_kor_arw_urd_xho_rom_mly_bos_hau_sun_mnd_lit_ven_ger_anl_cze_rus_lat_ctl_qcu_scr_fre_por_bem_amr_afr_sod_svk_jav_spa_ewe_mcd_swa_bat_tha_chh_tml_bam_dyu_azi_glc_dut_tur_tsn_vie_heb_lda_akn_moo	0.46330954530423	1.09470437654075	0.276473263199972
368	mlt_mcd_fbf_ukr_wly_heb_anl_scr_aze_azi_xho_mao_bem_svk_urd_bsq_afr_chh_tsw_cnt_bos_cze_tsn_rom_yor_rus_est_bam_dyu_hun_prs_owc_geo_grk_swe_alb_eng_sod_amh_krd_fin_dgb_jav_ben_tag_jpn_tml_kor_arw_pan_zul_ctl_ind_por_gam_mly_mnd_dut_ven_bul_hau_ita_guj_slo_ger_qcu_hin_pol_nor_igb_aeg_mol_amr_glc_bat_lat_akn_spa_moo_sun_tha_tig_knd_cic_ses_uzb_lit_fre_tur_lda_vie_sid_ewe_swa_swt	0.152891832227603	0.359978192009908	0.719679644857193
369	chh_pol_cic_dut_sid_owc_gam_bul_azi_tur_swa_ind_dgb_por_ger_bsq_hin_hau_xho_cnt_scr_swe_fbf_cze_swt_krd_fin_dyu_ven_hun_prs_wly_geo_nor_afr_lat_bos_sod_heb_urd_est_bem_mao_mol_mly_jpn_tml_kor_slo_pan_igb_mcd_bat_alb_amr_tag_mnd_spa_ewe_ukr_aeg_ita_glc_ben_guj_qcu_arw_fre_rus_akn_anl_ctl_amh_svk_sun_rom_lda_eng_zul_jav_tha_tig_knd_bam_ses_uzb_grk_lit_aze_moo_vie_mlt_tsn_yor_tsw	0.48537870977094	1.14961512630726	0.253250252874901
370	gam_eng_ses_lat_amh_heb_sid_hin_azi_uzb_xho_ind_fbf_mol_pan_bsq_pol_tig_swa_cnt_slo_scr_igb_prs_zul_ita_hun_yor_lda_est_mcd_hau_geo_svk_ctl_ben_krd_chh_amr_alb_fin_bem_mao_grk_bat_jpn_knd_kor_rus_spa_tsw_glc_jav_cze_mlt_tag_mnd_urd_cic_ukr_sod_ger_lit_swe_dut_qcu_guj_afr_bos_dyu_wly_fre_anl_rom_sun_nor_dgb_por_moo_mly_tha_owc_tml_akn_ewe_tur_arw_bul_aze_ven_vie_aeg_swt_bam_tsn	-0.133954850766668	-0.31590159156527	0.752785070939303
371	gam_mcd_swa_lit_chh_aeg_mlt_ger_uzb_azi_xho_mly_zul_bos_alb_bsq_mol_wly_bam_cnt_grk_spa_dyu_ukr_bem_hin_fin_moo_ewe_est_ita_tig_geo_svk_lat_ctl_pol_sod_anl_rom_hun_yor_jav_urd_bat_jpn_knd_kor_ben_afr_dgb_bul_mao_pan_amh_tag_mnd_fre_tsw_arw_amr_glc_swe_rus_prs_qcu_cze_slo_scr_igb_owc_krd_heb_eng_sun_dut_lda_guj_swt_ind_tha_hau_tml_ses_ven_aze_nor_por_tur_cic_vie_sid_akn_fbf_tsn	0.0698625171424093	0.164385721110391	0.869784258794518
372	amh_lat_fbf_mol_sid_hau_owc_afr_azi_uzb_dgb_ind_cic_ctl_bul_bsq_guj_chh_ewe_mnd_glc_eng_ven_dut_lda_ben_fin_xho_igb_hun_ita_tig_geo_swe_svk_rom_cze_amr_sod_prs_est_moo_jav_nor_bat_jpn_knd_kor_mcd_por_tsn_alb_mly_lit_gam_sun_cnt_krd_swa_urd_wly_hin_pan_grk_rus_qcu_scr_bos_arw_bam_heb_ukr_mlt_ger_mao_pol_dyu_slo_ses_tag_tha_aeg_tml_akn_bem_aze_spa_fre_tur_tsw_vie_anl_swt_yor_zul	-0.724212446940825	-1.7387032965713	0.0853962461704893
373	tig_eng_swt_por_amh_mlt_anl_spa_aze_uzb_xho_mao_ses_lat_nor_bsq_bos_gam_fbf_mnd_prs_slo_tsn_ben_ewe_pol_hun_dgb_cic_est_urd_sid_geo_ctl_bul_afr_arw_aeg_owc_cze_fin_tsw_ind_rom_sun_jpn_knd_kor_mol_krd_igb_mcd_bat_grk_chh_tag_cnt_glc_bam_lit_sod_rus_ger_ukr_hin_qcu_fre_guj_scr_swa_hau_ita_wly_alb_jav_pan_bem_dut_yor_mly_tha_amr_tml_lda_akn_azi_swe_svk_tur_dyu_vie_heb_zul_ven_moo	-0.724105645955326	-1.73902732852477	0.0853389292791853
374	mlt_rus_bam_eng_hau_chh_wly_rom_tur_aze_fbf_ind_xho_ctl_pan_bsq_pol_amr_igb_mnd_cze_bos_tsw_urd_moo_por_fin_yor_bem_est_svk_sid_geo_fre_glc_scr_swe_anl_sod_ger_hun_ven_mao_mol_jav_jpn_knd_kor_dut_lit_lda_hin_bat_lat_heb_tag_cnt_spa_cic_bul_gam_afr_ita_arw_krd_qcu_guj_prs_mcd_dyu_owc_ukr_amh_nor_sun_alb_dgb_ben_zul_mly_tha_tig_tml_akn_ses_uzb_grk_slo_azi_swa_vie_aeg_ewe_swt_tsn	-0.497632245503245	-1.18384286316854	0.239492329301557
375	sod_ita_dyu_lat_gam_owc_amr_ukr_azi_tur_ewe_mao_lda_bul_hin_bsq_rom_aeg_zul_cnt_fre_bos_akn_guj_dgb_rus_fin_bam_ven_est_cze_amh_geo_scr_krd_ctl_mcd_wly_mlt_eng_hun_igb_jav_lit_bat_jpn_tml_kor_grk_ben_swa_dut_sun_por_tig_ind_mnd_ger_cic_swe_sid_nor_spa_arw_urd_qcu_pol_afr_mol_yor_anl_slo_chh_alb_tag_pan_fbf_svk_bem_mly_tha_heb_knd_moo_tsw_aze_prs_glc_uzb_xho_vie_hau_swt_tsn_ses	-0.903699340280536	-2.1870754616246	0.0312450943233951
376	tig_bul_xho_grk_aeg_sod_sid_lit_azi_uzb_tsn_ind_zul_nor_swe_bsq_dut_anl_yor_cnt_pan_krd_ven_eng_dyu_fre_fin_moo_cic_est_ctl_chh_geo_bos_urd_rus_mcd_gam_amh_svk_hun_bam_mly_ger_sun_jpn_knd_kor_lat_hin_fbf_pol_tag_glc_heb_bat_mnd_por_swa_slo_owc_scr_ben_guj_afr_qcu_ita_arw_rom_igb_hau_ukr_wly_cze_mao_spa_swt_mol_dgb_jav_tha_mlt_tml_ewe_bem_tur_prs_alb_aze_tsw_vie_amr_ses_lda_akn	-0.165411132644233	-0.390113807179491	0.697344458592433
377	chh_svk_bam_ukr_mlt_hau_sod_por_azi_aze_bem_tag_dgb_krd_arw_bsq_ctl_gam_ven_mnd_pol_bul_cic_ben_tsn_dut_hun_yor_lda_est_nor_wly_geo_swe_scr_alb_guj_anl_amh_mcd_fin_ewe_jav_slo_ind_jpn_tml_kor_lat_ger_igb_pan_sun_urd_sid_mao_cnt_afr_xho_fre_aeg_cze_glc_spa_rom_qcu_eng_lit_bos_swt_amr_hin_owc_mol_bat_ita_akn_grk_dyu_mly_tha_heb_knd_ses_tsw_tur_rus_prs_uzb_moo_vie_tig_zul_fbf_swa	-0.37533163243472	-0.890085666581767	0.375716658477581
378	owc_dut_ewe_svk_mlt_heb_sid_ger_azi_aze_swa_sun_bem_pan_rus_bsq_guj_gam_akn_mnd_prs_arw_lda_ctl_tsn_ben_est_zul_dyu_hun_rom_tig_geo_grk_ukr_pol_nor_chh_wly_mol_fin_cic_ind_urd_jav_jpn_knd_kor_ita_swe_xho_fre_mly_bos_amr_mao_cnt_slo_fbf_afr_amh_lat_alb_bul_eng_qcu_por_mcd_spa_tsw_aeg_glc_sod_scr_tag_lit_moo_krd_swt_bat_tha_hau_tml_ses_bam_uzb_hin_cze_tur_igb_vie_anl_yor_dgb_ven	0.201573109897209	0.474618919091101	0.636171228900911
379	aeg_rom_moo_guj_sid_gam_owc_ita_azi_tur_dyu_ind_lda_fre_pol_bsq_alb_tig_ewe_mnd_eng_afr_tsn_ben_akn_mcd_est_ses_cic_hun_spa_hau_geo_ctl_hin_slo_por_sod_heb_ger_fin_tsw_sun_prs_jav_jpn_tml_kor_bul_svk_swa_swe_tag_arw_chh_bat_cnt_lit_bam_dut_amh_mol_cze_pan_grk_qcu_glc_nor_ukr_fbf_amr_lat_wly_bos_mao_krd_xho_urd_ven_mly_tha_anl_knd_dgb_swt_uzb_rus_scr_aze_yor_vie_mlt_igb_bem_zul	-1.04033613535114	-2.54031371918013	0.0127326375661851
380	anl_pan_ven_bul_hau_sid_sod_grk_tur_uzb_zul_tag_xho_bos_rus_bsq_ger_mlt_swt_cnt_ukr_por_akn_scr_yor_fre_est_swa_lda_fin_ben_amh_geo_eng_ctl_guj_svk_heb_wly_hin_hun_ewe_ind_rom_sun_jpn_knd_kor_krd_prs_ses_alb_mao_slo_chh_bat_mnd_nor_dgb_mcd_aeg_pol_ita_swe_arw_qcu_spa_dut_lit_moo_tig_lat_amr_cze_mly_urd_tsn_glc_bem_jav_tha_gam_tml_dyu_igb_azi_afr_mol_aze_fbf_vie_owc_cic_tsw_bam	0.207242662194607	0.488019211347762	0.626684846530662
381	anl_urd_swt_arw_aeg_hau_amr_dut_aze_azi_yor_tag_ewe_mcd_mol_bsq_por_gam_moo_mnd_lat_hin_igb_afr_fbf_glc_hun_ses_bem_est_bul_sid_geo_pol_eng_alb_fre_chh_wly_cze_fin_tsw_ind_ger_mly_jpn_tml_kor_prs_spa_swa_rom_bat_nor_amh_mao_cnt_krd_ven_ben_owc_lit_pan_rus_grk_qcu_bos_ctl_scr_xho_heb_svk_mlt_ita_jav_ukr_dgb_slo_dyu_sun_tha_tig_knd_zul_bam_tur_swe_guj_uzb_akn_vie_sod_cic_lda_tsn	-0.268185399032286	-0.633530711394792	0.527942128282776
382	tig_dut_swa_mol_sid_mlt_chh_ukr_aze_azi_akn_bat_zul_slo_prs_bsq_ger_sod_yor_mnd_ctl_krd_swt_fre_dgb_scr_fin_fbf_lda_est_pol_gam_geo_por_bos_svk_nor_wly_aeg_arw_hun_moo_mao_guj_tag_jpn_knd_kor_glc_cze_bam_grk_jav_eng_amr_sun_cnt_swe_cic_hin_anl_rus_afr_mcd_ita_qcu_urd_lat_lit_xho_amh_alb_owc_spa_mly_pan_ewe_ben_tsn_ind_tha_heb_tml_tsw_ses_tur_rom_bul_uzb_ven_vie_hau_bem_igb_dyu	-0.424795259088867	-1.00733941899444	0.316385462247058
383	owc_ctl_fbf_ger_sid_gam_heb_scr_tur_aze_cic_sun_tsw_nor_hin_bsq_lat_tig_swa_cnt_bul_swe_dgb_ukr_xho_mol_est_moo_dyu_hun_prs_chh_geo_pan_glc_rus_fre_aeg_sod_svk_fin_bam_tag_lit_bat_jpn_knd_kor_pol_afr_ses_cze_mao_arw_amr_ind_mnd_por_ven_mcd_anl_ben_guj_dut_rom_qcu_slo_ita_grk_bem_hau_bos_amh_spa_jav_urd_akn_eng_lda_mly_tha_wly_tml_tsn_swt_azi_alb_krd_uzb_igb_vie_mlt_zul_ewe_yor	0.0312458211600107	0.0736360872326143	0.941458104025179
384	hau_scr_igb_svk_aeg_chh_sid_ger_uzb_tur_lda_jav_ven_ita_slo_bsq_eng_gam_moo_cnt_ctl_nor_bam_spa_tsw_cze_hun_akn_zul_est_urd_amr_geo_por_rom_prs_bul_tig_sod_dut_fin_swa_sun_guj_mao_jpn_tml_kor_grk_ukr_tsn_hin_bat_bos_mlt_mly_mnd_mcd_dyu_pol_anl_arw_glc_lit_afr_qcu_fre_alb_pan_cic_owc_rus_heb_lat_tag_mol_ewe_ben_swt_ind_tha_wly_knd_ses_xho_azi_swe_krd_aze_bem_vie_amh_yor_fbf_dgb	0.343820832992417	0.80978663101297	0.420129963699847
385	anl_bos_dgb_rom_amr_chh_gam_krd_tur_aze_xho_mly_bam_grk_hin_bsq_urd_owc_swa_cnt_alb_ukr_zul_prs_akn_guj_hun_yor_fbf_est_nor_wly_geo_lat_slo_cze_scr_sid_amh_pol_fin_ven_ind_dut_tag_jpn_tml_kor_arw_rus_ses_afr_jav_mol_mlt_mao_mnd_pan_cic_swe_sod_por_mcd_ben_svk_qcu_fre_lit_bul_swt_hau_spa_heb_ita_sun_ger_bem_eng_lda_bat_tha_aeg_knd_moo_tsn_azi_ctl_glc_uzb_igb_vie_tig_tsw_ewe_dyu	0.214657026276749	0.504805037703927	0.614889867962581
386	wly_alb_ewe_por_amr_sod_mlt_glc_tur_azi_xho_tag_tsw_scr_ben_bsq_bos_tig_cic_cnt_afr_hin_lda_swe_bem_ukr_est_dyu_ven_hun_arw_heb_geo_grk_ita_lit_eng_sid_hau_dut_fin_akn_jav_ctl_mao_jpn_knd_kor_ger_lat_dgb_rus_mly_nor_anl_sun_mnd_prs_igb_slo_chh_pan_krd_pol_fre_qcu_urd_mol_cze_moo_aeg_svk_gam_rom_ind_guj_tsn_spa_fbf_bat_tha_amh_tml_ses_yor_aze_bul_mcd_uzb_swt_vie_owc_swa_bam_zul	0.00211781452617081	0.00498807601942447	0.996030791899597
387	anl_scr_ewe_spa_wly_heb_sod_krd_tur_aze_cic_mao_ven_arw_urd_bsq_rus_hau_igb_mnd_fre_pol_dyu_alb_akn_ger_est_xho_bem_fin_ctl_tig_geo_ita_por_swe_svk_owc_sid_cze_hun_zul_bat_ben_jav_jpn_tml_kor_lit_grk_tsn_guj_mly_prs_mlt_tag_cnt_eng_bam_mol_amr_slo_lat_mcd_ukr_qcu_pan_bul_afr_moo_gam_rom_chh_bos_sun_glc_swt_dut_swa_ind_tha_amh_knd_dgb_yor_uzb_nor_hin_azi_tsw_vie_aeg_lda_fbf_ses	-0.639696527655865	-1.53225840666414	0.128853483396924
388	sod_grk_bam_ukr_owc_amr_mlt_nor_tur_uzb_ses_tag_ven_pol_bul_bsq_urd_amh_xho_mnd_guj_ger_fbf_swe_lda_scr_hun_bem_yor_fin_pan_hau_geo_lat_svk_lit_mol_gam_sid_mcd_est_zul_ind_krd_bat_jpn_knd_kor_rom_alb_moo_afr_sun_ita_tig_jav_cnt_por_swt_ben_chh_hin_dut_arw_ctl_qcu_eng_glc_bos_swa_wly_spa_anl_fre_mao_cze_tsn_prs_akn_mly_tha_aeg_tml_ewe_dgb_azi_slo_rus_aze_dyu_vie_heb_igb_tsw_cic	-0.648715569427581	-1.55145028145263	0.124190343342589
389	hau_ukr_akn_krd_wly_aeg_gam_prs_tur_uzb_moo_mly_igb_eng_hin_bsq_swe_chh_yor_mnd_lit_svk_zul_mcd_swa_pol_est_bam_ven_fin_ger_heb_geo_arw_spa_lat_cze_tig_sod_por_hun_dyu_bat_urd_mao_jpn_knd_kor_slo_alb_tsn_rus_sun_bul_amr_jav_cnt_rom_ses_afr_owc_nor_bos_dut_ita_qcu_mol_fre_ctl_xho_mlt_pan_amh_glc_tag_scr_ewe_ben_bem_ind_tha_anl_tml_fbf_swt_azi_guj_grk_aze_tsw_vie_sid_cic_dgb_lda	-0.370560498316072	-0.877343276159708	0.38256103260845
390	sid_prs_xho_grk_wly_tig_gam_pol_uzb_tur_fbf_mly_swt_por_svk_bsq_slo_chh_ses_cnt_dut_swe_ewe_rom_bam_ben_hun_lda_tsw_fin_scr_anl_geo_spa_rus_bos_mol_mlt_amh_guj_est_zul_jav_glc_sun_jpn_tml_kor_ukr_afr_dyu_lit_bat_arw_aeg_tag_mnd_ger_igb_hin_amr_bul_alb_fre_krd_qcu_eng_mcd_cze_akn_owc_ctl_sod_pan_mao_ita_moo_nor_cic_ind_tha_heb_knd_bem_dgb_azi_lat_urd_aze_swa_vie_hau_tsn_yor_ven	-0.259934059552393	-0.615174323680931	0.539942019513358
391	owc_lat_akn_prs_gam_tig_amr_pan_uzb_azi_bam_mao_lda_guj_fre_bsq_lit_sod_bem_cnt_pol_scr_ven_ukr_cic_glc_fin_dyu_tsw_hun_bul_chh_geo_svk_slo_ita_arw_wly_mlt_urd_est_zul_ind_rus_mly_jpn_tml_kor_afr_grk_swa_mol_tag_swe_heb_jav_mnd_ger_swt_dut_amh_hin_ctl_cze_krd_qcu_mcd_spa_eng_tsn_aeg_alb_hau_rom_sun_por_fbf_ben_xho_bat_tha_anl_knd_ewe_dgb_aze_bos_nor_tur_ses_vie_sid_yor_igb_moo	0.219382751551372	0.516586804297051	0.606670884760291
392	aeg_ita_cic_glc_wly_amr_owc_bos_tur_aze_yor_jav_dyu_rom_spa_bsq_ben_mlt_xho_mnd_fre_cze_fbf_bul_swa_lat_fin_tsw_zul_hun_ukr_gam_geo_grk_svk_rus_ctl_amh_heb_pol_est_ven_mao_swe_bat_jpn_knd_kor_guj_eng_bam_mol_sun_alb_chh_ind_cnt_prs_akn_mcd_tig_lit_nor_slo_dut_qcu_afr_hin_por_dgb_hau_krd_sod_scr_mly_urd_ses_arw_moo_tag_tha_anl_tml_tsn_lda_uzb_pan_ger_azi_igb_vie_sid_bem_swt_ewe	-0.481966556355875	-1.14347478453656	0.255776418997766
393	sod_afr_bam_dut_wly_amr_mlt_krd_aze_tur_swt_bat_ses_lit_lat_bsq_ctl_sid_dyu_mnd_scr_ukr_zul_nor_cic_bos_fin_tsw_moo_est_cze_hau_geo_ita_fre_por_swe_gam_chh_prs_hun_ven_ind_ger_mao_jpn_knd_kor_ben_eng_ewe_grk_mly_mol_owc_jav_cnt_mcd_fbf_slo_aeg_svk_arw_pol_urd_qcu_pan_bul_rus_bem_anl_rom_amh_guj_tag_spa_igb_alb_akn_sun_tha_tig_tml_xho_dgb_azi_glc_hin_uzb_tsn_vie_heb_yor_lda_swa	-0.537924257514874	-1.28429583953708	0.202228578624046
394	mlt_pol_tsn_ukr_tig_owc_chh_bos_aze_tur_fbf_bat_lda_urd_lat_bsq_pan_sid_swa_cnt_bul_glc_cic_nor_bam_mol_est_ewe_igb_hun_scr_anl_geo_por_spa_ben_fre_gam_wly_slo_fin_moo_mly_rom_tag_jpn_tml_kor_guj_grk_bem_lit_jav_ger_hau_sun_mnd_dut_tsw_afr_aeg_eng_hin_mcd_arw_qcu_rus_alb_prs_yor_sod_cze_heb_ita_mao_swe_swt_ctl_zul_ind_tha_amh_knd_dgb_dyu_uzb_svk_krd_azi_ven_vie_amr_akn_ses_xho	-0.127178598844039	-0.300257976336692	0.764650531404403
395	owc_ukr_fbf_urd_anl_sod_hau_swe_aze_uzb_cic_mao_dgb_ita_svk_bsq_pan_wly_yor_mnd_rom_ben_lda_krd_xho_por_fin_bem_swa_hun_guj_amh_geo_spa_arw_slo_lat_tig_aeg_bul_est_moo_mly_lit_tag_jpn_knd_kor_fre_ger_tsw_mol_bat_hin_mlt_ind_cnt_alb_dyu_eng_sid_pol_cze_bos_afr_qcu_grk_scr_nor_ven_heb_dut_gam_mcd_sun_prs_ses_ctl_tsn_jav_tha_amr_tml_akn_zul_tur_glc_rus_azi_igb_vie_chh_ewe_bam_swt	-0.169765086380961	-0.400544660765659	0.689674062618126
396	sid_pan_tsn_ukr_amh_gam_hau_krd_aze_uzb_ven_sun_swa_mcd_prs_bsq_bul_amr_igb_cnt_spa_mol_moo_por_fbf_fre_est_tsw_dgb_hun_dut_owc_geo_ger_nor_rus_lit_aeg_mlt_scr_fin_ses_tag_lat_ind_jpn_tml_kor_guj_afr_lda_eng_mao_ctl_wly_mly_mnd_cze_bam_svk_tig_pol_arw_swe_urd_qcu_ben_rom_glc_dyu_chh_grk_heb_ita_bat_bos_cic_hin_akn_jav_tha_sod_knd_ewe_bem_azi_slo_alb_tur_zul_vie_anl_swt_xho_yor	-0.62222373798267	-1.48615282980588	0.140620978292001
397	amh_ger_lda_svk_aeg_wly_amr_rom_tur_aze_ven_mao_dyu_swe_pol_bsq_lat_chh_xho_mnd_ctl_bos_tsw_cze_ewe_ita_hun_zul_cic_fin_por_sid_geo_krd_afr_mol_grk_owc_anl_bul_est_swt_mly_prs_ind_jpn_tml_kor_pan_urd_ses_fre_bat_lit_heb_tag_cnt_slo_moo_alb_gam_guj_dut_eng_mcd_qcu_scr_nor_ben_tsn_mlt_arw_hau_glc_jav_ukr_bem_spa_yor_sun_tha_tig_knd_akn_bam_uzb_hin_rus_azi_swa_vie_sod_igb_dgb_fbf	0.266577361009462	0.62713511638909	0.53210731362756
398	aeg_eng_lda_prs_amr_chh_sod_arw_aze_uzb_dgb_ind_swt_svk_ukr_bsq_lit_gam_zul_cnt_bos_krd_bam_cze_yor_rus_fin_xho_swa_hun_mcd_sid_geo_grk_glc_guj_pan_tig_amh_rom_est_bem_tag_alb_mao_jpn_knd_kor_ben_ger_moo_mol_jav_ita_mlt_bat_mnd_hin_ewe_lat_heb_spa_scr_afr_nor_qcu_dut_pol_slo_igb_owc_fre_hau_bul_sun_urd_dyu_swe_cic_mly_tha_anl_tml_ven_fbf_tur_ctl_por_azi_akn_vie_wly_ses_tsn_tsw	0.0100172519356684	0.0235772845272909	0.981240306321808
399	sod_ita_akn_pan_anl_amh_owc_glc_uzb_azi_bem_mao_fbf_scr_ctl_bsq_rom_tig_swt_cnt_nor_urd_bam_alb_ses_fre_fin_dgb_igb_hun_ukr_wly_geo_bul_ben_spa_svk_heb_aeg_arw_est_zul_mly_grk_sun_jpn_tml_kor_mol_swe_dyu_dut_ind_por_sid_tag_mnd_cze_tsn_afr_chh_lat_prs_eng_krd_qcu_guj_slo_ger_cic_mlt_bos_amr_mcd_bat_rus_xho_pol_tsw_jav_tha_hau_knd_moo_ewe_aze_hin_lit_tur_yor_vie_gam_lda_ven_swa	0.130941756604578	0.308087968408046	0.758704375703448
400	wly_bul_bam_pol_tig_amr_heb_ukr_azi_aze_fbf_jav_akn_ger_eng_bsq_dut_anl_swa_mnd_rom_guj_ses_grk_xho_ctl_hun_dyu_ven_est_ita_owc_geo_slo_lat_pan_prs_sod_gam_ben_fin_ewe_bat_por_mao_jpn_tml_kor_urd_svk_swt_scr_mly_glc_sid_ind_cnt_rus_zul_mol_hau_nor_swe_bos_arw_qcu_fre_afr_mcd_tsw_amh_cze_chh_spa_tag_alb_moo_lit_dgb_sun_tha_aeg_knd_tsn_cic_tur_krd_hin_uzb_bem_vie_mlt_igb_lda_yor	-0.774272683132164	-1.85982030834787	0.0660719633081416
401	hau_lit_tsw_cze_sod_chh_anl_pol_tur_azi_zul_bat_dyu_rus_eng_bsq_glc_tig_bam_mnd_guj_scr_swt_prs_igb_lat_hun_ses_yor_fin_ctl_wly_geo_grk_pan_dut_nor_amr_aeg_fre_est_ven_ind_swe_mly_jpn_tml_kor_por_ita_fbf_alb_mao_bos_sid_jav_cnt_urd_dgb_ben_heb_krd_svk_arw_hin_qcu_afr_ukr_mol_cic_mlt_mcd_gam_slo_sun_spa_xho_rom_ewe_tag_tha_owc_knd_swa_lda_uzb_bul_ger_aze_tsn_vie_amh_moo_akn_bem	-0.473427221321681	-1.12385569802812	0.263966855655097
402	owc_pol_swt_swe_hau_amh_gam_dut_azi_tur_bem_jav_igb_guj_urd_bsq_ben_tig_akn_cnt_scr_krd_dgb_mol_yor_glc_est_fbf_tsw_hun_por_heb_geo_spa_cze_slo_grk_wly_amr_arw_fin_bam_bat_fre_tag_jpn_knd_kor_ger_hin_swa_bos_mao_ctl_anl_sun_mnd_eng_ewe_pan_mlt_afr_lat_rom_bul_qcu_alb_svk_ita_moo_aeg_mcd_chh_lit_mly_rus_cic_prs_zul_ind_tha_sid_tml_ses_xho_uzb_ukr_nor_aze_dyu_vie_sod_lda_tsn_ven	0.5330389604381	1.25992629042781	0.210848457199252
403	sod_pol_swt_guj_sid_wly_gam_mol_aze_azi_xho_sun_dyu_arw_glc_bsq_ita_hau_zul_mnd_lat_por_ewe_bos_ven_lit_fin_moo_tsn_est_fre_aeg_geo_hin_prs_cze_ukr_amr_heb_nor_hun_bem_ind_slo_mao_jpn_tml_kor_ben_pan_yor_spa_bat_dut_chh_mly_cnt_bul_igb_scr_anl_grk_eng_rom_krd_qcu_urd_swe_mcd_ses_mlt_rus_owc_alb_tag_afr_bam_svk_akn_jav_tha_tig_knd_dgb_lda_uzb_ger_ctl_tur_fbf_vie_amh_tsw_swa_cic	0.0353665481540396	0.0833496239770796	0.933752688112348
404	anl_lat_ven_pan_aeg_heb_owc_urd_uzb_azi_yor_sun_bem_hin_ger_bsq_bul_gam_dyu_cnt_alb_prs_bam_arw_lda_fre_fin_zul_tsn_hun_pol_sod_geo_svk_rom_afr_ben_sid_chh_ita_est_tsw_bat_bos_mly_jpn_knd_kor_guj_scr_cic_por_mao_swe_amh_ind_mnd_ctl_ses_glc_tig_eng_rus_ukr_dut_qcu_cze_mol_grk_swt_amr_spa_mlt_krd_jav_lit_dgb_mcd_akn_tag_tha_wly_tml_xho_ewe_tur_nor_slo_aze_moo_vie_hau_fbf_swa_igb	-0.274437468597425	-0.648221739634195	0.518438820414439
405	wly_eng_yor_mol_amh_aeg_heb_guj_tur_uzb_lda_mly_swt_svk_scr_bsq_krd_hau_igb_cnt_ctl_grk_tsw_slo_ven_mcd_est_zul_bem_fin_bos_gam_geo_dut_urd_cze_hin_anl_sid_ger_hun_dyu_tag_afr_jav_jpn_tml_kor_lat_nor_bam_bul_sun_spa_tig_mao_mnd_ukr_xho_ben_owc_pol_arw_rom_rus_qcu_prs_pan_glc_akn_mlt_fre_amr_alb_ind_lit_fbf_ita_ewe_bat_tha_chh_knd_cic_swa_azi_por_swe_aze_tsn_vie_sod_moo_ses_dgb	-0.296682776488013	-0.701561222322393	0.484704771292309
406	chh_eng_lda_ukr_hau_amr_owc_ctl_aze_tur_swa_mao_tsn_slo_bul_bsq_lit_aeg_xho_mnd_pan_guj_dyu_scr_igb_krd_est_akn_ses_fin_cze_heb_geo_glc_rom_swe_mol_amh_wly_alb_hun_tsw_mly_nor_tag_jpn_knd_kor_por_pol_bem_hin_jav_grk_anl_sun_cnt_arw_dgb_prs_mlt_afr_ita_ger_fre_qcu_svk_spa_urd_ven_sid_ben_tig_dut_ind_mcd_cic_bos_ewe_bat_tha_sod_tml_yor_fbf_azi_lat_rus_uzb_zul_vie_gam_swt_bam_moo	-0.187026758626438	-0.441507416325824	0.659870530620653
407	gam_slo_tsw_rom_anl_sod_chh_mcd_azi_tur_swa_bat_swt_swe_pol_bsq_spa_hau_lda_mnd_glc_guj_cic_dut_bem_hin_hun_ven_tsn_est_rus_sid_geo_lat_urd_pan_ctl_amh_tig_krd_fin_dgb_jav_svk_mao_jpn_knd_kor_ger_cze_ewe_ita_mly_bos_wly_tag_cnt_grk_ses_fre_mlt_eng_mol_nor_por_qcu_arw_prs_ben_bam_owc_bul_heb_afr_sun_ukr_yor_alb_xho_ind_tha_aeg_tml_akn_moo_aze_scr_lit_uzb_igb_vie_amr_fbf_zul_dyu	0.237578504762889	0.558948921495754	0.577540058627353
408	tig_nor_igb_slo_aeg_hau_heb_swe_azi_aze_lda_sun_swa_arw_rus_bsq_mcd_amr_ses_cnt_urd_lit_akn_glc_bam_ctl_hun_fbf_bem_est_dut_gam_geo_bul_lat_afr_ukr_anl_amh_cze_fin_ewe_jav_svk_mao_jpn_tml_kor_bos_grk_yor_ita_mly_prs_mlt_tag_mnd_mol_zul_krd_owc_spa_fre_eng_ger_qcu_pan_pol_guj_ven_sid_rom_sod_scr_bat_hin_swt_por_tsn_ind_tha_wly_knd_dyu_cic_uzb_ben_alb_tur_tsw_vie_chh_xho_moo_dgb	-0.364780339530753	-0.868111109529935	0.387568147512045
409	gam_eng_ewe_bul_owc_heb_wly_pol_tur_azi_swa_jav_ven_afr_rom_bsq_glc_sod_dyu_mnd_rus_krd_tsn_arw_ses_slo_est_xho_dgb_hun_nor_aeg_geo_urd_scr_cze_pan_anl_amr_prs_fin_igb_tag_swe_bat_jpn_tml_kor_spa_bos_zul_alb_mly_ukr_sid_mao_cnt_grk_bem_ben_mlt_hin_ctl_lit_mol_qcu_por_dut_ger_lda_chh_svk_hau_mcd_ind_guj_cic_ita_swt_sun_tha_tig_knd_tsw_akn_aze_lat_fre_uzb_yor_vie_amh_fbf_moo_bam	-0.419945723410964	-0.997110607105956	0.321298159102054
410	tig_krd_igb_svk_aeg_sod_chh_glc_uzb_aze_akn_mao_moo_rus_spa_bsq_ita_amh_zul_mnd_pan_eng_tsn_por_swt_arw_hun_tsw_yor_est_bos_amr_geo_grk_prs_ukr_swe_heb_hau_ctl_fin_bam_tag_cze_jav_jpn_knd_kor_urd_alb_ven_mol_bat_nor_owc_mly_cnt_mcd_ewe_ben_wly_lat_pol_scr_ger_qcu_rom_fre_slo_ses_mlt_hin_anl_lit_ind_guj_swa_dut_dyu_sun_tha_sid_tml_cic_bem_azi_afr_bul_tur_dgb_vie_gam_lda_xho_fbf	0.464419247791186	1.09711730331956	0.27542274930471
411	gam_afr_moo_arw_hau_owc_chh_scr_uzb_aze_ven_mly_dgb_rus_eng_bsq_hin_heb_zul_mnd_por_bul_bam_swe_cic_lit_fin_lda_tsn_hun_glc_sid_geo_bos_mcd_alb_pol_wly_mlt_slo_est_ewe_sun_nor_bat_jpn_knd_kor_ger_ukr_swt_ita_mao_cze_sod_tag_cnt_prs_dyu_guj_amh_urd_ben_fre_lat_qcu_grk_spa_krd_ses_anl_pan_tig_ctl_ind_dut_igb_mol_bem_jav_tha_amr_tml_fbf_xho_azi_rom_svk_tur_yor_vie_aeg_tsw_akn_swa	-0.238027159078676	-0.563365071441373	0.574542148344271
412	tig_pol_ven_lat_owc_sod_wly_por_aze_azi_igb_mly_dyu_nor_mol_bsq_urd_anl_swt_cnt_cze_rom_tsw_guj_xho_mcd_est_akn_fbf_hun_ger_hau_geo_svk_scr_arw_dut_amr_gam_pan_fin_ses_mao_krd_jav_jpn_knd_kor_ben_grk_zul_bul_sun_glc_amh_tag_mnd_ukr_bem_ita_heb_prs_rus_afr_slo_qcu_hin_eng_alb_lda_sid_swe_chh_spa_ind_bos_cic_ctl_dgb_bat_tha_aeg_tml_moo_swa_uzb_fre_lit_tur_tsn_vie_mlt_yor_ewe_bam	-0.824705882461983	-1.98836955039239	0.0497105400372283
413	hau_ger_bem_spa_sid_aeg_sod_grk_aze_azi_tsn_jav_lda_rus_slo_bsq_mcd_gam_xho_cnt_cze_afr_moo_scr_swa_prs_hun_swt_ven_est_eng_amh_geo_alb_pol_ita_swe_owc_tig_krd_fin_ses_tag_rom_sun_jpn_tml_kor_bul_ben_dyu_lit_bat_dut_anl_mly_mnd_hin_fbf_nor_mlt_urd_arw_ctl_mol_qcu_por_glc_lat_tsw_heb_fre_wly_bos_mao_guj_igb_svk_dgb_ind_tha_amr_knd_ewe_yor_uzb_pan_ukr_tur_cic_vie_chh_akn_bam_zul	-0.183404317656967	-0.433121470915999	0.665929407063377
414	sid_fre_ses_alb_gam_chh_owc_svk_azi_uzb_bem_jav_lda_guj_por_bsq_grk_anl_zul_cnt_cze_lit_tsn_rus_cic_eng_est_swt_akn_fin_glc_aeg_geo_bos_swe_pan_lat_wly_hau_mol_hun_fbf_bat_spa_ind_jpn_tml_kor_afr_ger_ewe_ctl_tag_urd_sod_mao_mnd_scr_xho_dut_tig_pol_krd_bul_ita_qcu_ben_prs_arw_dgb_mlt_hin_amr_slo_sun_nor_yor_mcd_ven_mly_tha_heb_knd_tsw_swa_tur_ukr_rom_aze_bam_vie_amh_dyu_igb_moo	-0.363811337428011	-0.861711393040718	0.391062781315203
415	tig_mcd_lda_swe_amr_amh_chh_alb_uzb_tur_dgb_ind_akn_ger_ctl_bsq_fre_sid_tsn_cnt_pan_por_dyu_mol_xho_scr_fin_moo_fbf_hun_cze_mlt_geo_dut_urd_ukr_prs_wly_anl_guj_est_zul_bat_ben_tag_jpn_knd_kor_arw_spa_yor_krd_jav_nor_aeg_mly_mnd_bul_swt_rom_heb_lit_pol_svk_glc_qcu_afr_bos_slo_ses_gam_rus_owc_ita_sun_eng_bem_grk_tsw_mao_tha_sod_tml_ewe_igb_aze_lat_hin_azi_bam_vie_hau_ven_swa_cic	0.479782511110685	1.13267948328122	0.260260690175214
416	mlt_fre_bem_rom_aeg_anl_tig_lit_tur_azi_dyu_jav_swa_hin_afr_bsq_mcd_heb_tsn_cnt_ita_ctl_igb_ben_cic_urd_fin_ewe_yor_est_swe_amh_geo_nor_glc_ukr_bul_sid_chh_cze_hun_dgb_mly_scr_bat_jpn_knd_kor_mol_prs_lda_alb_ind_pan_wly_mao_mnd_arw_moo_slo_gam_ger_pol_eng_dut_qcu_bos_rus_krd_akn_sod_svk_amr_spa_tag_lat_tsw_grk_swt_sun_tha_owc_tml_zul_ven_uzb_guj_por_aze_xho_vie_hau_fbf_bam_ses	-0.497942783662844	-1.18467836926588	0.239163324423429
417	amr_lat_ewe_glc_mlt_hau_anl_bul_tur_uzb_zul_mly_lda_spa_pan_bsq_ctl_chh_swt_mnd_fre_ukr_xho_ben_bam_grk_hun_ses_bem_est_slo_sod_geo_guj_afr_mol_nor_sid_aeg_scr_fin_fbf_ind_prs_sun_jpn_tml_kor_lit_por_tsn_hin_bat_arw_wly_tag_cnt_bos_dyu_svk_tig_cze_ita_pol_mcd_qcu_ger_alb_eng_ven_heb_swe_amh_dut_mao_rom_yor_rus_akn_jav_tha_owc_knd_tsw_cic_azi_krd_urd_aze_dgb_vie_gam_swa_moo_igb	-0.379011996877607	-0.89745249489695	0.371794959409417
418	mlt_ger_zul_lat_heb_wly_gam_pan_azi_uzb_xho_jav_dgb_rom_bos_bsq_spa_sid_ses_cnt_krd_hin_bem_mcd_tsn_scr_fin_dyu_tsw_est_nor_tig_geo_ben_ctl_dut_pol_chh_amr_glc_hun_cic_mao_rus_sun_jpn_tml_kor_arw_urd_ewe_cze_bat_eng_aeg_tag_mnd_slo_lda_svk_owc_grk_swe_ita_prs_qcu_fre_por_bul_ven_sod_guj_anl_afr_ind_ukr_yor_alb_fbf_mly_tha_hau_knd_swa_akn_aze_mol_lit_tur_swt_vie_amh_bam_moo_igb	0.276828770058504	0.650365388097001	0.517059689534644
419	wly_rus_akn_krd_heb_sod_gam_spa_tur_uzb_zul_mao_bem_urd_nor_bsq_afr_aeg_fbf_mnd_glc_mcd_moo_lat_ses_dut_fin_tsn_dyu_est_alb_chh_geo_slo_svk_bos_grk_owc_mlt_mol_hun_swa_tag_ger_ind_jpn_tml_kor_pan_rom_xho_ben_bat_scr_tig_jav_cnt_guj_tsw_swe_amh_hin_ctl_cze_ukr_qcu_lit_bul_arw_dgb_hau_eng_anl_ita_mly_prs_swt_pol_bam_sun_tha_sid_knd_ewe_ven_azi_fre_por_aze_cic_vie_amr_lda_igb_yor	0.382603168346726	0.903453013804059	0.368619744342243
420	heb_svk_tsw_rus_aeg_mlt_sod_mol_uzb_azi_yor_mao_fbf_spa_ukr_bsq_glc_owc_igb_mnd_nor_pol_akn_alb_dyu_swe_fin_swt_ven_est_ger_amh_geo_ben_lat_scr_bul_anl_gam_urd_hun_tsn_sun_pan_jav_jpn_tml_kor_ita_eng_moo_afr_mly_slo_wly_bat_cnt_arw_dgb_guj_tig_dut_bos_cze_hin_qcu_ctl_por_krd_zul_amr_fre_hau_lit_tag_prs_xho_mcd_cic_ind_tha_chh_knd_ses_swa_tur_grk_rom_aze_ewe_vie_sid_lda_bam_bem	-0.335120285426911	-0.793653749144488	0.429417380232491
421	amr_mol_swt_bos_gam_sid_heb_ben_uzb_aze_bam_ind_cic_swe_bul_bsq_dut_sod_dgb_cnt_urd_afr_yor_ger_xho_svk_est_tsw_igb_hun_mcd_amh_geo_pan_lit_ctl_alb_hau_tig_arw_fin_fbf_sun_rom_jav_jpn_knd_kor_grk_pol_swa_spa_mao_cze_aeg_mly_mnd_hin_dyu_por_mlt_ita_nor_eng_fre_qcu_glc_guj_lat_ewe_chh_slo_anl_prs_bat_krd_zul_ukr_lda_tag_tha_wly_tml_bem_ven_tur_rus_scr_azi_ses_vie_owc_tsn_akn_moo	-0.105804494901739	-0.24934482678588	0.803643945454319
422	wly_svk_dgb_afr_mlt_sid_owc_swe_aze_azi_tsw_jav_moo_lit_alb_bsq_rom_tig_bam_mnd_ctl_hin_cic_spa_zul_ben_est_ses_dyu_fin_arw_anl_geo_ita_urd_grk_nor_amr_gam_rus_hun_bem_mly_scr_tag_jpn_knd_kor_glc_slo_fbf_dut_sun_bul_heb_bat_cnt_krd_swt_prs_hau_ukr_mol_bos_fre_qcu_guj_cze_lat_ven_chh_por_sod_pol_mao_eng_yor_ger_swa_ind_tha_aeg_tml_tsn_ewe_tur_mcd_pan_uzb_lda_vie_amh_xho_akn_igb	-0.180135776368278	-0.425290677633284	0.671607270446513
423	hau_glc_tsw_hin_gam_sod_mlt_por_uzb_azi_ven_sun_dyu_guj_cze_bsq_lit_tig_bam_cnt_scr_nor_tsn_dut_fbf_ctl_fin_ses_bem_est_pol_wly_geo_mcd_ben_ger_eng_owc_amr_afr_hun_lda_mly_alb_ind_jpn_tml_kor_urd_krd_moo_lat_bat_swe_chh_mao_mnd_bul_yor_mol_sid_prs_pan_ukr_arw_qcu_slo_svk_bos_dgb_heb_spa_aeg_ita_tag_rus_zul_rom_cic_jav_tha_amh_knd_xho_swa_aze_fre_grk_tur_igb_vie_anl_swt_akn_ewe	0.177661661992028	0.417844614559659	0.677023904811865
424	heb_dut_bam_svk_chh_amr_sid_bos_uzb_aze_zul_jav_moo_hin_cze_bsq_spa_wly_swa_mnd_nor_mcd_akn_pol_cic_krd_est_yor_ven_hun_ben_hau_geo_ger_glc_ita_urd_mlt_amh_slo_fin_fbf_tag_guj_sun_jpn_knd_kor_fre_ukr_swt_bul_ind_scr_anl_bat_cnt_alb_dyu_lat_gam_grk_ctl_mol_prs_qcu_rom_eng_lit_tsw_sod_swe_aeg_pan_mao_por_igb_rus_ewe_mly_tha_tig_tml_ses_xho_tur_arw_afr_azi_tsn_vie_owc_lda_dgb_bem	-0.207093864102822	-0.48864053107344	0.626246501886767
425	aeg_por_ewe_urd_heb_sod_anl_hin_uzb_azi_lda_jav_ses_pan_eng_bsq_fre_amh_cic_cnt_ukr_lat_ven_grk_dgb_guj_est_akn_zul_hun_ben_tig_geo_lit_swe_arw_nor_chh_amr_rus_fin_bem_ind_svk_sun_jpn_tml_kor_pol_slo_xho_prs_mly_scr_gam_mao_mnd_krd_fbf_mol_hau_ita_spa_alb_rom_qcu_bos_cze_ctl_moo_wly_glc_mlt_bul_bat_ger_swa_dut_bam_tag_tha_owc_knd_igb_dyu_aze_mcd_afr_tur_tsw_vie_sid_swt_yor_tsn	-0.358273162486018	-0.84814497618537	0.398534904989515
426	sod_spa_bem_ukr_wly_heb_aeg_rom_tur_uzb_fbf_bat_dyu_fre_eng_bsq_dut_chh_akn_mnd_swe_mol_ewe_lit_xho_lat_fin_swa_yor_hun_prs_amr_geo_glc_ita_krd_slo_tig_hau_guj_est_tsw_mao_bul_ind_jpn_tml_kor_urd_grk_tsn_ger_jav_pan_owc_tag_cnt_hin_swt_alb_anl_pol_ben_rus_cze_qcu_ctl_bos_nor_cic_gam_mcd_mlt_afr_sun_svk_moo_scr_dgb_mly_tha_sid_knd_ses_igb_aze_por_arw_azi_bam_vie_amh_ven_lda_zul	-0.918863638068073	-2.2270152990055	0.0283595168995479
427	gam_dut_dyu_svk_wly_owc_heb_nor_aze_tur_tsw_sun_ewe_lit_lat_bsq_prs_tig_moo_cnt_spa_bul_tsn_ben_swt_urd_est_bem_swa_fin_pan_sod_geo_alb_pol_mol_ger_anl_hau_glc_hun_fbf_mao_rom_jav_jpn_tml_kor_ita_swe_akn_hin_tag_ukr_amr_ind_mnd_slo_cic_guj_aeg_por_scr_krd_bos_qcu_arw_fre_ctl_igb_chh_mcd_sid_rus_bat_afr_yor_cze_zul_mly_tha_amh_knd_xho_bam_uzb_grk_eng_azi_ses_vie_mlt_lda_ven_dgb	-0.24003231070585	-0.567957742900817	0.571432366265712
428	aeg_grk_lda_por_heb_hau_mlt_spa_aze_tur_yor_mly_igb_pol_ita_bsq_krd_chh_ses_cnt_fre_svk_bam_afr_xho_cze_est_akn_ewe_fin_lit_anl_geo_arw_alb_eng_ukr_amh_gam_mcd_hun_swt_sun_prs_ind_jpn_tml_kor_dut_scr_tsw_swe_jav_guj_wly_mao_mnd_rus_ven_urd_amr_glc_bul_bos_rom_qcu_lat_ctl_nor_zul_owc_ben_sid_ger_bat_hin_moo_mol_bem_tag_tha_sod_knd_dgb_fbf_azi_pan_slo_uzb_cic_vie_tig_swa_dyu_tsn	-0.0831526918182099	-0.196025842146416	0.84501763398538
429	tig_slo_swt_cze_sod_wly_anl_rus_azi_tur_dyu_ind_moo_afr_krd_bsq_ger_gam_ses_cnt_ctl_pan_igb_fre_tsw_bul_hun_lda_ven_fin_ben_sid_geo_swe_mcd_prs_lit_hau_chh_por_est_bam_mao_ukr_tag_jpn_tml_kor_arw_glc_xho_spa_bat_rom_amr_mly_mnd_mol_tsn_hin_mlt_nor_svk_alb_scr_qcu_dut_bos_pol_ewe_aeg_guj_owc_ita_jav_lat_akn_grk_zul_sun_tha_amh_knd_cic_yor_aze_eng_urd_uzb_fbf_vie_heb_bem_swa_dgb	0.166527149664098	0.392192058384937	0.69581366270178
430	sid_ger_fbf_eng_wly_mlt_chh_glc_tur_azi_lda_ind_dyu_mol_nor_bsq_swe_aeg_akn_mnd_ita_afr_ses_arw_tsn_mcd_est_cic_bam_fin_guj_owc_geo_slo_ukr_prs_grk_hau_anl_dut_hun_swa_bat_fre_jav_jpn_tml_kor_bul_lat_xho_ben_mao_pol_sod_sun_cnt_bos_ven_spa_gam_rom_svk_ctl_urd_qcu_scr_cze_por_dgb_tig_krd_amh_alb_mly_rus_bem_pan_igb_tag_tha_amr_knd_moo_tsw_aze_lit_hin_uzb_swt_vie_heb_yor_ewe_zul	-1.02728762058597	-2.50806937621034	0.0138721023743733
431	heb_grk_tsn_glc_anl_tig_gam_arw_azi_tur_moo_mao_bem_rom_nor_bsq_por_sid_fbf_cnt_krd_ukr_xho_eng_yor_pol_est_swa_igb_hun_mcd_amr_geo_ita_bul_slo_ctl_mlt_sod_mol_fin_swt_jav_svk_bat_jpn_knd_kor_guj_rus_zul_ben_ind_dut_wly_tag_mnd_spa_dgb_scr_owc_fre_urd_ger_pan_qcu_bos_lit_prs_cic_amh_cze_chh_hin_sun_lat_ven_afr_akn_mly_tha_aeg_tml_lda_ewe_aze_swe_alb_uzb_dyu_vie_hau_ses_tsw_bam	-0.837910856872987	-2.0231197559557	0.0459315270828499
432	anl_prs_swt_glc_wly_mlt_owc_krd_uzb_tur_swa_sun_fbf_pan_guj_bsq_nor_hau_ven_cnt_fre_mcd_zul_bul_yor_lat_est_lda_moo_hun_rus_tig_geo_afr_pol_ben_dut_sod_sid_alb_fin_akn_bat_mol_jav_jpn_knd_kor_hin_grk_ewe_ukr_ind_ctl_amr_mao_mnd_scr_cic_rom_amh_ger_cze_svk_eng_qcu_spa_arw_por_igb_aeg_swe_heb_bos_mly_slo_bem_ita_xho_tag_tha_chh_tml_dgb_dyu_aze_lit_urd_azi_ses_vie_gam_tsn_tsw_bam	0.0477054742060345	0.112268718614481	0.910852314003614
433	hau_urd_ven_hin_amh_tig_owc_fre_aze_azi_tsn_jav_ses_arw_por_bsq_bos_anl_swa_cnt_pol_ctl_akn_pan_fbf_alb_fin_lda_cic_est_swe_sid_geo_ben_svk_ita_krd_chh_mlt_slo_hun_xho_bat_guj_tag_jpn_knd_kor_afr_nor_zul_ger_mly_rom_sod_sun_mnd_glc_bam_mol_wly_rus_cze_dut_prs_qcu_eng_mcd_spa_ewe_gam_ukr_heb_bul_ind_lat_dgb_scr_igb_mao_tha_amr_tml_dyu_tsw_tur_grk_lit_uzb_moo_vie_aeg_swt_bem_yor	-0.412702993343109	-0.979480681080252	0.329883678648478
434	anl_slo_cic_cze_mlt_sod_amh_lit_tur_azi_ven_mly_akn_prs_fre_bsq_rus_owc_yor_mnd_ger_afr_ses_swe_zul_krd_fin_fbf_moo_est_ita_hau_geo_bos_spa_bul_hin_tig_sid_mol_hun_tsw_tag_dut_jav_jpn_tml_kor_pol_pan_bam_lat_mao_glc_gam_sun_cnt_arw_lda_nor_aeg_alb_rom_guj_mcd_qcu_por_svk_urd_dgb_heb_ukr_wly_eng_ind_ben_swt_ctl_tsn_bat_tha_chh_knd_ewe_dyu_aze_scr_grk_uzb_swa_vie_amr_igb_xho_bem	0.174192433606619	0.410298702233144	0.682530546057121
435	hau_grk_xho_dut_heb_sod_aeg_arw_aze_tur_zul_tag_cic_pol_ita_bsq_bos_anl_yor_cnt_mol_scr_swt_mcd_swa_ctl_est_bam_tsw_hun_bul_mlt_geo_ukr_lat_ger_hin_owc_tig_prs_fin_ewe_sun_por_jav_jpn_tml_kor_rom_pan_ses_alb_mly_krd_gam_mao_mnd_afr_igb_slo_chh_fre_lit_swe_spa_qcu_eng_glc_nor_bem_amh_cze_amr_rus_bat_ben_akn_guj_dgb_ind_tha_sid_knd_lda_tsn_azi_urd_svk_uzb_fbf_vie_wly_ven_moo_dyu	-0.337434885484291	-0.798411662805217	0.42666580191559
436	sid_dut_xho_rom_owc_sod_heb_por_tur_uzb_dyu_tag_cic_arw_lat_bsq_hin_wly_ewe_cnt_svk_ctl_moo_fre_swt_urd_est_yor_ses_hun_krd_chh_geo_cze_glc_eng_grk_amh_anl_bos_fin_lda_bat_mol_mly_jpn_tml_kor_ukr_mcd_tsn_slo_sun_spa_hau_ind_mnd_rus_swa_bul_gam_nor_lit_pol_ita_qcu_swe_alb_afr_dgb_aeg_scr_tig_pan_jav_prs_bem_guj_fbf_mao_tha_amr_knd_igb_zul_azi_ben_ger_aze_ven_vie_mlt_bam_tsw_akn	-0.334357655076097	-0.79102644258952	0.430941274426062
437	sod_prs_dyu_ukr_amh_owc_heb_glc_tur_aze_swt_ind_cic_guj_krd_bsq_fre_sid_tsw_cnt_alb_swe_ses_dut_lda_pol_est_swa_igb_fin_bos_tig_geo_slo_arw_hin_por_wly_amr_ger_hun_ewe_mly_lat_mao_jpn_tml_kor_rus_ctl_bam_lit_tag_mol_mlt_sun_mnd_bul_ven_grk_aeg_ben_eng_nor_urd_qcu_afr_scr_spa_bem_chh_rom_gam_mcd_jav_cze_xho_pan_moo_bat_tha_hau_knd_dgb_akn_azi_ita_svk_uzb_fbf_vie_anl_tsn_zul_yor	0.0985699864203933	0.232111531124591	0.816961387589426
438	owc_alb_dgb_afr_tig_wly_chh_hin_azi_aze_moo_mao_ewe_nor_por_bsq_krd_amr_bam_mnd_grk_pol_bem_lit_swt_lat_est_tsw_ven_fin_scr_sid_geo_mcd_ita_urd_dut_aeg_gam_spa_hun_yor_bat_mol_tag_jpn_tml_kor_rom_cze_fbf_ukr_ind_ger_heb_jav_cnt_rus_lda_prs_anl_glc_pan_arw_ben_qcu_eng_slo_svk_dyu_sod_ctl_hau_bul_mly_fre_igb_bos_swa_sun_tha_mlt_knd_cic_xho_uzb_guj_swe_tur_zul_vie_amh_tsn_ses_akn	0.450444336925244	1.06306025241059	0.290507223186647
439	amh_ger_dyu_fre_chh_gam_tig_pan_azi_aze_lda_mly_dgb_alb_swe_bsq_arw_heb_tsw_cnt_lat_ctl_akn_rus_bam_guj_hun_yor_zul_est_bos_amr_geo_glc_lit_mol_hin_mlt_wly_cze_fin_cic_tag_pol_bat_jpn_knd_kor_ita_scr_xho_urd_ind_grk_hau_jav_mnd_mcd_ewe_eng_aeg_nor_afr_ben_prs_qcu_por_rom_spa_tsn_sid_dut_anl_slo_mao_ukr_ses_krd_swt_sun_tha_owc_tml_swa_fbf_uzb_bul_svk_tur_igb_vie_sod_bem_moo_ven	-0.141680286829753	-0.334754625651923	0.738564020850776
440	sid_prs_zul_cze_wly_amr_chh_nor_uzb_aze_ses_mly_swa_ben_pan_bsq_svk_mlt_tsn_mnd_rus_grk_xho_hin_cic_bos_fin_moo_dyu_hun_eng_tig_geo_por_fre_scr_mol_gam_sod_swe_est_ewe_mao_glc_sun_jpn_knd_kor_arw_afr_lda_rom_tag_dut_aeg_bat_cnt_ita_bem_mcd_amh_ukr_slo_alb_guj_qcu_lat_krd_urd_yor_heb_pol_anl_bul_ind_lit_tsw_ger_igb_jav_tha_hau_tml_swt_dgb_tur_spa_ctl_azi_fbf_vie_owc_ven_akn_bam	0.0906381501818827	0.213438360026264	0.831452273957645
441	sid_scr_tsw_svk_gam_tig_anl_krd_azi_aze_lda_sun_igb_fre_ctl_bsq_nor_hau_akn_mnd_swe_lit_swa_pol_dyu_glc_hun_xho_zul_fin_rus_mlt_geo_guj_por_bul_mcd_amr_amh_slo_est_bem_ind_alb_mao_jpn_tml_kor_ukr_prs_tsn_rom_tag_dut_heb_mly_cnt_afr_ses_bos_sod_mol_urd_pan_eng_qcu_lat_arw_ger_ven_owc_grk_aeg_hin_bat_ben_bam_cze_ewe_jav_tha_wly_knd_fbf_dgb_uzb_ita_spa_tur_yor_vie_chh_swt_moo_cic	-0.405775251963914	-0.962034504492073	0.338526989170122
442	aeg_dut_dyu_spa_hau_amr_amh_mol_uzb_aze_bem_jav_tsn_por_arw_bsq_slo_owc_dgb_cnt_rus_lat_lda_scr_ewe_nor_fin_swt_cic_hun_fre_chh_geo_glc_lit_eng_grk_sid_heb_swe_est_igb_mao_bul_ind_jpn_tml_kor_alb_rom_ses_ger_mly_mcd_sod_bat_mnd_krd_bam_ctl_mlt_afr_ben_prs_ita_qcu_pan_svk_bos_zul_gam_ukr_anl_urd_tag_guj_ven_cze_xho_sun_tha_tig_knd_akn_swa_tur_pol_hin_azi_fbf_vie_wly_moo_tsw_yor	-0.257729050102358	-0.610321291629211	0.543137562604572
443	sid_arw_dyu_krd_hau_anl_wly_bul_uzb_tur_ven_ind_lda_swe_prs_bsq_nor_owc_ewe_cnt_glc_fre_cic_lat_fbf_ben_fin_tsn_zul_hun_svk_aeg_geo_rom_lit_pol_por_heb_amr_bos_est_dgb_bat_ctl_sun_jpn_tml_kor_hin_eng_bem_mcd_tag_urd_sod_mao_mnd_cze_swt_grk_mlt_dut_rus_afr_slo_qcu_spa_mol_alb_akn_chh_ukr_amh_ita_mly_scr_tsw_guj_bam_jav_tha_gam_knd_ses_moo_azi_pan_ger_aze_swa_vie_tig_igb_xho_yor	-0.0388626821778617	-0.0915918203162248	0.927219350035068
444	wly_cze_ven_slo_mlt_owc_hau_pan_aze_azi_swa_jav_tsn_fre_rus_bsq_afr_chh_fbf_cnt_ita_svk_xho_eng_akn_grk_hun_yor_swt_fin_rom_gam_geo_mcd_hin_lit_bul_tig_sod_guj_est_bem_mly_glc_ind_jpn_tml_kor_krd_alb_lda_prs_sun_ctl_amr_mao_mnd_scr_dgb_bos_sid_swe_nor_ben_ukr_qcu_arw_dut_mol_moo_amh_ger_aeg_spa_bat_lat_zul_por_dyu_tag_tha_heb_knd_ewe_ses_tur_pol_urd_uzb_igb_vie_anl_cic_tsw_bam	-0.150016663506369	-0.353681484938539	0.724378136708865
445	heb_mcd_lda_swe_mlt_amh_gam_prs_tur_aze_cic_mao_dyu_bos_pan_bsq_cze_sod_bem_cnt_krd_eng_tsn_afr_swt_por_hun_zul_moo_est_lit_tig_geo_glc_urd_ita_nor_amr_owc_hin_fin_tsw_bat_scr_ind_jpn_tml_kor_rom_spa_xho_fre_sun_bul_anl_jav_mnd_slo_dgb_alb_wly_lat_pol_rus_grk_qcu_mol_arw_svk_ewe_hau_ben_chh_guj_mly_ger_igb_dut_bam_tag_tha_aeg_knd_swa_akn_uzb_ukr_ctl_azi_ses_vie_sid_fbf_ven_yor	-0.341027281476854	-0.808194732821079	0.421041024535095
446	amh_slo_bam_pan_amr_gam_chh_ben_azi_aze_tsw_tag_ses_lat_scr_bsq_spa_mlt_swt_cnt_por_urd_moo_lit_igb_ger_hun_fbf_xho_fin_grk_aeg_geo_afr_ctl_prs_guj_sod_owc_fre_est_dyu_jav_alb_sun_jpn_knd_kor_arw_ita_dgb_svk_ind_rom_wly_mly_mnd_nor_zul_hin_heb_cze_bos_bul_swe_qcu_rus_mcd_glc_akn_hau_mol_sid_pol_mao_ukr_swa_eng_ewe_bat_tha_tig_tml_ven_tsn_tur_dut_krd_uzb_yor_vie_anl_lda_cic_bem	0.189052059407072	0.446149442561578	0.656526338464772
447	amr_slo_ses_fre_chh_sid_hau_rus_azi_aze_tsn_ind_dyu_afr_lat_bsq_rom_aeg_akn_mnd_svk_bul_igb_urd_swt_ben_hun_yor_swa_est_ctl_anl_geo_hin_alb_cze_ukr_heb_amh_grk_fin_zul_tag_por_jav_jpn_tml_kor_eng_lit_lda_glc_bat_nor_sod_mly_cnt_dut_ewe_prs_owc_pan_spa_krd_guj_qcu_ita_arw_mcd_cic_tig_bos_mlt_ger_mao_scr_ven_mol_xho_sun_tha_gam_knd_tsw_dgb_tur_pol_swe_uzb_bem_vie_wly_moo_bam_fbf	-0.403100559848727	-0.955919353534733	0.341591261446887
448	sid_eng_ses_bos_amr_sod_aeg_ger_uzb_tur_fbf_jav_cic_nor_ctl_bsq_cze_hau_tsn_mnd_alb_ukr_bem_dut_moo_spa_hun_lda_swa_fin_rom_owc_geo_swe_pan_por_svk_mlt_heb_ita_est_swt_mao_krd_mly_jpn_tml_kor_urd_mol_tsw_ben_tag_slo_wly_bat_cnt_fre_akn_lat_gam_glc_hin_pol_scr_qcu_rus_guj_arw_igb_amh_prs_tig_grk_sun_bul_ven_afr_xho_ind_tha_chh_knd_bam_dyu_azi_lit_mcd_aze_zul_vie_anl_dgb_ewe_yor	-0.565962399228956	-1.35084118758513	0.180023872215197
449	heb_slo_zul_urd_tig_mlt_sod_swe_aze_azi_ven_mly_igb_nor_ger_bsq_guj_sid_moo_mnd_mol_eng_dgb_spa_xho_alb_fin_yor_swa_hun_afr_amh_geo_lit_grk_svk_dut_anl_owc_cze_est_ewe_tag_scr_sun_jpn_tml_kor_ben_bos_tsn_hin_bat_ctl_chh_ind_cnt_fre_tsw_arw_gam_por_krd_ita_mcd_qcu_glc_prs_pol_dyu_hau_rom_wly_rus_mao_ukr_cic_lat_bem_jav_tha_aeg_knd_bam_swt_tur_pan_bul_uzb_lda_vie_amr_akn_fbf_ses	-0.308894771816406	-0.730744233658238	0.466772396933113
450	tig_eng_swa_slo_amh_owc_chh_arw_aze_azi_yor_jav_dgb_spa_svk_bsq_prs_gam_tsw_cnt_mcd_alb_cic_lat_zul_lit_fin_bem_ewe_hun_hin_sid_geo_bos_ctl_bul_urd_mlt_hau_mol_est_akn_ind_ita_tag_jpn_tml_kor_rom_ukr_dyu_fre_mao_pan_amr_sun_mnd_dut_ven_rus_sod_pol_afr_guj_cze_qcu_krd_scr_ben_xho_aeg_ger_anl_grk_bat_nor_tsn_por_ses_mly_tha_wly_knd_fbf_igb_uzb_swe_glc_tur_bam_vie_heb_lda_moo_swt	0.353632003316433	0.833830228168047	0.406513227938582
451	amr_glc_yor_krd_amh_wly_owc_lit_aze_azi_fbf_sun_swt_lat_eng_bsq_pol_mlt_dgb_cnt_ukr_guj_dyu_ger_zul_afr_est_bem_bam_hun_scr_gam_geo_por_pan_nor_spa_anl_sod_urd_fin_lda_jav_dut_mao_jpn_knd_kor_ita_bul_moo_mol_tag_cze_aeg_bat_mnd_rom_ewe_slo_sid_prs_bos_hin_rus_qcu_mcd_arw_fre_igb_tig_svk_hau_alb_ind_ben_tsw_swe_ven_mly_tha_chh_tml_cic_swa_uzb_grk_ctl_tur_xho_vie_heb_akn_ses_tsn	-0.619141830057396	-1.48533226685755	0.14083777533249
452	heb_krd_swt_dut_chh_anl_sid_pan_aze_uzb_ses_ind_ewe_fre_swe_bsq_arw_amh_swa_mnd_rus_scr_moo_bos_akn_bul_fin_dyu_xho_est_slo_owc_geo_guj_mol_hin_ita_amr_mlt_cze_hun_tsw_mao_lit_bat_jpn_knd_kor_rom_lat_ven_spa_sun_afr_gam_mly_cnt_prs_bem_ukr_aeg_eng_svk_grk_mcd_qcu_ben_ctl_urd_yor_sod_ger_wly_nor_jav_glc_tsn_pol_lda_tag_tha_hau_tml_fbf_igb_azi_por_alb_tur_bam_vie_tig_cic_zul_dgb	-0.357525657596239	-0.845811481889523	0.399828901539162
453	amr_ctl_yor_arw_aeg_owc_mlt_bos_aze_uzb_ewe_sun_cic_eng_dut_bsq_slo_sod_dgb_cnt_guj_mcd_ses_afr_bam_swe_hun_moo_lda_fin_rus_wly_geo_pol_nor_scr_hin_amh_anl_lat_est_tsw_jav_lit_mao_jpn_tml_kor_mol_rom_tsn_spa_bat_grk_tig_ind_mnd_cze_zul_krd_chh_bul_ger_ben_ita_qcu_pan_fre_prs_igb_gam_alb_hau_por_mly_svk_dyu_urd_fbf_tag_tha_sid_knd_swt_bem_azi_glc_ukr_tur_swa_vie_heb_ven_akn_xho	-0.466053867301914	-1.10737162430576	0.27098923124771
454	sid_alb_bem_pan_sod_tig_anl_scr_azi_aze_swt_ind_igb_mol_bos_bsq_slo_heb_yor_cnt_lit_ita_xho_eng_tsn_mcd_hun_zul_ses_est_spa_mlt_geo_ger_rom_hin_rus_hau_owc_guj_fin_moo_mao_pol_jav_jpn_tml_kor_arw_glc_lda_bul_bat_grk_gam_mly_mnd_cze_fbf_svk_amr_krd_ukr_ctl_ben_qcu_por_nor_swe_akn_amh_lat_aeg_dut_tag_urd_ewe_prs_dgb_sun_tha_wly_knd_dyu_cic_uzb_fre_afr_tur_tsw_vie_chh_swa_ven_bam	0.00623756345849081	0.0146782021390765	0.988320352713454
455	hau_guj_dyu_ger_chh_gam_amr_urd_tur_aze_igb_bat_yor_ctl_lit_bsq_ita_aeg_dgb_cnt_glc_ben_lda_pol_cic_rus_fin_zul_fbf_est_eng_sid_geo_nor_por_svk_grk_owc_mlt_swe_hun_bem_ind_ukr_sun_jpn_tml_kor_rom_bul_xho_fre_mao_alb_anl_tag_mnd_mcd_ses_scr_wly_lat_slo_afr_arw_qcu_hin_dut_spa_bam_tig_krd_heb_bos_mly_mol_ven_prs_ewe_jav_tha_sod_knd_moo_swt_azi_cze_pan_uzb_akn_vie_amh_tsn_tsw_swa	-0.0745184166738267	-0.175468177750192	0.861093256048383
456	sod_hin_akn_eng_anl_amh_wly_scr_aze_tur_lda_ind_igb_cze_mol_bsq_bos_heb_swa_mnd_pan_dut_ses_por_ewe_rom_est_moo_cic_hun_lat_mlt_geo_prs_lit_spa_krd_chh_aeg_alb_fin_zul_sun_rus_mao_jpn_knd_kor_ctl_swe_tsw_guj_jav_grk_sid_bat_cnt_mcd_dgb_bul_amr_afr_ukr_urd_arw_qcu_glc_ben_svk_fbf_hau_pol_tig_ita_tag_fre_bem_nor_swt_mly_tha_gam_tml_bam_ven_uzb_ger_slo_azi_xho_vie_owc_tsn_dyu_yor	-0.741026955473345	-1.78234661986978	0.0779561648444651
457	sod_scr_igb_pol_amh_amr_tig_nor_tur_azi_ven_sun_ses_pan_ger_bsq_spa_gam_dgb_mnd_svk_ben_fbf_ita_tsw_cze_est_ewe_xho_fin_por_chh_geo_mcd_hin_krd_slo_sid_mlt_dut_hun_lda_mao_lat_bat_jpn_knd_kor_lit_fre_bem_ctl_tag_urd_wly_jav_cnt_prs_bam_guj_anl_arw_glc_bul_afr_qcu_bos_eng_mol_tsn_heb_swe_aeg_grk_mly_alb_zul_rus_yor_ind_tha_owc_tml_akn_swt_aze_ukr_rom_uzb_dyu_vie_hau_cic_moo_swa	0.582366514872154	1.3784507499562	0.171371201725159
458	wly_rom_tsn_hin_anl_hau_sid_ukr_uzb_aze_yor_mly_ses_guj_prs_bsq_scr_aeg_ven_cnt_lit_rus_igb_alb_ewe_urd_hun_lda_swt_est_pol_heb_geo_afr_ctl_ger_mol_mlt_chh_cze_fin_dgb_mao_mcd_jav_jpn_tml_kor_fre_krd_dyu_swe_bat_glc_amr_sun_mnd_bos_zul_eng_gam_ben_spa_svk_slo_qcu_lat_por_grk_bam_owc_nor_amh_bul_ind_ita_bem_dut_xho_tag_tha_sod_knd_moo_cic_tur_pan_arw_azi_fbf_vie_tig_swa_tsw_akn	-0.493439675237669	-1.17305407790097	0.243769884084597
459	hau_eng_akn_cze_tig_gam_sod_bul_tur_azi_tsn_mly_ewe_spa_rus_bsq_grk_amh_tsw_mnd_ben_urd_moo_ukr_dyu_prs_hun_swt_swa_fin_slo_aeg_geo_krd_hin_guj_mcd_chh_sid_ita_est_lda_mao_mol_tag_jpn_tml_kor_rom_dut_yor_svk_bat_fre_mlt_sun_cnt_bos_ses_arw_owc_por_nor_lat_scr_qcu_pan_afr_ger_zul_amr_alb_anl_swe_ind_pol_bam_ctl_xho_jav_tha_heb_knd_dgb_igb_uzb_glc_lit_aze_ven_vie_wly_cic_fbf_bem	0.190434085496437	0.448127503243884	0.65510342792758
460	mlt_ger_ses_bul_owc_sid_anl_alb_tur_azi_bem_ind_fbf_lat_krd_bsq_mol_heb_ven_mnd_ctl_lit_yor_urd_swt_slo_hun_xho_tsn_est_rom_amh_geo_prs_pan_scr_arw_chh_sod_fre_fin_lda_bat_spa_sun_jpn_knd_kor_mcd_hin_igb_grk_jav_rus_amr_mao_cnt_ita_dgb_ben_aeg_bos_eng_ukr_afr_qcu_por_guj_pol_akn_wly_cze_hau_dut_tag_glc_swa_svk_cic_mly_tha_tig_tml_ewe_tsw_uzb_swe_nor_aze_zul_vie_gam_dyu_bam_moo	-0.107775078162192	-0.253915529738243	0.800121349114812
461	hau_glc_ven_rus_gam_heb_chh_hin_uzb_aze_lda_ind_tsn_ger_ben_bsq_prs_mlt_swa_mnd_urd_scr_fbf_lat_moo_pol_est_akn_yor_hun_dut_tig_geo_swe_cze_slo_afr_sid_wly_bul_fin_bem_mao_guj_tag_jpn_knd_kor_grk_spa_igb_lit_bat_nor_anl_jav_cnt_pan_ses_alb_aeg_arw_ita_eng_ukr_qcu_mol_mcd_por_zul_owc_ctl_amr_fre_mly_bos_swt_krd_ewe_sun_tha_amh_tml_dgb_tsw_azi_svk_rom_tur_dyu_vie_sod_xho_bam_cic	-0.156453712002188	-0.369397036810337	0.712671561804913
462	sid_fre_akn_glc_chh_aeg_mlt_grk_uzb_aze_lda_mly_cic_prs_alb_bsq_rom_sod_swt_cnt_svk_slo_dyu_krd_ses_mcd_est_bam_tsw_hun_cze_anl_geo_rus_guj_mol_bul_wly_amr_swe_fin_bem_bat_ukr_ind_jpn_knd_kor_eng_urd_xho_spa_mao_nor_hau_sun_mnd_hin_tsn_ger_amh_pan_ben_ita_pol_qcu_por_scr_dut_igb_tig_bos_gam_lat_jav_arw_ewe_afr_fbf_tag_tha_heb_tml_ven_swa_azi_lit_ctl_tur_yor_vie_owc_moo_dgb_zul	-1.07795166687597	-2.64035491770744	0.00971340722409323
463	sod_ger_igb_rus_amr_aeg_wly_slo_azi_aze_yor_bat_moo_cze_ukr_bsq_svk_mlt_ses_mnd_afr_lat_swt_krd_swa_ben_hun_bam_cic_fin_alb_heb_geo_eng_swe_mol_pol_chh_amh_mcd_est_tsn_mao_rom_sun_jpn_knd_kor_hin_scr_ewe_prs_jav_urd_tig_ind_cnt_nor_bem_por_hau_ctl_grk_guj_fre_qcu_bul_arw_glc_lda_gam_pan_owc_spa_mly_bos_dyu_ita_tsw_tag_tha_anl_tml_dgb_zul_tur_lit_dut_uzb_akn_vie_sid_ven_xho_fbf	-0.582243247653851	-1.39135761000754	0.167436424889441
464	mlt_eng_moo_cze_wly_sid_hau_dut_azi_aze_tsw_jav_swa_svk_por_bsq_rom_gam_yor_cnt_pol_ger_bam_afr_igb_bul_hun_dgb_tsn_fin_hin_amr_geo_bos_ctl_nor_fre_anl_heb_mol_est_ewe_ind_krd_bat_jpn_knd_kor_spa_glc_lda_ukr_tag_lit_chh_mao_mnd_arw_akn_urd_amh_scr_guj_slo_pan_qcu_rus_lat_ben_dyu_owc_grk_aeg_alb_mly_mcd_fbf_ita_swt_sun_tha_tig_tml_ses_zul_tur_swe_prs_uzb_cic_vie_sod_xho_ven_bem	-0.153304967765961	-0.36161136338348	0.718462748204815
465	sid_grk_zul_eng_owc_sod_wly_rom_aze_tur_ven_ind_ses_krd_nor_bsq_pol_anl_lda_cnt_bos_ben_swt_prs_bem_urd_est_dyu_swa_fin_swe_tig_geo_slo_lit_mcd_alb_hau_aeg_guj_hun_cic_mly_pan_tag_jpn_knd_kor_scr_por_tsn_lat_mao_cze_amr_jav_mnd_bul_bam_spa_chh_glc_dut_mol_ita_qcu_ctl_ger_svk_fbf_heb_hin_gam_fre_sun_rus_xho_arw_dgb_bat_tha_mlt_tml_ewe_akn_uzb_afr_ukr_azi_moo_vie_amh_igb_yor_tsw	-0.337424158071018	-0.798285630157791	0.426738553689794
466	gam_guj_bem_prs_heb_hau_anl_ben_uzb_azi_ewe_sun_bam_spa_fre_bsq_hin_amr_zul_cnt_eng_mcd_tsn_bul_fbf_ukr_fin_cic_lda_est_scr_sid_geo_urd_afr_dut_lit_wly_aeg_rom_hun_dgb_ind_glc_tag_jpn_tml_kor_rus_arw_swt_ita_jav_pan_tig_mly_mnd_nor_yor_por_chh_svk_grk_ger_cze_qcu_mol_alb_swe_moo_mlt_pol_sod_bos_bat_slo_dyu_krd_swa_mao_tha_owc_knd_igb_ses_aze_lat_ctl_tur_akn_vie_amh_ven_tsw_xho	-0.04946009433589	-0.116476011653813	0.907526452075813
467	hau_bul_ven_dut_wly_heb_owc_ctl_aze_tur_tsw_mly_dyu_pan_afr_bsq_alb_mlt_dgb_mnd_bos_grk_ewe_spa_swt_slo_hun_lda_tsn_fin_mcd_sod_geo_swe_arw_ukr_prs_sid_gam_ita_est_moo_sun_nor_ind_jpn_tml_kor_svk_mol_akn_lit_jav_rus_tig_mao_cnt_glc_bam_lat_aeg_rom_eng_guj_ben_qcu_ger_hin_urd_igb_amr_por_anl_scr_bat_krd_ses_fre_fbf_tag_tha_chh_knd_yor_zul_uzb_pol_cze_azi_swa_vie_amh_xho_bem_cic	0.303928445561424	0.715624013404013	0.476016446005458
468	sod_scr_ses_lit_anl_chh_tig_swe_uzb_aze_akn_jav_xho_krd_prs_bsq_ben_hau_dgb_mnd_ctl_dut_igb_bul_yor_guj_est_moo_swt_hun_mcd_gam_geo_nor_svk_pan_hin_owc_heb_fre_fin_zul_bat_eng_mly_jpn_knd_kor_urd_afr_fbf_cze_tag_ger_amr_ind_cnt_spa_cic_por_aeg_lat_slo_pol_rus_qcu_glc_ukr_ita_ewe_wly_grk_sid_mol_mao_arw_bam_alb_swa_sun_tha_mlt_tml_ven_lda_tur_rom_bos_azi_dyu_vie_amh_tsw_bem_tsn	-0.222284545585463	-0.525018893628921	0.600819452830795
469	hau_swe_dyu_eng_gam_sid_heb_mcd_aze_tur_lda_bat_akn_ctl_por_bsq_slo_amr_tsw_mnd_lat_rom_zul_guj_xho_alb_est_swa_dgb_fin_bul_owc_geo_nor_dut_arw_prs_tig_mlt_cze_hun_ses_ind_glc_tag_jpn_knd_kor_lit_ukr_ewe_pol_mao_afr_aeg_sun_cnt_ger_tsn_pan_wly_grk_ita_bos_svk_qcu_urd_ben_spa_bem_chh_hin_sod_rus_mly_scr_igb_mol_yor_jav_tha_anl_tml_bam_swt_uzb_krd_fre_azi_cic_vie_amh_moo_fbf_ven	-0.338165899189482	-0.800541936881442	0.425437223039521
470	mlt_cze_moo_prs_chh_gam_sod_hin_aze_tur_tsn_mao_zul_rus_slo_bsq_spa_heb_ven_mnd_lit_ben_akn_por_dyu_krd_est_bem_tsw_fin_mol_sid_geo_urd_glc_guj_fre_anl_amr_dut_hun_bam_ind_ctl_bat_jpn_knd_kor_nor_pol_swt_lat_tag_afr_wly_sun_cnt_rom_igb_svk_aeg_ita_pan_alb_eng_qcu_arw_bos_bul_ses_tig_ukr_hau_mcd_jav_grk_yor_ger_ewe_mly_tha_amh_tml_fbf_swa_uzb_swe_scr_azi_xho_vie_owc_cic_lda_dgb	-0.71579454585554	-1.71744565625787	0.0892260790901023
471	sod_por_zul_bos_owc_wly_heb_slo_azi_tur_moo_mly_akn_spa_bul_bsq_glc_mlt_cic_mnd_prs_mol_swt_alb_xho_ctl_est_dyu_dgb_fin_dut_sid_geo_guj_mcd_swe_lat_chh_hau_pan_hun_tsw_bat_hin_sun_jpn_knd_kor_fre_grk_bam_urd_tag_afr_amr_mao_cnt_krd_lda_ita_tig_nor_ukr_rom_pol_qcu_svk_scr_arw_bem_anl_lit_amh_cze_jav_eng_fbf_rus_ven_ind_tha_aeg_tml_ses_igb_aze_ger_ben_uzb_tsn_vie_gam_swa_ewe_yor	-0.290760951000986	-0.688109033345842	0.493096915772524
472	amr_por_xho_pol_tig_mlt_sod_lit_aze_uzb_akn_mly_swa_ben_hin_bsq_bos_amh_igb_mnd_ger_eng_ses_scr_tsw_fre_est_swt_bem_fin_slo_hau_geo_bul_ctl_nor_spa_gam_aeg_rus_hun_fbf_jav_prs_sun_jpn_knd_kor_urd_mol_zul_cze_tag_guj_sid_mao_cnt_svk_yor_glc_anl_swe_grk_afr_pan_qcu_dut_arw_ita_dyu_heb_alb_wly_mcd_ind_rom_lda_lat_ewe_bat_tha_chh_tml_ven_bam_tur_ukr_krd_azi_dgb_vie_owc_moo_cic_tsn	0.0356491626659932	0.0839446969992868	0.93328083453096
473	owc_dut_lda_arw_heb_mlt_aeg_bul_aze_azi_moo_jav_fbf_pol_krd_bsq_mcd_amr_cic_cnt_grk_nor_dyu_glc_dgb_ger_fin_akn_ven_hun_ben_sod_geo_prs_svk_mol_eng_hau_gam_hin_est_bem_mly_slo_mao_jpn_tml_kor_ctl_rom_ewe_cze_bat_urd_sid_sun_mnd_guj_igb_lit_chh_pan_por_scr_alb_qcu_swe_lat_ita_xho_anl_rus_amh_fre_tag_bos_swa_spa_tsn_ind_tha_wly_knd_ses_yor_uzb_afr_ukr_tur_zul_vie_tig_swt_bam_tsw	-0.523633441876676	-1.24683746469426	0.215588212422634
474	chh_prs_dgb_guj_aeg_anl_owc_swe_tur_aze_ewe_bat_yor_eng_krd_bsq_rus_sod_igb_mnd_dut_fre_tsw_alb_swt_bul_est_swa_moo_hun_glc_wly_geo_urd_rom_pan_svk_sid_heb_spa_fin_akn_sun_cze_tag_jpn_knd_kor_por_hin_xho_ger_jav_mol_amr_ind_cnt_ben_ven_lat_amh_ita_nor_scr_slo_qcu_arw_grk_lit_tsn_hau_afr_mlt_pol_mly_bos_bem_mcd_ses_mao_tha_gam_tml_fbf_lda_azi_ukr_ctl_uzb_dyu_vie_tig_zul_bam_cic	0.184797924320889	0.434903285211325	0.66464016730166
475	anl_prs_ven_fre_amh_sod_wly_rus_aze_uzb_zul_ind_dyu_krd_hin_bsq_lat_aeg_swt_cnt_ben_mol_igb_alb_fbf_cze_fin_tsw_akn_hun_bos_sid_geo_arw_slo_scr_ctl_gam_tig_nor_est_yor_mao_dut_bat_jpn_tml_kor_bul_urd_dgb_glc_sun_ukr_amr_tag_mnd_lit_bem_ita_chh_spa_swe_pan_mcd_qcu_rom_ger_pol_swa_owc_grk_hau_por_jav_svk_cic_eng_ewe_mly_tha_mlt_knd_bam_ses_tur_afr_guj_azi_xho_vie_heb_moo_tsn_lda	-0.765015693540533	-1.83865510597638	0.0691574621208115
476	hau_bos_bem_pan_anl_sid_sod_urd_uzb_aze_swt_mly_dyu_cze_glc_bsq_bul_owc_ven_cnt_hin_grk_fbf_eng_cic_spa_fin_ewe_igb_hun_ukr_chh_geo_afr_scr_ita_guj_amr_aeg_mol_est_zul_jav_ben_bat_jpn_tml_kor_lat_lit_dgb_ger_ind_slo_gam_sun_mnd_por_moo_pol_wly_prs_dut_ctl_rom_qcu_alb_swe_arw_swa_amh_mcd_mlt_svk_tag_krd_yor_nor_tsw_mao_tha_heb_knd_akn_lda_azi_rus_fre_tur_ses_vie_tig_bam_tsn_xho	-0.477590649924494	-1.13603541851072	0.258860780907287
477	aeg_rom_tsn_nor_gam_sid_mlt_krd_azi_tur_zul_tag_fbf_hin_ctl_bsq_swe_amr_yor_cnt_por_bos_lda_rus_xho_bul_est_ses_igb_fin_fre_owc_geo_pan_pol_scr_mol_wly_tig_grk_hun_moo_mao_spa_sun_jpn_tml_kor_alb_dut_tsw_prs_jav_lat_chh_ind_mnd_eng_bam_mcd_anl_guj_ukr_urd_ger_qcu_ben_ita_lit_ven_hau_arw_heb_slo_mly_cze_swa_afr_ewe_bat_tha_amh_knd_swt_akn_uzb_svk_glc_aze_dgb_vie_sod_dyu_cic_bem	0.439831494506738	1.03889012586724	0.30154934345985
478	gam_bos_zul_pol_chh_sod_wly_ben_tur_uzb_xho_tag_yor_ctl_ukr_bsq_lit_mlt_moo_cnt_rus_mol_akn_urd_ven_eng_fin_fbf_swa_est_guj_sid_geo_spa_prs_afr_slo_hau_aeg_glc_hun_igb_ind_lat_bat_jpn_knd_kor_cze_dut_dgb_rom_mao_krd_amr_mly_mnd_scr_ses_nor_anl_arw_hin_swe_mcd_qcu_por_grk_ger_swt_heb_ita_amh_bul_sun_svk_bem_fre_dyu_jav_tha_owc_tml_tsw_bam_aze_pan_alb_azi_tsn_vie_tig_lda_ewe_cic	0.326252187506711	0.769234793250114	0.443703223004486
479	heb_ger_swa_lat_mlt_anl_hau_glc_aze_uzb_bam_tag_fbf_rus_arw_bsq_bos_tig_zul_cnt_por_swe_ses_ctl_tsn_fre_hun_dyu_igb_fin_krd_aeg_geo_cze_scr_dut_guj_chh_gam_ita_est_ewe_ind_nor_mly_jpn_tml_kor_hin_pan_dgb_bul_jav_pol_sid_mao_mnd_prs_akn_spa_amh_alb_ukr_rom_slo_qcu_grk_mcd_mol_yor_owc_lit_amr_urd_sun_svk_lda_ben_xho_bat_tha_sod_knd_swt_tsw_azi_eng_afr_tur_ven_vie_wly_bem_cic_moo	-0.615769360984943	-1.47399100050269	0.143861011989619
480	heb_krd_swt_lit_aeg_sid_gam_hin_uzb_tur_zul_mao_tsn_scr_arw_bsq_ben_amh_yor_cnt_bos_ctl_swa_glc_xho_mol_hun_dgb_tsw_est_pan_tig_geo_bul_ita_mcd_swe_sod_anl_rus_fin_moo_sun_spa_mly_jpn_tml_kor_slo_fre_bam_guj_tag_eng_owc_jav_mnd_pol_ven_afr_mlt_nor_grk_urd_alb_qcu_rom_prs_lat_igb_chh_cze_amr_dut_ind_svk_bem_ukr_fbf_bat_tha_hau_knd_ewe_akn_aze_por_ger_azi_ses_vie_wly_dyu_cic_lda	0.287400424136805	0.677348606231587	0.499866341631476
481	owc_alb_bem_ger_anl_gam_amh_pol_azi_aze_tsn_sun_moo_urd_bul_bsq_fre_tig_ven_mnd_ukr_spa_igb_cze_ses_swe_fin_cic_yor_hun_por_wly_geo_mcd_svk_nor_eng_aeg_sid_krd_est_swa_tag_afr_mao_jpn_tml_kor_scr_glc_lda_arw_jav_mol_mlt_bat_cnt_ctl_dgb_grk_heb_pan_guj_slo_rus_qcu_bos_dut_rom_tsw_chh_ita_sod_ben_ind_lit_dyu_hin_bam_mly_tha_amr_knd_swt_fbf_tur_lat_prs_uzb_xho_vie_hau_zul_ewe_akn	0.115757175987765	0.272696743646903	0.785690920075691
482	chh_slo_ven_cze_aeg_heb_mlt_urd_azi_aze_xho_mly_akn_lit_pol_bsq_nor_tig_fbf_mnd_swe_ita_yor_hin_bam_grk_est_ewe_dyu_fin_ben_hau_geo_arw_rom_rus_ger_gam_amh_lat_hun_tsw_jav_alb_sun_jpn_knd_kor_ctl_spa_igb_pan_mao_por_owc_ind_cnt_svk_zul_mol_wly_krd_afr_glc_guj_qcu_prs_dut_bul_swt_anl_scr_sod_eng_bat_ukr_cic_bos_moo_tag_tha_amr_tml_dgb_swa_uzb_mcd_fre_tur_ses_vie_sid_bem_lda_tsn	-0.0517997363215452	-0.121971437296396	0.903184811460368
483	tig_slo_dgb_guj_wly_gam_sid_ger_azi_tur_moo_mao_yor_rus_glc_bsq_grk_amh_bam_cnt_afr_urd_xho_lit_tsn_swe_hun_igb_lda_fin_ita_hau_geo_ben_hin_rom_fre_mlt_heb_pol_est_ewe_sun_ukr_jav_jpn_tml_kor_alb_cze_ses_nor_tag_arw_owc_ind_mnd_spa_zul_krd_aeg_bos_por_scr_ctl_qcu_dut_prs_mol_bem_anl_svk_chh_lat_mly_bul_tsw_pan_ven_bat_tha_sod_knd_cic_swa_uzb_eng_mcd_aze_swt_vie_amr_fbf_akn_dyu	0.297011395708399	0.701168313566271	0.484948767367446
484	sid_por_lda_fre_heb_gam_tig_ita_aze_uzb_zul_mao_bem_prs_alb_bsq_rus_owc_yor_cnt_hin_mol_bam_ger_ses_cze_est_swa_dyu_hun_rom_hau_geo_ukr_urd_nor_pol_aeg_amh_lit_fin_cic_tag_ctl_ind_jpn_knd_kor_mcd_grk_xho_eng_jav_dut_anl_bat_mnd_guj_tsw_bos_mlt_slo_arw_swe_lat_qcu_spa_scr_pan_igb_amr_bul_chh_krd_mly_svk_dgb_afr_akn_sun_tha_sod_tml_ewe_moo_tur_ben_glc_azi_fbf_vie_wly_swt_tsn_ven	0.600397621191326	1.41983562984	0.158999048367485
485	heb_ger_swa_arw_amh_tig_sid_dut_tur_uzb_tsw_ind_akn_glc_krd_bsq_swe_gam_tsn_mnd_ctl_cze_xho_urd_swt_bul_fin_dgb_dyu_est_scr_mlt_geo_afr_slo_spa_pol_wly_owc_ita_hun_cic_mao_hin_sun_jpn_tml_kor_mol_alb_ven_eng_tag_svk_amr_mly_cnt_ukr_moo_prs_chh_guj_pan_grk_nor_qcu_ben_fre_rus_ewe_hau_lat_aeg_rom_jav_lit_fbf_bos_igb_bat_tha_anl_knd_yor_bem_azi_por_mcd_aze_zul_vie_sod_lda_bam_ses	0.397408684222172	0.936266200034241	0.351561075187515
486	anl_svk_yor_ger_chh_tig_amh_por_aze_uzb_bam_mao_xho_alb_guj_bsq_swe_owc_swa_cnt_bul_rus_ses_prs_tsw_glc_hun_fbf_ven_fin_lit_aeg_geo_arw_ukr_krd_ctl_sod_mlt_ben_est_cic_jav_pol_ind_jpn_knd_kor_slo_scr_bem_ita_bat_spa_hau_sun_mnd_hin_tsn_urd_heb_lat_eng_mol_rom_qcu_bos_fre_nor_dgb_gam_mcd_wly_grk_tag_afr_akn_cze_zul_mly_tha_sid_tml_moo_lda_azi_dut_pan_tur_swt_vie_amr_ewe_igb_dyu	-0.373129585739121	-0.884949476492988	0.378466187541456
487	tig_ukr_lda_rus_amh_hau_sod_scr_tur_uzb_swt_sun_fbf_lit_krd_bsq_slo_gam_xho_cnt_bos_urd_tsn_ctl_cic_lat_fin_ses_tsw_est_ita_anl_geo_mol_glc_ben_alb_wly_amr_rom_hun_bam_jav_afr_mly_jpn_tml_kor_fre_arw_bem_hin_bat_nor_aeg_mao_mnd_pol_zul_eng_mlt_bul_dut_spa_grk_qcu_svk_prs_por_yor_chh_mcd_sid_cze_ind_ger_ven_pan_akn_tag_tha_owc_knd_igb_moo_azi_guj_swe_aze_dgb_vie_heb_swa_ewe_dyu	-0.371738936257354	-0.880780249372723	0.380707310037556
488	amh_afr_fbf_ita_amr_aeg_heb_pan_aze_tur_ewe_bat_tsw_rus_ctl_bsq_slo_sod_tsn_mnd_svk_scr_xho_spa_dyu_por_fin_akn_swt_hun_bul_owc_geo_eng_ukr_swe_fre_gam_chh_pol_est_lda_ind_cze_mao_jpn_knd_kor_nor_rom_zul_guj_jav_mcd_hau_tag_cnt_grk_igb_hin_sid_bos_alb_mol_ger_qcu_krd_glc_arw_yor_anl_dut_wly_ben_sun_lit_dgb_urd_ses_mly_tha_mlt_tml_swa_moo_azi_prs_lat_uzb_ven_vie_tig_bem_bam_cic	-0.448828314432467	-1.06623822004576	0.289076196385649
489	owc_cze_lda_prs_aeg_tig_heb_urd_azi_aze_ses_ind_yor_lit_svk_bsq_scr_mlt_xho_mnd_rus_por_cic_mcd_swa_lat_hun_tsn_akn_fin_ctl_sod_geo_bul_eng_arw_afr_wly_amh_ita_est_igb_bat_swe_tag_jpn_knd_kor_ukr_guj_zul_fre_mly_krd_amr_mao_cnt_bos_bem_ben_hau_hin_glc_nor_dut_qcu_ger_pan_mol_ewe_sid_rom_gam_pol_sun_alb_fbf_grk_dyu_jav_tha_chh_tml_ven_bam_uzb_spa_slo_tur_dgb_vie_anl_tsw_moo_swt	0.119189346119598	0.280623509827459	0.779622506383395
490	mlt_glc_ses_swe_sid_heb_wly_prs_uzb_azi_dyu_bat_tsw_guj_fre_bsq_rom_owc_ven_cnt_scr_ukr_ewe_lit_igb_alb_hun_yor_bam_est_ben_tig_geo_grk_afr_hin_urd_aeg_amh_ger_fin_fbf_mly_pol_mao_jpn_knd_kor_nor_por_zul_eng_sun_bul_gam_jav_mnd_rus_xho_dut_anl_slo_arw_krd_ita_qcu_spa_pan_bos_tsn_sod_cze_chh_ctl_tag_svk_bem_lat_cic_ind_tha_hau_tml_swa_moo_aze_mcd_mol_tur_lda_vie_amr_dgb_akn_swt	-0.196752780104253	-0.465463131395616	0.642688001919508
491	sod_fre_fbf_rus_amr_hau_heb_urd_uzb_azi_dyu_mly_dgb_krd_arw_bsq_nor_owc_yor_cnt_svk_swe_tsw_mcd_ven_ukr_fin_lda_tsn_est_glc_tig_geo_rom_por_hin_cze_sid_anl_bul_hun_moo_sun_lit_tag_jpn_tml_kor_pol_ger_bem_bos_ind_afr_mlt_mao_mnd_prs_swa_ben_wly_pan_slo_guj_dut_qcu_spa_lat_eng_swt_aeg_alb_chh_scr_jav_mol_akn_grk_ewe_bat_tha_amh_knd_bam_xho_tur_ita_ctl_aze_igb_vie_gam_ses_zul_cic	0.364925295839774	0.85986626494404	0.392073933743577
492	owc_por_bem_ukr_sod_mlt_aeg_rus_azi_aze_fbf_bat_moo_slo_ctl_bsq_prs_hau_ewe_mnd_hin_lit_bam_svk_swt_pol_est_xho_tsn_fin_ger_anl_geo_scr_krd_urd_bul_heb_tig_rom_hun_akn_jav_pan_sun_jpn_knd_kor_dut_ben_ven_guj_tag_swe_chh_mao_cnt_glc_dyu_eng_amr_lat_spa_nor_arw_qcu_mcd_afr_mol_ses_sid_fre_gam_ita_mly_bos_tsw_alb_dgb_ind_tha_wly_tml_igb_zul_tur_grk_cze_uzb_lda_vie_amh_yor_swa_cic	-0.562832232647107	-1.34283053896181	0.182595102367625
493	sod_fre_swa_scr_wly_sid_aeg_mol_uzb_azi_swt_bat_igb_prs_rom_bsq_lit_gam_ewe_mnd_ger_grk_bam_slo_zul_alb_est_ven_xho_fin_svk_owc_geo_ukr_dut_cze_hin_mlt_hau_guj_hun_yor_ind_ben_jav_jpn_knd_kor_ctl_spa_tsw_swe_sun_bul_heb_tag_cnt_nor_bem_por_amr_urd_pol_lat_arw_qcu_ita_mcd_rus_cic_chh_pan_anl_krd_mao_afr_moo_glc_ses_mly_tha_tig_tml_dyu_fbf_aze_bos_eng_tur_akn_vie_amh_tsn_lda_dgb	-0.159533652987891	-0.376564025164395	0.707355400019245
494	owc_mol_bem_cze_hau_gam_aeg_por_uzb_azi_igb_jav_dgb_arw_lat_bsq_spa_sod_zul_mnd_bos_ger_ses_fre_tsn_alb_hun_ewe_cic_est_afr_anl_geo_glc_urd_lit_nor_amr_sid_ben_fin_fbf_ind_grk_tag_jpn_knd_kor_ctl_dut_yor_guj_mly_hin_chh_sun_cnt_pan_ven_eng_mlt_slo_swe_rom_scr_qcu_bul_krd_svk_swa_heb_mcd_amh_ita_mao_rus_akn_pol_dyu_bat_tha_tig_tml_bam_tsw_tur_ukr_prs_aze_swt_vie_wly_moo_lda_xho	-0.508443361202839	-1.21257133459323	0.228365051749743
495	chh_dut_igb_bul_heb_owc_anl_lat_tur_azi_ewe_tag_lda_lit_cze_bsq_krd_aeg_tsw_cnt_rom_afr_bem_mcd_zul_spa_est_swt_akn_fin_scr_sid_geo_ita_urd_pol_glc_tig_hau_ctl_hun_swa_mao_swe_ind_jpn_tml_kor_rus_mol_dyu_guj_mly_svk_amh_bat_mnd_por_tsn_grk_gam_prs_alb_hin_pan_qcu_ger_slo_ukr_moo_sod_nor_mlt_fre_sun_arw_ven_ben_ses_jav_tha_wly_knd_dgb_cic_aze_bos_eng_uzb_xho_vie_amr_yor_bam_fbf	-0.450228229170606	-1.06860013838088	0.288015764901787
496	sod_fre_fbf_alb_chh_aeg_amr_hin_azi_aze_tsw_tag_tsn_spa_mol_bsq_pol_heb_akn_mnd_pan_arw_moo_scr_dgb_slo_fin_ewe_bam_est_prs_tig_geo_urd_nor_grk_ger_wly_anl_guj_hun_ven_mao_swe_mly_jpn_tml_kor_cze_svk_swt_dut_bat_glc_hau_ind_cnt_rom_swa_afr_mlt_bos_por_lit_mcd_qcu_eng_ctl_lat_cic_sid_ben_owc_rus_sun_krd_igb_ita_yor_jav_tha_gam_knd_ses_xho_uzb_ukr_bul_tur_lda_vie_amh_zul_bem_dyu	-0.375194438797705	-0.889045757170882	0.376272333269621
497	anl_fre_swt_ctl_wly_sid_tig_ita_tur_uzb_moo_mao_xho_ukr_grk_bsq_dut_chh_bam_cnt_spa_bul_yor_nor_igb_cze_est_ven_dgb_hun_pan_owc_geo_rus_pol_mcd_prs_aeg_gam_por_fin_tsn_bat_bos_mly_jpn_tml_kor_rom_alb_tsw_lit_tag_svk_amr_jav_mnd_guj_bem_lat_heb_arw_afr_hin_krd_qcu_mol_urd_ben_swa_hau_slo_amh_swe_ind_glc_zul_eng_cic_sun_tha_mlt_knd_lda_ewe_aze_ger_scr_azi_dyu_vie_sod_fbf_akn_ses	-0.117804889706329	-0.278099814181372	0.781553085694331
498	tig_rus_dgb_guj_hau_sid_gam_svk_aze_tur_fbf_ind_ewe_ben_glc_bsq_por_anl_yor_mnd_fre_eng_igb_swe_ses_prs_est_swa_dyu_fin_krd_sod_geo_bul_lit_bos_ita_mlt_aeg_cze_hun_tsn_mao_urd_bat_jpn_tml_kor_nor_spa_tsw_mcd_sun_pol_heb_jav_cnt_ukr_bam_slo_amh_dut_afr_pan_alb_qcu_hin_ger_grk_ven_amr_scr_chh_mol_tag_rom_moo_ctl_swt_mly_tha_wly_knd_cic_bem_azi_lat_arw_uzb_zul_vie_owc_xho_lda_akn	-0.648889727595177	-1.55463063776419	0.123430681620524
499	amh_pol_igb_alb_sid_amr_mlt_prs_tur_uzb_swt_ind_xho_hin_rom_bsq_swe_heb_ses_cnt_nor_urd_ewe_arw_cic_fre_est_bam_dyu_hun_ger_tig_geo_lit_ita_lat_por_hau_gam_svk_fin_bem_mly_pan_mao_jpn_tml_kor_slo_mcd_zul_glc_jav_rus_sod_tag_mnd_guj_tsw_grk_chh_krd_afr_ben_bul_qcu_ukr_bos_eng_tsn_anl_cze_owc_mol_sun_spa_yor_scr_fbf_bat_tha_wly_knd_lda_moo_aze_dut_ctl_azi_ven_vie_aeg_akn_swa_dgb	-0.109522111567926	-0.258456489280527	0.796625762285847
500	gam_svk_dgb_nor_hau_owc_chh_glc_tur_uzb_moo_tag_akn_arw_ita_bsq_hin_wly_yor_cnt_pan_rom_tsw_cze_swt_afr_est_dyu_tsn_fin_mol_tig_geo_bos_krd_alb_ben_amr_heb_slo_hun_lda_ind_fre_sun_jpn_knd_kor_urd_grk_ses_swe_jav_spa_anl_mly_mnd_lit_cic_ger_mlt_pol_rus_prs_guj_qcu_bul_mcd_ctl_ven_sid_eng_amh_scr_mao_lat_bem_ukr_bam_bat_tha_aeg_tml_ewe_igb_aze_dut_por_azi_zul_vie_sod_swa_xho_fbf	0.201505873411734	0.474185188885267	0.636479303505652
501	tig_spa_yor_prs_sid_chh_aeg_afr_azi_aze_bam_ind_lda_mol_ger_bsq_lit_amh_bem_cnt_ctl_rom_dyu_nor_swt_glc_fin_cic_zul_est_fre_anl_geo_por_ben_urd_pan_wly_hau_ita_hun_moo_bat_rus_sun_jpn_knd_kor_pol_slo_tsn_guj_jav_cze_amr_tag_mnd_svk_swa_alb_mlt_lat_arw_eng_bul_qcu_grk_dut_ukr_fbf_heb_krd_sod_swe_mao_bos_dgb_hin_xho_mly_tha_gam_tml_ewe_akn_uzb_scr_mcd_tur_ses_vie_owc_igb_tsw_ven	-0.33551490090599	-0.797084120464255	0.427432488602711
502	gam_svk_swa_slo_mlt_aeg_chh_spa_azi_aze_dyu_mly_igb_ukr_guj_bsq_mcd_sid_ses_mnd_ben_alb_bem_prs_xho_scr_fin_swt_ven_hun_pol_amr_geo_bos_dut_mol_glc_amh_wly_fre_est_dgb_bat_grk_sun_jpn_knd_kor_afr_cze_moo_ita_mao_pan_tig_tag_cnt_bul_akn_rus_hau_swe_hin_lat_rom_qcu_por_nor_ger_cic_anl_eng_sod_arw_ind_krd_ewe_urd_tsw_jav_tha_heb_tml_tsn_zul_tur_ctl_lit_uzb_lda_vie_owc_yor_fbf_bam	0.266401901478431	0.628310291297199	0.531340704488341
503	aeg_rus_akn_svk_sid_amh_gam_slo_uzb_tur_xho_jav_zul_cze_bul_bsq_pol_amr_cic_mnd_guj_pan_fbf_ben_swt_ita_est_tsn_ses_fin_por_heb_geo_krd_scr_grk_alb_sod_wly_lat_hun_moo_bat_prs_sun_jpn_knd_kor_ger_rom_ewe_swe_mao_spa_anl_ind_cnt_lit_dgb_mol_mlt_urd_ukr_bos_eng_qcu_hin_dut_nor_swa_tig_fre_hau_mcd_tag_afr_dyu_arw_yor_mly_tha_owc_tml_lda_igb_azi_glc_ctl_aze_bam_vie_chh_ven_tsw_bem	0.310482453022782	0.730897724662587	0.466679078891689
504	mlt_eng_ses_pan_anl_sid_heb_urd_azi_aze_ewe_bat_bam_fre_guj_bsq_rus_gam_yor_cnt_alb_rom_lda_svk_swa_scr_hun_dyu_akn_fin_ukr_tig_geo_lat_arw_glc_slo_hau_amh_pol_est_fbf_ind_mol_mao_jpn_knd_kor_afr_grk_xho_bos_sun_prs_owc_mly_mnd_ger_bem_ctl_aeg_swe_mcd_spa_por_qcu_lit_bul_ben_moo_chh_krd_sod_cze_jav_nor_dgb_dut_tsn_tag_tha_wly_tml_cic_swt_tur_hin_ita_uzb_tsw_vie_amr_zul_ven_igb	0.184611245248376	0.43472273198388	0.66477076159211
505	heb_arw_tsw_ger_chh_amr_anl_krd_azi_tur_ses_sun_dgb_scr_pol_bsq_pan_amh_bem_mnd_por_bul_fbf_svk_moo_ukr_est_ven_swt_hun_prs_tig_geo_mol_spa_rom_mcd_aeg_wly_guj_fin_swa_mao_afr_jav_jpn_tml_kor_swe_ita_zul_fre_ind_cze_sid_tag_cnt_slo_akn_lit_hau_hin_ctl_glc_nor_qcu_rus_ben_urd_ewe_sod_bos_mlt_dut_bat_eng_lda_lat_dyu_mly_tha_owc_knd_yor_cic_uzb_alb_grk_aze_tsn_vie_gam_xho_igb_bam	-0.378723727096317	-0.896120739525051	0.372501997162074
506	sod_pol_ewe_bos_hau_owc_chh_svk_azi_uzb_bem_mao_ven_eng_afr_bsq_fre_anl_moo_mnd_ctl_urd_akn_arw_fbf_ukr_hun_swt_xho_fin_guj_mlt_geo_hin_pan_bul_prs_wly_tig_rus_est_lda_ind_ben_sun_jpn_tml_kor_krd_rom_zul_spa_mly_por_heb_tag_cnt_lat_ses_mcd_aeg_alb_grk_mol_ita_qcu_lit_dut_slo_tsw_gam_swe_amr_ger_bat_nor_yor_scr_cic_jav_tha_amh_knd_dgb_swa_tur_cze_glc_aze_bam_vie_sid_dyu_igb_tsn	0.292825127332484	0.689562740811029	0.492186224361285
507	sod_fre_akn_lit_anl_hau_chh_mcd_aze_uzb_ven_jav_fbf_glc_slo_bsq_eng_tig_ewe_cnt_ukr_swe_moo_lat_xho_spa_hun_bam_dyu_fin_guj_amh_geo_ita_alb_nor_pan_heb_gam_mol_est_ses_ind_hin_tag_jpn_tml_kor_por_arw_yor_cze_bat_rom_sid_sun_mnd_scr_tsn_ben_aeg_prs_svk_ger_dut_qcu_grk_urd_rus_dgb_owc_pol_wly_ctl_mly_bul_lda_bos_zul_mao_tha_mlt_knd_tsw_cic_azi_krd_afr_tur_igb_vie_amr_swt_swa_bem	0.135795405195156	0.319825906858304	0.749817696130172
508	owc_ctl_zul_scr_amr_anl_mlt_krd_aze_tur_akn_mao_bam_bul_cze_bsq_hin_heb_lda_mnd_mol_svk_ven_slo_swt_spa_fin_moo_ewe_hun_grk_tig_geo_ukr_lat_nor_ger_hau_chh_ben_est_fbf_bat_mcd_mly_jpn_knd_kor_eng_afr_yor_urd_ind_glc_sid_tag_cnt_swe_xho_ita_gam_alb_lit_pan_pol_qcu_dut_guj_prs_igb_amh_arw_aeg_por_jav_rus_ses_fre_tsn_sun_tha_wly_tml_swa_tsw_uzb_rom_bos_azi_dgb_vie_sod_dyu_cic_bem	-0.325987856762383	-0.77222381341872	0.441939873368262
509	sod_ctl_ven_bos_mlt_gam_aeg_ukr_tur_uzb_bem_tag_lda_lat_dut_bsq_slo_amh_bam_mnd_spa_ger_akn_afr_ses_lit_fin_ewe_igb_est_ben_owc_geo_ita_pol_scr_nor_anl_heb_arw_hun_tsw_ind_urd_jav_jpn_tml_kor_eng_grk_cic_por_bat_alb_wly_mao_cnt_hin_xho_fre_hau_mol_krd_rus_cze_qcu_prs_mcd_svk_yor_amr_swe_chh_rom_mly_bul_tsn_glc_swa_sun_tha_sid_knd_swt_moo_azi_pan_guj_aze_dyu_vie_tig_zul_dgb_fbf	-0.50735511694852	-1.20827972912854	0.230003110287207
510	sod_urd_dyu_pan_anl_amh_wly_arw_tur_azi_ewe_mly_dgb_por_mol_bsq_nor_heb_ses_mnd_alb_afr_lda_prs_yor_lat_fin_moo_swt_hun_ger_amr_geo_bul_fre_glc_cze_sid_owc_mcd_est_fbf_jav_krd_tag_jpn_tml_kor_ita_lit_tsw_grk_mao_rus_mlt_ind_cnt_pol_igb_spa_chh_swe_rom_dut_ukr_qcu_guj_hin_bos_cic_aeg_slo_tig_scr_bat_ben_ven_svk_bem_sun_tha_hau_knd_akn_swa_uzb_ctl_eng_aze_bam_vie_gam_tsn_zul_xho	0.275666199805634	0.649656539466961	0.517515518378407
511	anl_ukr_moo_glc_mlt_amh_sid_ctl_tur_aze_cic_bat_igb_urd_krd_bsq_lat_wly_bam_mnd_grk_rom_xho_lit_lda_ita_hun_dyu_swa_fin_ger_gam_geo_arw_ben_cze_nor_sod_amr_guj_est_akn_ind_bul_sun_jpn_tml_kor_afr_por_tsw_alb_jav_pan_heb_mly_cnt_bos_tsn_prs_owc_mol_pol_hin_fre_qcu_slo_spa_svk_ses_tig_eng_aeg_scr_tag_rus_bem_swe_dgb_mao_tha_chh_knd_swt_fbf_azi_mcd_dut_uzb_yor_vie_hau_ven_zul_ewe	0.0363981037028236	0.0857219675870144	0.931871718884462
512	tig_scr_lda_ukr_amh_owc_anl_hin_azi_uzb_xho_bat_swa_rom_nor_bsq_urd_amr_swt_mnd_prs_arw_yor_lat_dgb_dut_hun_akn_ses_est_pan_heb_geo_ben_spa_fre_ger_gam_hau_por_fin_cic_jav_bul_ind_jpn_knd_kor_lit_glc_tsw_svk_tag_krd_sid_mao_cnt_alb_moo_bos_aeg_eng_mol_afr_swe_qcu_mcd_grk_pol_zul_chh_rus_sod_slo_sun_guj_bem_cze_bam_mly_tha_mlt_tml_ven_tsn_aze_ita_ctl_tur_fbf_vie_wly_ewe_dyu_igb	-0.587986159788062	-1.40195254966086	0.164258311726988
513	mlt_arw_igb_nor_owc_heb_gam_bul_uzb_aze_akn_mly_cic_por_afr_bsq_svk_anl_swt_mnd_rom_eng_dgb_pol_yor_mol_fin_dyu_ven_hun_slo_sid_geo_hin_krd_ben_bos_sod_hau_ctl_est_swa_jav_scr_ind_jpn_tml_kor_swe_rus_bam_guj_mao_lat_chh_sun_cnt_ita_lda_ukr_amh_urd_fre_prs_cze_qcu_dut_pan_grk_fbf_aeg_mcd_tig_spa_bat_glc_tsn_ger_moo_tag_tha_amr_knd_zul_tsw_azi_lit_alb_tur_bem_vie_wly_ses_xho_ewe	-0.621313977701424	-1.48305035263717	0.141442041961059
514	sid_krd_moo_rus_heb_amh_mlt_eng_aze_azi_ven_bat_igb_arw_bos_bsq_grk_owc_bem_mnd_bul_dut_dgb_swe_tsn_urd_hun_fbf_zul_est_scr_tig_geo_lit_ben_cze_slo_amr_wly_svk_fin_swt_mly_ita_jav_jpn_tml_kor_ctl_lat_ses_spa_ind_alb_anl_mao_cnt_rom_tsw_ger_sod_pol_por_guj_fre_qcu_ukr_mcd_hin_swa_hau_nor_chh_prs_tag_pan_akn_afr_lda_sun_tha_aeg_knd_bam_yor_uzb_glc_mol_tur_cic_vie_gam_dyu_xho_ewe	0.113933350398434	0.26801554397392	0.78928091004326
515	aeg_afr_yor_mcd_wly_tig_chh_slo_uzb_tur_ewe_sun_xho_scr_mol_bsq_bos_heb_cic_mnd_pol_ukr_igb_ger_dyu_rom_hun_tsw_dgb_fin_hin_owc_geo_guj_eng_rus_bul_hau_anl_ctl_est_fbf_ind_lit_bat_jpn_knd_kor_lat_swe_swa_cze_tag_ita_amh_mao_cnt_glc_tsn_svk_sod_dut_grk_krd_alb_qcu_prs_nor_pan_ses_gam_ben_sid_arw_jav_fre_swt_spa_zul_mly_tha_amr_tml_ven_lda_azi_urd_por_aze_moo_vie_mlt_bam_bem_akn	-1.5407850245284	-3.92102149253211	0.000168529288876216
516	amh_rom_zul_lat_hau_tig_owc_arw_uzb_azi_dyu_jav_akn_fre_cze_bsq_ger_heb_swa_mnd_por_scr_ewe_alb_bem_ukr_hun_ses_dgb_est_ita_chh_geo_pan_lit_slo_mol_sod_sid_bos_fin_tsn_ind_dut_tag_jpn_knd_kor_swe_ctl_fbf_svk_mly_glc_aeg_mao_cnt_ben_moo_mcd_mlt_guj_nor_hin_urd_qcu_prs_pol_bul_swt_gam_eng_anl_rus_bat_afr_ven_grk_igb_sun_tha_wly_tml_cic_bam_aze_spa_krd_tur_lda_vie_amr_xho_tsw_yor	0.282827239734023	0.665800256663087	0.50718685208739
517	sid_eng_akn_prs_amr_sod_amh_ita_azi_aze_lda_mly_moo_alb_rus_bsq_bos_owc_tsw_mnd_ctl_cze_bam_scr_yor_slo_est_swa_xho_hun_ukr_chh_geo_ger_dut_mcd_pol_tig_gam_hin_fin_ven_bat_rom_mao_jpn_knd_kor_lit_por_fbf_arw_tag_krd_wly_jav_cnt_svk_zul_bul_anl_fre_lat_afr_ben_qcu_guj_glc_spa_ses_mlt_mol_heb_swe_ind_grk_dgb_urd_dyu_sun_tha_hau_tml_ewe_cic_uzb_nor_pan_tur_bem_vie_aeg_igb_swt_tsn	0.355327667183293	0.837524824227962	0.404444824446488
518	heb_rus_igb_bul_gam_sid_aeg_dut_tur_aze_dgb_sun_swa_pol_nor_bsq_eng_tig_ewe_cnt_scr_lat_ven_ger_bem_ita_est_tsn_ses_hun_arw_mlt_geo_ukr_krd_mcd_glc_owc_amh_mol_fin_swt_mao_slo_tag_jpn_tml_kor_bos_hin_moo_prs_jav_por_hau_mly_mnd_spa_bam_guj_amr_ben_rom_alb_swe_qcu_lit_ctl_fre_dyu_sod_afr_chh_svk_bat_pan_fbf_urd_cic_ind_tha_wly_knd_yor_lda_uzb_grk_cze_azi_xho_vie_anl_tsw_akn_zul	-0.5580092896363	-1.32987443230564	0.186812123976493
519	chh_por_zul_glc_aeg_wly_tig_cze_tur_azi_tsn_ind_igb_svk_alb_bsq_krd_hau_xho_cnt_scr_nor_cic_pan_bam_spa_est_bem_ses_hun_ita_amr_geo_mol_ben_lat_fre_owc_gam_ger_fin_ewe_mly_grk_jav_jpn_knd_kor_eng_urd_tsw_hin_tag_mcd_amh_bat_mnd_guj_lda_lit_sod_pol_prs_dut_rus_qcu_ctl_bul_rom_dyu_mlt_arw_sid_ukr_mao_afr_fbf_swe_ven_sun_tha_anl_tml_swt_akn_aze_bos_slo_uzb_moo_vie_heb_yor_swa_dgb	0.0388704489054566	0.0915497450567093	0.927252689537067
520	tig_swe_igb_cze_chh_amh_sod_lit_tur_azi_dgb_tag_fbf_hin_lat_bsq_dut_owc_tsn_cnt_eng_ukr_bam_bos_cic_spa_hun_tsw_lda_est_urd_hau_geo_fre_ctl_alb_ben_heb_wly_krd_fin_akn_sun_ger_mao_jpn_tml_kor_mcd_glc_swt_bul_ind_scr_sid_jav_mnd_rus_ven_ita_aeg_svk_prs_por_nor_qcu_rom_grk_mol_ses_mlt_pol_anl_afr_bat_slo_bem_pan_swa_mly_tha_gam_knd_dyu_moo_uzb_arw_guj_aze_zul_vie_amr_ewe_xho_yor	-0.00966866813209539	-0.0228433244696065	0.981824190629291
521	hau_eng_yor_alb_aeg_amr_wly_ben_tur_azi_dyu_mly_xho_glc_ger_bsq_bos_sid_ewe_mnd_guj_pol_swt_prs_igb_por_fin_akn_ven_est_krd_owc_geo_lat_scr_ita_fre_chh_sod_mol_hun_ses_jav_rom_bat_jpn_tml_kor_mcd_svk_zul_hin_tag_spa_anl_sun_cnt_swe_moo_slo_mlt_dut_lit_afr_nor_qcu_grk_arw_bul_swa_heb_ctl_tig_rus_mao_cze_tsn_pan_bem_ind_tha_amh_knd_cic_dgb_aze_ukr_urd_uzb_bam_vie_gam_fbf_lda_tsw	0.659150260794259	1.5593988193442	0.122298663226993
522	gam_guj_cic_afr_hau_chh_sid_prs_uzb_aze_yor_tag_xho_ger_ukr_bsq_glc_sod_swa_mnd_ben_dut_ven_arw_ses_ctl_hun_dgb_igb_est_rus_owc_geo_rom_spa_scr_lat_mlt_tig_cze_fin_fbf_sun_bul_bat_jpn_knd_kor_lit_pol_zul_hin_mao_pan_anl_mly_cnt_slo_ewe_bos_amr_krd_nor_grk_mol_qcu_ita_por_mcd_bem_aeg_alb_amh_svk_jav_eng_bam_swe_dyu_ind_tha_heb_tml_tsn_moo_tur_fre_urd_azi_akn_vie_wly_swt_lda_tsw	0.453808569386797	1.07047742094417	0.287174824363543
523	hau_ctl_lda_fre_aeg_chh_amh_rom_azi_aze_swt_mao_tsw_rus_dut_bsq_bul_gam_tsn_mnd_prs_slo_moo_cze_ses_urd_fin_igb_bam_est_swe_amr_geo_nor_ger_lit_alb_mlt_heb_svk_hun_zul_ind_pol_mly_jpn_knd_kor_spa_eng_bem_scr_jav_lat_sod_tag_cnt_pan_xho_mol_tig_mcd_grk_krd_ukr_qcu_hin_ita_glc_yor_owc_arw_wly_afr_sun_ben_dyu_por_fbf_bat_tha_sid_tml_cic_ewe_uzb_guj_bos_tur_ven_vie_anl_akn_dgb_swa	-0.0505586754163107	-0.119140207630571	0.905421255014983
524	amh_scr_tsw_guj_mlt_sod_sid_arw_aze_tur_swt_jav_dyu_afr_bos_bsq_prs_hau_lda_mnd_cze_fre_bem_nor_swa_ben_fin_dgb_xho_est_ukr_aeg_geo_alb_slo_pan_rus_owc_tig_glc_hun_cic_tag_ger_bat_jpn_tml_kor_lit_dut_bam_bul_mly_pol_gam_sun_cnt_mcd_akn_mol_amr_por_spa_lat_ctl_qcu_ita_rom_grk_tsn_heb_eng_wly_krd_ind_swe_ven_hin_fbf_mao_tha_chh_knd_ewe_igb_uzb_urd_svk_azi_zul_vie_anl_yor_moo_ses	-0.371215690266303	-0.880530167899063	0.380842001418204
525	hau_lat_swt_guj_owc_anl_amh_glc_tur_azi_lda_jav_igb_urd_slo_bsq_bul_aeg_moo_cnt_mol_spa_tsn_krd_bem_prs_hun_yor_ven_est_rus_heb_geo_nor_lit_ita_ger_mlt_wly_ben_fin_dgb_ind_swe_sun_jpn_tml_kor_svk_ctl_zul_afr_tag_pol_gam_bat_mnd_cze_ewe_dut_chh_mcd_rom_grk_hin_qcu_arw_por_eng_fbf_sod_bos_amr_fre_mly_pan_cic_alb_ses_mao_tha_sid_knd_xho_tsw_aze_ukr_scr_uzb_dyu_vie_tig_swa_akn_bam	-1.10298739261236	-2.70344143300671	0.00815944021962568
526	heb_swe_swa_krd_chh_hau_aeg_pol_aze_azi_xho_bat_akn_spa_ctl_bsq_arw_owc_igb_cnt_glc_rom_cic_ita_fbf_grk_fin_tsw_ven_est_por_tig_geo_dut_bul_bos_nor_amr_sod_slo_hun_dgb_mly_rus_tag_jpn_knd_kor_mol_ukr_zul_alb_jav_cze_amh_mao_mnd_hin_swt_pan_mlt_prs_urd_ger_ben_qcu_eng_guj_lat_ses_anl_mcd_sid_lit_ind_scr_dyu_fre_bem_sun_tha_wly_tml_yor_tsn_uzb_svk_afr_tur_lda_vie_gam_ewe_moo_bam	-0.026128593703844	-0.061574315516829	0.951033968072357
527	chh_ben_cic_dut_sid_heb_amr_mol_tur_azi_zul_mao_tsw_ita_svk_bsq_grk_mlt_dgb_mnd_ger_ctl_bem_bos_ven_cze_fin_akn_moo_est_mcd_tig_geo_scr_afr_urd_rom_owc_amh_nor_hun_ewe_jav_krd_sun_jpn_tml_kor_pan_glc_igb_pol_ind_lit_wly_bat_cnt_arw_ses_alb_hau_lat_guj_rus_ukr_qcu_swe_slo_prs_xho_sod_fre_aeg_bul_mly_eng_swt_hin_lda_tag_tha_anl_knd_fbf_tsn_aze_por_spa_uzb_yor_vie_gam_bam_swa_dyu	-0.219387072381384	-0.517846220536605	0.605795272438297
528	amr_rom_zul_ukr_sid_wly_heb_pan_tur_uzb_dgb_bat_swt_mol_ger_bsq_ctl_amh_bem_cnt_rus_hin_tsw_bos_dyu_krd_est_xho_ven_fin_arw_hau_geo_pol_grk_prs_eng_mlt_chh_ita_hun_cic_jav_fre_sun_jpn_knd_kor_lit_scr_bam_nor_mly_glc_tig_tag_mnd_por_fbf_spa_gam_mcd_lat_bul_afr_qcu_cze_alb_slo_moo_anl_svk_aeg_guj_ind_dut_akn_swe_yor_mao_tha_sod_tml_tsn_swa_aze_urd_ben_azi_ewe_vie_owc_ses_lda_igb	-0.561152004537361	-1.33655944647264	0.184627209191396
529	gam_lit_igb_bul_amr_sod_mlt_arw_azi_uzb_tsw_jav_dyu_krd_ukr_bsq_grk_wly_moo_mnd_dut_guj_ses_mol_bam_ger_hun_lda_ewe_est_slo_owc_geo_mcd_nor_spa_bos_tig_hau_ctl_fin_ven_sun_swe_bat_jpn_knd_kor_rus_pan_swa_alb_tag_afr_chh_mly_cnt_svk_xho_por_aeg_ben_hin_rom_ita_qcu_eng_pol_cze_zul_amh_prs_sid_urd_ind_lat_akn_fre_fbf_mao_tha_anl_tml_bem_yor_tur_glc_scr_aze_tsn_vie_heb_swt_cic_dgb	-0.409895963169606	-0.972232174203526	0.333457000128994
530	amh_guj_lda_arw_wly_tig_chh_scr_tur_uzb_cic_sun_moo_afr_ben_bsq_lat_amr_bam_mnd_grk_fre_xho_eng_zul_mol_hun_tsw_ewe_est_glc_owc_geo_pol_nor_rom_urd_anl_gam_alb_fin_dyu_tag_ukr_bat_jpn_tml_kor_cze_prs_swt_ita_ind_ger_sid_jav_cnt_hin_ven_slo_mlt_rus_svk_mcd_swe_qcu_dut_ctl_krd_swa_aeg_por_sod_bul_mao_spa_bem_bos_dgb_mly_tha_hau_knd_ses_yor_azi_pan_lit_aze_tsn_vie_heb_akn_fbf_igb	-0.477763386891845	-1.13631192038789	0.258745676589436
531	aeg_urd_bem_nor_heb_tig_amr_fre_aze_uzb_swa_mao_igb_slo_alb_bsq_lit_gam_bam_cnt_krd_rus_akn_bul_cic_ger_est_fbf_swt_hun_svk_owc_geo_ben_lat_bos_cze_sod_chh_swe_fin_yor_tag_eng_bat_jpn_tml_kor_spa_rom_ewe_scr_mly_ukr_hau_ind_mnd_dut_zul_hin_amh_por_arw_guj_ctl_qcu_pan_afr_mcd_tsn_mlt_pol_wly_mol_sun_ita_lda_glc_xho_jav_tha_anl_knd_dgb_ses_azi_prs_grk_tur_tsw_vie_sid_dyu_moo_ven	-0.506678165891721	-1.20694321723394	0.230514972023047
532	chh_ben_xho_mcd_owc_anl_amh_lit_aze_uzb_ewe_ind_igb_krd_rus_bsq_ctl_hau_fbf_cnt_hin_ukr_zul_ita_moo_pan_fin_cic_akn_est_lat_tig_geo_nor_rom_arw_afr_mlt_heb_mol_hun_dgb_bat_por_mly_jpn_knd_kor_grk_svk_swt_prs_sun_scr_gam_tag_mnd_glc_dyu_cze_sod_pol_guj_alb_urd_qcu_eng_slo_dut_ses_aeg_swe_amr_spa_jav_bos_bam_bul_swa_mao_tha_wly_tml_tsw_lda_tur_fre_ger_azi_tsn_vie_sid_bem_yor_ven	-0.447298177904801	-1.06229387783738	0.290853042398877
533	anl_dut_ewe_grk_amr_owc_hau_swe_azi_tur_igb_bat_yor_prs_rom_bsq_afr_sod_dyu_mnd_spa_lit_xho_bul_akn_urd_hun_swt_bem_est_mol_heb_geo_fre_alb_pol_glc_wly_gam_lat_fin_bam_tag_krd_ind_jpn_tml_kor_ger_mcd_ven_scr_jav_ita_mlt_sun_cnt_ben_moo_pan_amh_nor_eng_por_arw_qcu_guj_cze_rus_zul_sid_hin_aeg_bos_mao_ctl_cic_ukr_tsw_mly_tha_chh_knd_lda_tsn_uzb_slo_svk_aze_ses_vie_tig_fbf_swa_dgb	0.0953260837723428	0.224488498663212	0.822869693687957
534	anl_mol_bem_rus_heb_gam_amr_afr_uzb_aze_ven_mly_ewe_grk_bul_bsq_arw_mlt_moo_cnt_urd_rom_xho_pan_igb_scr_fin_tsw_cic_est_nor_sid_geo_ctl_glc_prs_lit_sod_chh_guj_hun_dgb_jav_eng_mao_jpn_tml_kor_por_krd_lda_alb_ind_swe_wly_tag_mnd_ita_swa_lat_aeg_mcd_spa_ukr_pol_qcu_dut_slo_bos_fbf_hau_fre_amh_ben_sun_svk_akn_hin_swt_bat_tha_owc_knd_dyu_yor_tur_cze_ger_azi_bam_vie_tig_ses_zul_tsn	0.557157521546149	1.31702307607854	0.191066858556915
535	amh_eng_swt_ukr_gam_mlt_anl_lit_uzb_azi_xho_tag_akn_lat_cze_bsq_swe_owc_lda_mnd_scr_dut_fbf_ctl_bem_fre_est_ses_igb_fin_ger_wly_geo_urd_arw_glc_nor_amr_chh_afr_hun_dyu_bat_prs_mao_jpn_tml_kor_krd_spa_cic_pol_sun_hin_tig_jav_cnt_mol_yor_grk_heb_mcd_rus_rom_bos_qcu_bul_ita_alb_zul_hau_ben_sid_guj_mly_por_swa_pan_tsw_ind_tha_aeg_knd_ewe_bam_tur_slo_svk_aze_ven_vie_sod_tsn_moo_dgb	-0.161164645387904	-0.380165796572781	0.704689206537513
536	aeg_por_xho_mcd_anl_wly_amr_spa_aze_tur_moo_mly_fbf_dut_lit_bsq_prs_sid_lda_mnd_slo_lat_dgb_ger_ven_ben_hun_tsw_swt_est_krd_mlt_geo_guj_svk_arw_eng_owc_sod_swe_fin_yor_jav_ctl_tag_jpn_tml_kor_ita_grk_tsn_pol_bat_ukr_hau_sun_cnt_bul_zul_cze_amh_scr_rus_glc_rom_qcu_fre_urd_nor_cic_heb_afr_tig_pan_mao_mol_dyu_hin_ses_ind_tha_gam_knd_ewe_akn_azi_bos_alb_uzb_bam_vie_chh_igb_swa_bem	-0.0601986556765697	-0.141846185718299	0.887508331410348
537	amr_ukr_ven_pol_gam_anl_amh_krd_aze_azi_dyu_mao_swa_alb_fre_bsq_slo_hau_tsw_mnd_mol_nor_fbf_svk_moo_pan_hun_xho_igb_fin_lat_sid_geo_ben_rom_ita_afr_tig_heb_guj_est_lda_bat_lit_tag_jpn_tml_kor_urd_por_dgb_bos_mly_ctl_chh_jav_cnt_cze_ses_scr_aeg_prs_glc_eng_mcd_qcu_arw_bul_ger_zul_sod_swe_wly_dut_sun_grk_akn_rus_bem_ind_tha_owc_knd_yor_cic_tur_hin_spa_uzb_bam_vie_mlt_swt_tsn_ewe	-0.482869643310263	-1.148753543623	0.253603643292405
538	amh_lat_bam_mol_mlt_sod_owc_grk_tur_uzb_dgb_mly_ses_ita_fre_bsq_ger_hau_dyu_mnd_por_svk_akn_rus_xho_swe_hun_tsn_ewe_fin_glc_chh_geo_urd_lit_krd_dut_amr_gam_ben_est_moo_jav_alb_bat_jpn_tml_kor_afr_rom_swt_mcd_mao_hin_aeg_ind_cnt_eng_zul_ukr_tig_cze_bul_slo_arw_qcu_ctl_spa_nor_cic_wly_pol_sid_prs_tag_pan_yor_bos_lda_sun_tha_anl_knd_igb_swa_azi_guj_scr_aze_tsw_vie_heb_fbf_bem_ven	0.220939930703985	0.520590222800228	0.603889491727509
539	gam_mol_xho_bos_heb_anl_aeg_prs_azi_tur_swa_tag_dgb_por_mcd_bsq_glc_wly_bem_cnt_ger_spa_tsn_ctl_ven_lat_fin_yor_igb_hun_ita_sod_geo_scr_urd_pan_grk_tig_amh_ben_est_lda_jav_krd_bat_jpn_tml_kor_hin_cze_swt_fre_ind_pol_chh_sun_mnd_afr_tsw_rom_owc_lit_swe_eng_bul_qcu_arw_guj_rus_bam_sid_dut_hau_nor_mly_slo_dyu_svk_akn_mao_tha_mlt_knd_fbf_ses_uzb_ukr_alb_aze_moo_vie_amr_ewe_zul_cic	-0.333517007885964	-0.788725128162823	0.432278701439857
540	owc_glc_akn_cze_amh_tig_sod_eng_uzb_azi_ewe_jav_fbf_spa_por_bsq_afr_anl_dyu_cnt_lit_ctl_dgb_rom_ses_prs_est_xho_yor_hun_swe_heb_geo_fre_svk_dut_ukr_mlt_hau_bul_fin_cic_tag_mol_mao_jpn_tml_kor_rus_scr_ven_pan_sun_pol_amr_bat_mnd_mcd_zul_krd_aeg_arw_ita_grk_ger_qcu_urd_guj_ben_bem_chh_nor_wly_alb_ind_bos_swt_lat_tsw_mly_tha_sid_knd_tsn_lda_aze_hin_slo_tur_bam_vie_gam_moo_igb_swa	-0.190515582392656	-0.449782925602347	0.653913583235228
541	gam_eng_swa_dut_sod_mlt_sid_pol_tur_uzb_ven_tag_tsw_por_lit_bsq_fre_amh_moo_mnd_bul_mol_lda_urd_bam_ctl_hun_akn_tsn_est_lat_amr_geo_nor_svk_prs_pan_owc_heb_hin_fin_igb_ind_swe_mly_jpn_knd_kor_rom_arw_ewe_slo_jav_alb_anl_mao_cnt_scr_dyu_guj_aeg_rus_bos_mcd_ger_qcu_grk_cze_ben_dgb_tig_ita_wly_afr_sun_ukr_ses_glc_zul_bat_tha_hau_tml_yor_swt_aze_spa_krd_azi_xho_vie_chh_cic_fbf_bem	0.0115049713882512	0.0270965444496191	0.97844079102439
542	hau_cze_akn_scr_sid_wly_anl_pan_tur_azi_yor_ind_ewe_hin_grk_bsq_alb_aeg_igb_cnt_lat_bul_bam_guj_dgb_urd_est_zul_swa_hun_prs_owc_geo_rus_spa_por_mcd_gam_sod_dut_fin_ven_sun_eng_jav_jpn_knd_kor_ger_slo_cic_swe_bat_arw_mlt_tag_mnd_nor_dyu_ita_heb_ben_lit_svk_ctl_qcu_krd_bos_fre_lda_amr_ukr_tig_glc_mly_rom_moo_mol_xho_mao_tha_amh_tml_ses_bem_uzb_afr_pol_aze_tsn_vie_chh_fbf_tsw_swt	-0.17449038667321	-0.411286056420007	0.681809037563305
543	amr_glc_xho_rus_gam_tig_sod_bos_uzb_tur_yor_sun_moo_svk_dut_bsq_alb_heb_ven_cnt_grk_ben_fbf_afr_dyu_hin_fin_bam_tsn_hun_ctl_anl_geo_rom_ger_lat_lit_mlt_aeg_nor_est_dgb_tag_fre_jav_jpn_tml_kor_scr_pan_akn_prs_bat_cze_amh_mao_mnd_pol_igb_mol_owc_por_eng_mcd_guj_qcu_spa_krd_swe_cic_hau_slo_sid_urd_mly_ita_swa_arw_tsw_ind_tha_chh_knd_swt_ewe_azi_bul_ukr_aze_zul_vie_wly_lda_ses_bem	-0.61332554851088	-1.46419077517611	0.146513973883225
544	amh_cze_dgb_bos_owc_heb_wly_mcd_tur_azi_tsw_mao_bem_ctl_dut_bsq_spa_anl_lda_mnd_lat_ben_cic_grk_ses_guj_hun_xho_tsn_est_pol_mlt_geo_por_ukr_nor_ita_amr_aeg_eng_fin_dyu_mly_alb_jav_jpn_tml_kor_afr_swe_igb_pan_tag_krd_sid_ind_cnt_prs_ewe_rom_gam_bul_fre_lit_hin_qcu_glc_rus_arw_ven_tig_mol_chh_urd_bat_slo_zul_svk_yor_sun_tha_sod_knd_swt_moo_uzb_ger_scr_aze_bam_vie_hau_fbf_akn_swa	-0.783359383287063	-1.88499506902149	0.0625528727290601
545	amh_arw_swt_rom_hau_tig_heb_bos_aze_tur_bam_jav_fbf_scr_krd_bsq_pol_chh_cic_mnd_lit_ctl_yor_fre_swa_eng_fin_lda_dyu_hun_ben_aeg_geo_lat_swe_mol_alb_sod_wly_slo_est_xho_sun_guj_mao_jpn_tml_kor_mcd_ger_zul_glc_bat_bul_anl_ind_cnt_hin_tsw_rus_sid_prs_nor_grk_ita_qcu_spa_dut_cze_moo_owc_pan_gam_urd_mly_ukr_ven_svk_igb_tag_tha_amr_knd_bem_tsn_uzb_afr_por_azi_akn_vie_mlt_ewe_ses_dgb	-0.24735059749299	-0.585177437331514	0.559845603675687
546	chh_krd_tsw_guj_mlt_amr_sod_pol_aze_uzb_cic_mly_bam_mcd_arw_bsq_hin_hau_lda_mnd_ita_ger_yor_lit_fbf_urd_fin_swt_dgb_est_bul_tig_geo_ukr_spa_dut_mol_wly_aeg_cze_hun_bem_ind_lat_bat_jpn_knd_kor_ctl_eng_akn_bos_tag_scr_owc_sun_cnt_grk_ewe_prs_gam_afr_swe_nor_slo_qcu_rus_alb_pan_moo_anl_ben_heb_svk_mao_fre_dyu_glc_ses_jav_tha_amh_tml_tsn_swa_tur_rom_por_azi_ven_vie_sid_zul_igb_xho	0.0145179515245154	0.0341624090067699	0.972820858356087
547	wly_ctl_bam_ben_anl_heb_sod_ita_aze_azi_akn_ind_swa_lit_prs_bsq_mol_aeg_swt_mnd_ukr_arw_lda_spa_zul_krd_fin_dyu_dgb_hun_pan_amr_geo_rom_cze_rus_mcd_mlt_hau_dut_est_bem_jav_glc_mao_jpn_tml_kor_lat_afr_ses_scr_mly_bul_sid_bat_cnt_fre_moo_svk_chh_grk_alb_guj_eng_qcu_nor_swe_urd_fbf_tig_hin_owc_ger_tag_slo_ven_por_igb_sun_tha_gam_knd_cic_tsw_tur_bos_pol_uzb_tsn_vie_amh_xho_ewe_yor	-0.500444088902733	-1.19241697014093	0.236131414712459
548	mlt_guj_dyu_dut_amr_sid_owc_ukr_tur_aze_yor_jav_cic_pol_svk_bsq_grk_hau_moo_cnt_urd_mol_zul_alb_igb_mcd_fin_lda_akn_est_krd_wly_geo_spa_rus_prs_scr_chh_gam_lat_hun_swa_mao_ita_ind_jpn_knd_kor_cze_glc_ses_ger_sun_bul_sod_bat_mnd_arw_ven_hin_aeg_bos_afr_pan_fre_qcu_lit_swe_rom_ewe_tig_slo_anl_eng_mly_ben_swt_por_bem_tag_tha_amh_tml_xho_tsn_azi_ctl_nor_uzb_fbf_vie_heb_bam_tsw_dgb	0.198300065848213	0.466945508915161	0.641630981445473
549	amr_hin_ses_alb_sod_hau_tig_scr_uzb_tur_bam_mao_bem_pol_ukr_bsq_ger_mlt_dyu_mnd_lat_pan_ewe_por_tsw_spa_fin_swt_zul_est_bos_chh_geo_glc_ita_dut_nor_heb_sid_guj_hun_fbf_mly_svk_tag_jpn_knd_kor_afr_urd_tsn_ben_ind_lit_aeg_bat_cnt_arw_yor_mcd_gam_grk_swe_cze_bul_qcu_krd_ctl_prs_cic_wly_eng_owc_fre_sun_mol_swa_slo_moo_jav_tha_amh_tml_akn_lda_aze_rus_rom_azi_dgb_vie_anl_xho_igb_ven	-0.539624100121321	-1.28717346188232	0.201228199565698
550	anl_arw_lda_dut_aeg_amr_tig_svk_aze_tur_tsw_sun_ven_bul_mol_bsq_slo_owc_swt_cnt_spa_ctl_bem_rus_fbf_alb_hun_ses_swa_fin_lit_gam_geo_prs_guj_swe_rom_chh_hau_bos_est_xho_mly_ita_mao_jpn_tml_kor_cze_scr_cic_eng_bat_ben_mlt_ind_mnd_afr_zul_lat_wly_fre_grk_mcd_urd_qcu_hin_krd_ger_ewe_amh_nor_sod_glc_jav_pol_bam_ukr_akn_tag_tha_sid_knd_tsn_moo_azi_pan_por_uzb_yor_vie_heb_dyu_dgb_igb	0.173440180192259	0.407978180693638	0.684227426011676
551	aeg_swe_xho_arw_amr_owc_sod_lit_uzb_aze_lda_mly_ewe_mol_ita_bsq_mcd_chh_yor_mnd_nor_spa_fbf_svk_bam_bos_hun_ven_tsw_est_pan_gam_geo_scr_eng_prs_hin_mlt_sid_dut_fin_dyu_ind_lat_tag_jpn_tml_kor_guj_rus_bem_grk_sun_fre_wly_jav_cnt_bul_zul_urd_hau_ger_glc_cze_slo_qcu_ctl_alb_rom_cic_tig_por_heb_ben_bat_krd_akn_ukr_igb_mao_tha_amh_knd_swt_ses_tur_afr_pol_azi_tsn_vie_anl_swa_dgb_moo	-0.143131745508643	-0.33753961021914	0.736470824416267
552	aeg_ger_dgb_bul_heb_wly_owc_prs_tur_azi_yor_sun_cic_spa_lat_bsq_por_tig_lda_mnd_dut_bos_tsn_guj_ses_lit_fin_zul_ewe_est_rus_mlt_geo_grk_arw_mol_ben_sod_amr_urd_hun_swa_mly_rom_ind_jpn_tml_kor_svk_slo_dyu_eng_jav_krd_amh_bat_cnt_glc_bem_mcd_sid_afr_alb_nor_scr_qcu_ctl_hin_ukr_igb_chh_ita_anl_fre_mao_cze_xho_pol_fbf_tag_tha_gam_knd_tsw_moo_aze_pan_swe_uzb_akn_vie_hau_bam_swt_ven	-0.0434214489161691	-0.102202053625272	0.918816339597761
553	gam_mol_ewe_svk_mlt_sod_sid_pan_uzb_tur_ven_bat_dyu_ger_lat_bsq_prs_hau_ses_cnt_swe_bos_swt_alb_bem_dut_hun_lda_zul_est_guj_aeg_geo_ukr_ctl_ita_scr_owc_amr_ben_fin_bam_tag_glc_mly_jpn_tml_kor_spa_slo_cic_grk_ind_hin_amh_jav_mnd_urd_xho_fre_heb_rus_eng_bul_mcd_qcu_arw_lit_pol_dgb_anl_nor_wly_cze_mao_por_akn_afr_tsw_sun_tha_tig_knd_tsn_igb_aze_rom_krd_azi_yor_vie_chh_moo_fbf_swa	-0.0835562626678871	-0.196968548678685	0.844281975197567
554	tig_pan_ewe_hin_amr_owc_sid_mcd_uzb_aze_tsw_mly_swt_ger_urd_bsq_lit_chh_cic_mnd_slo_fre_ses_bos_ven_afr_fin_fbf_bam_hun_por_amh_geo_guj_rom_rus_alb_mlt_anl_ctl_est_swa_bat_ben_sun_jpn_tml_kor_krd_cze_igb_bul_tag_mol_sod_ind_cnt_glc_dyu_spa_aeg_nor_ita_grk_dut_qcu_eng_swe_ukr_lda_gam_scr_hau_prs_jav_arw_moo_svk_bem_mao_tha_heb_knd_tsn_yor_tur_lat_pol_azi_dgb_vie_wly_zul_xho_akn	0.305765148837238	0.720652908212346	0.472930660822657
555	wly_bul_moo_swe_owc_sod_amr_hin_uzb_azi_swt_sun_tsw_ukr_pan_bsq_mcd_sid_ses_mnd_fre_slo_tsn_scr_zul_por_fin_igb_bem_hun_bos_chh_geo_ctl_ita_ger_grk_tig_mlt_rus_est_fbf_ind_krd_jav_jpn_tml_kor_rom_ben_ewe_alb_mly_nor_heb_bat_cnt_mol_swa_dut_gam_guj_spa_prs_pol_qcu_urd_lit_cze_dyu_hau_glc_anl_eng_tag_svk_lda_afr_yor_mao_tha_amh_knd_cic_dgb_tur_arw_lat_aze_akn_vie_aeg_bam_ven_xho	0.299907385964884	0.705805291746945	0.482073520495843
556	amh_lit_cic_ukr_tig_wly_hau_lat_uzb_aze_ses_tag_bem_nor_rus_bsq_svk_gam_lda_mnd_pol_glc_swt_hin_swa_guj_fin_fbf_ven_hun_ctl_sod_geo_scr_spa_swe_krd_heb_aeg_slo_est_tsn_mao_por_ind_jpn_tml_kor_dut_ben_bam_ita_jav_mol_mlt_bat_cnt_alb_xho_cze_anl_pan_arw_mcd_eng_qcu_urd_afr_rom_moo_owc_ger_sid_bul_sun_grk_igb_prs_yor_mly_tha_amr_knd_zul_dyu_azi_fre_bos_tur_tsw_vie_chh_ewe_dgb_akn	-0.372433421023796	-0.882126885891026	0.379982536288099
557	amh_mcd_lda_pol_anl_mlt_sid_ben_tur_azi_igb_tag_fbf_fre_svk_bsq_mol_amr_dyu_cnt_afr_nor_ven_prs_dgb_dut_fin_moo_tsw_est_pan_tig_geo_slo_ukr_alb_bos_hau_wly_lat_hun_yor_sun_guj_mly_jpn_tml_kor_hin_krd_cic_eng_mao_ctl_aeg_jav_mnd_ita_bem_cze_sod_rom_rus_spa_ger_qcu_grk_swe_por_swa_heb_bul_gam_lit_ind_glc_ewe_urd_swt_bat_tha_owc_knd_akn_ses_aze_scr_arw_uzb_tsn_vie_chh_xho_bam_zul	0.440823938481051	1.04030369720299	0.300895836581582
558	aeg_pol_tsw_swe_tig_mlt_owc_eng_tur_aze_moo_tag_zul_prs_nor_bsq_ben_chh_ewe_cnt_ita_hin_yor_bos_ven_urd_est_dgb_bem_fin_lat_wly_geo_scr_afr_rus_ukr_gam_sid_svk_hun_tsn_sun_rom_mao_jpn_knd_kor_mol_pan_cic_cze_ind_bul_amr_jav_mnd_krd_swa_slo_hau_glc_guj_grk_dut_qcu_fre_spa_lit_xho_amh_mcd_heb_ger_mly_alb_akn_por_igb_bat_tha_sod_tml_fbf_ses_uzb_arw_ctl_azi_lda_vie_anl_dyu_swt_bam	0.00270774349561633	0.00637121592383825	0.994930186544129
559	sod_dut_bam_prs_amh_wly_sid_por_azi_aze_yor_mao_tsn_mol_svk_bsq_hin_heb_cic_mnd_krd_ita_ses_swe_dgb_ukr_fin_akn_ven_est_lit_gam_geo_rus_mcd_arw_ger_owc_hau_nor_hun_fbf_bat_rom_jav_jpn_knd_kor_urd_guj_lda_spa_mly_eng_aeg_ind_cnt_bul_zul_glc_tig_ctl_scr_bos_slo_qcu_lat_pol_grk_tsw_mlt_pan_amr_ben_sun_cze_igb_fre_swa_tag_tha_anl_tml_xho_swt_tur_afr_alb_uzb_dyu_vie_chh_bem_ewe_moo	-0.355742198616299	-0.842025763523441	0.401933656094966
560	sod_guj_ven_mol_mlt_owc_anl_swe_azi_tur_zul_mly_ewe_svk_slo_bsq_rom_sid_swa_cnt_ukr_pol_bam_glc_igb_prs_fin_moo_swt_est_dut_heb_geo_ita_scr_alb_cze_aeg_hau_pan_hun_ses_sun_nor_jav_jpn_knd_kor_arw_bos_dgb_fre_bat_afr_amh_ind_mnd_eng_dyu_lit_chh_spa_ger_por_krd_qcu_rus_urd_mcd_fbf_gam_hin_amr_bul_tag_lat_yor_ctl_cic_mao_tha_wly_tml_akn_lda_uzb_grk_ben_aze_tsw_vie_tig_tsn_bem_xho	-0.800626460909539	-1.93538504647443	0.0559809384377203
561	aeg_arw_tsw_nor_wly_amr_gam_cze_aze_tur_xho_jav_swa_krd_lat_bsq_scr_hau_swt_mnd_ger_ita_lda_afr_ven_por_hun_dyu_bem_fin_mol_chh_geo_urd_pan_lit_pol_sod_mlt_alb_est_igb_mao_ukr_sun_jpn_tml_kor_rom_dut_moo_hin_mly_grk_heb_bat_cnt_spa_cic_svk_amh_rus_fre_bos_ben_qcu_eng_prs_swe_tsn_sid_ctl_anl_glc_ind_bul_ses_mcd_fbf_tag_tha_tig_knd_ewe_dgb_azi_slo_guj_uzb_zul_vie_owc_akn_bam_yor	0.0586741681436343	0.138050848269989	0.89049869866792
562	chh_bul_bam_cze_heb_gam_anl_mol_uzb_aze_ses_jav_moo_slo_dut_bsq_glc_aeg_igb_cnt_nor_pol_tsn_ukr_yor_svk_hun_swt_zul_fin_guj_amh_geo_fre_pan_grk_krd_hau_sod_rom_est_swa_mly_eng_tag_jpn_knd_kor_arw_spa_cic_urd_bat_ita_wly_ind_mnd_ben_ewe_prs_sid_hin_scr_alb_lit_qcu_swe_por_ctl_dgb_owc_bos_mlt_rus_mao_ger_dyu_mcd_ven_sun_tha_amr_tml_bem_xho_azi_afr_lat_tur_akn_vie_tig_fbf_lda_tsw	-0.352662537593816	-0.834071979002285	0.406377688931604
563	mlt_rus_ven_prs_sid_amr_heb_mol_uzb_tur_ses_mly_bam_rom_fre_bsq_dut_owc_tsn_cnt_alb_ukr_akn_svk_yor_eng_fin_moo_igb_est_guj_wly_geo_ben_krd_afr_spa_gam_tig_swe_hun_dgb_ind_glc_tag_jpn_knd_kor_lat_lit_bem_cze_sun_ita_amh_jav_mnd_mcd_xho_arw_chh_scr_nor_pol_bul_qcu_grk_bos_urd_fbf_anl_pan_aeg_por_bat_hin_swa_ger_dyu_mao_tha_hau_tml_ewe_cic_azi_ctl_slo_aze_swt_vie_sod_zul_lda_tsw	-0.247715214834158	-0.5849862237357	0.559973629044881
564	chh_spa_bem_swe_aeg_hau_sod_grk_uzb_tur_yor_tag_tsn_eng_mcd_bsq_fre_sid_xho_mnd_krd_pol_lda_slo_ses_rus_hun_dyu_cic_fin_bul_anl_geo_prs_ita_ben_ctl_heb_gam_svk_est_fbf_mly_urd_sun_jpn_knd_kor_scr_cze_moo_alb_bat_ukr_tig_ind_cnt_ger_ewe_lat_wly_glc_lit_dut_bos_qcu_por_hin_arw_swa_owc_nor_mlt_afr_jav_rom_bam_pan_ven_mao_tha_amr_tml_igb_zul_azi_mol_guj_aze_swt_vie_amh_akn_tsw_dgb	0.175285191559854	0.412693218988543	0.680781265237307
565	tig_dut_dyu_afr_aeg_gam_hau_rus_aze_tur_dgb_bat_akn_fre_cze_bsq_bos_mlt_ewe_mnd_glc_bul_swt_lat_tsn_guj_fin_bam_xho_hun_krd_heb_geo_swe_lit_pol_slo_amh_owc_svk_est_lda_mly_ita_tag_jpn_tml_kor_ger_eng_ses_urd_sun_ctl_sod_ind_cnt_por_tsw_nor_wly_pan_scr_rom_mol_qcu_prs_alb_grk_igb_chh_ben_sid_hin_jav_spa_moo_mcd_cic_mao_tha_anl_knd_zul_bem_azi_ukr_arw_uzb_swa_vie_amr_fbf_ven_yor	-0.406788186874128	-0.964166543214437	0.337462863760386
566	mlt_ger_tsw_alb_anl_hau_owc_ben_aze_uzb_igb_ind_ven_cze_slo_bsq_krd_sod_akn_cnt_spa_rus_zul_pan_yor_lat_est_dgb_dyu_fin_por_wly_geo_mol_guj_ita_prs_tig_sid_ukr_hun_cic_tag_mcd_jav_jpn_knd_kor_bul_grk_swa_svk_mao_pol_gam_bat_mnd_scr_swt_dut_heb_fre_afr_swe_rom_qcu_arw_hin_urd_ewe_aeg_ctl_amh_eng_mly_lit_bam_bos_bem_sun_tha_chh_tml_fbf_lda_azi_nor_glc_tur_xho_vie_amr_tsn_ses_moo	0.867149940396541	2.07325196388563	0.0409144806066667
567	aeg_mcd_ven_scr_wly_sid_tig_ita_aze_uzb_lda_jav_akn_slo_krd_bsq_ctl_owc_tsn_mnd_bul_eng_tsw_svk_dgb_guj_hun_xho_yor_fin_alb_amr_geo_por_mol_lit_ukr_sod_chh_swe_est_bam_sun_afr_bat_jpn_knd_kor_pol_urd_swa_ben_mly_arw_heb_mao_cnt_hin_bem_bos_amh_grk_rom_lat_fre_qcu_ger_cze_dut_moo_mlt_prs_anl_glc_ind_pan_cic_spa_ses_tag_tha_hau_tml_dyu_igb_azi_rus_nor_tur_swt_vie_gam_ewe_zul_fbf	-0.285483982667354	-0.675399755043312	0.501097710816798
568	anl_cze_yor_arw_wly_sod_gam_krd_tur_azi_moo_ind_ven_eng_bul_bsq_hin_sid_tsn_mnd_lit_swe_lda_svk_bem_ben_fin_swt_zul_hun_guj_amh_geo_por_rom_urd_pol_chh_aeg_grk_est_xho_mao_pan_mly_jpn_knd_kor_alb_mcd_swa_ita_bat_mol_mlt_jav_cnt_spa_dyu_lat_owc_afr_slo_prs_dut_qcu_nor_fre_scr_cic_tig_ctl_amr_glc_tag_bos_dgb_ger_ewe_sun_tha_heb_tml_fbf_tsw_aze_rus_ukr_uzb_akn_vie_hau_ses_bam_igb	-0.622428759893105	-1.48644427915161	0.140544038635686
569	wly_arw_igb_dut_heb_owc_gam_urd_tur_aze_bam_mly_moo_slo_pol_bsq_ita_amh_tsn_cnt_eng_glc_xho_svk_bem_krd_est_ewe_fbf_hun_lat_amr_geo_cze_hin_ger_mol_sid_anl_afr_fin_zul_sun_por_mao_jpn_knd_kor_alb_rom_yor_fre_tag_rus_aeg_ind_mnd_mcd_cic_prs_sod_bul_lit_bos_guj_qcu_scr_spa_ctl_lda_mlt_grk_hau_ben_bat_nor_swa_ukr_tsw_jav_tha_tig_tml_dgb_akn_uzb_swe_pan_azi_ven_vie_chh_dyu_swt_ses	0.559223729641772	1.32249560203738	0.189246276052005
570	amr_eng_dyu_rom_anl_sod_hau_ctl_aze_azi_fbf_tag_moo_svk_fre_bsq_bul_sid_zul_cnt_pan_ger_igb_ita_ewe_lat_hun_bam_swt_est_alb_aeg_geo_krd_ben_hin_afr_gam_mlt_arw_fin_akn_jav_por_ind_jpn_knd_kor_prs_nor_ven_guj_bat_urd_heb_mao_mnd_glc_xho_spa_wly_slo_scr_bos_lit_qcu_cze_rus_ukr_ses_owc_dut_tig_swe_sun_pol_swa_grk_dgb_mly_tha_amh_tml_tsn_bem_tur_mol_mcd_uzb_cic_vie_chh_lda_tsw_yor	-0.313079035840538	-0.741480097295865	0.46027072634897
571	anl_lit_dyu_ukr_chh_hau_mlt_slo_azi_aze_bem_ind_xho_pol_fre_bsq_mcd_sod_moo_mnd_lat_alb_swt_dut_cic_bul_hun_fbf_tsn_fin_cze_heb_geo_urd_pan_krd_eng_sid_owc_nor_est_swa_tag_bos_jav_jpn_tml_kor_por_glc_lda_ger_sun_rus_tig_mly_cnt_spa_igb_arw_aeg_rom_guj_hin_ben_qcu_swe_prs_grk_zul_gam_svk_amh_scr_bat_afr_ewe_ita_ven_mao_tha_wly_knd_ses_yor_uzb_mol_ctl_tur_dgb_vie_amr_bam_akn_tsw	-0.551641079930616	-1.31336584834579	0.19229081488697
572	aeg_prs_igb_ben_amr_owc_amh_bos_tur_aze_fbf_ind_swa_fre_ger_bsq_pan_hau_bem_mnd_slo_lat_ses_spa_tsw_bul_fin_dgb_dyu_hun_svk_wly_geo_ita_mcd_ukr_lit_anl_heb_glc_est_lda_mao_ctl_sun_jpn_tml_kor_urd_swe_yor_krd_bat_scr_gam_mly_cnt_por_ven_alb_chh_nor_cze_rus_grk_qcu_guj_dut_arw_tsn_mlt_afr_sid_mol_tag_rom_zul_pol_ewe_jav_tha_sod_knd_moo_cic_azi_eng_hin_uzb_xho_vie_tig_akn_swt_bam	-0.616225674382407	-1.47291393585926	0.144150734295208
573	anl_cze_ses_ben_sod_amr_wly_ger_aze_azi_ven_tag_tsw_swe_afr_bsq_spa_heb_bem_mnd_fre_glc_tsn_prs_swt_mol_hun_cic_igb_fin_grk_tig_geo_por_lat_bos_ukr_gam_hau_dut_est_akn_bat_mcd_sun_jpn_knd_kor_guj_lit_swa_pan_mly_ctl_sid_ind_cnt_bul_dyu_arw_chh_pol_svk_urd_scr_qcu_nor_rom_krd_zul_mlt_eng_aeg_ita_mao_rus_moo_hin_lda_jav_tha_amh_tml_xho_dgb_tur_slo_alb_uzb_yor_vie_owc_fbf_ewe_bam	-0.0442141436124301	-0.104073920723316	0.917334800976457
574	wly_eng_yor_por_mlt_amr_chh_slo_tur_azi_swt_mly_xho_prs_rus_bsq_ger_owc_ewe_mnd_fre_afr_lda_urd_ven_pan_hun_dgb_bam_est_nor_aeg_geo_mol_ita_bul_ben_anl_heb_arw_fin_moo_jav_krd_ind_jpn_knd_kor_lat_alb_dyu_guj_sun_cze_tig_mao_cnt_ctl_ses_ukr_amh_pol_svk_swe_spa_qcu_lit_glc_mcd_zul_sod_scr_gam_grk_bat_dut_bem_bos_tsw_tag_tha_hau_tml_akn_fbf_aze_rom_hin_uzb_swa_vie_sid_igb_tsn_cic	-0.246454733656064	-0.582819143996435	0.561425585302651
575	owc_ita_cic_ukr_aeg_gam_heb_grk_uzb_aze_xho_tag_bam_spa_cze_bsq_ben_sod_tsn_cnt_bos_lit_swt_prs_swa_alb_fin_zul_lda_est_ger_anl_geo_mcd_lat_pan_scr_tig_hau_ctl_hun_fbf_jav_por_bat_jpn_knd_kor_fre_hin_ven_guj_mao_rom_mlt_ind_mnd_eng_igb_dut_amr_bul_afr_mol_urd_qcu_pol_glc_arw_moo_amh_nor_chh_svk_mly_slo_akn_swe_ewe_sun_tha_wly_tml_dgb_bem_azi_rus_krd_tur_ses_vie_sid_tsw_yor_dyu	0.37989613773573	0.893937638773936	0.373662849948715
576	amh_mol_swa_arw_heb_mlt_sod_fre_uzb_aze_ses_mly_tsw_pol_rom_bsq_cze_amr_dgb_mnd_eng_pan_akn_grk_lda_ben_hun_tsn_cic_fin_bos_chh_geo_krd_lit_prs_slo_wly_aeg_ita_est_yor_tag_ger_jav_jpn_knd_kor_por_guj_ewe_afr_bat_rus_anl_ind_cnt_dut_swt_ctl_hau_alb_spa_svk_urd_qcu_nor_glc_hin_bam_tig_mcd_sid_bul_mao_scr_moo_swe_xho_sun_tha_owc_tml_fbf_dyu_tur_lat_ukr_azi_igb_vie_gam_bem_zul_ven	0.0708467415174559	0.16660823013597	0.868040021754323
577	gam_alb_bam_hin_sid_amr_heb_ger_azi_tur_akn_ind_zul_urd_glc_bsq_spa_owc_moo_cnt_dut_rom_lda_bul_ven_ctl_hun_cic_tsn_est_prs_wly_geo_cze_guj_bos_grk_aeg_amh_ukr_fin_ses_tag_swe_bat_jpn_knd_kor_svk_afr_ewe_pan_sun_mol_tig_mly_mnd_eng_swt_slo_hau_mcd_fre_krd_ben_qcu_pol_arw_por_swa_mlt_lit_anl_nor_jav_rus_xho_scr_igb_mao_tha_chh_tml_fbf_tsw_uzb_ita_lat_aze_dgb_vie_sod_bem_dyu_yor	-0.171986122840306	-0.40626905725872	0.685478258928746
578	chh_arw_fbf_ger_mlt_sod_aeg_grk_uzb_azi_bem_mly_ewe_scr_urd_bsq_ctl_sid_ses_mnd_krd_bul_dgb_glc_yor_eng_fin_lda_swt_hun_pol_tig_geo_bos_hin_ita_afr_wly_heb_alb_est_swa_bat_cze_sun_jpn_knd_kor_ukr_pan_bam_fre_ind_mol_hau_jav_cnt_guj_tsn_dut_gam_rus_mcd_lit_lat_qcu_ben_nor_rom_igb_anl_spa_owc_swe_tag_slo_ven_prs_zul_mao_tha_amr_tml_moo_tsw_tur_svk_por_aze_xho_vie_amh_dyu_akn_cic	-0.460839634981454	-1.09430413512647	0.276647784031708
579	amh_slo_dgb_ita_anl_chh_mlt_alb_tur_aze_zul_mao_bem_rus_arw_bsq_lat_gam_swa_mnd_lit_grk_cic_por_moo_scr_est_tsw_dyu_hun_fre_wly_geo_glc_svk_pan_bul_aeg_owc_hin_fin_lda_bat_krd_ind_jpn_tml_kor_spa_ben_yor_urd_sun_mol_amr_mly_cnt_ger_swt_afr_tig_eng_dut_swe_bos_qcu_guj_rom_ukr_fbf_sid_prs_sod_nor_tag_ctl_ses_pol_tsn_jav_tha_heb_knd_ven_akn_uzb_cze_mcd_azi_bam_vie_hau_xho_igb_ewe	-0.145859475211828	-0.344463455985231	0.731275491910144
580	hau_ger_fbf_svk_heb_sid_amr_ita_tur_aze_akn_mao_tsn_hin_slo_bsq_bos_amh_ewe_cnt_glc_cze_dgb_rus_igb_spa_fin_tsw_cic_hun_ben_anl_geo_ukr_guj_pol_afr_chh_aeg_prs_est_moo_sun_rom_jav_jpn_tml_kor_grk_mol_swa_arw_mly_urd_tig_tag_mnd_dut_swt_swe_wly_por_lit_eng_scr_qcu_pan_lat_alb_yor_sod_mcd_mlt_ctl_ind_bul_ses_nor_bam_bat_tha_owc_knd_lda_zul_uzb_krd_fre_azi_bem_vie_gam_xho_ven_dyu	-0.0349797111078744	-0.0823515171857759	0.934544173863206
581	wly_guj_yor_alb_amh_owc_anl_grk_uzb_tur_fbf_bat_dgb_rus_arw_bsq_scr_tig_bem_cnt_ctl_eng_swt_rom_lda_lit_est_xho_ven_fin_krd_gam_geo_glc_mol_lat_urd_heb_hau_svk_hun_dyu_jav_slo_sun_jpn_knd_kor_pan_ita_ewe_bul_tag_pol_sid_ind_mnd_prs_ses_ben_aeg_swe_nor_dut_spa_qcu_ger_ukr_mcd_igb_chh_bos_mlt_cze_mly_hin_akn_afr_swa_mao_tha_sod_tml_zul_moo_aze_fre_por_azi_tsw_vie_amr_cic_tsn_bam	-0.685175924189026	-1.64202571565947	0.103962087478987
582	sid_mcd_zul_lat_mlt_hau_owc_ita_aze_azi_tsn_jav_swa_bul_prs_bsq_scr_heb_ven_cnt_spa_ben_ewe_guj_swt_hin_fin_xho_dyu_hun_slo_sod_geo_swe_alb_rom_dut_amh_tig_bos_est_dgb_tag_urd_sun_jpn_tml_kor_svk_ukr_ses_rus_ind_arw_amr_mao_mnd_pol_lda_fre_wly_krd_grk_glc_afr_qcu_ctl_cze_nor_akn_anl_por_gam_eng_mly_pan_igb_lit_moo_bat_tha_aeg_knd_fbf_yor_uzb_mol_ger_tur_tsw_vie_chh_bem_bam_cic	-0.116042200361101	-0.273564648610248	0.785025833936796
583	amh_fre_tsw_pol_sid_gam_heb_afr_aze_azi_dyu_jav_yor_ctl_nor_bsq_mcd_owc_swa_cnt_alb_hin_bem_krd_igb_prs_fin_bam_moo_hun_dut_amr_geo_guj_arw_rus_ger_aeg_mlt_slo_est_ven_mly_ben_ind_jpn_knd_kor_glc_ukr_lda_spa_tag_swe_tig_mao_mnd_bos_dgb_eng_sod_pan_mol_lit_rom_qcu_por_lat_scr_akn_chh_bul_wly_ita_bat_grk_xho_urd_ses_sun_tha_hau_tml_ewe_tsn_tur_cze_svk_uzb_fbf_vie_anl_swt_cic_zul	-0.719785670139527	-1.72919409095896	0.0870924268163022
584	wly_ctl_bam_ben_amh_tig_sod_afr_uzb_azi_tsw_jav_akn_ukr_lit_bsq_slo_mlt_fbf_cnt_spa_urd_bem_swe_ewe_lat_hun_tsn_swa_est_grk_aeg_geo_mcd_bos_bul_svk_hau_chh_rom_fin_igb_tag_scr_mao_jpn_knd_kor_arw_hin_moo_nor_mly_pan_gam_sun_mnd_por_yor_fre_amr_prs_dut_krd_mol_qcu_eng_guj_alb_cic_anl_glc_heb_ita_ind_pol_zul_ger_swt_bat_tha_owc_tml_xho_lda_aze_cze_rus_tur_ses_vie_sid_ven_dyu_dgb	-0.239046031737686	-0.566176670462682	0.572637396878847
585	gam_ctl_zul_krd_aeg_tig_amh_fre_tur_azi_dgb_bat_cic_por_swe_bsq_ita_anl_akn_cnt_pol_dut_igb_lit_ses_spa_hun_dyu_swt_est_pan_owc_geo_prs_bos_ukr_mol_chh_wly_hin_fin_bam_sun_rom_jav_jpn_tml_kor_slo_grk_lda_arw_mly_urd_amr_mao_mnd_afr_moo_alb_sod_bul_nor_scr_guj_qcu_cze_lat_mcd_xho_hau_svk_sid_ger_ind_eng_bem_glc_tsw_tag_tha_heb_knd_swa_yor_uzb_rus_ben_aze_ewe_vie_mlt_ven_fbf_tsn	-0.25432750069523	-0.601292333848684	0.549108155707508
586	amh_mcd_igb_ctl_aeg_chh_anl_fre_aze_uzb_lda_mao_xho_grk_swe_bsq_slo_sod_tsn_cnt_ben_arw_zul_urd_ven_por_fin_ses_swt_hun_mol_heb_geo_ukr_cze_svk_bos_amr_hau_eng_est_dgb_jav_ger_ind_jpn_knd_kor_alb_afr_akn_rus_sun_dut_wly_mly_mnd_glc_bem_ita_sid_spa_rom_krd_scr_qcu_nor_pan_hin_yor_mlt_guj_tig_bul_tag_lit_tsw_lat_dyu_bat_tha_gam_tml_bam_moo_azi_prs_pol_tur_cic_vie_owc_ewe_swa_fbf	0.111388821680233	0.26221108424609	0.793738635982611
587	heb_mcd_ses_pol_aeg_owc_amh_nor_tur_azi_fbf_bat_tsw_krd_ctl_bsq_arw_tig_ven_cnt_lit_prs_zul_hin_moo_pan_hun_bam_swt_est_swe_sod_geo_eng_dut_bul_rom_anl_chh_afr_fin_yor_sun_guj_ind_jpn_knd_kor_scr_cze_tsn_alb_jav_glc_gam_mly_mnd_mol_cic_por_hau_ita_rus_lat_ben_qcu_bos_fre_slo_dgb_sid_ger_wly_urd_tag_spa_igb_svk_akn_mao_tha_mlt_tml_xho_lda_uzb_ukr_grk_aze_swa_vie_amr_bem_ewe_dyu	-0.745222243032273	-1.79018018918909	0.0766792250435385
588	sod_rom_tsn_rus_hau_anl_mlt_mcd_tur_uzb_swt_bat_moo_mol_urd_bsq_svk_owc_cic_cnt_ger_bos_dgb_fre_tsw_lit_hun_ewe_zul_est_krd_chh_geo_prs_dut_hin_spa_tig_amr_por_fin_ses_mao_arw_ind_jpn_tml_kor_nor_pan_lda_slo_tag_eng_heb_jav_mnd_glc_yor_ukr_aeg_lat_scr_pol_alb_qcu_ben_cze_ita_ven_gam_bul_sid_guj_mly_swe_dyu_afr_igb_sun_tha_amh_knd_fbf_akn_aze_ctl_grk_azi_bam_vie_wly_swa_bem_xho	0.181395036661301	0.426487052747751	0.670738572526596
589	anl_bos_dyu_arw_amr_hau_chh_afr_uzb_tur_xho_ind_bem_grk_rom_bsq_cze_sid_ses_mnd_glc_mcd_ewe_alb_swa_ctl_fin_bam_zul_hun_prs_mlt_geo_hin_guj_eng_krd_gam_aeg_spa_est_lda_tag_bul_sun_jpn_knd_kor_mol_por_fbf_pol_mao_lit_tig_bat_cnt_rus_dgb_fre_amh_nor_lat_scr_slo_qcu_ger_pan_ita_igb_wly_swe_heb_svk_jav_ukr_cic_dut_tsw_mly_tha_sod_tml_yor_ven_azi_urd_ben_aze_tsn_vie_owc_moo_swt_akn	-0.308049886790948	-0.72927478148193	0.467666313160525
590	amr_spa_swt_dut_heb_tig_sid_arw_azi_aze_dyu_jav_xho_afr_bos_bsq_bul_hau_akn_mnd_lat_rom_tsn_ita_igb_pol_hun_ewe_tsw_est_hin_sod_geo_ukr_ger_fre_svk_wly_aeg_prs_fin_moo_ind_slo_sun_jpn_tml_kor_mol_guj_bam_alb_bat_rus_anl_tag_cnt_glc_yor_urd_owc_cze_ben_por_scr_qcu_mcd_eng_lit_dgb_amh_swe_chh_krd_mly_grk_lda_nor_zul_mao_tha_mlt_knd_ven_cic_tur_ctl_pan_uzb_swa_vie_gam_ses_fbf_bem	-0.32445044871874	-0.76723429536565	0.444885679182471
591	sod_nor_xho_glc_amr_mlt_sid_eng_azi_tur_igb_sun_ewe_mol_rom_bsq_fre_gam_cic_mnd_ctl_bos_ses_guj_tsn_ita_hun_zul_swt_est_grk_hau_geo_hin_ben_scr_swe_aeg_tig_ukr_fin_dgb_mly_spa_bat_jpn_knd_kor_krd_dut_yor_slo_ind_afr_amh_jav_cnt_rus_tsw_lat_heb_alb_pan_lit_por_qcu_mcd_urd_prs_swa_wly_pol_chh_ger_mao_svk_akn_bul_bam_tag_tha_anl_tml_lda_fbf_uzb_cze_arw_aze_dyu_vie_owc_ven_moo_bem	-0.42941893372052	-1.01959456336038	0.31056585763083
592	tig_slo_zul_mol_owc_sod_chh_bos_aze_uzb_swt_sun_igb_ita_urd_bsq_prs_gam_dyu_cnt_ukr_por_bem_lit_tsn_ctl_hun_cic_dgb_fin_afr_amh_geo_spa_nor_mcd_glc_wly_mlt_rus_est_moo_mly_guj_jav_jpn_knd_kor_fre_hin_xho_eng_mao_bul_heb_ind_mnd_rom_ewe_alb_amr_cze_dut_pan_svk_qcu_scr_lat_pol_fbf_anl_ben_hau_arw_tag_grk_lda_ger_yor_bat_tha_aeg_tml_ses_bam_azi_krd_swe_tur_akn_vie_sid_tsw_swa_ven	0.365552568145929	0.861450551920637	0.391205627647409
593	mlt_arw_ses_pol_hau_wly_heb_afr_aze_uzb_dyu_sun_igb_bos_cze_bsq_mcd_sod_tsw_cnt_grk_dut_cic_svk_swa_slo_hun_ven_zul_est_rus_anl_geo_glc_fre_scr_pan_sid_gam_spa_fin_dgb_bat_ukr_ind_jpn_tml_kor_prs_lat_moo_mol_tag_lit_chh_mao_mnd_ben_bem_nor_amr_urd_rom_ctl_alb_qcu_guj_eng_por_lda_owc_swe_aeg_bul_mly_ger_swt_krd_xho_jav_tha_amh_knd_akn_ewe_azi_hin_ita_tur_fbf_vie_tig_bam_tsn_yor	-0.202998316032423	-0.479085406711982	0.633002451080745
594	amr_lit_zul_glc_sod_wly_heb_spa_tur_aze_dyu_tag_fbf_bos_ita_bsq_ukr_gam_swa_cnt_ben_urd_tsn_svk_lda_eng_fin_ses_akn_est_pol_chh_geo_bul_prs_scr_rus_hau_sid_por_hun_moo_mao_pan_bat_jpn_knd_kor_alb_mcd_ewe_krd_ind_nor_mlt_sun_mnd_mol_yor_guj_aeg_hin_grk_ger_cze_qcu_fre_ctl_lat_ven_owc_afr_amh_arw_jav_dut_tsw_rom_bam_mly_tha_anl_tml_igb_xho_uzb_swe_slo_azi_dgb_vie_tig_swt_cic_bem	-0.532000379209817	-1.26666236895762	0.208439231932808
595	sod_dut_ses_fre_anl_aeg_owc_prs_azi_tur_fbf_tag_bam_lat_eng_bsq_scr_tig_tsn_cnt_ctl_nor_xho_bul_swt_ger_hun_bem_swa_fin_por_sid_geo_lit_mol_cze_mcd_hau_chh_glc_est_yor_bat_spa_mly_jpn_tml_kor_bos_ben_moo_afr_jav_ukr_heb_ind_mnd_slo_lda_hin_gam_rom_guj_alb_urd_qcu_rus_arw_svk_dyu_amh_pol_amr_grk_mao_krd_akn_pan_tsw_sun_tha_wly_knd_igb_cic_aze_swe_ita_uzb_zul_vie_mlt_dgb_ven_ewe	0.591862694384598	1.39840260266034	0.165317988062025
596	gam_por_lda_eng_anl_wly_heb_cze_azi_uzb_bem_jav_xho_slo_nor_bsq_mol_amh_ven_mnd_lit_pan_moo_prs_yor_ben_hun_tsw_fbf_fin_alb_hau_geo_scr_svk_pol_arw_tig_mlt_ita_est_ses_ind_grk_tag_jpn_knd_kor_urd_ukr_dyu_guj_mly_fre_sid_mao_cnt_glc_swt_mcd_sod_lat_ctl_bos_afr_qcu_krd_hin_bul_bam_chh_ger_owc_spa_bat_rus_cic_dut_ewe_sun_tha_aeg_tml_swa_tsn_tur_rom_swe_aze_zul_vie_amr_igb_dgb_akn	-0.304340225819766	-0.719738163932672	0.473491124208137
597	heb_grk_fbf_ctl_amr_sod_tig_slo_aze_uzb_bem_bat_akn_lit_swe_bsq_eng_gam_swt_mnd_svk_lat_ses_mcd_dgb_ukr_hun_dyu_cic_fin_por_sid_geo_dut_afr_rom_cze_chh_aeg_alb_est_igb_ind_glc_jav_jpn_tml_kor_fre_spa_yor_krd_sun_ger_hau_mly_cnt_ita_tsw_nor_anl_urd_pol_scr_guj_qcu_rus_pan_bul_bam_mlt_ben_amh_hin_tag_prs_swa_mol_ven_mao_tha_wly_knd_tsn_ewe_azi_arw_bos_tur_lda_vie_owc_xho_zul_moo	0.231831716260956	0.545790495376261	0.586516771073115
598	hau_guj_ewe_glc_tig_aeg_sid_hin_uzb_aze_lda_mao_fbf_swe_rus_bsq_alb_chh_swa_mnd_rom_lit_zul_eng_dgb_grk_hun_swt_moo_est_ben_gam_geo_ukr_svk_ger_mcd_owc_heb_bul_fin_dyu_ind_spa_sun_jpn_knd_kor_nor_scr_bem_ita_bat_prs_amr_tag_cnt_pan_igb_dut_wly_krd_urd_arw_bos_qcu_cze_ctl_fre_xho_mlt_pol_anl_lat_mly_slo_akn_afr_ven_jav_tha_sod_tml_yor_tsw_tur_por_mol_azi_cic_vie_amh_ses_bam_tsn	0.0661238151725098	0.155627618716225	0.876663853287934
599	amh_slo_dyu_krd_gam_chh_anl_lit_aze_tur_swt_jav_cic_ger_eng_bsq_swe_hau_tsw_cnt_rom_nor_akn_dut_igb_bul_fin_zul_ven_hun_bos_wly_geo_guj_mcd_hin_glc_mlt_amr_mol_est_tsn_sun_pan_mao_jpn_knd_kor_ita_spa_fbf_ukr_ind_svk_heb_tag_mnd_grk_swa_urd_aeg_ben_pol_scr_lat_qcu_alb_prs_por_bem_sid_arw_owc_ctl_mly_fre_xho_rus_ewe_bat_tha_sod_tml_lda_ses_azi_cze_afr_uzb_dgb_vie_tig_yor_moo_bam	0.287912118285436	0.678475547784189	0.499155036182138
600	sid_prs_tsn_bos_anl_wly_tig_rus_azi_tur_cic_sun_tsw_cze_hin_bsq_glc_aeg_dgb_cnt_afr_lit_bam_lat_yor_pol_fin_zul_dyu_est_grk_amh_geo_mol_ukr_spa_ita_mlt_chh_dut_hun_bem_tag_por_mao_jpn_knd_kor_arw_eng_akn_swe_mly_ctl_sod_bat_mnd_rom_xho_bul_hau_guj_mcd_ben_urd_qcu_nor_svk_pan_fbf_gam_ger_heb_slo_jav_krd_ewe_alb_ses_ind_tha_amr_tml_swt_lda_aze_fre_scr_uzb_swa_vie_owc_ven_moo_igb	0.10854612957334	0.255423140049917	0.798960350211669
601	gam_por_tsw_guj_amr_wly_heb_swe_aze_tur_swt_ind_ses_arw_cze_bsq_scr_sid_swa_mnd_slo_rus_igb_ita_tsn_krd_est_lda_moo_fin_ctl_aeg_geo_afr_svk_mcd_mol_hau_sod_bul_hun_bam_sun_hin_tag_jpn_knd_kor_prs_lit_dgb_nor_mao_ukr_chh_jav_cnt_urd_bem_pan_tig_lat_dut_eng_pol_qcu_grk_glc_ben_fbf_owc_spa_mlt_rom_bat_alb_ven_ger_yor_mly_tha_anl_tml_dyu_akn_uzb_bos_fre_azi_zul_vie_amh_cic_xho_ewe	-0.410957872139111	-0.975807133865827	0.331691479413635
602	sid_ger_moo_guj_mlt_tig_anl_prs_aze_uzb_xho_ind_akn_spa_nor_bsq_rom_amh_cic_cnt_swe_pol_tsw_glc_igb_mcd_est_lda_ewe_hun_scr_hau_geo_lit_lat_arw_urd_wly_heb_afr_fin_ven_bat_cze_jav_jpn_tml_kor_ukr_fre_ses_bos_mao_rus_aeg_tag_mnd_hin_fbf_alb_chh_mol_dut_ctl_por_qcu_ben_krd_svk_bem_gam_grk_amr_eng_mly_pan_swt_ita_yor_sun_tha_owc_knd_tsn_dgb_tur_slo_bul_azi_swa_vie_sod_zul_bam_dyu	-0.324300203911491	-0.7693689245973	0.443624005825997
603	tig_swe_bem_mol_owc_chh_hau_grk_aze_tur_akn_ind_bam_glc_por_bsq_pol_sod_dgb_cnt_fre_spa_ses_lit_swt_ukr_hun_lda_dyu_est_svk_amh_geo_ita_rus_nor_prs_wly_aeg_rom_fin_swa_mao_slo_bat_jpn_knd_kor_alb_mcd_ewe_guj_jav_dut_amr_sun_mnd_urd_zul_ctl_gam_lat_afr_eng_krd_qcu_ben_cze_pan_fbf_sid_arw_mlt_hin_tag_bos_ven_ger_tsw_mly_tha_anl_tml_cic_yor_azi_scr_bul_uzb_moo_vie_heb_xho_tsn_igb	-1.04195568823167	-2.55017901902557	0.0124012304361478
604	amh_lit_xho_ukr_sid_chh_wly_hin_aze_tur_moo_mao_ses_krd_nor_bsq_scr_amr_ewe_mnd_bos_glc_swt_grk_igb_dut_fin_zul_yor_est_pol_mlt_geo_pan_rom_por_ger_owc_aeg_guj_hun_swa_mly_swe_tag_jpn_tml_kor_spa_urd_dyu_mol_ind_cze_hau_sun_cnt_arw_akn_eng_sod_ita_fre_lat_bul_qcu_ben_rus_afr_bem_heb_slo_gam_mcd_jav_ctl_dgb_svk_lda_bat_tha_tig_knd_bam_fbf_uzb_prs_alb_azi_tsw_vie_anl_tsn_cic_ven	-0.135688131775316	-0.320292332085445	0.749465257301586
605	wly_pan_bam_rom_gam_sod_sid_prs_tur_uzb_tsw_mly_zul_swe_ben_bsq_urd_owc_dyu_mnd_lit_slo_ses_bul_tsn_dut_hun_swa_moo_est_guj_heb_geo_fre_spa_bos_arw_aeg_amh_pol_fin_cic_bat_mcd_tag_jpn_knd_kor_cze_lat_bem_hin_mao_krd_mlt_sun_cnt_rus_igb_afr_amr_por_glc_eng_ukr_qcu_grk_ita_alb_xho_anl_nor_tig_mol_jav_ctl_dgb_svk_swt_ind_tha_chh_tml_lda_yor_aze_ger_scr_azi_ven_vie_hau_akn_fbf_ewe	0.20922329559454	0.499507512895135	0.618601588910349
606	sid_mol_swa_dut_amh_owc_wly_grk_aze_tur_ven_bat_cic_cze_ctl_bsq_arw_mlt_akn_cnt_ger_por_igb_spa_tsw_lit_est_ses_yor_fin_swe_gam_geo_ita_krd_lat_svk_heb_aeg_prs_hun_ewe_jav_eng_tag_jpn_knd_kor_rom_pol_dyu_hin_sun_fre_chh_mly_mnd_afr_dgb_guj_amr_slo_mcd_bos_ben_qcu_rus_ukr_scr_bem_hau_alb_tig_urd_ind_pan_xho_glc_zul_mao_tha_sod_tml_tsn_bam_uzb_bul_nor_azi_moo_vie_anl_lda_swt_fbf	-0.500711920364097	-1.19127848221827	0.236575722087799
607	heb_pol_tsn_ben_anl_sid_wly_mcd_tur_aze_zul_tag_swt_pan_slo_bsq_krd_amr_cic_mnd_ctl_scr_ven_ger_xho_guj_est_igb_tsw_hun_glc_tig_geo_por_rom_ukr_bos_gam_amh_swe_fin_dgb_jav_bul_mly_jpn_tml_kor_eng_prs_dyu_hin_sun_nor_sod_bat_cnt_fre_akn_grk_aeg_arw_lit_urd_lat_qcu_rus_spa_ita_lda_owc_cze_chh_mol_ind_dut_fbf_svk_ewe_mao_tha_mlt_knd_swa_moo_azi_alb_afr_uzb_yor_vie_hau_bem_bam_ses	-0.0271048260621597	-0.0638268569940039	0.949245082819053
608	chh_grk_igb_lat_aeg_sid_mlt_nor_uzb_tur_dyu_tag_yor_arw_bul_bsq_ben_owc_xho_cnt_spa_guj_dgb_rom_moo_rus_fin_swt_tsn_hun_urd_sod_geo_bos_hin_pol_ita_amh_heb_ger_est_ven_sun_prs_ind_jpn_knd_kor_svk_eng_bam_dut_jav_glc_hau_mly_mnd_fre_akn_slo_wly_cze_ctl_lit_ukr_qcu_alb_krd_mcd_tsw_amr_por_gam_afr_mao_pan_zul_scr_swa_bat_tha_tig_tml_fbf_bem_aze_swe_mol_azi_ewe_vie_anl_cic_ses_lda	-0.164775090997017	-0.388639416647586	0.698431223536727
609	mlt_alb_ses_slo_aeg_heb_amh_lit_tur_uzb_zul_tag_dgb_arw_lat_bsq_hin_sid_swt_mnd_rus_dut_igb_svk_akn_swe_est_bam_bem_fin_ita_hau_geo_mcd_por_pol_urd_sod_gam_nor_hun_yor_jav_spa_mao_jpn_knd_kor_afr_grk_fbf_ctl_mly_pan_chh_bat_cnt_ger_tsw_guj_wly_cze_eng_bos_bul_qcu_glc_ukr_krd_moo_amr_prs_tig_scr_sun_fre_dyu_mol_ewe_ind_tha_owc_tml_tsn_xho_aze_rom_ben_azi_swa_vie_anl_cic_lda_ven	-0.0333450385160132	-0.0787150408943501	0.937428402736163
610	sid_hin_bem_prs_mlt_gam_amr_cze_aze_uzb_cic_bat_zul_bul_scr_bsq_mcd_sod_ven_mnd_fre_krd_ses_alb_dgb_svk_fin_tsn_moo_est_pol_hau_geo_guj_eng_glc_grk_aeg_tig_swe_hun_ewe_mly_rus_ind_jpn_knd_kor_ukr_ita_dyu_por_tag_slo_owc_sun_cnt_spa_akn_ger_chh_lit_lat_dut_bos_qcu_arw_urd_rom_swa_anl_pan_amh_nor_mao_mol_tsw_ben_fbf_jav_tha_wly_tml_lda_xho_azi_ctl_afr_tur_swt_vie_heb_igb_bam_yor	-0.826928947138005	-2.00472946504999	0.0478996310422162
611	aeg_spa_lda_ger_owc_amr_chh_rom_azi_aze_fbf_tag_cic_dut_slo_bsq_guj_tig_tsw_mnd_krd_mcd_bem_mol_ses_urd_hun_swa_tsn_est_ukr_amh_geo_pol_scr_bul_ben_wly_hau_rus_fin_yor_mly_prs_bat_jpn_knd_kor_fre_bos_dyu_nor_ind_ita_gam_jav_cnt_alb_bam_lit_sid_grk_afr_arw_svk_qcu_por_eng_hin_zul_anl_ctl_mlt_cze_mao_pan_swt_lat_ven_sun_tha_heb_tml_ewe_igb_tur_swe_glc_uzb_xho_vie_sod_akn_moo_dgb	-0.0757992676274501	-0.178653570920451	0.858598340996137
612	sod_afr_ses_pol_wly_gam_aeg_grk_uzb_azi_yor_mao_lda_svk_scr_bsq_rus_hau_tsn_mnd_mol_fre_fbf_hin_dyu_alb_fin_xho_akn_est_urd_sid_geo_slo_mcd_krd_spa_chh_amh_eng_hun_zul_jav_arw_ind_jpn_knd_kor_pan_guj_swt_bos_tag_cze_heb_sun_cnt_lat_tsw_ger_tig_glc_ukr_ctl_lit_qcu_bul_por_swe_ewe_anl_prs_mlt_rom_mly_dut_bem_ben_dgb_bat_tha_amr_tml_swa_ven_tur_ita_nor_aze_igb_vie_owc_cic_moo_bam	-0.332512493978448	-0.787856245473189	0.43278429402912
613	anl_alb_swa_spa_wly_sod_chh_hin_aze_azi_bam_bat_ses_lat_urd_bsq_krd_hau_dyu_mnd_swe_svk_tsw_grk_yor_mcd_est_cic_igb_fin_scr_heb_geo_slo_pol_ger_afr_gam_amr_bos_hun_moo_mao_por_ind_jpn_knd_kor_lit_eng_ven_ctl_jav_guj_aeg_tag_cnt_prs_lda_mol_amh_dut_nor_bul_rom_qcu_arw_pan_glc_akn_mlt_ita_tig_rus_mly_ukr_zul_ben_bem_sun_tha_owc_tml_swt_xho_tur_cze_fre_uzb_tsn_vie_sid_dgb_fbf_ewe	-0.231191077256745	-0.546326696926795	0.586149691521468
614	sod_pol_fbf_pan_sid_anl_hau_bos_tur_uzb_dgb_sun_lda_dut_rom_bsq_nor_aeg_zul_cnt_ger_por_xho_ita_swa_spa_est_dyu_yor_hun_lat_amr_geo_rus_swe_fre_ben_gam_chh_hin_fin_swt_bat_urd_tag_jpn_tml_kor_arw_ctl_ses_scr_mly_eng_tig_mao_mnd_prs_bem_slo_owc_krd_grk_bul_afr_qcu_lit_glc_guj_tsw_amh_cze_mlt_ukr_ind_svk_cic_mcd_ven_jav_tha_wly_knd_akn_moo_azi_mol_alb_aze_igb_vie_heb_tsn_bam_ewe	-0.885658640008991	-2.14467452998828	0.0345854481104303
615	sid_cze_zul_grk_wly_anl_sod_swe_uzb_tur_cic_jav_swt_por_fre_bsq_eng_amr_akn_mnd_bos_lat_yor_lit_ses_ukr_hun_moo_dgb_est_mol_amh_geo_ctl_ita_scr_guj_hau_tig_spa_fin_tsw_sun_rus_tag_jpn_tml_kor_urd_mcd_lda_nor_mly_hin_mlt_bat_cnt_bul_igb_glc_gam_krd_ben_prs_dut_qcu_slo_rom_ger_ewe_owc_alb_aeg_svk_ind_pan_swa_pol_bem_mao_tha_chh_knd_ven_tsn_azi_arw_afr_aze_fbf_vie_heb_xho_dyu_bam	-0.722737851945908	-1.73409967268756	0.0862139868204707
616	mlt_spa_zul_afr_chh_owc_hau_ita_uzb_aze_ewe_tag_fbf_eng_ukr_bsq_nor_aeg_bem_mnd_lat_scr_cic_slo_tsn_hin_fin_tsw_swt_est_cze_tig_geo_grk_pol_urd_swe_amr_sod_pan_hun_igb_bat_mol_mao_jpn_tml_kor_guj_dut_ven_bos_ind_alb_amh_sun_cnt_fre_lda_lit_heb_ben_ger_prs_glc_qcu_mcd_krd_rom_dyu_wly_rus_gam_ctl_mly_bul_moo_arw_ses_jav_tha_sid_knd_dgb_swa_azi_svk_por_tur_yor_vie_anl_akn_bam_xho	-0.685650841197825	-1.64256027543929	0.103851113958371
617	mlt_eng_fbf_ukr_aeg_owc_heb_rom_azi_aze_swt_mly_ses_hin_arw_bsq_svk_hau_moo_cnt_mcd_glc_swa_ben_ewe_nor_est_zul_dgb_hun_ger_amr_geo_swe_grk_dut_lit_gam_tig_bos_fin_cic_jav_spa_ind_jpn_knd_kor_scr_krd_tsn_por_tag_cze_chh_mao_mnd_afr_igb_mol_sid_ita_pan_ctl_urd_qcu_slo_fre_guj_tsw_sod_rus_amh_prs_bat_pol_bem_alb_akn_sun_tha_anl_tml_bam_lda_uzb_bul_lat_tur_ven_vie_wly_xho_dyu_yor	-0.690826154104088	-1.65826630366934	0.100633049224064
618	aeg_urd_bam_ctl_tig_sod_amh_nor_uzb_tur_dyu_mao_tsn_rom_grk_bsq_guj_mlt_ses_mnd_por_lit_zul_slo_bem_pol_hun_lda_swa_est_scr_sid_geo_spa_arw_fre_mcd_owc_amr_alb_fin_cic_ind_ben_mly_jpn_tml_kor_ukr_krd_akn_prs_jav_dut_gam_tag_cnt_bos_fbf_hin_wly_svk_bul_ita_rus_qcu_mol_cze_afr_yor_hau_ger_heb_glc_sun_swe_xho_pan_ewe_bat_tha_anl_knd_tsw_igb_azi_lat_eng_aze_moo_vie_chh_ven_swt_dgb	-0.552178096680471	-1.31478369970104	0.191815612267713
619	tig_grk_moo_ger_sod_wly_mlt_lit_tur_azi_bam_tag_lda_alb_bul_bsq_afr_amr_yor_cnt_slo_krd_cic_arw_ses_ukr_hun_dgb_xho_fin_guj_amh_geo_ben_urd_svk_bos_aeg_owc_spa_est_zul_sun_glc_mly_jpn_tml_kor_nor_ita_dyu_pan_jav_fre_sid_mao_mnd_lat_fbf_rus_gam_dut_cze_por_hin_qcu_mcd_scr_pol_swt_chh_eng_hau_swe_ind_rom_akn_mol_tsw_bat_tha_heb_knd_bem_swa_uzb_prs_ctl_aze_tsn_vie_anl_ven_igb_ewe	-0.448603773719852	-1.06492047525132	0.289668985136007
620	amh_mcd_fbf_svk_sid_gam_chh_ukr_aze_uzb_ewe_bat_tsw_lit_urd_bsq_rom_tig_swt_mnd_eng_nor_bem_bos_akn_ita_hun_dgb_xho_fin_slo_sod_geo_swe_mol_guj_dut_anl_hau_spa_est_zul_sun_bul_tag_jpn_tml_kor_krd_pol_lda_hin_mao_rus_amr_ind_cnt_ben_igb_pan_wly_arw_scr_lat_prs_qcu_grk_por_cze_dyu_heb_ger_owc_glc_jav_ctl_ses_alb_yor_mly_tha_mlt_knd_ven_bam_azi_fre_afr_tur_swa_vie_aeg_moo_tsn_cic	-0.7304675162485	-1.75756487589519	0.0821121444671762
621	owc_nor_cic_ukr_sod_chh_sid_pol_tur_azi_zul_sun_ven_prs_ctl_bsq_urd_mlt_tsn_mnd_cze_glc_akn_ita_moo_ben_est_dyu_fbf_hun_dut_anl_geo_bul_mcd_grk_slo_gam_hau_lat_fin_yor_bat_spa_mly_jpn_tml_kor_rus_krd_ewe_arw_ind_fre_aeg_mao_cnt_bos_lda_swe_wly_por_eng_scr_hin_qcu_lit_pan_afr_swa_tig_svk_heb_mol_tag_alb_igb_ger_dgb_jav_tha_amh_knd_tsw_xho_uzb_guj_rom_aze_ses_vie_amr_bem_bam_swt	-0.232677476542301	-0.550418423078316	0.583352099177296
622	wly_nor_bam_ukr_tig_gam_aeg_svk_azi_uzb_moo_sun_dyu_slo_guj_bsq_lat_chh_igb_mnd_bul_cze_ses_swe_fbf_por_est_dgb_cic_hun_krd_sid_geo_ger_fre_scr_lit_hau_sod_ben_fin_swa_tag_glc_mao_jpn_knd_kor_ctl_ita_akn_prs_mly_rus_mlt_bat_cnt_urd_ven_rom_amr_hin_bos_mcd_pan_qcu_arw_mol_alb_bem_anl_dut_amh_grk_ind_afr_lda_spa_ewe_jav_tha_owc_tml_tsn_tsw_aze_pol_eng_tur_xho_vie_heb_zul_swt_yor	-0.138057524507534	-0.326123649434392	0.745063523627041
623	tig_rom_akn_ben_heb_mlt_owc_slo_azi_aze_ewe_jav_dgb_eng_lit_bsq_arw_amh_fbf_cnt_urd_lat_cic_bul_ven_nor_est_bem_tsw_hun_fre_anl_geo_prs_pan_ger_por_gam_amr_hin_fin_moo_mly_svk_bat_jpn_knd_kor_scr_spa_swt_mcd_mao_pol_sod_tag_mnd_ukr_xho_krd_aeg_afr_dut_swe_alb_qcu_grk_glc_mol_swa_sid_guj_chh_bos_sun_rus_tsn_ita_zul_ind_tha_hau_tml_bam_ses_tur_cze_ctl_uzb_yor_vie_wly_igb_lda_dyu	-0.114825096230676	-0.271123874789522	0.786896633464933
624	chh_ben_ses_mol_tig_aeg_anl_pol_azi_tur_swa_sun_yor_por_nor_bsq_svk_amr_bem_cnt_slo_ukr_fbf_prs_tsn_pan_hun_igb_lda_fin_rus_sod_geo_alb_krd_bos_ita_sid_wly_glc_est_akn_jav_arw_mly_jpn_tml_kor_urd_cze_swt_rom_tag_grk_amh_mao_mnd_scr_dyu_fre_owc_swe_spa_lat_guj_qcu_eng_mcd_ger_dgb_heb_ctl_hau_dut_bat_lit_bam_hin_tsw_ind_tha_gam_knd_zul_moo_aze_bul_afr_uzb_ven_vie_mlt_xho_cic_ewe	-0.648432513443682	-1.55293274887995	0.123835780356169
625	anl_pol_fbf_krd_amr_sid_aeg_mol_aze_azi_zul_ind_tsw_swe_fre_bsq_rus_wly_yor_cnt_scr_lat_akn_ukr_ven_svk_fin_swa_lda_est_slo_chh_geo_glc_ita_hin_ben_amh_mlt_nor_hun_dyu_sun_bul_jav_jpn_knd_kor_cze_spa_tsn_eng_mly_afr_gam_tag_mnd_lit_xho_ctl_hau_por_urd_prs_grk_qcu_bos_ger_rom_dgb_owc_dut_heb_pan_bat_alb_igb_arw_moo_mao_tha_tig_tml_bam_cic_uzb_guj_mcd_tur_ewe_vie_sod_ses_swt_bem	0.0662478853404402	0.15582149237394	0.876511458662653
626	wly_cze_xho_por_anl_tig_amh_fre_tur_aze_swa_bat_swt_pan_lat_bsq_lit_mlt_moo_cnt_bos_rom_dyu_ukr_ven_urd_fin_tsn_cic_est_ger_sod_geo_bul_rus_guj_prs_heb_sid_mol_hun_dgb_jav_glc_tag_jpn_tml_kor_mcd_grk_ewe_afr_ind_scr_amr_mly_mnd_slo_ses_nor_hau_ctl_spa_alb_ben_qcu_ita_swe_dut_tsw_gam_hin_aeg_svk_mao_krd_igb_arw_zul_sun_tha_owc_knd_fbf_akn_azi_pol_eng_uzb_yor_vie_chh_bam_bem_lda	0.802799461932088	1.91501959125567	0.0585631324020969
627	chh_pan_swt_lat_aeg_hau_sid_svk_aze_tur_tsw_mly_tsn_alb_cze_bsq_glc_amr_bam_cnt_nor_ukr_dyu_guj_yor_lit_fin_swa_xho_est_bul_gam_geo_pol_bos_eng_afr_heb_amh_mcd_hun_igb_jav_prs_mao_jpn_tml_kor_rus_mol_bem_ger_tag_ita_wly_ind_mnd_urd_ven_swe_mlt_grk_por_arw_slo_qcu_spa_ctl_hin_fbf_anl_krd_sod_fre_sun_dut_moo_ben_ses_bat_tha_owc_knd_dgb_ewe_uzb_rom_scr_azi_akn_vie_tig_zul_cic_lda	0.273010213744223	0.64315971210831	0.521703162193876
628	hau_grk_bem_rus_tig_chh_gam_cze_azi_tur_moo_bat_lda_pol_ukr_bsq_lat_anl_ewe_cnt_scr_pan_dgb_rom_ses_mcd_fin_akn_swt_hun_prs_sid_geo_guj_swe_krd_spa_amr_heb_mol_est_yor_mao_bos_mly_jpn_knd_kor_dut_ger_tsw_alb_tag_eng_wly_jav_mnd_arw_cic_urd_owc_ctl_nor_glc_ita_qcu_lit_hin_fre_dyu_mlt_svk_aeg_por_sun_bul_tsn_slo_igb_ind_tha_amh_tml_fbf_swa_uzb_ben_afr_aze_bam_vie_sod_xho_ven_zul	0.0478159442877878	0.112572754431268	0.910611919987599
629	hau_rus_ses_cze_aeg_wly_mlt_nor_tur_azi_lda_mao_dyu_mol_guj_bsq_arw_sod_xho_cnt_dut_scr_moo_eng_dgb_ita_est_swa_bam_hun_grk_amh_geo_alb_svk_hin_rom_owc_sid_pan_fin_zul_tag_por_sun_jpn_knd_kor_glc_swe_bem_mcd_mly_spa_heb_jav_mnd_prs_ven_krd_anl_ben_bul_bos_slo_qcu_fre_ctl_pol_akn_gam_lat_amr_lit_bat_urd_fbf_afr_tsn_ind_tha_tig_tml_cic_ewe_aze_ukr_ger_uzb_igb_vie_chh_yor_tsw_swt	0.357700466978763	0.842105544478263	0.401889230532461
630	amr_mol_dgb_arw_hau_owc_mlt_ger_tur_azi_tsw_bat_bam_ctl_ukr_bsq_prs_heb_moo_cnt_spa_hin_cic_pol_igb_bos_fin_yor_xho_est_cze_aeg_geo_guj_ita_rom_ben_anl_amh_por_hun_swa_mly_nor_jav_jpn_tml_kor_svk_eng_ven_pan_sun_lat_gam_mao_mnd_fre_fbf_mcd_sid_rus_grk_slo_bul_qcu_dut_lit_scr_bem_wly_swe_chh_afr_tag_krd_ses_urd_swt_ind_tha_tig_knd_ewe_tsn_aze_glc_alb_uzb_dyu_vie_sod_zul_akn_lda	-0.546612032094558	-1.30198096362905	0.196138461104999
631	heb_pan_akn_hin_hau_aeg_mlt_dut_uzb_aze_swt_ind_fbf_afr_slo_bsq_svk_amr_yor_mnd_ukr_scr_cic_eng_igb_fre_est_tsw_dgb_fin_pol_tig_geo_ger_ben_ita_grk_sod_owc_mcd_hun_swa_mly_prs_jav_jpn_knd_kor_arw_ctl_xho_bos_mao_alb_chh_bat_cnt_glc_bam_guj_gam_urd_lat_lit_cze_qcu_bul_rus_spa_tsn_sid_nor_anl_krd_tag_mol_zul_rom_ses_sun_tha_wly_tml_ven_ewe_tur_swe_por_azi_moo_vie_amh_bem_dyu_lda	-0.522735804210244	-1.24401884280962	0.216619026782778
632	chh_guj_yor_ger_sid_aeg_sod_dut_uzb_aze_tsw_mly_moo_bos_nor_bsq_lit_gam_bam_mnd_fre_afr_fbf_ita_akn_scr_est_dyu_dgb_fin_arw_anl_geo_lat_bul_rus_glc_hau_owc_eng_hun_ewe_sun_pan_mao_jpn_tml_kor_mcd_cze_igb_spa_bat_urd_amh_ind_cnt_svk_cic_rom_amr_hin_alb_pol_prs_qcu_ukr_swe_grk_ven_heb_ben_mlt_ctl_jav_krd_lda_por_zul_tag_tha_tig_knd_ses_bem_tur_mol_slo_azi_xho_vie_wly_swt_swa_tsn	-0.11044272647923	-0.260843156607896	0.794790184798396
633	hau_arw_dyu_mol_aeg_amh_owc_ukr_uzb_aze_tsw_bat_swa_krd_svk_bsq_alb_mlt_ewe_cnt_fre_por_ses_lit_ven_ita_est_moo_yor_hun_rom_sod_geo_bos_afr_prs_ctl_heb_wly_guj_fin_dgb_mly_pol_tag_jpn_tml_kor_rus_nor_zul_cze_mao_scr_chh_ind_mnd_lat_lda_ben_anl_slo_hin_grk_urd_qcu_bul_eng_mcd_swt_sid_dut_amr_spa_jav_pan_fbf_ger_xho_sun_tha_tig_knd_bem_akn_tur_glc_swe_azi_cic_vie_gam_tsn_igb_bam	0.355708002992378	0.837634644748341	0.404383439978026
634	gam_fre_lda_rom_owc_sid_heb_ger_uzb_aze_tsw_tag_swa_mcd_por_bsq_scr_wly_fbf_mnd_lat_krd_yor_urd_igb_nor_est_swt_akn_hun_eng_tig_geo_ctl_arw_slo_dut_anl_chh_spa_fin_bem_mly_ita_sun_jpn_knd_kor_svk_pan_cic_cze_jav_pol_mlt_mao_cnt_swe_ven_grk_sod_afr_guj_prs_lit_qcu_hin_alb_ukr_ewe_amr_mol_aeg_ben_bat_glc_ses_bos_moo_ind_tha_amh_tml_xho_dgb_tur_rus_bul_azi_zul_vie_hau_dyu_tsn_bam	0.468862996645724	1.10561692986032	0.271744339274226
635	sid_cze_ven_afr_heb_owc_mlt_arw_azi_tur_ses_bat_swt_lat_rus_bsq_swe_chh_fbf_mnd_nor_spa_tsn_guj_ewe_lit_hun_cic_dgb_est_scr_wly_geo_dut_pan_bos_bul_amr_hau_ukr_fin_moo_ind_mol_jav_jpn_knd_kor_svk_alb_igb_por_mao_ger_aeg_sun_cnt_prs_dyu_ben_amh_hin_fre_rom_glc_qcu_mcd_grk_ctl_bem_sod_eng_tig_pol_tag_urd_zul_krd_lda_mly_tha_anl_tml_xho_bam_uzb_ita_slo_aze_tsw_vie_gam_yor_swa_akn	-0.0378009264455002	-0.0890331678811562	0.929247003381104
636	hau_hin_bam_afr_mlt_wly_gam_ger_aze_azi_zul_mao_dgb_grk_mcd_bsq_svk_aeg_igb_cnt_arw_lit_cic_prs_tsn_guj_hun_ses_ven_est_krd_amr_geo_pol_ukr_eng_bul_heb_tig_swe_fin_bem_bat_por_tag_jpn_tml_kor_urd_slo_swt_spa_sun_ben_chh_jav_mnd_bos_tsw_rom_anl_scr_alb_ita_lat_qcu_pan_mol_rus_akn_owc_cze_sod_dut_ind_ctl_moo_fre_fbf_mly_tha_amh_knd_xho_swa_uzb_glc_nor_tur_yor_vie_sid_lda_dyu_ewe	-0.394576539056347	-0.936870404375995	0.351251805254078
637	tig_afr_moo_rus_hau_mlt_heb_ukr_uzb_azi_dyu_ind_swa_lat_fre_bsq_bul_aeg_tsw_mnd_nor_por_tsn_pol_yor_rom_fin_fbf_bem_hun_lit_wly_geo_mcd_prs_cze_arw_sid_amr_scr_est_dgb_sun_bos_mao_jpn_knd_kor_slo_ita_zul_ben_jav_dut_chh_tag_cnt_grk_ven_krd_gam_ctl_ger_mol_swe_qcu_hin_guj_alb_cic_owc_spa_sod_eng_bat_glc_xho_svk_bam_mly_tha_anl_tml_swt_ewe_tur_pan_urd_aze_igb_vie_amh_ses_lda_akn	-1.05580507955705	-2.56966011055362	0.011769508636595
638	chh_mcd_zul_glc_owc_aeg_mlt_svk_aze_uzb_lda_mao_xho_alb_ctl_bsq_guj_sod_ses_cnt_swe_dut_moo_por_tsn_scr_est_fbf_cic_hun_bos_heb_geo_ukr_rom_lit_fre_amr_gam_afr_fin_swa_jav_ben_ind_jpn_tml_kor_prs_cze_dgb_pol_bat_krd_wly_mly_mnd_hin_dyu_eng_tig_urd_bul_mol_nor_qcu_grk_ger_pan_ewe_sid_rus_hau_ita_sun_lat_ven_slo_bem_tag_tha_amh_knd_akn_tsw_azi_spa_arw_tur_yor_vie_anl_swt_igb_bam	-1.01843581440568	-2.48788479626026	0.0146311539757827
639	chh_hin_akn_eng_heb_gam_tig_mol_uzb_azi_xho_bat_yor_dut_fre_bsq_swe_wly_swa_cnt_glc_arw_bam_lit_swt_krd_hun_dgb_ses_fin_por_anl_geo_mcd_scr_guj_ukr_hau_aeg_cze_est_igb_ind_ctl_tag_jpn_knd_kor_lat_bos_cic_rom_jav_ger_sod_sun_mnd_slo_tsw_pan_mlt_nor_bul_rus_spa_qcu_pol_alb_grk_fbf_amh_urd_sid_afr_mao_prs_lda_svk_tsn_mly_tha_amr_tml_zul_ven_tur_ben_ita_aze_moo_vie_owc_dyu_bem_ewe	-0.0721572661317385	-0.170067175552597	0.865326723872553
640	anl_nor_dyu_krd_gam_mlt_hau_svk_tur_aze_cic_tag_fbf_lat_mol_bsq_fre_tig_bam_mnd_glc_arw_zul_ita_moo_ben_hun_xho_dgb_est_ctl_amh_geo_afr_bul_slo_mcd_sid_aeg_por_fin_lda_mao_spa_bat_jpn_tml_kor_swe_grk_bem_alb_jav_pol_heb_sun_cnt_bos_tsn_eng_sod_ger_scr_rom_urd_qcu_pan_ukr_lit_igb_owc_cze_wly_prs_mly_guj_swt_rus_yor_ind_tha_chh_knd_tsw_ses_azi_dut_hin_uzb_akn_vie_amr_ewe_swa_ven	-0.649924962876217	-1.55735324336793	0.122783291428828
641	tig_ger_fbf_pan_anl_sod_chh_lit_azi_tur_lda_mao_xho_lat_nor_bsq_bos_gam_akn_mnd_arw_por_igb_grk_swa_svk_est_yor_tsn_fin_cze_sid_geo_dut_fre_ben_rus_owc_wly_glc_hun_bam_mly_ctl_sun_jpn_tml_kor_alb_mcd_ven_mol_ind_prs_amh_tag_cnt_krd_dyu_eng_hau_guj_urd_spa_slo_qcu_scr_ita_hin_tsw_amr_swe_heb_ukr_jav_pol_cic_rom_zul_bat_tha_aeg_knd_dgb_swt_aze_bul_afr_uzb_ewe_vie_mlt_ses_bem_moo	0.485444320834396	1.14596480168518	0.254749877303285
642	aeg_urd_cic_svk_anl_chh_owc_nor_aze_tur_zul_mao_xho_slo_mcd_bsq_lat_sid_yor_cnt_hin_bos_fbf_dut_ses_ita_est_moo_tsn_fin_afr_heb_geo_ben_spa_eng_fre_hau_sod_ger_hun_lda_jav_swe_bat_jpn_tml_kor_guj_arw_ewe_por_sun_ukr_tig_ind_mnd_alb_dgb_mol_mlt_ctl_cze_grk_scr_qcu_pan_prs_krd_tsw_gam_rom_amr_lit_tag_glc_akn_bul_swt_mly_tha_amh_knd_swa_ven_uzb_pol_rus_azi_bem_vie_wly_igb_dyu_bam	0.194986766589591	0.459011467723742	0.647296954644041
643	heb_dut_cic_slo_sod_aeg_gam_scr_tur_aze_ewe_tag_zul_spa_por_bsq_rom_hau_fbf_mnd_urd_alb_dgb_ctl_bam_mol_est_lda_bem_hun_mcd_anl_geo_krd_bos_lat_afr_sid_wly_fre_fin_tsn_mao_lit_ind_jpn_knd_kor_svk_ben_moo_pol_sun_rus_amr_jav_cnt_prs_swa_hin_mlt_pan_ukr_ita_grk_qcu_bul_glc_eng_yor_chh_cze_owc_ger_bat_arw_dyu_nor_ses_mly_tha_amh_tml_akn_ven_uzb_guj_swe_azi_swt_vie_tig_xho_igb_tsw	-0.937180757301652	-2.27685894912713	0.0250876359370839
644	amr_pan_lda_ben_owc_heb_sid_ger_tur_azi_ses_bat_zul_krd_ctl_bsq_glc_chh_dyu_mnd_alb_scr_akn_pol_dgb_prs_est_fbf_swa_fin_spa_mlt_geo_lit_swe_hin_nor_aeg_wly_eng_hun_xho_mao_ita_sun_jpn_knd_kor_bos_rom_cic_mcd_jav_mol_anl_mly_cnt_ukr_tsw_slo_gam_por_grk_cze_arw_qcu_afr_guj_urd_bem_sod_fre_hau_bul_ind_svk_swt_lat_ewe_tag_tha_amh_tml_tsn_yor_uzb_rus_dut_aze_moo_vie_tig_ven_igb_bam	-0.156260700205272	-0.368579056606672	0.713279212903684
645	chh_pol_moo_ben_mlt_owc_anl_nor_uzb_aze_tsw_tag_bem_cze_lit_bsq_hin_aeg_ses_mnd_prs_arw_dgb_bos_bam_rom_hun_yor_dyu_est_dut_wly_geo_eng_urd_spa_afr_amr_heb_scr_fin_ven_jav_slo_sun_jpn_tml_kor_rus_svk_cic_swe_bat_krd_sod_mao_cnt_fre_lda_pan_tig_ctl_bul_guj_alb_qcu_glc_mcd_lat_swa_gam_ger_sid_ita_ind_ukr_akn_por_ewe_mly_tha_amh_knd_zul_igb_tur_mol_grk_azi_xho_vie_hau_tsn_swt_fbf	-0.713657517579861	-1.71251982290121	0.0901333085944734
646	amr_nor_fbf_ben_sod_gam_anl_cze_azi_uzb_zul_sun_ewe_por_krd_bsq_mol_wly_ses_mnd_bos_prs_lda_ukr_akn_pol_hun_tsn_yor_est_eng_mlt_geo_ctl_swe_urd_spa_owc_aeg_bul_fin_ven_jav_dut_ind_jpn_knd_kor_glc_guj_bam_grk_mao_rus_amh_bat_cnt_slo_xho_fre_hau_rom_svk_scr_ger_qcu_hin_ita_alb_cic_tig_afr_chh_arw_tag_pan_dgb_lit_swt_mly_tha_sid_tml_dyu_bem_aze_lat_mcd_tur_moo_vie_heb_igb_tsw_swa	-0.710426146251831	-1.70486078568543	0.0915589053989158
647	aeg_ukr_xho_grk_chh_amr_heb_rus_aze_uzb_yor_mly_bem_alb_ben_bsq_pan_hau_moo_mnd_afr_arw_fbf_glc_lda_pol_est_tsw_swa_fin_prs_amh_geo_lat_ctl_svk_eng_sod_tig_mcd_hun_dyu_bat_nor_jav_jpn_tml_kor_scr_por_ses_swe_tag_mol_wly_ind_cnt_hin_bam_slo_owc_dut_ger_ita_bos_qcu_guj_cze_urd_swt_mlt_fre_sid_bul_mao_spa_cic_rom_dgb_sun_tha_gam_knd_ven_zul_azi_krd_lit_tur_ewe_vie_anl_akn_tsn_igb	-0.927386075755238	-2.24855207078155	0.0269025187416918
648	amr_urd_tsn_pan_hau_sod_mlt_scr_aze_uzb_yor_tag_dgb_krd_dut_bsq_guj_aeg_ses_mnd_ger_alb_bem_arw_igb_grk_est_moo_akn_hun_ukr_anl_geo_lit_bul_spa_lat_sid_wly_nor_fin_bam_ind_afr_mly_jpn_tml_kor_glc_mcd_cic_fre_sun_cze_tig_mao_cnt_ben_swa_rom_owc_slo_bos_rus_svk_qcu_swe_prs_pol_lda_heb_por_amh_eng_bat_mol_swt_hin_dyu_jav_tha_gam_knd_zul_ven_tur_ctl_ita_azi_tsw_vie_chh_ewe_xho_fbf	-0.163225738435989	-0.384961789205501	0.701144716973038
649	sod_eng_ewe_krd_amh_sid_gam_mol_azi_uzb_bem_sun_zul_ita_mcd_bsq_afr_heb_ven_mnd_hin_cze_yor_dut_lda_pol_fin_fbf_moo_est_rom_amr_geo_bos_prs_ctl_ger_mlt_anl_spa_hun_swt_mao_nor_ind_jpn_tml_kor_fre_alb_dyu_arw_jav_pan_owc_bat_cnt_swe_bam_slo_chh_grk_urd_ben_lat_qcu_glc_scr_por_igb_hau_lit_tig_svk_tag_guj_xho_ukr_tsn_mly_tha_wly_knd_ses_swa_aze_bul_rus_tur_akn_vie_aeg_dgb_cic_tsw	-0.988779809913309	-2.40892501680991	0.0179702883820383
650	sod_ukr_igb_eng_sid_owc_tig_mcd_tur_aze_tsw_bat_dyu_ger_lit_bsq_fre_anl_xho_mnd_rom_ita_dgb_prs_zul_krd_fin_ven_lda_hun_scr_chh_geo_cze_arw_urd_nor_heb_gam_glc_est_fbf_sun_por_ind_jpn_knd_kor_lat_ctl_tsn_dut_mao_afr_wly_mly_cnt_pan_bem_ben_amh_hin_pol_svk_swe_qcu_mol_guj_rus_swa_aeg_alb_hau_grk_tag_spa_yor_bul_bam_jav_tha_amr_tml_swt_akn_uzb_bos_slo_azi_ses_vie_mlt_moo_cic_ewe	-0.0620970946645759	-0.146516781337313	0.883830580159467
651	amr_glc_ewe_hin_mlt_chh_gam_arw_aze_uzb_bam_bat_swa_bos_pol_bsq_afr_wly_yor_mnd_ukr_rus_igb_mcd_dgb_spa_est_zul_fbf_fin_alb_heb_geo_por_rom_krd_urd_sod_aeg_scr_hun_swt_ind_ger_mao_jpn_tml_kor_ita_lit_lda_grk_jav_lat_sid_tag_cnt_bul_bem_mol_owc_nor_fre_cze_slo_qcu_ben_eng_swe_ven_amh_pan_hau_dut_mly_guj_ses_prs_tsn_sun_tha_tig_knd_xho_dyu_tur_ctl_svk_azi_tsw_vie_anl_cic_akn_moo	-0.609160914166876	-1.45642911193616	0.148641953108119
652	owc_ben_swa_dut_chh_amr_wly_ctl_tur_azi_ven_sun_fbf_hin_slo_bsq_ukr_amh_lda_cnt_bul_arw_bam_afr_moo_svk_hun_ewe_swt_est_grk_sid_geo_glc_mol_scr_prs_hau_aeg_lit_fin_xho_mao_swe_mly_jpn_knd_kor_pol_rus_ses_ita_tag_fre_sod_jav_mnd_alb_yor_spa_heb_ger_pan_rom_por_qcu_bos_nor_krd_akn_gam_urd_tig_eng_bat_lat_dyu_cze_tsn_ind_tha_mlt_tml_tsw_cic_uzb_mcd_guj_aze_igb_vie_anl_dgb_zul_bem	-0.53680881095626	-1.28003400234154	0.203716927190135
653	mlt_arw_lda_ben_hau_anl_heb_mol_azi_uzb_ses_ind_tsw_mcd_grk_bsq_ctl_gam_yor_cnt_eng_swe_fbf_hin_dgb_pol_fin_swa_moo_est_guj_aeg_geo_cze_ukr_ita_bul_amh_amr_slo_hun_ven_bat_rus_mao_jpn_knd_kor_nor_bos_akn_pan_mly_dut_owc_sun_mnd_scr_zul_urd_tig_ger_por_fre_krd_qcu_alb_svk_afr_swt_chh_spa_sid_glc_tag_rom_bem_lat_dyu_jav_tha_sod_tml_bam_igb_aze_prs_lit_tur_ewe_vie_wly_cic_tsn_xho	-0.264802666387964	-0.62555383482922	0.533139738433185
654	heb_prs_ewe_lat_amr_sod_mlt_por_aze_tur_tsw_jav_xho_mol_cze_bsq_nor_sid_dgb_mnd_bos_alb_zul_ctl_ven_grk_hun_cic_dyu_fin_krd_tig_geo_ukr_spa_lit_hin_hau_owc_glc_est_moo_ind_swe_bat_jpn_tml_kor_urd_rom_akn_ger_mao_ben_gam_tag_cnt_eng_bam_arw_chh_slo_scr_guj_pol_qcu_pan_rus_afr_yor_anl_fre_wly_dut_sun_ita_swt_bul_igb_mly_tha_aeg_knd_ses_fbf_uzb_svk_mcd_azi_swa_vie_amh_tsn_bem_lda	-0.230442376487588	-0.544093232491106	0.587679417772464
655	aeg_glc_zul_krd_sid_mlt_hau_mol_tur_aze_tsn_ind_fbf_dut_por_bsq_rom_tig_yor_mnd_hin_grk_swa_ctl_dgb_svk_est_xho_swt_hun_cze_gam_geo_urd_fre_scr_bul_heb_sod_arw_fin_cic_tag_ukr_jav_jpn_tml_kor_mcd_ita_igb_ben_sun_pol_chh_mly_cnt_spa_moo_pan_amr_rus_afr_prs_lit_qcu_ger_slo_lat_dyu_anl_alb_wly_guj_bat_eng_ven_swe_bam_mao_tha_owc_knd_akn_lda_azi_bos_nor_uzb_ses_vie_amh_tsw_bem_ewe	-0.345932754203772	-0.819123503276668	0.414810110402868
656	amh_krd_fbf_fre_amr_hau_aeg_ctl_azi_tur_xho_jav_akn_pan_ben_bsq_nor_anl_swt_cnt_dut_lat_yor_mol_tsn_eng_est_moo_ewe_hun_alb_gam_geo_urd_spa_scr_grk_sid_heb_por_fin_dgb_tag_svk_mao_jpn_knd_kor_hin_swe_ven_bos_bat_arw_chh_ind_mnd_rom_bam_lit_owc_pol_ukr_bul_rus_qcu_slo_ger_glc_cic_sod_guj_mlt_afr_sun_cze_bem_ita_swa_mly_tha_wly_tml_zul_igb_uzb_prs_mcd_aze_tsw_vie_tig_dyu_ses_lda	-0.168007580246364	-0.396071994790067	0.692959155950966
657	wly_ben_tsw_bul_tig_aeg_mlt_fre_azi_uzb_akn_tag_cic_spa_glc_bsq_dut_sid_xho_cnt_eng_ukr_ven_prs_swa_mcd_fin_ewe_dgb_est_ctl_sod_geo_guj_lit_grk_svk_amr_gam_mol_hun_fbf_mao_rom_ind_jpn_knd_kor_slo_bos_yor_arw_sun_pol_amh_jav_mnd_ger_igb_lat_anl_scr_krd_cze_afr_qcu_hin_ita_urd_swt_owc_nor_chh_por_bat_pan_ses_swe_zul_mly_tha_hau_tml_bem_bam_tur_rus_alb_aze_moo_vie_heb_dyu_tsn_lda	-0.676682571395959	-1.62287361160534	0.10800158288835
658	sod_ita_ven_lat_hau_sid_amh_grk_aze_uzb_zul_sun_dgb_pan_arw_bsq_ben_owc_moo_mnd_ctl_pol_ses_bul_igb_dut_hun_cic_yor_fin_lit_chh_geo_slo_ger_urd_cze_gam_aeg_spa_est_bam_bat_eng_ind_jpn_tml_kor_svk_ukr_swa_rus_mao_scr_wly_tag_cnt_guj_akn_alb_tig_glc_prs_por_hin_qcu_nor_swe_fre_xho_amr_rom_heb_afr_jav_bos_tsn_krd_fbf_mly_tha_mlt_knd_lda_dyu_azi_mol_mcd_tur_tsw_vie_anl_swt_ewe_bem	-0.37368868966256	-0.885334805554116	0.378259475610751
659	heb_prs_moo_slo_aeg_amr_amh_lat_azi_uzb_bem_sun_swa_dut_glc_bsq_mol_chh_yor_cnt_grk_eng_ewe_svk_igb_por_hun_swt_ven_est_arw_sid_geo_krd_spa_swe_lit_hau_owc_hin_fin_tsw_jav_rus_mly_jpn_knd_kor_pan_nor_xho_urd_tag_ctl_wly_bat_mnd_fre_akn_guj_anl_bul_ben_alb_mcd_qcu_ita_ukr_bos_bam_sod_rom_gam_afr_mao_ger_zul_cze_dyu_ind_tha_mlt_tml_lda_tsn_tur_scr_pol_aze_dgb_vie_tig_cic_fbf_ses	0.0941354101935891	0.221730415076965	0.825009909137979
660	aeg_dut_xho_arw_mlt_tig_heb_hin_azi_aze_dgb_ind_swa_guj_por_bsq_afr_wly_swt_cnt_bul_rus_tsw_prs_fbf_ukr_hun_ses_tsn_est_lat_owc_geo_fre_grk_urd_eng_amh_anl_ben_fin_dyu_mao_spa_jav_jpn_knd_kor_glc_krd_yor_mcd_sun_nor_chh_mly_mnd_svk_moo_cze_gam_lit_rom_scr_ctl_qcu_slo_mol_bos_cic_sid_ita_hau_alb_bat_swe_ewe_pan_akn_tag_tha_amr_tml_bem_ven_tur_pol_ger_uzb_zul_vie_sod_igb_bam_lda	-0.91912569148528	-2.21338791511372	0.0293167164951224
661	sid_swe_yor_spa_amh_aeg_mlt_dut_uzb_aze_tsw_tag_bam_glc_guj_bsq_prs_gam_swt_cnt_hin_fre_fbf_cze_swa_rus_hun_cic_lda_est_alb_hau_geo_nor_ita_pol_rom_sod_anl_krd_fin_zul_jav_bos_ind_jpn_knd_kor_lat_bul_ewe_ctl_sun_pan_chh_mly_mnd_svk_tsn_slo_tig_ger_lit_scr_por_qcu_mcd_urd_eng_akn_heb_grk_owc_ukr_mao_afr_dgb_ben_dyu_bat_tha_amr_tml_igb_bem_tur_arw_mol_azi_moo_vie_wly_ses_ven_xho	-0.537072939941444	-1.27959830712408	0.203869539022986
662	amh_grk_cic_prs_gam_sid_aeg_glc_uzb_azi_igb_mly_ven_ger_nor_bsq_arw_owc_zul_cnt_afr_alb_yor_svk_swa_scr_hun_dgb_bem_est_ben_heb_geo_pol_ita_urd_eng_sod_hau_ukr_fin_xho_bat_lat_sun_jpn_knd_kor_pan_swe_tsw_dut_ind_cze_anl_tag_mnd_por_dyu_rom_mlt_hin_bos_bul_fre_qcu_mcd_slo_krd_lda_chh_spa_amr_rus_mao_mol_swt_ctl_bam_jav_tha_wly_tml_fbf_moo_tur_guj_lit_aze_akn_vie_tig_tsn_ewe_ses	-0.215014894089388	-0.507747953930581	0.612832220227593
663	sod_bos_ewe_glc_anl_sid_amh_lat_aze_tur_moo_tag_igb_ukr_arw_bsq_spa_owc_ven_mnd_ctl_eng_akn_hin_yor_guj_est_ses_swt_hun_lit_hau_geo_krd_cze_svk_nor_tig_gam_ben_fin_swa_bat_grk_mao_jpn_tml_kor_rus_ger_tsw_alb_ind_pan_mlt_sun_cnt_por_dyu_scr_heb_urd_fre_mcd_dut_qcu_afr_rom_bul_bem_aeg_swe_wly_ita_mly_mol_zul_pol_lda_jav_tha_amr_knd_xho_bam_azi_slo_prs_uzb_cic_vie_chh_dgb_tsn_fbf	0.663225549183022	1.57274541370802	0.119173840648887
664	gam_ctl_dgb_afr_tig_aeg_amh_rus_aze_azi_tsw_mly_igb_spa_dut_bsq_slo_wly_tsn_mnd_ita_por_xho_mcd_dyu_pan_fin_akn_swt_est_scr_heb_geo_ukr_lat_cze_pol_amr_sid_svk_hun_lda_bat_arw_jav_jpn_tml_kor_ger_alb_yor_swe_tag_bul_sod_ind_cnt_ben_ses_bos_owc_hin_rom_urd_mol_qcu_grk_krd_prs_cic_anl_fre_hau_nor_mao_eng_ven_lit_zul_sun_tha_mlt_knd_bem_ewe_tur_glc_guj_uzb_fbf_vie_chh_swa_moo_bam	0.0745729394066616	0.17564566394475	0.860954205139294
665	hau_scr_bem_afr_owc_heb_wly_ctl_tur_azi_bam_jav_fbf_fre_prs_bsq_spa_amh_ewe_mnd_eng_nor_tsn_bul_igb_pan_fin_dgb_lda_hun_dut_anl_geo_rom_krd_ukr_slo_chh_tig_svk_est_ses_mao_urd_ind_jpn_knd_kor_mol_glc_swt_cze_tag_por_sod_bat_cnt_lat_dyu_grk_gam_ger_mcd_pol_guj_qcu_ben_bos_hin_cic_sid_ita_amr_swe_mly_arw_akn_lit_yor_sun_tha_mlt_tml_moo_swa_aze_rus_alb_uzb_ven_vie_aeg_tsw_zul_xho	-0.239014207493714	-0.565417245070388	0.573151578318691
666	heb_urd_tsn_nor_sid_owc_gam_por_uzb_tur_fbf_jav_bem_ukr_mol_bsq_ger_hau_moo_cnt_svk_glc_ses_guj_bam_ben_fin_swt_xho_est_arw_anl_geo_grk_hin_scr_swe_wly_amr_lat_hun_dgb_sun_alb_bat_jpn_tml_kor_lit_ita_ven_rus_ind_pan_aeg_tag_mnd_spa_dyu_prs_amh_slo_fre_rom_afr_qcu_eng_bul_krd_zul_sod_bos_chh_mcd_mao_dut_cic_pol_lda_mly_tha_tig_knd_igb_akn_azi_cze_ctl_aze_tsw_vie_mlt_ewe_swa_yor	-0.602687840075737	-1.43862408838712	0.15361402570805
667	mlt_ita_swt_urd_aeg_amr_amh_cze_aze_uzb_tsw_sun_moo_hin_nor_bsq_lat_sid_akn_cnt_guj_ukr_zul_prs_dyu_lit_hun_igb_yor_fin_swe_anl_geo_alb_rom_slo_pol_gam_hau_ctl_est_dgb_ind_rus_bat_jpn_tml_kor_mol_eng_ses_krd_jav_svk_chh_mao_mnd_fre_fbf_ben_owc_bos_pan_spa_ger_qcu_bul_dut_afr_xho_heb_mcd_sod_por_tag_glc_ven_grk_lda_mly_tha_wly_knd_ewe_bem_azi_scr_arw_tur_swa_vie_tig_cic_bam_tsn	-0.509918118646059	-1.21399742508764	0.22782260212227
668	mlt_svk_fbf_hin_amr_owc_wly_ger_uzb_azi_dgb_mly_akn_dut_pan_bsq_swe_hau_lda_cnt_nor_prs_tsn_ctl_ewe_krd_fin_swa_dyu_est_grk_anl_geo_spa_alb_pol_ben_sid_chh_bos_hun_swt_ind_cze_bat_jpn_knd_kor_mcd_scr_cic_lat_sun_rom_aeg_mao_mnd_arw_moo_guj_tig_afr_eng_por_glc_qcu_urd_fre_bul_ses_heb_rus_sod_lit_tag_mol_tsw_ita_igb_jav_tha_amh_tml_xho_zul_tur_slo_ukr_aze_bam_vie_gam_bem_ven_yor	0.0497861666577334	0.117119089432886	0.907018243208591
669	heb_pol_ses_spa_mlt_amr_sid_ukr_azi_uzb_yor_jav_tsw_por_bul_bsq_ger_amh_lda_mnd_grk_afr_xho_cze_bam_urd_est_swt_akn_fin_ctl_tig_geo_krd_ita_svk_ben_gam_hau_hin_hun_swa_sun_pan_mao_jpn_knd_kor_prs_fre_fbf_alb_ind_scr_chh_tag_cnt_mcd_bem_guj_owc_slo_mol_lit_arw_qcu_rom_lat_nor_dgb_anl_glc_aeg_swe_mly_rus_cic_bos_tsn_bat_tha_sod_tml_dyu_zul_aze_dut_eng_tur_igb_vie_wly_ewe_moo_ven	0.147762996375403	0.347519915040973	0.728986028584739
670	gam_nor_bem_ger_heb_aeg_tig_guj_aze_tur_bam_sun_yor_eng_alb_bsq_cze_amh_swt_mnd_afr_hin_tsn_svk_ven_swe_est_xho_swa_fin_fre_wly_geo_lat_rom_ben_ita_sid_anl_por_hun_fbf_mly_pol_tag_jpn_knd_kor_urd_bul_moo_pan_bat_ctl_sod_mao_cnt_grk_akn_ukr_mlt_mcd_bos_dut_glc_qcu_slo_lit_rus_dgb_amr_scr_owc_spa_jav_arw_igb_prs_zul_ind_tha_hau_tml_ewe_tsw_uzb_krd_mol_azi_cic_vie_chh_lda_ses_dyu	0.64899613242087	1.53662738660277	0.127779957732257
671	owc_por_ses_rom_sod_amh_amr_prs_azi_aze_igb_sun_cic_bos_glc_bsq_arw_chh_yor_mnd_lit_slo_tsw_ben_bam_lat_hun_zul_dgb_fin_alb_hau_geo_guj_pol_ukr_krd_mlt_sid_swe_est_bem_mly_spa_ind_jpn_knd_kor_grk_mcd_ewe_eng_mao_afr_wly_tag_cnt_dut_ven_pan_tig_mol_urd_nor_cze_qcu_fre_scr_svk_swt_heb_ctl_gam_bul_bat_ger_dyu_rus_fbf_jav_tha_aeg_tml_lda_swa_tur_hin_ita_uzb_akn_vie_anl_tsn_xho_moo	-0.314637519143074	-0.744253135742316	0.458599770425828
672	hau_mcd_fbf_ctl_amh_chh_wly_bul_uzb_aze_swt_mly_yor_ger_guj_bsq_rom_amr_moo_mnd_spa_swe_lda_nor_ven_prs_est_ses_akn_fin_urd_anl_geo_ita_por_alb_afr_heb_sid_scr_hun_dyu_sun_dut_mao_jpn_knd_kor_svk_hin_bam_slo_tag_arw_tig_ind_cnt_ben_igb_lat_aeg_bos_glc_grk_ukr_qcu_pan_lit_pol_swa_gam_rus_sod_cze_bat_eng_tsn_krd_ewe_jav_tha_owc_tml_zul_xho_azi_mol_fre_tur_dgb_vie_mlt_cic_tsw_bem	0.0954811167810488	0.225134912993621	0.822368282624234
673	sid_ctl_akn_grk_hau_chh_heb_por_uzb_tur_swt_mly_tsw_bos_mol_bsq_hin_aeg_zul_cnt_lit_arw_xho_urd_ven_dut_hun_bem_dyu_fin_rus_amh_geo_guj_glc_alb_prs_wly_anl_afr_est_igb_sun_eng_tag_jpn_knd_kor_ita_ben_moo_slo_jav_pol_sod_mao_mnd_cze_swa_lat_amr_fre_pan_krd_swe_qcu_bul_ukr_scr_cic_owc_ger_tig_svk_ind_mcd_lda_spa_fbf_bat_tha_mlt_tml_ses_ewe_azi_rom_nor_aze_tsn_vie_gam_yor_dgb_bam	0.18735756922251	0.441158251558352	0.660122355235058
674	aeg_bos_fbf_afr_chh_sod_heb_lit_azi_uzb_tsn_mao_swa_pol_alb_bsq_eng_owc_xho_cnt_mol_dut_dyu_hin_yor_glc_fin_dgb_zul_hun_prs_gam_geo_krd_guj_ger_slo_amr_wly_por_est_ses_bat_bul_ind_jpn_tml_kor_cze_scr_cic_spa_sun_urd_hau_tag_mnd_ita_ven_arw_amh_ukr_nor_mcd_svk_qcu_swe_lat_rus_bem_tig_fre_mlt_grk_mly_ctl_lda_rom_ewe_jav_tha_sid_knd_akn_tsw_tur_ben_pan_aze_moo_vie_anl_bam_igb_swt	-0.285116523102257	-0.674108994433997	0.501914167845956
675	sod_urd_fbf_krd_chh_anl_amh_mcd_aze_uzb_dyu_bat_ewe_bos_ita_bsq_alb_owc_tsn_mnd_ukr_bul_dgb_pan_bem_spa_fin_ses_igb_est_grk_mlt_geo_scr_hin_guj_swe_gam_aeg_prs_hun_akn_jav_cze_mly_jpn_tml_kor_afr_lat_moo_rom_tag_glc_sid_ind_cnt_rus_swt_mol_hau_arw_nor_ger_eng_qcu_pol_dut_slo_yor_tig_ctl_amr_ben_sun_lit_swa_por_cic_mao_tha_heb_knd_xho_bam_azi_svk_fre_tur_zul_vie_wly_ven_tsw_lda	-0.35733195909569	-0.845626010320942	0.399931861433513
676	sod_rom_zul_prs_aeg_heb_hau_afr_azi_tur_bam_bat_ewe_hin_nor_bsq_svk_sid_tsn_cnt_glc_por_cic_spa_akn_swe_est_ven_tsw_fin_pan_anl_geo_eng_ita_guj_urd_wly_amh_scr_hun_moo_ind_mol_mly_jpn_knd_kor_arw_lat_swa_fre_jav_lit_mlt_mao_mnd_ben_dyu_krd_chh_grk_alb_rus_mcd_qcu_pol_ctl_bul_swt_amr_ger_gam_bos_sun_slo_yor_ukr_igb_tag_tha_owc_tml_dgb_bem_uzb_dut_cze_aze_xho_vie_tig_ses_lda_fbf	-0.294310235381273	-0.696516063242382	0.487842945040345
677	sid_por_akn_ger_amh_wly_chh_pan_uzb_azi_zul_sun_ewe_swe_lit_bsq_mol_heb_tsw_mnd_ctl_ben_cic_hin_bem_glc_fin_fbf_dgb_hun_bos_mlt_geo_nor_mcd_afr_prs_owc_anl_fre_est_xho_tag_alb_ind_jpn_tml_kor_urd_cze_tsn_ita_bat_bul_sod_mly_cnt_dut_igb_guj_amr_rom_rus_pol_svk_qcu_krd_ukr_grk_moo_gam_spa_aeg_arw_jav_scr_yor_eng_dyu_mao_tha_tig_knd_swa_ven_aze_slo_lat_tur_bam_vie_hau_lda_swt_ses	-0.257347853425537	-0.608681293773881	0.544219600484025
678	aeg_spa_akn_scr_wly_amh_tig_arw_aze_tur_tsn_bat_bem_pol_svk_bsq_bos_owc_ses_cnt_mcd_urd_zul_ukr_ewe_lit_est_yor_lda_hun_ita_chh_geo_slo_afr_por_dut_heb_sid_pan_fin_moo_sun_cze_mao_jpn_knd_kor_hin_lat_dgb_rus_jav_ger_anl_tag_mnd_bul_tsw_eng_amr_ctl_mol_grk_glc_qcu_ben_krd_guj_dyu_mlt_prs_gam_fre_ind_alb_swa_rom_fbf_mly_tha_hau_tml_ven_xho_uzb_nor_swe_azi_cic_vie_sod_igb_swt_bam	-0.25362901651698	-0.599270022886176	0.550449949215213
679	aeg_grk_ses_ger_sid_wly_gam_afr_tur_azi_tsn_bat_dyu_pol_fre_bsq_eng_mlt_fbf_cnt_guj_rom_bam_ben_swt_ita_fin_tsw_zul_est_pan_tig_geo_por_slo_lat_mcd_owc_anl_arw_hun_yor_ind_nor_tag_jpn_knd_kor_ctl_alb_cic_dut_mao_prs_amh_sun_mnd_glc_igb_spa_sod_scr_ukr_bos_rus_qcu_krd_svk_urd_moo_amr_cze_heb_swe_mly_lit_ewe_hin_akn_jav_tha_chh_tml_swa_lda_aze_bul_mol_uzb_ven_vie_hau_xho_bem_dgb	-0.249164539504403	-0.589014071040676	0.557279872127802
680	aeg_krd_swt_eng_hau_gam_tig_fre_aze_azi_akn_jav_cic_mcd_spa_bsq_ita_anl_ewe_cnt_dut_rom_xho_urd_lda_scr_est_ven_moo_hun_bos_amh_geo_alb_pol_hin_prs_sod_chh_cze_fin_ses_bat_arw_tag_jpn_tml_kor_lit_nor_dyu_lat_ind_afr_amr_sun_mnd_ctl_fbf_pan_heb_grk_rus_glc_swe_qcu_svk_mol_ukr_yor_sid_ben_owc_bul_mly_slo_zul_guj_bem_mao_tha_mlt_knd_igb_tsw_tur_por_ger_uzb_dgb_vie_wly_tsn_bam_swa	-0.527009413291311	-1.2529888252847	0.213351041175126
681	chh_bul_swa_spa_wly_sod_heb_pan_aze_uzb_ven_tag_zul_por_mcd_bsq_prs_amr_bam_cnt_fre_svk_dyu_rus_dgb_hin_fin_tsw_tsn_est_nor_tig_geo_afr_alb_rom_urd_mlt_amh_ita_hun_ewe_sun_mol_jav_jpn_knd_kor_ctl_swe_cic_ukr_bat_ger_owc_ind_mnd_glc_xho_bos_sid_krd_dut_eng_lit_qcu_scr_pol_guj_moo_anl_lat_hau_ben_mao_grk_ses_cze_yor_mly_tha_gam_tml_akn_igb_azi_arw_slo_tur_bem_vie_aeg_swt_fbf_lda	-0.274155638410442	-0.648639237968451	0.518170068585747
682	mlt_nor_tsn_ukr_gam_amh_chh_svk_aze_azi_igb_mly_bem_rus_ben_bsq_prs_amr_moo_mnd_spa_hin_fbf_cze_xho_fre_fin_dgb_tsw_hun_krd_heb_geo_arw_scr_alb_grk_anl_aeg_glc_est_dyu_jav_pol_tag_jpn_knd_kor_guj_mcd_yor_lit_sun_pan_sod_ind_cnt_ita_swa_afr_wly_lat_bul_swe_slo_qcu_rom_dut_eng_cic_tig_mol_hau_ger_bat_bos_akn_por_ses_mao_tha_owc_tml_ewe_bam_tur_ctl_urd_uzb_zul_vie_sid_swt_ven_lda	-0.396965747683219	-0.941847216360976	0.348711026353306
683	sid_svk_bam_slo_hau_amh_mlt_ukr_uzb_azi_xho_sun_zul_mol_ger_bsq_fre_tig_fbf_cnt_grk_eng_moo_bul_yor_rom_est_ses_akn_hun_spa_wly_geo_dut_pol_lat_bos_heb_chh_nor_fin_dyu_mao_hin_jav_jpn_knd_kor_lit_krd_swa_ita_ind_urd_gam_bat_mnd_rus_tsn_cze_amr_afr_scr_pan_ben_qcu_mcd_swe_alb_swt_aeg_glc_owc_guj_mly_prs_ven_arw_cic_tag_tha_anl_tml_igb_tsw_aze_por_ctl_tur_dgb_vie_sod_bem_ewe_lda	0.149096771756042	0.352073003000672	0.725580059636546
684	gam_swe_akn_hin_sid_amh_owc_lat_aze_tur_tsn_mly_moo_bos_eng_bsq_ger_tig_ven_mnd_krd_rom_igb_scr_zul_prs_fin_tsw_lda_est_svk_chh_geo_glc_rus_mol_ukr_amr_hau_urd_hun_dyu_ind_fre_mao_jpn_tml_kor_por_spa_bam_pol_sun_dut_wly_jav_cnt_cze_fbf_mcd_mlt_alb_ita_grk_nor_qcu_slo_guj_lit_xho_aeg_ben_sod_arw_bat_afr_swa_bul_swt_tag_tha_anl_knd_yor_ewe_azi_pan_ctl_uzb_cic_vie_heb_ses_dgb_bem	-0.128596955679525	-0.303771550180987	0.761980528646304
685	aeg_nor_yor_por_chh_amh_mlt_ukr_tur_uzb_lda_bat_zul_svk_ben_bsq_hin_sid_dgb_mnd_lit_ita_fbf_pan_swa_alb_est_moo_ven_hun_fre_tig_geo_pol_scr_ger_krd_amr_heb_rus_fin_cic_ind_rom_mao_jpn_tml_kor_guj_spa_swt_bos_sun_mol_wly_tag_cnt_lat_bam_arw_sod_eng_urd_grk_dut_qcu_cze_bul_ctl_xho_owc_slo_anl_afr_jav_prs_dyu_mcd_ewe_mly_tha_gam_knd_tsw_tsn_aze_glc_swe_azi_akn_vie_hau_ses_bem_igb	-0.537212439699567	-1.28077407326832	0.20345789476092
686	owc_svk_yor_glc_heb_aeg_tig_nor_azi_aze_tsw_ind_cic_ukr_mcd_bsq_guj_amh_bem_mnd_swe_pan_ewe_mol_moo_urd_est_lda_dgb_hun_por_chh_geo_prs_scr_rus_bos_sid_amr_pol_fin_ses_mao_ger_jav_jpn_tml_kor_lit_slo_swt_lat_sun_rom_anl_bat_cnt_ita_dyu_bul_sod_krd_afr_fre_cze_qcu_arw_alb_ctl_igb_hau_ben_gam_hin_mly_grk_swa_dut_xho_tag_tha_wly_knd_ven_akn_uzb_eng_spa_tur_zul_vie_mlt_tsn_bam_fbf	0.11690912463626	0.275384920184831	0.783631456156919
687	owc_ita_swt_urd_chh_gam_aeg_hin_uzb_tur_tsw_tag_moo_rus_swe_bsq_bos_heb_ven_cnt_slo_lat_dyu_alb_swa_bul_hun_ses_xho_est_fre_amr_geo_grk_ukr_glc_dut_sid_tig_mol_fin_lda_bat_eng_jav_jpn_knd_kor_ben_svk_akn_guj_ind_mcd_sod_sun_mnd_prs_bam_ger_wly_afr_pan_arw_por_qcu_rom_nor_pol_bem_amh_lit_mlt_spa_mly_ctl_ewe_cze_yor_mao_tha_anl_tml_fbf_cic_aze_scr_krd_azi_zul_vie_hau_tsn_igb_dgb	-0.812531120479231	-1.96007265048331	0.0529805500250245
688	sod_mol_ven_guj_hau_heb_aeg_scr_azi_tur_tsn_ind_bam_bos_arw_bsq_fre_sid_cic_cnt_ctl_ukr_zul_krd_tsw_urd_hun_dyu_ewe_est_prs_amr_geo_afr_svk_rus_por_mlt_tig_dut_fin_fbf_mly_ita_mao_jpn_knd_kor_slo_pol_xho_rom_sun_spa_gam_bat_mnd_mcd_moo_ger_owc_cze_grk_glc_ben_qcu_alb_lit_pan_swt_amh_swe_anl_lat_jav_hin_akn_eng_bem_tag_tha_wly_tml_swa_ses_aze_bul_nor_uzb_lda_vie_chh_dgb_yor_igb	-0.553325800932947	-1.31822157119794	0.190667030988353
689	amh_prs_igb_por_mlt_heb_gam_rus_aze_tur_xho_sun_zul_mol_ger_bsq_grk_owc_swa_mnd_nor_scr_dyu_ctl_tsn_ita_est_ses_akn_fin_lat_hau_geo_arw_ben_svk_slo_sod_aeg_spa_hun_cic_mao_swe_ind_jpn_tml_kor_rom_urd_tsw_cze_tag_afr_sid_jav_cnt_pol_lda_hin_amr_guj_mcd_bos_glc_qcu_dut_fre_pan_fbf_chh_bul_anl_krd_bat_ukr_dgb_eng_ven_mly_tha_tig_knd_bam_moo_uzb_lit_alb_azi_ewe_vie_wly_bem_swt_yor	-0.0195428750208517	-0.0460487847731167	0.963370103970511
690	gam_fre_swa_hin_aeg_heb_chh_bos_azi_aze_cic_ind_dgb_glc_scr_bsq_svk_sid_zul_mnd_ukr_pol_igb_pan_swt_por_fin_dyu_bam_est_guj_hau_geo_afr_ctl_urd_alb_owc_sod_lit_hun_tsw_mao_eng_sun_jpn_tml_kor_arw_mol_ewe_swe_bat_spa_mlt_tag_cnt_cze_fbf_slo_tig_lat_grk_ben_rus_qcu_ita_nor_bul_yor_anl_mcd_amh_krd_mly_rom_akn_dut_ven_jav_tha_wly_knd_xho_bem_uzb_prs_ger_tur_moo_vie_amr_ses_tsn_lda	0.633401612521903	1.49871585892926	0.137334225536793
691	hau_por_fbf_ukr_chh_amr_heb_afr_uzb_azi_swt_jav_dgb_pol_nor_bsq_pan_sid_ewe_cnt_urd_lit_swa_glc_igb_ben_est_ven_yor_fin_svk_gam_geo_bos_swe_rus_lat_wly_mlt_slo_hun_bam_tag_prs_mly_jpn_knd_kor_hin_fre_tsn_mol_mao_ger_owc_sun_mnd_alb_ses_spa_anl_eng_guj_dut_grk_qcu_scr_rom_mcd_akn_tig_ctl_sod_bul_ind_krd_lda_ita_cic_bat_tha_amh_tml_xho_dyu_tur_arw_cze_aze_moo_vie_aeg_zul_bem_tsw	-0.514856925517849	-1.2264657792357	0.223119651515293
692	amh_lat_cic_guj_amr_tig_aeg_bul_aze_uzb_tsn_jav_lda_mol_mcd_bsq_rus_anl_akn_cnt_nor_grk_yor_svk_fbf_ben_est_ewe_zul_fin_ctl_sod_geo_dut_slo_alb_cze_gam_sid_eng_hun_bam_mly_scr_mao_jpn_knd_kor_lit_swe_dyu_krd_sun_por_mlt_tag_mnd_spa_ses_glc_hau_urd_afr_arw_prs_qcu_bos_hin_pan_bem_owc_fre_wly_pol_bat_ita_dgb_ger_igb_ind_tha_heb_tml_tsw_swt_tur_rom_ukr_azi_ven_vie_chh_xho_swa_moo	-0.175637847885701	-0.414115439186687	0.679743106720572
693	sid_guj_zul_mol_tig_aeg_sod_pan_tur_aze_bam_sun_ses_mcd_ukr_bsq_afr_gam_fbf_cnt_rus_urd_bem_alb_dgb_rom_fin_tsn_lda_hun_fre_heb_geo_lat_ben_pol_prs_anl_hau_scr_est_ewe_mly_ctl_mao_jpn_tml_kor_swe_slo_moo_arw_tag_grk_amh_ind_mnd_bos_swa_por_wly_bul_glc_hin_spa_qcu_nor_eng_svk_igb_mlt_lit_chh_dut_jav_krd_akn_ita_swt_bat_tha_amr_knd_ven_xho_azi_ger_cze_uzb_cic_vie_owc_tsw_yor_dyu	-1.04122022175387	-2.54802467371899	0.0124729320290836
694	aeg_lat_bam_alb_mlt_owc_hau_nor_azi_aze_igb_sun_swa_scr_eng_bsq_mcd_tig_xho_cnt_rus_rom_cic_glc_ven_lit_hun_dyu_ses_fin_arw_amr_geo_dut_slo_ctl_urd_wly_amh_afr_est_bem_mao_krd_tag_jpn_tml_kor_pan_por_akn_cze_ind_bul_chh_bat_mnd_pol_dgb_hin_heb_guj_fre_spa_mol_qcu_ger_grk_ukr_fbf_sod_ita_sid_svk_jav_bos_tsw_prs_lda_mly_tha_anl_knd_tsn_moo_uzb_swe_ben_tur_yor_vie_gam_ewe_swt_zul	-0.343065753652122	-0.812167765824062	0.41876941313238
695	amr_eng_xho_arw_tig_aeg_wly_rus_tur_azi_igb_bat_tsn_krd_ger_bsq_bul_amh_akn_cnt_guj_urd_bem_rom_moo_fre_fin_swa_zul_est_pan_sod_geo_ben_swe_ctl_dut_anl_gam_grk_hun_yor_sun_bos_mly_jpn_knd_kor_alb_spa_bam_por_tag_glc_heb_mao_mnd_prs_fbf_ita_owc_lit_afr_ukr_pol_qcu_mol_nor_lat_ven_sid_svk_mlt_slo_jav_scr_lda_mcd_ses_ind_tha_chh_tml_ewe_tsw_aze_hin_cze_uzb_dyu_vie_hau_swt_dgb_cic	-0.420126317444744	-0.997785373361883	0.320972530620354
696	heb_eng_moo_rom_mlt_anl_sid_arw_aze_azi_igb_tag_xho_alb_glc_bsq_ita_gam_dyu_cnt_ger_ben_zul_lit_tsn_rus_hun_cic_akn_est_afr_tig_geo_fre_pol_dut_mol_amh_chh_swe_fin_ses_ind_por_mao_jpn_knd_kor_guj_spa_ven_bos_sun_hin_wly_bat_mnd_pan_dgb_slo_aeg_bul_krd_urd_nor_qcu_prs_lat_ctl_bem_hau_grk_amr_cze_mly_scr_swa_svk_bam_jav_tha_owc_tml_swt_lda_tur_ukr_mcd_uzb_yor_vie_sod_fbf_tsw_ewe	0.36512018879433	0.860310589673652	0.391830291236322
697	anl_afr_lda_pol_chh_sod_amh_ukr_tur_aze_tsn_jav_xho_ben_scr_bsq_eng_hau_ewe_mnd_swe_nor_bem_arw_dyu_alb_est_swa_ses_fin_bos_heb_geo_grk_mol_pan_por_aeg_owc_prs_hun_moo_mly_mcd_sun_jpn_knd_kor_cze_lit_yor_glc_bat_dut_sid_ind_cnt_rus_fbf_ger_gam_spa_hin_bul_slo_qcu_lat_ita_rom_igb_mlt_ctl_wly_urd_mao_fre_swt_guj_ven_tag_tha_amr_tml_bam_dgb_azi_svk_krd_uzb_zul_vie_tig_tsw_akn_cic	-1.10292113431673	-2.71189971087263	0.00796923992228056
698	anl_dut_ewe_mcd_sod_amr_owc_urd_aze_tur_swa_mly_dgb_lat_nor_bsq_lit_aeg_bam_mnd_ukr_ctl_xho_alb_tsw_scr_fin_akn_yor_est_ben_tig_geo_rom_glc_bos_guj_wly_sid_krd_hun_zul_ind_ita_jav_jpn_tml_kor_arw_cze_igb_mol_sun_svk_heb_bat_cnt_pol_fbf_spa_amh_grk_swe_eng_prs_qcu_ger_slo_por_bem_mlt_hin_chh_rus_tag_bul_tsn_afr_ses_mao_tha_hau_knd_ven_dyu_uzb_pan_fre_azi_lda_vie_gam_swt_cic_moo	-0.511589917214179	-1.21590010990593	0.22710032144562
699	amr_ger_ses_swe_chh_amh_gam_spa_azi_aze_tsn_sun_fbf_scr_slo_bsq_ben_anl_dyu_mnd_mol_lit_cic_urd_igb_ctl_est_tsw_xho_hun_mcd_sid_geo_rus_cze_hin_nor_wly_hau_ukr_fin_ewe_mao_krd_ind_jpn_tml_kor_afr_bos_lda_bul_tag_glc_mlt_jav_cnt_por_akn_guj_sod_rom_prs_ita_alb_qcu_eng_svk_dut_ven_tig_fre_aeg_arw_bat_pol_yor_lat_moo_mly_tha_heb_knd_bem_dgb_uzb_grk_pan_tur_swa_vie_owc_bam_zul_swt	0.160614776402367	0.377539250276344	0.706633132663059
700	sod_scr_tsn_slo_wly_anl_tig_ita_azi_tur_moo_jav_bam_pan_ger_bsq_ukr_owc_ses_mnd_guj_krd_akn_prs_cic_rus_hun_bem_dyu_fin_fre_heb_geo_por_lit_bul_alb_amr_gam_lat_est_zul_mao_ben_ind_jpn_knd_kor_mol_mcd_swa_ctl_sun_pol_chh_mly_cnt_eng_ewe_nor_mlt_bos_arw_urd_dut_qcu_glc_swe_hin_xho_amh_afr_hau_rom_bat_grk_swt_svk_ven_tag_tha_sid_tml_tsw_igb_aze_cze_spa_uzb_yor_vie_aeg_lda_fbf_dgb	-1.00030155201124	-2.44182375131568	0.0165042791072943
701	sid_swe_tsw_prs_mlt_wly_aeg_ben_azi_aze_zul_mao_fbf_mol_pan_bsq_glc_chh_akn_cnt_guj_pol_ewe_fre_ses_lit_fin_xho_bem_hun_grk_gam_geo_alb_mcd_slo_arw_heb_tig_ukr_est_yor_jav_urd_bat_jpn_knd_kor_nor_ger_cic_eng_mly_rom_sod_tag_mnd_bul_moo_ita_anl_por_hin_spa_dut_qcu_ctl_rus_bos_lda_hau_scr_amh_cze_ind_afr_bam_svk_dyu_sun_tha_owc_tml_swa_ven_uzb_krd_lat_tur_tsn_vie_amr_igb_dgb_swt	-0.038158003509582	-0.0899948882258168	0.928484814112122
702	wly_arw_dyu_ita_heb_amh_owc_hin_azi_uzb_fbf_bat_xho_lit_bul_bsq_mcd_anl_bam_cnt_ctl_spa_igb_ukr_ses_glc_hun_tsw_lda_est_ben_tig_geo_eng_dut_bos_mol_sid_aeg_lat_fin_tsn_mly_grk_sun_jpn_tml_kor_pol_rus_swt_scr_jav_alb_gam_mao_mnd_svk_cic_prs_mlt_por_krd_swe_ger_qcu_urd_guj_slo_bem_chh_nor_hau_pan_tag_cze_yor_afr_ewe_ind_tha_amr_knd_moo_ven_aze_rom_fre_tur_swa_vie_sod_zul_dgb_akn	-0.161246835370834	-0.380163212501506	0.704691118067283
703	wly_arw_ewe_ita_amr_owc_hau_ger_uzb_tur_fbf_bat_moo_ben_ukr_bsq_glc_tig_zul_mnd_rus_ctl_bam_pol_bem_eng_hun_tsw_dgb_est_rom_sid_geo_afr_bos_swe_mol_sod_anl_guj_fin_ven_ind_grk_mao_jpn_tml_kor_fre_svk_lda_pan_mly_dut_aeg_tag_cnt_slo_swt_scr_heb_krd_spa_por_lit_qcu_mcd_urd_alb_yor_mlt_bul_chh_prs_sun_lat_cic_cze_dyu_jav_tha_gam_knd_akn_igb_azi_nor_hin_aze_swa_vie_amh_tsn_ses_xho	0.467439002230283	1.10252278743292	0.273079424349431
704	amh_nor_cic_krd_sid_tig_gam_hin_uzb_tur_dyu_mao_ewe_scr_mol_bsq_urd_aeg_swt_mnd_grk_rus_tsn_swe_dgb_lit_est_lda_zul_hun_bos_heb_geo_arw_ger_dut_bul_owc_wly_lat_fin_yor_sun_ben_ind_jpn_tml_kor_ukr_spa_bam_cze_mly_guj_mlt_jav_cnt_pol_xho_svk_amr_prs_mcd_ctl_slo_qcu_por_ita_eng_bem_sod_glc_hau_rom_bat_alb_swa_pan_ses_tag_tha_anl_knd_tsw_akn_azi_afr_fre_aze_igb_vie_chh_moo_ven_fbf	-0.0960799084014994	-0.226443641006324	0.821353353571016
705	gam_grk_moo_scr_wly_sod_chh_por_uzb_tur_yor_mly_swa_mol_svk_bsq_pol_amh_dyu_cnt_rom_afr_akn_mcd_ven_lit_hun_lda_dgb_fin_ita_owc_geo_glc_guj_dut_spa_hau_heb_ben_est_ewe_tag_prs_sun_jpn_knd_kor_nor_hin_tsn_pan_ind_swe_anl_mao_mnd_bos_tsw_fre_mlt_arw_eng_rus_alb_qcu_ger_krd_lat_bam_amr_ukr_aeg_bul_jav_slo_swt_ctl_xho_bat_tha_sid_tml_zul_fbf_azi_cze_urd_aze_ses_vie_tig_cic_bem_igb	0.25462266909527	0.599016753597185	0.550618107666697
706	tig_glc_bem_rus_aeg_hau_wly_ctl_tur_aze_fbf_bat_ewe_ben_ita_bsq_eng_sod_cic_cnt_pan_svk_ses_mcd_akn_rom_hun_moo_xho_est_guj_owc_geo_lit_swe_grk_mol_chh_mlt_urd_fin_yor_mly_cze_jav_jpn_knd_kor_arw_bul_tsn_lat_ind_alb_gam_sun_mnd_nor_zul_scr_heb_krd_bos_spa_afr_qcu_slo_hin_dut_tsw_anl_fre_amh_prs_mao_ger_swa_por_dyu_tag_tha_amr_tml_bam_swt_uzb_ukr_pol_azi_dgb_vie_sid_lda_igb_ven	-0.0306037477948415	-0.0720693838369806	0.942701457157575
707	tig_afr_yor_prs_aeg_heb_chh_arw_tur_uzb_swa_mao_tsw_mol_scr_bsq_rus_amr_bam_cnt_slo_por_ewe_mcd_moo_spa_hun_lda_tsn_fin_ger_amh_geo_grk_lit_krd_swe_hau_anl_pol_est_dgb_ind_bos_mly_jpn_tml_kor_dut_ukr_fbf_alb_tag_eng_owc_jav_mnd_glc_ven_svk_wly_guj_nor_lat_bul_qcu_urd_hin_cze_akn_sod_ctl_sid_rom_bat_ita_dyu_fre_xho_sun_tha_gam_knd_swt_bem_azi_ben_pan_aze_ses_vie_mlt_zul_igb_cic	-0.217853875694799	-0.514587626305409	0.608061997352898
708	chh_ctl_ses_afr_amh_anl_amr_nor_aze_tur_xho_jav_dyu_cze_rom_bsq_guj_heb_lda_cnt_ita_alb_tsn_spa_zul_swe_hun_akn_fbf_est_mol_tig_geo_svk_rus_por_glc_sod_mlt_dut_fin_swt_mly_mcd_bat_jpn_tml_kor_pol_lat_swa_bul_ind_grk_hau_mao_mnd_ger_ewe_pan_owc_ukr_slo_krd_fre_qcu_urd_hin_lit_tsw_wly_scr_sid_ben_tag_arw_cic_prs_bam_sun_tha_gam_knd_moo_bem_azi_bos_eng_uzb_dgb_vie_aeg_yor_igb_ven	-0.235797029741876	-0.55677011541361	0.579021896664892
709	sod_grk_yor_nor_hau_amr_sid_ctl_aze_uzb_bem_sun_dyu_prs_mol_bsq_bos_heb_dgb_cnt_rus_pan_cic_por_akn_guj_est_swa_igb_hun_scr_chh_geo_ger_glc_bul_afr_tig_owc_pol_fin_ewe_ind_cze_mly_jpn_tml_kor_ben_swe_tsw_eng_jav_mcd_wly_bat_mnd_ukr_ses_alb_aeg_ita_arw_urd_dut_qcu_svk_hin_fre_xho_mlt_slo_amh_rom_tag_krd_zul_spa_tsn_mao_tha_gam_knd_bam_moo_tur_lat_lit_azi_swt_vie_anl_ven_lda_fbf	-0.918818621039029	-2.23669921826251	0.0276960458321475
710	anl_krd_cic_lit_wly_gam_sid_nor_tur_uzb_lda_mly_zul_mcd_hin_bsq_cze_sod_yor_cnt_ita_alb_moo_pan_akn_ctl_fin_ses_igb_est_ger_chh_geo_rom_bul_dut_svk_mlt_aeg_spa_hun_dyu_sun_mol_jav_jpn_tml_kor_eng_por_tsn_urd_tag_swe_hau_bat_mnd_grk_ven_fre_heb_glc_afr_arw_lat_qcu_ukr_ben_scr_dgb_amr_guj_owc_rus_mao_pol_swt_prs_xho_ind_tha_amh_knd_bam_swa_azi_slo_bos_aze_ewe_vie_tig_bem_fbf_tsw	-0.120895133724213	-0.285237185656386	0.776096708218286
711	heb_slo_zul_rom_sod_hau_aeg_grk_tur_aze_ven_bat_bem_fre_eng_bsq_mcd_mlt_ewe_cnt_bos_hin_bam_ben_lda_alb_hun_swt_moo_fin_lat_owc_geo_guj_ger_por_pan_anl_sid_ctl_est_dyu_mao_cze_sun_jpn_knd_kor_rus_afr_igb_pol_jav_ita_amr_tag_mnd_dut_tsw_scr_wly_bul_arw_swe_lit_qcu_glc_spa_urd_cic_amh_mol_tig_krd_ind_svk_xho_nor_swa_mly_tha_gam_tml_dgb_fbf_azi_prs_ukr_uzb_akn_vie_chh_ses_yor_tsn	-0.902557063269187	-2.19235091407408	0.0308498344660801
712	aeg_svk_cic_mol_hau_sod_sid_pol_uzb_aze_dyu_mly_bam_prs_rus_bsq_lit_heb_tsn_cnt_dut_afr_ses_ita_dgb_bul_hun_zul_swt_est_slo_amr_geo_hin_rom_urd_ger_wly_gam_ctl_fin_xho_sun_arw_tag_jpn_knd_kor_lat_guj_ewe_por_ind_glc_chh_mao_mnd_grk_akn_alb_amh_krd_cze_pan_bos_qcu_swe_spa_eng_swa_tig_ukr_anl_mcd_jav_ben_bem_fre_fbf_bat_tha_owc_tml_yor_lda_tur_nor_scr_azi_igb_vie_mlt_tsw_moo_ven	-0.901039661861311	-2.18466911324561	0.0314268500834343
713	wly_scr_swa_pan_owc_gam_aeg_spa_azi_uzb_dyu_sun_bem_ben_dut_bsq_rus_sod_lda_cnt_alb_arw_ewe_glc_bam_mcd_est_tsw_xho_hun_cze_hau_geo_bos_fre_por_ctl_amh_heb_ita_fin_zul_bat_nor_ind_jpn_knd_kor_ger_slo_swt_mol_mao_pol_mlt_jav_mnd_grk_fbf_lit_anl_lat_rom_swe_krd_qcu_prs_guj_hin_ses_chh_bul_sid_eng_mly_afr_yor_svk_cic_tag_tha_amr_tml_dgb_moo_aze_ukr_urd_tur_akn_vie_tig_ven_tsn_igb	-0.761288228608177	-1.83002154124458	0.0704501662116143
714	amh_ctl_bem_hin_owc_tig_hau_glc_tur_aze_swa_tag_ses_guj_grk_bsq_ben_wly_xho_mnd_pol_alb_ewe_nor_igb_swe_est_zul_bam_hun_mcd_heb_geo_bul_ita_slo_arw_chh_aeg_mol_fin_swt_mly_cze_sun_jpn_tml_kor_rus_spa_moo_bos_ind_lat_anl_bat_cnt_afr_cic_scr_sid_fre_svk_krd_urd_qcu_prs_ukr_ger_ven_sod_dut_mlt_rom_mao_pan_akn_por_fbf_jav_tha_gam_knd_lda_yor_azi_eng_lit_uzb_dyu_vie_amr_tsn_dgb_tsw	-0.172728543354978	-0.408212937172135	0.684055686625287
715	heb_ger_moo_por_chh_hau_anl_rus_tur_uzb_dyu_bat_fbf_scr_ukr_bsq_grk_gam_bam_cnt_pan_ita_ses_swe_swa_urd_hun_ewe_tsw_est_eng_sid_geo_dut_rom_nor_glc_tig_owc_krd_fin_igb_ind_bos_sun_jpn_knd_kor_svk_pol_akn_guj_tag_alb_amr_mly_mnd_mol_xho_lit_wly_slo_ctl_cze_mcd_qcu_hin_arw_ben_ven_amh_afr_sod_fre_mao_bul_tsn_prs_yor_jav_tha_mlt_tml_zul_cic_aze_lat_spa_azi_bem_vie_aeg_swt_lda_dgb	-0.674668473851913	-1.61492001197099	0.109715814524799
716	sid_urd_yor_afr_sod_heb_mlt_glc_azi_uzb_zul_sun_ven_lit_fre_bsq_scr_hau_tsn_mnd_slo_grk_xho_ita_swa_krd_hun_swt_dgb_est_por_owc_geo_eng_arw_bos_svk_amh_amr_ger_fin_ses_bat_pol_tag_jpn_tml_kor_pan_prs_ewe_rom_jav_rus_anl_mao_cnt_cze_dyu_mcd_gam_lat_swe_spa_mol_qcu_dut_guj_bul_fbf_chh_nor_tig_alb_ind_hin_bam_ukr_cic_mly_tha_wly_knd_akn_igb_aze_ben_ctl_tur_bem_vie_aeg_lda_moo_tsw	-0.641620227776596	-1.53278755872914	0.128723084798707
717	anl_rom_akn_rus_amh_chh_sod_ukr_uzb_tur_bem_tag_fbf_arw_glc_bsq_ger_hau_igb_mnd_svk_mol_xho_slo_dgb_pol_fin_swt_ven_hun_pan_gam_geo_lat_alb_dut_mcd_wly_tig_krd_est_moo_mly_swe_mao_jpn_knd_kor_ita_afr_yor_bul_jav_lit_sid_ind_cnt_fre_cic_guj_heb_nor_prs_bos_por_qcu_scr_spa_cze_dyu_mlt_grk_owc_hin_bat_ben_zul_eng_ewe_sun_tha_amr_tml_ses_bam_azi_ctl_urd_aze_tsn_vie_aeg_tsw_lda_swa	-0.71166466020741	-1.70524985775719	0.0914860450240476
718	gam_swe_dgb_urd_amr_heb_amh_fre_aze_uzb_yor_tag_fbf_mcd_spa_bsq_hin_hau_zul_mnd_bos_cze_bem_ctl_moo_grk_fin_ses_ven_est_rom_anl_geo_ben_eng_svk_prs_aeg_sod_krd_hun_swt_sun_scr_ind_jpn_tml_kor_pol_lat_igb_lit_mly_por_tig_mao_cnt_dut_ewe_ger_mlt_ita_slo_alb_afr_qcu_mol_bul_nor_tsn_wly_ukr_owc_rus_bat_guj_akn_pan_bam_jav_tha_sid_knd_swa_lda_azi_glc_arw_tur_cic_vie_chh_dyu_xho_tsw	-0.427989214829338	-1.01669164930634	0.31193783482934
719	gam_guj_swt_bos_amr_heb_anl_ukr_aze_azi_zul_mao_tsn_krd_prs_bsq_cze_wly_igb_mnd_rus_dut_fbf_scr_bam_ben_hun_ses_moo_est_pan_sid_geo_grk_bul_arw_mol_amh_aeg_slo_fin_swa_sun_ger_jav_jpn_knd_kor_alb_mcd_yor_swe_mly_svk_hau_bat_cnt_urd_tsw_ita_tig_lit_eng_glc_pol_qcu_rom_afr_nor_ven_owc_fre_chh_por_ind_lat_dgb_hin_xho_tag_tha_sod_tml_dyu_ewe_uzb_spa_ctl_tur_cic_vie_mlt_akn_bem_lda	-0.72284286183152	-1.73557940075541	0.085950444928648
720	owc_alb_cic_urd_anl_mlt_chh_ben_aze_azi_akn_sun_yor_por_dut_bsq_eng_gam_bem_mnd_bos_lat_lda_hin_tsn_guj_est_swt_swa_fin_grk_sod_geo_rom_pol_krd_afr_wly_amh_ukr_hun_xho_bat_bul_tag_jpn_tml_kor_svk_swe_ven_fre_ind_ctl_amr_jav_cnt_arw_igb_pan_tig_spa_lit_prs_ger_qcu_scr_mcd_cze_tsw_sid_nor_hau_mol_mly_rus_ewe_glc_fbf_mao_tha_heb_knd_ses_dyu_tur_slo_ita_uzb_moo_vie_aeg_bam_zul_dgb	0.1078116778008	0.253659658458147	0.800318438221559
721	anl_dut_swa_nor_amh_tig_chh_bul_azi_uzb_tsw_tag_lda_scr_grk_bsq_krd_amr_dgb_cnt_slo_mol_zul_prs_igb_alb_fin_fbf_akn_est_ger_hau_geo_lit_ukr_urd_afr_mlt_owc_glc_hun_moo_ind_pol_mao_jpn_knd_kor_cze_ctl_xho_swe_sun_ben_sod_bat_mnd_arw_ses_mcd_wly_rom_hin_svk_ita_qcu_lat_guj_bos_cic_gam_pan_heb_fre_mly_spa_dyu_por_ven_jav_tha_sid_tml_ewe_swt_tur_eng_rus_aze_bem_vie_aeg_yor_bam_tsn	-0.420277236913419	-0.99754843665932	0.321086846489339
722	heb_grk_moo_pol_amr_amh_owc_lit_uzb_aze_cic_tag_akn_arw_ben_bsq_scr_chh_bam_mnd_mol_prs_lda_spa_swa_rom_est_dgb_ven_hun_bos_gam_geo_ger_guj_hin_ukr_sid_aeg_cze_fin_ses_mao_urd_jav_jpn_knd_kor_eng_ita_bem_por_ind_ctl_mlt_bat_cnt_slo_swt_swe_hau_dut_nor_afr_pan_qcu_svk_mcd_bul_fbf_tig_alb_anl_glc_mly_rus_yor_lat_tsw_sun_tha_wly_tml_igb_tsn_azi_fre_krd_tur_dyu_vie_sod_zul_ewe_xho	-0.0376553024854427	-0.088736771379573	0.929481918919492
723	wly_por_bam_nor_hau_owc_chh_fre_tur_azi_tsw_tag_swt_svk_mcd_bsq_cze_sid_moo_mnd_krd_ger_bem_ben_dyu_scr_fin_fbf_xho_hun_prs_sod_geo_ita_alb_pan_slo_amr_mlt_grk_est_swa_mly_spa_sun_jpn_knd_kor_rom_mol_ven_lat_jav_eng_heb_mao_cnt_bul_zul_hin_anl_arw_guj_swe_ukr_qcu_pol_bos_afr_igb_gam_ctl_aeg_rus_bat_urd_tsn_dut_ewe_ind_tha_tig_tml_dgb_cic_aze_glc_lit_uzb_akn_vie_amh_lda_ses_yor	0.573169600532694	1.35432182020512	0.178915228661255
724	anl_grk_cic_mcd_chh_heb_gam_alb_azi_uzb_igb_sun_ewe_eng_lat_bsq_ukr_amr_swt_cnt_ger_pol_bam_svk_tsn_rus_est_ven_fbf_fin_swe_wly_geo_slo_afr_krd_scr_owc_sid_bul_hun_lda_tag_dut_bat_jpn_tml_kor_fre_rom_swa_por_mly_ben_amh_jav_mnd_pan_ses_hin_hau_guj_mol_arw_lit_qcu_spa_bos_nor_xho_tig_prs_aeg_urd_mao_ita_yor_ctl_tsw_ind_tha_sod_knd_moo_dgb_tur_glc_cze_aze_akn_vie_mlt_bem_zul_dyu	-0.262666750758451	-0.62055349830291	0.536411237856224
725	tig_swe_ses_hin_anl_heb_amr_glc_tur_azi_tsw_jav_fbf_grk_krd_bsq_guj_hau_akn_cnt_lat_ben_dgb_arw_tsn_lit_fin_bem_lda_hun_slo_sid_geo_alb_bul_afr_ukr_owc_sod_por_est_moo_ind_ctl_mly_jpn_tml_kor_pol_ger_swa_eng_mao_fre_aeg_bat_mnd_pan_zul_nor_wly_spa_bos_dut_mol_qcu_svk_rom_urd_cic_chh_ita_mlt_rus_sun_prs_igb_cze_dyu_tag_tha_amh_knd_bam_yor_uzb_mcd_scr_aze_swt_vie_gam_ven_ewe_xho	0.0120647120928833	0.0284060218614083	0.97739918957443
726	aeg_bul_cic_ukr_owc_wly_sod_grk_aze_azi_tsn_mly_ses_swe_ben_bsq_mol_sid_moo_cnt_cze_arw_ewe_pol_swa_rom_est_lda_ven_fin_hin_chh_geo_svk_fre_lat_ctl_amr_gam_krd_hun_swt_bat_pan_ind_jpn_knd_kor_bos_scr_dyu_mcd_mao_spa_hau_jav_mnd_por_igb_slo_amh_urd_alb_ita_eng_qcu_dut_prs_nor_zul_anl_ger_tig_rus_tag_glc_xho_lit_bam_sun_tha_heb_tml_dgb_tsw_uzb_afr_guj_tur_akn_vie_mlt_bem_yor_fbf	-0.136637030250348	-0.322330847991568	0.747925544775913
727	aeg_ger_dyu_krd_mlt_tig_anl_pan_uzb_azi_swt_ind_bam_ukr_afr_bsq_nor_amh_igb_mnd_ctl_guj_swa_bul_ewe_hin_est_dgb_tsw_hun_ita_chh_geo_mol_grk_lat_swe_gam_wly_slo_fin_ven_mly_fre_bat_jpn_knd_kor_spa_rus_xho_arw_tag_svk_heb_mao_cnt_eng_cic_por_owc_alb_bos_cze_urd_qcu_lit_mcd_rom_fbf_sid_dut_hau_ben_sun_scr_yor_prs_tsn_jav_tha_sod_tml_bem_ses_aze_glc_pol_tur_akn_vie_amr_lda_moo_zul	-0.180766057119531	-0.426113919606431	0.671009459683217
728	hau_prs_igb_pan_sod_owc_chh_eng_tur_azi_lda_mly_ewe_por_hin_bsq_cze_wly_xho_mnd_slo_rus_akn_guj_cic_mcd_est_zul_moo_hun_alb_amh_geo_bos_bul_svk_scr_anl_gam_dut_fin_fbf_bat_ben_tag_jpn_knd_kor_fre_spa_bem_afr_ind_ita_tig_jav_cnt_pol_swt_glc_sid_swe_ctl_rom_urd_qcu_nor_mol_arw_dgb_heb_krd_amr_lat_sun_ukr_tsw_grk_ses_mao_tha_aeg_tml_tsn_bam_uzb_lit_ger_aze_dyu_vie_mlt_ven_swa_yor	-0.693205184121511	-1.66374855064958	0.0995289679923569
729	anl_ctl_swa_arw_tig_gam_hau_eng_tur_aze_lda_tag_dgb_scr_hin_bsq_nor_heb_zul_mnd_pol_ita_cic_alb_xho_ben_hun_ven_bam_est_lit_owc_geo_svk_por_ger_rom_mlt_chh_swe_fin_akn_sun_bos_jav_jpn_tml_kor_pan_dut_tsw_slo_mao_spa_sod_bat_cnt_urd_igb_glc_sid_krd_grk_mcd_guj_qcu_afr_bul_ukr_ewe_amh_lat_amr_cze_ind_fre_moo_mol_tsn_mly_tha_wly_knd_swt_dyu_azi_prs_rus_uzb_yor_vie_aeg_fbf_bem_ses	-1.04434748719519	-2.56109371285069	0.0120436337982925
730	anl_nor_cic_ukr_aeg_tig_sid_arw_tur_azi_swa_ind_xho_grk_lit_bsq_urd_sod_swt_cnt_eng_pol_moo_hin_yor_por_est_ewe_igb_hun_lat_heb_geo_bul_cze_swe_fre_wly_hau_guj_fin_lda_mao_scr_bat_jpn_knd_kor_krd_ben_dyu_alb_jav_bos_owc_mly_mnd_afr_ven_prs_chh_spa_ita_glc_rus_qcu_svk_mcd_slo_zul_gam_pan_mlt_ctl_tag_mol_ses_ger_tsw_sun_tha_amr_tml_bam_dgb_aze_rom_dut_uzb_bem_vie_amh_akn_fbf_tsn	-0.45803009942204	-1.08972334466959	0.278650621897941
731	chh_hin_fbf_glc_gam_amr_sid_pan_uzb_azi_yor_mly_ses_eng_swe_bsq_spa_amh_moo_mnd_slo_ben_bam_alb_dyu_ger_est_dgb_bem_hun_arw_anl_geo_urd_ukr_grk_lat_owc_wly_bos_fin_xho_mao_scr_jav_jpn_knd_kor_por_mol_swt_pol_tag_prs_sod_sun_cnt_nor_ven_guj_tig_rom_cze_afr_dut_qcu_fre_svk_bul_cic_aeg_krd_hau_ita_bat_rus_igb_mcd_tsn_ind_tha_heb_tml_akn_lda_tur_lit_ctl_aze_zul_vie_mlt_ewe_tsw_swa	-0.242341778305079	-0.573379097919028	0.567771971908551
732	mlt_fre_ses_ben_sod_gam_hau_swe_tur_azi_bam_mao_igb_rom_ita_bsq_hin_amr_tsw_cnt_krd_por_moo_nor_swa_prs_fin_zul_dgb_hun_ctl_tig_geo_arw_alb_pol_mol_aeg_anl_lit_est_cic_tag_scr_mly_jpn_tml_kor_afr_eng_tsn_rus_bat_lat_owc_ind_mnd_bos_xho_ger_sid_cze_urd_dut_slo_qcu_ukr_pan_guj_swt_heb_glc_wly_svk_jav_mcd_fbf_grk_bem_sun_tha_chh_knd_yor_dyu_uzb_spa_bul_aze_ven_vie_amh_ewe_akn_lda	-0.729897582809238	-1.75332946359307	0.0828403903296436
733	tig_spa_ven_bos_heb_amh_owc_ben_uzb_aze_akn_bat_zul_ukr_lat_bsq_hin_chh_dgb_mnd_guj_fre_bam_mol_ewe_arw_hun_igb_cic_est_lit_aeg_geo_dut_cze_krd_afr_gam_wly_rom_fin_bem_mao_pan_sun_jpn_knd_kor_eng_slo_swt_alb_jav_prs_hau_mly_cnt_ita_yor_rus_sod_svk_grk_bul_ctl_qcu_urd_mcd_swe_tsn_anl_por_sid_glc_ind_scr_xho_ger_moo_tag_tha_amr_tml_tsw_lda_tur_nor_pol_azi_ses_vie_mlt_fbf_swa_dyu	-0.0463351434500257	-0.109250842253275	0.91323892443484
734	aeg_afr_swa_scr_owc_sid_mlt_glc_tur_uzb_bem_ind_dgb_por_ger_bsq_arw_anl_xho_mnd_ben_urd_swt_cze_moo_pol_est_tsw_tsn_fin_krd_tig_geo_slo_nor_alb_spa_heb_sod_mol_hun_lda_bat_lit_sun_jpn_knd_kor_dut_rom_akn_pan_tag_eng_hau_mly_cnt_bul_ewe_mcd_amr_swe_bos_grk_ita_qcu_ctl_prs_ukr_dyu_gam_svk_wly_rus_mao_hin_cic_lat_ses_jav_tha_chh_tml_fbf_ven_aze_guj_fre_azi_igb_vie_amh_bam_yor_zul	-0.496791985299556	-1.18105011638998	0.240594408223601
735	sod_bos_tsw_alb_amh_hau_owc_ukr_uzb_tur_xho_ind_zul_grk_hin_bsq_guj_mlt_swa_mnd_ctl_arw_fbf_svk_igb_lit_est_yor_swt_hun_rus_anl_geo_krd_eng_ita_bul_aeg_heb_cze_fin_ewe_mao_nor_tag_jpn_knd_kor_lat_slo_moo_fre_jav_dut_gam_sun_cnt_ger_dgb_glc_chh_afr_spa_swe_prs_qcu_pan_por_mol_ven_tig_ben_wly_mcd_mly_scr_bam_urd_ses_bat_tha_amr_tml_cic_akn_azi_rom_pol_aze_bem_vie_sid_tsn_lda_dyu	-0.867177509231709	-2.09539863118417	0.0388529512691433
736	anl_afr_swt_bos_amh_tig_aeg_eng_azi_aze_cic_ind_tsn_nor_mcd_bsq_glc_sid_ses_cnt_cze_spa_fbf_guj_ven_ctl_fin_tsw_dyu_est_grk_mlt_geo_pol_hin_ben_rus_chh_heb_arw_hun_lda_mly_bul_tag_jpn_knd_kor_scr_lat_swa_mol_bat_fre_amr_jav_mnd_por_bam_rom_wly_lit_dut_alb_svk_qcu_urd_pan_ger_xho_owc_ita_sod_swe_mao_slo_zul_ukr_ewe_sun_tha_gam_tml_yor_dgb_tur_prs_krd_uzb_akn_vie_hau_bem_moo_igb	-0.183460015910959	-0.433000169149644	0.666017212043061
737	sod_guj_xho_dut_gam_hau_amh_krd_aze_uzb_bam_bat_tsn_ita_eng_bsq_grk_wly_zul_cnt_svk_lit_cic_ben_swt_ctl_hun_akn_lda_fin_mcd_chh_geo_ger_mol_lat_fre_heb_owc_slo_est_ses_jav_rus_mao_jpn_tml_kor_scr_cze_swa_bos_mly_nor_amr_tag_mnd_pan_dgb_pol_sid_afr_glc_prs_hin_qcu_alb_ukr_por_fbf_aeg_bul_tig_swe_sun_spa_tsw_rom_ewe_ind_tha_anl_knd_igb_bem_azi_urd_arw_tur_dyu_vie_mlt_yor_ven_moo	-0.177178101248271	-0.418450241352332	0.676582702404557
738	aeg_ben_bem_mol_anl_sod_sid_prs_aze_azi_bam_jav_yor_ukr_rom_bsq_svk_amh_moo_mnd_eng_cze_tsn_lit_dyu_dut_hun_swt_ewe_est_spa_heb_geo_afr_guj_pan_fre_chh_gam_alb_fin_lda_mly_slo_tag_jpn_knd_kor_mcd_swe_ses_urd_sun_bul_owc_ind_cnt_ger_ven_hin_amr_arw_pol_ctl_ita_qcu_nor_grk_por_akn_tig_lat_hau_glc_bat_scr_cic_rus_tsw_mao_tha_mlt_tml_igb_zul_uzb_bos_krd_tur_xho_vie_wly_fbf_swa_dgb	-0.18482696723526	-0.43659707880666	0.663415549201016
739	owc_slo_ven_svk_tig_chh_wly_rom_aze_tur_swa_tag_tsn_afr_rus_bsq_ita_mlt_ses_mnd_spa_scr_dgb_dut_dyu_arw_fin_bem_tsw_hun_por_aeg_geo_hin_urd_ger_prs_amh_hau_bos_est_yor_jav_ukr_sun_jpn_knd_kor_pol_bul_swt_ben_bat_nor_sid_mao_cnt_pan_moo_ctl_sod_glc_krd_guj_cze_qcu_mcd_fre_alb_ewe_anl_swe_heb_lit_ind_mol_zul_eng_bam_mly_tha_amr_tml_xho_lda_uzb_grk_lat_azi_cic_vie_gam_akn_igb_fbf	-0.355869169406529	-0.843509870799631	0.401107729782641
740	anl_guj_yor_alb_sid_wly_amr_ctl_aze_tur_igb_mao_swt_slo_eng_bsq_hin_tig_ses_cnt_rom_ben_xho_grk_swa_lat_est_ewe_bam_hun_swe_aeg_geo_lit_mol_dut_bul_mlt_gam_afr_fin_tsn_sun_fre_tag_jpn_knd_kor_pol_rus_fbf_ita_bat_pan_owc_ind_mnd_krd_moo_bos_hau_glc_mcd_ger_cze_qcu_arw_prs_svk_tsw_sod_urd_heb_por_mly_spa_cic_scr_lda_jav_tha_chh_tml_dgb_dyu_uzb_nor_ukr_azi_zul_vie_amh_ven_bem_akn	-0.221583289806663	-0.523571398970199	0.60182209534593
741	mlt_swe_dgb_rom_amh_gam_tig_prs_tur_aze_tsn_ind_bam_lat_svk_bsq_ukr_sod_ses_mnd_bos_glc_igb_ben_swt_mcd_hun_lda_ewe_fin_hin_anl_geo_fre_eng_afr_bul_chh_wly_guj_est_xho_sun_dut_mao_jpn_knd_kor_pol_cze_bem_mol_bat_urd_heb_tag_cnt_krd_ven_ger_amr_slo_grk_por_arw_qcu_alb_ita_ctl_akn_hau_scr_owc_rus_mly_nor_dyu_pan_swa_jav_tha_aeg_tml_moo_zul_azi_lit_spa_uzb_yor_vie_sid_tsw_fbf_cic	-0.0612874945216549	-0.144355135061799	0.88553240671503
742	amr_arw_tsn_ben_heb_sod_mlt_nor_azi_tur_igb_sun_ses_urd_slo_bsq_svk_sid_ewe_cnt_krd_lit_moo_glc_dgb_por_est_dyu_swt_hun_fre_chh_geo_pan_prs_cze_ger_wly_gam_hin_fin_bam_tag_spa_jav_jpn_knd_kor_lat_swe_cic_rus_mly_pol_owc_mao_mnd_ita_yor_dut_tig_alb_mol_mcd_rom_qcu_afr_grk_ukr_lda_hau_eng_anl_bos_bat_guj_fbf_bul_tsw_ind_tha_aeg_tml_ven_akn_aze_scr_ctl_uzb_xho_vie_amh_swa_bem_zul	0.261381528647985	0.615357329332426	0.539821704354395
743	owc_dut_fbf_alb_amh_anl_aeg_afr_aze_tur_yor_tag_moo_ben_nor_bsq_rom_wly_zul_cnt_ukr_mol_igb_spa_dgb_bul_hun_ewe_bam_fin_bos_amr_geo_grk_glc_fre_swe_gam_chh_hin_est_tsw_sun_eng_mao_jpn_tml_kor_por_cze_lda_ctl_ind_ita_heb_bat_mnd_krd_swa_mcd_sod_ger_urd_slo_scr_qcu_pan_arw_guj_tsn_mlt_lit_tig_lat_jav_pol_dyu_rus_cic_mly_tha_sid_knd_akn_bem_uzb_prs_svk_azi_xho_vie_hau_ses_swt_ven	-0.238619840245897	-0.563910279072181	0.574172552867213
744	heb_ctl_dyu_bul_aeg_mlt_gam_bos_uzb_azi_yor_ind_bem_slo_ger_bsq_svk_sid_swa_mnd_nor_krd_bam_swe_xho_spa_hun_lda_ses_fin_rom_chh_geo_glc_rus_por_scr_wly_amh_pan_est_zul_bat_grk_jav_jpn_tml_kor_ita_pol_swt_mol_mly_fre_owc_mao_cnt_alb_tsw_cze_hau_arw_dut_afr_ben_qcu_prs_lat_urd_tsn_anl_hin_sod_eng_sun_guj_ewe_mcd_dgb_tag_tha_tig_knd_igb_cic_aze_lit_ukr_tur_ven_vie_amr_fbf_akn_moo	0.0190355115346919	0.044838803408298	0.96433193331905
745	chh_ben_bam_alb_amr_sid_gam_ctl_uzb_aze_moo_mly_zul_pol_bos_bsq_svk_sod_ses_cnt_glc_rus_xho_por_swa_lat_est_lda_igb_fin_mcd_wly_geo_nor_eng_arw_mol_anl_hau_pan_hun_dgb_jav_hin_sun_jpn_tml_kor_guj_ger_ven_ukr_ind_ita_owc_mao_mnd_lit_dyu_slo_amh_grk_scr_fre_urd_qcu_bul_spa_rom_swt_aeg_prs_heb_krd_bat_cze_yor_swe_akn_tag_tha_mlt_knd_tsw_fbf_tur_dut_afr_azi_tsn_vie_tig_ewe_bem_cic	-0.358681238109432	-0.851435312188121	0.396714670013278
746	mlt_ger_ven_scr_tig_gam_owc_bul_azi_uzb_igb_mly_dgb_nor_guj_bsq_cze_chh_bam_cnt_afr_slo_lda_pan_tsw_fre_est_dyu_tsn_hun_lit_heb_geo_hin_rom_spa_glc_wly_aeg_mol_fin_ses_bat_dut_tag_jpn_knd_kor_arw_lat_bem_grk_mao_krd_anl_ind_mnd_svk_yor_prs_hau_swe_alb_pol_bos_qcu_ita_ctl_por_swa_amr_ben_amh_rus_sun_mcd_xho_eng_zul_jav_tha_sid_tml_cic_akn_aze_ukr_urd_tur_moo_vie_sod_ewe_swt_fbf	0.464168348799401	1.09405809109963	0.276755106668033
747	amr_ita_tsn_lat_amh_wly_aeg_alb_tur_aze_cic_mao_ven_por_ukr_bsq_ger_mlt_dyu_mnd_mcd_swe_tsw_grk_moo_eng_fin_ewe_swa_hun_bul_gam_geo_pan_nor_mol_urd_anl_owc_bos_est_dgb_sun_fre_bat_jpn_tml_kor_guj_scr_bam_svk_mly_krd_sod_tag_cnt_ctl_lda_ben_chh_cze_pol_glc_rom_qcu_prs_rus_slo_xho_sid_lit_tig_arw_jav_dut_swt_hin_igb_ind_tha_heb_knd_ses_zul_azi_afr_spa_uzb_yor_vie_hau_fbf_akn_bem	-0.836537992024804	-2.01965988623879	0.0462964217096482
748	mlt_bos_ses_ben_amh_chh_anl_cze_aze_azi_dgb_mao_cic_ita_prs_bsq_mcd_tig_fbf_mnd_rom_ger_ewe_arw_swa_spa_hun_zul_bam_fin_ctl_hau_geo_fre_grk_nor_bul_sid_aeg_scr_est_yor_sun_afr_ind_jpn_tml_kor_urd_lit_dyu_guj_bat_ukr_wly_tag_cnt_eng_akn_pan_owc_pol_hin_swe_por_qcu_rus_dut_lat_swt_amr_mol_sod_glc_mly_slo_igb_svk_xho_jav_tha_gam_knd_moo_lda_tur_alb_krd_uzb_ven_vie_heb_tsn_tsw_bem	-0.0641047443321804	-0.151048411500764	0.880264683266893
749	mlt_lat_cic_arw_amr_tig_wly_nor_tur_uzb_tsn_ind_zul_spa_slo_bsq_ukr_sod_igb_cnt_mcd_eng_tsw_glc_swt_swe_est_akn_bem_fin_rus_gam_geo_rom_afr_ita_urd_owc_anl_bos_hun_bam_tag_fre_jav_jpn_knd_kor_hin_scr_yor_svk_bat_ger_amh_mly_mnd_ctl_dgb_mol_chh_guj_bul_lit_krd_qcu_cze_pan_alb_swa_hau_pol_aeg_prs_mao_dut_moo_por_dyu_sun_tha_heb_tml_fbf_xho_aze_grk_ben_azi_ses_vie_sid_lda_ewe_ven	0.0045917551540156	0.010801960359537	0.991404588593078
750	owc_lat_tsw_urd_wly_amh_sid_alb_aze_uzb_lda_mao_fbf_rus_fre_bsq_cze_hau_ewe_mnd_ctl_mol_ses_nor_dgb_slo_fin_dyu_cic_hun_grk_heb_geo_spa_guj_prs_dut_amr_anl_hin_est_yor_bat_ita_sun_jpn_knd_kor_krd_eng_igb_svk_tag_bul_chh_ind_cnt_pol_bam_ger_tig_bos_swe_mcd_ben_qcu_por_ukr_pan_ven_gam_rom_sod_arw_mly_glc_akn_scr_swa_jav_tha_mlt_tml_xho_bem_azi_afr_lit_tur_tsn_vie_aeg_moo_swt_zul	-1.23489503156851	-3.0679738743268	0.00282320499097313
751	gam_guj_swa_cze_chh_amh_tig_bos_azi_tur_tsw_mly_yor_swe_afr_bsq_nor_aeg_ewe_mnd_rus_lat_bam_fre_lda_ger_fin_tsn_dyu_est_rom_sod_geo_ukr_lit_grk_hin_sid_mlt_urd_hun_cic_sun_glc_bat_jpn_tml_kor_mcd_pol_xho_slo_ind_svk_anl_jav_cnt_scr_bem_ctl_wly_alb_pan_dut_eng_qcu_krd_mol_prs_zul_heb_bul_owc_por_tag_arw_fbf_ita_swt_mao_tha_amr_knd_igb_dgb_uzb_spa_ben_aze_ven_vie_hau_akn_ses_moo	-0.283122047301221	-0.67032446242829	0.504312151765801
752	amr_svk_fbf_mcd_tig_sid_heb_ctl_uzb_azi_lda_sun_tsn_lat_urd_bsq_afr_amh_dgb_mnd_prs_pan_akn_cze_xho_swe_est_moo_dyu_hun_rus_wly_geo_guj_hin_bul_bos_chh_aeg_mol_fin_ses_tag_ukr_bat_jpn_tml_kor_pol_krd_zul_slo_mly_scr_hau_ind_cnt_ita_bam_nor_anl_grk_arw_alb_eng_qcu_dut_ben_spa_swt_owc_rom_sod_glc_mao_lit_tsw_ger_ewe_jav_tha_mlt_knd_yor_bem_aze_por_fre_tur_cic_vie_gam_ven_igb_swa	-0.447224581669808	-1.06324998509342	0.290421651557193
753	sod_ita_moo_hin_heb_tig_sid_mcd_azi_tur_cic_ind_igb_guj_rom_bsq_ctl_mlt_bam_mnd_urd_ger_akn_slo_yor_afr_est_bem_lda_hun_glc_gam_geo_pol_cze_mol_svk_hau_aeg_pan_fin_xho_jav_rus_bat_jpn_knd_kor_ukr_fre_zul_ben_sun_krd_chh_mly_cnt_por_tsn_nor_owc_alb_arw_bos_spa_qcu_dut_scr_grk_ven_amr_lit_anl_lat_mao_eng_tsw_bul_ewe_tag_tha_wly_tml_dyu_swt_uzb_prs_swe_aze_fbf_vie_amh_ses_swa_dgb	-0.265877778651519	-0.628765863936963	0.531043671107533
754	mlt_krd_xho_rus_gam_chh_tig_arw_uzb_aze_bem_jav_swa_mol_grk_bsq_alb_hau_cic_cnt_mcd_ukr_ses_dut_bam_ctl_hun_ven_ewe_fin_swe_sid_geo_lat_fre_nor_pol_amr_aeg_scr_est_moo_sun_guj_bat_jpn_tml_kor_prs_hin_dyu_rom_tag_ita_wly_ind_mnd_ger_igb_eng_sod_slo_por_glc_cze_qcu_ben_afr_spa_swt_heb_bos_anl_pan_mao_urd_tsn_bul_zul_mly_tha_owc_knd_akn_fbf_tur_lit_svk_azi_yor_vie_amh_dgb_tsw_lda	-0.0699883605127504	-0.164893811297154	0.86938544978935
755	amr_cze_ses_alb_owc_gam_anl_swe_aze_azi_bem_tag_moo_svk_bul_bsq_krd_mlt_yor_cnt_ben_nor_igb_guj_swt_rom_est_ewe_dyu_hun_spa_wly_geo_lit_ger_mcd_mol_aeg_heb_eng_fin_akn_sun_pan_mao_jpn_knd_kor_grk_slo_ven_ukr_jav_prs_chh_ind_mnd_hin_lda_ita_sid_scr_por_rus_ctl_qcu_dut_bos_urd_tsw_tig_glc_hau_pol_bat_fre_fbf_lat_tsn_mly_tha_amh_tml_xho_dgb_uzb_arw_afr_tur_zul_vie_sod_swa_bam_cic	-1.01679559954982	-2.4816677674248	0.0148723310839342
756	mlt_cze_tsw_arw_aeg_sid_chh_bul_uzb_tur_yor_jav_moo_rom_mcd_bsq_glc_hau_zul_mnd_dut_eng_swa_rus_lda_pol_est_ses_igb_hun_alb_amr_geo_afr_svk_urd_nor_wly_gam_por_fin_dgb_sun_prs_bat_jpn_tml_kor_grk_pan_swt_lat_tag_ukr_anl_mly_cnt_ger_xho_spa_sod_fre_ben_lit_guj_qcu_ita_krd_bos_cic_amh_ctl_heb_mol_ind_scr_bem_swe_tsn_mao_tha_tig_knd_ewe_fbf_aze_hin_slo_azi_akn_vie_owc_bam_ven_dyu	0.211092136888235	0.49644459799459	0.6207521542656
757	heb_arw_bam_nor_tig_amr_aeg_pol_azi_tur_akn_sun_ses_krd_pan_bsq_ita_owc_dyu_cnt_ben_ger_yor_svk_zul_afr_est_dgb_lda_hun_fre_sod_geo_grk_dut_hin_spa_amh_hau_por_fin_swa_jav_cze_ind_jpn_tml_kor_urd_glc_ewe_alb_tag_lat_mlt_bat_mnd_ctl_xho_guj_anl_prs_bul_rus_swe_qcu_mcd_lit_eng_cic_chh_scr_sid_rom_mao_ukr_swt_slo_ven_mly_tha_gam_knd_fbf_tsw_uzb_mol_bos_aze_moo_vie_wly_bem_igb_tsn	-0.499235442345136	-1.18804935358986	0.237839191827157
758	mlt_svk_ven_prs_aeg_sod_wly_ukr_tur_azi_ewe_mly_fbf_spa_pan_bsq_ctl_gam_moo_mnd_grk_guj_bem_eng_yor_scr_fin_tsw_lda_hun_ger_chh_geo_afr_hin_rus_slo_owc_amr_nor_est_zul_ind_lit_mao_jpn_knd_kor_swe_bul_swt_arw_sun_mol_anl_tag_cnt_alb_akn_rom_amh_ben_krd_lat_cze_qcu_mcd_pol_glc_bam_sid_dut_heb_fre_bat_ita_dyu_urd_dgb_jav_tha_hau_tml_ses_igb_uzb_por_bos_aze_tsn_vie_tig_xho_cic_swa	0.342954579221518	0.806904659283691	0.421780211428863
759	gam_nor_dgb_afr_hau_chh_tig_mcd_uzb_tur_bam_sun_bem_ger_guj_bsq_bos_amr_moo_cnt_pol_pan_yor_alb_ewe_slo_est_ses_dyu_hun_eng_mlt_geo_ukr_ben_urd_glc_heb_wly_lit_fin_ven_mly_mol_ind_jpn_knd_kor_fre_krd_akn_dut_tag_arw_anl_jav_mnd_ctl_zul_rus_owc_lat_scr_prs_rom_qcu_ita_grk_svk_fbf_aeg_spa_sod_swe_bat_hin_lda_bul_cic_mao_tha_sid_tml_tsw_tsn_azi_cze_por_aze_xho_vie_amh_igb_swt_swa	0.256792673545094	0.604588966730825	0.546924376868296
760	owc_glc_ewe_krd_sod_chh_anl_scr_aze_uzb_zul_sun_tsn_dut_mol_bsq_spa_aeg_yor_mnd_bul_por_tsw_eng_swt_svk_fin_igb_ven_est_hin_gam_geo_swe_ger_bos_ben_wly_sid_alb_hun_lda_jav_lat_mly_jpn_tml_kor_mcd_pan_cic_rom_tag_arw_mlt_bat_cnt_rus_fbf_prs_hau_cze_afr_ctl_fre_qcu_nor_urd_grk_moo_heb_pol_amr_slo_mao_ukr_bem_guj_dyu_ind_tha_tig_knd_akn_xho_tur_lit_ita_azi_dgb_vie_amh_swa_ses_bam	0.565303166152045	1.33695781379116	0.184497617014211
761	sid_grk_xho_eng_mlt_amh_sod_pol_tur_azi_fbf_jav_dyu_alb_ben_bsq_fre_owc_moo_mnd_nor_ger_tsn_afr_lda_cze_hun_bam_ven_est_bos_wly_geo_rus_guj_bul_ukr_gam_chh_dut_fin_ses_tag_scr_mao_jpn_tml_kor_arw_urd_swa_lat_sun_mcd_aeg_mly_cnt_svk_igb_ctl_tig_hin_mol_ita_spa_qcu_lit_por_pan_swt_amr_rom_heb_slo_bat_swe_yor_krd_dgb_ind_tha_anl_knd_akn_cic_uzb_prs_glc_aze_tsw_vie_hau_ewe_bem_zul	0.155947553873553	0.366705358746052	0.714671818977792
762	owc_rus_xho_mcd_wly_aeg_heb_krd_tur_uzb_yor_bat_ewe_rom_ctl_bsq_bos_sod_moo_mnd_hin_prs_tsn_eng_cic_lat_fin_ven_tsw_hun_guj_sid_geo_ben_lit_glc_mol_anl_amr_nor_est_igb_ind_arw_tag_jpn_tml_kor_scr_urd_swt_dut_mao_pan_amh_sun_cnt_ukr_lda_ger_mlt_fre_cze_pol_slo_qcu_swe_alb_ita_bam_tig_grk_gam_afr_mly_spa_zul_svk_bem_jav_tha_hau_knd_dyu_fbf_azi_por_bul_aze_ses_vie_chh_akn_dgb_swa	-1.08155558003336	-2.63986201277628	0.00972653900419612
763	amh_ita_yor_lat_hau_anl_owc_urd_aze_uzb_zul_bat_lda_krd_bos_bsq_fre_amr_swa_cnt_dut_rom_ses_swe_ewe_spa_hun_dyu_tsw_fin_ben_wly_geo_scr_slo_bul_afr_chh_aeg_pol_est_ven_sun_por_jav_jpn_tml_kor_arw_nor_dgb_glc_mao_svk_heb_ind_mnd_ctl_akn_guj_sod_rus_pan_cze_lit_qcu_prs_ger_hin_igb_gam_ukr_sid_eng_mly_grk_fbf_mcd_tsn_tag_tha_mlt_knd_xho_moo_azi_mol_alb_tur_cic_vie_tig_bem_swt_bam	-0.482513196233456	-1.14660082687503	0.254488135234168
764	sid_eng_ven_cze_owc_hau_gam_guj_uzb_azi_dgb_tag_tsw_ben_glc_bsq_hin_anl_fbf_cnt_krd_nor_moo_ukr_tsn_arw_fin_swa_lda_hun_afr_heb_geo_grk_pol_ita_por_chh_mlt_swe_est_ewe_jav_svk_bat_jpn_knd_kor_spa_mcd_cic_ctl_sun_alb_amr_mao_mnd_mol_bam_pan_tig_rus_lit_slo_lat_qcu_dut_bos_scr_dyu_sod_bul_wly_prs_mly_urd_igb_ger_zul_ind_tha_amh_tml_ses_bem_tur_rom_fre_aze_akn_vie_aeg_xho_swt_yor	-0.0897619747770686	-0.21164328219547	0.832848460542583
765	amr_prs_zul_rus_sid_anl_amh_ctl_uzb_aze_dgb_mao_cic_rom_glc_bsq_scr_mlt_fbf_mnd_krd_dut_tsn_arw_tsw_por_hun_akn_igb_fin_nor_wly_geo_urd_ukr_fre_lat_heb_tig_eng_est_dyu_tag_lit_bat_jpn_knd_kor_mol_cze_yor_guj_mly_bul_aeg_ind_cnt_hin_ewe_mcd_chh_bos_swe_svk_ben_qcu_slo_afr_alb_moo_owc_ita_gam_grk_sun_pol_bam_pan_lda_jav_tha_sod_tml_xho_bem_tur_spa_ger_azi_ses_vie_hau_swt_ven_swa	0.15760546706062	0.370860785868773	0.711584652524676
766	owc_glc_xho_alb_amr_anl_amh_grk_azi_aze_ven_mao_yor_mol_slo_bsq_lit_aeg_bem_cnt_hin_rus_bam_rom_swa_prs_est_zul_igb_fin_ita_hau_geo_guj_mcd_eng_pan_tig_heb_krd_hun_fbf_tag_swe_ind_jpn_tml_kor_ctl_bos_moo_scr_bat_por_sod_jav_mnd_fre_ses_dut_sid_ukr_bul_arw_cze_qcu_afr_ben_ger_cic_mlt_svk_wly_pol_sun_lat_swt_spa_dgb_mly_tha_gam_knd_dyu_akn_tur_nor_urd_uzb_ewe_vie_chh_tsw_tsn_lda	-0.155848246448139	-0.367584916872286	0.714017976155946
767	heb_ger_ewe_dut_anl_wly_hau_glc_azi_tur_swt_ind_cic_prs_slo_bsq_ita_mlt_bem_mnd_por_afr_dyu_eng_lda_guj_est_tsn_ses_fin_ben_tig_geo_swe_svk_nor_lat_chh_owc_cze_hun_igb_tag_krd_bat_jpn_knd_kor_ctl_mcd_xho_lit_mao_alb_aeg_mly_cnt_spa_ven_pan_amr_mol_urd_bul_scr_qcu_hin_bos_grk_zul_gam_fre_sod_arw_sun_pol_akn_rus_swa_jav_tha_sid_tml_yor_bam_uzb_rom_ukr_aze_fbf_vie_amh_moo_dgb_tsw	0.550095457830899	1.29718738155697	0.197775546045907
768	heb_rus_xho_ben_gam_hau_tig_svk_tur_azi_yor_mao_lda_lat_guj_bsq_bos_anl_ewe_cnt_arw_rom_igb_ctl_ses_grk_est_zul_ven_hun_pan_wly_geo_eng_bul_dut_alb_mlt_owc_lit_fin_bam_mly_ger_bat_jpn_knd_kor_ukr_ita_swt_spa_jav_fre_amr_ind_mnd_swe_bem_hin_chh_mol_slo_pol_urd_qcu_krd_glc_nor_dgb_sid_afr_amh_mcd_sun_scr_tsn_prs_akn_tag_tha_aeg_tml_fbf_cic_aze_por_cze_uzb_moo_vie_sod_dyu_swa_tsw	-1.08238984018197	-2.64556731664184	0.0095755200741359
769	amr_glc_ses_grk_sid_aeg_gam_eng_uzb_azi_ewe_bat_xho_mol_rom_bsq_cze_wly_tsn_cnt_hin_swe_fbf_ita_igb_por_fin_swt_dyu_hun_bos_tig_geo_pol_lit_ctl_svk_chh_owc_ben_est_ven_jav_krd_mly_jpn_tml_kor_prs_fre_tsw_ger_ind_bul_sod_mao_mnd_lat_zul_scr_mlt_dut_rus_nor_spa_qcu_arw_slo_urd_swa_heb_mcd_amh_pan_tag_alb_bem_ukr_bam_sun_tha_hau_knd_lda_yor_aze_guj_afr_tur_cic_vie_anl_moo_akn_dgb	-0.273899526417323	-0.648033282658539	0.518560157827265
770	gam_prs_yor_rom_sod_anl_hau_lat_azi_tur_ewe_mao_moo_arw_urd_bsq_scr_mlt_zul_mnd_glc_guj_cic_cze_swa_slo_est_ses_swt_fin_krd_aeg_geo_hin_alb_pan_nor_heb_amr_mol_hun_lda_ind_grk_tag_jpn_tml_kor_lit_mcd_bem_ukr_jav_svk_sid_mly_cnt_ctl_dyu_pol_tig_bos_afr_ita_eng_qcu_swe_ben_bul_tsn_chh_ger_owc_por_bat_spa_xho_dut_bam_sun_tha_wly_knd_igb_ven_aze_rus_fre_uzb_akn_vie_amh_dgb_tsw_fbf	-0.440538407896356	-1.04632174146375	0.298124375794388
771	amh_grk_dgb_rom_aeg_tig_gam_bos_aze_tur_tsn_mly_dyu_por_mcd_bsq_dut_heb_moo_mnd_rus_ctl_lda_eng_tsw_hin_fin_yor_igb_est_pan_wly_geo_cze_fre_nor_scr_chh_hau_afr_hun_swt_sun_arw_ind_jpn_tml_kor_ita_slo_ven_alb_jav_krd_sid_bat_cnt_pol_zul_spa_anl_guj_ben_prs_swe_qcu_bul_svk_ger_bem_sod_urd_amr_ukr_tag_glc_swa_lat_ewe_mao_tha_mlt_knd_bam_cic_uzb_lit_mol_azi_fbf_vie_owc_xho_akn_ses	0.711145431289445	1.6876430057225	0.0948309721365616
772	wly_bul_swa_pol_chh_sod_tig_urd_aze_uzb_ewe_mao_ven_bos_cze_bsq_rom_anl_fbf_mnd_alb_arw_bem_dut_moo_mcd_est_bam_dyu_hun_glc_gam_geo_pan_ctl_ukr_mol_mlt_hau_nor_fin_igb_jav_fre_ind_jpn_tml_kor_rus_por_zul_prs_bat_lat_aeg_sun_cnt_lit_swt_scr_amr_hin_ger_slo_svk_qcu_spa_eng_ben_lda_heb_afr_amh_krd_mly_swe_yor_grk_tsn_tag_tha_sid_knd_ses_tsw_tur_ita_guj_azi_cic_vie_owc_xho_akn_dgb	0.137857160463557	0.324906887363793	0.745981296321312
773	wly_alb_tsw_rus_tig_hau_heb_prs_aze_tur_moo_jav_akn_pol_dut_bsq_spa_chh_fbf_mnd_krd_swe_xho_glc_bem_ger_hun_swt_cic_fin_arw_aeg_geo_mol_svk_grk_por_amh_anl_cze_est_ewe_bat_pan_tag_jpn_tml_kor_afr_ukr_zul_guj_mao_nor_sid_sun_cnt_bos_igb_ben_mlt_fre_slo_scr_ctl_qcu_ita_bul_lat_ven_owc_rom_amr_eng_ind_hin_ses_urd_dgb_mly_tha_sod_knd_bam_swa_uzb_mcd_lit_azi_dyu_vie_gam_yor_lda_tsn	-0.857900916112843	-2.07668681043159	0.0405887021350652
774	amr_grk_tsw_bul_aeg_gam_wly_ctl_azi_aze_igb_tag_yor_krd_guj_bsq_mcd_amh_cic_mnd_lat_urd_xho_nor_bam_dut_est_akn_lda_hun_cze_chh_geo_lit_ukr_rom_alb_owc_sid_ben_fin_swt_mao_arw_sun_jpn_knd_kor_pan_swe_zul_eng_mly_glc_mlt_jav_cnt_pol_swa_svk_anl_fre_prs_bos_ita_qcu_scr_slo_ger_fbf_heb_por_tig_hin_bat_spa_moo_mol_dgb_ind_tha_sod_tml_ewe_tsn_uzb_afr_rus_tur_dyu_vie_hau_ven_bem_ses	0.460452326940843	1.08834841383055	0.279253727904839
775	gam_guj_tsn_pan_sod_chh_heb_afr_tur_uzb_xho_ind_fbf_lat_slo_bsq_glc_sid_bam_cnt_eng_hin_moo_scr_cic_lit_hun_tsw_igb_est_urd_wly_geo_swe_prs_mcd_cze_tig_owc_nor_fin_dyu_sun_rom_tag_jpn_knd_kor_ben_bos_swa_dut_mao_mol_amh_bat_mnd_svk_ses_ger_aeg_rus_pol_ita_krd_qcu_alb_ukr_grk_lda_hau_por_mlt_fre_mly_arw_ewe_bul_ven_jav_tha_amr_tml_akn_yor_aze_ctl_spa_azi_swt_vie_anl_bem_dgb_zul	-0.109489192813501	-0.258172045374733	0.796844603585587
776	tig_dut_cic_bul_chh_amh_mlt_ita_uzb_aze_moo_tag_bam_por_pan_bsq_eng_heb_ses_mnd_pol_ctl_yor_ger_xho_lat_est_igb_ewe_fin_krd_wly_geo_scr_mol_afr_rom_aeg_owc_svk_hun_tsn_mao_lit_ind_jpn_knd_kor_ben_guj_fbf_ukr_jav_slo_sid_mly_cnt_grk_bem_bos_hau_hin_cze_prs_urd_qcu_swe_rus_alb_ven_amr_nor_anl_glc_bat_spa_dyu_arw_swa_sun_tha_gam_tml_tsw_swt_azi_mcd_fre_tur_lda_vie_sod_akn_dgb_zul	-0.060851650590423	-0.143397984990005	0.886286126244807
777	heb_nor_moo_mcd_chh_sid_tig_svk_tur_azi_swa_tag_xho_urd_arw_bsq_grk_anl_cic_mnd_eng_cze_tsw_lit_igb_hin_fin_ven_zul_hun_fre_gam_geo_mol_slo_guj_swe_hau_aeg_pol_est_dyu_sun_pan_mao_jpn_knd_kor_rus_afr_swt_rom_ind_ukr_amh_jav_cnt_dut_fbf_ger_mlt_ita_bos_por_prs_qcu_glc_scr_ctl_bem_sod_ben_owc_alb_mly_spa_lda_krd_ewe_bat_tha_amr_tml_akn_yor_aze_bul_lat_uzb_bam_vie_wly_tsn_dgb_ses	-0.509860300084678	-1.21258057803283	0.228361532766216
778	gam_spa_akn_glc_sid_chh_aeg_cze_uzb_tur_xho_mly_fbf_krd_lat_bsq_afr_tig_tsn_cnt_pan_svk_tsw_ukr_bem_guj_est_moo_dgb_fin_rom_anl_geo_arw_rus_pol_ctl_mlt_amr_bul_hun_ewe_sun_grk_ind_jpn_knd_kor_lit_nor_lda_alb_tag_ita_owc_jav_mnd_mol_igb_swe_sod_fre_scr_por_slo_qcu_ben_mcd_bos_swa_wly_eng_heb_prs_mao_urd_bam_dut_swt_bat_tha_hau_tml_ses_dyu_aze_hin_ger_azi_yor_vie_amh_cic_zul_ven	0.196577089505808	0.462765065924406	0.644613764745935
779	sod_slo_dyu_swe_sid_wly_chh_ctl_uzb_azi_bem_mao_ses_ukr_por_bsq_arw_owc_akn_cnt_fre_prs_swt_pol_xho_afr_hun_lda_fbf_fin_ita_mlt_geo_nor_bos_dut_glc_heb_tig_bul_est_igb_jav_svk_mly_jpn_tml_kor_ger_ben_bam_mol_tag_pan_anl_bat_mnd_rus_ven_rom_amr_lat_alb_grk_lit_qcu_eng_hin_cze_zul_amh_mcd_hau_krd_sun_urd_moo_spa_ewe_ind_tha_gam_knd_tsw_cic_tur_scr_guj_aze_dgb_vie_aeg_swa_yor_tsn	0.0271758781350611	0.0640537695253135	0.949064891525836
780	heb_ukr_tsn_dut_amr_hau_chh_pol_tur_aze_akn_mly_zul_fre_bul_bsq_slo_owc_igb_cnt_urd_spa_ses_krd_dgb_lat_est_swt_moo_fin_mcd_anl_geo_pan_mol_cze_rus_wly_amh_svk_hun_ven_jav_lit_ind_jpn_tml_kor_bos_eng_tsw_hin_tag_alb_sid_sun_mnd_guj_bem_arw_aeg_afr_ben_rom_ita_qcu_scr_prs_nor_cic_gam_grk_mlt_glc_bat_ger_xho_swe_fbf_mao_tha_sod_knd_bam_lda_azi_por_ctl_uzb_yor_vie_tig_ewe_swa_dyu	0.110367268365791	0.260412733220416	0.795121136926053
781	wly_mcd_ven_dut_sod_amr_sid_bul_tur_azi_swt_mly_bam_hin_alb_bsq_krd_heb_lda_cnt_bos_arw_dgb_urd_bem_lat_hun_xho_tsn_est_svk_tig_geo_lit_ita_glc_ctl_chh_mlt_guj_fin_dyu_mao_ger_sun_jpn_tml_kor_grk_spa_ewe_prs_jav_afr_hau_ind_mnd_pol_fbf_ukr_anl_rom_ben_pan_eng_qcu_scr_mol_rus_zul_gam_fre_amh_nor_bat_cze_ses_slo_moo_tag_tha_owc_knd_yor_cic_aze_swe_por_uzb_akn_vie_aeg_igb_swa_tsw	-0.218379377669764	-0.515459119391958	0.607455397937618
782	chh_guj_moo_slo_tig_anl_amh_dut_azi_aze_bem_jav_xho_ben_pol_bsq_bos_amr_ewe_mnd_ctl_cze_cic_scr_swa_glc_est_igb_ven_fin_afr_sid_geo_fre_lat_prs_ita_heb_sod_ukr_hun_fbf_ind_alb_mly_jpn_tml_kor_por_svk_dgb_urd_bat_arw_owc_tag_cnt_bul_bam_pan_mlt_swe_krd_rom_spa_qcu_eng_nor_ger_lda_wly_mcd_aeg_lit_sun_hin_zul_grk_tsn_mao_tha_hau_knd_tsw_dyu_uzb_rus_mol_tur_ses_vie_gam_swt_akn_yor	-0.126162309635001	-0.297350031379878	0.766862463851747
783	sid_dut_moo_ger_amh_anl_hau_ctl_aze_tur_ven_mao_ewe_mol_lit_bsq_arw_owc_xho_cnt_mcd_hin_dgb_glc_bem_scr_hun_swa_tsw_est_nor_chh_geo_ukr_guj_por_svk_amr_tig_slo_fin_lda_mly_swe_tag_jpn_tml_kor_alb_grk_zul_prs_bat_pan_heb_jav_mnd_bul_igb_spa_wly_ita_eng_cze_afr_qcu_lat_krd_ben_akn_sod_bos_gam_urd_sun_pol_cic_rus_yor_ind_tha_mlt_knd_ses_dyu_azi_rom_fre_uzb_swt_vie_aeg_fbf_tsn_bam	-0.424957661442742	-1.00917108739941	0.315511064050616
784	wly_afr_xho_mcd_mlt_gam_owc_krd_uzb_tur_tsw_tag_ses_hin_bos_bsq_bul_amh_akn_cnt_scr_ita_bem_ben_ven_ger_hun_lda_tsn_est_pol_aeg_geo_guj_alb_eng_prs_anl_sod_swe_fin_igb_ind_nor_jav_jpn_tml_kor_por_svk_swa_ctl_mao_lat_chh_bat_mnd_grk_cic_glc_amr_pan_arw_rom_lit_qcu_cze_urd_ukr_dgb_hau_fre_heb_spa_sun_slo_dyu_dut_moo_mly_tha_tig_knd_zul_ewe_aze_mol_rus_azi_swt_vie_sid_bam_yor_fbf	0.0209720106874617	0.0494649095098558	0.960654880603416
785	sod_guj_tsw_alb_mlt_amh_heb_mcd_azi_tur_dgb_ind_moo_scr_swe_bsq_arw_aeg_cic_cnt_rom_urd_yor_glc_lda_lat_fin_bam_fbf_hun_fre_owc_geo_slo_grk_pan_pol_amr_wly_svk_est_akn_mao_ger_sun_jpn_knd_kor_cze_lit_ses_por_mly_ben_chh_jav_mnd_dut_dyu_prs_anl_krd_rus_nor_spa_qcu_eng_bul_afr_bem_gam_hin_sid_ukr_tag_ita_ewe_mol_zul_bat_tha_hau_tml_tsn_swa_aze_bos_ctl_uzb_ven_vie_tig_igb_xho_swt	-0.677632352188095	-1.62324764359679	0.10792150154755
786	sid_bos_swa_swe_owc_hau_mlt_afr_aze_uzb_yor_tag_cic_guj_prs_bsq_ben_aeg_moo_cnt_scr_svk_dyu_ger_swt_slo_hun_zul_xho_est_ctl_anl_geo_fre_dut_krd_spa_amr_sod_lit_fin_fbf_mly_rus_ind_jpn_knd_kor_mcd_urd_ses_grk_jav_hin_tig_bat_mnd_cze_tsw_glc_chh_por_alb_nor_bul_qcu_eng_pan_lat_dgb_gam_ita_wly_mol_mao_ukr_ven_rom_bem_sun_tha_amh_tml_lda_akn_azi_arw_pol_tur_igb_vie_heb_tsn_bam_ewe	-1.31862752425165	-3.29802116495964	0.00138036133895353
787	sod_ctl_zul_dut_owc_gam_chh_spa_tur_azi_yor_bat_swa_alb_afr_bsq_fre_anl_cic_mnd_rom_mol_fbf_ger_bem_scr_est_dgb_bam_fin_ita_sid_geo_grk_rus_pan_pol_hau_amh_ben_hun_moo_mao_urd_ind_jpn_knd_kor_nor_arw_ses_prs_jav_mcd_mlt_sun_cnt_guj_dyu_bul_heb_cze_swe_hin_por_qcu_lit_eng_slo_ewe_amr_svk_aeg_glc_tag_lat_swt_bos_ven_mly_tha_tig_tml_igb_xho_uzb_ukr_krd_aze_akn_vie_wly_lda_tsn_tsw	0.141345463314443	0.332593368433304	0.740189782388317
788	aeg_rus_zul_nor_amh_mlt_tig_ger_uzb_tur_dyu_tag_ewe_eng_slo_bsq_mcd_hau_akn_cnt_por_pol_bam_afr_lda_svk_hun_dgb_xho_est_lat_chh_geo_cze_ukr_arw_ita_sod_amr_pan_fin_tsw_sun_grk_jav_jpn_tml_kor_dut_prs_tsn_hin_mao_bul_sid_ind_mnd_urd_moo_swe_wly_alb_fre_scr_rom_qcu_lit_guj_glc_fbf_heb_ben_owc_ctl_bat_bos_ses_mol_yor_mly_tha_anl_knd_bem_cic_azi_krd_spa_aze_ven_vie_gam_igb_swa_swt	-1.09203448056219	-2.66989488790549	0.00895513175949096
789	tig_svk_zul_glc_anl_heb_gam_scr_aze_tur_dyu_mao_bem_bul_ger_bsq_pol_chh_yor_mnd_spa_arw_ewe_dut_ven_ctl_est_xho_tsw_fin_hin_mlt_geo_por_rus_prs_rom_wly_amh_bos_hun_igb_tag_alb_sun_jpn_tml_kor_afr_urd_swa_ita_mly_grk_hau_ind_cnt_slo_akn_nor_sod_mcd_pan_eng_lit_qcu_swe_guj_ukr_ses_sid_krd_aeg_ben_bat_mol_dgb_cze_cic_jav_tha_amr_knd_tsn_moo_azi_lat_fre_uzb_bam_vie_owc_lda_fbf_swt	0.492577730790285	1.16261042753661	0.24796228228427
790	amr_ukr_swt_grk_hau_chh_sod_pol_tur_aze_ven_ind_dgb_afr_ben_bsq_prs_aeg_swa_cnt_lit_ctl_bam_cze_tsn_ger_fin_yor_dyu_est_rus_wly_geo_slo_mcd_guj_scr_tig_heb_arw_hun_moo_mly_svk_sun_jpn_knd_kor_alb_urd_fbf_pan_bat_rom_gam_jav_mnd_mol_ses_lat_owc_hin_bos_fre_dut_qcu_krd_nor_bul_igb_sid_glc_anl_eng_tag_spa_zul_ita_bem_mao_tha_mlt_tml_xho_lda_azi_swe_por_uzb_cic_vie_amh_tsw_ewe_akn	-0.367710759344207	-0.870663082069919	0.386180027458405
791	aeg_lat_ven_prs_chh_wly_heb_fre_azi_tur_ses_sun_zul_swe_nor_bsq_bos_anl_moo_mnd_pol_arw_xho_ger_dyu_hin_fin_yor_igb_est_scr_sod_geo_ben_grk_spa_mcd_tig_amh_svk_hun_cic_jav_por_mly_jpn_tml_kor_mol_ita_dgb_rom_mao_eng_owc_tag_cnt_ctl_lda_ukr_mlt_pan_dut_glc_urd_qcu_alb_guj_slo_fbf_gam_krd_hau_bul_bat_cze_swt_afr_bam_ind_tha_sid_knd_tsw_swa_uzb_lit_rus_aze_ewe_vie_amr_akn_tsn_bem	-0.58352625022165	-1.39244048619025	0.167109461590325
792	anl_ben_yor_por_amr_owc_hau_pol_azi_tur_lda_bat_ewe_urd_ctl_bsq_glc_chh_swa_mnd_spa_fre_dyu_prs_dgb_guj_fin_bem_tsn_hun_bos_wly_geo_rom_arw_slo_dut_amh_tig_swe_est_bam_sun_bul_ind_jpn_tml_kor_hin_ger_moo_scr_mly_lit_mlt_mao_cnt_ita_cic_ukr_sid_lat_svk_mol_grk_qcu_rus_pan_cze_ven_aeg_nor_gam_krd_tag_alb_swt_eng_tsw_jav_tha_heb_knd_fbf_akn_uzb_mcd_afr_aze_igb_vie_sod_zul_ses_xho	0.0987685080184301	0.232725089122843	0.816486297866036
793	gam_prs_ses_arw_sid_mlt_anl_cze_aze_uzb_xho_mao_ven_guj_nor_bsq_scr_hau_cic_cnt_ctl_eng_akn_bul_swa_alb_est_yor_zul_fin_mcd_tig_geo_fre_afr_hin_ger_wly_chh_mol_hun_tsw_ind_bos_tag_jpn_tml_kor_pol_urd_dyu_spa_sun_ita_sod_jav_mnd_swe_tsn_lat_amr_rom_ukr_grk_ben_qcu_krd_por_pan_lda_owc_dut_amh_slo_mly_rus_ewe_glc_igb_bat_tha_aeg_knd_dgb_bam_tur_svk_lit_azi_fbf_vie_heb_moo_bem_swt	-0.337334351753039	-0.79858796754548	0.426564043134039
794	wly_dut_ewe_rus_amh_mlt_sid_spa_tur_azi_zul_tag_tsw_guj_lit_bsq_nor_owc_dgb_cnt_grk_rom_igb_alb_swt_lat_fin_moo_xho_est_ger_gam_geo_prs_ukr_ben_krd_chh_tig_afr_hun_akn_ind_svk_jav_jpn_knd_kor_ita_mcd_lda_pan_mly_pol_heb_sun_mnd_swe_tsn_ctl_amr_glc_fre_hin_bul_qcu_mol_urd_bos_ven_hau_eng_aeg_arw_bat_scr_bam_por_swa_mao_tha_sod_tml_bem_ses_uzb_cze_slo_aze_yor_vie_anl_dyu_cic_fbf	0.0376228994257731	0.0885555865508324	0.929625524000119
795	heb_mcd_swt_rus_owc_anl_aeg_cze_aze_azi_swa_bat_ewe_pan_eng_bsq_lit_amr_bam_cnt_svk_ita_zul_arw_igb_rom_hun_bem_xho_est_glc_amh_geo_scr_nor_swe_lat_mlt_gam_spa_fin_akn_mao_bul_sun_jpn_tml_kor_ger_mol_cic_alb_ind_slo_sid_jav_mnd_prs_fbf_pol_sod_guj_dut_por_hin_qcu_grk_ctl_urd_ven_hau_bos_wly_ben_mly_krd_yor_fre_ses_tag_tha_tig_knd_dgb_dyu_tur_ukr_afr_uzb_moo_vie_chh_tsn_lda_tsw	-0.842740184367712	-2.03090054932811	0.0451199103375756
796	wly_prs_dyu_afr_amh_heb_tig_spa_aze_azi_igb_ind_swa_arw_svk_bsq_swe_gam_fbf_mnd_ctl_slo_tsn_hin_yor_pan_est_bam_lda_hun_eng_amr_geo_pol_krd_ukr_glc_owc_mlt_lat_fin_zul_tag_alb_jav_jpn_knd_kor_cze_por_tsw_rom_mly_ben_chh_sun_cnt_bos_ven_mcd_sid_lit_ger_grk_bul_qcu_dut_fre_mol_dgb_hau_urd_sod_nor_mao_rus_akn_scr_bem_bat_tha_anl_tml_cic_ses_tur_guj_ita_uzb_swt_vie_aeg_moo_ewe_xho	-0.707748039410841	-1.69702377582678	0.0930366369272627
797	wly_alb_akn_rus_hau_amh_anl_rom_azi_aze_ses_bat_swt_arw_scr_bsq_bul_mlt_dgb_mnd_glc_bos_ewe_mol_tsn_cze_est_bam_fbf_hun_afr_tig_geo_ger_mcd_por_dut_aeg_amr_ctl_fin_dyu_ind_pol_mly_jpn_tml_kor_hin_guj_swa_lat_jav_ukr_chh_sun_cnt_nor_yor_eng_heb_krd_prs_svk_ita_qcu_lit_ben_swe_tsw_gam_slo_sod_fre_tag_urd_lda_pan_moo_mao_tha_owc_knd_cic_xho_tur_grk_spa_uzb_bem_vie_sid_igb_ven_zul	-0.204185886328273	-0.482113131887602	0.630858293183894
798	hau_ben_swa_spa_heb_chh_tig_scr_aze_azi_cic_tag_xho_mcd_nor_bsq_glc_mlt_lda_mnd_grk_cze_dgb_fre_moo_bul_fin_dyu_akn_hun_alb_sid_geo_swe_por_guj_arw_amr_aeg_rus_est_ewe_mly_hin_sun_jpn_tml_kor_dut_pol_igb_bos_jav_eng_amh_mao_cnt_ukr_ses_afr_wly_rom_svk_mol_lat_qcu_pan_urd_slo_zul_anl_krd_gam_prs_bat_lit_yor_ita_ven_ind_tha_owc_knd_tsw_tsn_uzb_ctl_ger_tur_fbf_vie_sod_swt_bem_bam	-0.683294979668382	-1.63881047814754	0.10463158546688
799	wly_scr_swa_cze_amr_aeg_amh_pol_tur_uzb_igb_tag_ewe_swe_prs_bsq_lat_anl_dgb_cnt_mol_bos_bam_bul_moo_rus_fin_tsw_cic_hun_hin_chh_geo_mcd_ita_eng_pan_tig_sid_alb_est_swt_mly_arw_mao_jpn_tml_kor_afr_rom_akn_por_bat_ben_sod_jav_mnd_lit_yor_urd_hau_glc_ukr_svk_nor_qcu_fre_dut_grk_ven_mlt_ger_heb_spa_ind_guj_ses_slo_bem_sun_tha_owc_knd_fbf_xho_aze_krd_ctl_azi_tsn_vie_gam_lda_dyu_zul	0.223351883934389	0.525947668968334	0.600176518093189
800	gam_nor_tsn_rom_heb_mlt_sod_ctl_azi_tur_ewe_sun_fbf_lit_svk_bsq_ben_aeg_dyu_mnd_krd_prs_bem_cze_cic_rus_fin_zul_lda_est_arw_amh_geo_bul_mol_scr_lat_hau_amr_pol_hun_moo_ind_alb_mly_jpn_tml_kor_dut_por_ven_fre_mao_ita_sid_bat_cnt_hin_akn_mcd_owc_grk_urd_pan_ukr_qcu_guj_spa_bos_yor_wly_afr_chh_glc_jav_slo_dgb_eng_bam_tag_tha_anl_knd_igb_ses_uzb_ger_swe_aze_swt_vie_tig_swa_tsw_xho	-0.60941819502315	-1.45561744569637	0.148865861997045
801	anl_pan_tsn_rom_gam_sid_tig_spa_azi_aze_moo_bat_lda_urd_lit_bsq_afr_heb_tsw_mnd_cze_scr_ven_mcd_zul_rus_hun_igb_cic_fin_pol_mlt_geo_ctl_slo_eng_ita_sod_amr_glc_est_ses_mao_guj_ind_jpn_tml_kor_dut_ger_dyu_svk_mly_swe_owc_jav_cnt_ukr_akn_grk_hau_por_arw_lat_nor_qcu_fre_ben_hin_swa_amh_krd_chh_alb_tag_bul_xho_bos_yor_sun_tha_wly_knd_fbf_swt_tur_mol_prs_uzb_ewe_vie_aeg_bem_dgb_bam	-0.927556511242995	-2.24666226252151	0.0270276858687518
802	aeg_ita_bem_ctl_sid_sod_owc_nor_tur_uzb_fbf_sun_bam_pol_hin_bsq_prs_hau_dyu_mnd_krd_scr_ewe_guj_xho_svk_fin_lda_igb_est_lit_chh_geo_dut_bos_urd_spa_amr_wly_grk_hun_ven_jav_cze_mao_jpn_knd_kor_eng_ger_tsn_ukr_mly_afr_anl_tag_cnt_rus_swt_lat_tig_mcd_arw_pan_fre_qcu_mol_ben_swe_yor_amh_glc_mlt_bul_bat_alb_akn_por_swa_ind_tha_gam_tml_zul_cic_azi_rom_slo_aze_tsw_vie_heb_ses_dgb_moo	0.13868284084652	0.326605550562422	0.744700139417165
803	gam_nor_tsw_afr_amr_chh_aeg_eng_aze_uzb_ses_mao_swa_por_grk_bsq_swe_mlt_swt_cnt_slo_ctl_dgb_prs_cic_urd_fin_dyu_fbf_est_ita_amh_geo_lat_pan_arw_rom_heb_sod_krd_hun_akn_ind_ukr_jav_jpn_knd_kor_hin_guj_bam_rus_sun_bos_anl_tag_mnd_fre_bem_mol_wly_spa_bul_cze_alb_qcu_svk_glc_pol_yor_owc_mcd_tig_scr_mly_lit_tsn_dut_xho_bat_tha_sid_tml_moo_zul_azi_ben_ger_tur_ven_vie_hau_ewe_lda_igb	0.207999454100881	0.489681573625283	0.625512341127281
804	amh_krd_fbf_ger_sod_hau_anl_nor_uzb_aze_tsw_mao_moo_pol_spa_bsq_fre_owc_yor_mnd_mcd_pan_dgb_slo_ewe_rus_hun_swa_bem_fin_ctl_wly_geo_cze_rom_eng_ben_sid_gam_guj_est_lda_ind_grk_sun_jpn_knd_kor_bos_prs_swt_scr_jav_afr_mlt_tag_cnt_ita_dyu_ukr_chh_arw_lit_svk_por_qcu_mol_alb_urd_tsn_heb_swe_tig_lat_bat_bul_bam_hin_akn_mly_tha_aeg_tml_cic_ven_tur_dut_glc_azi_zul_vie_amr_igb_xho_ses	-0.315860256805965	-0.747337423139463	0.456745330795297
805	wly_ctl_dgb_por_chh_amr_sid_mol_azi_aze_zul_bat_lda_ita_alb_bsq_bos_sod_tsn_cnt_ukr_rus_swt_nor_xho_afr_est_fbf_swa_fin_rom_anl_geo_bul_fre_pol_guj_heb_amh_hin_hun_ewe_mao_eng_jav_jpn_knd_kor_prs_ben_igb_glc_sun_ger_hau_mly_mnd_scr_ses_cze_mlt_grk_urd_svk_lit_qcu_pan_swe_krd_akn_tig_arw_aeg_dut_tag_mcd_tsw_slo_dyu_ind_tha_owc_tml_bam_moo_uzb_spa_lat_tur_bem_vie_gam_ven_cic_yor	0.153548883889069	0.361482991516098	0.718558373484607
806	amh_slo_yor_rom_sid_owc_gam_ger_aze_azi_swa_bat_cic_alb_krd_bsq_swe_mlt_tsw_mnd_svk_spa_swt_dut_ewe_scr_fin_fbf_tsn_hun_ben_hau_geo_bos_hin_fre_ctl_heb_tig_ita_est_igb_mao_lat_jav_jpn_knd_kor_lit_pol_lda_mol_sun_rus_anl_tag_cnt_bul_zul_arw_wly_eng_prs_ukr_cze_qcu_glc_por_grk_xho_sod_afr_aeg_mcd_ind_pan_bem_nor_ses_mly_tha_chh_tml_moo_dgb_uzb_guj_urd_tur_bam_vie_amr_ven_akn_dyu	-0.149440473773644	-0.352552542960939	0.725221655905491
807	chh_krd_moo_bos_heb_anl_mlt_ctl_azi_aze_bam_ind_bem_spa_eng_bsq_pol_hau_igb_cnt_lat_por_swa_svk_fbf_slo_fin_dyu_ven_hun_ben_aeg_geo_afr_fre_pan_ger_amh_owc_mcd_est_swt_mly_nor_jav_jpn_tml_kor_prs_mol_yor_grk_mao_swe_gam_sun_mnd_glc_dgb_guj_amr_ukr_bul_cze_alb_qcu_arw_lit_dut_tsw_sod_rom_sid_rus_tag_hin_lda_urd_cic_bat_tha_tig_knd_zul_akn_uzb_scr_ita_tur_ses_vie_wly_ewe_xho_tsn	-0.0973817427506192	-0.229481492340594	0.81899864939578
808	amh_ukr_moo_rom_chh_sod_amr_glc_tur_uzb_bam_bat_ewe_ben_fre_bsq_ger_mlt_akn_mnd_ctl_guj_tsn_prs_bem_alb_fin_dgb_igb_est_mcd_hau_geo_lit_hin_ita_dut_heb_aeg_svk_hun_ses_jav_grk_ind_jpn_knd_kor_rus_afr_fbf_eng_mly_urd_wly_tag_cnt_spa_swa_bul_gam_slo_swe_cze_pan_qcu_krd_scr_arw_yor_anl_pol_tig_nor_sun_bos_swt_lat_lda_mao_tha_owc_tml_zul_tsw_aze_mol_por_azi_dyu_vie_sid_ven_xho_cic	-0.43504408919182	-1.03247528947904	0.304527040761046
809	amr_svk_akn_arw_wly_hau_gam_bul_tur_azi_igb_tag_tsn_rom_fre_bsq_eng_owc_dgb_cnt_hin_krd_zul_slo_swt_swe_est_dyu_tsw_fin_spa_heb_geo_ctl_pol_mol_ukr_mlt_sod_ita_hun_bam_mao_alb_ind_jpn_tml_kor_bos_por_cic_pan_mly_lat_amh_bat_mnd_scr_ven_glc_sid_prs_rus_afr_nor_qcu_mcd_urd_grk_fbf_tig_ben_chh_lit_jav_cze_bem_dut_moo_sun_tha_anl_knd_lda_ses_aze_guj_ger_uzb_xho_vie_aeg_ewe_yor_swa	-0.93680829245073	-2.27759358229304	0.025042004714846
810	wly_glc_akn_grk_gam_tig_sod_mol_tur_azi_bam_sun_ses_rus_bos_bsq_ctl_owc_zul_mnd_eng_alb_cic_krd_igb_bul_hun_xho_bem_est_ben_sid_geo_ukr_spa_arw_swe_amh_chh_svk_fin_yor_mly_lat_mao_jpn_tml_kor_fre_mcd_lda_prs_ind_pol_aeg_jav_cnt_hin_moo_rom_amr_cze_scr_urd_ita_qcu_lit_nor_afr_swt_hau_por_heb_guj_bat_slo_tsw_dut_fbf_tag_tha_anl_knd_dgb_swa_aze_ger_pan_uzb_ewe_vie_mlt_ven_tsn_dyu	0.530919261997529	1.25689640323926	0.211938775949644
811	wly_prs_ven_lat_amh_heb_chh_guj_azi_uzb_xho_sun_dgb_ben_krd_bsq_ukr_anl_yor_mnd_ger_bos_swa_nor_fbf_lit_hun_bam_dyu_fin_pan_sod_geo_dut_hin_urd_spa_mlt_sid_ctl_est_ses_bat_rom_mly_jpn_knd_kor_glc_grk_igb_ita_tag_slo_owc_mao_cnt_por_ewe_bul_gam_arw_swe_cze_pol_qcu_alb_mol_mcd_zul_tig_svk_aeg_eng_ind_afr_cic_fre_akn_jav_tha_amr_tml_tsw_tsn_tur_rus_scr_aze_lda_vie_hau_bem_swt_moo	-0.181658007064212	-0.428590927935315	0.669212016129076
812	anl_alb_yor_ger_heb_owc_amr_cze_aze_azi_xho_jav_dgb_bos_pan_bsq_urd_aeg_ses_cnt_ctl_ita_ven_arw_akn_lit_fin_swa_igb_hun_ben_mlt_geo_pol_scr_mcd_eng_sod_chh_bul_est_bam_sun_fre_ind_jpn_tml_kor_afr_guj_bem_mol_tag_swe_wly_bat_mnd_slo_fbf_por_gam_hin_svk_krd_grk_qcu_prs_rom_dut_swt_tig_nor_hau_spa_mly_lat_zul_ukr_moo_mao_tha_sid_knd_tsn_ewe_tur_glc_rus_uzb_cic_vie_amh_lda_tsw_dyu	-0.171300297393728	-0.404085204353183	0.687077800912064
813	mlt_afr_moo_ukr_anl_aeg_sid_eng_tur_uzb_dgb_jav_tsw_rus_ita_bsq_cze_wly_dyu_cnt_fre_lat_swt_mcd_cic_swe_est_lda_swa_hun_grk_hau_geo_bul_ben_pan_rom_heb_gam_ctl_fin_yor_mly_bos_sun_jpn_tml_kor_arw_alb_bam_scr_tag_guj_chh_mao_mnd_spa_tsn_svk_owc_lit_mol_por_hin_qcu_ger_slo_prs_ewe_sod_nor_amr_urd_ind_krd_bem_glc_ses_bat_tha_tig_knd_xho_ven_azi_dut_pol_aze_igb_vie_amh_akn_fbf_zul	-0.234272463709793	-0.553238133087957	0.581427897153385
814	tig_cze_dgb_rom_heb_anl_aeg_dut_uzb_azi_swt_jav_akn_krd_ben_bsq_ger_hau_fbf_mnd_grk_nor_bem_urd_tsn_swe_hun_moo_igb_fin_ctl_owc_geo_alb_lat_prs_mol_sid_amr_lit_est_ewe_bat_bul_ind_jpn_knd_kor_afr_svk_xho_scr_sun_spa_gam_tag_cnt_arw_swa_ukr_amh_eng_slo_pan_mcd_qcu_glc_fre_por_ses_mlt_pol_wly_rus_mly_ita_tsw_guj_cic_mao_tha_chh_tml_ven_lda_aze_bos_hin_tur_dyu_vie_sod_bam_yor_zul	-0.385918932198416	-0.91486071318009	0.362630731442593
815	anl_cze_ven_rus_wly_heb_amr_nor_uzb_tur_yor_mly_dgb_eng_mol_bsq_alb_sod_lda_cnt_spa_ctl_bam_fre_swa_arw_est_moo_akn_fin_urd_mlt_geo_afr_lit_pan_lat_gam_owc_ukr_hun_cic_bat_pol_sun_jpn_knd_kor_grk_hin_xho_guj_ind_por_aeg_mao_mnd_swe_ewe_scr_sid_slo_prs_bul_bos_qcu_krd_rom_ben_tsn_tig_svk_chh_mcd_jav_dut_zul_ita_dyu_tag_tha_hau_tml_ses_bem_aze_ger_glc_azi_tsw_vie_amh_swt_fbf_igb	-0.690312268651689	-1.65499251925703	0.101297079971768
816	amr_mcd_fbf_dut_amh_chh_mlt_ukr_azi_uzb_tsn_ind_swt_hin_ben_bsq_krd_wly_ewe_mnd_prs_afr_cic_cze_akn_lit_hun_yor_moo_est_ita_gam_geo_por_alb_scr_urd_sid_sod_arw_fin_bem_tag_mol_bat_jpn_knd_kor_bul_rus_xho_pol_mly_nor_aeg_sun_cnt_ger_zul_ctl_heb_bos_rom_eng_guj_qcu_slo_spa_glc_dyu_anl_swe_owc_pan_mao_svk_ven_fre_swa_jav_tha_hau_tml_bam_tsw_aze_lat_grk_tur_dgb_vie_tig_ses_igb_lda	0.0808851165560766	0.190324753545279	0.8494694902982
817	wly_hin_swa_pan_hau_aeg_amh_urd_uzb_azi_lda_mao_yor_ger_lat_bsq_swe_amr_ses_mnd_arw_ctl_tsw_ita_dgb_cze_est_fbf_igb_hun_mcd_sod_geo_bul_ukr_slo_afr_anl_gam_svk_fin_tsn_mly_prs_bat_jpn_knd_kor_alb_por_cic_grk_jav_bos_mlt_tag_cnt_guj_dyu_rus_chh_nor_fre_mol_glc_qcu_scr_ben_dut_bam_heb_lit_owc_pol_ind_krd_moo_spa_zul_sun_tha_tig_tml_akn_ven_tur_rom_eng_aze_xho_vie_sid_swt_bem_ewe	-0.501311697530202	-1.19317206447316	0.235837061877793
818	anl_rus_xho_svk_amh_wly_gam_eng_azi_uzb_swa_ind_igb_alb_grk_bsq_guj_sod_bam_cnt_slo_dut_dgb_ctl_akn_rom_hun_ewe_ven_fin_hin_sid_geo_arw_nor_ukr_lit_mlt_tig_scr_est_tsn_mao_ben_mly_jpn_knd_kor_ger_lat_dyu_ita_tag_bul_heb_jav_mnd_bos_moo_fre_hau_pan_por_afr_mol_qcu_mcd_pol_krd_ses_owc_urd_amr_spa_bat_glc_bem_swe_zul_sun_tha_aeg_tml_tsw_cic_tur_prs_cze_aze_lda_vie_chh_swt_yor_fbf	-0.356646555682495	-0.844515610979685	0.40054861056543
819	owc_glc_ses_scr_aeg_anl_amr_eng_azi_tur_swt_ind_akn_por_ukr_bsq_mcd_gam_tsn_cnt_lit_ctl_dgb_hin_ewe_mol_est_bem_igb_hun_fre_wly_geo_cze_ita_krd_bos_heb_mlt_urd_fin_fbf_mly_arw_bat_jpn_knd_kor_rus_svk_lda_swe_jav_alb_hau_tag_mnd_dut_moo_ger_sod_pol_guj_rom_spa_qcu_grk_afr_slo_swa_sid_nor_amh_lat_sun_ben_cic_pan_ven_mao_tha_tig_tml_dyu_tsw_uzb_bul_prs_aze_bam_vie_chh_zul_yor_xho	-0.238663011910196	-0.563857358716262	0.574208422487254
820	amh_ita_bem_slo_tig_amr_heb_grk_aze_tur_zul_jav_lda_rus_mol_bsq_ger_gam_ses_mnd_nor_ben_bam_glc_ven_ctl_est_swt_xho_fin_lat_owc_geo_prs_guj_krd_pol_sid_wly_spa_hun_ewe_sun_alb_tag_jpn_tml_kor_por_afr_akn_swe_mly_scr_hau_bat_cnt_pan_fbf_urd_aeg_ukr_bul_rom_cze_qcu_eng_hin_dut_tsw_mlt_lit_chh_fre_ind_arw_cic_bos_swa_mao_tha_anl_knd_igb_moo_azi_mcd_svk_uzb_yor_vie_sod_tsn_dyu_dgb	0.0778606787835245	0.183339281407991	0.854930936740806
821	aeg_mol_moo_por_tig_mlt_amr_pan_azi_uzb_ven_ind_swt_slo_fre_bsq_ita_heb_fbf_cnt_prs_rom_swa_ukr_zul_mcd_fin_akn_lda_est_ger_anl_geo_spa_afr_krd_guj_sid_owc_ben_hun_tsw_tag_pol_mao_jpn_knd_kor_cze_rus_dgb_bos_mly_lit_wly_sun_mnd_nor_dyu_eng_hau_swe_arw_urd_hin_qcu_bul_ctl_alb_bam_chh_grk_gam_dut_bat_svk_ses_scr_tsn_jav_tha_sod_tml_bem_xho_tur_lat_glc_aze_yor_vie_amh_igb_cic_ewe	-0.446852878176739	-1.0605216238543	0.291653832432688
822	sod_cze_bem_spa_gam_owc_aeg_fre_uzb_azi_xho_sun_igb_ctl_grk_bsq_nor_wly_zul_mnd_rom_svk_akn_pan_tsw_dut_fin_bam_ven_hun_slo_anl_geo_eng_guj_arw_mcd_sid_amh_hin_est_dyu_mao_ben_bat_jpn_knd_kor_krd_lat_fbf_ukr_ind_por_amr_mly_cnt_bul_lda_rus_tig_afr_ger_mol_lit_qcu_alb_swe_pol_swa_heb_urd_hau_ita_tag_bos_yor_prs_dgb_jav_tha_chh_tml_tsn_ses_aze_glc_scr_tur_moo_vie_mlt_cic_ewe_swt	0.275509388172989	0.649491200340152	0.517621870964401
823	aeg_ben_zul_grk_amh_mlt_tig_bul_aze_tur_fbf_tag_dgb_cze_prs_bsq_arw_amr_tsn_mnd_ger_scr_yor_rus_ewe_glc_hun_lda_swt_est_fre_anl_geo_spa_ukr_guj_dut_heb_wly_eng_fin_ses_mao_por_mly_jpn_tml_kor_afr_pol_xho_lit_ind_rom_sod_sun_cnt_krd_bem_ctl_gam_lat_svk_hin_nor_qcu_slo_bos_swe_swa_hau_urd_chh_alb_jav_mcd_igb_ita_moo_bat_tha_owc_knd_cic_ven_uzb_mol_pan_azi_bam_vie_sid_akn_dyu_tsw	-1.09276444321876	-2.68774174746576	0.00852345589800253
824	tig_pan_fbf_rom_sod_hau_wly_alb_aze_tur_ven_sun_tsw_dut_lit_bsq_spa_amh_lda_cnt_arw_mcd_moo_por_cic_ita_hun_yor_bam_fin_svk_mlt_geo_prs_lat_krd_ukr_chh_aeg_ger_est_xho_mly_grk_tag_jpn_knd_kor_rus_nor_zul_ctl_mao_guj_anl_ind_mnd_hin_ewe_bos_sid_urd_cze_swe_glc_qcu_ben_fre_bul_tsn_gam_mol_owc_slo_bat_afr_dyu_pol_dgb_jav_tha_amr_tml_igb_swa_azi_scr_eng_uzb_ses_vie_heb_akn_bem_swt	-0.491886052329278	-1.17061988423378	0.244742492320698
825	owc_ger_swt_rom_amh_sid_wly_krd_uzb_tur_zul_tag_cic_ukr_ben_bsq_eng_hau_swa_mnd_mcd_slo_dyu_grk_igb_svk_est_akn_lda_fin_scr_aeg_geo_alb_nor_afr_por_chh_anl_urd_hun_bam_mly_pan_ind_jpn_tml_kor_swe_fre_ses_hin_jav_dut_gam_sun_cnt_pol_tsw_mol_heb_lat_lit_ita_bos_qcu_prs_arw_guj_xho_amr_glc_mlt_bul_bat_spa_bem_rus_dgb_mao_tha_tig_knd_tsn_yor_azi_cze_ctl_aze_ven_vie_sod_ewe_fbf_moo	-0.0150818553498655	-0.0355324110778036	0.971731358215984
826	tig_dut_igb_krd_heb_sod_hau_grk_aze_azi_bem_ind_tsn_hin_urd_bsq_bul_mlt_ewe_cnt_pol_ben_bam_bos_tsw_afr_est_dyu_ven_fin_ita_amh_geo_eng_prs_rus_ger_amr_aeg_pan_hun_fbf_sun_slo_tag_jpn_knd_kor_ctl_rom_zul_mol_bat_ukr_owc_jav_mnd_nor_cic_alb_anl_swe_spa_cze_por_qcu_lit_svk_lat_lda_gam_guj_chh_mcd_mao_arw_yor_glc_dgb_mly_tha_sid_tml_xho_moo_uzb_fre_scr_tur_akn_vie_wly_swt_swa_ses	-0.772655722901099	-1.85931957896445	0.0661436067320101
827	mlt_mcd_cic_slo_hau_tig_owc_ben_aze_azi_igb_sun_moo_swe_svk_bsq_grk_sid_dyu_mnd_hin_urd_yor_alb_swt_lat_est_tsn_xho_fin_dut_amh_geo_bul_arw_fre_krd_amr_chh_mol_hun_fbf_tag_ger_jav_jpn_knd_kor_spa_bos_zul_por_bat_prs_sod_ind_cnt_lit_bem_eng_aeg_scr_guj_pan_ita_qcu_nor_rus_rom_dgb_gam_afr_heb_ukr_mly_ctl_swa_pol_ven_mao_tha_wly_tml_akn_bam_uzb_glc_cze_tur_ewe_vie_anl_tsw_ses_lda	0.196656616072331	0.463028712097883	0.644425478335714
828	chh_ctl_igb_bos_gam_heb_sod_mcd_aze_azi_tsw_mly_dgb_slo_pol_bsq_rom_tig_bem_cnt_ukr_hin_tsn_lit_zul_grk_est_ewe_bam_fin_guj_owc_geo_lat_svk_nor_fre_anl_wly_mol_hun_lda_bat_alb_jav_jpn_knd_kor_eng_krd_fbf_glc_sun_scr_aeg_ind_mnd_ben_xho_urd_amh_pan_bul_arw_spa_qcu_ger_swe_rus_swa_mlt_prs_hau_ita_tag_cze_akn_dut_ses_mao_tha_sid_tml_swt_ven_tur_por_afr_uzb_moo_vie_amr_dyu_cic_yor	0.590478652665038	1.39688540483901	0.165772470522943
829	amr_urd_xho_svk_anl_heb_sid_ger_azi_aze_igb_ind_ewe_scr_ctl_bsq_guj_mlt_bam_cnt_eng_prs_lda_mol_tsw_rom_hun_dyu_fbf_est_bul_aeg_geo_slo_afr_rus_fre_amh_owc_ukr_fin_zul_bat_arw_jav_jpn_tml_kor_cze_ita_akn_bos_sun_spa_tig_tag_mnd_mcd_ven_krd_chh_dut_pol_pan_por_qcu_lit_swe_ben_yor_gam_grk_sod_alb_mly_nor_dgb_hin_bem_mao_tha_hau_knd_ses_cic_tur_lat_glc_uzb_tsn_vie_wly_moo_swa_swt	-0.441473646233488	-1.04708881725276	0.297772367103405
830	anl_svk_ven_fre_amr_chh_amh_mol_aze_tur_moo_mao_zul_ukr_guj_bsq_nor_sid_dgb_cnt_ben_krd_bem_pol_swa_lat_hun_dyu_tsw_fin_por_wly_geo_scr_bos_afr_bul_owc_mlt_rom_est_igb_jav_swe_ind_jpn_tml_kor_prs_eng_lda_arw_sun_grk_heb_tag_mnd_ger_tsn_dut_aeg_slo_alb_glc_spa_qcu_urd_cze_ita_akn_hau_lit_tig_mcd_bat_hin_ses_ctl_fbf_mly_tha_sod_knd_ewe_yor_azi_rus_pan_uzb_bam_vie_gam_cic_swt_xho	0.286514643467093	0.675066313475954	0.501308557244966
831	hau_dut_lda_lat_sid_mlt_owc_slo_aze_uzb_xho_tag_dyu_glc_ita_bsq_prs_heb_moo_mnd_fre_ctl_cic_ger_fbf_guj_fin_zul_swt_hun_afr_amr_geo_por_rom_spa_bul_chh_gam_hin_est_ven_ind_urd_bat_jpn_knd_kor_ukr_mcd_ses_pol_mao_swe_aeg_sun_cnt_pan_yor_arw_sod_cze_scr_rus_svk_qcu_alb_lit_ben_akn_wly_eng_anl_bos_mly_nor_ewe_mol_igb_jav_tha_amh_tml_bem_tsw_azi_krd_grk_tur_dgb_vie_tig_bam_swa_tsn	0.145785900511579	0.342832221485036	0.732498377799106
832	amh_por_moo_ctl_heb_wly_chh_prs_tur_azi_ewe_tag_yor_glc_mol_bsq_alb_owc_bem_cnt_ben_lit_bam_hin_ven_urd_hun_tsn_swt_fin_nor_aeg_geo_ger_spa_bul_fre_mlt_tig_cze_est_dyu_ind_afr_jav_jpn_tml_kor_krd_ita_xho_guj_mly_swe_gam_bat_mnd_lat_ses_grk_hau_svk_ukr_dut_scr_qcu_rus_pan_bos_igb_anl_mcd_sid_slo_sun_arw_tsw_pol_cic_mao_tha_amr_knd_dgb_lda_aze_rom_eng_uzb_fbf_vie_sod_akn_zul_swa	-0.0858141049752855	-0.20260423503687	0.839886961623611
833	mlt_ukr_akn_nor_sod_owc_amh_rus_tur_azi_swt_bat_tsn_eng_scr_bsq_ben_gam_swa_mnd_slo_ita_yor_por_moo_cze_hun_dyu_bem_est_urd_amr_geo_prs_pan_mcd_spa_chh_wly_arw_fin_zul_mly_ger_jav_jpn_tml_kor_rom_lat_ven_hin_sun_ctl_anl_tag_cnt_bos_dgb_lit_tig_dut_grk_alb_swe_qcu_mol_guj_krd_ewe_heb_pol_sid_fre_mao_afr_igb_glc_lda_ind_tha_aeg_knd_fbf_tsw_aze_svk_bul_uzb_ses_vie_hau_cic_xho_bam	-0.095795160964984	-0.22575805300094	0.8218849947759
834	chh_prs_swt_afr_owc_amr_tig_por_uzb_aze_ses_jav_dyu_dut_bul_bsq_pan_anl_ven_mnd_fre_bos_akn_alb_yor_ben_fin_fbf_tsn_hun_ita_amh_geo_eng_pol_ctl_urd_hau_aeg_arw_est_igb_tag_svk_mao_jpn_knd_kor_rus_spa_cic_nor_sun_guj_sid_mly_cnt_swe_lda_slo_mlt_mcd_mol_lat_ukr_qcu_rom_grk_ger_zul_gam_glc_heb_scr_ind_lit_tsw_cze_swa_bat_tha_sod_tml_dgb_bam_tur_krd_hin_azi_moo_vie_wly_xho_ewe_bem	-0.621240632369859	-1.48676770445234	0.140458696167074
835	owc_cze_bam_lat_sid_heb_gam_hin_aze_azi_dgb_jav_ses_arw_ger_bsq_rom_mlt_tsw_mnd_guj_krd_dyu_por_lda_ukr_fin_igb_ewe_hun_glc_wly_geo_eng_mol_afr_prs_tig_aeg_alb_est_ven_tag_mcd_sun_jpn_tml_kor_urd_dut_bem_pan_mly_grk_hau_ind_cnt_pol_tsn_nor_sod_ben_bul_bos_swe_qcu_svk_slo_ita_yor_anl_fre_chh_lit_bat_scr_moo_ctl_swa_mao_tha_amr_knd_akn_swt_uzb_rus_spa_tur_zul_vie_amh_xho_cic_fbf	-0.992143735783429	-2.41421276110288	0.0177271063389774
836	tig_scr_bem_fre_wly_owc_amr_arw_tur_uzb_akn_tag_igb_glc_mcd_bsq_mol_amh_ewe_mnd_grk_ger_swa_pol_tsn_eng_est_dgb_cic_fin_por_heb_geo_alb_slo_svk_nor_sod_chh_afr_hun_zul_ind_urd_mao_jpn_tml_kor_rom_cze_lda_ita_mly_hin_hau_jav_cnt_lat_dyu_pan_aeg_rus_spa_guj_ukr_qcu_dut_ben_krd_moo_sid_bos_mlt_lit_bat_ctl_bam_bul_xho_sun_tha_gam_knd_swt_ses_azi_swe_prs_aze_yor_vie_anl_fbf_tsw_ven	0.271966997020526	0.641090127991697	0.523040859449537
837	sid_cze_igb_slo_mlt_owc_amr_bul_uzb_azi_yor_bat_cic_arw_lat_bsq_urd_anl_dyu_mnd_mcd_ctl_lda_scr_ses_alb_est_swt_dgb_fin_lit_amh_geo_dut_mol_ger_glc_hau_aeg_grk_hun_akn_ind_ukr_mly_jpn_knd_kor_ita_spa_fbf_krd_tag_svk_tig_jav_cnt_bos_moo_nor_wly_guj_swe_rus_por_qcu_fre_pol_ben_bam_gam_eng_chh_hin_sun_afr_ewe_rom_bem_mao_tha_sod_tml_swa_xho_tur_prs_pan_aze_tsn_vie_heb_ven_tsw_zul	-0.485659720427515	-1.15485908418061	0.251106884593271
838	owc_urd_dgb_ger_tig_amr_gam_cze_uzb_azi_xho_tag_swa_alb_arw_bsq_lit_mlt_zul_mnd_eng_lat_bem_krd_lda_por_fin_bam_tsw_est_mcd_hau_geo_ukr_dut_pan_scr_wly_amh_bul_hun_akn_ind_afr_mao_jpn_tml_kor_ben_swe_cic_mol_sun_ita_chh_mly_cnt_hin_dyu_rom_aeg_bos_fre_svk_glc_qcu_guj_slo_grk_tsn_sid_nor_heb_prs_bat_pol_yor_ctl_ven_jav_tha_anl_knd_ewe_igb_aze_rus_spa_tur_ses_vie_sod_swt_fbf_moo	-0.00952020161152605	-0.0224306163512492	0.982152515033659
839	mlt_swe_fbf_mol_amh_hau_gam_pan_azi_aze_zul_bat_ewe_scr_fre_bsq_eng_aeg_swa_cnt_ukr_ita_yor_mcd_cic_bul_fin_tsw_ses_hun_glc_wly_geo_guj_ctl_bos_svk_anl_owc_rus_est_bam_jav_spa_tag_jpn_tml_kor_ger_prs_dgb_hin_ind_dut_sod_mly_mnd_grk_lda_alb_chh_por_urd_afr_nor_qcu_lit_arw_ben_igb_heb_pol_tig_rom_mao_krd_ven_lat_xho_sun_tha_amr_knd_akn_bem_uzb_slo_cze_tur_swt_vie_sid_dyu_tsn_moo	-0.504458613382907	-1.19982191351298	0.233256187294973
840	gam_urd_xho_ita_hau_sod_owc_bul_uzb_azi_ven_ind_bam_lit_ukr_bsq_svk_chh_moo_cnt_eng_fre_zul_afr_swa_ctl_est_cic_tsw_hun_pan_tig_geo_hin_ger_glc_rom_amh_heb_dut_fin_ses_tag_mol_bat_jpn_tml_kor_pol_rus_fbf_prs_mly_guj_sid_sun_mnd_lat_tsn_mcd_mlt_cze_nor_spa_ben_qcu_krd_bos_swe_ewe_anl_arw_wly_grk_mao_scr_yor_alb_bem_jav_tha_aeg_knd_dyu_dgb_tur_slo_por_aze_akn_vie_amr_igb_swt_lda	-0.115400382049056	-0.272235112486412	0.786044738457349
841	chh_rom_ven_scr_gam_wly_mlt_ukr_tur_azi_lda_bat_akn_cze_eng_bsq_swe_sod_moo_cnt_pol_bul_dyu_hin_bem_svk_est_igb_ewe_fin_dut_aeg_geo_por_fre_nor_alb_amh_hau_lat_hun_fbf_mao_spa_ind_jpn_knd_kor_ctl_ita_xho_prs_tag_mol_amr_jav_mnd_ben_yor_guj_sid_krd_rus_pan_glc_qcu_slo_bos_ger_bam_anl_arw_owc_grk_sun_lit_tsn_afr_tsw_mly_tha_tig_tml_zul_ses_uzb_urd_mcd_aze_swt_vie_heb_dgb_swa_cic	-0.828942458065244	-2.00339915370193	0.0480447515749859
842	amh_ben_ven_ita_amr_gam_wly_dut_uzb_aze_bem_sun_cic_prs_ctl_bsq_slo_anl_ewe_cnt_rom_spa_tsw_grk_fbf_lat_hun_lda_dgb_fin_bul_owc_geo_pol_ger_rus_alb_sod_aeg_por_est_dyu_ind_guj_jav_jpn_knd_kor_eng_mcd_swt_urd_mly_lit_chh_tag_mnd_cze_akn_swe_sid_fre_nor_svk_pan_qcu_hin_bos_ukr_zul_mlt_arw_heb_krd_bat_glc_tsn_mol_yor_mao_tha_tig_tml_ses_igb_tur_scr_afr_azi_xho_vie_hau_swa_bam_moo	-0.338444514136752	-0.800795657457885	0.425291036459129
843	tig_mol_ewe_krd_sod_amr_chh_ita_tur_aze_tsn_jav_yor_svk_arw_bsq_por_wly_bem_cnt_spa_eng_ven_guj_zul_nor_fin_dgb_fbf_hun_cze_aeg_geo_afr_ctl_bul_prs_gam_mlt_pol_est_akn_ind_ukr_mly_jpn_tml_kor_alb_glc_lda_mcd_sun_urd_hau_tag_mnd_ger_xho_grk_anl_bos_slo_hin_lat_qcu_fre_rus_scr_swa_heb_swe_amh_ben_bat_pan_tsw_rom_ses_mao_tha_owc_knd_bam_igb_azi_lit_dut_uzb_dyu_vie_sid_swt_cic_moo	0.168998431532637	0.398107989459516	0.691463022074578
844	wly_ctl_bam_ita_amr_hau_heb_mcd_azi_aze_ven_ind_tsw_krd_ben_bsq_urd_chh_xho_mnd_mol_afr_dyu_rus_igb_guj_fin_bem_ewe_est_bos_amh_geo_por_scr_arw_fre_gam_mlt_spa_hun_ses_jav_slo_mly_jpn_knd_kor_swe_ger_swt_eng_mao_hin_sod_sun_cnt_pan_yor_rom_anl_lit_glc_ukr_svk_qcu_bul_pol_alb_akn_owc_grk_sid_prs_tag_dut_tsn_cze_fbf_bat_tha_tig_tml_cic_swa_uzb_nor_lat_tur_moo_vie_aeg_zul_dgb_lda	0.330201779446693	0.777796151145315	0.438663420992146
845	gam_urd_yor_mol_amh_sid_amr_rom_uzb_aze_tsw_bat_ewe_krd_rus_bsq_alb_chh_bem_cnt_prs_bul_zul_eng_igb_svk_hun_xho_fbf_fin_ita_sod_geo_lit_bos_scr_glc_heb_aeg_dut_est_akn_tag_ukr_mly_jpn_knd_kor_spa_lat_tsn_ger_mao_pol_wly_jav_mnd_guj_cic_ctl_anl_slo_fre_nor_arw_qcu_afr_grk_mcd_ses_tig_pan_owc_ben_sun_hin_dyu_swe_ven_ind_tha_mlt_tml_moo_swa_tur_cze_por_azi_bam_vie_hau_swt_dgb_lda	-0.512656177810755	-1.22001799082473	0.225542811621869
846	anl_eng_swa_lit_amr_aeg_wly_rom_uzb_aze_zul_sun_tsn_guj_arw_bsq_ukr_heb_bam_mnd_prs_ita_ses_ctl_akn_por_fin_yor_igb_est_mcd_chh_geo_pol_fre_bul_pan_amh_mlt_glc_hun_dgb_tag_swe_mly_jpn_tml_kor_nor_alb_xho_ger_ind_dut_sod_mao_cnt_ben_tsw_urd_gam_scr_svk_bos_hin_qcu_mol_cze_grk_ven_owc_spa_hau_slo_bat_krd_bem_rus_fbf_jav_tha_sid_knd_lda_cic_tur_lat_afr_azi_moo_vie_tig_ewe_dyu_swt	-0.155175224804281	-0.36619455345376	0.715051637361494
847	heb_prs_zul_bul_wly_anl_aeg_guj_azi_tur_bam_jav_ven_cze_glc_bsq_hin_amh_ses_mnd_lit_grk_lda_mcd_tsn_lat_hun_yor_tsw_est_pol_hau_geo_slo_ukr_nor_ben_gam_chh_ctl_fin_dyu_ind_arw_bat_jpn_tml_kor_eng_scr_dgb_bos_tag_pan_mlt_sun_cnt_svk_igb_spa_sid_fre_ger_mol_urd_qcu_alb_rom_krd_swt_amr_dut_sod_ita_mly_afr_ewe_swe_cic_mao_tha_tig_knd_xho_swa_uzb_por_rus_aze_fbf_vie_owc_akn_bem_moo	-0.767660245573747	-1.84582498052581	0.068099020466032
848	mlt_ctl_dgb_grk_heb_chh_amr_urd_uzb_aze_cic_jav_ven_ita_afr_bsq_glc_owc_dyu_mnd_bos_mol_ewe_lit_bem_pan_fin_tsn_moo_hun_fre_sod_geo_arw_ben_eng_hin_aeg_tig_dut_est_yor_mly_pol_mao_jpn_knd_kor_svk_por_swt_mcd_ind_cze_sid_bat_cnt_slo_bam_ukr_anl_swe_lat_rom_alb_qcu_scr_guj_prs_igb_gam_nor_wly_rus_sun_krd_fbf_bul_lda_tag_tha_hau_tml_akn_xho_tur_spa_ger_azi_zul_vie_amh_tsw_swa_ses	-0.198913018304759	-0.469823947661072	0.639580597109099
849	heb_pol_swa_alb_wly_amh_tig_cze_uzb_tur_yor_mao_ewe_ger_arw_bsq_fre_chh_xho_mnd_nor_swe_bam_ukr_lda_bul_hun_moo_dgb_est_scr_sid_geo_krd_prs_afr_rom_gam_owc_dut_fin_ses_ind_pan_bat_jpn_knd_kor_ben_grk_cic_mol_tag_bos_amr_mly_cnt_guj_akn_urd_aeg_spa_lat_lit_svk_qcu_hin_slo_eng_ven_mlt_mcd_hau_glc_jav_ctl_swt_por_bem_sun_tha_anl_tml_dyu_tsw_aze_ita_rus_azi_igb_vie_sod_fbf_tsn_zul	0.400441625775846	0.945147675314069	0.347032624916977
850	tig_ukr_igb_scr_amr_chh_hau_guj_azi_uzb_zul_ind_tsn_fre_rom_bsq_ctl_aeg_ven_cnt_urd_afr_swa_glc_dgb_bos_est_bam_bem_hun_pol_wly_geo_lat_ger_swe_mol_sid_sod_ita_fin_lda_jav_spa_tag_jpn_tml_kor_cze_alb_ewe_rus_mao_ben_owc_sun_mnd_krd_dyu_svk_heb_hin_slo_nor_eng_qcu_bul_lit_por_swt_anl_grk_gam_pan_mly_mcd_fbf_arw_tsw_bat_tha_mlt_knd_ses_akn_tur_prs_dut_aze_cic_vie_amh_yor_xho_moo	0.378913968971322	0.894024246506448	0.373616753428495
851	sid_pan_ses_spa_gam_aeg_amr_cze_aze_uzb_zul_ind_akn_nor_rom_bsq_ukr_heb_bam_mnd_ben_dut_ewe_bos_igb_hin_est_ven_tsn_fin_urd_owc_geo_bul_ctl_fre_por_mlt_chh_swe_hun_swa_mao_rus_bat_jpn_knd_kor_ita_slo_dyu_eng_mly_ger_anl_sun_cnt_lat_bem_prs_hau_arw_mcd_alb_pol_qcu_lit_krd_glc_dgb_tig_scr_sod_grk_tag_guj_tsw_afr_fbf_jav_tha_amh_tml_moo_swt_tur_svk_mol_azi_yor_vie_wly_xho_lda_cic	-0.207660256207783	-0.489943144735354	0.625327936042883
852	tig_ctl_zul_ben_heb_owc_amr_fre_azi_tur_cic_jav_lda_lat_glc_bsq_mcd_mlt_ven_mnd_svk_swe_akn_alb_igb_dut_fin_dyu_tsn_hun_por_wly_geo_rom_krd_ger_guj_amh_sid_spa_est_yor_mao_eng_ind_jpn_tml_kor_scr_hin_dgb_pan_tag_ita_gam_sun_cnt_cze_tsw_rus_anl_urd_afr_bul_prs_qcu_bos_nor_lit_bam_aeg_pol_chh_grk_mly_mol_ses_ukr_swa_bat_tha_sod_knd_ewe_xho_aze_arw_slo_uzb_fbf_vie_hau_bem_moo_swt	0.203201292981708	0.478820020563368	0.633190540604187
853	hau_lat_xho_lit_amr_tig_anl_eng_aze_uzb_zul_bat_akn_bos_por_bsq_dut_heb_lda_cnt_hin_rom_tsw_alb_ses_ukr_fin_tsn_ewe_est_mcd_chh_geo_prs_nor_scr_pan_owc_gam_ben_hun_dyu_sun_fre_tag_jpn_tml_kor_ctl_cze_swt_mol_mly_grk_wly_ind_mnd_ita_bem_rus_mlt_pol_svk_krd_ger_qcu_swe_bul_urd_dgb_amh_spa_aeg_arw_mao_slo_ven_afr_fbf_jav_tha_sod_knd_yor_igb_tur_glc_guj_azi_swa_vie_sid_cic_moo_bam	0.188626587423268	0.443873697967669	0.658164953999622
854	aeg_svk_moo_slo_sod_hau_gam_nor_tur_aze_yor_mao_ses_pan_lit_bsq_scr_wly_zul_mnd_ger_ctl_swa_ukr_lda_mol_hun_bem_dyu_fin_arw_amr_geo_swe_alb_bos_prs_anl_heb_afr_est_dgb_sun_pol_tag_jpn_tml_kor_fre_glc_xho_krd_ind_ita_amh_jav_cnt_grk_tsn_ben_tig_rom_cze_mcd_lat_qcu_bul_urd_guj_tsw_owc_spa_mlt_por_mly_hin_fbf_eng_ven_bat_tha_chh_knd_ewe_bam_uzb_rus_dut_azi_akn_vie_sid_cic_swt_igb	-0.56645404434896	-1.35284974839449	0.179383478474574
855	owc_ctl_bem_spa_hau_mlt_heb_urd_azi_tur_akn_ind_xho_guj_eng_bsq_cze_amr_swt_cnt_bos_nor_ven_ben_ses_swe_hun_dgb_yor_fin_ukr_gam_geo_mcd_afr_hin_prs_sid_tig_por_est_dyu_bat_rus_mao_jpn_knd_kor_grk_ita_moo_mol_jav_dut_anl_mly_mnd_alb_cic_svk_wly_krd_slo_fre_pan_qcu_lat_pol_arw_tsn_sod_scr_aeg_rom_sun_ger_tsw_bul_igb_tag_tha_amh_tml_fbf_swa_aze_glc_lit_uzb_zul_vie_chh_bam_ewe_lda	0.236525892882296	0.556024397358432	0.579529486936982
856	mlt_ukr_zul_ita_tig_gam_chh_guj_azi_aze_swa_ind_cic_lat_dut_bsq_urd_sod_akn_cnt_pol_glc_tsn_fre_bem_por_fin_bam_dyu_hun_pan_amr_geo_svk_eng_nor_ger_wly_amh_prs_est_tsw_bat_grk_jav_jpn_tml_kor_alb_krd_xho_bos_tag_arw_aeg_mly_mnd_lit_ven_cze_owc_ctl_bul_afr_swe_qcu_spa_rus_ben_dgb_heb_hin_hau_slo_sun_mcd_swt_rom_yor_mao_tha_anl_knd_fbf_moo_uzb_scr_mol_tur_ewe_vie_sid_igb_lda_ses	-0.149614157195591	-0.352996111033472	0.724890191677044
857	anl_mcd_dgb_lat_sod_chh_heb_spa_uzb_aze_xho_jav_akn_scr_rus_bsq_krd_hau_zul_mnd_grk_pol_yor_svk_tsw_swe_est_moo_ewe_hun_afr_wly_geo_ukr_glc_rom_ger_sid_owc_pan_fin_ven_mao_fre_ind_jpn_tml_kor_alb_arw_fbf_hin_bat_ctl_tig_mly_cnt_bos_swt_urd_amr_dut_eng_bul_guj_qcu_ita_mol_prs_tsn_gam_ben_aeg_nor_tag_slo_bem_cze_igb_sun_tha_amh_knd_ses_lda_azi_por_lit_tur_swa_vie_mlt_bam_cic_dyu	0.471445629444481	1.11226604299323	0.268890713365396
858	sid_nor_fbf_grk_owc_aeg_gam_rom_uzb_tur_akn_sun_swa_alb_glc_bsq_rus_anl_igb_cnt_ukr_dut_zul_spa_lda_ben_est_moo_tsn_fin_prs_hau_geo_mol_lit_svk_bos_mlt_sod_slo_hun_bam_mly_por_ind_jpn_knd_kor_mcd_pol_ewe_cze_jav_swe_heb_bat_mnd_afr_yor_guj_amh_ita_lat_ctl_krd_qcu_hin_urd_bul_tsw_amr_arw_wly_scr_tag_eng_xho_pan_ven_mao_tha_chh_tml_ses_swt_azi_ger_fre_aze_dgb_vie_tig_bem_dyu_cic	-0.497365830513768	-1.18316666253801	0.239758840372702
859	wly_urd_yor_fre_amr_chh_mlt_cze_uzb_azi_tsn_mly_ses_bos_scr_bsq_pan_owc_cic_mnd_pol_slo_ewe_bul_dyu_alb_hun_igb_akn_est_ger_anl_geo_afr_glc_lat_mcd_hau_heb_grk_fin_moo_jav_ben_sun_jpn_tml_kor_krd_rom_bam_mol_ind_hin_sid_mao_cnt_guj_zul_dut_tig_spa_prs_swe_nor_qcu_ctl_ita_rus_ven_sod_por_amh_arw_tag_svk_xho_ukr_lda_bat_tha_gam_knd_swt_bem_aze_lit_eng_tur_tsw_vie_aeg_fbf_swa_dgb	-0.109350890452099	-0.258140192726844	0.796869110921772
860	amr_prs_dyu_lat_hau_wly_amh_pan_tur_azi_ven_sun_swt_swe_spa_bsq_rom_sod_bam_cnt_grk_cze_yor_por_ses_mcd_hun_cic_lda_est_pol_anl_geo_fre_dut_svk_krd_aeg_tig_scr_fin_tsw_tag_rus_bat_jpn_knd_kor_eng_glc_moo_slo_mly_arw_heb_mao_mnd_ben_tsn_guj_owc_urd_hin_lit_nor_qcu_afr_ctl_bos_fbf_mlt_mol_chh_ger_ind_bul_igb_ukr_ewe_jav_tha_gam_tml_bem_zul_uzb_alb_ita_aze_xho_vie_sid_swa_dgb_akn	-0.0422801392167346	-0.0996373969710552	0.920846668892595
861	anl_guj_swa_dut_wly_owc_gam_mol_tur_azi_tsn_mao_bam_arw_scr_bsq_pol_mlt_bem_mnd_alb_urd_moo_bul_dyu_spa_est_ven_lda_fin_krd_amr_geo_lat_glc_cze_hin_amh_sid_pan_hun_xho_sun_ctl_tag_jpn_tml_kor_nor_grk_dgb_por_mly_ben_chh_bat_cnt_bos_zul_lit_heb_rom_eng_svk_prs_qcu_swe_ger_rus_cic_hau_slo_sod_mcd_ind_ukr_ses_ita_ewe_jav_tha_aeg_knd_tsw_akn_aze_afr_fre_uzb_yor_vie_tig_igb_fbf_swt	-0.223640399477207	-0.528232329643675	0.598596333649974
862	mlt_glc_dgb_rus_owc_anl_hau_eng_azi_aze_igb_tag_dyu_svk_scr_bsq_mcd_amh_zul_cnt_lit_pol_yor_ita_ses_cze_est_bam_akn_fin_hin_sod_geo_pan_ukr_nor_dut_aeg_tig_prs_hun_bem_jav_urd_mao_jpn_knd_kor_fre_lat_lda_guj_bat_ger_heb_mly_mnd_swe_swa_ben_wly_grk_spa_ctl_mol_qcu_bul_por_arw_moo_chh_krd_sid_afr_ind_bos_tsn_rom_fbf_sun_tha_amr_tml_tsw_xho_tur_alb_slo_uzb_swt_vie_gam_ewe_cic_ven	-0.3932270224087	-0.932635219298015	0.353423330717228
863	heb_bul_swt_svk_amr_wly_owc_bos_uzb_azi_yor_tag_tsn_mol_lit_bsq_dut_aeg_dgb_mnd_nor_ukr_tsw_pan_akn_ger_est_bem_ewe_hun_ben_amh_geo_guj_mcd_eng_slo_tig_anl_spa_fin_moo_mly_krd_jav_jpn_tml_kor_por_ita_zul_pol_sun_swe_chh_mao_cnt_grk_fbf_afr_sid_glc_prs_scr_lat_qcu_rom_urd_arw_bam_mlt_cze_hau_rus_ind_ctl_swa_alb_ses_bat_tha_gam_knd_dyu_ven_aze_fre_hin_tur_cic_vie_sod_lda_xho_igb	-0.30853426101868	-0.729907157164839	0.467281500051297
864	amh_fre_ven_guj_chh_hau_owc_rom_aze_tur_cic_bat_moo_dut_bul_bsq_hin_sod_ewe_mnd_glc_pan_dyu_spa_swa_cze_est_akn_swt_hun_arw_aeg_geo_eng_nor_ger_urd_wly_sid_slo_fin_zul_mao_afr_tag_jpn_tml_kor_mcd_pol_lda_por_jav_scr_mlt_mly_cnt_ukr_tsn_alb_tig_prs_lit_ita_bos_qcu_grk_ben_lat_ses_heb_swe_gam_mol_ind_svk_igb_rus_bem_sun_tha_amr_knd_xho_fbf_uzb_krd_ctl_azi_tsw_vie_anl_bam_yor_dgb	-0.678883949355081	-1.62816515701888	0.106873083863865
865	amh_nor_xho_dut_anl_wly_tig_ita_uzb_aze_akn_tag_cic_ger_por_bsq_eng_aeg_igb_cnt_scr_glc_moo_ben_ven_rus_hun_bem_fbf_fin_svk_sod_geo_spa_pol_guj_bos_owc_amr_swe_est_tsn_sun_krd_mly_jpn_knd_kor_afr_slo_lda_lat_jav_ukr_sid_mao_mnd_fre_swt_cze_gam_grk_arw_rom_ctl_qcu_urd_lit_mcd_tsw_mlt_prs_chh_pan_bat_hin_swa_bul_dgb_ind_tha_hau_tml_zul_ewe_azi_alb_mol_tur_bam_vie_heb_yor_dyu_ses	-0.393625658313973	-0.933511093166029	0.352973533960892
866	tig_pol_igb_dut_sod_owc_mlt_slo_aze_tur_fbf_tag_swa_cze_hin_bsq_scr_aeg_zul_cnt_nor_por_ven_bul_akn_swe_hun_yor_bem_fin_prs_anl_geo_pan_glc_rus_svk_gam_heb_fre_est_ewe_mao_lit_sun_jpn_tml_kor_ben_urd_bam_arw_bat_ita_wly_ind_mnd_bos_swt_eng_hau_grk_guj_rom_krd_qcu_mol_alb_ger_moo_sid_ctl_chh_afr_mly_ukr_xho_lat_lda_jav_tha_amr_knd_dyu_tsw_azi_spa_mcd_uzb_cic_vie_amh_ses_dgb_tsn	-0.436739529537875	-1.03592042825407	0.302925387427702
867	amh_glc_zul_swe_gam_tig_wly_rus_uzb_aze_igb_jav_ven_por_grk_bsq_mol_hau_lda_cnt_urd_pan_moo_ukr_ses_hin_hun_dyu_fbf_est_spa_heb_geo_bos_afr_arw_ita_owc_sod_eng_fin_dgb_mao_nor_bat_jpn_tml_kor_krd_pol_akn_slo_sun_ben_sid_mly_mnd_ger_tsn_cze_anl_guj_scr_ctl_prs_qcu_lit_mcd_svk_bam_aeg_bul_amr_lat_tag_fre_swt_rom_yor_ind_tha_chh_knd_cic_swa_tur_alb_dut_azi_xho_vie_mlt_ewe_tsw_bem	0.776602081884719	1.84803120324807	0.0677760663686013
868	wly_spa_zul_fre_gam_sid_hau_mcd_tur_azi_bam_bat_moo_svk_pol_bsq_por_amh_swa_mnd_urd_ben_swt_eng_dgb_krd_hun_igb_bem_fin_mol_tig_geo_dut_afr_alb_swe_aeg_anl_ita_est_tsn_jav_lit_mao_jpn_knd_kor_cze_scr_xho_bul_tag_nor_amr_sun_cnt_ger_dyu_lat_heb_rom_arw_guj_bos_qcu_grk_ctl_prs_ven_mlt_hin_chh_ukr_ind_glc_tsw_pan_ses_mly_tha_sod_tml_ewe_yor_aze_rus_slo_uzb_lda_vie_owc_akn_cic_fbf	-0.167668993586673	-0.396205834172845	0.692860767729307
869	chh_spa_xho_swe_amr_aeg_sod_lit_uzb_azi_tsw_bat_cic_ita_ukr_bsq_por_mlt_dgb_mnd_ben_guj_ewe_hin_bem_pan_fin_akn_dyu_est_nor_wly_geo_eng_slo_dut_cze_sid_heb_alb_hun_swt_mao_lat_mly_jpn_knd_kor_urd_pol_igb_glc_sun_afr_tig_ind_cnt_bos_tsn_svk_gam_scr_krd_prs_ctl_qcu_ger_arw_bul_moo_hau_rom_amh_grk_jav_mcd_ses_fre_bam_tag_tha_anl_tml_fbf_ven_aze_mol_rus_tur_lda_vie_owc_zul_swa_yor	-0.606749064382789	-1.4472431441671	0.151191326226375
870	mlt_pol_tsn_rom_owc_amr_anl_pan_azi_tur_moo_ind_lda_por_glc_bsq_urd_hau_dyu_mnd_cze_alb_swa_krd_bem_nor_hun_zul_ewe_fin_spa_wly_geo_mcd_bos_fre_rus_chh_heb_ben_est_igb_mao_ukr_jav_jpn_tml_kor_afr_scr_swt_arw_tag_slo_gam_bat_cnt_lit_ven_hin_sid_ctl_eng_prs_lat_qcu_dut_ger_swe_akn_sod_bul_aeg_ita_mly_svk_fbf_guj_ses_sun_tha_amh_knd_cic_bam_aze_grk_mol_uzb_tsw_vie_tig_xho_yor_dgb	-0.507743503541312	-1.20733219503147	0.23036591520211
871	sid_bul_fbf_urd_amr_gam_sod_glc_uzb_azi_dyu_ind_akn_slo_pol_bsq_mcd_tig_moo_cnt_ger_nor_tsn_krd_swt_arw_est_swa_bam_fin_ctl_mlt_geo_afr_prs_rus_spa_anl_heb_svk_hun_dgb_sun_ben_mao_jpn_knd_kor_lit_lat_yor_eng_tag_guj_aeg_jav_mnd_ita_igb_hin_owc_bos_mol_scr_swe_qcu_dut_fre_rom_tsw_amh_cze_chh_grk_mly_pan_ses_por_zul_bat_tha_hau_tml_ven_ewe_tur_ukr_alb_aze_cic_vie_wly_bem_lda_xho	-0.259043685698374	-0.612444161063747	0.541738554252992
872	mlt_ita_ewe_mcd_amr_sid_gam_alb_aze_tur_zul_tag_akn_lit_spa_bsq_fre_chh_bam_cnt_guj_krd_ses_rom_tsn_arw_hun_cic_igb_est_ctl_tig_geo_pan_mol_bos_eng_aeg_hau_ukr_fin_bem_mao_dut_mly_jpn_knd_kor_por_swe_dyu_hin_ind_cze_anl_bat_mnd_nor_ven_pol_sod_ben_ger_bul_lat_qcu_glc_grk_rus_moo_wly_svk_owc_afr_sun_urd_dgb_prs_swt_jav_tha_amh_tml_xho_yor_azi_scr_slo_uzb_tsw_vie_heb_lda_fbf_swa	0.326673981504675	0.769493665819427	0.443550341767809
873	anl_alb_fbf_urd_owc_sid_amr_afr_uzb_tur_moo_mly_ses_fre_por_bsq_guj_gam_akn_cnt_cze_prs_xho_glc_dyu_ger_fin_ewe_cic_hun_hin_amh_geo_slo_pan_rom_spa_sod_wly_nor_est_ven_bat_grk_ind_jpn_knd_kor_ctl_ukr_bam_bul_jav_krd_heb_sun_mnd_swe_swt_scr_mlt_arw_ben_mcd_dut_qcu_lit_svk_rus_swa_chh_eng_hau_ita_tag_bos_lda_lat_yor_mao_tha_aeg_tml_bem_tsw_aze_pol_mol_azi_igb_vie_tig_dgb_tsn_zul	-0.50706911534914	-1.20738585405595	0.230345358457634
874	gam_ukr_lda_rus_sod_mlt_hau_hin_tur_aze_moo_ind_swt_svk_pan_bsq_nor_amr_tsn_mnd_swe_grk_cic_bul_dgb_urd_est_akn_ewe_fin_eng_owc_geo_ben_spa_alb_glc_anl_aeg_lat_hun_dyu_mly_ctl_tag_jpn_tml_kor_krd_scr_fbf_por_bat_ita_wly_sun_cnt_arw_swa_afr_amh_prs_rom_cze_mcd_qcu_pol_ger_lit_zul_heb_bos_sid_dut_mao_guj_bem_fre_bam_jav_tha_tig_knd_yor_igb_azi_slo_mol_uzb_ses_vie_chh_xho_ven_tsw	-0.441522586869221	-1.04872172136916	0.29702397265231
875	wly_mol_lda_glc_owc_sid_gam_alb_tur_uzb_ewe_bat_akn_rom_cze_bsq_spa_mlt_ven_cnt_mcd_guj_swa_prs_tsw_krd_est_cic_zul_fin_swe_aeg_geo_svk_bos_ita_pan_anl_amh_ukr_hun_bam_sun_grk_mao_jpn_tml_kor_urd_pol_swt_dut_ind_rus_chh_tag_mnd_arw_dgb_ctl_heb_lat_ben_lit_ger_qcu_slo_eng_nor_moo_sod_afr_hau_hin_mly_por_bem_fre_ses_jav_tha_tig_knd_fbf_igb_aze_scr_bul_azi_xho_vie_amr_yor_tsn_dyu	-0.260231020544899	-0.616291754900697	0.539207588657916
876	sod_ger_lda_eng_tig_aeg_amr_lat_azi_uzb_ses_mao_bam_nor_svk_bsq_ita_anl_swa_mnd_mcd_alb_swt_glc_cic_mol_est_xho_akn_hun_spa_wly_geo_slo_dut_guj_bul_mlt_owc_ukr_fin_tsn_ind_ben_bat_jpn_tml_kor_grk_por_tsw_pan_tag_swe_hau_sun_cnt_cze_dgb_afr_heb_fre_bos_urd_arw_qcu_rom_rus_krd_fbf_gam_scr_sid_prs_jav_lit_zul_ctl_moo_mly_tha_chh_knd_bem_ven_aze_hin_pol_tur_dyu_vie_amh_igb_ewe_yor	-1.17682807361724	-2.90947911328555	0.00452886597889394
877	gam_rus_akn_bos_tig_chh_anl_lit_tur_aze_xho_bat_tsn_swe_prs_bsq_spa_heb_dgb_cnt_scr_krd_bem_rom_ses_fre_hun_igb_zul_est_grk_owc_geo_pan_dut_afr_urd_aeg_amh_ctl_fin_tsw_ind_lat_jav_jpn_tml_kor_arw_glc_moo_eng_tag_alb_wly_mly_mnd_nor_cic_cze_mlt_ger_pol_bul_mcd_qcu_hin_ukr_mol_ven_hau_ben_sid_slo_sun_svk_yor_por_swt_mao_tha_sod_knd_swa_dyu_uzb_guj_ita_azi_ewe_vie_amr_lda_fbf_bam	-0.260328504790245	-0.61547473372578	0.539744525240361
878	heb_eng_ses_ben_tig_amh_mlt_guj_aze_azi_swt_tag_igb_urd_rom_bsq_fre_gam_lda_mnd_glc_ger_dgb_pol_akn_afr_fin_ewe_yor_est_rus_hau_geo_mcd_nor_alb_ukr_anl_sod_bul_hun_xho_ind_krd_mly_jpn_knd_kor_dut_scr_cic_ita_mao_pan_owc_sun_cnt_cze_zul_mol_amr_arw_lat_bos_grk_qcu_spa_por_lit_bem_chh_prs_sid_slo_jav_hin_tsn_swe_fbf_bat_tha_aeg_tml_tsw_dyu_tur_ctl_svk_uzb_moo_vie_wly_bam_swa_ven	-0.404510222796243	-0.960895051087668	0.339096600263414
879	tig_bos_zul_eng_anl_gam_mlt_lat_azi_uzb_ewe_jav_swa_dut_arw_bsq_hin_amh_moo_mnd_pol_spa_bem_slo_lda_bul_fin_fbf_swt_est_cze_sod_geo_ger_nor_ben_ita_amr_aeg_krd_hun_ven_tag_grk_ind_jpn_knd_kor_urd_svk_bam_pan_bat_fre_wly_mao_cnt_ukr_dgb_rom_chh_por_glc_afr_rus_qcu_mol_mcd_guj_igb_sid_scr_heb_swe_sun_ctl_tsn_prs_akn_mly_tha_owc_tml_dyu_cic_aze_alb_lit_tur_yor_vie_hau_tsw_ses_xho	-0.758783604913431	-1.82595741517317	0.0710656256437217
880	sod_scr_tsw_lat_tig_heb_mlt_pan_azi_aze_dgb_mly_yor_lit_glc_bsq_ger_sid_swt_mnd_spa_mol_tsn_hin_zul_ben_fin_dyu_igb_hun_guj_gam_geo_krd_fre_ukr_urd_anl_owc_bul_est_ses_sun_slo_bat_jpn_tml_kor_arw_ita_ewe_svk_tag_eng_amr_ind_cnt_pol_moo_por_aeg_dut_ctl_mcd_alb_qcu_cze_rom_bos_akn_chh_grk_amh_prs_mao_nor_ven_swe_lda_jav_tha_wly_knd_cic_xho_tur_rus_afr_uzb_swa_vie_hau_bem_fbf_bam	-0.143845175094925	-0.339566334221595	0.734948784547311
881	gam_glc_xho_dut_anl_mlt_wly_rus_uzb_aze_yor_mao_igb_arw_por_bsq_lit_chh_bam_cnt_hin_scr_swa_ben_cic_ukr_fin_ses_dgb_est_rom_tig_geo_alb_bul_guj_prs_heb_aeg_fre_hun_bem_tag_spa_ind_jpn_knd_kor_pol_ger_ewe_pan_bat_svk_owc_mly_mnd_eng_akn_urd_amh_nor_mol_cze_ctl_qcu_lat_afr_mcd_zul_amr_krd_hau_swe_sun_slo_fbf_ita_lda_jav_tha_sid_tml_tsn_moo_azi_bos_grk_tur_swt_vie_sod_dyu_tsw_ven	-0.0922073592583829	-0.217223869935351	0.828509733361714
882	wly_pol_zul_ctl_aeg_anl_amr_fre_azi_tur_fbf_sun_ses_mol_krd_bsq_ger_owc_bem_cnt_lat_nor_tsn_bos_cic_ukr_fin_swa_akn_hun_rom_gam_geo_scr_slo_arw_eng_sod_mlt_ben_est_bam_jav_mcd_mly_jpn_tml_kor_ita_afr_igb_prs_mao_dut_sid_tag_mnd_cze_dyu_swe_amh_guj_glc_urd_por_qcu_alb_pan_spa_lda_heb_svk_tig_hin_bat_bul_yor_lit_swt_ind_tha_hau_knd_dgb_xho_aze_grk_rus_uzb_tsw_vie_chh_ven_ewe_moo	-0.284159245859939	-0.671669585129652	0.503459142093511
883	chh_guj_igb_lat_hau_owc_aeg_cze_uzb_azi_ewe_ind_swt_glc_eng_bsq_ben_anl_zul_cnt_pan_alb_dyu_fre_tsw_spa_fin_bem_tsn_est_swe_gam_geo_slo_ita_rus_afr_amh_heb_lit_hun_bam_sun_mcd_mly_jpn_knd_kor_grk_dut_xho_por_mao_pol_sod_bat_mnd_ukr_akn_rom_amr_nor_scr_svk_ctl_qcu_prs_ger_bos_fbf_tig_hin_mlt_bul_tag_arw_swa_krd_moo_jav_tha_sid_tml_lda_dgb_aze_mol_urd_tur_cic_vie_wly_ses_yor_ven	0.00023833130558732	0.000561151520462817	0.999553467836219
884	chh_hin_moo_svk_sid_heb_wly_mcd_azi_aze_ewe_jav_cic_lat_ger_bsq_ctl_gam_tsn_cnt_bos_urd_bem_krd_igb_scr_est_zul_swt_hun_afr_anl_geo_prs_rom_guj_bul_sod_aeg_ben_fin_dgb_ind_pol_mao_jpn_tml_kor_grk_ita_bam_mol_mly_swe_mlt_tag_mnd_nor_xho_arw_hau_dut_cze_glc_fre_qcu_alb_eng_rus_fbf_owc_pan_amr_lit_sun_por_tsw_slo_ses_bat_tha_amh_knd_ven_akn_uzb_ukr_spa_tur_lda_vie_tig_dyu_yor_swa	-0.195385168036945	-0.461359827869618	0.645617724702946
885	sid_glc_dyu_mcd_anl_amr_gam_scr_aze_azi_moo_ind_lda_pol_rom_bsq_dut_chh_xho_mnd_swe_urd_bem_alb_tsn_spa_est_swt_swa_hun_ukr_wly_geo_rus_slo_eng_prs_tig_aeg_nor_fin_cic_jav_cze_tag_jpn_knd_kor_bul_krd_yor_arw_mly_por_heb_mao_cnt_fre_igb_mol_amh_hin_afr_ger_guj_qcu_ita_svk_ctl_akn_owc_bos_sod_lat_bat_grk_bam_pan_dgb_sun_tha_mlt_tml_fbf_ewe_uzb_lit_ben_tur_ses_vie_hau_tsw_zul_ven	0.255540868565515	0.600905234585254	0.549364867243926
886	heb_guj_ses_ukr_owc_mlt_tig_pol_uzb_azi_dgb_tag_yor_rus_prs_bsq_ita_wly_akn_cnt_mcd_cze_lda_ben_ven_bos_est_swa_cic_hun_rom_hau_geo_alb_slo_swe_spa_amr_gam_eng_fin_dyu_ind_fre_mly_jpn_tml_kor_por_svk_bem_hin_sun_glc_sod_mao_mnd_grk_zul_ctl_anl_scr_bul_mol_dut_qcu_urd_lit_lat_bam_sid_afr_chh_nor_jav_pan_igb_krd_xho_bat_tha_aeg_knd_tsw_tsn_tur_arw_ger_aze_swt_vie_amh_ewe_fbf_moo	-0.609337921317689	-1.45679451572058	0.148541236976249
887	aeg_dut_ven_por_amh_heb_chh_grk_uzb_aze_swa_mao_bam_glc_scr_bsq_pol_mlt_cic_cnt_ger_ben_igb_rus_bem_mol_est_xho_fbf_fin_cze_amr_geo_afr_slo_bul_hin_anl_owc_spa_hun_dyu_sun_bos_bat_jpn_tml_kor_lit_fre_yor_ukr_tag_pan_sod_mly_mnd_alb_lda_urd_sid_krd_prs_ctl_rom_qcu_lat_guj_mcd_tsw_tig_arw_hau_svk_ind_nor_moo_eng_dgb_jav_tha_gam_knd_akn_swt_tur_ita_swe_azi_tsn_vie_wly_zul_ewe_ses	-0.449204694241408	-1.06638083440104	0.289012091025208
888	amh_urd_lda_nor_amr_sod_gam_prs_uzb_tur_tsn_ind_dyu_ctl_svk_bsq_fre_wly_xho_cnt_spa_swe_igb_lit_ewe_por_est_ses_moo_fin_krd_mlt_geo_pan_lat_mcd_slo_tig_anl_hin_hun_cic_mao_ben_tag_jpn_tml_kor_afr_rom_fbf_rus_jav_arw_owc_bat_mnd_mol_bam_grk_hau_ita_guj_bos_alb_qcu_glc_scr_dut_dgb_aeg_bul_chh_cze_mly_ukr_swt_ger_swa_sun_tha_heb_knd_zul_tsw_azi_pol_eng_aze_bem_vie_sid_yor_akn_ven	0.108290860248563	0.255387532003108	0.798987766493868
889	gam_afr_dgb_ger_anl_owc_hau_dut_tur_aze_dyu_jav_cic_ctl_rus_bsq_slo_amh_ewe_cnt_nor_eng_lda_lit_ven_urd_est_fbf_ses_hun_fre_heb_geo_hin_bul_grk_spa_tig_chh_por_fin_tsw_sun_scr_mao_jpn_knd_kor_bos_cze_swt_arw_mly_glc_wly_ind_mnd_ukr_moo_mol_sid_guj_krd_rom_pol_qcu_svk_swe_ita_xho_sod_pan_mlt_mcd_bat_prs_zul_alb_tsn_tag_tha_aeg_tml_swa_yor_azi_lat_ben_uzb_igb_vie_amr_akn_bem_bam	-0.538255506290079	-1.28249749225036	0.2028556249861
890	amh_slo_dgb_ukr_aeg_anl_tig_glc_aze_tur_ewe_jav_bam_ctl_bos_bsq_bul_sid_yor_cnt_rom_ita_tsw_prs_fbf_alb_est_igb_moo_hun_rus_wly_geo_scr_swe_pol_krd_chh_hau_cze_fin_bem_mao_guj_sun_jpn_knd_kor_fre_spa_swt_dut_ind_grk_amr_tag_mnd_pan_swa_mol_owc_hin_ger_por_nor_qcu_ben_mcd_urd_zul_heb_lit_mlt_svk_mly_arw_cic_eng_dyu_bat_tha_sod_tml_ven_tsn_uzb_afr_lat_azi_xho_vie_gam_akn_lda_ses	0.280528033281416	0.659323077699674	0.511317657766135
891	amh_ita_dyu_prs_wly_heb_owc_krd_tur_azi_bam_sun_xho_hin_mol_bsq_lat_tig_tsn_cnt_glc_pol_lda_grk_cic_lit_est_zul_igb_hun_swe_aeg_geo_eng_ger_scr_arw_anl_hau_spa_fin_yor_tag_ukr_mly_jpn_knd_kor_pan_svk_ewe_alb_bat_guj_chh_ind_mnd_bos_swt_por_sid_mcd_afr_rus_dut_qcu_rom_cze_urd_ven_gam_nor_amr_slo_jav_ctl_fbf_bul_akn_mao_tha_sod_tml_swa_dgb_uzb_fre_ben_aze_tsw_vie_mlt_bem_ses_moo	-0.853232594977933	-2.06428521576435	0.0417755626539637
892	owc_urd_akn_ger_hau_anl_gam_ukr_uzb_azi_igb_mly_tsn_ctl_svk_bsq_guj_wly_lda_mnd_swe_rus_ses_bos_yor_lit_fin_fbf_bam_est_rom_tig_geo_pol_afr_scr_mol_aeg_sod_spa_hun_dyu_tag_eng_ind_jpn_tml_kor_fre_pan_swt_cze_sun_dut_sid_bat_cnt_slo_bem_grk_chh_por_bul_lat_nor_qcu_krd_ita_arw_dgb_heb_hin_amh_prs_mao_mcd_moo_ben_tsw_jav_tha_amr_knd_zul_xho_aze_alb_glc_tur_cic_vie_mlt_ewe_swa_ven	-0.34318955050375	-0.812754214020013	0.418434728777873
893	chh_swe_akn_pan_owc_sod_amh_ukr_uzb_tur_ses_tag_fbf_rom_prs_bsq_svk_amr_ven_cnt_urd_fre_bem_lat_tsn_pol_hun_cic_dyu_fin_lit_tig_geo_krd_eng_ben_afr_gam_anl_bul_est_ewe_mao_scr_sun_jpn_knd_kor_ita_mol_dgb_glc_ind_arw_mlt_mly_mnd_dut_yor_spa_sid_rus_ctl_nor_mcd_qcu_hin_guj_alb_moo_aeg_ger_wly_cze_bat_bos_lda_por_xho_jav_tha_heb_tml_swa_igb_aze_slo_grk_azi_tsw_vie_hau_swt_bam_zul	-0.000951933005982547	-0.00224283132033786	0.998215285015886
894	sid_pol_bem_ben_aeg_amr_gam_nor_tur_uzb_ses_mao_moo_lit_ctl_bsq_arw_wly_bam_cnt_glc_grk_tsw_rus_swt_mol_hun_lda_cic_est_mcd_chh_geo_bos_slo_bul_swe_amh_owc_dut_fin_yor_mly_prs_ind_jpn_knd_kor_scr_ita_zul_lat_sun_ger_sod_tag_mnd_por_igb_afr_heb_spa_alb_urd_krd_qcu_cze_svk_ukr_fbf_tig_guj_mlt_pan_bat_fre_tsn_eng_dgb_jav_tha_hau_tml_dyu_xho_azi_rom_hin_aze_akn_vie_anl_swa_ewe_ven	0.377794023854945	0.889876165047166	0.375828564020432
895	amh_guj_cic_ukr_sid_tig_chh_ctl_uzb_aze_igb_mly_swa_eng_spa_bsq_lat_wly_ewe_cnt_rom_ben_ven_bos_lda_ger_hun_xho_yor_fin_mol_owc_geo_nor_swe_grk_hin_sod_amr_glc_est_bam_tag_pan_sun_jpn_tml_kor_por_cze_tsn_ita_bat_svk_hau_ind_mnd_urd_swt_krd_anl_bul_slo_afr_pol_qcu_prs_dut_scr_zul_heb_fre_gam_mcd_jav_rus_akn_arw_ses_mao_tha_aeg_knd_dyu_bem_tur_lit_alb_azi_dgb_vie_mlt_tsw_fbf_moo	-0.24413526709714	-0.577633623603788	0.5649074078099
896	aeg_ukr_tsn_slo_tig_sid_mlt_guj_tur_azi_fbf_sun_dyu_cze_ctl_bsq_ger_wly_zul_mnd_hin_lit_yor_grk_swa_pan_fin_bam_lda_est_eng_owc_geo_glc_spa_afr_ben_hau_amr_prs_hun_xho_mly_arw_bat_jpn_knd_kor_bos_rom_ven_fre_ind_krd_gam_tag_cnt_urd_cic_rus_anl_por_lat_mol_bul_qcu_nor_swe_scr_dgb_amh_svk_chh_dut_mao_alb_bem_ita_swt_jav_tha_sod_tml_ewe_moo_aze_mcd_pol_uzb_ses_vie_heb_tsw_igb_akn	-0.615079198559008	-1.46930454322036	0.14512494843428
897	owc_ukr_swt_cze_tig_heb_anl_lit_uzb_azi_igb_mao_ven_eng_swe_bsq_krd_wly_yor_mnd_mcd_prs_lda_alb_fbf_rus_hun_swa_tsw_fin_guj_amr_geo_svk_rom_bos_ita_aeg_amh_scr_est_moo_tag_grk_bat_jpn_knd_kor_nor_mol_akn_slo_ind_urd_chh_mly_cnt_ctl_zul_afr_sod_lat_fre_ben_dut_qcu_pol_spa_glc_ewe_sid_ger_mlt_bul_sun_hin_dyu_arw_dgb_jav_tha_hau_tml_tsn_bam_aze_por_pan_tur_xho_vie_gam_bem_ses_cic	-0.55405590501286	-1.31911897298364	0.190368060621261
898	hau_alb_fbf_bul_amr_sid_gam_ctl_aze_azi_ven_tag_bam_urd_spa_bsq_grk_wly_moo_mnd_pol_nor_tsn_fre_swa_arw_est_ses_zul_hun_lat_tig_geo_ger_por_swe_rom_heb_anl_scr_fin_bem_mao_mcd_ind_jpn_knd_kor_bos_eng_tsw_krd_mly_ita_owc_jav_cnt_cze_dyu_hin_mlt_rus_ukr_slo_svk_qcu_glc_ben_mol_yor_sod_lit_amh_afr_bat_prs_akn_pan_igb_sun_tha_chh_tml_ewe_xho_tur_guj_dut_uzb_cic_vie_aeg_lda_dgb_swt	-0.247587511550793	-0.585853691734469	0.559392939275359
899	anl_glc_akn_prs_gam_tig_sod_nor_uzb_tur_swt_sun_bem_ukr_swe_bsq_krd_heb_moo_cnt_bos_mcd_dyu_rus_ewe_cze_fin_cic_igb_est_mol_chh_geo_ben_por_guj_urd_owc_sid_rom_hun_bam_jav_afr_tag_jpn_knd_kor_fre_slo_ven_dut_mly_alb_wly_ind_mnd_ita_xho_grk_aeg_eng_ctl_pan_ger_qcu_lat_scr_svk_zul_amr_arw_amh_pol_bat_bul_tsn_hin_tsw_mao_tha_hau_tml_dgb_fbf_aze_spa_lit_azi_yor_vie_mlt_lda_ses_swa	-0.0693202369801396	-0.163435685495996	0.870530048839613
900	amh_pol_ses_prs_owc_amr_wly_slo_aze_azi_lda_ind_ewe_nor_hin_bsq_ger_mlt_swa_cnt_rus_ita_tsw_rom_dgb_grk_est_cic_igb_fin_arw_hau_geo_alb_fre_por_afr_gam_tig_swe_hun_tsn_bat_cze_jav_jpn_knd_kor_ukr_scr_akn_lit_mly_krd_sid_tag_mnd_mcd_zul_spa_chh_ctl_pan_ben_bos_qcu_guj_svk_bul_swt_sod_glc_heb_lat_mao_mol_xho_urd_yor_sun_tha_aeg_tml_dyu_fbf_uzb_dut_eng_tur_bam_vie_anl_bem_moo_ven	-0.747881481434265	-1.7957888982414	0.0757756415614885
901	hau_nor_bem_alb_gam_wly_owc_krd_aze_uzb_tsw_mly_xho_ukr_ben_bsq_spa_amh_swa_cnt_prs_swe_lda_bos_fbf_arw_fin_ses_bam_hun_ctl_heb_geo_hin_pol_svk_eng_mlt_amr_lit_est_cic_tag_lat_mao_jpn_tml_kor_guj_slo_zul_urd_bat_cze_sod_ind_mnd_ita_dyu_mol_sid_scr_grk_afr_ger_qcu_mcd_rom_rus_yor_tig_glc_anl_pan_sun_por_ewe_fre_akn_jav_tha_aeg_knd_moo_swt_azi_dut_bul_tur_tsn_vie_chh_igb_dgb_ven	-0.411579998786694	-0.976702567827328	0.331250225929898
[truncated: 99 more rows]
