# Supplementary material for: Future Tense and Economic Decisions: Controlling for Cultural Evolution
Source: PLoS One. 2015 Jul 17;10(7):e0132145. doi: 10.1371/journal.pone.0132145 (PMC4506144; doi:10.1371/journal.pone.0132145)
Supplement: S8 Appendix — See README files within the various sub-folders. (ZIP) [file pone.0132145.s008.zip › S3_Code/Residuals_new/PGLS/PermuteResults/permute_B_SavingsWITHINFAM_48000.csv]

	ftr	r	t	p
1	gam_swe_cic_krd_amh_anl_wly_mcd_azi_uzb_xho_ind_ewe_slo_dut_bsq_rus_heb_swt_mnd_ukr_prs_tsw_lat_dyu_pan_est_lda_zul_fin_spa_owc_geo_nor_ger_bos_grk_sod_sid_scr_hun_bam_mao_bul_jav_jpn_knd_kor_mol_urd_ven_rom_mly_ita_amr_bat_cnt_fre_fbf_lit_tig_afr_pol_eng_alb_qcu_hin_cze_glc_swa_chh_ctl_aeg_svk_tag_guj_yor_por_moo_sun_tha_hau_tml_ses_dgb_tur_arw_ben_aze_bem_vie_mlt_tsn_akn_igb	-0.155710132855766	-0.367036895792456	0.714425337113822
2	anl_lat_bam_svk_sid_owc_tig_glc_tur_uzb_igb_jav_cic_fre_prs_bsq_urd_amh_swt_cnt_bul_spa_fbf_cze_tsn_afr_hun_ewe_tsw_est_por_heb_geo_mcd_grk_ctl_guj_aeg_hau_eng_fin_moo_mao_lit_bat_jpn_knd_kor_slo_swe_swa_nor_tag_ger_chh_mly_mnd_bos_ven_arw_amr_ben_ukr_rus_ita_qcu_rom_pan_pol_ses_mlt_dut_gam_alb_sun_mol_dyu_hin_lda_ind_tha_wly_tml_zul_xho_aze_scr_krd_azi_yor_vie_sod_dgb_bem_akn	-0.442614511050385	-1.05211167864558	0.295474367596245
3	gam_scr_swa_glc_hau_heb_sod_alb_azi_uzb_bem_jav_tsn_rom_nor_bsq_por_chh_swt_mnd_guj_pol_zul_ita_ven_ukr_fin_xho_dyu_hun_mol_owc_geo_lat_hin_prs_ctl_tig_wly_cze_est_akn_bat_afr_ind_jpn_tml_kor_eng_pan_ewe_grk_tag_mcd_mlt_mly_cnt_ben_tsw_swe_amh_lit_spa_krd_rus_qcu_slo_fre_svk_lda_amr_dut_aeg_urd_mao_bul_cic_arw_moo_sun_tha_anl_knd_fbf_yor_aze_ger_bos_tur_igb_vie_sid_bam_ses_dgb	0.464941873065703	1.09689572716944	0.275519101146715
4	anl_ctl_swt_rus_hau_owc_tig_grk_azi_aze_dgb_sun_dyu_spa_svk_bsq_prs_wly_cic_cnt_mol_nor_xho_pan_akn_scr_est_yor_tsn_hun_por_heb_geo_ukr_pol_ben_guj_sid_amh_urd_fin_moo_mly_hin_mao_jpn_tml_kor_eng_krd_ewe_alb_jav_cze_mlt_tag_mnd_bul_bam_lat_amr_ger_afr_bos_slo_qcu_dut_arw_mcd_lda_sod_fre_gam_lit_bat_swe_swa_ita_fbf_ind_tha_chh_knd_ses_zul_uzb_glc_rom_tur_tsw_vie_aeg_igb_ven_bem	0.179228392673712	0.422092141881811	0.673931941191352
5	aeg_mol_dyu_swe_tig_chh_sod_bos_uzb_azi_ses_mao_dgb_prs_lit_bsq_arw_hau_bam_mnd_mcd_glc_ewe_alb_ven_fre_hun_lda_tsw_fin_urd_mlt_geo_ita_ctl_guj_cze_owc_gam_pol_est_igb_sun_ben_jav_jpn_knd_kor_grk_eng_cic_dut_mly_ukr_heb_bat_cnt_por_xho_spa_sid_svk_ger_bul_krd_qcu_nor_rus_slo_zul_anl_rom_amr_afr_tag_hin_swa_lat_moo_ind_tha_amh_tml_bem_swt_tur_pan_scr_aze_yor_vie_wly_fbf_akn_tsn	0.153873884472072	0.361929820749262	0.718225545990624
6	owc_lit_swa_ita_mlt_amr_hau_ukr_azi_aze_zul_mao_dgb_arw_lat_bsq_ger_heb_bam_cnt_eng_rus_cic_pan_xho_prs_fin_igb_akn_hun_fre_aeg_geo_swe_nor_ctl_krd_anl_sod_svk_est_swt_jav_mol_tag_jpn_tml_kor_alb_glc_ewe_dut_ind_grk_amh_bat_mnd_urd_moo_rom_sid_cze_mcd_bos_hin_qcu_pol_scr_guj_fbf_chh_bul_tig_por_sun_afr_ven_slo_yor_mly_tha_wly_knd_bem_dyu_uzb_spa_ben_tur_tsn_vie_gam_ses_lda_tsw	-0.841387296195127	-2.03227295301156	0.0449780366274487
7	chh_slo_fbf_cze_tig_gam_sod_ita_tur_uzb_swa_mly_akn_mol_lit_bsq_ukr_aeg_xho_cnt_rom_hin_lda_prs_dyu_bos_hun_bam_igb_fin_afr_amh_geo_krd_dut_guj_ger_anl_mlt_spa_est_yor_jav_scr_ind_jpn_knd_kor_pan_grk_ses_svk_tag_por_owc_mao_mnd_pol_ven_fre_hau_ctl_eng_urd_arw_qcu_lat_ben_nor_tsn_wly_bul_heb_mcd_bat_swe_swt_alb_cic_sun_tha_amr_tml_moo_tsw_azi_rus_glc_aze_dgb_vie_sid_ewe_bem_zul	-0.609587266635222	-1.45867149085992	0.148024721391296
8	sod_fre_akn_swe_owc_mlt_tig_rus_tur_aze_xho_mly_ven_ger_lat_bsq_glc_amr_dgb_mnd_svk_ita_swt_slo_zul_pan_fin_igb_bam_hun_mcd_heb_geo_afr_eng_nor_bul_anl_gam_grk_est_fbf_bat_prs_mao_jpn_tml_kor_cze_arw_swa_spa_jav_rom_aeg_ind_cnt_ctl_moo_pol_amh_hin_ben_scr_dut_qcu_ukr_urd_alb_cic_chh_por_hau_krd_tag_lit_tsw_mol_yor_sun_tha_sid_knd_lda_tsn_azi_bos_guj_uzb_dyu_vie_wly_ses_bem_ewe	-0.0996938097097243	-0.235032294234055	0.814700399415379
9	mlt_cze_ven_svk_chh_sod_gam_dut_aze_azi_yor_bat_dyu_ctl_bos_bsq_glc_amh_igb_cnt_fre_ger_moo_por_swt_lit_est_lda_zul_fin_lat_hau_geo_grk_guj_afr_krd_heb_tig_urd_hun_bem_mao_rom_mly_jpn_tml_kor_pan_ben_dgb_hin_sun_spa_wly_tag_mnd_bul_tsn_nor_aeg_ita_mcd_eng_slo_qcu_pol_prs_ukr_tsw_sid_swe_amr_scr_jav_arw_swa_alb_ses_ind_tha_owc_knd_akn_bam_uzb_rus_mol_tur_cic_vie_anl_ewe_xho_fbf	-0.197855336910459	-0.467638642764877	0.64113699006943
10	amh_mcd_lda_rom_anl_tig_aeg_spa_aze_uzb_moo_sun_yor_hin_lat_bsq_nor_heb_ewe_mnd_cze_slo_tsw_fre_fbf_por_fin_igb_bem_hun_ukr_gam_geo_pan_afr_mol_grk_amr_sid_pol_est_swt_mao_ger_mly_jpn_knd_kor_bul_guj_ses_dut_bat_svk_chh_jav_cnt_swe_ven_ctl_hau_rus_lit_bos_glc_qcu_urd_ita_alb_swa_mlt_eng_wly_arw_ind_krd_zul_ben_akn_tag_tha_owc_tml_dyu_cic_azi_scr_prs_tur_xho_vie_sod_tsn_bam_dgb	-0.564505347462291	-1.34596336198805	0.181586264411432
11	chh_eng_ses_slo_gam_hau_anl_pol_azi_tur_tsn_jav_zul_hin_krd_bsq_afr_amh_yor_cnt_guj_bos_bam_por_cic_ukr_fin_bem_igb_est_mol_aeg_geo_rom_ita_alb_nor_heb_wly_prs_hun_tsw_mao_lit_bat_jpn_knd_kor_ben_urd_ewe_ctl_tag_scr_mlt_mly_mnd_svk_fbf_glc_owc_lat_pan_arw_grk_qcu_mcd_ger_dut_dgb_sod_rus_amr_cze_ind_bul_lda_fre_xho_sun_tha_tig_tml_ven_moo_uzb_spa_swe_aze_akn_vie_sid_swt_swa_dyu	-0.568686039751266	-1.35761411392326	0.177871330671504
12	tig_bos_xho_rus_owc_amr_sod_grk_uzb_tur_ewe_sun_bem_por_rom_bsq_ger_gam_igb_mnd_bul_cze_swa_swe_cic_prs_est_dgb_lda_fin_guj_chh_geo_svk_spa_mcd_hin_anl_aeg_fre_hun_zul_mly_ukr_jav_jpn_tml_kor_dut_ben_yor_ctl_mao_glc_hau_ind_cnt_scr_dyu_afr_wly_alb_slo_urd_eng_qcu_lat_nor_mol_swt_heb_lit_mlt_ita_bat_pol_tsw_arw_akn_tag_tha_amh_knd_tsn_ven_aze_krd_pan_azi_moo_vie_sid_fbf_ses_bam	-0.260398348302603	-0.615605978004903	0.539658254729658
13	anl_svk_swt_bul_sid_sod_mlt_pan_uzb_aze_bem_bat_xho_scr_bos_bsq_ukr_chh_lda_mnd_rom_mcd_ven_swe_ses_ben_hun_yor_tsw_fin_ctl_owc_geo_alb_cze_ger_krd_amr_aeg_grk_est_cic_sun_lit_tag_jpn_tml_kor_nor_spa_moo_lat_mly_eng_tig_jav_cnt_fre_tsn_glc_gam_guj_slo_hin_arw_qcu_prs_ita_por_bam_amh_pol_wly_mol_mao_afr_akn_rus_zul_ind_tha_hau_knd_igb_ewe_azi_dut_urd_tur_dyu_vie_heb_swa_fbf_dgb	-1.2184246368658	-3.01557348030405	0.00330682510600648
14	anl_pol_ven_glc_wly_chh_sid_hin_uzb_azi_ses_tag_moo_urd_ben_bsq_eng_aeg_tsn_mnd_prs_spa_ewe_rom_cic_arw_fin_bam_xho_hun_fre_hau_geo_rus_afr_dut_mcd_heb_amr_nor_est_yor_mao_guj_mly_jpn_knd_kor_scr_ukr_akn_pan_sun_mol_tig_ind_cnt_grk_zul_bos_sod_swe_por_cze_lat_qcu_ger_ctl_bul_swt_amh_alb_gam_svk_jav_lit_bem_krd_igb_bat_tha_owc_tml_swa_fbf_tur_ita_slo_aze_dgb_vie_mlt_lda_tsw_dyu	-0.486156516743224	-1.15467812064779	0.251180635058302
15	sod_dut_swt_fre_amh_amr_gam_ukr_uzb_aze_dgb_sun_akn_eng_alb_bsq_lat_wly_swa_mnd_mcd_hin_moo_ctl_cic_svk_fin_ses_tsn_est_afr_chh_geo_urd_scr_slo_nor_aeg_tig_rom_hun_igb_jav_bos_tag_jpn_knd_kor_guj_rus_zul_pan_bat_cze_hau_mao_cnt_por_ewe_pol_sid_glc_swe_ben_arw_qcu_lit_grk_ger_ven_owc_spa_anl_ita_ind_mol_fbf_krd_bem_mly_tha_heb_tml_lda_bam_tur_prs_bul_azi_yor_vie_mlt_xho_dyu_tsw	-0.548300932913786	-1.30572794990009	0.194865847319089
16	mlt_afr_ven_por_aeg_chh_anl_grk_uzb_azi_swa_ind_xho_alb_ctl_bsq_scr_sid_bam_cnt_rus_ita_ewe_guj_tsw_bul_hun_lda_swt_fin_prs_sod_geo_cze_spa_pan_ukr_owc_amr_fre_est_zul_jav_mcd_bat_jpn_tml_kor_dut_ger_tsn_hin_mao_pol_wly_mly_mnd_urd_bem_glc_heb_lat_swe_svk_mol_qcu_bos_slo_lit_moo_hau_eng_tig_nor_tag_rom_cic_krd_dgb_sun_tha_amh_knd_igb_dyu_aze_arw_ben_tur_fbf_vie_gam_akn_yor_ses	0.156241691346578	0.367497063291452	0.714083274859018
17	mlt_ita_dyu_eng_gam_aeg_heb_mcd_tur_aze_tsn_sun_lda_pol_scr_bsq_bos_amr_akn_mnd_cze_fre_bam_nor_cic_por_est_yor_ewe_hun_mol_owc_geo_afr_spa_lat_svk_chh_hau_rus_fin_swa_mao_lit_tag_jpn_tml_kor_ukr_alb_igb_dut_jav_ger_amh_bat_cnt_glc_ven_slo_sid_krd_ben_ctl_pan_qcu_prs_guj_urd_tsw_tig_arw_sod_grk_mly_bul_dgb_hin_moo_ind_tha_anl_knd_fbf_xho_azi_swe_rom_uzb_swt_vie_wly_ses_zul_bem	-1.0276719428518	-2.51329137901641	0.0136815680209936
18	hau_ben_igb_cze_gam_sod_mlt_urd_uzb_aze_bem_jav_xho_pan_guj_bsq_rom_sid_akn_cnt_ctl_por_dyu_lat_tsn_dut_hun_lda_tsw_fin_mcd_tig_geo_ita_ukr_nor_svk_amh_chh_swe_est_ewe_sun_ger_tag_jpn_tml_kor_afr_prs_fbf_bul_ind_krd_aeg_mly_mnd_alb_cic_pol_wly_slo_rus_scr_lit_qcu_bos_hin_mol_dgb_owc_eng_anl_fre_mao_arw_ses_spa_yor_bat_tha_amr_knd_swa_zul_azi_grk_glc_tur_moo_vie_heb_swt_bam_ven	-0.15314234184119	-0.361196942067592	0.718771470223686
19	anl_svk_ven_lit_hau_sid_aeg_ctl_tur_aze_swa_mao_xho_hin_guj_bsq_bos_sod_bam_mnd_ben_mcd_bem_ukr_ewe_lat_fin_moo_igb_est_slo_amr_geo_nor_krd_dut_arw_mlt_heb_swe_hun_tsw_mly_ger_jav_jpn_knd_kor_mol_rus_cic_prs_ind_fre_amh_tag_cnt_urd_zul_grk_tig_por_cze_glc_alb_qcu_ita_eng_spa_yor_wly_scr_owc_pan_sun_bul_swt_afr_lda_bat_tha_gam_tml_fbf_dgb_uzb_rom_pol_azi_akn_vie_chh_ses_tsn_dyu	-0.566915475391294	-1.34980374798609	0.180355316655801
20	tig_guj_tsw_rom_aeg_hau_anl_ita_uzb_azi_tsn_mao_lda_prs_svk_bsq_pol_amr_zul_mnd_krd_bos_dyu_mol_swa_ben_hun_yor_igb_fin_mcd_amh_geo_lat_alb_scr_glc_sid_gam_afr_est_xho_tag_ger_mly_jpn_knd_kor_lit_hin_moo_eng_ind_slo_sod_bat_cnt_bul_ses_swe_heb_arw_cze_pan_dut_qcu_ukr_grk_por_dgb_mlt_nor_wly_ctl_jav_spa_bem_fre_ewe_sun_tha_owc_tml_fbf_bam_aze_rus_urd_tur_cic_vie_chh_akn_ven_swt	0.487268211474149	1.14934248044835	0.253362044746045
21	gam_pan_ses_pol_mlt_amh_owc_bos_azi_aze_tsw_jav_bem_rus_cze_bsq_arw_sid_swt_mnd_fre_krd_ewe_grk_ven_slo_est_igb_fbf_hun_ben_sod_geo_mcd_nor_swe_svk_anl_hau_ctl_fin_lda_mly_ukr_ind_jpn_knd_kor_glc_hin_swa_bul_sun_por_chh_bat_cnt_prs_bam_alb_heb_scr_ita_mol_eng_qcu_ger_urd_rom_dgb_aeg_afr_tig_spa_tag_lit_akn_guj_moo_mao_tha_wly_tml_tsn_zul_tur_lat_dut_uzb_xho_vie_amr_yor_dyu_cic	-0.0158225288575393	-0.0373461170783289	0.97028908338502
22	heb_mcd_cic_pan_sod_wly_sid_por_tur_aze_dgb_ind_xho_grk_afr_bsq_scr_hau_igb_cnt_rom_guj_ven_alb_ses_ben_est_tsw_bem_fin_mol_anl_geo_ukr_slo_ctl_prs_owc_amr_hin_hun_fbf_mao_lit_tag_jpn_knd_kor_eng_krd_lda_nor_bat_bos_tig_sun_mnd_arw_dyu_fre_gam_ger_lat_cze_dut_qcu_glc_svk_urd_akn_chh_spa_amh_swe_jav_pol_swt_bul_bam_mly_tha_aeg_tml_ewe_yor_uzb_rus_ita_azi_swa_vie_mlt_moo_tsn_zul	-0.955534143658289	-2.32271772616847	0.0223755171568892
23	heb_eng_dgb_ukr_hau_sid_wly_arw_azi_aze_fbf_jav_swt_scr_mcd_bsq_ita_amh_yor_mnd_bos_slo_ewe_por_akn_svk_hun_bam_lda_fin_pan_gam_geo_krd_prs_fre_lit_amr_sod_rus_est_moo_bat_afr_sun_jpn_knd_kor_ger_mol_bem_ben_mly_urd_owc_mao_cnt_dut_tsw_lat_anl_rom_swe_hin_pol_qcu_guj_grk_alb_swa_tig_spa_chh_nor_ind_ctl_ven_glc_dyu_tag_tha_mlt_tml_zul_igb_uzb_bul_cze_tur_cic_vie_aeg_tsn_xho_ses	-0.445670670791853	-1.05912664661511	0.292285208758053
24	mlt_slo_bem_ctl_anl_owc_hau_hin_azi_tur_tsn_sun_dyu_arw_grk_bsq_eng_tig_zul_cnt_fre_glc_moo_mol_cic_alb_est_ses_yor_hun_por_sod_geo_svk_ben_krd_afr_amr_heb_bul_fin_bam_jav_spa_ind_jpn_tml_kor_lat_bos_swt_cze_bat_scr_chh_mly_mnd_mcd_lda_lit_sid_swe_pol_urd_rus_qcu_prs_guj_rom_dgb_aeg_dut_amh_pan_tag_nor_fbf_ukr_xho_mao_tha_wly_knd_akn_igb_aze_ger_ita_uzb_ewe_vie_gam_swa_tsw_ven	0.254822733202206	0.599792459228697	0.550103158150129
25	sod_svk_swt_krd_mlt_wly_heb_nor_uzb_aze_cic_jav_zul_pan_pol_bsq_alb_chh_lda_cnt_lit_ger_dgb_rom_moo_arw_fin_xho_ven_hun_bul_gam_geo_hin_grk_eng_ita_amh_amr_bos_est_ewe_mly_cze_mao_jpn_tml_kor_ukr_urd_yor_ben_sun_afr_aeg_ind_mnd_por_tsw_spa_tig_prs_scr_mcd_ctl_qcu_mol_lat_fre_igb_hau_swe_owc_slo_bat_rus_bam_glc_bem_tag_tha_anl_knd_akn_fbf_azi_dut_guj_tur_dyu_vie_sid_swa_tsn_ses	-0.503336597213979	-1.19599931484765	0.234737279000061
26	wly_prs_xho_grk_amh_sid_hau_ita_azi_uzb_bam_mly_akn_krd_urd_bsq_cze_chh_swa_mnd_mol_glc_lda_alb_dgb_spa_fin_zul_igb_est_bul_gam_geo_slo_rus_dut_ctl_aeg_sod_hin_hun_yor_ind_swe_tag_jpn_tml_kor_ukr_rom_fbf_nor_mao_ben_heb_sun_cnt_bos_tsn_por_mlt_mcd_afr_lit_lat_qcu_pol_guj_eng_tsw_tig_svk_owc_pan_jav_arw_moo_ger_ven_bat_tha_amr_knd_bem_ses_aze_scr_fre_tur_cic_vie_anl_swt_ewe_dyu	-0.924621106053466	-2.25221380760804	0.0266614386361189
27	owc_rus_swa_bul_sid_tig_heb_arw_aze_azi_fbf_sun_zul_guj_ger_bsq_por_wly_bam_mnd_slo_ben_cic_krd_tsn_hin_hun_swt_ewe_fin_eng_gam_geo_afr_bos_grk_ctl_mlt_amr_scr_est_moo_jav_spa_mao_jpn_knd_kor_glc_swe_xho_ita_mly_alb_aeg_ind_cnt_mcd_akn_pol_chh_lit_ukr_urd_rom_qcu_cze_pan_prs_lda_anl_mol_amh_nor_bat_dut_bem_lat_igb_tag_tha_sod_tml_tsw_ven_uzb_svk_fre_tur_dgb_vie_hau_ses_yor_dyu	0.0275911121822894	0.0649784789757113	0.948330607011256
28	hau_hin_xho_krd_sod_anl_gam_lat_tur_uzb_akn_jav_ewe_scr_slo_bsq_ukr_tig_dgb_cnt_bul_urd_fbf_cze_bam_por_hun_bem_tsn_est_fre_heb_geo_eng_alb_pol_ben_owc_amh_svk_fin_cic_tag_ctl_mly_jpn_knd_kor_ger_dut_zul_afr_ind_pan_wly_mao_mnd_guj_ses_mol_chh_spa_nor_prs_rus_qcu_swe_mcd_lit_igb_aeg_glc_mlt_grk_sun_rom_swt_arw_swa_bat_tha_amr_tml_ven_moo_azi_bos_ita_aze_yor_vie_sid_dyu_tsw_lda	-0.0227656456325847	-0.0536109167470125	0.957360153888171
29	heb_ctl_zul_swe_hau_wly_amh_lit_uzb_aze_bem_jav_dgb_slo_ben_bsq_guj_tig_bam_mnd_krd_arw_swt_bos_fbf_rom_hun_igb_tsn_est_ger_chh_geo_spa_glc_fre_ita_aeg_amr_pan_fin_cic_tag_alb_mao_jpn_tml_kor_lat_hin_tsw_grk_mly_pol_owc_ind_cnt_cze_ewe_dut_mlt_rus_nor_scr_svk_qcu_mcd_por_mol_xho_anl_bul_sid_ukr_sun_afr_dyu_prs_yor_bat_tha_sod_knd_ven_moo_azi_urd_eng_tur_lda_vie_gam_akn_swa_ses	-0.0399162116665021	-0.0940629205901237	0.925261534766654
30	hau_eng_dgb_afr_amh_mlt_aeg_fre_tur_azi_ewe_tag_akn_hin_mol_bsq_slo_gam_dyu_mnd_urd_krd_bam_dut_yor_ita_est_ven_bem_hun_svk_anl_geo_mcd_scr_bul_bos_owc_tig_swe_fin_cic_mly_nor_bat_jpn_tml_kor_lit_ben_igb_glc_sun_prs_chh_ind_cnt_lat_moo_ukr_heb_rus_spa_guj_por_qcu_ctl_ger_grk_lda_sid_rom_amr_alb_mao_arw_zul_cze_swa_jav_tha_sod_knd_tsn_ses_uzb_pol_pan_aze_tsw_vie_wly_xho_fbf_swt	-0.0774612830943749	-0.182513406005855	0.855577102801837
31	anl_cze_bam_ukr_hau_gam_aeg_arw_azi_tur_cic_bat_ses_nor_spa_bsq_alb_sod_swa_cnt_hin_fre_swt_bos_dgb_guj_est_zul_tsn_hun_mcd_heb_geo_ger_afr_urd_grk_amh_amr_scr_fin_lda_mao_por_tag_jpn_tml_kor_lit_pol_ven_krd_mly_ita_chh_ind_mnd_swe_moo_pan_sid_ctl_slo_rus_eng_qcu_mol_glc_lat_akn_tig_ben_wly_dut_jav_svk_fbf_prs_dyu_sun_tha_owc_knd_ewe_bem_uzb_bul_rom_aze_yor_vie_mlt_tsw_xho_igb	-0.760826995752126	-1.8291871475539	0.0705761606127535
32	chh_ctl_dyu_afr_tig_owc_wly_nor_uzb_aze_zul_bat_bem_ukr_spa_bsq_bul_heb_ven_mnd_slo_dut_fbf_por_tsn_prs_hun_yor_dgb_fin_glc_sod_geo_cze_pol_ben_alb_anl_gam_guj_est_cic_mao_ger_tag_jpn_tml_kor_bos_rus_tsw_krd_sun_svk_sid_jav_cnt_ita_xho_lat_amr_scr_urd_arw_hin_qcu_mol_rom_mcd_ewe_mlt_pan_aeg_eng_mly_fre_swt_grk_bam_ind_tha_amh_knd_lda_akn_azi_swe_lit_tur_ses_vie_hau_moo_igb_swa	0.601522846930034	1.4253765515849	0.157396063031693
33	chh_mol_ewe_krd_mlt_amr_sid_bul_aze_tur_ses_ind_dyu_svk_ita_bsq_prs_heb_swt_mnd_swe_scr_xho_nor_swa_glc_hun_igb_lda_est_ben_aeg_geo_arw_ukr_por_rus_tig_hau_pol_fin_akn_sun_guj_jav_jpn_knd_kor_ger_lat_moo_ctl_tag_fre_owc_mly_cnt_grk_bem_lit_gam_cze_bos_slo_rom_qcu_hin_urd_eng_tsw_sod_spa_amh_pan_mao_alb_ven_dut_cic_bat_tha_anl_tml_fbf_bam_azi_mcd_afr_uzb_tsn_vie_wly_dgb_yor_zul	-0.340509399121356	-0.806074570792991	0.422256244488134
34	amh_hin_igb_urd_amr_gam_sod_guj_tur_azi_lda_mly_zul_eng_ita_bsq_fre_wly_dgb_cnt_krd_pol_bem_glc_tsn_swe_est_ewe_ses_hun_scr_owc_geo_mcd_pan_slo_grk_tig_anl_ukr_fin_xho_jav_ctl_mao_jpn_knd_kor_dut_rom_bam_nor_ind_por_heb_bat_mnd_arw_fbf_bos_aeg_ger_prs_alb_rus_qcu_mol_ben_cze_swa_chh_bul_mlt_spa_sun_lit_ven_svk_yor_tag_tha_hau_tml_akn_moo_uzb_lat_afr_aze_tsw_vie_sid_dyu_swt_cic	0.0166662613420729	0.0392341701670121	0.968787792062584
35	tig_rom_xho_ger_heb_sid_aeg_mcd_aze_tur_dyu_bat_ven_afr_ben_bsq_krd_gam_yor_mnd_ita_dut_akn_svk_igb_mol_est_cic_dgb_fin_ukr_amh_geo_cze_alb_ctl_spa_owc_amr_arw_hun_lda_mao_swe_mly_jpn_tml_kor_slo_por_bam_guj_ind_glc_sod_tag_cnt_lat_tsn_grk_wly_eng_pol_nor_hin_qcu_fre_pan_lit_tsw_hau_scr_mlt_rus_sun_bos_ewe_prs_zul_jav_tha_chh_knd_ses_moo_azi_urd_bul_uzb_fbf_vie_anl_swt_swa_bem	0.120798806267205	0.284448813793336	0.776698856834343
36	gam_mcd_swa_ben_amr_tig_mlt_prs_tur_aze_dyu_sun_ewe_hin_pol_bsq_bul_chh_igb_cnt_mol_krd_dgb_cze_cic_svk_hun_ses_fbf_fin_rom_sid_geo_bos_slo_ctl_alb_anl_amh_fre_est_bem_ind_nor_jav_jpn_knd_kor_urd_por_tsn_arw_mao_dut_heb_mly_mnd_rus_bam_scr_wly_guj_swe_pan_lat_qcu_lit_ita_glc_swt_sod_ger_aeg_eng_bat_ukr_moo_afr_tsw_tag_tha_owc_tml_zul_akn_uzb_spa_grk_azi_xho_vie_hau_lda_yor_ven	-0.0182379073280691	-0.0429573271861957	0.965827646595639
37	chh_ita_akn_cze_aeg_amh_wly_por_azi_aze_ewe_tag_bem_pan_bos_bsq_ukr_owc_cic_cnt_eng_grk_igb_bul_swa_nor_fin_bam_xho_est_ger_gam_geo_rus_dut_arw_alb_sid_heb_krd_hun_yor_mao_mol_bat_jpn_knd_kor_lat_scr_ses_spa_sun_ctl_amr_mly_mnd_lit_lda_afr_hau_glc_fre_urd_slo_qcu_hin_prs_mcd_swt_sod_pol_tig_guj_ind_swe_dgb_svk_tsn_jav_tha_anl_tml_fbf_dyu_tur_rom_ben_uzb_zul_vie_mlt_moo_ven_tsw	0.60645290628517	1.43205330590637	0.155481048958611
38	heb_por_ewe_grk_hau_chh_amr_slo_aze_tur_ven_bat_dyu_svk_guj_bsq_hin_sid_swa_mnd_lat_bul_yor_fre_akn_afr_hun_fbf_zul_fin_rom_aeg_geo_swe_ukr_mol_lit_anl_owc_alb_est_xho_tag_ger_jav_jpn_tml_kor_eng_pan_tsw_cze_mao_spa_wly_mly_cnt_dut_igb_ita_amh_scr_rus_mcd_nor_qcu_prs_pol_ben_swt_sod_glc_gam_bos_sun_ctl_moo_krd_tsn_ind_tha_tig_knd_dgb_lda_uzb_arw_urd_azi_cic_vie_mlt_bem_bam_ses	-0.831819933511166	-2.01068519357922	0.0472545154649518
39	sod_ukr_dyu_urd_anl_owc_gam_lat_tur_azi_tsw_ind_yor_por_guj_bsq_ita_heb_ses_cnt_swe_grk_fbf_glc_swa_ger_est_cic_ven_hun_bul_sid_geo_spa_hin_slo_mol_chh_amh_krd_fin_dgb_jav_rom_bat_jpn_tml_kor_ctl_alb_tsn_afr_mly_mcd_mlt_tag_mnd_dut_ewe_scr_amr_ben_bos_arw_fre_qcu_nor_prs_rus_swt_tig_svk_hau_pan_mao_eng_akn_cze_lda_sun_tha_wly_knd_xho_zul_aze_lit_pol_uzb_moo_vie_aeg_igb_bam_bem	0.151815780445186	0.357269780300024	0.72169930752109
40	amh_urd_bam_mol_aeg_tig_mlt_mcd_aze_uzb_fbf_mao_ses_guj_krd_bsq_arw_heb_ewe_cnt_glc_pol_swt_svk_dyu_spa_hun_ven_yor_fin_hin_chh_geo_por_ita_ctl_grk_owc_amr_bul_est_xho_mly_ger_jav_jpn_tml_kor_eng_afr_bem_prs_bat_lit_wly_sun_mnd_ukr_igb_rom_sod_cze_dut_fre_ben_qcu_rus_lat_alb_moo_hau_scr_gam_slo_tag_nor_tsw_bos_zul_ind_tha_sid_knd_lda_dgb_tur_swe_pan_azi_akn_vie_anl_tsn_cic_swa	-0.436373053241232	-1.03572207180446	0.303017449118751
41	amh_lit_fbf_lat_gam_sid_amr_ben_aze_azi_bem_sun_cic_dut_eng_bsq_cze_sod_ses_cnt_ukr_ctl_yor_pan_swt_rom_est_dgb_tsn_fin_ita_wly_geo_grk_glc_scr_fre_anl_chh_arw_hun_moo_mly_pol_jav_jpn_tml_kor_ger_krd_dyu_afr_tag_urd_owc_bat_mnd_mol_lda_svk_heb_alb_swe_mcd_bul_qcu_prs_rus_hin_zul_aeg_slo_mlt_nor_ind_guj_igb_bos_ven_mao_tha_hau_knd_ewe_swa_uzb_por_spa_tur_xho_vie_tig_bam_akn_tsw	0.220012162985926	0.519076635182621	0.604940379170842
42	tig_lit_bam_swe_chh_sid_hau_svk_aze_tur_igb_mly_tsw_fre_alb_bsq_krd_anl_bem_cnt_cze_bul_moo_prs_dgb_glc_fin_fbf_akn_est_arw_owc_geo_pan_por_bos_ctl_amr_mlt_nor_hun_swt_tag_ita_bat_jpn_knd_kor_lat_urd_xho_rom_sun_ukr_amh_mao_mnd_afr_ven_spa_gam_grk_guj_pol_mol_qcu_ger_scr_eng_dyu_wly_hin_heb_mcd_ind_slo_yor_dut_cic_jav_tha_sod_tml_zul_tsn_uzb_rus_ben_azi_ewe_vie_aeg_swa_ses_lda	-0.203217704655115	-0.479706562782688	0.632562307800606
43	mlt_arw_yor_ger_owc_heb_aeg_lat_tur_uzb_bem_ind_moo_fre_bul_bsq_dut_hau_ewe_cnt_svk_glc_swa_ctl_dgb_urd_est_ven_igb_hun_rom_sid_geo_scr_eng_nor_ukr_tig_wly_spa_fin_fbf_jav_guj_sun_jpn_knd_kor_afr_ita_akn_prs_bat_cze_sod_mao_mnd_bos_swt_krd_amh_ben_lit_pan_swe_qcu_slo_hin_rus_cic_chh_grk_amr_alb_tag_por_zul_mcd_tsw_mly_tha_anl_tml_tsn_lda_aze_pol_mol_azi_dyu_vie_gam_ses_xho_bam	-0.804307661767921	-1.93180648580643	0.0564275696406591
44	owc_urd_swa_arw_tig_anl_chh_swe_aze_azi_tsw_sun_akn_mol_nor_bsq_por_amh_xho_mnd_ctl_slo_ewe_pol_yor_mcd_est_bam_moo_fin_grk_hau_geo_pan_bos_lat_ben_heb_sod_ukr_hun_igb_jav_guj_ind_jpn_knd_kor_scr_afr_dgb_prs_mly_rom_gam_mao_cnt_fre_dyu_rus_aeg_spa_hin_cze_glc_qcu_dut_eng_bul_fbf_mlt_svk_amr_alb_tag_lit_ven_ita_swt_bat_tha_sid_tml_tsn_zul_uzb_ger_krd_tur_cic_vie_wly_lda_bem_ses	0.328399911122622	0.775185536129944	0.440196654845674
45	mlt_slo_moo_por_gam_owc_anl_prs_azi_aze_fbf_jav_ewe_rom_hin_bsq_ita_sid_akn_cnt_bul_ben_ven_scr_tsw_swe_hun_bam_ses_fin_mcd_sod_geo_guj_ger_cze_spa_heb_aeg_pan_est_swt_ind_dut_tag_jpn_knd_kor_glc_bos_cic_lat_bat_lit_wly_mao_mnd_pol_igb_grk_amr_mol_krd_nor_rus_qcu_eng_arw_afr_dgb_tig_fre_amh_svk_sun_ukr_dyu_urd_bem_mly_tha_chh_tml_tsn_swa_uzb_alb_ctl_tur_zul_vie_hau_lda_xho_yor	-0.472360321724525	-1.12239310784833	0.264584728939105
46	sod_afr_moo_grk_amr_anl_tig_fre_aze_azi_bem_sun_lda_scr_bos_bsq_cze_sid_zul_mnd_alb_prs_bam_ctl_swa_glc_est_dgb_ses_fin_guj_hau_geo_swe_pan_ukr_bul_mlt_heb_ita_hun_ewe_bat_lat_ind_jpn_tml_kor_arw_mol_yor_ben_jav_lit_owc_mly_cnt_krd_fbf_dut_aeg_mcd_ger_nor_por_qcu_pol_hin_svk_tsn_gam_urd_wly_slo_mao_rus_dyu_rom_tsw_tag_tha_chh_knd_cic_igb_uzb_spa_eng_tur_xho_vie_amh_ven_swt_akn	-0.290867058473104	-0.687997984967591	0.493166520974501
47	sod_prs_bam_rus_tig_amh_sid_ben_azi_tur_dyu_ind_zul_pan_ukr_bsq_hin_heb_yor_cnt_pol_por_tsw_grk_tsn_urd_hun_lda_ewe_fin_fre_amr_geo_swe_ger_arw_spa_chh_gam_slo_est_xho_tag_scr_jav_jpn_knd_kor_dut_bul_bem_guj_mao_svk_mlt_bat_mnd_alb_swa_lit_wly_krd_rom_mol_lat_qcu_ita_eng_afr_ses_owc_bos_hau_nor_mly_cze_swt_ctl_igb_sun_tha_anl_tml_ven_dgb_uzb_glc_mcd_aze_cic_vie_aeg_moo_akn_fbf	-0.713331149454699	-1.71162492137505	0.0902989366885694
48	wly_glc_xho_svk_aeg_sod_chh_mcd_uzb_azi_swt_bat_dgb_por_cze_bsq_alb_sid_ewe_mnd_fre_rom_moo_krd_fbf_slo_hun_bem_lda_fin_ita_hau_geo_prs_scr_ukr_ctl_amh_tig_eng_est_swa_jav_spa_mly_jpn_knd_kor_bos_arw_cic_ben_tag_grk_owc_sun_cnt_lat_ses_ger_gam_pol_nor_pan_afr_qcu_guj_swe_lit_ven_amr_bul_heb_rus_mao_mol_yor_urd_tsw_ind_tha_anl_tml_zul_igb_aze_hin_dut_tur_akn_vie_mlt_bam_tsn_dyu	0.40797112394002	0.96051832955032	0.339285060181362
49	tig_rus_bem_grk_gam_amr_anl_afr_uzb_aze_tsn_tag_dgb_prs_eng_bsq_slo_mlt_ven_mnd_pan_rom_dyu_mcd_akn_nor_hun_swt_ewe_est_bul_aeg_geo_ita_mol_fre_cze_wly_heb_lat_fin_igb_mly_alb_sun_jpn_knd_kor_hin_ben_swa_pol_ind_lit_chh_mao_cnt_urd_xho_krd_sid_svk_dut_ukr_ctl_qcu_spa_bos_glc_tsw_amh_arw_owc_guj_jav_ger_bam_por_lda_bat_tha_sod_tml_moo_yor_tur_scr_swe_azi_zul_vie_hau_cic_ses_fbf	-1.00444248910337	-2.44926159222754	0.0161880131002779
50	gam_ctl_bem_ukr_tig_chh_heb_cze_azi_tur_ewe_ind_bam_prs_ben_bsq_krd_sod_swt_mnd_por_slo_zul_bos_fbf_ita_est_dyu_ven_hun_urd_hau_geo_rus_ger_arw_rom_amh_sid_mcd_fin_cic_mao_dut_tag_jpn_tml_kor_bul_lit_yor_glc_mly_eng_mlt_sun_cnt_alb_xho_pol_amr_nor_lat_swe_grk_qcu_scr_fre_pan_akn_anl_hin_owc_mol_jav_spa_ses_guj_lda_bat_tha_wly_knd_igb_tsw_aze_svk_afr_uzb_dgb_vie_aeg_moo_swa_tsn	0.104139260625208	0.24544662411028	0.806651460935709
51	anl_ita_bam_lit_aeg_gam_sod_rom_azi_uzb_lda_mao_cic_eng_dut_bsq_grk_chh_swa_cnt_svk_ger_fbf_pan_tsn_afr_fin_igb_ven_hun_mol_sid_geo_arw_lat_mcd_rus_owc_wly_guj_est_moo_mly_krd_bat_jpn_tml_kor_por_bos_ewe_prs_tag_cze_heb_jav_mnd_ben_xho_bul_amr_swe_hin_scr_spa_qcu_slo_fre_glc_dyu_tig_nor_mlt_alb_ind_ctl_yor_ukr_dgb_sun_tha_hau_knd_akn_swt_aze_pol_urd_tur_ses_vie_amh_zul_tsw_bem	0.965132976788036	2.30989748676878	0.0231063415956392
52	gam_glc_akn_lat_wly_aeg_owc_hin_azi_uzb_tsw_tag_igb_ben_swe_bsq_por_hau_fbf_cnt_fre_scr_lda_pan_bem_cze_est_swa_dgb_fin_eng_heb_geo_urd_ita_bos_grk_sid_sod_ukr_hun_bam_ind_lit_mly_jpn_tml_kor_prs_nor_ses_bul_mao_mol_anl_sun_mnd_dut_dyu_spa_amh_guj_alb_slo_mcd_qcu_rus_svk_krd_tsn_tig_rom_amr_ctl_bat_pol_ewe_ger_zul_jav_tha_chh_knd_cic_moo_tur_afr_arw_aze_xho_vie_mlt_swt_ven_yor	0.34689964442772	0.816318359828602	0.416404124479191
53	amh_guj_igb_hin_heb_sod_chh_urd_aze_uzb_swa_jav_dgb_por_swe_bsq_prs_anl_akn_cnt_slo_cze_xho_bos_moo_bul_est_yor_zul_hun_mol_sid_geo_fre_eng_nor_lit_wly_aeg_rus_fin_lda_sun_afr_mao_jpn_tml_kor_scr_lat_dyu_ita_mly_grk_owc_ind_mnd_mcd_ven_pan_hau_ctl_alb_glc_krd_qcu_rom_ger_ukr_cic_mlt_dut_amr_arw_tag_spa_tsw_ben_bem_bat_tha_gam_knd_tsn_ses_tur_pol_svk_azi_fbf_vie_tig_bam_swt_ewe	0.209719272383757	0.493477270008496	0.622838751507176
54	anl_ita_swt_glc_amr_mlt_gam_krd_azi_tur_cic_mly_xho_bul_prs_bsq_slo_wly_ses_mnd_hin_ben_dgb_cze_fbf_ger_hun_akn_lda_fin_mcd_owc_geo_fre_guj_pol_eng_sod_sid_pan_est_moo_jav_nor_ind_jpn_knd_kor_ctl_bos_yor_svk_mao_lat_hau_sun_cnt_arw_tsn_lit_amh_ukr_grk_por_scr_qcu_afr_spa_alb_ewe_tig_rom_aeg_rus_tag_swe_igb_mol_ven_bat_tha_chh_tml_swa_zul_uzb_urd_dut_aze_bem_vie_heb_tsw_bam_dyu	0.123145417472372	0.289716364942421	0.772678172281199
55	hau_hin_xho_swe_gam_mlt_chh_rom_tur_aze_tsn_bat_akn_slo_svk_bsq_eng_aeg_ses_cnt_grk_spa_swa_scr_ewe_mol_est_yor_moo_fin_guj_amr_geo_krd_glc_afr_urd_sod_owc_ita_hun_fbf_jav_nor_mly_jpn_tml_kor_fre_alb_bam_bos_mao_mcd_sid_sun_mnd_ben_igb_lit_heb_arw_rus_por_dut_qcu_cze_pan_pol_swt_tig_ger_wly_bul_ind_prs_dyu_lat_cic_tag_tha_amh_knd_tsw_bem_azi_ukr_ctl_uzb_dgb_vie_anl_lda_zul_ven	-0.389634956346159	-0.924393784616961	0.357673662516109
56	sid_guj_ewe_pan_heb_hau_wly_bul_azi_uzb_dgb_mly_bem_lat_bos_bsq_rus_owc_moo_mnd_scr_lit_fbf_hin_yor_krd_est_tsw_zul_hun_spa_amr_geo_cze_svk_prs_swe_tig_gam_ita_fin_bam_sun_mol_mao_jpn_knd_kor_glc_ger_swt_mcd_jav_nor_mlt_bat_cnt_por_akn_afr_amh_dut_grk_slo_ctl_qcu_eng_ben_urd_ven_aeg_ukr_chh_alb_tag_arw_dyu_pol_tsn_ind_tha_anl_tml_swa_lda_aze_rom_fre_tur_igb_vie_sod_ses_xho_cic	0.147282475653083	0.346822194846648	0.729508445643106
57	tig_rom_swa_eng_aeg_chh_amr_dut_aze_azi_moo_sun_dgb_urd_lat_bsq_krd_mlt_bem_mnd_swe_fre_ewe_ctl_cic_slo_est_xho_tsn_hun_ben_wly_geo_pan_arw_glc_nor_sid_gam_mol_fin_yor_tag_hin_ind_jpn_knd_kor_lit_guj_fbf_spa_jav_ita_owc_bat_cnt_scr_tsw_por_sod_ukr_svk_grk_pol_qcu_bul_prs_ger_igb_anl_alb_heb_afr_mao_mcd_zul_bos_bam_mly_tha_amh_tml_ses_dyu_tur_cze_rus_uzb_lda_vie_hau_swt_akn_ven	-0.109920530131962	-0.259155345392199	0.796088155612393
58	heb_lat_dgb_glc_mlt_sid_aeg_lit_tur_uzb_akn_jav_ses_rom_mcd_bsq_spa_gam_lda_cnt_fre_prs_ven_eng_bam_slo_est_swt_tsn_fin_svk_amh_geo_alb_mol_ctl_cze_amr_hau_urd_hun_tsw_ind_dut_mly_jpn_tml_kor_rus_krd_bem_bos_mao_nor_wly_tag_mnd_pan_dyu_hin_anl_swe_ger_ukr_arw_qcu_por_afr_guj_moo_tig_ita_chh_bul_sun_grk_igb_scr_cic_bat_tha_owc_knd_fbf_swa_azi_ben_pol_aze_xho_vie_sod_ewe_yor_zul	-0.573026291453387	-1.36943898175482	0.174159961104629
59	tig_ctl_swa_ger_chh_aeg_hau_nor_tur_azi_cic_tag_ses_scr_rom_bsq_swe_anl_tsw_mnd_arw_lat_akn_grk_yor_krd_fin_dgb_zul_est_hin_amh_geo_ukr_alb_mcd_rus_wly_heb_ben_hun_dyu_mly_afr_mao_jpn_knd_kor_dut_lit_bam_eng_jav_spa_amr_bat_cnt_pan_ewe_glc_gam_por_cze_bul_mol_qcu_pol_bos_slo_swt_sid_ita_mlt_prs_sun_guj_fbf_urd_igb_ind_tha_sod_tml_ven_bem_uzb_fre_svk_aze_tsn_vie_owc_lda_moo_xho	-0.356825406698348	-0.845084912375548	0.400232330961882
60	hau_ger_zul_bos_gam_wly_mlt_spa_tur_azi_ewe_ind_akn_lit_alb_bsq_ben_sod_ven_cnt_guj_hin_dyu_krd_bem_urd_fin_swa_tsw_est_glc_anl_geo_rus_ita_afr_arw_chh_tig_bul_hun_moo_tag_slo_bat_jpn_knd_kor_rom_nor_swt_grk_sun_mol_amh_jav_mnd_cze_yor_ctl_owc_prs_lat_pan_ukr_qcu_fre_svk_por_bam_heb_dut_aeg_swe_mly_eng_ses_pol_igb_mao_tha_sid_tml_dgb_fbf_uzb_scr_mcd_aze_xho_vie_amr_cic_tsn_lda	-0.260503868157376	-0.616142680400797	0.539305538356239
61	aeg_rom_tsn_prs_chh_gam_wly_ger_azi_uzb_tsw_bat_lda_scr_arw_bsq_ben_sid_bam_mnd_mcd_guj_zul_afr_ewe_pan_hun_bem_igb_fin_slo_amh_geo_grk_mol_lit_spa_anl_tig_ukr_est_swa_sun_svk_mly_jpn_knd_kor_alb_hin_swt_eng_ind_krd_mlt_jav_cnt_fre_akn_bos_amr_ita_dut_cze_bul_qcu_swe_urd_ctl_yor_heb_nor_owc_rus_mao_lat_xho_pol_dyu_tag_tha_hau_tml_ses_dgb_tur_por_glc_aze_fbf_vie_sod_ven_moo_cic	-0.26979961769551	-0.638014769413713	0.525031949615983
62	aeg_ctl_fbf_urd_sid_wly_tig_nor_tur_uzb_dyu_mly_dgb_rus_ben_bsq_pan_sod_yor_mnd_scr_glc_moo_dut_bam_bul_est_swa_ven_fin_swe_mlt_geo_slo_pol_lit_bos_hau_amh_guj_hun_akn_tag_ger_jav_jpn_knd_kor_ukr_hin_tsw_svk_bat_spa_amr_ind_cnt_cze_swt_krd_anl_lat_mol_mcd_afr_qcu_eng_ita_rom_tsn_owc_alb_chh_por_mao_fre_cic_arw_xho_sun_tha_heb_tml_lda_ses_azi_prs_grk_aze_bem_vie_gam_ewe_igb_zul	-0.0377622640647049	-0.0889507379535646	0.929312334397393
63	tig_grk_yor_scr_gam_hau_anl_slo_uzb_azi_bem_sun_dgb_cze_dut_bsq_krd_amr_xho_mnd_mol_rus_swt_lat_akn_urd_est_tsw_moo_fin_ukr_sod_geo_ben_fre_pan_ger_owc_sid_hin_hun_tsn_tag_por_bat_jpn_tml_kor_rom_eng_bam_alb_ind_afr_mlt_jav_cnt_bos_lda_arw_wly_guj_prs_mcd_pol_qcu_svk_lit_ctl_ewe_aeg_swe_amh_spa_mly_glc_ven_ita_ses_mao_tha_chh_knd_zul_cic_tur_nor_bul_aze_dyu_vie_heb_fbf_swa_igb	-0.470131823636564	-1.11650112627017	0.267084062034747
64	sid_lit_ses_hin_aeg_wly_amr_spa_azi_uzb_dyu_tag_ven_scr_rus_bsq_urd_heb_xho_cnt_prs_svk_igb_grk_bam_dut_fin_dgb_bem_est_krd_anl_geo_rom_mcd_eng_cze_mlt_chh_mol_hun_tsw_sun_ukr_jav_jpn_knd_kor_bos_nor_lda_pol_mao_afr_tig_mly_mnd_bul_yor_guj_sod_ctl_fre_ben_pan_qcu_slo_glc_alb_moo_owc_swe_amh_ger_ind_arw_swt_ita_tsn_bat_tha_hau_tml_fbf_cic_aze_por_lat_tur_akn_vie_gam_swa_ewe_zul	-0.564769850809622	-1.34626905517688	0.181488049983277
65	heb_mcd_tsn_scr_wly_anl_amr_fre_aze_azi_swt_mao_moo_eng_cze_bsq_nor_aeg_dyu_mnd_krd_slo_cic_rom_lda_bos_hun_yor_xho_fin_pol_hau_geo_swe_mol_arw_por_chh_gam_lit_est_zul_ind_ita_mly_jpn_knd_kor_urd_guj_igb_grk_tag_afr_sod_sun_cnt_bul_fbf_ger_sid_dut_prs_pan_hin_qcu_lat_svk_ctl_ses_owc_ukr_tig_glc_bat_rus_bem_alb_ven_jav_tha_mlt_tml_bam_akn_tur_spa_ben_uzb_ewe_vie_amh_swa_dgb_tsw	-1.22529686578078	-3.03777455505068	0.00309324779707727
66	owc_eng_cic_por_gam_amh_sod_lat_uzb_azi_lda_bat_dgb_hin_dut_bsq_swe_mlt_ewe_cnt_mol_prs_fbf_bos_xho_afr_fin_moo_igb_est_arw_anl_geo_urd_cze_lit_scr_sid_wly_ctl_hun_bem_mao_spa_jav_jpn_knd_kor_nor_ita_swa_pan_ind_alb_hau_sun_mnd_rus_bam_ben_amr_svk_guj_ukr_bul_qcu_krd_mcd_fre_dyu_heb_pol_aeg_glc_mly_rom_swt_ger_tsw_tag_tha_tig_tml_akn_zul_tur_grk_slo_aze_ses_vie_chh_tsn_yor_ven	0.0277861104611547	0.0654611057514061	0.947947384986344
67	mlt_ger_tsn_pan_anl_owc_amh_swe_azi_aze_ven_ind_dyu_cze_bos_bsq_svk_heb_ses_mnd_grk_nor_xho_dut_cic_por_est_bem_fbf_hun_mcd_hau_geo_glc_pol_krd_urd_amr_gam_afr_fin_tsw_sun_prs_mao_jpn_knd_kor_fre_rus_swt_lit_tag_hin_aeg_bat_cnt_alb_akn_mol_wly_ctl_ita_guj_rom_qcu_bul_scr_slo_swa_tig_eng_sid_spa_mly_ukr_lda_arw_igb_jav_tha_chh_tml_bam_ewe_uzb_lat_ben_tur_moo_vie_sod_dgb_yor_zul	0.243840097623661	0.573381276193602	0.567770503474404
68	gam_afr_fbf_rus_aeg_hau_amr_rom_aze_tur_dyu_sun_moo_prs_krd_bsq_fre_wly_xho_cnt_swe_lat_akn_ctl_swt_arw_fin_yor_tsw_est_pol_tig_geo_lit_ger_glc_pan_sod_owc_nor_hun_tsn_mao_slo_ind_jpn_knd_kor_hin_cze_zul_ukr_bat_scr_anl_mly_mnd_mol_ses_dut_sid_grk_alb_ben_por_qcu_bos_svk_guj_ewe_heb_urd_chh_mcd_jav_ita_igb_bul_cic_tag_tha_amh_tml_swa_bam_uzb_eng_spa_azi_ven_vie_mlt_bem_lda_dgb	0.104100936229668	0.244954558907356	0.807031303423235
69	amr_guj_zul_ukr_owc_mlt_amh_pol_tur_aze_igb_ind_swa_cze_svk_bsq_urd_gam_ven_mnd_spa_bul_moo_ita_fbf_hin_fin_xho_swt_est_bos_sod_geo_swe_arw_mcd_krd_wly_hau_rus_hun_dyu_sun_por_mao_jpn_knd_kor_alb_ben_ses_prs_jav_afr_tig_tag_cnt_nor_ewe_lit_anl_rom_mol_slo_scr_qcu_eng_ctl_glc_cic_chh_lat_heb_grk_mly_ger_tsn_dut_dgb_bat_tha_sid_tml_bem_bam_azi_pan_fre_uzb_yor_vie_aeg_akn_tsw_lda	0.140750741504827	0.331365048393866	0.741114287440004
70	wly_ukr_cic_nor_sod_sid_tig_pan_tur_aze_bem_bat_ewe_mcd_pol_bsq_glc_aeg_dgb_cnt_fre_rom_ven_bul_yor_scr_est_swa_xho_fin_spa_owc_geo_ger_lat_por_bos_chh_hau_ctl_hun_igb_tag_prs_sun_jpn_knd_kor_dut_swe_akn_ben_jav_urd_heb_mao_mnd_alb_ses_grk_anl_cze_ita_arw_hin_qcu_krd_guj_rus_swt_gam_lit_mlt_afr_mly_slo_tsw_mol_bam_ind_tha_amh_tml_tsn_moo_uzb_svk_eng_azi_fbf_vie_amr_lda_zul_dyu	0.173891493717576	0.409173441947035	0.683353188952313
71	mlt_krd_xho_hin_sid_anl_hau_pan_azi_uzb_bem_tag_swa_prs_swe_bsq_ita_tig_tsn_cnt_nor_rom_igb_spa_moo_mcd_hun_akn_yor_fin_scr_heb_geo_arw_ger_slo_lit_gam_amh_cze_est_bam_ind_lat_mly_jpn_tml_kor_ben_bos_ewe_por_sun_dut_chh_jav_mnd_rus_lda_svk_wly_afr_glc_guj_eng_qcu_bul_ctl_urd_tsw_sod_alb_aeg_fre_bat_grk_zul_ukr_cic_mao_tha_owc_knd_dyu_fbf_aze_pol_mol_tur_ven_vie_amr_ses_swt_dgb	-0.209854608072039	-0.495643420280024	0.621315230361929
72	amh_hin_ven_eng_owc_hau_heb_swe_azi_uzb_zul_mao_xho_ger_ita_bsq_lat_aeg_ewe_mnd_bul_pan_moo_bos_yor_mol_hun_dgb_tsw_est_slo_sid_geo_urd_ctl_nor_guj_sod_amr_arw_fin_lda_bat_pol_jav_jpn_knd_kor_krd_afr_ses_mcd_tag_prs_anl_mly_cnt_grk_igb_rus_mlt_dut_svk_glc_alb_qcu_rom_ben_por_fbf_wly_scr_gam_lit_ind_ukr_swt_fre_dyu_sun_tha_tig_tml_bam_bem_aze_cze_spa_tur_tsn_vie_chh_akn_cic_swa	-0.161815421116573	-0.381605403131786	0.703624573105406
73	gam_ben_swt_glc_amr_tig_mlt_bos_azi_tur_ses_jav_swa_ger_mcd_bsq_krd_hau_lda_mnd_swe_dut_cic_pan_moo_arw_est_yor_tsn_hun_afr_chh_geo_guj_spa_prs_fre_owc_amh_rom_fin_tsw_tag_nor_mly_jpn_knd_kor_scr_mol_ven_grk_mao_ctl_heb_bat_cnt_svk_zul_urd_sod_lat_alb_por_pol_qcu_lit_slo_ukr_bam_wly_rus_aeg_bul_sun_cze_xho_eng_ewe_ind_tha_anl_tml_igb_dgb_aze_ita_hin_uzb_bem_vie_sid_fbf_dyu_akn	0.550830557883367	1.30207238005311	0.196107339268351
74	anl_hin_tsn_pol_gam_sod_mlt_krd_uzb_tur_tsw_mly_ven_lat_rus_bsq_cze_wly_moo_mnd_arw_alb_dyu_guj_dgb_ctl_fin_swa_fbf_hun_urd_amr_geo_spa_fre_eng_afr_aeg_sid_bul_est_cic_bat_mcd_sun_jpn_knd_kor_prs_mol_yor_dut_ind_por_amh_tag_cnt_slo_bem_rom_owc_ita_ger_lit_swe_qcu_nor_ben_scr_akn_hau_svk_chh_bos_mao_pan_bam_grk_igb_jav_tha_heb_tml_swt_ses_azi_ukr_glc_aze_zul_vie_tig_lda_xho_ewe	-0.591551321903195	-1.41271125220388	0.16107853877428
75	sid_guj_xho_ben_aeg_amh_mlt_grk_aze_tur_tsn_ind_dyu_mcd_lit_bsq_por_sod_yor_cnt_ukr_urd_lda_alb_akn_ger_fin_swa_ven_hun_glc_hau_geo_dut_rom_prs_spa_tig_amr_pan_est_swt_mao_svk_sun_jpn_tml_kor_rus_nor_moo_scr_bat_ita_owc_jav_mnd_arw_zul_cze_chh_mol_eng_hin_bos_qcu_slo_fre_afr_bem_heb_pol_wly_bul_mly_swe_ewe_krd_dgb_tag_tha_gam_knd_tsw_cic_azi_ctl_lat_uzb_ses_vie_anl_igb_fbf_bam	-0.214254982586407	-0.506072264968013	0.614003460782266
76	heb_fre_ewe_svk_mlt_tig_anl_bos_aze_tur_ven_ind_cic_ctl_afr_bsq_prs_sid_swa_mnd_krd_ger_bam_slo_bem_hin_est_tsn_dyu_hun_urd_amh_geo_glc_dut_scr_lit_hau_aeg_swe_fin_fbf_mly_rus_bat_jpn_knd_kor_grk_mol_tsw_ukr_sun_nor_gam_tag_cnt_mcd_dgb_rom_owc_alb_bul_eng_ben_qcu_cze_pan_guj_swt_sod_lat_chh_spa_mao_pol_moo_por_ses_jav_tha_amr_tml_zul_igb_uzb_arw_ita_azi_xho_vie_wly_lda_akn_yor	-1.01056946086703	-2.46979019292909	0.0153430142428646
77	amh_mol_moo_eng_heb_hau_mlt_slo_aze_uzb_xho_bat_yor_scr_bos_bsq_mcd_aeg_zul_mnd_ita_prs_dgb_dut_igb_cze_hun_akn_fbf_est_hin_tig_geo_alb_pol_ukr_arw_wly_sod_ben_fin_swa_mly_por_jav_jpn_tml_kor_fre_urd_cic_grk_ind_spa_amr_mao_cnt_pan_swt_rus_owc_svk_krd_ger_lit_qcu_bul_swe_glc_tsn_sid_ctl_chh_nor_sun_lat_ses_guj_ewe_tag_tha_anl_knd_dyu_bam_azi_rom_afr_tur_tsw_vie_gam_lda_ven_bem	-0.204448892750599	-0.481918147791058	0.630996281122443
78	anl_slo_dgb_dut_gam_chh_hau_por_aze_uzb_akn_mao_moo_glc_hin_bsq_prs_amr_tsw_mnd_ita_mol_igb_fre_xho_urd_fin_ven_ses_hun_ger_amh_geo_ben_scr_ctl_mcd_tig_mlt_afr_est_dyu_sun_rom_ind_jpn_knd_kor_rus_bos_ewe_arw_tag_spa_wly_jav_cnt_pol_fbf_lit_heb_pan_svk_swe_lat_qcu_bul_nor_cze_bem_sod_grk_owc_alb_mly_krd_yor_ukr_cic_bat_tha_aeg_tml_bam_tsn_tur_eng_guj_azi_zul_vie_sid_lda_swa_swt	-0.378851843245454	-0.896972519332039	0.372049684088533
79	hau_ita_fbf_ukr_amh_heb_owc_eng_uzb_aze_dyu_ind_yor_nor_ger_bsq_mol_anl_akn_cnt_alb_svk_bam_afr_igb_spa_hun_swa_xho_est_lit_tig_geo_swe_dut_glc_cze_wly_aeg_rom_fin_tsn_tag_hin_mly_jpn_knd_kor_bul_scr_zul_slo_sun_fre_gam_mao_mnd_krd_ewe_guj_chh_mcd_grk_pan_arw_qcu_pol_bos_ben_bem_sod_lat_amr_por_bat_urd_moo_ctl_ven_jav_tha_sid_tml_lda_swt_tur_prs_rus_azi_tsw_vie_mlt_cic_dgb_ses	-1.01790451123124	-2.48789865697658	0.0146306202142451
80	owc_pan_bam_krd_sod_amh_tig_lat_aze_uzb_igb_bat_ses_slo_eng_bsq_scr_aeg_bem_cnt_urd_glc_akn_mcd_moo_ukr_fin_fbf_tsw_est_prs_sid_geo_por_nor_fre_mol_wly_amr_lit_hun_dgb_sun_ben_mao_jpn_tml_kor_swe_grk_lda_rom_mly_bos_hau_ind_mnd_alb_ven_ger_gam_ctl_ita_arw_spa_qcu_hin_cze_rus_dyu_anl_dut_heb_svk_jav_guj_zul_afr_ewe_tag_tha_chh_knd_xho_tsn_tur_pol_bul_azi_cic_vie_mlt_yor_swa_swt	-0.366512432516504	-0.867508767307869	0.387896235906833
81	amr_ctl_akn_krd_mlt_aeg_amh_ben_azi_tur_bem_sun_cic_ukr_bos_bsq_hin_gam_swa_cnt_urd_pan_dgb_cze_igb_pol_hun_moo_lda_fin_rom_sid_geo_spa_svk_lat_mol_anl_sod_alb_est_ewe_bat_nor_ind_jpn_knd_kor_eng_lit_ven_mcd_mly_glc_heb_mao_mnd_prs_tsn_rus_tig_grk_arw_fre_guj_qcu_slo_dut_scr_bam_hau_ita_wly_afr_tag_swe_dyu_ger_fbf_jav_tha_owc_tml_tsw_yor_uzb_por_bul_aze_swt_vie_chh_zul_ses_xho	-0.0693632308584426	-0.163439377597833	0.870527150265765
82	tig_rus_dgb_pan_gam_hau_sod_fre_aze_tur_bem_jav_moo_alb_mol_bsq_pol_wly_dyu_cnt_krd_ben_lda_nor_cic_slo_fin_yor_tsn_est_ctl_owc_geo_eng_swe_scr_lit_heb_aeg_ger_hun_swa_sun_hin_tag_jpn_knd_kor_glc_dut_xho_prs_mly_ita_chh_mao_mnd_rom_bam_lat_mlt_por_cze_spa_guj_qcu_ukr_urd_bos_swt_anl_svk_amr_grk_ind_arw_ewe_mcd_igb_bat_tha_sid_tml_zul_ses_uzb_bul_afr_azi_ven_vie_amh_fbf_akn_tsw	-0.17700796633457	-0.418419992095652	0.676604736477424
83	aeg_bul_fbf_scr_sod_tig_amr_ben_azi_aze_lda_ind_tsn_ukr_fre_bsq_ger_owc_tsw_cnt_pol_guj_ses_pan_zul_mol_est_moo_bem_hun_hin_anl_geo_dut_eng_cze_nor_gam_heb_ita_fin_xho_tag_ctl_sun_jpn_tml_kor_por_spa_akn_lit_mao_glc_wly_jav_mnd_swe_dyu_prs_amh_alb_svk_rom_lat_qcu_bos_arw_slo_dgb_hau_krd_mlt_grk_mly_urd_swa_afr_swt_bat_tha_chh_knd_cic_bam_uzb_rus_mcd_tur_ewe_vie_sid_ven_yor_igb	-0.158104100325393	-0.372841695378891	0.710114673262239
84	anl_lat_swt_ukr_mlt_tig_chh_alb_tur_uzb_akn_mao_dyu_urd_pan_bsq_rus_hau_cic_cnt_mcd_slo_ven_hin_lda_krd_fin_zul_ses_est_cze_heb_geo_scr_ben_lit_guj_sid_sod_pol_hun_xho_ind_swe_sun_jpn_knd_kor_dut_mol_swa_eng_tag_glc_amh_jav_mnd_svk_moo_ita_amr_prs_rom_fre_bos_qcu_bul_nor_spa_tsn_gam_grk_wly_ctl_bat_por_dgb_afr_bem_mly_tha_owc_tml_ewe_bam_azi_ger_arw_aze_fbf_vie_aeg_igb_tsw_yor	-0.958753993711611	-2.32696570772952	0.0221379034995042
85	anl_arw_igb_slo_heb_hau_chh_mcd_azi_tur_moo_mly_bem_nor_glc_bsq_dut_mlt_ewe_mnd_ita_afr_akn_grk_swt_ben_hun_yor_dyu_est_bul_amh_geo_fre_alb_pol_ger_gam_aeg_lat_fin_bam_mao_ukr_bat_jpn_tml_kor_eng_cze_dgb_pan_sun_guj_sid_tag_cnt_ctl_ven_svk_owc_rus_swe_hin_por_qcu_rom_lit_bos_cic_amr_urd_tig_spa_jav_krd_ses_scr_zul_ind_tha_wly_knd_lda_tsw_uzb_prs_mol_aze_swa_vie_sod_fbf_tsn_xho	-0.109507171634333	-0.257928255906332	0.797032179686632
86	chh_dut_yor_por_mlt_tig_aeg_fre_uzb_azi_igb_sun_ewe_glc_ukr_bsq_prs_wly_cic_cnt_hin_bul_swt_krd_xho_lat_fin_bem_akn_hun_rus_hau_geo_pan_swe_eng_spa_gam_owc_ctl_est_tsn_mao_arw_tag_jpn_knd_kor_alb_bos_lda_scr_bat_pol_heb_mly_mnd_ben_ven_urd_amh_grk_nor_cze_ita_qcu_guj_ger_mol_moo_sid_afr_sod_mcd_ind_rom_dgb_lit_zul_jav_tha_anl_tml_tsw_dyu_aze_svk_slo_tur_ses_vie_amr_fbf_bam_swa	0.299028368212175	0.706566363542862	0.481602504922294
87	amr_bul_moo_slo_sod_mlt_amh_spa_aze_tur_yor_ind_akn_rus_fre_bsq_glc_gam_tsw_mnd_rom_mol_dgb_pol_cic_lat_est_swa_dyu_hun_ctl_anl_geo_prs_cze_lit_hin_heb_sid_ita_fin_ven_mao_urd_tag_jpn_knd_kor_scr_ukr_bem_krd_sun_swe_wly_mly_cnt_afr_tsn_pan_chh_nor_por_arw_ger_qcu_mcd_grk_bos_ewe_tig_alb_owc_ben_bat_eng_bam_dut_lda_jav_tha_hau_tml_swt_fbf_uzb_svk_guj_azi_zul_vie_aeg_ses_xho_igb	-0.397141625118834	-0.941726377877757	0.348772576335751
88	amr_ger_cic_cze_chh_tig_hau_grk_aze_azi_ewe_mao_swt_hin_afr_bsq_guj_wly_dgb_mnd_bul_rus_igb_glc_lda_swe_fin_tsn_ven_est_svk_heb_geo_mol_lat_slo_ita_mlt_aeg_lit_hun_tsw_bat_bos_mly_jpn_tml_kor_pan_pol_yor_urd_tag_ukr_gam_jav_cnt_dut_akn_ctl_sid_fre_scr_eng_prs_qcu_mcd_alb_nor_bam_anl_rom_amh_arw_sun_ben_ses_por_bem_ind_tha_owc_knd_swa_xho_uzb_spa_krd_tur_zul_vie_sod_moo_fbf_dyu	-1.07421690583697	-2.64116764604614	0.00969178989676121
89	owc_glc_bem_guj_tig_mlt_amr_spa_uzb_azi_igb_jav_moo_mol_mcd_bsq_urd_chh_cic_cnt_ita_krd_ewe_dut_swa_alb_fin_akn_ses_est_swe_sod_geo_pol_rus_lat_ukr_heb_hau_bul_hun_tsn_ind_grk_mly_jpn_knd_kor_afr_svk_bam_eng_sun_slo_amh_tag_mnd_rom_dgb_ctl_gam_cze_hin_ger_nor_qcu_lit_bos_ben_tsw_aeg_pan_anl_scr_bat_por_zul_prs_yor_mao_tha_wly_tml_ven_xho_tur_fre_arw_aze_fbf_vie_sid_swt_dyu_lda	-0.0836007260313556	-0.197066864690707	0.844205260382468
90	sid_urd_ven_grk_sod_heb_hau_alb_tur_azi_yor_mly_cic_dut_pan_bsq_ger_amh_bem_cnt_spa_lit_swt_arw_bam_eng_est_igb_ses_hun_guj_aeg_geo_glc_mcd_ben_scr_amr_chh_ukr_fin_dgb_sun_nor_jav_jpn_knd_kor_prs_swe_dyu_cze_mao_por_wly_bat_mnd_bul_zul_fre_tig_slo_bos_ctl_rom_qcu_svk_krd_lat_akn_mlt_pol_owc_hin_ind_rus_ewe_afr_tsn_tag_tha_anl_tml_fbf_lda_uzb_mol_ita_aze_swa_vie_gam_tsw_moo_xho	-1.04736628371976	-2.55941154936258	0.012098133847077
91	chh_ukr_ewe_mcd_hau_amh_sod_arw_azi_aze_bam_tag_akn_bos_mol_bsq_urd_sid_moo_mnd_dut_svk_swa_cze_dgb_pol_fin_cic_ven_hun_por_amr_geo_rom_glc_prs_nor_aeg_tig_fre_est_tsn_sun_ctl_ind_jpn_knd_kor_spa_afr_ses_ita_jav_swe_mlt_bat_cnt_ben_fbf_grk_anl_alb_bul_lit_pan_qcu_slo_guj_scr_lda_owc_lat_gam_krd_mly_rus_dyu_ger_tsw_mao_tha_wly_tml_igb_bem_tur_hin_eng_uzb_swt_vie_heb_xho_zul_yor	-0.278739976374788	-0.660501439526482	0.510564833938901
92	sid_lat_bem_dut_aeg_chh_hau_swe_aze_tur_tsn_mly_swt_ctl_scr_bsq_por_gam_cic_mnd_grk_mol_ven_mcd_dyu_afr_est_bam_ewe_fin_pan_tig_geo_bul_alb_spa_ben_heb_amr_lit_hun_dgb_ind_arw_bat_jpn_knd_kor_rom_guj_zul_svk_mao_nor_sod_jav_cnt_rus_ses_glc_mlt_krd_cze_hin_ger_qcu_urd_fre_prs_fbf_anl_ukr_amh_slo_sun_eng_tsw_ita_yor_tag_tha_wly_tml_lda_swa_azi_bos_pol_uzb_xho_vie_owc_moo_igb_akn	-0.022251434424029	-0.0524490063678118	0.958283422389025
93	chh_lat_tsn_scr_amr_sid_mlt_spa_azi_uzb_igb_tag_lda_eng_ukr_bsq_fre_heb_xho_mnd_bul_svk_ewe_mol_bam_rom_est_akn_dgb_hun_bos_hau_geo_arw_rus_glc_pol_anl_gam_slo_fin_ven_mao_nor_jav_jpn_tml_kor_prs_cze_yor_ger_sun_ben_aeg_ind_cnt_lit_swa_urd_amh_afr_mcd_pan_ita_qcu_guj_swe_alb_ses_wly_krd_tig_hin_mly_grk_dyu_dut_swt_bat_tha_owc_knd_zul_cic_tur_por_ctl_aze_fbf_vie_sod_moo_tsw_bem	0.483253864289337	1.1422958430218	0.256263470380844
94	hau_alb_tsw_slo_chh_mlt_owc_krd_aze_tur_igb_tag_swa_eng_mol_bsq_pan_amr_fbf_cnt_grk_nor_tsn_fre_bam_ctl_hun_akn_lda_est_lit_amh_geo_ukr_glc_mcd_ita_sid_gam_svk_fin_bem_ind_rus_mao_jpn_tml_kor_guj_urd_ses_swe_bat_bul_sod_jav_mnd_lat_yor_cze_tig_ger_por_hin_prs_qcu_dut_scr_afr_zul_aeg_rom_wly_spa_mly_ben_ven_pol_dyu_sun_tha_anl_knd_xho_moo_uzb_arw_bos_azi_cic_vie_heb_dgb_ewe_swt	-0.294661491458109	-0.697530739815646	0.487210905500075
95	mlt_pol_xho_bul_sod_owc_sid_rom_uzb_tur_ewe_bat_cic_svk_scr_bsq_ben_amh_dyu_mnd_guj_spa_lda_krd_moo_eng_fin_swa_tsn_hun_pan_wly_geo_lat_hin_afr_prs_chh_tig_lit_est_ven_jav_por_mly_jpn_tml_kor_mcd_fre_dgb_ctl_mao_ita_anl_ind_cnt_glc_bem_alb_hau_arw_ukr_grk_mol_qcu_slo_dut_bos_yor_heb_ger_aeg_swe_sun_nor_swt_rus_akn_tag_tha_gam_knd_tsw_bam_azi_cze_urd_aze_igb_vie_amr_ses_zul_fbf	0.597278283422389	1.41290507812875	0.161021689188286
96	sod_ita_xho_ben_heb_chh_aeg_rom_tur_uzb_swt_mao_cic_ger_ctl_bsq_scr_hau_zul_cnt_afr_pol_igb_por_ven_spa_hun_bam_moo_est_mol_owc_geo_eng_slo_grk_fre_tig_amh_dut_fin_dyu_sun_pan_bat_jpn_knd_kor_svk_urd_tsn_swe_mly_ukr_gam_tag_mnd_lit_yor_prs_mlt_mcd_rus_bos_hin_qcu_lat_glc_nor_tsw_sid_bul_amr_arw_jav_guj_fbf_cze_dgb_ind_tha_wly_tml_swa_ses_aze_alb_krd_azi_akn_vie_anl_lda_ewe_bem	-0.0729571970506612	-0.171941080999031	0.863857448977361
97	amr_cze_fbf_mol_hau_chh_aeg_scr_uzb_aze_bam_jav_ven_ctl_bos_bsq_eng_sid_swt_mnd_slo_rus_dyu_grk_lda_hin_est_cic_dgb_hun_lat_tig_geo_pan_fre_prs_glc_wly_mlt_svk_fin_xho_tag_lit_mao_jpn_tml_kor_arw_bul_igb_nor_ind_swe_amh_bat_cnt_guj_tsw_mcd_gam_pol_ita_urd_por_qcu_ukr_alb_dut_moo_owc_ger_heb_krd_mly_rom_tsn_afr_ewe_sun_tha_anl_knd_bem_ses_tur_ben_spa_azi_zul_vie_sod_akn_swa_yor	-0.506780639750747	-1.20522529494055	0.231174115487427
98	wly_ita_zul_eng_hau_aeg_amr_hin_tur_aze_moo_mly_dyu_pan_alb_bsq_fre_owc_xho_cnt_spa_dut_tsw_lat_cic_prs_hun_lda_fbf_est_glc_anl_geo_ben_krd_afr_arw_sid_chh_svk_fin_ses_sun_grk_bat_jpn_knd_kor_rom_pol_ven_rus_jav_bul_amh_ind_mnd_swe_akn_mol_tig_bos_cze_urd_slo_qcu_ger_ukr_nor_igb_sod_scr_mlt_lit_mao_ctl_swa_guj_bem_tag_tha_gam_tml_swt_tsn_uzb_por_mcd_azi_dgb_vie_heb_bam_yor_ewe	-0.627314503339107	-1.50074423307539	0.136809250516059
99	aeg_cze_swt_ctl_owc_tig_chh_lat_aze_uzb_ewe_mao_ven_ukr_ger_bsq_rom_sod_tsw_cnt_dut_scr_fbf_bul_zul_ita_fin_dyu_yor_est_prs_sid_geo_pol_nor_arw_pan_heb_wly_svk_hun_bam_mly_spa_sun_jpn_tml_kor_grk_alb_tsn_afr_ind_glc_mlt_bat_mnd_mol_bem_urd_hau_mcd_lit_por_slo_qcu_krd_rus_ben_xho_anl_hin_amr_swe_tag_fre_ses_bos_lda_jav_tha_amh_knd_dgb_moo_azi_guj_eng_tur_swa_vie_gam_cic_akn_igb	0.531481072989846	1.2563834520024	0.212123772868789
100	tig_krd_tsw_dut_hau_wly_sid_urd_tur_uzb_ewe_bat_igb_mol_afr_bsq_ctl_anl_yor_cnt_hin_ukr_zul_swe_fbf_slo_hun_ses_xho_fin_rom_aeg_geo_ben_fre_pol_mcd_chh_mlt_prs_est_tsn_sun_guj_mly_jpn_knd_kor_cze_bos_dgb_rus_tag_alb_amh_jav_mnd_bul_moo_arw_owc_ita_scr_por_glc_qcu_lit_ger_lat_cic_amr_eng_gam_pan_ind_spa_akn_svk_bem_mao_tha_sod_tml_dyu_swt_aze_nor_grk_azi_swa_vie_heb_ven_bam_lda	-0.791156107745068	-1.90243644909656	0.0602082896787024
101	amr_eng_yor_spa_owc_aeg_sid_swe_tur_aze_ven_tag_bem_ben_prs_bsq_fre_sod_swa_mnd_nor_pol_tsn_slo_moo_urd_fin_tsw_igb_est_ita_hau_geo_grk_ctl_krd_pan_gam_tig_rus_hun_ewe_sun_bul_mao_jpn_knd_kor_mol_lat_xho_dut_jav_por_wly_bat_cnt_rom_cic_mcd_heb_svk_hin_glc_bos_qcu_afr_scr_alb_lda_anl_cze_mlt_arw_ind_ukr_bam_lit_zul_mly_tha_amh_tml_fbf_swt_uzb_ger_guj_azi_akn_vie_chh_ses_dgb_dyu	-0.0614073266149906	-0.14471178481923	0.885251585375692
102	anl_hin_dgb_lat_wly_sod_tig_rus_azi_tur_dyu_jav_tsw_por_ger_bsq_spa_gam_yor_mnd_prs_ita_cic_krd_ses_glc_hun_moo_xho_fin_mcd_sid_geo_grk_dut_nor_bos_amr_heb_cze_est_fbf_mly_alb_mao_jpn_knd_kor_afr_slo_swa_arw_tag_lit_chh_sun_cnt_swe_bem_svk_aeg_bul_ukr_fre_eng_qcu_rom_pol_mol_tsn_mlt_ctl_owc_scr_bat_ben_lda_guj_swt_ind_tha_amh_tml_akn_zul_uzb_urd_pan_aze_ewe_vie_hau_ven_bam_igb	-0.10975852973493	-0.258945170456805	0.796249825844533
103	owc_mol_tsw_ben_chh_tig_hau_bos_tur_azi_swa_bat_dyu_ger_prs_bsq_glc_anl_swt_cnt_eng_afr_ven_arw_xho_krd_fin_bem_moo_est_alb_amr_geo_cze_grk_mcd_svk_wly_heb_slo_hun_akn_jav_hin_tag_jpn_tml_kor_scr_ukr_yor_bul_mao_ita_gam_mly_mnd_guj_zul_lit_aeg_lat_por_pan_urd_qcu_nor_spa_dut_ewe_sod_fre_mlt_ctl_ind_pol_fbf_swe_tsn_sun_tha_sid_knd_lda_bam_aze_rom_rus_uzb_igb_vie_amh_dgb_cic_ses	-0.0236367981753916	-0.0556879347744613	0.95570987506397
104	sod_glc_lda_bul_tig_sid_heb_spa_azi_tur_zul_sun_tsw_swe_eng_bsq_por_chh_yor_mnd_lat_cze_moo_ben_igb_ita_hun_cic_ewe_fin_lit_amh_geo_dut_mol_ger_krd_gam_amr_scr_est_dyu_mly_arw_bat_jpn_tml_kor_fre_bos_swa_nor_ind_mcd_aeg_mao_cnt_pan_swt_urd_anl_slo_pol_rom_alb_qcu_afr_ukr_guj_xho_hau_grk_owc_svk_jav_hin_dgb_ctl_fbf_tag_tha_wly_knd_ven_ses_aze_prs_rus_uzb_tsn_vie_mlt_akn_bem_bam	0.395719787049012	0.93197397411708	0.353763150780222
105	heb_afr_moo_bos_amr_tig_gam_rus_uzb_azi_dgb_sun_cic_grk_fre_bsq_pan_owc_bam_cnt_eng_swe_xho_urd_igb_slo_fin_fbf_ewe_est_dut_aeg_geo_rom_hin_ita_nor_mlt_amh_spa_hun_tsw_jav_prs_tag_jpn_tml_kor_lit_ger_swa_svk_mly_glc_hau_mao_mnd_cze_ses_pol_sod_por_mcd_scr_mol_qcu_ctl_bul_ben_zul_anl_krd_sid_lat_ind_alb_lda_ukr_bem_bat_tha_wly_knd_dyu_akn_aze_guj_arw_tur_yor_vie_chh_tsn_ven_swt	0.757625895007568	1.80137377888537	0.0748846876110549
106	hau_dut_fbf_afr_anl_aeg_gam_guj_uzb_aze_moo_jav_dgb_hin_bul_bsq_ger_amr_akn_cnt_glc_pan_lda_arw_igb_pol_est_cic_bem_fin_fre_heb_geo_por_bos_spa_lit_amh_sid_ita_hun_xho_ind_cze_mao_jpn_tml_kor_ctl_krd_tsw_ukr_bat_grk_chh_tag_mnd_ben_tsn_slo_tig_lat_rus_urd_eng_qcu_rom_prs_nor_yor_mlt_swe_sod_mcd_sun_mol_zul_svk_ses_mly_tha_owc_knd_ven_bam_tur_scr_alb_azi_ewe_vie_wly_swt_swa_dyu	-0.414049521187959	-0.981771287340619	0.328759729266567
107	wly_por_lda_ger_amh_anl_hau_eng_aze_azi_bam_ind_bem_fre_alb_bsq_glc_chh_swt_mnd_mcd_rom_swa_svk_xho_ita_hun_moo_akn_fin_slo_sid_geo_guj_arw_ben_hin_mlt_heb_lit_est_dyu_jav_krd_sun_jpn_tml_kor_bos_cze_fbf_mol_mly_pol_amr_mao_cnt_rus_zul_nor_gam_urd_ctl_grk_prs_qcu_scr_afr_ukr_yor_sod_swe_owc_bul_tag_lat_igb_dut_ven_bat_tha_tig_knd_tsn_dgb_uzb_pan_spa_tur_ewe_vie_aeg_ses_cic_tsw	-0.451074550635649	-1.07321209125565	0.285952827674955
108	owc_guj_lda_fre_hau_amh_sod_svk_azi_aze_tsw_ind_moo_ukr_ben_bsq_bul_mlt_igb_mnd_ita_cze_bam_afr_zul_ger_fin_swa_dyu_hun_scr_heb_geo_urd_dut_glc_slo_chh_sid_lat_est_yor_sun_swe_tag_jpn_knd_kor_grk_pol_fbf_bos_mly_lit_amr_bat_cnt_eng_ven_por_anl_alb_ctl_mol_hin_qcu_prs_nor_rus_cic_aeg_rom_gam_pan_mao_mcd_bem_krd_ses_jav_tha_wly_tml_tsn_dgb_tur_arw_spa_uzb_swt_vie_tig_akn_xho_ewe	1.12271541916597	2.70365526162189	0.00815458144946441
109	tig_mol_xho_bos_sod_wly_gam_bul_aze_uzb_tsn_bat_tsw_scr_pol_bsq_guj_hau_akn_cnt_glc_svk_dgb_afr_bem_rom_fin_cic_bam_hun_mcd_amh_geo_slo_por_eng_pan_owc_anl_lat_est_fbf_sun_ita_tag_jpn_knd_kor_dut_ukr_dyu_ben_mly_krd_sid_mao_mnd_nor_zul_fre_mlt_spa_arw_lit_grk_qcu_ger_urd_hin_ses_chh_alb_heb_cze_jav_ctl_igb_prs_ewe_ind_tha_aeg_tml_moo_swt_tur_swe_rus_azi_ven_vie_amr_yor_swa_lda	-0.489007190181131	-1.1638158040361	0.247475806302731
110	tig_spa_akn_afr_amh_owc_amr_ben_azi_uzb_ven_tag_ewe_mol_nor_bsq_fre_anl_swa_mnd_dut_cze_swt_arw_bam_bul_est_zul_bem_fin_pol_sod_geo_krd_lit_prs_hin_chh_wly_rom_hun_fbf_ind_svk_sun_jpn_knd_kor_grk_scr_dyu_slo_mly_swe_hau_bat_cnt_glc_cic_rus_gam_guj_ita_ukr_ctl_qcu_ger_bos_eng_dgb_heb_alb_aeg_por_mao_urd_igb_pan_tsn_jav_tha_sid_tml_lda_tsw_aze_lat_mcd_tur_ses_vie_mlt_moo_yor_xho	0.578225297490807	1.36836749063479	0.17449382021347
111	amr_mol_tsn_cze_heb_sod_tig_ita_azi_aze_cic_jav_tsw_slo_ctl_bsq_rus_aeg_ven_mnd_dut_bos_dyu_spa_bam_lat_fin_ses_yor_est_rom_mlt_geo_grk_lit_krd_ger_chh_owc_pan_hun_zul_ind_guj_bat_jpn_tml_kor_por_swe_bem_alb_tag_eng_sid_sun_cnt_svk_fbf_ben_wly_urd_scr_mcd_afr_qcu_bul_ukr_fre_swa_hau_nor_amh_arw_mly_prs_moo_glc_dgb_mao_tha_anl_knd_xho_lda_tur_hin_pol_uzb_akn_vie_gam_swt_igb_ewe	-0.774673274242714	-1.86142104907866	0.0658433680678544
112	sod_ita_cic_scr_anl_heb_tig_mcd_uzb_azi_bam_jav_ven_urd_grk_bsq_cze_gam_swt_cnt_prs_ben_dyu_ger_xho_lat_hun_zul_ses_est_hin_chh_geo_mol_dut_svk_arw_owc_hau_pan_fin_akn_tag_bos_mao_jpn_tml_kor_por_bul_dgb_lit_sun_spa_sid_ind_mnd_rus_fbf_ukr_wly_eng_ctl_pol_afr_qcu_alb_krd_fre_lda_mlt_swe_amr_guj_bat_nor_tsw_slo_moo_mly_tha_amh_knd_yor_bem_tur_glc_rom_aze_igb_vie_aeg_swa_ewe_tsn	-0.371994323528312	-0.881729622027292	0.380196258145924
113	heb_krd_ses_pol_owc_anl_amr_scr_azi_aze_ewe_jav_igb_ukr_lit_bsq_ben_wly_zul_mnd_fre_hin_ven_ctl_akn_nor_hun_dgb_bam_fin_arw_mlt_geo_pan_rom_afr_por_tig_chh_eng_est_tsn_bat_spa_tag_jpn_tml_kor_alb_mcd_dyu_cze_mly_swe_aeg_sun_cnt_urd_swa_slo_sid_rus_grk_bos_lat_qcu_ita_svk_glc_lda_amh_ger_gam_dut_mao_bul_xho_mol_bem_ind_tha_hau_knd_moo_swt_uzb_guj_prs_tur_tsw_vie_sod_fbf_yor_cic	-0.651793338288924	-1.56002554241317	0.122150487342394
114	anl_spa_fbf_rom_chh_sid_sod_swe_azi_tur_cic_mly_igb_guj_cze_bsq_scr_amr_lda_cnt_glc_mol_xho_krd_swa_nor_fin_dyu_yor_hun_slo_owc_geo_grk_mcd_ger_pol_hau_amh_ukr_est_tsn_sun_arw_ind_jpn_knd_kor_pan_rus_bem_ita_tag_bos_wly_bat_mnd_ctl_ses_prs_heb_bul_eng_lat_fre_qcu_alb_por_svk_moo_tig_hin_aeg_lit_jav_afr_akn_dut_tsw_mao_tha_mlt_tml_swt_ven_uzb_ben_urd_aze_dgb_vie_gam_ewe_zul_bam	0.212652408196288	0.500698298605413	0.617766396051038
115	wly_ita_moo_dut_hau_sid_gam_bul_aze_tur_dyu_bat_zul_swe_bos_bsq_rom_owc_akn_mnd_mcd_eng_igb_slo_fbf_lat_fin_bem_swt_hun_krd_heb_geo_grk_urd_arw_ben_mlt_anl_scr_est_xho_sun_ukr_ind_jpn_tml_kor_rus_glc_ewe_spa_jav_hin_amh_mao_cnt_fre_tsn_nor_sod_ctl_lit_guj_afr_qcu_pan_cze_prs_ses_chh_svk_aeg_alb_tag_mol_tsw_por_yor_mly_tha_tig_knd_cic_bam_uzb_pol_ger_azi_lda_vie_amr_dgb_swa_ven	-0.7292368766531	-1.75333420272309	0.0828395725107129
116	sid_glc_bam_ger_gam_sod_heb_lit_aze_uzb_moo_sun_ven_mcd_ukr_bsq_rus_amh_akn_cnt_guj_slo_igb_dut_xho_pol_est_dgb_tsn_hun_urd_mlt_geo_alb_spa_nor_por_anl_owc_ctl_fin_ewe_mao_grk_jav_jpn_tml_kor_cze_lat_lda_svk_tag_eng_amr_mly_mnd_bul_swt_prs_wly_ita_hin_mol_pan_qcu_fre_bos_rom_ses_aeg_scr_tig_swe_ind_arw_bem_krd_fbf_bat_tha_hau_knd_zul_cic_tur_ben_afr_azi_dyu_vie_chh_swa_tsw_yor	0.0920825065497915	0.21677893484502	0.828855462964578
117	hau_por_akn_ita_mlt_heb_sod_svk_azi_tur_dgb_tag_xho_mcd_ctl_bsq_fre_amr_fbf_mnd_hin_prs_cic_pan_swa_spa_hun_tsw_bem_fin_swe_gam_geo_mol_arw_guj_alb_owc_tig_ben_est_tsn_bat_lit_jav_jpn_knd_kor_rus_nor_zul_rom_ind_dut_chh_sun_cnt_grk_bam_scr_aeg_cze_glc_pol_eng_qcu_ukr_bul_lat_ven_wly_slo_sid_afr_mao_bos_ses_urd_swt_mly_tha_amh_tml_dyu_moo_uzb_ger_krd_aze_lda_vie_anl_ewe_igb_yor	-0.0663733082847783	-0.156473836928673	0.875998716622992
118	chh_fre_ewe_ctl_wly_mlt_sid_ger_aze_azi_akn_mly_ses_svk_guj_bsq_glc_aeg_lda_cnt_scr_nor_fbf_ukr_swt_urd_est_tsw_bem_hun_hin_hau_geo_mol_lat_mcd_afr_tig_heb_ben_fin_zul_jav_grk_bat_jpn_tml_kor_swe_pan_cic_krd_tag_por_anl_mao_mnd_slo_dyu_rus_sod_pol_bos_prs_cze_qcu_ita_alb_rom_bam_amr_arw_amh_lit_ind_bul_moo_spa_tsn_sun_tha_owc_knd_ven_swa_tur_dut_eng_uzb_yor_vie_gam_dgb_xho_igb	0.323461970220103	0.761995855437812	0.4479906592853
119	gam_pan_tsn_ctl_heb_amh_sod_hin_tur_uzb_swa_sun_ewe_guj_ben_bsq_lit_mlt_fbf_cnt_krd_fre_tsw_mol_swt_rus_hun_igb_zul_est_alb_hau_geo_pol_svk_dut_afr_wly_chh_ita_fin_bem_jav_lat_ind_jpn_tml_kor_por_prs_akn_swe_mao_bos_amr_tag_mnd_scr_lda_nor_aeg_ukr_eng_glc_grk_qcu_rom_arw_mcd_dyu_anl_urd_sid_ger_bat_bul_dgb_spa_xho_mly_tha_owc_knd_moo_ses_azi_slo_cze_aze_ven_vie_tig_yor_bam_cic	0.274811967114123	0.647697771724032	0.518776212357409
120	gam_lit_moo_grk_anl_amr_sod_nor_tur_aze_tsn_jav_ses_fre_eng_bsq_rus_sid_fbf_cnt_ctl_ben_bem_mol_xho_swe_est_bam_yor_fin_arw_owc_geo_krd_prs_ger_ita_amh_hau_rom_hun_swa_sun_alb_mly_jpn_tml_kor_hin_mcd_ven_lat_mao_dut_chh_ind_mnd_slo_lda_bos_tig_afr_pan_bul_guj_qcu_scr_por_glc_cic_mlt_ukr_wly_spa_bat_pol_akn_cze_tsw_tag_tha_heb_knd_dgb_ewe_uzb_urd_svk_azi_swt_vie_aeg_zul_igb_dyu	0.0153669806511368	0.0362315930310243	0.971175351238685
121	sod_ger_moo_scr_anl_chh_hau_guj_aze_azi_ses_jav_dgb_nor_bos_bsq_glc_amr_akn_mnd_slo_spa_bam_ben_ven_pan_fin_tsn_ewe_hun_lat_mlt_geo_alb_swe_prs_pol_heb_tig_ita_est_yor_ind_fre_sun_jpn_tml_kor_dut_bul_xho_grk_bat_rus_sid_tag_cnt_lit_zul_cze_gam_urd_mol_mcd_por_qcu_hin_afr_rom_tsw_amh_krd_wly_eng_mao_arw_dyu_ctl_fbf_mly_tha_aeg_knd_swa_swt_uzb_ukr_svk_tur_lda_vie_owc_igb_bem_cic	-0.967809901715223	-2.3545343952551	0.0206493285301836
122	heb_eng_dgb_ger_sid_owc_mlt_ukr_aze_azi_dyu_sun_ven_fre_lat_bsq_slo_gam_tsw_cnt_guj_por_bem_bos_ewe_cze_fin_moo_akn_est_urd_tig_geo_mol_pol_mcd_bul_amh_hau_ita_hun_yor_mao_ctl_bat_jpn_tml_kor_alb_prs_tsn_nor_tag_ben_amr_ind_mnd_pan_igb_grk_sod_arw_afr_svk_hin_qcu_krd_rom_lit_xho_wly_spa_anl_scr_jav_dut_fbf_glc_swt_mly_tha_aeg_knd_cic_zul_tur_swe_rus_uzb_swa_vie_chh_lda_bam_ses	-0.565301470594151	-1.34899550344562	0.180613856215542
123	owc_ita_xho_rus_aeg_hau_mlt_mol_azi_aze_ses_jav_tsn_afr_ctl_bsq_guj_heb_dgb_mnd_svk_rom_moo_swe_igb_ger_est_swa_cic_fin_por_sid_geo_dut_alb_eng_slo_wly_anl_nor_hun_fbf_ind_fre_mly_jpn_tml_kor_krd_bos_akn_mcd_bat_ukr_chh_sun_cnt_bul_dyu_hin_amr_grk_glc_pan_arw_qcu_spa_lat_cze_tsw_gam_urd_tig_pol_mao_lit_swt_prs_lda_tag_tha_amh_knd_ven_bem_uzb_ben_scr_tur_ewe_vie_sod_yor_bam_zul	-0.237002922881616	-0.559639524899002	0.577070748074146
124	sid_por_swt_hin_owc_gam_chh_ctl_aze_uzb_ses_sun_ewe_mol_rom_bsq_svk_wly_lda_mnd_krd_lat_moo_bul_cic_swe_fin_dyu_igb_est_alb_tig_geo_nor_dut_ukr_arw_amh_sod_ben_hun_bam_mao_bos_bat_jpn_knd_kor_cze_guj_xho_pan_tag_afr_mlt_ind_cnt_prs_bem_glc_amr_ger_grk_pol_eng_qcu_ita_mcd_spa_swa_hau_urd_anl_scr_jav_rus_yor_slo_zul_mly_tha_aeg_tml_dgb_akn_tur_fre_lit_azi_fbf_vie_heb_ven_tsn_tsw	-0.119953697995461	-0.283256629923045	0.777609690978701
125	tig_dut_yor_mcd_hau_owc_heb_mol_aze_tur_bem_sun_tsw_slo_ger_bsq_glc_mlt_lda_cnt_ita_spa_swa_afr_dyu_scr_fin_xho_zul_hun_cze_amh_geo_ukr_bos_hin_grk_wly_gam_eng_est_ven_tag_lat_jav_jpn_knd_kor_lit_fre_akn_pol_ind_krd_anl_bat_mnd_pan_fbf_prs_amr_ctl_nor_urd_swe_qcu_por_bul_alb_ewe_sid_arw_chh_svk_mly_guj_cic_rom_igb_mao_tha_aeg_tml_bam_dgb_azi_ben_rus_uzb_swt_vie_sod_ses_moo_tsn	-0.274491831599778	-0.648481526408453	0.518271581991911
126	gam_rom_akn_bos_sid_hau_tig_urd_tur_uzb_tsn_jav_igb_pol_swe_bsq_ben_mlt_swa_cnt_scr_lat_cic_svk_dgb_dut_est_zul_dyu_fin_mol_aeg_geo_prs_lit_ger_ita_amh_amr_rus_hun_moo_mao_krd_sun_jpn_tml_kor_grk_ukr_tsw_por_tag_arw_chh_bat_mnd_eng_lda_alb_anl_nor_spa_fre_hin_qcu_pan_ctl_afr_ewe_sod_slo_owc_glc_mly_cze_bem_guj_xho_ind_tha_heb_knd_bam_yor_aze_mcd_bul_azi_ven_vie_wly_swt_fbf_ses	-0.541900436453738	-1.2919797753329	0.199565516422486
127	chh_pan_xho_grk_anl_mlt_amr_alb_uzb_aze_bam_bat_yor_mcd_bul_bsq_ita_amh_dgb_mnd_arw_ger_akn_afr_ses_rus_hun_igb_zul_est_eng_tig_geo_nor_rom_spa_slo_aeg_heb_krd_fin_bem_jav_pol_sun_jpn_tml_kor_dut_cze_lda_prs_ind_lit_sid_mao_cnt_urd_ven_fre_wly_glc_svk_ben_lat_qcu_bos_guj_swe_ewe_hau_hin_gam_por_mly_ctl_swa_scr_dyu_tag_tha_owc_knd_tsw_moo_tur_ukr_mol_azi_fbf_vie_sod_cic_tsn_swt	-0.750586679542703	-1.801345494658	0.0748891777849211
128	hau_eng_swa_mcd_heb_chh_wly_afr_tur_uzb_akn_mao_bam_dut_krd_bsq_guj_tig_ses_mnd_fre_swe_lda_spa_dgb_urd_fin_xho_fbf_est_ger_sid_geo_ukr_pol_glc_arw_owc_amh_slo_hun_igb_bat_lat_mly_jpn_tml_kor_ben_svk_ven_rom_tag_hin_aeg_sun_cnt_rus_cic_scr_amr_pan_por_ctl_grk_qcu_mol_alb_lit_tsn_gam_bos_anl_cze_ind_bul_moo_prs_swt_jav_tha_sod_knd_zul_yor_aze_ita_nor_azi_dyu_vie_mlt_ewe_tsw_bem	0.80781836092162	1.92156878027999	0.0577219896673953
129	wly_grk_akn_ita_gam_sod_sid_mcd_tur_azi_yor_jav_xho_spa_bul_bsq_swe_heb_swt_mnd_mol_rom_ewe_bos_cic_afr_est_igb_tsn_fin_ukr_anl_geo_fre_lit_ben_pan_mlt_hau_hin_hun_ses_ind_scr_sun_jpn_knd_kor_arw_pol_tsw_urd_mly_rus_chh_tag_cnt_lat_zul_por_aeg_prs_eng_slo_guj_qcu_dut_glc_alb_fbf_owc_svk_amh_ger_mao_ctl_lda_cze_dyu_bat_tha_tig_tml_swa_bem_aze_nor_krd_uzb_moo_vie_amr_dgb_ven_bam	-0.489764405581291	-1.16665623144087	0.246332129102749
130	tig_mol_cic_bos_mlt_sod_heb_ctl_tur_uzb_ses_ind_igb_cze_pol_bsq_fre_sid_dyu_mnd_krd_pan_xho_ita_tsn_slo_est_tsw_dgb_fin_arw_owc_geo_rus_swe_svk_guj_chh_amh_prs_hun_fbf_sun_rom_mly_jpn_knd_kor_afr_lat_moo_bul_bat_glc_aeg_mao_cnt_hin_zul_ukr_amr_lit_grk_dut_urd_qcu_ben_scr_alb_yor_hau_ger_anl_mcd_jav_spa_akn_eng_swa_tag_tha_wly_tml_bam_ven_aze_nor_por_azi_bem_vie_gam_swt_ewe_lda	0.830985070215616	1.97758822303004	0.0509355763410949
131	mlt_fre_lda_ben_chh_sid_sod_rus_tur_azi_dgb_sun_cic_mcd_hin_bsq_grk_anl_zul_cnt_nor_mol_tsn_ita_tsw_por_hun_yor_ewe_fin_spa_amr_geo_arw_bos_krd_afr_wly_heb_pol_est_dyu_ind_glc_jav_jpn_knd_kor_svk_rom_swt_lat_tag_guj_hau_bat_mnd_alb_moo_dut_gam_lit_ukr_ctl_urd_qcu_ger_swe_slo_bam_tig_bul_owc_cze_mly_eng_ses_prs_bem_mao_tha_aeg_tml_ven_fbf_aze_pan_scr_uzb_swa_vie_amh_igb_xho_akn	-0.513226399492626	-1.22265121363711	0.224550916457629
132	heb_scr_tsn_spa_gam_owc_amh_guj_azi_uzb_bem_tag_lda_ben_rom_bsq_hin_tig_bam_mnd_bos_swe_igb_dut_tsw_ger_fin_swt_ses_est_ita_hau_geo_mcd_afr_pan_rus_anl_amr_urd_hun_dyu_sun_slo_mao_jpn_tml_kor_mol_krd_akn_cze_jav_lit_mlt_bat_cnt_eng_yor_fre_sid_alb_arw_lat_pol_qcu_nor_prs_ukr_ven_aeg_bul_chh_svk_mly_glc_fbf_por_cic_ind_tha_sod_knd_dgb_zul_aze_ctl_grk_tur_moo_vie_wly_xho_swa_ewe	-0.125200823799263	-0.295231568976675	0.768475092788436
133	gam_nor_ses_pan_sod_anl_amr_ukr_uzb_aze_igb_bat_tsw_arw_rom_bsq_hin_chh_swt_cnt_eng_glc_dgb_swe_yor_bos_est_xho_bem_fin_alb_amh_geo_pol_bul_urd_afr_wly_owc_ger_hun_bam_ind_por_mly_jpn_knd_kor_mcd_lat_zul_lit_jav_ctl_mlt_tag_mnd_dut_akn_rus_sid_scr_ita_krd_svk_qcu_prs_grk_mol_tsn_tig_guj_aeg_spa_mao_ben_dyu_cze_swa_sun_tha_hau_tml_moo_ven_azi_fre_slo_tur_ewe_vie_heb_fbf_lda_cic	-0.0463199876190481	-0.10904339141395	0.9134030110957
134	chh_cze_swt_por_hau_amh_anl_ger_uzb_tur_swa_mao_ven_bul_pan_bsq_alb_tig_yor_mnd_prs_slo_bem_krd_dyu_ben_fin_cic_dgb_hun_nor_heb_geo_svk_rus_ctl_mcd_mlt_gam_spa_est_ses_sun_bos_mly_jpn_tml_kor_afr_scr_lda_dut_ind_ita_aeg_jav_cnt_grk_moo_swe_amr_hin_arw_glc_eng_qcu_rom_mol_pol_zul_owc_ukr_sod_guj_bat_fre_tsw_lat_igb_tag_tha_wly_knd_fbf_bam_aze_lit_urd_azi_akn_vie_sid_ewe_tsn_xho	0.184087110709434	0.433365804412114	0.665752558987209
135	wly_arw_bem_rus_owc_anl_sod_bos_tur_uzb_bam_tag_dyu_scr_spa_bsq_slo_heb_moo_cnt_hin_dut_yor_grk_dgb_swe_hun_ven_zul_est_por_chh_geo_svk_eng_nor_ctl_amr_sid_guj_fin_ewe_sun_alb_mao_jpn_tml_kor_afr_ben_ses_cze_mly_mol_mlt_bat_mnd_rom_tsw_glc_hau_lat_urd_krd_bul_qcu_ger_fre_pan_swa_gam_lit_amh_ukr_jav_pol_akn_ita_cic_ind_tha_aeg_knd_fbf_tsn_aze_prs_mcd_azi_swt_vie_tig_igb_lda_xho	-1.05206119795931	-2.57315872626131	0.0116591794140379
136	mlt_ctl_zul_grk_chh_sid_owc_ukr_uzb_aze_xho_bat_fbf_alb_ben_bsq_krd_tig_bem_mnd_lit_lat_tsn_pol_igb_swe_est_lda_cic_hun_rom_wly_geo_fre_pan_eng_ger_anl_aeg_scr_fin_ewe_jav_glc_mly_jpn_knd_kor_mol_slo_akn_hin_mao_mcd_amh_ind_cnt_por_swa_spa_heb_arw_prs_cze_bos_qcu_ita_svk_bul_bam_amr_nor_sod_afr_tag_guj_yor_urd_dyu_sun_tha_hau_tml_moo_ses_azi_dut_rus_tur_tsw_vie_gam_ven_swt_dgb	0.16159975756501	0.380421125335245	0.704500340083389
137	tig_pan_fbf_svk_wly_aeg_amh_mcd_aze_uzb_yor_sun_tsw_rom_por_bsq_ger_heb_swa_cnt_dut_guj_bem_swe_bam_bos_fin_lda_moo_hun_glc_mlt_geo_lit_slo_rus_cze_anl_gam_krd_est_akn_jav_nor_mao_jpn_knd_kor_ctl_ita_ewe_grk_tag_spa_sid_bat_mnd_afr_xho_pol_owc_ukr_scr_urd_mol_qcu_ben_lat_arw_zul_hau_hin_sod_alb_ind_bul_igb_prs_tsn_mly_tha_amr_tml_cic_ven_tur_eng_fre_azi_dyu_vie_chh_swt_dgb_ses	-0.983972753590536	-2.39367382722553	0.0186884019430428
138	owc_alb_yor_mol_chh_hau_sid_eng_tur_aze_xho_sun_fbf_ita_urd_bsq_ukr_mlt_swt_mnd_ger_guj_dyu_fre_dgb_ctl_fin_ven_zul_est_lit_aeg_geo_spa_grk_por_prs_tig_amr_glc_hun_moo_mao_ben_bat_jpn_knd_kor_rom_slo_tsw_svk_mly_bul_gam_tag_cnt_bos_bem_swe_amh_cze_pol_scr_arw_qcu_rus_afr_dut_bam_sod_lat_anl_krd_ind_pan_lda_hin_swa_jav_tha_wly_tml_igb_akn_uzb_nor_mcd_azi_ewe_vie_heb_tsn_cic_ses	-0.505756903586426	-1.20867987941684	0.229850019306677
139	amh_cze_dyu_ger_anl_aeg_wly_ben_tur_azi_tsn_mly_cic_rus_pan_bsq_nor_tig_ses_cnt_eng_rom_dgb_krd_yor_urd_est_akn_ven_fin_por_sid_geo_arw_afr_svk_alb_gam_mlt_dut_hun_bam_jav_lit_ind_jpn_knd_kor_mcd_grk_xho_swe_bat_scr_hau_mao_mnd_bos_tsw_spa_heb_prs_slo_lat_fre_qcu_mol_guj_ukr_bem_owc_glc_chh_pol_sun_ctl_ewe_ita_swa_tag_tha_sod_tml_lda_fbf_aze_bul_hin_uzb_swt_vie_amr_moo_igb_zul	-0.0283373181612595	-0.066723247715256	0.946945259542389
140	chh_alb_tsw_arw_sod_anl_aeg_pan_azi_aze_igb_mly_tsn_swe_urd_bsq_afr_wly_cic_cnt_pol_ctl_moo_rus_fbf_glc_est_swa_yor_fin_ben_owc_geo_grk_spa_dut_ita_gam_amh_lat_hun_dyu_tag_hin_jav_jpn_knd_kor_guj_slo_dgb_eng_bat_svk_amr_mao_mnd_scr_zul_fre_heb_mcd_cze_prs_rom_qcu_bos_ger_por_ven_mlt_bul_hau_ukr_sun_nor_swt_mol_akn_ind_tha_tig_tml_ewe_ses_tur_krd_lit_uzb_bam_vie_sid_bem_xho_lda	0.742329014325488	1.7570002286098	0.0822089252905359
141	anl_spa_ven_urd_hau_mlt_amr_por_uzb_tur_cic_ind_tsn_alb_rom_bsq_mcd_aeg_zul_cnt_pan_mol_ewe_cze_akn_fre_hun_ses_yor_est_bos_heb_geo_arw_ger_dut_slo_owc_amh_bul_fin_dyu_jav_lit_mly_jpn_tml_kor_glc_scr_fbf_ctl_sun_eng_chh_mao_mnd_krd_swt_hin_tig_rus_ita_guj_prs_qcu_afr_ben_ukr_xho_wly_pol_sod_nor_tag_swe_swa_lat_tsw_bat_tha_sid_knd_bam_bem_aze_grk_svk_azi_moo_vie_gam_lda_igb_dgb	-0.517254394077388	-1.22995851742511	0.221814967453883
142	tig_lit_ven_bos_sod_chh_mlt_rus_aze_uzb_bam_sun_yor_spa_pan_bsq_urd_heb_dyu_mnd_hin_eng_swt_ukr_zul_scr_hun_lda_ewe_fin_dut_gam_geo_swe_mol_grk_mcd_amh_amr_arw_est_bem_tag_ita_bat_jpn_tml_kor_prs_ctl_swa_svk_mao_lat_anl_ind_cnt_cze_akn_bul_aeg_guj_nor_ben_rom_qcu_krd_alb_por_dgb_sid_afr_wly_pol_jav_ger_tsn_slo_xho_mly_tha_hau_knd_tsw_igb_tur_glc_fre_azi_moo_vie_owc_fbf_cic_ses	-0.165619387822631	-0.390479671410714	0.697074879707609
143	hau_scr_yor_bul_amr_owc_gam_prs_azi_tur_lda_jav_moo_dut_swe_bsq_lit_heb_ewe_cnt_hin_svk_akn_krd_xho_mol_est_bem_ven_hun_mcd_chh_geo_alb_ctl_fre_eng_wly_amh_pan_fin_zul_sun_afr_bat_jpn_tml_kor_nor_bos_dgb_rus_mao_cze_anl_mly_mnd_arw_igb_urd_aeg_grk_ger_rom_ukr_qcu_ben_guj_slo_fbf_tig_pol_sod_ita_ind_glc_cic_por_dyu_tag_tha_sid_knd_tsw_swt_uzb_lat_spa_aze_tsn_vie_mlt_ses_bam_swa	0.0287733938081898	0.0677210268970711	0.946153095234781
144	aeg_ita_moo_hin_sod_chh_mlt_mol_tur_uzb_bam_mao_yor_krd_lit_bsq_guj_owc_tsn_cnt_por_rom_swa_eng_dgb_svk_fin_igb_fbf_est_mcd_sid_geo_urd_fre_afr_cze_hau_gam_nor_hun_tsw_ind_alb_jav_jpn_tml_kor_prs_ukr_bem_ben_sun_ger_anl_bat_mnd_dut_lda_slo_amr_glc_lat_scr_grk_qcu_pan_bul_arw_xho_heb_pol_wly_ctl_tag_bos_ses_swe_ven_mly_tha_amh_knd_swt_akn_aze_rus_spa_azi_ewe_vie_tig_dyu_cic_zul	-0.140058236669463	-0.330484631377053	0.74177717430907
145	gam_grk_bem_alb_amr_sid_tig_swe_uzb_aze_swa_ind_igb_pol_ukr_bsq_prs_mlt_bam_cnt_ita_slo_dyu_ger_akn_lat_hun_swt_cic_fin_eng_owc_geo_bos_guj_svk_scr_wly_chh_spa_est_zul_mao_urd_mly_jpn_knd_kor_nor_bul_ven_mcd_sun_afr_anl_jav_mnd_pan_ewe_arw_heb_fre_lit_ctl_krd_qcu_mol_dut_por_fbf_amh_ben_hau_hin_tag_rom_xho_rus_dgb_bat_tha_aeg_tml_yor_moo_tur_glc_cze_azi_ses_vie_sod_tsn_tsw_lda	0.425139839756836	1.00235248743469	0.318774296125116
146	owc_pan_zul_swe_gam_wly_amr_spa_azi_uzb_igb_mao_akn_fre_hin_bsq_rus_aeg_fbf_mnd_ben_nor_swa_pol_xho_krd_hun_dyu_lda_est_ukr_tig_geo_prs_por_svk_mcd_amh_sid_eng_fin_yor_sun_guj_mly_jpn_knd_kor_afr_bos_tsw_scr_bat_mol_heb_jav_cnt_lit_ses_glc_sod_alb_dut_ita_bul_qcu_arw_grk_lat_cic_mlt_cze_anl_ctl_tag_ger_swt_urd_ewe_ind_tha_hau_tml_dgb_ven_tur_rom_slo_aze_moo_vie_chh_tsn_bem_bam	0.120376157975548	0.283319044853814	0.777561997957743
147	owc_ger_tsn_lat_gam_amh_aeg_arw_uzb_aze_lda_ind_ven_ben_ctl_bsq_svk_amr_fbf_cnt_fre_cze_akn_eng_ewe_urd_fin_cic_zul_hun_nor_sod_geo_ukr_prs_lit_hin_wly_anl_bos_est_swt_tag_mcd_mao_jpn_tml_kor_mol_slo_ses_rus_sun_ita_chh_bat_mnd_dut_swa_pan_sid_rom_grk_guj_alb_qcu_spa_scr_glc_tsw_mlt_bul_tig_por_mly_krd_xho_pol_dyu_jav_tha_heb_knd_moo_igb_tur_afr_swe_azi_dgb_vie_hau_bem_bam_yor	-0.824709170123863	-1.98414838243483	0.0501871498047968
148	owc_rom_swt_ita_aeg_sid_tig_mol_azi_tur_dyu_sun_dgb_fre_spa_bsq_pol_sod_ven_mnd_svk_hin_igb_urd_zul_ger_fin_bem_moo_hun_eng_gam_geo_pan_ctl_guj_mcd_amh_hau_nor_est_swa_mly_glc_jav_jpn_knd_kor_slo_lat_xho_ben_tag_ukr_anl_ind_cnt_dut_tsn_swe_mlt_rus_krd_por_bul_qcu_bos_arw_alb_ses_wly_scr_amr_lit_mao_afr_ewe_prs_yor_bat_tha_heb_tml_tsw_lda_uzb_cze_grk_aze_fbf_vie_chh_akn_bam_cic	0.817571997867083	1.9418755624081	0.0551785063012492
149	mlt_spa_moo_ita_gam_anl_amr_nor_uzb_aze_tsw_mao_swt_lat_rus_bsq_rom_heb_lda_mnd_dut_bul_tsn_glc_ses_alb_fin_igb_bam_hun_guj_hau_geo_scr_pan_eng_swe_tig_aeg_lit_est_ven_tag_bos_jav_jpn_tml_kor_hin_cze_zul_mol_sun_svk_owc_bat_cnt_slo_dyu_ukr_chh_arw_mcd_grk_fre_qcu_prs_pol_urd_bem_sid_por_amh_ger_mly_ctl_dgb_afr_fbf_ind_tha_sod_knd_ewe_cic_azi_krd_ben_tur_akn_vie_wly_yor_xho_swa	-0.589413856542067	-1.4069947859877	0.162762127722912
150	hau_cze_zul_lat_tig_owc_aeg_ctl_azi_aze_swt_ind_bem_eng_urd_bsq_mcd_sid_swa_mnd_swe_ukr_bam_scr_dgb_afr_hun_ven_akn_est_bul_wly_geo_hin_pol_mol_bos_anl_heb_por_fin_igb_jav_grk_tag_jpn_knd_kor_pan_rom_fbf_rus_mao_guj_gam_bat_cnt_svk_moo_nor_sod_spa_lit_ita_arw_qcu_prs_glc_ben_ses_amh_dut_chh_ger_mly_fre_ewe_alb_tsw_sun_tha_mlt_tml_dyu_tsn_tur_krd_slo_uzb_yor_vie_amr_xho_cic_lda	-1.23247335386603	-3.05687433683638	0.00291980827801584
151	anl_guj_xho_bul_amh_gam_chh_eng_uzb_tur_dgb_tag_cic_rus_rom_bsq_ukr_amr_lda_cnt_lit_dut_akn_bos_bam_slo_est_yor_fbf_fin_ben_tig_geo_alb_afr_swe_cze_mlt_sod_prs_hun_swa_mly_hin_ind_jpn_tml_kor_pan_pol_ses_por_mao_fre_owc_sun_mnd_grk_tsw_spa_wly_lat_ctl_ger_urd_qcu_nor_mol_glc_bem_aeg_arw_hau_mcd_bat_scr_ewe_krd_swt_jav_tha_heb_knd_igb_dyu_aze_ita_svk_azi_ven_vie_sid_tsn_moo_zul	-0.46864408052532	-1.11527333673539	0.267606951520749
152	amr_ita_moo_pan_wly_mlt_tig_spa_tur_aze_tsn_bat_zul_krd_rom_bsq_pol_heb_tsw_mnd_mol_bos_fbf_swe_ven_hin_hun_cic_akn_fin_ukr_sod_geo_guj_nor_dut_mcd_owc_aeg_cze_est_ewe_jav_arw_ind_jpn_knd_kor_glc_slo_bam_urd_mao_prs_anl_tag_cnt_bul_yor_por_gam_afr_ctl_svk_rus_qcu_ben_eng_scr_dyu_amh_ger_sid_lat_sun_alb_bem_lit_dgb_mly_tha_chh_tml_ses_igb_azi_grk_fre_uzb_xho_vie_hau_swa_swt_lda	-0.637811211063369	-1.52714645492566	0.130118595150374
153	aeg_glc_dgb_ctl_sod_anl_tig_hin_uzb_tur_bam_bat_fbf_pan_nor_bsq_lit_wly_swt_cnt_guj_mcd_moo_swe_tsw_mol_est_bem_ewe_fin_dut_owc_geo_krd_pol_rom_eng_heb_amh_ger_hun_zul_ind_cze_tag_jpn_tml_kor_bul_svk_ven_por_mly_slo_mlt_sun_mnd_bos_xho_rus_gam_afr_ita_ukr_alb_qcu_lat_urd_grk_ses_hau_arw_chh_ben_jav_spa_tsn_scr_igb_mao_tha_amr_knd_cic_dyu_azi_prs_fre_aze_lda_vie_sid_akn_swa_yor	-0.350317607818098	-0.830154659757245	0.408577332186957
154	sod_afr_akn_pol_anl_hau_chh_por_uzb_tur_bam_sun_tsw_grk_mcd_bsq_ita_aeg_moo_mnd_cze_fre_swa_slo_bem_ctl_est_cic_zul_fin_bul_mlt_geo_rom_guj_lat_nor_amh_sid_swe_hun_dyu_mao_rus_mly_jpn_tml_kor_svk_pan_dgb_lit_jav_hin_owc_tag_cnt_urd_ewe_ben_gam_glc_prs_scr_ukr_qcu_alb_ger_krd_ses_amr_mol_tig_bos_bat_arw_yor_eng_fbf_ind_tha_heb_knd_igb_tsn_aze_spa_dut_azi_lda_vie_wly_swt_xho_ven	-0.313049683595927	-0.740779990063615	0.460693138123829
155	mlt_pol_dgb_afr_anl_sod_wly_mol_aze_tur_tsn_tag_bam_fre_bul_bsq_ctl_sid_zul_mnd_bos_ita_akn_prs_dyu_rus_fin_igb_ven_hun_ukr_gam_geo_eng_lat_hin_arw_aeg_chh_dut_est_yor_mao_grk_bat_jpn_knd_kor_svk_ger_tsw_ben_ind_mcd_amh_mly_cnt_pan_lda_urd_owc_krd_guj_cze_swe_qcu_alb_scr_slo_bem_amr_por_heb_spa_jav_nor_ewe_lit_ses_sun_tha_hau_tml_moo_fbf_azi_glc_rom_uzb_swa_vie_tig_swt_xho_cic	0.460120443666923	1.08866959859771	0.279112761256386
156	heb_lat_lda_ger_mlt_aeg_wly_dut_uzb_azi_bam_ind_dyu_swe_rom_bsq_fre_tig_tsw_mnd_urd_cze_fbf_glc_bem_mol_fin_moo_akn_hun_svk_gam_geo_guj_prs_spa_krd_amh_owc_ita_est_ses_jav_alb_mao_jpn_knd_kor_grk_hin_swt_afr_tag_slo_amr_mly_cnt_ctl_tsn_por_anl_pan_rus_bos_ukr_qcu_eng_lit_bul_igb_sod_ben_sid_pol_bat_mcd_xho_scr_swa_sun_tha_chh_tml_zul_dgb_tur_nor_arw_aze_ewe_vie_hau_cic_ven_yor	-0.159107768470644	-0.375438408469491	0.708189382606241
157	wly_afr_dyu_svk_owc_chh_amr_nor_azi_aze_swa_bat_dgb_rus_mcd_bsq_pol_gam_tsn_cnt_guj_dut_lda_bos_ses_lat_hun_ven_swt_fin_por_sid_geo_pan_bul_cze_mol_mlt_sod_lit_est_fbf_sun_eng_jav_jpn_knd_kor_rom_ben_igb_spa_ind_glc_hau_mao_mnd_ita_akn_alb_tig_arw_urd_fre_hin_qcu_ukr_ctl_scr_cic_amh_swe_heb_prs_mly_slo_moo_krd_bam_tag_tha_anl_tml_ewe_tsw_tur_grk_ger_uzb_zul_vie_aeg_bem_xho_yor	-0.238571356144823	-0.563345183048718	0.574555632819918
158	sid_urd_tsn_rom_wly_heb_owc_mcd_aze_tur_cic_jav_swt_bul_guj_bsq_ukr_tig_bam_cnt_ger_scr_fbf_krd_akn_eng_hun_tsw_ewe_fin_pan_amr_geo_slo_afr_mol_ben_gam_amh_dut_est_yor_ind_lat_mly_jpn_tml_kor_ita_nor_igb_alb_tag_fre_mlt_mao_mnd_lit_bem_arw_hau_prs_hin_bos_spa_qcu_por_rus_cze_zul_sod_ctl_aeg_pol_sun_glc_ses_svk_swa_bat_tha_anl_knd_moo_xho_azi_grk_swe_uzb_lda_vie_chh_dgb_ven_dyu	0.225507529394672	0.530862560250428	0.596779514610751
159	wly_fre_swt_lat_aeg_anl_owc_grk_tur_uzb_cic_mly_ven_eng_prs_bsq_nor_mlt_moo_cnt_cze_ita_tsw_alb_tsn_spa_fin_ewe_bem_est_pan_amr_geo_urd_bos_ukr_ben_heb_chh_hin_hun_fbf_tag_ger_bat_jpn_tml_kor_svk_scr_xho_rus_jav_afr_sid_sun_mnd_lit_swa_pol_tig_arw_mcd_bul_dut_qcu_guj_rom_slo_akn_gam_swe_sod_por_ind_glc_yor_mol_ses_mao_tha_amh_knd_bam_dyu_aze_ctl_krd_azi_zul_vie_hau_igb_lda_dgb	-0.541600065714193	-1.29225762186315	0.199469711678013
160	gam_spa_swa_scr_aeg_anl_sid_fre_azi_tur_ewe_tag_yor_guj_afr_bsq_swe_hau_dgb_cnt_pan_cze_ses_lit_swt_pol_fin_tsw_cic_hun_rom_owc_geo_eng_bul_svk_dut_chh_heb_bos_est_zul_jav_rus_sun_jpn_knd_kor_mol_hin_lda_nor_ind_glc_mlt_mao_mnd_urd_moo_ukr_sod_arw_prs_grk_krd_qcu_ita_mcd_alb_xho_amh_ctl_tig_slo_bat_ger_fbf_por_bem_mly_tha_wly_tml_tsn_bam_uzb_lat_ben_aze_ven_vie_amr_dyu_igb_akn	-0.133446091289816	-0.314770090904775	0.753641348367253
161	gam_ben_bem_mcd_aeg_tig_owc_mol_uzb_aze_dgb_jav_yor_alb_spa_bsq_rom_amr_fbf_mnd_ger_prs_tsn_hin_bam_slo_est_ewe_xho_hun_afr_wly_geo_dut_por_nor_scr_sod_mlt_glc_fin_ven_bat_rus_mly_jpn_tml_kor_lit_ctl_swt_lat_ind_guj_sid_sun_cnt_arw_dyu_swe_hau_bos_urd_eng_svk_qcu_cze_pan_pol_zul_heb_ita_anl_krd_mao_fre_akn_ukr_moo_tag_tha_chh_knd_tsw_ses_azi_bul_grk_tur_swa_vie_amh_lda_cic_igb	0.310079880567702	0.730140946211391	0.467139279974842
162	owc_por_fbf_eng_amh_amr_heb_rom_azi_aze_bem_bat_akn_fre_arw_bsq_slo_sod_dyu_cnt_svk_ctl_bam_mcd_zul_hin_fin_cic_swt_hun_ben_chh_geo_afr_ger_ukr_lat_wly_gam_prs_est_moo_jav_grk_tag_jpn_tml_kor_dut_alb_tsn_urd_sun_ita_tig_ind_mnd_spa_yor_rus_anl_pan_guj_glc_cze_qcu_swe_bos_scr_ses_sid_nor_hau_lit_mao_krd_ven_bul_dgb_mly_tha_aeg_knd_lda_igb_tur_mol_pol_uzb_ewe_vie_mlt_tsw_swa_xho	-0.274039751549932	-0.648041235595107	0.518555037053465
163	anl_fre_ses_lit_heb_tig_owc_urd_uzb_azi_tsw_ind_tsn_grk_scr_bsq_dut_gam_fbf_mnd_mol_eng_moo_rom_dyu_hin_est_akn_dgb_hun_bos_sid_geo_ben_arw_ita_spa_amr_amh_guj_fin_ewe_sun_afr_mao_jpn_knd_kor_ctl_ger_swa_prs_bat_por_chh_tag_cnt_rus_bem_slo_mlt_ukr_pan_krd_bul_qcu_swe_svk_cze_yor_wly_mcd_hau_nor_jav_alb_zul_pol_bam_mly_tha_aeg_tml_swt_igb_aze_lat_glc_tur_ven_vie_sod_lda_cic_xho	-0.641170959256831	-1.53459757608704	0.128277831099666
164	anl_urd_tsw_lat_hau_tig_aeg_ita_uzb_azi_yor_bat_ven_prs_bul_bsq_scr_sod_fbf_mnd_eng_spa_bam_glc_xho_cze_est_dgb_dyu_fin_rom_gam_geo_ctl_fre_ben_bos_mlt_owc_ukr_hun_ewe_mao_swe_ind_jpn_tml_kor_krd_hin_ses_ger_jav_lit_chh_mly_cnt_por_zul_nor_sid_slo_mcd_guj_afr_qcu_alb_grk_rus_swt_wly_mol_amh_arw_tag_svk_tsn_pol_akn_sun_tha_amr_knd_swa_lda_tur_dut_pan_aze_igb_vie_heb_cic_bem_moo	-1.045328203691	-2.5568670262941	0.012180995451095
165	mlt_cze_tsw_nor_sod_sid_amr_swe_tur_azi_swt_bat_moo_lit_afr_bsq_rom_amh_dgb_mnd_hin_slo_xho_pol_ven_rus_hun_lda_igb_fin_dut_gam_geo_krd_spa_ger_ctl_wly_anl_alb_est_tsn_ind_por_sun_jpn_tml_kor_lat_mol_cic_mcd_mly_ben_tig_tag_cnt_urd_dyu_scr_owc_arw_prs_ukr_fre_qcu_eng_bos_svk_zul_aeg_grk_hau_glc_jav_pan_fbf_guj_yor_mao_tha_heb_knd_ses_bam_aze_bul_ita_uzb_akn_vie_chh_ewe_bem_swa	0.0488734206326857	0.115023260393779	0.908674667675886
166	amr_lit_ses_dut_chh_owc_heb_slo_uzb_tur_swt_mly_zul_ctl_guj_bsq_pol_tig_moo_mnd_rom_urd_tsn_svk_lda_scr_hun_xho_fbf_fin_ukr_hau_geo_rus_cze_grk_pan_aeg_sid_mol_est_ewe_mao_bul_tag_jpn_knd_kor_bos_por_bem_ita_jav_mcd_mlt_sun_cnt_krd_dgb_swe_anl_ben_nor_alb_hin_qcu_prs_lat_eng_bam_gam_ger_sod_glc_bat_spa_swa_arw_ven_ind_tha_amh_tml_tsw_cic_aze_fre_afr_azi_yor_vie_wly_akn_igb_dyu	-0.146790049178981	-0.346298334262131	0.729900769450032
167	owc_guj_akn_mcd_amr_chh_tig_nor_uzb_aze_fbf_bat_swt_ukr_swe_bsq_dut_gam_ses_cnt_ctl_slo_bam_lat_ewe_ita_est_moo_bem_hun_ben_mlt_geo_glc_fre_eng_krd_anl_amh_mol_fin_dyu_ind_bul_mly_jpn_tml_kor_ger_hin_yor_rus_sun_arw_aeg_jav_mnd_rom_tsn_por_heb_urd_spa_scr_alb_qcu_prs_bos_svk_zul_sod_grk_sid_pol_tag_cze_cic_lit_dgb_mao_tha_hau_knd_xho_lda_tur_pan_afr_azi_tsw_vie_wly_igb_ven_swa	0.222191419788794	0.523386077431524	0.601950518184667
168	sod_alb_cic_bos_amh_hau_amr_svk_uzb_tur_yor_ind_igb_ger_pan_bsq_rus_anl_bam_cnt_por_afr_fbf_bul_zul_fre_hun_bem_swt_fin_lit_wly_geo_pol_prs_ben_ita_aeg_tig_hin_est_dgb_mao_spa_mly_jpn_tml_kor_cze_guj_akn_mol_tag_grk_heb_jav_mnd_dut_tsw_urd_chh_swe_rom_ukr_scr_qcu_nor_eng_slo_tsn_owc_lat_gam_mcd_bat_ctl_dyu_krd_swa_sun_tha_mlt_knd_lda_ewe_azi_glc_arw_aze_moo_vie_sid_ses_ven_xho	-0.0526677483380381	-0.124041249863654	0.901550318892605
169	tig_mcd_dyu_rus_wly_heb_mlt_lat_tur_azi_swa_jav_dgb_spa_ita_bsq_ctl_sod_cic_cnt_por_pan_swt_rom_lda_alb_fin_bam_zul_hun_prs_gam_geo_glc_bos_ger_hin_aeg_amr_pol_est_bem_mly_dut_ind_jpn_knd_kor_afr_guj_ewe_urd_bat_ben_chh_tag_mnd_nor_igb_slo_owc_arw_mol_bul_grk_qcu_cze_scr_svk_xho_anl_krd_hau_eng_sun_lit_moo_ukr_fbf_mao_tha_sid_tml_akn_ven_aze_fre_swe_uzb_tsw_vie_amh_yor_tsn_ses	-0.624446969472005	-1.49299787033046	0.138822630287546
170	mlt_ger_swt_pan_hau_sod_tig_rus_tur_aze_ses_jav_dyu_glc_lit_bsq_bos_chh_igb_cnt_guj_ctl_akn_afr_yor_cze_est_bam_zul_fin_mcd_owc_geo_mol_dut_arw_svk_amr_gam_slo_hun_dgb_ind_urd_mao_jpn_tml_kor_pol_grk_xho_ben_tag_por_wly_mly_mnd_ita_ewe_ukr_amh_eng_spa_alb_swe_qcu_bul_hin_lat_bem_anl_scr_aeg_nor_sun_prs_ven_fre_lda_bat_tha_sid_knd_cic_tsw_uzb_krd_rom_azi_swa_vie_heb_tsn_moo_fbf	0.476645403679546	1.12523449940739	0.263385305734826
171	amh_ita_ses_glc_sod_owc_chh_lat_tur_azi_tsn_jav_swa_rom_lit_bsq_slo_anl_zul_mnd_krd_alb_ven_por_bam_mol_est_dyu_dgb_fin_bos_gam_geo_pol_mcd_rus_ctl_sid_aeg_grk_hun_moo_sun_ben_mao_jpn_knd_kor_fre_cze_bem_pan_bat_ger_wly_ind_cnt_scr_akn_ukr_amr_svk_afr_bul_nor_qcu_swe_arw_prs_fbf_tig_dut_mlt_hin_mly_guj_cic_urd_lda_tag_tha_heb_tml_xho_igb_uzb_spa_eng_aze_yor_vie_hau_swt_ewe_tsw	-0.282591008288579	-0.667431950075247	0.506149059394013
172	tig_spa_dyu_ben_amh_aeg_chh_cze_azi_aze_swt_ind_cic_prs_bul_bsq_ger_mlt_ewe_mnd_scr_lit_dgb_eng_ses_lat_hun_xho_tsn_fin_ctl_amr_geo_nor_afr_mcd_guj_anl_owc_pol_est_bam_mao_mol_mly_jpn_tml_kor_arw_krd_moo_alb_bat_fre_wly_jav_cnt_swe_akn_rus_sid_bos_svk_glc_dut_qcu_ukr_rom_urd_swa_heb_grk_gam_ita_sun_pan_tsw_por_ven_tag_tha_hau_knd_bem_zul_uzb_hin_slo_tur_yor_vie_sod_lda_fbf_igb	-0.761748948464628	-1.8322208708859	0.0701189631311092
173	wly_dut_yor_ita_heb_gam_hau_por_uzb_aze_ven_tag_bem_rus_ger_bsq_rom_mlt_dyu_cnt_lit_alb_moo_hin_swa_grk_hun_lda_fbf_est_spa_owc_geo_ukr_glc_mol_urd_aeg_chh_pol_fin_tsn_mly_krd_ind_jpn_tml_kor_cze_prs_bam_afr_bat_lat_anl_mao_mnd_svk_dgb_pan_amh_slo_scr_swe_arw_qcu_ben_eng_nor_swt_sod_bos_sid_mcd_jav_bul_zul_guj_akn_sun_tha_tig_knd_ses_xho_tur_fre_ctl_azi_ewe_vie_amr_igb_cic_tsw	0.213194424249637	0.502128335177929	0.616764060761712
174	amh_pol_dyu_mol_gam_mlt_sod_grk_tur_aze_ewe_sun_tsn_por_mcd_bsq_hin_anl_bam_mnd_pan_fre_ses_lit_ven_alb_fin_fbf_moo_est_spa_amr_geo_ben_guj_scr_urd_heb_wly_ger_hun_dgb_mao_ita_tag_jpn_tml_kor_ukr_slo_swa_prs_bat_rus_tig_ind_cnt_eng_bem_krd_sid_dut_lat_arw_swe_qcu_ctl_glc_nor_lda_chh_rom_owc_bos_jav_afr_zul_cze_swt_mly_tha_hau_knd_igb_xho_azi_bul_svk_uzb_tsw_vie_aeg_akn_cic_yor	-1.00467587397358	-2.45038829842237	0.0161405791548441
175	chh_bul_tsn_alb_hau_gam_anl_cze_aze_azi_bam_ind_dgb_pol_dut_bsq_ben_sid_swa_cnt_hin_afr_bem_scr_lda_prs_hun_zul_yor_fin_mol_sod_geo_svk_ita_arw_urd_owc_heb_slo_est_cic_jav_krd_sun_jpn_knd_kor_guj_lit_ven_glc_bat_fre_amr_mao_mnd_mcd_xho_nor_amh_ukr_pan_por_bos_qcu_lat_rus_ger_fbf_mlt_ctl_tig_rom_tag_grk_dyu_swe_ses_mly_tha_aeg_tml_ewe_igb_tur_spa_eng_uzb_moo_vie_wly_akn_swt_tsw	-0.714748685784319	-1.71415507577828	0.0898312983198213
176	tig_cze_bam_ita_amr_sid_mlt_ukr_aze_tur_ewe_mao_tsw_nor_spa_bsq_svk_owc_swt_mnd_afr_rus_bem_alb_ses_fre_fin_fbf_akn_hun_pol_heb_geo_swe_lit_dut_mol_gam_sod_por_est_cic_jav_urd_sun_jpn_knd_kor_grk_prs_zul_mcd_tag_eng_hau_bat_cnt_glc_yor_slo_aeg_arw_pan_bul_scr_qcu_bos_guj_lat_dgb_chh_hin_anl_ctl_mly_ben_xho_ger_dyu_ind_tha_wly_tml_tsn_igb_azi_rom_krd_uzb_ven_vie_amh_lda_moo_swa	-0.0644269734379829	-0.151959186192948	0.879548298529181
177	owc_bul_swt_nor_chh_sod_heb_hin_aze_tur_dgb_jav_bem_eng_ukr_bsq_alb_aeg_xho_cnt_por_lat_ses_arw_bam_ben_est_ven_moo_hun_slo_hau_geo_krd_scr_mcd_cze_amr_tig_lit_fin_swa_ind_afr_sun_jpn_tml_kor_fre_ita_tsw_bos_tag_swe_gam_bat_mnd_guj_fbf_mol_sid_pol_pan_ger_svk_qcu_rom_ctl_glc_cic_wly_rus_amh_urd_mly_spa_tsn_grk_igb_mao_tha_anl_knd_zul_dyu_uzb_dut_prs_azi_akn_vie_mlt_lda_ewe_yor	-1.08438854463062	-2.64838020688726	0.0095018477887249
178	sod_nor_yor_rom_mlt_tig_chh_pol_tur_uzb_bam_bat_fbf_eng_lat_bsq_lit_anl_xho_mnd_mol_scr_ven_ita_lda_arw_fin_dgb_bem_est_krd_gam_geo_grk_urd_alb_ben_amr_amh_ctl_hun_akn_jav_bul_mao_jpn_knd_kor_fre_spa_zul_dut_mly_rus_aeg_sun_cnt_guj_tsw_bos_owc_cze_glc_pan_swe_qcu_slo_mcd_prs_moo_wly_por_hau_afr_tag_ukr_ewe_ger_tsn_ind_tha_sid_tml_ses_igb_aze_hin_svk_azi_swa_vie_heb_cic_dyu_swt	-0.525936430721688	-1.25437076183399	0.212850798989246
179	heb_swe_fbf_bos_chh_owc_hau_mcd_azi_uzb_dyu_jav_bem_grk_lat_bsq_lit_anl_cic_cnt_afr_mol_igb_bul_moo_dut_fin_tsw_tsn_est_spa_aeg_geo_krd_prs_alb_urd_mlt_sod_ctl_hun_zul_sun_pol_mao_jpn_tml_kor_svk_guj_ven_rus_mly_ukr_sid_ind_mnd_ger_ewe_pan_amh_arw_por_scr_nor_qcu_ita_glc_eng_ses_amr_hin_gam_ben_tag_rom_dgb_fre_xho_bat_tha_tig_knd_bam_yor_tur_slo_cze_aze_akn_vie_wly_swt_swa_lda	-0.518787058165191	-1.23436964613578	0.220175173729405
180	gam_lit_tsn_alb_aeg_mlt_tig_krd_uzb_azi_swt_mao_ses_mcd_fre_bsq_guj_owc_fbf_mnd_bul_mol_dyu_bos_zul_ita_est_tsw_akn_fin_slo_hau_geo_afr_lat_cze_por_sid_heb_glc_hun_yor_tag_swe_jav_jpn_tml_kor_grk_ctl_moo_ukr_sun_pol_wly_ind_cnt_dut_lda_rus_sod_ben_eng_scr_rom_qcu_prs_hin_svk_xho_anl_urd_amh_pan_mly_arw_igb_spa_cic_bat_tha_chh_knd_swa_ewe_aze_ger_nor_tur_ven_vie_amr_bem_dgb_bam	0.480278507366175	1.13341463637654	0.259953570753431
181	gam_glc_zul_bos_sid_owc_wly_mcd_azi_aze_bem_bat_xho_pan_alb_bsq_scr_anl_moo_cnt_fre_afr_yor_arw_cic_ukr_fin_fbf_dyu_est_krd_tig_geo_eng_mol_nor_guj_aeg_amr_rus_hun_dgb_jav_spa_mao_jpn_knd_kor_bul_ctl_tsn_prs_sun_lat_amh_mly_mnd_urd_swt_svk_chh_slo_cze_hin_ger_qcu_lit_pol_ben_lda_hau_rom_mlt_grk_tag_dut_swa_swe_ses_ind_tha_sod_tml_ewe_bam_uzb_por_ita_tur_akn_vie_heb_igb_ven_tsw	-0.422172440504391	-1.00237702794847	0.318762511451748
182	sid_dut_swa_grk_owc_amr_chh_ita_aze_azi_ses_tag_swt_spa_arw_bsq_nor_mlt_tsn_mnd_urd_mcd_yor_guj_lda_afr_fin_bam_moo_hun_ben_sod_geo_bul_alb_rom_eng_anl_wly_fre_est_dyu_ind_svk_mly_jpn_knd_kor_glc_slo_zul_lit_bat_ger_tig_jav_cnt_mol_ewe_scr_aeg_lat_pol_prs_pan_qcu_ukr_rus_bos_cic_gam_swe_amh_hin_sun_ctl_bem_krd_igb_mao_tha_hau_tml_fbf_dgb_uzb_cze_por_tur_akn_vie_heb_ven_xho_tsw	-0.380797308249349	-0.903601131921779	0.368541584092162
183	amh_nor_zul_ger_anl_hau_tig_svk_uzb_aze_ses_ind_igb_lit_pol_bsq_mcd_mlt_cic_cnt_glc_eng_fbf_scr_swt_ita_hun_akn_bem_fin_lat_chh_geo_krd_cze_dut_bos_sod_sid_ctl_est_dyu_sun_por_bat_jpn_knd_kor_spa_guj_ven_ukr_tag_alb_owc_jav_mnd_urd_tsw_pan_amr_rom_mol_grk_swe_qcu_hin_ben_rus_xho_wly_afr_gam_fre_mao_arw_tsn_bul_dgb_mly_tha_heb_tml_swa_ewe_azi_prs_slo_tur_yor_vie_aeg_moo_bam_lda	0.0099681623848195	0.0234720451465983	0.981324026365433
184	wly_ita_cic_rom_heb_chh_hau_arw_uzb_azi_dgb_jav_bem_nor_afr_bsq_krd_aeg_ses_cnt_grk_urd_bam_cze_swt_ben_est_fbf_tsn_hun_lit_sid_geo_fre_alb_swe_mol_tig_anl_prs_fin_zul_sun_ger_mly_jpn_tml_kor_lat_bos_lda_dut_tag_por_owc_mao_mnd_guj_ewe_svk_amh_scr_bul_eng_ctl_qcu_mcd_pan_ukr_yor_gam_slo_mlt_pol_bat_rus_moo_hin_dyu_ind_tha_sod_knd_xho_akn_aze_glc_spa_tur_tsw_vie_amr_ven_swa_igb	-0.335903151272755	-0.795478279834514	0.428360988017186
185	tig_lit_ewe_bos_sod_heb_amr_ita_aze_tur_moo_mly_tsw_afr_ger_bsq_krd_aeg_cic_cnt_pan_spa_zul_glc_bem_mol_fin_dgb_bam_hun_alb_sid_geo_grk_ctl_scr_rus_hau_mlt_ben_est_ses_sun_mcd_bat_jpn_tml_kor_prs_svk_yor_pol_jav_urd_gam_ind_mnd_cze_swa_rom_wly_ukr_eng_por_bul_qcu_nor_swe_fre_lda_chh_arw_owc_dut_mao_lat_igb_guj_dyu_tag_tha_anl_knd_fbf_tsn_uzb_hin_slo_azi_ven_vie_amh_akn_xho_swt	-1.21229910299777	-2.99131264775292	0.00355577175767591
186	sid_dut_lda_pan_gam_chh_mlt_bul_aze_azi_yor_bat_bam_ita_lit_bsq_prs_tig_bem_cnt_ben_mcd_moo_krd_swt_rom_fin_zul_cic_est_por_wly_geo_glc_fre_rus_slo_owc_aeg_swe_hun_ven_mao_svk_mly_jpn_knd_kor_nor_spa_dgb_pol_ind_hin_amr_tag_mnd_grk_tsw_arw_sod_ger_afr_scr_urd_qcu_alb_lat_bos_xho_heb_cze_anl_guj_jav_ukr_fbf_eng_dyu_sun_tha_amh_tml_swa_akn_uzb_mol_ctl_tur_ewe_vie_hau_ses_tsn_igb	0.372737574967719	0.87921230290328	0.381552281487826
187	tig_fre_lda_arw_owc_amr_amh_lit_tur_azi_swa_sun_swt_nor_afr_bsq_ita_gam_yor_mnd_bos_rom_ven_bul_ses_ben_hun_igb_fbf_fin_glc_anl_geo_spa_hin_svk_pan_heb_sid_ctl_est_zul_tag_ger_jav_jpn_tml_kor_guj_krd_bam_dut_ind_eng_mlt_mao_cnt_pol_moo_grk_sod_cze_swe_rus_scr_qcu_urd_slo_por_tsn_wly_prs_chh_lat_bat_ukr_bem_mol_tsw_mly_tha_aeg_knd_dyu_dgb_uzb_alb_mcd_aze_ewe_vie_hau_xho_akn_cic	-0.616110981366373	-1.47197936736356	0.144402494336544
188	amr_ctl_cic_lat_mlt_hau_aeg_mcd_azi_tur_lda_tag_yor_lit_grk_bsq_ben_chh_akn_cnt_ukr_afr_zul_krd_bam_cze_hun_igb_ses_est_bul_anl_geo_arw_scr_guj_spa_heb_gam_swe_fin_swt_jav_glc_sun_jpn_knd_kor_fre_slo_xho_ger_ind_ita_sod_mao_mnd_bos_moo_mol_tig_por_pan_dut_rus_qcu_pol_svk_rom_dgb_amh_prs_sid_eng_bat_hin_swa_nor_ewe_mly_tha_wly_tml_dyu_fbf_aze_alb_urd_uzb_ven_vie_owc_tsw_bem_tsn	-1.00359724096922	-2.44893101556908	0.0162019538660342
189	heb_spa_cic_guj_hau_anl_chh_hin_tur_azi_ven_bat_swa_slo_bos_bsq_rom_amr_ewe_mnd_pol_mol_igb_arw_moo_grk_est_ses_bem_fin_lat_wly_geo_bul_fre_ger_ctl_sod_mlt_glc_hun_tsw_mao_alb_jav_jpn_tml_kor_afr_urd_dgb_cze_sun_eng_sid_ind_cnt_dut_xho_krd_aeg_scr_ita_mcd_rus_qcu_nor_lit_svk_lda_amh_pan_gam_prs_mly_ben_zul_ukr_bam_tag_tha_owc_knd_dyu_tsn_aze_por_swe_uzb_yor_vie_tig_fbf_akn_swt	-0.0892764929108447	-0.21037748946205	0.833833299018667
190	heb_lit_tsn_bul_gam_chh_anl_urd_aze_azi_igb_jav_moo_spa_bos_bsq_ukr_amh_yor_cnt_arw_ben_ses_grk_xho_afr_est_cic_akn_hun_swe_sid_geo_hin_mol_scr_rom_mlt_amr_ger_fin_lda_sun_nor_ind_jpn_knd_kor_por_lat_ven_alb_mao_ita_owc_bat_mnd_rus_bam_prs_wly_glc_pol_pan_dut_qcu_cze_fre_guj_bem_hau_krd_tig_ctl_tag_svk_fbf_mcd_zul_mly_tha_sod_tml_swa_tsw_uzb_eng_slo_tur_dgb_vie_aeg_dyu_ewe_swt	-0.936837526691397	-2.27351686147764	0.0252961519213396
191	owc_rus_bam_bul_heb_chh_hau_fre_uzb_azi_ses_jav_bem_alb_dut_bsq_ita_tig_tsw_cnt_bos_glc_dyu_pan_swt_urd_fin_ewe_swa_hun_ctl_aeg_geo_lit_guj_por_swe_sod_wly_mol_est_ven_mao_eng_ind_jpn_knd_kor_pol_krd_moo_hin_bat_ger_amh_mly_mnd_grk_akn_spa_amr_afr_prs_arw_cze_qcu_ben_nor_mcd_xho_sid_slo_anl_ukr_sun_lat_lda_svk_cic_tag_tha_mlt_tml_igb_dgb_tur_scr_rom_aze_zul_vie_gam_yor_fbf_tsn	0.396236889454151	0.935093855831141	0.352161654826211
192	amr_afr_cic_dut_chh_sid_owc_por_azi_uzb_akn_bat_lda_pol_guj_bsq_alb_sod_ses_mnd_nor_mol_zul_hin_tsn_swe_hun_swt_ven_est_spa_hau_geo_rom_bul_ctl_cze_aeg_gam_glc_fin_swa_tag_grk_sun_jpn_tml_kor_lat_ita_fbf_eng_mao_scr_amh_mly_cnt_lit_bam_ger_mlt_slo_ben_svk_bos_qcu_fre_rus_ukr_yor_wly_prs_tig_pan_jav_arw_bem_mcd_xho_ind_tha_heb_knd_dgb_igb_aze_krd_urd_tur_ewe_vie_anl_tsw_dyu_moo	-1.01743403147819	-2.48554653883397	0.0147214478657849
193	amr_afr_ewe_svk_amh_hau_aeg_glc_uzb_azi_ses_tag_xho_ukr_ita_bsq_swe_wly_dgb_cnt_rus_cze_yor_lit_dyu_por_est_cic_swa_hun_dut_sod_geo_hin_bos_ger_rom_tig_owc_urd_fin_moo_mao_pol_sun_jpn_tml_kor_slo_eng_tsn_arw_ind_fre_sid_jav_mnd_pan_bem_mol_gam_bul_mcd_nor_spa_qcu_ctl_scr_ben_lda_heb_prs_mlt_lat_mly_guj_igb_grk_akn_bat_tha_chh_knd_zul_swt_aze_krd_alb_tur_ven_vie_anl_tsw_bam_fbf	-0.406293277554357	-0.964122568061306	0.337484790185742
194	sod_nor_swa_ger_amr_tig_aeg_alb_uzb_azi_ewe_jav_tsw_rus_glc_bsq_pol_hau_tsn_mnd_ctl_fre_yor_lit_dgb_ben_fin_zul_igb_hun_swe_chh_geo_pan_prs_urd_ita_anl_sid_por_est_dyu_tag_slo_mly_jpn_knd_kor_arw_dut_swt_cze_ind_rom_owc_mao_cnt_hin_cic_mol_gam_afr_eng_guj_scr_qcu_grk_mcd_spa_ven_heb_bos_wly_bul_sun_krd_bem_svk_ses_bat_tha_amh_tml_fbf_akn_tur_ukr_lat_aze_moo_vie_mlt_xho_bam_lda	-0.16674277271532	-0.393559721236453	0.694806957443149
195	sid_dut_swt_arw_amr_chh_tig_ctl_tur_uzb_swa_mly_bam_swe_lat_bsq_mol_heb_igb_mnd_prs_ukr_dyu_grk_tsw_eng_fin_dgb_zul_hun_hin_owc_geo_svk_fre_ben_pan_anl_gam_ger_est_cic_jav_por_bat_jpn_knd_kor_cze_nor_ven_bos_mao_scr_mlt_tag_cnt_mcd_yor_rom_sod_pol_bul_urd_ita_qcu_krd_guj_afr_fbf_wly_lit_amh_slo_ind_rus_lda_spa_bem_sun_tha_hau_tml_tsn_moo_azi_alb_glc_aze_ses_vie_aeg_ewe_akn_xho	-0.106581530325258	-0.251438047002048	0.802030213189432
196	mlt_slo_bam_glc_owc_chh_sid_alb_aze_uzb_lda_bat_yor_rom_afr_bsq_nor_hau_dyu_cnt_pan_bos_swa_pol_ses_guj_hun_zul_tsw_fin_lit_sod_geo_cze_ben_ita_krd_anl_heb_por_est_akn_jav_spa_tag_jpn_knd_kor_fre_svk_igb_lat_mly_grk_aeg_mao_mnd_dut_xho_prs_amr_hin_ger_rus_bul_qcu_swe_ukr_urd_fbf_tig_mol_wly_ctl_ind_eng_swt_mcd_moo_sun_tha_amh_tml_dgb_tsn_tur_arw_scr_azi_ewe_vie_gam_bem_cic_ven	-0.0952464127535314	-0.224589641453469	0.822791234330303
197	owc_dut_lda_pol_heb_mlt_aeg_bul_aze_tur_yor_sun_zul_ukr_lit_bsq_krd_sid_bam_cnt_mcd_arw_tsn_pan_tsw_guj_est_igb_akn_hun_eng_anl_geo_rus_bos_lat_prs_tig_sod_glc_fin_dgb_jav_spa_bat_jpn_knd_kor_svk_fre_bem_nor_mly_ben_chh_tag_mnd_slo_xho_ita_amh_alb_ger_ctl_scr_qcu_hin_grk_por_moo_gam_rom_amr_mol_mao_afr_ses_urd_ven_ind_tha_hau_tml_fbf_swa_azi_swe_cze_uzb_cic_vie_wly_ewe_dyu_swt	-0.112374295593437	-0.26482637361606	0.79172928113377
198	sid_alb_igb_por_amr_anl_tig_pol_tur_aze_dyu_mly_zul_ben_ger_bsq_fre_gam_fbf_mnd_dut_grk_moo_eng_lda_bos_hun_akn_dgb_fin_mcd_hau_geo_urd_rom_mol_nor_owc_mlt_prs_est_tsn_mao_swe_tag_jpn_knd_kor_guj_rus_tsw_lit_sun_svk_chh_bat_cnt_ctl_cic_lat_sod_krd_afr_bul_cze_qcu_ita_glc_pan_ses_wly_spa_heb_slo_jav_arw_swt_hin_bam_ind_tha_aeg_tml_bem_swa_azi_scr_ukr_uzb_ewe_vie_amh_yor_xho_ven	-0.0902702107781309	-0.212742183419987	0.831993686542919
199	hau_ger_ewe_svk_heb_mlt_owc_pan_tur_azi_xho_jav_lda_prs_scr_bsq_glc_anl_bam_mnd_guj_rom_moo_krd_fbf_hin_fin_akn_swt_hun_cze_sod_geo_fre_nor_rus_mcd_tig_sid_ben_est_ses_bat_por_ind_jpn_knd_kor_slo_lit_zul_afr_mao_alb_amh_mly_cnt_mol_igb_bos_gam_urd_ukr_ctl_grk_qcu_lat_spa_arw_yor_amr_swe_aeg_eng_tag_dut_ven_ita_dyu_sun_tha_wly_tml_cic_bem_uzb_pol_bul_aze_tsw_vie_chh_tsn_swa_dgb	0.192926540677606	0.453405092874637	0.651313247772882
200	sod_por_xho_slo_mlt_amr_owc_nor_tur_uzb_tsn_jav_cic_ukr_mcd_bsq_urd_chh_dyu_cnt_ben_spa_ewe_bul_swt_mol_hun_swa_dgb_est_lat_amh_geo_prs_bos_alb_arw_hau_wly_swe_fin_bem_mao_krd_ind_jpn_tml_kor_rom_dut_ses_ctl_bat_fre_gam_sun_mnd_ger_moo_pan_heb_grk_eng_lit_rus_qcu_hin_afr_guj_lda_aeg_ita_sid_svk_tag_scr_tsw_pol_bam_mly_tha_anl_knd_zul_fbf_azi_cze_glc_aze_yor_vie_tig_akn_igb_ven	0.150768402144513	0.355091915493142	0.723324773495086
201	sid_slo_lda_pol_mlt_hau_amh_swe_aze_azi_swa_jav_ewe_urd_pan_bsq_prs_sod_ven_mnd_ctl_dut_ses_fre_yor_mcd_fin_fbf_swt_est_rus_gam_geo_afr_arw_alb_eng_chh_tig_ger_hun_akn_tag_mol_bat_jpn_tml_kor_bos_ben_tsw_guj_ind_por_wly_mly_cnt_hin_igb_grk_anl_nor_ita_svk_ukr_qcu_scr_lat_glc_tsn_owc_spa_amr_rom_sun_bul_cic_cze_dyu_mao_tha_aeg_knd_dgb_bam_uzb_krd_lit_tur_xho_vie_heb_bem_moo_zul	-0.00479135414136464	-0.0112817517507938	0.991022821656573
202	heb_nor_ewe_por_mlt_owc_hau_svk_uzb_azi_lda_jav_xho_swe_rom_bsq_grk_wly_fbf_cnt_spa_hin_bem_guj_akn_pan_est_dgb_bam_fin_eng_aeg_geo_lat_ita_bul_krd_amh_chh_ctl_hun_yor_ind_bos_bat_jpn_knd_kor_mcd_pol_swa_dut_tag_arw_sod_sun_mnd_cze_moo_ukr_amr_rus_afr_mol_lit_qcu_glc_ben_fre_dyu_gam_slo_tig_alb_mao_scr_cic_prs_zul_mly_tha_anl_tml_igb_swt_tur_urd_ger_aze_tsw_vie_sid_ses_tsn_ven	-0.524502439081725	-1.24933333053813	0.214678436357304
203	aeg_grk_ven_afr_anl_gam_wly_hin_uzb_tur_akn_bat_cic_lit_ukr_bsq_lat_hau_xho_cnt_nor_mcd_bam_pan_moo_por_fin_ses_ewe_hun_bul_amr_geo_bos_eng_ctl_urd_sid_heb_swe_est_dyu_mao_ben_mly_jpn_knd_kor_rom_fre_bem_guj_ind_prs_sod_jav_mnd_slo_tsn_ita_mlt_spa_pol_rus_svk_qcu_ger_mol_krd_swt_tig_arw_amh_dut_sun_cze_dgb_glc_lda_tag_tha_chh_tml_igb_tsw_azi_scr_alb_aze_fbf_vie_owc_yor_zul_swa	-0.441690730969352	-1.04989280007071	0.296488030201409
204	hau_ben_zul_cze_gam_amr_chh_rom_aze_azi_lda_sun_xho_afr_ita_bsq_bos_owc_swt_mnd_swe_scr_fbf_mol_bam_prs_fin_dyu_moo_hun_krd_sod_geo_ukr_fre_guj_spa_sid_mlt_slo_est_cic_ind_dut_jav_jpn_tml_kor_svk_nor_akn_por_tag_pan_aeg_mly_cnt_ctl_tsw_mcd_tig_rus_hin_alb_bul_qcu_lat_pol_lit_yor_anl_ger_amh_urd_mao_grk_ewe_arw_ven_bat_tha_wly_knd_ses_bem_tur_glc_eng_uzb_dgb_vie_heb_tsn_swa_igb	0.0641709724960157	0.151113007492034	0.88021387094465
205	owc_ger_fbf_rom_anl_chh_sod_bos_aze_azi_dyu_bat_igb_mcd_por_bsq_pan_tig_yor_cnt_prs_guj_swt_grk_swa_cze_fin_bam_bem_est_slo_sid_geo_fre_bul_lit_ita_gam_amr_mol_hun_cic_mly_ctl_sun_jpn_tml_kor_ukr_ben_ses_urd_ind_spa_wly_jav_mnd_alb_akn_arw_mlt_afr_svk_swe_glc_qcu_rus_eng_nor_moo_heb_hin_aeg_krd_mao_pol_ewe_scr_ven_tag_tha_hau_knd_dgb_zul_tur_lat_dut_uzb_tsn_vie_amh_tsw_xho_lda	0.633786662314958	1.49899833877268	0.137261020846936
206	aeg_glc_xho_alb_sod_amh_wly_pol_uzb_azi_swt_ind_moo_arw_rus_bsq_ita_anl_tsw_cnt_lit_ukr_dgb_fre_bam_nor_est_cic_bem_hun_grk_chh_geo_svk_guj_slo_bul_gam_sid_swe_fin_lda_jav_bos_tag_jpn_knd_kor_dut_por_igb_ben_mao_lat_heb_mly_mnd_ctl_fbf_ger_owc_scr_urd_hin_rom_qcu_eng_afr_krd_zul_mlt_prs_hau_cze_bat_pan_dyu_mol_ven_sun_tha_amr_tml_swa_ewe_aze_mcd_spa_tur_ses_vie_tig_tsn_yor_akn	-0.0513168115070541	-0.121080881648296	0.903888195460687
207	hau_bos_dgb_prs_owc_aeg_anl_ger_uzb_tur_akn_bat_cic_urd_ukr_bsq_ita_amh_igb_mnd_rus_eng_bam_ben_ses_dut_est_zul_yor_fin_afr_wly_geo_fre_ctl_nor_swe_sid_sod_mcd_hun_xho_ind_svk_mao_jpn_tml_kor_hin_grk_tsn_slo_sun_mol_amr_tag_cnt_guj_ewe_bul_gam_alb_lat_spa_rom_qcu_cze_krd_scr_swt_tig_pol_mlt_por_jav_glc_bem_pan_swa_mly_tha_chh_knd_ven_moo_aze_arw_lit_azi_dyu_vie_heb_fbf_lda_tsw	-0.598432054596001	-1.42813117745182	0.15660379674264
208	hau_cze_bem_fre_gam_anl_amh_rus_tur_azi_ses_mao_moo_ctl_pan_bsq_urd_mlt_dgb_mnd_hin_slo_tsw_grk_lda_pol_hun_swt_akn_fin_bos_amr_geo_glc_nor_arw_lit_chh_wly_afr_est_fbf_mly_ger_sun_jpn_knd_kor_por_ita_bam_lat_tag_swe_owc_bat_cnt_krd_tsn_prs_sid_mcd_spa_scr_dut_qcu_svk_rom_eng_zul_tig_ben_aeg_guj_jav_mol_yor_ukr_igb_ind_tha_sod_tml_swa_xho_uzb_bul_alb_aze_dyu_vie_heb_ewe_cic_ven	-0.556970847553861	-1.32679632750496	0.187824666812911
209	heb_scr_akn_spa_tig_hau_amh_hin_azi_tur_igb_bat_swa_cze_dut_bsq_pan_wly_xho_cnt_mol_afr_dyu_guj_ven_swe_hun_lda_bam_fin_slo_amr_geo_svk_ben_prs_ita_gam_sod_fre_est_yor_jav_pol_ind_jpn_tml_kor_rus_alb_ses_bos_tag_eng_sid_sun_mnd_bul_bem_mcd_owc_krd_lit_por_lat_qcu_glc_ukr_urd_tsn_mlt_grk_chh_arw_mly_nor_dgb_ctl_ewe_mao_tha_aeg_knd_swt_cic_aze_ger_rom_uzb_zul_vie_anl_moo_fbf_tsw	-0.738356678884424	-1.77797288916679	0.0786767426909225
210	amh_lat_lda_urd_tig_chh_owc_slo_aze_azi_moo_bat_swa_spa_ukr_bsq_cze_gam_swt_mnd_arw_ita_tsw_dut_bam_mol_hun_xho_cic_fin_rom_anl_geo_krd_fre_svk_mcd_mlt_heb_lit_est_bem_jav_glc_mao_jpn_knd_kor_ger_ben_ven_bos_sun_alb_amr_tag_cnt_nor_akn_grk_sid_pan_scr_eng_ctl_qcu_pol_por_bul_ses_wly_guj_sod_afr_ind_rus_ewe_swe_zul_mly_tha_hau_tml_dgb_igb_uzb_prs_hin_tur_fbf_vie_aeg_yor_dyu_tsn	-0.68373059947968	-1.63915364916273	0.104559962702682
211	sid_ben_yor_ger_wly_tig_chh_svk_uzb_aze_dgb_sun_tsw_grk_eng_bsq_fre_sod_akn_mnd_ita_mol_swa_bul_zul_bos_hun_ses_moo_fin_scr_owc_geo_por_nor_ukr_hin_gam_amh_slo_est_ven_mao_arw_mly_jpn_tml_kor_swe_afr_xho_rus_tag_lat_heb_bat_cnt_lit_ewe_prs_mlt_alb_krd_ctl_guj_qcu_spa_mcd_cze_tsn_aeg_rom_anl_dut_ind_glc_fbf_pan_lda_jav_tha_amr_knd_igb_bem_tur_urd_pol_azi_bam_vie_hau_cic_swt_dyu	0.987217213956716	2.36897765598903	0.0199054282103135
212	heb_prs_swt_mcd_hau_sid_tig_urd_aze_uzb_ses_jav_yor_afr_glc_bsq_spa_anl_dgb_mnd_ukr_pan_bem_guj_igb_grk_est_cic_zul_hun_cze_aeg_geo_eng_bul_lat_bos_sod_wly_pol_fin_tsw_sun_ger_bat_jpn_knd_kor_ita_svk_tsn_fre_tag_rom_gam_mly_cnt_krd_bam_arw_owc_alb_dut_scr_por_qcu_rus_slo_lit_fbf_amr_ben_amh_mol_mao_nor_moo_ctl_xho_ind_tha_mlt_tml_ewe_akn_tur_swe_hin_azi_swa_vie_chh_ven_dyu_lda	-0.611016686908262	-1.45900260577839	0.147933748363396
213	aeg_bul_tsw_lat_amh_chh_heb_mol_uzb_tur_ses_jav_fbf_slo_fre_bsq_glc_sod_xho_mnd_arw_urd_swt_pan_zul_rom_fin_dgb_swa_est_scr_mlt_geo_eng_dut_spa_ita_amr_tig_guj_hun_igb_mly_ukr_ind_jpn_knd_kor_por_prs_moo_afr_mao_cze_wly_bat_cnt_ctl_bam_svk_gam_rus_lit_ben_krd_qcu_pol_grk_ger_cic_hau_nor_anl_swe_tag_mcd_bem_bos_ewe_sun_tha_sid_tml_ven_tsn_aze_alb_hin_azi_akn_vie_owc_dyu_lda_yor	-0.0916897712149658	-0.216064487952497	0.829410682799456
214	sod_lit_dyu_pan_aeg_gam_tig_svk_tur_azi_ven_jav_yor_krd_rus_bsq_grk_amh_igb_cnt_cze_ben_tsw_glc_swt_ger_est_moo_bam_fin_eng_chh_geo_alb_afr_scr_pol_amr_hau_fre_hun_fbf_mao_urd_sun_jpn_tml_kor_arw_bul_bem_prs_bat_swe_wly_tag_mnd_ctl_xho_ukr_anl_guj_mol_rom_slo_qcu_hin_bos_dut_swa_heb_por_mlt_mcd_mly_spa_zul_nor_tsn_ind_tha_owc_knd_dgb_ses_uzb_lat_ita_aze_cic_vie_sid_lda_akn_ewe	0.556405707963991	1.31431936314708	0.191971141106695
215	aeg_pol_fbf_rus_chh_heb_amh_hin_uzb_aze_tsw_tag_dgb_spa_ctl_bsq_alb_gam_ven_mnd_bul_mcd_swa_ger_zul_lat_est_dyu_yor_fin_mol_sid_geo_urd_cze_rom_afr_mlt_sod_slo_hun_swt_mly_arw_ind_jpn_knd_kor_lit_krd_bem_dut_sun_scr_owc_bat_cnt_pan_tsn_eng_anl_bos_guj_por_grk_qcu_ben_ita_swe_bam_amr_glc_tig_svk_mao_prs_ewe_nor_ses_jav_tha_hau_tml_igb_cic_azi_ukr_fre_tur_lda_vie_wly_xho_moo_akn	-0.0755667475790625	-0.178184252645794	0.858965838538916
216	chh_alb_dyu_ita_sid_mlt_amr_swe_azi_uzb_ses_sun_bam_svk_spa_bsq_cze_gam_ven_mnd_glc_ukr_moo_dut_ewe_ctl_est_lda_swa_hun_arw_hau_geo_guj_eng_mol_grk_amh_heb_rus_fin_xho_jav_bul_mly_jpn_tml_kor_scr_nor_bem_pol_mao_lat_wly_bat_cnt_mcd_swt_krd_tig_por_bos_slo_fre_qcu_lit_rom_urd_tsn_owc_ben_sod_hin_tag_prs_dgb_pan_yor_ind_tha_aeg_knd_igb_zul_aze_afr_ger_tur_akn_vie_anl_fbf_tsw_cic	-0.177901879691933	-0.419914470158757	0.675516470009524
217	hau_afr_bam_fre_wly_sod_tig_arw_tur_uzb_moo_jav_tsn_spa_urd_bsq_cze_sid_tsw_mnd_rom_ita_igb_pol_swt_rus_hun_akn_ewe_fin_dut_amh_geo_grk_guj_por_glc_mlt_amr_slo_est_dyu_ind_ger_tag_jpn_tml_kor_pan_krd_lda_mcd_mao_bul_gam_mly_cnt_alb_cic_ben_owc_ukr_eng_bos_svk_qcu_swe_prs_scr_dgb_chh_ctl_aeg_lit_sun_hin_bem_nor_ven_bat_tha_anl_knd_swa_zul_aze_mol_lat_azi_ses_vie_heb_xho_fbf_yor	-0.548308227053644	-1.30699571513605	0.194436664261427
218	hau_rus_ewe_eng_aeg_sid_amr_prs_uzb_aze_swt_mao_ses_ukr_afr_bsq_lit_mlt_zul_mnd_bul_krd_bam_scr_dyu_svk_hun_akn_bem_est_cze_chh_geo_ger_ita_lat_guj_owc_gam_pol_fin_moo_sun_slo_jav_jpn_knd_kor_fre_spa_ven_glc_bat_mcd_tig_mly_cnt_ben_tsw_nor_anl_urd_dut_hin_por_qcu_pan_arw_grk_fbf_heb_mol_sod_ctl_tag_bos_swa_alb_xho_ind_tha_wly_tml_dgb_cic_azi_swe_rom_tur_igb_vie_amh_tsn_yor_lda	0.00230961197338364	0.0054430155766915	0.995668782079014
219	tig_dut_ven_eng_wly_sod_amr_rus_uzb_tur_bam_jav_xho_glc_grk_bsq_guj_heb_swa_cnt_mol_swe_dyu_rom_cic_lit_hun_akn_ewe_est_ben_anl_geo_ita_fre_bul_urd_aeg_amh_ger_fin_dgb_mly_slo_ind_jpn_tml_kor_ctl_cze_igb_nor_bat_alb_owc_tag_mnd_afr_tsn_krd_chh_hin_scr_lat_pol_qcu_bos_prs_pan_tsw_mlt_svk_gam_mcd_mao_spa_bem_ukr_fbf_sun_tha_sid_knd_ses_zul_azi_arw_por_aze_swt_vie_hau_lda_yor_moo	-0.890795572041485	-2.15166472122772	0.0340142828048858
220	amh_prs_bam_pol_heb_sod_sid_mcd_azi_aze_lda_bat_tsn_hin_scr_bsq_glc_wly_tsw_cnt_cze_fre_dyu_grk_bem_rus_fin_moo_swa_est_ukr_aeg_geo_mol_lat_arw_dut_tig_hau_lit_hun_ewe_mao_svk_ind_jpn_tml_kor_ctl_nor_xho_swe_tag_eng_owc_jav_mnd_afr_igb_guj_amr_bul_ben_bos_por_qcu_krd_urd_spa_fbf_gam_pan_anl_slo_mly_ger_yor_alb_cic_sun_tha_mlt_knd_zul_akn_tur_rom_ita_uzb_dgb_vie_chh_ven_ses_swt	-0.0999557074974594	-0.235749328404194	0.81414557592502
221	mlt_rom_yor_ger_anl_heb_amr_grk_azi_uzb_swa_sun_dgb_ukr_guj_bsq_spa_owc_bem_cnt_krd_ita_ewe_por_moo_hin_est_dyu_tsw_hun_ben_gam_geo_fre_svk_prs_mcd_aeg_hau_mol_fin_tsn_tag_glc_mly_jpn_knd_kor_bul_arw_cic_cze_jav_alb_amh_ind_mnd_slo_ses_ctl_wly_urd_eng_scr_afr_qcu_swe_lat_pan_akn_tig_bos_chh_pol_bat_dut_igb_rus_fbf_mao_tha_sid_tml_bam_lda_tur_nor_lit_aze_xho_vie_sod_zul_ven_swt	-0.689379070648327	-1.65387755250574	0.101524039687558
222	sod_cze_moo_por_gam_owc_hau_ctl_aze_uzb_swt_tag_ewe_urd_swe_bsq_rom_aeg_fbf_cnt_lit_scr_tsn_rus_yor_nor_fin_ven_xho_est_dut_mlt_geo_lat_bul_eng_mcd_anl_tig_bos_hun_akn_sun_grk_mly_jpn_tml_kor_ger_guj_lda_slo_bat_glc_heb_jav_mnd_pol_dyu_afr_amh_ukr_svk_fre_ben_qcu_alb_mol_krd_bem_wly_prs_chh_pan_mao_hin_cic_spa_swa_ind_tha_sid_knd_bam_dgb_azi_arw_ita_tur_tsw_vie_amr_ses_igb_zul	-0.282159307559779	-0.66759280412721	0.50604681420426
223	amr_swe_moo_rom_tig_hau_amh_ita_uzb_aze_ewe_jav_tsw_afr_ctl_bsq_fre_aeg_bam_cnt_nor_por_tsn_mol_zul_lit_est_ven_dyu_fin_svk_chh_geo_eng_alb_grk_ger_anl_mlt_scr_hun_swt_tag_urd_ind_jpn_tml_kor_rus_glc_lda_bos_mao_bul_gam_mly_mnd_lat_igb_guj_heb_arw_dut_cze_krd_qcu_ukr_slo_prs_xho_wly_spa_sod_mcd_sun_pan_dgb_ben_cic_bat_tha_owc_knd_fbf_bem_azi_pol_hin_tur_swa_vie_sid_akn_yor_ses	-0.478604837664629	-1.13722630835119	0.258365284869304
224	sid_arw_yor_urd_anl_gam_chh_krd_uzb_aze_tsn_sun_fbf_alb_fre_bsq_rom_sod_bam_cnt_por_scr_ven_spa_moo_guj_fin_dyu_swa_hun_grk_hau_geo_hin_eng_svk_mol_mlt_tig_prs_est_lda_ind_slo_mao_jpn_knd_kor_ger_pol_igb_glc_mly_swe_heb_bat_mnd_ben_dgb_afr_owc_mcd_lit_rus_nor_qcu_ita_dut_ctl_ewe_aeg_cze_amh_ukr_tag_lat_bem_bul_ses_jav_tha_wly_tml_tsw_swt_tur_bos_pan_azi_cic_vie_amr_zul_akn_xho	0.228165389356306	0.537366933097868	0.592297639067789
225	amr_ita_swt_ger_anl_hau_amh_eng_azi_tur_zul_mao_dyu_ctl_glc_bsq_por_wly_cic_cnt_fre_rus_dgb_mcd_igb_afr_hun_ewe_tsn_est_lit_gam_geo_urd_cze_pol_prs_mlt_owc_scr_fin_swa_sun_ukr_mly_jpn_tml_kor_spa_rom_akn_guj_jav_bul_chh_bat_mnd_nor_bam_grk_sod_mol_alb_lat_svk_qcu_dut_pan_swe_fbf_aeg_arw_sid_slo_tag_bos_ven_hin_ses_ind_tha_tig_knd_xho_yor_uzb_ben_krd_aze_tsw_vie_heb_bem_lda_moo	0.210816397021859	0.496347627272694	0.620820294304039
226	gam_ger_igb_bos_amh_owc_sod_spa_aze_azi_tsw_jav_cic_guj_ita_bsq_por_wly_yor_cnt_arw_slo_akn_lit_moo_ben_fin_dgb_dyu_est_swe_heb_geo_afr_svk_mol_glc_mlt_aeg_rom_hun_fbf_sun_urd_mly_jpn_tml_kor_ukr_fre_ven_krd_bat_pan_chh_ind_mnd_lat_ewe_hin_sid_eng_mcd_alb_grk_qcu_nor_ctl_bul_lda_amr_prs_hau_pol_tag_dut_swt_rus_swa_mao_tha_tig_knd_ses_bem_tur_scr_cze_uzb_bam_vie_anl_zul_xho_tsn	-0.190184150863207	-0.449465440702857	0.654141708257058
227	owc_ger_bem_eng_heb_sid_wly_krd_azi_tur_akn_jav_ses_swe_bul_bsq_ctl_amh_cic_mnd_cze_nor_xho_guj_swa_afr_hun_swt_lda_fin_lit_chh_geo_rus_prs_scr_glc_tig_sod_pol_est_bam_bat_rom_ind_jpn_tml_kor_spa_mol_igb_pan_mly_slo_mlt_tag_cnt_ukr_tsn_dut_gam_svk_grk_ita_lat_qcu_mcd_alb_ben_dyu_amr_por_aeg_bos_mao_urd_yor_arw_ewe_sun_tha_anl_knd_dgb_zul_aze_fre_hin_uzb_tsw_vie_hau_ven_fbf_moo	0.639089003892039	1.5121994660011	0.133873936093743
228	mlt_svk_ven_guj_wly_aeg_sid_mol_tur_uzb_ses_tag_xho_rom_pan_bsq_spa_anl_swa_mnd_grk_ctl_bam_mcd_zul_ger_hun_akn_bem_est_swe_sod_geo_lit_arw_dut_por_hau_amr_lat_fin_dyu_sun_hin_ind_jpn_tml_kor_glc_rus_ewe_ita_mao_alb_heb_jav_cnt_fre_tsw_slo_chh_krd_prs_afr_nor_qcu_bos_cze_bul_dgb_amh_eng_gam_scr_bat_ukr_fbf_pol_swt_mly_tha_owc_knd_cic_igb_azi_ben_urd_aze_yor_vie_tig_moo_tsn_lda	-0.693612483456407	-1.66237633989229	0.0998043948752707
229	sod_lat_tsw_eng_wly_chh_hau_krd_tur_uzb_tsn_sun_igb_ben_lit_bsq_ger_heb_akn_mnd_scr_pol_moo_arw_bem_rus_est_swa_yor_fin_dut_aeg_geo_rom_urd_svk_mol_sid_mlt_cze_hun_bam_ind_grk_tag_jpn_tml_kor_prs_bos_ses_ctl_mly_nor_amh_bat_cnt_ita_swt_glc_tig_alb_pan_por_ukr_qcu_slo_spa_swe_cic_owc_hin_amr_guj_mao_fre_lda_mcd_xho_jav_tha_anl_knd_dyu_fbf_aze_afr_bul_azi_zul_vie_gam_ewe_dgb_ven	-0.61527754574383	-1.46826236928174	0.145407193852915
230	sod_ger_swt_fre_tig_aeg_amh_bul_tur_azi_moo_bat_bem_ben_slo_bsq_prs_anl_ses_cnt_hin_alb_akn_eng_xho_lit_fin_ewe_yor_est_nor_chh_geo_lat_ita_afr_rus_mlt_wly_por_hun_dgb_jav_glc_sun_jpn_tml_kor_mol_urd_tsw_mcd_mly_dut_hau_mao_mnd_guj_fbf_rom_sid_cze_pan_arw_svk_qcu_scr_ukr_krd_bam_heb_spa_amr_ctl_ind_grk_swa_bos_ven_tag_tha_gam_knd_cic_igb_uzb_swe_pol_aze_lda_vie_owc_tsn_dyu_zul	-0.113751223623675	-0.268283267790645	0.789075470489927
231	sid_rom_ewe_grk_wly_aeg_chh_mcd_tur_aze_tsn_jav_akn_svk_mol_bsq_glc_tig_tsw_cnt_slo_scr_cic_lit_dyu_ctl_hun_ses_dgb_est_por_gam_geo_lat_afr_krd_dut_amh_amr_ukr_fin_swt_ind_pol_mly_jpn_tml_kor_guj_arw_fbf_bos_tag_hin_mlt_sun_mnd_spa_zul_ger_heb_cze_ben_fre_ita_qcu_prs_eng_rus_yor_hau_bul_sod_pan_bat_urd_moo_alb_lda_mao_tha_owc_knd_xho_bem_azi_swe_nor_uzb_bam_vie_anl_igb_ven_swa	-0.320384741091566	-0.758730175052083	0.449932640381646
232	owc_bul_swa_slo_sod_heb_sid_ben_azi_uzb_cic_mao_ven_mcd_prs_bsq_scr_chh_ses_cnt_glc_lit_swt_ukr_xho_guj_hun_lda_ewe_est_alb_wly_geo_arw_mol_fre_ger_hau_anl_krd_fin_tsw_mly_ita_tag_jpn_tml_kor_swe_rom_dyu_por_bat_eng_tig_jav_mnd_afr_bam_rus_amr_grk_nor_spa_lat_qcu_hin_cze_svk_yor_aeg_urd_mlt_pan_sun_pol_zul_dut_tsn_ind_tha_amh_knd_akn_igb_tur_ctl_bos_aze_fbf_vie_gam_bem_moo_dgb	0.75686192397278	1.80397831728359	0.0744721688601494
233	chh_pan_ses_krd_gam_mlt_heb_spa_tur_aze_dyu_mao_cic_lat_glc_bsq_afr_tig_dgb_cnt_svk_pol_igb_arw_moo_mcd_est_tsw_ewe_hun_rom_owc_geo_slo_mol_lit_eng_amh_amr_prs_fin_yor_mly_cze_tag_jpn_knd_kor_por_dut_tsn_swe_sun_guj_wly_ind_mnd_urd_fbf_ger_sid_grk_ben_ita_ctl_qcu_bul_hin_fre_swa_anl_ukr_hau_nor_jav_alb_bem_scr_swt_bat_tha_sod_tml_bam_akn_azi_bos_rus_uzb_zul_vie_aeg_xho_lda_ven	-0.882773022979772	-2.13629720934703	0.0352809062901709
234	amr_ben_bem_krd_owc_aeg_anl_eng_uzb_aze_cic_jav_zul_svk_rom_bsq_prs_gam_ses_mnd_mcd_lat_bam_swe_fbf_nor_hun_dgb_ven_est_arw_amh_geo_fre_guj_grk_bul_mlt_hau_hin_fin_tsn_bat_bos_tag_jpn_knd_kor_ukr_glc_xho_spa_ind_ita_chh_sun_cnt_rus_yor_ger_wly_cze_por_dut_afr_qcu_slo_pan_scr_akn_sid_alb_sod_urd_mao_ctl_ewe_pol_lda_mly_tha_tig_tml_igb_swt_tur_mol_lit_azi_swa_vie_heb_tsw_dyu_moo	-1.46923207686951	-3.72857916463097	0.00033074614080194
235	heb_spa_dgb_afr_tig_mlt_wly_svk_uzb_azi_swa_ind_ven_guj_ctl_bsq_ben_owc_cic_cnt_rom_scr_lda_ita_yor_grk_est_bem_tsw_fin_fre_amh_geo_cze_urd_bul_krd_gam_anl_alb_hun_bam_jav_nor_tag_jpn_tml_kor_por_arw_fbf_mol_mao_dut_hau_mly_mnd_prs_akn_ukr_aeg_pan_lit_lat_eng_qcu_bos_pol_slo_igb_amr_hin_sid_mcd_bat_ger_xho_rus_tsn_sun_tha_sod_knd_zul_ses_aze_glc_swe_tur_dyu_vie_chh_ewe_swt_moo	0.447423113927256	1.05633402520369	0.293551970052476
236	mlt_swe_tsn_ita_gam_heb_sod_rus_tur_uzb_bem_sun_swt_grk_ben_bsq_arw_owc_lda_mnd_krd_glc_fbf_fre_dyu_dut_hun_swa_ven_est_lit_chh_geo_scr_lat_slo_por_sid_tig_guj_fin_dgb_ind_nor_mly_jpn_knd_kor_pol_eng_tsw_hin_tag_ger_hau_mao_cnt_urd_akn_pan_anl_svk_prs_cze_alb_qcu_mcd_rom_afr_yor_amh_bos_amr_spa_jav_ukr_cic_bul_xho_bat_tha_aeg_tml_bam_ses_aze_mol_ctl_azi_ewe_vie_wly_igb_zul_moo	0.0566452138144051	0.133368646892377	0.894190008405672
237	sid_rom_igb_nor_owc_amr_amh_svk_uzb_aze_akn_ind_tsn_glc_ben_bsq_pan_anl_swa_mnd_bul_urd_tsw_spa_bam_pol_hun_zul_dyu_fin_arw_aeg_geo_eng_ita_lit_swe_sod_chh_cze_est_yor_mly_slo_sun_jpn_tml_kor_prs_afr_fbf_hin_mao_dut_heb_bat_cnt_ukr_moo_rus_tig_krd_ctl_bos_lat_qcu_mol_por_ger_xho_hau_fre_gam_alb_tag_grk_bem_guj_dgb_jav_tha_mlt_knd_ven_lda_azi_mcd_scr_tur_swt_vie_wly_ewe_ses_cic	-0.505195231951222	-1.20139955112277	0.232646888086409
238	sid_eng_xho_rus_amr_anl_tig_slo_uzb_aze_akn_bat_moo_bos_scr_bsq_mol_mlt_tsn_cnt_guj_svk_ewe_ctl_ses_nor_est_bem_dyu_fin_ita_wly_geo_ger_pan_mcd_bul_sod_heb_lit_hun_fbf_mao_por_ind_jpn_knd_kor_lat_hin_igb_spa_tag_urd_gam_mly_mnd_arw_lda_afr_owc_rom_cze_glc_ukr_qcu_pol_grk_prs_zul_chh_krd_amh_fre_sun_alb_swa_swe_dgb_jav_tha_aeg_tml_yor_swt_azi_dut_ben_tur_bam_vie_hau_ven_tsw_cic	-0.841376554828782	-2.03698393856506	0.0444939380044858
239	amr_scr_lda_swe_mlt_heb_gam_pol_tur_azi_ses_mao_tsw_rus_mol_bsq_nor_aeg_zul_mnd_lat_ben_fbf_arw_dyu_dut_est_tsn_akn_fin_rom_chh_geo_lit_prs_alb_cze_sod_anl_mcd_hun_cic_jav_grk_bat_jpn_tml_kor_ita_ukr_swt_bul_ind_hin_hau_tag_cnt_eng_xho_spa_owc_fre_glc_bos_pan_qcu_guj_afr_krd_dgb_sid_slo_amh_ger_sun_por_igb_ctl_ven_mly_tha_tig_knd_ewe_moo_aze_urd_svk_uzb_bam_vie_wly_swa_yor_bem	-0.716062205763489	-1.71649109244861	0.0894013023800744
240	chh_por_swt_eng_sod_hau_wly_ita_uzb_aze_bem_mly_lda_prs_spa_bsq_guj_mlt_igb_cnt_ger_slo_ses_afr_akn_urd_fin_xho_yor_hun_svk_heb_geo_ukr_hin_ben_nor_sid_gam_pan_est_ven_sun_scr_tag_jpn_tml_kor_arw_glc_moo_lit_jav_cze_owc_mao_mnd_rus_dgb_krd_tig_lat_bos_swe_bul_qcu_fre_ctl_pol_swa_aeg_rom_anl_grk_bat_alb_bam_mol_fbf_ind_tha_amh_knd_tsn_dyu_tur_mcd_dut_azi_ewe_vie_amr_zul_tsw_cic	0.495874383764458	1.17432923934727	0.24326148228268
241	amr_urd_fbf_lit_mlt_gam_aeg_eng_azi_tur_bem_jav_cic_svk_fre_bsq_guj_wly_xho_mnd_grk_hin_zul_scr_bam_alb_fin_igb_yor_est_por_anl_geo_rus_rom_mcd_ita_heb_sid_pan_hun_moo_mao_glc_ind_jpn_tml_kor_slo_arw_tsw_lat_tag_spa_amh_mly_cnt_bul_swt_dut_hau_nor_mol_krd_bos_qcu_ctl_cze_ger_dyu_chh_ben_sod_ukr_sun_swe_swa_pol_dgb_bat_tha_tig_knd_ven_tsn_aze_prs_afr_uzb_akn_vie_owc_ses_lda_ewe	-0.358039733882301	-0.848063334416406	0.398580134629172
242	mlt_fre_tsw_spa_heb_chh_hau_hin_aze_uzb_ven_bat_swa_mol_dut_bsq_swe_sod_lda_mnd_ger_scr_fbf_glc_bem_prs_fin_zul_swt_hun_pol_anl_geo_ben_cze_rom_lat_tig_wly_alb_est_igb_mly_urd_sun_jpn_knd_kor_bos_por_xho_eng_jav_grk_gam_ind_cnt_guj_ewe_mcd_amr_ctl_bul_afr_rus_qcu_svk_krd_lit_akn_aeg_pan_sid_ita_tag_ukr_ses_arw_cic_mao_tha_owc_tml_bam_tsn_tur_slo_nor_azi_yor_vie_amh_dyu_dgb_moo	-0.0654705518901195	-0.154570682234484	0.877494741064244
243	tig_grk_zul_por_mlt_aeg_hau_urd_azi_uzb_ses_tag_bam_ita_nor_bsq_spa_heb_tsn_cnt_bos_ger_ven_cze_dgb_scr_fin_akn_bem_hun_arw_owc_geo_slo_eng_mol_swe_amh_chh_bul_est_xho_ind_ukr_mly_jpn_tml_kor_pan_rus_swt_dut_bat_ctl_amr_jav_mnd_guj_cic_svk_anl_afr_lat_fre_pol_qcu_rom_krd_ben_lda_sod_hin_gam_glc_mao_alb_fbf_mcd_igb_sun_tha_sid_knd_moo_yor_tur_prs_lit_aze_dyu_vie_wly_tsw_ewe_swa	0.0398650109307198	0.0938301185074779	0.925445960890913
244	aeg_bul_xho_por_gam_anl_sid_urd_tur_uzb_dyu_mao_dgb_mol_rus_bsq_afr_heb_yor_mnd_lat_slo_bam_arw_ses_nor_est_lda_swt_hun_guj_tig_geo_glc_dut_ctl_fre_mlt_hau_prs_fin_zul_jav_ukr_ind_jpn_knd_kor_eng_krd_ewe_cze_bat_grk_chh_sun_cnt_pan_swa_alb_amr_hin_lit_ben_mcd_qcu_swe_svk_rom_moo_sod_scr_owc_bos_mly_ita_tsn_ger_tsw_tag_tha_amh_tml_fbf_ven_aze_spa_pol_azi_igb_vie_wly_bem_akn_cic	-1.27573858879645	-3.17384009968486	0.00203984982016974
245	sid_guj_zul_pol_wly_owc_aeg_bos_uzb_azi_bam_bat_swt_lat_ctl_bsq_cze_gam_akn_cnt_grk_prs_ses_ukr_moo_dut_est_dyu_xho_fin_glc_heb_geo_lit_alb_spa_slo_mlt_amr_eng_hun_yor_jav_urd_tag_jpn_tml_kor_mcd_krd_fbf_arw_ind_ger_tig_mao_mnd_hin_cic_nor_sod_ita_afr_svk_scr_qcu_por_rom_pan_lda_chh_ben_anl_fre_sun_mol_tsw_bul_dgb_mly_tha_hau_knd_tsn_igb_tur_rus_swe_aze_ven_vie_amh_swa_ewe_bem	-0.667819828569369	-1.59712332422154	0.113630685187313
246	amr_rom_igb_ger_wly_chh_aeg_hin_azi_aze_moo_ind_dgb_cze_prs_bsq_scr_mlt_bam_cnt_ctl_nor_ven_svk_cic_bos_est_swt_lda_fin_eng_sod_geo_ben_alb_pol_mcd_gam_tig_ukr_hun_akn_tag_urd_mao_jpn_knd_kor_dut_glc_fbf_lat_sun_fre_hau_bat_mnd_ita_dyu_grk_heb_arw_slo_krd_spa_qcu_swe_rus_lit_ses_owc_mol_amh_pan_mly_bul_ewe_guj_bem_jav_tha_sid_tml_tsw_zul_tur_por_afr_uzb_swa_vie_anl_xho_yor_tsn	-0.438171001995326	-1.04062929663498	0.300745444962592
247	amh_pan_tsn_prs_anl_tig_owc_eng_aze_tur_zul_bat_yor_ben_glc_bsq_afr_amr_ewe_mnd_swe_mcd_tsw_lat_akn_ger_est_moo_fbf_fin_mol_aeg_geo_guj_rus_grk_bul_sid_chh_urd_hun_ven_ind_pol_jav_jpn_knd_kor_dut_hin_ses_arw_mly_spa_hau_tag_cnt_rom_dgb_cze_mlt_ita_ctl_slo_svk_qcu_lit_krd_scr_swt_sod_por_gam_fre_mao_nor_igb_ukr_cic_sun_tha_heb_tml_xho_bam_azi_alb_bos_uzb_dyu_vie_wly_swa_lda_bem	0.124449062856049	0.293240485090174	0.769991686754561
248	gam_ukr_dyu_urd_tig_sid_chh_lit_azi_tur_igb_tag_cic_alb_bos_bsq_mol_anl_tsw_mnd_nor_grk_ses_krd_moo_guj_est_swt_bam_hun_rus_mlt_geo_lat_pol_spa_fre_wly_owc_afr_fin_yor_ind_ctl_mly_jpn_tml_kor_mcd_swe_xho_ger_mao_glc_heb_sun_cnt_por_ven_scr_aeg_prs_cze_arw_svk_qcu_ita_rom_hin_tsn_amr_dut_amh_ben_jav_bul_lda_eng_ewe_bat_tha_sod_knd_bem_fbf_aze_pan_slo_uzb_swa_vie_hau_akn_dgb_zul	0.420456519939993	0.994430713335034	0.322593585212799
249	sid_ctl_dgb_svk_anl_owc_sod_urd_azi_aze_fbf_ind_bam_pan_krd_bsq_afr_hau_swa_cnt_prs_ger_tsw_cze_dyu_ben_fin_yor_ven_est_scr_tig_geo_ita_fre_arw_rus_chh_aeg_eng_hun_moo_tag_ukr_sun_jpn_tml_kor_nor_slo_ses_mcd_bat_hin_gam_mao_mnd_dut_zul_lat_mlt_por_swe_rom_glc_qcu_mol_guj_lit_xho_heb_bos_amr_bul_jav_pol_akn_grk_cic_mly_tha_amh_knd_ewe_swt_uzb_spa_alb_tur_bem_vie_wly_tsn_igb_lda	0.134418677460517	0.316270502568774	0.752505959616281
250	sod_grk_moo_afr_amr_tig_heb_bos_tur_uzb_zul_mly_lda_fre_dut_bsq_nor_anl_tsw_cnt_pan_rom_ven_krd_xho_urd_hun_swt_fbf_fin_lit_amh_geo_swe_mol_alb_bul_gam_wly_ben_est_yor_tag_pol_jav_jpn_knd_kor_ukr_lat_igb_prs_ind_por_sid_mao_mnd_rus_dyu_mcd_mlt_eng_slo_guj_ger_qcu_cze_ctl_arw_cic_owc_ita_aeg_hin_sun_glc_swa_spa_akn_bat_tha_chh_tml_ewe_bem_aze_svk_scr_azi_dgb_vie_hau_tsn_ses_bam	0.512339633801542	1.21029029493636	0.229234645239632
251	aeg_slo_bam_nor_sod_chh_sid_lit_azi_uzb_ewe_bat_akn_urd_ben_bsq_scr_amh_dgb_cnt_afr_dut_igb_glc_bem_eng_fin_tsw_ses_est_por_tig_geo_ita_svk_alb_rus_hau_wly_ukr_hun_moo_mly_rom_sun_jpn_tml_kor_swe_hin_cic_mcd_tag_bul_owc_mao_mnd_ger_swt_prs_gam_fre_lat_pan_krd_qcu_pol_arw_mol_tsn_heb_spa_amr_cze_ind_bos_yor_ctl_ven_jav_tha_anl_knd_swa_fbf_tur_grk_guj_aze_dyu_vie_mlt_lda_xho_zul	-0.615951423106784	-1.47491621173371	0.143612499574546
252	owc_mcd_igb_nor_anl_chh_wly_lat_tur_azi_fbf_sun_bem_rus_bos_bsq_dut_hau_ses_cnt_pan_bul_ewe_scr_lda_krd_est_dgb_xho_hun_slo_heb_geo_alb_ben_spa_arw_mlt_sod_lit_fin_moo_mao_pol_jav_jpn_knd_kor_ctl_ukr_zul_cze_ind_guj_amh_bat_mnd_prs_akn_ita_gam_eng_svk_glc_fre_qcu_hin_grk_por_swt_tig_ger_amr_swe_tag_afr_cic_mol_tsn_mly_tha_aeg_tml_dyu_ven_aze_rom_urd_uzb_swa_vie_sid_tsw_bam_yor	-1.00374654192595	-2.44608846298921	0.0163222704444979
253	amh_pan_dgb_arw_amr_mlt_gam_guj_tur_aze_lda_mao_xho_hin_nor_bsq_eng_tig_igb_mnd_ger_bos_zul_lat_cic_rom_hun_fbf_swt_fin_ukr_chh_geo_slo_ben_spa_cze_sod_hau_svk_est_bam_ind_mcd_sun_jpn_tml_kor_grk_alb_tsw_prs_jav_rus_wly_mly_cnt_glc_akn_lit_anl_mol_ita_afr_swe_qcu_dut_pol_scr_swa_sid_ctl_aeg_por_tag_krd_tsn_fre_yor_bat_tha_heb_knd_ven_ses_azi_bul_urd_uzb_ewe_vie_owc_dyu_moo_bem	0.00941759990431056	0.0221757695428853	0.982355256529406
254	chh_ctl_ewe_hin_wly_tig_amr_por_azi_aze_bem_mly_tsw_spa_cze_bsq_mol_aeg_dyu_cnt_rom_lat_yor_svk_fbf_swe_est_swa_bam_hun_mcd_hau_geo_bul_slo_nor_eng_heb_gam_ukr_fin_lda_mao_alb_ind_jpn_tml_kor_prs_dut_igb_afr_tag_bos_anl_sun_mnd_fre_ses_lit_owc_pol_pan_glc_ita_qcu_scr_urd_ben_moo_sod_grk_mlt_guj_jav_krd_dgb_ger_ven_bat_tha_amh_knd_cic_xho_tur_arw_rus_uzb_swt_vie_sid_akn_tsn_zul	-0.0910114446797103	-0.21504498309928	0.830203122941331
255	mlt_lit_tsn_arw_amh_wly_aeg_pol_tur_aze_moo_jav_igb_ita_krd_bsq_guj_chh_yor_mnd_ger_svk_xho_lat_swt_scr_est_dyu_ven_fin_rom_owc_geo_bos_spa_urd_dut_gam_heb_grk_hun_bem_mao_pan_mly_jpn_knd_kor_ben_por_zul_mcd_ind_afr_sod_sun_cnt_eng_ses_rus_sid_ukr_fre_mol_hin_qcu_alb_cze_prs_lda_amr_nor_tig_swe_bat_ctl_cic_glc_bam_tag_tha_anl_tml_dgb_tsw_azi_bul_slo_uzb_ewe_vie_hau_akn_fbf_swa	-0.550022301525678	-1.30865218559473	0.193876953496777
256	sod_grk_dgb_spa_heb_hau_tig_svk_aze_tur_akn_jav_bam_ben_swe_bsq_pol_sid_bem_mnd_glc_afr_fbf_mcd_xho_bul_hun_swa_swt_est_krd_amh_geo_hin_pan_por_urd_mlt_gam_rom_fin_yor_mly_lat_ind_jpn_tml_kor_guj_bos_zul_scr_sun_ukr_amr_mao_cnt_ger_tsw_dut_owc_rus_cze_eng_fre_qcu_alb_ita_ctl_cic_wly_prs_chh_nor_tag_lit_tsn_arw_dyu_bat_tha_anl_knd_lda_moo_azi_slo_mol_uzb_igb_vie_aeg_ven_ewe_ses	-0.117366839216665	-0.276657203989151	0.782657270753105
257	gam_urd_dgb_ukr_wly_amh_sid_grk_aze_tur_bam_mly_cic_ger_bos_bsq_hin_tig_fbf_cnt_cze_afr_swa_glc_akn_nor_est_bem_lda_fin_fre_heb_geo_spa_guj_svk_mol_aeg_chh_prs_hun_dyu_tag_alb_bat_jpn_knd_kor_arw_ctl_swt_krd_mao_rom_sod_jav_mnd_pol_moo_scr_hau_mcd_ita_eng_rus_qcu_ben_lat_dut_ewe_amr_lit_mlt_slo_ind_bul_xho_por_ses_sun_tha_anl_tml_ven_tsn_uzb_swe_pan_azi_yor_vie_owc_zul_igb_tsw	-0.359036795759385	-0.852956726333089	0.395874740364112
258	amh_arw_bem_alb_owc_gam_sod_svk_tur_azi_dyu_mly_akn_rus_lit_bsq_bul_heb_ewe_cnt_ctl_swe_ven_ger_swt_grk_hun_xho_yor_est_pan_amr_geo_bos_glc_dut_cze_chh_sid_pol_fin_tsw_mao_eng_bat_jpn_knd_kor_spa_ukr_ses_ita_ind_hin_tig_jav_mnd_por_cic_slo_mlt_scr_nor_guj_mol_qcu_krd_ben_lat_zul_hau_mcd_aeg_urd_sun_fre_bam_afr_tsn_tag_tha_wly_tml_lda_moo_aze_prs_rom_uzb_igb_vie_anl_fbf_swa_dgb	-0.490480822993853	-1.16715213978021	0.246132841832915
259	sod_ctl_dgb_mcd_aeg_chh_anl_pol_tur_aze_tsw_tag_cic_hin_rus_bsq_rom_gam_bem_cnt_por_fre_ven_pan_yor_nor_est_swa_swt_fin_lit_sid_geo_bos_glc_dut_ita_owc_amh_scr_hun_akn_sun_ukr_mly_jpn_knd_kor_ger_guj_tsn_swe_ind_eng_tig_bat_mnd_prs_ewe_svk_wly_bul_ben_grk_krd_qcu_mol_spa_arw_lda_hau_slo_heb_alb_mao_urd_moo_lat_dyu_jav_tha_mlt_tml_xho_bam_azi_cze_afr_uzb_fbf_vie_amr_zul_ses_igb	0.815108764116986	1.9365217350014	0.0558396987468686
260	gam_swe_fbf_slo_mlt_owc_sid_eng_tur_uzb_igb_jav_swt_mcd_urd_bsq_rus_wly_cic_mnd_grk_ben_dgb_cze_tsw_nor_fin_zul_ses_hun_prs_tig_geo_ukr_fre_ita_alb_heb_anl_por_est_ewe_bat_lit_mly_jpn_knd_kor_dut_pol_bem_ger_sun_rom_amr_mao_cnt_bos_ven_glc_sod_bul_hin_lat_scr_qcu_afr_arw_mol_xho_amh_spa_chh_pan_ind_ctl_akn_svk_swa_tag_tha_hau_tml_bam_dyu_aze_guj_krd_azi_moo_vie_aeg_yor_lda_tsn	-0.393489845616505	-0.934089999783234	0.352676443993387
261	sid_fre_yor_svk_hau_wly_anl_rom_tur_aze_tsw_ind_igb_pan_alb_bsq_ctl_owc_moo_mnd_prs_mcd_zul_urd_ses_guj_fin_lda_dgb_est_ger_tig_geo_arw_bul_pol_glc_sod_heb_nor_hun_fbf_sun_swe_mao_jpn_knd_kor_grk_spa_cic_ita_tag_cze_chh_mly_cnt_hin_tsn_ben_amr_lat_bos_eng_rus_qcu_ukr_dut_lit_akn_gam_mol_aeg_afr_bat_por_swt_krd_xho_jav_tha_amh_tml_ven_dyu_azi_scr_slo_uzb_ewe_vie_mlt_bem_swa_bam	0.551736054406584	1.30331509107525	0.195684634996113
262	amr_por_yor_scr_aeg_sid_amh_guj_uzb_azi_moo_bat_xho_dut_krd_bsq_grk_sod_bem_cnt_pan_rus_dgb_ita_dyu_arw_est_bam_zul_fin_cze_heb_geo_afr_mol_bos_ben_anl_wly_alb_hun_akn_tag_lit_jav_jpn_tml_kor_mcd_swe_swa_glc_mao_rom_chh_mly_mnd_hin_igb_nor_mlt_eng_fre_spa_lat_qcu_prs_pol_svk_lda_tig_slo_hau_ctl_ind_bul_fbf_ukr_cic_sun_tha_gam_knd_ses_ewe_aze_ger_urd_tur_ven_vie_owc_swt_tsw_tsn	-0.119697319558423	-0.282357256482646	0.778297022216871
263	sid_slo_cic_alb_chh_heb_wly_hin_uzb_tur_swa_tag_swt_glc_nor_bsq_bos_mlt_igb_cnt_scr_arw_ses_mcd_ewe_krd_fin_tsw_ven_hun_ctl_amh_geo_eng_guj_fre_bul_anl_hau_mol_est_bem_mly_ita_sun_jpn_knd_kor_ukr_rus_zul_pan_mao_swe_gam_ind_mnd_dut_bam_rom_tig_ger_svk_prs_urd_qcu_afr_grk_spa_lda_owc_pol_amr_por_bat_lit_yor_cze_tsn_jav_tha_aeg_tml_dyu_akn_aze_lat_ben_azi_moo_vie_sod_fbf_xho_dgb	-0.556947156946836	-1.32693069042679	0.187780382377155
264	owc_lit_swt_grk_anl_heb_amh_pan_tur_aze_fbf_bat_ven_mcd_glc_bsq_cze_wly_ewe_cnt_spa_slo_zul_dut_xho_pol_fin_tsn_yor_est_arw_amr_geo_fre_afr_scr_bul_chh_sid_ita_hun_igb_tag_eng_mly_jpn_knd_kor_mol_svk_dgb_rus_sun_nor_sod_mao_mnd_bos_dyu_ben_mlt_krd_lat_ukr_hin_qcu_urd_rom_prs_bam_gam_ger_tig_alb_jav_swe_swa_ctl_cic_ind_tha_aeg_tml_moo_akn_uzb_guj_por_azi_tsw_vie_hau_lda_ses_bem	-0.0140869682177462	-0.033167696273674	0.973611940422748
265	gam_hin_akn_ger_amr_sid_tig_mol_aze_azi_yor_mly_dgb_arw_lat_bsq_glc_sod_cic_mnd_swe_mcd_zul_nor_igb_pol_fin_lda_dyu_est_urd_mlt_geo_rus_krd_ita_slo_amh_wly_cze_hun_bem_ind_rom_mao_jpn_knd_kor_eng_ctl_ses_ben_tag_pan_aeg_bat_cnt_grk_bam_dut_heb_guj_prs_lit_fre_qcu_scr_bul_spa_swt_hau_por_owc_ukr_jav_bos_tsw_afr_xho_sun_tha_chh_tml_fbf_ewe_tur_svk_alb_uzb_ven_vie_anl_moo_tsn_swa	0.921224763017081	2.19756401195346	0.0304635386640092
266	anl_prs_yor_bul_mlt_aeg_heb_guj_tur_aze_ses_ind_dgb_bos_nor_bsq_scr_amr_xho_mnd_ger_pol_swa_dut_tsn_por_est_akn_dyu_hun_swe_owc_geo_mcd_spa_eng_lat_chh_amh_alb_fin_moo_sun_pan_tag_jpn_tml_kor_ita_glc_ewe_krd_mao_arw_hau_jav_cnt_urd_igb_ben_sod_cze_rus_hin_afr_qcu_mol_lit_ctl_tsw_sid_slo_wly_ukr_mly_svk_cic_rom_bem_bat_tha_tig_knd_ven_bam_uzb_fre_grk_azi_lda_vie_gam_zul_fbf_swt	-0.0925589623503549	-0.217987208173323	0.827916672421136
267	heb_svk_dgb_ukr_chh_anl_mlt_por_azi_aze_akn_jav_bam_ita_cze_bsq_scr_gam_ven_cnt_pol_guj_swa_prs_lda_mcd_hun_swt_ewe_fin_bul_hau_geo_swe_lat_nor_grk_owc_aeg_spa_est_cic_ind_mol_mly_jpn_knd_kor_eng_rom_moo_urd_bat_bos_sod_sun_mnd_alb_bem_afr_wly_hin_krd_ben_pan_qcu_glc_dut_ger_fbf_sid_lit_amh_arw_mao_slo_xho_rus_tsn_tag_tha_amr_tml_zul_igb_tur_ctl_fre_uzb_dyu_vie_tig_tsw_ses_yor	-1.13053943795869	-2.77523960343621	0.00666833640643374
268	hau_lit_ses_spa_anl_owc_sod_ctl_tur_aze_fbf_sun_moo_afr_swe_bsq_ukr_chh_bem_cnt_svk_eng_zul_fre_yor_arw_fin_dgb_igb_hun_mcd_heb_geo_hin_dut_ben_ita_mlt_aeg_mol_est_swt_jav_guj_tag_jpn_tml_kor_pan_urd_lda_scr_bat_lat_wly_mly_mnd_rus_bam_bul_amh_prs_bos_ger_pol_qcu_rom_glc_krd_tsw_gam_cze_tig_slo_mao_por_dyu_nor_akn_ind_tha_amr_knd_cic_xho_uzb_alb_grk_azi_ewe_vie_sid_tsn_swa_ven	-0.697647398968162	-1.67124131504699	0.0980358883045888
269	wly_ita_ewe_afr_aeg_hau_chh_glc_azi_aze_lda_jav_fbf_bul_guj_bsq_prs_amh_tsw_mnd_ctl_scr_ses_nor_zul_rom_hun_swt_tsn_fin_pol_owc_geo_fre_bos_slo_pan_anl_amr_krd_est_dyu_tag_hin_ind_jpn_knd_kor_eng_swe_moo_urd_bat_cze_sod_mly_cnt_ger_xho_mol_tig_svk_lat_ben_grk_qcu_ukr_mcd_por_cic_mlt_lit_gam_spa_sun_dut_akn_arw_dgb_mao_tha_sid_tml_bam_bem_uzb_alb_rus_tur_yor_vie_heb_igb_ven_swa	-0.183949172857113	-0.434584244146895	0.664870936960091
270	aeg_lit_bam_scr_hau_owc_sid_lat_azi_uzb_cic_bat_ewe_ukr_ita_bsq_ger_heb_fbf_mnd_guj_ben_igb_bos_bem_bul_fin_tsn_moo_est_mcd_amr_geo_mol_glc_pol_dut_tig_amh_ctl_hun_ven_jav_svk_tag_jpn_knd_kor_cze_nor_dyu_slo_mao_hin_anl_sun_cnt_prs_yor_arw_chh_pan_afr_urd_spa_qcu_grk_rus_alb_tsw_gam_swe_wly_por_ind_eng_swt_fre_dgb_mly_tha_sod_tml_swa_lda_aze_rom_krd_tur_akn_vie_mlt_zul_xho_ses	-0.50410235449599	-1.20019300515208	0.233112764717187
271	gam_spa_bam_mol_amr_wly_tig_glc_uzb_aze_tsn_jav_moo_nor_krd_bsq_mcd_owc_yor_cnt_guj_fre_igb_cze_dgb_afr_hun_swa_ses_est_scr_chh_geo_hin_lit_rus_ctl_amh_anl_ben_fin_lda_bat_swe_ind_jpn_tml_kor_arw_ger_swt_ita_mao_bul_sid_mly_mnd_pan_ewe_prs_heb_bos_eng_pol_dut_qcu_ukr_lat_grk_fbf_hau_por_mlt_rom_tag_slo_zul_urd_bem_sun_tha_aeg_knd_ven_tsw_azi_svk_alb_tur_xho_vie_sod_cic_akn_dyu	0.142230087835841	0.334766757840457	0.738554898004078
272	anl_fre_dyu_cze_hau_wly_amh_ben_azi_aze_swa_jav_akn_grk_spa_bsq_mcd_tig_igb_cnt_lit_swe_swt_rom_zul_ctl_hun_lda_fbf_fin_svk_chh_geo_bos_bul_afr_scr_sod_mlt_slo_est_xho_mly_guj_bat_jpn_tml_kor_ita_pol_ven_arw_tag_ger_owc_mao_mnd_prs_bem_dut_gam_por_eng_pan_hin_qcu_urd_rus_nor_tsw_aeg_glc_amr_ukr_ind_mol_ewe_krd_moo_sun_tha_sid_knd_bam_cic_tur_alb_lat_uzb_tsn_vie_heb_yor_ses_dgb	0.589346969964241	1.39538544873209	0.166222726506837
273	heb_mol_ses_ukr_chh_aeg_tig_eng_uzb_tur_bam_sun_yor_swe_lat_bsq_ger_anl_igb_mnd_guj_rus_fbf_cze_tsn_por_est_tsw_ewe_fin_grk_gam_geo_rom_arw_alb_spa_sid_hau_krd_hun_dgb_bat_nor_tag_jpn_tml_kor_prs_ben_zul_afr_mly_lit_sod_ind_cnt_bos_cic_scr_amh_urd_glc_svk_dut_qcu_slo_ctl_pan_akn_wly_fre_mlt_hin_mao_bul_ven_pol_swt_jav_tha_owc_knd_dyu_xho_aze_mcd_ita_azi_moo_vie_amr_bem_swa_lda	-0.469990334623525	-1.11641894313626	0.267119039773696
274	owc_bul_dyu_svk_heb_sod_tig_prs_azi_aze_swt_mao_ven_nor_glc_bsq_swe_wly_xho_mnd_alb_ger_bam_eng_ewe_rus_fin_cic_zul_hun_pan_amr_geo_spa_afr_urd_ukr_aeg_amh_por_est_swa_jav_lat_sun_jpn_knd_kor_guj_scr_tsn_grk_mly_slo_sid_tag_cnt_mol_fbf_ctl_mlt_ben_dut_ita_mcd_qcu_pol_krd_cze_bem_hau_rom_anl_arw_bat_fre_tsw_bos_moo_ind_tha_chh_tml_yor_dgb_tur_lit_hin_uzb_lda_vie_gam_ses_igb_akn	0.0647155119203474	0.15245265935035	0.879160190950092
275	anl_pan_lda_hin_tig_heb_sid_slo_uzb_aze_yor_ind_ven_lit_ger_bsq_swe_amr_igb_mnd_urd_ben_ses_pol_bam_scr_hun_dyu_tsn_fin_dut_amh_geo_mcd_rom_rus_alb_gam_mlt_mol_est_bem_sun_glc_tag_jpn_knd_kor_prs_grk_ewe_guj_jav_lat_chh_bat_cnt_bul_cic_por_owc_fre_ctl_nor_ukr_qcu_krd_afr_bos_zul_aeg_cze_sod_eng_mao_arw_swa_spa_akn_mly_tha_wly_tml_tsw_swt_tur_svk_ita_azi_moo_vie_hau_xho_dgb_fbf	-0.765943893306734	-1.84007338551634	0.0689470081063918
276	sid_arw_zul_glc_heb_sod_amr_ita_uzb_tur_moo_mly_fbf_fre_cze_bsq_slo_tig_xho_mnd_svk_lat_tsw_rus_ven_pol_hun_dyu_tsn_fin_ger_wly_geo_dut_alb_scr_lit_mlt_amh_bos_est_cic_tag_spa_ind_jpn_knd_kor_ctl_hin_bam_mcd_mao_mol_chh_bat_cnt_ukr_swa_eng_gam_krd_urd_grk_prs_qcu_pan_por_afr_lda_anl_nor_owc_ben_jav_bul_ewe_rom_yor_sun_tha_aeg_tml_ses_dgb_aze_guj_swe_azi_igb_vie_hau_akn_bem_swt	-0.000754869779594325	-0.00177771169158439	0.998585399773887
277	sod_pan_tsw_glc_amr_wly_owc_mol_aze_uzb_bam_jav_akn_lat_mcd_bsq_scr_aeg_cic_mnd_ita_svk_lda_por_xho_guj_fin_dgb_fbf_hun_prs_anl_geo_grk_rus_spa_bul_sid_heb_slo_est_ewe_sun_lit_bat_jpn_knd_kor_alb_cze_yor_dut_tag_arw_mlt_mly_cnt_ben_tsn_afr_gam_bos_eng_rom_ctl_qcu_nor_hin_urd_swa_hau_fre_tig_ger_ind_ukr_moo_swe_bem_mao_tha_chh_tml_ven_swt_azi_pol_krd_tur_dyu_vie_amh_igb_zul_ses	-0.342571500276604	-0.81095521985867	0.419461917191872
278	anl_krd_dyu_svk_gam_tig_owc_bul_aze_azi_igb_sun_akn_eng_ukr_bsq_grk_heb_bam_cnt_arw_rom_ven_fre_xho_swe_hun_tsn_bem_fin_glc_sod_geo_pol_dut_mol_lat_chh_hau_nor_est_moo_jav_cze_ind_jpn_tml_kor_afr_hin_fbf_slo_mao_scr_aeg_mly_mnd_rus_cic_spa_sid_ctl_pan_ita_ben_qcu_urd_guj_lit_swa_amr_bos_mlt_por_bat_alb_zul_mcd_ses_tag_tha_wly_knd_dgb_lda_tur_prs_ger_uzb_yor_vie_amh_ewe_swt_tsw	0.0465618270886666	0.109563493686171	0.912991634733138
279	amh_alb_tsw_dut_sod_amr_owc_lat_tur_uzb_fbf_tag_cic_svk_por_bsq_glc_sid_zul_mnd_bos_rus_swa_cze_dyu_rom_fin_xho_ven_hun_eng_hau_geo_arw_afr_lit_hin_wly_anl_mol_est_bem_ind_ctl_bat_jpn_tml_kor_ukr_bul_yor_krd_mao_nor_gam_jav_cnt_guj_akn_grk_chh_mcd_pol_swe_slo_qcu_prs_ita_pan_bam_tig_ben_aeg_scr_sun_fre_moo_urd_ses_mly_tha_mlt_knd_lda_swt_aze_ger_spa_azi_tsn_vie_heb_ewe_dgb_igb	-0.432410958202496	-1.02584472308274	0.307625659565149
280	hau_pan_tsn_urd_amh_anl_amr_mcd_tur_uzb_yor_tag_dyu_ctl_hin_bsq_rus_wly_ven_cnt_rom_nor_swt_grk_tsw_alb_hun_xho_cic_fin_ger_owc_geo_scr_krd_lat_arw_chh_sid_fre_est_igb_jav_cze_mao_jpn_tml_kor_spa_ukr_dgb_svk_sun_prs_heb_bat_mnd_lit_bam_mol_aeg_guj_glc_slo_pol_qcu_dut_bos_ben_bem_mlt_swe_tig_ita_ind_por_moo_afr_zul_mly_tha_sod_knd_lda_swa_aze_eng_bul_azi_ses_vie_gam_ewe_akn_fbf	0.0896067678113084	0.210799137371019	0.833505210205751
281	gam_swe_zul_ukr_hau_owc_sod_ben_azi_uzb_swt_jav_tsw_slo_svk_bsq_prs_aeg_bem_cnt_mol_dut_swa_pol_fbf_krd_hun_dyu_ewe_est_ger_wly_geo_grk_por_lit_arw_tig_mlt_afr_fin_moo_bat_eng_mao_jpn_knd_kor_hin_fre_bam_alb_sun_ita_anl_tag_mnd_lat_akn_rus_amh_spa_pan_urd_glc_qcu_nor_scr_guj_tsn_amr_rom_sid_bos_mly_ctl_dgb_mcd_ses_ind_tha_chh_tml_igb_xho_aze_bul_cze_tur_yor_vie_heb_lda_cic_ven	0.192144708476666	0.452053051626847	0.652283369394964
282	amr_mol_dgb_bos_amh_wly_aeg_afr_aze_uzb_ven_sun_dyu_alb_rus_bsq_arw_chh_cic_mnd_fre_mcd_yor_hin_ewe_grk_est_tsw_moo_fin_nor_sid_geo_dut_glc_urd_lit_gam_sod_bul_hun_swa_bat_swe_jav_jpn_tml_kor_rom_ita_xho_spa_mly_guj_mlt_tag_cnt_ctl_bam_lat_heb_eng_slo_svk_ukr_qcu_pol_pan_prs_igb_tig_ger_hau_por_ind_scr_zul_ben_swt_mao_tha_anl_knd_lda_akn_azi_krd_cze_tur_fbf_vie_owc_bem_ses_tsn	0.163882125799633	0.38586905504906	0.700474940024602
283	aeg_ben_bem_slo_amr_mlt_gam_ger_aze_azi_ven_tag_cic_pan_pol_bsq_eng_amh_swt_cnt_rus_urd_dyu_ita_lda_ukr_est_dgb_swa_fin_hin_wly_geo_ctl_cze_grk_spa_anl_hau_bul_hun_xho_ind_afr_jav_jpn_tml_kor_lat_swe_igb_alb_mao_glc_chh_mly_mnd_nor_moo_bos_heb_krd_svk_lit_por_qcu_dut_arw_guj_akn_owc_mol_tig_rom_bat_mcd_fbf_prs_ewe_sun_tha_sid_knd_tsn_yor_uzb_scr_fre_tur_zul_vie_sod_bam_tsw_ses	-0.42288075286552	-1.00487841598017	0.317562832986917
284	sid_eng_tsn_krd_anl_hau_tig_mcd_uzb_tur_bem_ind_tsw_fre_mol_bsq_urd_amh_igb_cnt_pol_ger_fbf_slo_dyu_arw_hun_swt_cic_est_lat_sod_geo_alb_scr_svk_bul_mlt_wly_glc_fin_dgb_sun_bos_tag_jpn_knd_kor_pan_cze_ven_ita_mao_guj_aeg_mly_mnd_por_swa_afr_heb_hin_grk_swe_prs_qcu_ctl_ben_nor_zul_owc_spa_amr_ukr_jav_rom_ewe_rus_bam_bat_tha_chh_tml_moo_ses_azi_lit_dut_aze_xho_vie_gam_lda_akn_yor	0.169574971980708	0.398856955420056	0.690912958076167
285	amh_eng_ewe_lat_heb_wly_sid_afr_aze_azi_akn_jav_swa_fre_hin_bsq_mcd_aeg_ses_cnt_rus_pan_lda_urd_cic_mol_est_swt_fbf_fin_ita_tig_geo_nor_pol_spa_ger_sod_amr_cze_hun_zul_mly_por_tag_jpn_knd_kor_ukr_svk_moo_krd_bat_ctl_hau_ind_mnd_prs_xho_bul_owc_rom_glc_ben_slo_qcu_guj_bos_lit_ven_gam_arw_chh_alb_mao_scr_bam_swe_igb_sun_tha_anl_tml_bem_yor_tur_dut_grk_uzb_dgb_vie_mlt_dyu_tsn_tsw	-0.538373391515014	-1.28152250048896	0.203196185437834
286	hau_nor_ses_ukr_wly_chh_sid_cze_aze_azi_swt_jav_bem_krd_rus_bsq_afr_aeg_tsw_cnt_bul_alb_fbf_dut_ewe_guj_est_dyu_zul_fin_pan_anl_geo_grk_mcd_urd_ita_owc_tig_scr_hun_lda_sun_spa_mly_jpn_knd_kor_por_ctl_xho_pol_mao_bos_heb_ind_mnd_hin_akn_lit_amr_slo_arw_fre_prs_qcu_rom_svk_lat_ven_gam_glc_amh_ben_tag_ger_igb_eng_tsn_bat_tha_mlt_tml_cic_yor_uzb_mol_swe_tur_dgb_vie_sod_moo_swa_bam	0.039982851713751	0.0941231188378837	0.925213846297245
287	hau_urd_swa_pan_chh_amh_wly_por_aze_tur_akn_sun_dgb_ita_grk_bsq_krd_owc_tsn_cnt_svk_prs_dyu_bul_zul_ukr_fin_fbf_ven_est_fre_heb_geo_dut_rom_lit_pol_tig_sod_hin_hun_cic_bat_bos_mao_jpn_knd_kor_spa_afr_xho_eng_jav_scr_amr_mly_mnd_glc_swt_mcd_anl_slo_ben_lat_mol_qcu_swe_guj_alb_igb_aeg_ctl_mlt_ger_ind_arw_lda_cze_bam_tag_tha_sid_tml_yor_moo_uzb_rus_nor_azi_ses_vie_gam_bem_ewe_tsw	0.59877991141747	1.42405593333175	0.15777698296797
288	chh_ita_yor_por_anl_hau_amr_cze_uzb_aze_ses_mly_swa_hin_rom_bsq_lit_heb_bem_cnt_dut_grk_tsn_mol_xho_lat_est_dyu_igb_hun_pol_owc_geo_swe_ben_fre_svk_wly_amh_slo_fin_moo_sun_prs_ind_jpn_tml_kor_afr_urd_akn_alb_tag_nor_aeg_bat_mnd_glc_tsw_rus_sid_krd_pan_ger_ukr_qcu_spa_ctl_scr_fbf_gam_eng_mlt_bos_jav_mcd_ewe_guj_bam_mao_tha_sod_knd_lda_zul_azi_arw_bul_tur_dgb_vie_tig_ven_cic_swt	0.243599468634929	0.572594652850339	0.568300907747394
289	anl_ukr_swt_lit_amh_sid_owc_por_uzb_azi_dyu_jav_yor_mcd_krd_bsq_pan_gam_cic_mnd_bos_spa_moo_afr_xho_grk_hun_ewe_akn_est_slo_wly_geo_ita_fre_eng_cze_heb_tig_rom_fin_fbf_sun_urd_bat_jpn_knd_kor_dut_arw_tsw_bul_mao_prs_mlt_ind_cnt_svk_zul_guj_amr_lat_glc_rus_ben_qcu_scr_ctl_mol_dgb_hau_pol_aeg_ger_tag_swe_bam_hin_lda_mly_tha_chh_tml_ses_swa_tur_alb_nor_aze_tsn_vie_sod_bem_igb_ven	-0.226642456468811	-0.535238306922395	0.593762653200343
290	aeg_ctl_xho_arw_sod_gam_heb_ita_azi_tur_cic_jav_ven_dut_prs_bsq_bos_hau_swt_cnt_lit_mcd_dgb_spa_igb_hin_hun_tsw_lda_est_alb_amr_geo_rom_mol_por_ukr_wly_tig_rus_fin_moo_mao_guj_tag_jpn_knd_kor_pol_ger_akn_glc_mly_slo_owc_sun_mnd_urd_tsn_swe_mlt_cze_bul_pan_krd_qcu_scr_eng_grk_zul_amh_fre_sid_lat_ind_ben_ewe_svk_dyu_bat_tha_anl_tml_ses_bam_aze_afr_nor_uzb_swa_vie_chh_yor_fbf_bem	-0.622494211987286	-1.48982155517251	0.139654869771129
291	chh_glc_cic_svk_amh_tig_sod_pan_azi_aze_swt_tag_tsw_dut_nor_bsq_ger_owc_bam_cnt_swe_lat_igb_rus_zul_cze_hun_yor_tsn_est_alb_sid_geo_afr_grk_arw_mol_heb_hau_ben_fin_swa_sun_lit_mly_jpn_tml_kor_ita_urd_ses_prs_jav_rom_aeg_mao_mnd_pol_bem_bul_anl_ukr_spa_scr_krd_qcu_por_mcd_eng_akn_gam_slo_amr_bos_bat_fre_dgb_ctl_ewe_ind_tha_wly_knd_moo_dyu_uzb_hin_guj_tur_lda_vie_mlt_xho_ven_fbf	0.618494062081394	1.46198683494966	0.14711579620327
292	amh_eng_fbf_cze_gam_sid_amr_alb_tur_aze_bam_ind_dgb_mcd_ita_bsq_bul_wly_zul_mnd_ben_arw_xho_ctl_akn_rom_fin_ewe_tsw_est_urd_anl_geo_rus_prs_glc_lat_tig_sod_nor_hun_tsn_sun_pan_mly_jpn_knd_kor_bos_krd_swa_swe_bat_por_mlt_jav_cnt_mol_cic_ukr_owc_svk_afr_dut_slo_qcu_scr_fre_lit_moo_hau_hin_aeg_ger_tag_spa_yor_guj_igb_mao_tha_chh_tml_swt_ses_uzb_grk_pol_azi_ven_vie_heb_dyu_lda_bem	-0.440193988161241	-1.04618965904025	0.298185016501521
293	anl_guj_ewe_por_chh_wly_hau_grk_uzb_tur_swa_sun_zul_rus_mcd_bsq_scr_heb_ven_cnt_nor_arw_fbf_lit_dgb_glc_fin_tsw_igb_est_slo_tig_geo_bos_ger_pol_bul_aeg_owc_ita_hun_lda_mao_cze_bat_jpn_tml_kor_fre_lat_yor_ben_jav_prs_amr_tag_mnd_pan_ses_eng_amh_alb_afr_dut_hin_qcu_mol_krd_rom_swt_sid_spa_sod_urd_ind_ctl_xho_ukr_cic_mly_tha_mlt_knd_bam_moo_azi_svk_swe_aze_bem_vie_gam_dyu_akn_tsn	-0.626606447369382	-1.49795246141877	0.137532213179745
294	owc_ger_tsw_por_aeg_gam_wly_scr_azi_aze_zul_tag_swt_cze_rom_bsq_nor_amh_xho_cnt_prs_eng_lda_dut_moo_swe_hun_dgb_igb_est_urd_sod_geo_hin_bul_pan_spa_mlt_sid_lit_fin_swa_mao_ita_mly_jpn_knd_kor_slo_fre_bam_grk_ind_ctl_anl_bat_mnd_glc_yor_arw_hau_rus_ukr_bos_svk_qcu_pol_alb_afr_akn_chh_ben_amr_lat_jav_mcd_fbf_mol_ewe_sun_tha_tig_tml_tsn_bem_uzb_krd_guj_tur_cic_vie_heb_ven_ses_dyu	1.02813127160187	2.45789801743995	0.0158275813963182
295	tig_spa_ven_dut_aeg_mlt_sid_krd_azi_aze_fbf_mly_bem_urd_afr_bsq_rom_chh_akn_cnt_prs_lat_swt_ita_cic_ben_hun_xho_dyu_est_glc_hau_geo_arw_ger_hin_rus_anl_gam_ukr_fin_dgb_tag_svk_bat_jpn_tml_kor_swe_alb_yor_scr_jav_pol_heb_sun_mnd_pan_bam_mcd_amh_grk_nor_bos_ctl_qcu_cze_eng_por_tsw_sod_lit_wly_slo_ind_mol_ses_bul_lda_mao_tha_amr_knd_swa_tsn_uzb_guj_fre_tur_igb_vie_owc_moo_ewe_zul	-0.240248555224409	-0.567542241881768	0.571713374567686
296	sid_mol_yor_ctl_chh_mlt_gam_spa_tur_aze_bam_bat_igb_krd_cze_bsq_por_heb_dyu_mnd_rus_ger_tsw_afr_swa_lit_est_dgb_xho_hun_nor_tig_geo_pan_ita_alb_urd_hau_anl_guj_fin_fbf_sun_rom_mly_jpn_tml_kor_svk_dut_bem_grk_jav_arw_sod_ind_cnt_slo_ewe_glc_amr_pol_ben_hin_scr_qcu_bos_prs_fre_zul_wly_ukr_owc_mcd_tag_bul_moo_lat_lda_mao_tha_aeg_knd_akn_swt_azi_eng_swe_uzb_ses_vie_amh_tsn_cic_ven	-0.693755330522511	-1.66037241705685	0.100207726928066
297	mlt_mcd_yor_glc_sod_chh_heb_alb_uzb_azi_ewe_tag_tsn_ger_rom_bsq_cze_wly_xho_mnd_mol_ukr_zul_hin_ses_spa_hun_dyu_cic_est_ben_amh_geo_lat_fre_slo_scr_owc_tig_prs_fin_bem_bat_guj_mao_jpn_tml_kor_urd_rus_fbf_por_sun_eng_aeg_jav_cnt_ctl_bam_svk_amr_ita_dut_pan_afr_qcu_lit_nor_bul_akn_gam_arw_sid_pol_mly_grk_swt_swe_lda_ind_tha_anl_knd_swa_ven_tur_bos_krd_aze_dgb_vie_hau_tsw_moo_igb	-0.0918731562744141	-0.216567455469242	0.82901980140296
298	tig_svk_tsw_mcd_mlt_chh_sid_pan_uzb_aze_cic_ind_fbf_ukr_mol_bsq_afr_wly_dgb_cnt_fre_lit_yor_urd_ewe_scr_fin_igb_tsn_est_bul_aeg_geo_hin_ita_arw_cze_amh_gam_guj_hun_dyu_mly_bos_tag_jpn_knd_kor_pol_spa_ses_rus_jav_por_sod_mao_mnd_nor_akn_grk_anl_lat_swe_ben_rom_qcu_krd_ger_glc_bem_amr_slo_heb_alb_bat_eng_swa_dut_lda_sun_tha_hau_tml_bam_moo_tur_ctl_prs_azi_ven_vie_owc_zul_swt_xho	0.914542887250108	2.20447576311525	0.0299578850103226
299	sid_fre_swt_spa_aeg_heb_gam_mcd_uzb_aze_tsw_mly_xho_dut_swe_bsq_pol_sod_tsn_cnt_ger_ita_moo_nor_bam_rus_fin_cic_zul_hun_bos_owc_geo_grk_slo_pan_scr_hau_wly_eng_est_ses_sun_krd_ind_jpn_knd_kor_bul_glc_bem_rom_mao_lat_amr_tag_mnd_svk_igb_por_mlt_alb_cze_arw_ben_qcu_mol_hin_afr_akn_tig_ctl_anl_ukr_jav_prs_yor_guj_dgb_bat_tha_amh_tml_lda_dyu_azi_lit_urd_tur_swa_vie_chh_ewe_ven_fbf	0.592985768465601	1.40007073035341	0.164819394492064
300	amh_urd_ses_bos_sid_tig_amr_nor_azi_uzb_fbf_tag_ewe_mcd_spa_bsq_ita_anl_xho_mnd_krd_ben_tsw_mol_moo_hin_fin_dgb_akn_hun_cze_owc_geo_svk_fre_dut_por_heb_wly_scr_est_yor_bat_rus_sun_jpn_knd_kor_afr_lit_tsn_arw_mly_rom_mlt_mao_cnt_prs_swt_glc_aeg_ukr_alb_ger_pan_qcu_slo_eng_ctl_swa_gam_lat_hau_guj_ind_grk_zul_swe_ven_jav_tha_chh_tml_cic_lda_aze_bul_pol_tur_igb_vie_sod_bem_bam_dyu	-0.435233485710832	-1.03342490638159	0.304084992280532
301	amr_afr_xho_mcd_aeg_owc_hau_pan_tur_uzb_dyu_jav_moo_ita_pol_bsq_svk_chh_ven_mnd_glc_ger_fbf_lat_bem_arw_hun_swt_tsw_fin_grk_mlt_geo_hin_nor_ukr_bos_sod_sid_ctl_est_tsn_sun_eng_mao_jpn_tml_kor_scr_mol_ewe_slo_ind_fre_amh_tag_cnt_cze_yor_por_tig_alb_ben_rom_prs_qcu_swe_urd_lit_bam_anl_bul_heb_rus_bat_guj_igb_spa_zul_mly_tha_wly_knd_akn_dgb_azi_dut_krd_aze_swa_vie_gam_ses_lda_cic	-0.289156758201155	-0.683547949975353	0.495960202518278
302	gam_mol_dgb_lit_chh_sod_tig_ctl_uzb_tur_swt_mao_cic_spa_grk_bsq_glc_owc_dyu_mnd_afr_ita_moo_fre_ewe_pol_hun_ses_bam_fin_cze_wly_geo_arw_bul_svk_ben_hau_anl_por_est_igb_ind_prs_jav_jpn_knd_kor_bos_ukr_bem_nor_sun_alb_amr_bat_cnt_urd_tsw_rom_heb_dut_mcd_hin_slo_qcu_swe_guj_rus_ven_amh_scr_sid_ger_mly_lat_xho_pan_swa_tag_tha_mlt_tml_akn_zul_aze_krd_eng_azi_lda_vie_aeg_fbf_tsn_yor	-0.235937604823209	-0.557252610039346	0.578693588605823
303	mlt_bos_fbf_alb_heb_amr_wly_afr_aze_uzb_igb_ind_ewe_hin_mol_bsq_krd_gam_moo_cnt_pol_swe_yor_ben_bam_mcd_hun_swa_swt_est_ger_anl_geo_por_grk_cze_urd_hau_amh_guj_fin_zul_mly_arw_jav_jpn_knd_kor_lat_spa_bem_glc_sun_dut_aeg_bat_mnd_rom_dyu_bul_tig_ita_eng_lit_fre_qcu_prs_ukr_ctl_akn_sod_rus_chh_nor_mao_slo_ven_pan_tsn_tag_tha_sid_tml_cic_xho_tur_scr_svk_azi_ses_vie_owc_tsw_lda_dgb	-0.327693525723771	-0.775867278477783	0.439795961346692
304	sid_por_dyu_bos_chh_sod_gam_ita_uzb_aze_bem_mly_moo_slo_ctl_bsq_urd_hau_xho_cnt_bul_scr_akn_alb_tsw_ger_fin_fbf_swa_hun_prs_owc_geo_nor_fre_pan_krd_heb_aeg_mcd_est_swt_sun_grk_bat_jpn_knd_kor_mol_hin_dgb_spa_jav_eng_amh_ind_mnd_pol_ewe_lat_anl_lit_dut_ben_cze_qcu_arw_guj_afr_lda_wly_glc_mlt_svk_tag_rus_bam_rom_cic_mao_tha_amr_tml_igb_ses_azi_swe_ukr_tur_zul_vie_tig_yor_tsn_ven	-0.462276750924059	-1.09962870408558	0.274332306122216
305	hau_mol_fbf_rus_sid_wly_gam_glc_azi_tur_tsw_tag_ses_por_cze_bsq_arw_tig_dyu_cnt_eng_guj_bem_nor_swa_ita_hun_akn_moo_fin_ger_chh_geo_bul_ben_grk_dut_heb_amh_pan_est_igb_bat_ctl_mly_jpn_tml_kor_lit_pol_bam_ukr_mao_hin_owc_ind_mnd_rom_ven_bos_sod_svk_alb_spa_slo_qcu_fre_mcd_krd_lda_mlt_scr_anl_urd_jav_lat_zul_swe_tsn_sun_tha_amr_knd_yor_dgb_uzb_prs_afr_aze_swt_vie_aeg_xho_cic_ewe	-0.211137812649141	-0.49918588140857	0.61882726064789
306	wly_alb_fbf_lat_hau_owc_gam_scr_uzb_aze_zul_mly_cic_hin_krd_bsq_lit_sod_dyu_mnd_mcd_ger_lda_swe_akn_cze_est_tsw_ses_fin_mol_mlt_geo_grk_slo_glc_urd_sid_amh_afr_hun_ven_ind_rus_bat_jpn_tml_kor_eng_prs_swt_bul_mao_spa_anl_jav_cnt_svk_ewe_ctl_chh_bos_pan_guj_ben_qcu_ita_arw_pol_dgb_tig_por_aeg_ukr_tag_nor_yor_dut_xho_sun_tha_amr_knd_bem_tsn_azi_rom_fre_tur_bam_vie_heb_igb_moo_swa	0.291956352141403	0.68644517921065	0.494140380761298
307	amr_pol_dyu_bos_owc_amh_aeg_ger_tur_azi_cic_mao_fbf_glc_nor_bsq_spa_tig_moo_mnd_eng_svk_igb_mol_swt_ben_hun_ewe_ven_est_krd_chh_geo_por_ukr_lat_urd_sod_sid_slo_fin_ses_jav_alb_sun_jpn_tml_kor_swe_pan_tsw_cze_ind_lit_mlt_mly_cnt_afr_bam_hin_heb_rom_ctl_ita_arw_qcu_dut_prs_mcd_swa_anl_guj_wly_rus_bat_bul_bem_grk_zul_tag_tha_gam_knd_tsn_dgb_aze_fre_scr_uzb_yor_vie_hau_xho_akn_lda	-0.181965556618047	-0.429518006934024	0.668539774630882
308	sid_krd_zul_eng_wly_aeg_owc_spa_tur_aze_bam_mly_ven_por_bos_bsq_pan_tig_swt_cnt_lit_glc_bem_prs_yor_rom_hun_swa_tsn_est_cze_sod_geo_slo_ita_lat_mcd_anl_hau_rus_fin_dgb_jav_ctl_bat_jpn_knd_kor_afr_nor_moo_ben_mao_alb_amh_tag_mnd_arw_lda_ukr_mlt_mol_ger_urd_scr_qcu_svk_pol_grk_cic_heb_dut_chh_swe_sun_bul_xho_fre_tsw_ind_tha_gam_tml_igb_dyu_azi_guj_hin_uzb_akn_vie_amr_fbf_ewe_ses	-0.634602201744467	-1.51929131068506	0.13208166313387
309	chh_alb_ses_cze_mlt_sod_amh_swe_tur_uzb_xho_mly_ven_nor_lat_bsq_rus_hau_lda_mnd_bos_glc_akn_fre_zul_rom_fin_moo_dgb_est_guj_anl_geo_ctl_eng_svk_mcd_owc_amr_arw_hun_fbf_tag_prs_bat_jpn_knd_kor_krd_scr_bam_urd_jav_dut_sid_ind_cnt_mol_swt_grk_gam_por_ukr_ita_hin_qcu_ben_lit_pan_tsn_wly_pol_heb_slo_mao_spa_cic_bul_swa_sun_tha_tig_tml_yor_tsw_aze_ger_afr_azi_ewe_vie_aeg_bem_dyu_igb	-0.231099739596748	-0.546492951340263	0.586035896996739
310	mlt_alb_cic_urd_anl_tig_gam_rus_aze_tur_bam_sun_yor_ger_ita_bsq_guj_hau_fbf_cnt_dut_svk_dgb_bos_ses_glc_hun_bem_ven_fin_krd_amh_geo_scr_ctl_swe_hin_sid_owc_pol_est_akn_tag_por_ind_jpn_knd_kor_prs_mcd_swa_spa_mly_eng_sod_mao_mnd_mol_tsw_lat_chh_rom_ben_lit_arw_qcu_fre_grk_pan_xho_aeg_ukr_heb_afr_bat_bul_igb_nor_dyu_jav_tha_amr_tml_zul_moo_azi_slo_cze_uzb_tsn_vie_wly_ewe_swt_lda	0.640638795672575	1.51398134807123	0.133421824882044
311	owc_mol_akn_por_sod_sid_wly_dut_azi_aze_swt_jav_ses_glc_eng_bsq_swe_aeg_ven_mnd_ita_guj_fbf_ctl_swa_lit_fin_bam_ewe_est_rus_mlt_geo_arw_pan_grk_pol_gam_amh_fre_hun_xho_ind_cze_mao_jpn_knd_kor_bos_krd_tsw_prs_bat_svk_hau_mly_cnt_scr_zul_slo_amr_ben_spa_afr_mcd_qcu_lat_ukr_alb_yor_tig_nor_chh_bul_sun_rom_dgb_hin_cic_tag_tha_heb_tml_lda_igb_tur_ger_urd_uzb_moo_vie_anl_tsn_dyu_bem	-0.643624425891262	-1.53987469340253	0.126986633267642
312	tig_urd_tsw_dut_amr_heb_amh_guj_azi_aze_lda_bat_ewe_rom_ita_bsq_fre_sod_cic_cnt_ukr_prs_swt_scr_xho_spa_est_bem_akn_hun_por_aeg_geo_lat_alb_bul_bos_mlt_owc_ben_fin_moo_jav_glc_ind_jpn_tml_kor_eng_slo_dyu_ctl_mly_pan_sid_sun_mnd_hin_ven_pol_chh_rus_grk_swe_nor_qcu_afr_lit_krd_dgb_wly_svk_gam_ger_tag_mcd_bam_arw_swa_mao_tha_anl_knd_fbf_zul_tur_cze_mol_uzb_yor_vie_hau_ses_tsn_igb	-0.622548969125364	-1.48661121071594	0.140499985224087
313	amh_svk_swt_spa_sod_tig_amr_mol_azi_aze_ven_ind_dgb_lat_cze_bsq_slo_anl_tsn_mnd_rom_ukr_bam_krd_lda_lit_hun_cic_xho_fin_ctl_hau_geo_ita_fre_alb_grk_heb_chh_prs_est_dyu_tag_guj_sun_jpn_knd_kor_pol_glc_ewe_rus_mly_nor_sid_mao_cnt_dut_yor_ger_gam_bos_scr_eng_urd_qcu_por_afr_pan_fbf_mlt_ben_aeg_mcd_jav_arw_moo_swe_zul_bat_tha_owc_tml_bem_igb_tur_hin_bul_uzb_akn_vie_wly_ses_swa_tsw	-0.453440932799115	-1.07771419164079	0.283948836433031
314	chh_spa_dgb_ben_mlt_hau_owc_por_tur_azi_ewe_ind_zul_rus_ger_bsq_glc_anl_akn_mnd_arw_lat_bam_scr_moo_grk_fin_swa_swt_est_fre_aeg_geo_pol_mcd_swe_ita_sod_heb_bos_hun_bem_tag_pan_bat_jpn_knd_kor_urd_guj_igb_hin_mao_cze_amr_sun_cnt_nor_ven_mol_amh_krd_eng_bul_afr_qcu_ctl_dut_lit_yor_wly_ukr_sid_alb_mly_slo_tsn_rom_tsw_jav_tha_tig_tml_fbf_dyu_aze_svk_prs_uzb_cic_vie_gam_lda_ses_xho	-0.234793374215323	-0.554473546527841	0.580585788382922
315	sod_hin_bem_pan_chh_aeg_heb_swe_uzb_tur_cic_tag_lda_arw_spa_bsq_guj_hau_ses_cnt_afr_ger_tsw_rus_dyu_bos_fin_moo_igb_est_bul_owc_geo_glc_lit_dut_alb_mlt_anl_mcd_hun_akn_ind_scr_jav_jpn_knd_kor_krd_ctl_tsn_pol_mly_ben_amr_sun_mnd_eng_dgb_mol_gam_fre_ukr_cze_urd_qcu_svk_lat_grk_bam_amh_ita_wly_por_mao_slo_yor_prs_xho_bat_tha_tig_tml_ewe_zul_aze_rom_nor_azi_swa_vie_sid_swt_fbf_ven	-0.764418394509548	-1.8393180989184	0.069059016047201
316	owc_spa_ven_mol_amh_sod_hau_lit_tur_aze_fbf_ind_yor_hin_guj_bsq_bos_gam_ewe_cnt_arw_fre_dgb_rom_tsn_dut_fin_dyu_bem_est_prs_anl_geo_swe_rus_ger_ita_amr_heb_grk_hun_lda_mao_ben_bat_jpn_tml_kor_cze_urd_akn_afr_tag_ukr_wly_sun_mnd_glc_xho_alb_tig_mcd_slo_lat_bul_qcu_krd_pan_svk_moo_mlt_scr_sid_nor_jav_pol_tsw_ctl_swa_mly_tha_aeg_knd_zul_ses_uzb_por_eng_azi_swt_vie_chh_bam_cic_igb	-1.28988347059521	-3.2113295371522	0.0018148951782651
317	gam_spa_bam_bos_sod_amr_tig_swe_tur_uzb_swt_jav_dyu_rus_prs_bsq_ita_hau_yor_mnd_lit_hin_ewe_alb_akn_lat_est_moo_bem_fin_urd_owc_geo_pol_guj_slo_mcd_aeg_amh_eng_hun_lda_ind_glc_bat_jpn_tml_kor_scr_ukr_cic_svk_sun_fre_wly_mao_cnt_por_ven_ger_sid_ctl_krd_pan_afr_qcu_rom_nor_grk_swa_chh_dut_anl_arw_tag_cze_ses_ben_tsw_mly_tha_mlt_knd_dgb_fbf_azi_bul_mol_aze_igb_vie_heb_tsn_xho_zul	-0.779095074136339	-1.87847777278773	0.0634484450628375
318	wly_lat_dgb_grk_amh_owc_gam_lit_uzb_aze_igb_tag_zul_slo_rus_bsq_dut_anl_akn_mnd_spa_nor_ven_svk_tsn_bul_fin_moo_cic_est_ita_chh_geo_pol_urd_mcd_mol_amr_heb_ben_hun_ewe_mao_ger_mly_jpn_knd_kor_pan_ukr_xho_arw_jav_ctl_tig_sun_cnt_scr_yor_krd_aeg_prs_fre_eng_por_qcu_bos_hin_swe_lda_sid_guj_hau_cze_ind_rom_fbf_alb_ses_bat_tha_mlt_tml_tsw_bam_tur_glc_afr_azi_bem_vie_sod_swt_dyu_swa	-0.205300076456576	-0.484646547914761	0.62906661491002
319	aeg_ben_yor_spa_wly_heb_mlt_hin_uzb_aze_swt_jav_dyu_ctl_bos_bsq_slo_sod_tsn_mnd_ukr_glc_fbf_dut_akn_mol_fin_ven_igb_est_cze_hau_geo_lat_pol_eng_svk_tig_gam_alb_hun_lda_sun_urd_tag_jpn_tml_kor_prs_lit_swa_ger_mly_fre_amr_mao_cnt_arw_zul_rom_sid_mcd_afr_grk_scr_qcu_bul_swe_guj_ewe_anl_nor_amh_rus_ind_por_xho_pan_ses_bat_tha_chh_knd_cic_dgb_azi_krd_ita_tur_bem_vie_owc_bam_moo_tsw	0.45671642665414	1.08427927165462	0.281043917512312
320	chh_mcd_xho_svk_sod_hau_gam_prs_azi_aze_ewe_mao_igb_pan_swe_bsq_slo_mlt_yor_cnt_scr_bos_zul_arw_ses_cze_fin_lda_dyu_hun_ctl_amr_geo_spa_grk_lat_fre_heb_sid_hin_est_fbf_tag_alb_mly_jpn_knd_kor_lit_pol_cic_rom_bat_krd_owc_sun_mnd_ukr_bam_dut_amh_nor_bul_glc_ger_qcu_ita_urd_ben_akn_anl_mol_aeg_afr_ind_eng_ven_por_swa_jav_tha_wly_tml_swt_tsw_uzb_guj_rus_tur_tsn_vie_tig_moo_bem_dgb	0.247549106450844	0.583330722539938	0.561082657849789
321	gam_arw_fbf_pol_wly_amh_owc_nor_uzb_azi_swt_mly_lda_ben_svk_bsq_bul_tig_bam_cnt_krd_scr_dyu_hin_dgb_ctl_fin_ven_tsw_est_spa_anl_geo_slo_urd_mol_pan_aeg_sid_fre_hun_swa_jav_rom_tag_jpn_tml_kor_ukr_dut_bem_lit_mao_ita_hau_sun_mnd_rus_xho_bos_chh_guj_lat_ger_eng_qcu_por_alb_afr_igb_amr_glc_heb_prs_bat_mcd_akn_cze_ses_ind_tha_mlt_knd_moo_yor_aze_grk_swe_tur_tsn_vie_sod_cic_ewe_zul	-0.171874504501091	-0.405939004782968	0.68571991102794
322	mlt_rom_ewe_pan_hau_aeg_amh_mcd_tur_uzb_bem_mly_bam_eng_urd_bsq_ger_heb_tsw_mnd_bos_guj_lda_afr_ses_ctl_fin_akn_moo_hun_bul_anl_geo_alb_fre_nor_swe_sod_owc_arw_est_swt_mao_ben_ind_jpn_knd_kor_glc_rus_fbf_hin_jav_grk_wly_sun_cnt_por_dgb_cze_amr_dut_lat_lit_spa_qcu_slo_mol_krd_tsn_sid_ukr_tig_scr_bat_prs_ven_pol_dyu_tag_tha_chh_tml_cic_yor_aze_svk_ita_azi_xho_vie_gam_swa_zul_igb	-0.506147172372891	-1.20617189025918	0.230810751590313
323	heb_glc_dgb_guj_anl_wly_amr_prs_tur_azi_fbf_ind_akn_alb_por_bsq_grk_aeg_bam_mnd_nor_rom_ven_lit_ses_swe_fin_swt_yor_est_eng_owc_geo_scr_hin_bul_svk_tig_sid_rus_hun_cic_tag_afr_sun_jpn_knd_kor_mcd_mol_swa_ukr_mly_krd_hau_mao_cnt_pan_igb_arw_chh_urd_lat_spa_ita_qcu_slo_ctl_ben_dyu_mlt_fre_gam_bos_bat_pol_tsw_dut_lda_jav_tha_sod_tml_xho_bem_aze_cze_ger_uzb_zul_vie_amh_ewe_tsn_moo	0.348072148895849	0.819618460200411	0.414529233594234
324	chh_rom_swt_ita_mlt_tig_anl_cze_azi_tur_yor_mao_dgb_pan_lit_bsq_ukr_gam_tsw_cnt_ben_spa_fbf_lat_tsn_dut_fin_bem_bam_est_krd_amr_geo_alb_arw_mol_glc_hau_sod_afr_hun_cic_bat_bos_ind_jpn_knd_kor_eng_swe_ven_urd_mly_pol_heb_sun_mnd_por_ewe_svk_amh_slo_prs_nor_rus_qcu_scr_bul_grk_zul_owc_mcd_wly_fre_jav_guj_moo_ctl_swa_tag_tha_sid_tml_ses_igb_uzb_ger_hin_aze_lda_vie_aeg_xho_akn_dyu	-0.669994517288976	-1.60657306605838	0.111538254668881
325	gam_ukr_bem_arw_hau_chh_wly_spa_azi_tur_swt_jav_tsw_ben_eng_bsq_swe_amr_ven_cnt_nor_ctl_ewe_mol_bam_bos_fin_xho_lda_est_cze_mlt_geo_glc_scr_prs_mcd_amh_aeg_por_hun_tsn_ind_svk_tag_jpn_knd_kor_ita_rus_moo_urd_sun_bul_tig_mly_mnd_rom_swa_dut_sid_afr_fre_alb_hin_qcu_pan_ger_grk_zul_anl_guj_owc_lit_mao_krd_dgb_lat_ses_bat_tha_heb_tml_akn_igb_uzb_slo_pol_aze_fbf_vie_sod_yor_dyu_cic	-0.067297010223951	-0.158612187796774	0.874318347336903
326	chh_ger_tsn_hin_heb_tig_owc_guj_azi_uzb_akn_mao_moo_ita_eng_bsq_dut_anl_lda_cnt_ctl_grk_ven_fre_fbf_lat_est_ses_swt_fin_pol_gam_geo_svk_cze_bos_spa_mlt_wly_rom_hun_igb_mly_mcd_ind_jpn_tml_kor_krd_urd_swa_ben_sun_lit_aeg_tag_mnd_rus_tsw_mol_amh_arw_glc_alb_scr_qcu_ukr_swe_pan_dyu_sod_bul_hau_por_jav_slo_dgb_afr_cic_bat_tha_sid_knd_bam_xho_aze_nor_prs_tur_yor_vie_amr_bem_ewe_zul	0.156013895322729	0.366815264110727	0.714590106267377
327	heb_glc_bam_lit_amr_hau_owc_arw_aze_tur_xho_tag_swt_rom_alb_bsq_dut_wly_cic_mnd_ben_nor_moo_spa_ses_scr_fin_ewe_zul_hun_mcd_tig_geo_svk_pol_swe_por_amh_anl_pan_est_dgb_sun_mol_mly_jpn_knd_kor_afr_ita_lda_urd_mao_grk_sid_jav_cnt_hin_fbf_lat_sod_bul_fre_guj_bos_qcu_slo_prs_krd_swa_aeg_ger_gam_rus_bat_eng_igb_ctl_bem_ind_tha_chh_tml_tsw_akn_uzb_ukr_cze_azi_ven_vie_mlt_yor_tsn_dyu	0.196935479096141	0.463404792887657	0.644156935367672
328	mlt_grk_yor_ger_heb_amh_hau_bul_azi_aze_tsn_ind_igb_ukr_spa_bsq_swe_gam_ses_cnt_mcd_slo_ewe_urd_fbf_ben_hun_akn_dyu_est_pol_owc_geo_prs_lit_rus_cze_amr_aeg_lat_fin_tsw_tag_ctl_bat_jpn_tml_kor_rom_fre_moo_mol_jav_afr_tig_mao_mnd_arw_cic_pan_anl_nor_eng_alb_svk_qcu_hin_guj_bos_bem_chh_scr_sod_dut_mly_ita_xho_glc_swa_sun_tha_sid_knd_zul_swt_tur_por_krd_uzb_dgb_vie_wly_ven_lda_bam	-0.0852129294006821	-0.200935035565146	0.841188171753717
329	sid_dut_yor_ukr_anl_aeg_amh_prs_aze_uzb_xho_jav_moo_lat_ita_bsq_ben_amr_swa_mnd_alb_arw_bem_ger_bam_urd_hun_zul_ewe_fin_spa_hau_geo_pan_mcd_nor_ctl_wly_owc_hin_est_swt_mly_krd_sun_jpn_tml_kor_bul_grk_fbf_rom_tag_por_mlt_mao_cnt_bos_dgb_rus_tig_fre_cze_pol_mol_qcu_swe_svk_lit_lda_heb_glc_chh_slo_bat_guj_akn_scr_dyu_ind_tha_gam_knd_igb_cic_azi_eng_afr_tur_ven_vie_sod_tsw_ses_tsn	0.298481835235428	0.703219868287712	0.48367549864779
330	hau_svk_cic_lat_heb_aeg_amh_grk_uzb_aze_tsn_ind_bem_pol_mol_bsq_fre_tig_ses_cnt_ita_ben_xho_ger_dgb_rom_hun_lda_fbf_fin_lit_mlt_geo_krd_dut_spa_urd_chh_owc_por_est_akn_bat_rus_sun_jpn_knd_kor_cze_bos_zul_alb_tag_afr_sid_jav_mnd_eng_moo_prs_sod_ukr_nor_arw_guj_qcu_slo_bul_ctl_bam_amr_glc_gam_scr_mao_mcd_igb_hin_yor_mly_tha_anl_tml_tsw_ven_tur_swe_pan_azi_dyu_vie_wly_swa_ewe_swt	-0.723368695692066	-1.73663395113932	0.0857630318025436
331	wly_grk_swt_rom_sod_hau_gam_lat_azi_aze_moo_mao_swa_ctl_svk_bsq_urd_heb_ewe_cnt_hin_guj_bam_mcd_dgb_slo_hun_yor_ven_fin_bos_aeg_geo_cze_ukr_swe_lit_amr_anl_nor_est_tsn_sun_krd_mly_jpn_tml_kor_rus_scr_akn_bul_bat_afr_sid_jav_mnd_pan_lda_ita_tig_por_alb_ben_arw_qcu_dut_mol_pol_igb_mlt_spa_chh_ger_tag_eng_dyu_fre_zul_ind_tha_amh_knd_ses_tsw_uzb_prs_glc_tur_bem_vie_owc_xho_cic_fbf	-0.843528346162945	-2.03811947652104	0.0443779210742419
332	heb_afr_swt_rus_anl_owc_mlt_guj_uzb_azi_ewe_bat_ven_bos_mol_bsq_bul_sod_tsw_cnt_mcd_pan_swa_alb_yor_krd_fin_bam_akn_hun_ita_chh_geo_swe_rom_ben_arw_amh_tig_spa_est_fbf_jav_ger_tag_jpn_tml_kor_prs_pol_cic_dut_ind_nor_aeg_mao_mnd_eng_xho_svk_hau_ctl_ukr_scr_slo_qcu_lat_urd_hin_tsn_gam_lit_amr_cze_sun_fre_bem_por_moo_mly_tha_wly_knd_lda_dyu_aze_glc_grk_tur_ses_vie_sid_zul_dgb_igb	-0.236710491757781	-0.559259432196297	0.577329023536459
333	anl_glc_cic_bul_wly_heb_chh_urd_aze_tur_tsw_ind_dgb_slo_lit_bsq_afr_tig_akn_cnt_guj_rom_dyu_swe_lda_krd_hun_tsn_igb_est_nor_gam_geo_grk_arw_ger_ben_sid_owc_fre_fin_ewe_jav_ctl_sun_jpn_knd_kor_rus_bos_zul_prs_tag_spa_amh_mao_mnd_pan_yor_lat_amr_ukr_cze_dut_ita_qcu_pol_scr_mcd_fbf_aeg_svk_sod_hin_mly_eng_xho_mol_moo_bat_tha_mlt_tml_swt_swa_azi_alb_por_uzb_bem_vie_hau_ses_bam_ven	0.000721201003101912	0.00169860216019543	0.998648350504426
334	sod_pan_yor_hin_tig_gam_amh_bul_aze_tur_tsw_jav_akn_fre_nor_bsq_glc_anl_tsn_cnt_alb_pol_ven_urd_lda_rus_est_zul_bam_hun_mol_amr_geo_lat_slo_prs_eng_wly_owc_afr_fin_fbf_mly_dut_ind_jpn_knd_kor_bos_por_dyu_swe_bat_svk_chh_mao_mnd_rom_xho_ben_aeg_grk_lit_ger_mcd_qcu_ita_cze_guj_ses_mlt_arw_sid_scr_tag_ukr_cic_krd_igb_sun_tha_hau_tml_bem_swt_uzb_spa_ctl_azi_ewe_vie_heb_dgb_swa_moo	-0.0469863580423006	-0.110834707883183	0.911986264208731
335	heb_ben_swt_arw_wly_hau_gam_pol_aze_tur_tsw_mao_yor_guj_alb_bsq_nor_tig_ewe_mnd_lat_svk_akn_pan_swa_bos_est_tsn_zul_fin_spa_sid_geo_hin_ukr_ctl_ita_chh_mlt_swe_hun_bem_tag_scr_ind_jpn_tml_kor_prs_ger_dgb_eng_bat_afr_anl_jav_cnt_krd_ses_urd_amr_glc_mol_cze_slo_qcu_fre_lit_por_igb_amh_rus_sod_dut_sun_bul_bam_grk_moo_mly_tha_owc_knd_fbf_dyu_uzb_mcd_rom_azi_cic_vie_aeg_lda_ven_xho	0.454380394576747	1.07333517629323	0.28589791080512
336	mlt_afr_zul_ita_amh_tig_sid_rom_azi_tur_tsw_bat_ven_slo_pol_bsq_prs_aeg_igb_cnt_por_ben_ses_mcd_yor_dut_est_bam_lda_fin_cze_anl_geo_krd_glc_mol_grk_owc_wly_urd_hun_tsn_tag_lit_mao_jpn_tml_kor_swe_fre_cic_bos_jav_arw_chh_ind_mnd_ger_swa_bul_sod_guj_pan_hin_alb_qcu_ctl_rus_eng_moo_hau_spa_heb_nor_mly_svk_bem_lat_fbf_sun_tha_gam_knd_swt_dgb_aze_scr_ukr_uzb_akn_vie_amr_xho_ewe_dyu	0.0757859665426801	0.178844421864854	0.858448904930934
337	amr_bul_moo_ger_aeg_owc_tig_spa_azi_uzb_ven_mao_ewe_ben_alb_bsq_swe_amh_xho_mnd_krd_lit_dgb_bos_zul_rom_est_akn_ses_fin_scr_sod_geo_por_rus_pan_slo_mlt_wly_arw_hun_cic_bat_nor_tag_jpn_tml_kor_fre_pol_fbf_urd_sun_mcd_gam_mly_cnt_glc_tsw_eng_sid_dut_ita_mol_grk_qcu_lat_ctl_guj_igb_hau_svk_anl_cze_ind_ukr_tsn_prs_bam_jav_tha_chh_knd_dyu_yor_tur_afr_hin_aze_lda_vie_heb_swa_swt_bem	0.409834164498733	0.966092038562337	0.336503705882385
338	aeg_urd_ewe_arw_wly_tig_sod_cze_tur_uzb_ven_sun_tsn_ukr_ben_bsq_slo_sid_igb_mnd_swe_fre_lda_scr_moo_krd_est_dyu_zul_hun_mcd_owc_geo_afr_pan_svk_alb_mlt_amr_bul_fin_tsw_bat_prs_ind_jpn_knd_kor_bos_hin_swa_spa_mao_mol_gam_mly_cnt_lit_dgb_dut_hau_nor_ger_grk_pol_qcu_glc_rus_eng_cic_anl_guj_chh_ctl_jav_ita_ses_rom_bam_tag_tha_amh_tml_bem_xho_azi_lat_por_aze_swt_vie_heb_yor_fbf_akn	-0.421545348031288	-0.999742783735299	0.320029164218697
339	aeg_swe_bam_cze_gam_hau_anl_spa_tur_azi_swt_jav_fbf_ctl_pan_bsq_bul_tig_zul_cnt_dut_arw_swa_por_xho_alb_fin_moo_tsw_est_ita_chh_geo_rus_urd_lit_ukr_mlt_owc_pol_hun_ven_mao_krd_mly_jpn_tml_kor_prs_glc_tsn_grk_bat_mcd_sod_sun_mnd_ben_yor_guj_amh_slo_bos_svk_nor_qcu_eng_fre_afr_ses_amr_ger_wly_scr_tag_rom_ewe_lat_dyu_ind_tha_heb_knd_dgb_cic_aze_hin_mol_uzb_lda_vie_sid_igb_akn_bem	-0.223372935758004	-0.527551865394113	0.599066775857032
340	gam_bos_bem_rus_hau_amh_amr_ita_uzb_azi_swa_tag_cic_krd_lit_bsq_scr_tig_tsw_mnd_pan_eng_ewe_hin_lda_alb_fin_dgb_akn_est_urd_wly_geo_glc_ger_rom_afr_aeg_chh_mol_hun_fbf_jav_dut_mly_jpn_knd_kor_bul_fre_moo_lat_bat_pol_mlt_sun_cnt_svk_dyu_grk_anl_swe_ukr_ctl_prs_qcu_slo_arw_guj_zul_heb_spa_owc_por_ind_cze_igb_mcd_ven_mao_tha_sod_tml_xho_yor_aze_ben_nor_tur_bam_vie_sid_tsn_swt_ses	0.164925831306457	0.388561652520403	0.698488560504852
341	sid_fre_yor_alb_mlt_amh_owc_glc_uzb_azi_igb_mao_ses_bos_ben_bsq_eng_anl_fbf_mnd_slo_scr_dgb_arw_moo_grk_fin_tsw_swa_est_swe_hau_geo_ctl_hin_mol_ukr_amr_tig_guj_hun_dyu_jav_lit_tag_jpn_tml_kor_ita_krd_tsn_rus_ind_rom_heb_bat_cnt_urd_bem_pol_sod_svk_bul_ger_por_qcu_pan_afr_spa_cic_wly_cze_chh_mcd_mly_prs_lda_lat_bam_sun_tha_gam_knd_ven_ewe_aze_nor_dut_tur_swt_vie_aeg_xho_zul_akn	-0.0165187182471843	-0.0389154325808325	0.969041229513515
342	anl_rom_bem_ben_amh_heb_amr_alb_azi_aze_zul_sun_dgb_mol_lit_bsq_slo_tig_bam_mnd_pan_hin_moo_ger_cic_guj_fin_ewe_ses_est_fre_owc_geo_swe_ukr_grk_krd_wly_sod_ctl_hun_swt_mly_lat_ind_jpn_knd_kor_urd_arw_fbf_rus_mao_scr_aeg_bat_cnt_por_tsw_cze_mlt_spa_eng_glc_prs_qcu_ita_afr_svk_lda_sid_dut_gam_pol_tag_bul_yor_bos_dyu_jav_tha_hau_tml_akn_tsn_tur_nor_mcd_uzb_xho_vie_chh_ven_igb_swa	-0.342183399442032	-0.809899995575391	0.420065128837359
343	owc_fre_bem_arw_wly_mlt_amr_pol_azi_tur_igb_mly_moo_slo_bos_bsq_nor_hau_swa_cnt_scr_afr_ven_ctl_ses_por_fin_dyu_akn_hun_spa_tig_geo_cze_alb_ger_glc_sid_amh_mol_est_tsw_sun_lat_tag_jpn_knd_kor_prs_rom_xho_swe_mao_dut_chh_bat_mnd_mcd_tsn_lit_anl_grk_bul_eng_ukr_qcu_svk_krd_hin_yor_sod_rus_heb_ita_jav_urd_dgb_ben_bam_ind_tha_gam_tml_zul_cic_aze_pan_guj_uzb_lda_vie_aeg_fbf_swt_ewe	0.135937852959735	0.320396014476655	0.749386920343522
344	amr_swe_xho_rus_aeg_gam_sid_spa_uzb_aze_bam_tag_fbf_grk_hin_bsq_afr_wly_ewe_mnd_arw_bos_zul_glc_dgb_svk_fin_igb_swt_est_urd_heb_geo_ita_alb_eng_prs_owc_mlt_pol_hun_lda_sun_slo_mao_jpn_tml_kor_mol_pan_swa_fre_bat_lit_hau_jav_cnt_guj_yor_nor_amh_lat_ben_krd_dut_qcu_rom_bul_ctl_ses_anl_ukr_tig_scr_mly_ger_ven_cze_tsn_ind_tha_sod_knd_tsw_bem_tur_por_mcd_azi_akn_vie_chh_cic_moo_dyu	-0.256819232739189	-0.607302590986944	0.545130082918773
345	gam_rom_cic_swe_anl_amr_hau_guj_aze_tur_xho_tag_ses_ger_glc_bsq_eng_amh_swt_cnt_arw_lit_tsw_pol_bam_mol_fin_dyu_moo_est_dut_wly_geo_mcd_rus_svk_prs_aeg_sid_urd_hun_fbf_sun_ben_jav_jpn_tml_kor_bos_por_tsn_fre_ind_ctl_sod_mao_mnd_hin_ewe_scr_heb_afr_spa_nor_ukr_qcu_grk_lat_slo_swa_owc_bul_chh_alb_mly_krd_lda_pan_dgb_bat_tha_mlt_knd_igb_yor_azi_cze_ita_uzb_zul_vie_tig_ven_bem_akn	0.24584955627371	0.579065025810865	0.563945237713396
346	aeg_ger_zul_ben_mlt_sid_chh_nor_uzb_azi_ewe_mao_tsw_alb_fre_bsq_ukr_heb_ses_cnt_urd_cze_igb_lat_akn_svk_est_bam_swt_fin_dut_anl_geo_mol_glc_lit_mcd_owc_wly_swe_hun_yor_ind_slo_sun_jpn_knd_kor_eng_spa_dgb_pan_jav_afr_gam_mly_mnd_bos_lda_guj_amr_scr_rus_ita_grk_qcu_hin_ctl_por_cic_amh_arw_hau_pol_bat_rom_swa_krd_xho_tag_tha_tig_tml_bem_dyu_tur_bul_prs_aze_ven_vie_sod_fbf_tsn_moo	-0.313548419598791	-0.742089853931753	0.45990300734266
347	sid_nor_ses_rom_aeg_gam_chh_arw_uzb_tur_bam_tag_ven_lit_cze_bsq_lat_mlt_dgb_mnd_dut_svk_igb_slo_swt_bos_hun_bem_akn_est_pan_sod_geo_bul_afr_swe_ukr_anl_wly_ger_fin_tsn_mao_ita_bat_jpn_tml_kor_por_mol_yor_scr_ind_spa_heb_jav_cnt_ctl_cic_ben_amr_rus_glc_grk_guj_qcu_prs_krd_pol_moo_amh_eng_hau_urd_sun_fre_xho_mcd_fbf_mly_tha_tig_knd_zul_lda_azi_hin_alb_aze_ewe_vie_owc_dyu_swa_tsw	0.0931343623936282	0.219232184173467	0.826949626324523
348	aeg_alb_swa_fre_heb_gam_tig_por_aze_azi_yor_jav_ven_pol_afr_bsq_mcd_amr_ses_cnt_nor_mol_ewe_ger_dyu_guj_est_moo_fbf_hun_lat_sid_geo_ben_ctl_prs_rom_mlt_wly_swe_fin_dgb_sun_eng_tag_jpn_knd_kor_grk_lit_tsn_pan_ind_cze_anl_mly_mnd_ukr_swt_urd_chh_arw_scr_bul_bos_qcu_dut_krd_svk_bam_owc_slo_hau_hin_bat_glc_xho_ita_tsw_mao_tha_amh_tml_zul_cic_uzb_spa_rus_tur_lda_vie_sod_igb_bem_akn	-0.459041302497552	-1.0920390025439	0.277636907863438
349	owc_rus_fbf_alb_sid_mlt_hau_swe_azi_uzb_xho_ind_akn_bos_arw_bsq_slo_anl_tsw_mnd_guj_cze_zul_ita_swa_pol_fin_ewe_dgb_hun_krd_amr_geo_por_rom_fre_ben_chh_aeg_prs_est_ven_mao_svk_jav_jpn_knd_kor_ukr_hin_dyu_glc_sun_ctl_sod_tag_cnt_urd_tsn_ger_tig_scr_pan_grk_lat_qcu_spa_eng_bul_igb_wly_lit_gam_afr_bat_nor_cic_dut_swt_mly_tha_amh_tml_ses_yor_tur_mcd_mol_aze_bem_vie_heb_lda_bam_moo	-1.2116966110372	-2.99309249472345	0.00353693533131929
350	amh_fre_lda_urd_aeg_hau_heb_por_aze_azi_fbf_tag_yor_scr_glc_bsq_afr_sod_bam_mnd_pol_lat_dyu_pan_tsn_ukr_est_swt_moo_hun_grk_sid_geo_ben_rom_dut_spa_anl_gam_hin_fin_xho_mly_mcd_sun_jpn_tml_kor_ita_swe_akn_krd_bat_mol_mlt_jav_cnt_prs_cic_cze_owc_bos_lit_arw_rus_qcu_bul_svk_slo_ewe_chh_nor_wly_alb_ind_guj_dgb_ctl_swa_mao_tha_tig_knd_igb_tsw_uzb_ger_eng_tur_bem_vie_amr_zul_ven_ses	-0.220768655850657	-0.521108349246477	0.603529946884675
351	owc_por_akn_alb_tig_sod_chh_rom_tur_azi_tsn_mao_swt_spa_hin_bsq_ger_amr_bam_mnd_guj_dut_dyu_bos_tsw_mcd_fin_ses_xho_est_svk_amh_geo_pol_ukr_eng_mol_wly_sid_ctl_hun_ven_jav_glc_mly_jpn_knd_kor_afr_cze_ewe_swe_bat_lat_aeg_tag_cnt_grk_moo_pan_anl_slo_arw_ben_bul_qcu_fre_krd_scr_cic_heb_nor_mlt_rus_sun_lit_yor_ita_igb_ind_tha_gam_tml_swa_dgb_uzb_prs_urd_aze_lda_vie_hau_bem_zul_fbf	1.09086416218687	2.6255475133635	0.0101149832506934
352	heb_mcd_ven_krd_aeg_tig_gam_urd_tur_uzb_swa_mao_dgb_mol_por_bsq_grk_mlt_cic_mnd_pol_fre_moo_bos_tsw_lit_est_dyu_swt_fin_scr_chh_geo_glc_ger_cze_alb_sid_owc_eng_hun_akn_sun_bul_ind_jpn_knd_kor_ctl_nor_bam_prs_bat_arw_sod_mly_cnt_hin_zul_ita_wly_spa_dut_svk_afr_qcu_ukr_lat_rus_igb_anl_pan_amh_guj_tag_ben_ewe_slo_tsn_jav_tha_hau_tml_fbf_xho_azi_rom_swe_aze_bem_vie_amr_ses_lda_yor	-0.269587897134421	-0.63773625797346	0.525212461757424
353	amh_guj_ses_ita_hau_sod_heb_slo_azi_aze_tsn_sun_swt_por_mcd_bsq_nor_owc_moo_cnt_krd_ukr_igb_ctl_xho_arw_est_yor_fbf_fin_hin_gam_geo_swe_rus_ben_scr_sid_amr_alb_hun_dyu_mly_pan_tag_jpn_tml_kor_grk_pol_zul_dut_mao_fre_chh_jav_mnd_spa_ewe_lit_aeg_rom_urd_afr_ger_qcu_glc_bul_lat_tsw_mlt_bos_tig_eng_bat_cze_bem_prs_swa_ind_tha_wly_knd_cic_akn_tur_svk_mol_uzb_bam_vie_anl_lda_ven_dgb	0.1513514771749	0.356552301048253	0.722234663000838
354	amh_fre_fbf_dut_wly_chh_mlt_nor_tur_aze_lda_jav_ses_hin_swe_bsq_ukr_aeg_tsn_cnt_lat_slo_cic_rom_ven_krd_hun_ewe_moo_fin_ger_sod_geo_guj_prs_pol_mcd_heb_anl_svk_est_bam_sun_pan_mly_jpn_tml_kor_scr_cze_dyu_bul_ind_spa_amr_tag_mnd_mol_bem_arw_sid_lit_bos_por_rus_qcu_glc_ben_grk_swa_hau_eng_owc_alb_mao_ita_yor_urd_swt_bat_tha_gam_knd_akn_tsw_azi_afr_ctl_uzb_xho_vie_tig_dgb_zul_igb	-0.0857363952558561	-0.20207013960576	0.84030326294291
355	sid_ctl_swa_ita_amr_owc_heb_fre_aze_tur_swt_sun_tsn_rom_slo_bsq_glc_gam_igb_mnd_ger_krd_cic_urd_yor_afr_est_bam_bem_hun_cze_amh_geo_eng_ben_grk_mol_anl_wly_lat_fin_xho_jav_bul_ind_jpn_tml_kor_pol_prs_zul_bos_tag_lit_mlt_bat_cnt_arw_akn_ukr_hau_rus_hin_dut_scr_qcu_svk_guj_por_tsw_sod_alb_tig_swe_mly_spa_ven_mcd_lda_mao_tha_chh_knd_dgb_ses_azi_pan_nor_uzb_fbf_vie_aeg_ewe_moo_dyu	0.152239168989394	0.358750762459196	0.720594693733733
356	sod_bos_swt_arw_amh_tig_wly_cze_aze_uzb_tsw_mao_zul_urd_dut_bsq_fre_heb_lda_mnd_eng_pol_ewe_ger_dyu_svk_fin_fbf_cic_hun_lit_chh_geo_guj_lat_hin_mcd_owc_hau_pan_est_ven_bat_prs_tag_jpn_knd_kor_grk_glc_dgb_por_mly_ukr_anl_jav_cnt_afr_xho_ctl_aeg_swe_ben_ita_bul_qcu_rus_nor_alb_igb_amr_mol_sid_spa_ind_slo_ses_krd_yor_sun_tha_mlt_tml_bem_moo_tur_rom_scr_azi_akn_vie_gam_tsn_bam_swa	-0.023283456050446	-0.0548635379150979	0.956364870608201
357	anl_glc_igb_alb_mlt_amh_hau_pol_aze_uzb_fbf_jav_bem_ger_lit_bsq_ita_amr_ven_cnt_lat_fre_dgb_mcd_swa_bos_est_bam_akn_hun_ben_gam_geo_ukr_afr_mol_ctl_aeg_wly_rus_fin_dyu_bat_slo_mly_jpn_tml_kor_spa_nor_xho_krd_sun_guj_heb_tag_mnd_rom_ewe_eng_chh_grk_swe_por_scr_qcu_cze_svk_prs_lda_sid_hin_sod_pan_mao_bul_cic_dut_ses_ind_tha_owc_knd_moo_tsn_tur_arw_urd_azi_yor_vie_tig_zul_swt_tsw	0.168448144448059	0.39626205152948	0.692819442705893
358	heb_alb_lda_fre_chh_aeg_amr_scr_aze_azi_xho_mly_igb_spa_mol_bsq_ger_anl_tsw_mnd_mcd_ctl_cic_ukr_bem_por_est_ven_akn_hun_ben_tig_geo_krd_pol_rus_eng_sid_hau_lat_fin_swt_ind_slo_bat_jpn_tml_kor_prs_bul_swa_bos_jav_svk_owc_mao_cnt_afr_ewe_dut_amh_guj_ita_nor_lit_qcu_arw_cze_swe_bam_wly_pan_gam_urd_sun_grk_dyu_hin_yor_tag_tha_mlt_knd_fbf_moo_uzb_rom_glc_tur_ses_vie_sod_tsn_zul_dgb	-0.645656332710936	-1.543083389055	0.126206572668465
359	sod_urd_akn_prs_amr_sid_tig_scr_tur_azi_bam_tag_tsn_mcd_fre_bsq_spa_anl_dyu_mnd_bul_rus_xho_ctl_ewe_nor_hun_igb_tsw_fin_bos_wly_geo_ben_pan_eng_alb_chh_gam_slo_est_swt_ind_mol_mly_jpn_knd_kor_cze_grk_swa_svk_jav_ukr_amh_bat_cnt_hin_lda_afr_mlt_pol_guj_rom_glc_qcu_por_ita_lat_ven_heb_dut_hau_swe_sun_ger_moo_arw_yor_mao_tha_owc_tml_zul_cic_uzb_lit_krd_aze_dgb_vie_aeg_fbf_ses_bem	-0.19493639092352	-0.460361134994335	0.646331631266116
360	heb_ger_moo_glc_amr_owc_anl_spa_tur_uzb_ven_jav_akn_scr_mcd_bsq_svk_mlt_xho_mnd_eng_grk_yor_pol_swa_guj_hun_bem_ewe_fin_ita_tig_geo_dut_nor_alb_bul_aeg_chh_ben_est_swt_bat_ctl_sun_jpn_tml_kor_cze_urd_fbf_mol_tag_slo_amh_mao_cnt_afr_ses_por_hau_prs_lat_bos_swe_qcu_rus_pan_hin_cic_wly_ukr_gam_fre_mly_krd_tsw_arw_lda_ind_tha_sod_knd_dgb_tsn_azi_lit_rom_aze_dyu_vie_sid_zul_igb_bam	-0.031605806592444	-0.0745313321171206	0.940747692677864
361	wly_rom_tsn_ukr_amh_sod_owc_pol_aze_azi_fbf_jav_igb_alb_guj_bsq_ita_heb_dgb_mnd_svk_hin_akn_ger_moo_scr_hun_swa_ven_est_grk_hau_geo_ctl_bos_pan_afr_sid_amr_prs_fin_ewe_bat_lat_ind_jpn_tml_kor_mcd_mol_bem_cze_tag_ben_gam_mly_cnt_eng_cic_lit_mlt_fre_swe_arw_spa_qcu_krd_por_slo_lda_anl_glc_tig_rus_mao_dut_tsw_urd_bam_sun_tha_aeg_knd_xho_yor_uzb_bul_nor_tur_swt_vie_chh_zul_dyu_ses	-0.686698711698049	-1.64335559865572	0.103686183519283
362	gam_svk_ven_mcd_mlt_amh_amr_alb_uzb_aze_bem_jav_ses_urd_spa_bsq_por_heb_swa_cnt_fre_lit_dgb_guj_swt_mol_hun_cic_fbf_est_hin_tig_geo_ctl_bul_arw_dut_sid_chh_pan_fin_tsw_mly_cze_ind_jpn_knd_kor_pol_ita_lda_rus_tag_eng_anl_sun_mnd_nor_igb_krd_aeg_bos_grk_prs_rom_qcu_ukr_scr_afr_moo_sod_lat_owc_ben_bat_ger_akn_slo_ewe_mao_tha_wly_tml_yor_zul_azi_glc_swe_tur_tsn_vie_hau_xho_dyu_bam	-0.120583803207895	-0.284299633063209	0.776812814574844
363	sod_bul_cic_ita_gam_amr_tig_fre_tur_uzb_dgb_ind_moo_ben_pan_bsq_bos_chh_yor_cnt_afr_pol_lda_svk_ses_scr_hun_ewe_zul_fin_lit_sid_geo_eng_rom_nor_arw_owc_wly_rus_est_ven_bat_guj_mao_jpn_tml_kor_ukr_dut_bam_slo_tag_alb_anl_mly_mnd_urd_tsn_lat_mlt_swe_mol_prs_ger_qcu_spa_krd_hin_swt_hau_mcd_heb_cze_sun_glc_bem_ctl_dyu_jav_tha_aeg_knd_akn_igb_azi_grk_por_aze_swa_vie_amh_xho_tsw_fbf	0.360097941503847	0.847809045557268	0.398721031095142
364	heb_spa_xho_ger_aeg_mlt_chh_slo_tur_aze_yor_tag_ewe_cze_hin_bsq_rom_sid_tsn_cnt_eng_arw_fbf_ita_tsw_bul_hun_ses_swt_fin_bos_wly_geo_krd_pan_pol_fre_owc_amr_lat_est_akn_mao_afr_sun_jpn_tml_kor_mol_dut_igb_lit_jav_scr_anl_ind_mnd_urd_dyu_alb_amh_por_glc_nor_rus_qcu_ctl_grk_mcd_cic_sod_ben_tig_ukr_bat_swe_ven_svk_dgb_mly_tha_hau_knd_lda_swa_uzb_guj_prs_azi_bem_vie_gam_zul_moo_bam	-0.178873720219165	-0.421930847283628	0.674049252920852
365	chh_swe_ven_krd_sid_owc_tig_cze_uzb_azi_dgb_jav_tsw_alb_afr_bsq_ita_heb_moo_mnd_mcd_ukr_ewe_ger_ses_hin_fin_bam_igb_est_slo_hau_geo_por_scr_rus_spa_gam_mlt_bos_hun_yor_tag_lat_bat_jpn_knd_kor_guj_nor_lda_rom_sun_svk_wly_mao_cnt_pan_swt_dut_anl_pol_mol_grk_eng_qcu_glc_ctl_prs_fbf_sod_urd_aeg_fre_mly_ben_tsn_arw_zul_ind_tha_amh_tml_dyu_xho_aze_bul_lit_tur_akn_vie_amr_swa_bem_cic	0.236089141927485	0.555571497939609	0.579837866941438
366	wly_svk_bem_pol_tig_chh_anl_por_azi_tur_swa_ind_swt_cze_nor_bsq_mcd_heb_ven_mnd_alb_bul_cic_dut_lda_guj_est_xho_akn_fin_prs_sid_geo_rom_hin_lat_mol_amr_aeg_krd_hun_ewe_mly_ben_sun_jpn_knd_kor_afr_scr_ses_spa_bat_urd_hau_tag_cnt_swe_moo_ukr_amh_fre_eng_bos_grk_qcu_ctl_pan_lit_fbf_mlt_arw_owc_glc_mao_slo_bam_ita_tsn_jav_tha_sod_tml_tsw_zul_aze_ger_rus_uzb_yor_vie_gam_igb_dyu_dgb	-0.421777769089475	-1.00132871793831	0.319266181818163
367	gam_dut_swt_rus_anl_aeg_hau_fre_uzb_tur_akn_jav_zul_slo_ukr_bsq_guj_heb_ses_cnt_swe_glc_ven_alb_yor_spa_fin_lda_swa_hun_lit_sod_geo_nor_cze_ctl_prs_amh_amr_pol_est_bam_sun_pan_tag_jpn_knd_kor_scr_hin_tsn_afr_bat_bos_chh_ind_mnd_krd_bem_svk_mlt_mcd_mol_urd_grk_qcu_eng_ger_ben_tsw_wly_bul_tig_lat_mly_arw_dyu_por_igb_mao_tha_sid_tml_xho_dgb_azi_rom_ita_aze_ewe_vie_owc_fbf_cic_moo	-0.877186768567883	-2.12282848857659	0.0364244627909155
368	wly_eng_akn_svk_sid_mlt_tig_guj_aze_tur_moo_mly_bem_rom_alb_bsq_afr_sod_igb_mnd_dut_mol_ven_bos_lda_glc_fin_xho_dgb_est_ukr_amr_geo_spa_mcd_scr_prs_hau_anl_pol_hun_ewe_bat_fre_jav_jpn_tml_kor_bul_urd_swa_slo_ind_arw_chh_mao_cnt_lat_bam_cze_aeg_grk_lit_ger_nor_qcu_por_krd_pan_ses_heb_hin_gam_ben_tag_rus_dyu_ctl_swt_sun_tha_owc_knd_fbf_yor_azi_ita_swe_uzb_tsw_vie_amh_cic_zul_tsn	-0.407707653975988	-0.969116696999981	0.335000617672007
369	tig_prs_lda_pan_gam_amr_anl_cze_aze_tur_tsw_jav_dgb_mol_grk_bsq_svk_mlt_bam_cnt_por_urd_yor_krd_moo_pol_hun_ewe_swt_est_bos_hau_geo_mcd_ctl_afr_nor_owc_amh_hin_fin_igb_mao_alb_bat_jpn_knd_kor_ukr_dut_bem_rom_tag_fre_aeg_ind_mnd_swe_zul_ita_chh_slo_rus_lat_eng_qcu_lit_bul_ben_tsn_sod_ger_sid_glc_mly_arw_fbf_spa_cic_sun_tha_heb_tml_dyu_swa_uzb_guj_scr_azi_ven_vie_wly_xho_ses_akn	-0.329676173670806	-0.779893797191936	0.43743372046449
370	amh_prs_bem_por_gam_tig_heb_dut_uzb_tur_xho_tag_dgb_afr_lat_bsq_spa_hau_akn_cnt_swe_krd_bam_scr_swt_mcd_fin_fbf_cic_hun_hin_aeg_geo_urd_guj_ben_pan_amr_wly_mol_est_swa_mao_rom_sun_jpn_knd_kor_ctl_fre_lda_svk_mly_ukr_sod_ind_mnd_pol_tsw_grk_anl_eng_bul_nor_glc_qcu_arw_alb_lit_zul_chh_ger_owc_bos_jav_rus_ses_slo_yor_bat_tha_sid_tml_igb_tsn_aze_ita_cze_azi_ven_vie_mlt_ewe_dyu_moo	-0.161445330836351	-0.381262009016763	0.703878470122217
371	amh_pol_igb_slo_sod_mlt_tig_ger_aze_azi_swt_sun_ewe_hin_scr_bsq_glc_hau_bam_mnd_urd_guj_moo_krd_fbf_rus_fin_yor_xho_hun_ben_wly_geo_prs_bos_arw_lit_heb_gam_fre_est_bem_mly_ukr_mao_jpn_tml_kor_dut_svk_ven_ctl_ind_rom_anl_tag_cnt_afr_ses_por_aeg_mol_mcd_ita_bul_qcu_cze_nor_lat_tsn_chh_pan_owc_grk_jav_spa_dyu_swe_zul_bat_tha_amr_knd_cic_dgb_tur_alb_eng_uzb_tsw_vie_sid_lda_akn_swa	0.051253120546486	0.120640726646869	0.90423586966215
372	owc_dut_akn_rom_anl_chh_heb_glc_aze_azi_cic_jav_yor_mol_nor_bsq_ita_mlt_zul_cnt_bos_por_moo_prs_fbf_lat_fin_swa_ses_est_spa_gam_geo_rus_bul_ukr_swe_wly_hau_hin_hun_swt_mly_urd_mao_jpn_knd_kor_guj_svk_lda_afr_tag_pan_aeg_bat_mnd_scr_ven_ctl_sid_fre_slo_eng_arw_qcu_ger_alb_krd_bem_amh_cze_amr_lit_ind_grk_tsw_ben_dyu_sun_tha_tig_tml_dgb_igb_uzb_mcd_pol_tur_tsn_vie_sod_xho_ewe_bam	0.0529491692197632	0.124538749560793	0.901157515561357
373	sod_guj_yor_grk_wly_sid_owc_urd_azi_tur_dyu_mao_dgb_pan_rus_bsq_ctl_mlt_swt_cnt_eng_glc_zul_pol_tsw_ita_est_bem_igb_hun_bos_anl_geo_krd_nor_fre_bul_tig_heb_ben_fin_ven_mly_ger_jav_jpn_knd_kor_prs_lit_akn_por_tag_afr_amh_bat_mnd_dut_moo_svk_chh_lat_hin_mcd_slo_qcu_scr_arw_alb_ses_aeg_cze_amr_rom_sun_ukr_cic_spa_swa_ind_tha_hau_tml_fbf_xho_uzb_swe_mol_aze_bam_vie_gam_tsn_lda_ewe	-0.196422105112865	-0.463514755695132	0.644078424614898
374	heb_lat_tsn_mol_wly_owc_amr_ben_aze_uzb_lda_sun_tsw_ukr_urd_bsq_afr_aeg_zul_cnt_dut_arw_akn_pan_xho_hin_fin_ewe_swa_hun_nor_amh_geo_prs_bos_mcd_krd_chh_sod_ger_est_ses_tag_bul_mly_jpn_knd_kor_slo_glc_swt_rom_jav_pol_tig_bat_mnd_lit_cic_rus_sid_swe_eng_cze_svk_qcu_grk_guj_ctl_dyu_anl_ita_gam_fre_ind_alb_yor_spa_dgb_mao_tha_mlt_tml_bam_bem_tur_por_scr_azi_ven_vie_hau_moo_igb_fbf	-0.458556142718376	-1.08858413918638	0.27915026423134
375	chh_ben_igb_urd_amr_amh_owc_mcd_aze_uzb_dyu_jav_ses_ctl_guj_bsq_bos_tig_cic_cnt_cze_swe_zul_ger_swa_bul_fin_dgb_xho_hun_hin_sid_geo_eng_ukr_rus_mol_heb_aeg_pan_est_fbf_mly_rom_bat_jpn_tml_kor_krd_grk_ven_scr_mao_por_gam_ind_mnd_slo_tsw_lat_wly_lit_fre_arw_glc_qcu_svk_spa_prs_bem_mlt_pol_hau_afr_tag_dut_tsn_ita_ewe_sun_tha_anl_knd_moo_akn_tur_nor_alb_azi_lda_vie_sod_yor_bam_swt	-0.660815563415022	-1.58044989906729	0.117399148048322
376	aeg_guj_swa_ben_owc_heb_sid_eng_uzb_tur_xho_sun_bem_mcd_scr_bsq_slo_gam_igb_cnt_bos_prs_ven_pan_tsw_urd_est_zul_ewe_hun_bul_hau_geo_afr_fre_ger_alb_sod_anl_por_fin_ses_mao_ctl_jav_jpn_tml_kor_ukr_mol_yor_krd_bat_svk_amh_mly_mnd_ita_swt_rus_amr_dut_rom_grk_pol_qcu_lat_spa_nor_dgb_wly_lit_mlt_arw_tag_glc_akn_swe_fbf_ind_tha_chh_knd_dyu_bam_azi_hin_cze_aze_cic_vie_tig_tsn_moo_lda	-0.0418078480551329	-0.0984461070092422	0.921789941529669
377	gam_scr_dyu_cze_owc_tig_mlt_afr_aze_azi_fbf_sun_bem_slo_ita_bsq_nor_chh_swt_mnd_hin_lat_cic_rom_ses_grk_hun_tsw_moo_fin_eng_heb_geo_prs_mcd_alb_glc_amr_sod_bul_est_dgb_mly_ben_ind_jpn_tml_kor_lit_ger_swa_pan_jav_urd_hau_bat_cnt_guj_igb_fre_sid_por_pol_mol_bos_qcu_swe_rus_ukr_xho_amh_krd_anl_dut_tag_ctl_ewe_spa_ven_mao_tha_aeg_knd_tsn_bam_uzb_svk_arw_tur_lda_vie_wly_zul_yor_akn	-0.379199654116814	-0.898856027842032	0.371050730407792
378	gam_pol_moo_urd_owc_hau_chh_ita_tur_uzb_xho_mly_ewe_pan_bul_bsq_scr_heb_tsn_cnt_guj_eng_tsw_hin_akn_grk_fin_igb_ses_est_mcd_mlt_geo_spa_mol_rus_fre_wly_sod_prs_hun_bem_sun_glc_jav_jpn_tml_kor_svk_bos_bam_ukr_bat_ger_tig_mao_mnd_dut_dyu_lit_sid_ben_krd_arw_cze_qcu_slo_ctl_nor_yor_amh_por_anl_rom_ind_alb_dgb_lat_lda_tag_tha_aeg_knd_zul_swa_aze_afr_swe_azi_swt_vie_amr_fbf_ven_cic	-0.274862138538472	-0.649336874142049	0.517721149973824
379	hau_scr_tsw_pol_amh_sod_amr_afr_uzb_azi_ses_mly_cic_nor_rom_bsq_ctl_owc_xho_cnt_ukr_alb_tsn_dut_dyu_fre_hun_lda_dgb_fin_bos_heb_geo_bul_rus_slo_ger_sid_wly_ita_est_akn_ind_glc_bat_jpn_tml_kor_por_spa_swt_ben_tag_urd_anl_sun_mnd_eng_ven_mol_tig_guj_lit_mcd_cze_qcu_lat_pan_prs_bem_gam_arw_aeg_krd_mao_hin_fbf_swe_moo_jav_tha_mlt_knd_ewe_swa_aze_svk_grk_tur_yor_vie_chh_bam_zul_igb	0.374053288795748	0.880914445920402	0.380635045378444
380	hau_fre_ewe_eng_sid_wly_amh_lat_aze_tur_moo_bat_cic_ger_svk_bsq_swe_gam_tsn_mnd_slo_bul_bem_dut_yor_mol_est_igb_fbf_hun_grk_anl_geo_ctl_rom_pol_rus_tig_amr_hin_fin_xho_ind_mcd_tag_jpn_knd_kor_lit_guj_tsw_por_mao_arw_sod_sun_cnt_alb_zul_ukr_chh_afr_scr_urd_krd_qcu_cze_nor_spa_swt_mlt_ben_aeg_ita_jav_bos_bam_pan_swa_mly_tha_owc_tml_akn_dyu_uzb_prs_glc_azi_lda_vie_heb_dgb_ses_ven	-0.03507499119761	-0.0826581127501709	0.934301040520302
381	wly_grk_swt_guj_sod_amh_heb_urd_azi_uzb_ses_ind_bam_bos_nor_bsq_mol_aeg_ewe_cnt_prs_lat_yor_cze_tsw_ger_fin_swa_dgb_est_lit_sid_geo_pan_dut_scr_slo_owc_anl_ita_hun_xho_mly_ukr_tag_jpn_knd_kor_hin_swe_fbf_mcd_sun_rus_chh_bat_mnd_bul_ven_arw_gam_alb_ctl_por_fre_qcu_eng_rom_svk_igb_amr_krd_hau_glc_jav_afr_zul_pol_akn_mao_tha_mlt_tml_bem_cic_tur_spa_ben_aze_dyu_vie_tig_lda_tsn_moo	0.144349762047785	0.340012782750392	0.734613650156636
382	tig_grk_bem_bul_amr_sod_amh_lat_aze_uzb_moo_sun_bam_rom_prs_bsq_dut_mlt_fbf_mnd_lit_nor_tsn_urd_lda_ita_est_swt_ven_fin_svk_anl_geo_scr_glc_bos_rus_chh_owc_arw_hun_ewe_mly_guj_mao_jpn_tml_kor_slo_mcd_xho_ben_tag_ukr_hau_ind_cnt_ger_igb_swe_gam_pan_fre_mol_hin_qcu_krd_afr_spa_zul_heb_ctl_aeg_pol_bat_eng_cic_por_yor_jav_tha_wly_knd_akn_dyu_tur_cze_alb_azi_dgb_vie_sid_tsw_swa_ses	0.17506560727153	0.411808495746527	0.681427384858808
383	sid_glc_cic_afr_heb_anl_aeg_alb_uzb_aze_xho_jav_zul_nor_ita_bsq_lit_amh_igb_cnt_svk_ben_tsw_ctl_yor_hin_fin_moo_ewe_hun_eng_wly_geo_mol_dut_krd_guj_tig_chh_mcd_est_swt_ind_lat_mao_jpn_tml_kor_bul_swe_swa_por_mly_ger_sod_bat_mnd_slo_tsn_grk_gam_pan_bos_cze_urd_qcu_ukr_prs_arw_dyu_hau_spa_mlt_rom_tag_rus_bem_fre_ses_sun_tha_owc_knd_dgb_lda_tur_scr_pol_azi_bam_vie_amr_akn_fbf_ven	-0.0893481899494165	-0.210704137623958	0.833579127970712
384	wly_glc_moo_spa_sid_sod_amh_eng_uzb_aze_akn_mly_tsw_mcd_guj_bsq_swe_hau_cic_cnt_rom_grk_ses_scr_ven_cze_fin_dyu_dgb_hun_krd_aeg_geo_afr_fre_arw_hin_chh_owc_ita_est_lda_ind_lat_tag_jpn_knd_kor_lit_rus_tsn_pan_mao_nor_anl_bat_mnd_dut_fbf_svk_gam_ukr_ger_ctl_prs_qcu_slo_urd_bos_bem_amr_ben_mlt_bul_sun_mol_yor_alb_swa_jav_tha_tig_tml_xho_bam_tur_por_pol_azi_ewe_vie_heb_zul_swt_igb	0.0404874310052078	0.0953540929109755	0.924238740680035
385	hau_swe_swt_ben_mlt_amr_heb_eng_azi_uzb_akn_ind_yor_ukr_por_bsq_bul_amh_swa_cnt_rus_bos_ewe_cze_bem_ctl_fin_tsw_ven_hun_grk_sod_geo_nor_urd_mol_rom_tig_chh_ita_est_ses_mly_slo_tag_jpn_knd_kor_afr_spa_tsn_hin_jav_pol_aeg_bat_mnd_krd_lda_prs_anl_glc_lit_ger_mcd_qcu_guj_dut_lat_fbf_gam_pan_sid_fre_mao_svk_moo_scr_cic_sun_tha_wly_tml_xho_igb_aze_arw_alb_tur_dgb_vie_owc_bam_dyu_zul	-0.131961304792002	-0.311546716186534	0.756082362950497
386	wly_arw_ses_afr_sid_gam_sod_mol_azi_uzb_cic_bat_bem_pol_ita_bsq_ger_amr_tsw_mnd_krd_glc_dgb_grk_igb_spa_hun_fbf_dyu_fin_rom_amh_geo_mcd_eng_ukr_svk_heb_owc_ctl_est_tsn_ind_fre_mao_jpn_tml_kor_por_slo_lda_bos_sun_hin_chh_tag_cnt_lit_swa_nor_mlt_swe_ben_bul_rus_qcu_cze_pan_urd_akn_anl_prs_tig_dut_jav_lat_ven_alb_swt_mly_tha_hau_knd_xho_yor_aze_guj_scr_tur_ewe_vie_aeg_bam_zul_moo	-0.682163617890811	-1.63559463461478	0.105304685157244
387	anl_alb_zul_guj_amh_chh_tig_grk_tur_aze_tsw_sun_dgb_ger_svk_bsq_ben_wly_cic_mnd_glc_spa_akn_mcd_igb_krd_hun_lda_ven_est_bul_heb_geo_scr_por_ita_lit_amr_hau_ukr_fin_moo_mly_bos_jav_jpn_tml_kor_hin_rom_xho_eng_bat_swe_aeg_mao_cnt_pol_bam_mol_gam_ctl_cze_lat_pan_qcu_slo_rus_prs_dyu_owc_nor_sod_urd_tag_dut_swt_afr_swa_ind_tha_sid_knd_ewe_yor_uzb_fre_arw_azi_fbf_vie_mlt_ses_tsn_bem	-0.0879972327975192	-0.207378736499193	0.836167506105514
388	owc_eng_xho_hin_sod_amh_mlt_ukr_aze_azi_ven_jav_dyu_rom_dut_bsq_ger_gam_tsw_cnt_ben_por_fbf_mcd_dgb_lit_hun_igb_moo_est_rus_amr_geo_grk_ctl_swe_krd_heb_tig_afr_fin_zul_bat_pan_mly_jpn_tml_kor_fre_ita_swa_urd_ind_alb_chh_tag_mnd_prs_bem_slo_aeg_mol_arw_svk_nor_qcu_bul_glc_bos_akn_anl_guj_sid_spa_mao_lat_tsn_scr_cic_sun_tha_wly_knd_ses_yor_uzb_pol_cze_tur_lda_vie_hau_ewe_bam_swt	0.0722639796612816	0.170504544752051	0.864983752851983
389	aeg_cze_ses_alb_amh_hau_owc_svk_tur_azi_ven_mao_lda_eng_grk_bsq_afr_anl_tsn_mnd_guj_pol_bam_urd_dyu_glc_hun_dgb_igb_est_nor_mlt_geo_dut_bos_bul_scr_wly_amr_ita_fin_akn_jav_arw_tag_jpn_tml_kor_swe_hin_bem_rom_sun_mcd_chh_mly_cnt_ben_swa_krd_gam_fre_slo_spa_lat_qcu_ukr_ctl_pan_fbf_tig_ger_heb_mol_ind_lit_xho_rus_moo_bat_tha_sid_knd_tsw_cic_uzb_por_prs_aze_ewe_vie_sod_yor_zul_swt	0.00905411304878369	0.0213047899294859	0.98304816658817
390	tig_por_swt_fre_hau_anl_aeg_ctl_aze_azi_moo_ind_swa_mcd_spa_bsq_rus_gam_tsw_mnd_ukr_swe_zul_prs_xho_bul_est_bem_fbf_hun_slo_amr_geo_glc_rom_mol_ben_mlt_heb_scr_fin_ven_mly_lit_sun_jpn_tml_kor_nor_alb_lda_dut_bat_pan_sod_mao_cnt_pol_akn_krd_wly_ger_eng_urd_arw_qcu_lat_svk_hin_ewe_owc_afr_sid_bos_tag_cze_dyu_ita_bam_jav_tha_amh_knd_dgb_cic_uzb_guj_grk_tur_ses_vie_chh_igb_tsn_yor	-0.69811263439788	-1.67475294696178	0.0973424115544769
391	heb_ita_akn_slo_aeg_amr_gam_rom_uzb_aze_moo_bat_dgb_ukr_swe_bsq_mcd_hau_lda_mnd_rus_ben_tsw_bos_yor_cze_fin_dyu_fbf_est_svk_anl_geo_prs_nor_urd_pol_sid_owc_lat_hun_ven_mao_dut_ind_jpn_tml_kor_krd_arw_ewe_ger_sun_ctl_sod_tag_cnt_grk_bem_mol_amh_afr_alb_hin_bul_qcu_spa_scr_guj_cic_wly_lit_tig_eng_mly_glc_xho_por_ses_jav_tha_chh_knd_igb_tsn_tur_pan_fre_azi_swt_vie_mlt_swa_zul_bam	-0.186351475262872	-0.439913788997796	0.661020204605929
392	mlt_hin_igb_bos_aeg_anl_heb_por_azi_aze_moo_tag_yor_nor_arw_bsq_mol_amh_dyu_mnd_dut_pan_ven_ita_zul_guj_est_tsn_lda_fin_eng_sod_geo_cze_rus_rom_svk_tig_owc_ukr_hun_swa_jav_lat_bat_jpn_tml_kor_afr_prs_swt_pol_mao_ben_wly_sun_cnt_mcd_akn_swe_hau_lit_spa_ger_urd_qcu_grk_scr_glc_bam_gam_slo_amr_ctl_mly_krd_dgb_fre_ewe_ind_tha_sid_knd_xho_ses_tur_bul_alb_uzb_tsw_vie_chh_fbf_cic_bem	-0.138045196396247	-0.325454498316055	0.745568201888376
393	wly_spa_ses_pan_aeg_sod_amr_guj_uzb_tur_ven_ind_dgb_rom_mcd_bsq_ctl_gam_swa_mnd_glc_rus_igb_pol_ewe_lat_hun_yor_tsn_est_lit_mlt_geo_nor_swe_ger_ukr_owc_tig_cze_fin_tsw_jav_fre_mly_jpn_knd_kor_ben_alb_bem_slo_mao_svk_anl_bat_cnt_urd_bam_eng_sid_bul_bos_scr_ita_qcu_krd_prs_mol_moo_hau_afr_amh_dut_tag_grk_xho_por_cic_sun_tha_heb_tml_fbf_dyu_aze_arw_hin_azi_lda_vie_chh_zul_akn_swt	-0.0613625582000276	-0.144535848063023	0.885390113840839
394	mlt_eng_igb_nor_owc_wly_amh_ctl_azi_tur_ewe_mao_dyu_ukr_alb_bsq_hin_anl_lda_cnt_arw_spa_tsn_mol_fbf_grk_est_tsw_ses_hun_scr_aeg_geo_rom_slo_pan_krd_sid_hau_swe_fin_zul_bat_bos_ind_jpn_knd_kor_fre_svk_yor_bul_mly_pol_gam_sun_mnd_glc_akn_prs_chh_ben_lat_urd_guj_qcu_rus_por_ger_bem_sod_dut_tig_ita_tag_mcd_ven_cze_xho_jav_tha_heb_tml_moo_dgb_uzb_lit_afr_aze_cic_vie_amr_swt_bam_swa	-0.979581243775812	-2.3787637439837	0.0194150014132839
395	mlt_por_zul_prs_tig_amr_anl_dut_tur_uzb_fbf_bat_ven_pol_ben_bsq_mcd_wly_akn_cnt_spa_ctl_dgb_ger_ewe_grk_est_tsw_bam_fin_afr_hau_geo_krd_mol_hin_svk_gam_heb_nor_hun_swa_sun_bos_mly_jpn_knd_kor_urd_rom_bem_swe_mao_fre_owc_tag_mnd_lat_moo_glc_sid_cze_alb_lit_rus_qcu_arw_ukr_pan_lda_amh_slo_chh_scr_jav_ita_yor_bul_igb_ind_tha_sod_tml_cic_xho_azi_guj_eng_aze_dyu_vie_aeg_ses_swt_tsn	-0.937693046912208	-2.27758104455132	0.0250427828749805
396	heb_fre_fbf_nor_amr_mlt_chh_spa_azi_uzb_bam_sun_cic_rus_ger_bsq_svk_anl_xho_cnt_ukr_krd_swt_mcd_yor_ben_est_zul_tsw_fin_por_sod_geo_grk_lit_rom_slo_amh_hau_lat_hun_lda_ind_hin_tag_jpn_knd_kor_eng_cze_igb_dut_bat_urd_sid_mly_mnd_bul_ewe_prs_wly_pol_ita_alb_ctl_qcu_arw_pan_bos_dyu_owc_afr_tig_swe_mao_mol_ven_glc_moo_jav_tha_gam_tml_akn_swa_aze_scr_guj_tur_bem_vie_aeg_tsn_ses_dgb	-0.573129783449897	-1.36733312556513	0.17481657186749
397	wly_glc_tsn_rom_heb_mlt_amh_lat_azi_uzb_bam_sun_bem_spa_ger_bsq_afr_tig_fbf_cnt_rus_guj_yor_pan_cic_krd_fin_dyu_ses_hun_ben_sid_geo_swe_por_scr_fre_chh_aeg_arw_est_moo_bat_grk_mao_jpn_knd_kor_ukr_bul_tsw_eng_mly_mcd_amr_jav_mnd_urd_zul_lit_gam_ita_dut_prs_hin_qcu_nor_slo_ctl_swa_owc_svk_sod_cze_ind_alb_ven_bos_lda_tag_tha_hau_tml_ewe_igb_aze_pol_mol_tur_swt_vie_anl_akn_xho_dgb	-0.322994737240139	-0.764277877855789	0.446636500799612
398	anl_bul_lda_ukr_mlt_tig_owc_scr_aze_azi_akn_jav_fbf_lit_guj_bsq_ctl_sid_moo_mnd_grk_ita_bam_nor_yor_krd_hun_swa_ewe_fin_hin_amr_geo_rus_fre_pol_arw_amh_heb_mol_est_zul_bat_mcd_mly_jpn_knd_kor_ger_urd_bem_ben_sun_spa_hau_mao_cnt_alb_swt_prs_gam_pan_glc_por_cze_qcu_afr_svk_swe_xho_sod_rom_wly_bos_ind_dut_tsw_eng_ven_tag_tha_chh_tml_dgb_tsn_tur_slo_lat_uzb_igb_vie_aeg_ses_dyu_cic	-0.877894347918232	-2.12638912997895	0.0361190688765126
399	hau_bos_moo_nor_anl_heb_mlt_spa_tur_azi_fbf_ind_yor_eng_bul_bsq_rom_amh_ewe_mnd_afr_scr_cic_pol_zul_urd_hun_lda_swa_fin_hin_tig_geo_ctl_ben_fre_dut_wly_aeg_glc_est_akn_mly_ita_sun_jpn_knd_kor_prs_slo_tsw_mcd_tag_lat_chh_mao_cnt_grk_swt_krd_sid_svk_cze_pan_ukr_qcu_por_mol_arw_igb_sod_ger_owc_lit_jav_rus_ven_guj_xho_bat_tha_gam_tml_dyu_ses_aze_swe_alb_uzb_tsn_vie_amr_dgb_bam_bem	-0.418089758924926	-0.992184837521794	0.323681875376632
400	sod_lit_dyu_rus_gam_mlt_anl_mol_tur_uzb_zul_bat_xho_cze_pol_bsq_ger_amr_tsw_cnt_slo_ben_akn_grk_lda_arw_est_ven_ses_fin_dut_heb_geo_fre_bos_rom_prs_hau_owc_swe_hun_moo_jav_scr_mao_jpn_tml_kor_ctl_krd_swa_svk_ind_por_sid_sun_mnd_urd_bem_lat_chh_hin_guj_spa_ita_qcu_glc_ukr_mcd_dgb_aeg_bul_wly_nor_tag_afr_cic_alb_yor_mly_tha_amh_knd_igb_fbf_aze_pan_eng_azi_ewe_vie_tig_swt_tsn_bam	-0.834369155074032	-2.01123148259346	0.0471957157671859
401	chh_pan_dyu_svk_amr_sod_hau_bul_aze_tur_ven_jav_tsw_arw_krd_bsq_pol_tig_bem_mnd_ben_nor_swa_dut_yor_rom_fin_zul_bam_est_slo_wly_geo_lit_rus_por_eng_aeg_heb_scr_hun_xho_mao_ukr_mly_jpn_tml_kor_afr_cze_moo_ger_ind_ita_anl_tag_cnt_bos_ewe_prs_amh_guj_hin_grk_glc_qcu_alb_swe_mol_fbf_sid_urd_gam_lat_bat_fre_tsn_mcd_swt_sun_tha_mlt_knd_akn_dgb_azi_ctl_spa_uzb_lda_vie_owc_cic_ses_igb	0.267072240183477	0.629018075267997	0.530879266128832
402	heb_mcd_lda_ger_chh_owc_hau_grk_azi_aze_yor_mly_ven_bul_eng_bsq_hin_sid_swa_mnd_bos_swe_dgb_guj_igb_ctl_est_tsn_tsw_hun_urd_amr_geo_prs_por_ukr_mol_sod_amh_afr_fin_fbf_ind_rom_bat_jpn_knd_kor_pan_ben_ewe_alb_tag_glc_aeg_mao_cnt_cze_moo_rus_anl_scr_dut_svk_pol_qcu_ita_slo_arw_ses_wly_krd_gam_fre_jav_spa_bam_nor_akn_sun_tha_tig_tml_bem_cic_uzb_lit_lat_tur_dyu_vie_mlt_xho_swt_zul	-0.0368741278569789	-0.0869559417798136	0.93089348516328
403	amh_krd_tsw_swe_sid_chh_wly_spa_azi_tur_xho_sun_fbf_ctl_ger_bsq_bos_aeg_lda_mnd_ita_fre_tsn_ukr_ven_urd_fin_dgb_swt_est_nor_mlt_geo_slo_bul_scr_eng_owc_heb_afr_hun_ses_bat_por_mly_jpn_tml_kor_guj_pol_zul_mcd_jav_lit_gam_tag_cnt_mol_swa_ben_sod_prs_lat_alb_pan_qcu_hin_glc_arw_akn_tig_cze_hau_dut_ind_rus_bem_rom_igb_mao_tha_amr_knd_moo_yor_aze_svk_grk_uzb_bam_vie_anl_ewe_dyu_cic	-0.596125729565143	-1.42019552717248	0.158894550492102
404	anl_pol_swt_prs_sid_owc_gam_fre_azi_tur_dgb_ind_cic_nor_ukr_bsq_hin_wly_zul_cnt_guj_spa_bam_bul_xho_alb_est_tsw_igb_hun_por_amr_geo_lat_swe_slo_rom_sod_aeg_glc_fin_tsn_tag_ger_bat_jpn_tml_kor_dut_grk_ewe_cze_mao_svk_heb_mly_mnd_ita_bem_ben_chh_mol_eng_bos_lit_qcu_rus_arw_mcd_akn_amh_scr_mlt_ctl_sun_afr_dyu_urd_ven_jav_tha_tig_knd_fbf_yor_uzb_pan_krd_aze_lda_vie_hau_ses_swa_moo	0.00340976471277162	0.00803263766711497	0.993608157242513
405	sod_pol_swa_krd_tig_amh_owc_ukr_aze_tur_igb_tag_tsn_hin_svk_bsq_afr_anl_fbf_cnt_ben_mcd_moo_spa_bam_lit_fin_ses_ven_est_nor_aeg_geo_arw_fre_rom_prs_gam_heb_lat_hun_yor_mao_por_sun_jpn_knd_kor_bul_rus_akn_grk_ind_ita_mlt_mly_mnd_glc_lda_ctl_sid_urd_mol_eng_dut_qcu_ger_slo_guj_ewe_wly_alb_chh_swe_jav_bos_bem_cze_xho_bat_tha_amr_tml_zul_tsw_azi_scr_pan_uzb_dgb_vie_hau_dyu_swt_cic	-0.604208417497111	-1.44331716594685	0.152291171793257
406	mlt_scr_akn_glc_sid_chh_heb_ukr_uzb_azi_bem_bat_dgb_hin_rom_bsq_por_tig_bam_mnd_nor_eng_ven_svk_tsn_fre_hun_lda_moo_fin_spa_aeg_geo_ita_dut_mol_lat_amr_amh_alb_est_swa_sun_bos_tag_jpn_knd_kor_pan_swe_ses_grk_jav_ctl_wly_mly_cnt_ben_swt_arw_owc_slo_prs_urd_cze_qcu_ger_krd_mcd_igb_sod_bul_hau_lit_ind_rus_xho_afr_dyu_mao_tha_gam_tml_tsw_fbf_tur_pol_guj_aze_yor_vie_anl_ewe_cic_zul	-0.760693189695902	-1.83148031413867	0.0702303403129031
407	mlt_alb_fbf_nor_aeg_chh_tig_lit_uzb_aze_akn_mly_xho_guj_rom_bsq_ita_owc_igb_cnt_krd_ctl_tsw_glc_moo_ben_hun_dyu_yor_fin_mcd_hau_geo_bul_hin_dut_lat_amr_sod_cze_est_swa_tag_por_bat_jpn_tml_kor_slo_pan_bem_swe_jav_pol_gam_mao_mnd_eng_dgb_mol_anl_arw_ger_grk_bos_qcu_ukr_spa_rus_bam_sid_fre_wly_urd_ind_prs_ses_scr_tsn_sun_tha_heb_knd_ven_swt_tur_afr_svk_azi_zul_vie_amh_ewe_cic_lda	-0.280584147429079	-0.664083246321045	0.508280133514134
408	owc_grk_swt_rom_sid_amh_wly_pol_uzb_tur_cic_ind_tsw_pan_ita_bsq_lat_hau_dyu_mnd_rus_hin_dgb_bos_bam_ger_hun_swa_igb_fin_urd_sod_geo_swe_por_lit_glc_aeg_heb_prs_est_moo_tag_fre_mly_jpn_tml_kor_arw_ctl_bem_alb_mao_nor_amr_jav_cnt_guj_ses_krd_chh_scr_ukr_eng_svk_qcu_slo_mcd_dut_lda_tig_ben_mlt_spa_bat_afr_ewe_cze_ven_sun_tha_anl_knd_zul_xho_aze_bul_mol_azi_tsn_vie_gam_akn_fbf_yor	-0.526422509058062	-1.25353058857085	0.213154827592703
409	anl_ben_lda_hin_gam_mlt_wly_spa_uzb_aze_xho_mly_ses_ctl_lat_bsq_dut_amr_swa_cnt_grk_glc_akn_arw_swt_cze_fin_ven_tsw_est_rom_sid_geo_prs_afr_fre_svk_heb_tig_swe_hun_igb_bat_alb_sun_jpn_tml_kor_pol_pan_ewe_rus_jav_ukr_amh_ind_mnd_eng_yor_ger_aeg_nor_guj_ita_scr_qcu_lit_urd_slo_moo_hau_mol_owc_bos_tag_krd_bam_por_zul_mao_tha_chh_knd_bem_dyu_azi_mcd_bul_tur_fbf_vie_sod_dgb_cic_tsn	-0.340970607940133	-0.808143603759994	0.421070305775578
410	owc_ukr_cic_ita_heb_gam_tig_alb_uzb_aze_ewe_bat_fbf_rom_rus_bsq_spa_anl_swa_cnt_lit_glc_tsn_lat_moo_ger_hun_dgb_lda_fin_eng_chh_geo_urd_bul_cze_fre_mlt_aeg_prs_est_dyu_mao_afr_tag_jpn_tml_kor_krd_slo_ven_por_ind_mol_sod_jav_mnd_grk_zul_ctl_amh_nor_dut_pan_hin_qcu_guj_swe_pol_yor_hau_ben_sid_bos_sun_scr_tsw_arw_swt_mly_tha_wly_knd_xho_ses_tur_mcd_svk_azi_bem_vie_amr_bam_akn_igb	-0.528956746755718	-1.25998589166962	0.210827050845092
411	anl_dut_moo_nor_hau_gam_tig_slo_azi_tur_zul_mly_yor_bul_mol_bsq_alb_wly_bem_mnd_urd_por_tsw_ita_ewe_ger_est_fbf_ven_fin_lit_sod_geo_glc_ben_pan_guj_amh_heb_grk_hun_ses_sun_lat_bat_jpn_knd_kor_arw_prs_tsn_scr_mao_spa_owc_ind_cnt_cze_dgb_svk_aeg_hin_ukr_fre_afr_qcu_rus_krd_pol_lda_sid_eng_chh_bos_tag_swe_xho_ctl_swt_jav_tha_amr_tml_akn_igb_aze_rom_mcd_uzb_bam_vie_mlt_cic_dyu_swa	-0.647110465094797	-1.54921028788098	0.124727610773066
412	heb_slo_bam_lit_sod_hau_anl_glc_aze_azi_tsn_sun_igb_afr_krd_bsq_hin_amh_lda_cnt_nor_alb_ses_cze_xho_lat_est_zul_cic_hun_rom_wly_geo_ita_mcd_mol_bos_gam_aeg_guj_fin_swa_tag_pan_bat_jpn_tml_kor_pol_ctl_dgb_svk_mly_bul_chh_ind_mnd_dut_yor_swe_amr_fre_scr_grk_ben_qcu_spa_rus_eng_ven_owc_urd_tig_prs_jav_ukr_akn_por_tsw_mao_tha_sid_knd_dyu_swt_tur_ger_arw_uzb_fbf_vie_mlt_moo_bem_ewe	-0.751858489017145	-1.80733506050563	0.0739432969587867
413	wly_hin_ses_glc_amh_sod_mlt_alb_tur_azi_zul_tag_dyu_ukr_ctl_bsq_lit_anl_yor_mnd_dut_bos_swt_por_tsn_eng_hun_lda_ewe_est_cze_chh_geo_grk_ger_svk_spa_tig_sid_slo_fin_fbf_ind_rom_mao_jpn_tml_kor_rus_scr_bam_mol_mly_swe_heb_bat_cnt_pol_swa_guj_aeg_bul_arw_lat_afr_qcu_ita_pan_mcd_igb_gam_ben_owc_urd_jav_krd_tsw_fre_cic_sun_tha_hau_knd_dgb_bem_aze_nor_prs_uzb_ven_vie_amr_xho_moo_akn	-0.22407192074735	-0.529409986832596	0.597782557402734
414	wly_hin_akn_lat_tig_anl_chh_svk_tur_aze_ven_bat_ses_krd_arw_bsq_glc_sid_cic_cnt_urd_grk_dgb_afr_swa_slo_est_swt_bem_hun_nor_heb_geo_lit_ben_mcd_eng_mlt_owc_guj_fin_yor_mao_rus_ind_jpn_knd_kor_spa_bul_bam_ita_mly_ukr_hau_jav_mnd_dut_zul_swe_amr_alb_cze_mol_bos_qcu_pan_rom_scr_ewe_amh_por_aeg_prs_sun_ger_tsn_ctl_tsw_tag_tha_gam_tml_fbf_igb_uzb_pol_fre_azi_lda_vie_sod_moo_xho_dyu	-0.0177258661062517	-0.0417870065572804	0.966758075955981
415	amr_guj_igb_svk_owc_tig_sod_ukr_tur_uzb_fbf_jav_dyu_scr_mol_bsq_prs_aeg_dgb_mnd_krd_bul_yor_ctl_zul_grk_fin_swa_ven_hun_pan_hau_geo_rus_glc_lat_arw_wly_amh_cze_est_cic_mly_lit_bat_jpn_tml_kor_por_mcd_swt_pol_tag_spa_mlt_ind_cnt_bos_ses_dut_anl_ben_ger_afr_swe_qcu_ita_urd_slo_moo_gam_hin_heb_eng_mao_nor_tsw_alb_lda_sun_tha_chh_knd_tsn_bam_azi_fre_rom_aze_akn_vie_sid_bem_ewe_xho	-0.0917916360889702	-0.216125109015347	0.829363568841027
416	mlt_swe_igb_ben_aeg_amr_hau_krd_azi_tur_dgb_mly_swt_svk_afr_bsq_lat_amh_ses_mnd_fre_lit_lda_rom_tsw_ukr_est_tsn_akn_fin_grk_owc_geo_glc_ctl_urd_ita_anl_chh_hin_hun_fbf_ind_nor_mao_jpn_knd_kor_dut_mcd_bam_rus_bat_alb_sid_jav_cnt_bul_dyu_arw_tig_mol_spa_scr_slo_qcu_eng_guj_prs_bem_gam_por_heb_ger_sun_cze_xho_pol_moo_tag_tha_sod_tml_ven_yor_aze_bos_pan_uzb_swa_vie_wly_cic_zul_ewe	-0.057060172587383	-0.134431074693371	0.893352214344
417	owc_scr_dyu_mcd_chh_hau_anl_cze_aze_azi_ses_bat_cic_alb_pan_bsq_rus_amh_fbf_cnt_ctl_ben_yor_eng_bem_ita_est_moo_xho_hun_slo_sod_geo_urd_ukr_grk_glc_tig_amr_guj_fin_akn_mly_ger_mao_jpn_knd_kor_afr_prs_swa_bos_sun_rom_gam_ind_mnd_spa_zul_swe_heb_krd_svk_nor_dut_qcu_lit_fre_por_bam_wly_lat_sid_bul_tag_mol_lda_hin_dgb_jav_tha_aeg_tml_tsn_tsw_uzb_arw_pol_tur_igb_vie_mlt_ewe_ven_swt	-0.563643042751413	-1.34335394614876	0.182426260548274
418	sod_grk_fbf_ben_hau_wly_aeg_cze_azi_aze_bam_bat_zul_eng_nor_bsq_scr_tig_igb_mnd_ctl_pan_tsn_lit_lda_swe_fin_akn_moo_est_rom_anl_geo_glc_fre_alb_prs_mlt_owc_pol_hun_swa_jav_guj_mao_jpn_tml_kor_mcd_bul_ven_ukr_mly_ger_gam_ind_cnt_lat_swt_ita_amh_bos_rus_spa_afr_qcu_krd_por_hin_xho_heb_urd_sid_dut_tag_mol_tsw_arw_cic_sun_tha_chh_knd_dyu_ewe_tur_slo_svk_uzb_bem_vie_amr_dgb_ses_yor	-0.678509195702306	-1.62880680050164	0.106736891880336
419	amr_fre_yor_bul_mlt_amh_owc_ukr_aze_uzb_bam_jav_igb_ger_cze_bsq_lit_sid_tsw_mnd_dut_alb_lda_svk_dyu_ben_hun_cic_swt_fin_rom_anl_geo_por_ctl_mcd_ita_chh_tig_nor_est_bem_tag_spa_sun_jpn_tml_kor_rus_hin_zul_bos_bat_slo_sod_mao_cnt_eng_fbf_scr_heb_guj_afr_krd_lat_qcu_arw_swe_prs_xho_wly_grk_aeg_pol_ind_pan_ven_urd_swa_mly_tha_hau_knd_ewe_dgb_tur_mol_glc_azi_tsn_vie_gam_ses_akn_moo	-0.11004587297245	-0.259600887914201	0.795745465939612
420	amh_ben_yor_dut_heb_sod_wly_hin_aze_uzb_bem_mao_dgb_rus_spa_bsq_prs_amr_lda_mnd_svk_eng_xho_glc_ven_afr_hun_moo_dyu_est_guj_hau_geo_lit_rom_urd_cze_chh_mlt_ita_fin_igb_tag_lat_ind_jpn_tml_kor_pol_pan_ewe_por_jav_fre_gam_mly_cnt_bul_tsn_nor_anl_bos_krd_ger_swe_qcu_arw_mol_slo_fbf_sid_grk_owc_ukr_bat_alb_swt_scr_tsw_sun_tha_tig_knd_cic_ses_azi_ctl_mcd_tur_bam_vie_aeg_swa_akn_zul	-0.474462038444702	-1.12829806544661	0.262096374366643
421	hau_slo_tsw_hin_aeg_chh_tig_swe_tur_uzb_swa_sun_tsn_mol_spa_bsq_ita_amr_cic_mnd_ctl_svk_ven_ukr_yor_lat_hun_moo_swt_est_mcd_anl_geo_cze_urd_rus_scr_sod_sid_guj_fin_dgb_mly_glc_ind_jpn_tml_kor_bos_grk_igb_lit_tag_arw_amh_jav_cnt_fre_dyu_dut_owc_nor_eng_afr_pol_qcu_krd_bul_ger_bem_wly_rom_heb_pan_bat_alb_bam_prs_zul_mao_tha_mlt_knd_akn_lda_azi_por_ben_aze_ewe_vie_gam_fbf_ses_xho	0.258851480986644	0.609522475171505	0.543664469754821
422	aeg_fre_swa_prs_hau_heb_gam_eng_tur_uzb_yor_ind_ses_ukr_swe_bsq_afr_sod_cic_mnd_hin_bos_akn_mcd_ven_rom_hun_swt_bem_fin_cze_mlt_geo_pol_rus_slo_krd_owc_amr_arw_est_igb_sun_ger_jav_jpn_knd_kor_pan_alb_tsw_lat_bat_bul_amh_tag_cnt_svk_moo_glc_sid_urd_mol_guj_scr_qcu_ben_ctl_nor_fbf_chh_grk_anl_ita_mly_lit_dyu_dut_bam_mao_tha_tig_tml_ewe_zul_aze_spa_por_azi_tsn_vie_wly_dgb_lda_xho	-0.413934517102288	-0.982243034135707	0.328528567285759
423	sod_fre_bam_nor_tig_aeg_heb_mcd_tur_azi_moo_ind_ven_bul_lit_bsq_urd_chh_ewe_mnd_grk_ger_cic_ukr_akn_slo_est_lda_yor_fin_pol_wly_geo_spa_ctl_eng_krd_amh_owc_bos_hun_swa_jav_swe_bat_jpn_tml_kor_scr_rom_zul_dut_mly_pan_amr_sun_cnt_svk_bem_afr_anl_guj_mol_hin_lat_qcu_alb_ben_rus_dyu_sid_prs_mlt_por_mao_cze_igb_glc_tsn_tag_tha_gam_knd_tsw_swt_uzb_ita_arw_aze_fbf_vie_hau_ses_xho_dgb	-0.0615173938589812	-0.145070173093757	0.884969409903878
424	heb_mcd_dyu_guj_tig_gam_aeg_ben_uzb_azi_moo_bat_ven_pan_mol_bsq_glc_anl_akn_mnd_eng_hin_igb_rom_dgb_scr_fin_bem_xho_hun_prs_chh_geo_spa_swe_alb_grk_mlt_hau_ukr_est_fbf_jav_fre_mly_jpn_knd_kor_bos_nor_swt_afr_sun_arw_owc_ind_cnt_lit_swa_pol_amr_dut_slo_svk_cze_qcu_ita_bul_ger_cic_sod_por_wly_rus_tag_ctl_yor_urd_bam_mao_tha_amh_tml_zul_lda_aze_krd_lat_tur_tsn_vie_sid_ewe_ses_tsw	-0.364284152048945	-0.863492953436033	0.390087993286788
425	amh_cze_swa_alb_owc_amr_mlt_svk_azi_aze_moo_mao_dgb_ben_krd_bsq_hin_aeg_ven_mnd_ger_urd_akn_scr_cic_lit_est_xho_ses_hun_swe_sid_geo_lat_afr_dut_ctl_tig_heb_arw_fin_yor_ind_fre_jav_jpn_knd_kor_pan_slo_bem_nor_sun_bul_chh_tag_cnt_ukr_swt_bos_wly_prs_glc_mcd_rom_qcu_mol_spa_grk_tsn_anl_pol_sod_ita_bat_rus_dyu_eng_zul_mly_tha_gam_tml_fbf_bam_uzb_por_guj_tur_igb_vie_hau_tsw_lda_ewe	-0.871135761748926	-2.10277000503433	0.0381869700164236
426	wly_hin_fbf_mol_mlt_anl_owc_guj_tur_uzb_ses_ind_ven_arw_ben_bsq_nor_chh_yor_cnt_svk_pan_cic_rom_igb_ctl_est_akn_lda_fin_rus_heb_geo_lat_slo_prs_alb_sod_gam_por_hun_ewe_mao_lit_sun_jpn_tml_kor_glc_dut_dyu_grk_mly_pol_hau_jav_mnd_bul_dgb_spa_sid_bos_mcd_krd_ita_qcu_scr_ukr_ger_zul_aeg_urd_tig_fre_tag_afr_swa_swe_moo_bat_tha_amr_knd_bem_swt_azi_cze_eng_aze_xho_vie_amh_tsw_tsn_bam	0.378300506446335	0.891645086839802	0.374884349130702
427	mlt_pan_dgb_svk_sod_hau_aeg_ger_aze_uzb_cic_jav_moo_prs_krd_bsq_guj_tig_xho_mnd_rus_bul_swt_rom_yor_swe_fin_lda_swa_hun_ita_amr_geo_fre_glc_urd_arw_wly_chh_ctl_est_ses_mly_bos_mao_jpn_tml_kor_spa_afr_tsw_hin_bat_mcd_owc_tag_cnt_slo_igb_lit_anl_alb_ben_dut_por_qcu_pol_scr_ukr_ewe_heb_mol_amh_grk_ind_eng_fbf_lat_tsn_sun_tha_sid_knd_zul_akn_tur_nor_cze_azi_bam_vie_gam_bem_ven_dyu	0.159368235124669	0.375410678932224	0.708209932238889
428	sod_lat_tsn_pol_aeg_gam_sid_cze_azi_uzb_yor_mly_cic_rus_guj_bsq_svk_anl_bam_cnt_lit_krd_zul_spa_swt_eng_hun_ses_igb_fin_por_owc_geo_nor_slo_afr_rom_wly_mlt_ctl_est_fbf_mao_alb_bat_jpn_knd_kor_mol_grk_swa_mcd_ind_fre_amh_jav_mnd_hin_lda_arw_chh_swe_bul_bos_glc_qcu_ben_ukr_ger_moo_amr_pan_heb_ita_tag_dut_bem_urd_tsw_sun_tha_hau_tml_ven_akn_tur_scr_prs_aze_xho_vie_tig_dgb_ewe_dyu	0.289778979791608	0.683063783253904	0.496264673712571
429	amh_por_swt_glc_hau_sod_chh_mol_azi_aze_akn_tag_xho_grk_urd_bsq_arw_mlt_dyu_mnd_dut_ukr_yor_nor_ewe_guj_fin_igb_lda_hun_slo_heb_geo_lit_swe_scr_ctl_gam_anl_ben_est_bam_mly_krd_sun_jpn_knd_kor_hin_spa_ven_ger_ind_bos_amr_bat_cnt_ita_tsn_lat_owc_bul_prs_fre_rom_qcu_rus_pol_cze_bem_wly_afr_aeg_svk_jav_eng_tsw_mcd_zul_mao_tha_tig_tml_swa_ses_uzb_alb_pan_tur_fbf_vie_sid_dgb_moo_cic	-0.141645830690811	-0.33400947412841	0.73912441211089
430	hau_lat_yor_svk_mlt_heb_owc_slo_aze_tur_dgb_sun_igb_mol_eng_bsq_bul_tig_cic_cnt_cze_urd_swt_guj_akn_dut_hun_ses_fbf_est_pan_amh_geo_ctl_krd_swe_grk_wly_chh_arw_fin_moo_mly_ukr_ind_jpn_knd_kor_glc_fre_tsn_por_mao_scr_amr_bat_mnd_hin_ven_ita_sid_prs_spa_alb_afr_qcu_bos_pol_rus_zul_sod_ger_gam_nor_tag_ben_ewe_mcd_dyu_jav_tha_aeg_tml_bam_tsw_uzb_lit_rom_azi_bem_vie_anl_xho_lda_swa	-1.03136070841512	-2.51590983285152	0.0135869159007443
431	tig_rus_bem_cze_amh_amr_aeg_slo_aze_uzb_ewe_ind_lda_glc_ben_bsq_bos_hau_yor_cnt_ger_eng_cic_svk_swa_krd_est_zul_igb_hun_fre_sod_geo_afr_grk_scr_hin_gam_wly_mol_fin_bam_sun_ctl_mao_jpn_knd_kor_spa_mcd_moo_pan_tag_lat_sid_mly_mnd_nor_ven_ukr_owc_prs_bul_arw_ita_qcu_rom_lit_dut_akn_anl_por_chh_alb_bat_pol_tsn_urd_fbf_jav_tha_heb_tml_dgb_dyu_azi_guj_swe_tur_xho_vie_mlt_tsw_ses_swt	-0.189832844554073	-0.448147744160545	0.655088874264718
432	amh_ita_dgb_cze_gam_chh_anl_rom_aze_tur_dyu_ind_xho_bul_eng_bsq_ukr_amr_tsw_mnd_bos_pan_swt_lit_moo_guj_fin_lda_cic_est_scr_mlt_geo_krd_ben_lat_ctl_sid_tig_svk_hun_bam_tag_alb_mly_jpn_knd_kor_rus_spa_tsn_glc_bat_grk_heb_jav_cnt_mol_akn_afr_aeg_arw_swe_mcd_slo_qcu_urd_pol_hin_ven_owc_prs_sod_dut_sun_por_igb_fre_ewe_mao_tha_hau_tml_bem_swa_azi_nor_ger_uzb_fbf_vie_wly_ses_yor_zul	-0.172328551511887	-0.406966000017433	0.684968090889709
433	hau_spa_cic_guj_tig_aeg_sod_bul_azi_uzb_ven_tag_akn_lat_dut_bsq_prs_heb_ewe_cnt_eng_mol_bam_swe_swa_hin_hun_igb_zul_fin_urd_owc_geo_cze_rus_ben_grk_chh_anl_ukr_est_ses_jav_krd_ind_jpn_tml_kor_nor_ita_bem_ctl_sun_rom_amr_mly_mnd_lit_moo_pol_amh_pan_slo_fre_afr_qcu_arw_mcd_scr_lda_sid_ger_gam_bos_mao_por_dyu_svk_fbf_bat_tha_mlt_knd_swt_dgb_aze_glc_alb_tur_xho_vie_wly_tsn_tsw_yor	-0.260929008981828	-0.616170799093024	0.539287062220174
434	tig_ger_dyu_rom_anl_gam_wly_scr_uzb_azi_ses_sun_zul_krd_afr_bsq_lat_owc_ven_mnd_prs_glc_xho_bul_moo_svk_est_swt_swa_fin_arw_heb_geo_bos_dut_ben_lit_amh_sid_fre_hun_dgb_jav_grk_mao_jpn_tml_kor_ukr_pan_akn_rus_ind_nor_chh_bat_cnt_ctl_lda_slo_mlt_cze_alb_mcd_urd_qcu_por_guj_hin_cic_sod_eng_aeg_spa_tag_pol_igb_swe_bam_mly_tha_amr_knd_yor_fbf_tur_ita_mol_aze_bem_vie_hau_tsw_tsn_ewe	0.148576484864323	0.350134606871765	0.727029420727456
435	anl_dut_swt_slo_sod_sid_tig_afr_azi_tur_ewe_tag_igb_spa_mcd_bsq_fre_wly_dyu_cnt_guj_mol_swa_ita_bem_krd_est_fbf_ven_fin_bul_aeg_geo_urd_svk_rom_ctl_mlt_heb_por_hun_xho_mly_arw_jav_jpn_knd_kor_grk_glc_tsw_bos_ind_lat_amr_sun_mnd_swe_moo_eng_amh_pol_scr_ger_lit_qcu_pan_nor_prs_ses_gam_cze_hau_alb_mao_rus_lda_ben_bam_bat_tha_owc_tml_tsn_cic_aze_ukr_hin_uzb_dgb_vie_chh_yor_akn_zul	-0.580268512107498	-1.38408943716202	0.169643625921247
436	heb_glc_dyu_grk_gam_aeg_amh_afr_uzb_aze_lda_jav_bam_mol_bul_bsq_krd_hau_cic_cnt_nor_guj_swt_ukr_bem_bos_hun_xho_igb_fin_rus_owc_geo_slo_eng_hin_mcd_mlt_anl_arw_est_swa_mao_ctl_bat_jpn_tml_kor_svk_dut_ewe_spa_mly_ger_sid_ind_mnd_rom_dgb_pol_tig_scr_alb_por_fre_qcu_ita_lit_pan_zul_sod_prs_amr_ben_sun_lat_akn_cze_ven_tag_tha_chh_knd_moo_fbf_azi_swe_urd_tur_tsn_vie_wly_tsw_yor_ses	-0.835167637225565	-2.01687942759932	0.0465914571024538
437	chh_mcd_akn_prs_tig_heb_mlt_slo_tur_uzb_xho_ind_dgb_pol_spa_bsq_afr_aeg_ewe_cnt_hin_cze_swt_pan_tsn_ita_est_tsw_ven_fin_lit_sod_geo_guj_alb_ukr_mol_hau_sid_krd_hun_zul_tag_grk_mao_jpn_tml_kor_dut_eng_dyu_rom_sun_bos_anl_bat_mnd_nor_fbf_por_amr_svk_ben_ger_scr_qcu_bul_swe_urd_bam_gam_arw_amh_fre_mly_ctl_swa_glc_cic_jav_tha_owc_knd_igb_lda_azi_rus_lat_aze_bem_vie_wly_moo_yor_ses	-0.127834793386003	-0.301532495964365	0.763681679649773
438	amh_mcd_bam_scr_anl_tig_sod_pan_tur_azi_lda_ind_xho_krd_pol_bsq_ctl_aeg_swa_cnt_glc_ger_fbf_slo_zul_svk_fin_igb_ewe_est_rus_heb_geo_alb_hin_mol_grk_gam_mlt_ukr_hun_bem_sun_por_bat_jpn_knd_kor_dut_afr_dgb_bul_mao_swe_chh_jav_mnd_ita_ses_bos_sid_lat_fre_prs_lit_qcu_arw_rom_urd_tsw_wly_spa_hau_ben_tag_nor_cic_eng_dyu_mly_tha_amr_tml_swt_ven_uzb_cze_guj_aze_yor_vie_owc_akn_tsn_moo	-0.85508655712387	-2.06480993825499	0.0417247471958496
439	hau_bul_ses_svk_chh_sid_wly_hin_azi_aze_ewe_jav_swa_afr_alb_bsq_cze_amh_ven_cnt_guj_ger_fbf_swe_bam_ctl_est_akn_cic_hun_glc_sod_geo_arw_lit_pol_nor_aeg_mlt_slo_fin_dgb_bat_pan_ind_jpn_tml_kor_dut_grk_tsw_spa_sun_urd_heb_mao_mnd_lat_bem_mol_amr_fre_por_prs_ben_qcu_eng_mcd_ita_igb_tig_krd_anl_rus_mly_scr_xho_bos_tsn_tag_tha_owc_knd_yor_lda_uzb_ukr_rom_tur_dyu_vie_gam_swt_moo_zul	-0.249242329302922	-0.589504769932104	0.55695213959165
440	sod_svk_dyu_scr_aeg_tig_wly_afr_tur_uzb_zul_ind_tsw_swe_ctl_bsq_lat_sid_swa_mnd_ukr_slo_dgb_krd_ven_ita_hun_moo_bam_est_rom_owc_geo_rus_nor_ben_bos_amr_mlt_grk_fin_cic_tag_hin_bat_jpn_knd_kor_pol_mcd_ses_pan_mly_fre_chh_mao_cnt_dut_lda_arw_anl_eng_por_alb_lit_qcu_ger_urd_spa_igb_gam_glc_heb_cze_sun_prs_tsn_bul_bem_jav_tha_amh_tml_xho_swt_aze_guj_mol_azi_akn_vie_hau_fbf_yor_ewe	0.821396197005208	1.95705960213582	0.0533392655229217
441	heb_ukr_igb_alb_gam_anl_chh_lat_aze_tur_tsn_sun_ewe_fre_arw_bsq_guj_owc_ven_mnd_ben_grk_bam_lit_fbf_ita_est_swa_swt_hun_rus_aeg_geo_dut_glc_swe_pan_mlt_tig_scr_fin_dgb_jav_ger_bat_jpn_tml_kor_bos_mcd_yor_cze_mly_eng_amh_ind_cnt_prs_akn_hin_hau_bul_krd_por_mol_qcu_nor_svk_urd_dyu_wly_slo_sod_rom_mao_afr_cic_ctl_bem_tag_tha_amr_knd_xho_zul_azi_spa_pol_uzb_tsw_vie_sid_lda_ses_moo	-0.755865041760653	-1.81740243345823	0.0723758121398478
442	sod_hin_cic_lit_heb_mlt_amh_bos_tur_uzb_swt_ind_igb_arw_rus_bsq_prs_wly_ven_mnd_swe_guj_tsw_glc_bem_lat_est_ewe_akn_hun_urd_anl_geo_cze_spa_nor_rom_hau_amr_bul_fin_fbf_mly_slo_jav_jpn_tml_kor_mcd_ukr_ses_pan_mao_ita_sid_sun_cnt_mol_moo_grk_tig_afr_svk_eng_krd_qcu_pol_dut_ctl_dyu_gam_por_aeg_ben_bat_ger_lda_alb_yor_tag_tha_chh_knd_bam_zul_aze_scr_fre_azi_xho_vie_owc_swa_dgb_tsn	-0.624137520616338	-1.49264315495841	0.138915377756923
443	heb_ger_tsn_lat_gam_wly_amh_mcd_tur_azi_ewe_tag_xho_scr_afr_bsq_ukr_sod_swt_cnt_swe_nor_tsw_slo_lda_eng_est_yor_fbf_hun_bul_sid_geo_grk_pan_hin_glc_amr_mlt_spa_fin_ses_mly_ita_jav_jpn_knd_kor_mol_pol_dgb_arw_mao_alb_anl_ind_mnd_prs_dyu_urd_hau_svk_krd_cze_lit_qcu_ben_dut_fre_ven_aeg_rom_chh_por_bat_bos_cic_rus_moo_sun_tha_owc_tml_igb_bem_uzb_guj_ctl_aze_zul_vie_tig_akn_bam_swa	-0.105488075881388	-0.24875901988826	0.804095715934412
444	mlt_rus_ses_nor_hau_tig_chh_ita_azi_uzb_xho_bat_ewe_pol_cze_bsq_svk_heb_ven_cnt_fre_por_zul_eng_tsw_mol_hun_lda_yor_est_ben_aeg_geo_ger_swe_ukr_alb_gam_amh_rom_fin_swt_sun_hin_mao_jpn_tml_kor_prs_dut_bam_ctl_mly_lat_amr_jav_mnd_krd_bem_grk_anl_scr_bul_pan_mcd_qcu_guj_bos_afr_dyu_owc_glc_sod_arw_tag_spa_swa_slo_cic_ind_tha_wly_knd_fbf_moo_tur_lit_urd_aze_akn_vie_sid_dgb_tsn_igb	0.145982545110964	0.343515403197522	0.73198613345723
445	anl_ben_xho_glc_amr_sid_gam_arw_tur_uzb_fbf_mao_bem_scr_pan_bsq_cze_heb_ven_cnt_ctl_fre_swt_hin_akn_grk_hun_lda_bam_fin_mol_wly_geo_guj_alb_mcd_dut_tig_mlt_krd_est_ewe_tag_afr_jav_jpn_tml_kor_ger_lit_yor_spa_mly_ukr_aeg_bat_mnd_prs_tsn_swe_owc_slo_nor_svk_rus_qcu_eng_bos_bul_igb_chh_lat_amh_rom_ind_urd_dgb_pol_tsw_sun_tha_sod_knd_ses_swa_azi_por_ita_aze_cic_vie_hau_zul_dyu_moo	-0.453981774873901	-1.07922876522989	0.28327684104443
446	tig_bos_bam_ukr_amr_gam_mlt_pol_azi_aze_swa_mao_fbf_rom_fre_bsq_lit_sod_ven_cnt_alb_ita_swt_prs_igb_swe_fin_ewe_dyu_hun_arw_sid_geo_ben_grk_hin_mol_hau_wly_urd_est_moo_jav_slo_ind_jpn_knd_kor_cze_ctl_xho_spa_bat_lat_amh_mly_mnd_mcd_tsw_svk_chh_eng_ger_nor_afr_qcu_scr_dut_krd_lda_aeg_guj_owc_por_tag_pan_tsn_rus_zul_sun_tha_anl_tml_dgb_bem_tur_bul_glc_uzb_cic_vie_heb_yor_ses_akn	0.125022174419027	0.294416155195191	0.769096078974023
447	amh_mol_yor_rom_hau_aeg_heb_eng_uzb_azi_cic_bat_zul_pol_prs_bsq_fre_sod_swt_cnt_lat_nor_ven_pan_ewe_urd_est_dgb_moo_fin_rus_owc_geo_svk_slo_bos_scr_amr_sid_bul_hun_dyu_sun_cze_tag_jpn_tml_kor_arw_glc_lda_por_ind_hin_gam_mao_mnd_guj_swa_lit_tig_krd_spa_ukr_swe_qcu_mcd_ctl_dut_xho_wly_ger_mlt_ita_jav_grk_tsn_alb_igb_mly_tha_anl_knd_akn_bam_tur_afr_ben_aze_fbf_vie_chh_ses_tsw_bem	-0.693382222181503	-1.6601256310302	0.100257489059851
448	wly_krd_ewe_grk_mlt_owc_gam_swe_azi_uzb_tsw_mao_xho_spa_eng_bsq_guj_hau_bem_cnt_ukr_prs_ven_mcd_tsn_por_est_igb_bam_fin_pan_anl_geo_ger_ita_pol_lit_heb_sod_scr_hun_dyu_ind_ben_mly_jpn_tml_kor_fre_ctl_yor_nor_bat_rom_amh_jav_mnd_glc_swt_alb_aeg_dut_cze_svk_lat_qcu_bul_urd_bos_lda_sid_mol_tig_slo_tag_rus_akn_afr_zul_sun_tha_amr_knd_moo_fbf_aze_arw_hin_tur_ses_vie_chh_cic_dgb_swa	-0.340409767728126	-0.807484751930623	0.421447734055222
449	sod_dut_ewe_mcd_amr_chh_anl_afr_tur_azi_igb_mly_swt_arw_swe_bsq_fre_mlt_tsn_mnd_grk_hin_xho_glc_dgb_urd_fin_cic_ven_hun_ger_gam_geo_eng_ctl_por_krd_aeg_tig_ben_est_bam_ind_rom_sun_jpn_knd_kor_cze_svk_swa_pol_mao_lit_sid_bat_cnt_bul_moo_mol_amh_guj_rus_nor_slo_qcu_prs_ukr_pan_akn_hau_bos_wly_ita_tag_lat_ses_spa_bem_jav_tha_heb_tml_yor_lda_uzb_scr_alb_aze_dyu_vie_owc_tsw_zul_fbf	-0.472817034401037	-1.12367947050778	0.264041249592361
450	amr_eng_xho_prs_aeg_amh_sid_hin_azi_aze_fbf_ind_dyu_pol_dut_bsq_grk_sod_dgb_cnt_nor_mol_ven_glc_swa_arw_est_ses_yor_fin_bul_hau_geo_ger_lat_fre_alb_gam_anl_ita_hun_bam_jav_cze_mao_jpn_tml_kor_por_rus_ewe_slo_mly_ben_heb_bat_mnd_lit_igb_guj_chh_bos_ukr_urd_rom_qcu_swe_spa_ctl_moo_tig_mcd_owc_pan_sun_scr_bem_krd_cic_tag_tha_mlt_knd_akn_zul_tur_afr_svk_uzb_tsn_vie_wly_swt_lda_tsw	-0.637585274504335	-1.52561807107256	0.130498737705278
451	wly_nor_bem_rom_aeg_chh_anl_ita_aze_azi_swt_mao_xho_swe_eng_bsq_scr_tig_swa_cnt_mol_ukr_ewe_lat_tsw_pol_fin_lda_dgb_hun_svk_hau_geo_hin_ger_afr_alb_heb_sid_arw_est_zul_mly_rus_jav_jpn_knd_kor_spa_bos_moo_glc_bat_cze_sod_ind_mnd_grk_fbf_guj_amh_mcd_fre_krd_dut_qcu_por_lit_pan_akn_amr_ben_mlt_bul_tag_ctl_cic_prs_ven_sun_tha_gam_tml_igb_bam_tur_slo_urd_uzb_dyu_vie_owc_ses_tsn_yor	0.521398085040175	1.2298786419468	0.221844742109529
452	sid_glc_ven_svk_sod_aeg_heb_eng_azi_aze_ewe_jav_dyu_ukr_swe_bsq_ger_amr_bam_mnd_afr_pol_ses_por_swa_urd_fin_tsw_yor_hun_lat_tig_geo_rom_ben_fre_nor_mlt_wly_bul_est_bem_mao_slo_tag_jpn_tml_kor_guj_lit_xho_prs_sun_dut_hau_ind_cnt_pan_igb_hin_owc_ita_mcd_arw_krd_qcu_scr_cze_mol_moo_amh_rus_gam_ctl_mly_grk_lda_spa_cic_bat_tha_anl_knd_zul_fbf_uzb_bos_alb_tur_swt_vie_chh_dgb_akn_tsn	-0.920941374610331	-2.23047622881693	0.0281208184091745
453	sid_mcd_swa_prs_gam_anl_aeg_rom_uzb_azi_tsn_sun_moo_scr_afr_bsq_ita_amh_ewe_cnt_hin_spa_bem_pol_dyu_slo_hun_ven_ses_fin_grk_tig_geo_swe_bul_ukr_nor_mlt_heb_krd_est_yor_mly_eng_bat_jpn_knd_kor_bos_dut_tsw_ctl_tag_rus_amr_jav_mnd_ger_igb_mol_owc_urd_por_lat_ben_qcu_pan_lit_guj_zul_wly_glc_hau_fre_mao_cze_xho_arw_cic_ind_tha_chh_tml_fbf_akn_tur_alb_svk_aze_bam_vie_sod_dgb_swt_lda	-0.299536446056514	-0.708327931240567	0.480513274659032
454	chh_urd_tsn_mcd_gam_amh_amr_rus_uzb_aze_tsw_mly_bam_afr_fre_bsq_bul_sid_dgb_cnt_lit_eng_zul_svk_ven_nor_est_bem_dyu_hun_spa_wly_geo_ita_dut_ben_pan_heb_mlt_arw_fin_moo_sun_ctl_bat_jpn_tml_kor_scr_grk_yor_por_mao_guj_aeg_jav_mnd_hin_swt_glc_owc_cze_mol_slo_ger_qcu_swe_rom_krd_ewe_sod_prs_hau_alb_ind_lat_swa_bos_xho_tag_tha_anl_knd_cic_igb_tur_ukr_pol_azi_ses_vie_tig_akn_lda_fbf	-0.56920523766773	-1.35893721080206	0.177453112469102
455	hau_bul_dyu_ger_aeg_sod_anl_krd_tur_azi_igb_bat_ewe_scr_rom_bsq_bos_wly_xho_cnt_spa_ctl_ven_eng_moo_alb_est_ses_akn_fin_grk_owc_geo_urd_guj_pan_afr_chh_sid_mcd_hun_dgb_tag_fre_mly_jpn_knd_kor_prs_rus_tsn_arw_sun_nor_amh_ind_mnd_mol_swa_lat_tig_ben_svk_pol_lit_qcu_ita_ukr_hin_yor_mlt_por_gam_cze_mao_swe_cic_dut_lda_jav_tha_heb_tml_bem_tsw_aze_glc_slo_uzb_zul_vie_amr_fbf_bam_swt	0.101198604070196	0.238154503988151	0.812285203303668
456	aeg_glc_lda_urd_heb_amr_chh_fre_aze_azi_ewe_tag_dgb_prs_afr_bsq_ger_owc_swt_mnd_spa_grk_ven_pol_bam_por_est_bem_xho_fin_rom_sod_geo_krd_scr_dut_ita_wly_sid_rus_hun_fbf_mly_svk_mao_jpn_knd_kor_ben_arw_swa_swe_sun_alb_amh_jav_cnt_guj_tsn_bos_anl_eng_bul_lit_ctl_qcu_nor_lat_ukr_tsw_gam_hin_hau_slo_bat_cze_akn_mcd_yor_ind_tha_tig_tml_igb_ses_tur_mol_pan_uzb_moo_vie_mlt_zul_dyu_cic	-0.134929206344741	-0.318063558004065	0.751149835525945
457	wly_rus_swa_cze_chh_sod_hau_urd_tur_uzb_ven_tag_tsn_lit_spa_bsq_prs_amh_tsw_mnd_ctl_afr_lda_svk_swt_dut_fin_bem_moo_hun_rom_amr_geo_guj_fre_ukr_arw_anl_owc_krd_est_ewe_mao_pol_bat_jpn_knd_kor_alb_lat_dgb_mcd_sun_swe_gam_jav_cnt_ben_ses_bos_sid_mol_grk_scr_ger_qcu_por_nor_slo_yor_mlt_hin_aeg_ita_mly_bul_akn_pan_igb_ind_tha_tig_tml_xho_bam_azi_eng_glc_aze_dyu_vie_heb_zul_fbf_cic	0.0214013684140544	0.0504478887992835	0.959873668012491
458	aeg_eng_ses_alb_wly_amr_heb_ita_uzb_aze_swt_tag_moo_dut_ctl_bsq_lit_owc_tsn_cnt_arw_fre_dyu_pan_yor_guj_hun_bam_bem_est_rus_chh_geo_slo_prs_grk_ger_anl_sod_rom_fin_zul_sun_nor_bat_jpn_tml_kor_glc_ukr_lda_bos_jav_swe_hau_mly_mnd_krd_swa_pol_tig_mol_svk_lat_mcd_qcu_afr_por_cze_dgb_gam_spa_mlt_hin_mao_urd_cic_bul_fbf_ind_tha_amh_knd_ewe_tsw_tur_scr_ben_azi_akn_vie_sid_igb_xho_ven	-0.164913239744088	-0.388826873506199	0.698293015222757
459	heb_ger_fbf_ctl_sod_chh_gam_mol_uzb_aze_dgb_mao_ses_por_urd_bsq_scr_hau_lda_mnd_eng_swe_bem_arw_tsn_cze_hun_tsw_dyu_fin_rus_mlt_geo_ben_fre_krd_lit_sid_amh_bul_est_akn_bat_grk_sun_jpn_tml_kor_rom_ukr_moo_dut_jav_lat_aeg_ind_cnt_ita_ewe_prs_anl_nor_pol_spa_bos_qcu_slo_mcd_afr_swa_owc_svk_tig_hin_mly_alb_yor_pan_igb_tag_tha_wly_knd_swt_ven_tur_guj_glc_azi_zul_vie_amr_xho_cic_bam	0.143849664194212	0.338485638113337	0.735760240208369
460	gam_ukr_xho_ben_chh_anl_hau_krd_aze_tur_tsw_mly_ses_cze_rom_bsq_lit_sod_bem_cnt_slo_mcd_yor_ger_akn_nor_fin_cic_swt_hun_prs_sid_geo_por_ita_urd_bul_tig_amh_fre_est_tsn_mao_spa_sun_jpn_tml_kor_glc_pan_zul_afr_tag_hin_owc_bat_mnd_pol_ven_bos_amr_arw_eng_scr_mol_qcu_rus_alb_grk_dyu_wly_dut_mlt_swe_ind_lat_igb_guj_lda_jav_tha_aeg_knd_dgb_fbf_uzb_svk_ctl_azi_ewe_vie_heb_swa_moo_bam	-0.752966536106434	-1.80985243028315	0.0735487230444794
461	aeg_lat_cic_lit_heb_amr_sod_eng_tur_azi_ses_mao_swt_ukr_pan_bsq_prs_gam_dgb_cnt_alb_rom_fbf_scr_dyu_pol_hun_swa_moo_fin_por_anl_geo_bos_urd_afr_slo_mlt_tig_grk_est_bem_sun_bul_bat_jpn_knd_kor_mcd_nor_ven_cze_mly_krd_sid_tag_mnd_spa_lda_mol_amh_hin_guj_ben_dut_qcu_svk_rus_ita_bam_chh_fre_owc_arw_ind_swe_zul_ger_tsw_jav_tha_hau_tml_yor_igb_aze_ctl_glc_uzb_tsn_vie_wly_xho_ewe_akn	-0.76383174889503	-1.83817801299787	0.0692283768529905
462	amr_guj_swt_svk_heb_chh_tig_ukr_tur_uzb_moo_ind_ewe_rom_nor_bsq_dut_sid_bam_mnd_bul_cze_lda_glc_ven_alb_est_tsn_ses_fin_krd_anl_geo_ita_urd_rus_bos_hau_sod_lat_hun_xho_jav_ctl_mao_jpn_tml_kor_mcd_afr_dgb_swe_sun_pol_aeg_bat_cnt_lit_zul_mol_wly_hin_eng_scr_por_qcu_ben_ger_arw_igb_gam_prs_amh_slo_mly_pan_fbf_spa_dyu_tag_tha_owc_knd_yor_swa_azi_fre_grk_aze_cic_vie_mlt_akn_tsw_bem	-0.288529272285298	-0.683136353975331	0.496219030718135
463	heb_prs_tsn_urd_wly_gam_tig_cze_tur_azi_xho_mly_dgb_pol_ben_bsq_por_owc_bem_cnt_spa_afr_dyu_slo_lda_guj_hun_tsw_zul_est_bul_hau_geo_fre_hin_svk_scr_amh_aeg_ukr_fin_akn_mao_grk_ind_jpn_tml_kor_lit_ita_ven_pan_jav_glc_anl_sun_mnd_lat_ses_bos_sid_swe_dut_nor_rus_qcu_krd_arw_alb_yor_sod_mol_amr_eng_tag_mcd_bam_ctl_cic_bat_tha_chh_knd_fbf_swt_uzb_ger_rom_aze_igb_vie_mlt_ewe_swa_moo	-0.431472697192006	-1.02479918072584	0.308116194948428
464	anl_ger_dgb_afr_amr_owc_mlt_rus_azi_uzb_dyu_mly_tsn_nor_ctl_bsq_mcd_tig_moo_mnd_ita_krd_swt_scr_akn_cze_est_xho_swa_hun_dut_gam_geo_pol_fre_bos_bul_aeg_hau_por_fin_bam_jav_alb_sun_jpn_tml_kor_spa_pan_cic_slo_mao_swe_heb_ind_cnt_lat_yor_rom_sod_ukr_arw_lit_svk_qcu_ben_prs_urd_tsw_amh_eng_chh_mol_bat_grk_ses_guj_fbf_tag_tha_wly_knd_bem_lda_aze_glc_hin_tur_zul_vie_sid_igb_ewe_ven	-0.613551587981218	-1.46744151067082	0.145629802401266
465	amr_slo_yor_lat_amh_tig_mlt_lit_aze_azi_dyu_tag_swt_prs_alb_bsq_pol_aeg_ewe_mnd_urd_ger_bam_bos_fbf_eng_est_bem_moo_fin_bul_wly_geo_hin_swe_pan_ben_sid_hau_rus_hun_zul_ind_afr_mly_jpn_knd_kor_arw_dut_akn_glc_mao_svk_anl_bat_cnt_spa_igb_por_sod_guj_scr_fre_cze_qcu_mol_ukr_rom_tsn_owc_mcd_chh_ita_jav_krd_swa_nor_tsw_sun_tha_heb_tml_ses_xho_tur_grk_ctl_uzb_cic_vie_gam_dgb_ven_lda	-0.542829655150579	-1.29355491017896	0.199022843312621
466	sid_spa_bem_ukr_sod_aeg_heb_slo_uzb_aze_cic_mao_lda_fre_krd_bsq_dut_tig_moo_cnt_mcd_nor_yor_mol_ewe_grk_hun_ven_dyu_fin_afr_owc_geo_scr_ctl_hin_bul_gam_wly_cze_est_xho_tag_glc_jav_jpn_knd_kor_svk_pan_ses_alb_bat_por_mlt_ind_mnd_bos_akn_lit_chh_swe_lat_eng_rus_qcu_ben_rom_urd_swa_anl_ita_hau_arw_mly_prs_dgb_guj_tsw_sun_tha_amh_tml_igb_tsn_azi_ger_pol_tur_bam_vie_amr_fbf_swt_zul	0.0246484321838257	0.0579981145229347	0.953874566302422
467	sid_fre_cic_glc_anl_hau_amh_rus_tur_azi_bem_mly_igb_pan_svk_bsq_lit_sod_moo_mnd_slo_krd_dgb_grk_ses_urd_hun_dyu_fbf_est_ger_owc_geo_ctl_hin_mcd_afr_mlt_gam_prs_fin_ven_sun_ben_jav_jpn_knd_kor_alb_ita_swt_eng_tag_arw_chh_bat_cnt_por_lda_bos_heb_rom_bul_nor_scr_qcu_ukr_guj_swe_swa_amr_mol_wly_lat_mao_cze_tsw_spa_yor_ind_tha_aeg_tml_zul_tsn_aze_pol_dut_uzb_bam_vie_tig_xho_ewe_akn	-0.0978314411580208	-0.230865341780448	0.817926546116194
468	tig_scr_dgb_dut_mlt_owc_gam_arw_azi_uzb_bam_tag_ses_swe_bul_bsq_guj_anl_dyu_cnt_mol_ita_tsn_eng_bem_fre_est_moo_yor_fin_por_hau_geo_ger_afr_rom_krd_chh_aeg_lat_hun_lda_mly_spa_sun_jpn_knd_kor_grk_bos_tsw_nor_mao_hin_amr_ind_mnd_cze_ewe_prs_sod_alb_ben_ctl_urd_qcu_lit_slo_glc_igb_sid_mcd_heb_pol_bat_svk_xho_ukr_ven_jav_tha_amh_tml_swa_fbf_aze_pan_rus_tur_cic_vie_wly_swt_zul_akn	0.0497318836519767	0.117011063714443	0.90710361063247
469	mlt_guj_cic_ukr_wly_amh_anl_spa_tur_aze_moo_sun_fbf_ben_afr_bsq_dut_amr_tsn_mnd_pol_bul_xho_mol_yor_glc_fin_bem_swt_hun_mcd_sid_geo_fre_ger_slo_ctl_heb_owc_alb_est_igb_mly_rom_mao_jpn_tml_kor_eng_lat_zul_cze_bat_hin_aeg_ind_cnt_lit_akn_svk_sod_arw_swe_pan_ita_qcu_prs_urd_krd_lda_gam_nor_tig_scr_tag_rus_ses_por_dgb_jav_tha_chh_knd_tsw_bam_azi_grk_bos_uzb_ewe_vie_hau_ven_swa_dyu	-0.395997333186422	-0.940162924306934	0.349569565404113
470	chh_alb_tsn_fre_tig_amh_heb_rus_tur_azi_dgb_sun_bam_nor_grk_bsq_spa_aeg_yor_cnt_ben_afr_akn_swe_ven_mol_est_cic_tsw_fin_bos_gam_geo_glc_urd_svk_pan_sod_sid_ger_hun_swt_tag_eng_ind_jpn_knd_kor_rom_bul_zul_hin_mly_mcd_owc_mao_mnd_lat_lda_ita_mlt_por_arw_krd_prs_qcu_lit_guj_cze_igb_wly_slo_hau_ctl_bat_pol_xho_ukr_fbf_jav_tha_anl_tml_swa_ewe_uzb_dut_scr_aze_moo_vie_amr_bem_dyu_ses	-0.602454486835791	-1.43913900728083	0.153468451573718
471	gam_alb_swa_ukr_aeg_tig_anl_glc_azi_uzb_cic_mao_swt_pan_urd_bsq_pol_owc_tsn_cnt_krd_mcd_moo_ben_tsw_svk_est_ses_igb_hun_bul_amh_geo_rus_fre_swe_ger_sod_amr_afr_fin_akn_sun_nor_bat_jpn_tml_kor_eng_grk_dyu_hin_mly_ita_chh_tag_mnd_slo_xho_por_sid_prs_spa_dut_bos_qcu_scr_mol_lat_bem_heb_lit_wly_guj_jav_ctl_yor_rom_lda_ind_tha_mlt_knd_fbf_dgb_aze_arw_cze_tur_ewe_vie_hau_ven_zul_bam	0.00668064076899555	0.0157257784699251	0.987486848958685
472	amr_krd_xho_ctl_amh_aeg_chh_urd_tur_azi_cic_jav_ven_guj_hin_bsq_grk_heb_zul_cnt_glc_scr_tsw_lat_dgb_prs_fin_bam_igb_est_eng_tig_geo_alb_dut_svk_ger_wly_gam_cze_hun_bem_tag_afr_mly_jpn_tml_kor_mcd_arw_lda_rus_sun_slo_mlt_ind_mnd_pol_yor_ita_owc_ukr_mol_bos_por_qcu_ben_pan_swe_ses_sid_lit_sod_nor_bat_bul_akn_fre_moo_mao_tha_anl_knd_tsn_dyu_aze_spa_rom_uzb_swt_vie_hau_swa_ewe_fbf	-1.03106293186712	-2.51548332124323	0.0136022932947917
473	hau_lit_tsn_ita_anl_wly_aeg_ger_uzb_aze_xho_tag_moo_cze_afr_bsq_scr_owc_yor_mnd_glc_ben_swt_ctl_swa_grk_fin_igb_dyu_hun_eng_chh_geo_svk_bos_fre_hin_mlt_sid_urd_est_lda_sun_mol_ind_jpn_knd_kor_prs_rom_bem_arw_mly_mcd_amr_jav_cnt_slo_cic_ukr_gam_pol_por_dut_lat_qcu_alb_spa_rus_ses_tig_pan_heb_bul_mao_swe_fbf_nor_akn_bat_tha_amh_tml_zul_dgb_azi_krd_guj_tur_bam_vie_sod_ven_ewe_tsw	0.140178718109199	0.329642058505313	0.742411749802595
474	hau_grk_cic_urd_tig_amh_aeg_guj_azi_tur_yor_ind_tsw_nor_spa_bsq_krd_wly_moo_mnd_por_lit_dgb_pan_igb_fre_fin_swt_lda_est_dut_gam_geo_mcd_bul_arw_alb_sod_mlt_ben_hun_tsn_sun_scr_mly_jpn_knd_kor_hin_ger_ses_slo_mao_lat_sid_jav_cnt_rom_fbf_rus_chh_ita_bos_swe_pol_qcu_prs_cze_mol_akn_anl_ukr_heb_glc_bat_svk_xho_afr_ven_tag_tha_owc_tml_zul_bem_aze_eng_ctl_uzb_bam_vie_amr_dyu_ewe_swa	-0.0427550598637563	-0.100947292630969	0.919809614001807
475	sod_urd_lda_krd_mlt_amr_sid_pan_aze_uzb_zul_sun_swa_svk_fre_bsq_rus_chh_swt_mnd_spa_cze_akn_arw_tsn_swe_hun_ven_xho_est_lit_owc_geo_afr_guj_ita_ger_heb_hau_eng_fin_ses_tag_scr_bat_jpn_tml_kor_hin_bul_ewe_bos_mly_ben_anl_ind_cnt_lat_cic_mcd_gam_rom_glc_grk_prs_qcu_por_nor_pol_tsw_aeg_alb_wly_ukr_jav_dut_dyu_mol_igb_mao_tha_tig_knd_bam_yor_azi_slo_ctl_tur_fbf_vie_amh_bem_moo_dgb	0.222280758186073	0.523393433095637	0.601945420668127
476	chh_spa_bam_urd_anl_amh_amr_hin_aze_tur_ses_sun_igb_cze_alb_bsq_dut_gam_lda_mnd_nor_rom_ven_afr_ewe_lit_fin_dgb_tsw_est_fre_wly_geo_ger_grk_guj_ita_mlt_tig_swe_hun_akn_bat_glc_ind_jpn_tml_kor_mol_ukr_fbf_svk_mao_mcd_heb_mly_cnt_pan_swt_por_hau_prs_arw_slo_bul_qcu_scr_krd_eng_xho_owc_pol_sid_rus_tag_lat_cic_bos_dyu_jav_tha_aeg_knd_moo_swa_uzb_ctl_ben_azi_bem_vie_sod_tsn_yor_zul	-0.165835568701973	-0.391069323643828	0.696640489430944
477	mlt_cze_tsn_bul_owc_wly_chh_mcd_uzb_tur_ses_mao_cic_lit_ctl_bsq_lat_aeg_tsw_cnt_rom_krd_akn_rus_ewe_pan_hun_bem_swa_fin_ita_sid_geo_bos_eng_glc_arw_tig_heb_pol_est_xho_bat_por_jav_jpn_knd_kor_ukr_afr_fbf_guj_ind_grk_hau_tag_mnd_alb_dyu_mol_gam_slo_svk_prs_hin_qcu_scr_ben_urd_ven_anl_swe_sod_fre_mly_nor_lda_spa_moo_sun_tha_amr_tml_dgb_bam_azi_dut_ger_aze_igb_vie_amh_yor_swt_zul	-0.04091759578462	-0.0963611527901185	0.92344109273809
478	heb_rus_dgb_lat_aeg_wly_sid_nor_uzb_tur_zul_tag_tsw_guj_urd_bsq_pol_hau_yor_mnd_bos_ben_swt_rom_akn_alb_est_bam_bem_hun_hin_owc_geo_prs_swe_grk_ger_anl_chh_glc_fin_xho_mao_mol_jav_jpn_tml_kor_cze_pan_cic_ita_sun_bul_mlt_ind_cnt_ctl_ven_scr_gam_spa_mcd_por_lit_qcu_arw_eng_krd_ses_amh_fre_sod_dut_mly_ukr_swa_svk_tsn_bat_tha_tig_knd_fbf_igb_aze_slo_afr_azi_dyu_vie_amr_lda_ewe_moo	-0.136792117985357	-0.322626817631041	0.747702080543662
479	aeg_grk_tsn_mcd_hau_anl_sid_krd_aze_azi_moo_mao_dyu_eng_rus_bsq_pol_tig_ven_cnt_bul_afr_yor_ben_zul_hin_fin_bam_bem_hun_pan_sod_geo_por_scr_dut_cze_mlt_chh_rom_est_tsw_mly_svk_bat_jpn_tml_kor_lit_arw_swt_lat_ind_ger_heb_sun_mnd_nor_swa_alb_wly_ctl_ita_fre_glc_qcu_ukr_swe_urd_xho_owc_prs_amr_bos_jav_slo_igb_spa_ses_tag_tha_amh_knd_fbf_cic_uzb_mol_guj_tur_dgb_vie_gam_lda_ewe_akn	-0.604684962223001	-1.44492294372031	0.151840574514697
480	amr_krd_ewe_urd_amh_hau_owc_fre_uzb_aze_dyu_mao_moo_dut_mcd_bsq_ben_anl_xho_mnd_swe_cze_swt_grk_igb_svk_fin_tsw_cic_hun_spa_chh_geo_prs_glc_rus_ukr_tig_sid_afr_est_swa_ind_arw_tag_jpn_knd_kor_pol_scr_fbf_alb_bat_lat_wly_mly_cnt_rom_ven_bul_gam_ita_hin_nor_lit_qcu_mol_bos_guj_bam_mlt_por_aeg_pan_jav_ger_tsn_slo_akn_sun_tha_sod_tml_zul_yor_azi_ctl_eng_tur_ses_vie_heb_bem_dgb_lda	-0.42628091738447	-1.01068132796801	0.314791322807676
481	hau_rom_bam_spa_gam_tig_amh_krd_aze_uzb_yor_jav_akn_eng_bul_bsq_slo_anl_ven_mnd_por_ita_tsw_guj_lda_ctl_hun_fbf_ses_est_bos_sod_geo_hin_prs_dut_urd_sid_heb_arw_fin_swt_ind_glc_mly_jpn_tml_kor_svk_mol_dyu_nor_sun_cze_amr_mao_cnt_lat_dgb_scr_mlt_swe_ukr_pan_pol_qcu_alb_ger_mcd_xho_owc_grk_wly_ben_tag_lit_swa_fre_tsn_bat_tha_aeg_knd_zul_cic_azi_afr_rus_tur_bem_vie_chh_igb_ewe_moo	-0.869966656545559	-2.10275232931584	0.0381885550928733
482	chh_rus_moo_spa_aeg_amh_wly_ukr_uzb_aze_dgb_jav_ewe_eng_grk_bsq_bos_owc_igb_cnt_slo_scr_cic_swe_akn_arw_hun_yor_xho_est_svk_anl_geo_ger_hin_ita_rom_amr_sid_mcd_fin_tsn_bat_pol_mly_jpn_knd_kor_krd_nor_dyu_urd_ind_por_gam_tag_mnd_alb_fbf_cze_sod_mol_prs_dut_fre_qcu_lit_guj_lat_bam_tig_pan_hau_glc_sun_ben_swa_afr_swt_mao_tha_mlt_tml_tsw_ven_azi_bul_ctl_tur_zul_vie_heb_lda_bem_ses	-0.730373026761299	-1.75461028719042	0.082619603847732
483	mlt_ukr_swa_afr_owc_amh_chh_pol_aze_azi_moo_ind_yor_ger_mol_bsq_rom_heb_cic_mnd_scr_alb_tsn_swe_xho_bul_est_zul_lda_fin_hin_aeg_geo_spa_nor_glc_arw_wly_gam_ita_hun_fbf_jav_grk_mly_jpn_tml_kor_bos_cze_dyu_svk_tag_eng_tig_sun_cnt_krd_bem_dut_hau_prs_urd_ben_fre_qcu_rus_slo_guj_dgb_anl_ctl_amr_mcd_mao_lit_ewe_pan_ses_bat_tha_sod_knd_tsw_igb_tur_por_lat_uzb_bam_vie_sid_ven_akn_swt	0.364042235377208	0.859804240924863	0.392107951627767
484	sid_hin_moo_cze_amh_owc_amr_rom_azi_aze_ven_tag_tsn_fre_afr_bsq_grk_sod_ses_mnd_lit_urd_dgb_ukr_akn_scr_est_zul_bem_fin_pan_tig_geo_guj_por_krd_ita_mlt_gam_pol_hun_yor_sun_eng_jav_jpn_knd_kor_bul_bos_tsw_rus_mao_mol_heb_ind_cnt_swe_dyu_spa_aeg_ctl_prs_glc_ger_qcu_nor_svk_arw_swa_wly_ben_anl_mcd_mly_lat_cic_slo_ewe_bat_tha_chh_tml_bam_swt_uzb_alb_dut_tur_igb_vie_hau_lda_fbf_xho	0.438275764592547	1.03334024327411	0.304124385525495
485	sod_eng_lda_mol_anl_amh_heb_arw_tur_azi_tsn_mly_cic_prs_scr_bsq_spa_amr_zul_cnt_pan_krd_xho_lit_ewe_dut_hun_dyu_tsw_fin_urd_wly_geo_slo_fre_grk_ukr_chh_aeg_nor_est_ven_bat_pol_tag_jpn_tml_kor_glc_mcd_yor_svk_sun_hin_mlt_jav_mnd_swe_bem_lat_hau_ita_cze_ger_por_qcu_afr_rom_alb_moo_sid_rus_gam_guj_mao_ctl_swa_bos_dgb_ind_tha_owc_knd_ses_akn_uzb_ben_bul_aze_swt_vie_tig_igb_fbf_bam	-0.216271368372253	-0.510182361082714	0.611132455053043
486	wly_guj_zul_ben_sid_amh_chh_swe_azi_tur_tsn_jav_akn_glc_ita_bsq_lit_owc_lda_mnd_mol_scr_swa_pol_cic_eng_est_fbf_yor_hun_afr_tig_geo_spa_dut_bul_rom_anl_amr_svk_fin_ses_bat_ctl_tag_jpn_knd_kor_urd_mcd_tsw_cze_sun_grk_mlt_mao_cnt_alb_moo_nor_heb_fre_bos_pan_ukr_qcu_prs_slo_krd_swt_hau_por_sod_ger_ind_rus_xho_hin_dyu_mly_tha_gam_tml_ewe_dgb_aze_arw_lat_uzb_igb_vie_aeg_bem_ven_bam	-0.401640360340445	-0.954623895871828	0.342242717324108
487	anl_por_akn_rom_sid_heb_chh_mol_tur_azi_dyu_jav_lda_bos_urd_bsq_krd_tig_xho_cnt_pan_ita_swa_slo_igb_arw_est_ewe_yor_fin_grk_mlt_geo_dut_pol_ukr_svk_sod_gam_prs_hun_bam_tag_eng_mao_jpn_knd_kor_guj_ben_swt_rus_ind_spa_hau_bat_mnd_mcd_moo_fre_aeg_scr_lit_cze_bul_qcu_glc_swe_ger_dgb_amr_afr_amh_ctl_sun_nor_zul_alb_ven_mly_tha_owc_tml_tsn_cic_uzb_hin_lat_aze_fbf_vie_wly_ses_tsw_bem	-0.228148545448773	-0.539342233844598	0.590939659744786
488	aeg_mcd_tsw_lat_sid_chh_anl_svk_tur_aze_moo_tag_akn_por_eng_bsq_cze_sod_yor_cnt_arw_slo_ses_rom_cic_glc_fin_tsn_swa_est_krd_mlt_geo_spa_ita_alb_pol_heb_gam_prs_hun_lda_sun_scr_mly_jpn_knd_kor_ukr_pan_dyu_lit_bat_dut_wly_mao_mnd_ben_ewe_urd_amh_guj_mol_hin_ctl_qcu_rus_afr_swe_zul_owc_fre_hau_ger_ind_nor_igb_bul_fbf_jav_tha_tig_tml_xho_ven_azi_bos_grk_uzb_bem_vie_amr_swt_bam_dgb	-0.632351764503129	-1.5118979485353	0.133950558143558
489	anl_ctl_dgb_mcd_chh_sid_mlt_svk_tur_uzb_yor_ind_ewe_swe_ita_bsq_ger_heb_ses_cnt_lit_scr_cic_pan_igb_grk_fin_swt_bem_est_glc_tig_geo_ben_prs_hin_cze_hau_amh_eng_hun_xho_mly_krd_tag_jpn_knd_kor_bul_alb_tsn_guj_mao_fre_amr_jav_mnd_dut_akn_urd_aeg_spa_pol_ukr_mol_qcu_lat_nor_afr_tsw_gam_rom_sod_arw_bat_por_moo_bos_bam_sun_tha_wly_tml_swa_zul_azi_rus_slo_aze_lda_vie_owc_dyu_ven_fbf	0.345270789252878	0.81420114181457	0.417609655834317
490	aeg_bos_bam_ctl_amr_sod_amh_glc_aze_tur_moo_ind_dyu_lit_arw_bsq_bul_gam_tsw_mnd_alb_pan_lda_ben_akn_ita_est_ses_xho_hun_afr_heb_geo_pol_grk_ukr_rom_sid_wly_urd_fin_ven_mao_hin_bat_jpn_knd_kor_mol_por_swt_slo_mly_scr_anl_jav_cnt_krd_bem_dut_mlt_prs_rus_swe_ger_qcu_eng_svk_lat_swa_owc_spa_hau_mcd_sun_fre_dgb_guj_tsn_tag_tha_chh_tml_zul_ewe_azi_nor_cze_uzb_fbf_vie_tig_yor_cic_igb	-0.0497841470039742	-0.117344440944104	0.906840162483127
491	wly_ben_igb_ukr_tig_amh_gam_guj_aze_tur_fbf_mao_zul_arw_fre_bsq_dut_owc_dgb_cnt_glc_pan_swt_ita_tsw_ctl_hun_akn_swa_est_grk_amr_geo_ger_svk_urd_nor_aeg_chh_mcd_fin_bam_bat_por_jav_jpn_knd_kor_spa_slo_ses_swe_mly_krd_hau_tag_mnd_lit_tsn_bul_sid_alb_pol_cze_prs_qcu_lat_hin_afr_moo_sod_mol_heb_rus_ind_rom_xho_eng_yor_sun_tha_mlt_tml_dyu_ewe_uzb_scr_bos_azi_lda_vie_anl_ven_cic_bem	-0.356569099105852	-0.848222637945004	0.398491883195073
492	chh_guj_ses_krd_mlt_amr_sod_mcd_tur_uzb_yor_ind_dgb_ukr_lit_bsq_dut_tig_tsn_cnt_ben_urd_ewe_spa_cic_eng_est_dyu_igb_hun_nor_owc_geo_prs_fre_svk_ita_anl_gam_arw_fin_lda_mly_slo_tag_jpn_tml_kor_cze_bul_swt_ger_jav_bos_sid_mao_mnd_ctl_swa_glc_hau_scr_mol_swe_lat_qcu_grk_rom_por_tsw_amh_hin_wly_rus_bat_pol_ven_alb_zul_sun_tha_aeg_knd_fbf_moo_azi_afr_pan_aze_akn_vie_heb_bam_bem_xho	-1.04860078828778	-2.57418488132854	0.0116269968084987
493	sod_rom_igb_lit_hau_gam_wly_grk_tur_azi_tsw_jav_akn_bul_fre_bsq_por_owc_xho_mnd_pan_scr_lda_krd_swt_ben_est_bem_bam_hun_alb_aeg_geo_bos_ita_glc_nor_amr_mlt_swe_fin_yor_ind_ukr_tag_jpn_tml_kor_slo_svk_zul_spa_sun_prs_sid_bat_cnt_ger_dgb_dut_amh_pol_cze_arw_afr_qcu_guj_lat_urd_fbf_chh_ctl_heb_mcd_mao_hin_dyu_mol_moo_mly_tha_tig_knd_tsn_cic_uzb_rus_eng_aze_ven_vie_anl_ses_swa_ewe	-0.0966480208534322	-0.228068871352351	0.820093397498888
494	owc_pan_swa_afr_tig_sid_heb_nor_aze_uzb_lda_mao_moo_ctl_slo_bsq_cze_aeg_xho_mnd_spa_prs_swt_lit_bem_glc_fin_zul_fbf_hun_svk_wly_geo_mol_pol_swe_dut_mlt_anl_grk_est_tsn_mly_mcd_jav_jpn_knd_kor_hin_ita_yor_scr_ind_fre_sod_bat_cnt_bul_tsw_eng_amr_rus_bos_ukr_alb_qcu_ger_lat_rom_bam_chh_guj_hau_arw_sun_urd_ven_por_cic_tag_tha_amh_tml_igb_akn_tur_krd_ben_azi_ses_vie_gam_ewe_dyu_dgb	-0.821435373439196	-1.97927747785086	0.050741952542653
495	heb_mcd_bem_lit_sid_mlt_wly_hin_uzb_aze_dyu_bat_igb_spa_por_bsq_dut_chh_bam_cnt_ctl_scr_ses_cze_zul_ben_fin_dgb_fbf_hun_alb_aeg_geo_bul_ger_grk_ukr_owc_amh_prs_est_cic_mao_nor_ind_jpn_knd_kor_pan_arw_tsn_slo_tag_mol_tig_sun_mnd_swe_akn_rom_hau_ita_pol_fre_lat_qcu_guj_urd_bos_yor_gam_glc_sod_afr_jav_rus_moo_krd_tsw_mly_tha_amr_tml_xho_ewe_azi_eng_svk_tur_swa_vie_anl_ven_lda_swt	-0.781389561140355	-1.88600494502629	0.0624150560155139
496	aeg_ger_ses_nor_owc_gam_amh_scr_uzb_aze_tsw_mao_cic_krd_urd_bsq_cze_anl_akn_cnt_lit_pol_dyu_pan_moo_hin_fin_ven_fbf_hun_fre_wly_geo_arw_prs_grk_bul_mlt_heb_rom_est_dgb_ind_mol_mly_jpn_tml_kor_svk_slo_swt_lat_jav_swe_sod_sun_mnd_ita_bem_guj_chh_mcd_eng_afr_ben_qcu_ukr_bos_por_xho_tig_alb_hau_rus_bat_spa_zul_dut_yor_tag_tha_sid_knd_bam_lda_tur_glc_ctl_azi_tsn_vie_amr_igb_ewe_swa	-0.378428892306658	-0.897067679432378	0.371999173560588
497	amr_dut_akn_krd_chh_wly_gam_prs_azi_uzb_igb_ind_bam_ita_grk_bsq_svk_tig_tsw_mnd_urd_cze_swa_rom_xho_ben_est_ewe_swt_hun_afr_hau_geo_pan_mol_pol_ger_sid_amh_guj_fin_ven_tag_bul_jav_jpn_knd_kor_ctl_ukr_bem_lit_mao_slo_heb_bat_cnt_bos_yor_spa_sod_scr_mcd_eng_hin_qcu_fre_arw_lat_moo_owc_swe_mlt_nor_sun_alb_dgb_por_zul_mly_tha_aeg_tml_tsn_fbf_tur_rus_glc_aze_ses_vie_anl_lda_cic_dyu	-0.384036386218664	-0.910230748874017	0.365053947487311
498	owc_dut_ses_pan_amh_sid_chh_bul_uzb_azi_zul_ind_swt_slo_pol_bsq_ben_anl_cic_mnd_spa_eng_dyu_rom_xho_arw_est_ewe_bam_hun_ger_aeg_geo_urd_mol_ukr_svk_gam_hau_afr_fin_tsw_jav_glc_mao_jpn_tml_kor_cze_rus_bem_lat_bat_alb_wly_mly_cnt_bos_moo_fre_heb_swe_grk_ita_mcd_qcu_lit_por_nor_fbf_amr_scr_mlt_ctl_tag_hin_lda_krd_akn_sun_tha_sod_knd_ven_dgb_tur_guj_prs_aze_swa_vie_tig_igb_tsn_yor	0.347112658329556	0.82076428143574	0.41387944477235
499	sid_afr_dgb_slo_wly_amr_gam_grk_aze_azi_yor_tag_moo_rus_por_bsq_rom_anl_xho_mnd_urd_bos_zul_glc_dyu_svk_fin_ewe_ses_est_bul_aeg_geo_guj_scr_cze_prs_chh_amh_ukr_hun_bam_bat_ben_mly_jpn_knd_kor_arw_pol_swa_hin_mao_ita_owc_sun_cnt_eng_fbf_nor_sod_fre_mol_pan_mcd_qcu_lat_ctl_ger_bem_heb_spa_hau_swe_jav_lit_lda_dut_swt_ind_tha_tig_tml_cic_ven_uzb_krd_alb_tur_igb_vie_mlt_akn_tsn_tsw	-0.420925226359533	-1.00009189954769	0.319861103001422
500	anl_alb_dyu_ita_sod_aeg_amh_krd_aze_azi_yor_sun_xho_afr_nor_bsq_rus_chh_fbf_cnt_lat_hin_igb_ukr_dgb_scr_hun_swt_ven_fin_cze_hau_geo_pol_swe_glc_ctl_gam_amr_rom_est_bam_mly_dut_tag_jpn_knd_kor_ger_bul_akn_arw_jav_svk_heb_ind_mnd_ben_moo_urd_sid_guj_por_lit_mol_qcu_fre_prs_bos_cic_wly_mcd_owc_pan_mao_grk_zul_eng_lda_bat_tha_mlt_tml_swa_bem_tur_slo_spa_uzb_ses_vie_tig_tsw_tsn_ewe	-0.0546314927482222	-0.128679638282485	0.897889019951775
501	owc_scr_swt_alb_tig_aeg_gam_ger_tur_azi_ses_mao_lda_pol_guj_bsq_svk_amh_swa_cnt_ctl_ben_fbf_prs_moo_arw_fin_xho_tsw_hun_cze_heb_geo_eng_afr_mol_por_chh_wly_swe_est_bam_mly_pan_jav_jpn_tml_kor_rus_dut_dyu_spa_ind_bul_mlt_bat_mnd_grk_yor_nor_hau_bos_rom_mcd_lit_qcu_hin_urd_ukr_akn_sid_glc_anl_krd_tag_fre_cic_ita_tsn_sun_tha_sod_knd_dgb_bem_uzb_slo_lat_aze_ewe_vie_amr_igb_zul_ven	-0.15178922352893	-0.357909216421931	0.721222301541219
502	gam_afr_dyu_slo_sid_aeg_chh_ita_azi_tur_swa_mao_tsn_prs_ukr_bsq_cze_heb_swt_mnd_bul_lat_moo_dut_tsw_por_est_ses_yor_fin_svk_anl_geo_ger_grk_nor_fre_amh_amr_eng_hun_dgb_ind_swe_tag_jpn_tml_kor_arw_scr_ewe_hin_jav_pan_tig_bat_cnt_ben_igb_lit_hau_krd_alb_bos_rus_qcu_pol_mol_glc_cic_sod_urd_mlt_guj_sun_spa_lda_ctl_fbf_mly_tha_wly_knd_bem_xho_uzb_mcd_rom_aze_ven_vie_owc_bam_zul_akn	-0.364203794017249	-0.863536277518346	0.390064307048747
503	aeg_mol_cic_lit_anl_amh_sid_krd_tur_uzb_moo_sun_dyu_prs_spa_bsq_glc_chh_bam_mnd_swe_bul_xho_arw_ven_slo_hun_swt_ses_est_ben_hau_geo_ger_alb_dut_pan_mlt_owc_pol_fin_fbf_mao_ctl_mly_jpn_tml_kor_afr_hin_swa_por_tag_ukr_sod_bat_cnt_urd_yor_eng_amr_mcd_guj_scr_ita_qcu_fre_rus_svk_dgb_heb_bos_gam_nor_jav_grk_bem_rom_tsw_ind_tha_tig_knd_igb_akn_azi_lat_cze_aze_lda_vie_wly_tsn_ewe_zul	0.0779693232412602	0.18365369080528	0.854684968347393
504	chh_fre_akn_ctl_hau_aeg_owc_por_aze_tur_fbf_mly_dgb_lat_mcd_bsq_prs_heb_moo_mnd_swe_eng_yor_svk_xho_lit_fin_dyu_igb_hun_spa_wly_geo_bos_ger_ukr_urd_amh_tig_arw_est_ewe_sun_krd_mao_jpn_knd_kor_grk_scr_ses_glc_bat_ben_sid_ind_cnt_nor_bem_bul_mlt_dut_hin_cze_mol_qcu_pan_afr_rus_cic_sod_rom_amr_ita_jav_pol_tsw_alb_swt_tag_tha_gam_tml_bam_swa_uzb_guj_slo_azi_zul_vie_anl_lda_ven_tsn	-0.113393048215044	-0.267567848618934	0.789624485146267
505	chh_bos_yor_mcd_hau_heb_sod_por_tur_azi_tsn_jav_ewe_prs_grk_bsq_rom_aeg_ses_cnt_lit_hin_bem_arw_moo_nor_est_dyu_dgb_hun_bul_tig_geo_cze_lat_ita_ben_mlt_gam_ger_fin_igb_ind_alb_tag_jpn_knd_kor_krd_glc_tsw_pan_sun_dut_owc_mao_mnd_urd_lda_afr_sid_ukr_guj_slo_ctl_qcu_svk_fre_swe_akn_anl_spa_wly_scr_mly_rus_zul_eng_swa_bat_tha_amh_tml_cic_bam_uzb_pol_mol_aze_fbf_vie_amr_xho_swt_ven	-0.0824754856341919	-0.1945252129747	0.846188961313617
506	anl_cze_tsw_svk_amr_heb_wly_rom_tur_azi_lda_sun_ses_ctl_arw_bsq_pol_sod_ven_cnt_mcd_lit_igb_pan_dyu_spa_est_dgb_cic_hun_nor_chh_geo_hin_ger_por_scr_tig_mlt_bul_fin_moo_mly_alb_ind_jpn_knd_kor_guj_swe_ewe_prs_bat_grk_aeg_jav_mnd_fre_akn_bos_hau_mol_eng_rus_ben_qcu_glc_afr_ukr_swt_amh_urd_gam_dut_mao_slo_bem_lat_yor_tag_tha_owc_tml_zul_xho_aze_ita_krd_uzb_fbf_vie_sid_tsn_swa_bam	-0.260692344254911	-0.615976773738753	0.539414558308971
507	hau_arw_dgb_afr_gam_chh_amr_grk_uzb_azi_dyu_ind_tsn_cze_por_bsq_prs_owc_swa_cnt_lit_rom_swt_ita_lda_urd_fin_zul_ses_hun_pol_heb_geo_pan_guj_glc_rus_aeg_amh_swe_est_bam_mao_eng_bat_jpn_tml_kor_spa_nor_xho_krd_jav_svk_wly_tag_mnd_scr_akn_bos_sod_slo_mcd_bul_mol_qcu_fre_ger_ben_fbf_sid_dut_tig_ctl_mly_hin_bem_lat_igb_sun_tha_anl_knd_ven_cic_tur_alb_ukr_aze_moo_vie_mlt_yor_tsw_ewe	-0.880702237836505	-2.12501681848738	0.0362365074464754
508	sod_hin_fbf_cze_sid_owc_gam_rus_tur_azi_lda_sun_yor_ben_pol_bsq_bos_amr_dgb_cnt_slo_glc_ses_lit_ven_lat_hun_zul_igb_fin_svk_wly_geo_spa_ita_rom_swe_amh_aeg_bul_est_xho_jav_dut_bat_jpn_knd_kor_eng_fre_swa_por_tag_ukr_heb_mly_mnd_mol_ewe_ger_chh_pan_urd_guj_krd_qcu_ctl_arw_nor_bam_hau_prs_tig_scr_mao_grk_cic_alb_dyu_ind_tha_mlt_tml_tsn_akn_aze_mcd_afr_uzb_moo_vie_anl_tsw_bem_swt	-0.843802965450306	-2.03744983707991	0.0444463061346316
509	wly_glc_bam_urd_chh_gam_aeg_ukr_uzb_tur_bem_mly_igb_svk_eng_bsq_alb_heb_moo_cnt_ctl_rom_xho_slo_tsn_dut_hun_dgb_swt_fin_lat_tig_geo_grk_rus_arw_fre_sid_mlt_lit_est_ven_jav_mcd_tag_jpn_knd_kor_nor_afr_ses_por_bat_ita_owc_sun_mnd_guj_lda_bul_anl_ger_bos_pol_cze_qcu_mol_ben_spa_ewe_sod_pan_hau_prs_mao_scr_fbf_swe_zul_ind_tha_amr_tml_akn_swa_azi_krd_hin_aze_cic_vie_amh_tsw_yor_dyu	-0.328006870292465	-0.775786585997331	0.439843377183987
510	wly_bul_dgb_pan_sid_gam_mlt_svk_azi_uzb_tsw_tag_ven_rus_prs_bsq_dut_tig_yor_cnt_nor_por_bem_swe_akn_guj_est_zul_fbf_fin_krd_owc_geo_pol_fre_ben_slo_aeg_anl_lat_hun_ses_ind_urd_sun_jpn_knd_kor_eng_glc_moo_cze_mao_afr_hau_mly_mnd_grk_ewe_arw_chh_ita_ctl_rom_scr_qcu_alb_mol_bos_tsn_sod_ukr_amh_mcd_jav_hin_bam_ger_dyu_bat_tha_amr_tml_cic_swt_aze_spa_lit_tur_igb_vie_heb_xho_swa_lda	-0.606181976997805	-1.44804564866272	0.150967266980995
511	sod_alb_xho_pan_tig_chh_gam_grk_azi_tur_tsn_sun_bam_fre_por_bsq_krd_wly_fbf_cnt_swe_mcd_bem_bos_moo_dut_fin_cic_ses_est_glc_amr_geo_prs_nor_rom_ger_amh_sid_rus_hun_ewe_ind_spa_bat_jpn_knd_kor_ben_mol_yor_lit_jav_guj_mlt_mly_mnd_hin_swa_urd_heb_cze_lat_afr_slo_qcu_svk_arw_scr_akn_anl_bul_owc_ita_tag_ukr_tsw_eng_ven_mao_tha_aeg_tml_zul_dyu_aze_pol_ctl_uzb_igb_vie_hau_dgb_swt_lda	0.252949429220594	0.597285749627254	0.551768097275157
512	hau_rom_tsw_arw_amh_owc_gam_lit_uzb_azi_lda_jav_ses_krd_glc_bsq_rus_chh_cic_mnd_mol_alb_swt_slo_igb_urd_fin_fbf_xho_hun_por_aeg_geo_dut_fre_ben_bos_sid_wly_bul_est_bam_bat_afr_mao_jpn_knd_kor_svk_ctl_yor_prs_mly_ger_anl_ind_cnt_spa_dgb_nor_amr_grk_ita_hin_cze_qcu_ukr_guj_swe_moo_sod_mcd_heb_lat_tag_pol_tsn_pan_dyu_sun_tha_mlt_tml_swa_akn_tur_scr_eng_aze_ewe_vie_tig_ven_zul_bem	0.358432869929696	0.845958950602772	0.399747049538428
513	heb_svk_dyu_rus_wly_sod_chh_bos_uzb_aze_fbf_jav_ven_mcd_spa_bsq_cze_sid_tsn_cnt_slo_krd_swa_glc_lda_ger_fin_swt_ses_hun_rom_tig_geo_ukr_bul_swe_lit_hau_anl_pol_est_bem_bat_ctl_tag_jpn_tml_kor_dut_guj_tsw_nor_mly_eng_amh_sun_mnd_mol_bam_por_mlt_afr_pan_ita_ben_qcu_alb_fre_urd_igb_amr_grk_gam_scr_mao_hin_cic_prs_dgb_ind_tha_owc_knd_akn_xho_tur_arw_lat_azi_zul_vie_aeg_ewe_moo_yor	-0.77174134367269	-1.86283430592379	0.0656420975550394
514	amr_swe_ven_hin_gam_anl_sid_grk_aze_azi_moo_bat_cic_ctl_spa_bsq_ita_heb_dgb_mnd_afr_rus_swt_rom_bam_cze_hun_yor_zul_fin_pan_amh_geo_pol_guj_lit_urd_owc_chh_alb_est_xho_tag_slo_sun_jpn_tml_kor_ukr_ger_bem_fre_mly_mol_tig_mao_cnt_svk_tsw_por_wly_glc_ben_krd_lat_qcu_mcd_bul_scr_dyu_sod_bos_mlt_dut_ind_eng_igb_nor_lda_jav_tha_aeg_knd_fbf_ewe_tur_arw_prs_uzb_swa_vie_hau_ses_akn_tsn	-1.01226255280994	-2.46503286368446	0.0155352444912241
515	aeg_urd_tsn_ben_heb_wly_sid_fre_tur_uzb_akn_sun_igb_bul_scr_bsq_eng_amr_yor_mnd_spa_glc_dgb_arw_tsw_bos_fin_dyu_ses_hun_nor_chh_geo_ctl_dut_swe_lit_tig_amh_prs_est_fbf_jav_mol_ind_jpn_tml_kor_cze_pan_swt_svk_mly_pol_gam_mao_cnt_grk_xho_ukr_hau_hin_mcd_por_rus_qcu_krd_lat_ger_moo_sod_afr_owc_guj_bat_alb_ewe_rom_bam_tag_tha_anl_knd_swa_bem_aze_slo_ita_azi_lda_vie_mlt_zul_cic_ven	-0.483729296180833	-1.1486682621946	0.253638641652917
516	tig_prs_ven_scr_sod_amh_chh_urd_tur_aze_swt_sun_ses_pan_slo_bsq_por_amr_igb_mnd_ben_dut_tsw_krd_fbf_ukr_hun_yor_xho_est_alb_aeg_geo_rus_cze_spa_guj_anl_heb_mol_fin_ewe_mly_svk_tag_jpn_tml_kor_fre_ita_dyu_afr_ind_swe_mlt_jav_cnt_mcd_dgb_lat_sid_glc_hin_eng_ger_qcu_ctl_bos_lit_moo_owc_grk_wly_rom_bat_arw_swa_bul_bam_mao_tha_hau_knd_zul_cic_uzb_nor_pol_azi_akn_vie_gam_bem_tsn_lda	-0.235860750914567	-0.557204922343026	0.578726033205426
517	aeg_ben_lda_ctl_wly_sod_amr_pol_aze_tur_tsn_bat_dyu_urd_dut_bsq_spa_sid_swt_mnd_alb_bos_ven_fre_yor_slo_est_bem_ses_hun_swe_anl_geo_mcd_cze_grk_pan_tig_mlt_ukr_fin_akn_mly_bul_sun_jpn_tml_kor_svk_hin_bam_por_mao_scr_gam_tag_cnt_eng_tsw_arw_hau_rus_lit_rom_nor_qcu_krd_prs_mol_igb_amh_ger_chh_guj_ind_glc_zul_lat_ewe_jav_tha_heb_knd_dgb_swa_uzb_ita_afr_azi_cic_vie_owc_fbf_xho_moo	-0.540217924017928	-1.28675425646667	0.201373703798574
518	amh_ger_swa_lit_gam_amr_sod_rom_aze_uzb_lda_bat_moo_krd_pan_bsq_nor_heb_ewe_mnd_prs_ctl_igb_bul_xho_por_hun_akn_dgb_est_swe_owc_geo_eng_svk_arw_guj_tig_chh_urd_fin_ses_sun_ita_jav_jpn_tml_kor_lat_ben_zul_ukr_ind_bos_wly_mao_cnt_grk_bam_afr_aeg_glc_mcd_cze_mol_qcu_spa_rus_hin_ven_sid_slo_hau_pol_mly_scr_swt_alb_yor_tag_tha_anl_knd_dyu_tsw_tur_fre_dut_azi_tsn_vie_mlt_fbf_cic_bem	-0.815513298630065	-1.967540243901	0.0521003227013356
519	anl_alb_bam_ger_hau_aeg_sid_svk_azi_tur_bem_ind_ses_urd_lit_bsq_ben_amr_fbf_mnd_bul_eng_lda_bos_tsw_krd_hun_igb_dgb_est_lat_gam_geo_grk_guj_fre_mol_chh_wly_pol_fin_zul_sun_slo_mao_jpn_tml_kor_pan_ctl_swt_mcd_mly_rom_amh_bat_cnt_arw_swa_hin_tig_por_scr_nor_spa_qcu_cze_dut_ita_akn_mlt_glc_owc_rus_tag_ukr_ewe_swe_xho_jav_tha_sod_knd_tsn_ven_aze_prs_afr_uzb_yor_vie_heb_dyu_moo_cic	-0.594139036332997	-1.41882713350834	0.159292151533517
520	wly_ita_cic_arw_amh_heb_aeg_nor_uzb_aze_bam_bat_xho_spa_bul_bsq_rom_chh_swt_mnd_ctl_hin_fbf_glc_zul_cze_fin_bem_tsn_hun_krd_tig_geo_prs_svk_ger_grk_anl_gam_mcd_est_igb_mly_guj_jav_jpn_knd_kor_mol_bos_swa_afr_ind_pan_mlt_mao_cnt_slo_dyu_ben_amr_ukr_pol_dut_urd_qcu_lit_rus_scr_ewe_hau_eng_sid_alb_sun_fre_akn_lat_lda_tag_tha_sod_tml_moo_tsw_azi_swe_por_tur_yor_vie_owc_dgb_ven_ses	-0.316003924038422	-0.748461984621617	0.456070250659314
521	aeg_fre_zul_mol_tig_amh_amr_afr_azi_uzb_swa_mly_bem_slo_bos_bsq_svk_wly_tsw_mnd_spa_hin_igb_lat_tsn_eng_est_xho_moo_fin_prs_gam_geo_mcd_ben_por_dut_anl_heb_arw_hun_ewe_mao_ita_bat_jpn_knd_kor_swe_krd_ses_ger_ind_glc_owc_sun_cnt_rom_swt_ctl_sod_ukr_nor_grk_guj_qcu_cze_pan_bul_yor_hau_lit_chh_rus_tag_urd_dgb_scr_bam_jav_tha_sid_tml_fbf_ven_aze_pol_alb_tur_dyu_vie_mlt_lda_akn_cic	-0.541509516225732	-1.29024487955298	0.200164501491188
522	wly_arw_dgb_eng_gam_sid_heb_ukr_aze_uzb_igb_sun_tsn_mol_rom_bsq_bos_owc_ses_cnt_slo_ctl_akn_krd_bam_afr_est_yor_tsw_fin_prs_amr_geo_mcd_bul_ita_guj_mlt_hau_pan_hun_fbf_bat_scr_tag_jpn_tml_kor_fre_svk_zul_lit_mao_swe_tig_mly_mnd_por_cic_spa_anl_grk_ger_cze_rus_qcu_alb_lat_urd_swa_sod_hin_aeg_nor_ind_ben_lda_pol_xho_jav_tha_amh_knd_ven_swt_tur_glc_dut_azi_dyu_vie_chh_moo_bem_ewe	0.0915151281817903	0.21574158082999	0.829661652818662
523	sod_lat_swa_ita_owc_amr_aeg_guj_uzb_azi_zul_tag_akn_slo_ben_bsq_fre_mlt_yor_mnd_urd_ctl_ewe_mcd_fbf_por_fin_bam_ven_est_alb_tig_geo_mol_pol_afr_grk_gam_chh_lit_hun_swt_sun_glc_ind_jpn_tml_kor_svk_rus_xho_ukr_bat_cze_sid_jav_cnt_rom_cic_prs_amh_arw_swe_eng_spa_qcu_nor_hin_pan_dgb_hau_krd_wly_dut_mao_scr_moo_bul_ses_mly_tha_heb_knd_igb_bem_aze_bos_ger_tur_tsw_vie_anl_dyu_tsn_lda	-0.621647729489087	-1.48343161966009	0.141340939189675
524	anl_arw_ven_mcd_tig_heb_gam_cze_uzb_azi_dgb_mao_cic_pol_swe_bsq_glc_amh_tsn_cnt_scr_fre_dyu_ben_igb_guj_hun_lda_yor_est_pan_aeg_geo_spa_ctl_prs_ger_sid_owc_slo_fin_moo_tag_afr_jav_jpn_knd_kor_lat_rus_ewe_krd_mly_mol_hau_ind_mnd_lit_swt_ita_chh_urd_ukr_hin_dut_qcu_rom_por_eng_bam_mlt_nor_sod_svk_bat_alb_bem_grk_xho_sun_tha_amr_tml_tsw_ses_aze_bos_bul_tur_fbf_vie_wly_swa_zul_akn	-0.470175175568898	-1.11745130863854	0.266679889943748
525	owc_dut_zul_lat_heb_sod_hau_urd_tur_uzb_igb_mly_xho_krd_ita_bsq_spa_wly_fbf_cnt_alb_scr_swt_mol_swa_slo_est_tsw_yor_fin_glc_tig_geo_hin_bos_guj_grk_amh_amr_afr_hun_bam_tag_bul_bat_jpn_tml_kor_arw_rom_cic_ben_mao_pan_gam_sun_mnd_cze_tsn_ukr_mlt_pol_ger_lit_nor_qcu_swe_mcd_fre_ses_aeg_svk_sid_prs_jav_rus_dyu_por_akn_ind_tha_chh_knd_bem_lda_aze_eng_ctl_azi_moo_vie_anl_ven_dgb_ewe	0.178102429292062	0.419404031636284	0.675888089738314
526	tig_arw_ewe_eng_amh_heb_wly_dut_azi_uzb_bem_mly_tsw_rus_por_bsq_nor_anl_zul_mnd_guj_fre_ven_lit_fbf_ger_est_swa_lda_hun_ctl_sod_geo_mcd_mol_swe_urd_aeg_hau_lat_fin_xho_jav_pan_sun_jpn_tml_kor_pol_scr_dyu_ben_mao_krd_sid_ind_cnt_svk_bam_hin_amr_alb_grk_bul_ita_qcu_prs_glc_rom_cic_owc_ukr_gam_cze_tag_spa_igb_slo_akn_bat_tha_mlt_knd_swt_tsn_tur_afr_bos_aze_moo_vie_chh_ses_yor_dgb	-0.868280993841056	-2.10011858311875	0.0384253733999908
527	sod_krd_lda_arw_sid_anl_owc_guj_uzb_azi_moo_tag_tsw_bos_prs_bsq_lat_chh_yor_cnt_cze_hin_fbf_eng_ewe_grk_est_xho_cic_fin_spa_hau_geo_mol_ukr_nor_por_gam_wly_alb_hun_bam_ind_scr_mly_jpn_knd_kor_slo_lit_swt_mcd_mao_ita_tig_sun_mnd_pan_zul_glc_heb_dut_swe_rus_svk_qcu_pol_ger_fre_akn_amr_rom_mlt_ctl_jav_ben_tsn_urd_ses_bat_tha_aeg_tml_igb_bem_aze_bul_afr_tur_swa_vie_amh_dgb_dyu_ven	-0.176783032744552	-0.417425206058093	0.677329512211485
528	amh_cze_bem_ctl_tig_mlt_amr_rus_tur_uzb_swa_sun_ven_fre_glc_bsq_mcd_chh_moo_cnt_eng_por_ses_spa_tsn_dut_est_yor_akn_hun_pol_heb_geo_slo_ger_svk_nor_sod_owc_bul_fin_dgb_tag_arw_mly_jpn_tml_kor_alb_ita_fbf_bos_mao_ben_hau_jav_mnd_afr_xho_lat_sid_scr_krd_urd_mol_qcu_hin_rom_guj_swt_wly_prs_anl_pan_ind_ukr_cic_lit_igb_bat_tha_aeg_knd_tsw_ewe_aze_swe_grk_azi_zul_vie_gam_bam_dyu_lda	-0.309110324233733	-0.730902400652399	0.466676236191771
529	aeg_grk_bam_guj_tig_mlt_hau_ctl_azi_aze_igb_ind_tsn_urd_prs_bsq_swe_gam_cic_cnt_pan_scr_tsw_lit_zul_rom_hun_akn_lda_est_spa_heb_geo_lat_nor_arw_cze_wly_anl_alb_fin_fbf_bat_afr_tag_jpn_tml_kor_svk_dut_yor_pol_mao_slo_chh_mly_mnd_bos_xho_mol_amr_fre_ben_bul_hin_qcu_ger_ita_glc_bem_sid_ukr_sod_eng_jav_mcd_ewe_krd_dgb_sun_tha_amh_knd_swa_dyu_tur_por_rus_uzb_moo_vie_owc_ses_ven_swt	0.0920857000123751	0.216798094132959	0.828840574855723
530	hau_mcd_tsw_ita_sod_heb_amh_pan_tur_uzb_swa_tag_lda_cze_ben_bsq_scr_chh_ses_cnt_ctl_nor_cic_rom_igb_eng_hun_xho_bam_fin_slo_anl_geo_dut_mol_afr_ukr_wly_amr_lat_est_tsn_ind_urd_bat_jpn_knd_kor_svk_spa_fbf_swe_mly_bos_tig_jav_mnd_por_ven_grk_sid_bul_ger_glc_arw_qcu_lit_guj_pol_dgb_owc_fre_mlt_prs_sun_rus_swt_hin_moo_mao_tha_aeg_tml_ewe_yor_azi_alb_krd_aze_dyu_vie_gam_akn_bem_zul	-0.443163552423017	-1.05286821120217	0.295129296382129
531	tig_grk_moo_svk_amr_anl_aeg_alb_azi_tur_zul_mly_bam_urd_bos_bsq_dut_sid_yor_mnd_mcd_lat_dgb_ukr_dyu_pol_fin_tsw_ewe_hun_afr_mlt_geo_glc_ger_spa_cze_sod_owc_scr_est_tsn_tag_prs_mao_jpn_tml_kor_nor_pan_lda_arw_ind_swe_gam_jav_cnt_lit_fbf_ben_amh_rom_bul_fre_por_qcu_mol_krd_ctl_ven_heb_rus_wly_ita_sun_guj_swa_eng_bem_bat_tha_chh_knd_ses_swt_aze_slo_hin_uzb_akn_vie_hau_igb_xho_cic	-0.280991614989931	-0.664261338101438	0.508166677801774
532	amh_nor_moo_pol_gam_sid_mlt_alb_uzb_aze_ewe_sun_swt_mcd_swe_bsq_rus_owc_swa_cnt_urd_mol_yor_eng_fbf_bul_est_akn_igb_hun_ger_tig_geo_por_cze_slo_pan_anl_wly_prs_fin_cic_jav_fre_mly_jpn_knd_kor_scr_afr_lda_krd_bat_bos_hau_mao_mnd_svk_tsn_spa_heb_guj_grk_lit_ukr_qcu_glc_lat_ita_bem_aeg_hin_sod_ctl_tag_ben_dyu_arw_ses_ind_tha_amr_tml_zul_tsw_tur_rom_dut_azi_bam_vie_chh_dgb_ven_xho	0.143816255146059	0.338873051077562	0.735469311304731
533	mlt_por_ven_glc_owc_chh_tig_swe_uzb_aze_tsn_sun_moo_arw_fre_bsq_rom_aeg_ewe_mnd_prs_hin_igb_bul_dgb_ctl_hun_fbf_cic_fin_scr_amr_geo_svk_lat_grk_ben_gam_anl_nor_est_ses_mao_mcd_tag_jpn_knd_kor_krd_afr_swt_bos_jav_spa_sid_mly_cnt_dut_swa_urd_heb_pan_ukr_ita_guj_qcu_ger_pol_lit_lda_amh_rus_hau_slo_bat_eng_bam_mol_akn_ind_tha_sod_tml_bem_yor_azi_alb_cze_tur_zul_vie_wly_tsw_dyu_xho	-0.140619054251973	-0.331393901824166	0.741092566308566
534	gam_fre_igb_arw_anl_amh_wly_nor_azi_uzb_swa_tag_ven_spa_alb_bsq_krd_heb_moo_cnt_pol_slo_yor_grk_akn_hin_fin_ses_lda_est_bos_sod_geo_por_afr_bul_dut_amr_chh_ben_hun_xho_mao_pan_sun_jpn_tml_kor_urd_ctl_tsn_ger_bat_ita_mlt_mly_mnd_mol_dyu_swe_sid_mcd_eng_guj_ukr_qcu_scr_prs_svk_swt_hau_rom_aeg_lit_ind_lat_tsw_glc_cic_jav_tha_owc_knd_fbf_bem_aze_cze_rus_tur_dgb_vie_tig_ewe_zul_bam	0.473787307558718	1.11511548515402	0.26767422899743
535	sod_bos_ven_urd_aeg_sid_heb_por_aze_uzb_zul_bat_bam_lat_mol_bsq_arw_tig_bem_cnt_afr_hin_dyu_guj_xho_scr_est_tsw_dgb_hun_swe_gam_geo_lit_ukr_prs_slo_amr_hau_glc_fin_lda_mao_pol_ind_jpn_knd_kor_fre_ger_cic_nor_jav_dut_wly_mly_mnd_pan_yor_ctl_amh_eng_rus_svk_mcd_qcu_ita_ben_grk_swa_owc_alb_mlt_bul_tag_cze_ewe_spa_igb_sun_tha_chh_tml_akn_ses_azi_rom_krd_tur_moo_vie_anl_tsn_swt_fbf	-0.0412241383541027	-0.0970836242391275	0.922868902947383
536	amr_krd_swa_bul_amh_chh_hau_ben_tur_aze_tsn_bat_igb_pan_pol_bsq_grk_gam_dyu_mnd_scr_hin_xho_guj_bem_svk_est_dgb_cic_hun_slo_heb_geo_prs_ctl_cze_mcd_tig_owc_rus_fin_akn_ind_bos_sun_jpn_tml_kor_ita_eng_lda_afr_tag_spa_wly_jav_cnt_mol_moo_nor_anl_glc_swe_alb_urd_qcu_ukr_arw_por_fbf_sod_lat_mlt_lit_mao_ger_ses_fre_ven_mly_tha_aeg_knd_zul_yor_uzb_dut_rom_azi_tsw_vie_sid_ewe_swt_bam	-0.636833157661187	-1.52249430504712	0.13127840993205
537	wly_guj_swa_ukr_gam_anl_hau_bos_uzb_aze_moo_ind_ses_glc_rus_bsq_krd_heb_bam_cnt_ita_pan_xho_spa_ewe_ger_fin_akn_swt_est_mol_sod_geo_alb_rom_lit_urd_tig_amh_por_hun_cic_tag_eng_sun_jpn_tml_kor_grk_lat_igb_afr_jav_ctl_amr_bat_mnd_arw_yor_mcd_chh_hin_fre_cze_bul_qcu_dut_swe_prs_tsn_owc_nor_sid_slo_mao_ben_ven_pol_zul_mly_tha_aeg_knd_bem_dyu_tur_svk_scr_azi_dgb_vie_mlt_fbf_tsw_lda	-1.05237469572194	-2.57461300340374	0.0116135935994856
538	amr_guj_tsn_nor_aeg_heb_gam_afr_uzb_azi_swa_tag_swt_urd_svk_bsq_pol_anl_ses_mnd_pan_bul_zul_ben_igb_eng_fin_ven_dgb_hun_slo_wly_geo_krd_por_bos_ctl_chh_sod_dut_est_moo_sun_grk_bat_jpn_knd_kor_ukr_glc_cic_scr_mao_prs_sid_ind_cnt_cze_tsw_arw_tig_fre_ger_ita_mol_qcu_alb_rus_hin_fbf_owc_rom_mlt_lat_jav_mcd_yor_spa_lda_mly_tha_amh_tml_dyu_bem_aze_swe_lit_tur_xho_vie_hau_akn_bam_ewe	-0.330010135331586	-0.780896195350224	0.436846798419084
539	wly_nor_tsw_rom_sod_gam_sid_eng_tur_uzb_moo_mly_ses_prs_rus_bsq_mcd_anl_cic_mnd_svk_bul_dgb_ger_bem_cze_fin_igb_zul_hun_guj_amh_geo_dut_bos_scr_glc_heb_aeg_por_est_swa_mao_mol_ind_jpn_knd_kor_grk_spa_bam_alb_bat_slo_chh_sun_cnt_swe_fbf_ita_hau_fre_pan_ben_pol_qcu_arw_urd_ctl_ewe_owc_lit_tig_lat_jav_krd_swt_ukr_xho_tag_tha_amr_tml_ven_tsn_aze_afr_hin_azi_dyu_vie_mlt_lda_yor_akn	-0.876241953803256	-2.11858663289098	0.0367912003932716
540	amr_pan_xho_pol_aeg_mlt_sid_fre_aze_tur_ven_sun_dyu_ctl_eng_bsq_por_chh_dgb_cnt_lit_ben_yor_scr_tsw_bul_hun_bam_akn_fin_arw_wly_geo_glc_guj_mol_svk_sod_owc_krd_est_cic_jav_alb_bat_jpn_knd_kor_prs_grk_lda_swe_ind_rom_gam_mao_mnd_nor_bem_urd_tig_ukr_cze_bos_afr_qcu_spa_ger_slo_fbf_hau_dut_heb_mcd_mly_lat_zul_hin_swa_tag_tha_anl_tml_ewe_moo_uzb_rus_ita_azi_igb_vie_amh_tsn_swt_ses	0.147335470915699	0.346529048974939	0.729727976309516
541	hau_svk_swt_bos_gam_heb_amr_lit_tur_uzb_dgb_ind_zul_guj_hin_bsq_scr_chh_igb_mnd_dut_prs_cic_spa_bam_urd_est_swa_moo_fin_mcd_sod_geo_nor_pol_arw_rus_mlt_anl_krd_hun_ewe_mly_ben_sun_jpn_tml_kor_grk_pan_bem_ctl_jav_ita_amh_mao_cnt_alb_tsn_slo_owc_cze_bul_ukr_eng_qcu_rom_fre_lat_lda_sid_por_wly_ger_tag_swe_akn_afr_dyu_bat_tha_tig_knd_ven_fbf_azi_mol_glc_aze_xho_vie_aeg_tsw_yor_ses	-1.28555903694871	-3.1949693501494	0.00191005520598646
542	anl_spa_ewe_lat_wly_chh_aeg_arw_aze_tur_dgb_sun_ses_bos_grk_bsq_swe_sid_bam_mnd_scr_krd_swa_nor_xho_urd_fin_moo_dyu_est_cze_hau_geo_ukr_ben_eng_ger_owc_tig_dut_hun_bem_ind_guj_tag_jpn_knd_kor_afr_ita_cic_glc_mao_alb_heb_bat_cnt_mol_zul_bul_mlt_pol_svk_prs_pan_qcu_por_hin_rus_tsw_gam_lit_sod_ctl_mly_slo_akn_fre_fbf_jav_tha_amr_tml_lda_tsn_azi_rom_mcd_uzb_ven_vie_amh_yor_swt_igb	-0.0401198253650148	-0.0944681405599903	0.924940528700493
543	heb_cze_ven_pol_aeg_mlt_amr_alb_aze_uzb_tsn_bat_dyu_scr_prs_bsq_mcd_sod_bam_cnt_arw_bos_bem_svk_fbf_rus_hun_moo_ewe_fin_slo_anl_geo_grk_ita_hin_ben_chh_amh_eng_est_swt_sun_bul_tag_jpn_tml_kor_swe_fre_ses_mol_ind_lit_owc_jav_mnd_guj_swa_nor_wly_krd_por_dut_urd_qcu_pan_rom_ger_cic_tig_ctl_sid_glc_mly_ukr_dgb_afr_tsw_mao_tha_gam_knd_akn_igb_tur_spa_lat_azi_lda_vie_hau_zul_yor_xho	-0.51302443195171	-1.2207356703447	0.225272158000329
544	heb_arw_akn_glc_tig_aeg_sid_slo_aze_tur_dyu_jav_ven_ctl_bos_bsq_por_gam_xho_mnd_hin_dut_ses_rom_swt_pol_est_dgb_tsn_hun_lat_sod_geo_scr_alb_svk_cze_mlt_owc_urd_fin_lda_mao_mcd_sun_jpn_tml_kor_swe_fre_cic_guj_mly_spa_chh_bat_cnt_ben_swa_krd_wly_lit_bul_pan_eng_qcu_mol_ita_afr_igb_hau_grk_amr_nor_ind_ger_bem_prs_bam_tag_tha_amh_knd_moo_yor_uzb_ukr_rus_azi_zul_vie_anl_ewe_fbf_tsw	-0.525810530860772	-1.25250943088951	0.213524776694292
545	tig_ctl_dyu_fre_aeg_owc_heb_mol_uzb_tur_swa_jav_moo_lit_lat_bsq_eng_wly_xho_cnt_rus_ukr_zul_spa_bam_slo_est_ses_akn_hun_hin_hau_geo_grk_afr_ger_guj_sod_gam_pan_fin_igb_bat_ben_tag_jpn_knd_kor_alb_swe_bem_dut_sun_pol_sid_ind_mnd_por_lda_prs_chh_scr_mcd_urd_krd_qcu_ita_rom_arw_ewe_anl_nor_amr_bul_mly_svk_dgb_bos_swt_mao_tha_amh_tml_ven_cic_aze_cze_glc_azi_fbf_vie_mlt_tsw_yor_tsn	0.0516713195585709	0.121695622740278	0.903402648739159
546	amr_glc_ewe_nor_aeg_amh_mlt_ita_tur_aze_ven_jav_fbf_svk_fre_bsq_slo_tig_dgb_mnd_hin_ger_moo_swe_swt_alb_est_bam_akn_hun_ben_owc_geo_guj_ctl_cze_lat_gam_chh_ukr_fin_swa_sun_bos_ind_jpn_knd_kor_bul_urd_tsw_dut_bat_arw_heb_tag_cnt_scr_cic_pan_sid_spa_grk_afr_por_qcu_lit_mcd_krd_zul_wly_pol_sod_mol_mly_prs_bem_rom_ses_mao_tha_hau_tml_lda_tsn_azi_rus_eng_uzb_xho_vie_anl_igb_dyu_yor	0.205596958468108	0.483252956067646	0.630051914897644
547	amr_svk_lda_scr_amh_chh_aeg_lit_aze_azi_ewe_mly_akn_ben_ger_bsq_rus_wly_ses_mnd_por_bul_dyu_alb_zul_afr_fin_swt_bam_hun_ctl_sod_geo_krd_hin_guj_ukr_gam_tig_prs_est_ven_bat_eng_jav_jpn_knd_kor_arw_rom_fbf_mol_sun_pan_heb_mao_cnt_spa_igb_lat_owc_slo_glc_cze_urd_qcu_ita_fre_pol_bem_mlt_dut_hau_mcd_tag_nor_swa_bos_tsw_ind_tha_sid_tml_dgb_yor_uzb_grk_swe_tur_tsn_vie_anl_cic_moo_xho	-0.154029655945356	-0.363347949625758	0.717169591380014
548	chh_ita_igb_grk_mlt_aeg_heb_ukr_uzb_aze_tsn_ind_yor_eng_lat_bsq_fre_amr_cic_mnd_ben_cze_swa_bos_lda_bul_fin_bam_zul_hun_nor_anl_geo_swe_prs_pan_pol_gam_sod_urd_est_swt_mao_afr_jav_jpn_knd_kor_slo_lit_moo_scr_mly_krd_amh_bat_cnt_mol_tsw_dut_hau_arw_guj_rom_hin_qcu_por_glc_rus_dgb_wly_ctl_owc_alb_sun_ger_bem_spa_xho_tag_tha_sid_tml_ses_akn_azi_svk_mcd_tur_dyu_vie_tig_fbf_ewe_ven	-0.864895596385336	-2.08761207053695	0.039567309680605
549	amh_swe_akn_ctl_heb_hau_wly_prs_azi_uzb_swa_ind_zul_ita_eng_bsq_hin_gam_dyu_mnd_pol_rom_igb_spa_swt_ukr_hun_cic_ven_est_ger_tig_geo_bos_dut_krd_glc_chh_sod_urd_fin_ses_jav_cze_mao_jpn_knd_kor_ben_mol_tsw_svk_tag_guj_aeg_sun_cnt_scr_bam_grk_sid_mcd_pan_por_lat_qcu_fre_alb_slo_lda_amr_lit_anl_arw_mly_afr_ewe_rus_dgb_bat_tha_mlt_tml_moo_yor_aze_nor_bul_tur_fbf_vie_owc_bem_xho_tsn	1.04199631159689	2.49971628814123	0.0141818331471766
550	sod_rom_zul_mol_aeg_sid_gam_alb_uzb_tur_fbf_jav_igb_fre_afr_bsq_hin_amh_bam_cnt_glc_swe_cic_ger_dyu_eng_hun_tsw_xho_est_cze_chh_geo_krd_dut_grk_svk_hau_owc_lit_fin_dgb_ind_por_sun_jpn_knd_kor_spa_bos_ses_guj_tag_rus_wly_mly_mnd_slo_swa_bul_heb_ukr_pan_nor_ben_qcu_scr_arw_lat_akn_anl_pol_mlt_urd_mao_prs_bem_mcd_moo_bat_tha_amr_tml_tsn_ewe_aze_ctl_ita_azi_ven_vie_tig_lda_yor_swt	0.421026758218415	0.993479754230755	0.323054097658001
551	sid_dut_ven_krd_chh_sod_amh_lat_tur_azi_ewe_mao_swa_mol_por_bsq_pan_tig_akn_cnt_swe_scr_igb_rus_dgb_grk_est_tsn_yor_hun_fre_mlt_geo_guj_ukr_alb_ben_gam_owc_glc_fin_bam_jav_rom_mly_jpn_knd_kor_bos_eng_lda_svk_bat_ita_hau_ind_mnd_cze_ses_afr_wly_lit_mcd_bul_prs_qcu_hin_nor_pol_bem_heb_urd_aeg_spa_sun_ger_tsw_arw_fbf_tag_tha_amr_tml_cic_zul_uzb_slo_ctl_aze_xho_vie_anl_swt_dyu_moo	-0.289896949671642	-0.685428372304249	0.494778648756059
552	gam_slo_dyu_alb_sod_owc_sid_spa_aze_tur_swa_mly_fbf_lat_nor_bsq_cze_chh_yor_cnt_pol_mcd_bam_ukr_ses_swe_hun_xho_bem_fin_por_tig_geo_arw_krd_mol_ger_anl_amh_svk_est_akn_tag_rus_bat_jpn_tml_kor_grk_rom_moo_fre_ind_bul_heb_jav_mnd_ctl_tsw_urd_mlt_glc_eng_bos_ben_qcu_guj_prs_lit_ewe_hau_pan_wly_afr_mao_scr_lda_hin_ven_sun_tha_aeg_knd_tsn_igb_uzb_ita_dut_azi_dgb_vie_amr_cic_zul_swt	0.585450894553668	1.384263644126	0.169590464630943
553	aeg_ukr_swt_fre_mlt_sid_heb_slo_aze_uzb_igb_mly_akn_lit_prs_bsq_ita_sod_ses_mnd_alb_rus_dgb_dut_swa_urd_fin_ven_moo_est_svk_hau_geo_guj_ctl_pol_afr_amr_owc_scr_hun_zul_ind_spa_tag_jpn_tml_kor_eng_grk_dyu_ben_bat_hin_chh_sun_cnt_arw_cic_cze_amh_mcd_pan_ger_por_qcu_lat_bos_nor_bem_wly_glc_tig_mol_jav_bul_xho_krd_ewe_mao_tha_anl_knd_lda_tsw_tur_rom_swe_azi_fbf_vie_gam_bam_tsn_yor	-0.434849333669549	-1.03073819586063	0.305336782483904
554	tig_ger_zul_glc_aeg_anl_amh_ita_aze_azi_xho_sun_tsn_lat_nor_bsq_scr_wly_yor_mnd_eng_rus_dgb_bul_fbf_guj_est_moo_dyu_fin_spa_gam_geo_rom_pan_pol_ukr_sid_owc_por_hun_swa_mao_ctl_tag_jpn_knd_kor_fre_slo_ewe_arw_mly_mcd_chh_bat_cnt_prs_tsw_bos_heb_krd_grk_alb_ben_qcu_urd_mol_afr_bem_amr_lit_mlt_svk_jav_swe_ses_hin_bam_ind_tha_hau_tml_akn_ven_uzb_dut_cze_tur_cic_vie_sod_lda_igb_swt	0.694767419194442	1.64617482737276	0.103103248175208
555	anl_nor_swt_slo_amh_tig_owc_fre_aze_uzb_lda_bat_zul_rus_urd_bsq_afr_hau_moo_cnt_lat_prs_xho_ctl_ewe_svk_est_igb_ses_fin_mcd_aeg_geo_spa_ita_bul_ben_gam_sid_scr_hun_tsw_sun_grk_jav_jpn_tml_kor_ger_dut_bem_cze_ind_ukr_wly_mao_mnd_krd_swa_lit_mlt_glc_arw_pol_pan_qcu_eng_bos_swe_dgb_amr_por_heb_guj_tag_mol_tsn_hin_dyu_mly_tha_sod_knd_bam_ven_azi_rom_alb_tur_cic_vie_chh_fbf_yor_akn	-0.715907587750591	-1.71757386519384	0.0892025660073393
556	gam_rus_cic_guj_wly_chh_tig_ben_uzb_tur_dgb_mly_dyu_lit_bul_bsq_fre_amh_xho_mnd_arw_cze_swa_dut_igb_scr_hun_tsn_bem_est_hin_sod_geo_ctl_eng_prs_afr_owc_heb_slo_fin_yor_ind_ukr_bat_jpn_knd_kor_lat_swe_ses_alb_tag_krd_amr_sun_cnt_ger_lda_nor_sid_por_urd_pan_spa_qcu_rom_svk_grk_zul_hau_glc_anl_pol_jav_bos_swt_mol_ven_mao_tha_aeg_tml_fbf_moo_aze_ita_mcd_azi_akn_vie_mlt_tsw_ewe_bam	-0.251428539321939	-0.594615337229955	0.553544529766111
557	amr_ger_swa_ben_heb_owc_sid_fre_uzb_azi_akn_mly_dgb_slo_spa_bsq_bos_chh_bam_mnd_rom_ita_tsn_ctl_moo_grk_fin_yor_cic_est_nor_amh_geo_urd_bul_lat_swe_mlt_wly_afr_hun_swt_bat_cze_sun_jpn_knd_kor_mcd_mol_ven_pol_jav_arw_anl_ind_cnt_pan_lda_svk_hau_krd_eng_prs_por_qcu_dut_alb_ukr_dyu_sod_guj_gam_hin_tag_scr_bem_glc_xho_mao_tha_tig_tml_ewe_igb_tur_lit_rus_aze_tsw_vie_aeg_zul_fbf_ses	-0.208567587739704	-0.493043525355675	0.623144015234764
558	anl_por_moo_scr_tig_chh_aeg_guj_azi_uzb_tsw_jav_bam_bul_lat_bsq_dut_sid_cic_mnd_slo_hin_swa_rom_swt_cze_hun_ses_bem_fin_ben_sod_geo_bos_glc_ita_urd_mlt_hau_grk_est_ven_mly_mcd_sun_jpn_tml_kor_eng_pan_zul_krd_ind_ukr_heb_mao_cnt_ger_igb_svk_gam_prs_alb_arw_mol_qcu_ctl_nor_fre_dyu_owc_swe_wly_spa_bat_afr_tsn_pol_yor_tag_tha_amr_knd_fbf_ewe_aze_lit_rus_tur_akn_vie_amh_dgb_lda_xho	-0.63451232476544	-1.51638627188291	0.132813536119893
559	wly_spa_bam_ita_gam_hau_sod_prs_tur_aze_xho_tag_ven_grk_lit_bsq_arw_mlt_moo_cnt_por_mcd_dyu_afr_dgb_alb_fin_igb_ewe_hun_eng_tig_geo_dut_rus_nor_ctl_heb_owc_lat_est_swa_ind_urd_jav_jpn_tml_kor_pan_pol_tsw_scr_sun_guj_amr_bat_mnd_bul_bem_hin_chh_ben_svk_glc_fre_qcu_rom_mol_krd_ses_anl_ger_aeg_bos_mao_ukr_yor_swe_fbf_mly_tha_sid_knd_lda_zul_azi_slo_cze_uzb_akn_vie_amh_swt_cic_tsn	0.0346583839663564	0.0816244007894429	0.935120809186598
560	wly_lit_moo_alb_mlt_amr_amh_bul_aze_tur_ewe_sun_swt_arw_lat_bsq_nor_gam_zul_cnt_pan_cze_igb_pol_ven_spa_fin_lda_ses_hun_por_tig_geo_prs_fre_grk_ukr_owc_sod_ben_est_dgb_mao_mcd_mly_jpn_knd_kor_scr_urd_swa_glc_ind_ger_heb_tag_mnd_svk_bem_ita_chh_guj_rus_krd_slo_qcu_swe_dut_mol_tsn_anl_rom_sid_hin_jav_ctl_tsw_bos_xho_bat_tha_hau_tml_fbf_cic_uzb_eng_afr_azi_dyu_vie_aeg_bam_yor_akn	-0.0484171263102773	-0.114106929621543	0.909399010807589
561	amh_grk_tsn_por_heb_sod_anl_lit_uzb_azi_bem_ind_tsw_glc_guj_bsq_afr_tig_zul_cnt_dut_ben_dyu_mol_swt_alb_hun_swa_bam_fin_urd_wly_geo_ctl_pol_hin_ukr_mlt_hau_ger_est_igb_sun_arw_mao_jpn_knd_kor_swe_nor_moo_prs_mly_ita_owc_tag_mnd_cze_fbf_scr_amr_lat_rom_bos_bul_qcu_fre_svk_krd_lda_chh_spa_aeg_pan_bat_rus_ven_mcd_yor_jav_tha_sid_tml_ses_akn_aze_eng_slo_tur_cic_vie_gam_xho_ewe_dgb	0.134406051279014	0.316476928409034	0.752349795941731
562	chh_swe_tsn_alb_tig_anl_hau_mol_tur_uzb_yor_mao_bam_glc_afr_bsq_arw_wly_swa_mnd_ukr_grk_dyu_ben_fbf_krd_fin_ses_swt_hun_urd_sod_geo_spa_ita_eng_fre_sid_amr_lit_est_ewe_tag_cze_sun_jpn_tml_kor_ger_ctl_lda_slo_bat_por_heb_jav_cnt_bos_tsw_lat_owc_guj_pol_nor_scr_qcu_svk_hin_mcd_igb_amh_dut_mlt_rom_mly_pan_ven_rus_bem_ind_tha_aeg_knd_xho_zul_aze_bul_prs_azi_dgb_vie_gam_akn_moo_cic	-0.22378284154033	-0.528333464516294	0.598526428111979
563	tig_nor_ven_rus_gam_sid_anl_spa_uzb_tur_lda_sun_cic_ben_hin_bsq_pan_aeg_xho_cnt_glc_arw_dyu_bos_akn_prs_est_igb_tsw_fin_guj_wly_geo_fre_slo_ger_lit_heb_sod_mol_hun_fbf_ind_svk_bat_jpn_tml_kor_pol_lat_ewe_cze_mao_por_hau_tag_mnd_mcd_yor_eng_mlt_swe_grk_alb_ita_qcu_afr_scr_dut_moo_amr_rom_chh_bul_mly_krd_swa_ctl_swt_jav_tha_amh_knd_bem_dgb_azi_ukr_urd_aze_tsn_vie_owc_zul_ses_bam	-0.634238974969486	-1.51972201937021	0.1319734245143
564	sid_slo_tsn_spa_hau_mlt_gam_arw_tur_azi_bam_jav_akn_pan_ukr_bsq_por_amr_fbf_mnd_alb_grk_tsw_ben_dyu_ctl_hun_yor_xho_fin_dut_heb_geo_hin_bul_swe_svk_tig_anl_eng_est_moo_mly_krd_mao_jpn_tml_kor_nor_lat_bem_lit_sun_ger_wly_tag_cnt_fre_ses_afr_owc_rom_cze_scr_bos_qcu_pol_guj_urd_igb_aeg_prs_sod_rus_ind_glc_cic_mol_dgb_bat_tha_amh_knd_lda_zul_uzb_mcd_ita_aze_swt_vie_chh_swa_ewe_ven	-0.4052159120305	-0.961286375580913	0.338900907308582
565	wly_cze_dgb_ita_owc_hau_sid_mol_tur_aze_ven_jav_swa_dut_grk_bsq_lit_amh_cic_cnt_rom_por_dyu_pol_ewe_swe_hun_xho_swt_est_slo_anl_geo_rus_svk_pan_glc_amr_sod_lat_fin_moo_mly_bul_sun_jpn_tml_kor_krd_scr_tsn_eng_mao_ger_chh_ind_mnd_alb_fbf_fre_tig_bos_spa_ben_ukr_qcu_afr_prs_arw_ses_mlt_hin_gam_nor_bat_mcd_bem_guj_tsw_tag_tha_heb_knd_igb_bam_uzb_urd_ctl_azi_lda_vie_aeg_zul_yor_akn	-0.906097740696839	-2.1969512562982	0.0305087244278458
566	sid_dut_lda_cze_heb_wly_amr_pan_azi_uzb_cic_jav_akn_prs_hin_bsq_bos_gam_swa_cnt_spa_fre_fbf_bul_xho_alb_est_igb_yor_hun_guj_sod_geo_eng_glc_ita_ctl_hau_chh_grk_fin_bem_mao_rom_bat_jpn_knd_kor_ger_svk_swt_slo_tag_urd_tig_sun_mnd_afr_ven_scr_anl_arw_mcd_nor_lit_qcu_swe_pol_rus_zul_mlt_ben_owc_krd_mly_por_ewe_mol_ses_ind_tha_amh_tml_moo_bam_tur_lat_ukr_aze_tsn_vie_aeg_tsw_dgb_dyu	0.287646930524961	0.678382354428354	0.499213837436919
567	gam_pol_igb_pan_anl_mlt_tig_slo_azi_tur_dgb_bat_ewe_krd_fre_bsq_afr_heb_moo_mnd_prs_lit_akn_ita_xho_rom_fin_swt_ses_hun_spa_chh_geo_rus_ben_mcd_hin_hau_aeg_lat_est_tsn_tag_scr_sun_jpn_tml_kor_arw_alb_dyu_nor_jav_bos_sid_mao_cnt_eng_bam_guj_amr_mol_ger_grk_cze_qcu_por_urd_svk_cic_sod_ukr_owc_ctl_ind_bul_yor_swe_fbf_mly_tha_amh_knd_zul_ven_aze_dut_glc_uzb_tsw_vie_wly_swa_bem_lda	-0.440127933238232	-1.04457803101023	0.29892560956876
568	wly_swe_yor_ben_hau_mlt_anl_prs_uzb_tur_bem_jav_moo_svk_glc_bsq_bul_owc_xho_cnt_scr_grk_ses_spa_tsw_krd_fin_lda_ewe_hun_pol_aeg_geo_cze_eng_bos_mol_amh_sid_hin_est_swt_mao_afr_ind_jpn_tml_kor_ctl_rom_bam_fre_mly_lit_gam_bat_mnd_urd_dgb_lat_amr_guj_ita_pan_alb_qcu_por_rus_dut_akn_heb_slo_sod_ger_tag_ukr_swa_mcd_cic_sun_tha_chh_knd_fbf_dyu_azi_arw_nor_aze_tsn_vie_tig_ven_zul_igb	0.285987762042505	0.674350441859059	0.501761388443956
569	anl_spa_dgb_eng_tig_wly_aeg_hin_uzb_aze_dyu_mao_ven_svk_por_bsq_arw_amh_akn_cnt_ukr_krd_bam_alb_fbf_grk_est_igb_swt_hun_mcd_gam_geo_lat_pol_urd_dut_sod_sid_lit_fin_tsn_ind_prs_jav_jpn_knd_kor_rus_glc_yor_fre_mly_swe_hau_bat_mnd_afr_ses_bul_heb_slo_ita_ger_mol_qcu_scr_rom_bos_bem_mlt_ctl_chh_nor_sun_pan_xho_cze_tsw_tag_tha_owc_tml_zul_lda_azi_guj_ben_tur_moo_vie_amr_swa_cic_ewe	-0.551723184982732	-1.31494374482626	0.19176202721983
570	aeg_ctl_akn_nor_hau_mlt_gam_glc_tur_uzb_xho_jav_lda_prs_arw_bsq_swe_owc_yor_cnt_pan_krd_bem_lit_bam_pol_fin_zul_cic_hun_slo_anl_geo_mol_por_svk_scr_chh_amr_bos_est_swt_bat_eng_tag_jpn_tml_kor_afr_ita_ewe_ben_ind_hin_amh_mao_mnd_cze_ven_fre_tig_alb_urd_bul_rus_qcu_rom_lat_guj_tsn_sod_grk_heb_spa_sun_ger_moo_ukr_swa_mly_tha_sid_knd_igb_fbf_azi_dut_mcd_aze_dgb_vie_wly_tsw_ses_dyu	-0.118154842095427	-0.278493940500827	0.781251496047972
571	anl_rom_bam_ctl_amh_owc_tig_grk_aze_tur_igb_sun_swa_ben_mcd_bsq_bos_amr_yor_cnt_nor_fre_akn_arw_dyu_prs_hun_fbf_tsn_fin_afr_wly_geo_hin_alb_por_eng_hau_sod_pan_est_ven_mly_mol_jav_jpn_tml_kor_scr_dut_cic_svk_mao_spa_heb_bat_mnd_pol_ses_ita_aeg_cze_lat_bul_glc_qcu_rus_krd_guj_tsw_chh_lit_sid_urd_tag_ger_xho_swe_ewe_ind_tha_gam_knd_bem_zul_uzb_ukr_slo_azi_dgb_vie_mlt_moo_swt_lda	-0.260442595099361	-0.615539075514383	0.53970223071862
572	amr_rom_swa_pan_tig_gam_hau_arw_aze_uzb_tsw_ind_yor_guj_bos_bsq_mol_sid_ses_cnt_ger_ctl_moo_rus_bem_ben_hun_cic_igb_est_prs_anl_geo_krd_slo_urd_fre_wly_amh_mcd_fin_bam_mly_grk_jav_jpn_knd_kor_eng_cze_akn_alb_bat_ita_aeg_tag_mnd_hin_xho_dut_owc_por_swe_lit_svk_qcu_spa_glc_ukr_dgb_mlt_lat_chh_pol_sun_scr_ewe_afr_ven_mao_tha_heb_tml_lda_swt_azi_nor_bul_tur_zul_vie_sod_tsn_dyu_fbf	-0.0347054629343949	-0.0817157461288498	0.935048366403661
573	anl_lat_fbf_fre_tig_wly_chh_spa_azi_tur_igb_ind_zul_ctl_swe_bsq_krd_heb_dgb_cnt_prs_alb_bem_ben_bam_por_hun_xho_moo_est_bul_amr_geo_glc_rom_slo_urd_gam_amh_ukr_fin_tsw_jav_guj_bat_jpn_tml_kor_pan_afr_ven_rus_sun_nor_aeg_mao_mnd_pol_dyu_ita_sod_bos_cze_ger_grk_qcu_hin_dut_mol_cic_hau_eng_owc_mcd_tag_scr_akn_arw_tsn_mly_tha_mlt_knd_yor_lda_uzb_svk_lit_aze_ewe_vie_sid_swa_ses_swt	-0.550362707290921	-1.31182149739351	0.192809414806602
574	sid_swe_zul_eng_gam_chh_owc_pan_uzb_aze_bam_mly_cic_rom_ukr_bsq_ctl_amr_swt_cnt_hin_svk_tsw_arw_moo_spa_hun_akn_tsn_est_bul_heb_geo_fre_krd_lit_mcd_aeg_sod_guj_fin_ses_sun_slo_ind_jpn_knd_kor_ita_dut_yor_urd_tag_glc_wly_bat_mnd_scr_swa_mol_tig_alb_bos_pol_rus_qcu_ben_lat_cze_ven_mlt_prs_hau_grk_mao_nor_xho_afr_fbf_jav_tha_amh_tml_bem_lda_azi_por_ger_tur_igb_vie_anl_ewe_dyu_dgb	-0.732922935416711	-1.76170862702272	0.0814047728597073
575	amh_ger_swa_por_tig_wly_mlt_arw_aze_azi_fbf_mao_zul_grk_nor_bsq_prs_hau_bam_cnt_fre_rom_dyu_pan_tsw_bul_hun_ven_ses_est_urd_chh_geo_spa_krd_ita_guj_gam_anl_lat_fin_yor_tag_dut_jav_jpn_knd_kor_eng_cze_moo_bos_bat_scr_amr_sun_mnd_ukr_bem_swe_owc_mol_rus_alb_slo_qcu_ben_hin_lit_ewe_aeg_ctl_sid_mcd_ind_pol_dgb_svk_cic_mly_tha_heb_tml_tsn_akn_tur_glc_afr_uzb_xho_vie_sod_lda_swt_igb	-0.0342612848774839	-0.0806578730361368	0.935887361756291
576	tig_lit_ewe_spa_owc_amh_amr_dut_aze_uzb_ses_tag_tsw_scr_cze_bsq_svk_wly_swa_cnt_bul_lat_tsn_eng_fbf_ben_est_yor_bem_hun_guj_sid_geo_swe_afr_krd_prs_mlt_sod_fre_fin_dyu_bat_urd_ind_jpn_knd_kor_ctl_bos_akn_pol_jav_grk_gam_mly_mnd_arw_cic_slo_chh_hin_alb_rus_pan_qcu_mcd_nor_por_dgb_anl_ger_hau_ita_sun_mol_zul_rom_bam_mao_tha_aeg_tml_swt_ven_tur_glc_ukr_azi_moo_vie_heb_igb_lda_xho	-0.800689988780252	-1.92997551454671	0.0566572518470633
577	tig_ben_ses_swe_sid_mlt_aeg_alb_uzb_tur_igb_mao_lda_krd_rom_bsq_lat_gam_moo_cnt_slo_pan_fbf_spa_dyu_mcd_hun_bem_xho_fin_guj_amr_geo_cze_por_bul_ita_chh_anl_scr_est_swa_bat_prs_sun_jpn_knd_kor_hin_svk_yor_rus_ind_afr_hau_tag_mnd_grk_tsn_bos_wly_eng_mol_ukr_glc_qcu_ger_lit_pol_akn_owc_dut_amh_urd_mly_arw_zul_fre_ewe_jav_tha_sod_tml_cic_ven_aze_ctl_nor_azi_tsw_vie_heb_swt_bam_dgb	-0.872820725065471	-2.11365395112309	0.0372216798134087
578	owc_dut_fbf_arw_heb_anl_wly_mol_azi_uzb_lda_ind_yor_ita_slo_bsq_bul_chh_dyu_mnd_mcd_urd_tsn_swe_zul_spa_hun_xho_ven_fin_lit_amh_geo_krd_lat_fre_nor_gam_sid_grk_est_ses_bat_rus_mly_jpn_knd_kor_guj_pan_swa_ger_mao_cze_tig_jav_cnt_ctl_moo_alb_hau_prs_scr_ukr_ben_qcu_bos_svk_por_igb_aeg_pol_amr_glc_tag_hin_swt_rom_tsw_sun_tha_mlt_tml_ewe_bam_tur_afr_eng_aze_dgb_vie_sod_akn_cic_bem	0.106872414182345	0.251506051552261	0.801977800594719
579	heb_mcd_bem_hin_wly_tig_owc_dut_azi_uzb_tsw_jav_dyu_pol_lit_bsq_por_sid_tsn_mnd_svk_krd_lda_glc_cic_afr_est_swa_zul_fin_rom_gam_geo_alb_eng_guj_mol_chh_amh_fre_hun_akn_mly_nor_bat_jpn_tml_kor_lat_ben_swt_cze_mao_arw_amr_ind_cnt_ukr_ses_ger_hau_slo_spa_ita_bul_qcu_pan_grk_bos_ven_anl_scr_sod_swe_sun_prs_bam_rus_fbf_tag_tha_aeg_knd_yor_dgb_aze_urd_ctl_tur_igb_vie_mlt_moo_xho_ewe	-0.234796829639075	-0.554775428440567	0.580380101503247
580	anl_grk_lda_mol_wly_hau_heb_glc_uzb_azi_fbf_bat_moo_ita_por_bsq_bul_tig_zul_mnd_fre_lat_cic_lit_bam_rom_fin_tsn_dgb_est_cze_amr_geo_mcd_afr_slo_ben_owc_sid_nor_hun_yor_sun_guj_jav_jpn_knd_kor_alb_pol_igb_urd_mao_hin_sod_tag_cnt_ukr_swa_rus_amh_swe_eng_prs_krd_qcu_pan_ctl_bos_bem_aeg_scr_mlt_arw_ind_spa_ven_dut_ewe_mly_tha_gam_tml_swt_xho_aze_ger_svk_tur_tsw_vie_chh_ses_dyu_akn	-0.145368951723841	-0.34314733653431	0.732262091919784
581	sid_prs_swa_urd_owc_amh_hau_swe_azi_aze_lda_mly_tsw_scr_alb_bsq_cze_wly_xho_cnt_mol_glc_dyu_lit_ses_guj_hun_yor_akn_fin_dut_mlt_geo_hin_ita_bos_eng_chh_sod_grk_est_swt_ind_nor_bat_jpn_knd_kor_rom_svk_cic_pan_jav_bul_heb_tag_mnd_afr_dgb_ukr_aeg_fre_ben_rus_lat_qcu_por_arw_slo_bam_amr_spa_gam_krd_sun_mcd_tsn_pol_ven_mao_tha_tig_tml_fbf_moo_tur_ger_ctl_uzb_zul_vie_anl_bem_ewe_igb	0.142523131580959	0.336049649181082	0.737590434172709
582	tig_guj_lda_ita_anl_owc_chh_bos_tur_uzb_dyu_mao_tsw_svk_nor_bsq_ukr_gam_swa_mnd_glc_bul_bam_afr_igb_scr_hun_ven_ses_est_lat_sod_geo_ben_swe_eng_mol_heb_wly_grk_fin_yor_bat_ger_jav_jpn_tml_kor_urd_dut_dgb_ctl_mly_hin_amr_tag_cnt_alb_akn_lit_mlt_por_fre_mcd_rom_qcu_prs_slo_pol_ewe_aeg_pan_amh_cze_sun_rus_xho_arw_moo_ind_tha_sid_knd_fbf_bem_azi_spa_krd_aze_zul_vie_hau_swt_tsn_cic	0.616418213763867	1.46093245488926	0.147404390548842
583	heb_rom_dyu_hin_sid_tig_chh_bul_tur_aze_ewe_tag_swt_arw_svk_bsq_alb_sod_tsn_cnt_lit_glc_bem_ben_akn_spa_fin_tsw_igb_est_ukr_gam_geo_bos_guj_swe_rus_mlt_anl_krd_hun_zul_bat_lat_jav_jpn_knd_kor_fre_por_dgb_dut_ind_mol_amr_sun_mnd_afr_ven_urd_aeg_cze_pol_nor_ita_qcu_pan_prs_slo_swa_amh_grk_owc_mcd_mly_ger_ses_scr_lda_mao_tha_wly_tml_xho_moo_azi_eng_ctl_uzb_bam_vie_hau_cic_fbf_yor	-0.252657780678297	-0.597279338589559	0.551772358665066
584	gam_svk_fbf_alb_sid_aeg_mlt_rom_azi_tur_ven_tag_igb_swe_cze_bsq_dut_chh_tsn_mnd_rus_por_ewe_pan_zul_arw_hun_dyu_bem_fin_grk_heb_geo_pol_ita_afr_krd_hau_anl_slo_est_ses_mao_fre_jav_jpn_knd_kor_bul_urd_bam_mcd_ind_lat_wly_mly_cnt_hin_xho_nor_sod_ben_ctl_scr_ger_qcu_eng_glc_lit_swt_owc_spa_amr_ukr_sun_bos_tsw_prs_swa_bat_tha_amh_tml_dgb_cic_uzb_mol_guj_aze_akn_vie_tig_yor_moo_lda	-0.188760912827926	-0.44538006203108	0.657080131980122
585	amr_fre_cic_ben_sod_heb_aeg_spa_tur_aze_dgb_jav_dyu_mol_ctl_bsq_bul_tig_fbf_cnt_dut_scr_moo_pol_xho_slo_fin_akn_ewe_est_prs_amh_geo_swe_arw_por_grk_wly_gam_lit_hun_yor_bat_svk_mly_jpn_knd_kor_eng_bos_igb_lat_ind_urd_hau_tag_mnd_ita_ven_rus_sid_ger_cze_guj_ukr_qcu_afr_hin_rom_ses_mlt_krd_chh_alb_mao_glc_tsn_mcd_zul_sun_tha_anl_tml_bem_tsw_azi_nor_pan_uzb_bam_vie_owc_swa_swt_lda	-0.0918127626951016	-0.216285223408451	0.829239132866182
586	gam_glc_fbf_pol_mlt_chh_tig_prs_azi_uzb_zul_mao_tsn_ctl_eng_bsq_cze_wly_dyu_mnd_urd_slo_dgb_afr_lda_swe_hun_swa_bem_est_scr_amh_geo_krd_lat_bul_dut_sod_owc_ukr_fin_igb_bat_ben_sun_jpn_tml_kor_alb_bos_akn_nor_mly_ger_hau_tag_cnt_spa_moo_mol_heb_fre_svk_rom_pan_qcu_lit_arw_hin_ses_anl_grk_sid_mcd_ind_por_yor_rus_ven_jav_tha_amr_knd_cic_swt_tur_ita_guj_aze_tsw_vie_aeg_bam_ewe_xho	0.402938955667193	0.951170412194914	0.343983337394117
587	wly_ukr_dyu_alb_tig_amh_gam_spa_tur_azi_zul_sun_fbf_nor_rom_bsq_mol_mlt_dgb_cnt_lit_pol_bam_grk_igb_ger_est_xho_ven_hun_swe_hau_geo_arw_hin_svk_ben_sid_chh_prs_fin_tsw_tag_eng_mly_jpn_tml_kor_afr_scr_ses_dut_ind_guj_amr_jav_mnd_slo_swt_krd_sod_mcd_por_fre_bos_qcu_urd_rus_ctl_yor_heb_bul_anl_pan_mao_ita_swa_cze_lda_bat_tha_owc_knd_ewe_akn_aze_lat_glc_uzb_moo_vie_aeg_bem_cic_tsn	0.723374893764359	1.72033793158359	0.0886968777923143
588	wly_fre_akn_bos_amr_hau_gam_cze_aze_tur_swa_sun_lda_mcd_eng_bsq_rus_owc_yor_mnd_mol_nor_fbf_krd_tsn_lit_est_dgb_zul_fin_svk_sid_geo_scr_por_swe_ita_chh_aeg_hin_hun_bam_tag_slo_bat_jpn_knd_kor_glc_pan_moo_spa_jav_ukr_tig_ind_cnt_ben_ven_ctl_heb_arw_afr_alb_pol_qcu_lat_prs_urd_tsw_anl_grk_sod_guj_mly_rom_dyu_bul_igb_mao_tha_amh_tml_swt_ewe_uzb_ger_dut_azi_ses_vie_mlt_xho_bem_cic	0.255101722410555	0.600529739150584	0.549613940954574
589	mlt_nor_cic_ukr_owc_sid_amh_ger_azi_tur_swt_jav_akn_mol_mcd_bsq_afr_anl_bem_mnd_hin_pan_dyu_urd_ven_alb_fin_tsn_xho_est_dut_heb_geo_cze_scr_swe_por_sod_hau_lat_hun_moo_mao_arw_tag_jpn_knd_kor_fre_krd_swa_bos_sun_ben_wly_bat_cnt_spa_bam_grk_chh_svk_guj_eng_ita_qcu_prs_rom_ctl_ewe_gam_slo_amr_pol_ind_lit_fbf_bul_dgb_mly_tha_tig_tml_ses_lda_aze_rus_glc_uzb_tsw_vie_aeg_zul_igb_yor	-0.227244546002911	-0.536917914430816	0.592606533172136
590	tig_lit_yor_rom_mlt_chh_amr_lat_uzb_aze_igb_mly_ses_por_spa_bsq_dut_anl_lda_cnt_ctl_swe_ewe_krd_swt_guj_est_tsw_akn_fin_afr_sod_geo_nor_ita_alb_slo_hau_owc_svk_hun_dgb_sun_arw_ind_jpn_knd_kor_pol_ukr_ven_prs_tag_cze_wly_mao_mnd_ger_dyu_bos_amh_hin_grk_mol_ben_qcu_glc_eng_pan_swa_sid_fre_aeg_rus_jav_mcd_bem_urd_zul_bat_tha_heb_tml_moo_bam_azi_bul_scr_tur_xho_vie_gam_tsn_fbf_cic	0.183073275780318	0.430722082949038	0.667667080750846
591	wly_hin_yor_bul_anl_amh_heb_alb_uzb_azi_ewe_mly_moo_arw_dut_bsq_pol_gam_fbf_cnt_svk_lat_dyu_afr_igb_mcd_fin_ven_ses_hun_por_owc_geo_rom_ger_pan_spa_aeg_hau_rus_est_tsn_ind_swe_bat_jpn_knd_kor_lit_urd_bem_ita_jav_slo_chh_sun_mnd_bos_bam_nor_sid_prs_cze_glc_grk_qcu_guj_fre_ukr_lda_tig_mol_sod_scr_mao_krd_cic_eng_swt_tag_tha_mlt_tml_dgb_zul_tur_ctl_ben_aze_swa_vie_amr_akn_xho_tsw	-0.586092539627211	-1.4005484786177	0.164676810493366
592	heb_grk_fbf_prs_amh_wly_owc_arw_azi_uzb_ewe_jav_ven_pan_lat_bsq_eng_sod_ses_cnt_mol_mcd_lda_scr_yor_krd_hun_swa_akn_fin_svk_hau_geo_guj_ger_bos_swe_anl_aeg_bul_est_igb_sun_lit_bat_jpn_tml_kor_por_cze_xho_fre_tag_dut_sid_mao_mnd_ben_cic_glc_amr_ita_ukr_ctl_hin_qcu_nor_rom_pol_bem_gam_urd_mlt_spa_mly_afr_moo_alb_tsn_ind_tha_tig_knd_bam_zul_tur_rus_slo_aze_swt_vie_chh_tsw_dyu_dgb	-1.02630670115573	-2.51313840179931	0.0136871161102803
593	gam_swe_moo_fre_aeg_mlt_anl_alb_azi_uzb_zul_mly_swa_hin_slo_bsq_glc_heb_ewe_mnd_krd_bul_xho_ita_dgb_ger_hun_cic_ses_est_eng_amh_geo_ben_urd_por_guj_wly_sid_scr_fin_akn_jav_afr_sun_jpn_tml_kor_grk_ctl_igb_lit_mao_svk_amr_ind_cnt_spa_ven_pan_owc_nor_dut_rom_prs_qcu_bos_mcd_mol_bem_tig_arw_hau_pol_bat_rus_lda_lat_fbf_tag_tha_sod_knd_yor_tsn_tur_cze_ukr_aze_swt_vie_chh_tsw_dyu_bam	0.109365346813395	0.257095812145686	0.797672766956386
594	sid_scr_fbf_ukr_amr_amh_aeg_slo_azi_aze_cic_sun_lda_alb_spa_bsq_ger_wly_igb_cnt_hin_ben_dgb_dut_bam_urd_est_ses_bem_fin_glc_chh_geo_eng_prs_bul_por_mlt_tig_pol_hun_tsw_bat_nor_ind_jpn_tml_kor_swe_pan_dyu_rus_jav_lat_gam_tag_mnd_ita_akn_krd_owc_guj_grk_lit_mol_qcu_bos_arw_ctl_tsn_sod_svk_anl_cze_mly_afr_yor_mcd_xho_mao_tha_heb_knd_ewe_swt_tur_fre_rom_uzb_moo_vie_hau_zul_ven_swa	0.0475704207546614	0.111987691642427	0.9110745228394
595	aeg_svk_moo_scr_heb_gam_amr_swe_aze_azi_ven_sun_swt_glc_rus_bsq_bul_amh_dgb_mnd_dut_rom_bam_ukr_zul_pol_fin_fbf_lda_hun_slo_owc_geo_ctl_prs_krd_mcd_chh_mlt_alb_est_cic_bat_arw_tag_jpn_knd_kor_afr_bos_ses_pan_jav_ben_sod_mly_cnt_grk_igb_eng_anl_spa_lit_urd_mol_qcu_guj_hin_nor_tsn_tig_por_sid_ita_ind_fre_dyu_ger_ewe_mao_tha_wly_tml_akn_yor_tur_lat_cze_uzb_tsw_vie_hau_swa_bem_xho	-0.130590660736042	-0.307940968357928	0.758815876459058
596	aeg_svk_tsn_nor_hau_mlt_heb_bos_azi_aze_ses_tag_fbf_guj_spa_bsq_urd_sid_yor_mnd_cze_slo_ven_grk_tsw_ger_fin_swt_moo_est_scr_sod_geo_rus_fre_ben_glc_amh_amr_afr_hun_akn_ind_ctl_bat_jpn_tml_kor_lat_krd_bam_prs_sun_por_owc_jav_cnt_arw_lda_ukr_chh_rom_pol_swe_lit_qcu_eng_alb_mcd_igb_tig_hin_wly_ita_mly_mol_ewe_dut_cic_mao_tha_anl_knd_swa_zul_uzb_bul_pan_tur_bem_vie_gam_dgb_dyu_xho	-0.102479974152013	-0.241325249645058	0.809834318084097
597	anl_por_tsn_guj_tig_heb_amh_svk_uzb_aze_bem_mly_swt_cze_slo_bsq_glc_chh_fbf_cnt_ukr_grk_ewe_ctl_dyu_mcd_fin_ven_dgb_est_rus_sod_geo_fre_arw_ita_bos_owc_wly_ben_hun_ses_tag_lit_sun_jpn_knd_kor_dut_prs_akn_lat_bat_pol_gam_mao_mnd_ger_moo_pan_amr_alb_bul_nor_krd_qcu_eng_scr_urd_zul_mlt_mol_hau_rom_jav_swe_tsw_spa_lda_ind_tha_aeg_tml_xho_cic_azi_afr_hin_tur_igb_vie_sid_swa_bam_yor	-0.530276463005736	-1.26233373529817	0.209985070896842
598	chh_glc_zul_svk_hau_aeg_sod_mol_tur_azi_ses_bat_akn_ger_ukr_bsq_urd_owc_moo_mnd_ben_krd_cic_pan_yor_nor_est_ven_igb_fin_lat_amr_geo_scr_lit_por_arw_tig_sid_alb_hun_lda_tag_bos_jav_jpn_knd_kor_rus_hin_swa_ita_ind_swe_anl_mao_cnt_cze_swt_bul_mlt_fre_slo_guj_mcd_qcu_eng_dut_pol_ewe_wly_spa_amh_ctl_mly_rom_bam_grk_dgb_sun_tha_gam_tml_tsn_fbf_uzb_prs_afr_aze_bem_vie_heb_dyu_tsw_xho	0.662605578164865	1.56770799451161	0.120345692801297
599	sod_pan_igb_mol_hau_wly_tig_pol_tur_aze_dyu_mly_zul_scr_hin_bsq_rus_amh_bam_cnt_arw_glc_lda_prs_ses_ita_fin_swa_bem_hun_guj_amr_geo_ukr_swe_alb_ctl_owc_anl_svk_est_ewe_tag_krd_bat_jpn_knd_kor_cze_urd_dgb_nor_ind_eng_mlt_mao_mnd_ben_tsn_lat_aeg_grk_por_slo_ger_qcu_fre_bos_spa_swt_sid_afr_heb_bul_jav_mcd_fbf_lit_moo_sun_tha_chh_tml_akn_xho_uzb_rom_dut_azi_cic_vie_gam_tsw_ven_yor	0.781172909113668	1.85719373022814	0.0664484938295376
600	sod_svk_fbf_mol_hau_amh_chh_prs_aze_tur_yor_sun_xho_krd_ctl_bsq_grk_tig_moo_mnd_ben_lat_igb_ukr_ses_nor_hun_swa_cic_est_swe_heb_geo_mcd_guj_ger_dut_owc_aeg_rus_fin_swt_jav_glc_mao_jpn_tml_kor_por_pol_ewe_cze_mly_spa_sid_ind_cnt_arw_lda_pan_gam_ita_eng_bul_bos_qcu_lit_slo_scr_ven_anl_rom_amr_urd_bat_alb_tsw_hin_dgb_tag_tha_mlt_knd_zul_akn_azi_fre_afr_uzb_dyu_vie_wly_bem_tsn_bam	0.107052949248437	0.252013608141822	0.801586644240097
601	sod_mol_fbf_ben_sid_heb_amr_fre_uzb_aze_bem_mao_ses_prs_bul_bsq_guj_gam_lda_mnd_urd_pol_akn_por_swa_ger_fin_xho_dgb_hun_lat_chh_geo_grk_ctl_ita_rus_aeg_wly_krd_est_swt_sun_swe_mly_jpn_tml_kor_cze_mcd_ven_glc_jav_spa_anl_tag_cnt_nor_tsn_slo_hau_lit_bos_svk_eng_qcu_ukr_afr_pan_igb_amh_arw_owc_dut_bat_scr_dyu_alb_yor_ind_tha_tig_knd_moo_tsw_azi_rom_hin_tur_bam_vie_mlt_cic_ewe_zul	-0.650442056142774	-1.56090671239867	0.121942393896924
602	sid_rus_yor_guj_tig_mlt_heb_pol_aze_azi_tsw_bat_moo_lat_por_bsq_afr_wly_xho_mnd_grk_fre_lda_ita_tsn_scr_est_ses_swa_hun_dut_aeg_geo_eng_swe_spa_glc_owc_gam_lit_fin_swt_mly_ger_tag_jpn_knd_kor_bos_ben_fbf_bul_sun_hin_amh_jav_cnt_pan_akn_krd_sod_alb_svk_rom_ukr_qcu_mol_urd_nor_zul_amr_mcd_chh_arw_ind_prs_bem_cze_ewe_mao_tha_anl_tml_igb_ven_uzb_slo_ctl_tur_bam_vie_hau_dyu_dgb_cic	-0.53840401879888	-1.28220277711176	0.202958523140815
603	gam_ger_ses_scr_tig_anl_amh_cze_aze_azi_moo_tag_tsw_afr_prs_bsq_dut_wly_dyu_mnd_nor_svk_bem_slo_igb_ukr_fin_xho_lda_est_por_sid_geo_mol_grk_arw_mcd_amr_sod_pan_hun_ven_ind_rus_bat_jpn_knd_kor_krd_glc_fbf_spa_mly_ita_aeg_jav_cnt_hin_ewe_pol_chh_alb_lit_bul_ctl_qcu_bos_lat_guj_yor_hau_swe_heb_eng_sun_urd_akn_rom_cic_mao_tha_mlt_tml_swt_bam_tur_fre_ben_uzb_tsn_vie_owc_dgb_swa_zul	0.0499731492971996	0.117599353006788	0.90663872770237
604	gam_pan_dyu_nor_chh_tig_sod_swe_uzb_azi_moo_ind_ewe_spa_prs_bsq_urd_mlt_bam_mnd_fre_ger_swa_mol_dgb_pol_est_xho_cic_fin_afr_aeg_geo_ita_hin_rus_krd_heb_sid_rom_hun_yor_tag_arw_sun_jpn_knd_kor_por_guj_igb_mcd_jav_slo_anl_mao_cnt_grk_swt_ukr_amr_bos_dut_lat_scr_qcu_alb_cze_bul_akn_amh_svk_wly_glc_mly_lit_tsn_eng_bem_bat_tha_owc_tml_zul_ven_aze_ctl_ben_tur_ses_vie_hau_tsw_lda_fbf	-0.330267125110848	-0.782077559917959	0.436155680367317
605	sod_prs_swt_ctl_chh_tig_amr_pol_aze_uzb_cic_sun_fbf_pan_hin_bsq_ben_owc_ewe_cnt_spa_grk_xho_glc_zul_rom_est_moo_tsw_hun_urd_heb_geo_scr_bos_ger_rus_aeg_gam_mcd_fin_igb_bat_krd_mly_jpn_knd_kor_swe_lit_dgb_svk_ind_arw_amh_tag_mnd_slo_ven_mol_hau_eng_guj_dut_lat_qcu_ukr_por_alb_bam_wly_nor_anl_ita_jav_bul_lda_fre_dyu_mao_tha_sid_tml_yor_tsn_azi_afr_cze_tur_akn_vie_mlt_swa_bem_ses	-0.601869934178486	-1.438824371351	0.153557390488318
606	owc_grk_swa_por_wly_sid_sod_lat_aze_uzb_ses_bat_xho_cze_pol_bsq_prs_aeg_cic_mnd_bul_mol_akn_glc_zul_ben_est_moo_lda_fin_eng_anl_geo_guj_scr_dut_alb_heb_mlt_ger_hun_ven_tag_arw_jav_jpn_knd_kor_mcd_ctl_dgb_rus_ind_urd_chh_mly_cnt_hin_tsw_ukr_gam_pan_rom_svk_krd_qcu_spa_swe_slo_dyu_hau_afr_tig_nor_mao_lit_fbf_fre_swt_sun_tha_amr_tml_yor_bem_azi_bos_ita_tur_ewe_vie_amh_igb_tsn_bam	-0.609664319755727	-1.45530789442431	0.148951324713424
607	aeg_bos_ses_krd_mlt_amh_heb_eng_uzb_tur_xho_mly_dgb_scr_ben_bsq_swe_chh_tsw_cnt_fre_cze_igb_bul_zul_lit_fin_cic_ven_est_ita_wly_geo_hin_prs_pol_pan_hau_anl_por_hun_moo_tag_ctl_ind_jpn_tml_kor_mcd_rom_swa_glc_bat_nor_gam_sun_mnd_arw_yor_urd_sod_dut_lat_rus_slo_qcu_grk_afr_alb_swt_owc_ger_sid_guj_jav_ukr_bem_spa_ewe_mao_tha_amr_knd_bam_tsn_aze_svk_mol_azi_lda_vie_tig_dyu_fbf_akn	-0.340368482520651	-0.805183425124917	0.422767648136838
608	wly_ukr_swa_pan_sod_anl_mlt_glc_uzb_tur_ewe_ind_swt_nor_arw_bsq_slo_amr_igb_cnt_hin_prs_cic_rus_dyu_ita_fin_lda_akn_est_ger_tig_geo_krd_pol_scr_spa_heb_amh_urd_hun_tsn_bat_bos_mly_jpn_tml_kor_ctl_mol_zul_mcd_tag_guj_hau_mao_mnd_dut_moo_swe_sid_alb_eng_lat_afr_qcu_grk_cze_lit_ses_chh_svk_gam_fre_sun_rom_ven_bul_xho_jav_tha_aeg_knd_tsw_dgb_aze_ben_por_azi_fbf_vie_owc_bem_bam_yor	-0.746326869251181	-1.79323700238967	0.0761856607043297
609	sid_arw_akn_pol_amh_wly_aeg_ctl_uzb_azi_ven_mly_cic_eng_rus_bsq_slo_chh_fbf_mnd_mcd_lat_bam_por_zul_alb_est_ses_swa_fin_cze_mlt_geo_spa_glc_grk_swe_tig_sod_ben_hun_dgb_mao_prs_jav_jpn_knd_kor_mol_guj_dyu_bos_ind_urd_hau_tag_cnt_ukr_bem_dut_gam_fre_ita_lit_afr_qcu_rom_ger_svk_tsn_owc_bul_heb_hin_sun_scr_yor_pan_xho_bat_tha_amr_tml_moo_igb_aze_nor_krd_tur_tsw_vie_anl_lda_swt_ewe	0.281352558641568	0.66168194543411	0.509811231159792
610	sid_mcd_swa_bul_wly_amh_heb_ukr_aze_uzb_tsn_jav_moo_spa_rus_bsq_glc_tig_dyu_cnt_mol_pol_zul_grk_bam_dut_fin_ven_ses_est_bos_chh_geo_guj_cze_scr_slo_aeg_mlt_prs_hun_cic_tag_krd_sun_jpn_knd_kor_por_ben_igb_lat_ind_lit_amr_bat_mnd_fre_dgb_swe_gam_arw_pan_urd_ctl_qcu_nor_hin_alb_lda_owc_afr_sod_eng_mly_ita_xho_ger_akn_mao_tha_anl_tml_tsw_yor_tur_rom_svk_azi_swt_vie_hau_bem_ewe_fbf	-1.00276084588284	-2.43937433521086	0.0166096318986741
611	chh_krd_lda_rus_sod_amr_hau_scr_aze_uzb_ewe_sun_xho_urd_nor_bsq_alb_mlt_moo_cnt_cze_lat_tsn_swe_bem_glc_fin_swa_akn_hun_pan_anl_geo_svk_prs_hin_por_tig_sid_pol_est_bam_jav_mol_mly_jpn_tml_kor_afr_eng_tsw_dut_ind_ukr_wly_mao_mnd_ger_zul_slo_gam_ben_bul_arw_guj_qcu_lit_grk_spa_ven_aeg_rom_owc_ita_tag_mcd_swt_ctl_dyu_bat_tha_amh_knd_igb_fbf_azi_fre_bos_tur_cic_vie_heb_yor_dgb_ses	-0.800485167436149	-1.9329390115741	0.0562858970353288
612	hau_alb_tsw_slo_chh_amr_aeg_svk_azi_uzb_moo_tag_dyu_mcd_mol_bsq_rus_mlt_swt_mnd_pan_bos_tsn_rom_xho_ger_est_akn_zul_hun_krd_owc_geo_urd_scr_swe_ben_sod_heb_cze_fin_dgb_bat_ctl_mao_jpn_tml_kor_eng_pol_lda_ukr_mly_afr_wly_jav_cnt_lit_igb_nor_gam_spa_fre_prs_guj_qcu_lat_por_grk_ven_tig_ita_amh_arw_sun_glc_fbf_dut_swa_ind_tha_sid_knd_cic_yor_aze_hin_bul_tur_bem_vie_anl_ses_bam_ewe	-0.76209377009863	-1.83451796952912	0.0697744240537068
613	amr_mcd_xho_glc_aeg_anl_chh_ita_azi_aze_lda_ind_cic_krd_alb_bsq_swe_wly_ses_mnd_slo_eng_swt_ben_akn_ctl_est_igb_swa_hun_rom_owc_geo_svk_guj_hin_cze_amh_hau_afr_fin_moo_bat_rus_sun_jpn_tml_kor_ukr_pan_tsw_mol_tag_bos_heb_mly_cnt_lit_bem_prs_gam_scr_arw_por_spa_qcu_nor_pol_urd_ven_sid_grk_tig_bul_mao_lat_fbf_ger_ewe_jav_tha_sod_knd_zul_dgb_tur_dut_fre_uzb_tsn_vie_mlt_bam_dyu_yor	-0.681963639232953	-1.63655418316325	0.105103480072956
614	sod_hin_lda_por_aeg_amr_gam_rom_azi_tur_dyu_ind_xho_bos_pan_bsq_ger_tig_moo_mnd_swe_eng_tsn_prs_igb_alb_hun_yor_tsw_fin_fre_wly_geo_cze_krd_ukr_nor_heb_hau_mol_est_swt_bat_guj_sun_jpn_knd_kor_spa_dut_fbf_ita_mao_afr_amh_mly_cnt_mcd_swa_scr_owc_ben_svk_urd_slo_qcu_arw_grk_glc_dgb_chh_pol_anl_bul_jav_lat_ven_lit_ses_tag_tha_sid_tml_bem_akn_uzb_rus_ctl_aze_ewe_vie_mlt_zul_bam_cic	-0.205663690526017	-0.485823462779099	0.628235032628559
615	gam_ctl_xho_lat_hau_tig_aeg_glc_uzb_tur_akn_mly_swt_ukr_prs_bsq_urd_amr_ses_cnt_guj_eng_fbf_mcd_igb_ger_est_ewe_swa_hun_alb_sid_geo_bul_pan_ita_lit_mlt_amh_ben_fin_yor_mao_hin_jav_jpn_knd_kor_slo_rus_lda_rom_tag_afr_anl_sun_mnd_por_bem_arw_sod_scr_bos_pol_svk_qcu_cze_fre_grk_bam_owc_nor_chh_dut_bat_krd_zul_swe_moo_ind_tha_heb_tml_ven_tsn_azi_mol_spa_aze_cic_vie_wly_dyu_dgb_tsw	-0.17154387644179	-0.404756417926111	0.686586025045961
616	wly_guj_dyu_ctl_sod_sid_tig_svk_tur_uzb_ewe_jav_zul_urd_mcd_bsq_pan_owc_ven_cnt_mol_swe_yor_nor_fbf_rus_est_tsw_bem_fin_ben_amh_geo_spa_arw_rom_scr_anl_amr_ukr_hun_swa_ind_fre_sun_jpn_knd_kor_glc_ita_tsn_alb_bat_krd_gam_tag_mnd_slo_swt_eng_aeg_por_dut_hin_lat_qcu_prs_ger_bos_dgb_heb_grk_mlt_bul_mly_afr_bam_lit_ses_mao_tha_chh_tml_moo_lda_azi_pol_cze_aze_cic_vie_hau_xho_akn_igb	-0.165907977405201	-0.392142884051398	0.695849868961173
617	mlt_mcd_lda_fre_sod_anl_gam_bul_uzb_aze_tsn_ind_xho_cze_pol_bsq_grk_wly_cic_cnt_rom_spa_ses_krd_swt_lat_est_ven_bam_hun_alb_chh_geo_ctl_bos_por_rus_aeg_amh_pan_fin_swa_mly_eng_bat_jpn_knd_kor_hin_swe_dyu_svk_jav_guj_amr_tag_mnd_scr_fbf_glc_heb_prs_lit_afr_ger_qcu_ben_urd_ukr_moo_tig_dut_hau_nor_sun_ita_yor_mol_bem_mao_tha_sid_tml_tsw_zul_tur_arw_slo_azi_ewe_vie_owc_dgb_akn_igb	-0.201850854065155	-0.476833554377344	0.634599191372842
618	chh_hin_bam_ben_wly_amr_heb_dut_azi_aze_swa_bat_ses_lat_bos_bsq_glc_sid_ven_cnt_swe_cze_ewe_scr_cic_mcd_fin_dgb_igb_est_arw_gam_geo_lit_ctl_krd_ukr_aeg_hau_ita_hun_moo_ind_slo_jav_jpn_tml_kor_por_ger_tsn_svk_sun_alb_owc_mao_mnd_mol_bem_afr_anl_rus_fre_pan_grk_qcu_nor_bul_prs_fbf_tig_spa_mlt_eng_tag_rom_xho_pol_lda_mly_tha_sod_knd_yor_dyu_tur_urd_guj_uzb_akn_vie_amh_tsw_swt_zul	-0.250678598852791	-0.592581868151304	0.554899156706981
619	anl_lat_xho_ger_gam_aeg_sid_ctl_azi_tur_dgb_tag_igb_ukr_guj_bsq_pol_tig_lda_cnt_grk_hin_zul_rom_ven_dut_est_cic_tsn_fin_alb_amh_geo_pan_ben_mcd_glc_wly_sod_swe_hun_bem_bat_bul_ind_jpn_tml_kor_urd_eng_dyu_fre_mly_arw_owc_mao_mnd_ita_akn_por_hau_krd_bos_afr_lit_qcu_prs_nor_rus_bam_mlt_svk_heb_scr_sun_mol_tsw_cze_yor_jav_tha_amr_knd_swt_fbf_uzb_spa_slo_aze_ewe_vie_chh_ses_moo_swa	-0.0203009891916105	-0.047799204012779	0.96197877001424
620	aeg_glc_swa_ctl_sod_tig_chh_urd_tur_uzb_bam_ind_ewe_krd_guj_bsq_nor_amh_moo_mnd_rus_pol_yor_por_ses_scr_hun_bem_zul_fin_alb_hau_geo_svk_dut_fre_lat_mlt_owc_ben_est_tsn_mao_spa_jav_jpn_tml_kor_hin_ukr_tsw_mcd_tag_lit_heb_sun_cnt_bos_lda_cze_gam_swe_mol_slo_rom_qcu_bul_eng_grk_akn_wly_pan_anl_arw_mly_afr_dgb_ger_fbf_bat_tha_amr_knd_swt_ven_azi_prs_ita_aze_dyu_vie_sid_cic_igb_xho	-0.146702807256857	-0.345912346010603	0.730189885432052
621	aeg_ita_ses_urd_amh_sid_tig_rom_aze_tur_swt_sun_bam_prs_guj_bsq_ger_heb_igb_mnd_lat_rus_lda_cze_yor_arw_est_swa_akn_fin_swe_anl_geo_pol_krd_glc_eng_chh_sod_grk_hun_xho_bat_scr_mly_jpn_tml_kor_mol_pan_bem_bos_jav_fre_mlt_tag_cnt_afr_zul_hin_gam_spa_mcd_dut_por_qcu_svk_ctl_bul_fbf_amr_alb_owc_ben_mao_lit_moo_nor_dgb_ind_tha_hau_knd_ewe_cic_azi_ukr_slo_uzb_tsw_vie_wly_ven_dyu_tsn	-0.48891939957476	-1.16265632039098	0.247943748015824
622	amh_pol_tsn_glc_sid_wly_sod_grk_tur_uzb_dyu_sun_swt_ukr_krd_bsq_bul_owc_akn_mnd_svk_mol_cic_afr_igb_rom_est_bam_fbf_fin_ben_tig_geo_lit_hin_spa_prs_heb_gam_nor_hun_yor_ind_scr_jav_jpn_knd_kor_pan_lat_ses_slo_mly_ita_mlt_tag_cnt_por_tsw_mcd_anl_eng_fre_swe_cze_qcu_rus_guj_urd_dgb_amr_alb_aeg_bos_mao_ctl_ewe_dut_bem_bat_tha_chh_tml_moo_xho_azi_arw_ger_aze_zul_vie_hau_lda_ven_swa	0.944770997796542	2.2653044764349	0.0258150167077974
623	chh_ger_tsw_mol_anl_hau_aeg_prs_azi_aze_swa_mly_xho_pol_spa_bsq_guj_amh_fbf_mnd_arw_ben_ven_eng_igb_rom_fin_yor_moo_est_alb_heb_geo_scr_nor_glc_afr_tig_sod_cze_hun_ses_bat_svk_ind_jpn_tml_kor_grk_fre_bem_bos_jav_bul_mlt_tag_cnt_pan_ewe_ukr_gam_mcd_ctl_rus_ita_qcu_lat_slo_lit_tsn_wly_hin_owc_urd_mao_krd_swt_dut_cic_sun_tha_amr_knd_akn_lda_tur_por_swe_uzb_bam_vie_sid_zul_dgb_dyu	0.123388613187797	0.290294088343269	0.772237575007007
624	hau_spa_dgb_pol_chh_aeg_tig_ctl_uzb_tur_tsn_jav_zul_hin_fre_bsq_slo_sod_ewe_cnt_cze_afr_akn_urd_moo_rom_est_yor_tsw_fin_por_anl_geo_guj_lit_bos_alb_sid_amr_krd_hun_fbf_mao_nor_mly_jpn_knd_kor_rus_ita_cic_svk_ind_bul_heb_tag_mnd_prs_swt_ger_owc_eng_dut_mol_swe_qcu_arw_scr_grk_xho_gam_ukr_wly_ben_bat_pan_swa_lat_dyu_sun_tha_mlt_tml_lda_ven_aze_glc_mcd_azi_bam_vie_amh_bem_ses_igb	-0.451304144104101	-1.07179058800626	0.28658758489288
625	chh_dut_ses_urd_owc_sid_gam_slo_aze_uzb_swa_ind_bam_bos_alb_bsq_lit_sod_cic_mnd_bul_ctl_igb_ukr_moo_arw_est_akn_yor_hun_fre_amh_geo_guj_krd_spa_rom_wly_tig_ben_fin_fbf_tag_lat_sun_jpn_knd_kor_ger_glc_tsn_afr_mao_hin_heb_jav_cnt_por_tsw_ita_anl_nor_rus_eng_pol_qcu_mcd_scr_swe_ven_mlt_prs_aeg_mol_bat_svk_zul_cze_swt_mly_tha_amr_tml_bem_ewe_azi_grk_pan_tur_lda_vie_hau_dyu_dgb_xho	0.176873464740047	0.416486031836111	0.678014049306774
626	chh_grk_bem_ukr_sid_heb_hau_fre_azi_aze_akn_mly_ven_krd_lat_bsq_guj_owc_swa_mnd_mcd_svk_zul_spa_xho_ita_hun_lda_cic_est_prs_sod_geo_ben_rus_bul_glc_amh_wly_por_fin_bam_sun_ctl_bat_jpn_tml_kor_ger_alb_ewe_hin_mao_slo_mlt_tag_cnt_mol_dyu_bos_anl_urd_swe_nor_scr_qcu_lit_cze_pol_fbf_amr_afr_gam_eng_jav_rom_ses_dut_dgb_ind_tha_tig_knd_yor_tsw_tur_arw_pan_uzb_swt_vie_aeg_tsn_moo_igb	0.0141987007702427	0.0334735294523142	0.973368712438277
627	owc_mcd_swt_bul_hau_amr_sid_rus_aze_azi_lda_bat_ewe_lit_pol_bsq_ita_amh_igb_cnt_ger_por_moo_ukr_bem_eng_fin_ses_bam_hun_cze_anl_geo_ctl_glc_arw_spa_gam_heb_urd_est_swa_jav_mol_sun_jpn_tml_kor_alb_rom_cic_bos_tag_nor_aeg_mao_mnd_guj_yor_swe_sod_krd_fre_slo_scr_qcu_hin_dut_ben_dyu_wly_grk_tig_svk_mly_pan_fbf_prs_ven_ind_tha_mlt_knd_tsn_dgb_tur_lat_afr_uzb_tsw_vie_chh_zul_akn_xho	-0.484074862983803	-1.15145669937188	0.252496074396341
628	wly_ukr_akn_rus_amr_tig_hau_nor_azi_uzb_ewe_mao_tsw_pol_prs_bsq_por_sid_igb_cnt_swe_urd_xho_ita_moo_slo_hun_tsn_zul_est_cze_gam_geo_pan_spa_ben_mol_heb_aeg_dut_fin_swa_ind_arw_tag_jpn_knd_kor_lat_ger_cic_krd_jav_bos_owc_sun_mnd_mcd_dgb_alb_chh_eng_ctl_bul_guj_qcu_scr_grk_svk_bem_mlt_hin_amh_rom_bat_fre_dyu_afr_bam_mly_tha_anl_tml_fbf_ses_tur_glc_lit_aze_ven_vie_sod_swt_yor_lda	-0.994828497111584	-2.42284511439637	0.0173363995380129
629	chh_bul_ses_ita_wly_aeg_sid_por_aze_azi_akn_mly_swa_svk_pan_bsq_cze_sod_lda_cnt_urd_alb_bam_arw_ven_eng_fin_xho_ewe_hun_glc_heb_geo_afr_ukr_prs_pol_tig_owc_lit_est_fbf_bat_guj_sun_jpn_tml_kor_dut_lat_yor_nor_mao_krd_gam_jav_mnd_spa_bem_bos_anl_ger_slo_scr_rom_qcu_rus_mcd_grk_dyu_amr_fre_mlt_hin_ind_ben_zul_mol_tsn_tag_tha_amh_knd_cic_dgb_uzb_ctl_swe_tur_moo_vie_hau_swt_igb_tsw	-0.0187092642651177	-0.0441021654842692	0.964917521956076
630	mlt_mcd_cic_guj_aeg_chh_tig_ukr_azi_uzb_swa_bat_tsw_ita_grk_bsq_nor_gam_zul_mnd_scr_ger_ses_svk_tsn_lit_est_dyu_xho_fin_swe_hau_geo_prs_pan_cze_ctl_heb_anl_bul_hun_yor_mly_bos_sun_jpn_knd_kor_mol_alb_dgb_lat_ind_urd_sid_tag_cnt_hin_swt_ben_owc_rus_slo_spa_fre_qcu_pol_eng_arw_bam_amr_por_sod_rom_jav_krd_ewe_glc_lda_mao_tha_amh_tml_fbf_moo_aze_dut_afr_tur_akn_vie_wly_bem_igb_ven	-0.166681384511532	-0.393166613885278	0.695096258839785
631	aeg_arw_yor_guj_amr_heb_amh_fre_tur_uzb_akn_ind_lda_dut_nor_bsq_eng_hau_zul_cnt_por_hin_bem_ger_ewe_ben_fin_xho_fbf_est_bul_sod_geo_lat_svk_glc_krd_wly_owc_pan_hun_dgb_tag_ctl_bat_jpn_knd_kor_lit_rus_bam_swe_mao_mol_chh_mly_mnd_scr_cic_afr_anl_slo_prs_rom_pol_qcu_cze_ita_bos_tsw_mlt_spa_gam_mcd_jav_grk_igb_ukr_swa_sun_tha_sid_tml_tsn_ses_aze_alb_urd_azi_dyu_vie_tig_moo_swt_ven	0.00949386778200485	0.0223746034486065	0.982197075584595
632	tig_bul_zul_hin_sod_amh_hau_krd_azi_tur_tsn_mao_bam_ben_arw_bsq_ger_chh_cic_mnd_mol_svk_lda_scr_ses_grk_hun_dgb_swa_fin_cze_anl_geo_mcd_ita_glc_rom_wly_amr_alb_est_ven_sun_dut_tag_jpn_knd_kor_nor_swe_dyu_spa_bat_eng_gam_mly_cnt_pol_xho_rus_heb_guj_ctl_fre_lat_qcu_lit_bos_urd_tsw_sid_pan_aeg_por_ind_prs_moo_slo_akn_jav_tha_owc_tml_ewe_bem_uzb_afr_ukr_aze_fbf_vie_mlt_swt_yor_igb	0.0757333104369527	0.178249220463168	0.858914963931077
633	aeg_pan_swt_mol_chh_amr_hau_mcd_aze_tur_moo_bat_swa_eng_ger_bsq_afr_tig_ven_mnd_bul_slo_dgb_urd_zul_bos_est_akn_bam_fin_hin_amh_geo_ben_grk_dut_por_mlt_owc_ukr_hun_igb_mao_scr_ind_jpn_knd_kor_svk_lat_xho_spa_mly_nor_sod_jav_cnt_cze_tsn_arw_wly_glc_fre_lit_pol_qcu_swe_prs_ctl_cic_heb_krd_sid_rom_tag_guj_ewe_ita_yor_sun_tha_anl_tml_tsw_ses_azi_rus_alb_uzb_bem_vie_gam_lda_dyu_fbf	-0.446001562680014	-1.05778114539413	0.292895075193283
634	wly_scr_tsn_spa_chh_gam_aeg_ben_aze_uzb_swt_bat_xho_cze_grk_bsq_ukr_tig_ewe_cnt_eng_nor_dgb_swe_moo_ger_est_igb_akn_fin_urd_sid_geo_alb_mol_por_ctl_amr_anl_fre_hun_cic_mao_prs_jav_jpn_knd_kor_lit_pol_lda_arw_mly_afr_mlt_sun_mnd_rom_ses_pan_hau_ita_svk_bos_guj_qcu_hin_bul_slo_swa_owc_glc_amh_krd_tag_mcd_yor_dut_fbf_ind_tha_heb_tml_tsw_zul_azi_rus_lat_tur_ven_vie_sod_bem_dyu_bam	-0.417044891890554	-0.989306582442234	0.325080149275811
635	amr_krd_swt_pol_sid_hau_tig_ctl_uzb_azi_yor_sun_bem_arw_por_bsq_rom_heb_ven_mnd_urd_mcd_fbf_afr_igb_ben_hun_tsw_zul_est_guj_anl_geo_eng_bos_cze_bul_owc_amh_nor_fin_akn_jav_ukr_mao_jpn_knd_kor_alb_prs_dyu_ger_bat_rus_aeg_tag_cnt_glc_moo_hin_gam_lit_grk_pan_swe_qcu_dut_scr_slo_tsn_sod_lat_chh_mol_mly_fre_ewe_ita_ses_ind_tha_wly_tml_bam_lda_tur_spa_svk_aze_dgb_vie_mlt_cic_swa_xho	-0.602814705121077	-1.44078114982795	0.153004908957965
636	sid_guj_ses_bul_sod_mlt_anl_mcd_tur_azi_cic_sun_bam_ctl_rus_bsq_prs_heb_igb_mnd_pan_glc_dgb_pol_dyu_ben_fin_xho_lda_hun_ita_amh_geo_alb_spa_por_grk_aeg_gam_hin_est_akn_jav_svk_bat_jpn_tml_kor_cze_afr_zul_urd_mly_bos_hau_mao_cnt_swe_ven_eng_tig_krd_lit_mol_fre_qcu_ger_nor_scr_swt_amr_rom_chh_dut_tag_arw_moo_ukr_ewe_ind_tha_owc_knd_yor_swa_uzb_slo_lat_aze_tsn_vie_wly_bem_tsw_fbf	-0.369590740442652	-0.875794053787586	0.38339843684936
637	hau_afr_bem_krd_wly_aeg_amr_ukr_uzb_tur_dyu_mao_cic_glc_pol_bsq_bos_gam_swt_mnd_bul_guj_lda_dut_tsn_svk_hun_ses_akn_fin_slo_amh_geo_scr_nor_swe_eng_sid_tig_ctl_est_moo_mly_rom_jav_jpn_knd_kor_ben_alb_ven_fre_sun_ger_heb_bat_cnt_mol_tsw_por_sod_urd_lat_pan_ita_qcu_grk_mcd_hin_bam_anl_lit_chh_cze_ind_arw_zul_rus_swa_tag_tha_mlt_tml_dgb_ewe_aze_prs_spa_azi_yor_vie_owc_igb_fbf_xho	-0.0870074140121063	-0.205103512312593	0.837939503600672
638	tig_grk_cic_glc_mlt_wly_heb_urd_tur_azi_igb_bat_lda_alb_krd_bsq_rus_sod_tsn_mnd_ger_afr_tsw_swe_moo_por_est_dgb_swa_fin_arw_gam_geo_hin_cze_mol_ukr_chh_owc_ita_hun_swt_mly_dut_ind_jpn_tml_kor_mcd_ctl_dyu_spa_tag_ben_aeg_sun_cnt_eng_akn_scr_amr_prs_lit_slo_rom_qcu_lat_bos_svk_bem_hau_pol_amh_guj_jav_nor_bam_fre_ewe_mao_tha_sid_knd_zul_ses_aze_bul_pan_uzb_yor_vie_anl_fbf_ven_xho	0.182728882454387	0.429859905586712	0.668291925942684
639	sod_krd_bam_alb_gam_anl_sid_svk_aze_uzb_ses_mly_zul_rus_urd_bsq_ben_amr_ven_mnd_fre_bul_dgb_nor_akn_lat_est_swt_ewe_hun_por_chh_geo_mcd_ukr_slo_spa_mlt_amh_scr_fin_xho_bat_cze_sun_jpn_tml_kor_ctl_rom_lda_mol_tag_bos_aeg_mao_cnt_hin_dyu_ger_wly_lit_prs_pan_ita_qcu_swe_dut_afr_fbf_owc_glc_tig_pol_ind_eng_cic_arw_bem_jav_tha_hau_knd_yor_tsw_azi_guj_grk_tur_moo_vie_heb_igb_tsn_swa	-0.617205715773268	-1.47451894682544	0.143719164201678
640	amh_glc_yor_nor_sod_amr_owc_lat_aze_uzb_zul_mly_tsw_ukr_pol_bsq_mol_wly_fbf_cnt_eng_grk_ses_arw_moo_prs_fin_bam_swt_est_dut_hau_geo_cze_alb_por_afr_anl_gam_hin_hun_cic_ind_guj_jav_jpn_tml_kor_ita_fre_swa_mcd_sun_ctl_heb_bat_mnd_urd_tsn_scr_sid_rus_pan_ben_bos_qcu_svk_swe_bul_bem_chh_krd_aeg_slo_mao_rom_dgb_ger_igb_tag_tha_mlt_knd_lda_dyu_tur_lit_spa_azi_akn_vie_tig_ven_xho_ewe	0.104538316107697	0.245967216116598	0.806249648047689
641	wly_urd_ses_grk_chh_mlt_sid_nor_tur_uzb_ven_sun_cic_mcd_lat_bsq_ctl_amh_yor_mnd_bul_ita_moo_fre_lda_hin_fin_igb_bem_hun_pan_amr_geo_pol_glc_guj_bos_owc_gam_rom_est_akn_tag_eng_ind_jpn_tml_kor_prs_mol_ewe_alb_jav_dut_hau_mly_cnt_ben_bam_afr_anl_scr_ukr_arw_por_qcu_lit_swe_rus_swt_sod_ger_aeg_cze_bat_krd_dgb_svk_tsw_mao_tha_tig_knd_dyu_xho_azi_slo_spa_aze_zul_vie_heb_swa_fbf_tsn	0.128342014797389	0.302244263352453	0.763140778828019
642	sid_nor_dyu_krd_hau_tig_gam_lit_tur_uzb_fbf_mao_xho_por_fre_bsq_swe_owc_bam_mnd_svk_prs_ven_ger_ewe_ukr_fin_akn_cic_est_pol_amh_geo_guj_ben_arw_dut_anl_chh_slo_hun_dgb_sun_rom_tag_jpn_knd_kor_bul_mol_zul_urd_bat_afr_aeg_ind_cnt_mcd_tsw_ctl_heb_rus_cze_eng_pan_qcu_spa_grk_alb_moo_wly_scr_amr_bos_mly_lat_yor_glc_swa_jav_tha_mlt_tml_lda_swt_aze_hin_ita_azi_tsn_vie_sod_ses_igb_bem	-0.123804501892167	-0.292156149375633	0.770817993849432
643	chh_ger_tsw_nor_amh_tig_owc_dut_tur_aze_dyu_bat_bem_fre_prs_bsq_ctl_hau_akn_cnt_bul_arw_igb_krd_ses_ben_est_ven_bam_fin_alb_anl_geo_cze_mol_ukr_ita_sid_heb_grk_hun_yor_jav_urd_mao_jpn_knd_kor_bos_spa_moo_pol_sun_lat_wly_tag_mnd_rus_xho_por_sod_guj_pan_swe_mcd_qcu_slo_lit_rom_swt_mlt_eng_amr_scr_ind_hin_fbf_svk_swa_mly_tha_gam_tml_cic_zul_uzb_glc_afr_azi_tsn_vie_aeg_dgb_lda_ewe	-0.464293346591618	-1.10398140874361	0.272449479950825
644	owc_svk_cic_cze_amh_gam_mlt_grk_aze_tur_xho_tag_swt_bos_alb_bsq_lit_chh_igb_mnd_por_mcd_fbf_slo_moo_urd_est_ven_lda_hun_bul_sid_geo_glc_afr_ukr_ita_amr_tig_ctl_fin_ses_ind_rus_bat_jpn_tml_kor_eng_ben_ewe_guj_mao_spa_sod_mly_cnt_krd_zul_lat_wly_nor_arw_prs_dut_qcu_mol_swe_rom_bem_aeg_scr_hau_pol_jav_fre_akn_pan_bam_sun_tha_heb_knd_tsw_dgb_azi_hin_ger_uzb_tsn_vie_anl_yor_swa_dyu	-0.0768342363971022	-0.181250164415404	0.856565655028408
645	amr_spa_ses_pan_gam_tig_sid_slo_tur_aze_xho_ind_moo_mol_cze_bsq_grk_owc_akn_mnd_pol_eng_dyu_ben_igb_swe_fin_yor_dgb_hun_mcd_mlt_geo_svk_afr_lit_dut_aeg_hau_ukr_est_bam_bat_ger_jav_jpn_knd_kor_krd_ctl_ewe_rom_mao_rus_chh_mly_cnt_bos_cic_hin_wly_alb_ita_prs_arw_qcu_fre_urd_glc_zul_heb_guj_anl_scr_sun_bul_fbf_nor_ven_tag_tha_sod_tml_lda_tsn_azi_lat_por_uzb_swt_vie_amh_tsw_swa_bem	-0.423131889900243	-1.00575505881445	0.317143103249589
646	gam_pan_akn_bos_sid_aeg_heb_nor_tur_azi_lda_tag_dgb_bul_swe_bsq_rom_sod_swa_mnd_pol_svk_ven_hin_dyu_cze_est_tsw_tsn_hun_grk_tig_geo_alb_rus_glc_fre_owc_hau_slo_fin_ses_mly_ben_bat_jpn_knd_kor_spa_dut_yor_krd_mao_scr_chh_sun_cnt_guj_fbf_afr_wly_mcd_lit_por_urd_qcu_ctl_ukr_prs_xho_anl_ger_amh_ita_jav_mol_swt_lat_bem_ind_tha_amr_tml_igb_zul_aze_arw_eng_uzb_moo_vie_mlt_cic_bam_ewe	-1.060440968946	-2.5879532117227	0.0112028699191157
647	amr_krd_dyu_rom_sod_anl_heb_alb_tur_uzb_igb_bat_moo_por_mcd_bsq_swe_aeg_bam_cnt_mol_dut_lda_svk_swa_afr_hun_zul_ses_est_hin_tig_geo_spa_eng_pan_slo_hau_wly_urd_fin_cic_ind_bul_mao_jpn_tml_kor_ger_cze_ven_grk_sun_glc_owc_mly_mnd_guj_tsw_ben_gam_bos_pol_scr_rus_qcu_ctl_nor_prs_swt_sid_lat_amh_arw_tag_fre_ewe_lit_bem_jav_tha_mlt_knd_dgb_fbf_aze_ukr_ita_azi_akn_vie_chh_xho_tsn_yor	-0.808668353087513	-1.94445837727969	0.0548619099032422
648	heb_alb_tsw_rom_amr_chh_hau_ukr_tur_aze_dyu_mao_ven_guj_nor_bsq_glc_aeg_tsn_mnd_spa_mcd_bam_ctl_fbf_eng_hun_cic_zul_fin_ben_sod_geo_ger_dut_pol_svk_tig_mlt_fre_est_lda_ind_grk_sun_jpn_tml_kor_prs_ita_swt_afr_tag_bos_anl_bat_cnt_cze_moo_slo_owc_urd_pan_krd_mol_qcu_por_lit_rus_dgb_wly_bul_amh_lat_mly_hin_igb_scr_yor_jav_tha_sid_knd_ses_bem_uzb_swe_arw_azi_swa_vie_gam_ewe_xho_akn	-0.471057066587047	-1.12202399962535	0.264740819190305
649	tig_rus_tsn_mcd_sid_anl_heb_ger_aze_azi_xho_tag_swt_pan_nor_bsq_lit_gam_yor_cnt_hin_bos_bem_por_bam_ctl_est_lda_cic_fin_krd_mlt_geo_alb_fre_arw_cze_hau_amr_bul_hun_dgb_sun_afr_ind_jpn_knd_kor_dut_pol_igb_eng_bat_ben_owc_mly_mnd_swe_ewe_slo_sod_grk_svk_prs_ukr_qcu_rom_spa_ita_ses_amh_glc_wly_urd_jav_guj_tsw_scr_zul_mao_tha_aeg_tml_akn_ven_uzb_lat_mol_tur_swa_vie_chh_fbf_dyu_moo	-1.17038373472792	-2.89725613834256	0.00469365772954796
650	gam_eng_moo_guj_owc_anl_sid_fre_uzb_aze_zul_bat_akn_dut_afr_bsq_ctl_amr_bem_mnd_spa_mol_yor_scr_cic_glc_fin_tsw_swa_est_ger_aeg_geo_bul_urd_ita_arw_wly_hau_alb_hun_ven_mao_krd_mly_jpn_knd_kor_mcd_rom_tsn_nor_jav_slo_sod_ind_cnt_svk_ses_por_mlt_lat_rus_cze_ben_qcu_grk_bos_hin_ewe_heb_prs_chh_swe_sun_lit_lda_pol_bam_tag_tha_tig_tml_fbf_xho_azi_ukr_pan_tur_swt_vie_amh_igb_dyu_dgb	-0.385602999996401	-0.914480735263727	0.36282921671031
651	anl_fre_ven_alb_tig_sod_heb_lit_uzb_aze_lda_bat_tsn_pol_eng_bsq_bos_mlt_swt_mnd_ctl_nor_cic_spa_ewe_glc_est_zul_yor_hun_pan_amh_geo_dut_mol_rom_mcd_owc_aeg_prs_fin_swa_jav_guj_tag_jpn_knd_kor_bul_ita_moo_swe_mly_ben_sid_ind_cnt_krd_bem_svk_hau_scr_slo_rus_lat_qcu_grk_por_afr_dyu_gam_urd_wly_cze_sun_hin_tsw_arw_akn_mao_tha_chh_tml_ses_igb_azi_ukr_ger_tur_xho_vie_amr_bam_fbf_dgb	-0.872593382967679	-2.11022482200343	0.0375235041807344
652	chh_prs_tsn_eng_aeg_heb_amh_mcd_tur_aze_ewe_bat_zul_pan_rus_bsq_hin_anl_bam_mnd_fre_ctl_ses_urd_swa_slo_hun_xho_igb_est_afr_hau_geo_dut_bul_pol_mol_amr_sid_por_fin_yor_jav_arw_sun_jpn_knd_kor_ger_swe_fbf_rom_mao_scr_tig_mly_cnt_ukr_dyu_lat_owc_cze_grk_svk_nor_qcu_ben_lit_alb_dgb_wly_bos_gam_guj_ind_glc_swt_spa_moo_tag_tha_sod_tml_cic_tsw_azi_ita_krd_uzb_ven_vie_mlt_bem_lda_akn	-0.508181135604189	-1.20873884360352	0.229827466796994
653	aeg_alb_ewe_dut_sod_tig_anl_pol_tur_uzb_bem_ind_fbf_rus_prs_bsq_bos_chh_dyu_mnd_scr_svk_dgb_arw_lda_bul_hun_swt_cic_est_krd_wly_geo_ben_slo_glc_rom_sid_amr_grk_fin_igb_sun_ukr_jav_jpn_knd_kor_ita_mcd_tsw_ger_mao_spa_hau_mly_cnt_lit_akn_mol_owc_urd_cze_por_eng_qcu_nor_pan_afr_tsn_amh_swe_gam_fre_bat_ctl_ses_hin_moo_tag_tha_mlt_tml_zul_swa_aze_guj_lat_azi_xho_vie_heb_yor_bam_ven	-1.12945338656287	-2.77927839753991	0.00659236141274728
654	amr_rus_lda_ita_tig_sod_amh_dut_tur_azi_ewe_bat_cic_glc_eng_bsq_bul_hau_bam_mnd_arw_lat_ven_swe_igb_urd_hun_zul_tsn_fin_pan_heb_geo_mcd_afr_svk_spa_gam_aeg_ukr_est_swa_jav_cze_sun_jpn_tml_kor_grk_guj_yor_alb_ind_mol_anl_mao_cnt_krd_bem_pol_wly_bos_ger_rom_por_qcu_ben_fre_prs_dyu_mlt_slo_chh_nor_tag_scr_xho_lit_tsw_mly_tha_sid_knd_moo_akn_uzb_hin_ctl_aze_dgb_vie_owc_swt_ses_fbf	-0.44905686598736	-1.06548696236119	0.289414048515862
655	heb_afr_ses_dut_anl_amh_sid_prs_uzb_azi_tsn_bat_moo_bul_svk_bsq_bos_mlt_fbf_cnt_ita_lat_swt_swe_lda_rom_est_zul_xho_fin_eng_wly_geo_nor_ukr_hin_krd_tig_amr_fre_hun_dyu_mly_spa_mao_jpn_knd_kor_arw_alb_dgb_ctl_ind_cze_hau_tag_mnd_urd_cic_por_aeg_guj_ben_pan_grk_qcu_glc_ger_mcd_ven_chh_rus_owc_pol_jav_lit_swa_scr_tsw_sun_tha_gam_tml_ewe_bem_tur_slo_mol_aze_bam_vie_sod_yor_akn_igb	-0.238422913018433	-0.563227828555583	0.574635203122651
656	anl_krd_ewe_grk_hau_gam_mlt_ita_tur_azi_akn_jav_moo_fre_ger_bsq_por_amr_ses_mnd_ukr_ctl_bam_nor_cic_prs_hun_bem_tsn_fin_bul_owc_geo_urd_lit_pan_mol_tig_heb_glc_est_igb_mao_rom_sun_jpn_tml_kor_svk_bos_ven_slo_mly_guj_aeg_tag_cnt_lat_xho_cze_wly_spa_mcd_hin_alb_qcu_rus_pol_dut_lda_amh_arw_sod_swe_ind_afr_tsw_ben_dyu_bat_tha_chh_knd_swa_yor_aze_scr_eng_uzb_swt_vie_sid_dgb_fbf_zul	-0.212104880081104	-0.500834029779809	0.617671228810807
657	sid_prs_bem_pan_aeg_amh_amr_afr_uzb_tur_cic_mly_ewe_alb_glc_bsq_spa_mlt_swa_cnt_rus_urd_dyu_lit_moo_hin_fin_akn_bam_hun_ukr_hau_geo_ita_fre_slo_guj_sod_gam_rom_est_lda_jav_mol_ind_jpn_knd_kor_bul_ctl_igb_bos_mao_eng_anl_bat_mnd_krd_tsn_ben_owc_cze_por_mcd_arw_qcu_dut_pol_swe_yor_heb_ger_wly_svk_sun_nor_fbf_lat_ven_tag_tha_chh_tml_ses_dgb_aze_scr_grk_azi_swt_vie_tig_tsw_xho_zul	0.299944709019823	0.707038395229966	0.481310499707357
658	owc_spa_swt_nor_aeg_chh_sod_ben_uzb_aze_akn_tag_yor_dut_pol_bsq_alb_sid_fbf_cnt_mol_rus_bam_ukr_bem_fre_hun_ven_dyu_est_bul_wly_geo_afr_slo_lit_urd_mlt_hau_glc_fin_zul_jav_cze_ind_jpn_knd_kor_arw_rom_dgb_guj_mao_eng_gam_mly_mnd_bos_swa_ita_anl_hin_scr_ctl_svk_qcu_pan_por_grk_ses_tig_ger_amh_krd_bat_prs_tsw_mcd_igb_sun_tha_amr_tml_xho_tsn_tur_lat_swe_azi_moo_vie_heb_lda_cic_ewe	-0.293576088998637	-0.694604944301657	0.489034596143963
659	hau_ita_swa_glc_gam_amh_heb_pol_aze_uzb_ewe_jav_zul_guj_krd_bsq_dut_aeg_lda_cnt_nor_bul_yor_mcd_tsw_svk_fin_bem_ven_est_afr_tig_geo_por_swe_pan_spa_owc_sid_grk_hun_tsn_ind_urd_bat_jpn_tml_kor_ctl_cze_xho_scr_sun_rus_chh_mao_mnd_ben_igb_slo_wly_lit_prs_ukr_fre_qcu_bos_alb_arw_ses_sod_rom_mlt_lat_tag_hin_swt_ger_cic_mly_tha_anl_knd_akn_fbf_tur_mol_eng_azi_dyu_vie_amr_moo_bam_dgb	-1.24321556666922	-3.08196493928329	0.00270566055390171
660	anl_swe_bem_alb_amh_wly_sid_spa_tur_azi_ewe_jav_moo_mol_ben_bsq_pol_hau_lda_mnd_afr_svk_swt_ctl_swa_krd_est_bam_dyu_fin_glc_sod_geo_rus_ita_dut_prs_gam_amr_bul_hun_ven_mly_lit_ind_jpn_knd_kor_cze_ukr_yor_eng_sun_urd_chh_bat_cnt_rom_tsn_mcd_tig_grk_slo_fre_bos_qcu_hin_arw_pan_zul_aeg_guj_owc_scr_mao_por_xho_lat_cic_tag_tha_heb_tml_fbf_igb_aze_ger_nor_uzb_tsw_vie_mlt_dgb_akn_ses	-0.604961791113309	-1.4433347167867	0.15228624126779
661	gam_slo_swa_nor_chh_anl_amr_glc_aze_azi_bam_bat_ewe_pan_hin_bsq_ctl_mlt_dyu_mnd_fre_grk_xho_bul_swt_spa_hun_tsn_ses_est_lit_amh_geo_rus_swe_urd_bos_sod_aeg_ukr_fin_bem_ind_por_tag_jpn_tml_kor_scr_pol_igb_arw_sun_cze_sid_mly_cnt_ger_akn_ben_heb_alb_ita_svk_lat_qcu_afr_mol_dut_fbf_tig_mcd_wly_guj_jav_rom_yor_eng_zul_mao_tha_hau_knd_moo_dgb_tur_krd_prs_uzb_ven_vie_owc_lda_tsw_cic	-0.503391966757776	-1.1969281823818	0.234376762010583
662	owc_rom_bam_eng_sid_chh_gam_spa_uzb_azi_dyu_jav_moo_fre_guj_bsq_swe_aeg_lda_mnd_krd_bos_igb_hin_tsn_glc_hun_fbf_ven_est_arw_heb_geo_svk_lat_mcd_ctl_sod_mlt_ukr_fin_swt_mao_bul_ind_jpn_knd_kor_grk_por_akn_mol_tag_nor_amh_mly_cnt_ita_tsw_slo_anl_ger_rus_dut_prs_qcu_pol_scr_ben_bem_wly_urd_hau_alb_sun_afr_ses_pan_swa_bat_tha_amr_tml_dgb_cic_aze_cze_lit_tur_yor_vie_tig_zul_xho_ewe	-0.184765541590013	-0.435968415079914	0.663869968643271
663	mlt_bos_bam_eng_gam_chh_hau_krd_uzb_azi_ses_mly_dgb_arw_nor_bsq_ita_amh_swa_cnt_guj_ctl_tsw_dut_ewe_hin_fin_ven_swt_hun_spa_amr_geo_pol_urd_mol_por_anl_wly_fre_est_bem_ind_ukr_bat_jpn_tml_kor_grk_bul_cic_ger_jav_mcd_aeg_sun_mnd_lit_akn_alb_sid_svk_rom_prs_pan_qcu_ben_slo_glc_xho_owc_lat_heb_cze_tag_swe_moo_rus_zul_mao_tha_sod_knd_fbf_lda_aze_afr_scr_tur_yor_vie_tig_tsn_igb_dyu	-0.0576386926942423	-0.135878323373827	0.892211158475258
664	sid_rom_bam_rus_mlt_heb_wly_cze_tur_uzb_swt_mly_tsn_dut_bul_bsq_pol_sod_ewe_cnt_glc_ukr_tsw_ger_fbf_scr_fin_ses_igb_hun_slo_aeg_geo_ctl_svk_afr_mol_hau_owc_mcd_est_cic_ind_lit_sun_jpn_knd_kor_ben_prs_zul_hin_mao_nor_tig_bat_mnd_guj_xho_swe_chh_por_spa_bos_grk_qcu_arw_alb_urd_ven_amh_pan_anl_krd_tag_lat_akn_eng_swa_jav_tha_amr_tml_lda_yor_azi_fre_ita_aze_moo_vie_gam_dgb_bem_dyu	-0.65518676547789	-1.56950003401276	0.119927765464853
665	tig_pol_ses_grk_amh_amr_hau_mcd_tur_aze_swa_mao_tsw_mol_bul_bsq_ukr_aeg_xho_mnd_ctl_spa_lda_lit_ven_swe_est_igb_dyu_hun_rus_gam_geo_krd_afr_fre_cze_sod_owc_guj_fin_cic_sun_bos_ind_jpn_knd_kor_ben_dut_zul_urd_mly_por_wly_jav_cnt_lat_moo_svk_heb_alb_scr_prs_nor_qcu_rom_slo_ger_tsn_mlt_eng_chh_pan_tag_hin_fbf_glc_akn_bat_tha_anl_tml_swt_ewe_uzb_arw_ita_azi_bem_vie_sid_bam_dgb_yor	-0.270315774566422	-0.638911502417733	0.524450967678323
666	heb_slo_ses_ctl_aeg_anl_chh_grk_uzb_aze_yor_mly_swt_pan_mcd_bsq_ukr_sod_akn_mnd_urd_ita_bem_cze_dgb_spa_est_zul_igb_fin_mol_tig_geo_bos_nor_ger_scr_gam_hau_pol_hun_tsw_jav_guj_sun_jpn_tml_kor_ben_afr_tsn_alb_mao_svk_owc_bat_cnt_swe_bam_dut_wly_rom_eng_por_hin_qcu_bul_rus_arw_cic_sid_lit_mlt_prs_ind_lat_fbf_glc_swa_tag_tha_amr_knd_dyu_xho_azi_krd_fre_tur_moo_vie_amh_lda_ven_ewe	-0.104294018736421	-0.245901130873222	0.806300652296935
667	hau_pan_tsw_glc_amr_aeg_heb_ukr_tur_aze_yor_mly_dgb_pol_scr_bsq_fre_owc_akn_cnt_grk_svk_swa_mcd_ses_urd_hun_xho_igb_fin_eng_sid_geo_swe_ita_guj_arw_wly_chh_dut_est_moo_mao_ger_ind_jpn_tml_kor_krd_cze_zul_hin_tag_nor_amh_sun_mnd_ben_bam_prs_tig_bos_mol_ctl_por_qcu_rom_alb_bul_ewe_mlt_lat_anl_afr_jav_slo_swt_lit_bem_bat_tha_sod_knd_cic_tsn_uzb_spa_rus_azi_fbf_vie_gam_dyu_lda_ven	-0.0305656380055621	-0.07199662932298	0.942759199415513
668	owc_bos_tsw_scr_chh_aeg_heb_glc_azi_aze_zul_bat_igb_rom_svk_bsq_pol_sod_ewe_cnt_mcd_cze_bam_grk_dyu_krd_hun_moo_xho_fin_ukr_amr_geo_ger_guj_lit_rus_mlt_gam_spa_est_lda_ind_lat_mly_jpn_tml_kor_ben_nor_akn_pan_tag_arw_wly_sun_mnd_urd_fbf_swe_amh_prs_bul_por_hin_qcu_dut_eng_ita_dgb_sid_alb_tig_ctl_mao_fre_yor_slo_swt_jav_tha_anl_knd_cic_ven_tur_afr_mol_uzb_bem_vie_hau_tsn_ses_swa	-1.04485616602155	-2.55472885416112	0.0122510191082821
669	heb_scr_xho_spa_sid_gam_owc_slo_aze_azi_moo_tag_swa_bul_urd_bsq_ctl_aeg_akn_cnt_ben_mol_fbf_hin_tsn_ger_est_lda_ewe_hun_arw_chh_geo_ita_fre_cze_guj_anl_amh_pol_fin_swt_jav_glc_ind_jpn_tml_kor_dut_krd_zul_rom_mao_mcd_amr_sun_mnd_grk_bam_pan_mlt_swe_ukr_rus_bos_qcu_prs_svk_lat_dgb_sod_afr_wly_lit_mly_nor_bem_alb_yor_bat_tha_hau_knd_ses_cic_tur_eng_por_uzb_tsw_vie_tig_dyu_igb_ven	-0.463013907699225	-1.1011107235529	0.273690225311403
670	sid_guj_yor_prs_owc_anl_sod_mcd_tur_aze_tsw_mly_lda_ger_lit_bsq_ita_chh_dyu_mnd_svk_alb_bem_por_dgb_rom_hun_bam_tsn_fin_eng_hau_geo_urd_hin_arw_lat_aeg_gam_scr_est_cic_bat_ukr_mao_jpn_tml_kor_cze_pol_ven_fre_jav_nor_heb_sun_cnt_swe_akn_glc_amr_bul_ben_spa_grk_qcu_pan_bos_slo_moo_amh_ctl_tig_afr_tag_rus_fbf_krd_xho_ind_tha_mlt_knd_zul_swt_azi_mol_dut_uzb_swa_vie_wly_ses_ewe_igb	-0.160781183316467	-0.379807038196981	0.704954611042818
671	aeg_lit_akn_afr_amr_heb_hau_ben_uzb_aze_swa_mly_tsn_cze_por_bsq_pan_mlt_ses_mnd_urd_spa_moo_alb_bem_glc_hun_xho_bam_est_prs_chh_geo_slo_guj_ger_mcd_owc_amh_bul_fin_igb_bat_lat_mao_jpn_tml_kor_scr_svk_swt_grk_ind_ctl_sod_jav_cnt_dut_cic_hin_tig_ita_rus_mol_eng_qcu_nor_bos_krd_ven_gam_ukr_sid_swe_tag_rom_fbf_pol_dyu_sun_tha_wly_knd_tsw_ewe_azi_arw_fre_tur_dgb_vie_anl_lda_yor_zul	-0.923833929322245	-2.24727373513253	0.0269871305909863
672	aeg_ger_bem_svk_amr_wly_mlt_hin_tur_azi_lda_ind_akn_ben_guj_bsq_nor_heb_igb_cnt_ita_dut_swa_afr_tsw_spa_fin_swt_yor_hun_bul_sid_geo_slo_krd_eng_por_amh_sod_grk_est_fbf_jav_ctl_mly_jpn_tml_kor_fre_mcd_zul_pol_tag_rus_anl_sun_mnd_rom_bam_cze_tig_arw_swe_lat_mol_qcu_scr_prs_urd_ven_gam_lit_chh_pan_bat_glc_ses_alb_xho_mao_tha_owc_knd_dgb_ewe_uzb_ukr_bos_aze_moo_vie_hau_tsn_cic_dyu	-0.702553878532953	-1.68906260179274	0.0945576388132
673	anl_ita_tsn_ben_wly_heb_tig_urd_uzb_tur_ven_mao_fbf_fre_svk_bsq_cze_hau_tsw_cnt_scr_rom_dgb_glc_bem_hin_est_zul_lda_fin_mcd_mlt_geo_ukr_rus_nor_afr_sod_aeg_spa_hun_ses_jav_guj_sun_jpn_tml_kor_arw_lit_cic_prs_tag_alb_sid_ind_mnd_lat_ewe_pan_chh_ctl_bul_pol_eng_qcu_grk_slo_mol_bam_owc_por_gam_ger_bat_bos_igb_swe_akn_mly_tha_amh_knd_yor_swt_azi_krd_dut_aze_xho_vie_amr_dyu_swa_moo	-0.982376488500068	-2.39246148192862	0.0187465660991319
674	heb_scr_cic_bul_amr_chh_sod_slo_uzb_aze_moo_mly_tsn_ger_mcd_bsq_eng_amh_zul_mnd_rom_mol_igb_svk_swt_nor_fin_ses_yor_est_prs_owc_geo_por_alb_spa_hin_gam_wly_ukr_hun_dgb_mao_glc_ind_jpn_knd_kor_urd_arw_bam_fre_bat_pan_aeg_jav_cnt_dut_ewe_afr_anl_ita_cze_ctl_ben_qcu_grk_bos_swe_akn_mlt_lat_sid_pol_sun_guj_bem_rus_fbf_tag_tha_tig_tml_swa_tsw_azi_lit_krd_tur_lda_vie_hau_dyu_ven_xho	0.712867320424263	1.68895872218194	0.0945776183261891
675	sod_swe_yor_rom_hau_wly_chh_hin_tur_uzb_swt_tag_tsn_ita_mcd_bsq_por_sid_zul_cnt_krd_fre_swa_mol_ven_glc_fin_ewe_dyu_est_dut_amr_geo_ctl_lit_cze_ger_amh_tig_slo_hun_cic_mao_bos_ind_jpn_knd_kor_arw_ben_xho_guj_mly_grk_aeg_bat_mnd_alb_akn_rus_heb_ukr_svk_urd_pan_qcu_spa_afr_nor_bam_gam_prs_owc_scr_sun_pol_dgb_eng_bem_jav_tha_anl_tml_ses_fbf_azi_bul_lat_aze_lda_vie_mlt_tsw_moo_igb	0.320795194002724	0.754945660013305	0.452189207006238
676	wly_nor_ses_ukr_sid_gam_sod_prs_aze_tur_akn_sun_swa_spa_eng_bsq_por_mlt_fbf_cnt_rom_pol_ewe_ita_lda_pan_fin_cic_dgb_hun_cze_amh_geo_glc_lit_slo_ctl_owc_chh_hin_est_igb_mao_ger_jav_jpn_tml_kor_arw_mcd_swt_mol_bat_grk_aeg_mly_mnd_krd_tsw_guj_hau_bul_afr_bos_rus_qcu_fre_lat_scr_zul_heb_dut_amr_svk_ind_urd_yor_alb_bam_tag_tha_anl_knd_ven_dyu_azi_ben_swe_uzb_xho_vie_tig_tsn_bem_moo	-0.649154253144535	-1.55520809120244	0.123293147027679
677	hau_glc_igb_alb_mlt_gam_owc_nor_azi_uzb_swa_mly_yor_grk_guj_bsq_ctl_tig_ses_mnd_pol_hin_swt_mcd_dyu_urd_est_cic_akn_fin_dut_sod_geo_svk_eng_prs_rus_amr_heb_lat_hun_xho_ind_por_sun_jpn_knd_kor_ben_bul_tsn_ukr_mao_afr_wly_tag_cnt_cze_ewe_bos_sid_arw_ita_fre_mol_qcu_scr_spa_rom_bem_aeg_lit_anl_krd_jav_ger_dgb_pan_bam_bat_tha_chh_tml_zul_moo_tur_swe_slo_aze_tsw_vie_amh_ven_fbf_lda	0.44857734080259	1.05972887439771	0.29201252195274
678	sid_guj_dgb_ben_sod_chh_wly_urd_azi_aze_ewe_sun_dyu_lit_lat_bsq_swe_amh_akn_cnt_prs_nor_ses_afr_bem_pol_est_yor_moo_hun_dut_owc_geo_ger_eng_fre_hin_amr_tig_rom_fin_bam_jav_mcd_ind_jpn_tml_kor_grk_ukr_cic_cze_bat_arw_gam_mao_mnd_bos_lda_alb_mlt_por_krd_ctl_scr_qcu_bul_mol_svk_igb_anl_rus_aeg_ita_tag_pan_fbf_slo_tsn_mly_tha_hau_knd_tsw_zul_tur_glc_spa_uzb_swt_vie_heb_xho_ven_swa	-0.497354133193061	-1.18634509374587	0.23850797112749
679	sid_grk_tsw_guj_owc_mlt_hau_eng_azi_tur_akn_bat_ewe_urd_lit_bsq_spa_tig_dyu_mnd_ben_mol_moo_alb_bem_glc_hun_yor_swt_est_prs_gam_geo_afr_pan_scr_cze_heb_sod_ctl_fin_fbf_jav_bos_mly_jpn_tml_kor_rus_ita_igb_swe_mao_ukr_aeg_tag_cnt_mcd_swa_arw_anl_slo_lat_krd_por_qcu_pol_nor_rom_ven_chh_bul_amr_svk_sun_ger_zul_fre_ses_ind_tha_amh_knd_lda_bam_aze_dut_hin_uzb_cic_vie_wly_dgb_tsn_xho	0.0338322485222468	0.0796997523229177	0.936647306323606
680	heb_lat_dyu_alb_amh_chh_sod_scr_tur_uzb_zul_mly_akn_rom_fre_bsq_krd_gam_moo_cnt_svk_ger_swt_pol_lda_mol_fin_tsw_cic_est_ctl_tig_geo_grk_bos_glc_eng_anl_hau_ben_hun_yor_jav_cze_tag_jpn_knd_kor_por_mcd_xho_rus_sun_urd_owc_ind_mnd_pan_ewe_afr_amr_prs_slo_ukr_hin_qcu_arw_spa_ita_igb_aeg_guj_mlt_swe_bat_nor_swa_bul_tsn_mao_tha_wly_tml_bam_ses_aze_dut_lit_azi_dgb_vie_sid_ven_bem_fbf	0.0923736975201607	0.217788804818776	0.828070808511454
681	owc_prs_cic_alb_hau_aeg_gam_mol_tur_aze_igb_mao_fbf_slo_swe_bsq_ben_heb_ses_cnt_fre_rom_ven_krd_xho_arw_fin_lda_swa_hun_lit_amh_geo_afr_lat_scr_rus_sod_wly_nor_est_dyu_bat_grk_mly_jpn_knd_kor_pol_hin_tsw_glc_jav_dut_amr_tag_mnd_mcd_moo_por_mlt_urd_bul_pan_ita_qcu_guj_svk_spa_bam_tig_eng_sid_cze_ind_ctl_akn_ukr_bem_sun_tha_anl_tml_zul_yor_uzb_ger_bos_azi_dgb_vie_chh_ewe_tsn_swt	0.16285774558087	0.38336547393135	0.70232374839723
682	anl_pan_swa_swe_tig_chh_amh_ben_aze_azi_dyu_sun_cic_scr_glc_bsq_bos_wly_swt_mnd_arw_pol_yor_bul_bam_rom_hun_akn_ses_fin_ita_sid_geo_alb_eng_grk_guj_amr_owc_lat_est_fbf_jav_krd_tag_jpn_knd_kor_rus_fre_tsn_ctl_bat_slo_heb_ind_cnt_prs_tsw_spa_aeg_ukr_dut_cze_ger_qcu_afr_lit_urd_moo_sod_mol_mlt_por_mao_svk_xho_hin_ven_mly_tha_hau_tml_zul_bem_uzb_nor_mcd_tur_ewe_vie_gam_igb_dgb_lda	-0.45623820494439	-1.08385314575163	0.281231845444751
683	heb_hin_ewe_alb_hau_wly_tig_fre_uzb_aze_swt_bat_ven_rom_bul_bsq_rus_sod_tsn_mnd_ger_lat_ses_glc_zul_pol_hun_lda_moo_fin_spa_owc_geo_krd_ben_mcd_prs_gam_aeg_ita_est_fbf_mly_grk_sun_jpn_tml_kor_lit_afr_igb_por_jav_eng_chh_mao_cnt_dut_bam_slo_anl_scr_pan_cze_bos_qcu_nor_urd_swe_akn_sid_arw_amr_ctl_ind_mol_dyu_guj_yor_tag_tha_mlt_knd_bem_tsw_azi_ukr_svk_tur_dgb_vie_amh_cic_xho_swa	-0.040043688136306	-0.0944502419811266	0.924954707286801
684	chh_glc_dgb_bos_hau_gam_amh_pan_uzb_tur_ses_tag_zul_swe_krd_bsq_svk_heb_bem_mnd_dut_fre_xho_rom_akn_lat_fin_bam_cic_est_grk_sod_geo_bul_scr_cze_spa_tig_mlt_slo_hun_fbf_mly_alb_jav_jpn_knd_kor_afr_arw_ewe_pol_sun_rus_owc_mao_cnt_hin_tsn_lit_wly_ita_mcd_ger_guj_qcu_ctl_nor_urd_tsw_sid_eng_anl_mol_ind_ukr_swa_por_yor_bat_tha_amr_tml_dyu_lda_azi_ben_prs_aze_ven_vie_aeg_swt_moo_igb	-0.063841028626996	-0.150470321211537	0.88071944135089
685	hau_nor_ses_pol_anl_amh_owc_spa_tur_uzb_yor_sun_dgb_hin_slo_bsq_eng_amr_igb_mnd_ger_rom_tsn_ukr_fbf_dut_hun_swa_swt_fin_guj_heb_geo_por_ben_alb_afr_wly_chh_svk_est_xho_mao_mcd_bat_jpn_knd_kor_lit_arw_tsw_rus_ind_krd_mlt_mly_cnt_lat_cic_pan_sid_cze_bos_scr_prs_qcu_fre_bul_grk_zul_gam_swe_sod_urd_tag_mol_ewe_ita_lda_jav_tha_tig_tml_moo_bem_azi_ctl_glc_aze_dyu_vie_aeg_bam_ven_akn	0.00484761821696717	0.0114089085952984	0.990921644116441
686	amr_dut_lda_grk_hau_anl_sid_glc_azi_tur_tsn_sun_swa_pol_ger_bsq_mcd_sod_cic_cnt_nor_afr_fbf_spa_zul_scr_fin_swt_dyu_hun_guj_aeg_geo_ctl_swe_lat_alb_chh_mlt_ben_est_akn_tag_eng_mly_jpn_knd_kor_cze_hin_dgb_rom_bat_bul_owc_jav_mnd_rus_yor_fre_wly_ita_pan_arw_bos_qcu_svk_lit_urd_bem_tig_por_amh_ukr_ind_krd_ven_mol_tsw_mao_tha_heb_tml_ewe_ses_uzb_prs_slo_aze_moo_vie_gam_xho_igb_bam	-0.764255146791079	-1.83742562262908	0.0693403348986179
687	gam_ben_xho_spa_aeg_amh_anl_rom_tur_azi_bem_bat_ewe_ukr_pan_bsq_svk_owc_tsw_cnt_ger_scr_igb_mcd_dgb_ctl_fin_ven_swa_est_nor_heb_geo_rus_lat_eng_alb_sid_amr_krd_hun_bam_mao_grk_mly_jpn_tml_kor_pol_dut_akn_bul_tag_swe_chh_ind_mnd_mol_cic_prs_wly_hin_cze_arw_por_qcu_lit_bos_fre_swt_tig_slo_hau_glc_sun_ita_yor_urd_dyu_jav_tha_mlt_knd_moo_fbf_aze_afr_guj_uzb_tsn_vie_sod_ses_zul_lda	0.106967148382994	0.251598230234477	0.801906757913084
688	heb_pan_zul_svk_sod_anl_aeg_bos_uzb_tur_bam_tag_tsn_ukr_ger_bsq_afr_tig_akn_mnd_swe_fre_igb_lat_ses_mcd_est_swt_dgb_hun_lit_chh_geo_spa_eng_ben_cze_sid_amh_bul_fin_yor_mao_hin_sun_jpn_tml_kor_krd_dut_moo_rus_mly_slo_gam_jav_cnt_ita_swa_glc_mlt_por_nor_rom_grk_qcu_mol_arw_guj_ven_wly_ctl_owc_prs_bat_pol_cic_alb_tsw_ind_tha_amr_knd_bem_ewe_aze_scr_urd_azi_dyu_vie_hau_lda_fbf_xho	-0.926909156452394	-2.24616605899584	0.0270606353281557
689	aeg_afr_dyu_guj_sod_mlt_owc_grk_aze_uzb_bam_ind_swa_lat_slo_bsq_pol_tig_lda_cnt_arw_ita_ewe_lit_fbf_mol_est_ven_cic_hun_rom_hau_geo_scr_prs_bos_swe_heb_chh_ukr_fin_ses_tag_krd_sun_jpn_knd_kor_alb_ben_tsn_rus_jav_svk_wly_bat_mnd_bul_xho_glc_anl_ger_ctl_nor_mcd_qcu_por_pan_spa_dgb_amr_dut_gam_hin_mao_eng_yor_cze_zul_mly_tha_amh_tml_akn_bem_azi_fre_urd_tur_igb_vie_sid_moo_tsw_swt	-0.464816860716889	-1.10454136004624	0.272207918722338
690	gam_eng_ewe_ben_anl_chh_aeg_bos_uzb_azi_moo_mly_tsw_ctl_dut_bsq_arw_owc_fbf_mnd_cze_mcd_bem_slo_igb_svk_fin_cic_bam_est_hin_heb_geo_nor_rus_fre_ukr_wly_tig_guj_hun_ses_sun_rom_bat_jpn_knd_kor_scr_ger_tsn_pan_jav_spa_sid_ind_cnt_pol_zul_bul_mlt_ita_glc_krd_mol_qcu_alb_por_urd_yor_sod_lat_amh_grk_mao_swe_dyu_lit_swt_tag_tha_amr_tml_ven_akn_tur_afr_prs_aze_xho_vie_hau_lda_dgb_swa	-0.45456418808036	-1.08034248516357	0.282783397931994
691	sod_rus_yor_ben_amh_owc_tig_afr_aze_azi_lda_mly_tsw_guj_ukr_bsq_dut_gam_swa_mnd_ita_swe_cic_bos_bam_spa_fin_ewe_xho_est_ctl_chh_geo_urd_por_lat_eng_amr_heb_mcd_hun_tsn_jav_krd_tag_jpn_tml_kor_alb_rom_swt_arw_bat_lit_hau_sun_cnt_mol_dgb_pol_sid_grk_bul_prs_cze_qcu_glc_pan_hin_igb_mlt_ger_wly_nor_mao_fre_ses_scr_akn_ind_tha_aeg_knd_zul_bem_uzb_svk_slo_tur_moo_vie_anl_fbf_ven_dyu	-0.394760272941262	-0.9368416696721	0.351266509521079
692	aeg_lat_dgb_ita_owc_amr_tig_slo_aze_tur_tsn_bat_ewe_arw_urd_bsq_bul_mlt_igb_mnd_prs_afr_swa_ctl_moo_por_fin_tsw_ses_hun_guj_sid_geo_fre_nor_pol_svk_gam_sod_rom_est_yor_ind_swe_sun_jpn_tml_kor_spa_ben_swt_scr_mao_bos_amh_jav_cnt_pan_bem_ger_wly_mol_ukr_hin_rus_qcu_eng_dut_grk_akn_heb_lit_hau_alb_tag_mcd_cic_cze_xho_mly_tha_anl_knd_fbf_lda_azi_glc_krd_uzb_bam_vie_chh_dyu_zul_ven	-0.833419490115555	-2.01192879506865	0.0471207515548311
693	heb_slo_lda_ben_tig_owc_aeg_pol_uzb_tur_fbf_sun_tsw_dut_ger_bsq_swe_sid_xho_mnd_ctl_bul_ewe_pan_zul_cze_fin_bam_dgb_est_spa_hau_geo_rus_mcd_ukr_fre_amh_mlt_eng_hun_ses_ind_lit_mly_jpn_tml_kor_afr_grk_swt_urd_jav_arw_amr_mao_cnt_bos_igb_nor_sod_alb_lat_svk_scr_qcu_mol_glc_prs_tsn_anl_rom_wly_ita_tag_krd_yor_guj_bem_bat_tha_chh_knd_ven_akn_azi_hin_por_aze_moo_vie_gam_swa_cic_dyu	0.231190651257203	0.543967206573307	0.587765790324835
694	hau_scr_dgb_guj_mlt_amr_chh_ukr_azi_aze_xho_jav_moo_cze_swe_bsq_mcd_owc_akn_mnd_eng_lat_swt_urd_swa_ctl_hun_ewe_ven_est_pan_anl_geo_por_fre_afr_bos_tig_heb_alb_fin_lda_ind_glc_mly_jpn_tml_kor_bul_slo_tsn_mol_tag_dut_sid_sun_cnt_svk_igb_nor_sod_ger_rom_hin_rus_qcu_lit_pol_spa_fbf_wly_ben_aeg_krd_mao_prs_ses_arw_cic_bat_tha_gam_knd_bam_yor_uzb_ita_grk_tur_dyu_vie_amh_bem_zul_tsw	0.21441459676339	0.504262042452555	0.615269860348605
695	chh_slo_ven_mcd_hau_amr_tig_dut_aze_uzb_yor_bat_igb_ukr_rom_bsq_lit_mlt_swt_mnd_cze_pan_zul_spa_dyu_eng_hun_tsw_moo_est_por_sod_geo_glc_scr_nor_ben_gam_aeg_ctl_fin_bem_sun_rus_mao_jpn_knd_kor_lat_bos_swa_alb_jav_mol_owc_mly_cnt_afr_lda_pol_heb_swe_hin_fre_krd_qcu_grk_ita_guj_dgb_anl_svk_sid_bul_ind_prs_ewe_urd_tsn_tag_tha_wly_tml_bam_xho_azi_arw_ger_tur_cic_vie_amh_fbf_ses_akn	-0.182963495968371	-0.431777101824126	0.666902796100009
696	aeg_grk_dgb_rom_chh_heb_sid_bos_azi_uzb_ses_ind_dyu_krd_glc_bsq_ben_gam_akn_cnt_por_alb_swa_mol_swt_arw_hun_bem_ewe_est_fre_owc_geo_pol_spa_nor_rus_wly_amr_mcd_fin_bam_mao_scr_sun_jpn_knd_kor_lit_swe_ven_afr_bat_lat_amh_mly_mnd_urd_fbf_prs_tig_hin_bul_guj_ukr_qcu_ger_ctl_ita_tsw_anl_dut_sod_cze_jav_pan_igb_eng_cic_tag_tha_hau_tml_tsn_moo_tur_svk_slo_aze_lda_vie_mlt_zul_xho_yor	-0.207034225727204	-0.48852573702848	0.62632747964738
697	owc_cze_zul_urd_amh_hau_amr_spa_tur_uzb_ven_sun_akn_ger_por_bsq_swe_gam_tsw_cnt_lat_guj_moo_krd_cic_scr_fin_ses_xho_est_rus_heb_geo_alb_mcd_eng_ita_anl_wly_ben_hun_igb_tag_fre_mao_jpn_tml_kor_hin_afr_tsn_glc_ind_bul_mlt_mly_mnd_nor_ewe_dut_sid_lit_prs_svk_pan_qcu_rom_pol_slo_fbf_aeg_grk_sod_arw_bat_ukr_dyu_bos_lda_jav_tha_tig_knd_dgb_swa_aze_ctl_mol_azi_swt_vie_chh_bam_bem_yor	-0.0148801696365153	-0.0350680113295046	0.972100668244936
698	owc_lat_swa_mcd_aeg_wly_anl_prs_tur_azi_bam_jav_ses_ita_afr_bsq_rom_amh_xho_cnt_ukr_mol_lda_scr_ven_urd_hun_ewe_tsn_fin_glc_amr_geo_hin_ger_rus_nor_sid_sod_pan_est_akn_tag_bos_mao_jpn_tml_kor_ctl_ben_moo_swe_mly_eng_hau_ind_mnd_dut_cic_krd_tig_grk_lit_slo_spa_qcu_fre_arw_guj_swt_gam_por_mlt_alb_sun_bul_bem_svk_dgb_bat_tha_chh_knd_dyu_fbf_aze_pol_cze_uzb_igb_vie_heb_yor_zul_tsw	0.267876743402457	0.631111763631141	0.529515500844442
699	gam_ben_ses_hin_anl_sod_mlt_mol_tur_azi_tsn_sun_zul_bul_rus_bsq_pan_hau_moo_mnd_fre_afr_xho_ukr_dyu_cze_fin_swt_tsw_hun_prs_aeg_geo_svk_ctl_guj_krd_amh_amr_dut_est_fbf_bat_spa_ind_jpn_knd_kor_arw_slo_akn_lat_jav_swe_heb_mly_cnt_lit_bam_scr_owc_pol_nor_glc_bos_qcu_eng_urd_alb_cic_chh_por_wly_grk_tag_mcd_swa_ger_ven_mao_tha_sid_tml_bem_lda_uzb_rom_ita_aze_ewe_vie_tig_dgb_igb_yor	-0.247157154503311	-0.58370277274592	0.560833325419107
700	wly_fre_bem_slo_amr_hau_sod_hin_uzb_tur_ses_sun_bam_mcd_ger_bsq_scr_mlt_moo_mnd_spa_grk_akn_arw_dyu_por_est_igb_yor_hun_cze_anl_geo_urd_glc_mol_svk_chh_gam_bul_fin_fbf_mly_dut_tag_jpn_tml_kor_rus_krd_tsn_eng_jav_alb_tig_bat_cnt_ctl_dgb_pan_aeg_lit_nor_prs_ukr_qcu_swe_pol_lat_lda_heb_afr_owc_guj_mao_rom_zul_bos_ven_ind_tha_sid_knd_cic_xho_azi_ita_ben_aze_tsw_vie_amh_swa_ewe_swt	0.607356809526079	1.44092956022729	0.152963069179551
701	amr_lit_ses_por_anl_owc_chh_eng_aze_uzb_ewe_mao_dgb_rus_spa_bsq_lat_gam_bam_cnt_prs_scr_bem_slo_tsn_afr_hun_zul_swt_fin_pan_sod_geo_mol_hin_urd_bos_mlt_aeg_ukr_est_yor_tag_fre_jav_jpn_knd_kor_svk_swe_cic_ben_sun_dut_tig_ind_mnd_grk_moo_ita_amh_nor_alb_rom_krd_qcu_cze_guj_pol_xho_sid_ger_heb_mcd_bat_ctl_dyu_bul_lda_mly_tha_wly_tml_swa_igb_tur_arw_glc_azi_akn_vie_hau_fbf_ven_tsw	-0.38865720763399	-0.921062150148122	0.35940111921793
702	owc_afr_bem_glc_sid_anl_wly_rus_tur_aze_ses_sun_dyu_ger_guj_bsq_dut_amr_cic_mnd_por_cze_ewe_alb_tsn_scr_fin_dgb_bam_est_ita_mlt_geo_bul_pol_eng_fre_aeg_amh_prs_hun_ven_tag_lat_jav_jpn_tml_kor_ctl_spa_moo_grk_mao_swe_heb_mly_cnt_mol_fbf_ukr_chh_urd_mcd_pan_slo_qcu_hin_krd_rom_xho_hau_ben_gam_arw_bat_bos_swa_svk_lda_ind_tha_sod_knd_igb_yor_azi_lit_nor_uzb_akn_vie_tig_tsw_swt_zul	-0.110141091707632	-0.259775421309308	0.795611234236049
703	amr_dut_ven_lat_wly_gam_hau_nor_tur_uzb_moo_ind_yor_bos_fre_bsq_lit_aeg_ses_mnd_glc_guj_dgb_eng_bem_slo_est_fbf_dyu_hun_ben_mlt_geo_swe_krd_bul_alb_sod_sid_mcd_fin_swt_jav_por_bat_jpn_knd_kor_grk_spa_swa_arw_mly_ger_heb_tag_cnt_ukr_ewe_scr_anl_urd_hin_rus_pol_qcu_ctl_pan_cze_cic_chh_afr_tig_mol_mao_svk_lda_prs_bam_sun_tha_owc_tml_tsw_akn_aze_rom_ita_azi_xho_vie_amh_igb_tsn_zul	-0.403772567575339	-0.957142919660701	0.340976699210405
704	tig_spa_dgb_bos_anl_gam_heb_eng_azi_aze_tsn_tag_swa_glc_hin_bsq_mcd_hau_zul_mnd_por_scr_swt_afr_bam_alb_fin_moo_tsw_hun_lat_aeg_geo_krd_ben_slo_svk_amh_chh_rom_est_yor_mly_mol_mao_jpn_knd_kor_arw_bul_ses_grk_sun_ctl_mlt_ind_cnt_guj_cic_nor_wly_dut_ukr_swe_rus_qcu_urd_lit_pol_ven_sid_ger_amr_pan_jav_fre_igb_prs_xho_bat_tha_sod_tml_bem_lda_uzb_cze_ita_tur_dyu_vie_owc_fbf_akn_ewe	-0.0771383841438018	-0.181818557391523	0.856120829575357
705	heb_arw_bem_dut_mlt_hau_wly_ukr_azi_tur_swa_mao_ses_eng_lit_bsq_bul_aeg_lda_mnd_mcd_scr_tsn_ita_zul_rus_fin_moo_igb_hun_fre_amr_geo_afr_nor_ben_pol_anl_gam_swe_est_tsw_mly_alb_bat_jpn_tml_kor_prs_glc_bam_cze_tag_grk_tig_ind_cnt_urd_ven_krd_amh_por_guj_slo_rom_qcu_ger_hin_lat_swt_owc_mol_chh_svk_jav_spa_akn_bos_dgb_sun_tha_sod_knd_ewe_cic_aze_pan_ctl_uzb_yor_vie_sid_xho_fbf_dyu	-0.63649523442358	-1.52096734108551	0.131660863618261
706	anl_scr_zul_krd_aeg_chh_amh_glc_uzb_aze_akn_mly_lda_hin_swe_bsq_eng_hau_swt_mnd_pan_ger_igb_lit_dgb_ben_hun_tsw_ewe_est_bul_sid_geo_guj_alb_afr_ctl_tig_mlt_ukr_fin_yor_sun_prs_mao_jpn_tml_kor_bos_grk_fbf_ita_jav_svk_wly_tag_cnt_arw_cic_cze_heb_rus_por_urd_fre_qcu_mol_mcd_rom_bam_gam_spa_sod_slo_ind_lat_tsn_pol_ven_bat_tha_amr_knd_bem_dyu_azi_nor_dut_tur_swa_vie_owc_xho_moo_ses	-0.170843363280353	-0.402996323680937	0.687875873783034
707	gam_grk_fbf_swe_wly_aeg_mlt_eng_azi_aze_tsw_mly_zul_glc_ben_bsq_fre_hau_moo_cnt_lit_scr_bam_rom_dyu_hin_est_ewe_cic_hun_ita_amh_geo_krd_ger_bos_urd_chh_sid_alb_fin_akn_bat_mcd_jav_jpn_knd_kor_spa_arw_lda_nor_sun_afr_amr_mao_mnd_bul_ses_mol_anl_rus_guj_pan_prs_qcu_svk_dut_pol_tsn_sod_por_owc_slo_ind_ctl_dgb_ukr_swa_tag_tha_heb_tml_ven_xho_uzb_lat_cze_tur_swt_vie_tig_yor_igb_bem	0.115145424000045	0.270881280014856	0.787082645537848
708	owc_lat_zul_mol_sod_anl_mlt_slo_tur_aze_lda_mao_bem_hin_ben_bsq_prs_amh_yor_mnd_pol_krd_swt_scr_tsn_rus_hun_ven_igb_fin_swe_chh_geo_dut_pan_bos_ukr_aeg_tig_ger_est_ses_sun_por_mly_jpn_tml_kor_guj_afr_dgb_cze_bat_arw_gam_jav_cnt_bul_swa_ctl_wly_glc_eng_urd_fre_qcu_svk_ita_grk_cic_amr_rom_hau_alb_ind_lit_dyu_nor_akn_tag_tha_sid_knd_ewe_bam_uzb_mcd_spa_azi_moo_vie_heb_xho_tsw_fbf	-0.693039877981455	-1.66049502013378	0.100183012586544
709	aeg_rom_igb_glc_amh_amr_tig_swe_azi_aze_tsw_ind_fbf_ger_arw_bsq_slo_mlt_yor_cnt_ukr_urd_ven_por_swt_lit_est_ses_bem_fin_guj_chh_geo_ctl_ben_spa_scr_owc_wly_pol_hun_lda_mao_cze_jav_jpn_tml_kor_lat_hin_swa_krd_tag_fre_heb_bat_mnd_prs_ewe_grk_sod_bos_dut_ita_mcd_qcu_eng_nor_alb_akn_sid_mol_hau_pan_mly_rus_bam_bul_xho_sun_tha_anl_knd_zul_tsn_tur_svk_afr_uzb_cic_vie_gam_dgb_moo_dyu	-0.150799327411448	-0.355385948445907	0.723105245495673
710	anl_hin_swt_glc_tig_sid_wly_bul_uzb_tur_akn_ind_moo_ger_eng_bsq_ctl_chh_ven_cnt_urd_por_tsn_prs_zul_mcd_hun_igb_tsw_fin_pol_hau_geo_dut_ukr_cze_arw_gam_aeg_scr_est_ses_jav_lit_mly_jpn_tml_kor_guj_rus_bam_fre_sun_mol_amr_mao_mnd_bos_swa_ben_heb_lat_spa_slo_pan_qcu_nor_afr_grk_dgb_amh_svk_owc_rom_tag_ita_xho_krd_lda_bat_tha_mlt_knd_bem_fbf_aze_swe_alb_azi_dyu_vie_sod_yor_ewe_cic	-0.0396573356335707	-0.0933961066499227	0.925789796533707
711	amh_bul_bam_afr_hau_sod_chh_hin_azi_tur_tsn_sun_bem_ita_ctl_bsq_spa_gam_akn_cnt_krd_ukr_tsw_swe_fbf_mol_fin_cic_zul_hun_lit_owc_geo_dut_rus_bos_alb_heb_anl_nor_est_igb_tag_scr_ind_jpn_tml_kor_slo_fre_ven_pol_jav_ben_wly_bat_mnd_por_swt_arw_tig_urd_lat_glc_grk_qcu_rom_mcd_ger_lda_sid_pan_mlt_prs_mly_cze_ses_svk_yor_mao_tha_aeg_knd_dgb_moo_aze_guj_eng_uzb_xho_vie_amr_swa_ewe_dyu	-0.440840870331938	-1.04589947021151	0.298318275255538
712	gam_afr_cic_arw_mlt_hau_chh_ger_azi_aze_dgb_mly_yor_eng_pol_bsq_nor_sid_fbf_cnt_mol_spa_ses_rus_xho_bul_fin_swt_moo_est_cze_amr_geo_bos_ita_lit_lat_tig_sod_glc_hun_tsw_ind_guj_tag_jpn_knd_kor_fre_hin_ven_ukr_jav_grk_amh_bat_mnd_krd_lda_alb_wly_slo_mcd_svk_urd_qcu_swe_por_dut_igb_heb_ben_anl_ctl_mao_rom_zul_scr_bem_sun_tha_aeg_tml_dyu_akn_uzb_pan_prs_tur_swa_vie_owc_tsn_ewe_bam	0.0326529284928448	0.0768733120898475	0.93888946928015
713	hau_por_bem_fre_gam_tig_anl_bos_tur_uzb_ven_mao_bam_rus_prs_bsq_arw_chh_fbf_mnd_glc_lat_moo_guj_swa_krd_est_dyu_igb_hun_dut_owc_geo_eng_grk_swe_pol_amr_amh_pan_fin_lda_sun_svk_tag_jpn_knd_kor_afr_spa_xho_nor_bat_slo_sod_ind_cnt_ukr_ses_rom_wly_alb_hin_mol_bul_qcu_mcd_ctl_ben_swt_heb_scr_aeg_urd_jav_ita_tsn_cze_dgb_mly_tha_mlt_tml_cic_ewe_azi_ger_lit_aze_yor_vie_sid_akn_zul_tsw	-0.060706561244118	-0.143161209496334	0.886472594159502
714	sid_nor_lda_pan_heb_anl_mlt_scr_azi_tur_ven_tag_moo_rom_guj_bsq_arw_chh_swa_cnt_fre_lit_cic_mcd_bam_krd_hun_swt_yor_est_mol_gam_geo_ger_cze_afr_hin_wly_aeg_svk_fin_tsn_mao_prs_bat_jpn_knd_kor_urd_spa_fbf_ctl_mly_alb_tig_sun_mnd_por_akn_rus_amh_dut_swe_ita_ben_qcu_bos_eng_slo_igb_amr_pol_owc_ukr_ind_grk_xho_glc_ses_jav_tha_sod_tml_tsw_bem_aze_lat_bul_uzb_dyu_vie_hau_ewe_zul_dgb	-0.302333988497576	-0.715342136760751	0.476189739948105
715	hau_ita_cic_rom_amr_owc_anl_dut_uzb_azi_tsn_jav_ses_por_nor_bsq_eng_mlt_zul_cnt_ben_alb_dyu_ukr_xho_mcd_hun_swt_yor_fin_glc_amh_geo_ctl_scr_pol_krd_aeg_sod_bul_est_ewe_sun_fre_mao_jpn_tml_kor_afr_urd_lda_guj_bat_spa_chh_ind_mnd_rus_swa_pan_wly_arw_ger_bos_slo_qcu_hin_lit_lat_fbf_gam_prs_heb_mol_mly_swe_moo_svk_dgb_tag_tha_tig_knd_akn_tsw_aze_cze_grk_tur_bem_vie_sid_ven_bam_igb	-0.279561174953933	-0.660569627925635	0.510521288225666
716	wly_guj_ewe_fre_anl_chh_amr_afr_uzb_azi_dyu_bat_tsw_rom_hin_bsq_arw_owc_cic_mnd_mol_mcd_xho_ukr_akn_glc_fin_tsn_lda_hun_ben_sod_geo_ctl_alb_bos_ger_tig_sid_lit_est_yor_sun_pol_mly_jpn_knd_kor_scr_swe_bam_grk_jav_eng_amh_mao_cnt_ita_fbf_slo_heb_lat_spa_rus_urd_qcu_pan_bul_prs_swa_aeg_dut_hau_svk_ind_cze_swt_nor_bem_tag_tha_gam_tml_dgb_ses_aze_por_krd_tur_ven_vie_mlt_moo_zul_igb	0.124863328896861	0.294203893237738	0.76925775381651
717	amh_grk_zul_ger_hau_wly_heb_bos_azi_tur_swa_sun_fbf_ita_swe_bsq_afr_aeg_swt_cnt_prs_mol_dgb_arw_bem_bul_est_xho_igb_fin_rus_sid_geo_lit_svk_alb_nor_amr_gam_slo_hun_ses_bat_lat_jav_jpn_tml_kor_ctl_fre_moo_pan_mao_krd_tig_tag_mnd_ben_yor_cze_owc_eng_dut_pol_urd_qcu_guj_rom_mcd_tsw_chh_hin_mlt_spa_mly_por_ewe_ukr_akn_ind_tha_anl_knd_cic_bam_uzb_glc_scr_aze_lda_vie_sod_tsn_dyu_ven	-0.254179689858796	-0.600000921894429	0.549964812033259
718	owc_ben_bam_swe_sid_hau_heb_bul_uzb_tur_ses_mly_akn_scr_eng_bsq_arw_aeg_swa_mnd_lit_por_ewe_dut_moo_krd_fin_tsn_fbf_est_guj_amh_geo_prs_pol_nor_urd_wly_mlt_ger_hun_dgb_bat_ita_jav_jpn_knd_kor_ctl_bos_lda_cze_sun_ukr_tig_tag_cnt_slo_ven_lat_gam_afr_mol_glc_alb_qcu_grk_rus_pan_yor_amr_rom_anl_mcd_mao_svk_xho_spa_bem_ind_tha_sod_tml_swt_cic_azi_fre_hin_aze_zul_vie_chh_igb_tsw_dyu	0.297936068296781	0.702215389771186	0.484298683750995
719	sod_arw_swa_glc_heb_amr_owc_cze_tur_azi_fbf_mly_akn_ukr_afr_bsq_lat_amh_igb_mnd_prs_hin_moo_ben_tsw_ctl_est_lda_ses_fin_swe_wly_geo_nor_dut_mcd_urd_chh_gam_slo_hun_swt_sun_ita_mao_jpn_knd_kor_scr_spa_tsn_guj_bat_ger_sid_tag_cnt_rus_xho_alb_aeg_bul_por_mol_pan_qcu_grk_svk_krd_ven_anl_bos_tig_eng_jav_rom_dgb_lit_cic_ind_tha_hau_tml_zul_dyu_uzb_fre_pol_aze_yor_vie_mlt_ewe_bem_bam	0.208325631316182	0.490858388773878	0.624682885491979
720	chh_krd_yor_alb_gam_wly_sod_urd_azi_aze_tsn_ind_cic_pan_bos_bsq_scr_anl_zul_cnt_nor_eng_ses_ita_akn_grk_est_swa_tsw_fin_guj_amh_geo_svk_swe_cze_ben_amr_sid_ctl_hun_igb_jav_glc_mly_jpn_knd_kor_afr_por_swt_bul_tag_prs_owc_mao_mnd_lat_bam_slo_mlt_spa_ukr_arw_rus_qcu_hin_rom_lit_lda_hau_dut_aeg_mol_sun_fre_moo_mcd_ewe_bat_tha_heb_tml_ven_bem_uzb_ger_pol_tur_xho_vie_tig_dgb_dyu_fbf	-0.345521467126643	-0.81789665041413	0.415506814266063
721	amh_slo_lda_alb_gam_aeg_hau_prs_uzb_azi_moo_sun_bem_arw_nor_bsq_glc_owc_swa_cnt_bul_eng_akn_dut_yor_ben_hun_cic_dgb_fin_cze_anl_geo_lit_lat_fre_guj_heb_mlt_por_est_dyu_jav_bos_ind_jpn_knd_kor_krd_scr_igb_mol_bat_hin_wly_mao_mnd_grk_tsw_ctl_sid_pol_svk_ukr_ita_qcu_pan_rus_mcd_ewe_amr_spa_sod_rom_mly_urd_swt_afr_bam_tag_tha_chh_tml_xho_zul_aze_swe_ger_tur_fbf_vie_tig_tsn_ven_ses	-0.607372302013125	-1.4534609936465	0.149462019030572
722	wly_afr_bam_lit_anl_gam_heb_urd_azi_uzb_igb_bat_akn_grk_rom_bsq_bos_hau_zul_cnt_guj_pol_cic_cze_ven_prs_hun_fbf_yor_est_por_amh_geo_pan_alb_swe_glc_chh_sid_ctl_fin_ses_sun_ger_mao_jpn_tml_kor_lat_svk_lda_hin_jav_scr_sod_tag_mnd_ita_tsw_ukr_owc_fre_spa_rus_krd_qcu_bul_mol_arw_xho_mlt_mcd_aeg_nor_mly_ben_swt_slo_bem_ind_tha_amr_knd_dyu_dgb_tur_dut_eng_aze_tsn_vie_tig_swa_ewe_moo	0.776275077437051	1.8466316071194	0.0679807950135559
723	amr_pan_tsw_ger_aeg_chh_gam_cze_aze_azi_swt_mly_bam_grk_swe_bsq_ita_sod_moo_cnt_arw_krd_bem_fre_cic_rom_fin_swa_igb_hun_afr_owc_geo_scr_ukr_lat_guj_tig_anl_slo_est_zul_ind_pol_mao_jpn_tml_kor_svk_bos_dgb_ctl_bat_por_mlt_tag_mnd_prs_ewe_alb_heb_glc_urd_mcd_spa_qcu_lit_nor_dut_ses_sid_ben_wly_bul_jav_rus_tsn_mol_fbf_sun_tha_amh_knd_lda_yor_tur_hin_eng_uzb_akn_vie_hau_ven_dyu_xho	-0.119765218061668	-0.282364174240582	0.778291734761636
724	amr_svk_moo_eng_heb_wly_sid_hin_azi_uzb_yor_bat_fbf_arw_ukr_bsq_lit_sod_lda_cnt_ger_mcd_zul_mol_dgb_spa_est_dyu_tsn_fin_lat_gam_geo_ben_alb_prs_pan_owc_aeg_glc_hun_akn_mly_dut_sun_jpn_knd_kor_por_rom_swt_guj_mao_fre_chh_ind_mnd_swe_ven_krd_amh_pol_ita_cze_ctl_qcu_slo_scr_urd_cic_hau_grk_anl_bos_jav_bul_igb_nor_bem_tag_tha_mlt_tml_ses_tsw_tur_afr_rus_aze_bam_vie_tig_swa_xho_ewe	-0.066691886255703	-0.15704986582013	0.875546002562361
725	amr_alb_tsn_lit_owc_tig_amh_rom_uzb_tur_dgb_tag_dyu_ben_ger_bsq_ukr_gam_yor_mnd_spa_mcd_lda_nor_bem_mol_fin_ven_swt_est_grk_aeg_geo_ctl_por_slo_krd_hau_wly_dut_hun_ses_mao_hin_bat_jpn_knd_kor_eng_urd_cic_svk_jav_fre_heb_sun_cnt_pan_zul_bos_mlt_guj_pol_arw_ita_qcu_rus_glc_prs_bam_chh_afr_anl_lat_mly_cze_xho_scr_akn_ind_tha_sod_tml_moo_igb_aze_swe_bul_azi_tsw_vie_sid_fbf_ewe_swa	-0.337135240562208	-0.799052081312194	0.426296236788438
726	tig_spa_fbf_rom_amr_hau_anl_bos_tur_aze_yor_sun_bam_mol_eng_bsq_glc_sod_lda_cnt_swe_grk_ven_nor_dgb_ita_est_bem_igb_hun_lit_aeg_geo_por_arw_ben_cze_mlt_heb_hin_fin_ewe_ind_ger_bat_jpn_tml_kor_scr_lat_swt_slo_mao_prs_amh_mly_mnd_urd_dyu_ukr_sid_pol_krd_pan_dut_qcu_guj_svk_mcd_ses_owc_rus_wly_bul_tag_afr_cic_fre_akn_jav_tha_chh_knd_tsw_xho_azi_ctl_alb_uzb_zul_vie_gam_swa_tsn_moo	-0.720634826740551	-1.73069479210866	0.0868229210220974
727	sid_krd_ven_cze_amr_sod_mlt_ctl_azi_tur_yor_tag_tsw_mcd_hin_bsq_lit_chh_bem_mnd_nor_rus_ewe_rom_dyu_slo_est_xho_dgb_hun_mol_tig_geo_bos_bul_lat_ger_anl_amh_urd_fin_akn_mao_alb_mly_jpn_tml_kor_guj_pan_swt_dut_bat_prs_gam_ind_cnt_grk_zul_afr_hau_swe_ita_glc_ukr_qcu_eng_spa_scr_bam_wly_arw_aeg_por_sun_fre_igb_ben_swa_jav_tha_heb_knd_fbf_ses_aze_svk_pol_uzb_cic_vie_owc_moo_lda_tsn	-0.431006869133692	-1.0232324320412	0.308852247774949
728	gam_afr_igb_urd_anl_heb_sod_prs_azi_uzb_bam_bat_ses_nor_spa_bsq_bos_hau_bem_cnt_por_glc_swa_lat_akn_hin_hun_ewe_cic_est_ger_tig_geo_arw_ctl_lit_mol_aeg_owc_alb_fin_swt_sun_cze_mao_jpn_tml_kor_fre_slo_ven_rus_jav_ukr_sid_mly_mnd_guj_tsw_dut_amr_ben_eng_grk_mcd_qcu_krd_scr_swe_lda_amh_rom_mlt_bul_ind_svk_fbf_ita_xho_tag_tha_wly_knd_dgb_zul_aze_pol_pan_tur_yor_vie_chh_dyu_tsn_moo	-0.0759437359362242	-0.178915665111261	0.858393122873406
729	heb_svk_swa_ita_chh_mlt_amr_urd_uzb_azi_xho_ind_moo_swe_guj_bsq_afr_sod_fbf_mnd_ukr_ctl_ses_nor_swt_prs_est_dgb_zul_hun_rus_wly_geo_hin_mcd_lit_slo_hau_gam_rom_fin_ewe_jav_ger_bat_jpn_tml_kor_lat_por_tsn_pol_tag_fre_amh_mly_cnt_eng_dyu_spa_anl_scr_grk_glc_cze_qcu_pan_ben_alb_yor_tig_mol_sid_krd_sun_bos_tsw_dut_bam_mao_tha_owc_knd_akn_igb_aze_bul_arw_tur_cic_vie_aeg_lda_ven_bem	-0.319439202312495	-0.756240351848346	0.451416499459548
730	mlt_ben_lda_pan_sod_aeg_hau_pol_uzb_azi_fbf_sun_dyu_spa_arw_bsq_ita_amh_bem_cnt_alb_glc_bam_prs_cic_hin_hun_akn_tsw_est_rom_gam_geo_ctl_mcd_fre_mol_anl_heb_svk_fin_dgb_mao_lit_jav_jpn_knd_kor_krd_slo_xho_nor_ind_cze_tig_tag_mnd_urd_ewe_afr_sid_rus_bul_ukr_bos_qcu_swe_scr_dut_igb_chh_grk_amr_guj_mly_ger_ses_por_tsn_bat_tha_wly_tml_zul_yor_aze_lat_eng_tur_moo_vie_owc_swt_ven_swa	-0.659985720185894	-1.58200753124985	0.117042929142021
731	gam_guj_moo_mol_chh_anl_hau_bos_tur_uzb_swa_tag_zul_rus_cze_bsq_grk_amr_tsn_cnt_por_alb_ewe_ben_igb_ger_hun_swt_xho_est_ukr_mlt_geo_scr_bul_urd_pol_sid_tig_eng_fin_fbf_mao_hin_mly_jpn_tml_kor_swe_arw_lda_ita_ind_mcd_owc_jav_mnd_spa_bem_glc_heb_fre_krd_ctl_afr_qcu_rom_svk_dut_dyu_amh_prs_sod_pan_bat_lit_yor_lat_cic_sun_tha_wly_knd_dgb_ven_azi_nor_slo_aze_tsw_vie_aeg_bam_akn_ses	-0.587444696630823	-1.40337750086092	0.163834422279487
732	aeg_dut_igb_mol_sod_owc_amh_nor_aze_uzb_lda_bat_dgb_fre_eng_bsq_alb_tig_zul_cnt_spa_guj_ven_rus_cic_ita_est_tsn_dyu_hun_ukr_hau_geo_prs_lit_bul_swe_sid_mlt_slo_fin_swa_jav_mcd_ind_jpn_tml_kor_cze_ben_ewe_arw_tag_ctl_heb_mly_mnd_hin_bem_glc_amr_urd_svk_rom_krd_qcu_por_pol_scr_ses_chh_grk_wly_pan_mao_lat_fbf_bos_swt_sun_tha_anl_knd_akn_bam_tur_afr_ger_azi_tsw_vie_gam_yor_xho_moo	-0.460893996967998	-1.0947926245014	0.276434793919827
733	heb_mol_fbf_bos_chh_sod_wly_arw_tur_aze_dyu_jav_dgb_krd_ger_bsq_mcd_hau_igb_cnt_pan_grk_bem_rus_tsn_nor_est_swa_tsw_hun_scr_gam_geo_afr_pol_ita_lat_anl_tig_bul_fin_yor_mly_slo_tag_jpn_tml_kor_cze_prs_swt_por_sun_lit_aeg_bat_mnd_ben_zul_swe_amh_svk_eng_guj_spa_qcu_rom_urd_ctl_ewe_mlt_alb_owc_ukr_ind_fre_moo_hin_cic_mao_tha_amr_knd_ses_lda_azi_glc_dut_uzb_bam_vie_sid_xho_akn_ven	-0.549532565589947	-1.31087517713002	0.193127709011069
734	anl_ger_lda_mol_amh_sod_hau_swe_uzb_aze_dyu_mao_igb_eng_prs_bsq_guj_mlt_moo_cnt_bos_rus_bem_grk_ses_por_hun_ven_tsw_fin_urd_heb_geo_hin_glc_bul_cze_amr_owc_lit_est_xho_tag_mcd_mly_jpn_knd_kor_alb_scr_yor_arw_jav_krd_wly_sun_mnd_fre_cic_afr_gam_pan_svk_spa_rom_qcu_lat_pol_ukr_swt_sid_nor_chh_slo_ind_dut_dgb_ctl_swa_bat_tha_tig_tml_bam_akn_azi_ita_ben_tur_tsn_vie_aeg_ewe_zul_fbf	-0.956254214455901	-2.33083482553068	0.021923425320153
735	gam_eng_ewe_ctl_sod_amh_aeg_afr_aze_tur_ven_bat_bem_nor_urd_bsq_arw_mlt_dgb_mnd_swe_fre_zul_rus_tsw_scr_hun_yor_moo_fin_lit_owc_geo_pan_por_rom_cze_hau_chh_mcd_est_swa_tag_guj_mao_jpn_tml_kor_slo_svk_akn_krd_mly_ita_wly_sun_cnt_prs_dyu_ukr_sid_lat_ben_glc_grk_qcu_spa_dut_hin_ses_heb_bul_anl_pol_ind_bos_bam_mol_lda_jav_tha_amr_knd_xho_tsn_uzb_alb_ger_azi_swt_vie_tig_cic_fbf_igb	0.70311469125081	1.67172485227791	0.0979401619768546
736	amh_ger_swa_svk_chh_mlt_sod_rom_azi_aze_dyu_mly_zul_grk_afr_bsq_mcd_wly_dgb_cnt_bos_bul_fbf_spa_bam_por_hun_lda_ven_est_eng_amr_geo_cze_rus_hin_slo_tig_heb_pol_fin_bem_mao_lat_jav_jpn_tml_kor_mol_dut_moo_fre_bat_urd_hau_sun_mnd_swe_yor_guj_gam_nor_scr_arw_prs_qcu_pan_ben_ukr_ewe_aeg_krd_owc_glc_ind_ctl_xho_lit_cic_tag_tha_anl_knd_tsw_swt_uzb_alb_ita_tur_ses_vie_sid_igb_tsn_akn	-0.692162340665499	-1.66019242886106	0.100244017916225
737	mlt_cze_dyu_swe_gam_hau_amh_slo_tur_uzb_tsw_tag_bem_arw_mol_bsq_ben_sid_fbf_mnd_urd_grk_cic_por_swa_bos_hun_moo_ses_est_bul_aeg_geo_pol_ukr_scr_lat_amr_anl_dut_fin_igb_jav_pan_ind_jpn_tml_kor_krd_ger_dgb_prs_bat_glc_sod_mly_cnt_hin_akn_svk_wly_alb_rom_eng_nor_qcu_ctl_afr_spa_ven_chh_mcd_heb_guj_sun_fre_tsn_rus_xho_mao_tha_owc_knd_ewe_lda_azi_ita_lit_aze_yor_vie_tig_zul_bam_swt	-0.528302905820104	-1.25969642377886	0.21093103095989
738	mlt_pan_bam_eng_tig_sod_amh_prs_uzb_tur_igb_sun_swt_ita_lit_bsq_krd_owc_fbf_mnd_alb_glc_yor_pol_akn_spa_est_dyu_tsn_fin_lat_anl_geo_arw_afr_swe_ger_sid_hau_cze_hun_zul_tag_rus_ind_jpn_tml_kor_ben_bos_dgb_guj_mly_por_wly_mao_cnt_fre_xho_svk_heb_mcd_mol_urd_rom_qcu_dut_grk_hin_moo_chh_ukr_aeg_scr_jav_ctl_ewe_nor_cic_bat_tha_amr_knd_swa_tsw_azi_slo_bul_aze_ses_vie_gam_lda_bem_ven	-0.104651505422239	-0.246628290396822	0.805739480458119
739	amr_guj_akn_krd_tig_amh_heb_ger_tur_aze_fbf_bat_swt_prs_bul_bsq_slo_chh_cic_cnt_grk_rus_ven_nor_dgb_swe_hun_bam_xho_est_fre_sod_geo_arw_ctl_lat_alb_wly_anl_dut_fin_moo_tag_eng_mly_jpn_knd_kor_urd_mol_ses_cze_mao_pan_mlt_jav_mnd_mcd_dyu_glc_hau_lit_hin_rom_bos_qcu_ben_scr_ita_ewe_gam_afr_aeg_spa_sun_por_tsw_svk_zul_ind_tha_sid_tml_tsn_swa_azi_ukr_pol_uzb_bem_vie_owc_lda_igb_yor	-0.240334133017223	-0.567905542035035	0.571467666667097
740	mlt_ukr_swa_mol_tig_owc_anl_rom_tur_uzb_dyu_tag_fbf_dut_lat_bsq_krd_wly_ewe_cnt_ita_por_swt_eng_igb_ben_fin_bem_bam_est_fre_chh_geo_ctl_prs_bul_grk_hau_heb_glc_hun_dgb_jav_mcd_sun_jpn_tml_kor_afr_swe_ses_pan_mao_svk_amh_mly_mnd_ger_yor_urd_sid_scr_arw_guj_lit_qcu_spa_cze_bos_cic_gam_slo_aeg_pol_bat_nor_moo_hin_tsn_ind_tha_amr_knd_zul_tsw_aze_rus_alb_azi_akn_vie_sod_lda_xho_ven	-0.423388992508107	-1.00413447938764	0.317919314135998
741	heb_afr_yor_eng_chh_mlt_anl_glc_tur_azi_bam_ind_igb_por_swe_bsq_ger_owc_fbf_mnd_lat_alb_dyu_cze_akn_rom_hun_xho_bem_est_nor_amr_geo_lit_svk_arw_rus_tig_wly_bos_fin_cic_tag_krd_jav_jpn_knd_kor_pan_grk_ven_ctl_mly_mcd_hau_mao_cnt_scr_zul_ben_sod_spa_ita_hin_pol_qcu_urd_dut_bul_moo_amh_fre_aeg_guj_bat_prs_tsn_slo_lda_sun_tha_gam_tml_ses_ewe_aze_mol_ukr_uzb_swt_vie_sid_swa_dgb_tsw	-0.454258982641306	-1.07966332582826	0.283084234792354
742	gam_eng_bam_ita_wly_anl_hau_mol_aze_uzb_dyu_bat_dgb_cze_lit_bsq_bos_heb_ewe_mnd_rus_guj_akn_ger_tsn_pol_hun_bem_xho_est_fre_sod_geo_scr_rom_arw_prs_mlt_chh_svk_fin_zul_mao_afr_ind_jpn_knd_kor_bul_pan_ses_alb_sun_por_tig_mly_cnt_krd_ven_urd_amh_ukr_nor_grk_dut_qcu_glc_ctl_mcd_yor_aeg_slo_amr_swe_jav_ben_swa_lat_swt_tag_tha_owc_tml_tsw_igb_azi_spa_hin_tur_cic_vie_sid_fbf_moo_lda	-0.339791867569087	-0.804301236156428	0.423274274710549
743	amr_krd_cic_ben_gam_amh_hau_urd_aze_azi_akn_ind_swt_cze_pol_bsq_arw_sod_dgb_cnt_ger_afr_tsw_rus_xho_swe_est_tsn_fbf_fin_slo_aeg_geo_svk_mol_glc_grk_chh_sid_lit_hun_bem_jav_ita_bat_jpn_knd_kor_eng_scr_yor_mcd_sun_prs_wly_mao_mnd_ukr_zul_nor_anl_fre_bul_lat_spa_qcu_por_hin_ctl_ven_heb_dut_mlt_rom_mly_guj_bam_bos_moo_tag_tha_owc_tml_dyu_lda_tur_pan_alb_uzb_ewe_vie_tig_ses_igb_swa	-0.0654805297138716	-0.154382306771514	0.877642842793569
744	owc_ger_tsn_bos_amr_aeg_hau_scr_aze_tur_swa_jav_akn_guj_ukr_bsq_rom_tig_dgb_cnt_por_rus_cic_afr_dyu_nor_est_xho_moo_fin_dut_amh_geo_glc_pol_hin_prs_sod_anl_lat_hun_fbf_bat_ben_tag_jpn_knd_kor_krd_arw_ses_svk_mly_lit_heb_mao_mnd_alb_zul_mcd_wly_ita_grk_pan_fre_qcu_ctl_slo_eng_ven_mlt_swe_chh_mol_ind_urd_swt_cze_ewe_sun_tha_gam_tml_bem_tsw_uzb_bul_spa_azi_yor_vie_sid_igb_lda_bam	-0.341450192326504	-0.809659405883192	0.420202732739234
745	owc_bos_xho_rom_anl_chh_wly_urd_azi_tur_dgb_jav_ewe_krd_cze_bsq_ctl_gam_ven_mnd_bul_ger_yor_ita_zul_mol_hun_ses_lda_fin_guj_mlt_geo_ukr_alb_afr_pol_amr_amh_lit_est_fbf_ind_grk_tag_jpn_tml_kor_por_glc_dyu_rus_bat_mcd_tig_sun_cnt_spa_tsn_scr_heb_svk_eng_slo_pan_qcu_swe_dut_arw_swa_sid_ben_aeg_fre_mao_prs_moo_hin_tsw_mly_tha_hau_knd_swt_igb_uzb_lat_nor_aze_bam_vie_sod_bem_akn_cic	0.129510174618702	0.304930267896239	0.761100635669681
746	hau_pan_ven_cze_wly_amr_chh_afr_aze_azi_bam_bat_cic_hin_ctl_bsq_por_owc_swt_cnt_ita_pol_akn_rom_moo_alb_est_xho_fbf_fin_glc_tig_geo_spa_guj_slo_ger_mlt_aeg_mcd_hun_zul_tag_rus_mao_jpn_knd_kor_lit_scr_yor_grk_ind_ukr_sod_sun_mnd_swe_igb_lat_sid_krd_urd_svk_mol_qcu_eng_ben_arw_dyu_anl_fre_heb_prs_mly_dut_ses_bos_bem_jav_tha_amh_tml_dgb_ewe_tur_bul_nor_uzb_lda_vie_gam_tsw_swa_tsn	-0.0424886222936079	-0.10008655484295	0.920491051504493
747	aeg_prs_bem_pol_anl_amr_sid_fre_azi_uzb_xho_ind_ewe_ukr_glc_bsq_eng_chh_zul_mnd_spa_urd_tsn_swe_dyu_por_fin_swt_fbf_hun_rom_sod_geo_afr_rus_svk_alb_gam_heb_arw_est_lda_bat_guj_tag_jpn_knd_kor_lit_mcd_ven_bos_mly_pan_wly_mao_cnt_cze_moo_ger_hau_grk_hin_slo_bul_qcu_krd_dut_ctl_cic_amh_ben_owc_nor_sun_ita_yor_lat_swa_jav_tha_mlt_tml_bam_dgb_tur_mol_scr_aze_igb_vie_tig_akn_ses_tsw	-0.242935010337358	-0.573909550858131	0.567414433710573
748	gam_ger_xho_ctl_sod_amh_sid_arw_aze_uzb_dgb_jav_swa_spa_pan_bsq_dut_owc_bem_cnt_ukr_mol_tsw_ben_lda_fre_est_dyu_zul_hun_mcd_mlt_geo_prs_hin_krd_rus_amr_anl_ita_fin_cic_mly_slo_mao_jpn_tml_kor_guj_alb_swt_lit_sun_bul_wly_tag_mnd_cze_igb_eng_heb_glc_por_urd_grk_qcu_bos_pol_lat_tsn_tig_rom_hau_nor_bat_swe_ses_afr_moo_ind_tha_aeg_knd_fbf_yor_tur_svk_scr_azi_akn_vie_chh_bam_ven_ewe	-0.426861824575858	-1.01458239567606	0.312937254462221
749	amr_rus_yor_guj_hau_sod_owc_nor_tur_aze_dgb_bat_tsn_ita_mcd_bsq_hin_amh_ewe_cnt_pol_urd_zul_lit_moo_por_est_lda_bem_fin_ben_heb_geo_swe_rom_glc_eng_tig_chh_svk_hun_tsw_mly_alb_sun_jpn_knd_kor_ctl_mol_cic_arw_tag_grk_sid_mao_mnd_prs_dyu_pan_gam_krd_lat_ger_cze_qcu_scr_afr_spa_ses_aeg_slo_anl_bul_ind_dut_xho_bos_igb_jav_tha_mlt_tml_bam_ven_azi_ukr_fre_uzb_swa_vie_wly_swt_fbf_akn	0.178556137997392	0.420581715298919	0.67503080994712
750	hau_lit_bem_rom_aeg_tig_amh_eng_azi_uzb_dgb_mly_bam_krd_pol_bsq_guj_gam_zul_mnd_afr_fre_fbf_hin_swa_scr_hun_tsw_moo_fin_arw_chh_geo_bos_ctl_nor_mol_owc_heb_ger_est_akn_sun_pan_tag_jpn_knd_kor_cze_por_cic_alb_mao_prs_anl_ind_cnt_lat_dyu_ukr_amr_ben_dut_grk_urd_qcu_swe_mcd_glc_ven_sod_slo_sid_bul_jav_ita_ewe_rus_tsn_bat_tha_wly_tml_swt_yor_aze_svk_spa_tur_lda_vie_mlt_igb_ses_xho	0.78350458505915	1.86084493603338	0.0659255640021007
751	gam_spa_dyu_ita_amh_owc_sod_bul_uzb_azi_cic_tag_ses_mcd_ger_bsq_urd_heb_xho_cnt_bos_alb_yor_grk_igb_dut_hun_lda_tsn_est_pan_mlt_geo_swe_krd_rom_lat_tig_hau_cze_fin_swt_jav_ctl_bat_jpn_knd_kor_lit_nor_swa_pol_mao_ukr_chh_mly_mnd_svk_ewe_guj_sid_fre_prs_slo_scr_qcu_arw_afr_glc_ven_aeg_eng_wly_por_ind_hin_tsw_rus_bam_sun_tha_anl_tml_zul_fbf_aze_ben_mol_tur_akn_vie_amr_dgb_bem_moo	-0.601286839099878	-1.43552736327614	0.154491760484892
752	hau_lat_ven_ctl_sid_amh_anl_ukr_tur_aze_moo_mly_zul_spa_guj_bsq_ita_chh_igb_cnt_mol_bul_fbf_cze_dgb_dut_hun_bam_tsn_fin_afr_owc_geo_alb_svk_ben_hin_wly_amr_arw_est_ewe_tag_prs_mao_jpn_tml_kor_pan_eng_tsw_slo_jav_por_aeg_bat_mnd_rom_ses_krd_sod_swe_scr_nor_ger_qcu_grk_urd_fre_dyu_tig_bos_gam_mcd_ind_rus_swa_pol_lda_sun_tha_heb_knd_akn_yor_uzb_lit_glc_azi_xho_vie_mlt_cic_bem_swt	-0.567772043236336	-1.3530029383986	0.179334707304461
753	amr_mcd_dgb_guj_amh_gam_sid_ctl_uzb_aze_igb_jav_zul_bul_rus_bsq_hin_chh_xho_mnd_slo_ita_swa_svk_akn_swe_fin_cic_bem_hun_scr_mlt_geo_alb_mol_spa_eng_owc_wly_dut_est_fbf_mly_cze_ind_jpn_knd_kor_ukr_pan_swt_glc_mao_afr_hau_sun_cnt_ger_tsw_grk_anl_ben_arw_prs_lit_qcu_rom_lat_nor_yor_tig_bos_aeg_pol_tag_krd_bam_por_ewe_bat_tha_sod_tml_tsn_dyu_tur_urd_fre_azi_lda_vie_heb_ven_ses_moo	0.201652378996273	0.474785705416635	0.636052779115418
754	chh_por_moo_arw_sid_heb_aeg_hin_uzb_aze_dgb_ind_yor_rus_scr_bsq_prs_anl_bem_cnt_cze_eng_ses_fre_cic_bos_fin_swa_tsn_hun_mol_wly_geo_bul_ctl_afr_ben_tig_mlt_lat_est_ewe_tag_spa_bat_jpn_tml_kor_urd_rom_akn_pol_jav_lit_owc_sun_mnd_guj_xho_alb_gam_pan_mcd_krd_slo_qcu_ger_ita_glc_igb_sod_nor_amr_swe_mao_ukr_bam_svk_ven_mly_tha_hau_knd_fbf_tsw_azi_dut_grk_tur_zul_vie_amh_dyu_lda_swt	-1.18268872067673	-2.91580114643543	0.00444573695641323
755	owc_krd_swt_ctl_heb_amh_sid_eng_aze_tur_igb_mao_bem_grk_fre_bsq_lat_sod_yor_mnd_lit_cze_xho_nor_ses_rom_hun_moo_zul_est_pol_anl_geo_dut_mol_svk_pan_mlt_hau_alb_fin_dyu_sun_swe_bat_jpn_knd_kor_arw_prs_cic_ukr_tag_glc_tig_ind_cnt_ita_ven_rus_gam_mcd_slo_guj_por_qcu_afr_urd_bul_swa_amr_spa_wly_scr_jav_ben_tsn_hin_fbf_mly_tha_chh_tml_dgb_bam_azi_ger_bos_uzb_ewe_vie_aeg_tsw_akn_lda	-0.434753653295414	-1.03258870864155	0.304474221138788
756	chh_rus_bem_krd_mlt_amh_hau_slo_azi_uzb_swa_tag_tsn_ctl_ita_bsq_arw_sid_bam_mnd_bul_nor_ses_urd_fbf_glc_est_dyu_lda_fin_pol_gam_geo_guj_prs_ger_lat_tig_owc_afr_hun_akn_mly_rom_ind_jpn_knd_kor_pan_por_xho_mcd_jav_lit_heb_sun_cnt_bos_yor_eng_anl_ukr_swe_svk_cze_qcu_scr_hin_spa_ven_amr_grk_wly_ben_bat_mol_tsw_alb_dgb_mao_tha_aeg_tml_swt_moo_aze_fre_dut_tur_igb_vie_sod_ewe_cic_zul	0.19859420914261	0.467630334127889	0.641142910618051
757	anl_dut_swt_bos_tig_wly_heb_ukr_aze_uzb_ses_mly_zul_grk_urd_bsq_eng_aeg_lda_cnt_lit_swe_ven_spa_tsw_alb_fin_yor_swa_est_svk_gam_geo_ita_glc_lat_krd_chh_amh_ctl_hun_bam_tag_scr_jav_jpn_tml_kor_pol_nor_fbf_arw_ind_por_mlt_bat_mnd_ben_dyu_prs_hau_bul_fre_hin_slo_qcu_pan_ger_rus_akn_owc_rom_sod_mcd_sun_afr_bem_cze_moo_mao_tha_sid_knd_ewe_tsn_tur_guj_mol_azi_dgb_vie_amr_igb_xho_cic	-0.156995615584975	-0.369968215172746	0.712247361669402
758	aeg_urd_dyu_alb_heb_owc_amr_dut_aze_azi_bam_sun_bem_svk_por_bsq_pan_hau_ewe_cnt_lat_ben_cic_bul_dgb_glc_hun_yor_xho_fin_fre_amh_geo_nor_rom_arw_mol_wly_mlt_pol_est_tsn_tag_swe_ind_jpn_knd_kor_eng_ita_igb_guj_mao_lit_tig_bat_mnd_spa_akn_rus_anl_ctl_hin_grk_bos_qcu_scr_mcd_ukr_fbf_gam_slo_sod_ger_mly_cze_ses_prs_swa_jav_tha_sid_tml_ven_zul_uzb_krd_afr_tur_moo_vie_chh_swt_tsw_lda	-0.0811570456149204	-0.191107641752817	0.84885785748672
759	heb_alb_lda_spa_anl_hau_amh_ukr_azi_tur_dgb_tag_bam_lit_cze_bsq_pol_owc_yor_mnd_ctl_swe_tsw_pan_cic_hin_hun_swa_zul_est_lat_tig_geo_por_bos_rom_bul_aeg_wly_slo_fin_ven_ind_arw_mao_jpn_tml_kor_eng_rus_igb_scr_jav_nor_mlt_mly_cnt_ger_fbf_urd_gam_krd_mol_afr_ita_qcu_grk_prs_ben_swt_sod_dut_amr_fre_bat_mcd_dyu_glc_moo_sun_tha_sid_knd_tsn_xho_aze_guj_svk_uzb_akn_vie_chh_ses_ewe_bem	-0.0563088494827638	-0.132579360137075	0.894812490546964
760	heb_dut_dgb_ctl_sod_anl_amr_fre_aze_tur_bam_sun_moo_pol_slo_bsq_eng_aeg_zul_mnd_swe_prs_ewe_ben_xho_rus_hun_dyu_bem_fin_ger_hau_geo_guj_scr_lit_krd_wly_amh_mol_est_tsw_bat_urd_mly_jpn_knd_kor_ita_svk_lda_mcd_jav_por_chh_ind_cnt_bos_fbf_grk_sid_arw_alb_cze_glc_qcu_afr_lat_spa_swt_owc_bul_gam_pan_mao_hin_cic_nor_ven_tag_tha_tig_tml_swa_igb_uzb_ukr_rom_azi_akn_vie_mlt_yor_tsn_ses	-1.18986540535825	-2.93198785994721	0.00423925914159119
761	gam_pan_ses_svk_tig_anl_heb_rom_tur_aze_yor_sun_igb_afr_ctl_bsq_mol_sod_moo_mnd_ita_krd_tsw_por_akn_hin_est_fbf_ewe_hun_prs_hau_geo_ben_cze_swe_arw_owc_chh_mcd_fin_tsn_ind_glc_mly_jpn_tml_kor_ukr_nor_ven_guj_jav_scr_aeg_tag_cnt_alb_dgb_lit_wly_urd_spa_pol_slo_qcu_eng_bul_dut_bem_mlt_ger_sid_bos_mao_fre_zul_rus_lda_bat_tha_amr_knd_swa_bam_uzb_lat_grk_azi_swt_vie_amh_xho_cic_dyu	-0.344801674557929	-0.816552713419116	0.416270813328243
762	amh_fre_dgb_eng_tig_anl_gam_rom_tur_uzb_igb_jav_ewe_cze_guj_bsq_nor_sod_moo_mnd_arw_rus_swa_ger_fbf_krd_hun_swt_xho_est_mcd_chh_geo_pan_ctl_ukr_slo_wly_aeg_por_fin_cic_bat_mol_mao_jpn_knd_kor_ita_glc_ven_bos_sun_pol_owc_ind_cnt_prs_lda_lit_amr_bul_grk_afr_lat_qcu_urd_spa_alb_bam_sid_scr_mlt_ben_tag_dut_yor_swe_zul_mly_tha_heb_tml_dyu_ses_azi_hin_svk_aze_bem_vie_hau_tsn_tsw_akn	-0.524407153996641	-1.24715701783314	0.215471573798615
763	chh_alb_zul_lit_gam_amr_owc_arw_uzb_aze_dgb_ind_yor_krd_eng_bsq_pol_mlt_bem_cnt_ctl_nor_swa_afr_akn_lat_hun_ewe_fbf_fin_cze_heb_geo_fre_bos_mol_slo_aeg_hau_por_est_moo_sun_svk_bat_jpn_knd_kor_hin_bul_igb_prs_mao_rom_sod_tag_mnd_guj_swt_swe_tig_ben_glc_rus_grk_qcu_spa_ukr_mcd_xho_sid_urd_wly_ita_mly_scr_dyu_ger_ven_jav_tha_anl_tml_cic_ses_tur_dut_pan_azi_lda_vie_amh_bam_tsn_tsw	-1.21533858708798	-3.00942115606286	0.0033683818865805
764	sod_eng_tsn_bos_wly_mlt_owc_glc_azi_uzb_dyu_bat_cic_lat_lit_bsq_svk_amr_fbf_mnd_alb_dut_bam_bul_xho_pan_fin_akn_ven_hun_ukr_sid_geo_arw_mcd_mol_guj_amh_hau_rom_est_ewe_mao_por_ind_jpn_tml_kor_ger_grk_swt_slo_mly_prs_tig_sun_cnt_scr_swa_krd_gam_nor_hin_spa_pol_qcu_ctl_swe_ita_lda_anl_cze_aeg_afr_tag_urd_igb_fre_moo_jav_tha_heb_knd_zul_tsw_tur_ben_rus_aze_yor_vie_chh_bem_dgb_ses	0.102919230982804	0.242236588762236	0.809130231347561
765	sid_grk_bam_alb_tig_hau_amr_lat_uzb_tur_bem_tag_fbf_lit_pol_bsq_arw_gam_akn_cnt_bos_ukr_xho_guj_tsw_krd_fin_swt_lda_est_urd_anl_geo_hin_mol_spa_eng_amh_wly_swe_hun_igb_mly_mcd_sun_jpn_tml_kor_svk_ger_yor_bul_jav_dut_owc_mao_mnd_por_ewe_slo_heb_fre_pan_cze_ctl_qcu_nor_prs_ben_swa_aeg_ita_chh_scr_bat_afr_ven_glc_ses_ind_tha_mlt_knd_dyu_dgb_aze_rom_rus_azi_cic_vie_sod_zul_tsn_moo	-0.268671392118538	-0.636340963480705	0.526117282199084
766	wly_por_moo_pol_amr_sid_mlt_swe_tur_aze_yor_tag_tsn_rus_dut_bsq_prs_chh_bam_mnd_ukr_svk_ven_mol_fbf_bos_hun_xho_zul_fin_ben_owc_geo_rom_eng_spa_cze_gam_amh_grk_est_swa_ind_ita_bat_jpn_knd_kor_hin_mcd_dyu_lit_sun_slo_aeg_mao_cnt_bul_akn_urd_heb_arw_ctl_fre_ger_qcu_afr_nor_alb_dgb_hau_guj_tig_lat_jav_pan_ewe_glc_tsw_mly_tha_sod_tml_ses_igb_uzb_krd_scr_azi_swt_vie_anl_cic_bem_lda	0.149035389080685	0.350580885913942	0.726695644560016
767	chh_svk_xho_pan_gam_hau_amr_lit_uzb_tur_tsw_ind_swt_prs_nor_bsq_bul_sod_ses_cnt_fre_ukr_dyu_grk_ven_afr_est_ewe_tsn_fin_hin_wly_geo_ben_urd_por_swe_heb_mlt_rus_hun_moo_bat_dut_tag_jpn_tml_kor_pol_rom_fbf_ger_jav_ctl_amh_mly_mnd_ita_lda_alb_aeg_eng_bos_cze_guj_qcu_mcd_spa_arw_igb_owc_mol_tig_krd_sun_scr_yor_slo_swa_mao_tha_sid_knd_akn_zul_aze_lat_glc_azi_bem_vie_anl_bam_cic_dgb	-0.605038279142458	-1.44721699802557	0.151198630557308
768	amh_alb_dyu_por_amr_chh_aeg_lat_uzb_azi_fbf_jav_tsn_ctl_slo_bsq_glc_sod_dgb_mnd_mcd_krd_akn_ita_igb_afr_est_xho_tsw_hun_rus_wly_geo_grk_ger_pol_urd_tig_mlt_guj_fin_swa_bat_prs_sun_jpn_tml_kor_ben_spa_ewe_fre_mly_dut_sid_ind_cnt_cze_lda_arw_owc_scr_eng_mol_ukr_qcu_pan_svk_lit_moo_hau_bos_anl_hin_tag_nor_yor_swe_bam_mao_tha_gam_knd_ven_bem_tur_rom_bul_aze_zul_vie_heb_ses_swt_cic	-0.0349407940481399	-0.082259975011531	0.934616768924966
769	heb_scr_igb_mcd_mlt_anl_hau_cze_aze_tur_yor_sun_zul_ger_arw_bsq_ctl_gam_moo_mnd_krd_afr_dgb_hin_dyu_grk_fin_swa_bam_est_ukr_wly_geo_nor_eng_swe_por_owc_chh_slo_hun_tsn_tag_pol_mly_jpn_tml_kor_glc_svk_akn_bos_bat_prs_tig_ind_cnt_pan_fbf_guj_amr_ita_ben_lat_fre_qcu_spa_lit_dut_lda_amh_mol_sid_alb_jav_rom_ven_rus_swt_mao_tha_aeg_knd_tsw_ses_uzb_bul_urd_azi_bem_vie_sod_cic_ewe_xho	-0.744043393551875	-1.78768285895084	0.0770844166851962
770	anl_ctl_yor_pol_chh_sid_hau_glc_tur_aze_tsw_ind_igb_rom_bos_bsq_scr_gam_dgb_cnt_svk_mol_bam_ben_swa_cze_fin_bem_fbf_est_lit_mlt_geo_fre_arw_prs_ger_amh_heb_afr_hun_ses_bat_ita_mao_jpn_tml_kor_por_eng_tsn_bul_sun_slo_tig_mly_mnd_mcd_zul_ukr_aeg_guj_alb_urd_pan_qcu_swe_nor_dut_ven_owc_spa_wly_grk_tag_rus_dyu_krd_cic_jav_tha_amr_knd_ewe_moo_uzb_lat_hin_azi_akn_vie_sod_lda_swt_xho	0.0328830234868915	0.0774070964735483	0.938465989700496
771	heb_pol_igb_mol_chh_amr_hau_ita_azi_aze_zul_tag_cic_fre_krd_bsq_pan_sod_swa_cnt_urd_hin_moo_bul_tsw_spa_est_akn_bam_fin_swe_mlt_geo_prs_afr_scr_dut_tig_gam_cze_hun_fbf_jav_ctl_ind_jpn_tml_kor_svk_ben_yor_ukr_mao_eng_anl_bat_mnd_lat_dgb_slo_wly_nor_lit_rom_glc_qcu_rus_grk_arw_tsn_amh_bos_owc_mcd_mly_guj_lda_ger_ven_sun_tha_aeg_knd_swt_ses_tur_por_alb_uzb_bem_vie_sid_xho_ewe_dyu	-0.453925279910856	-1.07848505898785	0.28360667631022
772	mlt_eng_ven_bos_tig_aeg_sod_guj_tur_uzb_xho_sun_bem_krd_arw_bsq_pan_anl_bam_mnd_cze_prs_akn_slo_ewe_spa_hun_igb_tsw_fin_glc_owc_geo_ukr_grk_swe_alb_gam_heb_fre_est_zul_mao_mcd_mly_jpn_tml_kor_urd_ctl_dyu_lat_jav_scr_chh_tag_cnt_ita_cic_ger_wly_por_rom_svk_rus_qcu_nor_hin_lit_yor_sid_mol_hau_dut_ind_afr_ses_pol_swt_bat_tha_amh_knd_dgb_moo_azi_ben_bul_aze_swa_vie_amr_tsn_lda_fbf	-0.902833299439418	-2.1861953631375	0.0313114631395511
773	wly_afr_tsn_mcd_tig_anl_owc_mol_aze_tur_swa_tag_bem_guj_rus_bsq_pol_mlt_bam_cnt_lit_hin_dyu_bos_akn_glc_fin_tsw_yor_est_ger_amr_geo_pan_ctl_rom_swe_hau_chh_cze_hun_ven_sun_scr_bat_jpn_knd_kor_prs_arw_zul_bul_mly_dut_sod_ind_mnd_lat_moo_ben_gam_alb_krd_eng_fre_qcu_urd_nor_ita_xho_heb_spa_sid_svk_mao_grk_ewe_slo_cic_jav_tha_aeg_tml_dgb_ses_uzb_ukr_por_azi_swt_vie_amh_igb_fbf_lda	-0.546703459961672	-1.30332139917469	0.195682491048352
774	heb_svk_swa_nor_wly_aeg_amr_swe_tur_uzb_zul_mao_xho_alb_afr_bsq_cze_owc_dgb_cnt_lit_glc_tsn_bos_swt_ger_fin_dyu_fbf_est_urd_anl_geo_lat_ctl_guj_rus_gam_amh_prs_hun_bam_mly_spa_sun_jpn_tml_kor_ben_slo_ses_ita_ind_fre_hau_tag_mnd_mol_ewe_pol_tig_rom_eng_ukr_bul_qcu_hin_scr_arw_akn_sid_por_sod_grk_bat_krd_cic_dut_ven_jav_tha_mlt_knd_igb_lda_azi_mcd_pan_aze_yor_vie_chh_bem_tsw_moo	0.193580314291303	0.455224611790802	0.650008646504451
775	sod_lit_ses_prs_sid_mlt_wly_rus_uzb_azi_swa_mly_ewe_urd_dut_bsq_slo_aeg_igb_cnt_alb_fre_fbf_grk_ven_ctl_hun_tsn_bem_est_swe_tig_geo_cze_bul_nor_mol_heb_anl_ger_fin_dgb_mao_scr_sun_jpn_knd_kor_rom_guj_bam_bos_tag_por_hau_jav_mnd_arw_moo_pan_owc_ukr_krd_ita_pol_qcu_glc_svk_mcd_lda_amh_eng_chh_hin_ind_ben_swt_afr_dyu_bat_tha_amr_tml_akn_cic_aze_lat_spa_tur_tsw_vie_gam_zul_xho_yor	-0.190539508619249	-0.449614035297807	0.654034933278639
776	chh_hin_zul_rus_gam_hau_heb_guj_aze_tur_swa_ind_xho_por_ger_bsq_ita_mlt_moo_cnt_ben_dut_igb_ukr_swt_spa_hun_ses_tsw_fin_bos_amr_geo_slo_grk_rom_scr_aeg_sod_swe_est_fbf_bat_alb_tag_jpn_tml_kor_pan_lat_tsn_arw_mly_fre_sid_sun_mnd_urd_akn_glc_owc_pol_afr_mol_bul_qcu_ctl_mcd_cze_dyu_anl_svk_tig_eng_mao_krd_yor_lit_bem_jav_tha_amh_knd_ven_cic_azi_prs_nor_uzb_bam_vie_wly_ewe_dgb_lda	-0.505429843042133	-1.20329765150825	0.231915344856011
777	heb_pan_igb_rom_owc_sod_chh_scr_aze_azi_bem_bat_ven_spa_mcd_bsq_eng_amh_tsn_cnt_hin_por_lda_swe_moo_ger_fin_dgb_bam_hun_svk_mlt_geo_cze_guj_afr_bul_anl_aeg_nor_est_xho_mao_alb_ind_jpn_tml_kor_grk_ctl_ses_prs_sun_krd_gam_jav_mnd_urd_ewe_ita_tig_lat_glc_ukr_arw_qcu_lit_fre_pol_tsw_amr_bos_wly_rus_tag_mol_swt_dut_yor_mly_tha_hau_knd_zul_akn_tur_slo_ben_uzb_cic_vie_sid_swa_fbf_dyu	-0.992268321536481	-2.41728947571909	0.017586961570063
778	amh_afr_lda_scr_heb_gam_sod_slo_azi_uzb_swt_sun_moo_ukr_guj_bsq_hin_tig_fbf_mnd_dut_por_bam_arw_tsw_svk_est_dgb_yor_hun_krd_chh_geo_lit_rom_alb_bos_sid_amr_rus_fin_bem_bat_glc_mly_jpn_knd_kor_mol_nor_xho_ctl_mao_ita_owc_tag_cnt_bul_ven_lat_mlt_pan_eng_prs_urd_qcu_ger_grk_mcd_dyu_anl_ben_aeg_spa_ind_fre_ewe_cze_tsn_jav_tha_hau_tml_swa_cic_aze_pol_swe_tur_akn_vie_wly_zul_igb_ses	1.29737662838227	3.16915425381854	0.00206972728636135
779	anl_fre_tsw_eng_wly_tig_sod_rom_aze_azi_ewe_mao_lda_swe_ger_bsq_alb_amh_xho_mnd_svk_arw_moo_por_zul_dut_fin_yor_swa_hun_prs_mlt_geo_glc_krd_pol_lat_sid_gam_nor_est_fbf_ind_bos_jav_jpn_tml_kor_bul_ctl_akn_ukr_tag_rus_owc_sun_cnt_scr_tsn_mol_heb_cze_grk_urd_ita_qcu_guj_ben_slo_dgb_hau_lit_aeg_pan_bat_spa_igb_mcd_swt_mly_tha_chh_knd_bam_ven_tur_hin_afr_uzb_cic_vie_amr_bem_ses_dyu	-0.14968301188422	-0.353329588994852	0.724641028758402
780	amr_cze_fbf_alb_hau_sid_sod_grk_uzb_tur_tsw_ind_ven_ctl_guj_bsq_swe_aeg_bam_mnd_bos_glc_swa_slo_bem_ger_est_tsn_lda_fin_mol_amh_geo_lat_dut_urd_nor_owc_anl_mcd_hun_cic_mly_ben_bat_jpn_knd_kor_prs_bul_igb_rus_tag_pan_chh_jav_cnt_por_akn_spa_wly_afr_ita_eng_svk_qcu_arw_ukr_hin_zul_tig_rom_mlt_krd_mao_fre_swt_scr_dyu_sun_tha_heb_tml_dgb_yor_aze_lit_pol_azi_xho_vie_gam_moo_ses_ewe	-0.228412643487006	-0.539144513980279	0.591075522596411
781	chh_hin_ven_swe_heb_hau_sod_prs_tur_aze_bam_jav_lda_rus_ctl_bsq_por_mlt_yor_mnd_arw_svk_moo_glc_tsn_bos_hun_dyu_cic_fin_rom_wly_geo_mol_afr_lit_ger_owc_tig_ben_est_swt_mao_dut_mly_jpn_knd_kor_guj_pan_fbf_lat_bat_krd_anl_tag_cnt_alb_xho_ita_aeg_bul_ukr_spa_nor_qcu_eng_slo_grk_tsw_amh_pol_sid_fre_sun_scr_zul_mcd_swa_ind_tha_amr_tml_akn_dgb_uzb_cze_urd_azi_bem_vie_gam_igb_ewe_ses	0.00397497598049364	0.00935519803996483	0.992555779848807
782	aeg_glc_ses_bul_chh_tig_amr_scr_aze_tur_bem_mly_igb_pan_swe_bsq_lit_hau_dgb_mnd_afr_nor_cic_spa_tsn_ita_est_dyu_swt_hun_mol_sod_geo_prs_grk_arw_cze_anl_mlt_ukr_fin_fbf_bat_por_ind_jpn_knd_kor_ben_fre_xho_guj_jav_rus_owc_mao_cnt_hin_tsw_svk_amh_rom_dut_lat_mcd_qcu_ctl_alb_pol_bam_gam_urd_heb_ger_sun_slo_swa_bos_ven_tag_tha_wly_tml_ewe_moo_uzb_krd_eng_azi_yor_vie_sid_akn_zul_lda	-0.786821821336328	-1.89712789724063	0.0609139335479906
783	tig_urd_tsn_cze_sod_wly_mlt_glc_azi_aze_swt_sun_xho_fre_pan_bsq_lat_heb_tsw_mnd_svk_alb_cic_pol_yor_rom_hun_fbf_ven_fin_rus_owc_geo_scr_arw_hin_ukr_gam_anl_ben_est_ses_mly_ita_bat_jpn_knd_kor_swe_krd_ewe_grk_jav_bos_hau_ind_cnt_guj_akn_slo_amr_dut_mcd_lit_ger_qcu_nor_spa_prs_lda_sid_mol_amh_ctl_tag_eng_igb_afr_zul_mao_tha_aeg_tml_bam_dgb_tur_por_bul_uzb_moo_vie_chh_bem_swa_dyu	-0.418475194734865	-0.991303303660021	0.324109706233023
784	aeg_lit_bem_rom_chh_anl_tig_bul_uzb_aze_moo_mly_xho_alb_mol_bsq_arw_sod_tsw_cnt_glc_ben_tsn_bos_zul_fre_hun_igb_ewe_fin_pan_hau_geo_ctl_rus_hin_por_sid_wly_grk_est_fbf_sun_ger_bat_jpn_knd_kor_urd_mcd_akn_prs_jav_lat_gam_mao_mnd_dut_bam_scr_owc_slo_ukr_guj_spa_qcu_pol_krd_swe_ven_heb_ita_amh_eng_ind_nor_lda_svk_swt_tag_tha_mlt_tml_dyu_ses_azi_cze_afr_tur_yor_vie_amr_dgb_cic_swa	-0.957068701679159	-2.32720137906341	0.0221247866026221
785	chh_eng_ewe_bos_amh_gam_mlt_por_azi_aze_fbf_sun_akn_ben_slo_bsq_urd_heb_igb_mnd_ger_bul_swt_ita_bam_arw_hun_yor_bem_est_rom_wly_geo_swe_spa_afr_alb_anl_tig_mcd_fin_dgb_tag_prs_mly_jpn_tml_kor_fre_svk_ven_pol_ind_mol_sod_jav_cnt_lat_ses_rus_sid_grk_scr_pan_ctl_qcu_glc_guj_cze_zul_hau_nor_aeg_dut_mao_ukr_swa_lit_moo_bat_tha_owc_knd_tsw_lda_uzb_krd_hin_tur_cic_vie_amr_dyu_tsn_xho	-0.265112861036234	-0.627168683278451	0.53208540883503
786	hau_guj_tsw_ita_chh_amr_anl_ukr_azi_uzb_dyu_ind_cic_slo_urd_bsq_dut_amh_ven_mnd_rom_ctl_dgb_grk_yor_bos_hun_bam_swt_fin_lit_owc_geo_scr_afr_cze_mcd_sid_gam_svk_est_lda_bat_alb_jav_jpn_tml_kor_pan_hin_swa_pol_mao_prs_mlt_tag_cnt_fre_tsn_spa_sod_arw_ger_swe_mol_qcu_lat_nor_rus_ewe_wly_krd_heb_glc_sun_eng_xho_ben_zul_mly_tha_aeg_knd_ses_bem_tur_por_bul_aze_akn_vie_tig_igb_moo_fbf	-0.692718837044409	-1.66004430421479	0.100273892248958
787	wly_fre_moo_pan_gam_sod_amr_cze_uzb_tur_xho_mao_zul_dut_rom_bsq_mol_amh_cic_cnt_glc_lat_fbf_eng_ewe_bos_est_ses_bem_hun_rus_tig_geo_mcd_urd_slo_svk_hau_chh_scr_fin_dgb_tag_ita_jav_jpn_knd_kor_krd_grk_ven_ger_ind_ben_owc_mly_mnd_pol_swt_lit_aeg_bul_swe_spa_ukr_qcu_prs_hin_guj_bam_mlt_alb_sid_nor_bat_por_tsn_ctl_akn_sun_tha_anl_tml_swa_dyu_azi_arw_afr_aze_igb_vie_heb_lda_tsw_yor	-0.253972189054691	-0.600979038063083	0.5493159185579
788	sid_cze_ses_lit_amr_gam_mlt_svk_azi_uzb_igb_jav_tsn_bos_ctl_bsq_dut_amh_ewe_mnd_afr_ita_fbf_mcd_dyu_swe_est_zul_akn_fin_por_hau_geo_glc_nor_slo_krd_heb_tig_rom_hun_bem_ind_grk_tag_jpn_tml_kor_ger_hin_swt_ukr_sun_mol_sod_mao_cnt_pol_yor_bul_owc_eng_guj_alb_spa_qcu_ben_lat_arw_ven_chh_rus_aeg_urd_bat_scr_moo_prs_swa_mly_tha_wly_knd_xho_dgb_aze_pan_fre_tur_bam_vie_anl_cic_lda_tsw	-0.511639322741709	-1.21961981757641	0.225693073727548
789	owc_rom_lda_ben_hau_heb_gam_mcd_uzb_azi_fbf_mly_ven_mol_grk_bsq_scr_amh_dgb_cnt_nor_pol_ewe_bul_igb_krd_est_xho_ses_hun_glc_chh_geo_pan_bos_hin_rus_sid_wly_fre_fin_tsn_mao_lat_ind_jpn_knd_kor_eng_svk_swa_guj_tag_ita_anl_jav_mnd_ctl_bem_slo_tig_arw_ukr_spa_afr_qcu_alb_swe_ger_tsw_amr_dut_aeg_lit_sun_urd_bam_por_akn_bat_tha_sod_tml_moo_swt_aze_cze_prs_tur_cic_vie_mlt_zul_yor_dyu	0.608244755359657	1.43869013300708	0.153595348089998
790	wly_swe_swa_lit_sod_sid_anl_arw_azi_uzb_dyu_mao_swt_urd_pol_bsq_nor_aeg_yor_mnd_cze_eng_ven_svk_tsn_rom_hun_zul_cic_est_afr_amh_geo_mol_guj_pan_krd_hau_chh_spa_fin_lda_mly_bos_ind_jpn_tml_kor_bul_por_igb_alb_bat_fre_gam_tag_cnt_dut_dgb_ukr_tig_scr_mcd_rus_grk_qcu_ben_glc_ctl_bam_owc_hin_heb_lat_jav_ita_tsw_ger_moo_sun_tha_mlt_knd_akn_bem_aze_prs_slo_tur_ses_vie_amr_xho_ewe_fbf	-0.575877513022815	-1.37402285923222	0.172737171345849
791	aeg_slo_zul_dut_wly_amr_anl_fre_azi_aze_akn_ind_cic_afr_glc_bsq_spa_chh_fbf_cnt_por_mol_ven_lit_moo_bul_hun_igb_lda_fin_guj_tig_geo_grk_hin_cze_ger_gam_sid_svk_est_dyu_mly_ctl_tag_jpn_tml_kor_bos_nor_ewe_pan_sun_swe_owc_jav_mnd_rom_swa_pol_amh_ita_prs_alb_eng_qcu_lat_arw_ukr_tsw_mlt_urd_heb_scr_bat_ben_dgb_mcd_bem_mao_tha_hau_knd_ses_swt_tur_rus_krd_uzb_yor_vie_sod_bam_xho_tsn	-0.309914098543348	-0.732599670071309	0.465645051157942
792	tig_ukr_bam_afr_sod_anl_wly_por_uzb_azi_dgb_tag_fbf_pol_bos_bsq_ger_sid_zul_mnd_arw_ben_swa_krd_ewe_swe_fin_cic_ven_hun_slo_aeg_geo_ita_alb_grk_mol_owc_hau_prs_est_bem_mly_urd_jav_jpn_tml_kor_lit_spa_swt_dut_ind_eng_heb_mao_cnt_hin_igb_cze_chh_glc_rus_mcd_pan_qcu_bul_fre_rom_lda_gam_ctl_amr_nor_bat_guj_tsw_lat_dyu_sun_tha_mlt_knd_moo_akn_aze_scr_svk_tur_ses_vie_amh_tsn_yor_xho	-0.261517722839466	-0.617995619329125	0.538088704895196
793	hau_arw_zul_rus_mlt_chh_owc_guj_azi_tur_igb_jav_dyu_cze_spa_bsq_rom_amh_fbf_mnd_scr_slo_ewe_mol_ven_fre_hun_tsw_bam_fin_bul_aeg_geo_nor_urd_ger_glc_tig_heb_lat_est_dgb_mao_lit_mly_jpn_tml_kor_krd_eng_akn_mcd_sun_ben_amr_bat_cnt_ukr_swt_por_wly_pan_prs_pol_afr_qcu_ctl_bos_hin_swa_sod_grk_sid_dut_tag_ita_yor_alb_cic_ind_tha_gam_knd_ses_lda_uzb_svk_swe_aze_moo_vie_anl_bem_tsn_xho	-0.329122549600002	-0.780722115902246	0.436948691965742
794	owc_rus_dyu_urd_chh_hau_amr_glc_tur_uzb_ven_mly_bem_arw_nor_bsq_pan_aeg_bam_cnt_svk_guj_cic_ctl_fbf_prs_fin_zul_yor_hun_lat_mlt_geo_dut_hin_alb_afr_heb_gam_ita_est_xho_tag_bos_sun_jpn_knd_kor_eng_mol_tsw_slo_bat_grk_tig_mao_mnd_swe_akn_lit_anl_scr_rom_fre_ben_qcu_pol_spa_bul_lda_sod_cze_sid_krd_ind_por_tsn_ger_swa_jav_tha_wly_tml_igb_swt_azi_ukr_mcd_aze_dgb_vie_amh_moo_ewe_ses	-0.457059191284296	-1.08580624587396	0.280371210424072
795	sod_ukr_akn_pan_amr_tig_mlt_bul_azi_uzb_yor_tag_ewe_ben_nor_bsq_krd_heb_zul_cnt_mcd_alb_tsw_ger_ses_por_est_cic_bem_hun_swe_aeg_geo_rom_urd_slo_prs_amh_anl_bos_fin_fbf_ind_glc_bat_jpn_tml_kor_eng_grk_lda_mol_sun_scr_chh_jav_mnd_ctl_moo_cze_owc_fre_guj_svk_hin_qcu_rus_ita_afr_dyu_wly_spa_gam_arw_mly_lit_dgb_dut_swa_mao_tha_hau_knd_ven_swt_tur_lat_pol_aze_igb_vie_sid_bam_xho_tsn	-0.562896702100902	-1.34017596801309	0.183453232693242
796	amh_ukr_zul_rus_wly_gam_hau_lit_tur_uzb_cic_mao_ven_bos_swe_bsq_ita_mlt_ses_mnd_arw_slo_tsw_svk_lda_eng_est_dgb_tsn_fin_mcd_tig_geo_mol_lat_spa_hin_sid_owc_urd_hun_swa_tag_glc_ind_jpn_tml_kor_ben_rom_yor_alb_jav_pan_amr_sun_cnt_grk_fbf_ctl_aeg_dut_scr_guj_prs_qcu_krd_nor_ger_swt_heb_cze_chh_afr_mly_fre_bam_pol_bem_bat_tha_anl_knd_ewe_igb_aze_por_bul_azi_xho_vie_sod_akn_dyu_moo	-0.12686318500079	-0.299284349317892	0.765390905951352
797	anl_prs_zul_guj_sod_tig_wly_rom_tur_aze_akn_mly_ewe_lit_ben_bsq_cze_amr_fbf_mnd_pol_ger_lda_ukr_bem_spa_hun_yor_swt_est_alb_amh_geo_bos_dut_fre_mcd_sid_chh_rus_fin_tsn_bat_slo_jav_jpn_knd_kor_hin_nor_xho_bul_sun_arw_gam_mao_cnt_glc_dyu_eng_hau_por_scr_afr_grk_qcu_krd_svk_pan_cic_heb_urd_aeg_ctl_ind_ita_ses_mol_swa_tag_tha_owc_tml_igb_dgb_azi_swe_lat_uzb_ven_vie_mlt_moo_tsw_bam	0.0327542469196262	0.0771305637969559	0.938685375600305
798	owc_mol_lda_eng_mlt_chh_sod_por_tur_aze_bem_bat_ses_svk_guj_bsq_fre_heb_zul_cnt_ben_nor_dyu_ger_moo_glc_hun_swt_bam_est_ctl_sid_geo_cze_swe_ita_lit_gam_amh_lat_fin_yor_mly_rom_ind_jpn_tml_kor_slo_ukr_akn_pol_mao_spa_wly_jav_mnd_mcd_xho_urd_tig_bos_grk_dut_pan_qcu_krd_alb_arw_tsn_amr_afr_aeg_hin_tag_prs_dgb_rus_igb_sun_tha_anl_knd_ven_tsw_uzb_bul_scr_azi_fbf_vie_hau_cic_ewe_swa	0.0245320866529668	0.0577388118169044	0.954080555617636
799	mlt_urd_dyu_afr_sod_gam_chh_bul_aze_azi_tsw_sun_ewe_rus_krd_bsq_pan_amr_swa_cnt_lat_prs_ses_alb_cic_rom_fin_bem_ven_hun_ukr_hau_geo_arw_pol_por_ben_owc_wly_scr_est_lda_bat_lit_tag_jpn_tml_kor_fre_ctl_igb_ger_jav_mcd_amh_mao_mnd_eng_swt_bos_tig_slo_spa_glc_swe_qcu_dut_svk_nor_fbf_sid_mol_heb_hin_ind_grk_moo_cze_zul_mly_tha_anl_knd_tsn_yor_uzb_ita_guj_tur_akn_vie_aeg_xho_dgb_bam	-0.736542808769431	-1.76785548168832	0.0803647182246277
800	amh_scr_xho_ita_aeg_anl_sid_ctl_azi_tur_swt_jav_dgb_ben_mcd_bsq_dut_owc_bam_cnt_glc_grk_cic_fre_ewe_bos_fin_moo_fbf_hun_eng_wly_geo_bul_krd_hin_prs_tig_chh_rus_est_lda_ind_slo_mly_jpn_knd_kor_cze_ger_swa_lit_mao_nor_heb_sun_mnd_ukr_ses_alb_gam_mol_swe_por_svk_qcu_afr_arw_rom_tsw_amr_urd_mlt_lat_bat_guj_ven_pol_bem_tag_tha_hau_tml_igb_zul_aze_spa_pan_uzb_akn_vie_sod_yor_tsn_dyu	0.0729382270974448	0.171674737808628	0.864066251905643
801	aeg_arw_moo_swe_hau_mlt_wly_glc_uzb_azi_swt_ind_ven_rom_bos_bsq_grk_anl_fbf_cnt_rus_bul_bam_svk_zul_cze_hun_swa_dyu_fin_urd_tig_geo_pan_lit_slo_ger_sod_heb_ukr_est_akn_bat_pol_tag_jpn_tml_kor_alb_afr_tsw_eng_mao_mol_gam_jav_mnd_fre_ewe_ctl_chh_mcd_guj_prs_krd_qcu_hin_spa_dut_lda_amh_lat_owc_nor_mly_ita_ses_por_igb_sun_tha_amr_knd_tsn_xho_tur_scr_ben_aze_cic_vie_sid_yor_bem_dgb	-0.661022494923025	-1.58090010698664	0.117296100103802
802	owc_grk_dgb_alb_amh_sod_mlt_guj_tur_uzb_moo_ind_bem_lit_bul_bsq_bos_wly_bam_cnt_mcd_rom_lda_arw_tsw_spa_hun_fbf_swt_fin_ben_amr_geo_lat_ctl_nor_pan_anl_gam_pol_est_ven_mly_ukr_bat_jpn_knd_kor_krd_glc_swa_urd_sun_prs_aeg_mao_mnd_dut_zul_scr_hau_svk_mol_afr_rus_qcu_ger_eng_fre_dyu_chh_por_sid_hin_jav_slo_cic_swe_akn_tag_tha_heb_tml_yor_ses_aze_cze_ita_azi_ewe_vie_tig_tsn_igb_xho	-0.20367425849706	-0.480885269702895	0.631727454685825
803	heb_grk_ven_spa_gam_owc_hau_ger_azi_tur_dgb_tag_ses_lat_ben_bsq_arw_sod_swt_mnd_pol_glc_tsw_bos_dyu_pan_fin_zul_xho_est_hin_sid_geo_ctl_eng_ita_ukr_wly_amh_cze_hun_ewe_mly_bul_mao_jpn_knd_kor_scr_por_fbf_dut_bat_urd_amr_jav_cnt_nor_moo_afr_tig_prs_mol_swe_mcd_qcu_lit_svk_rus_bam_chh_fre_anl_slo_ind_alb_swa_rom_akn_sun_tha_aeg_tml_tsn_igb_uzb_guj_krd_aze_bem_vie_mlt_cic_lda_yor	-0.713243319676858	-1.70955378086446	0.0906832173162067
804	owc_lat_swa_dut_amh_anl_wly_nor_aze_uzb_cic_ind_igb_guj_prs_bsq_ben_mlt_ven_cnt_fre_swe_bam_hin_tsw_alb_fin_dgb_zul_hun_ita_heb_geo_svk_pan_arw_glc_aeg_chh_rus_est_akn_mly_mol_mao_jpn_tml_kor_eng_ger_fbf_krd_sun_por_tig_tag_mnd_ukr_tsn_afr_sod_ctl_bul_pol_lit_qcu_urd_spa_slo_moo_sid_grk_amr_cze_jav_scr_yor_bos_lda_bat_tha_gam_knd_xho_dyu_azi_mcd_rom_tur_swt_vie_hau_bem_ses_ewe	-0.289788346999012	-0.686020892741141	0.494406658583492
805	amr_bul_akn_hin_amh_heb_gam_bos_aze_uzb_cic_jav_moo_urd_por_bsq_nor_sid_dgb_cnt_slo_eng_lda_ukr_ewe_dut_hun_swa_tsn_est_glc_tig_geo_svk_pan_krd_arw_owc_hau_fre_fin_yor_mao_spa_sun_jpn_tml_kor_pol_mol_ses_guj_ind_swe_anl_mly_mnd_grk_bam_ctl_aeg_cze_afr_alb_lit_qcu_rus_ger_prs_ven_chh_ben_mlt_ita_tag_mcd_tsw_rom_bem_bat_tha_sod_knd_igb_fbf_tur_lat_scr_azi_zul_vie_wly_swt_dyu_xho	-0.00897987968712125	-0.0211701387027972	0.983155289889133
806	sid_mol_dyu_krd_sod_heb_mlt_guj_azi_tur_ses_ind_xho_ita_bos_bsq_fre_wly_zul_mnd_svk_por_ven_lit_swa_glc_hun_moo_dgb_est_rus_gam_geo_afr_swe_prs_cze_owc_hau_mcd_fin_bam_mly_scr_sun_jpn_knd_kor_nor_bul_ewe_hin_tag_alb_aeg_jav_cnt_ben_swt_rom_anl_urd_slo_ukr_dut_qcu_spa_pol_ctl_yor_chh_arw_amr_pan_bat_eng_bem_grk_akn_mao_tha_amh_tml_tsn_fbf_aze_lat_ger_uzb_lda_vie_tig_tsw_igb_cic	0.569777414345392	1.34583360226624	0.181627966290064
807	owc_slo_lda_alb_gam_sod_tig_spa_azi_aze_dgb_jav_xho_ger_urd_bsq_eng_amr_tsn_mnd_afr_swe_akn_ben_swa_guj_fin_yor_moo_hun_rom_amh_geo_por_hin_ukr_glc_mlt_wly_mcd_est_dyu_mly_pol_bat_jpn_tml_kor_pan_fre_igb_lat_sun_ita_chh_tag_cnt_ctl_tsw_cze_heb_svk_nor_rus_arw_qcu_dut_mol_prs_fbf_anl_krd_hau_lit_ind_bul_ven_bos_bem_mao_tha_sid_knd_bam_zul_uzb_grk_scr_tur_cic_vie_aeg_ses_swt_ewe	-0.192395467545392	-0.454909317923363	0.650234635352191
808	owc_pol_bem_bul_amr_chh_sod_lat_aze_azi_lda_bat_swt_nor_ukr_bsq_ctl_anl_akn_mnd_guj_dut_moo_eng_igb_hin_fin_dyu_ewe_est_fre_mlt_geo_ben_ita_por_spa_gam_wly_scr_hun_xho_sun_alb_jav_jpn_knd_kor_lit_rom_zul_swe_mao_urd_heb_tag_cnt_prs_ses_grk_sid_afr_mcd_ger_krd_qcu_svk_mol_pan_fbf_tig_cze_amh_glc_ind_arw_ven_slo_yor_mly_tha_aeg_tml_bam_swa_uzb_rus_bos_tur_cic_vie_hau_tsw_tsn_dgb	-0.595184575435275	-1.42594822555907	0.157231388841131
809	hau_krd_dgb_prs_owc_heb_tig_hin_aze_tur_igb_jav_cic_bul_eng_bsq_nor_aeg_zul_cnt_ukr_dut_ewe_mol_swa_fre_fin_dyu_swt_est_urd_sod_geo_pol_arw_swe_por_gam_mlt_bos_hun_yor_sun_spa_ind_jpn_tml_kor_ita_guj_akn_svk_tag_lat_chh_mao_mnd_alb_ven_lit_sid_ger_cze_ben_grk_qcu_afr_mcd_scr_tsn_anl_glc_wly_pan_mly_ctl_tsw_rom_moo_bat_tha_amr_knd_bem_xho_azi_slo_rus_uzb_bam_vie_amh_ses_lda_fbf	-0.394858802396433	-0.935340352712545	0.352035322290479
810	amr_hin_yor_eng_sid_tig_anl_nor_tur_uzb_tsw_bat_zul_fre_svk_bsq_slo_mlt_xho_mnd_urd_scr_moo_por_bam_glc_hun_tsn_ven_fin_pan_sod_geo_krd_lit_alb_ger_chh_wly_rom_est_cic_tag_lat_mly_jpn_tml_kor_ukr_bos_lda_dut_ind_cze_heb_mao_cnt_rus_swa_guj_amh_spa_mol_swe_ctl_qcu_arw_mcd_bul_swt_hau_pol_gam_ben_sun_prs_ewe_ita_bem_jav_tha_aeg_knd_igb_fbf_azi_grk_afr_aze_dyu_vie_owc_dgb_akn_ses	-0.632934990615738	-1.51536080511661	0.133072644917104
811	heb_pan_ven_ukr_anl_amr_chh_mcd_tur_aze_fbf_mao_bam_alb_grk_bsq_prs_amh_igb_cnt_rus_bos_moo_dut_akn_por_hun_ses_dgb_fin_glc_sid_geo_swe_spa_bul_lit_sod_aeg_svk_est_bem_jav_rom_bat_jpn_tml_kor_scr_ger_lda_guj_mly_pol_owc_ind_mnd_ctl_ewe_nor_hau_afr_arw_krd_hin_qcu_cze_lat_ben_cic_gam_eng_mlt_urd_sun_ita_tsn_mol_yor_tag_tha_tig_knd_dyu_zul_azi_fre_slo_uzb_xho_vie_wly_tsw_swa_swt	-0.367543651931274	-0.870483549043342	0.386277581678549
812	aeg_afr_igb_cze_sid_gam_amh_grk_azi_tur_dgb_sun_swa_dut_prs_bsq_urd_chh_bam_mnd_scr_lat_akn_arw_ven_pol_est_moo_tsw_fin_mcd_heb_geo_fre_krd_glc_hin_amr_sod_nor_hun_yor_jav_bul_mly_jpn_tml_kor_alb_ukr_xho_bos_bat_rom_hau_mao_cnt_swe_lda_slo_wly_ctl_rus_lit_svk_qcu_guj_mol_eng_zul_mlt_ger_anl_por_tag_ben_bem_ita_tsn_ind_tha_owc_knd_fbf_ewe_uzb_pan_spa_aze_swt_vie_tig_cic_ses_dyu	0.038336030998648	0.0902876489660139	0.928252806546258
813	wly_prs_ewe_svk_sid_gam_sod_ita_aze_azi_ven_tag_ses_afr_mcd_bsq_pan_heb_dgb_mnd_scr_guj_moo_por_tsn_slo_hun_zul_swt_fin_pol_aeg_geo_hin_lat_fre_grk_owc_anl_bul_est_bem_sun_mol_ind_jpn_knd_kor_ger_cze_bam_arw_bat_dut_amr_jav_cnt_ukr_tsw_alb_amh_ctl_spa_ben_lit_qcu_nor_rom_krd_swa_tig_urd_mlt_rus_mly_bos_akn_eng_igb_mao_tha_hau_tml_fbf_lda_tur_glc_swe_uzb_cic_vie_chh_dyu_yor_xho	-0.614593538990846	-1.47089113900659	0.144696079649822
814	owc_rom_xho_ctl_mlt_sod_amh_slo_aze_tur_dgb_sun_tsw_pan_glc_bsq_eng_aeg_tsn_cnt_ben_cze_moo_krd_swa_hin_fin_cic_igb_hun_rus_amr_geo_pol_lat_scr_afr_sid_heb_dut_est_bem_ind_swe_mly_jpn_knd_kor_ukr_alb_zul_mol_mao_fre_anl_bat_mnd_por_ewe_svk_wly_mcd_nor_arw_guj_qcu_lit_spa_bul_yor_tig_bos_gam_prs_tag_grk_akn_ita_bam_jav_tha_chh_tml_ses_lda_uzb_ger_urd_azi_dyu_vie_hau_fbf_swt_ven	-0.138220125681657	-0.326344729594552	0.744896807911617
815	mlt_mol_lda_guj_heb_wly_sid_ukr_azi_tur_bem_ind_akn_ben_por_bsq_lat_hau_fbf_mnd_ctl_pan_ven_glc_moo_prs_fin_dgb_tsn_est_eng_anl_geo_slo_pol_grk_cze_sod_amr_lit_hun_ses_bat_swe_jav_jpn_tml_kor_scr_ita_zul_bul_sun_rom_gam_tag_cnt_spa_swa_rus_owc_afr_ger_arw_mcd_qcu_bos_fre_alb_dyu_amh_nor_tig_hin_mly_urd_bam_svk_igb_mao_tha_aeg_knd_tsw_swt_aze_dut_krd_uzb_yor_vie_chh_cic_xho_ewe	-0.791878828578618	-1.90449273965753	0.0599368120363775
816	chh_bul_tsn_fre_wly_amh_heb_por_azi_aze_ven_sun_zul_pan_mol_bsq_lit_sod_bam_cnt_guj_ben_yor_rus_dyu_krd_fin_cic_fbf_est_scr_owc_geo_afr_hin_ita_cze_aeg_amr_rom_hun_igb_tag_spa_jav_jpn_tml_kor_swe_svk_tsw_alb_mly_mcd_sid_mao_mnd_grk_ses_ukr_mlt_ctl_prs_eng_lat_qcu_arw_bos_dut_lda_hau_glc_tig_pol_bat_urd_moo_ger_ewe_ind_tha_gam_knd_dgb_swt_tur_slo_nor_uzb_bem_vie_anl_swa_xho_akn	-0.190059232704602	-0.449084744728072	0.65441529613913
817	gam_arw_dgb_prs_chh_sid_anl_krd_aze_tur_ewe_ind_zul_cze_afr_bsq_lit_heb_dyu_mnd_pan_lat_lda_spa_tsw_bul_est_ses_bam_hun_bos_mlt_geo_fre_grk_slo_nor_amh_wly_dut_fin_yor_mly_hin_jav_jpn_tml_kor_eng_guj_xho_ukr_sun_glc_hau_bat_cnt_ben_akn_urd_aeg_swe_ctl_ger_mcd_qcu_ita_rom_por_fbf_owc_svk_sod_rus_tag_alb_moo_scr_igb_mao_tha_tig_knd_tsn_bem_uzb_mol_pol_azi_swt_vie_amr_ven_cic_swa	-0.253059863875941	-0.598124182627492	0.551210935992353
818	wly_rom_akn_afr_chh_sod_amr_ukr_azi_aze_moo_mao_cic_bul_swe_bsq_slo_aeg_bem_mnd_rus_ita_tsn_lit_zul_ctl_est_bam_tsw_fin_guj_heb_geo_fre_pan_svk_spa_anl_gam_por_hun_swa_tag_glc_jav_jpn_knd_kor_ger_bos_swt_scr_bat_mcd_owc_mly_cnt_alb_yor_arw_tig_mol_urd_cze_nor_qcu_ben_prs_eng_ewe_mlt_grk_hau_dut_sun_hin_fbf_krd_lda_ind_tha_sid_tml_xho_ven_uzb_lat_pol_tur_dgb_vie_amh_ses_igb_dyu	-0.145003477975898	-0.34192142448454	0.733181474663603
819	owc_spa_cic_por_wly_anl_amr_alb_azi_aze_moo_jav_lda_glc_urd_bsq_ctl_tig_xho_cnt_ita_pan_ven_hin_akn_dut_est_igb_fbf_hun_lit_aeg_geo_mcd_ben_grk_swe_hau_sid_ger_fin_bem_sun_lat_mao_jpn_tml_kor_pol_mol_yor_prs_tag_cze_amh_mly_mnd_ukr_swt_scr_heb_eng_afr_rom_rus_qcu_slo_guj_fre_tsn_mlt_bul_gam_svk_bat_nor_tsw_krd_ewe_ind_tha_chh_knd_dgb_dyu_tur_arw_bos_uzb_swa_vie_sod_bam_zul_ses	-0.413157386960178	-0.980943791450492	0.32916547163526
820	hau_pol_bem_ctl_tig_owc_mlt_ukr_azi_tur_ven_sun_tsw_lat_prs_bsq_ita_sid_moo_mnd_krd_svk_ses_por_zul_spa_fin_dyu_dgb_est_dut_anl_geo_scr_afr_bos_fre_gam_amr_rus_hun_swa_tag_grk_mly_jpn_knd_kor_glc_guj_akn_pan_mao_mcd_sod_bat_cnt_arw_swt_mol_amh_hin_nor_slo_bul_qcu_ger_lit_swe_tsn_heb_urd_aeg_ben_ind_eng_fbf_cze_lda_jav_tha_wly_tml_xho_ewe_aze_alb_rom_uzb_cic_vie_chh_igb_yor_bam	0.409486807497997	0.965075481801881	0.337009866773294
821	heb_svk_lda_eng_gam_amh_anl_guj_aze_azi_tsw_jav_xho_mcd_hin_bsq_alb_hau_swa_mnd_pan_mol_tsn_lit_dyu_slo_fin_cic_ewe_est_ita_amr_geo_ben_dut_por_afr_mlt_aeg_bos_hun_ven_sun_cze_tag_jpn_knd_kor_glc_scr_moo_arw_ind_rus_tig_bat_cnt_fre_ses_spa_owc_pol_lat_ukr_urd_qcu_krd_rom_ctl_dgb_sod_grk_wly_ger_mly_nor_fbf_bul_yor_mao_tha_sid_tml_swt_igb_tur_swe_prs_uzb_bem_vie_chh_zul_bam_akn	-0.893058742138586	-2.16223169367495	0.0331664190245219
822	sid_cze_tsw_afr_aeg_owc_heb_ger_tur_aze_cic_tag_ven_ukr_arw_bsq_fre_sod_igb_cnt_mol_bul_swa_svk_dgb_prs_hun_dyu_fbf_fin_rus_gam_geo_eng_lat_hin_ctl_hau_mlt_swe_est_ewe_sun_rom_mly_jpn_knd_kor_krd_bos_akn_lit_bat_guj_tig_jav_mnd_dut_moo_scr_amr_pol_por_alb_spa_qcu_pan_urd_grk_ses_amh_slo_chh_ben_ind_nor_bem_ita_zul_mao_tha_anl_tml_swt_bam_azi_glc_mcd_uzb_tsn_vie_wly_yor_xho_lda	-0.272455946840884	-0.644284575342467	0.520976845990776
823	tig_pan_yor_eng_aeg_sid_amh_lit_uzb_azi_zul_bat_tsn_arw_hin_bsq_urd_wly_dyu_mnd_ita_rus_tsw_nor_ven_krd_est_swa_xho_fin_ger_owc_geo_svk_ctl_afr_spa_heb_sod_guj_hun_dgb_tag_mcd_jav_jpn_knd_kor_lat_fre_fbf_ben_mly_rom_gam_mao_cnt_dut_moo_prs_mlt_swe_bul_cze_mol_qcu_bos_grk_alb_ses_anl_slo_chh_pol_sun_glc_bam_ukr_ewe_ind_tha_hau_tml_igb_bem_tur_por_scr_aze_lda_vie_amr_cic_swt_akn	0.559592105893919	1.32808484414201	0.187400309403506
824	tig_ctl_zul_rom_owc_sid_anl_por_aze_tur_dyu_sun_tsn_ukr_fre_bsq_mol_hau_bem_mnd_afr_ita_fbf_guj_cic_lat_est_bam_dgb_hun_slo_heb_geo_scr_arw_hin_pol_mlt_chh_spa_fin_moo_ind_lit_mao_jpn_knd_kor_alb_rus_xho_ger_mly_swe_gam_bat_cnt_glc_swt_urd_amh_pan_bul_svk_mcd_qcu_ben_nor_krd_yor_sod_grk_amr_cze_tag_eng_igb_bos_ven_jav_tha_aeg_tml_lda_swa_azi_prs_dut_uzb_ses_vie_wly_akn_ewe_tsw	-0.745123319995562	-1.79113561917856	0.0765246739838106
825	hau_swe_xho_pol_amr_sod_heb_nor_azi_aze_yor_mao_bam_alb_guj_bsq_eng_gam_ven_mnd_pan_slo_akn_krd_bem_rom_hun_swa_dgb_fin_grk_wly_geo_mcd_fre_ukr_ben_sid_amh_mol_est_ses_mly_glc_tag_jpn_knd_kor_ctl_svk_tsn_lit_jav_bul_aeg_bat_cnt_rus_ewe_dut_chh_urd_bos_prs_lat_qcu_afr_por_scr_igb_tig_spa_owc_ger_ind_cze_swt_hin_tsw_sun_tha_anl_tml_fbf_dyu_uzb_arw_ita_tur_cic_vie_mlt_moo_lda_zul	-0.113573204884125	-0.267609261246004	0.78959270208436
826	owc_hin_xho_ita_amh_tig_gam_lit_azi_aze_lda_mly_dgb_mol_prs_bsq_mcd_heb_fbf_cnt_glc_bul_tsw_guj_swt_ben_est_bem_igb_hun_spa_aeg_geo_pan_svk_por_rus_sid_wly_ukr_fin_dyu_sun_arw_ind_jpn_tml_kor_slo_ger_zul_pol_tag_rom_anl_jav_mnd_lat_moo_afr_amr_bos_ctl_dut_cze_qcu_nor_swe_alb_swa_hau_urd_mlt_eng_bat_scr_ven_fre_akn_mao_tha_sod_knd_ewe_bam_tur_krd_grk_uzb_cic_vie_chh_ses_tsn_yor	0.104595090369966	0.246269027477005	0.806016722248543
827	gam_eng_tsn_scr_mlt_aeg_hau_alb_aze_tur_lda_tag_yor_bul_ctl_bsq_glc_owc_tsw_cnt_mcd_ukr_ven_rus_swt_cze_hun_moo_dyu_est_ita_chh_geo_dut_pan_rom_slo_wly_sid_pol_fin_akn_sun_swe_bat_jpn_tml_kor_urd_lat_fbf_krd_jav_grk_amr_mly_mnd_spa_xho_lit_sod_mol_arw_bos_svk_qcu_fre_nor_guj_dgb_anl_prs_tig_ger_mao_ben_ses_afr_ewe_ind_tha_heb_knd_cic_igb_azi_por_hin_uzb_bem_vie_amh_zul_swa_bam	0.408169817333661	0.962916060530571	0.338086729107259
828	amr_rus_bem_mcd_hau_sod_aeg_afr_aze_tur_akn_bat_zul_glc_arw_bsq_ita_owc_dyu_mnd_prs_alb_dgb_ben_fbf_krd_est_igb_tsn_fin_ctl_tig_geo_guj_cze_bul_urd_amh_chh_rom_hun_cic_ind_hin_tag_jpn_tml_kor_bos_por_bam_slo_jav_ger_gam_mly_cnt_lit_swt_nor_anl_mol_lat_grk_pol_qcu_eng_pan_fre_moo_mlt_ukr_heb_swe_mao_dut_xho_spa_yor_sun_tha_sid_knd_swa_ven_uzb_scr_svk_azi_lda_vie_wly_tsw_ewe_ses	-0.259069081169164	-0.612112618888397	0.541956925909943
829	sod_rom_swa_svk_hau_gam_heb_ben_azi_uzb_dgb_mly_yor_ukr_spa_bsq_arw_anl_ewe_cnt_swe_mol_zul_rus_xho_fre_fin_dyu_swt_est_grk_mlt_geo_ger_ita_ctl_hin_amh_sid_lit_hun_tsn_bat_slo_tag_jpn_knd_kor_cze_lat_ven_urd_jav_guj_aeg_sun_mnd_glc_bam_pan_tig_eng_afr_bul_krd_qcu_por_pol_alb_cic_owc_nor_chh_bos_mao_scr_bem_prs_tsw_ind_tha_amr_tml_akn_moo_aze_dut_mcd_tur_fbf_vie_wly_ses_lda_igb	-0.112196539260956	-0.26442379230642	0.792038497492623
830	chh_mcd_igb_pol_aeg_tig_sod_eng_tur_aze_swt_mao_xho_svk_cze_bsq_alb_heb_bem_cnt_swe_prs_fbf_bul_moo_afr_est_lda_cic_hun_bos_anl_geo_ger_nor_ben_lit_wly_gam_arw_fin_swa_bat_ukr_jav_jpn_knd_kor_glc_rom_ewe_hin_ind_por_hau_tag_mnd_scr_bam_ctl_amr_urd_krd_mol_guj_qcu_ita_dut_grk_ven_sid_rus_owc_pan_sun_fre_zul_lat_ses_mly_tha_amh_tml_dyu_tsn_uzb_slo_spa_azi_akn_vie_mlt_tsw_yor_dgb	-0.287539015076191	-0.680629785503789	0.49779684173587
831	anl_nor_xho_ger_mlt_aeg_sod_lit_aze_tur_bem_sun_swa_lat_eng_bsq_cze_tig_moo_cnt_afr_rus_dyu_bos_fbf_arw_est_ewe_akn_fin_ctl_chh_geo_guj_krd_dut_fre_gam_amh_scr_hun_swt_jav_prs_tag_jpn_knd_kor_ita_swe_dgb_rom_bat_pol_heb_mly_mnd_urd_yor_slo_amr_bul_hin_svk_alb_qcu_ben_mol_grk_ses_owc_mcd_sid_ukr_ind_por_lda_pan_tsn_mao_tha_hau_tml_igb_tsw_uzb_spa_glc_azi_bam_vie_wly_ven_cic_zul	-0.240014704736105	-0.566822838787543	0.572200073303019
832	hau_ger_ven_rus_gam_owc_sid_prs_uzb_aze_tsw_sun_dyu_ctl_grk_bsq_mol_aeg_tsn_mnd_cze_urd_bem_pan_akn_afr_est_yor_ewe_hun_rom_tig_geo_arw_pol_lat_bos_heb_mlt_eng_fin_fbf_jav_krd_mao_jpn_knd_kor_svk_ukr_moo_fre_ind_alb_anl_mly_cnt_hin_lda_swe_amh_guj_ita_slo_bul_qcu_ben_glc_dut_dgb_sod_scr_chh_lit_bat_nor_swa_por_zul_tag_tha_amr_tml_cic_swt_tur_spa_mcd_azi_bam_vie_wly_igb_xho_ses	-0.41703447693874	-0.988927007037138	0.325264846977078
833	amh_por_bam_mol_anl_gam_sid_lat_uzb_aze_tsw_mao_dgb_ukr_ben_bsq_alb_sod_dyu_mnd_guj_afr_tsn_arw_swa_nor_fin_yor_ses_est_slo_mlt_geo_pan_hin_grk_scr_owc_wly_cze_hun_swt_tag_spa_bat_jpn_knd_kor_eng_svk_akn_bul_mly_fre_chh_ind_cnt_ita_igb_bos_aeg_mcd_ctl_lit_urd_qcu_prs_dut_rom_fbf_heb_swe_hau_krd_jav_glc_ven_rus_bem_sun_tha_tig_tml_ewe_moo_tur_ger_pol_azi_xho_vie_amr_lda_zul_cic	1.44420218785233	3.60403199989269	0.000505845307412579
834	chh_nor_lda_ben_sid_sod_mlt_krd_azi_uzb_swa_sun_swt_scr_bul_bsq_bos_amh_tsw_mnd_ukr_svk_cic_guj_xho_cze_hun_zul_igb_fin_pol_tig_geo_glc_rus_mcd_rom_heb_aeg_lat_est_dyu_jav_por_ind_jpn_knd_kor_alb_grk_yor_lit_mly_slo_amr_tag_cnt_swe_moo_mol_hau_fre_hin_ctl_arw_qcu_afr_ita_urd_bam_anl_prs_owc_dut_bat_pan_fbf_eng_ven_mao_tha_gam_tml_dgb_tsn_aze_spa_ger_tur_bem_vie_wly_ses_akn_ewe	-0.16294712129552	-0.384743554016904	0.701305861445423
835	heb_prs_moo_afr_mlt_gam_sod_spa_azi_uzb_zul_jav_ses_ben_cze_bsq_guj_amr_bam_mnd_eng_dut_ewe_fre_lda_swe_est_tsw_swa_fin_nor_hau_geo_pan_urd_lat_bul_amh_chh_alb_hun_bem_sun_slo_mly_jpn_tml_kor_glc_grk_igb_ctl_bat_hin_wly_tag_cnt_scr_ven_ger_tig_mcd_por_krd_bos_qcu_lit_ukr_rus_dyu_sid_rom_aeg_svk_mao_ita_swt_mol_dgb_ind_tha_owc_knd_tsn_akn_aze_arw_pol_tur_fbf_vie_anl_yor_xho_cic	0.0156160969919995	0.0367715146228078	0.970746001811349
836	amh_mol_fbf_bul_mlt_wly_heb_rom_uzb_tur_dyu_mly_swa_ita_prs_bsq_spa_hau_moo_cnt_mcd_por_cic_bos_igb_svk_hun_ewe_akn_est_lit_sod_geo_nor_ger_guj_slo_chh_anl_scr_fin_ses_sun_eng_mao_jpn_knd_kor_ukr_rus_bem_swe_bat_pan_tig_ind_mnd_cze_bam_glc_aeg_grk_hin_ctl_alb_qcu_ben_pol_dut_ven_sid_lat_owc_fre_jav_urd_xho_krd_lda_tag_tha_gam_tml_dgb_tsw_azi_arw_afr_aze_yor_vie_amr_zul_swt_tsn	-0.560572326955519	-1.33852334634179	0.183988999062986
837	gam_ben_fbf_krd_aeg_anl_mlt_eng_aze_uzb_tsw_sun_swt_lat_bos_bsq_ctl_owc_akn_cnt_svk_bul_dgb_fre_yor_cze_est_swa_igb_hun_nor_hau_geo_pol_lit_rom_ita_amr_wly_swe_fin_bem_bat_mol_mao_jpn_knd_kor_por_slo_lda_glc_jav_hin_sod_tag_mnd_pan_tsn_ukr_sid_ger_spa_rus_scr_qcu_prs_dut_alb_ewe_chh_arw_amh_mcd_ind_grk_moo_afr_dyu_mly_tha_tig_tml_xho_ven_tur_guj_urd_azi_zul_vie_heb_cic_ses_bam	-0.285968727598595	-0.676320627313346	0.500515660100096
838	amh_cze_swt_glc_heb_hau_chh_mcd_uzb_azi_akn_tag_igb_guj_slo_bsq_grk_aeg_cic_cnt_nor_dut_dgb_hin_yor_ctl_hun_bem_moo_fin_svk_gam_geo_afr_scr_bul_alb_owc_wly_swe_est_xho_mao_spa_ind_jpn_knd_kor_lat_por_ses_rom_bat_fre_sod_jav_mnd_rus_ven_lit_sid_bos_urd_ben_prs_qcu_ita_ger_mol_swa_anl_ukr_tig_pan_sun_krd_zul_eng_ewe_mly_tha_amr_tml_bam_lda_tur_arw_pol_aze_dyu_vie_mlt_tsw_tsn_fbf	-0.33086659730729	-0.783578969934047	0.435278255259837
839	wly_hin_fbf_bos_heb_anl_owc_swe_azi_uzb_yor_bat_xho_ctl_rom_bsq_guj_tig_dyu_mnd_alb_mcd_zul_ger_akn_lat_fin_cic_lda_hun_krd_aeg_geo_mol_ben_spa_eng_amr_chh_svk_est_ven_ind_pan_jav_jpn_tml_kor_ita_scr_dgb_arw_sun_lit_mlt_mly_cnt_prs_ses_fre_amh_dut_nor_ukr_rus_qcu_grk_bul_slo_bem_sid_pol_gam_por_mao_afr_ewe_cze_swa_tag_tha_hau_knd_tsn_bam_aze_glc_urd_tur_tsw_vie_sod_igb_moo_swt	-0.888689500505381	-2.15240508628258	0.0339542704965301
840	amr_cze_ven_ger_amh_owc_hau_krd_azi_uzb_swa_mly_dyu_mcd_arw_bsq_prs_heb_tsn_mnd_dut_eng_yor_glc_lda_pol_fin_igb_fbf_est_rom_wly_geo_bul_grk_pan_alb_anl_sid_nor_hun_xho_sun_scr_tag_jpn_tml_kor_bos_spa_ses_svk_bat_hin_tig_mao_cnt_lit_tsw_lat_sod_ctl_swe_slo_ita_qcu_mol_rus_ukr_moo_aeg_afr_chh_guj_ind_por_bem_ben_zul_jav_tha_mlt_knd_akn_dgb_tur_fre_urd_aze_ewe_vie_gam_bam_swt_cic	-0.365526403181181	-0.865856775095958	0.388796938071916
841	wly_arw_tsw_bul_anl_tig_hau_hin_tur_azi_moo_bat_ses_urd_cze_bsq_glc_gam_cic_mnd_ben_svk_dgb_por_yor_guj_fin_akn_tsn_hun_grk_amh_geo_pol_slo_prs_mcd_chh_aeg_afr_est_ven_mao_lit_jav_jpn_knd_kor_fre_alb_dyu_pan_ind_ukr_sod_tag_cnt_nor_swa_krd_owc_rom_ctl_ita_scr_qcu_swe_rus_spa_bam_heb_eng_amr_dut_mly_bos_xho_ger_fbf_sun_tha_sid_tml_zul_lda_aze_lat_mol_uzb_igb_vie_mlt_bem_swt_ewe	0.189837259435791	0.446479770336575	0.656288630166005
842	owc_prs_cic_cze_sod_anl_chh_fre_uzb_azi_akn_ind_yor_mol_slo_bsq_lat_sid_dyu_cnt_bos_bul_xho_urd_ewe_ben_hun_dgb_swt_fin_pan_gam_geo_svk_rus_eng_alb_amh_hau_spa_est_ses_mao_ukr_sun_jpn_tml_kor_dut_rom_zul_ctl_mly_lit_tig_tag_mnd_swe_bem_hin_amr_por_pol_scr_afr_qcu_ger_nor_grk_ven_wly_krd_aeg_ita_jav_arw_bam_mcd_igb_bat_tha_mlt_knd_lda_tsw_aze_glc_guj_tur_swa_vie_heb_fbf_moo_tsn	-0.0153013930145324	-0.0360176941001083	0.9713454475199
843	owc_mcd_bem_grk_tig_anl_chh_swe_aze_azi_dyu_sun_moo_mol_slo_bsq_pol_sod_dgb_cnt_hin_por_fbf_cze_akn_pan_hun_ses_yor_fin_ukr_gam_geo_rom_bul_guj_alb_aeg_sid_ben_est_lda_mao_eng_bat_jpn_tml_kor_prs_svk_xho_scr_mly_nor_amr_tag_mnd_ger_tsn_spa_hau_fre_lit_lat_afr_qcu_krd_dut_arw_zul_heb_rus_mlt_urd_ind_ctl_swa_ita_igb_jav_tha_wly_knd_ven_bam_uzb_bos_glc_tur_cic_vie_amh_swt_ewe_tsw	-0.196879598651421	-0.465246708478934	0.64284238550395
844	owc_ita_swt_hin_heb_amr_amh_arw_azi_tur_lda_mly_bem_prs_lit_bsq_bul_hau_akn_mnd_bos_cze_ewe_por_ven_grk_fin_bam_dgb_est_krd_gam_geo_dut_ukr_eng_ctl_tig_aeg_svk_hun_zul_ind_fre_tag_jpn_knd_kor_pan_mol_dyu_alb_jav_lat_wly_mao_cnt_urd_igb_nor_mlt_afr_scr_slo_swe_qcu_ger_mcd_guj_ses_sod_spa_anl_rom_sun_pol_cic_rus_fbf_bat_tha_chh_tml_moo_yor_aze_ben_glc_uzb_swa_vie_sid_tsn_tsw_xho	0.477252846916517	1.12490179726722	0.263525550315114
845	mlt_grk_bam_nor_chh_amr_amh_swe_azi_tur_tsw_ind_lda_ctl_ukr_bsq_scr_aeg_bem_mnd_bul_afr_fbf_ben_swt_pan_hun_zul_cic_fin_guj_sod_geo_krd_arw_ita_lit_anl_hau_glc_est_moo_mao_dut_mly_jpn_tml_kor_alb_hin_ses_por_tag_rom_owc_jav_cnt_urd_dyu_spa_heb_slo_mol_fre_lat_qcu_pol_eng_svk_dgb_sid_rus_wly_cze_sun_bos_akn_ger_tsn_bat_tha_tig_knd_swa_ven_uzb_mcd_prs_aze_igb_vie_gam_yor_ewe_xho	-0.579779224159978	-1.38398524952033	0.169675426064352
846	hau_lit_tsn_cze_mlt_wly_tig_nor_uzb_tur_lda_mly_swa_svk_por_bsq_guj_anl_dyu_mnd_swe_lat_fbf_arw_bam_grk_fin_zul_cic_est_ukr_gam_geo_mol_bul_spa_mcd_owc_aeg_slo_hun_yor_ind_urd_mao_jpn_tml_kor_bos_fre_ewe_rom_tag_pol_sod_bat_cnt_ctl_swt_afr_amh_scr_eng_alb_krd_qcu_prs_ger_hin_igb_chh_rus_heb_ita_jav_glc_xho_pan_bem_sun_tha_amr_knd_moo_akn_aze_dut_ben_azi_tsw_vie_sid_ven_dgb_ses	-0.185051454737291	-0.43649967319091	0.663485949048868
847	sid_ben_bem_ukr_amr_hau_sod_rom_uzb_tur_ven_sun_swa_hin_slo_bsq_bul_aeg_xho_cnt_mcd_urd_fbf_prs_tsw_lit_est_akn_ewe_fin_ger_amh_geo_grk_mol_ita_fre_wly_tig_krd_hun_dgb_mao_pol_ind_jpn_knd_kor_cze_pan_tsn_lat_mly_alb_chh_jav_mnd_spa_dyu_svk_owc_guj_glc_ctl_swe_qcu_scr_arw_dut_moo_mlt_eng_anl_por_bat_rus_igb_nor_bam_tag_tha_gam_tml_zul_swt_azi_afr_bos_aze_lda_vie_heb_cic_yor_ses	0.13001400312647	0.305900366726244	0.760364215149889
848	owc_lat_dgb_spa_chh_amh_aeg_urd_aze_uzb_moo_mly_swt_swe_arw_bsq_rus_hau_bam_mnd_fre_por_yor_alb_xho_mcd_est_igb_zul_hun_grk_gam_geo_pol_dut_ben_bul_amr_sod_cze_fin_dyu_tag_ita_bat_jpn_knd_kor_ukr_hin_tsn_prs_ind_lit_anl_mao_cnt_bos_fbf_ctl_wly_rom_pan_ger_mol_qcu_scr_nor_eng_ses_mlt_glc_heb_svk_sun_afr_cic_slo_ewe_jav_tha_sid_tml_lda_akn_azi_krd_guj_tur_ven_vie_tig_tsw_swa_bem	-0.354003830783611	-0.83862479809448	0.403830246955697
849	anl_prs_zul_ita_tig_mlt_owc_bos_azi_tur_ewe_bat_lda_krd_mol_bsq_glc_sod_tsn_cnt_pol_urd_fbf_spa_xho_rom_hun_moo_dgb_est_ger_amr_geo_fre_scr_hin_lit_amh_aeg_rus_fin_ses_jav_alb_tag_jpn_tml_kor_cze_mcd_dyu_nor_sun_pan_hau_mly_mnd_bul_swt_eng_wly_por_swe_slo_grk_qcu_guj_ukr_ben_swa_chh_arw_sid_afr_ind_dut_tsw_lat_akn_mao_tha_heb_knd_bem_ven_aze_svk_ctl_uzb_bam_vie_gam_cic_yor_igb	-0.800063695956962	-1.92714805636749	0.0570134890774637
850	wly_pan_ewe_lit_amr_heb_sod_spa_aze_azi_bem_bat_fbf_por_slo_bsq_glc_hau_igb_cnt_ita_rom_yor_mcd_ses_fre_fin_akn_swt_hun_swe_amh_geo_alb_dut_grk_arw_gam_aeg_nor_est_cic_tag_mol_sun_jpn_tml_kor_eng_ukr_tsw_afr_mao_urd_mlt_ind_mnd_bos_dgb_rus_anl_cze_ger_scr_ben_qcu_lat_ctl_hin_moo_sid_guj_tig_krd_jav_svk_dyu_bul_xho_mly_tha_chh_knd_lda_zul_uzb_prs_pol_tur_ven_vie_owc_bam_swa_tsn	-0.159222262981605	-0.375459856478775	0.708173488197283
851	amr_svk_akn_guj_gam_hau_sid_pol_aze_tur_tsn_bat_dgb_bul_rom_bsq_nor_anl_yor_mnd_afr_mol_lda_ctl_bam_bos_fin_bem_swa_hun_prs_owc_geo_eng_lit_ger_lat_wly_amh_krd_est_cic_sun_scr_ind_jpn_knd_kor_swe_arw_ven_por_tag_grk_heb_mao_cnt_slo_ses_rus_chh_ben_ita_mcd_alb_qcu_hin_ukr_fre_ewe_aeg_pan_sod_spa_mly_dut_fbf_cze_moo_jav_tha_tig_tml_dyu_zul_azi_urd_glc_uzb_xho_vie_mlt_swt_igb_tsw	-0.160323591173408	-0.378450877805802	0.705958209334346
852	heb_por_ses_pan_gam_chh_mlt_scr_azi_aze_ven_mly_swt_hin_slo_bsq_fre_amr_lda_cnt_grk_alb_zul_ctl_bem_mol_fin_igb_dgb_est_spa_amh_geo_cze_ita_eng_urd_sod_anl_rom_hun_moo_bat_krd_tag_jpn_tml_kor_swe_arw_fbf_ben_ind_lat_owc_mao_mnd_prs_akn_pol_sid_bul_ukr_glc_afr_qcu_guj_ger_bos_swa_aeg_lit_tig_rus_sun_svk_bam_mcd_tsn_jav_tha_hau_knd_yor_tsw_uzb_dut_nor_tur_ewe_vie_wly_cic_xho_dyu	-0.305678456606814	-0.72253283685023	0.471779995145193
853	owc_dut_moo_arw_chh_gam_sid_alb_aze_tur_bem_jav_fbf_krd_bul_bsq_ukr_amr_xho_mnd_pan_hin_dgb_urd_tsw_mol_est_lda_bam_fin_ger_tig_geo_ita_glc_guj_ctl_heb_amh_swe_hun_zul_tag_por_mao_jpn_knd_kor_rus_pol_swt_nor_ind_eng_sod_bat_cnt_cze_cic_mcd_mlt_lit_ben_prs_slo_qcu_bos_scr_fre_ewe_wly_rom_hau_svk_mly_lat_akn_grk_igb_sun_tha_anl_tml_ven_tsn_uzb_afr_spa_azi_swa_vie_aeg_ses_dyu_yor	-0.325348946603611	-0.770485608756994	0.442964817536078
854	wly_fre_lda_alb_aeg_amr_sod_por_tur_aze_ven_mao_dyu_slo_rom_bsq_ben_gam_zul_mnd_scr_spa_swt_ctl_bam_svk_est_swa_moo_hun_lat_mlt_geo_ita_afr_eng_nor_hau_owc_pol_fin_fbf_tag_mcd_bat_jpn_tml_kor_pan_cze_cic_glc_jav_bos_chh_mly_cnt_swe_bem_bul_sid_prs_hin_krd_lit_qcu_ger_guj_grk_igb_anl_mol_amh_urd_sun_dut_yor_rus_xho_ind_tha_tig_knd_ses_dgb_azi_arw_ukr_uzb_ewe_vie_heb_tsw_akn_tsn	-0.188759142015068	-0.446013271843999	0.65662433902694
855	aeg_glc_cic_slo_chh_sid_amh_prs_aze_azi_moo_jav_dgb_ita_grk_bsq_arw_gam_bam_cnt_pol_mcd_ewe_krd_tsn_svk_fin_yor_fbf_hun_bul_mlt_geo_ukr_guj_eng_swe_hau_sod_rom_est_ven_mly_rus_sun_jpn_tml_kor_hin_ben_akn_lat_tag_afr_wly_ind_mnd_lit_xho_scr_tig_mol_por_urd_ger_qcu_nor_fre_ctl_tsw_heb_cze_amr_bos_mao_dut_swt_alb_zul_bat_tha_anl_knd_bem_dyu_uzb_spa_pan_tur_igb_vie_owc_ses_swa_lda	-0.194119085961278	-0.458155944737012	0.64790916338318
856	anl_slo_igb_lat_amh_sid_tig_prs_azi_uzb_lda_tag_moo_eng_rus_bsq_ita_heb_xho_mnd_rom_guj_yor_ben_dgb_grk_est_tsn_dyu_fin_pan_owc_geo_dut_glc_alb_krd_chh_amr_fre_hun_ewe_sun_bul_bat_jpn_tml_kor_ctl_ger_akn_scr_mly_afr_wly_ind_cnt_ukr_ven_urd_mlt_swe_arw_mol_bos_qcu_nor_por_svk_fbf_hau_hin_sod_pol_jav_cze_swt_lit_bem_mao_tha_gam_knd_zul_tsw_tur_mcd_spa_aze_cic_vie_aeg_ses_bam_swa	-0.418850699710238	-0.993987607002736	0.3228081101814
857	aeg_mol_bam_eng_amr_gam_chh_krd_uzb_aze_akn_jav_lda_slo_ger_bsq_svk_sod_tsw_cnt_ben_arw_swa_ita_fbf_scr_est_cic_xho_hun_prs_mlt_geo_glc_pan_pol_afr_owc_sid_urd_fin_dyu_tag_dut_sun_jpn_knd_kor_swe_rom_moo_por_mao_bos_wly_ind_mnd_bul_yor_ukr_heb_nor_fre_mcd_alb_qcu_rus_guj_ctl_zul_tig_spa_hau_grk_mly_lit_ven_cze_dgb_bat_tha_anl_tml_bem_ewe_tur_lat_hin_azi_ses_vie_amh_tsn_swt_igb	-0.142789864339284	-0.336971666913165	0.736897530327007
858	amr_lat_dgb_bos_chh_amh_mlt_rom_azi_tur_tsn_jav_yor_ukr_rus_bsq_urd_gam_cic_cnt_ger_spa_zul_slo_igb_alb_fin_lda_fbf_est_hin_sid_geo_guj_prs_arw_ctl_sod_anl_fre_hun_swt_ind_mcd_bat_jpn_knd_kor_krd_afr_ewe_grk_mly_pol_heb_mao_mnd_lit_tsw_glc_tig_ita_cze_nor_svk_qcu_por_bul_eng_ses_wly_scr_hau_pan_tag_mol_akn_swe_swa_sun_tha_owc_tml_xho_ven_uzb_dut_ben_aze_moo_vie_aeg_bam_bem_dyu	-0.683566282027644	-1.64223150841884	0.103919353992414
859	tig_prs_swa_dut_amr_gam_amh_ita_aze_uzb_dgb_mly_lda_alb_slo_bsq_urd_anl_dyu_cnt_eng_scr_bam_nor_igb_grk_hun_xho_tsw_fin_pol_sod_geo_bos_afr_lit_glc_heb_wly_ger_est_zul_tag_mcd_bat_jpn_tml_kor_swe_cze_bem_rus_ind_svk_chh_sun_mnd_pan_ewe_rom_mlt_ben_guj_krd_ctl_qcu_arw_lat_mol_yor_sid_por_owc_hin_jav_spa_akn_bul_tsn_mao_tha_aeg_knd_ses_cic_azi_ukr_fre_tur_fbf_vie_hau_swt_moo_ven	-0.650401211703703	-1.55368867149021	0.123655295003492
860	mlt_fre_akn_lat_chh_sod_aeg_urd_azi_uzb_xho_mao_bem_eng_glc_bsq_grk_sid_zul_mnd_mcd_dut_dgb_rom_tsn_pol_hun_moo_swa_est_swe_amr_geo_rus_hin_spa_nor_owc_hau_arw_fin_ses_sun_ukr_tag_jpn_tml_kor_afr_scr_lda_ita_jav_svk_wly_mly_cnt_prs_swt_ben_heb_ctl_bul_krd_por_qcu_bos_alb_pan_cic_amh_lit_tig_cze_ind_ger_ven_slo_dyu_bat_tha_anl_knd_fbf_tsw_aze_guj_mol_tur_igb_vie_gam_ewe_yor_bam	-0.505243342862749	-1.20116598116031	0.232737022671923
861	amh_prs_ses_fre_wly_sid_mlt_rus_uzb_tur_tsw_mly_bam_ctl_grk_bsq_bul_aeg_tsn_cnt_svk_nor_xho_ger_bem_mcd_hun_swt_dgb_est_slo_gam_geo_swe_ben_dut_bos_heb_hau_pan_fin_igb_bat_lit_sun_jpn_tml_kor_spa_por_yor_ita_tag_mol_owc_ind_mnd_glc_ven_arw_anl_rom_alb_scr_hin_qcu_ukr_lat_pol_swa_amr_urd_chh_guj_jav_krd_moo_eng_fbf_mao_tha_tig_knd_akn_zul_azi_cze_afr_aze_lda_vie_sod_ewe_dyu_cic	-0.561679933799013	-1.33891401442762	0.183862241532928
862	gam_por_tsn_pol_wly_heb_hau_ger_aze_tur_ewe_sun_moo_mol_afr_bsq_scr_tig_swt_mnd_mcd_nor_ven_lit_zul_ben_hun_ses_yor_fin_ukr_mlt_geo_svk_pan_eng_arw_aeg_amr_ctl_est_cic_bat_slo_jav_jpn_knd_kor_ita_spa_fbf_prs_mao_swe_owc_tag_cnt_bul_tsw_rus_amh_glc_dut_lat_krd_qcu_urd_guj_cze_bem_anl_grk_sid_alb_mly_bos_swa_hin_akn_ind_tha_chh_tml_dyu_dgb_azi_fre_rom_uzb_lda_vie_sod_bam_xho_igb	-0.102094025635938	-0.240969685736378	0.810109063803879
863	wly_ger_lda_alb_chh_sod_hau_pan_tur_aze_cic_tag_bam_arw_guj_bsq_hin_amr_ses_cnt_rus_krd_ewe_prs_tsw_swe_fin_fbf_moo_hun_slo_aeg_geo_pol_ukr_spa_mol_anl_mlt_svk_est_ven_mao_cze_bat_jpn_knd_kor_nor_ben_bem_ita_jav_scr_gam_sun_mnd_eng_xho_lat_heb_por_rom_fre_lit_qcu_grk_mcd_urd_zul_sid_glc_amh_ctl_mly_bos_swa_bul_dyu_ind_tha_owc_tml_tsn_yor_uzb_dut_afr_azi_dgb_vie_tig_akn_swt_igb	-0.295787293513395	-0.70027680158147	0.48550264637291
864	anl_alb_lda_lat_sod_amh_tig_urd_tur_uzb_moo_bat_dgb_ger_por_bsq_mol_heb_bem_mnd_hin_ctl_swa_ita_akn_pan_fin_yor_ewe_hun_rus_aeg_geo_nor_ukr_svk_lit_mlt_wly_bos_est_swt_jav_rom_mly_jpn_knd_kor_glc_cze_ven_dut_sun_bul_hau_tag_cnt_scr_zul_prs_amr_spa_eng_pol_afr_qcu_arw_guj_mcd_ses_gam_krd_owc_ben_ind_slo_igb_fre_cic_mao_tha_sid_tml_tsn_tsw_azi_grk_swe_aze_xho_vie_chh_fbf_bam_dyu	-1.0060357619559	-2.45527367680862	0.015936339377848
865	owc_ger_tsw_grk_mlt_sod_amr_pol_aze_uzb_akn_sun_dgb_slo_afr_bsq_urd_tig_dyu_cnt_hin_guj_igb_ita_bem_alb_fin_lda_yor_est_glc_anl_geo_mcd_dut_lat_lit_chh_heb_rom_hun_cic_tag_svk_ind_jpn_knd_kor_por_mol_zul_rus_mly_spa_sid_bat_mnd_bos_moo_ben_aeg_scr_krd_bul_pan_qcu_arw_ukr_fre_fbf_hau_eng_gam_swe_mao_nor_ewe_cze_bam_jav_tha_wly_tml_swt_swa_tur_prs_ctl_azi_tsn_vie_amh_xho_ses_ven	-0.158239116946024	-0.373668553396928	0.709501408066245
866	chh_ctl_swa_prs_anl_hau_sid_mcd_aze_azi_dgb_sun_fbf_glc_svk_bsq_dut_tig_zul_mnd_spa_krd_ewe_swe_bem_ger_fin_xho_swt_est_eng_mlt_geo_ita_scr_por_arw_sod_amr_nor_hun_lda_jav_urd_tag_jpn_knd_kor_ukr_cze_ven_mol_mao_rus_wly_bat_cnt_ben_bam_lit_aeg_fre_guj_afr_pan_qcu_lat_alb_bos_dyu_amh_grk_heb_pol_mly_bul_cic_rom_tsn_ind_tha_owc_tml_akn_ses_tur_hin_slo_uzb_igb_vie_gam_yor_moo_tsw	0.183011959204795	0.430803974798637	0.667607743492346
867	owc_por_zul_cze_aeg_heb_wly_dut_uzb_azi_dgb_bat_swt_rom_grk_bsq_glc_hau_lda_mnd_pan_alb_tsn_krd_yor_ita_est_igb_ses_fin_nor_amh_geo_prs_rus_mcd_afr_sod_anl_fre_hun_tsw_jav_lit_tag_jpn_knd_kor_ger_hin_swa_ben_ind_mol_sid_mly_cnt_slo_moo_urd_chh_lat_swe_scr_arw_qcu_svk_guj_ukr_ewe_tig_pol_amr_bos_sun_ctl_xho_spa_bem_mao_tha_gam_tml_akn_fbf_tur_eng_bul_aze_ven_vie_mlt_dyu_cic_bam	-0.0870929203057968	-0.205114415794271	0.837931009715884
868	anl_mol_tsn_bos_amr_sod_hau_hin_uzb_aze_zul_mao_fbf_rus_ger_bsq_pan_chh_ewe_cnt_bul_mcd_lda_fre_bam_prs_est_igb_dyu_hun_pol_sid_geo_grk_guj_ben_lat_wly_mlt_urd_fin_swa_mly_glc_ind_jpn_tml_kor_rom_arw_cic_swe_bat_spa_heb_sun_mnd_ukr_ven_scr_amh_krd_dut_slo_por_qcu_eng_ctl_alb_moo_tig_lit_owc_cze_tag_afr_dgb_svk_tsw_jav_tha_gam_knd_yor_xho_tur_ita_nor_azi_bem_vie_aeg_akn_swt_ses	-0.0292213918266905	-0.0687844371384289	0.945308884197595
869	gam_bul_fbf_pan_aeg_sid_tig_eng_tur_uzb_tsw_mly_swt_scr_mol_bsq_cze_sod_tsn_cnt_rus_nor_swa_krd_bem_lat_hun_lda_moo_est_ukr_anl_geo_urd_prs_alb_lit_hau_owc_fre_fin_zul_sun_glc_tag_jpn_knd_kor_dut_mcd_yor_arw_mao_hin_wly_bat_mnd_svk_dgb_pol_heb_spa_bos_guj_ita_qcu_ger_slo_swe_cic_amr_ctl_amh_ben_jav_grk_akn_por_ewe_ind_tha_mlt_tml_ven_ses_azi_rom_afr_aze_xho_vie_chh_dyu_bam_igb	0.34529313259107	0.815453491751916	0.416896322922206
870	anl_swe_moo_hin_heb_mlt_sid_rus_aze_uzb_swt_mly_yor_spa_ben_bsq_pan_hau_dyu_mnd_bul_mcd_tsw_eng_igb_svk_est_akn_swa_hun_lat_sod_geo_bos_ukr_afr_ctl_aeg_wly_alb_fin_ses_sun_urd_jav_jpn_tml_kor_lit_fre_xho_ita_mao_nor_tig_bat_cnt_glc_bem_dut_owc_prs_slo_rom_grk_qcu_pol_scr_guj_dgb_amh_por_gam_cze_tag_arw_tsn_ger_cic_ind_tha_chh_knd_lda_fbf_azi_krd_mol_tur_ewe_vie_amr_zul_bam_ven	-0.602074898489441	-1.43936546235349	0.153404463597293
871	gam_pol_ewe_ben_wly_amr_chh_dut_azi_aze_tsw_bat_swa_mol_svk_bsq_hin_hau_zul_cnt_grk_mcd_akn_glc_ses_ger_fin_fbf_yor_hun_guj_owc_geo_fre_pan_arw_spa_mlt_amh_bul_est_lda_mao_por_sun_jpn_tml_kor_lat_rom_ven_scr_jav_ita_sid_mly_mnd_rus_swt_lit_tig_krd_alb_prs_ctl_qcu_slo_swe_cze_igb_anl_nor_sod_urd_ind_ukr_dgb_afr_bam_tag_tha_heb_knd_moo_bem_tur_bos_eng_uzb_cic_vie_aeg_tsn_dyu_xho	-0.54447249569188	-1.29912361304841	0.197113073117577
872	owc_dut_ses_svk_aeg_mlt_tig_lit_tur_azi_xho_sun_igb_alb_pan_bsq_urd_wly_tsn_cnt_ukr_fre_yor_lat_zul_scr_fin_akn_bem_est_spa_heb_geo_hin_krd_slo_por_hau_chh_pol_hun_ven_jav_ctl_mao_jpn_knd_kor_ita_bul_tsw_guj_bat_rom_gam_ind_mnd_rus_swt_mcd_sid_eng_cze_grk_ben_qcu_ger_swe_mol_cic_amh_prs_amr_bos_tag_afr_bam_nor_fbf_mly_tha_anl_tml_lda_dyu_aze_arw_glc_uzb_ewe_vie_sod_swa_dgb_moo	-0.209932418431512	-0.496054800567678	0.621026079805348
873	chh_pan_fbf_grk_owc_heb_mlt_slo_azi_tur_cic_tag_tsn_por_scr_bsq_glc_sid_swt_mnd_ukr_cze_swa_rom_zul_guj_fin_yor_igb_est_mol_wly_geo_fre_ctl_bul_spa_amh_tig_lat_hun_akn_bat_alb_ind_jpn_tml_kor_lit_swe_bem_prs_mao_bos_anl_sun_cnt_rus_dyu_afr_amr_urd_arw_pol_svk_qcu_ger_nor_dut_bam_gam_ita_aeg_eng_jav_ben_dgb_hin_ses_mly_tha_sod_knd_xho_lda_aze_krd_mcd_uzb_tsw_vie_hau_ewe_moo_ven	-0.0465411168259943	-0.109616842639484	0.912949439565448
874	wly_nor_bem_prs_anl_gam_heb_ita_aze_uzb_tsn_bat_xho_svk_urd_bsq_lat_aeg_ses_cnt_ctl_ger_dyu_bos_dgb_por_est_fbf_tsw_hun_guj_amh_geo_arw_alb_scr_pol_mlt_chh_afr_fin_moo_mao_krd_tag_jpn_knd_kor_dut_hin_ewe_fre_mly_ukr_owc_sun_mnd_rus_akn_cze_tig_glc_mol_ben_mcd_qcu_grk_pan_slo_bam_hau_lit_sod_rom_ind_eng_swa_spa_zul_jav_tha_amr_tml_yor_cic_tur_bul_swe_azi_lda_vie_sid_swt_igb_ven	0.00485434217182307	0.0114386971396357	0.990897941665092
875	gam_guj_cic_mcd_amr_mlt_aeg_urd_uzb_aze_lda_jav_xho_ger_bul_bsq_slo_tig_dgb_cnt_arw_cze_fbf_glc_bam_ctl_hun_swa_tsw_fin_por_hau_geo_ukr_nor_pol_spa_wly_sod_afr_est_swt_mao_krd_ind_jpn_knd_kor_hin_ben_moo_mol_sun_fre_chh_tag_mnd_svk_yor_ita_sid_prs_pan_dut_rus_qcu_alb_grk_bos_ses_anl_rom_amh_scr_mly_lat_bem_eng_ewe_bat_tha_heb_tml_ven_igb_azi_lit_swe_tur_akn_vie_owc_dyu_tsn_zul	-0.565203707952029	-1.3480166913765	0.180927330909803
876	amr_dut_dgb_mcd_aeg_heb_sid_pol_azi_aze_igb_jav_bam_por_slo_bsq_grk_hau_cic_cnt_eng_rus_zul_guj_ven_lat_fin_ewe_bem_est_alb_wly_geo_ben_bul_fre_ger_sod_mlt_krd_hun_xho_bat_swe_ind_jpn_tml_kor_scr_ukr_tsn_bos_mao_cze_amh_tag_mnd_ctl_lda_mol_chh_arw_hin_glc_pan_qcu_afr_ita_urd_fbf_owc_lit_anl_rom_mly_nor_yor_spa_ses_sun_tha_tig_knd_akn_moo_uzb_prs_svk_tur_swt_vie_gam_tsw_dyu_swa	0.0579093088333984	0.136306132069712	0.891873904105546
877	wly_ger_moo_scr_sid_amr_owc_pol_azi_uzb_fbf_tag_ven_nor_slo_bsq_alb_chh_cic_cnt_hin_ita_dgb_por_bam_glc_fin_ewe_bem_est_ctl_anl_geo_grk_bos_mol_eng_amh_gam_afr_hun_dyu_bat_cze_mly_jpn_tml_kor_bul_prs_tsn_svk_jav_lit_tig_sun_mnd_guj_lda_arw_sod_krd_ukr_fre_pan_qcu_spa_urd_mcd_xho_aeg_rom_hau_lat_ind_ben_swa_rus_tsw_mao_tha_heb_knd_igb_swt_aze_dut_swe_tur_ses_vie_mlt_zul_yor_akn	0.0175084834478511	0.0412960522778353	0.967148408637104
878	gam_nor_ewe_prs_chh_anl_hau_lit_uzb_aze_moo_jav_tsn_rom_afr_bsq_cze_heb_tsw_cnt_ita_mcd_bam_guj_dyu_spa_hun_yor_bem_fin_svk_sod_geo_bul_rus_ben_eng_wly_amh_ctl_est_ses_ind_swe_bat_jpn_tml_kor_urd_fre_lda_hin_sun_dut_tig_tag_mnd_arw_ven_ger_sid_slo_ukr_bos_lat_qcu_mol_scr_krd_swt_mlt_grk_aeg_pol_mao_por_dgb_alb_igb_mly_tha_owc_knd_swa_zul_azi_glc_pan_tur_xho_vie_amr_cic_fbf_akn	-0.952747475605345	-2.3203362123186	0.0225097120285154
879	mlt_mol_zul_ita_heb_aeg_tig_afr_uzb_tur_fbf_sun_lda_cze_spa_bsq_pol_gam_xho_mnd_glc_svk_ewe_rom_yor_krd_fin_moo_ven_est_dut_wly_geo_swe_eng_grk_ger_amr_hau_slo_hun_dyu_jav_alb_ind_jpn_knd_kor_mcd_rus_bam_bos_tag_lat_anl_bat_cnt_arw_akn_prs_sid_lit_ctl_urd_bul_qcu_nor_ukr_ben_swa_owc_scr_sod_pan_mly_guj_tsw_por_ses_mao_tha_amh_tml_bem_cic_azi_fre_hin_aze_tsn_vie_chh_swt_dgb_igb	-0.26275202596789	-0.62102237119998	0.536104039420275
880	anl_ger_bam_fre_sod_sid_amr_arw_uzb_aze_igb_mly_bem_alb_bul_bsq_bos_aeg_tsw_mnd_svk_swe_lda_dut_fbf_rus_fin_zul_xho_est_cze_hau_geo_afr_mcd_ctl_grk_wly_mlt_spa_hun_dgb_tag_slo_bat_jpn_tml_kor_lat_pan_dyu_rom_mao_por_owc_jav_cnt_ben_yor_nor_heb_ukr_mol_prs_pol_qcu_scr_glc_lit_cic_chh_hin_amh_urd_sun_eng_akn_krd_swt_ind_tha_gam_knd_ses_moo_azi_ita_guj_tur_tsn_vie_tig_ven_swa_ewe	-0.24657946675624	-0.582205450474572	0.56183709955683
881	mlt_scr_xho_krd_amr_gam_chh_ben_uzb_azi_swt_ind_dyu_mcd_eng_bsq_lat_tig_lda_cnt_ger_lit_ven_ctl_dgb_grk_est_tsw_moo_hun_nor_anl_geo_bos_por_bul_pol_aeg_owc_fre_fin_swa_mly_hin_sun_jpn_tml_kor_dut_rom_zul_alb_bat_swe_wly_jav_mnd_guj_ses_arw_sid_slo_glc_mol_svk_qcu_rus_spa_urd_fbf_hau_ita_sod_cze_tag_ukr_bem_afr_akn_mao_tha_amh_knd_yor_bam_tur_prs_pan_aze_cic_vie_heb_igb_tsn_ewe	-0.448791907602484	-1.06656762249922	0.288928144226865
882	sod_bos_yor_slo_heb_amr_hau_rom_azi_tur_fbf_ind_zul_ger_ukr_bsq_mol_chh_bam_cnt_fre_svk_xho_arw_moo_scr_fin_tsn_dgb_est_bul_amh_geo_afr_swe_lit_pol_sid_wly_spa_hun_swa_mao_urd_jav_jpn_knd_kor_guj_mcd_lda_lat_mly_nor_mlt_tag_mnd_ita_cic_hin_anl_rus_grk_glc_pan_qcu_prs_krd_ctl_ven_tig_alb_gam_por_bat_ben_bem_eng_dyu_sun_tha_aeg_tml_swt_tsw_uzb_cze_dut_aze_akn_vie_owc_ewe_ses_igb	0.100475652375089	0.236343498877241	0.813685893118146
883	tig_lit_fbf_mcd_sod_sid_wly_lat_azi_aze_ses_sun_xho_ger_scr_bsq_rus_chh_swa_cnt_pan_pol_lda_urd_moo_krd_fin_igb_dyu_hun_ita_gam_geo_afr_cze_glc_fre_heb_aeg_ctl_est_zul_bat_swe_mao_jpn_knd_kor_eng_hin_ewe_dut_jav_guj_mlt_ind_mnd_svk_bem_nor_amh_bul_slo_mol_ben_qcu_por_spa_alb_dgb_anl_bos_owc_ukr_mly_arw_swt_grk_ven_tag_tha_hau_tml_tsn_bam_tur_prs_rom_uzb_tsw_vie_amr_cic_akn_yor	-0.284260056427579	-0.672630711100996	0.5028501185552
884	chh_mol_lda_fre_anl_owc_sid_prs_uzb_tur_xho_tag_ses_mcd_hin_bsq_por_amr_tsn_mnd_bul_bos_yor_lit_cic_nor_est_ewe_akn_hun_spa_aeg_geo_glc_pol_afr_grk_amh_wly_svk_fin_zul_mly_alb_jav_jpn_knd_kor_guj_arw_tsw_slo_sun_rom_heb_bat_cnt_urd_bem_ctl_tig_lat_rus_cze_swe_qcu_ben_ukr_ger_swt_mlt_ita_gam_eng_ind_krd_igb_scr_fbf_mao_tha_sod_tml_dgb_swa_azi_dut_pan_aze_dyu_vie_hau_moo_bam_ven	-0.390739294225966	-0.92800776356245	0.355805825476596
885	sod_hin_xho_scr_sid_owc_anl_grk_uzb_azi_swa_mly_ven_bos_pan_bsq_glc_gam_fbf_mnd_arw_spa_moo_bul_bem_fre_hun_cic_yor_fin_eng_wly_geo_urd_alb_dut_slo_amh_hau_lat_est_dgb_jav_pol_mao_jpn_tml_kor_ctl_swe_ewe_svk_tag_ita_heb_sun_cnt_nor_ses_mol_amr_por_ukr_krd_prs_qcu_guj_rus_afr_swt_aeg_ben_mlt_lit_bat_ger_igb_mcd_dyu_ind_tha_tig_knd_lda_zul_tur_rom_cze_aze_tsw_vie_chh_akn_tsn_bam	0.761089985868426	1.80778384269063	0.0738728260709891
886	chh_bos_tsw_krd_wly_sid_mlt_scr_azi_uzb_bam_sun_dyu_por_grk_bsq_mcd_amr_ven_mnd_ben_pol_ses_urd_dgb_ctl_fin_tsn_swt_est_rom_sod_geo_ita_lat_ger_pan_aeg_owc_lit_hun_bem_bat_swe_tag_jpn_knd_kor_afr_rus_cic_arw_ind_svk_heb_mao_cnt_guj_xho_dut_hau_cze_spa_mol_nor_qcu_prs_ukr_alb_moo_gam_bul_tig_hin_mly_glc_swa_fre_lda_jav_tha_anl_tml_yor_zul_aze_eng_slo_tur_ewe_vie_amh_akn_igb_fbf	-0.328784432174802	-0.77789946985793	0.438602805357036
887	wly_glc_xho_mol_hau_owc_mlt_hin_azi_uzb_bem_tag_igb_scr_lit_bsq_dut_tig_swt_cnt_mcd_urd_dyu_ukr_swa_ger_hun_dgb_cic_fin_svk_sod_geo_ctl_arw_pol_fre_amh_sid_ita_est_lda_mao_swe_jav_jpn_tml_kor_nor_prs_tsn_rom_mly_bos_anl_sun_mnd_bul_yor_pan_aeg_slo_por_guj_alb_qcu_ben_cze_lat_zul_chh_grk_amr_krd_bat_rus_ses_spa_ewe_ind_tha_heb_knd_tsw_moo_tur_eng_afr_aze_akn_vie_gam_bam_ven_fbf	0.914920767821027	2.18078830081331	0.0317219166447616
888	hau_krd_bam_rus_tig_mlt_gam_nor_aze_tur_lda_sun_ses_dut_bul_bsq_pan_heb_tsn_mnd_cze_por_swa_lat_ven_urd_est_bem_tsw_hun_fre_chh_geo_ukr_spa_glc_alb_anl_amh_bos_fin_dgb_ind_ben_mao_jpn_tml_kor_mcd_pol_moo_scr_jav_lit_sid_mly_cnt_hin_akn_ger_owc_slo_ita_swe_mol_qcu_afr_rom_grk_igb_aeg_svk_sod_arw_tag_prs_swt_guj_ewe_bat_tha_amr_knd_dyu_cic_azi_ctl_eng_uzb_fbf_vie_wly_xho_yor_zul	-0.315883569697415	-0.747395103194194	0.456710691278959
889	sod_arw_tsw_lat_chh_amr_aeg_urd_azi_tur_ewe_tag_ven_lit_fre_bsq_por_gam_swt_cnt_ger_ita_igb_dut_bam_scr_est_moo_zul_hun_mol_hau_geo_pan_guj_afr_eng_amh_heb_glc_fin_yor_ind_ctl_bat_jpn_knd_kor_spa_nor_akn_alb_mao_krd_tig_jav_mnd_pol_tsn_mcd_sid_bul_prs_rom_grk_qcu_slo_ben_cze_bem_wly_hin_owc_ukr_mly_svk_dyu_rus_xho_sun_tha_mlt_tml_dgb_fbf_uzb_bos_swe_aze_lda_vie_anl_swa_cic_ses	-0.71280954048854	-1.70572327042641	0.0913974543099872
890	owc_por_swt_rus_sid_mlt_tig_ger_aze_azi_dyu_tag_tsn_svk_bul_bsq_grk_heb_xho_mnd_ctl_prs_ewe_lit_bem_ita_hun_moo_igb_fin_ben_chh_geo_cze_nor_fre_urd_aeg_hau_ukr_est_ven_mly_guj_bat_jpn_knd_kor_pol_afr_cic_rom_ind_alb_amh_mao_cnt_mcd_lda_krd_wly_glc_bos_slo_mol_qcu_hin_eng_swe_akn_sod_arw_anl_spa_jav_dut_fbf_scr_ses_sun_tha_gam_tml_zul_tsw_tur_pan_lat_uzb_bam_vie_amr_yor_dgb_swa	-0.311145344556534	-0.737224209048214	0.46284192629006
891	amh_prs_cic_glc_sid_tig_heb_bul_aze_uzb_bam_ind_xho_ita_urd_bsq_grk_anl_zul_mnd_eng_por_ven_lat_tsn_lit_hun_moo_fbf_fin_swe_owc_geo_pan_krd_dut_alb_aeg_amr_fre_est_dyu_tag_hin_mao_jpn_tml_kor_bos_mol_swt_ctl_bat_arw_chh_jav_cnt_ger_swa_svk_mlt_rus_ben_slo_scr_qcu_pol_rom_ukr_tsw_wly_guj_sod_afr_mly_mcd_dgb_spa_bem_sun_tha_hau_knd_yor_lda_azi_nor_cze_tur_igb_vie_gam_akn_ses_ewe	-0.254795971513383	-0.601956938215772	0.548667552196437
892	chh_ita_akn_mol_anl_tig_gam_ukr_azi_uzb_xho_mly_ewe_ctl_spa_bsq_swe_aeg_moo_mnd_prs_glc_bam_eng_tsn_bos_hun_ven_swa_est_lit_heb_geo_hin_alb_lat_grk_amr_amh_krd_fin_dyu_bat_pol_jav_jpn_knd_kor_pan_rom_yor_mcd_tag_svk_wly_ind_cnt_scr_bem_arw_sid_guj_dut_cze_urd_qcu_ger_ben_rus_swt_hau_slo_sod_bul_mao_fre_lda_afr_tsw_sun_tha_mlt_tml_fbf_ses_aze_nor_por_tur_zul_vie_owc_dgb_cic_igb	-0.0695767571981224	-0.163929906628392	0.870142064317113
893	aeg_slo_bem_glc_heb_gam_sid_por_uzb_aze_akn_mly_ewe_scr_alb_bsq_svk_mlt_dgb_cnt_ctl_hin_tsn_mol_ses_fre_est_bam_ven_fin_krd_anl_geo_lit_spa_cze_rom_sod_amh_ben_hun_xho_sun_ger_mao_jpn_knd_kor_grk_eng_moo_prs_ind_bul_wly_jav_mnd_lat_zul_dut_owc_mcd_ita_bos_urd_qcu_guj_pol_arw_yor_hau_pan_tig_swe_bat_afr_tsw_rus_cic_tag_tha_amr_tml_lda_swt_tur_ukr_nor_azi_dyu_vie_chh_swa_fbf_igb	-0.0393850538731384	-0.092784146983153	0.926274631043529
894	aeg_eng_xho_ben_sid_amh_owc_slo_tur_aze_akn_sun_yor_bos_bul_bsq_krd_amr_cic_mnd_alb_guj_fbf_dut_ewe_glc_est_moo_lda_hun_mcd_wly_geo_ger_rom_grk_swe_mlt_tig_nor_fin_swt_tag_ita_jav_jpn_tml_kor_cze_fre_tsn_rus_mly_pan_chh_bat_cnt_mol_bem_hin_heb_prs_por_ctl_scr_qcu_lit_pol_arw_ses_anl_urd_sod_spa_ind_afr_swa_ukr_zul_mao_tha_hau_knd_ven_dyu_azi_lat_svk_uzb_bam_vie_gam_dgb_igb_tsw	-0.211699754063167	-0.500735844628207	0.617740070190872
895	mlt_glc_tsw_rus_owc_amh_gam_cze_uzb_aze_zul_bat_xho_mcd_urd_bsq_alb_wly_fbf_cnt_guj_pol_swt_fre_yor_mol_est_dyu_lda_hun_ita_aeg_geo_slo_pan_eng_nor_sid_sod_bul_fin_tsn_jav_rom_sun_jpn_knd_kor_grk_hin_bem_ctl_mly_spa_tig_tag_mnd_arw_moo_ger_anl_por_ben_lit_krd_qcu_swe_prs_svk_bam_amr_scr_chh_afr_mao_bos_ses_dut_ewe_ind_tha_heb_tml_dgb_ven_azi_lat_ukr_tur_igb_vie_hau_akn_cic_swa	-0.26881826521582	-0.636455063918324	0.52604325997638
896	heb_mcd_dyu_ger_tig_wly_sod_ita_uzb_azi_lda_ind_zul_pan_ctl_bsq_eng_chh_swt_cnt_afr_grk_xho_prs_igb_krd_hun_yor_akn_est_swe_gam_geo_ben_bos_rus_guj_amr_hau_nor_fin_tsn_mao_mol_mly_jpn_knd_kor_urd_dut_fbf_slo_sun_spa_amh_jav_mnd_bul_bam_alb_sid_cze_lat_arw_glc_qcu_por_rom_hin_ewe_owc_scr_mlt_svk_tag_pol_ven_fre_moo_bat_tha_anl_tml_ses_tsw_aze_ukr_lit_tur_cic_vie_aeg_bem_swa_dgb	-1.08152255822908	-2.65155370241316	0.00941934784073522
897	wly_urd_swt_prs_sod_heb_owc_spa_aze_azi_dyu_mao_lda_afr_scr_bsq_pol_hau_ven_cnt_lat_bos_dgb_bul_cic_rus_hun_ewe_bam_fin_alb_aeg_geo_hin_nor_ctl_eng_mlt_anl_svk_est_moo_mly_fre_jav_jpn_tml_kor_ukr_grk_akn_ger_sun_ben_gam_ind_mnd_guj_igb_mcd_amr_mol_glc_slo_krd_qcu_pan_cze_ita_zul_tig_arw_chh_lit_bat_swe_tsw_dut_bem_tag_tha_sid_knd_xho_swa_uzb_rom_por_tur_yor_vie_amh_ses_tsn_fbf	-0.72164078788712	-1.73046880784337	0.0868634609548301
898	amr_pol_lda_spa_chh_owc_gam_eng_aze_tur_ewe_mao_dgb_alb_ctl_bsq_swe_wly_akn_mnd_scr_ben_moo_prs_cic_pan_fin_swt_tsw_hun_bul_sid_geo_arw_afr_bos_mol_hau_amh_lat_est_zul_jav_ger_tag_jpn_tml_kor_lit_nor_yor_hin_sun_cze_sod_ind_cnt_mcd_ses_dut_tig_slo_rus_fre_guj_qcu_por_glc_urd_fbf_heb_rom_mlt_krd_bat_ita_xho_ukr_ven_mly_tha_anl_knd_dyu_igb_uzb_svk_grk_azi_bem_vie_aeg_swa_tsn_bam	-0.259507769324719	-0.613534679399751	0.541020594661015
899	amr_arw_akn_rom_heb_amh_wly_lit_aze_azi_igb_tag_tsn_mcd_ctl_bsq_ita_aeg_dyu_cnt_ger_scr_lda_cze_swt_prs_fin_dgb_ses_hun_bul_sid_geo_afr_spa_lat_bos_chh_sod_mol_est_swa_mao_rus_jav_jpn_knd_kor_urd_nor_yor_glc_ind_pol_tig_bat_mnd_grk_ven_por_owc_slo_hin_svk_dut_qcu_alb_pan_fre_tsw_hau_guj_anl_krd_mly_swe_ewe_ben_fbf_sun_tha_mlt_tml_bam_moo_uzb_ukr_eng_tur_cic_vie_gam_bem_zul_xho	0.304540775881555	0.715918608051894	0.475835370754863
900	aeg_ctl_bem_fre_mlt_anl_wly_prs_aze_azi_igb_sun_fbf_svk_arw_bsq_grk_tig_moo_mnd_krd_por_cic_mol_yor_swe_est_tsw_ses_fin_dut_gam_geo_alb_ukr_eng_lat_amr_amh_mcd_hun_dgb_mly_nor_jav_jpn_tml_kor_cze_bul_tsn_hin_bat_rus_chh_mao_cnt_ben_ewe_ita_sod_glc_pan_scr_rom_qcu_afr_urd_slo_swa_heb_ger_owc_lit_tag_spa_ven_guj_xho_ind_tha_hau_knd_bam_lda_uzb_pol_bos_tur_akn_vie_sid_zul_swt_dyu	-0.328693868202992	-0.779069280767898	0.437916835083212
901	aeg_urd_fbf_por_sod_sid_gam_ger_tur_azi_moo_tag_swa_pan_ctl_bsq_ukr_chh_tsw_mnd_prs_bul_swt_hin_yor_slo_fin_dyu_igb_hun_pol_tig_geo_guj_grk_swe_rom_owc_wly_svk_est_ven_sun_krd_bat_jpn_tml_kor_fre_ben_bem_alb_mao_dut_anl_ind_cnt_rus_dgb_cze_amr_eng_lit_bos_afr_qcu_scr_spa_lat_ewe_mlt_mol_hau_mcd_jav_arw_xho_ita_akn_mly_tha_heb_knd_ses_zul_uzb_nor_glc_aze_bam_vie_amh_cic_lda_tsn	-0.323533969341503	-0.766437102170461	0.445357393326421
[truncated: 99 more rows]
