# Supplementary material for: Future Tense and Economic Decisions: Controlling for Cultural Evolution
Source: PLoS One. 2015 Jul 17;10(7):e0132145. doi: 10.1371/journal.pone.0132145 (PMC4506144; doi:10.1371/journal.pone.0132145)
Supplement: S8 Appendix — See README files within the various sub-folders. (ZIP) [file pone.0132145.s008.zip › S3_Code/Residuals_new/PGLS/PermuteResults/permute_B_SavingsWITHINFAM_49000.csv]

	ftr	r	t	p
1	sod_arw_ewe_bos_mlt_wly_hau_mol_azi_aze_fbf_tag_zul_grk_dut_bsq_urd_anl_bem_mnd_nor_hin_yor_lit_swt_ben_hun_dgb_bam_est_alb_owc_geo_pan_eng_spa_bul_heb_amr_fre_fin_ses_mly_glc_ind_jpn_knd_kor_slo_mcd_igb_por_bat_pol_tig_jav_cnt_cze_cic_ita_amh_swe_krd_guj_scr_qcu_svk_rom_afr_tsw_sid_ger_aeg_lat_sun_ctl_ven_rus_swa_mao_tha_chh_tml_xho_dyu_uzb_prs_ukr_tur_moo_vie_gam_akn_tsn_lda	0.000717682816784135	0.00168929863428985	0.998655753705875
2	wly_fre_ses_mol_anl_chh_hau_cze_tur_aze_zul_sun_tsw_glc_ita_bsq_krd_amr_swt_cnt_afr_bos_dgb_spa_igb_rus_fin_tsn_moo_est_urd_owc_geo_pol_ben_ctl_guj_amh_mlt_prs_hun_yor_mly_scr_bat_jpn_knd_kor_ukr_ger_bam_lit_tag_alb_sid_ind_mnd_pan_dyu_arw_aeg_rom_svk_por_dut_qcu_hin_nor_lat_ewe_heb_swe_sod_grk_mao_eng_bem_slo_xho_jav_tha_gam_tml_fbf_cic_azi_bul_mcd_uzb_ven_vie_tig_akn_lda_swa	0.485834500365599	1.14744928927451	0.254139265395064
3	gam_dut_dgb_spa_sid_mlt_heb_afr_tur_aze_cic_sun_xho_ukr_alb_bsq_pan_aeg_akn_cnt_swe_bos_swa_por_bem_cze_fin_fbf_lda_hun_mcd_hau_geo_urd_krd_ger_rom_wly_owc_slo_est_tsw_mly_bul_tag_jpn_knd_kor_prs_guj_moo_fre_ind_grk_amh_jav_mnd_glc_bam_ben_tig_mol_ctl_lat_eng_qcu_lit_rus_pol_yor_anl_arw_amr_nor_mao_scr_igb_ita_dyu_bat_tha_chh_tml_ven_ewe_azi_svk_hin_uzb_swt_vie_sod_zul_ses_tsn	-0.276737753195297	-0.654227368987464	0.514579939022595
4	mlt_bos_ven_mol_anl_gam_sod_dut_uzb_aze_swa_mly_ses_urd_ukr_bsq_arw_aeg_akn_mnd_scr_lat_tsn_nor_swt_rus_fin_yor_cic_est_afr_owc_geo_hin_grk_guj_spa_hau_sid_pol_hun_ewe_mao_lit_ind_jpn_tml_kor_alb_glc_igb_slo_bat_mcd_amh_jav_cnt_ben_xho_prs_chh_swe_fre_ita_cze_qcu_eng_krd_por_tsw_heb_ger_wly_bul_sun_ctl_zul_svk_bem_tag_tha_amr_knd_bam_dgb_azi_pan_rom_tur_fbf_vie_tig_moo_dyu_lda	-0.427474061348392	-1.01402357019021	0.313202399267118
5	tig_fre_igb_rom_hau_chh_heb_bos_uzb_azi_tsw_mao_moo_mcd_ctl_bsq_urd_amh_dgb_mnd_svk_swe_ewe_pan_zul_hin_hun_swa_yor_est_ukr_mlt_geo_krd_mol_ita_lat_aeg_anl_por_fin_akn_sun_nor_bat_jpn_knd_kor_bul_glc_fbf_alb_ind_cze_owc_tag_cnt_slo_bam_ben_gam_rus_afr_pol_guj_qcu_arw_eng_grk_swt_wly_dut_sid_spa_mly_lit_xho_scr_ven_jav_tha_sod_tml_lda_cic_tur_ger_prs_aze_bem_vie_amr_tsn_dyu_ses	-0.37345431614655	-0.885891371478951	0.37796102746252
6	hau_por_swt_swe_mlt_owc_sid_ita_uzb_azi_bam_mao_tsw_ben_eng_bsq_grk_wly_tsn_cnt_scr_prs_igb_guj_dyu_cze_hun_cic_zul_fin_rus_amr_geo_hin_arw_pan_ukr_tig_gam_afr_est_yor_tag_glc_mly_jpn_tml_kor_slo_alb_fbf_mcd_jav_nor_sod_sun_mnd_pol_akn_krd_amh_dut_lit_fre_rom_qcu_bul_spa_lat_bem_anl_urd_aeg_ctl_bat_bos_swa_ger_ewe_ind_tha_chh_knd_ses_lda_tur_mol_svk_aze_moo_vie_heb_dgb_xho_ven	0.131514268765315	0.309697319374187	0.757484003613001
7	amh_ben_dgb_fre_amr_sid_sod_ctl_uzb_azi_akn_sun_moo_por_prs_bsq_nor_aeg_swa_cnt_mcd_bul_bem_slo_tsn_glc_est_igb_ewe_hun_afr_anl_geo_dut_eng_rus_alb_heb_gam_pan_fin_yor_tag_spa_bat_jpn_knd_kor_hin_swe_cic_krd_ind_guj_chh_mao_mnd_mol_fbf_svk_wly_pol_lat_rom_ger_qcu_bos_urd_arw_zul_mlt_scr_owc_ukr_jav_grk_swt_lit_tsw_mly_tha_hau_tml_dyu_ven_tur_ita_cze_aze_ses_vie_tig_xho_lda_bam	-0.697076095254272	-1.67328715782939	0.0976313894394153
8	heb_pan_cic_rom_tig_hau_mlt_lat_uzb_tur_ven_sun_fbf_bos_nor_bsq_ctl_anl_ses_cnt_ukr_fre_dgb_scr_tsn_pol_est_swt_tsw_fin_grk_wly_geo_rus_prs_guj_alb_gam_chh_lit_hun_xho_bat_bul_mao_jpn_knd_kor_ben_glc_zul_eng_ind_ger_aeg_jav_mnd_krd_swa_hin_sod_arw_spa_mol_mcd_qcu_dut_swe_por_akn_sid_urd_amr_afr_tag_slo_bam_cze_igb_mly_tha_owc_tml_lda_moo_azi_ita_svk_aze_bem_vie_amh_yor_ewe_dyu	0.0531487388352293	0.125442702282557	0.900443858255933
9	aeg_pol_swa_ctl_amr_owc_wly_krd_azi_aze_zul_mly_xho_ukr_pan_bsq_eng_anl_bem_mnd_ben_grk_lda_rom_ven_swe_fin_akn_tsw_hun_arw_hau_geo_alb_rus_dut_prs_sod_chh_ita_est_igb_sun_lit_ind_jpn_tml_kor_bos_mcd_tsn_hin_jav_bul_sid_tag_cnt_glc_bam_guj_gam_ger_cze_fre_nor_qcu_afr_lat_slo_ewe_tig_svk_amh_por_mao_urd_dgb_spa_fbf_bat_tha_heb_knd_ses_cic_uzb_mol_scr_tur_dyu_vie_mlt_yor_swt_moo	-0.497670847225384	-1.18518708203002	0.238963162693401
10	aeg_ita_igb_ctl_chh_sid_tig_ger_uzb_aze_yor_sun_bem_mol_lat_bsq_hin_hau_dgb_cnt_afr_rus_ven_bul_tsw_bos_fin_akn_dyu_hun_fre_mlt_geo_swe_prs_guj_dut_anl_sod_ben_est_ewe_bat_pan_tag_jpn_tml_kor_pol_lit_swa_svk_jav_scr_amh_ind_mnd_arw_fbf_glc_heb_mcd_nor_por_spa_qcu_urd_slo_eng_cic_gam_grk_amr_alb_mly_ukr_swt_cze_xho_mao_tha_wly_knd_tsn_moo_azi_rom_krd_tur_lda_vie_owc_zul_ses_bam	-0.393969760337198	-0.93516474529056	0.352125320161479
11	amr_ben_ewe_lat_gam_wly_chh_bos_aze_azi_bem_bat_moo_por_scr_bsq_ger_tig_dgb_cnt_prs_spa_swt_krd_tsw_bul_fin_ven_dyu_hun_slo_amh_geo_lit_mol_alb_urd_aeg_anl_ukr_est_swa_sun_fre_jav_jpn_tml_kor_guj_grk_yor_glc_tag_svk_hau_mly_mnd_pol_bam_arw_sid_mcd_ita_dut_hin_qcu_cze_rom_pan_igb_heb_eng_owc_swe_mao_rus_lda_ctl_zul_ind_tha_mlt_knd_tsn_akn_tur_afr_nor_uzb_cic_vie_sod_ses_fbf_xho	-0.321617990723932	-0.761288333403744	0.448410985744187
12	wly_svk_cic_spa_hau_sod_tig_por_tur_azi_ven_ind_dgb_ukr_afr_bsq_bul_chh_fbf_mnd_mcd_rus_dyu_pan_yor_arw_est_akn_swa_fin_scr_anl_geo_ben_eng_bos_rom_gam_aeg_alb_hun_xho_mao_prs_mly_jpn_tml_kor_slo_ctl_tsn_ger_bat_grk_heb_sun_cnt_lat_ses_swe_amr_dut_cze_mol_nor_qcu_fre_ita_lit_lda_owc_glc_sid_guj_tag_hin_tsw_pol_moo_jav_tha_mlt_knd_bem_ewe_aze_urd_krd_uzb_bam_vie_amh_swt_zul_igb	0.302103908617903	0.711452668772853	0.478584515894612
13	chh_fre_cic_urd_amr_gam_anl_cze_uzb_tur_tsw_jav_yor_eng_pan_bsq_ctl_wly_igb_mnd_prs_arw_ses_slo_lda_lit_est_akn_zul_fin_grk_amh_geo_ukr_hin_mcd_lat_aeg_sod_rus_hun_swa_ind_ben_tag_jpn_knd_kor_rom_guj_tsn_ger_bat_dut_sid_mly_cnt_glc_dgb_afr_owc_alb_svk_mol_bos_qcu_spa_por_bul_bem_hau_nor_tig_krd_sun_pol_dyu_swe_ewe_mao_tha_mlt_tml_ven_moo_aze_ita_scr_azi_swt_vie_heb_xho_bam_fbf	-0.620769004943396	-1.48380098934964	0.14124304513348
14	tig_hin_ven_urd_amr_sid_owc_alb_aze_azi_lda_ind_fbf_rus_scr_bsq_rom_heb_tsw_mnd_spa_por_zul_ukr_bem_ctl_fin_moo_igb_hun_fre_sod_geo_lit_prs_afr_bul_chh_mlt_ger_est_xho_sun_lat_jav_jpn_knd_kor_swe_mcd_dgb_ita_bat_nor_amh_tag_cnt_grk_bam_guj_gam_bos_pol_ben_pan_qcu_krd_arw_mol_yor_wly_dut_aeg_svk_mao_slo_tsn_cze_cic_mly_tha_hau_tml_dyu_swa_tur_eng_glc_uzb_ses_vie_anl_akn_ewe_swt	-0.553833715172663	-1.32016354065198	0.190020503760839
15	amr_ukr_ewe_por_tig_wly_sid_fre_uzb_azi_zul_jav_ses_afr_arw_bsq_swe_mlt_xho_cnt_krd_eng_tsw_alb_dgb_grk_hun_moo_lda_est_pan_anl_geo_lit_bul_guj_scr_hau_aeg_ben_fin_swt_mly_glc_mao_jpn_knd_kor_lat_pol_cic_urd_ind_svk_owc_bat_mnd_spa_swa_ita_chh_dut_ger_nor_prs_qcu_hin_mol_bos_igb_gam_rus_heb_ctl_sun_rom_dyu_slo_yor_tag_tha_sod_tml_ven_fbf_aze_mcd_cze_tur_bam_vie_amh_akn_tsn_bem	-1.11110558365455	-2.72762165601264	0.00762638658623564
16	gam_lat_ses_fre_heb_hau_owc_guj_aze_uzb_lda_mly_swt_spa_ben_bsq_eng_aeg_tsw_cnt_dut_cze_xho_por_fbf_ctl_fin_moo_igb_est_afr_amh_geo_prs_glc_grk_bul_chh_sid_nor_hun_bam_sun_scr_tag_jpn_knd_kor_ger_arw_dyu_svk_ind_ita_anl_mao_mnd_rom_zul_lit_amr_bos_urd_krd_mcd_qcu_hin_pol_rus_swa_tig_alb_mlt_ukr_jav_pan_akn_slo_ven_bat_tha_sod_tml_tsn_yor_tur_mol_swe_azi_cic_vie_wly_dgb_bem_ewe	0.101480866651853	0.238756929080086	0.811819403305508
17	heb_svk_dgb_lat_sid_anl_mlt_slo_tur_uzb_swt_ind_dyu_rus_bos_bsq_scr_aeg_zul_cnt_mol_prs_bam_krd_ven_pan_fin_fbf_akn_hun_ger_amr_geo_lit_mcd_pol_cze_amh_hau_arw_est_bem_jav_glc_bat_jpn_tml_kor_guj_fre_xho_ctl_sun_rom_owc_mao_mnd_ben_igb_ita_gam_grk_nor_urd_afr_qcu_por_spa_eng_cic_chh_swe_wly_bul_mly_dut_moo_alb_tsw_tag_tha_tig_knd_ewe_yor_aze_hin_ukr_azi_swa_vie_sod_tsn_ses_lda	-0.99670706380814	-2.42453827336933	0.0172606722883776
18	owc_ger_bam_ctl_gam_heb_sod_guj_azi_aze_fbf_mly_ses_glc_mol_bsq_ita_chh_swt_cnt_krd_dut_ven_slo_ewe_por_est_cic_tsn_hun_lit_wly_geo_nor_scr_spa_grk_amh_aeg_lat_fin_dyu_ind_hin_tag_jpn_tml_kor_swe_rom_xho_pan_bat_eng_tig_mao_mnd_bos_lda_mcd_anl_pol_ben_afr_arw_qcu_urd_rus_svk_zul_sid_cze_amr_ukr_jav_bul_dgb_fre_bem_sun_tha_mlt_knd_tsw_igb_tur_prs_alb_uzb_akn_vie_hau_moo_yor_swa	-0.60753560517866	-1.45512804319023	0.149000996566808
19	mlt_afr_akn_krd_owc_amh_tig_glc_uzb_aze_ven_ind_cic_ben_grk_bsq_rus_amr_ses_cnt_ukr_rom_xho_lat_tsw_dut_est_tsn_swt_fin_slo_sod_geo_arw_prs_pol_ctl_chh_gam_urd_hun_bem_jav_hin_bat_jpn_knd_kor_bul_eng_zul_por_sun_cze_sid_mao_mnd_bos_igb_pan_heb_fre_spa_nor_svk_qcu_mol_swe_guj_dyu_aeg_alb_wly_lit_tag_mcd_lda_ger_yor_mly_tha_hau_tml_swa_ewe_azi_ita_scr_tur_fbf_vie_anl_dgb_bam_moo	0.0966582265279514	0.227852374290465	0.820261209183565
20	wly_lat_lda_mol_tig_sod_hau_slo_tur_azi_tsw_jav_swt_urd_grk_bsq_hin_amh_ven_cnt_svk_ita_ses_bos_bem_pan_fin_dyu_cic_est_ukr_heb_geo_rus_krd_ctl_scr_sid_gam_swe_hun_zul_sun_afr_bat_jpn_tml_kor_prs_rom_swa_ger_tag_glc_aeg_mly_mnd_alb_yor_pol_amr_guj_dut_eng_nor_qcu_arw_fre_lit_igb_owc_por_mlt_spa_ind_ben_bam_cze_dgb_mao_tha_anl_knd_xho_akn_aze_bul_mcd_uzb_moo_vie_chh_ewe_fbf_tsn	0.243337651199851	0.573143953302039	0.567930500153422
21	amh_spa_ewe_eng_heb_gam_hau_grk_aze_uzb_dgb_bat_dyu_nor_bos_bsq_fre_anl_bem_mnd_ita_rom_yor_alb_moo_slo_fin_bam_igb_hun_ukr_amr_geo_svk_ben_mcd_hin_aeg_chh_afr_est_tsw_tag_pan_mao_jpn_knd_kor_lit_rus_xho_krd_jav_cze_mlt_sun_cnt_ctl_swt_bul_sod_urd_scr_pol_guj_qcu_glc_lat_prs_akn_wly_dut_owc_ger_mly_swe_swa_mol_lda_ind_tha_sid_tml_zul_tsn_azi_por_arw_tur_ven_vie_tig_cic_ses_fbf	-0.205514234004842	-0.485296600670696	0.628607242666306
22	owc_swe_bam_krd_mlt_amr_hau_slo_azi_aze_dyu_tag_swt_scr_spa_bsq_nor_sod_igb_cnt_pol_dut_akn_bos_zul_ukr_hun_ewe_ven_est_ben_amh_geo_cze_eng_ita_urd_tig_anl_mol_fin_moo_sun_svk_bat_jpn_knd_kor_alb_rus_tsn_pan_jav_grk_aeg_ind_mnd_guj_tsw_afr_chh_ctl_rom_lat_arw_qcu_hin_mcd_glc_swa_heb_ger_gam_fre_mao_por_dgb_prs_lda_mly_tha_sid_tml_yor_ses_tur_lit_bul_uzb_fbf_vie_wly_cic_xho_bem	-0.14873184189088	-0.350597749727015	0.726683032993497
23	amr_slo_moo_lit_hau_heb_aeg_por_uzb_azi_ewe_jav_dgb_spa_ita_bsq_dut_sod_fbf_mnd_nor_urd_cic_fre_zul_eng_fin_dyu_yor_est_mcd_sid_geo_ben_prs_svk_glc_amh_gam_ukr_hun_xho_sun_pan_ind_jpn_knd_kor_ctl_hin_lda_ger_tag_rom_wly_bat_cnt_pol_bam_guj_anl_krd_mol_alb_swe_qcu_scr_bul_bos_tsw_mlt_grk_owc_arw_mly_afr_akn_lat_tsn_mao_tha_chh_tml_swa_igb_tur_rus_cze_aze_swt_vie_tig_bem_ven_ses	0.0724831697087588	0.170629480842225	0.864885786684802
24	anl_hin_bam_guj_owc_wly_sod_fre_azi_tur_ven_bat_xho_por_nor_bsq_ben_amh_ses_mnd_slo_ukr_yor_ita_swt_alb_est_akn_tsn_hun_grk_gam_geo_afr_scr_bul_lit_sid_tig_ctl_fin_dgb_ind_cze_mao_jpn_tml_kor_urd_glc_igb_lat_mly_bos_hau_jav_cnt_dut_lda_rus_aeg_prs_svk_rom_spa_qcu_arw_ger_eng_cic_heb_pan_chh_pol_tag_mol_moo_swe_dyu_sun_tha_amr_knd_tsw_swa_uzb_krd_mcd_aze_ewe_vie_mlt_zul_fbf_bem	0.210246381705483	0.495119232473409	0.621683757071754
25	sid_bul_akn_alb_sod_gam_anl_pol_azi_tur_lda_mly_ven_afr_slo_bsq_nor_aeg_dyu_cnt_mcd_eng_ses_ger_yor_ben_hun_igb_moo_fin_por_tig_geo_prs_fre_mol_lat_chh_mlt_rus_est_tsn_bat_glc_ind_jpn_tml_kor_pan_ita_bem_urd_tag_rom_hau_mao_mnd_hin_swt_cze_owc_arw_ctl_swe_dut_qcu_scr_spa_krd_cic_heb_guj_amr_bos_jav_lit_fbf_grk_swa_sun_tha_wly_knd_xho_dgb_uzb_svk_ukr_aze_tsw_vie_amh_ewe_zul_bam	-0.0578280186771781	-0.136423761012362	0.891781177178317
26	amr_svk_ses_pan_anl_chh_mlt_por_azi_aze_yor_sun_tsw_alb_ukr_bsq_lat_owc_zul_cnt_mol_arw_xho_lit_bem_rus_fin_fbf_tsn_est_ctl_sid_geo_eng_ben_glc_ger_hau_gam_grk_hun_dyu_mly_nor_bat_jpn_knd_kor_pol_afr_dgb_slo_jav_ita_heb_mao_mnd_bul_swt_hin_amh_urd_scr_dut_mcd_qcu_guj_rom_bos_swa_sod_spa_wly_krd_ind_cze_igb_prs_moo_tag_tha_tig_tml_lda_ven_tur_swe_fre_uzb_ewe_vie_aeg_bam_akn_cic	-0.364290740451372	-0.86304816663767	0.390331219493129
27	gam_ctl_ewe_ita_amr_amh_heb_ukr_azi_tur_dyu_jav_ven_eng_rus_bsq_spa_tig_akn_cnt_lit_bul_swa_swe_swt_prs_est_zul_lda_fin_glc_sid_geo_rom_svk_afr_por_anl_sod_hin_hun_bam_mly_slo_mao_jpn_tml_kor_pan_ben_bem_scr_sun_mcd_hau_tag_mnd_pol_xho_grk_wly_dut_nor_urd_ger_qcu_guj_alb_lat_ses_mlt_arw_chh_mol_ind_bos_moo_cze_yor_bat_tha_aeg_knd_cic_tsw_aze_krd_fre_uzb_fbf_vie_owc_tsn_dgb_igb	-0.12403633051676	-0.292429855736166	0.770609393697552
28	anl_swe_ven_krd_hau_mlt_heb_alb_uzb_azi_xho_mao_swa_rom_guj_bsq_grk_aeg_akn_cnt_hin_pol_moo_ita_lda_svk_fin_swt_cic_est_ger_sid_geo_spa_scr_arw_dut_owc_amh_lit_hun_fbf_ind_urd_bat_jpn_tml_kor_ukr_eng_dgb_nor_tag_cze_chh_mly_mnd_glc_yor_bul_wly_fre_ctl_lat_ben_qcu_prs_mol_por_tsn_gam_slo_tig_bos_sun_afr_bam_rus_dyu_jav_tha_amr_knd_ses_bem_tur_pan_mcd_aze_ewe_vie_sod_zul_igb_tsw	-0.735739938909965	-1.76471063178618	0.0808954517599686
29	tig_arw_tsw_spa_sod_sid_amh_hin_azi_aze_yor_mao_dgb_pan_dut_bsq_krd_hau_akn_cnt_rus_pol_tsn_nor_swt_mcd_hun_bem_swa_fin_lat_wly_geo_urd_bul_afr_ita_mlt_anl_bos_est_moo_bat_por_jav_jpn_tml_kor_eng_scr_igb_guj_mly_rom_heb_tag_mnd_mol_ewe_ukr_gam_ctl_glc_slo_lit_qcu_swe_alb_ben_zul_amr_ger_chh_cze_sun_prs_lda_fre_ses_ind_tha_owc_knd_fbf_ven_uzb_grk_svk_tur_dyu_vie_aeg_bam_cic_xho	-0.151651579267435	-0.357688042005809	0.721387280577012
30	amh_lit_ewe_swe_hau_owc_chh_por_azi_aze_zul_mao_yor_glc_bul_bsq_guj_sod_bem_cnt_scr_ctl_tsn_mcd_swa_afr_est_akn_dgb_fin_fre_gam_geo_bos_grk_rom_cze_wly_sid_alb_hun_tsw_sun_arw_tag_jpn_tml_kor_slo_svk_ven_urd_jav_krd_tig_ind_mnd_prs_bam_rus_aeg_ger_nor_eng_ita_qcu_pol_hin_ukr_igb_heb_mol_anl_ben_bat_pan_moo_spa_lda_mly_tha_amr_knd_xho_cic_uzb_dut_lat_tur_swt_vie_mlt_fbf_dyu_ses	0.538269499238517	1.27460239172963	0.205625514966715
31	amh_spa_tsw_swe_anl_gam_wly_krd_tur_azi_zul_ind_bem_ukr_lat_bsq_bos_sid_swa_cnt_ita_prs_tsn_guj_dgb_cze_est_swt_xho_hun_scr_amr_geo_mcd_pol_svk_eng_tig_chh_ben_fin_akn_tag_rus_mao_jpn_tml_kor_ger_slo_igb_fre_sun_afr_sod_jav_mnd_lit_yor_grk_hau_bul_mol_dut_ctl_qcu_pan_glc_arw_ven_owc_rom_heb_alb_bat_hin_moo_por_bam_mly_tha_mlt_knd_dyu_ewe_uzb_nor_urd_aze_cic_vie_aeg_fbf_lda_ses	-0.238056614829586	-0.562605108917175	0.575057516658339
32	amh_ukr_moo_guj_sod_aeg_gam_arw_tur_aze_zul_tag_bem_mcd_ctl_bsq_ger_sid_tsn_mnd_svk_scr_tsw_rus_dyu_afr_fin_yor_ewe_est_hin_heb_geo_slo_glc_dut_cze_mlt_wly_eng_hun_ven_jav_swe_mao_jpn_tml_kor_ben_urd_ses_bul_ind_fre_amr_bat_cnt_lat_xho_spa_chh_krd_pan_lit_mol_qcu_prs_ita_alb_swa_hau_rom_anl_grk_sun_pol_fbf_por_bam_mly_tha_owc_knd_swt_lda_uzb_bos_nor_azi_cic_vie_tig_akn_igb_dgb	-0.157087348253056	-0.37055982379225	0.711808083859001
33	aeg_rom_swt_glc_anl_hau_tig_svk_uzb_tur_zul_bat_yor_cze_spa_bsq_krd_amh_akn_mnd_por_bos_igb_nor_moo_scr_est_bam_ven_hun_swe_owc_geo_lit_ctl_lat_pan_heb_mlt_arw_fin_fbf_mly_prs_sun_jpn_knd_kor_guj_ben_dgb_alb_tag_eng_chh_ind_cnt_slo_tsw_dut_sid_pol_bul_ita_ukr_qcu_urd_grk_rus_xho_sod_fre_amr_afr_mao_ger_ses_mcd_dyu_jav_tha_wly_tml_bem_lda_azi_mol_hin_aze_swa_vie_gam_tsn_cic_ewe	-0.0279347138344674	-0.0657934460246341	0.947683502649236
34	amr_eng_bam_ctl_gam_aeg_heb_afr_tur_azi_igb_jav_tsw_swe_glc_bsq_lit_owc_cic_mnd_spa_alb_moo_arw_ses_mcd_fin_xho_bem_hun_grk_sod_geo_rom_rus_bos_pol_chh_mlt_ita_est_swt_mao_dut_ind_jpn_tml_kor_scr_slo_zul_krd_sun_prs_tig_bat_cnt_fre_tsn_ukr_sid_urd_lat_cze_guj_qcu_mol_ben_svk_swa_hau_hin_amh_por_mly_pan_akn_ger_lda_tag_tha_anl_knd_ewe_ven_uzb_nor_bul_aze_yor_vie_wly_dgb_fbf_dyu	-0.733642686114896	-1.75918265371467	0.0818353763237771
35	gam_ita_dyu_mol_heb_aeg_wly_ukr_aze_azi_bem_jav_lda_hin_nor_bsq_prs_hau_bam_cnt_ger_dut_ven_eng_igb_cze_est_swt_fbf_hun_afr_mlt_geo_slo_rom_pan_arw_anl_chh_swe_fin_tsw_ind_spa_mao_jpn_knd_kor_ctl_glc_xho_grk_sun_scr_tig_tag_mnd_mcd_moo_guj_amh_por_svk_fre_lit_qcu_urd_pol_krd_tsn_owc_lat_sid_ben_bat_bul_ewe_alb_ses_mly_tha_amr_tml_yor_zul_uzb_bos_rus_tur_swa_vie_sod_cic_dgb_akn	-1.21965122593284	-3.02241261758256	0.00323961940941791
36	amh_por_zul_eng_wly_anl_hau_glc_aze_azi_swt_tag_ewe_spa_mol_bsq_grk_chh_bem_mnd_guj_afr_bam_rom_igb_cze_est_akn_tsw_fin_ukr_aeg_geo_ben_krd_slo_bos_owc_gam_ita_hun_fbf_sun_fre_mly_jpn_knd_kor_ctl_lit_lda_swe_ind_ger_tig_jav_cnt_pan_cic_bul_mlt_lat_rus_pol_svk_qcu_alb_nor_urd_ses_sod_prs_sid_arw_bat_dut_dgb_scr_tsn_mao_tha_amr_tml_yor_dyu_uzb_hin_mcd_tur_xho_vie_heb_moo_ven_swa	-0.236255043848071	-0.558627080401966	0.577758833236441
37	gam_por_igb_eng_amr_wly_aeg_afr_azi_tur_ewe_bat_moo_cze_nor_bsq_arw_amh_tsw_mnd_dut_slo_bem_ger_fbf_scr_hun_cic_yor_fin_rom_sid_geo_mcd_urd_guj_fre_anl_heb_ben_est_swt_tag_rus_mao_jpn_tml_kor_bul_grk_dyu_lit_sun_krd_owc_ind_cnt_spa_dgb_mol_hau_pol_glc_ukr_swe_qcu_ctl_ita_bos_swa_chh_svk_tig_pan_jav_prs_lda_lat_akn_mly_tha_sod_knd_ses_ven_uzb_hin_alb_aze_bam_vie_mlt_tsn_xho_zul	-0.564230218292115	-1.34641619141267	0.181440791701357
38	mlt_ben_bem_ger_hau_sid_tig_mol_tur_azi_tsn_tag_dyu_ukr_scr_bsq_mcd_sod_bam_cnt_eng_pol_fbf_lat_ven_ctl_est_cic_xho_fin_guj_owc_geo_urd_ita_swe_bos_amr_heb_bul_hun_yor_sun_pan_bat_jpn_knd_kor_grk_rom_dgb_fre_mao_lit_chh_mly_mnd_slo_tsw_cze_aeg_hin_spa_svk_glc_qcu_nor_prs_dut_ses_amh_arw_anl_por_jav_afr_swt_krd_zul_ind_tha_wly_tml_igb_moo_aze_rus_alb_uzb_lda_vie_gam_ewe_akn_swa	0.812084502862184	1.93419029552142	0.0561297184801251
39	sid_afr_dgb_nor_wly_anl_amr_rom_uzb_azi_moo_sun_bam_ita_svk_bsq_ukr_hau_fbf_mnd_glc_eng_bem_urd_zul_hin_fin_dyu_xho_est_guj_mlt_geo_bos_por_rus_scr_aeg_sod_arw_hun_ven_mly_cze_bat_jpn_tml_kor_grk_ben_tsw_pol_mao_pan_heb_jav_cnt_bul_ewe_mcd_owc_swe_ger_alb_mol_qcu_spa_slo_dut_ses_amh_ctl_tig_krd_ind_lit_akn_lat_swa_tag_tha_gam_knd_igb_lda_tur_fre_prs_aze_yor_vie_chh_tsn_cic_swt	-0.365238213852098	-0.865422853665748	0.389033735888908
40	chh_mcd_dyu_bos_amh_heb_owc_rus_aze_uzb_swt_mao_lda_guj_afr_bsq_pan_wly_yor_cnt_ben_lit_akn_glc_moo_alb_est_cic_bam_fin_krd_sod_geo_pol_scr_fre_hin_tig_aeg_arw_hun_xho_tag_swe_sun_jpn_knd_kor_ger_spa_swa_eng_jav_urd_anl_bat_mnd_grk_zul_lat_hau_cze_ita_dut_rom_qcu_ctl_por_mol_bem_amr_bul_sid_svk_ind_prs_tsw_ukr_tsn_mly_tha_mlt_tml_dgb_ewe_azi_slo_nor_tur_ven_vie_gam_fbf_ses_igb	0.172428984222038	0.405562827553227	0.685995373785138
41	sod_mcd_bem_spa_wly_aeg_tig_afr_uzb_azi_bam_mly_dyu_glc_pol_bsq_krd_amh_akn_mnd_eng_scr_swt_cze_swa_slo_fin_fbf_ewe_est_ger_amr_geo_ctl_ben_lat_dut_anl_chh_ukr_hun_xho_ind_grk_jav_jpn_tml_kor_ita_nor_zul_guj_bat_bul_gam_mao_cnt_pan_igb_bos_heb_arw_hin_rus_svk_qcu_por_fre_urd_cic_hau_swe_sid_rom_tag_alb_dgb_prs_ven_sun_tha_mlt_knd_yor_lda_tur_lit_mol_aze_ses_vie_owc_tsw_tsn_moo	-0.588934474128839	-1.40777184351108	0.162532483135279
42	wly_pol_xho_slo_owc_aeg_sod_guj_aze_tur_yor_sun_cic_ben_swe_bsq_arw_gam_tsw_cnt_glc_mcd_swa_eng_ses_svk_hun_fbf_ven_fin_bul_heb_geo_rus_ita_lit_grk_sid_anl_pan_est_dgb_bat_por_mly_jpn_tml_kor_dut_prs_zul_hin_mao_alb_tig_tag_mnd_fre_dyu_scr_amr_spa_cze_ctl_ukr_qcu_ger_lat_urd_moo_mlt_rom_chh_krd_ind_bos_igb_nor_bam_jav_tha_hau_knd_tsn_ewe_azi_mol_afr_uzb_bem_vie_amh_akn_lda_swt	-0.471002469926853	-1.1203899166106	0.265432622729872
43	anl_cze_fbf_svk_wly_gam_aeg_lat_tur_aze_bam_mly_dgb_urd_glc_bsq_ita_chh_xho_cnt_mcd_pan_akn_ctl_tsw_dut_est_yor_bem_hun_eng_tig_geo_slo_hin_afr_rus_hau_sid_krd_fin_lda_mao_alb_tag_jpn_knd_kor_mol_scr_swt_bos_bat_arw_heb_jav_mnd_pol_swa_grk_amh_por_ben_ukr_prs_qcu_spa_bul_nor_ven_mlt_ger_owc_lit_ind_swe_cic_rom_ewe_sun_tha_sod_tml_zul_tsn_uzb_guj_fre_azi_dyu_vie_amr_ses_moo_igb	-0.592402637794515	-1.41485534883887	0.160450527212875
44	aeg_grk_zul_rus_wly_mlt_owc_ctl_tur_aze_ses_jav_igb_urd_lit_bsq_bos_gam_bem_mnd_afr_cze_dyu_fre_fbf_pol_est_yor_swa_fin_hin_hau_geo_arw_mol_rom_prs_chh_amh_eng_hun_swt_mao_spa_sun_jpn_knd_kor_ukr_ger_cic_nor_ind_dut_heb_mly_cnt_slo_akn_bul_sid_krd_alb_pan_por_qcu_svk_mcd_glc_lda_tig_guj_amr_scr_bat_lat_dgb_ben_moo_tag_tha_sod_tml_ven_ewe_azi_swe_ita_uzb_bam_vie_anl_tsw_xho_tsn	-0.0845908992605707	-0.199276166710299	0.84248176566432
45	hau_spa_ewe_ukr_amr_amh_sid_glc_azi_tur_moo_sun_tsn_eng_guj_bsq_rom_owc_akn_mnd_por_afr_ven_ger_bam_grk_est_swa_swt_fin_svk_sod_geo_prs_bos_lat_mcd_tig_wly_cze_hun_tsw_jav_ben_mly_jpn_tml_kor_ita_bul_fbf_lit_ind_arw_aeg_bat_cnt_slo_yor_krd_anl_pan_ctl_dut_hin_qcu_pol_swe_scr_zul_heb_alb_mlt_nor_mao_rus_dyu_fre_xho_tag_tha_gam_knd_igb_ses_aze_urd_mol_uzb_bem_vie_chh_dgb_lda_cic	0.253938894534074	0.597651127123987	0.551525259538112
46	aeg_guj_dyu_krd_amr_tig_hau_ben_uzb_azi_akn_bat_fbf_nor_fre_bsq_prs_amh_ewe_mnd_spa_ger_moo_pan_swa_ita_hun_cic_bam_est_hin_mlt_geo_slo_rus_ctl_lit_owc_chh_bul_fin_zul_mly_urd_tag_jpn_tml_kor_dut_mol_igb_por_jav_arw_gam_mao_cnt_scr_dgb_pol_wly_glc_swe_cze_svk_qcu_lat_eng_ukr_yor_anl_mcd_sod_bos_sun_alb_swt_grk_xho_ind_tha_sid_knd_ses_bem_aze_afr_rom_tur_ven_vie_heb_lda_tsn_tsw	-0.0114962087097837	-0.027089198864158	0.978446634051981
47	amr_grk_zul_dut_heb_amh_hau_mol_aze_tur_swt_ind_ven_ger_ben_bsq_hin_anl_dgb_mnd_ukr_por_tsn_pol_xho_lit_hun_swa_bam_est_bul_sid_geo_rus_eng_ita_svk_owc_gam_swe_fin_ses_sun_alb_mly_jpn_tml_kor_spa_afr_lda_glc_jav_nor_aeg_mao_cnt_scr_moo_urd_tig_slo_prs_bos_cze_qcu_guj_pan_lat_dyu_mlt_arw_sod_mcd_bat_fre_fbf_krd_yor_tag_tha_wly_knd_igb_tsw_uzb_ctl_rom_azi_bem_vie_chh_ewe_akn_cic	0.575211121018322	1.36240681058911	0.176359940091934
48	aeg_bos_ses_krd_hau_tig_wly_mol_azi_tur_yor_bat_lda_ger_spa_bsq_rom_amh_fbf_mnd_slo_svk_akn_bul_ewe_pan_fin_tsw_swa_est_dut_anl_geo_lat_arw_fre_hin_sod_sid_ita_hun_xho_sun_prs_jav_jpn_tml_kor_ukr_guj_ven_nor_mly_mcd_owc_mao_cnt_afr_bam_por_amr_lit_grk_scr_rus_qcu_ben_pol_alb_dgb_heb_urd_chh_eng_ind_swe_igb_cze_dyu_tag_tha_mlt_knd_cic_moo_uzb_glc_ctl_aze_zul_vie_gam_swt_tsn_bem	-0.170118067420862	-0.401478142923549	0.688989183134966
49	gam_scr_fbf_bul_owc_hau_sod_arw_azi_tur_ewe_jav_bem_slo_ukr_bsq_fre_aeg_tsn_cnt_urd_glc_dgb_hin_ses_krd_est_yor_akn_fin_cze_tig_geo_pol_ctl_prs_mcd_amr_sid_nor_hun_xho_mao_dut_mly_jpn_knd_kor_spa_ger_bam_afr_bat_ben_amh_sun_mnd_eng_lda_rus_heb_grk_svk_bos_lat_qcu_lit_alb_swe_cic_anl_guj_wly_mol_tag_rom_zul_pan_ven_ind_tha_chh_tml_igb_tsw_aze_por_ita_uzb_moo_vie_mlt_dyu_swa_swt	0.235962183848041	0.557162891606616	0.578754629779752
50	chh_nor_fbf_glc_anl_heb_sid_dut_tur_azi_lda_ind_swt_pol_rom_bsq_urd_amh_moo_mnd_lit_mol_bam_grk_xho_ctl_fin_dyu_swa_hun_spa_owc_geo_pan_mcd_bos_hin_tig_gam_lat_est_cic_jav_prs_mly_jpn_tml_kor_ger_rus_tsw_afr_sun_swe_aeg_tag_cnt_krd_bem_scr_wly_slo_ukr_bul_fre_qcu_svk_ita_arw_igb_sod_por_hau_eng_mao_cze_ewe_ben_akn_bat_tha_amr_knd_dgb_ses_uzb_alb_guj_aze_ven_vie_mlt_tsn_zul_yor	0.751711792800471	1.7791609084995	0.0784804722591886
51	gam_swe_ses_afr_mlt_sod_amh_spa_uzb_tur_ewe_jav_lda_ctl_fre_bsq_krd_sid_yor_mnd_ita_slo_swt_mol_zul_grk_fin_fbf_bam_hun_guj_amr_geo_eng_scr_lit_alb_wly_hau_rom_est_xho_sun_lat_bat_jpn_tml_kor_nor_urd_tsn_glc_mao_bos_anl_tag_cnt_ger_swa_mcd_tig_arw_svk_prs_pan_qcu_rus_dut_hin_moo_owc_cze_heb_por_ind_bul_dyu_ukr_cic_mly_tha_aeg_knd_igb_akn_aze_pol_ben_azi_tsw_vie_chh_ven_bem_dgb	0.0403315742918326	0.0948775636037173	0.924616205667588
52	sid_scr_fbf_nor_gam_amh_mlt_grk_tur_aze_igb_sun_swa_eng_rus_bsq_ita_sod_ven_cnt_ger_ben_bam_dut_yor_bul_est_tsw_ses_hun_arw_tig_geo_rom_spa_svk_ctl_wly_heb_hin_fin_akn_bat_prs_ind_jpn_tml_kor_swe_cze_cic_slo_tag_fre_hau_jav_mnd_pan_ewe_urd_chh_pol_bos_mol_lat_qcu_glc_alb_afr_moo_anl_lit_owc_por_mao_mcd_xho_ukr_bem_mly_tha_aeg_knd_lda_swt_azi_krd_guj_uzb_dgb_vie_amr_dyu_zul_tsn	-0.0771478914972802	-0.18186417108484	0.856085134221224
53	gam_grk_tsn_rus_owc_wly_tig_ukr_uzb_tur_dgb_mly_ewe_ctl_svk_bsq_fre_sid_fbf_cnt_pol_cze_lda_lat_moo_ger_fin_bam_akn_hun_bos_sod_geo_bul_prs_por_alb_hau_mlt_hin_est_ven_jav_glc_sun_jpn_knd_kor_slo_ben_bem_afr_mao_mol_amr_bat_mnd_spa_zul_ita_anl_dut_rom_nor_guj_qcu_eng_mcd_swe_swt_chh_arw_heb_pan_ind_urd_swa_scr_tsw_tag_tha_amh_tml_cic_xho_azi_lit_krd_aze_ses_vie_aeg_igb_yor_dyu	-0.0177166856425373	-0.0417762555104184	0.966766623478096
54	hau_ctl_lda_bos_sid_aeg_heb_glc_aze_tur_dyu_jav_ewe_lit_ita_bsq_spa_tig_akn_cnt_rus_slo_tsn_pan_igb_guj_hun_bam_fbf_est_nor_amh_geo_bul_afr_fre_scr_sod_gam_eng_fin_dgb_mly_urd_ind_jpn_knd_kor_hin_svk_swa_mol_sun_arw_mlt_tag_mnd_alb_cic_ben_owc_ger_rom_dut_lat_qcu_ukr_prs_mcd_bem_wly_krd_amr_pol_bat_grk_yor_por_ven_mao_tha_anl_tml_xho_swt_azi_cze_swe_uzb_ses_vie_chh_zul_moo_tsw	-0.483495206246074	-1.15021097793547	0.253006059786153
55	owc_cze_swa_urd_gam_aeg_mlt_pol_uzb_aze_ewe_sun_cic_pan_scr_bsq_eng_chh_lda_mnd_glc_ger_zul_por_ses_ukr_est_tsw_akn_hun_nor_sid_geo_afr_bos_fre_dut_wly_tig_ita_fin_dyu_mly_ben_tag_jpn_knd_kor_svk_spa_ven_ctl_ind_mol_amr_jav_cnt_rus_igb_krd_sod_guj_mcd_arw_rom_qcu_slo_prs_lit_yor_amh_alb_anl_hin_mao_bul_swt_grk_dgb_bat_tha_hau_tml_fbf_moo_azi_lat_swe_tur_tsn_vie_heb_bam_xho_bem	0.040721836986593	0.0958125776757984	0.923875585367221
56	mlt_prs_bem_alb_owc_wly_gam_grk_uzb_tur_moo_sun_cic_slo_ben_bsq_hin_chh_ses_mnd_lat_por_zul_scr_tsw_glc_est_ewe_bam_fin_ctl_anl_geo_krd_ita_cze_ger_aeg_amr_guj_hun_lda_tag_bul_bat_jpn_knd_kor_mol_pan_swt_afr_jav_ukr_hau_ind_cnt_lit_swa_eng_heb_arw_nor_bos_urd_qcu_dut_rus_fre_igb_tig_svk_amh_swe_mao_rom_fbf_pol_dgb_mly_tha_sid_tml_ven_xho_aze_spa_mcd_azi_yor_vie_sod_tsn_akn_dyu	-0.360064895182724	-0.854112051886835	0.395237647590202
57	amr_lat_yor_fre_aeg_tig_hau_por_uzb_tur_swa_ind_zul_svk_grk_bsq_nor_gam_tsw_cnt_guj_prs_ewe_glc_moo_hin_est_bem_bam_fin_mcd_chh_geo_scr_ben_alb_mol_sid_mlt_eng_hun_akn_sun_arw_mao_jpn_tml_kor_cze_ukr_igb_afr_tag_ger_wly_jav_mnd_ctl_tsn_krd_owc_rom_dut_bul_rus_qcu_urd_slo_pan_dyu_sod_ita_anl_bos_bat_lit_ven_swe_cic_mly_tha_amh_knd_lda_ses_azi_spa_pol_aze_swt_vie_heb_fbf_dgb_xho	-0.228484217259246	-0.540007511517817	0.590482622593627
58	wly_swe_ses_afr_amh_tig_heb_rom_aze_azi_xho_mao_fbf_spa_lat_bsq_rus_aeg_bem_cnt_alb_mcd_zul_mol_swa_cze_est_cic_yor_fin_ctl_amr_geo_dut_lit_nor_scr_mlt_owc_por_hun_bam_bat_ita_mly_jpn_knd_kor_grk_hin_swt_krd_tag_pol_hau_sun_mnd_pan_ven_ukr_sod_guj_fre_svk_eng_qcu_glc_prs_arw_dyu_anl_bos_gam_slo_jav_ger_tsw_urd_akn_ind_tha_chh_tml_dgb_tsn_tur_ben_bul_uzb_lda_vie_sid_moo_ewe_igb	0.397334809576078	0.939748932631159	0.349780799155469
59	anl_guj_akn_afr_sid_sod_owc_alb_azi_aze_igb_mly_bam_ben_svk_bsq_mol_amh_moo_mnd_arw_ctl_dyu_krd_ven_urd_fin_xho_lda_hun_slo_heb_geo_rom_bos_scr_bul_amr_gam_spa_est_cic_jav_rus_ind_jpn_knd_kor_ger_mcd_swa_lat_mao_prs_wly_tag_cnt_por_fbf_ukr_tig_dut_ita_swe_grk_qcu_pol_pan_glc_yor_hau_hin_chh_eng_bat_lit_swt_nor_zul_sun_tha_aeg_tml_tsn_tsw_tur_cze_fre_uzb_ses_vie_mlt_bem_ewe_dgb	-0.505092661311341	-1.20191931104998	0.232446403193946
60	gam_mcd_yor_ben_wly_owc_sod_hin_azi_tur_igb_mly_swt_ita_mol_bsq_spa_hau_xho_cnt_bul_lat_dyu_ger_swa_nor_hun_bam_ewe_est_bos_anl_geo_por_slo_lit_krd_amr_heb_ctl_fin_tsw_jav_grk_mao_jpn_knd_kor_urd_svk_ses_alb_sun_dut_sid_tag_mnd_scr_lda_fre_mlt_glc_afr_swe_rus_qcu_ukr_pol_pan_zul_aeg_prs_chh_guj_ind_rom_cic_cze_akn_bat_tha_amh_tml_tsn_ven_aze_eng_arw_uzb_dgb_vie_tig_fbf_moo_bem	-0.459494210025377	-1.09582268055262	0.275986043474184
61	wly_guj_bem_mol_aeg_owc_hau_bul_aze_uzb_zul_ind_moo_svk_afr_bsq_prs_anl_lda_mnd_arw_alb_cic_mcd_dyu_eng_hun_dgb_fbf_est_krd_amh_geo_lit_nor_hin_glc_mlt_heb_pan_fin_akn_mly_grk_sun_jpn_tml_kor_swe_scr_yor_pol_bat_por_amr_mao_cnt_ita_swa_ben_sid_cze_rom_ukr_lat_qcu_bos_ctl_dut_xho_sod_slo_tig_fre_tag_rus_ewe_spa_tsw_jav_tha_chh_knd_tsn_swt_tur_urd_ger_azi_bam_vie_gam_ses_igb_ven	0.0339043301552837	0.0797320251693149	0.936621707782328
62	hau_bos_ses_urd_amh_wly_heb_por_azi_aze_yor_ind_swa_eng_arw_bsq_alb_tig_igb_cnt_fre_ger_fbf_afr_zul_cze_fin_tsw_tsn_hun_pol_gam_geo_rom_krd_hin_lat_sid_mlt_lit_est_moo_mao_bul_tag_jpn_tml_kor_ukr_mol_lda_ben_bat_glc_anl_mly_mnd_slo_cic_scr_amr_swe_mcd_guj_svk_qcu_rus_pan_grk_bam_sod_nor_aeg_dut_jav_spa_akn_prs_bem_sun_tha_owc_knd_ewe_dyu_tur_ita_ctl_uzb_xho_vie_chh_dgb_swt_ven	0.719169948704035	1.70471145651776	0.0915868824120861
63	hau_prs_zul_pan_amh_sod_heb_afr_azi_aze_akn_mly_dgb_slo_hin_bsq_fre_mlt_yor_mnd_ben_ita_ewe_alb_tsw_ger_fin_ses_ven_hun_krd_wly_geo_pol_scr_rom_guj_aeg_amr_lit_est_bem_tag_ukr_sun_jpn_tml_kor_nor_grk_igb_lat_mao_ctl_tig_ind_cnt_rus_cic_glc_sid_mol_swe_eng_spa_qcu_bos_mcd_arw_bam_gam_por_anl_dut_bat_bul_swt_urd_lda_jav_tha_owc_knd_dyu_xho_tur_svk_cze_uzb_moo_vie_chh_fbf_swa_tsn	-0.597891136590273	-1.42904985914844	0.15634025637223
64	chh_pol_bem_rus_hau_sid_tig_glc_uzb_azi_fbf_mao_zul_pan_grk_bsq_alb_wly_tsn_mnd_mol_bos_yor_hin_dyu_dut_fin_lda_xho_hun_por_aeg_geo_lit_rom_mcd_afr_anl_amh_prs_est_ewe_tag_fre_sun_jpn_knd_kor_krd_ukr_cic_svk_ind_arw_sod_mly_cnt_guj_bam_ita_heb_scr_nor_spa_lat_qcu_swe_ben_cze_ven_mlt_urd_owc_ger_bat_ctl_swt_slo_swa_jav_tha_gam_tml_tsw_moo_tur_bul_eng_aze_akn_vie_amr_igb_dgb_ses	-0.339381842272477	-0.806370448647737	0.4220865299387
65	hau_cze_bam_mcd_heb_owc_tig_ukr_azi_uzb_dgb_ind_tsw_alb_swe_bsq_por_anl_bem_mnd_afr_spa_swa_bul_dyu_dut_fin_zul_yor_est_lat_sid_geo_glc_pol_fre_ita_chh_gam_pan_hun_igb_sun_hin_mly_jpn_tml_kor_ger_nor_lda_grk_bat_rom_amr_mao_cnt_ben_xho_urd_aeg_prs_arw_guj_rus_qcu_bos_svk_mol_tsn_wly_scr_amh_lit_tag_slo_ses_ctl_fbf_jav_tha_sod_knd_ewe_swt_aze_eng_krd_tur_ven_vie_mlt_akn_cic_moo	-0.0948393887453244	-0.223376879411848	0.823732126975454
66	wly_pol_bam_ita_hau_mlt_chh_mcd_aze_uzb_zul_mao_ewe_prs_fre_bsq_guj_gam_yor_mnd_rus_por_tsw_alb_fbf_ukr_est_xho_cic_fin_spa_tig_geo_afr_swe_mol_pan_sod_anl_lat_hun_dyu_ind_svk_sun_jpn_tml_kor_bul_ger_swt_krd_mly_nor_amr_bat_cnt_arw_ses_dut_aeg_slo_ctl_rom_grk_qcu_eng_hin_bos_swa_owc_lit_sid_glc_jav_scr_dgb_urd_moo_tag_tha_heb_knd_akn_tsn_azi_ben_cze_tur_bem_vie_amh_lda_igb_ven	0.201531521977849	0.474867575389678	0.635994639435364
67	wly_lat_bam_afr_hau_tig_sod_urd_tur_azi_tsn_bat_akn_krd_bul_bsq_arw_heb_moo_mnd_grk_cze_dgb_nor_xho_hin_est_ven_zul_hun_eng_anl_geo_svk_spa_prs_scr_aeg_gam_ukr_fin_ewe_ind_rus_jav_jpn_tml_kor_guj_mol_bem_lit_sun_rom_amr_tag_cnt_ger_ses_glc_amh_bos_pan_slo_alb_qcu_fre_ben_ita_lda_owc_por_mlt_mcd_mly_ctl_dyu_dut_fbf_mao_tha_chh_knd_yor_swt_uzb_swe_pol_aze_swa_vie_sid_igb_tsw_cic	-0.125786922019042	-0.296478719996592	0.767525605074765
68	amh_lit_bam_spa_sod_chh_heb_eng_tur_azi_akn_ind_moo_krd_ger_bsq_afr_wly_swa_cnt_mol_grk_ewe_por_ses_pol_est_lda_dyu_hun_ben_sid_geo_ctl_scr_bos_dut_amr_mlt_glc_fin_tsn_jav_hin_sun_jpn_knd_kor_cze_fre_swt_slo_mao_pan_gam_tag_mnd_arw_yor_mcd_anl_guj_ukr_rus_urd_qcu_svk_bul_nor_dgb_tig_lat_aeg_ita_bat_swe_xho_alb_bem_mly_tha_hau_tml_ven_igb_uzb_prs_rom_aze_tsw_vie_owc_zul_fbf_cic	-0.606337228430697	-1.45026329614579	0.150349436867112
69	amr_lat_igb_swe_owc_hau_gam_glc_aze_azi_bem_tag_moo_arw_mcd_bsq_pan_anl_dgb_cnt_afr_rus_tsw_cze_cic_fre_est_akn_bam_hun_eng_amh_geo_spa_ger_mol_scr_sid_heb_bos_fin_fbf_ind_ctl_bat_jpn_tml_kor_krd_lit_ven_pol_mao_ben_chh_jav_mnd_bul_dyu_dut_mlt_ukr_por_nor_prs_qcu_grk_hin_urd_yor_aeg_alb_sod_svk_mly_slo_swa_guj_tsn_sun_tha_wly_knd_ewe_ses_tur_rom_ita_uzb_zul_vie_tig_lda_swt_xho	-0.0837956495567099	-0.197477248858973	0.843885058720344
70	sid_urd_lda_cze_amh_sod_tig_nor_tur_azi_ses_mly_yor_slo_bos_bsq_scr_aeg_dyu_mnd_grk_bul_swa_lit_ven_rus_hun_akn_xho_est_glc_gam_geo_prs_hin_mcd_ita_hau_heb_ben_fin_cic_ind_fre_tag_jpn_knd_kor_arw_spa_swt_eng_mao_rom_mlt_sun_cnt_ukr_moo_ctl_amr_svk_pan_guj_lat_qcu_afr_mol_por_tsn_owc_krd_wly_ger_bat_pol_igb_dut_bem_jav_tha_chh_tml_ewe_dgb_aze_alb_swe_uzb_zul_vie_anl_bam_tsw_fbf	-0.006816556693265	-0.0160590922510343	0.987221650827395
71	aeg_glc_yor_rus_mlt_heb_sod_pan_azi_aze_ewe_tag_igb_fre_ita_bsq_mcd_amr_dgb_cnt_eng_swe_bem_lat_xho_urd_hun_dyu_tsw_est_ukr_chh_geo_prs_rom_pol_spa_wly_amh_dut_fin_swa_mao_cze_mly_jpn_tml_kor_hin_bul_fbf_afr_jav_mol_owc_bat_mnd_krd_cic_por_gam_svk_scr_ctl_alb_qcu_ben_arw_nor_akn_sid_slo_anl_ger_sun_grk_bam_bos_ven_ind_tha_hau_knd_zul_tsn_tur_guj_lit_uzb_ses_vie_tig_moo_swt_lda	-0.190566598166748	-0.449236150992161	0.654306482088907
72	hau_prs_ses_alb_owc_aeg_mlt_urd_aze_azi_bem_mao_akn_glc_scr_bsq_spa_tig_cic_mnd_svk_rus_xho_bos_zul_arw_est_dyu_ven_hun_pol_anl_geo_por_hin_ukr_mcd_wly_sod_ben_fin_tsn_jav_krd_ind_jpn_tml_kor_afr_swe_yor_rom_mly_pan_amr_bat_cnt_bul_swt_grk_sid_lit_slo_cze_ita_qcu_ctl_lat_mol_ewe_chh_ger_heb_dut_sun_guj_igb_nor_lda_tag_tha_gam_knd_swa_moo_tur_fre_eng_uzb_dgb_vie_amh_fbf_bam_tsw	-0.70847349311203	-1.69965163448522	0.0925389800649994
73	mlt_fre_tsw_mol_sod_anl_sid_prs_aze_azi_akn_tag_bem_dut_mcd_bsq_bul_wly_igb_cnt_ben_arw_swa_lit_cic_ukr_hun_ewe_yor_fin_ctl_amh_geo_krd_cze_urd_pan_hau_owc_eng_est_xho_mao_ger_ind_jpn_knd_kor_glc_swe_ses_guj_mly_spa_tig_sun_mnd_svk_moo_afr_chh_grk_scr_rom_nor_qcu_bos_lat_slo_tsn_heb_alb_aeg_ita_jav_por_lda_hin_zul_bat_tha_amr_tml_fbf_ven_uzb_pol_rus_tur_dyu_vie_gam_swt_bam_dgb	-0.133532346659759	-0.314772984695311	0.753639158061441
74	amr_lit_akn_ctl_amh_owc_heb_eng_uzb_aze_dyu_mly_zul_swe_fre_bsq_lat_tig_ewe_mnd_krd_grk_tsn_rus_yor_cze_est_lda_fbf_fin_hin_sid_geo_alb_guj_prs_pol_anl_sod_ger_hun_swa_tag_afr_ind_jpn_knd_kor_spa_nor_moo_pan_sun_bul_chh_jav_cnt_svk_swt_slo_mlt_ukr_por_ben_bos_qcu_glc_mol_rom_ses_wly_dut_aeg_mcd_mao_scr_dgb_urd_xho_bat_tha_gam_tml_cic_igb_tur_ita_arw_azi_ven_vie_hau_bam_bem_tsw	-0.380728435026306	-0.903143182742078	0.368783272568016
75	tig_cze_tsn_glc_wly_anl_gam_mol_aze_tur_ewe_sun_dyu_eng_por_bsq_spa_amh_igb_cnt_bul_urd_lda_ger_bam_nor_est_akn_dgb_fin_grk_aeg_geo_lit_dut_swe_svk_heb_hau_rus_hun_fbf_jav_scr_bat_jpn_tml_kor_rom_bos_ven_ita_mao_hin_amr_tag_mnd_prs_cic_mcd_mlt_lat_arw_slo_ukr_qcu_ben_pan_alb_zul_chh_fre_owc_guj_ind_afr_moo_ctl_yor_mly_tha_sid_knd_swt_bem_uzb_pol_krd_azi_xho_vie_sod_swa_tsw_ses	-0.812710827258031	-1.9686277207024	0.051973181198601
76	wly_lat_dyu_urd_aeg_mlt_gam_scr_uzb_tur_moo_ind_ewe_ger_prs_bsq_mcd_owc_swt_mnd_ita_dut_zul_krd_tsn_bul_est_yor_igb_fin_ctl_anl_geo_rus_afr_svk_glc_amh_heb_fre_hun_fbf_mao_ukr_jav_jpn_tml_kor_pol_rom_bem_spa_sun_grk_chh_bat_cnt_slo_ses_cze_hau_eng_bos_pan_guj_qcu_mol_swe_arw_xho_sid_alb_tig_hin_tag_por_tsw_nor_swa_mly_tha_sod_knd_bam_lda_aze_ben_lit_azi_ven_vie_amr_cic_akn_dgb	-0.433060139285698	-1.02767536865268	0.306768044267652
77	wly_krd_zul_ctl_sod_amh_tig_afr_uzb_azi_bem_ind_igb_pan_swe_bsq_fre_owc_swa_mnd_nor_lat_xho_ger_bam_spa_fin_akn_moo_hun_bos_sid_geo_slo_dut_svk_glc_gam_anl_rom_est_yor_mly_grk_bat_jpn_knd_kor_ita_lit_cic_prs_mao_cze_hau_sun_cnt_mcd_dgb_guj_amr_pol_arw_hin_alb_qcu_eng_urd_ben_tsn_heb_ukr_mlt_bul_tag_por_fbf_scr_tsw_jav_tha_aeg_tml_dyu_ven_aze_mol_rus_tur_lda_vie_chh_ses_ewe_swt	-0.328238609252278	-0.776999267653641	0.439131105676986
78	mlt_spa_bam_cze_heb_wly_amh_afr_uzb_tur_zul_mao_cic_ger_fre_bsq_urd_anl_bem_mnd_rus_ukr_dyu_pol_akn_dut_est_dgb_fbf_fin_nor_tig_geo_prs_hin_por_ita_owc_chh_svk_hun_ewe_ind_arw_tag_jpn_knd_kor_alb_slo_yor_eng_sun_mol_sid_mly_cnt_pan_ses_swe_gam_ben_lit_rom_glc_qcu_ctl_bos_krd_lda_aeg_mcd_sod_lat_bat_guj_moo_bul_tsw_jav_tha_hau_tml_tsn_swt_aze_scr_grk_azi_ven_vie_amr_igb_swa_xho	0.053369395212603	0.125784018530847	0.900174415362269
79	chh_slo_yor_nor_amr_hau_gam_bos_tur_azi_ven_bat_dgb_lat_afr_bsq_prs_aeg_dyu_cnt_bul_arw_fbf_hin_tsw_krd_hun_swt_bam_est_guj_wly_geo_por_cze_ben_urd_sod_owc_glc_fin_igb_mao_ger_sun_jpn_tml_kor_fre_ukr_ses_ctl_ind_mcd_amh_mly_mnd_pan_xho_swe_anl_ita_mol_spa_alb_qcu_pol_eng_svk_bem_tig_scr_heb_rus_tag_lit_akn_rom_ewe_jav_tha_sid_knd_zul_moo_aze_dut_grk_uzb_cic_vie_mlt_lda_tsn_swa	0.288096080704953	0.678889610814981	0.498893824302556
80	tig_rom_bem_scr_amh_anl_owc_swe_aze_tur_ven_bat_moo_pol_por_bsq_rus_chh_swt_mnd_krd_fre_ses_mol_tsw_hin_hun_tsn_igb_est_grk_aeg_geo_pan_guj_ukr_glc_mlt_wly_nor_fin_zul_jav_ctl_mao_jpn_tml_kor_spa_arw_bam_ger_tag_prs_sid_ind_cnt_eng_akn_ita_hau_slo_cze_lit_bos_qcu_mcd_ben_afr_swa_gam_bul_sod_lat_sun_alb_ewe_dut_cic_mly_tha_heb_knd_yor_xho_azi_urd_svk_uzb_fbf_vie_amr_dyu_dgb_lda	-0.453907346681145	-1.07855081515575	0.283577502666243
81	sod_alb_cic_prs_gam_owc_amh_bos_azi_tur_akn_mao_zul_rus_mol_bsq_ita_amr_igb_cnt_mcd_urd_yor_nor_swa_fre_hun_xho_dgb_est_eng_mlt_geo_slo_scr_afr_cze_aeg_chh_ben_fin_ven_mly_grk_tag_jpn_tml_kor_dut_pol_moo_pan_jav_guj_sid_bat_mnd_svk_dyu_bul_heb_ctl_arw_por_ukr_qcu_ger_hin_lit_fbf_anl_krd_hau_lat_ind_glc_bam_spa_bem_sun_tha_wly_knd_ses_tsn_aze_rom_swe_uzb_lda_vie_tig_ewe_swt_tsw	-0.188591410597413	-0.446056448529229	0.656593264593189
82	amr_scr_tsn_mol_chh_amh_sid_lit_tur_azi_dyu_sun_bam_prs_krd_bsq_spa_mlt_cic_cnt_urd_nor_ewe_mcd_fbf_pol_hun_ses_zul_est_grk_tig_geo_glc_swe_por_fre_wly_aeg_arw_fin_dgb_ind_bos_jav_jpn_knd_kor_dut_ukr_bem_eng_tag_bul_owc_bat_mnd_rus_akn_ben_hau_slo_hin_guj_afr_qcu_alb_pan_ger_lda_anl_lat_heb_svk_mao_ctl_swt_cze_xho_mly_tha_sod_tml_ven_swa_uzb_rom_ita_aze_moo_vie_gam_yor_igb_tsw	-0.527753324717789	-1.25534224276784	0.212499651645472
83	gam_afr_akn_mol_chh_anl_owc_spa_aze_azi_dyu_mly_tsw_bul_hin_bsq_pan_wly_cic_mnd_scr_cze_yor_arw_ewe_slo_est_zul_fbf_hun_fre_aeg_geo_alb_rom_rus_krd_heb_amh_guj_fin_igb_mao_eng_ind_jpn_knd_kor_ukr_ctl_bem_pol_bat_ger_hau_jav_cnt_ita_ses_dut_amr_lit_svk_mcd_nor_qcu_lat_grk_glc_tsn_sod_bos_mlt_urd_tag_por_bam_ben_dgb_sun_tha_tig_tml_swt_xho_tur_swe_prs_uzb_moo_vie_sid_ven_swa_lda	-0.311239523697175	-0.736960850124996	0.463001301873737
84	wly_spa_tsn_guj_anl_mlt_amh_glc_azi_uzb_swa_sun_ses_fre_rom_bsq_hin_owc_tsw_cnt_mol_por_yor_nor_bam_cze_hun_akn_bem_est_dut_hau_geo_ben_grk_pan_lit_gam_aeg_ctl_fin_igb_jav_arw_mao_jpn_tml_kor_rus_ita_moo_urd_tag_ger_heb_mly_mnd_prs_fbf_alb_sid_afr_slo_krd_lat_qcu_pol_bos_mcd_lda_chh_ukr_sod_scr_ind_bul_ven_eng_zul_bat_tha_amr_knd_ewe_cic_tur_svk_swe_aze_xho_vie_tig_swt_dyu_dgb	-0.591121483865784	-1.41420762065221	0.160640049956373
85	aeg_prs_lda_nor_chh_hau_tig_ben_uzb_aze_dyu_mao_swt_mol_hin_bsq_dut_wly_cic_mnd_alb_guj_igb_glc_akn_afr_est_tsw_fbf_hun_svk_sid_geo_lat_pol_cze_pan_amr_gam_scr_fin_ses_sun_slo_mly_jpn_knd_kor_grk_bul_dgb_ger_jav_mcd_amh_bat_cnt_ita_ewe_spa_owc_krd_fre_por_rus_qcu_lit_ukr_ctl_bem_mlt_arw_heb_swe_tag_bos_tsn_eng_xho_ind_tha_anl_tml_bam_yor_azi_rom_urd_tur_moo_vie_sod_swa_ven_zul	-0.506503465681553	-1.20715453173694	0.230433987376983
86	hau_hin_igb_guj_sid_chh_amh_urd_azi_uzb_zul_sun_akn_mol_cze_bsq_ukr_gam_cic_cnt_por_eng_bam_glc_bem_mcd_fin_ven_swt_est_scr_sod_geo_prs_grk_fre_lit_amr_mlt_rom_hun_dyu_ind_ben_mly_jpn_knd_kor_nor_slo_ewe_krd_tag_rus_wly_jav_mnd_lat_ses_spa_owc_ctl_swe_pan_afr_qcu_arw_bos_ger_dgb_heb_pol_anl_svk_bat_alb_tsn_ita_fbf_mao_tha_tig_tml_xho_lda_tur_dut_bul_aze_swa_vie_aeg_tsw_moo_yor	-0.486759312520657	-1.15993507121156	0.249044453862261
87	mlt_ben_tsw_hin_gam_wly_owc_glc_azi_uzb_ses_sun_fbf_por_lat_bsq_guj_chh_xho_mnd_alb_svk_ewe_scr_zul_krd_est_lda_swt_fin_spa_amh_geo_prs_ctl_eng_bos_hau_amr_arw_hun_dgb_tag_afr_bat_jpn_knd_kor_cze_slo_dyu_ukr_mly_lit_sod_jav_cnt_ger_tsn_swe_sid_rom_nor_mol_fre_qcu_bul_pol_ita_bem_heb_pan_anl_grk_mao_dut_yor_rus_cic_ind_tha_aeg_tml_ven_moo_tur_mcd_urd_aze_igb_vie_tig_bam_akn_swa	0.124540609115681	0.2931679596352	0.770046945777786
88	wly_arw_dgb_mol_chh_amh_sod_hin_azi_tur_dyu_ind_swt_ita_mcd_bsq_rom_anl_lda_cnt_ctl_ger_moo_glc_zul_grk_hun_swa_tsn_fin_lit_tig_geo_urd_dut_bul_krd_hau_heb_lat_est_ses_bat_spa_mly_jpn_knd_kor_scr_rus_ewe_slo_mao_pan_amr_tag_mnd_eng_tsw_por_mlt_svk_swe_bos_cze_qcu_guj_afr_ben_xho_sid_fre_owc_pol_sun_alb_bem_ukr_yor_jav_tha_aeg_tml_akn_fbf_uzb_nor_prs_aze_igb_vie_gam_bam_cic_ven	-0.42966576350462	-1.01858393029797	0.311043043774222
89	aeg_dut_bam_guj_sid_chh_hau_bul_aze_azi_tsw_bat_igb_ger_cze_bsq_svk_owc_bem_cnt_alb_swe_lda_rus_fbf_pol_est_dyu_ewe_hun_por_mlt_geo_krd_nor_lit_eng_heb_amh_prs_fin_akn_jav_rom_sun_jpn_tml_kor_grk_mcd_cic_mol_ind_fre_anl_tag_mnd_slo_ven_ctl_gam_scr_pan_spa_ukr_qcu_ben_lat_ita_yor_wly_afr_tig_glc_mly_urd_swa_hin_xho_mao_tha_amr_knd_tsn_zul_uzb_bos_arw_tur_swt_vie_sod_moo_ses_dgb	-0.453055803441494	-1.07670116507779	0.284398913941687
90	amh_swe_tsw_ger_amr_sid_owc_dut_azi_aze_tsn_bat_zul_urd_prs_bsq_mcd_anl_akn_mnd_eng_pan_moo_bos_ses_arw_fin_dyu_swa_est_rus_aeg_geo_fre_lit_mol_por_sod_gam_ben_hun_bam_sun_krd_mly_jpn_knd_kor_scr_guj_ewe_hin_tag_glc_heb_mao_cnt_alb_swt_grk_mlt_spa_slo_svk_cze_qcu_pol_afr_ita_xho_tig_ukr_hau_ctl_ind_nor_yor_rom_ven_jav_tha_wly_tml_igb_fbf_uzb_lat_bul_tur_dgb_vie_chh_cic_bem_lda	0.281188146147654	0.661889322835785	0.509678908193567
91	tig_pol_dyu_scr_hau_gam_wly_guj_aze_azi_akn_tag_swa_slo_ger_bsq_mol_amr_bam_mnd_por_arw_igb_glc_cic_pan_hun_moo_zul_est_alb_anl_geo_urd_prs_krd_grk_sid_heb_ita_fin_yor_bat_rus_ind_jpn_tml_kor_bul_swe_lda_eng_mly_hin_mlt_jav_cnt_bos_bem_svk_amh_fre_spa_nor_ctl_qcu_mcd_lat_rom_ses_owc_afr_chh_ukr_mao_lit_ewe_ben_fbf_sun_tha_aeg_knd_tsw_swt_uzb_dut_cze_tur_ven_vie_sod_tsn_dgb_xho	-0.756493031460666	-1.81718262758236	0.0724097382498154
92	aeg_ben_ewe_por_amr_hau_tig_glc_tur_uzb_cic_jav_tsn_pol_lit_bsq_lat_sid_swt_mnd_guj_prs_swa_ita_moo_ctl_fin_yor_xho_hun_hin_mlt_geo_swe_dut_scr_svk_owc_chh_arw_est_zul_bat_fre_mao_jpn_tml_kor_bul_mcd_igb_rom_ind_rus_gam_sun_cnt_bos_ven_cze_amh_krd_urd_ger_mol_qcu_ukr_pan_eng_fbf_sod_spa_anl_afr_mly_grk_tsw_slo_bem_tag_tha_heb_knd_lda_akn_aze_nor_alb_azi_dyu_vie_wly_bam_dgb_ses	-0.718532502200058	-1.7279600205037	0.087314563071319
93	tig_mcd_tsw_rus_owc_amr_gam_lit_uzb_tur_dyu_bat_yor_lat_alb_bsq_cze_wly_igb_mnd_prs_bul_cic_grk_swt_krd_est_dgb_moo_fin_scr_chh_geo_hin_ctl_eng_glc_mlt_sod_slo_hun_ses_ind_fre_sun_jpn_knd_kor_pol_guj_akn_ita_tag_ger_hau_jav_cnt_pan_bam_swe_sid_arw_ukr_rom_afr_qcu_por_mol_bos_bem_anl_svk_aeg_ben_mao_spa_ven_nor_tsn_mly_tha_amh_tml_xho_ewe_azi_urd_dut_aze_swa_vie_heb_zul_fbf_lda	-0.208203028947501	-0.49165789996045	0.624119640759656
94	wly_afr_swt_ita_heb_mlt_anl_urd_azi_tur_lda_bat_dgb_fre_lat_bsq_spa_chh_tsw_cnt_prs_por_akn_scr_yor_bos_fin_fbf_moo_hun_ukr_sid_geo_ben_bul_dut_lit_owc_gam_mcd_est_dyu_tag_ger_sun_jpn_knd_kor_pan_arw_ses_slo_mao_rus_amh_jav_mnd_cze_zul_rom_aeg_glc_alb_swe_ctl_qcu_eng_hin_pol_xho_amr_svk_sod_grk_mly_mol_tsn_nor_swa_ind_tha_hau_tml_ven_ewe_uzb_krd_guj_aze_igb_vie_tig_bam_bem_cic	-0.0746133818020474	-0.175842917773855	0.860799672488357
95	mlt_guj_bam_urd_amr_sid_aeg_arw_uzb_aze_ven_sun_tsw_cze_nor_bsq_svk_gam_akn_mnd_bul_spa_moo_swe_zul_ukr_fin_swt_fbf_hun_prs_anl_geo_lit_bos_ben_por_wly_sod_mcd_est_dgb_bat_afr_tag_jpn_knd_kor_ger_lat_ses_dut_jav_pan_tig_mao_cnt_slo_cic_rom_heb_mol_scr_krd_alb_qcu_fre_grk_ctl_bem_chh_pol_amh_ita_mly_hin_tsn_eng_yor_ind_tha_hau_tml_lda_dyu_tur_glc_rus_azi_xho_vie_owc_ewe_swa_igb	-0.0362990569323698	-0.0854643626317599	0.9320759486001
96	owc_slo_ewe_pol_mlt_hau_amh_por_aze_azi_lda_ind_tsw_rom_mol_bsq_ukr_tig_dyu_mnd_arw_bul_cic_pan_moo_prs_est_yor_ven_hun_ita_gam_geo_svk_grk_bos_eng_amr_sod_ctl_fin_xho_mly_rus_sun_jpn_tml_kor_dut_ger_ses_swe_bat_nor_aeg_mao_cnt_guj_bam_ben_wly_scr_glc_cze_alb_qcu_krd_fre_spa_swa_heb_afr_sid_mcd_tag_urd_dgb_lit_akn_jav_tha_anl_knd_swt_igb_tur_lat_hin_uzb_zul_vie_chh_bem_tsn_fbf	0.103595991029513	0.243796926064116	0.807925103285737
97	heb_mcd_swt_krd_tig_sid_hau_cze_azi_aze_dyu_tag_tsw_ben_ukr_bsq_ctl_anl_tsn_mnd_arw_bos_lda_afr_ven_ger_est_dgb_yor_hun_bul_chh_geo_mol_grk_lat_rus_amh_gam_glc_fin_igb_mao_swe_sun_jpn_tml_kor_rom_dut_ses_spa_ind_prs_sod_bat_cnt_pan_swa_svk_mlt_por_urd_scr_alb_qcu_hin_fre_ita_bam_owc_nor_wly_guj_mly_eng_bem_pol_ewe_jav_tha_amr_knd_akn_xho_tur_lit_slo_uzb_zul_vie_aeg_cic_moo_fbf	-0.466438134458899	-1.10805538831476	0.270695379012514
98	sod_ctl_swa_arw_anl_gam_mlt_rus_azi_aze_ses_ind_cic_spa_slo_bsq_afr_amh_xho_mnd_nor_ben_bem_dut_bam_ita_fin_swt_dgb_est_hin_amr_geo_fre_por_mol_eng_tig_hau_prs_hun_dyu_mly_pan_tag_jpn_knd_kor_guj_grk_ven_cze_bat_pol_chh_mao_cnt_svk_yor_glc_aeg_rom_ukr_lit_bos_qcu_alb_mcd_ger_tsn_sid_lat_wly_swe_jav_scr_igb_bul_tsw_sun_tha_heb_tml_fbf_ewe_tur_krd_urd_uzb_akn_vie_owc_lda_moo_zul	0.0305328741706951	0.0718833287306899	0.942849122032586
99	wly_ctl_ewe_mol_tig_gam_hau_krd_uzb_tur_tsn_mly_zul_grk_bos_bsq_por_sod_cic_cnt_arw_guj_akn_ukr_yor_mcd_est_fbf_swt_hun_cze_sid_geo_dut_afr_prs_ger_anl_owc_swe_fin_lda_mao_pan_jav_jpn_tml_kor_hin_fre_moo_ita_bat_nor_amr_sun_mnd_glc_xho_bul_mlt_lit_scr_lat_pol_qcu_ben_rus_urd_igb_chh_alb_aeg_spa_tag_eng_dgb_svk_swa_ind_tha_amh_knd_bem_ven_aze_rom_slo_azi_tsw_vie_heb_dyu_ses_bam	0.6851431415352	1.62386940360054	0.107788486625974
100	wly_ger_bem_spa_gam_amh_heb_glc_uzb_aze_dgb_bat_tsn_mcd_scr_bsq_dut_sod_ewe_mnd_bul_prs_zul_pan_lda_ben_hun_dyu_tsw_est_hin_sid_geo_bos_eng_rom_rus_anl_aeg_ita_fin_igb_tag_nor_ind_jpn_tml_kor_fre_krd_xho_slo_sun_lit_chh_jav_cnt_mol_swa_por_owc_lat_ctl_guj_arw_qcu_svk_urd_afr_ses_amr_swe_hau_pol_mao_alb_akn_ukr_cic_mly_tha_mlt_knd_bam_fbf_azi_grk_cze_tur_yor_vie_tig_ven_swt_moo	-0.679215277223823	-1.6266926793156	0.107186153535792
101	sid_por_fbf_bul_owc_amh_sod_nor_azi_aze_akn_tag_tsn_ukr_ben_bsq_glc_tig_bem_mnd_slo_alb_yor_prs_zul_ger_est_ven_ewe_hun_swe_gam_geo_lat_afr_mol_ctl_anl_hau_fre_fin_igb_mao_bos_jav_jpn_tml_kor_ita_eng_moo_hin_mly_grk_amr_bat_cnt_pan_lda_dut_heb_krd_lit_mcd_rom_qcu_rus_guj_spa_dyu_chh_scr_aeg_cze_sun_svk_dgb_arw_xho_ind_tha_wly_knd_ses_swa_uzb_pol_urd_tur_swt_vie_mlt_tsw_bam_cic	0.557524696246302	1.31660518919977	0.191206416297843
102	hau_hin_fbf_krd_sod_wly_mlt_lat_uzb_tur_zul_tag_ven_rus_bos_bsq_nor_heb_tsn_cnt_ger_fre_xho_mcd_dyu_eng_est_tsw_akn_hun_grk_sid_geo_lit_slo_dut_mol_anl_amr_glc_fin_swa_mao_ben_bat_jpn_knd_kor_scr_bul_ewe_pol_jav_swe_owc_sun_mnd_svk_moo_ita_aeg_arw_por_urd_cze_qcu_guj_pan_ctl_bem_amh_rom_chh_afr_ind_spa_bam_prs_dgb_mly_tha_gam_tml_swt_ses_azi_ukr_alb_aze_cic_vie_tig_yor_lda_igb	-0.835668214559199	-2.01488663967398	0.0468039004632339
103	gam_dut_akn_prs_aeg_heb_amr_pol_aze_tur_swa_bat_yor_guj_spa_bsq_fre_tig_fbf_cnt_rom_arw_bem_ctl_zul_lit_hun_igb_moo_fin_mcd_mlt_geo_glc_ben_ger_ita_sod_anl_rus_est_xho_mly_mol_jav_jpn_knd_kor_hin_grk_dgb_pan_mao_alb_wly_tag_mnd_bul_tsn_por_chh_urd_bos_svk_scr_qcu_lat_cze_eng_dyu_hau_nor_sid_krd_ind_ukr_swt_slo_cic_sun_tha_amh_tml_bam_ses_uzb_afr_swe_azi_lda_vie_owc_ewe_ven_tsw	-0.517143075214402	-1.23109358310233	0.221392170855989
104	hau_ctl_ses_swe_amh_wly_sid_afr_azi_uzb_ewe_mly_yor_pan_bul_bsq_glc_amr_moo_cnt_pol_por_bem_ita_xho_alb_hun_cic_fbf_est_mcd_gam_geo_bos_slo_cze_prs_sod_mlt_arw_fin_bam_jav_rom_sun_jpn_tml_kor_spa_krd_dgb_hin_ind_ger_anl_mao_mnd_guj_swa_lit_heb_fre_dut_mol_urd_qcu_svk_lat_nor_dyu_tig_rus_chh_scr_bat_ben_ven_eng_swt_tag_tha_aeg_knd_akn_igb_tur_ukr_grk_aze_tsw_vie_owc_tsn_zul_lda	-0.280181436391771	-0.662883961601873	0.5090445050613
105	chh_ita_zul_alb_sid_amh_sod_ben_tur_azi_fbf_mao_moo_urd_cze_bsq_guj_tig_ewe_mnd_rom_ukr_tsn_ger_ven_scr_fin_tsw_bem_est_mol_gam_geo_spa_lat_svk_lit_hau_mlt_bul_hun_dgb_bat_por_jav_jpn_knd_kor_krd_swe_cic_slo_mly_afr_wly_ind_cnt_ctl_xho_eng_owc_nor_rus_prs_pan_qcu_bos_pol_hin_lda_heb_arw_amr_glc_tag_grk_dyu_dut_yor_sun_tha_aeg_tml_bam_swa_uzb_fre_mcd_aze_akn_vie_anl_igb_swt_ses	0.023438731151907	0.0552267577951427	0.956076283304329
106	amh_prs_fbf_fre_anl_mlt_aeg_krd_azi_tur_tsw_mao_xho_pan_ben_bsq_mcd_gam_ewe_cnt_por_svk_dyu_ita_igb_mol_fin_bem_moo_est_scr_sod_geo_grk_urd_swe_dut_amr_heb_glc_hun_akn_mly_arw_bat_jpn_knd_kor_cze_ctl_bam_afr_ind_rus_hau_jav_mnd_nor_swt_rom_wly_bul_guj_ukr_hin_qcu_ger_slo_spa_yor_tig_pol_sid_alb_sun_eng_tsn_bos_cic_tag_tha_owc_tml_dgb_lda_uzb_lat_lit_aze_ses_vie_chh_ven_zul_swa	-0.146883274391712	-0.346403641486972	0.729821898168436
107	wly_bul_xho_fre_amr_chh_mlt_mcd_azi_aze_zul_bat_akn_rus_nor_bsq_glc_owc_bam_cnt_guj_swe_igb_slo_ven_svk_hun_ses_cic_fin_scr_gam_geo_pan_alb_eng_lat_sod_sid_hin_est_dgb_ind_dut_mao_jpn_knd_kor_ger_ctl_lda_ben_sun_cze_tig_jav_mnd_rom_swa_mol_heb_grk_por_ita_spa_qcu_arw_pol_krd_moo_aeg_bos_hau_urd_mly_lit_swt_ukr_fbf_tag_tha_anl_tml_yor_ewe_uzb_afr_prs_tur_dyu_vie_amh_tsw_tsn_bem	0.809931783296384	1.9353521842916	0.0559850262341528
108	heb_slo_dgb_lit_gam_sod_sid_alb_uzb_aze_bam_mao_lda_ukr_guj_bsq_krd_amr_tsn_cnt_eng_pan_yor_cze_swt_afr_hun_moo_ses_fin_rus_amh_geo_por_prs_grk_bos_mlt_anl_swe_est_ven_bat_bul_tag_jpn_knd_kor_nor_dut_dyu_urd_sun_ita_aeg_ind_mnd_ben_swa_mol_hau_glc_hin_scr_svk_qcu_lat_pol_fre_igb_wly_ctl_owc_mcd_mly_rom_xho_spa_ewe_jav_tha_chh_tml_fbf_zul_azi_ger_arw_tur_akn_vie_tig_bem_tsw_cic	-0.134067243659139	-0.316042828364609	0.752678209876188
109	anl_lat_lda_urd_amh_tig_aeg_cze_uzb_aze_dgb_jav_tsw_rom_bul_bsq_ger_sod_igb_cnt_spa_slo_dyu_grk_fbf_krd_est_yor_ses_hun_alb_wly_geo_dut_fre_guj_pol_chh_sid_pan_fin_bem_mao_por_bat_jpn_tml_kor_eng_mol_zul_glc_tag_afr_amr_sun_mnd_hin_swt_lit_heb_nor_prs_ctl_scr_qcu_ita_bos_arw_bam_mlt_mcd_hau_svk_ind_swe_akn_ben_ewe_mly_tha_gam_knd_cic_ven_tur_ukr_rus_azi_xho_vie_owc_moo_tsn_swa	0.0321112202089691	0.0756754981629567	0.939839822603702
110	owc_guj_akn_ukr_anl_wly_chh_cze_aze_uzb_dyu_mao_fbf_pan_ben_bsq_eng_gam_igb_cnt_prs_fre_tsw_svk_dgb_lat_est_yor_bem_hun_ger_amr_geo_bos_pol_mol_krd_mlt_sod_spa_fin_ses_jav_rus_ind_jpn_knd_kor_grk_lit_zul_swe_sun_nor_heb_mly_mnd_slo_moo_urd_hau_afr_hin_ita_dut_qcu_por_rom_alb_swa_amh_mcd_aeg_bul_tag_ctl_ewe_scr_swt_bat_tha_tig_tml_lda_tsn_tur_arw_glc_azi_cic_vie_sid_bam_xho_ven	0.755712719822834	1.79537457359461	0.0758420873940666
111	aeg_pan_tsn_mcd_owc_sod_sid_rus_uzb_tur_zul_mly_fbf_krd_svk_bsq_slo_heb_akn_mnd_prs_swe_swa_guj_moo_lat_hun_bam_lda_est_ukr_tig_geo_urd_rom_ita_por_amh_mlt_spa_fin_dyu_tag_eng_ind_jpn_knd_kor_ger_dut_igb_pol_mao_nor_gam_jav_cnt_fre_ewe_arw_amr_scr_hin_ctl_alb_qcu_lit_grk_bos_dgb_anl_mol_hau_ben_bat_bul_ses_afr_tsw_sun_tha_chh_tml_cic_xho_azi_cze_glc_aze_swt_vie_wly_yor_ven_bem	0.242400654477264	0.571465116333484	0.56906295233405
112	gam_alb_lda_hin_sod_hau_heb_krd_aze_azi_swt_sun_zul_cze_rom_bsq_spa_owc_igb_cnt_guj_prs_fbf_grk_ewe_slo_est_bem_dgb_hun_urd_mlt_geo_ger_bul_pan_nor_amr_wly_ben_fin_dyu_ind_arw_tag_jpn_knd_kor_glc_mol_moo_ita_mly_afr_chh_bat_mnd_pol_akn_scr_amh_eng_swe_bos_fre_qcu_dut_ctl_lit_swa_anl_por_sid_svk_jav_ukr_ses_rus_bam_mao_tha_tig_tml_xho_tsw_tur_mcd_lat_uzb_cic_vie_aeg_yor_tsn_ven	-0.395873042200187	-0.942138327756086	0.348562775392508
113	amr_hin_tsn_svk_chh_heb_amh_fre_uzb_tur_yor_tag_swa_rus_eng_bsq_glc_tig_igb_cnt_spa_bos_ewe_slo_lda_mcd_fin_moo_cic_est_ctl_owc_geo_pol_lit_nor_ukr_anl_mlt_ben_hun_fbf_mly_alb_jav_jpn_knd_kor_por_arw_akn_bul_ind_swe_sod_bat_mnd_rom_swt_ita_gam_urd_guj_pan_grk_qcu_dut_lat_cze_ven_hau_scr_aeg_mol_mao_krd_tsw_ger_bam_sun_tha_sid_tml_ses_zul_azi_prs_afr_aze_bem_vie_wly_dgb_xho_dyu	-0.587733536313001	-1.40439564996401	0.163532060340838
114	wly_pan_bem_lit_gam_anl_aeg_rom_tur_uzb_dyu_bat_cic_scr_slo_bsq_bul_sid_swt_cnt_bos_ctl_xho_lat_tsw_afr_fin_bam_ewe_hun_dut_amr_geo_pol_krd_ukr_svk_tig_amh_swe_est_yor_ind_rus_sun_jpn_tml_kor_prs_eng_dgb_mol_mly_hin_heb_jav_mnd_glc_ven_mcd_chh_alb_arw_urd_grk_qcu_por_spa_nor_ses_hau_ben_sod_ita_mao_ger_zul_fre_fbf_tag_tha_mlt_knd_tsn_lda_aze_guj_cze_azi_swa_vie_owc_igb_akn_moo	-0.525084646708155	-1.2497355344477	0.214532091232946
115	heb_svk_swa_rom_sid_wly_amh_afr_azi_uzb_bam_tag_tsn_bul_scr_bsq_lat_chh_cic_cnt_prs_dut_akn_spa_dgb_ger_est_lda_fbf_fin_urd_mlt_geo_fre_guj_ukr_pol_hau_tig_alb_hun_zul_ind_ctl_jav_jpn_knd_kor_mol_lit_bem_ben_mao_bos_aeg_bat_mnd_swe_tsw_por_amr_grk_arw_eng_rus_qcu_slo_glc_mcd_ven_sod_ita_gam_cze_mly_hin_swt_pan_moo_sun_tha_owc_tml_ses_igb_tur_nor_krd_aze_xho_vie_anl_dyu_yor_ewe	-0.126405820732792	-0.298341019183512	0.766108449681308
116	chh_bos_tsn_ben_anl_amh_owc_pol_tur_aze_ses_jav_swa_mcd_eng_bsq_por_wly_ven_mnd_krd_hin_fbf_urd_bem_afr_fin_swt_tsw_hun_rus_heb_geo_slo_fre_scr_arw_tig_hau_lit_est_dgb_bat_mol_sun_jpn_knd_kor_ita_rom_ewe_svk_tag_bul_gam_ind_cnt_alb_bam_ctl_sod_nor_ger_grk_lat_qcu_cze_glc_ukr_xho_mlt_pan_aeg_prs_mao_spa_cic_swe_moo_mly_tha_sid_tml_igb_zul_azi_guj_dut_uzb_lda_vie_amr_dyu_yor_akn	-0.148009574269276	-0.349394591045898	0.727583001323568
117	heb_mcd_yor_mol_hau_anl_sod_dut_aze_uzb_swt_mao_swa_pan_fre_bsq_ctl_sid_moo_cnt_lat_ukr_bem_eng_akn_bul_est_igb_ewe_fin_glc_wly_geo_arw_swe_rom_cze_aeg_chh_lit_hun_bam_bat_urd_ind_jpn_knd_kor_slo_guj_cic_svk_sun_afr_mlt_mly_mnd_bos_lda_hin_amr_krd_ben_ger_pol_qcu_por_grk_spa_zul_gam_prs_amh_rus_jav_alb_dgb_ita_tsn_tag_tha_owc_tml_tsw_ses_azi_nor_scr_tur_fbf_vie_tig_ven_xho_dyu	-0.346466137645826	-0.820647302091056	0.413945755016144
118	anl_bul_fbf_alb_amh_heb_mlt_lit_tur_azi_tsn_bat_ewe_lat_rom_bsq_eng_aeg_dgb_cnt_cze_prs_ses_ukr_zul_scr_fin_xho_cic_est_ger_sid_geo_hin_ctl_por_swe_wly_sod_pan_hun_swt_jav_slo_sun_jpn_tml_kor_svk_dut_tsw_nor_tag_grk_tig_ind_mnd_bos_dyu_rus_amr_mol_ita_guj_spa_qcu_fre_afr_mcd_yor_chh_arw_gam_pol_mly_ben_ven_urd_bem_mao_tha_owc_knd_igb_lda_uzb_krd_glc_aze_bam_vie_hau_swa_moo_akn	-0.330031902783996	-0.780641725499135	0.436995751400543
119	chh_grk_akn_afr_mlt_heb_amh_slo_azi_aze_yor_mly_swt_alb_bos_bsq_fre_sid_tsn_mnd_swe_pan_zul_urd_ewe_pol_fin_cic_dyu_est_prs_gam_geo_por_ger_arw_krd_amr_wly_spa_hun_lda_bat_mcd_tag_jpn_knd_kor_ben_rus_dgb_eng_mao_rom_sod_ind_cnt_hin_tsw_ctl_owc_nor_glc_svk_ukr_qcu_lat_lit_guj_bem_hau_scr_anl_dut_sun_ita_ven_bul_fbf_jav_tha_tig_tml_igb_xho_tur_cze_mol_uzb_swa_vie_aeg_moo_ses_bam	0.109853291443829	0.258616697317076	0.796502510917826
120	wly_mcd_zul_arw_anl_owc_aeg_cze_uzb_azi_moo_ind_tsw_bos_slo_bsq_dut_tig_akn_mnd_ita_rus_tsn_krd_fbf_ben_fin_yor_ven_hun_lit_heb_geo_guj_nor_glc_hin_sid_sod_swe_est_bam_sun_bul_bat_jpn_knd_kor_spa_ger_swt_lat_jav_mol_chh_mao_cnt_grk_xho_afr_gam_pan_svk_fre_ctl_qcu_urd_alb_por_ewe_hau_rom_amh_pol_mly_scr_dyu_prs_dgb_tag_tha_mlt_tml_ses_lda_aze_eng_ukr_tur_bem_vie_amr_swa_igb_cic	-0.627730521593785	-1.49953470990064	0.137122104364271
121	anl_ctl_ses_alb_tig_amh_heb_pan_aze_azi_cic_mao_tsw_bul_urd_bsq_krd_hau_lda_mnd_slo_grk_swa_rom_bam_ben_fin_moo_zul_hun_ger_chh_geo_svk_mol_dut_ukr_mlt_sid_afr_est_fbf_sun_guj_jav_jpn_knd_kor_rus_cze_dgb_hin_bat_glc_aeg_tag_cnt_por_tsn_fre_owc_lat_spa_scr_lit_qcu_arw_mcd_eng_igb_wly_prs_sod_swe_mly_nor_yor_bos_bem_ind_tha_gam_tml_akn_swt_tur_pol_ita_uzb_xho_vie_amr_dyu_ewe_ven	-0.462023026916853	-1.09830829793995	0.274905248600663
122	amr_rom_moo_hin_heb_tig_owc_eng_uzb_azi_yor_sun_dyu_ukr_mol_bsq_bul_gam_igb_mnd_grk_ger_akn_afr_cic_cze_est_bem_bam_fin_mcd_sid_geo_por_ben_glc_svk_mlt_anl_urd_hun_dgb_tag_rus_mly_jpn_tml_kor_fre_bos_zul_prs_bat_lat_aeg_mao_cnt_pan_swa_krd_wly_scr_swe_slo_dut_qcu_pol_ita_guj_xho_hau_spa_chh_nor_ind_lit_lda_arw_ewe_jav_tha_amh_knd_swt_tsw_tur_alb_ctl_aze_ses_vie_sod_ven_tsn_fbf	0.221301980622666	0.52081623677502	0.603732641233357
123	anl_pan_dgb_ger_wly_heb_sod_hin_tur_azi_yor_ind_ven_pol_eng_bsq_urd_chh_ses_mnd_prs_svk_ewe_spa_bem_swe_hun_fbf_zul_fin_bos_mlt_geo_nor_arw_por_alb_owc_tig_lat_est_lda_sun_fre_mao_jpn_tml_kor_lit_glc_tsw_ita_mly_rus_amr_tag_cnt_dut_bam_afr_hau_guj_rom_bul_slo_qcu_krd_ben_mcd_igb_gam_scr_sid_grk_bat_ctl_xho_ukr_tsn_jav_tha_amh_knd_akn_cic_uzb_mol_cze_aze_swa_vie_aeg_dyu_swt_moo	-0.451877742346877	-1.07524725172862	0.285045729933849
124	sod_pan_swt_guj_mlt_chh_heb_por_tur_azi_ses_sun_ven_glc_urd_bsq_swe_tig_akn_mnd_lit_rus_xho_ben_tsw_pol_hun_fbf_dyu_fin_ita_aeg_geo_hin_rom_mol_spa_amh_gam_ger_est_zul_jav_slo_tag_jpn_knd_kor_lat_krd_swa_ctl_bat_scr_sid_mly_cnt_arw_cic_bos_amr_grk_prs_ukr_mcd_qcu_fre_bul_cze_dgb_owc_dut_anl_svk_ind_nor_bem_afr_bam_mao_tha_hau_tml_igb_ewe_aze_eng_alb_uzb_yor_vie_wly_tsn_moo_lda	-0.0590580044041641	-0.139196462986999	0.889595893702218
125	owc_svk_fbf_ctl_sod_amh_wly_prs_aze_tur_bem_sun_zul_hin_mcd_bsq_por_aeg_swt_mnd_nor_mol_yor_spa_moo_krd_hun_ven_tsn_est_afr_tig_geo_arw_pol_grk_guj_anl_heb_ita_fin_lda_tag_lat_jav_jpn_knd_kor_glc_ger_tsw_ben_ind_rus_chh_mly_cnt_dut_dgb_eng_mlt_pan_bul_ukr_bos_qcu_slo_rom_cze_igb_sid_urd_hau_fre_bat_alb_dyu_scr_swa_mao_tha_amr_tml_ewe_bam_uzb_swe_lit_azi_xho_vie_gam_akn_cic_ses	-0.726620313391566	-1.74211860945214	0.0847937107437421
126	sid_ukr_ven_ben_gam_heb_amh_grk_uzb_azi_bem_mao_fbf_krd_glc_bsq_swe_owc_ses_cnt_arw_por_moo_eng_lda_nor_hun_bam_dyu_est_lat_tig_geo_ctl_prs_pol_cze_chh_anl_guj_fin_ewe_bat_slo_jav_jpn_tml_kor_lit_dut_tsw_svk_mly_mcd_amr_ind_mnd_mol_xho_rom_sod_bul_pan_alb_ger_qcu_scr_bos_afr_swt_hau_hin_wly_fre_tag_ita_dgb_urd_swa_sun_tha_aeg_knd_igb_tsn_aze_spa_rus_tur_zul_vie_mlt_cic_akn_yor	-0.749886842642328	-1.8017457546385	0.0748256565549215
127	gam_spa_ewe_ctl_aeg_wly_amr_slo_tur_uzb_ses_mly_tsn_prs_scr_bsq_guj_chh_yor_mnd_lit_rus_lda_alb_dgb_svk_hun_swa_tsw_fin_nor_mlt_geo_mcd_lat_hin_urd_tig_amh_mol_est_igb_bat_grk_ind_jpn_knd_kor_pol_dut_xho_ben_tag_swe_heb_mao_cnt_por_cic_ita_sid_bos_arw_eng_fre_qcu_afr_ger_rom_moo_hau_pan_sod_krd_jav_ukr_ven_bul_akn_sun_tha_anl_tml_bam_bem_aze_glc_cze_azi_zul_vie_owc_swt_fbf_dyu	0.0566498034631786	0.133326743726604	0.894223054267915
128	wly_ctl_tsn_arw_heb_owc_aeg_alb_uzb_aze_xho_mao_dyu_svk_urd_bsq_pan_amh_igb_cnt_eng_lit_yor_glc_ses_mcd_fin_fbf_bem_est_swe_gam_geo_krd_ita_ger_mol_hau_mlt_afr_hun_lda_ind_por_bat_jpn_knd_kor_bos_cze_zul_grk_jav_lat_sod_tag_mnd_scr_moo_fre_sid_guj_ukr_rus_bul_qcu_pol_spa_prs_akn_chh_rom_amr_dut_sun_ben_bam_nor_swt_mly_tha_anl_tml_tsw_ewe_azi_hin_slo_tur_cic_vie_tig_dgb_ven_swa	-0.161042768419221	-0.380177776928445	0.704680344265504
129	amh_urd_yor_ctl_heb_anl_owc_ben_uzb_tur_swa_ind_swt_afr_fre_bsq_lit_tig_tsw_mnd_bul_swe_dgb_spa_bam_rom_est_akn_ses_hun_nor_mlt_geo_slo_cze_prs_hin_gam_wly_mcd_fin_cic_tag_ukr_jav_jpn_knd_kor_dut_pan_igb_arw_mly_eng_aeg_mao_cnt_lat_lda_grk_amr_pol_mol_ger_glc_qcu_alb_por_rus_dyu_hau_guj_sid_ita_bat_bos_zul_svk_bem_sun_tha_chh_tml_xho_moo_azi_scr_krd_aze_ven_vie_sod_fbf_tsn_ewe	0.269883057607743	0.635398534642819	0.526728886094361
130	amh_glc_tsw_ukr_mlt_wly_heb_mcd_tur_uzb_cic_bat_xho_scr_spa_bsq_ger_hau_akn_cnt_bos_ctl_yor_afr_moo_mol_hun_ses_fbf_fin_lit_gam_geo_dut_hin_svk_lat_tig_sid_pan_est_dgb_tag_arw_ind_jpn_knd_kor_nor_grk_tsn_swe_mao_urd_aeg_jav_mnd_rus_ven_fre_chh_eng_alb_ita_ben_qcu_pol_slo_rom_ewe_sod_krd_amr_guj_mly_cze_bem_prs_swt_sun_tha_anl_tml_igb_swa_aze_bul_por_azi_lda_vie_owc_zul_bam_dyu	0.0468383489495545	0.110127353437806	0.91254567503586
131	wly_lit_cic_mol_gam_chh_amh_mcd_aze_tur_ven_sun_moo_dut_por_bsq_swe_sod_tsw_mnd_krd_ben_xho_bul_lda_ita_hun_fbf_swa_fin_prs_tig_geo_hin_ctl_glc_nor_mlt_aeg_rus_est_swt_tag_slo_jav_jpn_tml_kor_pol_spa_tsn_ukr_mao_cze_hau_bat_cnt_lat_ewe_grk_heb_urd_arw_pan_scr_qcu_ger_svk_eng_bem_owc_alb_amr_bos_ind_rom_ses_guj_igb_mly_tha_anl_knd_dgb_bam_azi_afr_fre_uzb_zul_vie_sid_akn_dyu_yor	-0.532751791470914	-1.26878195148724	0.207685352200436
132	sod_scr_dyu_pan_wly_amr_anl_dut_tur_aze_bem_tag_ses_lat_ctl_bsq_glc_hau_xho_cnt_spa_grk_cic_rus_moo_fre_est_tsw_tsn_fin_slo_sid_geo_bul_mcd_eng_ger_chh_heb_prs_hun_akn_jav_ukr_mao_jpn_tml_kor_rom_svk_swa_ben_mly_swe_owc_sun_mnd_mol_bam_pol_tig_alb_guj_hin_bos_qcu_krd_lit_nor_fbf_amh_arw_gam_por_ind_urd_igb_cze_lda_bat_tha_mlt_knd_swt_zul_uzb_afr_ita_azi_ewe_vie_aeg_ven_dgb_yor	-0.755933540241201	-1.81547243602652	0.0726741512863329
133	heb_lit_tsn_grk_sod_amh_mlt_spa_aze_azi_swa_mly_lda_ger_bos_bsq_ita_amr_akn_cnt_pan_alb_cic_slo_bem_svk_est_bam_tsw_fin_ukr_hau_geo_mcd_afr_hin_dut_chh_owc_guj_hun_yor_ind_bul_bat_jpn_tml_kor_scr_glc_ven_rom_jav_rus_gam_mao_mnd_ben_moo_prs_tig_mol_urd_swe_krd_qcu_eng_ctl_cze_ses_anl_fre_wly_pol_sun_lat_dgb_por_igb_tag_tha_aeg_knd_fbf_dyu_tur_arw_nor_uzb_zul_vie_sid_swt_xho_ewe	-0.659647795593979	-1.57816494626805	0.11792326387608
134	amr_ukr_fbf_hin_chh_sod_tig_fre_azi_uzb_xho_sun_moo_prs_ger_bsq_nor_aeg_swa_mnd_pan_bul_igb_cze_ewe_swe_fin_bem_tsw_est_scr_gam_geo_svk_pol_lit_eng_sid_anl_dut_hun_ven_mly_arw_jav_jpn_knd_kor_afr_ben_bam_bos_tag_spa_wly_bat_cnt_urd_zul_glc_mlt_ita_guj_rus_rom_qcu_por_slo_alb_lda_heb_lat_hau_mcd_ind_krd_akn_ctl_dyu_mao_tha_owc_tml_swt_ses_aze_mol_grk_tur_tsn_vie_amh_dgb_yor_cic	-0.481281854193614	-1.14337243858473	0.255818674844055
135	gam_rom_zul_hin_tig_amh_heb_alb_tur_azi_swa_bat_tsn_spa_bul_bsq_eng_aeg_igb_cnt_pan_fre_lda_ctl_swt_mcd_est_ven_fbf_fin_afr_sid_geo_ben_lat_dut_slo_sod_mlt_bos_hun_ses_mao_prs_mly_jpn_knd_kor_guj_arw_xho_por_sun_scr_hau_jav_mnd_rus_dgb_ukr_anl_cze_krd_urd_swe_qcu_svk_pol_grk_bam_amr_lit_wly_ita_tag_glc_ewe_nor_bem_ind_tha_chh_tml_cic_akn_aze_ger_mol_uzb_tsw_vie_owc_moo_yor_dyu	0.0268229948031384	0.0631972084072453	0.949745100691923
136	mlt_hin_moo_ctl_anl_heb_aeg_bos_azi_aze_dyu_mao_ven_fre_glc_bsq_ger_gam_igb_cnt_slo_bul_swt_cze_yor_pan_hun_bam_bem_fin_pol_owc_geo_arw_ita_por_dut_hau_amh_rus_est_ses_bat_spa_tag_jpn_tml_kor_krd_prs_xho_eng_ind_alb_tig_jav_mnd_guj_tsw_rom_wly_swe_svk_mol_lit_qcu_ben_lat_nor_lda_chh_mcd_sod_urd_sun_ukr_akn_grk_tsn_mly_tha_sid_knd_ewe_swa_tur_scr_afr_uzb_dgb_vie_amr_zul_cic_fbf	-0.562068972630463	-1.34001564236534	0.18350515745053
137	sod_ukr_igb_hin_hau_gam_anl_spa_azi_uzb_ses_ind_tsn_lit_por_bsq_rom_amh_cic_cnt_swe_fre_xho_afr_yor_cze_est_swa_lda_fin_arw_owc_geo_nor_grk_guj_mol_heb_tig_svk_hun_dyu_mly_eng_sun_jpn_tml_kor_ita_ben_bam_dut_bat_urd_amr_mao_mnd_pol_zul_mcd_mlt_ctl_bos_glc_prs_qcu_alb_pan_rus_akn_chh_ger_wly_scr_jav_slo_swt_bul_ven_tag_tha_aeg_knd_ewe_fbf_aze_krd_lat_tur_dgb_vie_sid_bem_moo_tsw	-0.414903264076358	-0.983503086009159	0.327911650930281
138	tig_mcd_zul_cze_chh_sod_sid_svk_tur_aze_tsw_mly_cic_pol_ukr_bsq_swe_amh_bam_cnt_glc_urd_igb_lat_ewe_guj_est_dyu_swa_fin_dut_gam_geo_fre_ctl_por_slo_amr_owc_scr_hun_swt_mao_prs_ind_jpn_tml_kor_mol_ben_moo_hin_sun_grk_aeg_jav_mnd_alb_yor_lit_hau_ger_bul_afr_rus_qcu_eng_bos_pan_bem_heb_ita_wly_krd_tag_nor_ven_arw_akn_bat_tha_anl_knd_fbf_ses_azi_rom_spa_uzb_dgb_vie_mlt_lda_xho_tsn	0.544997780512159	1.28910314514111	0.200559420519158
139	chh_alb_ses_slo_heb_mlt_hau_bos_tur_uzb_ven_tag_cic_cze_ger_bsq_hin_sid_fbf_cnt_svk_bul_yor_scr_tsn_dut_fin_igb_dgb_hun_urd_gam_geo_ukr_ita_grk_glc_amr_owc_pan_est_zul_ind_mcd_bat_jpn_tml_kor_mol_rus_lda_nor_jav_rom_aeg_sun_mnd_afr_bem_ben_wly_krd_prs_pol_spa_qcu_lit_swe_eng_swa_anl_ctl_amh_guj_mao_arw_bam_fre_dyu_mly_tha_sod_knd_tsw_ewe_azi_lat_por_aze_swt_vie_tig_moo_xho_akn	0.473168840033294	1.11568662689554	0.267430860238691
140	owc_slo_dyu_rom_hau_mlt_tig_alb_tur_uzb_cic_sun_fbf_rus_scr_bsq_cze_amh_bam_mnd_ben_svk_dgb_fre_tsw_ukr_est_bem_swa_fin_nor_anl_geo_arw_krd_mcd_lit_gam_chh_por_hun_igb_mao_ctl_tag_jpn_knd_kor_pol_bos_tsn_bul_mly_lat_sod_jav_cnt_urd_ewe_grk_aeg_afr_prs_glc_eng_qcu_hin_ita_mol_yor_wly_spa_sid_guj_ind_swe_swt_dut_zul_bat_tha_heb_tml_ven_moo_aze_ger_pan_azi_akn_vie_amr_xho_ses_lda	0.44622396319298	1.05454997957819	0.294363187746268
141	aeg_guj_dyu_lat_amr_chh_tig_urd_azi_uzb_igb_jav_tsw_por_bos_bsq_rus_heb_swt_mnd_fre_mol_xho_ukr_ven_nor_hun_lda_cic_est_prs_mlt_geo_bul_svk_afr_mcd_owc_gam_ctl_fin_zul_ind_spa_mly_jpn_knd_kor_pol_hin_bam_rom_sun_lit_sid_bat_cnt_alb_moo_eng_amh_ger_ita_krd_scr_qcu_grk_cze_slo_bem_sod_glc_anl_arw_tag_pan_akn_swe_fbf_mao_tha_wly_tml_dgb_tsn_aze_dut_ben_tur_swa_vie_hau_ewe_yor_ses	0.0889338991024017	0.209224369463934	0.834730704196438
142	chh_bul_bem_nor_aeg_owc_tig_lit_aze_tur_moo_ind_tsn_grk_krd_bsq_pan_wly_lda_cnt_mcd_prs_akn_eng_bam_scr_fin_cic_xho_hun_urd_sid_geo_arw_swe_hin_ben_amh_anl_dut_est_dgb_sun_glc_mao_jpn_knd_kor_ita_bos_ewe_alb_mly_spa_heb_bat_mnd_lat_ven_fre_sod_svk_ger_rus_pol_qcu_afr_guj_mol_igb_gam_cze_amr_slo_jav_ukr_swt_ctl_tsw_tag_tha_mlt_tml_ses_dyu_uzb_por_rom_azi_swa_vie_hau_yor_fbf_zul	-0.230321647061715	-0.544140111306718	0.587647290642238
143	anl_svk_igb_fre_tig_amr_wly_mcd_uzb_azi_tsw_tag_yor_ger_prs_bsq_lat_heb_ses_cnt_mol_ben_dgb_pol_cic_slo_est_lda_swa_hun_afr_aeg_geo_spa_por_rom_guj_amh_gam_pan_fin_swt_bat_dut_jav_jpn_knd_kor_nor_bos_zul_arw_mao_alb_owc_ind_mnd_urd_xho_rus_sid_swe_bul_scr_ctl_qcu_ita_cze_glc_ven_sod_eng_mlt_krd_mly_lit_moo_hin_bem_sun_tha_hau_tml_fbf_bam_tur_grk_ukr_aze_ewe_vie_chh_tsn_dyu_akn	-0.56594461842573	-1.3491276637842	0.180571561926923
144	anl_bos_yor_glc_hau_heb_gam_scr_uzb_tur_ewe_tag_ven_swe_svk_bsq_rus_wly_cic_cnt_krd_grk_akn_eng_swt_mcd_fin_bam_xho_est_fre_chh_geo_bul_arw_lat_hin_sod_amr_pan_hun_zul_mao_ita_jav_jpn_tml_kor_ukr_alb_igb_cze_bat_urd_mlt_ind_mnd_nor_tsw_slo_aeg_dut_mol_rom_ben_qcu_lit_pol_ger_ses_sid_spa_owc_prs_mly_afr_tsn_guj_bem_sun_tha_tig_knd_dgb_swa_aze_por_ctl_azi_fbf_vie_amh_moo_dyu_lda	-0.147823874275609	-0.348593677707896	0.728182300089794
145	amr_cze_zul_pan_aeg_gam_mlt_svk_aze_uzb_lda_tag_tsn_bos_grk_bsq_dut_anl_cic_cnt_hin_lat_tsw_afr_ewe_slo_hun_igb_moo_est_eng_sid_geo_nor_prs_krd_ger_tig_sod_mcd_fin_swt_ind_arw_mly_jpn_tml_kor_urd_rom_ses_lit_sun_mol_heb_bat_mnd_ita_bem_glc_wly_ben_por_pol_guj_qcu_rus_fre_scr_bam_owc_swe_hau_ctl_mao_alb_ven_bul_xho_jav_tha_chh_knd_yor_swa_tur_ukr_spa_azi_dgb_vie_amh_akn_dyu_fbf	-0.503576657925251	-1.19843303146613	0.233793538275061
146	aeg_ger_swt_ita_chh_owc_tig_krd_azi_uzb_zul_tag_ewe_grk_prs_bsq_swe_sid_lda_mnd_nor_por_dgb_rus_tsn_urd_hun_ven_dyu_est_afr_amr_geo_bul_guj_ukr_dut_heb_anl_spa_fin_xho_ind_glc_mly_jpn_knd_kor_ctl_mol_swa_alb_sun_bos_sod_jav_cnt_lat_tsw_lit_amh_ben_cze_rom_scr_qcu_mcd_eng_pol_ses_wly_arw_gam_fre_mao_svk_bem_pan_cic_bat_tha_hau_tml_bam_moo_aze_hin_slo_tur_akn_vie_mlt_yor_igb_fbf	-0.324964234196624	-0.768788799867821	0.443966683080068
147	tig_ctl_tsw_nor_sid_gam_sod_prs_tur_aze_moo_tag_ven_arw_ben_bsq_afr_aeg_dyu_mnd_mcd_ita_akn_ger_bam_hin_fin_lda_swa_est_glc_heb_geo_lat_grk_pan_por_chh_mlt_scr_hun_ewe_mao_lit_mly_jpn_knd_kor_guj_pol_xho_mol_jav_eng_amh_sun_cnt_cze_swt_rus_owc_dut_bos_spa_alb_qcu_slo_svk_swe_zul_amr_bul_wly_fre_ind_urd_tsn_ukr_dgb_bat_tha_hau_tml_fbf_yor_uzb_rom_krd_azi_bem_vie_anl_igb_ses_cic	-0.299411562218271	-0.708673103247069	0.480300004374437
148	mlt_por_moo_mcd_hau_amh_chh_guj_tur_aze_bem_sun_lda_ukr_pan_bsq_bul_gam_dyu_cnt_spa_slo_ses_alb_yor_dut_est_dgb_ewe_fin_mol_sid_geo_hin_bos_svk_grk_aeg_owc_cze_hun_igb_jav_ger_ind_jpn_tml_kor_ben_arw_fbf_afr_mly_swe_heb_bat_mnd_lit_cic_prs_anl_eng_urd_lat_glc_qcu_pol_rom_nor_akn_amr_ctl_tig_ita_mao_fre_bam_krd_swa_tag_tha_sod_knd_swt_tsw_uzb_scr_rus_azi_xho_vie_wly_tsn_ven_zul	0.154981205932423	0.364940288685129	0.715984572356827
149	sid_prs_akn_lat_gam_owc_tig_grk_azi_aze_zul_mao_lda_pol_mcd_bsq_ita_wly_ven_mnd_swe_guj_ses_nor_fbf_ukr_hun_dgb_tsn_est_urd_aeg_geo_scr_rom_cze_lit_chh_anl_dut_fin_bam_ind_slo_jav_jpn_knd_kor_bul_eng_yor_hin_mly_alb_heb_tag_cnt_krd_swt_afr_amh_rus_ctl_ger_por_qcu_fre_arw_pan_tsw_amr_svk_mlt_bos_bat_spa_cic_glc_ewe_sun_tha_sod_tml_moo_igb_uzb_ben_mol_tur_swa_vie_hau_dyu_xho_bem	-0.23215872201683	-0.548652227033419	0.584558905738215
150	hau_afr_cic_ita_chh_owc_tig_rus_uzb_tur_xho_tag_yor_slo_ger_bsq_pan_anl_dyu_mnd_bul_grk_tsw_lit_swt_glc_fin_igb_tsn_hun_fre_sid_geo_guj_swe_ukr_arw_amr_mlt_alb_est_lda_mly_por_mao_jpn_knd_kor_hin_bos_ses_mcd_sun_eng_sod_jav_cnt_ben_ven_prs_heb_scr_ctl_krd_rom_qcu_dut_mol_pol_bam_aeg_spa_gam_svk_ind_urd_fbf_nor_dgb_bat_tha_amh_tml_akn_zul_azi_lat_cze_aze_bem_vie_wly_ewe_swa_moo	0.0490678061837095	0.115611622509672	0.908209618551665
151	heb_scr_dgb_bul_aeg_gam_amr_bos_azi_tur_dyu_mly_bem_lat_glc_bsq_rus_tig_cic_cnt_urd_ctl_tsw_arw_zul_ita_est_swt_ven_fin_rom_sid_geo_svk_slo_ukr_ben_hau_sod_ger_hun_igb_tag_lit_mao_jpn_tml_kor_mol_eng_ses_prs_ind_spa_wly_jav_mnd_pol_akn_nor_mlt_cze_guj_afr_hin_qcu_mcd_grk_dut_xho_amh_por_chh_swe_bat_pan_ewe_fre_lda_sun_tha_anl_knd_fbf_tsn_aze_alb_krd_uzb_swa_vie_owc_yor_moo_bam	-0.267352309340469	-0.631487032973765	0.529271253181034
152	gam_cze_cic_slo_owc_aeg_sod_svk_tur_uzb_moo_sun_tsw_lit_bos_bsq_fre_hau_ses_mnd_ctl_por_xho_spa_bem_dut_hun_bam_igb_est_mol_sid_geo_ben_mcd_swe_prs_tig_chh_arw_fin_tsn_tag_nor_bat_jpn_knd_kor_pol_ita_akn_ger_ind_lat_heb_mly_cnt_krd_fbf_hin_wly_rom_scr_bul_ukr_qcu_grk_alb_afr_ven_amr_guj_amh_urd_jav_eng_zul_rus_dgb_mao_tha_mlt_tml_swa_dyu_azi_pan_glc_aze_yor_vie_anl_swt_ewe_lda	-0.673894173396733	-1.61323907590161	0.110080887801381
153	amh_scr_dgb_cze_heb_gam_anl_rom_uzb_azi_yor_tag_igb_prs_pan_bsq_slo_amr_ewe_mnd_dut_eng_lda_bul_ses_mol_hun_fbf_swa_fin_ctl_aeg_geo_lit_alb_mcd_por_hau_wly_ben_est_cic_mly_fre_jav_jpn_tml_kor_afr_rus_xho_ger_ind_svk_sod_sun_cnt_nor_bam_pol_mlt_krd_guj_bos_arw_qcu_grk_hin_glc_akn_chh_spa_sid_lat_mao_urd_ven_ita_tsn_bat_tha_owc_knd_tsw_swt_aze_swe_ukr_tur_dyu_vie_tig_zul_moo_bem	-0.221061255009159	-0.521994972612061	0.602914916967451
154	anl_ctl_dgb_scr_sid_aeg_amh_cze_aze_uzb_swa_ind_ven_grk_swe_bsq_prs_hau_lda_cnt_dut_rus_dyu_arw_tsn_nor_fin_bem_cic_hun_svk_wly_geo_glc_eng_ben_rom_gam_owc_ger_est_bam_tag_urd_sun_jpn_tml_kor_pol_alb_akn_mol_mly_bos_tig_bat_mnd_mcd_xho_guj_amr_hin_ita_bul_afr_qcu_lit_slo_pan_ses_chh_spa_sod_por_mao_ukr_moo_fre_igb_jav_tha_heb_knd_ewe_fbf_tur_krd_lat_azi_yor_vie_mlt_tsw_swt_zul	-0.471819428044847	-1.12306248185887	0.264301825332376
155	aeg_ger_bam_alb_gam_tig_sod_fre_aze_tur_ses_bat_yor_cze_bos_bsq_arw_chh_cic_mnd_ben_rus_tsn_mcd_zul_scr_fin_bem_ewe_hun_guj_wly_geo_hin_pol_eng_ukr_mlt_owc_prs_est_fbf_jav_slo_mao_jpn_tml_kor_krd_swe_moo_por_ind_afr_anl_sun_cnt_spa_xho_grk_heb_ita_glc_lat_ctl_qcu_pan_rom_nor_tsw_hau_dut_sid_mol_mly_urd_dgb_svk_akn_tag_tha_amh_knd_dyu_swt_uzb_lit_bul_azi_ven_vie_amr_lda_igb_swa	0.158721427378936	0.37363016246145	0.709529877678406
156	sod_arw_tsw_ita_aeg_heb_gam_guj_tur_aze_dgb_jav_ewe_ger_dut_bsq_prs_hau_lda_mnd_rom_spa_tsn_ben_swt_bos_fin_cic_yor_est_swe_sid_geo_rus_afr_por_scr_anl_wly_urd_hun_ven_mao_slo_ind_jpn_tml_kor_lit_pol_xho_fre_bat_eng_tig_sun_cnt_cze_swa_svk_chh_mcd_pan_ukr_lat_qcu_ctl_alb_krd_bam_amh_nor_owc_mol_tag_bul_moo_glc_ses_mly_tha_mlt_knd_igb_akn_uzb_hin_grk_azi_fbf_vie_amr_dyu_zul_bem	-0.463121334915276	-1.10018629159702	0.274090610291415
157	heb_krd_yor_guj_hau_owc_amr_bul_aze_tur_cic_sun_ses_rom_pol_bsq_lit_sid_xho_cnt_swe_ben_lda_ukr_swa_lat_fin_ven_dgb_est_alb_amh_geo_grk_cze_spa_por_sod_mlt_afr_hun_swt_bat_ger_mao_jpn_knd_kor_slo_mol_fbf_rus_mly_bos_anl_ind_mnd_nor_ewe_eng_aeg_arw_scr_ctl_dut_qcu_svk_mcd_glc_tsw_chh_fre_gam_pan_jav_prs_bem_hin_bam_tag_tha_wly_tml_igb_dyu_uzb_urd_ita_azi_akn_vie_tig_tsn_zul_moo	0.15039115044124	0.35423578148446	0.723964103572405
158	heb_ukr_ses_hin_anl_amr_sod_glc_uzb_azi_yor_bat_xho_arw_svk_bsq_bul_gam_moo_cnt_nor_scr_dyu_afr_bem_bos_est_zul_igb_fin_swe_hau_geo_spa_ctl_rus_alb_amh_chh_mcd_hun_tsn_tag_urd_mly_jpn_knd_kor_rom_dut_swt_cze_jav_mol_wly_ind_mnd_pan_ewe_lat_tig_lit_pol_grk_krd_qcu_slo_por_ger_cic_sid_ben_aeg_prs_sun_fre_swa_eng_akn_mao_tha_mlt_tml_bam_fbf_aze_ita_guj_tur_ven_vie_owc_lda_dgb_tsw	-0.0883539000987146	-0.208076747298208	0.835624047936247
159	tig_slo_bam_nor_owc_hau_sid_lat_uzb_azi_akn_bat_tsw_arw_bos_bsq_grk_mlt_moo_cnt_alb_rus_fbf_mcd_lda_dut_fin_cic_dgb_hun_svk_amr_geo_pan_swe_ger_scr_sod_wly_guj_est_swa_mly_cze_sun_jpn_tml_kor_spa_eng_yor_bul_tag_ita_anl_ind_mnd_glc_swt_afr_aeg_lit_por_krd_ukr_qcu_ben_fre_urd_ewe_chh_pol_heb_prs_mao_rom_bem_mol_tsn_jav_tha_gam_knd_xho_ven_tur_hin_ctl_aze_zul_vie_amh_ses_igb_dyu	0.325483472197422	0.766887388275834	0.445090915008656
160	wly_lit_ven_arw_amr_hau_sid_ben_aze_azi_fbf_mao_ewe_bos_rom_bsq_mol_chh_yor_cnt_ctl_scr_igb_krd_dyu_ita_est_tsw_bam_hun_prs_tig_geo_alb_hin_dut_por_sod_amh_cze_fin_ses_mly_afr_bat_jpn_tml_kor_guj_mcd_lda_spa_tag_svk_anl_ind_mnd_eng_akn_lat_mlt_ukr_nor_rus_pol_qcu_pan_bul_glc_cic_gam_slo_heb_ger_sun_swe_moo_fre_xho_jav_tha_aeg_knd_tsn_zul_uzb_grk_urd_tur_swa_vie_owc_bem_swt_dgb	0.22388613596623	0.526270643883363	0.599953016310902
161	tig_ben_tsw_ctl_owc_anl_sid_spa_tur_aze_akn_sun_swa_fre_bos_bsq_bul_amr_cic_mnd_ita_hin_igb_lat_ses_nor_hun_moo_ven_fin_krd_gam_geo_pan_slo_pol_mcd_heb_wly_rom_est_yor_jav_cze_mly_jpn_tml_kor_svk_urd_lda_scr_ind_guj_aeg_bat_cnt_ukr_dgb_por_mlt_glc_eng_afr_mol_qcu_alb_dut_ger_ewe_hau_grk_sod_rus_mao_lit_tsn_prs_zul_tag_tha_chh_knd_bem_xho_uzb_arw_swe_azi_dyu_vie_amh_fbf_swt_bam	0.295336274508507	0.695207930326857	0.488658440781356
162	anl_urd_akn_mcd_amr_aeg_wly_cze_aze_azi_ses_ind_igb_guj_pol_bsq_rus_mlt_bem_cnt_svk_afr_dyu_bos_ven_eng_hun_tsn_moo_fin_fre_sod_geo_lit_mol_ita_ben_owc_tig_lat_est_tsw_sun_alb_mly_jpn_tml_kor_spa_grk_bam_glc_tag_prs_heb_mao_mnd_krd_zul_slo_gam_arw_pan_ukr_ger_qcu_swe_por_hin_cic_sid_dut_hau_ctl_jav_bul_lda_rom_swa_bat_tha_chh_knd_xho_dgb_uzb_scr_nor_tur_swt_vie_amh_ewe_yor_fbf	0.0507270430952762	0.119359271135849	0.905248185032408
163	tig_pan_cic_guj_chh_anl_wly_cze_tur_azi_yor_mly_swt_hin_ctl_bsq_lit_owc_dgb_mnd_eng_fre_zul_por_bam_slo_hun_tsn_akn_est_spa_heb_geo_dut_lat_grk_rom_amr_aeg_nor_fin_fbf_mao_bos_ind_jpn_tml_kor_alb_bul_dyu_ger_sun_mol_sid_bat_cnt_mcd_lda_ukr_amh_urd_prs_pol_swe_qcu_scr_afr_glc_tsw_sod_ben_mlt_rus_tag_svk_swa_arw_bem_jav_tha_gam_knd_xho_ven_aze_ita_krd_uzb_igb_vie_hau_ses_moo_ewe	-0.476907195286126	-1.134118533785	0.259659747777655
164	hau_grk_tsw_lat_sod_amh_mlt_nor_aze_azi_ewe_tag_dyu_ctl_bul_bsq_guj_sid_bem_cnt_por_bos_akn_spa_tsn_pol_hun_swt_swa_est_afr_tig_geo_slo_ita_cze_rom_aeg_amr_hin_fin_ses_ind_scr_bat_jpn_knd_kor_rus_svk_xho_arw_mao_fre_heb_jav_mnd_ben_lda_swe_gam_mcd_mol_glc_ger_qcu_krd_pan_urd_zul_chh_lit_owc_eng_sun_ukr_yor_dut_igb_mly_tha_anl_tml_bam_ven_tur_alb_prs_uzb_cic_vie_wly_moo_fbf_dgb	-0.93909011004738	-2.27893092041068	0.0249591243250551
165	owc_cze_bam_por_amr_heb_chh_lat_tur_azi_lda_ind_igb_nor_svk_bsq_rus_mlt_swa_mnd_ctl_prs_akn_ben_xho_eng_est_tsw_swt_hun_slo_amh_geo_mol_fre_ita_glc_sod_gam_ukr_fin_fbf_tag_urd_bat_jpn_tml_kor_hin_arw_tsn_bul_mao_bos_sid_jav_cnt_scr_moo_swe_aeg_grk_mcd_alb_krd_qcu_guj_dut_spa_yor_tig_pan_wly_rom_mly_pol_ses_lit_bem_sun_tha_hau_knd_ven_cic_uzb_afr_ger_aze_dgb_vie_anl_zul_dyu_ewe	-0.322087204229075	-0.762932912363415	0.447434320457571
166	wly_rus_fbf_hin_tig_owc_gam_pan_uzb_aze_ses_tag_dyu_dut_urd_bsq_lit_aeg_moo_cnt_mcd_ukr_lda_swe_yor_spa_fin_bem_swa_est_bul_heb_geo_ctl_prs_nor_krd_anl_sod_bos_hun_akn_ind_cze_mly_jpn_knd_kor_scr_lat_tsn_ben_bat_afr_chh_mao_mnd_fre_cic_guj_mlt_pol_por_glc_eng_qcu_mol_svk_arw_ewe_sid_ger_amh_rom_sun_slo_ven_grk_tsw_jav_tha_amr_tml_zul_bam_azi_ita_alb_tur_xho_vie_hau_dgb_swt_igb	-0.660101923220997	-1.58162754500284	0.117129749545
167	owc_urd_tsn_svk_anl_wly_mlt_fre_aze_tur_moo_mao_ven_krd_afr_bsq_alb_hau_cic_mnd_ukr_eng_fbf_glc_bam_ctl_hun_akn_ses_est_bul_amr_geo_lat_nor_cze_hin_heb_sod_bos_fin_swa_sun_ita_bat_jpn_tml_kor_spa_dut_bem_slo_tag_pan_sid_jav_cnt_ben_yor_mcd_gam_por_prs_rus_rom_qcu_scr_swe_grk_swt_chh_guj_aeg_arw_mly_lit_zul_pol_ewe_ind_tha_amh_knd_tsw_xho_uzb_mol_ger_azi_dgb_vie_tig_dyu_igb_lda	-0.251168712741938	-0.593481492474708	0.554299654952611
168	anl_mcd_ses_glc_sid_tig_chh_lat_tur_azi_igb_sun_moo_pol_ctl_bsq_alb_amh_akn_cnt_swe_nor_swt_mol_bam_spa_fin_tsn_tsw_hun_afr_aeg_geo_eng_grk_por_urd_heb_owc_prs_est_swa_mly_bos_bat_jpn_knd_kor_guj_lit_dyu_rom_mao_cze_mlt_ind_mnd_pan_ven_scr_gam_bul_svk_ben_krd_qcu_rus_arw_ger_yor_amr_slo_hau_fre_tag_dut_ewe_hin_cic_jav_tha_sod_tml_zul_xho_aze_ukr_ita_uzb_bem_vie_wly_lda_dgb_fbf	-0.379690708160982	-0.899938940177979	0.370477154347519
169	chh_lit_tsw_bos_sid_heb_anl_grk_uzb_tur_ses_mao_cic_afr_scr_bsq_krd_hau_moo_cnt_hin_rom_bam_rus_zul_arw_hun_dyu_xho_fin_pol_sod_geo_pan_urd_nor_por_amh_tig_ukr_est_swt_ind_swe_tag_jpn_knd_kor_dut_lat_akn_svk_sun_guj_mlt_bat_mnd_alb_yor_prs_wly_ctl_fre_cze_spa_qcu_bul_glc_ger_ewe_amr_ita_owc_mcd_mly_ben_ven_eng_bem_jav_tha_aeg_tml_fbf_tsn_azi_mol_slo_aze_igb_vie_gam_dgb_lda_swa	-0.10632144362783	-0.250440395480093	0.802799228976452
170	chh_nor_lda_lit_tig_amh_hau_ger_tur_uzb_xho_mao_akn_hin_cze_bsq_bul_heb_bam_mnd_ita_por_swt_lat_fbf_pan_est_tsn_ven_fin_rus_mlt_geo_afr_mcd_rom_grk_amr_anl_svk_hun_zul_jav_swe_sun_jpn_tml_kor_slo_spa_cic_mol_tag_prs_sid_bat_cnt_dut_igb_ben_owc_ctl_glc_scr_guj_qcu_arw_ukr_krd_swa_gam_eng_wly_pol_mly_alb_yor_fre_dyu_ind_tha_sod_knd_tsw_bem_aze_urd_bos_azi_dgb_vie_aeg_ewe_moo_ses	-0.804858495222879	-1.93863839799359	0.0555774956508251
171	tig_spa_tsw_pan_amr_aeg_anl_mol_uzb_aze_akn_ind_cic_svk_rom_bsq_urd_hau_moo_cnt_lit_arw_ses_dut_swt_fre_est_bam_bem_hun_glc_heb_geo_rus_swe_ger_mcd_gam_sid_afr_fin_igb_sun_ben_jav_jpn_tml_kor_ita_por_yor_cze_bat_grk_chh_tag_mnd_hin_dgb_ctl_mlt_alb_eng_nor_prs_qcu_krd_bos_bul_fbf_amh_slo_wly_scr_mao_lat_ewe_ukr_swa_mly_tha_owc_knd_zul_xho_tur_pol_guj_azi_ven_vie_sod_lda_dyu_tsn	-0.511684656839798	-1.21687796467428	0.226729762825197
172	sid_glc_cic_ben_amr_chh_mlt_lit_aze_azi_akn_jav_ewe_grk_mcd_bsq_bul_owc_tsw_cnt_slo_ukr_yor_krd_bam_bos_est_swt_fbf_fin_por_anl_geo_ctl_eng_fre_scr_heb_sod_spa_hun_dyu_sun_guj_mao_jpn_knd_kor_alb_cze_moo_nor_mly_ita_tig_ind_mnd_pan_swa_lat_aeg_ger_prs_rom_swe_qcu_dut_mol_arw_ses_gam_svk_wly_urd_tag_hin_xho_rus_bem_bat_tha_hau_tml_igb_zul_tur_pol_afr_uzb_dgb_vie_amh_tsn_lda_ven	-0.228405380281813	-0.540540638016412	0.590116490969685
173	amh_ctl_dyu_ita_gam_aeg_tig_ger_tur_aze_tsn_ind_swa_lit_glc_bsq_nor_chh_dgb_cnt_svk_cze_akn_arw_cic_pan_fin_bem_bam_hun_mcd_sod_geo_por_slo_prs_ukr_heb_mlt_grk_est_zul_jav_urd_bat_jpn_tml_kor_dut_scr_swt_swe_mao_bul_anl_tag_mnd_mol_ven_ben_hau_afr_rom_guj_alb_qcu_lat_bos_hin_moo_sid_krd_amr_eng_sun_pol_ses_fre_yor_mly_tha_wly_knd_tsw_ewe_uzb_rus_spa_azi_fbf_vie_owc_lda_igb_xho	-0.407669769650592	-0.967678285845676	0.335714879641269
174	amh_guj_tsn_scr_tig_sod_owc_ukr_aze_uzb_ven_ind_xho_slo_ben_bsq_krd_hau_ewe_mnd_grk_rus_cic_pan_dyu_arw_est_tsw_akn_hun_rom_wly_geo_swe_cze_afr_urd_anl_gam_prs_fin_ses_bat_glc_tag_jpn_knd_kor_ger_alb_lda_lit_mao_svk_amr_sun_cnt_bos_bem_spa_mlt_dut_bul_pol_mol_qcu_ita_lat_eng_yor_heb_por_sid_nor_mly_hin_bam_fre_zul_jav_tha_chh_tml_igb_swa_azi_ctl_mcd_tur_moo_vie_aeg_dgb_fbf_swt	-0.040939153969135	-0.09655086271303	0.923290840563891
175	anl_krd_ewe_dut_aeg_wly_sid_pan_aze_uzb_cic_bat_swt_rom_svk_bsq_glc_amh_bem_mnd_pol_swe_zul_ben_yor_prs_hun_ven_lda_fin_lat_amr_geo_slo_fre_scr_ita_tig_hau_urd_est_tsw_jav_guj_sun_jpn_tml_kor_spa_hin_fbf_grk_mly_nor_gam_ind_cnt_cze_dgb_arw_owc_alb_lit_eng_mcd_qcu_ctl_bos_ukr_swa_chh_ger_sod_bul_tag_rus_ses_afr_moo_mao_tha_mlt_knd_bam_xho_azi_mol_por_tur_igb_vie_heb_dyu_tsn_akn	-0.669072811324809	-1.60103751996479	0.112760194897271
176	aeg_mol_bem_lit_wly_amh_heb_rus_tur_aze_ven_mly_cic_guj_cze_bsq_dut_owc_ses_cnt_hin_lat_bam_pan_lda_grk_fin_tsn_moo_hun_ita_mlt_geo_fre_eng_prs_alb_hau_sid_ctl_est_dyu_tag_afr_sun_jpn_knd_kor_urd_scr_xho_slo_ind_arw_gam_jav_mnd_bul_yor_swe_anl_ukr_rom_nor_glc_qcu_pol_mcd_spa_tsw_tig_svk_amr_ben_mao_bos_akn_por_ewe_bat_tha_sod_tml_zul_igb_azi_krd_ger_uzb_fbf_vie_chh_swt_dgb_swa	-0.311093363972833	-0.737009473945945	0.462971874102604
177	sid_por_ewe_ukr_chh_aeg_gam_hin_azi_aze_cic_bat_dgb_dut_cze_bsq_glc_anl_yor_cnt_ita_slo_ses_swe_akn_prs_hun_igb_xho_fin_lat_wly_geo_pan_arw_mcd_rom_heb_mlt_bul_est_swt_jav_ctl_mao_jpn_tml_kor_ben_pol_bem_lit_mly_alb_amh_sun_mnd_svk_tsn_afr_sod_eng_guj_nor_rus_qcu_mol_scr_fre_tsw_hau_grk_amr_ger_ind_krd_ven_spa_dyu_tag_tha_tig_knd_lda_swa_tur_urd_bos_uzb_moo_vie_owc_fbf_zul_bam	-0.512195462306639	-1.21833190838669	0.22617960056677
178	sid_prs_zul_pol_owc_sod_chh_nor_tur_azi_fbf_tag_bem_hin_por_bsq_bul_wly_igb_cnt_ita_krd_swt_afr_lda_guj_fin_moo_ewe_hun_scr_anl_geo_lat_mcd_ben_cze_hau_mlt_dut_est_swa_bat_ctl_mao_jpn_tml_kor_alb_pan_dgb_ger_mly_glc_tig_sun_mnd_eng_yor_spa_heb_swe_rom_mol_urd_qcu_arw_ukr_rus_tsw_aeg_lit_amh_bos_jav_fre_dyu_grk_ses_ind_tha_gam_knd_xho_akn_uzb_slo_svk_aze_cic_vie_amr_tsn_bam_ven	-0.0870788795111832	-0.205803551158603	0.837394207660698
179	sid_bul_moo_mcd_owc_tig_hau_grk_aze_tur_swt_bat_yor_lat_bos_bsq_rus_amr_cic_cnt_lit_ctl_ewe_dut_ses_ger_est_dgb_tsw_fin_ben_heb_geo_swe_urd_cze_svk_gam_sod_pan_hun_igb_ind_spa_jav_jpn_tml_kor_ukr_por_fbf_glc_mly_afr_aeg_mao_mnd_krd_xho_rom_wly_scr_ita_slo_hin_qcu_eng_prs_pol_zul_amh_guj_anl_mol_tag_nor_akn_arw_tsn_sun_tha_mlt_knd_bem_dyu_uzb_alb_fre_azi_swa_vie_chh_bam_lda_ven	0.436442828399944	1.02914551633155	0.306080480284223
180	amh_svk_tsn_lat_hau_sod_chh_por_azi_uzb_zul_jav_igb_grk_rom_bsq_eng_amr_swa_cnt_lit_prs_bem_bos_xho_scr_est_swt_dgb_fin_pol_anl_geo_pan_dut_spa_cze_owc_heb_afr_hun_yor_tag_glc_ind_jpn_knd_kor_mol_fre_lda_ger_mly_krd_wly_sun_mnd_arw_moo_ben_aeg_ukr_slo_ita_rus_qcu_bul_swe_alb_cic_sid_nor_gam_guj_mao_hin_fbf_ctl_ven_bat_tha_mlt_tml_bam_ses_tur_mcd_urd_aze_ewe_vie_tig_dyu_tsw_akn	0.0664842521142563	0.156696292955435	0.875823878533188
181	anl_dut_igb_svk_mlt_tig_amh_pan_uzb_tur_fbf_jav_ven_ger_eng_bsq_ukr_gam_moo_mnd_mcd_fre_zul_mol_ses_scr_hun_bam_tsw_fin_ctl_owc_geo_slo_rom_pol_nor_aeg_sod_bul_est_swa_tag_afr_mao_jpn_tml_kor_ben_guj_dyu_por_sun_spa_wly_bat_cnt_bos_dgb_cze_amr_lit_rus_ita_glc_qcu_krd_arw_grk_xho_sid_urd_hau_hin_ind_lat_bem_alb_akn_mly_tha_heb_knd_tsn_cic_azi_prs_swe_aze_yor_vie_chh_ewe_lda_swt	-0.734458566442668	-1.76354668695635	0.08109261408309
182	owc_pol_fbf_cze_hau_amh_sod_pan_aze_tur_ses_mly_yor_lat_slo_bsq_ita_amr_swa_mnd_grk_guj_xho_por_moo_ukr_fin_bem_swt_est_mcd_wly_geo_afr_ben_alb_spa_mlt_anl_ctl_hun_igb_mao_lit_tag_jpn_tml_kor_dut_bul_tsn_svk_bat_rom_gam_jav_cnt_hin_dyu_scr_chh_mol_prs_glc_arw_qcu_nor_swe_krd_ewe_heb_rus_sid_ger_sun_bos_akn_urd_zul_ind_tha_tig_knd_ven_dgb_azi_eng_fre_uzb_tsw_vie_aeg_bam_cic_lda	-0.407689484801003	-0.966875678752398	0.33611385748252
183	amr_krd_dyu_ben_anl_gam_amh_lat_azi_aze_bam_ind_tsn_pol_bos_bsq_lit_sid_swa_mnd_ukr_arw_dgb_mol_yor_por_fin_igb_moo_hun_fre_wly_geo_nor_grk_ita_bul_chh_aeg_svk_est_ses_mly_eng_mao_jpn_knd_kor_scr_guj_bem_mcd_jav_afr_heb_bat_cnt_cze_akn_ger_sod_alb_hin_prs_pan_qcu_spa_rom_dut_swt_mlt_rus_tig_glc_sun_slo_cic_ctl_fbf_tag_tha_owc_tml_lda_tsw_tur_swe_urd_uzb_ven_vie_hau_xho_zul_ewe	-0.333169372923434	-0.789350469046683	0.431915038159586
184	aeg_ukr_bem_alb_hau_amh_wly_bul_uzb_tur_tsw_mly_xho_ger_svk_bsq_rus_amr_dgb_mnd_ctl_arw_fbf_glc_dyu_dut_hun_swa_akn_est_mcd_heb_geo_ben_nor_lit_mol_tig_owc_rom_fin_ses_tag_swe_sun_jpn_tml_kor_eng_grk_igb_pan_jav_hin_anl_mao_cnt_por_bam_pol_sod_afr_scr_lat_urd_qcu_prs_bos_cze_lda_mlt_fre_sid_krd_bat_spa_tsn_ita_moo_ind_tha_chh_knd_ewe_ven_aze_guj_slo_azi_yor_vie_gam_swt_zul_cic	-0.200356762678071	-0.472700942541698	0.6375340332984
185	anl_grk_xho_bos_aeg_tig_chh_rom_azi_tur_lda_tag_tsw_dut_arw_bsq_alb_wly_swa_mnd_lat_urd_zul_bul_dgb_scr_hun_tsn_cic_est_glc_owc_geo_ctl_mcd_krd_afr_gam_mlt_nor_fin_bem_sun_eng_mao_jpn_tml_kor_slo_swe_swt_ukr_ind_pol_hau_mly_cnt_svk_moo_spa_amr_cze_por_ita_ben_qcu_pan_hin_mol_ven_sid_guj_heb_ger_jav_lit_fbf_rus_igb_bat_tha_amh_knd_yor_ewe_uzb_prs_fre_aze_dyu_vie_sod_bam_ses_akn	0.239437735678856	0.563025844856023	0.574772167286646
186	tig_lit_bam_ita_mlt_anl_sid_ger_azi_tur_ven_mly_ses_bos_rom_bsq_swe_amr_fbf_cnt_guj_dut_swa_alb_cic_lat_est_zul_swt_fin_ctl_hau_geo_grk_arw_urd_afr_sod_owc_krd_hun_akn_bat_ben_sun_jpn_tml_kor_svk_prs_moo_mcd_tag_pol_aeg_ind_mnd_por_dgb_bul_chh_fre_hin_glc_pan_qcu_ukr_nor_eng_ewe_amh_scr_wly_mol_mao_rus_dyu_spa_igb_jav_tha_heb_knd_tsn_tsw_uzb_cze_slo_aze_lda_vie_gam_bem_xho_yor	-0.0994328103954829	-0.2342439080395	0.815310542372184
187	owc_nor_moo_por_amr_mlt_wly_urd_azi_uzb_dgb_tag_swa_swe_rom_bsq_lat_amh_akn_mnd_bul_slo_fbf_ctl_lda_fre_fin_yor_cic_hun_mcd_heb_geo_dut_pan_prs_ger_sid_chh_hin_est_tsw_bat_ita_sun_jpn_knd_kor_mol_krd_bam_cze_jav_ben_sod_ind_cnt_grk_swt_arw_anl_glc_svk_lit_scr_qcu_eng_bos_spa_tsn_gam_ukr_hau_rus_mly_pol_dyu_guj_xho_mao_tha_tig_tml_ven_ses_tur_alb_afr_aze_ewe_vie_aeg_zul_igb_bem	-0.138723435186417	-0.327471732256269	0.74404712834062
188	anl_lit_akn_glc_owc_amh_sod_cze_aze_uzb_ven_ind_swt_arw_ita_bsq_fre_wly_moo_cnt_nor_ukr_lda_ger_igb_alb_hun_dyu_bem_fin_lat_heb_geo_mol_bos_eng_guj_mlt_aeg_pol_est_bam_mao_swe_bat_jpn_tml_kor_ben_urd_ses_krd_mly_prs_sid_tag_mnd_ctl_zul_dut_hau_hin_scr_grk_pan_qcu_rus_bul_por_fbf_amr_slo_chh_spa_sun_afr_dgb_mcd_ewe_jav_tha_gam_knd_tsn_xho_tur_svk_rom_azi_tsw_vie_tig_swa_yor_cic	-0.174356636417616	-0.411642570878038	0.681548587425727
189	amh_svk_swa_lit_mlt_amr_sod_dut_aze_tur_bam_ind_dyu_scr_mcd_bsq_ben_heb_moo_mnd_prs_rus_swt_swe_ses_urd_hun_bem_akn_est_mol_aeg_geo_spa_arw_pan_grk_gam_owc_bul_fin_igb_mao_glc_tag_jpn_tml_kor_nor_ctl_ven_pol_mly_eng_wly_bat_cnt_fre_zul_por_hau_lat_guj_afr_ger_qcu_krd_rom_hin_ewe_tig_bos_anl_cze_jav_ukr_dgb_ita_xho_sun_tha_sid_knd_cic_yor_azi_alb_slo_uzb_tsw_vie_chh_tsn_lda_fbf	-0.563987937515004	-1.34412508911072	0.182177717965924
190	owc_alb_zul_ita_anl_aeg_wly_rom_uzb_aze_fbf_mao_ewe_dut_ben_bsq_rus_tig_tsn_cnt_pan_lit_dgb_mol_xho_swe_est_swt_tsw_fin_ukr_sid_geo_ger_eng_prs_spa_mlt_hau_lat_hun_swa_sun_por_ind_jpn_knd_kor_cze_ctl_ses_grk_mly_urd_heb_bat_mnd_mcd_bam_arw_amh_fre_nor_hin_svk_qcu_slo_scr_glc_cic_gam_afr_sod_guj_tag_bul_lda_bos_moo_jav_tha_amr_tml_akn_bem_azi_pol_krd_tur_yor_vie_chh_ven_igb_dyu	0.153414604299187	0.360749826583401	0.719104599983984
191	amh_dut_ven_urd_anl_aeg_heb_svk_azi_tur_tsn_tag_cic_ctl_rom_bsq_nor_amr_tsw_mnd_lat_alb_swa_pan_moo_por_est_swt_ewe_fin_ger_chh_geo_ukr_krd_hin_ita_hau_sid_mcd_hun_zul_mly_spa_sun_jpn_tml_kor_swe_glc_bem_lit_jav_guj_mlt_bat_cnt_afr_fbf_mol_wly_cze_bos_grk_slo_qcu_rus_eng_fre_lda_gam_prs_owc_ben_ind_pol_bam_arw_dgb_mao_tha_sod_knd_yor_ses_uzb_bul_scr_aze_dyu_vie_tig_akn_igb_xho	0.110692005445779	0.260740793784897	0.794868888075377
192	sod_fre_dgb_prs_chh_aeg_owc_bul_azi_aze_moo_bat_cic_rom_eng_bsq_bos_sid_bam_cnt_dut_hin_ven_ben_igb_glc_hun_yor_dyu_fin_ger_wly_geo_por_lat_mcd_spa_gam_mlt_krd_est_bem_sun_guj_mao_jpn_tml_kor_grk_afr_zul_rus_tag_nor_amh_mly_mnd_alb_akn_ctl_hau_scr_urd_lit_arw_qcu_pol_pan_svk_lda_anl_slo_tig_ita_ind_ukr_tsw_cze_ses_jav_tha_amr_knd_xho_ewe_uzb_mol_swe_tur_fbf_vie_heb_swt_tsn_swa	-0.505450568716994	-1.20430100278439	0.231529316322483
193	sod_dut_tsw_bul_hau_wly_mlt_guj_uzb_tur_igb_jav_moo_lit_pol_bsq_slo_heb_zul_cnt_bos_pan_swa_ger_ewe_lat_hun_ven_xho_est_cze_aeg_geo_krd_nor_eng_swe_amr_owc_scr_fin_yor_tag_urd_mly_jpn_tml_kor_ukr_ctl_cic_ben_bat_ita_amh_sun_mnd_spa_bam_svk_chh_glc_grk_prs_fre_qcu_afr_alb_mcd_lda_tig_por_sid_mol_ind_rom_dgb_rus_bem_mao_tha_gam_knd_fbf_dyu_azi_arw_hin_aze_swt_vie_anl_akn_tsn_ses	-0.834405248939483	-2.00899355963687	0.0474369913591357
194	gam_spa_igb_grk_sod_chh_anl_lat_tur_azi_zul_mly_moo_glc_rus_bsq_alb_wly_ses_mnd_ger_arw_tsw_cze_lda_bos_hun_tsn_cic_est_ukr_heb_geo_rom_lit_svk_mol_aeg_tig_nor_fin_fbf_ind_afr_jav_jpn_tml_kor_ita_scr_swt_dut_bat_slo_sid_sun_cnt_fre_bem_guj_owc_prs_pol_ctl_swe_qcu_pan_krd_ben_ewe_amr_mcd_mlt_bul_mao_hin_akn_por_yor_tag_tha_amh_knd_bam_dgb_uzb_eng_urd_aze_ven_vie_hau_xho_swa_dyu	-0.568272889920791	-1.35695611038753	0.178079596683904
195	owc_nor_lda_pol_wly_sid_tig_fre_azi_uzb_cic_tag_ven_lat_ctl_bsq_swe_chh_tsn_mnd_arw_ger_moo_slo_igb_hin_fin_xho_fbf_hun_spa_anl_geo_guj_eng_rus_bos_amh_heb_cze_est_dgb_sun_dut_ind_jpn_tml_kor_mol_mcd_yor_ben_mao_urd_mlt_jav_cnt_bul_zul_pan_gam_lit_afr_ita_svk_qcu_krd_grk_rom_swa_hau_prs_sod_alb_mly_scr_ewe_por_swt_bat_tha_aeg_knd_akn_bem_tur_ukr_glc_aze_dyu_vie_amr_bam_tsw_ses	-0.395004218708961	-0.937294660311919	0.35103474900413
196	owc_krd_igb_mol_aeg_gam_amr_slo_aze_azi_swa_bat_xho_nor_spa_bsq_eng_amh_ewe_mnd_guj_ger_bam_bos_bem_lit_hun_cic_moo_est_alb_chh_geo_arw_scr_dut_ukr_wly_hau_cze_fin_swt_sun_ctl_mly_jpn_knd_kor_grk_rus_ven_pol_mao_hin_mlt_jav_cnt_lat_akn_swe_anl_por_rom_glc_mcd_qcu_afr_svk_ita_fbf_tig_ben_sod_pan_ind_prs_dgb_fre_tsn_tag_tha_heb_tml_tsw_yor_tur_urd_bul_uzb_zul_vie_sid_dyu_ses_lda	0.101703567442643	0.239312593627361	0.811389818934765
197	wly_bul_swt_hin_sid_tig_chh_prs_aze_azi_xho_sun_ewe_pol_eng_bsq_swe_sod_cic_cnt_mcd_spa_swa_grk_bem_bos_hun_dyu_fbf_fin_afr_aeg_geo_por_alb_slo_svk_amr_hau_urd_est_yor_bat_mol_ind_jpn_knd_kor_pan_ben_igb_fre_jav_lat_mlt_tag_mnd_scr_tsw_cze_gam_ger_ita_lit_ctl_qcu_guj_nor_rus_bam_amh_glc_heb_ukr_mao_arw_zul_dut_ses_mly_tha_anl_tml_ven_dgb_uzb_rom_krd_tur_tsn_vie_owc_lda_moo_akn	-0.507034658501502	-1.2059241800172	0.23090579877427
198	owc_ger_igb_bos_hau_amh_chh_nor_tur_aze_swa_mao_xho_rus_bul_bsq_fre_wly_cic_cnt_pan_ita_dyu_eng_moo_ctl_fin_yor_swt_est_afr_anl_geo_arw_scr_por_svk_sid_sod_urd_hun_ewe_mly_mcd_ind_jpn_knd_kor_ukr_mol_tsw_slo_tag_grk_mlt_sun_mnd_pol_fbf_krd_gam_dut_ben_alb_hin_qcu_glc_lit_prs_dgb_heb_swe_amr_guj_bat_rom_zul_cze_akn_jav_tha_tig_tml_ses_tsn_azi_lat_spa_uzb_lda_vie_aeg_bam_ven_bem	0.637983736815116	1.50875193810077	0.134752084380686
199	mlt_ita_zul_spa_aeg_chh_anl_bul_azi_tur_swa_mao_dyu_mcd_ger_bsq_lat_amh_ewe_cnt_dut_urd_xho_ukr_igb_por_est_dgb_yor_hun_eng_heb_geo_arw_prs_pol_svk_wly_hau_rus_fin_ses_jav_nor_ind_jpn_knd_kor_swe_grk_bam_hin_bat_ben_amr_mly_mnd_pan_tsw_guj_gam_bos_rom_glc_afr_qcu_krd_alb_ctl_moo_sod_mol_sid_fre_sun_lit_ven_slo_fbf_tag_tha_owc_tml_tsn_swt_aze_scr_cze_uzb_akn_vie_tig_lda_bem_cic	-0.247414208303661	-0.584315876287872	0.560422568127794
200	sid_bul_bam_rom_gam_sod_owc_pol_aze_azi_lda_tag_dyu_ger_fre_bsq_afr_tig_zul_cnt_rus_nor_tsw_ctl_yor_ita_est_bem_ses_hun_ukr_hau_geo_mol_bos_lit_scr_anl_amh_svk_fin_moo_bat_glc_sun_jpn_knd_kor_spa_hin_ewe_cze_ind_prs_mlt_jav_mnd_dut_fbf_ben_heb_slo_alb_mcd_krd_qcu_arw_por_swe_ven_chh_lat_wly_urd_mao_eng_cic_guj_swt_mly_tha_amr_tml_tsn_igb_tur_grk_pan_uzb_dgb_vie_aeg_akn_swa_xho	-1.10224912487869	-2.71362498471535	0.00793094280518217
201	amr_lat_dyu_glc_hau_amh_tig_rom_azi_tur_tsw_mao_ewe_dut_ukr_bsq_slo_aeg_ven_mnd_scr_hin_bam_afr_bem_urd_fin_dgb_xho_est_por_mlt_geo_cze_pan_bos_nor_heb_sod_rus_hun_lda_bat_ita_ind_jpn_tml_kor_mol_arw_cic_mcd_mly_krd_gam_sun_cnt_ger_swa_swe_owc_ctl_bul_fre_prs_qcu_alb_lit_spa_fbf_anl_guj_sid_ben_jav_pol_yor_grk_swt_tag_tha_wly_knd_akn_tsn_aze_svk_eng_uzb_ses_vie_chh_moo_igb_zul	-0.412164337381411	-0.978124355246266	0.330550387978025
202	sid_por_akn_afr_hau_sod_amh_grk_tur_azi_yor_sun_bam_eng_hin_bsq_spa_gam_dyu_mnd_nor_lit_tsn_ita_ven_svk_est_ewe_moo_hun_ukr_amr_geo_bos_cze_pan_bul_anl_aeg_fre_fin_bem_tag_pol_bat_jpn_tml_kor_arw_mcd_igb_slo_mly_alb_heb_mao_cnt_krd_fbf_prs_wly_swe_ctl_urd_guj_qcu_ben_ger_lat_ses_owc_mol_tig_scr_ind_dut_swa_glc_dgb_jav_tha_mlt_knd_tsw_swt_uzb_rus_rom_aze_xho_vie_chh_lda_zul_cic	-0.439124104533206	-1.04358519272104	0.29938247007982
203	heb_guj_ses_ukr_hau_mlt_sod_svk_azi_tur_zul_ind_swt_bul_por_bsq_lat_gam_fbf_mnd_bos_cze_ven_slo_yor_krd_est_moo_igb_fin_grk_owc_geo_ita_rom_swe_arw_tig_amr_alb_hun_bem_bat_mcd_jav_jpn_tml_kor_afr_pol_dyu_prs_mly_nor_sid_sun_cnt_mol_lda_fre_wly_urd_dut_rus_glc_qcu_ben_lit_hin_bam_chh_ctl_amh_ger_tag_pan_swa_spa_tsn_mao_tha_anl_knd_ewe_akn_aze_eng_scr_uzb_tsw_vie_aeg_dgb_cic_xho	-1.047837963709	-2.56331615835815	0.0119719683745725
204	sid_mol_ewe_bul_amr_wly_hau_alb_uzb_azi_zul_tag_dgb_pan_afr_bsq_lit_mlt_bem_cnt_urd_guj_tsn_arw_swa_lat_hun_ses_ven_fin_slo_sod_geo_rus_eng_prs_grk_amh_tig_svk_est_moo_mao_bos_jav_jpn_tml_kor_ukr_ger_akn_krd_sun_ctl_heb_mly_mnd_fre_dyu_cze_owc_pol_hin_spa_rom_qcu_por_ita_ben_yor_anl_swe_gam_glc_ind_dut_bam_scr_fbf_bat_tha_aeg_knd_igb_lda_aze_mcd_nor_tur_cic_vie_chh_xho_swt_tsw	0.613464465391605	1.4543637011964	0.149212238184736
205	amr_ctl_moo_pol_anl_gam_wly_urd_azi_aze_igb_mly_dgb_mol_nor_bsq_bul_tig_ewe_mnd_slo_glc_cic_rus_swt_alb_est_ses_bem_hun_spa_hau_geo_lit_pan_svk_ukr_heb_amh_mcd_fin_zul_mao_ger_jav_jpn_tml_kor_krd_bos_yor_scr_tag_ben_owc_bat_cnt_por_tsn_arw_chh_grk_fre_dut_guj_qcu_prs_hin_eng_bam_sid_swe_aeg_rom_sun_lat_swa_cze_ven_ind_tha_sod_knd_fbf_akn_uzb_afr_ita_tur_xho_vie_mlt_tsw_dyu_lda	0.379790890721493	0.893875014064943	0.373696183856157
206	sod_arw_dyu_ben_chh_amh_heb_ger_azi_aze_dgb_sun_ses_lit_glc_bsq_urd_sid_fbf_mnd_alb_rus_yor_swe_igb_svk_hun_ven_swa_est_ita_amr_geo_scr_spa_bul_lat_wly_mlt_pan_fin_akn_mao_eng_mly_jpn_tml_kor_fre_bos_bam_guj_tag_por_hau_ind_cnt_nor_ewe_mcd_tig_grk_prs_ukr_mol_qcu_krd_slo_ctl_bem_gam_hin_anl_cze_jav_dut_zul_rom_xho_bat_tha_owc_knd_tsn_tsw_uzb_afr_pol_tur_moo_vie_aeg_lda_swt_cic	-0.288504646512118	-0.682796410337211	0.496432856214128
207	mlt_nor_swa_arw_amh_tig_amr_bul_uzb_tur_akn_mly_moo_ger_hin_bsq_ben_aeg_cic_mnd_eng_scr_fbf_lit_yor_lat_est_ses_swt_hun_guj_anl_geo_por_swe_urd_ita_heb_sod_bos_fin_dgb_ind_fre_sun_jpn_knd_kor_rom_mcd_ewe_rus_tag_alb_wly_mao_cnt_prs_tsw_spa_chh_afr_ukr_cze_grk_qcu_dut_pol_svk_zul_hau_ctl_owc_slo_bat_mol_tsn_krd_ven_jav_tha_sid_tml_dyu_bam_aze_pan_glc_azi_bem_vie_gam_lda_xho_igb	-0.701155362711679	-1.67962696581827	0.0963864998521072
208	sod_svk_bem_arw_hau_owc_aeg_ita_tur_azi_akn_mly_yor_dut_afr_bsq_fre_amr_dgb_mnd_bos_prs_ven_scr_swa_mol_est_tsw_fbf_hun_hin_heb_geo_urd_mcd_nor_rus_anl_wly_bul_fin_dyu_bat_glc_mao_jpn_knd_kor_slo_cze_xho_spa_ind_eng_gam_tag_cnt_swe_moo_rom_chh_grk_pan_alb_ukr_qcu_guj_lat_lit_tsn_amh_por_tig_pol_sun_ctl_ses_ben_ewe_jav_tha_mlt_tml_bam_igb_aze_ger_krd_uzb_lda_vie_sid_cic_zul_swt	-0.649014343297253	-1.55306344841206	0.123804559386379
209	sid_cze_yor_bul_chh_mlt_sod_rus_uzb_azi_ven_mao_xho_pol_grk_bsq_swe_amh_zul_mnd_ita_rom_bam_slo_tsw_alb_fin_dgb_swt_est_dut_wly_geo_lat_afr_spa_mcd_amr_aeg_prs_hun_igb_bat_ukr_sun_jpn_knd_kor_arw_svk_cic_lit_mly_bos_owc_jav_cnt_urd_tsn_ger_heb_mol_glc_fre_eng_qcu_nor_por_ben_moo_anl_ctl_gam_guj_ind_krd_fbf_scr_ewe_tag_tha_hau_tml_akn_swa_aze_pan_hin_tur_bem_vie_tig_dyu_lda_ses	-0.394439322685195	-0.935942707351546	0.351726731195269
210	anl_rus_dyu_rom_sod_owc_sid_swe_uzb_aze_cic_mly_igb_slo_glc_bsq_arw_amh_ses_mnd_ben_ukr_bam_fre_swt_hin_est_tsw_swa_fin_mcd_wly_geo_krd_cze_nor_bul_aeg_tig_svk_hun_zul_mao_prs_sun_jpn_tml_kor_guj_ger_moo_por_bat_pan_chh_tag_cnt_lit_fbf_scr_heb_dut_mol_spa_pol_qcu_urd_grk_lat_dgb_amr_ctl_mlt_bos_jav_eng_ven_alb_yor_ind_tha_hau_knd_xho_lda_azi_afr_ita_tur_bem_vie_gam_ewe_akn_tsn	-0.0754736425981952	-0.177990276461291	0.85911773978321
211	aeg_ita_moo_prs_chh_hau_wly_grk_azi_tur_ses_mao_akn_krd_alb_bsq_ger_gam_igb_mnd_bul_mcd_swa_slo_ven_swe_hun_swt_fbf_fin_scr_tig_geo_ukr_rom_lit_pan_heb_sod_cze_est_bem_ind_dut_jav_jpn_tml_kor_guj_afr_ewe_por_sun_urd_owc_tag_cnt_mol_xho_nor_amh_hin_rus_lat_ctl_qcu_fre_arw_pol_dyu_sid_bos_amr_svk_bat_glc_yor_ben_tsw_mly_tha_mlt_knd_cic_lda_aze_eng_spa_uzb_bam_vie_anl_dgb_tsn_zul	-0.67901696920385	-1.62946798619316	0.106596698222212
212	hau_urd_zul_rom_gam_sid_chh_slo_azi_uzb_swa_tag_swt_grk_eng_bsq_bul_aeg_tsn_cnt_lit_ukr_xho_guj_bam_ger_hun_cic_ewe_fin_ctl_mlt_geo_alb_hin_por_afr_wly_owc_dut_est_fbf_mao_cze_sun_jpn_knd_kor_rus_ben_lda_mcd_ind_arw_amh_bat_mnd_prs_moo_mol_tig_nor_krd_swe_svk_qcu_pan_ita_lat_dgb_heb_glc_amr_fre_jav_scr_bem_spa_ven_mly_tha_anl_tml_ses_akn_tur_pol_bos_aze_igb_vie_sod_yor_dyu_tsw	-0.948884093881866	-2.30615684310726	0.0233235115245219
213	wly_pol_cic_nor_owc_gam_heb_afr_azi_uzb_swt_mao_ven_ita_eng_bsq_krd_chh_dyu_cnt_lat_bul_ewe_slo_tsw_svk_hun_bem_igb_est_bos_sod_geo_rus_por_mcd_grk_tig_hau_dut_fin_bam_tag_fre_sun_jpn_tml_kor_ger_lit_ses_glc_ind_mol_aeg_bat_mnd_ctl_moo_rom_amr_scr_urd_prs_alb_qcu_pan_cze_swe_fbf_anl_arw_sid_ben_mly_ukr_zul_hin_dgb_jav_tha_amh_knd_akn_lda_tur_guj_spa_aze_swa_vie_mlt_xho_tsn_yor	0.628799530625682	1.4886616161549	0.139959761045634
214	amr_spa_lda_cze_hau_sod_amh_krd_aze_uzb_dyu_tag_dgb_mcd_urd_bsq_swe_mlt_igb_mnd_afr_eng_xho_hin_tsn_ukr_hun_tsw_zul_est_alb_gam_geo_arw_slo_lat_por_sid_tig_ctl_fin_ven_jav_pan_mly_jpn_knd_kor_lit_dut_ewe_prs_sun_mol_chh_mao_cnt_rus_swa_bos_wly_ita_ger_svk_bul_qcu_fre_glc_rom_moo_anl_pol_aeg_nor_ind_grk_akn_ben_swt_bat_tha_owc_tml_fbf_bem_azi_scr_guj_tur_ses_vie_heb_cic_bam_yor	-0.0997499805265445	-0.234931644597497	0.814778287207043
215	sod_lit_bem_dut_amh_gam_anl_mcd_tur_uzb_tsw_mly_ses_ctl_alb_bsq_bos_heb_ven_cnt_arw_rom_moo_glc_dgb_pol_hun_xho_yor_fin_guj_chh_geo_svk_krd_eng_ita_sid_mlt_bul_est_swt_ind_ger_tag_jpn_knd_kor_spa_swe_ewe_prs_sun_grk_tig_jav_mnd_mol_igb_hin_amr_slo_pan_urd_ukr_qcu_cze_rus_scr_fbf_owc_ben_wly_afr_bat_lat_swa_fre_bam_mao_tha_hau_tml_zul_lda_aze_nor_por_azi_cic_vie_aeg_tsn_akn_dyu	-0.860421062192348	-2.07950094243446	0.0403234630975152
216	amr_eng_ewe_ger_mlt_sid_aeg_fre_azi_tur_igb_mly_cic_grk_bul_bsq_slo_owc_xho_mnd_mcd_rus_tsn_ben_moo_lat_fin_fbf_bam_hun_mol_amh_geo_rom_cze_alb_lit_hau_sod_hin_est_yor_tag_arw_bat_jpn_tml_kor_prs_urd_zul_nor_ind_guj_gam_jav_cnt_dut_swa_afr_anl_spa_krd_pan_ita_qcu_bos_ukr_glc_dgb_heb_por_wly_pol_sun_swe_dyu_ctl_tsw_mao_tha_tig_knd_ven_lda_uzb_scr_svk_aze_akn_vie_chh_swt_bem_ses	-0.419927434720666	-0.99785988116865	0.320936588103799
217	mlt_urd_ses_hin_amh_amr_sod_scr_uzb_aze_dyu_bat_tsn_spa_bos_bsq_ctl_wly_lda_cnt_rus_por_moo_guj_ewe_afr_est_bem_swt_fin_alb_aeg_geo_mol_arw_ben_fre_heb_anl_lit_hun_fbf_mao_glc_jav_jpn_knd_kor_krd_pan_dgb_dut_sun_nor_gam_ind_mnd_grk_xho_swe_owc_prs_slo_eng_rom_qcu_ger_svk_bul_akn_tig_pol_hau_ukr_mly_ita_cic_cze_ven_tag_tha_sid_tml_tsw_igb_tur_lat_mcd_azi_zul_vie_chh_bam_swa_yor	-1.07523467792483	-2.62701156676489	0.0100746193594492
218	amr_ita_bam_bul_owc_sid_amh_ger_aze_azi_cic_bat_bem_rus_krd_bsq_ctl_hau_swa_mnd_por_mol_dgb_cze_igb_scr_hun_ewe_ven_fin_alb_gam_geo_glc_rom_lat_arw_mlt_sod_ukr_est_swt_mao_pol_sun_jpn_tml_kor_hin_bos_lda_swe_mly_ben_chh_tag_cnt_lit_yor_urd_wly_svk_fre_spa_guj_qcu_mcd_prs_afr_akn_anl_slo_tig_dut_jav_grk_tsn_eng_tsw_ind_tha_heb_knd_zul_ses_uzb_pan_nor_tur_fbf_vie_aeg_dyu_xho_moo	-0.348146304966823	-0.824436793216622	0.411800915724375
219	gam_fre_ses_mol_anl_amh_wly_ctl_tur_azi_tsn_tag_bam_rom_ukr_bsq_scr_heb_ewe_mnd_bos_hin_dgb_cze_xho_grk_est_yor_cic_hun_eng_amr_geo_arw_prs_afr_alb_tig_owc_glc_fin_moo_mly_lit_sun_jpn_knd_kor_bul_spa_lda_swe_bat_krd_chh_jav_cnt_rus_swt_nor_mlt_ben_por_guj_slo_qcu_lat_urd_pan_bem_hau_mcd_sod_svk_mao_pol_swa_ita_tsw_ind_tha_aeg_tml_zul_fbf_uzb_dut_ger_aze_akn_vie_sid_igb_ven_dyu	0.282091828643258	0.666170843179096	0.506951051307961
220	mlt_spa_dyu_lit_sid_anl_amr_fre_azi_uzb_zul_sun_tsn_guj_mol_bsq_ben_amh_ven_cnt_rom_mcd_ewe_arw_akn_urd_est_moo_bem_hun_por_aeg_geo_scr_dut_slo_bos_sod_owc_pol_fin_fbf_bat_pan_mly_jpn_knd_kor_rus_grk_lda_alb_jav_ger_hau_mao_mnd_krd_ses_bul_chh_hin_glc_eng_swe_qcu_ukr_nor_lat_yor_gam_cze_heb_ita_ind_afr_swt_prs_swa_tag_tha_wly_tml_tsw_xho_tur_svk_ctl_aze_cic_vie_tig_bam_dgb_igb	-0.542839120354681	-1.2936085641449	0.199004377508251
221	gam_glc_zul_cze_owc_chh_anl_ger_azi_tur_igb_ind_akn_nor_dut_bsq_prs_tig_swa_cnt_arw_afr_swt_spa_tsn_slo_fin_bam_lda_hun_pol_hau_geo_ctl_lit_krd_por_sod_heb_eng_est_bem_mao_pan_jav_jpn_knd_kor_mcd_grk_xho_svk_mly_guj_amr_tag_mnd_urd_dyu_swe_sid_scr_ukr_lat_fre_qcu_bos_alb_rus_yor_aeg_mol_amh_ben_bat_rom_cic_bul_tsw_sun_tha_mlt_tml_dgb_ven_uzb_ita_hin_aze_fbf_vie_wly_moo_ewe_ses	-0.261234316243713	-0.618663513783059	0.537650439131969
222	wly_lit_ses_alb_amr_gam_amh_spa_uzb_azi_xho_mao_moo_bul_swe_bsq_slo_aeg_dgb_mnd_guj_ita_swa_por_lda_ukr_fin_igb_yor_est_pan_sid_geo_mol_prs_lat_cze_tig_mlt_scr_hun_dyu_sun_rus_bat_jpn_tml_kor_bos_pol_ewe_svk_jav_rom_heb_tag_cnt_mcd_bam_hin_chh_ger_ctl_eng_fre_qcu_glc_grk_arw_fbf_hau_afr_sod_nor_mly_krd_swt_dut_ven_ind_tha_owc_knd_akn_bem_aze_urd_ben_tur_zul_vie_anl_tsw_cic_tsn	0.0429759445814029	0.101148512647007	0.919650318737265
223	aeg_swe_bem_bos_heb_amh_hau_nor_uzb_tur_igb_sun_swa_krd_scr_bsq_lit_owc_lda_cnt_por_rom_yor_bul_cic_lat_hun_bam_dyu_fin_pan_tig_geo_urd_slo_afr_eng_gam_sod_hin_est_ses_bat_rus_jav_jpn_knd_kor_ger_glc_ven_svk_ind_arw_amr_mao_mnd_spa_akn_ben_sid_guj_mol_ita_pol_qcu_ukr_fre_ctl_fbf_anl_alb_mlt_prs_mly_cze_tsn_mcd_tsw_tag_tha_wly_tml_dgb_xho_aze_grk_dut_azi_ewe_vie_chh_swt_moo_zul	0.266462809012704	0.626908289436647	0.532255346577113
224	gam_lit_dgb_slo_amh_owc_heb_bul_uzb_aze_ven_mly_yor_pol_spa_bsq_bos_mlt_igb_mnd_scr_ctl_xho_dut_swa_hin_hun_zul_tsw_fin_eng_aeg_geo_ben_svk_alb_ukr_hau_sid_ita_est_moo_sun_guj_mao_jpn_tml_kor_glc_por_swt_mcd_jav_nor_sod_tag_cnt_cze_lda_ger_tig_grk_swe_prs_urd_qcu_arw_lat_mol_dyu_wly_pan_chh_afr_ind_rom_fbf_krd_bem_bat_tha_anl_knd_ewe_ses_azi_fre_rus_tur_akn_vie_amr_tsn_cic_bam	-0.61982739351347	-1.48163361092091	0.141818222375252
225	sid_por_swt_dut_anl_chh_aeg_pan_azi_aze_xho_tag_cic_afr_rom_bsq_pol_gam_moo_mnd_bul_cze_zul_ita_dyu_mcd_est_dgb_lda_fin_ukr_amh_geo_guj_hin_eng_ben_heb_mlt_spa_hun_igb_mao_scr_mly_jpn_knd_kor_ger_nor_tsn_krd_jav_arw_owc_bat_cnt_svk_ewe_lat_sod_bos_alb_prs_rus_qcu_lit_swe_fre_tsw_amr_mol_hau_slo_sun_urd_ven_ctl_swa_ind_tha_tig_tml_akn_bem_uzb_glc_grk_tur_yor_vie_wly_bam_ses_fbf	0.172615589936438	0.406059142544207	0.685631946862205
226	aeg_krd_yor_nor_heb_wly_sid_rus_azi_aze_ses_jav_swa_arw_fre_bsq_eng_mlt_fbf_cnt_rom_pan_tsw_grk_xho_lit_est_tsn_akn_fin_guj_anl_geo_slo_lat_urd_alb_amr_amh_ukr_hun_ewe_sun_hin_tag_jpn_tml_kor_ger_ben_zul_svk_ind_mol_tig_bat_mnd_prs_bem_cze_gam_pol_swe_bul_dut_qcu_glc_ita_ctl_swt_owc_por_sod_bos_mao_spa_dgb_mcd_ven_mly_tha_hau_knd_bam_moo_tur_scr_afr_uzb_igb_vie_chh_cic_dyu_lda	-0.540211902573136	-1.28630357833769	0.201530219027001
227	chh_mcd_fbf_swe_amh_wly_gam_fre_aze_uzb_dgb_jav_moo_eng_nor_bsq_pol_heb_ven_mnd_guj_svk_swt_alb_ewe_rus_hun_akn_igb_fin_grk_mlt_geo_lat_hin_mol_bul_tig_sid_dut_est_xho_tag_pan_bat_jpn_knd_kor_ita_ben_lda_glc_mly_bos_anl_sun_cnt_prs_tsw_ctl_hau_spa_cze_lit_arw_qcu_slo_ukr_urd_tsn_amr_afr_owc_krd_ind_ger_dyu_scr_zul_mao_tha_sod_tml_swa_bem_tur_rom_por_azi_cic_vie_aeg_bam_yor_ses	-0.415690209384892	-0.987075391389929	0.326166819562679
228	amr_cze_xho_rom_tig_chh_wly_svk_azi_aze_moo_sun_ses_prs_lat_bsq_krd_gam_bem_mnd_scr_rus_lda_spa_akn_urd_fin_ewe_tsw_est_afr_mlt_geo_mol_lit_nor_por_heb_sod_bul_hun_tsn_ind_glc_mly_jpn_knd_kor_ctl_mcd_ven_ita_jav_hin_hau_bat_cnt_alb_cic_dut_aeg_ben_ger_pol_slo_qcu_bos_pan_swe_zul_owc_fre_amh_eng_mao_arw_bam_grk_dgb_tag_tha_sid_tml_yor_fbf_tur_guj_ukr_uzb_igb_vie_anl_swa_swt_dyu	-0.0681366620829087	-0.160942551594045	0.872487745453334
229	tig_alb_tsw_slo_amh_gam_chh_urd_tur_uzb_fbf_mao_swa_hin_eng_bsq_ita_mlt_ses_cnt_ben_por_lda_arw_moo_scr_fin_dgb_bem_est_ctl_sod_geo_fre_dut_nor_mcd_wly_anl_krd_hun_igb_ind_mol_mly_jpn_tml_kor_rom_bos_swt_pan_bat_afr_amr_jav_mnd_cze_yor_glc_heb_bul_prs_spa_ger_qcu_guj_grk_lat_ven_owc_lit_sid_svk_tag_pol_cic_rus_akn_sun_tha_aeg_knd_ewe_dyu_aze_ukr_swe_azi_zul_vie_hau_bam_xho_tsn	-0.150255321093965	-0.354508565600571	0.723760376940467
230	gam_pan_moo_rom_amh_wly_amr_rus_uzb_aze_dgb_sun_lda_lat_ita_bsq_ctl_heb_igb_mnd_scr_prs_swa_arw_ses_glc_est_swt_bam_hun_urd_owc_geo_pol_por_spa_alb_tig_sod_ukr_fin_xho_tag_fre_bat_jpn_tml_kor_mcd_mol_yor_bul_ind_slo_sid_mly_cnt_eng_tsw_hin_anl_ger_ben_afr_cze_qcu_grk_lit_bos_tsn_hau_krd_aeg_dut_mao_guj_bem_nor_ven_jav_tha_chh_knd_cic_dyu_azi_svk_swe_tur_akn_vie_mlt_ewe_fbf_zul	0.143343780021797	0.337262770769999	0.736678808512673
231	wly_mcd_igb_eng_anl_gam_sod_ger_uzb_aze_cic_sun_ewe_arw_por_bsq_svk_owc_yor_mnd_ctl_krd_swa_ita_bam_bul_est_xho_ven_hun_hin_amr_geo_cze_rus_mol_lit_amh_mlt_nor_fin_swt_mly_afr_ind_jpn_knd_kor_glc_scr_dgb_alb_jav_spa_heb_bat_cnt_prs_zul_lat_aeg_ben_pol_grk_swe_qcu_ukr_slo_bos_fbf_chh_pan_tig_guj_mao_dut_ses_urd_tsw_tag_tha_hau_tml_moo_akn_azi_fre_rom_tur_bem_vie_sid_dyu_tsn_lda	0.142254933042725	0.334842505590111	0.738497940032859
232	amr_ger_ven_bos_wly_sod_sid_rom_tur_uzb_xho_sun_igb_mcd_afr_bsq_hin_hau_swt_mnd_cze_prs_lda_por_zul_ita_est_bem_yor_hun_nor_anl_geo_pol_krd_guj_spa_heb_amh_ukr_fin_dgb_bat_grk_mly_jpn_knd_kor_ben_slo_fbf_bul_ind_arw_owc_jav_cnt_pan_dyu_dut_mlt_scr_urd_fre_ctl_qcu_rus_mol_alb_swa_gam_svk_aeg_swe_tag_eng_bam_lat_tsw_mao_tha_chh_tml_moo_ses_azi_glc_lit_aze_akn_vie_tig_ewe_cic_tsn	0.039764727018999	0.0936160630022895	0.925615539544387
233	owc_cze_ven_ukr_heb_anl_amr_svk_tur_aze_fbf_mly_tsw_ita_dut_bsq_grk_mlt_swt_mnd_mcd_prs_zul_por_yor_lit_est_xho_akn_fin_urd_chh_geo_bos_glc_krd_guj_amh_sid_fre_hun_bem_ind_bul_tag_jpn_knd_kor_pan_nor_swa_ctl_sun_afr_hau_bat_cnt_spa_igb_lat_aeg_arw_mol_eng_hin_qcu_alb_ger_scr_ses_sod_pol_wly_rom_mao_swe_moo_rus_cic_jav_tha_tig_tml_bam_lda_uzb_slo_ben_azi_dyu_vie_gam_ewe_tsn_dgb	0.391311521635241	0.922417963948583	0.358697486208774
234	heb_alb_bem_por_aeg_sid_sod_arw_azi_tur_dgb_mao_swt_swe_lat_bsq_mcd_amr_tsw_cnt_nor_guj_xho_eng_ven_ita_est_lda_swa_fin_mol_chh_geo_rus_afr_pan_spa_hau_gam_prs_hun_akn_mly_pol_bat_jpn_knd_kor_ger_fre_igb_ctl_jav_scr_tig_sun_mnd_cze_dyu_urd_wly_bul_bos_dut_ukr_qcu_hin_ben_glc_bam_owc_krd_mlt_slo_ind_lit_fbf_rom_ewe_tag_tha_anl_tml_moo_zul_aze_svk_grk_uzb_yor_vie_amh_ses_tsn_cic	0.178316889881337	0.419262113573442	0.675991426047863
235	owc_guj_ven_lat_anl_mlt_wly_bul_tur_aze_akn_jav_moo_mcd_spa_bsq_hin_sod_bem_cnt_prs_ben_bam_ctl_ses_ita_fin_ewe_xho_hun_por_hau_geo_nor_lit_bos_eng_aeg_chh_cze_est_zul_bat_swe_mly_jpn_knd_kor_scr_krd_cic_arw_ind_svk_heb_tag_mnd_pol_dgb_afr_tig_rus_dut_mol_rom_qcu_urd_glc_ukr_tsn_gam_alb_amh_fre_mao_slo_swa_grk_tsw_sun_tha_amr_tml_igb_dyu_azi_ger_pan_uzb_fbf_vie_sid_swt_yor_lda	-0.375710028893937	-0.891376032798463	0.375027868616473
236	tig_slo_ses_pol_sod_mlt_wly_alb_aze_tur_xho_ind_lda_pan_mol_bsq_nor_amh_swa_mnd_ctl_fre_igb_ger_cic_lit_est_yor_fbf_hun_ita_sid_geo_ben_glc_por_grk_chh_aeg_ukr_fin_tsw_mly_svk_tag_jpn_knd_kor_afr_arw_swt_scr_mao_hin_heb_sun_cnt_rus_ven_bos_hau_cze_swe_dut_guj_qcu_rom_urd_eng_bem_amr_bul_anl_krd_jav_spa_tsn_prs_bam_bat_tha_gam_tml_dgb_moo_azi_lat_mcd_uzb_ewe_vie_owc_dyu_zul_akn	0.440167231663185	1.03731357794442	0.302279327833255
237	hau_guj_swt_por_chh_sod_tig_afr_uzb_aze_akn_sun_xho_mol_urd_bsq_scr_amh_cic_mnd_rus_pol_ses_svk_zul_eng_fin_ewe_fbf_est_lat_aeg_geo_ita_prs_swe_ger_sid_owc_glc_hun_yor_jav_arw_ind_jpn_knd_kor_hin_cze_tsw_ukr_mly_bos_amr_tag_cnt_dut_dgb_mcd_mlt_pan_ctl_rom_spa_qcu_ben_grk_nor_ven_heb_alb_gam_fre_mao_krd_swa_bul_lda_bat_tha_wly_tml_tsn_igb_azi_slo_lit_tur_bem_vie_anl_dyu_moo_bam	-0.0201880874308222	-0.0476367298662422	0.962107908929419
238	heb_bos_fbf_por_anl_sid_mlt_afr_azi_tur_dyu_bat_ses_prs_swe_bsq_pol_tig_ven_mnd_ukr_svk_yor_fre_moo_spa_hun_bem_igb_est_eng_chh_geo_glc_alb_ita_ger_owc_wly_mcd_fin_swt_tag_rus_mly_jpn_knd_kor_bul_dut_swa_arw_ind_mol_amr_mao_cnt_rom_bam_grk_aeg_lat_krd_cze_ctl_qcu_hin_scr_guj_zul_amh_nor_sod_ben_sun_pan_ewe_lit_dgb_jav_tha_gam_tml_tsn_tsw_aze_urd_slo_uzb_akn_vie_hau_xho_lda_cic	-0.0465821082421838	-0.109773910097765	0.912825212002179
239	chh_rom_moo_eng_owc_sid_wly_rus_aze_azi_lda_tag_fbf_alb_guj_bsq_lit_aeg_dgb_mnd_arw_svk_igb_ger_tsw_pol_fin_cic_tsn_est_dut_heb_geo_scr_grk_spa_glc_tig_amh_ben_hun_swa_sun_ctl_jav_jpn_knd_kor_ukr_cze_zul_mol_ind_ita_sod_mly_cnt_lat_xho_bos_gam_pan_hin_por_slo_qcu_prs_afr_swe_yor_anl_krd_hau_bul_mao_mcd_swt_urd_akn_bat_tha_mlt_tml_ewe_ses_uzb_fre_nor_tur_bam_vie_amr_ven_bem_dyu	-0.313098695454013	-0.740970281814735	0.460578303237163
240	mlt_svk_ses_ctl_hau_wly_amr_rus_azi_tur_igb_bat_tsw_spa_pan_bsq_fre_chh_zul_cnt_alb_arw_fbf_ger_yor_mol_hun_ven_bem_est_krd_tig_geo_scr_cze_bos_swe_sod_aeg_urd_fin_lda_ind_ben_sun_jpn_knd_kor_lat_lit_dyu_bul_mao_glc_heb_jav_mnd_rom_xho_guj_sid_por_mcd_grk_prs_qcu_hin_pol_ita_akn_amh_eng_anl_ukr_tag_nor_moo_afr_cic_mly_tha_owc_tml_swt_dgb_aze_slo_dut_uzb_tsn_vie_gam_bam_swa_ewe	-0.415999302696503	-0.986825606663134	0.326288622873492
241	chh_slo_bem_mcd_gam_sid_heb_grk_azi_tur_swa_sun_moo_lit_rus_bsq_krd_amh_igb_mnd_afr_rom_bam_svk_yor_guj_fin_dyu_ewe_hun_eng_sod_geo_hin_arw_urd_ger_hau_mlt_ita_est_lda_jav_por_ind_jpn_knd_kor_alb_scr_cic_ukr_mly_fre_tig_tag_cnt_spa_dgb_ben_amr_mol_glc_bul_nor_qcu_cze_pol_dut_tsn_owc_prs_aeg_swe_mao_bos_akn_lat_ven_bat_tha_wly_tml_zul_tsw_uzb_pan_ctl_aze_xho_vie_anl_ses_fbf_swt	0.0266360360927621	0.0628414148492436	0.950027653132983
242	gam_krd_lda_glc_wly_tig_chh_guj_tur_aze_igb_mao_xho_alb_pan_bsq_mol_hau_bem_cnt_ben_eng_fbf_spa_tsn_swe_fin_dgb_zul_est_ger_mlt_geo_por_nor_cze_svk_sid_amr_hin_hun_dyu_bat_scr_ind_jpn_tml_kor_grk_lat_ewe_bul_jav_ita_sod_sun_mnd_fre_bam_slo_owc_ctl_afr_rom_rus_qcu_lit_urd_arw_ses_aeg_prs_anl_ukr_tag_mcd_akn_bos_cic_mly_tha_heb_knd_swa_yor_uzb_dut_pol_azi_moo_vie_amh_tsw_ven_swt	-0.0596458791946052	-0.140620849822538	0.888473604578815
243	anl_slo_tsw_grk_hau_wly_sid_alb_aze_azi_tsn_jav_zul_glc_scr_bsq_prs_amh_cic_mnd_eng_ger_ewe_ukr_moo_swe_est_ses_akn_fin_urd_amr_geo_mcd_afr_svk_cze_gam_aeg_ctl_hun_dgb_mao_ita_ind_jpn_knd_kor_lat_hin_bam_pol_sun_fre_sod_bat_cnt_bos_igb_mol_heb_ben_nor_arw_spa_qcu_guj_por_dut_swa_mlt_rom_tig_krd_mly_rus_yor_lit_xho_tag_tha_chh_tml_lda_swt_uzb_pan_bul_tur_fbf_vie_owc_ven_dyu_bem	-0.00395783936290326	-0.00931731733051837	0.99258592181639
244	tig_grk_cic_por_aeg_hau_gam_mcd_uzb_azi_bam_ind_igb_swe_ben_bsq_glc_mlt_dyu_cnt_ctl_nor_bem_alb_tsn_dut_fin_fbf_dgb_hun_guj_sod_geo_mol_krd_afr_lit_chh_owc_cze_est_swa_mly_ita_mao_jpn_tml_kor_lat_ger_ven_pol_tag_fre_heb_bat_mnd_hin_yor_urd_amr_eng_arw_svk_pan_qcu_spa_bos_rom_akn_wly_scr_sid_slo_sun_bul_xho_ukr_swt_jav_tha_anl_knd_lda_ses_tur_prs_rus_aze_ewe_vie_amh_zul_moo_tsw	0.248175366828963	0.58504245025465	0.559935981580142
245	chh_afr_ven_cze_amr_aeg_tig_swe_aze_uzb_dyu_mao_akn_mcd_arw_bsq_bul_gam_xho_mnd_nor_alb_igb_pan_cic_ger_est_tsn_dgb_fin_urd_sid_geo_bos_ctl_grk_rus_mlt_hau_hin_hun_swa_mly_pol_ind_jpn_tml_kor_spa_rom_tsw_scr_jav_lit_anl_sun_cnt_slo_moo_glc_sod_lat_krd_ita_prs_qcu_guj_svk_ben_bem_amh_eng_heb_ukr_bat_mol_bam_por_yor_tag_tha_owc_knd_ses_fbf_azi_fre_dut_tur_swt_vie_wly_ewe_lda_zul	-0.256859756482743	-0.607248148089848	0.54516605226485
246	sod_ger_tsn_hin_chh_sid_anl_spa_uzb_azi_ewe_sun_bem_ukr_guj_bsq_svk_heb_dyu_cnt_alb_lit_ven_ben_igb_arw_est_tsw_yor_hun_bos_aeg_geo_mcd_mol_fre_pol_gam_wly_dut_fin_ses_bat_afr_jav_jpn_tml_kor_lat_nor_fbf_glc_mao_krd_tig_mly_mnd_slo_moo_cze_hau_pan_swe_prs_por_qcu_scr_ctl_urd_cic_amr_grk_amh_rom_tag_rus_lda_ita_swa_ind_tha_mlt_knd_akn_dgb_aze_bul_eng_tur_zul_vie_owc_xho_bam_swt	-0.685124476549938	-1.64304618273227	0.103750323601295
247	hau_dut_ses_krd_owc_wly_chh_lit_azi_uzb_dgb_tag_bam_cze_ctl_bsq_pan_anl_ven_mnd_scr_prs_xho_bos_igb_rus_est_akn_dyu_fin_fre_gam_geo_nor_pol_guj_swe_amh_sod_rom_hun_tsw_ind_arw_jav_jpn_tml_kor_por_hin_swa_urd_bat_bul_mlt_mly_cnt_svk_zul_grk_tig_slo_alb_glc_mol_qcu_afr_ukr_mcd_tsn_sid_lat_heb_ger_sun_ita_lda_spa_yor_mao_tha_amr_knd_swt_bem_aze_eng_ben_tur_ewe_vie_aeg_fbf_moo_cic	-0.593871424259704	-1.41495160654308	0.160422377246182
248	sod_rus_bem_ctl_chh_hau_mlt_grk_tur_uzb_swt_mao_yor_mol_prs_bsq_bul_anl_dyu_cnt_mcd_svk_lda_dut_tsn_swe_hun_tsw_zul_est_arw_heb_geo_scr_ita_hin_pol_owc_tig_guj_fin_ewe_tag_ben_sun_jpn_tml_kor_slo_cze_xho_krd_ind_ger_wly_jav_mnd_ukr_ven_nor_aeg_urd_spa_eng_pan_qcu_afr_lat_bos_akn_gam_fre_amh_rom_bat_por_igb_lit_ses_mly_tha_amr_knd_moo_bam_azi_glc_alb_aze_swa_vie_sid_dgb_fbf_cic	-0.604491437377614	-1.44168684654109	0.152749713133801
249	chh_bos_moo_arw_owc_sod_wly_cze_uzb_tur_akn_ind_bem_dut_urd_bsq_eng_amh_igb_mnd_grk_lat_dyu_pan_ewe_afr_fin_tsn_xho_hun_ben_tig_geo_rom_hin_ita_lit_gam_heb_por_est_swt_jav_bul_mao_jpn_tml_kor_krd_prs_ses_spa_mly_swe_anl_bat_cnt_ctl_bam_glc_hau_ukr_guj_pol_svk_qcu_mol_ger_mcd_cic_aeg_nor_sid_slo_sun_alb_swa_rus_tsw_tag_tha_mlt_knd_lda_dgb_azi_fre_scr_aze_ven_vie_amr_zul_yor_fbf	0.0133776163556259	0.0315462270524545	0.974901529946404
250	owc_afr_ewe_ctl_wly_sid_gam_bos_aze_azi_bam_ind_zul_guj_lat_bsq_urd_anl_moo_cnt_mcd_lit_tsn_nor_cic_mol_hun_fbf_lda_fin_bul_chh_geo_ger_swe_fre_rus_tig_sod_svk_est_xho_sun_pol_tag_jpn_tml_kor_eng_pan_swt_ukr_mao_prs_hau_bat_mnd_ita_ses_spa_amr_hin_dut_rom_arw_qcu_por_scr_cze_dgb_amh_glc_aeg_alb_jav_krd_igb_ben_swa_mly_tha_heb_knd_ven_akn_tur_slo_grk_uzb_yor_vie_mlt_dyu_tsw_bem	-0.565408184981813	-1.34998895410405	0.180296112674297
251	sid_grk_bam_nor_heb_owc_mlt_por_uzb_tur_akn_tag_swa_rus_eng_bsq_hin_amh_ses_mnd_pan_bos_swt_spa_lda_ita_fin_zul_yor_hun_ger_tig_geo_glc_ben_slo_guj_amr_gam_svk_est_cic_ind_krd_mly_jpn_knd_kor_cze_alb_igb_mol_sun_dut_wly_jav_cnt_rom_xho_ctl_anl_ukr_lat_mcd_afr_qcu_swe_bul_scr_bem_aeg_arw_hau_pol_bat_fre_fbf_lit_tsn_mao_tha_chh_tml_ven_dyu_azi_urd_prs_aze_dgb_vie_sod_tsw_moo_ewe	-0.111879005665909	-0.264533657341159	0.79195410859046
252	sod_lit_tsw_svk_gam_tig_hau_prs_aze_uzb_ses_mly_lda_slo_alb_bsq_lat_sid_bam_mnd_urd_mcd_akn_mol_igb_cze_est_tsn_ven_fin_ben_anl_geo_bos_ctl_swe_rom_owc_mlt_ukr_hun_xho_sun_por_bat_jpn_knd_kor_arw_grk_cic_spa_jav_ita_wly_tag_cnt_krd_moo_bul_heb_hin_rus_pan_scr_qcu_dut_ger_glc_fbf_amr_pol_chh_afr_mao_eng_swt_nor_ewe_ind_tha_amh_tml_bem_swa_azi_fre_guj_tur_yor_vie_aeg_dyu_zul_dgb	-0.0209722962511403	-0.0494990787291001	0.960627724322461
253	owc_rus_zul_por_amr_sod_amh_nor_azi_aze_ven_mao_moo_eng_bul_bsq_urd_gam_cic_mnd_afr_prs_swt_ukr_ses_scr_fin_igb_tsw_hun_rom_wly_geo_glc_pan_mcd_svk_tig_sid_slo_est_swa_ind_spa_sun_jpn_tml_kor_fre_grk_yor_ger_jav_lat_heb_bat_cnt_lit_akn_guj_hau_mol_arw_swe_krd_qcu_cze_ita_bos_bem_anl_ctl_aeg_pol_tag_hin_ewe_dut_bam_mly_tha_chh_knd_lda_dyu_uzb_ben_alb_tur_xho_vie_mlt_dgb_fbf_tsn	0.965658856476594	2.31204278847841	0.0229825989686841
254	amh_eng_fbf_svk_amr_owc_sid_lit_uzb_aze_dgb_jav_akn_glc_lat_bsq_pan_hau_ses_mnd_scr_por_moo_spa_lda_fre_est_swa_tsn_hun_swe_wly_geo_ita_rom_mol_mcd_aeg_chh_krd_fin_tsw_tag_dut_mao_jpn_knd_kor_urd_slo_ven_bul_sun_ben_tig_mly_cnt_alb_yor_ger_mlt_prs_hin_guj_pol_qcu_nor_afr_ctl_cic_anl_grk_heb_ukr_bat_bos_bam_cze_dyu_ind_tha_gam_tml_xho_zul_azi_rus_arw_tur_swt_vie_sod_igb_bem_ewe	-0.164994853304106	-0.389672342658526	0.697669793552843
255	heb_lit_ses_slo_owc_hau_mlt_ita_azi_uzb_dgb_ind_akn_rom_arw_bsq_bos_tig_ven_mnd_ben_por_fbf_svk_ewe_rus_hun_moo_tsn_est_mcd_sod_geo_ukr_dut_fre_pan_gam_wly_spa_fin_swa_mao_urd_tag_jpn_tml_kor_cze_pol_lda_glc_jav_prs_amr_sun_cnt_lat_tsw_ger_chh_afr_bul_nor_grk_qcu_guj_swe_krd_swt_aeg_hin_sid_eng_bat_alb_xho_mol_yor_mly_tha_anl_knd_igb_dyu_tur_scr_ctl_aze_cic_vie_amh_bem_bam_zul	-0.560754714518653	-1.33548877853814	0.184975845539929
256	anl_glc_xho_urd_gam_aeg_owc_hin_aze_uzb_zul_sun_dgb_cze_lit_bsq_guj_chh_swt_cnt_mol_nor_tsn_bul_bam_mcd_est_igb_akn_fin_dut_mlt_geo_ger_arw_ben_ita_hau_sod_slo_hun_lda_ind_krd_mao_jpn_tml_kor_fre_grk_yor_ukr_mly_ctl_amh_bat_mnd_swe_fbf_eng_tig_svk_pol_alb_scr_qcu_afr_por_bos_swa_amr_pan_sid_lat_tag_rus_ewe_spa_moo_jav_tha_heb_knd_cic_dyu_tur_prs_rom_azi_ses_vie_wly_bem_ven_tsw	-0.564682180425912	-1.34745643580597	0.181106943182873
257	chh_ita_bem_afr_sod_amh_hau_glc_uzb_azi_dyu_ind_dgb_spa_pol_bsq_fre_heb_yor_cnt_ukr_mol_akn_lit_xho_rus_est_zul_igb_fin_urd_anl_geo_bos_ctl_ger_eng_owc_mlt_arw_hun_tsw_bat_hin_mly_jpn_knd_kor_ben_guj_ewe_scr_sun_alb_tig_mao_mnd_rom_ven_mcd_amr_grk_pan_krd_swe_qcu_prs_slo_bul_cic_gam_dut_aeg_cze_jav_svk_swt_lat_fbf_tag_tha_wly_tml_lda_bam_tur_por_nor_aze_moo_vie_sid_swa_tsn_ses	0.0297332096414078	0.0699979298188576	0.944345603293871
258	heb_svk_bem_swe_mlt_wly_anl_arw_aze_tur_lda_ind_swa_guj_grk_bsq_rom_sid_cic_mnd_lit_bos_ven_ukr_tsn_dut_est_bam_swt_fin_urd_amh_geo_eng_ger_ben_por_owc_hau_cze_hun_fbf_mao_rus_jav_jpn_knd_kor_krd_glc_dgb_mol_sun_ita_gam_mly_cnt_ctl_akn_pan_aeg_lat_nor_scr_spa_qcu_mcd_slo_alb_ses_sod_afr_chh_fre_tag_pol_igb_prs_yor_bat_tha_tig_tml_tsw_moo_uzb_bul_hin_azi_zul_vie_amr_dyu_xho_ewe	0.0958181678111126	0.225761430608788	0.821882375396146
259	aeg_por_bem_ctl_sid_chh_owc_bul_azi_aze_ewe_jav_tsw_ukr_lit_bsq_rom_anl_akn_cnt_eng_pol_swt_hin_bam_guj_fin_zul_tsn_hun_ben_sod_geo_fre_svk_urd_krd_heb_wly_ger_est_ven_sun_mcd_mao_jpn_tml_kor_afr_ita_dyu_lat_bat_pan_gam_tag_mnd_prs_cic_spa_amr_grk_dut_alb_bos_qcu_slo_cze_arw_swa_tig_nor_hau_glc_ind_mol_xho_rus_igb_mly_tha_amh_knd_ses_moo_uzb_scr_swe_tur_dgb_vie_mlt_yor_lda_fbf	-1.09015046979235	-2.67388039650145	0.00885704573665451
260	heb_alb_dgb_mcd_amh_amr_anl_guj_tur_uzb_ven_sun_akn_krd_ita_bsq_dut_gam_tsw_mnd_swe_hin_ewe_spa_cic_rus_hun_moo_fbf_fin_nor_chh_geo_urd_rom_prs_eng_mlt_wly_por_est_swt_ind_pol_mao_jpn_tml_kor_cze_svk_bam_glc_jav_bos_aeg_bat_cnt_bul_swa_pan_hau_lit_scr_fre_afr_qcu_ben_arw_ukr_bem_sid_ctl_owc_mol_tag_ger_zul_slo_tsn_mly_tha_tig_knd_dyu_yor_aze_lat_grk_azi_xho_vie_sod_ses_lda_igb	-0.341515969859615	-0.808990186391736	0.420585630509494
261	anl_eng_akn_ben_chh_hau_wly_pan_tur_uzb_tsw_mao_xho_ger_urd_bsq_grk_amr_dgb_mnd_hin_krd_fbf_dut_cic_por_est_ses_swa_hun_ita_sid_geo_svk_rus_fre_cze_sod_owc_mcd_fin_lda_ind_pol_sun_jpn_tml_kor_afr_ukr_igb_alb_tag_mol_gam_bat_cnt_lit_tsn_swe_mlt_scr_lat_slo_bos_qcu_arw_bul_guj_zul_heb_nor_aeg_spa_jav_rom_dyu_prs_ven_mly_tha_tig_knd_bam_yor_azi_glc_ctl_aze_moo_vie_amh_ewe_swt_bem	0.000320614932066201	0.000754921010674801	0.999399277226192
262	chh_pan_yor_lit_aeg_owc_amh_swe_uzb_aze_bem_mly_moo_pol_rom_bsq_prs_heb_ven_mnd_ukr_cze_tsw_slo_swt_ctl_hun_xho_cic_fin_fre_gam_geo_svk_mcd_spa_guj_tig_sid_por_est_dyu_bat_nor_ind_jpn_tml_kor_hin_rus_ewe_glc_jav_lat_mlt_sun_cnt_alb_fbf_grk_amr_arw_afr_bos_ita_qcu_ger_urd_krd_dgb_hau_ben_wly_mol_mao_dut_akn_scr_lda_tag_tha_anl_knd_zul_tsn_azi_bul_eng_tur_igb_vie_sod_swa_ses_bam	0.31144410761167	0.734384298471746	0.464562179603732
263	aeg_ger_tsn_rom_chh_amr_tig_lit_tur_aze_lda_mly_moo_mol_dut_bsq_mcd_sid_dgb_mnd_svk_arw_dyu_krd_bam_guj_est_igb_ses_hun_urd_gam_geo_swe_slo_eng_fre_mlt_amh_hin_fin_akn_ind_prs_tag_jpn_knd_kor_ukr_por_zul_alb_jav_pol_hau_bat_cnt_ctl_bem_lat_anl_glc_grk_cze_ita_qcu_afr_pan_ben_ven_wly_nor_sod_rus_sun_scr_swt_bul_xho_mao_tha_owc_tml_fbf_yor_uzb_bos_spa_azi_cic_vie_heb_tsw_ewe_swa	-0.451996386907268	-1.07576349870562	0.284815946662541
264	sod_prs_tsn_ita_gam_owc_aeg_cze_azi_uzb_ewe_sun_tsw_rom_lat_bsq_rus_amr_bam_mnd_ctl_swe_igb_alb_dgb_nor_est_zul_dyu_hun_urd_wly_geo_lit_slo_bos_grk_tig_sid_ben_fin_xho_mao_arw_ind_jpn_knd_kor_fre_guj_ven_pan_tag_eng_hau_mly_cnt_glc_swt_afr_chh_krd_mcd_dut_scr_qcu_bul_por_svk_fbf_heb_spa_amh_ukr_bat_mol_ses_hin_lda_jav_tha_mlt_tml_swa_yor_aze_pol_ger_tur_cic_vie_anl_akn_bem_moo	-0.936771569162006	-2.27560387462602	0.0251657632555167
265	sod_hin_swt_afr_amr_amh_mlt_bos_tur_aze_akn_jav_cic_rom_alb_bsq_rus_heb_ses_cnt_cze_pan_bem_guj_ewe_dut_fin_bam_yor_est_ctl_anl_geo_mol_por_glc_svk_gam_chh_swe_hun_dyu_sun_lat_bat_jpn_knd_kor_scr_grk_tsw_ita_tag_eng_hau_mao_mnd_lit_ven_pol_sid_slo_ben_fre_spa_qcu_nor_krd_prs_tsn_owc_mcd_wly_urd_mly_ger_zul_arw_lda_ind_tha_tig_tml_fbf_swa_azi_bul_ukr_uzb_igb_vie_aeg_xho_dgb_moo	-0.377235133680505	-0.894343706132979	0.373446753614009
266	chh_ger_tsn_ben_anl_heb_gam_afr_azi_tur_igb_jav_swa_grk_eng_bsq_prs_wly_ewe_mnd_dut_ctl_bam_pan_zul_svk_fin_lda_xho_est_ita_tig_geo_ukr_urd_hin_bul_sod_sid_glc_hun_swt_sun_mol_tag_jpn_knd_kor_lat_fre_cic_nor_ind_krd_owc_bat_cnt_lit_tsw_arw_amh_por_bos_scr_cze_qcu_rom_swe_alb_akn_mlt_rus_amr_slo_mly_mcd_bem_guj_fbf_mao_tha_hau_tml_ses_ven_uzb_spa_pol_aze_yor_vie_aeg_dyu_dgb_moo	0.525041191338616	1.24128605156517	0.217621888525552
267	sod_ben_fbf_afr_amr_amh_mlt_alb_tur_azi_akn_mao_ven_ukr_cze_bsq_urd_heb_tsn_mnd_bul_ctl_swt_pol_moo_ger_fin_lda_bam_hun_svk_aeg_geo_bos_lat_nor_grk_anl_tig_pan_est_ewe_ind_scr_tag_jpn_tml_kor_hin_guj_swa_mol_mly_arw_owc_jav_cnt_spa_tsw_rus_sid_dut_fre_por_krd_qcu_prs_glc_eng_bem_gam_ita_wly_rom_bat_mcd_dyu_swe_cic_sun_tha_chh_knd_yor_dgb_aze_slo_lit_uzb_zul_vie_hau_xho_ses_igb	-0.560928421680798	-1.34291160954705	0.182568942740545
268	chh_cze_fbf_ukr_amh_gam_hau_lit_tur_aze_tsw_jav_moo_hin_grk_bsq_dut_mlt_tsn_mnd_bul_svk_cic_por_swa_ger_hun_yor_zul_est_lat_sod_geo_swe_fre_urd_arw_aeg_sid_bos_fin_dgb_tag_pan_mao_jpn_tml_kor_rus_pol_lda_slo_sun_afr_amr_bat_cnt_prs_ewe_ctl_wly_mcd_rom_mol_ben_qcu_eng_alb_scr_akn_tig_krd_anl_ita_ind_spa_ses_glc_xho_mly_tha_heb_knd_bam_swt_azi_guj_nor_uzb_igb_vie_owc_bem_ven_dyu	-0.577354143363986	-1.37993972897773	0.170913714407888
269	sod_ukr_moo_ger_owc_amh_mlt_ctl_azi_aze_cic_mao_dgb_grk_prs_bsq_slo_aeg_ven_mnd_pan_guj_ewe_ita_swa_afr_fin_yor_fbf_hun_dut_anl_geo_pol_hin_arw_bos_chh_tig_krd_est_zul_bat_eng_sun_jpn_knd_kor_mol_rus_bam_glc_tag_mcd_sid_jav_cnt_rom_tsn_cze_amr_svk_nor_fre_urd_qcu_alb_swe_spa_bem_hau_lit_gam_bul_mly_por_lda_scr_igb_ind_tha_wly_tml_ses_tsw_tur_ben_lat_uzb_swt_vie_heb_xho_akn_dyu	-0.62458797529256	-1.49364739950273	0.138652923451247
270	anl_guj_fbf_mcd_amr_amh_tig_por_tur_uzb_dgb_sun_igb_rom_lit_bsq_mol_wly_yor_mnd_afr_hin_bam_ctl_moo_arw_est_ven_akn_fin_rus_heb_geo_spa_dut_pan_ukr_mlt_sid_scr_hun_dyu_mao_fre_ind_jpn_tml_kor_bos_svk_cic_glc_tag_ger_gam_bat_cnt_urd_tsw_pol_owc_lat_bul_slo_cze_qcu_ben_eng_prs_tsn_hau_krd_aeg_alb_mly_swe_swt_ita_swa_jav_tha_sod_knd_lda_zul_aze_nor_grk_azi_bem_vie_chh_xho_ewe_ses	-0.399002737869486	-0.946997629793223	0.346094145597344
271	aeg_arw_swt_alb_chh_mlt_sid_bos_aze_uzb_xho_tag_tsn_guj_prs_bsq_lat_tig_bem_mnd_afr_bul_ewe_rus_akn_ger_fin_cic_dgb_est_slo_amh_geo_scr_rom_swe_ben_anl_sod_fre_hun_ven_bat_eng_mly_jpn_knd_kor_grk_por_tsw_dut_mao_mcd_gam_ind_cnt_cze_swa_svk_amr_ukr_pol_nor_urd_qcu_krd_pan_spa_zul_hau_lit_owc_ctl_jav_mol_lda_ita_igb_sun_tha_wly_tml_ses_bam_azi_glc_hin_tur_moo_vie_heb_yor_dyu_fbf	-0.424288513778327	-1.008429558873	0.315864858947062
272	sod_prs_tsw_scr_owc_amr_chh_bos_aze_azi_bem_bat_zul_cze_ita_bsq_por_amh_ven_mnd_ukr_lat_tsn_ctl_bam_svk_est_yor_swt_hun_dut_anl_geo_alb_mol_slo_spa_tig_mlt_glc_fin_fbf_jav_bul_sun_jpn_knd_kor_swe_guj_ses_mcd_mly_hin_hau_tag_cnt_rom_igb_lit_heb_krd_pan_ger_arw_qcu_nor_rus_eng_moo_aeg_ben_wly_urd_ind_fre_akn_grk_dgb_mao_tha_gam_tml_swa_lda_uzb_afr_pol_tur_dyu_vie_sid_xho_ewe_cic	-0.516551084137908	-1.23124946169576	0.221334154051979
273	chh_rom_igb_alb_gam_tig_owc_lit_azi_aze_fbf_ind_swa_pan_eng_bsq_fre_anl_swt_mnd_afr_por_xho_cze_lda_svk_fin_tsn_zul_hun_ctl_mlt_geo_ben_glc_dut_bos_aeg_heb_arw_est_ewe_mao_ger_jav_jpn_tml_kor_urd_lat_akn_mol_tag_scr_amh_bat_cnt_ukr_dyu_pol_hau_mcd_rus_ita_spa_qcu_grk_nor_guj_bem_sid_slo_sod_hin_mly_prs_bam_bul_dgb_sun_tha_amr_knd_tsw_cic_tur_swe_krd_uzb_ses_vie_wly_moo_ven_yor	-0.691931018122949	-1.65621608655826	0.101048486585906
274	sid_bos_xho_krd_sod_amh_mlt_svk_azi_uzb_ven_tag_moo_dut_fre_bsq_spa_owc_cic_mnd_lat_nor_akn_bul_bem_ben_fin_lda_ewe_hun_afr_heb_geo_prs_hin_swe_eng_hau_chh_ita_est_swa_mao_ger_ind_jpn_knd_kor_cze_pol_zul_ukr_mly_ctl_amr_jav_cnt_alb_yor_scr_gam_rus_por_lit_urd_qcu_slo_mcd_pan_tsn_tig_rom_anl_mol_bat_glc_bam_guj_ses_sun_tha_wly_tml_dgb_tsw_tur_arw_grk_aze_igb_vie_aeg_fbf_dyu_swt	-0.0466518218818361	-0.109998012964177	0.912647968640775
275	sid_slo_swa_ger_tig_gam_anl_krd_azi_uzb_swt_bat_moo_arw_ctl_bsq_dut_mlt_ewe_mnd_bos_afr_dgb_grk_tsw_bul_est_zul_cic_hun_lit_heb_geo_cze_ita_ben_prs_hau_chh_glc_fin_akn_jav_rom_ind_jpn_knd_kor_rus_por_lda_eng_mly_spa_sod_sun_cnt_mol_igb_hin_owc_svk_pan_fre_guj_qcu_lat_ukr_alb_yor_amh_urd_amr_mcd_mao_nor_ven_pol_dyu_tag_tha_aeg_tml_ses_bem_aze_swe_scr_tur_fbf_vie_wly_xho_bam_tsn	-0.436436071902568	-1.03557055311285	0.303087785085591
276	gam_arw_yor_hin_mlt_sod_owc_nor_azi_aze_swt_bat_igb_swe_cze_bsq_bul_tig_tsw_mnd_lit_prs_swa_ger_bam_por_est_fbf_bem_hun_guj_hau_geo_mcd_scr_grk_bos_amh_wly_fre_fin_xho_sun_pol_ind_jpn_tml_kor_lat_spa_dyu_urd_jav_mol_heb_mao_cnt_svk_akn_pan_amr_glc_alb_krd_ukr_qcu_dut_eng_ctl_cic_anl_ita_sid_rus_tag_rom_zul_slo_ven_mly_tha_chh_knd_dgb_tsn_uzb_ben_afr_tur_ewe_vie_aeg_moo_ses_lda	0.173129751129381	0.408287995141468	0.684000780420398
277	mlt_krd_yor_swe_anl_wly_aeg_prs_azi_uzb_akn_jav_bam_mol_scr_bsq_fre_sod_tsn_mnd_hin_pan_bem_pol_ewe_lit_fin_fbf_cic_est_nor_gam_geo_ukr_dut_slo_cze_amr_amh_svk_hun_lda_sun_guj_tag_jpn_tml_kor_mcd_spa_xho_bul_mao_ita_tig_ind_cnt_rom_igb_eng_hau_glc_ben_arw_ctl_qcu_por_alb_urd_dgb_sid_rus_chh_afr_mly_lat_ven_grk_ses_bat_tha_heb_knd_moo_dyu_tur_bos_ger_aze_swa_vie_owc_zul_tsw_swt	-0.0115352209607619	-0.0271852944571296	0.978370195145784
278	hau_arw_swa_nor_mlt_owc_sid_bul_tur_azi_xho_ind_bem_rus_guj_bsq_glc_sod_akn_cnt_slo_eng_bam_bos_ven_ger_hun_igb_fbf_fin_dut_wly_geo_spa_scr_ctl_mcd_aeg_amh_rom_est_tsw_tag_cze_bat_jpn_tml_kor_ita_swe_dyu_mol_mao_grk_chh_sun_mnd_hin_swt_ukr_anl_urd_pan_alb_fre_qcu_lat_prs_afr_cic_tig_ben_amr_lit_mly_krd_dgb_por_ewe_jav_tha_heb_knd_ses_moo_uzb_svk_pol_aze_lda_vie_gam_yor_tsn_zul	0.35548097516023	0.837654239976405	0.404372487769321
279	gam_prs_cic_ita_wly_aeg_sod_urd_uzb_tur_ewe_ind_dgb_nor_dut_bsq_ben_sid_igb_mnd_svk_arw_fbf_alb_zul_scr_hun_swa_dyu_est_bul_mlt_geo_fre_por_grk_cze_chh_amh_rus_fin_ses_tag_afr_jav_jpn_knd_kor_mcd_slo_tsn_guj_mly_ukr_amr_mao_cnt_pan_akn_glc_owc_eng_hin_lat_ctl_qcu_krd_ger_rom_swt_tig_swe_hau_bos_bat_spa_xho_mol_bem_sun_tha_anl_tml_bam_lda_azi_pol_lit_aze_tsw_vie_heb_moo_ven_yor	-0.542897971000037	-1.29536247583176	0.198401443387393
280	wly_fre_swt_glc_sod_mlt_sid_guj_tur_uzb_fbf_bat_zul_rom_krd_bsq_urd_gam_cic_mnd_slo_scr_lda_dut_tsn_ita_fin_swa_bam_est_alb_amh_geo_pan_por_arw_lit_hau_heb_bul_hun_ewe_sun_pol_tag_jpn_knd_kor_ben_hin_ses_prs_ind_mol_tig_mao_cnt_afr_xho_ger_aeg_grk_ukr_nor_mcd_qcu_lat_cze_eng_akn_chh_spa_anl_bos_mly_swe_tsw_svk_dgb_jav_tha_owc_tml_dyu_igb_azi_rus_ctl_aze_ven_vie_amr_bem_yor_moo	0.46747779373467	1.10400146860911	0.272440823614376
281	chh_pol_tsw_guj_sid_amh_mlt_ctl_uzb_azi_ses_mao_bam_ger_eng_bsq_rom_anl_akn_cnt_ita_ben_yor_urd_lda_mol_hun_ewe_swa_est_nor_sod_geo_alb_bos_lat_hin_amr_tig_prs_fin_bem_tag_grk_bat_jpn_knd_kor_cze_svk_igb_arw_ind_por_heb_jav_mnd_mcd_moo_pan_aeg_lit_krd_rus_slo_qcu_fre_afr_swe_xho_gam_scr_owc_ukr_sun_glc_zul_bul_swt_mly_tha_wly_tml_tsn_dyu_aze_spa_dut_tur_dgb_vie_hau_fbf_cic_ven	-0.399907087060105	-0.948331307215601	0.345418593013707
282	anl_grk_ses_rom_amh_wly_chh_afr_aze_tur_dyu_bat_tsn_dut_guj_bsq_lat_mlt_bam_mnd_mol_hin_moo_pol_igb_arw_fin_fbf_swt_hun_urd_amr_geo_prs_svk_lit_alb_sid_gam_mcd_est_cic_mly_bul_sun_jpn_knd_kor_ukr_ita_ven_swe_tag_scr_sod_ind_cnt_spa_tsw_slo_tig_ctl_eng_pan_glc_qcu_rus_nor_krd_yor_aeg_fre_hau_ben_mao_bos_dgb_por_ewe_jav_tha_heb_tml_bem_lda_azi_cze_ger_uzb_xho_vie_owc_zul_akn_swa	-0.420353219296263	-0.99790146576705	0.320916528883065
283	aeg_guj_ses_bos_gam_chh_amr_fre_aze_uzb_ven_jav_akn_rus_bul_bsq_ben_sid_swt_cnt_mcd_cze_tsw_swe_bem_ita_hun_dyu_igb_fin_por_owc_geo_arw_spa_prs_grk_amh_heb_mol_est_ewe_mao_alb_sun_jpn_knd_kor_ukr_ctl_yor_urd_ind_lit_anl_tag_mnd_dut_cic_pol_tig_rom_afr_scr_ger_qcu_nor_lat_eng_fbf_sod_krd_wly_slo_mly_svk_dgb_glc_swa_bat_tha_hau_tml_xho_bam_azi_hin_pan_tur_zul_vie_mlt_tsn_moo_lda	-0.449709929391082	-1.06916781674124	0.287761291984562
284	aeg_por_tsw_pan_chh_gam_wly_pol_tur_aze_igb_mly_ven_spa_slo_bsq_krd_heb_bam_cnt_swe_scr_dyu_guj_tsn_afr_est_xho_bem_hun_glc_anl_geo_ita_svk_prs_mcd_hau_amr_hin_fin_ses_ind_ukr_bat_jpn_tml_kor_grk_arw_fbf_nor_mao_rus_sid_sun_mnd_ben_swa_dut_sod_ctl_fre_mol_bos_qcu_ger_cze_bul_akn_amh_eng_mlt_lit_jav_rom_dgb_urd_zul_tag_tha_tig_knd_lda_swt_azi_lat_alb_uzb_cic_vie_owc_yor_moo_ewe	-0.674867074358455	-1.61636356584648	0.10940307367901
285	amr_dut_yor_ita_sid_heb_chh_ben_aze_tur_ven_sun_ewe_scr_krd_bsq_rus_gam_igb_mnd_swe_lit_lda_mcd_cic_por_est_ses_moo_fin_bul_amh_geo_lat_alb_bos_afr_sod_tig_ctl_hun_bem_bat_arw_mly_jpn_tml_kor_glc_grk_bam_slo_mao_cze_aeg_jav_cnt_eng_swa_hin_wly_svk_guj_fre_urd_qcu_rom_spa_nor_swt_mlt_pan_hau_ger_tag_pol_tsw_mol_zul_ind_tha_owc_knd_dyu_fbf_azi_prs_ukr_uzb_akn_vie_anl_dgb_tsn_xho	0.340346931742941	0.802139494052952	0.424517253230208
286	wly_fre_tsw_prs_mlt_amr_tig_arw_aze_azi_ven_sun_xho_pan_mol_bsq_ukr_aeg_akn_cnt_ben_scr_swa_cze_dgb_ctl_hun_bam_cic_est_bos_anl_geo_guj_urd_hin_mcd_gam_hau_lit_fin_moo_mly_swe_ind_jpn_tml_kor_eng_bul_dyu_grk_jav_ger_amh_tag_mnd_lat_zul_rus_heb_ita_por_slo_alb_qcu_svk_dut_krd_ses_chh_afr_owc_glc_bat_pol_bem_nor_yor_mao_tha_sid_knd_lda_swt_tur_spa_rom_uzb_ewe_vie_sod_fbf_tsn_igb	-0.429407673733949	-1.01912618654267	0.310786947961506
287	hau_ctl_tsw_dut_amh_heb_chh_arw_aze_uzb_swa_bat_cic_por_prs_bsq_bul_sod_lda_mnd_grk_bos_ewe_krd_ses_slo_est_bem_zul_fin_nor_tig_geo_swe_urd_ger_cze_wly_sid_guj_hun_igb_sun_scr_tag_jpn_knd_kor_eng_mol_tsn_pan_mao_spa_gam_jav_cnt_pol_bam_lit_amr_svk_fre_rom_rus_qcu_ita_ukr_ben_fbf_anl_hin_owc_mcd_ind_afr_dgb_glc_yor_mly_tha_aeg_tml_moo_ven_azi_lat_alb_tur_akn_vie_mlt_dyu_swt_xho	-0.265433752011897	-0.627510963813251	0.531862072840462
288	aeg_lit_dgb_ger_heb_anl_sid_slo_aze_uzb_fbf_ind_ses_bul_guj_bsq_alb_amr_bam_cnt_eng_ukr_moo_mol_zul_hin_hun_swt_lda_est_prs_chh_geo_bos_grk_urd_spa_mlt_tig_lat_fin_akn_tag_rom_jav_jpn_tml_kor_swe_scr_yor_arw_sun_afr_hau_mao_mnd_ctl_ven_cze_owc_krd_nor_glc_rus_qcu_dut_svk_ben_cic_amh_ita_sod_por_mly_mcd_igb_pol_xho_bat_tha_gam_knd_tsn_tsw_tur_fre_pan_azi_bem_vie_wly_dyu_ewe_swa	-0.11121018411517	-0.262101243595007	0.793823058285737
289	gam_ita_dgb_ukr_mlt_sod_tig_swe_tur_uzb_swt_sun_zul_nor_eng_bsq_por_chh_xho_mnd_pol_fre_tsw_afr_ses_glc_est_tsn_swa_hun_guj_wly_geo_krd_ben_lat_ctl_sid_aeg_bul_fin_ven_bat_bos_mao_jpn_tml_kor_rus_mol_yor_hin_tag_scr_amh_ind_cnt_lit_cic_svk_anl_dut_cze_arw_slo_qcu_spa_pan_ger_fbf_heb_urd_hau_mcd_jav_rom_dyu_alb_igb_mly_tha_amr_knd_bam_moo_aze_prs_grk_azi_bem_vie_owc_lda_ewe_akn	0.0730459436431796	0.171966598994115	0.863837444346998
290	amh_rus_moo_dut_hau_sid_owc_nor_uzb_azi_swa_mao_dyu_bos_pan_bsq_arw_heb_cic_mnd_ger_glc_xho_fre_ven_alb_est_bem_tsn_fin_rom_aeg_geo_scr_urd_mol_lit_mlt_amr_slo_hun_fbf_sun_krd_jav_jpn_tml_kor_guj_hin_ses_bul_tag_por_anl_mly_cnt_mcd_akn_ben_wly_afr_ukr_lat_ctl_qcu_ita_grk_eng_ewe_tig_spa_gam_prs_ind_pol_tsw_cze_yor_bat_tha_sod_knd_igb_swt_aze_svk_swe_tur_zul_vie_chh_lda_bam_dgb	-0.223094198362156	-0.527047729410343	0.599415422453999
291	anl_bul_swa_ctl_amh_heb_owc_lit_aze_tur_dgb_jav_cic_pan_lat_bsq_ukr_chh_dyu_mnd_guj_spa_xho_ben_yor_slo_fin_swt_akn_hun_mol_sod_geo_rom_rus_urd_grk_tig_wly_ger_est_ses_tag_pol_mao_jpn_knd_kor_swe_mcd_moo_fre_bat_dut_gam_sun_cnt_scr_lda_nor_hau_por_arw_krd_ita_qcu_eng_hin_cze_zul_aeg_glc_amr_alb_ind_svk_ven_afr_fbf_mly_tha_mlt_tml_tsn_ewe_azi_bos_prs_uzb_bam_vie_sid_tsw_bem_igb	-0.567382757641861	-1.35376576771366	0.179091994140598
292	hau_afr_fbf_fre_chh_wly_aeg_grk_tur_aze_xho_sun_lda_bos_rom_bsq_eng_sid_igb_cnt_krd_slo_swa_hin_moo_dut_est_ses_yor_fin_ctl_amr_geo_mol_pol_ukr_alb_owc_tig_cze_hun_zul_tag_ger_mao_jpn_tml_kor_swe_ben_cic_bul_jav_mcd_mlt_bat_mnd_rus_bem_ita_sod_pan_prs_por_urd_qcu_glc_svk_lat_dgb_amh_arw_heb_spa_mly_lit_swt_nor_tsn_ind_tha_gam_knd_dyu_ewe_uzb_guj_scr_azi_ven_vie_anl_tsw_akn_bam	-0.454568798518134	-1.08029088289973	0.282806247668226
293	heb_ger_lda_ben_sid_gam_wly_ctl_uzb_aze_swt_bat_fbf_cze_mol_bsq_prs_amr_xho_mnd_rom_spa_moo_afr_bam_scr_est_dyu_igb_fin_bos_tig_geo_slo_eng_dut_guj_amh_sod_ita_hun_yor_mao_pan_ind_jpn_tml_kor_glc_nor_bem_svk_sun_hin_anl_jav_cnt_mcd_zul_lat_mlt_rus_urd_arw_lit_qcu_por_bul_ukr_tsn_owc_fre_aeg_swe_tag_pol_ven_grk_dgb_mly_tha_hau_knd_ewe_tsw_tur_alb_krd_azi_swa_vie_chh_akn_ses_cic	0.26647019529568	0.626669115524297	0.532411460411823
294	sod_mol_akn_grk_heb_aeg_gam_krd_azi_tur_cic_sun_ewe_ben_swe_bsq_guj_anl_fbf_mnd_afr_glc_lda_arw_yor_ger_est_xho_swa_hun_eng_sid_geo_svk_lat_por_fre_tig_wly_ctl_fin_tsn_jav_bos_ind_jpn_tml_kor_rom_nor_dgb_slo_bat_ukr_amh_mly_cnt_ita_zul_spa_owc_prs_scr_lit_urd_qcu_alb_pan_pol_dyu_amr_bul_mlt_rus_mao_cze_swt_dut_bem_tag_tha_chh_knd_bam_moo_aze_mcd_hin_uzb_igb_vie_hau_ven_tsw_ses	0.0574510286526199	0.13517439716529	0.892766127615926
295	hau_dut_tsw_nor_sod_wly_heb_scr_azi_tur_akn_ind_tsn_rom_svk_bsq_bul_gam_swa_cnt_lit_fre_dgb_mcd_ven_ita_fin_dyu_ses_hun_urd_tig_geo_pol_grk_eng_swe_mlt_amr_cze_est_fbf_mao_rus_tag_jpn_tml_kor_krd_ctl_swt_mol_bat_spa_aeg_jav_mnd_afr_moo_ukr_owc_slo_bos_lat_arw_qcu_por_alb_ben_yor_amh_guj_anl_hin_mly_glc_ewe_prs_igb_sun_tha_sid_knd_xho_bem_aze_pan_ger_uzb_bam_vie_chh_cic_lda_zul	0.231892561638688	0.545735003679637	0.586554766454032
296	anl_prs_xho_grk_sid_chh_wly_krd_tur_uzb_tsw_sun_lda_hin_glc_bsq_ger_heb_cic_cnt_guj_mol_swa_urd_akn_lat_fin_dgb_ses_hun_cze_amh_geo_ben_rom_rus_arw_gam_mlt_mcd_est_bam_tag_ita_mao_jpn_tml_kor_afr_dut_dyu_pol_jav_ukr_aeg_bat_mnd_svk_bem_ctl_hau_scr_lit_nor_pan_qcu_bul_por_alb_swt_sod_fre_owc_spa_ind_eng_fbf_slo_ven_mly_tha_tig_knd_yor_moo_aze_swe_bos_azi_zul_vie_amr_tsn_ewe_igb	-0.564915774330098	-1.34605597911759	0.181556503749042
297	heb_cze_bem_rus_mlt_owc_tig_prs_azi_aze_bam_tag_swa_svk_fre_bsq_swe_gam_lda_mnd_eng_glc_ven_mcd_dyu_slo_fin_tsw_tsn_hun_hin_aeg_geo_pan_ita_pol_scr_anl_sid_lat_est_xho_ind_rom_sun_jpn_knd_kor_arw_mol_ewe_spa_jav_ctl_amr_bat_cnt_urd_zul_guj_hau_ukr_krd_por_bul_qcu_bos_ger_grk_akn_sod_alb_amh_nor_mao_ben_dgb_lit_swt_mly_tha_chh_tml_igb_ses_uzb_afr_dut_tur_yor_vie_wly_cic_moo_fbf	-0.359203161388435	-0.853762947928833	0.39543009106205
298	owc_rus_cic_ita_chh_anl_amh_lit_aze_tur_akn_sun_ewe_dut_pan_bsq_ctl_sod_zul_cnt_mol_prs_lda_bos_xho_afr_fin_ven_igb_est_spa_sid_geo_pol_ukr_ger_rom_heb_amr_arw_hun_tsn_mly_grk_jav_jpn_knd_kor_scr_lat_dgb_glc_bat_svk_hau_ind_mnd_eng_swa_alb_wly_hin_mcd_slo_bul_qcu_krd_nor_cze_tsw_tig_swe_mlt_guj_mao_fre_yor_ben_ses_tag_tha_gam_tml_bam_dyu_uzb_por_urd_azi_swt_vie_aeg_fbf_moo_bem	-0.860829077820482	-2.08455231056828	0.0398511045748773
299	gam_svk_fbf_glc_anl_wly_amr_spa_uzb_tur_ses_jav_igb_prs_por_bsq_slo_sid_ewe_cnt_rus_mcd_yor_urd_lda_ita_hun_swt_cic_est_ben_heb_geo_arw_grk_fre_rom_mlt_hau_eng_fin_bam_mao_pol_ind_jpn_tml_kor_hin_lit_swa_krd_bat_cze_owc_tag_mnd_dut_moo_guj_chh_ger_nor_bos_scr_qcu_bul_afr_lat_dyu_sod_ukr_tig_ctl_mly_mol_xho_alb_dgb_sun_tha_amh_knd_tsw_zul_aze_swe_pan_azi_ven_vie_aeg_bem_tsn_akn	-0.38874533595173	-0.922510814220403	0.358649331494853
300	anl_dut_zul_ben_mlt_wly_amr_swe_azi_tur_dgb_jav_igb_guj_mcd_bsq_glc_owc_fbf_cnt_rom_ctl_ewe_ita_akn_bos_fin_cic_swa_hun_prs_sid_geo_krd_fre_cze_scr_sod_gam_mol_est_tsw_ind_urd_bat_jpn_tml_kor_bul_spa_ven_por_mao_alb_tig_mly_mnd_svk_dyu_lit_hau_afr_lat_ger_slo_qcu_arw_eng_ukr_lda_heb_rus_aeg_pol_tag_nor_xho_pan_bam_sun_tha_chh_knd_swt_yor_aze_grk_hin_uzb_ses_vie_amh_moo_tsn_bem	0.4226898400614	0.997531902927669	0.321094824598564
301	owc_slo_ses_swe_wly_heb_amh_ita_tur_aze_yor_tag_tsw_rom_cze_bsq_urd_sod_ewe_cnt_spa_glc_fbf_pol_cic_fre_est_dyu_akn_hun_por_mlt_geo_rus_ben_mcd_svk_tig_amr_lat_fin_swa_sun_krd_jav_jpn_knd_kor_afr_nor_lda_guj_mao_hin_sid_ind_mnd_bos_xho_grk_hau_arw_eng_lit_bul_qcu_scr_ctl_prs_moo_chh_pan_anl_ukr_mly_dut_bem_ger_dgb_bat_tha_aeg_tml_bam_swt_uzb_mol_alb_azi_tsn_vie_gam_zul_igb_ven	-0.338738333521559	-0.802042099537312	0.424573305025064
302	amh_lat_tsw_afr_chh_hau_gam_bos_tur_azi_moo_sun_igb_dut_rom_bsq_ita_aeg_zul_cnt_fre_urd_fbf_krd_swt_swe_fin_ses_dyu_est_mcd_wly_geo_grk_pan_bul_spa_tig_heb_hin_hun_lda_tag_alb_bat_jpn_tml_kor_prs_glc_ven_rus_jav_lit_anl_mly_mnd_arw_bam_nor_sod_ctl_por_eng_svk_qcu_pol_cze_scr_cic_owc_ben_mlt_ger_ind_guj_yor_slo_akn_mao_tha_amr_knd_tsn_bem_uzb_ukr_mol_aze_xho_vie_sid_dgb_swa_ewe	-0.244842258100088	-0.578027604973894	0.56464249861142
303	aeg_rus_yor_guj_sid_anl_amr_slo_aze_azi_dyu_jav_ewe_grk_ben_bsq_urd_tig_swa_mnd_dut_ctl_swt_glc_ses_alb_est_bem_dgb_fin_ukr_hau_geo_eng_prs_ger_pan_gam_sod_hin_hun_ven_bat_bos_mly_jpn_knd_kor_krd_bul_lda_ita_mao_mol_mlt_ind_cnt_spa_igb_swe_amh_mcd_arw_rom_afr_qcu_scr_pol_fre_tsn_chh_nor_wly_svk_tag_lit_akn_cze_moo_sun_tha_owc_tml_tsw_cic_uzb_lat_por_tur_zul_vie_heb_xho_fbf_bam	-0.801999530065232	-1.93589521495781	0.0559175098941759
304	hau_fre_akn_prs_chh_amr_heb_cze_tur_azi_bam_tag_xho_lat_arw_bsq_ctl_tig_dyu_cnt_mol_alb_zul_krd_igb_pan_hun_ven_lda_fin_urd_owc_geo_scr_lit_swe_guj_wly_amh_afr_est_yor_jav_ita_bat_jpn_knd_kor_slo_svk_dgb_rus_mly_rom_anl_sun_mnd_eng_tsw_bul_sid_pol_ben_spa_mcd_qcu_dut_por_hin_tsn_aeg_ukr_sod_bos_ind_ger_moo_glc_cic_mao_tha_mlt_tml_swa_ewe_aze_grk_nor_uzb_bem_vie_gam_swt_ses_fbf	0.0521460058292979	0.122722615354172	0.902591571509807
305	amh_ita_ses_pol_hau_tig_anl_swe_azi_aze_swa_mly_bem_ger_hin_bsq_por_sid_moo_cnt_rus_lit_fbf_nor_ewe_ben_hun_tsw_xho_est_mcd_mlt_geo_dut_rom_mol_ukr_chh_gam_bul_fin_dyu_jav_scr_mao_jpn_tml_kor_svk_prs_igb_glc_tag_bos_owc_bat_mnd_pan_swt_afr_aeg_arw_krd_eng_guj_qcu_lat_spa_slo_zul_wly_alb_amr_cze_ind_urd_bam_ctl_akn_sun_tha_heb_knd_cic_lda_tur_fre_grk_uzb_ven_vie_sod_yor_tsn_dgb	-0.0638837902361441	-0.150643463335571	0.880583233893068
306	gam_mol_igb_ctl_anl_amr_wly_bul_aze_azi_yor_tag_ven_prs_swe_bsq_rom_owc_ewe_mnd_por_urd_dyu_alb_dgb_spa_hun_akn_xho_fin_rus_amh_geo_bos_glc_hin_afr_heb_chh_mcd_est_tsw_mly_arw_mao_jpn_knd_kor_ger_pan_zul_krd_jav_ukr_mlt_sun_cnt_lat_swt_slo_hau_svk_fre_guj_grk_qcu_nor_ben_pol_moo_sod_dut_tig_ita_bat_lit_cic_eng_lda_ind_tha_aeg_tml_bem_ses_uzb_scr_cze_tur_tsn_vie_sid_swa_bam_fbf	-0.412723987754659	-0.979811486180458	0.329721203929523
307	amr_ita_dgb_pol_aeg_wly_sod_alb_tur_uzb_akn_tag_yor_krd_swe_bsq_spa_gam_lda_cnt_glc_slo_fbf_prs_ven_svk_est_igb_zul_hun_fre_mlt_geo_urd_lat_dut_mcd_amh_chh_eng_fin_cic_mao_guj_ind_jpn_knd_kor_mol_bos_swa_scr_sun_ben_heb_bat_mnd_ctl_tsn_arw_hau_ger_por_nor_hin_qcu_pan_rom_afr_xho_tig_bul_owc_rus_jav_ukr_bam_cze_dyu_mly_tha_sid_tml_tsw_swt_azi_grk_lit_aze_ewe_vie_anl_ses_moo_bem	0.145652291025599	0.342606783706895	0.732667435884255
308	wly_afr_dyu_grk_anl_tig_amr_pan_tur_uzb_tsn_mao_tsw_hin_ger_bsq_por_amh_cic_mnd_prs_arw_bem_rus_ewe_svk_est_akn_moo_hun_glc_heb_geo_scr_lit_cze_bul_mlt_owc_rom_fin_zul_tag_ctl_mly_jpn_knd_kor_nor_mol_lda_lat_sun_fre_sod_ind_cnt_alb_dgb_urd_chh_ben_mcd_bos_ukr_qcu_guj_dut_slo_xho_aeg_pol_gam_swe_jav_krd_ses_eng_swt_bat_tha_hau_tml_ven_yor_azi_spa_ita_aze_igb_vie_sid_swa_fbf_bam	0.181007276261408	0.426547199414665	0.670694911324708
309	tig_rus_ses_lat_amr_heb_sod_glc_azi_uzb_igb_ind_swa_dut_ita_bsq_fre_mlt_dgb_mnd_cze_afr_fbf_ukr_dyu_slo_est_tsn_zul_hun_ger_anl_geo_por_nor_pan_arw_wly_hau_eng_fin_cic_mao_urd_mly_jpn_knd_kor_rom_scr_akn_grk_jav_svk_chh_tag_cnt_ctl_tsw_bos_amh_prs_mol_hin_alb_qcu_mcd_guj_pol_yor_owc_spa_gam_lit_sun_ben_ewe_swe_bam_bat_tha_sid_tml_xho_moo_aze_bul_krd_tur_lda_vie_aeg_swt_ven_bem	-0.673262197525494	-1.6112921688494	0.110504944191966
310	gam_urd_akn_alb_chh_aeg_mlt_hin_tur_aze_ewe_tag_bam_slo_spa_bsq_krd_wly_tsw_mnd_glc_por_bem_guj_tsn_cze_est_moo_dgb_fin_ctl_owc_geo_lit_ben_prs_nor_hau_anl_ukr_hun_zul_mao_arw_sun_jpn_knd_kor_rus_grk_ven_afr_mly_ita_sod_bat_cnt_fre_igb_ger_sid_lat_pol_mcd_dut_qcu_pan_bos_rom_dyu_amh_bul_tig_eng_jav_mol_swt_swe_xho_ind_tha_amr_tml_ses_swa_uzb_scr_svk_azi_fbf_vie_heb_cic_yor_lda	-1.02653410789061	-2.50692860233925	0.0139140411080601
311	hau_ctl_lda_hin_mlt_wly_chh_rus_uzb_azi_dgb_sun_cic_nor_bos_bsq_alb_heb_tsn_mnd_grk_ger_yor_spa_igb_pol_fin_swa_dyu_est_afr_amh_geo_ukr_ita_ben_rom_anl_amr_scr_hun_ses_mao_fre_jav_jpn_tml_kor_swe_prs_moo_slo_bat_mol_gam_mly_cnt_bul_tsw_guj_tig_krd_lit_lat_por_qcu_svk_pan_eng_fbf_owc_glc_sid_dut_tag_mcd_ven_cze_zul_ind_tha_sod_knd_bam_bem_tur_arw_urd_aze_swt_vie_aeg_xho_akn_ewe	-0.605760491491743	-1.44771991308867	0.151058181326629
312	sid_scr_yor_fre_mlt_owc_sod_hin_uzb_azi_akn_tag_dyu_lat_krd_bsq_bul_aeg_tsw_mnd_dut_slo_zul_glc_bem_rom_hun_igb_fbf_fin_bos_amh_geo_lit_alb_afr_por_chh_gam_svk_est_moo_ind_pol_sun_jpn_knd_kor_ukr_cze_swt_ctl_mly_pan_heb_bat_cnt_prs_ses_nor_tig_mcd_arw_ger_grk_qcu_swe_ita_rus_tsn_hau_ben_wly_urd_mao_guj_swa_eng_cic_jav_tha_amr_tml_ven_bam_tur_mol_spa_aze_dgb_vie_anl_ewe_lda_xho	-0.719307838051139	-1.72763120410634	0.0873738292975889
313	anl_nor_akn_slo_owc_hau_heb_por_uzb_aze_swa_sun_ewe_ukr_dut_bsq_fre_sod_cic_mnd_swe_bos_dgb_cze_tsw_rus_fin_zul_dyu_hun_spa_wly_geo_mol_lat_bul_rom_amr_aeg_urd_est_fbf_jav_ita_mao_jpn_tml_kor_ctl_prs_lda_grk_bat_afr_mlt_ind_cnt_mcd_xho_krd_gam_pol_svk_ben_scr_qcu_arw_ger_hin_ses_sid_pan_tig_guj_mly_glc_bam_lit_tsn_tag_tha_chh_knd_yor_swt_azi_alb_eng_tur_igb_vie_amh_bem_ven_moo	-0.346088241558356	-0.818458784484973	0.415187503037094
314	wly_alb_cic_lit_chh_tig_aeg_fre_tur_azi_dyu_bat_bem_cze_afr_bsq_scr_owc_dgb_cnt_bul_pol_zul_ukr_ewe_ben_fin_swt_igb_hun_krd_sid_geo_rus_por_ita_nor_mlt_sod_eng_est_xho_mao_spa_ind_jpn_knd_kor_prs_slo_swa_swe_jav_arw_amh_sun_mnd_glc_tsn_svk_gam_guj_mol_lat_pan_qcu_mcd_urd_rom_akn_anl_dut_hau_ctl_mly_ger_ses_bos_bam_tag_tha_amr_tml_ven_lda_aze_hin_grk_uzb_fbf_vie_heb_tsw_yor_moo	-0.519917159213179	-1.23779736222186	0.218907068834458
315	aeg_pan_bam_grk_hau_wly_mlt_prs_uzb_tur_dgb_ind_tsn_bul_ben_bsq_ukr_owc_akn_mnd_rus_afr_cic_cze_ewe_mol_fin_swt_swa_hun_spa_amr_geo_krd_ita_svk_urd_sid_tig_por_est_xho_mly_dut_jav_jpn_tml_kor_guj_arw_igb_bos_bat_lit_amh_tag_cnt_mcd_ven_alb_anl_lat_ger_pol_slo_qcu_rom_fre_eng_moo_gam_hin_sod_scr_mao_glc_zul_ctl_ses_sun_tha_heb_knd_fbf_dyu_azi_nor_swe_aze_lda_vie_chh_yor_bem_tsw	-0.69632063767259	-1.66696809009852	0.0988851682075784
316	owc_mol_moo_urd_heb_chh_mlt_pan_uzb_aze_tsw_tag_dyu_ukr_hin_bsq_bul_aeg_ven_cnt_fre_spa_bam_pol_dgb_glc_est_tsn_ses_hun_bos_sid_geo_slo_rus_eng_nor_amr_wly_ger_fin_igb_bat_afr_sun_jpn_tml_kor_rom_grk_ewe_arw_mly_krd_tig_jav_mnd_cze_swa_prs_hau_mcd_guj_lit_ctl_qcu_scr_alb_ita_fbf_sod_lat_amh_ben_mao_svk_xho_dut_bem_ind_tha_anl_knd_swt_cic_tur_swe_por_azi_akn_vie_gam_zul_lda_yor	-0.278880563211436	-0.658888415108422	0.51159550070698
317	amr_bos_lda_svk_owc_hau_chh_arw_aze_tur_ses_jav_fbf_pan_ben_bsq_guj_heb_tsw_mnd_alb_mcd_tsn_urd_dgb_mol_hun_cic_akn_fin_fre_anl_geo_prs_ctl_slo_pol_gam_sid_rom_est_swt_mao_ukr_sun_jpn_tml_kor_grk_nor_yor_scr_tag_spa_mlt_ind_cnt_rus_dyu_hin_wly_lit_cze_por_lat_qcu_afr_swe_bul_ven_amh_dut_sod_krd_mly_ger_bem_ita_zul_bat_tha_tig_knd_swa_igb_azi_eng_glc_uzb_xho_vie_aeg_moo_ewe_bam	-0.530063250353727	-1.26356388580276	0.209544905016374
318	owc_mol_bam_eng_gam_sod_hau_glc_tur_uzb_swa_tag_ses_por_ben_bsq_bos_chh_fbf_cnt_bul_afr_dyu_spa_akn_lat_hun_ven_moo_est_svk_amr_geo_grk_rom_swe_dut_wly_amh_scr_fin_cic_jav_fre_bat_jpn_tml_kor_ukr_prs_zul_rus_mly_urd_tig_sun_mnd_pol_swt_mcd_mlt_ita_alb_arw_nor_qcu_guj_cze_hin_tsw_anl_lit_aeg_ger_ind_pan_dgb_ctl_tsn_mao_tha_heb_knd_bem_yor_aze_krd_slo_azi_ewe_vie_sid_igb_xho_lda	-0.0704948784708764	-0.166179939193855	0.868376096296629
319	sod_ger_igb_bul_anl_aeg_amr_afr_aze_azi_dyu_sun_xho_mcd_svk_bsq_krd_sid_swt_cnt_bos_ukr_bem_lat_fbf_dut_est_akn_yor_fin_mol_gam_geo_por_arw_slo_pol_hau_wly_nor_hun_bam_bat_pan_jav_jpn_knd_kor_ctl_ben_zul_rom_mao_grk_chh_tag_mnd_scr_tsw_urd_amh_hin_guj_eng_prs_qcu_swe_glc_cze_tsn_tig_ita_heb_spa_ind_alb_lda_fre_ewe_mly_tha_mlt_tml_ses_cic_uzb_rus_lit_tur_swa_vie_owc_dgb_ven_moo	-0.162770976026533	-0.383839204740308	0.701973776790614
320	sid_alb_lda_spa_amh_aeg_sod_urd_azi_aze_akn_tag_ven_lat_grk_bsq_afr_anl_tsn_cnt_ita_guj_dyu_dut_bam_prs_fin_dgb_cic_est_rom_amr_geo_ben_arw_bos_pan_tig_hau_por_hun_swa_ind_eng_sun_jpn_tml_kor_swe_pol_yor_nor_bat_hin_gam_mao_mnd_glc_moo_ger_heb_ukr_cze_slo_fre_qcu_lit_rus_krd_ses_owc_mol_wly_mcd_jav_ctl_bem_scr_igb_mly_tha_chh_knd_fbf_swt_uzb_svk_bul_tur_xho_vie_mlt_zul_ewe_tsw	-1.03152657665969	-2.52665022630297	0.0132047924669703
321	chh_pan_bem_rus_anl_amh_hau_swe_tur_aze_xho_bat_zul_grk_hin_bsq_krd_tig_lda_cnt_ukr_slo_moo_lat_swa_svk_est_ven_akn_fin_afr_heb_geo_ger_lit_bos_por_gam_wly_eng_hun_igb_jav_ctl_tag_jpn_knd_kor_pol_dut_dyu_guj_sun_urd_aeg_ind_mnd_spa_dgb_bul_sid_cze_mcd_fre_mol_qcu_rom_alb_nor_swt_owc_ben_sod_glc_mly_scr_tsw_prs_cic_mao_tha_mlt_tml_tsn_yor_uzb_arw_ita_azi_ses_vie_amr_bam_ewe_fbf	0.14776830789288	0.347596992536394	0.728928324751535
322	sid_svk_bem_scr_amr_wly_chh_por_aze_azi_ewe_sun_zul_ita_mcd_bsq_alb_mlt_fbf_mnd_bul_bos_lda_arw_ses_rus_est_akn_dgb_hun_spa_aeg_geo_ukr_rom_glc_cze_anl_owc_grk_fin_xho_jav_afr_bat_jpn_knd_kor_dut_slo_cic_mol_mao_eng_gam_ind_cnt_lit_yor_pan_amh_ger_hin_nor_ctl_qcu_pol_ben_prs_dyu_hau_urd_tig_guj_mly_lat_swa_swe_tsw_tag_tha_sod_tml_bam_moo_uzb_krd_fre_tur_ven_vie_heb_swt_igb_tsn	-0.265432232530222	-0.628414688996703	0.53127262962325
323	sod_hin_dgb_pol_amh_gam_owc_lat_azi_aze_fbf_bat_xho_ita_guj_bsq_grk_heb_swa_mnd_swe_svk_moo_por_yor_krd_est_ven_igb_fin_glc_mlt_geo_ger_afr_ben_mol_hau_anl_spa_hun_tsn_sun_mcd_mao_jpn_knd_kor_pan_arw_akn_ukr_tag_bul_tig_jav_cnt_fre_bem_prs_amr_ctl_slo_lit_nor_qcu_rom_cze_dut_swt_wly_eng_chh_scr_ind_bos_bam_rus_cic_mly_tha_aeg_tml_tsw_ses_tur_alb_urd_uzb_lda_vie_sid_zul_ewe_dyu	-1.0609394478827	-2.59084960856731	0.0111154452403381
324	sod_ukr_ven_mcd_mlt_hau_aeg_fre_uzb_aze_moo_mao_ses_urd_spa_bsq_krd_owc_bam_cnt_cze_ben_dyu_mol_tsw_nor_est_bem_yor_fin_afr_sid_geo_ita_ctl_pol_ger_heb_gam_rus_hun_ewe_ind_arw_mly_jpn_tml_kor_bos_dut_igb_svk_jav_slo_wly_sun_mnd_eng_lda_por_anl_glc_lat_prs_grk_qcu_pan_rom_swe_dgb_tig_scr_chh_alb_tag_lit_swt_guj_akn_bat_tha_amh_knd_xho_zul_azi_hin_bul_tur_cic_vie_amr_swa_tsn_fbf	-0.277891601719197	-0.657356419801862	0.512575413627195
325	hau_eng_cic_mol_heb_amr_amh_bul_tur_uzb_bam_sun_swt_lit_scr_bsq_rus_tig_dgb_mnd_slo_fre_lda_spa_ewe_bos_fin_tsw_fbf_est_alb_gam_geo_ukr_dut_lat_afr_mlt_anl_ctl_hun_akn_ind_cze_tag_jpn_tml_kor_grk_arw_dyu_por_mly_nor_wly_jav_cnt_prs_yor_urd_aeg_pan_swe_glc_rom_qcu_ger_guj_mcd_ven_sid_ben_owc_krd_mao_ita_igb_pol_moo_bat_tha_sod_knd_ses_xho_aze_hin_svk_azi_tsn_vie_chh_zul_swa_bem	0.152016716340161	0.358003306124757	0.721152121884444
326	owc_svk_zul_slo_hau_anl_sid_lat_azi_uzb_tsw_ind_xho_ben_eng_bsq_glc_wly_bam_cnt_pol_ctl_ses_afr_yor_por_fin_tsn_dgb_est_hin_amh_geo_rus_guj_cze_ukr_gam_amr_ita_hun_moo_sun_nor_jav_jpn_tml_kor_bos_swe_ven_dut_mao_ger_mlt_bat_mnd_pan_ewe_scr_chh_fre_arw_alb_spa_qcu_krd_rom_urd_swa_sod_mcd_tig_mol_tag_lit_fbf_bul_dyu_mly_tha_aeg_knd_lda_swt_tur_prs_grk_aze_akn_vie_heb_cic_bem_igb	-0.383554699978733	-0.908149619001335	0.366146503055845
327	sid_lat_igb_svk_wly_heb_tig_swe_uzb_azi_cic_mly_tsw_pan_prs_bsq_ukr_chh_swa_mnd_rus_spa_ses_glc_bem_ita_fin_moo_bam_hun_rom_anl_geo_por_ger_ctl_ben_owc_aeg_fre_est_fbf_tag_nor_mao_jpn_knd_kor_dut_lit_dyu_hin_jav_mol_amr_ind_cnt_grk_xho_pol_hau_cze_mcd_bos_arw_qcu_krd_alb_guj_ewe_sod_afr_amh_scr_bat_eng_ven_bul_yor_sun_tha_gam_tml_lda_dgb_tur_slo_urd_aze_akn_vie_mlt_zul_tsn_swt	-0.497356639728594	-1.18544404092047	0.238862103492549
328	chh_ita_dyu_rom_wly_amh_owc_por_tur_uzb_ewe_bat_swt_afr_scr_bsq_glc_gam_tsn_mnd_lat_pan_tsw_bul_fbf_swe_est_cic_lda_hun_arw_aeg_geo_mcd_mol_urd_dut_sid_hau_lit_fin_bam_jav_krd_tag_jpn_knd_kor_ctl_guj_dgb_alb_ind_eng_heb_mao_cnt_hin_igb_pol_tig_cze_rus_ben_fre_qcu_ger_grk_slo_akn_mlt_nor_amr_bos_mly_spa_swa_ukr_yor_sun_tha_sod_tml_ses_ven_azi_prs_svk_aze_xho_vie_anl_bem_moo_zul	0.118916572622369	0.279956249880614	0.780132813829116
329	mlt_dut_tsw_spa_chh_aeg_owc_pan_aze_tur_ven_mao_akn_bos_ita_bsq_afr_amr_ewe_mnd_mcd_ctl_bem_cze_tsn_ben_fin_igb_bam_hun_ger_sid_geo_swe_pol_slo_mol_gam_amh_nor_est_cic_sun_krd_bat_jpn_tml_kor_svk_hin_yor_ukr_ind_grk_anl_tag_cnt_glc_swa_prs_sod_bul_rom_eng_por_qcu_rus_alb_lit_lda_wly_fre_hau_arw_mly_urd_dyu_scr_swt_jav_tha_heb_knd_dgb_moo_uzb_lat_guj_azi_zul_vie_tig_fbf_ses_xho	0.0418197058842389	0.0983020309316343	0.921904029691557
330	aeg_slo_bem_por_sid_amh_anl_rus_aze_uzb_tsw_tag_dgb_pan_scr_bsq_krd_mlt_cic_mnd_urd_ger_akn_afr_ses_lat_fin_igb_ewe_hun_svk_hau_geo_mcd_swe_eng_ukr_heb_wly_bul_est_bam_jav_lit_mly_jpn_knd_kor_pol_nor_ven_hin_bat_prs_owc_mao_cnt_glc_zul_spa_tig_dut_mol_ita_guj_qcu_cze_alb_grk_yor_sod_rom_gam_ben_sun_arw_swa_bos_lda_ind_tha_amr_tml_dyu_xho_azi_fre_ctl_tur_moo_vie_chh_fbf_tsn_swt	-0.609492500411252	-1.45571965974411	0.148837650504213
331	aeg_ben_swt_grk_anl_sod_amh_lat_azi_tur_cic_mly_fbf_swe_alb_bsq_guj_gam_tsw_cnt_ger_lit_yor_spa_dgb_glc_est_ses_bem_fin_ukr_wly_geo_por_afr_nor_mol_amr_tig_svk_hun_lda_bat_rus_tag_jpn_tml_kor_ctl_cze_igb_mcd_sun_prs_owc_jav_mnd_dut_ven_urd_hau_pan_bul_scr_arw_qcu_pol_fre_krd_bam_sid_eng_chh_slo_ind_ita_swa_bos_tsn_mao_tha_heb_knd_dyu_akn_aze_hin_rom_uzb_ewe_vie_mlt_zul_xho_moo	-0.29783065666902	-0.704935755363575	0.482611974536833
332	amh_cze_tsn_afr_tig_hau_heb_eng_tur_azi_tsw_mly_bam_guj_krd_bsq_pan_wly_moo_mnd_bos_lat_dyu_lit_yor_por_fin_zul_bem_est_pol_anl_geo_mcd_nor_ben_rom_sod_amr_ctl_hun_cic_ind_bul_mao_jpn_knd_kor_slo_urd_igb_ger_tag_swe_owc_sun_cnt_ita_swt_prs_aeg_svk_grk_ukr_dut_qcu_mol_scr_hin_ses_chh_alb_gam_fre_bat_arw_dgb_rus_ewe_jav_tha_sid_tml_xho_fbf_uzb_spa_glc_aze_ven_vie_mlt_akn_lda_swa	-0.329920460265153	-0.781742391722931	0.436351694268216
333	owc_arw_tsw_ita_amh_wly_heb_pan_aze_azi_dyu_jav_swt_cze_mol_bsq_swe_amr_zul_cnt_glc_ukr_tsn_ben_bam_spa_fin_yor_lda_est_afr_hau_geo_rus_svk_fre_rom_mlt_gam_alb_hun_akn_tag_lat_sun_jpn_knd_kor_krd_scr_igb_urd_mao_ctl_sid_ind_mnd_prs_ewe_pol_tig_bul_eng_guj_bos_qcu_slo_hin_por_ses_aeg_ger_sod_lit_mly_dut_xho_nor_fbf_bat_tha_anl_tml_cic_dgb_uzb_mcd_grk_tur_bem_vie_chh_ven_swa_moo	-0.435208226303735	-1.0332150625837	0.304182637673756
334	amh_ukr_zul_ctl_sid_aeg_anl_bos_azi_aze_dgb_mao_tsw_spa_alb_bsq_hin_amr_xho_mnd_rom_urd_ses_por_swa_swe_est_tsn_fbf_hun_glc_sod_geo_pan_lit_ita_fre_wly_tig_bul_fin_swt_tag_slo_ind_jpn_tml_kor_grk_afr_ewe_svk_mly_krd_gam_bat_cnt_pol_cic_ben_chh_lat_ger_mol_nor_qcu_dut_prs_guj_akn_hau_cze_owc_mcd_jav_eng_dyu_arw_moo_sun_tha_mlt_knd_lda_ven_tur_rus_scr_uzb_yor_vie_heb_igb_bam_bem	-0.843333359491338	-2.0333215620208	0.0448698933162852
335	sod_urd_bam_dut_owc_hau_heb_alb_azi_aze_ses_mly_tsw_prs_swe_bsq_rus_mlt_moo_mnd_krd_ctl_fbf_ger_ven_pol_hun_cic_tsn_fin_cze_aeg_geo_eng_ben_mol_lit_sid_gam_pan_est_dyu_jav_nor_mao_jpn_tml_kor_guj_mcd_yor_bul_sun_rom_amr_tag_cnt_afr_igb_glc_chh_arw_fre_por_spa_qcu_svk_scr_lat_lda_tig_ukr_anl_grk_bat_hin_ewe_bos_akn_ind_tha_amh_knd_zul_dgb_tur_ita_slo_uzb_swa_vie_wly_bem_swt_xho	-0.167921064780647	-0.396010762494297	0.693004170889199
336	wly_pan_ses_guj_anl_gam_sid_mol_tur_azi_akn_ind_yor_glc_hin_bsq_eng_amr_swa_cnt_por_urd_dyu_bos_swt_lit_est_dgb_bam_fin_ita_heb_geo_grk_ukr_slo_arw_owc_tig_ctl_hun_bem_mao_bul_jav_jpn_tml_kor_prs_krd_fbf_afr_sun_spa_sod_bat_mnd_rom_ven_fre_mlt_scr_svk_pol_nor_qcu_alb_ben_cze_lda_chh_lat_amh_dut_mly_ger_moo_swe_xho_tag_tha_aeg_knd_cic_zul_uzb_mcd_rus_aze_tsw_vie_hau_ewe_igb_tsn	-0.380695810779875	-0.901805848700282	0.369489640934579
337	sid_slo_cic_pan_sod_mlt_chh_pol_aze_uzb_igb_ind_fbf_ctl_spa_bsq_nor_heb_bam_mnd_alb_mol_ven_arw_ewe_krd_fin_dyu_swa_hun_cze_hau_geo_swe_lat_ger_rus_amr_wly_fre_est_tsw_mly_prs_tag_jpn_tml_kor_hin_bul_ses_glc_jav_svk_aeg_bat_cnt_rom_yor_ukr_anl_eng_lit_grk_por_qcu_mcd_urd_bos_xho_amh_afr_tig_scr_sun_guj_swt_dut_akn_mao_tha_owc_knd_tsn_moo_azi_ita_ben_tur_lda_vie_gam_bem_zul_dgb	0.433316832841937	1.02277049301283	0.309069490354842
338	owc_alb_ses_urd_sid_anl_chh_mol_uzb_tur_bam_sun_yor_lit_rus_bsq_prs_wly_ven_cnt_grk_ukr_igb_bul_zul_bos_est_ewe_tsw_hun_krd_amr_geo_hin_ben_spa_rom_tig_sod_arw_fin_bem_jav_slo_mly_jpn_knd_kor_svk_scr_fbf_ger_tag_pan_hau_ind_mnd_cze_tsn_ctl_aeg_mcd_guj_dut_nor_qcu_lat_ita_afr_lda_amh_swe_mlt_por_mao_fre_swt_pol_swa_bat_tha_gam_tml_dyu_moo_azi_eng_glc_aze_xho_vie_heb_cic_dgb_akn	-0.115580437401677	-0.272852037957204	0.785571904462535
339	hau_guj_bem_cze_owc_tig_amr_alb_aze_azi_igb_mao_fbf_mcd_nor_bsq_por_sod_lda_cnt_scr_lit_moo_svk_yor_swe_est_ewe_tsw_hun_pan_mlt_geo_prs_fre_ita_grk_chh_aeg_ger_fin_ven_jav_bul_bat_jpn_tml_kor_dut_ctl_bam_lat_ind_hin_wly_mly_mnd_arw_tsn_eng_heb_ben_glc_afr_ukr_qcu_mol_spa_urd_swt_anl_krd_gam_pol_sun_bos_xho_rom_cic_tag_tha_sid_knd_dgb_akn_uzb_slo_rus_tur_swa_vie_amh_zul_dyu_ses	-0.44088943996446	-1.04748479797982	0.297590763272647
340	amr_hin_ewe_pol_heb_mlt_wly_pan_uzb_tur_tsw_mly_yor_cze_swe_bsq_urd_aeg_swt_mnd_krd_scr_dyu_rus_tsn_rom_hun_ven_akn_fin_slo_sod_geo_lat_eng_prs_spa_anl_gam_por_est_cic_jav_ita_ind_jpn_knd_kor_fre_afr_lda_glc_tag_grk_tig_sun_cnt_lit_xho_mol_hau_nor_ctl_alb_bos_qcu_guj_mcd_svk_swa_amh_ukr_sid_arw_bat_ben_dgb_ger_bem_mao_tha_owc_tml_zul_igb_azi_dut_bul_aze_moo_vie_chh_bam_ses_fbf	-0.0719291666501127	-0.169532693325551	0.865745882834578
341	wly_dut_lda_pan_owc_aeg_tig_ukr_aze_uzb_ewe_jav_swt_grk_cze_bsq_pol_sid_zul_cnt_mcd_lit_tsw_alb_bem_hin_hun_igb_fbf_fin_fre_heb_geo_krd_por_slo_arw_hau_sod_rus_est_xho_mly_mol_bat_jpn_tml_kor_bul_glc_dyu_nor_ind_eng_mlt_tag_mnd_guj_ven_scr_gam_spa_prs_svk_afr_qcu_bos_lat_urd_swa_amr_ger_chh_ben_mao_swe_bam_ctl_yor_sun_tha_amh_knd_cic_akn_azi_ita_rom_tur_ses_vie_anl_moo_tsn_dgb	-0.827452873552176	-1.99760393377989	0.048681325949156
342	mlt_fre_yor_krd_owc_chh_wly_por_tur_aze_tsn_ind_cic_nor_lit_bsq_ctl_anl_ewe_mnd_lat_guj_xho_mol_igb_ukr_hun_tsw_bam_est_prs_tig_geo_slo_rus_bul_pol_gam_heb_spa_fin_dgb_sun_glc_tag_jpn_tml_kor_arw_alb_akn_mcd_jav_pan_amh_mao_cnt_bos_fbf_svk_amr_ben_hin_dut_eng_qcu_grk_rom_afr_lda_sid_urd_sod_scr_bat_ger_ven_cze_zul_mly_tha_hau_knd_dyu_moo_uzb_ita_swe_azi_bem_vie_aeg_swt_swa_ses	-0.631125578170161	-1.50753573109993	0.135062951885771
343	amh_slo_ven_fre_owc_tig_gam_mol_azi_tur_bam_mao_ewe_guj_hin_bsq_lit_sod_swa_cnt_prs_mcd_cic_cze_dyu_ben_fin_lda_akn_est_grk_mlt_geo_glc_bos_nor_svk_wly_chh_rus_hun_yor_sun_ita_tag_jpn_tml_kor_ger_krd_tsw_rom_mly_afr_amr_bat_mnd_alb_tsn_por_hau_ukr_pan_dut_scr_qcu_eng_spa_ctl_fbf_aeg_bul_sid_pol_ind_swe_ses_lat_bem_jav_tha_heb_knd_igb_zul_uzb_arw_urd_aze_dgb_vie_anl_moo_swt_xho	0.0566261695351126	0.133507251884337	0.894080702446155
344	sod_lit_ses_grk_sid_chh_tig_urd_tur_azi_bam_mao_dgb_fre_svk_bsq_guj_amh_ven_mnd_ukr_krd_swa_ben_igb_hin_hun_tsw_yor_est_spa_anl_geo_arw_alb_afr_rom_heb_wly_bul_fin_lda_sun_nor_jav_jpn_tml_kor_ger_ctl_dyu_pol_ind_mcd_mlt_mly_cnt_bos_moo_dut_amr_prs_mol_cze_slo_qcu_lat_rus_glc_cic_owc_scr_gam_por_bat_eng_akn_ita_swt_tag_tha_aeg_knd_bem_tsn_aze_swe_pan_uzb_zul_vie_hau_xho_fbf_ewe	-0.661496796114623	-1.58403000453003	0.116581691979724
345	gam_pol_dyu_slo_heb_anl_wly_svk_azi_uzb_lda_mao_dgb_mcd_spa_bsq_glc_amr_yor_mnd_cze_bul_bam_rom_bem_ctl_hun_ven_moo_fin_ben_owc_geo_ita_ukr_por_mol_tig_chh_hin_est_ewe_mly_scr_sun_jpn_tml_kor_swe_bos_zul_guj_jav_dut_sod_bat_cnt_pan_swt_arw_aeg_lit_alb_urd_nor_qcu_krd_fre_afr_fbf_mlt_prs_sid_eng_tag_rus_tsw_grk_xho_ind_tha_hau_knd_akn_ses_tur_lat_ger_aze_cic_vie_amh_tsn_swa_igb	0.083719848810132	0.197237119585336	0.844072416064983
346	wly_glc_dyu_guj_tig_sod_aeg_ben_uzb_aze_ses_sun_zul_cze_lit_bsq_mol_heb_tsw_mnd_eng_afr_swt_slo_bem_alb_fin_moo_cic_est_urd_gam_geo_spa_dut_grk_mcd_owc_amh_bos_hun_lda_jav_ctl_bat_jpn_tml_kor_swe_scr_tsn_ita_tag_nor_mlt_ind_cnt_lat_ewe_ukr_anl_svk_fre_rus_prs_qcu_por_pol_arw_yor_hau_hin_sid_pan_mao_krd_ven_rom_bam_mly_tha_amr_knd_fbf_akn_tur_bul_ger_azi_igb_vie_chh_dgb_xho_swa	0.0364133643673994	0.0858017491740941	0.931808468808942
347	heb_lit_dyu_nor_chh_sid_owc_rus_tur_aze_bam_sun_ewe_spa_bos_bsq_arw_tig_ven_cnt_dut_cze_swt_eng_tsn_pan_fin_akn_ses_hun_slo_hau_geo_ita_glc_krd_por_anl_aeg_fre_est_bem_ind_prs_jav_jpn_knd_kor_scr_afr_dgb_swe_mao_lat_sod_tag_mnd_guj_swa_urd_amh_rom_ctl_bul_ger_qcu_ukr_pol_ben_zul_amr_mcd_gam_hin_mly_mol_cic_grk_tsw_bat_tha_wly_tml_yor_moo_uzb_svk_alb_azi_lda_vie_mlt_fbf_xho_igb	-0.457570891279623	-1.08719241486739	0.279761498140851
348	amr_swe_dyu_alb_amh_sid_anl_pan_azi_aze_ven_jav_tsn_fre_grk_bsq_bos_heb_ewe_cnt_lit_scr_igb_nor_dgb_eng_hun_ses_akn_fin_guj_tig_geo_ben_slo_ita_por_wly_chh_afr_est_zul_ind_hin_sun_jpn_knd_kor_ger_dut_moo_pol_tag_bul_hau_bat_mnd_glc_xho_spa_gam_ukr_krd_rus_prs_qcu_arw_ctl_svk_fbf_sod_mcd_owc_urd_mly_mol_bam_cze_lda_mao_tha_aeg_tml_tsw_swt_tur_rom_lat_uzb_cic_vie_mlt_swa_bem_yor	-0.903361108672962	-2.18732294501791	0.0312264535444047
349	amr_pan_swt_rom_amh_aeg_mlt_guj_azi_tur_swa_tag_bam_rus_eng_bsq_afr_anl_tsw_mnd_lit_ita_ewe_krd_yor_mol_est_moo_zul_fin_ukr_owc_geo_fre_prs_bos_nor_hau_tig_ger_hun_dyu_bat_hin_sun_jpn_knd_kor_ctl_pol_ses_spa_jav_lat_heb_ind_cnt_scr_cic_swe_chh_bul_ben_arw_slo_qcu_grk_glc_cze_xho_wly_por_gam_dut_mao_svk_tsn_urd_dgb_mly_tha_sid_tml_akn_lda_uzb_alb_mcd_aze_bem_vie_sod_igb_fbf_ven	-0.767712939112714	-1.84513601670307	0.0682001363439654
350	gam_dut_bam_mol_tig_amh_owc_alb_azi_tur_swa_mly_moo_ger_guj_bsq_scr_wly_bem_cnt_eng_rom_yor_prs_tsw_swe_fin_dyu_xho_est_pan_heb_geo_hin_pol_bos_lat_anl_chh_bul_hun_ewe_tag_ukr_sun_jpn_knd_kor_ctl_urd_swt_slo_bat_afr_sid_mao_mnd_lit_ses_nor_hau_fre_svk_ita_grk_qcu_krd_glc_por_dgb_mlt_ben_sod_mcd_jav_cze_zul_spa_fbf_ind_tha_amr_tml_cic_tsn_aze_rus_arw_uzb_igb_vie_aeg_akn_lda_ven	-0.504464928811305	-1.20302747750537	0.232019370684345
351	amh_alb_igb_scr_heb_tig_hau_eng_azi_uzb_ses_mao_ven_ctl_prs_bsq_pan_aeg_yor_cnt_por_bul_dgb_hin_zul_cze_fin_fbf_akn_est_glc_wly_geo_afr_lat_grk_fre_amr_chh_arw_hun_bem_ind_mol_jav_jpn_knd_kor_krd_dut_dyu_spa_sun_mcd_anl_tag_mnd_svk_tsn_guj_sod_slo_rom_ita_ben_qcu_swe_ukr_pol_moo_gam_rus_owc_ger_mly_lit_xho_urd_cic_bat_tha_sid_tml_ewe_bam_tur_nor_bos_aze_swa_vie_mlt_tsw_swt_lda	0.424246680412839	0.99980246968403	0.320000427781258
352	owc_mol_lda_lat_heb_sod_aeg_lit_uzb_azi_cic_tag_ven_scr_slo_bsq_grk_gam_zul_mnd_spa_afr_dgb_prs_tsn_guj_est_bem_akn_hun_pol_amh_geo_ctl_ben_por_eng_mlt_wly_hin_fin_moo_mao_alb_bat_jpn_tml_kor_dut_bul_bam_nor_sun_glc_tig_mly_cnt_svk_dyu_bos_sid_urd_pan_fre_mcd_qcu_ukr_krd_swe_yor_amr_cze_anl_ger_ind_ita_tsw_rom_igb_jav_tha_chh_knd_swt_ewe_tur_rus_arw_aze_swa_vie_hau_fbf_xho_ses	0.0776137506082243	0.182713414190599	0.855420607072896
353	mlt_alb_dyu_rom_heb_anl_wly_glc_azi_uzb_igb_ind_lda_ben_por_bsq_dut_amr_ses_cnt_swe_nor_ven_urd_bem_rus_hun_ewe_zul_fin_ita_sid_geo_arw_ctl_scr_prs_chh_sod_hin_est_swt_tag_pan_sun_jpn_knd_kor_lat_spa_yor_cze_bat_pol_hau_mly_mnd_krd_moo_slo_amh_mcd_svk_bos_afr_qcu_ger_fre_mol_tsw_aeg_grk_tig_lit_mao_ukr_fbf_guj_dgb_jav_tha_gam_tml_xho_akn_aze_eng_bul_tur_tsn_vie_owc_cic_swa_bam	0.173861066473316	0.408890757108839	0.683559911178455
354	wly_guj_akn_grk_amr_sid_anl_ben_tur_azi_moo_ind_zul_rom_bul_bsq_mol_owc_swa_mnd_fre_pol_ses_por_cic_urd_est_fbf_tsn_fin_prs_aeg_geo_nor_ctl_rus_arw_gam_heb_scr_hun_lda_mao_alb_jav_jpn_tml_kor_afr_mcd_ewe_bos_bat_krd_mlt_mly_cnt_ukr_ven_lat_chh_slo_glc_cze_hin_qcu_ita_svk_swe_dyu_hau_dut_amh_ger_sun_lit_swt_eng_bem_tag_tha_sod_knd_bam_igb_aze_pan_spa_uzb_xho_vie_tig_dgb_yor_tsw	-0.591148878601896	-1.41171129693115	0.161372072736811
355	aeg_ben_ewe_guj_heb_anl_owc_hin_tur_azi_lda_mao_tsw_pan_fre_bsq_ger_sod_tsn_cnt_bos_scr_dyu_spa_bam_rus_est_dgb_igb_fin_lit_amr_geo_arw_slo_swe_ita_gam_wly_mol_hun_xho_sun_rom_tag_jpn_knd_kor_glc_lat_swa_grk_ind_eng_hau_bat_mnd_ukr_zul_urd_amh_por_mcd_bul_afr_qcu_cze_ctl_nor_fbf_chh_dut_sid_pol_mly_krd_bem_prs_ven_jav_tha_tig_tml_swt_yor_uzb_alb_svk_aze_ses_vie_mlt_moo_cic_akn	-0.490781232987928	-1.16697263448839	0.246204965122881
356	heb_afr_dgb_ctl_owc_anl_mlt_bul_uzb_aze_xho_mao_fbf_swe_dut_bsq_lit_amh_bam_cnt_nor_rus_zul_prs_moo_glc_est_cic_ses_hun_urd_sod_geo_bos_fre_eng_scr_chh_sid_cze_fin_tsw_sun_ita_tag_jpn_knd_kor_alb_mcd_dyu_hin_mly_ukr_gam_ind_mnd_guj_igb_mol_tig_pan_grk_krd_arw_qcu_ger_spa_svk_yor_aeg_slo_wly_lat_bat_ben_swa_rom_swt_jav_tha_amr_tml_bem_ven_azi_pol_por_tur_lda_vie_hau_akn_tsn_ewe	-0.353213950238709	-0.836959016429372	0.404761173965702
357	heb_guj_swt_lit_wly_anl_aeg_mol_tur_aze_zul_mly_dgb_urd_cze_bsq_krd_gam_lda_cnt_rus_ben_ven_alb_tsw_grk_est_xho_ewe_fin_swe_amr_geo_ukr_glc_ctl_nor_sod_hau_eng_hun_cic_sun_ger_mao_jpn_knd_kor_mcd_pan_igb_slo_jav_dut_owc_ind_mnd_svk_tsn_spa_tig_prs_rom_afr_fre_qcu_por_lat_hin_ses_sid_pol_chh_ita_tag_bul_swa_bos_yor_bat_tha_mlt_tml_akn_moo_uzb_arw_scr_azi_dyu_vie_amh_fbf_bem_bam	-0.68548991252033	-1.64394682736576	0.10356371437675
358	gam_mcd_bam_ukr_sid_hau_chh_arw_azi_uzb_bem_sun_moo_lat_swe_bsq_eng_mlt_igb_cnt_urd_glc_lda_ger_ses_guj_hun_swa_zul_est_ctl_amr_geo_scr_nor_rom_svk_anl_wly_por_fin_ven_bat_fre_mly_jpn_knd_kor_ben_bos_akn_mol_tag_grk_sod_ind_mnd_cze_dyu_afr_tig_slo_prs_rus_dut_qcu_pol_bul_lit_fbf_aeg_pan_amh_alb_jav_spa_xho_hin_tsw_mao_tha_heb_tml_yor_tsn_tur_krd_ita_aze_swt_vie_owc_cic_ewe_dgb	-0.677836187444315	-1.62561425206185	0.107415910508075
359	wly_slo_akn_alb_tig_amr_sid_pan_tur_aze_swt_mly_bam_ukr_rus_bsq_svk_heb_dgb_mnd_ger_rom_ewe_eng_xho_grk_est_swa_lda_fin_ctl_mlt_geo_mcd_nor_ben_lit_amh_aeg_guj_hun_tsn_ind_glc_bat_jpn_knd_kor_prs_bul_zul_bos_mao_ita_sod_tag_cnt_pol_ses_lat_gam_dut_arw_mol_swe_qcu_afr_fre_krd_igb_owc_scr_anl_hin_jav_cze_cic_por_moo_sun_tha_hau_tml_tsw_bem_azi_urd_spa_uzb_ven_vie_chh_dyu_fbf_yor	-0.00895965909745763	-0.0211077559785275	0.983204919273243
360	heb_slo_fbf_urd_sod_amh_gam_bul_uzb_azi_bem_sun_xho_rus_glc_bsq_alb_amr_moo_mnd_grk_pan_zul_ita_dgb_spa_hun_dyu_bam_est_dut_tig_geo_krd_rom_fre_nor_sid_aeg_afr_fin_tsw_bat_ger_mly_jpn_tml_kor_prs_guj_lda_lit_ind_swe_wly_jav_cnt_por_ses_ukr_owc_mcd_bos_svk_cze_qcu_lat_eng_ben_tsn_mlt_scr_hau_ctl_tag_arw_swa_mol_yor_mao_tha_chh_knd_igb_ewe_tur_pol_hin_aze_ven_vie_anl_cic_swt_akn	-0.344100786784783	-0.814288538763749	0.417559851213718
361	mlt_afr_dgb_bos_hau_amh_gam_rus_tur_aze_swt_tag_xho_nor_grk_bsq_arw_heb_tsn_cnt_bul_pol_tsw_spa_akn_mcd_hun_swa_bem_fin_fre_owc_geo_hin_ukr_pan_ctl_amr_anl_cze_est_fbf_jav_ger_ind_jpn_knd_kor_eng_ita_ewe_slo_sun_mol_chh_mly_mnd_por_lda_dut_sid_swe_lat_lit_glc_qcu_alb_urd_guj_dyu_tig_scr_sod_rom_bat_ben_ven_prs_igb_mao_tha_wly_tml_moo_cic_azi_svk_krd_uzb_zul_vie_aeg_yor_ses_bam	-0.480728099204305	-1.14418044470248	0.255485205340268
362	hau_afr_fbf_guj_gam_chh_anl_bos_uzb_tur_moo_mao_tsw_scr_rom_bsq_alb_amh_xho_cnt_mol_urd_lda_dut_ses_krd_hun_swt_ewe_est_ukr_sid_geo_ger_lat_mcd_glc_tig_amr_pan_fin_akn_jav_lit_ind_jpn_knd_kor_nor_swe_zul_grk_mly_por_sod_bat_mnd_prs_cic_eng_owc_slo_svk_spa_fre_qcu_cze_hin_pol_bam_heb_bul_aeg_ben_sun_ctl_igb_ita_bem_tag_tha_mlt_tml_yor_swa_azi_rus_arw_aze_ven_vie_wly_dyu_tsn_dgb	-0.316506446756727	-0.749188269679684	0.455634561198791
363	mlt_prs_fbf_rus_gam_tig_owc_dut_uzb_aze_bam_tag_cic_ctl_afr_bsq_eng_amr_zul_mnd_nor_por_yor_ben_dyu_lit_hun_moo_swa_est_lat_amh_geo_svk_bos_hin_mol_wly_hau_rom_fin_igb_ind_pan_mly_jpn_tml_kor_guj_ita_xho_fre_sun_mcd_chh_mao_cnt_slo_ses_grk_sod_glc_swe_bul_urd_qcu_krd_spa_ger_lda_heb_alb_sid_scr_jav_cze_akn_arw_bem_bat_tha_aeg_knd_tsn_ewe_tur_pol_ukr_azi_tsw_vie_anl_ven_swt_dgb	-0.562345426015176	-1.34007969873636	0.183484410150801
364	chh_bul_ses_pol_gam_amr_anl_dut_uzb_azi_cic_ind_zul_swe_mol_bsq_hin_hau_tsw_cnt_lat_alb_bem_svk_yor_ger_fin_swa_akn_hun_arw_aeg_geo_mcd_afr_glc_krd_wly_mlt_grk_est_ven_jav_ctl_mao_jpn_knd_kor_nor_eng_dgb_spa_bat_ita_heb_sun_mnd_urd_tsn_guj_sid_lit_bos_scr_ukr_qcu_prs_slo_rus_igb_owc_por_amh_pan_mly_cze_lda_fre_fbf_tag_tha_tig_tml_moo_dyu_aze_rom_ben_tur_xho_vie_sod_bam_swt_ewe	-0.812200353514684	-1.95988131046253	0.0530032687579462
365	hau_cze_bem_lat_chh_aeg_sid_rom_tur_uzb_ven_mao_tsn_guj_slo_bsq_krd_wly_akn_cnt_ger_ben_igb_nor_swa_ita_hun_ses_moo_est_scr_mlt_geo_dut_hin_fre_bul_tig_amh_mol_fin_swt_tag_spa_ind_jpn_knd_kor_ctl_bos_lda_mcd_bat_pan_sod_sun_mnd_pol_tsw_grk_gam_glc_urd_rus_arw_qcu_swe_lit_prs_dyu_heb_ukr_anl_alb_mly_por_ewe_afr_fbf_jav_tha_owc_tml_cic_dgb_azi_eng_svk_aze_zul_vie_amr_bam_yor_xho	0.0338843099533262	0.0797452817137446	0.936611192825787
366	sid_ukr_swt_ben_chh_wly_mlt_dut_uzb_aze_tsw_jav_ven_afr_hin_bsq_nor_anl_swa_cnt_bos_guj_igb_mcd_xho_mol_hun_dgb_ewe_fin_glc_sod_geo_rus_eng_pan_bul_hau_amr_ger_est_bem_ind_urd_tag_jpn_tml_kor_spa_ctl_fbf_cze_bat_swe_owc_mao_mnd_por_lda_fre_aeg_lat_arw_svk_lit_qcu_grk_scr_pol_zul_amh_rom_tig_prs_mly_slo_moo_alb_yor_sun_tha_gam_knd_akn_ses_azi_krd_ita_tur_dyu_vie_heb_bam_cic_tsn	-0.395252571732909	-0.936846628737436	0.351263971814958
367	chh_rom_swa_bos_heb_amh_owc_pan_azi_tur_cic_jav_lda_urd_slo_bsq_ger_amr_zul_mnd_por_afr_moo_ukr_ven_rus_hun_igb_dgb_est_pol_anl_geo_fre_alb_bul_ben_gam_sid_lat_fin_xho_mly_prs_bat_jpn_tml_kor_cze_krd_swt_ita_ind_guj_aeg_tag_cnt_mol_bem_nor_hau_svk_hin_lit_dut_qcu_grk_glc_swe_akn_sod_spa_tig_eng_mao_scr_ewe_mcd_dyu_sun_tha_wly_knd_yor_fbf_aze_arw_ctl_uzb_ses_vie_mlt_tsn_tsw_bam	0.389339801038982	0.91799408005765	0.360996620811114
368	sid_mol_dgb_krd_wly_aeg_owc_ger_tur_uzb_lda_mly_cic_alb_hin_bsq_afr_sod_ewe_mnd_dut_spa_ses_cze_xho_ukr_hun_ven_swt_fin_nor_amh_geo_grk_urd_lat_pan_heb_hau_bul_est_bem_mao_guj_jav_jpn_knd_kor_rom_eng_swa_por_sun_swe_anl_tag_cnt_prs_dyu_fre_amr_lit_slo_mcd_pol_qcu_svk_ben_bos_zul_gam_ctl_mlt_glc_ind_rus_akn_ita_moo_bat_tha_tig_tml_fbf_bam_azi_scr_arw_aze_tsw_vie_chh_tsn_igb_yor	-0.120392187243785	-0.283729509662023	0.777248371368077
369	hau_bos_igb_ctl_chh_amh_gam_cze_aze_azi_swa_bat_lda_pan_ben_bsq_guj_heb_cic_mnd_dut_rom_fbf_rus_ven_bul_est_xho_tsw_hun_nor_anl_geo_por_lit_grk_spa_sod_tig_eng_fin_bam_ind_afr_mly_jpn_tml_kor_mol_ukr_ewe_urd_sun_glc_wly_mao_cnt_pol_zul_scr_aeg_alb_ita_slo_hin_qcu_krd_lat_fre_yor_mlt_svk_amr_arw_tag_swe_bem_ger_ses_jav_tha_sid_knd_swt_dyu_uzb_mcd_prs_tur_akn_vie_owc_moo_dgb_tsn	0.00385710973423869	0.00908715719546101	0.992769062209664
370	amr_rom_akn_prs_sid_gam_anl_spa_aze_uzb_lda_bat_ewe_bos_lat_bsq_scr_chh_cic_cnt_mol_ita_tsn_pan_yor_glc_est_igb_swt_fin_hin_amh_geo_ben_arw_ctl_bul_sod_mlt_grk_hun_ven_jav_rus_ind_jpn_knd_kor_krd_ger_ses_afr_mao_por_hau_sun_mnd_guj_bem_cze_heb_dut_fre_swe_lit_qcu_alb_nor_eng_moo_tig_svk_owc_pol_mly_urd_dyu_slo_tsw_tag_tha_wly_tml_swa_dgb_azi_ukr_mcd_tur_xho_vie_aeg_bam_fbf_zul	-0.580926271101242	-1.38769913765704	0.168544675400842
371	amh_prs_ewe_eng_sod_anl_sid_lat_aze_tur_yor_mao_moo_mcd_glc_bsq_alb_wly_akn_cnt_krd_arw_tsw_lit_bam_ger_fin_dgb_cic_hun_pol_hau_geo_dut_bos_urd_pan_chh_owc_ctl_est_lda_bat_scr_ind_jpn_knd_kor_ben_slo_ses_rus_jav_guj_gam_mly_mnd_mol_ven_hin_aeg_bul_grk_spa_fre_qcu_ukr_rom_cze_fbf_mlt_svk_amr_afr_sun_nor_dyu_por_tsn_tag_tha_heb_tml_xho_bem_azi_ita_swe_uzb_swa_vie_tig_swt_zul_igb	0.0568401590056418	0.133807803879097	0.893843689694372
372	anl_slo_fbf_pan_aeg_wly_heb_hin_aze_tur_cic_sun_xho_lit_bul_bsq_mol_amh_bam_mnd_pol_prs_ewe_bos_ven_swe_fin_lda_dgb_est_nor_mlt_geo_rom_ben_por_grk_sid_sod_lat_hun_tsw_mly_guj_tag_jpn_knd_kor_mcd_cze_swt_ukr_mao_afr_hau_bat_cnt_dut_akn_spa_tig_ita_rus_scr_ctl_qcu_urd_svk_eng_bem_chh_krd_owc_glc_ind_fre_yor_ger_zul_jav_tha_amr_tml_igb_tsn_azi_arw_alb_uzb_dyu_vie_gam_swa_moo_ses	-0.30123608052731	-0.713309273251344	0.477440556715828
373	mlt_guj_igb_grk_tig_anl_sid_ita_aze_tur_swa_ind_tsw_pan_svk_bsq_pol_wly_zul_cnt_krd_por_xho_glc_cic_cze_fin_moo_ses_est_prs_aeg_geo_swe_nor_ger_afr_hau_sod_lat_hun_ewe_sun_arw_mao_jpn_tml_kor_rom_bul_bem_dut_mly_ukr_chh_jav_mnd_eng_akn_mol_amh_ben_hin_urd_fre_qcu_bos_slo_scr_tsn_heb_lit_gam_spa_tag_alb_bam_ctl_dgb_bat_tha_owc_knd_lda_fbf_uzb_mcd_rus_azi_yor_vie_amr_swt_dyu_ven	-1.01454880557533	-2.48256387672174	0.0148373501933537
374	chh_hin_ses_svk_owc_hau_amh_nor_tur_uzb_zul_mly_igb_mol_prs_bsq_dut_mlt_akn_mnd_bos_ukr_bam_grk_xho_swe_est_tsn_ven_hun_afr_gam_geo_cze_mcd_slo_pol_sod_tig_urd_fin_lda_ind_rom_jav_jpn_knd_kor_fre_guj_dgb_spa_mao_glc_aeg_bat_cnt_por_tsw_ben_anl_ger_rus_pan_arw_qcu_alb_lat_ctl_bem_sid_krd_amr_ita_sun_lit_fbf_scr_swa_tag_tha_wly_tml_yor_cic_azi_bul_eng_aze_moo_vie_heb_swt_ewe_dyu	0.38522011370251	0.90758565717638	0.366442929453887
375	gam_pan_akn_slo_amh_hau_wly_mcd_aze_tur_bam_sun_tsw_pol_rus_bsq_nor_mlt_moo_cnt_prs_spa_bem_ben_fbf_ukr_hun_swt_ven_est_swe_chh_geo_fre_ctl_arw_afr_sod_sid_guj_fin_dgb_tag_krd_bat_jpn_knd_kor_grk_cze_ses_mol_mly_glc_owc_jav_mnd_bul_igb_por_amr_lit_ger_bos_lat_qcu_ita_scr_svk_yor_anl_urd_aeg_hin_ind_eng_xho_rom_ewe_mao_tha_heb_tml_cic_lda_azi_alb_dut_uzb_tsn_vie_tig_swa_zul_dyu	-0.0178715004262753	-0.0421245578745959	0.966489710827477
376	amh_lat_ses_guj_owc_sod_amr_alb_azi_tur_tsw_sun_cic_svk_rom_bsq_ctl_gam_swa_cnt_por_spa_lda_mol_ven_eng_est_yor_bam_fin_hin_chh_geo_scr_glc_dut_prs_mlt_hau_pol_hun_igb_jav_bul_bat_jpn_knd_kor_ukr_ger_zul_nor_ind_pan_wly_mao_mnd_grk_ewe_bos_tig_lit_urd_cze_afr_qcu_swe_ben_mcd_xho_sid_arw_anl_fre_mly_rus_akn_krd_swt_tag_tha_aeg_tml_moo_fbf_aze_slo_ita_uzb_bem_vie_heb_dgb_dyu_tsn	-0.232853198857318	-0.549982268623197	0.583650005079032
377	mlt_eng_lda_alb_amh_hau_tig_arw_tur_azi_yor_mao_ewe_mcd_guj_bsq_afr_wly_ven_cnt_nor_fre_dgb_ctl_fbf_por_fin_zul_moo_hun_svk_gam_geo_urd_ben_grk_ukr_owc_sid_bul_est_ses_jav_ger_ind_jpn_tml_kor_krd_scr_swa_pol_mly_pan_anl_tag_mnd_rus_akn_glc_chh_rom_spa_lat_swe_qcu_hin_bos_dut_bam_amr_cze_heb_prs_sun_mol_tsw_ita_xho_bat_tha_aeg_knd_dyu_swt_aze_slo_lit_uzb_cic_vie_sod_bem_igb_tsn	-0.105130817431603	-0.247896765368851	0.804760801968044
378	sod_urd_swa_slo_owc_gam_amr_afr_tur_azi_tsn_tag_yor_swe_bos_bsq_pan_anl_dyu_mnd_arw_ita_bam_guj_igb_nor_est_ewe_moo_fin_bul_aeg_geo_alb_glc_eng_scr_amh_tig_ctl_hun_ven_sun_lat_ind_jpn_tml_kor_rom_rus_fbf_prs_mao_hin_chh_jav_cnt_svk_bem_dut_heb_ukr_krd_spa_grk_qcu_pol_mol_ben_lda_sid_cze_hau_lit_bat_mcd_ses_fre_cic_mly_tha_wly_knd_zul_xho_aze_ger_por_uzb_swt_vie_mlt_akn_dgb_tsw	-0.67824044727507	-1.62563995734475	0.107410429436377
379	anl_bul_lda_rus_amh_tig_amr_scr_tur_aze_tsn_mly_dgb_eng_bos_bsq_ctl_mlt_swt_cnt_nor_pol_dyu_grk_ven_lat_fin_bam_igb_hun_krd_heb_geo_spa_slo_alb_mcd_sod_chh_fre_est_ses_mao_hin_tag_jpn_knd_kor_cze_lit_zul_ita_sun_ukr_owc_bat_mnd_dut_bem_mol_wly_swe_rom_pan_svk_qcu_prs_arw_ben_ewe_aeg_afr_sid_guj_jav_urd_cic_por_yor_ind_tha_gam_tml_akn_fbf_uzb_ger_glc_azi_tsw_vie_hau_swa_moo_xho	-0.27834498874652	-0.658610725766812	0.51177304587529
380	amh_hin_dgb_dut_owc_aeg_amr_prs_tur_aze_xho_tag_ewe_rus_cze_bsq_fre_mlt_bem_mnd_grk_ukr_fbf_spa_swt_urd_hun_ven_bam_est_pan_sod_geo_rom_ger_bos_por_anl_heb_swe_fin_zul_jav_afr_mao_jpn_knd_kor_ita_scr_igb_lat_bat_ben_hau_ind_cnt_svk_cic_pol_chh_alb_slo_bul_guj_qcu_nor_mcd_eng_tsw_tig_ctl_gam_lit_sun_glc_yor_arw_lda_mly_tha_sid_tml_tsn_moo_uzb_krd_mol_azi_ses_vie_wly_dyu_swa_akn	-0.709395627441335	-1.69937840509161	0.0925906221311586
381	tig_mcd_ven_ben_amh_chh_hau_ctl_azi_tur_yor_sun_tsn_arw_glc_bsq_urd_heb_moo_mnd_fre_ita_dyu_eng_bem_rus_hun_tsw_fbf_est_swe_amr_geo_guj_bos_hin_grk_aeg_anl_slo_fin_zul_mly_bul_tag_jpn_tml_kor_ukr_cze_swa_pan_jav_lat_owc_bat_cnt_dut_lda_krd_gam_scr_spa_afr_ger_qcu_nor_por_alb_xho_sod_pol_sid_mol_mao_svk_igb_prs_ewe_ind_tha_wly_knd_dgb_bam_uzb_lit_rom_aze_ses_vie_mlt_swt_akn_cic	-1.0267218475683	-2.50470015475209	0.0139962946885807
382	wly_por_tsw_afr_anl_amh_heb_rus_aze_uzb_ewe_sun_swt_fre_hin_bsq_swe_gam_zul_mnd_guj_spa_bam_mol_dyu_ctl_est_tsn_moo_hun_ukr_hau_geo_urd_lat_ger_krd_sid_tig_bos_fin_akn_ind_prs_jav_jpn_tml_kor_nor_rom_lda_alb_mao_pol_sod_tag_cnt_dut_ven_bul_amr_cze_slo_svk_grk_qcu_lit_eng_ita_bem_owc_arw_aeg_glc_bat_mcd_xho_pan_dgb_mly_tha_chh_knd_swa_cic_tur_scr_ben_azi_fbf_vie_mlt_ses_yor_igb	0.458690539123151	1.08188856360554	0.282099376510477
383	aeg_swe_moo_hin_tig_hau_owc_bos_tur_uzb_cic_tag_swa_cze_fre_bsq_arw_sod_fbf_mnd_ita_grk_igb_lat_ven_prs_hun_ewe_swt_est_spa_wly_geo_rus_svk_mcd_mol_anl_amh_ger_fin_tsn_bat_scr_ind_jpn_tml_kor_afr_guj_ses_dut_mly_ukr_chh_jav_cnt_por_dgb_krd_gam_pan_urd_ben_glc_qcu_lit_ctl_eng_tsw_mlt_bul_amr_rom_mao_alb_dyu_slo_zul_sun_tha_sid_knd_yor_bem_azi_nor_pol_aze_bam_vie_heb_lda_xho_akn	-0.117077658703386	-0.276012592273809	0.783150805595284
384	mlt_eng_yor_lit_hau_amh_wly_ger_aze_tur_zul_ind_cic_hin_spa_bsq_ctl_tig_igb_mnd_ben_dut_ven_prs_swa_bul_hun_dgb_swt_est_lat_gam_geo_bos_mol_rus_scr_aeg_sod_mcd_fin_xho_mly_krd_tag_jpn_knd_kor_svk_cze_bam_rom_mao_por_chh_bat_cnt_glc_fbf_alb_sid_swe_arw_afr_grk_qcu_ukr_slo_ita_dyu_amr_pol_owc_urd_jav_nor_lda_fre_akn_sun_tha_anl_tml_moo_tsn_azi_guj_pan_uzb_bem_vie_heb_ewe_tsw_ses	-0.501737103935664	-1.19453731441317	0.235305526448891
385	amr_bos_dyu_rom_gam_amh_hau_ukr_tur_azi_ses_jav_yor_hin_alb_bsq_ctl_anl_moo_cnt_ita_grk_akn_fre_bem_rus_fin_bam_zul_est_svk_aeg_geo_mcd_swe_ger_arw_sid_mlt_cze_hun_ewe_bat_dut_mly_jpn_tml_kor_lit_por_dgb_afr_tag_bul_wly_mao_mnd_urd_xho_guj_owc_pol_ben_mol_glc_qcu_prs_lat_pan_cic_sod_eng_tig_krd_sun_scr_swt_nor_tsw_ind_tha_heb_knd_tsn_swa_aze_slo_spa_uzb_fbf_vie_chh_ven_lda_igb	-1.08658017450604	-2.66279697246318	0.00913226029622758
386	sid_guj_igb_ukr_mlt_amh_gam_bul_tur_aze_tsn_jav_bam_glc_scr_bsq_ctl_anl_moo_cnt_mcd_bos_yor_lit_cic_eng_hun_zul_ewe_est_pol_sod_geo_cze_lat_arw_hin_owc_wly_afr_fin_xho_sun_por_mao_jpn_knd_kor_svk_urd_akn_pan_mly_slo_hau_ind_mnd_prs_dgb_ben_heb_grk_ger_swe_ita_qcu_spa_mol_rus_ven_amr_krd_aeg_rom_tag_alb_bem_dut_dyu_bat_tha_chh_tml_fbf_ses_azi_fre_nor_uzb_swt_vie_tig_tsw_swa_lda	0.875574491212357	2.09066138956255	0.0392862191316648
387	sod_bos_akn_pan_sid_amr_wly_fre_uzb_azi_ewe_mly_tsn_eng_nor_bsq_ger_heb_yor_cnt_lit_por_bem_ctl_ses_spa_est_fbf_cic_hun_slo_chh_geo_rom_lat_rus_alb_owc_anl_glc_fin_tsw_mao_scr_bat_jpn_tml_kor_mcd_arw_dgb_svk_sun_pol_mlt_tag_mnd_cze_moo_prs_hau_dut_afr_ita_ukr_qcu_bul_swe_guj_swt_tig_hin_amh_krd_ind_ben_xho_grk_dyu_jav_tha_aeg_knd_bam_zul_aze_urd_mol_tur_igb_vie_gam_ven_lda_swa	-0.745700767036873	-1.79075843574823	0.0765856565914559
388	amh_ben_fbf_nor_owc_anl_gam_bos_azi_aze_tsn_mly_igb_krd_por_bsq_ger_heb_lda_mnd_pol_guj_ewe_spa_xho_svk_est_swa_bem_hun_cze_hau_geo_fre_prs_alb_ukr_wly_mlt_eng_fin_dyu_jav_glc_bat_jpn_tml_kor_bul_scr_ven_dut_tag_swe_chh_ind_cnt_afr_ses_rom_sod_mol_hin_pan_arw_qcu_mcd_ctl_slo_bam_aeg_lit_amr_lat_sun_rus_tsw_urd_zul_mao_tha_tig_knd_dgb_swt_uzb_grk_ita_tur_cic_vie_sid_akn_yor_moo	0.0611127937497093	0.143960041244465	0.885843515458876
389	aeg_ita_bem_prs_owc_amh_heb_mol_uzb_tur_tsn_mao_lda_glc_swe_bsq_bul_chh_cic_mnd_dut_pol_swt_rus_ewe_ger_hun_tsw_igb_est_spa_gam_geo_ben_guj_svk_slo_sod_amr_lit_fin_bam_mly_krd_bat_jpn_tml_kor_fre_eng_dyu_urd_ind_cze_mlt_jav_cnt_arw_fbf_ukr_wly_pan_rom_alb_bos_qcu_mcd_ctl_afr_zul_tig_nor_anl_hin_tag_lat_dgb_grk_ven_sun_tha_sid_knd_yor_akn_aze_scr_por_azi_xho_vie_hau_ses_swa_moo	0.0193091042873158	0.0454066033515283	0.963880575374587
390	aeg_rus_tsn_bul_sid_amh_chh_alb_aze_tur_yor_sun_zul_ukr_ben_bsq_hin_anl_moo_mnd_prs_spa_fbf_afr_ven_por_hun_xho_swa_est_scr_wly_geo_dut_nor_swe_ita_tig_hau_slo_fin_cic_mao_pan_ind_jpn_knd_kor_svk_lat_bam_fre_tag_bos_gam_jav_cnt_glc_ses_rom_owc_lit_ctl_eng_grk_qcu_mol_ger_guj_dgb_amr_pol_sod_urd_bat_arw_swt_krd_ewe_mly_tha_mlt_tml_tsw_dyu_uzb_mcd_cze_azi_akn_vie_heb_igb_lda_bem	-0.651071696720362	-1.55524891712984	0.123283427943409
391	sod_prs_bem_alb_owc_anl_chh_urd_aze_azi_lda_mly_yor_pan_afr_bsq_mol_wly_swa_mnd_ukr_bos_xho_fre_cic_slo_fin_tsn_moo_est_por_amr_geo_bul_mcd_svk_ctl_mlt_aeg_grk_hun_igb_ind_cze_tag_jpn_tml_kor_glc_ita_swt_swe_jav_pol_amh_mao_cnt_ben_ses_dut_heb_lit_scr_hin_guj_qcu_ger_eng_rom_dyu_hau_rus_tig_arw_bat_nor_tsw_spa_akn_sun_tha_sid_knd_ven_bam_uzb_lat_krd_tur_zul_vie_gam_dgb_ewe_fbf	-0.437900829515472	-1.04026521396869	0.300913615025266
392	anl_scr_lda_bos_tig_amr_heb_nor_azi_uzb_fbf_mly_ewe_ukr_alb_bsq_arw_wly_bam_mnd_dut_rus_igb_mcd_ses_grk_fin_dyu_zul_est_eng_hau_geo_ger_por_ctl_krd_sod_aeg_spa_hun_yor_sun_swe_bat_jpn_tml_kor_bul_ita_swt_afr_ind_ben_mlt_mao_cnt_pol_xho_svk_chh_prs_lit_hin_glc_qcu_guj_mol_urd_moo_gam_slo_sid_cze_jav_fre_swa_rom_cic_tag_tha_amh_knd_dgb_ven_tur_pan_lat_aze_bem_vie_owc_akn_tsw_tsn	-0.707550272877199	-1.6960218240621	0.0932269577384875
393	amh_swe_bem_svk_owc_heb_anl_fre_aze_azi_dyu_ind_ewe_dut_afr_bsq_slo_sid_fbf_mnd_guj_rom_bam_ben_swt_spa_est_ven_igb_hun_grk_hau_geo_ukr_mcd_ctl_cze_tig_sod_bul_fin_xho_mly_rus_tag_jpn_tml_kor_hin_glc_dgb_pol_bat_lit_mlt_mao_cnt_lat_moo_nor_aeg_alb_arw_por_urd_qcu_ger_krd_pan_swa_gam_prs_amr_scr_jav_eng_lda_mol_ses_sun_tha_wly_knd_tsw_yor_tur_bos_ita_uzb_tsn_vie_chh_cic_akn_zul	-0.0541769804240213	-0.127583111225211	0.89875436416459
394	mlt_afr_akn_mol_hau_tig_amh_ukr_tur_uzb_dyu_jav_xho_bos_pan_bsq_krd_heb_fbf_cnt_glc_urd_cic_slo_lda_alb_est_bam_swt_hun_nor_chh_geo_mcd_rus_rom_ger_gam_aeg_spa_fin_bem_mly_cze_mao_jpn_knd_kor_grk_fre_dgb_guj_sun_scr_anl_bat_mnd_eng_moo_ben_owc_swe_svk_dut_lit_qcu_ita_hin_bul_ewe_sod_ctl_amr_pol_tag_por_tsn_arw_ven_ind_tha_sid_tml_swa_ses_aze_prs_lat_azi_zul_vie_wly_tsw_yor_igb	-0.154504540673146	-0.36455637232465	0.716270219515279
395	owc_grk_tsn_rus_chh_mlt_anl_mol_azi_tur_swa_bat_swt_krd_afr_bsq_ctl_aeg_cic_mnd_urd_glc_fbf_nor_lda_slo_fin_igb_xho_est_pol_amh_geo_lit_rom_swe_spa_amr_tig_guj_hun_tsw_mao_cze_mly_jpn_knd_kor_bul_dut_zul_mcd_tag_alb_heb_jav_cnt_scr_moo_hin_wly_ukr_fre_ben_ger_qcu_prs_lat_por_dgb_sid_svk_gam_eng_sun_arw_bam_ita_dyu_ind_tha_hau_tml_bem_yor_uzb_bos_pan_aze_ewe_vie_sod_ses_akn_ven	-1.08639607240706	-2.66314459052757	0.00912351201116966
396	anl_lat_ven_fre_aeg_sod_hau_lit_aze_azi_tsw_mly_akn_slo_guj_bsq_eng_owc_ewe_mnd_swe_svk_zul_dut_dgb_ger_fin_dyu_moo_hun_mol_chh_geo_ctl_krd_por_scr_sid_mlt_nor_est_bam_jav_pol_mao_jpn_tml_kor_afr_pan_lda_mcd_sun_rus_amr_tag_cnt_glc_swa_cze_gam_urd_grk_ukr_alb_qcu_rom_prs_bos_fbf_amh_hin_tig_arw_ind_ita_xho_bul_yor_bat_tha_heb_knd_cic_bem_tur_ben_spa_uzb_tsn_vie_wly_igb_ses_swt	0.266138010504169	0.625625020783841	0.533093238731777
397	amh_rus_ewe_afr_gam_heb_sid_pol_aze_tur_bem_ind_tsn_ukr_arw_bsq_lit_tig_dgb_cnt_bos_prs_fbf_slo_swt_alb_fin_moo_bam_hun_mcd_chh_geo_dut_guj_nor_bul_wly_amr_urd_est_igb_mly_por_bat_jpn_knd_kor_pan_fre_swa_ita_sun_spa_mlt_jav_mnd_ben_xho_mol_hau_cze_scr_glc_ger_qcu_grk_eng_krd_dyu_sod_rom_anl_svk_tag_hin_ses_ctl_tsw_mao_tha_owc_tml_cic_zul_uzb_lat_swe_azi_akn_vie_aeg_ven_lda_yor	-0.320188637107525	-0.75836393526449	0.450150731803277
398	sod_rom_igb_arw_mlt_gam_amh_lit_azi_uzb_dgb_sun_fbf_ctl_mcd_bsq_bos_chh_ewe_mnd_eng_krd_xho_mol_dyu_prs_fin_zul_yor_est_ukr_aeg_geo_ger_svk_slo_bul_anl_tig_dut_hun_swa_tag_pan_ind_jpn_knd_kor_ben_swe_tsw_rus_mao_scr_heb_mly_cnt_guj_lda_grk_wly_ita_por_alb_hin_qcu_pol_lat_spa_bem_sid_fre_amr_glc_bat_nor_akn_urd_tsn_jav_tha_hau_tml_bam_swt_tur_afr_cze_aze_moo_vie_owc_ven_ses_cic	0.0817309581690936	0.192330873012073	0.847902391090022
399	amh_pan_dgb_prs_chh_sid_gam_bul_aze_uzb_xho_mao_bem_arw_lit_bsq_ita_tig_tsn_cnt_ctl_ger_ven_eng_akn_lat_hun_fbf_yor_est_alb_hau_geo_pol_urd_svk_cze_aeg_amr_guj_fin_ses_tag_grk_mly_jpn_knd_kor_ukr_glc_bam_mol_sun_bos_sod_ind_mnd_dut_igb_rom_wly_nor_afr_spa_mcd_qcu_hin_scr_ben_cic_owc_slo_anl_swe_bat_fre_lda_por_dyu_jav_tha_mlt_tml_swt_tsw_azi_rus_krd_tur_ewe_vie_heb_swa_moo_zul	-0.492445706847064	-1.17070028049874	0.244710324996527
400	gam_fre_swt_scr_sid_amh_aeg_pan_aze_uzb_lda_mly_dyu_krd_slo_bsq_bul_mlt_yor_mnd_rom_cze_ven_lat_moo_pol_fin_tsw_bem_est_afr_wly_geo_glc_ukr_dut_ctl_anl_tig_rus_hun_xho_mao_swe_jav_jpn_knd_kor_urd_mcd_igb_por_ind_mol_chh_bat_cnt_nor_dgb_prs_hau_svk_ben_ita_guj_qcu_eng_grk_ger_fbf_sod_bos_heb_arw_tag_lit_ses_alb_zul_sun_tha_owc_tml_akn_swa_azi_hin_spa_tur_ewe_vie_amr_cic_tsn_bam	-0.704926834438277	-1.6910333988019	0.0941792396370551
401	sod_mcd_yor_guj_wly_owc_tig_grk_azi_uzb_fbf_tag_dyu_bos_fre_bsq_eng_heb_ses_mnd_ctl_pan_swa_glc_zul_lat_hun_swt_cic_fin_swe_anl_geo_rom_ita_rus_cze_gam_chh_hin_est_tsw_sun_por_ind_jpn_tml_kor_arw_prs_lda_ger_jav_dut_sid_bat_cnt_ukr_bam_svk_hau_alb_mol_krd_scr_qcu_slo_urd_bul_akn_mlt_spa_amh_pol_mao_lit_bem_nor_moo_mly_tha_amr_knd_dgb_ewe_aze_ben_afr_tur_tsn_vie_aeg_igb_xho_ven	-0.713544543674926	-1.71278948074837	0.0900834491435692
402	chh_svk_igb_pan_amh_sod_tig_scr_azi_uzb_bem_sun_lda_slo_bul_bsq_prs_aeg_fbf_mnd_alb_ukr_swt_por_ven_dut_hun_ses_cic_est_cze_heb_geo_eng_spa_ben_arw_amr_mlt_hin_fin_dgb_mly_rus_jav_jpn_knd_kor_fre_mol_tsw_rom_tag_glc_owc_mao_cnt_ita_ewe_mcd_anl_urd_ger_lat_guj_qcu_grk_afr_swe_xho_sid_nor_wly_pol_bat_ctl_dyu_bos_bam_ind_tha_hau_tml_swa_akn_tur_lit_krd_aze_tsn_vie_gam_moo_yor_zul	-0.586008591203535	-1.39671183438191	0.165824525052307
403	aeg_prs_ses_lit_mlt_amh_sod_fre_aze_tur_yor_ind_dgb_hin_bul_bsq_eng_tig_akn_cnt_svk_ben_ewe_urd_cic_rom_fin_bem_bam_hun_ger_anl_geo_glc_mol_ita_krd_wly_owc_scr_est_fbf_sun_cze_tag_jpn_knd_kor_guj_por_tsn_grk_mao_bos_gam_jav_mnd_mcd_xho_swe_amr_spa_pan_pol_ukr_qcu_nor_lat_ctl_swa_heb_rus_sid_dut_bat_alb_ven_afr_swt_mly_tha_hau_tml_tsw_igb_uzb_slo_arw_azi_moo_vie_chh_lda_dyu_zul	-0.697173866917563	-1.67233828396183	0.0978188295372672
404	sod_bos_swt_rus_sid_heb_hau_ita_azi_tur_dyu_jav_bam_svk_hin_bsq_mcd_anl_tsw_cnt_grk_bul_ewe_cze_bem_glc_hun_dgb_fbf_fin_eng_amh_geo_arw_afr_spa_dut_mlt_tig_swe_est_cic_tag_nor_sun_jpn_tml_kor_por_alb_yor_urd_mly_scr_wly_mao_mnd_ben_xho_fre_chh_ger_slo_prs_pol_qcu_mol_krd_lat_igb_aeg_rom_owc_guj_ind_pan_tsn_ukr_swa_bat_tha_gam_knd_zul_ven_uzb_lit_ctl_aze_moo_vie_amr_ses_lda_akn	-0.520750775922708	-1.240205656888	0.218019298937122
405	aeg_fre_bem_ben_heb_owc_mlt_grk_uzb_tur_yor_tag_ven_cze_pol_bsq_arw_hau_swt_mnd_lit_slo_swa_afr_igb_mcd_est_zul_ewe_hun_rus_sid_geo_glc_por_ctl_guj_gam_amh_swe_fin_lda_mao_mol_ind_jpn_tml_kor_lat_urd_fbf_alb_bat_ger_sod_mly_cnt_ukr_xho_bos_amr_dut_hin_scr_spa_qcu_rom_prs_nor_ses_anl_bul_tig_eng_jav_ita_bam_krd_tsn_sun_tha_chh_knd_akn_tsw_azi_svk_pan_aze_moo_vie_wly_cic_dyu_dgb	0.0871069577651626	0.205044289361954	0.837985639008523
406	heb_scr_tsw_hin_mlt_gam_amh_slo_azi_uzb_bam_tag_dgb_urd_prs_bsq_svk_hau_lda_mnd_krd_mcd_akn_lit_zul_bul_hun_cic_swt_fin_eng_sod_geo_pan_pol_ger_dut_amr_owc_grk_est_fbf_mly_ben_jav_jpn_tml_kor_spa_afr_dyu_mol_bat_guj_anl_sun_cnt_bos_xho_ita_chh_cze_lat_nor_swe_qcu_arw_glc_ukr_yor_wly_fre_sid_rom_ind_rus_ven_ctl_ewe_mao_tha_aeg_knd_moo_ses_aze_por_alb_tur_igb_vie_tig_tsn_swa_bem	-0.423225915800743	-1.00368568974188	0.31813449494702
407	hau_grk_xho_rom_anl_sod_wly_afr_tur_aze_akn_tag_swa_ger_ben_bsq_spa_tig_dyu_mnd_alb_por_cic_pol_bem_lit_hun_moo_yor_est_bos_chh_geo_pan_fre_cze_svk_owc_aeg_guj_fin_bam_ind_slo_jav_jpn_knd_kor_krd_mol_zul_ukr_sun_ctl_heb_mao_cnt_dut_ses_swe_gam_hin_mcd_ita_eng_qcu_prs_lat_scr_dgb_amr_glc_amh_arw_mly_nor_tsw_rus_swt_bat_tha_mlt_tml_igb_ven_azi_urd_bul_uzb_tsn_vie_sid_lda_ewe_fbf	0.0362630307066577	0.0853221816830341	0.932188671883287
408	owc_bul_swa_pan_anl_mlt_tig_lit_tur_uzb_ven_bat_lda_guj_ukr_bsq_rom_amh_akn_mnd_por_nor_swt_lat_ewe_bos_est_bem_dyu_fin_mcd_amr_geo_mol_pol_hin_afr_aeg_hau_ben_hun_moo_mao_rus_jav_jpn_tml_kor_eng_slo_bam_dut_ind_scr_wly_sun_cnt_swe_zul_krd_chh_arw_svk_glc_grk_qcu_prs_ctl_alb_tsn_sid_urd_heb_spa_tag_fre_yor_ita_ses_mly_tha_sod_knd_xho_fbf_azi_ger_cze_aze_cic_vie_gam_igb_dgb_tsw	-0.190336059036377	-0.448960175558993	0.654504828254001
409	sid_ita_akn_afr_wly_aeg_mlt_ctl_uzb_azi_tsw_mly_ven_fre_mol_bsq_nor_amr_bem_mnd_arw_por_moo_ger_igb_lat_fin_ewe_lda_est_slo_hau_geo_urd_glc_guj_hin_chh_anl_mcd_hun_dgb_mao_alb_sun_jpn_tml_kor_rom_pol_fbf_ben_ind_svk_sod_jav_cnt_pan_xho_bos_owc_dut_grk_cze_swe_qcu_scr_krd_prs_cic_amh_eng_gam_spa_bat_ukr_bam_lit_ses_tag_tha_tig_knd_dyu_zul_aze_bul_rus_tur_swt_vie_heb_yor_tsn_swa	-0.74120850791382	-1.78148832472043	0.0780971378443821
410	amr_swe_ewe_rom_anl_mlt_wly_mcd_uzb_tur_dyu_bat_bem_lit_prs_bsq_cze_amh_zul_cnt_bul_alb_ven_lat_swt_fre_est_akn_cic_fin_slo_gam_geo_svk_ctl_por_scr_hau_heb_nor_hun_fbf_tag_krd_ind_jpn_tml_kor_urd_spa_bam_grk_jav_pol_owc_sun_mnd_mol_tsw_glc_sid_arw_pan_eng_dut_qcu_ger_afr_rus_ses_aeg_ita_sod_ukr_mao_hin_dgb_guj_igb_mly_tha_chh_knd_swa_tsn_aze_bos_ben_azi_xho_vie_tig_yor_lda_moo	-0.257049934911405	-0.607447016979603	0.545034669321029
411	hau_glc_yor_krd_tig_aeg_chh_mcd_azi_tur_fbf_sun_swa_svk_urd_bsq_bos_anl_tsw_mnd_afr_swe_ewe_slo_swt_nor_est_cic_zul_hun_scr_heb_geo_cze_grk_arw_ben_sod_amh_rus_fin_ven_tag_guj_mao_jpn_knd_kor_bul_pol_dyu_lit_bat_mol_wly_ind_cnt_dut_akn_ctl_amr_eng_rom_ita_pan_qcu_ukr_ger_fre_tsn_owc_alb_sid_spa_mly_por_dgb_lat_bam_jav_tha_mlt_tml_bem_lda_aze_hin_prs_uzb_igb_vie_gam_moo_ses_xho	-0.464641859878867	-1.10456362237848	0.272198317902314
412	owc_scr_akn_rus_mlt_wly_sod_krd_uzb_tur_dyu_tag_dgb_cze_mcd_bsq_glc_hau_ses_mnd_eng_svk_igb_spa_fbf_afr_fin_tsn_swt_hun_pan_chh_geo_guj_nor_rom_ita_heb_anl_urd_est_yor_sun_ben_mao_jpn_knd_kor_ctl_bul_ewe_lat_mly_lit_gam_ind_cnt_prs_bem_por_amr_swe_hin_fre_arw_qcu_dut_slo_alb_swa_amh_ukr_aeg_ger_jav_mol_ven_bos_bam_bat_tha_tig_tml_tsw_xho_azi_grk_pol_aze_moo_vie_sid_zul_cic_lda	-0.361153294795392	-0.855430923939823	0.394511139034487
413	owc_ctl_fbf_spa_aeg_amh_wly_pol_azi_aze_tsw_mao_ses_ben_nor_bsq_rus_heb_yor_cnt_krd_slo_ven_scr_zul_afr_hun_cic_xho_est_dut_tig_geo_mol_rom_bos_bul_hau_gam_ukr_fin_akn_tag_guj_sun_jpn_knd_kor_alb_lit_bem_ita_ind_mcd_mlt_jav_mnd_eng_dgb_urd_anl_grk_svk_por_fre_qcu_pan_swe_arw_bam_sod_prs_chh_lat_mly_cze_moo_hin_dyu_bat_tha_sid_tml_ewe_tsn_uzb_ger_glc_tur_igb_vie_amr_lda_swt_swa	0.913799187733523	2.1848457857967	0.0314134744119601
414	aeg_prs_swt_mol_hau_heb_chh_lit_aze_tur_ses_jav_cic_alb_rom_bsq_ctl_sid_fbf_cnt_bul_lat_swa_urd_dgb_cze_fin_xho_igb_hun_ukr_mlt_geo_grk_guj_svk_arw_gam_tig_pan_est_tsn_mly_krd_tag_jpn_tml_kor_spa_dut_bam_swe_bat_eng_amr_ind_mnd_ita_ven_mcd_sod_fre_slo_afr_scr_qcu_rus_nor_hin_akn_anl_pol_owc_ger_sun_glc_bem_ben_lda_mao_tha_amh_knd_moo_yor_uzb_bos_por_azi_dyu_vie_wly_zul_ewe_tsw	0.171023141916963	0.402454102020739	0.688273415952894
415	hau_mcd_swt_krd_heb_amr_sid_eng_azi_aze_xho_sun_ses_ita_alb_bsq_prs_sod_dyu_cnt_ukr_pol_lda_swe_zul_urd_est_bem_ven_fin_slo_aeg_geo_pan_rus_arw_glc_amh_wly_fre_hun_yor_bat_ben_jav_jpn_tml_kor_hin_afr_igb_cze_tag_bos_mlt_ind_mnd_rom_dgb_svk_gam_grk_ger_lit_ctl_qcu_por_bul_lat_ewe_chh_scr_owc_guj_mly_dut_akn_mol_tsw_mao_tha_tig_knd_tsn_fbf_uzb_nor_spa_tur_bam_vie_anl_swa_moo_cic	-0.0980229950527401	-0.23107958231015	0.817760599416299
416	amh_swe_bam_arw_aeg_owc_mlt_nor_azi_aze_swa_mly_ses_mol_afr_bsq_lit_sid_fbf_mnd_scr_krd_tsw_grk_xho_prs_fin_igb_lda_est_dut_tig_geo_glc_por_pol_ger_amr_heb_rom_hun_ven_jav_bul_sun_jpn_knd_kor_slo_urd_akn_hin_ind_ben_gam_bat_cnt_bos_bem_spa_wly_pan_svk_eng_guj_qcu_ukr_lat_mcd_yor_sod_fre_hau_alb_mao_ctl_moo_cze_swt_tag_tha_anl_tml_dyu_cic_uzb_rus_ita_tur_dgb_vie_chh_tsn_zul_ewe	-0.130438765519443	-0.307507551680304	0.759144656256476
417	gam_prs_bam_guj_heb_aeg_amh_rom_azi_uzb_tsw_mly_ewe_mol_por_bsq_glc_owc_akn_mnd_arw_alb_swt_fre_dgb_svk_hun_tsn_swa_est_hin_hau_geo_ita_lat_lit_afr_sod_amr_swe_fin_lda_bat_urd_sun_jpn_tml_kor_ben_krd_dyu_scr_jav_spa_tig_mao_cnt_slo_ven_cze_anl_dut_nor_pan_mcd_qcu_grk_ctl_ger_cic_sid_eng_chh_pol_tag_ukr_xho_bos_ses_ind_tha_mlt_knd_zul_igb_aze_rus_bul_tur_bem_vie_wly_fbf_yor_moo	-0.272969436845287	-0.645815679486906	0.519989073870013
418	hau_prs_zul_arw_mlt_heb_gam_bos_tur_aze_lda_sun_igb_svk_pan_bsq_slo_anl_xho_cnt_ben_pol_bem_fre_ewe_cze_hun_cic_fbf_est_urd_aeg_geo_glc_bul_lit_guj_sid_amr_alb_fin_bam_bat_rom_mly_jpn_knd_kor_grk_krd_tsn_afr_tag_nor_chh_ind_mnd_por_dgb_spa_wly_eng_hin_swe_ctl_qcu_ukr_rus_dut_swa_tig_lat_sod_mcd_mao_mol_tsw_ger_swt_jav_tha_amh_tml_akn_moo_azi_scr_ita_uzb_ses_vie_owc_ven_yor_dyu	-1.25961757207681	-3.13929216278266	0.00226992013198324
419	hau_eng_moo_ctl_anl_wly_aeg_fre_tur_azi_ewe_bat_zul_bul_guj_bsq_afr_mlt_tsw_mnd_alb_cze_fbf_rom_ven_ukr_fin_ses_bam_hun_scr_heb_geo_bos_swe_dut_pan_sid_sod_glc_est_tsn_ind_nor_jav_jpn_tml_kor_spa_mcd_yor_rus_tag_arw_tig_mly_cnt_lat_swa_ben_amr_krd_grk_slo_mol_qcu_hin_ger_urd_bem_gam_prs_amh_por_sun_lit_igb_ita_lda_mao_tha_owc_knd_swt_xho_aze_pol_svk_uzb_dgb_vie_chh_cic_akn_dyu	-0.573041436182614	-1.3667401177491	0.175001811466488
420	amr_dut_lda_mcd_owc_sid_mlt_slo_aze_uzb_moo_mly_akn_cze_svk_bsq_ita_chh_bem_mnd_nor_prs_ewe_arw_tsn_guj_hun_ses_yor_est_lit_hau_geo_urd_bul_eng_swe_anl_tig_glc_fin_swt_jav_alb_tag_jpn_knd_kor_krd_grk_dgb_pan_mao_fre_heb_bat_cnt_rus_cic_rom_amh_ben_lat_por_ukr_qcu_spa_afr_ctl_ven_aeg_hin_wly_bos_ind_scr_zul_pol_dyu_sun_tha_sod_tml_xho_swa_azi_mol_ger_tur_igb_vie_gam_fbf_bam_tsw	0.0694647348093	0.163672970717303	0.870343765932297
421	chh_svk_zul_bos_tig_aeg_wly_ctl_aze_tur_tsw_mao_bem_guj_afr_bsq_ukr_amh_yor_mnd_rom_krd_swa_arw_akn_hin_est_ses_xho_fin_alb_mlt_geo_por_ger_lit_slo_anl_sid_eng_hun_fbf_tag_dut_ind_jpn_tml_kor_grk_spa_tsn_rus_jav_mol_owc_bat_cnt_fre_lda_bul_sod_urd_swe_lat_pan_qcu_mcd_prs_pol_ven_heb_cze_gam_scr_sun_glc_cic_nor_moo_mly_tha_amr_knd_igb_bam_azi_ita_ben_uzb_ewe_vie_hau_dyu_dgb_swt	-0.712760484229928	-1.71034157350005	0.0905368925750884
422	mlt_scr_tsw_urd_sid_owc_aeg_slo_aze_uzb_ses_mao_dgb_afr_ben_bsq_hin_anl_akn_mnd_rom_mol_swa_dut_bem_lit_hun_moo_ven_est_ctl_amr_geo_svk_grk_cze_bos_amh_wly_glc_fin_xho_tag_pol_ind_jpn_tml_kor_arw_ger_zul_pan_jav_nor_tig_mly_cnt_lat_cic_ita_gam_fre_krd_alb_guj_qcu_ukr_spa_prs_tsn_chh_swe_hau_eng_bat_bul_ewe_mcd_dyu_sun_tha_sod_knd_yor_lda_azi_por_rus_tur_igb_vie_heb_swt_fbf_bam	-0.709555356552614	-1.69873365808659	0.0927125765657921
423	sid_mol_ewe_scr_wly_hau_owc_swe_tur_aze_xho_mao_cic_krd_alb_bsq_lat_gam_fbf_cnt_rus_hin_swt_ita_bam_ger_hun_dgb_bem_est_cze_anl_geo_afr_pol_mcd_spa_aeg_amh_rom_fin_ven_ind_bul_sun_jpn_tml_kor_grk_por_ses_arw_jav_svk_mlt_mly_mnd_eng_yor_ukr_tig_urd_slo_glc_pan_qcu_dut_ben_lit_zul_heb_fre_chh_nor_tag_prs_akn_guj_swa_bat_tha_amr_knd_tsw_igb_uzb_bos_ctl_azi_lda_vie_sod_dyu_moo_tsn	-0.432266092947986	-1.02768878927131	0.306761762965457
424	sid_arw_akn_swe_owc_tig_anl_ukr_uzb_tur_tsn_ind_bem_guj_pol_bsq_prs_aeg_zul_cnt_rom_slo_yor_krd_swa_scr_hun_ven_cic_fin_cze_hau_geo_svk_afr_glc_ctl_mlt_wly_dut_est_ewe_sun_eng_mly_jpn_knd_kor_spa_rus_moo_bul_jav_mol_heb_bat_mnd_fre_dyu_pan_sod_lit_urd_mcd_grk_qcu_alb_por_ben_ses_amh_nor_gam_bos_tag_ita_fbf_lat_dgb_mao_tha_amr_tml_swt_bam_azi_hin_ger_aze_xho_vie_chh_lda_tsw_igb	-0.040544448878969	-0.0955149554787558	0.924111323282142
425	owc_lat_swt_krd_amr_sid_mlt_bos_uzb_azi_dgb_ind_zul_cze_guj_bsq_mcd_wly_ven_cnt_bul_svk_igb_scr_ewe_glc_est_lda_tsn_fin_rom_gam_geo_eng_fre_afr_mol_hau_anl_spa_hun_xho_bat_ukr_mao_jpn_knd_kor_swe_ben_tsw_dut_jav_rus_heb_mly_mnd_ita_bam_grk_aeg_pan_lit_pol_prs_qcu_ctl_alb_ger_dyu_chh_slo_tig_urd_sun_arw_ses_por_akn_tag_tha_sod_tml_swa_bem_tur_hin_nor_aze_fbf_vie_amh_moo_yor_cic	-0.075948854125949	-0.178946822623504	0.85836872738131
426	aeg_pol_moo_ctl_sod_hau_tig_ben_tur_azi_tsn_mly_zul_mcd_afr_bsq_rom_chh_lda_mnd_alb_eng_ewe_prs_ven_swe_est_yor_tsw_fin_lat_amr_geo_spa_dut_arw_fre_heb_sid_glc_hun_xho_bat_slo_sun_jpn_knd_kor_bos_pan_cic_rus_tag_ukr_gam_jav_cnt_guj_dyu_cze_mlt_svk_ita_urd_nor_qcu_grk_lit_mol_swt_amh_por_anl_krd_ind_hin_bem_scr_igb_mao_tha_wly_tml_dgb_bam_uzb_bul_ger_aze_akn_vie_owc_fbf_ses_swa	0.0537717268847728	0.126626314394603	0.89950953772704
427	amh_afr_ven_spa_sod_hau_tig_ben_tur_azi_fbf_mao_ewe_fre_dut_bsq_lat_aeg_cic_cnt_svk_guj_dyu_ukr_dgb_slo_est_bem_tsn_hun_swe_sid_geo_por_pan_grk_eng_wly_heb_mcd_fin_akn_jav_hin_sun_jpn_tml_kor_ger_lit_zul_scr_ind_ctl_anl_mly_mnd_glc_bam_bos_owc_alb_nor_bul_ita_qcu_prs_arw_rus_tsw_chh_pol_mlt_krd_bat_urd_xho_cze_ses_tag_tha_amr_knd_igb_swa_aze_mol_rom_uzb_moo_vie_gam_lda_yor_swt	-0.30512514950267	-0.722206931717772	0.471979362544196
428	sid_mcd_ewe_alb_tig_amh_mlt_grk_uzb_azi_akn_mly_ses_slo_swe_bsq_por_owc_bem_mnd_arw_bos_swa_pol_xho_prs_est_zul_tsw_hun_afr_hau_geo_glc_lat_nor_urd_amr_chh_ukr_fin_ven_jav_dut_mao_jpn_tml_kor_ben_rus_bam_guj_bat_hin_sod_ind_cnt_krd_fbf_spa_heb_mol_ita_cze_eng_qcu_lit_fre_svk_igb_wly_ger_anl_pan_tag_bul_yor_ctl_moo_sun_tha_gam_knd_lda_swt_aze_rom_scr_tur_dyu_vie_aeg_tsn_cic_dgb	-0.306381148116222	-0.727845249361309	0.468536869076189
429	mlt_nor_moo_hin_gam_amh_heb_lit_aze_uzb_zul_mly_dyu_ukr_svk_bsq_pan_chh_fbf_cnt_glc_grk_swa_krd_akn_rom_fin_swt_ses_hun_slo_aeg_geo_alb_fre_por_bul_wly_sid_ita_est_ven_tag_mol_mao_jpn_knd_kor_cze_mcd_dgb_ben_ind_guj_anl_jav_mnd_afr_xho_eng_sod_arw_ctl_scr_ger_qcu_bos_swe_urd_tsw_amr_rus_owc_prs_sun_spa_bam_dut_lda_bat_tha_hau_tml_igb_ewe_tur_pol_lat_azi_yor_vie_tig_tsn_bem_cic	-0.0426556709178513	-0.100508048407495	0.920157351818081
430	owc_por_ven_cze_aeg_gam_chh_lat_azi_tur_xho_ind_swa_hin_ita_bsq_bos_hau_dgb_cnt_mol_arw_swt_alb_lda_ukr_est_tsw_bam_fin_guj_mlt_geo_krd_ctl_rus_grk_amh_anl_ben_hun_yor_tag_afr_jav_jpn_knd_kor_ger_glc_fbf_lit_mly_mcd_sid_mao_mnd_rom_zul_dut_wly_slo_swe_urd_prs_qcu_scr_eng_svk_cic_heb_pan_amr_nor_bat_bul_moo_fre_igb_sun_tha_tig_tml_ses_bem_aze_spa_pol_uzb_tsn_vie_sod_dyu_akn_ewe	0.140479220273357	0.330568342896338	0.741714137533771
431	owc_afr_moo_dut_gam_aeg_sod_arw_azi_aze_zul_mly_xho_krd_scr_bsq_slo_sid_ven_mnd_spa_rus_ses_eng_fbf_grk_fin_lda_ewe_hun_ita_wly_geo_bul_urd_lat_fre_tig_heb_lit_est_swa_ind_nor_mao_jpn_knd_kor_alb_guj_yor_glc_sun_svk_hau_tag_cnt_mol_akn_bos_amr_cze_ukr_hin_mcd_qcu_ctl_rom_prs_igb_anl_por_amh_pan_bat_pol_tsw_ben_cic_jav_tha_chh_tml_tsn_bem_tur_ger_swe_uzb_bam_vie_mlt_dyu_swt_dgb	0.12663026114436	0.298086603300514	0.766302005975775
432	sid_swe_ven_scr_amh_gam_mlt_ukr_uzb_azi_akn_tag_tsn_fre_afr_bsq_alb_anl_lda_mnd_pol_eng_xho_mol_bam_rom_hun_cic_dgb_fin_pan_hau_geo_krd_glc_rus_ger_sod_owc_mcd_est_ses_mly_hin_mao_jpn_knd_kor_dut_ita_dyu_arw_jav_urd_aeg_sun_cnt_slo_zul_bos_heb_svk_spa_prs_bul_qcu_por_ben_guj_fbf_chh_nor_wly_lat_ind_lit_moo_cze_swt_bat_tha_amr_tml_tsw_swa_aze_grk_ctl_tur_igb_vie_tig_bem_ewe_yor	-0.209642847275904	-0.494396173136725	0.622192257307711
433	mlt_pan_swt_spa_chh_owc_sid_guj_uzb_tur_bam_bat_swa_nor_rom_bsq_mol_gam_xho_cnt_arw_ger_yor_mcd_tsw_ita_hun_tsn_ven_fin_scr_hau_geo_rus_lat_bos_ctl_heb_aeg_cze_est_cic_sun_swe_mao_jpn_tml_kor_grk_ukr_dgb_prs_ind_eng_tig_jav_mnd_svk_igb_bul_wly_hin_krd_slo_glc_qcu_alb_pol_dut_lda_amh_fre_amr_afr_mly_ben_fbf_lit_dyu_tag_tha_anl_knd_bem_akn_aze_por_urd_azi_ses_vie_sod_ewe_zul_moo	-0.422425068780552	-1.00171662737456	0.319079745442389
434	gam_cze_bem_fre_owc_sod_aeg_ger_tur_azi_yor_mao_bam_lit_grk_bsq_hin_chh_xho_cnt_pol_ukr_swt_eng_ewe_spa_est_ven_lda_fin_afr_hau_geo_ita_arw_mol_guj_anl_mlt_svk_hun_cic_bat_pan_mly_jpn_tml_kor_urd_por_tsn_ctl_jav_krd_sid_tag_mnd_swe_igb_bul_tig_prs_lat_alb_mcd_qcu_dut_bos_nor_dyu_heb_slo_amr_rus_sun_glc_swa_rom_dgb_ind_tha_wly_knd_moo_akn_uzb_ben_scr_aze_tsw_vie_amh_fbf_zul_ses	-0.170887288609985	-0.403593801834812	0.68743792055054
435	amr_ben_moo_bul_sid_mlt_gam_ita_azi_aze_fbf_mao_zul_ctl_bos_bsq_eng_wly_swa_cnt_fre_glc_ewe_ger_igb_nor_hun_bem_lda_fin_urd_heb_geo_grk_rus_rom_prs_chh_anl_svk_est_bam_mly_lat_bat_jpn_knd_kor_alb_mol_tsn_hin_jav_lit_aeg_tag_mnd_pol_akn_afr_tig_guj_spa_mcd_krd_qcu_ukr_swe_arw_ses_owc_por_sod_scr_ind_pan_xho_slo_tsw_sun_tha_amh_tml_yor_dgb_uzb_cze_dut_tur_ven_vie_hau_cic_swt_dyu	-0.243775746964065	-0.577320938926366	0.56511769713501
436	heb_ben_ses_hin_hau_sid_amr_krd_uzb_azi_fbf_mly_bem_lit_bul_bsq_scr_wly_cic_cnt_fre_arw_moo_grk_akn_mcd_est_swa_yor_hun_swe_amh_geo_svk_bos_prs_pol_gam_owc_rom_fin_tsw_bat_mol_tag_jpn_knd_kor_ukr_ctl_ewe_urd_sun_rus_chh_mao_mnd_alb_ven_eng_sod_lat_guj_slo_dut_qcu_glc_ger_spa_swt_anl_afr_aeg_nor_ind_pan_dyu_por_bam_jav_tha_tig_tml_dgb_xho_aze_ita_cze_tur_zul_vie_mlt_igb_tsn_lda	0.235157698158516	0.554248568730918	0.58073909929425
437	amh_nor_tsn_scr_gam_amr_chh_svk_uzb_azi_zul_jav_bem_pol_bos_bsq_mcd_aeg_moo_cnt_lit_fre_bam_prs_igb_arw_est_swt_lda_fin_alb_owc_geo_slo_cze_urd_spa_anl_wly_afr_hun_dyu_mao_dut_sun_jpn_tml_kor_guj_bul_tsw_ben_ind_hin_mlt_mly_mnd_krd_ewe_mol_heb_por_pan_ukr_glc_qcu_rus_eng_rom_dgb_tig_grk_hau_lat_tag_ctl_xho_ita_akn_bat_tha_sod_knd_cic_ven_aze_ger_swe_tur_yor_vie_sid_ses_swa_fbf	-0.13699314584525	-0.323335700129491	0.747166944743187
438	mlt_ita_ven_eng_wly_amr_tig_ben_tur_uzb_xho_mly_bam_pan_afr_bsq_svk_amh_fbf_cnt_rus_grk_igb_urd_dyu_lat_hun_dgb_bem_est_krd_aeg_geo_bos_scr_swe_nor_sod_sid_prs_fin_swt_mao_mol_jav_jpn_tml_kor_ukr_arw_ewe_bul_tag_hin_anl_ind_mnd_ger_zul_ctl_chh_spa_lit_pol_por_qcu_rom_cze_guj_swa_owc_fre_hau_slo_bat_mcd_akn_dut_yor_sun_tha_heb_knd_tsw_lda_aze_alb_glc_azi_cic_vie_gam_moo_tsn_ses	-0.144382097381446	-0.340307073439153	0.734392763786059
439	amh_spa_akn_ctl_amr_hau_heb_prs_uzb_tur_fbf_bat_xho_pan_pol_bsq_nor_sid_tsn_cnt_mcd_ukr_bam_lit_bem_arw_est_moo_swa_hun_scr_owc_geo_bos_mol_fre_slo_sod_tig_bul_fin_ven_sun_svk_tag_jpn_knd_kor_alb_rus_zul_rom_jav_grk_mlt_mao_mnd_eng_ewe_urd_wly_ita_afr_guj_lat_qcu_swe_glc_por_ses_aeg_ger_chh_cze_ind_dut_dyu_krd_lda_mly_tha_gam_tml_swt_dgb_aze_hin_ben_azi_igb_vie_anl_yor_tsw_cic	0.0702621405808282	0.165508667864708	0.868902883113705
440	chh_ctl_fbf_svk_sid_aeg_gam_slo_aze_tur_igb_sun_bam_afr_ger_bsq_mcd_sod_ewe_cnt_urd_arw_xho_grk_ven_mol_hun_ses_dyu_est_bos_amr_geo_rus_dut_pol_scr_hau_anl_pan_fin_yor_tag_cze_mao_jpn_tml_kor_lat_ukr_dgb_nor_ind_rom_tig_jav_mnd_swe_swa_guj_mlt_krd_por_glc_prs_qcu_bul_fre_eng_tsw_amh_lit_wly_ita_bat_hin_zul_alb_tsn_mly_tha_heb_knd_akn_moo_uzb_ben_spa_azi_cic_vie_owc_bem_swt_lda	-0.753942981479373	-1.81244499869174	0.0731441929682635
441	aeg_slo_ewe_alb_wly_mlt_anl_arw_azi_aze_akn_mao_dgb_ita_bos_bsq_rus_heb_swt_cnt_glc_prs_moo_ger_bem_hin_fin_xho_cic_hun_urd_sod_geo_pol_ctl_nor_ukr_amh_hau_eng_est_ses_bat_grk_sun_jpn_knd_kor_scr_dut_yor_ben_jav_fre_owc_ind_mnd_por_tsn_pan_gam_krd_rom_guj_lit_qcu_spa_mcd_lat_fbf_tig_swe_amr_mol_mly_afr_bam_cze_lda_tag_tha_sid_tml_dyu_tsw_tur_bul_svk_uzb_ven_vie_chh_zul_swa_igb	-0.820242344916763	-1.97817550412042	0.0508681905105914
442	heb_ita_ses_fre_aeg_hau_amh_swe_uzb_tur_bem_mly_tsw_spa_scr_bsq_lit_amr_lda_mnd_glc_eng_xho_svk_akn_lat_est_swa_swt_hun_pan_sod_geo_mol_rom_dut_grk_gam_tig_afr_fin_tsn_jav_slo_ind_jpn_tml_kor_mcd_krd_dyu_ger_bat_guj_chh_mao_cnt_alb_bam_bos_owc_arw_ukr_cze_bul_qcu_ctl_por_hin_fbf_anl_rus_mlt_urd_tag_ben_zul_prs_ven_sun_tha_wly_knd_yor_ewe_azi_pol_nor_aze_dgb_vie_sid_igb_cic_moo	-0.00421862551752394	-0.00992567366831892	0.992101849398411
443	owc_prs_xho_pol_chh_gam_mlt_arw_tur_aze_moo_bat_fbf_ben_rom_bsq_lit_wly_tsn_mnd_rus_slo_igb_bul_bam_guj_fin_swt_dgb_est_por_sid_geo_ukr_dut_ita_cze_hau_sod_krd_hun_ven_jav_urd_ind_jpn_knd_kor_hin_pan_akn_nor_mly_alb_tig_sun_cnt_glc_tsw_scr_amr_eng_bos_swe_mcd_qcu_lat_afr_grk_bem_heb_spa_aeg_svk_mao_ger_ses_fre_lda_tag_tha_amh_tml_swa_yor_azi_ctl_mol_uzb_dyu_vie_anl_zul_ewe_cic	0.01794558708154	0.0423354393948875	0.966322054582883
444	mlt_alb_zul_rus_hau_gam_sod_spa_uzb_tur_lda_sun_fbf_afr_ben_bsq_scr_amr_bem_mnd_hin_prs_igb_bos_ewe_nor_est_dyu_cic_fin_por_chh_geo_ita_eng_mcd_dut_aeg_amh_grk_hun_tsw_ind_cze_bat_jpn_knd_kor_urd_swe_ven_rom_mao_mol_heb_mly_cnt_pol_bam_fre_owc_ger_lit_guj_glc_qcu_lat_slo_bul_dgb_tig_krd_wly_svk_tag_ctl_yor_pan_xho_jav_tha_anl_tml_ses_tsn_azi_arw_ukr_aze_moo_vie_sid_akn_swa_swt	-0.510554280917017	-1.21598860222057	0.227066769184921
445	gam_arw_tsw_alb_wly_anl_aeg_rom_uzb_aze_zul_bat_ven_eng_svk_bsq_fre_sid_lda_mnd_lat_cze_moo_ctl_fbf_mcd_fin_tsn_swa_hun_afr_chh_geo_pan_bul_swe_bos_owc_heb_slo_est_cic_mao_spa_jav_jpn_tml_kor_mol_rus_dgb_prs_sun_nor_amr_ind_cnt_urd_ewe_krd_tig_por_ita_hin_lit_qcu_dut_grk_glc_akn_hau_pol_mlt_ger_mly_ben_dyu_guj_bam_tag_tha_sod_knd_bem_xho_azi_scr_ukr_tur_igb_vie_amh_ses_yor_swt	-0.202687751059778	-0.478043511453337	0.63374102130675
446	sod_spa_tsn_nor_mlt_chh_sid_krd_tur_uzb_swa_ind_ven_mol_svk_bsq_arw_aeg_swt_cnt_bul_scr_cic_pol_moo_alb_fin_lda_tsw_est_fre_wly_geo_ger_eng_urd_lat_amh_gam_lit_hun_dyu_mao_mcd_jav_jpn_tml_kor_swe_por_ewe_slo_bat_prs_owc_mly_mnd_guj_ses_rus_amr_cze_bos_ita_pan_qcu_glc_dut_ctl_dgb_heb_rom_anl_hin_tag_ben_akn_afr_zul_sun_tha_hau_knd_bem_yor_azi_grk_ukr_aze_igb_vie_tig_fbf_xho_bam	0.691065744049338	1.63859190844201	0.104677223490451
447	amr_krd_ven_rus_wly_sod_tig_mcd_aze_tur_tsn_tag_cic_spa_hin_bsq_dut_heb_igb_cnt_pol_lat_ewe_alb_zul_grk_est_bam_dgb_fin_arw_chh_geo_pan_ben_lit_nor_mlt_aeg_mol_hun_akn_ind_prs_sun_jpn_knd_kor_afr_fre_dyu_ctl_bat_ukr_sid_mly_mnd_bos_fbf_urd_gam_ger_scr_svk_por_qcu_cze_slo_eng_tsw_hau_ita_anl_swe_mao_guj_swa_bul_yor_jav_tha_amh_tml_bem_xho_azi_rom_glc_uzb_ses_vie_owc_moo_swt_lda	0.132026322983426	0.310760792031055	0.756677908216255
448	amr_mcd_lda_swe_heb_chh_sid_urd_uzb_azi_moo_mao_dgb_arw_ctl_bsq_guj_wly_cic_cnt_glc_mol_yor_por_ewe_ukr_est_dyu_igb_hun_lat_hau_geo_dut_hin_pol_nor_aeg_gam_cze_fin_xho_sun_fre_jav_jpn_tml_kor_bul_grk_swt_rus_tag_svk_mlt_bat_mnd_pan_bem_ger_anl_ben_eng_prs_rom_qcu_scr_lit_alb_ven_owc_ita_amh_slo_ind_bos_tsn_krd_fbf_mly_tha_sod_knd_bam_akn_aze_spa_afr_tur_zul_vie_tig_ses_tsw_swa	-0.176627274210259	-0.417334106639862	0.677395900112095
449	heb_arw_ven_lit_gam_anl_wly_pan_uzb_aze_tsn_tag_tsw_eng_fre_bsq_nor_chh_yor_cnt_por_hin_lda_afr_fbf_rom_hun_akn_ses_est_krd_owc_geo_urd_rus_swe_grk_amh_tig_cze_fin_dyu_ind_svk_mly_jpn_knd_kor_mcd_glc_swt_pol_jav_alb_sid_sun_mnd_ctl_moo_ukr_aeg_mol_prs_ger_slo_qcu_scr_spa_dut_dgb_amr_ben_sod_bul_bat_ita_bam_bos_bem_mao_tha_hau_tml_igb_cic_azi_lat_guj_tur_zul_vie_mlt_xho_ewe_swa	-0.0826324008954481	-0.194874161881445	0.845916555709372
450	tig_ctl_tsn_cze_amr_chh_owc_mol_azi_tur_xho_mly_zul_krd_bul_bsq_por_aeg_swt_mnd_mcd_rus_akn_arw_ses_lat_fin_tsw_yor_est_hin_amh_geo_ukr_urd_ben_guj_sid_wly_pol_hun_ewe_sun_rom_mao_jpn_knd_kor_prs_nor_bem_dut_ind_pan_heb_jav_cnt_grk_igb_scr_sod_alb_spa_swe_eng_qcu_fre_svk_ger_dyu_mlt_bos_gam_ita_tag_lit_fbf_afr_moo_bat_tha_hau_tml_dgb_lda_aze_glc_slo_uzb_swa_vie_anl_bam_cic_ven	0.467012068605423	1.10201550084853	0.273298746609589
451	amh_arw_moo_alb_sid_gam_mlt_rus_tur_aze_ses_tag_yor_scr_fre_bsq_mol_sod_swa_cnt_krd_afr_lda_svk_fbf_grk_est_zul_tsn_hun_glc_heb_geo_lat_ben_hin_eng_wly_chh_ctl_fin_igb_jav_swe_sun_jpn_knd_kor_prs_lit_tsw_cze_bat_slo_owc_ind_mnd_bul_ewe_ger_amr_dut_mcd_rom_pan_qcu_pol_nor_bos_cic_anl_spa_tig_ukr_mao_por_dgb_ita_swt_mly_tha_aeg_tml_bam_bem_uzb_urd_guj_azi_ven_vie_hau_dyu_xho_akn	-0.303573315552859	-0.718543306754117	0.474223771436098
452	owc_cze_fbf_dut_amr_sid_sod_svk_tur_aze_akn_tag_bam_pan_rus_bsq_lit_aeg_dgb_mnd_por_grk_lda_arw_ewe_hin_hun_tsn_dyu_est_glc_tig_geo_eng_guj_alb_urd_heb_gam_ger_fin_ses_ind_pol_jav_jpn_tml_kor_spa_ctl_swa_scr_mly_swe_hau_mao_cnt_ita_bem_mcd_chh_afr_ben_prs_nor_qcu_bos_bul_mol_tsw_wly_krd_anl_lat_bat_slo_ven_ukr_cic_sun_tha_mlt_knd_yor_xho_azi_rom_fre_uzb_igb_vie_amh_zul_moo_swt	0.0520912605808221	0.122606996822231	0.902682877205737
453	aeg_por_tsw_ita_hau_gam_amr_krd_uzb_azi_cic_ind_bem_guj_fre_bsq_ctl_sid_dyu_cnt_grk_lat_ewe_bul_yor_rus_fin_ven_swt_hun_bos_sod_geo_ukr_mol_swe_eng_owc_tig_pan_est_bam_mly_urd_jav_jpn_knd_kor_ger_alb_akn_dut_bat_pol_anl_tag_mnd_spa_ses_cze_heb_lit_afr_slo_rom_qcu_hin_prs_arw_igb_wly_ben_mlt_svk_mao_mcd_lda_glc_swa_sun_tha_chh_tml_fbf_xho_aze_nor_scr_tur_zul_vie_amh_tsn_moo_dgb	0.198010160072649	0.465464748028377	0.642686848766252
454	tig_slo_swt_lit_owc_heb_anl_hin_tur_uzb_igb_mly_bem_guj_ctl_bsq_ukr_hau_cic_mnd_ben_bos_ewe_mcd_yor_fre_fin_ven_swa_est_pol_wly_geo_cze_pan_eng_mol_chh_sod_swe_hun_moo_tag_ger_jav_jpn_knd_kor_prs_spa_zul_arw_ind_nor_sid_bat_cnt_urd_xho_svk_amh_glc_bul_por_ita_qcu_dut_afr_lat_tsn_amr_grk_mlt_rus_sun_scr_dgb_rom_tsw_mao_tha_gam_tml_dyu_ses_aze_krd_alb_azi_bam_vie_aeg_fbf_akn_lda	-0.330500593155174	-0.782773636179747	0.435748764136331
455	chh_glc_ses_prs_sid_anl_amh_svk_azi_aze_dgb_tag_cic_swe_rus_bsq_cze_amr_xho_cnt_bul_bos_ewe_arw_dyu_scr_est_tsw_zul_fin_fre_wly_geo_rom_urd_ben_lit_owc_sod_alb_hun_swt_bat_por_sun_jpn_tml_kor_ctl_dut_akn_nor_mao_slo_aeg_jav_mnd_krd_fbf_spa_hau_grk_eng_lat_mcd_qcu_hin_ita_ukr_igb_mlt_pan_tig_guj_mly_afr_moo_ger_bem_ind_tha_gam_knd_ven_yor_uzb_pol_mol_tur_tsn_vie_heb_lda_swa_bam	-0.123402165120539	-0.29101911010337	0.771684747115654
456	aeg_slo_ses_mol_amr_hau_heb_por_tur_uzb_yor_jav_ewe_bul_lat_bsq_bos_gam_igb_cnt_glc_alb_tsn_lit_moo_scr_fin_swa_bam_hun_nor_anl_geo_mcd_ben_ger_ctl_tig_owc_afr_est_tsw_bat_ukr_mly_jpn_knd_kor_dut_urd_bem_prs_mao_pol_mlt_tag_mnd_krd_lda_eng_chh_hin_arw_svk_spa_qcu_cze_rom_pan_ven_sod_rus_sid_ita_sun_guj_fbf_grk_zul_ind_tha_wly_tml_dyu_dgb_aze_swe_fre_azi_cic_vie_amh_akn_swt_xho	-0.135981919520425	-0.320680113701957	0.749172283385868
457	amh_lit_lda_urd_sod_chh_anl_slo_uzb_aze_swt_tag_dyu_bul_cze_bsq_pol_amr_tsn_mnd_ger_por_xho_fre_cic_spa_hun_ses_ven_fin_ctl_aeg_geo_krd_alb_rus_hin_owc_gam_guj_est_bam_ind_arw_bat_jpn_knd_kor_grk_mol_ewe_afr_mao_nor_mlt_sun_cnt_dut_dgb_svk_heb_eng_lat_mcd_ben_qcu_pan_scr_glc_yor_sid_bos_tig_ita_jav_prs_fbf_ukr_swa_mly_tha_hau_tml_bem_akn_azi_swe_rom_tur_igb_vie_wly_tsw_moo_zul	-0.266485671142142	-0.629618128061603	0.530488224808858
458	amh_guj_ses_slo_hau_mlt_gam_ger_uzb_azi_bem_tag_swt_eng_scr_bsq_ben_tig_igb_mnd_prs_urd_tsw_afr_akn_arw_fin_moo_ewe_hun_lat_chh_geo_hin_rus_mol_ukr_owc_aeg_bos_est_tsn_sun_ctl_mao_jpn_tml_kor_nor_grk_yor_fre_bat_lit_anl_jav_cnt_svk_dyu_glc_wly_alb_pol_spa_por_qcu_bul_rom_mcd_ven_sid_cze_heb_ita_ind_dut_dgb_pan_zul_mly_tha_sod_knd_xho_cic_aze_swe_krd_tur_swa_vie_amr_lda_bam_fbf	-0.475789048021559	-1.13174631759271	0.260650899229869
459	aeg_por_bem_pan_owc_tig_gam_bos_tur_uzb_xho_sun_bam_prs_cze_bsq_rom_anl_ewe_mnd_bul_ctl_lda_glc_fbf_hin_fin_swt_ven_hun_scr_hau_geo_dut_spa_lat_ben_sod_amh_alb_est_akn_jav_fre_ind_jpn_tml_kor_lit_guj_dyu_nor_tag_urd_chh_mao_cnt_krd_dgb_swe_wly_ita_mol_mcd_slo_qcu_arw_pol_eng_tsn_amr_ukr_sid_rus_bat_svk_cic_grk_swa_mly_tha_heb_knd_tsw_igb_aze_ger_afr_azi_yor_vie_mlt_moo_ses_zul	-0.63523067098104	-1.51887509225071	0.13218632669358
460	anl_arw_igb_eng_wly_amh_sid_rus_uzb_aze_bam_bat_akn_lit_dut_bsq_pol_gam_tsn_mnd_scr_bul_bem_grk_lda_rom_fin_fbf_moo_est_ben_amr_geo_ita_hin_urd_glc_sod_chh_pan_hun_ewe_mao_slo_ind_jpn_knd_kor_ger_afr_ses_mol_sun_bos_hau_mly_cnt_spa_xho_swe_mlt_svk_por_krd_lat_qcu_guj_nor_cze_dyu_tig_ukr_owc_ctl_tag_prs_dgb_mcd_swa_jav_tha_aeg_tml_zul_yor_azi_fre_alb_tur_cic_vie_heb_tsw_swt_ven	-0.689946876508427	-1.65349802414821	0.101601389294473
461	hau_cze_swt_mol_mlt_anl_chh_bul_azi_uzb_cic_tag_igb_hin_alb_bsq_bos_amr_fbf_mnd_afr_guj_zul_lat_ses_ukr_est_swa_yor_hun_dut_amh_geo_grk_ctl_glc_slo_tig_wly_por_fin_tsn_sun_pan_mly_jpn_tml_kor_prs_scr_tsw_rom_bat_lit_sid_mao_cnt_eng_ewe_ita_owc_spa_arw_svk_fre_qcu_pol_ger_krd_ven_gam_ben_sod_nor_ind_urd_bam_swe_moo_jav_tha_aeg_knd_lda_dgb_aze_mcd_rus_tur_bem_vie_heb_akn_xho_dyu	-0.553707097116985	-1.31788884209715	0.190777969263428
462	amr_prs_ewe_bos_sod_gam_heb_mol_aze_azi_xho_jav_cic_ger_alb_bsq_por_hau_ven_cnt_swe_lit_lda_svk_tsn_bul_hun_tsw_yor_fin_slo_chh_geo_afr_fre_dut_hin_owc_wly_arw_est_fbf_mao_urd_mly_jpn_tml_kor_guj_scr_ses_lat_bat_pol_mlt_ind_mnd_rus_igb_ita_amh_grk_cze_mcd_pan_qcu_spa_ctl_rom_bem_sid_eng_aeg_krd_tag_ukr_swt_ben_dgb_sun_tha_anl_knd_zul_bam_uzb_nor_glc_tur_dyu_vie_tig_moo_akn_swa	-0.15293292671125	-0.360408650911358	0.719358834265732
463	sod_dut_igb_mcd_heb_mlt_amh_bos_azi_tur_dyu_mly_ses_krd_svk_bsq_ita_wly_ewe_mnd_lit_urd_moo_arw_fbf_cze_fin_ven_swa_est_ger_owc_geo_slo_eng_bul_fre_hau_anl_lat_hun_dgb_ind_spa_sun_jpn_tml_kor_alb_hin_tsn_pan_bat_nor_sid_mao_cnt_ctl_bam_mol_amr_ukr_pol_grk_prs_qcu_guj_por_rom_swt_chh_rus_aeg_scr_jav_ben_akn_afr_lda_tag_tha_gam_knd_tsw_cic_aze_swe_glc_uzb_zul_vie_tig_xho_yor_bem	-0.0851066773030128	-0.200473610137447	0.841547949941504
464	amh_ger_bem_dut_anl_chh_hau_krd_aze_azi_bam_ind_dyu_grk_rom_bsq_afr_amr_ses_mnd_arw_mol_swa_pan_lda_nor_hun_igb_cic_fin_bul_tig_geo_slo_mcd_bos_alb_wly_sod_fre_est_ewe_jav_eng_sun_jpn_tml_kor_ctl_prs_akn_lit_bat_cze_sid_mly_cnt_svk_xho_rus_gam_glc_urd_pol_ukr_qcu_hin_swe_scr_ven_heb_guj_aeg_por_tag_ben_swt_spa_moo_mao_tha_mlt_knd_tsn_tsw_tur_ita_lat_uzb_dgb_vie_owc_yor_fbf_zul	0.0398518251286091	0.0937393946672479	0.925517833542733
465	chh_hin_tsw_cze_sid_amh_tig_afr_aze_azi_ses_ind_zul_slo_fre_bsq_mol_anl_lda_cnt_bul_scr_cic_ben_swa_swe_fin_xho_ven_hun_lit_wly_geo_mcd_ita_bos_pan_aeg_hau_rom_est_swt_tag_pol_bat_jpn_tml_kor_alb_arw_igb_krd_sun_ukr_owc_jav_mnd_rus_akn_prs_sod_ger_glc_lat_grk_qcu_eng_urd_por_bem_heb_svk_mlt_spa_mao_ctl_tsn_nor_ewe_mly_tha_amr_knd_yor_fbf_tur_guj_dut_uzb_dyu_vie_gam_dgb_bam_moo	-0.628060792140184	-1.50033046456774	0.136916212355685
466	wly_scr_dyu_ctl_aeg_chh_amh_ben_tur_aze_moo_ind_tsw_prs_slo_bsq_spa_anl_ewe_mnd_dut_svk_cic_arw_xho_afr_est_ven_igb_hun_mol_heb_geo_rom_ger_lit_bos_sod_sid_pol_fin_lda_jav_hin_sun_jpn_knd_kor_rus_grk_swa_bul_mao_nor_owc_tag_cnt_eng_yor_glc_amr_urd_ita_por_lat_qcu_cze_swe_guj_tsn_gam_ukr_hau_krd_bat_fre_zul_mcd_bem_mly_tha_tig_tml_akn_ses_azi_alb_pan_uzb_bam_vie_mlt_fbf_dgb_swt	-0.263389496718538	-0.623585022689559	0.534426620625323
467	hau_cze_igb_afr_amr_owc_gam_bul_aze_tur_ses_bat_akn_spa_fre_bsq_lit_amh_cic_mnd_rom_pan_fbf_eng_bam_lat_est_yor_swa_hun_rus_sod_geo_ukr_slo_krd_grk_aeg_tig_hin_fin_dyu_tag_dut_sun_jpn_tml_kor_ben_guj_bem_mcd_mly_mol_mlt_mao_cnt_svk_xho_ita_chh_scr_bos_ger_pol_qcu_alb_swe_ctl_tsn_sid_prs_anl_urd_ind_arw_zul_glc_dgb_jav_tha_heb_knd_lda_moo_uzb_por_nor_azi_tsw_vie_wly_ven_swt_ewe	-0.0685277918452189	-0.161404419872003	0.872125009930194
468	gam_ben_bem_rom_hau_chh_wly_afr_aze_azi_xho_bat_bam_cze_rus_bsq_arw_owc_swa_cnt_dut_ger_akn_mol_igb_scr_hun_dyu_ven_fin_grk_sod_geo_slo_glc_lit_alb_aeg_tig_bul_est_yor_mao_mcd_jav_jpn_tml_kor_urd_svk_moo_eng_mly_hin_anl_sun_mnd_pan_ewe_bos_mlt_guj_pol_lat_ctl_qcu_swe_spa_por_zul_amr_ita_amh_ukr_tag_prs_lda_nor_tsw_ind_tha_heb_knd_cic_swt_uzb_fre_krd_tur_ses_vie_sid_tsn_dgb_fbf	0.214206593892316	0.504586663709692	0.615042675201765
469	hau_scr_moo_ctl_sod_wly_sid_swe_aze_tur_ses_mao_ven_lat_ben_bsq_spa_amh_swa_mnd_prs_alb_bam_guj_dgb_rus_hun_dyu_akn_est_glc_mlt_geo_nor_lit_bul_pan_tig_gam_svk_fin_yor_jav_bos_bat_jpn_tml_kor_ita_cze_lda_eng_mly_hin_amr_ind_cnt_krd_igb_mcd_chh_mol_dut_por_fre_qcu_arw_grk_ukr_xho_anl_urd_aeg_rom_tag_ger_swt_slo_zul_sun_tha_heb_knd_cic_tsw_uzb_pol_afr_azi_ewe_vie_owc_fbf_bem_tsn	0.0842634039401017	0.198320145442989	0.843227472142101
470	sid_rus_swt_guj_aeg_amh_heb_bul_tur_azi_ewe_sun_tsw_afr_bos_bsq_mcd_gam_ses_mnd_ger_pol_bem_nor_bam_swe_hun_akn_igb_fin_scr_chh_geo_urd_grk_mol_spa_wly_hau_pan_est_ven_bat_slo_ind_jpn_knd_kor_dut_glc_dgb_ben_tag_lat_owc_mao_cnt_por_swa_ukr_amr_ita_svk_alb_rom_qcu_fre_cze_prs_tsn_anl_lit_tig_ctl_mly_arw_xho_krd_cic_jav_tha_sod_tml_dyu_lda_aze_eng_hin_uzb_fbf_vie_mlt_yor_zul_moo	0.619976112636552	1.47301888261239	0.144122484434885
471	mlt_bul_dyu_lat_aeg_anl_hau_grk_azi_uzb_moo_mly_fbf_urd_mcd_bsq_mol_chh_akn_cnt_rus_arw_tsn_afr_lda_krd_est_swa_swt_hun_ger_gam_geo_swe_lit_por_slo_amh_sid_bos_fin_zul_jav_svk_tag_jpn_tml_kor_hin_guj_bem_scr_bat_cze_owc_mao_mnd_pan_ses_ita_sod_alb_spa_rom_fre_qcu_ben_eng_prs_tsw_tig_nor_heb_ctl_ind_pol_ven_ukr_bam_sun_tha_amr_knd_igb_dgb_aze_dut_glc_tur_cic_vie_wly_yor_ewe_xho	-0.371918841108763	-0.880717464949205	0.380741122304669
472	wly_por_fbf_lit_owc_amh_gam_mol_aze_uzb_yor_mly_swa_pan_hin_bsq_prs_amr_moo_mnd_rom_swe_ses_ctl_tsn_afr_hun_dyu_dgb_fin_scr_tig_geo_ben_nor_alb_krd_hau_aeg_bos_est_ven_bat_grk_mao_jpn_tml_kor_arw_glc_tsw_eng_sun_pol_mlt_jav_cnt_lat_swt_dut_sod_cze_slo_rus_urd_qcu_ger_ita_fre_akn_anl_spa_heb_svk_tag_ukr_ewe_guj_bam_ind_tha_sid_knd_cic_xho_tur_mcd_bul_azi_lda_vie_chh_zul_bem_igb	0.0888632782421462	0.209301816809828	0.834670424636315
473	hau_lat_fbf_svk_wly_amh_heb_afr_aze_tur_ven_bat_bam_ben_fre_bsq_scr_aeg_dgb_cnt_dut_pol_moo_ger_cic_mol_fin_ewe_xho_hun_ukr_sid_geo_alb_eng_rus_guj_tig_gam_grk_est_igb_mao_ita_sun_jpn_tml_kor_prs_mcd_ses_cze_jav_por_chh_mly_mnd_slo_dyu_ctl_mlt_krd_arw_lit_glc_qcu_hin_bos_nor_tsw_anl_urd_amr_spa_ind_pan_zul_bul_swt_tag_tha_owc_knd_yor_bem_azi_rom_swe_uzb_lda_vie_sod_swa_akn_tsn	-0.673680387479814	-1.61286093191988	0.110163149055172
474	aeg_slo_bam_eng_owc_sod_hau_cze_aze_azi_zul_jav_tsw_guj_hin_bsq_ukr_tig_lda_cnt_pol_lit_akn_ben_moo_nor_fin_swa_yor_hun_bul_heb_geo_rus_fre_alb_ger_amh_wly_grk_est_fbf_bat_afr_mao_jpn_knd_kor_prs_por_dgb_spa_mly_svk_gam_sun_mnd_arw_ses_swe_amr_bos_ctl_pan_krd_qcu_urd_scr_rom_tsn_sid_dut_chh_lat_tag_ita_igb_glc_bem_ind_tha_mlt_tml_swt_ewe_tur_mol_mcd_uzb_ven_vie_anl_cic_dyu_xho	-0.855794906999867	-2.07626331296275	0.0406287476631227
475	heb_lat_igb_mol_sid_wly_aeg_prs_aze_tur_ewe_tag_zul_swe_bul_bsq_spa_tig_akn_mnd_pan_svk_tsn_ger_dgb_rus_fin_xho_lda_est_dut_amr_geo_bos_pol_arw_urd_amh_owc_ben_hun_tsw_sun_alb_ind_jpn_knd_kor_fre_ctl_yor_glc_mly_eng_hau_jav_cnt_hin_bam_lit_gam_scr_afr_ita_krd_qcu_slo_guj_mcd_fbf_chh_ukr_sod_por_bat_nor_cic_rom_swa_mao_tha_mlt_tml_dyu_moo_uzb_grk_cze_azi_ven_vie_anl_ses_bem_swt	-1.05937583832626	-2.5932054716144	0.011044790668639
476	chh_dut_ses_bos_aeg_mlt_wly_glc_uzb_tur_dyu_tag_lda_rom_mol_bsq_lat_heb_tsw_mnd_rus_pol_igb_mcd_fbf_ctl_hun_zul_ewe_fin_krd_sod_geo_grk_nor_ita_prs_owc_amr_spa_est_tsn_jav_afr_sun_jpn_knd_kor_slo_scr_ven_fre_bat_arw_sid_mao_cnt_ben_swa_por_tig_ger_swe_svk_eng_qcu_cze_urd_lit_cic_amh_guj_anl_bul_ind_alb_akn_ukr_xho_mly_tha_hau_tml_bam_bem_aze_pan_hin_azi_yor_vie_gam_moo_dgb_swt	-0.155017658501589	-0.365462778819562	0.715595886376067
477	owc_lat_zul_krd_heb_aeg_amr_pan_uzb_azi_ewe_bat_igb_pol_ukr_bsq_grk_sid_ses_mnd_eng_glc_lda_bos_akn_alb_est_swt_dgb_fin_fre_chh_geo_mcd_ben_nor_swe_sod_gam_guj_hun_swa_mly_spa_sun_jpn_knd_kor_por_ctl_bem_ita_jav_rus_hau_tag_cnt_afr_bam_hin_anl_dut_ger_svk_lit_qcu_slo_prs_rom_cic_tig_mol_wly_scr_mao_urd_dyu_arw_tsw_ind_tha_amh_tml_fbf_tsn_aze_cze_bul_tur_moo_vie_mlt_xho_yor_ven	0.0177706760426795	0.0418403240335188	0.966715686438353
478	gam_ctl_akn_hin_heb_owc_anl_ger_azi_uzb_lda_mao_bam_krd_mol_bsq_urd_aeg_yor_mnd_nor_lit_xho_cze_dyu_pan_hun_fbf_ven_est_dut_mlt_geo_guj_ben_slo_bos_amr_chh_alb_fin_zul_ind_spa_bat_jpn_tml_kor_rus_grk_swa_rom_jav_fre_tig_tag_cnt_prs_moo_swe_sid_pol_scr_svk_mcd_qcu_eng_por_glc_bem_wly_ukr_amh_lat_sun_afr_cic_arw_ewe_mly_tha_sod_knd_dgb_igb_tur_ita_bul_aze_tsw_vie_hau_ses_swt_tsn	-0.984241256287927	-2.39463674392534	0.0186423188832276
479	amr_rus_swt_arw_mlt_aeg_owc_grk_tur_uzb_dgb_ind_ses_alb_glc_bsq_scr_hau_dyu_mnd_slo_ukr_ven_ita_tsw_dut_hun_cic_igb_fin_prs_heb_geo_swe_mcd_afr_lat_anl_chh_cze_est_moo_tag_ctl_mao_jpn_tml_kor_hin_pan_bam_spa_bat_pol_gam_sun_cnt_lit_fbf_urd_amh_svk_ben_bos_ger_qcu_mol_eng_bul_akn_sod_fre_sid_nor_mly_por_ewe_guj_lda_jav_tha_tig_knd_xho_tsn_aze_krd_rom_azi_swa_vie_wly_zul_yor_bem	-0.744382928926532	-1.78480157814822	0.077554105620792
480	sod_nor_ewe_krd_mlt_anl_tig_alb_uzb_aze_cic_mao_dyu_ita_ger_bsq_pol_amr_xho_mnd_lat_eng_tsw_scr_moo_guj_hun_fbf_bam_fin_fre_chh_geo_bos_cze_pan_glc_heb_owc_rom_est_yor_bat_mol_jav_jpn_knd_kor_ctl_bul_zul_hin_ind_urd_gam_mly_cnt_spa_bem_por_hau_swe_ukr_mcd_prs_qcu_grk_svk_rus_ven_sid_afr_wly_dut_sun_arw_lda_slo_swa_tag_tha_amh_tml_igb_akn_tur_lit_ben_azi_tsn_vie_aeg_swt_ses_dgb	-0.919296261325366	-2.23826682413065	0.0275899338944377
481	gam_ctl_lda_urd_tig_mlt_owc_lat_azi_uzb_dgb_jav_akn_pan_nor_bsq_arw_heb_moo_cnt_scr_krd_zul_spa_yor_rom_fin_xho_ewe_est_slo_aeg_geo_ger_alb_ukr_svk_wly_sid_mcd_hun_tsn_mao_dut_mly_jpn_tml_kor_prs_ben_cic_guj_ind_bul_amh_bat_mnd_eng_ven_cze_hau_bos_por_grk_pol_qcu_hin_ita_fre_bam_chh_glc_amr_lit_tag_afr_ses_swe_tsw_sun_tha_sod_knd_igb_dyu_tur_rus_mol_aze_swa_vie_anl_bem_fbf_swt	-0.606320418345952	-1.45002773977537	0.150414969045713
482	wly_rom_dyu_lit_heb_anl_sod_prs_aze_tur_tsn_sun_ses_hin_ger_bsq_urd_amr_dgb_cnt_eng_pan_bem_mcd_xho_spa_est_igb_bam_fin_ukr_aeg_geo_rus_bos_lat_bul_amh_tig_arw_hun_yor_tag_alb_ind_jpn_tml_kor_fre_dut_swt_scr_jav_ben_sid_mao_mnd_mol_zul_krd_owc_afr_grk_guj_slo_qcu_cze_por_ctl_swa_gam_ita_chh_pol_bat_svk_tsw_glc_lda_mly_tha_hau_knd_ewe_cic_azi_nor_swe_uzb_ven_vie_mlt_akn_moo_fbf	-0.708000337152357	-1.69719596666982	0.0930039611940667
483	chh_swe_lda_arw_amh_owc_wly_rom_uzb_tur_cic_sun_dgb_svk_fre_bsq_lat_heb_akn_mnd_por_bos_yor_grk_ven_prs_est_igb_xho_hun_bul_anl_geo_hin_ctl_urd_pan_amr_hau_scr_fin_tsw_jav_mol_mao_jpn_knd_kor_glc_rus_tsn_eng_mly_pol_gam_tag_cnt_krd_ewe_ukr_aeg_slo_cze_dut_alb_qcu_guj_afr_nor_moo_sid_ita_mlt_lit_ind_ger_bam_mcd_swa_bat_tha_sod_tml_fbf_bem_aze_spa_ben_azi_zul_vie_tig_swt_dyu_ses	-0.182454202717998	-0.430932394606508	0.667514697222769
484	sid_pol_lda_mol_amr_sod_tig_eng_aze_tur_tsn_sun_fbf_mcd_alb_bsq_rom_anl_bam_mnd_nor_ita_swt_swe_dyu_ukr_hun_ses_swa_fin_svk_mlt_geo_grk_bos_dut_ben_gam_wly_hin_est_akn_ind_arw_bat_jpn_knd_kor_lit_guj_ewe_ger_mly_pan_owc_tag_cnt_afr_tsw_por_chh_krd_lat_urd_cze_qcu_glc_spa_prs_dgb_amh_scr_aeg_ctl_mao_fre_igb_slo_moo_jav_tha_hau_tml_ven_zul_uzb_bul_rus_azi_yor_vie_heb_bem_cic_xho	-0.475033173745243	-1.12770771309458	0.262344407713499
485	chh_guj_lda_mol_wly_heb_sid_rom_azi_uzb_tsn_mao_xho_mcd_swe_bsq_nor_aeg_ewe_cnt_lat_bos_moo_svk_ses_ctl_fin_swa_fbf_hun_grk_amh_geo_hin_pol_bul_arw_owc_anl_prs_est_tsw_sun_lit_mly_jpn_knd_kor_spa_alb_bam_ger_bat_dut_gam_ind_mnd_ita_ven_eng_hau_ukr_pan_afr_ben_qcu_rus_krd_cze_dgb_mlt_fre_amr_glc_jav_slo_zul_scr_akn_tag_tha_tig_tml_igb_bem_aze_urd_por_tur_swt_vie_sod_dyu_yor_cic	-0.317016507607649	-0.750253663889387	0.454995875201094
486	owc_mcd_bam_pan_gam_amh_hau_eng_aze_azi_igb_mao_tsw_ben_swe_bsq_ger_amr_swa_mnd_mol_arw_dgb_alb_yor_rus_est_xho_tsn_hun_guj_tig_geo_por_prs_pol_afr_mlt_heb_rom_fin_ven_mly_nor_bat_jpn_tml_kor_slo_spa_akn_grk_tag_krd_aeg_ind_cnt_bul_swt_glc_sid_ukr_svk_cze_ita_qcu_dut_urd_bos_ses_sod_lit_wly_scr_sun_fre_ewe_ctl_lda_jav_tha_chh_knd_zul_fbf_tur_hin_lat_uzb_cic_vie_anl_moo_bem_dyu	-1.06277225833936	-2.60430612295122	0.0107172976528848
487	aeg_hin_ses_afr_amh_tig_hau_arw_tur_uzb_moo_ind_lda_slo_fre_bsq_scr_amr_akn_mnd_bos_mol_igb_ger_bam_por_est_dgb_xho_fin_rom_owc_geo_mcd_nor_ita_ben_gam_wly_lit_hun_bem_bat_eng_tag_jpn_knd_kor_ukr_bul_tsn_glc_mly_swe_sid_mao_cnt_rus_fbf_pan_anl_cze_spa_grk_ctl_qcu_urd_dut_guj_dyu_chh_krd_heb_pol_jav_prs_ewe_alb_swa_sun_tha_sod_tml_swt_cic_aze_svk_lat_azi_ven_vie_mlt_tsw_zul_yor	-0.317731760918412	-0.751903700373524	0.45400771795496
488	heb_cze_zul_prs_gam_wly_mlt_scr_tur_azi_swt_ind_ven_pan_ger_bsq_lat_amh_moo_mnd_rus_guj_ewe_grk_dgb_krd_est_bem_xho_hun_hin_sod_geo_rom_svk_eng_ukr_anl_owc_slo_fin_lda_jav_arw_mly_jpn_knd_kor_ita_lit_cic_alb_bat_glc_tig_sun_cnt_fre_tsw_bos_aeg_mol_ben_pol_bul_qcu_urd_afr_spa_dyu_hau_mcd_amr_dut_tag_por_akn_nor_ses_mao_tha_sid_tml_swa_igb_aze_swe_ctl_uzb_fbf_vie_chh_tsn_bam_yor	-0.258530081772764	-0.611850485523206	0.542129612745517
489	wly_cze_ven_prs_chh_aeg_amh_lat_aze_uzb_ewe_bat_swa_eng_grk_bsq_spa_owc_fbf_mnd_glc_arw_cic_svk_dyu_mcd_fin_xho_zul_est_fre_sid_geo_ctl_lit_ita_guj_sod_heb_ukr_hun_lda_ind_krd_mly_jpn_tml_kor_hin_ben_akn_rom_jav_urd_gam_mao_cnt_ger_moo_bos_mlt_pan_afr_dut_slo_qcu_mol_bul_nor_yor_hau_pol_amr_scr_tag_alb_tsw_por_swt_sun_tha_anl_knd_dgb_tsn_azi_swe_rus_tur_bam_vie_tig_ses_igb_bem	-0.644449421524457	-1.54060200096401	0.126809485383615
490	sid_guj_dgb_mcd_mlt_gam_aeg_eng_aze_uzb_tsw_bat_dyu_arw_dut_bsq_nor_owc_cic_cnt_swe_grk_xho_ita_bem_scr_fin_akn_ses_hun_ben_wly_geo_alb_svk_bul_lit_tig_anl_ukr_est_fbf_sun_mol_ind_jpn_tml_kor_pol_prs_moo_cze_jav_ger_amh_mly_mnd_ctl_ewe_glc_hau_rom_por_slo_fre_qcu_bos_krd_afr_tsn_amr_hin_heb_spa_mao_rus_lda_pan_bam_tag_tha_sod_knd_igb_ven_tur_lat_urd_azi_swt_vie_chh_yor_zul_swa	-0.180703769889856	-0.426378662911221	0.670817256888484
491	amr_lit_bam_rus_gam_aeg_wly_spa_aze_uzb_ven_sun_dgb_lat_eng_bsq_dut_tig_swa_cnt_alb_prs_ses_bul_zul_por_fin_cic_bem_est_urd_amh_geo_mcd_pan_rom_glc_sid_chh_grk_hun_moo_bat_ita_jav_jpn_tml_kor_afr_guj_swt_bos_mao_svk_mlt_tag_mnd_arw_tsn_cze_heb_swe_ukr_krd_nor_qcu_ger_mol_ben_tsw_anl_ctl_hau_slo_ind_fre_yor_pol_xho_mly_tha_sod_knd_akn_igb_azi_scr_hin_tur_ewe_vie_owc_dyu_lda_fbf	0.213057514183551	0.501525920985574	0.617186214093697
492	wly_bul_swt_cze_sid_amh_chh_afr_uzb_azi_lda_sun_dyu_svk_alb_bsq_ukr_mlt_akn_cnt_rom_slo_tsw_urd_fbf_eng_est_tsn_swa_fin_fre_aeg_geo_scr_grk_prs_swe_heb_sod_pol_hun_igb_bat_nor_ind_jpn_knd_kor_ctl_mol_ses_krd_tag_rus_owc_jav_mnd_mcd_bam_guj_amr_ben_arw_lit_pan_qcu_dut_por_lat_xho_gam_ita_anl_bos_mao_hin_zul_ger_cic_mly_tha_tig_tml_bem_dgb_aze_glc_spa_tur_ven_vie_hau_yor_moo_ewe	-0.719521381344076	-1.72770730021769	0.0873601107188157
493	mlt_mcd_yor_bos_wly_tig_anl_ger_aze_uzb_igb_bat_moo_slo_pan_bsq_dut_amh_bam_mnd_eng_spa_xho_glc_cic_krd_est_swt_swa_hun_afr_gam_geo_nor_por_alb_lit_amr_hau_scr_fin_ses_ind_lat_sun_jpn_tml_kor_pol_svk_tsn_cze_mly_ben_sod_tag_cnt_ita_ewe_bul_heb_rus_swe_fre_prs_qcu_hin_guj_arw_lda_sid_grk_owc_ctl_jav_rom_dgb_ukr_dyu_mao_tha_chh_knd_fbf_zul_azi_urd_mol_tur_tsw_vie_aeg_ven_bem_akn	-0.772303116908529	-1.85895420426687	0.0661959248970879
494	hau_ita_akn_bul_amh_chh_amr_pol_tur_azi_bem_sun_lda_spa_swe_bsq_rus_heb_dyu_cnt_eng_alb_dgb_ger_zul_prs_est_xho_cic_fin_guj_anl_geo_lat_svk_nor_dut_sod_mlt_hin_hun_bam_bat_ben_ind_jpn_knd_kor_rom_lit_ewe_fre_jav_krd_sid_tag_mnd_glc_yor_ukr_gam_mol_grk_urd_scr_qcu_afr_mcd_slo_moo_aeg_por_owc_cze_mly_ctl_ses_arw_tsn_mao_tha_wly_tml_swa_ven_aze_pan_bos_uzb_fbf_vie_tig_tsw_igb_swt	-0.259218998341002	-0.612473792358588	0.541719039647786
495	tig_grk_lda_lit_amh_aeg_chh_spa_azi_uzb_dyu_bat_yor_bos_por_bsq_slo_mlt_xho_cnt_rus_hin_fbf_arw_ven_glc_est_dgb_ses_hun_fre_hau_geo_mol_ger_dut_ctl_sid_heb_ukr_fin_igb_mly_afr_mao_jpn_knd_kor_mcd_alb_tsn_lat_jav_prs_sod_sun_mnd_svk_swt_pol_gam_bul_ben_eng_cze_qcu_pan_guj_urd_zul_wly_scr_anl_swe_ind_nor_bem_rom_bam_tag_tha_amr_tml_ewe_cic_aze_krd_ita_tur_akn_vie_owc_swa_tsw_moo	-0.30156897737296	-0.712550638217154	0.47790781095167
496	heb_scr_igb_spa_aeg_wly_sid_nor_uzb_aze_ses_mly_lda_glc_dut_bsq_svk_hau_swt_cnt_slo_arw_tsn_swe_fbf_afr_fin_swa_dyu_hun_ctl_tig_geo_bos_lat_prs_cze_amh_mlt_por_est_dgb_sun_grk_bat_jpn_knd_kor_ger_hin_ven_guj_tag_ita_gam_jav_mnd_pol_zul_rom_amr_alb_mol_rus_fre_qcu_lit_pan_krd_xho_chh_ukr_owc_mcd_ind_ben_moo_urd_tsw_mao_tha_sod_tml_akn_ewe_tur_bul_eng_azi_cic_vie_anl_bem_bam_yor	-0.222161441618758	-0.525885074666393	0.600219838385849
497	amr_ctl_xho_guj_wly_hau_aeg_bos_azi_aze_akn_bat_dgb_grk_rom_bsq_pan_mlt_dyu_mnd_bul_swe_ewe_slo_tsw_glc_est_igb_lda_fin_alb_heb_geo_lat_cze_eng_rus_owc_amh_krd_hun_bem_mao_ita_jav_jpn_knd_kor_dut_ger_cic_urd_sun_spa_tig_tag_cnt_arw_bam_prs_sod_scr_ben_hin_afr_qcu_lit_mol_mcd_tsn_gam_por_chh_pol_ind_ukr_yor_svk_ven_mly_tha_anl_tml_swt_swa_uzb_nor_fre_tur_fbf_vie_sid_zul_ses_moo	-0.79319717715612	-1.91156866176968	0.0590104974370246
498	aeg_mol_swt_pan_sid_heb_gam_bul_azi_aze_akn_jav_cic_svk_por_bsq_hin_tig_zul_mnd_arw_rus_lda_swe_dgb_ben_est_yor_igb_hun_krd_owc_geo_ctl_scr_lat_rom_amr_wly_urd_fin_tsn_mao_glc_bat_jpn_tml_kor_guj_ita_moo_afr_sun_dut_anl_tag_cnt_lit_xho_pol_mlt_nor_bos_spa_grk_qcu_ger_cze_ukr_swa_hau_mcd_amh_slo_ind_fre_bem_alb_bam_mly_tha_sod_knd_tsw_fbf_uzb_prs_eng_tur_ven_vie_chh_ses_dyu_ewe	-0.960199695916678	-2.3361544812662	0.0216315389882179
499	sid_afr_dgb_fre_hau_aeg_chh_cze_tur_azi_akn_tag_tsn_bos_krd_bsq_rom_anl_dyu_mnd_glc_lat_swa_nor_ewe_alb_est_cic_bem_fin_mcd_gam_geo_rus_svk_dut_pan_amh_heb_por_hun_lda_jav_ctl_bat_jpn_tml_kor_lit_eng_yor_arw_sun_slo_owc_ind_cnt_ukr_ses_ger_wly_urd_ita_bul_grk_qcu_spa_swe_pol_xho_amr_guj_tig_prs_mao_hin_tsw_scr_bam_mly_tha_mlt_knd_ven_fbf_aze_mol_ben_uzb_zul_vie_sod_swt_igb_moo	-0.804703850421015	-1.94077926194346	0.0553133557740915
500	owc_dut_xho_urd_chh_amr_gam_pan_tur_azi_tsn_mly_tsw_hin_arw_bsq_svk_sid_dyu_mnd_ben_ita_akn_rom_cic_spa_hun_fbf_bam_est_ger_hau_geo_krd_lat_scr_ukr_mlt_anl_glc_fin_dgb_bat_afr_tag_jpn_knd_kor_lit_pol_bem_mcd_ind_por_sod_sun_cnt_ctl_moo_slo_aeg_rus_mol_nor_eng_qcu_swe_prs_fre_zul_amh_grk_heb_bul_jav_alb_swa_cze_ewe_mao_tha_tig_tml_yor_lda_aze_guj_bos_uzb_igb_vie_wly_swt_ven_ses	-0.0203751145872349	-0.0480083816489491	0.961812511375554
501	tig_por_tsw_ger_amr_gam_sid_grk_azi_uzb_bem_jav_ewe_bos_glc_bsq_alb_heb_yor_cnt_lit_dut_swa_nor_bam_hin_est_akn_dyu_fin_krd_aeg_geo_slo_swe_bul_mol_hau_mlt_ben_hun_moo_mly_cze_sun_jpn_knd_kor_guj_ita_ven_svk_mao_ctl_chh_tag_mnd_spa_xho_eng_owc_rus_scr_urd_fre_qcu_pol_ukr_mcd_lda_wly_pan_sod_rom_ind_afr_dgb_lat_cic_bat_tha_anl_tml_zul_swt_aze_prs_arw_tur_tsn_vie_amh_fbf_ses_igb	-0.554675341242431	-1.32257296675252	0.189220632073175
502	amh_glc_dyu_swe_sid_heb_hau_urd_tur_aze_bem_sun_dgb_mcd_ben_bsq_afr_aeg_swa_cnt_eng_pol_ses_pan_yor_ukr_fin_cic_akn_est_ctl_owc_geo_slo_ita_ger_scr_amr_sod_cze_hun_bam_mly_krd_tag_jpn_knd_kor_svk_guj_fbf_por_ind_lat_chh_mao_mnd_hin_tsn_bul_anl_bos_grk_fre_rom_qcu_prs_nor_lit_xho_mlt_mol_gam_rus_bat_arw_igb_dut_lda_jav_tha_wly_tml_ewe_ven_uzb_alb_spa_azi_moo_vie_tig_zul_tsw_swt	-0.00294612071012604	-0.00694174824367043	0.994476199826963
503	amr_eng_lda_por_hau_heb_mlt_ben_uzb_tur_bam_tag_moo_mcd_mol_bsq_alb_gam_ewe_mnd_hin_prs_swa_glc_akn_pol_fin_ses_cic_est_fre_sod_geo_pan_bos_nor_ctl_amh_aeg_krd_hun_zul_mao_rus_mly_jpn_knd_kor_guj_arw_igb_slo_bat_lit_sid_ind_cnt_afr_swt_rom_anl_swe_lat_ger_bul_qcu_svk_dut_spa_yor_tig_urd_wly_ukr_sun_cze_bem_grk_dyu_jav_tha_chh_tml_xho_tsn_azi_scr_ita_aze_fbf_vie_owc_dgb_tsw_ven	-0.141352835642226	-0.333408328059277	0.739576606701359
504	gam_grk_xho_eng_wly_heb_sid_lit_aze_azi_tsw_mao_ewe_alb_swe_bsq_nor_anl_dyu_cnt_dut_afr_swt_slo_yor_bos_hun_bam_akn_fin_spa_tig_geo_arw_ctl_krd_glc_owc_amr_pol_est_bem_bat_por_ind_jpn_knd_kor_pan_guj_lda_mol_tag_rom_hau_jav_mnd_mcd_moo_bul_mlt_ukr_ger_svk_rus_qcu_urd_scr_ita_igb_amh_fre_aeg_hin_sun_prs_tsn_lat_ses_mly_tha_sod_tml_swa_ven_uzb_ben_cze_tur_zul_vie_chh_cic_fbf_dgb	0.00779223998676327	0.0183416840431434	0.985405567182689
505	amr_prs_igb_svk_gam_hau_owc_grk_azi_tur_bam_jav_tsw_ger_fre_bsq_ukr_tig_dgb_mnd_lat_pol_cic_bul_fbf_ben_est_swt_swa_hun_por_chh_geo_mcd_glc_alb_krd_heb_sid_bos_fin_moo_mly_scr_bat_jpn_knd_kor_eng_ctl_lda_ita_mao_cze_mlt_ind_cnt_rus_ven_arw_aeg_swe_afr_pan_urd_qcu_guj_rom_dut_bem_amh_mol_sod_lit_tag_hin_tsn_spa_ses_sun_tha_anl_tml_dyu_yor_uzb_nor_slo_aze_xho_vie_wly_ewe_zul_akn	-0.0731310091028327	-0.172332480628179	0.863550624094436
506	sod_ukr_dgb_bul_mlt_owc_hau_eng_azi_aze_xho_mly_yor_guj_swe_bsq_pan_wly_swa_cnt_bos_prs_ven_ger_dyu_grk_est_bem_bam_hun_ita_sid_geo_rus_fre_lat_hin_heb_aeg_lit_fin_swt_mao_svk_sun_jpn_knd_kor_arw_rom_tsw_nor_tag_alb_tig_jav_mnd_krd_igb_afr_chh_mol_spa_cze_slo_qcu_pol_urd_ben_cic_amh_dut_gam_ctl_ind_por_tsn_glc_moo_bat_tha_amr_tml_akn_ses_uzb_mcd_scr_tur_ewe_vie_anl_zul_fbf_lda	-1.02577922958293	-2.50294108315503	0.0140615309981022
507	sod_slo_akn_nor_hau_anl_amh_pan_tur_aze_zul_ind_dgb_bos_scr_bsq_krd_aeg_ven_cnt_afr_fre_lda_ctl_igb_ben_est_ewe_ses_hun_dut_gam_geo_ita_mcd_swe_rus_owc_tig_prs_fin_cic_mao_glc_mly_jpn_knd_kor_grk_rom_fbf_spa_jav_lit_sid_bat_mnd_eng_swt_por_mlt_mol_hin_ukr_alb_qcu_guj_pol_bul_yor_amr_cze_heb_ger_tag_svk_tsw_urd_bem_sun_tha_chh_tml_xho_moo_azi_arw_lat_uzb_tsn_vie_wly_dyu_bam_swa	-0.0263952500816035	-0.0621836727425056	0.950550013940401
508	aeg_por_bem_nor_sod_anl_wly_ger_uzb_aze_tsn_bat_ven_ukr_krd_bsq_rom_chh_akn_mnd_mol_alb_tsw_guj_xho_arw_hun_ses_dyu_est_ben_mlt_geo_prs_hin_rus_fre_hau_owc_afr_fin_ewe_sun_svk_mly_jpn_knd_kor_eng_scr_bam_swe_tag_grk_sid_jav_cnt_cze_moo_slo_gam_lat_lit_mcd_urd_qcu_ita_ctl_bos_swt_amh_dut_tig_pan_mao_glc_igb_spa_dgb_ind_tha_amr_tml_lda_zul_azi_bul_pol_tur_cic_vie_heb_swa_yor_fbf	-0.906972244141699	-2.20075154545353	0.0302294250116277
509	anl_afr_bem_dut_amr_sod_mlt_pan_azi_tur_swt_sun_swa_rus_rom_bsq_scr_amh_yor_cnt_fre_hin_bam_nor_igb_eng_fin_tsw_ewe_est_spa_sid_geo_pol_lat_slo_urd_heb_wly_guj_hun_cic_ind_swe_tag_jpn_knd_kor_glc_bos_fbf_ben_mao_alb_tig_jav_mnd_mcd_tsn_ita_aeg_ukr_mol_bul_prs_qcu_por_lit_krd_dyu_gam_ger_chh_grk_mly_svk_ses_ctl_zul_bat_tha_owc_tml_akn_lda_uzb_arw_cze_aze_ven_vie_hau_dgb_moo_xho	-0.397794435566215	-0.944660887138374	0.34727984513735
510	owc_ger_akn_ctl_amh_mlt_sod_scr_azi_uzb_lda_ind_yor_por_hin_bsq_dut_aeg_bam_mnd_mcd_ben_igb_bul_cic_pol_est_bem_ewe_fin_cze_gam_geo_lit_lat_krd_prs_hau_amr_swe_hun_ses_bat_rus_tag_jpn_tml_kor_grk_eng_swt_pan_mao_mol_tig_sun_cnt_nor_xho_alb_wly_afr_slo_guj_fre_qcu_ukr_glc_arw_tsw_chh_spa_anl_rom_mly_ita_swa_urd_ven_jav_tha_sid_knd_dyu_moo_aze_svk_bos_tur_tsn_vie_heb_zul_dgb_fbf	-0.587678382974439	-1.403416114171	0.163822947396598
511	chh_ukr_tsw_mol_anl_tig_mlt_krd_aze_tur_bem_mao_cic_fre_bos_bsq_bul_amr_bam_mnd_pan_glc_swa_spa_dyu_lit_fin_ven_tsn_hun_ita_sod_geo_pol_rus_grk_guj_hau_sid_nor_est_yor_mly_hin_sun_jpn_knd_kor_ben_lat_fbf_scr_tag_slo_owc_bat_cnt_dut_igb_svk_aeg_rom_eng_prs_alb_qcu_urd_swe_afr_akn_heb_ctl_amh_ger_jav_por_moo_arw_zul_ind_tha_gam_tml_ewe_lda_azi_cze_mcd_uzb_ses_vie_wly_swt_xho_dgb	0.458648488144212	1.08645712839555	0.280084802859996
512	amr_spa_xho_rom_tig_chh_mlt_prs_uzb_aze_dgb_mao_tsn_krd_slo_bsq_lat_aeg_tsw_cnt_ctl_pol_bem_fre_bam_ger_hun_moo_akn_est_guj_sod_geo_grk_svk_pan_mcd_hau_gam_eng_fin_ewe_jav_dut_mly_jpn_knd_kor_rus_ukr_dyu_arw_sun_cze_heb_bat_mnd_alb_swa_por_anl_ben_nor_mol_afr_qcu_lit_scr_hin_lda_wly_urd_owc_bul_ind_ita_igb_bos_swt_tag_tha_sid_tml_ses_yor_azi_glc_swe_tur_ven_vie_amh_fbf_zul_cic	-0.413010766034453	-0.980167681255997	0.329546317835919
513	sod_fre_bem_ita_amr_amh_aeg_prs_uzb_azi_swt_mly_dgb_ben_pan_bsq_krd_chh_cic_mnd_slo_hin_ewe_ctl_fbf_mcd_est_moo_tsn_hun_lit_wly_geo_eng_swe_arw_guj_owc_sid_bul_fin_bam_bat_por_sun_jpn_knd_kor_scr_glc_yor_pol_tag_ger_anl_ind_cnt_cze_igb_rom_gam_rus_grk_dut_afr_qcu_mol_lat_urd_tsw_heb_alb_tig_ukr_jav_nor_swa_bos_dyu_mao_tha_mlt_tml_akn_zul_tur_svk_spa_aze_ven_vie_hau_ses_lda_xho	-0.29018900003912	-0.686797130012018	0.493919559230761
514	chh_pol_dgb_scr_amh_hau_owc_slo_tur_uzb_igb_mao_akn_guj_bos_bsq_svk_sid_ven_mnd_krd_fre_cic_eng_ewe_ctl_est_tsw_tsn_fin_urd_amr_geo_afr_hin_alb_arw_wly_heb_mol_hun_yor_tag_swe_ind_jpn_knd_kor_ita_por_bem_mcd_jav_ukr_gam_sun_cnt_pan_lda_ben_mlt_rom_prs_nor_cze_qcu_bul_ger_rus_fbf_anl_spa_tig_lit_mly_dut_ses_grk_zul_bat_tha_sod_tml_moo_bam_aze_lat_glc_azi_swt_vie_aeg_swa_xho_dyu	-0.105915651681776	-0.250220377616863	0.80296885062642
515	anl_por_yor_ukr_wly_hau_chh_fre_azi_aze_tsn_tag_tsw_bos_guj_bsq_dut_mlt_bem_mnd_urd_prs_fbf_bul_cic_pol_fin_xho_dgb_hun_svk_gam_geo_nor_mcd_hin_rom_sod_sid_alb_est_zul_jav_afr_mao_jpn_knd_kor_ben_glc_ses_scr_ind_grk_heb_sun_cnt_lat_lda_slo_tig_ctl_ita_mol_rus_qcu_swe_eng_spa_swt_amr_krd_amh_lit_bat_ger_akn_pan_ven_mly_tha_aeg_tml_moo_dyu_tur_arw_cze_uzb_igb_vie_owc_ewe_bam_swa	-0.587195861261576	-1.40185995233933	0.164285886274668
516	mlt_rom_swa_fre_aeg_chh_amh_slo_aze_azi_bem_bat_bam_hin_ben_bsq_spa_amr_swt_mnd_alb_grk_yor_ita_moo_pan_fin_akn_fbf_est_prs_wly_geo_urd_scr_lat_afr_sid_owc_svk_hun_ewe_jav_krd_mao_jpn_knd_kor_guj_eng_igb_bul_ind_mcd_sod_tag_cnt_bos_dgb_ger_heb_swe_arw_por_ctl_qcu_ukr_lit_dut_dyu_anl_glc_tig_mol_mly_pol_xho_cze_ven_sun_tha_hau_tml_cic_zul_tur_rus_nor_uzb_tsw_vie_gam_ses_tsn_lda	0.349843240315544	0.825204774802569	0.411367058535343
517	amh_glc_dgb_lit_heb_amr_chh_ben_aze_azi_cic_jav_moo_cze_prs_bsq_por_mlt_zul_mnd_ukr_rom_tsw_rus_yor_fre_fin_swa_ses_hun_spa_wly_geo_grk_afr_slo_bos_aeg_gam_ger_est_bem_ind_guj_mao_jpn_tml_kor_eng_pan_xho_urd_tag_alb_anl_mly_cnt_ita_fbf_swe_sid_mol_nor_arw_pol_qcu_bul_ctl_dut_ewe_sod_scr_tig_lat_sun_mcd_akn_hin_igb_bat_tha_hau_knd_tsn_dyu_tur_svk_krd_uzb_bam_vie_owc_swt_lda_ven	-0.180881459127876	-0.427034206129504	0.67034142881483
518	wly_scr_zul_fre_gam_anl_heb_swe_azi_aze_fbf_jav_moo_guj_hin_bsq_lit_chh_ses_mnd_slo_urd_tsn_krd_xho_pol_est_akn_dyu_fin_grk_owc_geo_spa_svk_mcd_pan_tig_mlt_eng_hun_swa_bat_rus_tag_jpn_knd_kor_prs_ukr_ewe_cze_ind_lat_aeg_mao_cnt_ben_cic_glc_sod_rom_ger_ita_bul_qcu_bos_ctl_nor_dgb_hau_arw_sid_dut_mly_alb_swt_mol_igb_sun_tha_amh_tml_lda_ven_uzb_afr_por_tur_bam_vie_amr_yor_bem_tsw	-0.131251545091173	-0.30947553369019	0.757652147457225
519	wly_ukr_ven_lat_mlt_owc_aeg_bul_tur_uzb_dyu_sun_ses_eng_nor_bsq_mol_tig_moo_cnt_ben_lit_lda_ita_tsn_ctl_est_zul_swt_fin_swe_amh_geo_slo_dut_arw_prs_amr_heb_glc_hun_tsw_tag_krd_jav_jpn_knd_kor_bos_svk_bem_afr_bat_rom_anl_mly_mnd_guj_dgb_pol_chh_alb_fre_por_ger_qcu_mcd_urd_cze_igb_gam_scr_sid_hin_mao_rus_bam_pan_yor_ind_tha_hau_tml_xho_fbf_aze_spa_grk_azi_ewe_vie_sod_cic_swa_akn	-0.371230819350855	-0.879236587187031	0.381539185698786
520	sid_spa_tsn_dut_amr_tig_anl_swe_aze_tur_zul_tag_xho_lit_bos_bsq_scr_owc_ewe_cnt_rom_por_swa_krd_bem_bul_fin_ses_akn_est_hin_mlt_geo_arw_pan_prs_guj_chh_wly_ben_hun_igb_sun_cze_jav_jpn_tml_kor_ita_nor_yor_ukr_mly_alb_hau_mao_mnd_svk_cic_ger_gam_fre_grk_rus_afr_qcu_eng_ctl_mcd_ven_sod_slo_aeg_lat_bat_pol_tsw_urd_swt_ind_tha_heb_knd_dgb_fbf_uzb_mol_glc_azi_lda_vie_amh_moo_dyu_bam	0.348039466462497	0.820389682763642	0.414091810163122
521	sid_bul_moo_cze_tig_wly_sod_urd_uzb_tur_ses_sun_tsw_bos_svk_bsq_ben_amh_bam_cnt_rus_por_fbf_mol_swt_alb_hun_dyu_tsn_est_afr_amr_geo_ctl_rom_mcd_krd_hau_anl_slo_fin_cic_bat_lit_mao_jpn_tml_kor_pol_ita_igb_eng_tag_nor_heb_mly_mnd_hin_bem_arw_gam_ger_prs_swe_ukr_qcu_glc_lat_pan_swa_mlt_spa_owc_fre_jav_grk_yor_scr_ewe_ind_tha_chh_knd_akn_xho_aze_dut_guj_azi_zul_vie_aeg_lda_dgb_ven	-0.170578043452069	-0.40292565849008	0.687927678614023
522	wly_bos_fbf_ben_heb_chh_hau_bul_azi_uzb_dyu_jav_swa_afr_mol_bsq_slo_mlt_tsn_cnt_lit_swe_igb_nor_zul_krd_est_moo_yor_fin_ger_sid_geo_mcd_pol_por_prs_sod_amh_scr_hun_akn_tag_ctl_mly_jpn_knd_kor_alb_urd_tsw_svk_mao_spa_anl_ind_mnd_dut_lda_pan_owc_fre_guj_ita_rus_qcu_glc_eng_arw_dgb_gam_hin_aeg_lat_sun_cze_swt_ukr_ewe_bat_tha_amr_tml_ven_bem_aze_rom_grk_tur_bam_vie_tig_xho_ses_cic	0.817626431090422	1.9442492800625	0.0548874832449615
523	tig_urd_swt_rom_hau_anl_chh_ctl_aze_uzb_tsw_mao_swa_pol_guj_bsq_cze_gam_ses_cnt_hin_prs_akn_svk_dyu_ita_fin_zul_bam_hun_nor_aeg_geo_lat_alb_pan_bul_sid_owc_ukr_est_yor_jav_mol_mly_jpn_tml_kor_spa_arw_moo_grk_bat_afr_amr_tag_mnd_rus_dgb_bos_wly_slo_por_dut_fre_qcu_eng_swe_ger_ewe_heb_scr_sod_krd_sun_glc_fbf_mcd_lda_ind_tha_mlt_knd_tsn_xho_azi_ben_lit_tur_ven_vie_amh_cic_bem_igb	0.149054137483256	0.350900913782165	0.726456325245564
524	owc_lat_bem_rus_mlt_heb_chh_lit_uzb_tur_ven_tag_akn_arw_glc_bsq_por_amh_dgb_cnt_ukr_urd_lda_scr_fbf_krd_est_xho_dyu_fin_guj_sid_geo_cze_pol_bos_rom_aeg_wly_prs_hun_swa_sun_alb_mly_jpn_knd_kor_ben_slo_swt_pan_ind_eng_anl_bat_mnd_swe_moo_hin_tig_grk_ita_bul_nor_qcu_fre_ger_mcd_zul_gam_spa_sod_mol_jav_ctl_bam_svk_tsn_mao_tha_hau_tml_yor_ewe_azi_afr_dut_aze_tsw_vie_amr_cic_igb_ses	-0.00391398537667366	-0.00922526645748122	0.992659167438392
525	sod_hin_moo_urd_chh_amh_amr_lit_uzb_tur_igb_mly_bam_scr_mol_bsq_pol_wly_tsn_cnt_swe_svk_akn_rus_tsw_guj_fin_dgb_swa_est_ukr_heb_geo_fre_spa_rom_pan_hau_sid_bul_hun_swt_tag_dut_mao_jpn_knd_kor_eng_ben_lda_ita_bat_krd_aeg_ind_mnd_bos_dyu_ctl_anl_afr_prs_mcd_grk_qcu_por_lat_slo_zul_owc_alb_mlt_nor_jav_arw_ven_glc_cic_sun_tha_gam_tml_fbf_ewe_azi_ger_cze_aze_ses_vie_tig_yor_xho_bem	0.369612565042597	0.870015623664647	0.386531913674616
526	aeg_ger_tsn_nor_heb_hau_wly_guj_aze_tur_dgb_sun_ses_pol_svk_bsq_urd_sid_tsw_mnd_spa_alb_cic_swe_igb_por_hun_fbf_bam_est_mol_mlt_geo_grk_fre_bos_scr_tig_owc_cze_fin_zul_jav_afr_bat_jpn_tml_kor_krd_glc_dyu_slo_mly_bul_chh_tag_cnt_pan_ewe_hin_gam_eng_dut_ita_ben_qcu_arw_ctl_mcd_swa_amr_lit_amh_rus_ind_lat_moo_ukr_akn_mao_tha_anl_knd_yor_bem_uzb_prs_rom_azi_swt_vie_sod_xho_ven_lda	-0.308306484818815	-0.729938988389665	0.467262134838616
527	heb_fre_bem_hin_anl_sid_amh_urd_uzb_aze_ewe_jav_xho_swe_dut_bsq_glc_sod_zul_mnd_nor_rom_moo_spa_tsw_scr_hun_ven_yor_fin_ben_hau_geo_pan_lat_grk_ctl_owc_mlt_krd_est_lda_mly_ita_mao_jpn_knd_kor_prs_pol_swa_mcd_ind_bul_aeg_sun_cnt_guj_tsn_eng_amr_afr_cze_svk_slo_qcu_rus_alb_mol_dgb_gam_ukr_wly_arw_bat_ger_cic_por_dyu_tag_tha_chh_tml_fbf_igb_tur_bos_lit_azi_bam_vie_tig_swt_akn_ses	0.0499426470631866	0.117476940024994	0.906735459249518
528	sid_hin_lda_lit_mlt_chh_gam_cze_tur_uzb_bam_tag_akn_pan_glc_bsq_rom_aeg_ven_cnt_alb_ctl_ewe_rus_swt_ger_hun_zul_xho_est_urd_heb_geo_spa_afr_nor_bos_wly_sod_ukr_fin_tsn_ind_swe_sun_jpn_tml_kor_grk_mol_dgb_svk_jav_scr_amh_bat_mnd_arw_dyu_ita_anl_mcd_guj_dut_lat_qcu_ben_slo_prs_cic_tig_fre_owc_por_mly_krd_yor_pol_swa_mao_tha_amr_knd_bem_tsw_azi_bul_eng_aze_igb_vie_hau_ses_moo_fbf	-0.40516708315917	-0.962145073495456	0.338471749129083
529	sid_pol_akn_dut_aeg_sod_chh_nor_uzb_azi_igb_sun_tsn_mcd_prs_bsq_slo_hau_dgb_mnd_ben_ita_swa_afr_ses_grk_est_xho_ven_hun_rom_anl_geo_fre_arw_ukr_pan_amh_wly_swe_fin_swt_bat_ger_mao_jpn_tml_kor_svk_spa_cic_glc_mly_lat_mlt_jav_cnt_bul_bam_krd_tig_por_rus_eng_scr_qcu_mol_bos_alb_tsw_heb_lit_amr_ctl_tag_hin_fbf_cze_yor_ind_tha_owc_knd_moo_lda_aze_guj_urd_tur_dyu_vie_gam_bem_ewe_zul	0.569384732191795	1.34624839149138	0.181494687638733
530	mlt_swe_dyu_urd_anl_amr_tig_prs_azi_tur_ven_mao_swa_slo_ukr_bsq_mcd_gam_yor_cnt_arw_alb_dgb_mol_tsw_por_fin_bem_akn_est_grk_hau_geo_lit_spa_eng_bul_heb_sod_afr_hun_igb_jav_guj_tag_jpn_knd_kor_krd_cze_moo_nor_mly_glc_wly_ind_mnd_lat_zul_ita_aeg_dut_hin_rus_bos_qcu_pan_svk_ger_cic_chh_pol_owc_rom_bat_scr_ses_ctl_fbf_sun_tha_sid_tml_xho_ewe_uzb_ben_fre_aze_swt_vie_amh_tsn_bam_lda	0.110476664483972	0.260308730422802	0.795201110199711
531	anl_dut_bam_hin_owc_sod_sid_mol_uzb_aze_dgb_sun_zul_urd_ita_bsq_afr_amh_cic_mnd_grk_rom_fbf_nor_yor_lat_hun_akn_bem_est_spa_heb_geo_ben_pol_ctl_mcd_amr_aeg_bos_fin_dyu_mly_rus_ind_jpn_tml_kor_cze_krd_ewe_swe_jav_svk_hau_bat_cnt_arw_xho_lit_tig_scr_prs_guj_ukr_qcu_por_alb_bul_tsn_chh_eng_wly_pan_mao_slo_moo_ger_swt_tag_tha_gam_knd_ven_ses_tur_fre_glc_azi_swa_vie_mlt_lda_tsw_igb	-1.13012493708071	-2.77813823969818	0.00661372874955036
532	sod_por_akn_afr_mlt_gam_sid_alb_aze_tur_swt_jav_swa_pol_fre_bsq_bul_anl_tsn_mnd_arw_rom_dgb_guj_yor_lit_hun_igb_bam_est_dut_hau_geo_swe_cze_rus_hin_aeg_owc_prs_fin_xho_mly_lat_sun_jpn_knd_kor_slo_eng_bem_ben_bat_ctl_chh_ind_cnt_mol_tsw_nor_wly_grk_bos_mcd_svk_qcu_urd_ukr_spa_cic_heb_ger_amh_pan_tag_ita_fbf_scr_ewe_mao_tha_amr_tml_ses_ven_uzb_glc_krd_azi_moo_vie_tig_zul_dyu_lda	-0.7795542081361	-1.88018213118874	0.0632132078030144
533	sod_mcd_zul_ctl_mlt_aeg_tig_afr_aze_tur_tsn_bat_ven_ita_guj_bsq_dut_sid_yor_cnt_lit_ben_ses_prs_bem_grk_fin_dyu_fbf_hun_svk_gam_geo_bos_cze_pol_ger_chh_amr_urd_est_lda_mly_rom_mao_jpn_knd_kor_mol_glc_tsw_por_tag_eng_hau_jav_mnd_hin_dgb_pan_anl_swe_ukr_krd_rus_qcu_spa_lat_nor_swt_owc_scr_heb_slo_ind_arw_swa_alb_cic_sun_tha_wly_tml_xho_bam_uzb_bul_fre_azi_igb_vie_amh_akn_moo_ewe	0.122242330766334	0.287691330431171	0.774223139826091
534	owc_por_bam_svk_wly_amh_tig_grk_aze_uzb_swa_sun_ses_rom_glc_bsq_guj_aeg_cic_cnt_arw_mol_tsn_bos_bem_rus_est_tsw_yor_fin_swe_gam_geo_slo_ukr_ger_pan_chh_mlt_lat_hun_akn_mly_cze_bat_jpn_tml_kor_ben_urd_ewe_alb_ind_lit_heb_tag_mnd_ctl_moo_krd_sod_bul_nor_pol_fre_qcu_prs_hin_spa_fbf_sid_dut_amr_scr_mao_ita_dyu_afr_ven_jav_tha_hau_knd_lda_dgb_azi_mcd_eng_tur_zul_vie_anl_swt_xho_igb	-0.0749207249608783	-0.176464016343715	0.860313126671449
535	sod_ukr_xho_cze_tig_gam_owc_guj_azi_tur_cic_jav_igb_glc_arw_bsq_krd_amh_swa_mnd_spa_slo_dyu_scr_moo_pan_est_akn_fbf_fin_bos_amr_geo_urd_nor_pol_fre_mlt_hau_por_hun_dgb_bat_ctl_mly_jpn_knd_kor_ita_eng_tsw_svk_ind_hin_chh_tag_cnt_bul_ewe_lat_wly_ben_afr_mol_grk_qcu_dut_lit_alb_tsn_sid_swe_aeg_mcd_mao_ger_lda_rom_bem_sun_tha_anl_tml_zul_ven_uzb_rus_prs_aze_bam_vie_heb_swt_yor_ses	-0.215899758599516	-0.510066577811907	0.611213249780645
536	sid_ukr_igb_prs_owc_aeg_gam_arw_tur_aze_zul_sun_swt_pol_pan_bsq_spa_amh_akn_cnt_slo_mcd_bem_afr_fbf_rom_est_tsn_ven_fin_por_tig_geo_bul_lit_lat_urd_wly_heb_ben_hun_xho_mly_scr_tag_jpn_tml_kor_guj_ger_dgb_krd_ind_fre_sod_mao_mnd_bos_bam_dut_hau_cze_glc_alb_svk_qcu_nor_ita_rus_cic_mlt_grk_chh_swe_jav_hin_yor_ctl_swa_bat_tha_anl_knd_dyu_lda_uzb_mol_eng_azi_moo_vie_amr_ewe_ses_tsw	-0.0675657446937451	-0.159194513740447	0.873860840565602
537	amh_cze_xho_guj_anl_owc_amr_arw_uzb_tur_yor_mao_bem_glc_pan_bsq_rom_mlt_ven_mnd_ctl_urd_ewe_alb_akn_mcd_hun_igb_bam_est_rus_heb_geo_lat_bos_grk_afr_tig_hau_svk_fin_swt_tag_eng_ind_jpn_tml_kor_spa_prs_lda_hin_sun_scr_sod_jav_cnt_swe_swa_slo_wly_nor_ger_mol_pol_qcu_ben_fre_bul_dyu_gam_dut_chh_ita_bat_lit_dgb_por_cic_mly_tha_aeg_knd_fbf_tsw_aze_ukr_krd_azi_ses_vie_sid_tsn_zul_moo	-0.956924312301732	-2.32684040988407	0.0221448800727809
538	gam_pan_tsw_ita_sid_tig_heb_slo_aze_tur_dyu_tag_dgb_arw_scr_bsq_cze_amr_moo_cnt_guj_pol_swa_por_xho_fre_hun_fbf_ses_est_bul_anl_geo_afr_bos_mcd_prs_wly_sod_krd_fin_ewe_jav_ctl_mly_jpn_knd_kor_svk_glc_bem_mol_bat_hin_owc_ind_mnd_lat_zul_lit_aeg_spa_alb_ben_grk_qcu_urd_swe_ukr_akn_chh_eng_amh_ger_mao_rom_cic_dut_lda_sun_tha_hau_tml_bam_igb_uzb_rus_nor_azi_ven_vie_mlt_yor_swt_tsn	-0.24063527243497	-0.568529652682861	0.571045686087383
539	mlt_lit_akn_eng_amh_sod_hau_rus_aze_azi_moo_sun_swa_mcd_por_bsq_rom_owc_swt_cnt_mol_fre_cic_grk_ven_bos_fin_igb_yor_hun_scr_heb_geo_slo_pan_alb_ben_amr_chh_prs_est_tsw_mly_krd_bat_jpn_knd_kor_pol_cze_tsn_bul_mao_nor_sid_ind_mnd_ukr_bem_lat_wly_dut_arw_glc_svk_qcu_guj_afr_urd_lda_aeg_ctl_anl_swe_tag_hin_ses_spa_ewe_jav_tha_tig_tml_fbf_dgb_uzb_ger_ita_tur_xho_vie_gam_zul_dyu_bam	0.00341168704247514	0.00803775923640091	0.99360408192447
540	amr_cze_bam_ukr_aeg_mlt_wly_dut_azi_tur_swa_mly_ses_ctl_grk_bsq_pan_amh_igb_mnd_nor_swe_yor_fre_ewe_ben_hun_dyu_swt_fin_pol_gam_geo_bul_spa_urd_alb_chh_hau_hin_est_tsn_mao_scr_sun_jpn_knd_kor_glc_lat_ven_eng_bat_slo_anl_tag_cnt_mcd_akn_guj_sod_svk_krd_rus_ger_qcu_rom_por_afr_fbf_tig_mol_heb_ita_jav_prs_tsw_lit_bem_ind_tha_sid_tml_dgb_moo_uzb_bos_arw_aze_cic_vie_owc_xho_zul_lda	0.691194565382711	1.63405397844101	0.10562839069864
541	hau_guj_fbf_por_sid_owc_wly_bul_azi_aze_moo_ind_tsn_alb_ita_bsq_nor_tig_cic_mnd_spa_rus_zul_swe_swa_lat_hun_lda_akn_fin_ger_anl_geo_pan_cze_hin_glc_sod_heb_grk_est_ven_tag_urd_mao_jpn_tml_kor_ctl_afr_dyu_bos_jav_prs_aeg_sun_cnt_pol_xho_dut_chh_ben_fre_mcd_krd_qcu_ukr_lit_eng_tsw_amr_rom_amh_slo_mly_scr_igb_arw_yor_bat_tha_mlt_knd_bam_ses_uzb_svk_mol_tur_bem_vie_gam_dgb_swt_ewe	0.279332967696465	0.657978266102192	0.512177541114174
542	sid_krd_bam_nor_wly_amr_owc_rom_uzb_tur_moo_sun_swt_glc_grk_bsq_spa_tig_akn_cnt_slo_bos_cic_fre_ses_eng_hun_zul_xho_est_dut_mlt_geo_hin_scr_prs_pol_aeg_anl_bul_fin_dgb_mly_cze_mao_jpn_tml_kor_lit_mcd_ven_lat_ind_swe_amh_jav_mnd_ger_igb_afr_gam_por_ita_pan_mol_qcu_svk_alb_rus_lda_heb_ctl_hau_ben_bat_urd_dyu_arw_fbf_tag_tha_chh_knd_tsn_tsw_aze_guj_ukr_azi_bem_vie_sod_yor_ewe_swa	-0.766363712405162	-1.84263675743764	0.0685679939674675
543	tig_swe_igb_slo_amh_amr_owc_krd_tur_aze_zul_mao_swt_dut_ger_bsq_svk_wly_bam_cnt_arw_guj_tsn_fre_swa_eng_fin_dyu_ses_est_rus_heb_geo_urd_pan_bul_mcd_sid_chh_ctl_hun_ven_ind_glc_mly_jpn_tml_kor_mol_cze_yor_bos_tag_lit_anl_jav_mnd_pol_ewe_lat_aeg_afr_scr_hin_ita_qcu_nor_spa_rom_lda_sod_grk_gam_alb_bat_ukr_tsw_por_bem_sun_tha_mlt_knd_xho_cic_uzb_ben_prs_azi_akn_vie_hau_fbf_dgb_moo	0.377511542512216	0.890460217848494	0.375516643499497
544	owc_pan_bam_afr_tig_sod_hau_grk_azi_uzb_dgb_jav_akn_urd_nor_bsq_mol_anl_cic_cnt_cze_por_lda_svk_xho_krd_fin_ewe_tsn_hun_arw_heb_geo_mcd_ita_rom_bos_amh_aeg_glc_est_swa_tag_ctl_mly_jpn_tml_kor_lat_scr_yor_rus_sun_ukr_gam_mao_mnd_prs_dyu_lit_chh_ben_hin_ger_dut_qcu_alb_guj_spa_swt_mlt_eng_sid_fre_bat_bul_bem_swe_igb_ind_tha_wly_knd_fbf_ses_aze_slo_pol_tur_tsw_vie_amr_zul_moo_ven	-0.726269617665433	-1.74170803343044	0.0848659599762281
545	amh_dut_zul_fre_wly_mlt_heb_cze_tur_aze_tsn_bat_ven_rus_krd_bsq_por_aeg_swt_mnd_bos_urd_xho_ben_dyu_glc_hun_fbf_igb_fin_afr_hau_geo_lat_guj_hin_rom_gam_anl_ita_est_moo_mao_pan_mly_jpn_knd_kor_arw_scr_lda_ger_jav_slo_owc_sun_cnt_ctl_tsw_bul_tig_pol_svk_swe_nor_qcu_mcd_lit_alb_akn_chh_prs_amr_eng_ind_spa_bem_mol_bam_tag_tha_sid_tml_cic_yor_uzb_grk_ukr_azi_dgb_vie_sod_swa_ewe_ses	-0.727096873558808	-1.74248174364004	0.0847298520096818
546	chh_glc_dyu_ben_wly_anl_amh_bos_aze_uzb_ven_ind_lda_prs_spa_bsq_ita_sid_igb_cnt_nor_bul_tsn_mol_ses_hin_fin_dgb_zul_hun_eng_heb_geo_krd_dut_swe_guj_tig_hau_slo_est_moo_jav_ctl_sun_jpn_tml_kor_lat_svk_swa_pol_tag_grk_aeg_mao_mnd_ukr_cic_arw_mlt_afr_scr_rus_rom_qcu_por_urd_alb_ewe_gam_fre_amr_mcd_mly_lit_bam_cze_xho_bat_tha_owc_knd_yor_tsw_azi_ger_pan_tur_bem_vie_sod_akn_fbf_swt	0.63664817049649	1.50443443523359	0.135858204831179
547	aeg_eng_tsw_fre_chh_sid_owc_svk_azi_tur_igb_mao_dyu_ukr_pan_bsq_dut_anl_cic_cnt_bul_bos_akn_ita_tsn_rus_est_bam_zul_fin_nor_tig_geo_hin_ctl_grk_krd_heb_amr_rom_hun_swa_mly_pol_sun_jpn_knd_kor_slo_scr_dgb_afr_jav_prs_gam_bat_mnd_lat_lda_guj_sod_swe_lit_arw_cze_qcu_ger_alb_por_yor_mlt_ben_hau_spa_ind_glc_bem_mcd_ses_tag_tha_wly_tml_moo_fbf_uzb_mol_urd_aze_ewe_vie_amh_swt_ven_xho	-0.667802328444311	-1.59796374462337	0.113443329437731
548	aeg_ita_zul_glc_tig_mlt_hau_cze_tur_aze_ses_mao_lda_prs_urd_bsq_ben_wly_tsn_mnd_mol_ctl_swa_swe_dgb_svk_est_akn_bem_hun_lat_anl_geo_fre_slo_alb_nor_amr_owc_bos_fin_igb_ind_lit_bat_jpn_knd_kor_pan_grk_dyu_eng_sun_krd_sod_jav_cnt_arw_yor_mcd_gam_por_guj_scr_bul_qcu_dut_afr_ukr_tsw_chh_pol_heb_ger_mly_hin_ewe_rom_fbf_tag_tha_amh_tml_moo_cic_azi_rus_spa_uzb_bam_vie_sid_swt_xho_ven	-0.628149483079083	-1.50337779967043	0.136129991320334
549	anl_spa_zul_alb_sod_hau_amh_eng_tur_aze_tsn_sun_bem_rom_prs_bsq_svk_owc_swt_cnt_arw_lit_xho_cze_lda_hin_fin_igb_bam_est_fre_sid_geo_grk_ger_ukr_slo_amr_chh_ben_hun_cic_jav_dut_mao_jpn_knd_kor_bul_ita_yor_lat_tag_mcd_tig_mly_mnd_bos_dyu_swe_wly_mol_afr_glc_rus_qcu_por_pol_urd_ewe_gam_guj_mlt_nor_ind_ctl_dgb_scr_akn_bat_tha_aeg_tml_tsw_moo_azi_krd_pan_uzb_ses_vie_heb_fbf_ven_swa	-0.489303286619677	-1.16400492119499	0.24739954247641
550	mlt_ita_lda_rus_gam_tig_anl_nor_azi_uzb_cic_jav_fbf_grk_ukr_bsq_guj_wly_moo_cnt_scr_alb_igb_afr_tsn_ben_est_ses_bem_fin_krd_hau_geo_mol_mcd_urd_svk_sod_sid_eng_hun_akn_sun_pan_ind_jpn_tml_kor_por_swe_ewe_fre_mly_ger_amh_bat_mnd_cze_yor_slo_owc_arw_pol_prs_spa_qcu_lit_rom_bos_swa_heb_glc_aeg_lat_mao_dut_dyu_hin_xho_tag_tha_chh_knd_bam_dgb_tur_bul_ctl_aze_tsw_vie_amr_zul_ven_swt	-0.238094262903641	-0.563469985190327	0.574471018574322
551	sod_arw_dyu_lat_mlt_owc_hau_cze_azi_uzb_igb_sun_yor_glc_dut_bsq_slo_amr_akn_mnd_rom_lit_ewe_krd_moo_afr_est_tsw_bem_fin_eng_gam_geo_prs_swe_fre_spa_amh_sid_por_hun_ven_bat_pan_tag_jpn_tml_kor_ita_guj_swt_alb_mao_ben_wly_ind_cnt_grk_xho_nor_anl_hin_bul_rus_scr_qcu_bos_mol_svk_dgb_heb_mcd_aeg_ctl_jav_pol_fbf_ger_swa_mly_tha_tig_knd_cic_lda_aze_urd_ukr_tur_ses_vie_chh_tsn_zul_bam	0.302627534765426	0.712924521792459	0.47767749892762
552	sid_eng_lda_rus_sod_heb_mlt_slo_tur_aze_moo_sun_bam_pol_pan_bsq_svk_hau_yor_mnd_prs_krd_ewe_mol_ven_afr_fin_xho_swa_est_lit_wly_geo_guj_glc_arw_lat_amr_anl_ctl_hun_dyu_mao_spa_jav_jpn_tml_kor_alb_ger_dgb_cze_mly_grk_tig_tag_cnt_ukr_fbf_nor_owc_bos_swe_urd_ben_qcu_fre_scr_hin_bem_aeg_bul_gam_por_ind_dut_tsw_mcd_ses_bat_tha_amh_knd_igb_swt_uzb_rom_ita_azi_tsn_vie_chh_akn_zul_cic	-0.15098722254199	-0.356537473707961	0.722245728052011
553	hau_dut_igb_eng_amh_chh_tig_mcd_azi_aze_bem_bat_tsw_prs_afr_bsq_urd_owc_akn_mnd_scr_ctl_moo_rom_bam_ben_hun_yor_dgb_est_ita_heb_geo_bos_nor_mol_hin_gam_wly_por_fin_tsn_sun_slo_mao_jpn_tml_kor_grk_ukr_ses_fre_ind_lat_anl_jav_cnt_glc_swt_swe_mlt_ger_krd_svk_lit_qcu_arw_bul_cze_xho_aeg_rus_sid_alb_tag_guj_zul_pol_fbf_mly_tha_amr_knd_cic_dyu_tur_spa_pan_uzb_ven_vie_sod_ewe_swa_lda	-0.288001845912044	-0.68184785731481	0.497029762655507
554	heb_por_fbf_bos_wly_aeg_amr_lat_aze_uzb_tsw_ind_swt_scr_rom_bsq_cze_gam_ven_mnd_mcd_svk_akn_grk_ses_eng_fin_xho_igb_est_arw_chh_geo_lit_pol_fre_alb_mlt_amh_ita_hun_moo_mao_rus_jav_jpn_knd_kor_pan_glc_cic_slo_tag_ukr_tig_sun_cnt_spa_swa_urd_sid_ctl_afr_ger_guj_qcu_mol_dut_hin_dgb_sod_nor_anl_swe_bat_bul_bem_ben_zul_mly_tha_owc_tml_lda_bam_tur_prs_krd_azi_dyu_vie_hau_yor_tsn_ewe	-0.0157717390056613	-0.0371407753432182	0.970452368056414
555	amh_rus_tsw_ger_chh_heb_mlt_krd_aze_tur_lda_sun_swa_prs_ukr_bsq_rom_tig_moo_cnt_afr_swe_tsn_bul_yor_glc_fin_akn_zul_hun_arw_anl_geo_slo_lit_pan_bos_gam_wly_pol_est_ses_jav_ben_mao_jpn_tml_kor_spa_cze_dgb_por_mly_dut_owc_tag_mnd_hin_igb_mcd_aeg_ita_eng_svk_fre_qcu_ctl_lat_scr_bam_hau_urd_amr_guj_ind_mol_bem_grk_xho_bat_tha_sod_knd_ven_cic_azi_alb_nor_uzb_ewe_vie_sid_dyu_swt_fbf	0.0195499892284003	0.0460729219212265	0.963350917595336
556	amh_pan_yor_krd_sod_sid_heb_cze_aze_azi_cic_bat_dgb_nor_guj_bsq_grk_owc_akn_mnd_bul_scr_ses_dut_ven_alb_hun_swa_zul_fin_slo_wly_geo_urd_ita_lat_bos_mlt_amr_mcd_est_swt_tag_rom_sun_jpn_tml_kor_glc_pol_tsw_svk_ind_afr_hau_jav_cnt_spa_bam_swe_aeg_mol_fre_rus_ger_qcu_eng_hin_prs_lda_tig_ctl_chh_lit_mly_ben_igb_ukr_ewe_mao_tha_gam_knd_moo_fbf_uzb_arw_por_tur_xho_vie_anl_tsn_bem_dyu	0.126473154615981	0.298013396296698	0.766357703658851
557	wly_por_tsn_cze_sod_owc_hau_fre_tur_uzb_fbf_jav_xho_eng_mcd_bsq_guj_mlt_zul_cnt_lit_ger_tsw_pol_dyu_hin_fin_akn_ewe_est_urd_heb_geo_afr_ben_grk_swe_gam_amh_glc_hun_dgb_sun_prs_mao_jpn_tml_kor_nor_bos_igb_arw_ind_bul_aeg_tag_mnd_spa_swt_rus_tig_dut_rom_krd_scr_qcu_ukr_pan_lat_yor_sid_mol_anl_alb_bat_ita_ven_slo_ses_mly_tha_chh_knd_lda_cic_azi_svk_ctl_aze_moo_vie_amr_bam_swa_bem	-0.0831601194976008	-0.196021645101652	0.845020909535879
558	aeg_rom_ewe_nor_heb_owc_mlt_grk_azi_tur_yor_mao_tsw_ukr_swe_bsq_bos_sod_xho_mnd_cze_scr_bem_prs_bam_glc_fin_lda_swa_est_mcd_hau_geo_dut_ben_ita_fre_wly_anl_rus_hun_tsn_jav_guj_tag_jpn_knd_kor_arw_por_ven_krd_bat_urd_tig_sun_cnt_alb_swt_mol_chh_svk_ctl_afr_hin_qcu_lit_slo_ger_dyu_amh_lat_sid_bul_mly_pan_zul_spa_igb_ind_tha_gam_tml_fbf_moo_uzb_pol_eng_aze_ses_vie_amr_cic_akn_dgb	-0.461311066610015	-1.09692775413723	0.275505172853984
559	tig_swe_lda_spa_mlt_anl_hau_afr_uzb_azi_fbf_tag_bem_ita_ben_bsq_slo_chh_cic_cnt_guj_fre_dgb_dut_dyu_hin_fin_tsn_yor_est_ukr_heb_geo_arw_alb_pol_prs_amr_sid_ger_hun_akn_jav_nor_mao_jpn_tml_kor_pan_cze_swt_krd_ind_rus_sod_mly_mnd_rom_ewe_eng_gam_scr_bos_urd_grk_qcu_por_mcd_bul_xho_amh_glc_aeg_lit_sun_ctl_igb_svk_ven_bat_tha_wly_knd_zul_tsw_aze_mol_lat_tur_moo_vie_owc_ses_swa_bam	0.150703827541862	0.354525800412898	0.72374750592668
560	gam_lit_moo_rom_mlt_heb_chh_cze_azi_aze_cic_ind_bam_dut_krd_bsq_pan_tig_tsn_mnd_slo_glc_lda_alb_zul_eng_hun_xho_igb_est_fre_hau_geo_ctl_mol_svk_hin_amh_anl_grk_fin_swa_tag_urd_jav_jpn_knd_kor_bul_ukr_dgb_rus_mao_prs_sod_mly_cnt_mcd_swt_spa_sid_bos_ger_por_scr_qcu_ben_arw_lat_dyu_aeg_pol_owc_afr_sun_ita_ewe_nor_fbf_bat_tha_wly_tml_yor_bem_tur_swe_guj_uzb_ses_vie_amr_ven_akn_tsw	-0.61379819173655	-1.46807796046449	0.145457180582877
561	sid_afr_tsn_ben_mlt_tig_hau_scr_uzb_azi_igb_jav_ven_ger_rus_bsq_mcd_amh_bam_mnd_ita_hin_swa_pol_yor_fre_fin_moo_ewe_est_urd_amr_geo_rom_glc_lat_ukr_sod_chh_mol_hun_xho_mao_por_bat_jpn_tml_kor_spa_swe_lda_krd_sun_bos_aeg_tag_cnt_eng_fbf_pan_wly_bul_lit_guj_ctl_qcu_dut_cze_svk_tsw_owc_prs_anl_alb_mly_slo_dyu_nor_ses_ind_tha_heb_knd_dgb_zul_tur_arw_grk_aze_bem_vie_gam_cic_akn_swt	0.403598403516462	0.949877509273809	0.344636459507001
562	owc_krd_cic_urd_tig_heb_hau_afr_tur_azi_yor_sun_igb_pan_alb_bsq_rom_wly_bam_mnd_scr_mol_ven_dut_ses_prs_hun_tsw_fbf_fin_spa_aeg_geo_ctl_slo_lit_por_amr_anl_rus_est_moo_mly_lat_mao_jpn_tml_kor_hin_swe_swt_bos_tag_cze_amh_bat_cnt_ger_ewe_bul_gam_ben_eng_arw_grk_qcu_svk_nor_fre_xho_sod_guj_chh_glc_ind_mcd_dyu_pol_zul_jav_tha_sid_knd_swa_akn_uzb_ita_ukr_aze_dgb_vie_mlt_tsn_lda_bem	-0.82911935788989	-2.00033689265013	0.0483802336799963
563	gam_bul_swa_nor_chh_aeg_mlt_hin_uzb_aze_moo_mao_igb_bos_pan_bsq_rus_tig_tsn_cnt_mol_ben_cic_glc_swt_grk_est_bem_ven_fin_slo_hau_geo_por_svk_lat_arw_sod_anl_swe_hun_dyu_tag_krd_sun_jpn_tml_kor_dut_pol_akn_urd_ind_afr_owc_bat_mnd_cze_lda_scr_heb_ukr_ger_alb_guj_qcu_ita_prs_mcd_fbf_amh_rom_amr_lit_mly_fre_xho_eng_dgb_jav_tha_sid_knd_bam_yor_tur_spa_ctl_azi_zul_vie_wly_tsw_ses_ewe	-0.314832913352699	-0.744797352528391	0.458272246653756
564	wly_ben_ewe_guj_tig_sod_gam_bos_azi_aze_tsn_ind_igb_ger_krd_bsq_por_mlt_moo_mnd_mcd_ita_xho_urd_lda_arw_hun_dgb_ses_fin_cze_hau_geo_grk_swe_alb_spa_anl_amh_bul_est_bem_tag_ukr_sun_jpn_knd_kor_pan_scr_swa_rus_mly_slo_owc_bat_cnt_prs_dyu_hin_sid_svk_lat_mol_eng_qcu_glc_rom_dut_akn_chh_nor_heb_ctl_mao_fre_swt_pol_zul_jav_tha_aeg_tml_tsw_yor_tur_afr_lit_uzb_ven_vie_amr_fbf_bam_cic	-0.603796364948627	-1.44173875481491	0.152735097050853
565	wly_slo_moo_nor_sod_amr_heb_mcd_aze_tur_ewe_sun_tsw_eng_pol_bsq_bos_hau_xho_cnt_scr_svk_igb_alb_lda_rus_est_yor_cic_hun_mol_owc_geo_grk_arw_hin_fre_tig_sid_ger_fin_ses_jav_lit_mly_jpn_tml_kor_ukr_por_fbf_pan_ind_ben_amh_mao_mnd_guj_ven_rom_aeg_ctl_glc_prs_spa_qcu_ita_afr_swe_bem_chh_urd_anl_lat_bat_cze_bam_dut_dgb_tag_tha_mlt_knd_dyu_tsn_uzb_bul_krd_azi_swa_vie_gam_swt_akn_zul	-0.426140188869717	-1.01110637803878	0.314588952950446
566	aeg_ctl_zul_ukr_mlt_gam_owc_lat_azi_tur_ewe_ind_yor_svk_cze_bsq_prs_amh_bam_cnt_grk_slo_akn_bul_ses_ger_hun_igb_swt_fin_guj_sod_geo_nor_ita_fre_swe_chh_amr_mcd_est_tsn_mly_mol_sun_jpn_tml_kor_eng_lit_lda_dut_mao_hin_wly_bat_mnd_arw_dgb_scr_anl_urd_bos_pan_pol_qcu_krd_spa_rus_moo_sid_ben_heb_por_jav_afr_tsw_glc_cic_tag_tha_hau_knd_fbf_xho_aze_rom_alb_uzb_swa_vie_tig_dyu_ven_bem	-0.129162813482125	-0.304565923682662	0.761377273172331
567	tig_spa_moo_rom_sod_sid_mlt_bul_uzb_aze_xho_sun_swt_ita_pan_bsq_por_anl_ven_cnt_lit_ctl_dgb_afr_akn_mol_est_dyu_tsw_hun_bos_chh_geo_glc_pol_fre_ukr_owc_amh_hin_fin_tsn_jav_guj_tag_jpn_tml_kor_lat_urd_bem_arw_ind_krd_heb_mly_mnd_grk_yor_swe_gam_svk_alb_ger_ben_qcu_slo_cze_nor_swa_aeg_eng_amr_mcd_bat_rus_zul_dut_igb_mao_tha_wly_knd_cic_lda_azi_prs_scr_tur_fbf_vie_hau_ewe_bam_ses	-0.0688837796661745	-0.162245968155975	0.871464157037547
568	wly_grk_swt_ben_sid_hau_anl_por_tur_uzb_tsw_mly_xho_hin_mcd_bsq_guj_mlt_fbf_cnt_afr_ukr_ses_ger_moo_spa_hun_tsn_igb_est_bos_gam_geo_glc_cze_scr_lit_heb_sod_svk_fin_ven_ind_krd_sun_jpn_knd_kor_fre_arw_ewe_rom_tag_rus_owc_mao_mnd_eng_zul_alb_amh_dut_prs_lat_urd_qcu_ita_mol_swe_yor_tig_slo_aeg_bul_bat_pan_dyu_pol_cic_jav_tha_chh_tml_akn_bam_aze_nor_ctl_azi_lda_vie_amr_dgb_swa_bem	-0.803753207083011	-1.93953862090139	0.0554662962753484
569	sod_afr_cic_guj_mlt_anl_amh_cze_azi_tur_igb_bat_moo_alb_grk_bsq_por_wly_dgb_cnt_eng_urd_bam_scr_swa_nor_est_tsw_fbf_hun_ctl_hau_geo_ben_prs_mol_mcd_owc_amr_swe_fin_akn_jav_ukr_sun_jpn_tml_kor_bos_pan_swt_ita_ind_rus_tig_mao_mnd_pol_lda_dut_aeg_svk_fre_slo_ger_qcu_hin_lat_bul_zul_sid_spa_chh_glc_tag_krd_dyu_rom_yor_mly_tha_heb_knd_xho_ewe_aze_lit_arw_uzb_ses_vie_gam_ven_bem_tsn	-0.348922554330297	-0.826887098813094	0.410417624198604
570	aeg_prs_dgb_hin_tig_anl_hau_rom_aze_tur_cic_tag_xho_ita_guj_bsq_lat_amr_ewe_cnt_nor_ger_zul_mol_bam_mcd_hun_igb_lda_est_bos_amh_geo_ctl_pan_cze_lit_sod_chh_swe_fin_moo_ind_scr_jav_jpn_knd_kor_bul_grk_yor_ben_sun_ukr_mlt_bat_mnd_afr_tsw_dut_wly_rus_alb_slo_arw_qcu_svk_por_eng_bem_heb_pol_owc_glc_mly_urd_ven_fre_akn_mao_tha_sid_tml_dyu_fbf_azi_spa_krd_uzb_swt_vie_gam_ses_tsn_swa	-0.558169197309735	-1.33009861297859	0.186738540105356
571	amr_ben_dgb_scr_owc_hau_heb_spa_uzb_tur_ewe_mly_yor_ita_mol_bsq_dut_tig_zul_mnd_lat_fre_akn_eng_swt_rus_est_moo_tsw_hun_prs_anl_geo_cze_afr_slo_por_wly_amh_swe_fin_dyu_sun_mcd_ind_jpn_knd_kor_ukr_bul_swa_pan_bat_rom_aeg_jav_cnt_bos_igb_svk_sod_glc_ctl_pol_grk_qcu_ger_hin_nor_ven_chh_arw_mlt_alb_tag_guj_bam_krd_xho_mao_tha_gam_tml_tsn_ses_azi_lit_urd_aze_bem_vie_sid_lda_fbf_cic	-0.0632850586721976	-0.149019288942977	0.881861080076875
572	chh_bos_yor_nor_wly_sid_owc_glc_tur_aze_moo_jav_ses_pol_cze_bsq_ctl_amr_ven_mnd_ita_mcd_tsn_rom_swa_slo_fin_fbf_igb_hun_por_anl_geo_hin_krd_bul_fre_tig_amh_alb_est_ewe_mao_grk_bat_jpn_knd_kor_arw_spa_dyu_ger_ind_afr_sod_mly_cnt_svk_tsw_scr_aeg_lat_dut_eng_ben_qcu_mol_lit_guj_zul_hau_prs_mlt_urd_sun_swe_xho_rus_akn_tag_tha_gam_tml_bem_cic_azi_ukr_pan_uzb_lda_vie_heb_dgb_bam_swt	-0.0861130586221647	-0.203276720357579	0.839362856879916
573	chh_arw_lda_hin_aeg_anl_tig_ukr_azi_uzb_tsw_jav_dyu_swe_rus_bsq_spa_amr_bem_mnd_ctl_glc_yor_lit_xho_bul_est_cic_bam_fin_mcd_mlt_geo_pol_ita_nor_mol_gam_sod_guj_hun_swt_bat_rom_mao_jpn_knd_kor_eng_prs_igb_grk_sun_scr_hau_ind_cnt_urd_swa_por_sid_svk_lat_afr_cze_qcu_pan_dut_krd_akn_owc_ger_amh_fre_mly_alb_fbf_bos_ewe_tag_tha_wly_tml_dgb_zul_aze_slo_ben_tur_ven_vie_heb_tsn_ses_moo	-0.0116923460559501	-0.0275095533595517	0.978112266020036
574	heb_por_lda_urd_sod_owc_hau_spa_uzb_aze_yor_jav_tsn_fre_slo_bsq_swe_sid_fbf_mnd_arw_rom_tsw_glc_dgb_dut_est_xho_swa_fin_scr_amr_geo_bul_afr_ben_pol_amh_chh_guj_hun_ven_bat_rus_mao_jpn_tml_kor_eng_lit_ses_cze_mly_bos_mlt_sun_cnt_ita_akn_grk_wly_mol_pan_ger_lat_qcu_nor_prs_svk_bam_aeg_hin_tig_mcd_ind_krd_cic_ukr_moo_tag_tha_gam_knd_ewe_bem_azi_ctl_alb_tur_dyu_vie_anl_zul_swt_igb	-0.0275930136387765	-0.0650399623704715	0.948281786434001
575	sod_krd_lda_urd_wly_tig_amr_fre_uzb_azi_igb_mly_tsn_ita_bos_bsq_pan_chh_xho_cnt_scr_prs_swa_slo_cic_mol_est_bem_swt_fin_ctl_sid_geo_rus_guj_lat_rom_gam_heb_arw_hun_bam_tag_cze_sun_jpn_knd_kor_svk_dut_dgb_eng_ind_spa_aeg_mao_mnd_bul_dyu_pol_anl_lit_mcd_ben_alb_qcu_nor_hin_swe_fbf_mlt_afr_amh_por_jav_glc_ven_ger_yor_bat_tha_hau_tml_tsw_moo_tur_grk_ukr_aze_ses_vie_owc_ewe_akn_zul	0.0676454883409998	0.1591691295631	0.873880782856659
576	tig_rus_ses_ben_sid_owc_anl_ctl_tur_aze_moo_bat_lda_cze_ita_bsq_arw_gam_dyu_cnt_krd_bul_bam_pol_cic_mcd_fin_igb_bem_est_afr_sod_geo_rom_guj_grk_slo_chh_amr_mol_hun_tsw_ind_glc_jav_jpn_knd_kor_urd_fre_swt_prs_tag_ukr_heb_mao_mnd_swe_fbf_alb_amh_spa_svk_ger_dut_qcu_bos_por_nor_yor_hau_pan_aeg_scr_sun_lit_dgb_hin_akn_mly_tha_mlt_tml_ven_swa_uzb_eng_lat_azi_ewe_vie_wly_tsn_xho_zul	-0.280519186782632	-0.663435931252302	0.508692627786392
577	tig_pol_ewe_nor_aeg_owc_gam_arw_aze_azi_bem_bat_tsw_bul_ger_bsq_ben_chh_igb_mnd_swe_ukr_tsn_bos_ses_fre_fin_moo_cic_hun_lat_mlt_geo_alb_rom_mcd_dut_hau_wly_por_est_fbf_mao_grk_sun_jpn_knd_kor_hin_prs_akn_cze_jav_svk_sod_ind_cnt_ctl_swt_ita_anl_slo_guj_scr_spa_qcu_mol_glc_lit_dgb_amh_urd_amr_afr_mly_rus_zul_eng_xho_tag_tha_sid_tml_lda_ven_uzb_pan_krd_tur_dyu_vie_heb_yor_swa_bam	-0.0401279288546703	-0.094619794967503	0.924820394710523
578	chh_por_dgb_bul_sod_heb_tig_lit_uzb_tur_dyu_jav_bam_cze_ukr_bsq_swe_wly_tsw_mnd_spa_hin_cic_rus_zul_glc_est_igb_akn_hun_lat_amh_geo_dut_mcd_pan_slo_sid_mlt_nor_fin_swa_ind_mol_tag_jpn_knd_kor_fre_krd_moo_afr_mao_urd_anl_mly_cnt_pol_ewe_ita_amr_ben_ger_ctl_prs_qcu_bos_alb_rom_yor_owc_eng_hau_guj_bat_scr_lda_svk_ses_sun_tha_gam_tml_fbf_swt_azi_arw_grk_aze_bem_vie_aeg_xho_tsn_ven	0.436545958950329	1.02805674870539	0.306589579267817
579	sod_rus_bam_prs_hau_heb_amh_grk_aze_tur_akn_ind_swa_bul_arw_bsq_cze_chh_fbf_cnt_fre_hin_dyu_alb_xho_nor_fin_swt_bem_est_por_mlt_geo_eng_scr_ctl_guj_tig_gam_ben_hun_ses_tag_swe_mao_jpn_knd_kor_svk_dut_ewe_bos_mly_rom_amr_jav_mnd_lit_dgb_ukr_owc_ger_pan_glc_mcd_qcu_afr_mol_krd_tsn_wly_pol_aeg_ita_bat_spa_zul_urd_cic_sun_tha_anl_tml_tsw_moo_azi_lat_slo_uzb_igb_vie_sid_lda_ven_yor	0.51326873843794	1.21279083057296	0.228281500084716
580	wly_hin_yor_fre_sid_aeg_gam_lit_tur_azi_tsw_tag_bem_pan_dut_bsq_alb_chh_bam_cnt_pol_cze_fbf_por_swa_rus_hun_igb_tsn_fin_krd_mlt_geo_afr_glc_mcd_ben_sod_owc_swe_est_xho_jav_ita_bat_jpn_tml_kor_guj_lat_ses_nor_sun_eng_amh_ind_mnd_bul_dgb_scr_amr_bos_prs_rom_ger_qcu_ukr_spa_arw_ewe_heb_mol_anl_ctl_mly_slo_moo_svk_cic_mao_tha_hau_knd_lda_swt_uzb_urd_grk_aze_zul_vie_tig_akn_ven_dyu	0.280181178870272	0.659786331221748	0.511021627239289
581	hau_ben_tsn_guj_amh_amr_chh_ita_azi_tur_zul_ind_ven_slo_fre_bsq_swe_sid_bam_mnd_glc_ctl_ewe_eng_moo_rus_hun_tsw_swa_est_afr_wly_geo_ger_spa_grk_mcd_owc_sod_prs_fin_cic_tag_pol_jav_jpn_knd_kor_dut_pan_akn_scr_mao_alb_aeg_sun_cnt_ukr_ses_lit_anl_krd_urd_hin_svk_qcu_cze_nor_arw_bem_heb_por_gam_bos_mly_rom_yor_lat_swt_bat_tha_tig_tml_fbf_dyu_aze_bul_mol_uzb_lda_vie_mlt_dgb_igb_xho	0.357126570558062	0.841771161252745	0.402075449915578
582	heb_spa_igb_afr_wly_anl_amh_mcd_tur_azi_akn_ind_dyu_fre_cze_bsq_ger_amr_xho_cnt_rom_alb_ewe_urd_lda_por_hun_ses_swa_fin_arw_owc_geo_rus_bul_grk_swe_chh_hau_glc_est_tsn_tag_ita_sun_jpn_knd_kor_pol_guj_moo_bos_mao_hin_tig_jav_mnd_krd_yor_eng_sod_nor_lit_dut_svk_qcu_ukr_pan_ben_bam_aeg_slo_mlt_prs_mly_scr_zul_mol_tsw_bat_tha_sid_tml_ven_fbf_uzb_ctl_lat_aze_bem_vie_gam_cic_dgb_swt	-0.0357489011678406	-0.084232928033645	0.933052294921536
583	chh_fre_ses_spa_tig_anl_sod_alb_tur_azi_tsn_bat_xho_ben_prs_bsq_por_owc_igb_cnt_pol_bos_dyu_guj_bem_ukr_fin_akn_swt_est_svk_mlt_geo_lat_arw_hin_krd_amr_hau_rus_hun_tsw_sun_lit_ind_jpn_tml_kor_pan_ctl_dgb_glc_mao_mol_wly_mly_mnd_cze_bam_dut_amh_afr_bul_nor_ita_qcu_eng_ger_urd_lda_aeg_scr_sid_grk_jav_swe_moo_slo_ewe_tag_tha_heb_knd_zul_swa_uzb_rom_mcd_aze_fbf_vie_gam_cic_yor_ven	-0.454889212033311	-1.0802092580994	0.282842394127732
584	owc_eng_igb_glc_sod_amh_heb_urd_uzb_azi_swt_mao_zul_bos_ukr_bsq_arw_mlt_swa_cnt_krd_cze_ses_prs_lda_slo_fin_dgb_fbf_est_hin_sid_geo_grk_ctl_rus_pan_amr_anl_ben_hun_bam_sun_nor_mly_jpn_knd_kor_guj_svk_akn_mcd_tag_ita_hau_bat_mnd_afr_ven_swe_wly_scr_lit_por_ger_qcu_bul_alb_lat_cic_tig_fre_gam_mol_ind_pol_ewe_spa_tsw_jav_tha_chh_tml_tsn_bem_aze_dut_rom_tur_moo_vie_aeg_dyu_yor_xho	-0.717324703850407	-1.72354015135319	0.0881139669045119
585	heb_alb_ses_rus_hau_wly_gam_svk_aze_azi_swa_mly_tsw_urd_por_bsq_pan_amr_swt_cnt_dut_krd_ewe_rom_bem_mcd_fin_xho_bam_hun_grk_mlt_geo_mol_swe_fre_guj_sod_tig_hin_est_yor_jav_bos_ind_jpn_tml_kor_lat_ben_moo_afr_sun_prs_sid_mao_mnd_ger_fbf_eng_anl_bul_nor_spa_ukr_qcu_glc_slo_ita_dyu_chh_cze_amh_lit_bat_arw_cic_scr_lda_tag_tha_owc_knd_dgb_akn_tur_ctl_pol_uzb_tsn_vie_aeg_zul_igb_ven	-0.410987600549613	-0.976381883513587	0.331408208939244
586	sod_ita_akn_mcd_gam_chh_wly_pan_tur_azi_swa_mao_bem_grk_hin_bsq_nor_heb_tsn_cnt_fre_prs_ven_slo_cic_rom_est_zul_xho_fin_afr_anl_geo_urd_swe_eng_scr_owc_amr_guj_hun_igb_bat_pol_sun_jpn_tml_kor_por_bos_ewe_mol_jav_ukr_amh_ind_mnd_ger_lda_alb_mlt_cze_krd_spa_arw_qcu_ben_glc_bul_dyu_sid_ctl_tig_rus_mly_lit_yor_lat_dgb_tag_tha_aeg_knd_swt_moo_aze_dut_svk_uzb_fbf_vie_hau_bam_ses_tsw	-0.83285472360533	-2.00859842111807	0.0474797014339257
587	aeg_nor_lda_ben_owc_chh_mlt_scr_tur_aze_akn_mao_zul_swe_guj_bsq_slo_heb_yor_mnd_ita_mol_igb_svk_ven_lit_hun_dyu_fbf_est_ctl_wly_geo_bul_fre_ukr_krd_amh_anl_cze_fin_bem_tag_rom_bat_jpn_knd_kor_afr_por_xho_pol_jav_mcd_sod_ind_cnt_spa_swa_grk_sid_glc_lat_rus_pan_qcu_ger_hin_bos_dgb_tig_arw_gam_prs_sun_eng_ewe_urd_ses_mly_tha_hau_tml_tsn_swt_uzb_dut_alb_azi_cic_vie_amr_bam_tsw_moo	-0.592034103761756	-1.411963796429	0.161297913531131
588	mlt_prs_akn_swe_heb_aeg_sod_ben_uzb_aze_cic_sun_moo_ita_rom_bsq_hin_amr_swt_mnd_por_nor_ven_mcd_xho_fre_est_tsw_igb_fin_dut_amh_geo_pan_afr_svk_grk_owc_gam_cze_hun_ewe_tag_lat_jav_jpn_knd_kor_guj_alb_yor_lit_mao_bul_tig_bat_cnt_mol_bam_pol_sid_ger_spa_rus_glc_qcu_ctl_krd_ukr_bem_hau_urd_wly_bos_ind_arw_fbf_eng_dgb_mly_tha_anl_tml_dyu_ses_tur_slo_scr_azi_tsn_vie_chh_zul_lda_swa	-0.454568767676366	-1.07910285313786	0.28333266474214
589	owc_afr_tsn_eng_sid_mlt_amr_scr_uzb_aze_swa_sun_fbf_lit_krd_bsq_nor_tig_bem_cnt_hin_urd_igb_rom_ven_cze_hun_dyu_xho_fin_glc_amh_geo_dut_ita_pan_ctl_gam_wly_rus_est_moo_mly_mol_ind_jpn_knd_kor_ger_spa_bam_slo_bat_lat_anl_jav_mnd_prs_ses_mcd_aeg_svk_pol_ukr_por_qcu_arw_bos_guj_cic_sod_alb_hau_grk_mao_fre_akn_ben_lda_tag_tha_chh_tml_yor_dgb_tur_bul_swe_azi_ewe_vie_heb_swt_zul_tsw	0.543462979724868	1.28398089411191	0.202338289747818
590	gam_slo_dgb_urd_wly_hau_mlt_prs_aze_uzb_fbf_bat_bam_arw_ben_bsq_spa_chh_dyu_cnt_lat_ukr_tsn_glc_tsw_krd_hun_swa_ewe_est_mol_tig_geo_scr_eng_alb_pan_aeg_owc_guj_fin_xho_ind_bul_mly_jpn_knd_kor_por_nor_bem_hin_sun_afr_sid_mao_mnd_ctl_lda_grk_amr_fre_swe_cze_rom_qcu_ger_ita_svk_igb_anl_dut_sod_pol_jav_mcd_ses_lit_zul_tag_tha_amh_tml_ven_akn_tur_bos_rus_azi_swt_vie_heb_cic_yor_moo	-0.181280775262202	-0.428536917255357	0.669251188547684
591	mlt_eng_ven_pan_owc_sod_heb_mcd_aze_tur_dyu_tag_yor_fre_alb_bsq_ukr_sid_tsn_cnt_dut_ctl_ses_slo_dgb_bul_hun_swt_zul_est_rom_wly_geo_grk_prs_cze_scr_anl_hau_ger_fin_igb_sun_lit_mao_jpn_tml_kor_arw_svk_lda_hin_ind_spa_gam_jav_mnd_pol_cic_bos_tig_nor_ben_lat_mol_qcu_krd_afr_rus_ewe_amh_guj_chh_glc_mly_por_tsw_urd_akn_bat_tha_aeg_knd_swa_xho_uzb_ita_swe_azi_bem_vie_amr_bam_fbf_moo	-1.08216638721523	-2.64268373593598	0.00965158065917569
592	wly_dut_xho_lit_sod_amh_chh_cze_aze_azi_ses_mly_tsw_ita_fre_bsq_ben_heb_fbf_mnd_urd_hin_dgb_pan_cic_ctl_fin_dyu_akn_est_spa_owc_geo_rom_glc_nor_swe_gam_tig_afr_hun_swa_sun_rus_jav_jpn_knd_kor_prs_mol_swt_svk_bat_alb_hau_mao_cnt_bos_tsn_mcd_aeg_lat_guj_scr_slo_qcu_arw_eng_por_bam_sid_ger_anl_krd_tag_grk_zul_pol_bem_ind_tha_mlt_tml_ven_moo_tur_ukr_bul_uzb_igb_vie_amr_lda_ewe_yor	0.601436303334919	1.42492104076272	0.157527370763319
593	sod_mcd_lda_ctl_amh_heb_tig_bos_uzb_azi_moo_ind_zul_nor_afr_bsq_por_chh_dyu_mnd_cze_ben_cic_rus_ven_eng_hun_fbf_tsn_fin_ita_sid_geo_dut_arw_swe_lit_aeg_hau_hin_est_dgb_bat_ger_jav_jpn_knd_kor_lat_guj_xho_grk_tag_ukr_gam_mao_cnt_pan_yor_mol_mlt_rom_glc_urd_scr_qcu_alb_bul_svk_bem_anl_fre_wly_krd_mly_slo_ewe_spa_swa_sun_tha_amr_tml_bam_swt_tur_pol_prs_aze_akn_vie_owc_igb_ses_tsw	0.145797260714086	0.343507436571027	0.731992106073088
594	chh_mcd_yor_nor_anl_wly_mlt_bul_tur_aze_bem_tag_dgb_lit_arw_bsq_scr_hau_bam_mnd_afr_mol_zul_fre_moo_cze_fin_cic_fbf_est_ukr_amh_geo_hin_grk_ben_ita_amr_sid_pol_hun_tsn_mly_ger_sun_jpn_tml_kor_urd_slo_xho_rus_mao_por_owc_ind_cnt_rom_tsw_bos_aeg_pan_swe_glc_lat_qcu_alb_guj_spa_lda_tig_ctl_gam_svk_jav_krd_igb_prs_dyu_bat_tha_sod_knd_swt_ven_uzb_dut_eng_azi_ewe_vie_heb_ses_swa_akn	-0.218696046222472	-0.516949339983476	0.606418771995163
595	sod_bos_xho_swe_aeg_hau_heb_guj_aze_tur_bam_jav_bem_mol_spa_bsq_eng_tig_igb_cnt_lat_pan_dgb_slo_ven_rus_fin_moo_dyu_est_scr_gam_geo_pol_urd_dut_prs_owc_amr_ben_hun_fbf_tag_fre_ind_jpn_tml_kor_svk_rom_yor_afr_bat_mcd_anl_mly_mnd_cze_swa_por_wly_arw_krd_grk_ita_qcu_lit_bul_ctl_ewe_sid_ger_amh_hin_mao_alb_tsw_glc_akn_sun_tha_chh_knd_ses_cic_azi_ukr_nor_uzb_lda_vie_mlt_tsn_swt_zul	-0.0574152787695513	-0.135199400561175	0.892746414246014
596	chh_bos_cic_eng_amh_mlt_hau_por_tur_azi_igb_jav_dyu_mcd_ben_bsq_svk_sod_ewe_cnt_slo_lit_zul_arw_swa_ukr_fin_akn_moo_hun_ger_wly_geo_krd_scr_rus_fre_sid_gam_ita_est_lda_bat_dut_tag_jpn_knd_kor_lat_pol_yor_mol_mao_alb_tig_mly_mnd_nor_tsw_glc_anl_guj_hin_prs_spa_qcu_grk_swe_urd_bam_owc_bul_heb_afr_ind_ctl_fbf_pan_swt_sun_tha_aeg_tml_bem_xho_uzb_rom_cze_aze_dgb_vie_amr_ses_tsn_ven	0.157913415998063	0.371663815536995	0.710988614280152
597	anl_ctl_lda_mcd_wly_heb_sod_afr_azi_uzb_dgb_jav_zul_rus_swe_bsq_lat_tig_ses_mnd_nor_arw_moo_ben_tsw_ger_hun_cic_akn_fin_alb_mlt_geo_cze_krd_rom_prs_aeg_chh_grk_est_dyu_tag_svk_sun_jpn_tml_kor_por_ita_tsn_hin_mly_glc_amh_bat_cnt_scr_bem_spa_hau_bos_fre_pan_slo_qcu_eng_mol_guj_ven_gam_pol_sid_lit_mao_ukr_yor_urd_xho_ind_tha_amr_knd_swa_ewe_tur_bul_dut_aze_bam_vie_owc_swt_igb_fbf	-0.498643950695935	-1.18854679294285	0.23764424249701
598	gam_bos_swt_rom_owc_wly_sod_ita_tur_azi_lda_sun_zul_cze_ukr_bsq_dut_tig_fbf_cnt_pol_prs_swa_mcd_tsw_afr_est_akn_dgb_fin_nor_anl_geo_ger_fre_lat_mol_heb_mlt_ctl_hun_bam_bat_glc_mly_jpn_tml_kor_scr_bul_bem_krd_jav_por_aeg_mao_mnd_grk_ses_alb_chh_svk_rus_spa_guj_qcu_slo_arw_lit_xho_sid_hin_amr_pan_tag_ben_igb_urd_moo_ind_tha_amh_knd_dyu_tsn_uzb_eng_swe_aze_cic_vie_hau_ewe_yor_ven	-0.288586987759113	-0.683371863760062	0.496070923686154
599	amh_rus_swa_ger_hau_mlt_anl_ben_tur_azi_akn_bat_yor_pol_ctl_bsq_dut_sid_bam_cnt_nor_spa_ses_urd_swt_ukr_hun_zul_fbf_est_eng_gam_geo_grk_glc_svk_mcd_aeg_owc_scr_fin_cic_mly_lat_sun_jpn_tml_kor_por_ita_bem_hin_mao_swe_heb_ind_mnd_afr_dyu_slo_tig_fre_alb_pan_bul_qcu_lit_mol_arw_tsn_wly_krd_sod_cze_jav_guj_tsw_rom_moo_tag_tha_amr_knd_igb_xho_uzb_bos_prs_aze_dgb_vie_chh_ven_lda_ewe	-0.515608326206454	-1.22569430677195	0.223408579660652
600	owc_svk_ewe_bos_sod_heb_chh_ita_azi_uzb_tsn_sun_ven_swe_ukr_bsq_prs_hau_zul_mnd_alb_ger_lda_pan_bam_rom_est_fbf_cic_fin_rus_mlt_geo_lat_urd_dut_krd_gam_amr_glc_hun_bem_ind_cze_mly_jpn_tml_kor_mol_guj_xho_arw_bat_ben_amh_jav_cnt_spa_yor_fre_aeg_nor_mcd_por_grk_qcu_ctl_lit_eng_moo_anl_scr_wly_hin_mao_slo_dyu_bul_ses_tag_tha_tig_knd_swa_dgb_aze_afr_pol_tur_igb_vie_sid_swt_tsw_akn	0.395757893258913	0.934910303621964	0.352255746423526
601	heb_ctl_swt_eng_owc_hau_amr_ukr_azi_uzb_cic_jav_fbf_guj_lit_bsq_cze_sid_tsn_cnt_spa_dut_igb_afr_ewe_svk_est_ses_zul_hun_grk_anl_geo_krd_alb_pol_arw_mlt_sod_ben_fin_xho_ind_urd_mao_jpn_knd_kor_slo_por_bem_swe_mly_bos_chh_bat_mnd_fre_yor_scr_amh_rus_prs_ger_bul_qcu_ita_hin_mol_dgb_gam_lat_tig_rom_sun_pan_dyu_nor_lda_tag_tha_aeg_tml_akn_tsw_tur_mcd_glc_aze_swa_vie_wly_ven_moo_bam	-1.40064579838408	-3.5157658679748	0.000679743822959848
602	aeg_ben_zul_dut_owc_heb_sod_ctl_uzb_azi_lda_mly_ses_ita_mol_bsq_bul_sid_dyu_cnt_ukr_afr_bem_eng_swa_ger_hun_swt_ewe_est_rom_anl_geo_svk_pan_slo_bos_hau_amr_grk_fin_akn_jav_swe_tag_jpn_tml_kor_spa_guj_xho_pol_bat_krd_amh_sun_mnd_lit_igb_mcd_mlt_scr_cze_urd_hin_qcu_por_rus_prs_tsw_gam_nor_wly_alb_mao_glc_moo_arw_dgb_ind_tha_tig_knd_tsn_cic_aze_fre_lat_tur_bam_vie_chh_fbf_yor_ven	-0.766958097305606	-1.84679593463524	0.0679567309407983
603	tig_eng_ses_guj_amr_mlt_amh_prs_uzb_tur_bam_mly_swt_hin_rom_bsq_arw_sod_tsw_cnt_cze_krd_ven_spa_cic_mol_est_dyu_xho_hun_ita_aeg_geo_ctl_fre_afr_ben_chh_anl_grk_fin_tsn_mao_svk_bat_jpn_knd_kor_lat_mcd_swa_scr_sun_ukr_hau_jav_mnd_bul_dgb_dut_wly_urd_glc_pan_lit_qcu_ger_rus_swe_ewe_gam_slo_heb_por_ind_bos_lda_pol_akn_tag_tha_sid_tml_yor_moo_aze_alb_nor_azi_igb_vie_owc_bem_zul_fbf	-0.414118879044271	-0.982088546652681	0.328604256337277
604	heb_ben_cic_mcd_gam_sid_chh_guj_aze_azi_swt_bat_dyu_glc_mol_bsq_ctl_tig_dgb_mnd_eng_dut_lda_grk_xho_cze_est_ses_bam_fin_ukr_anl_geo_pol_por_svk_rus_owc_aeg_scr_hun_tsw_tag_urd_mly_jpn_knd_kor_nor_swe_moo_arw_mao_lat_hau_sun_cnt_lit_ewe_pan_wly_fre_ita_hin_afr_qcu_bul_prs_bos_ven_sod_alb_mlt_krd_ind_spa_akn_ger_bem_jav_tha_amr_tml_igb_tsn_uzb_rom_slo_tur_fbf_vie_amh_zul_swa_yor	-0.065802674938169	-0.155020783678293	0.877140886716755
605	mlt_alb_ses_swe_tig_hau_gam_glc_uzb_aze_moo_sun_swa_krd_nor_bsq_ben_amh_akn_mnd_ger_prs_igb_hin_ewe_pol_hun_dyu_xho_est_fre_owc_geo_ctl_por_lit_rom_heb_sid_rus_fin_ven_mly_grk_jav_jpn_tml_kor_mcd_bos_lda_spa_ind_arw_chh_bat_cnt_eng_tsw_urd_sod_guj_bul_afr_ukr_qcu_scr_pan_svk_cic_wly_mol_amr_lat_tag_dut_dgb_cze_fbf_mao_tha_anl_knd_yor_zul_tur_slo_ita_azi_bem_vie_aeg_bam_tsn_swt	-0.750251473315804	-1.80388165668228	0.0744874446293804
606	aeg_hin_swt_arw_gam_amr_mlt_ben_tur_uzb_tsw_ind_zul_mcd_bul_bsq_glc_sod_tsn_cnt_eng_cze_fbf_afr_bam_por_est_lda_moo_fin_alb_amh_geo_scr_rus_svk_ger_tig_owc_ukr_hun_yor_mao_swe_sun_jpn_tml_kor_lat_ctl_swa_fre_bat_mol_chh_tag_mnd_pan_ewe_nor_anl_lit_rom_grk_urd_qcu_ita_spa_slo_igb_sid_pol_wly_dut_mly_guj_dyu_prs_cic_jav_tha_hau_knd_akn_bem_azi_krd_bos_aze_ven_vie_heb_xho_ses_dgb	-0.502016404210992	-1.19514423003832	0.235069511675863
607	aeg_urd_ven_svk_sid_anl_owc_eng_aze_tur_dyu_tag_ses_glc_ger_bsq_afr_chh_tsn_mnd_cze_arw_akn_ita_bam_fre_est_swa_swt_hun_hin_hau_geo_dut_ben_swe_rom_gam_amh_spa_fin_bem_mao_krd_mly_jpn_tml_kor_pol_grk_yor_pan_jav_rus_amr_sun_cnt_lit_dgb_ukr_tig_prs_lat_bos_mcd_qcu_guj_por_scr_lda_heb_alb_sod_slo_bat_ctl_fbf_mol_cic_ind_tha_mlt_knd_igb_moo_uzb_nor_bul_azi_zul_vie_wly_xho_ewe_tsw	-0.187377582563402	-0.442119695347967	0.659429037283795
608	owc_dut_ven_fre_heb_sid_tig_arw_aze_tur_bam_sun_swa_rus_pan_bsq_nor_chh_tsn_cnt_eng_urd_moo_hin_cic_glc_est_dgb_tsw_hun_slo_aeg_geo_cze_ctl_bos_ben_anl_hau_alb_fin_akn_jav_mcd_mao_jpn_knd_kor_lat_rom_ewe_pol_bat_afr_wly_tag_mnd_ita_igb_spa_amr_por_krd_bul_mol_qcu_swe_scr_svk_fbf_sod_prs_amh_lit_mly_grk_xho_ukr_yor_ind_tha_gam_tml_swt_dyu_uzb_ger_guj_azi_lda_vie_mlt_bem_zul_ses	-0.0934701569122319	-0.220712578910069	0.82580006376031
609	sid_mol_ven_fre_aeg_tig_heb_prs_uzb_azi_igb_sun_yor_ger_mcd_bsq_grk_gam_cic_mnd_pol_nor_ses_ukr_lda_dut_est_akn_dgb_hun_slo_sod_geo_urd_guj_krd_por_wly_amr_bos_fin_tsn_mly_svk_mao_jpn_tml_kor_ctl_spa_moo_swe_jav_hin_owc_bat_cnt_rom_bem_cze_hau_rus_lat_arw_alb_qcu_pan_ben_glc_swa_mlt_ita_amh_lit_tag_eng_xho_afr_zul_ind_tha_chh_knd_swt_tsw_tur_bul_scr_aze_fbf_vie_anl_dyu_ewe_bam	0.0404478956005705	0.0953569036370166	0.924236514319158
610	sid_ctl_tsn_arw_chh_tig_amr_alb_aze_azi_xho_ind_dgb_lit_ukr_bsq_pol_heb_igb_cnt_svk_dut_moo_nor_lda_spa_hun_ses_dyu_fin_bos_mlt_geo_urd_lat_rus_scr_anl_owc_fre_est_zul_jav_ger_mly_jpn_tml_kor_glc_ita_fbf_por_tag_hin_wly_sun_mnd_rom_swa_afr_amh_swe_krd_mcd_mol_qcu_guj_grk_cze_cic_gam_prs_sod_eng_mao_pan_yor_ben_ewe_bat_tha_hau_knd_ven_bam_uzb_slo_bul_tur_swt_vie_aeg_akn_tsw_bem	-0.790097682859197	-1.90759469433331	0.0595292349149736
611	amh_mcd_dyu_spa_wly_sid_heb_pan_tur_uzb_bem_ind_swt_svk_alb_bsq_bul_gam_fbf_mnd_pol_por_swa_prs_bam_hin_fin_ewe_tsw_est_swe_aeg_geo_arw_dut_guj_cze_tig_anl_rus_hun_ven_tag_rom_mly_jpn_tml_kor_glc_lat_akn_urd_sun_nor_sod_jav_cnt_bos_xho_mol_chh_slo_ctl_scr_fre_qcu_lit_ger_ita_ses_mlt_ben_owc_afr_mao_eng_igb_ukr_dgb_bat_tha_hau_knd_zul_yor_azi_grk_krd_aze_tsn_vie_amr_moo_lda_cic	-0.539094767877371	-1.28472084396753	0.202080598335054
612	owc_eng_ewe_ger_hau_tig_chh_ben_uzb_aze_swa_ind_ses_afr_pol_bsq_scr_aeg_igb_mnd_rus_swe_zul_bos_ven_prs_est_swt_moo_hun_hin_amr_geo_mol_glc_cze_nor_sod_amh_ctl_fin_bam_jav_spa_mly_jpn_tml_kor_pan_fre_lda_arw_sun_krd_wly_bat_cnt_rom_dgb_guj_anl_bul_lit_ita_mcd_qcu_svk_alb_ukr_dyu_mlt_lat_gam_slo_mao_dut_tsn_urd_fbf_tag_tha_sid_knd_yor_akn_tur_grk_por_azi_cic_vie_heb_bem_xho_tsw	0.0372693020863601	0.087934577052404	0.930117746863891
613	tig_eng_swa_rom_amh_gam_heb_fre_uzb_aze_swt_mly_igb_spa_bul_bsq_bos_wly_bem_cnt_alb_grk_dyu_rus_cic_lit_hun_dgb_yor_est_afr_hau_geo_glc_slo_por_mcd_chh_sid_urd_fin_xho_ind_nor_jav_jpn_knd_kor_ita_hin_zul_cze_mao_guj_sod_bat_mnd_pan_ses_arw_anl_mol_dut_pol_prs_qcu_ben_lat_swe_ewe_amr_svk_owc_krd_sun_scr_bam_ctl_moo_tag_tha_aeg_tml_akn_ven_tur_ger_ukr_azi_lda_vie_mlt_tsw_tsn_fbf	-0.32702718622208	-0.774572809677347	0.440556965816722
614	anl_fre_ven_hin_owc_aeg_hau_urd_uzb_azi_ses_ind_bem_bul_spa_bsq_slo_gam_dgb_mnd_glc_lat_igb_krd_dyu_pan_fin_swt_cic_est_cze_mlt_geo_afr_rom_swe_dut_amh_chh_ukr_hun_fbf_bat_ger_sun_jpn_knd_kor_pol_guj_lda_grk_jav_eng_heb_tag_cnt_rus_zul_ita_sod_lit_nor_svk_ctl_qcu_alb_arw_scr_swa_tig_bos_amr_mcd_mly_ben_bam_mol_akn_mao_tha_wly_tml_tsw_ewe_aze_prs_por_tur_yor_vie_sid_tsn_moo_xho	-0.188940412550267	-0.445444479412621	0.657033757554075
615	amh_scr_xho_hin_chh_wly_mlt_cze_tur_uzb_tsn_bat_akn_por_afr_bsq_swe_anl_zul_mnd_alb_bos_ven_nor_bem_rus_fin_lda_swt_hun_ukr_sid_geo_spa_dut_lit_bul_heb_aeg_mcd_est_fbf_mly_eng_tag_jpn_tml_kor_arw_svk_bam_ger_mao_ita_sod_sun_cnt_grk_dyu_guj_hau_rom_lat_krd_pol_qcu_ctl_prs_urd_yor_owc_pan_amr_ben_jav_glc_dgb_mol_tsw_ind_tha_tig_knd_cic_swa_azi_fre_slo_aze_igb_vie_gam_moo_ses_ewe	-0.410965320510611	-0.974164100149747	0.332502140111027
616	wly_hin_fbf_slo_sod_chh_gam_dut_uzb_azi_xho_jav_cic_lat_eng_bsq_prs_owc_moo_cnt_bul_krd_bem_alb_dyu_rom_hun_ses_zul_est_cze_tig_geo_swe_ger_urd_rus_amr_amh_fre_fin_igb_tag_mcd_ind_jpn_tml_kor_spa_pan_akn_bos_mao_nor_sid_sun_mnd_ctl_swt_lit_hau_svk_afr_mol_grk_qcu_pol_arw_scr_swa_mlt_glc_anl_ben_mly_guj_dgb_ita_lda_bat_tha_heb_knd_ven_tsw_tur_ukr_por_aze_yor_vie_aeg_ewe_bam_tsn	-0.381204522901789	-0.904097959160572	0.368279490534345
617	owc_hin_lda_eng_sid_mlt_sod_fre_tur_azi_ewe_sun_bam_arw_alb_bsq_cze_aeg_bem_cnt_rom_krd_ses_ukr_xho_rus_est_igb_yor_fin_bul_wly_geo_pan_slo_bos_mol_gam_amr_svk_hun_dgb_jav_urd_mly_jpn_tml_kor_lat_ben_swt_grk_bat_mcd_amh_mao_mnd_ger_fbf_swe_anl_pol_glc_ita_dut_qcu_prs_afr_lit_tsw_heb_guj_hau_nor_ind_ctl_moo_scr_akn_tag_tha_chh_knd_dyu_ven_aze_spa_por_uzb_cic_vie_tig_swa_zul_tsn	0.331387852848745	0.78213898078163	0.436119765657138
618	heb_urd_lda_mol_aeg_anl_sod_ger_uzb_tur_bam_sun_ewe_cze_ita_bsq_svk_tig_tsn_mnd_pol_eng_dgb_bul_yor_rom_est_bem_fbf_fin_hin_wly_geo_ctl_scr_guj_slo_amh_gam_lat_hun_dyu_mly_krd_ind_jpn_knd_kor_rus_mcd_ven_spa_tag_grk_owc_jav_cnt_ukr_ses_por_amr_bos_ben_prs_swe_qcu_arw_dut_alb_cic_sid_lit_chh_fre_bat_afr_xho_pan_igb_mao_tha_mlt_tml_moo_tsw_azi_glc_nor_aze_swt_vie_hau_swa_akn_zul	-0.382443157177835	-0.90646018700031	0.367034947146104
619	amr_spa_tsn_ukr_aeg_mlt_gam_urd_aze_uzb_dgb_sun_igb_rus_afr_bsq_mcd_tig_bem_cnt_por_fre_fbf_ctl_ses_pan_est_xho_cic_hun_dut_wly_geo_lat_mol_hin_bos_sid_heb_pol_fin_lda_ind_guj_mly_jpn_tml_kor_lit_bul_bam_alb_jav_ben_chh_mao_mnd_eng_moo_arw_owc_scr_ger_krd_slo_qcu_rom_swe_prs_tsw_sod_cze_anl_nor_tag_glc_dyu_ita_yor_bat_tha_amh_knd_swa_ven_azi_svk_grk_tur_akn_vie_hau_swt_ewe_zul	0.0229423082150497	0.0539762689912433	0.957069852384119
620	chh_por_akn_glc_mlt_heb_aeg_nor_tur_azi_cic_mao_bem_rus_mcd_bsq_krd_anl_fbf_mnd_grk_alb_dgb_arw_zul_pan_est_ewe_xho_fin_cze_amh_geo_pol_ctl_rom_urd_amr_sod_swe_hun_lda_sun_scr_mly_jpn_tml_kor_svk_hin_bam_lit_ind_bul_hau_tag_cnt_ita_ven_bos_owc_ger_eng_mol_slo_qcu_prs_ben_fre_swt_tig_ukr_wly_spa_jav_afr_swa_guj_tsn_bat_tha_gam_knd_ses_moo_uzb_lat_dut_aze_dyu_vie_sid_tsw_yor_igb	-0.288580871435819	-0.682132386423629	0.496850673087809
621	sod_ben_lda_bos_mlt_tig_amh_fre_tur_aze_zul_ind_ses_swe_dut_bsq_cze_wly_dgb_cnt_eng_scr_ewe_glc_ven_grk_est_bam_igb_hun_nor_hau_geo_arw_slo_por_krd_owc_heb_guj_fin_bem_jav_pan_tag_jpn_tml_kor_mol_ctl_swt_bul_mly_ger_anl_sun_mnd_lit_swa_rom_amr_lat_alb_pol_ukr_qcu_mcd_spa_svk_tsw_gam_hin_aeg_rus_mao_urd_xho_prs_tsn_bat_tha_chh_knd_cic_fbf_azi_afr_ita_uzb_akn_vie_sid_dyu_yor_moo	0.673547045161166	1.59281427608606	0.114595198624576
622	heb_rus_cic_guj_tig_anl_owc_ita_aze_tur_dgb_sun_lda_mcd_pol_bsq_spa_hau_ven_cnt_bul_rom_zul_ger_akn_krd_hun_yor_ses_est_grk_wly_geo_cze_prs_alb_mol_gam_sid_swe_fin_bem_jav_fre_bat_jpn_tml_kor_nor_afr_tsn_arw_tag_por_amh_mly_mnd_urd_igb_eng_chh_ukr_dut_lat_lit_qcu_ben_glc_ctl_swa_aeg_svk_sod_bos_mao_slo_xho_hin_fbf_ind_tha_amr_knd_tsw_swt_uzb_scr_pan_azi_ewe_vie_mlt_bam_dyu_moo	-0.769431179954353	-1.84845846160627	0.0677136710917431
623	amr_pan_fbf_alb_wly_aeg_sid_arw_uzb_azi_ven_tag_dyu_spa_glc_bsq_scr_chh_swa_cnt_grk_ger_bem_mol_dgb_swe_fin_tsn_akn_est_ukr_amh_geo_rom_lit_dut_urd_hau_sod_ita_hun_swt_bat_ctl_sun_jpn_tml_kor_ben_bos_ses_eng_mao_bul_heb_mly_mnd_afr_xho_krd_anl_fre_svk_por_hin_qcu_rus_pol_nor_yor_owc_cze_mlt_prs_jav_lat_ewe_guj_igb_ind_tha_tig_knd_zul_cic_aze_mcd_slo_tur_lda_vie_gam_tsw_bam_moo	0.285467202619985	0.67197567177284	0.503265145414134
624	hau_dut_cic_glc_heb_amh_gam_bul_azi_tur_bam_bat_swt_bos_ben_bsq_cze_sod_igb_cnt_pan_nor_zul_slo_lda_afr_fin_bem_tsn_hun_por_sid_geo_pol_scr_ctl_lat_tig_owc_lit_est_dgb_ind_grk_mly_jpn_knd_kor_spa_urd_yor_rom_jav_guj_anl_mao_mnd_mcd_ewe_swe_chh_ita_arw_mol_hin_qcu_ger_krd_prs_dyu_aeg_alb_wly_svk_tag_ukr_tsw_eng_xho_sun_tha_amr_tml_fbf_swa_uzb_fre_rus_aze_akn_vie_mlt_ses_ven_moo	-0.0291425236429241	-0.0686402112007024	0.945423377415987
625	chh_ctl_tsn_ger_amr_mlt_gam_cze_aze_azi_moo_ind_bam_ukr_bos_bsq_ita_sid_fbf_mnd_guj_rom_dgb_urd_ven_spa_fin_xho_akn_hun_slo_heb_geo_dut_mcd_bul_mol_tig_aeg_pan_est_ses_mly_pol_tag_jpn_knd_kor_eng_alb_ewe_swe_bat_grk_wly_jav_cnt_nor_cic_hin_anl_afr_lit_prs_lat_qcu_arw_rus_por_bem_hau_fre_owc_glc_mao_krd_lda_svk_igb_sun_tha_sod_tml_swa_swt_uzb_ben_scr_tur_zul_vie_amh_yor_tsw_dyu	0.635211120649766	1.50557752595284	0.135564660127925
626	amh_guj_ewe_mcd_hau_mlt_tig_swe_aze_tur_yor_mao_dgb_glc_scr_bsq_hin_owc_cic_cnt_krd_slo_lda_urd_tsn_nor_est_swt_ven_hun_dut_gam_geo_svk_por_afr_ben_aeg_amr_lat_fin_bem_jav_rus_bat_jpn_tml_kor_rom_ita_bam_lit_sun_ger_heb_tag_mnd_ctl_swa_arw_anl_alb_bos_spa_bul_qcu_grk_prs_fre_tsw_sod_mol_chh_cze_mly_pan_ses_ukr_akn_ind_tha_sid_knd_xho_dyu_azi_pol_eng_uzb_fbf_vie_wly_igb_moo_zul	0.545314770067458	1.28909517288698	0.20056218010391
627	chh_hin_ewe_guj_sid_amh_hau_fre_azi_aze_tsn_tag_dyu_slo_swe_bsq_ctl_mlt_lda_cnt_cze_por_xho_spa_ven_alb_fin_yor_bem_hun_urd_aeg_geo_krd_grk_mol_pol_gam_amr_bos_est_igb_jav_bul_bat_jpn_knd_kor_lit_glc_swa_arw_mao_ger_owc_sun_mnd_rus_bam_mcd_tig_svk_nor_rom_dut_qcu_prs_lat_afr_zul_anl_eng_wly_scr_mly_ukr_dgb_pan_moo_ind_tha_sod_tml_akn_swt_uzb_ita_ben_tur_fbf_vie_heb_ses_tsw_cic	0.210807531106836	0.496766147921169	0.620526229067332
628	amr_rus_tsw_slo_anl_chh_tig_dut_tur_aze_zul_ind_lda_afr_bos_bsq_lat_gam_fbf_mnd_glc_prs_bem_ita_igb_por_fin_ses_akn_est_cze_wly_geo_rom_eng_nor_swe_amh_heb_grk_hun_bam_tag_lit_mly_jpn_knd_kor_ger_urd_cic_hin_jav_krd_mlt_bat_cnt_mol_tsn_spa_sid_alb_ukr_ctl_mcd_qcu_scr_guj_arw_swt_hau_fre_owc_bul_sun_pol_dyu_ben_yor_mao_tha_aeg_tml_ven_swa_uzb_svk_pan_azi_moo_vie_sod_dgb_xho_ewe	-0.00719648721345387	-0.0169406560856436	0.986520249434849
629	mlt_fre_tsn_prs_amh_wly_aeg_mol_azi_aze_bem_mly_lda_nor_pan_bsq_rom_anl_ewe_cnt_ita_pol_tsw_cze_igb_mcd_est_fbf_yor_hun_arw_sod_geo_slo_guj_lat_glc_heb_tig_alb_fin_moo_tag_spa_mao_jpn_tml_kor_rus_svk_cic_grk_ind_swe_owc_jav_mnd_ctl_swt_lit_chh_por_ben_hin_krd_qcu_bos_afr_ger_ven_gam_eng_sid_scr_bat_bul_dgb_urd_swa_sun_tha_amr_knd_xho_akn_tur_ukr_dut_uzb_ses_vie_hau_zul_bam_dyu	-1.01647997081428	-2.47541065557189	0.015118651019155
630	hau_nor_swt_arw_aeg_tig_sid_prs_tur_aze_tsw_tag_bem_dut_slo_bsq_bul_anl_xho_cnt_swe_ukr_zul_hin_lda_eng_hun_swa_igb_est_ger_sod_geo_lat_ctl_ita_spa_mlt_gam_alb_fin_dgb_mao_krd_ind_jpn_tml_kor_mcd_scr_yor_pol_sun_glc_wly_bat_mnd_rus_tsn_pan_amh_svk_lit_guj_por_qcu_mol_urd_grk_ses_heb_fre_chh_ben_mly_bos_dyu_afr_akn_jav_tha_amr_knd_fbf_moo_azi_rom_cze_uzb_ven_vie_owc_ewe_cic_bam	-0.0622750553837502	-0.146677146799213	0.883704348819879
631	chh_lat_ewe_guj_amh_heb_aeg_bul_uzb_tur_ven_bat_bem_svk_ger_bsq_spa_tig_tsn_mnd_pol_ita_swt_ctl_akn_mol_est_lda_tsw_fin_slo_gam_geo_dut_ukr_por_alb_amr_wly_cze_hun_igb_tag_prs_ind_jpn_tml_kor_rom_grk_ses_fre_sun_glc_hau_jav_cnt_afr_swa_pan_sod_mcd_rus_nor_arw_qcu_lit_krd_eng_xho_mlt_urd_owc_swe_mao_hin_yor_scr_fbf_mly_tha_sid_knd_zul_dyu_azi_bos_ben_aze_moo_vie_anl_bam_dgb_cic	-0.350715857465095	-0.830220898983883	0.408540077925006
632	sid_slo_zul_fre_gam_mlt_amr_afr_aze_uzb_igb_mly_swa_ita_dut_bsq_bos_aeg_dgb_mnd_svk_pol_bam_lat_yor_lit_est_dyu_ven_hun_glc_amh_geo_guj_pan_rus_arw_tig_owc_nor_fin_tsw_bat_prs_ind_jpn_tml_kor_urd_grk_moo_por_tag_eng_anl_jav_cnt_spa_xho_cze_sod_ben_ukr_ger_ctl_qcu_rom_alb_hin_lda_hau_mcd_heb_mol_sun_bul_fbf_krd_ewe_mao_tha_wly_knd_cic_bem_tur_swe_scr_azi_tsn_vie_chh_swt_akn_ses	0.0624251090522717	0.146828834882992	0.883584950621634
633	mlt_ben_igb_ger_tig_heb_aeg_svk_azi_tur_bam_tag_dgb_fre_cze_bsq_pan_chh_dyu_cnt_swe_arw_xho_prs_cic_por_hun_ewe_swt_fin_ita_wly_geo_eng_grk_hin_bos_gam_owc_dut_est_zul_mao_afr_sun_jpn_tml_kor_alb_ctl_ven_spa_ind_glc_amr_jav_mnd_bul_fbf_pol_hau_slo_rom_mol_ukr_qcu_guj_rus_urd_yor_sod_mcd_amh_krd_bat_lit_moo_scr_swa_mly_tha_sid_knd_akn_tsn_uzb_lat_nor_aze_ses_vie_anl_bem_tsw_lda	-0.469270355420854	-1.11670235276537	0.266998432090002
634	anl_por_xho_ita_hau_amr_gam_mol_aze_uzb_tsn_bat_moo_rus_glc_bsq_nor_mlt_fbf_mnd_guj_svk_igb_grk_lda_rom_hun_cic_akn_fin_scr_chh_geo_ger_eng_afr_cze_sod_owc_ben_est_ses_ind_krd_sun_jpn_knd_kor_ctl_spa_bem_mcd_mao_alb_tig_jav_cnt_bos_swa_arw_aeg_dut_slo_lat_ukr_qcu_pan_swe_prs_tsw_heb_bul_sid_pol_mly_urd_bam_hin_dyu_tag_tha_wly_tml_yor_dgb_azi_fre_lit_tur_ewe_vie_amh_ven_swt_zul	-0.168183892011738	-0.397108456236877	0.692197368295534
635	wly_arw_moo_dut_amr_aeg_amh_mcd_aze_uzb_ewe_ind_lda_ukr_krd_bsq_scr_sid_tsw_mnd_por_rus_bem_hin_ses_afr_est_dyu_dgb_fin_prs_chh_geo_cze_pan_rom_lit_anl_gam_guj_hun_bam_mly_pol_jav_jpn_knd_kor_ger_alb_igb_urd_mao_lat_mlt_sun_cnt_grk_yor_fre_tig_glc_mol_eng_ita_qcu_nor_bos_ctl_swt_hau_spa_sod_bul_tag_ben_swa_svk_fbf_bat_tha_heb_tml_ven_tsn_tur_slo_swe_azi_cic_vie_owc_xho_akn_zul	-0.022471067608342	-0.0529295661065072	0.957901556649696
636	anl_cze_zul_afr_mlt_chh_heb_ctl_azi_uzb_fbf_ind_bem_fre_scr_bsq_rom_aeg_ven_mnd_pan_arw_moo_eng_dgb_bos_est_swa_bam_fin_ukr_owc_geo_svk_lit_krd_nor_amh_wly_slo_hun_yor_mao_alb_sun_jpn_tml_kor_ben_ita_xho_pol_jav_swe_tig_tag_cnt_prs_cic_mcd_amr_bul_guj_dut_ger_qcu_glc_por_hin_ses_sod_grk_sid_spa_mly_rus_swt_lat_ewe_bat_tha_gam_knd_tsn_tsw_tur_mol_urd_aze_dyu_vie_hau_igb_lda_akn	-0.234441342789812	-0.553572174823394	0.581200143272769
637	gam_spa_lda_mcd_anl_aeg_sod_nor_azi_uzb_zul_tag_tsw_lat_bul_bsq_fre_amr_bam_mnd_ita_pol_tsn_rus_bem_arw_fin_dgb_dyu_est_afr_wly_geo_alb_prs_hin_krd_mlt_owc_mol_hun_fbf_mao_ukr_mly_jpn_tml_kor_ctl_dut_ewe_cze_sun_guj_hau_bat_cnt_glc_moo_scr_heb_ben_ger_lit_swe_qcu_eng_rom_slo_cic_chh_urd_tig_bos_ind_svk_akn_grk_swa_jav_tha_sid_knd_ses_yor_aze_por_pan_tur_swt_vie_amh_ven_igb_xho	0.183645885262323	0.432031310294054	0.666718692969378
638	wly_por_igb_fre_amh_mlt_anl_afr_tur_uzb_bem_mao_tsw_ukr_hin_bsq_nor_tig_yor_cnt_mol_eng_akn_guj_ses_bul_est_tsn_fbf_hun_alb_hau_geo_rom_lit_scr_svk_gam_chh_lat_fin_moo_bat_prs_mly_jpn_tml_kor_cze_slo_zul_pol_sun_ita_sod_jav_mnd_mcd_ven_rus_heb_grk_bos_ben_ger_qcu_arw_dut_krd_ewe_amr_ctl_owc_spa_ind_swe_dgb_pan_xho_tag_tha_aeg_knd_dyu_cic_aze_glc_urd_azi_swa_vie_sid_lda_swt_bam	0.0159016544638859	0.0374729275159078	0.970188246256588
639	gam_swe_tsn_ukr_amr_amh_sod_urd_uzb_tur_tsw_mao_swt_grk_lit_bsq_rus_tig_yor_mnd_spa_ger_xho_ctl_zul_scr_est_dgb_lda_fin_slo_heb_geo_glc_pan_ita_cze_wly_sid_fre_hun_igb_sun_eng_tag_jpn_tml_kor_afr_guj_ses_alb_jav_mcd_owc_ind_cnt_por_bam_nor_anl_svk_prs_ben_pol_qcu_bul_arw_lat_ewe_aeg_mol_mlt_rom_bat_bos_swa_hin_akn_mly_tha_chh_knd_cic_ven_aze_dut_krd_azi_moo_vie_hau_dyu_bem_fbf	0.352587824569039	0.834744876393944	0.406000569471168
640	anl_arw_ses_afr_amh_mlt_owc_bul_tur_aze_swa_jav_fbf_eng_glc_bsq_ukr_chh_bem_cnt_mol_fre_bam_rus_yor_swe_hun_dyu_lda_fin_dut_amr_geo_alb_guj_pan_hin_sod_heb_ctl_est_moo_sun_mcd_mly_jpn_tml_kor_cze_scr_igb_nor_tag_por_aeg_ind_mnd_ita_tsn_grk_gam_slo_lit_ger_krd_qcu_lat_svk_ben_akn_wly_bos_tig_prs_bat_rom_dgb_pol_ven_mao_tha_sid_knd_swt_tsw_azi_spa_urd_uzb_cic_vie_hau_ewe_xho_zul	-0.416169350797753	-0.98785976178253	0.325784529812377
641	anl_rus_bam_nor_amr_hau_sod_dut_uzb_azi_fbf_mao_igb_pan_lat_bsq_ukr_owc_zul_cnt_afr_grk_cic_spa_ven_svk_hun_tsn_akn_est_bul_heb_geo_ben_krd_fre_eng_tig_gam_alb_fin_moo_bat_slo_sun_jpn_knd_kor_ita_ger_yor_por_tag_rom_chh_jav_mnd_prs_swt_glc_aeg_ctl_guj_mol_cze_qcu_pol_hin_mcd_tsw_wly_arw_sid_swe_ind_urd_dyu_bos_swa_mly_tha_amh_tml_ses_dgb_aze_lit_scr_tur_bem_vie_mlt_lda_xho_ewe	-0.467243769716532	-1.11220587405276	0.268916442217874
642	sid_krd_ven_afr_gam_anl_amh_fre_tur_aze_cic_sun_dyu_mol_grk_bsq_rus_mlt_moo_mnd_swe_por_tsn_ita_akn_prs_fin_dgb_tsw_est_rom_aeg_geo_scr_mcd_spa_slo_chh_wly_urd_hun_swt_tag_bos_jav_jpn_tml_kor_guj_eng_yor_arw_mly_svk_sod_ind_cnt_ben_fbf_pan_heb_alb_hin_dut_nor_qcu_ukr_bul_lit_bem_tig_lat_amr_pol_bat_ctl_xho_glc_igb_mao_tha_owc_knd_bam_ewe_azi_ger_cze_uzb_swa_vie_hau_ses_lda_zul	-0.676854029233828	-1.62167209925722	0.108259153635639
643	mlt_bos_cic_slo_sid_gam_tig_rom_azi_uzb_bem_ind_dyu_ger_nor_bsq_afr_amh_ewe_mnd_ctl_grk_swa_por_igb_scr_hun_swt_bam_fin_ben_aeg_geo_glc_spa_dut_alb_owc_chh_cze_est_dgb_jav_mol_mao_jpn_knd_kor_lat_rus_yor_eng_sun_pan_sod_bat_cnt_ita_ven_lit_wly_pol_urd_bul_svk_qcu_ukr_mcd_arw_ses_heb_krd_anl_swe_tag_guj_zul_hin_lda_mly_tha_amr_tml_xho_tsw_aze_prs_fre_tur_tsn_vie_hau_akn_fbf_moo	-0.562367197810019	-1.34207892197893	0.182837766479424
644	tig_afr_tsw_arw_owc_anl_amh_ger_uzb_tur_yor_mao_swt_spa_rom_bsq_eng_chh_bam_mnd_fre_svk_akn_ben_cic_rus_fin_fbf_ven_est_swe_sod_geo_guj_pan_urd_ita_mlt_amr_mol_hun_dyu_jav_prs_sun_jpn_knd_kor_slo_ctl_tsn_bul_mly_lat_gam_bat_cnt_cze_zul_glc_aeg_dut_ukr_grk_krd_qcu_pol_por_hin_xho_heb_bos_hau_scr_ind_lit_igb_mcd_swa_tag_tha_sid_tml_ewe_moo_azi_alb_nor_aze_lda_vie_wly_dgb_ses_bem	-0.337464361889905	-0.799523780251525	0.426024155728899
645	sod_ukr_swt_slo_mlt_aeg_amh_nor_aze_tur_ses_jav_bem_rom_svk_bsq_arw_owc_tsn_mnd_afr_hin_yor_swe_dgb_pol_est_moo_bam_fin_rus_amr_geo_ger_krd_guj_dut_hau_chh_mcd_hun_cic_mao_bos_ind_jpn_tml_kor_lit_fre_xho_glc_mly_ita_heb_tag_cnt_spa_swa_grk_tig_por_ben_prs_scr_qcu_pan_urd_lat_zul_gam_mol_wly_ctl_bat_alb_ewe_bul_ven_sun_tha_anl_knd_fbf_tsw_uzb_eng_cze_azi_lda_vie_sid_igb_akn_dyu	-0.477500459390446	-1.13515796996064	0.259226290640791
646	wly_arw_dgb_bos_chh_aeg_tig_scr_azi_uzb_ewe_bat_tsn_afr_glc_bsq_pol_hau_lda_mnd_eng_alb_cic_cze_zul_svk_fin_bem_ses_est_swe_anl_geo_mol_dut_ger_nor_amr_mlt_prs_hun_xho_ind_rus_mly_jpn_tml_kor_mcd_ukr_dyu_krd_jav_urd_amh_mao_cnt_ben_swa_grk_sod_hin_lat_por_pan_qcu_bul_ita_fre_igb_owc_ctl_gam_guj_sun_spa_fbf_rom_bam_tag_tha_sid_knd_moo_swt_tur_lit_slo_aze_tsw_vie_heb_ven_yor_akn	-0.811769914357937	-1.95364722168444	0.0537480103703901
647	mlt_mol_ses_ctl_sid_amh_owc_scr_uzb_aze_cic_jav_akn_glc_fre_bsq_eng_hau_lda_mnd_ger_rus_xho_krd_fbf_nor_hun_igb_swt_est_guj_sod_geo_hin_ita_bos_slo_chh_heb_pan_fin_moo_ind_arw_mly_jpn_knd_kor_grk_cze_tsw_rom_bat_pol_wly_sun_cnt_swe_ven_prs_aeg_ukr_spa_alb_bul_qcu_lit_por_afr_ewe_tig_lat_amr_urd_mao_dut_dgb_ben_dyu_tag_tha_gam_tml_bam_swa_azi_svk_mcd_tur_zul_vie_anl_yor_bem_tsn	-0.495985160422919	-1.18020139288486	0.240930051286403
648	tig_ger_tsw_lat_hau_chh_wly_krd_azi_uzb_swt_ind_dgb_arw_rom_bsq_glc_mlt_ses_mnd_ukr_swe_moo_urd_ven_grk_est_ewe_igb_fin_eng_sod_geo_guj_dut_spa_alb_anl_owc_fre_hun_tsn_mao_svk_jav_jpn_knd_kor_cze_slo_zul_hin_bat_ctl_amh_tag_cnt_pan_fbf_nor_aeg_mcd_lit_mol_bos_qcu_ita_pol_prs_yor_sid_scr_heb_ben_sun_bul_bem_afr_xho_mly_tha_amr_tml_dyu_lda_tur_rus_por_aze_bam_vie_gam_swa_akn_cic	0.0464780520937401	0.109473423721055	0.913062874133717
649	tig_cze_dgb_pan_hau_heb_wly_swe_aze_azi_tsn_bat_ven_mcd_guj_bsq_prs_chh_bam_mnd_krd_fre_ewe_slo_igb_ben_hun_moo_xho_fin_arw_mlt_geo_afr_scr_urd_lat_owc_sod_por_est_akn_jav_bos_mao_jpn_knd_kor_alb_dut_yor_bul_ind_ukr_gam_tag_cnt_spa_lda_glc_amr_rom_mol_nor_grk_qcu_pol_hin_lit_cic_aeg_ctl_sid_ger_mly_ita_swa_eng_dyu_sun_tha_amh_tml_zul_ses_tur_rus_svk_uzb_fbf_vie_anl_bem_swt_tsw	-0.123824890864322	-0.292227642953249	0.770763504738707
650	owc_svk_bem_mcd_hau_amr_sod_cze_uzb_tur_lda_bat_yor_lit_rom_bsq_dut_sid_swa_cnt_ger_urd_akn_prs_ven_hin_hun_tsn_tsw_est_ita_tig_geo_arw_spa_krd_bos_gam_chh_scr_fin_igb_mly_nor_sun_jpn_knd_kor_alb_bul_dyu_rus_ind_ukr_anl_jav_mnd_guj_moo_swe_amh_eng_grk_afr_lat_qcu_glc_por_ctl_ewe_mlt_pol_aeg_fre_mao_pan_cic_slo_zul_tag_tha_wly_tml_xho_bam_aze_mol_ben_azi_ses_vie_heb_dgb_fbf_swt	0.0638317248128303	0.150413877314571	0.880763845414805
651	mlt_eng_swt_dut_amh_amr_tig_slo_tur_uzb_xho_mao_swa_ita_lat_bsq_nor_hau_tsn_cnt_svk_grk_bam_hin_lda_arw_est_igb_dgb_hun_bos_aeg_geo_mol_spa_swe_ben_wly_sid_mcd_fin_moo_ind_por_sun_jpn_tml_kor_pan_cze_fbf_rom_jav_ukr_chh_mly_mnd_urd_bem_pol_heb_ger_alb_rus_lit_qcu_prs_ctl_fre_ses_gam_bul_sod_scr_bat_guj_tsw_glc_zul_tag_tha_owc_knd_cic_akn_aze_krd_afr_azi_dyu_vie_anl_ven_ewe_yor	-1.03338727249186	-2.52672331079299	0.0132022256657116
652	anl_rus_swa_prs_gam_mlt_sid_lit_azi_uzb_moo_tag_igb_ukr_fre_bsq_pol_amr_ses_mnd_grk_eng_zul_spa_ven_dut_est_lda_swt_fin_krd_sod_geo_pan_urd_slo_ben_heb_amh_glc_hun_xho_mly_mol_ind_jpn_tml_kor_svk_ger_cic_arw_mao_swe_aeg_bat_cnt_rom_dyu_alb_hau_cze_scr_mcd_por_qcu_afr_guj_ctl_bam_chh_lat_wly_nor_sun_bul_tsw_bos_bem_jav_tha_tig_knd_ewe_dgb_tur_hin_ita_aze_fbf_vie_owc_akn_tsn_yor	-0.298666104939573	-0.706259434946939	0.481792427663546
653	sod_urd_swa_afr_amr_sid_anl_arw_azi_tur_dgb_tag_bam_grk_bos_bsq_ita_chh_moo_cnt_krd_lit_lda_dut_tsn_scr_fin_ses_swt_hun_pan_wly_geo_ger_swe_rus_pol_heb_aeg_rom_est_yor_mly_ukr_sun_jpn_knd_kor_slo_prs_dyu_alb_bat_mcd_hau_jav_mnd_nor_bem_bul_amh_cze_hin_ben_glc_qcu_eng_guj_lat_tsw_tig_svk_gam_ctl_ind_por_zul_mol_cic_mao_tha_owc_tml_xho_ven_uzb_spa_fre_aze_ewe_vie_mlt_fbf_igb_akn	-0.429559751587477	-1.01859791527489	0.311036437197504
654	amr_arw_zul_eng_sid_owc_aeg_glc_tur_aze_lda_ind_bam_urd_mcd_bsq_dut_heb_cic_cnt_alb_swe_ven_cze_dyu_ben_est_swt_tsn_hun_krd_amh_geo_scr_guj_ukr_bul_sod_anl_grk_fin_ses_mao_hin_bat_jpn_knd_kor_bos_ctl_fbf_ger_jav_rus_tig_mly_mnd_spa_bem_prs_wly_lit_pan_ita_afr_qcu_mol_lat_nor_tsw_mlt_fre_hau_svk_tag_por_igb_rom_dgb_sun_tha_chh_tml_yor_moo_uzb_slo_pol_azi_xho_vie_gam_swa_akn_ewe	-0.794005841818009	-1.90828434473559	0.0594389374275522
655	sod_rom_swa_arw_mlt_amh_heb_cze_azi_aze_bam_sun_igb_glc_rus_bsq_guj_amr_zul_cnt_afr_swe_dyu_hin_lda_ctl_est_bem_ses_fin_mcd_sid_geo_slo_dut_lat_grk_hau_aeg_spa_hun_tsw_bat_fre_mao_jpn_tml_kor_svk_alb_cic_ben_jav_prs_owc_tag_mnd_pan_akn_scr_wly_bos_krd_mol_ukr_qcu_pol_por_eng_swt_anl_ger_gam_nor_mly_bul_yor_ita_xho_ind_tha_chh_knd_ewe_tsn_tur_urd_lit_uzb_ven_vie_tig_fbf_moo_dgb	-0.811519642070648	-1.9591958105302	0.0530847294182055
656	wly_ukr_bam_urd_mlt_anl_sid_dut_uzb_azi_xho_mly_ses_alb_guj_bsq_ita_sod_tsn_cnt_bos_prs_cic_ben_lda_pol_est_zul_swa_fin_grk_owc_geo_eng_lit_mol_cze_chh_gam_ctl_hun_igb_sun_pan_mao_jpn_knd_kor_rus_arw_ewe_lat_bat_svk_aeg_jav_mnd_rom_yor_slo_tig_afr_krd_nor_hin_qcu_ger_por_fre_swt_hau_glc_amh_bul_tag_mcd_bem_swe_fbf_ind_tha_amr_tml_tsw_dgb_tur_scr_spa_aze_dyu_vie_heb_akn_moo_ven	-0.317803325821292	-0.751503723322919	0.454247139204936
657	sid_arw_tsw_afr_aeg_heb_anl_eng_aze_tur_bam_jav_moo_bul_lit_bsq_dut_amh_ewe_mnd_bos_urd_xho_spa_swa_slo_hun_bem_yor_est_pan_owc_geo_ben_lat_cze_krd_hau_mlt_ger_fin_akn_ind_rom_bat_jpn_knd_kor_mcd_rus_ven_ita_sun_grk_wly_mly_cnt_ctl_fbf_nor_chh_hin_fre_guj_prs_qcu_ukr_por_pol_swt_amr_scr_tig_svk_mao_swe_lda_glc_cic_tag_tha_sod_tml_zul_tsn_uzb_mol_alb_azi_igb_vie_gam_ses_dgb_dyu	-0.820688317459663	-1.98122157618967	0.0505198941388165
658	amr_fre_fbf_arw_hau_tig_gam_ita_aze_tur_tsw_jav_swt_lat_prs_bsq_bos_amh_swa_mnd_slo_nor_yor_afr_moo_lit_est_akn_bam_fin_cze_aeg_geo_rus_svk_pan_alb_sid_wly_spa_hun_dgb_tag_hin_bat_jpn_tml_kor_mcd_ctl_lda_rom_mao_bul_chh_sun_cnt_urd_bem_grk_sod_swe_ben_pol_mol_qcu_krd_ukr_scr_xho_anl_glc_heb_guj_ind_ger_tsn_eng_dyu_mly_tha_owc_knd_zul_ewe_azi_por_dut_uzb_cic_vie_mlt_igb_ven_ses	0.297025308035337	0.700193649241904	0.485554325034675
659	sod_lit_fbf_urd_amh_gam_mlt_fre_aze_uzb_bem_mao_bam_por_swe_bsq_hin_aeg_akn_cnt_scr_pol_dyu_mol_igb_spa_fin_cic_dgb_hun_nor_sid_geo_lat_prs_grk_ctl_tig_anl_dut_est_ven_sun_eng_bat_jpn_knd_kor_alb_svk_swt_pan_mly_afr_chh_tag_mnd_mcd_xho_guj_owc_ukr_ben_ita_slo_qcu_rom_bos_arw_ewe_hau_krd_amr_bul_ind_rus_tsw_ger_yor_jav_tha_heb_tml_tsn_ses_azi_cze_glc_tur_zul_vie_wly_lda_moo_swa	-0.576646312985986	-1.37355015140267	0.172883485422286
660	chh_por_ewe_hin_sod_heb_sid_cze_aze_tur_yor_mao_swa_rus_mcd_bsq_glc_tig_ven_cnt_afr_eng_bem_mol_akn_ita_fin_moo_lda_hun_pan_mlt_geo_krd_lat_ctl_ger_aeg_amr_grk_est_fbf_mly_scr_ind_jpn_knd_kor_swe_rom_dyu_fre_tag_urd_anl_bat_mnd_ben_swt_pol_hau_arw_bos_alb_slo_qcu_dut_nor_ukr_tsn_wly_prs_amh_spa_jav_guj_tsw_svk_ses_sun_tha_owc_tml_bam_dgb_uzb_bul_lit_azi_cic_vie_gam_xho_zul_igb	0.176170411284018	0.414698349033475	0.679317786113472
661	hau_alb_yor_pol_wly_aeg_heb_ukr_azi_uzb_dgb_ind_tsw_lit_rus_bsq_eng_mlt_zul_cnt_pan_mcd_swa_ben_tsn_fre_hun_dyu_bem_est_swe_owc_geo_urd_ita_glc_spa_tig_sid_por_fin_bam_bat_afr_sun_jpn_tml_kor_rom_bos_xho_svk_mly_guj_anl_mao_mnd_dut_ewe_ger_amh_krd_hin_arw_scr_qcu_nor_bul_cze_cic_amr_mol_sod_prs_jav_ctl_fbf_grk_akn_tag_tha_chh_knd_ven_ses_tur_lat_slo_aze_swt_vie_gam_igb_lda_moo	-0.418615115473505	-0.994064399075739	0.322770925388399
662	aeg_grk_tsw_ctl_heb_wly_amr_ukr_uzb_azi_swa_mly_yor_bos_spa_bsq_alb_hau_akn_mnd_svk_pan_bam_lit_dgb_bul_fin_tsn_fbf_est_eng_gam_geo_swe_urd_glc_scr_mlt_anl_arw_hun_ewe_mao_fre_jav_jpn_knd_kor_ger_guj_dyu_rom_ind_hin_owc_bat_cnt_mcd_ses_dut_tig_prs_slo_por_nor_qcu_lat_krd_ben_xho_chh_ita_amh_cze_tag_afr_bem_pol_moo_sun_tha_sod_tml_swt_lda_tur_mol_rus_aze_ven_vie_sid_cic_zul_igb	-0.20828034811246	-0.491264584003263	0.624396698619162
663	hau_pol_xho_afr_wly_anl_amr_mcd_uzb_aze_ven_bat_dgb_ger_spa_bsq_glc_aeg_bam_mnd_cze_rus_ses_eng_tsn_arw_est_tsw_akn_hun_lat_heb_geo_ita_guj_pan_scr_mlt_tig_nor_fin_fbf_sun_por_jav_jpn_knd_kor_swe_bul_lda_grk_mao_bos_amh_ind_cnt_krd_moo_fre_sod_mol_slo_prs_rom_qcu_dut_lit_urd_igb_owc_svk_sid_ctl_mly_ukr_bem_hin_swa_tag_tha_chh_tml_zul_ewe_azi_ben_alb_tur_swt_vie_gam_yor_cic_dyu	-1.14117265353473	-2.80125374038335	0.00619266207922633
664	heb_ben_xho_ctl_sid_amh_hau_glc_uzb_azi_yor_jav_lda_pan_afr_bsq_guj_aeg_bam_mnd_mcd_hin_zul_cze_tsw_svk_hun_moo_dgb_fin_rus_chh_geo_ukr_rom_scr_fre_owc_sod_bos_est_ewe_mao_mol_sun_jpn_knd_kor_arw_lit_swa_swe_mly_urd_mlt_tag_cnt_alb_bem_ger_wly_bul_nor_slo_eng_qcu_dut_prs_krd_tsn_amr_por_tig_pol_ind_spa_akn_ita_ven_bat_tha_gam_tml_cic_swt_tur_lat_grk_aze_igb_vie_anl_ses_dyu_fbf	-0.416548501719024	-0.98831885233036	0.325560913732265
665	chh_alb_lda_ctl_sod_aeg_amh_ukr_azi_uzb_cic_mly_swa_mcd_grk_bsq_fre_owc_ven_mnd_slo_afr_igb_cze_tsn_krd_est_moo_bem_hun_pol_sid_geo_bul_prs_mol_rom_heb_anl_eng_fin_swt_mao_swe_jav_jpn_knd_kor_hin_bos_tsw_svk_sun_por_tig_ind_cnt_nor_dgb_rus_hau_scr_dut_spa_glc_qcu_ger_ita_lat_zul_wly_pan_amr_urd_tag_lit_yor_ben_xho_bat_tha_mlt_tml_akn_bam_aze_arw_guj_tur_dyu_vie_gam_ses_ewe_fbf	-0.208054159347967	-0.4916666814514	0.624113455557496
666	anl_guj_xho_hin_gam_wly_mlt_lat_azi_tur_ses_mly_bem_ger_pan_bsq_nor_tig_moo_cnt_eng_alb_yor_scr_lda_ben_hun_tsw_swt_est_ita_chh_geo_pol_afr_rom_glc_amh_sid_slo_fin_cic_tag_por_ind_jpn_knd_kor_cze_prs_ewe_ukr_mao_mcd_hau_bat_mnd_grk_ven_swe_owc_arw_krd_ctl_mol_qcu_urd_svk_rus_swa_sod_bul_heb_dut_sun_fre_bam_bos_zul_jav_tha_aeg_tml_dyu_fbf_uzb_lit_spa_aze_tsn_vie_amr_igb_akn_dgb	-0.572705248126767	-1.36527369351891	0.175460521872478
667	gam_ctl_dgb_mol_sod_amr_hau_rom_uzb_aze_igb_mao_yor_cze_alb_bsq_svk_anl_ses_mnd_lit_lat_dyu_arw_ven_rus_hun_zul_bem_fin_scr_heb_geo_spa_afr_bul_urd_aeg_sid_prs_est_lda_tag_ita_jav_jpn_knd_kor_glc_fre_bam_por_ind_ukr_owc_mly_cnt_swe_ewe_pol_wly_hin_ger_bos_mcd_qcu_pan_ben_guj_akn_tig_dut_amh_eng_bat_grk_cic_slo_fbf_sun_tha_chh_tml_swt_swa_azi_nor_krd_tur_moo_vie_mlt_tsn_tsw_xho	-0.442900600136688	-1.05203180725972	0.295510814717252
668	heb_krd_bam_grk_aeg_chh_sod_guj_tur_aze_fbf_ind_tsn_rus_spa_bsq_alb_anl_ewe_mnd_pol_scr_moo_slo_zul_svk_hun_tsw_ses_est_por_tig_geo_bos_ger_rom_eng_owc_amr_cze_fin_dgb_bat_nor_tag_jpn_tml_kor_afr_urd_yor_ukr_jav_ctl_wly_sun_cnt_mol_swa_dut_gam_arw_swe_ben_glc_qcu_lat_lit_bul_swt_sid_fre_mlt_pan_mao_hin_cic_ita_dyu_mly_tha_amh_knd_xho_lda_azi_prs_mcd_uzb_igb_vie_hau_ven_akn_bem	-0.64591642910347	-1.54277924008886	0.126280350735744
669	mlt_rus_bem_ukr_heb_tig_wly_rom_uzb_aze_swa_sun_bam_eng_fre_bsq_lat_anl_xho_cnt_cze_dut_swt_swe_lda_svk_hun_cic_igb_est_guj_amh_geo_urd_bos_ben_scr_owc_gam_pan_fin_yor_ind_mol_mly_jpn_knd_kor_prs_ctl_zul_nor_jav_afr_hau_tag_mnd_hin_tsn_por_sod_alb_bul_ger_mcd_qcu_grk_lit_glc_fbf_aeg_krd_sid_spa_mao_arw_dgb_ita_moo_bat_tha_chh_tml_akn_ewe_tur_slo_pol_azi_dyu_vie_amr_ven_tsw_ses	0.00543954123817165	0.0128141635880145	0.989803505798127
670	amh_svk_cic_ita_tig_anl_gam_lit_azi_uzb_swt_ind_tsw_ben_urd_bsq_rom_aeg_tsn_cnt_guj_por_dyu_pol_xho_glc_fin_ewe_fbf_est_bul_heb_geo_prs_bos_nor_fre_owc_wly_pan_hun_akn_mly_eng_mao_jpn_tml_kor_grk_mcd_ses_slo_bat_hin_mlt_sun_mnd_swe_dgb_krd_amr_alb_ctl_arw_mol_qcu_lat_dut_ukr_lda_chh_scr_sod_cze_tag_spa_yor_ger_ven_jav_tha_sid_knd_moo_zul_tur_rus_afr_aze_swa_vie_hau_bam_bem_igb	-0.0989034983620078	-0.233204697776604	0.816114975396365
671	aeg_slo_dyu_bul_owc_anl_amh_ctl_aze_uzb_igb_jav_dgb_bos_dut_bsq_prs_hau_ewe_cnt_cze_ger_moo_arw_xho_eng_fin_bam_swt_hun_lit_sid_geo_glc_guj_mcd_fre_heb_sod_rom_est_swa_ind_scr_mao_jpn_tml_kor_ben_pan_fbf_rus_tag_ita_wly_mly_mnd_alb_ven_pol_chh_ukr_krd_hin_por_qcu_svk_swe_afr_akn_gam_grk_mlt_urd_sun_lat_tsn_mol_lda_bat_tha_amr_knd_zul_yor_tur_nor_spa_azi_bem_vie_tig_tsw_ses_cic	-0.448556789223991	-1.06453635334727	0.289841939204794
672	amr_nor_fbf_ctl_sid_sod_wly_cze_uzb_azi_bam_jav_bem_ger_lit_bsq_urd_mlt_cic_mnd_arw_rus_tsn_bul_moo_glc_fin_swa_tsw_est_eng_chh_geo_slo_afr_rom_hin_owc_aeg_spa_hun_igb_sun_ukr_mly_jpn_knd_kor_prs_por_xho_grk_mao_bos_anl_ind_cnt_alb_ses_krd_amh_pan_ita_ben_fre_qcu_svk_guj_mol_swt_hau_scr_tig_pol_bat_mcd_yor_dut_dgb_tag_tha_gam_tml_akn_dyu_aze_lat_swe_tur_lda_vie_heb_ewe_zul_ven	-0.143197399381217	-0.337772954992816	0.736295532260962
673	mlt_guj_zul_arw_aeg_anl_sid_scr_uzb_azi_akn_mao_bam_krd_nor_bsq_lit_chh_dyu_mnd_rus_por_tsw_alb_dgb_spa_est_tsn_xho_hun_lat_sod_geo_fre_ctl_pan_urd_hau_owc_rom_fin_bem_tag_glc_sun_jpn_tml_kor_prs_ger_moo_mol_mly_mcd_wly_ind_cnt_ukr_lda_ben_gam_hin_bul_afr_grk_qcu_cze_ita_swe_ses_heb_slo_amr_pol_jav_dut_swa_svk_ven_bat_tha_tig_knd_yor_ewe_aze_eng_bos_tur_swt_vie_amh_cic_fbf_igb	-0.25802476117376	-0.609816635359681	0.543470408755738
674	amh_ita_zul_prs_anl_tig_owc_dut_uzb_aze_igb_bat_bem_fre_lit_bsq_eng_wly_xho_mnd_rom_glc_lda_ger_ses_nor_est_fbf_dyu_fin_krd_gam_geo_por_svk_spa_bos_hau_chh_alb_hun_tsn_mao_pol_mly_jpn_knd_kor_cze_ukr_swt_scr_jav_afr_sid_tag_cnt_ctl_tsw_ben_amr_grk_rus_swe_guj_qcu_mol_slo_lat_ven_sod_urd_mlt_hin_ind_mcd_moo_pan_ewe_sun_tha_heb_tml_yor_cic_tur_arw_bul_azi_akn_vie_aeg_swa_dgb_bam	0.259641479713944	0.611343817497837	0.54246347186417
675	chh_pan_cic_guj_anl_heb_sid_svk_uzb_tur_yor_bat_ewe_por_ita_bsq_mol_wly_tsw_cnt_bos_ctl_lda_lit_swa_prs_est_ses_xho_fin_pol_mlt_geo_urd_rus_hin_eng_amh_tig_ukr_hun_zul_ind_spa_jav_jpn_knd_kor_afr_swe_bem_ben_tag_dut_aeg_mly_mnd_bul_moo_mcd_sod_glc_scr_arw_slo_qcu_rom_ger_nor_dyu_amr_grk_owc_alb_sun_lat_swt_krd_tsn_mao_tha_gam_tml_bam_dgb_azi_cze_fre_aze_fbf_vie_hau_ven_igb_akn	0.749069715303715	1.78162853078731	0.078074094919246
676	wly_lit_dyu_krd_amr_sid_chh_hin_aze_tur_dgb_jav_cic_alb_bos_bsq_ctl_heb_bem_cnt_bul_ukr_xho_spa_swa_rom_hun_tsn_akn_fin_eng_owc_geo_arw_pol_lat_ben_aeg_mlt_nor_est_tsw_mly_mol_sun_jpn_knd_kor_pan_scr_lda_urd_mao_guj_tig_ind_mnd_glc_ewe_prs_hau_ger_afr_slo_grk_qcu_ita_rus_fre_bam_anl_dut_sod_svk_bat_swe_zul_cze_swt_tag_tha_amh_tml_yor_igb_azi_por_mcd_uzb_moo_vie_gam_ven_ses_fbf	0.143287156408074	0.337383965967215	0.736587754503545
677	anl_urd_swa_ukr_sid_wly_amh_dut_azi_uzb_xho_sun_tsn_nor_ctl_bsq_ben_hau_ewe_cnt_rom_arw_dgb_svk_fbf_eng_fin_igb_tsw_hun_hin_tig_geo_mol_fre_bul_por_owc_gam_mcd_est_ses_jav_bos_ind_jpn_knd_kor_alb_pan_bem_lat_bat_ita_heb_tag_mnd_lit_yor_swe_mlt_glc_spa_scr_grk_qcu_afr_cze_prs_bam_amr_ger_sod_guj_mly_krd_akn_slo_moo_mao_tha_aeg_tml_swt_cic_tur_rus_pol_aze_dyu_vie_chh_zul_lda_ven	-0.254231413408891	-0.599623291746597	0.55021543884562
678	anl_cze_zul_lat_mlt_amr_aeg_eng_aze_azi_swa_jav_ewe_ukr_bos_bsq_nor_gam_yor_mnd_ben_spa_bem_hin_moo_alb_hun_lda_bam_fin_mcd_sod_geo_rus_guj_urd_prs_hau_owc_mol_est_swt_mly_slo_ind_jpn_tml_kor_lit_ger_dyu_scr_bat_afr_chh_sun_cnt_bul_fbf_pan_tig_dut_arw_swe_glc_qcu_krd_ita_grk_akn_amh_ctl_wly_svk_tag_rom_ses_por_cic_mao_tha_heb_knd_igb_tsw_tur_fre_pol_uzb_xho_vie_sid_ven_dgb_tsn	-0.712233073174066	-1.70775170193133	0.0910186626620818
679	owc_krd_dyu_afr_amh_sod_tig_mcd_aze_uzb_swa_ind_akn_fre_spa_bsq_guj_aeg_bam_cnt_rom_ctl_zul_glc_fbf_dut_fin_tsn_moo_hun_prs_hau_geo_bos_svk_scr_ukr_anl_heb_eng_est_cic_mly_rus_jav_jpn_tml_kor_lit_nor_bem_swe_tag_ita_amr_mao_mnd_arw_dgb_mol_gam_alb_hin_ben_pol_qcu_cze_grk_lat_ven_wly_urd_mlt_por_bat_bul_yor_slo_tsw_sun_tha_chh_knd_swt_xho_azi_pan_ger_tur_lda_vie_sid_ses_igb_ewe	-0.687344361293488	-1.64615560715312	0.103107213379477
680	heb_afr_ven_rus_amh_anl_sid_por_tur_azi_swt_bat_bem_ben_ger_bsq_scr_owc_swa_cnt_slo_ukr_dgb_bul_zul_ctl_fin_bam_tsn_hun_pol_sod_geo_alb_krd_cze_swe_wly_aeg_hin_est_fbf_mly_lat_mao_jpn_knd_kor_glc_ita_ewe_fre_tag_urd_tig_sun_mnd_spa_xho_eng_amr_guj_bos_prs_pan_qcu_mcd_lit_dut_cic_mlt_arw_hau_nor_jav_grk_akn_mol_tsw_ind_tha_chh_tml_igb_yor_aze_svk_rom_uzb_dyu_vie_gam_moo_ses_lda	0.158211131370028	0.372599452718888	0.710294376293542
681	aeg_urd_dgb_nor_hau_tig_anl_bul_azi_tur_swt_jav_ven_grk_krd_bsq_por_sid_lda_cnt_prs_ben_zul_scr_bem_swe_fin_tsn_bam_hun_ger_gam_geo_lat_lit_cze_rom_mlt_sod_mcd_est_swa_ind_pan_sun_jpn_knd_kor_dut_slo_ewe_pol_bat_alb_owc_tag_mnd_glc_tsw_guj_chh_fre_ukr_bos_mol_qcu_rus_hin_eng_yor_amr_ita_amh_svk_mly_ctl_xho_spa_moo_mao_tha_heb_tml_dyu_cic_uzb_arw_afr_aze_ses_vie_wly_fbf_akn_igb	-0.538379766885921	-1.28091028005077	0.203410247549138
682	hau_rom_zul_alb_mlt_aeg_anl_lat_aze_uzb_tsn_jav_bem_pan_cze_bsq_ita_tig_swa_mnd_lit_grk_ewe_bos_fbf_slo_est_ses_igb_hun_swe_amh_geo_guj_spa_arw_afr_owc_sid_nor_fin_dgb_tag_ben_sun_jpn_tml_kor_eng_urd_tsw_ctl_bat_hin_chh_mly_cnt_prs_yor_rus_sod_por_ukr_scr_mcd_qcu_ger_pol_dut_lda_heb_svk_wly_krd_ind_mol_xho_glc_bam_mao_tha_gam_knd_cic_dyu_tur_fre_bul_azi_moo_vie_amr_ven_akn_swt	-0.635349022896881	-1.51984717770762	0.131941984879843
683	heb_nor_dgb_hin_hau_aeg_owc_krd_aze_uzb_yor_ind_tsw_slo_pan_bsq_cze_amh_ewe_cnt_fre_ukr_akn_prs_fbf_ben_hun_bam_swt_est_rus_anl_geo_urd_spa_dut_pol_sod_mlt_bos_fin_bem_jav_mcd_sun_jpn_knd_kor_ita_glc_ven_scr_mly_swe_sid_bat_mnd_guj_swa_grk_wly_afr_bul_mol_lat_qcu_ger_alb_svk_moo_chh_rom_tig_ctl_tag_eng_cic_arw_dyu_mao_tha_amr_tml_xho_lda_azi_lit_por_tur_tsn_vie_gam_zul_ses_igb	-0.476861501539732	-1.13343302016242	0.259945893965019
684	heb_swe_ewe_grk_amh_amr_wly_lit_aze_tur_xho_sun_tsn_pan_guj_bsq_ukr_chh_yor_cnt_cze_nor_zul_mol_bam_ctl_hun_ven_swt_fin_urd_anl_geo_bos_slo_mcd_glc_mlt_hau_rus_est_bem_jav_eng_mly_jpn_knd_kor_prs_ita_lda_fre_ind_svk_gam_tag_mnd_dut_dyu_pol_aeg_bul_por_rom_arw_qcu_lat_scr_hin_swa_owc_spa_sod_afr_mao_alb_ses_ben_fbf_bat_tha_tig_tml_akn_cic_azi_ger_krd_uzb_moo_vie_sid_tsw_dgb_igb	-0.301944083115429	-0.715658532815221	0.475995226353681
685	amr_nor_igb_por_owc_tig_gam_bul_aze_tur_dyu_tag_xho_ben_mcd_bsq_grk_heb_akn_cnt_alb_ita_cic_pan_bam_glc_est_ewe_tsn_hun_prs_sod_geo_krd_pol_guj_eng_chh_anl_slo_fin_yor_mao_hin_ind_jpn_tml_kor_svk_fre_swa_dut_mly_cze_sid_jav_mnd_ger_fbf_rus_hau_afr_lit_mol_urd_qcu_rom_swe_lat_moo_wly_ctl_amh_scr_bat_bos_ven_ukr_swt_sun_tha_aeg_knd_bem_tsw_uzb_spa_arw_azi_lda_vie_mlt_ses_zul_dgb	-0.271827714691994	-0.64236418514878	0.522217147660641
686	sid_afr_dgb_guj_aeg_wly_amr_slo_uzb_tur_lda_ind_bam_urd_rus_bsq_glc_hau_bem_cnt_bul_dut_cic_fre_zul_ctl_hun_fbf_ewe_fin_pol_heb_geo_svk_rom_arw_nor_gam_tig_cze_est_tsn_jav_hin_mao_jpn_tml_kor_mol_lit_ses_ben_tag_spa_chh_bat_mnd_eng_tsw_swe_mlt_por_bos_ger_scr_qcu_krd_ukr_mcd_akn_amh_alb_sod_pan_sun_grk_swa_prs_ven_mly_tha_anl_knd_yor_moo_azi_lat_ita_aze_swt_vie_owc_dyu_xho_igb	-0.373028472646972	-0.884425339676124	0.378747477098868
687	hau_bul_tsw_pol_amh_anl_aeg_nor_tur_uzb_swa_bat_dgb_grk_afr_bsq_mol_sid_swt_mnd_mcd_svk_igb_glc_akn_rom_hun_tsn_lda_fin_pan_amr_geo_fre_eng_ctl_krd_gam_owc_ger_est_cic_jav_alb_tag_jpn_knd_kor_scr_swe_ven_slo_mao_urd_wly_sun_cnt_spa_zul_guj_heb_lit_ita_ben_bos_qcu_dut_arw_lat_xho_tig_hin_chh_ukr_ind_prs_ses_cze_bem_mly_tha_sod_tml_bam_ewe_aze_por_rus_azi_moo_vie_mlt_yor_dyu_fbf	-1.17369396428877	-2.89800467267335	0.00468340943515479
688	sid_hin_tsn_alb_gam_amr_sod_pol_tur_uzb_akn_mly_dyu_glc_bul_bsq_guj_heb_lda_mnd_dut_por_swa_svk_moo_spa_hun_ses_bem_fin_ger_aeg_geo_arw_lit_mcd_eng_wly_anl_afr_est_igb_bat_grk_jav_jpn_tml_kor_scr_urd_dgb_ctl_ind_rus_owc_sun_cnt_lat_cic_swe_mlt_ukr_prs_mol_slo_qcu_pan_bos_krd_xho_tig_ita_chh_nor_mao_rom_swt_fre_fbf_tag_tha_amh_knd_bam_zul_aze_cze_ben_azi_tsw_vie_hau_yor_ven_ewe	-0.905779144969115	-2.19649288276336	0.0305425639980635
689	wly_slo_tsw_dut_mlt_sid_anl_prs_tur_uzb_xho_mao_zul_lat_por_bsq_ger_aeg_akn_mnd_bos_ukr_cic_ben_dgb_scr_fin_dyu_yor_hun_arw_owc_geo_eng_swe_guj_bul_chh_amr_cze_est_bem_ind_hin_bat_jpn_knd_kor_mol_fre_ven_grk_sun_rus_hau_jav_cnt_spa_swt_lit_sod_urd_afr_rom_krd_qcu_ctl_pol_glc_fbf_amh_ita_tig_alb_tag_nor_igb_svk_bam_mly_tha_gam_tml_moo_ewe_aze_mcd_pan_azi_tsn_vie_heb_swa_lda_ses	-0.629117855145608	-1.50574358646987	0.135522057375429
690	owc_por_bam_mol_chh_heb_gam_glc_uzb_tur_ses_jav_tsw_mcd_spa_bsq_hin_wly_igb_cnt_ukr_ben_tsn_cze_moo_eng_hun_zul_cic_fin_alb_anl_geo_guj_rom_lit_rus_sod_aeg_bos_est_dyu_ind_ger_bat_jpn_tml_kor_fre_prs_fbf_krd_tag_urd_amr_sun_mnd_ctl_ven_swe_sid_arw_dut_svk_ita_qcu_slo_pol_nor_ewe_hau_scr_tig_afr_mly_pan_swa_grk_lda_mao_tha_amh_knd_dgb_yor_aze_bul_lat_azi_bem_vie_mlt_xho_akn_swt	-0.555629457692261	-1.32652216359283	0.18791505230334
691	hau_ger_dyu_lit_owc_gam_amh_mol_azi_uzb_dgb_mly_bem_cze_dut_bsq_ctl_amr_igb_mnd_bul_guj_cic_fre_ses_glc_fin_swa_swt_est_krd_aeg_geo_por_rus_svk_arw_tig_heb_prs_hun_zul_sun_swe_tag_jpn_knd_kor_spa_grk_tsn_eng_jav_bos_sid_bat_cnt_rom_xho_lat_anl_nor_pol_ukr_afr_qcu_slo_pan_ita_bam_sod_ben_chh_mcd_ind_scr_akn_alb_moo_mao_tha_mlt_tml_ewe_lda_tur_urd_hin_aze_tsw_vie_wly_fbf_ven_yor	-0.365153038630627	-0.866574126346254	0.38840566370497
692	heb_nor_igb_pan_mlt_amh_wly_lit_tur_azi_fbf_sun_bem_svk_fre_bsq_por_gam_lda_cnt_cze_ita_tsn_rom_swa_prs_est_zul_yor_fin_swe_anl_geo_alb_ukr_glc_afr_amr_chh_spa_hun_dyu_tag_ben_bat_jpn_knd_kor_bul_rus_moo_mcd_ind_eng_sod_jav_mnd_scr_cic_krd_tig_dut_arw_grk_pol_qcu_mol_lat_ctl_ses_sid_bos_owc_guj_mly_slo_ewe_urd_bam_mao_tha_hau_tml_tsw_dgb_aze_hin_ger_uzb_xho_vie_aeg_ven_swt_akn	-0.340836053066779	-0.807782432887559	0.421277180286969
693	amr_scr_ses_ita_wly_gam_heb_svk_tur_aze_igb_ind_fbf_rus_bul_bsq_guj_aeg_dyu_mnd_grk_glc_tsw_spa_moo_hin_hun_ven_swt_fin_mol_anl_geo_mcd_bos_lat_rom_hau_tig_alb_est_yor_mly_nor_tag_jpn_tml_kor_fre_ukr_lda_ben_bat_pan_owc_sun_cnt_swe_ewe_pol_mlt_ger_lit_arw_urd_qcu_prs_slo_afr_akn_amh_por_chh_ctl_jav_cze_cic_krd_bem_mao_tha_sod_knd_dgb_tsn_azi_eng_dut_uzb_xho_vie_sid_swa_bam_zul	-0.834298624132532	-2.00999892751331	0.0473284702756456
694	heb_fre_swt_cze_sid_anl_tig_eng_aze_tur_swa_tag_tsn_lit_pol_bsq_glc_amr_igb_cnt_swe_ita_yor_slo_dgb_scr_fin_tsw_zul_hun_spa_gam_geo_mcd_pan_lat_ger_mlt_sod_dut_est_bem_sun_urd_jav_jpn_tml_kor_alb_mol_moo_ben_ind_arw_hau_bat_mnd_afr_bam_bos_amh_rus_bul_svk_hin_qcu_prs_por_nor_fbf_chh_ctl_aeg_guj_mly_ukr_dyu_grk_ven_mao_tha_wly_knd_ses_cic_uzb_krd_rom_azi_ewe_vie_owc_xho_lda_akn	-0.637213843064166	-1.52274112517521	0.131216671956434
695	sid_ita_ven_eng_chh_wly_heb_pol_azi_uzb_fbf_mao_zul_arw_prs_bsq_ger_hau_bem_cnt_grk_ben_tsn_por_swt_mol_hun_ewe_tsw_fin_ctl_amr_geo_lat_bos_nor_alb_mlt_sod_pan_est_bam_sun_krd_bat_jpn_knd_kor_glc_svk_cic_guj_tag_dut_gam_mly_mnd_hin_moo_scr_owc_cze_fre_lit_swe_qcu_urd_afr_ukr_swa_tig_rus_anl_mcd_ind_bul_ses_rom_akn_jav_tha_aeg_tml_dgb_lda_aze_slo_spa_tur_igb_vie_amh_dyu_xho_yor	-0.24374295030483	-0.575644013451631	0.566246129194308
696	gam_eng_zul_hin_hau_wly_sod_ukr_uzb_azi_fbf_ind_bam_grk_afr_bsq_mcd_sid_xho_cnt_guj_mol_tsw_por_yor_scr_hun_tsn_igb_fin_prs_mlt_geo_spa_swe_bos_cze_aeg_amr_ita_est_ewe_mly_pol_tag_jpn_knd_kor_lit_urd_ven_fre_mao_ben_anl_sun_mnd_rus_ses_svk_amh_rom_glc_arw_bul_qcu_krd_slo_dut_dgb_heb_lat_tig_pan_bat_nor_cic_ctl_bem_jav_tha_chh_tml_akn_swt_tur_alb_ger_aze_lda_vie_owc_moo_dyu_swa	-0.2662463128758	-0.629921002905044	0.530290904329249
697	tig_eng_swa_prs_chh_aeg_amr_bul_uzb_azi_bam_bat_tsn_afr_dut_bsq_svk_gam_fbf_mnd_pan_arw_xho_grk_dgb_mcd_hun_tsw_ses_fin_urd_sod_geo_mol_ita_fre_lit_mlt_anl_glc_est_ewe_jav_guj_ind_jpn_tml_kor_por_scr_zul_lat_mao_pol_hau_tag_cnt_slo_bem_rus_sid_cze_krd_bos_ger_qcu_ben_ctl_hin_moo_wly_spa_amh_alb_sun_rom_dyu_ukr_lda_mly_tha_heb_knd_ven_yor_tur_nor_swe_aze_akn_vie_owc_swt_cic_igb	-0.828023517915239	-1.99218906630053	0.0492826101005084
698	tig_cze_bem_afr_amr_gam_chh_glc_azi_tur_zul_ind_lda_ctl_slo_bsq_bos_mlt_ven_mnd_ukr_arw_swa_ben_akn_ger_est_tsw_ses_fin_prs_aeg_geo_urd_ita_mcd_scr_anl_amh_alb_hun_igb_tag_pol_sun_jpn_knd_kor_eng_rom_tsn_guj_bat_por_sid_mao_cnt_lit_dyu_swe_heb_rus_hin_krd_fre_qcu_svk_spa_nor_ewe_sod_bul_wly_mol_jav_dut_swt_pan_fbf_mly_tha_hau_tml_cic_bam_aze_grk_lat_uzb_moo_vie_owc_dgb_yor_xho	-0.107807274670548	-0.254483085047247	0.799684226381134
699	tig_ita_ewe_slo_amr_aeg_heb_fre_aze_uzb_yor_mly_fbf_hin_pan_bsq_urd_hau_swa_cnt_swe_alb_dgb_lat_xho_guj_hun_bam_tsw_est_nor_mlt_geo_pol_bos_rus_mol_sid_gam_spa_fin_ses_mao_prs_jav_jpn_tml_kor_svk_bul_zul_glc_ind_arw_sod_sun_mnd_grk_bem_ben_chh_ukr_ger_krd_cze_qcu_por_dut_lit_igb_owc_eng_anl_scr_tag_afr_swt_rom_ven_bat_tha_amh_knd_moo_cic_azi_ctl_mcd_tur_akn_vie_wly_lda_dyu_tsn	0.0930959432786746	0.218907834385171	0.827201542262263
700	owc_scr_akn_pol_chh_amh_sod_lat_azi_tur_swa_bat_fbf_fre_slo_bsq_por_anl_bem_mnd_lit_ben_lda_bos_zul_alb_fin_tsw_ses_hun_arw_hau_geo_guj_swe_ukr_spa_tig_gam_urd_est_tsn_ind_svk_sun_jpn_knd_kor_cze_hin_cic_bul_mao_nor_amr_tag_cnt_rus_swt_eng_mlt_rom_krd_ger_prs_qcu_afr_ita_grk_ven_aeg_mcd_wly_glc_jav_dut_yor_pan_moo_mly_tha_sid_tml_dgb_dyu_aze_ctl_mol_uzb_ewe_vie_heb_igb_bam_xho	-0.0668067646296666	-0.157472841877117	0.87521360250814
701	sod_grk_bem_afr_hau_wly_owc_scr_uzb_tur_dgb_mly_lda_fre_lat_bsq_slo_chh_akn_mnd_dut_pan_swa_ctl_cic_svk_hun_yor_swt_est_hin_heb_geo_swe_alb_mcd_ben_tig_anl_nor_fin_fbf_tag_ukr_mao_jpn_knd_kor_spa_por_ven_urd_bat_bos_aeg_jav_cnt_arw_moo_rom_sid_ita_krd_glc_mol_qcu_rus_pol_bul_xho_amh_lit_gam_ger_ind_cze_ses_prs_tsn_sun_tha_amr_tml_zul_bam_aze_eng_guj_azi_tsw_vie_mlt_dyu_igb_ewe	-0.645772605755663	-1.54657076031723	0.125363069439175
702	chh_afr_tsn_ukr_heb_amr_sid_svk_uzb_aze_fbf_sun_swt_mol_krd_bsq_dut_tig_lda_mnd_alb_eng_ewe_swe_moo_slo_est_swa_dgb_hun_mcd_hau_geo_pan_glc_por_bul_sod_aeg_grk_fin_akn_mly_cze_tag_jpn_knd_kor_spa_ger_ses_lat_ind_rus_amh_bat_cnt_urd_tsw_scr_anl_guj_nor_ben_fre_qcu_lit_arw_hin_bem_gam_ctl_mlt_pol_mao_rom_zul_ita_bam_jav_tha_owc_tml_dyu_yor_azi_bos_prs_tur_igb_vie_wly_xho_cic_ven	-0.214073045796173	-0.505413656967918	0.614464076149101
703	mlt_mol_swa_bul_aeg_owc_tig_ger_azi_tur_igb_ind_dgb_ben_hin_bsq_ita_gam_tsn_mnd_cze_fre_yor_ukr_ven_pan_est_fbf_zul_hun_arw_heb_geo_alb_krd_lit_guj_wly_amr_swe_fin_lda_jav_scr_tag_jpn_knd_kor_svk_rus_swt_dut_mly_lat_sid_mao_cnt_urd_bam_rom_chh_glc_mcd_nor_pol_qcu_prs_slo_ctl_tsw_amh_bos_anl_eng_bat_grk_dyu_por_ses_sun_tha_sod_tml_bem_akn_aze_spa_afr_uzb_moo_vie_hau_xho_cic_ewe	-0.0587317058382079	-0.138397495354703	0.890225507158634
704	mlt_prs_yor_glc_tig_anl_aeg_afr_azi_aze_igb_jav_tsn_cze_hin_bsq_scr_owc_dgb_mnd_krd_ita_akn_mol_bem_mcd_est_tsw_xho_hun_grk_amr_geo_rus_rom_por_bos_heb_hau_pan_fin_zul_sun_fre_mao_jpn_tml_kor_dut_lit_cic_guj_ind_spa_gam_tag_cnt_swe_moo_svk_chh_bul_arw_ukr_alb_qcu_nor_ctl_ben_ses_sod_urd_wly_eng_mly_ger_swa_pol_bam_bat_tha_amh_knd_dyu_swt_uzb_lat_slo_tur_ven_vie_sid_lda_fbf_ewe	-0.693952703036517	-1.66155922007977	0.0999686984540107
705	chh_pan_tsw_krd_aeg_hau_sid_lat_azi_uzb_tsn_jav_swt_ukr_mcd_bsq_spa_mlt_moo_cnt_guj_por_zul_alb_bam_dut_hun_yor_swa_fin_ctl_tig_geo_slo_grk_prs_rom_sod_amr_svk_est_igb_ind_pol_tag_jpn_knd_kor_bos_ben_fbf_cze_sun_bul_anl_bat_mnd_fre_lda_ita_gam_lit_scr_afr_ger_qcu_urd_rus_nor_dgb_heb_hin_owc_arw_mly_swe_akn_mol_ses_mao_tha_amh_tml_ewe_ven_tur_glc_eng_aze_xho_vie_wly_dyu_cic_bem	-0.384401589026127	-0.910325156397009	0.365004434354274
706	owc_scr_moo_prs_amh_sid_wly_rus_aze_tur_ven_tag_fbf_swe_grk_bsq_glc_chh_tsw_mnd_krd_slo_tsn_alb_akn_bul_fin_bem_ses_est_por_tig_geo_mcd_guj_arw_hin_mlt_heb_dut_hun_lda_mao_afr_sun_jpn_tml_kor_lat_svk_xho_pan_bat_ctl_amr_jav_cnt_pol_swa_ger_anl_mol_lit_ita_ukr_qcu_cze_spa_eng_zul_hau_rom_sod_nor_ind_bos_yor_fre_ewe_mly_tha_aeg_knd_swt_dyu_uzb_ben_urd_azi_cic_vie_gam_bam_dgb_igb	-0.424463560899534	-1.00848761115483	0.315837151745527
707	aeg_ita_bem_slo_amr_anl_hau_ger_tur_uzb_dyu_jav_ewe_ukr_grk_bsq_prs_heb_swa_mnd_afr_svk_igb_ben_moo_por_fin_tsw_bam_est_dut_owc_geo_bul_bos_krd_hin_amh_sid_alb_hun_fbf_mao_pan_bat_jpn_tml_kor_ctl_glc_xho_scr_mly_lit_tig_ind_cnt_swe_tsn_guj_chh_cze_pol_fre_arw_qcu_rus_lat_spa_swt_mlt_mcd_gam_eng_tag_mol_lda_nor_akn_sun_tha_sod_knd_dgb_ses_aze_urd_rom_azi_ven_vie_wly_zul_yor_cic	-0.717515766737954	-1.72475840948158	0.0878930290988008
708	amh_lat_moo_swe_sod_tig_anl_dut_tur_azi_ven_tag_zul_spa_bos_bsq_lit_wly_dgb_mnd_ita_rus_lda_grk_dyu_hin_hun_fbf_swa_fin_slo_amr_geo_urd_guj_ben_bul_gam_mlt_arw_est_swt_mao_alb_bat_jpn_knd_kor_nor_mol_ewe_glc_sun_mcd_hau_ind_cnt_ctl_yor_afr_aeg_krd_scr_prs_eng_qcu_fre_pan_pol_igb_owc_cze_sid_svk_mly_por_akn_ukr_bem_jav_tha_heb_tml_cic_tsn_uzb_ger_rom_aze_bam_vie_chh_tsw_xho_ses	0.399055763428722	0.942061678503901	0.348601805730283
709	sid_rus_ewe_urd_wly_aeg_owc_spa_tur_azi_swt_mly_swa_rom_glc_bsq_ita_chh_yor_mnd_nor_slo_bem_bul_ven_ctl_hun_bam_igb_fin_lit_tig_geo_hin_pol_svk_pan_anl_hau_dut_est_dyu_ind_fre_jav_jpn_knd_kor_mol_arw_dgb_alb_mao_ukr_heb_sun_cnt_scr_lda_cze_amh_guj_afr_swe_ger_qcu_grk_bos_mcd_cic_amr_prs_gam_por_tag_ben_tsw_lat_fbf_bat_tha_mlt_tml_tsn_xho_uzb_krd_eng_aze_moo_vie_sod_ses_zul_akn	0.242400308616478	0.570632066717827	0.569625288884165
710	sid_ger_ven_slo_mlt_aeg_anl_svk_aze_azi_zul_jav_igb_ctl_krd_bsq_nor_hau_xho_mnd_pol_glc_swt_alb_tsn_urd_est_ses_tsw_fin_guj_tig_geo_scr_lat_dut_bul_gam_amh_ben_hun_bam_ind_lit_bat_jpn_tml_kor_rom_prs_yor_swe_sun_fre_owc_mly_cnt_spa_swa_mol_chh_mcd_bos_ita_afr_qcu_eng_cze_por_ewe_wly_pan_sod_ukr_mao_grk_dyu_rus_cic_tag_tha_amr_knd_akn_bem_uzb_arw_hin_tur_dgb_vie_heb_lda_fbf_moo	-0.582197006443309	-1.38695945147492	0.168769424783165
711	chh_bul_tsn_hin_sod_amr_aeg_nor_azi_uzb_swt_mao_yor_prs_rom_bsq_guj_anl_ewe_mnd_slo_pol_bam_dut_fbf_ger_fin_moo_zul_est_arw_gam_geo_grk_rus_mol_por_heb_wly_ukr_hun_ven_jav_svk_tag_jpn_tml_kor_swe_ctl_dgb_ita_mly_spa_hau_ind_cnt_eng_dyu_lat_owc_alb_bos_pan_cze_qcu_mcd_lit_afr_tsw_tig_fre_amh_glc_bat_urd_igb_scr_akn_sun_tha_sid_knd_xho_bem_tur_krd_ben_aze_cic_vie_mlt_ses_swa_lda	0.016911830492491	0.0398231647893298	0.968319473893135
712	tig_ukr_dyu_arw_sid_sod_amh_ger_tur_uzb_akn_mao_bem_grk_guj_bsq_scr_chh_ewe_mnd_pol_lat_igb_bul_tsw_ctl_fin_swt_cic_hun_lit_hau_geo_dut_alb_pan_prs_heb_gam_rom_est_ven_bat_por_jav_jpn_knd_kor_cze_mcd_moo_glc_tag_hin_wly_ind_cnt_ben_xho_nor_anl_ita_rus_eng_mol_qcu_spa_krd_fre_dgb_amr_slo_owc_urd_mly_afr_lda_bos_bam_sun_tha_mlt_tml_yor_fbf_aze_svk_swe_azi_zul_vie_aeg_tsn_ses_swa	0.157120569977983	0.370469139257365	0.711875412112078
713	chh_bul_akn_lit_sod_anl_amr_glc_azi_tur_tsw_ind_ewe_ben_scr_bsq_ukr_amh_yor_cnt_por_slo_bem_eng_cic_spa_est_tsn_ven_fin_svk_owc_geo_lat_mcd_hin_ger_wly_heb_prs_hun_fbf_mly_arw_mao_jpn_knd_kor_fre_mol_moo_cze_sun_swe_gam_tag_mnd_urd_lda_krd_aeg_pan_nor_pol_ctl_qcu_ita_dut_afr_swa_mlt_rom_tig_alb_bat_guj_swt_grk_igb_jav_tha_sid_tml_dgb_xho_aze_bos_rus_uzb_ses_vie_hau_bam_dyu_zul	0.111254477759408	0.261945491565163	0.793942771772238
714	hau_ukr_fbf_cze_sid_owc_tig_arw_azi_tur_bem_tag_lda_swe_rom_bsq_hin_chh_dgb_cnt_slo_alb_moo_afr_igb_eng_fin_swt_swa_est_dut_wly_geo_fre_rus_guj_bos_sod_amr_lat_hun_cic_ind_bul_mly_jpn_tml_kor_nor_ben_ven_grk_sun_svk_aeg_bat_mnd_urd_bam_glc_heb_krd_prs_pan_ita_qcu_mol_scr_ger_ewe_anl_pol_gam_ctl_jav_mcd_dyu_lit_yor_mao_tha_mlt_knd_tsn_zul_aze_spa_por_uzb_tsw_vie_amh_akn_xho_ses	0.130534620947937	0.307470736251365	0.759172585623153
715	owc_pol_tsn_fre_sod_hau_amr_alb_tur_aze_lda_mly_tsw_urd_krd_bsq_eng_heb_swa_cnt_pan_prs_cic_ukr_ven_nor_hun_dgb_xho_fin_ctl_wly_geo_swe_ben_afr_mol_chh_anl_lit_est_igb_ind_svk_jav_jpn_tml_kor_arw_dut_bem_cze_sun_glc_sid_mao_mnd_rus_akn_slo_amh_grk_bul_spa_por_qcu_rom_guj_scr_ses_tig_hin_gam_mcd_tag_bos_zul_ger_ewe_bat_tha_aeg_knd_dyu_fbf_uzb_ita_lat_azi_moo_vie_mlt_yor_swt_bam	-0.934958830905774	-2.27067235998966	0.0254748221315748
716	hau_glc_swt_dut_owc_chh_heb_ger_tur_aze_cic_mly_ewe_lat_scr_bsq_krd_anl_tsw_mnd_eng_mol_ven_ukr_bam_ctl_fin_tsn_lda_hun_cze_gam_geo_bos_grk_hin_rom_tig_sod_urd_est_zul_ind_nor_bat_jpn_tml_kor_afr_por_bem_slo_jav_arw_mlt_tag_cnt_lit_ses_prs_wly_spa_ben_bul_swe_qcu_svk_fre_mcd_yor_amh_guj_aeg_rus_sun_pol_swa_ita_xho_mao_tha_amr_knd_fbf_igb_uzb_alb_pan_azi_akn_vie_sid_dgb_moo_dyu	-0.448922542985825	-1.0668913366646	0.288782699300267
717	sid_hin_zul_svk_hau_aeg_gam_lit_aze_uzb_akn_mly_moo_mol_swe_bsq_pan_sod_ven_cnt_por_bul_ewe_arw_cic_lat_hun_tsw_bem_fin_ben_owc_geo_pol_alb_grk_cze_amh_chh_mcd_est_lda_mao_dut_ind_jpn_knd_kor_afr_guj_igb_rom_tag_slo_wly_sun_mnd_glc_bam_rus_tig_ctl_nor_bos_prs_qcu_ita_ger_scr_dyu_heb_eng_mlt_fre_jav_urd_fbf_spa_swt_bat_tha_anl_tml_swa_dgb_azi_krd_ukr_tur_tsn_vie_amr_ses_yor_xho	-0.0916071170341982	-0.216011492996029	0.829451870350768
718	sod_guj_xho_cze_heb_wly_owc_spa_tur_aze_bem_jav_cic_ben_rus_bsq_prs_sid_zul_cnt_ukr_rom_swt_dut_moo_grk_est_ven_tsw_fin_bos_aeg_geo_swe_hin_nor_por_anl_amh_scr_hun_swa_mao_slo_mly_jpn_tml_kor_arw_pol_yor_mol_bat_pan_gam_sun_mnd_lat_tsn_svk_hau_ger_bul_afr_krd_qcu_ita_urd_glc_bam_chh_lit_mlt_alb_tag_fre_ses_mcd_igb_ind_tha_tig_knd_akn_dyu_uzb_ctl_eng_azi_lda_vie_amr_ewe_fbf_dgb	-0.196225877568749	-0.463805460937054	0.643870887625333
719	aeg_rus_swt_krd_tig_hau_owc_lat_aze_uzb_xho_tag_akn_urd_ita_bsq_glc_amh_bam_mnd_por_pan_fbf_ger_lda_arw_hun_ses_moo_fin_hin_mlt_geo_alb_pol_afr_prs_amr_sod_bos_est_igb_mly_svk_jav_jpn_knd_kor_cze_mol_cic_dut_sun_eng_sid_bat_cnt_fre_ewe_lit_anl_ukr_ben_nor_slo_qcu_spa_ctl_rom_yor_chh_mcd_gam_guj_mao_swe_tsn_scr_zul_ind_tha_heb_tml_dyu_bem_azi_grk_bul_tur_tsw_vie_wly_dgb_swa_ven	-0.890653667162688	-2.15450228123405	0.0337847756940611
720	heb_slo_moo_nor_mlt_sid_amh_lit_azi_aze_tsw_tag_cic_hin_guj_bsq_lat_chh_tsn_cnt_ger_spa_ses_alb_lda_urd_hun_swt_akn_est_krd_wly_geo_grk_eng_bul_swe_gam_sod_rus_fin_swa_sun_arw_mly_jpn_tml_kor_ita_dut_bam_ukr_bat_prs_owc_ind_mnd_mcd_bem_cze_hau_bos_pan_rom_ben_qcu_por_svk_pol_zul_aeg_fre_amr_ctl_mao_afr_ven_mol_dyu_jav_tha_tig_knd_igb_ewe_uzb_scr_glc_tur_xho_vie_anl_dgb_fbf_yor	0.178172836873345	0.41958525566496	0.675756142178418
721	owc_grk_moo_swe_wly_sod_chh_alb_tur_uzb_igb_bat_fbf_cze_por_bsq_mcd_heb_cic_cnt_bos_afr_swa_ita_swt_krd_hun_dgb_ewe_fin_ben_sid_geo_fre_pan_eng_lit_amr_tig_arw_est_zul_sun_hin_mao_jpn_knd_kor_pol_glc_lda_spa_tag_rom_amh_mly_mnd_bul_yor_ctl_gam_rus_slo_lat_guj_qcu_urd_prs_ger_akn_anl_svk_aeg_ukr_ind_scr_tsw_mol_ven_jav_tha_hau_tml_tsn_xho_aze_dut_nor_azi_bem_vie_mlt_ses_dyu_bam	-0.311881444941733	-0.738596336993353	0.462012065680114
722	tig_eng_ses_scr_sod_owc_anl_rom_uzb_tur_dgb_mao_igb_alb_swe_bsq_fre_wly_bem_mnd_pan_ctl_tsw_urd_swa_cze_hun_moo_xho_fin_lit_aeg_geo_bos_mcd_glc_ger_mlt_hau_hin_est_cic_ind_ukr_sun_jpn_tml_kor_por_guj_akn_prs_mly_dut_sid_bat_cnt_grk_lda_pol_amh_svk_krd_bul_ita_qcu_arw_lat_slo_zul_chh_nor_amr_spa_tag_afr_dyu_mol_fbf_jav_tha_gam_knd_ewe_yor_azi_rus_ben_aze_ven_vie_heb_bam_swt_tsn	-0.161521821989339	-0.381887124245871	0.703416300631904
723	hau_ukr_akn_lat_mlt_aeg_gam_mol_tur_uzb_fbf_sun_swa_glc_spa_bsq_krd_sod_yor_cnt_svk_urd_dyu_ita_tsn_bul_hun_xho_dgb_fin_swe_sid_geo_slo_fre_eng_prs_tig_chh_cze_est_moo_bat_ctl_mao_jpn_knd_kor_bos_guj_bem_arw_jav_por_anl_ind_mnd_ben_cic_alb_amh_nor_rus_afr_mcd_qcu_rom_hin_lit_ven_amr_dut_heb_pol_mly_ger_igb_pan_tsw_tag_tha_wly_tml_lda_zul_aze_grk_scr_azi_ses_vie_owc_ewe_swt_bam	0.0417977729192937	0.0983551379979047	0.921861976110754
724	chh_bos_swa_rus_amh_sid_mlt_glc_tur_aze_zul_mao_ewe_scr_prs_bsq_slo_heb_bem_mnd_lit_urd_fbf_alb_moo_pan_fin_yor_dyu_hun_por_wly_geo_arw_pol_guj_ita_sod_anl_rom_est_swt_ind_ctl_bat_jpn_knd_kor_swe_grk_lda_nor_tag_mcd_tig_jav_cnt_ukr_igb_krd_gam_dut_ger_fre_lat_qcu_svk_bul_hin_dgb_aeg_cze_owc_spa_sun_mol_tsw_ben_bam_mly_tha_hau_tml_cic_ses_uzb_afr_eng_azi_ven_vie_amr_tsn_xho_akn	-0.595342474905713	-1.42022379577673	0.158886344808313
725	sod_krd_yor_slo_amr_sid_gam_por_azi_uzb_akn_sun_bem_pan_spa_bsq_glc_mlt_dgb_cnt_afr_dut_xho_fre_fbf_lit_hun_tsw_ses_est_rom_hau_geo_urd_grk_cze_pol_owc_heb_ger_fin_swt_mao_rus_bat_jpn_knd_kor_nor_guj_tsn_mol_ind_arw_aeg_tag_mnd_ctl_cic_prs_wly_eng_ben_ita_scr_qcu_hin_bos_swe_lda_amh_mcd_chh_ukr_mly_lat_ewe_bul_swa_jav_tha_tig_tml_bam_dyu_aze_alb_svk_tur_igb_vie_anl_zul_moo_ven	-0.21399112124046	-0.504883026371101	0.614835299493898
726	mlt_glc_fbf_lat_sid_heb_hau_alb_tur_uzb_swt_tag_lda_ger_bul_bsq_guj_wly_igb_mnd_lit_ita_ven_afr_ses_ctl_fin_bem_akn_est_swe_gam_geo_krd_mcd_grk_spa_aeg_owc_urd_hun_zul_mly_slo_mao_jpn_knd_kor_bos_pol_yor_svk_bat_cze_amh_ind_cnt_ben_tsw_nor_sod_por_dut_hin_fre_qcu_rus_ukr_pan_ewe_tig_mol_amr_arw_sun_prs_swa_scr_moo_jav_tha_anl_tml_xho_tsn_aze_rom_eng_azi_dyu_vie_chh_bam_cic_dgb	-0.207354106228019	-0.490049414659708	0.625253023586547
727	chh_mcd_moo_grk_sod_sid_wly_bul_tur_azi_tsw_bat_cic_afr_krd_bsq_spa_gam_xho_mnd_por_lat_fbf_ukr_swa_urd_est_dgb_igb_fin_arw_aeg_geo_fre_ctl_glc_alb_anl_amh_hin_hun_tsn_ind_cze_tag_jpn_tml_kor_rom_lit_dyu_mol_sun_pol_heb_jav_cnt_eng_ven_bos_amr_prs_ita_scr_guj_qcu_ben_ger_swe_lda_tig_slo_owc_nor_mly_dut_akn_pan_ses_mao_tha_mlt_knd_yor_bem_aze_rus_svk_uzb_bam_vie_hau_ewe_swt_zul	0.342075090717399	0.807947779838854	0.421182463939632
728	aeg_grk_cic_ctl_chh_tig_gam_scr_aze_tur_yor_mao_zul_hin_lit_bsq_eng_owc_dgb_cnt_lat_arw_dyu_rus_swa_rom_fin_bam_ewe_est_ita_sid_geo_ukr_prs_alb_fre_amr_hau_ben_hun_moo_ind_glc_sun_jpn_tml_kor_afr_bos_igb_swe_bat_guj_heb_mly_mnd_krd_bem_spa_amh_nor_por_dut_ger_qcu_mcd_cze_urd_akn_wly_svk_sod_mol_jav_pol_tsw_slo_fbf_tag_tha_anl_knd_ven_lda_uzb_pan_bul_azi_swt_vie_mlt_xho_tsn_ses	-0.428071775730627	-1.01781328589162	0.311407245672798
729	hau_rus_igb_slo_sid_aeg_amh_bos_uzb_azi_ses_mly_zul_glc_bul_bsq_fre_owc_tsn_mnd_pol_por_swt_scr_swa_eng_fin_tsw_dyu_est_rom_wly_geo_krd_svk_spa_alb_gam_mlt_mcd_hun_bam_sun_ukr_mao_jpn_knd_kor_pan_prs_xho_arw_tag_dut_heb_bat_cnt_hin_bem_urd_anl_ben_grk_cze_afr_qcu_nor_mol_lat_yor_tig_ita_chh_ger_jav_ctl_dgb_guj_akn_ind_tha_sod_tml_moo_fbf_tur_lit_swe_aze_ewe_vie_amr_cic_lda_ven	0.0950864057888201	0.223881756886598	0.823340398404789
730	aeg_spa_xho_bos_amr_chh_heb_arw_aze_tur_yor_ind_ewe_fre_rom_bsq_scr_owc_ven_mnd_ctl_prs_dgb_afr_igb_alb_fin_bam_swa_hun_ben_tig_geo_swe_ita_mol_grk_hau_gam_cze_est_cic_mao_dut_tag_jpn_knd_kor_svk_bul_zul_eng_bat_slo_wly_jav_cnt_krd_bem_pan_anl_nor_ger_rus_glc_qcu_por_guj_lit_lda_sod_hin_sid_mcd_mly_urd_fbf_lat_tsn_sun_tha_mlt_tml_tsw_ses_azi_ukr_pol_uzb_dyu_vie_amh_swt_moo_akn	0.0943328091960558	0.22197548414311	0.824819686874653
731	sid_ben_tsn_glc_sod_amr_anl_lat_tur_uzb_swt_bat_xho_fre_slo_bsq_pan_owc_dyu_cnt_mcd_por_ewe_alb_yor_prs_est_swa_zul_fin_ctl_gam_geo_pol_grk_urd_krd_mlt_tig_eng_hun_dgb_tag_spa_mly_jpn_tml_kor_bul_dut_cic_arw_jav_bos_wly_ind_mnd_guj_igb_afr_aeg_ukr_hin_scr_ita_qcu_ger_svk_lit_bam_hau_mol_chh_rus_sun_cze_ven_nor_bem_mao_tha_heb_knd_lda_tsw_aze_rom_swe_azi_akn_vie_amh_moo_ses_fbf	-0.304591388764913	-0.720692960539491	0.472906129262546
732	aeg_glc_moo_mcd_hau_tig_mlt_grk_tur_azi_zul_mly_bem_ita_mol_bsq_hin_sid_lda_cnt_rom_urd_akn_dut_dyu_afr_hun_igb_swt_est_swe_amh_geo_pan_ctl_slo_spa_gam_sod_arw_fin_tsn_sun_bul_jav_jpn_tml_kor_por_bos_ses_nor_bat_ger_heb_mao_mnd_cze_fbf_ben_owc_pol_svk_ukr_lat_qcu_alb_eng_scr_xho_wly_krd_chh_fre_tag_lit_yor_prs_ewe_ind_tha_anl_knd_dgb_ven_aze_rus_guj_uzb_swa_vie_amr_bam_tsw_cic	0.0363764380356486	0.0855704171366169	0.931991867828771
733	hau_slo_zul_afr_amr_anl_wly_ben_tur_uzb_ewe_mly_tsn_fre_arw_bsq_ger_gam_xho_cnt_nor_scr_bem_krd_akn_hin_hun_lda_yor_est_guj_sod_geo_rom_mcd_bos_svk_owc_tig_lit_fin_igb_sun_prs_mao_jpn_tml_kor_ita_mol_tsw_urd_ind_glc_sid_tag_mnd_ctl_ven_lat_mlt_alb_por_grk_rus_qcu_ukr_spa_bul_bam_aeg_pan_chh_eng_bat_swe_fbf_cze_swt_jav_tha_heb_knd_ses_cic_aze_pol_dut_azi_swa_vie_amh_dgb_dyu_moo	0.0241534216447956	0.056869758660512	0.954770951566832
734	heb_guj_bem_pan_chh_amr_hau_ukr_tur_azi_ewe_mly_zul_eng_pol_bsq_alb_amh_akn_cnt_spa_bos_yor_cze_dyu_dut_est_xho_cic_fin_mol_gam_geo_glc_bul_svk_ctl_sod_tig_nor_hun_fbf_jav_arw_tag_jpn_knd_kor_ben_ita_ses_slo_ind_hin_aeg_sun_mnd_grk_swt_rus_mlt_prs_swe_lat_lit_qcu_por_afr_scr_dgb_wly_mcd_sid_ger_bat_rom_ven_krd_swa_mao_tha_owc_tml_tsw_moo_uzb_urd_fre_aze_lda_vie_anl_bam_tsn_igb	-0.356142617793664	-0.843688748866461	0.401008251635457
735	anl_pan_xho_lit_wly_owc_sod_hin_tur_uzb_bam_jav_swa_ben_por_bsq_dut_aeg_lda_cnt_glc_prs_ewe_ita_ses_afr_est_ven_fbf_hun_ger_mlt_geo_slo_bos_ukr_alb_gam_tig_mol_fin_cic_sun_rom_tag_jpn_knd_kor_bul_krd_tsn_arw_ind_rus_sid_mly_mnd_eng_moo_ctl_amr_lat_pol_nor_svk_qcu_fre_grk_spa_yor_chh_swe_amh_cze_mao_guj_dyu_mcd_zul_bat_tha_hau_tml_bem_tsw_azi_urd_scr_aze_akn_vie_heb_swt_dgb_igb	-1.04058601352248	-2.5395198750537	0.0127596485153548
736	sid_krd_swa_mol_sod_owc_aeg_ukr_aze_azi_yor_mao_dyu_pol_por_bsq_prs_wly_moo_mnd_bul_pan_igb_hin_swt_ita_est_cic_zul_hun_rom_tig_geo_urd_bos_alb_slo_gam_amh_svk_fin_bem_mly_grk_tag_jpn_tml_kor_rus_dut_dgb_fre_sun_ben_hau_jav_cnt_arw_xho_lit_anl_spa_cze_glc_guj_qcu_lat_ger_mcd_tsw_chh_swe_mlt_scr_bat_eng_bam_afr_lda_ind_tha_heb_knd_akn_ven_tur_nor_ctl_uzb_tsn_vie_amr_fbf_ewe_ses	0.090330852906452	0.212475267092174	0.832201287351338
737	owc_prs_ewe_lit_tig_chh_amh_guj_uzb_tur_cic_mly_ven_bul_slo_bsq_por_anl_swa_mnd_urd_scr_bam_mol_fbf_spa_est_igb_lda_fin_hin_mlt_geo_bos_afr_eng_cze_hau_sid_ctl_hun_tsw_tag_lat_sun_jpn_tml_kor_alb_rus_bem_ita_jav_pan_sod_ind_cnt_swe_dgb_krd_heb_pol_ger_svk_glc_qcu_ukr_grk_rom_moo_aeg_fre_wly_ben_bat_nor_swt_dut_akn_mao_tha_amr_knd_zul_dyu_azi_mcd_arw_aze_ses_vie_gam_xho_tsn_yor	0.269652228237819	0.636104884885939	0.526270454457643
738	aeg_ctl_bem_svk_anl_hau_tig_krd_uzb_azi_tsn_mly_dgb_ukr_glc_bsq_arw_sod_akn_cnt_swe_ger_ewe_guj_dyu_pol_fin_yor_fbf_est_lat_heb_geo_bos_alb_slo_ita_gam_amr_dut_hun_swa_jav_rom_bat_jpn_knd_kor_pan_bul_ses_prs_sun_fre_wly_tag_mnd_lit_moo_grk_amh_por_mcd_mol_hin_qcu_urd_eng_ben_tsw_sid_cze_chh_afr_ind_scr_zul_nor_swt_mao_tha_owc_tml_ven_xho_tur_rus_spa_aze_igb_vie_mlt_lda_bam_cic	-0.831830058631284	-2.00976498712481	0.0473537032337123
739	owc_spa_ses_grk_sod_gam_mlt_lit_aze_uzb_zul_mao_dyu_rom_rus_bsq_mol_chh_moo_cnt_urd_bul_dgb_hin_yor_ger_fin_bem_xho_hun_scr_aeg_geo_nor_ita_ben_glc_anl_tig_fre_est_ven_bat_arw_ind_jpn_tml_kor_prs_afr_akn_mcd_tag_bos_amh_jav_mnd_pol_cic_alb_hau_pan_swe_krd_eng_qcu_cze_por_ctl_lda_sid_guj_wly_ukr_mly_slo_ewe_dut_igb_sun_tha_amr_knd_tsn_swt_azi_lat_svk_tur_bam_vie_heb_fbf_tsw_swa	-0.486612931116677	-1.16059370170842	0.248777729465755
740	wly_svk_lda_lat_sod_heb_sid_fre_uzb_azi_swa_mly_ewe_afr_lit_bsq_scr_chh_ven_cnt_prs_krd_cic_mcd_swt_ctl_fin_akn_tsn_est_guj_hau_geo_ger_alb_hin_slo_owc_anl_ita_hun_yor_ind_urd_jav_jpn_tml_kor_pan_bos_zul_spa_bat_nor_gam_tag_mnd_pol_dyu_ben_amr_rom_dut_rus_por_qcu_swe_arw_mol_ses_tig_bul_mlt_ukr_sun_cze_tsw_glc_xho_mao_tha_aeg_knd_dgb_moo_tur_eng_grk_aze_bam_vie_amh_bem_igb_fbf	-0.564959262851202	-1.3499583233145	0.180305903264163
741	owc_por_swa_svk_heb_chh_tig_spa_tur_aze_igb_bat_bem_ita_ukr_bsq_scr_amh_swt_cnt_guj_mol_fbf_nor_moo_arw_hun_yor_tsn_est_slo_mlt_geo_pol_fre_ger_afr_sid_anl_prs_fin_akn_jav_bos_ind_jpn_tml_kor_lit_rus_ven_grk_mly_pan_aeg_tag_mnd_cze_tsw_eng_hau_urd_glc_alb_dut_qcu_lat_mcd_ben_ewe_amr_hin_gam_ctl_sun_swe_xho_rom_dgb_mao_tha_wly_knd_bam_dyu_azi_bul_krd_uzb_zul_vie_sod_ses_cic_lda	-0.0156991731328501	-0.0370000382185932	0.97056428083682
742	anl_ita_ven_rus_sod_amr_hau_grk_azi_uzb_akn_jav_yor_arw_nor_bsq_ger_owc_bam_mnd_krd_lit_zul_scr_tsw_hin_est_moo_swa_hun_glc_aeg_geo_spa_swe_alb_pol_amh_tig_ctl_fin_dyu_ind_guj_mly_jpn_knd_kor_dut_urd_bem_bos_tag_cze_mlt_bat_cnt_rom_fbf_prs_sid_pan_mol_afr_ben_qcu_fre_eng_svk_lda_gam_slo_chh_lat_mao_bul_igb_ukr_ewe_sun_tha_heb_tml_cic_xho_tur_mcd_por_aze_tsn_vie_wly_dgb_swt_ses	-0.439654034693347	-1.04354496031226	0.299400993239616
743	amr_guj_zul_grk_gam_aeg_hau_ger_aze_uzb_ven_tag_lda_lat_bos_bsq_slo_heb_bam_cnt_pan_arw_fbf_cze_bem_afr_fin_akn_cic_est_hin_chh_geo_svk_ctl_mol_mcd_owc_sid_urd_hun_swa_ind_bul_jav_jpn_tml_kor_glc_alb_moo_por_bat_pol_sod_sun_mnd_ita_tsw_dut_amh_eng_ben_fre_scr_qcu_rom_swe_ukr_swt_mlt_lit_wly_spa_mly_nor_dyu_rus_xho_mao_tha_anl_knd_ses_tsn_tur_krd_prs_azi_yor_vie_tig_ewe_dgb_igb	-0.311099593762166	-0.735045140163581	0.464161557551083
744	wly_lat_swa_ctl_gam_sid_mlt_mol_uzb_azi_zul_bat_ses_bos_alb_bsq_svk_anl_ven_mnd_mcd_rom_swt_krd_dyu_por_hun_fbf_bam_fin_pol_hau_geo_guj_arw_ben_bul_aeg_sod_dut_est_moo_mao_ukr_mly_jpn_knd_kor_scr_slo_dgb_grk_jav_swe_heb_ind_cnt_afr_tsw_nor_amh_fre_pan_rus_ita_qcu_glc_eng_hin_yor_owc_prs_tig_spa_sun_lit_akn_ger_bem_tag_tha_amr_tml_igb_cic_tur_cze_urd_aze_xho_vie_chh_tsn_lda_ewe	-1.17279935603854	-2.89354210897916	0.00474481283528055
745	amh_alb_dgb_bos_heb_amr_sod_swe_azi_uzb_zul_mao_akn_hin_pan_bsq_spa_owc_moo_mnd_svk_afr_ses_lit_bam_mol_est_bem_igb_hun_eng_sid_geo_krd_rom_pol_ben_anl_wly_lat_fin_xho_mly_mcd_sun_jpn_knd_kor_ukr_rus_lda_nor_bat_bul_gam_jav_cnt_urd_dyu_ita_chh_dut_grk_fre_glc_qcu_prs_guj_por_swt_hau_scr_mlt_arw_ind_ctl_cic_slo_ewe_tag_tha_aeg_tml_swa_tsn_tur_cze_ger_aze_ven_vie_tig_yor_tsw_fbf	-0.4387966181171	-1.04175515595032	0.300225812391289
746	tig_por_igb_scr_wly_chh_hau_fre_tur_aze_akn_mao_zul_prs_lat_bsq_cze_sid_lda_cnt_spa_pol_fbf_svk_cic_dut_fin_dyu_bam_est_arw_owc_geo_slo_afr_guj_rus_gam_amr_rom_hun_dgb_sun_ben_mly_jpn_knd_kor_krd_ita_ses_eng_tag_ger_heb_bat_mnd_mcd_swt_ukr_amh_grk_mol_bos_bul_qcu_alb_ctl_swe_tsw_aeg_pan_sod_hin_jav_nor_swa_glc_ven_ind_tha_mlt_tml_yor_ewe_azi_urd_lit_uzb_tsn_vie_anl_moo_xho_bem	0.0217729299360249	0.0513075915443058	0.95919046024662
747	hau_spa_cic_ukr_aeg_chh_anl_bos_tur_azi_xho_tag_moo_prs_lat_bsq_guj_tig_fbf_mnd_por_grk_swt_mcd_igb_hin_fin_lda_ses_hun_bul_amh_geo_ctl_lit_urd_glc_amr_heb_alb_est_bam_bat_afr_sun_jpn_tml_kor_nor_scr_bem_fre_jav_slo_owc_mly_cnt_cze_dgb_swe_mlt_eng_arw_ger_ita_qcu_pan_mol_krd_ewe_gam_ben_sid_rom_ind_rus_akn_pol_tsw_mao_tha_wly_knd_tsn_zul_aze_dut_svk_uzb_yor_vie_sod_swa_dyu_ven	-0.488752218828931	-1.16389995233952	0.247441870396614
748	hau_arw_dgb_lit_anl_sod_amh_cze_azi_tur_ewe_sun_zul_krd_ita_bsq_nor_sid_fbf_mnd_lat_pol_igb_swe_bem_bul_fin_moo_ven_hun_scr_wly_geo_hin_dut_ctl_ger_amr_heb_prs_est_tsw_tag_alb_mao_jpn_knd_kor_grk_rom_yor_afr_mly_bos_owc_jav_cnt_glc_tsn_ben_mlt_por_mol_eng_slo_qcu_spa_mcd_ukr_ses_gam_pan_aeg_urd_bat_svk_lda_rus_akn_ind_tha_tig_tml_cic_bam_uzb_fre_guj_aze_xho_vie_chh_dyu_swa_swt	-0.0783743459703051	-0.184645709581795	0.853908987551666
749	aeg_cze_bem_spa_amr_tig_sid_ukr_tur_azi_igb_sun_ewe_bul_rus_bsq_swe_gam_swa_cnt_pol_ger_fbf_rom_moo_slo_fin_yor_xho_est_fre_anl_geo_afr_ben_scr_bos_sod_wly_eng_hun_bam_mao_mcd_jav_jpn_knd_kor_krd_glc_zul_prs_bat_urd_amh_ind_mnd_ita_dyu_guj_owc_grk_nor_hin_mol_qcu_alb_dut_svk_dgb_hau_pan_mlt_lat_mly_ctl_tsw_arw_ven_tag_tha_chh_tml_akn_swt_uzb_lit_por_aze_tsn_vie_heb_lda_ses_cic	-0.152202159863144	-0.359277079525356	0.720202274409681
750	tig_mcd_ses_por_sid_sod_wly_bul_uzb_tur_bam_jav_ven_ger_eng_bsq_fre_mlt_tsw_mnd_scr_grk_zul_ita_ewe_prs_hun_lda_swa_fin_nor_anl_geo_guj_spa_arw_svk_aeg_amh_slo_est_moo_tag_bos_ind_jpn_tml_kor_krd_dut_dyu_rom_sun_lit_chh_mly_cnt_alb_fbf_urd_heb_pol_lat_glc_cze_qcu_ctl_pan_ukr_xho_amr_afr_gam_ben_mao_rus_bem_hin_swt_bat_tha_hau_knd_yor_akn_aze_mol_swe_azi_tsn_vie_owc_dgb_igb_cic	-0.573086498927471	-1.37273928858797	0.173134685603109
751	heb_glc_akn_arw_sid_hau_wly_urd_uzb_aze_swa_sun_bem_eng_fre_bsq_ukr_owc_lda_cnt_rus_pol_dyu_pan_ewe_bos_est_ses_zul_fin_mcd_tig_geo_spa_hin_rom_ctl_mlt_anl_svk_hun_bam_bat_cze_mly_jpn_tml_kor_guj_alb_tsw_krd_tag_ben_gam_mao_mnd_ita_ven_dut_chh_scr_lat_ger_grk_qcu_nor_lit_mol_igb_aeg_swe_amh_afr_jav_prs_fbf_por_cic_ind_tha_sod_knd_swt_tsn_tur_slo_bul_azi_yor_vie_amr_dgb_xho_moo	-0.176843270586998	-0.417376201721362	0.677365223374813
752	gam_scr_fbf_hin_hau_amr_heb_pol_aze_uzb_moo_ind_ewe_bos_ctl_bsq_nor_aeg_dyu_mnd_bul_svk_lda_eng_yor_guj_hun_igb_akn_fin_rom_wly_geo_dut_swe_slo_rus_amh_sid_fre_est_cic_mly_urd_bat_jpn_knd_kor_prs_grk_ses_spa_jav_ben_mlt_tag_cnt_arw_swa_alb_anl_lat_afr_cze_glc_qcu_ita_ger_mcd_dgb_tig_krd_owc_mol_mao_por_bem_ukr_tsw_sun_tha_chh_tml_bam_xho_azi_lit_pan_tur_ven_vie_sod_swt_tsn_zul	0.0535328111181582	0.126017144516565	0.899990387066395
753	heb_por_igb_lit_chh_sid_tig_glc_aze_uzb_fbf_mly_bem_bos_mcd_bsq_pol_owc_swt_mnd_svk_cze_ven_guj_zul_arw_fin_cic_ewe_est_rom_sod_geo_ben_scr_hin_spa_wly_hau_alb_hun_xho_tag_pan_mao_jpn_tml_kor_eng_lat_dyu_ukr_bat_dut_gam_sun_cnt_ita_ses_bul_amh_swe_rus_grk_ctl_qcu_urd_ger_krd_yor_mlt_prs_anl_slo_ind_afr_tsn_mol_bam_jav_tha_amr_knd_akn_lda_tur_nor_fre_azi_moo_vie_aeg_tsw_swa_dgb	-0.173098419117967	-0.408684598559227	0.683710686339957
754	amr_ukr_ewe_cze_wly_gam_hau_por_tur_aze_lda_bat_tsw_krd_nor_bsq_glc_sid_yor_cnt_hin_ben_bam_ctl_swa_eng_hun_zul_dgb_est_ita_owc_geo_bul_lat_guj_rus_aeg_tig_mcd_fin_dyu_jav_svk_mly_jpn_knd_kor_pan_spa_ven_ger_mao_pol_sod_tag_mnd_bos_swt_arw_chh_prs_afr_grk_fre_qcu_dut_slo_swe_akn_amh_scr_heb_mol_ind_urd_xho_alb_fbf_sun_tha_anl_tml_bem_moo_azi_rom_lit_uzb_cic_vie_mlt_ses_tsn_igb	-0.834163756983324	-2.01630087191488	0.0466530495448833
755	sid_dut_tsn_bul_mlt_chh_owc_fre_azi_tur_ven_sun_dgb_slo_rom_bsq_krd_heb_ses_cnt_afr_scr_cic_grk_igb_hin_est_swt_xho_fin_guj_tig_geo_urd_lat_pan_arw_sod_aeg_cze_hun_lda_mly_alb_mao_jpn_tml_kor_swe_rus_fbf_svk_jav_ctl_wly_bat_mnd_spa_swa_prs_anl_mol_eng_ita_nor_qcu_ben_ukr_pol_moo_amr_glc_amh_por_tag_bos_yor_mcd_bam_ind_tha_gam_knd_zul_akn_aze_ger_lit_uzb_bem_vie_hau_dyu_ewe_tsw	0.365251930794609	0.862518687062176	0.390620880987913
756	aeg_pan_bem_bos_owc_tig_wly_rom_uzb_aze_yor_mly_moo_swe_lit_bsq_urd_anl_ses_cnt_scr_mcd_lda_ctl_fbf_ita_est_ewe_dgb_fin_dut_mlt_geo_rus_lat_hin_nor_hau_amr_por_hun_tsn_sun_bul_jav_jpn_tml_kor_ben_cze_igb_alb_ind_krd_heb_bat_mnd_ukr_bam_prs_amh_pol_grk_svk_mol_qcu_spa_fre_glc_swa_gam_ger_chh_arw_tag_guj_swt_afr_dyu_mao_tha_sod_knd_xho_cic_azi_eng_slo_tur_tsw_vie_sid_akn_zul_ven	-0.671708116939755	-1.61143503513939	0.110473781934239
757	gam_prs_ses_glc_amh_mlt_owc_swe_azi_uzb_cic_ind_tsw_ukr_dut_bsq_bul_heb_dyu_mnd_scr_rus_tsn_ctl_xho_rom_fin_ewe_moo_hun_arw_aeg_geo_spa_nor_fre_pol_sod_anl_ger_est_lda_jav_bos_bat_jpn_knd_kor_cze_eng_bem_mcd_mao_afr_sid_sun_cnt_slo_fbf_alb_hau_grk_lat_krd_hin_qcu_urd_svk_lit_ven_amr_por_tig_ben_tag_pan_akn_mol_zul_mly_tha_chh_tml_bam_yor_tur_ita_guj_aze_swa_vie_wly_dgb_swt_igb	-0.764721955004299	-1.84329695894104	0.0684706604170329
758	hau_slo_yor_prs_gam_anl_owc_ben_aze_uzb_igb_mly_fbf_ukr_afr_bsq_grk_tig_bem_mnd_alb_glc_ven_eng_swa_por_hun_bam_tsw_est_arw_sid_geo_cze_swe_ctl_rus_mlt_amr_krd_fin_cic_mao_ita_tag_jpn_tml_kor_lat_dut_dyu_bul_jav_lit_sod_ind_cnt_hin_lda_pan_aeg_scr_nor_guj_mol_qcu_pol_bos_ger_zul_chh_svk_wly_spa_sun_fre_moo_rom_ses_bat_tha_amh_knd_dgb_tsn_azi_urd_mcd_tur_xho_vie_heb_akn_swt_ewe	-0.00270657814881186	-0.00638143166391426	0.99492205761127
759	owc_pan_fbf_hin_chh_sid_tig_guj_aze_azi_yor_mao_ven_spa_ben_bsq_nor_amr_bem_mnd_prs_bul_ses_dut_tsw_krd_fin_dyu_moo_est_arw_mlt_geo_scr_afr_rom_svk_gam_hau_lat_hun_zul_jav_mol_mly_jpn_knd_kor_glc_rus_swa_lit_ind_ger_wly_sun_cnt_fre_tsn_alb_sod_ita_bos_cze_mcd_qcu_pol_eng_slo_akn_aeg_ukr_anl_swe_bat_urd_dgb_por_swt_tag_tha_amh_tml_ewe_igb_uzb_grk_ctl_tur_bam_vie_heb_xho_cic_lda	-0.0977958381934606	-0.230584803346628	0.818143858466568
760	owc_swe_bem_pan_tig_gam_wly_svk_tur_uzb_akn_mao_swa_mcd_por_bsq_hin_aeg_lda_mnd_glc_rom_tsw_prs_moo_scr_hun_ewe_bam_est_cze_mlt_geo_urd_bul_grk_krd_hau_amh_bos_fin_dgb_jav_pol_mly_jpn_tml_kor_guj_ger_swt_afr_ind_dut_sid_bat_cnt_rus_yor_lat_heb_fre_mol_slo_arw_qcu_lit_eng_nor_ses_sod_alb_amr_ita_sun_spa_fbf_ctl_igb_tag_tha_anl_knd_tsn_zul_azi_ukr_ben_aze_ven_vie_chh_dyu_cic_xho	-0.451920543591689	-1.07310430811898	0.286000923241724
761	tig_lit_cic_slo_anl_sid_owc_hin_tur_aze_fbf_bat_zul_bul_nor_bsq_glc_heb_tsn_mnd_urd_swe_swa_rus_dgb_pol_est_swt_xho_fin_lat_mlt_geo_por_pan_ben_rom_hau_wly_mol_hun_dyu_tag_ukr_sun_jpn_knd_kor_svk_ctl_igb_arw_ind_eng_aeg_mly_cnt_spa_akn_grk_sod_scr_krd_prs_ger_qcu_bos_guj_fre_bem_gam_alb_amh_ita_mao_dut_ewe_mcd_lda_jav_tha_amr_tml_bam_tsw_azi_afr_cze_uzb_ses_vie_chh_yor_moo_ven	0.0879552322585663	0.207086712528486	0.836394894110933
762	mlt_ita_lda_ukr_anl_wly_chh_spa_tur_aze_igb_mao_dgb_alb_glc_bsq_rom_gam_moo_mnd_ger_lit_cic_afr_bem_bos_hun_tsw_xho_est_arw_hau_geo_bul_svk_fre_cze_aeg_heb_urd_fin_yor_mly_scr_sun_jpn_knd_kor_rus_ctl_bam_krd_ind_prs_sid_tag_cnt_hin_ses_dut_amr_pan_swe_por_nor_qcu_pol_guj_mcd_ewe_amh_grk_owc_slo_jav_ben_swt_eng_ven_bat_tha_tig_tml_fbf_dyu_uzb_lat_mol_azi_akn_vie_sod_tsn_swa_zul	0.0283881993984325	0.0668480470274903	0.946846175006474
763	tig_rom_igb_prs_sod_sid_mlt_slo_tur_uzb_bam_sun_dyu_cze_eng_bsq_urd_gam_moo_mnd_spa_bul_swa_por_tsw_ben_fin_ven_xho_est_grk_anl_geo_lit_lat_hin_mol_wly_heb_guj_hun_zul_tag_mcd_mao_jpn_tml_kor_glc_svk_cic_arw_mly_pol_hau_ind_cnt_rus_dgb_alb_amh_fre_ukr_swe_nor_qcu_pan_ctl_krd_bem_owc_ita_aeg_bos_jav_ger_lda_dut_tsn_bat_tha_chh_knd_ses_akn_aze_afr_scr_azi_ewe_vie_amr_yor_swt_fbf	0.132425713722626	0.311650528836559	0.756003708430637
764	amr_nor_bem_grk_sid_wly_mlt_eng_aze_azi_swt_sun_moo_ukr_hin_bsq_swe_amh_swa_cnt_alb_rus_dgb_ger_fbf_dut_est_bam_ewe_fin_glc_hau_geo_bul_bos_guj_cze_owc_tig_mol_hun_dyu_ind_prs_bat_jpn_tml_kor_ctl_por_tsn_mcd_mly_urd_anl_mao_mnd_pan_tsw_rom_aeg_afr_ben_pol_scr_qcu_lat_slo_ita_lda_gam_fre_sod_lit_tag_arw_xho_svk_cic_jav_tha_chh_knd_zul_akn_tur_krd_spa_uzb_igb_vie_heb_ven_ses_yor	0.275287574137427	0.647993907452739	0.51858551130918
765	amh_mcd_swa_krd_tig_anl_sod_swe_uzb_aze_ven_sun_ewe_ctl_pol_bsq_bul_sid_ses_cnt_lat_fre_yor_slo_akn_mol_hun_zul_tsn_est_ben_hau_geo_hin_arw_urd_spa_mlt_gam_prs_fin_tsw_tag_ukr_bat_jpn_knd_kor_guj_por_dgb_eng_ind_nor_chh_mly_mnd_rom_cic_ita_wly_pan_ger_dut_alb_qcu_glc_bos_afr_moo_aeg_grk_heb_lit_jav_cze_bam_scr_lda_mao_tha_owc_tml_xho_igb_azi_svk_rus_tur_dyu_vie_amr_fbf_bem_swt	-0.533611352202224	-1.27142992249716	0.206746364710158
766	tig_eng_fbf_rus_wly_heb_aeg_ita_uzb_tur_tsw_tag_swa_lit_alb_bsq_ger_amh_cic_cnt_krd_pol_ven_hin_moo_svk_est_bem_igb_fin_grk_hau_geo_bos_ben_pan_swe_amr_anl_dut_hun_yor_sun_urd_jav_jpn_knd_kor_ukr_glc_akn_spa_mao_ctl_chh_bat_mnd_guj_zul_rom_sod_mol_fre_scr_cze_qcu_lat_prs_mcd_ses_mlt_slo_gam_afr_ind_por_ewe_arw_lda_mly_tha_owc_tml_swt_tsn_azi_nor_bul_aze_dgb_vie_sid_bam_dyu_xho	-0.885572722777893	-2.14301853900804	0.0347219718497428
767	sod_alb_ewe_bul_gam_mlt_wly_ger_tur_azi_zul_jav_dyu_ben_afr_bsq_ukr_anl_yor_cnt_glc_swe_bem_prs_fbf_cze_est_swa_dgb_hun_lat_amh_geo_pan_ctl_hin_scr_chh_heb_svk_fin_tsw_bat_bos_tag_jpn_tml_kor_mol_slo_ven_grk_mly_arw_sid_mao_mnd_urd_igb_eng_tig_nor_krd_lit_pol_qcu_mcd_rus_dut_xho_amr_ita_aeg_rom_ind_guj_bam_spa_lda_sun_tha_owc_knd_tsn_ses_aze_fre_por_uzb_akn_vie_hau_cic_moo_swt	-0.0581646936388538	-0.137005264835678	0.891322799673208
768	hau_glc_xho_alb_chh_amh_mlt_ger_aze_tur_moo_bat_swa_slo_ita_bsq_rus_anl_tsw_cnt_spa_guj_ven_pan_bam_mcd_hun_fbf_igb_est_afr_gam_geo_hin_prs_fre_nor_aeg_heb_lit_fin_dgb_jav_pol_mly_jpn_knd_kor_bos_ctl_tsn_mol_tag_ben_wly_mao_mnd_svk_cic_bul_sid_urd_eng_ukr_arw_qcu_dut_cze_rom_ses_tig_swe_owc_scr_sun_por_bem_grk_swt_ind_tha_amr_tml_akn_lda_uzb_krd_lat_azi_zul_vie_sod_ewe_yor_dyu	-0.803765283208461	-1.9371914577955	0.0557566233661339
769	wly_arw_swt_eng_amh_mlt_heb_mol_azi_tur_xho_jav_moo_hin_ben_bsq_krd_tig_cic_mnd_lit_pan_fbf_spa_dyu_slo_fin_yor_igb_est_guj_owc_geo_nor_urd_swe_ukr_chh_sid_prs_hun_bam_bat_mcd_tag_jpn_tml_kor_rom_por_tsn_ctl_mao_bul_aeg_sun_cnt_alb_ses_pol_amr_grk_lat_glc_fre_qcu_scr_svk_afr_swa_hau_dut_anl_bos_mly_ita_ewe_ger_zul_ind_tha_sod_knd_ven_akn_uzb_rus_cze_aze_tsw_vie_gam_dgb_lda_bem	0.188894691928389	0.444655177373317	0.657602072897429
770	sod_ger_dgb_spa_tig_sid_mlt_fre_azi_uzb_yor_ind_swa_urd_lat_bsq_prs_hau_swt_cnt_guj_scr_ses_por_xho_hin_est_igb_ewe_hun_pan_wly_geo_mcd_dut_eng_krd_owc_amr_glc_fin_zul_bat_svk_sun_jpn_tml_kor_nor_grk_fbf_alb_tag_ctl_gam_mao_mnd_ukr_moo_lit_aeg_pol_ben_rom_bul_qcu_ita_swe_arw_ven_chh_cze_heb_afr_mly_bos_bem_rus_tsw_jav_tha_amh_knd_lda_tsn_tur_mol_slo_aze_cic_vie_anl_akn_dyu_bam	-0.122202138793816	-0.288219250955726	0.77382028348877
771	aeg_krd_tsn_afr_owc_chh_tig_prs_aze_uzb_akn_tag_yor_ctl_fre_bsq_eng_anl_bam_cnt_lat_ita_lda_rus_ewe_arw_fin_swt_tsw_est_swe_mlt_geo_por_urd_rom_nor_sid_amr_grk_hun_dyu_jav_ger_sun_jpn_tml_kor_bos_pan_ven_pol_mao_bul_amh_mly_mnd_glc_moo_ukr_heb_svk_cze_slo_scr_qcu_spa_lit_alb_igb_sod_guj_hau_mcd_ind_ben_dgb_dut_zul_bat_tha_wly_knd_fbf_cic_azi_hin_mol_tur_xho_vie_gam_ses_swa_bem	-0.000573679145510244	-0.00135145494791934	0.998924590014499
772	tig_afr_fbf_rom_aeg_mlt_owc_pol_tur_aze_igb_bat_dyu_alb_bul_bsq_prs_wly_lda_cnt_krd_spa_zul_scr_ses_lit_hun_bam_bem_est_lat_sid_geo_fre_hin_pan_ukr_hau_sod_ger_fin_moo_ind_glc_sun_jpn_knd_kor_svk_slo_cic_bos_mly_nor_anl_jav_mnd_mcd_dgb_ctl_amh_grk_arw_por_swe_qcu_rus_guj_ben_akn_gam_urd_chh_ita_mao_dut_yor_eng_xho_tag_tha_heb_tml_ewe_tsn_azi_cze_mol_uzb_swa_vie_amr_ven_swt_tsw	-0.265462192194206	-0.62749243779719	0.531874159719144
773	amh_pol_dgb_por_hau_sod_tig_urd_tur_azi_moo_mao_tsw_bul_grk_bsq_rom_chh_zul_cnt_pan_arw_fbf_ita_dyu_mol_fin_yor_ewe_est_krd_sid_geo_cze_svk_afr_ben_anl_gam_ukr_hun_swt_tag_lat_sun_jpn_knd_kor_guj_ger_ven_rus_bat_bos_owc_mly_mnd_eng_tsn_glc_mlt_dut_hin_mcd_scr_qcu_nor_prs_spa_igb_aeg_swe_amr_fre_jav_lit_akn_slo_ses_ind_tha_heb_tml_bem_lda_uzb_ctl_alb_aze_bam_vie_wly_swa_xho_cic	0.0178636155617242	0.0421008645271674	0.966508547743639
774	heb_cze_zul_mcd_aeg_hau_gam_alb_tur_azi_fbf_mao_dgb_rom_hin_bsq_grk_chh_bam_cnt_arw_bul_ewe_mol_xho_spa_hun_bem_ven_fin_ita_mlt_geo_por_lat_pan_bos_anl_sod_ben_est_tsw_ind_afr_sun_jpn_knd_kor_guj_prs_swt_fre_mly_dut_amh_jav_mnd_ukr_lda_rus_owc_eng_ger_scr_swe_qcu_pol_glc_svk_cic_tig_lit_wly_ctl_tag_urd_ses_slo_igb_bat_tha_amr_tml_dyu_moo_aze_krd_nor_uzb_yor_vie_sid_swa_akn_tsn	-0.316613016169352	-0.749629454174822	0.455370016302549
775	hau_ita_bam_glc_amr_wly_sid_ger_tur_aze_xho_ind_cic_ctl_slo_bsq_bul_gam_dgb_mnd_bos_mcd_tsw_alb_swa_mol_est_yor_lda_fin_prs_sod_geo_dut_pan_scr_rom_aeg_anl_nor_hun_bem_mao_por_mly_jpn_tml_kor_swe_lat_ewe_spa_sun_urd_amh_tag_cnt_pol_fbf_eng_tig_afr_arw_krd_ben_qcu_lit_svk_fre_igb_heb_guj_chh_ukr_jav_hin_dyu_rus_swt_bat_tha_owc_knd_ven_akn_azi_grk_cze_uzb_ses_vie_mlt_moo_zul_tsn	0.208124752938597	0.490388971574648	0.625013687376365
776	amh_rus_xho_alb_mlt_tig_owc_afr_aze_uzb_fbf_bat_igb_por_krd_bsq_mcd_gam_akn_mnd_lit_urd_ses_eng_yor_lat_hun_cic_ewe_fin_rom_hau_geo_bos_pan_ctl_spa_chh_sod_swe_est_swa_sun_ita_jav_jpn_tml_kor_ger_fre_bem_nor_tag_scr_heb_mao_cnt_slo_dgb_grk_wly_cze_bul_svk_mol_qcu_ukr_dut_ben_moo_amr_pol_anl_hin_ind_glc_lda_arw_swt_mly_tha_sid_knd_tsn_ven_tur_prs_guj_azi_tsw_vie_aeg_dyu_zul_bam	0.343869462800962	0.810787991341793	0.419557477688621
777	owc_pan_bem_alb_gam_wly_tig_afr_tur_azi_tsw_mao_dgb_mol_guj_bsq_spa_heb_cic_mnd_glc_svk_xho_bos_lda_ctl_est_ses_yor_fin_cze_sid_geo_arw_ger_prs_por_chh_amr_mcd_hun_fbf_tag_swe_ind_jpn_tml_kor_ukr_lat_tsn_dut_sun_bul_amh_mly_cnt_ita_zul_rus_anl_scr_fre_urd_eng_qcu_krd_hin_ben_ewe_mlt_slo_sod_rom_jav_lit_bam_nor_igb_bat_tha_aeg_knd_swt_swa_uzb_grk_pol_aze_moo_vie_hau_ven_akn_dyu	-0.276157521071365	-0.652248618098458	0.515849695750625
778	gam_lat_moo_ger_owc_sod_sid_bul_uzb_tur_igb_ind_zul_ita_alb_bsq_hin_anl_tsw_cnt_arw_svk_ven_glc_yor_urd_hun_swt_bem_fin_ctl_tig_geo_dut_por_mol_mcd_hau_amr_prs_est_xho_jav_rus_bat_jpn_tml_kor_afr_ben_dgb_pan_sun_grk_chh_tag_mnd_nor_cic_guj_aeg_lit_cze_bos_scr_qcu_slo_rom_spa_akn_amh_pol_mlt_fre_mao_swe_tsn_krd_fbf_mly_tha_heb_knd_ses_swa_aze_ukr_eng_azi_dyu_vie_wly_lda_ewe_bam	-0.553788559168517	-1.3166933618477	0.191176963766954
779	mlt_ita_dyu_rus_sid_anl_sod_ger_azi_uzb_fbf_mao_tsn_lit_afr_bsq_pol_tig_bem_mnd_mol_ukr_lda_cze_cic_spa_hun_ses_xho_est_rom_owc_geo_mcd_hin_bos_glc_gam_heb_swe_fin_zul_tag_guj_bat_jpn_tml_kor_bul_por_swt_scr_jav_prs_aeg_mly_cnt_pan_tsw_arw_chh_slo_ctl_eng_lat_qcu_svk_krd_nor_swa_amr_dut_hau_grk_ind_fre_ven_alb_ewe_sun_tha_amh_knd_dgb_moo_aze_ben_urd_tur_akn_vie_wly_yor_igb_bam	-0.0538200457611466	-0.12669989441976	0.899451459735377
780	aeg_glc_zul_swe_owc_anl_chh_ctl_uzb_aze_tsw_mly_ewe_eng_hin_bsq_lat_heb_lda_mnd_urd_rus_dgb_mcd_ses_pan_est_xho_fbf_hun_mol_hau_geo_alb_rom_fre_ukr_sid_mlt_nor_fin_akn_bat_guj_ind_jpn_tml_kor_grk_afr_cic_svk_jav_cze_amh_tag_cnt_spa_swt_ita_wly_scr_lit_ger_slo_qcu_dut_bos_arw_bem_tig_ben_gam_pol_mao_bul_swa_prs_ven_sun_tha_amr_knd_dyu_tsn_tur_krd_por_azi_igb_vie_sod_bam_moo_yor	-1.07552042647891	-2.63468592202411	0.00986541250337929
781	wly_fre_ewe_pol_hau_amh_sod_arw_uzb_azi_lda_tag_xho_scr_prs_bsq_ctl_amr_ven_cnt_swe_dut_zul_grk_moo_ben_fin_bam_bem_hun_afr_heb_geo_mcd_lit_por_hin_mlt_chh_guj_est_swt_jav_nor_mly_jpn_tml_kor_urd_bul_yor_rus_sun_krd_owc_ind_mnd_lat_dgb_cze_aeg_spa_rom_svk_ger_qcu_pan_eng_alb_cic_anl_slo_tig_ukr_mao_ita_fbf_mol_akn_bat_tha_sid_knd_dyu_tsn_tur_glc_bos_aze_tsw_vie_gam_igb_ses_swa	0.401331820174987	0.948833909511101	0.345164229763544
782	hau_mol_yor_rom_wly_amh_anl_spa_azi_aze_igb_jav_bam_arw_hin_bsq_mcd_sid_dgb_cnt_bos_krd_ses_lat_cic_bul_fin_akn_lda_est_urd_mlt_geo_fre_guj_swe_alb_chh_owc_ukr_hun_fbf_mly_ita_mao_jpn_knd_kor_grk_eng_swt_afr_ind_cze_amr_tag_mnd_por_ewe_lit_sod_ben_glc_ctl_prs_qcu_slo_dut_nor_tsn_aeg_rus_heb_pol_bat_pan_dyu_ger_swa_sun_tha_tig_tml_xho_tsw_tur_svk_scr_uzb_bem_vie_gam_ven_moo_zul	0.25608798799355	0.602938521547806	0.548017130146837
783	hau_scr_xho_rus_anl_mlt_heb_ukr_azi_aze_swa_ind_fbf_nor_bul_bsq_ctl_wly_cic_cnt_prs_eng_tsw_bos_ewe_spa_est_lda_akn_hun_mcd_sod_geo_ger_grk_svk_afr_chh_tig_rom_fin_dyu_bat_swe_jav_jpn_tml_kor_arw_ben_tsn_mol_mao_hin_amh_mly_mnd_cze_moo_pol_owc_lit_glc_slo_krd_qcu_ita_dut_por_swt_gam_lat_sid_guj_tag_urd_ven_fre_ses_sun_tha_amr_knd_dgb_yor_uzb_alb_pan_tur_zul_vie_aeg_bam_igb_bem	-0.81176558624657	-1.95815046606454	0.0532091564412824
784	tig_urd_ewe_ger_amr_sod_gam_svk_aze_uzb_tsn_bat_lda_cze_eng_bsq_krd_amh_dyu_cnt_ben_nor_swt_mol_akn_slo_fin_bam_bem_hun_arw_heb_geo_mcd_spa_pol_ctl_mlt_sid_pan_est_fbf_sun_ita_mly_jpn_tml_kor_ukr_fre_tsw_alb_tag_por_aeg_ind_mnd_scr_ses_grk_wly_glc_lit_bos_afr_qcu_hin_prs_rus_igb_hau_swe_owc_rom_jav_bul_swa_dut_ven_mao_tha_chh_knd_zul_yor_tur_guj_lat_azi_moo_vie_anl_xho_dgb_cic	0.262285764610574	0.618109722026172	0.538013818925982
785	chh_ukr_ven_grk_hau_sod_sid_bos_tur_aze_swt_sun_moo_eng_scr_bsq_ben_amh_bam_mnd_arw_krd_dgb_cze_cic_ger_est_tsn_bem_fin_svk_owc_geo_spa_lit_nor_pol_anl_wly_ctl_hun_akn_bat_urd_jav_jpn_knd_kor_prs_dut_yor_pan_mao_mol_aeg_tag_cnt_afr_swa_guj_heb_fre_glc_lat_por_qcu_alb_rom_slo_xho_gam_bul_amr_rus_mly_hin_zul_mcd_lda_ind_tha_tig_tml_ses_igb_azi_swe_ita_uzb_tsw_vie_mlt_ewe_fbf_dyu	0.425010742903726	1.00221327255489	0.318841154404479
786	wly_scr_xho_slo_mlt_owc_gam_krd_aze_uzb_swt_mao_ses_cze_mcd_bsq_pol_hau_akn_cnt_svk_bos_tsn_rom_lda_prs_est_dgb_ven_fin_grk_chh_geo_alb_ctl_guj_bul_heb_sod_lat_hun_bam_tag_por_jav_jpn_knd_kor_rus_nor_moo_glc_bat_arw_tig_sun_mnd_afr_bem_ger_amr_pan_fre_spa_ukr_qcu_urd_hin_lit_cic_aeg_swe_amh_ben_mly_eng_yor_ita_fbf_ind_tha_anl_tml_swa_ewe_azi_dut_mol_tur_igb_vie_sid_zul_tsw_dyu	-0.129511172751423	-0.305993515083887	0.760293516054887
787	amh_eng_swt_guj_sid_gam_hau_ger_azi_tur_igb_bat_akn_pan_urd_bsq_swe_wly_ses_cnt_pol_rus_fbf_rom_swa_bul_est_tsn_zul_fin_svk_chh_geo_glc_lat_hin_alb_tig_amr_mcd_hun_bem_mly_afr_sun_jpn_knd_kor_arw_lit_dyu_por_jav_ukr_heb_mao_mnd_bos_cic_ben_sod_dut_nor_ita_slo_qcu_mol_krd_spa_yor_aeg_fre_anl_scr_tag_ctl_lda_grk_ven_ind_tha_owc_tml_moo_dgb_uzb_cze_prs_aze_xho_vie_mlt_bam_ewe_tsw	0.352257728827301	0.829374652560582	0.409016178384932
788	gam_bos_tsw_svk_owc_amh_aeg_swe_uzb_azi_ven_sun_swt_pol_por_bsq_rus_hau_dgb_mnd_ita_krd_bam_hin_bem_mcd_hun_igb_ewe_est_alb_mlt_geo_pan_eng_ben_lat_sid_sod_cze_fin_zul_jav_prs_ind_jpn_knd_kor_arw_rom_fbf_fre_mly_mol_wly_bat_cnt_nor_cic_bul_amr_ctl_spa_urd_scr_qcu_ukr_slo_grk_lda_heb_lit_tig_afr_tag_ger_ses_glc_tsn_mao_tha_anl_tml_yor_swa_aze_dut_guj_tur_xho_vie_chh_akn_moo_dyu	-0.36928845529811	-0.874785934973364	0.383943969500918
789	mlt_pan_lda_lat_amr_tig_hau_rom_tur_azi_xho_mao_bem_hin_pol_bsq_krd_aeg_tsw_cnt_ukr_rus_ewe_fre_ses_bos_hun_igb_fbf_est_ctl_sid_geo_slo_arw_bul_lit_chh_sod_ben_fin_swa_tag_nor_mly_jpn_knd_kor_cze_eng_bam_dut_jav_alb_anl_bat_mnd_grk_cic_svk_gam_glc_afr_ger_ita_qcu_swe_urd_guj_dyu_owc_por_amh_mol_ind_mcd_zul_prs_ven_sun_tha_heb_tml_moo_yor_uzb_scr_spa_aze_dgb_vie_wly_akn_tsn_swt	-0.110592087002713	-0.260473686925067	0.795074267402612
790	sod_ctl_fbf_prs_amr_aeg_wly_krd_azi_aze_zul_mao_yor_ukr_swe_bsq_rom_amh_swt_mnd_rus_slo_igb_ben_akn_guj_est_moo_ewe_fin_mol_gam_geo_pol_scr_glc_afr_hau_anl_alb_hun_ven_tag_bul_jav_jpn_tml_kor_pan_cze_dyu_dut_bat_hin_sid_sun_cnt_nor_bem_fre_owc_ger_lat_urd_grk_qcu_spa_por_svk_lda_heb_eng_mlt_bos_mly_arw_xho_lit_tsw_ind_tha_tig_knd_swa_cic_uzb_ita_mcd_tur_bam_vie_chh_tsn_dgb_ses	0.0431031105964106	0.101407680113148	0.919445154364258
791	sid_arw_fbf_lit_anl_chh_amr_urd_azi_uzb_dgb_bat_akn_eng_rus_bsq_por_sod_moo_mnd_pol_svk_bem_dut_swt_hin_est_ses_tsn_fin_bos_mlt_geo_ctl_mol_ben_ger_hau_heb_rom_hun_cic_sun_pan_ind_jpn_tml_kor_lat_slo_lda_nor_tag_swe_aeg_jav_cnt_ukr_bam_bul_gam_cze_scr_guj_glc_qcu_spa_afr_alb_igb_amh_prs_tig_grk_mly_mcd_xho_fre_tsw_mao_tha_wly_knd_swa_ewe_aze_krd_ita_tur_ven_vie_owc_dyu_zul_yor	0.15949586178244	0.375118961814636	0.708426129221998
792	sid_swe_yor_spa_heb_amh_aeg_ctl_tur_aze_akn_sun_moo_por_pan_bsq_arw_hau_igb_mnd_fre_bos_swa_krd_fbf_prs_est_ven_xho_fin_rom_chh_geo_ukr_guj_rus_dut_sod_owc_nor_hun_tsw_ind_ger_bat_jpn_tml_kor_grk_lat_tsn_afr_tag_svk_wly_mao_cnt_alb_dgb_glc_gam_scr_mol_hin_lit_qcu_ben_cze_urd_dyu_anl_eng_amr_ita_jav_slo_swt_pol_bem_mly_tha_tig_knd_ses_zul_uzb_mcd_bul_azi_lda_vie_mlt_cic_bam_ewe	-0.172469603910257	-0.407612496494831	0.68449498046245
793	wly_afr_xho_guj_owc_amr_aeg_bul_azi_tur_cic_bat_zul_eng_ukr_bsq_krd_anl_moo_cnt_por_ctl_bem_swe_dgb_arw_est_swt_ven_fin_bos_hau_geo_grk_rom_pol_fre_heb_mlt_lit_hun_fbf_mly_glc_mao_jpn_tml_kor_svk_cze_bam_mcd_ind_scr_chh_sun_mnd_prs_dyu_slo_gam_mol_hin_urd_spa_qcu_rus_ita_ben_akn_sod_dut_amh_alb_tag_lat_ewe_nor_tsw_jav_tha_tig_knd_swa_tsn_uzb_pan_ger_aze_yor_vie_sid_ses_lda_igb	-1.34828939842833	-3.36728124751583	0.00110544101333963
794	owc_mol_cic_rus_amr_gam_sod_glc_aze_uzb_ewe_ind_dgb_ita_slo_bsq_pan_chh_ses_mnd_mcd_ctl_bam_ukr_yor_alb_fin_swa_ven_hun_grk_hau_geo_ger_lat_nor_urd_wly_anl_krd_est_akn_bat_fre_jav_jpn_knd_kor_swe_guj_dyu_lit_mly_cze_heb_sun_cnt_spa_tsw_bul_sid_arw_pol_dut_prs_qcu_rom_scr_hin_zul_mlt_por_aeg_ben_mao_bos_swt_afr_bem_tag_tha_amh_tml_lda_moo_azi_eng_svk_tur_xho_vie_tig_tsn_igb_fbf	0.235079287493711	0.552959816450197	0.581617689343748
795	aeg_glc_swt_krd_heb_tig_amh_afr_azi_tur_moo_mly_fbf_lit_cze_bsq_urd_sid_zul_cnt_svk_lat_yor_rom_dgb_ita_fin_swa_dyu_est_fre_gam_geo_pol_mcd_ben_alb_mlt_anl_grk_hun_cic_mao_bos_ind_jpn_knd_kor_ukr_nor_lda_swe_sun_dut_amr_jav_mnd_hin_xho_spa_sod_arw_eng_ger_slo_qcu_rus_guj_por_ses_wly_ctl_owc_mol_bat_scr_bam_pan_bem_tag_tha_chh_tml_ewe_igb_uzb_bul_prs_aze_tsw_vie_hau_tsn_ven_akn	0.035935450016565	0.0845572811934132	0.932795120632637
796	aeg_rom_moo_eng_anl_amh_amr_afr_tur_aze_akn_bat_ses_krd_por_bsq_prs_sod_igb_mnd_rus_bul_dyu_spa_swt_lit_fin_zul_lda_hun_nor_chh_geo_hin_arw_scr_grk_heb_wly_alb_est_ven_jav_mcd_sun_jpn_knd_kor_ger_urd_swa_ita_tag_pol_sid_mao_cnt_mol_dgb_ben_tig_svk_ctl_dut_swe_qcu_guj_lat_slo_xho_hau_fre_gam_bos_mly_cze_tsw_ukr_fbf_ind_tha_owc_tml_cic_yor_uzb_pan_glc_azi_bam_vie_mlt_ewe_bem_tsn	-0.385358789607415	-0.913793750036803	0.363188245722428
797	sid_slo_fbf_fre_heb_owc_amh_dut_tur_uzb_swt_ind_ewe_mol_swe_bsq_hin_gam_lda_cnt_krd_cze_swa_lit_bem_rus_fin_dgb_tsw_est_bos_tig_geo_glc_urd_nor_alb_aeg_hau_ben_hun_cic_bat_ita_mao_jpn_tml_kor_ger_arw_akn_pan_tag_afr_mlt_jav_mnd_mcd_ses_svk_chh_eng_grk_ctl_por_qcu_prs_scr_ukr_ven_amr_lat_anl_pol_sun_rom_zul_guj_xho_mly_tha_sod_knd_igb_tsn_aze_bul_spa_azi_dyu_vie_wly_bam_yor_moo	0.0796123814583649	0.187493381687882	0.851682270709346
798	mlt_dut_moo_fre_heb_aeg_chh_bul_tur_uzb_cic_bat_swa_guj_urd_bsq_slo_sod_tsn_mnd_rus_ukr_ewe_afr_zul_swe_est_bam_akn_fin_rom_amh_geo_lit_pol_bos_svk_hau_owc_mol_hun_lda_mly_arw_jav_jpn_tml_kor_ita_ger_yor_spa_tag_glc_gam_sun_cnt_hin_ven_ctl_sid_cze_eng_scr_lat_qcu_mcd_por_prs_igb_wly_krd_anl_ben_mao_pan_swt_alb_fbf_ind_tha_tig_knd_dyu_dgb_aze_grk_nor_azi_ses_vie_amr_tsw_xho_bem	-0.278882731430825	-0.659853329150454	0.510978821428317
799	chh_afr_swt_rus_tig_heb_sid_swe_uzb_aze_igb_sun_fbf_svk_bul_bsq_urd_hau_xho_mnd_ukr_ctl_cic_alb_dgb_por_est_lda_ewe_fin_cze_gam_geo_dut_prs_guj_ben_amr_amh_pol_hun_yor_mly_krd_jav_jpn_knd_kor_fre_glc_ven_scr_tag_hin_sod_mao_cnt_nor_dyu_pan_owc_ger_mcd_spa_ita_qcu_arw_rom_grk_bem_wly_mol_mlt_lat_ind_eng_moo_lit_swa_bat_tha_aeg_tml_akn_bam_azi_bos_slo_tur_tsw_vie_anl_tsn_zul_ses	-0.0635727712392983	-0.149931543542917	0.881143309926046
800	aeg_guj_tsn_scr_sid_anl_chh_bul_tur_uzb_dyu_ind_zul_nor_swe_bsq_pol_amr_akn_mnd_afr_svk_tsw_bos_ses_prs_fin_swa_ven_est_eng_amh_geo_urd_pan_ger_slo_hau_heb_rom_hun_yor_mly_mol_tag_jpn_tml_kor_alb_mcd_bem_ita_jav_ben_sod_bat_cnt_arw_moo_lit_owc_dut_ukr_ctl_cze_qcu_glc_fre_hin_dgb_wly_lat_mlt_spa_mao_rus_fbf_por_bam_sun_tha_tig_knd_ewe_swt_aze_grk_krd_azi_igb_vie_gam_cic_lda_xho	-0.552216429807628	-1.31499806755802	0.191743841854248
801	sid_guj_swt_pan_mlt_amh_aeg_svk_tur_uzb_cic_jav_akn_spa_por_bsq_eng_owc_moo_mnd_mcd_bul_tsn_hin_bem_grk_est_zul_ewe_fin_lat_amr_geo_ita_alb_urd_arw_hau_wly_swe_hun_ses_ind_krd_bat_jpn_knd_kor_glc_lit_tsw_afr_mly_ctl_tig_mao_cnt_scr_fbf_prs_anl_dut_rom_cze_fre_qcu_slo_mol_nor_igb_gam_rus_sod_pol_tag_ben_lda_ger_dyu_sun_tha_heb_tml_xho_yor_azi_ukr_bos_aze_bam_vie_chh_dgb_ven_swa	-0.520366533721494	-1.23844470579232	0.218668179638704
802	gam_mcd_tsw_rus_sod_amr_owc_pan_aze_azi_fbf_jav_bem_hin_ita_bsq_swe_wly_swt_mnd_lat_svk_swa_ctl_yor_por_est_cic_tsn_hun_grk_hau_geo_glc_eng_arw_slo_amh_heb_krd_fin_lda_sun_nor_bat_jpn_knd_kor_ben_guj_zul_urd_mao_dut_mlt_tag_cnt_pol_dgb_spa_aeg_rom_scr_prs_mol_qcu_ger_bul_lit_moo_anl_fre_chh_afr_mly_bos_igb_ukr_akn_ind_tha_tig_tml_ven_ses_tur_cze_alb_uzb_dyu_vie_sid_xho_bam_ewe	-0.0450724444511687	-0.106209814914729	0.91564464771416
803	sid_por_dyu_urd_tig_gam_mlt_krd_azi_tur_fbf_sun_akn_mcd_prs_bsq_slo_hau_ses_cnt_cze_guj_zul_pol_lda_hin_est_dgb_xho_hun_ctl_aeg_geo_spa_afr_ger_glc_anl_amh_rom_fin_cic_mly_svk_ind_jpn_knd_kor_mol_arw_ewe_bos_bat_pan_sod_tag_mnd_eng_ven_grk_wly_ukr_rus_fre_ita_qcu_ben_lit_nor_bam_heb_scr_amr_dut_jav_alb_yor_swe_igb_mao_tha_chh_tml_bem_tsw_aze_lat_bul_uzb_tsn_vie_owc_swa_moo_swt	-0.546350356522859	-1.30275839659486	0.195873908896739
804	heb_eng_zul_dut_sid_amh_chh_rom_aze_azi_dyu_mly_igb_lat_ukr_bsq_svk_gam_xho_mnd_por_scr_ven_pan_bem_mol_fin_akn_yor_est_swe_owc_geo_grk_spa_cze_bul_mlt_hau_alb_hun_moo_jav_nor_mao_jpn_knd_kor_pol_mcd_swa_ger_sun_afr_amr_tag_cnt_urd_bam_krd_aeg_fre_bos_glc_guj_qcu_slo_prs_lit_tsw_tig_arw_wly_hin_bat_ita_dgb_ctl_lda_ind_tha_anl_tml_ses_swt_tur_ben_rus_uzb_cic_vie_sod_tsn_fbf_ewe	-0.0461259586770999	-0.108719587770023	0.913659136419937
805	chh_pol_tsn_pan_mlt_aeg_amh_scr_azi_tur_swt_mly_cic_por_urd_bsq_mol_gam_fbf_cnt_cze_afr_swa_ctl_xho_eng_fin_bem_bam_hun_arw_owc_geo_alb_bul_grk_nor_wly_sod_dut_est_dyu_sun_ukr_bat_jpn_knd_kor_ger_lat_ven_prs_tag_spa_tig_jav_mnd_hin_ses_slo_amr_rus_mcd_lit_rom_qcu_swe_svk_krd_ewe_anl_ita_hau_fre_mao_bos_tsw_ben_moo_ind_tha_sid_tml_lda_yor_aze_guj_glc_uzb_akn_vie_heb_dgb_zul_igb	0.159444699531904	0.375495578677033	0.708147015946621
806	amr_por_bam_ita_chh_sid_gam_lit_uzb_aze_xho_ind_dgb_krd_rus_bsq_hin_anl_swt_cnt_mcd_dut_tsn_svk_ewe_fre_fin_ven_dyu_est_guj_amh_geo_alb_urd_ctl_afr_owc_hau_mol_hun_lda_mly_rom_jav_jpn_tml_kor_bul_ger_zul_pol_sun_lat_wly_mao_mnd_eng_tsw_spa_sod_cze_grk_prs_glc_qcu_slo_swe_ukr_bem_mlt_nor_heb_ben_bat_arw_igb_pan_akn_tag_tha_tig_knd_cic_moo_azi_bos_scr_tur_swa_vie_aeg_ses_yor_fbf	-0.364867876224479	-0.865098783980034	0.38921064403614
807	amh_bul_lda_hin_anl_tig_heb_ukr_aze_uzb_akn_mao_swa_arw_swe_bsq_ctl_chh_igb_cnt_eng_dut_tsn_rus_cic_cze_fin_zul_dyu_hun_svk_aeg_geo_spa_pol_lat_prs_mlt_hau_urd_est_fbf_tag_grk_bat_jpn_tml_kor_ita_rom_moo_scr_sun_fre_gam_jav_mnd_ben_ven_ger_amr_alb_mol_guj_lit_qcu_mcd_por_pan_swt_sod_krd_sid_slo_mly_glc_bem_nor_tsw_ind_tha_wly_knd_ses_dgb_azi_afr_bos_tur_yor_vie_owc_ewe_bam_xho	-0.613345815384536	-1.46567223255061	0.146110514282923
808	mlt_por_zul_ita_chh_owc_amr_bos_aze_azi_akn_sun_xho_glc_hin_bsq_mcd_aeg_tsn_cnt_cze_guj_cic_afr_igb_lit_est_dyu_swa_fin_lat_wly_geo_ben_urd_rus_prs_sod_gam_pol_hun_swt_tag_pan_mly_jpn_tml_kor_arw_spa_ses_krd_ind_ctl_hau_jav_mnd_ukr_lda_alb_anl_rom_scr_slo_svk_qcu_eng_ger_dut_dgb_tig_bul_heb_mol_bat_swe_bem_grk_ewe_mao_tha_sid_knd_tsw_ven_uzb_nor_fre_tur_moo_vie_amh_fbf_bam_yor	-0.353812031997374	-0.83872073239233	0.403776673484819
809	owc_bul_dyu_pan_anl_gam_sid_svk_azi_aze_lda_tag_bem_ben_scr_bsq_alb_wly_tsw_mnd_ctl_arw_bam_rus_akn_spa_fin_ven_cic_est_eng_amh_geo_hin_swe_cze_mol_sod_hau_mcd_hun_ewe_mao_afr_mly_jpn_tml_kor_glc_krd_swa_ger_bat_lit_aeg_jav_cnt_pol_xho_ita_chh_grk_slo_guj_nor_qcu_urd_dut_prs_ses_mlt_ukr_heb_fre_sun_lat_moo_por_tsn_ind_tha_amr_knd_zul_igb_uzb_rom_bos_tur_fbf_vie_tig_swt_dgb_yor	0.191298133730088	0.45000611123024	0.653753235504186
810	anl_grk_igb_urd_sid_hau_wly_rom_uzb_azi_ewe_ind_moo_eng_ger_bsq_spa_amr_xho_mnd_cze_rus_ven_fre_fbf_alb_fin_ses_swa_hun_ukr_owc_geo_bul_dut_por_prs_heb_mlt_mol_est_cic_tag_afr_bat_jpn_knd_kor_guj_ben_tsn_lat_jav_hin_aeg_mly_cnt_ctl_dyu_nor_chh_swe_lit_ita_scr_qcu_svk_mcd_glc_akn_amh_pol_sod_bos_mao_slo_yor_pan_bem_sun_tha_tig_tml_zul_bam_tur_krd_arw_aze_swt_vie_gam_tsw_dgb_lda	-0.404719970976398	-0.959273658947487	0.339908208406839
811	chh_ger_moo_pol_amr_amh_tig_afr_aze_tur_zul_mao_lda_svk_glc_bsq_guj_aeg_yor_cnt_pan_rus_xho_mol_dgb_scr_fin_ses_bem_est_ukr_wly_geo_urd_swe_slo_spa_hau_heb_ben_hun_bam_ind_cze_jav_jpn_tml_kor_grk_eng_dyu_lat_mly_krd_mlt_tag_mnd_bul_swa_por_sid_bos_dut_ita_arw_qcu_nor_fre_lit_ewe_sod_alb_gam_mcd_sun_prs_cic_ctl_akn_bat_tha_anl_knd_ven_tsn_uzb_rom_hin_azi_fbf_vie_owc_igb_tsw_swt	-0.0749557612900962	-0.176505090981252	0.860280952205755
812	owc_glc_ses_urd_wly_amh_hau_bos_tur_azi_yor_bat_dyu_ctl_scr_bsq_por_tig_bam_cnt_nor_pan_ven_bul_ewe_lit_fin_zul_igb_est_arw_sod_geo_grk_afr_alb_krd_heb_amr_ukr_hun_swa_tag_mol_jav_jpn_tml_kor_prs_ger_xho_cze_mao_swe_sid_sun_mnd_dut_tsn_rus_aeg_fre_pol_eng_rom_qcu_svk_mcd_hin_lda_gam_guj_chh_ita_mly_lat_tsw_slo_bem_ind_tha_mlt_knd_dgb_akn_aze_ben_spa_uzb_fbf_vie_anl_moo_cic_swt	-0.522013288082873	-1.24320877806023	0.216915945953172
813	amh_nor_tsw_arw_chh_mlt_sod_bul_uzb_tur_yor_bat_swa_hin_scr_bsq_glc_gam_dgb_cnt_prs_lat_moo_cze_ven_guj_est_dyu_ses_hun_grk_anl_geo_dut_svk_alb_rus_aeg_wly_rom_fin_ewe_sun_ctl_jav_jpn_tml_kor_swe_ukr_cic_pan_mao_ben_heb_ind_mnd_por_bam_fre_owc_pol_krd_afr_mol_qcu_lit_bos_urd_lda_sid_spa_hau_ger_tag_mcd_akn_ita_igb_mly_tha_amr_knd_swt_zul_azi_eng_slo_aze_bem_vie_tig_tsn_xho_fbf	-0.369697786681485	-0.876481557923471	0.383026678177994
814	gam_svk_bam_spa_mlt_amh_hau_pol_uzb_aze_ses_sun_cic_guj_alb_bsq_por_aeg_dgb_cnt_scr_ukr_bem_mcd_akn_slo_fin_lda_igb_est_ita_chh_geo_afr_pan_mol_rom_heb_tig_cze_hun_swa_tag_ben_mao_jpn_knd_kor_arw_nor_tsn_eng_ind_urd_wly_mly_mnd_glc_tsw_hin_sid_lit_bos_ger_dut_qcu_rus_fre_krd_zul_amr_ctl_owc_grk_jav_lat_dyu_prs_ven_bat_tha_anl_tml_yor_ewe_tur_swe_bul_azi_fbf_vie_sod_moo_xho_swt	-0.177639274677939	-0.419250331760049	0.676000005143932
815	sod_dut_moo_slo_chh_hau_amh_rom_aze_azi_zul_jav_ewe_prs_guj_bsq_bul_tig_lda_cnt_lit_hin_swt_svk_igb_ita_fin_bam_xho_hun_rus_gam_geo_alb_por_mcd_afr_amr_sid_ctl_est_tsn_sun_ukr_ind_jpn_knd_kor_mol_fre_swa_scr_mly_ben_owc_mao_mnd_eng_akn_swe_heb_nor_bos_grk_lat_qcu_arw_ger_pan_tsw_wly_pol_aeg_spa_bat_glc_cic_urd_ses_tag_tha_anl_tml_dyu_dgb_uzb_krd_cze_tur_fbf_vie_mlt_yor_bem_ven	-0.284650758160948	-0.673088224031123	0.50256035166291
816	amr_spa_ewe_slo_owc_wly_amh_rus_azi_aze_fbf_sun_bem_ctl_eng_bsq_glc_chh_lda_mnd_prs_afr_tsw_fre_tsn_por_fin_ses_bam_est_lat_mlt_geo_scr_cze_guj_lit_hau_gam_urd_hun_yor_mly_bos_mao_jpn_knd_kor_mcd_arw_igb_krd_jav_ger_anl_bat_cnt_bul_akn_swe_tig_pan_svk_ita_grk_qcu_ben_ukr_alb_cic_aeg_pol_heb_mol_ind_dut_xho_nor_swa_tag_tha_sid_tml_zul_ven_uzb_hin_rom_tur_dyu_vie_sod_moo_swt_dgb	0.18999767783839	0.447206853347265	0.655765536066655
817	sid_spa_swa_ita_gam_aeg_hau_svk_tur_aze_ven_bat_moo_pan_pol_bsq_swe_amr_bem_cnt_alb_grk_igb_dut_ses_cze_fin_bam_fbf_hun_arw_owc_geo_slo_mol_ukr_prs_wly_sod_ben_est_swt_ind_lat_mly_jpn_tml_kor_afr_hin_akn_urd_tag_bos_heb_mao_mnd_mcd_dyu_nor_chh_lit_bul_scr_ctl_qcu_rom_guj_por_lda_mlt_rus_amh_krd_sun_glc_tsw_fre_tsn_jav_tha_anl_knd_cic_xho_uzb_eng_ger_azi_dgb_vie_tig_zul_ewe_yor	-0.443307375642559	-1.05191777251111	0.295562856655692
818	wly_krd_cic_lat_mlt_sid_sod_guj_azi_tur_tsw_jav_ewe_mcd_rom_bsq_spa_gam_tsn_mnd_bos_pol_dyu_arw_yor_slo_fin_igb_swa_est_dut_heb_geo_eng_swe_por_ben_hau_anl_nor_hun_moo_bat_alb_mao_jpn_knd_kor_glc_scr_swt_prs_sun_bul_aeg_mly_cnt_ita_ses_fre_owc_hin_grk_lit_svk_qcu_ger_ukr_rus_lda_amh_pan_chh_urd_tag_mol_akn_ctl_bam_ind_tha_amr_tml_bem_zul_aze_cze_afr_uzb_dgb_vie_tig_fbf_ven_xho	0.0103740694458576	0.0244531437689772	0.980543550916106
819	hau_pan_igb_mol_tig_amr_gam_arw_tur_uzb_ewe_sun_tsw_rus_prs_bsq_guj_aeg_bem_cnt_rom_mcd_lda_bos_yor_eng_fin_tsn_ses_hun_spa_amh_geo_alb_cze_ita_ukr_sod_owc_bul_est_xho_jav_grk_mly_jpn_tml_kor_ctl_swe_dgb_glc_bat_svk_mlt_tag_mnd_ben_ven_pol_wly_slo_scr_krd_lit_qcu_ger_afr_nor_swa_sid_urd_anl_hin_mao_fre_bam_por_akn_ind_tha_chh_knd_fbf_moo_azi_lat_dut_aze_swt_vie_heb_zul_dyu_cic	-0.695854135684441	-1.66770392520502	0.0987385011441802
820	mlt_lit_dgb_mcd_wly_tig_owc_swe_aze_tur_zul_sun_dyu_hin_bos_bsq_eng_heb_ses_cnt_lat_dut_tsn_bul_bem_glc_fin_bam_lda_hun_arw_sid_geo_ctl_ita_svk_urd_amh_hau_pol_est_tsw_jav_pan_tag_jpn_knd_kor_alb_por_xho_grk_mao_ukr_aeg_bat_mnd_scr_ewe_afr_amr_ger_rom_spa_krd_qcu_cze_slo_guj_swt_chh_rus_anl_prs_mly_mol_yor_fre_igb_ind_tha_gam_tml_akn_moo_azi_nor_ben_uzb_cic_vie_sod_fbf_ven_swa	0.381506337877351	0.897992356755334	0.37150858422637
821	owc_ukr_ewe_pan_aeg_gam_heb_svk_uzb_tur_tsw_tag_ses_lit_slo_bsq_rus_amr_bem_mnd_mol_ita_lda_cze_yor_pol_hun_igb_cic_est_fre_wly_geo_ctl_bul_grk_mcd_mlt_amh_alb_fin_ven_sun_bos_jav_jpn_knd_kor_nor_rom_bam_spa_mly_scr_tig_ind_cnt_ger_akn_ben_sid_guj_glc_arw_urd_qcu_swe_eng_prs_xho_hau_afr_chh_hin_mao_krd_fbf_lat_tsn_bat_tha_sod_tml_zul_dyu_aze_por_dut_azi_swa_vie_anl_swt_moo_dgb	-0.271455141850898	-0.641672547574468	0.522664225631971
822	aeg_krd_akn_fre_mlt_amh_tig_eng_tur_aze_swt_mly_yor_urd_hin_bsq_swe_chh_tsn_cnt_grk_ctl_moo_por_fbf_rom_est_ven_xho_fin_nor_wly_geo_guj_svk_arw_dut_heb_sid_alb_hun_bam_tag_ita_bat_jpn_tml_kor_bul_ger_dgb_afr_jav_bos_anl_sun_mnd_mol_tsw_rus_amr_pan_lit_pol_spa_qcu_mcd_slo_glc_lda_owc_cze_sod_prs_ind_scr_ses_ukr_dyu_mao_tha_hau_knd_ewe_zul_azi_ben_lat_uzb_igb_vie_gam_bem_swa_cic	0.363620152190644	0.858180239756352	0.392999303623338
823	tig_glc_zul_bul_aeg_sod_heb_ita_tur_azi_swa_ind_ses_por_guj_bsq_ger_mlt_swt_cnt_eng_svk_bam_prs_yor_mcd_est_tsw_bem_hun_arw_owc_geo_fre_rom_ctl_rus_gam_sid_lat_fin_lda_tag_cze_mao_jpn_tml_kor_scr_bos_dgb_lit_mly_mol_chh_sun_mnd_krd_xho_pol_amh_spa_grk_dut_slo_qcu_ben_urd_afr_fbf_amr_hin_anl_alb_jav_nor_ven_swe_cic_bat_tha_wly_knd_dyu_igb_aze_ukr_pan_uzb_moo_vie_hau_akn_ewe_tsn	0.106867638473396	0.251450407323098	0.802020686752249
824	sod_por_ven_spa_hau_tig_anl_slo_tur_aze_xho_ind_cic_nor_mol_bsq_dut_amr_dgb_cnt_rom_afr_fbf_krd_zul_svk_est_lda_swt_fin_prs_chh_geo_lat_swe_arw_ben_aeg_gam_ctl_hun_bem_bat_mcd_tag_jpn_knd_kor_cze_pol_ewe_grk_jav_guj_sid_mly_mnd_urd_akn_scr_amh_glc_eng_hin_ukr_qcu_alb_fre_bos_bam_wly_lit_mlt_bul_sun_ita_tsw_pan_swa_mao_tha_owc_tml_moo_tsn_azi_rus_ger_uzb_yor_vie_heb_ses_dyu_igb	0.0227829287478284	0.0536725633811702	0.95731117031535
825	sid_rom_lda_nor_hau_tig_heb_pan_azi_tur_yor_bat_swa_arw_grk_bsq_mcd_aeg_dyu_mnd_pol_por_ewe_swe_fbf_ben_est_zul_tsw_fin_dut_sod_geo_ctl_ukr_ger_lit_owc_chh_bos_hun_tsn_ind_glc_mly_jpn_knd_kor_alb_rus_xho_svk_sun_eng_amh_jav_cnt_hin_igb_afr_gam_urd_scr_guj_ita_qcu_cze_fre_prs_ses_anl_lat_mlt_slo_mao_krd_bem_bul_cic_tag_tha_amr_tml_dgb_bam_aze_mol_spa_uzb_ven_vie_wly_akn_swt_moo	-0.406495019763622	-0.964066069318817	0.33751296235615
826	aeg_mol_ven_krd_tig_wly_amr_eng_aze_uzb_lda_jav_zul_rom_glc_bsq_ger_gam_akn_mnd_por_ukr_yor_urd_tsn_bul_hun_xho_dgb_fin_swe_mlt_geo_prs_afr_ben_ita_sod_sid_cze_est_cic_tag_guj_sun_jpn_tml_kor_lat_fre_dyu_grk_ind_dut_owc_mly_cnt_pan_tsw_hin_chh_pol_mcd_lit_ctl_qcu_alb_nor_scr_igb_hau_spa_heb_svk_mao_rus_ses_arw_bem_bat_tha_anl_knd_swa_swt_azi_slo_bos_tur_fbf_vie_amh_ewe_moo_bam	-0.410465306614285	-0.972202842571362	0.333471511216523
827	aeg_mol_fbf_swe_anl_wly_amh_rom_azi_uzb_dgb_mly_swa_afr_ben_bsq_spa_hau_dyu_mnd_rus_ctl_xho_prs_ewe_mcd_est_bam_bem_fin_grk_amr_geo_lit_cze_arw_lat_chh_mlt_fre_hun_akn_mao_eng_ind_jpn_tml_kor_slo_alb_cic_dut_tag_nor_gam_jav_cnt_glc_tsn_bos_sod_ita_ukr_ger_pol_qcu_pan_bul_guj_yor_heb_por_owc_hin_sun_krd_swt_scr_tsw_bat_tha_sid_knd_lda_igb_aze_urd_svk_tur_ses_vie_tig_zul_moo_ven	-0.166813353110743	-0.393619590411727	0.694762901592788
828	amh_fre_dyu_slo_hau_sod_anl_pol_tur_aze_tsw_bat_ven_urd_lit_bsq_glc_mlt_swt_cnt_ukr_grk_igb_krd_bam_dut_fin_dgb_fbf_hun_scr_tig_geo_hin_bos_pan_ctl_aeg_sid_alb_est_cic_ind_ben_mly_jpn_knd_kor_afr_rus_swa_swe_tag_rom_gam_mao_mnd_guj_zul_ger_owc_ita_arw_prs_por_qcu_cze_bul_eng_moo_wly_nor_amr_spa_jav_lat_yor_mol_tsn_sun_tha_chh_tml_akn_lda_uzb_mcd_svk_azi_bem_vie_heb_xho_ses_ewe	-0.387304338489789	-0.918689967408357	0.360634340218561
829	tig_ger_fbf_dut_sid_gam_sod_pan_azi_aze_bam_jav_ven_ben_grk_bsq_mol_aeg_akn_cnt_swe_afr_moo_ita_swt_rom_est_igb_yor_hun_eng_hau_geo_rus_arw_fre_krd_owc_anl_lat_fin_xho_mly_ctl_bat_jpn_knd_kor_lit_ukr_dyu_bos_mao_bul_mlt_ind_mnd_svk_cic_slo_heb_cze_pol_urd_scr_qcu_mcd_hin_por_bem_amr_guj_wly_spa_tag_prs_lda_glc_tsn_sun_tha_amh_tml_ewe_ses_uzb_nor_alb_tur_dgb_vie_chh_swa_zul_tsw	-0.259429092987236	-0.613001087888389	0.541371832509014
830	gam_glc_swa_rus_mlt_wly_anl_ita_tur_azi_bam_tag_zul_slo_ben_bsq_ger_sid_yor_mnd_cze_por_dgb_krd_tsn_dut_hun_akn_swt_est_pan_sod_geo_rom_prs_lit_guj_heb_tig_fre_fin_bem_ind_arw_bat_jpn_tml_kor_hin_bul_moo_afr_mly_grk_hau_sun_cnt_ukr_dyu_ctl_amr_eng_nor_lat_mol_qcu_scr_svk_swe_ewe_chh_urd_amh_mcd_mao_pol_lda_bos_cic_jav_tha_owc_knd_ven_xho_aze_alb_spa_uzb_ses_vie_aeg_fbf_tsw_igb	-0.24974705837613	-0.591453089536447	0.5556518201722
831	amh_por_xho_ukr_gam_tig_sid_grk_uzb_tur_dyu_ind_bam_afr_bos_bsq_ctl_mlt_fbf_cnt_spa_rus_lda_urd_tsn_prs_hun_akn_swa_fin_glc_chh_geo_dut_slo_cze_pan_amr_sod_krd_est_ewe_bat_eng_mao_jpn_knd_kor_nor_rom_tsw_svk_sun_hin_aeg_tag_mnd_ita_ven_guj_anl_mol_arw_mcd_scr_qcu_swe_ger_fre_zul_heb_alb_owc_pol_mly_lit_yor_lat_dgb_jav_tha_hau_tml_cic_igb_azi_ben_bul_aze_moo_vie_wly_bem_ses_swt	0.766309976549089	1.8278547608795	0.0707777418945428
832	mlt_rus_zul_pan_sid_chh_tig_swe_azi_uzb_xho_bat_tsw_glc_guj_bsq_krd_amr_cic_cnt_ctl_rom_bem_alb_fbf_ukr_est_ses_swt_fin_urd_owc_geo_bos_slo_afr_bul_heb_amh_spa_hun_swa_jav_cze_mly_jpn_knd_kor_mcd_ita_igb_arw_tag_svk_sod_ind_mnd_scr_yor_por_wly_ger_eng_prs_pol_qcu_nor_lit_grk_bam_aeg_hin_gam_ben_mao_lat_dgb_fre_tsn_sun_tha_anl_tml_ven_moo_aze_mol_dut_tur_lda_vie_hau_ewe_dyu_akn	-0.718140977436987	-1.72195162350479	0.0884027384780954
833	wly_bos_swt_glc_hau_gam_heb_ger_aze_tur_swa_sun_tsn_urd_alb_bsq_swe_tig_zul_mnd_dut_rus_ewe_mol_bam_arw_est_igb_moo_fin_rom_owc_geo_spa_mcd_cze_prs_amr_sid_ben_hun_xho_bat_afr_ind_jpn_tml_kor_eng_ctl_ven_bul_mly_ukr_chh_tag_cnt_svk_lda_grk_anl_nor_por_scr_lat_qcu_slo_ita_lit_bem_mlt_pol_sod_guj_jav_hin_dgb_pan_tsw_mao_tha_amh_knd_dyu_yor_uzb_krd_fre_azi_fbf_vie_aeg_ses_cic_akn	0.0837973168055576	0.197687013569953	0.843721400225378
834	gam_spa_ven_rus_tig_sid_amh_slo_azi_aze_ses_sun_fbf_mol_swe_bsq_ukr_heb_zul_mnd_fre_dut_igb_ben_xho_cze_fin_yor_ewe_hun_scr_aeg_geo_por_eng_glc_ita_hau_mlt_urd_est_cic_mao_bos_mly_jpn_tml_kor_krd_guj_akn_grk_bat_ger_amr_tag_cnt_prs_dyu_afr_anl_pan_ctl_nor_hin_qcu_svk_alb_arw_moo_chh_pol_owc_lit_jav_bul_dgb_mcd_lda_ind_tha_wly_knd_bam_tsw_uzb_lat_rom_tur_swt_vie_sod_swa_tsn_bem	-0.00456043882022728	-0.0107474559145177	0.991447957558983
835	wly_alb_swt_swe_mlt_owc_chh_prs_tur_uzb_dgb_ind_cic_spa_ukr_bsq_scr_heb_akn_cnt_hin_krd_bam_guj_swa_pol_fin_ewe_fbf_est_ger_anl_geo_glc_svk_bul_ben_sod_sid_pan_hun_igb_bat_dut_tag_jpn_tml_kor_rus_ita_yor_slo_sun_lat_amr_jav_mnd_urd_tsn_grk_gam_por_nor_rom_eng_qcu_mcd_fre_lit_ven_aeg_bos_amh_ctl_mly_cze_moo_afr_xho_mao_tha_hau_knd_ses_lda_aze_arw_mol_azi_dyu_vie_tig_zul_bem_tsw	-0.277301435661862	-0.656690488806037	0.513001674084745
836	sid_fre_swt_rus_amh_aeg_anl_spa_tur_uzb_moo_bat_xho_cze_prs_bsq_urd_mlt_bem_cnt_krd_hin_dgb_ben_igb_arw_est_ven_akn_fin_mcd_gam_geo_ger_pan_scr_mol_owc_chh_pol_hun_ses_tag_nor_jav_jpn_tml_kor_guj_bos_fbf_eng_ind_alb_wly_mao_mnd_svk_dyu_ctl_sod_por_dut_swe_rom_qcu_ukr_glc_lit_cic_amr_lat_hau_slo_sun_grk_swa_ita_lda_mly_tha_heb_knd_tsn_zul_aze_bul_afr_azi_yor_vie_tig_bam_tsw_ewe	-0.884569047291634	-2.14026622835575	0.0349499134619641
837	gam_arw_lda_dut_chh_hau_wly_svk_azi_aze_tsn_mao_bam_nor_rus_bsq_bul_owc_fbf_mnd_pan_bos_tsw_fre_ven_pol_hun_igb_swa_fin_eng_amh_geo_spa_alb_guj_ger_sid_anl_swe_est_dgb_bat_ben_ind_jpn_tml_kor_mcd_grk_dyu_afr_jav_lat_sod_mly_cnt_ukr_moo_ita_mlt_por_prs_ctl_krd_qcu_scr_cze_hin_ses_tig_slo_heb_mol_sun_glc_ewe_lit_xho_tag_tha_amr_knd_zul_yor_uzb_urd_rom_tur_cic_vie_aeg_akn_swt_bem	-0.352975338000337	-0.835462126869451	0.405598826633326
838	wly_rom_dgb_alb_tig_anl_amr_scr_aze_azi_moo_jav_akn_eng_por_bsq_lit_owc_cic_cnt_ukr_svk_yor_swe_dyu_pan_hun_bam_ven_est_guj_sid_geo_krd_fre_ger_slo_mlt_chh_glc_fin_swa_bat_grk_sun_jpn_knd_kor_afr_arw_lda_ben_mly_spa_gam_ind_mnd_cze_ses_prs_hau_nor_bos_dut_mcd_qcu_ctl_pol_hin_fbf_heb_urd_amh_rus_tag_mol_tsw_ita_zul_mao_tha_aeg_tml_swt_ewe_uzb_lat_bul_tur_igb_vie_sod_xho_bem_tsn	-0.957909847882783	-2.32547943856753	0.0222207841071896
839	heb_pol_swt_ita_sid_hau_sod_ukr_aze_azi_bam_ind_swa_slo_glc_bsq_grk_mlt_moo_mnd_urd_scr_lda_ben_fbf_fre_est_yor_dyu_fin_eng_tig_geo_alb_svk_prs_nor_amh_amr_spa_hun_igb_tag_ger_sun_jpn_knd_kor_hin_lat_akn_arw_bat_mol_owc_mly_cnt_swe_cic_lit_anl_guj_por_ctl_bos_qcu_bul_rus_dut_tsn_aeg_rom_wly_afr_mao_mcd_tsw_krd_bem_jav_tha_gam_tml_ven_dgb_uzb_pan_cze_tur_ewe_vie_chh_xho_ses_zul	0.0349523297636776	0.0823053713242159	0.934580768529788
840	anl_fre_bam_mcd_heb_amh_owc_pan_uzb_tur_dyu_jav_ses_krd_eng_bsq_rom_amr_tsw_mnd_svk_nor_akn_hin_igb_ben_hun_moo_zul_fin_alb_aeg_geo_por_swe_afr_cze_chh_gam_mol_est_bem_mao_lat_bat_jpn_knd_kor_ger_spa_ven_prs_sun_slo_tig_mly_cnt_glc_swa_bos_mlt_scr_ita_arw_ukr_qcu_grk_ctl_pol_xho_sid_urd_wly_rus_ind_dut_tsn_guj_cic_tag_tha_sod_tml_dgb_fbf_azi_bul_lit_aze_swt_vie_hau_yor_ewe_lda	-0.861273583151437	-2.08450738611919	0.0398552843887413
841	sod_hin_dyu_rus_owc_mlt_sid_spa_azi_tur_ewe_mao_swt_guj_bos_bsq_glc_gam_tsn_mnd_pan_por_moo_ger_tsw_afr_est_swa_fbf_hun_lit_aeg_geo_pol_krd_grk_ita_anl_amr_nor_fin_cic_jav_alb_tag_jpn_knd_kor_mol_eng_ven_slo_mly_ukr_hau_bat_cnt_cze_bam_bul_heb_ctl_dut_ben_svk_qcu_urd_lat_scr_bem_chh_swe_amh_mcd_sun_rom_xho_arw_lda_ind_tha_tig_tml_yor_zul_aze_prs_fre_uzb_igb_vie_wly_ses_akn_dgb	-0.398354094804277	-0.947028944144817	0.346078274023626
842	wly_scr_tsw_ger_chh_sid_mlt_mol_uzb_aze_xho_mly_yor_mcd_nor_bsq_dut_sod_swa_mnd_rom_bul_dyu_slo_bem_urd_fin_ewe_tsn_hun_eng_heb_geo_rus_guj_por_arw_owc_hau_lit_est_ven_ind_pol_sun_jpn_knd_kor_krd_lat_cic_bos_tag_ukr_amh_bat_cnt_svk_swt_grk_anl_fre_glc_prs_spa_qcu_hin_afr_cze_bam_amr_ben_tig_ita_mao_alb_zul_ctl_akn_jav_tha_aeg_tml_moo_fbf_azi_swe_pan_tur_dgb_vie_gam_lda_ses_igb	-0.151153277256887	-0.356681079893344	0.722138562981773
843	sod_slo_yor_nor_heb_amh_owc_afr_tur_uzb_ewe_mly_swt_fre_ben_bsq_hin_wly_igb_mnd_alb_por_ven_rus_dyu_lit_hun_lda_moo_fin_bos_gam_geo_swe_ger_spa_svk_aeg_mlt_mol_est_akn_sun_pol_mao_jpn_knd_kor_lat_prs_tsn_guj_bat_ukr_sid_ind_cnt_arw_cic_ita_hau_scr_glc_dut_pan_qcu_ctl_cze_bul_ses_amr_rom_chh_grk_tag_eng_swa_urd_dgb_jav_tha_anl_tml_bem_zul_aze_krd_mcd_azi_tsw_vie_tig_xho_fbf_bam	-0.254840634846097	-0.603071701668365	0.54792891145789
844	aeg_glc_dyu_slo_heb_mlt_anl_grk_uzb_azi_igb_bat_bam_urd_afr_bsq_guj_tig_tsw_cnt_rus_pan_moo_arw_swa_lit_hun_ewe_akn_est_fre_amr_geo_dut_alb_bos_lat_owc_hau_por_fin_ses_jav_prs_mly_jpn_knd_kor_mol_spa_ven_scr_tag_eng_wly_mao_mnd_mcd_xho_pol_amh_cze_ukr_svk_ger_qcu_ita_bul_ctl_bem_sod_rom_gam_krd_sun_nor_fbf_ben_swt_ind_tha_sid_tml_dgb_cic_aze_swe_hin_tur_lda_vie_chh_tsn_yor_zul	-0.278220028623843	-0.657641091825266	0.512393253168208
845	sid_ger_moo_swe_mlt_amh_heb_ben_uzb_azi_akn_mly_ewe_nor_svk_bsq_spa_tig_cic_mnd_krd_rus_ven_ita_dgb_cze_fin_igb_tsn_est_arw_chh_geo_ukr_scr_lit_slo_hau_owc_prs_hun_dyu_ind_pan_bat_jpn_knd_kor_dut_urd_lda_afr_mao_guj_aeg_sun_cnt_bos_swt_ctl_sod_fre_alb_bul_eng_qcu_rom_mol_grk_xho_anl_pol_gam_hin_jav_por_bam_lat_swa_tag_tha_wly_tml_tsw_yor_tur_glc_mcd_aze_ses_vie_amr_fbf_zul_bem	0.171093822318813	0.402684948362718	0.688104154988223
846	aeg_mol_xho_dut_amr_wly_owc_fre_tur_uzb_tsn_ind_igb_spa_svk_bsq_swe_mlt_bem_mnd_hin_cze_swt_arw_dgb_krd_est_akn_moo_hun_bos_amh_geo_pol_lit_bul_rus_gam_chh_ita_fin_ewe_tag_mcd_mly_jpn_tml_kor_ger_glc_ven_ben_bat_rom_hau_sun_cnt_eng_dyu_nor_sod_slo_scr_urd_lat_qcu_grk_pan_alb_tsw_tig_afr_heb_por_mao_prs_yor_ctl_bam_jav_tha_sid_knd_fbf_lda_aze_ukr_guj_azi_swa_vie_anl_ses_zul_cic	-0.0285691026140028	-0.0672605675903103	0.946518659855972
847	sid_alb_dyu_lit_heb_anl_chh_ctl_aze_uzb_fbf_mao_xho_hin_urd_bsq_krd_tig_bem_cnt_ger_dut_swa_swe_ewe_glc_hun_swt_yor_est_grk_gam_geo_rus_nor_eng_guj_wly_aeg_fre_fin_ven_jav_mcd_mly_jpn_knd_kor_cze_scr_tsn_prs_bat_bul_owc_tag_mnd_mol_akn_ben_sod_lat_svk_pan_afr_qcu_bos_ita_por_igb_mlt_arw_amh_slo_ind_ukr_tsw_pol_cic_sun_tha_hau_tml_zul_lda_azi_spa_rom_tur_dgb_vie_amr_moo_bam_ses	-0.421542447326209	-1.00190998771286	0.318986839973923
848	wly_swe_swt_pan_anl_hau_amr_eng_uzb_azi_fbf_bat_ewe_ita_svk_bsq_spa_heb_yor_mnd_alb_mcd_igb_cze_cic_ben_hun_lda_bem_fin_afr_sid_geo_urd_krd_rom_scr_amh_aeg_guj_est_tsw_mly_por_ind_jpn_knd_kor_fre_hin_moo_ctl_mao_grk_owc_jav_cnt_nor_bam_lit_sod_glc_slo_prs_bul_qcu_mol_ger_pol_dyu_tig_arw_chh_dut_tag_ukr_ses_lat_ven_sun_tha_gam_tml_zul_akn_tur_bos_rus_aze_swa_vie_mlt_dgb_tsn_xho	-0.0212668244018298	-0.0500496809891965	0.960190134862739
849	aeg_fre_dyu_lit_sid_tig_owc_spa_azi_aze_swa_bat_swt_lat_slo_bsq_cze_gam_akn_mnd_svk_ctl_dgb_bul_tsw_rus_est_ven_zul_fin_nor_chh_geo_dut_afr_pan_krd_sod_mlt_grk_hun_igb_ind_scr_tag_jpn_tml_kor_alb_glc_tsn_ben_mly_mcd_hau_jav_cnt_arw_ses_ger_amh_ita_rom_bos_guj_qcu_prs_pol_mol_cic_wly_ukr_anl_swe_mao_eng_bam_hin_lda_sun_tha_heb_knd_moo_ewe_uzb_urd_por_tur_fbf_vie_amr_yor_bem_xho	-0.138814319213708	-0.327217646228004	0.744238663468964
850	owc_urd_igb_swe_wly_sid_amr_ben_tur_aze_lda_ind_ewe_dut_svk_bsq_ukr_amh_ven_mnd_pol_bos_bam_prs_dyu_grk_hun_yor_tsw_est_alb_chh_geo_afr_cze_glc_krd_mlt_gam_rus_fin_swt_mly_lat_tag_jpn_tml_kor_mol_slo_cic_nor_sun_spa_aeg_mao_cnt_lit_ses_fre_tig_por_guj_ger_bul_qcu_ctl_arw_mcd_akn_hau_eng_heb_scr_jav_ita_swa_hin_xho_bat_tha_anl_knd_dgb_moo_azi_pan_rom_uzb_fbf_vie_sod_zul_tsn_bem	-0.276230916563661	-0.653286606142916	0.515183416947227
851	amr_cze_tsn_pan_chh_heb_mlt_dut_tur_azi_swa_tag_cic_krd_lat_bsq_bul_wly_tsw_mnd_urd_ita_akn_hin_fbf_ctl_est_ses_swt_hun_swe_anl_geo_ukr_svk_afr_grk_hau_owc_lit_fin_igb_mly_glc_jav_jpn_knd_kor_eng_ger_zul_guj_sun_ben_aeg_mao_cnt_bos_moo_scr_gam_fre_alb_mol_nor_qcu_arw_spa_pol_yor_tig_rom_sod_mcd_bat_por_dgb_prs_ewe_ind_tha_amh_tml_ven_bem_uzb_rus_slo_aze_dyu_vie_sid_xho_bam_lda	-0.381643198903936	-0.904485247890893	0.368075264124149
852	wly_fre_dyu_dut_sod_hau_mlt_ctl_uzb_aze_zul_mao_ewe_spa_cze_bsq_rus_sid_xho_mnd_ben_scr_igb_svk_lda_eng_hun_tsw_swt_fin_por_chh_geo_glc_ukr_ita_ger_amr_owc_mol_est_moo_jav_krd_sun_jpn_tml_kor_pan_swe_cic_arw_ind_lat_tig_bat_cnt_hin_bam_bul_aeg_urd_lit_guj_rom_qcu_slo_alb_prs_yor_anl_nor_amh_afr_tag_mcd_bem_bos_tsn_mly_tha_gam_knd_dgb_swa_azi_pol_grk_tur_akn_vie_heb_ses_fbf_ven	-0.195311326758916	-0.461772633531171	0.645322731151478
853	wly_ctl_swt_swe_hau_heb_mlt_rom_tur_aze_xho_ind_bem_eng_arw_bsq_lit_aeg_tsw_mnd_hin_urd_dgb_ger_dyu_fre_fin_tsn_lda_est_grk_amh_geo_ita_afr_lat_glc_owc_tig_nor_hun_ses_mly_cze_sun_jpn_knd_kor_alb_spa_cic_svk_mao_slo_amr_jav_cnt_bos_yor_rus_gam_pol_bul_mcd_mol_qcu_dut_ben_pan_ewe_sid_krd_chh_prs_tag_guj_akn_ukr_bam_bat_tha_sod_tml_moo_ven_uzb_por_scr_azi_zul_vie_anl_igb_fbf_swa	-0.441388720999113	-1.04870934037263	0.297029642311668
854	tig_por_swa_spa_heb_sod_sid_cze_azi_tur_zul_mly_dgb_mcd_ukr_bsq_eng_amh_tsw_mnd_krd_scr_ewe_dut_moo_prs_fin_ven_akn_hun_rus_wly_geo_arw_bul_ger_mol_anl_amr_afr_est_tsn_mao_swe_tag_jpn_tml_kor_urd_glc_igb_nor_sun_fre_gam_jav_cnt_rom_ses_ctl_chh_lit_grk_slo_bos_qcu_pol_alb_ben_bam_mlt_lat_owc_hin_ind_pan_swt_guj_bem_bat_tha_aeg_knd_yor_dyu_aze_ita_svk_uzb_cic_vie_hau_xho_fbf_lda	-0.318645772768696	-0.754681453118359	0.452346986196205
855	aeg_ctl_ses_mol_anl_hau_heb_svk_aze_tur_zul_sun_tsw_grk_afr_bsq_scr_sid_bam_mnd_eng_rom_swt_guj_igb_urd_fin_xho_bem_hun_lat_amr_geo_spa_swe_hin_lit_sod_chh_ger_est_ven_bat_dut_tag_jpn_knd_kor_pan_mcd_ewe_ukr_ind_por_tig_mao_cnt_bos_cic_alb_mlt_ita_glc_nor_fre_qcu_slo_rus_ben_fbf_owc_krd_amh_cze_mly_prs_tsn_pol_dyu_jav_tha_wly_tml_moo_dgb_uzb_arw_bul_azi_yor_vie_gam_lda_swa_akn	-0.29931862740556	-0.707793986539698	0.480843284575695
856	sid_prs_igb_swe_owc_hau_aeg_eng_azi_uzb_cic_ind_bem_nor_krd_bsq_hin_mlt_swa_mnd_fre_lit_yor_rom_tsn_ben_hun_bam_ewe_est_dut_amr_geo_slo_guj_scr_glc_wly_amh_rus_fin_lda_bat_afr_tag_jpn_knd_kor_arw_ger_fbf_ukr_mao_alb_heb_mly_cnt_urd_moo_grk_sod_pol_cze_bos_ctl_qcu_bul_por_mol_ven_tig_pan_gam_spa_sun_mcd_xho_lat_tsw_jav_tha_anl_tml_ses_swt_tur_svk_ita_aze_dgb_vie_chh_akn_dyu_zul	-0.560893126867549	-1.33769473776289	0.184258069925122
857	mlt_por_moo_nor_sid_hau_anl_pol_uzb_aze_lda_mly_yor_hin_guj_bsq_eng_wly_igb_mnd_prs_arw_bam_rom_cic_grk_est_ven_dgb_fin_bul_sod_geo_ben_ita_rus_cze_gam_amh_lit_hun_swt_mao_alb_sun_jpn_knd_kor_pan_svk_tsw_krd_ind_mcd_aeg_bat_cnt_glc_tsn_swe_owc_slo_bos_afr_ger_qcu_ctl_fre_spa_swa_chh_dut_amr_urd_tag_scr_dyu_lat_zul_jav_tha_heb_tml_ewe_xho_azi_mol_ukr_tur_ses_vie_tig_bem_akn_fbf	-0.357088658909227	-0.845851839457947	0.39980650019213
858	heb_glc_bam_scr_sod_amh_wly_mcd_azi_aze_bem_tag_zul_mol_rom_bsq_pol_tig_dyu_mnd_rus_nor_moo_dut_tsw_bul_hun_igb_cic_est_slo_gam_geo_arw_guj_ukr_bos_mlt_owc_ita_fin_yor_mao_hin_bat_jpn_tml_kor_por_lit_swt_spa_jav_ctl_aeg_sun_cnt_afr_xho_alb_amr_swe_pan_fre_ger_qcu_ben_grk_prs_fbf_anl_krd_sid_cze_ind_svk_ven_lat_dgb_mly_tha_hau_knd_akn_ses_uzb_eng_urd_tur_ewe_vie_chh_swa_lda_tsn	0.235046395820261	0.553327910556649	0.58136668157179
859	amr_hin_fbf_scr_aeg_chh_sod_fre_tur_uzb_tsw_jav_dgb_swe_prs_bsq_afr_anl_xho_cnt_glc_rus_tsn_lit_swt_slo_est_bem_ven_hun_rom_tig_geo_urd_ben_mcd_nor_owc_sid_alb_fin_bam_tag_ctl_mly_jpn_tml_kor_krd_pol_yor_lat_ind_dut_hau_sun_mnd_cze_swa_pan_mlt_grk_ger_ita_bul_qcu_bos_arw_spa_moo_heb_guj_amh_svk_mao_eng_igb_mol_akn_bat_tha_wly_knd_ses_dyu_azi_por_ukr_aze_lda_vie_gam_ewe_zul_cic	1.15790838164784	2.80795253915283	0.00607530528472772
860	owc_ita_lda_ctl_chh_amr_anl_svk_tur_aze_ven_sun_xho_nor_scr_bsq_pan_hau_bem_mnd_bul_slo_igb_arw_zul_cze_est_dgb_moo_fin_rus_wly_geo_eng_hin_urd_por_sid_tig_bos_hun_swa_mly_guj_jav_jpn_knd_kor_glc_fre_dyu_afr_tag_prs_gam_bat_cnt_swe_ses_mol_heb_spa_grk_lat_krd_qcu_ukr_pol_ger_tsn_amh_mcd_sod_ben_ind_alb_akn_lit_fbf_mao_tha_mlt_tml_yor_tsw_azi_dut_rom_uzb_swt_vie_aeg_bam_cic_ewe	-0.266611225387748	-0.630014350229177	0.530230096949349
861	heb_pan_akn_slo_tig_wly_sod_nor_azi_uzb_cic_ind_bam_afr_prs_bsq_eng_owc_swt_mnd_pol_krd_ses_rus_fbf_glc_fin_moo_lda_est_ger_chh_geo_dut_mol_swe_scr_aeg_anl_cze_hun_bem_tag_grk_sun_jpn_knd_kor_lat_svk_yor_ukr_bat_bul_gam_jav_cnt_rom_ven_alb_amr_arw_ctl_hin_guj_qcu_spa_urd_ben_swa_hau_fre_amh_lit_mao_ita_tsw_por_zul_mly_tha_sid_tml_xho_dgb_aze_bos_mcd_tur_igb_vie_mlt_ewe_dyu_tsn	-0.816732390223999	-1.97002874762199	0.051809770079058
862	wly_bul_lda_glc_heb_gam_amh_lit_tur_uzb_fbf_tag_bem_pan_rom_bsq_bos_tig_dgb_mnd_svk_mol_tsn_scr_akn_rus_hun_igb_cic_est_cze_amr_geo_afr_arw_ger_nor_owc_chh_grk_fin_swa_bat_dut_ind_jpn_knd_kor_ben_krd_zul_pol_sun_ukr_anl_jav_cnt_hin_swt_mcd_sod_por_fre_guj_lat_qcu_swe_prs_ctl_bam_mlt_spa_hau_ita_mao_urd_dyu_alb_ses_mly_tha_sid_tml_moo_ewe_azi_slo_eng_aze_xho_vie_aeg_tsw_yor_ven	-0.159104537560347	-0.375768672978334	0.707944648845692
863	sid_ctl_ses_afr_amh_gam_wly_krd_aze_tur_bam_tag_yor_slo_hin_bsq_ukr_anl_igb_mnd_rom_glc_swa_spa_akn_alb_est_ven_lda_fin_bul_amr_geo_mol_ben_mcd_ger_heb_chh_lit_hun_cic_mly_grk_jav_jpn_tml_kor_rus_cze_dgb_arw_bat_guj_owc_ind_cnt_swe_fbf_pan_aeg_prs_dut_pol_fre_qcu_lat_svk_nor_dyu_mlt_scr_tig_eng_sun_ita_moo_bos_tsw_mao_tha_hau_knd_zul_bem_uzb_por_urd_azi_tsn_vie_sod_ewe_xho_swt	-0.0319104606863478	-0.0752547848170278	0.940173640027792
864	wly_grk_yor_ctl_amr_sid_hau_ukr_azi_uzb_dgb_bat_ven_eng_scr_bsq_arw_owc_igb_cnt_spa_afr_bam_ben_ewe_nor_hun_cic_swa_fin_hin_gam_geo_mcd_glc_bul_ita_anl_chh_rom_est_zul_ind_svk_tag_jpn_tml_kor_lit_pan_tsw_por_mly_bos_sod_jav_mnd_prs_bem_fre_aeg_dut_lat_pol_krd_qcu_cze_swe_slo_moo_heb_alb_mlt_urd_mao_guj_fbf_rus_tsn_sun_tha_amh_knd_akn_xho_aze_ger_mol_tur_dyu_vie_tig_swt_ses_lda	0.622829828545457	1.4759723198171	0.143329237243649
865	amh_pan_lda_ctl_tig_owc_mlt_hin_azi_tur_cic_mly_akn_ben_urd_bsq_ukr_anl_ses_cnt_spa_mol_swa_slo_swt_guj_hun_fbf_tsw_fin_eng_hau_geo_dut_alb_fre_bul_aeg_amr_pol_est_tsn_sun_rus_tag_jpn_knd_kor_krd_svk_dgb_rom_mao_lat_gam_ind_mnd_ger_dyu_nor_sid_afr_grk_bos_cze_qcu_prs_swe_por_bem_heb_mcd_chh_ita_bat_arw_ven_scr_bam_jav_tha_wly_tml_igb_xho_aze_lit_glc_uzb_moo_vie_sod_ewe_yor_zul	-0.685805305766873	-1.64539918796091	0.103263363402485
866	hau_glc_swt_bul_sod_chh_aeg_pan_azi_aze_bem_tag_fbf_rus_urd_bsq_svk_amr_cic_mnd_fre_mol_ses_guj_igb_pol_fin_tsn_xho_est_por_anl_geo_prs_ukr_spa_cze_sid_gam_dut_hun_ven_sun_scr_mly_jpn_knd_kor_nor_mcd_lda_grk_ind_afr_wly_bat_cnt_lat_bam_eng_heb_ctl_alb_rom_ita_qcu_hin_lit_slo_tsw_amh_krd_owc_arw_jav_ben_dgb_swe_akn_mao_tha_tig_tml_ewe_swa_tur_bos_ger_uzb_dyu_vie_mlt_yor_zul_moo	-0.549704364215941	-1.31076671692226	0.19316421457204
867	heb_ita_ewe_mcd_anl_mlt_sid_ger_uzb_tur_lda_tag_tsn_alb_fre_bsq_cze_aeg_fbf_cnt_svk_guj_swt_lat_xho_rus_hun_cic_akn_fin_por_sod_geo_mol_prs_urd_hin_chh_gam_rom_est_bam_ind_nor_mly_jpn_tml_kor_swe_afr_moo_ben_sun_bos_amh_jav_mnd_eng_tsw_dut_tig_spa_krd_pan_arw_qcu_slo_grk_ukr_igb_hau_lit_amr_pol_mao_ctl_ven_scr_zul_bat_tha_wly_knd_dgb_dyu_azi_bul_glc_aze_ses_vie_owc_swa_bem_yor	0.393544803113029	0.928115672177136	0.355750150622828
868	mlt_ukr_fbf_guj_sid_hau_gam_mol_azi_aze_moo_mao_ses_rom_nor_bsq_alb_chh_bem_cnt_hin_dut_xho_bos_ewe_scr_fin_akn_swa_hun_fre_amh_geo_spa_ben_lat_afr_wly_sod_grk_est_ven_tag_krd_bat_jpn_tml_kor_bul_lit_bam_eng_mly_urd_owc_jav_mnd_por_swt_ita_aeg_svk_glc_swe_prs_qcu_ger_ctl_arw_yor_anl_mcd_heb_slo_ind_cze_tsn_pan_cic_sun_tha_tig_knd_dgb_zul_uzb_pol_rus_tur_dyu_vie_amr_igb_tsw_lda	0.307979922885234	0.727134165053667	0.468970244189048
869	tig_mol_moo_scr_mlt_anl_amr_prs_uzb_azi_bem_sun_lda_ger_spa_bsq_dut_sid_tsw_cnt_cze_ctl_fbf_afr_ven_swe_hun_xho_swt_fin_lit_amh_geo_fre_bos_urd_glc_owc_gam_ben_est_cic_jav_guj_bat_jpn_knd_kor_nor_ita_akn_bul_mly_lat_sod_ind_mnd_por_bam_rus_hau_hin_pol_krd_rom_qcu_svk_ukr_arw_dyu_chh_pan_aeg_eng_tag_slo_ewe_grk_swa_mao_tha_heb_tml_igb_yor_aze_mcd_alb_tur_ses_vie_wly_dgb_zul_tsn	0.285004467416928	0.671741946965877	0.503413275784635
870	wly_pol_moo_ben_amh_owc_tig_guj_aze_azi_tsn_sun_lda_prs_ita_bsq_krd_amr_akn_mnd_swe_arw_bam_alb_zul_svk_est_swt_xho_hun_rus_hau_geo_lit_nor_bul_afr_aeg_gam_por_fin_dyu_mly_hin_ind_jpn_knd_kor_ger_grk_swa_urd_bat_scr_sod_tag_cnt_spa_tsw_eng_heb_glc_rom_mcd_bos_qcu_slo_fre_ctl_ewe_anl_mol_chh_ukr_mao_lat_igb_dut_bem_jav_tha_sid_tml_cic_ven_uzb_pan_cze_tur_dgb_vie_mlt_ses_yor_fbf	0.0545084195622118	0.128569062914991	0.897976276931803
871	hau_swe_igb_fre_mlt_chh_gam_prs_azi_tur_lda_mao_dgb_mol_nor_bsq_hin_sid_moo_cnt_ben_svk_swt_krd_cic_scr_fin_yor_tsw_est_pol_tig_geo_lit_bos_ctl_bul_amr_aeg_eng_hun_ewe_sun_mcd_tag_jpn_knd_kor_slo_cze_fbf_guj_mly_glc_owc_jav_mnd_ita_xho_rom_sod_por_lat_alb_urd_qcu_grk_ger_dut_ses_amh_afr_wly_rus_ind_pan_bam_arw_zul_bat_tha_heb_tml_akn_bem_uzb_spa_ukr_aze_ven_vie_anl_swa_tsn_dyu	-0.405680627561486	-0.962631929672804	0.338228586767246
872	mlt_urd_tsn_grk_hau_chh_anl_bos_uzb_aze_dgb_sun_yor_swe_guj_bsq_krd_amh_bem_mnd_ita_ctl_igb_prs_fbf_rom_hun_ses_ewe_est_alb_tig_geo_lit_afr_ger_spa_sod_wly_por_fin_swa_mly_nor_jav_jpn_knd_kor_mol_ukr_cic_dut_mao_pol_aeg_tag_cnt_ben_zul_scr_owc_glc_fre_rus_slo_qcu_arw_bul_eng_tsw_sid_pan_gam_svk_ind_hin_xho_lat_akn_bat_tha_heb_tml_bam_lda_azi_cze_mcd_tur_dyu_vie_amr_ven_moo_swt	-0.242881564445725	-0.573509620470481	0.567683986366947
873	mlt_guj_tsw_urd_anl_hau_wly_alb_aze_uzb_moo_ind_akn_bos_swe_bsq_bul_chh_xho_cnt_ita_svk_igb_por_tsn_dut_fin_lda_ven_hun_glc_sid_geo_ctl_fre_pan_rom_sod_tig_lat_est_ses_jav_afr_mao_jpn_knd_kor_pol_scr_swa_arw_mly_mol_amr_bat_mnd_mcd_bem_slo_gam_ukr_spa_prs_rus_qcu_lit_ben_nor_zul_heb_eng_owc_hin_sun_ger_ewe_grk_swt_tag_tha_amh_tml_fbf_bam_azi_cze_krd_tur_dyu_vie_aeg_cic_yor_dgb	-0.421244734219966	-1.00056648072843	0.319632737964912
874	hau_dut_yor_ger_sid_amr_wly_bos_uzb_aze_swa_sun_bam_mol_lat_bsq_spa_mlt_dyu_mnd_ben_ita_zul_afr_igb_rus_est_ven_tsn_fin_ukr_gam_geo_alb_rom_pol_bul_tig_amh_mcd_hun_dgb_tag_prs_mao_jpn_tml_kor_nor_eng_xho_krd_mly_urd_anl_jav_cnt_grk_ewe_glc_aeg_hin_slo_cze_swe_qcu_svk_lit_por_swt_heb_arw_owc_scr_bat_pan_cic_fre_moo_ind_tha_sod_knd_ses_akn_azi_ctl_guj_tur_fbf_vie_chh_bem_tsw_lda	0.161453974086488	0.380077458447949	0.704754554476905
875	anl_scr_swa_slo_sod_gam_amh_ben_aze_tur_xho_mao_ven_ger_nor_bsq_pol_heb_akn_cnt_ctl_mol_lda_ita_igb_alb_fin_swt_tsw_est_spa_chh_geo_fre_arw_prs_guj_wly_hau_lit_hun_dgb_sun_bos_jav_jpn_knd_kor_cze_urd_moo_svk_mly_grk_amr_bat_mnd_glc_zul_hin_aeg_swe_rus_por_eng_qcu_lat_dut_pan_bem_tig_bul_sid_afr_tag_ukr_cic_mcd_yor_ind_tha_owc_tml_dyu_bam_uzb_krd_rom_azi_ewe_vie_mlt_fbf_tsn_ses	0.146230006594041	0.344747846517074	0.7310623640582
876	anl_dut_lda_prs_aeg_mlt_gam_mcd_uzb_tur_bam_jav_ewe_ben_fre_bsq_rus_tig_moo_cnt_lat_urd_swa_ita_tsn_alb_est_bem_yor_hun_scr_sod_geo_bos_swe_ctl_glc_wly_amr_grk_fin_ses_bat_bul_mao_jpn_knd_kor_afr_rom_fbf_hin_sun_eng_chh_mly_mnd_nor_xho_ger_owc_krd_arw_mol_cze_qcu_slo_spa_guj_igb_hau_lit_amh_pol_ind_svk_tsw_por_dyu_tag_tha_sid_tml_cic_swt_aze_ukr_pan_azi_ven_vie_heb_dgb_akn_zul	-0.972778500837647	-2.37187271164547	0.019759211061691
877	mlt_scr_tsw_alb_sid_amh_owc_ita_aze_azi_ven_mly_cic_eng_rom_bsq_fre_aeg_zul_mnd_pol_krd_yor_bul_ewe_swe_fin_swa_moo_est_ctl_tig_geo_grk_lat_hin_arw_gam_amr_prs_hun_dyu_bat_cze_tag_jpn_knd_kor_pan_ben_ses_bos_ind_nor_heb_sun_cnt_svk_bam_urd_chh_ukr_guj_mol_dut_qcu_glc_rus_afr_fbf_anl_mcd_hau_spa_jav_por_tsn_ger_dgb_mao_tha_wly_tml_xho_lda_tur_lit_slo_uzb_igb_vie_sod_swt_bem_akn	0.0603670212744321	0.142119383758114	0.887293139412489
878	mlt_glc_tsw_hin_amr_owc_hau_grk_tur_aze_zul_mao_ewe_pan_lit_bsq_lat_heb_cic_cnt_bos_cze_dgb_slo_ven_pol_fin_dyu_xho_hun_mcd_chh_geo_ctl_ita_ger_swe_amh_gam_nor_est_akn_mly_fre_ind_jpn_tml_kor_ukr_mol_swa_urd_bat_svk_anl_jav_mnd_afr_igb_eng_sid_rus_alb_ben_krd_qcu_spa_por_arw_bam_wly_guj_tig_dut_tag_scr_yor_prs_tsn_sun_tha_aeg_knd_swt_lda_azi_bul_rom_uzb_bem_vie_sod_fbf_moo_ses	-0.182996131196724	-0.431759135816907	0.666915808232389
879	gam_scr_yor_lat_sid_amh_amr_ukr_uzb_aze_lda_jav_dgb_swe_mcd_bsq_krd_sod_tsw_cnt_urd_prs_cic_nor_akn_mol_hun_zul_xho_fin_ger_tig_geo_ben_bul_cze_hin_heb_owc_guj_est_fbf_bat_bos_mly_jpn_knd_kor_rus_eng_bem_slo_mao_ita_hau_tag_mnd_por_tsn_dut_chh_grk_ctl_svk_afr_qcu_pan_lit_arw_bam_aeg_spa_anl_pol_ind_rom_swa_alb_dyu_sun_tha_wly_tml_moo_swt_azi_glc_fre_tur_ven_vie_mlt_ses_igb_ewe	-0.295233238147571	-0.698458193952161	0.48663358991189
880	amh_alb_ewe_mcd_sod_amr_gam_nor_tur_azi_cic_mly_tsw_lat_ben_bsq_rus_wly_dyu_cnt_bul_arw_igb_cze_yor_pan_fin_fbf_dgb_hun_guj_hau_geo_grk_svk_ita_urd_owc_chh_glc_est_bam_ind_fre_jav_jpn_tml_kor_pol_krd_ses_afr_sun_swe_tig_mao_mnd_slo_swa_por_anl_eng_ctl_prs_spa_qcu_dut_hin_rom_ven_aeg_bos_mlt_mol_tag_scr_bem_ger_moo_bat_tha_sid_knd_tsn_zul_uzb_ukr_lit_aze_lda_vie_heb_xho_swt_akn	0.34561673241845	0.814830856672489	0.417250881759653
881	mlt_ben_ven_ger_sid_amh_aeg_guj_aze_tur_cic_ind_bam_mcd_rus_bsq_ita_anl_yor_mnd_pan_scr_dyu_ctl_igb_afr_est_dgb_swt_fin_spa_hau_geo_prs_ukr_alb_hin_gam_chh_pol_hun_moo_mao_glc_sun_jpn_knd_kor_eng_svk_bem_nor_mly_fre_tig_bat_cnt_bul_ses_bos_owc_lat_krd_slo_arw_qcu_por_urd_rom_akn_heb_cze_sod_swe_jav_dut_ewe_grk_swa_tag_tha_amr_tml_zul_lda_azi_mol_lit_uzb_tsw_vie_wly_fbf_tsn_xho	-0.665930621962735	-1.59507314266127	0.114088773175122
882	anl_grk_zul_krd_aeg_chh_mlt_arw_tur_aze_ven_sun_igb_mol_pan_bsq_mcd_wly_xho_mnd_urd_pol_akn_bos_tsw_ctl_est_swt_moo_fin_hin_heb_geo_guj_prs_lit_lat_owc_sod_afr_hun_cic_jav_svk_tag_jpn_knd_kor_ita_ukr_dgb_eng_ind_fre_amr_mly_cnt_ger_ewe_glc_tig_cze_ben_por_nor_qcu_bul_spa_dut_bem_gam_scr_sid_rom_bat_slo_lda_alb_yor_mao_tha_amh_tml_fbf_ses_azi_swe_rus_uzb_tsn_vie_hau_dyu_bam_swa	-0.461616412400479	-1.09810156498565	0.274995028000097
883	heb_eng_fbf_guj_amh_tig_gam_scr_uzb_azi_ewe_jav_tsn_por_rom_bsq_svk_chh_yor_mnd_mcd_fre_cic_dut_ses_glc_fin_akn_zul_hun_mol_sid_geo_nor_ctl_pol_rus_owc_hau_bul_est_tsw_mao_hin_bat_jpn_tml_kor_alb_grk_ven_krd_sun_cze_sod_ind_cnt_pan_xho_ger_mlt_swe_arw_afr_urd_qcu_ukr_spa_lit_bem_wly_slo_amr_ita_mly_prs_lda_bos_moo_tag_tha_aeg_knd_igb_bam_aze_ben_lat_tur_dyu_vie_anl_swa_swt_dgb	-0.470812135585162	-1.11881378495662	0.266101089865201
884	heb_ctl_dyu_lat_sod_amr_anl_mol_tur_aze_swa_mly_tsn_afr_alb_bsq_mcd_amh_bem_mnd_rom_ger_igb_hin_swt_ukr_hun_tsw_xho_est_ben_sid_geo_dut_grk_nor_ita_aeg_tig_pan_fin_ewe_bat_lit_sun_jpn_tml_kor_arw_urd_dgb_swe_ind_rus_wly_jav_cnt_bos_zul_prs_hau_eng_svk_krd_bul_qcu_pol_spa_scr_moo_gam_guj_mlt_por_tag_fre_bam_slo_ven_mao_tha_owc_knd_fbf_akn_uzb_cze_glc_azi_cic_vie_chh_ses_lda_yor	-0.672405480001435	-1.60932273806915	0.110935239400863
885	aeg_nor_akn_rom_tig_anl_sid_fre_uzb_aze_tsn_mao_ewe_rus_arw_bsq_swe_mlt_swt_cnt_pol_grk_lda_ita_tsw_bos_hun_dyu_bam_fin_svk_amr_geo_lat_urd_mol_prs_amh_sod_alb_est_igb_bat_ben_jav_jpn_tml_kor_mcd_ctl_ven_scr_ind_ukr_gam_sun_mnd_dut_fbf_bul_wly_eng_afr_hin_por_qcu_cze_guj_ger_swa_heb_krd_hau_glc_tag_slo_cic_pan_dgb_mly_tha_owc_knd_moo_ses_tur_spa_lit_azi_yor_vie_chh_zul_xho_bem	-0.158267995520649	-0.373227544694043	0.709828472238859
886	amh_rus_swt_krd_chh_mlt_sid_swe_azi_aze_tsw_tag_swa_urd_fre_bsq_lat_amr_igb_cnt_rom_prs_xho_bul_ses_ctl_hun_lda_tsn_fin_nor_aeg_geo_ukr_svk_ben_mcd_gam_anl_spa_est_zul_jav_alb_mao_jpn_tml_kor_hin_slo_ewe_grk_bat_ger_heb_mly_mnd_pol_dyu_guj_wly_cze_bos_scr_glc_qcu_afr_eng_arw_bam_sod_por_hau_dut_ind_pan_dgb_mol_moo_sun_tha_owc_knd_akn_yor_tur_ita_lit_uzb_fbf_vie_tig_ven_bem_cic	0.0733320804938702	0.172476020822011	0.863438105712481
887	mlt_arw_tsn_krd_gam_aeg_anl_glc_uzb_aze_bam_mly_moo_svk_prs_bsq_afr_wly_swt_cnt_por_rus_lda_fre_igb_scr_est_zul_xho_fin_pol_hau_geo_rom_bul_ita_hin_chh_tig_pan_hun_bem_jav_alb_tag_jpn_knd_kor_mol_urd_ven_ctl_sun_grk_amh_bat_mnd_ben_fbf_bos_sid_nor_slo_eng_guj_qcu_dut_spa_mcd_dyu_owc_lat_heb_cze_ind_swe_ewe_ger_cic_mao_tha_amr_tml_ses_yor_azi_lit_ukr_tur_dgb_vie_sod_akn_tsw_swa	-0.841608206689209	-2.03189343337622	0.0450172315895689
888	sid_prs_ven_grk_heb_aeg_mlt_ita_uzb_aze_cic_ind_swa_lat_dut_bsq_ukr_owc_fbf_cnt_eng_spa_igb_bos_ses_pan_fin_tsw_ewe_est_mcd_chh_geo_alb_rom_hin_nor_hau_amh_pol_hun_bem_mao_slo_jav_jpn_knd_kor_glc_arw_bam_rus_sun_scr_gam_bat_mnd_ben_lda_cze_wly_lit_svk_mol_swe_qcu_ctl_por_fre_moo_sod_afr_anl_guj_tag_bul_xho_ger_zul_mly_tha_tig_tml_yor_akn_azi_urd_krd_tur_swt_vie_amr_tsn_dgb_dyu	-0.636849601013549	-1.52365489961452	0.130988305483494
889	chh_alb_bam_krd_gam_anl_tig_por_uzb_tur_tsw_jav_dgb_dut_ctl_bsq_hin_sid_fbf_mnd_ukr_slo_swt_ben_dyu_ita_fin_ses_ven_est_mcd_amr_geo_rus_fre_rom_grk_heb_amh_lat_hun_bem_bat_spa_tag_jpn_tml_kor_ger_swe_igb_lit_sun_arw_sod_mao_cnt_svk_lda_bos_wly_mol_scr_glc_eng_qcu_prs_guj_pan_moo_owc_afr_mlt_pol_mly_urd_xho_bul_yor_ind_tha_hau_knd_swa_cic_azi_cze_nor_aze_tsn_vie_aeg_ewe_akn_zul	-0.495038499317693	-1.17939501299332	0.241249259118181
890	sod_svk_lda_por_anl_aeg_wly_arw_aze_tur_ses_sun_zul_mol_ukr_bsq_dut_owc_bem_mnd_bos_slo_bam_krd_igb_guj_hun_swa_ewe_fin_ben_tig_geo_nor_spa_lit_ger_mlt_hau_prs_est_moo_mao_hin_tag_jpn_knd_kor_ctl_glc_dgb_afr_ind_mcd_gam_bat_cnt_rom_fbf_urd_chh_pol_pan_eng_bul_qcu_grk_swe_ita_tsn_sid_fre_amr_rus_mly_cze_yor_scr_ven_jav_tha_heb_tml_cic_swt_azi_lat_alb_uzb_tsw_vie_amh_akn_xho_dyu	0.157156987202046	0.36984592907698	0.712338172941669
891	tig_scr_swt_rus_wly_anl_amh_krd_azi_aze_yor_sun_zul_ger_ukr_bsq_slo_sod_tsw_mnd_grk_dut_akn_mol_lda_fre_hun_igb_bem_fin_lat_aeg_geo_prs_pan_bul_guj_hau_heb_rom_est_tsn_bat_hin_mao_jpn_knd_kor_por_eng_bam_ita_ind_swe_gam_jav_cnt_afr_dgb_glc_mlt_ben_urd_pol_arw_qcu_alb_bos_lit_moo_amr_svk_owc_ctl_mly_cze_ewe_nor_ven_tag_tha_sid_tml_xho_ses_tur_spa_mcd_uzb_fbf_vie_chh_swa_cic_dyu	-1.11693765870956	-2.74643320954554	0.00723384016525569
892	wly_mcd_bam_arw_tig_sid_gam_afr_azi_uzb_fbf_ind_tsn_eng_slo_bsq_prs_chh_cic_mnd_glc_por_yor_swe_lda_lat_est_zul_ewe_fin_pan_heb_geo_bul_ita_krd_svk_amr_mlt_grk_hun_ven_sun_guj_mly_jpn_knd_kor_rom_ctl_swa_spa_mao_pol_hau_bat_cnt_bos_dgb_scr_sod_hin_ben_lit_mol_qcu_ukr_urd_fre_ses_aeg_rus_owc_nor_jav_ger_akn_cze_swt_tag_tha_amh_tml_xho_bem_aze_dut_alb_tur_moo_vie_anl_dyu_igb_tsw	-0.273086075008885	-0.646738976018089	0.51939389570964
893	amh_por_cic_prs_sod_sid_wly_krd_tur_azi_dgb_sun_tsw_hin_mol_bsq_scr_tig_lda_mnd_cze_pol_zul_lit_ses_bul_est_swt_moo_fin_slo_gam_geo_eng_pan_ukr_fre_chh_hau_spa_hun_ven_ind_arw_tag_jpn_knd_kor_rus_dut_bem_nor_mly_urd_owc_bat_cnt_ctl_fbf_alb_anl_lat_afr_ger_ben_qcu_glc_swe_rom_xho_mlt_mcd_aeg_bos_jav_svk_tsn_guj_yor_mao_tha_heb_tml_ewe_igb_uzb_grk_ita_aze_swa_vie_amr_bam_akn_dyu	0.0977566758199563	0.230181687823259	0.818456147070939
894	owc_nor_ven_hin_sid_tig_hau_rom_azi_uzb_igb_mly_yor_grk_bul_bsq_ben_mlt_bam_cnt_mcd_rus_tsw_dut_dgb_krd_hun_akn_zul_fin_svk_amh_geo_por_alb_eng_lit_aeg_gam_ctl_est_ses_sun_urd_jav_jpn_knd_kor_swe_spa_swt_slo_bat_glc_anl_mao_mnd_cze_ewe_arw_heb_prs_ita_pol_fre_qcu_lat_mol_scr_cic_wly_pan_amr_afr_ind_ukr_moo_guj_bem_tag_tha_chh_tml_dyu_fbf_aze_bos_ger_tur_tsn_vie_sod_xho_lda_swa	-0.0663522269490062	-0.156393928325617	0.876061521851476
895	anl_guj_ewe_ita_mlt_sid_chh_spa_tur_azi_lda_bat_swa_bos_afr_bsq_rus_heb_moo_cnt_ukr_slo_bam_pol_tsw_lat_hun_bem_dyu_fin_mol_hau_geo_nor_urd_glc_hin_sod_owc_dut_est_swt_mly_grk_sun_jpn_knd_kor_lit_bul_xho_mcd_jav_pan_amr_mao_mnd_svk_igb_cze_wly_eng_prs_ben_fre_qcu_rom_krd_alb_yor_aeg_arw_tig_ctl_ind_ger_fbf_swe_akn_tag_tha_amh_tml_zul_dgb_uzb_por_scr_aze_cic_vie_gam_ven_ses_tsn	-0.148210881225478	-0.349530793042156	0.727481102397958
896	heb_urd_dyu_scr_amr_tig_chh_svk_uzb_aze_zul_bat_xho_mcd_grk_bsq_ger_hau_cic_cnt_prs_fre_tsw_krd_fbf_ita_fin_yor_tsn_est_bul_sod_geo_glc_ben_mol_por_amh_sid_bos_hun_swt_mao_nor_sun_jpn_tml_kor_alb_hin_lda_eng_mly_dut_aeg_ind_mnd_spa_bam_lat_mlt_swe_arw_pol_ukr_qcu_pan_cze_afr_igb_anl_guj_gam_rom_tag_slo_ses_lit_ven_jav_tha_owc_knd_swa_bem_tur_ctl_rus_azi_moo_vie_wly_akn_dgb_ewe	0.672732824232681	1.59460202405542	0.114194247342242
897	amr_krd_bam_eng_sid_amh_anl_ita_tur_uzb_akn_mly_tsw_urd_lit_bsq_hin_sod_ses_cnt_guj_ger_dyu_afr_moo_rom_hun_cic_lda_fin_grk_gam_geo_arw_alb_ukr_slo_tig_heb_mcd_est_yor_ind_svk_mao_jpn_tml_kor_ctl_cze_swa_prs_jav_spa_chh_bat_mnd_bul_swt_nor_mlt_mol_scr_por_bos_qcu_lat_fre_swe_fbf_hau_pol_aeg_ben_tag_dut_xho_pan_dgb_sun_tha_owc_knd_bem_tsn_azi_glc_rus_aze_ven_vie_wly_igb_zul_ewe	0.0432579039498527	0.101825140035437	0.919114692623221
898	owc_urd_akn_alb_sid_hau_tig_nor_azi_uzb_igb_ind_cic_slo_ita_bsq_pan_mlt_dyu_mnd_rom_lat_zul_scr_tsw_svk_est_swt_ewe_hun_fre_gam_geo_por_ukr_krd_spa_amh_sod_dut_fin_lda_mly_ctl_bat_jpn_knd_kor_swe_grk_ses_afr_tag_cze_heb_jav_cnt_mol_bem_hin_anl_lit_mcd_rus_ben_qcu_glc_ger_bul_xho_wly_bos_chh_arw_sun_prs_swa_eng_ven_mao_tha_aeg_tml_fbf_tsn_aze_guj_pol_tur_dgb_vie_amr_yor_bam_moo	-0.41735856362614	-0.989578861602909	0.324947703605239
899	gam_grk_bam_cze_amr_mlt_heb_rus_aze_azi_yor_mao_zul_bul_ger_bsq_prs_hau_ven_mnd_afr_pol_ses_ukr_dyu_fre_hun_akn_fbf_fin_hin_amh_geo_spa_eng_lit_por_chh_aeg_mcd_est_dgb_jav_ctl_sun_jpn_knd_kor_urd_glc_tsn_pan_tag_guj_wly_mly_cnt_krd_cic_alb_anl_ita_arw_bos_svk_qcu_ben_lat_scr_bem_sod_swe_tig_mol_bat_dut_tsw_rom_xho_ind_tha_sid_tml_igb_swt_uzb_slo_nor_tur_moo_vie_owc_swa_ewe_lda	-0.292431095056744	-0.691340243392732	0.491073934832578
900	sid_slo_bam_mcd_hau_mlt_anl_dut_aze_tur_swa_ind_bem_ben_swe_bsq_urd_sod_yor_cnt_por_alb_lda_svk_ven_rus_fin_dyu_zul_est_mol_tig_geo_spa_arw_nor_krd_owc_aeg_bul_hun_fbf_mao_fre_sun_jpn_knd_kor_lat_pol_ewe_ctl_tag_scr_wly_bat_mnd_bos_akn_guj_amh_ukr_lit_cze_glc_qcu_prs_afr_rom_xho_heb_eng_amr_grk_jav_hin_dgb_pan_tsw_mly_tha_gam_tml_moo_ses_uzb_ita_ger_azi_tsn_vie_chh_swt_cic_igb	-0.0324639452894091	-0.076439124223175	0.939233946597397
901	chh_bul_swa_pan_sid_hau_heb_ger_aze_tur_akn_bat_lda_swe_urd_bsq_grk_amr_dyu_cnt_mcd_arw_bam_nor_zul_scr_est_dgb_igb_fin_por_mlt_geo_cze_bos_alb_lit_tig_gam_eng_hun_swt_ind_pol_sun_jpn_knd_kor_svk_fre_moo_krd_jav_ctl_owc_tag_mnd_rus_ven_prs_sod_ben_afr_ita_hin_qcu_glc_lat_ukr_xho_wly_slo_anl_dut_mly_guj_tsw_spa_tsn_mao_tha_amh_tml_fbf_ewe_uzb_rom_mol_azi_yor_vie_aeg_cic_ses_bem	-0.357344559229022	-0.846366011514606	0.399521164936761
[truncated: 99 more rows]
