# Supplementary material for: Future Tense and Economic Decisions: Controlling for Cultural Evolution
Source: PLoS One. 2015 Jul 17;10(7):e0132145. doi: 10.1371/journal.pone.0132145 (PMC4506144; doi:10.1371/journal.pone.0132145)
Supplement: S8 Appendix — See README files within the various sub-folders. (ZIP) [file pone.0132145.s008.zip › S3_Code/Residuals_new/PGLS/PermuteResults/permute_B_SavingsWITHINFAM_5000.csv]

	ftr	r	t	p
1	owc_ctl_bem_lat_gam_sod_aeg_spa_uzb_azi_zul_mly_akn_rom_urd_bsq_ben_wly_swa_mnd_afr_alb_bam_slo_moo_mol_hun_lda_tsn_fin_cze_amr_geo_rus_guj_eng_pol_heb_hau_krd_est_dyu_sun_fre_mao_jpn_knd_kor_prs_bos_tsw_swe_bat_scr_tig_tag_cnt_pan_dgb_mcd_amh_por_ita_bul_grk_qcu_lit_nor_arw_cic_mlt_svk_chh_glc_jav_ukr_igb_dut_xho_ind_tha_anl_tml_fbf_swt_tur_ger_hin_aze_ven_vie_sid_ses_yor_ewe	-0.527888627766189	-1.25742228908219	0.211749237161196
2	tig_arw_swt_glc_gam_sod_chh_scr_azi_uzb_akn_ind_fbf_nor_lit_bsq_ger_hau_yor_mnd_slo_guj_tsn_grk_cic_ben_fin_moo_bem_est_krd_heb_geo_rom_ctl_prs_swe_amh_owc_cze_hun_lda_mly_ita_sun_jpn_knd_kor_fre_dut_tsw_afr_mao_alb_amr_bat_cnt_rus_ven_ukr_mlt_bos_mcd_urd_hin_qcu_por_eng_lat_ses_wly_svk_anl_mol_tag_spa_ewe_bul_xho_jav_tha_aeg_tml_dyu_swa_tur_pol_pan_aze_zul_vie_sid_igb_dgb_bam	0.112929330842548	0.265754201657277	0.791016757907133
3	owc_por_xho_nor_sid_amh_aeg_krd_aze_uzb_swt_mly_ven_ita_ger_bsq_ukr_heb_ses_mnd_grk_arw_tsw_fre_dgb_bul_est_yor_akn_fin_cze_anl_geo_ctl_urd_dut_alb_sod_gam_svk_hun_fbf_mao_scr_ind_jpn_knd_kor_spa_pan_bam_slo_tag_mcd_chh_jav_cnt_eng_zul_rus_hau_guj_hin_glc_lit_qcu_lat_ben_bos_dyu_mlt_afr_wly_rom_bat_pol_igb_swe_ewe_sun_tha_amr_tml_lda_moo_tur_prs_mol_azi_tsn_vie_tig_swa_cic_bem	-0.677524603313305	-1.62328383365839	0.107913755684986
4	sid_por_xho_guj_aeg_amr_mlt_urd_tur_azi_cic_bat_ewe_prs_alb_bsq_pan_tig_zul_cnt_bul_eng_akn_lit_tsw_swe_est_fbf_dyu_fin_ctl_hau_geo_arw_ger_bos_hin_amh_chh_afr_hun_ses_ind_svk_sun_jpn_knd_kor_krd_rom_yor_slo_jav_nor_sod_mly_mnd_cze_swa_mcd_gam_mol_spa_ukr_ita_qcu_scr_pol_glc_igb_owc_fre_anl_dut_mao_ben_bem_rus_lda_tag_tha_wly_tml_bam_moo_aze_grk_lat_uzb_swt_vie_heb_tsn_ven_dgb	0.437795947820866	1.03132436942124	0.305063377085139
5	mlt_por_tsw_ger_chh_heb_tig_pol_aze_azi_igb_bat_ses_urd_rus_bsq_spa_hau_dgb_cnt_alb_lit_tsn_scr_swt_hin_fin_bam_swa_hun_swe_anl_geo_cze_ctl_nor_krd_amh_wly_mcd_est_fbf_ind_fre_mao_jpn_tml_kor_mol_bos_zul_glc_mly_guj_sod_tag_mnd_prs_bem_rom_sid_arw_dut_ben_lat_qcu_svk_slo_ukr_ven_owc_afr_amr_pan_sun_grk_lda_eng_dyu_jav_tha_aeg_knd_yor_xho_uzb_ita_bul_tur_moo_vie_gam_cic_ewe_akn	-0.34241248564695	-0.811424537311139	0.419193801488983
6	sod_guj_ven_dut_gam_tig_amh_bos_azi_aze_cic_bat_fbf_swe_urd_bsq_rus_mlt_lda_mnd_bul_ger_xho_lat_swa_hin_est_zul_yor_hun_por_amr_geo_spa_krd_nor_pol_wly_anl_mol_fin_ses_mly_pan_ind_jpn_knd_kor_afr_ben_bam_ctl_tag_slo_hau_mao_cnt_eng_ewe_ukr_chh_lit_svk_fre_arw_qcu_ita_glc_rom_dgb_sid_cze_owc_scr_jav_grk_bem_alb_swt_sun_tha_heb_tml_tsw_tsn_tur_prs_mcd_uzb_akn_vie_aeg_igb_dyu_moo	-0.935131558631113	-2.26839110247983	0.0256189143658379
7	tig_scr_dgb_krd_aeg_owc_wly_cze_azi_aze_lda_mly_fbf_prs_guj_bsq_nor_amr_zul_mnd_svk_urd_tsn_eng_ven_hin_hun_akn_dyu_est_ctl_heb_geo_ger_slo_alb_glc_hau_chh_spa_fin_ses_mao_rus_sun_jpn_knd_kor_pan_swe_bem_pol_ind_lat_anl_bat_cnt_lit_ewe_bul_gam_ukr_ita_ben_grk_qcu_afr_arw_mcd_tsw_sid_bos_mlt_por_jav_rom_swt_fre_bam_tag_tha_sod_tml_yor_xho_tur_dut_mol_uzb_moo_vie_amh_cic_igb_swa	-0.232220011311982	-0.548895949171003	0.584392305091946
8	chh_urd_ewe_scr_gam_heb_owc_bos_uzb_tur_lda_mly_tsw_pol_slo_bsq_krd_hau_cic_cnt_guj_ctl_igb_fre_xho_afr_fin_bam_tsn_hun_cze_amh_geo_dut_lit_glc_prs_wly_sod_hin_est_moo_ind_ben_sun_jpn_tml_kor_por_mol_dgb_lat_bat_rus_anl_jav_mnd_pan_swa_bul_tig_ita_ger_ukr_mcd_qcu_nor_eng_rom_fbf_mlt_arw_sid_spa_tag_svk_zul_grk_yor_mao_tha_aeg_knd_swt_akn_aze_alb_swe_azi_ses_vie_amr_bem_ven_dyu	-0.129100832188342	-0.304354768521518	0.761537612226769
9	owc_pan_akn_mol_tig_sid_anl_spa_azi_uzb_tsn_mao_ses_arw_dut_bsq_ukr_gam_fbf_cnt_guj_alb_dgb_lat_bem_mcd_fin_ven_xho_hun_fre_hau_geo_glc_krd_eng_rom_amr_mlt_bul_est_yor_bat_ctl_sun_jpn_knd_kor_hin_rus_swt_afr_ind_svk_wly_tag_mnd_lit_cic_ger_aeg_por_pol_cze_slo_qcu_urd_ben_ita_igb_amh_nor_heb_bos_jav_prs_bam_grk_tsw_mly_tha_chh_tml_swa_zul_tur_swe_scr_aze_lda_vie_sod_ewe_moo_dyu	-0.581091360826796	-1.38595143170162	0.169076073589545
10	aeg_por_bem_prs_owc_hau_mlt_guj_tur_uzb_swa_mao_ewe_scr_glc_bsq_rom_anl_moo_cnt_swe_mol_bam_ita_swt_fre_hun_tsw_tsn_fin_bul_sod_geo_ctl_grk_rus_ben_heb_amh_eng_est_lda_jav_hin_mly_jpn_knd_kor_bos_alb_zul_ger_tag_pol_amr_sun_mnd_nor_ven_pan_tig_dut_svk_lat_afr_qcu_mcd_spa_arw_ses_chh_slo_wly_lit_ind_cze_dgb_ukr_fbf_bat_tha_sid_tml_yor_xho_aze_krd_urd_azi_cic_vie_gam_igb_akn_dyu	-0.42955955546032	-1.0199083245763	0.310417810317952
11	tig_ukr_lda_guj_amh_heb_aeg_spa_azi_aze_bam_mly_tsn_eng_cze_bsq_bos_owc_akn_mnd_nor_dut_ewe_mol_swt_rus_hun_bem_dgb_fin_scr_wly_geo_afr_ger_hin_ben_amr_sid_krd_est_moo_mao_pan_sun_jpn_knd_kor_urd_alb_ses_grk_jav_lit_chh_tag_cnt_por_igb_svk_hau_ita_rom_pol_fre_qcu_prs_glc_slo_fbf_anl_lat_sod_swe_ind_bul_yor_mcd_xho_bat_tha_mlt_tml_dyu_zul_uzb_arw_ctl_tur_ven_vie_gam_cic_tsw_swa	0.0477691641484137	0.112542729188274	0.910635659875977
12	chh_eng_akn_nor_anl_owc_amh_ben_azi_aze_ven_mly_yor_mcd_ukr_bsq_bul_mlt_ses_cnt_grk_ita_moo_arw_fbf_cze_hun_dyu_xho_est_fre_sid_geo_pol_prs_bos_dut_amr_aeg_ger_fin_swt_jav_lit_bat_jpn_knd_kor_krd_por_swa_mol_mao_swe_wly_ind_mnd_urd_lda_alb_heb_slo_scr_rus_lat_qcu_ctl_spa_guj_igb_hau_svk_sod_glc_sun_rom_bam_hin_tsn_tag_tha_gam_tml_ewe_bem_uzb_pan_afr_tur_zul_vie_tig_dgb_tsw_cic	0.0699429284178207	0.164667214787777	0.869563305246408
13	chh_lat_dgb_urd_mlt_owc_sid_afr_tur_aze_lda_sun_yor_ctl_guj_bsq_hin_amr_akn_cnt_grk_fre_ewe_pol_tsn_rom_fin_cic_swt_est_nor_aeg_geo_ukr_svk_ger_rus_anl_sod_bos_hun_zul_jav_por_mao_jpn_knd_kor_alb_cze_tsw_arw_ind_bul_tig_tag_mnd_dut_swa_krd_wly_spa_swe_lit_slo_qcu_ben_glc_pan_xho_gam_mcd_hau_prs_bat_mol_fbf_ita_bam_mly_tha_amh_tml_igb_ses_azi_eng_scr_uzb_ven_vie_heb_dyu_moo_bem	-0.790391001778023	-1.9010019103834	0.0603982946065536
14	amh_rus_ven_ctl_heb_gam_wly_nor_aze_tur_bam_jav_tsn_mcd_lit_bsq_eng_aeg_fbf_cnt_ukr_hin_cic_ger_dgb_ben_fin_xho_yor_hun_grk_sod_geo_slo_bul_rom_alb_owc_amr_arw_est_dyu_tag_prs_bat_jpn_knd_kor_glc_pan_ewe_krd_mly_svk_hau_ind_mnd_fre_lda_lat_sid_urd_pol_mol_dut_qcu_scr_cze_ita_zul_chh_por_mlt_bos_sun_swe_tsw_spa_swa_mao_tha_anl_tml_swt_igb_uzb_guj_afr_azi_bem_vie_tig_akn_ses_moo	-0.499709848008949	-1.18821820402174	0.237773005513441
15	wly_krd_ewe_ita_owc_chh_sod_guj_uzb_tur_tsw_mly_tsn_svk_mcd_bsq_urd_mlt_dgb_cnt_ukr_glc_moo_bul_cic_fre_est_swa_swt_hun_slo_anl_geo_nor_cze_pan_grk_amh_sid_arw_fin_ses_bat_eng_sun_jpn_tml_kor_hin_scr_zul_swe_jav_mol_heb_ind_mnd_ben_akn_por_aeg_rom_lit_pol_ger_qcu_rus_bos_dut_xho_hau_lat_gam_prs_mao_afr_lda_spa_dyu_tag_tha_tig_knd_fbf_yor_aze_alb_ctl_azi_bem_vie_amr_igb_ven_bam	-0.139150924899497	-0.328595302331578	0.743200351780984
16	hau_afr_bem_ita_chh_sid_anl_prs_azi_uzb_lda_bat_zul_urd_rom_bsq_bos_heb_fbf_mnd_eng_por_akn_slo_ewe_dut_hun_xho_igb_fin_guj_wly_geo_pan_bul_ctl_nor_owc_amr_svk_est_ven_sun_hin_mly_jpn_knd_kor_spa_lat_tsw_alb_ind_ger_aeg_tag_cnt_lit_tsn_scr_gam_swe_grk_krd_arw_qcu_cze_mcd_pol_swa_amh_rus_sod_glc_mao_ben_ses_fre_bam_jav_tha_mlt_tml_dyu_yor_aze_ukr_mol_tur_moo_vie_tig_swt_cic_dgb	-0.716060576630263	-1.71616122070543	0.0894619203001707
17	sod_scr_tsn_grk_aeg_hau_amr_ctl_tur_uzb_akn_ind_igb_bos_arw_bsq_afr_mlt_fbf_cnt_guj_ita_moo_swe_cic_lat_est_dgb_tsw_fin_bul_owc_geo_ben_pan_ger_por_anl_amh_glc_hun_swa_sun_pol_mao_jpn_tml_kor_ukr_mol_bem_eng_bat_rom_tig_jav_mnd_nor_ewe_slo_gam_mcd_urd_prs_dut_qcu_hin_spa_krd_bam_heb_lit_sid_alb_mly_cze_yor_fre_swt_tag_tha_wly_knd_ses_xho_azi_svk_rus_aze_zul_vie_chh_lda_ven_dyu	-0.603740559279633	-1.44188345979692	0.152694357424663
18	owc_scr_xho_spa_sid_mlt_sod_grk_aze_tur_swt_jav_dyu_prs_glc_bsq_ger_amh_yor_mnd_mol_lit_ven_mcd_akn_pan_fin_tsn_swa_hun_bul_aeg_geo_pol_lat_slo_por_wly_heb_dut_est_ewe_bat_krd_sun_jpn_tml_kor_guj_hin_cic_cze_mao_svk_chh_ind_cnt_alb_fbf_nor_tig_urd_ukr_bos_swe_qcu_afr_ctl_ita_zul_anl_rom_hau_rus_mly_fre_bam_ben_moo_tag_tha_gam_knd_lda_ses_azi_eng_arw_uzb_bem_vie_amr_dgb_igb_tsw	-0.565055908492989	-1.3479531871902	0.180947682954033
19	mlt_ita_tsw_pan_wly_heb_aeg_ger_azi_uzb_tsn_jav_ses_bul_nor_bsq_ukr_sid_moo_cnt_spa_alb_cic_fre_bam_mcd_fin_dyu_swt_est_prs_anl_geo_lit_krd_cze_arw_sod_hau_mol_hun_igb_ind_urd_mao_jpn_knd_kor_ben_dut_xho_slo_tag_hin_tig_sun_mnd_rus_ewe_glc_chh_scr_lat_afr_grk_qcu_por_eng_guj_yor_amr_svk_amh_ctl_mly_bos_bem_swe_fbf_bat_tha_gam_tml_swa_dgb_aze_rom_pol_tur_zul_vie_owc_lda_akn_ven	-0.860019282916988	-2.08200783790819	0.0400884411017797
20	amh_alb_akn_ita_wly_aeg_anl_ctl_uzb_aze_dgb_tag_bem_ben_spa_bsq_mcd_sid_bam_cnt_lat_por_swt_pan_igb_scr_hun_moo_swa_est_pol_tig_geo_ukr_prs_arw_urd_chh_hau_dut_fin_ses_ind_bos_sun_jpn_knd_kor_guj_hin_xho_cze_bat_bul_sod_mao_mnd_nor_tsw_svk_owc_fre_mol_slo_krd_qcu_swe_afr_rus_cic_amr_glc_heb_grk_jav_ger_fbf_eng_ven_mly_tha_gam_tml_ewe_tsn_tur_rom_lit_azi_zul_vie_mlt_yor_lda_dyu	-0.219273407952983	-0.517649590476024	0.605931942108461
21	aeg_krd_fbf_bul_amr_amh_chh_ben_azi_aze_dgb_mao_yor_afr_guj_bsq_rus_sid_cic_cnt_glc_scr_ven_hin_swt_ger_est_moo_bam_hun_spa_mlt_geo_prs_dut_svk_ita_sod_owc_fre_fin_zul_jav_mcd_ind_jpn_tml_kor_urd_cze_ses_pan_mly_lat_wly_sun_mnd_grk_dyu_lit_gam_por_rom_bos_slo_qcu_ctl_swe_mol_xho_hau_eng_heb_ukr_tag_arw_bem_nor_tsn_bat_tha_anl_knd_tsw_ewe_tur_pol_alb_uzb_lda_vie_tig_akn_igb_swa	-0.206649737566852	-0.487996609512481	0.626700794782667
22	anl_slo_akn_afr_tig_aeg_mlt_krd_azi_uzb_dyu_ind_ses_ben_alb_bsq_spa_amr_fbf_cnt_scr_grk_xho_por_lda_ukr_est_swa_igb_hun_lat_heb_geo_glc_mol_arw_ctl_owc_chh_ger_fin_swt_sun_eng_tag_jpn_knd_kor_bos_hin_ven_lit_mao_pan_sid_bat_mnd_mcd_ewe_svk_amh_cze_fre_ita_dut_qcu_urd_pol_prs_zul_gam_bul_sod_guj_mly_nor_bem_swe_moo_jav_tha_wly_tml_bam_cic_tur_rus_rom_aze_dgb_vie_hau_tsn_yor_tsw	-1.40688110023253	-3.53855553277958	0.000630098881253337
23	wly_rus_lda_glc_hau_mlt_amr_bul_uzb_azi_fbf_bat_cic_ger_eng_bsq_prs_chh_moo_mnd_por_spa_akn_hin_ewe_scr_hun_ven_dyu_est_pan_tig_geo_afr_bos_urd_alb_heb_gam_mol_fin_igb_ind_ctl_sun_jpn_knd_kor_mcd_pol_zul_guj_jav_ben_anl_mly_cnt_ukr_yor_lit_sod_grk_svk_rom_dut_qcu_slo_nor_krd_bem_amh_arw_owc_swe_tag_fre_xho_ita_tsn_mao_tha_aeg_tml_swa_ses_tur_lat_cze_aze_dgb_vie_sid_swt_tsw_bam	-0.43198117602886	-1.02489255699783	0.308072364383392
24	owc_ger_akn_por_hau_anl_heb_rom_aze_uzb_cic_mly_ses_arw_mcd_bsq_hin_aeg_igb_mnd_ben_lit_fbf_scr_ewe_pol_est_dyu_zul_fin_afr_wly_geo_eng_svk_urd_glc_tig_sid_grk_hun_tsn_ind_cze_mao_jpn_knd_kor_ita_prs_swt_guj_bat_nor_gam_sun_cnt_mol_moo_lat_amh_krd_ctl_spa_swe_qcu_pan_rus_bul_tsw_amr_bos_chh_ukr_tag_alb_lda_fre_yor_jav_tha_mlt_tml_ven_dgb_tur_dut_slo_azi_xho_vie_sod_bem_swa_bam	-0.530949953634222	-1.26410894764992	0.209350091112295
25	heb_ger_zul_spa_sid_mlt_chh_alb_tur_uzb_lda_tag_dyu_grk_mol_bsq_cze_tig_igb_cnt_hin_ctl_xho_dut_ven_lat_est_moo_bam_hun_rom_wly_geo_slo_prs_svk_ukr_amh_anl_scr_fin_yor_mao_bul_bat_jpn_knd_kor_pan_fre_tsn_eng_jav_mcd_sod_mly_mnd_ben_swt_swe_amr_ita_krd_lit_urd_qcu_bos_afr_arw_bem_aeg_guj_hau_glc_ind_pol_swa_por_cic_sun_tha_owc_tml_dgb_ewe_azi_nor_rus_aze_ses_vie_gam_fbf_tsw_akn	0.170183096964997	0.400539809241917	0.689677622771481
26	mlt_rom_fbf_fre_owc_amr_anl_bul_aze_azi_ewe_bat_dyu_lat_alb_bsq_swe_sod_igb_cnt_hin_por_tsn_arw_akn_krd_est_yor_moo_hun_rus_hau_geo_lit_spa_grk_mol_gam_chh_scr_fin_ses_sun_ita_mly_jpn_tml_kor_eng_ukr_dgb_nor_mao_ben_amh_tag_mnd_afr_swa_glc_heb_mcd_guj_svk_ger_qcu_pan_dut_prs_bem_wly_pol_aeg_cze_ind_bos_lda_urd_bam_jav_tha_tig_knd_zul_tsw_tur_ctl_slo_uzb_xho_vie_sid_cic_swt_ven	-0.0676504541231278	-0.159313450356749	0.873767402789393
27	heb_bul_yor_svk_anl_aeg_gam_ger_uzb_aze_ewe_ind_xho_arw_dut_bsq_eng_amh_swt_mnd_prs_glc_bam_mcd_moo_afr_est_ven_fbf_fin_rom_wly_geo_ben_ctl_por_ita_owc_amr_slo_hun_tsw_jav_cze_sun_jpn_tml_kor_lat_pan_cic_scr_tag_spa_chh_mly_cnt_fre_ses_hin_tig_nor_guj_grk_alb_qcu_urd_swe_ukr_dgb_mlt_krd_sid_mol_mao_lit_akn_bos_bem_bat_tha_sod_knd_zul_igb_azi_rus_pol_tur_lda_vie_hau_dyu_tsn_swa	-0.436718741924173	-1.03642518387342	0.302691204229315
28	anl_lit_lda_krd_amr_tig_gam_por_uzb_aze_tsn_sun_dgb_pol_mcd_bsq_hin_wly_moo_mnd_nor_urd_fbf_eng_swt_dut_hun_ven_dyu_fin_glc_sid_geo_ben_slo_rus_alb_amh_sod_spa_est_zul_mao_pan_tag_jpn_tml_kor_cze_ctl_cic_grk_mly_bul_heb_jav_cnt_ita_xho_mol_chh_swe_lat_rom_svk_qcu_guj_ukr_prs_igb_aeg_afr_hau_scr_ind_arw_bem_fre_akn_bat_tha_mlt_knd_ses_bam_tur_bos_ger_azi_swa_vie_owc_yor_ewe_tsw	0.367236079098262	0.866029178080426	0.38870287978182
29	amh_urd_tsw_afr_mlt_amr_sid_rus_uzb_azi_bem_mly_tsn_eng_bul_bsq_prs_chh_swt_mnd_guj_por_lda_pol_ses_arw_hun_dyu_ewe_fin_rom_aeg_geo_dut_ben_cze_lat_hau_sod_swe_est_cic_tag_alb_ind_jpn_knd_kor_mcd_ctl_fbf_glc_mao_hin_wly_bat_cnt_lit_igb_mol_gam_slo_fre_bos_grk_qcu_pan_ukr_scr_moo_heb_ger_anl_svk_jav_spa_bam_nor_yor_sun_tha_owc_tml_ven_swa_tur_krd_ita_aze_zul_vie_tig_dgb_xho_akn	0.279832424254639	0.659201513625029	0.511395355305392
30	aeg_pol_igb_bul_gam_heb_mlt_urd_uzb_aze_swa_ind_cic_krd_ben_bsq_rom_hau_lda_cnt_prs_ctl_ven_glc_bem_swe_hun_ses_zul_fin_eng_owc_geo_guj_nor_scr_mol_sid_anl_alb_est_tsn_jav_ger_bat_jpn_knd_kor_pan_lit_dyu_mcd_mao_ita_chh_mly_mnd_bos_fbf_cze_amr_spa_afr_ukr_lat_qcu_grk_fre_slo_moo_wly_hin_sod_por_sun_dut_yor_rus_ewe_tag_tha_tig_tml_tsw_xho_azi_svk_arw_tur_swt_vie_amh_dgb_akn_bam	-1.01078422370672	-2.45543662638772	0.0159295670248563
31	aeg_fre_ses_slo_sod_amh_tig_ctl_azi_tur_yor_jav_swt_urd_bul_bsq_lit_chh_ven_cnt_cze_hin_ewe_bos_akn_guj_hun_bam_dyu_fin_eng_sid_geo_mol_prs_ger_ukr_anl_heb_mcd_est_swa_bat_dut_sun_jpn_knd_kor_afr_rus_xho_arw_ind_nor_gam_mao_mnd_glc_fbf_svk_wly_ita_swe_rom_pan_qcu_pol_grk_krd_moo_mlt_spa_owc_scr_tag_alb_zul_por_tsw_mly_tha_amr_tml_tsn_igb_uzb_ben_lat_aze_bem_vie_hau_cic_lda_dgb	-1.10822083485194	-2.72358462051105	0.00771311746568525
32	heb_fre_swt_swe_chh_amr_tig_prs_uzb_azi_cic_mly_igb_afr_mcd_bsq_krd_sod_moo_mnd_pan_arw_zul_rus_ses_urd_hun_xho_tsw_fin_rom_aeg_geo_grk_lat_por_ita_sid_owc_guj_est_dyu_mao_scr_jav_jpn_tml_kor_spa_svk_bam_ger_bat_lit_wly_ind_cnt_hin_dgb_bos_hau_ctl_cze_glc_nor_qcu_ukr_mol_eng_ewe_mlt_alb_amh_bul_tag_dut_fbf_slo_bem_sun_tha_anl_knd_tsn_swa_aze_pol_ben_tur_lda_vie_gam_akn_ven_yor	-0.349470102374408	-0.82806537027023	0.409753444859491
33	owc_lit_xho_bul_chh_aeg_sod_grk_aze_uzb_yor_bat_dgb_lat_afr_bsq_ctl_hau_akn_mnd_cze_rom_ses_arw_igb_bos_est_swt_fbf_fin_alb_sid_geo_prs_pan_ukr_mcd_tig_anl_slo_hun_bem_ind_mol_mao_jpn_knd_kor_hin_por_zul_scr_sun_ger_gam_jav_cnt_nor_dyu_fre_heb_swe_dut_ben_urd_qcu_spa_guj_glc_swa_amr_pol_amh_ita_mly_rus_ven_svk_ewe_tag_tha_wly_tml_bam_tsw_azi_krd_eng_tur_moo_vie_mlt_tsn_cic_lda	-0.521560737606	-1.23999274735349	0.21809767767689
34	gam_slo_cic_mol_owc_hau_heb_lit_tur_uzb_lda_mly_xho_ben_fre_bsq_swe_wly_bam_mnd_cze_por_swa_arw_ven_ita_hun_ses_zul_est_svk_tig_geo_lat_ukr_glc_dut_sid_sod_guj_fin_dyu_tag_eng_bat_jpn_knd_kor_nor_ger_tsn_afr_mao_pol_anl_ind_cnt_ctl_igb_scr_amh_alb_pan_rom_spa_qcu_mcd_bos_urd_swt_chh_krd_mlt_bul_sun_hin_moo_rus_fbf_jav_tha_aeg_tml_yor_akn_azi_grk_prs_aze_ewe_vie_amr_bem_dgb_tsw	-0.011722111441753	-0.0275933572096478	0.978045605301213
35	tig_pan_cic_grk_wly_sod_heb_por_azi_aze_moo_bat_tsn_mcd_rus_bsq_ctl_owc_bam_mnd_glc_krd_dyu_bos_ven_afr_est_bem_xho_fin_ben_anl_geo_lit_arw_dut_scr_amh_aeg_lat_hun_akn_sun_cze_ind_jpn_tml_kor_spa_ita_ewe_bul_mly_prs_chh_jav_cnt_rom_zul_eng_mlt_slo_pol_guj_svk_qcu_fre_hin_swe_dgb_gam_mol_hau_ukr_mao_alb_swt_ger_igb_tag_tha_sid_knd_lda_swa_tur_urd_nor_uzb_yor_vie_amr_fbf_tsw_ses	-0.710980679994691	-1.70541219808283	0.0914556580372095
36	chh_bos_bam_pol_owc_gam_heb_ukr_azi_tur_bem_ind_moo_mol_hin_bsq_por_hau_swa_cnt_bul_slo_yor_ctl_ven_ita_est_lda_cic_fin_rom_tig_geo_krd_afr_arw_fre_amr_sod_eng_hun_swt_jav_urd_sun_jpn_tml_kor_grk_spa_dyu_ger_mao_lat_anl_mly_mnd_glc_dgb_mcd_aeg_guj_ben_alb_nor_qcu_pan_svk_lit_akn_amh_dut_wly_swe_bat_prs_ses_rus_igb_tag_tha_sid_knd_ewe_fbf_aze_cze_scr_uzb_zul_vie_mlt_tsw_xho_tsn	0.181463013319184	0.427140027809061	0.670264630411378
37	gam_cze_dyu_arw_mlt_chh_owc_bos_uzb_tur_swt_jav_akn_rus_ctl_bsq_ben_sod_ewe_cnt_hin_pol_dgb_krd_swa_bul_est_bam_ses_hun_por_sid_geo_fre_lat_guj_pan_tig_hau_spa_fin_yor_sun_ukr_tag_jpn_tml_kor_glc_svk_igb_dut_ind_grk_wly_bat_mnd_alb_cic_rom_amh_slo_swe_urd_eng_qcu_scr_ita_nor_zul_heb_mcd_amr_ger_mly_prs_ven_afr_fbf_mao_tha_aeg_knd_lda_moo_aze_lit_mol_azi_tsn_vie_anl_tsw_bem_xho	-0.117509677682583	-0.277152134888002	0.782278396523448
38	wly_rom_yor_ben_owc_heb_amh_ita_uzb_tur_ewe_ind_tsw_prs_pan_bsq_mcd_sod_tsn_cnt_por_alb_swt_afr_bam_lit_hun_lda_bem_est_guj_hau_geo_scr_urd_dut_rus_mlt_anl_hin_fin_dgb_mao_spa_tag_jpn_tml_kor_eng_bul_moo_krd_sun_mol_gam_jav_mnd_nor_zul_slo_amr_pol_ger_ctl_arw_qcu_lat_swe_grk_cic_chh_svk_sid_fre_bat_ukr_dyu_cze_igb_mly_tha_tig_knd_xho_ven_aze_bos_glc_azi_swa_vie_aeg_ses_akn_fbf	-1.28189403993932	-3.18533548723493	0.00196824866593618
39	hau_mcd_akn_scr_heb_mlt_chh_pol_uzb_aze_tsn_mly_dyu_nor_alb_bsq_svk_amr_tsw_cnt_afr_urd_fbf_ctl_yor_krd_hun_ewe_swa_fin_grk_owc_geo_fre_guj_lit_ita_sod_tig_spa_est_dgb_sun_ukr_tag_jpn_tml_kor_por_prs_ses_dut_ind_rom_gam_jav_mnd_arw_zul_eng_amh_bos_lat_ger_pan_qcu_glc_rus_cze_bam_wly_ben_anl_mol_mao_hin_igb_bul_bem_bat_tha_aeg_knd_swt_lda_azi_swe_slo_tur_ven_vie_sid_xho_moo_cic	-0.395208798800238	-0.936505334734231	0.351438649995245
40	owc_spa_bam_glc_hau_tig_wly_pol_azi_aze_cic_bat_tsw_nor_ben_bsq_rom_aeg_ewe_cnt_prs_rus_igb_fre_tsn_grk_est_swa_ven_fin_ita_gam_geo_ctl_hin_mol_scr_amh_amr_bul_hun_xho_mly_ukr_mao_jpn_knd_kor_cze_eng_swt_dut_ind_afr_sod_jav_mnd_svk_dgb_lit_chh_krd_arw_mcd_alb_qcu_por_urd_swe_zul_anl_slo_sid_ger_sun_guj_yor_lat_akn_tag_tha_heb_tml_bem_moo_tur_pan_bos_uzb_lda_vie_mlt_fbf_dyu_ses	-0.536317545527732	-1.27616383571846	0.205075499236314
41	chh_ctl_tsw_svk_aeg_amh_heb_pol_tur_aze_xho_ind_lda_slo_alb_bsq_rus_amr_swa_mnd_hin_ita_zul_eng_ven_nor_hun_ses_tsn_fin_lat_anl_geo_swe_rom_ben_mol_wly_sod_dut_est_swt_sun_scr_jav_jpn_tml_kor_fre_afr_bam_por_bat_urd_gam_tag_cnt_pan_bem_guj_owc_arw_spa_grk_lit_qcu_bos_bul_krd_dgb_mlt_prs_tig_ger_mly_ukr_yor_mcd_dyu_mao_tha_sid_knd_akn_fbf_azi_glc_cze_uzb_ewe_vie_hau_moo_cic_igb	-0.268571538330333	-0.635324540981956	0.526776921048901
42	anl_ctl_fbf_mol_amh_mlt_gam_slo_uzb_tur_dgb_tag_igb_ger_mcd_bsq_por_tig_ven_mnd_spa_pol_yor_lat_swt_scr_hun_cic_ewe_fin_guj_amr_geo_urd_pan_alb_cze_wly_aeg_afr_est_xho_ind_lit_sun_jpn_tml_kor_grk_svk_dyu_ben_bat_dut_sod_mly_cnt_fre_ses_rus_sid_rom_hin_eng_ukr_qcu_bul_krd_glc_tsw_owc_prs_hau_bos_jav_ita_bem_nor_lda_mao_tha_heb_knd_tsn_akn_aze_swe_arw_azi_moo_vie_chh_swa_bam_zul	-0.451732170445055	-1.0724766417326	0.286281114241529
43	hau_grk_swa_cze_sid_sod_owc_prs_uzb_azi_ven_bat_igb_scr_dut_bsq_guj_gam_zul_cnt_ger_afr_fbf_eng_moo_hin_est_lda_yor_fin_bos_tig_geo_pol_lit_rom_bul_anl_chh_svk_hun_ewe_jav_por_ind_jpn_tml_kor_mcd_nor_cic_spa_tag_lat_mlt_mly_mnd_ctl_tsw_ukr_aeg_mol_ita_krd_fre_qcu_ben_pan_arw_dyu_amr_alb_amh_rus_sun_swe_tsn_slo_swt_mao_tha_heb_knd_ses_bam_aze_urd_glc_tur_akn_vie_wly_bem_dgb_xho	0.138099376594614	0.32542172478426	0.74559292275829
44	sod_mcd_fbf_urd_sid_hau_amr_eng_uzb_aze_bem_mly_ses_dut_ben_bsq_rom_tig_dgb_mnd_guj_lat_swa_swe_zul_pol_hun_bam_cic_fin_ger_chh_geo_scr_nor_ita_por_amh_anl_afr_est_tsn_jav_arw_ind_jpn_knd_kor_ctl_hin_ven_alb_mao_svk_aeg_sun_cnt_lit_xho_bos_owc_pan_ukr_rus_cze_qcu_grk_prs_krd_lda_mlt_slo_wly_mol_bat_glc_moo_bul_swt_tag_tha_gam_tml_yor_tsw_azi_fre_spa_tur_ewe_vie_heb_igb_dyu_akn	-0.419991220819741	-0.996827476828252	0.321434857296808
45	sod_rus_bem_swe_hau_tig_anl_krd_aze_uzb_igb_sun_fbf_ger_mol_bsq_ben_gam_dgb_mnd_dut_slo_xho_ukr_tsn_bos_fin_dyu_swa_hun_urd_mlt_geo_rom_alb_prs_pan_heb_sid_glc_est_zul_mao_nor_tag_jpn_knd_kor_afr_svk_ven_guj_jav_lit_amh_mly_cnt_scr_yor_cze_amr_ctl_pol_grk_arw_qcu_lat_por_ita_akn_aeg_mcd_wly_fre_bat_bul_ewe_hin_bam_ind_tha_owc_tml_swt_ses_tur_eng_spa_azi_tsw_vie_chh_cic_moo_lda	0.231767265874998	0.546558561591771	0.585990992258902
46	owc_bos_ses_arw_wly_heb_hau_rom_uzb_azi_moo_mao_bem_ctl_urd_bsq_dut_gam_cic_mnd_ukr_ger_ewe_krd_bam_afr_est_lda_ven_hun_mcd_sod_geo_spa_mol_eng_lit_mlt_sid_rus_fin_fbf_mly_pol_tag_jpn_tml_kor_fre_svk_dgb_bul_bat_ita_amr_sun_cnt_scr_igb_glc_chh_alb_grk_prs_ben_qcu_pan_guj_nor_xho_amh_cze_anl_slo_ind_por_tsw_swe_swt_jav_tha_tig_knd_swa_akn_tur_lat_hin_aze_tsn_vie_aeg_zul_dyu_yor	-0.635726573282078	-1.52305984077261	0.131136984362197
47	amh_urd_dyu_ctl_wly_sod_amr_prs_aze_tur_bem_sun_dgb_por_mcd_bsq_dut_mlt_ses_cnt_rus_glc_ewe_pol_tsw_swe_est_yor_bam_hun_eng_aeg_geo_fre_slo_rom_cze_sid_chh_afr_fin_akn_ind_mol_tag_jpn_knd_kor_arw_grk_tsn_bul_mao_scr_gam_jav_mnd_ben_swa_svk_hau_pan_ukr_spa_guj_qcu_alb_hin_lat_xho_heb_ita_owc_lit_mly_nor_moo_ger_lda_bat_tha_tig_tml_ven_igb_azi_krd_bos_uzb_zul_vie_anl_fbf_swt_cic	-0.417149550947391	-0.991372983587634	0.324075875171306
48	heb_arw_xho_guj_wly_anl_amr_lat_azi_aze_tsn_jav_ses_prs_bul_bsq_por_mlt_dyu_mnd_bos_rus_swt_glc_akn_pol_hun_igb_fbf_fin_lit_tig_geo_svk_ger_cze_hin_owc_hau_scr_est_zul_bat_grk_mly_jpn_knd_kor_urd_fre_swa_afr_ind_pan_amh_mao_cnt_ita_bem_swe_gam_nor_spa_slo_mcd_qcu_alb_rom_krd_bam_chh_mol_aeg_eng_sun_ben_moo_dut_lda_tag_tha_sid_tml_ven_dgb_uzb_ukr_ctl_tur_cic_vie_sod_yor_ewe_tsw	-0.867828659053267	-2.09521247021552	0.0388698993546966
49	heb_ita_ses_rus_sid_anl_mlt_spa_uzb_tur_ewe_mao_dgb_hin_lit_bsq_scr_wly_lda_cnt_por_mcd_dyu_prs_xho_rom_fin_zul_ven_hun_ben_tig_geo_lat_bos_guj_pan_hau_owc_cze_est_fbf_tag_swe_mly_jpn_tml_kor_dut_mol_yor_urd_sun_krd_sod_jav_mnd_nor_igb_alb_gam_eng_pol_afr_ctl_qcu_ukr_slo_svk_moo_chh_fre_aeg_ger_ind_arw_tsn_grk_tsw_bat_tha_amr_knd_akn_bem_azi_bul_glc_aze_bam_vie_amh_swa_swt_cic	-0.251919512180975	-0.595080693366024	0.553234757196367
50	aeg_ctl_akn_guj_chh_hau_mlt_slo_uzb_tur_dyu_jav_cic_krd_glc_bsq_rus_amr_xho_mnd_ben_mol_bam_prs_swa_mcd_hun_tsn_moo_est_lat_sid_geo_ger_urd_arw_cze_tig_heb_alb_fin_swt_mao_eng_mly_jpn_knd_kor_ita_rom_ses_pan_sun_svk_sod_ind_cnt_bos_ven_hin_gam_grk_bul_por_scr_qcu_fre_pol_lit_yor_anl_ukr_owc_spa_tag_swe_dgb_dut_bem_bat_tha_wly_tml_lda_ewe_aze_nor_afr_azi_igb_vie_amh_fbf_tsw_zul	-0.471016525695333	-1.11948085688182	0.265818028502416
51	gam_bul_ses_ctl_owc_wly_sid_guj_azi_tur_xho_mly_igb_pan_ben_bsq_swe_anl_bam_mnd_por_eng_fbf_urd_lda_arw_fin_tsw_swt_est_glc_sod_geo_krd_dut_mcd_slo_chh_tig_fre_hun_cic_jav_cze_bat_jpn_knd_kor_spa_rus_bem_alb_mao_pol_mlt_ind_cnt_nor_ven_hin_heb_rom_svk_afr_lit_qcu_ukr_ger_mol_zul_aeg_lat_hau_grk_sun_bos_yor_ita_dyu_tag_tha_amr_tml_ewe_akn_uzb_scr_prs_aze_swa_vie_amh_tsn_dgb_moo	0.162398276494654	0.382391583785709	0.703043417264136
52	chh_lit_dyu_prs_sod_heb_amh_ben_uzb_tur_dgb_mly_tsn_mcd_bos_bsq_grk_sid_ven_mnd_hin_slo_cic_ukr_zul_alb_hun_lda_ses_est_eng_aeg_geo_fre_bul_spa_glc_hau_tig_cze_fin_bem_mao_lat_sun_jpn_knd_kor_por_urd_yor_krd_bat_ger_mlt_ind_cnt_scr_swa_ita_owc_pol_nor_rom_afr_qcu_guj_svk_ctl_igb_amr_rus_anl_swe_jav_pan_bam_arw_akn_tag_tha_gam_tml_moo_swt_aze_mol_dut_azi_fbf_vie_wly_ewe_tsw_xho	0.255656335788952	0.601549592529224	0.548937583458434
53	heb_guj_dyu_svk_amh_hau_gam_ita_tur_uzb_tsn_mao_ewe_mcd_scr_bsq_mol_chh_dgb_cnt_rus_urd_cic_afr_fbf_slo_fin_ses_bem_hun_lit_anl_geo_prs_cze_alb_swe_owc_wly_pan_est_igb_jav_rom_bat_jpn_knd_kor_bos_ger_moo_dut_mly_krd_sid_sun_mnd_eng_akn_glc_tig_pol_ctl_por_fre_qcu_hin_grk_ben_ven_aeg_nor_mlt_spa_ind_arw_swa_lat_zul_tag_tha_amr_tml_bam_tsw_azi_bul_ukr_aze_swt_vie_sod_xho_lda_yor	-0.54991176166152	-1.31345781940622	0.192259963504277
54	amh_lit_lda_arw_heb_aeg_mlt_dut_azi_uzb_zul_mao_yor_glc_guj_bsq_ger_wly_dyu_mnd_cze_svk_swa_bos_fbf_alb_fin_moo_xho_hun_ukr_anl_geo_prs_spa_grk_krd_amr_tig_mol_est_ewe_tag_ctl_bat_jpn_tml_kor_scr_ita_tsn_lat_jav_mcd_chh_ind_cnt_hin_igb_nor_owc_pan_afr_por_rom_qcu_rus_swe_bul_akn_sod_pol_gam_slo_sun_fre_dgb_eng_swt_mly_tha_sid_knd_bem_ses_tur_ben_urd_aze_ven_vie_hau_bam_cic_tsw	-0.914158247348294	-2.22014676075408	0.0288384945169866
55	heb_arw_fbf_mol_anl_amh_owc_rom_uzb_aze_tsw_sun_dyu_dut_slo_bsq_svk_hau_yor_mnd_bos_urd_bam_ger_xho_grk_fin_moo_ses_est_lat_chh_geo_alb_swe_eng_fre_aeg_mlt_lit_hun_dgb_tag_prs_mao_jpn_knd_kor_por_glc_ven_ita_bat_guj_amr_mly_cnt_nor_tsn_cze_tig_rus_pol_mcd_spa_qcu_afr_hin_ctl_swt_sod_krd_wly_bul_ind_scr_swa_pan_cic_jav_tha_sid_tml_zul_akn_azi_ben_ukr_tur_igb_vie_gam_ewe_lda_bem	-0.031368980143705	-0.0738562411223286	0.941283399011004
56	chh_ukr_fbf_rom_anl_hau_wly_por_aze_azi_yor_ind_akn_bul_hin_bsq_spa_tig_dgb_mnd_bos_pan_bem_ctl_igb_mcd_est_bam_tsn_fin_grk_mlt_geo_ben_glc_pol_fre_heb_aeg_arw_hun_ses_jav_nor_tag_jpn_tml_kor_afr_cze_lda_lat_mly_svk_sod_bat_cnt_slo_cic_dut_sid_prs_lit_eng_alb_qcu_swe_ita_guj_swa_amh_scr_gam_ger_sun_rus_ven_krd_ewe_mao_tha_amr_knd_zul_moo_tur_mol_urd_uzb_dyu_vie_owc_xho_swt_tsw	-0.318076911588106	-0.753025965725284	0.453336330208468
57	sod_grk_bem_ger_hau_amh_heb_lat_uzb_aze_ses_mao_tsn_scr_guj_bsq_rus_aeg_ven_mnd_spa_dut_cic_glc_lda_bos_hun_dgb_bam_fin_ita_sid_geo_prs_ben_eng_arw_wly_chh_por_est_akn_tag_ukr_ind_jpn_tml_kor_ctl_krd_ewe_mol_mly_rom_anl_jav_cnt_fre_xho_alb_owc_hin_nor_afr_swe_qcu_cze_mcd_urd_swa_tig_slo_amr_svk_sun_pan_moo_pol_tsw_bat_tha_gam_knd_yor_swt_azi_bul_lit_tur_zul_vie_mlt_fbf_dyu_igb	-0.369681896912603	-0.876917659120742	0.382790978652614
58	amr_pol_ven_prs_wly_sod_mlt_scr_azi_tur_yor_mao_dgb_lat_glc_bsq_dut_anl_akn_cnt_ita_ben_swa_spa_tsn_bul_hun_lda_zul_fin_nor_owc_geo_slo_krd_fre_urd_sid_amh_swe_est_ewe_mly_arw_jav_jpn_knd_kor_afr_ger_ses_eng_ind_lit_tig_tag_mnd_grk_igb_bos_aeg_hin_guj_mol_cze_qcu_rus_ctl_alb_tsw_hau_svk_chh_mcd_bat_ukr_moo_pan_xho_sun_tha_gam_tml_fbf_bem_uzb_por_rom_aze_cic_vie_heb_swt_bam_dyu	-0.33609502320231	-0.795550374576576	0.428319277179551
59	mlt_urd_ses_rus_amh_gam_sid_mol_azi_uzb_yor_jav_tsw_ita_pol_bsq_eng_heb_bem_cnt_glc_bul_lda_hin_xho_nor_est_bam_swa_fin_slo_chh_geo_svk_por_ukr_scr_amr_anl_dut_hun_zul_ind_pan_tag_jpn_knd_kor_prs_afr_dyu_cze_bat_ctl_sod_mly_mnd_fre_tsn_spa_owc_rom_grk_lat_ger_qcu_bos_arw_guj_moo_aeg_mcd_hau_krd_mao_alb_dgb_ben_ewe_sun_tha_wly_tml_cic_igb_aze_lit_swe_tur_akn_vie_tig_ven_swt_fbf	0.0538788859631112	0.126762532670328	0.899402018707563
60	heb_lit_bem_alb_wly_owc_aeg_por_azi_tur_bam_tag_tsn_bos_ctl_bsq_mcd_hau_ses_mnd_urd_cze_fbf_eng_xho_guj_hun_swa_lda_fin_grk_tig_geo_pan_ita_swe_fre_sid_chh_scr_est_akn_sun_ben_ind_jpn_tml_kor_hin_arw_cic_prs_mly_mol_amh_mao_cnt_dut_dgb_svk_anl_lat_nor_ukr_glc_qcu_slo_spa_bul_ven_mlt_rom_sod_ger_jav_krd_moo_pol_swt_bat_tha_amr_knd_zul_yor_uzb_rus_afr_aze_igb_vie_gam_ewe_dyu_tsw	0.0665110426830473	0.156601821700725	0.875898126944021
61	aeg_bos_swt_prs_mlt_amr_amh_arw_tur_azi_dgb_bat_bem_mol_slo_bsq_hin_heb_zul_cnt_alb_grk_lda_nor_moo_glc_hun_dyu_fbf_est_dut_wly_geo_fre_urd_eng_ukr_sid_hau_ger_fin_ven_sun_swe_mao_jpn_tml_kor_pan_cze_bam_guj_ind_spa_tig_mly_mnd_lit_tsn_svk_sod_ben_lat_rus_por_qcu_pol_mcd_afr_akn_chh_ita_owc_krd_tag_rom_cic_ctl_igb_jav_tha_anl_knd_swa_yor_uzb_bul_scr_aze_ewe_vie_gam_ses_xho_tsw	-0.81631508310432	-1.96977051816715	0.0518398562255537
62	gam_arw_dyu_bul_heb_owc_wly_swe_tur_aze_ses_mly_cic_svk_dut_bsq_scr_hau_bam_mnd_hin_cze_fbf_lit_tsn_lat_fin_bem_yor_est_bos_tig_geo_fre_por_afr_mol_sod_chh_grk_hun_xho_tag_ita_jav_jpn_knd_kor_pol_krd_akn_rus_sun_eng_amr_bat_cnt_alb_dgb_ben_sid_rom_urd_ctl_prs_qcu_mcd_ger_guj_tsw_anl_spa_amh_ukr_mao_slo_moo_glc_zul_ind_tha_mlt_tml_lda_ewe_azi_pan_nor_uzb_ven_vie_aeg_swa_igb_swt	0.210226657319235	0.495212675460004	0.621618055543709
63	heb_svk_bam_ita_owc_aeg_wly_guj_azi_aze_swt_sun_xho_eng_rom_bsq_arw_mlt_fbf_cnt_pan_rus_ewe_cze_tsn_mol_est_moo_tsw_fin_ben_chh_geo_nor_swe_prs_lat_sid_tig_slo_hun_akn_mao_alb_ind_jpn_tml_kor_por_glc_ven_scr_jav_ctl_hau_bat_mnd_fre_dgb_pol_anl_ger_grk_krd_urd_qcu_lit_dut_bul_zul_amr_ukr_amh_afr_tag_mcd_igb_hin_cic_mly_tha_sod_knd_dyu_bem_tur_bos_spa_uzb_ses_vie_gam_yor_lda_swa	-0.28043900328681	-0.663416397802319	0.508705078029482
64	owc_bos_bem_mol_mlt_sod_tig_ita_azi_aze_moo_jav_akn_afr_nor_bsq_guj_anl_dgb_cnt_spa_grk_zul_glc_swt_eng_fin_ven_igb_hun_pol_amh_geo_pan_bul_slo_urd_amr_aeg_ctl_est_yor_tag_prs_ind_jpn_tml_kor_ukr_dut_fbf_fre_sun_ben_wly_mly_mnd_rus_bam_arw_chh_ger_hin_cze_svk_qcu_rom_krd_swe_tsn_sid_mcd_hau_scr_mao_por_tsw_alb_dyu_bat_tha_heb_knd_ewe_lda_tur_lat_lit_uzb_swa_vie_gam_ses_xho_cic	-0.417045164037778	-0.988739824475809	0.325355953726805
65	tig_pol_tsn_lat_anl_heb_sod_mcd_uzb_tur_bam_mao_zul_nor_ben_bsq_pan_amr_bem_mnd_ukr_slo_akn_bos_lda_arw_hun_ses_ven_est_dut_sid_geo_ita_por_lit_ger_owc_aeg_afr_fin_fbf_jav_grk_ind_jpn_knd_kor_rus_guj_ewe_glc_mly_prs_amh_bat_cnt_svk_swt_urd_wly_cze_bul_fre_hin_qcu_rom_scr_ctl_xho_hau_swe_gam_mol_sun_spa_moo_krd_dgb_tag_tha_mlt_tml_cic_dyu_aze_eng_alb_azi_tsw_vie_chh_igb_yor_swa	-0.791444338602917	-1.90221399971526	0.0602377201115749
66	anl_spa_dgb_ita_wly_owc_amh_slo_tur_aze_dyu_mly_ewe_guj_mcd_bsq_hin_aeg_zul_cnt_rom_svk_ven_arw_igb_mol_hun_swa_moo_est_rus_tig_geo_scr_pol_alb_pan_gam_hau_eng_fin_lda_tag_ben_ind_jpn_tml_kor_nor_bul_tsw_glc_mao_bos_chh_jav_mnd_ukr_swt_fre_sod_afr_lat_cze_urd_qcu_ger_lit_grk_xho_heb_krd_sid_ctl_bat_dut_fbf_swe_bam_sun_tha_mlt_knd_ses_cic_uzb_prs_por_azi_yor_vie_amr_akn_bem_tsn	-0.689087562371215	-1.65189650043882	0.101928312405739
67	sid_arw_ses_ita_amh_chh_owc_pol_aze_tur_cic_mly_xho_pan_dut_bsq_bos_hau_zul_cnt_scr_nor_akn_fre_fbf_lat_fin_dyu_moo_hun_glc_anl_geo_svk_krd_guj_rus_aeg_tig_ctl_est_bem_mao_mcd_jav_jpn_tml_kor_eng_alb_ewe_cze_ind_hin_sod_sun_mnd_rom_dgb_grk_amr_prs_lit_ukr_urd_qcu_mol_ben_slo_bam_gam_swe_mlt_bul_bat_spa_swt_ger_ven_tag_tha_heb_knd_swa_yor_azi_afr_por_uzb_igb_vie_wly_tsn_lda_tsw	-0.901141691772195	-2.18613789670238	0.0313158009934744
68	amh_krd_igb_rom_aeg_anl_mlt_afr_uzb_tur_akn_tag_bam_guj_mol_bsq_por_sod_yor_cnt_spa_prs_tsn_grk_fbf_ita_est_ses_zul_fin_mcd_tig_geo_scr_bul_alb_ger_amr_hau_lat_hun_swa_sun_rus_mly_jpn_tml_kor_bos_ctl_ven_pol_mao_glc_wly_ind_mnd_lit_lda_swe_gam_eng_hin_ukr_urd_qcu_dut_cze_ben_tsw_chh_pan_sid_fre_jav_slo_dgb_svk_moo_bat_tha_heb_knd_ewe_dyu_azi_nor_arw_aze_bem_vie_owc_cic_xho_swt	-0.335325284725137	-0.794249496992498	0.429072276794667
69	owc_por_ewe_scr_anl_aeg_gam_ctl_azi_aze_yor_mao_swa_arw_dut_bsq_urd_wly_cic_mnd_rom_glc_ven_alb_zul_pan_fin_bem_fbf_hun_rus_sid_geo_ukr_afr_hin_nor_heb_chh_prs_est_tsn_jav_bul_bat_jpn_knd_kor_mol_grk_dgb_ben_tag_spa_hau_mly_cnt_bos_akn_eng_mlt_slo_krd_lat_mcd_qcu_lit_svk_ger_xho_sod_ita_tig_fre_sun_cze_ses_guj_lda_ind_tha_amr_tml_moo_bam_tur_pol_swe_uzb_igb_vie_amh_tsw_dyu_swt	-0.0408223432345174	-0.0961682821457088	0.923593851081349
70	mlt_ita_zul_alb_sod_heb_chh_eng_tur_aze_ses_sun_tsw_grk_scr_bsq_lat_wly_igb_cnt_ben_nor_cic_hin_yor_svk_hun_akn_dgb_fin_mol_tig_geo_urd_ctl_rom_glc_amh_sid_spa_est_ewe_jav_slo_tag_jpn_tml_kor_krd_dut_lda_bul_mao_bos_anl_ind_mnd_por_ven_swe_owc_afr_rus_arw_lit_qcu_pan_ukr_pol_bam_amr_ger_gam_cze_mly_prs_xho_guj_tsn_bat_tha_aeg_knd_dyu_moo_uzb_fre_mcd_azi_bem_vie_hau_swt_swa_fbf	-0.0197386120298897	-0.0464657098954341	0.963038697441956
71	owc_ukr_bam_mol_amr_chh_sod_grk_azi_uzb_dgb_bat_cic_svk_ctl_bsq_bul_tig_lda_mnd_afr_rus_zul_rom_swt_scr_hun_tsn_tsw_est_prs_hau_geo_eng_guj_alb_glc_amh_mlt_slo_fin_ven_tag_lat_jav_jpn_knd_kor_cze_fre_yor_pan_mao_nor_aeg_ind_cnt_dut_ses_hin_gam_pol_arw_lit_swe_qcu_urd_ger_spa_bem_anl_krd_wly_ben_mly_mcd_moo_bos_akn_sun_tha_heb_tml_igb_ewe_tur_por_ita_aze_xho_vie_sid_dyu_swa_fbf	0.162847217698237	0.383146401958894	0.702485610886095
72	hau_svk_ses_urd_sod_chh_amh_mol_azi_tur_tsw_tag_bem_pan_bos_bsq_glc_amr_lda_cnt_por_lit_fbf_rom_swa_grk_est_yor_akn_fin_rus_gam_geo_lat_hin_krd_dut_mlt_sid_nor_hun_zul_mly_pol_sun_jpn_knd_kor_eng_arw_tsn_spa_ind_slo_aeg_mao_mnd_ben_ewe_prs_anl_cze_ctl_swe_ukr_qcu_alb_mcd_ita_bam_tig_scr_wly_bul_bat_afr_ven_fre_cic_jav_tha_heb_tml_igb_dyu_aze_guj_ger_uzb_dgb_vie_owc_swt_moo_xho	0.355855842310835	0.838859007886824	0.403699462638692
73	anl_rus_cic_svk_sod_heb_mlt_glc_aze_uzb_igb_jav_ven_mcd_scr_bsq_pol_hau_dgb_cnt_swe_pan_moo_ben_ewe_por_hun_swt_akn_est_ita_amh_geo_ger_arw_rom_eng_chh_aeg_guj_fin_ses_mly_urd_bat_jpn_tml_kor_hin_fre_dyu_dut_sun_bos_tig_mao_mnd_mol_fbf_ctl_amr_cze_alb_prs_lat_qcu_slo_grk_krd_zul_wly_spa_gam_ukr_tag_nor_yor_bul_bam_ind_tha_sid_knd_swa_tsw_azi_afr_lit_tur_xho_vie_owc_tsn_bem_lda	-0.993694722426588	-2.41902438790088	0.0175083719759745
74	anl_lit_ses_alb_sid_amr_aeg_spa_tur_aze_bam_sun_fbf_por_cze_bsq_mol_amh_zul_cnt_lat_swe_swt_arw_dgb_mcd_est_moo_ewe_fin_guj_hau_geo_krd_ukr_rus_eng_owc_wly_svk_hun_swa_bat_bul_mao_jpn_knd_kor_hin_bos_ven_fre_tag_prs_tig_jav_mnd_glc_dyu_pol_sod_ben_ger_scr_afr_qcu_ctl_nor_urd_akn_gam_grk_heb_pan_mly_slo_yor_dut_lda_ind_tha_mlt_tml_xho_tsn_uzb_ita_rom_azi_igb_vie_chh_tsw_bem_cic	-0.245471339781737	-0.579737162091879	0.563493713307758
75	aeg_cze_yor_lat_chh_sid_gam_ger_aze_tur_bam_bat_dyu_dut_ukr_bsq_glc_anl_moo_mnd_lit_eng_zul_hin_ses_guj_est_fbf_igb_hun_ctl_sod_geo_rus_mcd_afr_ben_hau_amr_nor_fin_tsw_tag_krd_ind_jpn_tml_kor_bos_grk_xho_ita_sun_rom_amh_mly_cnt_swe_bem_prs_tig_pan_fre_por_pol_qcu_scr_bul_mol_lda_mlt_urd_owc_spa_mao_arw_swa_svk_cic_jav_tha_heb_knd_dgb_ewe_uzb_alb_slo_azi_swt_vie_wly_akn_tsn_ven	-0.594441343124635	-1.41697096689095	0.159832701992542
76	sod_lit_dyu_mcd_amr_mlt_heb_ctl_aze_uzb_swa_tag_bem_mol_bul_bsq_rom_anl_dgb_mnd_lat_ita_cic_hin_moo_krd_hun_ses_akn_est_grk_amh_geo_eng_slo_glc_por_gam_chh_swe_fin_bam_ind_spa_jav_jpn_knd_kor_cze_fre_tsn_afr_mao_dut_sid_bat_cnt_prs_fbf_guj_aeg_ben_scr_pan_alb_qcu_ger_rus_svk_lda_owc_urd_wly_bos_sun_nor_swt_ukr_xho_mly_tha_tig_tml_zul_tsw_tur_pol_arw_azi_ewe_vie_hau_ven_igb_yor	-0.382199521752283	-0.905896042916894	0.36733192495152
77	amr_bos_bem_afr_sod_heb_anl_spa_tur_uzb_ses_sun_ewe_por_hin_bsq_mol_gam_moo_mnd_krd_fre_tsn_svk_fbf_glc_hun_lda_tsw_est_grk_wly_geo_alb_ger_dut_pan_amh_tig_ctl_fin_yor_mly_arw_ind_jpn_knd_kor_lit_lat_zul_nor_tag_bul_aeg_mao_cnt_rus_xho_rom_hau_eng_cze_ita_pol_qcu_guj_ben_scr_ven_mlt_urd_sid_swe_bat_prs_bam_ukr_dgb_jav_tha_owc_tml_swt_akn_azi_mcd_slo_aze_dyu_vie_chh_cic_igb_swa	0.287259531614188	0.675167752671285	0.501244408743062
78	sod_lit_tsw_mol_owc_aeg_amh_ukr_azi_uzb_cic_sun_moo_fre_bos_bsq_lat_chh_swa_mnd_por_hin_bam_mcd_yor_urd_est_igb_ses_hun_rom_wly_geo_glc_grk_ben_arw_anl_gam_afr_fin_dyu_bat_krd_mao_jpn_knd_kor_ctl_rus_ewe_eng_tag_spa_hau_mly_cnt_dut_lda_guj_mlt_ita_nor_swe_alb_qcu_svk_pan_cze_tsn_amr_scr_heb_bul_jav_ger_xho_pol_fbf_ind_tha_sid_tml_ven_swt_tur_prs_slo_aze_akn_vie_tig_dgb_zul_bem	-0.0340106117963248	-0.0801696944169214	0.936274558923327
79	anl_fre_dyu_por_hau_sid_owc_ger_uzb_aze_igb_mao_yor_ukr_grk_bsq_afr_aeg_moo_mnd_krd_prs_lda_ita_tsw_hin_fin_bam_fbf_est_scr_mlt_geo_pol_guj_pan_nor_wly_amr_bos_hun_swa_tag_spa_mly_jpn_tml_kor_glc_mol_swt_lat_jav_alb_heb_sun_cnt_cze_ewe_ctl_gam_mcd_eng_lit_ben_qcu_rus_bul_urd_xho_amh_arw_chh_rom_bat_svk_cic_swe_ses_ind_tha_tig_knd_tsn_zul_tur_dut_slo_azi_ven_vie_sod_dgb_bem_akn	-0.60398361636716	-1.44585221342178	0.151580283813198
80	tig_alb_fbf_ita_gam_aeg_amr_rom_aze_azi_xho_jav_lda_mcd_swe_bsq_ukr_wly_bem_cnt_prs_fre_ven_cze_bam_lit_fin_dgb_yor_est_bul_mlt_geo_krd_grk_ger_pol_amh_heb_urd_hun_zul_mao_scr_sun_jpn_knd_kor_dut_rus_swa_eng_mly_lat_sod_bat_mnd_por_akn_svk_chh_arw_ben_pan_mol_qcu_bos_afr_slo_ewe_hau_spa_sid_glc_ind_nor_tsn_ctl_dyu_tag_tha_anl_tml_tsw_ses_tur_guj_hin_uzb_moo_vie_owc_cic_igb_swt	-0.719203087478771	-1.72586077903961	0.0876934997977223
81	wly_eng_dyu_krd_amh_tig_gam_pan_tur_uzb_cic_tag_swa_rus_prs_bsq_alb_anl_ewe_cnt_ita_arw_akn_bul_igb_slo_fin_ven_fbf_est_guj_sid_geo_mol_scr_urd_fre_amr_owc_ukr_hun_yor_mao_swe_jav_jpn_knd_kor_hin_cze_swt_grk_ind_ctl_chh_mly_mnd_glc_tsn_lit_sod_ben_spa_dut_ger_qcu_afr_nor_mcd_lda_heb_pol_hau_bos_bat_lat_zul_rom_tsw_sun_tha_aeg_tml_dgb_bam_azi_por_svk_aze_ses_vie_mlt_moo_xho_bem	0.0320839315295725	0.075534432903603	0.939951750451036
82	chh_svk_dyu_grk_amh_mlt_amr_krd_tur_uzb_zul_bat_cic_bul_spa_bsq_rom_heb_igb_cnt_pan_por_ses_ben_fbf_ger_hun_tsn_swt_fin_eng_gam_geo_dut_alb_ctl_afr_aeg_sid_slo_est_tsw_tag_urd_sun_jpn_tml_kor_swe_nor_ewe_lit_mly_lat_wly_mao_mnd_fre_moo_pol_anl_hin_glc_cze_arw_qcu_guj_mol_scr_bem_hau_prs_sod_ukr_ind_bos_dgb_mcd_xho_jav_tha_tig_knd_yor_akn_aze_rus_ita_azi_ven_vie_owc_bam_swa_lda	0.107026870940534	0.252030154941136	0.801573893042729
83	sod_rom_dyu_bul_anl_amh_gam_alb_tur_aze_dgb_tag_ewe_lit_lat_bsq_slo_chh_moo_mnd_guj_glc_swt_scr_swa_por_fin_fbf_igb_hun_krd_owc_geo_dut_svk_arw_ukr_heb_aeg_swe_est_yor_jav_fre_bat_jpn_knd_kor_rus_pol_xho_ger_mao_cze_hau_ind_cnt_afr_ven_urd_wly_pan_eng_bos_ita_qcu_ctl_prs_nor_akn_amr_mol_mlt_spa_mly_grk_zul_ben_tsw_sun_tha_tig_tml_tsn_ses_azi_mcd_hin_uzb_bem_vie_sid_lda_bam_cic	0.418354566729809	0.986560650744241	0.326417856988037
84	amr_ita_cic_eng_amh_hau_tig_cze_tur_uzb_igb_ind_tsn_pan_svk_bsq_afr_wly_swt_cnt_spa_slo_akn_guj_bam_bos_est_tsw_moo_hun_fre_anl_geo_grk_ben_por_krd_mlt_heb_lit_fin_xho_bat_prs_jav_jpn_knd_kor_alb_mcd_dyu_dut_tag_lat_sod_mly_mnd_ger_ewe_bul_sid_urd_mol_scr_ctl_qcu_pol_rom_arw_fbf_owc_ukr_chh_rus_mao_nor_bem_hin_yor_sun_tha_gam_tml_swa_ven_azi_glc_swe_aze_dgb_vie_aeg_zul_ses_lda	-0.710154195152308	-1.70621634714188	0.0913052583339626
85	chh_lat_tsn_por_amh_anl_sid_urd_uzb_azi_lda_jav_ses_bos_ctl_bsq_cze_owc_dyu_cnt_afr_lit_cic_pol_bem_prs_fin_bam_swt_est_slo_sod_geo_arw_eng_hin_ukr_gam_mlt_ger_hun_zul_mao_nor_sun_jpn_knd_kor_mol_grk_tsw_guj_bat_pan_aeg_ind_mnd_swe_ewe_svk_tig_spa_scr_glc_bul_qcu_ben_mcd_rom_moo_wly_fre_hau_dut_tag_rus_swa_alb_yor_mly_tha_amr_tml_fbf_dgb_tur_krd_ita_aze_igb_vie_heb_ven_xho_akn	-0.516453288556408	-1.22910832038475	0.222132039136068
86	owc_swe_tsw_ita_anl_aeg_heb_rom_uzb_tur_cic_mly_swa_pol_bul_bsq_eng_chh_tsn_mnd_alb_cze_fbf_lat_akn_slo_fin_bem_lda_hun_hin_tig_geo_nor_grk_glc_ctl_gam_mlt_urd_est_dyu_jav_svk_tag_jpn_knd_kor_guj_mol_ses_por_sun_arw_sid_ind_cnt_rus_xho_bos_hau_afr_ben_scr_prs_qcu_fre_spa_dut_ewe_amr_lit_amh_ukr_bat_mcd_swt_pan_ven_mao_tha_sod_tml_yor_bam_azi_ger_krd_aze_dgb_vie_wly_igb_moo_zul	-0.118691590982	-0.279936404624429	0.780147992570932
87	wly_ita_bem_eng_chh_anl_gam_ger_azi_aze_dgb_sun_tsw_afr_pan_bsq_krd_amr_cic_cnt_prs_nor_fbf_grk_tsn_hin_fin_lda_igb_hun_lat_amh_geo_urd_dut_mcd_spa_hau_aeg_bul_est_ewe_bat_arw_tag_jpn_tml_kor_guj_rom_swa_ctl_ind_slo_owc_mly_mnd_bos_moo_fre_sod_cze_scr_ukr_ben_qcu_mol_swe_pol_ses_heb_alb_mlt_rus_mao_glc_yor_lit_bam_jav_tha_sid_knd_akn_zul_tur_svk_por_uzb_dyu_vie_tig_ven_swt_xho	0.080611933419695	0.189971716983018	0.849745330890802
88	mlt_pol_cic_mol_wly_sod_anl_rus_aze_uzb_ses_mly_swt_ben_mcd_bsq_nor_amr_igb_cnt_alb_ctl_xho_bul_moo_krd_hun_yor_ewe_fin_cze_chh_geo_hin_scr_ita_spa_hau_gam_pan_est_dyu_ind_swe_tag_jpn_tml_kor_afr_rom_dgb_arw_bat_slo_amh_mao_mnd_bos_lda_grk_owc_urd_svk_lat_dut_qcu_por_guj_glc_fbf_sid_prs_heb_ger_jav_fre_tsw_lit_zul_sun_tha_tig_knd_bem_bam_tur_eng_ukr_azi_tsn_vie_aeg_akn_ven_swa	-0.222918719593145	-0.527356648563909	0.599201771372683
89	tig_grk_dgb_swe_sod_amr_aeg_ben_aze_azi_lda_mly_ses_fre_slo_bsq_dut_hau_dyu_cnt_prs_bos_tsw_rom_xho_glc_fin_moo_swt_hun_mcd_anl_geo_alb_urd_cze_lat_gam_sid_pol_est_tsn_ind_ctl_sun_jpn_tml_kor_pan_afr_bem_mol_bat_spa_owc_jav_mnd_arw_igb_nor_heb_bul_rus_svk_por_qcu_guj_ita_krd_ewe_wly_ukr_amh_eng_mao_scr_cic_ger_zul_tag_tha_chh_knd_fbf_bam_tur_lit_hin_uzb_yor_vie_mlt_ven_swa_akn	-1.06874280391062	-2.62482533108174	0.0101349476274335
90	chh_spa_tsn_arw_gam_wly_sid_rus_tur_azi_ewe_sun_tsw_svk_bos_bsq_pan_owc_lda_mnd_cze_dut_yor_bul_xho_hin_fin_ses_zul_est_rom_tig_geo_ger_scr_grk_fre_amh_hau_ukr_hun_dyu_ind_slo_mly_jpn_tml_kor_mcd_mol_bem_pol_mao_guj_anl_tag_cnt_ben_ven_prs_sod_por_alb_lat_ita_qcu_urd_swe_krd_swt_aeg_lit_mlt_afr_bat_nor_cic_eng_bam_jav_tha_heb_knd_dgb_akn_uzb_glc_ctl_aze_moo_vie_amr_igb_fbf_swa	0.197261555421509	0.464173927893344	0.643607876423194
91	gam_fre_yor_spa_tig_heb_sid_lat_aze_azi_swt_mao_xho_ita_bos_bsq_slo_mlt_igb_cnt_hin_ger_fbf_ben_dyu_por_est_moo_ewe_hun_guj_sod_geo_mol_rus_grk_scr_hau_aeg_swe_fin_cic_ind_lit_tag_jpn_knd_kor_ukr_afr_dgb_arw_jav_pan_wly_mly_mnd_mcd_akn_svk_chh_bul_krd_eng_urd_qcu_dut_nor_glc_bem_anl_prs_amh_ctl_bat_pol_ses_cze_zul_sun_tha_amr_tml_swa_lda_uzb_alb_rom_tur_tsw_vie_owc_tsn_bam_ven	-0.481768155608119	-1.14632967869679	0.254599696999254
92	mlt_bos_bam_afr_tig_owc_anl_urd_tur_uzb_bem_jav_ses_rus_guj_bsq_ctl_aeg_swa_cnt_ita_cze_ewe_fre_cic_lit_est_moo_igb_fin_lat_chh_geo_scr_spa_nor_hin_sid_amh_svk_hun_akn_mao_bul_bat_jpn_knd_kor_mol_slo_dgb_glc_ind_ger_wly_sun_mnd_eng_tsw_ukr_gam_pan_pol_por_grk_qcu_ben_krd_dut_yor_amr_alb_heb_prs_tag_swe_lda_rom_xho_mly_tha_sod_tml_zul_ven_azi_arw_mcd_aze_swt_vie_hau_fbf_tsn_dyu	-0.490271364309865	-1.16476983777136	0.247091251034771
93	anl_ger_ses_glc_heb_mlt_sid_ctl_tur_aze_swa_mao_dgb_grk_cze_bsq_fre_wly_igb_cnt_eng_afr_xho_bos_yor_guj_fin_ewe_cic_hun_mcd_chh_geo_swe_lat_alb_prs_hau_aeg_slo_est_zul_bat_nor_jav_jpn_tml_kor_pol_ben_lda_urd_ind_dut_amr_sun_mnd_svk_bem_rom_tig_mol_ita_arw_spa_qcu_por_scr_rus_tsn_gam_krd_owc_pan_mly_lit_moo_hin_akn_tag_tha_amh_knd_dyu_fbf_azi_ukr_bul_uzb_swt_vie_sod_bam_tsw_ven	-0.410600811834738	-0.975847507910666	0.331671575514452
94	aeg_eng_xho_dut_gam_mlt_amh_pol_uzb_aze_lda_mao_bem_urd_ben_bsq_por_hau_swt_mnd_fre_lat_ven_afr_igb_ger_hun_yor_ewe_fin_glc_amr_geo_swe_hin_cze_spa_tig_chh_prs_est_akn_sun_alb_jav_jpn_knd_kor_nor_scr_fbf_mcd_ind_svk_anl_tag_cnt_bos_swa_ita_sid_mol_pan_slo_lit_qcu_bul_rom_guj_tsn_wly_krd_owc_ukr_bat_arw_ses_rus_dyu_mly_tha_heb_tml_tsw_cic_azi_ctl_grk_tur_moo_vie_sod_zul_bam_dgb	-1.08959248254324	-2.67421663476042	0.00884881546078398
95	owc_fre_fbf_prs_hau_mlt_heb_eng_azi_uzb_swt_jav_bam_rus_swe_bsq_grk_sid_dyu_cnt_arw_rom_ewe_lat_moo_ger_hun_igb_zul_fin_krd_tig_geo_scr_cze_lit_bul_sod_amh_alb_est_ses_sun_pan_ind_jpn_knd_kor_urd_ukr_akn_pol_bat_mcd_amr_mly_mnd_dut_lda_por_chh_hin_ben_mol_bos_qcu_guj_spa_ita_yor_wly_ctl_anl_nor_mao_svk_ven_glc_tsn_tag_tha_gam_tml_xho_tsw_aze_slo_afr_tur_dgb_vie_aeg_swa_cic_bem	-0.271886047815291	-0.643161297995709	0.52170213782517
96	wly_mcd_bam_svk_aeg_sid_amr_ukr_aze_azi_igb_sun_bem_scr_urd_bsq_nor_heb_tsn_cnt_por_bos_dyu_cze_ven_mol_hun_lda_akn_est_glc_chh_geo_afr_swe_guj_pan_owc_amh_bul_fin_swa_mly_ctl_bat_jpn_knd_kor_ben_slo_yor_ger_jav_grk_hau_tag_mnd_alb_zul_fre_sod_pol_prs_rom_ita_qcu_arw_lit_rus_moo_anl_krd_gam_spa_ind_dut_xho_eng_cic_mao_tha_mlt_tml_fbf_swt_uzb_hin_lat_tur_ses_vie_tig_tsw_dgb_ewe	0.176160454235098	0.414990646235601	0.679104550276038
97	hau_eng_akn_rus_amr_tig_owc_swe_azi_aze_moo_mao_cic_fre_scr_bsq_ukr_gam_tsw_cnt_lit_por_xho_pol_fbf_glc_hun_ewe_bam_est_ben_sod_geo_pan_rom_ctl_hin_chh_sid_svk_fin_dgb_mly_mcd_sun_jpn_knd_kor_slo_arw_swt_cze_tag_ger_mlt_jav_mnd_guj_lda_bul_aeg_urd_grk_prs_lat_qcu_afr_spa_krd_tsn_wly_mol_amh_nor_ind_bos_zul_ita_ven_bat_tha_anl_tml_igb_dyu_uzb_dut_alb_tur_yor_vie_heb_ses_bem_swa	0.131436535184813	0.309547220512313	0.757597797778729
98	chh_svk_akn_rus_aeg_anl_hau_lit_uzb_azi_ewe_mly_lda_dut_cze_bsq_mcd_heb_swa_cnt_urd_fre_bem_spa_tsw_scr_fin_dyu_swt_est_pol_wly_geo_ctl_glc_nor_mol_amr_mlt_ben_hun_ven_ind_eng_sun_jpn_tml_kor_afr_lat_dgb_hin_jav_bul_tig_bat_mnd_swe_fbf_arw_owc_prs_por_ita_alb_qcu_ukr_krd_slo_igb_amh_ger_gam_guj_tag_pan_cic_bos_xho_mao_tha_sid_knd_zul_yor_aze_grk_rom_tur_tsn_vie_sod_moo_ses_bam	-0.487894781421951	-1.15925468507239	0.249320201876367
99	anl_grk_tsw_svk_sid_hau_tig_spa_azi_tur_bem_mao_igb_ita_fre_bsq_krd_amr_ewe_cnt_swe_prs_zul_nor_akn_por_fin_dgb_yor_hun_hin_wly_geo_dut_scr_bul_lit_gam_mlt_lat_est_lda_mly_cze_ind_jpn_knd_kor_ctl_afr_cic_guj_jav_eng_owc_bat_mnd_ukr_tsn_alb_aeg_rus_mol_pan_glc_qcu_rom_ben_ger_swa_chh_slo_sod_mcd_sun_urd_swt_arw_moo_tag_tha_heb_tml_ses_fbf_uzb_pol_bos_aze_ven_vie_amh_xho_dyu_bam	-0.81539886103848	-1.96363553593525	0.0525590193711703
100	wly_spa_lda_alb_chh_owc_heb_svk_azi_aze_tsn_mao_bam_fre_pan_bsq_pol_sid_dgb_cnt_bul_lat_ven_afr_zul_dut_hun_akn_swa_fin_eng_tig_geo_prs_guj_urd_hin_hau_anl_swe_est_fbf_mly_grk_jav_jpn_knd_kor_ukr_scr_bem_ctl_bat_ben_amh_sun_mnd_slo_ewe_rom_gam_mol_cze_krd_ita_qcu_lit_bos_por_tsw_mlt_ger_sod_nor_ind_mcd_igb_rus_swt_tag_tha_aeg_tml_moo_ses_tur_arw_glc_uzb_xho_vie_amr_yor_cic_dyu	-0.716737966773067	-1.71831435098966	0.0890668626502816
101	hau_por_yor_hin_gam_chh_heb_krd_uzb_tur_igb_bat_ses_eng_urd_bsq_ben_owc_bam_cnt_pan_cze_lda_rom_dgb_glc_fin_swt_bem_hun_spa_amr_geo_ukr_bul_prs_dut_aeg_amh_slo_est_cic_jav_pol_ind_jpn_knd_kor_svk_mol_tsn_ger_tag_ita_mlt_mao_mnd_rus_swa_swe_wly_nor_afr_ctl_scr_qcu_bos_grk_alb_akn_tig_lit_sid_mcd_mly_guj_zul_fre_ewe_sun_tha_sod_tml_tsw_xho_azi_arw_lat_aze_moo_vie_anl_dyu_fbf_ven	-0.674401742079375	-1.61892688852123	0.108849504192223
102	hau_svk_lda_spa_anl_aeg_owc_dut_uzb_aze_xho_mly_ses_bos_pan_bsq_scr_amh_bem_cnt_lit_ben_yor_hin_ven_slo_hun_akn_tsw_fin_ita_chh_geo_guj_krd_rom_grk_amr_gam_lat_est_dyu_tag_eng_bat_jpn_tml_kor_pol_glc_ewe_nor_sun_mcd_tig_jav_mnd_por_igb_fre_mlt_ger_afr_arw_mol_qcu_ukr_alb_bul_dgb_sod_swe_heb_ctl_mao_cze_swa_prs_bam_ind_tha_sid_knd_tsn_fbf_azi_urd_rus_tur_moo_vie_wly_zul_swt_cic	0.458388553253884	1.07976434807733	0.283039472560572
103	tig_mcd_ses_fre_aeg_gam_anl_ita_azi_tur_tsn_bat_dyu_ben_svk_bsq_ukr_hau_swa_cnt_cze_prs_zul_pan_akn_swe_fin_yor_dgb_est_nor_chh_geo_spa_krd_grk_por_sid_amh_scr_hun_swt_mao_afr_sun_jpn_knd_kor_pol_hin_tsw_bul_ind_rus_sod_mly_mnd_bos_moo_guj_heb_lit_arw_urd_alb_qcu_lat_ctl_eng_ewe_amr_dut_wly_rom_jav_slo_ven_mol_bem_tag_tha_mlt_tml_igb_bam_aze_ger_glc_uzb_cic_vie_owc_xho_fbf_lda	0.289092212601858	0.681046733929679	0.497534196969291
104	sod_prs_fbf_dut_amr_chh_gam_afr_azi_aze_igb_mao_ewe_mcd_rom_bsq_bos_owc_yor_cnt_slo_pan_dgb_grk_ses_fre_est_tsn_swt_hun_ger_tig_geo_bul_urd_rus_por_hau_anl_ben_fin_tsw_jav_nor_sun_jpn_knd_kor_alb_eng_bam_krd_bat_swe_amh_mly_mnd_lat_ven_svk_aeg_spa_arw_mol_scr_qcu_cze_ukr_glc_cic_sid_lit_mlt_ctl_ind_guj_moo_hin_dyu_tag_tha_wly_tml_akn_zul_uzb_pol_ita_tur_bem_vie_heb_swa_xho_lda	0.26595782544701	0.62677051420464	0.532345272487719
105	amh_por_swa_pan_chh_mlt_heb_ita_uzb_tur_bam_tag_dyu_slo_grk_bsq_rom_tig_yor_mnd_guj_pol_moo_prs_lda_ukr_fin_bem_akn_hun_svk_hau_geo_ctl_spa_fre_ger_owc_gam_afr_est_swt_mly_glc_mao_jpn_knd_kor_scr_mcd_xho_eng_bat_urd_amr_jav_cnt_dut_tsw_nor_wly_swe_bul_lit_mol_qcu_lat_ben_bos_cic_sod_rus_sid_hin_ind_arw_zul_cze_ven_sun_tha_anl_tml_fbf_tsn_aze_alb_krd_azi_igb_vie_aeg_ses_dgb_ewe	-1.04728509078561	-2.56385443175732	0.011954668993698
106	wly_urd_swa_fre_mlt_gam_chh_rom_aze_uzb_dgb_jav_yor_bos_lit_bsq_bul_sod_ven_cnt_ctl_pol_moo_mcd_fbf_afr_hun_zul_dyu_fin_pan_aeg_geo_alb_glc_scr_guj_anl_amh_krd_est_akn_mao_arw_bat_jpn_tml_kor_cze_spa_xho_ita_sun_mol_owc_mly_mnd_eng_bam_slo_amr_rus_nor_hin_lat_qcu_dut_grk_prs_ewe_hau_svk_sid_ger_ind_ben_igb_swe_ses_tag_tha_tig_knd_lda_bem_azi_por_ukr_tur_tsw_vie_heb_swt_cic_tsn	-0.773986697313152	-1.87054645389215	0.0645528231622766
107	hau_pan_yor_ger_wly_amr_sid_krd_uzb_aze_bem_mao_akn_urd_fre_bsq_spa_sod_ven_mnd_cze_rom_lda_alb_zul_grk_hun_swa_dgb_est_ctl_aeg_geo_ben_por_afr_bul_anl_owc_pol_fin_bam_ind_lat_jav_jpn_knd_kor_mcd_ita_tsw_svk_sun_swe_heb_tag_cnt_ukr_cic_glc_gam_mol_rus_lit_eng_qcu_hin_arw_dut_xho_mlt_bos_amh_scr_bat_prs_ewe_nor_moo_mly_tha_chh_tml_tsn_dyu_tur_guj_slo_azi_swt_vie_tig_ses_igb_fbf	-1.14507209885792	-2.82756131375432	0.00574338123828316
108	tig_fre_dgb_lat_amh_mlt_aeg_grk_aze_azi_akn_ind_swt_ctl_pol_bsq_scr_chh_bam_cnt_eng_por_lda_urd_ses_prs_fin_igb_swa_hun_cze_hau_geo_svk_bos_alb_ger_heb_owc_mol_est_zul_mao_ben_sun_jpn_knd_kor_rom_dut_yor_pan_bat_ukr_amr_tag_mnd_rus_tsw_glc_wly_krd_lit_slo_ita_qcu_afr_spa_arw_ven_sid_hin_gam_guj_jav_nor_dyu_bul_ewe_mly_tha_anl_tml_bem_xho_tur_swe_mcd_uzb_fbf_vie_sod_cic_moo_tsn	-0.836333680379191	-2.01679658592218	0.0466002720737211
109	owc_krd_dgb_ger_amr_amh_sod_cze_tur_uzb_fbf_sun_igb_dut_prs_bsq_svk_aeg_ven_cnt_glc_eng_swt_mcd_yor_ben_est_dyu_tsw_hun_swe_wly_geo_mol_slo_ita_rus_anl_heb_lat_fin_swa_jav_lit_mao_jpn_knd_kor_pol_por_bam_fre_mly_bul_hau_tag_mnd_rom_cic_ctl_tig_urd_ukr_alb_hin_qcu_pan_nor_grk_akn_sid_bos_chh_afr_bat_spa_xho_arw_tsn_ind_tha_mlt_tml_zul_moo_azi_scr_guj_aze_bem_vie_gam_ses_ewe_lda	-0.547241468420004	-1.30405684988307	0.195432651699307
110	gam_mol_swa_ben_owc_amr_amh_grk_azi_aze_tsw_ind_ven_arw_nor_bsq_lat_tig_dyu_cnt_hin_slo_akn_alb_yor_por_hun_ewe_zul_fin_swe_wly_geo_lit_guj_bos_dut_heb_anl_spa_est_igb_bat_scr_tag_jpn_tml_kor_rus_bul_dgb_glc_mao_urd_chh_jav_mnd_afr_ses_rom_aeg_ger_ukr_mcd_cze_qcu_pol_fre_pan_swt_sod_krd_hau_prs_mly_ita_cic_ctl_bam_sun_tha_mlt_knd_fbf_bem_uzb_eng_svk_tur_moo_vie_sid_lda_xho_tsn	-0.183328509389154	-0.432988275213443	0.666025821787494
111	sid_slo_ewe_svk_hau_owc_chh_nor_tur_uzb_tsw_jav_swt_ctl_dut_bsq_spa_anl_lda_mnd_hin_pol_ses_rus_dgb_eng_hun_dyu_akn_est_swe_aeg_geo_glc_grk_urd_ukr_heb_gam_krd_fin_bem_mly_pan_tag_jpn_tml_kor_mcd_ben_tsn_guj_ind_fre_mlt_mao_cnt_bos_fbf_ger_amr_alb_arw_scr_ita_qcu_lit_cze_mol_cic_wly_prs_sod_por_sun_rom_swa_lat_moo_bat_tha_tig_knd_ven_igb_aze_afr_bul_azi_bam_vie_amh_xho_yor_zul	-0.101953510756333	-0.240540526131059	0.810440708895196
112	amh_scr_ses_krd_aeg_amr_chh_hin_aze_azi_swt_mly_tsn_bul_eng_bsq_prs_tig_igb_cnt_urd_slo_akn_bos_dyu_guj_fin_cic_moo_hun_lit_sod_geo_pan_ben_glc_rus_heb_hau_ctl_est_zul_mao_ita_sun_jpn_tml_kor_arw_alb_xho_dut_tag_grk_anl_bat_mnd_fre_swa_rom_owc_svk_ger_mcd_mol_qcu_cze_afr_pol_bam_mlt_swe_sid_por_jav_lat_dgb_ukr_lda_ind_tha_gam_knd_bem_ven_tur_nor_spa_uzb_ewe_vie_wly_tsw_fbf_yor	0.576381843066371	1.36274911407363	0.176252367044871
113	gam_fre_tsw_swe_aeg_heb_sod_bul_aze_uzb_dgb_jav_swa_alb_grk_bsq_nor_tig_bem_cnt_afr_ctl_yor_pol_cic_cze_est_ses_swt_fin_arw_chh_geo_ukr_rus_glc_ita_hau_owc_urd_hun_dyu_bat_prs_mao_jpn_tml_kor_bos_lit_igb_hin_ind_mcd_wly_tag_mnd_por_tsn_spa_amr_eng_pan_rom_mol_qcu_scr_dut_krd_zul_amh_svk_anl_ben_sun_ger_ven_guj_fbf_mly_tha_mlt_knd_moo_xho_tur_slo_lat_azi_ewe_vie_sid_akn_lda_bam	-0.0788839401639738	-0.185808185745735	0.852999853700201
114	chh_ukr_bam_swe_sid_wly_sod_guj_azi_aze_moo_mly_cic_mcd_ita_bsq_arw_aeg_igb_cnt_krd_svk_dgb_scr_ses_afr_hun_swa_dyu_est_mol_tig_geo_eng_pol_dut_lit_heb_owc_bul_fin_zul_sun_rus_jav_jpn_tml_kor_cze_pan_bem_bos_mao_lat_gam_ind_mnd_slo_fbf_hin_amh_alb_ctl_ben_rom_qcu_urd_prs_grk_xho_anl_por_mlt_ger_tag_glc_yor_fre_swt_bat_tha_amr_knd_ewe_tsn_tur_nor_spa_uzb_lda_vie_hau_tsw_ven_akn	-0.299892639951944	-0.709365442498143	0.47987238910592
115	amr_svk_bem_grk_sod_chh_mlt_fre_azi_tur_dgb_jav_yor_cze_eng_bsq_pol_gam_ewe_mnd_rus_prs_zul_rom_moo_mcd_hun_igb_ses_est_ukr_heb_geo_lat_bos_pan_lit_aeg_anl_afr_fin_bam_mly_ben_ind_jpn_tml_kor_guj_bul_lda_alb_mao_ctl_wly_tag_cnt_slo_tsw_nor_owc_krd_spa_glc_hin_qcu_arw_ger_urd_fbf_amh_mol_sid_scr_sun_dut_swa_por_ven_bat_tha_hau_knd_tsn_cic_uzb_swe_ita_aze_xho_vie_tig_dyu_swt_akn	-0.825254004633467	-1.98915842488121	0.0496218977628586
116	aeg_prs_yor_grk_amh_amr_mlt_ita_aze_tur_ven_mao_bam_ben_pol_bsq_bul_owc_swa_mnd_rom_alb_moo_svk_xho_dut_hun_lda_ewe_est_bos_tig_geo_krd_ukr_mol_ctl_heb_wly_guj_fin_tsn_tag_nor_jav_jpn_tml_kor_ger_eng_dyu_lat_bat_afr_anl_ind_cnt_mcd_fbf_fre_chh_urd_lit_slo_spa_qcu_cze_glc_swe_zul_gam_por_hau_arw_sun_pan_bem_scr_cic_mly_tha_sid_knd_tsw_igb_azi_rus_hin_uzb_dgb_vie_sod_ses_akn_swt	-0.361027634567346	-0.854960439321303	0.394770214055906
117	owc_guj_akn_grk_sid_mlt_sod_eng_tur_uzb_zul_tag_bam_hin_cze_bsq_spa_hau_swt_cnt_urd_rus_ven_pol_cic_ctl_fin_ses_igb_hun_bul_chh_geo_bos_alb_lat_glc_anl_heb_fre_est_tsw_mao_afr_ind_jpn_knd_kor_slo_pan_swa_mcd_bat_lit_wly_mly_mnd_nor_moo_rom_tig_prs_arw_krd_dut_qcu_por_ger_mol_dyu_gam_svk_aeg_swe_sun_ita_xho_ukr_tsn_jav_tha_amr_tml_ewe_bem_azi_scr_ben_aze_lda_vie_amh_fbf_dgb_yor	-0.280276798739623	-0.662267565896086	0.509437606658144
118	hau_cze_ven_glc_anl_aeg_sod_ctl_aze_uzb_xho_jav_yor_dut_prs_bsq_bul_amh_fbf_mnd_scr_guj_igb_ger_ses_alb_hun_zul_lda_est_rom_tig_geo_grk_afr_rus_arw_amr_sid_slo_fin_swt_tag_mcd_ind_jpn_tml_kor_urd_por_tsn_hin_mly_ita_owc_bat_cnt_pan_bam_spa_heb_swe_ukr_bos_krd_qcu_fre_pol_eng_bem_chh_mol_mlt_nor_mao_svk_swa_lit_dgb_sun_tha_gam_knd_dyu_moo_tur_ben_lat_azi_ewe_vie_wly_tsw_cic_akn	0.13124425518263	0.308856972822016	0.75812116264055
119	tig_eng_dgb_krd_amr_wly_heb_ctl_uzb_azi_tsn_mly_bam_hin_ger_bsq_bul_owc_fbf_mnd_pol_rom_bem_ukr_dyu_swe_fin_yor_xho_hun_arw_mlt_geo_afr_spa_por_slo_chh_aeg_lit_est_akn_sun_alb_mao_jpn_tml_kor_bos_pan_ewe_cze_ind_grk_gam_jav_cnt_prs_moo_mcd_sod_mol_scr_lat_nor_qcu_guj_fre_glc_swa_hau_dut_sid_ben_tag_ita_swt_svk_zul_bat_tha_amh_knd_tsw_ven_aze_urd_rus_tur_cic_vie_anl_ses_lda_igb	-0.401106562951588	-0.951359113484506	0.343888080349783
120	gam_ita_moo_lat_mlt_heb_chh_rom_aze_tur_tsw_jav_swt_mcd_lit_bsq_nor_anl_dyu_mnd_grk_eng_xho_ger_bam_pan_est_akn_igb_hun_krd_hau_geo_por_bul_rus_ctl_owc_aeg_slo_fin_bem_ind_cze_sun_jpn_knd_kor_pol_mol_lda_bos_mly_ben_sid_tag_cnt_hin_tsn_afr_amr_scr_svk_dut_prs_qcu_fre_guj_alb_fbf_tig_urd_sod_swe_bat_glc_swa_spa_ses_mao_tha_amh_tml_ven_ewe_uzb_arw_ukr_azi_cic_vie_wly_dgb_yor_zul	-0.688371073508736	-1.64888639444122	0.102545075321845
121	sod_bul_tsw_grk_aeg_gam_amr_mcd_azi_uzb_tsn_mao_ven_cze_rom_bsq_lat_sid_swa_cnt_ukr_glc_bem_mol_swt_lit_hun_xho_bam_est_swe_chh_geo_krd_guj_afr_prs_hau_tig_ben_fin_dgb_sun_pol_ind_jpn_knd_kor_dut_hin_ewe_scr_bat_ger_amh_mly_mnd_svk_ses_slo_heb_ctl_alb_nor_spa_qcu_bos_pan_arw_dyu_wly_rus_owc_ita_jav_por_zul_urd_igb_tag_tha_mlt_tml_akn_fbf_tur_eng_fre_aze_cic_vie_anl_yor_lda_moo	-0.168103739558363	-0.396506024700687	0.692640110334951
122	owc_pol_tsn_rus_aeg_sod_heb_hin_azi_uzb_lda_tag_igb_nor_por_bsq_prs_tig_ewe_mnd_ctl_pan_xho_krd_dyu_bos_hun_fbf_swt_est_lit_sid_geo_ita_ben_urd_ger_amh_chh_mcd_fin_cic_ind_ukr_mao_jpn_knd_kor_eng_lat_ses_guj_sun_spa_gam_mly_cnt_fre_moo_bul_anl_alb_swe_arw_svk_qcu_afr_scr_cze_bem_hau_rom_mlt_slo_bat_grk_zul_dut_dgb_jav_tha_wly_tml_akn_ven_aze_mol_glc_tur_bam_vie_amr_tsw_yor_swa	0.18971787061092	0.446950885618644	0.655949670465495
123	sid_lat_bam_mol_tig_sod_hau_rus_tur_azi_moo_jav_ven_ctl_swe_bsq_pol_amh_swa_mnd_slo_dut_ewe_grk_bem_rom_fin_yor_zul_est_mcd_anl_geo_bos_guj_lit_pan_owc_heb_cze_hun_dgb_mly_glc_sun_jpn_knd_kor_eng_nor_igb_ita_mao_alb_gam_bat_cnt_ben_dyu_arw_wly_spa_hin_prs_fre_qcu_ukr_scr_svk_xho_amr_por_mlt_bul_ind_urd_fbf_krd_ses_tag_tha_aeg_tml_cic_tsn_uzb_ger_afr_aze_tsw_vie_chh_lda_akn_swt	-0.578582201003738	-1.3793031207189	0.171109197784664
124	sod_rus_tsn_mol_tig_gam_chh_cze_aze_uzb_tsw_sun_bem_fre_ger_bsq_arw_sid_ven_cnt_lit_guj_swt_spa_akn_urd_est_dgb_dyu_fin_ukr_anl_geo_ben_glc_scr_bul_amh_owc_bos_hun_swa_tag_alb_bat_jpn_tml_kor_grk_slo_fbf_ita_mao_por_amr_jav_mnd_nor_lda_prs_mlt_mcd_krd_dut_eng_qcu_rom_svk_afr_bam_wly_pan_heb_hin_ind_ctl_yor_swe_cic_mly_tha_hau_knd_xho_igb_tur_lat_pol_azi_ses_vie_aeg_moo_ewe_zul	-0.435066042187801	-1.03361265134594	0.303997647941634
125	amr_bos_cic_bul_gam_anl_mlt_grk_aze_uzb_lda_mly_ewe_pan_prs_bsq_swe_tig_moo_cnt_mcd_spa_fbf_ben_ven_guj_est_akn_xho_hun_ukr_heb_geo_pol_lit_urd_por_wly_sid_svk_fin_dyu_jav_lat_ind_jpn_tml_kor_eng_cze_tsw_hin_mao_mol_aeg_sun_mnd_rom_swa_ctl_sod_glc_ger_arw_rus_qcu_dut_slo_krd_igb_chh_afr_amh_ita_tag_alb_tsn_fre_yor_bat_tha_owc_knd_bem_ses_tur_nor_scr_azi_dgb_vie_hau_bam_zul_swt	-0.519790756034103	-1.24034547137572	0.217967839990449
126	hau_alb_lda_guj_wly_amh_anl_eng_tur_uzb_tsw_sun_dgb_ukr_ben_bsq_por_mlt_tsn_cnt_bul_lit_bam_fre_swa_rom_est_akn_fbf_hun_arw_amr_geo_afr_scr_glc_swe_chh_sid_pol_fin_zul_tag_rus_ind_jpn_tml_kor_grk_spa_dyu_mcd_mao_svk_heb_mly_mnd_ger_xho_slo_owc_urd_hin_bos_mol_qcu_ctl_nor_krd_igb_sod_prs_aeg_cze_jav_ita_ses_pan_swt_bat_tha_tig_knd_yor_ven_aze_dut_lat_azi_bem_vie_gam_moo_cic_ewe	0.148343817941046	0.348869515117222	0.727975880370206
127	heb_mcd_lda_ctl_anl_mlt_aeg_fre_uzb_tur_swa_ind_tsw_prs_lit_bsq_slo_amr_zul_cnt_rus_alb_xho_mol_dyu_urd_est_bam_yor_hun_guj_owc_geo_ukr_eng_pol_swe_chh_wly_dut_fin_igb_jav_svk_bat_jpn_tml_kor_ita_glc_tsn_nor_mao_lat_amh_sun_mnd_bul_dgb_ben_tig_cze_krd_grk_hin_qcu_arw_pan_rom_ven_gam_ger_sid_spa_mly_afr_ewe_bos_bem_tag_tha_hau_knd_akn_fbf_aze_por_scr_azi_cic_vie_sod_moo_ses_swt	-0.599467878960905	-1.42987146924172	0.156104852423244
128	anl_rom_bem_nor_chh_tig_wly_cze_uzb_azi_tsn_tag_bam_glc_afr_bsq_ctl_sod_lda_cnt_pan_slo_fbf_por_dgb_swe_fin_moo_swa_hun_prs_amr_geo_ger_bos_mol_mcd_heb_amh_svk_est_ses_mao_ukr_mly_jpn_knd_kor_ben_fre_swt_hin_jav_lit_sid_bat_mnd_spa_dyu_krd_aeg_arw_pol_eng_lat_qcu_ita_rus_guj_zul_mlt_scr_owc_dut_sun_bul_igb_grk_tsw_ind_tha_gam_tml_akn_cic_aze_urd_alb_tur_ven_vie_hau_ewe_yor_xho	-0.258517091526039	-0.612476347825845	0.541717356682526
129	aeg_ita_bem_mcd_anl_gam_amh_bul_azi_uzb_swa_tag_fbf_ctl_lit_bsq_lat_sid_moo_cnt_guj_spa_bam_nor_zul_alb_hun_cic_dgb_fin_rom_hau_geo_svk_swe_pan_hin_amr_owc_eng_est_yor_mao_prs_jav_jpn_tml_kor_glc_dut_dyu_arw_sun_krd_wly_mly_mnd_grk_tsn_por_heb_slo_cze_scr_bos_qcu_urd_fre_rus_tsw_chh_mol_mlt_ger_bat_ben_akn_afr_xho_ind_tha_tig_knd_ven_ses_tur_ukr_pol_aze_igb_vie_sod_lda_ewe_swt	0.0332599795374732	0.0783783315868417	0.937695502606358
130	heb_pol_dgb_dut_tig_sod_anl_ukr_azi_aze_lda_ind_bam_lit_glc_bsq_por_chh_akn_mnd_prs_ita_xho_lat_ven_swe_est_tsn_moo_fin_svk_owc_geo_hin_rus_arw_grk_gam_mlt_fre_hun_ewe_bat_eng_sun_jpn_tml_kor_mcd_pan_ses_ger_mao_ben_wly_mly_cnt_mol_fbf_krd_sid_afr_urd_nor_guj_qcu_bul_spa_bos_swt_amr_cze_hau_scr_jav_slo_swa_ctl_tsw_tag_tha_amh_knd_igb_dyu_uzb_rom_alb_tur_cic_vie_aeg_yor_bem_zul	-0.599207810929137	-1.43035295282775	0.155967027003274
131	amh_ger_igb_rus_owc_hau_gam_nor_aze_uzb_tsw_sun_tsn_ben_spa_bsq_mcd_anl_lda_mnd_dut_ukr_dgb_krd_swt_mol_hun_moo_ven_est_swe_sid_geo_cze_fre_hin_svk_mlt_heb_ita_fin_cic_mly_scr_bat_jpn_knd_kor_pol_slo_fbf_ctl_ind_glc_sod_jav_cnt_arw_yor_pan_aeg_rom_guj_prs_lit_qcu_alb_bul_afr_ewe_tig_urd_chh_eng_tag_grk_ses_por_zul_mao_tha_amr_tml_akn_xho_tur_lat_bos_azi_bem_vie_wly_swa_dyu_bam	-0.091113938047914	-0.214677303698038	0.830488955683061
132	wly_urd_igb_bul_heb_mlt_anl_afr_uzb_azi_tsn_ind_cic_hin_lat_bsq_swe_owc_swt_mnd_pol_ctl_moo_bos_lda_krd_hun_swa_ses_est_cze_sid_geo_spa_scr_svk_alb_aeg_hau_glc_fin_akn_bat_fre_mao_jpn_tml_kor_ukr_mcd_dyu_ben_sun_rom_sod_jav_cnt_grk_tsw_dut_amr_rus_guj_ita_por_qcu_nor_slo_pan_ewe_gam_mol_tig_lit_mly_ger_zul_arw_fbf_tag_tha_chh_knd_ven_bem_aze_eng_prs_tur_yor_vie_amh_xho_dgb_bam	-0.457766318943785	-1.08615912443273	0.28021590833788
133	wly_ben_cic_ita_heb_anl_chh_ctl_azi_tur_ven_mao_ses_slo_afr_bsq_mol_tig_dgb_cnt_rus_lit_bem_dut_moo_spa_fin_swt_ewe_est_fre_amh_geo_arw_mcd_glc_cze_mlt_owc_swe_hun_bam_jav_ger_ind_jpn_knd_kor_hin_por_fbf_bos_sun_svk_amr_mly_mnd_alb_tsw_urd_sod_guj_nor_bul_pan_qcu_ukr_grk_lat_zul_sid_scr_gam_pol_bat_krd_akn_rom_lda_tag_tha_hau_tml_xho_dyu_uzb_prs_eng_aze_igb_vie_aeg_tsn_swa_yor	0.176739607370929	0.416072313403367	0.678315682535962
134	hau_bos_swa_afr_owc_sid_amr_grk_aze_tur_bem_sun_akn_scr_pol_bsq_alb_sod_ses_mnd_cze_glc_dgb_eng_zul_spa_est_ven_tsw_hun_ctl_tig_geo_ger_mol_fre_ukr_aeg_mlt_por_fin_bam_mao_krd_bat_jpn_tml_kor_pan_guj_tsn_ben_jav_ita_amh_ind_cnt_mcd_xho_dut_gam_slo_prs_lit_hin_qcu_rus_urd_rom_igb_chh_svk_wly_nor_tag_lat_cic_arw_swt_mly_tha_anl_knd_ewe_dyu_azi_swe_bul_uzb_lda_vie_heb_yor_moo_fbf	-1.18169133124297	-2.91168035084721	0.00449976067960959
135	sod_fre_xho_spa_mlt_tig_amr_prs_tur_azi_ven_mao_swa_ben_scr_bsq_hin_anl_moo_cnt_ita_swe_ewe_dut_lda_guj_fin_fbf_cic_hun_lit_gam_geo_slo_krd_alb_afr_heb_aeg_nor_est_dgb_sun_glc_jav_jpn_knd_kor_bos_ctl_tsn_rus_tag_ukr_amh_ind_mnd_svk_akn_urd_hau_pan_lat_bul_mol_qcu_arw_rom_por_bam_owc_eng_sid_mcd_bat_grk_ses_cze_yor_mly_tha_wly_tml_dyu_swt_uzb_pol_ger_aze_igb_vie_chh_zul_tsw_bem	-0.373003190146962	-0.883846050147452	0.379058517657554
136	anl_fre_tsw_ukr_owc_gam_sid_glc_uzb_tur_bam_bat_ewe_slo_svk_bsq_eng_chh_xho_cnt_cze_mcd_moo_guj_dgb_bos_est_akn_swt_hun_dut_amh_geo_afr_nor_rus_arw_amr_mlt_spa_fin_dyu_mao_rom_sun_jpn_tml_kor_ger_lat_lda_mol_jav_pol_sod_ind_mnd_pan_cic_scr_tig_krd_lit_prs_bul_qcu_por_alb_ita_zul_hau_grk_wly_swe_tag_ben_igb_ctl_swa_mly_tha_heb_knd_fbf_ven_aze_urd_hin_azi_yor_vie_aeg_tsn_bem_ses	-1.20388122018814	-2.97939557428635	0.00368430047272291
137	sid_bul_xho_urd_amr_chh_amh_ita_tur_azi_tsn_tag_swa_hin_por_bsq_krd_aeg_igb_cnt_svk_nor_ewe_swe_swt_ukr_fin_fbf_bem_est_scr_hau_geo_slo_glc_pol_ger_tig_mlt_cze_hun_moo_sun_prs_bat_jpn_tml_kor_mcd_dut_ven_alb_jav_ben_gam_mao_mnd_mol_dyu_arw_heb_ctl_bos_rom_rus_qcu_lit_afr_spa_ses_anl_eng_wly_guj_ind_grk_dgb_lat_lda_mly_tha_owc_knd_akn_tsw_uzb_fre_pan_aze_bam_vie_sod_yor_cic_zul	-0.0542602911647288	-0.127888603947654	0.898513266703273
138	heb_hin_bem_pol_hau_gam_wly_pan_tur_azi_ses_ind_bam_lit_krd_bsq_spa_aeg_ven_cnt_mol_eng_fbf_swe_tsw_alb_fin_dgb_swa_hun_mcd_amh_geo_afr_urd_fre_ctl_sod_sid_ben_est_akn_jav_guj_bat_jpn_tml_kor_ger_dut_igb_slo_sun_lat_tig_mly_mnd_bul_xho_arw_anl_prs_glc_ukr_nor_qcu_cze_por_bos_moo_mlt_rom_amr_grk_mao_scr_ewe_svk_tsn_tag_tha_owc_knd_dyu_cic_aze_ita_rus_uzb_swt_vie_chh_zul_lda_yor	0.244470424493388	0.575680263184425	0.566221724509516
139	owc_pan_swt_por_aeg_amr_wly_bos_aze_uzb_bem_jav_tsn_mcd_ukr_bsq_ctl_chh_zul_cnt_fre_svk_xho_cze_lda_spa_fin_dgb_akn_hun_prs_tig_geo_ita_bul_alb_eng_sod_sid_urd_est_ven_bat_nor_mao_jpn_tml_kor_rom_afr_yor_krd_sun_lat_amh_ind_mnd_rus_ewe_grk_anl_dut_hin_guj_slo_qcu_swe_mol_ben_igb_heb_scr_gam_ger_tag_lit_swa_arw_cic_mly_tha_mlt_knd_dyu_tsw_azi_pol_glc_tur_fbf_vie_hau_bam_moo_ses	-0.25942733963726	-0.61351035772849	0.541036601940457
140	mlt_guj_cic_cze_sod_hau_aeg_bos_uzb_tur_xho_mly_fbf_mcd_ita_bsq_ben_owc_tsw_cnt_mol_por_dgb_prs_bam_swe_est_ses_swa_fin_fre_sid_geo_arw_pan_dut_lat_gam_amh_ctl_hun_bem_ind_nor_tag_jpn_knd_kor_ger_krd_yor_grk_jav_svk_tig_mao_mnd_glc_ven_ukr_amr_slo_pol_rus_scr_qcu_bul_hin_rom_dyu_chh_afr_heb_eng_bat_alb_ewe_urd_swt_sun_tha_wly_tml_lda_akn_aze_lit_spa_azi_moo_vie_anl_tsn_zul_igb	0.460710519571231	1.08657156986819	0.280034466115801
141	chh_ukr_zul_slo_owc_amr_anl_nor_uzb_tur_lda_mly_akn_grk_lit_bsq_mol_gam_igb_cnt_por_bos_cic_cze_ses_svk_hun_tsn_yor_est_ben_wly_geo_arw_pol_mcd_krd_mlt_heb_rus_fin_ven_jav_guj_sun_jpn_knd_kor_prs_alb_xho_urd_ind_ita_sid_tag_mnd_hin_moo_glc_amh_bul_spa_fre_scr_qcu_eng_rom_pan_swa_hau_afr_tig_lat_mao_ger_fbf_swe_bam_bat_tha_aeg_tml_swt_ewe_azi_ctl_dut_aze_tsw_vie_sod_dyu_bem_dgb	-0.922894444886586	-2.23620676976312	0.0277294536280746
142	owc_ben_fbf_lat_sod_amh_anl_ukr_azi_tur_ses_mly_moo_dut_lit_bsq_mol_gam_xho_cnt_bul_rus_tsn_krd_akn_pan_est_igb_zul_hun_pol_mlt_geo_grk_slo_mcd_bos_hau_sid_arw_fin_bem_mao_alb_ind_jpn_tml_kor_por_glc_lda_svk_tag_swe_amr_bat_mnd_rom_dgb_eng_heb_spa_scr_hin_ger_qcu_afr_cze_prs_tsw_aeg_fre_chh_ctl_sun_guj_dyu_nor_ven_jav_tha_tig_knd_swa_bam_uzb_urd_ita_aze_yor_vie_wly_ewe_cic_swt	0.254468514416092	0.599769709708676	0.550118256908953
143	amr_swe_fbf_prs_hau_mlt_chh_slo_tur_uzb_cic_mly_ses_rom_urd_bsq_por_heb_zul_mnd_lat_glc_ven_cze_dyu_ctl_fin_lda_xho_hun_dut_sod_geo_bos_hin_ita_rus_sid_anl_ger_est_igb_bat_scr_jav_jpn_tml_kor_nor_pol_moo_fre_ind_svk_amh_tag_cnt_mol_yor_ukr_gam_bul_pan_mcd_afr_qcu_grk_eng_alb_tsw_aeg_ben_wly_spa_sun_krd_bam_guj_tsn_mao_tha_owc_knd_swt_bem_azi_lit_arw_aze_ewe_vie_tig_swa_akn_dgb	-0.556151596317698	-1.32602775661368	0.188078129271669
144	amh_mcd_fbf_ben_chh_heb_anl_swe_aze_tur_lda_sun_ewe_lit_lat_bsq_ger_sod_ses_mnd_rom_nor_dyu_fre_yor_cze_est_zul_swt_hun_eng_gam_geo_prs_por_arw_ctl_aeg_hau_ukr_fin_igb_ind_ita_jav_jpn_knd_kor_bos_hin_tsn_guj_mly_spa_sid_mao_cnt_grk_ven_svk_owc_alb_krd_mol_bul_qcu_urd_dut_pan_bem_wly_slo_tig_rus_tag_afr_akn_glc_moo_bat_tha_mlt_tml_bam_dgb_uzb_pol_scr_azi_cic_vie_amr_swa_xho_tsw	-1.1235749838969	-2.76002959056806	0.00696168918970912
145	sod_ita_ven_slo_wly_sid_hau_lat_azi_uzb_ewe_mly_bem_alb_rus_bsq_ukr_tig_dyu_cnt_pol_ctl_tsw_afr_swa_glc_fin_tsn_igb_hun_bul_gam_geo_guj_fre_arw_mcd_chh_aeg_swe_est_dgb_tag_spa_jav_jpn_knd_kor_cze_pan_yor_eng_sun_urd_amr_ind_mnd_svk_ses_lit_heb_ger_bos_hin_rom_qcu_scr_grk_dut_zul_mlt_por_owc_prs_mao_nor_lda_ben_swt_bat_tha_amh_tml_moo_xho_aze_krd_mol_tur_fbf_vie_anl_akn_cic_bam	-0.178863711836561	-0.42222464410267	0.673835576572743
146	chh_bos_yor_scr_heb_hau_amr_hin_aze_tur_dgb_jav_xho_krd_ita_bsq_rom_wly_tsw_mnd_prs_pol_igb_afr_swt_cze_fin_lda_swa_est_urd_gam_geo_bul_alb_slo_spa_aeg_sid_fre_hun_bam_mly_rus_ind_jpn_knd_kor_ukr_svk_fbf_nor_bat_pan_owc_tag_cnt_lit_akn_lat_tig_ger_por_eng_guj_qcu_swe_grk_ctl_zul_sod_arw_amh_mcd_mao_glc_ses_dut_ven_sun_tha_anl_tml_bem_tsn_uzb_ben_mol_azi_dyu_vie_mlt_moo_cic_ewe	-0.00345852142024654	-0.00814760784702295	0.993516673595126
147	heb_bul_cic_scr_tig_mlt_owc_bos_aze_azi_ses_sun_igb_ger_ukr_bsq_nor_sod_zul_mnd_guj_pol_yor_arw_ewe_eng_fin_tsn_tsw_est_svk_amr_geo_mcd_por_pan_ctl_sid_hau_lit_hun_xho_tag_swe_mao_jpn_knd_kor_glc_ben_swa_mol_bat_afr_aeg_ind_cnt_rom_bem_slo_anl_dut_grk_prs_cze_qcu_spa_fre_urd_ven_chh_rus_amh_hin_jav_alb_fbf_ita_bam_mly_tha_wly_tml_lda_swt_tur_krd_lat_uzb_dgb_vie_gam_dyu_moo_akn	-0.348049068958069	-0.824094653755312	0.411994289957494
148	wly_eng_cic_guj_gam_sid_chh_rom_tur_aze_tsw_ind_tsn_dut_ukr_bsq_hin_owc_bem_cnt_pan_mcd_dgb_afr_moo_swe_est_dyu_yor_fin_scr_sod_geo_arw_lat_cze_lit_tig_heb_mol_hun_fbf_sun_spa_tag_jpn_tml_kor_nor_krd_bam_ita_mao_rus_hau_mly_mnd_prs_zul_bul_mlt_ctl_ger_slo_grk_qcu_alb_pol_por_swa_anl_svk_amr_ben_jav_fre_ses_urd_igb_bat_tha_aeg_knd_lda_ewe_uzb_bos_glc_azi_xho_vie_amh_swt_akn_ven	0.534724448419798	1.2640711720937	0.209363588405339
149	amh_scr_xho_prs_owc_anl_mlt_por_uzb_azi_swt_bat_dyu_arw_svk_bsq_lat_aeg_bam_cnt_grk_krd_fbf_cze_ses_spa_fin_dgb_akn_est_ger_sod_geo_ukr_ben_pan_rom_heb_chh_fre_hun_zul_mao_guj_tag_jpn_knd_kor_hin_urd_igb_afr_sun_pol_gam_jav_mnd_slo_tsw_bul_tig_dut_ctl_eng_bos_qcu_rus_alb_mcd_ven_sid_ita_wly_mol_ind_lit_lda_glc_yor_mly_tha_amr_tml_ewe_tsn_tur_nor_swe_aze_moo_vie_hau_cic_bem_swa	-0.88674320642434	-2.1411845008793	0.0348737198156425
150	sod_ukr_dyu_ctl_chh_mlt_amr_grk_aze_tur_swt_tag_cic_hin_rus_bsq_glc_sid_xho_cnt_eng_ben_igb_swe_tsw_prs_fin_lda_ses_hun_pan_owc_geo_spa_bos_cze_bul_amh_wly_slo_est_zul_sun_rom_mly_jpn_knd_kor_afr_nor_bam_lat_bat_ger_gam_jav_mnd_pol_ewe_urd_anl_por_arw_scr_mol_qcu_fre_alb_ita_ven_hau_mcd_tig_guj_mao_krd_bem_svk_yor_ind_tha_aeg_tml_moo_tsn_uzb_lit_dut_azi_swa_vie_heb_fbf_akn_dgb	-0.159714566123615	-0.376805590372542	0.707176467983871
151	tig_cze_bem_ukr_anl_owc_wly_ger_tur_azi_moo_jav_tsn_mcd_bul_bsq_svk_sod_tsw_cnt_prs_nor_swt_pan_yor_ita_est_ses_igb_fin_afr_amh_geo_fre_bos_slo_glc_hau_mlt_spa_hun_ven_tag_krd_mly_jpn_knd_kor_urd_lit_zul_pol_sun_swe_chh_mao_mnd_alb_fbf_ben_gam_eng_rom_lat_rus_qcu_ctl_arw_scr_xho_amr_grk_heb_mol_bat_guj_ewe_dut_swa_ind_tha_aeg_tml_dyu_lda_aze_por_hin_uzb_dgb_vie_sid_akn_bam_cic	0.196365772415192	0.462070832486826	0.645109671552536
152	tig_nor_dgb_ben_gam_mlt_wly_pol_tur_uzb_ewe_ind_tsn_mol_rom_bsq_krd_amh_yor_mnd_arw_por_bam_hin_lda_ctl_fin_moo_ven_est_afr_amr_geo_dut_spa_ger_alb_sod_owc_pan_hun_swa_mao_prs_jav_jpn_knd_kor_bos_slo_dyu_fre_tag_mcd_hau_mly_cnt_urd_swt_swe_heb_ita_guj_lat_svk_qcu_grk_lit_glc_ses_sid_scr_anl_cze_bat_eng_cic_bul_zul_sun_tha_chh_tml_akn_tsw_aze_ukr_rus_azi_bem_vie_aeg_xho_igb_fbf	-0.0319519472862434	-0.0753679561938912	0.940083842495186
153	tig_pan_zul_por_wly_sod_heb_scr_tur_uzb_lda_bat_bam_ger_svk_bsq_nor_owc_bem_mnd_afr_eng_swa_alb_ven_swe_est_ses_swt_fin_glc_amr_geo_dut_mcd_mol_cze_sid_amh_prs_hun_ewe_tag_slo_mly_jpn_tml_kor_ben_fre_tsn_ukr_mao_bos_anl_jav_cnt_rus_dgb_hin_mlt_spa_ctl_guj_krd_qcu_lit_urd_lat_xho_chh_grk_gam_rom_ind_pol_akn_bul_cic_sun_tha_hau_knd_moo_dyu_azi_arw_ita_aze_fbf_vie_aeg_yor_igb_tsw	-0.325407977827355	-0.770336641745841	0.443052721143151
154	hau_rus_dyu_ita_heb_chh_anl_pol_tur_aze_swt_mao_igb_slo_alb_bsq_bul_tig_tsw_mnd_scr_ukr_yor_swe_bam_prs_est_swa_lda_fin_arw_aeg_geo_glc_ger_rom_bos_sid_sod_cze_hun_ven_tag_dut_jav_jpn_tml_kor_grk_krd_fbf_afr_sun_ben_amh_mly_cnt_urd_zul_nor_mlt_ctl_mcd_eng_spa_qcu_lat_hin_svk_xho_gam_pan_amr_mol_bat_fre_ses_guj_akn_ind_tha_wly_knd_cic_ewe_uzb_por_lit_azi_moo_vie_owc_bem_tsn_dgb	-0.44829421621596	-1.06584930201984	0.289251065075701
155	aeg_ben_moo_rus_gam_wly_tig_ger_azi_uzb_bem_sun_xho_cze_ctl_bsq_slo_sid_igb_mnd_bul_afr_bam_prs_swa_krd_est_swt_dgb_fin_nor_amr_geo_guj_lit_alb_dut_sod_heb_mcd_hun_zul_mao_eng_mly_jpn_knd_kor_spa_lat_cic_fre_jav_swe_hau_ind_cnt_ita_fbf_svk_owc_rom_por_ukr_pan_qcu_grk_urd_scr_ses_mlt_glc_amh_pol_bat_arw_akn_bos_dyu_tag_tha_chh_tml_yor_lda_aze_mol_hin_tur_tsn_vie_anl_ven_ewe_tsw	-0.834776005940764	-2.01846580359083	0.0464229298216301
156	sid_hin_zul_lit_chh_tig_amh_scr_aze_uzb_cic_tag_ewe_rom_ita_bsq_mol_mlt_akn_cnt_afr_arw_tsn_cze_swa_rus_fin_yor_swt_est_pan_sod_geo_guj_fre_ger_dut_amr_wly_swe_hun_dgb_jav_svk_mao_jpn_knd_kor_nor_spa_dyu_alb_ind_pol_anl_sun_mnd_por_fbf_lat_gam_krd_glc_eng_urd_qcu_ctl_ukr_bul_ven_aeg_prs_heb_grk_mly_ben_igb_mcd_tsw_bat_tha_hau_tml_xho_bem_azi_bos_slo_tur_ses_vie_owc_bam_lda_moo	0.184199379966616	0.433468277886528	0.665678394521071
157	gam_arw_cic_grk_owc_chh_mlt_fre_uzb_tur_swt_mao_ven_afr_svk_bsq_slo_anl_lda_mnd_ita_bos_akn_nor_yor_pol_est_zul_dgb_fin_rom_heb_geo_scr_urd_ukr_guj_hau_sid_prs_hun_dyu_mly_alb_bat_jpn_knd_kor_bul_rus_moo_pan_sun_ben_tig_ind_cnt_dut_ses_spa_wly_ctl_cze_swe_krd_qcu_lat_mol_lit_igb_sod_ger_amr_eng_tag_mcd_bam_glc_swa_jav_tha_aeg_tml_fbf_xho_aze_hin_por_azi_tsw_vie_amh_ewe_tsn_bem	-0.564423653397204	-1.34424186040053	0.182140104352854
158	chh_pan_ven_arw_mlt_wly_sid_krd_aze_azi_ses_mao_yor_mol_ger_bsq_hin_owc_akn_cnt_ita_glc_cic_mcd_zul_dut_hun_bam_bem_fin_spa_heb_geo_ukr_prs_bos_pol_sod_gam_scr_est_lda_sun_fre_mly_jpn_tml_kor_nor_cze_ewe_grk_bat_lit_tig_tag_mnd_guj_tsn_swe_anl_lat_alb_ctl_ben_qcu_eng_slo_urd_dyu_amr_rom_aeg_bul_ind_afr_tsw_por_swa_jav_tha_hau_knd_dgb_fbf_uzb_rus_svk_tur_moo_vie_amh_swt_xho_igb	0.956742863954059	2.30077923295763	0.0236388730378487
159	anl_scr_igb_prs_sid_hau_owc_bos_azi_uzb_ven_jav_bam_lit_cze_bsq_ukr_tig_ewe_mnd_rus_glc_akn_por_cic_arw_hun_dyu_fbf_fin_nor_amh_geo_urd_mol_svk_krd_heb_amr_slo_est_swt_bat_mcd_sun_jpn_tml_kor_alb_pan_dgb_rom_mly_afr_sod_mao_cnt_lat_tsw_swe_mlt_ita_ger_spa_ben_qcu_dut_ctl_fre_bem_wly_grk_chh_bul_tag_guj_yor_hin_ses_ind_tha_aeg_knd_swa_zul_tur_pol_eng_aze_xho_vie_gam_lda_tsn_moo	-0.582064786180687	-1.38708885809167	0.168730088844826
160	amr_urd_cic_mcd_amh_owc_gam_lat_uzb_azi_swa_jav_tsn_ger_spa_bsq_eng_sod_ses_mnd_prs_ctl_dyu_pol_igb_scr_fin_swt_tsw_est_bos_heb_geo_swe_alb_krd_afr_anl_sid_bul_hun_akn_ind_cze_mao_jpn_knd_kor_grk_por_xho_rom_bat_glc_chh_mly_cnt_lit_ven_pan_tig_hin_ben_ukr_fre_qcu_mol_svk_slo_bem_aeg_rus_hau_nor_tag_dut_dgb_ita_yor_sun_tha_mlt_tml_ewe_fbf_tur_guj_arw_aze_zul_vie_wly_lda_bam_moo	-0.262415998488977	-0.620282528524739	0.536588814190925
161	gam_krd_yor_spa_sid_amh_chh_swe_azi_tur_swa_bat_ven_glc_svk_bsq_afr_aeg_akn_cnt_ctl_grk_tsn_ger_moo_pol_hun_lda_bam_est_pan_tig_geo_hin_rus_lat_bul_sod_mlt_prs_fin_fbf_mao_mcd_jav_jpn_tml_kor_por_alb_xho_mol_sun_lit_owc_mly_mnd_bos_dyu_ben_wly_rom_ita_arw_ukr_qcu_dut_guj_cze_zul_amr_urd_hau_nor_tag_scr_dgb_slo_cic_ind_tha_heb_knd_tsw_swt_aze_fre_eng_uzb_igb_vie_anl_bem_ses_ewe	-0.735965604884557	-1.76855694658447	0.0802467299722164
162	hau_ger_dyu_slo_tig_amr_chh_hin_uzb_azi_swt_mao_ewe_ctl_lit_bsq_mol_amh_bem_cnt_bos_pol_cic_prs_bam_alb_fin_tsn_ses_hun_nor_gam_geo_por_grk_afr_glc_aeg_owc_bul_est_igb_bat_fre_jav_jpn_tml_kor_pan_lat_fbf_krd_sun_svk_wly_mly_mnd_mcd_xho_cze_sid_rus_rom_scr_arw_qcu_ita_spa_ben_lda_mlt_guj_heb_eng_ind_urd_zul_ukr_tsw_tag_tha_anl_knd_yor_ven_tur_swe_dut_aze_moo_vie_sod_dgb_akn_swa	-0.452602944954239	-1.07557450924469	0.284900051730244
163	sid_krd_igb_bos_wly_tig_gam_scr_aze_tur_cic_mly_dyu_pan_ita_bsq_dut_amr_tsw_cnt_cze_urd_yor_mol_dgb_rus_est_ses_xho_hun_eng_owc_geo_ukr_ben_afr_swe_amh_anl_por_fin_swt_mao_svk_jav_jpn_tml_kor_prs_rom_tsn_guj_tag_lit_heb_sun_mnd_hin_lda_bul_sod_arw_ger_mcd_nor_qcu_pol_grk_spa_akn_mlt_lat_aeg_ctl_ind_fre_zul_slo_bam_bat_tha_hau_knd_ven_moo_azi_alb_glc_uzb_ewe_vie_chh_fbf_swa_bem	0.264719275935216	0.623447507876262	0.534516564445823
164	aeg_urd_moo_ger_tig_hau_amh_pan_tur_uzb_akn_bat_ses_arw_glc_bsq_cze_gam_cic_cnt_bul_dut_dyu_pol_xho_afr_fin_yor_swt_hun_ukr_chh_geo_scr_krd_svk_guj_wly_mlt_alb_est_ven_mao_spa_jav_jpn_knd_kor_eng_ita_igb_rom_mly_mcd_heb_sun_mnd_mol_tsn_fre_owc_hin_swe_nor_lat_qcu_prs_lit_slo_lda_sod_rus_anl_grk_ind_ctl_bam_por_dgb_tag_tha_amr_tml_tsw_swa_aze_ben_bos_azi_fbf_vie_sid_ewe_bem_zul	-0.275897697546118	-0.651786340231976	0.516146575515267
165	tig_pol_tsn_pan_mlt_hau_owc_arw_aze_uzb_swa_jav_tsw_lat_alb_bsq_svk_aeg_swt_cnt_fre_krd_cic_ben_yor_bul_fin_akn_igb_est_guj_sid_geo_ukr_urd_hin_glc_wly_anl_cze_hun_xho_mly_bos_mao_jpn_knd_kor_grk_afr_fbf_rom_sun_prs_heb_bat_mnd_lit_zul_por_amh_eng_slo_ita_rus_qcu_mcd_spa_swe_ewe_gam_scr_amr_mol_ind_dut_dgb_nor_lda_tag_tha_chh_tml_moo_bem_azi_ger_ctl_tur_bam_vie_sod_ven_dyu_ses	-0.488298102027366	-1.15990462416632	0.249056788858021
166	gam_mcd_swt_fre_amh_tig_mlt_dut_uzb_aze_dyu_tag_tsw_prs_pol_bsq_urd_sod_ven_cnt_grk_nor_tsn_alb_akn_scr_hun_bem_yor_est_lat_wly_geo_spa_ben_por_rus_chh_owc_glc_fin_bam_bat_svk_mao_jpn_tml_kor_ukr_rom_swa_krd_ind_pan_hau_mly_mnd_swe_ses_guj_aeg_ger_lit_mol_eng_qcu_ctl_bul_afr_dgb_sid_slo_heb_arw_sun_ita_lda_hin_igb_jav_tha_amr_knd_cic_fbf_tur_cze_bos_azi_ewe_vie_anl_xho_moo_zul	-0.523604034490924	-1.24774318461875	0.215257739851575
167	chh_slo_bam_swe_amr_aeg_owc_pol_azi_aze_dyu_ind_zul_glc_alb_bsq_lit_hau_lda_cnt_ita_krd_ses_dut_dgb_bos_est_tsn_swt_hun_ukr_tig_geo_rus_mol_pan_bul_sid_anl_grk_fin_moo_bat_guj_jav_jpn_tml_kor_prs_lat_xho_mcd_sun_svk_amh_mly_mnd_eng_akn_ctl_wly_cze_urd_fre_nor_qcu_ger_ben_spa_swa_sod_arw_mlt_scr_tag_hin_yor_por_cic_mao_tha_heb_knd_ven_tsw_tur_afr_rom_uzb_ewe_vie_gam_bem_igb_fbf	-0.477737206825246	-1.13420744394537	0.259622651259369
168	amh_urd_lda_alb_aeg_gam_heb_arw_aze_uzb_bem_ind_fbf_grk_cze_bsq_bos_amr_swt_cnt_por_spa_igb_prs_tsn_rus_est_ewe_ses_fin_slo_sid_geo_ukr_guj_ben_ctl_sod_hau_swe_hun_tsw_bat_mcd_tag_jpn_tml_kor_scr_rom_akn_dut_jav_afr_tig_mly_mnd_hin_ven_ger_owc_fre_nor_eng_lat_qcu_glc_pol_pan_moo_mlt_lit_chh_svk_mao_krd_bam_ita_cic_sun_tha_anl_knd_zul_xho_tur_bul_mol_azi_dgb_vie_wly_yor_dyu_swa	-0.466695451881684	-1.10738199711823	0.270984771802353
169	sod_alb_cic_spa_hau_owc_wly_arw_uzb_tur_dgb_tag_bam_rom_afr_bsq_slo_tig_yor_cnt_bul_dut_tsw_hin_fbf_bos_hun_swa_xho_est_pan_anl_geo_eng_urd_lat_grk_amr_aeg_ben_fin_bem_bat_pol_ind_jpn_knd_kor_swe_ctl_ses_nor_sun_ita_chh_jav_mnd_mol_swt_prs_mlt_fre_krd_mcd_cze_qcu_ger_glc_por_lda_gam_lit_amh_ukr_mly_guj_akn_svk_igb_mao_tha_sid_tml_tsn_dyu_azi_rus_scr_aze_moo_vie_heb_ewe_ven_zul	-0.662778519352268	-1.59012956981965	0.115199431040194
170	mlt_arw_bam_svk_sid_amh_sod_eng_tur_aze_fbf_sun_swt_pol_spa_bsq_bul_gam_swa_mnd_nor_ben_lda_alb_ewe_grk_hun_ven_cic_fin_guj_owc_geo_lat_fre_slo_ukr_chh_amr_rom_est_zul_mly_dut_bat_jpn_knd_kor_ctl_por_dyu_mcd_tag_scr_anl_ind_cnt_prs_tsn_glc_aeg_urd_mol_swe_bos_qcu_cze_lit_krd_yor_tig_hin_wly_ger_mao_afr_tsw_pan_bem_jav_tha_hau_tml_dgb_igb_azi_ita_rus_uzb_moo_vie_heb_ses_akn_xho	-0.206084534294172	-0.486763961340448	0.627570841391237
171	anl_spa_ewe_urd_sod_hau_mlt_nor_uzb_azi_tsw_tag_dyu_por_ukr_bsq_fre_chh_igb_cnt_rus_krd_swa_swe_ses_pan_fin_moo_lda_hun_hin_wly_geo_bos_ben_mcd_ita_amr_gam_afr_est_zul_jav_arw_sun_jpn_knd_kor_cze_pol_tsn_alb_mao_svk_owc_mly_mnd_lat_dgb_ger_heb_rom_mol_eng_prs_qcu_scr_dut_glc_bem_tig_lit_sid_slo_ind_guj_yor_bul_xho_bat_tha_aeg_tml_cic_fbf_tur_ctl_grk_aze_bam_vie_amh_swt_akn_ven	-0.452951257400975	-1.07581496939061	0.284793043869392
172	tig_pol_swt_slo_sod_amr_anl_eng_uzb_tur_lda_tag_dgb_rus_afr_bsq_pan_gam_swa_mnd_ita_lat_igb_ctl_xho_lit_est_tsw_cic_hun_arw_mlt_geo_nor_ben_prs_glc_chh_heb_krd_fin_bam_jav_dut_mly_jpn_knd_kor_mcd_swe_zul_ger_mao_guj_owc_bat_cnt_bos_bem_fre_wly_rom_cze_ukr_por_qcu_alb_hin_scr_ewe_amh_grk_sid_bul_sun_svk_tsn_mol_moo_ind_tha_aeg_tml_ses_fbf_azi_urd_spa_aze_ven_vie_hau_yor_dyu_akn	-1.17848278661927	-2.9117527821545	0.00449880590801997
173	amr_spa_akn_nor_hau_sid_mlt_lat_tur_uzb_ven_ind_yor_mol_alb_bsq_prs_heb_tsw_mnd_bul_por_dgb_guj_tsn_cze_est_cic_bam_fin_scr_chh_geo_bos_hin_lit_ben_wly_anl_arw_hun_igb_sun_fre_mao_jpn_knd_kor_afr_ita_zul_dut_mly_svk_aeg_bat_cnt_rom_bem_ukr_tig_grk_pan_swe_pol_qcu_ger_slo_eng_swt_gam_ctl_sod_rus_tag_mcd_dyu_urd_xho_jav_tha_owc_tml_fbf_lda_azi_glc_krd_aze_ewe_vie_amh_ses_swa_moo	0.394877198610514	0.930506166814488	0.354518220260349
174	amh_por_dyu_nor_tig_sod_mlt_ben_uzb_aze_yor_sun_igb_ukr_krd_bsq_mol_sid_ses_mnd_glc_cze_lda_afr_bam_spa_fin_moo_swt_hun_alb_amr_geo_grk_ita_urd_dut_aeg_heb_ger_est_tsn_bat_pan_jav_jpn_tml_kor_swe_slo_akn_mcd_ind_lat_gam_mao_cnt_hin_xho_pol_hau_bos_rus_lit_scr_qcu_arw_prs_rom_ewe_chh_bul_anl_guj_mly_ctl_swa_fre_dgb_tag_tha_owc_knd_fbf_zul_tur_eng_svk_azi_tsw_vie_wly_ven_cic_bem	-0.701850238768118	-1.68487166256111	0.0953664286771644
175	sod_por_dyu_dut_sid_mlt_amr_afr_azi_tur_ses_bat_zul_krd_mcd_bsq_fre_anl_moo_mnd_ctl_bul_yor_ita_tsw_pol_hun_bem_ewe_est_lat_gam_geo_prs_rom_svk_nor_hau_wly_bos_fin_akn_tag_slo_ind_jpn_tml_kor_spa_pan_dgb_glc_sun_grk_amh_jav_cnt_ben_xho_hin_aeg_ger_urd_scr_alb_qcu_lit_eng_guj_bam_tig_arw_owc_cze_mly_swe_swa_ukr_swt_mao_tha_heb_knd_fbf_ven_aze_mol_rus_uzb_tsn_vie_chh_cic_lda_igb	-0.518560976537595	-1.23331792152589	0.220565337410674
176	hau_urd_lda_fre_mlt_sod_amr_lit_azi_aze_igb_mao_yor_ita_cze_bsq_rus_aeg_cic_mnd_bos_ben_swa_swe_swt_spa_hun_bem_xho_est_bul_amh_geo_alb_prs_rom_grk_heb_sid_eng_fin_moo_tag_pan_bat_jpn_knd_kor_dut_afr_zul_mcd_ind_pol_tig_jav_cnt_arw_ven_guj_anl_glc_hin_slo_svk_qcu_scr_krd_ukr_dgb_chh_ctl_wly_ger_sun_nor_ewe_lat_akn_mly_tha_gam_tml_dyu_fbf_tur_por_mol_uzb_bam_vie_owc_tsw_tsn_ses	-0.608320713220963	-1.45186615595574	0.149904105819223
177	anl_grk_zul_nor_aeg_wly_gam_por_tur_azi_akn_jav_bem_lit_bos_bsq_pol_chh_igb_mnd_alb_ben_cic_svk_xho_spa_fin_bam_swt_hun_hin_mlt_geo_dut_pan_guj_cze_amr_sod_krd_est_ewe_sun_ita_ind_jpn_tml_kor_prs_ger_moo_arw_mly_lat_tig_bat_cnt_ctl_dgb_eng_hau_urd_glc_mcd_mol_qcu_scr_slo_rus_tsw_sid_bul_amh_ukr_tag_swe_yor_rom_dyu_mao_tha_owc_knd_ven_swa_uzb_afr_fre_aze_lda_vie_heb_tsn_ses_fbf	0.0777903908661116	0.183229804065213	0.855016586291949
178	hau_krd_moo_ben_chh_amh_mlt_pol_azi_aze_lda_mao_ven_ctl_lat_bsq_fre_tig_tsn_mnd_spa_hin_bem_nor_dyu_mcd_fin_dgb_swt_est_alb_sod_geo_bos_ita_cze_dut_gam_aeg_scr_hun_akn_mly_ukr_bat_jpn_tml_kor_rom_pan_swa_urd_jav_slo_amr_tag_cnt_glc_zul_arw_owc_mol_swe_bul_eng_qcu_svk_afr_guj_xho_wly_prs_heb_lit_sun_por_yor_ger_igb_ind_tha_sid_knd_ewe_bam_uzb_grk_rus_tur_cic_vie_anl_fbf_tsw_ses	-0.571008747250804	-1.36231238593693	0.176389622941067
179	anl_rom_moo_cze_wly_chh_owc_svk_aze_uzb_cic_bat_swa_nor_arw_bsq_mol_amr_zul_cnt_glc_rus_bam_ctl_dgb_spa_fin_ewe_yor_est_bos_sod_geo_guj_dut_slo_ukr_aeg_amh_lit_hun_fbf_sun_ben_jav_jpn_knd_kor_eng_afr_igb_pan_tag_por_heb_mao_mnd_mcd_akn_krd_tig_grk_scr_pol_prs_qcu_bul_urd_alb_xho_gam_swe_mlt_lat_ind_ita_bem_hin_dyu_mly_tha_hau_tml_swt_tsn_tur_fre_ger_azi_lda_vie_sid_tsw_ses_ven	-0.737751542875551	-1.77352263531311	0.0794155715539181
180	hau_por_ses_eng_tig_anl_mlt_pan_azi_aze_swa_sun_igb_ukr_scr_bsq_bos_sid_dyu_cnt_bul_prs_swt_ctl_bem_arw_est_yor_lda_hun_afr_wly_geo_dut_mcd_ger_pol_amh_chh_ben_fin_bam_mly_grk_ind_jpn_knd_kor_cze_svk_akn_lat_jav_glc_amr_tag_mnd_alb_tsn_slo_sod_fre_krd_spa_hin_qcu_rom_rus_swe_cic_owc_lit_heb_ita_bat_mol_ven_nor_xho_mao_tha_gam_tml_moo_zul_tur_urd_guj_uzb_tsw_vie_aeg_ewe_dgb_fbf	-0.552437920814159	-1.31717411224483	0.191016437178802
181	chh_cze_ses_bos_amh_anl_wly_ger_uzb_aze_lda_mly_xho_ita_ben_bsq_slo_heb_zul_cnt_fre_glc_ven_rus_swa_svk_hun_moo_ewe_est_pan_mlt_geo_ctl_grk_arw_bul_tig_sid_pol_fin_swt_sun_rom_ind_jpn_tml_kor_prs_lat_dyu_lit_tag_eng_aeg_bat_mnd_guj_akn_afr_gam_dut_spa_scr_alb_qcu_urd_nor_mol_tsw_owc_hin_amr_por_jav_swe_fbf_mcd_cic_mao_tha_hau_knd_bam_tsn_azi_krd_ukr_tur_dgb_vie_sod_yor_igb_bem	-0.507778342640667	-1.20853638420088	0.229904909766058
182	heb_alb_ven_mcd_wly_anl_amh_svk_uzb_tur_tsw_bat_cic_urd_ger_bsq_lat_sod_xho_mnd_bul_dut_swt_ben_dgb_guj_fin_swa_tsn_est_pan_gam_geo_scr_afr_por_grk_aeg_owc_krd_hun_zul_mly_lit_jav_jpn_knd_kor_hin_fre_dyu_ukr_mao_rus_tig_sun_cnt_eng_lda_spa_sid_ita_bos_arw_prs_qcu_glc_swe_cze_akn_mlt_pol_chh_mol_ind_nor_fbf_ctl_moo_tag_tha_amr_tml_ewe_igb_azi_rom_slo_aze_ses_vie_hau_yor_bam_bem	-1.01069478236878	-2.46794076359162	0.0154174902249908
183	owc_bos_bam_svk_heb_hau_amr_slo_uzb_aze_dyu_sun_ven_nor_cze_bsq_pol_chh_tsn_mnd_alb_mcd_cic_glc_ewe_grk_est_xho_bem_fin_ben_sid_geo_ger_fre_rom_por_amh_aeg_swe_hun_igb_tag_pan_ind_jpn_tml_kor_guj_rus_fbf_lat_jav_spa_tig_mao_cnt_afr_swt_krd_anl_hin_arw_scr_urd_qcu_eng_ita_mol_dgb_wly_prs_sod_lit_mly_ukr_moo_ctl_akn_bat_tha_gam_knd_zul_yor_azi_dut_bul_tur_lda_vie_mlt_ses_tsw_swa	-0.35629543909014	-0.844384814444418	0.400621297101843
184	sod_fre_dyu_nor_amr_owc_wly_prs_tur_aze_xho_tag_dgb_dut_guj_bsq_urd_tig_fbf_mnd_pol_por_igb_lat_ewe_ukr_fin_swa_cic_est_mcd_gam_geo_eng_grk_ger_rus_heb_chh_rom_hun_tsw_jav_spa_ind_jpn_knd_kor_glc_cze_ses_afr_mao_mol_aeg_sun_cnt_bul_swt_hin_hau_ctl_bos_lit_svk_qcu_arw_krd_pan_ven_sid_scr_anl_ben_mly_alb_zul_slo_bem_bat_tha_amh_tml_bam_akn_uzb_swe_ita_azi_lda_vie_mlt_yor_tsn_moo	0.655544546390999	1.55071538006832	0.124366408469555
185	owc_spa_dyu_eng_amh_hau_mlt_guj_azi_aze_ses_mly_xho_nor_mcd_bsq_krd_sid_yor_mnd_alb_afr_lda_ukr_ven_grk_hun_bam_zul_fin_swe_sod_geo_arw_ita_slo_mol_chh_wly_ctl_est_fbf_sun_scr_mao_jpn_tml_kor_prs_por_moo_ben_bat_cze_anl_tag_cnt_hin_bem_fre_tig_svk_pol_bul_urd_qcu_glc_rus_pan_tsw_amr_lat_gam_rom_ind_ger_swt_bos_akn_jav_tha_aeg_knd_tsn_cic_tur_lit_dut_uzb_igb_vie_heb_ewe_dgb_swa	0.176908050173252	0.416784082260846	0.677796779628656
186	amr_svk_dgb_scr_anl_hau_sod_hin_azi_uzb_igb_ind_lda_alb_arw_bsq_bos_mlt_akn_cnt_ger_grk_ses_mcd_bam_dut_hun_ewe_tsn_est_glc_amh_geo_afr_rom_lit_ukr_aeg_tig_lat_fin_bem_bat_nor_sun_jpn_tml_kor_pol_ctl_swt_fre_tag_eng_sid_mly_mnd_spa_yor_krd_owc_guj_rus_cze_urd_qcu_swe_prs_pan_fbf_chh_mol_wly_bul_mao_ben_zul_ita_dyu_jav_tha_gam_knd_cic_xho_aze_por_slo_tur_swa_vie_heb_moo_ven_tsw	-0.491527423131354	-1.16902840056035	0.245379881159897
187	chh_pol_moo_hin_sid_owc_mlt_rom_tur_aze_swt_tag_tsn_bul_mol_bsq_scr_amh_akn_mnd_ctl_spa_lda_lit_zul_eng_est_yor_ewe_hun_urd_sod_geo_nor_dut_pan_grk_heb_tig_fre_fin_bam_sun_slo_jav_jpn_tml_kor_afr_ger_fbf_glc_ind_rus_amr_mly_cnt_krd_ses_guj_wly_arw_bos_svk_alb_qcu_swe_prs_ben_xho_aeg_ita_gam_cze_bat_lat_dyu_por_cic_mao_tha_hau_knd_bem_swa_azi_mcd_ukr_uzb_ven_vie_anl_tsw_igb_dgb	-0.265131489745937	-0.627782402090209	0.531684995315072
188	amr_rom_moo_lat_sid_hau_aeg_scr_azi_tur_ses_mly_xho_bul_fre_bsq_arw_owc_dyu_mnd_svk_nor_swa_ita_yor_alb_est_tsn_bem_fin_guj_anl_geo_ben_ger_hin_urd_tig_gam_glc_hun_fbf_ind_bos_bat_jpn_knd_kor_lit_ukr_cic_afr_sun_ctl_heb_jav_cnt_rus_swt_krd_mlt_eng_mcd_pol_dut_qcu_cze_por_slo_akn_amh_mol_sod_swe_tag_grk_dgb_pan_ewe_mao_tha_chh_tml_zul_tsw_aze_prs_spa_uzb_bam_vie_wly_ven_lda_igb	-0.258716651721316	-0.611357509291544	0.542454448551825
189	gam_spa_zul_cze_owc_sod_wly_rus_uzb_azi_lda_mly_swt_hin_ctl_bsq_swe_amr_fbf_cnt_ger_fre_moo_arw_yor_mol_fin_dgb_igb_est_lat_anl_geo_slo_dut_afr_eng_hau_sid_prs_hun_tsn_tag_glc_mao_jpn_tml_kor_pan_bos_bam_alb_bat_scr_mlt_jav_mnd_bul_dyu_rom_amh_lit_urd_por_pol_qcu_grk_ita_ben_bem_chh_mcd_tig_krd_ind_guj_xho_nor_ewe_sun_tha_heb_knd_tsw_swa_tur_svk_ukr_aze_akn_vie_aeg_ses_cic_ven	-0.954996357459289	-2.32422517004183	0.0222909406004108
190	wly_swe_ven_grk_amr_gam_anl_lit_tur_azi_ewe_bat_dgb_rom_por_bsq_nor_sod_yor_mnd_lat_ukr_tsn_svk_xho_krd_est_tsw_dyu_fin_guj_hau_geo_afr_cze_mol_bos_chh_aeg_glc_hun_swa_sun_scr_mao_jpn_knd_kor_fre_rus_swt_mcd_jav_hin_mlt_mly_cnt_urd_ses_slo_heb_ben_eng_ita_arw_qcu_prs_dut_ger_bem_tig_pol_sid_spa_tag_bul_zul_alb_cic_ind_tha_owc_tml_lda_moo_uzb_ctl_pan_aze_bam_vie_amh_akn_fbf_igb	-0.219132423024955	-0.517177381970571	0.606260212564017
191	owc_slo_swa_mol_tig_mlt_wly_scr_tur_azi_tsn_ind_lda_bul_grk_bsq_ita_hau_dgb_mnd_pol_swe_zul_ger_tsw_eng_hun_akn_moo_est_nor_amh_geo_lit_arw_hin_urd_sod_anl_pan_fin_ven_bat_rom_sun_jpn_tml_kor_lat_dut_ewe_krd_tag_fre_aeg_jav_cnt_ctl_cic_rus_sid_svk_alb_mcd_cze_qcu_bos_afr_prs_yor_heb_ben_amr_por_mly_ukr_dyu_glc_bam_mao_tha_gam_knd_bem_fbf_uzb_spa_guj_aze_ses_vie_chh_swt_xho_igb	0.274618067355771	0.646134860765557	0.519783281869287
192	wly_eng_fbf_rom_hau_sid_sod_glc_aze_azi_bam_mly_igb_slo_guj_bsq_lit_chh_tsw_cnt_hin_spa_moo_lat_cic_ukr_fin_dgb_ses_est_ger_amh_geo_cze_bul_dut_alb_owc_amr_ctl_hun_ewe_tag_swe_jav_jpn_knd_kor_scr_prs_lda_afr_bat_mol_aeg_mao_mnd_nor_dyu_ben_tig_ita_grk_rus_bos_qcu_por_fre_mcd_ven_gam_pol_heb_pan_ind_urd_tsn_krd_zul_sun_tha_anl_tml_xho_akn_tur_svk_arw_uzb_yor_vie_mlt_bem_swt_swa	0.307133000759291	0.723379407799357	0.471262339005665
193	amh_fre_bam_nor_mlt_sod_owc_ben_tur_aze_moo_tag_lda_mol_rom_bsq_por_aeg_swa_cnt_afr_mcd_xho_scr_ses_glc_est_tsn_cic_fin_alb_sid_geo_rus_lit_dut_hin_gam_anl_ctl_hun_tsw_mao_pan_jav_jpn_knd_kor_ukr_guj_igb_slo_bat_arw_tig_mly_mnd_bul_swt_bos_hau_grk_ger_spa_lat_qcu_cze_urd_prs_akn_heb_eng_amr_svk_ind_pol_bem_ita_fbf_sun_tha_chh_tml_ewe_dyu_azi_krd_swe_uzb_zul_vie_wly_dgb_yor_ven	0.278307363303477	0.654439881842397	0.514443668585281
194	owc_dut_yor_hin_hau_sid_amh_glc_tur_aze_swt_jav_lda_svk_scr_bsq_cze_heb_ven_cnt_grk_lat_tsw_alb_bam_krd_est_moo_ses_fin_spa_mlt_geo_slo_swe_afr_ukr_tig_gam_bos_hun_ewe_mao_arw_sun_jpn_knd_kor_bul_lit_igb_rus_tag_fre_sod_bat_mnd_ger_zul_eng_anl_ben_ita_urd_por_qcu_ctl_rom_mcd_xho_wly_mol_aeg_pol_ind_nor_dgb_guj_cic_mly_tha_amr_tml_tsn_bem_uzb_prs_pan_azi_dyu_vie_chh_swa_akn_fbf	-0.340991572112046	-0.807110217862849	0.421662378620455
195	aeg_pol_swa_prs_tig_mlt_wly_scr_tur_aze_akn_ind_igb_pan_guj_bsq_slo_sod_ses_mnd_spa_swe_lda_bos_ven_lit_est_moo_bam_hun_rus_heb_geo_lat_hin_dut_ctl_hau_sid_arw_fin_bem_jav_afr_sun_jpn_knd_kor_svk_bul_dyu_eng_bat_ben_chh_tag_cnt_fre_swt_mol_amr_nor_krd_grk_cze_qcu_urd_glc_ukr_fbf_gam_por_anl_ger_mly_alb_cic_ita_yor_mao_tha_amh_tml_xho_tsw_azi_rom_mcd_uzb_ewe_vie_owc_tsn_dgb_zul	-0.382614761407868	-0.906507806166184	0.36700988633564
196	sod_spa_swa_nor_owc_amr_sid_ben_uzb_aze_dgb_mao_tsw_ita_ger_bsq_fre_wly_ewe_cnt_glc_swe_lda_arw_yor_rom_est_fbf_akn_fin_scr_anl_geo_ctl_eng_lat_dut_aeg_heb_bos_hun_zul_ind_hin_bat_jpn_knd_kor_afr_urd_igb_pol_sun_prs_mlt_tag_mnd_pan_swt_mcd_tig_lit_slo_por_bul_qcu_guj_mol_svk_bem_gam_rus_amh_alb_mly_ukr_tsn_krd_moo_jav_tha_chh_tml_dyu_ses_tur_grk_cze_azi_cic_vie_hau_bam_xho_ven	-0.510560001753886	-1.21606962708944	0.22703605139007
197	heb_ger_lda_lat_chh_hau_tig_eng_azi_tur_zul_jav_xho_krd_hin_bsq_scr_anl_dyu_cnt_slo_prs_cic_guj_igb_pol_est_dgb_fbf_hun_arw_sid_geo_swe_urd_bul_ctl_gam_aeg_ben_fin_tsw_tag_ita_bat_jpn_knd_kor_alb_glc_yor_mcd_mly_afr_amr_mao_mnd_rom_ven_svk_amh_fre_nor_lit_spa_qcu_por_mol_bos_tsn_owc_dut_sod_rus_sun_cze_swt_pan_moo_ind_tha_wly_tml_bem_akn_uzb_ukr_grk_aze_bam_vie_mlt_ses_swa_ewe	-0.233645801957502	-0.551651885386351	0.582509999421429
198	heb_ben_moo_alb_aeg_hau_owc_arw_uzb_tur_tsw_sun_akn_ger_guj_bsq_nor_sod_swa_mnd_bul_hin_lda_swe_cic_afr_hun_yor_ewe_fin_bos_amr_geo_eng_urd_ita_dut_gam_tig_krd_est_bem_jav_pan_bat_jpn_tml_kor_rus_pol_tsn_ukr_ind_prs_sid_tag_cnt_glc_igb_lat_amh_rom_mol_cze_por_qcu_fre_grk_slo_ven_wly_lit_anl_scr_mao_spa_xho_mcd_dgb_mly_tha_mlt_knd_fbf_zul_azi_svk_ctl_aze_ses_vie_chh_swt_bam_dyu	-0.191356247687616	-0.451539008397261	0.652652364611944
199	gam_krd_dgb_lat_amh_chh_mlt_grk_tur_uzb_cic_bat_tsn_eng_arw_bsq_guj_tig_igb_mnd_scr_slo_fbf_mcd_ewe_svk_fin_xho_tsw_est_por_wly_geo_dut_spa_swe_mol_sod_amr_bos_hun_ven_jav_ger_tag_jpn_knd_kor_nor_afr_swa_glc_ind_fre_hau_mly_cnt_pan_swt_lit_heb_pol_rus_ben_prs_qcu_cze_bul_alb_yor_anl_ctl_owc_urd_mao_hin_bem_rom_bam_sun_tha_sid_tml_ses_zul_azi_ita_ukr_aze_dyu_vie_aeg_moo_akn_lda	0.113338213136636	0.267592062688708	0.789605901464872
200	anl_ger_ven_ben_tig_owc_heb_alb_uzb_azi_xho_bat_fbf_rus_ukr_bsq_hin_sid_dyu_mnd_ctl_ita_moo_prs_tsn_urd_est_zul_swa_fin_scr_hau_geo_grk_swe_svk_glc_sod_amh_eng_hun_bem_jav_lit_sun_jpn_knd_kor_por_fre_akn_bul_tag_pan_gam_mao_cnt_pol_cic_rom_chh_slo_cze_lat_afr_qcu_bos_spa_krd_swt_aeg_arw_amr_guj_mly_dut_yor_nor_ewe_ind_tha_mlt_tml_dgb_bam_aze_mol_mcd_tur_igb_vie_wly_tsw_ses_lda	0.0762775591152697	0.179635523200463	0.85782952853045
201	heb_swe_fbf_rom_aeg_amh_hau_hin_uzb_tur_tsw_sun_lda_dut_ita_bsq_spa_wly_cic_mnd_bul_prs_ewe_lit_tsn_afr_est_akn_xho_fin_arw_sod_geo_svk_rus_bos_ctl_owc_chh_alb_hun_moo_tag_ukr_jav_jpn_knd_kor_nor_guj_zul_lat_mly_slo_gam_bat_cnt_cze_bam_pol_tig_pan_eng_grk_mol_qcu_urd_krd_ben_igb_mlt_por_amr_mcd_mao_glc_yor_fre_dgb_ind_tha_sid_tml_bem_swt_azi_scr_ger_aze_ven_vie_anl_ses_swa_dyu	0.444847309475893	1.05034070658298	0.296283220363215
202	sod_spa_tsw_swe_chh_gam_hau_glc_tur_uzb_zul_bat_ewe_ben_prs_bsq_ctl_heb_bam_cnt_urd_slo_dgb_afr_ven_mol_fin_dyu_swt_est_bos_anl_geo_pan_pol_lit_svk_tig_amh_krd_hun_akn_mly_arw_ind_jpn_tml_kor_nor_dut_moo_por_tag_ukr_sid_sun_mnd_eng_igb_ita_amr_guj_rom_grk_alb_qcu_ger_mcd_scr_tsn_owc_hin_mlt_rus_mao_fre_xho_cze_fbf_jav_tha_aeg_knd_yor_bem_aze_lat_bul_azi_cic_vie_wly_lda_swa_ses	-0.0152852433859792	-0.0359932161240127	0.971364912931837
203	mlt_swe_ven_alb_sod_chh_gam_svk_azi_tur_swt_mao_fbf_afr_fre_bsq_urd_aeg_tsn_cnt_nor_slo_zul_dut_moo_eng_fin_xho_lda_est_bul_owc_geo_ben_grk_pol_scr_heb_amr_ctl_hun_tsw_ind_guj_sun_jpn_tml_kor_spa_pan_yor_lat_jav_lit_tig_bat_mnd_rom_igb_cze_wly_mcd_prs_glc_hin_qcu_arw_rus_por_swa_anl_mol_hau_krd_tag_ita_ewe_ger_bam_mly_tha_amh_knd_cic_dyu_aze_bos_ukr_uzb_bem_vie_sid_ses_akn_dgb	-0.369380976174089	-0.874918712231086	0.383872090923122
204	gam_slo_xho_bos_heb_sid_wly_ita_tur_uzb_lda_mao_swa_ger_mol_bsq_urd_amh_tsw_cnt_pan_svk_ses_mcd_bam_lat_fin_igb_akn_est_grk_owc_geo_rom_glc_ben_eng_anl_tig_ctl_hun_fbf_jav_bul_ind_jpn_tml_kor_dut_rus_swt_krd_sun_pol_chh_mly_mnd_swe_ewe_lit_sod_scr_arw_fre_cze_qcu_nor_afr_guj_zul_aeg_ukr_mlt_prs_tag_por_tsn_spa_cic_bat_tha_amr_knd_yor_bem_aze_hin_alb_azi_dgb_vie_hau_ven_moo_dyu	0.0285693586520664	0.0673748432947184	0.946427933820155
205	sid_swe_akn_alb_owc_mlt_anl_pan_uzb_aze_tsn_ind_tsw_glc_por_bsq_grk_hau_ewe_cnt_prs_rom_zul_fre_bam_slo_fin_lda_cic_est_eng_chh_geo_afr_bul_ctl_mcd_sod_aeg_spa_hun_ses_mly_rus_tag_jpn_knd_kor_krd_pol_moo_bos_sun_guj_amh_bat_mnd_svk_swa_dut_gam_lit_nor_urd_mol_qcu_ukr_ita_scr_bem_heb_ben_amr_hin_jav_cze_dgb_ger_dyu_mao_tha_tig_tml_yor_fbf_tur_arw_lat_azi_igb_vie_wly_swt_ven_xho	-0.341334667530678	-0.808617019268757	0.420799230603774
206	mlt_glc_bam_arw_heb_amh_sid_spa_aze_uzb_dgb_sun_igb_rus_hin_bsq_prs_owc_ewe_mnd_bos_ukr_akn_lat_cic_ger_est_fbf_lda_fin_ita_tig_geo_scr_lit_eng_svk_sod_chh_dut_hun_yor_tag_guj_ind_jpn_tml_kor_fre_grk_zul_urd_mly_bul_wly_bat_cnt_cze_bem_ctl_anl_afr_pan_ben_mol_qcu_alb_nor_por_swa_amr_pol_hau_mcd_mao_krd_tsn_slo_moo_jav_tha_aeg_knd_dyu_ses_azi_swe_rom_tur_xho_vie_gam_tsw_swt_ven	0.555796854646294	1.31203907645733	0.192736287647068
207	heb_scr_moo_hin_gam_chh_amr_urd_aze_azi_akn_bat_yor_dut_glc_bsq_ger_hau_bem_cnt_fre_spa_tsn_rus_bam_pan_hun_ses_zul_fin_lat_owc_geo_guj_bul_ben_prs_amh_anl_alb_est_ven_tag_ukr_mly_jpn_tml_kor_cze_swe_swa_mol_jav_afr_tig_mao_mnd_mcd_fbf_svk_sod_por_slo_ita_bos_qcu_pol_grk_arw_tsw_sid_krd_aeg_eng_ind_lit_dyu_ctl_cic_sun_tha_mlt_knd_xho_lda_uzb_nor_rom_tur_dgb_vie_wly_ewe_igb_swt	-0.595668772465348	-1.41929449169229	0.159156269821803
208	chh_ita_ven_guj_sid_amr_aeg_mol_azi_tur_xho_bat_akn_glc_ukr_bsq_krd_owc_swa_mnd_ger_slo_igb_fre_zul_lat_est_ses_swt_hun_swe_anl_geo_bul_dut_cze_grk_mlt_hau_mcd_fin_moo_mao_ben_sun_jpn_knd_kor_rom_arw_yor_afr_ind_por_heb_mly_cnt_pol_ewe_scr_amh_bos_hin_pan_prs_qcu_spa_svk_urd_bam_tig_lit_wly_alb_tag_rus_fbf_ctl_dyu_jav_tha_sod_tml_lda_cic_uzb_eng_nor_aze_bem_vie_gam_tsw_tsn_dgb	-0.414102561359241	-0.982371701426688	0.328465537256897
209	amr_hin_fbf_ukr_amh_hau_sod_ita_azi_aze_ses_ind_moo_por_fre_bsq_bul_gam_tsn_mnd_afr_urd_tsw_grk_igb_lit_fin_zul_xho_est_bos_mlt_geo_prs_dut_nor_pan_wly_heb_spa_hun_dyu_mao_ger_mly_jpn_knd_kor_alb_ctl_swt_mol_sun_swe_tig_jav_cnt_rom_swa_ben_chh_rus_arw_mcd_cze_qcu_pol_lat_svk_cic_aeg_eng_sid_scr_bat_glc_yor_slo_dgb_tag_tha_owc_tml_akn_ven_uzb_krd_guj_tur_bam_vie_anl_lda_bem_ewe	-0.579784955201451	-1.38428365035571	0.169584360308882
210	tig_spa_ven_mol_owc_sid_wly_ben_azi_uzb_zul_jav_swa_mcd_por_bsq_ctl_aeg_bam_cnt_eng_swe_dyu_dut_lda_prs_fin_ewe_yor_hun_arw_sod_geo_pol_urd_nor_svk_gam_amr_lit_est_ses_tag_glc_mao_jpn_tml_kor_ita_alb_tsw_bos_ind_lat_hau_bat_mnd_rus_swt_bul_heb_rom_ukr_ger_guj_qcu_afr_pan_fre_fbf_anl_slo_amh_krd_sun_grk_akn_hin_dgb_mly_tha_mlt_knd_cic_xho_tur_scr_cze_aze_bem_vie_chh_moo_igb_tsn	-0.0102976197314427	-0.0242456003125753	0.980708652614657
211	amh_afr_yor_lat_gam_amr_heb_cze_uzb_aze_bam_tag_akn_nor_ben_bsq_swe_sid_swt_mnd_bul_dut_ses_bos_lda_spa_fin_dgb_xho_hun_mol_chh_geo_prs_alb_slo_scr_owc_aeg_ukr_est_dyu_ind_ger_sun_jpn_knd_kor_rus_mcd_ewe_ita_bat_krd_sod_jav_cnt_rom_igb_guj_mlt_urd_pol_hin_grk_qcu_glc_arw_pan_ven_tig_lit_hau_svk_mao_por_swa_ctl_bem_mly_tha_wly_tml_tsn_fbf_azi_fre_eng_tur_zul_vie_anl_moo_tsw_cic	-1.05268815164656	-2.57929428346315	0.0114679431940991
212	mlt_krd_igb_urd_sid_amr_aeg_rus_aze_azi_swt_bat_yor_rom_scr_bsq_grk_owc_bem_cnt_ita_pan_ewe_cze_akn_swe_est_tsn_zul_fin_ukr_sod_geo_dut_eng_afr_mcd_wly_amh_svk_hun_moo_mly_arw_ind_jpn_knd_kor_spa_ctl_fbf_glc_mao_nor_tig_tag_mnd_bul_lda_mol_heb_bos_lit_prs_alb_qcu_ben_por_hin_dgb_gam_lat_chh_pol_sun_ger_tsw_guj_cic_jav_tha_hau_tml_xho_dyu_uzb_fre_slo_tur_swa_vie_anl_ven_bam_ses	-0.4481549283832	-1.06384138891209	0.290155032208786
213	tig_arw_fbf_fre_amr_hau_chh_dut_tur_azi_bem_jav_moo_lat_ukr_bsq_mcd_gam_ven_mnd_grk_rus_lda_cze_swa_ger_hun_tsw_ses_fin_urd_sid_geo_scr_svk_afr_hin_heb_amh_lit_est_dyu_mly_eng_tag_jpn_tml_kor_mol_rom_ewe_ita_mao_pan_aeg_bat_cnt_spa_swt_guj_sod_alb_krd_por_ctl_qcu_bul_glc_slo_zul_owc_bos_wly_nor_sun_ben_akn_pol_tsn_ind_tha_mlt_knd_igb_cic_aze_prs_swe_uzb_yor_vie_anl_dgb_bam_xho	-0.0611163623063917	-0.144043163361327	0.885778061119426
214	aeg_ger_tsw_por_anl_chh_amh_rus_uzb_tur_ses_mao_ewe_glc_lat_bsq_eng_sid_swa_mnd_alb_pol_yor_spa_bam_mol_est_igb_cic_fin_krd_heb_geo_nor_grk_ben_pan_hau_amr_ukr_hun_lda_sun_svk_bat_jpn_tml_kor_dut_swe_fbf_bos_ind_ctl_sod_jav_cnt_slo_zul_rom_owc_prs_arw_urd_hin_qcu_scr_afr_cze_moo_tig_fre_wly_guj_mly_lit_xho_bul_dyu_tag_tha_gam_knd_bem_dgb_aze_mcd_ita_azi_tsn_vie_mlt_ven_swt_akn	-0.35819357205888	-0.848945059123179	0.398091824305022
215	amh_ger_tsn_bul_owc_sid_sod_rom_aze_azi_zul_sun_bam_hin_pol_bsq_spa_hau_yor_cnt_cze_por_cic_ukr_ewe_ita_est_ven_moo_hun_pan_mlt_geo_mcd_krd_guj_slo_aeg_anl_rus_fin_fbf_tag_grk_bat_jpn_tml_kor_alb_ctl_igb_afr_mly_urd_wly_mao_mnd_glc_dyu_scr_heb_swe_lit_fre_arw_qcu_ben_lat_prs_lda_gam_svk_tig_bos_ind_dut_ses_mol_tsw_jav_tha_amr_knd_akn_dgb_tur_nor_eng_uzb_xho_vie_chh_swt_bem_swa	-0.406184970363336	-0.964452194154522	0.337320458161839
216	tig_ben_cic_cze_amr_sod_mlt_ukr_tur_uzb_yor_mao_zul_bul_arw_bsq_alb_aeg_ven_mnd_swe_glc_tsw_eng_ewe_afr_hun_lda_xho_est_spa_anl_geo_prs_pol_bos_lit_wly_owc_grk_fin_dgb_sun_por_mly_jpn_tml_kor_dut_krd_bam_svk_tag_fre_chh_bat_cnt_mol_bem_pan_sid_hin_urd_ita_nor_qcu_rus_slo_lat_dyu_heb_ctl_hau_guj_jav_rom_tsn_scr_ses_ind_tha_gam_knd_moo_fbf_azi_mcd_ger_aze_akn_vie_amh_swt_swa_igb	-0.0750770321103126	-0.176922750544754	0.859953805722377
217	amr_cze_igb_ger_amh_mlt_chh_glc_azi_tur_bem_mao_ven_bos_slo_bsq_ctl_sod_cic_mnd_prs_alb_ses_ukr_xho_guj_fin_tsw_dgb_hun_dut_owc_geo_hin_swe_rus_pan_gam_heb_lit_est_moo_tag_fre_sun_jpn_tml_kor_svk_arw_lda_ben_bat_mol_tig_ind_cnt_afr_yor_por_sid_spa_eng_mcd_lat_qcu_nor_pol_ita_zul_aeg_krd_hau_rom_mly_scr_ewe_grk_fbf_jav_tha_wly_knd_swt_swa_uzb_bul_urd_aze_dyu_vie_anl_bam_akn_tsn	-0.158875205151163	-0.37481155345783	0.708653981112919
218	anl_lat_moo_guj_owc_sid_gam_grk_azi_tur_ewe_bat_bam_slo_eng_bsq_hin_chh_zul_cnt_prs_urd_tsw_ctl_ven_alb_est_cic_tsn_fin_cze_aeg_geo_por_svk_dut_bul_amr_sod_ben_hun_xho_ind_mcd_mly_jpn_knd_kor_mol_spa_fbf_lit_tag_glc_wly_jav_mnd_pol_dyu_krd_tig_nor_afr_ukr_ger_qcu_rom_swe_ita_dgb_hau_pan_heb_rus_mao_arw_lda_scr_swt_sun_tha_amh_tml_ses_swa_uzb_fre_bos_aze_bem_vie_mlt_yor_akn_igb	-0.380753048401495	-0.904020764613019	0.368320205591058
219	chh_guj_ven_swe_sid_amh_mlt_alb_aze_azi_tsn_bat_moo_pan_bul_bsq_ukr_owc_ses_cnt_ben_hin_dyu_scr_tsw_arw_hun_fbf_xho_est_rom_aeg_geo_ger_nor_afr_grk_gam_anl_dut_fin_dgb_mly_urd_sun_jpn_knd_kor_slo_spa_cic_fre_ind_bos_wly_mao_mnd_prs_swa_mol_hau_mcd_ita_lit_rus_qcu_svk_ctl_pol_swt_sod_lat_heb_cze_jav_glc_igb_por_bem_tag_tha_amr_tml_lda_akn_tur_eng_krd_uzb_ewe_vie_tig_bam_zul_yor	-0.373085695831043	-0.884417861494754	0.378751491375402
220	sid_scr_moo_fre_owc_chh_wly_ben_tur_uzb_swa_bat_fbf_rus_bul_bsq_mol_tig_ewe_cnt_ctl_ukr_akn_grk_ses_cze_hun_igb_bam_fin_alb_gam_geo_eng_ita_hin_glc_amh_mlt_dut_est_dyu_jav_ger_mly_jpn_knd_kor_rom_pan_cic_nor_ind_mcd_hau_tag_mnd_por_tsw_lat_heb_spa_guj_krd_swe_qcu_slo_lit_urd_xho_sod_svk_aeg_arw_sun_pol_tsn_bos_lda_mao_tha_anl_tml_ven_dgb_azi_afr_prs_aze_yor_vie_amr_zul_swt_bem	0.509882057357814	1.20620273503201	0.230798918334252
221	mlt_ben_tsn_ukr_amh_sid_hau_ger_uzb_aze_zul_tag_moo_ita_por_bsq_dut_aeg_ven_mnd_cze_krd_swa_afr_dgb_bos_hun_swt_tsw_fin_guj_amr_geo_swe_fre_slo_glc_anl_heb_mcd_est_lda_jav_grk_mly_jpn_tml_kor_nor_hin_bam_mol_mao_spa_chh_sun_cnt_scr_xho_rom_gam_rus_lit_urd_prs_qcu_alb_pol_pan_cic_owc_eng_tig_bul_bat_ctl_ewe_svk_dyu_ind_tha_sod_knd_ses_igb_azi_lat_arw_tur_akn_vie_wly_fbf_bem_yor	-0.944392452759961	-2.2936506201621	0.0240627113651428
222	amr_mcd_cic_afr_owc_aeg_tig_pan_uzb_azi_lda_ind_dyu_grk_bul_bsq_slo_amh_swa_cnt_prs_rus_bem_guj_yor_dut_fin_moo_zul_est_mol_hau_geo_nor_rom_swe_lat_wly_sod_scr_hun_ses_mly_fre_tag_jpn_tml_kor_por_ita_swt_ctl_bat_glc_anl_jav_mnd_ger_xho_bos_sid_ukr_eng_pol_krd_qcu_urd_lit_spa_ven_mlt_alb_chh_arw_mao_hin_akn_ben_dgb_sun_tha_heb_knd_fbf_igb_tur_cze_svk_aze_ewe_vie_gam_bam_tsw_tsn	-0.555482927713373	-1.32345403205744	0.188928770128866
223	sod_urd_fbf_svk_tig_chh_hau_swe_azi_uzb_tsn_mao_yor_bos_hin_bsq_afr_heb_bam_cnt_mol_arw_dgb_ukr_moo_grk_hun_swt_igb_est_slo_aeg_geo_dut_mcd_por_alb_amr_wly_scr_fin_cic_ind_eng_tag_jpn_tml_kor_krd_rus_ven_cze_jav_prs_anl_mly_mnd_ita_akn_lat_owc_ctl_guj_ben_lit_qcu_rom_glc_ger_zul_sid_bul_amh_pan_bat_nor_dyu_pol_swa_sun_tha_gam_knd_xho_tsw_tur_spa_fre_aze_ewe_vie_mlt_ses_lda_bem	-0.191350688172954	-0.452146815056656	0.652216072593505
224	tig_fre_xho_swe_sod_chh_gam_rom_uzb_azi_bem_tag_fbf_cze_urd_bsq_slo_heb_ses_mnd_bos_dut_lda_ben_ewe_bul_hun_zul_tsw_fin_afr_anl_geo_ita_rus_arw_grk_wly_sid_svk_est_dgb_bat_guj_ind_jpn_tml_kor_lat_ctl_yor_eng_mao_scr_owc_jav_cnt_hin_igb_alb_aeg_ukr_spa_nor_glc_qcu_krd_pol_prs_tsn_amh_mol_hau_lit_mly_pan_moo_por_akn_sun_tha_amr_knd_dyu_swa_tur_ger_mcd_aze_cic_vie_mlt_swt_bam_ven	-0.765920709592823	-1.84654213667556	0.0679939000327254
225	sid_lat_ses_lit_anl_sod_mlt_swe_aze_azi_fbf_mao_bam_bos_fre_bsq_urd_aeg_swa_mnd_svk_ben_ewe_afr_bem_ctl_fin_tsn_xho_hun_nor_owc_geo_spa_eng_rom_bul_wly_chh_hin_est_lda_tag_mol_ind_jpn_tml_kor_grk_rus_moo_por_mly_arw_gam_bat_cnt_pan_akn_slo_tig_ger_ukr_cze_pol_qcu_mcd_guj_scr_igb_amh_krd_amr_alb_jav_dut_cic_ita_tsw_sun_tha_heb_knd_dyu_zul_uzb_prs_glc_tur_dgb_vie_hau_yor_ven_swt	-0.39732819806883	-0.942804403217854	0.348223723894441
226	sid_pol_tsw_afr_aeg_sod_mlt_lit_tur_azi_moo_mao_ven_bul_urd_bsq_scr_hau_lda_mnd_fre_nor_akn_bos_xho_ger_est_zul_dyu_hun_eng_amr_geo_prs_slo_swe_svk_amh_heb_lat_fin_swt_jav_guj_bat_jpn_knd_kor_por_ita_tsn_ben_sun_spa_chh_ind_cnt_ctl_bam_rom_gam_hin_ukr_pan_rus_qcu_grk_cze_mol_ewe_wly_arw_anl_alb_tag_mcd_dgb_dut_swa_mly_tha_tig_tml_fbf_cic_uzb_glc_krd_aze_yor_vie_owc_bem_igb_ses	-0.0975761003552416	-0.229938264142409	0.818644738561045
227	hau_ukr_fbf_scr_anl_mlt_chh_dut_aze_tur_cic_jav_tsw_glc_rus_bsq_nor_aeg_ven_cnt_pan_urd_dyu_ctl_ses_cze_est_moo_yor_fin_afr_tig_geo_lit_ita_lat_mol_gam_owc_spa_hun_swa_mly_arw_bat_jpn_knd_kor_grk_fre_xho_svk_ind_alb_wly_mao_mnd_rom_dgb_bul_amr_guj_swe_eng_ben_qcu_pol_slo_prs_akn_amh_hin_sod_mcd_tag_ger_bem_krd_zul_sun_tha_heb_tml_igb_ewe_uzb_por_bos_azi_swt_vie_sid_bam_lda_tsn	-0.0912735351868959	-0.215040460260841	0.83020663884225
228	wly_alb_ven_mol_amh_mlt_aeg_mcd_azi_tur_igb_bat_lda_spa_svk_bsq_cze_sid_xho_mnd_bul_slo_dgb_rom_zul_scr_est_dyu_bam_hun_bos_owc_geo_grk_swe_prs_ben_heb_anl_urd_fin_fbf_sun_nor_mly_jpn_tml_kor_ukr_lat_bem_glc_ind_pol_chh_mao_cnt_hin_yor_krd_amr_por_guj_ita_dut_qcu_arw_eng_pan_swa_sod_ger_hau_lit_tag_ctl_swt_fre_ewe_jav_tha_gam_knd_tsw_ses_uzb_rus_afr_aze_moo_vie_tig_tsn_akn_cic	-0.165090613366715	-0.389522679851228	0.697780099595009
229	amr_bul_swa_bos_wly_chh_sid_nor_azi_aze_tsw_jav_swt_arw_krd_bsq_prs_amh_yor_cnt_mcd_pan_tsn_grk_ewe_ctl_est_bam_xho_hun_rus_tig_geo_afr_pol_ger_por_sod_aeg_hin_fin_moo_tag_urd_sun_jpn_knd_kor_svk_mol_fbf_spa_ind_alb_heb_mly_mnd_dut_bem_slo_hau_lit_rom_cze_ukr_qcu_scr_eng_guj_ses_mlt_ben_anl_fre_mao_swe_zul_lat_dyu_bat_tha_owc_tml_dgb_igb_tur_ita_glc_uzb_cic_vie_gam_akn_lda_ven	0.204265161332788	0.480693754670459	0.63186306829177
230	sod_svk_dyu_ger_chh_gam_amr_ctl_tur_uzb_tsn_tag_swa_dut_guj_bsq_cze_wly_cic_mnd_lat_bos_dgb_hin_moo_grk_fin_xho_yor_est_lit_heb_geo_ben_swe_rom_prs_mlt_hau_slo_hun_tsw_ind_mcd_sun_jpn_tml_kor_glc_ita_ewe_pan_jav_rus_owc_mly_cnt_arw_ses_ukr_amh_scr_fre_por_pol_qcu_afr_nor_mol_swt_sid_eng_aeg_alb_bat_spa_ven_urd_zul_mao_tha_anl_knd_igb_bam_aze_bul_krd_azi_bem_vie_tig_lda_akn_fbf	-0.420996038975512	-0.998316971915948	0.32071614631428
231	amh_nor_dgb_mcd_tig_hau_anl_ben_azi_aze_lda_jav_xho_cze_pol_bsq_hin_sid_swa_mnd_lit_krd_ven_pan_bam_grk_hun_dyu_tsn_est_bul_owc_geo_swe_glc_bos_ukr_aeg_heb_urd_fin_ses_bat_ctl_tag_jpn_tml_kor_dut_mol_tsw_prs_mly_guj_mlt_sun_cnt_fre_fbf_alb_gam_afr_ita_spa_slo_qcu_eng_svk_scr_igb_wly_ger_sod_rus_mao_lat_zul_por_yor_ind_tha_chh_knd_ewe_cic_uzb_rom_arw_tur_moo_vie_amr_swt_akn_bem	-1.11776791462696	-2.75438594078144	0.00707350011555669
232	amh_bul_xho_ben_mlt_amr_anl_slo_aze_uzb_ewe_sun_dgb_rom_por_bsq_guj_tig_igb_cnt_fre_pan_dyu_svk_tsn_bos_est_bem_ses_hun_glc_chh_geo_nor_rus_prs_hin_heb_hau_arw_fin_yor_tag_lat_ind_jpn_knd_kor_swe_eng_fbf_ctl_bat_cze_wly_jav_mnd_ukr_cic_urd_owc_alb_spa_krd_scr_qcu_pol_afr_lit_akn_gam_dut_sid_ger_mao_mcd_swa_mol_swt_mly_tha_sod_tml_ven_moo_azi_ita_grk_tur_tsw_vie_aeg_bam_lda_zul	-1.10460643351524	-2.70926879460456	0.00802796426303886
233	anl_pol_akn_slo_sod_amr_owc_ita_uzb_tur_lda_mao_ewe_afr_bul_bsq_fre_heb_ses_cnt_rus_ukr_swa_grk_cic_hin_est_moo_ven_fin_mol_amh_geo_lat_scr_krd_glc_wly_chh_eng_hun_igb_mly_swe_sun_jpn_knd_kor_ben_spa_tsn_svk_bat_ger_hau_ind_mnd_arw_bem_prs_tig_nor_rom_mcd_ctl_qcu_lit_alb_dut_xho_aeg_urd_sid_por_tag_bos_tsw_guj_fbf_jav_tha_gam_tml_dyu_zul_aze_pan_cze_azi_swt_vie_mlt_bam_dgb_yor	-0.203742120624229	-0.481279747408727	0.63144816097544
234	wly_svk_xho_scr_sid_mlt_amr_nor_aze_uzb_yor_bat_akn_bos_ita_bsq_mol_amh_dyu_cnt_bul_lit_ven_guj_ewe_arw_est_moo_swt_fin_dut_sod_geo_ctl_glc_cze_por_aeg_gam_krd_hun_bem_mao_spa_tag_jpn_knd_kor_ben_urd_tsw_prs_sun_grk_anl_mly_mnd_alb_ses_rus_chh_pol_mcd_afr_slo_qcu_lat_pan_swe_tsn_heb_eng_tig_hin_jav_ukr_igb_ger_zul_ind_tha_owc_tml_lda_fbf_azi_rom_fre_tur_swa_vie_hau_dgb_bam_cic	-0.555819935709567	-1.32572456435453	0.188178187769042
235	amh_ukr_bem_ita_owc_tig_hau_spa_azi_aze_ewe_mao_xho_cze_guj_bsq_grk_anl_igb_cnt_rom_pol_tsw_nor_bam_krd_fin_zul_fbf_hun_prs_gam_geo_lit_alb_dut_por_heb_sod_glc_est_akn_mly_pan_sun_jpn_tml_kor_urd_mol_yor_rus_tag_svk_wly_bat_mnd_hin_ses_slo_aeg_swe_ger_lat_bos_qcu_arw_ctl_eng_swa_mlt_ben_amr_afr_ind_mcd_tsn_fre_dgb_jav_tha_sid_knd_dyu_swt_tur_bul_scr_uzb_lda_vie_chh_moo_cic_ven	-0.420317098246248	-0.996772712586931	0.321461302486647
236	amr_ben_cic_lit_sod_aeg_anl_pan_azi_aze_ven_sun_tsn_scr_swe_bsq_afr_sid_igb_mnd_spa_ukr_dyu_nor_dgb_ita_est_ses_lda_fin_lat_owc_geo_slo_bos_por_hin_tig_gam_ger_hun_akn_mly_fre_ind_jpn_knd_kor_guj_bul_ewe_mcd_tag_glc_mlt_jav_cnt_arw_zul_svk_amh_eng_ctl_grk_pol_qcu_prs_alb_rom_xho_heb_krd_wly_urd_bat_mol_swa_cze_bam_mao_tha_hau_tml_bem_swt_uzb_rus_dut_tur_fbf_vie_chh_yor_moo_tsw	-0.364216500993787	-0.863111210388248	0.390296739095339
237	owc_mol_swt_bos_hau_wly_sod_hin_uzb_aze_tsw_mao_dgb_eng_grk_bsq_slo_amr_xho_cnt_ctl_guj_swa_glc_ses_mcd_est_bam_akn_fin_ukr_chh_geo_ben_spa_nor_por_mlt_tig_urd_hun_moo_bat_afr_sun_jpn_knd_kor_lit_prs_tsn_pan_mly_swe_sid_jav_mnd_ita_bem_ger_aeg_bul_rus_krd_dut_qcu_rom_lat_scr_cic_heb_fre_anl_cze_ind_alb_zul_pol_ewe_tag_tha_amh_tml_dyu_fbf_azi_svk_arw_tur_lda_vie_gam_ven_igb_yor	0.402337549459128	0.948877035064467	0.345142409899866
238	aeg_ita_dgb_cze_wly_owc_mlt_mcd_uzb_azi_ses_mao_akn_nor_ger_bsq_lat_sid_yor_mnd_pan_rom_ewe_arw_fbf_scr_fin_cic_ven_hun_prs_tig_geo_ctl_rus_ukr_spa_heb_anl_urd_est_moo_tag_krd_ind_jpn_tml_kor_dut_eng_dyu_mol_sun_hin_amh_mly_cnt_bos_igb_ben_chh_swe_afr_grk_guj_qcu_svk_pol_slo_swt_amr_fre_sod_glc_jav_por_tsn_alb_swa_bat_tha_gam_knd_tsw_xho_tur_lit_bul_aze_lda_vie_hau_zul_bam_bem	-0.774628989539492	-1.86563548612039	0.0652446874170199
239	sod_cze_bam_ctl_heb_chh_wly_ukr_uzb_tur_ewe_tag_akn_ita_rom_bsq_rus_amh_bem_cnt_glc_por_yor_ger_fbf_pan_est_lda_tsw_fin_mcd_owc_geo_grk_dut_eng_slo_aeg_gam_prs_hun_ses_mly_spa_mao_jpn_tml_kor_scr_fre_dgb_ben_jav_lat_anl_bat_mnd_svk_moo_mol_hau_guj_afr_hin_alb_qcu_bos_lit_urd_zul_sid_krd_tig_swe_ind_pol_swa_bul_igb_sun_tha_amr_knd_tsn_xho_azi_nor_arw_aze_cic_vie_mlt_dyu_ven_swt	0.182918305630558	0.430837612093676	0.667583371167389
240	sod_fre_dyu_ukr_wly_hau_aeg_scr_aze_azi_tsn_ind_dgb_afr_bos_bsq_urd_amh_fbf_mnd_bul_krd_bem_guj_akn_lit_est_ven_ewe_hun_ben_sid_geo_pol_hin_prs_svk_tig_owc_mol_fin_xho_mao_por_bat_jpn_knd_kor_spa_slo_swt_mcd_jav_dut_heb_sun_cnt_lat_bam_ger_amr_alb_glc_nor_swe_qcu_rus_cze_pan_igb_anl_arw_gam_ctl_mly_eng_lda_grk_ses_tag_tha_mlt_tml_moo_yor_tur_ita_rom_uzb_tsw_vie_chh_swa_cic_zul	-0.366891059510199	-0.869875289652435	0.386608209814166
241	mlt_dut_igb_ctl_sid_owc_hau_mol_tur_aze_bem_tag_dyu_slo_ger_bsq_svk_sod_akn_mnd_nor_krd_swt_arw_tsn_urd_fin_ven_ewe_est_fre_aeg_geo_ita_grk_swe_glc_amh_chh_bul_hun_cic_bat_pol_jav_jpn_knd_kor_guj_alb_ses_prs_sun_hin_wly_mly_cnt_ben_tsw_bos_amr_ukr_lit_spa_rom_qcu_eng_mcd_lat_swa_gam_por_heb_afr_ind_rus_zul_cze_lda_mao_tha_anl_tml_dgb_yor_uzb_pan_scr_azi_bam_vie_tig_fbf_xho_moo	-0.372427954806353	-0.882200337105091	0.379943028884741
242	mlt_grk_ewe_hin_tig_chh_sod_krd_uzb_aze_akn_jav_cic_mol_pol_bsq_mcd_hau_dgb_cnt_lat_ita_igb_slo_xho_bul_fin_tsw_yor_hun_swe_anl_geo_spa_ctl_pan_scr_gam_aeg_guj_est_zul_sun_fre_ind_jpn_knd_kor_alb_ger_swt_nor_mao_rom_sid_tag_mnd_rus_bem_eng_heb_ukr_por_arw_svk_qcu_afr_ben_urd_ven_wly_bos_owc_lit_bat_dut_moo_prs_dyu_mly_tha_amr_tml_bam_lda_tur_cze_glc_azi_swa_vie_amh_tsn_ses_fbf	-0.78441464557	-1.88691214137262	0.0622914695813998
243	anl_bos_igb_urd_sid_heb_sod_afr_tur_uzb_akn_jav_moo_glc_mol_bsq_slo_gam_yor_cnt_pol_bul_xho_krd_swt_scr_hun_cic_bem_fin_alb_tig_geo_lit_dut_eng_prs_chh_owc_fre_est_zul_tag_mcd_bat_jpn_knd_kor_nor_ukr_tsw_guj_ind_rom_wly_mao_mnd_ben_bam_arw_aeg_hin_pan_rus_cze_qcu_swe_por_svk_ses_amh_lat_amr_ctl_sun_ger_fbf_spa_lda_mly_tha_hau_tml_dgb_ven_aze_ita_grk_azi_swa_vie_mlt_dyu_tsn_ewe	-0.130069000236253	-0.306514461971845	0.7598981577367
244	wly_ctl_yor_ben_sid_owc_gam_ukr_aze_uzb_lda_jav_dgb_lat_prs_bsq_mol_mlt_swa_cnt_glc_ita_ewe_spa_ses_pan_hun_dyu_akn_fin_alb_heb_geo_svk_scr_bul_rus_amh_sod_swe_est_cic_mao_por_mly_jpn_knd_kor_guj_rom_tsw_grk_ind_bos_tig_tag_mnd_eng_tsn_cze_anl_mcd_ger_afr_slo_qcu_urd_fre_pol_bem_hau_lit_aeg_hin_bat_dut_ven_krd_bam_sun_tha_chh_tml_xho_fbf_azi_arw_nor_tur_swt_vie_amr_igb_zul_moo	0.481170875675595	1.1372556936233	0.258353066929676
245	heb_ita_cic_krd_amh_sod_anl_dut_aze_tur_ses_ind_tsw_cze_mol_bsq_nor_aeg_moo_cnt_mcd_ukr_yor_ger_dyu_arw_hun_ven_swa_est_eng_owc_geo_rom_afr_por_urd_gam_wly_prs_fin_fbf_tag_glc_bat_jpn_tml_kor_pan_ctl_bem_fre_sun_scr_chh_mly_mnd_lit_dgb_guj_mlt_ben_bul_slo_pol_qcu_alb_bos_rus_swt_amr_hin_sid_grk_jav_lat_xho_svk_bam_mao_tha_hau_knd_tsn_lda_uzb_spa_swe_azi_ewe_vie_tig_zul_akn_igb	-0.795211382085894	-1.91389213954407	0.058708974999479
246	heb_cze_yor_lit_wly_anl_hau_krd_uzb_tur_swt_tag_tsn_arw_fre_bsq_ita_amh_ven_mnd_eng_slo_moo_hin_xho_dut_fin_swa_fbf_hun_grk_tig_geo_glc_pol_nor_bos_amr_chh_alb_est_dgb_ind_pan_sun_jpn_tml_kor_swe_ctl_ses_scr_mao_lat_sod_jav_cnt_spa_dyu_ben_mlt_afr_svk_mol_ukr_qcu_bul_por_guj_igb_sid_rus_aeg_ger_mly_mcd_tsw_rom_ewe_bat_tha_owc_knd_cic_lda_aze_urd_prs_azi_akn_vie_gam_zul_bam_bem	-0.200357300163649	-0.472982795875068	0.637333686228421
247	chh_ukr_cic_alb_anl_owc_tig_bul_azi_uzb_lda_mao_xho_bos_por_bsq_fre_hau_dgb_cnt_svk_pol_tsn_lat_tsw_slo_hun_akn_zul_est_pan_sod_geo_cze_rus_mol_prs_amr_sid_dut_fin_moo_mly_eng_jav_jpn_tml_kor_arw_spa_bem_mcd_ind_glc_mlt_tag_mnd_grk_fbf_ita_gam_swe_urd_afr_ctl_qcu_ger_ben_nor_dyu_aeg_rom_wly_hin_sun_scr_ven_lit_ewe_bat_tha_amh_knd_swa_igb_aze_guj_krd_tur_ses_vie_heb_swt_bam_yor	0.0715151262705824	0.168428563843101	0.866611899759388
248	amr_spa_ven_slo_owc_amh_sod_mol_tur_azi_xho_sun_akn_urd_eng_bsq_cze_sid_zul_mnd_ger_ctl_tsn_svk_moo_mcd_hun_dgb_tsw_fin_pol_heb_geo_lat_swe_scr_rom_gam_aeg_glc_est_fbf_jav_bul_ind_jpn_tml_kor_arw_bos_lda_afr_mly_grk_anl_tag_cnt_ukr_bam_guj_hau_nor_dut_alb_rus_qcu_pan_krd_ben_yor_wly_hin_tig_fre_mao_lit_swt_ita_ses_bat_tha_chh_knd_cic_swa_aze_por_prs_uzb_bem_vie_mlt_ewe_dyu_igb	-0.21922106998871	-0.517583057291217	0.605978189832153
249	chh_fre_cic_por_amh_aeg_amr_spa_tur_uzb_yor_sun_fbf_swe_dut_bsq_ita_mlt_igb_cnt_lit_svk_dgb_afr_zul_bos_hun_xho_ven_fin_ukr_wly_geo_bul_krd_pol_slo_sod_owc_glc_est_swt_jav_alb_mly_jpn_knd_kor_arw_ctl_tsn_urd_tag_pan_anl_bat_mnd_lat_bam_cze_heb_guj_nor_mol_hin_qcu_mcd_rus_ben_ewe_sid_grk_hau_scr_mao_prs_moo_rom_bem_ind_tha_gam_tml_lda_dyu_aze_ger_eng_azi_tsw_vie_tig_ses_akn_swa	0.225562676438862	0.530928379518611	0.596734082995341
250	hau_fre_swt_rus_anl_chh_owc_por_tur_uzb_fbf_mao_tsw_alb_guj_bsq_scr_wly_igb_cnt_bul_ben_xho_ita_tsn_grk_est_lda_dgb_hun_urd_amr_geo_spa_ukr_prs_ger_sid_gam_cze_fin_ses_mly_ctl_tag_jpn_tml_kor_glc_afr_moo_svk_ind_arw_tig_jav_mnd_pol_yor_bos_amh_krd_pan_nor_mol_qcu_lit_swe_dut_bem_heb_mcd_aeg_lat_sun_slo_bam_hin_dyu_bat_tha_mlt_knd_ewe_swa_azi_rom_eng_aze_cic_vie_sod_akn_zul_ven	0.295861329920467	0.696564170581968	0.487812968948166
251	heb_guj_xho_mcd_hau_gam_aeg_slo_uzb_tur_bam_sun_yor_nor_swe_bsq_pol_amh_tsn_cnt_afr_glc_lda_dut_ewe_scr_hun_akn_swa_est_pan_sod_geo_bul_lat_alb_bos_amr_mlt_urd_fin_ses_mao_grk_bat_jpn_tml_kor_ita_rom_dyu_fre_ind_ben_owc_jav_mnd_arw_moo_ukr_wly_lit_rus_krd_cze_qcu_hin_spa_eng_igb_tig_ger_sid_mol_mly_prs_cic_por_dgb_tag_tha_chh_knd_zul_tsw_aze_svk_ctl_azi_ven_vie_anl_bem_fbf_swt	-0.739979687695031	-1.77870712053083	0.0785553938664068
252	sod_cze_xho_afr_amr_anl_owc_mcd_uzb_aze_tsn_bat_fbf_ctl_dut_bsq_swe_chh_ewe_mnd_ben_rus_ses_scr_dyu_por_est_bam_cic_hun_prs_tig_geo_fre_urd_grk_pan_amh_sid_nor_fin_dgb_jav_lat_sun_jpn_tml_kor_spa_eng_swt_mol_tag_arw_gam_mao_cnt_bul_moo_pol_heb_rom_ukr_slo_guj_qcu_bos_ger_krd_tsw_wly_svk_mlt_lit_mly_alb_swa_glc_bem_ind_tha_aeg_knd_yor_lda_tur_ita_hin_azi_ven_vie_hau_akn_igb_zul	-0.374351587449885	-0.887234893855362	0.37724119614547
253	mlt_swe_bam_afr_heb_chh_tig_alb_azi_uzb_ven_mly_yor_krd_cze_bsq_slo_sod_ewe_cnt_spa_scr_xho_fre_zul_urd_est_moo_ses_fin_guj_amr_geo_grk_mcd_por_rus_sid_amh_pol_hun_dgb_tag_hin_mao_jpn_knd_kor_dut_svk_akn_eng_jav_ctl_wly_bat_mnd_bos_bem_ger_gam_ita_rom_glc_lat_qcu_pan_mol_lit_cic_hau_ukr_anl_ben_sun_bul_fbf_arw_dyu_ind_tha_owc_tml_tsn_igb_aze_prs_nor_tur_swt_vie_aeg_tsw_lda_swa	0.0828249598316853	0.19493240831005	0.845871087683639
254	aeg_dut_yor_spa_mlt_hau_amr_ctl_azi_aze_dgb_mly_dyu_prs_ukr_bsq_arw_anl_zul_cnt_ita_glc_swa_por_lda_urd_hun_ewe_ses_fin_pan_amh_geo_lit_hin_fre_svk_tig_sid_alb_est_bam_jav_rom_tag_jpn_knd_kor_grk_cze_tsw_ben_ind_rus_gam_mao_mnd_nor_ven_afr_sod_swe_scr_slo_krd_qcu_mol_guj_pol_fbf_wly_bul_heb_lat_sun_bos_xho_ger_swt_bat_tha_chh_tml_akn_cic_uzb_eng_mcd_tur_bem_vie_owc_moo_igb_tsn	-0.711656498286662	-1.70552583836218	0.091434391668033
255	amh_rus_ses_cze_mlt_anl_heb_por_azi_aze_xho_tag_tsn_glc_ita_bsq_urd_wly_swt_mnd_arw_ger_tsw_guj_dgb_swe_fin_zul_bem_est_lit_aeg_geo_bos_fre_lat_pol_tig_owc_grk_hun_dyu_jav_hin_sun_jpn_tml_kor_bul_ben_cic_ukr_ind_prs_sid_mao_cnt_rom_igb_mol_amr_eng_mcd_krd_ctl_qcu_spa_svk_nor_akn_gam_slo_chh_alb_bat_dut_swa_afr_fbf_mly_tha_sod_knd_ewe_bam_tur_scr_pan_uzb_yor_vie_hau_lda_moo_ven	-0.710303716308407	-1.7035908559753	0.091797051220921
256	aeg_lit_bem_mol_anl_mlt_heb_krd_azi_tur_yor_bat_moo_arw_por_bsq_eng_owc_zul_cnt_cze_scr_ven_ben_ewe_rom_est_ses_tsn_fin_swe_sod_geo_urd_pan_ctl_dut_tig_hau_rus_hun_xho_tag_bos_mly_jpn_knd_kor_ger_slo_tsw_lat_sun_glc_chh_jav_mnd_ita_lda_svk_sid_prs_alb_guj_nor_qcu_afr_mcd_fre_dyu_gam_pol_amr_ukr_ind_bul_cic_hin_igb_mao_tha_amh_tml_swa_akn_aze_grk_spa_uzb_fbf_vie_wly_dgb_bam_swt	-0.44235826559713	-1.04961643147599	0.296614450576893
257	anl_afr_ewe_scr_sod_amh_tig_slo_aze_tur_fbf_mly_igb_mol_krd_bsq_glc_aeg_swt_mnd_arw_por_bem_spa_yor_rus_est_dyu_zul_hun_ita_amr_geo_mcd_alb_ger_lat_wly_hau_rom_fin_ven_mao_swe_ind_jpn_knd_kor_cze_eng_cic_grk_tag_guj_chh_jav_cnt_nor_tsw_svk_owc_hin_ben_ukr_pol_qcu_fre_urd_dut_swa_gam_bos_sid_lit_bat_prs_dgb_ctl_moo_sun_tha_heb_tml_bam_ses_uzb_bul_pan_azi_tsn_vie_mlt_lda_akn_xho	-1.14509907223323	-2.8160525142858	0.00593612144953177
258	owc_pol_dyu_cze_hau_heb_tig_bos_tur_azi_bem_sun_tsn_eng_nor_bsq_prs_chh_lda_cnt_alb_glc_swt_swe_igb_hin_hun_tsw_bam_fin_mcd_anl_geo_fre_svk_spa_urd_gam_aeg_afr_est_ewe_ind_mol_bat_jpn_knd_kor_grk_bul_fbf_arw_jav_pan_wly_tag_mnd_lat_dgb_por_amr_ben_ita_dut_ger_qcu_lit_rus_rom_zul_sod_scr_amh_slo_mly_krd_ses_guj_xho_mao_tha_sid_tml_cic_swa_uzb_ctl_ukr_aze_ven_vie_mlt_yor_akn_moo	-0.76597190315125	-1.84470236197561	0.0682638460502302
259	hau_ita_ven_rom_anl_aeg_wly_glc_tur_aze_ses_mly_yor_grk_krd_bsq_spa_heb_swa_mnd_nor_rus_moo_svk_tsn_ctl_fin_zul_dgb_hun_por_amr_geo_fre_urd_ger_bos_mlt_chh_lat_est_akn_jav_afr_tag_jpn_knd_kor_swe_scr_dyu_cze_bat_eng_owc_ind_cnt_prs_bam_bul_sod_pol_slo_arw_lit_qcu_mcd_pan_ben_xho_sid_mol_amh_hin_sun_guj_ewe_alb_cic_mao_tha_gam_tml_igb_lda_uzb_ukr_dut_azi_swt_vie_tig_tsw_bem_fbf	-0.444181964019453	-1.05687366330834	0.29330689344414
260	mlt_arw_tsn_guj_wly_sid_chh_swe_aze_uzb_ewe_tag_igb_por_dut_bsq_nor_aeg_moo_mnd_prs_afr_bam_ben_dyu_spa_hun_akn_dgb_est_bos_amh_geo_lat_rus_krd_bul_anl_tig_pan_fin_zul_jav_ukr_bat_jpn_knd_kor_ita_cze_ses_lit_ind_rom_gam_mly_cnt_hin_xho_pol_heb_glc_grk_svk_ctl_qcu_fre_urd_slo_swt_amr_eng_hau_mol_sun_alb_yor_mcd_fbf_mao_tha_owc_tml_cic_lda_azi_scr_ger_tur_bem_vie_sod_swa_ven_tsw	-0.272234566665527	-0.643948070770771	0.521194069121282
261	heb_alb_tsw_ben_anl_gam_owc_pol_aze_azi_fbf_mao_tsn_pan_grk_bsq_ctl_tig_lda_cnt_scr_guj_xho_svk_akn_slo_hun_dgb_ses_fin_fre_sod_geo_rom_mcd_urd_lat_aeg_amr_ita_est_moo_bat_ukr_mly_jpn_knd_kor_krd_lit_ewe_bul_tag_ger_mlt_sun_mnd_hin_cic_swe_hau_rus_spa_por_eng_qcu_cze_afr_prs_dyu_chh_dut_sid_arw_ind_glc_igb_mol_bam_jav_tha_amh_tml_zul_ven_uzb_bos_nor_tur_bem_vie_wly_swt_yor_swa	-0.131251925637476	-0.309657989933156	0.757513819851312
262	owc_lit_zul_ben_anl_chh_amr_rus_azi_tur_tsn_tag_ses_cze_bul_bsq_ger_heb_moo_cnt_mcd_afr_swa_pol_swt_nor_fin_yor_igb_est_scr_wly_geo_urd_ctl_hin_grk_aeg_sod_guj_hun_bem_mao_prs_sun_jpn_knd_kor_lat_glc_dgb_arw_ind_rom_tig_jav_mnd_por_dyu_ukr_hau_alb_slo_dut_fre_qcu_bos_eng_ita_fbf_amh_swe_mlt_svk_mly_krd_lda_spa_bam_bat_tha_sid_tml_ven_akn_aze_mol_pan_uzb_xho_vie_gam_tsw_ewe_cic	0.40851006124063	0.96291301853885	0.338088247673013
263	gam_prs_zul_ben_heb_owc_amr_afr_tur_azi_igb_sun_bem_glc_arw_bsq_krd_hau_yor_cnt_mcd_pan_akn_hin_moo_guj_fin_ses_tsn_hun_bos_anl_geo_pol_por_scr_lit_sod_aeg_spa_est_dgb_bat_ctl_ind_jpn_tml_kor_nor_grk_fbf_dut_jav_ger_chh_mao_mnd_slo_lda_ukr_amh_eng_rus_svk_fre_qcu_ita_bul_lat_bam_mlt_rom_wly_swe_mly_urd_ven_mol_cic_tag_tha_sid_knd_tsw_swa_aze_alb_cze_uzb_xho_vie_tig_ewe_dyu_swt	-0.510758290900571	-1.21606787602774	0.227036715213107
264	aeg_ger_zul_alb_gam_sod_anl_mol_tur_aze_tsw_tag_ses_grk_glc_bsq_lat_owc_akn_mnd_urd_ita_lda_por_swt_mcd_fin_igb_moo_hun_prs_sid_geo_svk_swe_ukr_nor_tig_chh_slo_est_swa_mly_pol_sun_jpn_tml_kor_arw_scr_xho_krd_mao_hin_amr_ind_cnt_ctl_fbf_bul_heb_rom_dut_fre_afr_qcu_rus_ben_spa_dyu_mlt_cze_wly_pan_bat_eng_tsn_bos_cic_jav_tha_amh_knd_yor_ven_azi_lit_guj_uzb_dgb_vie_hau_bam_bem_ewe	0.0599780240779407	0.141164919623617	0.888044986180948
265	chh_prs_bam_scr_tig_aeg_mlt_slo_azi_tur_ewe_bat_tsw_rom_lit_bsq_rus_anl_dgb_cnt_svk_krd_akn_spa_moo_mcd_hun_tsn_zul_fin_ctl_hau_geo_glc_pol_pan_guj_wly_heb_dut_est_ven_mao_ita_mly_jpn_knd_kor_ukr_bos_fbf_alb_ind_bul_gam_tag_mnd_nor_cic_urd_amr_eng_ger_por_afr_qcu_arw_swe_hin_xho_sid_mol_sod_grk_sun_lat_igb_cze_yor_jav_tha_amh_tml_dyu_swt_uzb_fre_ben_aze_swa_vie_owc_lda_bem_ses	-0.772910940035091	-1.85807415552475	0.06632208170573
266	sid_mol_yor_guj_tig_anl_gam_ukr_uzb_aze_tsw_jav_swa_por_glc_bsq_pol_sod_ewe_cnt_eng_mcd_moo_lat_ses_pan_est_akn_xho_hun_lit_chh_geo_scr_ger_slo_arw_owc_amr_swe_fin_cic_sun_bos_ind_jpn_knd_kor_cze_rus_bam_dut_tag_fre_aeg_mly_mnd_ita_lda_hin_amh_urd_rom_bul_nor_qcu_svk_prs_krd_swt_heb_ctl_mlt_alb_bat_spa_tsn_afr_fbf_mao_tha_hau_tml_igb_dyu_tur_grk_ben_azi_bem_vie_wly_ven_dgb_zul	0.274834798462581	0.646966703585909	0.519247152238245
267	hau_rom_xho_alb_amr_tig_heb_guj_azi_uzb_tsn_bat_bam_pan_ita_bsq_ctl_anl_moo_mnd_prs_rus_igb_mol_lda_ger_fin_bem_dyu_hun_arw_owc_geo_por_pol_lit_glc_aeg_sid_ben_est_tsw_mly_bos_ind_jpn_knd_kor_grk_ukr_yor_krd_mao_cze_amh_jav_cnt_svk_ses_hin_sod_eng_slo_spa_lat_qcu_bul_scr_urd_ewe_wly_afr_gam_swe_sun_fre_dgb_dut_swt_tag_tha_chh_tml_ven_swa_aze_nor_mcd_tur_akn_vie_mlt_cic_fbf_zul	-0.795297366652858	-1.91447945499729	0.0586329640487465
268	mlt_rom_yor_mcd_heb_sid_chh_lat_uzb_aze_tsw_sun_bam_svk_ita_bsq_hin_anl_ewe_mnd_ger_spa_lda_ctl_xho_bos_hun_tsn_igb_fin_slo_aeg_geo_cze_glc_ben_urd_gam_wly_swe_est_zul_bat_por_mly_jpn_knd_kor_rus_nor_ses_arw_jav_pol_hau_ind_cnt_ukr_dyu_dut_amr_scr_guj_prs_mol_qcu_afr_grk_bul_swa_tig_krd_amh_lit_tag_eng_ven_pan_akn_mao_tha_owc_tml_swt_fbf_azi_alb_fre_tur_bem_vie_sod_dgb_cic_moo	0.251192119669992	0.591692829835613	0.555491920283155
269	tig_mcd_swa_pan_gam_owc_aeg_scr_azi_tur_ven_bat_dyu_mol_pol_bsq_bos_amh_tsw_mnd_guj_urd_ewe_arw_yor_glc_fin_swt_zul_est_rom_wly_geo_prs_lit_krd_swe_sod_heb_hin_hun_bam_tag_dut_sun_jpn_tml_kor_rus_afr_fbf_ger_mly_bul_mlt_jav_cnt_alb_dgb_ben_hau_svk_fre_por_eng_qcu_ukr_slo_nor_lda_sid_cze_amr_ita_mao_ctl_tsn_grk_bem_ind_tha_chh_knd_igb_xho_uzb_spa_lat_aze_ses_vie_anl_cic_moo_akn	-0.0744155465037763	-0.175320607368533	0.861208872855136
270	gam_nor_lda_swe_anl_owc_sid_rus_azi_aze_zul_mly_yor_cze_grk_bsq_scr_heb_ven_cnt_fre_urd_xho_afr_bem_ukr_est_swt_ses_fin_lat_chh_geo_ita_ben_hin_spa_aeg_hau_rom_hun_dyu_sun_prs_jav_jpn_knd_kor_arw_mol_igb_por_mao_eng_tig_bat_mnd_krd_tsn_dut_amh_pan_ctl_svk_bul_qcu_mcd_ger_guj_moo_mlt_lit_sod_bos_ind_slo_akn_glc_ewe_tag_tha_amr_tml_bam_swa_uzb_alb_pol_tur_dgb_vie_wly_cic_fbf_tsw	-0.309754502137694	-0.733280446590013	0.465231803543918
271	chh_guj_zul_fre_owc_hau_sid_grk_uzb_azi_ses_tag_swa_ben_slo_bsq_svk_tig_dgb_mnd_krd_urd_yor_glc_bam_por_est_cic_bem_fin_ger_wly_geo_scr_spa_alb_rom_aeg_anl_ita_hun_ven_jav_bul_bat_jpn_tml_kor_prs_cze_igb_ctl_mao_hin_sod_sun_cnt_nor_akn_lat_mlt_eng_pan_pol_lit_qcu_mcd_mol_arw_dyu_amr_swe_amh_rus_ind_ukr_xho_dut_fbf_mly_tha_heb_knd_swt_tsn_aze_afr_bos_tur_tsw_vie_gam_moo_ewe_lda	-0.31328290832881	-0.741853180112161	0.460045715688908
272	wly_pol_ewe_lat_amr_owc_heb_scr_tur_azi_tsn_jav_yor_ben_arw_bsq_hin_sid_xho_mnd_mcd_afr_ses_krd_cic_ita_fin_igb_tsw_est_ctl_hau_geo_mol_ger_nor_spa_anl_mlt_dut_hun_dgb_bat_swe_ind_jpn_knd_kor_fre_ukr_bam_por_mly_bul_amh_tag_cnt_lit_bem_prs_tig_guj_pan_grk_svk_qcu_bos_urd_eng_akn_gam_alb_sod_glc_mao_rom_moo_slo_zul_sun_tha_aeg_tml_swt_fbf_uzb_rus_cze_aze_ven_vie_chh_dyu_swa_lda	-0.451273925134833	-1.07209104527304	0.28645333835466
273	owc_scr_zul_ger_mlt_amr_sod_afr_tur_aze_dyu_jav_bem_slo_cze_bsq_ctl_sid_tsn_mnd_ita_prs_lda_mcd_swt_swe_fin_dgb_tsw_est_ben_anl_geo_hin_lat_bos_nor_chh_heb_urd_hun_fbf_mao_svk_bat_jpn_tml_kor_krd_lit_ses_arw_tag_pan_hau_mly_cnt_rom_ven_ukr_aeg_grk_mol_por_rus_qcu_glc_pol_fre_bam_wly_alb_tig_bul_ind_guj_akn_spa_moo_sun_tha_gam_knd_xho_yor_azi_eng_dut_uzb_swa_vie_amh_ewe_cic_igb	0.0792767071363005	0.186640520630187	0.852349034142116
274	tig_lit_cic_bos_anl_mlt_aeg_arw_tur_aze_fbf_tag_akn_swe_svk_bsq_dut_sod_zul_cnt_pol_hin_ewe_slo_ven_cze_est_bem_xho_fin_nor_hau_geo_afr_scr_ben_urd_gam_owc_prs_hun_yor_sun_krd_jav_jpn_tml_kor_mcd_glc_dyu_ger_mao_spa_amh_ind_mnd_ukr_moo_ctl_chh_grk_por_lat_bul_qcu_guj_fre_eng_swt_heb_alb_amr_rus_mly_pan_ses_mol_bam_bat_tha_sid_knd_dgb_lda_uzb_rom_ita_azi_igb_vie_wly_swa_tsn_tsw	0.167419164610002	0.393851947954559	0.694591926881025
275	amh_fre_ses_por_anl_wly_mlt_arw_azi_uzb_bem_sun_akn_ger_mol_bsq_krd_hau_ewe_mnd_ben_glc_xho_spa_fbf_hin_hun_igb_dyu_est_pol_owc_geo_urd_guj_dut_scr_tig_aeg_svk_fin_dgb_jav_afr_bat_jpn_knd_kor_ita_mcd_tsn_lat_mly_rus_heb_ind_cnt_eng_zul_slo_amr_rom_ctl_bul_lit_qcu_bos_nor_prs_bam_gam_pan_sod_cze_mao_alb_yor_ukr_ven_tag_tha_sid_tml_swt_swa_tur_swe_grk_aze_moo_vie_chh_tsw_lda_cic	-0.145608415314504	-0.343030802741055	0.732349470619157
276	tig_pol_bem_arw_heb_amr_anl_alb_tur_aze_lda_bat_igb_por_guj_bsq_prs_hau_akn_cnt_urd_grk_tsn_slo_moo_bos_fin_bam_ven_hun_ben_owc_geo_ger_krd_swe_ita_chh_sid_nor_est_swa_mly_rus_sun_jpn_knd_kor_svk_pan_fbf_mcd_ind_lit_gam_tag_mnd_rom_swt_mol_amh_cze_scr_bul_lat_qcu_hin_ctl_afr_ewe_wly_eng_aeg_spa_mao_ukr_yor_glc_xho_jav_tha_mlt_tml_dyu_ses_uzb_fre_dut_azi_dgb_vie_sod_tsw_cic_zul	-0.827072759383169	-1.99644383371955	0.0488096176545913
277	amr_prs_tsw_fre_anl_owc_sod_arw_aze_azi_ses_mao_bem_ger_rom_bsq_por_amh_swa_cnt_ben_swe_bam_scr_tsn_afr_fin_moo_akn_est_krd_chh_geo_urd_ita_bos_hin_sid_gam_nor_hun_ewe_sun_lat_bat_jpn_knd_kor_svk_grk_igb_mol_tag_bul_wly_ind_mnd_dut_cic_pan_tig_alb_guj_pol_cze_qcu_ctl_glc_ukr_dyu_aeg_eng_hau_slo_jav_lit_xho_rus_zul_mly_tha_heb_tml_dgb_ven_tur_spa_mcd_uzb_yor_vie_mlt_swt_fbf_lda	0.649429438594133	1.54088675099701	0.126740183032943
278	sod_rom_akn_swe_owc_amr_heb_arw_uzb_aze_cic_bat_dyu_svk_alb_bsq_lit_chh_tsn_mnd_hin_krd_moo_glc_lda_rus_est_tsw_zul_hun_ukr_anl_geo_ger_grk_afr_mcd_aeg_hau_bul_fin_igb_tag_spa_jav_jpn_knd_kor_por_cze_xho_guj_mly_ben_mlt_mao_cnt_mol_bem_nor_sid_pan_scr_fre_pol_qcu_eng_bos_prs_fbf_wly_lat_tig_slo_ind_dut_swt_ctl_yor_sun_tha_amh_tml_ven_ses_tur_urd_ita_azi_swa_vie_gam_dgb_bam_ewe	-1.58473648404963	-4.0670234232526	9.96532862960706e-05
279	sid_ita_ven_arw_mlt_aeg_gam_nor_aze_uzb_igb_ind_swt_svk_rus_bsq_bul_owc_bam_mnd_bos_rom_moo_mcd_lda_dut_hun_ewe_akn_fin_por_heb_geo_scr_pol_lat_ger_amr_tig_fre_est_xho_jav_guj_mao_jpn_tml_kor_urd_swe_zul_cze_sun_spa_wly_mly_cnt_alb_yor_krd_sod_mol_slo_afr_eng_qcu_hin_ctl_prs_ses_anl_ben_chh_lit_tag_pan_tsw_ukr_dgb_bat_tha_amh_knd_tsn_cic_azi_grk_glc_tur_fbf_vie_hau_bem_dyu_swa	-0.124774608117737	-0.294583009114876	0.768968997506629
280	sod_fre_xho_ger_owc_amh_heb_por_azi_uzb_bem_bat_dyu_slo_arw_bsq_ita_aeg_bam_mnd_bos_guj_ven_krd_ewe_scr_fin_zul_moo_hun_svk_mlt_geo_afr_lit_glc_mol_gam_hau_spa_est_yor_jav_mcd_sun_jpn_tml_kor_rus_pan_swt_cze_ind_prs_tig_mly_cnt_ctl_tsw_pol_wly_swe_nor_alb_dut_qcu_ben_bul_ukr_akn_anl_grk_amr_eng_mao_hin_swa_urd_ses_tag_tha_sid_knd_tsn_igb_aze_lat_rom_tur_dgb_vie_chh_lda_cic_fbf	-0.293104049983718	-0.692409565413691	0.490405457804992
281	owc_guj_tsn_arw_sid_chh_sod_nor_aze_uzb_bem_sun_bam_svk_bos_bsq_prs_mlt_igb_mnd_ben_dut_ewe_scr_ses_slo_hun_tsw_xho_fin_eng_amh_geo_lat_swe_rom_lit_amr_aeg_fre_est_fbf_tag_ctl_bat_jpn_knd_kor_grk_cze_cic_mol_ind_ita_anl_mao_cnt_por_swa_rus_tig_krd_bul_alb_glc_qcu_hin_ger_urd_zul_gam_spa_heb_afr_jav_pol_lda_pan_swt_mly_tha_wly_tml_akn_moo_azi_mcd_ukr_tur_ven_vie_hau_dgb_yor_dyu	0.045387741310542	0.106844715909481	0.915142318910345
282	hau_mol_tsw_svk_anl_owc_chh_ctl_azi_tur_zul_ind_fbf_eng_nor_bsq_cze_aeg_swa_mnd_bos_dut_dyu_prs_xho_spa_est_igb_akn_hun_alb_gam_geo_pol_ger_krd_bul_amh_sid_hin_fin_bem_tag_rom_sun_jpn_tml_kor_swe_arw_lda_afr_jav_scr_amr_bat_cnt_urd_dgb_glc_heb_ben_pan_lit_guj_qcu_fre_slo_ukr_cic_mlt_mcd_wly_rus_mly_lat_ses_grk_bam_mao_tha_tig_knd_moo_swt_aze_por_ita_uzb_tsn_vie_sod_yor_ewe_ven	0.301144763472758	0.709053469612329	0.480065049401577
283	aeg_ben_cic_hin_heb_hau_amh_prs_tur_azi_yor_jav_igb_arw_ukr_bsq_glc_chh_bem_mnd_svk_pol_lda_cze_moo_bos_est_fbf_xho_hun_ctl_tig_geo_spa_ger_scr_swe_gam_owc_guj_fin_dyu_sun_por_tag_jpn_tml_kor_alb_mcd_tsw_mol_mly_urd_mlt_ind_cnt_dut_dgb_slo_wly_nor_pan_lit_grk_qcu_rus_lat_afr_bam_sod_eng_amr_bul_mao_rom_swt_ita_ven_bat_tha_sid_knd_swa_ewe_aze_krd_fre_uzb_ses_vie_anl_zul_akn_tsn	-0.251891760863261	-0.596624215134537	0.55220790308451
284	aeg_eng_moo_lat_anl_sid_mlt_por_tur_aze_ewe_sun_lda_mcd_prs_bsq_arw_amr_dyu_mnd_hin_pan_tsn_ben_bem_ita_est_tsw_fbf_hun_glc_owc_geo_mol_urd_slo_svk_wly_amh_grk_fin_bam_mao_dut_tag_jpn_knd_kor_bul_nor_zul_cze_bat_rus_heb_ind_cnt_rom_dgb_spa_sod_ctl_guj_fre_pol_qcu_ukr_ger_afr_ses_chh_alb_tig_bos_mly_scr_akn_swe_cic_jav_tha_gam_tml_swt_swa_azi_krd_lit_uzb_igb_vie_hau_xho_yor_ven	-0.326829606563055	-0.7737623181594	0.441033835503213
285	anl_afr_bam_ctl_sod_wly_amh_cze_aze_uzb_akn_bat_igb_ger_alb_bsq_mcd_gam_ses_cnt_lat_mol_dgb_ukr_tsw_prs_fin_dyu_swa_hun_lit_chh_geo_pan_por_eng_glc_heb_amr_guj_est_moo_tag_arw_ind_jpn_tml_kor_swe_ben_ven_grk_mly_pol_hau_sun_mnd_krd_lda_rus_tig_slo_scr_urd_bos_qcu_rom_nor_svk_cic_mlt_bul_sid_dut_jav_hin_tsn_spa_ewe_mao_tha_aeg_knd_fbf_bem_tur_fre_ita_azi_xho_vie_owc_zul_yor_swt	0.0183020929533038	0.0432670741631492	0.965581399134585
286	gam_prs_cic_swe_chh_owc_sod_svk_tur_uzb_moo_tag_yor_ctl_rom_bsq_rus_aeg_xho_mnd_afr_urd_dgb_hin_ven_ukr_hun_ewe_swa_fin_pol_anl_geo_scr_ger_ben_bul_tig_heb_krd_est_tsw_jav_dut_ind_jpn_tml_kor_por_grk_akn_cze_sun_alb_sid_mly_cnt_pan_tsn_ita_amr_eng_arw_guj_slo_qcu_glc_nor_lit_ses_wly_bos_amh_spa_bat_mcd_bem_lat_fbf_mao_tha_hau_knd_lda_igb_azi_fre_mol_aze_bam_vie_mlt_zul_swt_dyu	-0.612335569421304	-1.46178539439367	0.147170898542391
287	anl_ukr_yor_por_gam_aeg_hau_afr_uzb_azi_igb_bat_swt_ctl_fre_bsq_spa_tig_lda_mnd_rus_urd_bam_prs_zul_svk_hun_dgb_bem_est_scr_amr_geo_bul_hin_alb_guj_chh_mlt_mol_fin_ses_mao_arw_sun_jpn_tml_kor_slo_swe_xho_cze_tag_mcd_owc_ind_cnt_ita_tsw_ben_wly_rom_lat_pan_grk_qcu_dut_nor_eng_akn_amh_ger_heb_pol_jav_glc_tsn_bos_ewe_mly_tha_sid_knd_swa_ven_aze_lit_krd_tur_fbf_vie_sod_dyu_cic_moo	-0.865560337855528	-2.09013119362169	0.0393349692467039
288	amr_ben_swt_swe_tig_aeg_chh_eng_azi_aze_igb_sun_moo_glc_urd_bsq_ita_sid_tsn_mnd_krd_ctl_ses_rom_zul_nor_fin_ewe_xho_hun_guj_hau_geo_ukr_prs_slo_afr_amh_sod_lit_est_ven_jav_arw_mly_jpn_knd_kor_dut_svk_swa_por_bat_pan_mlt_ind_cnt_mcd_tsw_grk_owc_ger_spa_alb_cze_qcu_bul_bos_lat_akn_wly_rus_heb_pol_tag_scr_dyu_hin_yor_mao_tha_gam_tml_bem_fbf_uzb_fre_mol_tur_bam_vie_anl_lda_dgb_cic	-0.0842363946825646	-0.198529087649582	0.843064482837461
289	amr_afr_tsn_fre_chh_sid_wly_swe_aze_tur_bem_ind_ses_nor_ctl_bsq_ita_mlt_dgb_cnt_ger_ben_xho_pol_moo_prs_est_cic_lda_fin_bos_amh_geo_guj_slo_por_cze_sod_gam_mol_hun_bam_mly_alb_sun_jpn_knd_kor_grk_arw_igb_urd_tag_scr_anl_mao_mnd_eng_yor_dut_tig_rus_krd_rom_svk_qcu_glc_mcd_spa_dyu_heb_bul_aeg_ukr_bat_hin_tsw_lat_ven_jav_tha_hau_tml_fbf_akn_azi_lit_pan_uzb_swa_vie_owc_swt_zul_ewe	0.73729969304853	1.75204772300756	0.0830618210528276
290	sid_grk_zul_mcd_anl_wly_tig_rom_tur_uzb_fbf_jav_ven_krd_pan_bsq_bos_owc_igb_cnt_dut_spa_tsn_guj_cic_prs_hun_dgb_bem_est_mol_hau_geo_lit_por_urd_fre_aeg_chh_arw_fin_ses_mly_swe_ind_jpn_knd_kor_glc_ctl_ewe_bul_sun_ita_sod_tag_mnd_cze_bam_pol_mlt_afr_slo_rus_svk_qcu_nor_scr_ben_dyu_heb_lat_amr_hin_bat_eng_yor_alb_lda_mao_tha_gam_tml_xho_swa_azi_ukr_ger_aze_moo_vie_amh_tsw_akn_swt	-0.00760132974594311	-0.0179094046747139	0.985749493194036
291	amr_slo_cic_ctl_owc_wly_amh_arw_uzb_tur_ven_mly_zul_ukr_swe_bsq_dut_heb_fbf_mnd_nor_scr_xho_grk_yor_rus_fin_dyu_igb_est_spa_tig_geo_afr_alb_krd_bul_sod_mlt_prs_hun_moo_sun_lit_mao_jpn_tml_kor_por_guj_bam_fre_tag_ita_gam_bat_cnt_glc_tsw_mol_hau_mcd_urd_svk_eng_qcu_lat_ben_bos_swt_aeg_rom_sid_pan_ind_cze_bem_ger_dgb_jav_tha_chh_knd_tsn_ses_azi_pol_hin_aze_lda_vie_anl_swa_ewe_akn	-0.281046421526379	-0.665030128670489	0.50767706461604
292	wly_bul_bem_ita_owc_tig_chh_ctl_aze_tur_xho_sun_dyu_hin_nor_bsq_rus_sod_zul_mnd_prs_ben_moo_rom_tsn_arw_hun_akn_yor_est_alb_amr_geo_por_svk_eng_ukr_hau_gam_bos_fin_swa_bat_grk_jav_jpn_tml_kor_glc_mcd_lda_ger_tag_fre_aeg_ind_cnt_urd_ses_lit_heb_scr_guj_pan_afr_qcu_swe_cze_dut_bam_amh_pol_anl_mol_mao_krd_igb_spa_fbf_mly_tha_mlt_knd_cic_swt_azi_slo_lat_uzb_ven_vie_sid_dgb_tsw_ewe	0.313886511675908	0.739256659569884	0.461613004740569
293	sid_svk_tsn_rom_sod_hau_tig_prs_azi_tur_yor_mao_cic_lit_alb_bsq_mcd_heb_bem_mnd_hin_rus_akn_urd_tsw_bos_fin_ewe_lda_hun_ukr_owc_geo_dut_por_cze_krd_amr_chh_scr_est_xho_sun_swe_ind_jpn_tml_kor_lat_ctl_ven_grk_mly_spa_anl_bat_cnt_bul_igb_slo_mlt_mol_pol_glc_guj_qcu_eng_arw_nor_ses_amh_ben_gam_ita_jav_fre_dgb_ger_swa_tag_tha_aeg_knd_zul_swt_uzb_pan_afr_aze_bam_vie_wly_dyu_fbf_moo	-0.279195463764682	-0.660005810353122	0.510881406386263
294	hau_ita_swa_alb_amr_anl_chh_eng_uzb_tur_ewe_jav_swt_arw_dut_bsq_bul_amh_zul_mnd_svk_mcd_bam_nor_xho_spa_fin_tsn_yor_est_lat_sid_geo_ben_ctl_cze_lit_aeg_sod_guj_hun_akn_sun_slo_mly_jpn_tml_kor_glc_rus_moo_rom_mao_swe_owc_tag_cnt_afr_igb_scr_tig_prs_bos_ukr_por_qcu_pol_ger_krd_cic_wly_hin_gam_urd_ind_mol_ses_grk_ven_bat_tha_heb_knd_dyu_fbf_azi_fre_pan_aze_lda_vie_mlt_dgb_bem_tsw	-0.642665950217997	-1.53929196363254	0.127128707994067
295	chh_prs_swt_ita_anl_hau_amr_bul_tur_uzb_fbf_bat_bam_rom_afr_bsq_dut_sid_dyu_cnt_urd_guj_igb_nor_tsn_rus_fin_ses_ven_hun_ben_mlt_geo_slo_ctl_spa_por_sod_wly_ukr_est_zul_ind_lit_mly_jpn_tml_kor_scr_eng_dgb_krd_sun_alb_tig_tag_mnd_bos_moo_mol_owc_svk_ger_cze_hin_qcu_swe_mcd_glc_ewe_amh_pan_aeg_pol_mao_lat_xho_fre_bem_jav_tha_heb_knd_swa_yor_azi_arw_grk_aze_akn_vie_gam_lda_tsw_cic	-0.0212848988109176	-0.0501117153713047	0.960140833989036
296	mlt_svk_ses_spa_anl_amh_gam_nor_tur_aze_dyu_tag_bam_afr_mcd_bsq_guj_wly_akn_mnd_ctl_lit_zul_cze_tsn_hin_est_swt_yor_fin_krd_heb_geo_bos_scr_alb_lat_tig_owc_pan_hun_igb_jav_slo_sun_jpn_knd_kor_ben_arw_tsw_rom_bat_por_chh_ind_cnt_prs_lda_ger_sod_pol_ukr_grk_eng_qcu_glc_urd_mol_moo_sid_ita_aeg_bul_mao_swe_cic_rus_xho_mly_tha_amr_tml_ven_fbf_azi_fre_dut_uzb_ewe_vie_hau_bem_dgb_swa	-0.221760889243546	-0.523914404068192	0.601584435175903
297	sid_lit_zul_dut_amr_tig_mlt_prs_tur_azi_lda_bat_tsn_scr_spa_bsq_cze_sod_fbf_cnt_bul_urd_cic_swe_ewe_slo_fin_ses_dgb_est_guj_anl_geo_ger_pan_ctl_svk_aeg_wly_mcd_hun_igb_ind_glc_sun_jpn_tml_kor_grk_ukr_bem_eng_tag_bos_chh_mly_mnd_rus_ven_krd_gam_lat_arw_alb_por_qcu_rom_ita_nor_swt_amh_pol_hau_mol_jav_afr_xho_ben_dyu_mao_tha_heb_knd_tsw_bam_aze_fre_hin_uzb_akn_vie_owc_swa_yor_moo	-1.04138410711072	-2.54625131060882	0.0125322333419604
298	owc_pan_lda_lat_tig_hau_wly_grk_uzb_tur_igb_bat_dyu_prs_ben_bsq_por_chh_tsw_cnt_urd_nor_swa_ita_zul_eng_fin_swt_ses_hun_alb_amh_geo_ctl_rus_mcd_mol_sid_heb_svk_est_yor_sun_ger_ind_jpn_knd_kor_lit_scr_bem_slo_mao_krd_mlt_mly_mnd_spa_ewe_guj_gam_swe_bos_afr_glc_qcu_bul_dut_fre_dgb_sod_hin_anl_ukr_tag_cze_akn_pol_bam_jav_tha_amr_tml_tsn_xho_aze_arw_rom_azi_fbf_vie_aeg_cic_ven_moo	-0.243247769992507	-0.574334664160389	0.567127976111783
299	anl_mcd_akn_guj_hau_sid_mlt_spa_uzb_azi_dyu_bat_bem_lat_lit_bsq_hin_wly_moo_cnt_prs_afr_ewe_nor_yor_ita_est_dgb_ses_hun_krd_sod_geo_glc_pol_swe_fre_aeg_amh_rom_fin_zul_ind_alb_jav_jpn_knd_kor_ger_svk_tsw_scr_sun_mol_owc_mao_mnd_ben_swa_urd_gam_bul_eng_cze_ukr_qcu_grk_dut_slo_ven_tig_ctl_chh_por_tag_rus_bam_arw_igb_mly_tha_amr_tml_swt_xho_tur_bos_pan_aze_cic_vie_heb_lda_tsn_fbf	-1.16416503756118	-2.86964973769359	0.00508634214216728
300	amr_lit_moo_bul_tig_anl_sid_hin_tur_aze_bem_mly_ses_fre_urd_bsq_eng_chh_fbf_cnt_ben_prs_xho_afr_ewe_cze_est_ven_swt_fin_krd_hau_geo_spa_rus_dut_scr_amh_heb_mcd_hun_tsn_mao_swe_sun_jpn_tml_kor_arw_nor_cic_alb_jav_mol_aeg_tag_mnd_ger_swa_por_owc_grk_svk_pan_guj_qcu_ita_rom_lat_dgb_wly_ctl_sod_ukr_ind_glc_yor_bos_igb_bat_tha_mlt_knd_tsw_bam_uzb_slo_pol_azi_akn_vie_gam_lda_dyu_zul	-0.558165316331398	-1.32988115472181	0.186809917129881
301	heb_cze_ses_urd_amh_wly_tig_krd_uzb_aze_bam_tag_akn_eng_hin_bsq_spa_hau_xho_cnt_nor_dut_cic_bul_dyu_glc_fin_tsn_lda_hun_prs_mlt_geo_ben_mol_mcd_ctl_aeg_sod_pan_est_yor_sun_ger_jav_jpn_knd_kor_slo_rus_ven_fre_bat_alb_amr_ind_mnd_guj_fbf_ita_owc_pol_grk_swe_arw_qcu_por_bos_lit_swa_sid_afr_gam_rom_mly_scr_igb_svk_swt_mao_tha_chh_tml_zul_tsw_azi_lat_ukr_tur_moo_vie_anl_dgb_bem_ewe	-1.05067317741054	-2.57508740448584	0.0115987578061825
302	sod_guj_ses_cze_heb_sid_wly_slo_tur_azi_akn_tag_tsw_ctl_urd_bsq_pol_hau_dyu_cnt_bos_lat_bem_glc_yor_afr_fin_swt_zul_hun_eng_amh_geo_rom_dut_ukr_scr_chh_gam_ita_est_lda_sun_swe_jav_jpn_tml_kor_alb_nor_xho_bul_bat_arw_owc_mao_mnd_ger_swa_svk_anl_hin_mol_rus_spa_qcu_grk_prs_pan_igb_amr_krd_aeg_fre_ind_lit_cic_por_ven_mly_tha_mlt_knd_bam_dgb_uzb_mcd_ben_aze_tsn_vie_tig_fbf_ewe_moo	0.274419720173863	0.649624735733555	0.517535974889521
303	mlt_arw_lda_slo_chh_tig_heb_por_aze_tur_moo_sun_swa_mol_prs_bsq_bul_anl_dyu_cnt_mcd_urd_cic_ctl_ven_krd_fin_akn_bam_hun_lit_wly_geo_nor_lat_pan_pol_gam_amr_cze_est_swt_mly_fre_jav_jpn_tml_kor_ger_swe_tsn_glc_ind_ben_aeg_mao_mnd_afr_tsw_scr_amh_ukr_bos_ita_guj_qcu_eng_dut_hin_ewe_sid_grk_sod_rus_bat_rom_fbf_spa_bem_tag_tha_owc_knd_yor_dgb_azi_svk_alb_uzb_igb_vie_hau_xho_zul_ses	-0.610728494961482	-1.4588806138575	0.147967260298481
304	sod_arw_swt_scr_owc_hau_amr_lat_aze_tur_moo_sun_xho_slo_rom_bsq_krd_aeg_bem_cnt_grk_urd_ewe_bul_ses_swe_hun_akn_bam_fin_pol_chh_geo_fre_mcd_ita_lit_wly_mlt_dut_est_ven_ind_glc_tag_jpn_knd_kor_pan_alb_dgb_eng_mao_ukr_heb_bat_mnd_por_tsw_cze_tig_ctl_mol_guj_ben_qcu_hin_spa_prs_fbf_sid_bos_anl_ger_jav_afr_swa_rus_zul_mly_tha_amh_tml_yor_cic_azi_svk_nor_uzb_igb_vie_gam_lda_dyu_tsn	-0.193745205323905	-0.457413097719235	0.648440938000605
305	wly_pol_moo_bul_aeg_tig_mlt_afr_tur_uzb_dgb_mao_ven_svk_rom_bsq_urd_amh_swt_cnt_alb_spa_swa_swe_fbf_prs_est_lda_tsn_fin_dut_hau_geo_guj_lat_nor_pan_anl_owc_glc_hun_zul_sun_mcd_tag_jpn_knd_kor_grk_por_cic_eng_jav_ita_sod_mly_mnd_ctl_bam_ben_amr_arw_fre_scr_cze_qcu_ukr_ger_hin_ewe_sid_rus_gam_krd_ind_slo_yor_bos_ses_bat_tha_chh_tml_igb_tsw_azi_mol_lit_aze_xho_vie_heb_bem_dyu_akn	-0.364625555959571	-0.865606027538574	0.38893376411934
306	sod_bul_ewe_dut_owc_chh_sid_scr_uzb_azi_ven_sun_yor_svk_alb_bsq_krd_wly_swt_mnd_cze_pol_swa_slo_zul_glc_est_tsn_moo_hun_urd_aeg_geo_arw_rom_nor_ita_heb_tig_lat_fin_dyu_ind_grk_tag_jpn_knd_kor_ger_rus_ses_ukr_bat_pan_hau_mly_cnt_eng_fbf_ben_amh_fre_lit_afr_swe_qcu_bos_por_spa_tsw_anl_mcd_gam_hin_mao_prs_igb_ctl_dgb_jav_tha_amr_tml_xho_bam_aze_mol_guj_tur_cic_vie_mlt_akn_lda_bem	-0.500431699178188	-1.19330961810434	0.235783468780853
307	tig_slo_bam_urd_sod_anl_sid_swe_tur_aze_dgb_sun_tsw_pol_glc_bsq_svk_chh_bem_mnd_ukr_rus_lda_ben_ewe_ger_est_zul_yor_hun_cze_heb_geo_alb_arw_guj_ita_amr_wly_pan_fin_cic_bat_lat_mly_jpn_tml_kor_spa_fre_xho_eng_mao_bos_mlt_tag_cnt_dut_moo_ctl_gam_bul_mcd_hin_rom_qcu_lit_krd_por_akn_amh_nor_owc_scr_jav_prs_dyu_grk_tsn_ind_tha_aeg_knd_ses_igb_uzb_afr_mol_azi_swt_vie_hau_ven_fbf_swa	-1.05185152156809	-2.58920727121441	0.0111649415663324
308	amh_cze_igb_lit_mlt_sod_anl_guj_azi_uzb_xho_bat_fbf_eng_nor_bsq_glc_heb_yor_cnt_spa_alb_ewe_svk_ses_ukr_hun_ven_bam_est_por_chh_geo_ita_prs_dut_urd_aeg_amr_swe_fin_dyu_sun_bul_mly_jpn_tml_kor_scr_mol_swa_bos_mao_ben_wly_jav_mnd_grk_zul_arw_sid_fre_mcd_pan_afr_qcu_slo_ger_rus_cic_gam_krd_hau_rom_ind_ctl_tsn_lat_tsw_tag_tha_owc_knd_dgb_akn_tur_pol_hin_aze_swt_vie_tig_moo_bem_lda	-0.518217363250587	-1.23213333707711	0.221005391869675
309	owc_pol_tsn_eng_anl_wly_amh_grk_azi_aze_xho_tag_zul_prs_glc_bsq_hin_mlt_igb_mnd_ita_cze_swt_pan_fbf_svk_est_yor_ven_hun_ben_sid_geo_lat_arw_scr_rus_hau_chh_ctl_fin_moo_bat_dut_mly_jpn_knd_kor_alb_bos_dgb_spa_jav_guj_heb_sun_cnt_ger_bem_mcd_gam_slo_swe_urd_bul_qcu_rom_fre_por_ses_sod_lit_amr_afr_mao_krd_cic_ukr_tsw_ind_tha_aeg_tml_dyu_lda_tur_mol_nor_uzb_bam_vie_tig_akn_ewe_swa	0.734485531899172	1.7480516308609	0.0837553071386884
310	owc_ita_lda_swe_heb_tig_amh_spa_tur_uzb_bam_tag_moo_por_rom_bsq_slo_hau_dyu_cnt_fre_bul_zul_mcd_ewe_nor_est_bem_tsw_hun_urd_sid_geo_alb_rus_mol_krd_anl_mlt_eng_fin_yor_jav_scr_mao_jpn_knd_kor_bos_ukr_ven_arw_bat_cze_chh_sun_mnd_afr_akn_pol_gam_pan_guj_hin_ctl_qcu_lat_ger_ben_ses_sod_dut_amr_prs_ind_grk_swt_glc_cic_mly_tha_aeg_tml_fbf_xho_aze_svk_lit_azi_swa_vie_wly_tsn_dgb_igb	-1.01212512589487	-2.476726248495	0.0150665598037882
311	hau_por_swa_ctl_aeg_mlt_sid_ben_tur_aze_xho_mao_bam_ger_prs_bsq_dut_heb_dyu_cnt_lat_fre_cic_glc_akn_bos_hun_ses_fbf_fin_guj_sod_geo_spa_ukr_swe_rom_amr_anl_ita_est_yor_bat_krd_ind_jpn_tml_kor_urd_bul_swt_nor_mly_afr_chh_sun_mnd_lit_dgb_mcd_gam_pol_rus_scr_hin_qcu_alb_eng_slo_igb_wly_grk_owc_mol_jav_pan_ven_arw_tsw_tag_tha_tig_knd_ewe_lda_uzb_cze_svk_azi_bem_vie_amh_zul_tsn_moo	-0.66295187919328	-1.58959821173686	0.11531932226824
312	owc_ita_tsw_ctl_amh_anl_aeg_lat_aze_tur_cic_sun_ses_afr_mol_bsq_fre_amr_swt_mnd_bos_cze_swa_prs_dgb_eng_est_xho_yor_fin_slo_hau_geo_hin_spa_por_ger_sod_gam_svk_hun_lda_ind_lit_mly_jpn_tml_kor_nor_arw_fbf_mcd_jav_dut_chh_bat_cnt_swe_tsn_krd_tig_urd_grk_alb_guj_qcu_glc_rom_ben_ven_heb_scr_sid_rus_tag_bul_bem_pol_bam_mao_tha_mlt_knd_igb_akn_azi_ukr_pan_uzb_moo_vie_wly_dyu_ewe_zul	-0.744258258275673	-1.78896967572963	0.0768754098689355
313	chh_fre_cic_ukr_anl_amh_mlt_pol_azi_uzb_xho_mao_ses_alb_arw_bsq_svk_gam_swt_mnd_afr_bos_akn_swe_dgb_ita_fin_dyu_igb_hun_mol_amr_geo_lat_nor_urd_ben_owc_hau_rom_est_tsn_mly_hin_tag_jpn_knd_kor_prs_krd_fbf_rus_sun_ger_sid_ind_cnt_lit_moo_spa_wly_eng_por_scr_ctl_qcu_pan_mcd_dut_bem_tig_glc_heb_slo_bat_guj_ven_cze_lda_jav_tha_aeg_tml_bam_swa_tur_grk_bul_aze_tsw_vie_sod_zul_yor_ewe	0.0546099195852475	0.128479257161176	0.898047145164567
314	wly_scr_swt_swe_chh_hau_mlt_fre_tur_azi_tsw_mao_akn_eng_dut_bsq_ita_sod_bem_cnt_spa_mcd_cic_mol_moo_rus_est_swa_lda_fin_lit_sid_geo_ben_slo_prs_svk_tig_aeg_lat_hun_zul_jav_bul_sun_jpn_knd_kor_ukr_urd_xho_bos_bat_por_heb_ind_mnd_guj_ven_krd_anl_afr_hin_cze_alb_qcu_grk_nor_ger_ses_gam_glc_amh_ctl_mly_pan_dgb_pol_fbf_tag_tha_amr_tml_bam_dyu_uzb_rom_arw_aze_ewe_vie_owc_tsn_igb_yor	-0.180286092415622	-0.425134118308745	0.6717209824968
315	hau_scr_swa_slo_sid_owc_amr_glc_aze_uzb_ses_sun_tsw_swe_urd_bsq_pan_chh_yor_cnt_mol_ger_dgb_por_akn_lit_fin_tsn_ven_est_ukr_sod_geo_svk_mcd_hin_spa_mlt_anl_eng_hun_swt_jav_ctl_tag_jpn_tml_kor_krd_afr_cic_dut_ind_rom_heb_bat_mnd_arw_ewe_guj_aeg_nor_bos_prs_pol_qcu_ita_rus_grk_dyu_amh_alb_tig_cze_mly_bul_moo_lat_fbf_mao_tha_gam_knd_lda_igb_tur_ben_fre_azi_bem_vie_wly_bam_xho_zul	0.095783589335317	0.225481211207044	0.822099696122345
316	sod_cze_zul_nor_owc_wly_tig_eng_uzb_tur_dyu_ind_ewe_urd_glc_bsq_hin_amr_bem_mnd_alb_spa_xho_slo_yor_bos_fin_tsw_swt_est_rus_amh_geo_guj_rom_arw_svk_mlt_sid_bul_hun_cic_mao_ita_tag_jpn_knd_kor_dut_scr_moo_grk_sun_lit_anl_jav_cnt_ukr_ven_ctl_chh_por_fre_pol_swe_qcu_krd_mol_afr_bam_gam_ger_hau_lat_mly_pan_swa_mcd_akn_bat_tha_heb_tml_lda_tsn_aze_ben_prs_azi_ses_vie_aeg_dgb_igb_fbf	-0.674973107937645	-1.6171634943066	0.109230080638081
317	sod_alb_swa_pan_tig_heb_gam_slo_azi_aze_ven_bat_dgb_lit_ukr_bsq_ctl_anl_akn_cnt_nor_fre_lda_pol_cic_ita_fin_zul_yor_est_scr_owc_geo_lat_glc_rom_spa_hau_sid_ben_hun_ses_ind_mcd_mao_jpn_knd_kor_eng_cze_swt_ger_sun_bos_aeg_tag_mnd_urd_dyu_rus_wly_grk_prs_por_mol_qcu_dut_arw_swe_tsw_amr_svk_chh_afr_mly_hin_moo_bul_igb_jav_tha_mlt_tml_bem_ewe_uzb_krd_guj_tur_tsn_vie_amh_xho_fbf_bam	0.340998169009638	0.802466810110567	0.424328910843855
318	hau_mol_cic_rom_gam_sod_amh_ger_aze_tur_ses_mao_yor_mcd_ctl_bsq_alb_anl_bam_mnd_pan_krd_lda_prs_moo_slo_hun_ven_fbf_est_lit_chh_geo_dut_por_svk_bos_sid_mlt_urd_fin_ewe_bat_nor_mly_jpn_knd_kor_grk_afr_swa_hin_ind_ben_heb_jav_cnt_glc_swt_arw_aeg_cze_eng_ukr_bul_qcu_fre_rus_pol_zul_owc_scr_amr_guj_tag_ita_akn_spa_dgb_sun_tha_tig_tml_xho_bem_uzb_swe_lat_azi_tsw_vie_wly_tsn_dyu_igb	0.29636649583165	0.698081767606954	0.486867860013931
319	mlt_eng_tsw_swe_amr_anl_aeg_fre_aze_uzb_swa_tag_akn_lat_slo_bsq_ukr_tig_yor_cnt_urd_bul_fbf_dut_cic_pol_est_swt_ses_hun_cze_sod_geo_grk_rom_alb_ben_gam_amh_lit_fin_moo_bat_bos_sun_jpn_knd_kor_pan_guj_dgb_arw_mao_rus_hau_mly_mnd_mol_xho_por_owc_spa_glc_hin_ger_qcu_afr_prs_nor_bam_heb_ita_wly_krd_ind_ctl_lda_svk_ewe_jav_tha_chh_tml_dyu_tsn_azi_mcd_scr_tur_zul_vie_sid_bem_igb_ven	0.0959508641191991	0.22571841814885	0.82191573228097
320	tig_swe_igb_eng_sod_aeg_owc_lit_uzb_azi_ven_jav_ewe_arw_nor_bsq_prs_hau_xho_mnd_bos_ben_zul_ctl_tsw_afr_fin_lda_cic_hun_pan_heb_geo_spa_glc_ita_lat_mlt_sid_ger_est_dyu_mly_bul_sun_jpn_knd_kor_fre_urd_bam_guj_bat_alb_wly_tag_cnt_rus_moo_ukr_amr_hin_slo_mcd_svk_qcu_pol_scr_grk_ses_gam_por_amh_krd_mao_mol_akn_dut_tsn_ind_tha_chh_tml_dgb_swt_tur_rom_cze_aze_yor_vie_anl_bem_fbf_swa	-0.154968618219576	-0.365809202127375	0.715338219673774
321	owc_slo_ven_lit_tig_gam_mlt_urd_aze_uzb_tsw_mly_dyu_afr_spa_bsq_ukr_chh_xho_cnt_fre_bul_tsn_scr_zul_dut_est_cic_fbf_fin_ctl_sod_geo_prs_krd_pol_por_hau_wly_ger_hun_bem_ind_swe_tag_jpn_knd_kor_eng_cze_ewe_grk_mao_guj_heb_bat_mnd_mol_yor_ita_amh_bos_svk_hin_glc_qcu_rom_mcd_pan_bam_anl_nor_amr_alb_sun_lat_ses_rus_moo_jav_tha_sid_tml_igb_dgb_azi_arw_ben_tur_lda_vie_aeg_swa_swt_akn	0.70871455174923	1.68586038870682	0.0951751133604221
322	heb_bos_ven_eng_mlt_amr_sod_svk_aze_azi_tsn_mao_dyu_ukr_pan_bsq_hin_hau_zul_cnt_rus_scr_bem_arw_ewe_mol_hun_akn_xho_fin_spa_sid_geo_bul_grk_ger_por_aeg_wly_ctl_est_swt_mly_urd_sun_jpn_tml_kor_slo_ben_fbf_fre_tag_guj_owc_ind_mnd_mcd_dgb_lat_gam_pol_dut_nor_alb_qcu_lit_krd_glc_swa_tig_rom_amh_cze_jav_afr_lda_ita_tsw_bat_tha_chh_knd_ses_bam_uzb_prs_swe_tur_yor_vie_anl_igb_moo_cic	-0.636493454743425	-1.52235321504977	0.131313711541822
323	gam_pan_swa_scr_heb_sid_aeg_ben_aze_azi_fbf_ind_tsw_bos_ger_bsq_por_sod_ses_mnd_afr_lat_bam_grk_dgb_krd_est_moo_lda_fin_swe_amr_geo_guj_ctl_mol_rus_tig_amh_arw_hun_xho_mly_ita_mao_jpn_tml_kor_alb_ukr_dyu_nor_jav_bul_owc_sun_cnt_urd_igb_spa_chh_cze_rom_fre_lit_qcu_svk_slo_prs_bem_anl_pol_hau_dut_tag_eng_ven_hin_akn_bat_tha_mlt_knd_ewe_cic_tur_glc_mcd_uzb_zul_vie_wly_yor_swt_tsn	0.046777502088255	0.110129074655276	0.912544313758518
324	heb_cze_akn_fre_amh_sod_sid_svk_aze_uzb_fbf_bat_ses_lit_krd_bsq_dut_anl_yor_cnt_ben_eng_bam_scr_swt_ukr_fin_tsw_zul_est_bul_tig_geo_pan_rom_rus_urd_owc_gam_mol_hun_bem_mao_afr_sun_jpn_knd_kor_hin_guj_xho_glc_tag_ger_wly_ind_mnd_swe_cic_ctl_chh_pol_arw_prs_lat_qcu_spa_grk_ita_tsn_amr_nor_hau_por_mly_slo_igb_bos_lda_jav_tha_aeg_tml_moo_ven_tur_alb_mcd_azi_dyu_vie_mlt_swa_dgb_ewe	-0.364107552041405	-0.861951886061764	0.39093110688449
325	gam_guj_tsw_urd_aeg_sid_wly_mol_aze_tur_swt_mao_ven_rom_ukr_bsq_hin_amh_ses_mnd_grk_mcd_cic_rus_igb_afr_est_fbf_swa_hun_prs_heb_geo_slo_lat_cze_ben_anl_mlt_bos_fin_bem_ind_svk_sun_jpn_knd_kor_bul_swe_dgb_ger_bat_glc_amr_mly_cnt_spa_zul_dut_chh_por_fre_nor_scr_qcu_lit_alb_krd_xho_hau_ita_tig_eng_jav_pol_tsn_arw_akn_tag_tha_sod_tml_ewe_bam_azi_ctl_pan_uzb_moo_vie_owc_yor_lda_dyu	0.0750082895050987	0.176643839615843	0.860172269771646
326	sid_scr_bem_urd_amh_mlt_gam_prs_uzb_aze_lda_mao_akn_swe_fre_bsq_rom_hau_tsw_cnt_hin_mcd_cic_arw_fbf_eng_hun_ses_swa_fin_ctl_chh_geo_cze_nor_afr_grk_sod_amr_pan_est_dyu_mly_mol_jav_jpn_tml_kor_krd_spa_swt_guj_ind_por_heb_tag_mnd_lat_igb_bos_aeg_dut_alb_bul_slo_qcu_ukr_ita_ger_moo_tig_rus_anl_glc_bat_ben_yor_lit_xho_sun_tha_wly_knd_ven_dgb_tur_pol_svk_azi_bam_vie_owc_zul_ewe_tsn	0.255180736289528	0.601045197975571	0.549272041172311
327	amh_urd_ven_pol_mlt_wly_sod_slo_uzb_aze_akn_tag_ses_fre_dut_bsq_por_hau_xho_cnt_nor_guj_swa_rom_lda_grk_est_igb_ewe_fin_ita_aeg_geo_mol_prs_lat_spa_heb_owc_glc_hun_tsw_ind_ger_sun_jpn_knd_kor_ukr_ctl_dyu_scr_bat_eng_sid_jav_mnd_rus_cic_bul_amr_bos_lit_swe_pan_qcu_ben_alb_cze_moo_chh_hin_gam_krd_mly_mcd_yor_arw_bam_mao_tha_tig_tml_fbf_zul_tur_afr_svk_azi_tsn_vie_anl_swt_bem_dgb	-0.672593597666882	-1.60899257976025	0.111007506122157
328	anl_bos_xho_eng_gam_chh_wly_bul_aze_azi_swa_ind_yor_lit_svk_bsq_guj_mlt_ven_cnt_spa_afr_dgb_hin_tsw_nor_est_ewe_zul_hun_urd_amh_geo_prs_pol_dut_por_tig_heb_arw_fin_swt_tag_rus_bat_jpn_tml_kor_ben_slo_moo_grk_mly_pan_sid_sun_mnd_ctl_akn_ita_amr_swe_cze_mol_glc_qcu_krd_alb_scr_lda_sod_fre_aeg_rom_jav_ger_ses_ukr_cic_mao_tha_hau_knd_tsn_dyu_uzb_mcd_lat_tur_igb_vie_owc_fbf_bem_bam	-0.228971874686443	-0.540599879966452	0.590075812343337
329	hau_afr_tsn_rus_chh_gam_amr_spa_azi_aze_bem_mao_cic_krd_dut_bsq_lat_owc_igb_mnd_alb_urd_dgb_mcd_ven_slo_fin_moo_swt_hun_arw_tig_geo_glc_pan_pol_ita_sod_anl_ctl_est_tsw_bat_guj_sun_jpn_knd_kor_rom_fre_lda_lit_mly_mol_heb_tag_cnt_grk_swa_hin_sid_scr_eng_svk_bos_qcu_nor_bul_ukr_bam_aeg_cze_mlt_prs_jav_ben_ses_por_fbf_ind_tha_wly_tml_xho_zul_tur_ger_swe_uzb_ewe_vie_amh_akn_dyu_yor	-0.183187441782774	-0.432887557529675	0.666098730774623
330	wly_krd_swa_lat_hau_aeg_sid_rus_tur_aze_ewe_sun_bam_mol_urd_bsq_por_amh_dgb_cnt_ctl_glc_xho_slo_ses_ita_fin_cic_akn_est_arw_anl_geo_alb_bos_pol_ger_mlt_amr_ukr_hun_igb_bat_lit_ind_jpn_knd_kor_ben_svk_fbf_afr_mly_pan_chh_tag_mnd_guj_ven_nor_gam_mcd_cze_eng_rom_qcu_fre_scr_bul_swt_sod_spa_heb_hin_jav_swe_moo_prs_lda_mao_tha_tig_tml_tsw_bem_uzb_grk_dut_azi_zul_vie_owc_dyu_yor_tsn	-0.852033468939093	-2.06122789878601	0.0420727008831246
331	gam_spa_lda_cze_sid_owc_anl_rus_aze_azi_bam_ind_xho_arw_rom_bsq_prs_heb_ses_cnt_ben_nor_dgb_afr_dyu_bos_est_moo_fbf_hun_swe_sod_geo_ger_ukr_fre_alb_tig_chh_mol_fin_bem_bat_scr_sun_jpn_knd_kor_krd_pan_ewe_urd_jav_lat_wly_mao_mnd_guj_swt_slo_aeg_glc_mcd_ctl_grk_qcu_svk_dut_eng_zul_mlt_ita_amh_lit_tag_hin_igb_bul_cic_mly_tha_hau_tml_yor_akn_tur_por_pol_uzb_tsn_vie_amr_ven_swa_tsw	-0.880736481289554	-2.13369293364571	0.0354995616611752
332	sid_dut_ven_cze_sod_hau_amh_guj_tur_uzb_dgb_bat_bam_svk_mol_bsq_grk_mlt_ses_mnd_glc_scr_akn_nor_tsw_spa_fin_zul_moo_est_urd_amr_geo_prs_rom_ger_mcd_heb_tig_bul_hun_swt_ind_hin_mao_jpn_knd_kor_ctl_arw_xho_fre_sun_lit_owc_tag_cnt_slo_dyu_bos_wly_alb_afr_ben_pol_qcu_pan_swe_ukr_tsn_anl_lat_aeg_ita_jav_por_cic_rus_igb_mly_tha_gam_tml_ewe_fbf_azi_eng_krd_aze_bem_vie_chh_lda_yor_swa	-0.0596014843157313	-0.140493345694885	0.888574057177273
333	aeg_afr_tsw_mcd_wly_sid_hau_pan_aze_tur_bam_bat_xho_rom_dut_bsq_lat_chh_akn_cnt_ctl_eng_ven_krd_zul_bos_est_lda_tsn_hun_hin_tig_geo_arw_mol_glc_spa_heb_anl_pol_fin_yor_mao_rus_jav_jpn_knd_kor_bul_ita_swt_urd_ind_prs_mlt_sun_mnd_por_igb_nor_amr_ger_alb_swe_guj_qcu_ukr_fre_grk_dgb_gam_svk_amh_cze_mly_scr_dyu_ben_ewe_tag_tha_sod_tml_fbf_bem_uzb_lit_slo_azi_cic_vie_owc_ses_moo_swa	-0.708510908883109	-1.69905359148817	0.0926520445255856
334	hau_ukr_swa_cze_anl_aeg_chh_swe_tur_azi_xho_mly_swt_scr_dut_bsq_ita_sod_tsn_cnt_grk_afr_lda_fre_dyu_bos_est_zul_akn_fin_lit_amh_geo_nor_arw_lat_guj_wly_mlt_pan_hun_ven_ind_prs_sun_jpn_knd_kor_slo_urd_cic_pol_tag_krd_tig_jav_mnd_eng_moo_por_gam_glc_hin_rom_svk_qcu_rus_mcd_ger_yor_amr_ben_sid_mol_bat_alb_tsw_bul_bem_mao_tha_heb_tml_ses_bam_uzb_spa_ctl_aze_fbf_vie_owc_igb_ewe_dgb	-0.538100718995288	-1.28156625977439	0.203180891444005
335	tig_afr_lda_ben_gam_chh_sod_nor_uzb_aze_ven_mao_swa_rus_lit_bsq_eng_heb_bam_cnt_glc_mcd_tsw_rom_zul_svk_est_ewe_cic_hun_ger_owc_geo_hin_cze_guj_prs_anl_sid_dut_fin_yor_ind_spa_sun_jpn_knd_kor_slo_urd_moo_lat_bat_arw_amh_mly_mnd_krd_tsn_swe_amr_grk_fre_ctl_ita_qcu_alb_por_pan_igb_aeg_mol_wly_bul_tag_scr_dyu_pol_akn_jav_tha_hau_tml_swt_dgb_azi_ukr_bos_tur_bem_vie_mlt_fbf_ses_xho	0.0808066211898348	0.190626720089262	0.849233567466698
336	owc_ctl_yor_bos_amh_chh_hau_ger_uzb_tur_igb_ind_fbf_scr_rus_bsq_prs_mlt_bam_mnd_guj_nor_xho_ben_ewe_pan_est_dgb_swt_hun_hin_wly_geo_por_dut_cze_rom_amr_anl_fre_fin_tsn_sun_mol_mly_jpn_tml_kor_ita_urd_tsw_mcd_bat_ukr_gam_mao_cnt_alb_akn_eng_sod_lat_spa_swe_grk_qcu_arw_glc_afr_ses_sid_svk_tig_bul_jav_pol_moo_slo_dyu_tag_tha_aeg_knd_swa_lda_aze_lit_krd_azi_zul_vie_heb_cic_bem_ven	-1.42059782719396	-3.57516904684731	0.000557450271898182
337	mlt_lat_ven_pol_owc_aeg_wly_krd_aze_azi_moo_bat_akn_afr_grk_bsq_eng_sid_swa_mnd_guj_spa_xho_ben_dgb_cze_est_tsw_bam_fin_ita_amr_geo_alb_ctl_svk_arw_sod_heb_ger_hun_igb_tag_rus_ind_jpn_tml_kor_scr_ukr_cic_mol_sun_bos_hau_mly_cnt_fre_ses_slo_anl_swe_bul_rom_lit_qcu_mcd_glc_urd_bem_tig_nor_amh_pan_jav_dut_yor_hin_dyu_mao_tha_chh_knd_fbf_ewe_uzb_por_prs_tur_lda_vie_gam_swt_tsn_zul	-0.77778201799094	-1.86977732385684	0.06466077124355
338	amr_rus_dgb_afr_sid_tig_hau_glc_tur_uzb_moo_mly_yor_lit_slo_bsq_swe_wly_tsw_mnd_cze_guj_cic_por_akn_scr_fin_swa_tsn_hun_prs_aeg_geo_ita_fre_pol_eng_amh_mlt_arw_est_bem_jav_ben_ind_jpn_knd_kor_bos_dut_ses_hin_bat_pan_chh_mao_cnt_krd_ven_ger_anl_urd_lat_bul_alb_qcu_svk_mcd_mol_xho_owc_ctl_sod_nor_sun_grk_fbf_spa_zul_tag_tha_gam_tml_swt_dyu_azi_rom_ukr_aze_lda_vie_heb_bam_igb_ewe	-1.0359542183897	-2.53546344311541	0.0128984766974397
339	owc_pan_fbf_slo_sid_amh_aeg_rus_azi_tur_lda_bat_dyu_mcd_lit_bsq_ben_gam_tsn_mnd_scr_lat_moo_rom_ven_swe_fin_akn_bam_est_bul_hau_geo_spa_fre_ctl_ukr_chh_amr_glc_hun_xho_sun_dut_mly_jpn_knd_kor_ger_nor_zul_alb_tag_hin_sod_mao_cnt_ita_cic_eng_tig_krd_svk_prs_por_qcu_urd_grk_afr_bem_mlt_pol_wly_mol_ind_cze_dgb_arw_igb_jav_tha_anl_tml_ses_ewe_aze_bos_guj_uzb_swa_vie_heb_swt_yor_tsw	-0.463042242429219	-1.10113846937631	0.273678214472798
340	amh_ita_bem_krd_amr_aeg_hau_svk_aze_azi_igb_bat_bam_scr_ctl_bsq_lit_tig_ven_cnt_bul_urd_ses_por_fbf_rom_hun_xho_tsw_est_mol_anl_geo_hin_fre_dut_slo_sid_chh_ukr_fin_tsn_tag_pan_jav_jpn_knd_kor_prs_pol_ewe_grk_mao_nor_owc_ind_mnd_glc_swa_arw_mlt_spa_ger_guj_bos_qcu_cze_mcd_lat_akn_wly_eng_heb_alb_mly_ben_zul_afr_moo_sun_tha_gam_tml_swt_yor_tur_swe_rus_uzb_dyu_vie_sod_cic_lda_dgb	-0.296315672899323	-0.700568068392876	0.485321649722892
341	sod_swe_dgb_scr_amh_heb_gam_svk_aze_tur_fbf_ind_swa_pan_ukr_bsq_ctl_anl_moo_mnd_glc_bul_cic_eng_dyu_mol_fin_tsw_bam_est_prs_sid_geo_mcd_arw_lit_alb_tig_wly_rus_hun_swt_mly_afr_mao_jpn_knd_kor_ger_cze_tsn_rom_jav_bos_aeg_tag_cnt_urd_akn_guj_owc_slo_por_grk_hin_qcu_nor_dut_lat_xho_amr_fre_mlt_krd_sun_ben_yor_pol_bem_bat_tha_hau_tml_igb_ewe_azi_ita_spa_uzb_lda_vie_chh_zul_ses_ven	0.171663544715871	0.403674721355669	0.687378614494414
342	aeg_pan_fbf_hin_chh_mlt_wly_rus_uzb_aze_xho_ind_dyu_bul_grk_bsq_fre_heb_bem_mnd_scr_arw_ses_alb_igb_slo_hun_tsw_ven_fin_mcd_owc_geo_spa_nor_ctl_glc_amh_hau_ger_est_dgb_jav_swe_mao_jpn_tml_kor_eng_rom_swt_ben_mly_cze_gam_sun_cnt_bos_bam_ita_sid_afr_mol_svk_krd_qcu_pol_urd_lit_yor_sod_guj_tig_lat_bat_ukr_tsn_dut_moo_tag_tha_anl_knd_akn_lda_tur_por_prs_azi_zul_vie_amr_cic_swa_ewe	-1.05879093462639	-2.58690631815819	0.0112346216578854
343	heb_eng_igb_scr_gam_amr_hau_grk_azi_tur_lda_tag_ven_bos_mcd_bsq_krd_anl_bem_cnt_por_rus_fbf_afr_yor_cze_fin_ewe_moo_hun_urd_wly_geo_ger_slo_nor_bul_chh_owc_lat_est_xho_ind_guj_mao_jpn_tml_kor_svk_ben_tsw_pol_mly_ukr_amh_bat_mnd_mol_akn_dut_mlt_rom_arw_glc_fre_qcu_alb_lit_swe_zul_aeg_spa_sod_prs_sun_hin_dgb_ctl_dyu_jav_tha_tig_knd_bam_cic_aze_ita_pan_uzb_swt_vie_sid_tsn_swa_ses	-0.510445069724349	-1.21626417116554	0.22696230898313
344	wly_grk_swt_arw_sod_amr_amh_mol_tur_aze_tsw_mly_zul_lit_scr_bsq_ben_aeg_tsn_mnd_alb_ger_ven_rom_ses_bos_fin_dgb_akn_hun_mcd_hau_geo_glc_cze_fre_lat_mlt_owc_afr_est_fbf_mao_pan_bat_jpn_tml_kor_spa_prs_igb_slo_sun_rus_heb_tag_cnt_urd_xho_por_anl_pol_swe_hin_krd_qcu_ukr_guj_nor_yor_sid_ita_chh_dut_jav_eng_lda_ctl_bam_ind_tha_tig_knd_ewe_moo_uzb_svk_bul_azi_bem_vie_gam_dyu_cic_swa	-0.260882132920645	-0.617263065641159	0.538569608840437
345	aeg_pol_dgb_pan_amr_owc_anl_afr_azi_uzb_ewe_sun_swa_hin_rom_bsq_urd_mlt_bem_mnd_nor_mcd_fbf_lit_ven_ctl_fin_tsn_zul_hun_svk_sod_geo_ben_glc_cze_spa_tig_heb_mol_est_xho_mao_guj_ind_jpn_tml_kor_arw_bos_yor_eng_jav_ger_chh_bat_cnt_bul_cic_rus_hau_scr_alb_ita_slo_qcu_prs_lat_ukr_moo_sid_krd_gam_grk_mly_por_swt_fre_dyu_tag_tha_wly_knd_lda_ses_aze_dut_swe_tur_akn_vie_amh_bam_igb_tsw	-0.60172171457584	-1.43545802869587	0.154511456880612
346	gam_rus_lda_grk_sid_aeg_chh_guj_azi_aze_xho_jav_dyu_svk_rom_bsq_swe_amh_bem_mnd_bul_pol_bam_nor_igb_hin_est_swt_dgb_fin_eng_heb_geo_slo_urd_spa_glc_hau_sod_ger_hun_swa_tag_afr_mao_jpn_tml_kor_ctl_pan_fbf_lit_sun_ita_wly_bat_cnt_mol_ses_ben_anl_arw_krd_bos_cze_qcu_scr_ukr_por_tsw_tig_dut_amr_lat_mly_mcd_tsn_fre_ven_ind_tha_owc_knd_yor_moo_uzb_alb_prs_tur_akn_vie_mlt_cic_ewe_zul	-0.327951578659487	-0.777311799483654	0.438947648513965
347	anl_eng_swt_slo_aeg_amr_hau_glc_uzb_tur_ven_sun_ses_ita_bos_bsq_pan_sid_akn_cnt_mcd_mol_bem_urd_fbf_hin_fin_tsn_igb_est_lit_tig_geo_por_afr_scr_guj_gam_mlt_svk_hun_zul_bat_rus_mao_jpn_tml_kor_ukr_lat_ewe_fre_mly_grk_wly_tag_mnd_bul_dgb_spa_amh_arw_nor_ben_cze_qcu_pol_swe_alb_cic_owc_krd_sod_prs_ind_dut_moo_ctl_dyu_jav_tha_heb_knd_yor_xho_azi_rom_ger_aze_lda_vie_chh_tsw_bam_swa	-0.281723384206299	-0.665802759983935	0.507185259051055
348	wly_hin_swa_ukr_amh_aeg_chh_nor_azi_uzb_akn_ind_bam_pol_spa_bsq_por_gam_ewe_cnt_bul_grk_zul_guj_bem_ger_fin_fbf_cic_est_alb_amr_geo_bos_lat_eng_prs_anl_sod_urd_hun_moo_tag_svk_bat_jpn_tml_kor_rom_krd_tsw_pan_sun_swe_mlt_mao_mnd_scr_dyu_rus_tig_lit_glc_mol_cze_qcu_fre_ctl_slo_swt_hau_afr_heb_ita_jav_ben_yor_mcd_lda_mly_tha_owc_knd_xho_dgb_aze_arw_dut_tur_igb_vie_sid_ses_ven_tsn	-0.273602295734805	-0.647653803965583	0.51880452919397
349	tig_bos_xho_rom_anl_aeg_sod_fre_aze_tur_cic_mly_igb_pan_slo_bsq_arw_chh_fbf_cnt_ita_hin_tsw_ukr_ses_pol_fin_swt_dgb_hun_glc_heb_geo_ctl_nor_grk_por_wly_sid_swe_est_zul_jav_mcd_mao_jpn_knd_kor_eng_urd_ven_ben_tag_alb_gam_bat_mnd_lit_swa_svk_mlt_lat_cze_mol_krd_qcu_rus_scr_ger_ewe_amr_afr_owc_spa_sun_guj_lda_dut_bem_ind_tha_amh_tml_akn_dyu_uzb_prs_bul_azi_tsn_vie_hau_yor_bam_moo	0.152632271083277	0.359647921995251	0.719925821121286
350	hau_prs_bem_nor_aeg_amh_amr_lat_tur_uzb_ven_ind_tsn_glc_arw_bsq_fre_heb_tsw_cnt_svk_scr_igb_grk_ewe_rus_hun_fbf_xho_fin_hin_mlt_geo_bul_spa_lit_mol_sod_chh_ctl_est_lda_jav_pan_tag_jpn_tml_kor_krd_rom_yor_mcd_sun_afr_sid_bat_mnd_ben_ses_guj_tig_por_ger_dut_ukr_qcu_alb_swe_pol_swa_anl_slo_owc_urd_mly_eng_cic_cze_zul_mao_tha_gam_knd_bam_dyu_aze_bos_ita_azi_akn_vie_wly_moo_dgb_swt	0.037116021237772	0.0873944659934457	0.930545870321692
351	gam_ben_bem_por_heb_sid_hau_rom_uzb_azi_dgb_tag_tsn_arw_grk_bsq_ukr_aeg_cic_mnd_ctl_prs_zul_pol_swa_mol_hun_bam_tsw_fin_spa_amh_geo_alb_urd_pan_ita_anl_sod_hin_est_xho_sun_swe_jav_jpn_tml_kor_krd_bul_swt_eng_mao_rus_chh_mly_cnt_bos_yor_glc_wly_nor_svk_lat_slo_qcu_afr_lit_ger_lda_amr_guj_mlt_dut_bat_mcd_moo_scr_ewe_ind_tha_owc_knd_akn_ven_tur_fre_cze_aze_dyu_vie_tig_ses_fbf_igb	-0.427839644493794	-1.01559376531626	0.312457773944154
352	aeg_alb_ses_ctl_amr_owc_anl_ben_azi_uzb_lda_sun_tsw_bul_nor_bsq_mcd_mlt_swa_cnt_pol_ukr_ven_scr_yor_slo_fin_moo_zul_hun_swe_heb_geo_arw_por_lit_eng_hau_sod_lat_est_dyu_mly_urd_ind_jpn_tml_kor_hin_afr_ewe_svk_jav_grk_chh_mao_mnd_rus_fbf_dut_wly_rom_spa_prs_fre_qcu_bos_krd_glc_bem_sid_guj_gam_mol_bat_pan_xho_ita_swt_tag_tha_tig_knd_dgb_igb_aze_ger_cze_tur_bam_vie_amh_cic_tsn_akn	-0.866206182245023	-2.09414033128099	0.038967631100795
353	anl_mcd_ses_ctl_tig_heb_amr_bos_aze_azi_dgb_mly_yor_pol_bul_bsq_por_owc_akn_mnd_nor_svk_zul_ger_cic_lit_fin_ewe_xho_est_krd_mlt_geo_spa_slo_afr_lat_amh_aeg_hin_hun_tsn_sun_fre_jav_jpn_tml_kor_scr_arw_moo_alb_bat_grk_gam_ind_cnt_dut_tsw_ben_sid_guj_eng_swe_urd_qcu_prs_rom_pan_bam_sod_ita_chh_mol_mao_cze_igb_ukr_lda_tag_tha_hau_knd_swa_dyu_tur_rus_glc_uzb_fbf_vie_wly_ven_swt_bem	-1.10048945695609	-2.69513669596821	0.00835019554804081
354	mlt_ben_dyu_grk_sid_wly_owc_bos_tur_aze_lda_ind_ewe_cze_lat_bsq_svk_anl_tsw_mnd_rom_slo_xho_mcd_ses_alb_fin_yor_fbf_hun_ita_hau_geo_bul_rus_ukr_mol_amr_amh_nor_est_tsn_sun_hin_tag_jpn_tml_kor_ctl_por_dgb_eng_jav_krd_tig_mly_cnt_arw_zul_afr_chh_swe_prs_spa_fre_qcu_dut_ger_pol_igb_sod_urd_heb_lit_mao_pan_akn_glc_swt_bat_tha_aeg_knd_bem_cic_uzb_guj_scr_azi_ven_vie_gam_moo_bam_swa	-0.654752429347704	-1.56865290927728	0.120125181998586
355	tig_dut_tsw_prs_heb_anl_sid_rom_uzb_tur_moo_bat_swa_lit_mcd_bsq_krd_gam_tsn_mnd_ben_scr_fbf_svk_xho_bos_hun_ven_igb_est_ger_aeg_geo_fre_nor_ita_afr_amr_mlt_spa_fin_dgb_sun_lat_jav_jpn_tml_kor_mol_alb_cic_bul_ind_pan_sod_mao_cnt_urd_yor_rus_owc_ukr_slo_guj_pol_qcu_hin_ctl_cze_dyu_amh_grk_hau_arw_tag_por_zul_swe_swt_mly_tha_chh_knd_bam_lda_azi_glc_eng_aze_ewe_vie_wly_ses_akn_bem	-0.538002077565083	-1.28139262499966	0.203241582304268
356	heb_ctl_cic_mcd_tig_amh_aeg_alb_tur_uzb_ses_ind_swa_svk_swe_bsq_eng_chh_yor_cnt_ben_por_lda_prs_xho_spa_hun_dyu_zul_fin_scr_hau_geo_ukr_ger_afr_krd_gam_mlt_dut_est_akn_jav_urd_tag_jpn_tml_kor_fre_ita_fbf_pan_sun_hin_wly_bat_mnd_mol_bem_lat_owc_slo_grk_pol_guj_qcu_rus_rom_bos_ven_sid_cze_amr_lit_mly_glc_igb_nor_swt_mao_tha_anl_knd_tsw_tsn_aze_arw_bul_azi_bam_vie_sod_ewe_moo_dgb	-0.323865476885012	-0.766310656184572	0.445432240395556
357	sid_afr_swa_mol_owc_wly_hau_pan_aze_uzb_igb_mly_zul_scr_spa_bsq_ukr_sod_lda_mnd_dut_por_tsn_ger_dgb_pol_est_ewe_tsw_fin_eng_heb_geo_lat_swe_rus_krd_aeg_tig_glc_hun_ven_ind_hin_bat_jpn_knd_kor_mcd_grk_bam_guj_sun_cze_amr_tag_cnt_nor_dyu_svk_gam_ita_arw_alb_ben_qcu_ctl_prs_bul_cic_anl_slo_chh_rom_mao_bos_xho_urd_fbf_jav_tha_mlt_tml_moo_bem_tur_lit_fre_azi_ses_vie_amh_yor_swt_akn	0.0473694661482391	0.111584623375965	0.911393242411489
358	mlt_rus_swa_pol_tig_sid_sod_fre_aze_uzb_dyu_mao_cic_guj_hin_bsq_lit_heb_dgb_mnd_ctl_krd_xho_ita_igb_pan_hun_tsw_bem_fin_bul_gam_geo_spa_alb_por_mol_chh_hau_glc_est_moo_bat_ukr_ind_jpn_tml_kor_prs_grk_akn_urd_jav_nor_wly_mly_cnt_ben_yor_swe_aeg_rom_arw_ger_mcd_qcu_lat_scr_eng_swt_amr_svk_anl_dut_sun_bos_zul_afr_ewe_tag_tha_amh_knd_ven_ses_tur_cze_slo_azi_fbf_vie_owc_lda_tsn_bam	-0.180556384967587	-0.425767442320053	0.671261034132649
359	heb_guj_moo_krd_wly_gam_owc_nor_uzb_tur_xho_ind_ewe_fre_bos_bsq_slo_amr_igb_cnt_alb_ben_tsn_mol_yor_rom_fin_akn_tsw_hun_cze_sod_geo_lit_pol_ukr_bul_sid_chh_grk_est_bam_sun_hin_jav_jpn_knd_kor_afr_ita_dyu_arw_mly_spa_aeg_tag_mnd_swe_swt_pan_mlt_dut_por_ctl_scr_qcu_eng_mcd_urd_bem_amh_rus_tig_prs_bat_svk_ses_ger_ven_mao_tha_hau_tml_fbf_swa_aze_glc_lat_azi_dgb_vie_anl_zul_cic_lda	-0.126635950017114	-0.298641055756139	0.765880204823734
360	heb_lit_yor_por_anl_hau_mlt_glc_aze_tur_lda_sun_ewe_urd_hin_bsq_alb_chh_moo_cnt_scr_grk_dgb_krd_swt_svk_est_ven_bam_hun_nor_sod_geo_fre_ger_mcd_spa_aeg_amr_rom_fin_akn_ind_rus_bat_jpn_knd_kor_ctl_afr_tsw_lat_mao_ita_tig_mly_mnd_slo_dyu_pan_wly_pol_bul_eng_cze_qcu_mol_swe_ukr_bem_amh_guj_owc_ben_jav_arw_cic_dut_zul_tag_tha_gam_tml_tsn_xho_uzb_prs_bos_azi_igb_vie_sid_swa_fbf_ses	-0.326983857220769	-0.773866701799274	0.440972402341511
361	owc_lit_igb_ita_amh_chh_aeg_krd_tur_uzb_cic_jav_akn_por_nor_bsq_ger_amr_ses_cnt_rom_urd_zul_swe_dyu_hin_est_dgb_lda_hun_eng_mlt_geo_slo_arw_ben_pan_gam_hau_bul_fin_moo_mao_pol_tag_jpn_knd_kor_rus_ukr_xho_spa_mly_afr_sid_ind_mnd_alb_tsn_cze_tig_dut_mol_prs_grk_qcu_glc_lat_ctl_yor_sod_fre_anl_scr_sun_mcd_fbf_bos_swt_bat_tha_heb_tml_tsw_ven_azi_svk_guj_aze_ewe_vie_wly_swa_bem_bam	-0.741874317207133	-1.78233317590012	0.0779583713612332
362	owc_urd_akn_dut_sid_tig_hau_hin_uzb_azi_moo_ind_swt_ctl_prs_bsq_fre_gam_zul_cnt_eng_afr_igb_ger_swa_ita_est_tsw_dgb_hun_arw_amr_geo_lit_guj_scr_rus_aeg_sod_bul_fin_yor_jav_alb_bat_jpn_tml_kor_grk_glc_bem_pol_mly_svk_anl_tag_mnd_slo_xho_cze_heb_swe_mcd_mol_rom_qcu_por_ben_pan_fbf_chh_ukr_mlt_lat_sun_bos_ewe_krd_dyu_mao_tha_amh_knd_tsn_bam_aze_nor_spa_tur_lda_vie_wly_cic_ses_ven	-0.0306628219750112	-0.0722478596658453	0.942559809547838
363	mlt_prs_ses_ukr_anl_wly_amh_hin_azi_uzb_dyu_bat_ven_scr_fre_bsq_dut_chh_tsn_cnt_krd_guj_tsw_ctl_bem_ger_hun_akn_swt_fin_alb_tig_geo_rom_svk_bul_afr_heb_sod_eng_est_zul_mao_por_tag_jpn_knd_kor_lit_mcd_lda_mol_ind_cze_owc_mly_mnd_arw_fbf_urd_amr_lat_rus_grk_glc_qcu_swe_pan_ita_moo_hau_pol_aeg_nor_jav_ben_xho_slo_ewe_sun_tha_gam_tml_cic_dgb_aze_bos_spa_tur_yor_vie_sid_swa_bam_igb	0.171433573233813	0.403393645328245	0.687584623993539
364	chh_ita_zul_afr_amr_hau_sid_scr_azi_tur_xho_mly_fbf_arw_mcd_bsq_krd_mlt_ewe_mnd_bos_grk_lda_swe_tsn_glc_fin_akn_bam_est_nor_anl_geo_guj_rus_dut_lat_wly_heb_pan_hun_cic_tag_ben_bat_jpn_tml_kor_spa_urd_ven_svk_jav_ukr_tig_sun_cnt_prs_igb_bul_aeg_hin_alb_lit_eng_qcu_cze_rom_mol_moo_sod_ger_amh_por_mao_fre_swa_pol_ses_ind_tha_gam_knd_bem_swt_uzb_ctl_slo_aze_dgb_vie_owc_tsw_dyu_yor	0.161100831144744	0.37909116325845	0.705484314511919
365	heb_nor_zul_alb_sod_chh_amh_por_uzb_azi_cic_bat_swt_spa_rom_bsq_grk_amr_yor_cnt_rus_swe_ven_ben_ewe_guj_fin_lda_swa_est_hin_sid_geo_ukr_eng_krd_ger_owc_tig_scr_hun_tsn_mao_prs_tag_jpn_knd_kor_bul_mol_tsw_ctl_ind_slo_wly_mly_mnd_svk_ses_fre_anl_lat_pan_glc_mcd_qcu_arw_pol_urd_fbf_hau_bos_gam_afr_jav_dut_bam_lit_bem_sun_tha_mlt_tml_xho_dyu_aze_ita_cze_tur_moo_vie_aeg_dgb_akn_igb	-0.342750341629285	-0.812029112211565	0.418848565754867
366	owc_svk_fbf_rom_tig_heb_aeg_por_uzb_azi_zul_tag_xho_urd_fre_bsq_pol_sod_akn_mnd_swe_scr_bem_arw_dyu_dut_est_dgb_swt_fin_eng_anl_geo_bos_guj_pan_mcd_sid_hau_hin_hun_ses_ind_spa_jav_jpn_tml_kor_krd_nor_bam_mol_mly_prs_amh_bat_cnt_glc_ven_alb_mlt_rus_afr_ita_lit_qcu_slo_bul_ctl_igb_amr_ben_chh_cze_sun_ger_swa_lat_yor_mao_tha_gam_knd_tsn_cic_tur_grk_ukr_aze_ewe_vie_wly_tsw_lda_moo	-0.622024828162469	-1.48582733399393	0.140706944769358
367	aeg_cze_ven_slo_gam_hau_mlt_ctl_azi_uzb_zul_mly_akn_ben_urd_bsq_grk_amh_dgb_cnt_mcd_alb_moo_pol_bam_krd_est_ses_tsn_fin_eng_sod_geo_fre_por_ukr_afr_heb_amr_swe_hun_cic_jav_nor_tag_jpn_knd_kor_lat_spa_tsw_ger_mao_hin_owc_bat_mnd_glc_bem_scr_wly_arw_prs_svk_guj_qcu_bos_ita_dut_dyu_chh_rus_sid_rom_sun_bul_fbf_pan_xho_ind_tha_tig_tml_ewe_swa_tur_lit_mol_aze_yor_vie_anl_lda_igb_swt	-0.66173307923535	-1.58387796150439	0.116616315792957
368	chh_svk_yor_prs_wly_sid_amh_lit_aze_azi_dyu_tag_moo_grk_ben_bsq_swe_aeg_xho_cnt_por_pan_ewe_mol_fbf_afr_est_swa_zul_hun_bos_gam_geo_nor_fre_rom_pol_heb_anl_slo_fin_lda_bat_rus_mly_jpn_knd_kor_alb_eng_bam_lat_ind_krd_tig_sun_mnd_guj_tsw_bul_hau_glc_mcd_arw_ita_qcu_hin_spa_dut_ven_amr_scr_owc_ger_mao_urd_swt_ukr_bem_jav_tha_mlt_tml_akn_dgb_uzb_cze_ctl_tur_igb_vie_sod_cic_tsn_ses	-0.341926511443609	-0.810665887401051	0.419627260565236
369	hau_pol_swt_arw_chh_wly_anl_mol_aze_tur_bem_bat_tsn_krd_dut_bsq_grk_sid_moo_mnd_eng_cze_xho_slo_yor_spa_fin_bam_cic_est_alb_tig_geo_rus_scr_urd_swe_heb_amh_ctl_hun_zul_jav_nor_sun_jpn_knd_kor_fre_ita_lda_prs_mly_lat_sod_mao_cnt_mcd_fbf_ger_owc_pan_hin_glc_lit_qcu_rom_bul_ukr_ven_amr_afr_aeg_guj_ind_bos_tsw_svk_swa_tag_tha_gam_tml_akn_ewe_azi_por_ben_uzb_dgb_vie_mlt_ses_igb_dyu	-0.303701742441173	-0.719347465080898	0.473730618297284
370	wly_afr_ven_spa_hau_heb_amh_prs_aze_tur_xho_mao_lda_pan_mol_bsq_arw_owc_bam_cnt_mcd_bul_swt_swe_bem_ger_est_cic_ses_fin_por_aeg_geo_fre_guj_pol_ita_gam_chh_bos_hun_moo_tag_eng_mly_jpn_knd_kor_rus_ben_swa_urd_jav_lit_sod_bat_mnd_slo_dyu_alb_tig_grk_nor_svk_krd_qcu_ctl_rom_scr_akn_amr_ukr_sid_glc_sun_hin_tsw_cze_dgb_ind_tha_mlt_tml_igb_ewe_uzb_lat_dut_azi_tsn_vie_anl_zul_yor_fbf	-0.328521371201019	-0.780720359854449	0.436949719900252
371	sid_urd_akn_krd_amh_amr_hau_mcd_tur_uzb_ewe_ind_swa_mol_afr_bsq_ben_tig_bem_mnd_svk_guj_ses_ger_tsn_slo_hun_ven_moo_est_arw_mlt_geo_cze_scr_pol_bos_owc_anl_lat_fin_lda_mly_grk_tag_jpn_knd_kor_hin_por_bam_dut_mao_lit_aeg_bat_cnt_alb_swt_nor_wly_glc_rus_fre_rom_qcu_ctl_pan_eng_fbf_chh_ita_gam_prs_sun_swe_dgb_bul_igb_jav_tha_heb_tml_yor_zul_azi_spa_ukr_aze_cic_vie_sod_dyu_tsw_xho	-0.679404298712143	-1.62679950474052	0.10716341612362
372	chh_ben_yor_alb_tig_amr_mlt_nor_uzb_aze_lda_mao_igb_bul_mcd_bsq_prs_hau_bem_cnt_ukr_afr_moo_lat_swa_scr_hun_swt_xho_fin_rus_sod_geo_dut_mol_swe_por_sid_owc_glc_est_akn_bat_bos_jav_jpn_knd_kor_ger_hin_dgb_pol_mly_guj_heb_sun_mnd_eng_cic_urd_wly_fre_arw_spa_krd_qcu_cze_lit_slo_bam_gam_rom_anl_pan_ind_grk_zul_svk_ven_tag_tha_aeg_tml_tsw_dyu_azi_ita_ctl_tur_tsn_vie_amh_ses_ewe_fbf	-0.0560770847784524	-0.132244967227027	0.895076234110995
373	heb_eng_igb_bos_sod_mlt_tig_bul_azi_uzb_fbf_sun_xho_svk_swe_bsq_lat_anl_swt_cnt_arw_cze_lda_pol_zul_spa_est_bam_dgb_fin_guj_amh_geo_por_lit_hin_rom_wly_aeg_glc_hun_cic_bat_dut_mao_jpn_knd_kor_prs_ita_yor_ukr_ind_mol_chh_tag_mnd_krd_tsw_ben_owc_ger_alb_mcd_nor_qcu_scr_slo_rus_tsn_sid_urd_hau_ctl_jav_afr_ewe_grk_swa_mly_tha_gam_tml_akn_dyu_tur_fre_pan_aze_moo_vie_amr_ven_bem_ses	-0.78455732987955	-1.88925645209311	0.06197305882891
374	chh_lit_zul_ger_tig_amh_hau_ben_azi_aze_tsn_sun_moo_guj_alb_bsq_ita_mlt_tsw_mnd_rom_urd_dyu_pan_lda_pol_fin_fbf_yor_est_spa_aeg_geo_grk_afr_swe_glc_gam_anl_fre_hun_ses_mly_bos_bat_jpn_knd_kor_arw_lat_xho_ukr_ind_mcd_sid_jav_cnt_dut_bam_slo_sod_mol_eng_prs_por_qcu_bul_nor_hin_ven_amr_krd_heb_scr_tag_rus_bem_ctl_igb_mao_tha_wly_tml_dgb_akn_uzb_cze_svk_tur_ewe_vie_owc_swa_swt_cic	-0.269630316329551	-0.637264374162137	0.525518378344221
375	aeg_urd_lda_dut_heb_mlt_owc_scr_azi_uzb_tsw_ind_bem_grk_glc_bsq_arw_sod_zul_mnd_rus_krd_igb_mol_ewe_ger_est_fbf_cic_fin_alb_wly_geo_spa_ctl_ben_pan_hau_tig_eng_hun_tsn_mao_lit_tag_jpn_knd_kor_afr_por_moo_bul_sun_rom_chh_mly_cnt_ita_yor_mcd_gam_bos_swe_prs_lat_qcu_pol_ukr_slo_akn_sid_nor_anl_guj_bat_cze_dyu_fre_ses_jav_tha_amh_tml_swa_ven_tur_hin_svk_aze_dgb_vie_amr_swt_xho_bam	-0.0394383019963707	-0.092860840871582	0.926213867595655
376	amr_spa_bem_lit_owc_sod_gam_fre_uzb_azi_zul_bat_akn_svk_lat_bsq_ger_tig_igb_cnt_dut_pan_dgb_scr_swt_mcd_est_fbf_swa_hun_guj_hau_geo_mol_rus_por_afr_amh_wly_ita_fin_dyu_ind_alb_sun_jpn_tml_kor_arw_bos_tsn_ctl_mao_ben_chh_jav_mnd_prs_moo_hin_heb_swe_glc_ukr_grk_qcu_slo_pol_krd_cic_mlt_urd_aeg_cze_tag_bul_lda_nor_bam_mly_tha_anl_knd_ven_yor_aze_rom_eng_tur_ewe_vie_sid_tsw_xho_ses	0.0784923916075379	0.184711549674052	0.853857490931401
377	wly_ita_tsn_bul_hau_chh_owc_ger_uzb_azi_swa_ind_yor_krd_bos_bsq_mcd_anl_ven_cnt_rom_mol_moo_por_lda_lit_hun_zul_cic_fin_alb_sod_geo_pol_dut_eng_nor_aeg_gam_svk_est_ewe_bat_hin_jav_jpn_knd_kor_cze_ctl_dyu_spa_mao_ben_amr_tag_mnd_guj_dgb_scr_tig_grk_slo_urd_prs_qcu_lat_arw_fre_igb_mlt_swe_amh_rus_mly_ukr_bem_pan_ses_sun_tha_heb_tml_tsw_bam_aze_glc_afr_tur_fbf_vie_sid_akn_xho_swt	-0.0399694401556118	-0.0941794944660932	0.925169186317676
378	anl_spa_fbf_ukr_wly_chh_amh_grk_aze_azi_yor_ind_bam_swe_ctl_bsq_prs_heb_ven_mnd_mcd_rom_ses_ger_tsn_ben_fin_ewe_xho_est_krd_sod_geo_por_bul_lit_lat_tig_sid_arw_hun_bem_mly_urd_jav_jpn_tml_kor_eng_scr_akn_afr_sun_pol_owc_tag_cnt_ita_swa_mol_mlt_glc_pan_dut_guj_qcu_fre_cze_alb_tsw_hau_nor_aeg_hin_bat_bos_swt_slo_cic_mao_tha_amr_knd_dgb_dyu_uzb_rus_svk_tur_zul_vie_gam_moo_igb_lda	-0.285898541192822	-0.675789402237341	0.500851384170581
379	chh_prs_bam_cze_anl_aeg_wly_rom_uzb_aze_swa_tag_ewe_ita_por_bsq_mcd_sid_zul_cnt_grk_pol_cic_ger_dyu_bos_fin_xho_swt_hun_lat_tig_geo_urd_alb_pan_guj_sod_heb_lit_est_lda_mao_ctl_sun_jpn_tml_kor_afr_slo_yor_arw_ind_eng_mlt_jav_mnd_scr_tsn_swe_owc_fre_krd_rus_ukr_qcu_mol_nor_bul_dgb_hau_svk_amr_dut_bat_spa_tsw_glc_moo_mly_tha_gam_knd_akn_ven_azi_ben_hin_tur_fbf_vie_amh_igb_ses_bem	-0.218170145888684	-0.515103877551845	0.607702629524089
380	owc_hin_tsw_por_amh_sid_tig_glc_uzb_tur_ewe_tag_yor_afr_prs_bsq_mol_gam_swt_cnt_ctl_svk_ven_urd_lda_scr_fin_tsn_swa_est_slo_sod_geo_krd_rom_dut_swe_heb_mlt_mcd_hun_moo_ind_ger_mly_jpn_knd_kor_guj_ben_cic_rus_bat_lat_hau_sun_mnd_ita_bem_eng_anl_lit_cze_ukr_bos_qcu_pan_bul_arw_zul_chh_nor_wly_alb_jav_pol_akn_spa_xho_mao_tha_aeg_tml_ses_igb_azi_grk_fre_aze_bam_vie_amr_fbf_dgb_dyu	-0.456991928690831	-1.08680406952166	0.279932221066282
381	amr_eng_bem_dut_chh_sod_mlt_swe_tur_aze_ven_sun_swa_nor_pol_bsq_rom_hau_dyu_mnd_spa_afr_lda_fre_fbf_ger_est_swt_ses_fin_mcd_amh_geo_krd_svk_lat_grk_tig_owc_bos_hun_ewe_ind_glc_tag_jpn_tml_kor_rus_cze_moo_lit_mao_mol_heb_jav_cnt_ctl_tsn_prs_gam_pan_slo_ben_alb_qcu_hin_scr_urd_yor_sid_guj_anl_ita_mly_ukr_akn_arw_zul_bat_tha_wly_knd_igb_bam_azi_por_bul_uzb_xho_vie_aeg_tsw_dgb_cic	0.0853022863537823	0.200703376932003	0.841368794182917
382	anl_hin_moo_ita_sid_wly_heb_mcd_tur_aze_ven_mly_lda_swe_cze_bsq_urd_chh_fbf_cnt_guj_ctl_swa_ger_cic_lit_fin_bem_bam_hun_dut_gam_geo_afr_pol_grk_scr_aeg_sod_nor_est_akn_mao_fre_sun_jpn_knd_kor_eng_rus_tsn_slo_bat_bul_amr_ind_mnd_bos_xho_lat_owc_ben_alb_ukr_krd_qcu_mol_por_glc_tsw_tig_spa_mlt_pan_tag_prs_ses_arw_swt_jav_tha_hau_tml_dyu_yor_azi_rom_svk_uzb_igb_vie_amh_dgb_ewe_zul	-0.273481365699483	-0.647113587394105	0.519152514543923
383	anl_svk_zul_krd_aeg_wly_sod_spa_uzb_azi_swt_ind_ven_glc_cze_bsq_arw_mlt_xho_cnt_ita_rus_dyu_ben_bam_ukr_fin_lda_bem_hun_pan_gam_geo_ger_alb_rom_hin_tig_heb_lit_est_moo_sun_mol_mly_jpn_tml_kor_prs_guj_dgb_swe_tag_bos_amh_mao_mnd_por_akn_lat_sid_pol_fre_slo_eng_qcu_nor_mcd_dut_tsw_chh_ctl_owc_grk_bat_scr_ses_bul_ewe_jav_tha_amr_knd_cic_fbf_aze_urd_afr_tur_igb_vie_hau_yor_swa_tsn	-0.438142473161614	-1.04046677899993	0.300820504118277
384	aeg_ger_igb_spa_wly_sid_amr_ben_azi_tur_ven_mly_ewe_fre_rom_bsq_mcd_owc_bam_mnd_glc_rus_yor_ukr_swt_slo_est_dgb_ses_hun_mol_gam_geo_prs_scr_ctl_bos_mlt_hau_cze_fin_tsn_bat_swe_tag_jpn_knd_kor_pan_alb_zul_dut_ind_urd_tig_sun_cnt_afr_cic_svk_amh_eng_krd_grk_guj_qcu_bul_hin_nor_fbf_sod_ita_anl_lat_mao_pol_tsw_por_akn_jav_tha_chh_tml_dyu_xho_aze_arw_lit_uzb_moo_vie_heb_lda_bem_swa	-0.0545177694975604	-0.128443253502183	0.898075556891207
385	amr_afr_xho_guj_owc_gam_chh_cze_uzb_azi_dyu_mao_swt_spa_svk_bsq_ger_heb_fbf_cnt_krd_lit_igb_mol_moo_grk_est_bam_yor_fin_pan_anl_geo_bos_mcd_dut_nor_hau_amh_eng_hun_dgb_ind_glc_tag_jpn_knd_kor_lat_ita_ven_scr_mly_alb_tig_bat_mnd_swe_tsn_urd_aeg_ben_bul_rom_ctl_qcu_ukr_fre_rus_ses_sid_hin_wly_pol_sun_arw_swa_prs_cic_jav_tha_mlt_tml_zul_ewe_tur_por_slo_aze_lda_vie_sod_tsw_akn_bem	-0.392618691161624	-0.931675792532363	0.353916457704355
386	owc_lit_cic_svk_amr_gam_heb_urd_aze_uzb_zul_ind_bem_cze_lat_bsq_mcd_sod_tsw_mnd_alb_pan_bam_por_swt_arw_hun_swa_dgb_est_bos_chh_geo_swe_dut_slo_ger_mlt_tig_krd_fin_ven_mao_prs_mly_jpn_knd_kor_ben_spa_yor_eng_bat_ukr_anl_jav_cnt_rus_tsn_ita_wly_nor_bul_pol_mol_qcu_guj_fre_hin_ewe_sid_grk_hau_glc_sun_afr_moo_scr_fbf_tag_tha_amh_tml_ses_igb_azi_ctl_rom_tur_dyu_vie_aeg_lda_akn_xho	-0.322456930618712	-0.763340081597983	0.447192705005928
387	wly_mcd_swa_grk_amr_heb_gam_cze_uzb_azi_lda_mao_swt_alb_spa_bsq_bul_tig_dyu_cnt_mol_eng_dgb_lat_zul_slo_est_bem_tsw_hun_pan_sod_geo_guj_ger_glc_ctl_anl_chh_pol_fin_moo_mly_fre_jav_jpn_knd_kor_arw_prs_akn_ben_ind_nor_hau_bat_mnd_krd_bam_afr_sid_por_dut_swe_ukr_qcu_ita_svk_scr_ses_owc_rus_aeg_lit_tag_urd_tsn_rom_ven_sun_tha_amh_tml_fbf_cic_aze_bos_hin_tur_yor_vie_mlt_ewe_igb_xho	0.14773630548175	0.347652169418078	0.728887017704813
388	hau_afr_ewe_eng_anl_chh_wly_slo_tur_azi_zul_bat_fbf_por_rus_bsq_nor_amh_igb_mnd_mcd_ger_xho_hin_dgb_mol_fin_moo_tsw_est_ctl_amr_geo_dut_fre_cze_ukr_aeg_sid_pan_hun_cic_jav_arw_ind_jpn_knd_kor_bul_ben_bam_alb_tag_lit_sod_mly_cnt_swe_ses_pol_mlt_spa_scr_urd_krd_qcu_grk_svk_bos_ven_gam_prs_owc_rom_sun_glc_lda_lat_swa_mao_tha_tig_tml_bem_yor_uzb_ita_guj_aze_tsn_vie_heb_akn_swt_dyu	0.245073789773556	0.577863161233301	0.564753061580192
389	aeg_svk_ses_ita_wly_tig_hau_scr_tur_uzb_zul_mly_akn_urd_bos_bsq_pol_amr_tsw_cnt_slo_grk_bam_pan_tsn_prs_hun_dgb_cic_est_por_chh_geo_ger_rus_mol_arw_sod_sid_nor_fin_ewe_ind_cze_jav_jpn_knd_kor_swe_spa_dyu_lit_sun_alb_anl_bat_mnd_fre_ven_lat_amh_hin_rom_eng_glc_qcu_dut_bul_guj_moo_owc_ben_gam_mcd_tag_ctl_fbf_afr_xho_mao_tha_heb_tml_bem_igb_aze_ukr_krd_azi_swa_vie_mlt_swt_yor_lda	-0.429790895942498	-1.01925657549835	0.310725389190417
390	sid_ger_zul_hin_heb_owc_mlt_afr_azi_tur_akn_jav_ses_guj_alb_bsq_ita_anl_xho_cnt_scr_swe_igb_lat_ewe_lit_fin_bam_bem_est_mcd_sod_geo_glc_bul_grk_spa_gam_chh_svk_hun_cic_bat_urd_mao_jpn_knd_kor_prs_nor_tsn_slo_sun_rom_hau_tag_mnd_dut_swt_eng_tig_rus_pan_fre_ctl_qcu_arw_mol_ben_dyu_wly_ukr_amh_krd_mly_pol_ven_cze_swa_ind_tha_amr_tml_yor_fbf_uzb_bos_por_aze_lda_vie_aeg_moo_tsw_dgb	-0.281622173615613	-0.666475197330289	0.506757437360584
391	gam_slo_moo_rus_hau_owc_amh_pan_aze_uzb_bem_mao_tsw_guj_arw_bsq_krd_mlt_fbf_mnd_rom_ita_ewe_urd_lda_mol_hun_yor_bam_est_svk_sod_geo_fre_scr_grk_spa_sid_heb_lit_fin_igb_ind_swe_sun_jpn_knd_kor_ben_prs_ven_hin_tag_bul_chh_mly_cnt_pol_ses_dut_wly_glc_nor_eng_lat_qcu_cze_por_bos_cic_tig_ctl_amr_ukr_jav_afr_swa_mcd_zul_bat_tha_aeg_tml_swt_dgb_azi_ger_alb_tur_xho_vie_anl_tsn_dyu_akn	-0.470084161605606	-1.11721374791483	0.266780899292616
392	amr_scr_tsw_por_aeg_sod_heb_nor_aze_tur_ses_bat_swa_mcd_cze_bsq_bos_amh_tsn_cnt_bul_rus_dyu_eng_zul_urd_est_ven_bem_fin_swe_mlt_geo_mol_hin_spa_pan_sid_tig_dut_hun_ewe_ind_lit_mly_jpn_knd_kor_ita_rom_moo_fre_tag_slo_gam_jav_mnd_guj_yor_ger_hau_lat_ukr_ben_afr_qcu_alb_ctl_krd_fbf_owc_arw_wly_grk_sun_glc_dgb_svk_lda_mao_tha_chh_tml_bam_swt_uzb_pol_prs_azi_xho_vie_anl_cic_akn_igb	-0.260107971451963	-0.615046986733787	0.540025743907763
393	gam_krd_moo_bul_mlt_chh_owc_swe_tur_aze_zul_bat_cic_ctl_ger_bsq_pan_sod_ven_mnd_eng_slo_lda_hin_dgb_urd_fin_swa_swt_hun_rom_heb_geo_mcd_svk_scr_glc_sid_anl_rus_est_ewe_ind_dut_tag_jpn_tml_kor_spa_lat_igb_cze_sun_ita_amr_mly_cnt_nor_yor_ukr_hau_pol_arw_bos_afr_qcu_mol_guj_alb_fbf_amh_grk_aeg_ben_mao_lit_bam_por_xho_jav_tha_tig_knd_akn_bem_uzb_prs_fre_azi_ses_vie_wly_tsw_dyu_tsn	0.296059272972994	0.697313329255929	0.487346292164493
394	sid_eng_dgb_spa_aeg_anl_heb_mol_tur_aze_swa_jav_tsn_ita_urd_bsq_mcd_amr_zul_cnt_glc_nor_yor_scr_dyu_hin_est_xho_tsw_fin_prs_tig_geo_rus_ben_alb_grk_mlt_chh_rom_hun_ven_mly_lit_mao_jpn_knd_kor_arw_lat_igb_ger_tag_guj_hau_ind_mnd_pan_akn_ukr_owc_bos_swe_pol_svk_qcu_bul_slo_cze_moo_sod_dut_wly_por_sun_fre_fbf_ctl_cic_bat_tha_amh_tml_lda_swt_azi_afr_krd_uzb_bem_vie_gam_ses_ewe_bam	-0.0669022041863721	-0.157573531741182	0.875134477644602
395	wly_cze_ses_svk_sod_mlt_owc_urd_aze_uzb_swt_mao_akn_mol_dut_bsq_ctl_amh_yor_mnd_alb_nor_ven_lat_swa_por_est_ewe_tsn_fin_pan_aeg_geo_eng_pol_bos_bul_anl_heb_slo_hun_lda_ind_lit_mly_jpn_tml_kor_hin_scr_bam_swe_tag_rus_chh_jav_cnt_ben_xho_prs_sid_rom_grk_glc_spa_qcu_mcd_krd_fre_zul_gam_ita_hau_afr_bat_guj_tsw_ger_fbf_sun_tha_amr_knd_cic_dyu_tur_ukr_arw_azi_moo_vie_tig_dgb_igb_bem	-0.563140039356319	-1.34341479593097	0.182406639130031
396	gam_spa_cic_ger_sod_mlt_hau_grk_azi_tur_xho_jav_swa_ben_lat_bsq_krd_owc_swt_cnt_fre_cze_akn_pan_zul_scr_est_ses_igb_hun_urd_sid_geo_ita_ctl_bos_svk_chh_heb_hin_fin_yor_mly_rom_tag_jpn_tml_kor_mcd_dut_bem_mol_bat_bul_amh_ind_mnd_alb_dyu_prs_amr_lit_arw_pol_slo_qcu_glc_nor_por_ven_aeg_eng_wly_ukr_sun_rus_lda_guj_moo_mao_tha_anl_knd_tsn_dgb_aze_afr_swe_uzb_fbf_vie_tig_bam_ewe_tsw	-0.0133910250977594	-0.0315365801931352	0.974909202505074
397	sid_krd_akn_pol_owc_amh_sod_lat_uzb_aze_ven_mly_cic_arw_swe_bsq_hin_wly_fbf_cnt_urd_spa_tsn_bul_igb_scr_hun_xho_ses_fin_nor_anl_geo_bos_grk_fre_mol_mlt_heb_ukr_est_tsw_bat_rus_ind_jpn_knd_kor_pan_dut_bem_mcd_sun_svk_hau_mao_mnd_ben_zul_slo_tig_cze_por_ctl_alb_qcu_guj_afr_ita_dgb_gam_eng_chh_glc_jav_ger_yor_prs_swt_tag_tha_aeg_tml_moo_bam_tur_lit_rom_azi_lda_vie_amr_swa_dyu_ewe	-0.989686874936704	-2.40687129179511	0.0180655364360281
398	sod_svk_dgb_rus_tig_heb_mlt_guj_uzb_aze_tsn_mly_ewe_alb_afr_bsq_mcd_wly_swa_mnd_ukr_ben_akn_ctl_dyu_krd_est_ven_tsw_hun_ita_sid_geo_hin_ger_urd_por_chh_hau_pan_fin_yor_mao_mol_bat_jpn_knd_kor_dut_cze_zul_pol_tag_eng_aeg_sun_cnt_glc_lda_bul_owc_prs_swe_arw_bos_qcu_slo_rom_fre_bam_anl_spa_amr_lat_ind_grk_swt_scr_bem_jav_tha_gam_tml_xho_igb_tur_nor_lit_azi_cic_vie_amh_fbf_moo_ses	0.060417143176784	0.142121387810935	0.887291560895989
399	mlt_hin_igb_eng_heb_anl_aeg_ben_tur_aze_swa_bat_yor_prs_afr_bsq_svk_tig_swt_cnt_ger_pan_cic_rus_moo_slo_est_fbf_ewe_hun_lat_amh_geo_ukr_urd_arw_fre_sod_chh_spa_fin_xho_sun_bul_ind_jpn_tml_kor_krd_mcd_dyu_glc_mly_ctl_amr_jav_mnd_rom_tsw_bos_hau_dut_cze_guj_lit_qcu_por_pol_alb_ses_owc_nor_sid_grk_tag_scr_bem_ita_lda_mao_tha_gam_knd_zul_dgb_azi_mol_swe_uzb_akn_vie_wly_bam_ven_tsn	-4.9584585775082e-05	-0.000116695477347423	0.999907140434004
400	sod_bul_yor_rom_aeg_amh_mlt_cze_aze_tur_bem_mly_swa_svk_rus_bsq_alb_heb_ewe_cnt_pan_ita_tsn_ben_akn_por_hun_moo_dgb_est_spa_amr_geo_ukr_dut_grk_hin_owc_tig_afr_fin_igb_ind_ger_jav_jpn_tml_kor_prs_glc_zul_scr_bat_ctl_hau_sun_mnd_guj_fbf_mcd_gam_pol_slo_lit_mol_qcu_krd_fre_lat_dyu_sid_arw_anl_bos_mao_swe_cic_urd_lda_tag_tha_wly_knd_ses_bam_uzb_nor_eng_azi_xho_vie_chh_ven_swt_tsw	0.149609986924091	0.352013308693849	0.725624678886114
401	sid_urd_tsw_glc_owc_amh_gam_lat_uzb_aze_xho_mao_dyu_prs_guj_bsq_mol_heb_swt_cnt_spa_rus_swa_fre_bam_slo_hun_akn_cic_fin_nor_tig_geo_afr_ben_hin_alb_amr_chh_svk_est_ses_ind_lit_mly_jpn_tml_kor_ger_pol_lda_swe_sun_krd_anl_jav_mnd_bos_zul_rom_sod_pan_bul_ita_mcd_qcu_arw_ctl_grk_ven_aeg_scr_mlt_cze_bat_por_ewe_eng_fbf_tag_tha_hau_knd_bem_moo_tur_dut_ukr_azi_igb_vie_wly_yor_tsn_dgb	0.168196114250906	0.396019440366412	0.692997791282256
402	hau_dut_xho_ctl_sid_mlt_owc_svk_uzb_tur_igb_ind_dgb_alb_bos_bsq_arw_chh_ven_mnd_pol_rom_yor_grk_zul_hin_est_ewe_moo_hun_cze_gam_geo_nor_swe_bul_scr_anl_heb_mol_fin_cic_mly_fre_mao_jpn_knd_kor_rus_slo_swt_urd_tag_prs_amr_jav_cnt_pan_akn_lit_amh_spa_lat_afr_ita_qcu_ben_por_guj_tsw_aeg_eng_tig_krd_sun_glc_dyu_mcd_fbf_bat_tha_sod_tml_tsn_swa_aze_ukr_ger_azi_ses_vie_wly_lda_bem_bam	-0.0324370678943218	-0.0764316020672378	0.939239914650839
403	hau_prs_cic_slo_sod_chh_wly_pol_tur_uzb_yor_sun_moo_ita_rom_bsq_ben_tig_lda_mnd_scr_guj_bem_arw_tsn_cze_hun_akn_zul_est_lat_amh_geo_swe_eng_glc_svk_mlt_anl_ger_fin_xho_tag_por_jav_jpn_tml_kor_fre_nor_ewe_afr_ind_krd_heb_mly_cnt_pan_dgb_bul_sid_mcd_ukr_rus_dut_qcu_urd_lit_mol_igb_aeg_ctl_amr_grk_mao_spa_ven_hin_fbf_bat_tha_owc_knd_ses_swa_azi_bos_alb_aze_dyu_vie_gam_swt_bam_tsw	0.288784164923625	0.680057255564445	0.498157612791369
404	amh_eng_cic_ctl_heb_tig_sod_bos_azi_uzb_zul_mao_tsw_fre_nor_bsq_grk_wly_tsn_mnd_urd_glc_dyu_prs_yor_krd_est_ses_fbf_fin_mcd_amr_geo_mol_scr_svk_ben_anl_owc_arw_hun_swa_ind_bul_mly_jpn_tml_kor_ukr_alb_akn_rus_sun_slo_aeg_jav_cnt_ger_ewe_spa_mlt_ita_cze_lat_por_qcu_pol_afr_lit_ven_sid_hin_gam_swe_bat_rom_igb_pan_dgb_tag_tha_hau_knd_swt_lda_tur_dut_guj_aze_xho_vie_chh_bem_moo_bam	0.147281754365216	0.34680931723332	0.729518088939005
405	amr_guj_ewe_pan_sid_hau_owc_pol_uzb_tur_moo_ind_ses_cze_spa_bsq_grk_sod_cic_mnd_ukr_afr_bem_scr_dyu_bul_fin_tsw_ven_hun_ger_wly_geo_urd_mol_rom_por_mlt_chh_dut_est_zul_jav_ita_mao_jpn_knd_kor_eng_mcd_swa_hin_bat_glc_amh_mly_cnt_lat_lda_slo_tig_ben_svk_bos_arw_qcu_krd_prs_fre_xho_aeg_rus_heb_ctl_sun_nor_tsn_alb_akn_tag_tha_anl_tml_swt_dgb_aze_lit_swe_azi_igb_vie_gam_bam_fbf_yor	-0.5810377316026	-1.38510953088519	0.169332512847312
406	wly_cze_ses_arw_amh_hau_gam_alb_azi_uzb_akn_mao_bem_scr_afr_bsq_guj_mlt_dyu_mnd_prs_pol_bam_nor_moo_glc_fin_tsw_swa_hun_lat_sod_geo_hin_fre_dut_ctl_amr_aeg_rom_est_zul_sun_krd_tag_jpn_knd_kor_eng_urd_cic_slo_ind_svk_owc_jav_cnt_pan_igb_mol_tig_ita_lit_ukr_mcd_qcu_spa_swe_grk_swt_anl_por_chh_ben_bat_rus_tsn_bul_dgb_mly_tha_sid_tml_ewe_yor_aze_bos_ger_tur_xho_vie_heb_lda_fbf_ven	-0.877997275110946	-2.12641605087399	0.036116768363075
407	mlt_mol_akn_grk_anl_amr_sod_spa_aze_uzb_lda_bat_tsn_bos_ger_bsq_lat_heb_swt_cnt_krd_glc_igb_ukr_cic_fre_hun_zul_yor_est_pan_owc_geo_nor_rus_hin_slo_wly_amh_scr_fin_ven_jav_eng_ind_jpn_tml_kor_lit_rom_xho_alb_mao_mcd_tig_mly_mnd_svk_dgb_swe_gam_dut_urd_ctl_ita_qcu_pol_guj_prs_ses_sid_bul_aeg_afr_tag_cze_bem_por_bam_sun_tha_hau_knd_dyu_fbf_azi_ben_arw_tur_ewe_vie_chh_moo_swa_tsw	-0.417657744359056	-0.990580337079351	0.324460859559642
408	wly_spa_zul_svk_owc_chh_aeg_alb_aze_azi_lda_bat_ven_bos_ger_bsq_mcd_tig_yor_cnt_guj_pol_swt_ctl_swa_ben_hun_fbf_cic_est_glc_amh_geo_por_mol_rom_grk_mlt_anl_cze_fin_akn_mao_dut_sun_jpn_tml_kor_hin_ukr_ses_lit_jav_krd_gam_ind_mnd_ita_moo_scr_amr_eng_prs_swe_rus_qcu_urd_pan_fre_tsn_sid_slo_sod_lat_mly_bul_ewe_afr_bem_tag_tha_heb_knd_dyu_dgb_tur_arw_nor_uzb_tsw_vie_hau_xho_igb_bam	-1.10737331666775	-2.72012505734661	0.00778815567301736
409	heb_grk_xho_slo_chh_owc_wly_krd_aze_uzb_moo_mly_dyu_dut_ita_bsq_guj_aeg_yor_mnd_scr_prs_bam_alb_akn_bos_fin_tsn_swa_hun_rom_sod_geo_arw_cze_fre_ctl_hau_anl_ger_est_lda_jav_bul_mao_jpn_tml_kor_mcd_pol_igb_spa_ind_urd_gam_sun_cnt_hin_ven_eng_amh_lit_swe_afr_lat_qcu_mol_por_pan_bem_tig_ukr_sid_nor_bat_ben_dgb_svk_fbf_tag_tha_amr_knd_swt_ewe_azi_rus_glc_tur_tsw_vie_mlt_zul_cic_ses	-1.41881529538227	-3.56610616073367	0.000574656260379252
410	sod_slo_bam_ger_tig_mlt_wly_grk_tur_aze_yor_mly_ses_hin_ben_bsq_ctl_sid_bem_mnd_por_rus_lda_svk_tsn_rom_est_cic_swt_fin_mol_amh_geo_lit_spa_pan_scr_amr_heb_nor_hun_igb_mao_afr_bat_jpn_knd_kor_mcd_pol_dgb_prs_tag_eng_aeg_jav_cnt_ukr_xho_dut_anl_lat_guj_bos_ita_qcu_cze_bul_swe_ven_chh_glc_hau_krd_sun_fre_swa_urd_zul_ind_tha_gam_tml_ewe_tsw_azi_arw_alb_uzb_fbf_vie_owc_akn_dyu_moo	0.688697302513545	1.63359889996424	0.105724160046555
411	amh_pol_fbf_rom_sid_chh_heb_spa_uzb_tur_cic_bat_xho_por_grk_bsq_ben_tig_akn_cnt_cze_glc_ewe_afr_tsn_alb_est_swt_bam_fin_fre_wly_geo_scr_swe_slo_lat_aeg_hau_bul_hun_bem_tag_rus_mly_jpn_knd_kor_urd_eng_yor_guj_jav_ukr_gam_mao_mnd_ctl_tsw_mol_sod_lit_ger_svk_dut_qcu_bos_nor_hin_ven_owc_ita_amr_arw_ind_prs_lda_pan_igb_sun_tha_mlt_tml_swa_moo_azi_krd_mcd_aze_ses_vie_anl_zul_dyu_dgb	-0.346458018649298	-0.821714597689879	0.413340990704883
412	amh_hin_tsw_glc_chh_owc_heb_ger_uzb_aze_yor_mao_tsn_alb_eng_bsq_dut_amr_bam_cnt_lat_arw_ses_pan_dgb_fre_fin_swa_ewe_est_pol_aeg_geo_afr_rus_rom_ctl_sid_mlt_cze_hun_swt_sun_urd_mly_jpn_tml_kor_swe_scr_cic_grk_ind_mcd_hau_tag_mnd_ukr_moo_bos_anl_krd_slo_bul_mol_qcu_guj_ben_por_fbf_tig_svk_wly_spa_jav_lit_bem_ita_xho_bat_tha_gam_knd_ven_dyu_azi_prs_nor_tur_akn_vie_sod_igb_lda_zul	-0.387206079846639	-0.919347972661792	0.360291994459233
413	amh_fre_cic_nor_wly_chh_aeg_por_azi_tur_bam_tag_fbf_dut_rus_bsq_urd_hau_dgb_cnt_glc_arw_igb_svk_zul_cze_fin_dyu_moo_hun_alb_gam_geo_mol_hin_scr_mcd_tig_heb_eng_est_ven_mly_lit_jav_jpn_tml_kor_pol_bul_bem_slo_ind_ctl_anl_mao_mnd_lat_swt_ger_sod_ita_guj_swe_prs_qcu_rom_krd_spa_yor_sid_bos_mlt_ben_bat_grk_ses_pan_tsw_sun_tha_amr_knd_swa_tsn_aze_afr_ukr_uzb_xho_vie_owc_akn_ewe_lda	-0.0643850452854047	-0.151626677107691	0.879809827411149
414	chh_svk_xho_grk_hau_aeg_owc_bos_aze_tur_fbf_jav_yor_pol_pan_bsq_slo_mlt_igb_mnd_fre_rus_moo_urd_akn_mcd_fin_cic_dgb_est_guj_sid_geo_prs_ukr_ben_afr_sod_amr_nor_hun_bem_tag_krd_ind_jpn_tml_kor_scr_ger_dyu_lat_mao_lit_anl_mly_cnt_spa_zul_mol_tig_ita_hin_bul_arw_qcu_swe_ctl_eng_lda_wly_dut_heb_por_bat_alb_bam_glc_tsn_sun_tha_amh_knd_swa_tsw_uzb_rom_cze_azi_ven_vie_gam_swt_ses_ewe	0.210899535261871	0.495806139976252	0.621200851000161
415	sod_eng_igb_urd_chh_owc_tig_arw_uzb_aze_zul_mao_xho_glc_hin_bsq_spa_sid_lda_mnd_ita_ger_bem_bul_akn_slo_est_dyu_bam_fin_cze_aeg_geo_lat_dut_rus_afr_hau_anl_alb_hun_tsw_mly_pol_tag_jpn_tml_kor_nor_mcd_tsn_lit_ind_rom_heb_sun_cnt_swe_cic_mol_gam_guj_grk_fre_prs_qcu_ukr_pan_por_ses_amr_svk_mlt_ctl_jav_bos_dgb_krd_yor_bat_tha_amh_knd_ewe_swt_azi_scr_ben_tur_swa_vie_wly_moo_ven_fbf	0.491497390596756	1.16037758051892	0.248865229286032
416	aeg_mol_fbf_lat_gam_hau_owc_ctl_azi_aze_tsn_mly_lda_svk_krd_bsq_ben_chh_akn_mnd_fre_ita_bem_nor_igb_arw_fin_ven_xho_hun_rom_tig_geo_bul_afr_bos_prs_wly_sid_ukr_est_dgb_tag_pan_jav_jpn_knd_kor_ger_eng_zul_swe_sun_por_amr_ind_cnt_rus_ewe_dut_amh_urd_guj_spa_hin_qcu_mcd_alb_glc_swt_heb_scr_sod_slo_mao_cze_moo_pol_yor_bat_tha_anl_tml_dyu_tsw_uzb_lit_grk_tur_cic_vie_mlt_bam_swa_ses	-0.0185020486777059	-0.0435574671923451	0.965350541004423
417	amr_scr_xho_bos_hau_sid_heb_cze_aze_azi_moo_mao_cic_ben_eng_bsq_pan_owc_dgb_cnt_glc_krd_dyu_ctl_fbf_ukr_est_akn_lda_fin_ita_sod_geo_nor_lit_svk_dut_wly_mlt_mcd_hun_tsn_bat_arw_jav_jpn_tml_kor_prs_fre_ewe_guj_mly_ger_tig_sun_mnd_por_ven_spa_anl_afr_grk_pol_urd_qcu_bul_slo_swe_tsw_amh_lat_aeg_mol_tag_alb_igb_hin_yor_ind_tha_gam_knd_swt_swa_tur_rom_rus_uzb_zul_vie_chh_ses_bam_bem	-0.250039172940457	-0.590891252629975	0.556026638684102
418	aeg_slo_tsn_glc_sod_gam_mlt_ita_tur_aze_lda_mly_xho_eng_krd_bsq_spa_hau_bam_cnt_arw_bul_fbf_mcd_swt_por_est_ses_tsw_hun_dut_amr_geo_rom_grk_urd_cze_wly_tig_nor_fin_ewe_mao_swe_bat_jpn_knd_kor_pol_lit_dgb_pan_tag_prs_heb_ind_mnd_scr_cic_lat_owc_alb_hin_ctl_ukr_qcu_guj_bos_ben_moo_sid_rus_anl_fre_sun_afr_akn_ger_zul_jav_tha_chh_tml_dyu_yor_azi_mol_svk_uzb_igb_vie_amh_bem_ven_swa	0.0389437009366336	0.0915992466101924	0.927213465617996
419	wly_ger_bam_krd_tig_amh_owc_lit_uzb_tur_yor_bat_cic_rus_mcd_bsq_por_mlt_dgb_cnt_pol_dut_fbf_lat_ewe_ben_fin_moo_swt_est_guj_amr_geo_rom_alb_grk_scr_anl_hau_slo_hun_tsw_mly_cze_jav_jpn_tml_kor_hin_arw_zul_spa_sun_mol_sod_ind_mnd_bul_swa_urd_aeg_ita_glc_bos_eng_qcu_afr_nor_ukr_igb_sid_ctl_heb_pan_tag_svk_xho_swe_tsn_mao_tha_gam_knd_lda_ses_aze_fre_prs_azi_ven_vie_chh_akn_dyu_bem	0.00746229620942727	0.0175777264017716	0.986013381743978
420	hau_ger_fbf_svk_anl_mlt_sid_glc_uzb_azi_yor_mly_tsw_rom_nor_bsq_bul_wly_dgb_cnt_mol_grk_ven_swe_zul_pan_fin_igb_ewe_hun_alb_aeg_geo_hin_pol_cze_krd_amh_heb_rus_est_tsn_tag_ita_bat_jpn_tml_kor_scr_ben_cic_slo_jav_urd_gam_sun_mnd_bos_akn_spa_sod_afr_dut_guj_lit_qcu_por_ukr_ctl_bem_chh_mcd_owc_lat_ind_arw_xho_fre_swa_mao_tha_tig_knd_swt_bam_tur_prs_eng_aze_dyu_vie_amr_moo_lda_ses	-0.819072541719391	-1.97933282381272	0.0507356193564906
421	owc_rus_bam_bul_anl_gam_chh_urd_tur_uzb_cic_tag_swt_prs_grk_bsq_guj_sod_bem_mnd_ctl_dut_dyu_ukr_xho_swe_est_yor_ven_hun_pan_tig_geo_nor_pol_rom_mol_amr_aeg_lit_fin_tsw_mly_arw_jav_jpn_knd_kor_spa_ben_dgb_afr_sun_glc_heb_bat_cnt_fre_tsn_mcd_sid_scr_ger_lat_alb_qcu_ita_hin_por_zul_wly_krd_mlt_slo_mao_svk_lda_bos_akn_ind_tha_hau_tml_fbf_igb_aze_eng_cze_azi_ewe_vie_amh_moo_swa_ses	0.109601828545678	0.257654673616981	0.79724269311793
422	owc_lit_igb_ita_gam_chh_tig_pan_azi_aze_tsw_mly_ses_mcd_fre_bsq_grk_heb_xho_cnt_krd_arw_tsn_por_akn_bul_est_moo_bam_fin_glc_mlt_geo_alb_slo_dut_ukr_anl_sod_svk_hun_ven_jav_spa_mao_jpn_knd_kor_afr_hin_bem_lat_sun_guj_wly_ind_mnd_mol_swt_cze_hau_scr_ctl_rus_bos_qcu_rom_eng_ger_cic_amr_urd_sid_nor_tag_swe_dgb_ben_lda_bat_tha_aeg_tml_yor_swa_uzb_pol_prs_tur_dyu_vie_amh_zul_ewe_fbf	-0.75270167696978	-1.80825858208278	0.0737983399408777
423	aeg_ctl_bam_grk_gam_sod_heb_arw_uzb_tur_cic_jav_ses_urd_fre_bsq_por_chh_tsn_mnd_scr_bul_dgb_alb_swa_mcd_est_ewe_lda_fin_lit_mlt_geo_svk_spa_ita_glc_anl_sid_bos_hun_moo_ind_pol_mly_jpn_tml_kor_mol_swe_swt_nor_tag_pan_amh_bat_cnt_prs_igb_lat_amr_eng_guj_rom_ger_qcu_afr_slo_krd_ven_owc_ben_wly_rus_sun_cze_akn_dut_bem_mao_tha_hau_knd_xho_zul_azi_hin_ukr_aze_dyu_vie_tig_tsw_yor_fbf	-0.582405162397838	-1.39141036091689	0.167420485988959
424	mlt_dut_lda_fre_owc_amr_sod_swe_aze_tur_yor_bat_xho_prs_eng_bsq_slo_heb_cic_cnt_arw_lat_zul_rus_swt_bos_hun_dyu_ewe_fin_pol_chh_geo_krd_ita_por_alb_tig_amh_ctl_est_swa_sun_urd_ind_jpn_knd_kor_ben_ukr_ven_ger_jav_cze_gam_mao_mnd_pan_fbf_svk_anl_lit_afr_glc_rom_qcu_mol_grk_nor_igb_sid_mcd_hau_hin_mly_scr_ses_spa_bem_tag_tha_wly_tml_bam_tsw_uzb_guj_bul_azi_tsn_vie_aeg_dgb_moo_akn	-0.327780333938156	-0.775769336150274	0.439853513780903
425	amr_rom_tsw_mol_owc_chh_heb_bul_uzb_tur_bam_tag_xho_cze_guj_bsq_ukr_wly_yor_mnd_ger_fre_bem_svk_dgb_prs_fin_ven_dyu_est_nor_mlt_geo_lit_mcd_swe_arw_anl_gam_hin_hun_cic_mao_slo_ind_jpn_knd_kor_glc_por_igb_alb_jav_eng_tig_sun_cnt_krd_ewe_grk_sid_pan_afr_urd_rus_qcu_ctl_ben_ita_swa_sod_spa_aeg_dut_bat_bos_fbf_pol_ses_mly_tha_hau_tml_akn_tsn_azi_scr_lat_aze_swt_vie_amh_lda_zul_moo	-0.246315636211103	-0.582183363023106	0.561851913133332
426	owc_ger_bam_ita_heb_sid_mlt_eng_azi_uzb_akn_mao_ses_por_dut_bsq_hin_hau_yor_cnt_alb_bul_zul_guj_ewe_slo_hun_bem_xho_est_lit_anl_geo_arw_bos_prs_cze_wly_sod_rus_fin_tsn_ind_scr_tag_jpn_tml_kor_fre_glc_cic_lat_mly_svk_amh_sun_mnd_ukr_dgb_mcd_gam_swe_grk_ctl_spa_qcu_urd_rom_pan_swa_aeg_ben_amr_pol_jav_afr_igb_krd_ven_bat_tha_tig_knd_swt_lda_aze_mol_nor_tur_fbf_vie_chh_tsw_moo_dyu	0.0778579222502601	0.183400710570542	0.854882878423094
427	hau_ben_ses_urd_amh_aeg_heb_ukr_uzb_azi_lda_jav_dgb_afr_alb_bsq_swe_anl_swa_cnt_cze_slo_dyu_pol_akn_svk_est_ewe_yor_hun_dut_gam_geo_guj_lat_ctl_hin_sod_tig_bul_fin_tsw_tag_spa_ind_jpn_tml_kor_glc_por_xho_krd_mly_grk_chh_mao_mnd_arw_tsn_nor_wly_fre_mcd_prs_pan_qcu_bos_scr_rus_bem_sid_mol_owc_rom_sun_ita_zul_eng_bam_bat_tha_amr_knd_fbf_moo_aze_ger_lit_tur_igb_vie_mlt_ven_swt_cic	-1.22617780597415	-3.03207621793511	0.00314681266513339
428	hau_eng_yor_rom_aeg_heb_mlt_pan_azi_aze_dgb_bat_lda_ger_ita_bsq_guj_amr_fbf_mnd_grk_afr_tsw_svk_dyu_cze_hun_ewe_igb_est_urd_anl_geo_prs_bul_pol_bos_wly_tig_mol_fin_zul_ind_mcd_jav_jpn_tml_kor_nor_fre_swa_arw_mly_ukr_amh_sun_cnt_slo_moo_scr_gam_ctl_krd_ben_glc_qcu_lit_swe_rus_xho_owc_hin_sid_alb_tag_dut_tsn_por_ses_mao_tha_chh_knd_akn_bem_tur_lat_spa_uzb_bam_vie_sod_swt_cic_ven	-0.830039773144876	-2.00393843079236	0.0479858779239428
429	hau_slo_bem_glc_chh_amr_amh_svk_uzb_tur_lda_bat_xho_scr_spa_bsq_eng_sod_tsn_cnt_grk_alb_cic_cze_yor_pol_fin_swa_tsw_hun_swe_tig_geo_por_guj_rus_ukr_wly_aeg_mol_est_dyu_sun_prs_mao_jpn_knd_kor_dut_afr_dgb_ita_jav_bos_owc_tag_mnd_fre_igb_hin_anl_ctl_arw_pan_nor_qcu_ben_lat_rom_ses_gam_urd_sid_mcd_mly_bul_ewe_ger_akn_ind_tha_mlt_tml_bam_zul_azi_krd_lit_aze_ven_vie_heb_fbf_moo_swt	-1.03506906864928	-2.53146220423504	0.0130367447956917
430	sid_swe_tsw_pan_hau_mlt_amh_rom_aze_tur_bem_tag_akn_prs_ger_bsq_cze_owc_zul_mnd_ben_grk_swt_ukr_ewe_bos_hun_yor_tsn_fin_spa_chh_geo_guj_lit_ita_rus_gam_tig_por_est_igb_sun_mol_mly_jpn_tml_kor_slo_ctl_fbf_eng_jav_arw_heb_mao_cnt_lat_xho_afr_sod_glc_fre_hin_scr_qcu_mcd_pol_svk_bam_wly_bul_amr_nor_bat_urd_dyu_krd_cic_ind_tha_anl_knd_ven_lda_azi_alb_dut_uzb_moo_vie_aeg_dgb_swa_ses	0.0793260525134877	0.186602750822072	0.852378564913442
431	owc_eng_tsn_svk_heb_tig_wly_ita_azi_aze_tsw_ind_ses_bos_mcd_bsq_glc_sid_bam_mnd_hin_pan_akn_slo_ven_guj_hun_xho_zul_est_mol_hau_geo_scr_rom_krd_prs_amh_amr_nor_fin_dgb_bat_rus_sun_jpn_knd_kor_pol_dut_dyu_lit_jav_lat_chh_mao_cnt_swe_lda_grk_anl_alb_ben_urd_ger_qcu_bul_fre_afr_ewe_mlt_ukr_aeg_arw_mly_spa_swa_por_swt_tag_tha_sod_tml_bem_yor_tur_cze_ctl_uzb_cic_vie_gam_igb_fbf_moo	0.509080929494761	1.2030747357404	0.232001172289489
432	mlt_fre_ven_ukr_tig_amr_wly_grk_uzb_azi_bem_sun_igb_por_alb_bsq_rom_heb_dyu_mnd_prs_ita_swa_lit_bam_glc_hun_zul_ewe_fin_ctl_anl_geo_swe_bos_guj_bul_owc_gam_hin_est_akn_jav_nor_mly_jpn_knd_kor_scr_mcd_xho_lat_mao_dut_hau_tag_cnt_svk_yor_urd_aeg_ger_afr_mol_ben_qcu_rus_slo_eng_tsw_sod_pan_amh_krd_bat_spa_ses_arw_dgb_ind_tha_chh_tml_lda_cic_aze_pol_cze_tur_fbf_vie_sid_tsn_swt_moo	0.0827301042646759	0.194758385703994	0.84600693385815
433	aeg_slo_tsn_por_sid_tig_amh_ita_uzb_azi_tsw_mao_ewe_ukr_arw_bsq_urd_anl_swt_cnt_bul_rus_dgb_guj_ven_afr_hun_bam_lda_fin_svk_chh_geo_ben_spa_pol_hin_wly_amr_glc_est_xho_mly_lit_jav_jpn_knd_kor_prs_lat_dyu_ctl_ind_scr_owc_tag_mnd_grk_zul_mcd_mlt_swe_krd_bos_cze_qcu_fre_pan_alb_akn_heb_eng_hau_ger_sun_dut_bem_rom_igb_bat_tha_gam_tml_swa_cic_tur_nor_mol_aze_ses_vie_sod_fbf_moo_yor	-0.00873358016306754	-0.0205633981955997	0.983637992938177
434	gam_ctl_zul_ger_sid_amh_wly_alb_aze_uzb_moo_mly_yor_mcd_pol_bsq_afr_aeg_dyu_mnd_scr_mol_ewe_swe_bem_eng_hun_lda_swt_fin_rus_mlt_geo_lit_urd_grk_nor_hau_tig_fre_est_fbf_bat_dut_jav_jpn_tml_kor_ukr_bul_akn_ben_ind_rom_amr_mao_cnt_hin_ses_por_chh_lat_guj_glc_spa_qcu_bos_ita_pan_ven_sod_slo_owc_svk_tag_cze_dgb_krd_tsn_sun_tha_heb_knd_tsw_swa_azi_prs_arw_tur_xho_vie_anl_igb_cic_bam	-0.681731302826658	-1.63520432878694	0.105386616123417
435	sod_por_fbf_pol_gam_amh_chh_cze_azi_uzb_ven_mao_akn_mol_krd_bsq_svk_sid_bem_cnt_ukr_rus_swt_eng_zul_alb_hun_bam_moo_fin_nor_amr_geo_guj_scr_ita_urd_hau_wly_prs_est_lda_tag_bul_ind_jpn_tml_kor_lit_ctl_dgb_glc_bat_pan_owc_sun_mnd_dut_xho_bos_mlt_hin_rom_ben_grk_qcu_afr_lat_mcd_ses_aeg_fre_tig_swe_mly_ger_yor_arw_igb_jav_tha_heb_knd_ewe_swa_tur_spa_slo_aze_cic_vie_anl_tsn_tsw_dyu	0.303868727404297	0.716385813563961	0.475548277396539
436	heb_glc_xho_lit_gam_amr_sid_afr_tur_azi_zul_sun_akn_bos_ctl_bsq_bul_anl_bam_cnt_guj_ben_ven_ukr_tsw_slo_fin_dgb_swt_est_krd_tig_geo_mol_grk_spa_ita_mlt_hau_swe_hun_tsn_mly_svk_jav_jpn_tml_kor_rom_ger_bem_mcd_tag_prs_sod_ind_mnd_arw_dyu_hin_wly_rus_alb_nor_dut_qcu_pan_eng_scr_lda_owc_pol_chh_por_mao_lat_fbf_cze_ewe_bat_tha_aeg_knd_ses_cic_uzb_fre_urd_aze_moo_vie_amh_yor_swa_igb	-0.317453412245401	-0.750714817740028	0.454719580154646
437	anl_krd_ses_eng_sid_hau_wly_rus_uzb_azi_fbf_mao_dgb_rom_ukr_bsq_lit_sod_bam_mnd_glc_scr_zul_nor_swa_svk_fin_tsn_bem_est_grk_mlt_geo_arw_mcd_lat_slo_gam_amr_pol_hun_cic_jav_cze_sun_jpn_tml_kor_ben_por_igb_afr_mly_pan_amh_tag_cnt_swe_xho_mol_tig_ctl_urd_fre_guj_qcu_spa_ger_dut_ven_heb_prs_chh_alb_ind_hin_tsw_bos_moo_bat_tha_owc_knd_lda_akn_aze_ita_bul_tur_swt_vie_aeg_yor_ewe_dyu	-0.578147640947048	-1.3791690262165	0.171150395884907
438	anl_mcd_zul_arw_wly_chh_owc_mol_azi_tur_ewe_mao_igb_lat_bul_bsq_bos_hau_swt_mnd_hin_ben_tsn_slo_cic_urd_hun_yor_akn_est_alb_amh_geo_fre_swe_cze_grk_sid_heb_eng_fin_swa_sun_rus_bat_jpn_knd_kor_lit_por_xho_nor_mly_glc_tig_ind_cnt_krd_bam_scr_aeg_pol_svk_pan_ger_qcu_afr_ctl_spa_moo_sod_guj_mlt_prs_tag_dut_ven_ukr_tsw_jav_tha_gam_tml_dyu_ses_aze_rom_ita_uzb_fbf_vie_amr_lda_dgb_bem	-0.32225176157987	-0.762650689912504	0.447601836357231
439	sid_spa_bam_scr_wly_gam_heb_cze_aze_azi_moo_mly_zul_svk_pan_bsq_grk_chh_swa_mnd_fre_hin_cic_swe_dgb_rom_est_fbf_ven_fin_eng_amh_geo_slo_guj_lit_krd_sod_tig_dut_hun_ses_jav_nor_bat_jpn_tml_kor_mol_ita_xho_bos_mao_por_anl_sun_cnt_lat_tsw_ctl_hau_urd_ukr_prs_afr_qcu_ben_mcd_ger_swt_aeg_alb_mlt_pol_ind_arw_akn_bul_tsn_tag_tha_owc_knd_igb_lda_uzb_glc_rus_tur_bem_vie_amr_ewe_yor_dyu	-0.0634352274175885	-0.149737157267759	0.881296246504614
440	mlt_spa_swa_pan_aeg_anl_tig_eng_uzb_aze_dyu_sun_ses_guj_dut_bsq_prs_sod_tsw_mnd_lat_scr_fbf_grk_tsn_bul_fin_cic_bam_hun_mol_gam_geo_por_hin_urd_pol_heb_chh_nor_est_lda_ind_fre_mao_jpn_tml_kor_krd_slo_ven_cze_mly_ctl_wly_jav_cnt_alb_swt_mcd_amh_rom_glc_swe_afr_qcu_bos_lit_rus_bem_owc_svk_sid_arw_tag_ben_igb_ita_akn_bat_tha_hau_knd_yor_moo_tur_ukr_ger_azi_zul_vie_amr_dgb_ewe_xho	-0.638865635620073	-1.52889629915929	0.129684443456811
441	chh_fre_tsw_arw_owc_tig_sid_spa_azi_uzb_igb_jav_fbf_ben_mol_bsq_pan_sod_swt_cnt_svk_eng_ewe_krd_cic_pol_hun_zul_bam_fin_ctl_mlt_geo_hin_urd_swe_ita_gam_amr_por_est_dyu_mly_grk_bat_jpn_knd_kor_glc_cze_tsn_ukr_mao_dut_hau_tag_mnd_prs_ven_lit_aeg_lat_mcd_bos_nor_qcu_alb_scr_rus_swa_wly_bul_amh_slo_sun_guj_ses_rom_akn_ind_tha_anl_tml_dgb_lda_tur_ger_afr_aze_yor_vie_heb_moo_bem_xho	-0.186459023494888	-0.440366727199029	0.660693363285287
442	heb_slo_tsn_svk_tig_sid_sod_rom_uzb_tur_bam_mao_swa_urd_alb_bsq_scr_owc_swt_cnt_pan_eng_akn_dut_cic_ukr_hun_moo_yor_est_nor_hau_geo_rus_pol_hin_arw_mlt_gam_glc_fin_dgb_sun_mol_mly_jpn_tml_kor_krd_lat_bem_ctl_tag_cze_chh_bat_mnd_lit_igb_fre_wly_grk_ita_ben_mcd_qcu_por_spa_bul_tsw_amh_guj_aeg_bos_ind_ger_ses_prs_ven_jav_tha_anl_knd_xho_lda_aze_swe_afr_azi_ewe_vie_amr_fbf_zul_dyu	-0.281236714284651	-0.665581559287712	0.507326034674264
443	sid_fre_moo_afr_tig_anl_wly_pol_uzb_aze_bem_sun_bam_alb_ger_bsq_ben_owc_xho_cnt_ukr_pan_akn_lit_dgb_guj_hun_lda_cic_fin_slo_mlt_geo_bul_urd_arw_spa_heb_aeg_rus_est_zul_mao_grk_ind_jpn_tml_kor_ctl_hin_yor_mcd_tag_prs_chh_bat_mnd_cze_fbf_rom_amh_mol_swe_scr_glc_qcu_eng_bos_nor_swa_sod_svk_hau_krd_jav_lat_ven_por_swt_mly_tha_amr_knd_tsn_ewe_tur_ita_dut_azi_ses_vie_gam_igb_dyu_tsw	-0.957266511606008	-2.3303147404435	0.0219521480970743
444	wly_spa_dgb_bos_heb_mlt_sid_svk_azi_aze_igb_bat_ven_fre_glc_bsq_rus_hau_bem_cnt_ctl_urd_cic_lit_fbf_arw_fin_xho_yor_hun_swe_anl_geo_ben_bul_mcd_ita_aeg_sod_dut_est_bam_tag_mol_sun_jpn_knd_kor_guj_ger_lda_rom_jav_cze_chh_ind_mnd_slo_moo_scr_gam_prs_eng_lat_afr_qcu_pol_ukr_hin_tsn_amr_krd_owc_grk_mly_nor_swa_pan_ewe_mao_tha_tig_tml_zul_tsw_tur_por_alb_uzb_akn_vie_amh_dyu_swt_ses	-0.186504645758212	-0.44032172790955	0.660725831942626
445	aeg_bul_ewe_rus_tig_hau_mlt_spa_aze_azi_tsn_mly_dyu_hin_eng_bsq_krd_heb_zul_cnt_guj_afr_akn_arw_fbf_glc_hun_ses_xho_est_urd_sod_geo_por_lat_ukr_rom_gam_chh_grk_fin_ven_bat_svk_jav_jpn_tml_kor_nor_cze_dgb_ctl_mao_ger_sid_sun_mnd_ben_bem_mcd_owc_pan_pol_bos_prs_qcu_lit_ita_swe_lda_amr_scr_wly_alb_tag_mol_swt_fre_swa_ind_tha_anl_knd_moo_igb_tur_dut_slo_uzb_cic_vie_amh_bam_yor_tsw	-0.60870964353975	-1.45239163677399	0.149758331443159
446	hau_afr_ewe_bos_sod_owc_chh_prs_azi_tur_swt_mao_dgb_fre_guj_bsq_ger_sid_moo_cnt_ukr_mol_igb_rom_swa_por_fin_zul_lda_est_alb_aeg_geo_rus_urd_krd_arw_wly_amr_lit_hun_ses_bat_hin_ind_jpn_knd_kor_glc_pol_fbf_ita_tag_bul_amh_sun_mnd_cze_tsn_svk_tig_mcd_nor_dut_eng_qcu_ctl_scr_spa_bam_mlt_swe_anl_grk_jav_slo_xho_pan_dyu_mly_tha_heb_tml_akn_ven_aze_ben_lat_uzb_cic_vie_gam_tsw_bem_yor	0.0986169466852163	0.232194272802068	0.816897315130859
447	wly_swe_tsw_pan_gam_owc_hau_mcd_uzb_azi_yor_mly_ven_guj_fre_bsq_por_amh_akn_cnt_dut_cze_ses_svk_tsn_ita_est_bam_ewe_fin_alb_anl_geo_nor_ger_bul_arw_sod_aeg_grk_hun_bem_mao_glc_ind_jpn_knd_kor_hin_ctl_lda_lit_tag_lat_tig_jav_mnd_rus_cic_mol_sid_eng_afr_ukr_krd_qcu_urd_prs_pol_zul_heb_slo_amr_spa_bat_ben_fbf_rom_swt_sun_tha_mlt_tml_dyu_moo_tur_scr_bos_aze_swa_vie_chh_xho_igb_dgb	-0.19170321674731	-0.452566844695972	0.651914640154367
448	gam_fre_swa_dut_hau_amr_chh_ger_uzb_azi_xho_tag_akn_ctl_pan_bsq_prs_sod_ewe_mnd_mol_bul_tsn_ita_tsw_spa_fin_fbf_dgb_hun_lit_anl_geo_krd_ben_guj_ukr_wly_aeg_hin_est_cic_ind_afr_sun_jpn_knd_kor_grk_eng_ses_arw_jav_svk_owc_mao_cnt_rus_swt_pol_sid_bos_glc_por_alb_qcu_scr_cze_nor_igb_heb_rom_amh_mcd_mly_swe_moo_slo_bam_bat_tha_mlt_tml_zul_yor_aze_urd_lat_tur_dyu_vie_tig_bem_lda_ven	-0.373015849696509	-0.883755979541815	0.379106894020431
449	tig_guj_swt_prs_gam_amr_wly_mcd_aze_azi_ses_mao_dyu_alb_grk_bsq_mol_owc_bem_mnd_bul_ben_lda_lat_yor_dut_est_ewe_cic_fin_arw_heb_geo_urd_lit_fre_ctl_sid_mlt_hin_hun_moo_sun_ukr_mly_jpn_tml_kor_rom_ita_tsw_bos_tag_pan_hau_jav_cnt_ger_xho_por_sod_eng_pol_svk_swe_qcu_slo_afr_cze_ven_chh_krd_aeg_glc_bat_scr_dgb_rus_bam_ind_tha_amh_knd_akn_zul_tur_nor_spa_uzb_tsn_vie_anl_igb_fbf_swa	0.278988180772328	0.65787870984294	0.512241228643242
450	anl_por_cic_slo_chh_wly_amr_ukr_tur_aze_tsn_jav_ewe_dut_prs_bsq_afr_aeg_moo_cnt_ben_ita_lda_bul_yor_alb_est_bam_fbf_fin_rom_sid_geo_pan_nor_eng_mol_mlt_owc_ctl_hun_swt_mly_urd_ind_jpn_tml_kor_scr_lat_xho_arw_sun_hin_hau_tag_mnd_lit_tsw_cze_amh_guj_spa_fre_mcd_qcu_rus_grk_ger_zul_sod_krd_tig_pol_mao_svk_akn_bos_bem_bat_tha_gam_knd_ven_igb_uzb_glc_swe_azi_ses_vie_heb_dgb_dyu_swa	-0.331431976852489	-0.784271359925117	0.434873971013245
451	gam_glc_swa_guj_anl_heb_sid_mcd_tur_uzb_ewe_mly_ven_spa_nor_bsq_lat_mlt_moo_cnt_afr_dut_akn_svk_ses_ctl_est_bam_tsw_hun_alb_chh_geo_pan_urd_ben_cze_sod_aeg_swe_fin_fbf_jav_krd_sun_jpn_tml_kor_bul_rom_dyu_prs_tag_ukr_amr_ind_mnd_ger_swt_fre_owc_ita_mol_lit_eng_qcu_por_slo_arw_dgb_amh_grk_hau_scr_mao_bos_yor_pol_bem_bat_tha_tig_knd_tsn_zul_aze_rus_hin_azi_igb_vie_wly_xho_cic_lda	0.284796727330744	0.670045860650861	0.504488923892743
452	mlt_guj_zul_spa_aeg_sod_amh_ctl_azi_aze_lda_jav_ewe_nor_urd_bsq_grk_gam_ven_cnt_ukr_arw_yor_dut_xho_scr_est_bam_bem_fin_alb_tig_geo_bul_hin_pol_prs_hau_owc_mcd_hun_swt_bat_mol_ind_jpn_tml_kor_lat_ita_akn_slo_mly_afr_amr_tag_mnd_por_dyu_cze_anl_svk_fre_krd_bos_qcu_glc_eng_swe_moo_sid_ger_heb_rom_sun_pan_swa_lit_tsw_mao_tha_wly_knd_dgb_tsn_uzb_ben_rus_tur_igb_vie_chh_ses_fbf_cic	0.929614270744529	2.22073273608286	0.0287973571405398
453	tig_ctl_ses_nor_owc_sod_amr_arw_azi_uzb_bam_jav_ven_glc_alb_bsq_krd_wly_swt_mnd_pan_ger_igb_cze_tsn_spa_est_xho_swa_fin_guj_chh_geo_ben_ukr_por_rom_gam_mlt_mcd_hun_moo_sun_lat_mao_jpn_knd_kor_hin_scr_ewe_prs_ind_lit_anl_mly_cnt_pol_lda_afr_aeg_fre_swe_urd_svk_qcu_bul_dut_grk_cic_sid_mol_heb_bos_bat_ita_yor_rus_dyu_tag_tha_hau_tml_tsw_dgb_tur_slo_eng_aze_fbf_vie_amh_bem_akn_zul	0.217769873099018	0.51259578653065	0.609449438911817
454	chh_bos_fbf_cze_heb_owc_anl_pan_tur_uzb_ses_jav_ven_ita_urd_bsq_mcd_aeg_ewe_cnt_pol_lit_igb_scr_moo_rom_fin_xho_yor_est_alb_gam_geo_ben_lat_krd_ctl_hau_amr_guj_hun_zul_mao_dut_bat_jpn_tml_kor_nor_svk_swt_rus_ind_bul_sod_sun_mnd_grk_tsw_afr_mlt_mol_slo_hin_por_qcu_arw_spa_eng_lda_amh_fre_wly_prs_tag_glc_dyu_ukr_swa_mly_tha_tig_knd_dgb_cic_aze_ger_swe_azi_akn_vie_sid_bam_bem_tsn	-0.373602766509291	-0.88423958154956	0.378847199661729
455	amh_ben_xho_pol_anl_owc_gam_lat_uzb_tur_akn_tag_lda_eng_ger_bsq_cze_wly_cic_mnd_rom_ita_dgb_urd_zul_grk_hun_tsn_moo_est_pan_sod_geo_prs_fre_mol_svk_mlt_chh_ukr_fin_yor_sun_spa_jav_jpn_knd_kor_alb_rus_igb_por_mly_afr_sid_ind_cnt_bul_bam_nor_hau_krd_swe_slo_ctl_qcu_arw_hin_scr_tsw_amr_dut_tig_mcd_bat_bos_ses_glc_swt_mao_tha_heb_tml_swa_dyu_azi_guj_lit_aze_bem_vie_aeg_fbf_ven_ewe	-0.0489324600505428	-0.115391869946609	0.908383310124776
456	anl_krd_bam_ctl_wly_aeg_owc_ukr_uzb_azi_dyu_tag_zul_spa_slo_bsq_urd_chh_yor_mnd_scr_mcd_igb_glc_cic_lat_hun_ewe_swa_est_mol_sid_geo_svk_rus_lit_fre_mlt_sod_afr_fin_tsw_ind_bos_bat_jpn_tml_kor_hin_alb_bem_bul_jav_eng_gam_mly_cnt_dut_akn_ita_hau_rom_por_nor_cze_qcu_arw_pan_pol_ses_tig_ben_amr_grk_sun_swe_tsn_ger_dgb_mao_tha_heb_knd_fbf_ven_aze_prs_guj_tur_lda_vie_amh_moo_swt_xho	-1.08043794172318	-2.64571804312202	0.00957155931805982
457	anl_dut_xho_ukr_wly_sid_amr_ger_aze_uzb_swt_tag_akn_urd_eng_bsq_alb_chh_igb_cnt_nor_krd_dyu_mcd_bem_swe_est_tsw_swa_hun_ctl_aeg_geo_hin_rus_afr_svk_gam_hau_cze_fin_ses_jav_ben_sun_jpn_knd_kor_bos_glc_yor_pan_bat_fre_amh_mao_mnd_ita_bam_spa_owc_pol_grk_por_lat_qcu_guj_slo_mol_ven_tig_scr_mlt_arw_ind_prs_moo_rom_zul_mly_tha_sod_tml_fbf_cic_tur_lit_bul_azi_lda_vie_heb_tsn_ewe_dgb	-0.996864776294815	-2.42851139921064	0.0170841289982221
458	mlt_alb_cic_svk_anl_wly_chh_prs_tur_uzb_tsn_ind_xho_grk_ukr_bsq_glc_gam_moo_cnt_bos_nor_dyu_ben_yor_lat_fin_ven_zul_est_arw_tig_geo_urd_ger_ctl_fre_owc_amr_ita_hun_fbf_bat_pol_mly_jpn_tml_kor_mol_swe_igb_rus_tag_afr_sod_sun_mnd_dut_dgb_guj_amh_hin_rom_pan_por_qcu_eng_scr_mcd_lda_hau_lit_aeg_cze_mao_bul_bam_krd_swt_jav_tha_sid_knd_swa_akn_aze_slo_spa_azi_ses_vie_heb_bem_ewe_tsw	0.46631530086667	1.09960397002689	0.274343030948384
459	sod_eng_tsn_arw_owc_mlt_heb_krd_tur_azi_ses_jav_akn_rus_spa_bsq_scr_gam_fbf_mnd_bul_ben_dgb_ukr_ewe_cze_hun_xho_ven_fin_ger_amr_geo_mol_urd_nor_svk_wly_anl_afr_est_swt_sun_glc_ind_jpn_tml_kor_pan_dut_moo_rom_mly_grk_tig_mao_cnt_lit_zul_slo_chh_ctl_bos_ita_alb_qcu_por_guj_swe_igb_hau_lat_aeg_mcd_tag_hin_lda_pol_tsw_bat_tha_sid_knd_cic_swa_aze_fre_prs_uzb_dyu_vie_amh_bem_yor_bam	-0.066295642672862	-0.1560601643644	0.876323856642446
460	mlt_hin_ewe_glc_heb_sod_gam_scr_tur_aze_fbf_ind_lda_ger_dut_bsq_grk_wly_bem_mnd_mol_ukr_zul_bos_moo_pan_hun_ven_akn_fin_fre_amh_geo_rus_ben_por_arw_sid_tig_alb_est_swt_sun_spa_mly_jpn_tml_kor_guj_pol_swa_mcd_mao_slo_aeg_jav_cnt_swe_igb_svk_owc_lat_rom_krd_eng_qcu_urd_bul_ctl_tsn_hau_ita_amr_afr_tag_prs_ses_cze_yor_bat_tha_chh_knd_dgb_cic_uzb_lit_nor_azi_xho_vie_anl_tsw_dyu_bam	0.450498915494104	1.06255488366648	0.29073523442713
461	aeg_rom_swt_afr_gam_anl_amh_mcd_tur_aze_tsn_mly_moo_cze_pan_bsq_ger_wly_igb_cnt_eng_scr_cic_krd_bem_prs_est_ven_ses_fin_slo_chh_geo_alb_ctl_dut_nor_sod_owc_urd_hun_lda_jav_rus_sun_jpn_knd_kor_bos_guj_tsw_fre_mao_arw_sid_tag_mnd_glc_fbf_ukr_tig_ita_bul_pol_grk_qcu_hin_ben_mol_swa_mlt_swe_hau_por_ind_lat_dyu_lit_yor_bat_tha_amr_tml_ewe_akn_azi_svk_spa_uzb_dgb_vie_heb_zul_xho_bam	-0.297760294582757	-0.704237581049332	0.48304455413645
462	mlt_guj_fbf_bul_gam_sod_aeg_por_uzb_azi_xho_jav_tsw_slo_dut_bsq_lat_amr_igb_cnt_ben_cze_dyu_scr_ven_spa_est_lda_swt_fin_mol_wly_geo_ctl_pol_mcd_grk_owc_hau_bos_hun_ses_mao_arw_mly_jpn_knd_kor_afr_urd_bam_glc_bat_rom_anl_tag_mnd_lit_akn_eng_tig_rus_hin_alb_fre_qcu_ukr_pan_ger_dgb_chh_krd_heb_nor_sun_prs_tsn_ita_yor_ind_tha_sid_tml_swa_ewe_tur_swe_svk_aze_bem_vie_amh_zul_moo_cic	-0.17440297110583	-0.411535099913231	0.68162709582823
463	mlt_arw_igb_ben_sod_sid_owc_afr_aze_azi_akn_ind_lda_por_ctl_bsq_glc_gam_yor_cnt_lit_rom_tsw_mol_zul_urd_hun_bam_bem_fin_hin_hau_geo_nor_rus_lat_pol_tig_aeg_prs_est_xho_mao_fre_mly_jpn_tml_kor_alb_ukr_ses_ita_bat_bos_chh_sun_mnd_guj_dgb_bul_heb_dut_scr_eng_cze_qcu_pan_krd_grk_swa_anl_spa_amh_ger_tag_mcd_tsn_svk_moo_jav_tha_wly_knd_fbf_ven_tur_slo_swe_uzb_swt_vie_amr_dyu_ewe_cic	-0.0955926659734674	-0.225471941114342	0.822106885666372
464	tig_mcd_moo_ukr_gam_amr_heb_eng_azi_tur_xho_ind_cic_afr_alb_bsq_glc_sod_yor_cnt_ger_bul_dgb_nor_akn_guj_hun_ven_ewe_est_rom_hau_geo_swe_krd_por_pol_wly_chh_scr_fin_tsw_jav_slo_mly_jpn_tml_kor_spa_bos_fbf_ita_bat_arw_owc_tag_mnd_rus_ses_prs_amh_lit_mol_svk_grk_qcu_ben_fre_ctl_tsn_sid_cze_mlt_dut_mao_pan_zul_urd_lda_sun_tha_anl_knd_bem_swa_aze_hin_lat_uzb_igb_vie_aeg_dyu_swt_bam	-0.702727570125513	-1.68509406294958	0.0953233676611548
465	aeg_arw_fbf_spa_sod_tig_anl_prs_azi_aze_tsn_bat_akn_alb_rus_bsq_glc_chh_ven_mnd_nor_scr_cic_dut_ewe_urd_est_xho_lda_hun_ukr_sid_geo_por_ger_rom_cze_wly_hau_guj_fin_ses_sun_hin_mly_jpn_knd_kor_ben_pan_zul_afr_jav_krd_amr_tag_cnt_mcd_igb_grk_mlt_lit_eng_bos_swe_qcu_ita_lat_fre_dyu_heb_slo_owc_mol_mao_svk_swt_pol_tsw_ind_tha_gam_tml_yor_swa_uzb_ctl_bul_tur_bem_vie_amh_bam_moo_dgb	0.104069486402025	0.245021629434064	0.806979526593499
466	chh_alb_bem_ctl_wly_tig_sod_nor_aze_uzb_igb_tag_ewe_krd_urd_bsq_glc_sid_tsn_mnd_grk_pan_bam_cze_ses_bul_est_swa_zul_fin_rus_amr_geo_pol_ita_svk_afr_mlt_gam_rom_hun_xho_bat_swe_ind_jpn_knd_kor_ukr_guj_moo_dut_jav_hin_amh_mao_cnt_ger_tsw_fre_anl_slo_arw_prs_mol_qcu_ben_mcd_bos_akn_aeg_eng_owc_lat_mly_por_yor_lit_ven_sun_tha_heb_tml_lda_fbf_tur_scr_spa_azi_dgb_vie_hau_dyu_cic_swt	0.324098197619497	0.764750901022349	0.446356104005791
467	tig_lat_tsn_alb_amh_heb_anl_ger_azi_tur_xho_tag_ses_bul_ukr_bsq_bos_sod_fbf_mnd_mcd_rus_lda_lit_igb_cze_fin_bam_swt_hun_hin_mlt_geo_ctl_spa_glc_svk_wly_gam_prs_est_dyu_jav_nor_ind_jpn_tml_kor_pan_fre_moo_krd_bat_afr_hau_mao_cnt_arw_ewe_ben_sid_slo_swe_scr_pol_qcu_eng_rom_ita_cic_amr_por_chh_dut_sun_guj_dgb_mol_ven_mly_tha_aeg_knd_bem_swa_uzb_grk_urd_aze_tsw_vie_owc_akn_zul_yor	-0.521172551106278	-1.24045658363533	0.217926951272151
468	tig_bos_yor_ukr_sid_chh_amh_scr_uzb_azi_cic_bat_fbf_nor_mcd_bsq_urd_heb_swa_cnt_hin_fre_tsn_ctl_ven_guj_fin_igb_dyu_hun_arw_anl_geo_cze_spa_afr_lat_hau_mlt_rus_est_bam_tag_rom_sun_jpn_knd_kor_pol_svk_ewe_krd_ind_ita_aeg_jav_mnd_ben_tsw_lit_gam_slo_ger_por_mol_qcu_alb_prs_glc_ses_amr_swe_wly_grk_mao_eng_bem_pan_moo_mly_tha_owc_tml_dgb_zul_tur_bul_dut_aze_xho_vie_sod_akn_swt_lda	-0.174945602186421	-0.412767489793143	0.680727035566183
469	sid_pan_xho_fre_aeg_owc_amr_afr_uzb_aze_lda_bat_zul_mol_krd_bsq_scr_heb_moo_cnt_alb_eng_swa_glc_dyu_nor_hun_dgb_bam_fin_rus_amh_geo_hin_rom_lit_pol_anl_wly_ger_est_swt_mao_swe_tag_jpn_knd_kor_dut_mcd_igb_guj_mly_svk_sod_sun_mnd_ctl_ven_ben_mlt_urd_lat_cze_grk_qcu_por_bos_slo_akn_gam_arw_hau_prs_jav_ita_cic_bul_fbf_ind_tha_tig_tml_tsn_yor_azi_spa_ukr_tur_ewe_vie_chh_tsw_bem_ses	-0.533103434391521	-1.2706598598936	0.207019110330685
470	amr_bos_yor_mol_chh_anl_tig_dut_aze_azi_xho_sun_tsn_eng_guj_bsq_lat_sod_lda_cnt_cze_ita_akn_arw_swa_ben_est_ses_zul_hun_prs_mlt_geo_scr_pol_ctl_fre_gam_amh_alb_fin_dgb_jav_rus_mly_jpn_tml_kor_glc_rom_igb_hin_tag_spa_hau_mao_mnd_afr_tsw_grk_sid_pan_ger_nor_bul_qcu_urd_svk_ukr_swt_heb_mcd_wly_por_ind_krd_dyu_lit_bam_bat_tha_aeg_knd_ewe_moo_tur_slo_swe_uzb_fbf_vie_owc_bem_cic_ven	-0.151778203330122	-0.357723448652101	0.721360869067019
471	gam_ctl_dgb_por_amr_amh_hau_grk_uzb_azi_yor_ind_swt_mcd_pol_bsq_ger_chh_moo_cnt_afr_guj_ewe_fre_cic_mol_hun_bem_akn_est_lit_owc_geo_rus_eng_arw_ukr_wly_anl_urd_fin_ses_bat_hin_tag_jpn_knd_kor_prs_glc_fbf_dut_jav_svk_sid_sun_mnd_rom_bam_bos_mlt_ita_alb_nor_lat_qcu_cze_spa_ben_tsn_tig_bul_aeg_pan_mly_swe_ven_slo_dyu_mao_tha_heb_tml_xho_igb_aze_krd_scr_tur_tsw_vie_sod_swa_lda_zul	-0.364954094085151	-0.865221716047857	0.389143530131864
472	tig_fre_dgb_krd_heb_amr_wly_pol_tur_azi_cic_ind_fbf_lat_cze_bsq_pan_gam_moo_mnd_por_lit_bem_ger_akn_afr_est_ses_yor_hun_prs_anl_geo_urd_rom_slo_bos_sid_chh_rus_fin_zul_sun_ctl_mao_jpn_tml_kor_ukr_spa_igb_guj_mly_hin_hau_bat_cnt_nor_xho_arw_aeg_svk_grk_alb_ita_qcu_bul_glc_dut_bam_owc_scr_mlt_swe_jav_mol_lda_ben_swt_tag_tha_sod_knd_swa_ven_uzb_mcd_eng_aze_dyu_vie_amh_tsw_tsn_ewe	0.0265152026831163	0.0625072182167033	0.950293060253427
473	sid_mol_xho_grk_sod_heb_mlt_ger_aze_azi_ven_mao_ses_afr_krd_bsq_ita_chh_swa_cnt_bul_scr_lda_bos_dyu_prs_est_tsn_cic_fin_ben_owc_geo_hin_ukr_nor_lat_amr_gam_fre_hun_tsw_sun_rom_ind_jpn_knd_kor_arw_spa_moo_glc_bat_cze_aeg_jav_mnd_pan_igb_alb_anl_ctl_mcd_dut_rus_qcu_slo_por_swe_yor_amh_svk_hau_lit_tag_eng_akn_guj_bam_mly_tha_wly_tml_zul_dgb_uzb_urd_pol_tur_fbf_vie_tig_ewe_bem_swt	-0.219435880211218	-0.518740558677783	0.605173830878797
474	mlt_eng_zul_nor_aeg_wly_chh_swe_azi_tur_yor_sun_xho_ita_pan_bsq_alb_tig_lda_mnd_scr_cze_dyu_lat_dgb_ctl_est_bem_bam_hun_por_sod_geo_spa_svk_bos_pol_amr_gam_hin_fin_swa_jav_ukr_bat_jpn_tml_kor_grk_dut_moo_urd_ind_guj_sid_tag_cnt_afr_tsw_krd_owc_lit_ger_rus_prs_qcu_slo_arw_rom_akn_amh_mcd_hau_glc_mao_bul_ewe_mol_igb_mly_tha_anl_knd_swt_ven_aze_ben_fre_uzb_fbf_vie_heb_cic_ses_tsn	-0.160613098286121	-0.378776158301892	0.705717444808138
475	anl_pan_swt_ben_hau_gam_chh_bos_uzb_tur_dgb_mao_yor_por_mol_bsq_scr_sid_ewe_mnd_lat_cze_tsw_swe_igb_lit_est_bem_tsn_hun_rus_amr_geo_urd_ukr_ctl_spa_tig_aeg_krd_fin_fbf_ind_pol_jav_jpn_tml_kor_guj_fre_lda_ita_sun_arw_heb_bat_cnt_eng_cic_prs_wly_grk_ger_svk_rom_qcu_afr_glc_mcd_bam_amh_bul_owc_alb_mly_slo_dyu_dut_moo_tag_tha_sod_knd_ses_xho_azi_hin_nor_aze_ven_vie_mlt_akn_zul_swa	-0.237009450600598	-0.559576912123345	0.577113290055847
476	anl_ben_zul_fre_hau_amh_owc_mol_aze_uzb_ven_sun_ses_dut_arw_bsq_swe_wly_fbf_cnt_lit_ctl_ewe_eng_swt_bul_est_bam_lda_fin_guj_gam_geo_cze_svk_mcd_afr_tig_sid_alb_hun_xho_bat_krd_mly_jpn_knd_kor_rus_glc_bem_urd_mao_scr_heb_ind_mnd_spa_cic_prs_mlt_rom_lat_pan_bos_qcu_pol_por_ger_tsn_chh_nor_aeg_hin_jav_slo_moo_ukr_swa_tag_tha_amr_tml_yor_akn_azi_ita_grk_tur_tsw_vie_sod_dgb_dyu_igb	0.501604882429983	1.18437256807713	0.239283704946479
477	sid_lit_tsn_svk_heb_chh_hau_ita_tur_aze_bem_tag_ewe_afr_alb_bsq_grk_mlt_igb_mnd_hin_mcd_tsw_glc_lda_slo_fin_ven_dyu_est_swe_amr_geo_nor_bos_krd_ger_sod_owc_mol_hun_swa_sun_pan_bat_jpn_tml_kor_bul_spa_bam_dut_mao_ben_gam_jav_cnt_ukr_dgb_ctl_aeg_prs_eng_arw_lat_qcu_por_urd_fre_xho_anl_scr_wly_pol_ind_rom_yor_rus_cic_mly_tha_tig_knd_fbf_ses_uzb_guj_cze_azi_swt_vie_amh_zul_moo_akn	-0.554258751527709	-1.32342177505456	0.188939449641025
478	sid_rom_bem_nor_amr_sod_wly_mcd_aze_tur_akn_sun_moo_dut_ita_bsq_fre_hau_bam_mnd_mol_ctl_tsw_por_xho_ger_est_cic_ewe_fin_slo_amh_geo_guj_ukr_ben_glc_aeg_owc_urd_hun_swa_ind_rus_tag_jpn_tml_kor_hin_arw_igb_spa_mly_lat_chh_jav_cnt_svk_zul_pan_gam_lit_scr_swe_afr_qcu_alb_bos_bul_ven_anl_krd_mlt_cze_bat_pol_dgb_prs_dyu_mao_tha_tig_knd_yor_lda_azi_grk_eng_uzb_swt_vie_heb_fbf_ses_tsn	0.0968521085348907	0.228136559709034	0.820040932466347
479	anl_lat_yor_ukr_sod_amh_tig_prs_azi_aze_swt_mao_tsn_rus_krd_bsq_ben_owc_zul_mnd_mol_ita_dyu_swe_bem_mcd_hun_bam_lda_fin_dut_hau_geo_pol_scr_eng_slo_gam_heb_bos_est_dgb_ind_urd_sun_jpn_tml_kor_afr_hin_swa_glc_tag_nor_amr_mly_cnt_por_ewe_rom_sid_ger_fre_arw_cze_qcu_grk_svk_pan_cic_mlt_ctl_wly_alb_bat_bul_xho_spa_ses_jav_tha_chh_knd_moo_fbf_uzb_lit_guj_tur_ven_vie_aeg_tsw_akn_igb	-0.340517360250372	-0.807657170723773	0.421348943161117
480	hau_svk_dgb_grk_aeg_gam_wly_bos_aze_tur_ewe_jav_zul_swe_ita_bsq_arw_chh_ses_cnt_spa_hin_igb_bul_swa_scr_est_tsn_tsw_hun_slo_tig_geo_nor_mol_urd_pan_owc_sid_rus_fin_bam_tag_mcd_mao_jpn_knd_kor_lat_ctl_xho_alb_sun_fre_sod_bat_mnd_ukr_bem_eng_heb_rom_por_cze_krd_qcu_afr_ben_guj_moo_amh_lit_anl_ger_mly_pol_fbf_dut_lda_ind_tha_mlt_tml_yor_cic_uzb_prs_glc_azi_akn_vie_amr_ven_dyu_swt	0.361914541495331	0.853039083914791	0.395829304240453
481	amr_lat_swa_rom_amh_hau_heb_urd_aze_azi_cic_ind_ses_scr_slo_bsq_krd_sid_igb_cnt_ita_pol_bam_spa_zul_ben_hun_bem_dgb_est_guj_sod_geo_ukr_ger_bos_hin_gam_mlt_arw_fin_xho_bat_mol_sun_jpn_knd_kor_cze_eng_fbf_nor_mly_swe_anl_mao_mnd_alb_akn_fre_wly_lit_dut_glc_ctl_qcu_svk_grk_bul_dyu_aeg_afr_tig_mcd_tag_pan_lda_por_tsn_jav_tha_chh_tml_moo_ewe_uzb_rus_prs_tur_yor_vie_owc_swt_tsw_ven	0.256277021551048	0.603675758668092	0.547528872865106
482	hau_rus_moo_nor_anl_sod_aeg_dut_azi_aze_ses_sun_ewe_mcd_eng_bsq_hin_gam_swt_cnt_ctl_guj_xho_spa_tsn_rom_est_tsw_ven_hun_afr_amr_geo_ger_urd_lat_lit_sid_wly_slo_fin_zul_jav_pol_mly_jpn_tml_kor_scr_cze_igb_pan_bat_bul_chh_mao_mnd_svk_bam_por_heb_alb_ita_bos_fre_qcu_krd_mol_glc_akn_owc_ukr_amh_arw_tag_ben_lda_prs_cic_ind_tha_tig_knd_bem_dgb_uzb_swe_grk_tur_fbf_vie_mlt_dyu_yor_swa	-0.363807336117716	-0.861657505285981	0.391092289622585
483	heb_urd_lda_alb_amh_chh_wly_lat_uzb_tur_igb_jav_bem_rom_nor_bsq_arw_hau_bam_mnd_grk_hin_tsw_ger_moo_pol_hun_ewe_ven_est_ita_sod_geo_rus_prs_bul_ctl_tig_amr_bos_fin_swa_mao_swe_ind_jpn_knd_kor_cze_por_dgb_fre_sun_mcd_mlt_bat_cnt_pan_tsn_mol_gam_afr_slo_krd_lit_qcu_spa_guj_scr_cic_owc_glc_sid_eng_tag_ukr_swt_ben_ses_mly_tha_aeg_tml_akn_fbf_azi_svk_dut_aze_zul_vie_anl_yor_dyu_xho	-1.22015589679607	-3.01345439224042	0.00332790901765725
484	tig_urd_moo_krd_sid_wly_mlt_cze_tur_azi_ses_jav_zul_fre_grk_bsq_afr_heb_igb_mnd_rom_lit_ven_prs_tsn_arw_fin_bem_dyu_est_dut_chh_geo_ctl_mol_svk_lat_aeg_gam_glc_hun_yor_tag_bos_mly_jpn_tml_kor_eng_spa_dgb_por_bat_rus_amr_sun_cnt_swe_bam_mcd_anl_alb_guj_slo_ukr_qcu_ger_pol_nor_tsw_owc_bul_sod_ben_mao_ita_xho_hin_lda_ind_tha_amh_knd_ewe_fbf_aze_pan_scr_uzb_swa_vie_hau_swt_cic_akn	-0.130433332452379	-0.307756278217866	0.758955972683954
485	tig_alb_tsw_krd_anl_chh_heb_urd_uzb_azi_akn_mly_zul_dut_eng_bsq_grk_sod_igb_mnd_bul_mol_cic_svk_tsn_mcd_fin_bam_yor_hun_swe_mlt_geo_pol_ita_nor_afr_owc_amr_arw_est_dgb_bat_rom_mao_jpn_knd_kor_slo_spa_fbf_pan_jav_fre_sid_ind_cnt_ctl_lda_ukr_gam_por_guj_scr_hin_qcu_bos_ger_lat_swa_amh_ben_aeg_glc_sun_rus_ses_prs_swt_tag_tha_hau_tml_ewe_moo_aze_lit_cze_tur_bem_vie_wly_xho_dyu_ven	-0.0931217042434249	-0.219574944318762	0.826683431100081
486	amh_swe_lda_bos_tig_mlt_aeg_spa_uzb_aze_akn_jav_zul_eng_guj_bsq_hin_chh_bam_mnd_rus_cze_moo_ger_dyu_ita_fin_tsn_ven_hun_grk_sod_geo_glc_pol_pan_slo_hau_anl_lat_est_fbf_mly_fre_tag_jpn_knd_kor_nor_por_ses_svk_mao_krd_owc_ind_cnt_prs_igb_lit_heb_bul_dut_mcd_alb_qcu_arw_scr_rom_dgb_amr_urd_gam_mol_sun_afr_xho_ukr_bem_bat_tha_sid_tml_tsw_swa_tur_ben_ctl_azi_ewe_vie_wly_swt_cic_yor	-0.614685994680346	-1.4715560617278	0.144516639743407
487	tig_bos_swa_alb_hau_owc_amr_slo_azi_aze_ven_tag_swt_swe_krd_bsq_eng_amh_ewe_mnd_prs_ger_cic_mcd_bem_fre_est_zul_tsw_fin_mol_chh_geo_pan_nor_arw_glc_heb_gam_hin_hun_xho_mao_pol_mly_jpn_knd_kor_spa_grk_bam_ben_sun_afr_aeg_ind_cnt_cze_lda_svk_mlt_rom_ita_lit_guj_qcu_ctl_rus_por_fbf_anl_dut_sod_scr_bat_lat_tsn_bul_igb_jav_tha_sid_tml_ses_yor_tur_urd_ukr_uzb_dyu_vie_wly_dgb_moo_akn	0.985324093935103	2.36206150543409	0.0202586260584064
488	sid_dut_tsw_hin_sod_owc_tig_cze_tur_aze_yor_tag_ses_bul_mcd_bsq_scr_anl_bam_cnt_lit_fre_fbf_arw_akn_rus_fin_dyu_ewe_hun_ben_wly_geo_rom_krd_slo_ger_heb_hau_ctl_est_tsn_jav_eng_mao_jpn_knd_kor_glc_prs_moo_svk_mly_pol_aeg_ind_mnd_afr_xho_grk_amh_guj_pan_nor_swe_qcu_lat_urd_mol_bem_chh_alb_gam_bos_bat_spa_dgb_ita_igb_sun_tha_amr_tml_ven_zul_azi_por_ukr_uzb_swa_vie_mlt_cic_lda_swt	-0.664167774756853	-1.58882710867692	0.115493484880659
489	gam_afr_swt_guj_chh_anl_aeg_bul_tur_aze_igb_tag_tsw_arw_swe_bsq_ben_amr_ses_mnd_glc_grk_ewe_ctl_xho_bos_hun_bem_moo_est_nor_owc_geo_lit_eng_krd_mol_heb_hau_dut_fin_bam_ind_pan_bat_jpn_tml_kor_hin_mcd_fbf_lat_jav_ger_sod_sun_cnt_rom_swa_slo_sid_fre_rus_spa_pol_qcu_ita_por_scr_lda_tig_prs_amh_svk_mly_urd_dgb_cze_cic_mao_tha_mlt_knd_ven_yor_uzb_ukr_alb_azi_tsn_vie_wly_dyu_zul_akn	-0.817303170547272	-1.97049131783612	0.0517559134368274
490	hau_afr_bem_swe_gam_amh_amr_guj_uzb_tur_yor_bat_moo_mol_scr_bsq_alb_chh_swt_mnd_ctl_bul_cic_ger_ewe_rus_hun_dyu_igb_est_ukr_sod_geo_arw_por_urd_svk_heb_mlt_fre_fin_tsn_ind_krd_mao_jpn_tml_kor_ben_rom_ses_lat_tag_nor_aeg_mly_cnt_hin_xho_prs_anl_slo_cze_bos_spa_qcu_eng_pan_glc_tsw_wly_dut_sid_pol_jav_ita_bam_grk_lda_sun_tha_tig_knd_zul_akn_azi_mcd_lit_aze_dgb_vie_owc_swa_fbf_ven	-0.269906561993998	-0.63811108692945	0.524969530674927
491	amh_cze_tsw_arw_anl_owc_sid_lat_aze_azi_ses_tag_xho_bos_slo_bsq_ita_tig_bem_mnd_mol_pol_cic_rus_swt_eng_fin_fbf_dgb_hun_por_chh_geo_mcd_ctl_ger_glc_wly_amr_scr_est_dyu_ind_ukr_jav_jpn_tml_kor_nor_lit_moo_krd_sun_afr_hau_mao_cnt_ben_zul_dut_mlt_svk_bul_fre_hin_qcu_pan_swe_guj_yor_heb_alb_gam_prs_bat_grk_ven_spa_tsn_mly_tha_sod_knd_igb_swa_tur_urd_rom_uzb_bam_vie_aeg_akn_ewe_lda	0.305578716826605	0.720330345129271	0.473128252708094
492	tig_rom_swt_ctl_sod_aeg_chh_urd_aze_azi_ven_jav_bam_ukr_swe_bsq_por_mlt_cic_cnt_grk_spa_lda_ben_xho_lit_hun_tsn_bem_fin_nor_owc_geo_lat_scr_mol_fre_sid_amr_afr_est_tsw_bat_pol_mao_jpn_tml_kor_slo_glc_dgb_ger_tag_arw_wly_sun_mnd_bul_moo_rus_hau_alb_guj_dut_svk_qcu_mcd_cze_eng_akn_heb_pan_gam_prs_mly_ita_yor_bos_igb_ind_tha_amh_knd_swa_ses_tur_krd_hin_uzb_dyu_vie_anl_fbf_zul_ewe	0.167625448275865	0.394824098855415	0.693876764309708
493	chh_nor_bam_cze_amh_sod_mlt_ctl_azi_tur_bem_mly_cic_bos_ukr_bsq_prs_aeg_lda_cnt_spa_ita_swt_ger_xho_eng_fin_zul_yor_hun_pan_owc_geo_grk_lit_lat_swe_amr_sid_mol_est_ses_mao_fre_bat_jpn_knd_kor_slo_alb_ven_svk_jav_rus_wly_sun_mnd_por_moo_pol_anl_guj_afr_bul_arw_qcu_mcd_hin_ben_dgb_hau_krd_gam_glc_tag_rom_swa_scr_tsn_ind_tha_tig_tml_igb_dyu_aze_urd_dut_uzb_tsw_vie_heb_fbf_akn_ewe	-0.428687088463932	-1.01840534294696	0.311127417649977
494	sid_alb_moo_lit_owc_sod_hau_rus_azi_uzb_swt_ind_dyu_ukr_mol_bsq_guj_gam_xho_mnd_krd_spa_cic_urd_yor_pol_hun_fbf_ses_est_dut_amr_geo_nor_ger_ctl_ben_anl_heb_pan_fin_dgb_jav_swe_mao_jpn_tml_kor_rom_ita_zul_scr_bat_grk_aeg_tag_cnt_hin_igb_cze_chh_bos_slo_mcd_prs_qcu_glc_afr_fre_tsn_tig_eng_amh_lat_mly_bul_tsw_svk_swa_sun_tha_wly_knd_lda_ven_aze_por_arw_tur_akn_vie_mlt_bem_bam_ewe	-0.268037713552135	-0.634187020285644	0.527515658810656
495	tig_bos_akn_ger_sid_hau_aeg_pan_tur_uzb_swa_bat_bem_urd_hin_bsq_slo_amh_ven_mnd_lit_ita_lda_por_swt_pol_est_xho_tsw_fin_rom_heb_geo_krd_scr_ctl_guj_owc_wly_rus_hun_cic_sun_svk_mly_jpn_knd_kor_bul_spa_yor_prs_jav_swe_anl_mao_cnt_fre_zul_grk_chh_arw_alb_ben_cze_qcu_lat_eng_glc_ses_amr_mcd_gam_dut_tag_ukr_dgb_afr_dyu_ind_tha_sod_tml_igb_fbf_aze_nor_mol_azi_ewe_vie_mlt_bam_moo_tsn	-0.0506431153591401	-0.119555411947047	0.905093228885215
496	sid_afr_igb_guj_amh_tig_wly_swe_tur_azi_dgb_tag_ewe_scr_ukr_bsq_ctl_mlt_bem_mnd_lat_rus_xho_cze_akn_arw_fin_moo_swa_hun_ger_chh_geo_pan_nor_svk_mol_hau_amr_rom_est_tsw_sun_dut_jav_jpn_knd_kor_eng_prs_zul_ben_mao_spa_anl_mly_cnt_fre_fbf_alb_aeg_grk_mcd_por_krd_qcu_glc_bul_pol_cic_owc_slo_gam_hin_ind_bos_tsn_ita_lda_bat_tha_heb_tml_ven_yor_uzb_lit_urd_aze_bam_vie_sod_ses_swt_dyu	-0.154245812102008	-0.363938346164182	0.716730137280332
497	sod_ben_fbf_rus_chh_wly_tig_por_aze_azi_xho_tag_bem_pol_swe_bsq_slo_amr_akn_mnd_rom_grk_dgb_spa_cic_hin_fin_ses_lda_hun_cze_hau_geo_mol_alb_ukr_arw_gam_aeg_svk_est_dyu_jav_prs_mao_jpn_knd_kor_mcd_lat_zul_krd_mly_glc_heb_ind_cnt_fre_tsn_afr_amh_ger_dut_ita_bos_qcu_scr_lit_pan_swt_mlt_urd_sid_eng_sun_guj_tsw_nor_moo_bat_tha_owc_tml_yor_swa_tur_bul_ctl_uzb_ewe_vie_anl_igb_bam_ven	-0.486347067372939	-1.15796183537085	0.249844767504016
498	gam_guj_lda_slo_heb_anl_sid_swe_aze_tur_bam_jav_bem_cze_eng_bsq_nor_tig_igb_mnd_bul_arw_fbf_afr_tsn_ben_hun_ewe_cic_fin_prs_owc_geo_bos_ger_ita_por_hau_aeg_pol_est_ven_ind_fre_mao_jpn_knd_kor_spa_dut_akn_hin_tag_lit_sod_mly_cnt_rus_moo_glc_amh_alb_lat_mcd_pan_qcu_ctl_ukr_scr_dgb_chh_krd_amr_rom_bat_mol_swt_grk_xho_sun_tha_wly_tml_dyu_zul_uzb_svk_urd_azi_yor_vie_mlt_ses_tsw_swa	-0.22174613542586	-0.524374699861359	0.601265574671825
499	tig_fre_yor_mol_hau_owc_heb_nor_uzb_azi_tsw_mao_xho_swe_arw_bsq_ben_amr_igb_mnd_lat_scr_akn_ger_fbf_pan_hun_dyu_tsn_fin_afr_gam_geo_rus_spa_ita_krd_mlt_aeg_rom_est_zul_mly_ctl_tag_jpn_knd_kor_glc_mcd_moo_prs_sun_guj_sid_jav_cnt_ukr_swa_pol_anl_eng_alb_hin_grk_qcu_svk_slo_bos_ven_sod_lit_chh_dut_bat_cze_cic_bul_bem_ind_tha_amh_tml_ses_ewe_tur_urd_por_aze_dgb_vie_wly_lda_swt_bam	0.00557638265005926	0.0131296773978245	0.989552459359828
500	hau_grk_dyu_hin_owc_gam_tig_urd_uzb_azi_xho_bat_lda_spa_por_bsq_prs_amh_moo_cnt_scr_nor_ven_svk_bem_rus_est_ewe_zul_fin_eng_mlt_geo_rom_krd_glc_arw_aeg_anl_ukr_hun_igb_tag_slo_sun_jpn_knd_kor_guj_ger_akn_bos_mly_pol_wly_mao_mnd_afr_fbf_lit_sid_mcd_bul_lat_cze_qcu_mol_alb_pan_tsw_heb_swe_chh_dut_jav_fre_swa_ben_cic_ind_tha_amr_tml_dgb_yor_aze_ita_ctl_tur_ses_vie_sod_bam_swt_tsn	-0.307623336700304	-0.728025008389606	0.468427349410592
501	sid_spa_tsn_fre_amr_sod_heb_glc_tur_uzb_moo_mly_dgb_por_slo_bsq_nor_anl_akn_mnd_hin_prs_yor_swe_igb_eng_fin_bam_swa_est_pol_owc_geo_rus_mol_rom_scr_chh_amh_pan_hun_ses_mao_guj_sun_jpn_knd_kor_urd_ger_ewe_svk_jav_dut_hau_ind_cnt_grk_lda_ben_mlt_mcd_alb_ctl_arw_qcu_bos_afr_ukr_ven_tig_ita_gam_lit_tag_cze_dyu_bul_zul_bat_tha_wly_tml_tsw_bem_aze_krd_lat_azi_cic_vie_aeg_swt_fbf_xho	-0.165508203640537	-0.390643106957152	0.696954468431748
502	amh_mcd_moo_rom_amr_heb_sod_spa_aze_azi_zul_mao_dgb_lat_urd_bsq_hin_hau_bem_mnd_alb_bul_ven_glc_cic_por_hun_ewe_yor_fin_nor_chh_geo_krd_dut_ben_scr_aeg_wly_cze_est_bam_jav_pol_ind_jpn_knd_kor_bos_ukr_dyu_ctl_bat_ita_owc_tag_cnt_eng_tsw_arw_mlt_svk_afr_mol_guj_qcu_ger_fre_swe_akn_gam_grk_anl_lit_sun_prs_xho_pan_ses_mly_tha_sid_tml_tsn_swt_uzb_rus_slo_tur_fbf_vie_tig_swa_lda_igb	-0.191841182993763	-0.452593649184374	0.651895405991088
503	sod_slo_dyu_bul_mlt_wly_amh_grk_uzb_tur_ewe_bat_ses_ctl_rom_bsq_guj_amr_moo_mnd_eng_dut_xho_glc_akn_ger_est_tsw_zul_fin_alb_heb_geo_afr_lit_urd_mcd_tig_owc_fre_hun_tsn_mly_bos_jav_jpn_knd_kor_cze_por_bam_scr_ind_lat_aeg_tag_cnt_nor_ven_krd_chh_pan_hin_pol_svk_qcu_spa_ukr_rus_yor_anl_mol_sid_prs_mao_swe_swa_ita_cic_sun_tha_gam_tml_igb_lda_aze_ben_arw_azi_bem_vie_hau_fbf_dgb_swt	-0.121162511312811	-0.285947226849318	0.775554504608524
504	chh_eng_tsw_slo_anl_hau_amr_glc_tur_uzb_lda_tag_dyu_svk_ben_bsq_pan_wly_akn_mnd_pol_krd_fbf_ita_ewe_bul_est_bam_cic_hun_lat_amh_geo_cze_afr_mol_urd_sod_tig_ger_fin_tsn_mly_ukr_jav_jpn_knd_kor_hin_por_xho_mcd_mao_ctl_owc_ind_cnt_arw_swt_grk_heb_fre_guj_alb_rom_qcu_dut_spa_bos_moo_gam_swe_sid_lit_bat_scr_igb_prs_ven_sun_tha_aeg_tml_dgb_yor_azi_nor_rus_aze_swa_vie_mlt_ses_zul_bem	-0.429425112215922	-1.01935721942519	0.310677879128651
505	amh_cze_ven_mol_owc_amr_heb_pan_uzb_azi_dyu_jav_xho_swe_ita_bsq_rus_hau_ses_mnd_dut_bul_bem_prs_tsw_mcd_est_swt_swa_hun_fre_sod_geo_eng_pol_svk_lat_aeg_mlt_bos_fin_yor_ind_guj_mao_jpn_knd_kor_nor_glc_fbf_spa_bat_ger_gam_tag_cnt_ben_zul_ukr_wly_por_ctl_lit_rom_qcu_afr_arw_urd_akn_anl_grk_chh_slo_mly_krd_bam_hin_ewe_sun_tha_tig_tml_cic_dgb_tur_scr_alb_aze_igb_vie_sid_lda_moo_tsn	-0.606728936810668	-1.44745487327859	0.151132186472631
506	owc_lit_fbf_slo_gam_amr_tig_bos_azi_aze_akn_mly_ses_mcd_guj_bsq_ukr_heb_dgb_mnd_pol_ben_tsw_fre_moo_bul_hun_bem_dyu_fin_ita_hau_geo_dut_alb_urd_swe_sod_mlt_ctl_est_ewe_sun_krd_bat_jpn_knd_kor_arw_afr_zul_mol_ind_rom_amh_mao_cnt_svk_swa_prs_aeg_spa_nor_lat_rus_qcu_eng_por_pan_cic_chh_glc_wly_cze_jav_hin_igb_grk_yor_tag_tha_sid_tml_ven_swt_uzb_ger_scr_tur_tsn_vie_anl_xho_lda_bam	-0.879921081009825	-2.12688031852842	0.0360771145371418
507	tig_pan_bam_ctl_gam_aeg_owc_ben_azi_uzb_yor_mly_fbf_ukr_bos_bsq_glc_wly_dgb_cnt_cze_swe_lda_rus_bem_guj_est_akn_ven_hun_svk_chh_geo_eng_mcd_bul_ita_sod_sid_grk_fin_xho_mao_prs_sun_jpn_tml_kor_lit_mol_moo_dut_tag_hin_heb_ind_mnd_scr_ewe_spa_amr_afr_lat_krd_fre_qcu_por_ger_rom_swa_amh_slo_anl_pol_jav_arw_cic_nor_zul_bat_tha_mlt_knd_igb_dyu_aze_urd_alb_tur_swt_vie_hau_tsw_tsn_ses	-0.0629934242639881	-0.148415748143262	0.88233600566072
508	amr_swe_tsw_ita_amh_hau_sid_slo_tur_azi_tsn_tag_akn_afr_krd_bsq_eng_gam_igb_mnd_grk_ukr_ewe_ger_dyu_pol_hun_cic_ses_fin_arw_mlt_geo_mcd_glc_lat_scr_sod_anl_pan_est_bam_sun_hin_mao_jpn_knd_kor_svk_prs_swt_mol_ind_alb_owc_mly_cnt_rus_ven_cze_chh_nor_dut_fre_ctl_qcu_rom_lit_guj_dgb_heb_bos_aeg_urd_bat_ben_fbf_bul_yor_jav_tha_wly_tml_xho_zul_aze_por_spa_uzb_bem_vie_tig_swa_lda_moo	-0.408405794386573	-0.968620229795409	0.335247032476446
509	tig_urd_dyu_guj_sod_gam_mlt_lat_aze_uzb_bam_tag_swa_krd_scr_bsq_eng_aeg_akn_cnt_pol_spa_yor_fre_zul_prs_hun_bem_ven_est_grk_owc_geo_mcd_alb_lit_swe_sid_anl_svk_fin_fbf_mly_ukr_mao_jpn_tml_kor_dut_hin_swt_cze_bat_arw_chh_sun_mnd_ctl_moo_ita_amr_pan_nor_mol_ben_qcu_rus_por_ger_tsw_wly_afr_hau_rom_jav_bos_ewe_slo_tsn_ind_tha_amh_knd_dgb_ses_azi_bul_glc_tur_cic_vie_heb_lda_igb_xho	-0.592681824210416	-1.41381263507177	0.160755705545736
510	amh_mcd_ewe_fre_tig_sid_hau_pol_azi_tur_lda_mly_yor_por_prs_bsq_scr_mlt_igb_cnt_bos_spa_xho_afr_cic_arw_hun_moo_bam_est_lit_sod_geo_eng_bul_ben_krd_owc_aeg_mol_fin_fbf_mao_swe_jav_jpn_tml_kor_urd_dut_dyu_alb_ind_pan_amr_bat_mnd_glc_swa_cze_anl_hin_lat_ita_ukr_qcu_rus_svk_grk_tsw_gam_guj_chh_rom_sun_ger_swt_slo_dgb_tag_tha_wly_knd_ses_ven_aze_nor_ctl_uzb_tsn_vie_heb_akn_bem_zul	-0.887316967402643	-2.1488990949793	0.0342392738369841
511	mlt_krd_bam_mcd_owc_heb_aeg_pol_azi_tur_bem_sun_swa_slo_dut_bsq_fre_wly_ewe_cnt_cze_ukr_swt_scr_yor_eng_est_moo_tsn_hun_rus_chh_geo_bos_mol_prs_nor_amr_anl_lat_fin_ven_bat_lit_ind_jpn_knd_kor_ger_ben_xho_arw_mao_urd_gam_tag_mnd_spa_zul_grk_sod_glc_pan_bul_afr_qcu_por_alb_hin_fbf_tig_ctl_amh_ita_mly_rom_dgb_swe_igb_jav_tha_sid_tml_tsw_lda_aze_guj_svk_uzb_akn_vie_hau_dyu_ses_cic	-0.866149729600041	-2.09119143692509	0.0392375347950409
512	amh_guj_tsw_mol_sid_aeg_sod_rus_aze_uzb_ses_mao_dgb_rom_prs_bsq_svk_tig_swt_mnd_slo_mcd_bem_scr_ven_pan_hun_lda_moo_fin_nor_wly_geo_pol_ctl_ita_ben_chh_heb_urd_est_tsn_sun_ger_ind_jpn_knd_kor_alb_glc_igb_por_mly_ukr_hau_bat_cnt_lit_bam_eng_gam_bos_grk_lat_afr_qcu_arw_spa_hin_cic_amr_dut_mlt_swe_tag_bul_dyu_krd_zul_jav_tha_anl_tml_yor_swa_tur_cze_fre_azi_fbf_vie_owc_ewe_xho_akn	0.230569367475632	0.543018749810754	0.588416011695967
513	gam_scr_tsw_rus_mlt_aeg_tig_pol_aze_uzb_akn_tag_lda_spa_ita_bsq_grk_heb_moo_mnd_guj_urd_ven_ukr_ewe_glc_est_xho_zul_fin_arw_sod_geo_rom_ben_swe_fre_amh_wly_hin_hun_tsn_mao_lit_bat_jpn_tml_kor_nor_ger_yor_eng_sun_cze_hau_jav_cnt_mcd_bem_pan_amr_alb_lat_bul_prs_qcu_mol_ctl_svk_igb_chh_krd_anl_por_mly_afr_ses_slo_swt_ind_tha_owc_knd_dyu_swa_tur_bos_dut_azi_fbf_vie_sid_dgb_bam_cic	0.249986221586737	0.588059691058388	0.55791756546888
514	aeg_ukr_tsw_cze_hau_owc_amh_swe_aze_uzb_dyu_mly_tsn_hin_bul_bsq_mol_mlt_lda_mnd_fre_ben_bem_svk_swa_lit_hun_xho_ses_est_scr_amr_geo_bos_pol_ita_arw_anl_tig_guj_fin_moo_ind_dut_mao_jpn_knd_kor_krd_afr_fbf_mcd_sun_urd_chh_jav_cnt_nor_ven_slo_heb_prs_glc_pan_alb_qcu_spa_por_rus_cic_sid_ger_sod_lat_tag_eng_dgb_rom_akn_bat_tha_gam_tml_swt_zul_tur_ctl_grk_azi_bam_vie_wly_igb_yor_ewe	-0.521498052854504	-1.24123365361954	0.217641150269736
515	anl_por_tsw_ben_amh_aeg_mlt_lit_tur_uzb_dyu_sun_yor_hin_pan_bsq_svk_amr_lda_mnd_swe_cze_akn_spa_tsn_nor_hun_swa_ven_fin_bul_sod_geo_rom_grk_guj_scr_heb_tig_mol_est_dgb_ind_glc_jav_jpn_knd_kor_bos_mcd_ewe_krd_mly_ctl_wly_mao_cnt_prs_fbf_alb_sid_eng_dut_slo_arw_qcu_afr_urd_ita_igb_gam_ger_hau_pol_tag_ukr_bam_fre_ses_bat_tha_chh_tml_xho_cic_aze_rus_lat_azi_swt_vie_owc_moo_zul_bem	-0.922590722212554	-2.24160165315605	0.0273653824471704
516	wly_por_tsw_prs_amh_aeg_tig_urd_aze_uzb_akn_jav_yor_pan_ita_bsq_slo_amr_zul_mnd_bos_bul_ses_fre_tsn_scr_fin_moo_dyu_hun_lat_owc_geo_dut_hin_svk_ctl_sod_hau_afr_est_lda_ind_lit_mly_jpn_knd_kor_krd_mol_igb_mcd_mao_ben_sid_sun_cnt_cze_fbf_pol_chh_arw_rom_swe_alb_qcu_glc_grk_rus_dgb_heb_nor_anl_ukr_tag_spa_bem_ger_bam_bat_tha_mlt_tml_swt_xho_tur_guj_eng_azi_ewe_vie_gam_cic_ven_swa	-0.096958600125235	-0.228388914129529	0.819845340563312
517	amr_grk_lda_hin_owc_heb_gam_guj_aze_tur_xho_sun_ven_scr_mcd_bsq_pan_tig_yor_mnd_spa_lit_zul_fre_tsw_swe_est_dgb_bam_hun_eng_aeg_geo_rus_ben_dut_mol_amh_hau_alb_fin_moo_ind_lat_bat_jpn_tml_kor_urd_glc_igb_bos_jav_nor_anl_mly_cnt_ita_swt_prs_sid_ukr_svk_afr_ctl_qcu_arw_pol_rom_dyu_sod_por_wly_bul_mao_krd_fbf_ger_akn_tag_tha_mlt_knd_tsn_bem_azi_cze_slo_uzb_ses_vie_chh_cic_swa_ewe	-0.415342258211307	-0.985736973417213	0.326819827234333
518	sid_ben_swt_urd_heb_amr_amh_pol_azi_uzb_cic_mly_ven_rus_ger_bsq_dut_aeg_tsw_mnd_ukr_ctl_tsn_krd_lda_rom_hun_akn_xho_est_swe_chh_geo_mcd_prs_lat_guj_hau_tig_pan_fin_bam_mao_por_sun_jpn_knd_kor_scr_nor_swa_afr_ind_grk_gam_bat_cnt_glc_yor_bul_wly_spa_slo_fre_lit_qcu_cze_arw_bos_dgb_mlt_alb_owc_eng_jav_svk_ewe_hin_dyu_tag_tha_sod_tml_igb_ses_aze_mol_ita_tur_moo_vie_anl_fbf_bem_zul	-0.849580019420254	-2.04987440605734	0.0431920952436463
519	aeg_mcd_tsn_nor_anl_amh_sid_por_tur_uzb_zul_jav_xho_slo_arw_bsq_glc_tig_dyu_cnt_spa_afr_ses_ctl_ven_swe_est_bam_lda_hun_mol_chh_geo_rus_alb_bul_cze_wly_mlt_dut_fin_bem_mly_ukr_tag_jpn_knd_kor_lat_lit_fbf_urd_mao_pan_amr_sun_mnd_prs_tsw_scr_hau_ben_guj_hin_fre_qcu_ger_eng_ita_swa_owc_pol_sod_svk_ind_grk_cic_rom_ewe_bat_tha_gam_tml_igb_swt_azi_krd_bos_aze_moo_vie_heb_dgb_yor_akn	0.390099457612315	0.918285748623542	0.360844749239335
520	aeg_ben_bam_krd_hau_amr_mlt_lat_tur_aze_bem_ind_fbf_prs_guj_bsq_lit_gam_cic_mnd_fre_rus_ses_scr_tsn_bul_hun_xho_dgb_est_arw_amh_geo_pol_mol_afr_alb_heb_tig_mcd_fin_swa_sun_eng_jav_jpn_tml_kor_rom_por_yor_slo_mly_ger_owc_bat_cnt_nor_swt_swe_wly_dut_svk_grk_spa_qcu_pan_glc_cze_lda_sod_ukr_sid_hin_tag_ita_moo_urd_dyu_mao_tha_anl_knd_akn_tsw_azi_bos_ctl_uzb_zul_vie_chh_igb_ewe_ven	-0.738157784800931	-1.77057280995447	0.0799084522319124
521	sid_bul_zul_spa_gam_heb_sod_urd_uzb_aze_tsn_tag_bem_ger_glc_bsq_slo_wly_bam_mnd_rom_afr_moo_lit_ven_ben_est_lda_ses_hun_svk_anl_geo_alb_ctl_nor_rus_hau_amh_pol_fin_xho_ind_ukr_bat_jpn_tml_kor_ita_pan_akn_eng_jav_krd_tig_mao_cnt_scr_dyu_por_amr_cze_bos_prs_grk_qcu_hin_fre_mol_fbf_aeg_swe_owc_guj_sun_dut_ewe_lat_cic_mly_tha_mlt_knd_dgb_swa_tur_arw_mcd_azi_swt_vie_chh_yor_tsw_igb	-0.242082758578421	-0.572171756765674	0.56858615754771
522	hau_afr_yor_grk_sod_mlt_heb_spa_aze_tur_ses_mly_ewe_por_urd_bsq_mol_anl_tsw_mnd_slo_ctl_zul_ukr_swa_arw_fin_dyu_igb_hun_guj_amh_geo_scr_lit_swe_pol_sid_tig_nor_est_swt_sun_dut_tag_jpn_knd_kor_pan_hin_tsn_bul_bat_alb_wly_jav_cnt_mcd_bam_fre_owc_glc_lat_ita_svk_qcu_cze_rom_ben_akn_gam_prs_amr_eng_ind_krd_lda_bos_xho_mao_tha_chh_tml_moo_cic_azi_ger_rus_uzb_ven_vie_aeg_fbf_dgb_bem	-0.479031692075234	-1.13810179591681	0.258001445313145
523	wly_bul_lda_eng_hau_anl_amh_pan_tur_azi_bam_ind_akn_rom_ukr_bsq_ger_chh_ven_mnd_pol_grk_yor_alb_dyu_glc_hun_tsw_xho_fin_slo_tig_geo_dut_mcd_ctl_rus_aeg_sid_urd_est_cic_mly_lit_tag_jpn_knd_kor_mol_krd_fbf_nor_bat_lat_amr_jav_cnt_cze_ses_scr_heb_fre_por_hin_arw_qcu_guj_svk_ben_moo_gam_prs_owc_bos_sun_ita_swa_swe_bem_mao_tha_sod_tml_zul_swt_uzb_spa_afr_aze_ewe_vie_mlt_dgb_tsn_igb	-0.493915787815097	-1.17564029197522	0.242739560783564
524	hau_svk_ven_afr_owc_amh_aeg_scr_azi_aze_bam_mly_ses_bos_rus_bsq_ita_amr_cic_mnd_eng_pol_lda_nor_tsw_pan_est_ewe_yor_hun_dut_anl_geo_bul_hin_lat_arw_tig_heb_spa_fin_moo_mao_fre_ind_jpn_tml_kor_krd_guj_tsn_ben_tag_prs_chh_jav_cnt_mol_dyu_rom_mlt_lit_alb_glc_urd_qcu_grk_ger_ukr_fbf_gam_ctl_sod_mcd_sun_por_akn_slo_dgb_bat_tha_sid_knd_swt_bem_uzb_cze_swe_tur_igb_vie_wly_swa_zul_xho	-0.696381437229323	-1.66882270396913	0.098515843731081
525	anl_nor_xho_urd_aeg_sid_gam_krd_uzb_tur_zul_jav_moo_glc_ben_bsq_ita_chh_bem_cnt_lat_dut_ses_rom_yor_slo_hun_tsw_ven_est_mcd_heb_geo_ukr_cze_hin_swe_tig_amh_bos_fin_lda_ind_ger_tag_jpn_knd_kor_pan_guj_dgb_lit_sun_grk_mlt_mao_mnd_rus_cic_eng_hau_svk_por_arw_prs_qcu_pol_fre_mol_swa_amr_afr_wly_alb_mly_ctl_akn_bul_tsn_bat_tha_owc_tml_fbf_bam_aze_scr_spa_azi_igb_vie_sod_ewe_swt_dyu	0.740748284310661	1.75725284010286	0.0821656159429568
526	sod_nor_ses_mol_hau_amh_aeg_urd_aze_tur_moo_sun_dgb_grk_eng_bsq_prs_mlt_bem_mnd_ukr_ben_bam_rom_tsw_swe_fin_yor_xho_est_arw_owc_geo_lit_mcd_spa_dut_amr_sid_ita_hun_akn_ind_ger_bat_jpn_tml_kor_afr_hin_tsn_glc_tag_alb_gam_mly_cnt_svk_ven_krd_chh_pan_bul_bos_scr_qcu_lat_slo_cze_igb_wly_fre_heb_por_mao_ctl_swt_guj_cic_jav_tha_anl_knd_swa_dyu_azi_rus_pol_uzb_fbf_vie_tig_ewe_zul_lda	-0.119799560798192	-0.282459887858571	0.778218578969113
527	chh_glc_lda_ita_amr_gam_owc_urd_tur_uzb_zul_mao_swt_dut_rom_bsq_afr_hau_bem_mnd_mcd_scr_xho_alb_dyu_pan_hun_akn_moo_est_svk_aeg_geo_rus_slo_lit_spa_sid_mlt_lat_fin_igb_tag_ger_ind_jpn_tml_kor_mol_bos_cic_swe_jav_cze_amh_mly_cnt_ctl_ven_guj_anl_prs_pol_krd_fre_qcu_nor_grk_hin_dgb_wly_arw_sod_ben_sun_ukr_ses_eng_yor_bat_tha_heb_knd_fbf_bam_aze_por_bul_azi_ewe_vie_tig_tsn_swa_tsw	-0.174695294516988	-0.412616817598761	0.680837052329263
528	wly_bul_ewe_krd_sid_hau_tig_urd_uzb_azi_ven_bat_igb_afr_prs_bsq_fre_heb_zul_cnt_mol_bos_bam_rus_tsn_cze_fin_dgb_bem_est_nor_anl_geo_slo_ben_hin_pan_amh_chh_lit_hun_tsw_mly_alb_mao_jpn_knd_kor_scr_eng_cic_svk_sun_spa_sod_jav_mnd_por_dyu_ita_amr_lat_arw_ukr_rom_qcu_grk_ger_dut_xho_mlt_glc_owc_mcd_tag_guj_yor_swe_lda_ind_tha_aeg_tml_ses_akn_aze_ctl_pol_tur_swa_vie_gam_swt_fbf_moo	-0.271313348753567	-0.641433189405947	0.522818994466589
529	hau_urd_swa_mol_gam_sod_amh_ctl_tur_azi_fbf_mao_moo_prs_eng_bsq_swe_aeg_swt_cnt_lat_krd_tsw_lit_yor_alb_hun_lda_akn_est_glc_tig_geo_svk_grk_arw_cze_amr_heb_scr_fin_igb_sun_spa_mly_jpn_tml_kor_dut_ita_cic_ukr_ind_pan_sid_tag_mnd_bos_zul_rus_anl_nor_hin_guj_pol_qcu_afr_ger_bul_dgb_owc_mcd_mlt_por_jav_slo_ses_fre_bam_bat_tha_wly_knd_bem_ven_aze_rom_ben_uzb_ewe_vie_chh_dyu_xho_tsn	-0.127047236567028	-0.299510656791804	0.765218795649683
530	tig_alb_cic_ukr_hau_sod_aeg_bul_aze_azi_ewe_mly_ven_krd_ita_bsq_hin_wly_bem_mnd_rom_urd_ses_ger_dyu_mcd_fin_igb_moo_est_slo_amh_geo_ben_lat_por_pol_gam_sid_glc_hun_xho_jav_arw_mao_jpn_knd_kor_rus_dut_dgb_spa_ind_ctl_amr_sun_cnt_swe_swa_nor_mlt_afr_guj_grk_cze_qcu_prs_eng_fre_fbf_anl_scr_heb_bos_bat_svk_yor_mol_akn_tag_tha_owc_tml_tsn_swt_tur_lit_pan_uzb_bam_vie_chh_zul_tsw_lda	0.167064668578766	0.392937493689523	0.695264897191458
531	anl_guj_yor_bul_tig_mlt_wly_lat_aze_azi_dyu_mao_lda_swe_slo_bsq_ctl_sid_igb_cnt_mol_rom_bem_cze_ewe_ita_hun_zul_dgb_fin_afr_chh_geo_urd_fre_krd_eng_gam_amr_alb_est_ven_ind_rus_sun_jpn_tml_kor_mcd_spa_moo_nor_jav_dut_owc_mly_mnd_scr_akn_pan_hau_ukr_grk_prs_svk_qcu_pol_bos_ben_tsw_aeg_por_amh_hin_tag_glc_swt_arw_swa_bat_tha_heb_knd_fbf_ses_tur_ger_lit_uzb_xho_vie_sod_bam_cic_tsn	0.0551039770152364	0.129726143499771	0.897063266434876
532	amh_cze_bam_eng_heb_gam_sod_guj_aze_azi_cic_mao_swa_bos_swe_bsq_nor_hau_swt_mnd_rus_hin_akn_ger_igb_afr_hun_xho_dyu_est_lit_amr_geo_mcd_por_prs_dut_tig_chh_lat_fin_tsn_tag_pan_bat_jpn_tml_kor_scr_rom_zul_bul_mly_ita_aeg_sun_cnt_spa_bem_ctl_anl_alb_slo_krd_svk_qcu_mol_ukr_fre_ven_wly_pol_mlt_glc_jav_urd_lda_ben_ses_ind_tha_owc_knd_fbf_tsw_uzb_arw_grk_tur_ewe_vie_sid_yor_moo_dgb	0.0751037501026522	0.176780135825867	0.860065510953278
533	owc_scr_ven_swe_chh_hau_mlt_prs_tur_azi_xho_tag_swt_fre_cze_bsq_ben_aeg_cic_mnd_guj_grk_ses_urd_fbf_bul_est_igb_ewe_hun_svk_gam_geo_lat_arw_nor_dut_amh_amr_hin_fin_dyu_mao_ita_sun_jpn_knd_kor_afr_glc_akn_bos_jav_ukr_sod_bat_cnt_pan_moo_mcd_anl_eng_slo_ctl_rom_qcu_lit_spa_alb_yor_tig_rus_heb_krd_mly_ger_bam_mol_zul_ind_tha_sid_tml_dgb_bem_uzb_por_pol_aze_tsn_vie_wly_tsw_lda_swa	0.211730716174301	0.498417618214867	0.619366457938531
534	gam_fre_yor_svk_amh_amr_hau_ger_tur_aze_igb_mly_akn_hin_mol_bsq_alb_sod_moo_cnt_glc_ctl_ses_grk_swt_urd_fin_swa_dgb_est_arw_chh_geo_bos_nor_slo_spa_sid_tig_cze_hun_ven_tag_swe_bat_jpn_knd_kor_lit_eng_bem_afr_jav_mcd_mlt_ind_mnd_pan_tsn_rom_aeg_prs_bul_rus_pol_qcu_por_ben_krd_dyu_wly_scr_anl_ita_mao_dut_ewe_lat_bam_sun_tha_owc_tml_lda_tsw_uzb_guj_ukr_azi_xho_vie_heb_fbf_zul_cic	0.722752760554485	1.71608830055291	0.0894753247979289
535	hau_alb_yor_rom_amh_gam_sid_pol_aze_tur_zul_mly_tsw_lat_svk_bsq_swe_chh_moo_mnd_bos_grk_swa_spa_lda_rus_est_swt_tsn_hun_mol_amr_geo_urd_prs_dut_cze_anl_mlt_lit_fin_xho_ind_por_tag_jpn_tml_kor_hin_krd_akn_glc_jav_bul_heb_bat_cnt_slo_dgb_ita_sod_fre_arw_scr_nor_qcu_afr_ger_eng_dyu_tig_guj_wly_ctl_mao_mcd_bem_ben_ses_sun_tha_aeg_knd_ven_ewe_azi_ukr_pan_uzb_fbf_vie_owc_cic_bam_igb	-0.658074680767723	-1.57617279017688	0.118381739547345
536	amh_bul_igb_rus_sod_anl_gam_afr_uzb_azi_yor_tag_fbf_pol_dut_bsq_slo_aeg_bem_cnt_bos_krd_swa_rom_ewe_guj_fin_xho_cic_hun_ger_heb_geo_glc_arw_svk_spa_mlt_owc_ita_est_ses_mly_scr_jav_jpn_knd_kor_ben_cze_swt_nor_ind_prs_tig_sun_mnd_alb_tsw_fre_amr_ctl_urd_eng_pan_qcu_ukr_lit_swe_bam_wly_mol_chh_hin_bat_grk_dyu_lat_dgb_mao_tha_sid_tml_ven_tsn_tur_por_mcd_aze_moo_vie_hau_akn_lda_zul	-0.950970891574576	-2.30895517746412	0.0231608802927433
537	sod_slo_igb_lit_owc_wly_mlt_krd_uzb_tur_zul_mao_tsn_guj_ukr_bsq_eng_chh_dyu_mnd_nor_pol_bem_arw_akn_rus_fin_ewe_swa_hun_spa_anl_geo_ita_urd_afr_glc_hau_amr_scr_est_xho_mly_bos_ind_jpn_tml_kor_hin_ger_moo_pan_tag_mcd_heb_bat_cnt_grk_swt_mol_tig_bul_alb_lat_por_qcu_svk_cze_rom_dgb_amh_fre_gam_swe_jav_dut_tsw_ctl_cic_sun_tha_aeg_knd_ses_bam_azi_ben_prs_aze_lda_vie_sid_ven_fbf_yor	-0.697562075726493	-1.67243435521232	0.0977998383831815
538	tig_bos_fbf_krd_heb_wly_amh_rus_azi_uzb_bam_tag_tsw_lit_ger_bsq_afr_gam_ses_mnd_grk_mcd_bem_ukr_swt_nor_hun_moo_ewe_est_swe_sid_geo_prs_svk_pan_ita_aeg_amr_hin_fin_cic_sun_scr_ind_jpn_tml_kor_lat_slo_ven_urd_jav_fre_sod_mly_cnt_ctl_tsn_mol_chh_alb_spa_glc_pol_qcu_arw_por_ben_lda_mlt_guj_anl_rom_mao_cze_swa_dut_dyu_bat_tha_hau_knd_akn_xho_tur_eng_bul_aze_igb_vie_owc_zul_yor_dgb	0.55086727572964	1.30123401113216	0.1963928916433
539	mlt_hin_dgb_dut_sid_chh_wly_grk_azi_uzb_xho_mly_yor_mol_urd_bsq_glc_hau_tsn_mnd_scr_ita_ven_rus_swa_cze_fin_moo_cic_est_ben_amh_geo_bos_prs_slo_lit_sod_amr_pan_hun_ses_tag_ger_sun_jpn_knd_kor_swe_rom_bem_alb_ind_afr_heb_jav_cnt_eng_ewe_ctl_aeg_mcd_pol_svk_bul_qcu_guj_nor_spa_fbf_gam_krd_tig_lat_bat_por_bam_fre_dyu_mao_tha_anl_tml_zul_igb_tur_arw_ukr_aze_lda_vie_owc_swt_akn_tsw	-0.288590873093381	-0.68231229828394	0.496737450208807
540	sid_nor_lda_spa_owc_sod_amr_glc_azi_tur_ven_sun_swt_alb_ita_bsq_lat_tig_cic_mnd_ukr_rom_xho_slo_ewe_swe_est_tsw_igb_fin_svk_wly_geo_mol_eng_mcd_ger_hau_mlt_bul_hun_bem_jav_scr_ind_jpn_knd_kor_ben_krd_yor_hin_tag_arw_aeg_mao_cnt_pol_bam_afr_amh_cze_lit_dut_pan_qcu_guj_prs_por_dgb_anl_urd_gam_bos_mly_grk_tsn_ctl_zul_bat_tha_chh_tml_swa_dyu_aze_rus_fre_uzb_ses_vie_heb_akn_fbf_moo	-0.0771756823021626	-0.182171612247983	0.855844551530941
541	gam_mcd_akn_por_wly_hau_heb_ukr_tur_azi_bem_sun_cic_mol_swe_bsq_alb_tig_ven_cnt_rus_hin_lda_grk_zul_krd_fin_fbf_tsw_est_svk_aeg_geo_bul_prs_eng_lit_owc_sod_nor_hun_ewe_ind_rom_tag_jpn_knd_kor_guj_pol_moo_slo_mao_dut_amr_mly_mnd_urd_swa_ben_anl_spa_cze_ger_pan_qcu_scr_arw_afr_dyu_mlt_lat_sid_ctl_jav_bos_ses_glc_dgb_bat_tha_amh_tml_bam_swt_aze_ita_fre_uzb_xho_vie_chh_igb_yor_tsn	0.0581233947050431	0.136897316863113	0.891407888198873
542	sod_ben_cic_slo_amr_amh_hau_ctl_uzb_azi_ewe_bat_lda_cze_afr_bsq_dut_heb_ven_mnd_alb_prs_dyu_ukr_akn_nor_fin_dgb_bem_est_hin_sid_geo_mcd_lat_swe_por_anl_aeg_guj_hun_swt_mly_urd_sun_jpn_tml_kor_bos_grk_igb_eng_tag_spa_wly_ind_cnt_rom_moo_glc_owc_fre_arw_ita_rus_qcu_ger_mol_scr_ses_mlt_pan_chh_svk_jav_lit_swa_pol_yor_mao_tha_gam_knd_fbf_bam_tur_bul_krd_aze_tsw_vie_tig_zul_tsn_xho	-0.490529011236536	-1.16955810148297	0.245167604822171
543	owc_mol_ewe_pan_sod_gam_aeg_urd_azi_aze_bam_mao_dgb_ger_rom_bsq_krd_tig_akn_mnd_ukr_scr_ven_svk_swa_fre_hun_xho_dyu_fin_ita_anl_geo_lat_ben_mcd_prs_heb_amr_rus_est_igb_sun_swe_jav_jpn_knd_kor_alb_afr_tsw_ctl_tag_glc_sid_mly_cnt_bul_lda_slo_mlt_bos_hin_arw_nor_qcu_pol_lit_cze_yor_amh_dut_chh_guj_bat_eng_moo_spa_tsn_ind_tha_wly_tml_ses_cic_uzb_grk_por_tur_swt_vie_hau_fbf_bem_zul	-0.688993981684365	-1.65330648028539	0.101640444907092
544	tig_arw_igb_urd_chh_heb_anl_ben_tur_uzb_xho_tag_cic_dut_grk_bsq_prs_hau_dgb_cnt_swe_bul_tsn_alb_ven_afr_hun_dyu_lda_est_mcd_aeg_geo_eng_pol_nor_lat_wly_sod_scr_fin_moo_mly_fre_jav_jpn_knd_kor_krd_pan_ses_rus_sun_guj_amr_bat_mnd_rom_akn_mol_sid_ger_svk_ita_bos_qcu_slo_hin_por_yor_mlt_glc_amh_ctl_ind_spa_bem_cze_fbf_mao_tha_owc_tml_swt_swa_aze_lit_ukr_azi_zul_vie_gam_tsw_bam_ewe	-0.498224690716648	-1.18551068398857	0.238835898487108
545	anl_urd_cic_eng_gam_mlt_chh_fre_aze_azi_bem_tag_dgb_bos_guj_bsq_scr_sod_igb_mnd_ctl_bul_ses_lit_bam_svk_est_swa_moo_fin_spa_sid_geo_rus_ben_cze_alb_owc_wly_hin_hun_xho_sun_glc_mao_jpn_tml_kor_arw_por_tsw_lat_bat_prs_aeg_ind_cnt_dut_akn_mol_amr_ukr_afr_ita_nor_qcu_pan_ger_rom_swt_hau_mcd_amh_krd_mly_grk_yor_slo_ewe_jav_tha_heb_knd_tsn_ven_tur_swe_pol_uzb_dyu_vie_tig_zul_lda_fbf	-0.228179637405362	-0.538614065705264	0.59144009126712
546	sid_glc_cic_guj_aeg_mlt_tig_ukr_tur_uzb_tsw_ind_bem_ger_grk_bsq_ben_wly_moo_cnt_eng_cze_tsn_lat_lda_afr_hun_swa_dyu_est_pan_amr_geo_scr_rus_spa_bos_owc_amh_alb_fin_dgb_mao_prs_bat_jpn_knd_kor_lit_mcd_zul_dut_jav_ita_sod_tag_mnd_bul_ewe_swe_heb_ctl_hin_pol_urd_qcu_fre_por_rom_fbf_anl_svk_chh_arw_mly_mol_ven_slo_akn_sun_tha_gam_tml_swt_igb_azi_krd_nor_aze_yor_vie_hau_xho_ses_bam	0.541381458520581	1.27935344102566	0.203955345863295
547	mlt_spa_bem_glc_amr_tig_amh_cze_tur_uzb_akn_tag_swa_grk_ctl_bsq_pol_gam_ven_cnt_lit_svk_dgb_rus_igb_ger_est_cic_ewe_fin_fre_aeg_geo_arw_ita_scr_lat_anl_wly_bul_hun_fbf_mao_guj_bat_jpn_tml_kor_dut_krd_moo_eng_ind_pan_owc_mly_mnd_ben_xho_swe_sod_rom_mol_afr_nor_qcu_hin_por_prs_zul_sid_slo_chh_mcd_sun_urd_lda_ukr_ses_jav_tha_heb_knd_tsw_swt_aze_bos_alb_azi_yor_vie_hau_tsn_bam_dyu	-0.278368018223382	-0.65887409354442	0.511604656631221
548	tig_rom_dyu_lat_sid_gam_amr_bos_uzb_tur_cic_bat_yor_bul_ben_bsq_rus_aeg_fbf_cnt_mcd_dut_bam_slo_zul_guj_est_ewe_xho_hun_grk_amh_geo_prs_krd_spa_lit_wly_sod_eng_fin_bem_ind_por_mly_jpn_knd_kor_urd_arw_ses_pol_tag_ita_heb_sun_mnd_svk_akn_ukr_anl_ger_cze_hin_fre_qcu_swe_scr_mol_tsn_mlt_afr_hau_glc_mao_pan_swa_ctl_ven_jav_tha_owc_tml_moo_swt_azi_alb_nor_aze_tsw_vie_chh_dgb_lda_igb	-0.0405825767757447	-0.0956182831382249	0.924029479669712
549	mlt_krd_cic_ctl_owc_heb_tig_grk_tur_aze_dgb_jav_dyu_afr_ben_bsq_eng_amr_yor_mnd_bos_urd_ven_fre_ewe_spa_est_swa_tsn_fin_alb_sod_geo_cze_nor_arw_mol_hau_gam_dut_hun_fbf_bat_guj_sun_jpn_tml_kor_svk_swe_lda_slo_mao_ger_aeg_ind_cnt_glc_igb_bul_amh_lit_hin_ita_prs_qcu_mcd_scr_lat_ses_wly_ukr_chh_pol_tag_pan_bem_por_moo_mly_tha_anl_knd_akn_xho_uzb_rom_rus_azi_swt_vie_sid_zul_tsw_bam	-0.606157956486381	-1.44823989061041	0.150913073301703
550	sid_spa_dgb_afr_heb_sod_hau_ctl_aze_uzb_bam_tag_tsw_urd_fre_bsq_mol_amr_bem_mnd_scr_bul_dyu_mcd_moo_svk_fin_swa_ven_hun_grk_anl_geo_hin_rom_eng_lat_tig_wly_dut_est_tsn_bat_krd_mao_jpn_knd_kor_slo_nor_ses_glc_jav_ita_owc_sun_cnt_lit_akn_rus_aeg_ben_ger_prs_arw_qcu_pol_alb_guj_lda_chh_ukr_mlt_pan_ind_swe_fbf_cze_swt_mly_tha_amh_tml_cic_zul_azi_por_bos_tur_xho_vie_gam_yor_ewe_igb	-0.254000503252744	-0.601149911760428	0.549202598372407
551	aeg_slo_ses_ger_chh_amh_tig_grk_tur_uzb_tsn_jav_bem_lit_hin_bsq_mcd_hau_zul_mnd_glc_arw_moo_fre_xho_prs_fin_bam_igb_est_afr_gam_geo_cze_pan_por_rus_anl_mlt_ben_hun_yor_mly_guj_ind_jpn_knd_kor_alb_eng_dyu_scr_bat_ita_owc_tag_cnt_krd_ven_svk_sod_mol_urd_ctl_rom_qcu_nor_dut_ukr_swa_amr_lat_heb_swe_sun_bul_dgb_bos_tsw_mao_tha_wly_tml_swt_cic_azi_pol_spa_aze_lda_vie_sid_akn_ewe_fbf	-0.120610919759221	-0.284610027372563	0.776575712805039
552	amh_arw_bam_rus_owc_aeg_tig_ger_aze_azi_moo_sun_igb_fre_swe_bsq_eng_amr_tsw_mnd_prs_cze_cic_pol_swt_dut_fin_xho_dgb_est_guj_wly_geo_rom_ukr_lat_nor_gam_sid_svk_hun_bem_jav_urd_bat_jpn_tml_kor_slo_scr_fbf_por_tag_ctl_heb_mao_cnt_bul_tsn_lit_sod_ita_bos_ben_glc_qcu_pan_alb_hin_swa_chh_grk_anl_mcd_mly_afr_ewe_mol_ven_ind_tha_mlt_knd_lda_yor_tur_spa_krd_uzb_ses_vie_hau_zul_dyu_akn	0.155110902277112	0.365664617152494	0.715445756739937
553	chh_dut_ses_rus_wly_anl_amr_hin_tur_azi_tsw_jav_cic_ben_spa_bsq_urd_aeg_moo_mnd_nor_mol_swt_ger_zul_krd_fin_swa_akn_hun_mcd_owc_geo_cze_ctl_grk_pol_hau_tig_afr_est_dyu_bat_glc_ind_jpn_tml_kor_ita_bos_igb_slo_mao_alb_mlt_tag_cnt_svk_ewe_ukr_gam_pan_arw_por_scr_qcu_rom_fre_lit_dgb_sod_lat_amh_bul_mly_eng_lda_swe_fbf_sun_tha_sid_knd_ven_bem_uzb_prs_guj_aze_yor_vie_heb_bam_tsn_xho	-0.467672437219092	-1.11003682211511	0.269845098088793
554	anl_lat_akn_eng_amr_wly_amh_bul_tur_azi_zul_ind_ses_hin_spa_bsq_mcd_tig_xho_mnd_rom_pan_tsn_alb_bam_bos_hun_swa_swt_fin_dut_gam_geo_por_pol_mol_ukr_mlt_heb_glc_est_ewe_sun_ita_jav_jpn_knd_kor_fre_grk_dgb_ger_mao_svk_hau_mly_cnt_afr_moo_guj_chh_slo_ben_urd_prs_qcu_cze_ctl_arw_dyu_sod_krd_sid_nor_bat_swe_yor_lit_fbf_tag_tha_owc_tml_bem_ven_aze_scr_rus_uzb_lda_vie_aeg_igb_cic_tsw	-0.836719633667334	-2.02083622447527	0.0461720820733972
555	gam_scr_ven_pol_tig_heb_wly_eng_tur_uzb_dgb_ind_lda_slo_rom_bsq_ger_anl_zul_cnt_hin_spa_swa_rus_bam_urd_hun_moo_cic_est_prs_chh_geo_ita_por_ukr_krd_sod_sid_afr_fin_swt_tag_dut_mly_jpn_tml_kor_glc_alb_fbf_grk_mao_ctl_amh_jav_mnd_arw_yor_lit_aeg_mol_nor_bos_svk_qcu_lat_guj_bul_tsn_owc_ben_amr_cze_sun_fre_ses_swe_tsw_bat_tha_hau_knd_dyu_xho_azi_pan_mcd_aze_akn_vie_mlt_bem_igb_ewe	-0.267364628326149	-0.631853426749719	0.529032838462238
556	owc_eng_igb_pol_sid_amr_anl_ger_azi_uzb_dyu_sun_swa_rom_slo_bsq_pan_sod_ven_cnt_guj_arw_bam_lat_lda_nor_fin_zul_xho_hun_afr_amh_geo_ita_bos_krd_lit_tig_aeg_bul_est_bem_bat_fre_jav_jpn_tml_kor_mcd_svk_ewe_dut_mly_mol_mlt_mao_mnd_cze_tsw_prs_wly_ben_urd_ukr_rus_qcu_alb_swe_glc_cic_heb_ctl_gam_grk_ind_spa_yor_scr_akn_tag_tha_chh_knd_ses_fbf_tur_hin_por_aze_moo_vie_hau_tsn_swt_dgb	-0.778245978113882	-1.87191109170894	0.0643616670041465
557	hau_bul_akn_glc_aeg_amh_chh_nor_tur_azi_cic_tag_bam_dut_krd_bsq_fre_amr_fbf_cnt_mol_pol_xho_por_tsw_lat_fin_lda_ven_est_eng_owc_geo_ctl_lit_rom_scr_mlt_sid_alb_hun_dyu_ind_ukr_jav_jpn_tml_kor_pan_svk_dgb_ger_sun_afr_sod_mly_mnd_bos_tsn_guj_gam_ben_cze_rus_prs_qcu_spa_arw_urd_swt_wly_slo_anl_mcd_mao_grk_swa_ita_ewe_bat_tha_tig_knd_ses_zul_uzb_hin_swe_aze_moo_vie_heb_igb_yor_bem	-0.218060414338999	-0.515074662476621	0.607722963869836
558	aeg_cze_lda_lit_mlt_amh_wly_ger_tur_aze_swt_tag_xho_bul_krd_bsq_lat_heb_akn_mnd_bos_guj_moo_grk_bam_ita_fin_fbf_zul_est_alb_sod_geo_arw_slo_glc_por_chh_gam_svk_hun_yor_jav_urd_bat_jpn_knd_kor_rus_prs_tsn_mol_sun_dut_anl_ind_cnt_scr_bem_ukr_owc_mcd_eng_nor_spa_qcu_ben_pan_hin_swa_sid_pol_hau_afr_mao_ctl_tsw_rom_ven_mly_tha_tig_tml_dgb_igb_azi_swe_fre_uzb_dyu_vie_amr_ses_cic_ewe	0.0674888839005216	0.158870925869555	0.874115063425854
559	gam_prs_tsn_pan_amr_owc_sid_spa_aze_uzb_yor_sun_xho_pol_por_bsq_svk_mlt_dyu_cnt_slo_cze_tsw_nor_ewe_ger_hun_akn_ses_fin_dut_aeg_geo_krd_lit_ben_fre_wly_amh_grk_est_bem_ind_urd_tag_jpn_tml_kor_lat_glc_cic_ukr_bat_bul_hau_mao_mnd_mol_igb_alb_sod_ita_ctl_swe_afr_qcu_rus_eng_guj_dgb_anl_mcd_tig_hin_mly_arw_moo_scr_fbf_jav_tha_heb_knd_ven_swa_tur_bos_rom_azi_bam_vie_chh_zul_lda_swt	-0.306313449377647	-0.72524801021827	0.470120864887453
560	anl_fre_swa_prs_tig_amr_hau_mcd_azi_uzb_tsn_bat_igb_spa_arw_bsq_lit_amh_bam_cnt_slo_ger_akn_scr_yor_mol_est_tsw_ewe_fin_ben_chh_geo_dut_hin_ita_cze_wly_heb_ukr_hun_dyu_tag_afr_ind_jpn_tml_kor_ctl_por_fbf_eng_jav_pol_owc_mly_mnd_guj_cic_grk_aeg_bul_nor_pan_svk_qcu_krd_glc_lat_xho_mlt_bos_gam_alb_sun_swe_ven_urd_ses_mao_tha_sod_knd_moo_zul_aze_rom_rus_tur_dgb_vie_sid_swt_bem_lda	0.0600351687591171	0.141348173399316	0.887900626269031
561	sod_guj_bam_lat_chh_sid_aeg_rom_aze_azi_yor_mao_ven_cze_prs_bsq_krd_owc_dgb_mnd_arw_glc_tsw_bos_bem_mcd_fin_swt_lda_est_urd_tig_geo_ukr_ita_spa_ctl_anl_amh_fre_hun_xho_bat_eng_tag_jpn_knd_kor_por_rus_dyu_dut_mly_alb_hau_sun_cnt_afr_swa_swe_mlt_hin_mol_grk_slo_qcu_pan_nor_ben_moo_amr_svk_gam_pol_ind_bul_tsn_lit_zul_jav_tha_wly_tml_akn_fbf_tur_ger_scr_uzb_ses_vie_heb_igb_cic_ewe	-0.295073861506485	-0.699400592728265	0.486047356722471
562	aeg_lat_igb_swe_sid_anl_amh_pol_uzb_tur_lda_ind_zul_ukr_guj_bsq_rom_chh_ewe_cnt_arw_alb_bam_slo_dgb_prs_est_dyu_cic_fin_rus_tig_geo_mcd_glc_nor_dut_hau_mlt_lit_hun_tsn_sun_por_jav_jpn_knd_kor_fre_bul_fbf_urd_bat_ger_sod_mao_mnd_krd_yor_ita_owc_scr_spa_ben_bos_qcu_ctl_cze_grk_xho_gam_eng_heb_svk_tag_afr_ses_hin_ven_mly_tha_amr_tml_tsw_akn_azi_pan_mol_aze_bem_vie_wly_swa_swt_moo	-1.05975884620223	-2.5936424052102	0.0110317312742469
563	owc_dut_zul_spa_sod_mlt_sid_krd_azi_aze_dgb_mao_dyu_lit_rom_bsq_pol_aeg_ses_mnd_pan_por_ven_mcd_tsn_nor_hun_yor_fbf_fin_ger_amr_geo_afr_arw_grk_alb_amh_chh_svk_est_swt_sun_mol_jav_jpn_knd_kor_bul_ita_cic_rus_ind_ukr_heb_mly_cnt_bos_swa_scr_wly_guj_urd_ben_ctl_qcu_eng_hin_lat_moo_hau_slo_gam_cze_bat_prs_lda_swe_bam_tag_tha_tig_tml_tsw_akn_uzb_fre_glc_tur_xho_vie_anl_igb_ewe_bem	-0.699530062757069	-1.67667411537653	0.0969647089350332
564	aeg_ger_ses_ita_mlt_amh_tig_prs_uzb_aze_cic_sun_swa_grk_nor_bsq_dut_heb_bam_mnd_bul_pol_dyu_arw_fbf_alb_est_yor_ven_fin_guj_anl_geo_lit_hin_ukr_bos_owc_wly_pan_hun_dgb_mao_fre_ind_jpn_knd_kor_scr_ben_igb_eng_mly_rom_sid_jav_cnt_lat_lda_ctl_hau_mcd_cze_afr_slo_qcu_krd_spa_por_swt_gam_urd_sod_mol_tag_svk_akn_swe_xho_bat_tha_amr_tml_bem_zul_tur_glc_rus_azi_tsw_vie_chh_ewe_moo_tsn	-0.583657919489316	-1.39483165665119	0.166389199518711
565	heb_krd_lda_glc_anl_chh_mlt_lat_azi_uzb_ewe_ind_moo_ita_nor_bsq_bos_amh_dgb_mnd_alb_arw_cic_swe_ses_guj_fin_bam_igb_est_hin_gam_geo_mol_slo_rom_ctl_sod_wly_svk_hun_bem_tag_fre_sun_jpn_knd_kor_grk_pan_fbf_prs_mao_scr_sid_jav_cnt_eng_ven_ukr_amr_cze_ben_mcd_lit_qcu_rus_bul_urd_zul_aeg_pol_owc_ger_bat_por_akn_spa_xho_mly_tha_hau_tml_swa_tsn_tur_dut_afr_aze_swt_vie_tig_tsw_dyu_yor	0.186673136645647	0.4398474961706	0.661068047185696
566	owc_alb_dyu_glc_sod_aeg_sid_urd_uzb_tur_lda_ind_moo_por_hin_bsq_ukr_amh_tsw_cnt_ger_cze_igb_spa_ewe_ctl_hun_yor_tsn_fin_pol_tig_geo_rus_nor_rom_pan_amr_mlt_lit_est_zul_jav_lat_mao_jpn_tml_kor_guj_slo_ses_fre_sun_bos_heb_tag_mnd_prs_fbf_mcd_anl_bul_ita_dut_eng_qcu_swe_mol_grk_dgb_wly_krd_chh_arw_mly_afr_bam_svk_akn_bat_tha_hau_knd_cic_swt_aze_scr_ben_azi_ven_vie_gam_xho_bem_swa	-0.19358838670434	-0.457241377705157	0.648563891468344
567	mlt_swe_yor_lit_anl_heb_sid_bul_azi_tur_akn_tag_fbf_ukr_por_bsq_nor_hau_dgb_cnt_glc_rom_dyu_urd_swa_hin_est_lda_xho_fin_krd_gam_geo_mol_afr_mcd_alb_amh_tig_lat_hun_cic_mao_guj_ind_jpn_tml_kor_arw_ben_tsn_slo_sun_ger_owc_mly_mnd_prs_tsw_svk_wly_ctl_eng_grk_cze_qcu_fre_rus_dut_ven_chh_pan_sod_bos_bat_ita_igb_pol_ses_jav_tha_amr_knd_bem_bam_uzb_spa_scr_aze_moo_vie_aeg_swt_ewe_zul	-0.132786393173061	-0.31305124796695	0.754942693432558
568	gam_grk_ven_pol_amh_hau_owc_bos_aze_uzb_fbf_mly_akn_slo_arw_bsq_ctl_tig_swt_cnt_bul_rus_yor_lit_bam_prs_fin_swa_xho_hun_mcd_anl_geo_guj_afr_hin_mol_mlt_sid_svk_est_ewe_mao_por_bat_jpn_tml_kor_lat_scr_dgb_ita_jav_ukr_wly_sun_mnd_spa_zul_fre_aeg_glc_dut_urd_krd_qcu_rom_ben_ger_cic_chh_pan_sod_cze_tag_eng_moo_swe_dyu_ind_tha_amr_knd_tsw_bem_tur_alb_nor_azi_lda_vie_heb_ses_igb_tsn	-0.538989020485286	-1.2852833514567	0.201884864853551
569	amr_swe_igb_ger_amh_aeg_sid_ctl_uzb_azi_ewe_jav_dyu_arw_dut_bsq_pol_owc_swt_mnd_bos_glc_ses_grk_lda_urd_fin_yor_fbf_hun_lat_wly_geo_ukr_pan_prs_alb_tig_mlt_por_est_akn_mly_svk_mao_jpn_tml_kor_krd_afr_xho_fre_sun_mcd_anl_ind_cnt_ben_cic_rus_heb_spa_guj_mol_lit_qcu_hin_cze_slo_bem_sod_rom_chh_scr_tag_nor_bam_bul_tsw_bat_tha_hau_knd_tsn_moo_tur_ita_eng_aze_dgb_vie_gam_swa_zul_ven	0.23327278530254	0.549328819915145	0.584096463874129
570	owc_ctl_cic_bos_amr_mlt_tig_rom_uzb_azi_dgb_ind_moo_alb_eng_bsq_por_sid_dyu_cnt_hin_mcd_igb_prs_ewe_spa_fin_ven_lda_hun_krd_heb_geo_rus_fre_ben_grk_hau_chh_svk_est_swa_jav_arw_bat_jpn_tml_kor_pan_lit_zul_cze_mly_swe_sod_sun_mnd_ukr_xho_bul_anl_nor_ita_mol_dut_qcu_guj_afr_glc_tsn_gam_lat_aeg_pol_mao_urd_swt_ger_bam_tag_tha_wly_knd_bem_tsw_aze_scr_slo_tur_yor_vie_amh_akn_ses_fbf	0.147779480498112	0.347736452393975	0.728823922518538
571	sid_hin_bam_svk_mlt_amh_wly_mcd_uzb_azi_swa_mao_ewe_ita_por_bsq_glc_tig_dgb_cnt_ben_bos_cic_rus_fbf_cze_fin_tsw_xho_est_afr_chh_geo_pan_ctl_arw_mol_sod_owc_bul_hun_ses_tag_lat_sun_jpn_tml_kor_eng_scr_swt_ukr_ind_nor_aeg_jav_mnd_dut_yor_fre_anl_grk_krd_slo_pol_qcu_prs_swe_alb_tsn_gam_guj_heb_ger_mly_spa_dyu_urd_lda_bat_tha_amr_knd_igb_akn_aze_lit_rom_tur_ven_vie_hau_zul_moo_bem	0.897891486537665	2.14736693111768	0.0343644748954536
572	sod_rom_bem_eng_owc_gam_hau_lit_aze_uzb_moo_sun_zul_por_alb_bsq_ger_aeg_tsn_cnt_slo_ctl_dgb_spa_akn_krd_est_lda_bam_fin_dut_mlt_geo_arw_pan_pol_rus_heb_tig_lat_hun_ses_mly_grk_bat_jpn_tml_kor_mcd_cze_tsw_svk_mao_hin_chh_ind_mnd_glc_swa_ita_amh_swe_mol_bul_urd_qcu_nor_fre_ben_swt_wly_bos_amr_afr_tag_guj_cic_prs_yor_jav_tha_anl_knd_igb_dyu_tur_scr_ukr_azi_fbf_vie_sid_ewe_ven_xho	-0.621061542875183	-1.4844362668726	0.141074801384839
573	amr_mcd_swa_mol_gam_owc_chh_ctl_azi_tur_zul_sun_yor_slo_lat_bsq_ukr_anl_bem_mnd_urd_eng_ewe_por_dyu_bos_est_ven_dgb_hun_rom_sid_geo_nor_fre_svk_krd_wly_sod_dut_fin_tsw_ind_lit_mly_jpn_knd_kor_alb_glc_xho_rus_bat_spa_amh_jav_cnt_swe_cic_arw_aeg_ben_scr_cze_grk_qcu_guj_ita_prs_tsn_mlt_pol_tig_afr_tag_bul_fbf_ger_igb_mao_tha_heb_tml_bam_swt_aze_hin_pan_uzb_moo_vie_hau_ses_lda_akn	-0.848854289647198	-2.05063577898858	0.0431162358107517
574	anl_lit_swa_rom_owc_heb_wly_lat_azi_uzb_ses_jav_moo_prs_ctl_bsq_hin_amr_yor_mnd_glc_urd_swt_alb_akn_afr_hun_fbf_tsw_fin_krd_sod_geo_pan_bul_nor_eng_hau_gam_grk_est_igb_sun_mol_bat_jpn_tml_kor_mcd_por_ven_spa_mly_bos_tig_ind_cnt_scr_tsn_dut_sid_ben_cze_ita_swe_qcu_ukr_svk_rus_xho_mlt_ger_chh_slo_mao_guj_cic_fre_dgb_tag_tha_amh_knd_dyu_bem_aze_arw_pol_tur_lda_vie_aeg_bam_ewe_zul	-0.811997749213543	-1.95552833519159	0.0535223576611334
575	gam_spa_xho_scr_chh_sid_tig_alb_tur_uzb_tsn_jav_swa_cze_dut_bsq_nor_owc_bem_mnd_pol_fre_ven_prs_dgb_lit_fin_ewe_tsw_hun_slo_amh_geo_guj_ctl_svk_rom_amr_sod_ger_est_bam_sun_eng_mly_jpn_tml_kor_mol_krd_ses_lat_tag_hin_aeg_mao_cnt_arw_akn_rus_mlt_por_glc_afr_mcd_qcu_pan_swe_ukr_lda_heb_ita_anl_grk_ind_ben_igb_bos_moo_bat_tha_hau_knd_dyu_fbf_azi_bul_urd_aze_yor_vie_wly_zul_cic_swt	0.471458864718049	1.1125067430211	0.268787804756822
576	amh_mol_dgb_lat_aeg_amr_sod_slo_uzb_tur_lda_tag_tsw_ita_afr_bsq_arw_anl_ven_mnd_mcd_ger_zul_spa_swt_ctl_fin_akn_moo_est_grk_wly_geo_pol_fre_scr_glc_sid_heb_alb_hun_igb_mao_dut_ind_jpn_tml_kor_rom_svk_ewe_guj_jav_cze_mlt_mly_cnt_krd_fbf_rus_hau_eng_ukr_pan_swe_qcu_ben_urd_lit_cic_gam_bos_owc_nor_sun_bul_bem_hin_yor_bat_tha_chh_knd_ses_swa_aze_prs_por_azi_bam_vie_tig_dyu_xho_tsn	0.157752983395005	0.371392374641656	0.711190067659133
577	amh_ben_zul_hin_sod_amr_chh_afr_azi_tur_xho_mao_moo_pan_por_bsq_grk_mlt_bem_mnd_eng_ger_akn_svk_dyu_dut_hun_tsn_dgb_fin_fre_owc_geo_ukr_rus_slo_spa_wly_sid_lat_est_cic_bat_ita_sun_jpn_tml_kor_urd_cze_fbf_glc_ind_mol_aeg_mly_cnt_rom_ses_guj_hau_bos_bul_nor_swe_qcu_prs_mcd_ctl_ewe_gam_scr_heb_arw_tag_lit_igb_pol_ven_jav_tha_anl_knd_swa_yor_aze_alb_krd_uzb_lda_vie_tig_tsw_swt_bam	0.436706296524812	1.02994092949665	0.305708911663961
578	sid_urd_fbf_lit_mlt_tig_sod_cze_uzb_tur_akn_jav_cic_ger_grk_bsq_afr_hau_xho_mnd_fre_mol_ses_scr_moo_guj_est_tsw_igb_hun_alb_amh_geo_hin_nor_eng_spa_anl_heb_rus_fin_zul_mao_rom_tag_jpn_tml_kor_dut_bos_ven_pol_ind_arw_wly_mly_cnt_swe_swt_ita_aeg_ben_por_slo_prs_qcu_ctl_ukr_krd_dyu_gam_lat_owc_bul_bat_svk_tsn_pan_swa_sun_tha_amr_knd_dgb_lda_aze_glc_mcd_azi_yor_vie_chh_bam_bem_ewe	-0.527517710604264	-1.25581453322346	0.212329093235831
579	owc_lat_igb_hin_sod_wly_hau_swe_uzb_azi_bem_mao_akn_nor_pan_bsq_mol_aeg_moo_cnt_alb_fre_lda_por_yor_ben_est_swa_dgb_hun_guj_tig_geo_krd_ukr_ger_rom_gam_heb_cze_fin_fbf_ind_grk_tag_jpn_knd_kor_ita_lit_ewe_glc_mly_bos_mlt_jav_mnd_spa_tsn_dut_amh_arw_rus_ctl_mcd_qcu_svk_urd_eng_swt_chh_slo_anl_pol_bat_afr_xho_bul_dyu_sun_tha_amr_tml_tsw_ven_aze_prs_scr_tur_bam_vie_sid_ses_cic_zul	-0.0733719544134327	-0.172778006203794	0.863201394404499
580	sod_nor_ven_eng_wly_tig_mlt_glc_aze_uzb_tsn_tag_bam_grk_swe_bsq_guj_owc_cic_cnt_mol_pan_akn_mcd_swa_urd_est_lda_igb_hun_prs_sid_geo_lat_fre_arw_slo_aeg_heb_bos_fin_bem_bat_ctl_ind_jpn_tml_kor_por_ita_dgb_dut_sun_lit_gam_mly_mnd_ger_yor_bul_hau_scr_ukr_hin_cze_qcu_svk_rus_afr_tsw_chh_krd_anl_ben_mao_spa_fbf_alb_ewe_jav_tha_amr_knd_xho_dyu_tur_pol_rom_azi_swt_vie_amh_ses_zul_moo	-0.26324024363017	-0.622320872065731	0.53525375129332
581	heb_bos_cic_lit_chh_tig_mlt_swe_azi_aze_fbf_sun_ven_fre_pol_bsq_svk_hau_lda_mnd_pan_mol_xho_ita_moo_spa_fin_bem_ewe_est_ukr_sod_geo_lat_slo_nor_guj_wly_sid_cze_hun_igb_jav_afr_tag_jpn_tml_kor_ctl_ger_ses_dut_mao_alb_amr_mly_cnt_bul_zul_krd_amh_grk_eng_scr_hin_qcu_prs_urd_mcd_tsw_owc_rus_aeg_arw_bat_ben_swt_glc_bam_ind_tha_gam_knd_dyu_swa_uzb_rom_por_tur_yor_vie_anl_dgb_tsn_akn	-0.131336816695984	-0.309838095645232	0.757377282019052
582	mlt_prs_igb_urd_owc_wly_anl_swe_azi_tur_swa_mao_bam_pan_spa_bsq_lit_sid_tsn_cnt_krd_eng_fbf_fre_bem_lat_est_ven_ewe_hun_mcd_hau_geo_nor_bul_slo_ita_heb_sod_bos_fin_cic_mly_grk_bat_jpn_knd_kor_svk_por_yor_ger_tag_guj_amr_ind_mnd_rom_dyu_glc_tig_arw_cze_afr_scr_qcu_pol_ben_rus_lda_amh_hin_aeg_alb_sun_dut_ses_ctl_akn_jav_tha_chh_tml_xho_dgb_uzb_ukr_mol_aze_tsw_vie_gam_swt_zul_moo	-0.516007217807439	-1.23012150490546	0.221754220709399
583	amr_eng_dgb_por_aeg_owc_heb_lit_azi_aze_ewe_bat_fbf_afr_arw_bsq_ben_sid_lda_mnd_rom_urd_cic_bos_akn_ger_est_igb_ven_hun_prs_hau_geo_alb_swe_spa_fre_tig_anl_guj_fin_xho_jav_cze_tag_jpn_tml_kor_ukr_grk_swt_glc_ind_rus_wly_mao_cnt_nor_dyu_dut_gam_pan_slo_krd_svk_qcu_pol_scr_ita_tsw_sod_bul_amh_mol_mly_ctl_tsn_hin_zul_sun_tha_chh_knd_moo_yor_tur_mcd_lat_uzb_swa_vie_mlt_ses_bem_bam	-0.72186635606985	-1.73505440188922	0.0860438722433404
584	aeg_scr_fbf_svk_chh_tig_heb_por_azi_uzb_xho_ind_dgb_spa_alb_bsq_fre_mlt_dyu_cnt_guj_rus_cic_rom_zul_bul_hun_lda_bem_fin_urd_sid_geo_glc_ukr_afr_nor_sod_anl_cze_est_ses_jav_grk_mao_jpn_knd_kor_prs_lat_moo_ita_mly_ger_owc_bat_mnd_eng_swt_krd_gam_swe_ctl_pol_mol_qcu_bos_hin_dut_igb_hau_pan_amh_ben_tag_lit_tsn_slo_ven_sun_tha_wly_tml_bam_tsw_aze_arw_mcd_tur_ewe_vie_amr_yor_swa_akn	-0.703917583312796	-1.68740937339283	0.0948760180023177
585	anl_guj_moo_cze_hau_tig_gam_krd_tur_azi_igb_jav_tsn_pol_rom_bsq_slo_amh_swt_cnt_mcd_lat_ses_lit_ven_pan_est_xho_bem_fin_glc_owc_geo_mol_arw_hin_grk_heb_chh_afr_hun_akn_tag_swe_ind_jpn_tml_kor_bos_alb_yor_rus_sun_ita_wly_mly_mnd_ctl_dyu_ger_sid_bul_spa_ben_dut_qcu_urd_eng_fre_lda_mlt_svk_aeg_ukr_mao_nor_cic_scr_dgb_bat_tha_amr_knd_tsw_zul_aze_prs_por_uzb_ewe_vie_sod_swa_fbf_bam	0.165226711944125	0.38888603591982	0.698249398030335
586	amh_slo_swt_lit_chh_wly_owc_urd_tur_azi_akn_bat_xho_scr_ukr_bsq_bos_sid_tsw_cnt_ben_nor_dgb_pol_bem_por_fin_lda_yor_est_dut_gam_geo_hin_ctl_rom_spa_sod_hau_prs_hun_ewe_tag_rus_jav_jpn_tml_kor_cze_glc_bam_arw_mao_lat_amr_ind_mnd_ita_tsn_krd_anl_eng_fre_pan_guj_qcu_swe_mol_svk_swa_aeg_afr_tig_bul_sun_ger_ses_alb_dyu_mly_tha_heb_knd_moo_igb_uzb_grk_mcd_aze_ven_vie_mlt_fbf_zul_cic	0.0182254784265854	0.0429519579820564	0.965831915118181
587	tig_ukr_tsw_lit_hau_mlt_aeg_pan_aze_tur_bem_sun_dyu_glc_pol_bsq_rus_gam_ewe_mnd_slo_mcd_yor_ctl_cic_ita_est_xho_fbf_hun_hin_owc_geo_svk_bul_eng_dut_sod_sid_afr_fin_igb_mao_nor_tag_jpn_knd_kor_cze_por_swt_grk_mly_spa_chh_bat_cnt_alb_ven_ger_heb_prs_lat_fre_guj_qcu_krd_bos_swe_lda_amh_scr_wly_arw_jav_mol_dgb_urd_tsn_ind_tha_amr_tml_swa_moo_azi_ben_rom_uzb_bam_vie_anl_ses_akn_zul	-0.791829911263346	-1.90647604391327	0.0596759482725391
588	aeg_mcd_lda_grk_sod_amh_wly_rom_azi_aze_fbf_sun_dyu_alb_lat_bsq_rus_sid_zul_cnt_ita_arw_swa_ger_bem_guj_est_bam_tsw_fin_eng_amr_geo_hin_fre_ctl_swe_owc_gam_bos_hun_ewe_ind_ben_mly_jpn_tml_kor_svk_glc_tsn_afr_jav_mol_anl_mao_mnd_slo_akn_por_hau_lit_krd_bul_cze_qcu_prs_dut_urd_xho_chh_pan_mlt_spa_bat_pol_igb_ukr_moo_tag_tha_heb_knd_dgb_swt_uzb_nor_scr_tur_ses_vie_tig_cic_ven_yor	-0.143039955673265	-0.338312150188971	0.735890533962995
589	hau_ben_swa_swe_amh_heb_wly_alb_uzb_azi_zul_jav_fbf_svk_bos_bsq_ukr_chh_bam_cnt_por_cze_ewe_ger_akn_dut_fin_tsw_tsn_hun_mcd_mlt_geo_bul_rom_guj_ctl_owc_sid_slo_est_igb_mao_nor_mly_jpn_tml_kor_mol_prs_xho_krd_bat_glc_amr_tag_mnd_scr_swt_lat_gam_ita_rus_urd_lit_qcu_grk_hin_fre_ven_tig_spa_aeg_eng_sun_pan_dgb_arw_ses_ind_tha_sod_knd_yor_moo_tur_pol_afr_aze_lda_vie_anl_cic_dyu_bem	-0.09750382149245	-0.229761665307018	0.81878156445347
590	anl_slo_dyu_prs_gam_sod_sid_urd_uzb_azi_tsw_mao_ses_dut_eng_bsq_glc_heb_tsn_mnd_ita_rom_yor_grk_swt_afr_hun_ewe_ven_est_por_tig_geo_cze_svk_mcd_hin_owc_amr_ukr_fin_bem_bat_alb_jav_jpn_knd_kor_swe_ctl_cic_arw_tag_scr_amh_mly_cnt_bul_zul_lat_chh_nor_krd_bos_ger_qcu_ben_mol_fre_bam_wly_rus_aeg_lit_ind_pan_dgb_pol_akn_sun_tha_hau_tml_moo_igb_aze_guj_spa_tur_swa_vie_mlt_lda_fbf_xho	-0.0969530528559432	-0.228342383286537	0.819881404287177
591	heb_pol_moo_ger_wly_tig_sid_pan_tur_uzb_tsw_tag_lda_spa_cze_bsq_ben_owc_zul_mnd_fre_bos_igb_scr_swa_afr_hun_fbf_yor_est_guj_gam_geo_nor_dut_ukr_krd_amr_amh_bul_fin_xho_bat_arw_ind_jpn_tml_kor_por_ita_ewe_lat_mly_lit_chh_jav_cnt_mcd_tsn_hin_sod_rom_rus_mol_eng_qcu_svk_ctl_urd_dgb_anl_grk_hau_glc_mao_alb_bam_prs_dyu_sun_tha_aeg_knd_ses_bem_azi_swe_slo_aze_ven_vie_mlt_swt_akn_cic	-0.365447495974812	-0.865792079955319	0.38883223758057
592	heb_mol_ewe_cze_hau_mlt_sod_lat_azi_aze_moo_tag_igb_ctl_bul_bsq_urd_amr_ses_mnd_swe_por_fbf_arw_lda_svk_hun_dyu_yor_est_alb_tig_geo_ita_grk_rus_ger_chh_wly_ben_fin_bem_bat_fre_jav_jpn_knd_kor_glc_hin_tsn_dut_mly_lit_gam_ind_cnt_scr_swa_nor_amh_krd_pol_afr_bos_qcu_guj_prs_mcd_cic_anl_pan_owc_spa_sun_eng_akn_ukr_xho_mao_tha_sid_tml_swt_zul_tur_rom_slo_uzb_ven_vie_aeg_bam_tsw_dgb	-0.619304809454743	-1.48111280464215	0.14195670564409
593	mlt_bul_tsn_swe_tig_amh_gam_bos_uzb_tur_bem_ind_ven_ctl_cze_bsq_ita_heb_xho_mnd_por_nor_bam_pol_lda_pan_hun_akn_cic_est_scr_amr_geo_urd_lat_rom_svk_sod_hau_mol_fin_swt_sun_dut_bat_jpn_tml_kor_ben_prs_igb_rus_tag_mcd_sid_mao_cnt_spa_dgb_grk_anl_hin_ukr_fre_krd_qcu_afr_arw_glc_zul_wly_guj_owc_ger_mly_alb_tsw_eng_dyu_jav_tha_aeg_knd_ses_ewe_aze_lit_slo_azi_moo_vie_chh_fbf_yor_swa	-0.548508587761807	-1.30565297063546	0.194891252532728
594	heb_arw_tsw_rom_hau_mlt_sid_bul_aze_uzb_igb_jav_ses_glc_urd_bsq_ben_wly_yor_cnt_dut_lit_bam_alb_akn_afr_hun_lda_zul_fin_svk_sod_geo_spa_pan_scr_ger_tig_amh_fre_est_tsn_mly_grk_bat_jpn_knd_kor_bos_pol_dgb_slo_mao_rus_chh_ind_mnd_guj_ewe_ctl_amr_cze_mol_ita_por_qcu_lat_mcd_eng_moo_anl_ukr_gam_krd_sun_hin_swa_prs_xho_tag_tha_aeg_tml_swt_dyu_tur_swe_nor_azi_bem_vie_owc_cic_ven_fbf	-0.597954769447124	-1.42983530934274	0.156115207039589
595	anl_mcd_tsn_fre_amh_tig_hau_ben_azi_aze_lda_jav_tsw_lat_ukr_bsq_pol_mlt_swt_mnd_nor_bul_ewe_guj_yor_mol_fin_fbf_ses_est_afr_aeg_geo_urd_svk_alb_ita_sid_heb_arw_hun_xho_mao_eng_ind_jpn_tml_kor_lit_scr_bem_krd_sun_spa_amr_bat_cnt_pan_akn_slo_wly_ger_rom_dut_hin_qcu_swe_grk_bos_igb_gam_prs_sod_cze_tag_ctl_zul_glc_cic_mly_tha_chh_knd_ven_swa_uzb_por_rus_tur_dyu_vie_owc_moo_bam_dgb	-1.1810980170286	-2.91463390548691	0.00446097856889035
596	sid_bul_ewe_prs_wly_amh_hau_grk_tur_aze_bem_tag_ven_pol_mol_bsq_rus_amr_akn_mnd_hin_spa_cic_ger_igb_afr_fin_lda_dgb_est_krd_anl_geo_cze_slo_arw_mcd_tig_aeg_glc_hun_dyu_jav_dut_sun_jpn_knd_kor_por_ben_moo_fre_bat_lit_gam_mao_cnt_lat_tsw_swe_mlt_alb_ita_urd_pan_qcu_svk_eng_guj_bam_chh_bos_owc_ctl_mly_nor_swa_rom_fbf_ind_tha_heb_tml_yor_xho_uzb_ukr_scr_azi_zul_vie_sod_ses_tsn_swt	-0.888530670519531	-2.15173457782546	0.0340086164538536
597	wly_pol_ven_rus_hau_amh_gam_grk_aze_azi_dgb_jav_fbf_krd_bul_bsq_alb_tig_ses_cnt_pan_ger_bem_swe_bam_lat_hun_tsw_akn_fin_glc_chh_geo_slo_svk_afr_bos_owc_aeg_fre_est_dyu_mao_ukr_bat_jpn_tml_kor_prs_hin_yor_ctl_tag_lit_sid_mly_mnd_spa_zul_cze_heb_arw_dut_mcd_guj_qcu_mol_ben_scr_xho_mlt_por_anl_eng_sun_rom_igb_nor_ewe_ind_tha_amr_knd_swa_tsn_tur_ita_urd_uzb_swt_vie_sod_lda_moo_cic	-0.230375692162512	-0.544107124291217	0.58766989731635
598	mlt_scr_ses_hin_owc_chh_sod_urd_azi_tur_ewe_jav_igb_lit_spa_bsq_mcd_aeg_tsw_mnd_svk_ben_dyu_rus_swt_pol_est_ven_bem_fin_glc_heb_geo_fre_dut_prs_pan_tig_wly_grk_hun_dgb_mly_eng_tag_jpn_tml_kor_por_slo_yor_swe_bat_afr_anl_mao_cnt_bul_lda_ger_sid_ita_mol_arw_lat_qcu_rom_cze_bos_akn_amh_nor_gam_alb_ind_krd_swa_ukr_fbf_sun_tha_amr_knd_bam_zul_uzb_guj_ctl_aze_tsn_vie_hau_xho_moo_cic	-0.499811799193988	-1.18846773536458	0.23767521794647
599	anl_grk_bem_mol_wly_hau_heb_ger_azi_tur_dyu_mao_swt_rus_mcd_bsq_scr_owc_swa_cnt_ita_ukr_ven_dut_akn_guj_fin_ewe_fbf_hun_lat_mlt_geo_svk_swe_ctl_eng_amh_gam_bos_est_zul_ind_prs_mly_jpn_tml_kor_nor_cze_igb_lit_tag_urd_aeg_bat_mnd_pan_lda_por_amr_alb_ben_hin_afr_qcu_rom_spa_bul_bam_tig_pol_chh_krd_jav_arw_cic_glc_tsw_sun_tha_sod_knd_xho_moo_aze_slo_fre_uzb_dgb_vie_sid_tsn_ses_yor	-0.149105496925435	-0.351971732671827	0.725655755958266
600	hau_dut_bam_alb_sid_wly_mlt_prs_tur_uzb_tsw_sun_swt_ita_slo_bsq_glc_tig_bem_cnt_fre_por_dgb_lit_ewe_ukr_hun_yor_moo_fin_ger_sod_geo_arw_afr_swe_cze_chh_amh_rus_est_tsn_tag_scr_jav_jpn_tml_kor_ctl_mcd_zul_hin_mly_ben_owc_bat_mnd_mol_fbf_pol_amr_bos_lat_bul_grk_qcu_urd_svk_spa_xho_anl_eng_gam_rom_mao_guj_ven_krd_cic_ind_tha_heb_knd_ses_dyu_aze_nor_pan_azi_akn_vie_aeg_igb_lda_swa	-0.131510717768454	-0.310752446920136	0.756684232632057
601	amh_cze_tsw_prs_heb_amr_owc_glc_uzb_azi_igb_jav_lda_scr_alb_bsq_ita_sod_xho_cnt_bos_hin_tsn_lat_ven_lit_hun_dgb_swa_fin_dut_aeg_geo_afr_swe_ben_ctl_mlt_anl_nor_est_dyu_mao_ukr_sun_jpn_tml_kor_mcd_rom_ewe_ger_bat_urd_gam_mly_mnd_pan_fbf_slo_wly_grk_arw_pol_eng_qcu_svk_guj_bul_akn_tig_spa_hau_krd_ind_rus_zul_fre_bem_tag_tha_chh_knd_swt_ses_aze_por_mol_tur_cic_vie_sid_bam_moo_yor	-0.56920954183871	-1.35773060511291	0.177834479018162
602	sid_swe_swt_ben_owc_sod_tig_krd_azi_tur_dyu_mly_ven_ger_rom_bsq_cze_wly_lda_mnd_slo_svk_fbf_mol_tsw_spa_est_dgb_ewe_hun_lit_chh_geo_hin_lat_glc_bul_amh_heb_eng_fin_zul_jav_grk_ind_jpn_tml_kor_pol_afr_bam_arw_bat_urd_gam_mao_cnt_por_igb_rus_mlt_scr_guj_dut_mcd_qcu_alb_pan_ita_bem_hau_ukr_aeg_prs_tag_fre_xho_bos_akn_sun_tha_anl_knd_cic_moo_aze_nor_ctl_uzb_swa_vie_amr_tsn_yor_ses	-0.037970578379038	-0.08941478865044	0.92894455071233
603	wly_ger_cic_ita_sid_heb_aeg_krd_azi_uzb_xho_sun_ewe_pol_rom_bsq_ben_amh_ses_cnt_scr_mol_yor_eng_dyu_afr_hun_tsw_dgb_est_arw_hau_geo_swe_glc_mcd_prs_chh_mlt_slo_fin_lda_bat_fre_tag_jpn_tml_kor_svk_urd_ven_cze_ind_rus_sod_mao_mnd_por_bem_ukr_tig_grk_nor_dut_pan_qcu_alb_lit_bos_zul_amr_lat_owc_bul_jav_hin_moo_spa_igb_mly_tha_gam_knd_swa_akn_aze_ctl_guj_tur_fbf_vie_anl_tsn_swt_bam	-0.536623083660689	-1.27949401180199	0.203906083292416
604	owc_por_cic_eng_gam_sod_wly_bul_uzb_aze_bem_bat_dgb_fre_ben_bsq_scr_mlt_fbf_cnt_dut_pan_igb_arw_ewe_nor_hun_bam_tsw_fin_slo_anl_geo_pol_afr_alb_grk_amr_chh_rus_est_akn_jav_mol_tag_jpn_knd_kor_ger_prs_ven_cze_mao_urd_hau_mly_mnd_swe_swa_hin_aeg_guj_lat_glc_svk_qcu_rom_spa_bos_tsn_heb_ita_sid_ukr_sun_lit_dyu_mcd_yor_ind_tha_tig_tml_swt_xho_tur_ctl_krd_azi_moo_vie_amh_lda_zul_ses	0.111273886422931	0.262327046385101	0.793649511436828
605	sod_eng_ses_guj_heb_gam_hau_glc_uzb_azi_bam_bat_lda_krd_afr_bsq_grk_amr_akn_mnd_scr_ita_dyu_lit_zul_por_est_xho_yor_hun_pan_wly_geo_urd_rus_ukr_ger_owc_mlt_prs_fin_tsn_mly_mol_jav_jpn_knd_kor_fre_bul_cic_swe_mao_spa_chh_ind_cnt_ben_tsw_lat_anl_slo_pol_cze_ctl_qcu_nor_dut_alb_ven_tig_svk_sid_hin_tag_arw_swa_rom_dgb_sun_tha_aeg_tml_bem_ewe_aze_mcd_bos_tur_fbf_vie_amh_igb_moo_swt	0.112275825803078	0.264200502296019	0.792210017367616
606	tig_guj_ses_swe_sid_amr_chh_ita_azi_tur_swt_tag_lda_ger_mol_bsq_rus_aeg_yor_mnd_cze_bul_dgb_glc_ven_bos_fin_fbf_ewe_est_eng_anl_geo_pol_krd_ben_prs_sod_gam_slo_hun_xho_sun_rom_jav_jpn_tml_kor_scr_por_igb_urd_bat_lit_owc_mao_cnt_ctl_swa_nor_amh_hin_lat_ukr_grk_qcu_fre_mcd_pan_dyu_wly_alb_heb_arw_ind_svk_bam_dut_bem_mly_tha_mlt_knd_zul_moo_uzb_spa_afr_aze_tsn_vie_hau_tsw_cic_akn	-0.609126412264543	-1.45622411489585	0.148698479577308
607	hau_eng_lda_grk_sid_mlt_heb_bos_azi_uzb_akn_ind_bam_krd_ukr_bsq_lat_aeg_ven_mnd_ger_guj_tsw_svk_cic_bul_fin_swa_fbf_est_fre_owc_geo_rom_slo_lit_pol_wly_anl_prs_hun_zul_jav_ctl_tag_jpn_knd_kor_glc_afr_ewe_dut_bat_mcd_tig_mly_cnt_pan_dyu_nor_amr_urd_cze_rus_scr_qcu_por_swe_alb_yor_sod_arw_amh_mol_sun_ita_dgb_hin_moo_mao_tha_gam_tml_tsn_ses_aze_spa_ben_tur_igb_vie_chh_swt_bem_xho	-0.842224005670836	-2.03049636119391	0.0451617667383248
608	mlt_ita_cic_ben_sid_chh_gam_dut_tur_azi_akn_ind_bem_guj_mol_bsq_swe_aeg_tsn_cnt_fre_svk_zul_bul_swt_rom_hun_moo_dyu_est_pol_sod_geo_bos_lat_pan_urd_amh_owc_mcd_fin_dgb_tag_lit_sun_jpn_tml_kor_slo_arw_yor_spa_mao_por_tig_jav_mnd_nor_tsw_cze_anl_scr_rus_ger_ukr_qcu_grk_hin_afr_ewe_hau_alb_heb_glc_mly_eng_swa_prs_xho_bat_tha_amr_knd_bam_ven_aze_ctl_krd_uzb_igb_vie_wly_fbf_lda_ses	-0.0335621821832077	-0.079044328616167	0.937167197073453
609	sod_por_tsn_urd_gam_aeg_anl_krd_aze_azi_tsw_mao_swa_mol_cze_bsq_rus_amh_akn_cnt_lat_ukr_lda_ben_bam_mcd_fin_moo_dyu_hun_pan_owc_geo_ita_nor_fre_scr_chh_hau_bul_est_xho_tag_eng_sun_jpn_tml_kor_bos_afr_fbf_lit_mly_dut_sid_jav_mnd_grk_ewe_hin_heb_guj_arw_pol_rom_qcu_alb_spa_slo_cic_tig_glc_wly_ctl_ind_prs_ven_ger_yor_bat_tha_mlt_knd_dgb_bem_tur_svk_swe_uzb_ses_vie_amr_swt_zul_igb	-0.807870230077133	-1.95103094615738	0.0540631923977185
610	amr_svk_swa_spa_sid_wly_mlt_dut_aze_tur_ewe_tag_yor_ger_hin_bsq_ctl_anl_cic_cnt_guj_krd_fbf_ben_dyu_lit_hun_zul_tsw_fin_pol_gam_geo_bul_glc_afr_arw_owc_sod_mol_est_tsn_jav_rom_sun_jpn_tml_kor_nor_mcd_akn_por_bat_lat_tig_mly_mnd_ukr_xho_cze_amh_grk_slo_pan_urd_qcu_swe_alb_prs_bam_aeg_eng_chh_rus_ind_bos_dgb_scr_bem_mao_tha_heb_knd_igb_moo_azi_ita_fre_uzb_ven_vie_hau_ses_swt_lda	-0.591049545621518	-1.40796032248379	0.162476819205661
611	anl_lat_bem_mcd_sid_heb_mlt_rus_tur_azi_dgb_mly_akn_glc_guj_bsq_dut_aeg_swt_mnd_por_grk_tsw_nor_bam_ben_fin_cic_zul_hun_afr_sod_geo_bos_alb_ukr_ita_hau_amr_ger_est_moo_tag_pan_sun_jpn_knd_kor_cze_scr_igb_hin_ind_fre_gam_jav_cnt_krd_ewe_pol_wly_prs_spa_arw_eng_qcu_bul_svk_ctl_xho_owc_swe_chh_mol_mao_lit_dyu_urd_yor_bat_tha_tig_tml_ven_lda_aze_rom_slo_uzb_fbf_vie_amh_swa_ses_tsn	-0.960839975630956	-2.33162094697604	0.0218800732007239
612	mlt_rom_zul_nor_sod_sid_amh_pan_uzb_azi_ven_bat_ses_arw_ben_bsq_cze_amr_xho_mnd_grk_swe_lda_dut_yor_spa_fin_dyu_cic_est_lit_chh_geo_afr_fre_alb_svk_owc_heb_hin_hun_akn_ind_ita_jav_jpn_tml_kor_eng_guj_bem_mol_mly_ukr_aeg_tag_cnt_scr_tsw_ger_anl_pol_lat_glc_prs_qcu_mcd_urd_bul_bam_tig_krd_hau_bos_sun_por_moo_rus_igb_mao_tha_gam_knd_swa_dgb_tur_ctl_slo_aze_fbf_vie_wly_ewe_swt_tsn	0.644609933757619	1.52547402956833	0.130534609085766
613	aeg_ger_xho_urd_gam_sod_amh_alb_uzb_aze_tsw_mao_swt_lit_cze_bsq_slo_wly_moo_mnd_arw_ita_cic_nor_swa_krd_fin_ewe_ses_est_bul_mlt_geo_fre_ukr_mcd_scr_heb_chh_rus_hun_lda_mly_prs_sun_jpn_knd_kor_spa_rom_dgb_hin_jav_ctl_hau_bat_cnt_afr_tsn_dut_anl_bos_grk_swe_guj_qcu_pol_glc_mol_yor_tig_svk_sid_lat_ind_ben_igb_pan_bem_tag_tha_amr_tml_akn_ven_tur_por_eng_azi_bam_vie_owc_zul_fbf_dyu	-0.175119155565712	-0.413475527506452	0.680210138039101
614	owc_ger_dyu_bos_sid_wly_tig_hin_tur_aze_moo_tag_igb_rus_ita_bsq_krd_hau_cic_mnd_eng_bul_dgb_dut_lda_arw_est_bem_tsn_fin_svk_aeg_geo_slo_guj_spa_alb_anl_heb_nor_hun_swa_jav_mcd_bat_jpn_tml_kor_lit_prs_yor_fre_ind_pol_gam_sun_cnt_ukr_swt_cze_chh_swe_ctl_mol_grk_qcu_rom_pan_urd_fbf_mlt_afr_sod_scr_mly_ben_ewe_por_bam_mao_tha_amr_knd_ses_ven_azi_glc_lat_uzb_zul_vie_amh_tsw_akn_xho	-1.00071384074322	-2.44080878530859	0.0165478616271524
615	hau_pan_akn_swe_sid_tig_mlt_cze_tur_azi_tsn_bat_swt_dut_ger_bsq_ita_owc_bem_mnd_guj_scr_bam_eng_lda_prs_est_ewe_cic_hun_slo_amh_geo_afr_ctl_arw_mol_anl_aeg_bul_fin_dyu_tag_glc_jav_jpn_knd_kor_nor_lat_ven_urd_sun_bos_chh_mly_cnt_fre_dgb_krd_heb_hin_rus_spa_por_qcu_alb_mcd_lit_tsw_wly_ukr_gam_pol_mao_grk_swa_svk_ses_ind_tha_sod_tml_fbf_igb_aze_rom_ben_uzb_moo_vie_amr_xho_yor_zul	-0.767613225657006	-1.84672961100493	0.067966442496659
616	hau_ukr_akn_bos_aeg_sid_heb_eng_tur_azi_bam_bat_dyu_urd_cze_bsq_spa_tig_ses_mnd_grk_dut_cic_rom_fbf_nor_hun_tsw_moo_fin_glc_anl_geo_swe_lit_rus_pol_amr_wly_scr_est_xho_tag_ita_ind_jpn_knd_kor_lat_svk_igb_afr_sun_ger_mlt_jav_cnt_arw_dgb_bul_sod_alb_mcd_fre_hin_qcu_ctl_prs_mol_lda_gam_krd_chh_ben_mly_por_yor_guj_tsn_mao_tha_amh_tml_ven_bem_aze_pan_slo_uzb_zul_vie_owc_swa_swt_ewe	-0.394557262825591	-0.935839649040113	0.351779516442814
617	chh_bos_moo_arw_hau_aeg_amr_mcd_tur_aze_akn_sun_lda_pol_spa_bsq_rus_tig_dyu_mnd_rom_ukr_cic_ben_ven_eng_hun_ewe_tsn_est_krd_owc_geo_dut_alb_nor_ita_gam_amh_urd_fin_yor_tag_ctl_ind_jpn_tml_kor_afr_mol_swt_lit_mly_ger_mlt_bat_cnt_swe_bem_por_heb_hin_bul_lat_cze_qcu_slo_grk_fre_dgb_anl_prs_sod_guj_mao_pan_fbf_glc_igb_jav_tha_sid_knd_xho_zul_uzb_svk_scr_azi_bam_vie_wly_swa_tsw_ses	0.454023585936077	1.07026053533421	0.287271893505505
618	mlt_grk_igb_ukr_sod_wly_sid_rus_uzb_aze_cic_jav_dyu_slo_bul_bsq_prs_anl_ses_cnt_glc_pan_zul_mcd_swa_nor_hun_akn_ven_est_ita_owc_geo_por_lat_scr_eng_aeg_hau_ctl_fin_tsw_mao_afr_ind_jpn_tml_kor_arw_bos_lda_mol_tag_cze_amr_bat_mnd_swe_fbf_pol_heb_guj_svk_hin_ben_qcu_rom_dut_fre_tsn_gam_ger_chh_spa_mly_urd_yor_krd_bam_sun_tha_tig_knd_moo_swt_tur_lit_alb_azi_bem_vie_amh_xho_ewe_dgb	-0.397491985063576	-0.942805250846288	0.348223292563041
619	chh_lit_moo_eng_hau_wly_aeg_hin_aze_uzb_tsw_tag_ven_arw_cze_bsq_scr_sod_cic_mnd_afr_bos_bam_alb_akn_bul_hun_dgb_yor_est_svk_mlt_geo_mcd_prs_krd_ita_sid_tig_swe_fin_zul_mly_grk_mao_jpn_knd_kor_urd_glc_ewe_ben_bat_por_anl_jav_cnt_pol_swt_pan_gam_ctl_mol_lat_rom_qcu_slo_ukr_ger_bem_amr_fre_owc_guj_ind_dut_tsn_rus_fbf_sun_tha_heb_tml_lda_xho_tur_spa_nor_azi_igb_vie_amh_ses_dyu_swa	-0.0640492267299567	-0.150817966307254	0.880445959515911
620	heb_ita_akn_pol_mlt_sod_gam_dut_uzb_tur_tsn_sun_cic_svk_nor_bsq_ctl_wly_ven_cnt_grk_ukr_zul_arw_lda_cze_est_swt_ewe_fin_afr_chh_geo_krd_lit_ger_pan_anl_amr_fre_hun_yor_mao_bul_bat_jpn_tml_kor_hin_prs_bam_por_jav_lat_owc_mly_mnd_guj_fbf_eng_sid_alb_ben_swe_rom_qcu_glc_rus_mcd_swa_amh_slo_aeg_bos_ind_urd_tsw_spa_xho_tag_tha_tig_knd_bem_moo_aze_scr_mol_azi_dyu_vie_hau_ses_igb_dgb	-0.271863526045949	-0.642654821133126	0.522029338736045
621	aeg_ctl_ewe_glc_gam_anl_amh_rom_tur_azi_swt_mao_xho_nor_alb_bsq_lit_hau_swa_cnt_rus_bos_zul_por_akn_cze_est_fbf_tsw_fin_urd_owc_geo_mol_eng_pol_ukr_chh_sod_bul_hun_bam_sun_krd_tag_jpn_tml_kor_pan_svk_dyu_scr_ind_spa_heb_bat_mnd_swe_bem_ben_sid_ita_grk_afr_dut_qcu_mcd_guj_arw_lda_wly_slo_tig_ger_mly_lat_tsn_hin_ven_jav_tha_mlt_knd_moo_dgb_uzb_prs_fre_aze_ses_vie_amr_igb_yor_cic	-0.647606154213318	-1.55006323192231	0.124522813506369
622	anl_ita_fbf_bos_amh_heb_gam_rus_uzb_azi_ven_tag_cic_prs_ger_bsq_cze_tig_xho_cnt_rom_urd_bem_scr_ses_nor_hun_swt_swa_fin_arw_aeg_geo_ben_mol_mcd_glc_amr_wly_guj_est_dgb_bat_spa_mly_jpn_knd_kor_eng_pol_ewe_ctl_jav_ukr_sid_ind_mnd_lat_akn_alb_sod_pan_fre_dut_grk_qcu_slo_krd_por_igb_mlt_hin_owc_svk_sun_lit_zul_bul_tsw_mao_tha_hau_tml_yor_moo_tur_swe_afr_aze_dyu_vie_chh_bam_lda_tsn	-0.713955704349069	-1.71748031602514	0.0892197221063962
623	heb_ger_moo_lat_mlt_amr_wly_bos_uzb_aze_yor_jav_cic_afr_slo_bsq_rom_anl_tsn_mnd_spa_ita_dyu_lit_tsw_alb_fin_igb_fbf_est_nor_amh_geo_urd_swe_eng_bul_hau_sod_krd_hun_swt_sun_mol_mao_jpn_tml_kor_grk_ukr_zul_por_ind_cze_owc_tag_cnt_ctl_dgb_guj_gam_rus_pol_hin_ben_qcu_dut_svk_pan_ewe_sid_arw_chh_prs_mly_fre_bam_glc_ven_bat_tha_aeg_knd_swa_bem_tur_scr_mcd_azi_ses_vie_tig_lda_akn_xho	-0.641054354152941	-1.53421339806697	0.128372234797749
624	mlt_fre_yor_spa_tig_amh_hau_scr_aze_tur_ses_tag_bem_lit_mol_bsq_rom_wly_igb_cnt_ukr_svk_fbf_ger_moo_rus_est_swt_tsn_hun_swe_owc_geo_slo_dut_nor_bul_chh_sod_cze_fin_ven_jav_hin_mao_jpn_tml_kor_mcd_afr_cic_guj_mly_ita_sid_bat_mnd_eng_tsw_por_gam_prs_alb_glc_krd_qcu_grk_urd_ctl_dgb_anl_ben_aeg_bos_sun_lat_dyu_pol_zul_ind_tha_heb_knd_bam_akn_uzb_pan_arw_azi_lda_vie_amr_ewe_swa_xho	-0.334063355643999	-0.791133875027587	0.430878898863017
625	wly_spa_zul_nor_anl_tig_amr_cze_tur_azi_fbf_bat_yor_pol_guj_bsq_mcd_owc_ses_mnd_mol_rus_ven_urd_bam_rom_est_ewe_lda_fin_ukr_aeg_geo_prs_slo_lit_pan_chh_sid_arw_hun_dgb_ind_swe_mao_jpn_knd_kor_glc_afr_swt_grk_sun_dut_heb_tag_cnt_hin_tsn_alb_hau_ger_svk_bos_fre_qcu_lat_scr_ita_cic_amh_bul_gam_ctl_mly_eng_akn_por_igb_jav_tha_mlt_tml_xho_bem_uzb_krd_ben_aze_tsw_vie_sod_dyu_swa_moo	-0.202472464036293	-0.478131177726242	0.633678862849727
626	gam_ben_moo_krd_sid_hau_mlt_mcd_uzb_azi_ses_bat_dgb_rom_bos_bsq_prs_owc_igb_mnd_hin_ita_xho_ctl_bem_eng_est_dyu_fbf_fin_svk_aeg_geo_swe_scr_ukr_pan_heb_amh_rus_hun_bam_mao_mol_tag_jpn_tml_kor_nor_glc_zul_guj_ind_urd_tig_sun_cnt_dut_cic_alb_wly_grk_afr_bul_lat_qcu_spa_fre_lit_lda_sod_slo_chh_arw_mly_cze_akn_ger_ven_jav_tha_anl_knd_swa_yor_tur_pol_por_aze_tsw_vie_amr_tsn_ewe_swt	-1.292589119455	-3.23892014152592	0.00166437554070276
627	aeg_ctl_lda_bul_wly_hau_anl_pol_tur_uzb_akn_mao_swa_afr_lit_bsq_swe_amr_yor_mnd_ger_prs_bam_ita_ven_mcd_est_tsw_moo_hun_nor_chh_geo_rom_svk_mol_bos_mlt_tig_eng_fin_igb_jav_scr_mly_jpn_tml_kor_krd_glc_cic_urd_tag_lat_sid_sun_cnt_cze_dgb_hin_heb_guj_grk_spa_ukr_qcu_rus_dut_pan_dyu_owc_ben_sod_alb_ind_fre_ewe_slo_fbf_bat_tha_gam_knd_zul_bem_azi_arw_por_aze_swt_vie_amh_ses_tsn_xho	-0.585870601267219	-1.40054843475579	0.164676823579621
628	wly_rus_ven_prs_owc_sod_heb_arw_aze_tur_tsw_jav_tsn_eng_ukr_bsq_glc_hau_dgb_mnd_ger_hin_fbf_por_bem_svk_fin_xho_yor_hun_scr_amr_geo_fre_slo_swe_lat_amh_mlt_bos_est_akn_sun_mcd_tag_jpn_knd_kor_afr_dut_bam_pol_ind_guj_aeg_mly_cnt_ctl_igb_lit_chh_urd_cze_bul_grk_qcu_ita_pan_nor_swa_sid_spa_tig_ben_mao_mol_dyu_alb_zul_bat_tha_anl_tml_moo_ses_azi_rom_krd_uzb_cic_vie_gam_swt_lda_ewe	-0.770033187757379	-1.85136455408281	0.0672905486158444
629	sod_dut_dyu_slo_owc_sid_amh_ger_azi_aze_zul_tag_tsw_lat_ukr_bsq_hin_amr_ses_mnd_pol_mcd_igb_spa_dgb_guj_fin_cic_ewe_hun_nor_aeg_geo_rom_cze_svk_mol_mlt_wly_rus_est_fbf_sun_grk_ind_jpn_knd_kor_fre_lit_bem_bos_jav_ita_gam_bat_cnt_krd_bam_urd_chh_pan_alb_bul_eng_qcu_por_swe_arw_swa_hau_scr_heb_glc_mao_ben_lda_ctl_akn_mly_tha_anl_tml_yor_tsn_tur_afr_prs_uzb_xho_vie_tig_swt_ven_moo	-0.523444873724844	-1.24685285238247	0.215582594774273
630	sid_rus_tsw_cze_hau_tig_aeg_svk_tur_azi_cic_tag_ewe_krd_urd_bsq_lit_heb_bem_mnd_guj_bul_dyu_pan_zul_scr_est_yor_ses_hun_arw_anl_geo_rom_pol_glc_por_sod_mlt_nor_fin_fbf_sun_fre_jav_jpn_tml_kor_ukr_ctl_akn_hin_mao_mcd_amh_bat_cnt_ben_tsn_mol_amr_ita_lat_afr_dut_qcu_swe_bos_spa_xho_gam_prs_owc_grk_mly_ger_igb_eng_swt_ind_tha_chh_knd_swa_moo_uzb_alb_slo_aze_bam_vie_wly_ven_lda_dgb	-0.408457909166258	-0.968219022478648	0.335446252971607
631	mlt_por_ses_glc_gam_anl_hau_rus_tur_aze_xho_ind_ewe_alb_slo_bsq_hin_chh_swt_mnd_mol_ben_cic_ita_bem_pan_fin_tsw_fbf_hun_prs_amr_geo_arw_svk_ctl_rom_amh_owc_scr_est_akn_jav_krd_mao_jpn_knd_kor_lat_fre_swa_afr_bat_grk_heb_sun_cnt_ukr_bam_spa_tig_mcd_bul_nor_bos_qcu_dut_urd_pol_tsn_aeg_guj_wly_eng_mly_ger_moo_cze_dgb_tag_tha_sod_tml_lda_zul_uzb_swe_lit_azi_dyu_vie_sid_igb_yor_ven	-0.310555854916652	-0.7349552511994	0.464216039450563
632	amr_bos_moo_alb_sid_chh_hau_nor_tur_azi_akn_bat_lda_svk_fre_bsq_ger_anl_fbf_mnd_lat_swe_swt_rom_ewe_afr_fin_tsn_swa_est_pol_wly_geo_grk_hin_mol_ben_mlt_heb_ctl_hun_bem_jav_guj_tag_jpn_tml_kor_slo_arw_dyu_pan_ind_rus_amh_mao_cnt_spa_bam_dut_gam_urd_prs_glc_krd_qcu_scr_ita_lit_zul_aeg_eng_sod_ukr_sun_bul_xho_por_yor_mly_tha_owc_knd_dgb_cic_aze_mcd_cze_uzb_ses_vie_tig_tsw_ven_igb	-0.436767376840196	-1.03657126546251	0.302623451981685
633	sod_bul_xho_alb_hau_anl_aeg_glc_uzb_azi_bem_mly_ven_ita_ger_bsq_lit_tig_yor_cnt_ben_mcd_moo_guj_fbf_hin_hun_dyu_tsn_fin_bos_amh_geo_fre_nor_urd_rus_mlt_sid_swe_est_lda_sun_rom_jav_jpn_tml_kor_ctl_afr_ewe_krd_tag_slo_gam_ind_mnd_pan_dgb_arw_chh_pol_svk_mol_scr_qcu_grk_eng_lat_tsw_wly_prs_heb_dut_bat_por_cic_cze_swt_mao_tha_owc_knd_ses_swa_tur_ukr_spa_aze_bam_vie_amr_akn_igb_zul	-0.616538879260626	-1.47380869925498	0.143910017732466
634	anl_lit_dyu_spa_tig_wly_chh_arw_tur_aze_tsn_mao_ses_ita_pol_bsq_ben_heb_zul_cnt_scr_ger_swt_alb_bam_swe_hun_ewe_swa_est_ukr_sid_geo_dut_bul_ctl_rom_sod_amr_mcd_fin_tsw_bat_grk_sun_jpn_tml_kor_por_svk_lda_cze_mly_nor_aeg_jav_mnd_rus_igb_krd_hau_lat_pan_mol_hin_qcu_glc_slo_afr_yor_mlt_prs_gam_fre_ind_guj_akn_bos_moo_tag_tha_owc_knd_fbf_xho_azi_urd_eng_uzb_cic_vie_amh_ven_dgb_bem	-0.356005904666763	-0.843140912093735	0.401312963638791
635	hau_lat_moo_mol_amr_sod_aeg_afr_aze_uzb_tsw_jav_dyu_krd_glc_bsq_swe_tig_akn_mnd_cze_pol_ven_eng_xho_rom_fin_ses_swt_est_por_amh_geo_ita_ben_guj_urd_mlt_wly_spa_hun_igb_bat_ukr_ind_jpn_knd_kor_ger_scr_swa_pan_mao_svk_gam_sun_cnt_ctl_tsn_slo_sid_fre_dut_arw_prs_qcu_bul_hin_mcd_lda_chh_lit_heb_grk_tag_nor_dgb_rus_ewe_mly_tha_owc_tml_cic_bem_azi_alb_bos_tur_bam_vie_anl_zul_yor_fbf	-0.508706564955441	-1.20946746042064	0.229548918811077
636	wly_mol_zul_scr_chh_aeg_mlt_afr_uzb_azi_dyu_sun_ses_ita_ben_bsq_por_tig_yor_cnt_bul_ukr_tsw_prs_swt_cze_hun_xho_cic_fin_guj_gam_geo_krd_lit_swe_pol_owc_anl_alb_est_fbf_mly_dut_mao_jpn_tml_kor_mcd_pan_lda_ger_tag_bos_sid_ind_mnd_rom_igb_rus_amh_glc_lat_hin_ctl_qcu_arw_svk_grk_swa_heb_spa_amr_slo_bat_fre_moo_urd_akn_jav_tha_sod_knd_dgb_ven_tur_nor_eng_aze_ewe_vie_hau_tsn_bem_bam	-0.0735836553930452	-0.173432227982548	0.862688625349263
637	amr_eng_tsw_glc_wly_hau_amh_hin_tur_aze_swa_sun_tsn_mol_guj_bsq_scr_tig_igb_cnt_ger_krd_zul_bul_yor_dut_fin_dgb_lda_hun_nor_aeg_geo_alb_bos_ukr_urd_sod_chh_pol_est_fbf_mao_lit_tag_jpn_tml_kor_slo_mcd_ewe_spa_ind_rom_mlt_mly_mnd_grk_xho_pan_heb_cze_fre_ctl_por_qcu_arw_svk_ita_moo_anl_ben_sid_prs_jav_afr_akn_swe_dyu_bat_tha_gam_knd_swt_bam_azi_rus_lat_uzb_ven_vie_owc_cic_ses_bem	0.182426679158668	0.430016638200037	0.668178319838859
638	tig_svk_igb_ger_owc_wly_sid_dut_azi_aze_dgb_sun_akn_slo_fre_bsq_pan_chh_tsw_cnt_hin_mcd_zul_guj_ses_lat_est_swa_dyu_fin_ctl_anl_geo_bos_alb_scr_glc_hau_amh_rom_hun_yor_jav_por_ind_jpn_knd_kor_bul_swe_bam_rus_tag_cze_heb_bat_mnd_arw_tsn_spa_mlt_nor_pol_ita_urd_qcu_prs_lit_mol_ewe_gam_eng_amr_grk_mao_afr_ven_ukr_fbf_mly_tha_sod_tml_cic_lda_tur_krd_ben_uzb_bem_vie_aeg_xho_moo_swt	-0.22264045337209	-0.526878130361745	0.599532733488364
639	tig_spa_tsn_pol_sid_amr_chh_guj_aze_azi_moo_bat_bem_alb_slo_bsq_nor_heb_ewe_cnt_pan_scr_tsw_ctl_ven_por_fin_akn_yor_est_hin_owc_geo_bos_afr_dut_bul_mlt_amh_swe_hun_dyu_ind_svk_jav_jpn_knd_kor_urd_grk_xho_krd_mly_eng_sod_mao_mnd_ita_swa_ukr_aeg_rus_mol_fre_ben_qcu_arw_cze_prs_igb_anl_lit_gam_ger_sun_glc_swt_lat_dgb_tag_tha_hau_tml_cic_zul_tur_rom_mcd_uzb_bam_vie_wly_lda_ses_fbf	0.168913354106002	0.397931318353173	0.69159279899055
640	owc_alb_tsw_glc_chh_gam_sod_mol_aze_tur_swt_bat_akn_scr_nor_bsq_ben_aeg_swa_cnt_spa_ukr_lda_guj_dyu_krd_hun_fbf_igb_fin_mcd_wly_geo_eng_cze_prs_hin_hau_heb_svk_est_ewe_mao_ctl_jav_jpn_tml_kor_dut_fre_cic_rom_mly_pan_anl_sun_mnd_pol_yor_lit_amr_slo_bos_bul_lat_qcu_por_urd_swe_dgb_sid_rus_mlt_afr_tag_arw_bam_ita_tsn_ind_tha_tig_knd_bem_ses_azi_ger_grk_uzb_moo_vie_amh_xho_ven_zul	0.0226165225909457	0.0532363552791968	0.957657778820927
641	gam_mol_swt_alb_amh_wly_anl_ctl_tur_azi_cic_bat_bem_scr_prs_bsq_rom_amr_yor_mnd_arw_glc_swa_cze_ven_ben_fin_bam_tsn_est_nor_heb_geo_guj_por_ita_eng_mlt_owc_dut_hun_akn_mao_swe_ind_jpn_tml_kor_rus_lit_zul_mcd_jav_ger_tig_mly_cnt_urd_ses_bul_chh_pan_bos_pol_slo_qcu_fre_grk_svk_fbf_sod_spa_hau_afr_tag_hin_xho_lat_ewe_sun_tha_aeg_knd_dyu_moo_aze_ukr_krd_uzb_igb_vie_sid_tsw_lda_dgb	-0.476330933463403	-1.13183511238658	0.260613751436963
642	owc_mcd_lda_krd_mlt_amr_sod_alb_uzb_tur_swt_sun_tsw_por_glc_bsq_ger_amh_igb_cnt_grk_pol_fbf_rom_ses_lit_fin_dyu_tsn_hun_dut_sid_geo_afr_mol_slo_rus_aeg_tig_fre_est_cic_ind_eng_jav_jpn_tml_kor_hin_pan_yor_ctl_mly_arw_hau_bat_mnd_lat_ewe_ita_gam_svk_swe_spa_bul_qcu_prs_ben_bos_ven_anl_ukr_heb_guj_mao_nor_moo_urd_xho_tag_tha_chh_knd_bam_akn_aze_cze_scr_azi_dgb_vie_wly_swa_bem_zul	0.195845905939721	0.461329231659624	0.645639591205168
643	tig_nor_ven_ukr_chh_owc_amr_dut_uzb_azi_tsw_bat_fbf_prs_scr_bsq_krd_sid_lda_mnd_urd_lit_ewe_slo_tsn_hin_fin_zul_moo_hun_swe_heb_geo_arw_ben_ger_afr_gam_aeg_guj_est_xho_jav_rus_mao_jpn_tml_kor_glc_pol_yor_cze_ind_pan_mlt_mly_cnt_fre_dyu_bul_sod_bos_por_grk_svk_qcu_mcd_ita_ctl_swt_wly_mol_hau_lat_sun_spa_igb_alb_bem_tag_tha_anl_knd_dgb_cic_tur_rom_eng_aze_swa_vie_amh_bam_ses_akn	-0.459598513388408	-1.09175660497598	0.277760394825564
644	chh_rus_ven_bul_sod_wly_amh_glc_aze_uzb_igb_tag_bem_krd_svk_bsq_urd_aeg_lda_cnt_pan_fre_tsn_alb_swa_slo_est_zul_xho_hun_ita_mlt_geo_afr_arw_grk_spa_gam_hau_ben_fin_ses_mao_prs_bat_jpn_knd_kor_ger_rom_cic_mcd_sun_swe_heb_ind_mnd_nor_dyu_mol_owc_guj_hin_ukr_por_qcu_scr_dut_lit_yor_anl_lat_tig_eng_jav_ctl_fbf_bos_bam_mly_tha_amr_tml_akn_swt_tur_cze_pol_azi_tsw_vie_sid_ewe_moo_dgb	-0.464755647311448	-1.10372090052951	0.27256191316676
645	anl_por_ven_fre_gam_chh_aeg_dut_azi_tur_dgb_jav_swa_urd_arw_bsq_svk_owc_ewe_mnd_bul_pol_swt_alb_igb_ita_est_tsn_moo_hun_scr_mlt_geo_krd_slo_pan_bos_sid_amr_lat_fin_dyu_tag_afr_bat_jpn_tml_kor_mcd_swe_xho_ger_mly_glc_tig_mao_cnt_eng_yor_prs_sod_spa_ctl_guj_ben_qcu_rom_nor_lit_zul_hau_ukr_amh_grk_ind_hin_tsw_rus_bam_sun_tha_wly_knd_bem_lda_aze_cze_mol_uzb_ses_vie_heb_fbf_akn_cic	-0.740786100393977	-1.78132627494504	0.078123777801365
646	wly_rus_dyu_por_gam_mlt_tig_nor_aze_uzb_cic_tag_yor_ctl_spa_bsq_dut_amh_moo_mnd_prs_urd_ses_svk_bem_bul_est_xho_tsn_fin_alb_chh_geo_rom_mol_scr_pol_hau_anl_hin_hun_akn_sun_mcd_ind_jpn_tml_kor_ukr_grk_lda_eng_mao_pan_amr_bat_cnt_ger_bam_ita_owc_bos_slo_ben_krd_qcu_swe_arw_lat_igb_sid_guj_sod_afr_mly_lit_swa_cze_fbf_jav_tha_aeg_knd_zul_ewe_azi_glc_fre_tur_tsw_vie_heb_swt_ven_dgb	-0.504633554484987	-1.20080885408194	0.232874886585177
647	gam_nor_xho_mol_amr_tig_amh_ben_aze_tur_swa_sun_ven_ctl_swe_bsq_rom_owc_cic_cnt_ger_scr_moo_lat_lda_eng_est_dgb_tsw_fin_afr_aeg_geo_urd_pan_prs_por_heb_sid_guj_hun_dyu_tag_glc_mly_jpn_knd_kor_dut_alb_bam_hin_jav_spa_chh_ind_mnd_grk_zul_lit_sod_krd_svk_ita_rus_qcu_bul_ukr_cze_ewe_anl_arw_wly_mcd_mao_bos_tsn_fre_igb_bat_tha_mlt_tml_fbf_bem_uzb_slo_pol_azi_swt_vie_hau_yor_ses_akn	0.281209664029033	0.663551729034061	0.508618823853987
648	heb_rom_bem_bul_hau_amh_tig_scr_uzb_aze_swa_sun_dyu_mol_nor_bsq_bos_wly_bam_mnd_ctl_mcd_ewe_ita_ses_hin_fin_akn_xho_hun_pol_owc_geo_grk_alb_svk_ukr_sid_mlt_cze_est_fbf_mao_spa_tag_jpn_tml_kor_lat_urd_igb_eng_jav_afr_gam_ind_cnt_rus_tsw_slo_aeg_swe_prs_arw_ger_qcu_fre_pan_glc_dgb_amr_por_sod_guj_bat_ben_yor_dut_ven_mly_tha_chh_knd_swt_tsn_tur_lit_krd_azi_zul_vie_anl_cic_lda_moo	-0.203432168841358	-0.480500701300801	0.631999783949072
649	owc_por_bem_urd_amh_sod_chh_ger_aze_azi_bam_ind_swt_swe_afr_bsq_ukr_wly_swa_mnd_alb_guj_xho_lit_dyu_spa_est_akn_yor_fin_scr_sid_geo_grk_hin_ctl_rus_tig_anl_bul_hun_moo_mao_nor_bat_jpn_knd_kor_ita_ben_zul_pol_sun_dut_heb_tag_cnt_cze_dgb_rom_gam_pan_krd_mol_svk_qcu_eng_glc_lat_ven_amr_bos_hau_fre_jav_mcd_ewe_arw_igb_mly_tha_mlt_tml_tsw_tsn_tur_slo_prs_uzb_ses_vie_aeg_lda_fbf_cic	-0.32566950442663	-0.771162398554949	0.442565579773646
650	owc_ukr_bam_mol_gam_mlt_anl_hin_azi_uzb_dgb_mao_tsw_krd_cze_bsq_guj_sid_zul_mnd_fre_bul_swt_eng_tsn_mcd_fin_yor_swa_est_por_amr_geo_arw_svk_dut_spa_amh_aeg_prs_hun_bem_tag_rom_sun_jpn_tml_kor_pol_lit_dyu_ita_jav_afr_hau_bat_cnt_rus_fbf_swe_tig_nor_glc_grk_slo_qcu_ctl_ger_alb_xho_heb_ben_wly_urd_ind_bos_lda_pan_cic_mly_tha_chh_knd_moo_ewe_aze_lat_scr_tur_igb_vie_sod_ven_ses_akn	-0.344553478648602	-0.815644033870733	0.416787855021871
651	sod_spa_ven_afr_hau_gam_sid_urd_tur_azi_moo_mao_dgb_prs_ben_bsq_lat_mlt_dyu_mnd_glc_mol_akn_rus_ewe_ita_hun_zul_swa_est_pan_chh_geo_ger_alb_ukr_hin_wly_tig_eng_fin_tsw_jav_dut_bat_jpn_knd_kor_nor_guj_igb_lit_sun_krd_amr_tag_cnt_slo_tsn_fre_owc_swe_grk_pol_bul_qcu_ctl_svk_por_bam_aeg_bos_heb_cze_ind_mcd_swt_scr_bem_mly_tha_amh_tml_cic_ses_aze_arw_rom_uzb_fbf_vie_anl_lda_xho_yor	0.0302385768020025	0.0712140125431941	0.943380349351907
652	owc_scr_tsw_ukr_chh_tig_amh_lat_azi_aze_yor_mao_dyu_ger_guj_bsq_slo_sid_dgb_cnt_hin_ita_bem_alb_igb_arw_est_ven_cic_hun_nor_aeg_geo_ctl_glc_bul_spa_wly_amr_mol_fin_zul_bat_urd_tag_jpn_knd_kor_bos_svk_akn_grk_jav_pan_hau_sun_mnd_dut_ewe_ben_anl_krd_afr_eng_pol_qcu_cze_fre_lit_ses_gam_swe_sod_por_ind_prs_bam_rom_fbf_mly_tha_heb_tml_lda_swt_tur_rus_mcd_uzb_xho_vie_mlt_swa_moo_tsn	-0.999689066635691	-2.43743629488816	0.016693414527062
653	sod_dut_zul_krd_gam_amh_anl_afr_azi_tur_dgb_jav_xho_swe_urd_bsq_prs_chh_fbf_cnt_slo_bos_swa_ctl_igb_mcd_fin_ven_bem_hun_svk_owc_geo_eng_arw_rom_alb_heb_tig_rus_est_dyu_ind_por_bat_jpn_tml_kor_mol_scr_bam_ben_tag_bul_amr_mao_mnd_pol_akn_pan_sid_hin_fre_ukr_lat_qcu_nor_grk_ger_lda_wly_spa_aeg_glc_mly_guj_cic_lit_swt_sun_tha_mlt_knd_tsn_ewe_aze_cze_ita_uzb_yor_vie_hau_tsw_ses_moo	-0.0681114970509858	-0.160391917936064	0.872920229863769
654	heb_eng_dgb_rom_wly_gam_hau_bos_tur_azi_lda_sun_tsw_spa_pan_bsq_por_tig_fbf_mnd_rus_svk_xho_cze_ses_ctl_est_bam_zul_fin_alb_amh_geo_nor_pol_scr_mol_mlt_sod_hin_hun_moo_ind_swe_jav_jpn_tml_kor_dut_bul_ewe_ben_tag_ukr_aeg_mao_cnt_prs_yor_mcd_chh_guj_grk_fre_krd_qcu_lat_urd_ger_dyu_anl_slo_owc_lit_mly_glc_akn_ita_igb_bat_tha_amr_knd_swt_tsn_aze_afr_arw_uzb_ven_vie_sid_cic_swa_bem	-0.134652384261904	-0.317577724827832	0.751517204044634
655	hau_rus_ses_lat_mlt_sid_amr_bos_azi_uzb_tsn_mao_igb_bul_afr_bsq_arw_gam_swa_mnd_ben_mol_bam_swe_dgb_eng_fin_cic_akn_hun_hin_anl_geo_cze_ukr_ctl_spa_aeg_sod_dut_est_ewe_sun_ger_bat_jpn_knd_kor_urd_scr_bem_nor_mly_alb_heb_jav_cnt_slo_moo_mcd_tig_rom_prs_svk_por_qcu_fre_pol_glc_ven_amh_lit_wly_ita_ind_pan_tsw_guj_lda_tag_tha_owc_tml_dyu_yor_tur_grk_krd_aze_swt_vie_chh_fbf_xho_zul	-0.428928452226895	-1.01999888384284	0.310375088997833
656	tig_nor_lda_pan_hau_sod_amr_glc_tur_aze_yor_mly_moo_svk_guj_bsq_alb_heb_ewe_mnd_spa_swe_xho_ukr_cic_bos_fin_dyu_igb_hun_eng_aeg_geo_rus_cze_krd_mol_sid_chh_por_est_tsn_jav_slo_bat_jpn_tml_kor_lit_afr_swt_ctl_sun_grk_mlt_mao_cnt_prs_swa_mcd_anl_ita_fre_bul_ben_qcu_arw_pol_ger_bem_wly_hin_owc_rom_ind_lat_fbf_dut_zul_tag_tha_gam_knd_dgb_ses_uzb_urd_scr_azi_ven_vie_amh_akn_bam_tsw	0.0374350292521712	0.0881471663675247	0.929949241829957
657	mlt_bos_ewe_prs_amr_owc_gam_fre_azi_uzb_swa_mly_ven_krd_bul_bsq_slo_sod_cic_mnd_eng_mcd_bam_pol_dyu_ctl_fin_lda_yor_hun_rus_sid_geo_urd_swe_mol_grk_anl_amh_lat_est_akn_ind_alb_tag_jpn_tml_kor_hin_lit_dgb_ben_mao_nor_heb_bat_cnt_pan_ses_guj_wly_ita_glc_rom_arw_qcu_spa_svk_ukr_xho_chh_por_tig_dut_jav_scr_swt_afr_zul_sun_tha_aeg_knd_bem_igb_tur_ger_cze_aze_tsn_vie_hau_fbf_moo_tsw	-0.242727469128839	-0.57436694127764	0.567106229432426
658	amr_svk_swa_alb_mlt_owc_sod_scr_aze_uzb_cic_mao_bam_dut_bul_bsq_swe_gam_moo_mnd_eng_guj_ven_grk_akn_cze_est_tsn_dgb_hun_bos_aeg_geo_lat_prs_mol_por_sid_wly_ukr_fin_dyu_mly_afr_jav_jpn_knd_kor_spa_slo_ses_fre_sun_ben_heb_bat_cnt_rom_tsw_ita_hau_nor_arw_pan_mcd_qcu_hin_ger_pol_fbf_amh_ctl_anl_krd_tag_glc_lda_urd_swt_ind_tha_tig_tml_igb_xho_tur_lit_rus_azi_zul_vie_chh_yor_bem_ewe	0.221822434333653	0.52206840366088	0.602863992419457
659	anl_guj_dgb_dut_heb_wly_aeg_bul_aze_azi_ses_mly_yor_glc_scr_bsq_pan_owc_zul_mnd_rom_nor_bam_mcd_bem_ita_fin_ven_moo_hun_eng_amr_geo_grk_prs_pol_afr_tig_chh_swe_est_tsw_sun_slo_mao_jpn_knd_kor_ukr_por_swt_ger_ind_bos_sid_bat_cnt_ctl_lda_alb_hau_lit_lat_urd_ben_qcu_arw_rus_mol_akn_sod_fre_mlt_hin_jav_krd_dyu_svk_fbf_tag_tha_gam_tml_xho_igb_uzb_cze_spa_tur_ewe_vie_amh_cic_swa_tsn	-0.230476866446033	-0.544769428995647	0.587216084722402
660	amh_ben_yor_guj_gam_amr_chh_cze_tur_uzb_xho_mly_tsn_pol_krd_bsq_hin_heb_ven_mnd_swe_svk_lda_lit_bam_slo_fin_ses_zul_est_ita_owc_geo_por_spa_scr_bos_wly_anl_eng_hun_cic_tag_pan_jav_jpn_knd_kor_mol_rom_dyu_ctl_mao_urd_aeg_ind_cnt_lat_moo_grk_tig_bul_prs_dut_nor_qcu_glc_fre_mcd_swa_sid_rus_hau_alb_bat_afr_swt_ukr_bem_sun_tha_mlt_tml_igb_dgb_aze_arw_ger_azi_tsw_vie_sod_akn_ewe_fbf	-0.0720281077030351	-0.169695814816512	0.865617953393386
661	wly_scr_swt_rom_gam_chh_owc_grk_tur_azi_tsn_bat_igb_afr_bos_bsq_svk_sod_yor_cnt_mol_fre_dgb_urd_tsw_ctl_est_ses_swa_fin_ita_sid_geo_glc_hin_eng_slo_hau_aeg_dut_hun_bem_mao_ukr_tag_jpn_knd_kor_lit_por_zul_mcd_ind_arw_amh_sun_mnd_alb_dyu_swe_tig_krd_bul_ger_nor_qcu_pan_pol_spa_fbf_anl_prs_mlt_guj_mly_ben_xho_lat_cic_jav_tha_amr_tml_moo_ewe_aze_cze_rus_uzb_ven_vie_heb_lda_akn_bam	-0.155748628140239	-0.367541743932117	0.714050064929235
662	anl_svk_zul_mol_amh_amr_chh_urd_azi_aze_dgb_sun_swt_glc_rom_bsq_swe_sod_akn_mnd_mcd_arw_ven_slo_igb_alb_hun_lda_cic_est_rus_mlt_geo_lat_lit_bul_hin_heb_tig_por_fin_bem_ind_nor_bat_jpn_knd_kor_dut_prs_ewe_ger_mao_guj_wly_tag_cnt_cze_tsw_spa_gam_afr_krd_pol_fre_qcu_ben_ukr_grk_xho_owc_bos_aeg_pan_mly_ita_fbf_ctl_bam_jav_tha_sid_tml_yor_moo_uzb_scr_eng_tur_swa_vie_hau_tsn_dyu_ses	-0.761703381976977	-1.83397125053951	0.0698562974625155
663	gam_lat_moo_urd_sid_wly_sod_ctl_azi_uzb_ven_tag_akn_glc_cze_bsq_prs_owc_tsn_cnt_ukr_fre_swa_scr_dgb_bos_hun_xho_zul_fin_dut_amh_geo_pol_por_rus_arw_tig_hau_nor_est_swt_mly_eng_bat_jpn_tml_kor_rom_spa_bam_bul_ind_afr_heb_jav_mnd_ben_cic_hin_amr_swe_guj_pan_krd_qcu_mol_lit_alb_fbf_mlt_svk_chh_ger_sun_slo_dyu_grk_tsw_mao_tha_anl_knd_ses_ewe_aze_mcd_ita_tur_yor_vie_aeg_igb_bem_lda	-0.156433217613163	-0.368969591650753	0.712989073930472
664	mlt_grk_ven_mcd_amr_tig_sid_arw_uzb_tur_swt_bat_bam_eng_glc_bsq_dut_amh_tsn_cnt_pol_hin_yor_lit_ses_afr_est_lda_akn_fin_prs_heb_geo_ger_mol_ita_bos_hau_chh_krd_hun_tsw_mao_fre_ind_jpn_tml_kor_svk_spa_xho_lat_sun_urd_sod_tag_mnd_ctl_bem_guj_gam_rus_ukr_rom_ben_qcu_scr_bul_nor_ewe_wly_alb_aeg_slo_mly_swe_fbf_por_swa_jav_tha_anl_knd_moo_zul_azi_pan_cze_aze_igb_vie_owc_dyu_dgb_cic	-0.0744240002069447	-0.175302095089114	0.861223376864012
665	mlt_nor_cic_arw_hau_chh_heb_hin_aze_azi_bem_ind_igb_lat_mcd_bsq_ger_wly_moo_cnt_mol_swe_dyu_cze_ses_fre_fin_zul_lda_hun_ita_owc_geo_por_ctl_pol_pan_amh_sod_ben_est_xho_mly_spa_tag_jpn_knd_kor_alb_grk_fbf_lit_mao_bos_sid_jav_mnd_glc_swt_ukr_tig_slo_guj_svk_prs_qcu_krd_afr_dut_tsw_gam_eng_aeg_bul_sun_urd_ven_scr_ewe_bat_tha_anl_tml_dgb_swa_tur_rus_rom_uzb_tsn_vie_amr_akn_bam_yor	-0.161708096823368	-0.381303106547116	0.703848081868775
666	wly_prs_igb_mol_mlt_owc_gam_cze_tur_azi_tsn_tag_akn_ger_bos_bsq_lit_amr_ses_mnd_ukr_ctl_ewe_por_lda_svk_est_cic_tsw_fin_krd_anl_geo_hin_grk_pol_fre_hau_sid_ben_hun_dgb_ind_arw_bat_jpn_knd_kor_glc_dut_bem_rom_sun_lat_amh_jav_cnt_bul_fbf_scr_sod_slo_alb_urd_rus_qcu_mcd_pan_ita_moo_aeg_spa_chh_nor_mao_afr_yor_eng_zul_mly_tha_heb_tml_swt_dyu_uzb_swe_guj_aze_swa_vie_tig_bam_ven_xho	-0.435571607298851	-1.03562098028179	0.303064375239784
667	heb_ben_zul_swe_sod_aeg_amr_bul_aze_uzb_ven_ind_bam_fre_eng_bsq_mol_wly_igb_mnd_ctl_prs_moo_svk_tsw_urd_fin_xho_swt_est_pol_amh_geo_grk_krd_cze_ukr_mlt_tig_rus_hun_dyu_mly_slo_tag_jpn_tml_kor_nor_pan_cic_rom_mao_lit_hau_jav_cnt_por_tsn_arw_chh_glc_spa_afr_bos_qcu_ger_scr_ita_bem_owc_mcd_gam_hin_sun_lat_ewe_guj_fbf_bat_tha_anl_knd_dgb_akn_azi_dut_alb_tur_swa_vie_sid_yor_ses_lda	-0.0861038409268758	-0.202871242700463	0.839678859238083
668	owc_spa_dgb_afr_sid_anl_gam_ben_azi_uzb_igb_bat_dyu_scr_lit_bsq_ctl_sod_swt_cnt_hin_slo_ven_mol_ewe_urd_hun_xho_moo_fin_ukr_hau_geo_rus_eng_rom_lat_aeg_wly_ger_est_cic_mao_pan_sun_jpn_tml_kor_swe_bul_tsn_arw_mly_prs_amr_tag_mnd_bos_bem_dut_chh_guj_mcd_svk_cze_qcu_nor_alb_krd_bam_heb_ita_amh_fre_jav_grk_lda_glc_tsw_ind_tha_tig_knd_yor_swa_tur_pol_por_aze_ses_vie_mlt_fbf_akn_zul	-0.260562524242425	-0.616157546674401	0.539295770034848
669	sod_fre_lda_cze_chh_mlt_hau_urd_azi_aze_swt_tag_dyu_mol_hin_bsq_afr_heb_bem_cnt_grk_mcd_zul_pan_xho_ger_est_moo_yor_hun_slo_anl_geo_lit_arw_por_rus_amr_sid_bos_fin_tsn_bat_ctl_jav_jpn_knd_kor_ita_eng_swa_spa_ind_ukr_owc_sun_mnd_guj_akn_svk_amh_rom_pol_dut_prs_qcu_alb_swe_krd_bam_tig_scr_aeg_glc_mly_lat_ewe_nor_tsw_mao_tha_gam_tml_cic_fbf_uzb_ben_bul_tur_ses_vie_wly_dgb_igb_ven	-0.102051604116194	-0.240550883938396	0.810432704202296
670	gam_urd_tsw_bul_sid_aeg_anl_grk_tur_aze_igb_ind_zul_mcd_svk_bsq_lit_tig_dgb_cnt_ukr_hin_ewe_spa_tsn_ben_hun_fbf_moo_fin_prs_wly_geo_cze_alb_ger_pan_chh_amr_ita_est_bam_bat_pol_tag_jpn_tml_kor_bos_dut_yor_fre_jav_eng_sod_mao_mnd_rom_bem_rus_amh_por_afr_glc_nor_qcu_ctl_scr_swe_lda_owc_mol_mlt_slo_mly_arw_ven_guj_xho_sun_tha_hau_knd_akn_dyu_uzb_lat_krd_azi_ses_vie_heb_swt_swa_cic	-0.409151255455356	-0.970567994629484	0.334280965796249
671	gam_prs_bam_rom_mlt_heb_anl_ben_aze_azi_igb_jav_zul_scr_glc_bsq_dut_hau_tsw_cnt_alb_fre_akn_mcd_yor_svk_est_fbf_dgb_hun_bos_aeg_geo_urd_nor_rus_eng_wly_sod_swe_fin_tsn_tag_hin_mly_jpn_tml_kor_ctl_cze_bem_arw_sun_por_chh_bat_mnd_lit_dyu_ukr_sid_pan_mol_lat_ita_qcu_pol_slo_ger_swt_amh_spa_amr_guj_mao_grk_ses_bul_moo_ind_tha_tig_knd_ven_xho_tur_krd_afr_uzb_cic_vie_owc_ewe_lda_swa	-0.242977066352413	-0.573897097838454	0.567422826092915
672	gam_bul_fbf_ger_tig_heb_mlt_dut_tur_aze_dgb_mao_zul_grk_afr_bsq_bos_amr_dyu_cnt_alb_cze_moo_slo_igb_svk_est_ses_swa_fin_scr_anl_geo_rus_pan_lit_lat_wly_aeg_eng_hun_xho_tag_hin_mly_jpn_tml_kor_ukr_nor_cic_fre_jav_ctl_owc_ind_mnd_ita_tsw_mcd_sid_krd_por_glc_arw_qcu_rom_spa_guj_yor_amh_ben_hau_pol_bat_prs_swt_swe_lda_sun_tha_chh_knd_tsn_ewe_azi_urd_mol_uzb_akn_vie_sod_ven_bam_bem	-0.766466676633363	-1.84301695712689	0.0685119269999086
673	amr_por_yor_guj_sod_chh_anl_bos_tur_azi_dyu_mly_bam_fre_afr_bsq_urd_mlt_swa_mnd_glc_spa_xho_krd_igb_cze_est_tsw_zul_fin_ger_hau_geo_lit_bul_alb_pol_sid_amh_ukr_hun_bem_jav_pan_mao_jpn_knd_kor_rom_swe_swt_arw_bat_nor_gam_ind_cnt_scr_ewe_eng_tig_rus_mol_grk_slo_qcu_svk_ita_hin_fbf_owc_mcd_heb_lat_tag_ben_ses_ctl_dgb_sun_tha_wly_tml_tsn_ven_aze_prs_dut_uzb_lda_vie_aeg_akn_moo_cic	-0.57165453031215	-1.36410830739297	0.175825714474198
674	amr_scr_fbf_arw_gam_tig_owc_alb_aze_uzb_lda_sun_moo_fre_pan_bsq_pol_sid_akn_mnd_nor_slo_cic_dut_ses_eng_fin_dyu_yor_hun_prs_mlt_geo_hin_ben_grk_afr_anl_hau_rus_est_swa_mao_glc_mly_jpn_knd_kor_cze_lit_tsw_svk_ind_ukr_heb_bat_cnt_rom_ven_bos_wly_bul_ctl_lat_por_qcu_krd_ita_spa_xho_aeg_guj_chh_ger_tag_mol_dgb_urd_tsn_jav_tha_sod_tml_ewe_zul_azi_swe_mcd_tur_igb_vie_amh_bem_swt_bam	0.0709063465006398	0.167019214408637	0.867717550320206
675	wly_rus_ewe_ger_anl_heb_mlt_alb_aze_tur_zul_mao_xho_arw_cze_bsq_slo_gam_moo_cnt_dut_bul_bam_spa_dgb_por_hun_akn_swa_est_hin_owc_geo_pol_ita_rom_lat_aeg_tig_eng_fin_dyu_jav_ctl_ind_jpn_knd_kor_nor_mol_bem_mcd_mly_afr_amh_bat_mnd_scr_ven_krd_hau_swe_svk_lit_bos_qcu_ben_prs_fre_lda_amr_guj_sod_ukr_sun_urd_igb_glc_fbf_tag_tha_chh_tml_tsn_swt_uzb_grk_pan_azi_ses_vie_sid_yor_tsw_cic	0.0669639429872457	0.15770455761957	0.875031515806482
676	owc_krd_dyu_svk_chh_heb_anl_pan_uzb_tur_igb_tag_dgb_lit_scr_bsq_rom_amr_xho_cnt_rus_ben_zul_hin_swt_bos_fin_cic_tsn_est_mol_gam_geo_guj_mcd_grk_eng_mlt_wly_fre_hun_ses_mly_nor_bat_jpn_knd_kor_slo_lat_akn_alb_sun_arw_tig_mao_mnd_bul_bam_pol_hau_swe_spa_prs_urd_qcu_cze_ita_ukr_bem_sod_glc_sid_ger_ind_dut_ven_afr_tsw_jav_tha_amh_tml_swa_moo_azi_ctl_por_aze_lda_vie_aeg_yor_ewe_fbf	-0.612273505376301	-1.46159531718385	0.14722290723825
677	owc_swe_swt_rom_sid_sod_amr_afr_azi_aze_ses_bat_dyu_spa_prs_bsq_guj_tig_swa_mnd_mcd_ukr_moo_eng_akn_fre_est_bam_xho_hun_bos_mlt_geo_nor_dut_pol_urd_heb_anl_rus_fin_bem_jav_grk_sun_jpn_knd_kor_krd_ger_ewe_ben_tag_glc_gam_ind_cnt_slo_cic_por_aeg_arw_ctl_bul_pan_qcu_ita_scr_alb_lda_hau_hin_chh_lit_mly_lat_ven_svk_tsn_mao_tha_wly_tml_zul_dgb_uzb_cze_mol_tur_igb_vie_amh_yor_tsw_fbf	-0.472976294220091	-1.12659394943613	0.262812797994644
678	amr_cze_swa_ita_anl_sod_amh_grk_tur_uzb_xho_mly_bem_krd_urd_bsq_spa_mlt_zul_mnd_rom_glc_tsw_ctl_cic_dut_fin_dyu_yor_est_pan_hau_geo_svk_ger_slo_fre_owc_chh_hin_hun_tsn_jav_arw_mao_jpn_tml_kor_mcd_ukr_lda_pol_sun_guj_tig_bat_cnt_scr_igb_alb_wly_rus_bos_bul_ben_qcu_afr_swe_lat_moo_aeg_mol_sid_prs_tag_eng_akn_lit_ewe_ind_tha_gam_knd_swt_ses_azi_por_nor_aze_fbf_vie_heb_ven_dgb_bam	-0.147106402114043	-0.346975129893735	0.729393924802704
679	tig_svk_cic_grk_chh_owc_anl_slo_azi_tur_bem_mly_moo_cze_ukr_bsq_bos_gam_dyu_cnt_pan_mol_tsw_lit_lda_rom_fin_ven_tsn_hun_por_mlt_geo_hin_glc_ita_ben_sod_heb_lat_est_xho_ind_pol_jav_jpn_knd_kor_scr_urd_dgb_spa_bat_eng_amr_tag_mnd_alb_akn_afr_amh_guj_swe_ctl_krd_qcu_rus_fre_dut_igb_sid_nor_hau_arw_sun_mcd_bam_bul_swa_mao_tha_aeg_tml_swt_zul_uzb_ger_prs_aze_ewe_vie_wly_ses_fbf_yor	-0.776502990629535	-1.86649948702055	0.0651225171629443
680	amh_scr_cic_guj_hau_wly_sod_afr_azi_aze_zul_tag_tsn_rus_urd_bsq_grk_chh_dgb_cnt_ben_rom_ses_krd_yor_dut_hun_bam_akn_est_arw_mlt_geo_eng_bos_mcd_ger_gam_tig_glc_fin_swt_ind_prs_jav_jpn_tml_kor_bul_por_lda_pol_mly_hin_owc_mao_mnd_ita_igb_nor_heb_fre_cze_alb_mol_qcu_ctl_ukr_lit_xho_sid_lat_aeg_pan_bat_swe_bem_svk_fbf_sun_tha_anl_knd_swa_tsw_tur_spa_slo_uzb_ewe_vie_amr_ven_moo_dyu	0.129097624164783	0.304054041560278	0.761765984902093
681	wly_slo_fbf_krd_mlt_anl_amr_swe_azi_uzb_bam_tag_igb_fre_bul_bsq_ita_hau_yor_cnt_lit_arw_swt_guj_swa_spa_hun_xho_ven_fin_prs_tig_geo_alb_rom_scr_ben_aeg_gam_hin_est_dyu_mao_por_ind_jpn_tml_kor_eng_dut_bem_ukr_sun_svk_amh_jav_mnd_afr_tsw_ctl_sod_mol_grk_ger_pan_qcu_mcd_lat_urd_dgb_heb_cze_owc_pol_mly_nor_akn_glc_ses_bat_tha_sid_knd_ewe_tsn_aze_bos_rus_tur_cic_vie_chh_moo_zul_lda	-0.683205195400852	-1.64066725123947	0.104244532768809
682	heb_por_xho_ger_wly_sod_hau_fre_tur_aze_ewe_jav_ses_rom_guj_bsq_lit_owc_swa_cnt_pol_slo_swt_alb_zul_dut_hun_fbf_moo_fin_glc_amr_geo_urd_grk_afr_spa_anl_sid_lat_est_tsn_sun_pan_tag_jpn_tml_kor_hin_ctl_bem_arw_bat_mol_gam_ind_mnd_prs_dgb_mcd_amh_krd_swe_nor_svk_qcu_ben_ita_eng_akn_tig_bul_chh_cze_mly_ukr_yor_bos_cic_mao_tha_mlt_knd_igb_dyu_uzb_scr_rus_azi_lda_vie_aeg_ven_bam_tsw	-1.19153396268612	-2.94216480576532	0.00411400556898559
683	gam_mcd_akn_spa_tig_anl_aeg_rom_uzb_tur_lda_ind_xho_ita_eng_bsq_dut_amr_tsw_mnd_krd_guj_bam_hin_ewe_arw_est_fbf_dyu_hun_ger_hau_geo_glc_ben_slo_bul_owc_wly_mol_fin_swa_mly_ctl_tag_jpn_knd_kor_prs_pol_ven_nor_sun_fre_heb_bat_cnt_cze_cic_alb_sod_swe_bos_urd_ukr_qcu_grk_lit_svk_ses_chh_scr_sid_afr_mao_por_moo_rus_bem_jav_tha_amh_tml_swt_tsn_aze_pan_lat_azi_yor_vie_mlt_igb_zul_dgb	-0.927926868233764	-2.25499558965481	0.0264795620477989
684	mlt_eng_dgb_prs_amr_heb_sid_urd_aze_tur_igb_mly_tsw_arw_bul_bsq_afr_sod_bam_mnd_rom_lit_xho_rus_tsn_ben_est_zul_lda_fin_por_tig_geo_cze_ita_grk_guj_gam_owc_ger_hun_ven_tag_spa_sun_jpn_knd_kor_nor_hin_dyu_alb_jav_ukr_chh_bat_cnt_krd_fbf_lat_hau_ctl_glc_slo_mcd_qcu_pan_dut_mol_moo_anl_svk_aeg_fre_mao_scr_cic_bos_swt_ind_tha_amh_tml_akn_yor_uzb_swe_pol_azi_swa_vie_wly_ewe_bem_ses	0.849311617372036	2.0235673698107	0.045884499868702
685	sod_swe_yor_ctl_sid_mlt_chh_bul_tur_azi_xho_ind_swa_lat_glc_bsq_rom_aeg_lda_cnt_fre_ukr_tsw_slo_zul_arw_est_tsn_igb_hun_hin_hau_geo_ger_ben_alb_mol_anl_wly_nor_fin_bem_bat_cze_tag_jpn_tml_kor_por_ita_bam_eng_mly_scr_gam_mao_mnd_krd_swt_lit_amh_spa_afr_prs_dut_qcu_rus_urd_bos_ven_heb_svk_amr_pol_sun_mcd_cic_guj_ewe_jav_tha_tig_knd_fbf_dyu_uzb_pan_grk_aze_akn_vie_owc_dgb_ses_moo	-0.300774288792218	-0.712118849232535	0.478173869426786
686	anl_ctl_akn_dut_sod_owc_amh_scr_tur_azi_bam_jav_yor_slo_mcd_bsq_lit_chh_xho_cnt_alb_por_tsw_mol_fbf_fre_est_igb_lda_hun_prs_wly_geo_lat_rus_bos_ben_gam_hau_hin_fin_tsn_tag_ukr_mao_jpn_tml_kor_afr_ita_swa_grk_bat_rom_heb_mly_mnd_svk_dgb_guj_sid_bul_krd_spa_cze_qcu_urd_ger_arw_swt_aeg_pol_amr_pan_ind_swe_zul_eng_bem_sun_tha_mlt_knd_ven_ewe_aze_nor_glc_uzb_ses_vie_tig_moo_cic_dyu	0.263771314611975	0.62064276818923	0.53635274263937
687	mlt_guj_dgb_krd_tig_sod_amr_dut_azi_aze_ses_tag_bem_swe_fre_bsq_glc_aeg_ewe_cnt_bos_pol_fbf_bul_dyu_lat_fin_ven_moo_est_spa_heb_geo_prs_grk_arw_hin_gam_amh_eng_hun_lda_sun_por_bat_jpn_tml_kor_ben_slo_tsn_cze_ind_scr_sid_mly_mnd_ukr_swt_ctl_anl_mol_ita_pan_svk_qcu_ger_afr_rom_xho_chh_lit_owc_nor_jav_urd_cic_alb_bam_mao_tha_hau_knd_swa_tsw_uzb_mcd_rus_tur_akn_vie_wly_igb_zul_yor	-0.693984020183691	-1.66165002474538	0.0999504289525617
688	owc_por_fbf_mcd_mlt_amr_heb_alb_uzb_aze_ewe_jav_bam_cze_lat_bsq_lit_sod_zul_cnt_rom_urd_tsn_ctl_akn_dut_hun_dgb_yor_est_ben_anl_geo_swe_prs_grk_pol_aeg_tig_ukr_fin_swa_bat_glc_ind_jpn_tml_kor_fre_rus_tsw_bos_tag_hin_wly_sun_mnd_spa_ses_eng_hau_arw_guj_bul_mol_qcu_krd_ger_slo_ven_chh_afr_amh_svk_mao_pan_cic_nor_dyu_mly_tha_sid_knd_lda_swt_azi_scr_ita_tur_moo_vie_gam_xho_bem_igb	-1.39931987384833	-3.52153793853088	0.000666831727210936
689	wly_svk_bam_ita_amr_sid_chh_hin_uzb_aze_dgb_mly_ven_nor_spa_bsq_ger_owc_lda_mnd_ukr_lat_swt_rus_tsn_bos_fin_swa_zul_hun_lit_hau_geo_por_slo_grk_pol_aeg_mlt_krd_est_bem_bat_eng_tag_jpn_knd_kor_prs_afr_moo_urd_ind_dut_tig_mao_cnt_fre_tsw_rom_anl_pan_alb_mol_mcd_qcu_arw_cze_scr_ewe_amh_guj_heb_glc_sun_bul_xho_ctl_igb_jav_tha_sod_tml_akn_cic_azi_swe_ben_tur_dyu_vie_gam_fbf_ses_yor	0.186837646193994	0.439811206387737	0.661094237595944
690	amh_bos_bem_slo_heb_wly_hau_rus_azi_tur_swa_tag_bam_krd_por_bsq_dut_sod_dgb_cnt_ita_mcd_lda_svk_ses_arw_hun_tsw_moo_fin_lat_anl_geo_grk_bul_lit_swe_mlt_owc_guj_est_cic_jav_ger_mly_jpn_knd_kor_alb_ukr_zul_pol_bat_urd_gam_ind_mnd_fre_xho_cze_sid_rom_nor_ben_prs_qcu_spa_eng_afr_dyu_chh_pan_tig_ctl_sun_hin_tsn_mol_ewe_mao_tha_amr_tml_yor_akn_aze_glc_scr_uzb_swt_vie_aeg_fbf_igb_ven	-0.35808907487331	-0.848818065737058	0.39816213226511
691	gam_guj_bem_rus_owc_chh_amr_glc_tur_aze_ses_tag_zul_bos_hin_bsq_mcd_tig_dgb_mnd_fre_ita_tsn_afr_ewe_lit_est_bam_moo_hun_nor_aeg_geo_dut_swe_prs_slo_hau_anl_grk_fin_igb_mao_arw_ind_jpn_tml_kor_urd_pol_yor_pan_sun_spa_amh_jav_cnt_ctl_lda_ger_mlt_svk_mol_ben_bul_qcu_rom_ukr_cze_fbf_heb_por_sid_krd_bat_alb_swa_eng_swt_mly_tha_sod_knd_dyu_akn_uzb_scr_lat_azi_ven_vie_wly_xho_tsw_cic	-0.469905865331027	-1.118640307733	0.266174736698342
692	gam_spa_akn_pol_owc_tig_hau_dut_azi_uzb_ewe_sun_ven_eng_arw_bsq_mcd_anl_xho_cnt_rus_mol_ses_ita_bam_svk_fin_yor_swa_hun_fre_heb_geo_ukr_por_hin_bul_chh_sid_ger_est_igb_mly_grk_bat_jpn_knd_kor_alb_scr_dgb_ctl_ind_glc_amr_tag_mnd_swe_cic_slo_amh_lit_rom_urd_ben_qcu_bos_afr_lat_dyu_mlt_prs_sod_pan_mao_krd_swt_cze_tsn_jav_tha_aeg_tml_zul_lda_tur_nor_guj_aze_fbf_vie_wly_tsw_moo_bem	-0.537600021820867	-1.28015031812511	0.203676199322399
693	mlt_ben_xho_urd_amr_sod_anl_arw_azi_tur_akn_jav_cic_rom_eng_bsq_nor_heb_swt_cnt_guj_ita_ewe_afr_ven_rus_est_tsw_bem_hun_grk_chh_geo_alb_ger_mol_cze_aeg_sid_bul_fin_fbf_tag_slo_mao_jpn_knd_kor_swe_krd_tsn_por_bat_hin_tig_ind_mnd_mcd_igb_prs_hau_scr_fre_spa_bos_qcu_glc_ukr_pan_moo_gam_dut_owc_lat_mly_pol_dyu_ctl_ses_sun_tha_wly_tml_lda_swa_uzb_svk_lit_aze_yor_vie_amh_zul_bam_dgb	-0.894816536853562	-2.16741309109113	0.032757436112636
694	aeg_nor_moo_bul_amr_sid_owc_ukr_tur_uzb_dgb_ind_yor_rus_cze_bsq_alb_anl_swa_cnt_lat_spa_lda_hin_ses_krd_hun_akn_bam_fin_dut_mlt_geo_arw_bos_pol_ger_heb_chh_slo_est_bem_jav_svk_tag_jpn_knd_kor_mcd_ita_igb_fre_mao_guj_wly_mly_mnd_prs_zul_scr_hau_lit_glc_rom_eng_qcu_grk_por_mol_xho_sod_urd_gam_swe_bat_afr_cic_ben_tsn_sun_tha_tig_tml_ewe_fbf_azi_ctl_pan_aze_swt_vie_amh_ven_tsw_dyu	-0.171984899249759	-0.406041472140979	0.685644884756497
695	anl_pan_lda_ger_owc_heb_mlt_svk_tur_uzb_akn_tag_bam_alb_slo_bsq_spa_aeg_cic_mnd_eng_krd_tsw_rus_ven_urd_est_swa_ses_fin_afr_wly_geo_ukr_mol_swe_bos_sod_gam_ben_hun_zul_mao_lat_sun_jpn_tml_kor_ctl_bul_ewe_guj_ind_scr_tig_jav_cnt_rom_moo_hin_sid_grk_ita_prs_mcd_qcu_arw_por_nor_swt_chh_lit_amr_pol_mly_dut_igb_fre_dgb_bat_tha_amh_knd_fbf_bem_aze_cze_glc_azi_dyu_vie_hau_tsn_xho_yor	-0.201083759322989	-0.474435934955658	0.636301193066684
696	hau_nor_cic_fre_chh_amr_tig_pol_aze_azi_igb_bat_tsn_alb_mol_bsq_lit_anl_moo_cnt_glc_ben_ses_scr_ewe_slo_fin_ven_bam_hun_ger_mlt_geo_spa_rus_pan_hin_amh_sod_ukr_est_swa_ind_arw_mly_jpn_knd_kor_dut_afr_bem_mcd_tag_urd_wly_sun_mnd_krd_dgb_por_aeg_guj_ita_lat_cze_qcu_svk_ctl_grk_tsw_heb_eng_gam_bul_jav_swe_xho_bos_akn_mao_tha_sid_tml_zul_fbf_uzb_prs_rom_tur_lda_vie_owc_swt_yor_dyu	-0.493569617888166	-1.17483865543569	0.243058591936883
697	amh_nor_bam_lat_hau_chh_anl_spa_uzb_aze_zul_mao_ven_alb_prs_bsq_bos_sid_ses_mnd_mol_ukr_moo_ben_tsn_grk_fin_xho_swa_hun_lit_heb_geo_swe_ctl_urd_cze_wly_aeg_scr_est_tsw_tag_rus_mly_jpn_tml_kor_mcd_ita_swt_arw_ind_ger_mlt_jav_cnt_pol_igb_por_sod_rom_bul_guj_glc_qcu_eng_dut_slo_akn_amr_krd_tig_pan_sun_fre_dyu_afr_cic_bat_tha_owc_knd_yor_bem_azi_hin_svk_tur_fbf_vie_gam_dgb_ewe_lda	-0.189597478815221	-0.447573069725777	0.655502129538752
698	amh_ctl_bem_ger_heb_aeg_anl_scr_tur_azi_ses_ind_lda_ukr_krd_bsq_dut_sod_zul_cnt_prs_urd_cic_arw_akn_mcd_est_fbf_moo_fin_glc_hau_geo_afr_slo_eng_pan_owc_mlt_svk_hun_dgb_mly_pol_mao_jpn_tml_kor_por_lat_ven_nor_bat_mol_amr_sun_mnd_bul_igb_ita_sid_rom_guj_lit_cze_qcu_hin_bos_swe_bam_gam_ben_wly_spa_tag_alb_ewe_rus_tsn_jav_tha_tig_knd_yor_swa_uzb_fre_grk_aze_xho_vie_chh_dyu_tsw_swt	-0.00259124859091018	-0.00609909258935704	0.995146722427231
699	aeg_swe_akn_prs_gam_anl_heb_arw_azi_tur_moo_jav_bam_scr_dut_bsq_urd_wly_yor_cnt_pol_hin_dyu_bos_ses_guj_hun_cic_xho_est_cze_mlt_geo_bul_lat_alb_mcd_sid_amh_mol_fin_igb_mly_rom_ind_jpn_knd_kor_nor_pan_swt_krd_mao_svk_hau_tag_mnd_eng_dgb_afr_owc_ger_glc_ctl_por_qcu_lit_spa_grk_ven_sod_ita_chh_slo_bat_fre_lda_ben_tsw_sun_tha_amr_tml_tsn_bem_uzb_ukr_rus_aze_ewe_vie_tig_zul_swa_fbf	-0.674218181042156	-1.61473359000835	0.109756254484
700	gam_nor_swt_ger_amr_sid_anl_fre_tur_azi_ses_ind_dgb_lit_arw_bsq_guj_hau_yor_cnt_alb_ita_igb_hin_ven_mol_est_xho_cic_hun_svk_tig_geo_glc_afr_krd_ben_mlt_owc_grk_fin_tsw_jav_scr_bat_jpn_knd_kor_mcd_cze_ewe_pan_mly_ukr_sod_tag_mnd_bul_tsn_swe_wly_dut_ctl_bos_urd_qcu_por_spa_lat_bem_heb_slo_amh_prs_mao_rom_swa_pol_akn_sun_tha_chh_tml_dyu_zul_uzb_rus_eng_aze_bam_vie_aeg_moo_fbf_lda	-0.20161188755121	-0.476580523625121	0.634778718275509
701	tig_afr_ses_ukr_gam_amh_aeg_hin_uzb_azi_dgb_ind_swa_glc_urd_bsq_swe_mlt_akn_mnd_eng_nor_dyu_pan_ewe_krd_fin_moo_ven_est_pol_heb_geo_fre_alb_spa_prs_anl_wly_rus_hun_lda_tag_ita_bat_jpn_knd_kor_rom_ctl_cic_lat_sun_lit_chh_jav_cnt_slo_swt_arw_sid_mol_bul_ben_svk_qcu_ger_guj_por_yor_owc_bos_amr_cze_mao_grk_fbf_dut_bem_mly_tha_sod_tml_tsw_tsn_aze_mcd_scr_tur_xho_vie_hau_igb_bam_zul	-0.721864641324037	-1.7301291048092	0.08692443042165
702	sid_dut_swt_bul_wly_owc_anl_rus_aze_tur_igb_mly_xho_nor_prs_bsq_krd_sod_bem_mnd_ukr_guj_cic_urd_ewe_ger_hun_dyu_tsw_est_cze_mlt_geo_arw_hin_ben_spa_hau_aeg_bos_fin_akn_jav_mol_bat_jpn_knd_kor_ctl_slo_yor_alb_mao_afr_heb_sun_cnt_svk_ses_pan_chh_por_ita_rom_pol_qcu_scr_swe_glc_bam_amr_grk_gam_fre_tag_lat_moo_eng_tsn_ind_tha_amh_tml_lda_zul_azi_lit_mcd_uzb_fbf_vie_tig_ven_swa_dgb	-0.0413214511749102	-0.0973817359875723	0.922632813381096
703	hau_nor_akn_mol_aeg_wly_amr_fre_aze_tur_yor_tag_bam_glc_ita_bsq_dut_amh_igb_cnt_lat_ger_cic_cze_lda_pan_hun_ses_tsw_fin_urd_mlt_geo_swe_arw_rus_hin_anl_heb_pol_est_dyu_ind_ctl_sun_jpn_tml_kor_eng_ukr_zul_lit_mly_svk_tig_bat_mnd_slo_dgb_por_sod_alb_krd_grk_prs_qcu_afr_ben_guj_swa_owc_bul_gam_spa_jav_mcd_xho_bos_bem_mao_tha_sid_knd_ven_tsn_uzb_rom_scr_azi_moo_vie_chh_swt_fbf_ewe	-0.792875179390477	-1.91079135587542	0.05911166117123
704	owc_rus_tsn_grk_amr_gam_amh_guj_uzb_aze_lda_bat_ven_lat_scr_bsq_alb_sid_xho_mnd_bul_cze_tsw_spa_dgb_rom_est_swa_akn_fin_eng_heb_geo_mcd_nor_prs_bos_anl_aeg_pan_hun_zul_jav_ctl_sun_jpn_tml_kor_por_glc_cic_ger_tag_urd_tig_ind_cnt_krd_ses_pol_mlt_fre_swe_lit_ita_qcu_ben_dut_svk_dyu_sod_mol_hau_ukr_mao_afr_bem_arw_igb_mly_tha_wly_knd_bam_fbf_tur_hin_slo_azi_ewe_vie_chh_yor_swt_moo	-0.263230811441378	-0.622497973210929	0.535137834960148
705	tig_krd_akn_afr_amr_gam_aeg_arw_uzb_tur_bem_tag_yor_swe_pan_bsq_guj_wly_igb_cnt_mol_slo_swt_por_zul_rom_hun_dyu_ven_fin_rus_owc_geo_dut_alb_glc_lit_hau_chh_pol_est_ses_sun_lat_jav_jpn_knd_kor_urd_ukr_fbf_bos_bat_hin_amh_mly_mnd_fre_cic_grk_mlt_prs_eng_mcd_svk_qcu_nor_ita_scr_moo_heb_bul_anl_ctl_mao_spa_bam_ben_tsn_ind_tha_sod_tml_lda_dgb_azi_ger_cze_aze_swa_vie_sid_ewe_tsw_xho	0.659640225117752	1.56365028293479	0.121296286718128
706	wly_ukr_bam_fre_chh_owc_hau_rus_uzb_aze_ewe_mly_swt_urd_mcd_bsq_ita_heb_ven_cnt_svk_lat_moo_hin_yor_pan_hun_fbf_tsn_est_afr_mlt_geo_swe_ctl_scr_ger_amr_sid_alb_fin_bem_tag_glc_bat_jpn_tml_kor_guj_spa_tsw_lit_sun_krd_anl_jav_mnd_grk_cic_prs_aeg_bos_slo_pol_nor_qcu_bul_ben_eng_igb_tig_cze_gam_mol_mao_arw_dyu_por_zul_ind_tha_amh_knd_lda_swa_tur_dut_rom_azi_xho_vie_sod_ses_akn_dgb	-0.519767314468563	-1.23918740436479	0.218394336069404
707	owc_swe_swt_fre_amr_sod_gam_pan_tur_azi_ven_tag_ses_cze_alb_bsq_afr_anl_lda_mnd_rus_bos_tsw_hin_bem_por_fin_tsn_dgb_hun_scr_mlt_geo_lat_urd_glc_dut_chh_hau_nor_est_swa_sun_grk_mly_jpn_tml_kor_bul_svk_dyu_lit_ind_ben_aeg_mao_cnt_rom_cic_arw_heb_ukr_ita_ctl_mol_qcu_krd_slo_ger_igb_tig_mcd_amh_prs_bat_spa_akn_guj_yor_jav_tha_sid_knd_bam_fbf_uzb_pol_eng_aze_xho_vie_wly_zul_ewe_moo	0.39327584513651	0.9271507792648	0.356248180047745
708	aeg_nor_bam_glc_amh_mlt_hau_scr_tur_aze_moo_mao_cic_urd_ita_bsq_rom_owc_swa_mnd_spa_por_tsn_mol_ewe_slo_hun_akn_lda_fin_bos_heb_geo_guj_lit_afr_arw_amr_chh_rus_est_fbf_jav_mcd_sun_jpn_tml_kor_lat_hin_zul_alb_mly_pol_sod_ind_cnt_dut_swt_eng_tig_fre_swe_ukr_grk_qcu_krd_prs_cze_ses_gam_ctl_wly_ger_bat_svk_tsw_pan_dgb_tag_tha_sid_knd_yor_xho_uzb_bul_ben_azi_igb_vie_anl_dyu_bem_ven	-0.975936756763269	-2.38496508097898	0.0191098043244753
709	anl_mol_bam_scr_sid_heb_sod_ukr_aze_tur_dgb_ind_ven_pan_por_bsq_glc_chh_cic_mnd_hin_ctl_akn_ger_ses_arw_est_ewe_tsw_hun_ben_hau_geo_swe_guj_pol_prs_owc_wly_fre_fin_yor_sun_ita_tag_jpn_tml_kor_rom_slo_dyu_eng_bat_svk_amh_jav_cnt_dut_bem_afr_tig_krd_rus_urd_lit_qcu_bul_alb_bos_fbf_amr_lat_gam_spa_mao_grk_swt_nor_zul_mly_tha_mlt_knd_tsn_lda_azi_cze_mcd_uzb_xho_vie_aeg_igb_moo_swa	-1.28971216250733	-3.21320048115526	0.001804299391493
710	heb_ukr_yor_slo_hau_wly_aeg_dut_tur_azi_swt_ind_xho_por_rus_bsq_glc_sid_dyu_cnt_grk_rom_ewe_guj_bam_hin_fin_bem_swa_hun_lat_amr_geo_pan_ger_bul_prs_sod_tig_afr_est_dgb_mao_swe_tag_jpn_knd_kor_mcd_krd_zul_spa_bat_lit_chh_mly_mnd_scr_moo_eng_mlt_cze_bos_svk_ben_qcu_arw_mol_alb_tsw_amh_urd_anl_fre_jav_pol_akn_ctl_cic_sun_tha_owc_tml_ven_lda_aze_ita_nor_uzb_igb_vie_gam_ses_tsn_fbf	-0.141569161347982	-0.333726671348111	0.73933713084324
711	wly_hin_ewe_afr_hau_aeg_anl_pan_tur_azi_swt_bat_akn_por_dut_bsq_grk_amh_ses_cnt_svk_fre_bam_ukr_swa_bos_fin_bem_dgb_est_nor_mlt_geo_rus_guj_spa_bul_chh_sod_lit_hun_cic_sun_cze_ind_jpn_tml_kor_mol_alb_fbf_ita_tag_urd_gam_mly_mnd_pol_tsw_slo_owc_ben_krd_ger_eng_qcu_scr_mcd_arw_yor_heb_ctl_amr_rom_mao_glc_igb_lat_ven_jav_tha_tig_knd_moo_tsn_aze_prs_swe_uzb_dyu_vie_sid_zul_lda_xho	0.13521761294462	0.318215916623083	0.751034639550073
712	heb_rus_fbf_eng_amh_sid_hau_urd_aze_tur_akn_sun_yor_alb_lit_bsq_spa_wly_igb_mnd_ger_pan_dgb_svk_xho_pol_hun_moo_swt_est_bul_gam_geo_ctl_krd_mcd_fre_tig_mlt_dut_fin_lda_mao_ben_mly_jpn_tml_kor_grk_prs_bam_ukr_jav_bos_amr_tag_cnt_slo_swa_nor_chh_glc_hin_lat_ita_qcu_afr_mol_por_tsn_owc_cze_anl_swe_ind_rom_ses_scr_ven_bat_tha_sod_knd_dyu_tsw_uzb_arw_guj_azi_zul_vie_aeg_bem_ewe_cic	-0.43939040893068	-1.04337472988225	0.299479376600182
713	hau_ger_tsn_spa_owc_chh_sid_rus_tur_aze_xho_bat_lda_guj_krd_bsq_grk_aeg_cic_cnt_rom_fre_tsw_por_ven_arw_fin_yor_swt_est_scr_tig_geo_mol_alb_dut_ita_wly_gam_urd_hun_swa_ind_mcd_mly_jpn_tml_kor_lit_pol_moo_ukr_tag_bos_anl_jav_mnd_slo_bam_cze_sod_pan_ben_ctl_hin_qcu_bul_swe_glc_igb_amr_prs_heb_eng_sun_nor_fbf_afr_dyu_mao_tha_amh_knd_ses_zul_azi_svk_lat_uzb_bem_vie_mlt_dgb_akn_ewe	0.468247001873465	1.10547609978897	0.271805006919529
714	mlt_bul_zul_fre_hau_aeg_owc_ctl_aze_azi_igb_tag_bem_lit_rom_bsq_guj_wly_ven_mnd_alb_svk_bam_ita_cic_urd_hun_fbf_moo_fin_grk_chh_geo_bos_hin_ukr_mol_amh_tig_ben_est_xho_mao_spa_mly_jpn_tml_kor_cze_eng_tsn_mcd_bat_arw_amr_jav_cnt_dut_akn_afr_gam_pol_glc_lat_prs_qcu_scr_krd_slo_yor_anl_por_sid_rus_ind_swe_lda_ger_swa_sun_tha_heb_knd_dgb_dyu_tur_nor_pan_uzb_ewe_vie_sod_ses_swt_tsw	-0.350979410831043	-0.831394244570696	0.407880505698128
715	aeg_cze_bam_fre_chh_hau_amr_prs_azi_uzb_swa_sun_swt_grk_por_bsq_dut_amh_akn_mnd_arw_rus_tsw_hin_tsn_glc_fin_dgb_cic_est_mcd_sod_geo_ger_scr_urd_ben_sid_mlt_afr_hun_lda_tag_alb_jav_jpn_knd_kor_guj_lit_igb_spa_mly_pan_heb_ind_cnt_pol_zul_nor_wly_swe_ukr_svk_eng_qcu_lat_slo_bul_ewe_anl_rom_tig_ita_bat_krd_fbf_bos_xho_mao_tha_owc_tml_bem_moo_aze_mol_ctl_tur_ven_vie_gam_yor_ses_dyu	-0.300306705761314	-0.71214698044023	0.478156533116312
716	mlt_ben_cic_grk_tig_sod_gam_hin_tur_uzb_ven_mly_zul_bos_ger_bsq_rom_heb_moo_cnt_ita_por_swa_pan_fbf_fre_fin_yor_dgb_est_guj_wly_geo_mol_lat_prs_cze_aeg_chh_pol_hun_swt_mao_lit_sun_jpn_tml_kor_urd_dut_dyu_rus_tag_afr_sid_ind_mnd_krd_ewe_nor_owc_bul_mcd_ctl_svk_qcu_glc_alb_ukr_tsn_anl_slo_amr_arw_bat_spa_bam_swe_tsw_jav_tha_hau_knd_lda_akn_azi_scr_eng_aze_bem_vie_amh_igb_ses_xho	0.251589862527197	0.592508014454937	0.554948386464222
717	aeg_krd_dgb_por_amh_anl_gam_spa_uzb_azi_bam_ind_igb_afr_grk_bsq_swe_chh_ewe_mnd_fre_mol_bem_rus_ven_nor_fin_zul_swa_est_dut_owc_geo_pan_prs_bul_lat_amr_mlt_glc_hun_fbf_sun_bos_tag_jpn_tml_kor_ita_hin_ses_ctl_mao_arw_sid_jav_cnt_pol_tsn_ukr_tig_ben_alb_guj_cze_qcu_slo_urd_mcd_yor_heb_ger_wly_svk_bat_lit_swt_eng_tsw_mly_tha_hau_knd_cic_xho_tur_scr_rom_aze_akn_vie_sod_lda_moo_dyu	-0.349202456416429	-0.82684811220241	0.410439611648952
718	amh_alb_swa_pan_heb_owc_hau_eng_azi_tur_moo_ind_tsw_grk_lit_bsq_por_anl_dgb_cnt_scr_svk_yor_bul_lda_ctl_hun_bem_ewe_fin_nor_amr_geo_pol_mcd_rus_afr_tig_sid_guj_est_swt_jav_prs_mao_jpn_knd_kor_arw_hin_xho_urd_sun_bos_aeg_mly_mnd_spa_zul_cze_mlt_swe_ben_krd_ita_qcu_fre_ger_ukr_akn_wly_rom_sod_lat_tag_mol_dyu_dut_fbf_bat_tha_gam_tml_ses_cic_aze_slo_glc_uzb_ven_vie_chh_igb_bam_tsn	0.285091047628428	0.670556040542199	0.50416524130542
719	heb_hin_dyu_nor_hau_mlt_gam_lit_uzb_tur_swt_jav_ven_dut_bul_bsq_krd_owc_yor_cnt_swe_bos_bam_glc_moo_prs_hun_akn_zul_fin_arw_amr_geo_fre_grk_ukr_lat_tig_sid_svk_est_xho_mly_spa_ind_jpn_knd_kor_guj_ger_tsn_ctl_mao_ita_aeg_sun_mnd_rom_cic_urd_anl_ben_scr_rus_pol_qcu_cze_eng_mcd_swa_amh_afr_sod_mol_bat_slo_tsw_por_fbf_tag_tha_wly_tml_ewe_dgb_aze_pan_alb_azi_igb_vie_chh_bem_lda_ses	-0.131885015486325	-0.311182213829814	0.756358551537591
720	tig_mol_lda_pan_amr_amh_gam_alb_azi_uzb_tsn_tag_dgb_guj_glc_bsq_ben_heb_bem_mnd_afr_lit_tsw_ger_igb_por_hun_ven_dyu_fin_bul_anl_geo_bos_spa_ukr_scr_mlt_owc_dut_est_akn_ind_eng_bat_jpn_tml_kor_grk_arw_moo_ita_jav_svk_sod_sun_cnt_pol_swa_rom_hau_urd_nor_prs_lat_qcu_cze_slo_mcd_cic_chh_fre_aeg_hin_mly_ctl_xho_rus_ses_mao_tha_wly_knd_fbf_swt_aze_swe_krd_tur_ewe_vie_sid_bam_zul_yor	0.226937447630615	0.534747113560019	0.594100953211772
721	chh_eng_lda_pol_amh_amr_wly_hin_aze_uzb_akn_jav_igb_por_lat_bsq_lit_mlt_ewe_cnt_ger_svk_moo_spa_bam_mol_est_cic_dgb_hun_ben_gam_geo_slo_grk_swe_pan_sid_owc_rom_fin_ven_mly_guj_sun_jpn_tml_kor_prs_krd_zul_fre_bat_alb_heb_tag_mnd_scr_bem_afr_tig_bos_dut_arw_nor_qcu_cze_ctl_ita_xho_anl_urd_aeg_ukr_ind_bul_fbf_mcd_dyu_mao_tha_hau_knd_tsw_swt_tur_rus_glc_azi_tsn_vie_sod_yor_ses_swa	0.0117674339843817	0.0276969004699324	0.977963243331981
722	hau_lat_swa_hin_sod_tig_chh_prs_azi_aze_fbf_bat_xho_svk_guj_bsq_lit_anl_lda_cnt_rus_urd_ven_nor_zul_swe_hun_tsn_moo_fin_bos_owc_geo_ger_scr_bul_pan_gam_heb_dut_est_ewe_ind_rom_tag_jpn_knd_kor_eng_glc_bem_ita_mao_mcd_sid_sun_mnd_spa_cic_fre_mlt_grk_cze_por_ben_qcu_slo_pol_afr_dgb_aeg_ukr_amr_arw_jav_mol_bam_krd_swt_mly_tha_wly_tml_igb_tsw_uzb_ctl_alb_tur_yor_vie_amh_akn_dyu_ses	-0.288538635384721	-0.682343791897876	0.496717631954381
723	aeg_pan_dgb_krd_mlt_tig_heb_scr_azi_tur_fbf_mly_lda_swe_bos_bsq_ukr_wly_bem_cnt_urd_hin_xho_spa_yor_ita_est_bam_swt_hun_eng_chh_geo_ger_guj_dut_lit_sod_gam_ctl_fin_dyu_tag_cze_ind_jpn_knd_kor_arw_bul_akn_ben_bat_mcd_amh_mao_mnd_grk_cic_mol_hau_por_rus_rom_prs_qcu_afr_slo_pol_ses_amr_svk_anl_fre_sun_lat_tsw_glc_ewe_jav_tha_owc_tml_tsn_moo_aze_alb_nor_uzb_swa_vie_sid_zul_ven_igb	-0.0122224017622096	-0.0287656675659718	0.977113122317347
724	heb_rom_tsn_spa_gam_sod_chh_grk_uzb_aze_swt_jav_ses_bul_lit_bsq_swe_tig_igb_mnd_rus_urd_bam_prs_lda_mol_fin_fbf_dyu_hun_por_anl_geo_bos_arw_lat_fre_sid_owc_mcd_est_zul_mly_ita_bat_jpn_tml_kor_slo_pan_yor_hin_tag_ctl_aeg_ind_cnt_ger_bem_nor_mlt_alb_pol_cze_afr_qcu_dut_ukr_svk_moo_amr_eng_hau_scr_sun_glc_ewe_ben_akn_mao_tha_wly_knd_dgb_ven_azi_krd_guj_tur_tsw_vie_amh_swa_xho_cic	-0.102969497920042	-0.242766288993308	0.808721065113845
725	hau_krd_swa_pol_gam_chh_amr_urd_uzb_tur_lda_bat_bam_rom_pan_bsq_fre_sid_yor_cnt_glc_mol_dyu_eng_ses_ger_fin_dgb_fbf_hun_ita_wly_geo_rus_lit_ukr_cze_amh_heb_por_est_cic_sun_prs_mly_jpn_tml_kor_guj_hin_xho_grk_tag_slo_sod_ind_mnd_scr_ewe_svk_tig_arw_dut_lat_spa_qcu_afr_alb_mcd_ven_anl_ben_mlt_bul_jav_swe_tsw_ctl_zul_mao_tha_aeg_knd_igb_swt_aze_bos_nor_azi_bem_vie_owc_tsn_akn_moo	-0.480695666463388	-1.14258490716967	0.256143989936672
726	heb_dut_bam_hin_tig_owc_gam_lat_aze_uzb_ven_mao_akn_grk_ben_bsq_scr_aeg_ses_mnd_fre_ger_swa_pan_tsw_por_est_tsn_moo_hun_arw_chh_geo_swe_alb_ctl_lit_anl_hau_mcd_fin_zul_ind_bul_sun_jpn_tml_kor_ita_glc_dgb_prs_bat_pol_wly_tag_cnt_slo_bem_mol_sid_rus_spa_ukr_bos_qcu_nor_krd_eng_fbf_sod_svk_amr_urd_jav_rom_xho_cze_swt_mly_tha_mlt_knd_cic_igb_azi_afr_guj_tur_yor_vie_amh_ewe_dyu_lda	-0.397939865380229	-0.942682101045118	0.348285963233501
727	tig_afr_tsn_ctl_mlt_chh_aeg_cze_aze_tur_dyu_sun_xho_pan_swe_bsq_fre_gam_cic_mnd_prs_por_lda_ukr_moo_lit_fin_bem_bam_est_ger_wly_geo_scr_eng_grk_glc_hau_sod_krd_hun_akn_bat_arw_mly_jpn_tml_kor_spa_mcd_zul_bos_ind_rus_heb_mao_cnt_hin_dgb_pol_amr_bul_urd_nor_guj_qcu_slo_alb_ben_swt_sid_lat_owc_rom_tag_svk_tsw_ita_igb_jav_tha_anl_knd_yor_ewe_azi_dut_mol_uzb_ven_vie_amh_swa_ses_fbf	0.0813149481882635	0.191539801090928	0.848520271810125
728	amr_ukr_tsn_arw_sod_amh_hau_krd_tur_uzb_zul_mly_ses_spa_slo_bsq_bul_anl_bem_cnt_rus_prs_ewe_bos_swt_fre_hun_tsw_xho_fin_ger_aeg_geo_urd_grk_hin_por_sid_owc_mcd_est_dgb_ind_svk_jav_jpn_tml_kor_ctl_cze_fbf_alb_bat_pan_heb_tag_mnd_ben_ven_lit_tig_mol_nor_glc_scr_qcu_ita_afr_swe_igb_chh_guj_mlt_lat_mao_rom_yor_dut_lda_sun_tha_wly_knd_swa_cic_aze_eng_pol_azi_bam_vie_gam_moo_akn_dyu	0.223595607977629	0.526370083392292	0.5998842109102
729	heb_lat_dyu_ctl_aeg_sid_wly_fre_azi_tur_yor_mly_fbf_arw_rom_bsq_krd_hau_xho_mnd_afr_alb_igb_pan_akn_swe_fin_lda_ven_hun_ger_amr_geo_glc_spa_por_bul_gam_owc_prs_est_swt_bat_bos_ind_jpn_tml_kor_nor_cze_bem_slo_jav_rus_sod_mao_cnt_eng_ewe_grk_mlt_guj_ita_lit_mol_qcu_scr_mcd_hin_tsw_tig_urd_amh_dut_tag_pol_swa_svk_cic_sun_tha_chh_knd_dgb_tsn_aze_ukr_ben_uzb_moo_vie_anl_bam_zul_ses	0.104150231213715	0.245159883116052	0.80687280079595
730	mlt_urd_bem_grk_amr_anl_chh_bos_uzb_tur_swa_mly_ven_pan_ger_bsq_arw_tig_ses_cnt_eng_fre_moo_alb_fbf_nor_est_ewe_lda_fin_lat_owc_geo_krd_hin_mcd_cze_amh_aeg_por_hun_tsn_jav_spa_sun_jpn_tml_kor_lit_rus_igb_svk_bat_guj_heb_ind_mnd_mol_swt_glc_sid_rom_pol_afr_dut_qcu_ctl_ukr_swe_bam_gam_ita_sod_slo_tag_bul_dgb_scr_cic_mao_tha_hau_knd_tsw_dyu_azi_ben_prs_aze_zul_vie_wly_yor_xho_akn	-0.351970605459207	-0.833965068570208	0.406437625504163
731	aeg_slo_igb_ukr_heb_tig_sid_guj_uzb_azi_ewe_bat_moo_bos_ctl_bsq_bul_sod_swt_cnt_ben_fre_dgb_cze_xho_ita_est_zul_swa_hun_eng_wly_geo_hin_arw_glc_lat_mlt_gam_pan_fin_cic_mao_rom_jav_jpn_tml_kor_scr_alb_ven_por_sun_mcd_chh_tag_mnd_lit_fbf_rus_amh_mol_prs_swe_grk_qcu_svk_krd_pol_dyu_anl_urd_amr_ger_ind_spa_tsn_dut_tsw_mly_tha_hau_knd_ses_akn_aze_afr_nor_tur_bam_vie_owc_lda_bem_yor	0.0855840232752029	0.201423698302116	0.840807193097671
732	aeg_mol_lda_pol_hau_amh_chh_eng_azi_uzb_cic_mao_ewe_fre_guj_bsq_svk_sod_ven_cnt_cze_nor_bam_rom_tsn_ben_est_swa_dyu_fin_rus_mlt_geo_glc_spa_pan_prs_gam_owc_krd_hun_ses_ind_alb_bat_jpn_tml_kor_arw_por_bem_lat_sun_bul_anl_jav_mnd_urd_fbf_bos_wly_dut_ger_scr_slo_qcu_swe_hin_ukr_swt_heb_mcd_sid_grk_mly_ctl_akn_lit_xho_tag_tha_tig_knd_igb_moo_tur_ita_afr_aze_dgb_vie_amr_yor_zul_tsw	-0.0981453215029976	-0.231349837184703	0.817551276892508
733	hau_pan_dgb_swe_owc_amr_aeg_bos_uzb_aze_bem_mly_akn_ukr_rom_bsq_ger_heb_yor_cnt_ben_pol_cic_arw_ven_krd_hun_ses_swa_fin_scr_gam_geo_fre_spa_prs_lat_wly_anl_eng_est_xho_ind_mol_sun_jpn_tml_kor_afr_slo_moo_lit_mao_dut_amh_bat_mnd_glc_zul_ctl_chh_por_rus_mcd_guj_qcu_nor_hin_cze_dyu_tig_bul_sod_urd_jav_alb_lda_ita_tsw_tag_tha_sid_knd_bam_ewe_tur_svk_grk_azi_tsn_vie_mlt_swt_fbf_igb	-1.13941895256216	-2.7965904295011	0.00627557959256215
734	hau_pan_yor_alb_sod_tig_amr_krd_aze_uzb_tsw_sun_ewe_lit_svk_bsq_ctl_amh_lda_mnd_spa_prs_bam_pol_ses_cze_est_fbf_xho_hun_bul_sid_geo_scr_rom_eng_afr_mlt_aeg_fre_fin_igb_mly_mcd_tag_jpn_knd_kor_grk_ita_bem_dut_mao_ukr_wly_jav_cnt_mol_ven_swe_heb_lat_glc_arw_slo_qcu_rus_nor_guj_akn_anl_bos_chh_urd_bat_ben_swt_hin_tsn_ind_tha_owc_tml_swa_zul_tur_por_ger_azi_moo_vie_gam_dgb_dyu_cic	-0.0575858410921338	-0.135782148196077	0.892286978969529
735	heb_spa_dyu_bul_amh_aeg_sid_urd_aze_tur_akn_tag_xho_guj_scr_bsq_prs_wly_ven_mnd_lat_afr_igb_mcd_lda_por_hun_zul_ses_fin_ben_sod_geo_svk_fre_mol_ukr_mlt_tig_arw_est_swa_sun_eng_mao_jpn_knd_kor_pol_alb_tsn_nor_jav_slo_chh_ind_cnt_lit_tsw_swe_owc_rom_ita_hin_glc_qcu_ger_cze_grk_dgb_amr_rus_gam_ctl_bat_krd_fbf_pan_cic_mly_tha_hau_tml_swt_yor_uzb_bos_dut_azi_moo_vie_anl_bam_bem_ewe	-1.09102902852009	-2.67265953364378	0.00888698787413152
736	wly_bos_moo_pan_heb_aeg_amr_hin_tur_aze_ven_mly_cic_pol_ger_bsq_ben_sid_swa_cnt_guj_cze_xho_alb_akn_grk_est_yor_ewe_hun_glc_sod_geo_svk_spa_dut_lat_gam_owc_scr_fin_tsw_mao_bul_sun_jpn_knd_kor_ctl_prs_swt_rus_ind_nor_tig_tag_mnd_swe_igb_rom_amh_eng_ukr_arw_fre_qcu_afr_mcd_por_bem_hau_mol_chh_krd_bat_slo_lda_urd_bam_jav_tha_mlt_tml_tsn_dyu_uzb_lit_ita_azi_fbf_vie_anl_dgb_zul_ses	-0.23962555296983	-0.565546260205234	0.573064210811371
737	mlt_glc_ven_lit_owc_hau_sod_ben_aze_uzb_cic_jav_tsw_scr_prs_bsq_nor_amh_igb_cnt_swe_arw_dgb_fre_ses_eng_hun_fbf_yor_fin_rus_aeg_geo_lat_pan_pol_slo_wly_sid_cze_est_xho_mao_krd_tag_jpn_knd_kor_spa_svk_moo_ctl_ind_alb_anl_bat_mnd_mcd_swa_por_chh_urd_bul_hin_bos_qcu_ger_ukr_dut_akn_tig_afr_heb_guj_sun_grk_swt_ita_zul_mly_tha_gam_tml_dyu_tsn_azi_rom_mol_tur_lda_vie_amr_bam_ewe_bem	-0.486626920252573	-1.15903135354277	0.249410761301704
738	tig_mol_dyu_lat_gam_anl_amh_dut_aze_azi_fbf_jav_cic_rus_ben_bsq_ger_wly_bam_cnt_rom_ukr_swa_grk_ewe_slo_hun_tsn_xho_fin_pol_sid_geo_swe_afr_svk_bul_sod_heb_nor_est_yor_sun_ctl_tag_jpn_tml_kor_alb_spa_zul_ita_mly_lit_mlt_mao_mnd_scr_lda_fre_chh_hin_urd_glc_cze_qcu_pan_eng_krd_igb_owc_por_aeg_mcd_bat_guj_ses_arw_dgb_ind_tha_hau_knd_swt_tsw_tur_bos_prs_uzb_moo_vie_amr_akn_ven_bem	-0.246381635480913	-0.581930713727909	0.562021373203296
739	wly_guj_zul_mcd_sod_tig_heb_lat_uzb_aze_dyu_jav_bam_por_fre_bsq_nor_chh_lda_mnd_ukr_hin_akn_grk_ses_glc_hun_swt_bem_est_pol_mlt_geo_bul_svk_ctl_arw_amh_aeg_mol_fin_igb_mao_urd_sun_jpn_tml_kor_prs_spa_tsw_ger_mly_lit_anl_bat_cnt_cze_ewe_slo_owc_pan_ben_krd_bos_qcu_alb_afr_rus_yor_hau_eng_gam_ita_tag_scr_swa_swe_tsn_ind_tha_amr_knd_moo_xho_tur_rom_dut_azi_ven_vie_sid_fbf_cic_dgb	-0.338452794501858	-0.801920691656953	0.424643182974217
740	chh_ben_yor_glc_amh_sid_owc_fre_azi_tur_ven_sun_moo_bos_arw_bsq_nor_anl_lda_cnt_ctl_ita_tsn_spa_bam_hin_fin_igb_bem_est_svk_sod_geo_prs_afr_cze_pan_aeg_hau_eng_hun_tsw_mly_rom_mao_jpn_knd_kor_pol_krd_dgb_urd_tag_lat_mlt_jav_mnd_lit_zul_alb_amr_ger_ukr_dut_scr_qcu_grk_bul_swe_dyu_tig_por_wly_slo_ind_rus_fbf_guj_swa_bat_tha_heb_tml_swt_ses_uzb_mol_mcd_aze_akn_vie_gam_xho_cic_ewe	-0.579465996492295	-1.38318967744389	0.169918400270609
741	hau_dut_xho_swe_tig_chh_heb_krd_aze_uzb_fbf_sun_akn_ukr_alb_bsq_bos_anl_moo_cnt_ben_ger_tsw_fre_ewe_rom_hun_dyu_lda_est_afr_amr_geo_scr_ctl_lat_ita_sod_gam_por_fin_bem_jav_mol_mao_jpn_tml_kor_eng_prs_cic_spa_ind_hin_aeg_tag_mnd_urd_yor_arw_owc_mcd_grk_nor_guj_qcu_lit_cze_svk_igb_amh_glc_wly_rus_bat_slo_tsn_bul_swa_mly_tha_sid_knd_ses_zul_azi_pol_pan_tur_dgb_vie_mlt_swt_ven_bam	-0.505498838082552	-1.20178084423922	0.232499801258117
742	sod_bos_ewe_bul_hau_anl_heb_nor_azi_aze_dyu_sun_ven_afr_hin_bsq_pol_gam_xho_mnd_dut_lat_fbf_arw_cic_guj_est_tsn_bem_fin_prs_wly_geo_glc_mcd_grk_pan_aeg_mlt_lit_hun_igb_mao_scr_tag_jpn_tml_kor_ben_fre_yor_por_ind_ita_tig_jav_cnt_urd_dgb_spa_amr_swe_krd_ukr_rus_qcu_eng_slo_ger_lda_sid_cze_chh_alb_mly_rom_moo_mol_akn_bat_tha_owc_knd_ses_swa_uzb_ctl_svk_tur_zul_vie_amh_swt_tsw_bam	-0.390154914991221	-0.925859339130796	0.356915455375634
743	chh_swe_dgb_ukr_hau_heb_amr_lat_aze_tur_fbf_bat_dyu_guj_krd_bsq_ita_gam_xho_cnt_scr_ctl_ven_hin_igb_rus_est_tsw_zul_fin_cze_wly_geo_pol_glc_lit_svk_sod_amh_afr_hun_akn_tag_pan_mao_jpn_tml_kor_bos_por_moo_eng_jav_slo_anl_sun_mnd_ger_swt_grk_owc_alb_mcd_prs_fre_qcu_dut_bul_urd_cic_tig_rom_mlt_ben_ind_mol_bam_nor_lda_mly_tha_sid_knd_ewe_tsn_uzb_spa_arw_azi_yor_vie_aeg_bem_ses_swa	-0.162344128213107	-0.382862075946173	0.70269570711338
744	heb_urd_bam_cze_amr_amh_chh_ger_aze_azi_akn_jav_swt_mcd_lat_bsq_por_mlt_moo_cnt_ukr_fre_ven_ben_tsw_swe_est_xho_zul_fin_guj_sod_geo_ctl_afr_rus_rom_aeg_hau_nor_hun_swa_sun_grk_tag_jpn_knd_kor_spa_bul_bem_eng_bat_arw_tig_mly_mnd_pol_tsn_svk_anl_dut_lit_glc_hin_qcu_prs_bos_alb_lda_wly_pan_gam_ita_ind_slo_fbf_scr_ses_mao_tha_owc_tml_dgb_yor_uzb_mol_krd_tur_igb_vie_sid_dyu_cic_ewe	-0.465250470434815	-1.10517298855007	0.271935615013985
745	anl_cze_dyu_pan_wly_sod_amh_bos_aze_tur_moo_bat_lda_mcd_ben_bsq_guj_heb_dgb_mnd_lat_por_xho_svk_bem_mol_est_swt_igb_fin_fre_owc_geo_ctl_bul_ger_lit_mlt_chh_hin_hun_akn_jav_afr_sun_jpn_tml_kor_slo_prs_tsn_ita_mly_krd_hau_tag_cnt_rus_ven_glc_sid_swe_rom_grk_arw_qcu_scr_urd_spa_ses_amr_ukr_gam_eng_mao_alb_fbf_nor_cic_ind_tha_aeg_knd_swa_tsw_azi_dut_pol_uzb_ewe_vie_tig_zul_yor_bam	-0.972991034251203	-2.36575260559408	0.0200694414855477
746	sod_ben_ewe_ukr_mlt_gam_owc_arw_tur_uzb_tsn_tag_fbf_ita_slo_bsq_rom_sid_swa_mnd_lat_rus_dyu_ctl_zul_mol_hun_dgb_bam_est_pol_tig_geo_urd_por_glc_afr_wly_amh_alb_fin_bem_jav_svk_ind_jpn_knd_kor_fre_guj_ven_nor_mao_spa_heb_bat_cnt_eng_tsw_bos_chh_pan_krd_hin_grk_qcu_scr_cze_prs_ses_aeg_swe_hau_ger_mly_lit_yor_dut_lda_sun_tha_amr_tml_xho_cic_azi_mcd_bul_aze_swt_vie_anl_moo_igb_akn	0.574503005470024	1.35775275862665	0.177827471471419
747	aeg_ukr_moo_slo_sid_owc_chh_ita_uzb_aze_ewe_mly_yor_guj_afr_bsq_grk_tig_lda_mnd_lit_pan_dyu_krd_xho_por_hun_dgb_igb_fin_scr_amr_geo_arw_hin_ctl_cze_wly_hau_bul_est_tsn_sun_bos_jav_jpn_tml_kor_ben_rus_tsw_prs_ind_rom_gam_bat_cnt_pol_cic_swe_sod_lat_nor_svk_glc_qcu_mol_alb_spa_ses_mlt_fre_anl_ger_mao_dut_swt_urd_swa_tag_tha_amh_knd_akn_zul_azi_mcd_eng_tur_bem_vie_heb_fbf_ven_bam	0.0108355347507315	0.0255196367282755	0.979695164764088
748	wly_cze_xho_glc_aeg_sod_owc_rus_aze_uzb_dgb_jav_swt_urd_eng_bsq_spa_hau_yor_mnd_ben_scr_ewe_rom_ven_por_hun_igb_tsw_fin_pol_amh_geo_nor_ctl_ita_ger_heb_mlt_bul_est_akn_mao_fre_ind_jpn_knd_kor_mcd_grk_zul_afr_tag_hin_gam_mly_cnt_pan_fbf_swe_sid_prs_mol_slo_lit_qcu_bos_dut_svk_moo_anl_alb_chh_krd_bat_guj_swa_ukr_bem_sun_tha_tig_tml_dyu_tsn_azi_lat_arw_tur_bam_vie_amr_ses_lda_cic	-0.253933586911538	-0.600293628709751	0.549770586745183
749	mlt_por_swt_lit_tig_chh_amr_ger_uzb_azi_igb_jav_tsw_bos_krd_bsq_ctl_owc_yor_mnd_scr_grk_ses_nor_dgb_bul_hun_zul_bem_fin_mcd_sod_geo_fre_afr_spa_ben_anl_gam_urd_est_lda_sun_swe_mao_jpn_knd_kor_alb_cze_swa_guj_bat_dut_heb_mly_cnt_prs_moo_slo_wly_mol_lat_pol_rom_qcu_pan_rus_eng_fbf_amh_ita_aeg_arw_ind_ukr_xho_hin_bam_tag_tha_hau_tml_akn_ven_aze_svk_glc_tur_cic_vie_sid_tsn_ewe_dyu	-0.640537417726067	-1.53476469656439	0.128236781865113
750	amr_scr_lda_ben_sod_owc_hau_glc_uzb_azi_swa_sun_cic_krd_slo_bsq_dut_mlt_swt_cnt_cze_ctl_fbf_ger_dgb_bul_est_bem_tsw_fin_lit_tig_geo_svk_guj_spa_nor_wly_amh_hin_hun_bam_bat_ita_tag_jpn_knd_kor_alb_pol_dyu_mol_mly_afr_heb_mao_mnd_fre_ewe_pan_sid_rus_swe_grk_arw_qcu_urd_rom_bos_moo_gam_eng_aeg_ukr_ind_por_akn_lat_yor_jav_tha_anl_tml_igb_tsn_aze_prs_mcd_tur_ven_vie_chh_zul_xho_ses	0.371433859295364	0.87488347325485	0.38389116662327
751	amh_ukr_akn_pol_tig_sod_chh_prs_uzb_tur_dgb_jav_xho_arw_nor_bsq_glc_heb_bem_mnd_lat_spa_ven_bos_fbf_rom_est_bam_moo_fin_urd_mlt_geo_mcd_alb_cze_ita_gam_anl_ben_hun_igb_mao_rus_tag_jpn_knd_kor_scr_afr_tsw_slo_mly_lit_hau_sun_cnt_hin_ewe_eng_aeg_swe_por_ger_fre_qcu_krd_grk_mol_dyu_amr_svk_sid_dut_ind_guj_swt_pan_lda_bat_tha_wly_tml_yor_tsn_aze_bul_ctl_azi_zul_vie_owc_cic_ses_swa	0.371040259578832	0.876190203714947	0.383184196663076
752	sod_urd_yor_por_heb_owc_chh_grk_uzb_azi_bem_ind_swt_ukr_scr_bsq_spa_amr_fbf_mnd_pol_lit_swa_krd_tsw_mol_hun_zul_moo_fin_ctl_wly_geo_ger_nor_guj_glc_gam_tig_mcd_est_ses_mao_pan_mly_jpn_tml_kor_bos_rom_bam_rus_jav_dut_amh_sun_cnt_svk_lda_ita_mlt_swe_ben_fre_cze_qcu_alb_arw_lat_dgb_hau_hin_anl_slo_bat_eng_dyu_afr_ven_tag_tha_sid_knd_akn_igb_aze_bul_prs_tur_ewe_vie_aeg_tsn_cic_xho	-0.165792927129702	-0.391326997499982	0.696450695677151
753	chh_cze_cic_guj_sid_tig_mlt_svk_aze_uzb_fbf_mao_bam_lat_lit_bsq_bos_aeg_swa_mnd_dut_mol_xho_eng_dyu_rus_est_tsn_ewe_fin_arw_wly_geo_glc_hin_rom_ctl_amh_hau_fre_hun_ses_bat_ita_jav_jpn_knd_kor_nor_alb_yor_swe_mly_ger_amr_sun_cnt_bul_ven_urd_anl_slo_ben_krd_pol_qcu_grk_prs_scr_akn_gam_afr_sod_spa_ind_mcd_dgb_por_bem_tag_tha_heb_tml_igb_tsw_tur_ukr_pan_azi_zul_vie_owc_swt_lda_moo	-0.685096524748828	-1.63983747627689	0.104417360023451
754	amh_ita_moo_hin_amr_sid_gam_prs_uzb_azi_swt_mly_igb_lit_swe_bsq_eng_owc_cic_cnt_por_bul_xho_urd_zul_guj_fin_yor_akn_hun_svk_aeg_geo_dut_rom_cze_ukr_sod_mlt_ben_est_tsw_bat_glc_tag_jpn_tml_kor_bos_ger_bam_spa_jav_krd_tig_sun_mnd_alb_dyu_slo_heb_nor_fre_rus_mol_qcu_grk_pol_lat_ewe_hau_afr_anl_pan_mao_scr_bem_ctl_tsn_ind_tha_wly_knd_ven_dgb_tur_arw_mcd_aze_fbf_vie_chh_ses_swa_lda	0.797705658257473	1.89456330155405	0.0612573211501769
755	sid_ctl_dgb_glc_mlt_sod_aeg_eng_aze_tur_zul_jav_swt_spa_afr_bsq_prs_gam_swa_cnt_ita_bul_akn_krd_tsn_swe_est_xho_fbf_fin_nor_tig_geo_grk_pan_ger_lat_owc_anl_fre_hun_ven_bat_ben_mly_jpn_knd_kor_arw_guj_bam_lit_mao_rom_amh_sun_mnd_hin_ewe_mcd_heb_scr_rus_pol_cze_qcu_por_urd_dut_bem_chh_alb_wly_bos_ind_slo_dyu_mol_yor_tag_tha_amr_tml_cic_lda_azi_svk_ukr_uzb_tsw_vie_hau_ses_moo_igb	-0.155316855830597	-0.366574663269847	0.714768993097863
756	chh_prs_dyu_spa_wly_heb_aeg_ben_tur_azi_bam_bat_ewe_ger_ita_bsq_nor_hau_igb_cnt_eng_por_ses_mol_ven_alb_hun_moo_akn_est_lat_mlt_geo_slo_glc_rom_hin_sid_owc_pol_fin_swt_mly_afr_tag_jpn_knd_kor_rus_guj_fbf_scr_ind_bul_anl_mao_mnd_cze_cic_swe_tig_urd_lit_arw_mcd_qcu_ctl_ukr_dut_zul_amh_grk_amr_pan_jav_fre_dgb_svk_tsn_sun_tha_sod_tml_bem_xho_uzb_krd_bos_aze_yor_vie_gam_swa_lda_tsw	-0.338381550791709	-0.801458370865688	0.424909340481996
757	chh_rus_dyu_guj_sid_heb_amr_eng_tur_uzb_lda_sun_bem_spa_nor_bsq_prs_tig_zul_mnd_ukr_scr_ven_pan_dgb_fre_hun_fbf_swa_est_lat_gam_geo_swe_hin_ita_bos_amh_aeg_por_fin_swt_mao_cze_bat_jpn_knd_kor_krd_ben_bam_bul_ind_arw_sod_tag_cnt_svk_ewe_slo_hau_urd_ger_grk_lit_qcu_alb_afr_rom_yor_anl_mcd_owc_glc_mly_mol_tsn_dut_cic_jav_tha_wly_tml_tsw_xho_azi_pol_ctl_aze_igb_vie_mlt_moo_akn_ses	-0.345764349155842	-0.818151162267019	0.415362224638734
758	amr_svk_dyu_hin_sid_aeg_wly_spa_azi_uzb_tsw_sun_dgb_dut_fre_bsq_cze_gam_swa_mnd_slo_bul_ses_urd_igb_ctl_fin_swt_bem_est_lit_owc_geo_pan_krd_por_arw_anl_amh_eng_hun_fbf_tag_pol_jav_jpn_knd_kor_alb_nor_akn_lat_mly_rus_mlt_bat_cnt_ger_tsn_rom_tig_swe_grk_scr_mcd_qcu_prs_ukr_glc_xho_heb_bos_hau_mol_mao_ita_ven_afr_moo_ind_tha_chh_tml_cic_lda_aze_ben_guj_tur_zul_vie_sod_ewe_yor_bam	0.426364344402615	1.00544219928159	0.317292855503147
759	chh_afr_tsn_scr_heb_wly_sod_por_tur_azi_moo_sun_ven_glc_krd_bsq_alb_sid_swt_mnd_fre_slo_cic_svk_yor_prs_est_bem_xho_hun_pan_tig_geo_arw_pol_bul_nor_amr_amh_hin_fin_swa_bat_grk_tag_jpn_knd_kor_eng_ctl_bam_ukr_ind_ita_anl_jav_cnt_swe_dyu_lat_gam_dut_cze_ger_spa_qcu_rus_urd_guj_ses_aeg_bos_hau_mol_mao_rom_akn_ben_lda_mly_tha_owc_tml_zul_fbf_uzb_lit_mcd_aze_tsw_vie_mlt_igb_ewe_dgb	0.193901406581686	0.456463804027533	0.649120764814191
760	amr_krd_fbf_pan_wly_owc_amh_rom_uzb_azi_tsn_mly_yor_rus_afr_bsq_alb_tig_swt_cnt_mcd_lit_lda_ita_igb_spa_hun_ewe_ses_fin_dut_chh_geo_mol_svk_ger_hin_aeg_anl_arw_est_cic_sun_urd_ind_jpn_tml_kor_ctl_scr_xho_slo_bat_swe_hau_jav_mnd_nor_bam_ukr_sod_prs_por_fre_eng_qcu_cze_bul_pol_moo_heb_bos_gam_grk_mao_glc_ven_ben_tsw_tag_tha_mlt_knd_dyu_swa_aze_guj_lat_tur_dgb_vie_sid_zul_akn_bem	-0.507605106441973	-1.20892556358565	0.229756061046149
761	amr_eng_moo_ben_owc_wly_chh_dut_uzb_azi_swt_ind_fbf_fre_arw_bsq_pan_sod_ewe_mnd_spa_cze_swa_afr_cic_ita_fin_tsw_ven_hun_lat_sid_geo_mol_rom_slo_pol_tig_amh_svk_est_zul_mly_alb_bat_jpn_tml_kor_hin_bos_igb_scr_mao_por_hau_sun_cnt_grk_xho_ger_gam_nor_krd_mcd_urd_qcu_ctl_glc_bul_lda_aeg_lit_heb_prs_tag_ukr_dyu_guj_dgb_jav_tha_anl_knd_tsn_ses_aze_swe_rus_tur_akn_vie_mlt_bam_bem_yor	-0.188150728104266	-0.444141059118813	0.657972357916258
762	owc_pan_xho_guj_gam_heb_tig_mol_aze_tur_swt_sun_dgb_krd_bul_bsq_nor_chh_fbf_cnt_urd_ctl_moo_prs_ven_lat_hun_zul_bem_est_pol_sid_geo_eng_bos_swe_lit_anl_wly_cze_fin_swa_mao_ita_mly_jpn_knd_kor_rom_ben_tsw_grk_ind_svk_sod_tag_mnd_ukr_cic_afr_hau_spa_glc_alb_arw_qcu_fre_scr_slo_akn_mlt_por_amr_mcd_bat_dut_lda_hin_ewe_jav_tha_aeg_tml_yor_ses_azi_ger_rus_uzb_tsn_vie_amh_dyu_bam_igb	-0.218783284951905	-0.516738641690217	0.60656528896149
763	tig_nor_ven_urd_amr_heb_sod_lit_uzb_aze_tsn_mao_lda_ita_rom_bsq_spa_aeg_akn_mnd_krd_afr_cic_fre_swa_bos_est_zul_bam_hun_hin_gam_geo_svk_scr_alb_glc_mlt_wly_slo_fin_ewe_bat_cze_mly_jpn_knd_kor_mol_arw_yor_mcd_sun_grk_owc_ind_cnt_swe_tsw_prs_amh_pan_ger_lat_ben_qcu_bul_dut_rus_ses_hau_pol_sid_ukr_jav_ctl_moo_eng_fbf_tag_tha_chh_tml_swt_igb_tur_guj_por_azi_dgb_vie_anl_bem_xho_dyu	-0.459496245849847	-1.09210662021303	0.277607345610829
764	wly_grk_ses_alb_sod_amh_sid_mcd_tur_azi_igb_mao_cic_afr_lit_bsq_pol_chh_tsw_mnd_ben_rus_dyu_bos_lda_glc_fin_ven_dgb_est_mol_heb_geo_pan_spa_arw_fre_mlt_aeg_bul_hun_akn_mly_eng_ind_jpn_knd_kor_prs_svk_yor_nor_jav_dut_gam_sun_cnt_swe_tsn_urd_owc_ctl_ger_rom_scr_qcu_hin_por_cze_zul_amr_lat_anl_krd_tag_guj_swa_slo_swt_bat_tha_hau_tml_moo_bam_uzb_ukr_ita_aze_ewe_vie_tig_xho_fbf_bem	0.0128665231612512	0.0303137338899983	0.975881803185966
765	hau_rom_bam_pan_amh_tig_chh_alb_azi_aze_ven_mao_akn_rus_por_bsq_lat_aeg_moo_cnt_ctl_scr_yor_afr_cic_glc_hun_dgb_tsw_fin_cze_heb_geo_lit_fre_prs_guj_sid_anl_spa_est_lda_ind_dut_mly_jpn_knd_kor_krd_hin_xho_ukr_bat_swe_wly_jav_mnd_svk_zul_mol_owc_grk_ger_arw_ben_qcu_urd_nor_eng_bem_amr_slo_mlt_bos_sun_bul_dyu_ita_fbf_tag_tha_sod_tml_tsn_swt_tur_pol_mcd_uzb_ewe_vie_gam_igb_swa_ses	-0.490559338897701	-1.16651050261385	0.246390713983915
766	amr_ctl_bam_swe_tig_anl_gam_dut_uzb_aze_swa_sun_ven_bos_eng_bsq_cze_mlt_dgb_mnd_mol_grk_tsw_svk_zul_nor_fin_igb_yor_hun_arw_heb_geo_alb_pan_bul_ita_owc_amh_krd_est_tsn_jav_fre_tag_jpn_tml_kor_slo_prs_ses_urd_bat_guj_hau_mao_cnt_afr_akn_ben_sid_rus_glc_ger_mcd_qcu_hin_lat_pol_lda_wly_scr_aeg_rom_ind_ukr_moo_lit_cic_mly_tha_chh_knd_xho_swt_azi_spa_por_tur_dyu_vie_sod_fbf_ewe_bem	-0.50393793881869	-1.20009675633979	0.233149957651578
767	tig_fre_zul_guj_anl_amh_wly_cze_azi_uzb_lda_mly_tsn_mcd_pol_bsq_nor_gam_cic_mnd_scr_pan_fbf_bos_swt_ita_hun_dgb_tsw_fin_ukr_sid_geo_mol_hin_rom_lit_hau_owc_prs_est_xho_bat_alb_mao_jpn_knd_kor_ctl_por_ewe_glc_ind_dut_mlt_jav_cnt_krd_akn_swe_chh_lat_afr_spa_ger_qcu_bul_eng_ben_bam_aeg_urd_sod_grk_sun_arw_igb_svk_dyu_tag_tha_heb_tml_ses_ven_tur_rus_slo_aze_swa_vie_amr_yor_bem_moo	0.00930800637871493	0.0219427222499837	0.982540656595739
768	sid_bos_fbf_pol_amh_chh_aeg_scr_uzb_azi_bam_bat_moo_dut_ctl_bsq_grk_heb_zul_cnt_bul_svk_dyu_rom_igb_glc_est_swt_cic_fin_ben_wly_geo_lit_swe_rus_afr_anl_sod_urd_hun_tsw_mly_mcd_tag_jpn_knd_kor_spa_ita_bem_nor_ind_ukr_mlt_mao_mnd_hin_ven_mol_gam_arw_alb_por_lat_qcu_pan_ger_cze_yor_amr_fre_owc_slo_jav_eng_xho_guj_dgb_sun_tha_tig_tml_swa_akn_aze_krd_prs_tur_ewe_vie_hau_tsn_ses_lda	-0.245680716367846	-0.580793541275662	0.562784422169299
769	aeg_scr_lda_svk_owc_anl_sod_spa_uzb_tur_ewe_mly_fbf_afr_slo_bsq_ben_amh_swa_cnt_ctl_lat_bam_bul_swt_urd_fin_igb_akn_est_ger_mlt_geo_por_rus_rom_mcd_heb_amr_cze_hun_cic_sun_lit_bat_jpn_knd_kor_fre_nor_zul_mol_jav_ita_wly_mao_mnd_grk_ven_swe_sid_pan_eng_bos_krd_qcu_glc_ukr_prs_ses_gam_guj_chh_hin_ind_alb_tsw_arw_dgb_tag_tha_tig_tml_yor_xho_azi_dut_pol_aze_moo_vie_hau_dyu_tsn_bem	-1.0546935274528	-2.57716742683435	0.0115339114369182
770	hau_ctl_fbf_swe_amr_wly_anl_pan_aze_tur_yor_tag_ses_cze_glc_bsq_rus_chh_dyu_cnt_por_krd_dgb_hin_xho_mol_fin_lda_tsw_est_rom_heb_geo_afr_prs_ger_arw_sod_amh_svk_hun_zul_ind_urd_mao_jpn_knd_kor_dut_alb_swt_ukr_sun_bos_aeg_bat_mnd_slo_swa_grk_sid_ben_bul_lat_nor_qcu_lit_fre_guj_cic_owc_mcd_tig_pol_jav_eng_ven_ita_tsn_mly_tha_gam_tml_bem_bam_uzb_spa_scr_azi_moo_vie_mlt_akn_igb_ewe	-0.177711376320257	-0.419699717425359	0.675672808831221
771	mlt_ctl_tsn_prs_owc_gam_wly_grk_uzb_tur_zul_tag_moo_ben_spa_bsq_mcd_tig_yor_cnt_rom_swe_tsw_cze_igb_alb_fin_ven_ses_est_pan_aeg_geo_lat_por_slo_rus_anl_sod_ita_hun_dyu_sun_krd_ind_jpn_knd_kor_lit_urd_swt_dut_bat_arw_hau_jav_mnd_bul_cic_scr_chh_glc_afr_hin_ger_qcu_eng_mol_svk_bem_amh_guj_heb_ukr_mao_fre_fbf_pol_swa_mly_tha_amr_tml_xho_ewe_azi_bos_nor_aze_lda_vie_sid_dgb_akn_bam	-0.205824367041078	-0.48650579085678	0.627753133948892
772	anl_fre_dyu_guj_sid_wly_owc_svk_azi_tur_tsw_sun_moo_bul_lat_bsq_slo_chh_bem_cnt_ger_swe_cic_bos_swa_hin_fin_xho_ewe_est_ukr_amr_geo_scr_grk_prs_glc_aeg_sod_pol_hun_ses_mao_rus_mly_jpn_knd_kor_eng_mcd_bam_mol_ind_ben_gam_tag_mnd_ctl_lda_urd_heb_afr_nor_rom_alb_qcu_dut_lit_krd_dgb_hau_cze_mlt_por_jav_arw_swt_pan_ven_bat_tha_amh_tml_yor_akn_uzb_spa_ita_aze_zul_vie_tig_tsn_igb_fbf	0.357621612266415	0.843910357732725	0.400885030805615
773	hau_urd_dgb_lat_amh_amr_tig_afr_tur_aze_dyu_mao_ses_dut_grk_bsq_svk_chh_ven_cnt_bos_slo_tsn_mcd_zul_bul_est_tsw_xho_hun_scr_wly_geo_ita_swe_rom_hin_mlt_aeg_guj_fin_cic_mly_ben_ind_jpn_tml_kor_cze_krd_ewe_nor_tag_spa_owc_bat_mnd_alb_akn_pol_gam_prs_mol_rus_ctl_qcu_ukr_ger_pan_swa_sod_arw_heb_por_jav_fre_bem_eng_yor_sun_tha_anl_knd_moo_bam_uzb_lit_glc_azi_igb_vie_sid_lda_fbf_swt	-0.6690744110384	-1.6000690891107	0.11297506844782
774	mlt_mol_igb_alb_sid_heb_anl_bos_azi_aze_ewe_jav_dgb_scr_mcd_bsq_grk_chh_cic_mnd_ger_pan_moo_cze_lda_dut_hun_dyu_tsn_est_nor_hau_geo_guj_hin_ben_fre_amh_gam_eng_fin_akn_sun_slo_ind_jpn_tml_kor_bul_ita_swt_por_bat_pol_tig_tag_cnt_rus_ven_krd_sod_arw_afr_rom_lat_qcu_prs_svk_ctl_bem_owc_ukr_amr_glc_mao_urd_zul_lit_yor_mly_tha_aeg_knd_bam_ses_tur_spa_swe_uzb_xho_vie_wly_tsw_swa_fbf	-0.838881645767359	-2.02257025293784	0.045989315381378
775	gam_arw_ses_spa_anl_hau_tig_alb_aze_azi_zul_ind_bam_ita_mcd_bsq_glc_heb_fbf_cnt_pol_fre_bem_scr_swa_bos_hun_cic_dgb_fin_afr_owc_geo_lat_pan_eng_dut_sid_sod_hin_est_moo_bat_guj_mao_jpn_tml_kor_ben_svk_dyu_rus_mly_nor_amh_jav_mnd_rom_yor_krd_wly_ger_swe_mol_por_qcu_slo_lit_cze_igb_mlt_bul_aeg_ukr_sun_grk_tsw_ctl_tsn_tag_tha_amr_knd_ven_akn_tur_urd_prs_uzb_xho_vie_chh_ewe_lda_swt	0.146831323749332	0.345399299528988	0.730574231894003
776	hau_eng_akn_nor_wly_chh_anl_ger_aze_uzb_dyu_sun_tsw_mol_ben_bsq_rus_tig_yor_cnt_guj_fre_swt_lit_ven_hin_hun_moo_ses_est_krd_aeg_geo_urd_afr_bos_cze_sid_heb_svk_fin_ewe_jav_por_mao_jpn_tml_kor_grk_pan_igb_alb_ind_lat_sod_tag_mnd_ita_swa_slo_owc_swe_spa_prs_ukr_qcu_mcd_rom_arw_bem_mlt_glc_amh_scr_bat_dut_fbf_pol_dgb_mly_tha_gam_knd_xho_lda_tur_ctl_bul_azi_tsn_vie_amr_bam_cic_zul	-0.71382531327175	-1.71431396825749	0.0898019970900758
777	aeg_slo_zul_arw_sod_amr_chh_lat_aze_tur_dgb_mao_xho_pol_cze_bsq_por_gam_swt_mnd_rom_swe_ewe_bul_bem_ger_hun_ven_moo_fin_fre_wly_geo_urd_guj_lit_ben_heb_anl_krd_est_tsw_sun_mcd_bat_jpn_tml_kor_mol_prs_bam_ukr_jav_grk_mlt_mly_cnt_dut_cic_alb_hau_pan_nor_hin_rus_qcu_afr_spa_eng_fbf_owc_ita_tig_scr_ind_glc_tsn_bos_ses_tag_tha_amh_knd_igb_lda_uzb_svk_ctl_azi_yor_vie_sid_swa_akn_dyu	-0.670520631708453	-1.60757411095153	0.111318417534235
778	wly_grk_yor_ben_chh_gam_mlt_fre_azi_aze_ven_mao_akn_nor_por_bsq_ukr_anl_bem_cnt_pol_mol_ses_ita_cic_eng_hun_zul_moo_fin_pan_amh_geo_scr_mcd_bul_alb_tig_heb_ger_est_bam_ind_guj_mly_jpn_tml_kor_hin_afr_fbf_urd_jav_slo_amr_sun_mnd_spa_dgb_dut_sid_rom_glc_ctl_svk_qcu_lat_arw_rus_xho_owc_bos_aeg_prs_bat_swe_swt_krd_ewe_tag_tha_hau_knd_swa_tsw_tur_lit_cze_uzb_igb_vie_sod_tsn_lda_dyu	-0.258504431288844	-0.610564056793666	0.542977483544395
779	wly_cze_xho_hin_amh_heb_chh_guj_azi_tur_bem_tag_cic_scr_pan_bsq_bos_anl_swa_cnt_nor_alb_ses_afr_moo_bul_fin_ven_dyu_hun_slo_mlt_geo_spa_rus_eng_pol_sod_hau_krd_est_tsn_sun_mol_ind_jpn_knd_kor_ben_urd_swt_grk_bat_swe_aeg_mao_mnd_arw_ewe_dut_owc_ita_glc_por_lit_qcu_lat_ger_fre_dgb_sid_ctl_amr_mcd_mly_ukr_fbf_prs_bam_jav_tha_tig_tml_igb_lda_uzb_rom_svk_aze_tsw_vie_gam_yor_zul_akn	-0.0108971136598219	-0.0256478005441706	0.979593213081328
780	sod_ger_lda_urd_chh_sid_gam_mol_azi_uzb_ses_tag_zul_eng_pol_bsq_rus_anl_bem_mnd_por_mcd_tsn_lit_fbf_cze_hun_ven_bam_fin_alb_amh_geo_bul_glc_ukr_hin_owc_amr_arw_est_swa_mly_grk_jav_jpn_knd_kor_scr_swe_ewe_pan_bat_slo_hau_sun_cnt_spa_dgb_svk_mlt_afr_fre_lat_ctl_qcu_prs_ben_krd_moo_tig_guj_aeg_dut_mao_bos_akn_rom_cic_ind_tha_heb_tml_yor_dyu_tur_ita_nor_aze_tsw_vie_wly_xho_swt_igb	0.392229389477852	0.923244852862642	0.358268784220693
781	owc_fre_lda_ita_anl_gam_sod_por_uzb_azi_bam_bat_cic_urd_glc_bsq_guj_mlt_akn_mnd_bul_lat_xho_mol_dgb_ukr_hun_ven_tsn_est_spa_wly_geo_arw_scr_svk_afr_amr_aeg_ctl_fin_bem_tag_lit_sun_jpn_knd_kor_ben_cze_ewe_grk_mao_swe_hau_jav_cnt_prs_swt_bos_heb_rus_slo_mcd_nor_qcu_pan_alb_rom_zul_tig_dut_amh_ger_ind_krd_yor_hin_moo_mly_tha_sid_tml_igb_ses_tur_pol_eng_aze_dyu_vie_chh_fbf_swa_tsw	-0.286246032329681	-0.676325981655688	0.500512276875683
782	gam_ukr_ven_rus_owc_wly_amr_scr_aze_azi_swt_sun_bam_cze_urd_bsq_pol_amh_ses_mnd_afr_ctl_dyu_svk_fbf_ita_fin_swa_igb_est_mol_chh_geo_bul_por_bos_hin_sod_mlt_prs_hun_tsw_ind_arw_mly_jpn_knd_kor_grk_mcd_lda_spa_bat_slo_sid_mao_cnt_fre_tsn_glc_heb_rom_lat_krd_swe_qcu_nor_dut_guj_cic_hau_alb_anl_lit_jav_eng_xho_ger_yor_tag_tha_aeg_tml_akn_bem_uzb_pan_ben_tur_moo_vie_tig_dgb_ewe_zul	-0.296638129333867	-0.701363307053873	0.484827668091849
783	sid_urd_bem_pan_wly_gam_aeg_ben_tur_uzb_akn_sun_ven_nor_hin_bsq_krd_hau_moo_cnt_mol_afr_swt_rus_cic_alb_est_yor_ewe_fin_ger_sod_geo_slo_guj_swe_bos_amr_heb_prs_hun_tsw_jav_arw_mao_jpn_knd_kor_bul_rom_fbf_fre_mly_grk_chh_tag_mnd_pol_dgb_spa_tig_ita_por_scr_dut_qcu_ukr_mcd_glc_zul_owc_cze_anl_lit_bat_ctl_tsn_lat_ses_ind_tha_amh_tml_bam_igb_azi_eng_svk_aze_lda_vie_mlt_swa_xho_dyu	-0.314875538227063	-0.745092926454405	0.458094418483203
784	chh_arw_swt_mcd_anl_aeg_amr_slo_uzb_azi_xho_bat_dyu_nor_mol_bsq_svk_sid_zul_cnt_rus_scr_moo_glc_yor_prs_hun_bam_dgb_est_ben_gam_geo_eng_ger_grk_afr_tig_heb_bul_fin_bem_ind_pan_mao_jpn_knd_kor_lit_ukr_ven_swe_tag_fre_hau_sun_mnd_pol_tsn_alb_sod_guj_dut_rom_lat_qcu_krd_ctl_spa_lda_amh_bos_wly_cze_jav_hin_igb_por_fbf_mly_tha_owc_tml_swa_cic_tur_urd_ita_aze_ses_vie_mlt_ewe_tsw_akn	-0.648605406563141	-1.55323221321205	0.123764254776006
785	sid_fre_bam_mcd_anl_wly_hau_ita_azi_tur_yor_ind_swt_bos_pol_bsq_rus_amh_igb_cnt_urd_spa_xho_svk_akn_pan_est_ses_swa_fin_rom_owc_geo_ben_lat_scr_ukr_heb_gam_alb_hun_zul_mly_slo_mao_jpn_knd_kor_cze_hin_tsn_dut_sun_por_mlt_bat_mnd_ger_moo_nor_aeg_bul_glc_swe_krd_qcu_mol_arw_ctl_bem_chh_eng_sod_guj_tag_afr_cic_grk_tsw_jav_tha_amr_tml_ewe_dgb_uzb_lit_prs_aze_lda_vie_tig_ven_fbf_dyu	0.139419652444405	0.328108975245696	0.743566832633738
786	aeg_alb_yor_ger_wly_chh_anl_ctl_aze_tur_fbf_mly_bam_spa_guj_bsq_hin_owc_xho_cnt_prs_rus_ven_lat_bem_urd_est_ewe_cic_fin_pol_gam_geo_krd_svk_lit_nor_amh_sod_bos_hun_moo_sun_grk_tag_jpn_tml_kor_afr_scr_akn_glc_ind_ben_heb_bat_mnd_por_swt_ita_sid_bul_swe_arw_mol_qcu_rom_ukr_dut_tsn_tig_cze_hau_pan_jav_slo_swa_mcd_igb_mao_tha_amr_knd_ses_dyu_azi_eng_fre_uzb_dgb_vie_mlt_zul_lda_tsw	-0.501439613339229	-1.19393471621539	0.235540030859756
787	tig_arw_ses_krd_wly_gam_heb_rus_azi_tur_xho_mly_ven_fre_afr_bsq_swe_amr_yor_mnd_ben_alb_bam_hin_tsn_ctl_est_cic_moo_fin_glc_mlt_geo_bos_lat_cze_por_amh_anl_slo_hun_swa_bat_mcd_ind_jpn_knd_kor_spa_guj_tsw_ger_tag_bul_hau_mao_cnt_urd_dgb_pol_sid_ukr_prs_svk_eng_qcu_lit_nor_scr_bem_owc_ita_chh_grk_jav_pan_lda_mol_dyu_sun_tha_sod_tml_zul_ewe_uzb_dut_rom_aze_igb_vie_aeg_akn_swt_fbf	-0.375045772884066	-0.889038970944981	0.376275961176084
788	tig_urd_ven_ben_sid_mlt_amh_scr_azi_tur_tsn_tag_ses_bul_nor_bsq_pan_wly_moo_mnd_ctl_dut_akn_swe_ewe_glc_fin_cic_dyu_est_lit_gam_geo_ita_por_cze_grk_heb_amr_svk_hun_swa_mao_prs_mly_jpn_tml_kor_ukr_spa_xho_pol_sun_slo_chh_ind_cnt_mol_igb_eng_aeg_arw_hin_krd_lat_qcu_fre_rus_ger_zul_sod_alb_hau_mcd_jav_afr_swt_guj_yor_bat_tha_owc_knd_fbf_bem_aze_rom_bos_uzb_dgb_vie_anl_lda_tsw_bam	-0.250708449731178	-0.59371446230685	0.554144458413481
789	sod_cze_tsn_bos_heb_chh_owc_prs_tur_aze_lda_ind_swa_swe_ben_bsq_svk_anl_yor_mnd_pan_ger_bem_arw_ewe_afr_fin_xho_fbf_hun_guj_amh_geo_glc_rom_rus_ctl_gam_mlt_por_est_dgb_mly_hin_mao_jpn_knd_kor_krd_nor_cic_slo_bat_grk_aeg_sun_cnt_bul_zul_alb_hau_mcd_spa_eng_ukr_qcu_dut_ita_scr_ses_wly_urd_tig_lit_jav_mol_bam_fre_tsw_tag_tha_amr_tml_ven_swt_azi_pol_lat_uzb_moo_vie_sid_igb_dyu_akn	-0.723582450284383	-1.73706623651462	0.0856863037270361
790	anl_pol_igb_prs_aeg_heb_sid_bul_azi_aze_zul_mly_bam_lit_mcd_bsq_swe_amh_cic_mnd_ita_rus_swa_urd_dgb_alb_est_ewe_dyu_hun_mol_sod_geo_ben_por_grk_guj_wly_owc_afr_fin_akn_ind_pan_jav_jpn_tml_kor_arw_eng_ses_scr_tag_ger_amr_bat_cnt_glc_tsw_fre_tig_ctl_slo_rom_ukr_qcu_bos_krd_spa_moo_gam_cze_chh_hin_mao_svk_yor_lat_xho_sun_tha_mlt_knd_fbf_lda_uzb_dut_nor_tur_bem_vie_hau_ven_swt_tsn	0.158215711550621	0.371870349761974	0.710835345967499
791	hau_glc_xho_pol_owc_amh_heb_eng_tur_azi_dgb_sun_tsw_rom_guj_bsq_spa_mlt_igb_cnt_ben_ger_ses_grk_bem_dut_hun_moo_akn_est_bul_sid_geo_svk_rus_pan_lat_tig_gam_ita_fin_ewe_mao_arw_bat_jpn_knd_kor_por_cze_tsn_mcd_jav_krd_sod_ind_mnd_nor_dyu_urd_aeg_fre_prs_bos_ukr_qcu_slo_afr_ctl_fbf_anl_swe_amr_scr_tag_hin_yor_mol_cic_mly_tha_wly_tml_lda_bam_aze_lit_alb_uzb_swt_vie_chh_zul_swa_ven	0.409337973580879	0.966914277016254	0.336094663101739
792	sod_rus_cic_ger_aeg_sid_chh_fre_tur_aze_zul_jav_ewe_slo_ita_bsq_pan_amr_dgb_mnd_bul_mol_tsn_grk_dyu_svk_est_fbf_igb_hun_prs_hau_geo_eng_krd_scr_alb_tig_heb_lat_fin_swa_mao_ukr_bat_jpn_tml_kor_afr_rom_swt_por_sun_hin_wly_mly_cnt_spa_ven_urd_anl_bos_lit_glc_mcd_qcu_pol_dut_cze_tsw_amh_nor_gam_arw_tag_ctl_lda_ben_bem_ind_tha_owc_knd_akn_yor_azi_swe_guj_uzb_ses_vie_mlt_xho_bam_moo	-0.0674226328578818	-0.158861422173563	0.874122530088345
793	amr_ukr_ven_swe_wly_sid_sod_hin_azi_tur_tsw_mao_cic_scr_afr_bsq_urd_hau_bem_mnd_nor_cze_swt_spa_lda_ita_est_fbf_bam_hun_lit_anl_geo_ben_por_glc_bos_mlt_owc_prs_fin_xho_bat_ger_tag_jpn_knd_kor_ctl_arw_dgb_rom_mly_mol_tig_ind_cnt_alb_zul_mcd_gam_pol_bul_lat_dut_qcu_guj_pan_svk_moo_chh_fre_heb_krd_jav_eng_dyu_slo_akn_sun_tha_aeg_tml_ewe_ses_aze_rus_grk_uzb_yor_vie_amh_igb_swa_tsn	-0.888552265285722	-2.15333764746425	0.0338788101238299
794	heb_por_zul_bos_aeg_sod_tig_nor_tur_aze_bam_mly_dyu_pol_mcd_bsq_alb_owc_xho_mnd_arw_eng_swt_cze_ewe_swe_hun_ven_moo_est_ukr_gam_geo_afr_rom_dut_ben_wly_amh_scr_fin_bem_bat_bul_sun_jpn_tml_kor_prs_svk_yor_spa_ind_pan_chh_tag_cnt_krd_lda_ctl_amr_rus_urd_hin_fre_qcu_grk_lit_mol_ses_sid_slo_anl_glc_mao_guj_fbf_ita_tsw_jav_tha_hau_knd_swa_akn_azi_lat_ger_uzb_tsn_vie_mlt_dgb_igb_cic	-0.123623547074929	-0.291577183572789	0.771259297225707
795	aeg_lit_ewe_scr_amr_sid_mlt_prs_azi_aze_lda_tag_ven_spa_mcd_bsq_mol_wly_swa_mnd_grk_slo_dyu_pan_zul_dut_est_xho_fbf_hun_alb_chh_geo_ctl_urd_hin_rus_anl_hau_glc_fin_tsw_ind_bul_jav_jpn_tml_kor_eng_por_cic_fre_bat_rom_owc_mao_cnt_bos_akn_pol_gam_svk_ger_ukr_swe_qcu_krd_lat_ben_bam_amh_guj_tig_arw_mly_nor_ses_ita_bem_sun_tha_sod_knd_tsn_moo_tur_afr_cze_uzb_dgb_vie_heb_swt_yor_igb	-0.809330087791455	-1.95086512061095	0.0540832220725089
796	sod_bul_ewe_fre_amr_hau_tig_prs_azi_aze_bem_mly_zul_afr_por_bsq_ukr_wly_bam_mnd_urd_scr_ven_dut_fbf_grk_fin_lda_dgb_hun_slo_gam_geo_arw_nor_svk_pol_chh_sid_lit_est_ses_mao_ita_tag_jpn_knd_kor_rus_ben_moo_rom_bat_mol_owc_ind_cnt_eng_xho_hin_amh_pan_krd_guj_mcd_qcu_ctl_swe_glc_cic_heb_alb_anl_spa_jav_cze_dyu_bos_tsw_sun_tha_aeg_tml_igb_swa_tur_ger_lat_uzb_swt_vie_mlt_tsn_akn_yor	0.221904941184341	0.522898927789957	0.60228815964066
797	sod_alb_ses_grk_hau_heb_amh_prs_azi_aze_swt_jav_igb_nor_slo_bsq_scr_sid_ewe_mnd_mcd_mol_ven_ben_lda_glc_hun_swa_moo_est_ger_mlt_geo_lit_por_bul_bos_amr_wly_ita_fin_tsw_tag_rom_sun_jpn_tml_kor_guj_afr_zul_lat_mao_swe_owc_bat_cnt_dut_akn_rus_anl_arw_ctl_pol_spa_qcu_pan_krd_hin_bem_aeg_fre_chh_ukr_mly_eng_cic_urd_xho_ind_tha_gam_knd_fbf_dyu_uzb_cze_svk_tur_bam_vie_tig_yor_dgb_tsn	0.381702411763235	0.900648231637736	0.37010177399021
798	sid_ita_xho_slo_mlt_tig_sod_swe_tur_uzb_lda_jav_tsw_spa_ben_bsq_pol_amh_dyu_cnt_urd_ctl_swt_hin_akn_dut_est_igb_dgb_fin_lit_heb_geo_arw_pan_eng_svk_hau_wly_mol_hun_bam_tag_prs_mly_jpn_tml_kor_rus_nor_zul_alb_sun_cze_owc_ind_mnd_lat_ewe_por_amr_rom_ger_krd_bos_qcu_glc_grk_ukr_ses_chh_fre_anl_bul_bat_mcd_yor_guj_tsn_mao_tha_gam_knd_moo_cic_azi_afr_scr_aze_swa_vie_aeg_fbf_ven_bem	-0.166692155469252	-0.394198677478338	0.694336823656247
799	heb_nor_bam_pol_wly_amr_chh_mcd_aze_tur_yor_tag_dyu_rus_glc_bsq_bos_aeg_igb_mnd_mol_por_ewe_grk_zul_ita_hun_fbf_moo_fin_ctl_sod_geo_eng_ben_bul_rom_mlt_sid_krd_est_dgb_bat_ukr_mly_jpn_knd_kor_cze_pan_lda_arw_mao_spa_gam_sun_cnt_urd_cic_scr_amh_alb_ger_afr_guj_qcu_slo_lat_swe_swt_anl_lit_hau_prs_ind_hin_ven_svk_bem_jav_tha_owc_tml_akn_tsn_uzb_dut_fre_azi_tsw_vie_tig_xho_ses_swa	-0.0045430792157665	-0.0106988227365051	0.991486654803219
800	gam_glc_ewe_scr_chh_amh_mlt_krd_uzb_tur_xho_mly_fbf_pan_ita_bsq_bos_heb_lda_mnd_cze_mcd_akn_lat_swa_ben_fin_tsw_cic_hun_fre_sid_geo_swe_ukr_grk_prs_hau_anl_hin_est_tsn_mao_dut_ind_jpn_knd_kor_lit_slo_bem_ctl_bat_por_aeg_tag_cnt_ger_swt_alb_sod_eng_pol_nor_afr_qcu_arw_guj_rus_zul_wly_svk_amr_bul_sun_urd_dgb_mol_ses_jav_tha_tig_tml_igb_bam_aze_spa_rom_azi_moo_vie_owc_yor_ven_dyu	0.211110712538132	0.496143902094668	0.620963460049974
801	amr_slo_cic_guj_mlt_sod_gam_pan_aze_tur_swt_mao_tsw_urd_scr_bsq_nor_sid_xho_cnt_eng_spa_yor_ukr_igb_cze_hun_bam_zul_est_svk_aeg_geo_ger_bos_ita_mcd_chh_anl_mol_fin_akn_mly_dut_bat_jpn_tml_kor_prs_bul_fbf_hin_jav_krd_tig_tag_mnd_rus_swa_fre_amh_alb_ben_glc_ctl_qcu_pol_grk_por_ewe_wly_lat_heb_swe_sun_rom_lda_afr_bem_ind_tha_hau_knd_tsn_ses_azi_arw_lit_uzb_dyu_vie_owc_dgb_moo_ven	-0.360418874596494	-0.853636682077513	0.395499709249633
802	amr_afr_swa_alb_chh_heb_owc_guj_uzb_azi_dgb_mly_fbf_mcd_spa_bsq_rus_amh_ven_mnd_pan_svk_ewe_slo_tsw_arw_est_xho_akn_hun_pol_sid_geo_urd_fre_glc_prs_wly_anl_bos_fin_bem_ind_ger_bat_jpn_tml_kor_eng_hin_moo_mol_mao_ita_gam_jav_cnt_dut_yor_lit_hau_ctl_krd_grk_por_qcu_ukr_cze_lat_swt_tig_nor_mlt_ben_tag_rom_tsn_bul_zul_sun_tha_aeg_knd_cic_igb_tur_scr_swe_aze_dyu_vie_sod_ses_lda_bam	-0.560092522661754	-1.33491648385207	0.185162401929743
803	chh_lat_dyu_pan_amh_anl_heb_rom_azi_tur_cic_ind_akn_nor_cze_bsq_slo_sod_xho_cnt_afr_ben_bem_krd_yor_spa_est_swa_ewe_fin_grk_sid_geo_glc_lit_eng_guj_hau_tig_ger_hun_swt_bat_prs_tag_jpn_tml_kor_ukr_swe_lda_scr_jav_rus_owc_mao_mnd_urd_ses_hin_gam_svk_por_ita_mol_qcu_bos_arw_dut_ven_aeg_fre_wly_pol_mly_mcd_dgb_bul_zul_sun_tha_amr_knd_igb_fbf_uzb_ctl_alb_aze_bam_vie_mlt_tsn_tsw_moo	-0.458520227354179	-1.08861576402956	0.279136385591539
804	aeg_eng_swa_grk_owc_sod_gam_ctl_tur_uzb_yor_ind_zul_ita_swe_bsq_lat_hau_ven_cnt_rus_pan_dyu_guj_swt_bos_hun_ewe_tsn_fin_cze_wly_geo_lit_bul_arw_spa_anl_amr_mol_est_akn_bat_nor_mly_jpn_tml_kor_dut_alb_cic_prs_jav_urd_amh_tag_mnd_rom_ses_hin_sid_pol_ukr_afr_glc_qcu_mcd_ben_ger_bem_chh_krd_heb_slo_sun_svk_bam_por_dgb_mao_tha_mlt_knd_fbf_tsw_aze_fre_scr_azi_igb_vie_tig_lda_moo_xho	-0.782316900879112	-1.88449767315487	0.0626208457630959
805	aeg_guj_igb_hin_mlt_amh_sid_ctl_aze_azi_lda_bat_cic_ukr_bul_bsq_eng_amr_zul_cnt_nor_fre_moo_svk_dgb_dut_fin_bam_ven_hun_pol_hau_geo_grk_mol_prs_mcd_gam_heb_spa_est_swa_mly_swe_tag_jpn_knd_kor_glc_krd_akn_pan_ind_ben_owc_sun_mnd_alb_yor_arw_tig_cze_scr_ger_rom_qcu_lat_bos_rus_ewe_anl_lit_wly_urd_jav_ita_swt_slo_tsn_mao_tha_sod_tml_fbf_dyu_tur_afr_por_uzb_xho_vie_chh_tsw_ses_bem	-0.354513463708273	-0.838994999762053	0.403623535691833
806	amh_nor_tsw_cze_gam_hau_sod_ger_aze_tur_ven_bat_swt_mcd_ben_bsq_glc_mlt_ewe_cnt_pol_ctl_xho_urd_swa_afr_est_lda_bam_hun_bos_wly_geo_prs_grk_lit_hin_anl_chh_rom_fin_yor_mao_ita_tag_jpn_knd_kor_guj_spa_zul_eng_mly_dut_owc_sun_mnd_mol_dyu_svk_tig_krd_slo_pan_rus_qcu_ukr_alb_arw_ses_sid_scr_amr_bul_ind_por_tsn_lat_fbf_jav_tha_heb_tml_igb_moo_azi_fre_swe_uzb_bem_vie_aeg_akn_cic_dgb	-0.255391805147562	-0.604387903073958	0.54705744167026
807	chh_bul_zul_urd_sod_aeg_gam_eng_azi_uzb_dgb_mly_swt_pol_dut_bsq_por_amh_bem_cnt_grk_cze_igb_slo_yor_krd_est_bam_ven_fin_pan_sid_geo_prs_mcd_arw_ctl_hau_amr_ger_hun_ses_bat_alb_mao_jpn_tml_kor_afr_ben_tsw_guj_tag_scr_anl_sun_mnd_rus_tsn_ita_owc_spa_hin_glc_lit_qcu_swe_rom_ukr_moo_tig_nor_heb_fre_ind_lat_cic_svk_dyu_jav_tha_mlt_knd_ewe_xho_tur_bos_mol_aze_swa_vie_wly_akn_lda_fbf	-0.34670292253566	-0.820830343546135	0.413842000004024
808	owc_ger_tsw_dut_wly_hau_sid_afr_aze_uzb_moo_ind_ses_glc_mcd_bsq_rom_tig_igb_cnt_swe_fre_bam_ben_ewe_bul_fin_cic_tsn_hun_guj_sod_geo_pol_prs_krd_cze_chh_aeg_rus_est_swa_sun_slo_mly_jpn_tml_kor_lit_ita_ven_pan_tag_eng_mlt_mao_mnd_hin_lda_bos_gam_grk_por_mol_nor_qcu_scr_ukr_urd_dyu_amh_arw_heb_lat_bat_spa_zul_svk_akn_jav_tha_amr_knd_bem_yor_tur_ctl_alb_azi_fbf_vie_anl_swt_dgb_xho	-0.601684578082915	-1.43803921544952	0.153779506128268
809	wly_mcd_akn_ita_heb_owc_chh_prs_aze_azi_ewe_jav_igb_ben_bos_bsq_lat_gam_ven_cnt_guj_nor_ses_slo_dyu_scr_hun_bem_lda_est_spa_anl_geo_grk_svk_urd_eng_amh_aeg_pan_fin_dgb_sun_hin_mly_jpn_tml_kor_rom_fre_yor_por_bat_ukr_sid_tag_mnd_ctl_cic_pol_hau_bul_krd_afr_lit_qcu_swe_glc_ger_bam_mlt_cze_tig_dut_mao_mol_fbf_rus_moo_ind_tha_amr_knd_tsw_xho_uzb_alb_arw_tur_swt_vie_sod_tsn_swa_zul	-0.259370238023084	-0.613423144429069	0.541094003248223
810	aeg_pan_ses_ger_gam_amh_sid_guj_uzb_tur_dyu_ind_bam_bos_rom_bsq_glc_owc_yor_cnt_slo_prs_xho_eng_cic_pol_hun_dgb_tsw_est_ita_wly_geo_svk_afr_urd_por_heb_mlt_rus_fin_akn_bat_ctl_jav_jpn_knd_kor_hin_cze_zul_swe_sun_mol_hau_mly_mnd_scr_moo_bul_chh_ukr_ben_arw_mcd_qcu_krd_lat_fre_swt_amr_spa_anl_grk_mao_dut_bem_alb_igb_tag_tha_tig_tml_ven_fbf_aze_nor_lit_azi_ewe_vie_sod_tsn_swa_lda	-0.611563006616365	-1.45942802947658	0.147816927950682
811	anl_lat_zul_urd_hau_gam_tig_spa_tur_aze_moo_ind_tsw_ger_rus_bsq_slo_heb_dyu_mnd_pan_scr_ven_dut_ses_hin_hun_swa_dgb_fin_nor_sid_geo_ita_eng_alb_arw_chh_owc_prs_est_yor_tag_ben_sun_jpn_tml_kor_bos_por_igb_lit_bat_grk_aeg_mly_cnt_ukr_bem_glc_amr_cze_swe_mcd_rom_qcu_krd_pol_bul_fbf_mlt_afr_wly_ctl_jav_fre_cic_svk_bam_mao_tha_sod_knd_akn_xho_azi_mol_guj_uzb_ewe_vie_amh_lda_swt_tsn	0.248393210163899	0.584428278850475	0.560347278527898
812	tig_eng_moo_alb_chh_wly_sod_slo_aze_uzb_cic_mao_ewe_rom_nor_bsq_cze_gam_bem_mnd_hin_scr_swa_guj_tsn_dut_est_akn_igb_hun_lit_owc_geo_lat_ger_ctl_grk_heb_sid_pol_fin_ses_tag_bos_jav_jpn_knd_kor_spa_por_dgb_ita_mly_ukr_amh_bat_cnt_svk_ven_mcd_amr_swe_fre_glc_ben_qcu_krd_rus_mol_yor_anl_prs_mlt_afr_ind_arw_xho_urd_zul_sun_tha_aeg_tml_tsw_bam_tur_pan_bul_azi_swt_vie_hau_fbf_lda_dyu	-0.0189393645015308	-0.0446917511785452	0.964448830602081
813	mlt_rom_zul_bul_amh_amr_owc_krd_azi_uzb_ewe_sun_fbf_dut_ita_bsq_ger_hau_dyu_cnt_bos_mcd_moo_ctl_xho_rus_hun_yor_akn_est_afr_chh_geo_ukr_pan_fre_por_aeg_heb_arw_fin_cic_mly_hin_mao_jpn_knd_kor_lit_ben_bem_svk_bat_cze_tig_ind_mnd_nor_ven_swe_wly_lat_spa_slo_alb_qcu_prs_scr_urd_tsn_anl_eng_sod_pol_jav_guj_swt_glc_tsw_tag_tha_gam_tml_bam_ses_tur_mol_grk_aze_igb_vie_sid_dgb_lda_swa	-0.944540188232754	-2.29280481300218	0.0241134413569904
814	wly_rus_cic_alb_sid_sod_amr_lit_azi_tur_xho_bat_swt_ukr_pan_bsq_cze_gam_lda_cnt_bul_svk_tsn_fre_ses_ger_est_ven_igb_fin_afr_owc_geo_pol_grk_krd_por_hau_heb_arw_hun_tsw_tag_ben_mly_jpn_tml_kor_dut_slo_bem_prs_ind_lat_amh_sun_mnd_ctl_akn_glc_aeg_hin_swe_mol_nor_qcu_mcd_rom_guj_swa_anl_spa_chh_bos_jav_scr_fbf_ita_dyu_mao_tha_tig_knd_dgb_bam_aze_eng_urd_uzb_moo_vie_mlt_zul_ewe_yor	-0.168380444587288	-0.397922057412346	0.691599602033982
815	sid_rus_ven_scr_owc_hau_aeg_lat_aze_tur_tsw_tag_moo_svk_nor_bsq_ukr_sod_fbf_cnt_bul_bos_yor_slo_ewe_fre_est_akn_swa_hun_guj_heb_geo_mcd_pol_arw_glc_gam_tig_krd_fin_cic_mao_rom_bat_jpn_tml_kor_ita_dut_ses_ctl_sun_mol_amh_mly_mnd_por_igb_lit_chh_urd_cze_hin_pan_qcu_grk_ben_spa_lda_wly_afr_mlt_swe_ind_eng_tsn_alb_dgb_jav_tha_amr_knd_zul_bem_uzb_ger_prs_azi_swt_vie_anl_bam_xho_dyu	-0.804055225093165	-1.93714175460464	0.0557627851737751
816	amr_bos_dgb_spa_hau_chh_sod_rus_tur_aze_moo_tag_fbf_scr_alb_bsq_cze_wly_ven_mnd_ita_lit_cic_bul_ses_por_hun_swt_yor_est_pol_sid_geo_glc_afr_grk_ben_tig_aeg_ger_fin_bam_sun_mol_ind_jpn_tml_kor_rom_arw_zul_lat_mao_eng_owc_jav_cnt_krd_akn_ukr_amh_mcd_pan_dut_svk_qcu_fre_guj_swe_tsn_gam_slo_heb_nor_mly_ctl_tsw_urd_swa_bat_tha_anl_knd_igb_ewe_azi_prs_hin_uzb_lda_vie_mlt_dyu_xho_bem	-0.0657775445791455	-0.15489665501078	0.877238469937639
817	amr_por_bam_ita_aeg_anl_gam_hin_azi_tur_cic_jav_ses_scr_lat_bsq_urd_amh_igb_mnd_bos_ger_dgb_spa_lda_dut_est_swa_tsw_fin_eng_owc_geo_swe_prs_afr_nor_tig_mlt_grk_hun_moo_ind_rom_bat_jpn_tml_kor_pol_fre_ewe_lit_tag_ukr_sid_mly_cnt_pan_zul_glc_chh_mcd_ben_mol_guj_qcu_svk_arw_ctl_xho_hau_krd_heb_rus_mao_bul_bem_cze_akn_sun_tha_sod_knd_swt_dyu_uzb_slo_alb_aze_tsn_vie_wly_yor_fbf_ven	-0.372864688625703	-0.883775827749376	0.379096233339847
818	amh_ben_dgb_lit_wly_sid_chh_guj_azi_aze_igb_mao_swt_eng_ita_bsq_bul_gam_cic_mnd_ger_scr_dyu_fre_zul_por_hun_bem_xho_fin_ctl_mlt_geo_rus_cze_lat_alb_tig_amr_spa_est_tsw_tag_pan_bat_jpn_tml_kor_mcd_svk_akn_nor_ind_rom_owc_mly_cnt_grk_moo_glc_anl_slo_prs_pol_mol_qcu_krd_urd_afr_ewe_aeg_hin_heb_ukr_jav_arw_bam_dut_ven_sun_tha_sod_knd_tsn_lda_tur_swe_bos_uzb_ses_vie_hau_fbf_swa_yor	0.700302369382261	1.66175434816722	0.0999294428764085
819	gam_pol_tsn_lat_mlt_owc_chh_fre_tur_uzb_ses_jav_akn_ita_dut_bsq_rus_wly_fbf_cnt_bul_krd_dyu_grk_ewe_mol_hun_yor_tsw_est_eng_sid_geo_afr_cze_bos_por_anl_amh_glc_fin_bam_tag_ben_bat_jpn_knd_kor_alb_nor_zul_ger_ind_scr_hau_mao_mnd_guj_swt_prs_heb_spa_lit_arw_rom_qcu_slo_pan_svk_igb_tig_mcd_aeg_ctl_mly_hin_bem_ukr_dgb_sun_tha_sod_tml_moo_lda_azi_urd_swe_aze_swa_vie_amr_ven_cic_xho	0.580844389537189	1.38342599207904	0.169846200197174
820	hau_ger_tsw_guj_amh_amr_tig_fre_tur_aze_ses_bat_moo_afr_mol_bsq_ita_sid_ven_cnt_krd_eng_yor_slo_ewe_scr_fin_swt_dyu_hun_alb_aeg_geo_pol_svk_grk_glc_mlt_gam_mcd_est_akn_sun_bul_mao_jpn_knd_kor_lit_urd_cic_cze_ind_ukr_heb_mly_mnd_rom_xho_nor_anl_por_prs_pan_arw_qcu_bos_rus_lat_lda_chh_hin_owc_ctl_tag_dut_igb_ben_bem_jav_tha_sod_tml_bam_dgb_uzb_spa_swe_azi_zul_vie_wly_fbf_tsn_swa	-0.329462253070183	-0.781123447451235	0.436713802367747
821	owc_slo_swt_arw_hau_amr_tig_hin_azi_tur_akn_sun_yor_glc_pan_bsq_rom_sod_bam_mnd_krd_lat_tsn_lit_bem_ita_est_swa_moo_hun_afr_mlt_geo_grk_urd_pol_prs_anl_sid_fre_fin_zul_jav_swe_ind_jpn_knd_kor_rus_bos_tsw_mol_bat_alb_aeg_tag_cnt_mcd_ewe_ger_wly_eng_por_cze_dut_qcu_bul_ctl_guj_igb_gam_scr_chh_svk_mao_nor_ven_ukr_ses_mly_tha_amh_tml_fbf_dgb_aze_spa_ben_uzb_dyu_vie_heb_lda_xho_cic	-0.529245443774422	-1.26192066767643	0.210133024973335
822	wly_urd_akn_dut_hau_owc_sid_ukr_uzb_azi_tsn_ind_ewe_eng_nor_bsq_cze_heb_xho_mnd_pan_ita_fbf_hin_bam_mol_fin_swt_cic_hun_grk_amr_geo_guj_afr_spa_por_chh_tig_lit_est_tsw_mly_alb_tag_jpn_tml_kor_krd_pol_ven_prs_jav_ben_anl_mao_cnt_glc_bem_ger_aeg_lat_arw_fre_bul_qcu_svk_rus_slo_swa_gam_bos_sod_rom_bat_scr_lda_ctl_ses_sun_tha_amh_knd_yor_moo_tur_mcd_swe_aze_igb_vie_mlt_zul_dgb_dyu	-0.331993543833092	-0.785981055518159	0.433876629447689
823	anl_ben_dyu_arw_amh_mlt_wly_ctl_azi_aze_yor_mly_akn_afr_urd_bsq_pan_owc_swt_mnd_lit_prs_dgb_swe_moo_eng_fin_fbf_ses_hun_alb_sod_geo_rom_cze_rus_slo_sid_heb_ukr_est_ewe_ind_scr_tag_jpn_knd_kor_mol_krd_bem_ger_sun_bos_chh_jav_cnt_mcd_xho_glc_hau_pol_dut_hin_fre_qcu_nor_lat_bul_tsw_aeg_ita_amr_grk_mao_spa_tsn_svk_cic_bat_tha_gam_tml_swa_bam_uzb_por_guj_tur_zul_vie_tig_ven_lda_igb	-0.340012897418014	-0.8061281904481	0.42222548541829
824	mlt_ben_bem_pol_amh_gam_sid_por_azi_tur_dyu_bat_moo_slo_urd_bsq_spa_tig_igb_mnd_eng_grk_tsw_mol_dgb_scr_fin_lda_ewe_est_fre_sod_geo_bos_prs_dut_rom_hau_wly_arw_hun_cic_mly_ukr_mao_jpn_tml_kor_swe_rus_ses_afr_jav_lat_amr_sun_cnt_alb_xho_nor_heb_lit_hin_cze_ita_qcu_ger_ctl_guj_yor_anl_pan_owc_bul_tag_mcd_swt_svk_ven_ind_tha_aeg_knd_tsn_zul_uzb_krd_glc_aze_fbf_vie_chh_swa_bam_akn	-0.0102967330096286	-0.0242702847218942	0.980689016018363
825	anl_lit_ewe_svk_mlt_amr_sid_krd_tur_aze_ses_mao_ven_rus_ctl_bsq_slo_tig_moo_cnt_prs_hin_tsn_bul_tsw_ger_hun_zul_bem_fin_guj_heb_geo_cze_fre_rom_pan_amh_hau_lat_est_swt_mly_urd_tag_jpn_tml_kor_scr_swe_igb_por_ind_spa_chh_jav_mnd_glc_lda_afr_sod_dut_mcd_ita_eng_qcu_nor_mol_ukr_dyu_wly_bos_gam_arw_bat_ben_yor_alb_cic_sun_tha_aeg_knd_swa_fbf_azi_grk_pol_uzb_bam_vie_owc_dgb_xho_akn	-0.406054240659707	-0.963919661592791	0.337585973311049
826	sod_spa_yor_pol_anl_aeg_owc_ctl_uzb_tur_dgb_bat_cic_grk_hin_bsq_cze_amh_bam_mnd_ukr_fre_xho_bos_akn_mol_est_tsn_ewe_fin_dut_hau_geo_prs_lat_nor_krd_sid_gam_svk_hun_swt_mao_scr_mly_jpn_tml_kor_rus_ita_moo_eng_tag_slo_heb_jav_cnt_glc_swa_ben_chh_afr_swe_mcd_bul_qcu_por_arw_ger_igb_mlt_lit_wly_rom_ind_pan_bem_urd_tsw_sun_tha_amr_knd_zul_ses_azi_guj_alb_aze_ven_vie_tig_dyu_fbf_lda	0.0181844361538377	0.04279619455927	0.965955747624238
827	amr_glc_akn_swe_sod_hau_mlt_alb_azi_tur_moo_tag_ewe_lit_bul_bsq_cze_sid_swt_cnt_krd_eng_tsn_bos_cic_scr_hun_lda_fbf_fin_ben_heb_geo_rom_guj_ukr_lat_wly_owc_ctl_est_igb_mao_pol_jav_jpn_tml_kor_spa_mcd_bam_afr_ind_arw_chh_mly_mnd_ger_dgb_fre_amh_urd_rus_mol_pan_qcu_ita_grk_nor_zul_gam_por_anl_dut_bat_slo_tsw_hin_xho_sun_tha_tig_knd_ses_dyu_aze_prs_svk_uzb_ven_vie_aeg_swa_yor_bem	-0.669389203870675	-1.60731390625991	0.11137552702895
828	wly_ukr_zul_glc_heb_amr_anl_dut_uzb_aze_tsn_mly_bem_arw_bos_bsq_spa_tig_bam_cnt_grk_mcd_yor_rom_dyu_por_hun_cic_lda_fin_guj_aeg_geo_cze_ben_hin_rus_sod_gam_lat_est_ses_ind_swe_sun_jpn_tml_kor_ita_afr_moo_ctl_mao_urd_hau_jav_mnd_krd_fbf_alb_amh_prs_mol_bul_nor_qcu_pol_scr_eng_akn_chh_slo_sid_pan_bat_ger_igb_svk_swa_tag_tha_mlt_knd_dgb_ven_tur_lit_fre_azi_xho_vie_owc_ewe_tsw_swt	-0.609072095689079	-1.45544351758702	0.148913876397862
829	heb_fre_akn_arw_tig_gam_anl_rus_uzb_aze_swt_mao_swa_spa_ben_bsq_ukr_sod_lda_cnt_krd_eng_ses_ctl_tsn_swe_est_bem_ven_fin_mol_amr_geo_svk_ita_ger_por_aeg_amh_mcd_hun_tsw_jav_lat_mly_jpn_knd_kor_prs_nor_igb_lit_tag_hin_sid_ind_mnd_bos_dyu_glc_mlt_cze_pol_pan_dut_qcu_grk_bul_urd_yor_wly_scr_owc_alb_sun_guj_moo_slo_dgb_bat_tha_hau_tml_ewe_cic_azi_rom_afr_tur_zul_vie_chh_fbf_xho_bam	-0.625930470741127	-1.49929083759928	0.137185251967911
830	wly_glc_akn_hin_hau_sod_gam_rus_aze_azi_ewe_bat_zul_cze_ger_bsq_rom_aeg_dyu_cnt_spa_scr_xho_slo_swt_mol_hun_ven_bem_fin_guj_sid_geo_krd_alb_bos_swe_amr_mlt_lit_est_cic_mly_urd_jav_jpn_knd_kor_eng_dut_tsw_afr_tag_ben_owc_ind_mnd_ukr_swa_ita_tig_arw_svk_pan_lat_qcu_mcd_por_grk_lda_heb_pol_amh_prs_sun_nor_yor_bul_tsn_mao_tha_chh_tml_ses_bam_tur_ctl_fre_uzb_moo_vie_anl_fbf_igb_dgb	-0.468904504724383	-1.11505415869432	0.26770036996077
831	aeg_mcd_swa_ger_hau_chh_tig_pol_uzb_azi_zul_bat_tsn_bul_fre_bsq_dut_gam_xho_mnd_rom_grk_swt_scr_igb_guj_est_ses_akn_fin_prs_owc_geo_afr_ben_slo_ita_sid_mlt_alb_hun_fbf_jav_glc_mly_jpn_knd_kor_ctl_rus_cic_spa_ind_urd_anl_tag_cnt_eng_bem_krd_amr_bos_lat_mol_arw_qcu_cze_ukr_lit_lda_heb_swe_wly_por_sun_pan_ewe_svk_bam_mao_tha_sod_tml_ven_moo_tur_hin_nor_aze_dgb_vie_amh_dyu_yor_tsw	0.711638375226992	1.6930121932333	0.0938005470542547
832	chh_ger_ses_pol_sid_amh_sod_guj_aze_tur_bam_ind_tsn_eng_afr_bsq_grk_wly_cic_cnt_hin_svk_dyu_ctl_lda_ita_hun_swa_swt_fin_por_tig_geo_prs_bul_alb_arw_amr_anl_urd_est_bem_bat_bos_mao_jpn_knd_kor_rom_fre_ven_cze_jav_nor_hau_sun_mnd_mcd_akn_spa_owc_mol_lit_ukr_slo_qcu_rus_krd_pan_tsw_aeg_swe_heb_glc_tag_lat_igb_ben_zul_mly_tha_mlt_tml_yor_moo_azi_dut_scr_uzb_ewe_vie_gam_fbf_dgb_xho	-0.630444620032191	-1.51296134184441	0.133680480625085
833	sid_grk_ven_afr_chh_sod_anl_lat_aze_uzb_yor_mly_swt_lit_glc_bsq_cze_wly_fbf_mnd_eng_ger_dyu_bul_cic_fre_hun_swa_lda_est_pan_hau_geo_alb_ctl_guj_nor_aeg_tig_rus_fin_tsw_sun_pol_mao_jpn_tml_kor_por_urd_igb_spa_ind_prs_amr_bat_cnt_scr_moo_swe_gam_bos_svk_ukr_mol_qcu_rom_ita_mcd_akn_mlt_ben_owc_slo_jav_dut_ewe_arw_bam_tag_tha_heb_knd_zul_tsn_tur_hin_krd_azi_ses_vie_amh_bem_dgb_xho	-0.930112195720076	-2.25877192995851	0.0262344032834774
834	aeg_guj_cic_grk_sid_tig_sod_urd_uzb_azi_ses_sun_dyu_spa_pol_bsq_pan_heb_dgb_mnd_lat_glc_yor_ctl_akn_ita_est_tsw_ven_fin_arw_amh_geo_slo_hin_mcd_lit_anl_wly_prs_hun_xho_ind_scr_tag_jpn_tml_kor_swe_alb_ewe_mol_mly_ben_amr_bat_cnt_ukr_bem_dut_owc_rus_svk_afr_ger_qcu_fre_eng_cze_swa_chh_por_mlt_bul_mao_bos_igb_rom_zul_jav_tha_hau_knd_bam_tsn_aze_krd_nor_tur_moo_vie_gam_swt_lda_fbf	-0.521101617683058	-1.24110643197185	0.217687922760973
835	tig_scr_cic_arw_mlt_aeg_wly_eng_uzb_azi_tsn_bat_zul_rom_prs_bsq_krd_heb_bam_cnt_dut_pan_swa_bos_tsw_afr_fin_lda_ven_est_ctl_amr_geo_nor_svk_lit_hin_gam_sod_glc_hun_akn_mly_por_sun_jpn_tml_kor_grk_alb_moo_ita_tag_swe_amh_jav_mnd_rus_xho_mol_chh_urd_spa_slo_cze_qcu_pol_lat_fre_swt_sid_mcd_hau_bul_mao_ger_yor_ukr_dyu_ind_tha_anl_knd_bem_fbf_tur_guj_ben_aze_ewe_vie_owc_ses_dgb_igb	-0.294546307513328	-0.695888462696741	0.488234100795331
836	mlt_grk_swt_bul_amh_hau_gam_eng_tur_azi_tsw_mao_igb_rus_slo_bsq_mol_chh_fbf_cnt_hin_alb_lda_ukr_tsn_glc_est_bam_ven_fin_spa_heb_geo_swe_nor_ctl_svk_amr_wly_rom_hun_swa_sun_fre_ind_jpn_knd_kor_urd_prs_ewe_mcd_jav_lit_sod_bat_mnd_por_moo_ger_owc_dut_ita_lat_scr_qcu_pan_cze_arw_zul_anl_guj_aeg_afr_tag_ben_xho_krd_akn_mly_tha_sid_tml_ses_yor_uzb_pol_bos_aze_dyu_vie_tig_cic_bem_dgb	0.0646959104923321	0.152418891774997	0.8791867475889
837	aeg_fre_fbf_bul_amr_sod_sid_scr_azi_uzb_xho_mly_tsn_dut_afr_bsq_mcd_chh_akn_cnt_rus_slo_ven_ukr_igb_eng_hun_ewe_bam_fin_grk_wly_geo_krd_ita_por_prs_amh_anl_guj_est_dgb_sun_pol_tag_jpn_knd_kor_lat_nor_dyu_svk_mao_lit_gam_bat_mnd_swe_yor_mol_mlt_ger_urd_spa_bos_qcu_rom_arw_cze_cic_heb_hin_tig_ben_jav_alb_ses_pan_lda_ind_tha_hau_tml_tsw_swt_tur_glc_ctl_aze_moo_vie_owc_bem_zul_swa	0.676837449325101	1.60679917509034	0.11148856898104
838	mlt_scr_zul_bul_tig_sod_anl_fre_aze_uzb_dgb_ind_ven_krd_cze_bsq_rus_hau_ses_mnd_lit_afr_dyu_ben_cic_slo_fin_igb_tsn_est_hin_chh_geo_ita_mcd_nor_pol_amh_aeg_por_hun_bem_mly_guj_bat_jpn_knd_kor_rom_prs_swa_bos_jav_pan_sid_sun_cnt_alb_bam_ukr_amr_svk_ger_ctl_urd_qcu_eng_spa_mol_moo_heb_glc_wly_lat_mao_grk_yor_dut_swt_tag_tha_gam_tml_fbf_xho_tur_arw_swe_azi_lda_vie_owc_tsw_akn_ewe	-0.407071048965292	-0.965205332673846	0.336945184118694
839	amh_hin_ewe_eng_hau_sid_tig_grk_azi_aze_igb_ind_zul_krd_afr_bsq_lat_sod_lda_cnt_glc_lit_fbf_mol_cic_rom_hun_swa_tsn_est_por_amr_geo_urd_mcd_nor_ger_aeg_heb_prs_fin_akn_jav_rus_sun_jpn_tml_kor_alb_swe_ses_ctl_tag_ben_gam_bat_mnd_bos_swt_ita_anl_ukr_dut_bul_spa_qcu_arw_scr_cze_dyu_chh_pan_mlt_slo_mly_pol_tsw_svk_dgb_mao_tha_wly_knd_yor_bem_uzb_fre_guj_tur_moo_vie_owc_xho_ven_bam	-0.0901354100501717	-0.21277804562458	0.831965794729123
840	hau_bul_bam_lat_chh_tig_owc_ben_uzb_aze_cic_mly_dgb_rus_swe_bsq_glc_gam_fbf_cnt_alb_cze_dyu_arw_ewe_hin_fin_akn_tsw_est_eng_sod_geo_grk_scr_slo_guj_mlt_amr_rom_hun_swa_ind_dut_jav_jpn_knd_kor_pan_ger_lda_krd_mao_spa_anl_tag_mnd_por_bem_nor_aeg_prs_fre_svk_mol_qcu_urd_lit_ctl_igb_wly_ita_amh_mcd_bat_ukr_tsn_pol_ven_sun_tha_sid_tml_swt_ses_azi_afr_bos_tur_xho_vie_heb_yor_moo_zul	-0.0688420311390793	-0.162427900824952	0.87132130051955
841	amr_krd_yor_slo_owc_chh_anl_pol_uzb_tur_cic_tag_dyu_guj_hin_bsq_lat_aeg_fbf_mnd_scr_bos_bam_fre_tsw_rom_fin_akn_xho_hun_por_tig_geo_dut_pan_ben_lit_sid_mlt_ita_est_zul_mly_cze_mao_jpn_knd_kor_rus_swe_igb_grk_sun_eng_wly_bat_cnt_spa_ven_svk_amh_mcd_mol_glc_urd_qcu_arw_alb_afr_ses_heb_prs_hau_ukr_ind_ctl_tsn_nor_dgb_jav_tha_sod_tml_lda_swa_aze_ger_bul_azi_ewe_vie_gam_moo_bem_swt	-0.360256179602709	-0.852632389735889	0.396053705808454
842	sod_cze_igb_ctl_chh_tig_hau_ger_uzb_tur_yor_sun_cic_mcd_dut_bsq_scr_mlt_swt_mnd_ben_spa_tsw_glc_fbf_mol_fin_ven_bem_est_arw_anl_geo_lit_pan_swe_nor_wly_gam_krd_hun_ewe_jav_guj_tag_jpn_tml_kor_hin_grk_zul_rom_mao_rus_sid_ind_cnt_pol_dgb_afr_amr_urd_lat_svk_bul_qcu_slo_ukr_prs_ses_owc_ita_amh_por_mly_fre_tsn_eng_akn_bat_tha_heb_knd_xho_moo_aze_alb_bos_azi_bam_vie_aeg_lda_swa_dyu	-0.678961812854251	-1.62756089107232	0.107001470189357
843	wly_eng_fbf_urd_amh_tig_anl_afr_aze_azi_dgb_jav_tsn_slo_glc_bsq_spa_hau_cic_cnt_nor_bos_tsw_pol_swa_scr_fin_swt_xho_est_bul_heb_geo_dut_alb_mcd_krd_owc_sid_ger_hun_moo_sun_swe_mao_jpn_knd_kor_ctl_por_zul_mol_mly_ukr_sod_bat_mnd_fre_ewe_cze_gam_guj_hin_pan_arw_qcu_grk_ben_svk_bem_mlt_prs_aeg_rus_tag_lit_igb_ita_dyu_ind_tha_amr_tml_bam_akn_uzb_lat_rom_tur_yor_vie_chh_ven_lda_ses	-0.194884395552079	-0.459749040704238	0.646769345006202
844	chh_scr_bem_bul_aeg_owc_wly_krd_uzb_aze_yor_tag_xho_grk_ukr_bsq_slo_tig_ven_cnt_rus_prs_swt_lit_igb_fre_fin_moo_fbf_hun_por_amr_geo_guj_hin_bos_spa_amh_sod_swe_est_zul_sun_arw_bat_jpn_tml_kor_afr_ita_lda_ctl_ind_rom_sid_mao_mnd_nor_cic_pol_heb_svk_pan_ger_urd_qcu_mcd_eng_cze_dyu_anl_dut_gam_ben_jav_lat_tsw_alb_swa_mly_tha_hau_knd_dgb_bam_tur_mol_glc_azi_akn_vie_mlt_tsn_ewe_ses	-0.167886488147677	-0.397173035793833	0.692149913499385
845	anl_eng_ven_grk_chh_owc_heb_rus_tur_azi_swt_tag_fbf_arw_afr_bsq_scr_wly_xho_mnd_pol_swe_cic_dut_bam_bos_fin_igb_tsn_est_slo_amr_geo_ita_mcd_glc_ger_amh_hau_por_hun_yor_mao_ctl_jav_jpn_tml_kor_lit_cze_swa_ukr_bat_krd_sod_ind_cnt_urd_ses_lat_mlt_prs_hin_fre_ben_qcu_svk_alb_mol_dgb_sid_guj_aeg_rom_mly_bul_tsw_pan_lda_sun_tha_gam_knd_akn_dyu_uzb_nor_spa_aze_moo_vie_tig_zul_bem_ewe	0.219975973338466	0.517609661039645	0.605959697171318
846	hau_svk_bam_lit_sod_mlt_tig_rus_azi_tur_yor_mao_igb_scr_nor_bsq_por_amh_tsn_mnd_ita_bul_akn_dut_bem_spa_est_ven_dyu_fin_arw_chh_geo_swe_mcd_mol_afr_heb_anl_cze_hun_tsw_bat_prs_mly_jpn_knd_kor_urd_grk_swt_alb_sun_pol_gam_jav_cnt_fre_zul_pan_sid_guj_ben_bos_hin_qcu_eng_krd_glc_swa_owc_slo_aeg_ger_tag_lat_xho_rom_dgb_ind_tha_wly_tml_fbf_ewe_aze_ctl_ukr_uzb_ses_vie_amr_moo_lda_cic	-0.278866086686387	-0.659566188442068	0.511162292606264
847	sid_mol_xho_ita_hau_chh_sod_ctl_aze_tur_moo_ind_dgb_urd_rom_bsq_pol_gam_tsn_cnt_fre_cze_tsw_guj_ewe_glc_hun_ses_fbf_fin_afr_anl_geo_svk_grk_hin_ger_amh_aeg_ukr_est_lda_sun_nor_bat_jpn_knd_kor_arw_slo_swt_mcd_mly_alb_wly_jav_mnd_bul_akn_swe_mlt_ben_rus_pan_lit_qcu_dut_lat_prs_swa_tig_krd_owc_spa_tag_bos_yor_scr_igb_mao_tha_heb_tml_bam_dyu_uzb_por_eng_azi_bem_vie_amr_cic_ven_zul	-0.603198077140033	-1.44268358638304	0.1524692448437
848	chh_ben_cic_eng_amh_owc_gam_krd_aze_azi_fbf_jav_igb_scr_pol_bsq_rom_hau_lda_cnt_ctl_grk_ven_guj_tsw_slo_est_moo_xho_hun_spa_sod_geo_nor_dut_afr_svk_amr_sid_cze_fin_bam_bat_ger_tag_jpn_knd_kor_pan_por_ses_lat_mly_bos_tig_mao_mnd_mol_bem_arw_aeg_alb_urd_swe_rus_qcu_hin_prs_lit_dyu_mlt_ukr_heb_mcd_sun_ita_yor_glc_zul_ind_tha_anl_tml_akn_dgb_uzb_bul_fre_tur_tsn_vie_wly_swt_ewe_swa	-0.042448516527384	-0.100151877997494	0.92043933372912
849	amh_scr_zul_krd_aeg_heb_sid_glc_uzb_tur_ven_bat_ewe_arw_rom_bsq_eng_sod_dgb_mnd_guj_spa_moo_swe_akn_svk_hun_dyu_xho_est_rus_amr_geo_urd_dut_alb_hin_gam_hau_ben_fin_yor_mao_fre_tag_jpn_knd_kor_afr_ukr_igb_pol_sun_bul_wly_mly_cnt_slo_lda_bos_owc_lat_ctl_lit_grk_qcu_cze_nor_ita_swa_mlt_prs_anl_por_jav_mcd_fbf_pan_tsn_ind_tha_tig_tml_cic_swt_azi_ger_mol_aze_bem_vie_chh_tsw_bam_ses	0.417457387681631	0.984616639128838	0.327367095965359
850	amh_bul_ewe_pan_gam_tig_anl_cze_uzb_tur_ven_tag_akn_ctl_bos_bsq_glc_hau_cic_mnd_slo_urd_swa_ben_lda_rus_hun_tsw_igb_est_rom_aeg_geo_por_pol_scr_eng_wly_mlt_nor_fin_yor_bat_fre_mao_jpn_knd_kor_swe_guj_tsn_krd_mly_ukr_sid_jav_cnt_lit_dyu_prs_sod_ita_arw_lat_afr_qcu_alb_ger_dut_swt_chh_mol_amr_svk_ind_spa_bem_hin_zul_sun_tha_heb_tml_bam_moo_aze_mcd_grk_azi_xho_vie_owc_ses_fbf_dgb	-0.893728125895732	-2.16483847810598	0.0329601061079467
851	sid_ben_bam_pol_hau_owc_wly_nor_tur_uzb_bem_bat_lda_swe_lit_bsq_ita_mlt_dyu_cnt_guj_pan_swa_mcd_akn_bos_fin_dgb_zul_hun_dut_anl_geo_prs_ctl_scr_krd_gam_sod_svk_est_tsw_ind_afr_mao_jpn_tml_kor_bul_mol_swt_ger_mly_hin_tig_jav_mnd_cze_yor_alb_heb_grk_slo_eng_urd_qcu_fre_lat_rom_moo_amr_arw_amh_glc_sun_por_ses_spa_fbf_tag_tha_chh_knd_igb_ewe_azi_rus_ukr_aze_ven_vie_aeg_tsn_cic_xho	-0.596581572888139	-1.42913097148794	0.156317004271542
852	sid_ben_lda_hin_hau_anl_chh_fre_tur_uzb_swt_mao_dyu_lit_svk_bsq_krd_heb_zul_cnt_ctl_spa_ses_rus_swa_afr_fin_dgb_bem_hun_por_gam_geo_swe_bul_bos_scr_wly_tig_urd_est_xho_ind_pol_bat_jpn_tml_kor_guj_mcd_ewe_pan_jav_ita_aeg_mly_mnd_glc_yor_slo_owc_arw_lat_eng_alb_qcu_ukr_prs_dut_bam_amr_ger_sod_grk_tag_nor_tsn_mol_akn_sun_tha_amh_knd_cic_ven_azi_rom_cze_aze_moo_vie_mlt_igb_fbf_tsw	0.281672824141922	0.662327162473361	0.50939959234919
853	heb_ukr_tsn_ctl_anl_wly_sid_slo_azi_aze_bem_mao_moo_afr_ben_bsq_krd_amh_swa_mnd_alb_guj_akn_swe_ses_svk_est_zul_dyu_fin_dut_tig_geo_lat_pan_mol_hin_sod_mlt_rom_hun_bam_jav_rus_ind_jpn_tml_kor_grk_por_yor_mcd_mly_urd_aeg_bat_cnt_fre_cic_eng_amr_spa_prs_ger_bul_qcu_pol_ita_scr_swt_hau_arw_gam_glc_sun_lit_xho_nor_ewe_tag_tha_chh_knd_igb_dgb_uzb_bos_cze_tur_tsw_vie_owc_fbf_ven_lda	0.375316787216528	0.884166656123524	0.378886353502556
854	mlt_lit_lda_mol_aeg_sid_tig_grk_aze_azi_yor_mly_fbf_por_glc_bsq_ita_owc_zul_mnd_afr_svk_swt_ben_bam_dut_est_dgb_tsn_fin_pol_sod_geo_nor_ger_rus_lat_chh_gam_guj_hun_cic_sun_mcd_tag_jpn_knd_kor_ctl_cze_ven_ukr_ind_pan_hau_bat_cnt_hin_igb_prs_wly_spa_alb_bos_arw_qcu_rom_slo_urd_ses_anl_bul_heb_fre_jav_swe_bem_eng_dyu_mao_tha_amr_tml_swa_tsw_uzb_scr_krd_tur_akn_vie_amh_xho_ewe_moo	0.0496527725053256	0.116840445258979	0.907238444245636
855	sid_ben_fbf_svk_owc_heb_wly_grk_aze_azi_igb_bat_akn_dut_bos_bsq_ctl_sod_dgb_mnd_mol_fre_dyu_nor_cic_bul_fin_xho_swa_est_por_anl_geo_ukr_mcd_pol_ita_chh_mlt_lit_hun_moo_mly_glc_mao_jpn_tml_kor_pan_urd_zul_spa_ind_arw_amh_tag_cnt_prs_lda_ger_gam_slo_eng_alb_rus_qcu_scr_cze_rom_ses_amr_hin_aeg_lat_sun_swe_bem_krd_swt_jav_tha_hau_knd_ven_ewe_tur_afr_guj_uzb_yor_vie_tig_tsw_tsn_bam	-0.184301229738792	-0.434811857380348	0.664706295830715
856	aeg_eng_swa_glc_mlt_gam_wly_pol_aze_tur_dyu_sun_swt_ukr_ita_bsq_alb_sid_moo_mnd_ger_pan_lda_cze_igb_arw_hun_bem_dgb_fin_ctl_tig_geo_fre_scr_svk_ben_heb_owc_prs_est_bam_tag_mcd_jav_jpn_tml_kor_afr_hin_akn_lat_mly_rus_amr_bat_cnt_bul_tsw_mol_sod_bos_rom_urd_spa_qcu_dut_por_swe_ses_chh_lit_amh_grk_mao_guj_ewe_slo_cic_ind_tha_anl_knd_fbf_zul_azi_nor_krd_uzb_ven_vie_hau_tsn_xho_yor	-0.298755628045586	-0.70670222970922	0.481518446227528
857	mlt_lit_swa_rus_aeg_gam_sid_scr_aze_uzb_xho_bat_akn_svk_bul_bsq_spa_amh_lda_mnd_ben_por_swt_arw_ewe_slo_est_igb_tsn_hun_glc_anl_geo_ita_rom_bos_ukr_heb_tig_pol_fin_ses_mao_swe_jav_jpn_tml_kor_mcd_eng_moo_mol_mly_urd_amr_sun_cnt_cze_dgb_dut_wly_nor_krd_prs_ger_qcu_pan_ctl_fre_yor_chh_guj_sod_grk_ind_hin_bem_afr_dyu_tag_tha_hau_knd_tsw_fbf_tur_lat_alb_azi_bam_vie_owc_zul_cic_ven	-0.163846417076582	-0.386404482854965	0.700079778542261
858	tig_mcd_ewe_pan_amr_aeg_chh_hin_azi_uzb_fbf_mao_tsw_swe_krd_bsq_bul_owc_bam_mnd_rom_grk_swt_arw_yor_pol_fin_lda_moo_hun_urd_amh_geo_rus_dut_glc_afr_anl_hau_slo_est_akn_tag_bos_sun_jpn_knd_kor_svk_nor_zul_ukr_jav_ita_sid_ind_cnt_cze_dgb_lit_sod_prs_por_guj_alb_qcu_scr_ben_lat_cic_heb_fre_wly_mol_mly_eng_bem_ctl_ven_bat_tha_mlt_tml_tsn_dyu_tur_ger_spa_aze_swa_vie_gam_ses_igb_xho	-0.019092309103441	-0.0450055153710359	0.964199408725939
859	mlt_krd_dgb_por_owc_sod_gam_swe_uzb_aze_akn_tag_tsn_lit_svk_bsq_scr_chh_igb_cnt_grk_lat_fbf_urd_bem_dut_hun_swa_swt_fin_pan_heb_geo_slo_rom_mcd_alb_aeg_amr_glc_est_tsw_bat_eng_jav_jpn_knd_kor_ben_guj_xho_pol_mly_ita_hau_mao_mnd_afr_bam_bos_tig_prs_ukr_arw_nor_qcu_spa_mol_cze_dyu_sid_rus_anl_fre_ind_ctl_cic_hin_yor_sun_tha_amh_tml_ses_ewe_tur_bul_ger_azi_moo_vie_wly_zul_ven_lda	-0.287026819755445	-0.679897868711581	0.498258073145591
860	amr_guj_ses_dut_anl_hau_wly_scr_uzb_aze_xho_bat_yor_spa_afr_bsq_lit_owc_lda_cnt_mol_eng_zul_slo_moo_bul_fin_akn_swt_hun_por_aeg_geo_ita_glc_arw_ben_chh_mlt_pol_est_ven_mao_grk_ind_jpn_knd_kor_urd_hin_fbf_krd_tag_ukr_sid_jav_mnd_pan_tsn_nor_gam_svk_ctl_lat_swe_qcu_fre_alb_prs_dgb_sod_cze_amh_mcd_mly_ger_tsw_rus_ewe_sun_tha_heb_tml_cic_dyu_tur_rom_bos_azi_igb_vie_tig_bem_bam_swa	-0.734618383967642	-1.76296277939639	0.0811916722496178
861	amh_rus_bam_ukr_owc_anl_sod_mcd_uzb_tur_ses_sun_bem_lit_alb_bsq_guj_aeg_ewe_cnt_slo_glc_dyu_fre_cic_pol_hun_akn_tsw_est_mol_wly_geo_nor_por_ben_urd_gam_tig_arw_fin_yor_mly_krd_tag_jpn_knd_kor_bul_rom_zul_cze_jav_bos_hau_bat_mnd_afr_tsn_swe_mlt_dut_ita_hin_lat_qcu_ctl_pan_prs_igb_heb_ger_amr_scr_mao_spa_lda_grk_ven_ind_tha_sid_tml_swa_swt_azi_svk_eng_aze_fbf_vie_chh_dgb_xho_moo	0.0921954017174019	0.217146689178376	0.828569703000395
862	heb_ita_xho_hin_amh_anl_chh_glc_uzb_tur_swt_mly_ewe_pol_cze_bsq_dut_wly_bem_cnt_mcd_lit_lda_bos_akn_guj_hun_swa_fbf_est_eng_sod_geo_rus_mol_krd_slo_tig_sid_fre_fin_moo_sun_lat_ind_jpn_tml_kor_scr_ger_ses_alb_jav_svk_mlt_mao_mnd_bul_cic_rom_aeg_grk_prs_nor_swe_qcu_arw_pan_afr_dgb_owc_ben_hau_por_tag_ctl_tsn_ukr_zul_bat_tha_amr_knd_yor_bam_azi_spa_urd_aze_igb_vie_gam_tsw_dyu_ven	0.208089163259971	0.489618196627414	0.625557024877723
863	heb_slo_swt_pol_sid_mlt_gam_ben_uzb_tur_igb_jav_dyu_mcd_arw_bsq_bos_tig_ewe_cnt_rom_eng_dgb_por_lda_grk_est_bam_cic_fin_ukr_hau_geo_cze_bul_mol_guj_chh_wly_ger_hun_moo_tag_alb_ind_jpn_tml_kor_swe_scr_bem_hin_mao_krd_amr_sun_mnd_spa_xho_lat_anl_rus_urd_svk_pan_qcu_fre_ita_afr_akn_owc_glc_amh_nor_mly_prs_zul_ctl_fbf_bat_tha_aeg_knd_yor_tsw_aze_lit_dut_azi_ven_vie_sod_tsn_swa_ses	-0.263886693013652	-0.623515058302846	0.534472381010679
864	gam_alb_dgb_lat_tig_sid_heb_ukr_uzb_azi_bam_ind_ewe_por_bul_bsq_scr_chh_akn_mnd_rus_mol_tsw_spa_fbf_afr_fin_igb_yor_est_arw_amh_geo_lit_pol_ger_bos_aeg_amr_ita_hun_dyu_mao_rom_bat_jpn_tml_kor_eng_dut_ven_urd_jav_slo_wly_mly_cnt_pan_tsn_ctl_anl_glc_krd_cze_grk_qcu_svk_nor_prs_cic_hau_fre_owc_swe_tag_ben_bem_mcd_swt_sun_tha_mlt_knd_ses_xho_aze_hin_guj_tur_zul_vie_sod_lda_moo_swa	-0.415112889908176	-0.985802667278589	0.326787755391325
865	aeg_glc_tsw_afr_sid_gam_heb_rus_azi_tur_cic_ind_lda_hin_dut_bsq_ben_tig_bem_mnd_por_bul_ewe_ukr_zul_scr_fin_ven_fbf_hun_cze_mlt_geo_lat_ger_alb_spa_hau_wly_mol_est_dyu_sun_pan_jav_jpn_knd_kor_urd_pol_swt_svk_mly_fre_sod_tag_cnt_krd_moo_bos_owc_guj_swe_prs_slo_qcu_ctl_arw_lit_dgb_anl_nor_amr_grk_mao_mcd_bam_ita_xho_bat_tha_amh_tml_tsn_swa_aze_eng_rom_uzb_ses_vie_chh_akn_igb_yor	0.198530665065435	0.467025541944534	0.64157393425842
866	mlt_mol_ses_prs_anl_amr_sod_pol_aze_tur_tsw_jav_igb_slo_lat_bsq_ita_sid_dyu_cnt_bul_ctl_yor_urd_swa_ukr_hun_zul_lda_fin_scr_hau_geo_guj_pan_mcd_ben_heb_tig_eng_est_ewe_bat_por_mly_jpn_knd_kor_krd_bos_bam_grk_ind_hin_wly_tag_mnd_spa_xho_nor_amh_rus_ger_fre_arw_qcu_glc_svk_rom_cic_aeg_dut_gam_lit_sun_afr_tsn_alb_fbf_mao_tha_owc_tml_bem_swt_uzb_cze_swe_azi_ven_vie_chh_akn_dgb_moo	-0.344103406853212	-0.814624824981484	0.41736824603616
867	anl_rus_dgb_hin_chh_owc_gam_prs_aze_azi_akn_jav_bam_grk_krd_bsq_alb_aeg_lda_mnd_bos_bul_tsw_ger_yor_glc_fin_igb_moo_est_ita_tig_geo_cze_afr_ben_pol_hau_sod_spa_hun_bem_mao_lat_ind_jpn_tml_kor_pan_scr_dyu_mol_mly_eng_amh_tag_cnt_ukr_swa_dut_mlt_mcd_guj_swe_svk_qcu_ctl_lit_fre_zul_amr_urd_heb_por_sun_slo_cic_arw_ewe_bat_tha_wly_knd_ses_xho_tur_rom_nor_uzb_swt_vie_sid_tsn_ven_fbf	0.166628713276119	0.392059249427703	0.695911449387967
868	chh_nor_fbf_swe_aeg_gam_amh_scr_uzb_tur_lda_bat_bem_ukr_grk_bsq_rom_amr_swt_mnd_ita_prs_bam_ben_ses_pol_est_zul_igb_hun_bul_tig_geo_arw_lat_mcd_spa_hau_sod_cze_fin_ewe_jav_eng_tag_jpn_tml_kor_ger_pan_ven_por_ind_afr_heb_mao_cnt_dut_swa_lit_sid_urd_fre_alb_mol_qcu_svk_glc_guj_tsw_anl_krd_wly_hin_mly_ctl_xho_slo_moo_sun_tha_owc_knd_cic_dgb_azi_rus_bos_aze_yor_vie_mlt_akn_tsn_dyu	0.244688615687869	0.57592637318822	0.566056047553614
869	anl_pol_ewe_ukr_owc_heb_aeg_rus_uzb_azi_dyu_tag_ven_pan_fre_bsq_hin_chh_bem_cnt_ita_urd_yor_afr_cic_slo_hun_igb_tsw_fin_scr_sid_geo_ben_guj_swe_bos_sod_gam_rom_est_xho_bat_mcd_ind_jpn_knd_kor_svk_dut_tsn_nor_mao_cze_hau_mly_mnd_por_swa_bul_amr_ger_prs_glc_lit_qcu_spa_krd_alb_swt_amh_arw_tig_eng_jav_mol_akn_ctl_lda_sun_tha_wly_tml_fbf_moo_aze_lat_grk_tur_bam_vie_mlt_ses_dgb_zul	-0.70877170700072	-1.70146940503027	0.0921960080642563
870	amr_mol_ewe_dut_sod_amh_chh_ita_uzb_aze_zul_jav_swa_krd_swe_bsq_por_hau_bem_cnt_ukr_slo_fbf_guj_swt_rus_est_tsw_tsn_hun_cze_mlt_geo_lat_bos_rom_scr_wly_anl_lit_fin_cic_mao_spa_bat_jpn_knd_kor_ger_prs_dgb_urd_tag_alb_owc_mly_mnd_mcd_ses_eng_heb_pan_arw_afr_grk_qcu_bul_pol_nor_igb_aeg_glc_sid_fre_ind_hin_ven_ben_dyu_sun_tha_tig_tml_bam_moo_azi_svk_ctl_tur_yor_vie_gam_akn_xho_lda	0.322289752876604	0.760711516683663	0.44875383079191
871	aeg_bos_igb_eng_mlt_chh_sid_rus_tur_azi_bam_mly_moo_mcd_pol_bsq_lat_anl_zul_cnt_ger_arw_ewe_ita_tsn_pan_est_swa_ses_hun_hin_wly_geo_fre_bul_slo_ctl_amh_gam_por_fin_cic_tag_prs_sun_jpn_knd_kor_lit_svk_xho_spa_jav_urd_tig_mao_mnd_ukr_tsw_nor_hau_scr_krd_alb_swe_qcu_mol_guj_dut_yor_amr_ben_heb_afr_bat_cze_dgb_grk_bem_ind_tha_sod_tml_dyu_swt_aze_glc_rom_uzb_fbf_vie_owc_akn_lda_ven	-0.374335372114425	-0.887052709700802	0.377338756256071
872	chh_guj_tsn_pol_anl_sid_tig_dut_azi_tur_bem_mao_fbf_por_lit_bsq_ger_mlt_cic_mnd_ben_rom_swt_rus_moo_slo_est_igb_ewe_fin_ukr_sod_geo_swe_pan_mcd_spa_owc_aeg_ita_hun_yor_jav_nor_mly_jpn_tml_kor_fre_lat_swa_bul_tag_afr_heb_bat_cnt_hin_dyu_eng_hau_prs_svk_scr_urd_qcu_krd_bos_cze_ven_amh_arw_gam_glc_ind_alb_dgb_grk_bam_sun_tha_amr_knd_tsw_lda_aze_mol_ctl_uzb_xho_vie_wly_ses_zul_akn	0.096873798267951	0.227859586940156	0.820255618363774
873	aeg_ben_dgb_guj_amr_mlt_anl_svk_azi_tur_bem_tag_xho_bul_slo_bsq_mol_chh_igb_cnt_bos_lat_ven_hin_akn_krd_hun_tsw_ses_est_por_sod_geo_ger_fre_arw_ita_sid_gam_nor_fin_bam_sun_dut_mly_jpn_knd_kor_ctl_ukr_swt_lit_mao_swe_wly_ind_mnd_pan_moo_rom_amh_rus_mcd_prs_grk_qcu_eng_spa_glc_cic_owc_pol_hau_urd_bat_scr_lda_afr_dyu_jav_tha_heb_tml_zul_swa_uzb_alb_cze_aze_fbf_vie_tig_yor_ewe_tsn	-0.86684999034652	-2.09517448447628	0.0388733583584244
874	gam_ukr_ven_swe_mlt_amh_tig_ger_tur_uzb_ses_bat_tsw_fre_bul_bsq_guj_anl_bem_mnd_pan_bos_xho_hin_cic_mol_fin_tsn_dgb_est_rom_hau_geo_cze_dut_prs_krd_wly_aeg_grk_hun_yor_jav_urd_mao_jpn_knd_kor_slo_ben_moo_pol_ind_alb_amr_mly_cnt_rus_akn_lat_sod_mcd_por_scr_glc_qcu_ctl_spa_eng_dyu_owc_afr_chh_lit_tag_nor_bam_ita_igb_sun_tha_heb_tml_fbf_swt_aze_arw_svk_azi_ewe_vie_sid_swa_zul_lda	-0.0841809183374834	-0.198431435775526	0.843140657171769
875	amh_svk_lda_pol_chh_sod_anl_fre_azi_aze_dgb_bat_dyu_krd_lit_bsq_ctl_heb_zul_cnt_prs_bos_swa_alb_tsn_slo_hun_tsw_igb_est_swe_tig_geo_rus_pan_afr_por_sid_aeg_cze_fin_yor_tag_lat_jav_jpn_tml_kor_rom_ger_cic_bul_ind_urd_amr_sun_mnd_nor_bam_dut_hau_guj_mcd_ben_hin_qcu_ukr_glc_spa_bem_owc_ita_wly_grk_mly_mol_ses_eng_xho_mao_tha_mlt_knd_fbf_moo_uzb_scr_arw_tur_ven_vie_gam_akn_ewe_swt	-0.58817831407402	-1.40282636966191	0.163998271394358
876	hau_bul_ses_guj_tig_heb_chh_hin_tur_azi_xho_mly_lda_urd_svk_bsq_lit_gam_fbf_mnd_mol_pol_moo_scr_bam_ctl_fin_akn_swt_hun_rom_amh_geo_ben_afr_eng_swe_aeg_wly_spa_est_igb_ind_alb_jav_jpn_tml_kor_krd_arw_dgb_mcd_sun_fre_sid_mao_cnt_pan_cic_rus_owc_ger_prs_dut_nor_qcu_por_cze_slo_ven_amr_ukr_mlt_grk_bat_lat_bem_ita_tsw_tag_tha_sod_knd_zul_tsn_aze_glc_bos_uzb_ewe_vie_anl_dyu_yor_swa	-0.542557412693114	-1.29426696166479	0.198777883887115
877	amr_grk_dgb_guj_sod_amh_chh_ger_tur_azi_ses_bat_zul_pan_slo_bsq_prs_aeg_moo_cnt_nor_ita_yor_spa_fbf_lat_fin_akn_tsw_est_arw_anl_geo_urd_afr_pol_rom_mlt_hau_svk_hun_cic_mao_lit_mly_jpn_tml_kor_mcd_glc_swa_cze_ind_mol_owc_sun_mnd_ctl_dyu_dut_wly_eng_por_alb_scr_qcu_rus_bul_ukr_igb_sid_fre_tig_hin_tag_krd_bam_ben_xho_jav_tha_gam_knd_lda_bem_uzb_bos_swe_aze_ven_vie_heb_swt_tsn_ewe	-0.302437437117262	-0.715878044289321	0.475860301357832
878	amh_rus_lda_ger_aeg_anl_sod_cze_uzb_tur_ewe_tag_dyu_swe_rom_bsq_pol_owc_ses_cnt_ben_dut_xho_ukr_tsw_grk_est_moo_swa_hun_krd_sid_geo_afr_prs_lit_glc_mlt_wly_bul_fin_yor_jav_mol_bat_jpn_knd_kor_bos_guj_akn_slo_mly_lat_gam_sun_mnd_spa_igb_ctl_tig_eng_scr_hin_urd_qcu_mcd_alb_ita_zul_amr_pan_chh_nor_mao_por_bam_svk_ven_ind_tha_hau_tml_tsn_dgb_azi_arw_fre_aze_bem_vie_heb_cic_swt_fbf	-0.0937579455899312	-0.221008040915589	0.825570675656465
879	tig_krd_swt_cze_amr_gam_chh_pan_azi_uzb_bam_tag_igb_afr_rus_bsq_ukr_mlt_bem_cnt_lit_swe_zul_ger_ven_hin_est_akn_tsn_fin_ita_wly_geo_ctl_eng_mcd_prs_hau_amh_mol_hun_ewe_bat_pol_mly_jpn_knd_kor_scr_ben_xho_por_jav_urd_sod_sun_mnd_bos_dyu_dut_aeg_grk_alb_glc_lat_qcu_nor_spa_bul_cic_owc_svk_heb_fre_ind_guj_moo_rom_tsw_mao_tha_anl_tml_swa_lda_tur_arw_slo_aze_dgb_vie_sid_fbf_yor_ses	0.242022252329626	0.569918864483886	0.5701069384059
880	tig_bos_ven_por_amr_chh_amh_mol_azi_aze_ses_bat_tsn_alb_ben_bsq_guj_mlt_bem_cnt_mcd_prs_bam_cze_igb_krd_est_tsw_ewe_fin_rom_heb_geo_ger_glc_swe_slo_aeg_hau_scr_hun_fbf_mao_grk_mly_jpn_tml_kor_urd_afr_dgb_rus_tag_ukr_sid_jav_mnd_arw_yor_pan_owc_pol_ita_dut_lat_qcu_lit_ctl_svk_cic_sod_hin_anl_bul_sun_eng_swa_fre_xho_ind_tha_wly_knd_lda_akn_uzb_spa_nor_tur_swt_vie_gam_dyu_moo_zul	0.145247207106699	0.342011204656084	0.733114130071696
881	wly_fre_tsn_svk_sod_anl_hau_hin_tur_azi_moo_jav_lda_nor_ita_bsq_rom_aeg_fbf_mnd_krd_mcd_bam_urd_zul_eng_fin_bem_ses_hun_pol_owc_geo_ben_bul_rus_scr_gam_amr_ctl_est_swt_mly_arw_mao_jpn_tml_kor_ger_alb_akn_pan_bat_ukr_amh_sun_cnt_cze_ewe_spa_chh_afr_dut_guj_prs_qcu_por_glc_lat_igb_mlt_lit_tig_mol_ind_slo_tsw_bos_swa_tag_tha_sid_knd_dgb_yor_uzb_swe_grk_aze_dyu_vie_heb_cic_xho_ven	-0.552953814974889	-1.31692742461781	0.191098795648812
882	sid_lit_bam_spa_owc_amh_hau_mcd_azi_aze_ewe_mao_tsn_ctl_bul_bsq_urd_heb_fbf_mnd_ita_krd_swt_ukr_tsw_arw_est_yor_ven_hun_hin_chh_geo_svk_grk_nor_swe_wly_sod_dut_fin_ses_ind_guj_sun_jpn_tml_kor_alb_mol_akn_bos_jav_glc_mlt_tag_cnt_rus_igb_scr_amr_pol_afr_por_prs_qcu_lat_ben_rom_bem_aeg_fre_gam_slo_bat_ger_zul_cze_moo_mly_tha_anl_knd_xho_cic_tur_pan_eng_uzb_swa_vie_tig_dgb_dyu_lda	-0.110875170069431	-0.261348151842108	0.794401942296515
883	chh_rus_fbf_cze_gam_sid_wly_glc_azi_uzb_zul_tag_tsn_guj_ctl_bsq_pan_heb_akn_cnt_scr_bul_xho_slo_ven_arw_fin_ses_dgb_hun_mol_owc_geo_swe_alb_afr_lit_tig_sod_por_est_cic_jav_prs_bat_jpn_tml_kor_grk_ukr_swt_eng_sun_ger_amr_mly_mnd_lat_lda_svk_amh_pol_dut_urd_rom_qcu_nor_hin_mcd_moo_aeg_fre_mlt_ben_ind_krd_tsw_bos_yor_mao_tha_hau_knd_dyu_bem_tur_ita_spa_aze_bam_vie_anl_igb_swa_ewe	-0.0391457262304724	-0.0921936796492405	0.926742464296912
884	gam_por_zul_urd_amr_tig_heb_eng_tur_azi_dyu_sun_swa_ben_krd_bsq_spa_wly_xho_mnd_pan_pol_akn_arw_fbf_slo_est_ven_bam_fin_ita_sod_geo_ger_svk_grk_nor_aeg_mlt_ukr_hun_lda_jav_guj_ind_jpn_knd_kor_swe_ctl_swt_hin_mao_afr_owc_mly_cnt_dut_moo_rus_chh_scr_mcd_fre_bul_qcu_mol_lit_bos_ses_amh_lat_anl_cze_bat_glc_igb_alb_tsn_tag_tha_hau_tml_cic_bem_aze_rom_prs_uzb_tsw_vie_sid_yor_ewe_dgb	-0.61350472089224	-1.46916399627578	0.145162986985514
885	aeg_eng_ses_mcd_anl_sod_amr_krd_uzb_aze_dgb_mly_ven_bul_ukr_bsq_pol_owc_bam_cnt_swe_slo_ewe_ger_xho_nor_fin_swa_lda_hun_urd_mlt_geo_svk_por_ben_afr_sid_tig_spa_est_yor_mao_scr_bat_jpn_knd_kor_ita_rom_moo_fre_tag_glc_gam_ind_mnd_grk_bem_cze_wly_lat_guj_hin_alb_qcu_lit_arw_prs_zul_heb_mol_amh_dut_sun_rus_swt_pan_dyu_jav_tha_hau_tml_tsn_akn_tur_bos_ctl_azi_igb_vie_chh_tsw_cic_fbf	-0.0878348222515659	-0.206990185303762	0.836470059260835
886	sid_spa_yor_bos_gam_aeg_amr_hin_aze_tur_moo_bat_dgb_ger_ukr_bsq_rus_wly_igb_cnt_scr_ctl_ven_alb_swt_afr_hun_dyu_fbf_fin_eng_sod_geo_mol_ita_swe_glc_owc_heb_nor_est_akn_tag_pan_mao_jpn_knd_kor_prs_bul_xho_cze_mly_svk_mlt_ind_mnd_slo_tsn_guj_tig_lat_por_dut_mcd_qcu_pol_grk_arw_ses_hau_krd_amh_rom_sun_ben_bem_fre_swa_jav_tha_chh_tml_ewe_bam_uzb_lit_urd_azi_zul_vie_anl_cic_lda_tsw	-0.876441941510163	-2.12633753735049	0.0361234780570067
887	sid_mol_bam_cze_wly_mlt_amr_rus_tur_azi_tsw_bat_swt_bul_svk_bsq_pan_aeg_ven_cnt_glc_ger_ewe_spa_fbf_ctl_fin_xho_bem_est_mcd_heb_geo_lat_krd_prs_ben_chh_tig_alb_hun_tsn_jav_por_tag_jpn_tml_kor_hin_bos_swa_eng_mao_guj_sod_sun_mnd_pol_akn_dut_anl_fre_afr_lit_swe_qcu_rom_arw_urd_lda_hau_slo_gam_grk_mly_nor_cic_ukr_dgb_ind_tha_owc_knd_zul_dyu_uzb_ita_scr_aze_yor_vie_amh_ses_moo_igb	0.262622319231826	0.618876412856467	0.537510775157485
888	sod_lit_dgb_ctl_hau_amr_chh_mcd_aze_uzb_tsw_tag_yor_glc_mol_bsq_por_sid_xho_cnt_hin_pol_cic_ita_zul_pan_fin_swt_akn_hun_eng_amh_geo_swe_spa_cze_slo_wly_anl_bos_est_lda_mly_alb_sun_jpn_knd_kor_ukr_prs_ewe_dut_jav_lat_owc_mao_mnd_afr_moo_svk_gam_krd_urd_nor_ger_qcu_fre_guj_rus_ses_aeg_arw_mlt_rom_ind_ben_igb_bul_tsn_bat_tha_tig_tml_bam_fbf_tur_scr_grk_azi_bem_vie_heb_swa_ven_dyu	0.221250295252084	0.520994669410398	0.603608824656889
889	gam_ger_ven_rom_chh_amh_amr_urd_tur_azi_swa_ind_swt_lit_rus_bsq_dut_anl_dyu_cnt_krd_glc_tsn_pan_xho_ctl_fin_dgb_bam_hun_alb_hau_geo_svk_eng_lat_por_wly_owc_arw_est_yor_mao_hin_bat_jpn_knd_kor_bos_prs_cic_ukr_sun_ita_sod_jav_mnd_mol_ses_bul_heb_cze_slo_afr_swe_qcu_ben_spa_mcd_lda_mlt_nor_tig_grk_mly_fre_ewe_scr_tsw_tag_tha_sid_tml_fbf_moo_aze_pol_guj_uzb_akn_vie_aeg_bem_igb_zul	0.061673158952485	0.145182042036152	0.884881333405841
890	aeg_ita_igb_ctl_hau_amh_mlt_urd_azi_tur_lda_mao_dgb_scr_ger_bsq_svk_sod_swa_mnd_alb_dut_swt_arw_tsw_cze_fin_dyu_ewe_hun_rom_wly_geo_hin_afr_nor_pan_gam_sid_por_est_akn_sun_rus_mly_jpn_tml_kor_bul_mol_zul_grk_bat_pol_owc_ind_cnt_krd_ven_lat_anl_ukr_swe_lit_fre_qcu_eng_slo_bos_bem_tig_mcd_chh_guj_jav_glc_fbf_spa_ses_tag_tha_amr_knd_cic_xho_uzb_prs_ben_aze_yor_vie_heb_moo_tsn_bam	-0.349105967959811	-0.826575709041081	0.41059325990233
891	amh_bos_cic_scr_tig_chh_gam_lat_azi_tur_zul_mly_dgb_rom_ben_bsq_lit_anl_yor_mnd_prs_afr_bem_eng_tsw_pan_est_xho_akn_fin_spa_hau_geo_swe_guj_cze_por_mlt_heb_pol_hun_swt_ind_ctl_sun_jpn_tml_kor_nor_fre_igb_ger_jav_urd_amr_bat_cnt_svk_fbf_slo_sod_bul_mcd_krd_hin_qcu_grk_ita_dut_ewe_wly_mol_owc_arw_mao_alb_lda_glc_ses_tag_tha_sid_knd_ven_tsn_aze_rus_ukr_uzb_dyu_vie_aeg_moo_swa_bam	-0.647252482049881	-1.54983533228027	0.124577507544006
892	amh_prs_yor_krd_hau_sid_sod_bos_aze_tur_zul_tag_xho_slo_nor_bsq_guj_wly_tsn_mnd_grk_rus_fbf_fre_igb_afr_hun_lda_akn_fin_bul_tig_geo_ger_rom_svk_lit_owc_anl_alb_est_moo_mao_spa_jav_jpn_knd_kor_ben_urd_cic_glc_mly_ctl_amr_ind_cnt_cze_tsw_arw_chh_dut_mcd_eng_ita_qcu_pol_mol_lat_swt_aeg_pan_gam_ukr_bat_swe_ewe_scr_bem_sun_tha_mlt_tml_swa_ven_uzb_hin_por_azi_ses_vie_heb_bam_dgb_dyu	-0.0335871584075564	-0.0791362688971976	0.937094267180301
893	heb_lat_dyu_ben_gam_sid_anl_guj_uzb_aze_fbf_tag_ven_slo_pan_bsq_ger_wly_tsw_cnt_grk_krd_tsn_hin_xho_afr_hun_cic_igb_est_por_sod_geo_mcd_alb_ctl_glc_chh_amh_urd_fin_swa_bat_ukr_ind_jpn_tml_kor_cze_eng_bem_rom_jav_arw_owc_mao_mnd_rus_yor_svk_amr_ita_nor_bos_dut_qcu_prs_pol_fre_moo_hau_spa_mlt_lit_sun_scr_zul_bul_lda_mly_tha_tig_knd_ses_swt_azi_mol_swe_tur_ewe_vie_aeg_bam_akn_dgb	-0.450132665853138	-1.06926707180171	0.287716814798951
894	chh_prs_tsn_ukr_mlt_tig_amh_ger_tur_azi_dyu_sun_ses_guj_glc_bsq_ctl_anl_dgb_mnd_alb_cze_bem_urd_moo_lat_hun_cic_zul_fin_slo_aeg_geo_eng_nor_ita_afr_sod_wly_por_est_tsw_tag_spa_jav_jpn_tml_kor_pan_rus_swt_dut_mly_scr_gam_mao_cnt_lit_bam_krd_hau_swe_bos_arw_grk_qcu_pol_svk_mcd_fbf_owc_mol_heb_bul_ind_hin_akn_rom_ven_bat_tha_amr_knd_lda_yor_aze_fre_ben_uzb_swa_vie_sid_ewe_xho_igb	-0.00882134779653631	-0.0207798751155871	0.983465770220989
895	amr_eng_swa_bos_hau_anl_chh_por_aze_tur_cic_mao_tsw_afr_slo_bsq_cze_gam_bam_mnd_dut_pan_lda_fre_ses_alb_hun_xho_zul_fin_nor_sid_geo_ita_grk_arw_pol_aeg_owc_guj_est_tsn_ind_urd_mly_jpn_knd_kor_ger_spa_dgb_ctl_bat_rus_sod_tag_cnt_ukr_bem_lat_wly_glc_prs_rom_ben_qcu_scr_hin_svk_akn_heb_krd_mlt_mcd_sun_lit_moo_bul_igb_jav_tha_tig_tml_yor_dyu_uzb_swe_mol_azi_fbf_vie_amh_swt_ven_ewe	0.208143680711448	0.490201463607005	0.625145847135882
896	sod_eng_dyu_ger_amh_mlt_tig_svk_tur_aze_ses_bat_bem_ita_por_bsq_bul_sid_tsw_cnt_bos_guj_cic_lit_swt_cze_est_moo_fbf_hun_ctl_owc_geo_swe_krd_spa_ukr_amr_gam_nor_fin_swa_jav_prs_mly_jpn_tml_kor_grk_mcd_bam_rom_tag_slo_chh_sun_mnd_pol_xho_dut_anl_mol_glc_fre_pan_qcu_scr_hin_rus_igb_hau_alb_heb_arw_ind_urd_ewe_lat_dgb_mao_tha_aeg_knd_tsn_ven_azi_ben_afr_uzb_lda_vie_wly_yor_akn_zul	0.251651567881122	0.593344216924327	0.554391113350025
897	sid_mol_ses_ukr_owc_amh_sod_bos_aze_azi_moo_mao_bem_dut_bul_bsq_prs_hau_tsn_cnt_pan_por_bam_alb_akn_ita_fin_zul_ven_est_ger_heb_geo_scr_fre_ctl_lit_amr_mlt_mcd_hun_cic_sun_ben_jav_jpn_knd_kor_lat_rom_swt_afr_ind_cze_tig_mly_mnd_slo_yor_glc_gam_swe_spa_rus_nor_qcu_krd_hin_urd_dgb_wly_svk_aeg_arw_bat_guj_fbf_pol_xho_tag_tha_chh_tml_ewe_lda_tur_grk_eng_uzb_igb_vie_anl_dyu_tsw_swa	-0.841660126807104	-2.03725394716645	0.0444663279196406
898	hau_lat_akn_scr_chh_mlt_tig_bos_aze_tur_lda_bat_yor_slo_glc_bsq_spa_sid_swa_cnt_grk_urd_dyu_ctl_xho_rom_fin_igb_ven_hun_lit_amh_geo_ukr_ger_prs_rus_owc_amr_alb_est_fbf_mly_mcd_mao_jpn_knd_kor_swe_krd_moo_dut_tag_arw_gam_ind_mnd_ita_bam_cze_sod_guj_bul_pol_afr_qcu_nor_fre_por_cic_aeg_svk_anl_mol_jav_pan_zul_hin_swt_sun_tha_heb_tml_tsw_bem_azi_eng_ben_uzb_ewe_vie_wly_tsn_ses_dgb	0.00940839515297168	0.0221562902706011	0.982370753168383
899	gam_rom_akn_ben_heb_tig_sid_slo_tur_aze_swt_jav_yor_ukr_afr_bsq_lit_aeg_ses_mnd_pol_ita_ven_urd_tsw_svk_est_xho_igb_fin_grk_amh_geo_scr_bos_lat_bul_wly_mlt_swe_hun_swa_bat_hin_tag_jpn_knd_kor_rus_fre_cic_mcd_ind_spa_amr_mao_cnt_ctl_tsn_pan_hau_nor_cze_mol_por_qcu_eng_prs_ger_zul_anl_arw_sod_guj_mly_krd_ewe_alb_lda_sun_tha_chh_tml_dyu_dgb_azi_glc_dut_uzb_bem_vie_owc_moo_bam_fbf	0.815231030400444	1.94418548481869	0.0548952876433919
900	chh_spa_igb_mcd_tig_heb_amh_rom_uzb_tur_ewe_sun_ses_prs_afr_bsq_nor_mlt_dyu_mnd_dut_krd_yor_bos_lda_urd_hun_swt_ven_est_hin_aeg_geo_glc_pol_arw_lat_sid_hau_scr_fin_moo_bat_ben_mao_jpn_tml_kor_ita_ukr_tsw_mol_ind_lit_amr_tag_cnt_grk_xho_por_gam_ger_eng_fre_slo_qcu_swe_ctl_svk_fbf_wly_bul_anl_cze_jav_alb_bem_pan_bam_mly_tha_owc_knd_tsn_cic_aze_rus_guj_azi_dgb_vie_sod_akn_swa_zul	-0.850179079790182	-2.05188914739702	0.0429916055947695
901	anl_afr_ewe_cze_hau_chh_sid_urd_uzb_aze_lda_ind_ven_pol_eng_bsq_dut_amr_moo_cnt_krd_rus_zul_rom_akn_scr_hun_tsw_bem_fin_bul_gam_geo_ukr_fre_arw_lat_owc_heb_nor_est_igb_sun_slo_mao_jpn_tml_kor_ger_alb_ses_spa_mly_svk_amh_jav_mnd_por_dgb_prs_sod_ita_hin_lit_pan_qcu_mol_ben_bos_xho_mlt_swe_tig_ctl_tag_guj_fbf_grk_tsn_bat_tha_wly_knd_bam_yor_tur_glc_mcd_azi_swa_vie_aeg_swt_dyu_cic	-0.487836286197496	-1.15972479086961	0.249129653481616
[truncated: 99 more rows]
